# Supplementary material for: Transcriptomics of long‐term, low oxygen storage coupled with ethylene signaling interference suggests neofunctionalization of hypoxia response pathways in apple ( Malus domestica )
Source: Plant Direct. 2024 Dec 20;8(12):e70025. doi: 10.1002/pld3.70025 (PMC11660084; doi:10.1002/pld3.70025)
Supplement: Supplementary file 2 — Data S2: Homologs of all 606 hypoxia response genes identified in this study across 42 representative species of land plants). [file PLD3-8-e70025-s004.gz › 01-integratedGeneFamilies_dir/66.fna]

>gnl_Ambtr_v1.0_evm_27.model.AmTr_v1.0_scaffold00022.299
ATGACGAATTTGTATGGCGATTTTAACCAGAAGATTGATTATGTGTTTAAGATAGTTTTGATCGGGGATTCTGCGGTGGGAAAGTCTCAGCTATTGGCAAGATTTGCTAGAAATGAATTCAGTTTAGATTCGAAGGCTACCATTGGTGTTGAGTTTCAGACGAAAACAATAGTTATCGATCACAAGACAATAAAGGCGCAGATATGGGACACAGCTGGGCAAGAGAGGTATAGAGCGGTGACTAGTGCATACTATCGAGGTGCAGTGGGTGCTATGCTAGTCTACGACATGACCAAGCGCCAATCCTTTGACCACGTGGCCCGATGGCTTGATGAGCTGCGAGGCCATGCTGACAAGAACATCGTGGTCATGCTGGTTGGCAACAAGTCGGACCTTGGGACCTTGAGAGCTGTCCCTACTGATGATGCCAAGGAGTTTGCCGAGAGAGAAAATCTCTTCTTCATGGAGACCTCAGCCCTTGAGGCCACAAATGTGGAGAGCGCATTTTTAACTGTGCTCACCGAGATATATAGGATTGTCAGCAAGAAGGCATTGGTGGCTAATGATGATCAAGGAGGCAATTCAGCATTGCTTAAAGGGACCAAGATTGTGCTGCCTGGTCCCGATGCTGAGCCCTCAAATAAGAAGCAAATTTGCTGCTATTCCTCC
>gnl_Ambtr_v1.0_evm_27.model.AmTr_v1.0_scaffold00130.15
ATGGCGGGTTACAGGGCTGAGGATGACTATGACTATCTATTCAAGGTGGTTTTGATTGGGGACTCCGGTGTGGGTAAATCCAACTTGCTCTCTAGGTTTACCAGGAATGAGTTCAGTTTGGAGTCTAAGTCCACCATCGGGGTTGAGTTCGCTACAAGAAGTTTGAATGTTGATGGAAAGGTAATCAAGGCTCAGATTTGGGACACTGCAGGACAGGAAAGGTACAGAGCCATTACTAGCGCATATTATCGAGGGGCAGTGGGGGCCTTGCTTGTGTACGATGTGACCCGACAGGCCACATTCGAGAACGTTGAGAGGTGGCTCAAAGAGCTCCGGGACCACACCGACCCCAACATTGTGGTCATGCTTATTGGTAACAAGTCAGATCTTCGCCACTTAGTGGCTGTCTCAACTGAAGATGGCAAGTCCTTTGCTGAGAGAGAGTCCCTCTATTTTATGGAGACCTCTGCCTTAGAATCTACTAATGTGGAGAATGCTTTTGCTGAGGTTTTGACCCAAATTTATCGGATTGTGAGCAAGAAAGCTGTTGATGCAAGCGAGGATGTGGGGCCCACAGCTTTGCCAAGCAAAGGGGAGAAGATAAACATTGGTGGTAAGGACGATGTATCGGCCTTGAAGAGAATCGGGTGTTGTTCGAAC
>gnl_Ambtr_v1.0_evm_27.model.AmTr_v1.0_scaffold00165.39
ATGGCTCATAAGGTTGATCATGAGTATGATTATCTGTTCAAGATTGTTCTTATTGGAGATTCAGGTGTCGGGAAATCGAACATCTTGTCTAGGTTTACTCGTAATGAATTCTGTTTAGAGTCAAAATCAACGATTGGTGTGGAATTCGCAACCAGGACCCTCCAGGTCGATGGAAAAACAGTTAAAGCACAGATATGGGACACAGCTGGCCAAGAGAGGTACAGAGCCATAACAAGTGCCTATTATAGAGGAGCTGTTGGGGCCCTGCTGGTTTATGACATAACCAAGAGAGCCACCTTCGATAACGTTCAAAGGTGGCTTCGAGAACTAAGAGACCATGCAGACTCCAATATAGTTATAATGATGGCTGGAAATAAGTCGGATTTGAAGCATTTGAGGGCTGTCTCTGAGGAAGATGCTCAAGCTTTGGCGGAGAAAGAAGGGCTTTCTTTCCTCGAGACCTCTGCATTAGAAGCGGTGAATATTGACAAGGCTTTTCAAACTATTCTTACTGAGATATATCACATAATAAGCAAGAAAGCATTGGCAGCTCAAGAGGCAGCAGTCGCGTCTGGTCCAGGTCAAGGAACTACCATCAATGTGGCTGATTCTCCTGGCAATTTGACAAAGAAAAATTGCTGTTATGGA
>gnl_Ambtr_v1.0_evm_27.model.AmTr_v1.0_scaffold00108.39
ATGGCGTATAGGGCGGATGATGACTACGATTATCTGTTCAAGGTGGTTTTGATCGGAGATTCAGGGGTTGGGAAATCAAACTTGCTGTCGAGGTTCACTCGCAACGAGTTCAGCCTGGAGTCCAAGTCCACCATTGGTGTTGAGTTTGCGACCCGCAGCATTCGTGTGGAGGACAAGGTTATCAAGGCCCAGATATGGGACACTGCAGGTCAGGAGAGGTATCGTGCCATCACTAGTGCATACTATCGAGGGGCGGTTGGTGCACTGCTGGTCTATGATGTCACCCGCCACATAACATTTGAGAACGTGGAGAGGTGGCTCAAGGAGCTGCGCGACCACACTGATGCCAACATCGTGATCATGCTCGTGGGGAATAAGGCTGACCTTCGCCACCTGAGGGCTGTCTCCACCGAGGAAGGCAAGGCCTTTGCAGAGAGAGAGTCCACATATTTCATGGAGACATCAGCCTTGGAATCAACTAATGTTGAGAATGCCTTCACCGAGGTGCTCACACAAATATATCGAGTTGTAAGCAGGAAAGCCCTTGATGTTGGAGAAGATCCTGTGGCTGCGTCATCCTTGAAAGGCCAGACCATCAACATGGGTGGCAAGGATGATGTTTCTGCAGTGAAGAAAGTGGGCTGCTGCTCAACA
>gnl_Ambtr_v1.0_evm_27.model.AmTr_v1.0_scaffold00108.37
ATGACAACCAACATGTATCGTGCCATCACTAGTGCGTACTATCGAGGGGCGGTTGGTGCACTGCTGGTCTATGATGTCACCCGCCACATAACATTTGAGAATGTGGAGAGGTGGCTCAAGGAGCTGCGCAACCACACTGATGCCAACATCGTGATCATGCTCATGGGGAATAAGGCTGACGTTCGCCACCTGAGGGCTGTCTCCACCGAGGAAGGCAAGGCCTTTGCAGAGAGAGAGTCCACATATTTCATGGAGACATCAGCCATGGAATCAACTAATGTTGAGAATGCCTTCACTGAGGTGCTCACACAAACATATCGAGTTGTAAGCAGGAAAGCCCTTGATGTTGGAGAAGATCCTGTGGCTGCGTCATCCTTGAAAGGCCAGACCATCAACATGGGTGGCAAGGATGATGTTTCTGCAATGAAGAATGTGGGCTGCGGCTCAACA
>gnl_Ambtr_v1.0_evm_27.model.AmTr_v1.0_scaffold00108.41
ATGACAACCAACAGGTATCGTGCCATCATTAATGCATACTATCGACGGGCAGTTGGTGCACTGCTGGTCTATGATGTCACCCGCCACATAACATTTGAGAACGTGGAGATGTGGCTCAAGGAGCTGCATGACCACACTGATGCCAACATCGTGATCATGCCCTTGGGGAATAAGGCTGACCTTCGCCACCTGATGGCTATCTCCACCGAGGAAGGCAAGGCCTTTGCAGAGAGAGAGTCGACATATTTCATGGAGACATCAGGCGTGGAATCTACTAATGTTGAGAATGCCTTCACCGAGGTGCTCACACAAATATATCGAGTTTTAAGCAGGAAAGCCCTTGATGTTGGAGAAGATCCTGTTGCTGCGTCATCCTTGAAAGGCCAGACCATCAACATGGGTGGCAAGGATGATGTTTCTGCAGTGAAGAAAGTGGGCTGCTGCTCAGTG
>gnl_Ambtr_v1.0_evm_27.model.AmTr_v1.0_scaffold00148.70
ATGATGTCTTTAGGAGGGGAGGACGAACAGAGTGAGGATTACCTTTTCAAGATCGTCCTAATTGGTGATTCTGCGGTTGGCAAATCAAATCTTCTTGCGAGGTTTGCGAGGAATGAATTCTATCCCAACTCCAAATCAACTATCGGAGTTGAGTTCCAAACTCAGACCATCGACATTGAGGGCAAAGAGATAAAGGCCCAAATCTGGGACACTGCAGGCCAGGAACGATTTAGAGCAGTCACATCTGCCTACTATCGAGGTCATTCAGACATGAATGTGGTGACCATACTGGTGGGCAACAAGTGTGACCTGAAGGATGCTAGGGAAGTAAGCATTGAGGAGGGAAGGGTCCTTGCTGAGGCCCAGGGTTTGTTCTTCATGGAAACGTCTGCCCTTGATTCATCAAATGTGTCTGCCGCCTTCCTGACTGTGGTCAAAGAGATTTACAACATACTCAGCAGGAAAGTTTTCCTCTCTCAAGAGCAACAAAGAGTGGACACAAGGCTGGGGGATGGAAAGACTCTTATCTTACAAGGGGATGGTAGTGAACCTGAGACACGGATTAGACGTTGGTGCTGCTCTTCTTCT
>gnl_Ambtr_v1.0_evm_27.model.AmTr_v1.0_scaffold00071.220
ATGGCGAGGAAACCGGACGAGGAGTACGATTATTTGTTCAAGATCGTATTGATCGGCGATTCAGGAGTGGGCAAGTCCAATTTACTGAGCAGGTTCACGAGAAACGAGTTTTGCCTCGAATCCAAGTCCACTATTGGCGTAGAATTCGCTACTCGTACTTTGCTGGTGGAGGGCAAGACAGTGAAGGCCCAAATATGGGACACAGCCGGTCAAGAGCGCTACCGTGCCATCACCAGCGCATATTACCGAGGTGCCCTCGGTGCCCTCTTAGTGTATGACGTAACCAAACCCCAGACCTTTGAGAATGCATCACGTTGGCTCAAAGAACTTAGAGACCATGCAGATTCAAACATAGTAGTAATGTTAGTTGGTAACAAAACAGATCTACGCCATTTGAGAGGGGTGGCCACAGAAGATGCACAAGGCTTTGCGGAGAGAGAGGGACTCTCTTTCCTAGAAACCTCAGCCCTCGAATCAACTAATGTAGAGAGAGCATTTCAGTCCATTCTTGGGGAAATTTATAGGATTATTAGTAAGAAGTCGCCTCTGTCTTCATCGTCGGGGGCCAAGGACGAGAATGTTGGTGTGGAGATGAAAGAGGGGAAGACCATATTGGTTGGTGGGGCCGGACCAGAGGCAAACACGAAGAGAGCATGTTGTTCATCTTCC
>gnl_Ambtr_v1.0_evm_27.model.AmTr_v1.0_scaffold00021.150
ATGGCCTACAGAGCAGACGAGGATTATGATTACCTGTTTAAGGTGGTTTTGATTGGGGATTCAGGCGTGGGTAAATCAAACCTTTTGTCCAGATTCACGAGAAATGAGTTCAGTTTGGAGTCCAAATCGACAATTGGGGTTGAGTTCGCGACAAGAAGCATTCACGTAGACGATAAGGTCGTCAAAGCTCAGATTTGGGACACAGCTGGCCAAGAAAGATACCGTGCAATCACGAGCGCCTATTACCGTGGAGCAGTAGGCGCGCTTCTTGTGTATGACGTGACACGCCACGTGACATTCGAGAACGTGGAGCGGTGGCTAAAGGAGCTTCGCGACCACACCGACTCCAACATTGTCATAATGCTTGTTGGCAACAAAGCTGACCTCCGCCACCTAAGGGCCGTCTCCACTGAAGATGCCAAGGCCTTTGCAGAGAGAGAGAACAATTTCTTCATGGAGACCTCTGCCCTCGAATCAATGAATGTTGAGAATGCATTCACTGAAGTCCTCACCCAAATATACCGAGTCGTTAGCCGAAAAGCCCTTGACATAGGTGAAGACCCAGCCGCTGCCCCTCCCTCTAAAGGTCAGACTATCAATGTGGGTTCCAAGGATGATGTTTCAGCGGTCAAGAAGGTTGGCTGTTGCTCTGCC
>gnl_Ambtr_v1.0_evm_27.model.AmTr_v1.0_scaffold00008.8
ATGGCGAGCGATCCTAGCCAGAAGATCGACTACGTGTTCAAGGTGGTTCTTATTGGTGATTCAGCCGTGGGCAAGTCTCAGATCCTGGCCAGATTTGCTCGGAACGAGTTCAGCCTCGATTCAAAGGCCACCATTGGCGTGGAGTTTCAAACGAGAACCTTAGTCATTCAACACAAGACTGTGAAAGCTCAGATCTGGGACACTGCTGGCCAGGAAAGATACAGGGCAGTGACCAGTGCTTATTACAGGGGAGCTGTTGGGGCGATGTTGGTTTATGACATAACCAAGCGTCAAAGCTTCGATCACGTCCCCCGATGGCTTGAAGAGTTGCGGGGCCATGCTGATAAGAACATAGTCATAATCCTTATCGGAAACAAGAGCGATCTCGAAGACCAAAGGGTTGTGCCTGCTGAAGATGCCAGAGAATTTGCTCAGAAAGAAGGCCTCTTCTTCCTTGAAACGTCGGCCTTAGAATCAACAAATGTGGAAACTGCTTTCTTGACAGTTTTGACTGAGATTTTTAATATTGTAAACAAGAAACACCTTGTTGCAGATCAGGACCAGAGCAATGGGAATGCACCTTTACCTTCAGGGAAGAAGATTGTGATCCCGGGACCTGCCCAAGAGATACCGGTGAAAAGCAATATGTGCTGCAGATCTTCG
>gnl_Ambtr_v1.0_evm_27.model.AmTr_v1.0_scaffold00055.87
ATGGAGGAGGAAGAAGGGGAAGAGTATCTCTTCAAGGTGGTAATTATTGGGGATTCAGCTGTTGGTAAGTCGAATTTGCTATCGCGGTATGCGAGGAACGAGTTTAACCCTAATTCGAAGGCAACAATCGGTGTGGAGTTTCAGACTCAGAGCATGGAGATCAATGGAAAAGAAGTGAAAGCTCAGATTTGGGACACAGCTGGTCAAGAGAGGTTCAGAGCTGTTACCTCTGCTTATTACAGAGGAGCAGTTGGTGCTCTTATTGTCTATGATATAAGCAGGAGAACTACCTTTGACAATGTTACTAGATGGCTTGAAGAGCTCAAGACTCATTCTGATACAACTGTTTCAAGAATATTGGTTGGGAATAAATGTGATTTAGTGGACATTCGAGATGTGAGTGTAGAGGAAGGGAAGGCTCTTGCTGAAGCTGAGGGTCTATTTTTCATGGAAACATCTGCACTCGATTCCACTAATGTGAAGGCCGCCTTTGAGATAGTGATAAGAGAGATATACAATAATGTGAGTAGGAAGGTTCTCAATTCAGATTCTTATAAGGCGGAGTTATCTCTTAACAGGGTGAGCCTTGTCGATGATGCCAATGAACATTCAGATCAAACCAAGAAGTATTCATGCTGTTCT
>gnl_Ambtr_v1.0_evm_27.model.AmTr_v1.0_scaffold00010.58
ATGGATGAAGACTGTGATTACTTGTTCAAGCTGGTGTTGATCGGAGACTCAGCAGTGGGAAAATCTAACCTCCTCTCACGGTTTGCTCTCAATGAGTTTCGCCTCGATTCGAAGCCCACCATAGGTGTGGAATTCGCCTATAGAAACGTCGTCATAGCCGACAAGCGCATCAAAGCACAAATATGGGACACCGCTGGCCAAGAACGATACAGGGCGATCACGAGCTCATACTATAGGGGTGCGCTCGGGACACTCTTGATATACGACGTAACAAGGAGGGGCACGTTCGAGAACGTGGGGCGATGGCTAGAAGAGGTCAGGTCCCATGGAGACTCAGACATGGTTGTGGTTCTAGTGGGCAACAAATCGGACCTTGAGCATGCTAGAGAGGTTCAAATGAAGGAGGGACAAAATTTTGCAGAGAGAGAAGGATTACACTTTATAGAAACATCAGCTCTCCAGAAAACAAACGTAGAGGACGCATTCATGACGATGATTACACAAATACACAACCTGACCACAAGAAGAACTCTTGAAGCTAAGGAGGGAGAGGTGGCTCACTTGGGGCCTAAAAGTGGCCAAACCATACTCAACATAGACAACGAAGTGTATGCCACAACTAAGAGAGAGAATTGTTGTTCA
>gnl_Ambtr_v1.0_evm_27.model.AmTr_v1.0_scaffold00068.101
ATGGCAAGGAGACCAGATGATGAGTATGATTATCTTTTCAAGGTGGTTTTGATTGGAGATTCAGGTGTTGGGAAGTCTAATCTTCTCTCTAGATTTACCAGAAATGAGTTTTGCCTTGAATCCAAGTCCACTATTGGGGTTGAGTTCGCTACTCGAACTGTTCAGGTTGAGGGCAAGACTATAAAAGCACAAATTTGGGACACAGCTGGGCAAGAGAGATACAGAGCAATTACAAGTGCATACTATCGTGGAGCAGTGGGTGCATTGCTTGTTTACGATATAACAAAGCCTACCACCTTTGAGAATGTTGGGCGTTGGCTAAAGGAGCTTCGAGACCATGCCGACTCCAACATAGTGATAATGCTTGTTGGTAATAAGTCTGATCTCAAGCATCTTAGGGGTGTGGCCACTGAGGATGCTCAAGGCTTCTCTGAGAAAGAAGGATTATCATTTTTGGAGACCTCAGCTCTTGATGCTACCAATGTGGAGAAAGCTTTTCAAACCATATTGGCTGAAATTCATCGCATAATTAGCAAGAAGGCCCTTGCTTCTGAGGAGGCGGTGCCTACTGGAATCAAAGAGGGGAAGACCATTGTGGTCACCGATCAGGGGGCAACAACAACGAAAAGAGCATGTTGCTCTTCTTCA
>gnl_Aquco_v3.1_Aqcoe2G409100.1
ATGGAAGAAGAAGAAGGTTTAGGTGGTGAAGAGTATTTGTTTAAAGTAGTAATAATAGGAGATTCAGCAGTAGGGAAATCAAATTTATTATCAAGATATGCAAGAAATGAGTTCAACTTGAATTCAAAAGCAACAATTGGAGTTGAGTTTCAAACTCAAAGTATGTTAATTGATGGTAAAGAAGTTAAAGCTCAGATTTGGGATACTGCTGGTCAAGAACGTTTTCGTGCTGTTACTTCTGCTTATTATAGAGGTGCTGTTGGTGCACTTATTGTTTATGATATTACAAGAAGGACTACTTTTGATAGTGTTGTTCGTTGGCTTGATGAACTCAACACACATTCGGATACAACAATAGCAAGGATGCTGATAGGCAACAAATTAGATTTAGCAAATATCAGGGCTGTGAGTGTGGAGGAAGGCAAAGCCTTAGCAGAAGCCGAAGGAATGTTCTTCATGGAGACCTCTGCCTTAGACTCCACCAATGTTAAAACAGCCTTTGAATTGGTTATTCGTGAGATCTACAACACTGTCAGCAGGAAAGTTTTGAATTCAGATTCCTATAAAGCTGAATTGTCGCTGAACAGGGTAAGTCTGGTCGATAATGGTGATGAAGGATCAAAGCAAACTCAAGGGAAGTTTTCTTGTTGTTCGAGA
>gnl_Aquco_v3.1_Aqcoe2G233400.1
ATGGCACATAGAGTGGATCATGATTACGATTATCTTTTCAAGATCGTTTTAATAGGAGATTCTGGTGTTGGTAAATCCAACATTCTTTCTCGATTTACTCGTAATGAGTTTTGTTTGGAGTCTAAATCTACTATTGGAGTTGAATTCGCTACAAGAACTTTGCAGATAGAAGGAAAGACAGTCAAGGCACAGATATGGGACACAGCTGGTCAAGAAAGGTATCGAGCCATTACAAGTGCTTATTACAGAGGTGCAGTTGGAGCTTTAATGGTTTATGACATTACAAAGAGACAAACCTTTGACAATGTTCAGAGGTGGCTTCGTGAACTGAGGGACCATGCAGATTCCAATATTGTCATTATGATGGCTGGTAACAAATCTGACCTTAAGCACCTGAGAGCGGTCCAGGAGGAAGATGCTCATGTTATGGCAGAAAAGGAAGGTCTCTCGTTTCTTGAGACATCGGCACTGGAAGCGTTGAACATCGAGAAGGCGTTTCAGACTATTTTGACGGAGATATATCACATCATAAGCAAGAAGGCACTGGCTGCCCAGGAGGCAGCATCTATGCCTGGTCTTCCTGGTCAAGGGACCACCATAAATGTTGATGCCGGAGCAACTTTGAACAAGAAAAACTGTTGTTCGACA
>gnl_Aquco_v3.1_Aqcoe6G079100.1
ATGGCGAGTGCTGGTTACTCAGATCCGAGTCAGAAGATTGATTATGTATTCAAAATCGTATTGATTGGAGATTCAGCAGTAGGGAAATCTCAAATTCTATCTCGTTTTGCTAGAAATGAGTTTAGTTTAGATTCTAAAGCTACTATTGGTGTTGAATTTCAAACTCGAACGCTTGTTATTCAGCATAAGAGTGTTAAAGCTCAGATCTGGGATACTGCCGGACAAGAAAGATATAGAGCAGTTACAAGCGCATACTATAGGGGCGCTGTTGGAGCCATGTTGGTGTACGATATCACAAAACGTCAGAGCTTTGACCACATACCCAGGTGGCTGGAAGAGCTTCGTAGCCATGCTGACAAGAATATTGTAATAATACTTATTGGGAACAAGAGTGATCTGGAGAACCAACGAGCTGTCCCTACTGAGGATGCCAAAGAATTTGCTCAGAAAGAAGGGTTGTTCTTCTTAGAAACATCAGCATTGGAGGCAACGAATGTTGAGAATGCCTTCTCGACGGTCTTGACTGAGATCTTCAACATTGTAAACAAGAAGACCCTTGTAGCAGGTGAGGAACAAGGCAATGGGAACCCAGCATCTTTAACTGGAAAAAAGATTGTCATCCCTGGTCCTGCACAAGTGATTCCAGTCAAGAGCAAATTGTGCTGCAGTTCATTT
>gnl_Aquco_v3.1_Aqcoe6G007900.1
ATGGCGAGGAGACCGGATGAAGAGTACGATTACTTGTTCAAGGTCGTATTAATCGGCGATTCAGGTGTAGGGAAATCGAATCTTCTATCCAGATTTACTCGTAATGAGTTCTGCTTGGAGTCTAAATCCACTATTGGTGTTGAATTCGCCACTCGTACTCTTCAGGTTGAGAACAAAACAATAAAAGCGCAAATATGGGATACGGCAGGCCAAGAACGATATAGGGCAATCACCAGTGCATACTATAGAGGTGCACTCGGAGCTCTTCTGGTCTATGATGTGACAAAGCCAACAACATTTGAAAATGTTGCTCGGTGGCTGAAGGAGCTCCGAGACCATGCCGACTCTAATATTGTGATCATGCTCATTGGTAACAAGACTGATTTGAAGCACCTTAGAGCGGTCGCAACAGAAGATGCTCAGAGTTACGCAGAGAAGGAAGGTCTTTCATTTATTGAGACATCTGCGCTCGAAGCAACAAATGTAGAGAAGGCTTTTCAGACAATCCTAGGAGAGATATACCGGATTATTAGCAAGAAGTCTCTTTCTTCAGAGGAGCCTGCAGCCGCCAGTATTAAAGAAGGGAAGACAATTGTTGTTGAAGGATCAGAGGCCAACACAAAGAAACCATGTTGCTCATCGTCT
>gnl_Aquco_v3.1_Aqcoe4G069300.1
ATGGGATTTTTGTTTAACAGATACCGTGCAATCACAAGTGCATACTATCGAGGAGCTGTTGGTGCACTGCTTGTGTATGACGTTACTCGTCATGTAACATTCGAGAATGTGGAGAGATGGTTAAAGGAGCTTCGGGATCACACTGATGCTAATATTGTAATCATGCTCGTGGGGAACAAGGCTGATTTGCGTCATCTGCGTGCTGTGTCGACGGAGGATGCAAAAGCCTTCGCTGAGAGAGAGAATACCTTCTTTATGGAGACATCTGCTCTGGAGTCCTTGAATGTAGAAAATGCTTTCACAGAAGTGCTCACCCAGATCTATCGTGTCGTAAGTAGGAAGGCTCTTGATATTGGAGATGATCCTGCAGCCTTGCCGAAGGGACAAACAATCAATGTGGGTAAGGATGATGTATCGGCTGTGAAAAAAGTTGGATGCTGCTCTTCC
>gnl_Aquco_v3.1_Aqcoe4G031300.1
ATGGCTGCATATAGAGCTGATGATGATTATGATTATCTATTTAAAGTAGTTTTAATTGGAGATTCAGGTGTTGGGAAATCAAATTTATTATCAAGATTTACTAAAAATGAATTTAGTCTTGAATCTAAATCTACAATTGGTGTTGAATTTGCTACTAGAAGTTTAAATGTTGATACTAAAGTTATTAAAGCTCAGATTTGGGATACTGCTGGACAAGAAAGGTACCGTGCCATTACTAGTGCTTACTACAGAGGAGCTGTAGGAGCACTACTTGTTTATGACGTCACTCGACATGCGACGTTTGAGAACACAGAGAGGTGGCTGAAAGAACTAAGGGACCATACTGACCCCAACATCGTCGTTATGCTCATTGGAAACAAGTCTGACCTCCGTCATCTTGTGGCAGTCTCAACTGAGGATGGAAAATCTTTTGCAGAGAGGGAGTCCCTCTACTTCATGGAGACTTCTGCACTAGAAGCAACCAATGTGGAAAACGCTTTCGCAGAAGTCCTGACCCAAATCTACCGTATAGTAAGCAAGAAGTCAATGGAGACTGGAGATGACGGAGCTGCAGCAAACGTCCCCACCAAAGGAGAAAAACTAAACGTCAAAGATGACGTGTCTGCACTAAAACGAGTTGGATGTTGCTCAAGT
>gnl_Aquco_v3.1_Aqcoe7G177600.1
ATGACATCTTTCACGGAGGAACAACAAACTGAGGATTACCTTTTCAAGATTGTTTTAATTGGTGATTCTTCTGTTGGGAAATCAAACTTGCTTGCAAGATTTGCCAGAAATGAGTTCTACCCAAACTCCAAATCAACTATAGGGGTGGAGTTCCAAACCCAAAAGATGGATATTGACGGGAAGGAAGTTAAGGCGCAGATCTGGGACACTGCGGGCCAGGAACGTTTCAGAGCTGTGACGTCTGCATATTACAGGGGTGCTGTTGGGGCTCTCATAGTTTATGACATCAGTAGACGCCAGACGTTTGAAAGCATTGGTCGCTGGCTTAATGAACTGCACTCTCACTCCGATATGAATGTGGTTACAATACTCCTTGGCAACAAATCTGATCTCAAGGATGCTAGAGAGGTACCAACTACTGAAGGCAAGGCCCTTGCTGAGGCTCAGAATTTGTTCTTCATGGAAACGTCGGCCCTTGACTCCACGAATGTCAATGCTGCCTTCCAGACAGTTGTCAAGGAGATTTACAACATCTTAAGCCGAAAAGTTCTTTCCCAAGAGAACAAGAAAGAGGATGTGACACGAATGATGGACGTGGAAACTGTGGCTTTACATGGTGATCAAGAATCAGAGTCAGTTGCTAAGAGGTCGAAGTGTTGTTTTTCG
>gnl_Aquco_v3.1_Aqcoe7G045000.1
ATGACATCTTTCACAGAGGAACAACAAAATGAGGATTACCTTTTCAAGATTGTTTTGATTGGTGATTCTTCTGTTGGGAAATCAAACTTGCTTGCAAGATTTGCCAAAAATGAGTTCTACCCAAACTCCAAATCAACTATAGGGGTGGAGTTCCAAACCCAAAAGATAGATATTGGGGGGAAGGAAGTTAAGGCACAAATCTGGGACACTGCGGGTCAGGAACGTTTCAGAGCTGTGACGTCTGCATATTACAGGGGTGCTGTTGGGGCCCTCATAGTTTATGACATCAGTAGACGCCAGACGTTTGATAGCATTGGTCGCTGGCTTAATGAACTGCACTCTCACTCTGATATGAATGTGGTTACAATACTCATTGGCAACAAATCTGATCTCAAGGATGCTAGAGAGGTACCTACTACTGAAGGCAAGGCCCTTGCCGAGTCTCAGAATCTGTTCTTCATGGAAACGTCGGCCCTTGATTCAACCAATGTCAGTGCTGCCTTCCAGACAGTTGTCAAAGAGATTTACAACATCTTAAGCCGAAAAGTTCTTTCCCAAGAGAACAAGAAACAGGATGTGACACGAATGATGGACGTTGAAACGGTGGCTTTACACGGTGATCAAGAAGCAGAGTCAGTTTCTAAGAGTTCAAAGTGTTGTTCTTCC
>gnl_Aquco_v3.1_Aqcoe1G021500.1
ATGTCAAATTTATATGGAGGAGATTTCAATCAGAAGATCGATTATGTATTTAAGGTTGTTCTGATTGGAGATTCAGCAGTTGGTAAATCTCAGCTTCTTGCGAGATTCGCTAGAAACGAATTCAGTTTGGATTCTAAAGCTACTATTGGTGTTGAATTCCAAACCAGAACTCTTGTTATCGATCATAAAACTGTTAAAGCTCAGATATGGGATACTGCTGGCCAAGAAAGGTATCGGGCGGTTACAAGTGCATACTATCGAGGAGCAGTTGGGGCGATGCTAGTATATGATATGACAAAACGTCAATCATTTGACCATGTGGCCAGGTGGCTGGAAGAGCTCCGTGGCCACGCTGATAAGAACATTGTCATCATGCTCATTGGCAATAAGTCTGACCTGACGACTCTTCGAACTGTATCTACTGAGGATGCCAAGGAATTTGCACAGAGGGAAAACCTTTTCTTTATGGAGACATCGGCTCTTGAGGCAACAAATGTTGAGACTGCATTCTTAACAGTTCTGACAGAGATATATCGGATCATCAGCAAGAAGTCTCTGGTAGCTAATGAAGAAGGAGAGCAAGGAGGTAACTCATCACTTCTCAAGGGAACCAAGATTGTCGTCCCTGGCCAGGAACCAAACCCTGCCACGAGGAAGGGCACCTGTTGTGTCTCTTCT
>gnl_Aquco_v3.1_Aqcoe1G219700.1
ATGGCTGTTTATAGACTTGATGATAACTTTGATTATTTGTTTAAAGTGGTTTTAACTGGAGATTCAGGTGTAGGGAAGTCGAATTTATTGTCGAGGTTTACAAGGAACGAGTTTAGTCTTGATTCTAGGTCCACAATAGGGGTGGAATTTGGTACAAGGAGTTTGAAGGTAGAAGGAAAAACTATTAAAGCTCAGATTTGGGATACTGCAGGCCAAGAAAGATACCGTGCTATTACAAGCGCTTACTATCGTGGAGCTGTGGGTGCACTACTTGTTTATGATGTCACTCAACATTCAACATTTGAGAATGTAAAGAGGTGGTTGAAGGAGATAAGGGAACAAGGCGACCCCAACATGGTTCTTATGCTCATAGGGAACAAATCTGATCTACGGCACCTTGTGACTATTTCAACTGAAGATGGGATATCTTTTGCGGAGAGGGAGTCACTCTACTTCATGGAGACATCAGCATTAGAATCTACTAATGTGGAAAACGCATTTGTTGAGGTCCTGACTCAGATATACCATACTGTTAGCAAAAAAGCCGTGGAAGTAGGCAACGATGGAGCTGCTTCAGCTGTCCCCACCAAAGGCGAGAAAATATATGTGAAAGATGATGCGTCTGCTGTAAAAAGGGTTGGATGCTGCTCAACT
>gnl_Aquco_v3.1_Aqcoe1G245900.1
ATGGCGGCATATAGAGCTGACGATGATTACGATTATTTGTTCAAAGTTGTATTGATTGGAGATTCAGGTGTCGGTAAATCTAATCTTCTATCTAGATTTACAAGAAATGAGTTCAGTCTTGAATCTAAATCTACTATTGGTGTTGAATTTGCTACAAGAAGCATTCATGTTGATGATAAGGTTGTTAAAGCTCAGATTTGGGATACTGCTGGTCAAGAAAGATATCGTGCAATTACAAGTGCATACTATCGGGGAGCAGTAGGTGCACTTCTCGTATATGATGTAACTCGTCATGTTACTTTCGAGAATGTAGAAAGGTGGTTGAAAGAGCTTCGGGATCACACTGACTCCAATATTGTGATCATGTTAGTGGGGAACAAGGCAGATCTGCGCCATCTGCGGGCTGTGTCCACTGAAGATGCGAAGGCCTTTGCTGAAAGAGAGAACAACTTCTTCATGGAGACGTCTGCACTCGAATCGTTGAATGTCGAGAATGCCTTCACAGAAGTGCTCACTCAGATCTATCGTGTTGTTAGCCGGAAGGCTCTTGACATTGGGGATGACCCAGCAGCCTTGCCCAAGGGACAGACCATCAATGTTGGCAAGGATGATGTATCAGCTGTCAAGAAAGTTGGATGCTGCTCTTCC
>gnl_Aquco_v3.1_Aqcoe1G006200.1
ATGGATATTGATGGAAAGGAGGTGAAGGCACAAATCTGGGACACCGCAGGTCAGGAACGTTTTAGAGCTGTGACATCTGCATATTACAGAGGTGCTGTTGGGGCTCTTGTGGTTTATGATATTAGTAGACGTCAGACATTTGATAGCATTGGTCGATGGCTTAACGAGTTGCACACTCACTCTTATATGAATGTGGTAACCATACTCATTGGCAACAAGTCTGATCTCAAGGATGCTAGAGAGGTACTTATGACAGAAGGCAAGGCCCTAGCAGAGGCTCAGGGTTTGTTCTTTATGGAGACGTCAGCCCTTGATTCGTCGAATGTTAGTGCTGCATTCCAAACAGTTGTCCAAGAGATTTACAACATCTTAAGTCGAAAGGTTATTCTCTCCCAAGAGAACAAGAAAGAAGACGTAACACGGATAATGGACGGTAAGACCGTGCTTTTAAAGGGTGGTGATGAAGCAGATTCAGATTCTAAGCAATCCGGGTGTTGTTCTTCC
>gnl_Aquco_v3.1_Aqcoe1G095200.1
ATGGCGCATAGAGTTGATAATGAATACGATTACTTATTCAAGATTGTTTTGATTGGAGATTCTGGAGTTGGGAAATCCAATATTCTTTCGAGATTTACAAGAAATGAGTTTTGTTTGGAATCTAAATCTACTATAGGTGTTGAATTCGCTACCAGAACATTGCAGGTAGATGGAAAGACAGTGAAGGCACAGATATGGGATACAGCTGGTCAAGAGAGGTACCGAGCTATTACCAGTGCTTATTACAGAGGGGCAGTGGGTGCCCTCCTGGTCTATGACATTACAAAGAGGCAAACTTTTGACAATGTCCAGAGGTGGCTTCGTGAACTGAGGGATCATGCAGATTCCAACATTGTCATCATGATGGCTGGGAACAAATCTGATCTGAACCACCTCAGAGCTGTTTCTGAAGACGATGCCCAGGTTTTGGCTGAGAAGGAAGGGCTTTCATTTCTTGAGACATCGGCATTAGAAGCTTTAAACATTGAGAAGGCATTCCAGAGTATTTTGACAGAGATCTACCATATCATAAGCAAGAAAGCATTGGCTGCCCAAGAGGCAGCCAACTCAACTGCACTTCCTGGGCAAGGAACCACTATCAATGTTGCTGATACTGGTAACTTCAATAAACGAAACTGTTGTTCTACA
>gnl_Aquco_v3.1_Aqcoe1G322600.1
ATGTTAAATTTATATGGAGGAGATTTCAATCAGAAGATCGATTATGTATTCAAGGTTGTTCTGATTGGAGATTCAGCCGTTGTTGCGAGATTCAGTTTGGATTCTAAAGATACTATTGGTGTTGAATTCCAAACCAGAACTCTCGTTATCGATCATAAAACTGTTAAAGCTAAGATATTGGATACTGTCAGCCAAGAAAGGTGTGTACTCTATATC
>gnl_Aquco_v3.1_Aqcoe3G012600.1
ATGGCAGATGATTCATTTGATGAAGAGTGTGATTATTTGTTTAAAGCTGTTTTAATAGGAGATTCAGCTGTTGGCAAATCAAACCTTCTTTCAAGATTTGCTAGAGATGAATTTCGCCTTGATTCCAAACCTACCATCGGAGTTGAGTTTGCTTACCGGAATATTAAAGTTGGTGATAAGCTCATCAAAGCACAAATATGGGATACTGCAGGCCAAGAAAGGTTCAGAGCAATTACAAGCTCTTATTACAGAGGTGCTTTAGGTGCAATGCTAGTCTATGACATAACACGTCGAGCAACATTTGATAATTTGAAGAAATGGCTAGAAGAACTAAGACATTTTGGAGATTCTGACATTGTGATAGTTGTTGTTGGTAACAAATTTGATTTGGAACAAAAAAGAGAAGTCAGTGAAGAAGAAGGTAGAAAATTTGCAGAAAAAGAACTAGTTTGTTTTATTGAGACATCAGCTATGGAGAATTTCAATGTAGAAGAAGCCTTCCTGCAAATGATCACTCAAATTCATAAAATTACAAGTCAAAAGAATCTTGAAGCTAAGATCATTGAAGGCATGAAGACACCTAATGTTGGGAATACAACAATACTACATATTGATGAAGTATCTGCAACTAAAAAGGATACTAGTTGCTGCTTAAAC
>gnl_Arath_TAIR10_AT2G31680.1
ATGTCGTCCGATGACGAAGGAGGAGAAGAGTATCTATTCAAGATAGTGATAATCGGCGACTCTGCCGTCGGGAAATCGAACCTTCTCTCTCGCTATGCTCGTAACGAGTTCAACGCTCATTCCAAGGCCACGATCGGCGTCGAGTTCCAGACGCAGAATATGGAAATCGAAGGTAAAGAAGTTAAAGCTCAGATTTGGGATACTGCTGGTCAAGAACGGTTTCGTGCCGTCACTTCCGCTTATTATCGCGGCGCCGTCGGAGCTCTCGTCGTTTACGATATTAGTCGTCGATCCACGTTTGAGAGTGTTGGTCGTTGGCTTGATGAGCTCAAGACACATTCGGATACAACGGTTGCGAGGATGCTGGTGGGAAACAAATGCGATCTAGAAAGCATAAGAGCGGTGAGCGTGGAAGAAGGCAAAGCACTAGCTGAAACCGAAGGACTATTTTTCATGGAAACATCAGCTCTCGATTCAACAAATGTTAAAACAGCTTTCGAAATGGTAATCCGTGACATCTATACCAATATAAGCCGGAAACAACTCAACTCCGACACTTATAAAACCGAACTAAGCATGAAAAACAGAGTCAGTCTCGTTAAGGACGATAATAAAAGCTCCACACAAGGCTTTGGTTTCTCTTGCTGTTCTTCCTCG
>gnl_Arath_TAIR10_AT2G33870.1
ATGGGAACATATAAAGCTGAAGACGATTACGATTACCTCTTCAAGGTTGTCTTAACGGGAGATTCCGGTGTAGGAAAATCAAATCTGCTATCCCGATTCACCAGAAACGACTTTAGCCACGACTCACGCTCGACCATCGGTGTTGAATTTGCCACACGTAGCATCCAGGTCGACGACAAGATTGTCAAAGCTCAGATATGGGACACTGCCGGCCAAGAAAGGTATCGAGCCATCACGAGCGCTTATTACCGAGGAGCCGTTGGTGCATTACTAGTCTACGACGTGACACGGCACGTGACATTCGAGAACGTTGAAAGATGGCTAAAGGAGCTAAGAGACCACACGGACGCAAACACTGTGATTATGCTCGTAGGTAACAAAGCTGATTTGAATCACCTTCGAGCCATCTCTACGGAAGAAGTGAAAGATTTTGCAGAGAGAGAGAACACTTTCTTTATGGAGACTTCGGCACTCGAAGCTATAAATGTAGAAAACGCTTTCACAGAGGTTCTTACACAGATTTACAGAGTTGTAAGCAAGAAGGCTCTTGATGCTGGAGATGATCCAACCACTGCCTTGCCTAAAGGACAAATGATTAACGTCGGAAGTAGAGATGATGTTTCAGCCGTCAAGAAATCTGGTTGCTGCGCGACA
>gnl_Arath_TAIR10_AT2G43130.1
ATGTCAGACGACGACGAGAGAGGCGAAGAGTACCTCTTCAAGATTGTTATCATCGGTGATTCCGCCGTCGGCAAATCCAATCTCCTCACTCGCTACGCCCGTAACGAGTTCAATCCCAATTCCAAAGCCACTATCGGCGTCGAGTTTCAGACTCAGAGCATGCTCATCGACGGCAAAGAGGTCAAAGCTCAGATTTGGGATACCGCCGGTCAGGAACGCTTCCGCGCCGTTACATCTGCTTATTACCGTGGCGCCGTTGGAGCCCTCGTCGTCTACGATATCACTCGTAGCTCCACTTTCGAAAACGTCGGTCGCTGGCTCGATGAGCTCAACACTCATTCTGATACAACAGTAGCAAAAATGCTTATTGGGAACAAATGTGATCTCGAGAGCATAAGAGCGGTGAGTGTTGAGGAAGGCAAGAGTCTTGCTGAGTCTGAAGGTTTGTTTTTCATGGAGACCTCTGCGTTGGACTCGACCAATGTAAAGACGGCTTTCGAGATGGTTATTCGGGAGATCTATAGCAACATTAGTCGAAAGCAATTGAACTCTGATTCTTACAAAGAGGAGCTGACTGTGAATCGTGTTAGCTTGGTTAAGAACGAGAACGAAGGGACAAAGACATTCTCTTGCTGTTCGAGG
>gnl_Arath_TAIR10_AT4G18430.1
ATGGGAGCCTACAGAGCCGACGACGACTACGATTATCTCTTCAAACTAGTCTTGATTGGAGATTCCGGCGTCGGAAAATCCAATCTTTTGTCTCGCTTCACCAGAAACGAATTCAGCATCGAGTCAAAGTCAACCATCGGTGTCGAGTTCGCCACAAGAAGTGTTCATGTCGACGAAAAAATCATCAAAGCTCAGCTTTGGGACACCGCTGGTCAAGAAAGATACAGAGCAATCACGAGTGCATACTACAGAGGAGCAGTGGGGGCACTTCTAGTATACGACATAACTCGACACATAACGTTCGAAAACGTTGAAAGATGGCTCAAGGAGCTTCGTGACCATACCGATGCCAACGTTGTAATCATGCTTGTTGGAAACAAAGCCGATCTTCGTCACCTTCGTGCAGTTCCCACAGAAGAAGCTAGATCATTCTCTGAAAGAGAAAACATGTTTTTCATGGAGACTTCTGCTTTGGATGCTACAAATGTCGAACAAGCTTTCACTCATGTCTTGACTCAAATCTATCGTGTAATGAGCCGTAAAGCTCTTGATGGTACTGGAGATCCGATGTCTTTACCTAAAGGACAAACCATTGATATCGGAAATAAGGATGATGTTACTGCTGTTAAATCTTCTGGTTGTTGCTCAGGT
>gnl_Arath_TAIR10_AT4G39990.1
ATGGCCGGAGGAGGCGGATACGGCGGCGCATCGGGGAAAGTTGATTACGTCTTCAAAGTTGTTCTAATCGGAGATTCGGCTGTTGGGAAATCGCAACTACTTGCTCGATTCGCTAGAGACGAATTCAGCATGGATTCTAAAGCCACCATCGGCGTCGAGTTCCAAACTCGTACCCTCTCCATTGAACAAAAAAGCATTAAGGCTCAGATCTGGGATACCGCTGGTCAGGAAAGATACAGAGCCGTTACAAGCGCATACTACAGAGGAGCAGTTGGCGCAATGCTGGTTTATGATATGACGAAACGTGAGACCTTTGAGCATATTCCGCGTTGGCTTGAAGAACTGAGGGCGCACGCTGATAAGAACATTGTCATCATCCTTATTGGAAACAAGTCTGATCTAGAAGATCAAAGAGCTGTTCCCACTGAAGACGCTAAAGAGTTTGCTGAGAAGGAAGGACTCTTTTTCCTCGAGACCTCTGCTTTAAACGCAACCAATGTCGAAAACTCCTTCAACACTCTAATGACTCAGATATACAATACCGTGAACAAGAAGAATCTTGCATCTGAAGGCGACTCAAATAACCCCGGTTCATTGGCTGGTAAGAAGATTCTCATCCCAGGTTCTGGACAGGAGATTCCCGCTAAGACCAGCACTTGTTGTACTTCTTCT
>gnl_Arath_TAIR10_AT4G18800.1
ATGGCGGGTTACAGAGCAGATGATGATTACGATTACCTATTCAAGGTGGTTCTGATCGGTGATTCAGGTGTTGGAAAGTCCAATTTGCTTTCTCGATTCACCAGGAACGAGTTTAGTCTCGAGTCTAAATCAACGATCGGGGTCGAGTTCGCGACTCGTAGCTTGAATGTTAATGAAAAAGTCATCAAAGCCCAGATTTGGGACACTGCTGGTCAAGAAAGATACCGAGCAATCACTAGTGCTTACTATCGAGGAGCTGTTGGGGCGCTTCTTGTTTACGACGTAACCCGACACTCAACATTCGAAAACGTTGAGAGATGGCTAAGGGAACTCCGTGACCACACTGACCCAAACATAGTTGTGATGCTTGTGGGAAACAAATCCGATCTTCGCCATCTTGTAGCAGTCCAAACCGAAGATGCAAAATCTTTTGCAGAGAATGAATCACTCTACTTCATGGAAACCTCAGCTCTTGAATCTACCAATGTTGAGAACGCGTTTTCTGAAGTACTCACTCAGATTTACCATGTTGTGAGCAAGAAAGCAATGGAGGCTGGTGAAGATTCCGGTAATGTTCCTTCGAAAGGAGAGAAGATCGATGTTGATGTTTCCGCAGTGAAGAAAACTGGTTGCTGCTCCAAC
>gnl_Arath_TAIR10_AT1G01200.1
ATGAACGAAGAGATGAGCGGTGAGTCGCCGGAGAATAACAAACACGTAAAGAAACCGACGATGCCGGAAAAGATCGATTACGTGTTCAAGGTGGTGGTCATTGGAGATTCTGCTGTCGGGAAAACGCAGCTCCTCTCACGTTTTACACACAACGAGTTCTGTTATGATTCAAAATCAACCATTGGTGTCGAGTTTCAGACACGGACCATCACTCTTCGGGGCAAACTCGTCAAAGCTCAGATCTGGGACACCGCCGGTCAAGAGAGATACAGAGCGGTGACTAGCGCCTACTACAGAGGTGCGTTAGGTGCGATGGTGGTTTACGACATTACCAAACGCCTCTCATTCGACCACGTTGCACGTTGGGTCGAGGAATTACGTGCTCACGCCGATGATTCCGCCGTGATCATGCTCGTCGGAAACAAAGCCGATCTCTCCGTTGGTAAACGTGCCGTTCCTACGGAGGATGCAGTCGAATTCGCCGAGACTCAACGGCTTTTTTTCTCGGAAGTCTCGGCTCTAAGCGGCGGAAACGTCGACGAAGCTTTTTTCCGTTTACTCGAGGAGATTTTCAGCCGCGTTGTTGTTTCGAGAAAAGCTATGGAATCCGACGGTGGAGCCACCGTGAAACTTGACGGTTCGAGAATTGATGTCATCTCTGGTTCGGATCTTGAGACTAGTAATATCAAGGAACAAGCTTCGTGCTCGTGT
>gnl_Arath_TAIR10_AT1G28550.1
ATGGGAGCATATAGAGCAGAAGACGATTATGATTACCTCTTCAAGGTGGTCTTAACCGGAGATTCCGGCGTCGGGAAATCTAATTTGTTATCTCGTTTCACCAGAAATGATTTCAGCCACGACTCACGTGCAACCATCGGTGTCGAATTCGCCACACGAAGCATCCAATGCGATGATAAGATCGTCAAGGCTCAAATATGGGATACCGCCGGCCAAGAAAGGTACCGAGCCATCACGAGCGCTTATTACCGAGGAGCTGTTGGTGCATTGCTTGTTTATGACGTGACGCGCCACGTGACATTCGAGAATGTTGAGAGATGGCTAAAGGAGCTTAGGGACCACACGGACGCAAACATTGTGATCATGCTCGTTGGCAACAAAGCTGATCTTCGTCACCTTCGAGCCATCTCAACCGAAGAAGCTAAAGCTTTTGCAGAGAGGGAGAATACCTTTTTCATGGAGACTTCTGCACTTGAAGCTGTGAATGTTGATAATGCTTTCACTGAAGTTCTCACTCAGATTTACAGAGTTGTTAGCAAGAAGGCTCTTGAAGCTGGAGATGATCCAACCACTGCTTTGCCTAAAGGACAGATGATTAATGTTGGAGGCCGAGATGATATCTCAGCCGTTAAAAAACCTGGTTGCTGCTCTGCA
>gnl_Arath_TAIR10_AT1G18200.1
ATGGCGGAGGAATCGTACGACGAAGAGTGCGACTACCTATTCAAGGCGGTGCTGATAGGAGACTCCGCCGTCGGAAAATCAAACCTCCTTTCGAGGTTCTCGAGAGATGAGTTTCGGTTAGACTCTAAACCGACCATCGGAGTAGACTTTGCTTACCGGAATGTTCGCGTGGGCGATAAGACTATAAAGGCTCAGATATGGGACACCGCCGGCCAAGAAAGATTTAGAGCAATAACGAGTTCGTATTACCGTGGAGCCTTGGGAGCTTTACTAATCTACGACATCACAAGACGAATCACTTTCAAAAACATTGAGAAATGGTTGTCGGAGCTCAGAGGCTTCTCCAGTCCCGAGACTGTCGTTGTTCTCGTCGGTAACAAATCCGATCTCGGGCAGTCTAGAGAAGTTGAAGAAGAAGAGGGTAAGACTCTAGCAGAATCAGAAGGTCTCTATTTTCTCGAAACATCGGCTTTAGAGAACCAAAACGTTGAAGAAGCGTTTCTAAGCATGATCGGACGGATACATGAGGTTTTGACTCAGAAAATCGTTTTAGACAATAGACTCAACGGTGACGGTAACAACGAAAGTAACGGTGCTGTCGTTCCGCCCGGTAAAGAGATTGTGAATATTCATGAAGTTACCGCCACTCGACCGTTGAGTACTTCTTTGTCCAATTGTTGCTACAAG
>gnl_Arath_TAIR10_AT1G07410.1
ATGGCGAATAGAATAGATCATGAGTACGATTACTTGTTCAAGATCGTCCTGATCGGCGATTCCGGTGTTGGTAAATCCAACATTCTCTCTCGATTCACCAGAAACGAGTTCTGTCTCGAATCCAAATCCACCATTGGCGTCGAATTCGCCACCCGGACTTTACAGGTTGAAGGCAAAACAGTGAAGGCTCAGATTTGGGACACTGCAGGTCAAGAGCGTTATCGAGCAATCACAAGTGCTTACTACAGAGGAGCTGTTGGAGCTCTTCTTGTCTACGACATAACCAAGAGACAAACTTTTGAGAATGTCTTGAGATGGTTACGTGAGCTAAGGGATCATGCTGATTCCAACATTGTTATCATGATGGCTGGAAACAAATCAGACCTGAATCACTTGAGATCTGTTGCTGATGAAGATGGTCGCTCTCTCGCCGAGAAGGAAGGTTTGTCGTTTCTCGAGACATCTGCTTTAGAAGCGACTAACATCGAGAAAGCGTTTCAGACCATTTTGTCTGAGATTTATCATATCATAAGCAAGAAAGCTTTAGCGGCACAAGAAGCTGCAGGTAATCTTCCGGGCCAAGGAACAGCGATCAATATATCAGATTCATCTGCAACTAACAGAAAAGGATGCTGTTCTACC
>gnl_Arath_TAIR10_AT1G06400.1
ATGGCTGGTTACAGAGCCGATGAAGAGTACGATTACCTCTTCAAGCTCGTGTTGATCGGCGACTCTGGTGTCGGCAAATCGAATCTGCTCTCTCGGTTCACCAAGAACGAGTTCAATCTCGAATCCAAGTCTACTATTGGTGTTGAGTTCGCTACCAAAACCACTAAAGTCGAAGGCAAAGTCGTCAAAGCTCAGATTTGGGATACTGCTGGTCAAGAGAGATACCGAGCAATCACAAGCGCTTATTACAGAGGAGCTGTTGGTGCTTTGCTTATTTACGACGTGACAAGGCACGCAACATTTGAGAATGCAGCAAGATGGCTAAGGGAACTAAGAGGACACACAGACCCAAACATAGTGGTGATGCTTATAGGGAACAAGTGCGATCTGCGTCACTTGGTGGCAGTCAAAACAGAAGAGGCTAAAGCCTTTGCTGAGAGAGAATCCCTCTATTTCATGGAGACTTCAGCTCTAGACGCAACCAATGTTGAAAACGCATTCACGGAAGTGCTCACTCAGATCCACAAGATAGTGAGCAAAAGAAGTGTTGATGGAGGAGGAGAGTCGGCTGATTTACCGGGAAAAGGAGAGACGATAAACGTTAAAGAAGACGGATCGGTTCTTAAGAGAATGGGTTGCTGCTCTAAC
>gnl_Arath_TAIR10_AT1G09630.1
ATGGCGAGAAGACCGGACGAAGAATACGACTACTTGTTTAAAGTGGTTTTGATCGGAGACTCCGGTGTCGGCAAGTCTAATCTCCTCTCTAGATTCACTCGCAACGAGTTCTGCTTAGAATCCAAATCCACCATTGGTGTCGAATTCGCTACTCGTACTCTCCAAGTGGAAGGAAGGACTGTGAAAGCTCAGATATGGGACACGGCTGGGCAAGAACGATACAGAGCCATAACTAGCGCCTATTACAGAGGTGCACTTGGAGCTCTTTTGGTCTATGATGTCACCAAGCCAACAACGTTTGAGAATGTAAGCAGGTGGTTAAAAGAACTAAGAGACCATGCAGATTCCAATATAGTGATCATGTTGATTGGGAACAAGACAGATCTGAAGCATCTCAGAGCAGTTGCCACAGAGGATGCTCAGAGCTATGCAGAGAAAGAAGGCTTATCTTTCATCGAGACATCGGCTCTCGAGGCATTAAACGTAGAAAAGGCTTTTCAGACGATTCTCTCGGAGGTTTATAGGATCATCAGCAAGAAGTCGATATCTTCAGACCAGACAACTGCAAATGCCAACATCAAGGAAGGCCAAACAATTGATGTGGCTGCTACTTCTGAATCAAACGCTAAGAAGCCTTGTTGCTCATCGTCT
>gnl_Arath_TAIR10_AT1G73640.1
ATGGCAGAAGATACGTACGAGGAAGAGTGCGACTACTTGTTTAAGGCGGTGTTGATCGGAGACTCAGCCGTCGGAAAATCAAACCTCTTGTCTAGATTTTCTAAAGACGAGTTCCGGTTTGACTCTAAACCAACCATCGGAGTAGAGTTTGCTTACCGGAATGTTCACGTCGGAGATAAAATCATCAAGGCTCAGATTTGGGACACCGCCGGCCAAGAAAGATTTCGAGCAATCACAAGTTCGTACTACCGTGGAGCATTAGGGGCATTACTGATTTACGACATCACTAGACGAACAACTTTCGACAACATCAAGAAATGGCTTTTCGAGCTTAGAGACTTCGCCAATCCCGAAACCGTCGTTGTCCTCGTCGGAAACAAATCTGATCTCCGACAATCTAGAGAAGTTGAAGAAGACGAGGGTAAGACTCTAGCAGAATCAGAAGGTCTCTACTTCCTCGAGACTTCGGCTTTAGAGAATGTTAACGTCGAAGAAGCGTTTCTAGTGATGATCGGACGGATACATGAGGTTGTTACTCAGAGGATAGCTTCGGAAAACAAATCCAACGGTGCTGCGACGCCTCACATTAACGGTAATGGGAACGGTACGGTCCTTCCGGTTGGTAAAGAAATTGTGAATATACACGAAGTCACTGCTACTCAACCCTTATTAAGCTCATCTTCCAACTGTTGTTTCAAG
>gnl_Arath_TAIR10_AT1G05810.1
ATGTCCTCTTGTGCCAGCTTGTTGCACCGTCTTCCGTCTCCTCCTCTTTCCCTCTCTCTCTCTCTCCAAACCAGTCCTACTTCTCTCTCTAGAAACCTAGGGAAGAAGAAGAAGACGGTGAAGCGAGCGATGTCTTCGGACGACGAAGGAAGAGAGGAGTATCTCTTCAAGATTGTTGTTATCGGCGACTCTGCCGTCGGTAAATCTAATCTTCTATCTCGTTACGCACGTAACGAGTTCAGCGCTAACTCCAAGGCGACGATCGGAGTCGAGTTTCAGACGCAGAGCATGGAGATTGAAGGTAAAGAGGTCAAGGCTCAGATTTGGGACACTGCTGGTCAGGAGCGTTTCCGTGCCGTCACTTCCGCTTATTACCGTGGCGCTGTCGGTGCCCTCGTCGTTTACGACATTACCCGCCGCACCACTTTCGAAAGCGTTGGACGTTGGCTCGATGAGCTTAAGATCCATTCGGATACGACGGTGGCGAGAATGCTGGTGGGGAACAAGTGTGATCTAGAAAACATAAGAGCAGTGAGCGTGGAGGAAGGAAAGGCTCTAGCCGAAGAGGAAGGACTCTTCTTTGTGGAAACATCGGCTCTTGATTCGACTAATGTTAAAACAGCTTTCGAGATGGTGATACTTGATATCTACAATAACGTGAGCCGTAAGCAACTCAACTCAGATACTTATAAAGACGAACTCACCGTGAATCGGGTAAGTCTTGTTAAGGATGATAACTCTGCCTCCAAACAAAGCTCTGGTTTCTCTTGTTGTTCTTCCACT
>gnl_Arath_TAIR10_AT1G16920.1
ATGGCAGGGTACAGAGTGGAAGATGACTACGATTACCTCTTCAAAGTTGTTCTTATAGGCGATTCTGGAGTTGGCAAATCCAATCTCCTTTCCAGATTCACTAAAAACGAGTTCAATCTAGAGTCTAAATCCACCATTGGCGTCGAATTCGCCACTCGTACCTTAAAAGTCGATGGCAAAGTCGTTAAAGCTCAGATTTGGGACACTGCTGGTCAGGAGAGGTACCGTGCCATCACTAGTGCATATTACCGTGGAGCCGTGGGTGCACTCCTAGTATATGATGTAACTCGCCGTGCAACATTTGAGAACGTAGATCGGTGGTTAAAGGAGCTCAAGAACCACACAGATCCAAACATTGTAGTGATGCTGGTTGGTAACAAATCTGATCTCCGCCACTTGCTAGCTGTTCCTACAGAAGACGGGAAGTCCTATGCGGAACAAGAATCGCTCTGCTTCATGGAAACATCTGCCCTTGAAGCTACCAATGTGGAGGACGCATTTGCAGAGGTGTTGACACAAATTTATCGCATCACAAGCAAGAAGCAAGTGGAAGCTGGTGAAGATGGGAACGCCTCTGTCCCGAAAGGTGAGAAAATCGAAGTTAAAAACGATGTCTCTGCGCTGAAGAAACTCGGGTGCTGCTCAAAT
>gnl_Arath_TAIR10_AT3G15060.1
ATGGCGGCGTATAGAGCTGACGATGATTACGATTTCCTCTACAAGGTGGTATTAATCGGTGATTCCGGCGTCGGTAAATCCAATCTGCTTTCTCGATTCACGCGCAACGAGTTCAGCCTCGAGTCTAAATCCACCATCGGTGTCGAATTCGCCACCCGAAGCATTCATGTCGATGAAAAAATCGTCAAGGCTCAGATTTGGGACACCGCCGGCCAAGAGAGATACCGAGCAATCACAAGCGCATACTATCGAGGAGCTGTTGGGGCTTTGCTTGTTTATGATGTTACACGGCATGTGACATTTGAGAACGTTGAGAGATGGTTGAAGGAGCTTAGAGACCACACAGAGGCCAACATTGTGATCATGCTTGTTGGGAATAAAGCGGATCTACGTCACCTAAGAGCTGTTTCAACTGAAGATGCTAAAGCCTTTGCAGAGAGAGAGAACACATTCTTTATGGAGACATCTGCACTTGAAGCTTTGAACGTTGAGAATGCTTTCACTGAAGTGCTTTCTCAAATATACCGTGTTGCAAGCAAGAAGGCGTTGGATATTGGTGATGATCACACTACTCTTCCTAAAGGACAAAGTATTAATGTTGGGTCTAAGGATGATGTTTCTGAGGTTAAGAAGGTTGGATGCTGCTCAAGT
>gnl_Arath_TAIR10_AT3G07410.1
ATGGGTAAGGAAGATGACCGAGGAGAAGAGTACCTGTTCAAGATTGTCCTAATCGGCGATTCCGCTGTCGGAAAATCGAACTTGCTGTCTCGATTTTCGCGGGATGAGTTCGACACGAACTCAAAAGCGACAATCGGAGTGGAATTTCAGACGCAGCTGGTTGAAATCGAAGGGAAAGAAGTGAAAGCTCAGATCTGGGACACTGCTGGTCAAGAGAGGTTTAGAGCTGTCACTTCTGCTTATTACAGAGGTGCTTTTGGTGCTCTCATCGTTTATGACATCACTCGAGGTGACACTTTCGAAAGCGTTAAACGTTGGCTCCAGGAACTCAACACTCATTGTGACACGGCAGTGGCACAAATGCTAGTTGGGAATAAATGCGATTTGGAGGATATAAGAGCGGTGAGTGTGGAGGAAGGGAAAGCTCTTGCGGAGGAAGAAGGATTGTTCTTTATGGAAACATCGGCTCTGGACGCCACAAATGTAGACAAAGCCTTTGAGATCGTTATCAGAGAGATCTTCAACAATGTCAGCCGCAAACTTCTCAACTCTGATGCTTACAAAGCAGAGCTTTCCGTTAACCGGGTCAGCCTTGTCAACAACCAAGATGGCTCCGAGAGCTCTTGGCGGAATCCGTCTTGTTGCTCCCGA
>gnl_Arath_TAIR10_AT3G12160.1
ATGTCTAATTTGTATGGAGATTATAACCAAAAGATCGATTACGTCTTCAAAGTCGTGTTGATCGGTGATTCTGCCGTTGGCAAAACTCAGCTTCTTGCTCGGTTCGCTAGGAATGAGTTTAGCGTCGATTCTAAAGCCACCATTGGTGTTGAATTCCAGACTAAAACGCTCGTCATTGATAACAAAACCGTCAAAGCTCAGATTTGGGATACTGCTGGCCAAGAAAGATATAGGGCGGTGACAAGTGCATACTACCGTGGAGCAGTTGGGGCAATGTTGGTCTACGACATGACCAAACGTCAATCATTCGATCACATGGCTAAATGGCTGGAAGAGTTACGAGGACATGCGGACAAGAACATAGTGATTATGCTAATTGGGAACAAATGTGATCTTGGAAGCCTAAGAGCAGTGCCAACAGAAGACGCACAAGAGTTTGCACAAAGAGAAAACTTGTTTTTCATGGAAACCTCTGCTCTAGAAGCTACCAATGTTGAAACAGCATTTTTGACCATCTTAACAGAGATCTACCGAATAATCAGCAAGAAATCACTAACGGCTGATGATGATGACGCCGATGGTAATTCAAGTCTCTTGAAAGGAACTAGAATCATCATCCCGAGCGAGCAAGAGAGTGGGAAAAGAGGTGGATGTTGCGGCAAATCG
>gnl_Arath_TAIR10_AT3G46830.1
ATGACGCATAGAGTAGATCAGGAATATGATTATTTGTTTAAGATTGTGTTGATTGGTGATTCTGGTGTTGGGAAATCGAATATCTTGTCGAGATTCACCAGGAATGAGTTTTGCTTGGAATCTAAATCCACTATTGGTGTTGAATTCGCCACCAGAACTACTCAGGTTGAAGGAAAGACCATTAAGGCCCAGATCTGGGACACTGCAGGTCAGGAGAGGTACAGGGCGATCACAAGCGCGTATTACAGAGGCGCAGTGGGTGCACTTCTTGTCTACGACATTACTAAGAGACAGACCTTTGACAATGTTTTAAGGTGGCTGCGCGAACTGAGAGACCATGCAGATTCCAACATTGTGATCATGATGGCTGGGAACAAATCCGATCTGAACCACTTGAGATCCGTTGCTGAGGAAGATGGTCAAAGTTTGGCTGAGAAGGAAGGTCTCTCTTTCCTGGAGACATCTGCTCTTGAAGCAACAAACGTCGAGAAAGCGTTTCAGACCATCTTAGGTGAGATCTACCATATCATAAGCAAAAAGGCACTGGCTGCACAAGAAGCAGCAGCAGCTAATTCTGCAATCCCTGGGCAAGGAACTACGATTAACGTCGATGACACATCTGGAGGCGCGAAACGAGCATGTTGCTCTTCT
>gnl_Arath_TAIR10_AT5G47520.1
ATGGCTTTCTACTCTGAAGACGACAAGAGCGAAGACTACCTCTTTAAGATTGTTCTAATCGGTGATTCTGCTGTCGGGAAATCAAATTTACTTGCCAGATTTGCGAGGGATGAGTTCTATCCCAATTCAAAGTCGACGATTGGAGTGGAGTTTCAGACACAGAAGATGGATATAAACGGGAAGGAGATCAAAGCACAGATATGGGACACAGCAGGTCAAGAACGTTTTAGAGCAGTCACTTCTGCATATTACCGAGGTGCAGTTGGAGCTCTTCTGGTTTACGATATCAGCAGACGGCAGACTTTTCACAGCATTGGTAGATGGCTCAACGAGCTACACACACACTCTGATATGAATGTTGTGACGATCCTGGTGGGCAACAAGTCGGATCTGAAGGACTTGAGAGAAGTGTCAACAGCGGAAGGGAAGGCATTGGCTGAAGCACAAGGTCTTTTCTTCATGGAGACATCGGCTTTGGACTCATCAAACGTGGCAGCTGCATTTGAGACGGTTGTGAAGGAGATATACAACATACTGAGCAGGAAAGTGATGAGCTCACAGGAGCTAAACAAGCAAGACCCTGCTTCACTGAGCAATGGCAAGAAAGTTGTGATACCATCAGACGGGCAGGGCGAGTTCAAGAAAGGTGGATGTTGTTCTTCT
>gnl_Arath_TAIR10_AT5G59150.1
ATGGCGCATAGGGTAGAACAGGATTATGATTATTTGTTCAAGATCGTGTTGATTGGTGATTCTGGTGTCGGGAAAACAAACATCTTGTCTAGATTCACAAGGAATGAGTTTTGTTTGGAATCTAAGTCCACTATTGGTGTTGAATTCGCCACCAGAACTCTTCAGGTTGAAGGAAAGACTGTTAAGGCCCAGATATGGGACACTGCAGGTCAAGAGCGGTACAGAGCTATCACAAGTGCTTATTACAGAGGAGCGGTAGGTGCACTTCTTGTCTATGACATCACTAAAAGACAAACCTTTGACAATGTTCTGAGGTGGCTACGTGAACTAAGAGACCATGCGGATTCCAACATTGTGATCATGATGGCTGGGAACAAAGCTGATCTAAACCACTTGAGATCAGTTGCGGAGGAAGATGGACAGACTCTAGCTGAGACAGAAGGTCTCTCTTTCTTGGAGACATCAGCTCTTGAAGCCACCAATGTGGAGAAAGCATTTCAAACCGTGTTAGCAGAGATTTACCACATCATCAGCAAAAAAGCTTTGGCTGCTCAAGAAGCAGCGGCTGCTAATTCTGCCATTCCGGGGCAAGGAACAACGATTAACGTTGAAGACACATCTGGAGCTGGCAAAAGAGGTTGCTGCTCTACT
>gnl_Arath_TAIR10_AT5G47960.1
ATGTCAAAATTTCAGAGCAATTTCAATCAGAAGATAGATTATGTGTTCAAGGTAGTCTTGATCGGCGACTCTGCTGTTGGTAAATCTCAGCTTCTCGCTAGGTTTTCAAGAAACGAGTTCAGTATCGAATCTAAAGCAACGATCGGTGTCGAGTTTCAGACAAGAACACTTGAAATCGATCGTAAAACTATCAAAGCTCAGATATGGGACACTGCTGGTCAAGAACGGTATCGAGCGGTGACGAGTGCATACTACAGAGGAGCAGTAGGGGCAATGTTAGTTTACGATATAACAAAACGACAGTCGTTTGATCATGTAGCGAGATGGTTAGAAGAATTGAGAGGACATGCTGACAAAAACATTGTGATTATGCTAATAGGAAACAAAACTGATCTCGGGACACTTCGAGCTGTACCAACCGAGGATGCTAAAGAATTTGCTCAAAGAGAAAATCTGTTTTTCATGGAGACATCAGCCTTGGATTCAAACAATGTTGAGCCTTCGTTCCTCACGGTTTTGACGGAAATATATCGAATTGTGAGTAAAAAGAATCTTGTTGCTAATGAGGAAGGAGAATCTGGAGGAGACTCTTCTCTTTTGCAAGGAACTAAGATTGTTGTTGCTGGAGAAGAGACTGAATCTAAAGGAAAAGGTTGTTGTGGAACATCA
>gnl_Arath_TAIR10_AT5G45750.1
ATGGCGGGTTACAGAGCAGATGATGAATACGATTACCTATTCAAGGTTGTTCTGATAGGTGATTCAGGTGTGGGCAAATCCAATTTGCTTTCACGATTCACGAAGAACGAGTTTAGTCTCGAGTCAAAATCCACGATCGGGGTCGAGTTCGCGACTCGGAGTTTGAATGTTGATGATAAAGTCATCAAAGCTCAGATTTGGGATACTGCTGGTCAAGAAAGGTACCGAGCCATCACTAGTGCGTATTACCGAGGAGCTGTTGGAGCGCTTCTTGTCTACGATGTAACCCGACACTCAACATTTGAAAACGTTGAGACTTGGCTGAAAGAACTCAGAAACCACACTGATCCAAACATTGTAGTCATGCTCGTGGGCAACAAATCTGACCTTCGCCATCTCGTGGCTGTTCAGACTGAAGATGCTAAGTCATTCGCCGAGAAAGAATCTCTCTACTTCATGGAAACCTCGGCTCTCGAAGCCACCAATGTTGAGAACGCTTTCGCCGAAGTCCTCACTCAGATTCACCACATTGTGAGCAAGAAGGCGATGGAAGCTGCGAGCGAATCCGCTAATGTTCCATCGAAAGGAGACAAGATCGATATCGGTAAAGATGTTTCAGCTGTGAAGAAAGGTGGATGCTGCTCGAAC
>gnl_Arath_TAIR10_AT5G60860.1
ATGGCCGCATATAGAGCCGACGACGAGTACGATTACCTCTTCAAAGTTGTGTTAATTGGAGACTCCGGCGTTGGAAAATCCAACCTCCTTTCTCGATTCACGCGCAACGAGTTCAGTCTCGAATCTAAATCCACGATCGGTGTAGAATTCGCCACTCGTAGCATCCATGTCGATGATAAGATCGTCAAAGCTCAGATTTGGGATACCGCTGGCCAAGAAAGATATCGAGCAATCACAAGTGCATATTACAGAGGAGCTGTAGGAGCGTTGCTTGTGTACGATGTCACAAGACATGTGACGTTTGAGAACGTTGAAAGATGGTTAAAGGAGCTTCGAGATCATACAGATGCCAATATCGTCATCATGTTCGTTGGGAACAAAGCGGATCTCCGTCACCTACGAGCTGTTTCGACTGAAGACGCTAAGGCTTTCGCTGAGAGAGAGAACACTTTCTTCATGGAGACATCAGCTCTCGAATCGATGAACGTCGAGAATGCTTTCACTGAAGTACTTTCTCAGATTTACCGTGTGGTTAGCCGGAAAGCGTTGGATATAGGAGACGACCCGGCTGCTCTTCCCAAAGGACAGACCATCAATGTCGGATCGAAAGACGATGTCTCTGCGGTGAAAAAGGTTGGTTGCTGCTCAAAT
>gnl_Arath_TAIR10_AT5G65270.1
ATGACTAGTGGAGGAGGATACGGAGATCCGTCGCAGAAGATTGATTATGTGTTCAAAGTGGTGTTGATCGGCGATTCCGCGGTTGGGAAATCACAGATACTGGCTCGTTATGCTAGAGACGAATTCAGTTTGGATTCTAAGGCCACCATCGGCGTTGAGTTTCAGACTCGGACGCTTGTTATCGATCACAAGAGTGTTAAGGCTCAGATCTGGGATACCGCCGGCCAAGAACGATACAGAGCAGTAACAAGTGCATATTACCGAGGAGCGGTTGGGGCGATGTTGGTGTATGACATAACCAGACGCCAAACCTTTGACCATATCCCAAGATGGTTAGAAGAACTACGTGCTCATGCAGATAAGAACATTGTGATAATCCTTATTGGGAACAAGTCAGATCTTGTGGATCAACGAGCTATACCGACAGAAGATGCGAAAGAATTTGCGGAGAAAGAAGGTTTGTTCTTCTTGGAGACATCTGCATTTAACGCAACCAATGTTGAGAGCGCTTTCTCCACGGTTTTGACTGAGATCTTCAACATTGTGAACAAGAAAAGTCTGGCTGCGAGTGAAGATCAAGAGAATGGTAATCCCGGGTCGCTTGCTGGTAAGAAGATTGATATTGTTCCAGGTCCTGGTCAAGTGATACCAAACAAGAGTAACATGTGTTGTAACTCT
>gnl_Betvu_v1.2_Bv1_002590_nyks.t1
ATGAATAGAGAGATGAATGGTTATGAAGGAGAAGGAGTTGCAAAAGAAATGAGAATAGATTATGTGTATAAAGTAGTTGTAATTGGAGATTCAGCAGTTGGAAAATCTCAATTACTATCAAGATTTGCAAAGAATGAATTTTGTTTAGATTCAAAGTCTACAATTGGTGTTGAGTTTCAAACTCGTACTGTTACTATTAAATCTAAAGTTGTCAAAGCTCAGATCTGGGATACTGCTGGCCAAGAAAGGTACAGAGCAGTAACAAGTGCATACTACAGAGGAGCACTAGGGGCAGTAGTAGTGTACGACATAACAAAGAGACAAACATTTGATCATGTAGCAAGATGGATAGACGAGCTCCGGGCACACGCCGATAACTCGATTGTGATCATGCTGATCGGTAACAAGGCTGATCTAGTGGATCAAAGGGCGGTACCGACAGAAGATGCTGTAGAGTTTGCACAAGATCAGGGCTTGTTCTTCTCAGAGGCATCAGCCCTTAGTGGGGACAATGTAGAGAAAGCATTCTTTAGGGTACTTGAGGAGATATATAGTAATGTGACCTCTAAGAAAGCCTTAGACTGTGATTCTCCTACAGGGAATAAATTGAATGGTCATGCTTCAGTTCCATTACAGGGCTCGAAAATCGATGTTATATCAGGTTCTGATCTTGAGATCAGTGAGATGAAGAAGTTGCCCTCTTGTTCTTGC
>gnl_Betvu_v1.2_Bv2_025630_ghsd.t1
ATGGCTTATAAAGTTGATCATGAATATGATTATCTATTCAAGATAGTCTTAATTGGAGATTCAGGTGTTGGCAAATCCAATATTCTATCAAGGTTTACCAGAAATGAGTTTTGCTTAGAATCCAAATCTACCATCGGTGTTGAATTTGCAACTAGAACGTTACAGGTAGAAGGGAAAGTGGTAAAAGCACAAATTTGGGACACAGCAGGACAAGAAAGGTACAGAGCCATAACAAGTGCATATTACAGGGGAGCTGTAGGAGCCCTGTTAGTGTACGACATAACCAAAAGGCAAAGCTTTGACAACGTCCTTCGATGGCTCCATGAGTTACGTGACCATGCGGATTCAAACATTGTGATCATGTTAGTCGGAAATAAGTCCGATCTTAAGCATCTGAGGTGCGTTCCTGAAATAGAAGGACAAGTCTTAGCGGAGAAAGAAGGACTTGTTTTTCTTGAAACTTCAGCCTTAGACTCTACAAATGTTGAGAAGGCTTTTCAAACCATTCTCTTAGACATTTACCAAATTGTTAGCAAGAAAGCATTAGCTGCTCAACAAGCTGCTGCTTCTTTGCCTCAAGGCACCACAATTAGTGTTGGGAATAATGTCAACAACAATTTTAACAAGAAGCCATGTTGCTCTAAT
>gnl_Betvu_v1.2_Bv2_029560_asen.t1
ATGTCAAGTAGTGGAAGGAATTTGTATGGGGGGTTGAATCAGAAGATAGACTATGTGTTCAAGGTGGTGCTGATAGGAGATTCAGCGGTGGGAAAATCGCAGCTACTGGCTCGCTTTTCTCGGAATGAGTTCAGCATAGACTCCAAGGCCACCATTGGCGTCGAGTTCCAAACTCGTACCCTTGTCATTGACAACAAGACTGTGAAGTCCCAGATCTGGGATACTGCCGGCCAGGAGAGGTACAGAGCAGTGACAAGTGCTTACTATAGAGGTGCTGTAGGGGCAATGCTGGTTTACGACATTACCAAACGCCAGACATTCGATCATGTCTCCCGTTGGTTGGAGGAGTTGCGCGGCCATGCTGATAAGAACATTGTCATTATTCTTATAGGCAACAAAACTGATCTGGGTTCCCTCAGAGCTGTAAGCCTCGAGGACGCTAAAGAGTTTGCTGAGAGGGAAGGCCTTTTCTTCTTGGAAACCTCTGCTCTTGAGGCTCTTAATGTTGAAACTGCCTTTCTTACTGTTCTTACGGAGATATATCGCGTTATCAGCAAGAAAACCCTTGTTGCTAATGATGAAGCTGATGCTGCAGGTACTTCTAACCTCCTCTCCGGCAAGCATATTGTTCTTACTGGGCAGGGCCAAACATCTGTTGGAGGAAAATACAGCTGTTGCATGTATTCA
>gnl_Betvu_v1.2_Bv3_060830_mrqd.t1
ATGTCGAATCTACATGGAGATTATAATCAGAAAATTGATTATGTGTTTAAGGTGGTATTAATTGGAGATTCAGCTGTAGGTAAATCCCAGCTTCTAGCCCGATTCGCGAGGAACGAATTTAGTGTTGATTCAAAAGCTACAATAGGGGTTGAATTTCAGACCAAAACCCTGGTGATTGATAAGAAGATTGTCAAAGCTCAAATTTGGGATACTGCTGGTCAAGAAAGGTATCGAGCAGTTACGAGTGCATATTACAGAGGAGCAGTAGGAGCAATGTTAGTATATGACATGACCAAGCGTCAATCATTTGACCACATTGCAAGATGGCTAGATGAATTGAGGGGGCATGCTGATAAAAACATCGTGATCATGCTCATTGGCAATAAGTGTGACTTAGCTTCTCTTCGTGCCGTGCCTATTGAAGATGCAAAGGAGTTTGCTGAGAGAGAGAACCTGTTCTTTATGGAGACATCTGCTCTAGAGTCTACCAATGTTGAGACTGCTTTCTTAACAGTTCTGACAGAGATATACAGAACAGTCAGCAAGAAAACCCTCAGTGTCAATGGTGATTATGATGTAAGTAGTAATGCAGCACTTCTTAAAGGAACTCAGATTATTGTTCCTGGCCAAGACACAAGTAGTCAAGAGAAAGGAGGTTGTTGTACT
>gnl_Betvu_v1.2_Bv3_065050_kqqm.t1
ATGTCATCTGATGATGAAGCAGAAGAGTACCTCTTCAAGATAGTGATAATAGGAGATTCAGCTGTTGGGAAGTCAAATTTATTATCTAGATATGCAAGAAATGAATTTAACATGCATTCAAAAGCTACAATTGGTGTGGAATTTCAAACTCAAAGCATGGAAATTGAAGGAAAAGAAGTAAAAGCTCAGATTTGGGATACTGCTGGCCAAGAAAGATTCAGAGCTGTTACTTCTGCTTATTATAGGGGAGCTGTTGGTGCTCTTGTTGTTTATGATATTACTAGAAGAACCACCTTTGATAGTGTTGGTCGTTGGCTTGATGAACTTAACACTCATTCTGATACAACTGTTGCAAGAATGCTTGTGGGAAATAAATTTGACTTGGACGACATAAGGGCAGTGAGTGTCGATGAAGGCAAGAGCCTTGCTGAAGAGCACGGGCTCTTCTTTATGGAAACATCCGCAAAAGACTCCACCAACGTAAAGACAGCTTTTGAGCTGGTGATCAAGGAGATATACAGCAGTGTAAGCAGGAAAGTTCTCAACTCAGACTCTTACAAAGCTCAGTTGTCTCTTAATAGGGTAAGCCTTGTTAATGATGATAAGAAGCAAAACCAAGGCTATACTTCTTGTTGTTCTAGG
>gnl_Betvu_v1.2_Bv4_086220_aswf.t1
ATGTCGGCTTACAGAGCAGACGACGACTACGATTACTTGTTCAAAGTAGTATTAATCGGTGATTCTGGTGTCGGAAAATCCAACCTTCTTTCTCGTTTTACGCGCAATGAGTTTAACCTCGAATCCAAATCTACAATCGGCGTTGAATTTGCTACTCGTAGCATTCATGTCGATGATAAGATTGTTAAAGCTCAGATTTGGGACACTGCTGGCCAAGAAAGTGCTTATTACAGAGGGGCTGTTGGTGCTCTACTGGTTTACGATGTTACCAGGCATGTCACATTTGAAAATATCGAGAGATGGTTAAAGGAACTAAGAGACCATACAGATTCCAGCATCGTGATAATGCTCGTGGCGAACAAGGCAGATTTGAGGCACTTGCGTGCTGTTTCCACTGAGGATGCCAAGTCATTTGCCGAAAGAGAGAATCTCTTTTTCATGGAAACATCTGCCCTGGAATCATTGAACGTTGAAAACGCATTTAGCGAAGTCCTCACCCAAGTATATCATGTTGTGTGCCGCAAAGCACTTGATATTGGGAGTGACCCGACTGCCTTGCCTAAGGGTCAAACCATTGATATTGGAAGTAAGGATGATGTGTCGGAAGTGAAAAAGGTTGGTTGCTGTTCCGCC
>gnl_Betvu_v1.2_Bv6_138500_pnhr.t1
ATGGCGGGTTATGGAGATGCAAGCCAGAAGGTTGATTATGTGTTCAAAGTGGTACTTATTGGAGACTCAGCAGTGGGTAAGTCTCAGATTTTGGCTCGTTTTGCAAGAGATGAGTTTAGCTTGGATTCAAAAGCAACAATTGGTGTTGAGTTTCAGACTCGAACCCTCGTCATTCAACACAAGAGTATAAAAGCCCAGATCTGGGATACTGCCGGCCAAGAACGGTACAGAGCCGTCACAAGTGCATACTACAGGGGTGCAGTCGGTGCTTTATTGGTTTATGACATAACAAAACGACAAACCTTTGAACACATACCACGATGGCTTGAAGAGTTACGTGGCCATGCGGACAAGAACATCATCATCATGCTTATCGGGAACAAATCCGATCTTGAAGATCAACGAGCAGTGGCAACAGAGGATGCCAAAGAGTTTGCTGAAAAGGAAGGGCTTTTCTTTCTTGAAACCTCGGCACTTGAAGCCACAAATGTAGAAACAGCTTTTATTACTGTCTTGACTGAGATTTTCACTATTGTAAACAAGAAGACCTTGGCTGCCAATGAGGATCAAAGTAACGGCAATTCTGCGCCACAGGCTGGGAAGAAGATCTTAGTTCCTGGCCCTGGTCAAGAAATTCCAGCTAAGAAAGGATTGTGCTGTAGTTCT
>gnl_Betvu_v1.2_Bv6_143370_zjmi.t1
ATGGCGAGGAAACCGGAAGAAGAATACGATTACTTGTTCAAAGTAGTACTGATCGGCGACTCTGGTGTCGGCAAATCCAATCTTCTTTCTCGATTTACGCGCAACGAGTTTTGCTTGGAATCTAAATCCACTATTGGCGTCGAATTTGCCACTCGTACTCTTCAGGTTGAAGGAAGAACTGTAAAGGCTCAGATATGGGACACCGCGGGTCAGGAGCGATACAGGGCAATTACAAGTGCCTACTACAGGGGTGCACTTGGTGCTCTTCTAGTGTATGACACGACCAAACCAACAACATTTGACAATGTGAGCCGGTGGCTAAAGGAGCTACGAGACCACGCTGATGCTAACATCGTAATTATGCTTATTGGAAACAAGACTGATCTTAAGCATCTACGTGCTGTTGCCACGGAAGATGCTCAGAGTTTTGCTGAGAAAGAGGGCCTTTCTTTTATAGAAACATCTGCCCTCGAAGCAACAAATGTTGAAAAAGCATTCCAAACTATCCTCTCCGAGATATACCGAATCATTAGCAAGAAATCGCTCTCTACTAATGAGTCGGCACCTGCAGCTCTTGCAGGAGGACAAACAATAGTGGTAGGGGGAGCATCTGAGACAACTGCGAAGAAGCCATGCTGTTCTTCGTCC
>gnl_Betvu_v1.2_Bv7_173130_kpec.t1
ATGGCGAATAGAGTAGATCACGAATATGATTACCTCTTCAAGATCGTATTGATCGGTGATTCAGGTGTTGGTAAATCTAACATACTTTCGAGGTTTACGAGGAATGAATTTTGCTTGGAATCTAAATCCACCATTGGTGTTGAGTTTGCAACTCGTACTCTTCAGGTAGAAGGAAAGACTGTGAAGGCGCAGATATGGGATACTGCTGGTCAGGAGCGTTATCGGGCTATCACCAGTGCTTACTACAGAGGTGCTGTTGGTGCTCTTCTTGTCTACGATATAACTAAGAGACAAACATTTGATAATGTCCAGAGGTGGCTTCGTGAACTGCGAGACCACGCAGATTCTAATATTGTCATTATGATGGCTGGAAACAAGTCCGATCTAAAGCATCTGAGAGCCGTCTCAGAAGAAGATGGACAGGCCTTGGCTGAAAAGGAGGGCCTCTCGTTTCTTGAGACATCAGCATTAGAAGCAGTCAACATCGAGAAGGCTTTCCAAACGATATTAACAGAGATTTACCATATAATAAGCAAGAAAGCTTTAGCAGCCCAAGAAGCTTCTAGCAACCTTCCCGGTCAAGGTACAACCATCAATGTCGCCGATGCATCAGCCAATCAGAGGAGATCGTGCTGTTCTACT
>gnl_Betvu_v1.2_Bv8_181210_fdgq.t1
ATGGCTGGTTATAGAGCAGAAGATGATTATGATTATCTCTTTAAAGTTGTTTTAATTGGAGATTCAGGTGTTGGGAAATCTAATTTACTTTCTAGATTTACTAGAAATGAGTTCAGTCTTGAGTCAAAATCCACCATTGGTGTTGAGTTTGCAACTCGGAGTTTGAATGTTGATGGCAAAGTTATAAAAGCTCAGATTTGGGACACTGCTGGACAAGAAAGGTATCGGGCAATCACCAGTGCTTACTACCGAGGAGCTGTGGGTGCACTTCTTGTGTACGATGTCACTAGGCACGCCACATTCGAAAACGTAGAGAGGTGGTTAAAAGAACTGAGGGATCACACAGATCCCAACATCGTAGTCATGCTTATCGGGAACAAATCAGACCTTCGTCACTTAGTTGCAGTTCAAATGGAGGATGGGAAAACATTCGCTGAAAAGGAGTCTCTTTATTTCATGGAGACTTCTGCCCTCGAAGCAACCAATGTGGAGAACGCCTTTACAGAGGTTCTTACTCAGATTTACCGAATCGTCAGCAAGAAGGCCATGGAAGCCGGTGAGGATGCAAATGGTTCCACGGTCCCTGCAGGCGAGAAGATAGATATTGGCAAAGAAGTGTCGGACGTGAAGAAAGGTGGTTGCTGCTCCAGT
>gnl_Betvu_v1.2_Bv8_182270_tdej.t1
ATGGCAGCATATAGAGCTGATGACGATTATGATTATTTGTTTAAAGTGGTGTTGATTGGGGACTCTGGTGTTGGTAAATCCAACCTTCTTTCTCGATTTACGCGAAACGAATTTAGCCTTGAATCGAAATCAACCATTGGCGTTGAGTTTGCTACTCGAAGCATTCGTGTCGATGATAAGATTGTTAAGGCTCAAATTTGGGATACTGCAGGACAAGAAAGGTATCGAGCAATCACGAGTGCATACTACCGAGGAGCTGTTGGTGCATTAGTTGTTTACGATGTTACCCGCCATGTGACATTCGAAAATGTGCAGAGATGGCTTAAGGAACTACGTGATCACACAGACTCCAACATCGTGATCATGCTGGTTGGGAACAAGGCTGATTTGCGTCACTTGCGTGCTGTCTCTGTTGAAGATGCCAAAGGTTTTGCTGAAAGGGAGAACACTTTCTTCATGGAAACATCCGCCCTCGAATCGTTGAATGTCGAAAGTGCGTTTACTGAAGTCCTATCCCAGATTTATCATGTTGTGAGCAGGAAGGCGCTTGACATAGGAGACGACCCAGCAGCATTGCCCAAAGGACAAACGATTAACATTGGCTCCAAGGACGATGTATCAGCAGTCAAGAAATCTGGTTGTTGTTCCAAT
>gnl_Betvu_v1.2_Bv9_202230_wjfe.t1
ATGGCATTTTATTCAGAGGAGGAACAACCAGCTGAGGATTATCTCTTTAAGATAGTATTAGTTGGCGATTCTGCTGTCGGGAAATCCAATTTGCTTGCAAGATTTGCTAGAGATGAGTTCTACCCGAATTCAAAGTCAACTATAGGTGTAGAGTTTCAAACACAGAAGATTGAGATAAATGGAAAGGAAATAAAAGCACAGATCTGGGACACTGCTGGTCAGGAGCGGTTCAGAGCAGTTACATCAGCATACTACAGAGGTGCTGTGGGGGCTCTTTTGGTGTTTGATATCAGTAGACGCCAAACATTTGATAACATCGGCAGATGGCTCAATGAACTTCACACACATTCCGATATGAATGTGGTTACAATACTTGTAGGTAACAAATCTGATCTTAAAGATGCAAGAGAGGTGTCAACTGCTGAAGGGAAGGCTTTGGCCGAGGCACAAGGTCTGTTCTTTATAGAGACTTCTGCTTTAGATTCATCCAATGTTGCTGCTGCTTTCCAGACCGTTGTTAGAGAAATTTACACCATCTTGAGCCGCAAAGTGATGCAATCTCATGAGCTAAAGAAGAATGACTCATCGTCATTGAGTAATGGGCGTACAGTAGTTCTGCAAGAAGATGAAAATACTACTGTTGAGCAGCCCAGGTCAGCGGCTGGTTGTTGTAGTTCT
>gnl_Betvu_v1.2_Bv9_208920_ueiu.t1
ATGGCAGGGTATAGAACAGATGATGATTATGATTACTTGTTTAAACTTGTTTTAATTGGAGATTCAGGAGTGGGTAAGTCAAATTTACTATCGAGATTCACAAAAAATGAGTTTAATCTGGAGTCTAAATCTACTATTGGGGTTGAGTTTGCAACTCGAAGTTTGACTGTTGATGGTAAGGTCATTAAAGCTCAGATTTGGGATACTGCTGGCCAAGAAAGGTACCGAGCCATAACTAGTGCCTACTATCGAGGAGCTGTTGGTGCTTTACTCGTATATGATGTCACCCGAAAAGCTACTTTTGAGAACGCTTTAAGGTGGCTAAGAGAGCTAAGAGAGCACACTGATCCAAATGTTGTAGTCATGCTAATTGGGAACAAGTCAGATCTTCGTCATCTTGTGGCTGTTACAACTGACGAAGGAAAGGCTGTTGCTGAGCAAGAGGGGCTCTTTTTCATGGAAACTTCTGCTCTTGAGGCAACCAATGTAGAATTAGCTTTTACGGAGGTTCTCACTCAGATTCATCGTATTGTGAGCAAGAAGGCTGTCGAGGCTGGTGATGCTTCTGCATCTGTTGTTCCATCCCAGGGAGAGAATATCAACATAAAAAATGAGGGCTCAGCTTGGAAGAAGATGGGATGTTGCTCTAAC
>gnl_Betvu_v1.2_Bv9_209260_snnj.t1
ATGGGGTATAGAGCAGATGATGATTACGATTACTTATTCAAAGTTGTGTTAATTGGTGATTCTGGTGTCGGAAAATCCAACCTACTATCTCGATTCACTCGGAATGAATTTAGTCTCGAGTCTAAATCCACCATTGGCGTTGAATTCGCAACTCGTAGCATTCACGTTGATGATAAAGTCGTCAAAGCTCAAATTTGGGATACTGCTGGCCAAGAAAGGTACCGGGCAATTACTAGTGCTTATTATCGTGGTGCTGTTGGTGCTTTGCTTGTCTATGATGTCACTCGTCACGTCACATTTGAGAATGTTGAGAGATGGTTGAAAGAGCTCCGAGACCATACAGATTCTAATATTGTAATCATGCTTGTGGGAAATAAGGCAGATTTACGGCATTTGCGGGCTGTTTCCACCGAAGATGCACAGACATTTGCTGAGAAGGAAAAAACCTACTTTATGGAAACCTCTGCCCTGGAGTCATTGAACGTCGAAAATGCTTTCACGGAGGTGCTTACACAAATATATCGAGTTGTCAGCAGAAAAGCTCTGGAGGCTGGGGATGACCCTGCTGCTGTGCCGAAGGGACAAACCATTAATGTGAAGGATGATGTATCTGCGGTGAAAAAAGTTGGATGCTGTTCCACA
>gnl_Betvu_v1.2_Bv_005650_tayg.t1
ATGGGGGAAGAAGAATCAGGAGAAGAATATCTGTTCAAAATAGTAGTAATTGGGGACTCAGCAGTTGGAAAATCTAATCTTCTTTCAAGATTTGCAAGAAATGAATTTGACCACAATACAAAAGCCACAATTGGGGTTGAATTCCAAACAGTTTGTGTTGAAATTAATGGCAAAGAAATCAAATCTCAGATCTGGGATACTGCTGGTCAAGAAAGATTTAGAGCTGTAACTTCTGCTTATTATAGAGGTGCTGTTGGTGCACTTATTGTTTATGATATCAGTCGTCGCACCACTTTTGAGAGTATTAATCGTTGGCTTGATGAGCTTAATACTCATTGTGATACTGCAGTAGCAAGATTGTTGGTTGGTAATAAGTGTGATTTGGAAAACATTCGAGAAGTGAGTGTGGACGAGGCCAAAAGTGTCGCTGAATCTGAAGGATTATTTTTCATAGAGACATCAGCCCTGGATTCAACTAATGTGAAGACAGCGTTTGAGATAGCAATCAAGGAAATTTACAACAATATCAGCAGGAAACTATTAAATTCAGATTCTTATAAGGCTGAGTTATCTGTCAATCGAGTAACCCTAGCCAAAGATGGTTCAGATTCAAATCGGAGTCGCCTAGGCCTGTCTTGCTGTTCTAGT
>gnl_Carpa_v0.4_evm.model.supercontig_131.82
ATGGCGGCGTATAGAGCAGATGACGACTACGATTACTTGTTTAAGGTCGTATTAATCGGTGATTCGGGTGTTGGCAAATCGAACTTGTTGTCGCGATTTACAAGGAATGAATTCAGTCTTGAATCCAAATCCACAATCGGAGTGGAATTCGCCACGCGGAGCATCCGTGTCGACGACAAGATCGTCAAGGCCCAGATTTGGGACACCGCTGGCCAGGAAAGATACCGGGCGATAACAAGTGCCTACTACCGAGGAGCTGTTGGTGCATTGCTTGTCTATGATGTCACCCGACATGTTACATTTGAGAATGTTGAGAGATGGTTAAAGGAGCTACGGGACCACACAGATGCTAATATTGTGATCATGCTTGTCGGAAACAAAGCTGACCTACGTCATTTGCGTGCTGTCTCCACTGAAGATGCTCAGTCCTTTGCTGAGAGAGAGAATACCTTCTTTATGGAGACCTCTGCTCTTGAATCCATGAATGTTGAGAATGCTTTCACTGAAGTGCTAACCCAAATATATCGGGTGGTCAGCCGGAAAACTCTTGATATAGGAGATGATCCGGCAGCGTTGCCTAAAGGACAAACTATTAATGTTGGAACCAAGGATGACGTGTCAGCTGTCAAGAAAGTTGGTTGTTGTTCTGCC
>gnl_Carpa_v0.4_evm.model.supercontig_245.1
ATGTCGAATTTACAAAGCAATTTCAATCAGAAAATCGACTATGTGTTCAAAGTAGTACTTATCGGCGACTCTGCGGTGGGAAAATCGCAGCTACTGGCTCGATTCTCGAGGAACGAGTTCACCATCGAATCGAAAGCGACGATTGGCGTCGAGTTCCAAACCAGGACTCTCGTCATCGATCACAAGACCGTCAAGGCTCAGATTTGGGATACCGCGGGTCAAGAAAGGTACCGGGCAGTGACAAGTGCATATTACAGAGGAGCAGTAGGGGCAATGCTGGTCTATGACATAACCAAACGCCAGTCATTTGATCATATAGCAAGATGGTTGGAGGAGTTGAGGGGGCATGCGGACAAAAACATTGTCATCATGCTTATAGGCAACAAGTCTGATCTGGGGACTCTTCGTGCTGTACCCACTGAGGATGCCAAAGAATTCGCACAAAGGGAAAGCCTCTTCTTCATGGAGACGTCAGCTCTTGATGCCACCAATGTGGAACCAGCTTTTCTCACAATCCTGACAGAGATTTATCGAATTGTCAGCAAGAAGCCCCTTACTGCCAATGATGATGAGACTCTGGAGGGACTGCTTCTGCAGCTCAATAAAGAGAAGGATTCT
>gnl_Carpa_v0.4_evm.model.supercontig_27.257
ATGGCTTTTTATTCCGAGGAGGAAAAAACTGAAGATTACCTTTTCAAGATTGTTTTGATCGGTGACTCAGCTGTTGGGAAATCGAATTTGCTTGCAAGATTTGCGAGAGATGAGTTCTACCCTAATTCAAAGTCAACTATAGGAGTAGAGTTCCAAACACAAAAAATGGACATTAATGGAAAAGAAATCAAAGCGCAGATCTGGGACACAGCAGGTCAGGAGCGATTCAGAGCTGTCACATCTGCATATTACCGAGGTGCAGTTGGTGCTCTTCTTGTGTATGACATCAGTAGGCGCCAGACTTTCGATAGTATTGGCAGATGGCTTAACGAGCTTCACACACACTCAGACATGAACGTAGTTACCATATTAGTCGGGAACAAGTCTGATCTCAAGGATGCTAGGGAGGTACCGACTTCTGAAGGCAAGGCATTGGCAGAGGCACAAGGTCTATTTTTCATGGAAACATCAGCTCTTGATTCATCCAACGTGGCTGCAGCCTTCGAAACAGTTGTTAAGGAGATATACAATATATTAAGCCGGAAAGTTATGATAACACAAGAGATTAAGAAGCAAGATCCGAGCTCTCTGAGCAATGGGAAGACTGTTATGTTGCAGGGAGATGAGAATCAAGAAGAGACTAAAAAAGGTGGGTGTTGTACATCT
>gnl_Carpa_v0.4_evm.model.supercontig_2921.1
GTGGAGGGAAGGACTGTGAAAGCTCAAATATGGGACACAGCTGGGCAGGAGCGATATCGAGCAATAACCAGTGCCTATTATAGGGGTGCACTTGGAGCTCTTCTTGTGTATGATGTTACAAAACCAACAACATTTGAAAACGTAAGTCGATGGCTGAAAGAACTACGGGACCATGCAGACTCCAACATTGTGATTATGCTGATTGGAAACAAAACTGATCTGAAGCATCTCCGAGCAGTTGCCACAGAAGATGCTCAAAGTTATGCAGAGAAAGAGGGTCTTTCTTTCATCGAAACATCTGCTCTGGAAGCAACAAATGTCGAGAAGGCTTTCCAGGTAATTCTCTCCGAGATATACCGGATAATTAGTAAGAAGTCAGTGTCTAATGAGCAGCCCACCCCTGCCAACATCAAAGAGGGGAAGACCATAGATGTAGGAGCATCAGAAGCCAACACTAGAAAGCCATGCTGCTCTTCATCC
>gnl_Carpa_v0.4_evm.model.supercontig_3.407
ATGGGTGATTCCTACGATGAAGAGTGTGATTACCTGTTCAAAGCTGTTCTGATTGGAGACTCTGCAGTTGGGAAATCAAATCTTCTCTCGAGATTCTCTCGCGATGAGTTTCGATTGGATTCAAAACCCACCATAGGAGTTGAATTCGCTTACAGGAATATCAAGGTTGCTGATAAGACCATCAAGGCTCAGATATGGGACACCGCCGGCCAAGAAAGGTTTAGAGCCATAACAAGTTCATATTACCGTGGAGCTCTCGGCGCGTTACTAGTCTACGACATCACGCGGCGAGCGACGTTCGATAACGTGAAGAAATGGTTGAGGGAGCTGAGAGAATTCGGCGACAAAGACATGGTCGTCGTTCTCGTCGGCAACAAATCCGATCTAGGTCAAATGTCGAGAGAAATTGAGGAGGAAGAAGGCAAAAATTTTGCAGAGGCGGAAGGTCTGTGTTTCATAGAAACATCCGCTCTGCAGAATTTGAATGTGGAAGAAGCTTTTCTGCAGGTGATTAAGAAAATCCATGGAGTTATGAGCCAGAGGAGTCTAGAGGCCAAAGCCAATGAAACAATTACAAAGGCGAGTTTGTTACAGAGCGGAAAAGAAATTATCAGTATTAATATCGATGAAGTAACCGCTACTAAACAACAATTCACTTGCTGTTACAAG
>gnl_Carpa_v0.4_evm.model.supercontig_52.152
ATGGGGGATAATGCTGTCTTGGCAAAAGAAGAAAAGATGGCCAGGATGTCTTGTACCACTAACTACGGAGAAAGGTACCGTGCCATTACAAGTGCTTATTATCGTGGAGCTGTTGGTGCTCTACTTGTTTATGATGTCACAAGACATTCTACATTCGAGAATGCAGCAAGATGGTTGAAGGAACTGAGGGAGCACACTGATCCAAACATTGTTGTCATGCTCATTGGCAACAAATCAGATCTTCGACACCTTGTAGCAGTTAAAACAGAGGATGGGCAAACTTTTGCAGAGAGGGAGTCCCTGTATTTCATGGAGACTTCTGCCTTGGATGCAACTAATGTGGAAAATGCCTTCACTGAAGTTCTTACCCAGATATATCGTATAGTGAGCAAGAGGGCTGTTGAGGGAGGTGGTGATGGAGCTTCTTCTGCTGTTCCTTCAAAAGGAGAGACAATAAATGTCAAAGATGACACGTCTGTCCTCAAGAGAATCGGTTGCTGCTCAAGC
>gnl_Carpa_v0.4_evm.model.supercontig_52.153
ATGGCTGGGTACAAGCCCGAAGATGACTACGATTACCTTTTCAAGTTGGTTTTGATTGGCGACTCCGGTGTGGGCAAATCCAACTTGCTTTCAAGGTTCACAAAAAACGAGTTCAATCTCGAGTCTAAATCTACTATCGGGGTTGAGTTTGCCACTAAGAGTTTAAGGATTGATGGCAAGGTCATCAAGGCTCAAATTTGGGATACTGCTGGACAGGAAAGGGTC
>gnl_Carpa_v0.4_evm.model.supercontig_55.84
ATGTCAAGTGGAGGAGGATATGGAGATGCATCGCAAAAGATAGATTACGTCTTTAAGGTGGTGCTAATCGGTGACTCGGCGGTAGGCAAGTCTCAGATTCTGGCTCGGTTTGCTAGGAACGAGTTCAGCTTGGACTCCAAAGCCACAATCGGAGTTGAGTTCCAGACTCGCACCATAGTCATCCAGCACAAGAGCGTTAAGGCTCAGATCTGGGACACAGCTGGCCAAGAACGATACAGAGCTGTTACAAGTGCATATTACAGAGGTGCTGTTGGGGCAATGTTGGTTTATGACATCACCAAGCGGCAAACCTTTGACCACATACCTCGGTGGCTGGAAGAGTTACGTAGCCATGCAGATAAGAACATTGTGATCATCTTGATTGGGAACAAGACCGATCTTGAGGATCAGCGGGCAGTCCCCACTGAAGATGCCAAAGAATTTGCTGAGAAGGAAGGATTATTTTTCTTGGAGACATCAGCTCTGGAAGCAACTAATGTTGAGACTGCCTTCTTAACTGTGTTATCGGAGATCTTCAACATTGTGAACAAGAAGAACCTTAGTGCTGGTGATAATCAAGGCAACGGGAACCCTGCATCTCTGGCCGGCAAGAAGATTGTTATTCCAGGCCCTGCACAAGTAATCCCAGAAAAGAGGAATATGTGCTGTAGAGCATCT
>gnl_Carpa_v0.4_evm.model.supercontig_7.11
ATGGGTGCTTATAGAGCTGACGATGATTACGATTACTTGTTCAAACTAGTATTGATTGGTGACTCCGGCGTCGGCAAATCGAATCTGCTAGCGAGATTCACGAGGAACGAGTTCAGTCTCGAGTCCAAGTCCACCATCGGCGTCGAGTTCGCCACCCGCAGCATTCATGTCGATGACAAGGTCGTCAAGGCCCAGATTTGGGACACCGCTGGCCAGGAAAGATACCGTGCCATTACAAGTGCATACTATCGAGGAGCTGTTGGTGCTTTACTAGTTTACGATGTCACCCGCCATATTACATTTGAAAATGTGGAACGATGGCTCAAGGAGCTCCGAGATCACACAGATGCAAATATTGTCATTATGCTCGTTGGAAACAAGGCTGATCTGAGACACCTGCGAGCAGTTTCCATGGAAGATGCAACGTCTTTTGCAGAAAGAGAGAACATTTTCTTCATGGAAACATCAGCTCTCGAGTCTACGAATGTGGATAATGCTTTCACTCAAGTACTCACCCAGATATTTCGTGTAGTAAGCAGAAAGGCACTAGACATTGGCGACGACCCTGCAGCTTTACCCAAAGGTCAGACAATCAATGTTGGAACAAAAGACGATGCATTGACTGTTAACGAAGTGGGATGTTGCTCTGCT
>gnl_Carpa_v0.4_evm.model.supercontig_7.93
ATGGCTGGATACAGAGCTGAAGATGAGTATGACTACCTGTTCAAGGTGGTCTTGATCGGTGACTCGGGAGTGGGGAAGTCTAATTTGCTCTCGCGCTTCACGAGGAACGAATTCAGCCTTGAGTCCAAGTCCACAATTGGGGTCGAGTTTGCTACTCGCAGTTTGAATGTTGATGGAAAAGTTATTAAGGCCCAGATTTGGGATACTGCTGGTCAAGAGAGGTACCGTGCCATTACTAGTGCTTACTACCGAGGAGCTGTTGGCGCACTTCTTGTATATGATGTCACTCGCCACTCAACGTTTGAAAACGTTGAGAGGTGGTTAAAGGAACTAAGGGATCACACAGATCCCAACATTGTAGTCATGCTTGTTGGCAATAAATCAGATCTTCGTCACCTTGTAGCTGTGTCAACAGAGGATGGAACATCATTTGCTGAGAGAGAATCTCTCTACTTCATGGAGACTTCTGCTCTCGAGGCAACCAATGTGGAAAATGCATTTGCTGAGGTCCTCACTCAAATTTACCGAATAGTGAGCAAGAAGGCTATGGATGCCGGTAATGAGTCAGGTGCTTCTGCCGTTCCCTCCAAAGGCGAAAAGATCGATATTGGTAAAGATGTTTCTGCCGTGAAGAAAGGTGGGTGCTGCTCT
>gnl_Carpa_v0.4_evm.model.supercontig_77.25
ATGGCAGGGTACAGAGCTGAAGATGACTACGACTACCTCTTCAAGGTAGTGTTGATTGGGGACTCGGGTGTTGGTAAGTCGAATCTGCTCTCCAGGTTCACTAAGAATGAGTTCAACCTCGAGTCCAAGTCCACCATTGGCGTTGAGTTCGCTACTCGCACTCTCAACGTTGACGGCAAAGTCATAAAGGCTCAGATCTGGGATACTGCTGGCCAAGAAAGATACCGGGCCATCACCAGTGCTTATTACCGTGGAGCAGCAGGAGCACTGCTTGTGTATGATGTTACCCGTCATTCAACATTTGAAAATGTTGAGAGATGGCTAAAAGAATTGAAAAACCACACGGATCCTAGCATTGTTGTGATGCTTGTTGGAAACAAATCAGATCTTCGTCATCTTGTTGCAGTGACAACAGAAGATGGGAAGTCTTTTGCCGAAAGAGAGTCACTCTACTTCATGGAAACTTCAGCACTGGAGGCGACAAATGTGGAAAATGCATTTGCTGAAGTTCTAACTCAGATTTACCATACTGTGAGTCGGAAAGCAGTTGAAGTAGGAGAAAATGGAGGATCATCTGTCCCTGCAAAGGGAGAGACAATAGATGTCAAAAATGATGTGTCGGCCCTGAAGAAAATTGGCTGCTGCTCAACC
>gnl_Carpa_v0.4_evm.model.supercontig_81.59
ATGGCGCACAGGGTGGATCACGAGTACGATTATCTGTTCAAGATCGTTTTGATTGGAGATTCTGGTGTCGGCAAATCCAACATTCTCTCGAGATTTACCAGAAATGAATTCTGCTTGGAATCCAAATCCACCATCGGAGTCGAGTTCGCTACCAGAACTCTCCAGGTTGAAGGAAAGACTGTTAAGGCGCAGATTTGGGACACTGCTGGTCAAGAGCGATATCGAGCTATTACCAGTGCTTACTACAGAGGAGCTGTTGGTGCCCTCCTTGTCTATGACATCACTAAGAGGCAAACCTTTGACAATGTCCAGAGGTGGCTGCGTGAATTGAGAGACCATGCAGATTCTAACATTGTCATCATGATGGCTGGAAATAAATCAGACTTGAGTCATTTAAGAGCTGTTGCAGAGGAGGATGGTCATGCCTTAGCTGAAAGGGAAGGTCTATCATTTCTCGAGACATCCGCTCTGGAAGCCATCAATATTGAGAAGGCATTTCAAACCATTTTGACTGAGATTTACCATATCATAAGCAAGAAAGCATTGGCCGCCCAGGAAGCCGCTGCCAACACTGCAATTCCGGGCCAAGGAACCACCATCAATGTTGCCGATGCATCAGGGATCACAAAAAAAGGTTGCTGTTCTACT
>gnl_Carpa_v0.4_evm.model.supercontig_85.114
ATGTCAAACTTATATGGAGATTATAATCAAAAGATTGATTATGTCTTCAAAGTTGTATTGATTGGCGATTCAGCAGTTGGAAAATCTCAGCTCCTTGCGCGGTTTGCGAGAAATGAATTTAGTATAGATTCGAAAGCCACTATCGGGGTTGAATTTCAGACCAAAACTCTGGTTATTGACAACAAGACGGTGAAGGCACAAATTTGGGACACTGCTGGGCAAGAAAGGTACAGGGCAGTGACAAGTGCATACTACCGCGGAGCTGTTGGCGCAATGCTAGTTTACGACATGACCAAGCGCCAGTCATTTGATCACATGGCAAGATGGCTGGAGGAATTAAGGGGCCACGCTGATAAGAACATAGTTATCATGCTCATAGGTAACAAGTGTGACTTGGGAAGTCTTCGAGCAGTACCAACCGAAGATGCCCAAGAGTTCGCCCAGAGAGAGAATCTAGTCTTCATGGAAACATCAGCTCTTGAGGCCACCAATGTTGAAACCGCTTTCCTGACAGTGCTAACAGAGATATACCGAATAATCAGCAAGAAGACACTCACTGCTAACAGCGAGTTAGATCACAGTGGCAATTCCGGCCTTCTTAAGGGGACAAGGATTATTGTTCCGGGACAGGATCAGGAACAAAAGAAGGGTCGTTGCTGCGCC
>gnl_Carpa_v0.4_evm.model.supercontig_90.61
ATGTCAGATGACGAGGGAGGAGAAGAGTATCTATTCAAGATAGTGATAATTGGGGACTCTGCAGTGGGCAAATCCAACCTTCTCTCTCGCTATGCACGCAACGAGTTCAATCCTCACTCAAAAGCTACCATTGGGGTCGAGTTCCAGACTCAGAGCATGGAAATTGAGGGTAAAGAAGTTAAAGCTCAGATTTGGGACACTGCTGGCCAAGAACGCTTCCGTGCTGTCACTTCTGCGTACTACAGAGGTGCTGTGGGTGCTCTAATTGTCTACGATATCAGCCGCAAGACGACGTTTGAGAGTGTTGGTCGCTGGCTCGACGAGCTCAAAACTCATTCTGAAACAACGGTGGCAAGGATGCTGGTGGGAAACAAATGCGATTTGGAGAGCATCAGGGACGTGAGCACTGAGGAAGGCAAAAACCTAGCAGAAACAGAAGGGTTGTTTTTCATGGAGACATCTGCTTTAGATTCAACAAATGTGAAGAAGGCTTTTGAGATTGTTATTCAAGAAATTTACAACAATGTCAGCAGGAAGGTCCTCAACTCTGATTCATACAAAGCTGAATTAACTGTCAACCGGATAACCCTGGTTAAAAACGAGAATGACGGATCAAACCAATCCAAAAGTTCCTACTGCTGTTCAAGG
>gnl_Carpa_v0.4_evm.model.supercontig_96.70
ATGAATCAGGAAATGAATGGATTAGTGGAGAATCAAGCAGGGATTAATGGAAGAAGGGAAAGTTTTCCTGAGAAAATAGATTATGTGTTCAAGATTGTGGTGATTGGTGACTCAGCTGTGGGGAAGACTCAGATACTGTCTAGATTCACCAGGAATAACTTCTGCTTTGACTCAAAGTCCACCATTGGCGTTGAGTTCCAAACCAGGACGGTCACCATTAAGGGAAAAGTCGTCAAGGCCCAGATCTGGGATACTGCAGGCCAAGAAAGGTACCGAGCAGTTACAAGTGCGTATTACAGAGGATCAGTGGGGGCAATGCTGGTGTACGATATCACGAGACGGCAGTCGTTCGATCATGTGGCGAGGTGGGTTGATGAACTGAGGGCCCACGCTGATAACTCCATCGTGATTATGCTGATCGGGAACAAGGCGGATCTGGTGGAGTCGAGGGTAGTTCCGACGGAAGACGCGGTTGAATTTGCAGAGGATCAAGGGCTCTTCTATTCTGAAACATCTGCTTTGAGCGGTGACAATGTGGAGACTGCGTTTTTCAGGTTGCTGGAGGAGATATACGGCGTCGTAGTATCCAAAAAAGCTTTGGCATGTGGAGATGGGAAAGTTAATGGTGGTGACGGTTCGGTGCTTAAAGGCTCCAAAATTGATATTATTTCTGGGTATGATGTGGAGATTAGTGAGCTGAAGAAGCTATCTCCCTGCTCGTGC
>gnl_Carpa_v0.4_evm.TU.contig_38441.1
ATGGCGAGGAGGCCGGATGAGGAGTACGATTACCTGTTCAAAGTGGTATTAATCGGCGACTCAGGGGTTGGAAAATCGAATTTGCTCTCTCGATTTACTCGCAACGAGTTCTGCTTGGAGTCCAAGTCTACCATTGGTGTAGAATTCGCCACACGAACTCTTCAA
>gnl_Carpa_v0.4_evm.TU.contig_41614.1
ATGGCATACAAGGTGGATCATGAATACGATTATCTCTTCAAGATTGTATTGATTGGAGATTCGGGTGTAGGAAAATCCAATATTCTTTCCCGGTTTACTCGAAATGAGTTCTGTTTGGAATCTAAATCCACCATCGGTGTTGAGTTTGCAACAAGAACTCTCCAGGTTGAAGGAAAGACGGTGAAGGCACAGATATGGGACACTGCAGGCCAAGAAAGGTACCGAGCCATCACCAGCGCATATTACAGAGGAGCTGTTGGTGCCCTCCTCGTTTACGACATAACGAAAAGACAAACATTCGATAACGTCCAGAGGTGGCTCCGTGAGCTGAGAGATCACGCAGACTCCAACATTGTCATTATGCTGGCAGGAAACAAGTCTGATCTCAATCATCTTCGAGCAATCTCGCCCGAAGATGCTCAAGTCTTGGCCGAGAGGGAAGGCCTCTCGTTCCTCGAAACGTCAGCACTAGAGGCATTCAATGTTGAGAAGGCATTTCAGACAATCTTATTGGACATCTACCATATCATAAGCAAAAAGGCTTTGGCTGCTCAAGAGGCTGCAACCTCCACTGGAATTCCTCAAGGTACTACCATTAATGTCAACAATCTTTCTGGAAATAACAAGAGATCTATCTGTTGTTCTACT
>gnl_Elagu_v2.0_p5_sc00001.V1.gene2007
ATGTCGTACAGGGCGGACGACGACTATGATTATTTGTTCAAGGTGGTGCTGATCGGGGACTCGGGGGTGGGCAAGTCCAATTTGTTGTCGCGGTTCACGCGCAACGAGTTCAGCCTCGAGTCCAAGTCCACCATCGGCGTCGAGTTCGCCACCCGCAGCATCCACGTCGACGACAAGGTCGTCAAGGCCCAGATTTGGGATACCGCCGGCCAAGAAAGTTATCGTGCAATCACAAGTGCATATTACAGAGGAGCTGTTGGTGCTCTTGTTGTCTATGATGTCAGTCGCCATGTCACATTTGAGAATGTGGAGAGGTGGCTGAAGGAGCTCAGAGATCACACAGATACCAACATTGTGATTATGCTCGTAGGAAACAAGGCTGACTTGCGCCACCTAAGGGCTGTCTCCACAGAGGATGCTAAGGCCTTTGCAGAGAGGGAGAACACTTTCTTCATGGAGACATCCGCGCTGGAGTCACTGAATGTAGAAATTGCCTTCACTGAGGTTCTCACTCAGATCTATCGTGTGGTCAGCAGGAAGGCTCTTGATATTGGCGATGATCCCACAACTTTGCCCAAGGGTCAGACCATCAATGTAGGGACCAAGGATGATGTATCAGCTGTCAAGAAAGCTGGCTGTTGCTCGGCT
>gnl_Elagu_v2.0_p5_sc00001.V1.gene795
ATGGCGGGGTATAGGGCGGAGGACGACTACGACTATCTGTTCAAGGTGGTGCTGATCGGGGACTCGGGGGTGGGGAAGTCGAATCTGCTGTCGAGGTTCACCAGGAACGAGTTCAACCTCGAGTCCAAGTCCACCATCGGCGTCGAGTTCGCCACCCGCAGCCTCAACGTCGACGGCAAGGTCATCAAGGCCCAGATTTGGGACACCGCCGGCCAAGAAAGAGATCCTCCCAGGGTGGAGGGTGGTTTATGGAAAAGGAAGAGGTCTCTTCTTATTTGGGCCAGCAAAGAGTATCGTGCCATCACTAGTGCATACTACCGAGGAGCTGTAGGTGCATTGCTTGTCTATGATGTTACTCGGCATGCAACAATTGAGAATGCTGAGCGCTGGTTGCGGGAGTTGAGAGACCATACCGATCCAAATATAGTTGTTATGCTTGTTGGAAACAAGTCTGATCTTCGTCATCTTGTAGCTGTTTCAACGGAAGATGGGAAAGCTTTTGCAGAGAGGGAGTCACTCTATTTCATGGAGACATCCGCATTAGAAGCAACAAATGTGGAAAATGCCTTTGCTGTACTCTTAACTCAGATTTATCGGATTGTAAGCAAAAAAGCAGTTGAGGCAGGTGATGATTCTGCTTCTGCAGTCCCCAGTAAAGGGGAGAAAATTAATGTGAAGGATGATGTTTCTGCTCTAAAGAGAGTTGGCTGCTGCTCTTCT
>gnl_Elagu_v2.0_p5_sc00006.V1.gene1076
ATGGCGGCGAGAAGAGCGGAGGAGGAGTACGATTACTTGTTCAAGGTGGTATTGATCGGCGATTCGGGGGTAGGGAAGTCCAACCTCCTCTCCCGATTCACGCGCAACGAGTTCTGCCTAGAGTCCAAGTCCACCATCGGCGTCGAATTCGCCACCCGTACCCTCCAACTTGGTCATCTGGACTTCAAAAGTTTGACATACTTGCTTAGAGTACATCCATTAATCTACATAAGACAAGTCTTCAAGGATCCATGGAAGCAGTCCAGACCCTATTCCCTTCCAGTGATCTTGAAAAAGGTAGAGGGCAGGATAATAAAAGCACAAATATGGGACACAGCAGGCCAGGAGAGATACAGGGCAATAACCAGTGCCTATTACCGTGGAGCCCTTGGTGCCCTCTTAGTCTATGATGTGACAAAGCCCACAACATTTGAGAATGTCAGTCGGTGGCTGAAGGAGCTTCGTGACCATGCTGACACCAACATTGTGATCATGCTTATTGGTAACAAAACTGACCTCAAGCACCTCCGTGCGGTCGCCACCGAAGATGCGCAGAGCTTTGCTGAGAGGGAAGGGCTATCCTTCATTGAGACCTCTGCCCTTGAGGCTGTAAATGTGGAGAAGGCATTCCAAATGATTCTTGGTGAGATTTATCGAAGCATCAGCAAGAAGAACATCTCTTCAGACGAGGCTGGGACAGGACCTGCTGGAGGCATCAAAGAAGGGAAGACCATCGCTGTCTCGGCATCAGAGACCAACAGTACGAGGAAGTGCTGCTCAACA
>gnl_Elagu_v2.0_p5_sc00020.V1.gene654
ATGCCATGTCTGGTGATGCGTGCTAGGTACCGTGCAGTGACAAGTGCATACTACAGAGGTGCAGTGGGGGCATTGCTGGTCTATGATATGACGAAGCGCCAGTCATTTGATCATGTGACGAGGTGGCTGGAGGAACTACGTGGGCATGCTGACAAGAACATTGTTATCATGCTTATTGGGAACAAGTCTGACCTTGGGACCCTTCGTGCTGTCCCCACCGAGGATGCAAAGGAATTTGCGCAGCGTGAGAACCTGTTCTTCATGGAGACATCCGCACTTGAGGCCACTAATGTCGAGACTGCTTTCCTGACCGTCCTTACTGAGATTTACCGCATCATTAGCAAGAAGGCTCTCGTTGCCAATGAGGAGCCTGAAGCTGGGGGAAATTCAAGCCTACTGAAAGGAACTAAGATAGTTGTCCCTGGCCAGGAGCCACCAAGTGGGACCAAATCTTCTTGTTCGCATATTGTTAAGCATCTGTCCACATTTTTCTGCACATTAACCCCAAGCACTTCTCTTAGTGGGGCCCCTAGAATCGCACCTGCCAAGCCTAACGAAGTGAAACTTGTTGTATTCCATTCATTGCTGGCACGCGTGACACACGCTGACGCAGCCCGGGGATGGGAAAGGATGCAGCGTTCCGCTGACGCCACACCACGCATGAGCCATGACCGTGACGCCGTGCTAAGCGGGCAGACCACTGAAACGGGTCGGATTCCATTCGGATCTAAATTGACGAGCTACAATCCCACCCCAAGTCCGACCCAATTA
>gnl_Elagu_v2.0_p5_sc00020.V1.gene655
ATGTCGAATGTTTACGGGGAATTCAACCAGAAGATCGACTATGTATTCAAGGTGGTGCTGATCGGGGACTCGGCGGTCGGGAAATCGCAGCTGCTGGCGCGCTTCGCCCGCAACGAGTTCAGCCTGGATTCCAAGGCCACCATCGGCGTCGAGTTCCAGACCCGCACCCTCACCATCGACCACAAGACCATCAAGGCCCAGATTTGGGACACCGCCGGCCAGGAAAGTGGTTGGGCCCCCGGTGCCCCCCGGGGGTCGGGGGTGGGTGGGTCGCAAGGGGGTGGAGGTCTTCGGGTCTTGGGGATGTCACGGTGCATGAGGCGGCAGAGGCCGGCGGAGCCGAACGTGCGCACGGCCCAGCGCACGCGGGCACCTGGGCCCAGTGCCTGTTGTGGTCCACCATGGACTGAGGGGTATTGGGCGGTCTATGGAAGCCGTGTGGACCGATCACACGGTCCAGAGGAGTTTTTGCATGATCCGACGGTCCAGATCGCATGCGGTCATGATCGGACGGCTGGAACTCAATCCGAGCGTGATTGGGCG
>gnl_Elagu_v2.0_p5_sc00021.V1.gene14
ATGGTGGGATCGGGGTATAGGACAGATGATTGGCGTCGGACGAGAGTCACAGGGGCTTTACCACCTCACATTACCTACATCACCAGTTGGGCTAGGCCTGTACAATTGGTTAATCATGGTATTCCATGGAGCAGAAGTAGCACAGAGCTTAAAGTTAAGGTCTTGGTGACAATCATGCTGACAATGGCTTGGTGCAAGCCTACCCATATGCAAACCTTAGGCGCATGCATGCTTAAAATGCAACATCAATCTACCACTTCTTGTTATGAGATGACCAAATCGCTAACTATAGAGCGTGAGCCAGCACTCTCTCACCTTAGGATTTGGGAATGTCCGGCTTATATCAAACATTTGAAAACTGACAAAAATTTGAATACCATTAATAGTTTTATGGGGCATAATACGATGGATTCCTCGTCCTCGAGCCAACCGGAGTTCGATTATTTGTTTAAGTTGTTGCTGATCGGGGATTCGGGGGTGGGGAAGAGCAGCCTCCTGCTGAGATTCACATCGGACTCCTTCGACGATCTCTCCCCCACGATTGGTGTGGATTTCAAGGTGAAAATGGTTACAATTGGAGGCAAAAAGCTGAAGCTTGCAATCTGGGACACTGCTGGACAGGAAAGGTTCAGAACTTTAACCAGTTCATATTACAGAGGAGCACAAGGGATCATCATGGAGACCTGTCAATGGGTCAGGTCAGAATTTGACTTGGCCCGAGACCTAACCCAACCTGAC
>gnl_Elagu_v2.0_p5_sc00024.V1.gene435
ATGATGGGGAGGGAGGAGGAGGATTGGGAAGCCGAAAGAGCAGCGGAGATAGACTATGTGTTCAAGATAGTGGTGGTGGGGGACTCGGCCGTGGGGAAGACACAGCTGCTGGGGAGGTTCACCAAGGATGAGTTCTGCTTCGACTCCAAGTCCACCATTGGTGTCGAGTTCCAAACTCGCACCATAACGCTCAACCACAAGCGCATCAAGGCCCAAATTTGGGATACTGCCGGCCAAGAGAGGTACAGAGCAGTCACTAGTGCTTACTACAGAGGAGCCCTTGGTGCAATGTTAGTTTATGACATCACCAACAGGCAGACATTTGATCATGTTGCGAGGTGGGTTGAGGAACTACGAGCCCATGCTGACAATTCCATTGTTGTCATGCTAATAGGAAACAAAGCCGACCTCGCTGGTCGAAGGGCTGTCTCTACTGAAGATGCCGTGGAATTTGCTGAGGAACAAGGACTCTTCTTTTCAGAGGCATCCGCACTTAGTGGGGAAAATGTGGAGAGTGCTTTCCTAAGTATCTTAGAAGAAATCTATGGAGTGGTCTCAAGGAAGGCCTTGGAGTTGGATGAAGCAAGAAGGAATGGAGGGAATGATGTCTTGATGCTAAAAGGAAACAAAGTGTCAGTTCTTTCTGAGGCTTCCATGATGGAAACTAGTGCTATGAAAAAAGGAACACAGTGTGCCTGTTTG
>gnl_Elagu_v2.0_p5_sc00031.V1.gene283
ATGGCGGCTGGTGGCGAGAAGATCGACTACGTGTTCAAGGTGGTCCTCATCGGGGACTCGGCGGTGGGGAAGTCCCAGATCCTGGCCCGCTTCGCTCGCAACGAGTTCAGCCTCGACTCCAAGGCCACCATTGGGGTCGAGTTCCAGACTCGGACACTCGTCATCCAGCACAAGAGCGTCAAGGCCCAGATCTGGGACACCGCCGGCCAAGAGAGGTACAGGGCTGTCACAAGTGCTTACTATCGAGGTGCTGTCGGGGCTTTGCTGGTTTATGACATTACCAAGCGTCAGACCTTCGACCACATACCTCGGTGGCTTGAGGAGCTGCGAAGCCATGCTGACAAGAACATTGTGATCATGCTGGTGGGCAACAAGACTGATCTAGAGGACCAGAGGGCTGTAACCACAGAAGATGCCAGCGAGTTTGCTCAGAAGGAAAATCTTTTCTTCCTGGAAACATCAGCACTGGAGGCTACAAATGTTGAGACCGCCTTCGAAACTAAGATTGGCCACAACAGATTGACATGCCAGGAAGGAGAAAAATATGAGCAACTATGGCAAAAACCAGAGCTCAACATTCAACAGGATCTGCGAGGCAATCTTCCCATCGGGAAGATATTCCTCCCCCACCTCCAT
>gnl_Elagu_v2.0_p5_sc00034.V1.gene286
ATGGCGACGAGGAGAGCGGAGGAGGAGTACGATTACTTGTTCAAGGTGGTGTTGATCGGCGATTCGGGAGTGGGGAAGTCCAACCTGCTCTCCCGATTCACCCGCAACGAGTTCTGCCTCGAGTCCAAGTCCACCATCGGCGTCGAATTCGCCACCCGTACCCTCCAAGTAGAGGGCAGGATAATTAAAGCACAGATATGGGACACAGCAGGCCAGGAGCGATACCGGGCAATAACCAGTGCCTATTACCGTGGAGCCCTCGGAGCCCTCTTAGTCTATGACGTGACAAAGCCCACAACATTTGAGAACGTTAGCCGGTGGCTCAAGGAGCTTCGTGACCATGCTGACTCCAACATTGATATCATGCTCATTGGTAACAAAACTGACCTTGAGCACCTCCGTGCAGTCGCCACTGAAGATGGACAGAGCTTTGCCGAGAGGGAAGGGCTATCCTTCATAGAGACATCTGCCCTTGAGGCTATAAATGTGGAGAAGGCCTTCCAAATGATTCTTGCTGAGATTTATCGAATCATCAGCAAGAAGAACATCTCCTCAGATGAGCCTGGGCCAGGATCTACTGGAGGCATTAAAGAAGGGAAGGCCATCACAGTCTCTGCATCAGAGTCTAACGGTACGAGGAAGTGCTGCTCAACA
>gnl_Elagu_v2.0_p5_sc00039.V1.gene239
ATGGCTTCTGATGGGGATGAAGAACAGAGCCAGGACTACCTTTTTAAGATTGTTCTCATTGGTGATGCTGCTGTTGGAAAATCAAATTTGCTTGCAAGATATGCTCGGAATGAATTCTACCCAAACTCCAAGTCCACAATAGGAGTTGAGTTTCAAACTCAGAAGATGGACATTGATGGGAAGGCAGTCAAAGCTCAGATATGGGACACTGCTGGTCAGGAGCGTTTCAGAGCTGTGACATCTGCATATTACCGAGGAGCTGTTGGAGCTCTTCTGGTGTATGATATCAGCAGGCGTCAAACTTTTGATAGTGTTGGCCGATGGCTTAATGAACTACAAGCTCATTCTGACATGAATGTTGTGACCATTCTCGTGGGCAACAAAACTGATCTCAAGGACGCCAGGGAGGTAACCACAGCTGAGGGCAAGGCACTGGCAGAGGCCCAGGGCCTCTTCTTCATGGAAACCTCTGCGCTGGACTCTTCCAATGTGGCAGCAGCTTTTCAGACTGTAGTTAAAGAGATCTATACCATACTAAGCAGAAAGATGCATCTATCCCAAGATCAAAAGAAGCATGACATGTCATCATTAGGAAATGGGAAGACAGTGATTTTACAGGAGGATGCAAGTGACACGAACAGTGGAGCCAAAAGAAACTGGTGCTGTTCA
>gnl_Elagu_v2.0_p5_sc00059.V1.gene411
ATGGCGAGGGCGTACAGGGGGGAGGATGACTACGATTACCTCTTCAAGGTGGTGCTGATCGGGGACTCCGGGGTGGGGAAGACCAACTTGCTGTCGAGGTTCACGAGAAACGAGTTCAGCCTCGAGTCCAAGTCGACCATCGGGGTGGATTTCGCCACCAGGAGCTTGACCGTGGACAACAAGGTCATCAAAGCCCAGATTTGGGACACCGCGGGCCAGGAAAGGTACCGTGCCATCACCAGTGCTTACTACCGAGGAGCTGTAGGTGCACTACTCGTCTATGATGTTACCCGGCATACTACATTCGAGAACGTCAATCGTTGGCTAAAGGAAATGAGAGACCACTCAGATCCCAGTGTGGTTGTCATGCTTATTGGTAACAAGTCAGACCTTCGCCACCTTGTTGCAGTTTCAACCGAAGATGGAAAGGCTTGTGCTGAGAGGGAATCACTCTATTTCATGGAGACTTCAGCACTAGAATCGACAAATGTGGATAATGCTTTTTCAGAGATTCTGACTCAGATTCATCAAATTGTGAGCAAGAAGACCCTTGAGGCAGGTGATGATGCAGCATCTGCTTTCCCCAGCAAAGGAGAGAGAATAGATGTGAAAGATGATGTTTCTGCACTGAAGAGATCTGGTTGCTGCTCGGGAAAAATCTCTCATCAAATAAAAGACAAGAAAGGAAAGAACAGAAAAAGCCCTGCCCCAAGAATCAGGAACTTTGAGTACAGGGGATTGCTAGAGGCCTATTGGGGGATTCAACAGTTGCGCGCCGTCTGT
>gnl_Elagu_v2.0_p5_sc00060.V1.gene57
ATGGCGCGGCGAGGGTTGGGGCCGGCGGAGGAGTACGACTATCTGTTCAAGGTGGTGCTGATCGGCGACTCGGGCGTCGGCAAATCCAACCTCCTCTCCCGCTTCACCCGCAACGAGTTCTTCCTCGACTCCAAGTCCACCATCGGCGTCGAATTCGCCACCCGCACCCTCAAAGTGGAGATACGAGAGTGTTACAATATAGAAGAATTGTTAAAAACAGTTGATAGTGCAAGTGGTCTGGTTTACAATGCCAGCATAATTATACTTGGATATTGGCAGCATCATGACATGAGGGTAGAGGGGAGGACAATAAAAGCACAGATATGGGACACAGCAGGCCAGGAGCGGTACAGGGCAATAACCAGTGCCTACTACCGTGGCGCATTGGGAGCCCTCCTAGTATATGATGTGACCAAGGCCACAACTTTCGAGAATGTGAACCGATGGCTTAAAGAGCTCCGTGACCATGCTGACTCTAACATTGTGGTTATGCTCATTGGTAACAAGACTGACCTTAGGCACCTTCGTGCGGTTGCCACAGAGGATGCACAGAGCTTTGCTGAGAAGGAAGGTCTGTCCTTCATTGAGACCTCTGCTCTCGAGGCCACAAATGTAGAGAAAGCCTTTCAGATGATCCTTTCAGAGATATATCGAATCATCAGTAAGAAGCCTCTGTCCTCTTCAGAGCCTTCACTAGGACCTACTGGAGGCATCAAAGAGGGGAGGACCATTGAGGTGTCTACCACGGATGTCAGCAATGCAAAGAAGCAATGCTGCTCCTCA
>gnl_Elagu_v2.0_p5_sc00065.V1.gene56
ATGGCGTATAGGGCGGACGACGACTATGATTACCTCTTCAAGGTAGTGCTGATCGGAGACTCGGGGGTGGGGAAATCGAACCTGCTATCGAGGTTTACGAGGAATGAATTCAGCCTCGAGTCGAAGTCCACCATTGGCGTCGAGTTCGCCACCCGGAGCATCCACGTCGACGACAAGGTCGTCAAGGCCCAGATTTGGGACACCGCCGGCCAAGAAAGGCCCACCAATCAAGAGGAGAATTACTCGAGCATATACCGAGCTATCACAAGTGCATATTATCGAGGAGCTGTTGGTGCTCTCCTTGTCTATGATGTTACTCGACACGTCACGTTTGAGAATGTGGAAAGATGGTTAAAGGAGCTTAGGGATCACACAGATTCCAATATTGTAATCATGCTTGTTGGGAATAAAGCTGATTTGCGCCACCTTAGGGCAGTTTCAACTGAAGATGCAAAGGCTTTCGCTGAGAGGGAGAGCACCTTCTTCATGGAGACATCTGCTCTGGAATCAACGAATGTGGAGAATGCCTTCACTGAAGTGCTCACTCAGATATATCGTGTAGTCAGCAAGAAGGCACTTGATATTGGCGATGATCCAGCAGCATTGCCCAAGGGGCAGACGATTAATGTGGGAACCAAGGATGATGTATCTGCTGTGAAGAAAGTTGGTTGCTGTTCAGCT
>gnl_Elagu_v2.0_p5_sc00084.V1.gene400
ATGGCGCATCGAGTGGATCATGAGTACGATTACCTGTTCAAGATCGTGCTGATCGGTGATTCCGGCGTGGGGAAATCGAACATCCTGTCGAGATTCACCAGGAATGAGTTTTGCCTGGAGTCTAAATCCACCATTGGCGTCGAATTCGCGACCAGGACTCTTCAGATAGAAGGGAAGACAATCAAGGCACAGATATGGGACACTGCTGGTCAAGAGAGGTACCGTGCCATCACCAGTGCATATTACAGGGGTGCAGTGGGAGCACTCCTAGTCTATGACATTACAAAGAGGCAAACTTTTGACAATGTACAGAGATGGCTTCGTGAACTTAGAGACCATGCAGACTCCAACATTGTCATAATGATGGCTGGTAATAAGTCTGACTTGAAGCACCTACGAGCAGTTTCAGAGGATGATGCCCGAGTGCTGGCTGAGAAGGAGGGGCTTTCCTTTCTAGAGACCTCAGCATTGGAAGCATTCAACATTGAGAAGGCATTCCAGCATATTTTGACAGAGATTTACCAAATAATAAGCAAGAAGGCACTTGCTGCTCAAGAGGCAGCAGGGACAACAGGACCACCCATTCAAGGAACAACTATCAATGTTGCCAATTCTTCAGGGAATGTAAAGAGAGCATGCTGTTCTACT
>gnl_Elagu_v2.0_p5_sc00104.V1.gene56
ATGAAAGATCCAGATGGAGCAGCAGCTAAAGGACATTATATGATGGATGGGGATGATGAACAGAGCCAGGATTACCTTTTTAAGATTGTTCTCATTGGTGATGCTGCTGTTGGCAAATCAAATTTGCTTGCAAGATATGCTCGGAACGAATTCTACCCAAACTCCAAATCCACAATAGGAGTTGAGTTCCAAACTCAGAAGATGGACATTAATGGGAAGGAAATCAAAGCTCAGATATGGGATACTGCAGGTCAGGAGCGTTTCAGAGCTGTGACATCTGCATATTACCGAGGAGCTGTTGGAGCTCTTCTGGTGTATGACATCAGCAGGCATCAGACTTTTGATAGTGTTGGCCGATGGCTTAATGAACTACAAACTCACTCTGACATGAATGTTGTGACCATTCTCGTGGGCAACAAAACTGATCTCAAGGATGCCAGGGAGGTAAGCACAGCTGAGGGCAAGGCACTGGCAGAGGCCCAGGGCCTCTTCTTCATGGAAACCTCTGCGCTGGACTCTTCTAATGTGGCAGCAGCTTTTCAGACTGTCGTTAAAGAGATCTTTAATATACTGAGCAGGAAGATACATCTATCTCAGGATCTAAAGAAGCCCGACATGTCATCACTAGGAAATGGGAAGACAGTGATATTGCAGGAGGATGCGGATGACACAAATAGTGGAGTCAAAGAAGATTCTGAAGAAGTCGAGCAACTGCTACTTGATGAGATTGAAGGAGATGAATTTGTCAAAGGAGTGCTTGTACTTGCTATAGTCGAGAAAGAACCTCAACTTCGACCTCGGCCACAAAATCTACCTCGACCACGACCTCTTCCTATGGCTCTATCAGATTTATCTTTGAGTGTAGAGTTACCCACGTTCAACACCGGCACCAAGGATACCTCGTCCTTTGGGAGGAGAGACGAC
>gnl_Elagu_v2.0_p5_sc00112.V1.gene105
ATGGCGCAGAGTGGATCACGAGACGATTACCTGTTCAAGAACGTGCTGATTGGTGATTCTGGAGTGGGGAAATCGAACATCCTCTCGAGATTCGCCAGAAATGAGTTTTGCCTGGAGTCTAAATCCACCATCGGCGTCGAATTTGCCACCAGGACTCTTCAGATCGAAGGGAAGACAATCAAGGCACAGACATGGGACGCTGCTGGTCGATTGAGGTACCGTGCCAACACCAGTGCGCATTACAGGGGTGCAGTGCAGTGGGAGCACTTC
>gnl_Elagu_v2.0_p5_sc00135.V1.gene186
ATGGCCGGTTACAGGGCGGAGGACGACTACGACTATCTGTTCAAGGTGGTGCTGATCGGGGATTCGGGGGTGGGGAAGTCGAATCTGCTGTCGAGGTTCACCAGGAACGAGTTCAGCCTCGAGTCCAAGTCCACCATCGGTGTCGAGTTCGCCACTCGCAGCCTCAACGTCGACGGCAAGGTCATCAAGGCCCAGATTTGGGACACCGCTGGCCAAGAAAGCCACCATCCCACAATTCTGTTGGGCTCTGAAGGCCAAATTGTAAGAGAAGCATTGGCTCAGTTGTATACCCTCTCGCTTCCAAGCAAGAGACGAGGAGTTCGAGTCTTGAAGTGGTGTTGTCCCTCGAGACTTAGACCCCACACCACATGGGGTAAAAAATTCCTGGTCTTGCGAGCAATTGATCTCAGACAGCCCAGGTACCGAGCA
>gnl_Elagu_v2.0_p5_sc00159.V1.gene38
ATGGGGCACCGAGTCGATCACGAGTACGATTACCTCTTCAAAATCGTCCTGATCGGTGATTCTGGCGTCGGCAAGTCGAACATCCTCTCGAGATTCACCAGAAACGAGTTTTGCTTGGACTCTAAGTCCACCATCGGCGTCGAATTCGCCACCAGGACTCTTCAGTTAGAAGGGAAGACAGTCAAGGCACAGATATGGGACACTGCTGGTCAAGAGAGGTACCGTGCCATCACCAGTGCATATTACAGAGGTGCAGTGGGAGCACTTCTAGTCTATGACGTAACAAAGAGGCAGACCTTTGACAATGTCCAGAGGTGGCTTCGTGAACTTAGAGATCATGCAGACTCCAACATTGTCATTATGATGGCTGGTAACAAGTCTGACTTGAAGCATCTACGAGCAGTTTCAGAGGATGATGCCCAGGAATTGGCTGAGAAGGAGGGGCTCTCCTTTCTTGAGACCTCAGCATTGGAAGCGCACAATATTGAGAAGGCATTCCAGACTATTTTGACAGAGATTTATCAAATAATAAGCAGGAAGGCACTTGCTGCTCAAGAGGCAGCAAGCATATCTGGACTACCTATTCAAGGAACGACCATTAATATTTCTGATTCCTCTGAAAATGCAAGGAAGGCTTGCTGTTTCACT
>gnl_Elagu_v2.0_p5_sc00209.V1.gene25
ATGTCGTCGGACGAGGAGGAGGAGGCGGAGGAGTATCTGTTCAAGGTGGTGATAATCGGGGACTCGGCGGTGGGGAAGTCGAACCTGCTGTCGAGGTACGCGCGGAACGAGTTCAATCTCCACTCCAAGGCTACCATCGGGGTGGAGTTCCAGACGCAGACCCTCGACATCGAGGGCAAGGAGGTCAAGGCCCAGATCTGGGACACCGCCGGCCAGGAGCGTTTCCGCGCCGTCACCTCCGCCTACTACCGCGGCGCCTTCGGTGCCCTCGTCGTCTATGACATCTCCCGCCGCTCCACCTTCGACTCCGTCCCCCGATGGCTCCACGAGCTCGACACTGCTGCTACCACACATTCAGACACAACCGTCGCAAGAATGCTGGTCGGTAATAAGTGTGATTTGGCTAATATTAGGGAAGTGTCTGTTGAGGAAGGTAAAAGCCTTGCAGAAGCTGAAGGGCTGTTTTTTATCGAGACTTCCGCCCTAGATTCCACAAATGTGAAGACCGCCTTTGAGATTGTTATCAAGGAGATCTACAATAATGTCAGCAGAAAGGTCTTAAACTCAGATTCCTACAAAGCAGAATTATCGCTCAACAGGGTGAGCATTACTGGCAATGGAACTGATGAATCAAAGCAAACAACCAGAACGTTCTCTTGCTGT
>gnl_Elagu_v2.0_p5_sc00213.V1.gene103
ATGTCGTACAGAGCGGACGACGACTACGATTATCTGTTCAAGGTGGTGCTCATCGGGGACTCGGGGGTGGGCAAGTCGAATTTGCTCTCGCGGTTCACCAAAAATGAGTTCAGCCTCGAGTCCAAATCCACCATCGGCGTCGAGTTCGCCACCCGCAGCATCCACGTCGACGACAAAGTCGTCAAGGCCCAGATTTGGGACACCGCCGGCCAAGAAAGTTATGTCTTCTTTCTTCACAAGGTCTCTTACTGTCAGGCATCCAGATTCAGCATTCTCAAACACAAGGTATCTCTGTCTTATGGCATCAAACAACTCTTTAGCATTACTGATCTCTGGTATCGTGCAATCACAAGTGCATACTATAGAGGAGCTGTTGGTGCACTTGTTGTCTATGATGTCTCTCGCCATGTCACATTTGAGAATGTGGAAAGGTGGCTGAAGGAGCTCAGAGATCACACAGATTCCAACATTGTGATCATGCTTGTAGGAAACAAGGCTGACTTGCGCCACCTAAGAGCTGTCTCCACAGAGGATGCTAAGGCCTTTGCGGAGAGGGAGAATACCTTCTTCATGGAGACATCTGCCCTTGAGTCAATGAATGTAGAGAATGCCTTCACTGAAATTCTCACTCAGATCTATCGTGTGGTCAGCAGGAAGGCTCTTGATATTGGTGAAGATCCTGCAGCTTTGCCAAAGGGTCAGACCATCAATGTAGGCACCAAGGATGATGTGTCAGCTGTGAAGAAAGTTGGTTGTTGCTCAACT
>gnl_Elagu_v2.0_p5_sc00245.V1.gene140
ATGGCGCACAGAGTAGATCACGAGTACGATTACCTCTTCAAGATCGTCCTGATCGGTGATTCCGGCGTCGGCAAATCGAACATTCTCTCGAGATTTACCAGAAACGAGTTTTGCTTGGAATCCAAATCCACCATCGGCGTCGAATTCGCTACCAGGACTCTTCAGATAGAGGGTAAGACGGTCAAAGCCCAGATATGGGACACTGCTGGTCAGGAGAGGTACCGTGCCATCACCAGTGCATATTACAGAGGTGCAGTGGGAGCACTTCTAGTCTATGACATAACAAAGAGGCAGACTTTTGACAATGTCCAGAGGTGGCTTCGTGAACTCAGAGACCATGCAGACTCCAACATTGTCATTATGATGGCTGGTAACAAGTCTGACCTGAAGCATCTAAGAGCAGTTTCAGAGGATGATGGCCAAGTATTGGCTGAGAAGGAGGGGCTCTCCTTTCTTGAGACCTCAGCATTGGAAGCATTCAACATCGAGAAGGCATTCCAGACTATTTTGACAGAGATTTACCAAATAATAAGCAAGAAGGCACTTGCTGCTCAAGAGGCAGCAAGCACAGCTGGACCACCCACTCAAGGAACGACCATCAATGTTGCTGATTCCTCTGGAAATGCAAAGAGATCTTGCTGTTCCACT
>gnl_Elagu_v2.0_p5_sc00246.V1.gene51
ATGTCATCGGATGCGGAGGAGGAGTATTTGTTCAAGGTGGTGATAATTGGGGACTCGGCGGTGGGGAAGTCGAACCTGCTGTCGCGGTACACGCTGGACGAGTTCGACCTGCACTCCAAGGCCACCATCGGGGTGGAGTTCCAGACCCAGACCCTGGACATCGACGGCAAGGAGGTCAAGGCCCAGATCTGGGACACCGCCGGCCAGGAGAGATTCCGCGCCGTCACCTCCGCCTACTACCGCGGCGCATTCGGTGCCCTCGTCGTTTACGACATCTCCCGCCGCTCCACCTTCGACTCCATCTCCCGCTGGCTCCACGAGCTCAACACTCATTCAGATACAACTGTTGCAAGGATGCTGGTTGGTAATAAATGTGATTTGGCAAATATTAGGGAGGTGTCTGTTGAGGAAGGTAAAAGCCTTGCGGAAGCAGAAGGGCTGTTTTTTATTGAGACTTCAGCTCTAGACTCCACAAATGTGAAGACAGCCTTTGAGATTGTTATCAAGGAGATCTACAATAATGTCAGCAGAAAGGTCTTAAACTCAGATTCGTACAAAGCGGAATTATCACTCAACCGGGGGGTCTCCCCACGGCCTGCTCACAACACAGACCTCCATTTTGGAGGGTCACTGTGCGAGGACAGGAGGCGGGTGCCCCTACCTGGCGCACCACTGATGTATCGGTGTGTCAAGGGTCGTCGGAGGTATCACCTCGGACTCCATAAAGTATTGTCCGCTCCGAAACGGCGTGTGCCCACTACAGGGAATCACAAGCACCGTCCCTCACGATTTTGTCCTTCGATCGAAAGGCAAAAGGCGCCTCGTGAGGGAATGCGTGCTCGTATCCTACTTAAGCATATGATACTTCAAAATTTATCCGATGCATCGGAGACAACACCGGTCCATGCGGACTTCATTTTGCAGGTGCTCGTTCCCGGCGAACAGGCGACGAGGGGATTGGCAGCAACAGATTGGCGCGCTAGGAAGGAAGAAAACAGCGGCAAGAAGGAAACTCGCAATGACGAGAACCAAAGCTCAACGATCAATGGCGACCGGCTCAGCGAGACACTCTTTCCGTCGGGAAGAGGCCCCTCCCCCTGCCTCCGG
>gnl_Elagu_v2.0_p5_sc00254.V1.gene68
ATGGCGTATAGGGCAGACGACGACTACGATTACCTCTTCAAGGTGGTGCTGATCGGGGACTCGGGGGTGGGGAAATCGAACCTGCTGTCGAGGTTTGCGAGGAATGAGTTCAGCCTCGAGTCCAAGTCCACCATCGGCGTCGAGTTCGCTACCCGGAGCATCCACGTCGAAGATAAGGTCATCAAGGCCCAGATTTGGGACACCGCCGGCCAAGAGAGATACCGAGCTATCACAAGTGCATATTATCGAGGAGCTGTTGGTGCACTCCTTGTGTATGATGTTACTCGTCATATCACATTTGAGAATGTGGAAAGATGGTTAAAGGAACTTAGGGACCACACAGATTCCAATATTGTAATAATGCTTGTTGGGAACAAAGCTGATCTGCGCCACCTTAGAGCTGTTTCAACCGAAGATGCAAAGGGTTTTGCTGAGAGGGAGAACACCTTCTTCATGGAGACATCTGCTCTGGAGTCAATGAATGTGGAGAATGCCTTCACTGAAGTGCTCACTCAGATCTATCGTGTGGTCAGCAGGAAGGCACTTGAAGTAGGAGATGACCCAGCAGCATTGCCTAAGGGCCAGACCATTAATGTGGGAACCAAGGACGATGTATCTGCTGTAAAGAAAGTTGGTTGCTGCTCAGTT
>gnl_Elagu_v2.0_p5_sc00272.V1.gene56
ATGGCACGGCGAGGGTTGGGGCCGGCGGAGGAGTACGACTATCAGTTCATGGTGCTGATCGGCGACTCGGGCCTGGGCAAATCCAACCTTCTCTCCCGCTTCACCCGCAACGAGTTCTTCCTCGATTCCAAGTCCACCATCGGCGTCGAATTCGCCACCCGCACCCTCCAAGCACCACTATATTGTGTCCTACTAGGGAAGGATGCTGAAGTAGAGGGGAGGACAATAAAAGCACAAATATGGGACACAGCAGGCCAGGAGCGATACAGGGCAATAACCAGTGCCTACTACCGTGGTGCCCTGGGAGCCCTCCTAGTCTATGATGTGACCAAGCCCACAACTTTCGAGAATTTGAACCGGTGGCTTAAGGAGCTCCGTGACCATGCTGACTCCAACATTGTGGTTATGCTCATTGGTAACAAGATTGACCTCAAGCACCTTCGAGCAGTTGCCTCAGAGGATGCACAGAGCTTTGCTGAGAAGGAAGGTCTGTCCTTCATTGAGACCTCTGCTCTGGAGGCCACGAATGTAGAGAGAGCCTTTCAGATTATCCTTTCAGAGATATATCGAATCATCAGTAAGAAGCCTCTGTCCTCTTCAGAGCCGGCACTGGGACCTTCCGGAGGCATCAAAGAAGGGAAGGCCATTGAGGTGTCAGCTTCGCATGATGACAATACTAAGAAGCAATGCTGCTCCACA
>gnl_Elagu_v2.0_p5_sc00550.V1.gene5
ATGGGAGCGAACAGCAGAGTGAGTGGCTATAGGGGTGGTGGTGTGGAGGAACTCAAGAGCTTCAGCATGTTGACATGGAAGAGGGAGGTGACGGAGGGTGAGATGATGGGTTCGTCTGCTGGTTCTGGCAGCAGCTACGATTACGCTTTTAAGATACTGTTGATTGGTGACTCTGGGGTGGGGAAGAGCAGTCTGCTACTCAGTTTCATCTCCAGCCATGTCGACGATCTCGCCCCGACTATCGGAGTGGATTTTAAGATCAAACATCTTACAGTTGGTGGGAAGAGGCTGAAGCTCACGATATGGGACACAGATTATACAGGAACA
>gnl_Elagu_v2.0_p5_sc00606.V1.gene21
ATGGCGGCTGTCGGTGAGAAGATCGACTACGTGTTCAAGGTGGTGCTCATCGGAGACTCGGCGGTTGGGAAGTCTCAGATCTTGGCCCGCTTTGCGCGCGATGAGTTCAGCCTCGACTCCAAGGCCACTATCGGGGTCGAGTTCCAGACCCGGACCCTTGTCATCCAGCACAAGAGCGTCAAGGCCCAGATCTGGGACACCGCTGGCCAAGAAAGGAAGCTGTCGATCTTTGTAAACATTGACCTATGTTGGAGTATGCTGCTGCAAGATTGCATGCATGCGGGCGTGTATGTCTATATGAAGAGGTATAGGGCCGTCACAAGTGCTTACTATCGAGGCGCTGTAGGGGCTTTGCTGGTCTACGACATAACCAAGCGTCAGAGCTTTGACCACATACCACGGTGGCTTGAGGAGCTGCGAAGTCATGCTGACAAGAACATTGTGATCATGCTGGTGGGCAACAAGAGTGATCTTGAGGACCAGAGGGCTGTGTCCACAGAAGATGCCAGCGAGTTTGCGCAGAAGGAAAACCTTTTCTTCCTGGAAACGTCGGCACTGGAAGCTAGAAATGTGGAGACTGCTTTCCAAACTGTTCTGACTGAGATTTTCAACATCATCAACAAGAAGACCGTCGTTTCTGACCCTCAAGGCAATGGCAATGCACCAACACTATCTGGAAAAAAGATCGTCATCCCTGGACCAGCACAGGAGATTCCGAAGAATAAGATGTGCTGTCAGACATCT
>gnl_Elagu_v2.0_p5_sc01220.V1.gene16
ATGGATGACGATGCCACCGTGACATCTTCGACGGCCGGCGAGCGAGCAGCAAGAGCTCGGATGGCCTCCGGCGGCTTCCTCTCCCTCTCCTTCTCCCCCCTCTCTTCCTCTATTTCACATTCTGACACCACCATTGCAAGGATGCTGGTTGGCAACAAATGTGATTTAGAGAATATTAGAGAAGTGTCAGTTGAGGATGGTAAAAGCTTAGCAGAAGCTGAAGAGCTGTTTTTCATTGAGACCTCAGCCCTAGATTCTACAAACGTACAGAAGGCCTTTGAGATTGTTATCAGGGATATATACAACAATATCAGCAGGAAGGCCTTGAATTCCGATTCCTATAAAGAAGAATTGTCTCTGAATAGGGTAAGCCTTGGTAGCAATGGCACTGATGAGTCCAAACAAATCTCCAACAGGTTTTCTTGCTGC
>gnl_Eucgr_v2.0_Eucgr.E00025.1
ATGGGGGAAGAAATGAATGGGATCGACACGGAGAGCTACGGAGAGAACGGCCACGATAGGATCGACTACGTGTTCAAGGTGGTGGTGATCGGCGACTCTGCTGTGGGGAAGACCCAGCTGCTCTCCAGGTTCGCCAAGAACGAGTTCCGCTTCGACTCCAAGTCCACCATCGGCGTCGAGTTCCAGACCAGAACCGTTTCCATCGCCGGAAAAGTCATCAAGGCCCAGATCTGGGACACTGCCGGCCAAGAAAGATACAGGGCAGTGACGAGCGCATACTACCGAGGAGCACTAGGGGCCATGCTGGTATACGACATCACCAAGAGGCAGAGCTTCGACCATCTGGCCAAGTGGGTCGAGGAGCTCCGGGCCCACGCGAACCACTCCATAGTGATCATGCTCATCGGCAACAAGGCCGACCTCGCCGGGGACATGAGGGCAGTCCCTATGGAGAATGCTGTGGACTTTGCGCAAGACCAAGGCCTCTTCTTCTCGGAGACCTCCGCGCTCAGTGGCGACAACGTGGACGCGGCATTCCTGAGGCTACTGGAGGAGATCTACGGCGTCATTGCTAAGAGGAAAGCACTGGAATGTGGCGGTGGGGATCTAATTGGGAACAATCTTAATGGTGTGAGTAATGCTGCCTTGTATTCAGGGTCGTCCAAGAAGATCCATATTGTGCCTTCAGGCTCAGGATGTGATTTGGAAGATGTCAGTGACTTGAAGAAACCATCCGCCTGCTCCTGC
>gnl_Eucgr_v2.0_Eucgr.E02646.1
ATGGGAACGTATCGGTCGGACGATGACTATGACTATCTGTTCAAGGTGGTGTTGATCGGTGACTCTGGCGTCGGCAAATCCAACCTGCTCTCGAGGTTTTCGAGGAATGAGTTCAGCATGGAATCCAAATCCACGATCGGGGTCGAGTTCGGGACTCGTTGCATTCGAGTCGACAATAAGGTCATCAAGGCGCAGATTTGGGACACTGCAGGCCAAGAAAGATACCGTGCGATCACAAGTGCGTATTATCGAGGTGCGGTGGGCGCTTTATTAGTCTATGATATCACTCGGCATGTCACGTTTGAGAATGTGGAGAGGTGGCTAAAGGAACTCCGAGACCATACCGAGGCCAACATCGTGATCATGCTCGTTGGGAACAAGGCGGACCTGCGCCATCTCCGTGCAGTCTCACTCAATGATGCCAAAGCATTCGCCGAGCAAGAGCACACCTTCTTCATGGAGACATCTGCATTGGAGGCTTTCAATGTCGAGAACGCCTTCACGGAAGTGTTGACTCAGATCTACCGTGTGGTCAGCAGGAAAGCTCTCGACATTGGCGACGATCCTGCAGCCCTGCCAAAGGGACAGACCATCAACGTCGGGAACAGGGACGATGTCTCAGCCGTCAAGAAGGCCGGTTGTTGCTCGTCA
>gnl_Eucgr_v2.0_Eucgr.E03899.1
ATGGCTTTGAATTCTGAGGACGGACAAGCTGAGGATTATTTATTCAAGATAGTTTTAATTGGCGATTCAGCGGTTGGGAAGTCAAATTTGCTTGCAAGATTTGCCAGAGATGAGTTTTACCCTAATTCGAAGTCCACAATCGGAGTGGAATTCCAAACACAAAAATTAAATATCGATGGCAAGGAGATTAAGGCACAAATCTGGGATACAGCAGGTCAGGAGCGGTTCAGGGCTGTCACCTCTGCATACTACAGAGGCGCAGTTGGAGCGCTGCTTGTCTACGATATTAGTAGGCGCCAGACATTTGATAGCGTCGGTAGATGGCTTAATGAACTTCACACTTATTCCGATATGAACGTGATAACAGTTCTGGTTGGCAACAAGTCGGATCTAAAGGATGCGAGGGAGGTGAGCGCTGCCGAAGGCAAGACATTGGCGGAGGCACAGGGCTTGTTTTTCATGGAGACATCGGCCCTCGATTCCTCGAACGTGGCTGCTGCATTCCGAACCATGGTTAAAGAAATATACGGGGTACTGAAACGGAAAGTGGTGCAGTCCCAGGAACTCAATAAGCAAGACCTGGCATGGTTAGGGAACGGGAAGACCGTTGTCCTAGAAGGAAAGGGCAAGAGCACAGAAGCCACGGCCCCTCAGAAATCTTGGTGTTGCGGGACA
>gnl_Eucgr_v2.0_Eucgr.E03169.1
ATGGGGACGTATAGGTCGGATGACGACTACGACTATCTGTTCAAGGTGGTGTTGATCGGCGACTCCGGTGTTGGCAAATCCAACCTGCTCTCGAGGTTTTCGAGGAATGAGTTCAGCATGGAATCCAAATCCACGATCGGGGTCGAGTTTGGGACTCGTTGCATTCGAGTCGATGATAAGGTCGTCAAGGCACAGATTTGGGACACCGCAGGCCAAGAAAGATACCGTGCGATCACAAGTGCGTATTATCGAGGCGCAGTGGGTGCTTTACTAGTCTATGATATCACTCGGCATGTCACGTTCGAGAATGTGGAGAGGTGGCTAAAGGAACTCCGAGACCACACGGAGGCCAACATCGTGATCATGCTCGTCGGGAACAAGGCGGACCTGCGCCATCTCCGTGCCGTCTCCCTCGACGATGCCAAAGCGTTCGCCGAGCAAGAGCACACCTTCTTTATGGAGACATCTGCATTGGAGGCGCTCAATGTCGAAAATGCCTTCACGGAAGTGTTGACTCAGATCTACCGTGTGGTGAGCAGGAAAGCTCTTGACGTCGGCGATGACCCTGCAGCACTGCCAAAGGGACAGACCATCAACGTCGGGAACAGGGACGATGTCTCGGCTGTCAAGAAGGCCGGTTGTTGCTCGTCA
>gnl_Eucgr_v2.0_Eucgr.J02127.1
ATGGCGTATAAAGTGGATCAAGAATACGACTATCTGTTCAAGATCGTGTTGATCGGAGATTCGGGCGTGGGGAAATCCAACATCCTCTCCCGGTTCACCCGAAATGAGTTCTGCCTGGAGTCTAAATCCACCATCGGCGTCGAATTCGCCACTAGGACTCTCCAGGTCGATGGCAAGACGGTTAAGGCTCAAATATGGGACACGGCCGGGCAGGAGCGGTACCGCGCCATCACGAGCGCTTACTACCGAGGCGCGGTCGGGGCGTTGCTAGTCTACGACATAACCAAGAGGCAGACGTTCGACAACGTCCACCGGTGGCTCCGCGAGCTCCGCGACCACGCCGACTCCAACATCGTCATCATGTTGGCCGGGAATAAGTCCGACCTCAACCACCTGAGGGCGGTCTCGACGGAGACGGCGGAGGCCATGGCCGAGAGGGAGAACCTGTCGTTCCTCGAGACGTCGGCACTAGAGGCGCTCAACATCGAGAACGCGTTCCAGAAGGTCCTGCTCGACATTTACCACACCATCAGCCGGAAGGCGCTGGCCGCGGAGGAGGCGGCCTCGCACCCCGGGGTGCTCCCCCACGGCACCACGATTAACGTCGGGAATTTCTCGGGTAATTTCGGCAAGAGAGCTTGCTGTTCAAAT
>gnl_Eucgr_v2.0_Eucgr.H00498.1
ATGAGGGGCGGCGACGGGGGGAGGGGGGACTCGCAGCAGGAGTACCTGTTCAAGATAGTGATCGTGGGGGACTCGGCGGTGGGGAAGTCGAACCTGCTGTCCCGGTACGCGCGCGGGGAGTTCGACCACGCCTCCAAGGCCACCGTCGGGGTCGAGTTCCAGACCCAGTGCCTCGAGATCGACGGCAAGGAGGTGAAGGCCCAGATTTGGGACACCGCCGGCCAGGAGCGGTTCCGCGCCGTCACCTCCGCCTACTACCGCGGCGCTTTCGGCGCCCTCCTCGTCTACGACGTCACCCGCCGCTCCACCTTCGACAGCGTCTCCCGTTGGCTCGACGAGCTCAATTCTCATTCGGACACAACTGTGGCGAAGATGTTGGTGGGGAACAAATGCGATTTGGAGAACATCAGGGATGTGAGCGTGGAAGAAGGCAAGAAATTGGCAGAGGCAGAAGGTCTCTTTTTCATTGAGACATCTGCTTTGGATTCTACGAATGTTCACAAAGCTTTCGAGATCGTTATCCGGGAAATCTATGATAATGTCAGCAGAAAAGTGTTGAACTCCGATTCTTACAAAGTCAATTTGGAGTCGAATGGGGTAAGCCTCGTGGATGGGAACGGCTCGAGAAAAGCATGGAGCAAGTACTCATGCTGTTCAGTC
>gnl_Eucgr_v2.0_Eucgr.H00732.1
ATGGAGGACGACGAGCGGGGGGAGGAGTACCTCTTCAAGATCGTGCTGATCGGCGACTCCGCCGTCGGGAAGTCCAACCTCCTCTCCCGGTTCGCGCTCGACGAGTTCGACATCAACACCAAGGCCACCATCGGGGTCGAGTTCCAGACCCAGGTCGTGGAGATCGACGGCAAGGAGGTGAAGGCCCAGATCTGGGACACCGCCGGCCAGGAGCGCTTCCGCGCCGTCACCTCCGCCTACTACCGCGGCGCCGTCGGCGCCCTCATCGTCTACGACATCACCCGCCGCACCACCTTCGAGAGCGTCAAGCGGTGGCTCGACGAGCTCGATACTCACTGTGATACCGCTGTCGCAAGAATGCTTGTTGGGAACAAGTGTGATTTAAACAATATCAGAGAGGTGAGCACCGAGGAGGGCAAAGCCCTTGCAGAAGCAGAAGGGCTATTCTTTATGGAGACCTCCGCCCTCGATTCCACGAATGTTCAGATATCGTTCGAGATTGTTATCCGCGAGATATACAAGAATATCAGCAGGAAGGTCCTCAACTCCGATTCATACAAGGCGGAATTGTCCGTAAATCGAGTGACCCTCGCCAAAAACGGTGCGGACTCGTCAGGTCGGAGTTTCTACTCGTGCTGCGCTAGA
>gnl_Eucgr_v2.0_Eucgr.A02418.1
ATGTCTAATCTTTATGGAGATTACAACCAGAAGATCGATTACGTGTTCAAGATCGTGCTGATAGGGGACTCCGCGGTGGGGAAGTCCCAGCTCCTGGCTCGGTTCGCCAGGAACGAGTTCAGCGTCGAGTCGAAGGCCACCATCGGGGTCGAGTTCCAGACGAAGACGCTCGTGATCGATCACAAGACGGTGAAGGCCCAGATATGGGACACCGCGGGTCAGGAGCGGTACCGAGCAGTGACAAGTGCATACTACAGAGGTGCTGTTGGGGCAATGTTGGTATATGACATGACCAAGCGCCAATCTTTCGACCACATGACTAGGTGGCTGGAGGAACTGAGAGGTCATGCTGACAAGAATATCGTCATCATGCTTGTCGGCAACAAGTCTGACTTGGGCAGCCTACGGGCTGTCCCGACGGAGGACGCCCAGGAGTTTGCCCAGAGAGAGAGCTTATTCTTTATGGAGACATCGGCTCTTGAGGCAACCAATGTTGAACCCGCATTCCTGACAGTTTTGACAGAGATATACCGGATCATTTCCAAGAAGACCCTTAATGCAAGCGATGAATCAGATCCTGGTCTTCTTAAAGGGACGAAGATTGTAGTCCCCGGACAGGATGCGGATGCCGGCAGAGGAAAAGGGGGGTGCTGCATGTCCTCC
>gnl_Eucgr_v2.0_Eucgr.A00215.1
ATGTCGTCGTCGGACGAGGAGGGAGGGGAGGAGTACCTGTTCAAGATCGTCATCATCGGGGACTCGGCGGTGGGGAAGTCGAACCTGCTGTCCCGGTACGCCCGCAACGAGTTCAACCCCCACTCCAAGGCCACCATCGGGGTGGAGTTCCAGACCCAGTCCATGGACATCGACGGCAAGGAGGTCAAGGCCCAGATTTGGGACACCGCCGGCCAGGAACGCTTCCGCGCCGTCACCTCCGCCTACTACCGCGGTGCCGTCGGCGCCCTCGTCGTCTACGACATCACCCGCCGCTCCACCTTCGACAGCGTCTCCCGCTGGCTCGACGAGCTCAAGACTCACTCAGACACAACAGTTGCAAGGATGCTTGTTGGGAACAAATGTGACCTGGAGAGTATTAGGGATGTGACAGTCGAGGAGGGGAAGAGTTTAGCAGAATCAGAAGGGTTGTTCTTTATGGAGACTTCCGCTTTGGATGCCACAAATGTGAAGACAGCCTTCGAGATCGTGATAAAAGAAATATATAACAATGTGAGCAGGAAGGTTCTAAATTCAGATGCATATAAAGCAGAGCTCTCTGTTAACAGGGTAACCTTGGCTGGTAATGGGGCCGATGGATCAAAGCGGAGTCAGAGCTTTTCTTGCTGTTCCAGG
>gnl_Eucgr_v2.0_Eucgr.D00474.1
ATGGAGAAAAGTACACACGCTTTAGCCTTTGATTTAGACCAAGAAGGGGGGCTCTCTGTTTTTTTAACGGGGAAGGAAACAAGCACGTCGTGCAACTTGCCGTGTAGCTCTCGAAAACGCCCCTCCTTGTCTCTCTCTCTCTCTCTCTCTCTCTCTCTCTCTCCTATCTCTCTTGGGTCTGAGCAAGAAATGGCAGGGTACAGAGCAGAGGATGACTACGACTACCTCTTCAAAATTGTCCTGATCGGCGACTCTGGCGTGGGCAAGTCCAACCTGCTCTCCAGATTCACCAGGAACGAGTTCAGCCTCGAGTCGAAGTCCACCATTGGGGTCGAGTTCGCCACTCGGAGCTTGAACGTCGATGGCAAGGTCATCAAGGCCCAGATTTGGGACACCGCTGGTCAAGAAAGGTACCGTGCCATCACTAGTGCTTATTACCGGGGAGCTGTGGGCGCATTACTTGTGTACGACGTTACTCGTCACTCCACATTCGAAAACGTGGAGAGATGGTTGAGGGAATTGAGGGATCACACGGACCCCAACATCGTGGTCATGCTCGTCGGCAACAAGTCCGATCTCCGGCACCTCCTGGCAGTCTCGACAGAGGATGGGAAATCATTCGCGGAGAGAGAGGCCCTCGTCTTCATGGAAACTTCTGCACTCGAGGCGACCAACGTGGAGAATGCTTTCGCCGAAGTCTTGACTCAGATTTACAACATCGTGAGCAAGAAGGCCCTGGAAACAAGTGAGCAAGCAAATGGCTCGGCTGTGCCGTCTCAGGGAGAGAAGATTGATGTTGGTAAGGATGTGTCAGCTGTCAAGAGAGGTGGATGCTGCTCAAGC
>gnl_Eucgr_v2.0_Eucgr.D01430.1
ATGGCTTTTCGTGGTGAAGACGAGCAGACGGAGGATTACCTGTTCAAGATAGTTCTTATTGGTGATTCGGCTGTTGGGAAATCAAACTTACTTGCAAGATTTGCCCGGGATGAGTTTTACCCAAATTCAAAGTCAACTATAGGAGTAGAATTCCAAACGCAGAAGATGGACATCAATGGAAAGGAGGTGAAGGCGCAAATTTGGGATACAGCCGGCCAGGAGAGATTCAGGGCTGTGACATCTGCATACTATAGGGGAGCAGTTGGAGCTCTTTTGGTCTATGATATTAGCAGACGCCAAACATTTGATAGTGTTGGTAGATGGCTTAATGAACTTCACACTCACTCCGACATGAATGTTGTGACTATACTTGTTGGCAACAAGTCCGATCTTAAGGATGCAAGGGAAGTGACAGTTGCTGAAGCAAAAGCCTTGGCAGAAGCTCAAGGCTTGTTTTTCATGGAAACGTCAGCCCTTGATTCCTCGAATGTTGTTGCTGCATTCAGGACTGTGGTTGAAGAGATATACAGAATATTAAGCCGGAAAGTCATGGCTTCTCAAGAACTGAAGAAGCAGGATCCGATATGGATAGGTAATGGAAAGACTGTTGTTTTACAGGGTGATGGTAATGAGGAAACCGATGCAGCACCCAGGAAAGCTTGGTGTTGTTCTGCT
>gnl_Eucgr_v2.0_Eucgr.F01183.1
ATGGCCGGCGGCTACAGGGCGGACGACGACTACGACTACTTGTTCAAGGTGGTGCTGATCGGCGACTCCGGCGTCGGCAAATCCAACCTCCTGTCCAGATTCACGCGGAACGAGTTCAGCCTGGAGTCCAAGTCCACCATCGGGGTCGAGTTCGCCACCAGGAGCATCCGCGTCGACGACAAGGTCGTCAAGGCCCAGATTTGGGACACCGCCGGCCAAGAGAGATATCGTGCAATCACAAGTGCCTATTACAGAGGAGCAGTTGGTGCATTGCTTGTTTATGACGTTACGAGACATGTCACTTTTGAGAATGTCGAAAGATGGTTGAAGGAGCTGCGGGACCACACAGACTCTAATATCGTGATAATGCTGGTAGGAAACAAAGCAGATCTGAGGCACTTGCGTGCCGTGTCTACGGAGGATGCCAAGGCCTTTGCAGAAAGAGAGAACACTTACTTCATGGAGACTTCCGCTCTTGAATCTATGAATGTAGAGAATTCATTCACCGAAGTGCTCACACAAATATACCACGTGGTGAGTCGAAAAGCACTTGATGTTGGGGAAGATCCGGCAGCACCTCCCAAGGGACAAACTATCAGTGTCGGTTCAAAGGATGATGTTTCCGCTGTCAAGAAAGTGGGCTGTTGCTCCGCT
>gnl_Eucgr_v2.0_Eucgr.F03278.1
ATGGCGGGTTACAGAGCCGAAGACGACTACGATTACCTGTACAAGGTGGTGCTGATCGGGGACTCCGGGGTGGGCAAGTCCAACCTCCTCTCCCGCTTCACCAAGAACGAGTTCAACCTCGAGTCCAAGTCCACCATTGGCGTCGAGTTCGCCACCCGCACTCTCACTGTCGACGGCAAGGTCGTCAAGGCTCAGATTTGGGACACCGCCGGTCAAGAAAGGTACCGTGCCATCACTAGTGCTTACTATCGTGGAGCTGTAGGTGCACTCCTTGTGTATGATGTCACTCGCCATGCAACATTTGAAAATGTGGATAGATGGCTGAAAGAATTAAGGAACCACACAGATCCAAGCATTGTGGTGATGCTTGTTGCGAACAAGTCTGACCTTCGTCATCTTATAGCAGTCTCAACAGAAGATGGGAAATCCTATGCTGAGAGGGAATCGCTGTACTTCATGGAAACCTCTGCACTAGAGGCAACAAATGTAGAAAATGCCTTTGCAGAAGTTCTAACGCAGATCTACCGTACCACTAGTAAGAAGACAGTGGAAGGAGATGATGGATCTGCTGCTGCATTCCCTTCTCAAGGAGAAAAGATAAATATCAAGGATGATGTCTCTGCTTTGAAGAAAGTTGGCTGTTGCTCAACT
>gnl_Eucgr_v2.0_Eucgr.F03288.1
ATGGCGGGCGGGTACAGGGCCGACGACGATTACGATTACCTGTTCAAGGTGGTGCTGATCGGGGACTCCGGCGTCGGCAAGTCCAATCTGCTGTCCAGATTCACGCGCAACGAGTTCAGCTTGGAGTCCAAGTCCACGATCGGCGTCGAATTCGCCACTCGCAGCATCCGCGTCGATGACAAGGTCGTGAAGGCCCAGATTTGGGACACCGCCGGCCAAGAGAGGTACCGAGCAATCACTAGTGCATATTACCGAGGTGCTGTTGGCGCATTGCTTGTCTATGATGTAACTCGTCATGTCACATTCGAGAACGTGGAGAGATGGTTGAAGGAGCTGCGGGATCACACCGACTCTAACATCGTTATAATGCTTGTGGGGAATAAGGCTGATTTGCGACATTTACGTGCTGTTTCTACTGAAGATGCCACGGCATTTGCGGAAAAGGAAAATACCTTCTTTATGGAGACCTCTGCGCTCGAGTCTATGAACGTTGAGAATGCGTTCACTGAAGTGCTCACCCAAATACATCGAGTAGTCAGTAGGAAAGCCCTTGAGGCTGGGAATGACCCTGGAGCTCTTCCTAAAGGACAAACCATTAACGTTGGATCAAAGGATGATGTCTCAGAAGTTAAAAAGGTCGGTTGCTGCTCTTCT
>gnl_Eucgr_v2.0_Eucgr.I02784.1
ATGGCGAGGAGAGCGGAGGAGGAGTACGATTACCTGTTCAAGGTGGTGCTGATCGGCGATTCCGGGGTCGGCAAATCCAACCTCCTCTCCCGATTCACTCGCAACGAGTTCTGCCTCGAGTCCAAATCCACCATCGGCGTCGAATTCGCCACCCGCACCCTCCAAGTTGAGGGAAGGACTGTTAAAGCACAGATATGGGACACCGCTGGCCAGGAGCGATACAGAGCAATCACCAGCGCCTACTACAGGGGTGCCCTTGGGGCTCTTCTTGTATACGATGTGACAAAGCCGACTACTTTTGACAATGTGAGTCGATGGCTGAAGGAGCTGAGGGATCATGCCGATTCCAACATTGTCATCATGCTAATTGGGAACAAGACTGACTTGAAGCACCTTAGAGCAGTGGCTACTGAAGATGCCCAGAGTTATGCCGAGAAAGAGGGCCTCTCGTTCATCGAGACATCCGCCCTGGAAGCGACGAATGTGGAGAAGGCTTTCCAGACTATTCTCTCAGAGATATACAGGATAATTAGTAAGAAGCCTCTGTCCTCAGAAGATGCAGCCCCGGCCAACATTAAAGAAGGGAAAACCATTGTAGTTGGCGAATCAGAAGCCAACACGAAGAAGGCATGCTGCTCTTCGTCT
>gnl_Eucgr_v2.0_Eucgr.I00531.1
ATGGCGAGCGGAGGAGGCTACGGGGACGGGAACCAGAAGATCGACTACGTCTTCAAGGTGGTCCTGATCGGGGACTCCGCCGTCGGGAAGTCCCAGATACTCTCCCGCTTCGCCCGCAACGAGTTCAGCCTCGACTCCAAGGCCACCATCGGCGTCGAGTTCCAGACCCGGACCCTCGTCATCCAGCACAAGAGCGTCAAGGCCCAGATCTGGGACACCGCCGGCCAAGAACGATACAGAGCTGTTACGAGTGCATATTATAGGGGTGCGGTGGGGGCAATGCTTGTTTATGACATTACCAGACGGCAGAGCTTTGATCACATACCTCGCTGGTTGGAAGAGCTGCGTAGCCATGCTGACAAGAACATCGTCATCATTCTGGTCGGTAACAAAACCGATCTCGAGAACCAACGTGCGGTGCCCACTGAGGACGCCAAAGAATTTGCCCAGAAGGAAGGGCTCTTCTTCTTGGAGACCTCTGCATTGGATTCTACCAATGTCGAGAGCGCATTCTTGACTGTCTTGACCGAGATATTCAACATCGTCAACAAGAAGAGCCTAGTTGCTGGAGAGAGCCAAACTAATGGCAATCCTGCATCTTTGGCTGGCAAAAAGATCATCATCCCGGGTCCTGCCCAAGAAATCCCGGCCAAGAACAAAATGTGTTGCGGAACA
>gnl_Eucgr_v2.0_Eucgr.K01169.1
ATGGCCGGGTACAAAGCCGACGAGGAGTACGACTACCTGTTCAAGCTGGTCCTGATCGGCGACTCCGGCGTCGGCAAGTCCAACCTGCTCTCCCGCTTCACCCGGAACGAGTTCAACCTCGAGTCCAAGTCCACCATCGGCGTCGAGTTCGCCACCAAGAGCTTGAGCATCGACGGCAAGGTCGTCAAGGCCCAGATTTGGGACACCGCCGGCCAAGAAAGGTACCGTGCCATCACTAGTGCTTACTATAGAGGAGCTGTTGGCGCTTTACTTGTGTATGACGTCACCAGGCGTGCGACTTTTGAGAACGTTGCAAGGTGGCTGAGGGAGTTGAGGGACCACACCGACCCCAACATCGTGGTCATGCTCATTGGCAACAAGTCTGATCTTCGCCACCTTGTGGCAGTCCCACTGGAGGATGGGAAGTCATTTGCCGAGAATGAGTCACTCTATTTCATGGAGACTTCTGCATTGGATGCGACCAATGTGGAAGCAGCTTTTGCTGAAGTCCTTAGTCAGATTTATCGGATTGTGAGCAAGAGAGCAGTCGAAGCGGGTGACAACCCAAGTGTTTCTTCTGTTCCAGGTCAGGGACAAACGATCAATGTCAAAGAAGAGGGGTCTGTTTTTAAGAGGATTGGATGCTGCTCTAGT
>gnl_Eucgr_v2.0_Eucgr.K02267.1
ATGGTGGATTCGTTCGACGAAGAGTGCGATTACTTGTTCAAGGCCGTCTTGACCGGGGACTCTGCCGTCGGGAAATCGAATCTCCTATCGAGGTTCGCGAGGAAGGAGTTTCAGTTGGATTCGAAACCCACGATAGGCGTCGAATTCGCATACAGGAACGTCAAGGTCGCCGACAAGCTCATCAAAGCCCAAATATGGGACACTGCAGGGCAAGAAAGATTTCGAGCCATCACCAGTTCATACTATCGCGGAGCACTGGGGGCGCTGCTGGTTTACGACATCACTCGGCGAGTGACGTTCGAGAACGTGAAGAAATGGCTGCGCGAGCTCAGAGACTTTGGGAATCCCGACATGGTGGTGGTCCTGGTCGGGAATAAGTCCGATCTGAGCAGCTCTAGAGAAGTGGACCTGGAAGAAGGGAAGGACTTTGCGGAGGCAGAGAATCTGTGCTTCATGGAAACTTCTGCTCTGGAGAATCTAAATGTCGAGGAAGCATTCTTGGAGATGATCACCAGAATCCATGAGATCACAAGCCAGAAGAGCTTAGAAGCCAAGAACAATGAAATAACCAGTAGCCTTCACGGTCCTAAGCAGGTCATTCAGATTGATGAGGTCACTGCTACTAAAAAGTCATACTGTTGCTCAATT
>gnl_Eucgr_v2.0_Eucgr.G03398.1
ATGTCTAATTTGTACGCCAACTTCAATCAGAACATCGATTACGTCTTCAAGATCGTCTTGATCGGCGACTCTGCCGTCGGCAAGTCCCAGCTTTTAGCTCGGTTCGCCCGCAACGAGTTCAGCTTGGATTCCAAAGCGACTATCGGAGTTGAGTTCCAGACCAAGACGCTCTTGATCGATCACAAGACCATCAAAGCTCAGATTTGGGATACCGCCGGTCAAGAGAGGTACCGGGCTGTCACCAGTGCATATTATAGAGGTGCGGTCGGAGCAATGTTGGTTTATGACATCACCAAACGTCAGTCTTTTGATCACATAGCGAGATGGTTAGAGGAATTGCGAGGACATGCAGACAAAAATATTGTTATTATGCTTGTCGGCAACAAATCTGACCTGGGGACTCTTCGCGCTGTACCCACTGAGGATGCCAAAGAGTTCGCACAAAGGGAAAACCTTTTCTTCATGGAGACATCTGCCCTTGAGGCCACGAATGTTGAAACTGCATTCCTCACAGTCTTGACAGAGATTTACCGAATTATCAGCAAGAAAGCCCTGGTTGCAAATGATGAGGCCGAGTCTGGAGGGAGCTCACTTTTGCAGGGTACGAAGATAGTTGTTCCGGGACAGGAGCCAGAGCCTCAAGGAAAGACTTTCAGTTGTTGCTCGTCTTCA
>gnl_Manes_v6.1_Manes.S030800.1
ATGGATATCTATTCTGAGGAGGAAAAAACAGAGGATTACCTTTTTAAAATTGTCTTAATTGGGGATTCAGCTGTGGGAAAATCAAATTTGCTTGCAAGATTTGCTAGGGATGAATTCTATCCCAACTCAAAGTCGACTATTGGAGTAGAGTTCCAGACCCAAAAGATGGGTATTAATGGAAAGGAAGTTAAAGCACAGATCTGGGATACAGCTGGACAGGAACGCTTCAGGGCTGTTACATCTGCGTATTACAGAGGTGCAGTGGGAGCTCTCCTGGTATATGACATAAGTAGGCGCCAGACATTTGATAGTGTTGGCAAATGGCTTAATGAGCTCCAAACACACTCTGACATGAATGTAGTAACTATACTTGTTGGCAACAAGTCTGATCTGAAGGATGCCAGAGAGGTATCCACAGCTGAAGGCAAGGACTTGGCAGAGGCACAGAGTTTGTTTTTCATGGAAACTTCAGCACTTGATTCCTCCAATGTAACTGCGGCATTTCAGACAGTTGTTAGAGAGATTTTCAATATATTAAGCCGGAAGGTTATGTCTAATGAATTCAACAAACAGGATGCTCCTTCCATGGGAAATGGGAGGACTGTGGTTTTGCAAGCAGATGTAAACCAGGAAGTTGATCTAGACCCAAAAAGACGAGGATGTTGC
>gnl_Manes_v6.1_Manes.08G047100.1
ATGACCAATTATGTAGATTTCAATCAGAGGATTGATTACGTTTTCAAGGTTGTATTGATTGGAGATTCAGCGGTCGGAAAATCCCAGCTTCTGGCAAGATTTGCGAGAAATGAATTTTGTGTGGAATCAAAAGCCACCATTGGGGTCGAATTTCAGACCAAAACTCTTTCTATGGATAATAAAACTGTCAAGGCTCAAATTTGGGACACTGCTGGGCAAGAAAGGTATAGGGCAGTGACAAGCGCATACTATCGAGGCGCAGTAGGCGCAATGCTAGTTTATGACATGACCAAGCGCCAATCATTCGATCATATGGCAAGGTGGCTAGAGGAATTGAGGGGCCATGCAGACAAGAACATCGTAGTAATGCTCATCGGAAACAAGTGTGACTTAGAAAGTCTTCGAGCAGTGCCAGTGGAAGATGCCCAGGAGTTTGCTCAAAGAGAAAATCTTTTCTTTATGGAGACATCAGCTCTTGAAGCAACCAATGTTGAAACTGCTTTCTTGACAGTACTAACAGAGATATATCGAGTTATTAGCAAGAAACATCTTGCAGCTAATGATGAGCTTGATGCTCATGGGACTTCAGGACTTTTAAAGGGAACTAGGATCATAGTTCCAAATCAGGATCATCAAAATATTGGAAAGCAAGGTGGTTGTTGCACG
>gnl_Manes_v6.1_Manes.02G126900.1
ATGGCGCATAGAGTAGATCATGAGTATGACTACCTGTTCAAGATCGTGCTGATTGGAGACTCTGGTGTGGGAAAATCTAATATCCTTTCCAGGTTTACCAGAAATGAATTCTGCTTGGAATCCAAATCCACTATTGGTGTCGAGTTCGCCACTAGAACTCTCCAGGTGGATGGAAAGACAGTAAAGGCACAGATTTGGGATACAGCAGGTCAGGAGCGGTACCGAGCTATCACTAGTGCATATTATAGAGGAGCTGTTGGTGCCTTTCTCGTTTATGACATAACCAAGAGGCAGACTTTTGACAATGTTCAAAGGTGGCTGCGTGAACTGAGGGACCATGCAGACTCTAACATTGTCATTATGATGGCTGGAAATAAGTCTGATTTGAATCATTTAAGAGCTGTTGCAGAGGAAGATGGTCAGAGCTTGGCAGAAAAGGAAGGTCTCTCATTTCTTGAGACATCAGCACTGGAAGCAACCAATGTTGAGAAGGCATTCCAAACCATATTGACAGAGATCTACCACATTATTAGCAAAAAGGCATTGGCAGCGCAAGAAGCAGCTGGCAATTCTACACTCCCTGGTCAAGGAACCACTATTAACGTTGCTGAGACCTCTGGGAATACAAAGAAGGGTTGCTGCTCTACT
>gnl_Manes_v6.1_Manes.05G019400.1
ATGAATCAAGAGATGAATGGCGGTGAGCTGGAGAATCATGAAGAGAAAATAGACTACGTGTTTAAGGTGGTGGTGATCGGAGACTCAGCTGTGGGTAAGACTCAGTTGCTGTCCAGGTTCACTAAGAATGAGTTCTGCTTTGATTCAAAGTCCACCATTGGCGTTGAGTTCCAGACCAGGACTGTCACCATCAAAGGCAAAGTCGTTAAAGCCCAGATCTGGGACACTGCAGGCCAAGAAAGGTACCGAGCAGTTACAAGTGCATACTACAGAGGAGCATTGGGAGCCATGGTAGTCTACGACGTCACCAAGAGACCAACCTTTGATCATGTGGCTAGGTGGGTGGAGGAACTCCGGGCCCACGCTGACAATTCAATAGTGATCACTTTGATTGGAAACAAGGCTGATCTGATGGACCAAAGGGTGGTTCCAACAGAAGACGCGGTGGAATTTGCGGAGGATCAAGGCCTATTTTTCTCTGAGACATCAGCTCTGAGCGGAGACAATGTTGACAAAGCATTTTTGAGGCTGCTAGAGGAAATTTATGGTGTGATATCTAAGAAGGCATTGGAGTGTGGCGACAAAAAATCCAACGGTGCTGATGCTGCAATGTTGAAAGGATCTAAGATTGATTTAATTTCTGGGTCTGATTTAGAGATTAGTGAGATGAAAAAACTATCCGCCTGCACTTGT
>gnl_Manes_v6.1_Manes.13G095900.1
ATGGCGACTGGAGGAGGGTACGGAGATCCAAGCCAGAAGATAGATTACGTCTTCAAGGTTGTGCTGATTGGAGATTCCGCGGTGGGGAAATCGCAAATACTTGCTCGATTTGCTAGGAATGAGTTCAGTTTAGACTCTAAGGCTACTATCGGAGTCGAGTTCCAGACTAGGACCTTGGTAATCCAGCACAAAAGCGTGAAGGCCCAGATCTGGGATACTGCTGGCCAAGAACGATATAGAGCAGTCACAAGTGCATACTATAGGGGTGCTGTTGGAGCCATGCTTGTGTATGACATAACCAAACGTCAAACCTTCGATCACATTCCCCGCTGGCTGGAAGAGCTTCGTAGCCACGCTGACAAAAACATTGTCATAATTCTGATTGGGAACAAATGTGACCTTGAGAACCAAAGGGTTGTCCCAACTGAAGATGCTAAGGAATTTGCCGAGAAGGAAGGACTATTCTTTTTAGAGACCTCTGCATTGGAATCAACTAATGTTGAAAGTGCCTTCTTGACTGTGTTGACAGAGATCTTTAACATTGTAAACAAGAAAACTCTAACTGGTGGTGAAAATCAAACAAATGGGAACCCTGCATCCTTGGCAGGCAAGAAAATTATCATTCCAGGCCCTGGACAAGAAATTCCAGCAAAAAACAAGTGTTGTAGCTCATTG
>gnl_Manes_v6.1_Manes.13G140100.1
ATGGGGGCTTACAGGGCAGACGATGACTATGACTATTTGTTTAAGGTGGTGTTAATAGGCGACTCTGGGGTTGGAAAATCCAACCTTTTGTCTAGATTCACAAGAAATGAATTCAGCTTGGAATCTAAATCCACCATCGGTGTTGAATTCGCCACCCGCAGCATCCGTGTCGATGACAAGGTCGTCAAGGCCCAGATTTGGGACACTGCTGGCCAGGAAAGATACCGAGCGATCACTAGTGCATACTATAGAGGAGCTGTTGGTGCCTTGCTTGTTTACGATGTCACTCGACATGTCACCTTTGAGAATGTGGAGAGATGGTTAAAAGAGCTTCGGGATCACACTGATTCAAACATTGTTATCATGCTTGTGGGAAACAAGGCAGATTTGAGGCACTTGCGAGCAGTTACAATGGAGGATGCCAAGGCATTTGCTGAGAGAGAAAACACTTTTTTTATGGAAACCTCCGCTCTAGAGTCCTTGAATGTTGAAAACGCCTTCACAGAAGTACTAACTCAGATCTACCGTGTTGTCAGCCGGAAGGCTCTTGAGGTTGGGGATGACCCAGCGGCCTTGCCCAAGGGACAGACCATTAATGTTGGCAAAGATGACGTATCAGCAATGAAAAAAGTGGGATGCTGCTCAGCA
>gnl_Manes_v6.1_Manes.13G053300.1
ATGGGTCAAGAACATGAAGGAGAAGGAGGTGAAGAGTATTTATTCAAGATTGTTCTAATCGGTGATTCTGCTGTGGGGAAATCTAATTTACTATCCAGATTTGCGAGAAATGAGTTTGATAGCAATTCTAAGGCTACGATTGGGGTAGAGTTTCAGACCCAGGTGGTGGATATTGATGGCAAAGAAATCAAAGCACAGATCTGGGACACTGCCGGCCAAGAGAGATTTAGAGCTGTTACCTCTGCTTATTATAGAGGTGCTGTTGGTGTACTGATTGTTTATGATATCACTAGGAGGACAAGTTTTGATAGTGTCAAAAGGTGGCTGGATGAACTCACCACTCACTGTGATACTACAGTGGCAAGAATGCTTGTAGGGAACAAGTATGATCTGGAGAACATTAGAGAAGTGAGTGCAGAGGAAGGCAAAAGTCTTGCAGAAGAAGAAGGTTTATTCTTCATGGAGACATCAGCCCTTGATTGTACTAATGTTCAGACAGCTTTCGAGGTTGTTATACGTGAGATTTACAACAACCTTAGCAAGAAAATTCTGAATTCTGATTCATACAAGGCTGAGTTGACTGCAAACCGAGTCAGTCTGGTTAAGAATGGAGAAACTTCATCAAAGCAAAATATTTTTTCTTGCTGCTCCACA
>gnl_Manes_v6.1_Manes.09G031100.1
ATGACCAATTATGTAGATTTTAATCAGAAGATTGATTATGTATTTAAGGTTGTTTTGATCGGAGATTCAGCGGTTGGGAAATCCCAACTCCTGGCAAGATTTGCAAGAAATGAATTTTGTGTAGATTCAAAAGCCACGATTGGGGTTGAATTCCAGACAAAAACTCTTTCTATGGATAACAAGACTGTCAAGGCTCAAATTTGGGACACTGCTGGCCAAGAAAGGTATAGAGCAGTGACAAGTGCATACTATAGAGGAGCAGTTGGTGCGATGTTAGTCTATGACATGACAAAGCGCCAATCATTTGATCATATGACAAGGTGGCTAGAGGAATTGAGAGGACATGCTGATAAGAATATTGTAGTTATGGTAATTGGCAACAAGTGTGACTTGGAAAGTCTTCGAGCAGTTCCTGTAGAAGATGCCCAGGAGTTTGCTCAAAGAGAAAATCTATACTTCATGGAGACATCAGCTCTAGAGGCAACCAATGTCGAAACTGCTTTTTTTACAGTATTAACTGAGATTTATCGAATTATTAGCAAGAAAACTCTTGCTGCTAATGATGATCATGATCCTAATGGAACTTTGGGCCTTTTAAAGGGAACCAGGATCATTGTTCCAGCTCAGGATCAAAACCTTGAAAAGAAAGGAGGCTGTTGCATG
>gnl_Manes_v6.1_Manes.16G033900.1
ATGGGAGCATACAGAGCGGACGATGATTACGATTACTTGTTCAAGGTAGTCTTGATTGGAGATTCTGGCGTTGGCAAATCCAATCTCTTGTCTCGTTTTACCAGAAATGAATTCAGCCTTGAATCCAAATCCACCATTGGCGTCGAGTTCGCCACCCGCAGCATCCACGTCGATGATAAGGTCGTCAAGGCTCAGATTTGGGATACCGCCGGCCAAGAAAGATATCGAGCCATCACAAGCGCATACTATAGAGGTGCTGTGGGAGCTTTACTAGTATATGATGTAACTCGCCATGTAACATTTGAAAATGTTGAAAGATGGCTAAAGGAGCTTAGGGATCATACAGATACCAACATTGTGATAATGCTGGTAGGAAACAAGGCCGACCTGCGTCATCTCCGAGCTGTTGCCACTGATGATGCCAAAGGATTTGCCCAACGTGAGAATACCTTTTTCATGGAGACATCTGCTCTTGAATCCCTGAATGTGGAGAATGCATTCACTGAGGTGCTGACCCAGATCTATCGAGTCGTAAGCAAGAAGGCTCTTGACATTGGAGATGATCCAGCAGCTTTGCCTAGAGGACAAACAATTAATGTTGGAGGCAGAGATGATGTGTCAGCTGTTAAAAAGGCTGGATGTTGCTCATCT
>gnl_Manes_v6.1_Manes.16G043200.1
GTGGTGCTGATAGGCGACTCTGGTGTGGGCAAGTCCAATCTACTGTCCAGGTTCACTCGGAATGAATTCAGTTTGGAATCTAAGTCCACTATAGGAGTTGAGTTTGCTACTCGTAGCTTGAACGTTGATGGCAAGGTCATCAAGGCCCAGATTTGGGACACTGCTGGCCAAGAGAGGTCTGTGTTCTTCTGTTTCTTTCGCTTGGTTTTCTGTTTTTGTGATCTGTGTTACGGTATA
>gnl_Manes_v6.1_Manes.12G052200.1
ATGGGTCAACAACACGGAGAAGAATCTGGGGGTGAAGAGTACCTGTTCAAGATAGTTCTTATAGGCGACTCTGCAGTGGGGAAATCGAATTTGCTGTCAAGGTTTGCGAGAAATGAGTTTGATAGCAATTCTAAGGCAACAATTGGGGTAGAGTTTCAGACCCAAGTGGTGGAAATTGATGGCAAAGAAATCAAGGCACAGATCTGGGACACTGCTGGCCAAGAGAGATTTAGAGCTGTTACCTCTGCTTATTATAGAGGTGCTGTTGGTGTGCTAATTGTCTATGATATCACTAGGAGGACAAGTTTTGATAGTGTCAAAAGGTGGCTGGATGAACTCACCACTCATTGTGATACTACAGTGGCAAGAATGCTTGTAGGGAACAAATGTGATCTGGAGAACATTAGAGACGTGAGTGTAGAGGAGGGCAAAGACCTTGCAGAAGAAGAAAGTCTGTTTTTCATGGAAACATCAGCTCTTGATTCAACTAATGTTCAAACAGCTTTCGAGGTGGTTATCCGTGAGATTTATAACAATCTGAGCAAGAAGATTCTGAATTCTGATTCTTACAAGGCTGAGTTGAATCTGAACCGAGTCAGTCTGGTTAAGGACGGAGAGAGTTCAAAGAAAAATAGTCTCTCTTGCTGTTCTGCA
>gnl_Manes_v6.1_Manes.12G092100.1
ATGGGGGCTTACAGGGCAGACGATGACTATGACTACCTGTTCAAGGTGGTGTTAATAGGTGACTCTGGGGTTGGAAAATCCAATCTGTTGTCAAGATTCACGAAAAATGAATTCAGTCTGGAATCTAAATCTACCATCGGTGTTGAATTCGCCACTCGTAGCATCCATGTCGATGACAAGGTTGTCAAGGCCCAGATTTGGGACACTGCCGGCCAGGAAAGATATCGTGCGATCACTAGTGCATACTACAGAGGAGCTGTTGGTGCCTTGCTTGTCTATGATGTCACTCGACATGTCACCTTTGAGAATGTGGAGAGATGGTTGAAGGAGCTTCGAGATCACACTGATTCCAACATTGTTATTATGCTTGTAGGAAACAAGGCTGATTTGAGGCACTTGCGTGCAGTTACAACTGACGATGCTAAGGCATTTGCTGAGAAAGAAAACACTTTCTTTATGGAAACCTCTGCCCTAGAGTCCTTGAATGTTGACAATGCCTTCACTGAAGTACTAACTCAGATCTATCGTGTTGTCAGCCGAAAGGCTCTTGACATTGGGGATGACCCAACATCCTTGCCGAAGGGACAGACTATTAATGTTGGCAAAGATGACGTATCAGCTATGAAAAAAGATGGTTGCTGCTCTGCA
>gnl_Manes_v6.1_Manes.12G131100.1
ATGGCGAATGGAGGTGGGTATGGAGATCCTAGCCAGAAGATAGACTACGTCTTCAAAGTGGTGCTGATTGGGGATTCGGCGGTGGGGAAGTCGCAAATACTAGCTCGATTTGCGAGGAATGAGTTCAGCTTAGACTCTAAGGCTACTATCGGAGTCGAGTTCCAGACTAGAACCTTGGTAATCCAGAACAAGAGCGTCAAAGCCCAGATCTGGGATACTGCTGGCCAAGAACGATATAGAGCAGTAACAAGTGCATACTATAGGGGTGCTGTTGGAGCAATGCTGGTTTATGACATAACCAAACGTCAAACATTTGATCACATACCACGTTGGCTGGAAGAGCTGCGTAGCCATGCTGACAAGAACATAGTTATAATTCTGATTGGGAATAAATGTGATCTTGAGAACCAGAGGGCGGTCCCCACTGAAGATGCTAAGGAATTTGCCCAAAGAGAAGGATTGTTCTTCTTAGAGACCTCTGCATTGGAAGCTACCAATGTTGAGAATGCCTTCTCGACTGTGTTGACAGAGATTTTTAACATTGTAAACAAGAAGACTCTAACTGCTGGTGAAAATCAAAGTAATGGCAACCCTGCATCGTTGGCGGGCAAGAAAATCATCATTCCAGGCCCTGGACAAGAAATTCCTGCAAAAAGCAAAACGTGTTGTAGCTCATTG
>gnl_Manes_v6.1_Manes.06G007700.1
ATGGGAATCATGGGAGATTCATATGATGAAGAGTGTGATTATCTGTTTAAAGCAGTTCTAATTGGGGATTCAGCAGTTGGGAAATCAAATCTTCTGTCAAGATTTGCAAAAGATGAATTTAGATTAGATTCAAAACCAACTATTGGGGTTGAATTTGCTTATAGAAATATAAGAGTTGCTGATAAGCTCATCAAAGCTCAAGTTTGGGATACTGCTGGCCAAGAAAGGTTTAGAGCAATAACAAGTTCATATTATAGAGGAGCATTAGGAGCATTATTAGTATATGACATAACAAGAAGAGCAACCTTTGAAAATGTTGGGAAATGGCTAAAAGAGCTAAGAGAATTTGGGAATTCAGACATAGTGGTTATTCTTGTTGGGAACAAATCTGATTTGGTTAATTCAAGACAAGTTGGTGAAGAAGAAGGTAAAAAACTTGCAGAAAAACAAGGTTTATGTTTCATGGAAACATCAGCATTGGAGAACAAGAATGTTGAAGAAGCATTCTTAGAAATGATCAATAAAATCCATGGAATTACAAGCCAGAAAATCTTACAAGCTAAGAAAATTGAAAATATTATTAATATTAATCTTCCTATTGGAAAAGAAATTGTCAATATTGATGAAGTAACTGCCACTAAAAAATCAAGCTGTTGTATA
>gnl_Manes_v6.1_Manes.07G026100.1
ATGGCGAGGAGACCAGATGAGGAATATGATTACCTTTTCAAGGTTGTATTAATAGGCGATTCTGGTGTAGGAAAATCCAATCTTCTTTCCCGATTTACTCGCAACGAGTTCTGTTTGGAATCCAAGTCCACCATTGGTGTTGAATTTGCTACTCGTACTCTTCAAGTTGAAGGAAGGACTGTGAAAGCTCAAATATGGGACACTGCAGGGCAGGAACGATACAGAGCAATAACCAGTGCCTATTATAGAGGTGCACTTGGAGCTCTTCTAGTATATGATGTTACAAAACCAACAACATTCGAAAACGTCAGCCGCTGGCTGAAGGAGCTGAGAGACCATGCCGATGCCAATATTGTGATCATGCTAATCGGTAACAAGACTGACCTGAAACATCTCCGAGCAGTAGCTACCGAGGATGCTCAAGGTTATGCAGAGAGAGAAGGACTCTCATTTATTGAAACGTCGGCTCTTGAAGCAACAAATGTTGAGAAGGCTTTCCAGACAATTCTGTCCGAAATATATCGGATAATTAGTAAGAAATCACTTTCATCAGAAGAACAAGCACCTGCCAATATCAAAGAAGGGAAGACCATTGTGGTTGGAGGAGGTGAGGGTAATAATAAGAAACCTTGCTGCTCTTCTTCT
>gnl_Manes_v6.1_Manes.07G003700.1
ATGTCGAAGCTGCAAGTGAATTTCAATCAGAACATAGACTACGTGTTTAAAATTGTACTGATTGGTGACTCGGCTGTGGGGAAATCGCAGCTCCTGGCTCGATTCGCCAGGAACGAGTTCAATTTGGATTCCAAAGCCACGATCGGAGTTGAGTTCCAGACTAAAACTATCGTTATTGATCACAAAACCATCAAGGCTCAGGTTTGGGACACTGCAGGTCAAGAACGGTATCGAGCAGTGACGAGCGCATACTACAGAGGGGCAGTGGGGGCAATGCTGGTCTATGACATAAGCAAGCGTCAGTCGTTTGATCATATAGCAAGGTGGTTAGAGGAATTGCGGGAGCATGCTGATAATAACACTGTCATCATGCTTGTAGGTAACAAGTCTGACCTGGGGACCCTTCGAGCTGTTCCAACTGAGGATGCCAAAGAATTTGCCGAAAAGGAAAACCTCTTCTTCATGGAGACGTCAGCTCTCGAGTCCACTAATGTTGAATCAGCTTTCCTTTCTGTTCTGACAGAGATTTATCGAGTTGTCAGCAAGAAGAGCCTTGTTGCAAATGACGAACATGGACATGGAGGAAATGTTTCACTTCTCAAAGGAACCAACATTGTTGTTCCTGGACAGGAGCCGGAACCGGAAGCAAGGAGTTCAGGTTGTTGCAGTAGATCA
>gnl_Manes_v6.1_Manes.11G113500.1
ATGTCGTCGGACGATGAGGGAGGAGAGGAGTACCTTTTCAAGATCGTGATTATTGGGGACTCAGCTGTCGGAAAATCCAATCTCTTATCTCGGTATGCGCGGAACGAGTTCAATTTACACTCCAAAGCCACCATAGGTGTGGAATTCCAGACCCAGAGCATGGAAATCGACGGTAAGGAAGTTAAGGCTCAGATTTGGGACACCGCCGGTCAAGAGAGGTTCCGTGCTGTTACTTCTGCTTACTATAGAGGTGCTGTTGGTGCTCTCGTTGTTTATGATATTAGCCGCCGCACTACTTTTGATAGTGTCGGTCGTTGGCTTGATGAGCTAAAGACTCATTCTGATACAACTGTAGCAAGGATGCTGGTTGGGAACAAATGTGATTTGGAGAATATCAGGGATGTCAGTGTTGAGGAAGGCAAAAGCCTGGCAGAAGCAGAAGGATTATTTTTCATGGAGACATCTGCCCTCGATTCAACAAACGTTAAAAAGGCTTTTGAGATTGTTATCCGAGAAATATATAACAACGTGAGCCGGAAGGTCCTGAACTCAGACACATACAAAGCTGAATTATCACTGAACAGGGTAACTCTTGTTAATAATGGAACTGATGGATCAAAGAAATCTCAAAACTATTTTTCCTCCTGCTGCTCCAGG
>gnl_Manes_v6.1_Manes.01G167900.1
ATGGCGCATAGAGTAGATCATGAGTATGATTATCTATTCAAGATCGTGCTGATTGGAGACTCTGGTGTGGGAAAATCTAATATCCTTTCCAGGTTTACCAGAAATGAGTTCTGTTTGGAATCCAAATCCACCATCGGTGTCGAATTCGCCACTAGGACTCTTCAGGTGCATGGAAAGACAGTAAAGGCTCAAATCTGGGATACAGCAGGGCAGGAGCGGTACCGTGCCATCACAAGTGCATATTATAGAGGAGCTGTTGGTGCCTTTCTCGTTTATGACATAACCAAGAGGCAAACGTTTGACAATGTTCAAAGGTGGCTGCGTGAATTGAGGGACCATGCAGACTCAAACATCGTTATTATGATGGCTGGAAACAAGTCTGACCTGAACCATCTAAGAGCTGTTACAGAGGAGGATGGTCATAGCTTGGCAGAGAGGGAAAGTCTCTCATTTCTTGAGACATCGGCACTGGAAGCAACCAATGTTGAGAAGGCATTCCAAACCATATTGACAGAGATATACCACATCATAAGCAAGAAGGCATTGGCAGCGCAAGAAGCAGCTGGCAATTCTACACTTCCTGGTCAAGGAACCACTATTAATGTTGCTGATACCTCAGGGAACACGAAGAGAGGTTGCTGCTCTACT
>gnl_Manes_v6.1_Manes.01G243000.1
ATGAATCCAGAAATGAATGGCGGTGAGCTGGAGAATCATGAAGATAAAATAGACTATGTGTTTAAGGTGGTGGTGATCGGTGATTCTGCTGTGGGTAAGACTCAGTTGCTATCAAGGTTCACTAAGAACGAGTTCTGCTTGGATTCCAAGTCCACCATTGGCGTTGAGTTCCAGACTAGGACCGTGACCATCAAAGGCAAAGTCGTTAAGGCCCAGATCTGGGATACTGCTGGACAAGAAAGGTATCGAGCAGTTACAAGCGCATACTACAGAGGAGCATTGGGAGCCATGATAGTGTATGACATCACCAAGAGACCAACCTTTGATCATGTCGCCAGGTGGGTGGAGGAACTACGAGCCCACGCTGACAATTCTATAGTGATCACTTTGATTGGAAACAAGGCTGATCTGATGGACCAAAGAGCGGTCTCAACAGAAGACGCAGTGGAGTTTGCGGAGGACCAAGGCCTATTTTTCTTTGAGACATCAGCTCTGAGCGGAGAAAATGTGGAAAAAGCATTTTTGAGGCTGCTTGAGGAAATTTATGGTGTGATTTCTAAGAAGGCATTAGAGGGTGGTGACAAAAAATCCAACGGTGCTGATGCTGCCGTGTTCAAAGGATCTAAGATTGATATCATTTCTGGGTATGATTTAGAGATTAGCGAGATGAAAAAATTATCTGCCTGTTCTTGT
>gnl_Manes_v6.1_Manes.14G170500.1
ATGATGATGGGGGAGTCATATGAAGAAGGGTGTGATTACTTGTATAAAGCAGTTCTAATTGGGGATTCTGCAGTTGGGAAATCAAATCTTCTATCAAGATTTTCAAAAGATGAATTCAGATTAGATTCAAAGCCAACTATAGGGGTGGAATTTGCTTACAAGAATATTAGAGTTGGTGATAAGCTCATCAAAGCTCAAATTTGGGACACTGCTGGCCAAGAAAGGTTTAGAGCAATAACAAGTTCATACTATAGAGGAGCATTAGGTGCATTATTAGTGTATGACATAACAAGAAGATCAACATTTGAGAATGTGGGGAAATGGTTGAATGAAATAAAAGAATTTGGGAAAGCAGATATGGTGATTGTTCTTGTTGGGAATAAATCTGATTTGGGAAATTCAAGGCAAATTGGTGAAGAAGAAGCCATGAATTTTGCAGAAGCTCAAGGTTTATGTTTCATGGAAACTTCAGCTTTGGAGAAGAAGAATGTTGATGAAGCATTTTTAGAAATGATTTTTAAAATCCATGAAATTACAACTCAGAAAAGTTTACAAGCTAAAAATAATATTGAAAATAATAATAATAATAATATTATTAGTAGCAGTGATCTTAAAATGGCAATTCCTGTTGGAAAACAAATAATCAGTATTGATGAAGTAACTGTAAATAACCAACCAAGGTGTTGTACT
>gnl_Manes_v6.1_Manes.17G059000.1
ATGGCAGGGTACAGAGCTGAAGATGATTATGATTACCTCTTCAAGGTGGTGCTGATCGGTGATTCTGGTGTGGGCAAGTCCAATCTGCTCTCTAGGTTCACTCGAAATGAGTTCAGCTTGGAATCTAAGTCCACTATTGGCGTGGAGTTTGCTACTCGCAGCTTGAACGTCGATGGAAAGGTCATCAAGGCCCAGATTTGGGACACTGCTGGCCAAGAGAGGTACCGTGCCATAACTAGTGCTTACTACAGAGGAGCAGTGGGTGCATTACTTGTGTATGATGTGACACGACATTCGACATTTGAAAATGTTGAAAGGTGGCTAAGGGAGTTGAGGGACCATACTGATCCCAACATTGTGGTCATGCTTATCGGTAATAAATCAGATCTTCGCCACCTTGTTGCCGTCTCCACAGAGGATGGGAAATCCTTTGCAGAGAGAGAGTCCCTCTACTTCATGGAAACTTCTGCACTGGAAGCAACTAATGTGGAAAATGCATTTGCTGAAGTTCTTACTCAGATCTACCGCATCGTAAGCAAGAAGGCTATGGAGACTGGTGATGAAGGTGCTGCTTCAGCTGTTCCATCGCAAGGAGAGAAAATCGACGTCAGTAAAGATGTTTCTGCTATGAAGAGAGTAGGATGCTGCTCAAGC
>gnl_Manes_v6.1_Manes.17G051200.1
ATGGGAGCTTATAGAGCAGATGACGATTATGATTACTTGTTCAAGGTCGTCTTGATTGGAGATTCTGGCGTCGGAAAATCCAATCTCTTGTCTCGTTTTACCAGAAATGAATTCAGCCTTGAATCCAAATCCACCATCGGTGTGGAATTCGCCACCCGCAGCATCCACGTCGATGATAAGGTCGTCAAGGCCCAGATTTGGGATACCGCCGGCCAAGAGAGATATCGTGCCATCACAAGTGCATACTACAGAGGTGCTGTTGGAGCTTTGCTAGTGTACGATGTTACTCGTCATGTCACATTTGAAAATGTTCAGAGATGGCTAAAGGAGCTCAGGGATCACACAGATGCCAACATTGTGATCATGCTGGTAGGAAACAAGGCAGACCTGCGTCACCTGCGAGCTGTTGCCACTGAAGATGCCAAGGGATTTGCTGAACGAGAGAATACCTTTTTCATGGAGACATCAGCTCTGGAATCTATGAATGTGGAGAATGCATTCACGGAAGTGCTGACCCAGATCTACCGAGTTGTAAGCAGGAAGGCTCTTGACATTGGAGATGACCCAGCAGCTTTGCCTAGAGGACAGACAATCAACGTTGGAGGCAGAGATGATGTCTCAGCTGTTAAAAAGGCTGGATGTTGCTCGTCT
>gnl_Manes_v6.1_Manes.10G021900.1
ATGGCTTACAAGGTGGATCATGAGTACGATTACCTTTTCAAGATTGTATTGATTGGAGATTCAGGTGTTGGTAAGTCCAACATTCTTTCCAGGTTTACTCGTAATGAGTTCTGCTTGGAATCCAAGTCTACTATTGGCGTGGAGTTTGCTACCAGGACTCTTCAGGTAGAAGGGAAGACGGTCAAAGCACAGATATGGGACACAGCTGGTCAAGAAAGGTACAGAGCCATCACCAGTGCATACTACAGAGGTGCAGTTGGTGCCCTCTTGGTTTATGACATAACAAAGAGGCAAACTTTTGACAATGTCCAGAGGTGGCTTCGCGAACTAAGAGACCATGCAGATTCCAACATTGTGATCATGATGGCTGGAAACAAGTCTGATCTGAACCACCTGAGAGCAGTCTCCTCAGATGATGCTCAATTGTTGGCTGAGAAGGAATGCCTTTCATTTCTTGAGACTTCAGCATTGGAAGCTTTAAATGTTGAAAAGGCATTCCAGACCATTCTGCTTGATATCTACCACATTATTAGCAAGAAAGCTCTTGCAGCACAGGAAGCAGCTAATTCAACTGGACCTCCTCAGGGAACCACAATTAATGTTGCAAATCTTTCTGCTAATACAAACAAGAGACCTTGTTGTTCTAAT
>gnl_Manes_v6.1_Manes.10G115900.1
ATGGCGAGGAGACCTGACGAGGAATACGATTACCTCTTCAAGGTTGTATTAATCGGCGATTCTGGTGTAGGGAAATCCAATCTTCTCTCCCGATTTACTCGCAATGAGTTCTGTTTGGAGTCCAAATCCACCATTGGTGTCGAATTTGCCACCCGTACTCTTCAAGTCGAGGGAAGGACCGTCAAAGCCCAAATATGGGACACAGCTGGGCAGGAACGATACAGAGCAATAACCAGTGCCTATTACAGAGGTGCTCTCGGAGCTCTTCTAGTGTATGATGTTACAAAACCGACAACATTCGAAAATGTCAGTCGCTGGCTGAAGGAGCTGAGAGACCATGCAGATGCCAACATTGTGATCATGCTAATCGGGAACAAGACTGATCTGAAACATCTCAGAGCAGTGGCCACTGAGGATGCTCAAAGCTACGCAGAGAGAGAAGGACTTTCATTTATTGAAACATCTGCTCTTGAAGCAACAAATGTTGAGAAGGCTTTTCAGACAATACTTTCTGAAATATACAGAATTATTAGTAAGAAATCACTTTCATCAGAAGAACCAACACCTGCCAACATCAAAGAAGGGAAGACAATTGTGGTCGGAGGATCTGAGGGTAACGCTAAGAAACCTTGCTGCTCTTCATCA
>gnl_Medtr_Mt4.0v1_Medtr3g069510.1
ATGGCATACAAAGTAGATAATGAATATGATTATCTGTTCAAGATTGTACTCATTGGAGATTCTGGTGTTGGAAAATCCAATATTCTCTCTAGGTTTACCCGAAATGAGTTTTGTCTTGAATCTAAATCTACCATTGGTGTTGAATTCGCTACCAGAACTATACAGGTGGAAGGGAAGACAGTAAAGGCACAAATATGGGACACTGCAGGTCAAGAGAGGTACAGAGCAATCACAAGTGCATATTACAGAGGAGCTGTTGGTGCATTATTGGTGTACGACATAACCAAGAGACAAACATTTGAGAATGTGCAAAGGTGGCTTCGCGAACTAAGAGACCACGCAGATTCTAACATTGTTATTATGTTAGCAGGAAATAAATCTGACTTGAATCATCTAAGAGCAGTATCTTCTGACGATGCTCAAAATTTGGCTGAGAAAGAAACTCTTTCATTTCTAGAGACTTCAGCATTGGAAGCCCTAAATGTTGAGAAGGCATTTCAAACCATTTTGTTTGATATTTATCAAATTATAAGTAAAAAAGCACTTGCAGCACAAGAATCAGCTTCTACTACTAGTGTTCCTCATGGTACTACCATAAATGTGTCTAATATGTCTGGTACTGTTGAAAAGAAATCTTGTTGCTCCAAT
>gnl_Medtr_Mt4.0v1_Medtr3g086980.1
ATGGCGAGTGCAGGTTACGGTGATGCAAACCAGAAGATAGACTACGTCTTCAAGGTAGTTCTAATCGGTGATTCCGCTGTCGGAAAATCTCAGATACTAGCTCGGTTTGCAAGAAACGACTTTAGCATGGACTCAAAAGCTACAATTGGTGTTGAGTTTCAAACTCGTACTTTGGTTATTGAACATAAGAGTGTTAAGGCTCAGATCTGGGACACTGCTGGCCAAGAACGATATAGAGCAGTTACAAGTGCATACTACAGGGGCGCTGTTGGGGCAATGTTGGTTTATGACATTACCAAACGTCCGAGCTTCGATCACATACCTAGATGGTTAGAAGAACTGCGCAACCATGCTGACAAGAATATAGTCATCATTCTTATAGGAAACAAAAGTGATCTTGAGGAGCAGCGTGCAGTACCCACAGAGGATGCAAAAGAATTTGCTGAGAAAGAAGGCTTATTTTTCTTAGAGACCTCTGCGCTGCAAGCAACTAATGTTGAGACGGCCTTCATGACTGTTTTGACAGAAATATTTAACATTGTCAACAAGAAGAACCTGGCTGCTGATGAGAATCAGGGAAATGGCAACTCAGCATCTCTGTCCGGCAAGAAGATTATTGTTCCTGGTCCTGCACAAGAAATCCCTAAGAAGAGCATGTGTTGTCAG
>gnl_Medtr_Mt4.0v1_Medtr2g005510.1
ATGAGTAGTCGTAGAAGAGTCGGAGAGGAAGAATACGATTATCTGTTCAAGGTAGTACTGATAGGCGATTCTGGTGTTGGTAAATCAAATCTTCTATCCCGATTCACTCGCAATGAATTTTGTCTTGAGTCCAAGTCTACTATTGGCGTTGAATTCGCTACTCGCACCCTTCAGGTTGAAGGAAGAACTGTGAAAGCTCAGATATGGGACACTGCCGGGCAGGAACGCTACAGAGCCATTACCAGTGCCTACTATCGCGGTGCCCTCGGTGCTCTTCTTGTCTATGATGTAACCAAACCCACTACCTTTGACAATGTCACTAGATGGCTAAAGGAACTCAGGGACCATGCCGATGCTAACATTGTTATCATGTTAATTGGCAACAAAACCGATCTCAAGCATCTCCGTGCTGTTGCCACTGAGGATGCCCAGAGCTATGCTGAAAAGGAAGGCCTTTCTTTCATTGAGACATCTGCTCTTGAAGCCACCAACGTCGAGAAGGCTTTTCAGACAACCCTTGGAGAGATTTACCGCATAATCAGCAAGAAGTCCTTGTCTACCGCCAATGAACCTGCTGCTGCTGCCAATATTAAAGAAGGCAAGACCATCGCCATTGGGGGATCCGAAACCACCAATACAAACAAGCCCTGTTGTACATCT
>gnl_Medtr_Mt4.0v1_Medtr2g083860.1
ATGGCTGGATACAGAGCAGACGATGAATACGATTACCTTTTCAAACTAGTTCTAATCGGTGATTCAGGTGTTGGTAAATCCAACTTGCTTTCTAGATTCACTAGAAACGAGTTCAATTTGGAATCTAAATCTACTATTGGTGTTGAATTCGCTACCAAGAGTTTGACTGTTGATGCTAAAGTCATTAAGGCTCAGATTTGGGATACTGCTGGTCAAGAAAGGTACCGTGCCATCACTAGTGCTTACTACCGAGGAGCTGTCGGTGCTTTACTTGTCTATGATGTCACACGGCGTGCTACATTTGAGAACGCTGCTAGGTGGTTGAAAGAGTTGAGAGATCACACAGACCCCAACATTGTGGTCATGCTTATTGGAAATAAGTCGGATCTCCGACACCTTGTTGCTGTCCCCACAGAAGATGGAAAGTCTTTTGCAGAGAGGGAGTCTCTCTACTTCATGGAGACTTCTGCTTTGGAAGCAACCAATGTAGAAAATGCATTCACTGAGGTTCTATCTCAGATATACCGCATAGTGAGCAAGAAAGCAGTTGAAGCGGGCGAAGGTGGCAGTTCCTCGTCAGTCCCGTCTGTAGGACAGACAATAAACGTGAAAGAGGATTCTTCGGTTTTGAAGAGATTTGGATGCTGCTCGAAC
>gnl_Medtr_Mt4.0v1_Medtr2g090865.1
ATGGGTGCTGTAGATGAAGAATACGATTACTTGTTCAAGTTGGTTTTGATCGGTGATTCTGGTGTTGGAAAGTCCAATCTTTTATCTAGATTCACTAGAAATGAATTCAACTTGGAATCCAAATCCACCATCGGTGTTGAATTTGCTACTCGCAGTGTTAGGATTCTTGATAAGCTTGTTAAGGCTCAGATTTGGGATACTGCTGGTCAAGAAAGATATCGTGCAATCACAAGTGCATACTACCGTGGAGCTGTTGGCGCATTGCTGGTGTACGACTCAACAAGGCATGTGACATTTGAAAATGTTGAAAGGTGGTTGAAGGAGCTTCGAGATCACACAGATGCCTATGTTGTAATCATGCTTGTAGGAAACAAAGCAGATCTTAAACACTTGCAAGCTGTGTCAACGGAAGAAGCTACCACATTTGCCGAGAAAGAAAACATATATTTCATGGAAACTTCTGCACTAGAGTCATTGAATGTGGACAATGCTTTCGTCGAAGTGCTCACTCAGATATACAATGTAGTGAGTAAGAAGACTCTTGAGAAAGAGAATGGCTCTGCATCAGTGCCTAAGGGAGAGACTATCAATATTGGTAAAGATGATGTTTCAGATGTTAAGAAGAGTGGATGCTGCAGTACAGCA
>gnl_Medtr_Mt4.0v1_Medtr2g075950.1
ATGGCGGGTTACAGAGCAGATGACGACTATGACTACCTATTCAAGGTAGTTCTGATCGGCGACTCCGGTGTTGGTAAATCAAATCTTCTCTCTCGTTTCACCAAAAACGAGTTCAATCTTGAATCCAAATCCACCATTGGTGTTGAATTCGCTACTCGTACTTTAAATGTTGATTCTAAAGTTATTAAGGCTCAGATCTGGGATACTGCTGGTCAAGAAAGGTATCGCGCCATCACAAGTGCTTACTATCGTGGGGCAGTTGGTGCACTTCTTGTATATGATGTTACACGCCATGCAACATTTGAAAACGTTGACAGATGGTTGAAAGAACTGCGAAACCACACAGATTCCAACATTGTTGTGATGCTTGTTGGGAACAAAGCAGATCTTCGTCACCTTGTAGCCGTATCAACTGAAGATGGGAAGTCTTATGCTGAGAAAGAATCACTTTATTTCATGGAAACCTCAGCTCTGGAGGCTACTAACGTAGAGAATGCATTTGCTGAAGTTCTGACTCAAATCTACCGTATTGTTAGCAAGAAAGCTGTAGAGGGTGCTGAAAATGGAAACGCGTCTGTGCCGGCCAAAGGAGAGAAAATAGATCTTAAGAATGATGTTTCAGCTTTGAAGAGAGTTGGTTGCTGCTCAAGC
>gnl_Medtr_Mt4.0v1_Medtr2g014990.1
ATGGGGGCGTATAGAGCTGATGATGATTATGATTATCTGTTTAAGGTTGTGTTGATTGGTGATTCTGGTGTTGGAAAATCCAACCTTTTGTCGAGATTCACAAAAAATGAATTTAGCCTTGAATCTAAATCCACCATTGGGGTTGAATTTGCAACCAGAAGTATTAGGGTTGATGATAAGGTTGTTAAGGCTCAGATTTGGGATACTGCTGGTCAAGAAAGGTACCGAGCAATTACAAGTGCATATTATAGAGGAGCTGTTGGTGCTTTGCTAGTGTATGATGTTACACGTCATGTTACATTTGAAAACGTGGAGAGGTGGTTGAAGGAGCTGAGAGACCACACAGATGCCAACATTGTGGTGATGCTTGTTGGGAACAAAGCAGATTTGCGTCATTTGCGAGCGGTTTCAACTGAAGATTCGACAGCTTTTGCAGAAAGAGAGAACACATTTTTCATGGAAACCTCTGCCCTCGAGTCCATGAACGTTGAAAATGCCTTCACTGAAGTGCTGACACAGATCTACCGTGTTGTGAGCAAGAAAGCCCTTGAGATTGGTGATGATCCAACGGCACTACCGAAAGGACAGACAATCGATGTTGGATCTCGGGATGATGTATCGGCTGTGAAGAAATCAGGATGTTGCTCTGCG
>gnl_Medtr_Mt4.0v1_Medtr8g027220.1
ATGGTCCAGGGTGAGAAGAAGCAAGAAAATGGACACAAGAAAATAGATTATGATATGGAAGAGAAAATAGATTATGTGTTTAAGGTTGTTGTCATTGGTGACTCAGCAGTAGGAAAGACTCAAATACTATCAAGGTTTTCAAAGAATGAGTTTTGCTTTGACTCAAAGTCAACTATTGGTGTTGAATTTCAAACTAGGACTGTCACTATTAATGGTAAAGTAATTAAAGCTCAGATCTGGGATACTGCTGGCCAAGAAAGGTACAGAGCTGTAACAAGTGCATACTATAGAGGTGCATTAGGAGCAATGCTAGTATATGACATAACCAAAAGGCAATCTTTTGATCATGTTGCTAAATGGGTTGAGGAACTTAGAGCACATGCAGATAACTCAATTGTGATCATGCTAGTTGGTAACAAAGGTGACCTTGTTGATTTGAGAATGGTCCCTACTGAAGATGCAGTTGAGTTTGCAGAAGACCAAGGTTTATTCTTCTCAGAGACTTCAGCTCTTACTGGTGTGAATGTGGAGGGTGCATTTATGAAATTGCTAGAAGAGATTAATAGTGTAGTTTCTAAAAAGGCATTGGAATGTGGTAATGTGAAGGGGATTGCACTAAAAGGGTCTAAGATTGATGTAATTTCAGGTGCTGAATTGGAAATTAGTGAGATAAAGAAGTTGTCTTCATGCTCTTGT
>gnl_Medtr_Mt4.0v1_Medtr8g089985.1
ATGGCAAGTGGAGGAGGTTATGGAGATGCAAACCAGAGGATAGACTATGTGTTCAAGGTGGTTCTGATTGGTGATTCAGCGGTGGGAAAATCACAGATACTAGCTAGATTTTCTAGGAATGAGTTCAGTTTAGACTCAAAGTCCACCATCGGAGTTGAATTTCAGACAAGGACTTTGGTCATCGATCATAAGACTGTTAAGGCTCAGATCTGGGATACTGCTGGTCAAGAACGATACAGAGCAGTTACAAGTGCATACTACAGGGGTGCTGTAGGTGCAATGTTGGTTTATGATATCACAAAGCGTCAGACCTTTGATCATATACCTCGCTGGCTAGAAGAACTTCGTAACCATGCTGACAAGAATATAGTCATCATTCTTGTAGGGAACAAGAGTGATCTTGAGAACCAGCGCGATGTGCCCACAGAGGATGCAAAAGAGTTTGCTGAGAAAGAAGGCTTATTTTTCTTAGAGACCTCAGCATTGCAAGCAACTAATGTTGAAGCATCCTTTATGACAGTTTTGACAGAAATCTACAACATTGTCAACAAGAAGAACCTAGCTGCTGATGAAAGTCAGGGAAATGGGAACTCAGCATCTTTATTGGGCCAGAAAATTATTATCCCAGGTCCTGCACAGGAAATCCCTGCTAAGAGCAATATGTGTTGCCAGTCC
>gnl_Medtr_Mt4.0v1_Medtr8g036220.1
ATGGCTCAGTTTCAAGGTGATTTGGATCATGAGGGTATTGATTATATGTTCAAGGTTGTTATGATTGGTGACTCTGGTGTTGGAAAATCTCAGCTTTTGAATAGATTTGTTAGAAATGAGTTTCATTTGAAATCTAAAGCTACAATTGGTGTTGAGTTTTTGACCAAGACTGTTCTTATGGATCATAAACTTGTCAAGGCTCAGATTTGGGATACTGCTGGTCAAGAAAGGTACCAAGCAATTACGACTGCATATTACAGAGGTGCAACTGGTGCATTGCTCACATATGACATAACCAAGCGCCATACCTTCAACCACATCGAAAAGTGGCTAGATGAACTACATAATCATGCAGATAAAAACATAGTTGTCATGCTTGTTGGCAACAAGTCTGACCTGAGTTCAATCCGAGAAGTGCCTATCGAGGAAGCCGAAGACTTAGCAAAACAGAAAGGTCTCTTCTTCATTGAGACATCGGCACTTGACTCAAACAATGTAGAACCAGCTTTCCTTGGTCTTCTCTCACAAATATATGTAACAATGAGTAAGAAACACATCACTGCAGATGGACGTGAACGAAATTGGGATAAAGTAAATCTTGAATTTGAGGGAACAAAATTATTGGTCTCATCGCAAGAACCGGAGTGTCAAAAATCTAAAAAGAGATTCAGCTGTTGCAGTGTTTTT
>gnl_Medtr_Mt4.0v1_Medtr8g107070.1
ATGGATCAGGATGCAATATTTGATGAAGAGTGTGATTACTTGTTCAAGGCAGTGCTGATTGGTGACTCTGGAGTTGGGAAATCAAATCTGCTTTCAAGGTTTGCAAAAGATGAATTCAGGTTGGATTCAAAACCAACCATAGGAGTTGAATTTGCTTACAGAAACATCAAGGTCAGAGATAAACTCATCAAAGCTCAAATATGGGACACTGCCGGCCAAGAAAGGTTTAGAGCTATCACAAGTTCGTATTATAGAGGAGCCTTGGGAGCACTGCTAGTGTATGACATAACGAGGCGATCAAGTTATGAGAGTGTAGGCAGATGGTTAGTGGAGCTACGGGAGTTTGGCGGCGAAGAGATGGTAGTTATTCTAGTTGGAAACAAATGTGATCTTGGTGAATCAAGAGAAGTTGAGGAAGAAGAAGCAAAAAGGTTTGCAGAGGCAGAAGGGTTGTGTTTTATGGAAACCTCTGCTCTGAAGAATCTGAACGTTGAGCAAGTGTTCTTACAAATGATCACAACTATTTTTGACATAACAAACCAGAGAAGTTTGGATGCCAAAATGGATGAGACACCAATTAATCATCTTTCCAATGGGAAAGAGATTCATATAGCTGATGAAGTTACCGCAACTAAACAGAAAGCCTTGGAGAAGAAAAAGGTTATAAATGCTTACATTATAACGATCAAGTATATGTATGAGGGAATTTCGACTAGTGTGAGGACGCATGATGGGGCTTTTGACGATTTTTATATAACAATAGGATTGCTCCTAAGATTGCGAGGCCCGGTACCG
>gnl_Medtr_Mt4.0v1_Medtr7g117910.1
ATGAATCAGGAAATGAATGGTGTGGAAGCTGAAAGGCCACTACAGAAAATAGATTATGTGTTTAAGGTGGTTGTGATTGGTGACTCGGCAGTAGGAAAGACTCAAATGCTGTCAAGGTTTGCAAAGAATGAGTTCTGCTTTGACTCAAAATCAACCATTGGAGTTGAATTTCAGACTAGAACTGTCACAATTAATGGTAAACTCATCAAAGCTCAGATCTGGGATACTGCTGGCCAAGAAAGGTACAGAGCGGTTACAAGTGCATACTACAGAGGAGCATTAGGGGCCATGCTGGTGTATGACATAACTAAAAGACAAACGTTTGATCATGTAGCTAGATGGATTGAGGAACTACGGTCACACGCCGACAACTCCATCGTGATCATGCTAATTGGTAACAAAGGTGATCTTGTGGACCAAAGAGTGGTACACACAGACAAATGCTGTGGAGTTTGCAGAGGATCAGGGCCTTTTTTTCTCAGAGACTTCAAGATTAATAAGGTTGTCTCAAAAAGGTCGTTGGAATCTAATAATGGTAAGAACAATATTGCTACACTTAAAGGATCAAAAATAGATATAATTTCAGGTCCTGAATTAGATATTACTGAAATGAAGGAAGTACCTTCATGTTCTTGT
>gnl_Medtr_Mt4.0v1_Medtr7g405790.1
ATGTCAAGTTCAGAAGACGAAGGAGGAGGAGGAGAAGAATATCTCTTCAAAGTCGTTATAATCGGCGACTCCGCCGTTGGTAAATCCAATCTCCTCTCACGATACGCTCGCAACGAGTTCAATCTTCATTCCAAAGCAACAATCGGTGTTGAATTTCAAACTCAGAGCTTAGAAATTGATTCTAAAGAAGTTAAAGCTCAGATTTGGGATACTGCTGGTCAAGAACGTTTTCGTGCTGTTACTTCTGCTTATTATCGTGGTGCTGTTGGTGCTCTTATTGTTTATGATATTTCTCGCAGAACTACTTTTGATAGCGTTGGTCGTTGGCTCGATGAACTCAAGACTCATTGTGATACGACGGTGGCAATGATGCTGGTGGGAAACAAGTGTGATTTGGATAATATAAGAGATGTGAGTATTGAAGAAGGCAAAAGTCTTGCGGAATCAGAAGGTTTGTTTTTCATGGAAACCTCTGCTTTGGACTCAACAAATGTGAAGACAGCTTTTGAGATGGTTATCAGAGAGATATACAACAATGTTAGCAGGAAGGTCCTCAACTCAGACACTTACAAGGCTGAACTATCTGTCAACAGGGTCAGTCTTGTCAACAATGGCAACTCTACATCCAAGCAAAGCAAAGGCTATTTTTCTTGCTGTTCC
>gnl_Medtr_Mt4.0v1_Medtr7g051940.1
ATGTCAGAAGAAAACGGCGAAGGAGGAGAAGAGTACCTCTTCAAAATCGTCTTAATCGGCGACTCCGCCGTAGGAAAATCAAACCTCTTATCCCGATTCGCGCGAAACGAGTTCGATTCAAATTCAAAAGCAACAATTGGAGTTGAGTTTCAGACGCAGATGGTTGAAATCGATGGTAAAGAAGTGAAAGCACAGATCTGGGATACTGCTGGACAAGAAAGGTTTAGAGCTGTTACTTCTGCTTATTATCGTGGTGCTTTTGGTGCTCTTGTTGTTTATGATATTAGTAGGAGAGGAACGTTTGAAAGTATCAAGAGGTGGCTTGATGAACTCACTACTCAAAATGATAGCACCGTTGCGAGAATGTTGGTGGGAAATAAGTGTGATTTGGAGAATATCAGAGAGGTGAGCATAGAGGAAGGCAAAGCTCTTGCAGAAGAAGAAGGTTTGTTCTTTATGGAGACATCAGCACTCGATTCTACCAATGTCCAAACGGCTTTTGAGATTGTCATCCGGGAAATTTACAATAATATCAGCCGCAAAGTCTTAAACTCTGATTCCTATAAGGCTGAATTGTCTGTGAATCGAGTAACCCTGGTTAATGGGTCTGGATCAAAGAAAAATATGTTCAGTTCCTGTTGTTCT
>gnl_Medtr_Mt4.0v1_Medtr1g078200.1
ATGGCATTTAATAATGAAGAAGAGAAGACAGAGGATTACCTTTTCAAAATTGTCTTAATTGGTGATTCAGCTGTTGGGAAATCAAATTTACTCGCAAGATTTGCCAGGGATGAATTTTATCCTAATTCAAAGTCAACTATAGGAGTAGAGTTCCAAACTCAAAAAATGGAAATTAACGGAAAGGAAGTTAAAGCGCAGATATGGGACACAGCTGGGCAAGAGAGGTTCAGAGCTGTTACTTCTGCATATTATAGGGGTGCAGTTGGAGCACTTCTGGTATATGACATTAGCAGGCGTCAAACGTTTGATAGCATTGGTCGATGGCTTAACGAACTTCACACTCACTCTGATATGAACGTTGTGACAATACTTGTTGGGAACAAGTCAGATCTTAAGGATGCGAGGGAGGTACCTACGACAGAAGGCAAGGCGTTAGCTGAGGCACAAGGTTTGTTCTTTATGGAGACATCAGCACTTGATTCATCAAATGTAGTTGCTGCTTTTCAAACAGTTGTAAAAGAAATCTACAACATATTAAGCCGGAAGGTTATGATGTCTCAAGAGCTCAAGAAAGACGATGCTTCCTGGATTGAAAATGGAAAGACTGTTGTTCTACAACAAGAAGGGAATCAATCAGCAGAAGGGGAGACAAAAAAGGGTTGTTGTTCGAAA
>gnl_Medtr_Mt4.0v1_Medtr1g052475.1
ATGTCGAATTTATACGGTGATTATAATCAGAAGATCGATTACGTTTTCAAAGTGGTGTTGATTGGTGATTCTGCCGTTGGAAAAACACAACTTCTTGCTCGTTTTTCGAGGAATCAATTTAACGTTGATTCTAAAGCTACAATTGGTGTTGAGTTTCAAACCAAAACTCTTGTTATTGATAATAAAACTGTTAAGGCTCAAATATGGGACACTGCTGGTCAAGAAAGGTACAGAGCAGTAACTAGTGCGTATTACCGTGGAGCTGTTGGAGCGATGTTAGTTTACGACATGACTAAGCGCCAATCATTTGATCACATGGCAAGGTGGTTAGAGGAACTGAGGGGTCATGCAGACACAAATATTGTCATAATGCTAATTGGCAACAAGTGTGATTTGGGAACTCTAAAGGCAGTACCTACTGAAGATGCTCAGGAGTTTGCTCAAAGAGAGAACCTATTCTTTATGGAGACATCAGCACTAGAGTCCACTAATGTCGAAACCGCCTTTCTGACTATTCTAACAGAAATTTACCGACTTATCAGCAAAAAAACACTTACTGCCAATGACGAGGCAGATCCTGGTGGTGGTTCAGGGCTTCTGAAGGGAACCCGGATAATTGTTCCTAACCAAGATGCGAGTGCTTATGAAAAGAAGGGTGGTTGCTGCGGG
>gnl_Medtr_Mt4.0v1_Medtr6g079550.1
ATGGCTGATACATTTGATGAGCAGTGTGATTACCTCTTCAAAACTGTTCTAATTGGAGATTCTGGAGTTGGGAAATCAAATCTTATTTCAAGGTTTACAAAAGATGAATTTCGACTTGATTCTAAGCCAACCATAGGTGTGGAATTTGGTTATAAGAACATCAAGGTTAGAGATAAGCTCATCAAAGCACAAATATGGGACACTGCCGGCCAAGAGAGGTTTAGAGCTATCACAAGCTCATACTATAGAGGAGCATTGGGGGCAATGCTAGTCTATGACATAACTAGGATAATAACTTTTGTTAATATAAAAAAATGGTTACATGAGCTTAGAGAATTTGGAAATGAAGACATGGTGATTATTCTAGTAGCAAATAAATCTGATTTGAGTCAATCAAGGGAAGTTGAGAAAGAAGAAGGAAAAGGGTTTGCAGAAAAAGAAGGTTTATGTTTTATGGAAACTTCTGCATTGCAAAATTTAAATGTTGAAGATGCATTCTTAGAAATGATTACTAAGATCCATGATATCATAAGCCATAAAAGCTTGGAAGATAAAATGAATGGTACAAAATTAGGGCTTCCTAATGGGAAGGAAATTCATATAGCTGATGAAGTTACTGCTACTAAACAAGTCAATTGTTGTTCAGGA
>gnl_Medtr_Mt4.0v1_Medtr0262s0050.1
ATGTCTAATTTGTACGGTGATTATAACACAAAGATCGATTATGTATTCAAGGTTGTATTGATTGGTGATTCTGCAGTTGGAAAAACTCAATTACTCGGTCGTTTTGCAAGGAACGAATTTAAAGTTGATTCTAAAGCCACAATTGGTGTTGAATTTCAAACAAAAACTTTGATTATTGATAATAAAACCGTTAAAGCTCAGATATGGGATACGGCAGGTCAAGAAAGGTACAGGGCAGTTACTAGTGCATACTATCGAGGTGCAGTTGGGGCAATGTTAGTTTACGACATGACAAAACGTCAATCATTCGATCACATGGCCAGATGGTTAGAAGAATTGAGAAGTCATGCCGATAAAAACATCGTGATCATGTTAATTGGAAACAAATGCGATCTTTCTTATCTTAGAGCAGTTCCAATGGAAGACGCAGAAGAGTTTGCGCAAAGAGAGAACCTCTTCTTTATGGAAACATCAGCGCTTGAAGCCACCAATGTCGAAACTTGTTTTTTAACGATTTTAACCGAGATATACCGAATAAATGCAAAGAAACCACTTAGTTCCAATGGTGATGATCAAAATGGGACTTCAACACTTCTTAAGGGAAGTAGGATAATTGTTCCTAATGAAATAGATGGTGGTGGAAAGAAGGGTTGTTGTTTTGCCTCT
>gnl_Medtr_Mt4.0v1_Medtr4g088090.1
ATGGGGGCATACAGAGCCGACGATGATTACGATTATCTATTCAAAGTGGTTTTGATTGGTGATTCAGGTGTTGGTAAATCTAACCTTCTTTCTAGATTCACCAAAAACGAATTCAGCCTCGAATCTAAATCCACCATTGGCGTTGAATTCGCTACTAGAAGCATTCATGTTGATGATAAGGTTGTTAAAGCTCAGATTTGGGATACTGCCGGTCAAGAAAGGTACCGAGCAATTACAAGTGCTTACTATCGTGGAGCTGTTGGCGCTTTGTTAGTCTATGATGTTACCCGCCATGTTACATTTGAAAATGTGGAGAGATGGCTAAAAGAGCTGAGAGATCACACAGATGCCAACATCGTCGTGATGCTTGTAGGCAACAAAGCAGACCTGCGTCATTTACGAGCAGTTTCGACCGAAGATGCTACAAGTTTTTCTGAACGGGAGAATACATATTTTATGGAGACATCTGCCCTTGAGTCCTTGAACGTTGAAAGTGCTTTCACCGAAGTGTTGACGCAGATCTATCGTGTGGTAAGCAAAAAGGCCCTTGAGATTGGTGATGATCCGGCTGCTTTACCTAAGGGACAGACGATTAATGTTGGGTCCCGTGATGATGTATCGGCTGTGAAGAAAGCTGGATGTTGTTCTGCT
>gnl_Medtr_Mt4.0v1_Medtr4g079350.1
ATGGGTGCGTACAGAGCCGATGACGACTACGATTATCTCTTCAAGGTTGTTCTCATCGGTGACTCCGGCGTCGGTAAATCCAATCTCTTGTCACGTTTCACAAAAAACGAATTCAGTTTGGAATCTAAATCCACCATTGGCGTTGAATTCGCTACAAGGAGTATTCATGTTGATGATAAGATTGTAAAGGCGCAAATTTGGGATACCGCTGGCCAAGAAAGATATCGTGCAATCACAAGTGCATATTACCGAGGAGCTGTTGGTGCATTGCTTGTGTATGATGTTACAAGACATGTAACTTTTGAAAATGTGGAGAGATGGTTAAAGGAACTTCGTGACCACACAGATGCCAACATTGTAATTATGCTTGTAGGGAACAAAGCTGATCTTCGTCACTTGCGTGCCGTGTCCACCGATGATGCTAAAGCATTTGCTGAAAGAGAGAACACATTTTTTATGGAAACGTCTGCCCTTGAATCATTGAATGTTGACAATTCTTTCACAGAAGTGCTTACTCAAATATATCGGGTCGTCAGTAGGAAGACTCTTGAGATTGGAGATGACCCTGCTGCTTTGCCGAAAGGGCAGACAATCAATGTTGGCAGTAGAGATGATGTCTCAGCTGTTAAAAAGGTTGGATGCTGCTCTGCA
>gnl_Medtr_Mt4.0v1_Medtr4g064897.1
ATGGCGCATAGGGTGGATCATGAGTATGATTACTTGTTCAAGATCGTTTTGATCGGGGATTCTGGTGTTGGTAAATCCAACATTCTCTCTAGGTTTACTAGAAATGAGTTTTGTTTGGAGTCTAAATCTACTATTGGTGTTGAATTCGCCACCAGAACCCTTCAGGTAGAGGGAAAGACTGTAAAGGCACAGATCTGGGACACAGCAGGTCAGGAGCGGTACCGTGCCATTACTAGTGCCTATTACAGAGGAGCTGTTGGTGCTCTCCTTGTATATGACATTACCAAGAGGCAAACCTTTGACAATGTCAACCGGTGGCTGCGTGAATTAAGGGACCATGCGGATTCTAACATAGTGATCATGATGGCAGGAAATAAGTCTGATTTGAACCATCTTAGAGCTGTTTCAGAGGATGACGGTCAAGCATTGGCAGAGAAGGAGGGTCTCTCTTTTCTCGAGACATCTGCATTGGAAGCAACCAACATTGAGAAGGCATTCCAAACCATATTGACAGAGATTTATCATATTGTAAGCAAAAAAGCACTTGCAGCTCAGGAAGCAGCTGGTACCTCACTTCCTGGCCAAGGAACCACCATCAATGTTGCAGATTCATCTGCCAATACAAAGAGAGGCTGCTGTTCGACT
>gnl_Mimgu_v2.0_Migut.N00656.1
ATGGAGGAGGAAGAAGGCGGAGAAGATTACTTGTTCAAGATAGTGGTGATAGGTGACTCAGCAGTTGGTAAATCAAATTTGCTTTCCCGATTTGCTCGAGATGAGTTCGACCACAACTCAAAGGCCACCATCGGCGTCGAGTTTCAGACTCAGGTTTTGGAACTCGACGGCAAGGAGGTCAAGGCCCAGGTCTGGGACACCGCCGGCCAGGAGCGCTTCCGCGCCGTCACCTCCGCCTACTACCGCGGCGCCGTCGGTGCCCTCGTCGTCTATGACATCACCAGAATTACCACCTTCGAAAGCATCAAACGCTGGCTCGATGAACTTAACACTCATTGTGACACTGCAGTAGCAAAGATGCTCGTTGGGAACAAGTCCGATTTGGAGCACATTAGACAGGTGAGTGTGGAAGAGGCTAAAACCCTAGCGGAAGAAGAAGGATTGTTCTTCATAGAGACATCTGCCTTAGATTCCACGAATGTGAACAAGTCTTTCGAGATTGTTATACGCGAGATTTACAACAAGGTCAGCAGGAAAGTTCTCAACTCCGACTCGTATAAAGCAGAATTGACGGTCAACCGGGTCAACCTGGCAAATGGTGTCGATTTATCTAAGCAAAAAAGAAGCTCCTTATCATGTTGTTCTTCA
>gnl_Mimgu_v2.0_Migut.N00434.1
ATGGGTTCATCTTCAGACGAGGAGGGGGAGGAGTACTTGTTCAAGGTGGTGATAATCGGCGATTCCGCCGTCGGCAAATCGAACCTGCTCTCCCGCTACGCCAGAAATGAGTTCAGCATGCACTCAAAGGCCACCATCGGGGTTGAATTCCAGACGCAAACCCTCGAAATCGACGGCAAGGAAGTCAAGGCTCAGATTTGGGACACCGCCGGACAGGAGAGGTTCCGCGCCGTCACTTCCGCCTACTACCGCGGCGCGTTCGGCGCACTCGTCGTCTACGACATCACCCGGAGGTCAACTTTCGACAGTGTTCCCCGCTGGCTCGATGAGCTCAAGACACATTCCGACACGACTGTTGCAAAAATGCTGGTAGGAAACAAATGCGACTTGGGAAATATCAGAGACGTGAGCGTGGAAGAAGGCAAGAGCCTCGCGGAATCCGAAGGCTTGTTTTTCATGGAGACGTCTGCTTTGGACTCGACGAATGTTAGAAAGGCTTTTGAAATAGTCATACGCGAGATTTATAATAACGTGAGCAGGAAGGTTTTGAATTCGGATTCTTACAAAGCGGAGTTGTCTGTAAATCGAGTGTCCATTGTCAATAACGGCAGCGGCGATGGATCGAAGAAGAGTGGGGGGTCTTATTCTTGCTGTTCCAGG
>gnl_Mimgu_v2.0_Migut.N00850.1
ATGGCGAGGAGGCCGGACGATGAGTACGATTACTTGTTCAAGGTCGTATTAATCGGCGATTCCGGCGTCGGAAAATCCAATCTCCTATCCCGATTCACCAGAAACGAGTTCTGCTTGGAATCCAAATCCACCATCGGCGTCGAATTCGCCACCCGTACCCTCCAGGTTGAAGGAAGAACAGTGAAGGCTCAGATATGGGATACAGCGGGCCAAGAGAGATACAGAGCCATAACAAGTGCGTATTACCGTGGTGCCCTTGGAGCCATTCTCGTATACGATACGACAAAACAAACAACGTTCGAGAACGTGAGTCGATGGTTGAAGGAGCTGCGTGACCACGCGGACGCAAATATCGTAATAATGCTCATAGGAAACAAAACCGATCTCAAACACCTTAGAGCCGTCGCCACAGAGGATGCTCAAGTTTTTGCAGAAAAAGAGGGGCTTTCGTTCGTCGAAACATCAGCTCTAGAAGCTACTAACGTGGAGAAATCTTTTCAGACAATTCTTTCGGAGATTTATCGAATCATTAGTAAGAAATCTCTCTCGTCGAATGAGCCTGCGCCAAGTGGCATCAAAGAAGGGAAGACTCTTGTTGTGGGCCCTCAGGAAACCAACACAAAGAAAGCTTGCTGCTCTTCA
>gnl_Mimgu_v2.0_Migut.D00868.1
ATGGCGGGTAGAGTGGATCACGAGTACGATTACCTGTTCAAGATCGTGTTGATCGGTGACTCAGGAGTTGGAAAATCCAACATTCTCTCCCGTTTCACCAGAAACGAGTTCTGTTTGGAGTCCAAATCGACGATCGGAGTCGAGTTTGCCACCAAAACGCTTCAGATAGAAGGAAAAACGGTGAAAGCCCAGATTTGGGACACTGCTGGGCAAGAAAGGTACAGAGCAATCACGAGCGCCTATTACAGAGGTGCTGTCGGTGCTCTCCTTGTTTACGACATAACCAAAAAGCAGACATTCGACAATGTCAATAGATGGCTCCGTGAGCTGAGAGAGCACGCGGATTCCAACATTGTTATTATGATGACTGGAAACAAATCCGATCTCAACCATCTCAGAGCAGTTGCGGACCAAGACGGTCAAAATCTGGCAGAGAAAGAAGGGCTCTCTTTCCTCGAGACATCAGCACTCGAGGCGCTGAATGTCGAAAGGGCATTTCAGACAATTTTGACGGAAATATACCACATTGTTAGCAAGAAGGCATTGGCCGCACAAGAAGCTGCTTCCGCAGCGGCACTTCCTGGTCAGGGTACAACAATTAATGTTAACGATCCATCGGGAAATGACAAGAGAGGCTGCTGTTCTACT
>gnl_Mimgu_v2.0_Migut.D01557.1
ATGGCGAATTCCTTCGACGAAGAGTGTGATTATCTGTTCAAAGCAATCCTCATAGGTGATTCGGCGGTGGGGAAGTCGAATCTATTGTCGAGGTTTGCAAAGGATGAGTTCAGCTTGGATTCAAAGCCAACCATCGGAGTCGAATTCGCGTACCGGAATATTCGGGTGGGCGGTAAGCTGATCAAGGCTCAGATATGGGATACTGCTGGCCAAGAAAGATTTCGAGCAATCACGAGTTCATATTACAGAGGGGCACTAGGCGCCCTACTAGTGTACGACGTAACAAGGAGGTCAACATTCGAGAGCTTGAGAAGGTGGTTGAAGGAGCTGAGGGAATTCGGCAGCCCCGAAATGGTTGTGGTTCTCGTTGGAAATAAATCCGATTTAGAGGGATCGAGGGTGGTTAAGTTAGAAGATGGCCGGAGTTTGGCCCAACTCGAACAAGTTTCTTTTATGGAAACTTCAGCTAAGGACAATTTGAATGTTGAAGATGCATTTATAGAAATGATCACTAGGATTTATGAAATCACAAGTCATAAAAAAGGCCTAGAGGCTAAGGAATGTGACCAAGACACCACTACTACAAGTGTTCAAATATTACAAGGGAAGAAGGAAATTTTATGTATTGATGAAGTATCTGCCACTAAACAAACTAGGACTTGTTGCTCCTAT
>gnl_Mimgu_v2.0_Migut.D02472.1
ATGGCGGCGGAGGGAGAAGGCGGAGGAGGGGAGGAGTATTTGTTCAAGATAGTCGTAATCGGCGATTCCGCCGTGGGTAAATCCAATTTACTCTCCCGCTTTGCTCGGGATGAATTCGACCACAACTCAAAGGCCACCATCGGCGTCGAGTTTCAGACGCAGGTGGTGGAGCTCGACGGCAAGGAGGTCAAGGCTCAGGTCTGGGACACCGCCGGCCAGGAGCGGTTCCGCGCCGTCACCTCCGCCTACTACCGCGGCGCCGTCGGAGCCCTAATTGTCTACGATATCACCAGAAAGGCCACCTTCGAGAATACCAAACGATGGCTTGAGGAACTCAATATTCACTGTGATACTGCGGTAGCAAAGATGCTCGTCGGGAATAAGTCGGATTTGGAAGAAATTAGAGAGGTGAGTGTGGAAGAGGGCAAAAGCTTAGCAGAAGAAGAAGGATTGTTCTTCATAGAAACCTCTGCATTGGAATCTACAAATGTAATGAAGGCGTTTGAGATCGTCATTCGCGCGATTTACGATAAAGTTAGCCGGAAGATCCTGAATTCGGATTCGTACAAGGCGGAATTATCGGTCGATCGAGTCACACTAGCAAAAGGGGTTGACTTGTCTAAGCAAAATAACGGCGTCTTCTCGTGTTGTTCGAGG
>gnl_Mimgu_v2.0_Migut.F00737.1
ATGGCGTATAAAGTGGATCACGAGTACGATTACTTGTTCAAGATTGTCCTAATCGGAGACTCCGGCGTCGGTAAATCGAACATTCTGTCCAGATTCACTCGCAACGAGTTTTGTTTGGAGTCCAAATCCACCATCGGTGTCGAATTTGCTACGAGGACACTTCAGGTGGAAGGTAAGACGGTTAAGGCACAGATCTGGGACACGGCGGGGCAAGAGCGGTACAGGGCGATAACAAGCGCCTACTACCGGGGGGCGGTGGGGGCGCTGGTGGTGTACGACATCACTAAGCGGCAGACGTTCGAGAACGTGCAGCGGTGGCTGAGGGAGCTGAGGGACCACGCGGACTCGAACATCGTGATAATGCTGGCCGGGAATAAGACGGATCTCAACCACCTCCGGGTGGTGGCGGAGAGGGACGCGCAGCTGTTCGCCGAGAAGGAAGGGCTCTCGTTTCTCGAGACGTCGGCCCTCGAGGCGCTCAACGTCGAGAAGGCGTTTCAGACGATTTTGTTGGATATATATCAGATCATTAGCCGGAAGGCGCTCGCGGCGCAGGAGGCCATCGCCCCCGTCCCCGGCCAAGGCACCACCATCAAGGTTGGAGATCACTCCACCAATTTCAACAAGAAAACTACCTGCTGCTCGAAT
>gnl_Mimgu_v2.0_Migut.K00059.1
ATGTCGAATTTATACAGAGGGGATTTCAATCAGAAGATCGATTACGTGTTCAAAGTTGTACTAATTGGGGATTCCGCGGTGGGTAAATCCCAATTGCTGGCTAGGTTTGCCAGAAATGAGTTCAATTTGGAATCGAAAGCCACAATTGGTGTCGAATTCCAGACCAAAACACTCGTCATTGATCACAAGTCCGTCAAGTCGCAGATTTGGGATACTGCTGGCCAAGAAAGGTATCGAGCAGTGACGAGTGCTTATTACCGGGGTGCAGTAGGTGCAATGCTGGTTTATGACATGACTAAACGACAATCGTTCGATCACATGGCCAGGTGGCTCGAGGAGCTAAGAGGGCATGCTGATAAAAACATTGTTATAATGCTGGTCGGGAATAAGTGCGATTTGGGGACTATTTGTGCAGTTCCATCTGAAGATGCTCGGGAATTTGCCGAGAGAGAGAATTTGTACTTTATGGAGACATCAGCGCTCGAATCTAAAAACGTGGAAAGTGCTTTCATGACGATTTTGACGGAGATTTATCGGATTGTGAGTAAGAAAACTCTGGTTGCTAACGATGCTTCTTCGACATCTTTGACAAGTACTAAGATTATCGTTCCTGGTCGGGACGGAGATGGTAATGGAAAGAGTGGCTGTTGTATA
>gnl_Mimgu_v2.0_Migut.J01802.1
ATGTCTAATTTGTATGGTGGGGATTTCAATCAGAAGATCGATTATGTGTTTAAGGTTGTTTTAATCGGAGATTCTGCCGTCGGAAAATCCCAATTGCTCGCTAGGTTTGCTCGTAACGAATTCAGCCTCGAATCGAAGGCCACCATCGGTGTCGAATTTCAGACCAAAACTCTCCTCATTGATCACAAAACTGTCAAGGCTCAGATTTGGGACACTGCTGGTCAAGAAAGGTACCGGGCGGTGACGAGTGCTTATTACAGAGGTGCAGTGGGTGCAATGCTGGTGTACGACATGACAAAGCGTCAGTCTTTCGACCACATGGCCAGGTGGCTAGAGGAGCTGAGAGGCCACGCAGACAAGAACATAGTCATAATGCTTATAGGCAACAAGTCCGATTTAGGTACTCTTAGAGCTGTTCCGACGGAAGATGCTCAAGAATTCGCCGAACGAGAAAATCTCTACTTTATGGAAACATCTGCACTCCAGGCAACAAATGTCGAGAGTGCCTTTATGACAATTCTGACGGAAATTTATCGGATTGTGAGTAAGAAGACTTTGGTTGCGGGTGACGGGTCGGATTATTCGAAGTCCACTTCTCTTAAGGGTACGCGGATCATTGTTCCGGGTCAGGATTCTGACCCGAATGCTAAAAAGGGCGGGTGTTGCATAGGCTCG
>gnl_Mimgu_v2.0_Migut.J01201.1
ATGGGAGCGTACAGAGCGGATGAGGATTACGATTACCTCTTCAAGGTGGTTCTGATTGGCGATTCCGGCGTCGAAAAATCGAATCTTCTGTCTCGGTTCACGAAGAACGAGTTCAGCCAGCAGTCCAAATCCACGATCGGCGTTGAGTTCGCGACGCGTTCGATTCAGGTCGACGACAAGGTTGTCAAGGCCCAGATTTGGGACACCGCCGGCCAGGAAAGG
>gnl_Mimgu_v2.0_Migut.B01334.1
ATGTCGAATTCATACGGAGGCGATTTCGGCAACAAAATCGACTACGTATTCAAAATCGTACTGATCGGCGATTCGGCGGTGGGGAAATCTCAGCTACTCGCTCGATTCTCGAGGAATGAGTTCAGTTTGGACTCAAAAGCCACAATCGGAGTTGAATTCCAGACGCGAACCACTACCATCGATCACAAAACCGTCAAAGCTCAGATTTGGGATACCGCCGGCCAAGAGAGATATAGAGCAGTGACAAGTGCGTATTACAGAGGAGCTGTTGGGGCAATGCTAGTTTACGATATCACGAAACGGCAATCGTTCGATCACGTAGCCAGGTGGCTGGAGGAATTGCGTAGCCATGCTGACAAGAATATTGTGATTATGCTTGTGGGCAACAAATCCGACCTCGGAACTCTTCGAGCTGTATCTACCGAAGATGCTAAAGATTTTGCGCAGAGGGAGAACCTTTTCTTTATGGAAACATCAGCACTTGAGGCCACAAATGTTGAGCCGGCTTTTCTAACTATTTTGACCGAAATTTATCGAGTTGTCAGCAAAAAAGCTCTCGTTGCAAATGAAGCAGAGTCGGGAGGAAATGAATCCCTTTTGAAAGGGACTAATATTGTTGTTCCTGGACAAGAATCGGTACCTTCCGGGAGCAAGTCCACCTGTTGTGGATCTTCG
>gnl_Mimgu_v2.0_Migut.B00739.1
ATGGCTCGGAGGCCCGACGAGGAGTACGATTACCTCTTCAAGGTAGTGTTAATCGGCGATTCCGGCGTCGGAAAATCGAACCTGCTTTCCCGATTCACTCGGAACGAGTTCTGCTTGGAATCCAAATCCACCATCGGCGTCGAGTTCGCCACGCGCACTCTTCAGGTTGATGGGAGAACTGTGAAGGCTCAGATATGGGACACAGCTGGACAAGAGAGATACAGGGCAATAACGAGCGCATATTACCGTGGTGCCCTTGGAGCTCTTCTCGTATACGACGTCACAAAACCAACTACATTCGACAACGTGACTCGTTGGTTGAAAGAGCTGAGAGACCACGCAGATGCCAACATTGTTATTATGCTCATAGGCAATAAAACCGATCTCGAGCATCTTAGAGCTGTTGCAACAGAAGATGCGCAAGGCTTTGCCGAAAGAGAGGGGCTCTCGTTCATCGAAACCTCTGCTTTGGAAGCAACTAATGTGGAGAAGGCTTTTCAGTCCGCACTTTCAGAAATATATCGGATTATTAGTAAGAAGTCTCTCTCTTCGGACGAGCCTTCACTTTCGAGTGTCAAAGAAGGGAAGACACTTGATGTTGGTTCTTCGCAAGATACCATTGCAAAGAAGACGTGCTGCTCTACGTCT
>gnl_Mimgu_v2.0_Migut.M00761.1
ATGGCGGGCGGATATAGGGCAGACGACGACTACGATTACCTCTTCAAGCTGGTCCTGATCGGCGACTCCGGCGTCGGCAAATCGAATTTGCTGTCCAGATTTGCTCGGAACGAGTTCAGCTTGGAGTCAAAGTCTACTATTGGCGTCGAATTCGCCACCCGCAGCATTCGCGTCGATGATAAGGTCGTCAAGGCTCAGATTTGGGATACCGCCGGCCAGGAACGATACCGCGCGATCACAAGTGCATACTACCGAGGTGCCGTAGGAGCACTTCTCGTGTACGACGTGACTCGCCACGTCACATTCGAGAACGTGGAGAGGTGGTTGAAGGAGCTGCGGGACCACACGGACCAGAACATAGTGATAATGCTGGTCGGCAACAAGGCGGATCTCCGCCACCTACGAGCAGTCTCCACAGAGGACGGGCAAGCCTTTGCAGAGAGAGAGAAGACATATTTCATGGAGACATCTGCACTCGAGTCCTTAAACGTTGAAAATGCCTTCACGGAAGTGCTTACACAAATACACCAGGTTGTTAGCCGTAAAGCACTTGACATTGGAGATGATCCTGCATCACTGCCCAAAGGACAGACCATAAATGTTGGGGCAAAGGACGATGTCTCGGCGGTGAAGAGAGGGGGCTGCTGCACTGTA
>gnl_Mimgu_v2.0_Migut.M01087.1
ATGGGAGCATACAGAGGGGACGAGGATTATGATTACCTGTTCAAGGTGGTCCTGATCGGAGACTCCGGCGTCGGTAAATCCAACCTCCTGTCCCGTTTCACGAAGAACGAGTTCAGCCAGCAGTCTAAATCAACCATCGGCGTTGAGTTCGCCACCCGTTCCATTCAAGTTGACGACAAGGTCGTTAAAGCCCAAATTTGGGATACCGCCGGCCAAGAAAGGTACCGTGCAATCACAAGTGCATACTACAGGGGGGCGGTGGGGGCACTACTCGTGTACGACGTGACGCGTCACGTGACGTTCGAGAACGTGGAAAGATGGCTTAAGGAGCTGCGGGCCCACACAGACAACAACATTGTAATAATGCTCGTCGGAAACAAAGCGGATCTCCGTCACCTTCGTGCGATCCCGACTCAAGATGCAAAAGAGTTTGCAGAAAAGGAGAACACGTTTTTCATGGAAACTTCAGCTCTCGAAGCCATGAATGTCGAAAACGCCTTCACCGAAGTGCTGACGCAAATCTACCACGTCGTGAGCAGAAAGGCTCTGGAAATAGGGGATGACCCTGCTACTCTGCCCAAGGGCCAAACTATTAATATTGGAAGCAGAGACGATGTTTCTGCGGTTAAGAAAACCGGGTGCTGCTCTGGC
>gnl_Mimgu_v2.0_Migut.M01416.1
ATGGCCTTTCGTACAGAAGACGAACAAACAGAGGATTACCTTTTCAAGATTGTCCTGATCGGTGACTCAGCCGTTGGGAAATCGAATCTGCTCGCCAGATTCGCTCGGGACGAATTTTACCCCAACTCAAAATCGACAATTGGTGTAGAATTTCAGACTCAGAAAATCGAGATTAACGGCAAGGAAATCAAGGCACAGATTTGGGATACAGCTGGACAAGAACGGTTTAGGGCAGTTACATCTGCTTATTACAGAGGTGCTGTTGGAGCCCTTCTCGTTTATGACATCAGCAGACGTCAGACATTCGAAAGCATCGGCAGATGGCTCAACGAACTTCACACGCATTCGGATATGAATGTGGTGACAATATTGGTGGGGAATAAAACCGATTTGAGAGATGCACGAGAGGTGAGAGTTTCGGAGGGGAAAGCGTTGGCCGAGGCACAGGGTTTGTTCTTTATTGAAACATCGGCTCTCGATTCTTCGAACGTTGGTGTTGCGTTCCAGACAGTGGTGCGAGAGATATTTAATATTTTGAGTAAGAAAGTTATTCAATCTCAAGAACTGAAAGTGAAAGATCCAGGGTGGATGGCAAATGGGAAGACGGTGGTTTTACAGACGGAGGGGGGAGGAGAAGCGGCGGAATTAGGGCGGAGTAAAAAAGGTTGGTGTTGTTCTTCG
>gnl_Mimgu_v2.0_Migut.M01010.1
ATGGCGGGTTACAGAGCGGAAGATGATTACGATTACCTTTTCAAGGTGGTTCTGATAGGCGACTCCGGTGTGGGAAAGTCAAACTTGCTTTCCAGGTTCACCAGGAACGAGTTCAGCCTCGAGACCAAATCAACCATCGGCGTCGAGTTCGCCACCCGGAGCTTGACCGTTGACGGGAAAGTGATCAAGGCTCAGATTTGGGATACTGCCGGCCAGGAGAGATATCGAGCAATCACAAGTGCATACTACCGCGGTGCAGTTGGCGCATTGCTCGTGTACGATGTGACTCGCCACTCCACATTCGAAAGCGTGGAGAGGTGGTTGAGAGAGCTGCGGGACCACACGGACCCCAACATAGTAGTGATGCTAATAGGCAACAAATGCGATCTCCGACATCTGGTGGCTGTCTCGTCCGACGGTGGAGCTTCGTTCGCCGAGAGGGAGTCGCTCTACTTCATGGAAACTTCAGCACTCGATTCCACCAACGTGGACAGTGCGTTTACGGAAGTTCTTACTCAGATATATCGGATCGTGAGCAAGAAAGCCATTGAGACGGGCGATGATGGCCCCATGCTAAATGTACCCTCACTGGGTGAGAAAATCGATGTTAGTAAAGATGTTTCGGATATCAAGAAAGGTGGTTGCTGCTCCTCA
>gnl_Mimgu_v2.0_Migut.M00240.1
ATGGCTGGATACAGGGCTGGCGGCGAAGATGAGTATGATTATCTGTTCAAGCTCGTGTTAATAGGAGATTCCGGTGTCGGAAAATCGAATCTACTATCTAGGTTCACCAAAAATGAATTCAATCTAGAGTCAAAGTCCACCATAGGCGTTGAGTTCGCCACCAGGAGCCTCGATATCGACGGTAAAATCATCAAAGCTCAGATTTGGGACACCGCCGGTCAAGAGAGATATCGTGCGATTACTAGTGCTTACTACAGAGGAGCAGTAGGGGCATTGCTTGTATACGATGTGACACGTCGCTCGACTTTCGAGAATGTAATAAGATGGCTTAAAGAATTGAGAGACCACACGGACCCAAATATCGTGGTAATGCTAATCGGCAACAAATCGGATCTTAGGCATCTTTTGGCTGTTTCGACTGAAGATGGTAAAGAATTAGCCGAGAGGGAATCTTTATACTTCATGGAGACTTCTGCTTTGGAAGCAACGAATGTGGCGAATGCGTTTAGTGAAGTCCTTTCTCATATTCATATGATTGTTAGCAGAAAGGCTGTCGAAGCTGCCGATGAAGTTGCTACTGCTTCTTCGGTTCCGTCTGTTGGAGAAACTATTAACATTAGAGATGATGCATCTACTTGGAAGAAATTCGGGTGTTGTTCGTCCAGT
>gnl_Mimgu_v2.0_Migut.H02343.1
ATGGGAAGTAGTGGTGGTGGAGGATATGGAGATGCGAGCCAGAAGATAGACTACGTGTTCAAGGTGGTGCTGATCGGTGACTCGGCGGTGGGCAAGTCACAAATACTCTCCCGTTTCGCGCGTAACGAGTTCAGCCTTGATTCCAAAGCTACCATCGGCGTTGAATTCCAGACCCGGACTATGGTTATTCACCACAAGTCCGTTAAAGCTCAGATCTGGGACACCGCCGGCCAAGAAAGTGCGTATTACAGAGGAGCAGTGGGGGCTATGTTGGTATACGACATAACTAAAAGACAAACTTTTGACCACATCCCACGTTGGCTAGAGGAGTTACGTGCGCATGCGGACAAAAACATTGTAATAATTCTGATCGGTAACAAAAACGACCTCGAAGATCAGAGGGCGGTCCCCACGGAGGATGCAAAGGAGTTCGCCCAAACAGAAGGGCTCTTCTTCTTGGAGACATCTGCTTTGGAAGCAACGAATGTGGAGGAGGCCTTTTCCACCGTGTTGACTGAGATTTTCAACATTGTGAACAAGAAAAACCTCGTTGAAGATGGAGAGAATGCGGGGCCCGCTTCTTCGTCTTTGTCTGGTAAGAAGATTCTTGTTCCTGGCCCTGCACAAATTATCCCGGAGAAGAAAGTGTGTTGTAGGTCG
>gnl_Mimgu_v2.0_Migut.H01615.1
ATGGCCTTTTACACAGAGGAGGATCGAACCGAAGACTATCTTTTCAAGATTGTTTTAATCGGTGACTCGGCTGTTGGTAAATCGAATCTACTTTCAAGATTCGCTAGAGACGAGTTCTACCCTAATTCGAAATCTACAATCGGAGTAGAATTCCAAACGCAGAAAATAAAAATCAGCGGTAAAGAAATTAAGGCTCAGATATGGGATACAGCTGGACAGGAGCGGTTTAGGGCGGTGACGTCAGCGTATTATAGAGGTGCCGTCGGAGCCCTTATGGTCTATGACATCAGCAGACACGAAACCTTCGAGAATATCGGAAGATGGCTTAACGAACTTCGCACTCATTCGGATATGAATGTAGTAACAATATTAGTCGGAAACAAATCGGATCTAAAAGACGCGCGAGAGGTGACAACTGGCGAAGGCAAGGAGTTAGCCGAAGCGGAGGGTCTTTTCTTCATCGAAACCTCAGCTCTCGATTCCTCGAATGTCTCTGCTGCTTTTCAGACAGTCGTGGGAGAGATTTACAACATTCTAAGCAGGAAAGTCATGCAATCTCAAGAACTCGAGCCTAAAGAGGCTGAGTGGACCCCGCATGGGAAAACGGTAGTTTTGGAGAGCGACGAGAACAAAAAAGGAGAAACTGCAGGTACAGCAACTGCAGAGGATGGAGAGGCTAGTAAGAAAGGTGGGTGCTGTTCTTCG
>gnl_Mimgu_v2.0_Migut.H01968.1
ATGGCGGGAGGGTACAGGACGGACGACGACTACGATTACCTGTTCAAGGTGGTGGTGATCGGAGACTCCGGCGTGGGGAAATCGAATCTGCTGTCGAGATTCACTCGGAACGAGTTCAGCTTGGAGTCGAAGTCCACAATCGGCGTCGAGTTCGCAACTCGGAGTATTCAAGTCGACGATAAAATCATCAAGGCTCAGATTTGGGATACAGCTGGCCAGGAACGGTACCGTGCAATCACAAGTGCCTACTATCGAGGTGCCGTTGGAGCGTTGCTCGTTTACGATGTCACCCGCCACGTCACGTTCGAGAACGCCGAGAGGTGGTTGAAAGAGCTTCGAGACCACACCGACCAGAATATAGTGATCATGCTCGTGGGCAACAAGGCCGATTTACGTCACTTACGAGCTGTGTCGACCGAGGGCGGAACGGCCTTTTCCGAGAGGGAGAAGACCTATTTCATCGAGACATCTGCACTCGAGTGGAGAGAGCCTTTACGGAGGTGCTCAATGAGATATACCGTGTCGTTAGTCGGAAAGCGCTCGAGGTTGGAGAGAGTCCCGCGGAGTTGCCGAAAGGGGAGAATG
>gnl_Mimgu_v2.0_Migut.H01414.1
ATGGCGGGGTACAAAGCAGAAGACGAATACGACTATCTCTTCAAGCTGGTTTTGATTGGCGACTCAGGTGTGGGCAAAACTAACTTGCTGTCACGATTCACCAGAAATGAGTTCAGCCTCGAGTCCAAATCCACCATCGGAGTTGAGTTTGCCACCAGGAGTTTGCCCGTTGAAGGTAAAGTTATCAAGGCTCAGATTTGGGATACTGCCGGCCAGGAGAGGTACCGTGCAATAACCAGTGCCTATTACCGTGGTGCTGTGGGTGCTTTGCTCGTTTATGATGTCACAAGGCACTCCACATTCGAAAGCATCGAAAGGTGGCTAACCGAGTTAAGAAACCACACGGATCCAAACATTGTTGTCATGCTCATAGGAAACAAAGCCGATCTCCGACATTTGGTGGCTGTCTCGACAGAGGACGGCACATCTTTCGCCGAGAAGGAATCTCTCTACTTTATGGAAACTTCCGCTCTAGAAGCTACTAATGTGGACACTGCTTTCACGGAAGTTCTTGCACAGATCAATCGTATTGTCAGCAAAAAGACGATGGAGAAGGGAGAAGAATCAGATGTTCCGAAAAAGGGGGAGAAACTCGATGTGGGACGGGATGTTTCTGCTATGAAGGGGGCTGGGTGCTGCTCTTCT
>gnl_Mimgu_v2.0_Migut.H01459.1
ATGGGAGCGTACAGAGCGGACGAGGATTACGATTACCTCTTCAAGGTGGTTCTGATTGGCGATTCCGGCGTCGGAAAATCGAATCTTCTGTCTAGGTTCACGAAGAACGAGTTCAGCCAGCAGTCCAAATCCACGATCGGCGTTGAGTTCGCGACGCGTTCGATTCAGGTCGACGATAAGGTTGTCAAGGCCCAGATTTGGGATACCGCCGGCCAGGAAAGGTACCGAGCAATTACAAGCGCATACTACAGAGGAGCAGTGGGTGCATTACTTGTTTACGACGTGACACGTAACGTGACCTTCGAAAACGTCGAGAGATGGTTGAAGGAGCTTAGAGGCCACACAGATGCAAACATTGTCATCATGCTCGTAGGTAATAAAGCAGATCTACGTCACCTTAGGGCGGTCCCCACAGAGAAAGCCAAAGCATTCGCTGAGAAAGAAAACACGTTTTTCATGGAAACTTCTGCCTTAGAAGCTCTGAATGTAGAGAATTCATTCACAGAAGTTTTGACACAAATCTATCATGTGGTGAGTAAAAAGGCTCTCGATATAGGCGATGACCCTTCGGCTTTGCCTAAGGGACAAACGATTCATATTGGAAATAAAGACGATGTTTCTGCTGTCAAGAACAAAGGCTGCTGCTCTGGC
>gnl_Musac_v1_GSMUA_Achr3T15680_001
ATGGCAGGATACCGAGCGGAGGACGACTACGACTACTTGTTCAAGCTAGTGCTGATCGGGGACTCCGGGGTGGGCAAGTCCAACCTCCTCTCCCGCTTCACCCGCAACGAGTTCAACCTCGAGTCCAAGTCCACCATCGGCGTCGAGTTCGCCACCCGCAGCATCACCGTCGACACCAAGGTTCTCAAGGCCCAGATTTGGGATACCGCCGGCCAAGAGAGGTATCGTGCCATAACAAGTGCTTATTATCGGGGAGCAGTAGGCGCACTGCTCGTCTATGATGTTACCAGACGTCCTACATTTGAGAATGTTTCACGTTGGCTAAAAGAGTTGAGGGACCACACAGATCCTAACATAGTTGTCATGCTCATTGGGAATAAGTCCGACCTCCGACACCTTGTCGCTGTTCCGACCGAAGACGGCAAGGCTTATGCTGAGAGGGAATCCCTATATTTTATGGAAACATCTGCATTAGAAGCAACAAATGTGGACAAAGCATTTCAAGAGGTCTTGACTCAGATATACCGTATTGTGAGTAAGAAGGCAGTCGAAGCAGGTGATGATGCAACATCTTCTGTACCTAGTAAAGGTGAGAGAATAAACGTGAAGGATGATGCTTCTACACTGAAGAAACCCAGCTGCTGTTCAAGT
>gnl_Musac_v1_GSMUA_Achr3T21290_001
ATGGCGGGCGGAGGCAGTGACAAGATCGACTATGTGTTCAAGGTGGTGCTGATCGGGGACTCGGCGGTGGGGAAATCGCAGATCCTGGCGCGGTTCGCGCGGAACGAGTTTAGCCTCGACTCCAAGGCCACCATCGGAGTGGAGTTCCAGACGCGAACCCTCGTCATCCAGCACAAGAGCGTCAAGGCCCAGATCTGGGACACCGCCGGCCAAGAGAGGTATAGAGCTGTCACAAGTGCATACTACAGAGGAGCAGTTGGGGCCTTGATTGTTTACGATATCACCAGACGTCAATGCTTTGACCACATTCCTCGGTGGCTTGAGGAGCTGCGGAGCCATGCTGACAAAAACATTGTGATCATGTTAGTTGGAAACAAGACTGATCTCGAGGGCCAGAGAGCTGTACCGATGGAAGATGCCCGGGAATTTGCTCAGAAAGAAAACCTCTTCTTTCTGGAAACATCAGCGCTAGATGCTACCAATGTGGAGAACGCCTTCCAGACTGTGCTGACTGAGATTTTCAACATCGTCAACAAGAAGAGCCTGACCTCTGACCCTCAGAGCAACAACAGTGCACCGACACTGCCTGCAAAGAAGATCATCATCCCTGGCCCAGCGCAAGAGATTCCAAAAAGTAAGGTGTGCTGTAAGGCTTCC
>gnl_Musac_v1_GSMUA_Achr3T11810_001
ATGTCTTCGGGGAATAGCAGGTACGGGGAGTTCAACCAGAGGATCGACTACGTGTTCAAGGTGGTGCTGATCGGGGACTCCGCGGTGGGCAAGTCGCAGCTGCTCGCCCGCTTCGCCCGCAACGAGTTCAGCGTCGACTCCAAGGCCACCATCGGCGTCGAGTTCCAGACACGCACCCTCAACATCGACGACAAGACCATCAAGGCCCAGATCTGGGACACTGCCGGCCAGGAGAGGTACCGGGCCGTAACAAGTGCATACTACAGAGGCGCAGTGGGGGCAATGTTGGTTTATGACATAACGAAACGTCAAACGTTTGACCATGTGGCAAGATGGCTGGATGAACTACGGGGACACGCTGATAGAAACATTGTAATAATGCTCATTGGCAACAAATCTGATCTCGGAAGTCTTCGTGCAGTGCCCATTGAGGATGCCAAAGAATTCGCCCAACGCGAGAATCTCTTTTTCATGGAGACCTCTGCTCTTGAGGCCACAAATGTCGAGGGTGCCTTTGTGACTGTGCTCACTGAGATATATCGGATCACAAGCAAGAAATCTCTTGTCGCCAATGACCAATCTGACTCTACTGGAAACTCAAGCTTGCTCAAAGGAACCCAGATAGTAGTTCCAGGGCAGGAGCCTCCAAGTGAGAGTAAATCCATGTGTTGTGGG
>gnl_Musac_v1_GSMUA_Achr3T15540_001
ATGGCGTACAGGTCCGACGACGACTATGACTACCTCTTCAAGGTGGTGCTCATCGGCGACTCTGGCGTCGGGAAGTCTAACCTCCTCTCTCGGTTCACCCGCAACGAGTTCAGCCTCGAGTCCAAGTCCACCATCGGCGTCGAGTTCGCCACCCGCAGCATCCGCGTCGAGGATAAGGTCGTTAAGGCCCAGATTTGGGATACCGCCGGCCAAGAAAGATACCGAGCAATCACTAGTGCTTATTATCGAGGAGCAGTCGGGGCCCTTCTGGTCTATGATGTTACTCGGCATACGACATTTGAGAATGTGGAGAGATGGATGAAGGAGCTAAGGGATCACACTGATTCCAGTATTGTGATTATGCTTGTGGGCAACAAAGCGGATTTGCGCCATCTCAGGGCTGTCACGGTGGAGGACTCAAAGGCTTTTGCCGAGAGGGAGAACTCCTTCTTTATGGAGACATCTGCTCTAGAATCAACCAACGTGGATAATGCCTTCACAGAAGTACTCACCCAGATATATCGTGTCACAAGCAGGAAGGCGCTCGATGCTGGTGATGATCCCACAACGTTGCCAAAGGGTCAAACCATCAACATCGGCACCCATGATGATGTATCTGCTGTTAAGAAAGCTGGTTGTTGTTCAGCG
>gnl_Musac_v1_GSMUA_Achr3T13850_001
ATGATGACCAGGGAAGACGATAGAGGAGAGGAGTGGGAGGCGGAGGAGATCGACTACGTGTTCAAGATCGTCGTGATCGGCGACTCGGCGGTGGGGAAGACGCAGTTGCTCGGCCGCTTCACCAAGGACGAGTTCTTCCTCGACTCCAAGTCCACCATCGGCGTCGAGTTCCAAACTCGAACCCTCGTCCTCAACCGCAAGCGCATCAAGGCCCAAATCTGGGACACCGCCGGCCAAGAGCGGTACCGGGCCATCACCAGTGCTTACTACAGAGGAGCTCTTGGAGCAATGTTAGTTTACGACATCACGAAACGGCAGACGTTCGACCATGTCGTGAGGTGGATCGACGAACTGCGAGCAAATGCTGACAACTCCATCGTTGTCATGCTGATAGGCAACAAGTCTGACCTTGCCAAGAGCAGGGTCGTCTCGACTGAAGATGCCATGGAGTTTGCAGAGGAACAAGGACTCTTCTTCTCGGAAGCATCAGCACTTAGCGGGGACAATGTGGAGACTGCTTTCCTGAGGCTTCTGGAGGAGATATATGGTGTGATCTCGAGGAAGGCATTGGAGTGTGATGAAGCAACAAGGAATGCTACGAATGATGTCTTGACCTTGAAAGGAACCACGTTATCGGTTCTTTCGGAAGTGTCAATGATGGAAACTAGTGCTATGAGAAAAGGGACACAGTGTGCTTGCTTG
>gnl_Musac_v1_GSMUA_Achr3T01690_001
ATGGCGGGCGGCGGCAGCGAGAAAATCGACTACGTGTTCAAGGTGGTGCTGATCGGGGACTCGGCGGTGGGGAAGTCGCAGATCCTGGCGCGATTCGCGCGTGACGAGTTCAGCCTCGACTCCAAGGCCACCATCGGGGTGGAGTTCCAGACGAGGACCCTCGTCATCCAGCACAAGAGCGTCAAGGCCCAGATCTGGGACACTGCCGGCCAGGAGAGGTACAGAGCTGTCACCAGTGCGTACTACCGAGGGGCAGTGGGCGCATTGTTGGTTTACGATGTCACCAAGCGCCAAAGCTTTGACCATATTCCTCGGTGGCTTGAAGAGCTGCGGAGCCATGCCGACAGGAACATCGTGATCATGTTGGTTGGCAACAAGACCGATCTCGAGGACCAGAGAGCTGTAACCACGGAAGATGCCCGAGAATTTGCTCAGAAGGAGAACCTCTTCTTTCTGGAAACCTCGGCACTCGAAGCGACGAATGTCGAGAACGCCTTCCAAACTGTGTTGACCGAGATCTTCAACATCGTCAACAAAAAGAACCTGACATCCGACCCTCAGAGCAACAATGCCGCACCTACGCAGCCAGGAAAGAAGATCATCGTCCCTGGCCCGGCTCAGGAGATACCCACGAACAAGACATGCTGTAACACTTCC
>gnl_Musac_v1_GSMUA_Achr4T02760_001
ATGACGTATAGGGCAGACGACGACTACGATTACCTCTTCAAGGTGTCCAAGGCCACCATCGGCGTCGAGTTCGCCACGCGGAGCATCCGCATTGATGGCAAGGTCGTCAAGGCCCAGATTTGGGACACCGCCGGCCAAGAGAGATATCGGGCAATTACGAGTGCTTATTATCGGGGAGCAGTAGGCGCACTTGTGGTCTATGACATAACTCGCAATGTGACATTTGAGAATGTGGAGAGATGGTTGAAGGAGCTCAGAGATCATACTGATACAAGCATTGTCATCATGCTTGTAGGAAATAAGGCAGATGTACGCCATCTCAGGGCTGCTACCACCGAGGACGCGACGGCTTTTGCTGAAAGGGAGAACACATTTTTCATGGAGACGTCTGCTCTGGAATCAACAAACGTGGAGGCGGCCTTCAATGAAGTGCTCACCCAAATATATCAGGTGGTCAGCAGGAAAGCACTCGAGGCAGGCAATGATTCAACAAGTTTGCCAAAGGGGCAGACGATCAACGTGGGCAAGGACGACGTTTCTGCTATTAAGAAGGTTCGTTGCTGCTCAACT
>gnl_Musac_v1_GSMUA_Achr4T02540_001
ATGGCGGCGTACCGGGCGGAGGACGACTACGACTACCTGTTCAAGGTGTCCAAGTCCACCATCGGCGTCGAGTTCGCCACCCGCAGCTTGACCGTCGACGGCAAGGTCGTCAAGGCCCAGATCTGGGACACCGCCGGCCAGGAGAGGTACCGTGCCATCACAAGTGCTTACTACAGGGGAGCTATAGGTGCATTGCTTGTCTATGATGTTACAAGGCATGCTACATTTGAAAATGTTGAACGCTGGCTGAAGGAGTTGAGGGGCCATACAGATCCTAACATAGTTGTGATGCTTATTGGGAACAAGTCGGATCTCCGTCACCTTGTCGCTGTACCAACTGAAGATGGTGAGGCTTATGCAGAGAGGGAATCACTCTATTTCATGGAGACTTCTGCACTAGAAGCAACAAATGTGGAGAATGCATTTGCAGAGGTTTTGACTCAAATTTACCGCATCGTGAGCAAGAAGGCTGTCGAGGCAGGTGATGATGCAACATCTACTGTCCCCAGTAAAGGAGAGAGAATAAATGTGAAAGATGATGTTTCTGCGCTTAAAAGAGTTGGCTGCTGCTCCAGT
>gnl_Musac_v1_GSMUA_Achr7T23610_001
ATGGCGAGGCGAGGGGAATCGGAGGATGAGTTCGATTACCTGTTCAAGGTGGTGTTGATTGGCGACTCCGGCGTCGGCAAATCCAACCTCCTCTACCGCTTCACTCGCAACCACTTCTCCCTCGACTCCAAGTCCACCATCGGCGTCGAATTCGCCACTCGCACCCTCCAGGTGGAAGGCAGGATGGTGAAAGCACAAATATGGGACACAGCAGGCCAAGAACGATATCGAGCAATTACTAGTGCTTACTATCGTGGTGCTCTTGGGGCACTCCTCGTCTATGATGTAACCAAACCCAACTTTGCTGAGAAGGAAGGCATCTCCTTCCTCGAGACCTCTGCCCTCGAGGCCATAAATGTGGAGAAGGCCTTTCAGATCATTCTTGCAGAGATATATCGAATCATCAGTAAGAAGCCCTTGTCCTCTTCTACAAACCTCAGGCCACGACCTATTGAAAGCATCAAAGAGGGTAACACGATTGTGGTTTCAGGGTCTGATGTTAACAATTCACAATCTCGATGTTGCTCCACA
>gnl_Musac_v1_GSMUA_Achr7T14790_001
ATGGCGTACAAGGCGGACGAGGATTACGACTACCTGTTCAAGGTGTCCAAGTCCACCATCGGCGTTGAGTTCGCCACCCGCACCATCCGTGTCGACGAGAAGCTCGTCAAGGCCCAGATCTGGGACACCGCCGGCCAAGAAAGATATCGAGCAATCACTAGTGCATACTACAGAGGAGCTGCCGGTGCCCTCGTCGTCTATGACGTAACTCGACATATAACCTTTGAGAATGTGGAGAGGTGGATGAAGGAACTCAAGAACCACACGGATGCAAACACCGTCATGATGCTCTTGGGCAACAAGGCTGACTTGCGTCACATAAGGGCCGTCTCAGTGGAGGACGCACAGGCCTTTGCTCAACGGGAGAGGGCTTTCTTCATGGAGACATCTGCCCTCGAGTCCATGAACGTGGAGACTGCCTTCACCGAAGTGCTGACCCAGATCTACCATGTGGTCAGCAAGAAGGTGCTTGATCTCGGTGATGATCCGTCGGCTGTGCCCAAGGGACAGACCATCAACATCGGCGCCGACGACGACGTGCAAGCTGCTGCTAAGAAAACCGGCTGTTGCGCAGAA
>gnl_Musac_v1_GSMUA_Achr2T15860_001
ATGGATTACAATGGAGATGAAGACCAGAGCCAGGACTATCTTTTTAAAATTGTTATGATTGGTGATTCTGCTGTCGGAAAATCGAATTTGCTAGCGAGGTTTGCTCGAAATGAATTTTACCCAAACTCCAAGTCCACTATCGGGGTTGAATTCCAAACCCAAAAGATGAACATCGATGGGAAGGAAATCAAAGCTCAGATATGGGACACCGCAGGCCAGGAGCGCTTCAAAGCTGTGACATCTGCATATTACCGAGGAGCTGTGGGAGCCTTGGTGGTTTACGACATCAGCAGGCGCCAGACTTTTGATAGCGTTGGTCGATGGCTCAATGAACTGCACACTTACTCCGACATGAACGTGGTGACCATTCTGGTTGGCAACAAGACTGATCTCAAGGATGTGAGGGAGGTTACCACCGCAGAGGGCAAGGCCTTAGCTGAGGCCCAAGGCCTCTTCTTCATCGAAACCTCTGCATTGGACTCCTCCAACGTCGCAGCAGCCTTTCAAACTGTAGTTAAGGAGATTTATCACATACTAAGTAGGAAGGTGTTCCTGTCTCAAGAGCAGAAGAAGCACGATATGTCATCGTTGAGCAATGGGAAGACAGTCATCTTACAAGGGGATTCGAATGGTGTGAGCGATGGAGCTAGGGGATACTGGTGCTGTTCATCC
>gnl_Musac_v1_GSMUA_Achr2T06080_001
ATGGAGGAGGGGGAGGACGGGGAGCAGTATCTGTTCAAGATCGTCATCATCGGCGACTCGGCGGTGGGGAAGTCCAACCTCCTCTCCCGCTACGCTCGCAACGAGTTCAACCTTCACTCCAAGGCCACCATCGGCGTGGAGTTCCAGACCCAGAGCGTGGTCATCGACGGCAAGGAGGTGAAGGCCCAGATCTGGGACACCGCCGGCCAGGAGCGCTTCCGGGCCGTCACCTCCGCCTACTACCGCGGCGCCGTCGGCGCGCTCGTCGTCTACGACATCTCCCGCCGCACCACCTTCGACAGCGTCCCCCGCTGGCTCCAGGAGCTCGAAACACATTCTGATACAACTGTTGCAAAGATGCTGGTTGGCAACAAATGTGACCTGGACAACATCAGAAATATATCTGTTGAAGAAGGAAAAAGCCTTGCAGAAGCTGAAGGGCTGTTTTTTATCGAGACCTCGGCTCTAGATTCTACAAATGTGAAGAAGGCATTTGAGATTGTCATCAGGGAGATATATAACAATGTGAGCAGGAAGGTCCTTAACTCGGATTCCTACAAATCAGAGCTGTCTCTGAACAGGGTGAGCCTTACCAGCAATGGGAGCGATGAGACCAAGCAGACTTCCAGCAAGACCTGCTGC
>gnl_Musac_v1_GSMUA_Achr2T05630_001
ATGGCGAGGAGAGCGGACGAGGAGTACGACTACCTGTTCAAGGTCGTGCTGATCGGCGACTCGGGCGTGGGCAAATCCAACATCCTCTCCCGCTTCACCCGCAATGAGTTCTGCCTCGAGTCCAAGTCCACCATCGGTGTCGAATTCGCCACCAGAACCCTCCAGGTAGAAGGTCGGATAATAAAAGCCCAAATATGGGACACAGCAGGCCAGGAGCGATATCGGGCAATAACCAGTGCTTACTACCGTGGAGCCCTTGGTGCTGTCCTAGTCTATGACGTGACCAAGCCAACATCATTCGAGAACATCAGTCGGTGGCTCAAGGAGCTTCGCGACCATGCTGACTCCAATATTTCAATCATGCTCATTGGTAATAAGACTGACCTTAAGCACCTTCGTGCGGTGGCCTCAGAAGATGCACAAAGCTATGCTGAGAAGGAAGGGCTTTCTTTTATCGAGACATCGGCACTGGAGGCTACCAATGTTGAGGAGGCCTTTCAGATGATTCTTGGGGAGATTTATCGAGTCATCAGTAAAAAGAACATCTCTTCTGATGAGTCTGGACTCGCAGCAGGTGTCAAAGAAGGGAAGACCATTGTGGTTTCTGCATCAGATTCTGGCACAAAGAAACAATGCTGCTCAACA
>gnl_Musac_v1_GSMUA_Achr9T03770_001
ATGGCACACCGAGTGGACCACGAGTACGATTACCTCTTCAAGATCGTCCTCATCGGAGATTCCGGCGTGGGTAAGTCCAACATCCTCTCCAGGTTCACCCGCAACGAGTTCTGCTTGGATTCCAAGTCCACCATCGGCGTCGAATTTGCCACCAAGACCCTTCAGATAGAAGGGAAGACAATCAAGGCACAGATCTGGGACACTGCTGGTCAAGAGAGATACCGCGCCATAACCAGCGCGTATTACAGGGGTGCAGTGGGAGCACTCCTAGTCTATGATATAACAAAGAAGAAAACGTTTGACAACGTCCAGAGGTGGCTTCGCGAACTAAGAGATCATGCTGATTCCAACATCGGGCTTTCTTTCTTGGAGACGTCAGCACTAGAATCACACAACATCGAGAAGGCATTTCAAACAGTTCTCACAGAGATTTACCACATCGTAAACAAGAAGGCACTTGCAGCCCAAGAGGCGGCGAGGACTGCAGTGCCCCCAACTCAAGGAACGACCATCAATGTATCTGATTCTGCTGGAGGCTCAAAGTATGCTTGTTGTTCGAGT
>gnl_Musac_v1_GSMUA_Achr9T05610_001
ATGGCAGCGTACCGAGCGGAGGACGACTACGACTACCTGTTCAAGCTGGTGCTGATCGGGGACTCCGGGGTGGGCAAGTCCAACCTCCTCTCCCGCTTCACCAAGAACGAGTTCAACCTCGAGTCCAAGTCCACCATCGGCGTCGAGTTCGCCACCCGCAGCATCTCCGTCGACGGCAAGGTCCTCAAGGCCCAGATTTGGGACACTGCCGGCCAAGAAAGGTACCGTGCCATAACAAGTGCTTATTATCGGGGAGCGGTAGGTGCATTGCTCGTGTATGATGTCACTAGACGTGCTACATTTGAGAATGTTTCTCGTTGGCTGAGGGAGTTGAGGGACCACACAGATCCTAACATAGTCGTCATGCTCATCGGGAATAAATCAGACCTCCGTCACCTTGTTGCTGTTCCTACTGAAGACGGCAAGGCTTATGCTGAGAGAGAATCTTTATATTTTATGGAAACATCTGCACTGGATGCAACAAATGTGGAGAATGCATTTGCAGAGGTCTTGACTCAGATTTACCGTATTGTCAGCAAGCGAGCAGTCGAGGCGGGTGACGATGCAACATCTTCTATTCCTGGTAGAGGTGAGAGAATAAATGTGAAAGATGATGCTTCGAAGAAACTTGGGTGCTGTTCAACT
>gnl_Musac_v1_GSMUA_Achr9T00860_001
ATGGAAGACGAGTGGGGTGCGGAGAGGGCGGCGGAGATCGACTACGTGTTCAAGGTCGTGGTGATCGGCGACTCGGCCGTCGGGAAGACGCAGTTGCTGTCGAGGTTCACCAAGGACGAGTTCTGCTTCGACTCCAAGTCCACCATCGGCATCGAGTTCCAGACTCGAACCATCGTGCTCAACCGCAAGCGCATCAAGGCCCAAATCTGGGACACTGCCGGCCAGGAGAGGTACCGAGCGGTCACGAGTGCTTACTACAGAGGAGCTCTCGGTGCCATGCTGGTGTACGACATCACCAAAAGGCCGACGTTCGATCACGTGGCGAGGTGGGTGGAGGAACTGCGAGCGAACGCGGACAAGGCCATCGTCATCATGTTGATCGGGAACAAGTCCGACCTCGCTGAAAAAAGGGCGGTGTCCACCGAGGACGCCGTGGAGTTTGCGGAGGAACAAGGGCTGTTCTTCTCGGAGGCGTCTGCACTCAGTGGCGACAACGTGGAGAGCGCGTTCTTGAGGCTGATAGAGGAAATCCATGGAGTGGTGTCAAGGAAGGACTTGGAGAGCGACGAAGGCAGCAGAGACGGTGGGAACGATGTGCTGAGACTAAAGGGGAACAAGGTGTCGGTTCTTTCTGAGGTCTCAATGATGGAAACCAGTGCCCTGAGAAAAGGAACTCGGTGTGCTTGTTCC
>gnl_Musac_v1_GSMUA_Achr8T31960_001
ATGGATTATGTGTTCAAGATGGTAGTGATCGGCGACTCTGCGGTCGGCAAGTCGCAGCTGCTGTCGCGATTCTCGAAGAACGAGTTCAGCGCCGACATCCGGGCCACCGTCGGAGAGCGGTACCGGGCCGTCACCGGCGCCTACTACCGCGGCGCCCTGGGCGCGCTCATCGTCTACGACGTGACCAAGCACCCTAGCTTCGACCACATCCCCCGGTGGCTTGACGAGCTCCGCCACCGGGCGGACCCCAACGTGGTCATCATGCTCGTCGGCAATAAGTGCGACCTCGAGGGGCTGAGGGCGGTGCCGACGGAGGCCGGGAAGAAGCTGGCGGAGAGGGAAGGCCTGCTGTTCCTGGAGACGTCGGCGCTGGACGCGACCAATGTGGAGAAGGCCTTCCACATGGTTCTGGAGAGGATTTATCAGCGGGTGAGCAGGAAGTCGCTCGGCGGTGCCGATGGCGAACGGGGGTTCAACTCCTCCCTCGGCGGGACAGTGCTGGATGTCAAGGTCGGTCAGCAGAATACTACTTACCGGTGCTGCTCACAACAG
>gnl_Musac_v1_GSMUA_Achr8T02230_001
ATGGCGCACCGAGTGGATCACGAGTACGATTACCTCTTCAAGATCGTCCTCATCGGTGATTCCGGCGTGGGGAAGTCTAACATCCTCTCCAGATTCACGCGCAACGAGTTCTGCTTGGATTCCAAGTCCACCATCGGCGTCGAATTCGCCACCAAGACCCTTCAGGTCGAAGGGAAGACAATCAAGGCACAGATTTGGGACACGGCTGGTCAAGAGCGGTATCGAGCCATAACCAGTGCATACTACAGGGGTGCAGTGGGTGCACTCCTAGTCTATGACATAACAAAGAAGCAGACTTTTGACAGCATCCAAAGGTGGCTCCGTGAGCTCAGAGATCACGCCGATTCCAACATTGTCATCATCTTGGCTGGTAACAAGTCAGACTTGAAGCATCTTCGAGCAATTTCGCAAGATGAGGGCCGGGCATTGGCTGAGAAGGAGGGGCTTTCTTTCTTGGAGACTTCAGCACTAGAATCACTCAACGTCGACAAGGCGTTTCAGACGATTATATCAGAGATTTACCACATCATAAACAAAAAGGCACTTGCAGCCCAAGAGGCAGCAAGGACCGCAGGCCCTCCCGTTCAAGGGACAACCATCGATGTATCCGACTCTGCTGGGGGCTCAAGGTCTGCTTGTTGTTCAAGG
>gnl_Musac_v1_GSMUA_Achr8T19640_001
ATGGCGTACATGGCGGACGAGGACTACGACTACTTGTTCAAGGTGTCCAAGTCCACCGTCGGCGTCGAGTTCGCCACCCGAACCATCCATGTCGACAACAAGCTCATCAAGGCCCAGATCTGGGACACCGCCGGCCAAGAAAGATATCGAGCAATCACTAATGCATATTATAGAGGATCTGCTGCTGCGCTCGTCGTCTACGATGTGACTCGCCATGCCTTCGTTCAAAGGGAGAGGCTCTTCTTCATGGAGACATCTGCCCTCGACTCGACCAACGTGGAGAATGCCTTCACCCGAGTGCTGACGCAGATCCACCACGTAGTCAGCAACAAGAAGGTGCTTGGTGTGGGTGCTGATCCTGCAGCTTTGCCTGGAGGACAGACCATAAAACTCAACACCGAGGATGATGATGATGATGTGCGAGCTGTCAAGAAAACCGGTTGTTGC
>gnl_Musac_v1_GSMUA_Achr8T27780_001
ATGGCGGGGTACCGGGCGGAGGACGACTACGACTACTTGTTCAAGCTGGTGCTGATCGGGGACTCTGGGGTAGGCAAGTCCAACCTCCTCTCCCGGTTCACCCGCAACGAGTTCAACCTCGAGTCCAAGTCCACCATCGGCGTGGAATTCGCTACCCGCAGCATCACCGTCGACGCCAAGGTGCTCAAGGCCCAGATCTGGGACACTGCCGGCCAAGAGAGGTATCGTGCCATAACTAGTGCTTACTATCGGGGAGCAGTTGGTGCATTGCTCGTGTATGATGTTACGAGACATGCTACATTTGAGAATGCTGCACCTTTTGCTGAGAAGGAATCTTTATATTTTATGGAAACATCTGCACTAGAAGCAACAAATGTGGACAATGCATTTCAAGAGGTCCTGACTCATATTTACCGCATTGTCAGCAAGAAGGCAGTTGAAGCAGCTGATGATGCGGTGCCTACTGTACCAAGTAAAGGTGAAAGAATAAACGTGAAGGATGATGCTTCTACGCTGAAGAAACTTGGCTGCTGTTCAAGT
>gnl_Musac_v1_GSMUA_Achr8T27180_001
ATGGCCTACAGGTCGGATGACGACTACGACTACCTCGTCAAGGTTGTGCTCATCGGCGACTCCGGCGTCGGGAAATCCAACCTCCTCTCCCGGTTCACCCGCAACGAGTTCAACCTCGAGTCCAAGTCCACCATCGGCGTGGAGTTCGCCACCCGGAGCATACGCGTCGAGGATAAGGTCGTCAGGGCGCAGATTTGGGACACAGCCGGCCAAGAAAGGTACCGAGCAATCACTAGTGCATACTACCGTGGAGCAGTCGGCGCACTTCTTGTCTATGATGTTACTCGGCATACAACGTTTGAGGCTGTGGAGAGATGGTTGAAGGAACTAAGGGATCACACTGACTCTAACATTGTAATTATGCTTGTGGGCAACAAAGCAGACTTACGCCATCTGAGGGCTGTTACTGTTGATGATGCAAAGGCTTTTGCCGAAAGGGAAAATACCTTCTTTATGGAGACATCTGCTTTGGAATCGATGAACGTAGATAATGCCTTCACCGAAGTGCTCACTCAGATCTATCGTGTGACGAGAAGGAAGGCACTTGATGCTGGTGATGACCCAGAGACGTTGCCTAAGGGTCAAACGATCGACATTGGCACCAATGACGATGTATCTGCTGTTAAGAAAGCCGGTTGCTGCTCAGCT
>gnl_Musac_v1_GSMUA_Achr8T28380_001
ATGGAGGATGCGGAGCAGTACCTGTTCAAGATCGTGATCATTGGCGACTCGGCGGTGGGGAAGTCCAATTTGCTCATGGAGATCGACGGCAAGGAGGTGAAGTCCCAGATCTGGGACACCGCCGGCCAGGAGCGCTTCCGCGCCGTCACCTCCGCCTACTACCGCGGCGCCGTCGGCGCGCTCGTCGTCTACGACATCTCCCGCCGCACCACCTTCGACAGCGTCCCCCGCTGGCTTCAGGAGCTCAACACACATTCTGACACCGCGGTTGCGAAGATGCTGGTCGGCAACAAATGCGATCTGGAGGACATCAGAGACATATCCATCGACGAAGGAAAAAGCCTTGCGGAAGCCGAAGGGCTCTTTTTCATCGAGACCTCAGCTCTGGATTGTACAAATGTGAAGAAGGCATTTGAGATTGTCATCAGGGAGATATACAACAACATCAGCAGGAAGGTTTTGAACTCTGATTCCTACAAAGCGGAATTGTCTCGAGACAGGGTGAGCATTACCAGCAACGGGAATGATGAGGCAAAACAAGCTTCCAGCAAACTCTCCTGCTGT
>gnl_Musac_v1_GSMUA_Achr8T18090_001
ATGGCGGGCGGGAGCGACAAGATCGACTACGTGTTCAAGGTGGTGCTGATCGGGGACTCGGCAGTGGGGAAGTCTCAGATCCTGGCGCGGTTCGCGCGCAACGAGTTCAGCCTCGACTCCAAGGCTACCATCGGGGTGGAGTTCCAGACGCGGACCCTCGTCATCCAGCACAAGAGCGTCAAGGCCCAGATCTGGGACACCGCCGGCCAAGAGAGGTACAGAGCCGTCACCAGTGCATACTATAGAGGTGCAGTTGGGGCGTTAATGGTTTACGATATCACGAGACGTCAAAGCTTCGACCACATTTCTCGGTGGCTCGAGGAGCTGCGGAGCCATGCCGACAGGAACATTGTGATCATGTTGGTAGGCAACAAGACCGATCTCGAGGACCAGAGAGCAGTGACCACCGAAGACGCCCGCGAGTTTGCTCAAAAGGAAAACCTATTCTTCCTGGAAACATCAGCACTGGAGGCCACCAATGTGGAGAACGCGTTCCAAATGGTGCTCACCGAGATCTTCAACATTGTCAACAAGAAGAACCTGACTTCTGATCCCCAGAGCAATAACAGTGCACCAGCACTGCCTGGGAAGAAGGTCATCATCCCTGGCCCAGCTCAGGAGATACCAAAGAGTAAGACATGCTGTAAGACTTCC
>gnl_Musac_v1_GSMUA_Achr1T04780_001
ATGGCGTACAGGGCGGACGATGATTACGACTACCTTTTCAAGGTTTCCAAGTCCACCATCGGCGTCGAGTTCGCCACCCGAAGCATTCGCGTGGAGGACAAGGTTATCAAGGCCCAGATTTGGGATACCGCTGGCCAAGAGAGATACCGAGCGATCACAAGTGCGTATTATCGGGGAGCAGTTGGTGCGCTAGTTGTCTATGATATCACACGTCATGTGACATTTGAGAACATAGAGAGATGGTTGAAGGAACTCAGAGATCACACTGATTCCAATATTGTCATCATGCTAGTGGGAAACAAGGCAGATCTGCGACATCTTAGGGCTATTAATACTGAGGATGCAAAGGAATTTTCTGAGAAGGAGAACGCATTCTTCATGGAGACATCTGCTCTGGAATCAATGAATGTGGAAAATGCCTTTACTGAAGTGTTGACCCAGATATATCGCGTGGTGAGCAGGAAGTCACTTGAAGCTGGTGATGATCCAGCAGATTTGCCGAAGGGTCAGACGATTAATGTCGGCACCAAGGATGATGTATCCGCTGTTAAGAAAGCTGATGACTGGCAAGCATATAAACTGTTAATCTGTTGTGTGCTT
>gnl_Musac_v1_GSMUA_Achr1T11940_001
ATGGCGTATAAGGCGGAGGACGACTACGACTACCTCTTCAAGGTGGTGCTGATCGGGGACTCCGGCGTCGGGAAATCGAACCTCCTCTCGCGGTTCACCAGGAACGAGTTCAGCCTCGAGTCCAAGTCCACCATTGGCGTCGAGTTCGCCACACGAACTATTCGCGTCGATGAGAAGGTCGTCAAGGCCCAGATTTGGGACACAGCCGGCCAGGAGAGATACCGGGCAATCACAAGTGCATATTATCGAGGAGCAGTTGGTGCACTGGTTGTGTATGATATAACTCGTCATGTAACATTCGAGAGCGTAGAAAGATGGTTGAAGGAGCTTAGGGAGCATACTGATTCCAGCACCATAATCATGCTCGTTGGGAACAAGGCAGATTTGCGCCATCTTAGGGCAGTTAGCACTGAGGATGCAAAGGATTTTGCTGAGAGGGAAAACTCCTTCTTCATGGAGACATCTGCTCTGGAGTCGATGAATGTGGAGAATGCCTTCAGCGAAGTGCTTACCCAGATACATCATGTGGTGTGCAAGAAGGCACTTGAAGCTGGTAATGATCCTGCATCTCTGCCAAAGGGGCAGACGATCAATATTGGCTCCAAGGATGATGTATCTGCTGTCAAGAAAGCTGGTTGCTGCTCGGCC
>gnl_Musac_v1_GSMUA_Achr1T16540_001
ATGTCGTCGGGGAGTCGGAACTACTACGGGGAGTTCAACCAGAAGATCGACTACGTGTTCAAGGTGGTGCTGATCGGGGACTCGGCGGTGGGCAAGTCGCAGCTGCTCGCCCGCTTCTCCCGTAACGAGTTCAGCGTCGATTCCAAGGCCACCATCGGCGTCGAGTTCCAGACCCGCACCCTCACCATTGACAGCAAGACCATCAAGGCCCAGATCTGGGATACCGCCGGCCAAGAAAGGTACCGAGCGGTAACAAGTGCATACTACAGAGGTGCAGTGGGCGCAATGCTGGTGTACGACATCACTAAACGCCAGTCGTTCGATCATGTGGCGAGGTGGCTGGAGGAACTGCGTGGCCATGCCGACAGGAACATCCGTGAGAGTCTCTTCTTCATGGAGACCTCCGCTCTTGAATCCACCAACGTGGAGAGTGCTTTCCAGACCGTGCTCACTGAGATCCATCGGATCGTCAGCAAGAAGTCCCTCGCTGCCAATGATGAGGCACAGTCTGCTGGCAACTCCAGCCTGCTCAAGGGAACCAGTATAGTAGTCCCCGGGCAGGATCCTCCAAGTGCCAACAAAGCCACATGCTGTTCCTCCTCC
>gnl_Musac_v1_GSMUA_Achr1T13510_001
ATGCATCTTAACTCTGATTCAAAACATGATGCAGTGCATTCCGACGCCACAGTCGCAAAGATGCTGGTCGACAACAAATGTGATTTGGAGAACATCAGAAATATATCTGTCGATGAAGGAAAAAGCTCTGCAGAAGCTGAAGGGCTGTTCCTTATTGAGACCTCTGCTCTTGATTCTACGAATGTGAAGAAGGCCTTTGAGATTGTCATCGAGGACATGTATAATAACCTCAGCAGGAAGGCTCTGAACTCTGATTCATACAAACCAGAATTGTCTCTCAACAGTGTAAGCCTTACAGGAATGGGAATGATGAGACAAAGCAGACTTCAAGCAAGTTCTCCTGCTGCTGAAACTATTTTTTGG
>gnl_Musac_v1_GSMUA_Achr1T19620_001
ATGTCGTTGGGGAGTAGCAGCAGCCGGAACCACTACGGGGAGTTCAACCAGAAGATCGACTACGTGTTCAAGGTGGTTCTGATTGGGGACTCGGCGGTGGGCAAGTCGCAGCTGCTCGCCCGCTTCTCCCGCAACGAGTTCAGCATCGACTCCAAGGCTACCATCGGCGTCGAGTTCCAGACCCGCACCATCACCATCGACCACAAGACCATCAAGGCCCAGATCTGGGACACCGCCGGCCAAGAGAGGTACCGAGCAGTAACAAGTGCTTACTATAGAGGCGCAGTGGGGGCAATGTTGGTCTATGATATCACGAAACGACAGTCGTTTGACCATATGACGAGATGGCTGGAGGAACTACGGGGGCATACTGATAGAAACATTGTGATAATGCTCATTGGAAATAAGTCTGATCTCGGAACTCTTCGTGCTGTGCCAATCGACGATGCCAAGGAGTTCGCCCAGCGCGAGAATCTTTTTTTCATGGAGACTTCCGCTCTTGAGGCCACTAATGTTGAGAGTGCTTTTCTAACCGTGCTCACTGATATCTATCGGATCACGAGCAAGAAATCCCTTGTTGCTAATGATGGGTCTGACTCTACTGGAAACTCAAGCCTGCTCAAAGGAACCGAGATAGTAGTCCCTGGTCAGGAGCCTTCGAGTGGGACTAAATCTACGTGTTGTGGGTCTACA
>gnl_Musac_v1_GSMUA_Achr11T15160_001
ATGGAGGAGGAGGTGGTGGTGGAGGAGGAGTACTTGTTCAAGGTGGTGATCATAGGGGACTCGGCGGTGGGGAAGTCGAACCTGCTGTCGAGGTACGCGCGGAACGAGTTCAACCTGCACTCCAAGGCCACCATCGGGGTGGAGTTCCAGACGCAGAGCGTGGACGTGGACGGCAAGGAGGTGAAGGCCCAGATCTGGGACACCGCCGGCCAGGAGCGCTTCCGCGCCGTCACCTCCGCCTACTACCGCGGCGCCCTCGGCGCCCTCCTCGTCTACGATATCTCCCGCTGCTCCACCTTCGACAGCATCGCCCGCTGGCTCGACGAGCTCAACACACACTCAGATACAACTGTTGCAAGGATGCTGGTCGGCAACAAATGTGATTTGGAGACTCTGAGGGAGGTCTCTGTCGAGGAGGGTAAAGCGCTCGCCGAAGCAGAAGGGCTTTTCTTTATCGAAACCTCAGCACTGGATTCGACAAACGTAAAGACAGCCTTTGAGATTGTTATTAAAGAGATATACAATAATATCAGCAGGAAGATCCTCAATTCTGATTCATATAAAGCAGAACTGTCGGTGAACAGGGTTAGTCTTTCAAGCAATGGAAACGATGAACAGAAGCAAGGAGTAAGCAAGTTCTCTTGCTGT
>gnl_Musac_v1_GSMUA_Achr11T10990_001
ATGGTGGTGGGAGGAGGGAAGGAGGAGGAAGAGTACCTGTTCAAGGTGGTGATCACTGGGGACTCGGCGGTGGGGAAGTCGAACCTGCTGTCGAGGTACGCGAGGAACGAGTTCAACCTGCACTCCAAGGCCACCATCGGGGTGGAGTTCCTGACGCAGACCGTCGACATCGACGGCAAGGAGGTGAAGGCCCAGATCTGGGACACCGCCGGCCAGGACCGGTTCCGCGCCGTCACCTCCGCCTACTACCGCGGGGCCTTCGGCGCCCTCGTCGTCTACGACGTCTCCCGCCGCTCCACCTTCGACTCTGTCTCCCGCTGGCTCGACGAGCTCAATACACATTCATACACAACTGTCGCAAAGATGTTGGTCGGTAACAAGTGTGACTTGTCAAATATTAGAGAGGTATCGGTCGAGGAAGGGAAATGCCTCGCAGAAGCTGAAGGGCTTTTCTTTATTGAGACATCAGCCTTGGATTCTACGAATGTGAAAACGGCCTTCGAGATCGTGATCAAGGAGATCTACGACAATGTCAGCAGGAAGGTCTTGAATTCAGATTCCTACAAGGCAGACCTTTCTATCAACAGGGTTGCACTTTTTAGTGATGGCGCCAATGACCAAAAACAAGCTACAAGCAGATTCTCTTGTTGT
>gnl_Musac_v1_GSMUA_Achr6T14930_001
ATGGCGTACCGGGTGGACAACGAGTACGACTATCTGTTTAAGATCGTGCTGATCGGCGATTCGGGCGTCGGGAAATCCAACATCCTCTCCCGGTTCACGCGCAACGAGTTCTGCTTGGAATCCAAGTCCACCATCGGCGTCGAGTTCGCCACCAGGACCCTTCAGATAGAGGGGAAGACAATCAAGGCACAGATATGGGACACGGCCGGTCAGGAGAGGTACCGTGCCATTACCAGCGCTTACTACAGGGGTGCAGTGGGAGCGCTCCTCGTCTACGACATAACAAAGAAGCAAACTTTTGAAAACGAAGAGCTGTCTTTTATGGAAACATCGGCCTTGGAAGCACTCAACATAGATAAGGCATTTCAGACCATTCTAACGGACATTTACAACATAATTAGCCGGAAGGCTCTCGCCGCACAGGAGGCAGCAGGAACAGTTCCCTCCCAGGGGATGACGATTAATGTGTCTGATTCCGCTGGAGGTTTTGCAAAGAGAGGTTGCTGTTCTTCC
>gnl_Musac_v1_GSMUA_Achr6T00700_001
ATGGACAACAACGGAGATGAGCAGCAGAACCAGGACTATCTTTTTAAAATTGTTATGATTGGTGACTCTGCAGTTGGAAAATCAAATTTGCTTGCGAGGTTTGCGCGGAATGAATTTTATCCAAATTCCAAGTCAACTATAGGGGTTGAATTCCAAACTCAGAAGATGCAAATTGATGGGAAGGAAATTAAAGCTCAGATTTGGGATACTGCTGGTCAGGAACGTTTCAGGGCCGTGACATCTGCATATTACCGTGGTGCCGTAGGAGCTCTTGTGGTGTATGATATCTGCAGACGTCAGACTTTTGACAGCATCGGTCGTTGGCTGAATGAGCTACATACACACTCTGATATGAACGTCGTGATCATTTTGGTCGGCAACAAGACGGATCTCAAGGATGCAAGGGAAGTTGGTACAGCAGAGGGCAAGGCTCTGGCTGAAGCTCAAGGTCTCTTCTTCATCGAAACATCTGCACTGGACGACTCCAATGTTGCAGCAGCCTTTCAGACCCTAGTGAAAGAGATCTACCACATCCTAAGCCGGAAAGTATTCCAATCTCAAGAACAGAAAAAAGAGCTGTCATCGCTAGGTAGTGGGAACCCTGTGGTCTTACAGGGGGATACAAATGATGGAGCCAGTACATTTAGTTGCTGCTCTTCT
>gnl_Musac_v1_GSMUA_Achr6T18430_001
ATGGAGGACAGACGGAGGGAGATGGCGAGGCGAGGGGGGCTGGATGATGAGTACGATTATCTGTTCAAGGTGGTGCTGATCGGCGACTCCGGCGTCGGCAAATCCAACCTCCTCTCCCGCTTCACCCGCAACCACTTCTCCATCGACTCCAAGTCCACCATCGGCGTCGAATTCGCCACACGAACCCTCCAGGTAGAAGGCAAGACAGTGAAAGCACAGATATGGGACACAGCAGGCCAGGAACGATACCGGGCAATTACCAGTGCCTACTACCGCGGTGCTCTTGGTGCACTGCTCGTATACGACGTAACCAAACCGAAGTCCTTCGAGAATGTCGACCGGTGGCTCAAGGAGCTGCGTGATCACGCCGACGCCAACATCGTGGTCATGCTCATCGGCAACAAGACTGATCTCAAACACCTTCGTGCCGTCGCCTCCGAGGACGCACAGAGCTTCGCTGAGAAGGAAGGTCTCTCCTTCGTCGAGACCTCTGCGCTCGAGGCCACAAACGTGGAGAAGGCCTTTCAGATCGTTCTCGCGGAGATATATCGGATCATCAGTAAGAAGTCCTTGGCGTCGTCAACTCAGCCTCCTACAGAAGGAATCAAAGAAGGGAGCACAATTGTGGTTTCAGGGTCTGATACAAGCAGTACACAAACTAGGTGCTGCTCCACA
>gnl_Musac_v1_GSMUA_Achr6T28910_001
ATGGCGAGGAGAGCGGAGGAGGAGTACGACTACCTCTTCAAGGTGGTGTTGATCGGCGACTCGGGAGTGGGCAAATCCAACCTCCTTTCCCGCTTCACCCGCAACGAGTTCTGCCTGGAGTCCAAGTCCACCATCGGCGTTGAATTCGCCACCCGAACCCTCCAGGTTGAAGGCCGGATAATAAAATCCCAAATATGGGACACAGCAGGCCAGGAACGATACCGGGCAATAACAAGTGCCTACTACCGTGGGGCCCTTGGTGCTATCCTAGTGTATGATGTGACCAAACCAACCACATTCGAGAATGTCAGTCGATGGCTCAAGGAGCTCCGTGACCATGCTGACCCTAATATCGTGATCATGCTCATCGGTAACAAGACCGACCTCAAGCAACTCCGTGCGGTGGCCTCGGAGGATGCACAAAGCTATGCTGAAACGGAAGGGCTTTCTTATATCGAGACATCTGCCCTTGAGGCAACGAATGTGGAGCAGGCATTTCAGTTGATTCTTGCGGAGATATATCGAGTCATCAGTAAAAAGAACATCTCTTCCGATGAGCCTGGACCTGGAATTGCTGGAAGTGTTAAAGAAGGGAAAACCATTGTGGTCTCAGCATCAGAGTCCAACACAAAGAAGCAATGCTGCTCAACA
>gnl_Musac_v1_GSMUA_Achr5T09130_001
ATGGCGTATAGGGCGGATGACGAATACGACTACCTCTTCAAGGTGGTGCTAATCGGGGACTCCGGGGTCGGGAAATCGAACCTGCTCTCGCGGTTCACGCGGGACGAGTTTAGCCTCGAGTCTAAGTCTACCATTGGCGTCGAGTTCGCCACCCGAAGCATTCGCGTCGAGGACAAGGTCATCAAGGCTCAGATCTGGGACACCGCCGGTCAGGAGAGATACAGAGCAATCACAAGTGCATATTATCGAGGGGCAGTTGGTGCACTGGTCGTCTATGATATCACTCGTCATGTGACATTCGAGAACATAGAGAGATGGTTGAAAGAACTTAGGGATCACACTGATACCAACATTGCGATCATGCTAGTGGGTAACAAGGCAGATTTGCGTCATCTTAGGGCTGTTAGTATTGAGGACGCAAAAGACTTTTCTGAGAGGGAGAACACCTTCTTTATGGAGACATCTGCTCTGGAATCAACAAACGTGGAGGATGCCTTTACCGAAGTGCTCACCCAGATCTATCGCGTGGTAAGCAGGAAGGCACTTGAAGCAGGCGATGATGATTCAGCAGCTTTGCCAAAGGGGCAGACGGTCAATGTTGGCAGCAAGGATGATGTATCTGCTGTTAAGAACAATGGTTGCTGCTCATCT
>gnl_Musac_v1_GSMUA_Achr5T06170_001
ATGGACATTGATGGGAAGGAAGTCAAAGCTCAGATATGGGATACTGCCGGTCAGGAGCGCTTCAAGGCTGTTACATCTGCATATTATCGGGGAGCCGTCGGAGCTCTTCTGGTGTACGATGTTAGCAGGCATCAGACATTTGATAGCGTTGGCCGGTGGTTACAAGAACTACACATGCACTCAGACATGAATGTCGTGACCATTCTGGTGGGCAACAAGACTGATCTCAAGGATGCAAGGGAGGTTAGTACCGCAGAGGGCAAGACCCTAGCTGAGGCTCAAGGCCTTTTCTTCATGGAAACCTCTGCACTGGACTCCTCCAATGTTGCAGCAGCATTTCAGACTGTAGTGGAGGAGATCTACCACGCAGTGAGCAGGAAGGTCTTCCTATCTCAGGAGCAACAGAAGCATGAGATGCCTTCACTCACGAATGGAAAGACTGTAGTTCTACTGGGGGATACCAAAGATGCAAGCGGTGGAACCAGGGGATTCTGGTGCTGTTCATCC
>gnl_Musac_v1_GSMUA_Achr5T28770_001
ATGGCTCACCGAGTGGATCACGAGTACGATTACCTCTTCAAGATCGTCCTCATCGGCGATTCCGGCGTCGGCAAATCCAACATCCTCTCCAGATTCACCCGCAACGAGTTCAGCTTGGACTCCAAATCCACCATCGGCGTCGAGTTCGCCACCAAGACCCTTCAGATAGAAGGGAAGACGATCAAGGCGCAGATTTGGGACACCGCAGGTCAAGAGAGGTATCGTGCCATAACCAGTGCGTATTACAGGGGTGCAGTGGGAGCACTCCTAGTCTATGACATGACCAAGAAGCAAACCTTCGACAATGTCCAGAGGTGGCTTCGTGAACTTAGGGATCACGCGGATTCCAACATCGTCATCATGATGGTGGGTAACAAGTCGGACTTGCAGCATCTGAGAGCGGTTTCAGAGGATGACGGCCAGGTTTTAGCCGAGAAGGAGGGGCTCTCTTTCTTGGAGACTTCAGCACTGGAATCACTCAACGTCGACAAGGCATTTCACTCGATCCTGACGGAGATCTATCGCATCATAAACAAAAAGGCACTCGCAGCCAAAGTGGCAGCAAAGACAGCAGCCCCCCCGACTCAAGGCACGACCATCGATGTATCTGACTCTGCTGGAGGCTCAAAGGGTGCTTGTTGTTCGACCGCT
>gnl_Musac_v1_GSMUA_Achr5T15590_001
ATGATGCGAGAAATTTTGAGCATTAGGAGAAATTATGAAAACCTTTTCAGAGGCTCCTTAAGAAGAGAGATGGGTTCATCGGCGGAGCAGGATTACGACTACTCCTTCAAGATACTGTTGATAGGGGACGCCGGCGTGGGGAAGAGCTGCCTCATTCAGAGCTTCATGTCCCACTTCGTCGACAACCACCCACCCACCCTCGGGACGGATTTCCAGATCAAATATCTCACAGTCGGTGACAAGAAGCTGAAGCTTACCATATGGGACACTGTACATCGGTCTATCCAATTATCTCGATATCCTTCTCGAGTAACTAATGACCAAGAATATTTAGAATGTGTATTTAAAGATTGGTTTCATTATCATGATCTCATCATTATC
>gnl_Nelnu_v1.0_NNU_026097-RA
ATGGACTATGTTTTCAAGCTGGTGGTGATTGGGGACTCAGCAGTGGGGAAGACTCAACTGTTGTCAAGATTTTCCAAGAATGAGTTCAGCGCAGACTGCAGGTCTACAGTTGGAGTAGAGTTCCAGACAAAATCAATCCTCATTGACAAGAAGCTGGTGAAGGCTCAGATATGGGACACAGCAGGCCAGGAGCGCTTCCGATCCATGACAGGTGCTTACTTCCGTGGGGCTCTGGGGGCTCTACTCGTCTATGACATAACCAGTAGGCCGTCCTTTGACCATGTTCCCCGGTGGCTCAACGACCTCCGGCACTACGCCGGGCCAAACGTAGTAATTATGCTTGCTGGGAACAAGTGTGATCTGGAAGTAATGAGGTCTGTGCCAACTGAGTCCGGCAGGGAGATTGCAGAAAGAGAAGGCCTCATGTTCTTGGAAACATCAGCTCTGGATGCTACCAATGTAGAGAAGGCATTTCTTTCGGTGTTAGAGCACATTTACTATGCTAATAGCCGGAAATCATTCGGCGGCGATGTGGAACGGCCTTTGGTGCTAAACCCGGATCTCAAGGGTACGAAGCTGGACACAAAAGATAGTCAGAAGAAGCAATCATGCTGCACAGAG
>gnl_Nelnu_v1.0_NNU_007926-RA
ATGTCGAATTTGTATGGAGAATTCAATCAAAAGATTGATTACGTGTTCAAGGTCGTCTTAATTGGAGATTCGGCAGTTGGGAAATCTCAGCTTCTGGCGCGGTATGCTAGGAATGAGTTCAGTTTGGATTCAAAAGCAACAATTGGTGTTGAGTTCCAGACGAGAACGCTTGTTATTGATCACAAGACTGTCAAGGCACAGATATGGGATACGGCTGGTCAAGAAAGGTATAGAGCCGTGACAAGTGCATACTACCGAGGAGCAGTTGGGGCAATGCTTGTGTATGACATGACCAAACGTCAATCATTTGACCACGTGGCAAAGTGGCTGGATGAACTCAGGAGTCATGCAGATAAGAACATCGTTATCATGCTCGTTGGCAACAAGTCTGATCTAAGCACCCTTCGAACAGTCCCCATAGAAGATGCTAAGGATTTTGCGCAGAGCGAAAGCCTCTTCTTTATGGAGACATCAGCCCTAGAGGCCACCAATGTTGAGAGTGCCTTCTTGACAATTTTGACAGAGATTTATCGGGTAGTCAGCAAGAAGACCCTCACTGCCAATGATGATATGGATTCAGGAGGAAAGTCAGCACTTCTAAAAGGAACCAAGATTGTCGTTCCTGGCAAGGAGGGGAGTTCTGAAGGAAAGAAGGCCACGTGTTGTTCA
>gnl_Nelnu_v1.0_NNU_011133-RA
ATGGCTCACAAGGTTGATCACGAGTATGATTATCTTTTCAAGATCGTCTTGATCGGCGATTCAGGTGTCGGCAAATCCAATATCCTTTCCAGGTTCACTCGGAATGAGTTCTGTCTGGAGTCTAAATCGACAATTGGAGTTGAATTTGCGACGAGAACGTTGCAGGTTGATGGAAAGACAGTAAAGGCACAGATATGGGATACTGCTGGTCAAGAGAGGTATCGAGCCATCACCAGTGCTTACTACAGGGGAGCTGTTGGTGCACTCTTGGTCTATGACATAACCAAGAGGCAAACATTTGACAATGTTCAAAGGTGGCTCCGTGAACTAAGGGATCATGCAGACTCCAATATTGTTATCATGATGGCTGGGAACAAGTCTGACCTAAACCACCTAAGAGCTGTTCCCGAGGAGGATGCCCAAGCTTTGGCTGAGAAGGAAGGGCTCTCATTTCTTGAAACATCAGCATTGGAGGCATTGAATGTTGACAAAGCATTCCAGACTATATTGACAGAGATTTACCACATCATAAGCAAGAAGGCACTGGCAGCCCAGGAAGCAGCCTCTACAACTGGTGTCCCTGGTCATGGGACCACCATCAACGTTGCTGATTCATCGGGGAATTTGCCCAAGAGGAACTGTTGTTCTACT
>gnl_Nelnu_v1.0_NNU_018767-RA
ATGGCCTTTGATGACGAGTGTGATTACCTCTTCAAGGCTGTTCTGATAGGAGACTCTGCTGTTGGGAAATCAAACCTTCTCTCAAGGTTCTCCCGAGATGAATTCCACCTTGATTCCAAACCAACCATCGGAGTTGAATTCGCCTACCGGAACATAAAGGTTGGCGAAAAACTGATCAAAGCTCAGATATGGGACACAGCAGGACAGGAAAGATTTAGAGCAATCACCAGCTCTTACTACCGGGGAGCTTTGGGTGCTTTGCTAGTATACGACATAACACGACGAGCAACATTCAACAATCTGAGAAAATGGATAGACGAGCTCAGAGAGTTTGGAGATTCAGACTTGGTGATTGTGTTGGTGGGCAACAAATCTGATCTGGGTCAGAAAAGAGAAGTAGCTGAAGAAGAAGGACGAGAGCTTGCAGAGAGAGAAGGCCTCTGCTTCATGGAGACATCTGCCCTGGAGAATTTGAACGTGGAAGAGGCGTTCCTACAAATGATCAACCAAATCCATGAAATCACAAGAAAAAAACTGCTGGAGGCAAAGATGAACGAAGCATCTACACCCAGTGCTGGCAAAACCATACTCAATCTAGACGAGGTGTCTGAAACCAAGCAGCAGACGAACTGTTGTTTGAGG
>gnl_Nelnu_v1.0_NNU_009710-RA
ATGGCGGCATACAGAGCCGACGACGATTACGATTACCTGTTCAAGGTCGTTTTGATCGGAGATTCAGGTGTCGGGAAATCCAACCTCCTCTCCAGATTCACCCGCAACGAGTTCAGCCTTGAATCCAAATCCACGATTGGTGTTGAATTTGCTACCCGGAGCATTCACGTTGATGATAAGGTTGTCAAGGCGCAGATTTGGGATACCGCCGGACAAGAAAGATACCGTGCAATCACAAGTGCATACTATCGAGGAGCTGTTGGTGCATTGCTTGTCTATGATGTCACCCGTCATGTTACTTTTGAGAATGTGGAGAGATGGTTGAAAGAGCTGAGGGATCACACAGATTCTAATATTGTGATTATGCTTGTGGGGAACAAGGCTGATCTACGTCACCTGCGAGCTGTTTCAACTGAAGATGCAAAGGCCTTTGCTGAGAGAGAGAACAACTTCTTCATGGAGACATCTGCTTTGGAATCTATGAATGTGGAGAAAGCCTTTACAGAAGTCCTCACTCAGATATACCGTGTTGTTAGCAGGAAGGCTCTTGACATCGGGGATGACCCTGCTGCCTTGCCCAAAGGGCAAACCATCAATGTGGGCTCAAAGGATGATGTCTCCGCTGTGAAGAAAGTAGGATGTTGCTCTGCC
>gnl_Nelnu_v1.0_NNU_024812-RA
ATGGCGAGGAGACCGGATGAGGAGTACGATTACTTATTCAAGGTCGTATTAATCGGAGATTCTGGCGTTGGGAAGTCCAATCTTCTCTCCAGATTCACCAGAAATGAGTTCTGTCTGGAATCTAAATCCACAATCGGTGTTGAATTCGCTACTCGGACCGTTCAGGTTGAGGGCAAGACAATAAAAGCACAGATATGGGACACAGCTGGACAGGAGCGTTACAGAGCAATTACCAGTGCTTACTACAGAGGTGCTCTTGGGGCTCTTCTCGTGTATGATGTAACAAAACCAACGACCTATGAAAATGTGAGTCGGTGGTTGAAGGAGTTGCGTGATCATGCCGATTCTAATATTGTGATTATGCTCATTGGGAACAAGACTGATCTGAAGCATCTGCGTGGCGTTGCAACTGAGGATGCTCAAAGCTTTGCTGAAAAGGAAGGCCTTTCCTTCATCGAGACCTCTGCACTGGAAGCAACTAATGTTGAAAAAGCTTTCCAGACTATTCTGGGAGAAATATATCGAATAATCAGTAAGAAATCTCTGTCTTCAGAGGAGCCTGCACCTGCTAACATTAAAGAAGGGAAGACAATTGTTGTCTCTGGATCAGATGCAAACACTAAGAAGGCATGCTGCTCTTCATCT
>gnl_Nelnu_v1.0_NNU_012897-RA
ATGGATGCCTTGACCTTCACCAAGAACAGGTATCGAGCAGTGACAAGTGCATACTATCGAGGAGCAGTGGGAGCAATGCTAGTGTATGACATGACCAAACGCCAATCATTCGATCATGTAACAAGGTGGTTAGATGAGTTGAGGGGCCATGCAGATAAGAACATAGTTATCATGCTTATTGGCAATAAGTCTGACTTAAGTACCCTTCGAACGGTCCCAACCGAGGATGCCAAGGAATTTGCTCAAAGCGAAAACCTCTTTTTTATGGAGACATCGGCTTTGGAGGCAACTAATGTTGAGAATGCCTTCCTAACAATCCTTACAGAAATTTATCGAATCATAAGCAAAAAAACACTCGTTGCAAATGAAGCAGAAACAGCAGGACATTCAACACTTCTCAAGGGAACCAAGATAATTGTCCCTGGCCAGGAGAAACGTGCCAACGAAAAGAAGTCTGCATGTTGTATGTCT
>gnl_Nelnu_v1.0_NNU_012896-RA
ATGTCGAATTTGTATGGAGAATTCAATCAGAAGATTGATTATGTCTTCAAGGTCGTCTTGATTGGAGATTCTGCGGTCGGAAAATCTCAGCTTCTGGCGCGGTACGCTCGTAATGAATTCAGTTTAGATTCAAAAGCAACAATTGGTGTTGAATTCCAGACAAGAACGCTAGTTATTGATCACAAGACCGTCAAGGCACAGATATGGGATACGGCTGGCCAGGAAAGGTACTCCTTTATTCTTCTAAACGTATCATCTTTGGAAGGTAAAATTAGT
>gnl_Nelnu_v1.0_NNU_019895-RA
ATGGCGGCATACAGAGCCGACGACGATTACGATTATCTGTTCAAGGTTGTTTTGATAGGCGATTCAGGTGTCGGGAAATCTAATCTGCTCTCCAGATTTACCCGGGACGAGTTCAGCCTTGAATCTAAATCCACGATCGGTGTCGAATTCGCTACGCGAAGCATCCACGTTGATGATAAGGTCGTTAAGGCACAGATTTGGGATACTGCCGGCCAAGAAAGATACCGTGCAATCACAAGTGCGTACTATCGAGGAGCTGTTGGTGCATTGCTTGTCTATGATGTCACCCGTCATGTTACTTTTGAGAACGTGGAGAGATGGTTGAAGGAGCTGCGGGATCACACAGACTCTAATATTGTGATCATGCTTGTGGGGAATAAGGCTGACCTTCGTCACCTGCGAGCTGTTTCTACAGAAGATGCAAAGGCATTTGCTGAGAGAGAGAACAACTTTTTCATGGAGACATCTGCCCTGGAGTCTATTAATGTGGAGAGTGCCTTCACAGAAGTGCTCACCCAGATCTACCGTGTCGTTAGCAGGAAGGCTCTGGACATCGGGGATGATCCTGCTGCCTTGCCCAAAGGACAGATGATCAGTGTGGGTGGTAGGGATGATGTATCAGCTGTGAAGAAAGTCGGATGCTGCTCAAAC
>gnl_Nelnu_v1.0_NNU_001833-RA
ATGGCGAGCGGTGGCTACGGAGATGCGAATCAGAAGATCGATTACGTATTCAAGGTCGTCCTCATCGGCGACTCTGCTGTCGGGAAATCTCAGATTCTTTCCCGCTTTGCTAGGAATGAGTTCAGCTTAGATTCAAAGGCTACCATTGGTGTTGAGTTTCAGACTCGAACCCTAGTAATCCAGCACAAGAGTGTCAAAGCTCAGATTTGGGATACAGCTGGACAAGAAAGATACAGAGCTGTAACAAGTGCATATTATAGAGGGGCAGTTGGGGCAATGTTAGTTTATGACATAACTAAACGTCAAACATTTGATCACATACCCCGCTGGCTGGAAGAGCTACGTAGTCATGCTGACAAGAATATTGTGATCATACTGATTGGAAATAAATGTGATCTTGAAAGCCAGCGGGCTGTTCCCACAGAGGATGCTAAAGAGTTTGCTGAGAAAGAAGGTTTATTCTTCTTAGAGACATCCGCGTTGGAAGCAACAAACGTCGAGACTGCCTTCTTGACTGTTTTGACAGAGATATTCAATATCGTGAATAAGAAGAATCTGGTTGCAGGTGAGGATCAAAGCAACGGAAACCTCGGCTCCCTTGCCGGGAAGAAGATCATCATTCCTGGTCCTGCACAAGAAATCCCAACCAAGAGCAAGATGTGCTGTAAATCATCT
>gnl_Nelnu_v1.0_NNU_012820-RA
ATGAATGTGGTTACCATACTCATTGGAAACAAGTCTGATCTTAAAGACGCCAGGGAGGTAAAAACAGAAGAAGGCAAGGCTCTAGCAGAAGCACAGGGCTTATTTTTTATGGAAACATCTGCCCTTGATTCCTCCAATGTTACTGCTGCCTTTCGGACGGTTGTCAAAGAGATCTACAACATTTTAAGCCGCAAAGTTATCCTCTGTCAAGAGAAAAAAGCAGACACAGCATCACTGGGGAATGGGAAAGCTGTGGTTTTGCAGGATGATGCAAGCCAAGGAGCAGATGCCAACCCTAACAAGGCTGGATGCTGTTCATCT
>gnl_Nelnu_v1.0_NNU_022762-RA
ATGGCTGCTTATAGAGCTGAGGACGACTATGATTACTTGTTCAAGGTGGTTCTGATTGGAGATTCGGGTGTTGGGAAGTCGAATTTGCTTTCGAGGTTCACGAGAAATGAGTTCAGTCTTGAATCCAAGTCTACGATCGGGGTAGAGTTTGCTACTAGGAGCTTGAACGTCGATGGGAAAATCATCAAAGCTCAGATTTGGGACACGGCGGGACAAGAAAGG
>gnl_Nelnu_v1.0_NNU_000140-RA
ATGGCCTTCTATGAGGAGTGTGATTATCTCTTTAAGGCTGTCCTGATAGGAGACTCTGCCGTTGGTAAATCAAATCTCATTTCAAGGTTCTGCCGAGATGAATTCCGCCTGGACTCCAAGCCTACAATTGGAGTTGAATTCGCTTACAGGAACGTAAAGATCGGAGACAAACTCGTCAAAGCTCAAATATGGGACACAGCAGGACAGGAAAGATATAAAGCAATAACTAGCTCTTACTATCGAGGAGCTTTGGGTGCTCTACTTGTATATGACATAACACGACGAGTGACATTCAGTAATCTGAAAAAATGGCTGCAGGAGCTTAGACACTTTGGTGAGTCTGAATTGGTGATTGTGTTGGTTGGCAATAAGTCTGATTTGGGGCACAATAGAGAAGTTACTGAAGAGGAAGGACAAGAAGTTGCTGAGAGAGAAGGCCTTTGCTTCATGGAGACATCTGCTTTGGAAAATTTGAAAGTGGAAGATGCATTTCTGCAAATGATCATGCAAATTTACGAGATTTCAAGCAAAAGACTACTGGAGGCAAAGATCAATGAAGCATCTATGCCTGCTGGTAAAACAATACTCAACATAGATGAAGTATCTGAAACCAAACAACAAAGCTGTTGTTTGGGG
>gnl_Nelnu_v1.0_NNU_007567-RA
ATGGCTCATAAGGTTGATCACGAGTACGATTATCTTTTCAAGATCGTCTTGATAGGCGATTCTGGTGTCGGGAAATCCAACATCCTTTCCAGGTTTACTAGGAACGAATTCTGCTTGGAGTCTAAATCGACAATTGGAGTTGAATTCGCGACCAGGACTCTACAGGTTGATGGAAAGACGGTGAAGGCACAGATATGGGACACTGCTGGTCAAGAGAGGTACCGAGCCATCACCAGTGCTTACTACAGGGGAGCTGTTGGTGCACTCTTGGTCTATGACATAACAAAGAGGCAAACATTTGACAATGTTCAGAGGTGGCTCCGTGAACTTCGGGATCATGCAGACTCCAACATTGTCATCATGATGGCTGGAAACAAGGCTGACCTAAACCACCTAAGAGCTGTTCCAGAGGAGGATGCCCAGGTTTTGGCTGAGAAGGAAGGACTCTCATTTCTTGAGACATCGGCATTGGAAGCATTAAATGTTGAGAAGGCATTCCAGACCATTTTAACAGAAATTTACCACATCATAAGCAAGAAGGCACTGGCAGCCCAGGAGGCAGCCTCTGCAACTGGTTACCCTGGTCAAGGAACCACCATCAATGTTGCTGATACATCAGGGAATTTGACCAAGAAAAACTGTTGTTCTGCT
>gnl_Nelnu_v1.0_NNU_022465-RA
ATGGAGGATGATGAGGGGGAGGAGTACCTCTTCAAGGTGGTGATAATCGGAGACTCTGCAGTTGGGAAGTCGAATTTGTTGTCCAGATATGCTAGGAACGAGTTCAACATGAATTCCAAGGCGACGATCGGGGTTGAATTTCAGACGCAGAGCATGGATATCGATGGAAAGGAAGTCAAGGCCCAGATTTGGGATACAGCCGGTCAGGAGCGGTTCCGTGCTGTCACCTCTGCTTACTACAGAGGGGCTGTCGGTGCTCTCATCGTTTACGACATCAGCAGACGCACCACCTTCGAAAGCGTCGGCCGATGGCTCGATGAGCTCAATACACATTCTGATACAACTGTGGCGAGGATGTTGGTGGGGAACAAATGCGATTTGGGAAATATCCGGGATGTGAGCATTGAGGAAGGCAAAGCTCTTGCTGAATCTGAAGGGTTGTTCTTCATGGAAACATCTGCCCTAGATTCTACAAATGTTAAAACAGCTTTTGAAATGGTTATCCGGGAGATCTACAACAATGTCAGCAGAAAAGTCTTGAATTCTGATTCCTACAAGGCAGAATTGTCAGTCAATAGGGTGAGCCTTGTTAATAATGGAGCTGATGGATCGAACCAAAATCAGAGCAAATTTTCTTGCTGTTCGAGA
>gnl_Nelnu_v1.0_NNU_017503-RA
ATGGCGAGTGGTGGCTACGGGGACACGAGTCAGAAGATCGATTATGTGTTCAAGGTCGTCCTCATCGGCGACTCGGCTGTTGGGAAATCTCAGATTCTTTCCCGCTTTGCTCGAAATGAGTTCAGCTTGGATTCCAAGGCCACCATCGGTGTCGAGTTTCAGACTAGAACCCTGGTAATCCAGCACAAGAGTGTCAAAGCTCAGATTTGGGACACAGCAGGACAAGAAAGATACCGAGCTGTAACAAGTGCATATTACAGAGGTGCTGTTGGGGCAATGTTGGCTTATGACATAACTAAACGCCAAAGCTTTGATCATATACCTCGCTGGTTAGAAGAGCTGCGCGGTCATGCTGACAAGAATATTGTGATCATACTGATCGGAAACAAGTGTGATCTTGAGAATCAGCGGGCTGTCTCCACAGAGGATGCAAGAGAGTTTGCCGAGAAGGAAGGTCTGTTCTTTTTGGAGACATCAGCATTGGAAGCAACAAATGTTGAAACTGCCTTCTTGACTATTTTGACTGAGATTTTTAACATTGTGAACAAGAAGAACCTGGTTGCAGGTGAGGATCAAGGTAATGGCAATCCCGGATCTCTTTCTGGGAAGAAAATCATNATTCCTGGTCCGGCACAAGAGATTCCACCTAAGAGCAAGATGTGCTGTAAATCTTCT
>gnl_Nelnu_v1.0_NNU_023473-RA
ATGGGTTCTTCATCTGGGAACAATTATGATTATTCATTCAAAATCTTGTTGATCGGGGACTCTGGTGTCGGTAAGAGCAGTCTACTCGTCAGTTTCATCTCCAACCATGTTAATGATCTCTCCCCCACCATCGGTGTGGATTTTAAGATCAAGATGCTCACAATTGATGGGAAAAGATTGAAGCTGACAATATGGGACACAGGTAATGGA
>gnl_Nelnu_v1.0_NNU_002750-RA
ATGGCCGCATATAGAGCTGAAGATGACTACGATTACTTGTTCAAGGTGGTTTTAATTGGAGATTCGGGTGTGGGGAAGTCGAATTTGCTTTCGAGGTTCACGCGAAACGAGTTCAGTCTCGAGTCCAAGTCTACGATCGGGGTGGAGTTTGCCACCCGGAGTTTGAATGTGGACGGCAAAGTCATCAAGGCTCAGATTTGGGACACGGCGGGACAAGAAAGG
>gnl_Nelnu_v1.0_NNU_002749-RA
ATGCAAACTAGGTTTCTTGTGTTTTTGATAATGGGAAACATGCTTGATGGGTTTTCTGATCTATCCCCTTTCTACAGGTACCGGGCCATCACTAGTGCTTACTACCGAGGAGCAGTTGGTGCACTGCTTGTGTATGATGTCACTCGACATTCTACTTTTGAGAATGTTGAGAGGTGGTTAAAGGAGTTGAGGGACCATACCGACCCCAACATTGTTGTCATGCTCATTGGAAACAAGTCTGACCTCCGTCATCTTGTGGCCGTCTCTACCGACGATGGAAAATCCTTTGCTGAGAGGGAATCACTCTACTTCATGGAGACCTCTGCGTTGGAAGCAACCAATGTGGACAATGCATTTGCGGAAGTCCTGACTCAGATCTACCGTATTGTGAGCAAAAAAGCAGTGGAGACAGGCGATGAGGGAGCTGCATCAACCATTCCCAGCAAAGGAGAGAGAATAAATATCAAGGATGATGTGTCAGCACTGAAGAGAGTCGGATGCTGCTCGAGT
>gnl_Orysa_v7.0_LOC_Os10g23100.1
ATGGCGGGCGGGGAGAAGGTGGACTACGTGTTCAAGGTGGTGCTGATCGGGGACTCCGCCGTCGGCAAGTCCCAGATCCTCGCCCGCTTCGCCCGCAACGAGTTCTCCATCGACTCCAAGGCCACCATCGGCGTCGAGTTCCAGACCCGCACCCTCCTCATCGACCACAAGTCCGTCAAGGCCCAGATCTGGGACACCGCCGGCCAGGAGAGGTATAGAGCTGTCACGAGTGCATACTACAGAGGAGCATTGGGAGCTCTCCTAGTCTACGATATCACCAAGCGCCAGAGCTTTGATCACATCCCTCGCTGGCTGGAGGAGCTCCGTGGCCATGCGGACAAGAACATAGTCATCATGCTGGTTGGCAACAAGAGCGATCTTGAAGACGAGCGGGCCGTGAGCACCGAGGATGCCAAGGAGTTTGCTGAGAAGGAGAACCTCTTCTTCCTGGAGACCTCCGCTCTGCAGGCCACCAACGTCGAGAACGCCTTCCAGACCGTCCTGTCAGAGATATTCAAAATTCACAGCAAGAAGAACATGGCAGCGGACCCAAAAGCAAACGGCGCTGCCCCATCGCTAGCAGGGAAGAAGGTCGTCGTCCCGGGCCCAGCGCAGGAGATCCCCAAGAGCAAGTGCTGCAGTTCCATG
>gnl_Orysa_v7.0_LOC_Os08g41340.1
ATGGGGGACGAGTCGGAGGGGGAGACGGAGGAGTACCTGTTCAAGGTGGTGATCATCGGGGACAGCGCGGTGGGGAAGAGCAACCTGCTGTCCCGCTACGCCCGCAACGAGTTCAATCTCCACTCCAAGGCCACCATCGGCGTCGAGTTCCAGACGCAGAGCATGGACATCAACGGCAAGGACGTCAAGGCCCAGATCTGGGACACCGCCGGCCAGGAGCGCTTCCGCGCCGTCACCTCCGCCTACTACCGCGGCGCCTTCGGCGCCCTCCTCGTCTACGACATCTCCCGCCGCTCCACCTTCGACAACGTCGGTCGCTGGCTCCAAGAACTCAACACACATTCGGACACGACTGTAGCCAAGATGTTGGTGGGCAACAAGTGTGATCTGGATAATATCCGTGAAGTGCCGGTAGAGGAAGGCAAAGCACTTGCTGAAGCTGAAGGGCTGTTCTTCATGGAGACCTCTGCTCTGGACTCGACAAACGTGAGGACAGCTTTCGAGATCGTAATCAAGGAGATCTACAGCAACGTGAGCAGGAAGATCTTGAATTCGGACTCCTACAAGGCGGAGCTATCCCTCAATAGGGTAAGCATTGAGGGTGATTCGAAGGATGATCAGAAACAGTCAAACCGGTTTGGATGTTGC
>gnl_Orysa_v7.0_LOC_Os07g44040.1
ATGGCCTATGATGGAGATGAGGAACAAAGCCAGGATTATCTATTCAAGATTGTTCTACTTGGTGACTCTTCTGTCGGTAAATCAAATTTGCTGGCAAGATTTGCAAGGAACGAGTTCTATCCAAACTCTAAATCTACTATTGGAGTGGAGTTCCAGACACAAAAGTTGGTAATTGATGGCAAGGAAATCAAAGCTCAGATATGGGACACTGCTGGACAAGAGCGCTTCAGAGCAGTCACATCTGCCTACTATAGAGGAGCTGTTGGAGCCCTACTTGTTTATGATATTAGCAGGCGTCAGACTTTTGATAGTGTTGGTCGATGGCTGAATGAACTGCACACTCATTCCGATATGAATGTCGTCACAATTCTTGTTGGCAACAAGACCGATCTCAAGCATGCGCGTGAGGTGAGCACCGCAGAAGGCAAAGCTCTGGCTGAGTCACAGGGCCTCTTCTTCATGGAGACCTCAGCCTTGGACTCATCAAATGTCGCGGAAGCTTTCCAAACTGTAGTGAAAGAGATATACGGCATACTAAGCAGGAAGGTATTTCAATCTCAAGAGCAGAAGAGAAGCGAGCAGTCATTAAGCAACGGGAAACCCGTGATGCTGAGCGACTCCAACGAACCAACCAGTGGTGGGAGGTGGTGCTGTTCTTCA
>gnl_Orysa_v7.0_LOC_Os01g62950.1
ATGGCGCACCGGGTGGACAACGAGTACGACTACCTGTTCAAGATCGTCCTCATCGGCGATTCCGGCGTCGGCAAGTCCAACATCCTCTCCCGCTTCACCCGCAACGAGTTCTTCCTCGAGTCCAAGTCCACCATCGGCGTCGAGTTCGCCACCCGCACCCTGCAGATAGAAGGGAAGACTATCAAGGCTCAGATATGGGACACGGCAGGTCAAGAGAGATACCGTGCAATCACGAGTGCTTATTACAGGGGTGCAGTTGGAGCACTTCTTGTATTCGACATAACAAAGAGGCAAACCTTCGACAATGTTCAGAGGTGGCTGCGGGAGCTCCGGGACCATGCAGACGCCAACATTGTTGTCATGATGGTCGGAAACAAGTCTGACTTAAACCATCTACGATCAGTCCCCGAGGAAGATGGCCATGCGTTCTCTGAGAAAGAAGGTCTCTCCTTCCTTGAGACGTCTGCTCTGGAAGCGATTAATGTGGAGAAAGCATTCCATACTGTATTGAGTGAAATTCACCAGATTGTAAGCAAGAAAGCACTTGCAGCTCAGGAATCCGCGTCTACAAATGGGCGTTCCATGCAAGGAACTACGATCAACGTTGCTGAAGCTCCAGCCGCCACAAAAGGTTCTTGCTGTTCTAGT
>gnl_Orysa_v7.0_LOC_Os01g54590.1
ATGGCGGCGGGCGGAGGCGGCGGCTACAGGGCGGAGGACGACTACGACTACCTGTTCAAGACGGTGCTCATCGGCGACTCCGGCGTGGGCAAGTCCAACCTGCTGTCGCGTTTCACCAAGAACGAGTTCTGCCTCGAGTCCAAGTCCACCATCGGGGTCGAGTTCGCCACCCGCAGCATCCAGGTCGACGGCAAGGTCGTCAAGGCCCAGATTTGGGACACCGCCGGCCAGGAGAGATACCGTGCTATTACAAGTGCCTATTACAGAGGAGCAGTAGGTGCACTGCTTGTCTATGATGTCACTCGGCGTGCTACTTTCGATAATGTGGCACGCTGGCTAAAAGAGCTGAGAGACCACACTGACCCTAGTATTGTTGTCATGCTAGTAGGCAACAAATCCGATCTCCGCCATCTGGTGGCTGTTTCAACTGAAGATGGAAAGGAATATGCTGAGGCTGAGTCATTGTACTTCATGGAGACATCTGCATTAGACGCCACAAATGTAGAGAATGCTTTTGCAGAAGTTTTGACTCAGATATACCAAACTGTCAGCAAGAAGACGGTTGAGGCATCAGATGATGGATCAAATGCTCCAATCAAAGGAGAGAAGATTAATGTGAAAGATGACGTGTCTGCGCTGAAGAGAATTGGCTGTTGCTCAAAT
>gnl_Orysa_v7.0_LOC_Os01g47730.1
ATGGCGGCGGCGGCGGCGGCGGCGGGGTACAGGGCGGAGGAGGAGTACGACTACCTGTTCAAGGTGGTGCTGATCGGGGACAGCGGCGTGGGGAAGTCGAACCTGCTGTCGCGGTTCGCGCGGGACGAGTTCAGCCTGGAGACCAGGTCCACCATCGGCGTCGAGTTCGCCACCAAGACCGTCCGCGTCGACGACAGGCTCGTCAAGGCCCAGATCTGGGACACCGCCGGCCAAGAGAGGTACCGCGCCATCACGAGCGCCTACTACCGCGGCGCGGTGGGCGCGCTGGTGGTGTACGACGTGACGCGCCGCATCACGTTCGAGAACGCGGAGCGGTGGCTCAAGGAGCTCCGCGACCACACGGACGCCAACATCGTCGTCATGCTCGTGGGCAACAAGGCCGACCTGCGCCACCTCCGCGCCGTCCCCGCGGAGGACGCCAGGGCGTTCGCCGAGGCGCACGGGACCTTCTCCATGGAGACGTCGGCGCTGGAGGCCACCAACGTGGAGGGCGCCTTCACCGAGGTGCTCGCGCAGATCTACCGCGTCGTCAGCCGGAACGCGCTCGACATCGGCGACGACCCCGCCGCGCCGCCCCGGGGGCGGACCATCGACGTCAGCGCCAAGGATGACGCCGTCACCCCCGTGAACAGCTCAGGGTGCTGCTCGTCT
>gnl_Orysa_v7.0_LOC_Os03g62600.1
ATGGCTCGGCGGCCGGCGCCGTGGGAGCAGGGCGGCGACGAGTACGACTACCTGTTCAAGATCGTGCTGATCGGGGACTCCGGCGTGGGGAAGTCGAACCTCCTCTCCCGCTTCACCCGCAACAGCTTCTCCCTCGACTCCAAGTCCACCATCGGCGTCGAGTTCGCCACCCGCACCATCCAGGTTGAAGGAAAGATTGTAAAGGCACAGATATGGGACACAGCCGGGCAAGAACGGTACCGGGCCATCACAAGCGCATACTACCGCGGCGCAGTGGGAGCATTGCTAGTCTATGATGTCACAAAGGCCACAACTTTTGAGAATGTGAAGAGGTGGCTCAAGGAGCTCCGTGACCATGCCGACTCCAACATCGTCGTCATGCTCATCGGCAACAAGATCGACCTCAAGCATCTCCGGTCAGTGTCCTTGGAGGACGCAACAAGCTTTGCAGAGAGGGAGGGCCTATCCTTCGTCGAGACCTCGGCGCTCGACGCGACGAATGTGGATAAAGCTTTTCAGACAGTGCTCACTGAGATCTACCGGATCATCAGCAAGAAGGCATTGGCTGCAGATGAGGCTGGAGCTGGTGCTGGTGCTGTCAGAGAGGGCCAATCTATCCAAGTCTCCGCGACAGATTCCAGCAGTTTTACATCAAGATGTTGCTCTTTC
>gnl_Orysa_v7.0_LOC_Os03g60870.1
ATGGCGCACCGGGTGGACAACGAGTACGACTACCTCTTCAAGATCGTGCTCATCGGCGACTCCGGCGTCGGCAAGTCCAACATCCTCTCGCGATTCACCCGCAACGAGTTCTGCCTCGAGTCCAAGTCCACCATTGGCGTCGAGTTCGCCACCCGCACGCTCCAGATAGAAGGGCAGACCATCAAAGCTCAGATATGGGATACTGCTGGGCAGGAGAGGTACCGTGCAATCACAAGTGCTTACTACCGGGGAGCTGTGGGGGCACTTCTAGTCTATGACATAACAAAGAAGCAGACGTTTGAAAACATCCAGAGGTGGCTTCGTGAACTTCGTGATCATGCGGACTCCAACATTGTCATTATGATGGTAGGCAACAAATCAGACCTTAACCACCTGAGATCAGTTCCAGAGGAAGATGGTCAGGCACTAGCAGAGAAGGAAGGTCTATCATTCCTCGAGACCTCAGCTCTGGAAGCCCTTAATGTTGAGAAGGCATTTCAGACTATCCTTAAAGATATTCATCAAATCATCAGCAAGAAGGCACTTGCTGCCCAAGAGGCAGCAGGCAGTGGACCTCCCACTCAAGGAACCACCATCAATGTTACTGATTCTGCTGTTAACACAAAGAGAGGATGCTGTTCTTCC
>gnl_Orysa_v7.0_LOC_Os09g15790.1
ATGGCGTACAGGGCGGAGGACGACTACGACTACCTGTTCAAGGTGGTGCTCATCGGCGACTCCGGGGTCGGCAAATCCAACCTCCTCTCCCGCTTCACCCGCAACGAGTTCAGCCTCGAGTCCAAGTCCACCATCGGCGTCGAGTTCGCCACCAGGAGCATCCGCGTCGACGACAAGGTCGTCAAGGCCCAGATCTGGGACACCGCCGGCCAGGAGAGGTATCGGGCGATTACAAGTGCATACTATCGAGGGGCAGTTGGCGCACTTGTCGTGTACGACGTGACACGCCATGTCACCTTTGAGAATGTAGAGAGGTGGTTGAAGGAGCTCCGGGATCACACAGATGCAAACATCGTCATCATGCTTGTTGGCAACAAGGCTGATCTGCGTCACCTTAGGGCCGTATCGGTTGAGGACGCCAAGGGCTTCGCCGAGAGGGAAAGCACCTTCTTCATGGAAACGTCCGCGTTGGAGTCCATGAATGTAGAAAGTGCCTTCACTGAGGTGCTAACTCAGATCTATCGCGTGGTCAGCAAGAAGGCCCTCGACATCGGCGATGACCCTGCTGCTCCACCAAGAGGACAGACCATCAATGTTGGTGGCAAAGATGATGTTTCTGCTGTGAAAAAGTCTGGATGCTGTTCATCC
>gnl_Orysa_v7.0_LOC_Os09g10940.1
ATGTCGCGAGGAGGAGGGAGCTACGGGGAGGTGGGGCAGAAGATCGACTACGTGTTCAAGGTGGTGCTGATCGGCGACTCCGCGGTGGGGAAGTCGCAGCTGCTGGCGCGGTTCGCCCGCAACGAGTTCAACCTCGACTCCAAGGCCACCATCGGCGTCGAGTTCCAGACGCGAACCCTCCACATCGACGCCCGCACCGTCAAGGCCCAGATCTGGGACACCGCCGGCCAGGAAAGGTACCGAGCAGTAACAAGTGCATACTACCGTGGTGCAGTGGGAGCTATGTTAGTATATGACATAACAAAGCGTCAGTCATTTGATCATGTAGCTAGGTGGCTCGAGGAGTTAAGAGGCCATGCTGACAAGAACATTGTTATTATGCTTATCGGTAACAAATCTGATCTAGGCACGCTTCGGGTTGTACCGACTGAGGATGCAAAGGAATTTGCTGAGCGTGAGAATCTCTTCTTCATGGAGACCTCTGCTCTTGAGTCTACCAATGTTGAAAATGCTTTCATGACCGTACTTACGGAGATTTACCGTATTGTCAGCAAGAAAAACCTTGTTGCAAATGAGGAGGTTGATTCTAGCGGAAACTCGAGCTTACTGAAAGGTACAAAAATTGTTGTCCCAGGTCAGGAGCCAGCCCCTCCAACCAAAGCATCATGTTGTATGTCC
>gnl_Orysa_v7.0_LOC_Os09g35860.1
ATGGTAGCGGAGGAGGAGGTGGTGGTGGTGTGGGAGGGGGAGAAGGAGGGGGAGATCGACTACGTGTTCAAGGTGGTGGTGGTGGGGGACTCGGCGGTGGGGAAGACGCAGCTGCTGGGGAGGTTCACCAAGGACGAGTTCTTCCTCGACTCCAAGTCCACCATCGGCGTCGAGTTCCAGACCCGCACCCTCTCCCTCCACCGCAAGCGCGTCAAGGCCCAGATCTGGGACACCGCCGGCCAAGAACGGTACAGGGCGGTGACGAGCGCGTACTACCGCGGCGCGCTGGGCGCCATGGTGGTGTACGACATCACGCGGCGGCGGACGTTCGAGAACGTGGCGCGGTGGGTGGAGGAGCTCCGGGCGCACGCCGATGGCTCCACCGTGGTGGCGCTGATCGGGAACAAGGCCGACATGCCGGCGGGCCGGCGCGAGGTCGCCGCCGACGAGGCCGCGCGGTTCGCGGAGGAGCAGGGGCTCTTCTTCTCCGAGGCGTCCGCGCTGTCGGGCGACAACGTGGACCGCGCCTTCCTCACGCTGCTCGAGGAGATCTTCGCCGTCGTGTCGCGCAGGGCGCTGGAGCTCGACGAGGCACGGCGGATGCGCGACGGCGGCGCCGGCGGCGGCGAGGTGCTGTCGCTGAAGGGGACCACGCTGGACGTCGGCTCCATCATGGAGACCAGCGCCATGAAGAAGAGCTCGCAGTGCTCCTGCTCG
>gnl_Orysa_v7.0_LOC_Os06g35814.1
ATGGCGGCGGGGTACCGGGCGGAGGACGACTACGACTACCTCTTCAAGGTGGTCCTCATCGGCGACTCCGGCGTCGGCAAGTCCAACCTCCTCTCCCGCTTCACCCGCAACGAGTTCAGCCTCGAGTCCAAGTCCACCATCGGCGTCGAGTTCGCCACCCGCTCCCTCCAGGTCGACGGCAAGGTCGTCAAGGCCCAGATTTGGGACACCGCCGGCCAGGAGCGATACCGTGCTATTACTAGTGCATATTACCGAGGTGCTGTTGGAGCGTTGCTTGTCTATGATGTCACCCGGCACTCAACCTTTGAGAATGTTGAGCGCTGGTTGAAGGAATTGAGGGACCATACAGACCCAAACATAGTTGTCATGCTAGTTGGCAACAAGTCTGATCTGCGCCATCTTGTAGCGGTTCAAACCGATGAAGGGAAGGCATTCGCGGAGAGAGAATCGCTCTATTTCATGGAGACCTCTGCGCTCGAGTCCACCAACGTTGAGAATGCATTTGCAGAGGTCTTGACCCAGATCTACCGCATCGTGAGCAAGAGGTCAGTCGAAGCAGGTGATGATGCAGGTTCTGGTCCTGGCAAGGGTGAGAAGATCAATATAAAGGATGATGTTTCGGCGGTGAAGAAGGGCGGCTGCTGCTCGGGC
>gnl_Orysa_v7.0_LOC_Os06g50060.1
ATGGAGGAGGAGGATTATGTGTTCAAGGTGGTGGTGATCGGGGACTCGGCGGTGGGGAAGACGCAGCTGCTGGGGCGGTTCACAAAGGACGAGTTCTTCATCGACTCCAAGTCGACCATCGGCATCGAGTTCCAGACGCGGACGGTGGAGATCGGCGGGAAGCGGGTGAAGGCCCAGATCTGGGACACCGCGGGGCAGGAGAGGTACCGCGCCGTCACCAGCGCCTACTACCGCGGCGCCCTCGGCGCCATGCTCGTCTACGACGTCACCAGCCGCCGGAGCTTCCACCACGCCGCCCGCTGGCTCCACGACCTCCGCGCCCACGCCGACAACTCCATCGTCGTCATGCTCATCGGCAACAAGGCCGACCTCTCCCACGCCCGCGCCGTCGCCGCCGACGAGGCCGCCGCCTTCGCCGAGGACCAGGGCCTCTTCTTCTCCGAGGCGTCGGCGCTCAGCGGGGACAACGTCGAGGAGGCCTTCCTCGGCCTCCTCCGGGAGATCCATGCCATCGTCTCGCGGAGGTCGCTGCTGGAGATGGACGGCATCAACGGCGACGCCGCCGCCAACGCCAACGCCGCGCTCATGCTCAGGGGCACCAAGCTCTCGCTCTCCGACGAGCTCTCCATCATGGAGACCAGCGCCATCAAGAGAGTGAGCAGGTGCTCATGCTCT
>gnl_Orysa_v7.0_LOC_Os05g44070.1
ATGTCGGCCGCGGCGGGCGGGTACAGGGCGGAGGACGACTACGACTACCTGTTCAAGGTGGTGCTCATCGGCGACTCCGGCGTCGGCAAGTCCAACCTCCTCTCCCGCTTCACCAAGAACGAGTTCAGCCTCGAGTCCAAGTCCACCATCGGCGTCGAGTTCGCCACCCGCAGCCTCCAGGTCGACGGCAAGGTCATCAAGGCCCAGATTTGGGACACCGCCGGCCAGGAGAGGTATCGTGCTATCACTAGTGCCTATTACCGGGGAGCTGTGGGAGCATTGCTCGTCTACGATGTCACCCGTCGTGCTACATTCGACAACGTGGGACGCTGGCTAAGGGAGCTTAGAGACCACACTGATCCTAGCATTGTCTGCATGCTGATTGGCAACAAATCCGATCTCCGCCACTTGGTGGCTGTCTCAACCGAGGACGGCAAAGAGTTTGCTGAAGCCGAATCAATGTACTTCATGGAAACTTCTGCGCTCGACGCTACCAACGTCGACAATGCGTTCGCGGAGGTCCTGACTCAGATATACCAGATTGTGAACAAGAAGCCGGTGGAGGCACCTGAGGATGGGTCGGCTGGCCCAGGAAAAGGAGAGAAGATAAACGTGAAAGATGATGTCTCGGCGATGAAGAGAGTTGGATGTTGCTCAAAC
>gnl_Orysa_v7.0_LOC_Os05g20050.1
ATGGGCGGGCGGGTGGATCACGAGTACTCGTACCTGTTCAAGATGGTGCTGATCGGCGACAGCGGCGTCGGCAAGTCTAATATCCTCTCCCGCTTCACCCGCAACCACTTCTCCCTCGACTCCAAGTCCACCATCGGCGTCGAGTTCGCCACCAAATCCCTGCAGATGGAGGGCAAAACAATAAAGGCTCAGATCTGGGACACAGCAGGACAGGAGAGATATCGTGCCATCACAAGTGCTTACTACCGTGGCGCTGTTGGGGCTCTCCTTGTTTACGACATCACAAAGAGGCAGAGCTTCGACAATGTCCACAGGTGGCTTCGTGAGCTCCGCGACCATGCCGACTCGAGCATTGTTATCATGATGGTCGGTAATAAGTCTGATTTGATTCATCTAAGGGCTGTCTCCGAGGATGAAGGTAAGGCATTGGCTGAAAAGGAGGGGCTGTTTTTTCTTGAGACATCAGCTATGGAGGCCGTGAATGTGGAGGAAGCCTTTCAGACTATCATCACAGAGGTCTATGGCATTGTTAACAGGAAAGCACTGGCCGCCAAAGAAGCAGCTGCTGCTTCTGCTCCGCTGCCTTCCCAGGGTAAAACTATCAGCATTGACAGCGCTGCAGGAAACACAAAGAGGGCATGCTGCTCTGCT
>gnl_Orysa_v7.0_LOC_Os05g01480.1
ATGGCGGGGACGCGGCGTGCGGAGGAGGAGTACGACTACCTGTTCAAGGTGGTTCTCATCGGCGACTCCGGCGTCGGCAAGTCCAACCTCCTCTCCCGTTTCACCCGCAACGAGTTCTGCCTCGAGTCCAAGTCCACCATCGGCGTCGAGTTCGCCACCCGCACCCTCCATGTGGAGGGCAAGATAATCAAGGCGCAGATCTGGGACACCGCAGGTCAAGAGCGATACAGAGCTATCACCAGCGCTTACTACCGTGGAGCTCTAGGAGCAGTCCTGGTCTACGACGTGAGCAAGCCCACAACCTTTGACAACATCAGCCGGTGGCTCAAGGAGCTCCGCGACCACGCTGATGCAAACATCAGAATCATGCTCGTCGGCAACAAGACTGATCTGAAGCACCTTCGGGCCGTCGCGACAGACGATGCGCACAAGTTTGCTGAGGCAGAAGGGCTGTCCTACATTGAGACTTCAGCTCTTGAGGCCACAAATGTGGAGGAGGCATTCCAGCTGATTCTCGGTGACATTTACAGGGCCATCAGCAAGAAGCCCGTGGCATCAGATGAAGGCGGGGCAGGTGCCGCTGGAGGTGTCAAAGAAGGGAAGACGATCAATGTCGCTGCCGGTGATGCCAATAGTGAAAAGAAGCAATGCTGCTCAACT
>gnl_Orysa_v7.0_LOC_Os05g48980.1
ATGGCGTACCGGGCGGACGACGACTACGACTACCTCTTCAAGGTGGTGCTCATCGGGGACTCCGGGGTCGGGAAGTCGAACCTGCTGTCCCGCTTCACGCGCAACGAGTTCAGCCTCGAGTCCAAGTCCACCATCGGCGTCGAGTTCGCCACCCGCAGCATCCACGTCGACGACAAGGTCGTCAAGGCCCAGATCTGGGACACCGCCGGGCAAGAAAGATATCGAGCTATTACAAGCGCATACTATCGCGGAGCAGTAGGGGCACTCGTTGTCTATGATGTCACGCGACATGTCACCTTTGAGAATGTGGAGAGGTGGATGAGGGAGCTCAAGGATCACACGGACGCCAACATCGTGATCATGCTTGTGGGGAACAAGGCAGATTTGCGCCACCTTAGGGCTGTCTCGACTGAGGATGCGAAAGCATTTGCTGAGAAAGAGAACACTTTCTTCATGGAGACGTCGGCCCTGGAGTCAATGAATGTGGAGAATGCCTTCACTGAAGTGCTCACCCAGATATATCATGTAGTGAGCAAGAAGGCTCTTGACATCGGCGATGACCCAGCTGCACCACCAAAGGGGCAGACCATCAATGTTGGTGGCAAAGATGATGTCTCTGCAGTGAAAAAGTCTGCTTGTTGTTCATCAGCG
>gnl_Phavu_v2.1_Phvul.010G116500.1
ATGAATGGGGTTGAGGGTGAGAAGCGGGAAGAGAATGGAAATGAGAAAATGGGTTATGATGTGCAGGAGAAAATAGACTATGTGTTTAAGGTGGTGGTGATAGGGGACTCAGCAGTTGGCAAGACTCAAATACTGTCAAGGTTTGCAAAGAATGAGTTTTGCCTTGACTCTAAGTCCACCATTGGTGTTGAATTCCAGACTAGGACTGTCACTATTAATGCCAAACTCATCAAAGCCCAGATCTGGGATACTGCTGGCCAAGAAAGGTACAGGGCTGTAACAAGTGCATACTACAGAGGTGCATTAGGGGCAATGCTGGTCTACGACATAACAAAAAGACAATCATTTGACCATGTTGCTAGGTGGGTTGAGGAACTGCGTGCACACGCAGATAGCTCCATTGTGATCATGTTGGTTGGTAACAAAGCTGACCTTGTGGACCAGAGAGTGGTGACAACTGAAGATGCAGTGGAGTTTGCTGAGGACCAAGGTCTCTTCTTCTCTGAGACTTCAGCTCTCAGTGGTGACAATGTGGAGAGTGCATTCCTCAAGTTGCTAGAAGAGATCAATAGTGTAGTGTCTAAAAGGTCATTGGAATGTGGTTGTGGGAAGGTGAACAGTGCCAACAATTTTGCCTCATTCAAGGGAACTAAGGTTGATATACTCTCAGGTCCTGAATTGGAAATTAGTGAGATGAAGAAATTGTCTTCTTGCTCTTGT
>gnl_Phavu_v2.1_Phvul.003G073500.1
ATGGGGGCGTACAGAGCCGACGACGATTACGATTACTTGTTCAAGGTGGTCCTCATCGGTGACTCCGGCGTCGGCAAATCAAACCTTCTTTCTCGCTTCACGCGAAACGAGTTCAGCCTCGAATCCAAGTCCACCATTGGCGTTGAGTTCGCCACCAGAAGCATTCGCGTCGATGATAAGGTTGTCAAGGCTCAGATTTGGGACACTGCTGGCCAAGAAAGGTACCGAGCAATTACAAGTGCATATTATCGTGGAGCTGTTGGTGCTTTACTAGTATATGATGTTACGCGTCATGTTACTTTTGAAAATGTGGAGAGATGGCTAAAAGAGCTGAGAGATCACACAGATGCCAACATTGTGGTGATGCTTGTAGGGAACAAAGCAGACCTGCGTCATCTGCGAGCAGTTTCCACCGAAGATGCTACAAGTTTCGCCGAGCGAGAGAGTACTTTTTTTATGGAAACATCTGCCCTGGAATCATTGAACGTTGAAAATGCCTTCACAGAAGTGCTGACCCAGATCTATCATGTTGTAAGCAAGAAGGCCCTTGAGATTGGAGACGATCCAGCTGCTTTACCAAAAGGGCAAACAATTAATGTTGGTTCCCGTGATGATGTATCAGCAATGAAGAAAGCTGGATGTTGTTCTGCT
>gnl_Phavu_v2.1_Phvul.005G081400.1
ATGGCGGGTTACAGAGCCGACGACGACTACGACTACCTCTTCAAGGTTGTCCTCATCGGAGACTCCGGCGTCGGCAAGTCCAACCTGCTTTCTCGCTTCACCAAGAACGAGTTTAACTTGGAGTCCAAGTCCACCATTGGCGTCGAGTTCGCCACTCGCACCTTGAACGTCGATTCCAAAGTCATCAAGGCCCAGATCTGGGACACCGCGGGCCAAGAAAGGTATCGTGCCATCACCAGTGCTTACTACCGTGGCGCAGTTGGTGCGCTTCTGGTGTACGATGTTACTCGCCATGCAACATTCGAGAATGTTGACAGATGGCTGAAAGAGCTGCGAAATCACACAGACGCCAACATTGTGGTGATGCTTGTTGGAAACAAATCAGACCTTCGCCACCTGGTAGCTGTTACAACAGAAGATGGGAAGTCGTATGCTGAGAAAGAATCACTTTACTTTATGGAAACCTCAGCTCTGGAGGCCACCAATGTAGAGAATGCATTTGCTGAAGTTCTAACTCAAATCTACCGCATTGTTAGCAAGAAAGCAGTAGAGGGTGTTGAGAATGGAACAGCGTCTGTGCCTGCCAAAGGGGAGAAAATTGACCTGAAAAATGATGTGTCTGCTTTGAAGAGAGTTGGATGCTGCTCAAGC
>gnl_Phavu_v2.1_Phvul.005G099300.1
ATGGGTGCCGACGAAGACTATGACTACTTGTTCAAGCTCGTACTCATCGGTGATTCTGCCGTTGGAAAGTCTAATCTCTTGTCACGATTCACGCGAAACGAGTTCAGCTTAGAGACCAAATCCACCATCGGCGTCGAATTCGCCACCCGCAGCGTCCCCGTCGATAGCAAGCTTGTCAAGGCACAAATCTGGGACACCGCCGGTCAAGAAAGATATCGTGCTATTACAAGTGCATATTACCGAGGAGCAGTTGGTGCTTTGGTTGTGTACGATGTAACTCGACAATTGACGTTTGAGAACGTGGAGAGATGGTTGAAGGAGCTTCGGGATCACACAGAAGCATATGCTGTAGTCATGCTAGTGGGAAACAAGGCAGATCTTCGACATTTGCGTGCTGTGTCAACTGAAGAAGCCAAAGAATTTGCAGAGAAAGAGAATATATACTTCATGGAAACCTCTGCCCTTGAGTCCTTGAATGTGGACAAAGCTTTCATAGAAGTGCTGACTCAGATATACAATGTTGTGAGTAGGAAAACTCTTGAGACAGTGGATAACCCTCCTGCAACATCCTTGCCCAAAGGGGAAACCATTGTTGTTGGAACCAAAGATGATGTCTCAGCAGTTAAAAAGAGTGGATGCTGTTCCACA
>gnl_Phavu_v2.1_Phvul.005G093700.1
ATGGCGGGGTACAAGGCCGATGACGAGTACGATTACCTTTTCAAGCTGGTTCTGATCGGCGATTCCGGCGTGGGGAAGTCCAACCTCCTCTCGCGCTTCACGCGGAACGAGTTCAATTTGGAGTCCAAGTCCACCATAGGGGTTGAGTTCGCCACCAAGAGTTTGAATATCGATGCCAAGGTCATCAAGGCTCAGATTTGGGACACCGCTGGCCAGGAAAGGTACCGTGCCATTACTAGTGCTTACTACCGAGGAGCTGTTGGTGCCTTACTTGTCTATGATGTCACACGCCGTGCCACATTTGAGAATGCTGCAAGATGGTTGAAAGAGTTGAGAGATCACACAGACCCCAACATTGTGGTCATGCTTATTGGAAATAAGTCAGATCTTCGACACCTTGTTGCTGTTCCAACAGAAGATGGGAAATCTTTTGCAGAGAGGGAATCTCTGTACTTCATGGAGACTTCTGCTTTAGAAGCAACCAATGTTGAAAATGCATTTACTGAGGTTCTTTCTCAGATTTACCGCATAGTGAGCAGGCGAGCAGTTGAGGCTGGCGACAACGGCAGTTCTTCCACTGTCCCGTCTAAAGGACAGACTATAAACGTAAAAGACGATTCCTCAGTTTTGAAGAAAATTGGATGCTGCTCGAAC
>gnl_Phavu_v2.1_Phvul.011G213600.1
ATGGCTCAGTGGCAGGGTGATGCTGATGAGGGTATAGACTACATGTTCAAGATTGTGATGGTTGGTGACTCTGGGGTTGGAAAGTCTCAGCTTCTGAATCGATTTGTGAAGAACGAGTTCCTCATGAAATCGAAACCCACAATTGGGGTGGAGTTTCTGACTAGGACGGTCGTGATGGACCACAAGCTTGTCAAGGCACAGATTTGGGACACTGCTGGTCAAGAAAGGTACCAGGCAATTACAACTGCATATTATAGGGGTGCAACCGGTGCATTACTAGCATACGACATAACCAAGCAGCAAACCTTTGATCATGTTGAGAAGTGGTTGGATGAACTGAGGATACACGCGGATCAAAATATACTTGTGATGCTTGTTGGCAACAAATCTGACCTGAGTTCTCTTAGAGCAGTGCCTGTGGAGGTGGCAAGAGAGTTTGCACAGCAGGAGGGTCTATTCTTTCTGGAGACATCTGCACTTGACTCCAGCAATGTGGAATCAGCTTTCATTGGTCTCCTCTCTCAAGTATATAGAACAGTTAGTAGGAAGCAGATCCTTGTGGATGGACATGAATCAAATTTTGATAAAGTAAACCTTGAACTTGAAGGAACAAAAATTAAGATGCCATTTCAAGAAACTGAATGCCAGAATGCTAAAAAGAGATCCAATTGTTGCAGTATTCTT
>gnl_Phavu_v2.1_Phvul.011G061100.1
ATGACGCATCGAGTGGACCACGAGTATGACTATCTGTTCAAGATCGTTTTGATCGGAGACTCAGGTGTTGGCAAATCCAACATCCTTTCAAGGTTCACTCGAAACGAGTTCTGCTTGGAGTCCAAATCCACTATCGGAGTCGAGTTCGCCACCAGGACTCTTCAGGTAGAGGGGAAGACTGTGAAAGCACAGATCTGGGACACAGCAGGTCAGGAGCGGTACCGTGCCATTACCAGTGCTTATTATAGAGGAGCTGTAGGTGCTTTACTTGTATATGACATAACTAAGAGACAAACCTTTGACAATGTCCAAAGGTGGTTGCGTGAGCTGAGGGACCATGCGGATTCTAATATAGTTATCATGATGGCTGGAAATAAATCTGATTTGAGCCATCTAAGAGCGGTTTACGAGGACGATGGTCAAAACTTGGCGGAGAGGGAAGGTCTGTCGTTTCTTGAGACATCTGCACTGGAGGCAACCAACATTGAGAAGGCATTCCAAACCATTTTGACAGAGATTTATCATATTGTTAGCAAAAAGGCACTCGCAGCTCAGGAAGCAGGTGTTGGTACCACACTTCCTGGTCAAGGTACCACCATCAATGTTGGGGATGCATCTGGGAATACAAAGAGAGGCTGCTGCTCCACT
>gnl_Phavu_v2.1_Phvul.011G116100.1
ATGGGTGCGTACAGAGCGGACGATGATTACGACTACTTGTTCAAGGTGGTGTTGATCGGAGATTCCGGCGTTGGGAAATCGAACCTCTTGTCTCGATTCACGAAGAACGAATTCAGCTTGGAATCTAAATCCACCATTGGCGTTGAATTTGCCACCCGCAGCATCCACGTCGATGACAAGATCGTAAAGGCACAAATTTGGGACACCGCGGGCCAAGAAAGATATCGCGCAATTACAAGTGCCTATTATCGAGGGGCCGTGGGAGCTTTGCTTGTGTATGATGTTACCAGACATGTGACTTTTGAAAACGTGGAGAGATGGTTAAAGGAGCTTCGTGATCACACAGATGCCAACATTGTAATCATGCTTGTAGGGAACAAGGCTGATCTCCGTCACCTAAGAGCCGTGGCCACAGATGACGCGAAGGCGTTTGCTGAGCGAGAAAACACATTTTACATGGAAACATCTGCTCTTGAGTCCTTGAATGTTGACAATGCCTTCACAGAAGTGCTCACTCAGATATATCGTGTTGTTAGTAGGAAAACTCTTGAGATTGGAGATGACCCTGCAGCCTTGCCTAAGGGCCAGACCATCAATGTTGGCAGTAGGGATGATGTCTCAGCTGTTAAAAAGGCTGGATGCTGCTCTGCA
>gnl_Phavu_v2.1_Phvul.008G001800.1
ATGTGGGGTTCCGATGACGAGGGAGGAGAAGAGTACCTCTTCAAGATCGTCATAATCGGAGACTCGGCGGTCGGAAAATCCAACCTCCTTTCCCGCTACGCCCGCAACGAGTTCAATATGCACTCCAAGGCCACCATAGGCGTCGAGTTCCAGACTCAGTGCTTGGAGATCGACTCCAAGGAAGTCAAGGCTCAGATTTGGGACACCGCCGGCCAAGAGCGGTTCCGCGCCGTCACCTCCGCCTACTACCGCGGCGCTGTCGGCGCTCTCATTGTCTACGACATCTCCCGCCGCACCACCTTCGACAGCGTCGGTCGCTGGCTCGACGAGCTTAAAACTCATTGCGATACGACGGTGGCGATGATGCTGGTGGGGAACAAATGCGATTTGGAGAATATACGAGCGGTGAGCGTTGAGGAAGGGAAAAGCCTTGCAGAAGCGGAAGGATTGTTTTTCATGGAAACGTCTGCGTTGGACTCCACCAACGTGAAGACGGCATTCGAGATGGTTATTCGAGAGATATACAACAACGTGAGCAGGAAGGTCCTCAACTCCGATGCATACAAGGCAGAGTTGTCGGTGAACAGGGTCAGCCTCGTCAACAATGGCCCTGCTACATCCAAAAACCAGACTTATTTTTCTTGCTGTTCCAGA
>gnl_Phavu_v2.1_Phvul.008G229600.1
ATGGCGTACAAAGTGGATAATGAATACGACTACCTCTTCAAGGTCGTTTTGATCGGGGACTCGGGGGTTGGCAAGTCTAACATCCTTTCCAGGTTTACGCGAAACGAGTTCTGCTTGGAATCTAAGTCTACCATTGGGGTTGAATTCGCAACCAGAACATTGCAGGTGGAGGGGAAGACTGTAAAGGCACAAATATGGGACACTGCAGGGCAAGAGAGGTACAGAGCTATCACTAGTGCCTACTATAGAGGAGCAGTTGGTGCCTTGTTGGTGTATGACATAACCAAGAGGCAAACATTTGACAATGTGCAGAGGTGGCTCCGTGAACTAAGGGACCATGCAGACTCCAACATCGTTATCATGATGGCTGGAAACAAATCTGACCTGAATCATCTGAGAGCAATTCCTACTGATGATGCTCAAAGTTTGGCTGAGAGGGAAGGTTTGTCCTTTCTAGAGACTTCAGCATTGGAGGCATACAATGTGGAGAAGGCATTCCAAACCATTTTGTTTGATATATATCACATTATAAGCAAAAAGGCACTGGCAGCACAAGAGGCCACTTCTTCTACGGGCCTTCCCCAAGGAACTACCATAAATGTCTCCAATATGCAAGGTAATACAGAAAGCAGAAGTTGTTGCTCTAAC
>gnl_Phavu_v2.1_Phvul.008G135600.1
ATGGCGGAGAACGGCGACGGCACCGAGGAGTACCTCTTCAAGGTGGTGCTCATCGGGGACTCTGCAGTCGGCAAGTCCAACCTCCTGTCGCGGTTCGCGCGGAACGAGTTCGACAGCAACTCAAAGGCCACCATTGGGGTGGAGTTCCAGACGCAGGTGGTGGAGATCGACGGCAAGGAGGTCAAGGCGCAGATCTGGGACACTGCGGGCCAGGAGCGCTTCCGAGCTGTCACTTCCGCTTACTACCGAGGCGCCGTTGGAGCTCTCATCGTCTACGATATCAGCAGAAGAGGCACCTTCGACAGCAGCAAGCGCTGGCTCGAAGAGCTCACTACTCAAAATGACAGCACCGTAGCAAGAATGTTGGTGGGAAATAAAAGCGACTTGGAGAATATTAGAGAGGTGAGCACAGAAGAGGGCAAAAGTCTTGCAGAAGAAGAGGGCTTGTTCTTTATGGAGACATCTGCACTCGATTCTACCAATGTCCAAACAGCTTTCGAGATTGTTATCCGCGAAATTTACAACAATATCAGCCGTAAAACATTGAACTCTGATTCTTACAAGGCTGAGTTGACTGTGAATCGAGTAAGCTTGGTTAATGGTGCAGGATCAAAGGAAGGTGTTTCTTGTTGTTCTCGA
>gnl_Phavu_v2.1_Phvul.008G143600.1
ATGTCGAATTTGTACGGGGATTACAGCCAAAAGATTGATTACGTGTTCAAGGTGGTGTTGATTGGGGACTCCGCAGTTGGCAAAACTCAACTTCTTGCACGCTTTGCAAGGAACCAATTCAGCCTCGATTCCAAGGCAACCATTGGGGTTGAGTTTCAGACTAAAACACTCATCATTGATAACAAAACAGTCAAATCTCAGATTTGGGACACCGCTGGCCAAGAAAGGTACAGGGCAGTTACCAGTGCATACTATCGAGGTGCTGTTGGGGCAATGTTAGTTTATGACATGACTAAGCGTCAATCGTTTGACCACATGGTAAGGTGGTTGGAAGAGTTGCGAGGCCATGCTGACCAAAATATTGTCATCATGCTAATTGGGAACAAGTCTGATTTGGCAAGCCTTAGAGCAGTGCCAATGGAAGATGCAGAGGAGTTTGCACAAAGAGAGAATTTGTTCTTTATGGAGACATCAGCACTTGAGTCCACTAATGTTGAAACTTGCTTTTTGACCATTCTAACTGAGATATATCGGATTCATGCCAAGAAATCACTCACTGCGAATGATGATGATAATGGGGGTTCGGGGCTTCTTAAGGGAAGCAGAATAATTGTTCCCAACCAAGAAATTGGTAATGGTGGAAAAACAGGTGGTTGTTGTTTTGCCTCC
>gnl_Phavu_v2.1_Phvul.004G151500.1
ATGGCTGTGGCTGATGATGCATTTGATGAGCAGTGTGATTACCTTTTCAAAGCTGTTCTGATTGGAGACTCAGGAGTTGGGAAGACAAATCTGATATCAAGATTTGCAAAAGATGAATTCAGGTTGGATTCCAAGCCAACCATAGGTGTTGAGTTTGCATACAGAAACATCAAAGTCATGGAAAAGCTCATCAAAGCACAGATATGGGACACTGCCGGCCAAGAAAGGTTTAGGGCTATCACAAGTTCATACTACAGAGGAGCCTTGGGGGCAATGCTGGTGTATGACATAACCAAGAGAGCAACTTTTGTGAATGTAAGAAAATGGCTTCATGAGTTGAGAGAGTTTGGAGGAGATGACATGGTGGTTGTTTTGGTGGGAAACAAGTGTGATTTGGTGCAATCAAGGGAAGTTGAGAAAGAAGAAGGAAAAGGGTATGCAGAAACAGAAAGGTTATGCTTCATGGAAACCTCTGCTCTGCAGAATCAGAATGTTGAGGAAGCATTCATAGAAATGATCACCAAGATTCATGACATCATAAGCCACAAAAGTTTGGAAATCAAAATGAATGGCACATCATTGAATCTTCCTAATGGGAAGGAAATCCATATAGCTGATGAAGTCACTGCTACTAAACAACCTAATTATTGTTGTTCA
>gnl_Phavu_v2.1_Phvul.007G117800.1
ATGGCTTTACCTAATGAAGAAGAGAAGACTGAGGACTACCTTTTCAAGATTGTTTTAATTGGTGATTCAGCTGTTGGGAAATCAAATTTACTTGCACGATTTGCCAGGGATGAGTTTTATCCTAATTCGAAATCAACTATAGGAGTAGAGTTTCAAACTCAAAAGATGGATATTAATGGAAAGGAAGTTAAAGCACAGATATGGGACACTGCTGGGCAGGAGAGGTTCAGAGCTGTTACATCTGCATATTATAGGGGTGCAGTTGGAGCTCTTCTTGTGTATGACATCAGCCGGCGCCAAACATTTGATAGCATAGGCCGATGGCTTAATGAACTCCATACTCACTCTGACATGAACGTTGTTACAATACTTGTCGGGAACAAGTCAGATCTTAAAGATGCAAGGGAAGTGGCTACAGCTGAAGGCAAGTCCTTGGCTGAGGCACAGGGTTTGTTCTTCATGGAGACATCAGCTCTGGATTCATCAAATGTAGCAGCTGCTTTTGAAACCGTTGTAAAGGAGATCTACAACATCTTAAGTCGGAAGGTTATGATGTCTCAAGAGCTCAACAAACAGGATGTTGCCCGAATTGAAAATGGAAAGACTGTTGTTCTACAAGGGGAAGCTGAACAAGAAGCAGAAGCAGCAGCAGCAACAGATGTCGAGCCAGCAAAAGGTTGTTGT
>gnl_Phavu_v2.1_Phvul.007G257200.1
ATGTCGAACCTGTACGGCGATTTCAGCCAGAAGATCGATTACGTCTTCAAAGTGGTGTTGATCGGTGACTCCGCCGTCGGCAAGACCCAGCTCCTCGCGCGCTTCGCCAGAAACCAATTCAGCGTCGATTCAAAAGCCACGATCGGCGTCGAGTTTCAGACCAAAACGCTCATCATCGACAACAAAACCGTCAAGGCTCAAATATGGGACACCGCCGGCCAAGAAAGGTACAGGGCAGTTACTAGTGCATATTATCGCGGTGCTGTTGGAGCAATGTTAGTTTATGACATGACTAAGCGTCAATCATTTGACAACATGGCAAAGTGGTTAGAGGAACTGAGAGGCCATGCAGACAAAAATATTGTTGTGATGCTAATTGGCAACAAGTGTGATCTTGGAACTCTTAAAGCAGTGCCAACTGAAGACGCTGAGGAGTTTGCACAAAGAGAGAACCTATTCTTTATGGAGACATCAGCACTCGAGTCCACTAATGTGGAAACTGCCTTTCTGACCATTCTATCTGAGATATACAGACTTATAAGCAAGAAAACACTAACTGCCAATGATGATGCAGATCCAAATGGCAGTTCAGGGCTTCTGAAGGGAACCAAGATAATTGTTCCTAACCAAGACATGAATGCTGAAAAAAAGGGTGGCTGCTGTGGA
>gnl_Phavu_v2.1_Phvul.001G253300.1
ATGGCCAGTGCAGGAGGCTACGGAGACGCGAACCAGAAGGTAGATTACGTGTTCAAGGTGGTGCTTATAGGCGATTCCGCGGTGGGGAAGTCGCAGATACTTGCGCGATTCGCCAGAAACGAGTTCAGCTTGGATTCGAAGGCCACAATCGGCGTCGAGTTCCAAACGCGCACTTTGGTGATTCAGCACAAGAGCGTCAAGGCTCAGATCTGGGACACTGCTGGACAAGAACGATATAGAGCAGTCACAAGTGCATACTACAGGGGTGCTGTCGGGGCAATGTTGGTTTACGACATCACAAAACGTCAAAGCTTCAATCACATACCTCGCTGGTTAGAAGAACTGCGTAACCATGCTGATAAGAATATAGTCATTATTCTTATAGGAAACAAAAGTGATCTGGAGAACCAGCGTCAGGTACCCACAGAGGATGCAAAAGAATTTGCCGAGAAAGAAGGTTTATTTTTCTTGGAGACTTCAGCACTGGAAGCGACTAACGTTGAAACAGCCTTCATGACGGTTTTGACGGAAATATTCAACATTGTTAACAAGAAGAACCTAGCGGCTGGTGATAGTCAGGGAAATGGCAACTCAGCATCTCTGTCTGGCAAGAAGATTATTGTTCCCGGTCCTGCTCAAGAAATCCCTAAGGGGAACATGTGTTGTCAG
>gnl_Phavu_v2.1_Phvul.001G238000.1
ATGGCATACAAAGTGGACCATGAATACGACTATCTCTTCAAGATAGTACTCATTGGAGACTCTGGCGTTGGAAAATCCAATATCCTTTCCAGGTTTACACGGAACGAGTTTTGCTTGGAGTCTAAGTCTACCATTGGGGTTGAATTCGCAACCAGAACATTACAGGTGGAGGGGAAGACTGTGAAGGCACAAATATGGGACACAGCTGGTCAAGAGAGGTATCGGGCTATCACAAGTGCATACTACAGAGGAGCAGTTGGTGCCTTGTTGGTGTATGACATAACGAAGAGGCAAACATTTGAGAATGTACAAAGGTGGCTTCGTGAACTGAGGGACCATGCAGACTCCAACATTGTTATTATGATGGCTGGAAACAAGTCTGATCTCAACCATCTCAGAGCAGTCTCTACCGAGGATGCTGAAAGTTTGGCTGAGAGAGAGGGTTTGTCATTCCTAGAGACTTCAGCATTGGAGGCCTTCAATGTTGAGAAAGCATTTCAAACCATTTTGTTTGATATTTACCAAATTATAAGTAAAAAGGCACTGGCTGCACAGGAAGCAGCTTCCACTAGCGTTCCTCATGGGACTACCATAAATGTCTCAAATATGTCTGATAGTGTGGAGAAGAAATCTTGTTGCTCCAAT
>gnl_Phavu_v2.1_Phvul.006G220200.1
ATGGGTCGTGGAGCAGAGGAAGAGTACGATTATCTGTTCAAGGTGGTGCTGATCGGGGATTCAGGAGTTGGAAAATCGAATCTTCTCTCCCGATTCACCCGCAACGAGTTCTGTCTCGAGTCAAAGTCCACCATTGGCGTCGAATTCGCCACTCGCACTCTCGAGGTGGAGGGAAGAAGCGTGAAAGCTCAGATATGGGACACGGCGGGGCAGGAACGATACAGAGCCATTACGAGCGCCTACTACCGCGGTGCTCTGGGAGCTCTTCTGGTCTACGACGTCACCAAACCGACGACATTCGAAAACGTTAGCCGGTGGCTGAAGGAGCTGAGGGATCACGCGGATGCGAACATCGTGATCATGCTGATCGGTAACAAGACAGATCTGAAGCATCTGAGAGGTGTTGCGACTGAGGATGCGCAGGGTTATGCTGAGAAGGAGGGCCTCTCTTTCATCGAGACCTCTGCTCTTGAAGCTACCAATGTGGAGAAGGCTTTTCAGACCATTCTCTCCGAGATCTACCGCATCATCAGTAAGAAATCACTCTCTTCCAACAATCACTCTGCATCTGGTGCTGTTAAAGAAGGCAAGACCATCGCAGTTGCTGAATCCCAACCCTCCGCTTCAAACTCCCTTTGCTGTACTTCCTCC
>gnl_Phavu_v2.1_Phvul.006G115500.1
ATGAATCAGGAAATGAATGGGTTTGAGACTGAGAGGGTGAAAGAGACTATGCATGACAAAATAGATTATGTGTTTAAAGTGGTGGTGATAGGGGACTCAGCAGTGGGAAAGACTCAAATACTTTCAAGGTTTGCAAAGAATGAATTCTGCTTTGACTCCAAGTCCACCATTGGAGTTGAGTTCCAGACTAGAACTGTCACAATCAATAGCAAAGTTATCAAAGCCCAGATCTGGGATACTGCTGGCCAAGAAAGGTACAGGGCAGTGACAAGTGCATATTACAGAGGTGCATTAGGGGCAATGCTGGTGTACGACATAACTAAAAGACAGTCGTTTGATCATGTAGCTAGGTGGGTTGACGAACTGCGAGCACACGCAGACAGCTCCGTTGTGATAATGCTCATTGGGAACAAAGGAGACCTTGTAGACCAAAGAGTGGTGCATGCAGAAGATGCAGTGGAGTTTGCAGAGGATCAGGGCCTCTTCTTTTCTGAGACTTCAGCTCTCAGTGGTGAGAATGTGGAGACTGCCTTTTTCAAGTTGCTGGAACAGATTCATAGGGTCGTCTCAAAAAGGTCACTGGAAAGTGGAAAAGGGAAGGCCACTCGTCACAACAATGTTGCCACTCTTCAAGGATCAAAACTGGATGTGATCTCAGGTGCTGAATTGGAAATTAGTGAGATGAAGAACTTATCTTCATGTTCTTGT
>gnl_Phavu_v2.1_Phvul.006G180000.1
ATGGGGGCGTATAGAGCTGATGAGGATTATGATTACCTGTTCAAGGTTGTGCTGATTGGGGACTCTGGAGTGGGAAAATCCAACCTTTTGTCGAGGTTCACCAAAAATGAATTCTGCCTTGAATCAAAGTCCACTATTGGGGTTGAGTTTGCAACCAGAAGCATTAGGGTGGATGATAAGATTGTCAAAGCTCAGATTTGGGACACTGCTGGTCAGGAAAGGTACCGAGCGATCACTAGTGCATATTATCGAGGAGCTGTTGGTGCTTTGTTAGTGTATGATGTTACCCGGCATGTTACATTTGAGAATGTGGAGAGATGGTTCAAGGAGCTCAGAGATCACACGGATGCCAACATTGTGGTGATGGTTGTTGGGAACAAAGCAGACTTGCGTCATCTGCGAGCAGTTTCCACCGAAGATGCTACAACTTTTGCAGAACGGAAAAAAACATTTTTCATGGAAACCTCTGCCCTCGAGTCCATGAACGTTGAAAATGCCTTCACAGAACTGCTCACACAGATCTACCATGTTGTAAGCACGAAGGCCCTTGAAATTGGCGATGATCCAGCAGCATTACCAAAAGGACAGACGTTAAATGTTGGGTCTCGTGATGGTGTATCAGATGTGAAGCAGAATGGATGCTGTTCTGCT
>gnl_Phavu_v2.1_Phvul.002G329200.1
ATGGCTGATACATTTGATGAAGAGTGTGACTATCTCTTCAAGGCTGTTCTGATTGGAGACTCTGGAGTTGGAAAATCAAATCTTCTCTCAAGGTTTGCAAAAGATGAATTTCGGTTGGATTCTAAACCCACCATAGGAGTGGAATTTGCTTACAGGAACATCAAGGTTGGAGATAAACTCATCAAAGCTCAAATATGGGACACTGCAGGCCAAGAGAGGTTTAGAGCAATCACAAGTTCATACTACAGAGGAGCCTCAGGGGCAGTGCTAGTGTATGACATAACCATGAGATCAAGTTATGAGAATGTGAGGAAGTGGTTGTTGGAGCTGAGAGAGTTTGGAGGAGAAGACATGGTGATTGTTCTGGTGGGAAACAAATGCGATCTGGATCAATCAAGAGAGGTTGAGAAAGAAGAGGGAAAAGGGTATGCTGAAACAGAAGGGTTATGCTTCATGGAAACCTCTGCTTTGAAGAATCTCAACGTTGAGCAAGTGTTCTTGCAAATGATCACAAGGATTTATGAGATGACAAGGCAGAAAAATTTGGCAGCAAAAATGGAGGACAAGCCGATTAATCTTCTGAATGGGAAGGAGATTCATGTTACTGATGAAGTCACTGCAACCAAACAAGCTAGTAGCTGCTGTTCAAGA
>gnl_Phavu_v2.1_Phvul.002G261400.1
ATGGCAGGTGCAGGTGCAGGAGGAGGCTATGGGGACGCCAACCAGAGGATAGACTACGTCTTCAAGGTGGTGCTGATTGGTGACTCTGCGGTCGGGAAGTCGCAGATTCTAGCCAGGTTTGCGAGGAACGAGTTCAGCTTGGACTCAAAGTCCACCATCGGTGTTGAATTTCAGACGCGCACTTTGCTCATCGATCACAAGACCGTTAAGGCTCAGATCTGGGACACTGCGGGCCAAGAACGGTACAGAGCAGTTACAAGTGCATACTACAGGGGTGCTGTGGGGGCAATGTTGGTTTATGATATCACTAAACGCCAAACCTTTGATCACATACCCCGCTGGTTAGAAGAACTGCGCAACCATGCTGACAAGAATATAGTCATCATCCTCATAGGAAACAAATGTGATCTTGAGAACCAGCGTGATGTACCCACCGAGGATGCAAAAGAATTTGCTGAGAAAGAAGGGTTGTTTTTCCTAGAGACCTCAGCACTAGAAGCAACTAATGTTGAAACAGCCTTTGTAACTGTCTTGACAGAAATATACAACATTGTCAACAAGAAGAATCTAACTGCTGATGAAAATCAGGGAAATGGGAACTCCGCATCTTTGTCTGGCCAGAAGATTATCGTTCCAGGCCCTGCACAGGAACTTCCTGCTAAGAGGAATATGTGTTGTCAAGCATCT
>gnl_Phypa_v3.3_Pp3c10_14020V3.1
ATGTCGTACCAGGATGAGCAGAGCGAGGACTATTTGTTCAAGGTGGTGCTTATCGGTGACAGCGCAGTCGGGAAATCCAACCTTCTTTCTCGGTATGCGAGAAACGAGTTTAACTCCAACTCCAAGGCGACCATCGGTGTGGAGTTTCAAACGCAGTCCATGGAAATCGATGGCAAGGAGGTGAAGGCCCAGATCTGGGACACGGCTGGCCAGGAACGCTTCCGCGCCGTCACTTCCGCCTATTACCGTGGTGCCGTCGGGGCACTCATCGTCTTCGACATCACCCGTCGCGGCACCTTCGAGAATGTTAGTCGCTGGCTTGACGAACTTAAAGTTCATTCCGATTCAAGCGTGGTTGTAATGCTTGTTGGGAATAAGAGCGATCTTGCACACATACGGGAGGTTACTGTGGAAGAAGCGACAGCTCTGGCAGAGAATAATGCTATGTCCTTCATGGAGACATCTGCTTTGGAGTCTGTGAATGTGGCCGAAGCTTTCCAGACTGTACTTAAAGAGATTCACAAGATAGTTAGTAAGAAAGCCTTAACAGCAGACCCTAATAAGTCTAACACAGTTGTTGCAAGTGGTCAAAGATTGGCTGGGGGAGATGACACAACACCAAGGACGGGTGGGTGCTGCTCGTAT
>gnl_Phypa_v3.3_Pp3c17_6480V3.1
ATGGCGCACAAGGCGGATGACGAGTACGACTATCTGTTCAAGGTGGTGTTGATTGGAGATTCTGGTGTCGGGAAGTCCAATCTACTATCCAGATTTACGCGTAATGAGTTCTGTCTGGAGTCCAAGTCGACCATTGGTGTGGAGTTTGCTACTAGATCTATTCAGGTTGATGGAAAGACGATTAAAGCTCAGATTTGGGACACAGCAGGACAGGAGAGGTACCGAGCCATTACAAGTGCGTACTATCGTGGAGCCGTCGGAGCTTTGCTGGTGTACGACATTACAAAGCATGTGACCTATGAGAATGTTGAAAGGTGGCTGAAGGAGCTCAGAGACCATGCCGACTCCAACATTGTTATCATGTTGGTGGGAAACAAATCAGATCTTAAGCATCTGAGAGGTGTCCCCACCGATGATGCCCAAGCTTTTTCAGAGAAAGAGGGACTTTCTTTCATAGAAACCTCAGCTTTGGAGTCCACAAACGTAGAGAAAGCATTTCAGAGGATTTTGACAGAGATTTATCGTATTGTGAGCAAGAAAGCTTTGGCTTCTGAAGAGAGCACCACTGAGGGTCCAGGCCAAGGAACTAATATTGTCCCGCTAGACAGCAACTCCCCGGATCTTAAGAAGAAGGGCTGCTGCGGAGCT
>gnl_Phypa_v3.3_Pp3c24_5790V3.1
ATGGCGTATAATGACGATAAGAGCGAGGACTATTTGTTTAAGGTGGTACTGATAGGGGATTCTGCTGTCGGGAAGTCGAATCTGCTGTCCAGATACGCGCGCAATGAATTCAATTTGAACTCGAAGGCGACCATCGGAGTGGAGTTTCAGACTCAGAGTATGGAGATCGATGGGAAGGAAATCAAGGCGCAGATCTGGGATACAGCTGGCCAAGAGCGGTTCAGAGCTGTGACTTCAGCTTATTACAGAGGTGCGGTCGGTGCGCTTATCGTGTATGATATCAGCAGGAAGGGCACATTCGACAACGTTGGTCGCTGGTTAGACGAGCTGAGAGTGCATTCAGACGCGAGTGTTGTGGTGATGCTTGTGGGCAACAAGTGTGATCTGGATAATATCAGGGAAGTGTCACAAGAAGAAGCCACATTGTTAGCGCAGAACGAGAAAATGTCGTTCATCGAAACCTCGGCTATGGATGCTACGAATGTTACCAACGCTTTCCAGTCAGTTGTGAAGGAGATTTACAGAGTAGTCAGCAAGAAGCCACTTACGTCATCTGTGTCTATGAAGTCCAACACTGTTTTGGGAAGCAGCCAAAGATTGGCAGGCATCGACGATATACAGCCAAAGAGAAACTGCTGTTCAACAGGT
>gnl_Phypa_v3.3_Pp3c2_10280V3.1
ATGGCGCACAAGGCGGACGACGAGTATGACTATCTTTTCAAGGTGGTGTTGATAGGAGATTCTGGTGTTGGGAAGTCCAATCTGCTTTCCAGATTCACGCGGAACGAGTTTTGTCTAGAGTCGAAGTCGACCATCGGCGTGGAGTTCGCCACTCGCTCCATTCAGGTTGATGGAAAGACGATCAAAGCTCAAATCTGGGACACAGCAGGACAAGAGCGATACAGAGCTATCACTAGTGCGTACTATCGTGGCGCTGTAGGAGCTTTGCTGGTGTATGACATCACGAAGCATGTAACCTATGAGAATGTTGAAAGATGGTTGAAGGAGCTGAGAGATCACGCCGACTCCAACATTGTGATCATGTTGGTTGGGAACAAGTCTGATCTCAAGCATCTGAGAGGTGTGTCAACTGATGATGCTCAAGCATTTTCAGAGAAGGAAGGGCTTTCTTTTATAGAAACTTCAGCTTTGGAGTCCACAAATGTTGAAAAAGCATTCCAGAGGATTTTGACTGAAATTTATCGTATTGTAAGCAAGAAAGCTTTGGCTTCTGAAGAGAACACCACCGAAGGCCCCGGACAGGGAACCAACATTGTCCCACTTGACAGCAACGCCCCAGACCTTAAGAAAAAGGGCTGCTGTGGCGCC
>gnl_Phypa_v3.3_Pp3c3_28160V3.1
ATGGCGCACAAGGCCGACGATGAGTATGACTATCTCTTCAAAGTAGTGTTGATAGGAGACTCAGGCGTCGGAAAGTCTAACCTTCTTTCCAGATTTACACGCAATGAGTTCTGCCTGGAGTCGAAATCCACTATCGGTGTGGAGTTTGCTACTCGTTCCATTCAGGTTGATGGGAAGACTATCAAAGCACAAATTTGGGATACAGCAGGGCAGGAAAGGTACAGAGCGATCACGAGTGCTTATTACAGAGGAGCTGTGGGGGCTTTGCTTGTATATGACATCACAAAGCATGTGACTTATGAGAATGTCGAGAGGTGGTTGAAGGAGCTGAGGGATCATGCTGACTCGAACATTGTGATCATGCTGGTGGGCAACAAATCAGACCTCAGGCACCTCAGAGGAGTGTCACTTGATGACGCTCAATCATTTGCAGAGAAAGAAGGTCTATCCTTTATTGAGACATCGGCTTTGGAGTCGACCAATGTTGAGAAGGCATTTCAGAGGATTTTGACAGAGATTTATCGAATTGTGAGCAAGAAAGCGTTGGCATCAGAAGAGAACGCTACTGAAGGCCCTGGACAGGGAACCAACATTGTTCCACTTGACAGCAATTCTCCAGACTTGAAGAAGAAAGGGTGTTGCGGAGAT
>gnl_Phypa_v3.3_Pp3c3_27750V3.1
ATGTCGTATCAGGATGAGCAGAGTGAGGACTACCTGTTCAAAGTGGTGCTTATTGGGGATAGCGCCGTCGGAAAATCTAACTTGCTGTCGCGGTATGCGAGAAACGAGTTTAACTCCAACTCCAAGGCTACCATCGGGGTGGAGTTCCAAACGCAATCTATGGAAATCGATGGCAAAGAGCTGAAGGCCCAGATCTGGGACACTGCTGGCCAGGAACGGTTCCGCGCCGTCACTTCCGCCTACTACCGTGGTGCTGTAGGGGCGCTCATTGTTTACGACATCACTCGTCGCGGTACTTTCGAGAATGTCAGTCGCTGGTTCGACGAACTGAAAGTCCATTCCGACGCGAACGTTGTTGTGATGCTTGTTGGAAATAAGAGCGACCTTGCACACATACGGGAGGTGACCGCAGAGGAAGCGACAGCTCTTGCGGAGAAAAATACTATGTACTTCATGGAGACATCGGCTCTGGAGGCCGTGAATGTAGTTGAAGCTTTCCAGACTGTTCTGAAAGAGATTCACAAGATTGTTAGCAAGAAAGCTCTAACTGCAGATCCTAATAAGGGTAATACTGTTGTTGCAAGTGGTCAAAGGCTAGCGGGTTCTGATGACACGACTCCAAGGACGACTGCCTGCTGCTCGTAT
>gnl_Phypa_v3.3_Pp3c20_15610V3.1
ATGGCGAATGGTTACAATGAGTACGATAATAAGATAGACTACGTGTTCAAGGTCGTTCTCATTGGAGATTCGGCAGTCGGAAAGTCGCAGCTGCTGTCCAGATTCTCCCGCAATGAGTTTAGTCTCGAGTCTAAAGCTACAATTGGAGTTGAGTTTCAGACGCGTACCATTGTAGTGGATCATAAGACCATCAAGGCTCAGATCTGGGATACAGCCGGGCAAGAAAGGTACAGAGCTGTAACAAGTGCATATTATAGAGGTGCCGTCGGTGCCATGGTGGTTTATGACATCACAAAGGAACAATCGTTTGATCATGTATTAAGGTGGCTTGAGGAACTGAGGGCACACGCAGACGCAAACATCGTGATTATGCTGATTGGTAACAAGTCCGATTTGAGCAACTTACGGCAAGTTGAAACGGATACGGCAAGAGAGTATGCAGAGAAGCAAGGGCTGTCTTTTCTCGAGACCTCGGCCATGGAGTCAACAAATGTGGAGACAGCGTTCTTCACCGTTTTGTCTGAAATCTACAAGACTGTCAGCAAGAAAGCTCTTATTGCTGATGAAAATCAAGGAGGCGCCCCACTTCTACCTGGCACGAAAATTACCCTCACAGATAAGGACGACGTGATTGGGACTAAGAAAGCAGGATGCTGCTCGAGT
>gnl_Phypa_v3.3_Pp3c23_7840V3.1
ATGGCGAATGGATACCATGAGTACGATAACAAGATAGATTACGTGTTCAAGGTTGTGCTCATTGGAGATTCGGCGGTCGGAAAGTCTCAGCTGCTGTCTAGATTTTCTCGCAATGAGTTTAGTCTCGAGTCTAAAGCTACAATTGGAGTCGAATTTCAGACTCGTACCATTGTTGTGGATCACAAGACTATCAAGGCTCAGATCTGGGATACAGCTGGACAAGAAAGATACAGGGCCGTGACAAGTGCTTACTATAGAGGGGCCGTGGGTGCTATGTTGGTCTACGATATCACAAAGCAACAGTCATTCGATCACGTTCAAAGGTGGCTTGAGGAGCTGAGAGCTCACGCAGATGCAAACATCGTAATTATGCTGATTGGTAACAAGTCGGATTTGAGCAACTTACGGCAGGTTGACACAGACGTCGCAAGAGTGTATGCGGAGAAGGAAAAGCTGTCTTTTCTTGAGACGTCAGCCATGGAGTCTACAAATGTGGAGACGGCATTTTACGCCGTTTTGTCCGAGATCTACAAGATAGTTAGCAAGAACGCTCTTATTGCAGATGAAAACCAAGGAGGCACTCCCCTTTTGTCTGGCACGAAAATCAACCTTACAGACAAGGACGATGTAATTGGCTCTAAAAGAGCAGGATGTTGCTCAAGT
>gnl_Phypa_v3.3_Pp3c14_15310V3.1
ATGGCGCACAAGGCCGACGACGAGTACGACTATCTGTTCAAGGTGGTGCTGATAGGAGATTCCGGTGTGGGGAAGTCCAATCTGCTTTCCAGATTTACGCGGAACGAGTTCTGCCTGGAGTCGAAGTCGACCATTGGCGTGGAGTTTGCCACTCGATCTATCCAGGTCGATGGAAAGACGATCAAAGCTCAGATTTGGGACACAGCAGGGCAAGAGAGGTACCGAGCCATCACAAGTGCGTACTACCGGGGAGCCGTGGGAGCTTTGCTGGTGTACGACATCACAAAGCACGTAACGTACGAGAACGTGGAGAGGTGGCTGAAGGAGCTGAGAGACCACGCGGACTCGAACATTGTGATCATGCTGGTGGGGAACAAGTCGGACCTGAAGCATCTGAGAGGCGTGTCAACAGACGATGCGCAGGCGTTTTCGGAGAAGGAAGGGCTTTCTTTCATAGAAACGTCAGCGTTGGAGTCGACGAACGTGGAGAAGGCATTCCAGAGGATTTTGACAGAGATATATCGCATCGTGAGCAAGAAAGCTCTGGCTTCGGAGGAGAACACGACTGAAGGCCCCGGACAGGGAACCAATATTGTTCCGCTAGACAGCAACGCTCCAGACCTGAAGAAGGGATGTTGCTCAGCT
>gnl_Phypa_v3.3_Pp3c14_15250V3.1
ATGGCGCACAAGGCCGACGACGAGTACGACTATCTGTTCAAGGTGGTGCTGATAGGAGATTCCGGTGTGGGGAAGTCCAATCTGCTTTCCAGATTTACGCGGAACGAGTTCTGCCTGGAGTCGAAGTCGACCATTGGCGTGGAGTTTGCCACTCGATCTATCCAGGTCGATGGAAAGACGATCAAAGCTCAGATTTGGGACACAGCAGGGCAAGAGAGGTACCGAGCCATCACAAGTGCGTACTACCGGGGAGCCGTGGGAGCTTTGCTGGTGTACGACATCACAAAGCACGTAACGTACGAGAACGTGGAGAGGTGGCTGAAGGAGCTGAGAGACCACGCGGACTCGAACATTGTGATCATGCTGGTGGGGAACAAGTCGGACCTGAAGCATCTGAGAGGCGTGTCAACAGACGATGCGCAGGCGTTTTCGGAGAAGGAAGGGCTTTCTTTCATAGAAACGTCAGCGTTGGAGTCGACGAACGTGGAGAAGGCATTCCAGAGGATTTTGACAGAGATATATCGCATCGTGAGCAAGAAAGCTCTGGCTTCGGAGGAGAACACGACTGAAGGCCCCGGACAGGGAACCAATATTGTTCCGCTAGACAGCAACGCTCCAGACCTGAAGAAGGGATGTTGCTCAGCG
>gnl_Phypa_v3.3_Pp3c8_5750V3.1
ATGGCGTACAATGATGACAAGAGCGAGGATTATTTGTTTAAGGTGGTGCTGATAGGAGACTCTGCTGTCGGGAAGTCGAACCTGCTGTCCAGATATGCGCGTAATGAATTTAATCTGAATTCAAAGGCGACAATTGGAGTGGAGTTTCAGACTCAGAGTATGGAGATTGGCGGCAAAGAAATAAAAGCACAGATCTGGGATACAGCTGGCCAAGAGCGGTTCAGGGCAGTGACTTCGGCTTACTACAGAGGCGCAGTTGGTGCGCTTATTGTGTATGATATAAGCCGGAGAGGCACTTTCGAGAATGTTGGTCGCTGGTTAGACGAGCTCAGAGTGCATTCGGACGCAAGCGTTGTGGTGATGCTAGTGGGCAACAAGTGTGATCTAGACAATATCAGGGAGGTGTCACAAGAAGAAGCCACCTTGTTAGCGCAGAACGAGAAAATGTCGTTTATCGAGACGTCAGCCATGGATGCAACGAATGTCACCAATGCGTTCCAATCGGTTGTGAAGGAGATTTACAGAGTAGTCAGCAAGAAGCCACTTGCGTCGTCTACGTCAATGAAGTCCAACACCGTTTTAGGAAGCAGCCAAAGATTGGCAGGCATCGACGACACACAGCCAAAGAAAAACTGCTGTTCAACAGGT
>gnl_Phypa_v3.3_Pp3c1_28210V3.1
ATGGCGCATAAAGCGGATGACGAGTATGACTATCTTTTCAAGGTGGTGTTGATAGGAGATTCCGGTGTTGGAAAGTCCAATCTGCTTTCCAGATTTACTCGTAACGAGTTCTGTCTGGAGTCCAAGTCGACCATTGGCGTGGAGTTCGCCACTCGCTCCATTCAGGTCGACGGAAAGACCATCAAAGCTCAAATCTGGGATACGGCAGGTCAGGAGAGATACCGAGCTATCACTAGTGCATACTACCGTGGCGCTGTGGGAGCTCTGCTGGTGTACGACATCACAAAGCATGTAACTTATGAGAATGTGGAAAGATGGTTGAAGGAGCTGAGAGATCATGCCGACTCCAACATCGTGATCATGTTGGTGGGAAACAAATCCGATCTCAAACATTTAAGAGGGGTTTCAACTGATGACGCTCAATCGTTTTCTGAGAAAGAAGGGCTTTCCTTTATAGAGACTTCAGCTTTGGAGTCTACAAACGTCGAGAAAGCATTCCAGAGGATTTTGACAGAAATTTACCGCATTGTTAGCAAGAAAGCTTTGGCTTCAGAAGAGAACACCACTGAAGGCCCTGGACAGGGAACGAACATTGTTCCACTTGACAGCAATGCCCCAGACCTGAAGAAGAAGGGCTGCTGTGGGGCT
>gnl_Pinta_v2.0_PITA_000087575-RA
ATGCATGCTGCTGGCAATGTCATGAAAATGCTTGTGGGGAATAAGTCTGATTTAGCTCATATAAGGGAAGTTCCTGTGGAAGATGGGAAGAAGCTTGCCGAATCAAAGGGGTTGTTCTTCGTTAAGACCTCGGCTCTGGATAATACAAATGTGTTGTCTGCATTCCAAATTCTGGTCAAGGAGATTTACACTAATTATCCTCATGGGAGTCAGTATCCACAACCTATTCAAGGAGAGATTATGAAGATATATTATGAAGCCAATCTTGATTTCCTCTTCACTAGTAGAAATGGCACTGTTGTCATGGCTCTAAAAAAT
>gnl_Pinta_v2.0_PITA_000042466-RA
ATGGATATGAATCCGAAAATAGATTATGTGTTCAAGGTAGTCCTGATTGGAGATTCTGCAGTGGGGAAATCCCAGATCCTGTCCAGGTTTGCTAGAGATGAGTTCAGTTTGGATTCCAAGGCCACAATAGGAGTGGAGTTCCAGACCAGGACTGTTGTCATAGACCACAAGTCTGTCAAAGCACAGATATGGGATACTGCTGGGCAAGAGAGCACGCATCTCTATACTCCTTATGAA
>gnl_Pinta_v2.0_PITA_000073855-RA
ATGTTCACAGGGGACTCCATCGTGGGTAAGTCCAACATCATCTCCAAATTGAATCGCAACTATTTCTCCCATCAGTGTAAGCTCACTGTTGGCCTTGAATTCACGATTTACACCATTCAGGACAAAGGCAAGACCATAGCAGCCCAGATATGGGATACTTGTGGTTTGGAGCGATATGCTATGGATACAACGTTCAAGAGTAGTGTGTTGTATGACTCACTA
>gnl_Pinta_v2.0_PITA_000080683-RA
ATGGCGAGGAGAACGGACGATGACTATGATTATCTATTCAAGGTGGTCCTGATTGGAGATTCAGGAGTAGGGAAGTCCAATCTGCTCTCCAGATTCACGCGCAATGAATTCTGCCTCGAGGCCAAATCTACAATAGGCGTGGAGTTCGCAACTCGCACAGTGCAGGTTGAAGGGAAGACAATAAAGCATAAATCTGGGATACTGCTGGCCAGGAGCGATACAGAGCAATTACAAGTGCCTATTACCGTGGTGTTGTTGGGGCTTTGCTCGTTTATGATATTACTAAGCCTACAAATTTTGAGAATATGGTTGAAGGAGCGTAGAGACCATGCAGACTCCAACATAGTGATTATGCTAGTAGGTAACAAATCTGATCTAAAGCATCTACGAGGCGTATCAACAGAAGACGCTCAAAGTTTTGCTGAGAAAGAGGGGCTGTCATTTTTAGAGACATCAGCGCTTGAAGCTACTAATGTTTTGAGA
>gnl_Pinta_v2.0_PITA_000042948-RA
ATGGCCTACTCACTCACCTTCCTCCTTGACTCGGCCCCTCTCGCTCTGCAATTCCTCCGCTTTGCTGCTCGCCACCCAGTGCATGCTCATGTTAATGTCGTGAAAATGCTTATGGGGAATAAGTTTGATTTAGCTCATATAAGGGAAGTTCTTGTGGAAGATGGGAAGAAGCTTGTTGAATTAGAGGGGCTATTCTTCATTGAGACCTCGGCTCTGGATAATACAAATGTATTGTCTGCATTCCAAATTGTGGTCAAGGAGATTTACACTAATAAAAGCAAGAAAATGTTGAATTCAGATTCCTATAAGTCTCAATTGTCTGAGATT
>gnl_Pinta_v2.0_PITA_000058345-RA
ATGGCCTATGCGGACAATGAGCAAAGTGAAGATTATCTTTTCAAAATTGTATTGTTAGGCGATTCCGCCGTTGGAAAATCGAATTTACTGTCGCGATACACCAAAAATGAGTTCTCTCGAAATTCAAAAGCAACGATCGGTGTGGAATTTCAGGCAAAGACCTTGGAAATCGACAAGAGGGAGATTAAAGCGCAGATTTGGGACACTGCTGGTCAGGAACGGTTCAGAGCCGTAACGTCTGCATACTACAGGGGCGCTGTAGGAGCTCTGTTGGTCTACGATATAAGCAGGCGCCAGACTTTCCAAAACATCTGTCGCTGGCTAGAAGAACTCCGCATGCACTCCGACTCGGGCATTGTGACAATGCTCGTGGGAAACAAGTGCGATCTAAAGGAGGCGAGAGAGGTTTCGGTAGATGACGGAGCGGCACTTGCCCAGTCTGAAGATCTGTTCTTCATGGAAACATCTGCCCTGGACTCTACAAATGTGTCCATTGCTTTTCAAACAATAGTCAAAGAGATCTACAACGTCACGAGCAGAAAAGTTCTGTCATTTGACAACCAAAAGCTAGAGACAACGTTAACTAACAGAAAAACATTGAAATTGGACGACAGCGAAAACCAAAAGGATTTATGGAATGGGGTCCGGTGCTGCCGCGGC
>gnl_Pinta_v2.0_PITA_000074444-RA
ATGAAAATCCTGATTAAGAAAACAAGTCTCACAAGTGTTAATAAATCTTTGAGCAGCTACATTAATATAAAAGTTAAGATTGCTGGATTTATTGTTGGAGCAATCTCACTAGCAAAGGCTTTAATTGTTGGTGCATCTGCTCCTCTTCGAGTGCTCCAATACTCCATTTCATTACTGGGAGATGGAGCCATTCCAGGCATCATCCTATTAATGGGAGGACATCTAATCACAGGTTTGAGCTCTTCAAAGCTAAGACCTGTGACTATTGTTTTGATTATCTATGTGAAGTTCGCATTACTTCCAGTGATTGGAATATTTGTAGTTAAAGGAGCATCCCATCTTGGGTTATTTCTAGCAGATCCATTGTATCACTATCTACTGATGGTCCAGTACAGAGTCCCACCTGCTATGAGTATTGTGCATGCTGATGGCAATGTCGTGAAAATGCTTGTGGGGAATAAGTCTGATTTAACTCATATAAGGGAAGTTCCTGTGGAAGATGGGAAGAAGCTTGCCGAATCAGAGGGGTTGTTCTTCATTGAGACCTCAGCTCTGGATAATACAAATGTATTGCTTGCATTCCAAATTGTGGTCAAGGAGATTTACACTAATGTGAGCAAGAAAATGCTGAATTCAGATTCCTATAAGTTTCAATTGTCTCTCAACAGAGTTAATATTATGGATGTATATGGAGATGGGGATGGAGTGGAACCACCCAAGACAAAGAATTCTTGTTGC
>gnl_Pinta_v2.0_PITA_000046905-RA
ATGAACCAAGAAGGCATGGATATGAATCCGAAAATAGATTATGTGTTCAAGGCCACAATAGGAGTGGAGTTCCAGACCAGGACTGTTGTCATAGACCACAAGTCTGTCAAAGCACAGATATGGGATACTGCTGGGCAAGAGAGATACAGAGCAGTGACAAGCGCTTACTACAGAGGTGCTGTTGGGGCCATGTTGGTGTACGATATAACTAAGCGTCAAACATTTGATCATGTGCCTCGATGGCTTGAAGAATTGAGAAACCATGCTGACAACAACATTGTTATTATGCTGGTAGGCAACAAATGTGATCTCGATAACCTACGTGCAGTGCCTACAGAGGATGCAAAAGAATTTGCACAGAAGGAAGGCTTATTTTTCTTAGAAACATCAGCCTTGGAAGCGACAAATGTGGAGACTGCATTTTTAACTGTTTTGACAGAGATTTTCAAGATAGTCACCAAAAAGTCTCTTATTGCAAGTCAGGACCAAGGCAATGGAAATCACACCTCATTATCAGGCACTTCGATTGTTGTTCCAGGGCAAGAGCAGGATTCTACTACAAAAAAGAAGAGCTGTTGTACATCTGCA
>gnl_Pinta_v2.0_PITA_000084213-RA
ATGGCTGGCTCATATGGAGATTACGGTCCAAAAAAAGACTATGTGTTTAAGATTGTTCTGATTGGTGATTCTGCTGTTGGTAAGTCACAGCTGCTTTCGAGGTTAGCGAGGAATGAGTTTAGCTTCGATTCAAAGGCCACCATAGGAGTTGAGTTCAAGACCAGGACCCTTATTATTGGTCATAAAACAGTCAAGGCACAGATATGGGATACTGCTAGGCAAGAGAGGTATAGAGCAGTAAGAAGTGCTTACTATCGGGGTGCTGTTGGGGCTATGCTGGTATATGACATAACTAAGCGACATACATTTGATCATGTGTCCCATTGGCTCGAGGAGTTGAGAGACCATGCTGACAGTAATATTATTATTATGCTCATAGGCAATAAATGTGATCTTGAAATCTACAGCATAATCAGCAAAAAGGCCCTCATTGCAAATGATGATCAAGGAAATGGAAATTCAGTGTTGTTAACATGCACCAAACTTGCTATTGGATCTGTGATATTATTT
>gnl_Pinta_v2.0_PITA_000073973-RA
ATGAATCCGAAAATAGATTATGTGTTCAAGGTAGTCCTGATTGGAGATTCTGCAGTGGGGAAATCCCAAATCCTGTCCAGGTTTGCTAGAGATGAATTCAGTTTGGATTCCAAGGCCACAATAGGAGTGGAGTTCCAGACCAGGACTTTTGTCATAGACCACAAGTCTGTCAAAGCACAGATATGGGTTACTGCTGGGCAAGAGAGGAAAGTGACACGCTGTTTCTTCTCCGCCAAGCGAGGCTCTGATTCAGCGGTCATTCTGTACTCAGGAGTTCGTTCCATCATTCTCTGGGGAAGGGAGGGTAGCGCACAGCACAAGACGCACTGTGGGGAGTATAAGAGAGCTTCGGGTGGTTTCGGGGCTTCCAGCAGAGCGCAGCAAGTG
>gnl_Pinta_v2.0_PITA_000064543-RA
ATGCTACAGTGGGCACTATTTGCTGCTATCAAACATGGACAGACCTGGCCAATTGATGGTCATGGTTCTCCCAAGGTGCATGCTGATGGCAATGCCGTGAAAATATTTGTGGGGAATAAGTCTGATTTAGCTCATATAAGGGAAGCTACTTTCGAAGATGGGAAGAAGCTTGCCAAATCAGACGAGTTGTTCTTCAGTGAGACCTCGGCCCTAGATAATACAAATCTATTGTCAGCATTCCAAATTGTGGTCAAGGAGGTTTACACTAATGTGAGCAAGAAAATGCTGAATTCGGATTCCTATAAGTCTCAATTGTCTCTCAACAGAGTTAATATTATGGATGTATATGGAGATGGGGATGGAGTGGAACCACCCAAGACAAAGAATTCTTTTTGT
>gnl_Pinta_v2.0_PITA_000018115-RA
ATGCTACATTGGGCACTATTTGTTGCTATCAAACATGGACAGGTCGGGCCAATTGATGGTCATGGTTTTCCCAAGGTGCATGCTGATGGCAATGTCGTGAAAATGCTTGTGGGGAATAAGTCTGATTTAGCTCATCTAAGGGAAGTTCCTGTGGAAGATGGGAAGAAGTTTGCCAAAACAGAGGGGTTGTTCTTCATTGAGACCTTGGCTCTAGCTAATACAAATGTATTGCCTGCATTCCAAATTGTGGTCAAGGAGATTTACACTAATGTGAGCAAGAAAATGCTGAATTCGGATTCCTATAAGTCTCAATTGTCTCTCAATAGAGTTAATATTATGGATGTATATGGAGATGGGGATGGAGTGGAACCACCCAAGACAAAGAATTCT
>gnl_Pinta_v2.0_PITA_000070817-RA
ATGAACGTGCATGCTGATGGCAATGTCGTCAAAATGCTTGTGGGGAATAAGGTTGATTTAGCTCATATAAGAGAAGTTCCTGTGGAAGATGGGAAGAAGCTTTCCGAATCAGAGGGGTTGTTCTTCATTGAGACCTCGGCTCTGGATAATACAAATGTATTGTCTTCATTCCAAATTGTGGTCAAGGAGATTTACACTAATGTGAGCAAGAAAATGTTGAATTTAGAT
>gnl_Pinta_v2.0_PITA_000032424-RA
ATGGCGAGGAGAACGGACGATGAGTATGATTATCTATTCAAGGTGGTCCTGATTGGAGATTCAGGAGTAGGGAAGTCCAATCAGCTCTCCAGATTCACGCGCAATGAATTCTGCCTCGAGTCCAAATCTACAATAGGAGTGGAGTTCGCAACTCGCACAGTGCAGATTGTGGAGCCATCAAAGGAGGTTGCAATGGAGCTTTTGGAAATTGGCTCTTCTCACATACCGACTCAGTCCAGACGTTTGGGCACGCGTGACGCTGCACGCAGTGTGAGCTCGGCCGAGGCTTTGCTGCTTGCCGCTTGGAAGTTGGGGCTTTGTGCAGTCACTAGTGGACTGTGGCACGACGCTGCACGCAGAGTC
>gnl_Pinta_v2.0_PITA_000055221-RA
ATGGCGAGGAGAACGGACGATGAGTATGATTATCTATTCAAGGTGGTCCTGATTGGAGATTCAGGAGTAGGGAAGTCCAATCTGCTCTCCAGATTCACGCGCAATGAATTCTGCCTCGAGTCCAAATCTACAATAGGCGTGGAGTTCGCAACTCGCACAGTGCAGGTTGAAGGGAAGACAATAAAAGCACAAATCTGGGATACTGCTGGCCAGGAGCGATACAGAGCAATTACAAAGAAAGTCAATCTGAAGAGGACTCAA
>gnl_Pinta_v2.0_PITA_000088398-RA
ATGCTTGTGCGGAATAAGTCTGATTTATCTCATATAAGGGAAGTTCATGTGGAAGATGGGAAGAATCTTGCCGAATCAGAGGGGTTGTTCTTCATTGAGACCTTCGCTCTGGATAATACAAATGTATTGTCTGCATTCCAAATTGTGGTCAAGGATATTTACAGTAATGTTACCACATCAGCTGAATTGATGGCAAGCGAAGAACAAGTGAAACCCCTAAAGGAAGCTGTGAAGGTTACCGAGATTGAACCCATGATTGAAGGGCCTGCTGAAGAAGAAGCTCTCGCTTGCAATCCCACACAAGAGGTTCCCATGGCCAAGAAAAAAGTATTGAAAGCCCCCCCATTG
>gnl_Pinta_v2.0_PITA_000048742-RA
ATGGATATGAATCCGAAAATAGATTATGTGTTCAAGGTAGTCCTGATTGGAGATTTTGCAGTGGGGAAATCCCAGATCCAGTCCACGTTTGCTAGAGATGAGTTTAGTTTGGATTCCAAGGCCACAATAGGAGTGGAGTTCCAGACCAGGACTGTTGTCATAGACGACAAGTCTGTCAAAGCACAGATATGGGATACTGCTGGGCAAGAGAGTTGTAAGGAGGCAAAGAAACCGTGTGATGGATCAAATCGTGGAAATAAAGGACAAGAA
>gnl_Pinta_v2.0_PITA_000093332-RA
ATGGCGAGTCCGTACGGAGATTACGATCAGAGAATTTATTACATGTTTAAGGTGTTAGTGATAGGAGACTCTGCGGTTAGAAAATCACAAATACTGTCTCGGTTTGCAAAGAATGAGTTCAGCTTGGACTCGAAATCAACCATTGGAGTTGAATTCCAGACGAGGACAGTTGCTATTGATAACAAGACTATCAAGACACAAATATGGGACACGGCTGGTCAAGAGAGATACAGGGAAATCATGTTTTTTTGTAACGTCACAGAGCTTGGAAAAATCAATGTGAGTATCAGTGGGAGGAAGGCCATTCGGGACGACCTCAAACTGATTTTGTCAGCCTCTGCTATCCGAGAGTGGCTGTATTCTATACTGTTTACAAAACTGATAAGGAATCCCTCCTCCACCACTTGCCTTATTTTGTCAATACTA
>gnl_Pinta_v2.0_PITA_000083764-RA
ATGCTCTTTGAAGAGACAAATGGAATCAGGGTAGGATTGCATGCGGATGGCAATGTCGTGAAAATGCTTGTGGGGAATAAGTCTAATTTAGCTCATATAAGGGAAGTTCTTGTGGAAGATGGGAAGAAGCTTTCCGAATCAGAGGGGCTATTCTTCATTGAGACCTCGGCTCTGCATAATACAAATGTATTGTCTGCATTCCAAATTGTGGTTAAAGAGATTTACACTAATGTGAGCAAGAAAATGCTGAATTCGGATTCCTATAAGTCTCAATTGTCTCTCAACAGAGTTAATATTATGGATGTATATGGAGATGGGGATGGAGTGGAACCATTGTTT
>gnl_Pinta_v2.0_PITA_000011378-RA
ATGGCAGAGGACAGAGGCGTTGAGGCAATGAAACACAACGCAAAGGACAGAGCTCAGTTAGAACAGTGCTCAGTGCATGTTGATGGCAATGTCATGAAAATGCTTGTGGGGAATAAGTCTGATTTAGCTCATATAAGGGAAGTTCCTGTGGAAGATGGGAAGAAGCTTGCCAAATCAGAGGAGTTGTTCTTCATTGGGACCTCGGCTCTGGATAATACAAATGTATTATCTGCATTCCAAATTGTGGTAAAGGAGATTTACACTAATATAGTTAAGGAGTGGGAAAAATACATGGGGAAATGGATTTTCATTGTTGTGATACATGTGGTTCAAGATGAGGTAGAGGTGGAGGAAAAGAAGCTGTTGGTCACCCTTGGACATATTGCAAAAGGTTATGGC
>gnl_Pinta_v2.0_PITA_000023060-RA
ATGGATATGAATCCGAAAATAGATTATGTGTTCAAGGTAGTCCTGATTGGAGATTCTGCAGTGGGGAAATCCCAGATCCAGTCCAGGTTTGCTAGAGATGAGTTCAGTTTGGATTCCAAGGCCACAATAGGAGTGGAGTTCCAGACCAGGACTGTTGTCATAGACCACAAGTCTATCAAAGCACAGATATGGGATACTGCTGGGCAAGAGAGGTCTGCTTTTACCTGCAAGGTGTCTCCAGACGCGCGGCCATACCAAAACCTGGGTGGTCCAGCGTCCTTGGAAATCAATAAAGGAGTTTACAGGCAGCACAATATTGTGGCAGACATTCTCTCCAAGGAGGGGCTTCAACTTGATCTGGGTCGAATTCTCATACAGTTATACACTTATATATTACTGATCCTG
>gnl_Pinta_v2.0_PITA_000001053-RA
ATGCAGAGCATGGGCAGAATAGGCAGGCATGCAGCTATTTTCAAACTCGTGCGAAATTTTGATGTTGCAGTGCATGTTGATGGCAATGTCGTGAAAATGCTTGTGGGGAATAAGTCTGATTTAGCTCATATAAGGGAAGTTCTTGTGGAAGATGGGAAGAAGCTTGCCAAATCAGAGGAGTTGTTCTTCATTGAGACCTCGGCTCTGGATAATACAAATGTATTGTCTGCATTCCAAATTGTGGTCAAGGAGATTTACACTGATGTGAGCAAGAAAATTCTGAATTCGGATTCCTATAAGTCTCAATTGTCTCTCAATAGAGTTAATATTATGGACGTATATGGAGATGGGGATGGAGTGGAACCACCCAAGACAAAGAATTCTTGCTGC
>gnl_Pinta_v2.0_PITA_000024496-RA
ATGGCGTACACAGTTGACGCAGAGTATGATTGGCTATTCAAGGTTGTGCTCCTAGGGGACTGTGGTGCAGGAAAATCGAGCTTATTATCCAGAATCTCTGATAATATCTTCCGACAGAATACGAAGCCAACGGTTGCAGTAGAATTCGCCACCCGCACCAAGGAGATCGATGGTCAAATCATCAAGGCTCAGCTTTGGGACACTGCCGGTCAAGAAAGATTTCGTGCTATAACAACTTCGTACTATAGAGGATCAGCGGGAGCATTAGTGGTGTACGATATAAGCAGCCGGCTGAGCTTTGATAACGCAGAGAGATGGCTGAAGGATCTGAGGGATAAAACCGATTCTTCATTGGTGATAATGCTGGTGGGGAACAAGACCGACCTCCAACATTCCAGATGCGTCTCCACCAAAGAAGGCAGGGATTTGGCGGTGAGAGAAGGCCTCTGCTTCATAGAGACTTCGGCTAAAGATGCTGTGAACGTGGAGGATGCATTTACAGAGGTACTCAGTAGGATTTATCGCAACTTTGTGGGCTCTAAAGTTGTTGAGGATAGGAAGCCCAGAGCGGGTTCTGCGTGGCAGGGGACACCGCTTGATATGGGTTGCATTGGGAAAGACGAGGAAACGAAAGCAAACAACGGTCGTTGTTGCAGTATGACT
>gnl_Pinta_v2.0_PITA_000000697-RA
ATGGATATGAATCCGAAAATAGATTATGTGTTCAAGGTAGTCCTAATTGGAGATTCTATAGTGGGGAAATCCGAGATCCAGTCCAGGTTTGCTAGAGATGAGTTCAGTTTGGATTCCAAGGCCACAATAGGAGTGGAGTTCCAGACCAGGACTGTTTTCATAGACGAAAAGTCTGTCAAAGCACAGATATGGGATACTGCTGGGCAAGAGAGATCTCTACTGGGGAGGGTAGCACAAGATTCTGTGAGACTTCATTCAATGGCCATCGCCACT
>gnl_Pinta_v2.0_PITA_000030665-RA
ATGCAGCAGTATAGCAAAGCGGCACGAGGCACCCCACTGCCTTGGGAATTGACCTCTCACAGAGATTCGGTTCCCGGGGGTCACGTTGAAGAAGGCGGAGCTCCGTGTGAGAGGTACAGAGCCATCACAAGTGCATATTATCGCGGTGCTGTTGGTGCGTTGTTGGTTTACGACATCACTCGACATGTCACCTTCGAAAATGTTGAGAGGTGGCTCAAGGAGCTTCGTGATCATACCGAGCACAACATTGTGGTGATGCTTGTTGGTAACAAGTCCGACTTGCGCCATTTGAGGGCTGTTTCCACAGAAGATGCCCAGACCTTTGCAGAAAGAGAAGGGCTCTATTTCATAGAGACATCTGCACTAGAGTCCACCAATGTGGAAAATGCTTTCAAGCAGGTGCTGACTCAAATATACAGGATCGTTAGTAAGAAGGCCCTGGATGTTTCGGAAGATAATGCAGCAGCTCCCGCACAAGGTCAAACAATAAACGTGAAAGATGATGTCACGGCAACTAAGAAAGTTGGTTGCTGTAGCACATCA
>gnl_Pinta_v2.0_PITA_000035361-RA
ATGGATATGAATCCGAAAATAGATTATGTGTTCAAGGTAGTCCTGATTGGAGATTCTGCAGTGGGGAAATCCCAGATCCTGTCCAGGTTTGCTAGAGATGAGTTCAGTTTGGATTCCAAGGCCACAATAGGAGTGGAGTTCCAGACCAGGACTGTTGTCATAGACCACAAGTCTGTCAAAGCACAGATATGGGATACTGCTGGGCAAGAGAGCACGCATCTCTATACTCCTTATGAA
>gnl_Poptr_v3.0_Potri.010G197200.1
ATGGCATACAAGGTGGATCATGAATACGATTACTTGTTCAAGATTGTGTTGATTGGAGATTCAGGTGTTGGAAAATCAAACATTCTTTCCAGATTTACGCGCAATGAATTTTGCCTGGATTCCAAGTCTACTATTGGTGTTGAATTTGCAACAAGGACTCTCCAGGTGGAAGGGAAGACAGTTAAGGCACAAATATGGGACACAGCTGGCCAAGAAAGGTACAGAGCCATCACCAGTGCATACTACAGAGGAGCAGTTGGTGCACTTTTGGTTTATGATATAACCAAGAGGCAAACATTTGATAATGTCCGGAGGTGGCTCCGTGAACTAAGGGACCATGCAGACTCTAACATTGTCATCATGTTGGCTGGAAACAAATCTGACCTGAACCATCTTAGATCTGTCTCAGCAGAAGATGCTCAAACGCTAGCCGAGAAGGAAGGTCTTTCATTTCTTGAGACTTCAGCTTTGGAAGCTTCCAATGTTGAGAAGGCATTCCAGACCATTCTGTTGGATATCTACCAAATTATTAGCAAGAAGGCACTGACAGCACAAGAGGCAGCTAACTCCACCGGACTTCCCCAAGGGACTACAATTACTATTGCAAATCTGTCCAGTAATATCAACAAAAGAGCTTGCTGTTCTAAC
>gnl_Poptr_v3.0_Potri.004G061000.1
ATGGCAGGGTACAGAGCCGAAGATGACTATGATTACCTGTTCAAGGTTGTACTTATTGGCGACTCAGGTGTGGGCAAGTCCAATCTTCTTTCAAGATTCACTCGTAATGAGTTCAGTTTGGAGTCGAAGTCTACTATTGGTGTTGAGTTCGCTACTCGCAGCTTGAATGTTGATTCCAAGGTCATTAAGGCCCAGATTTGGGACACTGCTGGCCAAGAAAGGTACCGTGCCATAACTAGTGCTTATTACCGGGGAGCAGTGGGTGCATTGCTTGTGTATGATGTTACCCGGCACTCAACATTTGAAAATGTTGAAAGGTGGCTAAGGGAGTTGAGGGATCATACAGATCCTAACATTGTTGTCATGCTCATCGGCAATAAATCAGATCTTCGCCACCTGGTGGCTGTCTCAACTGAGGATGGAAAATCCTTTGCCGAGAGGGAGTCCCTCTACTTCATGGAAACATCTGCTTTGGAAGCTACTAATGTTGACAATGCATTTGCTGAAGTTCTTAATCAGATCTATAGTATTGTGAGCAAGAAAGCTATGGAGACAGGTGACAATGCAGCAGCTTCAGCTGTTCCATCCAAAGGTGAGAAAATCGATGTCAATAAAGATGTTTCCGCTATGAAGAGGGTGGGGTGCTGTTCAAGC
>gnl_Poptr_v3.0_Potri.004G226400.1
ATGGCGAGGAGAGCAGACGAGGAATACGATTACCTGTTCAAGGTAGTATTAATCGGCGACTCAGGAGTCGGGAAATCGAACCTCCTCTCCCGATTTACTCGCAACGAGTTCTGTTTGGAGTCCAAGTCCACCATTGGCGTCGAATTCGCTACTCGCACTCTTCAAGTTGAAGGAAGGACTGTGAAAGCTCAGATATGGGACACAGCTGGACAGGAGCGATACAGAGCAATCACCAGTGCCTACTATAGGGGTGCCCTTGGAGCTCTTCTTGTATATGATGTTACAAAGCCAACAACATTTGAAAATGTGAGTCGGTGGCTGAAGGAGCTGAGGGATCATGCGGATTCCAATATTGTGATCATGTTAATTGGGAACAAGACTGATCTGAAACATCTTCGAGCGGTTGCCACCGAGGATGCTCAAAGTTATGCAGAGAAAGAAGGGCTTGCATTTATAGAGACATCCGCTCTCGAAGCAACAAATGTTGAGAAGGCTTTCCAGACAATTCTTTCAGAGATATATAGGATAGTTAGTAAGAAGTCACTTTCTTCAGAAGAGTCAGCACCTGCTAGTATCAAAGACGGGAAGACAATTGTAGTTGGAGGACCTGAGCCCGACACTAAAAAGACTTGCTGCTCTTCATCC
>gnl_Poptr_v3.0_Potri.004G060500.1
ATGGCAGGGTACAGAGCCGAAGATGACTATGATTACCTGTTCAAGGTTGTACTTATTGGCGACTCAGGTGTGGGCAAGTCCAATCTTCTTTCAAGATTCACTCGTAATGAGTTCAGTTTGGAGTCGAAGTCTACTATTGGCGTTGAGTTCGCTACTCGCAGCTTGAATGTTGATTCCAAGGTCATTAAGGCCCAGATTTGGGACACTGCTGGCCAAGAAAGGTACCGTGCCATAACTAGTGCTTATTACCGGGGAGCAGTGGGTGCATTGCTTGTGTATGATGTTACCCGGCACTCAACATTTGAAAATGTTGAAAGGTGGCTAAGGGAGTTGAGGGATCATACAGATCCTAACATTGTTGTCATGCTCATCGGCAATAAATCAGATCTTCGCCACCTGGTGGCTGTCTCAACTGAGGATGGAAAATCCTTTGCCGAGAGGGAGTCCCTCTACTTCATGGAAACATCTGCTTTGGAAGCTACTAATGTTGACAATGCATTTGCTGAAGTTCTTAATCAGATCTATAGTATTGTGAGCAAGAAAGCTATGGAGACAGGTGACAATGCAGCAGCTTCAGCTGTTCCATCCAAAGGTGAGAAAATCGATGTCAATAAAGATGTTTCCGCTATGAAGAGGGTGGGGTGCTGTTCAAGC
>gnl_Poptr_v3.0_Potri.013G123600.1
ATGGGTGCTTACAGGGCTGATGATGACTATGATTATCTATTCAAGGTAGTGTTAATAGGTGATTCTGGTGTTGGAAAATCCAATCTTTTGTCAAGATTTACGAAAAATGAATTCAGTTTGGAATCCAAATCCACTATTGGTGTTGAATTTGCCACACGTAGTATCCATGTTGATGATAAAGTTGTCAAGGCTCAGATTTGGGACACTGCTGGCCAAGAAAGATACCGTGCAATTACTAGTGCATATTATCGAGGAGCCGTTGGTGCCTTGCTTGTCTACGATGTCACTCGACATGTCACTTTTGAGAACGTGGAGAGATGGCTAAAGGAGCTTCGTGATCACACCGAATCCAACATCGTGATTATGCTTGTGGGAAACAAGGCAGATTTGCGTCACTTGCGTGCAGTTACTACTGAGGATGCCACTGCATTTGCTGAGAGAGAGAAAACTTTTTTCATGGAGACCTCTGCCCTGGAGTCCTTGAATGTTGAAAATGCTTTCACAGAAGTGCTCACTCAGATTTATCATGTAGTCAGCCGGAAGGCTCTTGATGTTGGGGATGACCCTGCAGCCTTGCCCAAGGGACAGACTATTAATGTCGGCAAAGATGATGTATCAGCTGTGAAAAAGACAACAAGAATGTTCAGGTGGATAGTTGTAGTCCAATTGCTTGCC
>gnl_Poptr_v3.0_Potri.003G004100.1
ATGGCGAGGAGACCCGACGAGGAGTACGATTACCTGTTCAAGGTAGTGTTAATCGGCGATTCCGGTGTCGGAAAATCGAACATCCTCTCCCGATTTACTCGCAACGAGTTTTGTTTGGAGTCCAAGTCCACCATCGGCGTCGAATTCGCCACTCGCACTCTTCAAGTTGAAGGAAGGACAGTGAAGGCGCAGATATGGGACACGGCAGGGCAAGAGCGATACAGAGCGATCACGAGTGCCTACTATAGGGGCGCGCTTGGAGCTCTTCTGGTGTATGATGTAACAAAGCCAACGACTTTTGAAAACGTGAGTCGGTGGTTGAAGGAGCTGAGGGATCATGCAGATTCCAATATTGTGATCATGTTAATTGGGAACAAGACTGATCTTAAACATCTTAGAGCAGTAGCTACTGAGGATGCTCAAAGTTATGCTGAGAAAGAAGGGCTTGCTTTTGTAGAGACATCCGCTCTTGAAGCCACCAATGTTGACAAGGCTTTTCAAACAATTCTTTCTGAGATATATAGGATTATTAGTAAGAAGACACTTTCTTCGGAAGAGTCAGCAGCACCTGTGAGTGTCAAAGATGGGAAGACCATTGTAGTTGGAGGACCCGATCCCAGCACTAAAAAGACCACCTGCTGCTCTTCTTCT
>gnl_Poptr_v3.0_Potri.011G060900.1
ATGGGAGCCTATAGAGCTGACGATGATTACGATTACTTGTTTAAGGTGGTATTGATCGGTGATTCAGGCGTTGGCAAATCCAATCTCTTGTCTCGTTTTACAAGAAATGAATTCAGTCTCGAATCCAAATCCACCATTGGCGTCGAGTTTGCTACTCGCAGCATTCGCGTTGATGATAAAATCGTTAAGGCCCAGATTTGGGACACTGCTGGCCAAGAAAGATACCGTGCTATAACAAGTGCATACTATCGAGGAGCTGTTGGAGCCTTACTAGTCTATGATGTAACCCGCCATGTTACATTCGAGAATGTGGAGAGATGGCTAAAGGAGCTTCGCGATCACACAGATGCTAACAATGTGATCATGCTTGTAGGAAATAAAGCAGACCTGCGTCACCTCCGAGCAGTTGCCACTGAGGATGCCAAGGGTTTTGCTGAAAGAGAGAGCACATTTTTCATGGAGACTTCTGCTCTCGAGTCAATGAATGTTGAAAATGCTTTCACAGAAGTGCTAACCCAGATCTACCGTGTTGTAAGCAGGAAGGCTCTTGACGTTGGAGATGACTCAACATACTTGCCCAAAGGACAGACGATTAATGTCGGAAGCAGAGATGATGTCTCGGCTGTGAAAAAGGCTGGATGTTGCTCGTCA
>gnl_Poptr_v3.0_Potri.011G070200.1
ATGGCTGGATACAGAGCTGAAGATGACTATGATTACCTGTTTAAGGTAGTTCTTATTGGTGACTCAGGTGTGGGCAAGTCTAATCTGCTTTCAAGATTCACTCGTAATGAATTCAGTTTGGAGTCTAAGTCTACTATCGGTGTTGAGTTCGCTACTCGCAGCTTGAATGTTGATGGCAAGGTCATTAAGGCCCAGATTTGGGACACTGCTGGCCAAGAAAGGTCCGTTTGCCAATTTCTTTGCTTCTTTTGTGTTTCTCTTTGGTTTTGTGATCTG
>gnl_Poptr_v3.0_Potri.011G061300.1
ATGGGAGCCTATAGAGCTGACGATGATTACGATTACTTGTTTAAGGTGGTATTGATCGGTGATTCAGGCGTTGGCAAATCCAATCTCTTGTCTCGTTTTACAAGAAATGAATTCAGTCTCGAATCCAAATCCACCATTGGCGTCGAGTTTGCTACTCGCAGCATTCGCGTTGATGATAAAATCGTTAAGGCCCAGATTTGGGACACTGCTGGCCAAGAAAGATACCGTGCTATAACAAGTGCATACTATCGAGGAGCTGTTGGAGCCTTACTAGTCTATGATGTAACCCGCCATGTTACATTCGAGAATGTGGAGAGATGGCTAAAGGAGCTTCGCGATCACACAGATGCTAACAATGTGATCATGCTTGTAGGAAATAAAGCAGACCTGCGTCACCTCCGAGCAGTTGCCACTGAGGATGCCAAGGGTTTTGCTGAAAGAGAGAGCACATTTTTCATGGAGACTTCTGCTCTCGAGTCAATGAATGTTGAAAATGCTTTCACAGAAGTGCTGACCCAGATCTACCGTGTTGTAAGCAGGAAGGCTCTTGACGTTGGAGATGACTCAACATACTTGCCCAAAGGACAGACGATTAACGTCGGAAGCAGAGATGATGTCTCGGCTGTGAAAAAGGCTGGATGTTGCTCGTCA
>gnl_Poptr_v3.0_Potri.011G070300.1
ATGGCTGGATACAGAGCTGAAGATGACTATGATTACCTGTTTAAGGTAGTTCTTATTGGTGACTCAGGTGTGGGCAAGTCTAATCTGCTTTCAAGATTCACTCGTAATGAATTCAGTTTGGAGTCTAAGTCTACTATCGGTGTTGAGTTCGCTACTCGCAGCTTGAATGTTGATGGCAAGGTCATTAAGGCCCAGATTTGGGACACTGCTGGCCAAGAAAGGTACCGTGCCATAACTAGTGCTTACTACCGGGGAGCGGTGGGTGCACTTCTTGTGTATGATGTTACCCGGCACTCAACATTTGAAAATGTTGAAAGGTGGCTAAGGGAGTTGAGGGATCATACAGATCCTAACATTGTCGTGATGCTCATTGGCAATAAATCAGATCTTCGCCACCTTGTGGCTGTCTCAACTGAGGATGGAAAATCCTTTGCTGAGAGGGAGTCGCTCTACTTCATGGAAACATCTGCTTTGGAAGCTACTAATGTTGACAGTGCATTTGCTGAAGTGCTTACTCAGATCTATCGCATTGTGAGCAAGAAAGCTATGGAGACCGGTGATGAGGCAGCTGCTTCAGCTGTTCCATCCAAAGGTGAGAAAATCGATGTTAGTAAAGATGTTTCTGCTATGAAGAGAGTAGGGTGCTGCTCAAGC
>gnl_Poptr_v3.0_Potri.006G015400.1
ATGGCCTTTTACTCTGAGGATGACAAAGCAGATGATTACCTTTTTAAGATTGTTTTAATTGGTGACTCGGCTGTTGGGAAATCAAATTTGCTTGCAAGATTTGCTAGAAATGAATTTTACCCTAGTTCAAAGTCAACAATAGGGGTAGAGTTCCAAACCCAAAAGATGGATATTAATGGAAAGGAAATTAAAGCACAGATCTGGGACACAGCAGGTCAGGAGAGATTTCGGGCTGTAACTTCTGCATACTACAGAGGTGCAGTTGGAGCTCTACTGGTTTATGACATCAGCAGGCGCCAAACATTTGACAGCATTGGCAAATGGCTTAACGAACTTCATACTCATTCTGACATGAATGTAGTAACAATTCTTGTCGGGAATAAATCTGATCTCAAGGATGCCAGAGAGGTATCGACAGCAGAAGGCAAGGCCTTGGCAGAGGCGCAGGGTTTGTTCTTCATGGAAACTTCAGCGCTCGATTCCTCCAATGTTGCTGCTGCCTTTCAGACAGTTGTTAAAGAGATCTACAATATATTAAGCCGGAAAGTTATGATGTCGCAAGAACTCAATAAACCAGGTGCTCCCGAGCTGGGAAATGGGAAGACCGTGGTTTTAAAGGGAGATGGGGATCAAGAAGGCAATGCAGGGACTAAAAAAGGATGGTGTTGTTCATCT
>gnl_Poptr_v3.0_Potri.006G000300.1
ATGGCTCATAGAGTAGATCATGAGTATGATTATCTGTTTAAGATCGTGCTGATCGGGGACTCTGGTGTTGGCAAATCCAATATTCTTTCCAGGTTTACCAGAAATGAATTCTGCCTGGAATCCAAGTCCACCATCGGTGTTGAGTTTGCCACCAGAACTCTCCAAGTGGATGGGAAGACGGTAAAGGCACAGATTTGGGATACAGCAGGTCAGGAGCGGTACCGAGCTATCACTAGTGCTTATTATAGAGGAGCTGTTGGTGCTTTTCTTGTTTATGACATAACCAAGAGGCAGACTTTTGACAATGTCCAGAGATGGCTTCGTGAATTAAGAGACCATGCAGACTCAAACATTGTTATCATGATGGCTGGAAACAAGTCTGACTTGAATCATCTCAGGGCTGTTCAAGAGGAGGATGGTCATGCCTTGGCTGAGAAGGAAGGTCTCTCATTTCTTGAGACATCAGCTCTAGAAGCCACCAATATTGAGAAGGCGTTCCAAACCATTTTGACAGAGATCTATCATATTATTAGCAAGAAGACATTAGCAGCTCAGGAAGCAGCTGCCAATTCTACAGTTCCTGGTCAAGGAACCACTATCAATGTTGCCGATGCCTCGGGGAACACGAAGAAAGGTTGCTGTTCCACT
>gnl_Poptr_v3.0_Potri.006G057700.1
ATGTCGAATTATGTAGATTACAATCAAAAGATTGATTATGTTTTCAAAATTGTGCTAATTGGAGATTCAGCAGTTGGAAAATCACAGTTTCTTGCAAGGTTCGCAAGAAATGAATTCAATGCGGATTCTAAAGCCACCATTGGGGTTGAATTCCAGACAAAAACGCTTGCTATGGATAACAAGACGGTCAAAGCACAGATTTGGGACACTGCTGGCCAAGAAAGGTACAGGGCAGTGACGAGTGCATACTACAGGGGAGCAGTTGGTGCGATGTTAGTTTACGACATGACCAAGCGTCAGTCATTCGATCACTTGGCCAGATGGCTGGAGGAACTGAGGGGTCATGCTGATAAGAGCATTATCATCATGCTCATTGGCAACAAGTGTGACCTGGGAAGTCTTCGAGCAGTTCCAACAGAAGATGCAGAGGAGTTTGCTCAGAGAGAGAATCTCTTCTTTATGGAGACATCAGCACTGGAGGCCACCAATGTTGAAACTGCCTTTTGGACAGTGCTGACAGAAATATATAGGATAATCAGCAAGAAAACTCTTGCTGGCAATGATAAGTCGGATGGAAATCCAGGTGTCTTCAAGGGAACTAGGATTTTGGTTCCTTCACAAGCGCAGAATTCTGAAAAGAAGGGTTGTTGCATG
>gnl_Poptr_v3.0_Potri.016G050400.1
ATGTCGAATTATGTTGATTACAATCAAAAGATTGATTATGTTTTCAAGATTGTGCTAATTGGAGATTCAGCAGTTGGAAAATCACAGCTTCTTGCGAGGTTTGCAAGGAATGAATTCACTGTGGATTCTAAAGCCACCATTGGGGTTGAATTCCAGACAAAAACGCTTGCTATGCATAACAAGACGGTAAAAGCACAGATTTGGGACACTGCTGGCCAAGAAAGATACAGGGCAGTGACGAGTGCATACTACCGGGGAGCAGTTGGTGCTATGTTAGTTTATGACATGACCAAGCGCCAGTCATTCGATCACATGGCTAGATGGCTTGAGGAATTGAGGGGGCATGCTGATAAGAGCATTATTATCATGCTCATTGGCAACAAGTGTGACCTGGGGAGTCTCCGAGCAGTTCCGGCAGAAGATGCTAAGGAGTTTGCTCAAAGAGAGAATCTCTTCTTTATGGAGACATCAGCACTTGAGGCTACCAATGTTGAGACTGCTTTTTTAACAATGCTGACAGAAATATATAGGATAATCAGCAAGAGAACTCTTGCTGGCAATGATGAATCGAATGAAAATTCAGGTGCCTTCAAGGGAACTAGAATTTTAGTTCCTTCACAGGAGCAGAATTCTGAAAAGAAAGGTTGCTGCATG
>gnl_Poptr_v3.0_Potri.016G010300.1
ATGGCCTTTTACTCTGAGGATGACAAAGCAGAAGATTACCTTTTCAAGATTGTTTTAATTGGCGACTCAGCTGTTGGGAAATCAAATTTGCTTGCAAGATTTGCTAGAGATGAATTCTACCCCAATTCAAAGTCTACAATAGGGGTAGAGTTCCAAACCCAAAAGATGGATATTAACGGAAAGGAAATTAAAGCACAGATCTGGGACACAGCAGGTCAGGAGCGATTTCGGGCTGTAACATCTGCATACTACAGAGGTGCAGTTGGAGCTCTTCTCGTTTATGACATCAGTAGGCGCCAAACATTTGATAGCGTTGGCAGATGGCTTAACGAACTTCACACTCACTCTGACATGAATGTAGTAACAATACTTGTCGGGAATAAGTCCGATCTCAAGGATGCCAGAGAGGTACCAACAGTGGAAGGCAAGGACTTGGCTGAAGCACAGGGTTTGTTCTTCATGGAAACTTCAGCACTCGATTCCTCCAACGTTGCTGCTGCCTTTCAGACAGTTGTTAAAGAGATCTACAATATATTAAGCCGGAAAGTTATACTATCACAAGAACTCAATAAACCAGGTGCTCCTGAGCTGGGAAACGGAAAGACCGTGGTTTTACAGGGAGATGGGAATCAAGAAGGCAATGCAGAAACTAAAAAAGGGTGCTGTTCATCT
>gnl_Poptr_v3.0_Potri.016G000400.1
ATGGGTCATAGAGTGGATCATGAGTATGACTATCTGTTTAAGATCGTGCTGATCGGGGACTCTGGTGTTGGCAAATCCAATATTCTTTCCAGGTTTACCAGAAATGAATTCTGCTTGGAATCCAAATCCACCATAGGTGTTGAGTTTGCCACCAGAACTCTCCAAGTGGATGGGAAGACAGTAAAGGCACAGATTTGGGATACAGCTGGTCAGGAGCGGTATCGAGCTATCACTAGTGCTTATTACAGAGGAGCTGTTGGTGCTCTTCTTGTTTATGACATAACCAAGAGGCAAACTTTCGACAATGTCCAGAGGTGGCTTCGTGAATTAAGAGACCATGCAGACTCTAACATTGTCATCATGATGGCGGGAAACAAGTCTGACTTGAAACATCTCAGGGCTGTTCTAGAGGAGGATGGTCATGCCCTGGCTGAGAAGGAAGGTCTCTCATTTCTTGAGACATCAGCGCTAGAAGCCACCAATATTGAGAAGGCGTTCCAAACCATATTGACAGAGATCTACCATATCATTAGCAAGAAAGCACTGGCAGCCCAGGAAGCAGCTGCCAATTCCACAGTTCCTGGTCAAGGAACCACTATCAATGTTGCCGATGCCTCGGGGAACACAAGCAAAGGTTGCTGTTCCACT
>gnl_Poptr_v3.0_Potri.007G096000.1
ATGGCTAGTGGGGGTGGATACGGAGATGCGAGCCAGAAGATAGACTATGTATTCAAGGTGGTGTTGATAGGGGACTCAGCAGTTGGGAAATCACAAATACTTGCTCGATTTGCTAGAAACGAGTTTAGTCTTGACTCTAAAGCTACTATTGGGGTCGAGTTTCAAACTCGGACTCTTGTTATTGATCATAAGAGTGTTAAGGCCCAGATCTGGGATACTGCTGGTCAAGAACGGTATAGAGCAGTCACAAGTGCATACTACAGGGGTGCTGTTGGGGCAATGCTGGTGTATGACATAACCAAGCGTCAGACCTTTGATCACATACCACGCTGGCTGGAAGAGCTGCGAAACCATGCTGACAAGAACATAGTTATCATTTTGATTGGGAACAAAAGTGATCTTGAGGACCAGCGGGCTGTACCCACTGAGGATGCCAAAGAATTTGCCCAGAAGGAAGGACTATTCTTCTTAGAGACCTCTGCATTGCAAGCAACTAATGTTGAGAATGCCTTTATGACTGTGCTGACAGAGATCTTCAACATTGTAAACAAGAAGAACCTGGTTGCTGGTGAAGATCAAATCAATGGTAACCCCGCATCGCTATCTGGCAAGAAGATTATCATTCCAGGCCCTGCACAAGAAATTCCAGCGAAGAGCAAGTGTTGTAGC
>gnl_Poptr_v3.0_Potri.015G039700.1
ATGGCTGATTCATATGATGAAGAGTGTGATTATCTTTTTAAAGCAGTTCTTATCGGAGACTCTGCAGTTGGGAAATCAAATCTTCTATCAAGGTTTTCCAGAGACGAATTCCGGTTAGATTCTAAGCCAACTATAGGGGTTGAATTTGCTTACCGGAATATAAGAGTTGGTGATAAGCTCATCAAGGCTCAAATATGGGACACCGCTGGCCAAGAAAGGTTTAGAGCTATTACCAGTTCTTACTACCGTGGGGCTCTAGGTGCGTTGCTGGTTTATGACATTACAAGGAGAGCAACGTTTGACAATGTGAAAAAATGGTTGCATGAGCTAAGAGACTTTGGTAGCTCAGATATGGTCGTTGTTCTCGTCGGAAATAAATCTGATATTAGTCATCTTAGAGAAGTTGATGAAGATGATGGTAAGAACCTTGCAGAGACCGAAGCTTTGTACTTCATGGAAACATCAGCGTTGGAGAATTTGAACGTGGAGGAAGCTTTCATGCAAATGATCACCAGAATCCATGAAATCGCAAGCCAAAAAAGCTTGGAGGCTAAGAAGAACGAAACAACAATTTCTACCATAAAGGCTCTTCCGGTGGGAAAAGAAGTGATTAATATTGATGATGAGGTATCTGCAACTAAACAAGCTAGTTATTGCTGTTCATAT
>gnl_Poptr_v3.0_Potri.002G231800.1
ATGTCATCGGACGAAGAAGGGGGAGAGGAGTACCTGTTCAAGATCGTGATCATAGGGGATTCAGCAGTAGGAAAATCAAATCTGCTTTCTCGATATGCAAGAAATGAGTTCAATTTACATTCAAAGGCCACGATAGGAGTGGAGTTTCAGACCCAGAGCATGGAAATTGATGGCAAAGAAGTTAAGGCTCAGATTTGGGACACTGCTGGCCAAGAGAGGTTCAGGGCTGTCACTTCTGCTTACTATAGAGGTGCTGTCGGTGCTCTCATTGTTTATGACATTAGTCGCCGTACTACTTTTGATAGTGTCGGTCGATGGCTTGATGAGCTTAAAACCCATTCTGATACAACTGTAGCAATGATGCTGGTTGGGAACAAGTGTGATTTGGAGAACATCAGGGATGTTAGTGTGGAGGAGGGCAAAAGCCTTGCCGAAGCTGAAGGGTTGTTCTTCATGGAGACATCTGCCCTTGACTCAACAAATGTTAAAAAGGCTTTTGAGATTGTTATTCGAGAGATATATAACAACGTGAGCAGGAAGGTCTTGAATTCTGATACATACAAAGCTGAATTATCTCTGAATAGGGTAACCCTTGTTAACAATGGGAGTGACTCCAAGCAAGCCCAAGGCTACTTTTCCTGCTGCTCCAGG
>gnl_Poptr_v3.0_Potri.002G175700.1
ATGAACCAAGAGATGGATACTGATAGTGATCAGAACCATCAAGAGACTGCAGAGAGAATAGATTATGTGTTCAAGGTGGTGGTGATCGGTGACTCTGCAGTAGGCAAGACTCAGATTCTTTCCAGGTTTACCAAGAATGAGTTCTGCTTTGATTCAAAGTCTACCATTGGTGTTGAGTTCCAGACTAGGACCGTCACCATTAAAGGCAAGGTCATCAAGGCTCAGATCTGGGATACTGCTGGCCAAGAAAGGTACCGAGCAGTGACGAGTGCATATTATAGAGGGGCATTGGGGGCCATGTTACTCTACGACATCACCAAGAGACCGACATTTGATCATGTGGTTAGGTGGGTCGACGAGCTCCGAGCCCATGCGGATAACTCAATTGTGATCATGCTTATTGGGAACAAGGTTGATCTCGTGGACCTCAGGGCAGTTCCAGCAGAAGACGCGGTGGAATTTGCAGAGGATCAGGGCTTATTTTTTTCCGAGACATCAGCCTTCAGTGGTGACAATGTGGACAGTGCATTTTTCAGGTTGCTGGAGGAAATTTATGATACGGTTTGTAAGAAGGCATTGGAGTGTGGCAATGGAAATTCTAATGTTGCTGATGCCATCACGCTTAAAGGTTCTAAGATTGATGGTATATCAGGGACTGATTTGGAGATAAGCGAGGTGAAGAAATCATCTGCTTGCTCATGT
>gnl_Poptr_v3.0_Potri.002G249500.1
ATGGGTCGAGAACAAGAAGAAGGGGAAGGGGGTGAAGAGTACTTGTTCAAGATAGTGGTCATAGGAGACTCTGCTGTTGGGAAATCCAACTTGTTGTCAAGATTTGCTAGAAATGAGTTTGATAGCAATTCAAAGGCTACAATTGGGGTAGAGTTCCAGACCCAAGTGGTGGATATTGATGGCAAAGAAATCAAGGCACAGATCTGGGACACTGCTGGTCAAGAGAGGTTTAGAGCTGTCACCTCTGCTTACTATAGAGGTGCCGTTGGTGCTCTCATTGTTTATGATATCACCAGGAGGACAAGCTTTGATAGTGTTAAGAGGTGGCTTGATGAACTTGGCACTCATTGCGACACTGCGATCGCTAGAATGCTTGTAGGGAACAAGTGTGATCTTGACAGTATCAGAGAAGTGAGTAGAGACGAGGGCAAGAGCCTTGCGGAGGAAGAAAGTCTATTCTTCATGGAGACATCTGCCCTTGATTCTACTAATGTTGAAGCTGCTTTCGAGGTTGTTATCCGTGAAATCTACAATAATATGAGCAGGAAAATCTTAAACTCTGATTCATACAAGGCTGAGCTGACAGCCAATCGAGTGAGCCTGGTGAATGGGGACACCTCGTCCAAAAAGTATGGCTTCTCTTGCTGCAATACA
>gnl_Poptr_v3.0_Potri.019G092500.1
ATGGGTGCTTACAGGGCAGATGATGACTATGATTATCTATTCAAGTTAGTGCTGATAGGTGATTCTGGTGTTGGAAAATCCAATCTTTTATCAAGATTTACAAGGAATGAATTCAGTTTGGAATCCAAATCCACTATTGGAGTTGAATTTGCCACTCGTAGTATCCATGTTGATGATAAAGTTGTCAAAGCTCAGATTTGGGACACTGCTGGCCAAGAAAGATACCGTGCAATTACTAGTGCATATTATCGAGGAGCTGTTGGCGCCTTGCTTGTCTATGATGTCACTCGACATGTCACTTTTGAGAATGTGGAGAGATGGCTAAAGGAACTTCGTGATCACACTGATTCAAACATTGTGATTATGCTTGTGGGAAACAAAGCAGATTTGCGTCACTTGCGTGCAGTCACTACTGAGGATGCCACTGCATTTGCTGAGAGAGAAAATACTTTTTTCATGGAGACCTCTGCCCTAGAGTCCTTGAATGTTGAAAATGCTTTCACTGAAGTGCTCACTCAGATTCATCGTGTAGTCAGCCGGAAGGCTCTTGATGTTGGGGATGATCCTGCAGCCTTGCCCAAGGGACAGACTATTACTGTCGGCAAAGATGATGTATCAGCTGTGAAAAAGGTTGGATGCTGCTCCGCA
>gnl_Poptr_v3.0_Potri.005G073000.1
ATGGCTAGTGGGGGTGGATATGGAGATGCGAGCCAAAAGATAGACTACGTATTTAAGTTGGTGTTGATAGGGGACTCAGCAGTTGGGAAATCACAAATACTTGCTCGATTTGCTAGAAACGAGTTTAGTCTTGACTCTAAAGCTACTATTGGTGTTGAGTTTCAAACTCGGACTTTAGTTATTGATCATAAGAGTGTCAAGGCCCAGATCTGGGATACTGCTGGTCAAGAACGGTACAGAGCAGTCACAAGTGCATACTACAGGGGTGCTGTTGGGGCAATGCTGGTGTATGACATAACCAAACGCCAGACATTTGATCACATACCACGCTGGCTGGAAGAACTGCGTAGCCATGCCGACAAGAACATAGTTATCATTCTGATTGGGAACAAAAGTGATCTTGAGGACCAGCGGGCCGTACCCACTGAGGATGTCAATGAATTTGCTCAGAAGGAAGGACTATTCTTCCTCGAGACCTCAGCATTGCAAGCAACTAATGTTGAGAGCGCCTTTATGACTCTGTTGACAGAGATCTTCAACATTGTAAACAAGAAGAACCTGATTGCTGGTGAAAATCAAAGCAACGGTAACCCGGCATCCTTGTCCGGCAAGAAGATCATCATTCCAGGCCCTGCACAAGAAATTCCATCTAAGAGCAAGTGTTGTAGA
>gnl_Poptr_v3.0_Potri.014G102200.1
ATGAACCAAGAGATGAATGGTGTTGATACAGAGATTGATCAGAACCACCAAGAGAATGTGCAAGAGAAAATCGATTATGTGTTTAAGGTGGTGGTGATCGGTGACTCTGCAGTAGGCAAGACGCAAATTCTTTCCAGGTTTACCAAGAATGAATTCTGCTTTGATTCAAAGTCTACCATCGGTGTCGAGTTCCAGACTAGGACTGTCATCATTAAAGACAAGGTCATCAAGGCTCAGATCTGGGATACTGCTGGCCAAGAAAGGTACCGGGCAGTGACAAGCGCATACTATAGAGGGGCATTAGGGGCTATGTTAGTCTACGACATTACCAAGAGACCAACGTTTGATCATGTGGCTAGGTGGGTGGAGGAGCTCCGAGCCCATGCTGACAACTCAATTGTGATCATGCTGATTGGAAACAAGGCTGATCTTGTGGACCTCAGGGCAGTTCCAACAGAAGACGCGGTGGAATTTGCAGAGGAGCAAGGCCTATTTTTTTCTGAGACATCAGCCCTTAGTGGTGACAATGTGGACGGTGCATTTTTTAGGCTGCTAGAAGAAATTTACGGTGTGATTTGTAAGAAGTCATTGGAATGTGGCAATGGAAATCCCCATGCTGCTGATGCCATAACGCTTAGAGGTTCTAAGATTGATGGCATGTCAGGGACTGATCTGGAGATTAGTGAGATGAAGAAATTATCTGCTTGCTCGTGT
>gnl_Poptr_v3.0_Potri.014G150300.1
ATGTCATCAGACGAGGAAGGAGGAGAGGAGTACTTGTTCAAGATCGTGATAATTGGGGATTCTGCAGTGGGAAAATCAAATCTACTTTCTCGATATGCAAGAAATGAGTTCAATTTGCATTCAAAAGCCACAATAGGAGTGGAGTTTCAGACCCAGAGCATGGAAATTGATGGAAAAGAAGTTAAGGCTCAGATTTGGGACACTGCCGGTCAAGAGAGGTTTAGGGCTGTTACTTCCGCTTACTATAGAGGTGCTGTCGGTGCTCTCATTGTTTATGATATCAGTCGCCGTACTACTTTTGATAGTGTCGGTCGATGGCTTGATGAGCTTAAAACCCATTCAGATACAACTGTAGCAATGATGCTGGTTGGAAACAAATGTGATTTGGAGAATATCAGGGATGTTAGTGTGGAGGAAGCCAAATGCCTCGCAGAAGCAGAAGGCTTATTCTTCATGGAAACATCTGCCCTTGACTCAACAAATGTTAAGAAGGCTTTTGAGATTGTTATTCGAGAGATATACAACAATGTGAGCAGGAAGGTCTTGAATTCTGATACATACAAAGCTGAATTGTCTCTGAATAGGGTAACCCTTGTTAATAATGGGAATGATTCCAAGCAAGCTCAGAGCTACTTTTCCTGCTGCTCCAGG
>gnl_Poptr_v3.0_Potri.008G061300.1
ATGGCATACAAGGTGGATCATGAATACGATTATTTGTTCAAGATTGTGTTGATTGGAGATTCAGGTGTTGGAAAATCCAACATTCTTTCCAGATTTACTCGTAATGAGTTCTGCTTGGAGTCCAAGTCTACTATTGGTGTTGAGTTTGCTACGAGGACTCTTCAGGTAGAAGGGAAGACAGTGAAGGCACAAATATGGGACACAGCTGGCCAAGAAAGGTACAGAGCTATCACCAGTGCATACTACAGAGGTGCAGTTGGTGCCCTTTTGGTTTATGATATAACCAAGAGGCAAACATTTGATAATGTACAGAGGTGGCTTCGTGAGCTAAGGGATCATGCAGACTCTAACATTGTCATCATGCTGGCTGGAAACAAAACTGATCTGAACCATCTCAGATCAGTCTCAGCAGAAGATGCTCAAATGCTGGCCGAGAAGGAATGCCTTTCATTTCTTGAGACTTCAGCTTTGGAAGCTTCCAATGTTGAAAAGGCATTCCAGACCATTTTGTTGGATATCTACCAAATTATTAGCAAAAAGGCACTGGCAGCACAAGAGGCAGCTAACTCGACAGGACTTCCCCAGGGGACTACTATTAATATTGGAAATTTGTCGACGAATATCAACAAGAAAGCTTGTTGTTCTAAC
>gnl_Poptr_v3.0_Potri.001G374000.1
ATGAGTGCGTACAGAGCAGATGAAGATTACGACTATCTGTTCAAGTTGGTGTTAATTGGAGACTCTGGAGTTGGGAAATCGAATCTCTTATCTCGATTCACGAGAAACGAATTCAACCTGGAATCCAAATCCACTATTGGTGTCGAATTCGCTACTCGTAGCATCCGTGTTGATGACAAGATTGTCAAAGCCCAGATTTGGGACACTGCTGGTCAAGAAAGATACCGGGCAATCACAAGCGCATACTACCGAGGAGCTGTCGGTGCATTGCTTGTTTATGACGTCACTAGACATGTCACGTTTGAAAATGTTGAGAGATGGCTAAAGGAGCTGAGAGATCACACAGATGCTAATATTGTGATTATGTTTGTTGGTAACAAGGCAGACCTGCGTCATCTGCGTGCGGTTTCTACTGAAGATGCCAAGGCCTTTGCTGAGAGGGAGAACACATACTTTATGGAGACATCTGCTCTTGAGTCTCTGAATGTTGAAAATGCTTTCACTGAAGTGCTAACCCAAATATATCATGTGGTCAGCCGCAAAGCACTTGACATAGGAGATGATCCAGCAGCCTTGCCCAAAGGAGAAACCATCAATGTTAAGGATGATGTTTCAGCAGTCAAGAAAGTTGGTTGCTGCTCTGTT
>gnl_Poptr_v3.0_Potri.001G270100.1
ATGTCGTCGAGTTTGCAAGCGACTTACAACCAAAAGATAGATTATGTATTTAAAATAGTGTTAATAGGGGACTCGGCGGTTGGTAAATCGCAGCTATTGGCTCGGTTCGCTAGAAATGAATTCAGTTTGGATTCCAAAGCAACGATCGGTGTTGAGTTCCAAACCAAAACCCTTGTTATTGATCACAAAACTGTCAAAGCTCAGATTTGGGACACTGCTGGTCAAGAAAGGTATCGGGCTGTGACCAGTGCATATTATAGAGGTGCAGTGGGGGCAATGTTGGTGTATGACATAACCAAACGTCAATCGTTTGATCATGTGGCCAAGTGGTTGGAGGAATTGCGGGATCATGCAGATAATAATATTGTTATCATGCTTATAGGCAACAAATCAGACCTGGGAACACTTCGAGCTGTACCTACTGAGGATGCCAAAGAATTTGCTCAGAAGGAAAACCTCTTTTTTATGGAGACATCAGCTCTAGAGGCCACTAATGTTGAATCAGCTTTCCTATCAGTGCTGACCGAGATTTATCGAGTCATCAGCAAGAAGGCCCTCATAGCGAATGAACAAGAATCTGGGGGTAGCTCATCACTTCTGAAGGGAACCAACATTGTCGTTCCTGAACAAGAGCCAGTATCTGGAGGAAGGAGTTTCAGTTGTTGCGGGACATCA
>gnl_Prupe_v2.1_Prupe.2G193600.1
ATGAACCAAGAAATGAATGGGGTTGACGCTGATCAGGTTCAGAGGGTAGCTCAGGAGATTAATGGGCAAGAAAAGATAGACTATGTGTTCAAGGTGGTGGTTATTGGAGACTCAGCAGTTGGGAAGACTCAGATTCTGTCCAGGTTTACTAAGAATGAGTTCTGCTTTGACTCCAAGTCCACAATTGGGGTTGAGTTCCAGACTAGGACTGTCACCATTAAAGGCAAACTCATCAAAGCCCAGATCTGGGATACTGCTGGCCAAGAAAGGTATAGAGCAGTAACAAGTGCATACTATAGAGGTGCATTAGGGGCAATGCTGGTGTATGACATTACCAAGAGGCAGACCTTTGATCATGTTGCTAGGTGGGTGGAGGAACTCCGGGCTCACGCTGACAATTCGATCGTGATCATGCTGGTTGGGAACAAAGCTGATCTTGGGGAGCAGAGAGATGTGCCCACAGAAGATGCAGTTGAGTTTGCTGAGGATCAAGGGCTGTTCTTCTCTGAGACATCAGCCTTCAGTGGTGAGAATGTGGACACTGCATTCTTTAGTGTCCTAGAGAAGATATATGGGGTGGTGTCTAAGAAGGCATTGGAATGTGGCAATGGAAACAAATCCAATGGGGTTGCTCTTAAAGGAGCTAAAATTGATGTTATTTCTGGGTCTGAGTTGGAAATTAGTGAGATGAAGAAATTGTCTGCTTGCTCTTGT
>gnl_Prupe_v2.1_Prupe.2G009000.1
ATGTCGAATTTGCAAAGTAATTTCAATCAGAAGATCGACTACGTGTTCAAGGTGGTGCTGATCGGAGACTCAGCGGTGGGAAAGTCTCAGCTCTTGGCTCGTTTTGCTCGGAACGAGTTCAGTTTGGAGTCAAAAGCAACAATTGGGGTTGAGTTCCAGACTAAGACGCTCGTCATCGACCACAAAACCATCAAGGCCCAGATTTGGGACACCGCTGGTCAAGAAAGATACAGGGCGGTGACAAGTGCTTACTATAGAGGTTCAGTGGGGGCAATGCTGGTCTATGACATAACCAAGCATCAATCATTTGATCATGTAACCAAGTGGTTAGAGGAATTGAGGGGGCATGCTGACAGCAATATTGTCGTGATGCTTGTAGGTAACAAGTCTGACCTTGGAACACTGAGAGCTGTACCTTCTGAGGATGCGAAAGAGTTTGCCCAAAGGGAGAACCTATTCTTTATGGAGGCATCAGCACTTGAGGCTACTAATGTTGAATCTGCATTTATTACAGTCCTAACGGAAATTTATCGAATCCTTGGCAAGAAGTCCCTCATTGCCAATGACGAAGCAGAGTCGGAAGGGAGTGCCTCACTTCTCAAGGGTACAAAAATTGTTGTCCCTGGAAGAGAGCCCGAGCCCCAAGGAAATAGTTGTTGCTGGTCTTCA
>gnl_Prupe_v2.1_Prupe.2G241900.1
ATGGCGTACAAAGTAGATCACGAATATGATTACCTCTTCAAGATTGTATTGATTGGAGATTCGGGCGTTGGAAAATCGAACATTCTTTCGAGATTTACGCGGAATGAGTTTTGTTTGGAGTCTAAGTCCACCATTGGAGTTGAATTTGCAACTAGGACATTGCAGGTAGAGGGGAAGACAGTGAAAGCACAAATATGGGACACAGCAGGTCAAGAAAGGTACCGAGCCATAACCAGTGCTTACTACCGAGGGGCTGTTGGTGCACTATTGGTCTATGACATAACCAAACGGCAAACATTTGACAATGTGCTGAGGTGGCTCCGTGAACTGAGAGACCATGCAGACTCTAACATTGTCATAATGATGGCCGGTAACAAATCTGACTTGAATCACCTGAGGGCAGTCCCAGGAGAAGATGCTCAACTGTTGGCTGAGAAGGAAGGCCTCTCTTTCCTTGAAACCTCAGCATTGGAAGCCTTCAATGTTGAGAATGCATTTCAAACCATTTTGTTGGATATCTACCACATAATAAGTAAGAAGGCACTAGCAGCACAGGAGGCAGTTTCCGCTACTGGACTTCCTCATGGCACTACCATCAATGTTGCAAATCTATCCGGTGACGTGAATAAGAGAAATTGTTGCTCTAAC
>gnl_Prupe_v2.1_Prupe.8G192300.1
ATGGAGGAAGAGGTAGGAGGAGAAGAGTACTTGTTCAAGGTGGTGCTGATAGGAGACTCGGCAGTGGGCAAGTCGAACCTGCTTTCGCGGTTCGCTCGAAACGAGTTCGACCCCAACAACAAGGCCACAATTGGGGTTGAGTTTCTGACCCAGGAATTGGAAATCGATGGAAAAATGGTGAAGGCCCAGATCTGGGACACTGCTGGTCAAGAACGCTTCAGGGCTGTGACCTCTGCTTACTATAGAGGCGCTGTTGGTGCTCTTATTGTCTATGATATCAGTAGGAAGACCACCTTTGAGAGTGTCAAGCGCTGGCTCGATGAGCTTACCACTCATTGCGAAACAACAGTAGCAAGGATGTTGGTAGGAAATAAGTGTGATTTGGAGGATATCAGGGATGTGAGCGTGGAAGATGGCAAAAGCCTTGCAGAAGAAGAAGGCCTATTCTTCATGGAGACTTCTGCACTGAATGCTACCAACGTTCAAACGGCTTTCGAGATGGTTATCCGGGAGATTTACAGCAATGTCAGCAGGAAAGTCCTAAATTCCGATTCCTACAAGGCCGAGTTATCTGTCAATCGAGTAAACCTGGTGAAAAATGGGGCAGACTCAAGGAAAAGTCGGATGAATCTCTCGTGTTGTGCTGGA
>gnl_Prupe_v2.1_Prupe.6G191600.1
ATGGCGAGTGGAGGAGGATATGGAGACTCGAACCAGAAGATAGACTATGTGTTCAAGGTGGTGCTGATAGGGGACTCTGCAGTGGGCAAGTCTCAGATTCTGGCCAGGTTTGCTAGAAACGAGTTTAGCTTGGATTCTAAGGCCACCATCGGCGTTGAGTTTCAGACCAGGACCCTTATCATCGAGCACAAGAGTGTTAAAGCTCAGATCTGGGACACTGCTGGCCAAGAACGATATAGAGCAGTTACAAGTGCATACTACAGGGGCGCTGTTGGGGCAATGCTCGTCTATGATATAACCAAACGCCAGAGCTTTGATCACATACCCCGTTGGTTGGAAGAGCTGCGTAGCCACGCCGACAAGAACATTGTCATCATTCTGATAGGCAACAAAAGTGATCTTGAGAACCAGCGTGTGATCCCCACTGAAGATGCCAAAGAGTTTGCTCAAAAGGAAGGACTTTTTTTCTTGGAGACCTCAGCACTGGAATCAACAAACGTGGAGTCTGCTTTCTTGACTGTGTTGACAGAGATATTCAACATTGTTAACAAGAAGAGCTTGGCCGCCAGTGAAAATCAAGCTAATGGCAACCCTGCATCTCTGTCTGGTAAGAAGATCGTCATCCCAGGCCCTGCACAAGAAATCCCAGCTAAGAGCAAGGTGTGCTGTACATCG
>gnl_Prupe_v2.1_Prupe.6G068000.1
ATGGCGAGTAGAGTAGACCACGAGTACGACTATCTGTTCAAGATCGTATTGATCGGTGACTCTGGTGTGGGCAAATCTAACATTCTCTCTAGGTTTACCAGAAATGAGTTCTGCTTGGAATCTAAGTCAACTATCGGCGTCGAGTTCGCTACCAGAACTCTCCAGGTTGAAGGAAAGACTGTGAAGGCACAGATCTGGGATACAGCAGGTCAGGAGCGATACCGTGCTATCACCAGTGCTTACTATAGAGGGGCAGTGGGTGCTCTCCTTGTCTATGACATAACTAAGCGGCCAACTTTTGAAAATGTCCAAAGGTGGCTCCGTGAATTGAGGGACCATGCAGATTCGAACATTGTTATCATGATGACAGGAAACAAGTCTGACTTGAACCATCTTAGATCTGTTTCAGAGGATGATGGTCAGACCTTGGCTGAGAGGGAAGGTCTCTCATTTCTCGAGACATCAGCATTGGAAGCAACCAATGTTGAGAAGGCATTTCAAACTATTCTTACTGAGATCTACCATATTGTAAGCAAAAAAGCACTGGCAGCTCAGGAAGCAGTCTCGACTACCCTGCCTGGTCAAGGAACCACTATCAATGTTAGTGATGCTTCTGGGAACAATAACAAGAGAGGTTGCTGCTCTACA
>gnl_Prupe_v2.1_Prupe.4G161600.1
ATGGCTGGGTACAGAGCTGATGACGACTATGATTATCTCTTCAAGGTGGTCTTGATTGGCGACTCAGGGGTGGGCAAGTCCAATCTGCTCTCCAGGTTCACCAAGAACGAGTTCAACCTCGAGTCCAAGTCCACCATTGGGGTTGAGTTCGCTACCAGGACCTTGAACGTTGATGGAAAGGTCATCAAAGCTCAGATTTGGGACACTGCTGGCCAAGAAAGGTACCGTGCTATCACTAGTGCTTACTATCGCGGGGCTGTGGGTGCACTCCTTGTGTATGATGTCACTCGCCATGCGACATTTGAGAATGTTGACAGATGGCTGAAAGAATTGAGGAACCACACGGATTCCAACATTGTTGTGATGCTTGTTGGGAACAAATCAGATCTTCGCCACCTTGTAGCTGTCTCAACTGAAGATGGGAAGTCCTATGCTGAAAAGGAGTCTCTCTACTTCATGGAAACATCTGCACTGGAAGCAAAGAATGTGGAAAATTCCTTTGCTGAAGTTCTGACTCAAATCTACCATATTGTGAGCAAGAAGGCAGTCGAAGGGGGAGAAAATGGAACAGCTTCTGTCCCAGCAACAGGAGAGAAAATAAATATTAAGGATGATGTGTCTGCTTTGAAGAGAGTTGGGTGCTGCTCAAGC
>gnl_Prupe_v2.1_Prupe.4G008200.1
ATGGCTTTTTATTCGGAGGAGGAAAAGACTGAGGATTATCTGTTCAAGATTGTTTTAATTGGTGATTCAGCGGTCGGAAAATCTAATTTGCTTGCAAGATTTGCTAGAGATGAGTTCTACCCAAATTCAAAGTCAACTATAGGAGTAGAGTTCCAAACCCAAAAGATGGATATCAATGGTAAAGAAATCAAAGCACAGATCTGGGATACAGCTGGTCAAGAGCGGTTCAGGGCTGTTACATCCGCATATTATAGAGGTGCTGTTGGAGCTCTTTTGGTGTATGATATCAGTAGACGCCAGACATTTGATAGCATTGGCAGATGGCTTAATGAACTCCACACTCACTCCGACATGAATGTAGTTACAATACTTATTGGTAACAAGTCTGATCTCAAGGATGCCAGGGAGGTACCTACTTCTGAAGGCAAGGCGTTGGCAGAAGCACAGGGTTTGTTTTTCATGGAAACATCTGCTCTCGATTCATCCAACGTTGTCGCCGCCTTTCAGATGGTTGTGAAAGAGATCTACAACATACTAAGCCGAAAAGTTATGATATCTCAGGAGCTCAAGAAACAGGACCCTAGCTGGGTGGGGAATGGGAAGACGGTAGTTTTACAGGGAGATGGGAACCAAGAAGACGCAGCTGCTGAGCCTAAAAAAGGTGGGTGCTGCTCATCT
>gnl_Prupe_v2.1_Prupe.4G055200.1
ATGGGGGCGTACAGAGCAGACGACGATTATGATTACTTGTTCAAGGTGGTTTTGATCGGTGACTCGGGGGTCGGAAAATCGAACCTTTTGTCCAGGTTCACGAGGAACGAGTTCAGCCTTGAATCAAAGTCCACCATTGGCGTCGAGTTCGCTACCAGAAGCATTCGGGTCGATGATAAGGTCGTCAAGGCTCAGATTTGGGACACCGCCGGCCAAGAAAGGTATCGTGCAATCACAAGTGCGTACTATCGAGGTGCCGTTGGTGCTTTACTAGTCTATGATGTTACTCGTCATGTTACATTTGAGAATGTGGAAAGATGGCTGAAGGAGCTAAGGGATCATACAGATGCCAACATTGTGATCATGCTAGTCGGAAACAAGGGAGATCTGCGTCACCTGCGAGCCGTTTCCACCGAGGATGCTAAGGCTTTTGCTGAACGAGAGAACACATTTTTCATGGAAACGTCTGCCCTCGAGTCGATGAATGTCGACAATGCTTTCACAGAAGTGCTGACCCAGATCTATCGGGTTGTGAGCAGGAAGGCCCTTGACATTGGGGATGATCCAGCAGCCTTGCCCAAAGGACAGACGATCAACGTTGGGGGCAAGGATGATGTATCAGCTGTGAAGAAAGTAGGATGCTGCTCAGCT
>gnl_Prupe_v2.1_Prupe.4G066500.1
ATGGCTGGGTACAGAGCTGAAGATGACTATGACTATCTCTTCAAGGTGGTGCTGATCGGAGACTCGGGCGTGGGCAAGTCCAACTTGCTCTCCAGGTTCACCAGGAACGAGTTCAGCCTCGAGTCCAAGTCCACCATCGGCGTTGAGTTCGCCACCCGGAGCTTGGATGTCGATGGAAAAGTCATCAAGGCCCAGATTTGGGACACTGCTGGTCAAGAAAGGTACCGAGCGATAACTAGTGCTTACTATCGAGGGGCTGTGGGTGCACTACTTGTGTACGATGTCACTCGGAATTCAACATTTGAAAGTGTGGAAAGGTGGTTAAAGGAGTTAAGAGACCATACTGATCCCAACATTGTTGTCATGCTTGTTGGTAACAAATCAGATCTTCGTCACCTTGTTGCAGTCTCAACTGAGGATGGAAAATCCTTTGCTGAGAGGGAGTCTCTCTACTTCATGGAAACTTCTGCACTCGAAGCAACCAATGTGGACAATGCATTTGCTGAAGTCCTTACCCAGATCTTTCGTGTCGTAAGCAGGAAGGCCATGGAGGCTGGAGATGAAGCTGCTGCTTCAGCTGTTCCTTCCCAGGGAGAGAAAATCGATATCAGTAAAGATGTTTCGGCTGTGAAGAAAGGTGGCTGTTGCTCAAGC
>gnl_Prupe_v2.1_Prupe.4G172300.1
ATGGCCTACAGAGCAGATGACGACTACGACTACCTGTTCAAGGTGGTGCTCATAGGCGACTCTGGTGTTGGAAAATCCAACCTTTTGTCCAGGTTCACGCGCAACGAGTTCAGCCTCGAGTCTAAGTCTACCATCGGCGTCGAGTTCGCCACTCGGAGCATACACGTTGATGAGAAGATCGTCAAGGCCCAGATTTGGGACACCGCCGGCCAAGAAAGGTACCGTGCAATTACAAGTGCATACTACCGAGGAGCTGTTGGTGCTTTGCTTGTCTATGACGTCACCCGGCATGTTACGTTTGAGAATGTTGAAAGATGGTTAAAGGAGCTACGGGATCATACAGACTCCAATATCGTGATAATGCTCGTGGGTAACAAGGCTGACCTGCGTCACCTGCGTGCTGTTTCTGTTGAGGATGCTAAGGCCTTCGCTGAGAGAGAAAACACCTTCTTTATGGAGACATCAGCACTTGAGTCTATGAACGTTGAAAATGCATTCACTGAGGTCCTAACACAAATATACCATGTAGTTAGCCGGAAAGCACTTGAGGTTGGGGATGATCCTGCAGCACTACCTAAGGGACAAACCATAAATGTTGGAAACAAGGATGATGTTTCAGCTGTTAAGAAAGCTGGTTGCTGTTCTGCC
>gnl_Prupe_v2.1_Prupe.5G232200.1
ATGTTGATGGCTGATTCAATTGATGAAGAGTGTGATTATCTGTTTAAGGCAGTTTTGATTGGGGACTCTGGTGTTGGGAAATCCAATTTGCTTTCCAGATTTTCCAAAGACGAATTCCGCTTAGACTCCAAGCCCACCATCGGAGTCGAATTCGCTTACCGGAACATCAAAGTGGGCGATAAACTCATCAAGGCTCAAATTTGGGACACTGCAGGCCAAGAAAGATTTAGAGCAATCACTAGTTCATATTATCGTGGGGCGCTTGGTGCCATCCTAGTGTATGACATAACCCGGAAACTATCATTCGAAAATGTGAGTAAATGGTTGTGGGAGCTTCGTGAATATGGTAATTCCGACATGGTTATTGTTCTTGCTGGTAACAAATCGGATTTGAGTCACTCTAGAGAGGTTAGCGAGGAAGAAGGCAAAAATTTTGCAGAGACGGAGGGCCTGTGTTTCATGGAAACCTCTGCTTTAGAGAATGTGAATGTTGAGCGAGTGTTTTTGGATATGATTTCTAAGATTCATCAAATCACAAGCCAGAAAATTTTGGAAGCTAAACTGGATGAAACCATTCCAAGTCCAAGTCTTCATGCTGCAAAGCAAACCATCCACATTGATGACCATGAAGTTACGGCTACTAAACAACCTAGTTATTATTGTTGCTCCAAT
>gnl_Prupe_v2.1_Prupe.7G071600.1
ATGTCGAATTTGTACGGAGATTACAATCAGAAAATTGATTATGTGTTCAAAGTGGTGTTGATTGGAGACTCCGCGGTTGGAAAAACACAGCTGCTCGCGCGCTTTGCTAGAAATGAGTTCAGTGTGGACTCGAAAGCCACAATCGGGGTCGAATTTCAGACGAAAACTCTTGTTCTCGATCACAAGACGGTGAAGGCGCAGATTTGGGACACTGCTGGCCAAGAAAGGTACAGAGCTGTCACGAGTGCCTACTACCGAGGCGCAGTCGGAGCAATGCTGGTTTATGACATGACAAAGCGCCAATCATTTGATCACATGGCTAGGTGGTTGGAGGAATTAAGGGGCCATGCTGATAAGAACATTGTTATTATGCTCATCGGCAACAAATGCGACTTGGGAAGTCTCCGAGCAGTGCCAACTGAAGATGCACAGGAGTTTGCTCAAAGAGAGAACCTATTTTTTATGGAGACATCTGCTCTTGAAGCCACCAATGTCGAAACCGCCTTCTTGATGATTTTAATGGAGATATACCGGATAATGAGCAAGAAGACCCTCGCTTCCAATGATCAAGATGGTGGAGATTCAGGGCTTCTAAAGGGAACTGCGATTATCGTTCCTAGTCCAGAGTCGGATGCCTCCAGGAAGGGGGGCTGCTGCTTTTCCTCC
>gnl_Prupe_v2.1_Prupe.3G113200.1
ATGGCTGGGTACAAAGCTGATGATGACTATGATTACTTGTTCAAGCTGGTTTTGATTGGTGATTCTGGTGTAGGAAAATCAAACCTGCTTTCCAGGTTCACGAGGAACGAGTTTAATCTGGAGTCCAAGTCTACTATTGGGGTGGAGTTTGCTACCAAGACTATGAACGTTGATGGAAAAACAATTAAGGCTCAGATTTGGGACACTGCTGGCCAAGAGAGATATCGAGCCATTACAAGTGCATACTATCGAGGAGCTGTGGGTGCTTTGCTAGTGTATGATGTGACTCGGGGAGCCACATTTGAGAATGTAGCAAGGTGGTTGAAGGAGCTGAGGGACCATACCGACCCCAACATCGTAGTCATGCTCATTGGCAACAAATCAGATCTTCGCCATCTGGTGGCCGTCTCAAAAGAGGATGGTAAATCTTTTGCTGAAAGAGAGTCCCTCTACTTCATGGAAACTTCTGCATTGGAAGCAACCAATGTAGAAAATGCATTTACTGAAGTCTTGACTCAAATATACCGGGTGGTAAGCAAGAGGGCAGTTGAGGCAGGCAACAACGGAAGTGCTACTGCTGTTCCGTCCAAAGGACAGACCATAAATGTCAAAGATGATAGTTCTGTTTTTAAGAGAATTGGATGCTGCTCAAAC
>gnl_Prupe_v2.1_Prupe.1G181200.1
ATGTCGTCTTCAGACGAGGAGGGGTCAGGGGAAGAGTACCTGTTTAAGATCGTGATAATTGGAGACTCCGCGGTCGGGAAATCGAACTTGCTGTCTCGCTATGCGCGCAACGAGTTCAATGCGCACTCCAAGGCCACAATTGGGGTGGAGTTTCAGACACAGAGCATGGAAATCGATGGCAAAGAGGTCAAGGCTCAGATTTGGGACACTGCTGGCCAAGAGCGCTTCAGGGCTGTCACCTCTGCCTACTACCGTGGCGCTGTTGGAGCTCTCATTGTCTATGATATCACTCGCAAGACCACTTTTGAGAGCGTCGGTCGCTGGCTCGATGAGCTCAAGACTCATTCGGATACAACTGTGGCAATGATGTTAGTGGGGAACAAATGTGATTTAGAGAATATTAGGGATGTCAGTGTTGAGGATGGTAAAGGCCTTGCTGAAGCAGAGGGGTTGTTCTTCATGGAGACATCTGCCCTGGACTCAACAAATGTTATAAAGGCATTTGAGCTTGTTATTCAAGAAATATATAACAATGTCAGCCGGAAGGTCTTGAACTCAGACACTTACAAAGCAGAATTATCTGTCAACAGGGTAAGCCTCGTTAATAACGGGGCAGATGGATCAAAGAAAAGTCAGGGCTACTTTTCTTGCTGTTCCGGG
>gnl_Prupe_v2.1_Prupe.1G581700.1
ATGGCGAGAAGACCGGACGAGGAATACGATTATTTGTTCAAAGTGGTATTAATCGGCGATTCGGGCGTAGGGAAATCGAACCTCCTCTCCCGATTTACTCGTAACGAGTTCTGCTTGGAGTCCAAGTCCACCATTGGCGTTGAGTTTGCCACCCGTACTCTCCAGGTTGAGGGAAGAACTGTGAAAGCTCAGATATGGGACACAGCAGGACAGGAGCGATATAGAGCAATTACTAGTGCCTACTATAGAGGCGCCCTTGGAGCTCTACTTGTCTATGATGTAACAAAACCAACAACATTTGAGAATGTGAGCAGGTGGCTGAAGGAATTGAGAGACCATGCTGACTCAAACATTGTGATCATGATGATCGGGAACAAGACTGATCTGAAGCATCTACGTGCGGTTGCCACAGAAGATGCCCAGGGTTATGCCGAAAAAGAAGGCCTTTCATTCATTGAAACATCTGCTCTTGAAGCAATCAACGTTGAGAAGGCTTTCCAGACAATTCTCGCAGAGATATACCGGATTATTAGCAAGAAGTCTCTTTCGTCAGATGAGCCAACACCTGCAAGCATTAAAGAAGGGAAGACTATTGCAGTCACGGGAGGATCAGAGGTCAATACAAAGAAGACTTGCTGTTCTTCATCC
>gnl_Selmo_v1.0_145965
ATGGCGCCGCGGCCCGACGACGAGTACGATTACCTCTTCAAGGTCGTGCTCATTGGCGACTCGGGCGTCGGGAAATCCAACTTGCTCTCCAGATTCACGCGCAACGAGTTCTGCCTCGAGTCCAAATCCACAATCGGGGTCGAATTCGCGACGCGCACGATCCAGGTGGATGGCAAGACGATCAAAGCCCAAATCTGGGACACGGCCGGGCAAGAGCGCTACCGCGCCATCACCAGCGCCTACTACCGGGGCGCGGTGGGGGCGCTGCTCGTCTACGACATCACCAAGCAGGCCACGTACGAGAACGTCGAGCGGTGGCTCAAGGAGCTGCGCGACCACGCCGACTCCAACATCGTGATCATGCTGGTGGGCAACAAGTCGGATCTAAAGCACCTCCGTGGCGTCGCCACCGACGACGCGCAGCGCTTCTCCGAGAAGGAGGGCCTGTCCTTCATCGAGACGTCGGCGCTGGAGGCCACCAACGTGGAGAAGGCGTTCCAGAGCATCCTCACGGAGATCTACCGGATAGTGAGCAAGAAGGCGCTGGCGTCCGAGGATCCCGTGCTCGTCGGGCCTGGAGAGGGCAAGGCGATCATCGTCGGGCCCGAGCAGGATGCGAACACCAAGAAGAAGGCGTGCTGCTCGACG
>gnl_Selmo_v1.0_442026
ATGGGGTACCAGGAGGAGGAGGCCGGCGAGGATTACATCTTCAAGGTAGTGCTCATCGGCGATTCGGCGGTGGGCAAGTCGAATTTGCTGACGAGGTATGCTCGCAACGAGTTCAATCAGAACTCCAAGGCCACGATTGGGGTGGAATTCCAGACGCAGAGCATGAGGATCAATGGCAAGGAGGTCAAGGCGCAGGTGTGGGACACGGCTGGGCAGGAGAGGTTCCGGGCTGTGACATCGGCCTATTACAGGGGCGCGCTTGGAGCCCTCGTTGTCTACGATATCACCAGGAAGCAAACCTTTGAGAACATCTCCAAATGGCTCGATGAGCTGCGAACTTACGGAGGATCGAGCGTGGTGACAATGCTGGTAGGCAACAAGTGCGATCTCACAAACATCCGCGAGGTATCCGTCGAGGAGGGCAAGGAGCTGGCCGAGTCGGAGAACCTCTTCTTCATGGAGACGTCGGCGCTGGCGTCCACAAACGTGAAGACGGCGTTCCAGAACGTTGTCCGCGAGATCTTCGACGCCAAGAGCCGGAGGATCGTCCCGGACGACTACGACAAAGACGACCGCGTCCCTCGCGGCCAGAAGCTCGGATTGAACGGGGCCGGCGATGGAAAATCACCCCAGGACGATGCAACTCGGCGATTTTCGTGCTGC
>gnl_Selmo_v1.0_148444
ATGAATCAGAAGATCGACTATGTCTTCAAGGTGGTTCTGATTGGGGACTCGGCAGTAGGAAAGTCGCAGCTGCTAGCCAGGTTCTCCAGGAACGAGTTCACTCTGGAATCCAAGGCAACGATCGGCGTCGAGTTCCAGACCCGGACCATGGTGGTGGATCACAAGACGATCAAGGCACAGATCTGGGACACCGCCGGTCAAGAGAGGTACCGAGCGATTACCAGTGCGTACTACCGCGGAGCAGTGGGAGCGCTGGTGGTCTACGACATCACCAAGCGGCCAACGTTCGAGCACGTCACAAGGTGGCTGGAGGAGCTCAAAGTTCACGCTGACAACAACATCGTGGTGATGCTGGTGGGTAACAAATCCGATCTAGGCAACTTGCGAGCGGTGTCTGTGGAGGAAGCCAAGGATCTGGCCGAGAGAGAGGAGCTCTTCTTCATGGAGACGTCGGCCCTGGAAGCCACCAACGTCGACAGCGCTTTCTTCTCGGTGCTCACGGAGATTTACAGGATTGTCAGCAAGAAGAGCCTCTCCGAGGGCGCTGGTGGTAGCCAGCAAGTTCCAATACCGGGGACAACACTCCTCCTGTCCGAGAAGAAAGAGTCCAAGACCGGGTGCTGC
>gnl_Selmo_v1.0_230012
ATGGGCCATGGCGGCAGCGATGGCGACGACTACCTCTTCAAGATCGTCCTCATCGGCGATTCCGCGGTCGGCAAGTCGAATCTGCTCTCCAGGTACTCGCGCAATGAATTCCATCTCAACTCGCGCGCCACCATCGGCGTGGAGTTCCAGACGCAGAGCATGGTGATCGAAGGCAAGGAGGTCAAGGCCCAGATTTGGGACACCGCCGGCCAGGAGAGGTTTCGAGCTGTGACCTCGGCGTACTACAGGGGCGCCGTGGGAGCGATGATCGTCTATGATATCAGCCAGAAGCAAACTTTCGAGAATGTGGAGCGATGGCTGGAAGAACTCCGAGTGTACTCTGACTTTAGCCTGGTCACGATGCTCGTCGGCAACAAGTCCGACCTCGAAAGCTTGCGCCAGGTTTCCATCGAGGAGGCCACCGATCTCGCCGAGAGAGAGGGCCTCTTCTTCATCGAGACCTCAGCGCTCGACTCCACAAACGTGGCCGCCGCGTTCGAGACGGTGATCAAGGAGATCTTCGGCATGGTGAGCAAGAAAATCCTCTCCTCCGATTCCTCGAAGGCGCGGACGCTCAGCGGCACCAAGAAACTCGGCCTCGAGAATGGAAACAGCTCCAAACCTCAAGACTCCGGCCTAAGCTGCTGTTCTTCC
>gnl_Selmo_v1.0_158820
ATGGCGTACAGATCCGAGGACGATTACGATTATCTGTTCAAGGTAGTGTTGATCGGGGACTCTGGTGTGGGAAAATCCAATCTTCTGTCACGATTCACCCGGAACGAGTTTAGCTTGGAGTCCAAGTCGACGATTGGCGTCGAGTTTGCGACGCGCAGCATCAATGTGGATGGGAAGCTCATCAAGGCGCAAATCTGGGACACTGCAGGCCAAGAAAGGTATCGAGCTATCACCAGTGCTTACTACCGAGGAGCTGTGGGAGCGTTGCTCGTCTATGACGTTACCCGGCTGGCTACTTTCGAGAACGTTGAGAGATGGCTCAAGGAGCTCAAGGACCACACCGATTCCAACATCGTCGTCATGCTCGTTGGCAACAAGTCCGATCTCCGCCACCTCCGCTGCGTTTCCACCGAAGATGGCCAGGCTTACTCCGAGAAGGAAGGCCTGTACTTCATGGAGACCTCGGCACTCGAGTCCGTCAATGTGGAGAACTCGTTCAAGCAGATACTCACGCAGATCTACCGCGTCGTGAGTAAGAAAGCTCTGGATGTTGGTGAGGATCCATCGGCTGTTCCCGGCAAGGGCCAGACGATCAACGTGAGCAAAGACGACGTGACTGCAACCAAGAAGGTCGGCTGCTGTCCTGAA
>gnl_Selmo_v1.0_232291
ATGTCGGACTTCGATGTGAAGATCGACTATGTGTTCAAGGTAGTACTGATTGGCGACTCCGCGGTGGGCAAATCCCAGCTGCTGTCGAGATTCGCGCGCGACGAGTTCACCCTCGAGTCCAAATCCACAATTGGCGTCGAGTTCCAGACCCGCACCATTTCGGTCGACGGCAAGACTATCAAGGCGCAGATCTGGGACACGGCCGGCCAGGAGAGGTACCGGGCGGTGACGAGCGCTTACTACCGCGGCGCGGTGGGCGCCATGCTCGTCTACGACATCACGAGAAAGCAAACCTTCGAGCACGTAGCGCGGTGGCTGGAAGAACTTCGCAACCACGCGGACAACAACGTGGTGATCATGATGGTGGGAAACAAATCCGACCTGAGCAACAGCCGCGCCATGTCCGTGGAGGAGGGCCGGGAGTTTAGCGAGAAGGAGGGGCTCTACTTCATGGAGACGTCGGCGCTCGACTCCACCAACGTAGAGACGGCCTTCACGACGGTGCTGACCGAGATCTACAAGATCGTGAGCAAGAAGAGCCTGGCCGCCGACGATCCAAACGGGGGACTGGCCAATGTGATGCCACCCGTGCCATCGGGCAACAAAATCCTCCTAGATGACGAGCTCACGGCAGTGAAGAAGAGGGCGTGCTGTAGTACG
>gnl_Selmo_v1.0_146310
ATGGCGTACAGATCGGACGAGGACTACGATTATCTCTTCAAGGTAGTGCTGATTGGGGACTCCGGCGTCGGCAAATCCAACCTCCTCTCCAGATTCACGCGCAACGAGTTCAGCCTCGAGTCCAAATCCACCATCGGCGTCGAGTTCGCCACGCGCAGCATCAACGTCGACGGCAAGCTCGTCAAGGCACAGATTTGGGACACGGCAGGCCAGGAGAGGTATCGGGCCATCACCAGCGCCTACTACCGCGGCGCCGTGGGAGCCCTACTCGTCTACGACATCACCCGGCCCGTCACGTATGAAAATGTGGAGCGCTGGCTCAAGGAGCTCAAAGACCACACCGATTCCAACATCGTGGTGATGCTGGTGGGGAATAAGTCCGATTTGCGCCACCTCCGGGCCGTGTCCACCGAGGACGGCCAGGCCTTTTCGGAGCGCGAGGGGCTCTACTTCATGGAGACGTCCGCCCTCGAGTCCACCAATGTGGAGAACGCGTTCAAGCAGATACTGACACAGATTTACCGGGTGGTGAGCAAGAAGGCGCTCGACGTTGGCGAGGATCCATCCGCGGCCCCTGCCAAGGGCCAGACCATCAACGTTGGCGGCAAGGACGATGTGACCGCGACCAAGAAGGTTGGGTGCTGCTCGGCG
>gnl_Solly_v2.4_Solyc06g005810.2.1
ATGGGGAATAGAGTGGATCATGAGTACGATTACTTGTTTAAGATCGTGTTGATTGGTGATTCTGGAGTTGGAAAATCGAACATTCTGTCTAGGTTTACGCGAAATGAGTTCTGTTTGGAGTCAAAATCTACTATTGGAGTTGAGTTCGCCACTAGAACTCTTCAGGTTGAGGGAAAGACAGTCAAGGCCCAAATATGGGACACTGCAGGCCAAGAACGGTACCGAGCCATTACCAGTGCTTATTACAGAGGAGCAGTTGGTGCACTCCTTGTTTATGACATAACAAAGGGACAAACATTCGACAATGTTCAAAGGTGGCTCCGAGAATTGAGAGACCATGCAGATTCTAACATTGTCATTATGATGGCTGGAAACAAGTCCGACCTTAACCACCTTCGAGCAGTCTCTGAGCAGGATGGTCAAAATTTAGCTGAGAAGGAAGGACTGTCATTTCTTGAGACATCGGCATTGGAAGCAGTCAACGTAGATAAGGCTTTTCAGACTATACTAACCGAGATATACCATATCATAAGCAAGAAGGCGCTGGCTGCACAAGCAGCAGCCACAACCACTACTCTTCCTGGTCAGGGTACAACCATCAATGTTAATGACACCTCTGATAATGTGAAGAGAGGCTGCTGTTCTACC
>gnl_Solly_v2.4_Solyc06g076450.2.1
ATGGCAAATAAAATGGATCACGAGTACGATTATTTGTTTAAGATCGTCGTGATTGGGGATTCTGGAGTGGGGAAATCAAACATTTTATCCAGGTTCACGAGAAATGAGTTTTGTTTGGAGTCCAAATCCACTATTGGCGTTGAGTTTGCCACCAGAACTCTTCAGGTGGAGGGGAAGACAGTGAAGGCCCAGATATGGGACACTGCAGGGCAAGAAAGGTACCGGGCCATTACCAGTGCTTATTATCGAGGAGCAGTTGGTGCCCTCCTTGTCTATGACATAACTAAGAGGCAAACGTTTGACAATGTTCTGAGGTGGCTACGGGAATTGAGAGACCACGCAGACTCTAATATTGTAATCATAATGGCTGGAAACAAGTCTGACCTTAGGCATCTTAGAGCAGTCTCTGAGCAGGATGGTCAAGCTTTAGCTGAGAAGGAAGGGCTGTCATTTCTTGAGACGTCAGCATTGGAAGCTTTTAATGTTGATAAGGCGTTTCATACTATATTGACAGATATATACCAGATCATTAGCAAGAAGGCATTGGCAGCACAGGAAGCAGATAGCACTGCACTTCCTGGTCAGGGTACAACCATCAATGTCAGTGATACCTCCGCAAATGTGAAGAGAGGCTGCTGTTCCACT
>gnl_Solly_v2.4_Solyc09g098170.2.1
ATGGACTCTTCAGATGATGAGGGTGAGGAGTATCTTTTCAAGATTGTAATCATTGGTGATTCTGCAGTAGGTAAATCTAATTTGCTTACACGTTATGCAAGAAATGAGTTTAATTTGCATTCAAAAGCAACTATTGGAGTTGAGTTTCAGACCCAAACTCTTGAAATTGATGGAAAAGAAGTTAAAGCTCAGATTTGGGATACTGCTGGACAAGAAAGGTTTAGAGCTGTGACTTCTGCTTATTATCGTGGTGCTTTTGGTGCTCTTGTTGTTTATGATATTTCAAGAAGGACAACTTTTGATAGTATCCCTCGTTGGCTTGATGAACTCAAAACTCATTCGGATACAACGGTTGCAAGGATACTGGTGGGAAACAAATGTGACTTGGAGAATATAAGAGCTGTGAGCGTAGAAGAAGGCAAAAGCCTGGCAGAATCAGAAGGGATGTTCTTCATGGAGACATCTGCCCTCGATTCAACAAACGTGAACAAGGCTTTCGAGATTGTGATTCGAGAGATCTATAATAGTGTTAGCAGAAAGGTTTTGAATTCCGATTCTTATAAAGCCGAATTATCTGTCAACAGAGTCAACCTGGTCAACGATGGTACCGATGGATCGAAACAAAAGCAGGGCTACTCTTGTTGTTCTAGG
>gnl_Solly_v2.4_Solyc09g097900.2.1
ATGGATTCATCAGATGATGATGTTGAAGAGTACCTTTTCAAGATTGTAATAATAGGGGATTCAGCAGTTGGTAAATCAAATTTGTTGTCAAGATATGCAAGGGATGAGTTTAATTTGCATTCTAAAGCTACTATTGGAGTTGAATTTCAGACCCAAGTTCTTGAAATTAATGGGAAAGAAGTTAAAGCTCAGATTTGGGATACTGCTGGACAAGAAAGGTTTAGAGCTGTGACTTCTGCTTATTATCGTGGTGCTTTTGGTGCACTCCTTGTGTATGATATAAGTCGGAGGAGTACTTTTGAAAGTGTTACTAGATGGCTTGATGAGCTCAATACCCATTGTGATACAACAGTCGCGAAGATGCTGGTAGGAAACAAATGTGATTTGGACAACATTAGAGACGTTAGTATTGAAGAAGGCGCGAAGCTTGCAGAAGCAGAAGGATTGTTCTTCATGGAGACATCCGCGTTGGATTCTACAAACGTTAATAAGGCTTTCGAGATTGTTATCCGTGAAATCTATAGCAATGTCAGTCGAAAGGTCTTGAATTCGGATTCCTACAAGGCAGAGTTATCTATTAACAGGGTAAACCTTGTAAAAGACGACGGAGAAGGATCGAAACGATCTTGGAGCAGTTGTTGCTCAAGA
>gnl_Solly_v2.4_Solyc09g056340.2.1
ATGGAGGAAGAACAAGAGTATCTTTTCAAGATTGTGGTGATTGGGGACTCTGCCGTTGGCAAATCCAACTTGCTGTCCCGTTTTGCCCGTGATGAATTTGACCATAACTCTAAGGCCACCATTGGAGTTGAGTTTCAAACACAAGTTGTTGAAGTTGATGGTAAGGAAATTAAGGCCCAGGTTTGGGATACTGCTGGTCAAGAACGTTTTCGGGCTGTCACTTCTGCTTATTATAGAGGCGCTGTTGGAGCTCTTATTGTTTATGATATCAGTAGAAGCACTACTTTCGAAAATATCAAACGATGGCTTGATGAACTCAACACCCACTGTGATACCACAGTTGCGAGAATGCTTGTTGGGAACAAGTGTGACTTGGAGAATATCAGAGATGTGAGTGTAGAGGATGGAAAAAACCTTGCAGAAGAGGAAGGATTATTCTTCATTGAAACATCGGCTCTCGACTCTACTAATGTGAAAACAGCCTTTGAAATTGTCATCCGTGAGATATACAAAAATGTGAGCAGAAAAGTACTCAACTCTGATTCATACAAGGCAGAATTATCTTTCAATCGCGTTAGCCTTGCCAATGGGACCGACATGTCAAAGCAAAAAACGTCGTGCTGTTCCAGC
>gnl_Solly_v2.4_Solyc03g006270.2.1
ATGGGGGCATATAGGGCTGATGAAGATTATGATTATTTGTTCAAAGTTGTTCTTATAGGTGATTCTGGTGTTGGCAAATCAAATTTGCTTTCTCGTTTTACAAAAAATGAATTTAGCCAAGAATCTAAATCTACAATTGGTGTTGAATTTGCTACAAGAACAATTCATGTTGATGATAAGATTATCAAAGCTCAGATTTGGGATACTGCTGGTCAAGAAAGGTATCGAGCCATCACTAGTGCATATTATCGAGGAGCAGTGGGTGCCTTACTTGTTTATGACATTACTCGTCATGTAACGTTTGAAAATGTAGCAAGATGGCTCAAAGAACTCAGAGACCACACAGACCAAAACATCGTCGTCATGCTCGTCGGAAACAAGGCGGATCTCCGCCACCTCCGAGCCGTCCCCACAGGCGAATCGAGCGGTTTTGCAGAAAGAGAGAACACATTCTTCATGGAAACATCTGCACTTGAGGCACTCAATGTTGAAAATGCCTTCACAGAAGTACTCACTCAGATATATCGAGTTGTTAGTCGAAAAGCTCTTGATATTGGAGATGATCCAACTTCTGTGCCAAGAGGACAAACAATTAACATTGGGAAAGATGATGTATCTGCTGTTAAGAACGGTGGATGCTGTTCCGGT
>gnl_Solly_v2.4_Solyc03g118820.2.1
ATGAGCAGTATAGCAGCCATTTCAAAGGAGTCCTCATGGCTTTGGTTTCACATTTATATGGATGATTCATTTGATGAAGAGTGTGATTATTTATTCAAATCAGTTCTTGTTGGAGATTCAGCTGTGGGAAAATCAAATCTTTTATCAAGATTTGCTAGAGATCAATTTCAGTTTGATTCTAAGCCAACTATAGGTGTGGAATTTGCTTATAAAAATATTAGAGTTGGTGATAAACTCATCAAGGCTCAAATATGGGACACTGCTGGACAAGAAAGGTTTAGAGCAATTACAAGTTCCTATTATCGCGGAGCGCTTGGTGCTTTACTTGTTTACGACATAACAAGAAGGACAACATTTGAAAATTTAAGAAAATGGCTACATGAACTTAGGGAATATGGAAATTCAGACATGGTAATTGTTCTTGTTGGTAACAAATCTGATTTATCAAATTCATCAAGACAAGTAAATATTGAAGATGGACAAAGCCTTGCACAAGTAGAAGGATTATCTTTTTTGGAAACATCAGCTATGGAAAATTTAAATGTTGAAGAAGCATTTCTACAAATGATTAACAAAATTCATGAAGTTGTAAGCCAAAAGAGCTTAGAAGCAAAGTTAAATGAAGTGACTACACCAAAGTCACTTCAACAAGGGAAAAAATTAGAAATTATTAATATGATGAATAGTGAAGTAACAGCCACTAAACAAAATGTTAATTGTTGTTAC
>gnl_Solly_v2.4_Solyc03g064020.2.1
ATGTCAAATTTATATGGAGATTACAATCAAAAAATAGATTATGTATTTAAGATTGTATTGACTGGAGATTCTGCAGTTGGTAAATCACAGCTTCTGGCTAGATTTGCAAGGAATGAATTCAATTTGGATTCAAAAGCTACAATTGGGGTCGAATTCCAGACTAAAACTCTAATTATTGATAACAGGACCGTCAAGGCACAGATTTGGGATACTGCTGGACAAGAAAGGTATAGAGCAGTGACTAGTGCATACTATCGAGGTGCAGTTGGTGCAATGTTAGTATACGACTTGACAAAACGTCAATCATTTGATCATATGGCTAGATGGCTGGAGGAATTAAGGGGTCATGCAGATAAGAACATTGTTATAATGCTTATCGGAAACAAATGTGATCTAGGGAGTCTTCGAGCAATACCAATAGAAGATGCTCAAGAATTTGCAGAACGGGAGAATCTCTTCTTCATGGAAACATCAGCTCTTGAATCCACCAACGTTGAGACTGCATTTATGAGTATATTAAAAGAAATTTATCAAATTGTTGGCAAGAAAACTCTCATTGCAGACGAAGGTGCAGAGTACGCAAAGTCACAATCGCTCAAGGGAACAAGGATCATAGTTCCTGGACACCATTCAGATTCTGCTGCCCAAGGCGCTGGCTGCTGCATCTCCTCC
>gnl_Solly_v2.4_Solyc03g079900.2.1
ATGATGGCTTACAAGGTGGATCATGAATATGATTATTTATTCAAGATTGTTTTGATTGGAGATTCAGGTGTCGGAAAATCAAACATTCTCTCCAGATTTACGCGAAATGAATTCTGTTTGGAGTCTAAATCCACCATTGGTGTCGAATTTGCAACTAGGACCCTCCAGGTAGAAGGAAAGACGGTAAAAGCACAAATATGGGACACAGCAGGGCAAGAAAGGTACAGAGCCATAACGAGTGCTTATTACAGAGGAGCCGTGGGAGCACTTTTGGTTTATGACATAACCAAGAGACAAACTTTTGAAAATGTGCACAGATGGCTGCGCGAGCTGAGGGACCATGCTGACTCAAACATTGTCATCATGATGGCTGGAAACAAGTCTGATTTGAACCATCTTCGAGCAATTCCAGATCATGATGCAAGACTCTTGGCTGAGAAAGAAGGGTTGTCATTTCTTGAAACCTCTGCATTAGAAGCTTTAAACGTTGAGAAGGCGTTTCAAACAATTTTGTTGGATATTTATCAGATAATCAGCAGAAAAGCTTTAGCAGCTCAAGAAGCTGGTGCTACTCCTGGTCAAGGAACTGTTATTAAGGTTGGAGACAATTCTGGCAATTCCAATACCAGACCATGTTGTTCCAAC
>gnl_Solly_v2.4_Solyc01g103380.2.1
ATGGCGAGAAGAGCGGAAGAGGAGTACGATTACTTGTTTAAGGTTGTATTAATCGGCGATTCAGGAGTCGGAAAATCCAACTTGCTTTCCCGATTCACCAGAAATGAGTTTCTCTTAGAGTCCAAATCCACTATCGGCGTTGAATTCGCCACTCGTACACTCCAGGTTGAGGGAAGGACCGTCAAGGCTCAGATTTGGGACACAGCTGGACAGGAGAGATACAGAGCCATTACAAGTGCTTACTATAGGGGTGCTCTTGGAGCTCTTCTGGTATATGATGTGACAAAACCCACTACCTTTGAGAATGTTAGTCGGTGGTTGAAGGAACTGAGGGACCATGCAGATTCAAACATTGTGATTATGCTCATTGGAAACAAAACCGATCTGAAGCACCTCAGAGCAGTTGCTACTGAGGATGCTCAAAGCTTTGCTGAAAAAGAGGGCCTTTCTTTCATTGAAACGTCTGCATTGGAGGCAACAAATGTAGAGAAGTCTTTCCAGACAATTCTTTCAGAAATCTATCGGATAATCAGTAAGAAGCCACTTTCTTCAGAGGAGCCAGCAAATGCTAACATCAAAGAAGGAAAGACTCTTGTTGTTGGGGCAGAGGAGCCTGCTCCCAAGAAGGCATGTTGCTCTGCA
>gnl_Solly_v2.4_Solyc01g096220.2.1
ATGAATCAAGAAATGAGTGGCTTTGAGGATCAAATGAAACGTGTAAATGGGGTTCATCATAATGAGGATAAAATAGATTACGTGTTTAAGGTTGTGGTGATTGGAGACTCTGCTGTTGGTAAAACTCAGGTGCTTTCCAGGTTTGCTAAGAATGAGTTTTGTTTTGACTCAAAATCAACAATCGGTGTTGAGTTTCAGACTAGAACTGTGTCGATGCAGTCTAAAGTGGTTAAGGCACAGATCTGGGACACTGCTGGACAAGAAAGATACAGAGCTGTAACAAGTGCATACTACAGAGGAGCGTTAGGAGCCATGTTAGTTTACGACATAACAAAGAGACAAACATTTGATCATGTAGCTAGATGGGTTGAGGAGCTCAGGGCTCACGCGGATAGTTCCATTGTGATCATGTTGATCGGTAACAAAGCTGATCTAGTAGATTCGAGGGCAGTTCCAACTGAAGACGCGGTTGAATTTGCAGAGAGGCAGGGGCTATTTTTCTCTGAGACATCCGCTCTTAGCGGGCACAATGTGGAATCAGCCTTCTTCAAACTTTTGCAAGAAATATTCGACATGGTATCGAGGAAGACTTTGTTGGTGCCTTCTGGTGCTAATGGAAATTACATCAAAGAGACTAGTAATGGATTGCTTAAAGGATTGAAAATTGATGTTATTTCTGGTCCTGATTTTGAAGTTAGTGAGATGAAGAAACTATCTTCTTGCTCTTGC
>gnl_Solly_v2.4_Solyc01g086850.2.1
ATGTCGAAATTGTATGGAGGGGATTTCAATCAGAAAATAGATTATGTGTTCAAGGCGGTGCTGATCGGAGATTCTGCAGTTGGAAAATCGCAGTTATTGGCAAGATTTTCGAGGAATGAGTTTAGTCTTGATTCAAAGGCGACCATCGGTGTTGAGTTCCAGACGAGGACGTTAGAAATCGATAATAAGACTATTAAGGCTCAGATTTGGGATACTGCTGGTCAGGAGAGATATAGGGCAGTGACAAGTGCGTACTACCGAGGTGCTGTTGGAGCAATGCTAGTCTATGACATTACCAAACGTCAATCTTTTGATCATATCGCCAGGTGGTTGGAGGAACTGCGGGGCCATGCTGATAAAAACATTGTCATCATGCTTGTAGGCAACAAGACTGACTTGGGTAGTCTTCGTGCTGTACCTACTGAGGATGCGAAAGAGTTTGCTGAGAAAGAGAACTTGTTCTTTATTGAAACATCGGCCCTAGAATCAACAAATGTGGATACAGCTTTTGTTAATGTCTTGACGGAGATATATAGGGTTGTCAGCAAGAAATCCCTTGTTGCCAATGAGGCAGAATCCGCCGCTGGGAGTTCAGCTCTCCTCAGGGGAAAGGAAATTGTTGTTCCTGGCCAAGGACCTGTACCAAGTGGGAGCTCATACAGCTGTTGCAGATCA
>gnl_Solly_v2.4_Solyc04g012180.2.1
ATGGCGAGTGGTTATGGGGATTCGAGCCAGAAGATAGATTATGTGTTCAAAGTGGTGTTAATCGGTGATTCAGCTGTAGGGAAGTCACAGATACTAGCTCGATTTTCTCGTAACGAATTCAGCCTCGATTCTAAAGCAACAATTGGGGTTGAATTCCAGACGCGAACCCTTGTGATACAGCACAAGTCTGTTAAAGCTCAGATCTGGGATACTGCTGGTCAAGAACGATATAGAGCTGTCACAAGCGCATACTACAGGGGAGCTGTTGGAGCTATGTTGGTTTATGACATAACAAAACGCCAAACATTTGATCACATACCCCGTTGGCTGGAAGAGTTGCGTGCACATGCCGATAGGAATATCGTGATCATTCTGATCGGAAACAAAACAGATCTCAAAGACCAACGAGCTGTTCCTACCGAGGATGCTAAGGAATTTGCTCAGAAGGAAGGATTATTTTTCTTAGAGACTTCTGCATTGGAAGCGACAAACGTGGAGGATGCATTCTCGACTGTGTTGACAGAGATCTTCAACATCGTAAACAAGAAAAATCTTGCTGCAGATGATTATCCGCCCAATGGGAATCCTGCATCTTTATCTGGGAAGAAGATTCTTGTACCTGGTCCTGCACAAGTCATCCCAGAAAAAAGAGCATGTTGTAGATCT
>gnl_Solly_v2.4_Solyc05g052900.2.1
ATGGCATATAAGGTGGATCATGAATATGATTATTTATTCAAGATTGTTTTAATTGGAGATTCAGGTGTTGGAAAATCTAACATACTTTCTAGGTTTACTCGAAATGAATTTTGTTTGGAGTCTAAATCTACTATTGGTGTTGAATTTGCAACAAGGACCCTTCAGGTAGAAGGCAAGACAGTTAAGGCACAAATATGGGACACAGCAGGTCAAGAAAGGTACAGAGCCATTACAAGTGCTTACTACAGAGGAGCTGTTGGTGCCCTTTTAGTTTATGACATAACAAAAAGACAAACATTTGAGAACGTAACGCGTTGGCTCCGCGAGCTACGTGACCATGCAGACTCTAATATAGTCATAATGTTGGCTGGTAATAAGTCGGATTTGAACCATCTCAGATCAATCCCCGAGCTAGATGCTCGGGGATTGGCTGAGAAAGAAGGGTTATCATTCCTCGAGACGTCTGCTCTCGAGGCATATAACGTTGAGAAAGCGTTCCAAACGATCTTATTAGACATATATCAAATTGTTAGTAGAAAAGCTTTGGCTGCTCAAGAAGCAGCTGCTTCTATTCCTGGACAAGGCACTTCTATTAATGTTGGAGAGTATGTTGCTAATAAAAATAAGAGGCCATGTTGTGCTAAT
>gnl_Solly_v2.4_Solyc05g054150.2.1
ATGGCACACAATTCCGAGGAAGAAAAAAAAGAGGACTACCTTTTCAAGATTGTATTGATTGGTGATTCTGCAGTTGGTAAATCGAATTTGCTTGCTAGATTTGCTAGAGATGAATTCTATCCAAACTCAAAATCGACAATTGGAGTAGAATTTCAGACTCAAAAGATAAACATAAATGGGAAGGAGGTTAAAGCGCAGATATGGGATACGGCTGGTCAAGAACGATTTAGAGCAGTTACTTCTGCATATTACAGAGGTGCAGTTGGAGCTCTTCTGGTTTATGATATTAGTAGGCGCCTGACTTTCGATAACATTGATCGATGGCTTAACGAGCTTCAGACTCATTCGGACATGAATGTGGTTATAATACTCGTTGGCAACAAGTCTGATCTCAAAGACGCCAGGGAAGTTACAACAGCGGAAGGCAAAGCCTTGGCTGAGGCGAAAGGTCTATTTTTCATCGAAACTTCAGCTTTGGATTCATCGAATGTAACGTCTGCTTTCCAGACAGTTGTTAGGGAGATCTATAATATTCTGAGCAGAAAAGTCATTCAATCTCAAGAGCTCCAGAAAAAGGACTCGGGGCGGCTAGCAAATGGTAAGTCTGTGGTTTTGCAGGCTGATGAAGGAAATGAAGATACAGTTGCAGATACAAAGAAAGGTGGATGTTGTTCATCT
>gnl_Solly_v2.4_Solyc12g014080.1.1
ATGGCAGGTGGGTATAGAGCTGAGGATGATTACGATTATCTGTTCAAGTTGGTGTTAATTGGAGATTCTGGTGTAGGAAAATCCAATCTCCTTTCTCGATTCTCAAGAAACGAGTTCAATCTTGAATCAAAGTCTACTATTGGTGTTGAATTTGCTACCCGTAGCATTAAGGTAGATGATAAGATCGTTAAGGCTCAGATTTGGGATACTGCTGGACAAGAAAGGTATCGTGCAATTACAAGTGCATACTACAGAGGGGCTGTCGGTGCATTAGTTGTCTACGATATCACTCGACATGTCACATTTGAAAATGTTGAGAGATGGTTAAAAGAACTTCGAGACCATACCGACCAAAATATAGTCATAATGCTCGTTGGGAACAAGGCCGACTTACGTCACTTGCGTGCTGTTTCAACAGAGGATGCCAAGGCCTTTGCTGAAAGAGAGAGTACCTTCTATATGGAGACTTCAGCACTTGAATCCTTGAACGTTGAGAATGCGTTTACAGAAGTACTGACAGAGATATACAGGGTGGTCTGTCGGAAAGCACTCGAAGTTGGGGATGATCCTACTGCGTTGCCGAAGGGGCAAACTATAAATGTTGGCAAGGATGATGTTTCAGCTGTGAAAAAAGTTGGTTGCTGCTCTGTG
>gnl_Solly_v2.4_Solyc12g010790.1.1
ATGGGGGCGTACAGATCGGACGACGACTACGATTATTTGTTCAAGGTGGTGTTGATCGGCGATTCCGGCGTCGGGAAATCTAATCTTCTATCCAGATTTACACGTAGCGAGTTCAGTTTGGAGTCAAAGTCAACGATCGGCGTTGAATTCGCTACTCGTAGCATTCGTGTTGATGATAAGGTTGTCAAGGCTCAGATTTGGGATACTGCCGGTCAGGAACGATATCGCGCAATCACGAGTGCCTACTATCGAGGAGCTGTTGGAGCATTGCTTGTCTATGATGTCACCCGTCATGTAACTTTTGAGAATGTAGAGAGATGGTTAAAAGAGCTCCGAGATCACACTGACTCTAGCATTGTCATAATGCTGGTGGGTAACAAGGCAGATTTGCGTCATCTGCGTGCTGTTTCTACTGAGGATGCCCAGGCATTTGCAGAGAAGGAAAGTACATTTTTCATGGAAACATCCGCTTTGGAGTCCATGAACGTTGAAAGTGCCTTCACAGAAGTGCTCACTCAAATACACCGCGTTGTTAGCAGGAAAGCTCTTGAAGTAGGAGATGACCCGGCAGCAGTTCCCAAGGGGCAGACGATAAATGTTGGAGGCAAGGATGATGTTTCTGAAGTAAAGAAAGCTGGGTGCTGTTCTGCT
>gnl_Solly_v2.4_Solyc11g012460.1.1
ATGGCGTTTCGTTCTGAGGAAACACAAACGGAGGATTACCTTTTCAAGATTGTTTTGATTGGTGATTCAGCTGTTGGGAAATCAAATTTGCTTGCTAGATTTGCTCGTGATGAATTCTATCCCAACTCAAAATCAACAATTGGAGTAGAGTTCCAGACCCAAAAGCTGGACATAAATGGGAAGGAGGTCAAAGCGCAGATATGGGACACAGCAGGTCAAGAACGGTTTAGGGCAGTAACTTCTGCATATTACAGAGGTGCAGTTGGAGCTCTTCTGGTTTATGATATTAGTAGACGGCTAACTTTCGAAAATATTGGTCGATGGCTTAATGAACTTCAGACTCATTCTGACATGAACGTGGTTACAATACTCGTTGGAAATAAATCTGATCTCAAAGATGCGAGGGAGGTGACAACAGCTGAAGGCAAATCCCTAGCAGAGGCACAAGGTCTATTCTTTATAGAAACATCAGCTTTGGATTCTTCAAATGTAACTGCAGCTTTTCAAACAGTTGTTAAAGAGATCTATAATATCTTGAGCCGGAAAGTCATGCAATCGCAAGAACTTCAAAAAAAGGATTCCGGGCGTCTGGCAAATGGTAAAACTGTGGTTTTGCAGGCAGACGAAAACCAAGAAGCCGAGACACAAGCGAAAAAAGATTCTTCTCTTTTCTCCGTGTTTTCAAATTTATGCTTATTCTCTAATATTATGTGCCAGAATCAGGCTCTTCGTGTTCGCTCACACGAAGATCCTGATTCTCATGAACTCGTAGCTTCTTGTGAAACTACAAGGGGTGTTGAGGAAGGTCGGGGCAACTTCTCATATTTA
>gnl_Solly_v2.4_Solyc11g010100.1.1
ATGGCAAGTGGGGGTGGGTATGGTGATGCAAGTCAGAAAATAGACTATGTTTTTAAGGTTGTTTTGATAGGTGATTCAGCTGTGGGAAAATCTCAAATACTAGCTCGTTTTGCAAGAAATGAGTTTAGTCTTGATTCTAAAGCTACAATTGGTGTTGAATTCCAGACAAGAACACTTGTTATTCAGCATAAGTCTGTTAAAGCTCAGATCTGGGATACTGCTGGCCAAGAAAGATATAGAGCTGTCACGAGTGCGTACTACAGGGGAGCTGTCGGAGCTCTGTTGGTTTACGACATAACAAAACGTCAGACCTTTGATCACATCCCACGCTGGCTTGAAGAATTACGTGCACATGCTGACAAGAACATCGTTATTATGCTGATCGGAAACAAAACCGATCTTGAAGATCAACGAGCTGTTCCCACCGAGGATGCTAAAGAATTTGCACAAAAAGAAGGATTGTTCTTCTTAGAGACATCTGCAATGGAGGCCACAAACATCGAGGACGCCTTCTTAACTGTTTTGACAGAGATCTTCAACATTGTGAACAAGAAGAATCTCGCCGCTGGTGATGATCAAGCAAATGGTAATCCTGCTTCATTAACTGGGAAGAAAATTCTTGTACCTGGTCCTGCACAAGTTATCCCAGAAAAGAAGGCATGCTGTAGTTCT
>gnl_Solly_v2.4_Solyc10g079030.1.1
ATGTCTTCGAATTTGTATGCTGATCATTATAATCAAAAGATTGATTATGTTTTTAAGATTGTTTTGATTGGAGATTCTGCAGTTGGTAAATCTCAATTATTGGCTAGATTTGCAAGAAATGAATTTAGTTTAGATTCAAAGGCTACAATTGGGGTTGAGTTTCAAACAAAAACTTTACTTGTTGATAACAAAACCGTTAAGGCACAAATTTGGGACACCGCGGGACAAGAAAGGTATAGAGCAGTAACAAGTGCATATTATCGAGGTGCAGTTGGCGCGATGCTAGTCTATGACTTAACAAAACGTCAATCATTCGATCATATGGCTAGATGGCTGGAGGAACTAAGAGGTCACGCGGACAAGAACATAGTTATAATGCTCATCGCGAACAAATGTGATCTAGGAAGTCTTCGAGCTGTACCAGTTGAAGATGCTCAAGAATTCGCAGAAAGGGAGAATCTTTTCTTTATGGAAACATCAGCACTTCAATCCACAAACGTCGAGGGTGCGTTCATGACAATTTTAACAGAAATTTATAAAATCATTAGCAAGAATACGCTCACTGCAGCTCCGGGAGCTGATTATGGGAAGTCGCAATCTTTAAAGGGAACCAGGATCATTGTTCCTGGACAGGACTCGGATTCTGGTGGGAATAGTGGTGGTTGCTGCATGTCGTCA
>gnl_Solly_v2.4_Solyc10g008840.2.1
ATGGGAACATATAGATCAGAGGAAGATTATGATTACTTGTTCAAGGTGGTGTTAATAGGGGATTCTGGTGTTGGTAAATCGAATTTGCTATCGCGATTTACCAAAAACGAATTCAGCCAACAATCTAAGTCGACTATTGGCGTTGAATTCGCCACCCGAACCATTCATGTTGATGACAAGATTGTCAAAGCCCAGATATGGGACACTGCTGGCCAAGAAAGGTACAGGGCTATCACAAGTGCTTATTATAGAGGAGCAGTTGGTGCCTTACTTGTTTACGATATTACTCGCCATGTAACATTTGAGAATGTTGCGAGATGGCTCAAGGAGCTCAGAGATCATACAGACCAGAGCATTGTTGTCATGCTGGTCGGGAACAAGGCAGATCTCCGTCACCTGCGTGCTGTTCCCACAGACGAATCAAAGGGATTTGCAGAAAGAGAGAATACCTTCTTCATGGAAACATCAGCTCTTGAGGCGCTGAATGTTGAAAACGCCTTCACAGAAGTGTTGACTCAGATTTACAGGGTGGTTAGCAAGAAGGCTCTTGATGCAGGAGACGATCCAGCATCTTTGCCTGCAGGACAAACGATCCACATTGGAAATGACGTATCTGCTGTTAAGAAAGGCGGTTGTTGTTCCAGT
>gnl_Solly_v2.4_Solyc10g045550.1.1
ATGGCAAGGAGAGCAGACGAAGAGTACGATTACTTGTTCAAAATTGTGTTAATCGGAGATTCTGGAGTTGGAAAATCCAATTTACTCTCCAGATTCACTAGAAATGAGTTCTGTTTGGAGTCTAAATCTACTATCGGCGTTGAATTTGCTACTCGTACTCTCAAGGTAGAGGGAAGGACCATTAAGTCTCAGATCTGGGACACGGCTGGACAGGAGAGATATAGAGCCATTACGAGTGCATACTATAGGGGTGCTCTTGGTGCTCTTCTGGTATATGATGTTACAAAACCTATTTCCTTTGAAAATGTGAGCCGGTGGTTAAAGGAACTGAGGGATCATGCAGACTCCAATATTGTAATTATGCTGATTGGAAACAAGACAGATCTGAAGCATCTGCGAGCAGTTGCTACAGAGGATGCTCAAAGCTATGCTGAAAGAGAAGGGCTTTCTTTCATAGAAACATCAGCGTTGGAGGCAACAAATGTTGAGAAGGCTTTCCAGATGAATCTTTCAGAAATTTATCGGATAATCAGTAAGAAATCACTCTCTTCAGGAAATCCTGCACCTGCTAACATTAAAGAAGGGAAGACTCTTGTTGTTGGTGCAGAGGAGATAAACACCAAGAAAGCTTGTTGCTCTGCATCT
>gnl_Solly_v2.4_Solyc02g072180.2.1
ATGGCTGGGTACAGAGCTGAAGATGACTATGATTACCTATTCAAGGTGGTACTAATTGGTGATTCAGGTGTTGGCAAATCCAATTTGCTTTCAAGATTCACTAGAAATGAGTTTAGTCTAGAGTCTAAGTCTACAATTGGTGTTGAGTTTGCTACTAAAAGCTTAACTGTTGATAGTAAAGTCATCAAGGCTCAAATTTGGGACACTGCTGGTCAAGAAAGGTACCGTGCCATCACCAGCGCTTACTACAGAGGTGCCGTGGGTGCTCTGCTTGTGTATGATGTCACTCGACATTCAACATTTGAAAATGTTGAGAGGTGGCTTAAGGAGTTGAGAGATCATACAGATCCCAACATCGTTGTCATGCTTGTCGGAAACAAATCTGATCTACGACATCTGGTTGCAGTGTCAACTGAGGACGGGAAGTCTTTTGCGGAGAAGGAATCCCTCTACTACATGGAAACTTCTGCCCTCGAATCTACAAATGTTGAGAATGCATTTGCTGAAGTTCTCACTCAAATCTACCACGTCGTGAGTAGAAAAGCCATGGAAAATGGTGAGAATGGAAACGGAAACGTGCCTTCCAAAGGAGAAAAGATTGATATAGGTAAAGAAGTATCTGATGTCAAGAAAGCTGGTTGCTGTTCATCC
>gnl_Solly_v2.4_Solyc07g055290.2.1
ATGGCAGGTTACAGAGGTGATGATGAGTATGATTACCTTTTCAAGCTTGTGTTGATAGGTGATTCAGGTGTGGGTAAATCTAATCTGCTTTCCAGGTTCACCAAAAATGAATTCAATTTGGAGTCTAAATCAACTATTGGGGTTGAATTTGCAACCAAAAGTCTTAATATTGATGGTAAAGTTATTAAAGCTCAGATTTGGGATACTGCTGGTCAAGAAAGGTATCGTGCCATTACGAGTGCTTATTATCGGGGAGCTGTCGGTGCTTTGCTCGTATATGATGTTACTCGACATGTTACCTTTGAAAACGTCAACAGGTGGTTGAAGGAATTGAGAGACCATACTGACCCTAACATTGTAGTCATGCTCCTAGGCAACAAATCAGATCTCCGACATCTCGTGGCTGTTTCAACTGAAGAGGCTAAATCTTTGGCAGAGAGGGAAGCCCTATACTTCATGGAAACTTCTGCATTAGAAGCGACCAACGTTGAAAATGCGTTTACTGAAGCTCTCACGCAGATATACCGGATCGTCAGTAAGAAAGCAGTCGAGGCAGGGGACGAAGGTGCTACTTCAACCGCACCACCTAAAGGACAGACGATTAATATCAAAGATGAAGGATCTGCTTGGAAAAAGTTTGGGTGCTGTTCGAGC
>gnl_Solly_v2.4_Solyc07g053480.2.1
ATGGGGGCATACAGAGCCGACGACGATTACGATTACTTGTTCAAGGTGGTGTTGATTGGTGATTCCGGTGTCGGAAAGTCTAATCTTCTTTCTAGATTCAGTCGTAATGAGTTCAGCCTTGAGTCTAAGTCTACTATCGGTGTTGAGTTCGCTACTCGAAGCATTCATGTGGAGGATAAGGTTGTTAAAGCTCAGATTTGGGATACTGCTGGTCAGGAACGATATCGAGCAATCACGAGTGCTTACTATCGAGGAGCTGTTGGTGCATTGCTGGTTTATGATGTCACTCGTCATGTGACTTTTGAGAATGTGGAGAGATGGTTGAAGGAGCTCAGAGATCATACTGACTCAAACATTGTCATAATGCTTGTGGGAAATAAGGCAGATTTGCGTCACTTACGAGCTGTTTCCACTGAGGATGCCAAGGCATTTGCTGAGAAGGAAAGTACATTTTTCATGGAAACATCTGCTCTGGAATCCATGAATGTGGAAAACGCCTTCACAGAAGTGCTCACACAAATATACCGTGTCGTGAGCAAGAAAGCTCTTGAAGCAGGAGATGACCCAGCAGCATTGCCCAAGGGACAGACCATTAATGTCGGAAGCAAGGACGACGTTTCAGCAGTAAAGAAAGTTGGGTGCTGTTCTTCT
>gnl_Sorbi_v3.1_Sobic.010G265400.1
ATGGAGGAGGACTACGTGTTCAAGATCGTGGTGATCGGCGACTCGGCGGTGGGGAAGACGCAGCTGCTGGGTCGCTTCACCCGCGACGAGTTCTTCCTCGACTCCAAGTCCACCATCGGCATCGAGTTCCAGACGCGCACCGTCGACATCGCCCGCCACCGCGTCAAGGCCCAGATCTGGGACACCGCCGGAGCGCGGACCTACTACCGCGGCGCGCTGGGCGCCATGCTCGTCTACGACGTCACCAGCCGACACGCCGCGCGCTGGGTCACCGAGCTCCGCGCCCACGCTGACAAGTCCATCGTCGTCATGCTCGTCGGCAACAAGGCCGACCTGGCCGGCGCCGTGCGGTGGCGGCAGACGAGGCGGCCGCTCTTCGCCGAGGAGCAGGGGCTCTTCTTCTCCGAGGCGTCCGCGCTCAGCGGGGACAACGTCGAGCGCGCCTTCCTCACGCTGCTCCAGGAGATCCACGCTAACGTGTCCAGGAAGAGGCTGGAGGCAGCGCCGGACGAGGACACCGGCGCCGCCGACGTGCTGGCTCTCAAGGGCACCAAGCTGTCGCTGGCTGATGAGATATCCATCATGGAGACGAGCGCCTTGAGGAGAGCAAGCAGCTGCTCGTGCACG
>gnl_Sorbi_v3.1_Sobic.010G163600.1
ATGGCGGCGGGCTACCGGGCGGAGGACGACTACGACTACCTCTTCAAGGTGGTCCTGATCGGCGACTCCGGCGTCGGCAAGTCCAACCTGCTCTCCCGCTTCACGCGCAACGAGTTCAGCCTCGAGTCCAAGTCCACCATCGGCGTCGAGTTCGCCACCCGCTCCCTCCAGGTCGACGGCAAGGTCGTCAAGGCCCAGATTTGGGACACAGCCGGCCAGGAACGATATCGTGCTATTACTAGTGCATATTACAGAGGTGCTGTTGGAGCGTTGCTTGTATATGATGTCACTCGTCACTCAACTTTTGAGAACGTCGAGCGTTGGCTGAAGGAGTTGAGGGACCACACAGATCCCAATATAGTTGTTATGCTGGTTGGCAACAAATCTGATCTCCGCCATCTTGTAGCAGTTCAAACTGACGAGGGAAAGGCATTCGCAGAGAGAGAATCATTGTATTTCATGGAGACCTCTGCACTTGAGTCCACCAACGTCGAGAATGCATTTGCAGAGGTCTTAACCCAGATCTACCGCATTGTGAGTAAGAGAGCAGTTGAAGCGGGCGAAGATGCAGCATCTGGGCCTGGCAAGGGTGAGAAGATCAACATAAAGGATGATGTTTCGGCAGTGAAGAAGGGTGGCTGCTGCTCTAGC
>gnl_Sorbi_v3.1_Sobic.003G250340.1
ATGGCGTCGGGGTACCGCGCGGAGGAGGAGTACGACTACCTGTTCAAGGTGGTGCTGATCGGGGACAGCGGCGTGGGCAAGTCGAACCTGCTGTCGCGGTTCGCCAGGGACGAGTTCAGCCTCGAGACCAGGTCCACCATCGGCGTCGAGTTCGCCACCAAGACCGTCCAGGTCGACGACAAGCTCGTCAAGGCGCAGATCTGGGACACCGCCGGGCAGGAGAGGTACCGCGCCATCACGAGCGCATACTACCGCGGCGCGGTGGGCGCGCTGGTGGTGTACGACGTGACCCGCCGCATCACCTTCGACAACGCCGAGCGCTGGCTGCGGGAGCTGCGGGACCACACGGACGCCAACATCGTGGTCATGCTGGTGGGCAACAAGGCCGACCTGCGCCACCTCCGCGCCGTGACGCCCGAGGACGCCGCGGCCTTCGCGGAGCGGCACGGCACCTTCTCCATGGAGACGTCGGCGCTGGACGCCACCAACGTCGACCGCGCCTTCGCCGAGGTGCTCCGCCAGATCTACCACGTCGTCAGCCGGAACGCGCTCGACATCGGGGAGGACCCCGCCGCGCCGCCCAGGGGAAAGACCATCGACGTCGGCGCCGCCAAGGACGAGGTCTCCCCCGTGAATACGGGCGGCTGCTGCTCGGCT
>gnl_Sorbi_v3.1_Sobic.003G351150.1
ATGGCGGCGGGCTACCGGGCGGAGGACGACTACGACTACCTCTTCAAGGTGGTCCTGACCGCGACTCCGGCGTCGTCCAACCTGCTCTCCCGCTTCACGCGCAACGAGTTTAGCTTCGAGTCCAAGTCCACCATCGGCGTCGAGTTCGCCACCCGCTCCCTCCAGGTCGACGGCAAGGTCGTCAAGGCCCAGATTTGGGACACCGCCGGCCAGGAACGGTACGTTTCATTTCAGCTCGTTCCAGCTCCTCTCCCTCCGCCTCCGACGCGGCAAACAGGTGGTAGATCTGATCTGCGTCTCGAT
>gnl_Sorbi_v3.1_Sobic.009G079801.1
ATGGCGGCGGGCTACCGGGCGGAGGACGACTACGACTACCTCTTCAAGGTGTCCAACCTGCTCTCCCGCTTCACGCGCAACGAGTTTAGCTTCGAGTCCAAGTCCACCATCGGCGTCGAGTTCGCCACCCGCTCCCTCCAGGTCGACGGCAAGGTCGTCAAGGCCCAGATTTGGGACACCGCCGGCCAGGAACGGTACGTTTTATTTCAGCTCGTGGTAGATCTGATCTGCGTCTCGATTAGGATGCTGCTGCTGCTACCATGTGTGTCCTCGTTTCAACCGTTCAAGCATGGGGCTCTGCGCTTTGGCCTG
>gnl_Sorbi_v3.1_Sobic.009G232900.1
ATGGCGTACCGGGCGGACGACGACTACGACTACCTCTTCAAGGTGGTGCTCATCGGGGACTCCGGCGTCGGCAAGTCGAACCTGCTCTCGCGCTTCACGCGCAACGAGTTCAGCCTCGAGTCCAAGTCCACCATCGGCGTCGAGTTCGCCACCCGCAGCATCCACGTCGACGACAAGGTCGTCAAGGCCCAGATCTGGGACACCGCCGGCCAGGAAAGGTACCGTGCTATCACAAGTGCCTATTACCGTGGAGCAGTAGGAGCACTCGTCGTCTATGACGTTACACGGCATGTCACCTTCGAGAACGTGGAGAGGTGGATGAGGGAGCTCAAAGACCACACGGACGCCAACATCGTGATCATGCTTGTCGGCAACAAGGCGGATCTGCGCCACCTCAGGGCCGTCCCGACCGAGGACGCCAAGGCCTTCGCCGAGAGAGAGAATGCTTTCTTCATGGAGACATCGGCCCTGGAGGCAATGAACGTGGAGGACGCCTTCACCGAGGTGCTCACCCAGATCTACCGTGTCGTGAGCAAGAAGGCCCTCGACATTGGCGACGACCCCGCAGCGCCTCCCAAGGGCCAGACCATCAATGTTGGCGGCAAGGATGATGTGTCTGCGGTGAAGAAGTCTGCCTGCTGTTCGTCT
>gnl_Sorbi_v3.1_Sobic.009G198700.1
ATGGCTGCCAACGGAGGCGGGTACCGGGCGGAGGACGACTACGACTACCTCTTCAAGGTGGTGCTCATCGGCGACTCCGGCGTCGGCAAGTCCAACCTCCTCTCCCGCTTCACCAAGAACGAGTTCAGCCTCGAGTCCAAGTCCACCATCGGCGTCGAGTTCGCCACCCGCAGTCTCCAGGTCGACGGCAAGGTCATCAAGGCCCAGATTTGGGACACCGCCGGCCAGGAGAGGTACCGCGCTATTACAAGTGCCTATTACCGAGGAGCTGTAGGGGCATTACTTGTCTACGATGTCACCCGCCGTGCTACATTCGACAACGTGGGCCGTTGGCTAAGGGAGCTCAGAGACCACACTGATCAGAGCATCGTTGTGATGCTGATTGGCAACAAGTCCGATCTCCGCCACTTGGTGGCCGTCTCAACCGATGACGCGAAGGAGTATGCTGAGGCCGAGTCCATGTACTTCATGGAAACGTCTGCCCTCGACGCCACCAATGTGGACAACGCGTTCTCAGAGGTGCTGACCCAGATATACCAGATCGTGAGCAAGAAGACAGTGGAAGCCCTGGAGGAAGGCGCGGCTGGCCCAGGCAAAGGGGAGAAGATAAACGTGAAGGATGACGTGTCTGCGATGAAGAGAGTTGGGTGCTGCTCAAAC
>gnl_Sorbi_v3.1_Sobic.009G089700.1
ATGGGCGGGCGGGTGGATCACGAGTACTCTTACCTGTTCAAGATGGTGCTCATCGGGGACAGCGGCGTCGGCAAATCCAATATCCTCTCTCGCTTCACGCGCAACCACTTCTCCCTCGACTCCAAGTCCACCATCGGCGTCGAGTTCGCCACCAAGTCCCTGCAGATGGATGGCAAAACAATAAAGGCTCAGATCTGGGACACAGCTGGGCAGGAAAGGTACCGTGCAATTACAAGTGCCTACTACCGTGGTGCCGTGGGAGCCCTGCTTGTGTATGACATCACAAAGAGGCAGAGCTTCGAGAATGTTCACAGGTGGCTTCGTGAACTCCGTGACCATGCTGACTCCAGTATTGTGATAATGATGGTCGGTAACAAATCTGACCTAATCCACTTGAGAGCTATCTCTGAGGATGAAGGCAAAGCGCTGGCTGAGAAGGAGGGGTTATTCTTCCTTGAGACGTCAGCTATGGAGGCTATAAACGTTGAGGAAGCCTTCCAGACTATTATCACGGAGGTCTATGGCATTGTCAACAGGAAAGCGCTGGCTGCCAAAGAAGCAGCTGCTACAACTGCTACATTGCCTTCCCAGGGCAAAACCATCAGCATTGACAGCACTGCAGGAAATACAAAGAGGGCATGCTGCTCTACC
>gnl_Sorbi_v3.1_Sobic.009G003800.1
ATGGCTGGTCGGCGCGCGGAGGAGGAGTACGACTACCTGTTCAAGGTGGTGCTGATCGGGGACTCGGGCGTCGGCAAGTCCAACCTCCTCTCCCGATTCACCCGCAACGAGTTCTGCCTCGAGTCCAAGTCCACCATCGGCGTCGAGTTCGCCACACGAACACTCCATGTTGAGGGCAAGATCATCAAGGCGCAGATTTGGGACACGGCAGGCCAGGAGCGGTACAGGGCAATCACAAGCGCCTACTACCGCGGTGCGCTGGGCGCGGTCCTGGTCTATGACGTGAGCAAGCCTACCACCTTCGAGAACATCAGCCGGTGGCTCAAGGAGCTGCGTGACCACGCCGACTCCAACATCAGAATCATGCTCGTTGGCAACAAGACTGACTTGAGGCACCTCCGAGCTGTCGCCACCGATGATGCGCAGAGCTTCGCCGAGGCAGAAGGTCTGTCCTACATCGAGACGTCCGCGCTGGAGGCAACCAACGTGGAGGAGGCATTCCAACTGATCCTGGGTGACATTTACCGGGCCATCAGCAAGAAGCCTGTGGCATCAGATGAGTCTGGCCAGGGTGCTGCTGGAGGCGTCAAGGAAGGTAAGACCATCAATGTGGCGACTGGTGGCGATGCCGCTGCTGAGAAGAAGCAATGCTGCTCAGCT
>gnl_Sorbi_v3.1_Sobic.007G197600.1
ATGGGGGACGAGTCGGACGGGGAGGCGGAGGAGTACCTGTTCAAGGTGGTGATCATCGGGGACAGCGCGGTGGGGAAGAGCAACCTGCTGTCCCGGTACGCCCGGAACGAGTTCAGCCTCCACTCCAAGGCCACCATCGGGGTGGAGTTCCAGACGCAGAGCATGGACATCGACGGTAAGGAGGTCAAGGCCCAGATCTGGGACACCGCCGGCCAGGAGCGCTTCCGCGCCGTCACCTCCGCATACTACCGCGGCGCCTTCGGCGCGCTCCTCGTCTACGACATCTCCCGACGCTCCACCTTCGACAACGTCGGCCGCTGGCTCCAGGAGCTCAACACACACTCCGACACTACGGTAGCCAAGATGTTGGTAGGCAACAAGTGCGACCTGGATAACATCCGCGAAGTGCCCGTCGAGGAAGGCAAGGCGCTGGCGGAAGCCGAAGGCCTGTTCTTCATGGAGACGTCGGCTCTGGACGCCACGAACGTGAGGACGGCTTTCGAGATCGTCATCAGGGAGATCTACAGCAGCGTGAGCCGGAAGATCCTGAACTCGGATTCTTACAAGGCCGAGCTGTCCCTCAACAGGGTAAGCATCGACGGCGACTCCAAAGATGACAAGAAGCAGACGAGCCGGTTCGGGTGTTGC
>gnl_Sorbi_v3.1_Sobic.001G031900.2
ATGGCGCACCGGGTGGACAACGAGTACGACTACCTCTTCAAGATCGTGCTCATCGGCGACTCCGGCGTCGGCAAGTCCAACATCCTCTCCCGATTCACCCGTAACGAGTTCTGCCTCGAGTCCAAGTCCACCATCGGCGTCGAGTTCGCCACCCGCACCCTCCAGATTGAAGGGAAAACCATCAAAGCTCAGATATGGGATACTGCTGGGCAAGAGAGGTACCGTGCAATCACAAGTGCTTACTACAGAGGAGCTGTGGGTGCACTTTTAGTCTATGACATCACGAAGAAGCAGACATTTGAAAACATACAGAGGTGGCTCCGTGAACTCCGTGACCATGCAGACTCCAACATTGTGATTATGATGGTTGGTAACAAGTCTGACCTTAACCACCTGAGGTCGGTTGCAGAGGAAGATGGCCAGGCATTAGCAGAGAAGGAAGGCCTATCCTTCCTCGAGACATCCGCGCTTGAAGCTCTTAATGTTGAGAAGGCGTTTCAGACCGTCCTCTCTGATATTCATCAAATTATAAGCAAGAAGGCACTTGCAGCCCAAGAGGCAGCAGGCAGTGGACCTCCAAGTCAAGGAACCACCATCAACATTGCAGATTCATCCGCCAACACGAAGAGAGGGTGCTGCTCTTCC
>gnl_Sorbi_v3.1_Sobic.001G475500.1
ATGGCGGGGGCCGGAGACAAGGTGGACTACGTCTTCAAGGTGGTGCTGATCGGCGACTCGGCGGTGGGCAAGTCGCAGATCCTCGCCCGCTTCGCCCGCAACGAGTTCAGCCTCGACTCCAAGGCCACCATCGGCGTCGAGTTCCAGACCCGCACCCTCGTCATCGACCACAGGAGCGTCAAGGCCCAGATCTGGGACACCGCCGGCCAGGAGAGGTACAGAGCTGTGACAAGTGCTTATTACAGAGGTGCACTGGGAGCTTTGCTGGTCTATGACATCACCAGACGCCAGAGCTTCGATCATATACCCCGCTGGCTAGATGAACTCCGAGCCCATGCTGACAAGAACATTGTGATAATGCTGGTTGGCAACAAGAGTGATCTCGAGGAGCAGCGAGCCGTGAGCACTGAAGATGCCAAGGAGTTTGCCGAGAAGGAGAATCTCTTCTTCCTGGAGACCTCTGCGCTCCAGGCAACAAACGTAGAGAGTGCTTTCCAAACTGTCTTGACAGAGATCTTCAAAATTCACAGCAAGAAGAACATGGTGTCGGAGCCAAAGAGCAATGGAGTTGCCCCAGCAATGGCAGGGACGAAGGTCCTTGTCCCAGGTCCGGCGCAGGAAATCCCAAAGAGCAAGTGCTGCAGTTCCATG
>gnl_Sorbi_v3.1_Sobic.001G261597.1
ATGAAGGGGGGCGGGGATAAGGTTGACTACGTCTTCAAGGTGGTGCTCATCGGCGACTCCGCCGTCGGCAAGTCGCAGATCCTGGCGCGCTTCGCCCGCAACGAGTTCAGCCTCGACTCCAAGGCCACCATCGGGGTCGAGTTCCAGACCCGGACGCTTGTCATCGACCACAAGTCCGTCAAGGCGCAGATCTGGGACACCGCCGGGCAGGAGAGGTATAGAGCTGTCACAAGTGCCTACTACAGAGGTGCTTTGGGAGCTCTGCTAGTCTATGATATCACGAAACGCCAGAGCTTTGACCACATACCTCGCTGGCTGGAAGAACTTCGGGGCCATGCTGACAAGAACATTGTCATCATGCTGGTCGGCAACAAGAGTGACCTTGAAGAGGAGCGCGCTGTAAGCAGCGAGGATGCCAAGGAGTTTGCTGAGAAGGAGAACCTCTTCTTCCTCGAGACATCTGCGCTGCAGGCGACTAATGTCGAGAATGCCTTCCAGACCGTCTTGACAGAGATCTTTAAGATCCACAGCAAGAAGAACATGGCAGCAGACCCAAAGGCCAATGGGGCTGCACCTTCGCTGGCAGGGAAGAAGGTCATCGTCCCAGGCCCAGCTCAGGAGATCCCTAAGAGCAAGTGCTGCAGTTCCATG
>gnl_Sorbi_v3.1_Sobic.001G017400.1
ATGTCGGGGCGGCGGCCGGCGACGTGGGAGCAGCAGGCCGCCGACGACTACGACTACCTGTTCAAGGTGGTGCTGGTGGGCGACTCCGGCGTGGGCAAGTCCAACCTCCTCTCTCGCTTCACCCGCAACACCTTCTCCCTCGACTCCAAGTCCACCATCGGCGTCGAGTTCGCCACCCGCACCATCCAGGTGGACGGGAAGACGATCAAGGCGCAGATCTGGGACACGGCGGGGCAAGAGCGGTACCGCGCCGTAACCAGCGCCTACTACCGGGGCGCGGTGGGGGCGCTGCTGGTGTACGACGTGACCAAGTCCGCCACGTTCGGCAACGCGGCGCGGTGGCTCCGCGAGCTCCGGGACCACGCCGACGGCCGCGGCACCGCCGTCATGCTCGTCGGCAACAAGACCGACCTCGCGAAGCAGCGCGGCGGCCTCCGCGCCGTGCCCCGCGGGGACGGCGCCGCGCTCGCGGAGCGGGAAGGGCTCTCGTTCGTCGAGACCTCCGCGCTCGACGCCACCAACGTCGACGCCGCGTTCGTGACCCTGCTCACCGAGATCTACCGCGCCGTCAGAAGGAAGGCGCTGGCCGCCGCCGCGGCGGATAATAAGGAGGACGACGAGGTGGCGGCCGCGGTCGGGGAGGGGCAGGTGATCCAGGTGTCGTCGCCCGGCGACTCCCGCGGCCTCACGACGCGGTGCTGCGCGTTC
>gnl_Sorbi_v3.1_Sobic.K009600.1
ATGAAGGGGGGCGGGGATAAGGTTGACTACGTCTTCAAGGTGGTGCTCATCGGCGACTCCGCCGTCGGCAAGTCGCAGATCCTGGCGCGCTTCGCCCGCAACGAGTTCAGCCTCGACTCCAAGGCCACCATCGGGGTCGAGTTCCAGACCCGGACGCTTGTCATCGACCACAAGTCCGTCAAGGCGCAGATCTGGGACACCGCCGGGCAGGAGAGGTATAGAGCTGTCACAAGTGCCTACTACAGAGGTGCTTTGGGAGCTCTGCTAGTCTATGATATCACGAAACGCCAGAGCTTTGACCACATACCTCGCTGGCTGGAAGAACTTCGGGGCCATGCTGACAAGAACATTGTCATCATGCTGGTCGGCAACAAGAGTGACCTTGAAGAGGAGCGCGCTGTAAGCAGCGAGGATGCCAAGGAGTTTGCTGAGAAGGAGAACCTCTTCTTCCTCGAGACATCTGCGCTGCAGGCGACTAATGTCGAGAATGCCTTCCAGACCGTCTTGACAGAGATCTTTAAGATCCACAGCAAGAAGAACATGGCAGCAGACCCAAAGGCCAATGGGGCTGCACCTTCGCTGGCAGGGAAGAAGGTCATCGTCCCAGGCCCAGCTCAGGAGATCCCTAAGAGCAAGTGCTGCAGTTCCATG
>gnl_Sorbi_v3.1_Sobic.002G172401.1
ATGGCGTACAGGGCGGAGGACGACTACGACTACCTCTTCAAGGTCGTTCTCATCGGCGACTCCGGCGTCGGCAAATCCAACCTGCTCTCCAGGTTCACGCGCAACGAGTTCAGCCTCGAGTCCAAGTCCACCATCGGGGTCGAGTTTGCCACCAGGAGCATCAGGGTCGACGACAAGGTCGTCAAGGCCCAGATCTGGGACACCGCAGGCCAGGAGAGGTATCGAGCAATTACAAGTGCGTACTATAGAGGGGCTGTTGGCGCACTTGTTGTGTACGATGTGACACGCCATGTGACCTTTGAGAATGTGGAGAGGTGGTTAAAGGAGCTCCGGGATCACACCGATGCAAACATTGTCATCATGCTTGTTGGCAACAAAGCTGATCTGCGACACCTTAGAGCTGTATCCGTGGAGGATGCCAAGGGCTTCGCCGAGAGGGAAAGCACCTTCTTCATGGAAACATCCGCACTGGAGTCCATGAACGTCGAGAGCGCTTTCACCGAGGTCCTAACTCAGATCTATCGTGTGGTCAGCAAGAAGGCCCTTGACATTGGCGATGACCCTGCTGCTCCACCAAGAGGCCAAACCATCAACGTTGGTGGCAAGGATGATGTCTCTGCTGTGAAGAAGTCAGGGTGCTGTTCATCC
>gnl_Sorbi_v3.1_Sobic.002G271600.1
ATGGTGGCGCTCGGGCAGGGGGGGAACAGGACGAAGGAGGCGGAGGAGGAGGCGGCGGCGCGGTGGGAGAGCGAGAAGGAGGCGGAGATCGACTACGTGTTCAAGGTGGTGGTGGTGGGCGACTCGGCGGTGGGCAAGACGCAGCTGCTGGCGCGCTTCACCCGGGACGAGTTCGCGCTCGACTCCAAGTCCACCATCGGCGTCGAGTTCCAGACGCGCACCCTCACGCTCCACCGCAAGCGCGTCAAGGCGCAGATCTGGGACACCGCCGGGCAGGAGAGGTACAGGGCGGTGACGAGCGCCTACTACCGGGGCGCGCTGGGCGCCATGGTGGTGTACGACGTGACCCGGCGCGCCACGTTCGAGCACGTGGCGCGGTGGGTGGAGGAGCTCCGCGCGCACGCCGACGGCTCCTCCACCGTCGTGGCGCTCATCGGGAACAAGGCCGACATGCCCGCGGGGAGGCGCGAGGTGGCCGCCGACGAGGCCGCGCGCCTCGCCGAGGAGCAGGGGCTCTTCTTCTCCGAGGCGTCCGCGCTCACGGGCGACAACGTGGAGCGCGCCTTCCTCACGCTCCTCGAGGAGGTCTTCGCCGTCGTGTCGCGCAGGGCGCTGGAGCTCGACGAGGCACGCCGGATGCGCGGCGACCAGGGCCAGGGCGATGGCGGCCGAGGCGGCGAGGTGCTGTCGCTCAAGGGGACCGCCGTGGATGTGGGCTCCATCATGGAGACCAGCGCCATGAAGAGGAGCTCGCAGTGCGCTTGCTCA
>gnl_Sorbi_v3.1_Sobic.002G153500.1
ATGTCTCGGGGCGGTAGCCACGGGGAGCTGGGCCAGAGGATCGATTACGTCTTCAAGGTGGTTCTCATCGGCGACTCCGCTGTGGGCAAGTCGCAGCTGCTCGCCCGCTTCGCCCGCAACGAGTTCAACCTCGACTCCAAGGCCACCATCGGAGTCGAGTTCCAGACGCGCACCCTCAACATCGACGCCCGCACCGTCAAGGCACAGATCTGGGACACCGCAGGCCAGGAAAGGTACCGAGCAGTAACAAGTGCCTACTACAGGGGTGCAGTTGGAGCTATGTTAGTATATGACATAACCAAGCGCCAGTCCTTTGATCATGTGGCTAGGTGGCTTGAGGAACTACGTGGCCATGCTGATAAGAACATTGTTATCATGCTTATTGGTAACAAATCTGATCTGGGAACACTTCGTTCTGTCGCAACTGAAGATGCAAAAGAGTTTGCTGAGCGTGAGAACCTCTTCTTTATGGAGACCTCTGCACTTGAGGCTGTCAATGTTGAAAATGCTTTCATGACTGTACTGACGGAGATTTACCGGGTTGTCAGCAAGAAAAACCTTGTTGCCAATGAGGAGTCTGATTCTAGTGGAAACTCGAGTTTACTGAAAGGAACAAAGATTGTTGTCCCTGGTCAAGAGCCACCCCCTACATCCAAGGCAACATGTTGTATGTCCTCC
>gnl_Sorbi_v3.1_Sobic.002G103500.1
ATGGCTCGGCGGCCGGCGTCGTGGGAGCAGGGCGGCGACGAGTACGACTACCTCTTCAAGGTGGTTCTCATCGGCGACTCCGGCGTGGGCAAGTCCAACCTGCTCTCCCGCTTCACCAAGAACACCTTCGCCCTCGACTCCAAGTCCACTATCGGCGTCGAGTTCGCCACGCGCACGATCCAGGTGGACACTAAGACTATAAAAGCTCAAATTTGGGACACTGCTGGGCAGGAGAGGTATCGAGCAATTACAAGTGCTTACTACCGAGGAGCTGTAGGGGCATTGCTAGTGTATGATGTTACTAAAGTAATGACGTTTGAGAATGTGAAGAGGTGGCTGAAGGAGCTCCGAGACCATGCTGACTCGAACATAGTTGTCATGCTCATTGGCAACAAGATCGACCTTAGACACCTGCGTTCTGTCGCGGTTGAGGATGCTGCAAGCTTTGCAGAGAGCGAAGGTTTGTTCTTCATCGAGACCTCTGCACTTGATGCAACAAACGTCGAGAAGGCTTTCCAGACTGTTCTAGCTGAGATCTACAGAATAATCAGCAAGAAGCCCCTATCTTCCGAGGAGTCTGGTTCAGGGTCTGGTAACCTCAGAGAGGGGCAATCCATTCAAGTGTCAGCCACAAATTCTAGTGCTCTTACGTCACGGTGCTGCTCTTCT
>gnl_Sorbi_v3.1_Sobic.002G388100.1
ATGGCCTATGATGGAGATGATGGACAAAGCCAGGATTATCTCTTCAAAATTGTCCTGCTTGGGGATTCCTCTGTTGGTAAATCAAACTTGCTAGCAAGATTTGCAAGGAATGAGTTCTACCCAAACTCTAAGTCCACTATAGGAGTGGAGTTCCAGACACAAAAGTTGGTAATCGATGGAAAGGAGATTAAAGCTCAGATATGGGACACTGCTGGACAAGAGCGCTTTCGAGCAGTAACTTCTGCTTACTACCGGGGCGCTGTGGGAGCTCTTCTCGTCTATGATATTAGCAGGCGTCAGACTTTTGATAGTGTTGGTCGATGGCTCAATGAACTGCACACTCATTCCGATATGAATGTCGTCACAATTCTGGTGGGTAACAAAACAGATCTGAAGCATGCACGTGAGGTGAGCACTGCGGAAGGACAAGCCTTGGCGGAGGCCCAGGGCCTCTTCTTCATGGAAACCTCAGCTTTGGATTCGTCAAATGTTGCAGCAGCTTTTCAAACTGTCGTTAAGGAGATCTACAGCATACTAAGCAGGAAGGTGTTTCAATCACTAGAGCAGAAGAAAAGCGAGCTGCAGTCGCTAAGCAACGGGAAAGCCGTGGTGCTGCAGGGTGAGACCAACCAAACAAGCAGTGGTGGGAGGTGGTGCTGTTCTTCA
>gnl_Spipo_v2_Spipo12G0035400
ATGGCGACCAATCTGTATGGGGAGTTTAACCAGAAGATAGATTACGTGTTCAAGGTGGTGCTGATCGGGGACTCCGCCGTGGGGAAGTCGCAGCTTCTGTCTCGGTTCTCCAGGAATGAATTCAGCTTGGATTCCAAGGCCACGATCGGGGTGGAGTTCCAGACGCGGACCGTCGTCATCGACCAGAAGACAATTAAGGCTCAGATTTGGGATACCGCCGGGCAGGAGAGGTACAGGGCGGTGACGAGCGCCTACTACCGGGGAGCGGTGGGGGCGATGCTGGTGTACGACATGACCAAGCGGCAGTCGTTCGACCACATAGCGAGGTGGCTGGAGGAGCTGCGCGGGCACGCCGACAAGAACATCGTCATCATGCTGGTGGGCAACAAATCGGACCTCACCACCCTGCGAGCCGTCCCCACGGAGGACGCCAAGGAGTTCGCGGAGAGGGAGAGGCTCTTCTTCATGGAGACCTCCGCTCTCGAGGCCACCAACGTGGAGCCCGCCTTCCTGACGGTGCTCGGAGAGATCTACCAGGTCATCAGCAAGAAGGCGCTCATCGCCGACGGGGAATCCGGGCCGGCGGGGGGCTCCAGCTTCCTCAAAGGGACGAAGATCATCGTCCCTGGCCAGGAGCCCGCTTCCGTCGGCGCCTCCTCTTCCAGTTGCTGCCTCTCGTCG
>gnl_Spipo_v2_Spipo12G0011200
ATGGCATCCTACGAAGATGAGGACCACACTCAGGATTACCTTTTTAAGATCGTTTTGATCGGTGACTCCGCTGTTGGGAAATCAAACTTGCTTGCAAGATTCGCTCGTGATGAGTTCTATTCGAATTCTAAGTCAACCATTGGGGTCGAGTTCCAAACACAAAAGATGGACATTGATGGCAAGGAAGTCAAAGCTCAGATATGGGACACTGCGGGTCAGGAACGATTCAGAGCTGTGACATCTGCATACTACCGAGGCGCCGTTGGGGCCTTGGTGGTGTATGATATCAGCAGGCGTCAGACTTTTGATAGCATCGGCAGATGGCTTAATGAACTCCACACTCACTCAGATATGAACGTCGTTACAATTCTTGTGGGAAACAAGACTGATCTCAAGGATGCCAGGGAGGTCAACACCGACGAAGGGAAGGCATTAGCTGAGGCTCATAGTCTGTTCTTCATGGAAACCTCTGCGCTGGATTCCTCCAATGTAAAAGCTGCTTTTGAGACAGTAGTGAAAGAGATCTACACCATCTTGAGTCGGAAGGTTATGATGTCCCAAGAGCACAGAAAGCACGAAGCAGCCTCCCTGGGCAATGGGAAGACTGTGATCTTACAGGGTGACACTGGAGAAGCCAATGGGGCTTCAAGATATTGGTGCTGTTCT
>gnl_Spipo_v2_Spipo22G0041600
ATGGCGCACAAAGTTGACCACGAGTATGACTACCTCTTCAAGATAGTGCTGATTGGAGACTCCGGCGTCGGCAAGTCCAACATCCTCTCGAGGTTCACGCGAAACGAGTTCTGCCTCGAGTCTAAGTCCACGATCGGCGTTGAATTCGCCACCAGGACGCTTCAGGTGGATGGGAAGACCATCAAGGCACAGATATGGGACACTGCTGGGCAAGAGAGATACAGAGCCATCACCAGTGCTTACTACAGGGGTGCGGTGGGTGCTCTCCTGGTCTACGACATAACGAAGAGGCAGACCTTCGACAACGTCCAGAGATGGCTACGCGAGCTACGAGACCATGCGGACTCCAACATCGTCATCATGATGGCCGGCAACAAGTCTGATCTGAACCACTTGAGAGCCGTTCAAGAGGAGGACGGCAAGACGCTGGCAGAGAAGGAAGGGCTTTCCTTCTTGGAGACATCGGCCCTCGGTGCCGTCAACATCGAGGAGGCTTTCAAGACGATCCTGACCGAAATATACCATATAATCAGCAAGAAGGCCCTCGCTGCCCAGGAGGCGGCCGCCGCCGCCGCCGGCCCGCCGGGTCAGGGCACCACCATCAACGTCTCCGACATCGGAGGCGGCGCCAGGAAGGCCTGCTGTTCCACG
>gnl_Spipo_v2_Spipo7G0057200
ATGGAGGAGGAGGAAGGGGAGGAGTACCTGTTCAAGGTGGTGATCATCGGGGACTCGGCGGTGGGGAAGTCGAATCTGCTGTCGCGGTACGCGAGGAACGAGTTCAACATCAACTCCAAGGCCACCATCGGCGTGGAGTTCCAGACGCAGTGCATGGACATCGACGGGAAGGAGGTGAAGGCCCAGATCTGGGACACCGCCGGCCAGGAGCGGTTCCGCGCCGTCACCTCCGCCTACTACCGCGGGGCCTTCGGCGCGCTCATCGTCTACGACATCTCCCGCCGCACAACCTTCGACAGCGTCGAGCGATGGCTACAGGAACTCAGGACGCACTCGGACACGACGGTGGCGAGGATGCTGGTGGGGAACAAGTGCGATCTGGAGAACATCAGGGACGTATCGGTGGAGGAAGGGAAGAGCCTGGCGGAGAGAGAAGGGCTCTTCTTCATGGAGACCTCCGCCCTGGACTCCACGAACGTCAGGACGGCCTTCGAGATCGTCATCAGGGAGATCTACAGCAACGTCAGCAGGAAGGTCTTGAACTCTGATTCCTACAAGGCCGAGTTGACCCTCAACAGGGTCAGCCTCACCGACGACGGCGGCGGCGGCGGCGCCGAAGTCAACCGGGCTTCGAGCAGATCTTCCTGCTGC
>gnl_Spipo_v2_Spipo7G0055400
ATGGGCATGGCCCGGAGACTGGAGGAGGAGTACGATTACCTGTTCAAGATCGTCCTGATCGGAGATTCCGGGGTCGGCAAGTCCAACCTGCTCTCCCGCTTCACCCGCAACGAGTTCTCCCTAGAGTCTAAATCCACTATCGGCGTGGAGTTCGCCACTCGCACCGTGCAGGTGGAGGGCAAGATCATAAAGGCGCAAATTTGGGACACAGCCGGTCAGGAGCGATACAGGGCCATTACCAGTGCTTACTACCGCGGAGCCTTTGGGGCCCTCATCGTGTACGATGTGACAAAGCCCTCGTCCTTTGAAAACGTGAGCCGCTGGCTGAAGGAGCTCCGAGATCATGCCGACTCCAACATCGTGATCATGTTGATCGGAAACAAGACCGACCTGGAGCCACTCCGCGCAGTGGCCCTGGACGATGCCCAGAGCTTCGCCGAGAAGGAGGGGCTCTCCTTCATCGAGACCTCGGCCCTCGCCGCCACCAACGTCGAGAAGGCCTTCCAGATGGTCCTCGGAGAGATTCACCGATTGGTCAGCAAGAAGAACCTCGCGTCTGACGAGCCCACGCCCTTTTCTGCAGGGAGCTTCAAAGAAGGGAAGACGATCGATGTCTCCGGGTCCGACGCCGACTCAAGAAAGACCCAGTGCTGCTCCTCG
>gnl_Spipo_v2_Spipo15G0026200
ATGGCGGGGGAGGACTGCGACTACTTGTTCAAGGCGGTGCTGGTGGGGGACGCCGCCGTGGGGAAGTCGAACCTGCTGTGGAGGATCGCCGGCGGCGAGTTCCGGTTGGACTCGAAGCCCACGATCGGGGTGGAGTTCGCCTACCGGGACGTGAAGGTCGGCGGCAGCCTCGTCAAGGCCCAGCTCTGGGACACCGCCGGCCAGGAGCGGTTCAGGGCGATAACGAGCTCCTACTACCGGGGGGCGCTGGGGGCGCTGCTGGTCTACGACATCACCCGGCGGGCGACCTTCGACAGCGCCACCAAGTGGCTGCGGGAGATGCGGCAGTTCGCCGGCAGCGAGATGGTCATCATGCTCGTCGGCAACAAGTCCGATCTGCACCACGCGAGGGAGGTCCCGGAGGAGGACGGCCACCTCCTGGCGGAGCAGGAGGGGCTCTGCTTCATGGAGACCTCCGCCCTCGCCAACAGCAACGTCGAGGACGCCTTCATGGCGATGGTCACCCGAATCCTCGAGGCCACCGTCGCCAACAGGGCCCTCGACTCCGGACCCGGCGGCCGCGCCGCCGTCCAGCCGGACGCCGGCCGGGTGCTTCTCGTCGCCGACGAGGTCTCCGCTACCCGAAAACAGACCTGCTGCTCCAGT
>gnl_Spipo_v2_Spipo20G0023500
ATGGCGGCGGCCGCTGGAGACAAGGTGGACTACGTTTTCAAGGTGGTTCTGATCGGAGACTCGGCGGTCGGGAAATCGCAGATCCTTGCGCGTTTCGCGCGCAATGAGTTCAGCCTCGATTCCAAGGCCACCATCGGCGTGGAGTTCCAGACCCGCACACTCGTTATTCAGCACAAGAGCGTCAAAGCTCAGATCTGGGATACTGCCGGCCAGGAGAGATACCGGGCAGTCACGAGCGCATACTACCGGGGTGCTCTTGGGGCGATGCTGGTCTACGACATCACCAAGAGGCAGAGCTTTGACCACATCCCGCGGTGGCTCGAGGAACTGCGGAGCCACGCCGACAAGAACCTGGTCATCATGCTGATCGGCAACAAGAGCGATCTCGAGGACCAGAGATCGGTCTCTACGGACGACGCCAAGGAGTTTGCCCAGAAGGAGGGGCTGTTCTTCCTGGAGACCTCAGCCATGCAGGCCACAAACGTTGACACGGCCTTTATCACCGTTTTGACTGAGGTCTTCCAGATCATCAACAAGAAGACCCTCATGTCAGAAAGTCAACCGGATGGCAACGGCCCGACCCTCTCGGGTAAGAAGATCATCGTCCCCGGCCCCGCTCAGGAAATCCCCAAGAGTAAGACGTGCTGTAGTTCTTCC
>gnl_Spipo_v2_Spipo8G0048000
ATGGCCTACAGGCCGGAGGACGACTATGATTACCTCTTCAAGGTGGTGCTGATCGGGGACTCCGGCGTCGGGAAGTCGAACCTGTTGTCCCGGTTTACAAGGAACGAGTTCAGCCTCGAGACGAAGTCCACCATTGGCGTCGAATTCGCCACCCGCAGCGTCAATGTCGATGAGAAGATCATTAAGGCGCAGATTTGGGACACTGCCGGCCAGGAGAGGTACCGGGCCATTACGAGCGCCTACTACCGGGGAGCGGTGGGCGCATTGGTGGTCTACGACGTGAGCCGCCATGTCACCTTCGAGAACGTGGAGAGATGGCTGAGGGAGCTCAGAGACCACACCGAGTCCAACATCGTGGTCATGCTCGTGGGCAACAAGTCGGACCTTCGCCACCTGCGGGCGGTCTCCGTGGAGGAAGCCAAGGCCTTCGCCGAGCGGGAGCGGACCTTCTTCATGGAAACCTCCGCTCTGGAGGCCCACAACGTTGAGGCCTCCTTCACGGAGGTGCTCTCTCAGGTGTACCGCGTGGTCAGCAAGAAGACCCTCGACGTGGGGGACGACCCTGTGGCGGTGCCCAAGGGGCATACCATCAACCTGGACTCTCTCGATGAGGTGTCTCCCCCTGCGAAGAAAGGCGGGTGCTGCTCGAGT
>gnl_Spipo_v2_Spipo26G0022300
ATGTCGATCCGGGCAGACGACGACTACGACTACCTCTTCAAAGTGGTCCTGATTGGGGACTCGGGCGTCGGCAAATCGAACCTGCTGTCGCGTTTCACGCGAAACGAGTTCAGCCTCGAGTCCAAATCCACGATCGGCGTCGAGTTCGCCACCCGCAGCATCAACGTCGACGACAAGGTCGTCAAAGCCCAGATATGGGACACCGCCGGCCAGGAGAGATACCGGGCCATAACCAGTGCCTACTACCGGGGAGCTGTGGGCGCTCTGCTCGTCTACGACGTCACACGCCACATCACGTTTGAAAATGTGGAGCGGTGGCTGAAGGAGCTGAGGGCCCATACAGACTCCAATATCGTCATCATGCTCGTGGGCAACAAGGCGGATCTTCGCCATCTGAGGGCGGTTCCCACCGAAGACGCCCAGGCATTTGCCGAGAGGGAGAACAGTTTCTTCATGGAGACCTCCGCCCTTGAATCCATGAACGTGGGGAACGCCTTCACCGAAGTGCTCACCCAGATCTACCGCGTTGTCAGCAAGAAGGCCCTCGAGCTGGGGGACAACCCGTCGGCGGTCCCAGATGGCCAGACTATCAACATGGGCACGAAGGACGACGTTTCTGCCGTGAAGAAGGTTGGATGCTGCTCGGTT
>gnl_Spipo_v2_Spipo14G0030300
ATGGCGGGGTACAGAGCGGAGGACGACTACGACTACTTGTTCAAGGTGGTGCTGATCGGGGACTCCGGCGTGGGGAAGTCGAACCTGCTCTCGAGGTTCACCAGGAACGAGTTCAACCTCGAATCCAAGTCCACTATCGGGGTGGAGTTCGCCACACGCAGCCTCAACGTCGACGGCAAGGTCATTAAGGCCCAGATTTGGGACACCGCCGGCCAGGAGAGGTACAGGGCGATCACCAGCGCGTACTACCGGGGCGCCGTGGGGGCGCTGCTGGTCTACGACGTGACCCGGCGGACGACCTTCGAGAACGTGGAGCGGTGGCTGAAGGAGCTGAGAGACCACACAGACCCCAACATCGTCGTCATGCTCATCGGCAACAAGTCGGACCTGCGCCACCTGGTCGCCATCCCCACCGACGATGGCCAGGAATTCGCCGAGAAAGAATCTCTCTACTTCATGGAGACCTCCGCTCTGGAGGCCACCAATGTGGAATCGGCCTTCGCAGAGGTGCTCACGCAGATCTACCGGATCGTGAGCAAGAAGGCGGTGGAGACGGGCGACGATGCCGCCGCCGCCGCCTCGGCGCCCGGCAAGGGGGAGAAGATCAACATCAAGGACGATGTCTCCGCCATGAAGAGGCCCGGCTGCTGCTCCAAT
>gnl_Spipo_v2_Spipo14G0024500
ATGGCGTACAGGGCAGAGGACGACTACGATTATCTCTTCAAGGTGGTGCTCATCGGCGACTCCGGCGTTGGCAAGTCGAACCTCCTCTCCCGTTTCACCAGGAATGAGTTCAGCGCCGATTCCAAGTCCACCATTGGTGTCGAGTTCGCCACACGCAGCATCCACGTCGACGGCAAAGTCATCAAGGCCCAGATCTGGGACACCGCTGGCCAAGAGAGATACAGAGCCATCACCAGCGCGTACTACAGAGGGGCCGTTGGGGCCCTGCTGGTGTATGACGTGACCAGGCAAATCACCTTCGAGAACGTGGAAAGATGGCTCAAGGAGCTCCGGGGCCACACAGATGCCGGCACCGTCATCATGATCGTCGGTAACAAGGCCGACCTGCGCCACTTGCGGGCCGTCGCCGCGGAAGACGCCCAGGCCTTTGCTGAGAGAGAGAAAAGCTTCTTCATGGAGACCTCCGCCCTCGAGTCCGTCAACGTTGAGAGTGCCTTCACAGAGGTGCTCGCCCACATCCATCGCGTCGTCAGTAGGAGGGCTCTGGAGGCCGCTGCGAACGACCCCGGCGGGTCTTCTCTGAGGGGTCAGACCATCAGCGTCAACATCAAGGACGATGTCTCCGCCGTGAAGAAACCCGGTTGCTGCTCTTCT
>gnl_Spipo_v2_Spipo18G0014500
ATGGCCTACAGGGCGGACGATGACTACGACTACCTCTTCAAGGTGGTGCTGATCGGGGACTCGGGCGTCGGCAAGTCCAATCTCTTGTCGCGTTTCACGCGTAATGAGTTTAGCCTCGAATCCAAGTCCACCATCGGCGTCGAGTTCGCCACCCGCAGCATCCGCGTCGGTGACAAGGTCGTTAAGGCTCAGATTTGGGACACTGCTGGCCAGGAGAGATATCGCGCCATCACGAGTGCCTACTACCGGGGAGCTGTGGGCGCCCTGCTCGTCTACGACGTGACCCGGCACGCCACGTTCGAGAGCGTGGGGCGCTGGCTGAAGGAGCTCAGGGACCACACGGACGCCAACATCGTGATCATGCTCGTCGGCAACAAGGCGGACCTGCGGCACCTGCGGGCGGTGGCGGTGGAGGACTCGCAGGCCTTCGCCGAGAGGGAGGGCACCTTCTTCATGGAGACCTCCGCCCTCGAGTCGATGAACGTGGAGAAGGCCTTCACGGAGGTGCTCACCCAGATCTACCGCGTGGTCAGCAAGAAGGCCCTCGAGCTCGGGGACGACCCCTCGGCCGTGCCCAAGGGCCAGACCATCAACGTCAGCTCCAAGGACGACGTCTCCGACCTCAAGAAGAACGGCTGCTGCTCCTCCTCC
>gnl_Spipo_v2_Spipo13G0017700
ATGGCGCGGAGGCCTGAGGACGAGTACGACTACCTGTTCAAGGTCGTCTTGATTGGCGACTCCGGCGTGGGCAAGTCCAACCTACTCTCTCGCTTCACCCGCAACGAGTTCTGCCTCGAGTCCAAATCCACGATCGGCGTCGAGTTCGCCACTCGTACCCTGCGGGTGGAGGGGAAGGTGATCAAGGCCCAGATATGGGACACGGCGGGGCAGGAGCGGTACAGGGCGATAACCAGCGCCTACTACCGTGGGGCGTACGGGGCGCTGCTGGTGTACGACGTGACCAAGCCTTCGACGTTCGAGAACGTGAGCCGGTGGCTGAAGGAGCTGCGCGACCACGCGGACTCGAACATCGTGATCATGCTGATCGGGAACAAGACGGACCTGAAGCACCTCCGGGCGGTGGCGGCGGAGGACGCGCAGGGGTTCGCCGAGAAGGAGGGGCTCTCCTTCCTCGAGACCTCCGCCCTCGAGGCCACCAACGTCGAGAAGGCCTTCCAGACGATCCTCGCCGAGATCTACCGCATCATCAGCAAGAAGACCCTCTCCGACGACCCCTCCTCCGCCGCCGCCGCCCACGGAGCCATCAAGGAGGGCAAGACCATCGTCGTCTCCGCCTCCGATGATGGCGGCGCCGCCGCCGGAAGGAAGCAGTGCTGCTCCACG
>gnl_Spipo_v2_Spipo10G0022400
ATGTCGACGAATCTGTATGGGGAATTCAACCAGAAGGTAGATTATGTGTTCAAGGTGGTGCTGATCGGGGACTCCGCCGTGGGGAAGTCGCAGCTGCTGGCAAGGTTCGCTCGGAACGAGTTTAGCCTTGATTCTAAGGCGACGATCGGGGTGGAGTTCCAGACGAGGACTCTCGTCATCGACCACAAGGTCGTTAAGGCCCAGATTTGGGACACGGCCGGTCAGGAGAGGTACAGGGCGGTGACGAGCGCCTACTACAGGGGCGCCGTGGGGGCGATGCTGGTGTACGACATGACCAAGCGGCAGTCCTTCGACCACATCGTCCGCTGGCTGGAGGAGCTCCGGGGGCACGCCGACAAGAACATCGTCATCATGCTCGTCGGCAACAAGGCCGATCTGGGGACGCTCCGCGCGGTGCCGGCGGAGGACGCGAAGGAGTTCGCAGAGCGCGAGGGCCTCTTCTTCATGGAGACCTCCGCTCTGGACGCCACCAACGTTGAGCCGGCGTTCCTCTCCGTCCTCACCGAGATCTACCGGGTCGTCACCAGGAAGTCGCTCGTCGCCAACGAGGAGCAGGAGCCGGGGGGAAGCTCCAGCCTCCTCAGGGGCACGACGATCGTCGTCCCCGGCCAGAATCCGGCCGCCGCCGCCCCCCCGGCGGCGCCGCTCAGATGCTGCTCCTCTTCG
>gnl_Spipo_v2_Spipo10G0042100
ATGAGCATTAAACCTTGGCAATCTGTCTTTAAAGACATGGATGAAGAAGTCAGCGGTCAAGATTATATCTTCAAGATCGTCATGATCGGCGATTCTGCTGTTGGAAAGTCAAACCTCCTGGCAAGATTTGTTCGGAATGAATTCCATCCCAATTCTATGTCAACTATTGGCGTTGAATTCCAAACACAGAGCATCATTGTCAACGGCAAGGAGGTCAAAGCCCAGGTATGGGATACTGCGGGTCAGGAACGTTTCAGGGCTGTGACTTCCGCCTACTACAGAGGGGCTGTCGGGGCTTTGGTGGTGTACGACATCAGCAGGCGCCACACCTTCGACAGAATTGGCAGATGGCTCGAGGAACTCCAGACGCACTCGGACATGCACGTGGTCACTGTTCTTGTGGGGAACAAGTCTGATCTAAGGGACGCCAGGGAGGTCAGCACCGATGAAGGGAGGGCTCTGGCAGAGGCCCATGGAATGTTCTTCGTGGAGACATCTGCTCTTGACTCCTCCAATGTCAAGGCAGCCTTCGAGACCCTGGTAAGAGAGATCTACTCCATACTGAGAAGGAAAATTTCCCTATACCAGGACCTCAGAAAGCTTGAAACGGCCTCTCTGGCACATCGGAAGACTGTGATTCTGCACGGAGATGGGAAGGAAGCTGATCGGTTCTCAGGCTATCGCTGCTGT
>gnl_Stras_v2.0_SGA_v2.0_scaffold221T42705
ATGGCGTACAAGGTAGATCACGAGTACGATTACTTGTTCAAGATCGTCTTGATCGGTGACTCGGGTGTCGGGAAATCCAACATCTTGTCGAGATTCACGCGCAACGAGTTCTGTTTGGAATCCAAATCCACCATCGGTGTCGAATTCGCTACAAGGACTCTCCAGGTGGAAGGCAAGACGGTGAAGGCCCAAATATGGGACACGGCCGGGCAAGAGAGGTATCGGGCAATCACGAGCGCTTACTACCGAGGTGCCGTTGGGGCGCTCGTCGTTTACGACATCACTAAGCGCCAGACGTTCGAAAACGTGCAGCGTTGGCTTAGGGAGCTTCGGGACCACGCCGACTCCAACATCGTCATCATGCTCGCCGGCAACAAGTCGGACCTCAACCACTTGCGAGTCGTGGCCGAGCGTGACGCCAACCTATTCGCCGAGAAGGAAGGCCTCTCCTTTCTCGAGACATCCGCCCTCGAGGCCCTAAATGTCGAGAAGGCGTTTCAAACAATCTTGCTCGACATTTATCAGATCATTAGCCGCAAAGCCTTGGCCGCGCAAGAGGCCGTGGCCCCACTCCCGGGACAGGGCACGACCATTAAGGTCGGGGACTCGGCCAGCTCGAACAACAAGGCGACTTGTTGTTCGACTTGA
>gnl_Stras_v2.0_SGA_v2.0_scaffold109T31084
GATCAAGGGCCAAAAAGATCTGAAGAAAACCAACAAATGGGAACATATAGAGCCGATGAGGATTATGATTACCTGTTCAAGGTGGTGCTGATAGGTGATTCTGGCGTCGGAAAATCAAATCTGCTGTCTCGATTTACAAAAAATGAGTTTAGCCAACAGTGCAAATCTACCATCGGCGTTGAGTTCGCCACGCGATCCATTCACGTTGATGACAAGGTTGTCAAGGCCCAAATTTGGGATACCGCCGGCCAGGAAAGAGGAGCGGTTGGGGCATTACTTGTGTACGATGTGACACGCAACGTGACATTTGAAAACGTGGAGCGGTGGCTGAAAGAGCTGCGGGGCCACACGGACTCCAACATCGTGATAATGCTGGTCGGTAATAAAGCCGACCTTCGCCACCTGAGAGCCGTGCCCATGGAGAAGGCCAAGGCTTTCGCGGTTAGAGAGAACATATTTTTCATGGAGACCTCGGCACTCGAGGCCATCAACGTCGACAAGGCTTTCACAGAGGTGTTGACTCAAATCTATCACGTTGTCAGTCGAAAGGCGCTCGATATTGGGGACGACCCATCGGCTCTACCCAAGGGACAAACCATTAATATCGGGAATAAAGATGATGTCTCGGCTGTCAAGAACACTGGCTGCTGCTCCGGCTAA
>gnl_Stras_v2.0_SGA_v2.0_scaffold109T31122
GTAGTATTGATCGGCGATTCCGGCGTCGGAAAATCCAATTTGCTGTCCAGATTCACCCGCAATGAGTTCAGCTTGGAGTCTAAGTCTACCATCGGAGTCGAGTTCGCCACCCGCAGCATCCGCATCAATAAAAAAGTCGTCAAGGCTCAGATTTGGGACACGGCTGGCCAAGAACGGCCGATTTGCGTCACTTGCGGGCCGTCTACAGAGGATGCTACAGCTTTTGCCGAAAAAGAGAGGACGTTTTTCATGGAGACTTCTGCCCTCGAATCAATGAATGTCGAGAATGCATTCACAGAAGTGCTTACTCAGATACATCAAGTTGTGAGAAAGAAAGCTCTCGAGGGTGGGAATGATCCAGCGGCTTTGCCTAAGGGTCAGACCATCAATGTCGGCTCTAAAGACGATGTTTCGGCTGTAAAGAAAACTGGCTGCTGCCCTACTTGA
>gnl_Stras_v2.0_SGA_v2.0_scaffold109T31137
ATGGGTTCTTCTTCAGACGAGGAGGGAGAGGAGTACTTGTTCAAGATCGTCATAATCGGCGACTCGGCTGTTGGTAAATCCAACCTGCTCTCCCGCTACGCCAGAAACGAGTTCAACTTGCACTCCAAAACCACCATCGGAGTCGAGTTCCAGACCCAAACCCTCGAAATCAACGCCAAGGAAGTCAAGGCTCAAATTTGGGACACCGCCGGCCAGGAGAGATTCCGTGCCGTCACCTCCGCCTACTACCGCGGCGCGTTCGGCGCTCTCGTCGTCTATGACATCAGCAGAAGGTCAACTTTCGATAGTATTCCCAGATGGCTCGATGAGCTCAAGACCTGGGCAGAGAAGAAAATAAAGTTAGATCTGACCATTTTAGTGTCGTTTAATGTGTGGAAAATGTGGGATATTGCAAATAGTTATGACTTATTATGCCGTAACAAGGCGGACGGGGCAGGGGACGACATTTGTGGTTTAGCATTTTTGTGTTACGGGGCTACATTATCATCATGTTGGAGGCAAGCTCATTCTGATACAACTGTGACAAGGATGCTTGTGGGGAACAAATGCGATTTAGAAAATATCAGAGATGTGAGTGTGGAGGAAGGCAAAAACCTGGCAGAATCTGAAGGATTGTTTTTCATGGAGACTTCTGCATTGGATTCGACAAATGTTAAAAAAGCTTTCGATATTGTTATCCGCGAGATTTATAATAATGTCAGCAGGAAGGTGTTGAGTTCTGACTCTTACAAAGCAGAATTATCCGTCAATAGAGTATCCCTTGTCAGTAATGGCACCGATGAACCAAAGCAAACTGGGGGATCTTATGCTTGTTGTTCCAGGTGA
>gnl_Stras_v2.0_SGA_v2.0_scaffold105T30469
ATGTCGAATCTATACGGTGGGGATTTTAATCAGAAGATCGATTACGTGTTTAAAGTTGTCCTAATTGGAGACTCGGCTGTCGGGAAATCCCAGCTGCTCGCCAGGTTCGCTAGGAACGAATTCAGCCTAGAATCTAAGGCCACGATTGGGGTCGAATTTCAGACCAAAACTCTCGTTATCGATCACAAGACGGTCAAGGCACAAATTTGGGACACCGCTGGTCAAGAAAGGTATAGGGCCGTGACGAGTGCATACTACCGAGGCGCGGTTGGCGCCATGTTAGTCTACGACATGACCAAACGTCAGTCGTTCGACCACATGGCTCGGTGGCTCGAGGAGCTCCGGGCCCACGCGGACAAAAACATCGTCATCATGCTAATCGGGAACAAATGCGATTTGGGGACATTAAGGGCGGTCCCCACGGAGGACGCACAAGAATTTGCAGAGCGAGAAAATCTCTATTTTATGGAGACATCTGCGCTTCAAGCGACGAACGTTGAGAGTGCGTTTATGACTATTTTGACCGAAATTTATCGGATTGTGAGCAAGAAAACGCTAGCGACTAGCGATGGGTCGGACTATGCAAAGTCGGGATCTTTGAAGGGTACGAAGATAATTGTCCCGGGTCATGATTCGGACAATGCCAAGTCGGGTTGTTGCATAGGTTCATAG
>gnl_Stras_v2.0_SGA_v2.0_scaffold1T00080
ATGGCGGCTTACAGAGCAGAAGATGACTACGATTATCTCTTCAAAGTGGTTCTGATAGGGGACTCGGGCGTGGGCAAATCCAACTTGCTCTCGAGGTTCACCAGGAATGAGTTCAGCCTCGAGTCCAAATCCACCATTGGCGTTGAGTTCGCGACCAGGAGCTTGACCGTCGATGGGAAAGTCATCAAGGCTCAGATTTGGGACACCGCCGGCCAGGAGAGGTACCGTGCCATCACGAGCGCGTACTACCGCGGGGCCGTGGGCGCCCTCCTCGTTTACGACGTGACGAGGCACTCGACGTTCGAGAGCGTCGAGCGGTGGCTCAAAGAGCTTCGCGACCACACGGACCCGAGCACGGTCGTGATGCTCGTCGGCAACAAATCCGACCTCCGACACCTCGTGGCCGTCTCGACTGACGCCGGGACCTCTTTTGCCGAGCGCGAGTCGCTCTACTTCATGGAGACCTCCGCACTCGATTCGACAAACGTGGACAATGCGTTTACCGAGGTTCTAACGCAAATACACCACACTGTGAGTAGGAAGACGATGGACACGGGAGCCAATGAGGATGCGCCAGGTGTCCCTTCTAAAGGTGAGAAGATTGACGTCACTAAGGACGTGACGCATATGAAGAAAGGTGGCTGCTGTTCTTCGTGA
>gnl_Stras_v2.0_SGA_v2.0_scaffold69T23081
ATGTCGAATCTATACGGTGGGGATTTCAATCAAAAGATCGATTACATGTTTAAGGTCGTTTTAATCGGAGACTCGGCTGTCGGAAAATCCCAGTTGGTCTCTCGGTTTGCGCGTAACGAATTCAGCTTGGAATCTAAGGCCACGATTGGAGTCGAATTTCAAACCAAAACTCTCGTTATTGATCACAAAACGGTCAAGGCACAAATTTGGGATACGGCAAGACAAGAAAGGTACCGAGCCGTGACAAGCGCATACTACCGAGGCGCGGTTGGAGCTATGCTAGTCTACGACATGACCAAACGACAATCATTCGACCACATGGCACGGTGGCTCGAGGAACTCCGGGCCCACGCGGACAAGAACACGGCTATTATGCTTGTCGGTAACAAATGCGACTTGTGGACACTAAGGGCTGTTCCCACGGAGGATGCGCAAGAATTTGCCGAGTATGAGAATCTCTACTTTATGGAGACTTCTGCATTTCAGGCAACAAATGTTGAGAACGCGTTTTTCACCATTTTGACCGAGATATATAGAATCGTGAGCAAGAAGACTCTAGCCACAATCGAGGGCTCGAGCTATGCCAAGTCAGGATCTTTGAAAGGTACGAGGATTATTGTCCCGAGTTATGGTTCGGATAGTTCAAAGTCTGGTTGTTGCATGGGTTCGTGA
>gnl_Stras_v2.0_SGA_v2.0_scaffold322T48618
ATGGGTGCATACCGAGCGGACGATGAATATGATTACCTGTTCAAGGTAGTATTGATCGGTGATTCCGGCGTCGGAAAATCCAATTTGCTGTCCAGATTCACCCGCAATGAGTTTAGCTTGGAGTCCAAATCTACCATCGGAGTCGAGTTCGCCACCCGGAGCATCCGCGTCAATGATAAAGTCGTCAAGGCTCAGATTTGGGATACGGCTGGCCAAGAACGATATCGTGCGATTACAAGTGCTTACTACAGAGGAGCAGTAGGTGCATTGCTGGTGTACGACGTCACCCGCCACGTCACATTCGAAAACGTCGAGAGATGGTTGAAGGAACTGAGGGATCACACAGATTCAAACATCGTAATCATGCTTGTGGGCAACAAGGCCGACTTGCGCCACTTGCGAGCCGTAACTACAGAAGATGCCACTGCTTTTGCCGAGAAAGAGAAGACCTTTTTCATGGAAACTTCTGCCTTGGAATCCACAAATGTCGAGAATGCATTCACAGAAGTGCTTACGCAGATACATAGCATCGTAAGCAGGAAAGCTCTCGAGGGTGGGGATGATCCAGCAGCATTACCAAAGGGTCAAACTATCAGTGTTGGCTCTAAAGACGATGTTTCGGCTGTAAAGAAAGCTGGCTGCTGCTCTTCTTGA
>gnl_Stras_v2.0_SGA_v2.0_scaffold108T30885
TTGGACTCGAGAGTGACTGATTATCAGTCACCGTCCCCCTTCTCCGCCTTTTCCTCTCTCTCTCTCTACCCCATTGACATTAGAATATTAGATACATTTCCAAGAGTCAAAAGAGGTAACATGGCCAGCAATGGAGGATATGGCGATGCGAAAATAGACTACGTGTTCAAGGTGGTGTTGATCGGCGACTCGGCGGTCGGCAAGTCTCAGATTCTGTCACGTTTCGCCCGTGATGAGTTCAGCCTTGACTCCAAATCCACCATCGGCGTCGAGTTCCAGACGCGCACCATGCTCATACAACACAAGTCCGTCAAAGCTCAGATCTGGGACACTGCTGGACAAGAAAGATACAGAGCCGTGACAAGTGCCTACTACAGGGGAGCTGTGGGAGCAATGTTAGTCTACGACATCACCAAACGCGAGACTTTTGAGCACATCCCCCGTTGGCTGGAAGAGTTGCGATCTCACGCGGACAAGAACATCGTAATCATCCTAATTGGGAACAAATCCGATCTTGAAGACCAGAGAGCTGTCCCCACTGAGGATGCCAAGGAATTCGCTCAGAATGAAGGTCTCTTCTTCCTTGAAACCTCGGCTCTGGCAGCAACCAATGTTGAGGAGGCATTCATGACATTGTTGACCGAGATTTTCAACACCTTGAACAAGAAGAATCTAGAAGCTGGTGAGGATCGAGATTTGCAACATCCTGTGTCTTTGTCTGGCAAGAAGATTGTTGTTCCTGGGCCTGGACAGGTGATCCCGGAAAAGAAAGGGATGTGTTGTGGGTTGTGA
>gnl_Stras_v2.0_SGA_v2.0_scaffold260T45858
ATGGCGAATTTGTACGGAGGGGATTTAACCAACAAAATTGATTATGTGTTCAAAATCGTGCTGATCGGCGACTCGGCGGTGGGAAAATCGCAGCTCCTGGCGCGATTCTCGCGGAATGAGTTCAGTCTGGACTCCAAGGCCACTATCGGAGTTGAGTTCCAGACGCGGACGGTTGAGATTGATCAGAAGACTATCAAGGCGCAGATTTGGGACACCGCCGGCCAGGAGAGGTACAGAGCAGTGACCAGCGCATACTACCGAGGGGCAGTTGGCGCCATGCTTGTGTACGACGTCACCAAGCAACAGACTTTCGAACATGTCGCCAGGTGGCTTGACGAACTCCGAGGCCATGCGGATAAGAACATTGTCATCATGCTCGTTGGCAACAAAACCGACCTTGAAACCCTTCGAAAAGTATCGACTGAAGAAGCCAAGGATTTCGCGCAGGGGGAGAACCTTTTCTTCATGGAAACATCCGCACTCGAGTCGACAAATGTCGAGCCTGCCTTTCTGACTGTGCTGACCGAGATTTATCGAGTGGTGAGCAAAAAGGCACTTGTTGCGAACGAAGCAGAATCTGGAGGGAGTGAGTCTCTACTCAAGGGGACGAAGATTGTTGTTCCCGGACAACAGCCCGTGATTGCCAATAACAAATTCGGCTGTTGTGGGTCGATATAG
>gnl_Stras_v2.0_SGA_v2.0_scaffold335T49104
ATGGCGAGCGGTGGATACGGCGACGCCGGTCAGAAAGTAGCCTACGTCTTCAAGGTGGTGCTGATCGGCGACTCCGCCGTCGGCAAGTCCCAGTTACTGTCCCGCTTCGCGCGCGACGAGTTCAGCCTGGATTCGAAATCCACCATCGGTGTCGAATTCCAAACGCGCACGCTCCTCATCCAGCACAAGTCCGTCAAGGCTCAGATCTGGGACACCGCCGGCCAGGAAAGGTACAGGGCTGTGACGAGTGCGTACTACAGGGGTGCTGTGGGGGCCATGCTGGTTTACGACATAACCAAACGGCAGACGTTCGAGCACATTCCTCGCTGGCTGGAAGAGCTTCGTTCCCATGCGGACAAGAACATTGTAATTATCCTGGTCGGCAACAAATCCGACCTTGGGGACCAACGGGCGGTCCCCACAGAGGACGCCAAGGAGTTTGCTCAGAAAGAGGGTCTCTTCTTCCTCGAGACCTCGGCCATGGAGGCCATGAATGTGGAGGAAGCATTTCTTACAGTGCTGACCGAGATTTTCAACATTGTGAACAAGAAAAGCCTTGCTGCTGCTAGTGAGGGTGAGGGTAATAATGGTAATCCAGCTTCTTTAGCTGGCAAGAAAATTTTGATCCCGGGTCCCGGTCAGGTGATCCCGGAGAAGAAAATGTGTTGTAGTTCGTCCTGA
>gnl_Stras_v2.0_SGA_v2.0_scaffold9T04852
ATGGCTGGGTACAGAGCTGATGATGAGTATGATTACCTGTTCAAGCTCGTCCTCATAGGGGATTCTGGGGTTGGAAAATCCAATCTCTTGTCTAGGTTCACCAAGAACGAATTCAATCTGGAGTCCAAGTCTACTATCGGCGTTGAATTCGCCACAAGGAGCCTTACCATCGATGCTAAAGTCATCAAAGCTCAGATTTGGGACACTGCTGGTCAAGAGAGATATCGTGCCATTACTAGTGCTTATTACCGAGGTGCCGTTGGTGCATTACTCGTATATGATGTCACACGTCGTCCTACTTTCGAGAATGCTCTGAGATGGCTTAGGGAGCTGAGAGAACACACGGACCCAAACATTGTGGTCATGCTCATCGGAAACAAGTCAGATCTTCGGCATCTTGTGGCTGTCTCAACTGAGGATGGCAAGGAATTAGCTGAGAGGGAGTCTCTGTACTTCATGGAGACCTCTGCTTTGGAAGCTACAAATGTGGATAACGCATTCACTGAAGTCCTTTCTCAGATTCATAAGATTACAAGCAGAAAAACAGTTGAGGCCGGAGATGAAGCTGCTACTTCCTCTGTTCCATCTAAAGGGGAAACAATTAACATCAAAGATAACACGTCTGGTTGGAAGAGATTCGGGTGCTGTTCTGGTTGA
>gnl_Stras_v2.0_SGA_v2.0_scaffold73T24214
ATGGCGGGCGGATACAGGGCGGACGACGACTACGATTATCTCTTCAAGCTGGTCCTGATCGGCGACTCCGGCGTCGGCAAATCCAATTTGCTGTCCAGATTTGCTCGGAATGAGTTCAGCCTCGAGTCCAAGTCCACCATAGGCGTTGAATTCGCTACGCGCAGCATCCGCGTCGATGATAAGATCATCAAGGCTCAGATTTGGGATACCGCCGGCCAAGAGAGGTACCGTGCTATCACGAGTGCCTACTACCGTGGGGCCGTAGGGGCACTGCTCGTGTATGATGTCACCCGCCACGTCACCTTCGAGAACGTGGAGAGGTGGCTCAAGGAGCTCCGGGACCACACGGACCAGAACATCGTCATCATGCTCGTCGGCAATAAGGCGGATCTTCGCCACCTCAGGGCAGTCTCGACTGAGGATGGCCAGTCCTTTGCCGAGAAGGAAAAAACCTACTTTATGGAGACTTCTGCACTCGAGTCCATCAACGTTGAGAACTCGTTCACGGAGGTTCTCACGCAAATCTACCATGTTGTTTGCCGTAAAGCACTTGATATTGGGGAAGATCCCTCGGCTCTTCCCAAGGGGCAGACTATAAATGTGGGGACTAAAGATGATGTGTCGGCTGTTAAGAAAGTCGGTTGTTGCTCTGTATGA
>gnl_Stras_v2.0_SGA_v2.0_scaffold8T04450
ATGGCAAGGAGACCAGATGAGGAGTACGATTACCTCTTCAAGGTCGTCTTAATCGGCGACTCGGGCGTTGGCAAGTCAAATTTGCTCTCCAGATTTACTCGAAATGAGTTTTGCTTGGAGTCCAAATCCACCATCGGCGTTGAATTCGCCACCCGTACTCTTCAGGTCGAGGGTCGAACTATAAAAGCTCAAATATGGGACACTGCAGGTCAAGAGAGATACAGGGCCATAACAAGCGCATATTACCGTGGTGCCCTTGGAGCCCTTCTCGTGTATGATGTAACAAAGCCCACGACTTTCGAGAATGTGAACCGCTGGCTGAAAGAACTTAGGGACCATGCAGACTCCAACATTGTTATTATGCTCATAGGAAACAAAACTGACCTCAAACACCTCAGGGCTGTGGCCACAGAGGATGCTCAGGGTTTTGCCGAGAGGGAAGAGCTTTCATTTATTGAGACATCTGCTCTGGAGGCCACTAATGTGGAAAAAGCTTTTCAGAATATTCTTTCCGAGGTTTACAGGATTATTAGTAAGAAATCGCTTGCATCCAACGAGGCTGCTCAGACTAACATTAAAGAAGGACAGACTCTTGTTGTGGGAGCAGATAACAATGGGAAGAAGGCATGTTGCTCGACTTAA
>gnl_Stras_v2.0_SGA_v2.0_scaffold5T03047
ATGAAGAAGAATTACGAAATAGAGGGCGAGCTGGAAAATGAAGAAGAGAGGGTCGAGTATGTTTTCAAAGTGGTGGTGATTGGCGACTCGGCGGTCGGAAAAACCCAGCTTTTGTCGAGGTTCGCGAAGAACGAGTTCTGCCTAGACTCAAAGTCCACAATTGGGGTTGAGTTTCAGACAAGAACTCTCAAAATCAACAACAAGGTTATCAAGGCTCAGATCTGGGACACTGCCGGCCAGGAAAGGTACAGGGCCGTGACAAGCGCGTACTACAGGGGCGCACTCGGGGCAATGATTGTCTACGACGTCACCAAAAGAGCAACGTTCGACCACGTGGCCCGGTGGGTCGAGGAGCTGCGGGCCCACGCGGACAACTCGATCGTTATCATGCTGGTCGGCAACAAGGCTGACCTGGCCGACTCCCGAGCAGTTCCCACAGAGGATGCCATCGAGTTTGCCGAGAATCAGGGGCTCTACTTCTTCGAGGCCTCGGCCCTGAGTGGCGAGAACGTGGGGCCCGCATTCTTCAAGCTGCTCGAGGAGATTCACGGTGTGGTCTCAAGGAAGGCTTTGGACAGCAGCAATGTCGTGAAGCCCGACCGAGGTAATTTGGTCAACGGAATGAAAATCGATGCGATTTCGGGTGCTGATTTCGAGGTTAGTGAGATGAAGAAGTTGTCAACATGTTCTTGTTGA
>gnl_Stras_v2.0_SGA_v2.0_scaffold100T29538
ATGGCGAGGAGACCGGACGAGTACGATTACTTGTTCAAGGTCGTCCTAATCGGTGATTCAGGCGTTGGCAAATCCAATCTGCTCTCGAGATTCACCCGCAACGAGTTCTGCTTGGAATCCAAATCCACGATCGGCGTCGAATTCGCCACCCGCACTCTTCAGGTCGAAGGTCGAACTGTAAAGGCCCAAATATGGGACACCGCTGGCCAAGAGAGGTACAGGGCCATTACAAGCGCATACTACCGTGGTGCCTTGGGTGCCCTTCTTGTGTACGACGTGACAAAGAAGACCACTTTCGAGAACGTGAACCGTTGGCTGAGAGAACTTAGGGACCACGCGGACTCCAACATTGTTATCATGCTCATAGGAAACAAAACTGATCTCAAGCACCTCAGGGCTGTTGATACAGAGGACGCTCAGGGTTTTGCCGAGAAAGAAGGGCTCTCGTTCCTCGAGACATCTGCTCTAGAGGCGACTAATGTGGAACAAGCTTTTCAGACTCTCCTTTCTGAGATTTATCGTGTTATAAGTAAGAAAGCGCTTGCCTCAAACGAGCCTGCTCACTCTAACATTAAAGAAGGAAAGACTCTTGTGGTTGGCTCTCAGGAGACAGAGGATGCTAAAAAGACATGTTGTTCGACATAG
>gnl_Stras_v2.0_SGA_v2.0_scaffold100T29539
ATGGGAAGAAGAGCGGACGAGGAGTACGATTACCTTTTCAAGGTCGTTTTAATCGGTGACTCAGGCGTTGGCAAATCCAATTTGCTCTCCAGATTTACTCGAAACGAGTTCTGCTTGGAATCCAAATCCACCATCGGCGTCGAATTCGCCACTCGTACTCTTCAGGTCGAGGGTCGAACTATTAAAGCTCAAATATGGGATACTGCAGGTCAAGAGAGATATAGGGCCATAACCAGCGCATATTACCGTGGTGCCCTTGGCGCCCTTCTCGTTTACGATGTGACAAAGCCGACCACCTTCGAGAACGTGAACCGCTGGCTGAAAGAACTTAGGGATCATGCGGACTCCAACATTGTTATCATGCTCATAGGAAACAAAACCGATCTCAAACACCTCAGGGCTGTAGCCACAGAGGATGCTCAGGGTTTTGCTGAGAGGGAAGAACTCTCATTCATCGAGACATCTGCTCTGGAGGCAATTAATGTGGAAAAGGCTTTTCAAGTTGTTCTTTCAGAGATTTATAGGATTATTAGTAAGAAATCACTTGCCTCGACTGAGCCTGCTGAGACTAATATTAAAGAGGGAAAGACACTTGTTGTAGGCACTCAAGATAACAATGGAAAGAAGGCGTGCTGCTCAACATGA
>gnl_Stras_v2.0_SGA_v2.0_scaffold34T13762
ATGACGGGCGGTTATCGGGCCGACGACGACTACGATTATCTCTTCAAGCTGGTCCTGATCGGCGACTCCGGCGTCGGAAAATCGAATTTGCTGTCCAGATTTGCTCGGAACGAGTTCAGCTTGGAGTCTAAGTCCACCATAGGCGTTGAATTTGCCACGCGCAGCATTCGCGTTGATGATAAGATCATCAAGGCTCAGATTTGGGATACAGCCGGGCAAGAGAGGTACCGCGCGATTACGAGCGCCTATTACCGTGGGGCCGTGGGAGCCTTGCTCGTGTATGACGTCACGCGCCACGTCACCTTCGAGAATGTCGAGAGGTGGCTGAAGGAGCTACGGGACCACACGGACCAGAACATCGTAATAATGCTCGTGGGGAACAAGGCTGACCTCCGCCACCTCAGGGCAGTCTCGACAGAGGACGGGCAGGCATTTGCCGAGAAGGAAAAAACCTATTTTATGGAGACATCTGCACTCGAGTCCATGAATGTGGAGAACTCGTTCACTGAGGTGCTGACGCAGATTTACCATGTCGTTTGCCGTAAAGCGCTCGAGATAGGAGAGGATCCATCGGCTTTGCCTAAAGGGCAGACCATAAATGTGGGGAACAAAGATGATGTGTCGGCTGTGAAGAAGGTTGGTTGTTGCTCTGTATGA
>gnl_Stras_v2.0_SGA_v2.0_scaffold7T04026
ATGGCGGAGGAAGGCGGCGGCGTTGGCGGCGAGGAATACCTGTTCAAGATAGTGGTAATCGGAGATTCGGCCGTGGGCAAGTCCAATCTGCTCTCCCGCTTCGCCCGGGACGAGTTTGACCACCACTCAAAGGCTACCATCGGCGTCGAGTTCCAGACGCAGGTCGTCGAGGTCGACGGCAAGGAGATCAAGGCCCAGGTTTGGGACACCGCCGGCCAGGAGCGGTTCCGGGCAGTCACCTCCGCCTACTACCGCGGCGCCGTCGGGGCCCTCATCGTCTACGACATCACCAGAAAGGCCACCTTCGAGAGTGTCCAGCGATGGCTTGATGAGCTTAACATTCATTGTGATACTACAGTGGCAAAAATGCTAGTCGGGAACAAGTGTGATTTGGACAACATTAGAGAAGTGAGTGTGGAGAATGGTAAGACTTTTGCCGAGCAAAAAGGATTGTTCTTCATAGAGACCTCGGCCCTCGACTCTACTAACGTGAATGAGGCTTTTGAGGTTGTGATTCGAGAGATTTACGATAAGGTTAGCCGCAAAATACTAAACTCAAACTCATACAAAGCCGAGCTATCATCAAATCGTGTCGATGTCAACTTGTCCAAGGCAAATAGCAGCACATTTGCATGCTGTTCGAGATGA
>gnl_Stras_v2.0_SGA_v2.0_scaffold114T31940
ATGGCGGAGGAAGGCGGCGGCGAAGGCGGCGGCGAGGAGTACCTGTTCAAGATAGTGGTGATCGGAGATTCGGCCGTGGGCAAGTCAAATCTGCTCTCTCGCTTCGCCCGCGACGAGTTCGATCACAACTCCAAGGCCACCATCGGCGTCGAGTTCCAGACCCAGGTCGTGGAGCTCGACGGCAAGGAGATTAAGGCCCAGGTGTGGGACACCGCCGGGCAAGAGCGCTTTCGGGCCGTCACCTCCGCCTACTACCGCGGCGCCGTCGGGGCCCTCGTCGTCTACGACATCACCAGGAAATCTACCTTCGAAAGTGTCCAACGATGGCTTGATGAGCTTAATACTCATTGTGATACCACGGTGGCGAAAATGCTCGTGGGGAACAAATGTGATTTGGACAATATTCGAGAAGTGAATGTAGACGATGGAAAAGCTTTTGCAGAGCAAGAAGGATTGTTTTTCATAGAAACTTCTGCCCTCGACTCTACTAATGTTAAAGAGGCATTTGAGATTGTGATTCGAGAGATTTACGATAAGGTTAGCCGCAAAATACTGAACTCAGACTCGTACAAAGCTGAGCTTTCGTCAAATCGGGTGGATGTGAACTTGTCGNTGGAATTGTGA
>gnl_Stras_v2.0_SGA_v2.0_scaffold195T40797
ATGGCCATCAGTGGAGGATATGGCGATGCGAAAATCGACTACGTGTTCAAGGTGGTGCTGATCGGAGACTCTGCCGTCGGCAAGTCCCAAATACTGTCACGTTTCTCCCGCGATGAGTTCAGCCTCGACTCCAAAGCAACCATCGGCGTTGAGTTCCAGACGCGCACCATGGTCATACAGCACAAGTCCGTCAAAGCTCAGATCTGGGACACCGCCGGACAAGAAAGATATAGAGCCGTCACAAGCGCTTACTACAGAGGAGCCGTTGGGGCCATGTTAGTTTACGACATCACCAAACGTCAGACCTTTGACCACATCCCTCGCTGGCTGGAAGAGTTGCGTTCCCACGCGGACAAGAACATTGTAATTATCCTAGTCGGGAACAAATGCGATCTGGAGGACCAGAGAGCAGTCCCCACTGAAGATGCCAAGGAATTTGCCCAAAATGAAGGGCTCTTCTTTCTAGAAACCTCGGCTCTCGAAGCAACCAACGTGGAGGAGGCATTCTTGACCGTTTTGACCGAGATTTTCAACATTGTGAACAGGAAGAACCTTGCGGCTGGTGAGGATCGAGGGAATGGTGATACCGTGTCTTTGTCGGGCAAGAAGATTGTTGTTCCTGGGCCGGGCCAGGTGATCCCGGAAAAGAAAGGGATGTGTTGTGGGTCGTGA
>gnl_Stras_v2.0_SGA_v2.0_scaffold77T25289
ATGGGTGAAGAAAATGGGGAAGAGTACCTGTTCAAGATAGTGGTGATCGGCGACTCGGCGGTCGGAAAATCGAACCTGCTATCGCGGTTCGCCCGGGACGAGTTCGACCACCACTCGAAGGCTACGATCGGCGTCGAGTTCCAGACGCAGCTGATGGAGATTGACGGCAAGGAGGTCAAGGCCCAGGTCTGGGACACCGCCGGACAGGAGCGCTTCCGCGCCGTCACCTCCGCCTACTACCGCGGGGCCGTCGGGGCTCTCGTCGTCTACGACATCAGCCGCAAGGCCACATTCGAGAACATCAAGCGATGGCTCGATGAGCTCAATACCCATTGCGACACTACTGTAGCCACAATGCTAGTCGGAAACAAGTGCGATTTGGAAGACATACGAGAGGTGAGTTTGGAAGAGGGTAAAGCTCTTGCCGAGGAAGAAGGATTGTTCTTCATTGAGACATCTGCACTCGACTCCACAAACGTGTACAATGCCTTTGAGACCGTGATTCGCGAGATTTTCGACAAGGTGAGTCGCAAGATTCTCAACTCAGATTCTTACAAAGCTGAGTTGTCCGTGAACCGGGTCAGCCTTGCAAATGGGGTTGACCCGTCAAAGCAAAATACGGGCGCCTTCTCATGCTGCTCGAGGTGA
>gnl_Stras_v2.0_SGA_v2.0_scaffold89T27517
ATGCTTGTGACACTAAAATATTCAGAAAGAAGAAAAATAAAGGAAGAAAGAATGGCTTTCTATACAGAGGAGGAACAAACAGAGGATTATCTTTTCAAGATTGTGTTGGTTGGGGACTCGGCTGTCGGTAAATCTAACTTGCTATCGAGATTCGCAAGGGACGAGTTTTATCCCAATTCGAAATCAACTATTGGGGTCGAATTTCAAACTCAAAAGATGAATATAAGCGGCAAGGAAGTCAAAGCCCAGATATGGGACACTGCTGGACAGGAGAGGTTTCGGGCAGTGACATCAGCGTATTACAGAGGAGCTGTGGGGGCCCTCTTGGTGTATGACATCAGCAGGCGGCAGACATTCGAGAGCATCGGGAGATGGTTAAATGAGCTCCAAACTTACTCGGACATGAATGTGGTGACGATACTCGTGGGAAATAAGTCTGACCTAAAAGACGCGCGCGAGGTCTCGACTGCCGATGGAAAAGCCCTAGCCGAGACAGAGGGTTTGTTCTTTATCGAGACCTCGGCACTTGACTCGTCAAATGTGGCTGCAGCCTTTCAGATGGTGGTGGGTGAGATTTACATTATCTTGAGTAGGAAAGTTATGCAGTCTCGGGAGCTTGAGCAGAAAGAACCCGACTGGTTGGCTAATGGCAAAACCGTGGTTTTGAAGGCCGATGATGAGAGTGGGAAAGGAGGAGGAGAAGGAGGTGGAGACGAACAGAGTAAAAAGGGAAGGTGTTGTTCGANGATCACTTTCCAATTTTTCGAGAAAATTGAGTCTTTTAAATGA
>gnl_Theca_v1.1_Thecc1EG024843t1
ATGTCAAACTTTTATGGGGATTACAATCAAAAGATTGATTATGTATTCAAAGTGGTGTTGATAGGCGATTCAGCAGTTGGAAAATCTCAGCTTCTGGCACGTTTCGCGAGGAACGAATTCAGTGTGGATTCAAAAGCCACAATTGGTGTTGAATTCCAGACTAAAACACTTGCCATTGATCACAAGACTGTTAAAGCACAGATTTGGGATACTGCTGGCCAAGAAAGGTATAGGGCGGTGACAAGTGCATACTACAGAGGAGCAGTAGGAGCGATGTTAGTGTATGACATGACCAAGCGCCAATCGTTTGACCACATGGCAAGGTGGCTAGAGGAATTGAGGGGGCATGCTGATAAGAATATCGTAATCATGCTTATTGGCAACAAGTGTGACTTGGGAAGTCTGAGAGCAGTGCCAACTGAAGACGCACAAGAGTTTGCTCAAAGAGAGAACCTGTTCTTCATGGAGACATCAGCACTGGAATCCACCAACGTTGAAACTGCATTTTTGACAGTTCTAACAGAGATATATCGAATCATCAGCAAGAAAACCCTTGCTGCTAATGATGAGCTAGATCCCAATGGCAATTCAGGTCTTCTTAAGGGAACCCGGATTATTGTTCCCAATCAGGAGCTGCAAACAGAAAGGAAAGGTGGCTGCTGTGGA
>gnl_Theca_v1.1_Thecc1EG041747t1
ATGGCGCATAGAGTAGATCACGAGTACGATTACCTTTTCAAGATCGTGTTGATTGGCGATTCTGGAGTTGGAAAATCGAATATTCTCTCTCGGTTCACCAGAAACGAGTTCTGTTTGGAATCTAAATCCACTATCGGCGTCGAGTTCGCTACCAGAACTCTCCAGGTGGAGGGAAAGACTGTTAAGGCACAGATATGGGATACGGCAGGTCAGGAGAGATATCGAGCTATCACTAGTGCTTACTACAGAGGAGCTGTTGGTGCACTTCTTGTCTATGACATAACCAAGAGGCAAACCTTTGATAATGTTCAAAGGTGGCTGCGTGAGTTGAGGGACCATGCGGATTCCAACATTGTCATCATGATGGCTGGAAATAAATCGGACTTGAATCATCTCAGAGCCGTCTCTGAGGAGGATGGTCATGCTCTGGCTGAGAAGGAAGGTCTTTCGTTTCTCGAGACGTCAGCGCTGGACGCAACCAACGTTGAGAAGGCATTCCAAACTATATTGAATGAGATCTACCATATCATAAGCAAAAAGGCATTGGCAGCACAGGAAGCAGCTGCTAGTACTACACTTCCTGGCCAAGGAACCACCATAAATGTTGCTGATGCATCAGGGAACACTAAGAAAGGATGCTGTTCCACT
>gnl_Theca_v1.1_Thecc1EG001056t1
ATGGCTAGTGGAGGAGGGTATGGAGACCCAAGCCAGAAGATTGATTATGTCTTCAAAGTAGTTTTGATTGGTGACTCTGCTGTCGGCAAGTCGCAGATACTTGCTCGGTTTGCCAGAAACGAGTTTAGCTTAGATTCCAAGGCTACCATTGGAGTTGAGTTTCAGACAAGAACTCTTGTTATTGAGCACAAGAGTGTTAAGGCTCAGATCTGGGACACTGCTGGTCAAGAACGATACAGAGCTGTTACAAGTGCATACTACAGGGGTGCTGTTGGGGCAATGCTGGTTTATGATATAACGAAACGCCAGACCTTTGATCACATTCCACGTTGGCTGGAAGAGTTGCGTGGCCACGCTGACAAGAACATTGTTATTATTCTGATTGGTAACAAAAGTGACCTTGAGAACCAGCGGGCAGTTCCAACAGAGGATGCCAAAGAATTTGCCCAGAAGGAAGGACTATTTTTCTTGGAGACCTCAGCTCTTGAAGCGACTAATGTGGAGACTGCCTTCTTAACTGTGCTTACAGAGATCTTCAACATTGTGAACAGGAAGAACCTAGTTGCTGGTGAGAATCAGGGAAATGGTAACCCCACTTCACTGGCAGGCAAGAAGATCCTCATTCCTGGTCCAGCGCAAGAAATTCCAGCAAAGAGCAACATGTGCTGTAGATCG
>gnl_Theca_v1.1_Thecc1EG002700t1
ATGGGTGGCCACGAAGAGGAGGAAAGAGGTGAAGAGTATTTGTTTAAGATCGTTCTGATAGGCGACTCGGCAGTGGGAAAATCAAACCTTTTGTCACGTTTTGCTAGAAATGAGTTTGACAATAACTCAAAGGCAACTATTGGAGTAGAGTTCCAGACCCAAGTGGTGGAGATTGATGGGAAAGAAGTTAAAGCACAGATCTGGGACACTGCTGGTCAGGAGAGGTTTAGAGCTGTTACTTCTGCTTACTATAGAGGAGCTGTTGGTGCTCTTATTGTTTATGATATTAGTAGGAGAAGTAGCTTCGATAGCATTAAACGGTGGCTTGATGAACTATCCACTCATTGTGATACTACTATGGCAAGGATGCTGGTAGGGAACAAATGTGATTTGGAGAATATTAGAGATGTCAGTGTGGAGGAAGGCAAAAGCCTTGCAGAAGAAGAAGGCTTATTCTTCATGGAGACATCTGCCCTTGACTCTACCAATGTTCAGACAGCTTTCGAGATTGTTATTAGGGAAATCTACAACAATGTGAGCAGAAAAGCCCTAAATTCAGATGCATATAAAGCCGAGTTATCTGTCAATCGAGTAACCCTGGTCAAGGATGGGGCCAACTCATCCAAGGAGGGTTTCTCCTGTTGTGCTAGA
>gnl_Theca_v1.1_Thecc1EG005090t1
ATGGTGGTGGTTCTGGCGCTCGAGAAGATATTTGAACATTGTGGAGACCGTGGAGGAAGTTGGCGGTGTCTGTTGGGGGTTTTCCAGCGACGGAACTCGCGAGATGTTGAGTTAACGTTAGGGACTTTGAAGGTTGAGACGGAGCTCGAAAGAGCATCCATGGAGAGACACGTCGTGGGGAGTGCCGGTGGGCCGTGGGGAATTAAACTTGTGATGTCATTTTCTTGTTGCAGAAAGAAACGGGATAAGGTGAATTCGAATATTAAATCTAATTATAGAGTGAAAATGAACGAAGAGATGAATGGTGTTGACGTCAAGAATCACCAAGAAAATGTTCCAGAGAAAATAGATTACGTGTTTAAAGTGGTGGTGATCGGCGACTCAGCTGTTGGCAAGACTCAGATACTCTCCAGGTTTACAAAGAATGAGTTCTGCTTCGATTCCAAGTCCACCATTGGGGTAGAGTTCCAGACAAGGACTGTTCCCATTAAGAACAAAGTCATAAAGGCCCAGATCTGGGACACTGCTGGCCAAGAAAGGTACAGAGCAGTTACAAGCGCATATTATAGAGGTGCCTTGGGGGCCATGCTAGTGTATGACATCACCAAGCGACAGAGCTTTGATCACGTGGCGAGATGGGTCGAGGAGCTACGCGCCCACGCCGACAATTCCATCGTCATCATGCTGATTGGAAACAAGGCTGATCTAGAGGACCTCAGGGCGGTTCCAACCGAAGACGCTGTCGAGTTCGCAGAGGATCAGGGCCTGTTTTTCGCCGAGACGTCTGCTCTCAGCGGTGACAACGTGGAAAAAGCATTTTTCAAGCTGCTAGAAGAAATTTATGGTGTGATTTGTAAAAAATCTTTGGGATGTGGAAATGGGAAATCCAACGGTGGTGATCGTGCCACTGCGTTAAAAGGATCAAAGATTGAGCTGATTGCTGGTTCTGATTTAGAAATAAGTGAGATGAAGAAATTATCATCATGCTCTTGT
>gnl_Theca_v1.1_Thecc1EG005926t1
ATGTCGAGTTTGCAAAGGGATTTCAATCAGAAGATAGATTACGTGTTCAAAGTGGTGCTGATAGGAGACTCAGCAGTGGGGAAATCGCAGCTCTTAGCGCGCTTCGCAAGGAATGAATTCAATATCGATTCCAAGGCGACGATCGGCGTCGAATTCCAAACCAGAACTCAGCTTATCGATCACAAAACCGTCAAGGCTCAGATTTGGGATACAGCTGGTCAAGAGAGGTACCGGGCAGTTACAAGTGCATATTACAGAGGAGCAGTAGGGGCAATGCTGGTCTATGACATAACTAAGCGTCCATCATTTGATCATGTTGCAAAGTGGTTAGAGGAACTGCGTGGACATGCCGACAAAAATATTGTGATAATGCTTGTAGGCAACAAGTCGGACCTTGGCTCCCTTCGAGCTGTGCCCGTAGAGGATGCTAAAGAATTTGCACTAAGGGAAAGCCTCTTCTTCATGGAGACATCAGCCCTTGAGGCCATCAATGTGGAATCAGCTTTCCTTACAGTTCTAACAGAAATATACCGAATCATCAGCAAGAAAAACCTGGTAGCCAATGATGAACAAGAATCTGAAGGTAATGCATCACTTCTCAAGGGAACCAAGATCATCGTCCCTGGACAGGAGCCAGAAACAGGAGGAAAGAGTTCCAGTTGTTGTGTGTCATCC
>gnl_Theca_v1.1_Thecc1EG029653t1
ATGGCTGGTTACAGAGCAGAGGATGACTATGACTACCTTTTCAAGGTGGTGTTGATCGGTGATTCAGGAGTGGGAAAGTCCAATCTGCTCTCGAGGTTCACCAGGAACGAGTTTAGCCTCGAGTCTAAGTCCACCATTGGCGTCGAGTTCGCTACTCGTAGCTTGAATGTTGATGGCAAGGTCATCAAGGCCCAGATTTGGGACACCGCTGGTCAAGAAAGGTATCGTGCCATAACAAGTGCCTACTACCGAGGAGCTGTTGGTGCACTTCTTGTGTACGATGTTACGCGGCACTCCACATTTGAAAATGTTGAGAGGTGGTTAAGAGAGTTGAGAGATCACACGGATCCCAACATTGTAGTCATGCTCATTGGTAACAAATCAGATCTTCGTCACCTTGTGGCTGTCTCAACCGAAGATGGGAAATCCTTTGCTGAGAAAGAGTCTCTCTACTTCATGGAAACTTCAGCTCTGGAAGCTACTAACGTGGAAAACGCATTTGCTGAAGTTCTTACTCAGATCTACCATATTGTGAGCAAGAAGGCTATGGAGACAGGCGACGAAGGGGCTGCTTCAGCTGTTCCTTCCAAGGGCGAGAAAATTGATGTCAGTAAAGACGTCTCTGCAATGAAGAAAGGGGGGTGCTGCTCAAGC
>gnl_Theca_v1.1_Thecc1EG030381t2
ATGCAGTATGCTATTCATTGTTGTTATGGTTCTATAGAGTGGCAATCCTTGGGAGGTTGGAAAATGGCTTTTGTTTCGGAGGAAGAGAAAACTGAGGATTATCTTTTCAAGATTGTACTCATTGGTGATTCAGCTGTTGGGAAATCAAATTTACTTGCAAGATTTGCTAGGGATGAGTTCTATCCTAATTCAAAGTCAACCATAGGAGTAGAGTTTCAAACCCAGAAGATGGATATTAATGGGAAGGAAATTAAGGCGCAGATCTGGGATACGGCTGGTCAGGAGCGCTTCAGGGCTGTTACATCTGCATATTACCGAGGTGCAGTCGGAGCTCTCCTTGTGTATGACATCAGTAGACGACAGACTTTTGATAGCATTGGTAGATGGCTAAATGAACTTCACACTCACTCTGACATGAATGTAGTCACCATTCTAGTAGGCAACAAGTCAGATCTCAGGGATGCCAGGGAAGTATCCACTGCTGAAGGAAAGGCCCTGGCAGAGGCACAGGGGTTGTTTTTCATGGAGACATCTGCCCTTGATTCCTCTAATGTAGCAGCTGCCTTTCAGACTGTTGTTAAAGAGATCTACAACATATTGAGCCGAAAAGTTATGATATCTCATGAGCTCAAGAAGCAGGATGCTTCATTGAACGGAAAGACTGTGGTGTTACACGGGGATGAGACCCAACAATCTGATACAGGGGCTAAAAAGGGTGGGTGGTGCTGTTCATCC
>gnl_Theca_v1.1_Thecc1EG029778t1
ATGGGAGCTTACAGGGCGGATGATGACTACGATTACTTGTTTAAGGTTGTCCTGATTGGTGACTCCGGTGTTGGAAAATCCAACCTTTTGTCTAGATTTACAAGAAACGAGTTTAGCCTTGAATCTAAGTCTACTATTGGGGTTGAGTTTGCCACCCGTAGCATTCATGTTGATGATAAGGTTGTTAAAGCTCAGATTTGGGATACTGCCGGACAAGAAAGATATCGTGCAATAACCAGTGCATACTACCGTGGTGCTGTTGGTGCTTTACTAGTCTATGACGTCACGCGTCATGTTACATTTGAAAATGTAGAAAGGTGGCTGAAGGAACTTCGCGATCACACTGATGCCAACATTGTGATTATGCTAGTTGGGAACAAGGCAGACCTGCGTCACTTGCGAGCAGTTGCCACTGAAGATGCAAAATCTTTTGCTGAACGAGAGAACACCTTCTTCATGGAAACTTCTGCACTGGAGTCTCTGAATGTTGAGAATGCCTTCACAGAAGTGCTGACCCAGATTTATCGTGTTGTAAGCAGGAAAGCTCTAGATATTGGGGATGACCCAGCAGCTTTGCCCAAAGGCCAGACGATCAATGTAGGATCAAAAGATGATGTATCAGCTGTGAAGAAAGTTGGATGTTGCTCGGCT
>gnl_Theca_v1.1_Thecc1EG042661t1
ATGGCATATAAAGTGGATCATGAATATGATTATCTATTCAAGGTTGTATTGATCGGAGATTCGGGTGTGGGAAAATCTAACATTCTCTCGAGATTTACGAGAAACGAGTTTTGCTTGGAATCCAAGTCAACTATCGGTGTCGAATTTGCAACAAGGACTCTTCAGGTAGAAGGGAAGACAGTTAAGGCACAGATATGGGATACAGCCGGTCAAGAGAGGTACCGTGCCATCACCAGTGCTTACTATAGAGGCGCAGTCGGGGCGCTTTTGGTTTATGACATAACTAAGAGGCAAACCTTTGACAATGTCCAGAGGTGGCTGCGTGAACTGAGAGACCATGCAGATTCAAACATTGTCATTATGATGGCTGGAAACAAGTCTGATCTGAATCATCTTAGAGCAGTCTCATCAGAAGATGCAGAAAGCTTGGCTGAGAAGGAAAGTCTCTCGTTCCTCGAGACTTCAGCACTGGAATCTTTCAATATTGAGAAAGCATTCCAGACAGTTTTATTGGATATTTACCAGATAATCAGCAAAAAGGCATTGGCAGCACAGGAAGCAGCTTCCACCACTGGCCTTCCTCAAGGCACTACCATTAATGTGTCCAATCTGTCAGGAAATGAAAATAAGAGATCAGCTTGCTGTTCTACC
>gnl_Theca_v1.1_Thecc1EG031673t1
ATGGCGGCATATAGAGCGGATGACGACTATGATTATTTGTTCAAGGTGGTGCTGATCGGGGATTCGGGTGTGGGGAAATCGAACTTGTTGTCTAGATTTACGAGGAACGAGTTTAGCCTTGAATCCAAATCCACAATCGGAGTCGAATTCGCCACCCGAAGCATTCGGGTAGATGATAAGATCGTTAAGGCCCAGATTTGGGACACCGCTGGACAAGAAAGATACCGAGCAATTACAAGTGCGTACTACCGAGGAGCTGTTGGTGCATTGCTCGTCTATGATGTTACTCGACATGTCACATTTGAGAATGTTGAGAGATGGTTGAAGGAGCTACGAGATCACACGGACTCCAATATTGTCATTATGCTTGTTGGCAACAAGGCGGACCTGCGACACTTGCGTGCTGTTTCCACTGAGGATGCTAAGGCCTTTGCCGAGAGAGAAAATACCTTCTTTATGGAGACATCTGCCCTTGAGTCAATGAATGTTGAAAATGCATTCACGGAAGTGTTAAGTCAAATATATCGTGTGGTCAGTCGAAAAGCACTCGAGGTAGGGGACGATCCTGCAGCCTTGCCTAAGGGACAAACCATCAATGTTGGAAGCAAGGATGATGTTTCGGCCATCAAGAAAGTTGGCTGCTGTTCTGCT
>gnl_Theca_v1.1_Thecc1EG012729t1
ATGGCTGATTCATATGATGAAGAGTGTGATTACCTGTTTAAGGCTGTTCTGATTGGTGATTCTGCAGTCGGGAAATCAAATCTCCTCTCCAGGTTTGCAACAGATGAATTTCGATTGGATTCCAAGCCAACTATAGGAGTTGAATTCGCTTACCGGAATGTTAAGATTGGTGACAAAATCATCAAGGCTCAAATTTGGGACACCGCCGGCCAAGAAAGGTTTAGAGCCATTACAAGTTCATACTATCGTGGAGCATTGGGTGCATTGTTAGTATATGATATAAGTAGGAGAACAACGTTCACAAATGTGAAGAAATGGATGCATGAGCTAAGAGAATTCGGTAACTTGGATATGGTGGTGGTTCTTGTTGGGAATAAATCAGATTTGGCTGATCAACGTAGGGAAGTAAGCGAGGAAGAAGGGAGAAAGCTGGCAGAGACGGAAGGTTTATTTTTCATGGAAACCTCTGCATTGGAAAATGTGAATGTAGAGGAAGCATTTTTACGAATGATTACCAAAATCCATGAGATCACAAGCCAAAAATGTTTAGAAGCTAAAACAAATGAAACAACACTTCATGGTGGAAAACAAATAATCACTATTAATGATGAGGTGACTGCCACTAAACAGTCAAATAATTGTTGTTACAAG
>gnl_Theca_v1.1_Thecc1EG020172t1
ATGTCAGACGATGAAGCAGTGGAAGAGTACCTATTCAAAATAGTGATAATAGGGGACTCAGCCGTGGGAAAATCCAACCTTCTCACTCGATATGCACGTAACGAGTTCAATGCTCACTCCAAGGCAACCATAGGGGTGGAGTTTCAGACCCAGAGCGTGGAGATTGATGGCAAGGATGTTAAGGCTCAGATTTGGGACACTGCAGGCCAAGAGCGTTTTCGTGCTGTGACTTCTGCTTATTACAGGGGTGCTTTTGGTGCATTGTTGGTTTATGATATTAGCAGGAGAGCTACTTTTGACAATGTTGCTCGATGGCTCGATGAACTCAACTCACATTCTGATACGACAGTGGCAAGGATGCTGGTGGGAAACAAATGCGATTTGGAAAATATCAGGGAAGTGACTTTGGAAGAAGGTAAAAGCTTGGCAGAAGCAGAAGGCTTGTTTTTCATTGAGACATCTGCACTTGATTCCACCAACGTCAGAACTGCGTTTGAGATTGTCATTCGAGAGATCTATAACAACGTGAGCAGGAGAGTCTTGAATTCTGATTCATACAAAGCTGAGTTAACTGTCAATAGGGTGAGCCTTGTGAATGATGATGGCTTAAGGCAAACTCAGACCAAGAACTCATGCTGTTCT
>gnl_Theca_v1.1_Thecc1EG020064t1
ATGGGAGAGGGTGAAGGAGGAGGAGAAGAGTACCTTTTTAAGATAGTTATTATTGGAGACTCGGCAGTTGGCAAATCCAACCTCCTTTCACGCTATGCTCGAAATGAATTCAACCCAAATTCCAAAGCCACCATAGGGGTTGAGTTTCAGACCCAAAGCATGGAGATCGATGGCAAAGAAGTTAAAGCTCAGATTTGGGACACGGCTGGTCAAGAAAGGTTTCGTGCTGTCACTTCTGCTTATTACAGAGGCGCTGTTGGTGCTCTTATTGTTTATGATATCAGTAGGAGAACGACCTTCGACAGTGTCGGTCGGTGGCTTGATGAACTCAAGACTCATTCTGATACAACAGTAGCAAGGATGTTGGTTGGCAACAAATGCGACTTGGAAACTATCAGGGATGTGAGTGTTGAAGAAGGCAAAAGCCTCGCTGAAGCGGAAGGGTTGTTCTTCATGGAGACATCTGCTTTAGATTCAACAAATGTTAAGAAGGCTTTCGAGATTGTTATAAGAGAGATTTACAACAATGTCAGCAGGAAGGTCCTGAACTCAGATACTTACAAAGCTGAGTTAACTGTCAATCGGGTAACCCTTACTAAAAGTGAAACTGATGGATCAAAGCAAACCCAAAATTTTTCTTGCTGTTCAAGG
>gnl_Theca_v1.1_Thecc1EG006132t1
ATGGCGAGGAGACCGGACGAGGAGTACGATTACTTGTTTAAGGTTGTTCTAATCGGCGATTCGGGTGTAGGAAAATCTAACTTGCTTTCCCGATTTACTCGCAACGAGTTTTGCTTAGAATCTAAATCTACCATCGGAGTCGAATTCGCCACCCGCACTCTCCAAGTCGAGGGAAGGACTGTGAAAGCTCAAATATGGGACACTGCTGGTCAGGAACGGTACAGAGCAATAACCAGTGCCTACTATAGGGGTGCCCTTGGAGCTCTTCTGGTCTACGATGTTACCAAGCCAACAACATTTGAAAATGTGAGCCGATGGCTGAAGGAGCTCAGGGACCATGCAGATTCTAATATTGTGATTATGATGATTGGGAACAAGACCGATCTGAAGCATCTCCGAGCAGTTGCCACGGAGGATGGTCAAAGCTATGCGGAGAAAGAAGGCCTTTCATTCATCGAGACATCTGCGCTGGAAGCAACAAATGTTGAGAAGGCTTTCCAGACCATTCTCTCTGAAATATACCGCATAATTAGTAAGAAGTCGCTTTCTTCAGATGAGCCGGCACCTGCAAGTATCAAAGAAGGGAAGACCATCATTGTCGGAGCACAAGAGGCCAACACGAAAAAGGCTTGCTGCTCATCATCT
>gnl_Theca_v1.1_Thecc1EG008954t1
ATGGCTGGGTACAAACCCGAAGATGACTATGATTACTTGTTCAAGCTTGTTCTGATTGGTGATTCTGGTGTTGGTAAATCCAACTTGCTTTCGAGGTTTACAAGAAATGAATTCAATCTGGAGTCTAAGTCTACTATCGGGGTTGAGTTTGCTACTAAGAGTTTGAATATTGATGGCAAGGTCATCAAGGCTCAGATTTGGGACACAGCTGGGCAAGAAAGATACCGGGCCATTACTAGTGCTTATTATCGAGGAGCTGTTGGTGCATTGCTTGTTTATGATGTCACAAGACATGCTACATATGAGAATGCTGCAAGGTGGTTGAAGGAATTGAGGGATCATACAGACCCTAACATTGTAGTCATGCTAATTGGCAACAAATCAGATCTGCGACACCTTGTAGCTGTCTCTATAGAGGATGGGAAATCTTTTGCTGAGAGGGAATCTCTTTATTTCATGGAGACTTCAGCACTGGATGCAACCAATGTTGAAAATGCTTTCATTGAGGTTCTTACTCAGATATACCGGATTGTGAGCAAGAGGGCTGTCGAGACAGGTGGTGATGCTGCAGCCTCTTCTGTTCCGTCCAGGGGAGAGACCATTAATGTCAAGGATGAAGGATCTGTTCTTAAAAGAATTGGATGCTGCTCAAAC
>gnl_Utrgi_v4.1_Scf01369.g24640.t1
ATGGCTGGATTCGGTGTCGATGATGAGTACGATTATCTATTTAAGCTTGTGTTGATTGGCGATTCGGGGGTTGGGAAATCCAATCTTCTGTCGAGATTCACTAAGAATGAGTTCAATCTCGAGTCGAAGTCCACCATAGGCGTCGAGTTCGCTACCAGAACCCTCACCATCGACGGAAAAGTGATTAAATCTCAGATTTGGGATACCGCTGGTCAAGAAAGGTATCGTGCCATTACTAGTGCATACTACAGAGGAGCCGTTGGAGCGCTTCTAGTATACGATGTTACTCGACGTGCTACATTCGAGAACGCATTAAGATGGCTCAAGGAGTTGAGGGATCACACCGACCCCAGCACCGTGGTCATGCTCATCGGCAACAAGTCAGATCTTCGGCATCTAGTCGCCGTTTCTACTGAGGATGGCAAGGAACTGGCTGAAAGGGAGTCCCTGTACTTCATGGAGACCTCTGCTTTGGAAGCAACCAATGTGGATAACGCATTCACCCAAGTTCTTGCTCACATCCACCGCATTGTGAGTAGGAAAGCTGTTGAGGCCAGTGATGAAGCTGCCACTTCCTCTGTTCCCTCTAGGGGCGAAACGATCAATATCAAAGATGATACTTCAGTTTGGAAACGATACGGATGCTGTTCTGGG
>gnl_Utrgi_v4.1_Scf00057.g5987.t1
ATGGGTAGTTCCGGCGTGGAACCCAGCGAGTACGATTTGTCGTTCAAAATCTTGCTGATTGGTGATTCTGGCGTCGGAAAGAGTACCCTTCTCGTCACTTTCGATTCCAACGGGGCTGAAGAACCTGCTCCAACCATTGGTGTGGACTTTAAGATCAAGTTTCTTACAGTAGGAGAGAAACGTTTGAAGCTCGCAATTTGGGATACTGGTGGGTTTTGTCATCTGGATAAG
>gnl_Utrgi_v4.1_Scf01319.g24500.t1
ATGGCGGGGAGAGTGGATCACGAGTATGACTACCTGTTCAAGATCGTGTTGATCGGTGACTCTGGCGTGGGGAAATCAAATATTCTTTCTCGTTTTACGAGAAACGAGTTCTGTTTGGAGTCTAAATCGACCATTGGTGTTGAATTCGCCACGAGAACGCTTCAGATTGAAGGGAAGACGATCAAGGCTCAGATATGGGACACTGCAGGCCAAGAAAGGTATCGCGCCATTACCAGTGCCTACTACAGAGGAGCAGTGGGTGCATTTCTTGTCTACGACATCACCAAACGGCAGACCTTCGACAATGTCCAAAGGTGGCTCCGCGAGTTGAGAGATCATGCGGATTCCAACATCGTCATCATGATGGCTGGAAACAAATGTGATCTCGATCATCTGCGGGCAGTCAATGAGGAAGACGGCCAAAGACTAGCAGAAAAAGAAGAGCTTTCTTTCCTCGAGACCTCCGCTCTAGACGCCCACAACGTGGAACACGCCTTCAGAACGATCTTGACAGAAATATACCATGTGGTCAGCAAGAAAGCATTGGCCGCCCAACAAGCCGCTGCCTCTACAGGAGTTCCAGGTCAGGGTACACCCATAAACGTGAGTGCATCATCTGCAGGAGCTGTGAAAAAGGGCTGCTGTTCTTCT
>gnl_Utrgi_v4.1_Scf00088.g7834.t1
ATGGGGGAGGAAGCCGGCGAAGAGTACCTGTTCAAGATCGTGGTCATCGGAGACTCCGCCGTCGGCAAATCTAATCTCCTTTCCCGATTCGCGCGCGATGAGTTCGACCACAACTCTAAGGCCACGATCGGCGTCGAGTTTCAGACGCAGGTGGTCGATATTGACGGAAAGGAGGTCAAAGCCCAGGTATGGGATACCGCTGGACAAGAGCGGTTTCGCGCCGTCACTTCTGCTTACTATCGCGGCGCAGTGGGGGCTTTAATCGTCTACGACATTAGCAGGAAATCGACATTTGAGAGCGTCAAGCGATGGCTCGAGGAACTTAACACTCACTGCGACACGGCGGTGGCGAGGATGCTGGTGGGGAACAAGTGTGATCTTGTGGACATCAGAGAGGTGACCGTAGAGGAGGGGAAGGCCCTTGCGGAGGAAGAAGGCCTGTTCTTCGTGGAGACCTCTGCTCTGAACTCAACCAACGTGAACCAGGCCTTCAACATGGTGATTCGTGAAATCCACGACAAGGTCAGCCGGAAAATGCTCTCCTCCGACTCTTACAAGGCCGACTTGTCCGTCAACCGCGTCAGCATCGACTTGGACAACAAGGGTACTTCCAAATCCTTGTCCTGCTGCTCCACT
>gnl_Utrgi_v4.1_Scf01005.g23219.t1
ATGGCTGGATTCGGAGTCGACGATGAGTACGATTACCTGTTTAAACTTGTGTTAATCGGCGATTCAGGGGTTGGGAAATCCAATCTTCTGTCCAGGTTCACTAAGAACGAGTTTCATCTCGAATCTAAGTCCACTATAGGCGTTGAGTTCGCCACCAGAACCGTATCGATCGACGGCAGAGTGATTAAATCTCAGATTTGGGATACCGCTGGTCAAGAAAGTTCTGCGCTTCCTGCTCAATCTGGAATTGATTCCAATATGATCTCTGCACTTATTTCTCGTAGGTATCGTGCCATTACCAGTGCATACTACAGAGGAGCCGTTGGAGCGCTACTGGTTTACGATGTTACTCGACGAGTGACGTTCGATAATGCATTGAGATGGCTTAAGGAATTGCGGGATCACACGGACCCGAATACTGTGGTCATGCTTGTCGGCAACAAATCGGATCTCCGGCATCTGGTGACTGTTTCTACTGAGGTTGGCAAGGAATTGGCTGAAAGGGAGTCCCTCTACTTCATGGAAACCTCTGCTTTGGAAGCAACCAATGTGGATCATGCTTTTACTGAAGTTCTTACTCACATACACCGCATTGTGAGTAGGAGAGCTGTTGAGGCCAGTGATGAAGCTCCCACTTCCTCTGTTCCATCCACAGGGGAAGTGATCAATCTCAAAGACTATACTTCCATTTGGAAACGATACAGATGCTGCTCCTCCGGA
>gnl_Utrgi_v4.1_Scf00083.g7529.t1
ATGGATTCCACCGACTTCGGCACTAGAATCGACTACGTCTTCAAGATTGTGCTCATCGGCGATTCCGCGGTGGGGAAATCTCAGCTTCTCTCCAGGTACACCAAGAATGAGTTCAGCATCGAGTCTAGGGCCACAATCGGGGTCGAGTTTCAGACGCGGACCCTCGGGATCAACACCAAGACCATCAAGGCGCAGATTTGGGACACCGCCGGCCAGGAGAGATATCGGGCTGTCACTAGTGCTTATTACAGAGGAGCGGTGGGGGCTTTGCTGGTTTATGATATCACCAAGCGCCATACTTTTGAACATGTCGCCAGATGGCTAGAGCAGTTCAGGGTCCATGCTGAGAAGAACGTTGTTATCATGCTTGTGGGGAATAAATCCGATCTGGGGACTCTCCGGCAAGTGTCGACGCAAGAAGCGAAAGATTTCGCCGAGGGCGAGGGCCTTTTCTTCATGGAAACATCAGCTCTAGAAGCGACTAATGTGGAGCCTGCTTTCTTCACACTTCTTTCCGAGATTCTTAAGGTGATCGGCAAGAAGTCACTGGTCGCGAGCCAAGTGGAATCGAATGGAAAGGAAGCACTGTTGAAGGGAAGCAACATTGTGATTCCTGGGCAGGAGCCCAAAACTGGTGGAAACAAGCTCAGTTGCTGTGCATCCGTA
>gnl_Utrgi_v4.1_Scf00696.g20894.t1
ATGGCGGGTAGAGTGGATCACGAGTATGATTATCTGTTCAAGATCGTGTTGATCGGTGACTCTGGCGTGGGGAAATCAAATATTCTTTCGCGTTTTACAAGAAATGAGTTCTGTTTGGAGTCGAAATCGACCATCGGTGTCGAATTCGCCACCAGGACACTCCAGATTGAAGGGAAGACCGTCAAGGCTCAGATATGGGACACGGCAGGCCAAGAAAGGTATCGTGCTATCACTAGTGCATATTATCGCGGAGCAGTAGGTGCATTTCTTGTTTACGACATCACGAAAAGGCAGACATTTGACAATGTCCAAAGATGGCTCCGTGAGTTGAGAGATCATGCGGATTCTAACATTGTCATAATGATGGCTGGAAACAAATGTGATCTCAGCCATCTGAGGGCAGTCAATGAAGAAGATGGCCAAAAACTGGCAGAAAAGGAAGAGCTGTCTTTCCTTGAGACGTCGGCTTTAGATTCACATAACGTTGAACACGCGTTCAGAACTATTTTGACAGAAATATACCATGTTGTTAGTAAGAAAGCATTGGCAGCCCAAGAAGCGTCTGCATCTACTGGGGTTCCTGGTCAGGGTACTCCCATAAATGTGAGTGCATCATCTGCAGGTGCCACGAAGAAAGGCTGCTGTTCTACT
>gnl_Utrgi_v4.1_Scf00206.g12544.t1
ATGGGTTCCTCGTCCGAGGATGAAGGTGAGGAGTATCTGTTCAAGATCGTGATTATCGGAGACTCTGCTGTCGGAAAATCGAACCTTCTGTCACGCTACGCAAGAAATGAGTTCAATTTGCATTCCAAGGCAACAATCGGAGTTGAATTTCAGACTCAGTCACTCGATATTGACGGCAAAGAAGTCAAGGCTCAGATATGGGATACCGCTGGCCAGGAAAGGTTCCGCGCAGTCACATCCGCCTACTACCGCGGCGCGTTTGGCGCACTCGTCGTTTATGACATAAGCAGAAGATCTACCTTCGAGAGTATCACACGGTGGCTTGACGAACTTAAGACTCACTCAGACACGACTGTGGCCAGGATGCTTGTGGGAAACAAGTGTGATCTGGAGAACATCAGGGATGTCAGTGTGGAGGAAGGGAAAGAGCTAGCTGAATCAGAGAAACTGTTCTTCATGGAAACCTCTGCATTGGACTCAACCAATGTGAACAAAGCATTTGAAATCGTGATCCGTGAGATCTACGACAATGTAAGCCGGAAGGTGTTGAACTCCGATTCTTATAAAGCTGAACTATCCGTTAACAGAGTGTCCCTTTTGGACGATGCCTCCGCTGAATCGAAGGCAAGCAATGGATCATCCTATTCGTGTTGCTCCCGG
>gnl_Utrgi_v4.1_Scf00222.g13048.t1
ATGGGTTCCTCGTCTGAGGATGAAGGCGAGGAGTATCTGTTCAAGATCGTCATTATCGGAGACTCCGCCGTCGGAAAATCTAACCTTCTGTCGCGCTACGCTAGAAATGAGTTCAATTTGCATTCCAAGGCTACAATCGGGGTTGAATTTCAAACGCAGTCGCTCGATATTGACGGCAAAGAAGTTAAGGCTCAGATATGGGATACCGCCGGCCAGGAAAGATTCCGCGCCGTCACATCTGCCTACTACCGCGGTGCGTTTGGCGCACTCGTCGTTTATGATATAAGCAGAAGATCTACGTTCGAGAGCATTACCCGGTGGCTTGATGAACTTAAGACTCATTCAGATACGACTGTCGCCAGGATGCTTGTTGGAAACAAATGCGATTTGGAGAGCATCAGGGATGTCAGTGTTGAGGAAGGGAAAGAATTAGCCGAATCAGAGAAGTTGTTTTTCATGGAAACCTCTGCATTGGACTCAACTAATGTGAAAAAGGCCTTCGAAATTGTGATCCGTGAGATCTACAACAACGTAAGTCGAAAGGTGTTGAATTCTGACTCTTACAAAGCCGAACTGTCGGTCAACAGGGTATCCCTTGTGGATGATGCCTCTGATACATCAAAGTCAGCCAATGGATCCTCCTATTCCTGTTGCTCCTCC
>gnl_Utrgi_v4.1_Scf00001.g89.t1
ATGCGAACGTTTGCTTCTCCGCCGGCGTCAGGAATCCCGCCGCAGTATAAGAGTCAACTCGATTCTACAGCAGATGCTGCCGCCGCGGCAGGAATCCGGCCTCGACAAAACAGCGATCGCTGCAGGAATTCGGCTGAATGCGATTCCGGCGTCGGGAAATCCAATCTTCTCTCCAGGTTCACTCGGAATGAGTTCAGCTTGGAGTCCAAGTCTACAATCGGAGTTGAGTTTGCTACTCGAAGCATTCGTGTCGATGAGAAGGTGGTGAAGGCGCAGATATGGGATACTGCTGGTCAAGAGAGGTACCGTGCGATAACAAGCGCTTACTACCGAGGCGCTGTTGGTGCGTTGATGGTCTATGATGTTACTCGCCATGTTACATTCGAAAATGTGGAGAGATGGCTCAAGGAGCTCAGGGACCATACTGACTCAAACATAGTTATCATGCTCGTCGGAAACAAAGCCGACTTGCGACACTTGCGTGCAGTCTCAACTGAAGACGCCACTGCTTTTGCCGAAAGAGAGAAGACATTTTTCATGGAAACTTCAGCTCTGGAATCAACGAACGTCGAGAATGCCTTCACGGAAGTGCTTACACAGATTCATCAGATCGTCAGCAAGAAAGCACTTGAAACCAGCGACGATCCCACATCTTTGCCAAAAGGACAGACCATCAACGTGGGTTCCAAGGATGATGTCTCGGCTGTTAAGAAACCCGGCTGCTGCTCTTCT
>gnl_Utrgi_v4.1_Scf00005.g1036.t1
ATGGCGAGGAGGCCTGATGATGAGTATGATTACTTGTTCAAGGTCGTTTTGATCGGCGATTCCGGCGTCGGGAAGTCTAATCTGCTCTCTCGATTCACAAGAAATGAATTCTGTTTGGAATCCAAGTCCACCATCGGCGTCGAATTCGCCACGCGTACTCTTCAGGTTGAAGGACGGACTGTGAAGGCTCAGATTTGGGACACTGCTGGCCAAGAGAGATACAGGGCTATAACAAGTGCGTATTATCGGGGTGCTCTAGGAGCTCTTCTTGTATATGATGTGACTAAACCAACTACTTTCGAGAATGTCAGTCGTTGGCTGAAGGAGCTGCGGGATCACGCCGACTCAAACATTGTTATCATGCTCATTGGAAACAAAACTGATCTCAAGCACCTGATAGCTGTCAACACTGAAGATGCGCAAGGATTTGCCGAGAAGGAAGGCCTTTCTTTCATTGAAACATCCGCCTTGGAAGCCACCAATGTGGAGAAGGCTTTCCAGAGTATCCTTTCAGAAATATACCGAATCATCAGCAAGAAGAATCTTGCATCCACTGAGCCTGCCGCGGCGAATATAAAAGAAGGCAAAACTCTTACTGTTAACTCATCAGATGCCAACACGAAGAAGGCATCCTGCTGTTCTGCATCT
>gnl_Utrgi_v4.1_Scf00090.g7923.t1
ATGTACTCCAGCGACTTCAGCAGTAAAATCGACTACGTCTTCAAGATTGTGCTCATCGGCGATTCCGCGGTCGGCAAATCTCAGCTTCTTTCAAGATACACCAAGAATGAGTTCAGTATCGACTCCAGGGCCACGATCGGAGTCGAGTTTCAGACGCGGACCGTCGCAATCGGCAATAAGACCATCAAGGCGCAGATTTGGGATACCGCCGGCCAAGAAAGATACCGCGCTGTGACTAGCGCTTACTACAGAGGAGCAGTGGGGGCTTTGCTGGTTTATGATATCACGAAACGCCAGACCTTTGAACATGTAGCCAGATGGTTAGAGCAGTTCAGGGAGCATGCTGAGAAGAATGTTGTCATCATGCTTGTGGGGAATAAGTCCGATCTGGGGACTCTTCGAGAGGTATCGACGCAGGAAGCGAAAGATTTTGCGGAGGGCGAGAGCCTTTTCTTCATGGAGACATCGGCTCTTGAGGCGACTAATGTGGAGCCTGCTTTCCTCACGGTTCTGTCTGAGATATTTAAGGTGATCAGCAAGAAGTCACTGGCTGCGCCCGAAGTTGAACCTGATGGGAAGGAAGCGCTTTTGAAGGGAAAGAACATTGTGGTTCCTGGGCAAGAACCTACAACCGGTGGAAGCAAGCTCAGCTGCTGTGCATCGTTG
>gnl_Utrgi_v4.1_Scf00116.g9266.t1
ATGGGAGCGTACAGGGCGGACGAGGATTACGATTACCTGTTCAAGGTGGTGTTGATCGGGGATTCGGGAGTAGGGAAATCGAATCTGTTGTCGCGGTTTACGAAGAACGAGTTCAGCCAGCAGTCTAAATCCACCATCGGCGTCGAGTTCGCGACCCGGTCTATTCAGGTGGACGATAAGGTGATCAAGGCTCAGATTTGGGACACCGCAGGCCAGGAGAGGTACCGGGCAATAACGAGTGCGTACTACAGAGGCGCGGTGGGAGCGCTGCTCGTGTACGACGTGACCCGCAACGTGTCGTACGAAAACGTGGAGCGGTGGCTGAAGGAGCTGCGGGGACACACCGACTCCAACATCGTGATAATGCTGGTGGGCAACAAGGCCGATCTCCGCCACCTGAGAGCGGTGTCCACGGAGAAGGCTAAGGCGTTCGCGGAACGGGAAAGCATTTATTTCATGGAGACCTCGGCGTTGGAGGCTCTGAATGTGGAGAATTCCTTCACCCAGGTTCTGACGCAAATCTACCATGTGGTGTGCAAGAAGGCTCTCGACATCGCCGACGACCCCGCAGTCCTCCCCAAGGGACAGACCATCAACATCGGAGGTCCGGACAACGTCTCCGCCGTCAAGAGCTCCGGCTGCTGCTCCAGT
>gnl_Utrgi_v4.1_Scf00066.g6537.t1
ATGTCGAAGGTATACGGGGGGGAGATTGATTATGTTTTCAAAATCGTGTTGATCGGAGATTCGGCAGTGGGGAAATCACAGTTGCTCGCTAGATTTGCTAGGAATGAATTCAATTTGGAATCCAAAGCCACCATCGGGGTCGAGTTCCAAACCAAGACACTCATCATCCATCAGAAGACTGTCAAGGCACAGATATGGGACACCGCCGGCCAGGAAAGGTACCGGGCCGTGACGAGCGCATACTACAGGGGTGCAGTGGGTGCGATGCTGGTATACGACATGTCGAAGCGCCAATCTTTCGACCACATGGGACGATGGCTGGAGGAGCTGCGAGGGCACGCCGATAAGAACATCGCGGTGATGCTGATTGGGAACAAGTGTGACTTAGGGACTCTGCGAGCGGTTCCCATGGAGGATGCGCAGGATCTTGCTGAAAGGGAGAAGCTCTACTTCACAGAGACGTCGGCCCTCGAGTCGACGAACGTGGAGACAGCCTTCATTAGTGTCCTCACTGAGATATATCGGATCATGAGCAAGAAGAGCCTCTCTGGGAGCGATGCCCTACAGGAAGCCCTCCACTTCTTTCAAGGGCACTGCCATCATCGTCCCTTGACAAGAAATGGAGAG
>gnl_Utrgi_v4.1_Scf01413.g24750.t1
ATGGCTTTTCCTACTGAAGAAGAGCAGATAGAGGATTACCTTTTCAAGATTGTTCTCATTGGTGATTCGGCTGTTGGAAAATCAAATTTGCTGGCCAGATTTGCCAGAGACGAGTTTTATTCGAATTCGAAATCCACAATAGGGGTTGAGTTTCAGACTCAGAAGATGGTAATCAACGGGAAGGAAGTCAAGGCACAAATCTGGGACACAGCCGGCCAGGAGCGGTTTCGAGCAGTTACATCTGCATATTATCGAGGTGCAGTTGGAGCCCTTCTTGTCTATGACATTAGCAGACGCAAAACGTTTGAAAGTGTGGGAAGATGGCTGAATGAGCTTCAAACCCACTCGGACATGAACGTGGTAACAATACTGGTGGGCAACAAGACCGATCTGAAGGATGCTCGGGAGGTGACAACAGAGGAAGGCAAGAGCTTAGCTGAAGCACAGAGTCTGTTCTTCATGGAAACCTCGGCCCTGGATTCATCCAACGTGGCTGCTGCGTTTCAAGTAGTGGTGAGAGAGATCTACGACATTCTCAGTCGAAAAGTGATCCAATCTCAAGAGCTGAAGGGTAAAGAAGCTGGATGGTTGGGGGATGGGAAAACGGTAGTTTTGCAGGCTGATGCGAATCAGGATACAGATGGAGAAAGCAGGGAAGGTAGATGCTGTTCC
>gnl_Utrgi_v4.1_ctg19033.g27308.t1
ATGGAGAACGGGAATGGTTGGTTCCCCCTCCTCCCGGAACAGGCGGAATCCACCGCGAATCCTGCGGATATAGAATCCCTGGCGGATGAAGATTACGATTACCTCTTCAAGGTGGTGTTGATCGGAGATTCTGGAGTGGGGAAATCGAATCTGTTGTCGCGGTTTACGAAGAACGAGTTCAGCGAGCAGTCTAAATCCACCATCGGCGTCGAGTTCGCGACGCGGTCGATTCAAGTCGACGATAAGGTGATCAAGGCTCAGATTTGGGATACCGCAGGGCAGGAGAGGTATCGCGCCATTACAAGTGCCTACTATAGAGGCGCTGTGGGAGCGCTTCTTGTCTACGATGTGACCCGCAACGTCTCCTTCGAAAACGTCGAGCGATGGCTGAAGGAGCTCCGGGGACACACCGACTCC
>gnl_Utrgi_v4.1_ctg18989.g27306.t1
ATGGGAGCTTATAGGGCGGATGAGGATTACGATTACCTCTTCAAGGTGGTGTTGATCGGCGATTCGGGAGTGGGGAAATCGAATCTGTTGTCGCGGTTTACGAAGAACGAGTTCAGCGAGCAGTCTAAATCCACCATCGGCGTCGAGTTCGCGACGCGGTCTATTCAAGTCGACGATAAGGTGATCAAGGCTCAGATTTGGGACACCGCAGGGCAGGAGAGGTACCGCGCCATAACAAGTGCCTACTATAGAGGCGCTGTGGGAGCGCTTCTTGTCTACGATGTGACCCGCAACGTCTCGTTCGAAAACGTCGAGCGATGGCTGAAGGAGCTCCGGGGACACACCGACTCC
>gnl_Utrgi_v4.1_Scf00160.g11044.t1
ATGCCGAATCTTGCTGCTGCTCCATGGACAAGTGGAAGTTTCCCTCGAGCTTGCTCCGGTCATCTTCTTCTGCATCTCTCTGTTTCCCTCGAGCTTCAGGTCAAATGCCCAAATCTCTCTGTAGTGCTACGTTCTTGTGTTGTATTTGTAGCGTTTCCAGTAACACATTGCTTGTCGATGGGCGCGTATCGAGCTGACGACGACTACGATTACCTGTTCAAGGTTGTGTTGATTGGCGATTCCGGCGTCGGCAAATCTAATCTTCTCTCCAGGTTCACTCGGAATGAGTTCAGCTTGGAGTCCAAGTCCACAATCGGAGTTGAGTTTGCTACGAGGAGCATTCGCGTTGATGAGAAGGTGGTGAAAGCGCAGATTTGGGACACTGCTGGTCAAGAGAGGTATCGTGCGATAACAAGTGCTTACTACCGAGGAGCTGTGGGTGCGTTGCTGGTCTACGATGTCACACGCCATGTTACATTCGAAAATGTGGAGAGATGGCTCAAGGAGCTCAGGGACCATACCGACTCCAACATAGTTATCATGCTCGTGGGAAACAAAGCCGACTTGCGACACCTGCGTGCTGTTTCGACCGAAGACGCCACTGCTTTCGCCGAAAGGGAGAAGACATTTTTCATGGAAACCTCAGCCCTTGAATCAATGAACGTCGAAAATGCCTTCACCGAAGTGCTCACACAGATTCATCAGATTGTGAGTAAGAAAGCTCTCGAAGCTAGCGATGATCCCGCATCTTTACCAAAAGGGCAGACCATCAACGTTGGTTCCAAGGATGATGTCTCAGCTCTTAAGAAAGCCGGCTGCTGCTCTACT
>gnl_Utrgi_v4.1_Scf00148.g10539.t1
ATGGCGGCGGGAGGATATAGGGCGGAGGACGACTACGATTACCTCTTCAAACTTGTGCTCATCGGGGATTCCGGCGTGGGGAAGTCCAACCTGCTGTCGAGGTTTACTAGGAACGAATTCAACTTGGAGTCAAAGGCGACAATAGGAGTGGAATTCGCTACACGGACCATTCGCGTTGATGAGAAGGTCATCAAGGCTCAGATTTGGGATACTGCTGGTCAGGAAAGATATCGCGCAATCACAAGCGCATACTATCGAGGAGCGGTTGGTGCGCTACTGGTCTACGATGTCACTCGCCACATCACCTTCGAGAACGTGGAAAGATGGCTGAAGGAGCTTCGGGACCATACGGATCAGAACATTGTGATCATGCTGGTAGGAAACAAAGCAGATCTACGCCATCTGCGTGCTGTTTCCACTGAGGAAGGAACAGCTTATGCCGAGAAGGAAAACGTCTACTTTATGGAGACTTCTGCACTCGAGTCCTTGAATGTGGAGAGCGCTTTCACTGAAGTTCTCACCCAGATTCATCACGTCGTCAGCCGCAAAGCGCTTGAAATCGGCAGCGACTCTTCGGCATTGCCAACGGGTCAGACCATCAATGTGGGATCAAGGGATGATGCTTCAGGTACCAAAAGAACTGGCTGCTGCTCTGAA
>gnl_Utrgi_v4.1_Scf00006.g1145.t1
ATGTCAAAGGTATACGGAGGGCAGATTGATTATGTGTTCAAGATCGTGTTGATCGGAGATTCCGCCGTCGGGAAATCCCAGCTGCTCGCAAGATTCGCTAGGAATGAATTCAATTTGGAGTCCAAAGCCACCATTGGCGTCGAGTTCCAGACCAAGACTCTCATCATCGATCAAAAGACCGTCAAGGCCCAGATTTGGGACACCGCCGGCCAAGAAAGGTACCGGGCAGTGACTAGCGCGTACTATCGGGGTGCAGTCGGCGCGATGCTCGTGTACGACATGTCGAAGCGTCAGTCGTTCGATCACATGGCGCGGTGGCTGGAGGAGCTACGGGGACACGCTGACAAGAACATCGTGATAATGCTTATCGGGAACAAGTGCGACTTAGGGACTCTGCGTGCAGTCCCCATGGAGGATGCTCAGGAGTTCGCCGAAAGGGAGAATCTTTACTTCACGGAGACGTCGGCGCTCGAGGCGACCAATGTCGAGACGGCGTTCATGAGTGTGCTGACGGAAATATATCGGATTATTAGCAAGAAGAGCCTCTCTGGAAGCGACGGCTCGAGCTGTGCCTACGTCAAATCCTCCTCTTCTTTGAAAGGCACTGCCATCATTGTTCCTGGGCAGGAAGCGGACAGCCAGGGGAAGAGTGGATGCTGTTTCTCT
>gnl_Utrgi_v4.1_Scf01083.g23633.t1
ATGGGGAGCGGCGGAGGATATGGCGATGCAACCCAGAAAATAGACTACGTTTTCAAGGTGGTGTTGATTGGGGATTCCGCCGTCGGGAAGTCTCAGATTCTTTCGCGTTTCGCTAGAAATGAGTTTACCCTGGATTCCAAGGCTACTATCGGCGTCGAGTTCCAAACTCGAACTATGGTTATCCAGCACAAGACTGTTAAAGCCCAGATCTGGGATACTGCTGGCCAAGAAAGATACCGAGCTGTGACGAGCGCCTACTACAGAGGTGCGGTTGGTGCAATGCTGGTTTACGACATTACCAAACGCCAAACCTTCGACCACATCCCCAGATGGCTTGAAGAACTGCGTGCTCACGCAGACAAAAACATTGTGATAATCCTGATTGGGAACAAGACCGACTTAGAGGATCAAAGAGCTGTTTCTATTGAAGACGCAAAGGAGTTTGCTCAAGCGCAAGGCTTGTTCTTCCTAGAGACTTCAGCGCTGCAAGCAACAAACGTGGAAGAAGCTTTCTTAACCGTTTTGACCGAGATTTTCAACATCATGAACAAGAAAACGCTTGCCGCTGGTGAAGATCAGACTGGAAATCCTGCTTCTTTGTCCGGGAAGACGATCCTTGTGCCCGGTCCTGGACAGGTAATCCCAGCAAAGAAGGCGTGCTGTACTTCG
>gnl_Utrgi_v4.1_Scf00266.g14171.t1
ATGGCCTACAAGGTGGATCACGAATACGATTACTTGTTCAAGATCGTGTTGATCGGCGATTCCGGAGTCGGAAAATCCAACATTCTGTCCAGATTCACCCGGAATGAGTTCTGTTTGGAGTCTAAATCCACGATCGGCGTGGAATTCGCCACCAGAACTCTCCAGATCGAAGGGAAGACGGTGAAGGCCCAAATCTGGGACACGGCAGGGCAAGAGCGATACCGCGCCATCACGAGTGCGTACTACCGGGGAGCCGTGGGAGCATTGATCGTGTACGACATAACGAAACGGCAGACATTCGAGAATGTTACCCGGTGGCTACGTGAGCTTCGGGATCACTCCGATAAAAACATCGTGATCATGCTCACGGGGAACAAGTCGGATCTCGCGCATCTCTGCGCGGTGCAGGGCGAGGACGGGCGCCTCCTGGCGGAGAAGGAGGGCCTCTCCTTCTTCGAGACCTCCGCCTTGGAGGCCCTCAACGTGGACAAGGCCTTCCAGGTCCTCCTTTTGGATATCTACCAGATCGTGAGCAGAAAGGCCTTGGCCGCACAAGAGGCCACCGCCGGGCACTTCCCTGGCAAGGGCACCGCCATCAGTGTTAGTGTCACCGATTCTTCCAACACCAATACAAAATCCCACTGTTGTTCTAAT
>gnl_Vitvi_Genoscope.12X_GSVIVT01003415001
ATGGCGAGTGGTGGAGGCTATGGCGATTCGAGCCAAAAGATCGACTACGTTTTCAAAGTGGTTCTGATCGGAGACTCCGCCGTGGGCAAGTCGCAGATACTGGCACGGTTCGCTAGGAACGAGTTCAGTTTGGATTCCAAGGCTACAATCGGGGTTGAGTTCCAGACTCGAACCCTCGTCATCCAACACAAGAGTGTCAAGGCTCAGATCTGGGACACTGCCGGCCAAGAACGATACAGAGCCGTTACAAGTGCGTATTACAGGGGTGCTGTTGGTGCAATGCTGGTTTACGACATAACTAAACGCCAAAGTTTTGACCACATACCCCGATGGCTGGAAGAGTTGCGTGGTCACGCTGATAAGAACATTGTCATCATTCTGATTGGCAATAAAACTGATCTTGAGGAACAGCGAGCGGTACCCACAGAAGATGCTAAGGAATTTGCTGAGAAGGAAGGACTGTTCTTCTTAGAGACCTCAGCATTAGAAGCAACTAATGTCGAGAATGCCTTCTTGACCGTATTGACTGAAATCTTCAACATTGTGAACAAGAAGAACTTAAGCAACATGTGCTGTAAATCTTCA
>gnl_Vitvi_Genoscope.12X_GSVIVT01005281001
ATGGGGGAAGAAGGAGAGGAGTATCTCTTCAAGATTGTAATCATCGGGGATTCTGCAGTGGGCAAATCCAATTTGCTCTCTCGGTATGCTCGCAACGAGTTCGATCTCCACTCCAAGGCCACCATCGGAGTGGAGTTCCAGACTCAGTGCGTCGACATCGACGGCAAGGAGGTGAAGGCGCAGATCTGGGACACCGCCGGTCAGGAGCGCTTCAGAGCCGTCACCTCTGCTTACTACCGCGGCGCCTTCGGTGCTCTGCTGGTTTATGATATCAGCCGCCGCTCCACCTTTGAGAGCATCGCGCGTTGGCTTGATGAGCTCAAGATACATTGCGACACTACAGTGGCGAGGATGCTGGTAGGCAACAAATGTGATTTGGAGAATATTAGGGATGTGAGCACTGAGGAGGGAAAAAACCTGGCAGAAGCAGAAGGATTATTTTTCATGGAGACATCTGCACTTGATGCTACTAATGTTAAAACAGCTTTTGAGATGGTTATCCGGGAAATATTCAACAATGTCAGTCGCAAAGTTCTACACTCTGATTCCTACAAGGCTGAATTGTCTGTGAATCGGGTAAGCCTAGTTAACAATGGGGCAGCTGCATCAAAGCAAAACCAGATCTATTCTTCTTGCTGTTCCAGA
>gnl_Vitvi_Genoscope.12X_GSVIVT01008419001
ATGGCTGCAGATTCTTTCGATGATGAGTGTGATTACCTCTTCAAGGCTGTTCTAATTGGGGACTCTGCAGTTGGAAAATCTAATCTTCTGTCCAGATTCTCCCGGGATGAATTCCGATTAGATTCCAAGCCCACCATCGGAGTCGAATTCGCTTACCGGAATATTAAGGTCGGAGACAAGCTCATCAAGGCTCAGATTTGGGACACTGCTGGCCAAGAACGGTTTAGAGCCATCACAAGCTCATATTATCGTGGAGCTCTTGGTGCCCTATTAGTATACGACATAACACGACGTGCGACGTTTGAAAATTTGAAAAAATGGTTACGTGAGCTGAGAGATTTTGGTAAACCTGACATGGTGATTGTTCTAGTTGGAAATAAATCGGATTTAGGTCATTCTCGAGAAGTTGATGAGGAAGAAGGAAAAACCCTAGCAGAAACGGAAGGCTTATGCTTCATGGAAACATCGGCTTTAGAGAATTTGAATGTGGAAGAGGCATTTCTTCATATGATTACTAAAATCCATGAAGTTACTAGTCAAAAAAACTTAGAAGCAAAGCTCAATGAACCGGTCAAACCTCTTATAATTGGGAAAGAAATAATTCATGTTGATCATGAAGTATCTGCGACTAAACAATCAAGTTGTTGCTCAAGA
>gnl_Vitvi_Genoscope.12X_GSVIVT01014181001
ATGGCTGGCTACAGAGCTGAAGATGACTATGACTACCTCTTCAAGGTTTCCAAGTCCACTATTGGTGTAGAGTTCGCTACCAGGACCTTGAACGTCGATGGCAAGGTCATCAAGGCTCAGATTTGGGACACTGCGGGTCAAGAAAGGTACCGAGCCATCACCAGTGCTTACTACCGAGGAGCTGTAGGTGCACTCCTTGTATACGATGTCACCCGACATGCAACCTTTGAGAATGTTGACAGATGGCTGAAGGAATTGAGGAATCACACTGACCCCAACATCGTTACATATGCAGAGAGGGAGTCACTCTACTTCATGGAGACTTCTGCACTGGAAGCGACCAATGTAGAGAATGCATTTGCAGAGGTTCTGACCCAGATATACCGCATTGTGAGCAAGAAGTCGGTGGAAGGAGGAGATGAAGGAGCCGCTTCATCTGTACCTGCCAAAGGGGAGAGAATAAATGTGAAAGATGACGCGTCTGCTCTGAAAAGAGTGGGGTGTTGCTCAGGG
>gnl_Vitvi_Genoscope.12X_GSVIVT01014250001
ATGGCTGCCTACAGAGCAGACGACGACTACGATTACCTCTTCAAATTCAGTCTCGAATCCAAATCCACTATCGGTGTTGAATTCGCCACCCGGAGTATTCGGGTGGATGACAAGATCGTCAAGGCTCAGATTTGGGACACTGCTGGCCAGGAGAGATACCGTGCAATCACCAGTGCATACTACCGAGGTGCTGTTGGTGCACTCCTTGTCTATGATGTCACCCGACATGTTACATTTGAGAATGTGGAGAGATGGTTAAAGGAGCTCCGGGATCATACTGACTCGCATATTGTGATAATGCTTGTTGGCAACAAGGGAGACTTGCGTCACTTGCGTGCAGTTTCCATTGATGATGCCAAGGCATTTGCTGAGAGAGAAAACACTTTCTTTATGGAGACATCTGCCCTTGAGTCCATGAATGTTGAGAATGCATTCACTGAAGTGCTCACTCAAATATATCAAGTGGTTAGCCGGAAAGCCCTTGATATTGGGGATGACCCTGCTGCTTTGCCTAAAGGGCAAACCATTAATATGAGATTGATGAATTATTTCCTCCATAATGTCTTAGTAAAGAGGCTCCTCAATAAAGCATCTGGAATTTCATGCAGTCCC
>gnl_Vitvi_Genoscope.12X_GSVIVT01016457001
ATGGCGTACAAGGTCGACCACGAGTATGACTATCTCTTCAAGATCGTACTGATCGGAGATTCTGGTGTGGGGAAATCAAATATTCTTTCGAGGTTCACGCGAAACGAATTTTGCCTGGAGTCTAAATCCACCATTGGTGTGGAATTTGCAACAAGGACTCTTCAGGTAGAGGGGAAAACAGTTAAGGCACAGATATGGGATACGGCAGGTCAAGAAAGGTACCGAGCTATCACCAGTGCTTACTATAGAGGTGCTGTTGGTGCTCTCTTGGTTTATGACATAACCAAGAGGCAAACATTTGAGAATGTTCAGAGGTGGCTCCGTGAACTGAGGGACCATGCTGACTCCAATATCGTCATCATGATGGCTGGGAACAAGTCTGACCTGAATCATTTAAGAGCAGTCTCAGGAGACGATGCTCAGATCTTAGCAGAGAAGGAGGGTCTCTCATTCCTTGAGACTTCAGCATTGGAAGCACTCAATGTAGAGAAGGCATTCCAGACTATTTTATTGGATATCTACCACATAATAAGCAAGAAGGCTCTAGCAGCTCAGGAGGCAGCCTCTATTAACCTTCCTCATGGCACTACGATTAATGTTGGGGACCTTTCAGGGACGGTTGTGAAATCAGGGTCTCTGTATAGCCGGGAGATTAATGAAAGACACATTTGTGAATGTAGTTGCTTTTTCTTAATGCCTATCCTACAAAAATTATTGTGTGGT
>gnl_Vitvi_Genoscope.12X_GSVIVT01023225001
ATGGCGAGAAGACCGGACGAGGAGTACGATTACCTGTTCAAGGTAGTTTTGATCGGCGATTCCGGCGTCGGCAAATCCAACCTCCTCTCCCGATTCACTCGCAACGAGTTTTGTTTGGAGTCTAAGTCTACTATCGGCGTTGAATTCGCCACTCGCACACTTCAGGTCGAGGGACGAACTGTGAAAGCTCAGATATGGGACACAGCAGGGCAGGAGCGGTACAGAGCAATTACCAGTGCCTACTATAGGGGTGCCCTTGGAGCTCTTCTAGTTTATGATGTAACAAAACCAACAACCTTTGAAAATGTAAGCAGGTGGCTGAAGGAGTTGAGGGACCACGCTGACTCCAACATTGTCATCATGCTAATTGGAAACAAGACTGATTTGAAGCATCTCCGAGCAGTTGCCACAGAGGATGCACAGGGTTTTGCTGAGAAAGAAGGGCTTTCATTCATCGAAACTTCAGCCCTCGAAGCAACCAATGTTGAGAAGGCCTTCCAGACAATTCTTGGAGAGATATACAGGATAATAAGCAAGAAGACCCTTTCTTCTGATGACCCTGCACCTGCTGGCATCAAAGAAGGAAAGACCCTTGTAGTCGACGGATCCGACACCAACACAAAGAAGACTTGCTGCTCTTCATTC
>gnl_Vitvi_Genoscope.12X_GSVIVT01027396001
ATGAAAGACGAGATGAATGGAGCAGGGAGTCATGGTGATCAGAGCCATCAGAATCAAGAGAATGGGCACGAGAAAATAGACTATGTGTTTAAGGTGGTGGTGATTGGAGACTCAGCGGTTGGGAAAACTCAGATTCTCTCAAGGTTTACCAAGAATGAGTTCTGCTTCGACTCCAAGTCCACCATTGGAGTTGAGTTTCAGACTCGTACTGTCACCATTAAATCCAAAGTCATCAAGGCTCAGATCTGGGACACTGCTGGCCAAGAGAGGTATAGGGCGGTTACGAGTGCGTACTACAGAGGTGCATTAGGGGCCATGCTGGTGTACGACATCACCAAGCGTCAAACGTTCGATCATGTGGCTAGGTGGGTGGAGGAGCTCCGGGCCCACGCCGACACTTCCATCGTGATCATGCTGGTTGGAAACAAGGCCGACCTGGTGGACCAGAGGGCGGTTCCATCAGAAGACGCTGTGGAGTTCTCAGAGGATCAAGGCCTCTTCTTCTCCGAGACCTCGGCTCTCAACGGTGACAACGTGGAGACCGCGTTTTTCAGGGTCTTGGAGGAAATCTACGGTGTGGTGTCGAAGAAGGCTTTAGAGTGTGACGGAAAATCCAACGGCTGCGATGCGTCAAATCTCAAGGGCTCAAAGATTGATGTGATTTCAGCATCTGATTTGGAAATAAGTGAGGTTAAGAAATTATCTGCTTGTACCTGT
>gnl_Vitvi_Genoscope.12X_GSVIVT01032054001
ATGTCGAATTTTTACAAGGGAGATTACAGTCAGAAGATCGACTACGTGTTCAAGGTGGTGTTGATCGGAGACTCTGCGGTGGGAAAATCGCAGCTCTTGGCGCGGTTTGCTCGGAACGAGTTTAATTTGGACTCCAAAGCTACGATTGGGGTTGAATTCCAGACCAAAACGCTTGTTATAGATCACAAGACCGTGAAGGCCCAGATTTGGGACACTGCTGGGCAGGAAAGATATCGAGCAGTGACAAGTGCTTACTACAGAGGAGCTGTGGGGGCAATGCTGGTCTATGACATAACCAAGCGTCAATCATTTGATCATGTGGCAAGGTGGTTACAGGAATTGCGAGGCCATGCTGACAAAAATATTGTCATCATGCTAGTAGGCAACAAGTCTGACCTGGGGACCCTTCAAGCTGTACCCACTGAGGATGCAAAAGAGTTTGCTGAGAGAGAGAACCTCTTCTTTATGGAGACATCTGCTCTTGAAGCTACCAATGTTGAAACTGCATTCCTTTCAGTACTCACGGAGATTTATCGAATCATCAGCAAGAAGACTCTTGTCGCCAATGAAGAAGTGGAATCTGGAGGCAATTCATCACTTCTCAAGGGAACCAAGATTATTGTCCCTGGAAAGGAGCCCAAATCTGAAGGCAGTAAATACAACTGTTGCTTGTCTTCA
>gnl_Vitvi_Genoscope.12X_GSVIVT01033357001
ATGTCGAATCTGTATGGAGATTTCAACCAAAAGATTGATTATGTGTTCAAGGTTGTGTTGATAGGAGACTCCGCGGTTGGGAAATCGCAACTCCTGGCTCGGTTCGCGAGGAATGAATTCAATGTGGATTCAAAAGCAACAATTGGGGTTGAATTTCAAACAAAAACGCTTGCTATAGATCAAAAGGCGGTGAAGGCACAGATATGGGACACCGCCGGGCAGGAAAGGTACCGAGCAGTGACGAGTGCATACTACCGTGGTGCAGTTGGTGCAATGTTAGTCTATGACATGACTAAACGCCAATCATTTGACCACATGGCTAGGTGGCTAGAGGAACTGAGGGGGCATGCAGATAAGAACATCGTGATCATGCTCATTGGCAACAAGTCAGATTTGGGGAGTCTTCGAGCAGTACCAACTGAAGATGCACAAGAGTTTGCAGAAAGAGAGAATCTCTTCTTCATGGAAACATCGGCTCTAGAGGCAACCAATGTTGAGACTGCATTCCTGACTGTCCTAACTGATATATACAAGATCATCAGCAAGAAGACCCTCACTGCCAACACTGACACAGACTCCACTGGGAGCTCAACCCTTCTTAAGGGGACCAAGATTATTGTCCCTGGGGGTCCTGACTCGGCTGCTCAGAAAGGTGGCTGCTGTGGGTCA
>FraveV4A2_1g20380.t1
ATGGCGAGCTATGGAGATTCGAGCCAGAAGATAGACTATGTGTTCAAGATTGTGCTGATTGGGGACTCGGCGGTGGGTAAGTCTCAGATACTCGCCAGGTTTGCAAGGAACGAGTTCAGCTTGGATTCTAAGGCCACTATTGGTGTTGAGTTTCAGACCCGGACTCTGGTTATAGAGCACAAGAGTGTTAAAGCTCAGATCTGGGACACTGCTGGCCAAGAAAGATATAGAGCAGTCACAAGTGCATACTACAGGGGTGCTGTTGGGGCAATGCTGGTTTATGACATAACCAAACGCCAGACTTTTGATCACATTCCCCGTTGGCTGGAAGAGCTGCGTAGCCATGCCGACAAGAATATCGTCATCATTCTGATTGGCAACAAAAGTGATCTTGAGAACCAGCGTGCAGTTCCAACTGAAGATGCCAAAGAATTCGCTCAAAAGGAAGGACTCTTTTTCTTGGAGACCTCAGCATTGGAATCAACTAATGTTGAGACTGCCTTCTCAACTGTGTTGACAGAGATATTCAACATTGTTAACAAGAAGCACCTGGCTGCTAGCGAAAACCAAAGCAATGGAAACCCTGCATCTCTGGCAGGTAAGAAGATCCTCGTCCCAGGCCCAGCTCAAGTGATCCCAGCTAAGAGCAAATGCTGTACATCATTG
>FraveV4A2_2g17980.t1
ATGGCCGACGACGAAGCCGCAGGAGGAGAGGAGTACCTCTTCAAGGTGGTCCTCATCGGCGACTCCGCCGTCGGCAAGTCCAACCTCCTCTCCCGCTTCGCCAGGAACGAGTTCGATCAGAACTCCAAGGCTACAATCGGGGTCGAGTTTCAGACCCAGGCTGTGGAAATCGACGGCAAAGAGGTCAAGGCCCAGATCTGGGACACGGCGGGCCAAGAGCGCTTCAGGGCTGTGACCTCTGCTTATTACAGAGGCGCGGTTGGGGCGCTTGTGGTGTATGATATCAGTAGGAAGACTACTTTTGAGAGTGTGGAGCGCTGGCTCAATGAGCTTACTATGCATTGCGATACTGCGGTGGCAAAGATGTTGGTAGGCAATAAGTGTGACTTGGAGGATATTAGAGCTGTGACTATTGAAGACGGCAAAAGCCTTGCTGAAGAAAAGGGATTATTCTTCATGGAGACGTCTGCACTTGATGCTACTAATGTTCAGGAGGCCTTTGAGGTGGTAATCCGGGAGATTTACAACAATGTCAGCAGGAAAGTCCTGAATTCTGATTCTTACAAGGCTGAGCTGTCTGTTAATCGAGTAAGCCTGGTGAACAAGGCAGATTCAACGAAAAGTCGATGTTGTGGCGGA
>FraveV4A2_3g00730.t1
ATGCTGTGTCCAAGTAATTGCAGAATAGTATTGCCACATCCGAGGAGTTGGAAAATGGCCTTTCATTCTGAGGAAGAAAAGGCTGAGGATTATCTTTTCAAGATTGTTCTAATTGGTGATTCGGCAGTGGGAAAATCTAATTTGCTTGCACGATTTGCTAGAAATGAGTTCTTTCCTAATTCAAAGTCAACTATAGGAGTAGAGTTCCAAACCCAAAAGATTGTTATTGATGGTAAAGAAGTCAAAGCACAGATATGGGACACTGCTGGTCAAGAGCGGTTCAGGGCTGTTACATCTGCATATTACAGAGGTGCTGTTGGTGCTCTTTTGGTTTATGATATCAGTAGGCATCAGACATTTGATAGTATCGGCAGATGGCTTAATGAGCTCCACACTCACTCCGACATGAATGTTGTAACGATACTTGTTGGTAACAAATCGGATCTCAAGGATGCCAGGGAGGTATCCACTGCTGAAGGCAAAGCCTTGGCAGAAGCTCAGGGTTTGTTTTTCATGGAGACATCTGCTCTTGACTCATCCAACGTTGCTGCCGCCTTTCAGACGGTAGTGAAGGAGATCTACAATATACTAAGTCGAAAAGTAATGATGTCCCAGGAGCTCAAGAAACAGGACCATAGTTGGGTGGGGACTGGCAAGACAGTGGTCATACAGGGAGATGGGAGCGAAGAAGCAGCAAGTACAGAGCCTAAGAAAGGTGGGTGCTGTTCATCT
>FraveV4A2_3g07350.t1
ATGGCAGGGTACAGAGCTGAGGACGACTACGACTACCTGTTCAAAGTGGTCCTGATCGGCGACTCCGGCGTCGGCAAGTCCAACTTGCTCTCCCGATTCACCCGCAACGAGTTCAGCCTCGAGTCCAAGTCCACCATTGGCGTCGAGTTCGCCACTCGCAGCTTGAACGTCGACTCCAAAGTCATCAAGGCCCAGATTTGGGACACTGCCGGCCAAGAAAGGTATAGAGCAATAACTAGTGCCTATTATCGAGGGGCTGTAGGCGCACTGCTTGTATATGATGTTACTCGGAATTCAACATTTCAAAGTGTGGAAAGATGGTTAAAGGAATTAAGAGATCATACTGATCCCAACATTGTTGTCATGCTGGTTGGTAACAAATCAGACTTACGTCACCTTGTGGCAGTCTCAACTGAGGATGGAAAATCCTTTGCCGAAAGAGAGTCCCTCTACTTCATGGAAACTTCTGCACTCGAAGCAACTAATGTGGACAATGCATTTGCTGAAGTCCTTACCCAGATCTTTCACATAGTGAGCAAGAAGTCCATGGAGGCTAACAATGATGCAGCTGCTGTTCCATCCCAAGGAGAAAAAATCGATGTCAGTGATGTTTCAGCCGTAAAGAAAGGTGGGTGTTGTTCGAGC
>FraveV4A2_3g08320.t1
ATGGGAGCGTACAGAGCTGATGATGATTATGATTACTTGTTCAAGGTGGTGTTGATCGGCGACTCTGGGGTTGGCAAATCGAACCTGTTGTCCAGGTTCACCAGGAATGAGTTCAGCCTTGAATCAAAGTCCACCATTGGGGTTGAGTTTGCCACCAGAAGCATTAGGGTCGATGATAAGGTGGTTAAGGCCCAGATTTGGGACACTGCTGGTCAGGAAAGGTATCGTGCAATCACAAGTGCATATTATCGAGGTGCTGTTGGTGCATTACTAGTCTATGATGTTACTCGTCATGTTACATTTGAAAATGTGGAAAGATGGTTGAAGGAGCTTCGGGACCATACAGATGCCAACATTGTGATCATGTTGGTGGGAAACAAGGGTGATCTGCGTCACCTGCGAGCCGTTTCCACTGAGGATGCCCAGGCTTTTGCTGAACGAGAGAATACCTTTTTCATGGAAACATCTGCCCTTGAGTCCATGAATGTTGACAATGCTTTCACAGAAGTGCTGAGCCAGATCTACCGTGTTGTAAGCAGGAAGGCCCTAGACATTGGGGATGATCCAGCAGCCTTGCCCAAAGGACAGACGATCAATGTTGGTGGCAAGGATGATGTATCAGCCGTCAAGAAAGTCGGATGTTGCTCCAAT
>FraveV4A2_3g18190.t1
ATGGCCGGGTACAGAGCGGACGATGACTATGACTACCTCTTCAAGGTGGTCCTGATCGGCGACTCCGGCGTCGGCAAGTCCAATCTCCTCTCCAGGTTCACCAAGAACGAGTTCAACCTCGAGTCCAAGTCCACCATTGGCGTCGAGTTCGCCACACGGACCTTGAACGTCGACAGCAAAGTCATCAAGGCCCAGATTTGGGACACCGCTGGCCAAGAACGGTACCGTGCCATTACAAGCGCTTACTATCGGGGGGCAGTGGGTGCACTCCTTGTGTATGATGTCACTCGTCATGCAACTTTTGAGAATGTTGACAGATGGCTGAAAGAATTGAGGAACCACACTGATTCCAACATTGTTGTGATGCTGGTTGGAAACAAATCAGATCTCCGCCACCTTGTAGCTGTCTCGACTGAAGATGGAAAGTCCTATGCTGAGAAGGAGTCACTCTACTTCATGGAAACATCTGCACTGGAAGCAGTCAATGTGGAAAACGCATTTGCTGAAGTTCTGACTCAAATCTACCATATTGTGAGCAAGAAGGCAGTCGAAGCGGGAGAAAATGGAACAGCTTCATCCGTCCCAGCCAAAGGAGAGAAAATAAATATAAAAGATGATGTGTCTGCTCTGAAGAGAGTTGGGTGCTGCTCGAGC
>FraveV4A2_3g19070.t1
ATGGCCTACCGGTCGGACGACGACTACGACTACCTCTTCAAGGTCGTCTTGATCGGCGACTCCGGCGTCGGCAAATCCAACCTCTTGTCCAGGTTCACGCGCAACGAGTTCAGCCTCGAGTCTAAGTCCACCATCGGCGTCGAGTTTGCCACCCGGAGCATCCACGTCGACGATAAGATCGTAAAGGCCCAGATTTGGGACACCGCCGGCCAAGAAAGGTACCGAGCGATTACAAGTGCATACTATCGAGGAGCTGTTGGTGCTTTACTTGTGTATGATGTCACCCGACATGTTACATTTGAGAATGTTGAGAGATGGTTAAAGGAGCTACGAGATCACACAGATTCCAATATAGTGATAATGCTTGTGGGCAACAAGGCTGACCTGCGTCACCTGCGTGCGGTTTCTGTTGAGGATGCTAAAGCCTTTGCTGAGAGAGAAAACACCTTCTTTATGGAGACGTCAGCACTTGAGTCTATGAATGTTGAAAATGCATTCAGTGAGGTCTTGACCCAAATATATCAAGTTGTTAGCCGGAAAGCACTCGAGGTTGGAGATGATCCTGCAGCCGTGCCTAAAGGACAAACCATAAATGTTGGAGGCAAGGATGATGTTTCAGCCATTAAGAAAGCTGGGTGTTGTTCTGCG
>FraveV4A2_3g37150.t1
ATGGCGAGCAGAGTTGACCACGAGTATGACTACTTGTTCAAGATCGTGCTGATCGGCGACTCTGGAGTCGGCAAATCCAACATTCTCTCACGGTTCACCAGAAACGAGTTCTGCTTGGAGTCAAAGTCCACCATCGGCGTCGAGTTCGCCACCAGAACTCTTCAGGTCGAAGGAAAAACTGTCAAGGCACAGATCTGGGATACAGCAGGGCAGGAGCGATATCGTGCTATCACCAGTGCATACTATAGAGGGGCAGTGGGTGCTCTCCTTGTCTATGACATAACTAAGCGCCCAACATTTGATAATGTTCAAAGGTGGCTCCGTGAATTGAGGGACCACGCAGATTCTAATATTGTCATCATGATGACTGGAAACAAGTCTGACTTGAACCATCTTAGAGCTGTTTCAGAGGATGATGGTCAGGCACTGGCTGAGAGGGAAGGTCTCTCATTTCTTGAGACATCAGCACTTGGAGCAACCAATATTGAGAAGGCATTTCAAACTATTTTAACAGAGATCCACCATATCATTAGCAAAAAGGCACTGGCAGCCCAGGAAGCAGTCGCGAGCACTACCCTTCCTGGTCAAGGAACTACTATCAATGTTGGTGATGCTTCTGGGAATACGAACAAAAGGGGTTGCTGCTCTACA
>FraveV4A2_4g11760.t1
ATGTCGTCTTCAGACGAGGAGGGATCAGGGGAGGAGTACCTCTTCAAGATCGTCATCATCGGCGACTCTGCCGTCGGGAAATCCAACTTGCTCTCTCGCTACGCCCGGAACGAGTTCAGCGCGCACTCCAAGGCCACTATAGGAGTGGAGTTTCAGACCCAGAGCATGGAAATCGACGGCAAAGAAGTCAAGGCTCAGATTTGGGACACTGCCGGCCAAGAACGCTTCAGGGCCGTCACCTCTGCTTACTACCGCGGCGCCGTCGGAGCTCTCATTGTGTATGATATCACTCGCCGGACAACGTTTGAGAGTGTCGGTCGTTGGCTTGATGAGCTCAAGACTCATTCAGATACTACAATGGCGATGATGCTAGTGGGGAACAAATGTGATTTGGAGAATATTAGGAATGTGAGTGTTGAAGAAGGTAAAAGCCTTGCTGAAGCTGAAGGGATGTTCTTCATGGAGACTTCTGCATTAGACTCGACCAATGTTGATAAGGCTTTTGAGCTTGTTATTCGAGAAATATATAGCACCGTGAGCCGAAAGGTCTTGAATTCAGACACTTACAAAGCAGAGTTATCTGTGAACAGAGTAAGCCTGGTTAGTAATGGGGCAGAAGGATCGAAGAAATCCCAGGGCTACTTTTCTTGCTGTTCCCGT
>FraveV4A2_5g17230.t1
ATGAAGAACTCATCGGTGTTCATGGCGGATTCCGTTGATGAAGACTGTGATTATCTGTTCAAGGCGGTTTTGATCGGGGACTCTGGAGTTGGGAAATCAAACTTGCTGTCCAGGTTTTCCAAAGACGAATTCCGGCTGGATTCCAAGCCCACCATCGGTGTCGAATTCGCTTACCGGAATATCAAGGTTGGTGATAAACTCGTCAAGGCTCAGATATGGGACACTGCCGGCCAAGAAAGATTCAGAGCGATCACCAGTTCATACTACCGTGGAGCGCTAGGTTCGATACTAGTGTATGACATAACACGGCGAAAATCCTTCGACAATGTGGATAAATGGTTGCGTGAGCTCCGCGAGTATGGTAATTCCGATATGGTTATAGTTCTTGTGGGGAACAAATCGGATTTGAGTTACTCGAGAGAGGTCACCGAGGAAGAAGGTAAAAATTTTGCAGAGGCAGAAGGGATATGTTTCATGGAAACTTCAGCTCTAGAGAATGTGAACGTCGAGAGACTATTCTTGGATATGATTTCTAAGATTCACGAAATAACGAGCCAAAAGATTTTGGACACCAAAATGGATGATCAAACTAGTGCAAGTCTTCAGTCTGCGAAAGAAATCATACATATTGATGATGATAGTGAAGTCACGGCTACTAAACAATCAAGTTATTGTTGCTCA
>FraveV4A2_5g28090.t1
ATGGCGAGGAGAGCGGAGGAGGAGTACGACTATTTGTTCAAAGTTGTATTAATCGGCGACTCGGGCGTTGGCAAATCCAACCTCCTCTCCCGATTCACTCGCAACGAGTTTTGTTTGGAGTCCAAGTCCACCATTGGCGTCGAATTCGCCACTCGCACTCTCCAGGTTGAGGGAAGAACTGTGAAAGCTCAGATATGGGACACAGCAGGACAGGAGAGATACAGAGCAATTACTAGTGCCTACTATAGAGGAGCCCTTGGAGCGTTACTTGTTTATGACGTAACAAAACCAACAACATTTGAAAATGTAAGCAGGTGGCTGAAGGAGTTGAGAGACCATGCTGACTCAAACATTGTGATCATGATGATTGGGAACAAGACAGATCTGAAGCATCTACGTGCGGTGGCCACAGAGGATGCCCAGGGTTATGCCGAAAGAGAAGGCCTTTCATTCATCGAGACATCTGCTCTTGAAGCAATAAATGTTGAGAAGGCTTTCCAGACAATTCTCGCAGAGATTTACCGGATTATCAGTAAAAAGACTCTTTCATCAGATGAGCCAACACCTGCAAGCATCAAAGAAGGGAAGACCATTGCTGTAACAGGAGGCCCAGAGGTCAATACAAAGAAGCCTTGCTGTTCTTCAACC
>FraveV4A2_6g22850.t1
ATGTCAAATCATGTTGCTGATTATAGTCAAAAGATTGATTATGTTTTCAAAGTGGTTTTGATTGGTGACTCGGCGGTTGGAAAAACACAACTCCTGGCACGATTTGCTAGAAATGAGTTCAGTTTAGAATCTAAAGCCACAATCGGAGTCGAATTTCAGACGAAAACGCTTGTTCTTGATCAAAAGACTGTTAAGGCGCAAATTTGGGATACTGCTGGCCAAGAAAGATACAGAGCAGTCACGAGTGCATACTACCGAGGTGCAGTTGGAGCAATGTTGGTTTATGACATGACCAAGCGTCAATCATTTGATCACATGGCTAGGTGGTTGGAGGAACTAAGAGGGTATGCTGATAAAAACATTGTTATAATGCTCATTGGCAACAAATGTGATTTAGGAAGTCTTCGAGCAGTGCCAACTGAAGATGCTCAGGAGTTTGCTCAAAGAGAGAATCTATTTTTTATGGAGACATCTGCTCTTGAGTCCACCAACGTTGAAACAGCATTTCTAATGATTTTGATGGAGATATATCAATTAATGAGGAAGAAGACCCTCGCCTCTAATGAAGGAGATGCTGGTGATTCAAGTTTTCTAAAAGGGACGACAATTATTCTTCCTACTCCAGAACCGCCTAGTGCCCAGAAGGGTAGCTGTTGTTTCTCCTCTTCT
>FraveV4A2_6g27750.t1
ATGGCCGGGTACAGAGCCGACGACGAGTACGATTACCTCTTCAAGCTGGTCCTCATCGGCGACTCCGGCGTCGGCAAATCCAACCTGCTCTCCAGGTTCACCAGGAACGAGTTCAATTTGGAGTCCAAGTCTACTATTGGGGTTGAGTTTGCCACCAAGACTTTGAGCGTTGATGGCAAAGTCGTCAAGGCTCAGATTTGGGACACTGCTGGCCAGGAGAGGTACCGTGCCATTACAAGTGCCTACTACCGTGGAGCTGTTGGTGCGTTGCTAGTGTATGATGTCACTCGGCGTGCGACATTTGAGAATGTAGCAAGGTGGTTGAAGGAGCTGAGGGATCACACGGACCCCAACATTGTTGTCATGCTCATTGGCAACAAATCCGATCTTCGTCACCTGGTGGCAGTCTCTAAAGAGGATGGCAAATCTTTTGCTGAAAGAGAGTCCCTCTACTTCATGGAAACTTCAGCATTGGAAGCAACCAATGTGGAAAATGCATTTACCGAGATCTTGGGTCAAATATACCGGGTCGTAAGCAAGAGAGCGGTCGAAGCAGGTGACAATGGCAGTGCTTCCGCTGTACCTTCCAAGGGACAGACCATCAATGTGAAGGATGATGGCTCTGTTTTGAAGCGATTTGGATGCTGCTCGAAC
>FraveV4A2_7g00660.t1
ATGAAATGTTCGTCGTCCCATATTGATATTGGTAGATCGGTCTTCAGTCGTGCCCTGTTTTTGTATGAGAATTGGGAGAAAGCCATGTCGAATTTGCAAAGTAGTTTCAATCAGAAGATCGACTACGTATTCAAGGTGGTGTTGATCGGAGACTCGGCGGTGGGCAAGTCTCAGCTCTTGGCTCGGTTTGCTCGTAACGAGTTCAGTTTGGAGTCCAAAGCCACCATCGGGGTTGAGTTTCAGACCAAGACGCTTTCGATCGACCAGAAAACCATCAAGGCCCAGATTTGGGATACTGCTGGCCAAGAAAGATACAGGGCAGTGACAAGTGCATACTACAGGGGTTCAGTGGGTGCAATGCTGGTCTACGACATTACCAAGCCTCAGTCATTTGATCATGTAACAAGGTGGTTAGAGGAATTGAGGGGGCATGCTGACAGCAATATTGTTGTCATGCTGGTTGGTAACAAATCTGACCTGGGGACGCTGCGAGCTGTACCGGCTGAGGATGCAAAAGATTTTGCCCAGAGAGAGAACCTCTTCTTTATGGAGGCATCAGCTCTCGAATCGACCAATGTTGAATCTGCGTTCATTACAGTCCTAACAGAAATTTATCGAATAGTTGGCAAGAAGGCCCTCATTGCTAATGATGAAACAGAGTCTGGAGGGAATTCCTCACTTCTCAAGGGAACTCAAATTATTGTCCCTGGACAGGATCCCTTGCCTGAAGCAAAATCTGGCTGTTGCTTCTCTTTG
>FraveV4A2_7g02251.t1
ATGAAGATTGCACTTGATGCTGCCAGAGGACTTGCTTACCTACACGAGTTCTGCTTGGAGTCCAAGTCCACCATCGGCGTCGAGTTCACCATCAGAACTCTTCAGGCAACTCCTCTTCTTATTGTTCTTCAGTTTCGGTTATTGAGTTCATTGCAAGTGAGTGTTGTATTCCAGGCGTATTTGAACTACACGTATGAAGGCAACAAATTAGAGTCTCTAATGCCTTTAATGCTAGGGAAAATGCCCATTAGCCTAGTAGGAGGTCCTACTGACCCTAATGGGTGGTCATACTGCCCCCAACCCAATAGGGACTTGTTC
>FraveV4A2_7g17190.t1
ATGAACCAGGAAATGAATGGGGTCGAAGCTGAGAGGTATCAGAAGGAGAATCTCAGCAATGGTCATCATATTTATGAGAAGATAGACTATGTGTTCAAGGTGGTGGTTATTGGAGACTCAGCTGTGGGGAAGACTCAGATACTGTCGAGGTTTACTAAGAACGAGTTCTGCTTCGATTCCAAGTCCACTATTGGGGTTGAGTTTCAGACCAGGACTGTTACCATTAAAGGGAAACTCGTCAAGGCTCAGATCTGGGATACTGCTGGCCAAGAAAGGTATCGAGCTGTTACAAGTGCATATTATAGAGGTGCACTCGGGGCGATGTTGGTGTACGACATAACCAAGAGGCCGACGTTCGATCACGTAGCCCGGTGGGTCGAGGAGCTCCGGGCACACGCGGACGCCTCGATTGTGATCATGCTGATTGGTAACAAGGCTGATCTCAGTGATCAGAGGAACGTTCCGACTGAAGACGCAGTTGAGTTTGCTGAGGAGCAAGAGCTGTTCTTCTCCGAGACATCGGCCTTCAGCGGCAACAATGTGGACAGTGCATTCTTTAGAGTACTAGAGGAGGTGTACAGTAGAGTGACGTCTAAGAAAGCACTGGAATGTGGGGATGGGAAAAGGCCCATTGATGGGGTTGGAGCAAAAATTGATGTCATTTCTGGGTCTGATTTGGAAATTAGTGAGATGAAGAAGTTGTCTGCTTGCTCTTGT
>FraveV4A2_7g23580.t1
ATGGCGTACAAGGTCGATCACGAATATGATTACCTCTTCAAGATTGTGTTGATTGGAGATTCGGGTGTTGGGAAGTCCAACATTCTTTCCAGGTTTACGAGGAATGAGTTTTGTTTGGAGTCCAAGTCCACCATTGGAGTTGAGTTTGCGACCAGGACATTACAGGTAGAGGGGAAGACAGTGAAAGCCCAAATATGGGACACAGCAGGTCAAGAGAGGTACCGAGCCATTACCAGTGCTTACTACAGAGGTGCTGTTGGCGCTCTATTGGTTTATGACATTACCAAAAGGCAAACGTTTGACAATGTCACAAGGTGGCTACGTGAACTCAGAGACCATGCAGACTCAAATATTGTCATTATGATGGCCGGTAACAAATCTGACCTTAATCACCTGAGAGGTGTCCCAGGAGAAGATGCTCAACTCTTGGCTGAGAAGGAAGGTCTCTCGTTCTTAGAAACTTCAGCATTGGAGGCCCATAATGTTGAGAATGCATTTCAGACAATTTTGTTGGATATATACCACATAATAAGCAAGAAAGCATTAGCAGCACAGGAGGCAGCTTCGACCACTGGACTTCCTCAAGGAACTACCATCAATGTTGCAAATTTATCCTGTGACGCGAATAAGAAAACTGCTTGTTGCTCTAAC
>Maldo_HF_02700
ATGTGGATTCACCACCTTTGGAGAAGGGAACGATGTGATCGTACTCGAAGCAGAGGCAGCCCTGTCAGTTGCAGAATCGCTCACAGACGACGTCGCCAGCGGCGTCTCACCGCCACCGCTCAGGGTGTCGACCCGGCACCACATCCACGTTTGCCCATCACTTGCTCTTTGTTTTTGAATCGAATAACCGTGGTCTTTCGTCACCCTTGCTCTTCGAGGAGCTCATCACACCTCCCACTATTTCTCTCTTCTTCTACCTCCGTCGTGAAGACAGAGAAGTCAACCATCACATTTGTTGGATCACGCTGGCGTCGTCAGAGACGAAGAAGTCGGGTCAAGTCGGAGGAAGTGGTGCTGATTGGCGACTCCGGCGTCGGCAAGTCTAACTTGTTATCGAGGTTCACCAGGAAAGAGTTCAGCCTCGAGTCTAAGTCCACCATCGGTGTCGAGTTCGCCACCCACAGCTTGGATGTCGACGACAAAGTCATCAAGGCCCATATTTGGGATACTGCTGGCCAAGAAAGGTTGCCCATCTTTGAGAGAGCAAAGGCAGCTGCAGAGAGCAGAAACCTGAGAGCAGAAAAGAAGAAGAAAGTGCTCCTCACTTTGATCCAAATGAAACTGAAAACAACAGCACTGGCTGATGAACAGTCTGGTCTGGAGTCCAAATCTTCCGGCAGATCAAACTCCGGCACATACCTGTTCAAGACCTTGGACGACGTCCTCTCCATACTAGATTCCTTGTCCTCGTTTGGCAACACAAGGGCTTGCCCGGGATCACCTGCCGGGCATATTCTAGCAAACAAAGGTAAAAACGTTAGAGACCTCGATCGTAAAACCAAATTTGCACTTAAAAGAACACCGCGGATTTCTTCGGATGACAACGATAATGGTTTCCCTCGCTTCATTGGCAGCATCAAGTCTGCAGGCAACGGGGTTGCCCTTTTTTGGGAGACAGCAGAGCCGAATTCCACAACAACTTGCTGCGGGTTCTCTAGCATGAGCTCGGCAACGGTGAGGGGCTTATTGAACTCATGCACAGAGCCGTCGGATAATATGACTTTTCCGGTGGCATGGGATTTCCTTTGGGAGATGGAATTGCCCATGATGATGAAGTAT
>Maldo_HF_03141
ATGGCTGGATACAAAGCCGACGATGACTACGACTACCTCTTCAAGGTGGTCTTGATTGGGGACTCCGGTGTGGGCAAGTCCAATCTGCTCTCCAGGTTCACTAAGAACGAGTTCAACCTGGAGTCCAAATCCACCATTGGAGTTGAATTCGCCACCAGGACCTTAACCGTTGACGGCAAAGTCATCAAGGCTCAGATTTGGGACACTGCTGGCCAAGAAAGGTATCGCGCCATCACTAGTGCGTACTATCGCGGGGCTGTGGGTGCACTCCTTGTGTACGATGTCACTCGCCATGCGACATTTGAGAATGTTGACAGATGGCTGAAAGAATTGAGGAACCACACCGATTCCAACATTGTTGTGATGCTTGTTGGGAACAAATCAGATCTGCGCCACCTTGTAGCTGTCTCAACTGAAGATGGGAAGTCCTATGCCGAGAAGGAATCACTGTACTTCATGGAAACATCTGCACTGGAAGCAAAGAATGTGGAAAACTCCTTCGCTGAAGTTCTGACTCAAATATACCATGTTGTGAGCAAGAAGGCAGTTGAAGGGGGAGAAAACGGAACTTCATCAGTCCCAGCACAAGGAGAGAAAATAAATATAAAGGATGATGTGTCCGCTTTGAAGAGAGTCGGGTGCTGCTCAAGC
>Maldo_HF_03206
ATGGCATACAGGACTGACGATGACTACGACTATCTGTTCAAGGTGGTGCTGATTGGCGACTCCGGCGTCGGAAAATCGAACCTTTTGTCGAGATTCACGCGCAACGAGTTCAGCCTCGAGTCGAAGTCGACGATCGGCGTCGAGTTCGCCACTCGGAGTATCCACGTTGATGAGAAGATCGTCAAGGCCCAGATTTGGGACACCGCTGGCCAAGAAAGGTACCGTGCAATTACAAGTGCATACTACCGAGGAGCTGTTGGTGCTTTGCTTGTCTATGACGCCACCCGGCATGTGACATTTGAGAATGTTGAAAGATGGTTGAAGGAGCTACGGGATCACACAGACTCCAATATCGTGATAATGCTAGTGGGCAACAAGGCTGATCTGCGTCACCTTCGTGCTGTCTCTGTTGAGGATGCCAAGGCCTTCGCTGAGAGGGAAAACACCTTCTTTATGGAAACATCAGCACTCGAGTCTATGAACGTTGAAAATGCGTTCACTGAAGTCCTAACACAAATATACCATGTAGTCAGCCGGAAAGCACTAGAGGTAGGAGATGATCCTGCAGCATTGCCCAAGGGACAGACCATAAATGTCGGAAACAAGGATGACGTTTCTGCTGTTAAGAAAGCTGGTTGCTGTTCTGCC
>Maldo_HF_03902
ATGGCGTACAGGGCGGATGACGACTATGATTATCTGTTCAAGGTGGTGTTGATTGGCGACTCCGGCGTCGGAAAATCCAACCTTTTGTCGAGATTCACGCGCAACGAGTTCAGCCTCGAGTCGAAGTCGACGATCGGCGTCGAGTTCGCCACTCGGAGTATCCACGTTGATGAGAAGATCGTCAAGGCCCAGATTTGGGATACCGCTGGCCAAGAAAGGTACCGTGCAATTACAAGTGCATACTACCGAGGAGCTGTTGGCGCTTTGCTTGTCTATGACGTCACCCGGCATGTGACATTTGAGAATGTTGAGAGATGGTTGAAGGAGCTACGGGATCACACAGACTCCAACATTGTGATAATGCTCGTGGGTAACAAAGCTGACCTGCGTCACCTGCGTGCTGTTTCTGTTGAGGATGCTAAGGCTTTTGCTGAGAGAGAAAACACCTTCTTTATGGAGACATCAGCACTCGAGTCTATGAACGTTGAAAATGCTTTCACTGAAGTCCTAACACAGATATACCATGTAGTCTGCCGGAAAGCACTAGAGGTCGGAGATGATCCTGCAGCATTGCCCAAGGGACAGACCATAAATGTCGGAAACAAGGATGACGTTTCTGCTGTTAAGAAAGATAGTTGCTGTTCTGCC
>Maldo_HF_04513
ATGAAGATGACGACGAGGAAGATGGGTTCGGCACATAGCTTCGGCGGGTTATCAATTGGAGGAACTCCATCTGCCACTCTTGCATGTTGTTGTTTGTCTATAAGGAAGAGGAAGAGAGGGAGAAGGGTGGTTGGCCTGTTTTTTCCAGCTGTTTTCTGCGAAGGAATCGAAATGGTTTGGGTGCTTTGGTTGCTGTGTGCCGTTATTTTGTGCTTGGTTGAGATGACCATGGTTAGTTTTTGGGTTTCCTTTGCCGCCAGAAGCATTCGGCTCGACGATAAGGTCGTGAAGGCCGAGATTTGGGACACCACCAGCCAGGAAAGGTTCGGATCCACATTCTCTATTGCAGAGCCATTGGAGAGAGGACTTGCTGAGGACATTGAGAATGTATATAAGCTACAGTGTTCGTTTTTGCAATGCAGGTTGACTGGT
>Maldo_HF_05321
ATGTATAATGGTCCTCCAGCATCCAATTCTACCTTGACCCCATTAATTCAAATTTCCACTGTAGCAAGCAGTGCACCGCCATTCATGGATTCAACTACCCACCAACACAATTCTGGGTTGCTCAGATTTCGCTCTGCTCCGCACTCCCTCCTCTCCAATTTCGCCGACGGCGGCGATTCGGGGCTTCACAGTAAAAGCCCAGTTAAGGGTTCTTCGGAGTCCGAGAGATTGTTCTCCAGATTCGAGAATTACAGCCATATCAACGACTCAGATTCCTGGCCGTCGAGTTTTCAAGAATTTGACGACAAATCCGTGGTGACGGCAACGGAGGCGGCAGTGTCAGCGATCCGGATGAGCTCACAGGGAGGGTATTCTGGGCTGCTGCCCCCTCATTATCCGAGGCAGAGCTCGTTTAATGGCGGATATGGGTTGGCGGGTTCCGGTCCAATGGAGCGTCATCACACTCCGGCCAACAAGTCAGTTCATTCGAATTCAAATCTTGTTAGACAAAGTAGTTCCCCTGCTGGGCTTTTCTCCAACACCTCTCTTCAAAACGGATTCCCATTCGGAACTTGGAATGACTCATCGAATTTTCCAGAGAGTTTAGATGGCATGAGAAGAGACCAAGATCATGATGGGAAAGTATTTTCGGTTGATCAGAACGGAGAGCTTGAAAACCGGTTTCATGTATTATCCCATCACCTGAGTTTACCAAAAACTTCAGCAGACATTGCCATGGAAAAGTTCTTGCAACTTCAAGATTCTGTACCTTGCAAAGTTAGAGCAAAGAGAGGTTGTGCCACTCATCCTCGAAGCATTGCCGAAAGAGTGAGAAGAACACGGATCAGTGAACGAATGAGGAAACTACAAGAACTCGTCCCAAACATGGACAAGCAAACCAACACGGCAGACATGCTCGATTTGGCAGTTGATTATATTAAAGATCTTCAGAAACAGTTCAAGACGCTTAGCGATGTTAGAGCAAACTGCAAATGTTTAAACATGCAGAAGCCGGTGTCGAATCCGCCAGCACAAGCTTTTCATTTCCAAGTCGATCCAATAAAATGTACCCGCATGATTGATCTGAAAAATTTACCATTATCAATTCATGTAATTTTATTATTTTATGTTCCAAACTGTGGGGTTGAGAATCAATCGGTTGGGAGTCCGGTTGTGGCTAGAATGTCGAATTTATACGGAGATTATAACCAGAAGATTGATTATGTGTTCAAAGTGGTGTTGATTGGAGATTCAGCGGTGGGGAAAACACAGCTGCTCGCACGATTTGCTAGAAATGAATTCAGTGTGGACTCGAAAGCCACGATAGGGGTCGAATTTCAAACAAAAACACTTGTTCTCGATCAGAAAACCGTCAAGGCGCAGATTTGGGACACGGCTGGCCAAGAAAGGTACAGAGCAGTCACGAGCGCATACTACCGAGGTGCAGTAGGAGCAATGTTGGTTTATGACATGACCAAGCGTCAATCGTTTGACCACATGGCTAGGTGGTTGGAGGAATTGAGGGGGCATGCCGATAAGAACATCGTTATAATGCTCATCGGCAACAAATGTGACTTGGGGAGTCTTAGAGCAGTGCCAACTGAGGATGCACAGGAGTTTGCTCAAAGAGAAAACCTATTTTTTATGGAAACATCCGCTCTTGAAGCCACCAACGTTGAAACTGCGTTTTTGATGATCTTAAGGGAGATATACCGGATAATGAGCAAGAAGACGCTTGCTGCTAGTGACCTAGACGGCGGAGATTCAGGTCTCCTAAAAGGAACAGCAATTATTGTTCCCGGTCCAGATGGGGATGGTTCTAGGAAGGGTGGGTGCTGCTTCTCCTCCACT
>Maldo_HF_05695
ATGAACCAAGAAATGAATGGGGTGGATGCGGAGGCGACGGCGGCGGAGAGGGCGGAGAGAGAGAGGGTGAGGAGGGAGATGAGTGTTATGAATGGACATGAAAAGATAGATTATGTGTTCAAGGTGGTGGTGATCGGAGACTCGGCAGTTGGGAAGACTCAGATTCTGTCGAGGTTTACAAAGAACGAGTTCTGCTTTGACTCCAAGTCCACAATTGGGGTTGAGTTCCAGACCAGGACTCTCACCATTCAAGGAAAACTCATAAAGGCTCAGATCTGGGATACTGCTGGCCAAGAAAGGTATAGGGCGGTTACAAGTGCATACTACAGAGGTGCGTTAGGGGCAATGCTGGTGTACGATATCACCAAGAGGCAGACCTTCGATCATGTAGCTAGATGGGTTGAGGAGCTGCGGGCCCATTCTGACAGTTCGATCGTGATCATGCTGATCGGGAACAAGGCCGATCTGGGGGACCAGAGGGCTGTGCCGACAGAAGATGCAGTTGAATTTGCTGAGGAGCAGGGGCTGTTCTTCTCAGAGACATCAGCCTTCAGTGGTGACAATGTGGACTCTGCATTCTTTAGGGTTCTTGAGGAAATATATGGTGTGGTGTCTAAGAAGGCATTGGAATGTGGCAATGAGATAAAATCCAATGGGGTTGATCTTAAAGGGGAAAAAATTGATGTTATTTCTGGTTCGGAATTGGAAATTAGTGAGATGAAGAAATTGTCTGCTTGCTCTTGT
>Maldo_HF_06376
ATGAACTTAGTCACCGAGAATGTGAAGAATGAAGGTGAGAAAGGAAAGATTACTACAGGCCATGGCGACTCGTTCCACTTGAAAACCGTCAAAGTGGTGGATGTGATGGCGGGATACAAAGGTGACGACGAGTATGATTACTTGTTCAAGCTGGTATTGATTGGGGATTCTGGGGTGGGAAAATCGAACCTGCTTTCTAGGTTCACCAGGAACGAGTTTAATTTGGAGTCCAAGTCTACTATCGGGGTCGAATTTGCCACTAAAACTTTGACTGTTGATGCCAAGCTCATCAAAGCTCAGATTTGGGACACTGCTGGCCAAGAAAGAACCCAATCAAGAAAAAGGAAGCTAACTGTCATCAGGGCATTTTATTTTCACCATTTCATGATCTTGTTTTGGTACCGTGCCATTACAAGCGCATACTACCGAGGGGCTATTGGTGCTTTGTTAGTGTATGATGTCACTCGGCATGCCACATTTGAGAATGTAGCAAGGTGGTTGAAGGAACTGAGGGACCATACGGACCCCAACATTGTAGTGATGCTCATTGGCAACAAATCAGATCTTCGCCATCTGGTGGCTGTCTCAACAGAGGATGGTAAATCTTTTGCCGAAAGAGAGTCCCTCTACTTCATGGAAACTTCTGCGTTGGAAGCAACCAATGTAGACAGTGCATTTACCGAAGTCTTGACTCAAATATACCGGGTGGTAAGCAAGAGGGCAGTCGAGGCAGGCAACAATGGAAGCGCTTCTGCTGTTCCATCTAAAGGACAGACCATAAATGTCAAAGATGATGGTTCTGTTTTCAAGAGAATTGGATGCTGCTCAAGC
>Maldo_HF_07296
ATGATTTTTTGGTTGTCGTACCCTCCATTTCTTGCTTTACTACTAAGTTCTTATTTGAGCTTTGCTTTAATCATTGGTGCAGCTCATTCCGATACGACTGTCGCGATGATGCTAGTAGGGAACAAATGTGATTTAGAGAATATTAGGGCTGTGAGTGTTGAGGATGGTAGAAGCCTTGCTGAAGCAGAGGGGTTGTTCTTCATGGAGACATCTGCCCTGGACTCAACAAATGTTAAAATGGCTTTTGAGCTTGTGATTCAAGAAATATATAACAATGTCAGCCGGAATGTCTTGAACTCGGATACCTACAAAGCAGAGTTATCTGTGAACAGGGTCAGCCTTGTTAATAATGGAGCAGACGGATTAAAGAAAACCCAGGGCTATTTTTCTTGCTGTTCCGGG
>Maldo_HF_07298
ATGTCGTCTTCAGACGAGGAGGGGTCTGGGGAGGAGGAGTACCTGTTCAAGATCGTCATAATCGGCGACTCGGCAGTTGGGAAATCGAACTTGCTGTCCCGCTACTCACGGAACGAGTTCAACGCTCACTCGAAAGCCACGATAGGCGTGGAGTTTCAGACCCAGAGCATGCAAATCGACGGCAAAGAGGTGAAAGCTCAGATTTGGGACACGGCCGGCCAAGAACGCTTCAGGGCCGTCACCTCCGCCTACTACCGCGGCGCGGTCGGAGCTCTCATTGTCTATGATATCACCCGCAAGACCACGTTCGAGAGTGTCGGCCGCTGGCTCGATGAGCTCAAGAGTAAGCTGCTTACACTACTGATTCAGATAAAGTTTTATGCTTTTTCTTTTGGTTATGGTGTTTTGATCTTGAAGCTAAGGGAGTTGATAAACTTAAAGACATATACATATCCTCGTGTAACACTTTGTGGT
>Maldo_HF_10790
ATGGAGGAAGGGCTCGGAGGAGAGGAGTACTTGTTCAAGGTGGTGCTAATAGGCGACTCGGCGGTGGGCAAGTCCAACCTCCTCTCGCGGTTCGCCCGCAACGAGTTCGACCCCAACAACAAGGCCACAATCGGGGTTGAGTTTCTGACCCAAGAATTGGAAATCGACGGCAAAATGATCAAAGCCCAGATCTGGGACACCGCCGGCCAAGAGCGCTTCAGGGCCGTCACCTCTGCTTACTACAGAGGCGCTGTTGGCGCCCTGATTGTCTACGATATCAGTAGGAAGACCACCTTCGAGAGCGTCAAGCGCTGGCTCGATGAGCTTACCACTCATTGTGAAACAACAGTAGCAAGGATGCTGGTAGGAAACAAGTGTGATTTGGAGGACATTAGGGCTGTGAGCTTGGAAGAAGGCAAAAACCTTGCTGAGGAAGAAGGGCTATTCTTCATGGAGACTTCTGCACTGAATTCCACCAACGTTCAAACGGCTTTTGAGATAGTAATCCGGGAGATTTACAACAACGTCAGCCGCAAAGTCCTAAATTCTGATTCCTACAAGGCCGAGTTGTCTGTGAACCGAGTAAGCCTGATGAAAAACGGGGCAGACTCGAAGAGCCGGATGAATCTCTCTTGTTGCGGTGGA
>Maldo_HF_11918
ATGGCTGGGTACAGAGCTGAGGACGACTACGACTACCTCTTCAAGTTGGTGCTGATCGGCGACTCCGGCGTCGGCAAGTCCAACTTGCTGTCGAGGTTCACCAGAAACGAGTTCAGCCTCGAGTCCAAGTCCACAATCGGAGTCGAGTTCGCCACCCGCAGCTTGGATGTCGACGGCAAAGTCATCAAGGCCCAGATTTGGGACACTGCTGGCCAAGAAAGGTACCGAGCGATAACAAGTGCTTACTATCGAGGGGCTGTTGGTGCACTACTTGTGTACGATGTCACTCGGAATTCAACATTTGAAAGTGTGGAAAGGTGGTTAAAGGAGTTAAGAGACCATACTGATCCCAACATTGTTGTCATGCTTGTTGGTAACAAATCAGATCTTCGTCACCTTGTGGCGGTCTCAACTGAGGACGGAAAATCCTTTGCCGAGAGGGAGTCTCTCTACTTCATGGAAACCTCTGCACTCGAAGCGACCAACGTGGACAATGCATTTTCTGAAGTCCTCACCCAGATCTTTCGCATTGTGAGCAGGAAGGCCATGGAGGCTGGCGATGGAGCTGCTTCGACCGTTCCTCAAGGAGAGAAAATCGATGTCAGTAAAGATGTTTCAGCTGTGAAGAAAGCTGGATGTTGCTCAAGC
>Maldo_HF_12353
ATGGCTTTTTATTCCGAAGAGGAAAAGACCGAGGATTATCTGTTCAAGATTGTTTTAATTGGTGATTCGGCCGTTGGAAAATCCAATTTGCTTGCAAGATTTGCTAGAGATGAGTTCTACCCTAATTCGAAGTCAACTATAGGAGTAGAGTTCCAAACCCAAAAGGTGGATATCAATGGTAAAGAAGTCAAAGCACAGATCTGGGACACAGCTGGTCAAGAGCGGTTCAGGGCTGTCACATCTGCATATTACAGAGGTGCCGTTGGTGCTCTTTTGGTATATGATATCAGTAGACACCAGACGTTTGATAGCATTGGCAGATGGCTTAACGAACTCCACACTCATTCTGACATGAACGTAGTTACGATACTTGTTGGCAACAAGTCCGATCTCAAGGATGCCAGGGAGGTACCCACTTCTGAGGGCAAAGCCTTGGCAGAAGCACAGGGTTTGTTTTTTATGGAAACGTCTGCTCTTGATTCGTCCAATGTCTCTGCCGCTTTTCAGATGGTTGTGAAAGAGATCTATAACATACTAAGCCGCAAAGTTATGATATCTCAGGAGCTCAAGAAACAGGACCCCAGTTGGGTAGGGAGTGGAAAGACGGTGGTTTTGCAAGACGGGAGCCAAGAAGCAGCAGTTGCAGAGCCTAAAAAAGGTGGGTGCTGTTCATCT
>Maldo_HF_12498
ATGCTGGTGTACGACATCACCAAGAGGCGGACCTTTGATCATGTAGCTAGATGGGTTGAGGAGCTCCGGACCCACGCCGACAGTTCGATCGTGATCATGCTGATCGGGAACAAGGCCGATCTTGGGGACGAGAGGGATGTGCCCACAGAAGATGCAGTTGAGTTTGCTGAGGAGCAAGGGCTTTTCTTCTCAGAGACATCAGCCTTCAGTGGTGACAATGTGGACACTGCATTCTTTAGGGTTTTTGAGGAAATATATGGTGTGGTGTCTAAGAAGGCATTGGAATGTAGCAATGGGATAAAATCCAATGGGGTTGATCTTAAAGGGGCAAAAATTGATATTATTTCTGGGTCTGATTTGGAAATTAGTGAGATTAAAAAACTGTCTGCTTGCTCTTGT
>Maldo_HF_15032
ATGGCTTTTCATTCGGAAGAGGAAAAGACCGAGGATTATCTATTCAAGATTGTTTTAATTGGTGATTCAGCCGTTGGAAAATCCAATTTGCTTGCAAGATTTGCTAGAGATGAGTTCTACCCTAATTCGAAGTCAACGATAGGAGTAGAGTTCCAAACCCAAAAGATAGATATCAATGGTAAAGAGGTCAAAGCACAGATATGGGACACAGCTGGTCAAGAGCGGTTCAGGGCTGTCACATCCGCATATTACAGAGGTGCTGTTGGTGCTCTTCTGGTATATGATATCAGTAGACGCCAGACATTTGATAGTATTGGCAGATGGCTTAACGAACTCCACACTCACTCTGACATGAACGTAGTTACGATACTTGTTGGCAACAAGTCCGATCTCAAGGATGCCAGGGAGGTACCCACTTCTGAGGGCAAAGCCTTGGCAGAAGCACAGGGTTTGTTTTTCATGGAAACATCTGCTCTAGATTCGTCCAATGTCTCTGCCGCTTTTCAGATGGTTGTGAAAGAGATCTATAACATACTAAGCCGCAAAGTTATGATATCTCAGGAGCTCAAGAAACAGGACCCCAGTTGGGTAGGGAATGGGAAGACGGTGGTTTTACAAGACGGGAGCCAAGAAGCAGCTGCAGCAGAGCCTAAAAAAGGTGGGTGCTGTTCATCT
>Maldo_HF_16737
ATGGGGAGGGGCGGGGCGGGCCATGGTTTCCAAAATCCAAATCAGTTTCAGACTCTCAGTAACTCTCGAATCTCAATCTCTCCAACACTCCCTAACCCTCTTAGCTCTCTCGAATCCGCGGTGCCACTCCTACGTCCACCTTCTCTGACACGACTCCGACCAGCCACAAGCAAGCCACACACACAGACAAGCACACACACCCTGCTACTCACTCTCTCACTCCCACGCCCCCACCTCTCCAGTCTCCACCGTCACTCCCTCAAGCCTCGACTCCCTCGACGACTACTGTCTACCATCGGCGTAACCAAGACTTTCTGGGGTGGGAAAGTCAAACCTGCTTTCCAGAACGAGTTTAATTTGGAGTCCAAGTCTACCATCGGCGTCAAGTTTGCCACCAAGACTTTGACCATTGATTCCAAGCTCATCAAGGCTCAGATTTGGGACACTGCTAGCCAAGAAAGATGGCTAATGAAATACTGGCCTACGAAAGGAAAAAACAAAGGCCTAGAAAGCGTCGTTGGT
>Maldo_HF_16903
ATGAGCAGTCTTTTATACAAATACAATCCTAATTTTAAGGCCTCAGAGGGAGAGCTGAGGAAGAACCACACTGCGGAGTTCATGGATTCCAATATTTTCCAGCAACAGCATCCTCAGCAGCAGCAGAGCTCCAACTTAACGCGGTATCGGTCAGCTCCTAGCTCATTTCTGATGGGGCTTATGGATAACAATGTCGGTAGCGGCGGCGGTGGAGTTGAGGATTTGCGGTATCTTCAACCTTCGAGCCCTGAAGTCGAAACGGTGCTAGCCAGATTCATTTCTTCATGTAATGAACCAGATCACCATGATAATGGTGTGCAGCATCATCAGATTGAAATCGAAGAGAGGCCAGTGAATGTGAAGGAAGAGGCAGGGGACTCTGTTTCTAATCACAATAATGGTTACTCGAATTCTACTCATATGATGTATCAAGCTCCTCAAGCTCCTCTGGTTCAACAAGTTCATGGTTTAGATAGCAGCTCCTTTGCTGCAGTCAACTCTACCGTAATGGAGAATTCGATGATGCAATCGAAAATTGGGGTTGGAAATCGGTCTAATCTTGTTAGACAAAGTAGCTCTCCGGCTGGATTCTTCCCTAACTTGACCGTTGACAATGGCTTCAATGTGATGAAAGACTCGGCAGGATATCGCGCAGGCAATGGTGTAAACGGAGAAGCCAGTCCATCAACTTCTAGGTTGGGTAAGCAACTGAATTTCTCATCTAGGCCATCTTCATACTCACATCGTATGCCTCGGATTGCTGAAAATGAGAATGGGAACTCGGGAGAAGGTAGCCAACCGCAACCGGATCATGGTTTAGGAAATGCTAATGGTAGCAATTCACATTACCACTCTAGCTTCCCAAATGATTCGTGGGTGAATTCTTCATTTAATGACCTCAAAAGAGCCAGAGACAATGACGGGAACAAGTTTTCTACTTCGACTGCATTTGAATCACATAACAATGATTTTGGAAACCACAATCACGGTTTGACGCAACATTTGAGCTTGCCGAAAGATTTTGAGATGCCTGCTACGGAGAAGTATTTGCAATTTGAAGATTCCATTCCTTGTAAAATTCGTGCCAAAAGAGGCTTCGCCACTCACCCGCGAAGCATTGCAGAGAGGATGAGAAGGATGCGGATTAGTGAAAGAATGAAGAAATTGCAGGATCTTTTCCCGGATATGGACAAGCAAATAAACACGGCAGAAATGTTGGACTTGGCGGTTGAGTTCATAAAAGACCTTCAGAAACAGGTTAAGAAGATCGACTACGTGTTCAAGGTGGTGCTGATCGGAGACTCGGCGGTCGGCAAGTCTCAGCTCTTGGCTCGCTTTGCTAGGAACGAGTTCAGCTTGGAGTCCAAGGCTACCATTGGCGTTGAGTTCCAGACTAAGACCCTCGTGATCGACCACAAAACCATCAAAGCCCAGATTTGGGACACTGCCGGCCAAGAAAGATACAGGGCGGTGACAAGTGCATACTACAGAGGTTCAGTGGGGGCAATGCTGGTCTATGACATAACCAAGCCTCAATCATTTGATCATGTAACCAAGTGGTTAGAGGAATTGAGGGCGCATGCCGACAACAATATTGTTGTGATGCTTGTAGGCAACAAGTCCGACCTGGGGACACTGCGAGCTGTACCTTCTGAGGATGCAAAAGAGTTTGCCCAAAGGGAGAACCTCTTCTTTATGGAGGCATCGGCACTTGAGGCTACTAATGTTGAATCTGCATTCGTTACAGTCCTAACAGAAATTTATCGAATCCTCGGCAAGAAGTCCCTCATTCCAAATGAGGAAGCAGAGTCTGGGAGTTCCTCACTTCTCAAGGGAACAAAACTTGTTGTTCCTGGACAAGAGCCCGAGCCTCAAGCGAGTAGCTGTTGCTGGTCTTCA
>Maldo_HF_17027
ATGGCGAGAAGGCCGGACGAGGAATACGATTACTTGTTCAAAGTGGTATTAATCGGCGATTCTGGCGTAGGGAAATCCAACCTCCTCTCCCGATTCACTCGCAACGAGTTCTGTTTGGAGTCCAAGTCCACCATTGGCGTCGAATTTGCCACCCGGACTCTCCAGGTCGAGGGGAGAACTGTGAAAGCTCAGATATGGGACACAGCAGGACAGGAGCGATATAGAGCAATCACTAGTGCCTACTATAGAGGCGCCCTTGGAGCTTTACTTGTCTATGATGTAACAAAACCAACAACATTTGAGAACGTAAGCAGGTGGCTGAAGGAATTGAGAGACCATGCTGACTCAAACATTGTGATCATGATGATTGGGAACAAGACTGATCTGAAGCATCTACGTGCGGTTGCCACAGAAGATGCCCAGGGCTATGCCGAAAGAGAAGGCCTTTCATTCATTGAAACATCTGCTCTTGAAGCAATCAACGTTGAGAAGGCTTTCCAGACAATTCTGGCAGAGATATACCGTATTATTAGTAAGAAGTCTATCTCATCAGGCGAGCCAACACCTGCAAGCATCAAAGAAGGGAAGACAATTGCAGTCACTGGAGATTCAGAGGTCAATACAAAGAAGGCTTGCTGTTCTTCAACC
>Maldo_HF_20379
ATGGATTCAAATACCCACCAACCCAATTCTGGGATGCTCAGATTTCGCTCCGCCCCGAGCTCCCTCCTCGCCAATTTGGCCGACGGCGGCGATTCGGGCCTTCACAGTAAAAACCCAGTTGAGGGTTCTTTGGAGTCCGAGAGATTGTTCTCCAGATTCGCGAATTACAGCCATACCAACGACTCGGATTCTTGGCCGTCGAGTTTTCAAGAATTAGACGATAAATCCGTGGTGACGGTGACGAAGGCGGCTGTGCCGGCGAGCCGGGTGAGTTCACAGGGAGGGTATTCAGGGATGCTGCCACCTCATTATCCGAGGCAGAGCTCGTTTAATGGCGGATATGGGTTGGCGGGTTCGGGTGCAATGGAGCATCATCACACTGCGGCCAACAAGTCACTTCATTCAACTTCAAATCTTGTCAGACAAAGTAGCTCCCCAGCCGGCCTTTTCTCCAACACCTCTGTTCAAAACGGTTTCCCAATCGGAAATTGGAACGACTCATCAAATTTTCCAGAGAATTTAGGTGGCATGAAAAGTGACCAAGATCATGATGGGAAATTATTTTCTGTTGATCAGAGCGGAGAGCTTGAAAACCGGATTCATGTATTATCCCATCACCTGAGTTTACCAAAAACTTCAGCAGAAATGGCCATGGAAAAGTTCTTGCAACTTCAAGATTCTGTACCTTGCAAAGTTAGAGCAAAGCGAGGTTGTGCCACTCATCCTCGAAGCATTGCCGAAAGAGTGAGAAGAACACGGATCAGTGAACGAATGAGGAAACTACAAGAACTTGTCCCGAACATGGACAAGCAAACCAACACGGCAGACATGCTAGATTTGGCGGTTGATTATATTAAGGATCTTCAGAAACAGTTCAAGACACTTAGCGATGTTCGAGCAAACTGCAAGTGTTTAAACATGCAGAAGCAGGTTTCGAATCGGACCAAGGTTGCTAGATTTTCCACCACAAACGTGGAGGGGACCAGGTCTTGTGTCCTAAACAAGCAGCTTGAGTTCCCAATACCAAGGGTGATCATAGTTTTGAGAAGTTTCACTCGTAGAACATACTACATAGATTGTGGGGTTGAGAATCAATCGGTTTGGGGTCCGGTCGCGGCGAGGATGTCGAATTTATACGGAGATTACAATCAGAAGATAGATTATGTGTTCAAAGTGGTGTTGATTGGAGACTCGGCGGTGGGGAAAACACAGCTGCTCGCGCGGTTTGCTAGGAATGAATTCAGTGTGGACTCAAAAGCCACTATCGGTGTCGAATTTCAGACGAAAACCCTTGTTCTCGATCACAAGACCGTCAAGGCGCAAATTTGGGACACGGCTGGCCAAGAAAGGTACAGAGCAGTCACGAGCGCATACTACCGGGGAGCAGTAGGAGCAATGTTGGTTTATGATATGACTAAGCGTCAATCGTTTGATCACATGGCACGGTGGTTGGAGGAATTGAGGGGGCATGCTGATAAGAACATTGTTATAATGCTCATCGGCAACAAATGTGACTTGGGTAGTCTTCGAGCAGTGCCAATTGAGGATGCACAGGAGTTTGCTCAAAGAGAAAACCTATTTTTTATGGAAACATCTGCTCTTGAGGCCACCAACGTGGAAACCGCATTTTTGATGATCTTAATGGAGATATACCGGATAATGAGCAAGAAGCCGCTTGCTGCTGGTGACCTAAACAGTGGAGATTCAGGGCTTCTAAAAGGAACAACAATTATTGTTCCCGGCCCGGATGGGGATGGTGCTAGGAAGGGTGGCTGCTGCTTCTCCTCCACC
>Maldo_HF_24051
ATGGCGTATAAGGTGGATCACGAATATGATTACCTCTTCAAGATTGTATTGATTGGAGATTCGGGTGTCGGAAAATCGAACATTCTTTCGAGGTTTACGAGGAATGAGTTTTGTTTGGAGTCTAAGTCCACCATTGGAGTTGAATTTGCAACTAGGACATTGCAGGTAGAGGGGAAGACAGTGAAAGCACAAATATGGGACACGGCAGGTCAAGAGAGGTACCGAGCCATTACGAGTGCTTACTACAGAGGGGCTGTTGGTGCCTTATTGGTGTATGACATAACCAAGAGGCAAACATTTGACAATGCGCAGAGGTGGCTCCGCGAACTAAGAGACCATGCAGACTCTAACATTGTCATAATGATGGCCGGGAACAAATCTGACTTGAATCACCTGAGAGCAGTTCCGGCAGATGATGCTCAAATCTTGGCTGAGAAGGAAGGTCTCTCGTTCCTTGAAACTTCAGCATTGGAGGCCTTCAATGTTGAGAATGCGTTTCAGACCATTTTGTTGGACATTTACCACATAATAAGCAAGAAGGCACTAGCAGCACAGGAGGCAGTTTCTACTGGACTTCCTCAAGGAACTACCATCAATGTTGCAAATATTTCCAGCGACATGAACAAGAGAACTTGTTGCTCTAAC
>Maldo_HF_25259
ATGGCGTACAAGGTGGATCACGAATACGATTACCTCTTCAAGATTGTATTGATTGGAGATTCGGGTGTCGGAAAATCGAACATTCTTTCGAGGTTTACGAGGAATGAGTTTTCTTTGGAGTCTAAGTCCACCATTGGAGTTGAATTTGCAACTAGGACATTGCAGATAGAGGGGAAGACTGTGAAAGCACAAATATGGGACACGGCAGGTCAAGAGAGGTACCGAGCCATAACGAGTGCTTACTACAGAGGGGCTGTTGGTGCCTTAATGGTGTATGACATAACCAAGAGGCAAACATTTGACAACGTGCAGAGGTGGCTCCGCGAACTAAGAGACCATGCAGATTCTAACATTGTTATAATGATGGCCGGAAACAAATCTGACTTGAATCACTTGAGAGCAGTTCCAGCAGATGATGCTCAAACCTTGGCTGAGAAGGAAGGCCTCTCGTTCCTCGAAACTTCAGCATTGGAGGCCTTCAATGTCGAGAATGCGTTTCAGACCATTTTGTTGGACATTTATCACATAATAAGCAAGAAGGCACTAGCAGCACAGGAGGCAGTTTCAACTGGACTCCCTCAAGGAACTACCATCAATGTTGGAAATATTTCAGGTGACATGAACAAGAGAACTTGTTGCTCTAAC
>Maldo_HF_27123
ATGGGGCCCCGGACCGGCTCTCTCAGTAACTCTCGAATCTCGATCTCTCCAACACTCCCCAACCCTCTCAGCTCTCTCAAATCCGTGGCGCCACTTCTTCCTCCACCTTTTCCGACACGACTTCGGCCAGCCACAAGCAAGCCACACACACAGACAAGCATAAGCACCCTGCTACTCACTCTCTCACTCCCACGCCTCACCTTTCCAGTTTCCACCGTCACTCCCTCGACGGCTACTGTCTACCATCGGCGTCTAGACTACCATCGACTTTCTGGGGTGGGAAAGTCGAACCTACTTAGGTTCACCAGGAACAAGTTTAATTTGGAGTCCAAGTCTACCATCGGTGTCGAGTTCACCACTAAGACTTTGACTGTTGATTCCAAGCTCATCAAGGCTCAGATTTGGGACACTGCTGGCCAAGAAAGATTCAATGAGGAATGTTGTTGGAACGTGGACGTTGGATGTGGTTTAATTTTTGTTAATCTA
>Maldo_HF_29740
ATGGAGGAAGGGCTCGGCGGAGAGGAGTACTTGTTCAAGGTGGTGCTGATAGGCGACTCGGCGGTGGGCAAGTCGAACCTCCTCTCGCGGTTCGCACGCAACGAGTTCGACCCCAACAACAAGGCCACAATTGGGGTCGAGTTTCTGACCCAGGAGTTGGAAATCGACGGAAAAATGATCAAGGCTCAGATCTGGGACACCGCCGGCCAAGAGCGCTTCAGGGCCGTCACCTCTGCTTACTACAGAGGCGCTGTCGGCGCCCTGATTGTGTACGACATCAGTAGGAAGACCACCTTTGAGAGCGTCAAGCGCTGGCTCGATGAGCTTACTAGTACGTTTTTGCATGGCCCTTTTGTTAAACACTTTTCTGTTTGGTTGAACTTTATACCTACCTTAGAACCTGACCCCAGCTTGGGCCATAAGTGTAGCTTTGGTTGCACCGCTCATTGTGAAACAACCGTAGCAAGGATGTTGGTAGGAAACAAATGTGATTTGGAGGATATTAGGGCTGTGAGCATGGAAGATGGCAAAAGCCTGGCTGAGGAAGAAGGGCTGTTCTTCATGGAGACTTCTGCACTTAATTCCACCAACGTTCAAACCGCTTTTGAGATAGTTATCCGGGAGATTTACAACAATGTCAGCAGGAAAATCCTAAATTCTGATTCCTACAAGGCCGAGTTGTCTGTAAACCGAGTAAGCCTGGTGAAAAACGGGGCAGACTCGAAAAGCAGGATGAATCTCTCTTGTTGTGGTGGA
>Maldo_HF_32189
ATGGCGGGGTACAAAGGTGACGATGAGTACGATTACTTGTTCAAGCTGGTATTGATTGGGGATTCTGGGGTGGGAAAGTCGAACCTGCTTTCCAGGTTCACCAGGAACGAGTTTAATTTGGAGTCCAAGTCTACCATCGGTGTCGAGTTCGCCACCAAGACTTTGACCGTTGATTCCAAGCTCATCAAAGCTCAGATTTGGGACACTGCTGGCCAAGAAAGGTACCGTGCCATTACAAGTGCATACTACCGAGGGGCTGTTGGTGCTTTGCTAGTGTATGATGTCACTCGGCATGCCACATTTGAGAATGTAGCAAGGTGGTTGAAGGAACTGAGGAACCATACAGACCCCAACATTGTAGTGATGCTCATCGGCAACAAATCAGATCTTCGCCATCTGGTGGCTGTCTCAAAAGAGGATGGTAAATCTTTTGCCGAAAGAGAGTCCCTCTACTTCATGGAAACTTCTGCGTTGGAAGCAACCAACGTAGAAAGTGCATTTACCCAAGTCTTGACTCAAATATACCGGGTGGTAAGCAAGAGGGCAGTCGAGGCAGGCAACAATGGAAGCGCTTCTGCTGTTCCGTCTAAAGGACAGACCATAAATGTCAAAGATGATGGTTCTGTTTTCAAGAGAATTGGATGCTGCTCAAAC
>Maldo_HF_34378
ATGATGATTGTCGTCAATATTATTACAAAAAAAAAGCCCCCCTCTAGTCCCTCATCGTTGCTTCCGTTTGTTCACATTTTCTCCTTCCCCAAAACCCCCCACCGTGCTCTCCGCCCCAATTCCTTCGGTTCCTCCGATCGAACTCTCCGATCGCGTTCTCTCCTCTGTCGATTCGCCTCCGGGTTGCAGAGAAAGAGAGATTTGTGTGATTTTTTATGGGTTCGAATTTTTGTGTGTATGTGTAGGTTGTGGAGATCGGAGAGGGGAGACGGCGGCATGGCGAGTAGAGTAGACCACGAGTACGACTACCTGTTCAAGATCGTGTTGATCGGTGACTCTGGTGTGGGCAAATCTAACATTCTCTCTAGGTTTACCAGGAATGAGTTCTGCTTGGACTCCAAATCCACCATCGGAGTCGAGTTCGCCACCCGAACTCTCCAGGCAAGTTCGCCTACTGAGCTTTGTTCTTCGTTTTTAGAAGTTGAGGGAAAGACTGTGAAGGCACAGATCTGGGATACAGCAGGTCAGGAGCGATACCGTGCTATCACCAGTGCATACTATAGAGGGGCAGTGGGTGCTCTCCTTGTCTATGACATAACTAAGCGGCCAACTTTTGAGAATGTCCAAAGGTGGCTCCGTGAGTTGAGGGACCATGCAGATTCGAACATTGTTATCATGATGACAGGAAACAAGTCTGACTTGATCAATCTCCGAGCTGTTTCAGAGGATGATGGTCAGTCCTTGGCTGAGAGGGAGGGTCTCTCATTTCTCGAGACATCAGCACTGGAAGCAACCAACGTTGAGAAGGCATTTCAAACTATTCTAACCGAGATCTACCATATTGTCAGCAAGAAAGCACTGGCAGCTCAAGAAGCAGTCTCAACTACCCTACCTGGTCAAGGAACCACCATCAACGTTGGTGACGCTTCTGGGAATACGAACAAGAGAGGGAAGCATGTAGAATACAAGTTTTACTTCGTCGATTTG
>Maldo_HF_34533
ATGGCGAGAAGGCCGGACGAGGAATACGATTACTTGTTCAAAGTGGTACTAATCGGCGATTCTGGCGTTGGGAAATCGAACCTCCTCTCCCGATTCACTCGCAACGAGTTCTGTTTGGAGTCTAAGTCCACCATTGGCGTCGAATTTGCCACCAGGACTCTCCAGGTTGAGGGGAGAACTGTGAAAGCTCAGATATGGGACACAGCAGGACAGGAGCGATATAGAGCAATTACTAGCGCCTACTATAGAGGCGCCCTTGGAGCTTTACTTGTCTATGATGTAACAAAACCAACAACATTTGAGAACGTAAGCAGGTGGCTGAAGGAATTGAGAGACCATGCTGACGCAAACATTGTGATCATGATGATCGGGAACAAGACTGATCTGAAGCATCTACGTGCAGTTGCCACTGAAGATGCCCAGGGTTATGCCGAAAGGGAAGGCCTTTCATTCATTGAAACGTCCGCTCTTGAAGCAATCAACGTGGAGAAGGCTTTCCAGACAATTCTGGCAGAGATATACCGGATCATTAGTAAGAAGTCTCTCTCATCAGGCGAGCCAACAGCTGCAAGCGTCAAAGAAGGGAAGACTATTGCAGTCACTGGAGGATCAGAGGTCAATACAAAGAAGACTTGCTGTTCTTCAGCC
>Maldo_HF_35333
ATGAGGGAAGTAGCGATCTGGGTTTTCTTCTCACTTGAGTGGAGAGTTGGAGTAGTTGAGTTGAGAGGGGATAGAGAAATGGCGAGTTATGGGGATGCGAGCCAGAAGGTAGACTATGTGTTCAAGGTGGTACTGATAGGAGACTCTGCGGTGGGCAAGTCTCAGATTCTGGCCAGGTTTGCCCGAAACGAGTTTAGCTTGGACTCCAAGGCCACCATCGGTGTCGAGTTTCAGACTCGGACCCTCCTCATCGAGCACAAGAGTGTCAAGGCTCAGATCTGGGACACTGCTGGCCAAGAACGATATAGAGCGGTGACAAGTGCATACTACAGGGGTGCTGTTGGGGCAATGCTGGTCTATGATATAACCAAACGCCAGACCTTTGACCACATACCACGTTGGCTGGAAGAGCTGCGCAGTCATGCGGACAAGAACATAGTCATCATTCTGATAGGCAACAAAAGTGATCTCGAGAACCAGCGTGCAGTCCCCACTGAAGATGCCAAAGAATTTGCTGAAAAGGAAGGACTTTTCTTCTTAGAGACCTCAGCCCTGGAAGCAACAAATGTAGAGAATGCTTTCTCGACTGTGTTGACAGAGGTATTCAACATCGTTAACAAGAAGAGCCTTGCTGCCAACGAAAATCAAGGTAACGGGAACCCTGCACCTCTGGCTGGTAAGAAAATCCTTATCCCGGGCCCTGCACAAGAAATCCCAGCTAAGAGCAAGGCATGCTGTACGTCG
>Maldo_HF_40237
ATTTGTTTGTGTATTTGTGTGATTTTTTATGGATTTGAATTTTTGTGTGTGTGTGTATGTTTGTATAGGTTGTGGAGATCGGAGAGGAGAGAGGGCGGCATGGCGAGTAGAGTAGACCACGAATACGACTACCTGTTCAAGATCGTGTTGATCGGTGACTCTGGTGTGGGCAAATCTAACATTCTCTCTAGATTTACCAGGAATGAGTTCTGCTTGGAGTCCAAATCCACTATCGGAGTCGAGTTCGCCACCCGAACTCTCCAGGCAAGTTCGCTTACTGAATTTAATCTTGGTGTTGAGGGAAAGACTGTGAAGGCACAGATCTGGGATACGGCAGGTCAGGAGCGATACCGTGCTATCACCAGTGCTTATTATAGAGGGGCAGTGGGTGCTTTCCTTGTCTACGACATAACTAAGCGACCAACTTTTGAGAATGTCCAAAGGTGGCTCCGTGAGTTGAGGGACCATGCAGATTCGAACATTGTTATCATGATGACAGGAAACAAGTCTGACTTGAACCATCTCAGAGCTGTTTCAGAGGACGATGGTCAGTCGTTGGCTGAGAGGGAAGGTCTCTCATTTCTCGAGACATCCGCACTGGAAGCAACCAACATTGAGAAAGCGTTTCAAACTATTCTAACTGAGATCTACCATATCGTCAGCAAAAAAGCACTGGCAGCCCAAGAAGCAGTCTCAACTACCCTACCTGGTCAAGGAACCACCATCAGCGTTGGTGATGCTTCTGGGAATACGAACAAGAGAGGTTGCTGCTCGACA
>Maldo_HF_40936
ATGGCGAGTTATGGGGACGCGAGCCAGAAGATAGACTATGTGTTCAAGGTGGTGCTGATAGGGGACTCTGCGGTGGGCAAGTCTCAGATTCTGGCCAGGTTTGCCCGGAACGAGTTTAGCTTGGACTCCAAGGCCACCATCGGCGTCGAGTTCCAGACTCGGACCCTCCTCATCGAGCAAAAGAGTGTCAAGGCCCAGATCTGGGACACTGCTGGACAAGAACGATATAGAGCGGTTACAAGTGCGTACTACAGGGGTGCTGTTGGGGCAATGCTGGTATATGATATAACCAAACGCCAGACCTTTGACCACATACCACGCTGGCTGGAAGAACTGCGTAGCCATGCCGACAAGAACATAGTCATCATTCTGATAGGCAACAAAAGTGATCTTGAGAACCAGCGTGCAGTCCCCACTGAAGATGCCAAAGAATTTGCCCAAAAGGAAGGCCTTTTCTTCCTGGAGACCTCAGCACTGGAAGCAACAAATGTGGAGAACGCTTTCTCGACTGTGTTGACAGAGATATTCAACATTGTTAACAAGAAAAGCCTTGCTGCCAACGAAAATCAAGCTAATGGAAACCCTCCATCTTTGACCGGTAAGAAGATCCTTGTCCCAGGCCCTGCACAAGTAATCCCAGCTAAGAGCAAGGTGTGCTGTACATCG
>Malba_000081
ATGGCGAGTTATGGGGACGCGAGCCAGAAGATAGACTATGTGTTCAAGGTGGTGCTGATAGGGGACTCTGCGGTGGGCAAGTCTCAGATTCTGGCCAGGTTTGCCCGGAACGAGTTTAGCTTGGACTCCAAGGCCACCATCGGCGTCGAGTTCCAGACTCGGACCCTCCTCATCGAGCACAAGAGTGTCAAGGCCCAGATCTGGGACACTGCTGGACAAGAACGATATAGAGCGGTTACAAGTGCGTACTACAGGGGTGCTGTTGGGGCAATGCTGGTATATGATATAACCAAACGCCAGTCCTTTGACCACATACCACGCTGGCTGGAAGAACTGCGTAGCCATGCCGACAAGAACATAGTCATCATTCTGATAGGCAACAAAAGTGATCTTGAGAACCAGCGTGCAGTCCCCACTGAAGATGCCAAAGAATTTGCCCAAAAGGAAGGCCTTTTTTTCCTGGAGACCTCAGCACTGGAAGCAACAAATGTGGAGAACGCTTTCTCAACTGTGTTGACAGAGATATTCAACATTGTTAACAAGAAAAACCTTGCTGCCAACGAAAATCAAGCTAATGGAAACCCTCCATCTTTGACTGGTAAGAAGATCCTTGTCCCAGGCCCTGCACAAGTAATCCCAGCTAAGAGCAAGGTGTGCTGTACATCG
>Malba_000969
ATGAACCAAGAAATGAATGGGGTGGATGCGGAGGCGACGGCGGCGGAGAGGGCGGAGAGAGAGAGGGCGAGGAGGGAGATGAGTGTTATGAATGGACATGAAAAGATAGATTATGTGTTCAAGGTGGTGGTGATTGGAGACTCGGCAGTTGGGAAGACTCAGATTCTGTCGAGGTTTACAAAGAACGAGTTCTGCTTTGACTCCAAGTCCACAATTGGGGTTGAGTTCCAGACCAGGACTCTCACCATTCAAGGAAAACTCATCAAGGCTCAGATCTGGGATACTGCTGGCCAAGAAAGGTATAGGGCGGTTACAAGTGCATACTACAGAGGTGCATTAGGGGCAATGCTGGTGTACGATATCACCAAGAGGCAGACCTTCGATCATGTAGCTAGATGGGTTGAGGAGCTGCGGGCCCATTCTGACAGTTCGATCGTGATCATGCTGATCGGGAACAAGGCCGATCTGGGGGACCAGAGGGCTGTGCCGACAGAAGATGCAGTTGAGTTTGCTGAGGAGCAGGGGCTGTTCTTCTCAGAGACATCAGCCTTCAGTGGTGACAATGTGGACTCTGCATTCTTTAGGGTTCTTGAGGAAATATATGGTGTGGTGTCTAAGAAGGCATTGGAATGTGGCAATGAGATAAAATCCAATGGGGTTGATCTTAAAGGGGAAAAAATTGATGTTATTTCTGGTTCGGAATTGGAAATTAGTGAGATGAAGAAATTGTCTGCTTGCTCTTGT
>Malba_003461
ATGTCGAATTTATACGGAGATTATAACCAGAAGATTGATTATGTGTTCAAAGTGGTGTTGATTGGAGATTCAGCGGTGGGGAAAACACAGCTGCTCGCACGATTTGCTAGAAATGAATTCAGTGTGGACTCGAAAGCTACGATAGGGGTCGAATTTCAAACAAAAACACTTGTTCTCGATCAGAAAACCGTCAAGGCGCAGATTTGGGACACGGCTGGCCAAGAAAGGTACAGAGCAGTCACGAGCGCATACTACCGAGGTGCAGTAGGAGCAATGTTGGTTTATGACATGACCAAGCGTCAATCGTTTGACCACATGGCTAGGTGGTTGGAGGAATTGAGGGGGCATGCCGATAAGAACATCGTTATAATGCTTATCGGCAACAAATGTGACTTGGGGAGTCTTAGAGCAGTGCCAACTGAGGATGCACAGGAGTTTGCTCAAAGAGAAAACCTATTTTTTATGGAAACATCCGCTCTTGAAGCCACCAATGTTGAAACTGCGTTTTTGATGATCTTAAGGGAGATATACCGGATAATGAGCAAGAAGACGCTTGCTGCTAGTGACCTAGACGGCGGAGATTCAGGTCTCCTAAAGGGAACAGCAATTATTGTTCCCGGTCCAGATGGGGATGGTTCTAGGAAGGGTGGGTGCTGCTTCTCCTCCACT
>Malba_004523
ATGTTGATGGGTGATTCGATTGATGAAGAGTGTGATTACTTGTTTAAGGCAGTTTTGATCGGAGACTCCGGAGTTGGCAAATCGAATTTGCTATCCAGGTTTTCCAAAGACGAATTCCGGTTGGATTCCAAGCCCACCATCGGCGTCGAGTTCGCTTACCGGAATATCAAGGTTGCCGATAGGATCGTCAAGGCTCAAATTTGGGACACTGCCGGCCAAGAAAGATTTAGAGCAATCACAAGCTCATACTACCGTGGGGCGCTTGGCGCCATTCTGGTGTACGACATTTCCCGGAGACAATCCTTCGAAAACGTGAGAAACTGGTTGCGGGAGCTTCGCGAGTTTGGTAATTTGGACATGGTCATTGTCCTCGTCGGAAACAAGTCGGATTTGAGCCAGTCTCGAGAGGTCGACGAGGAAGAAGGCAAAAGTTTTGCAGAGGCAGAAGGGTTGTGCTTCATGGAAACGTCTGCGTTAGAGAATGTGAACGTGGAGCAAGTATTTTTGGTTATGATTTCTAAGATTCATGACATTACGAGGCAGAGAAGTTTGGAAGCAAAAGTGGAAGAAACGAGTGTTGCGAGTAAAAGTCTCGGTGGTGCGAAGGAAACCATCCACATTGGTGGTGATGATCATGAAGTTACGGCTACTAAGCAATCTAGTTATTGTTGCTCAAAT
>Malba_006088
ATGTCGAATTTGGCGAGTAATTTCAATCAGAAGATCGACTACGTGTTCAAGGTGGTGCTGATTGGAGACTCGGCGGTGGGTAAGTCTCAGCTCTTGGCTCGCTTTGCTCGGAATGAGTTCAGCTTGGAGTCCAAGGCAACCATTGGGGTTGAGTTCCAGACTAAGACCCTCGTGATCGACCACAAAACCATCAAGGCCCAGATTTGGGACACTGCCGGCCAAGAAAGATACAGGGCGGTGACAAGTGCGTACTATAGAGGTTCGGTGGGCGCAATGCTGGTCTATGACATAACCAAGCCTCAATCATTTGATCATGTAACCAAGTGGTTAGAGGAATTGAGGGGGCATGCCGACAACAATATTGTTGTGATGCTTGTAGGTAACAAGTCCGACCTGGGGACACTGCGAGCTGTACCTTCTGAGGATGCAAAAGAGTTTGCCCAAAGGGAGAACCTCTTCTTTATGGAGGCATCAGCACTTGAGGCTACTAATGTTGAATCTGCATTCGTTACAGTCCTAACAGAAATTTATCGAATTGTTGGCAAGAAGTCCCTCATTCCCAATGAGGAAGCAGAGTCTGGGAGTTCCTCACTTCTCAAGGGAACAAAACTTGTCGTTCCTCGACAAGAGCCCGAGCCTCAAGCGAGTAGCTGTTGCTGGTCTTCA
>Malba_007005
ATGGCGAGAAGGCCGGACGAGGAATACGATTACTTGTTCAAAGTGGTATTAATCGGCGATTCTGGCGTAGGGAAATCCAACCTCCTCTCCCGATTCACTCGCAACGAGTTCTGTTTGGAGTCCAAGTCCACCATTGGCGTCGAATTTGCCACCCGGACTCTCCAGGTCGAGGGGAGAACTGTGAAAGCTCAGATATGGGACACAGCAGGACAGGAGCGATATAGAGCAATCACTAGTGCCTACTATAGAGGGGCCCTTGGAGCTTTACTTGTCTATGATGTAACAAAACCAACAACATTTGAGAACGTAAGCAGGTGGCTGAAGGAATTGAGAGACCATGCTGACTCAAACATTGTGATCATGATGATTGGGAACAAGACTGATCTGAAGCATCTACGTGCGGTTGCCACAGAAGATGCCCAGGGCTATGCTGAAAAAGAAGGCCTTTCATTCATTGAAACATCTGCTCTTGAAGCAATCAACGTTGAGAAGGCTTTCCAGACAATTCTGGCAGAGATATACCGTATTATTAGTAAGAAGTCTATCTCATCAGGCGAGCCAACACCTGCAAGCATCAAAGAAGGGAAGACAATTGCAGTCACTGGAGATTCAGAGGTCAATACAAAGAAGGCTTGCTGTTCTTCAACC
>Malba_008882
ATGGCGGGATACAAAGGTGACGACGAGTATGATTACTTGTTCAAGCTGGTATTGATTGGGGATTCTGGGGTGGGAAAATCGAACCTGCTTTCCAGGTTCACCAGGAACGAGTTTAATTTGGAGTCCAAGTCTACTATCGGGGTCGAATTTGCCACTAAAACTTTGACTGTTGATACCAAGCTCATCAAAGCTCAGATTTGGGACACTGCTGGCCAAGAAAGGTACCGTGCCATTACAAGCGCATACTACCGAGGGGCTATTGGTGCTTTGTTAGTGTATGATGTCACTCGGCATGCCACATTTGAGAATGTAGCAAGGTGGTTGAAGGAACTGAGGGACCATACGGACCCCAACATTGTAGTGATGCTCATTGGCAACAAATCAGATCTTCGCCATCTGGTGGCTGTCTCAACAGAGGATGGTAAGTCTTTTGCCGAAAGAGAGTCCCTCTACTTCATGGAAACTTCTGCGTTGGAAGCAACCAACGTAGACAGTGCATTTACCGAAGTCTTGACTCAAATATACCGGGTGGTAAGCAAGAGGGCAGTCGAGGCAGGCAACAATGGAAGCGCTTCTGCTGTTCCATCTAAAGGACAGACCATAAATGTCAAAGATGATGGTTCTGTTTTCAAGAGAATTGGATGCTGCTCAAGC
>Malba_009466
ATGGCATACAGGGCTGACGATGACTACGACTATCTGTTCAAGGTGGTGCTGATTGGCGACTCCGGCGTCGGAAAATCGAACCTTTTGTCGAGATTCACGCGCAACGAGTTCAGCCTCGAGTCGAAGTCGACGATCGGCGTCGAGTTCGCCACTCGGAGTATCCACGTTGATGAGAAGATCGTCAAGGCCCAGATTTGGGACACCGCTGGCCAAGAAAGGTACCGTGCAATTACAAGTGCATACTACCGAGGAGCTGTTGGTGCTTTGCTTGTCTATGACGCCACCCGGCATGTGACATTTGAGAATGTTGAAAGATGGTTGAAGGAGCTACGGGATCACACAGACTCCAATATCGTGATAATGCTAGTGGGCAACAAGGCTGATCTGCGTCACCTTCGTGCTGTCTCTGTTGAGGATGCCAAGGCCTTCGCTGAGAGGGAAAACACCTTCTTTATGGAGACATCGGCACTCGAGTCTATGAACGTTGAAAATGCGTTCACTGAAGTCCTAACACAAATATACCATGTAGTCAGCCGGAAAGCACTAGAGGTAGGAGATGATCCTGCAGCATTGCCCAAGGGACAGACCATAAATGTCGGAAACAAGGATGACGTTTCTGCTGTTAAGAAAGCTGGTTGCTGTTCTGCC
>Malba_010668
ATGGCGGGGTACAAAGGTGACGATGAGTACGATTACTTGTTCAAGCTGGTATTGATTGGGGATTCTGGGGTGGGAAAGTCGAACCTGCTTTCCAGGTTCACCAGGAACGAGTTTAATTTGGAGTCCAAGTCTACCATCGGTGTCGAGTTCGCCACCAAGACTTTGACCGTTGATTCCAAGCTCATCAAAGCTCAGATTTGGGACACTGCTGGCCAAGAAAGGTACCGTGCCATTACAAGTGCATACTACCGAGGGGCTGTTGGTGCTTTGCTAGTGTATGATGTCACTCGGCATGCCACATTTGAGAATGTAGCAAGGTGGTTGAAGGAACTGAGGAACCATACAGACCCCAACATTGTAGTGATGCTCATCGGCAACAAATCAGATCTTCGCCATCTGGTGGCTGTCTCAAAAGAGGATGGTAAATCTTTTGCCGAAAGAGAGTCCCTCTACTTCATGGAAACTTCTGCGTTGGAAGCAACCAACGTAGAAAGTGCATTTACCCAAGTCTTGACTCAAATATACCGGGTGGTAAGCAAGAGGGCAGTCGAGGCAGGCAACAATGGAAGCGCTTCTGCTGTTCCGTCTAAAGGACAGACCATAAATGTCAAAGATGATGGTTCTGTTTTCAAGAGAATTGGATGCTGCTCAAAC
>Malba_011333
ATGGCTGGATACAGAGCCGACGATGACTATGACTACCTCTTCAAGTTGGTCTTGATTGGGGACTCCGGCGTGGGGAAGTCGAATCTGCTCTCTAGGTTCACCAAGAACGAGTTCAACCTCGAGTCCAAATCCACCATTGGCGTTGAGTTTGCCACCAGGACCTTGACCGTTGACGGCAAAGTCATCAAGGCTCAGATTTGGGACACTGCTGGCCAAGAAAGGTACCGCGCCATCACTAGTGCTTACTATCGTGGGGCTGTGGGTGCACTCCTTGTGTATGATGTCACTCGCCATGCGACATTTGAGAATGTCGACAGATGGCTGAAGGAATTGAGGAACCACACCGATTCCAACATTGTTGTGATGCTCGTTGGGAACAAATCAGATCTCCGCCACCTTGTAGCTGTCTCAACTGAAGACGGGAAGTCCTATGCTGAGAAGGAGTCACTCTACTTCATGGAAACATCTGCACTGGAATCAAAGAATGTAGACAACTCCTTTGCTGAAGTTCTGACTCAAATATACCATACTGTGAGCAAGAAGGCGGTTGAAGGGGGAGAAAATGGAACTTCATCTGTCCCAGCACAAGGAGAGAAAATAAACATGAAAGATGATGTGTCCGCGTTGAAGAGAGTTGGGTGCTGCTCAAGC
>Malba_011889
ATGGCTTTTCATTCGGAAGAGGAAAAGACCGAGGATTATCTATTCAAGATTGTTTTAATTGGTGATTCAGCCGTTGGAAAATCCAATTTGCTTGCAAGATTTGCTAGAGATGAGTTCTACCCTAATTCGAAGTCAACTATAGGAGTAGAGTTCCAAACCCAAAAGATAGATATCAATGGTAAAGAGGTCAAAGCACAGATATGGGACACAGCTGGTCAAGAGCGGTTCAGGGCTGTCACATCCGCATATTACAGAGGTGCTGTTGGTGCTCTTCTGGTATATGATATCAGTAGACGCCAGACATTTGATAGTATTGGCAGATGGCTTAACGAACTCCACACTCACTCTGACATGAACGTAGTTACGATACTTGTTGGCAACAAGTCCGATCTCAAGGATGCCAGGGAGGTACCCACTTCTGAGGGCAAAGCCTTGGCAGAAGCACAGGGTTTGTTTTTCATGGAAACATCTGCTCTAGATTCGTCCAATGTCTCTGCCGCTTTTCAGATGGTTGTGAAAGAGATCTATAACATACTAAGCCGCAAAGTTATGATATCTCAGGAGCTCAAGAAACAGGACCCCAGTTGGGTAGGGAATGGGAAGACGGTGGTTTTACAAGACGGGAGCCAAGAAGCAGCTGCAGCAGAGCCTAAAAAAGGTGGGTGCTGTTCATCT
>Malba_013379
ATGGGGGCGTACAGAGCCGACGACGATTACGATTACTTGTTCAAGGTGGTGTTGATCGGCGACTCGGGCGTCGGAAAATCGAACCTTTTGGCGCGGTTCACGAAGAACGAGTTCAGCCTCGAATCCAAGTCCACCATTGGCGTCGAGTTCGCCACCAGAAGCATTCGGGTCGATGATAAGGTCGTCAAGGCCCAGATTTGGGACACCGCCGGCCAGGAAAGGTATCGTGCGATCACAAGCGCATACTATCGAGGTGCCGTTGGGGCCTTGCTTGTCTATGACGTTACTCGTCATGTTACGTTTGAAAACGTGGAAAGATGGTTGAAGGAGCTTCGCGATCACACAGATGCCAACATTGTGATCATGCTGGTGGGAAACAAGGGAGATCTGCGTCACCTGCGAGCCGTTTCCACCGATGATGCTAAGGCGTTTGCCGAACGAGAGAACACCTTTTTCATGGAAACTTCTGCCCTCGAGTCCATGAATGTCGAAAATGCTTTCACCGAAGTGCTGACCCAAATCCATCGTGTTGTGAGCAGGAAGGACCTTGACATCGGGGATGACCCAGCAGCCTTGCCCAAGGGACAGACGATCAATGTTGGGGGCAAGGACGACGTATCAGCTGTGAAGCAAGACGGGTGTTGTTCTACG
>Malba_013439
ATGGCTCAATTGAATGTTGAGGGAAAGACTGTGAAGGCACAGATCTGGGATACAGCAGGTCAGGAGCGATACCGTGCTATCACCAGTGCATACTATAGAGGGGCAGTGGGTGCTCTCCTTGTCTATGACATAACTAAGCGGCCAACTTTTGAGAATGTCCAACGGTGGCTCCGTGAGTTGAGGGACCATGCAGATTCGAACATTGTTATCATGATGACAGGAAACAAGTCTGACTTGATCAATCTCCGAGCTGTTTCAGAGGATGATGGTCAGTCCTTGGCTGAGAGGGAGGGCCTCTCATTTCTCGAGACATCAGCACTGGAAGCAACGAACGTTGAGAAGGCATTTCAAACTATTCTAACCGAGATCTACCATATTGTCAGCAAGAAAGCACTGGCAGCTCAAGAAGCAGTCTCAACTACCCTACCTGGTCAAGGAACCACCATCAACGTTGGTGACGCTTCTGGGAATACGAACAAGAGAGGTTGCTGCTCGACA
>Malba_014014
ATGATGAAACGCCAGGCTGCCTACTGTGTCACTCTCGACGAATCAATAATCCCCAGTTGTCACCAAAACGCCATCGTTTCGCCCACCAAAAAAACAGAATCTATTTATTTGCCGTTTCAACTTTCAAAAGCCCCCCCGTCTTCTCGTCCGCTCATCGTTGTCTCCGTTTCTTCCCATTTTCTCTTCCATCTCCAATTCCTTCGCTTCCTCCGATCGAACGCTCCGATCGCGTTCTCTCCTCGGTCGATTCGCCTCCGGGTTGAGGGAAAGACTGTGAAGGCACAGATCTGGGATACGGCAGGTCAGGAGCGATACCGTGCTATCACCAGTGCTTACTATAGAGGGGCAGTGGGTGCTTTCCTTGTCTACGACATAACTAAGCGACCAACTTTTGAGAATGTCCAAAGGTGGCTCCGTGAGTTGAGGGACCATGCAGATTCGAACATTGTTATCATGATGACAGGAAACAAGTCTGACTTGAACCATCTCAGAGCTGTTTCAGAGGACGATGGTCAGTCGTTGGCTGAGAGGGAAGGTCTCTCATTTCTCGAGACATCTGCACTGGAAGCAACCAACATTGAGAAAGCGTTTCAAACTATTCTAACCGAGATCTACCATATCGTCAGCAAAAAAGCACTGGCAGCCCAAGAAGCAGTCTCAACTACCCTACCTGGTCAAGGAACCACCATCAGCGTTGGTGATGCTTCTGGGAATACGAACAAGAGAGGTTGCTGCTCGACA
>Malba_017207
ATGGCGAGTAGAGTAGACCACAAGTACGACTACCTGTTCAAGATCGTGTTGATCGGTGACTCTGGTGTGGGCAAATCTAACATTCTCTCTAGGTTGACCAGGAATGAGTTCTGCTTGGACTCCAAATCCACCACCGGTGTCGAGTTCGCCACCCGAGCTCTCCAGGTTGAGGGAAAGACTGTGAAGGCACAGATCTGGGATACAACAGGAAACAAGTCCGACTTGATCAATCTCCGAGCTGTTTCAGAGGATGACGGTCAGTCCTTGGCTGAGAATGAGGGTCTCTCATTTCTCGAGACATCATCACTGGAAGCAACCAACGTTGAGAAGGCATTTCAAACTATTCTAACCGAGATTTACCATATTGTCAGCAAGAAAGCACTGGCAGCTCAAGAAGCAGTCTTAACTACCCTTCGTTCTCAGTCGTGTTCTGGAACAAAAAAGAAAAGGGTTGTGAGTTACACCCGGGAATTGACGAATGTCGGGCCTGCCGGATCTGTATACAAAGTCACCGTAACCAGTCCTTCGATGGTGAGAGCCATCGTGAAGCCCACAAGGCTTGTATTCAACAATGTAGGAGAGAAGCAGAAGTACAGAGTCACATTTGTAGCTTCGCAGGGTGCAGAGAAAGCATCAAGGTCGGTTCCAGATCTGAGTTCACTTGCCCCGGTCACTTCCTCGCCGTTCTGCCCGGATGTCGTCTGTACCATCCGCCACTTCCACTGCTTGCACTATCCTCAGTGTCCAGCCTTTCTCCTCCGCCGCCGAGCTCAAAGCCGCCTTTTTCGCCAAAGTAAAGCAGTTTCATCCAGATGTAAA
>Malba_018407
ATGGCGAGAAGGCCGGACGAGGAATACGATTACTTGTTCAAAGTGGTACTAATCGGCGATTCTGGCGTTGGGAAGTCGAACCTCCTCTCCCGATTCACTCGCAACGAGTTCTGTTTGGAGTCTAAGTCCACCATTGGCGTCGAATTTGCCACCCGGACTCTCCAGGTTGAGGGGAGAACTGTGAAAGCTCAGATATGGGACACAGCAGGACAGGAGCGATATAGAGCAATTACTAGCGCCTACTATAGAGGCGCCCTTGGAGCTTTACTTGTCTATGATGTAACAAAACCAACAACATTTGAGAACGTAAGCAGGTGGCTGAAGGAATTGAGAGACCATGCTGATGCAAACATTGTGATCATGATGATCGGGAACAAGACTGATCTGAAGCATCTACGTGCAGTTGCCACTGAAGATGCCCAGGGTTATGCCGAAAGGGAAGGCCTTTCATTCATTGAAACGTCCGCTCTTGAAGCAATCAACGTGGAGAAGGCTTTCCAGACAATTCTGGCAGAGATATACCGGATTATTAGTAAGAAGTCTCTCTCATCAGGCGAGCCAACAGCTGCAAGCGTCAAAGAAGGGAAGACTATTGCAGTCACTGGAGGATCAGAGGTCAATACAAAGAAGACTTGCTGTTCTTCAACC
>Malba_019796
ATGATATTGACACTTGATCTGGACCACCTACATGTACTGTACCGGGCAATAACAAGTGCTTACTATCGAGGGGCTGTGGGTGCACTGCTTGTGTATGATGTCACTCGGAATTCAACTTTTGAAAGTGTGGAAAGGTGGTTAAAGGAGTTAAGAGACCACACTGATCCCAACATTGTCGTCATGCTTGTTGGTAACAAATCAGATCTTCGTCATCTTGTGGCAGTCTCAACTGAGGACGGAAAATCCTTTGCCGAGAGGGAGTCTCTCTACTTCATGGAAACTTCTGCACTCGAAGCGACCAACGTGGATAACGCATTTTCTGAAGTACTCACTCAGATCTTTCGAGTCGTGAGCAGGAAGGCCATGGAGTCTGGCAATGAAGGAGCTGCTTCAGCTGTTCCTCAAGGGGAGAAAATCGATGTTGGTAAAGATGTTTCAGCTGTGAAGAAAGGTGGGTGTTGCTCAACC
>Malba_021390
ATGTCGTCTTCAGACGAGGAGGGGTCAGGGGAGGAGTACCTCTTCAAGATCGTCATAATCGGCGACTCGGCGGTGGGGAAATCCAACTTGCTCTCCCGCTACGCGCGGAACGAGTTTAATGCCCACTCCAAGGCGACGATAGGCGTGGAGTTTCAGACCCAGAGCATGGAAATCGACGGCAAAGAGGTCAAAGCTCAGATTTGGGACACCGCCGGACAGGAACGCTTCAGGGCCGTCACCTCTGCTTACTACCGTGGCGCCGTCGGAGCTCTCATTGTCTATGATATCACCCGCAAGACCACTTTCGAGAGTGTTGGCCGCTGGCTCGATGAGCTCAAGACTCATTCCGATACAACTCTGGCAATGATGCTAGTGGGGAACAAATGTGATTTAGAGGATATCAGGGCTGTGAGTGTTGAGGATGGTAGAAGCCTTGCTGAAGCAGAGGGGTTATTCTTCATGGAGACATCTGCCCTGGACTCAACAAATGTTATAAAGGCTTTTGAGCTTGTGATTCAAGAAATATATAACAATGTTAGCCGGAAGGTCTTGAACTCTGATACGTACAAAGCAGAGTTATCTGTGAACAGGGTCAGCCTCGTTAACAATGGAGCAGACGGATCAAAGAAAACCCAGGGCTATTTTTCTTGCTGTTCTGGT
>Malba_023094
ATGAACCAAGAAATGAATGGGGTAGAGGCGGAGTTGACGGCTGCGGAGAGGGCGGAGAGTGAGAGGGTGAGGAAGGAGATTAGTGTTATGAATGGACATGAAAAGATAGATTATGTGTTCAAGGTGGTGGTGATTGGGGACTCGGCAGTTGGAAAGACTCAGATTCTGTCGAGGTTTACAAAGAATGAATTCTGCTTCGACTCCAAGTCCACAATTGGGGTGGAGTTCCAAACTAGGACTCTCACCATTCAAGGCAAACTCATCAAGGCTCAGATCTGGGATACTGCTGGCCAAGAAAGGTATAGGGCAGTTACAAGTGCATACTACAGGGGTGCATTAGGAGCAATGCTGGTGTACGACATCACCAAGAGGCGGACCTTTGATCATGTAGCTAGATGGGTTGAGGAGCTCCGGACGCACGCCGACAGTTCGATCGTGATCATGCTGATCGGGAACAAGGCCGATCTTGGGGACGAGAGGGATGTGCCCACAGAAGATGCAGTTGAGTTTGCTGAGGAGCAAGGGCTTTTCTTCTCAGAGACATCAGCCTTCAGTGGTGACAATGTGGACACTGCATTCTTTAGGGTTCTTGAGGAAATATATGGTGTGGTGTCTAAGAAGGCATTGGAATGTAGCAATGGGATAAAATCCAATGGGGTTGATCTTAAAGGGGCAAAAATTGATGTTATTTCTGGGTCTGATTTGGAAATTAGTGAGATTAAAAAACTGTCTGCTTGCTCTTGT
>Malba_023757
ATGTTGATGGGTGATTCGATCGATGAAGAGTGTGATTACTTGTTTAAGGCAGTTTTGATCGGAGACTCCGGAGTTGGCAAATCAAATTTGCTGTCCAGGTTCTCCAAAGACGAATTCCGGTTGGATTCCAAGCCCACCATCGGCGTCGAATTCGCTTACCGGAATATCAAGGTCGCTGATAAACTTGTCAAGGCTCAAATTTGGGACACTGCCGGCCAAGAAAGATTTAGAGCAATCACGAGCTCATACTACCGTGGGGCGCTCGGCGCCATTCTAGTGTACGACATTTCCGCGAGACAATCCTTCGAAAACGTGAGAAACTGGCTGCGGGAGCTTCGCGAATTTGGCAACTCCGACATGGTCATCGTCCTCGTCGGAAACAAGTCGGACTTGAGCCAGTCTCGACAGGTCGACGAGGAAGAAGGCAAAAGTTTAGCAGAGGCAGAAGGCTTGTGCTTCATGGAAACTTCTGCGTTAGAGAATGTGAACGTGGAGCAAGTGTTTTTGGATATGGTTTATAAGATTCATGAAATTACTAGGCAAAAGATTTTGGAAGCAAAAGTGGAAGAAACGAGTGCTGCGAGTACAAGTCTTGGTGGTGCGACAGAAACCATCCATATTGGTGATGATCTTGAAGTTACGGCTACTAAAAAATCTAGTTATTGTTGCTCAAAT
>Malba_025137
ATGCAGATAGAGGGGAAGACTGTGAAAGCACAAATATGGGACACGGCAGGTCAAGAGAGGTACCGAGCCATAACGAGTGCTTACTACAGAGGGGCTGTTGGTGCCTTAATGGTGTATGACATAACCAAGAGGCAAACATTTGACAACGTGCAGAGGTGGCTCCGCGAACTAAGAGACCATGCAGATTCAAACATTGTTATAATGATGGCTGGGAACAAATCTGACTTGAATCACTTGCGAGCAGTTCCAGCAGATGATGCTCAAACCTTGGCTGAGAAGGAAGGCCTCTCGTTCCTCGAAACTTCAGCTTTGGAGGCCTTCAATGTCGAGAATGCGTTTCAGACCATTTTGTTGGACATTTATCACATAATAAGCAAGAAGGCACTAGCAGCACAGGAGGCAGTTTCAACTGGACTCCCTCAAGGAACTACCATCAATGTTGCAAATATTTCAGGTGACATGAACAGGAGAACTTGTTGCTCTAAC
>Malba_025703
ATGTCGAATTTATACGGAGATTACAATCAGAAGATAGATTATGTGTTCAAAGTGGTGTTGATTGGAGACTCGGCGGTGGGGAAAACACAGCTGCTCGCGCGGTTTGCTAGGAATGAATTCAGTGTGGACTCAAAAGCCACTATCGGTGTCGAATTTCAGACGAAAACCCTTGTTCTCGATCACAAGACCGTCAAGGCGCAAATTTGGGACACGGCTGGCCAAGAAAGGTACAGAGCAGTCACGAGCGCATACTACCGGGGAGCAGTAGGAGCAATGTTGGTTTATGATATGACTAAGCGTCAATCGTTTGATCACATGGCACGGTGGTTGGAGGAATTGAGGGGGCATGCTGATAAGAACATTGTTATAATGCTCATCGGCAACAAATGTGACTTGGGTAGTCTTCGAGCAGTGCCAATTGAGGATGCACAGGAGTTTGCTCAAAGAGAAAACCTATTTTTTATGGAAACATCTGCTCTTGAGGCCACCAACGTGGAAACCGCATTTTTGATGATCTTAATGGAGATATACCGGATAATGAGCAAGAAGCCGCTTGCTGCTGGTGACCAAAACAGTGGAGATTCAGGGCTTCTAAAAGGAACAACAATTATTGTTCCCGGCCCGGATGGGGATGGTGCTAGGAAGGGTGGCTGCTGCTTCTCCTCCACC
>Malba_026335
ATGGGGGCGTACAGAGCCGATGACGATTACGATTACTTGTTCAAGGTGGTGCTGATCGGCGACTCTGGCGTCGGAAAATCGAACCTTTTGTCCCGGTTTACGAGGAACGAGTTCAGCCTCGAATCCAAGTCCACCATTGGCGTCGAGTTCGCCACCAGAAGCATTCGGGTCGACGATAAGGTCGTCAAGGCCCAGATTTGGGACACCGCCGGCCAGGAAAGGTATCGTGCAATCACAAGCGCATACTATCGAGGTGCCGTTGGGGCCTTACTTGTCTATGACGTTACTCGTCATGTTACATTTGAGAATGTGGAGAGATGGCTGAAGGAGCTTCGCGATCACACAGATGCCAACATTGTGATCATGCTAGTGGGAAACAAGGGAGATCTGCGTCACCTACGAGCTGTTTCCACTGACGACGCAAAGGCGTTTGCTGAACGAGAGAACACCTTTTTCATGGAAACGTCTGCCCTCGAGTCTATGAACGTCGACAATGCTTTCACCGAAGTGCTGACTCAAATCCACCGTGTTGTGAGCCGGAAGGCCCTTGACATTGGGGATGACCCAGCAGCCTTGCCCAAGGGACAAACAATCAATGTCGGGGGAAAGGACGACGTATCAGCTGTGAAGCAAGTCGGGTGTTGCTCTACG
>Malba_029432
ATGTCTCTTCACACTTCTGGTGATGATCTCAGATACAGGGCGGTGACAAGTGCATACTACAGAGGTTCAGTGGGGGCAATGCTGGTCTATGACATAACCAAGCCTCAATCATTTGATCATGTAACCAAGTGGTTAGAGGAATTGAGGGCGCATGCCGACAACAATATTGTTGTGATGCTTGTTGGCAACAAGTCTGACCTGGGGACACTGCGAGCTGTACCTTCTGAAGATGCAAAAGAGTTTGCCCAAAGGGAGAACCTCTTCTTTATGGAGGCATCAGCACTTGAGGCTACTAATGTTGAATCTGCATTCGTTACAGTCCTAACAGAAATTTATCGAATCCTCGGCAAGAAGTCCCTCATTCCAAATGAGGAAGCAGAGTCTGGGAGTTCCTCACTTCTCAAGGGAACAAAACTTGTTGTTCCTGGACAAGAGCCCGAGCCTCAAGCGAGTAGCTGTTGCTGGTCTTCA
>Malba_032247
ATGTTGAGTGCTTCATGGTACCGAGCGATAACAAGTGCTTACTATCGAGGGGCTGTTGGTGCACTACTTGTGTACGATGTCACTCGGAATTCAACATTTGAAAGTGTGGAAAGGTGGTTAAAGGAGTTAAGAGACCATACTGATCCCAACATAGTTGTCATGCTTGTTGGTAACAAATCAGATCTTCGTCACCTTGTGGCAGTCTCAACTGAGGACGGAAAATCCTTTGCCGAGAGGGAGTCTCTCTACTTCATGGAAACCTCTGCACTCGAAGCGACCAACGTGGACAATGCATTTTCTGAAGTCCTCACCCAGATCTTTCGCATTGTGAGCAGGAAGGCCATGGAGGCTGGCGATGGAGCTTCTTCGACCGTTCCTCAAGGAGAGAAAATCGATGTCAGTAAAGATGTTTCAGCTGTGAAGAAAGCTGGATGTTGCTCAAGC
>Malba_034315
ATGACTGGATACAAAGCCGACGATGACTACGACTACCTCTTCAAGGTGGTCTTGATTGGGGACTCCGGTGTGGGCAAGTCCAATCTGCTCTCCAGGTTCACTAAGAACGAGTTCAACCTGGAGTCCAAATCCACCATTGGAGTTGAATTCGCCACCAGGACCTTAACCGTTGACGGCAAAGTCATCAAGGCTCAGATTTGGGACACTGCTGGCCAAGAAAGGTATCGCGCCATCACTAGTGCGTACTATCGCGGGGCTGTGGGTGCACTCCTTGTGTACGATGTCACTCGCCACGCGACATTTGAGAATGTTGACAGATGGCTGAAAGAATTAAGGAACCACACTGATTCCAACATTGTTGTGATGCTTGTTGGGAACAAATCAGATCTGCGCCACCTTGTAGCTGTCTCAACTGAAGATGGGAAGTCCTATGCCGAGAAGGAATCACTCTACTTCATGGAAACATCTGCACTGGAAGCAAAGAATGTGGAAAACTCCTTCGCTGAAGTTCTGACTCAAATATACCATGTTGTGAGCAAGAAGGCAGTTGAAGGGGGAGAAAACGGAACTTCATCAGTCCCAGCACAAGGAGAGAAAATAAATATAAAGGATGATGTGTCTGCTTTGAAGAGAGTCGGGTGCTGCTCAAGC
>Malba_035122
ATGGCGAGTTATGGGGATGCGAGCCAGAAGGTAGACTATGTGTTCAAGGTGGTACTGATAGGAGACTCTGCGGTGGGCAAGTCTCAGATTCTGGCCAGGTTTGCCCGAAACGAGTTTAGCTTGGACTCCAAGGCCACCATCGGTGTCGAGTTTCAGACTCGGACCCTCCTCATTGAGCACAAGAGTGTCAAGGCTCAGATCTGGGACACTGCTGGCCAAGAACGATATAGAGCGGTGACAAGTGCATACTACAGGGGTGCTGTTGGGGCAATGCTGGTCTATGATATAACCAAACGCCAGACCTTTGACCACATACCACGTTGGCTGGAAGAGCTGCGCAGTCATGCGGACAAGAACATAGTCATCATTCTGATAGGCAACAAAAGTGATCTCGAGAACCAGCGTGCAGTCCCCACTGAAGATGCCAAAGAATTTGCTGAAAAGGAAGGACTTTTCTTCTTAGAGACCTCAGCCCTGGAAGCAACAAATGTAGAGAATGCTTTCTCGACTGTGTTGACAGAGGTATTCAACATCGTTAACAAGAAGAGCCTTGCTGCCAAAGAAAATCAAGGTAACGGGAACCCTGCACCTCTGGCTGGTAAGAAAATCCTTATCCCGGGCCCTGCACAAGAAATCCCAGCTAAGAGCAAGGCATGCTGTACGTCG
>Malba_035123
ATGAAATCGTGTTTAGTTCATAATCTAGTTTTGATCTTAGTTTCATTTTCTTGCAACTTGGAGATACCATGGATGATAAAGCGTGATAAGAATTGTTACCCTTTGTTAAACGGTGTGAATAAGTACTCCGTTGATTCCCCCTATTTGAGTGAGAGCCATGACAATATGATTCGTCCAGGCTTGCGTTTCTTGCCTATTTATTCCAGATATAGAGCGGTGACAAGTGCATACTACAGGGGTGCTGTTGGGGCAATGCTGGTCTATGATATAACCAAACGCCAGACCTTTGACCACATACCACGTTGGCTGGAAGAGCTGCGCAGTCATGCGGACAAGAACATAGTCATCATTCTGATAGGCAACAAAAGTGATCTCGAGAACCAGCGTGCAGTCCCCACTGAAGATGCCAAAGAATTTGCTGAAAAGGAAGGACTTTTCTTCTTAGAGACCTCAGCCCTGGAAGCAACAAATGTAGAGAATGCTTTCTCGACTGTGTTGACAGAGGTATTCAACATCGTTAACAAGAAGAGCCTTGCTGCCAAAGAAAATCAAGGTAACGGGAACCCTGCACCTCTGGCTGGTAAGAAAATCCTTATCCCGGGCCCTGCACAAGAAATCCCAGCTAAGAGCAAGGCATGCTGTACGTCG
>Malba_037580
ATGGAGGAAGGGCTCGGCGGAGAGGAGTACTTGTTCAAGGTGGTGCTGATAGGCGACTCGGCGGTGGGCAAGTCGAACCTCCTCTCGCGGTTCGCCCGCAACGAGTTCGACCCCAACAACAAGGCCACAATTGGGGTCGAGTTTCTGACCCAGGAGTTGGAAATCGACGGAAAAATGATCAAGGCTCAGATCTGGGACACCGCCGGCCAAGAGCGCTTCAGGGCCGTCACCTCTGCTTACTACAGAGGCGCTGTCGGCGCCCTGATTGTGTACGACATCAGTAGGAAGACCACCTTTGAGAGCGTCAAGCGCTGGCTCGATGAGCTTACTACTCATTGTGAAACAACCGTAGCAAGGATGTTGGTAGGAAACAAATGTGATTTGGAGGATATTAGGGCTGTGAGCATGGAAGATGGCAAAAGCCTGGCTGAGGAAGAAGGGCTATTCTTCATGGAGACTTCTGCGCTTAATTCCACCAACGTTCAAACTGCTTTTGAGATAGTTATCCGGGAGATTTACAACAATGTCAGCAGGAAAATCCTAAATTCTGATTCCTACAAGGCCGAGTTGTCTGTAAACCGAGTAAGCCTGGTGAAAAACGGGGCAGACTCGAAAAGCAGGATGAATCTCTCTTGTTGTGGTGGA
>Malba_038027
ATGGCGTACAAGGTGGATCACGAATACGATTACCTCTTCAAGATTGTATTGATTGGAGATTCGGGTGTGGGAAAATCGAACATTCTTTCGAGGTTTACGAGGAATGAGTTTTGTTTGGAGTCTAAGTCCACCATTGGAGTTGAATTTGCAACTAGGACATTGCAGGTAGAGGGGAAGACAGTGAAAGCACAAATATGGGACACGGCAGGTCAAGAGAGGTACCGAGCCATTACGAGTGCTTACTACAGAGGGGCTGTTGGTGCCTTATTGGTGTATGACATAACCAAGAGGCAAACATTTGACAATGCGCAGAGGTGGCTCCGCGAACTAAGAGACCATGCAGACTCTAACATTGTCATAATGATGGCCGGGAACAAATCTGACTTGAATCACCTGAGAGCGGTTCCGGCAGATGATGCTCAAATCTTGGCTGAGAAGGAAGGTCTCTCATTCCTTGAAACTTCAGCATTGGAGGCCTTCAATGTCGAGAATGCGTTTCAGACCATTTTGTTGGACATTTACCACATAATAAGCAAGAAGGCACTAGCAGCACAGGAGGCAGTTTCTACTGGACTTCCTCAAGGAACTACCATCAATGTTGCAAATATTTCCGGTGACATGAACAAGAGAACTTGTTGCTCTAAC
>Malsi_01g003730
ATGGGATTTCTTGTGGGCAAGTCCAATCTCCTATCTAGGCTCACTAAGAATGAGTTCAACCTGGAGTCCAAATCCACCATTGGCATTGAGTTTGCCACCAAGACCTTAACTGTTGACAGCAAAGTCATCAAGTCTTGGATTTGGGACATTGCTGGCAAGAAAGATCCGCTCCACCTTGTAGCTGTCTCAACTAAAGATGGTAAGTCCTATGCTGAGAAAGAATCACTCTACTTCATGGAAACCTTTACATTGGAAGCAAACAACATGGAAAACTCATTCGCTGAAGTTCTGACTCAAATATACCATATTATGAGTAAGAAGGCAGTCGAAAGGGGAGAAAACGGAACTTCATCAGTCCCAACACAAGGAGAGAAAATAAGTATAAAGGATGATATGTCCACTTTGAAGAGAGTCAGGTGTTGCTCAAGC
>Malsi_01g003890
ATGGCGAGTTATGGGGATGCGAGCCAGAAGGTAGACTATGTGTTCAAGGTGGTACTGATAGGAGACTCTGCGGTGGGCAAGTCTCAGATTCTGGCCAGGTTTGCCCGAAACGAGTTTAGCTTGGACTCCAAGGCCACCATCGGTGTCGAGTTTCAGACTCGGACCCTCCTCATCGAGCACAAGAGTGTCAAGGCTCAGATCTGGGACACTGCTGGCCAAGAACGATATAGAGCGGTGACAAGTGCATACTACAGGGGTGCTGTTGGGGCAATGCTGGTCTATGATATAACCAAACGCCAGACCTTTGACCACATACCACGTTGGCTGGAAGAGCTGCGCAGTCATGCGGACAAGAACATAGTCATCATTCTGATAGGCAACAAAAGTGATCTCGAGAACCAGCGTGCAGTCCCCACTGAAGATGCCAAAGAATTTGCTGAAAAGGAAGGACTTTTCTTCTTAGAGACCTCAGCCCTGGAAGCAACAAATGTAGAGAATGCTTTCTCGACTGTGTTGACAGAGGTATTCAACATCGTTAACAAGAAGAGCCTTGCTGCCAACGAAAATCAAGGTAACGGGAACCCTGCACCTCTGGCTGGTAAGAAAATCCTTATCCCGGGCCCTGCACAAGAAATCCCAGCTAAGAGCAAGGCATGCTGTACGTCG
>Malsi_01g008470
ATGAACCAAGAAATGAATGGGGTGGATGCGGAGGCGACGGCGGCCGAGAGGGCGGAGAGAGAGAGGGTGAGGAGGGAGATGAGTGTTATGAATGGACATGAAAAGATAGATTATGTGTTCAAGGTGGTGGTGATCGGAGACTCGGCAGTTGGGAAGACTCAGATTCTGTCGAGGTTTACAAAGAACGAGTTCTGCTTTGACTCCAAGTCCACAATTGGGGTTGAGTTCCAGACCAGGACTCTCACCATTCAAGGAAAACTCATCAAGGCTCAGATCTGGGATACTGCTGGCCAAGAAAGGTATAGGGCGGTTACAAGTGCATACTACAGAGGTGCGTTAGGGGCAATGCTGGTGTACGATATCACCAAGAGGCAGACCTTCGATCATGTAGCTAGATGGGTTGAGGAGCTGCGGGCCCATTCTGACAGTTCGATCGTGATCATGCTGATCGGGAACAAGGCCGATCTGGGGGACCAGAGGGCTGTGCCGACAGAAGATGCAGTTGAATTTGCTGAGGAGCAGGGGCTGTTCTTCTCAGAGACATCAGCCTTCAGTGGTGACAATGTGGACTCTGCATTCTTTAGGGTTCTTGAGGAAATATATGGTGTGGTGTCTAAGAAGGCATTGGAATGTGGCAATGAGATAAAATCCAATGGGGTTGATCTTAAAGGGGAAAAAATTGATGTTATTTCTGGTTCGGAATTGGAAATTAGTGAGATGAAGAAATTGTCTGCTTGCTCTTGT
>Malsi_01g012920
ATGGCGTATAAGGTGGATCACGAATATGATTACCTCTTCAAGATTGTATTGATTGGAGATTCGGGTGTCGGAAAATCGAACATTCTTTCGAGGTTTACGAGGAATGAGTTTTGTTTGGAGTCTAAGTCCACCATTGGAGTTGAATTTGCAACTAGGACATTGCAGGTAGAGGGGAAGACAGTGAAAGCACAAATATGGGACACGGCAGGTCAAGAGAGGTACCGAGCCATTACGAGTGCTTACTACAGAGGGGCTGTTGGTGCCTTATTGGTGTATGACATAACCAAGAGGCAAACATTTGACAATGCGCAGAGGTGGCTCCGCGAACTAAGAGACCATGCAGACTCTAACATTGTCATAATGATGGCCGGGAACAAATCTGACTTGAATCACCTGAGAGCAGTTCCGGCAGATGATGCTCAAATCTTGGCTGAGAAGGAAGGTCTCTCGTTCCTTGAAACTTCAGCATTGGAGGCCTTCAATGTCGAGAATGCGTTTCAGACCATTTTGTTGGACATTTACCACATAATAAGCAAGAAGGCACTAGCAGCACAGGAGGCAGTTTCTACTGGACTTCCTCAAGGAACTACCATCAATGTTGCAAATATTTCCAGCGACATGAACAAGAGAACTTGTTGCTCTAAC
>Malsi_02g026620
ATGTCGAATTTGGCGAGTAATTTCAATCAGAAGATCGACTACGTGTTCAAGGTGGTGCTGATTGGAGACTCGGCGGTGGGTAAGTCTCAGCTCTTGGCTCGCTTTGCTCGGAATGAGTTCAGCTTGGAGTCCAAGGCAACCATTGGGGTTGAGTTCCAGACTAAGACCCTCGTGATCGACCACAAAACCATCAAGGCCCAGATTTGGGACACTGCCGGCCAAGAAAGATACAGGGCAGTGACAAGTGCATACTATAGAGGTTCGGTGGGCGCAATGCTGGTCTATGACATAACCAAGCCTCAATCATTTGATCATGTAACCAAGTGGTTAGAGGAATTGAGGGGGCATGCCGACAACAATATTGTTGTGATGCTTGTAGGTAACAAGTCCGACCTGGGGACACTGCGAGCTGTACCTTCTGAGGATGCAAAAGAGTTTGCCCAAAGGGAGAACCTCTTCTTTATGGAGGCATCAGCACTTGAGGCTACTAATGTTGAATCTGCATTCGTTACAGTCCTAACAGAAATTTATCGAATTGTTGGCAAGAAGTCCCTCATTCCCAATGAGGAAGCAGAGTCTGGGAGTTCCTCACTTCTCAAGGGAACAAAACTTGTCGTTCCTCGACAAGAGCCCGAGCCTCAAGCGAGTAGCTGTTGCTGGTCTTCA
>Malsi_03g003830
[truncated: 289,164 more chars]
