# Supplementary material for: Transcriptomics of long‐term, low oxygen storage coupled with ethylene signaling interference suggests neofunctionalization of hypoxia response pathways in apple ( Malus domestica )
Source: Plant Direct. 2024 Dec 20;8(12):e70025. doi: 10.1002/pld3.70025 (PMC11660084; doi:10.1002/pld3.70025)
Supplement: Supplementary file 2 — Data S2: Homologs of all 606 hypoxia response genes identified in this study across 42 representative species of land plants). [file PLD3-8-e70025-s004.gz › 01-integratedGeneFamilies_dir/826.fna]

>gnl_Ambtr_v1.0_evm_27.model.AmTr_v1.0_scaffold00061.139
ATGAAAAATATCAGAGAAGGCAGCCATCAGACACTCCATGCCCGCAACACCCGCTCTGGAGGTTTACAGACAGAGAATAAGTGGGTTGTTGTTGCAATGGAAGGAGAGACGAGAGTTGCAGATGTGAAGAAAATAAAGCATTATTGGAGCTCCCACAAGATTCTTCTAGTGGGAGAAGGGGACTTCTCATTTTCACTCTCCTTGGCAAGAGCTTTTGGCTCTGGAGCTAATATGGTTGCAACTTCTCATGATACCAGAGAAATGTTGGAAACGAAGCATGAAACAGCAGTTGGTAATGTTGAGGAGATAGAGAAGTTGGGGTGCCTGGTTTTGCATGGAATCGACGCATCTGAGATGAGCGAGAATGAGGTCTTAAAGCCAATGAAGTTTGATCGAATTGTGTTCAACTTCCCTCATGCTGGCTATCACACTAGGTGGGAGCATCAAAAGTACCAAATCAAGCTTCACAGGCGAGTGGTGAAGGGGTTCTTTAAGAATGCAGGGCTCATGCTTGAGAAAAATGGAGAAACCCATATCACCCACAAAATTGCATACCCCTTTTGCAAGTGGAAGGTAGAGAAACTAGCTCAGAAAAGTGGTTTAATCTTGAAGGAAGAATGCATTTTCTCAAGAGAAGATTATCCCGGTTACATCAACAAGAGAGGGGATGGAAGGAGAAAATTGCACATGCCAATAAGTGGGGATGTGGGAATTGTGCGGGGTGGAAGTCCCAAGTTCCAGTGTTTTGTAATTCCACGGAACCCAGAAACTTTGCCAACTAACCAACCCTTTCGCCGAATGATCCCCCGGCTTCAACTGAATGACCAACCCCTCGGCCCAATGTCACACCCTCTGCCGATGACCACCCCAGAAACAAGGTTCTCAGGAATTTCTGATACAAAGATAGTGTGCTCGATGGTTCAGAAGCTTCGGCAGTGCAGCTGCAATATCAAAGCCTTTGCCAAAGAGAATTCAAATTGGTATATTCCATTGTGCCTCTCCTCGCACAAGAAGCCTCAGCTTTCACAAGGTTCCGCCCTTATTAAACTCCAAGATTTTCATCAACCCACCATGGAACACATTCATAAGAAAAATGTTTTTCCAGGAATGCCCAAGAATCTCAGTAACAAAGTGAACCCTCTCTCACTTCCTCAACACTTTAACTTCGAGTTCCAATCCTTTTATAGCCGTTTCCAAACTAAATTTCACTTTGATGAGAGCTCCTTAATTTCTCAAGAAGATTTCCCGGATCATGGTGAAAGGCCTTCTCATTTTGTCCAGAACGTTTCGGAACCCAAGTCCGAAGCCTCTTTCCGGGATTCCGACCTGGAAGCATCTCAGAAGCATCGTAGCTTTTCTCGTGGATCAGAAGAAAGCTTGTTCTCATTGGACCTGAATGAGAGAACTTACCGGTCATCGTTGGATTCCGTCCAGGTTCAGGCCTTCGAGGATTCTGACGTTGTTGAAACTCGCCGGAATTTATCAATGCAATTGCCAGAAATGGTTTCTCGCTCGCCCGAAAAGCTGACCTCCCGTAATTGGCTGGATAATTATATTAAG
>gnl_Aquco_v3.1_Aqcoe4G209000.1
AGAAAATGGATAAAACATTACAGCAGTTTTCAAAAGATATTACTTGTAGGAGAAGGAGACTTCTCTTTTTCTGTATGTTTAGCCAAAGCCTTTGGTTATGCCACCAACATGGTTGCCACTTCACTGGACAACAAAGCAATGGTGATATTGAAGCATCCAACTACAGAAGCCAATTTGGGGAAGCATCCAACTGCAACAGCCAATTTGGAGACACTGGAGAATCTGCACACTCACCCACTACTGAAAATGATGAAGTTCGACAGATTAGTGTTTAATTTTCCTCATTCAGGTTTTCCTTGTATTGAACATAACCAGTTCCAGATCAAGCAGCACGAAGCGGTTGTGAGGGGTTTCTTCAGAAGTGCGCGTAACATGCTGACAAGAAATGGAGAGATACATGTAACACACAAGACAGCTTACCCATTCAGTGAGTGGGAAGTAGAGAAACTTGGTGAGGAGGCTGGATTGTGTTTGGTTGAAGAAGTGAACTTCAGACTGTTTGATTATCGGGGTTATCACAACAAAAAGGGCAATGGATGGAAAAGTGATGACACTTTTCCCGTAGGACAATGCAACACTTTTAAATTTGCCTTGCTAACGTCTTGTTCAATTCGCCTTGATAGGCTGACGATC
>gnl_Aquco_v3.1_Aqcoe7G066400.1
ATGGAAGTAGAAAGACGGATAAAACATTACAGCAATTTTCACAAGATATTACTTGTAGGAGAAGGAGACTTCTCTTTTTCTGCATGTTTAGCCAATGCCTTCGGTTCTGCCAAAAACATAGTTGCTACTTCATTGTACAGCAAAGAAAAATTGATGAAAAAGCATCCAACTGCAAAAGCCAACTTGAAGATGTTGAAAATGTTAAGGTGCACTATTGTGTATGAAGTAGACGCTCACACCATGAGCATCCACCAAGTCCTGAGCAAAATAAAGTTTGATAGAGTGGTGTTTAATTTTCCACATGCAGGTTTTCATCGCTGCACGTCAGAGTATGACATGTTTCAGATTCAGTACCACAAAGAGTTAGTTCAGGGTTTCTTCGAAAATGCGCGTGAAATGCTTACATCAACAGGGGAAATCCATGTGACACAGAGGACCAGTTACCCATTTAGTGAATGGGAAATAGAGAAACTTGCAGAGGAGGAGGGCTTGTTTTTGATTGAAGAAGTGGAGTTTAAAACGCGTGATTATCCAGGTTATCAGAACAAAAAGGGAAGCGGAAGGAAAAGCAATGGGAGTTTCCATGTACGAGACTGCAGCACTTTCAAATTTGCCTTGCCAACCTCTCATGTTTTCCTTCCT
>gnl_Aquco_v3.1_Aqcoe7G066500.1
ATGTTGCTAACTTGCCAAATGCAAGAGGAGAAACGGATAAAACATTACAGCAACTTTCACAAGATATTGCTGGTAGGAGAAGGAGATTTTTCTTTCTCTACATGTTTAGCCAAAGCCTTTGGTTCTGCCACCAATATGGTTGCTACCTCACTGGACACCAAAGCAATGGTGATACTGAAGCATCCAACTGCAAGAGACAATTTGGAGACACTAGAGATCCTACATTGCACTATTTGTCATGAAGTGGATGCTCATACAATGAGCACTCACACACTACTGAAAATGATGAAGTTCGACAGAATAGTGTTTAATTTTCCTCATTCAGGTCTTCCTTGTATTGAGCATAACCAGTTCCAGATCAAGCAGCACCAAGAGGTTGTGAGGGGTTTTTTCAGAAATGCTCGTAACATGCTGACAATAAATGGAGAGATACATGTAACACACAAGACAGCTCGCCCATTCAGTAAGTGGGATGTAGAGAAACTTGGTGAGGAAGCCGGACTGTGTTTGGTTGAAGAAGTGAAATTCACACTGTTTGATTATCCGGGTTATCACAACAAAAAGGGATCTGGAAGGAATAGCAATAAAACTTTTCCTGTAGGACAATGCAGCACTTTTAAATTTGCCTTGCTAACGTCTCGTTCAATTTGCCTTGATAGGCTGATGATC
>gnl_Aquco_v3.1_Aqcoe7G066600.1
ATGTTGCTAACTTGCCAAATGCAAGAGGAGAAACGGATAAAACATTACAGCAACTTTCACAAGATATTGCTGGTAGGAGAAGGAGATTTTTCTTTCTCTACATGTTTAGCCAAAGCCTTTGGTTCTGCCACCAATATGGTTGCTACCTCACTGGACACCAAAGCAATGGTGATACTGAAGCATCCAACTGCAAGAGACAATTTGGAGACACTAGAGATCCTACATTGCACTATTTGTCATGAAGTGGATGCTCATACAATGAGCACTCACACACTACTGAAAACGATGAAGTTCGACAGAATAGTATTTAATTTTCCTCATTCAGGTCTTCCTTGTATTGAGCATAACCAGTTCCAGATCAAGCAGCACCAAGAGGTTGTGAGGGGTTTTTTCAGAAATGCTCGTAACATGCTGACAATAAATGGAGAGATACATGTAACACACAAGACAGCTCACCCATTCAGTAAGTGGGATGTAGAGAAACTTGGTGAGGAAGCCGGACTGTGTTTGGTTGAAGAAGTGAAATTCACACTGTTTGATTATCCGGGTTATCACAACAAAAAGGGATCTGGAAGGAATAGCAATAAAACTTTTCCTGTAGGACAATGCAGCACTTTTAAATTTGCCTTGCTAACGTCTCGTTCAATTTGCCTTGATAGGCTGATGATC
>gnl_Aquco_v3.1_Aqcoe1G286600.1
ATGGGTCAGGTTCTGGCAAAAACATGTGATTTCATCATCAAGAACATTATATCCAGATTTTTATGTAAGAATGGGAGTAGTAGTAAATCTAGAAAGAAAAACATCCAAAGGTCTCTCATTGATGCATCTTCAACTAAGCATTGTCCAGAGGAAGAGATTGATGAAGCAATTAGAGAACAAGATATTAGCAAAATACAAGACACACATATAATTACTATTCCAAGTTCAGATGAAGGTGATGAAACAAATGGAAATGAACATTTCATAGAAAGCTTTCAACCACAAACTGATCTTTCTTTCAATTCAAATGCTATTGAAATTGTAGAAGAGAAAGAGGTAATTATCACAATCCCAGATGCTCATGTTGAGACTATTGCACAAGAAAATGAAAACAAAGGCAGGGGAGTAGTTGTTGAGCACAAAACACAAAAGTCTCAGTTCAACTTGGCTACTACTAGTAGTAGTACTAGTGGTGCATTGAAGTTGGCTGATAATGTAGAAAAGGATGTGGGAGCACAGGTACTAAAAAAGAAAAATATATGGATTAAGCATTACTGCAGTTCTCACAGGATACTTCTTGTTGGTGAGGGTGACTTCTCCTTCTCTGCATGTTTAGCTAAAGCTTTTGGTTCTGCTAGTAATATGGTTGCGACTTCTCTTGACTCCCTAGATTTTCTGGAGAAAAATTATGCAAGTGCCATGTCAAACATTAGTTATTTGAAGAAGAATGGATCCAAAGTGATACACAATGTTGATGCTGTTGAAATGGCTAACCATCACTTGCTAACTGGTTTAAAATTTGATCGGGTCATTTACAACTTTCCTCTTGCTGGCTTCTTTAAGGACTCCTCTAGATCTATCAAAATCATGTTTAACCAAAATTTGGTTAGGTCTTTCTTGACAAATGCAAAGGAAATGATTGATGAGGGAGGGGAAATACACATTTCTCACAAATCAAATGGCTTCTTCCTGGAATGGAACTTGAAAAAATTGGCTATGGATAGTGGCCTTCGGCTCATAGAAGACGTGTGGTTTAATTTGAGTGATTACCCCGGTTATAGGACCAAATATGGATTTGGGAGTGATAATAACTTCAATTGTAATCCAAGCAGAACTTATAAATTTAGTCTT
>gnl_Aquco_v3.1_Aqcoe1G287100.1
ATGGGTCAGGTTCTGGCAAAAACATGTGATTTCATCATCAAGAACATTATATCCAGATTTTTATGTAAGAATGGGAGTAGTAGTAAATCTAGAAAGAAAAACATCCAAAGGTCTCTCATTGATGCATCTTCAACTAAGCATTGTCCAGAGGAAGAGATTGATGAAGCAATTAGAGAACAAGATATTAGCAAAATACAAGACACACATATAATTACTATTCCAAGTTCAGATGAAGGTGATGAAACAAATGGAAATGAACATTTCATAGAAAGCTTTCAACCACAAACTGATCTTTCTTTCAATTCAAATGCTATTGAAATTGTAGAAGAGAAAGAGGTAATTATCACAATCCCAGATGCTCATGTTGAGACTATTGCACAAGAAAATGAAAACAAAGGCAGGGGAGTAGTTGTTGAGCACAAAACACAAAAGTCTCAGTTCAACTTGGCTACTACTAGTAGTAGTACTAGTGGTGCATTGAAGTTGGCTGATAATGTAGAAAAGGATGTGGGAGCACAGGTACTAAAAAAGAAAAATATATGGATTAAGCATTACTGCAGTTCTCACAGGATACTTCTTGTTGGTGAGGGTGACTTCTCCTTCTCTGCATGTTTAGCTAAAGCTTTTGGTTCTGCTAGTAATATGGTTGCGACTTCTCTTGACTCCCTAGATTTTCTGGAGAAAAATTATGCAAGTGCCATGTCAAACATTAGTTATTTGAAGAAGAATGGATCCAAAGTGATACACAATGTTGATGCTGTTGAAATGGCTAACCATCACTTGCTAACTGGTTTAAAATTTGATCGGGTCATTTACAACTTTCCTCTTGCTGGCTTCTTTAAGGACTCCTCTAGATCTATCAAAATCATGTTTAACCAAAATTTGGTTAGGTCTATCTTGACAAATGCAAAGGAAATGATTGATGAGGGAGGGGAAATACACATTTCTCACAAATCAAATGGCTTCTTCCTGGAATGGAACTTGAAAAAATTGGCTATGGATAGTGGCCTTCGGCTCATAGAAGACGTGTGGTTTAATTTGAGTGATTACCCAGGTTATAGGACCAAATATGGATTTGGGAGTGATAATAACTTCAATTGTAATCCAAGCAGAATTTATAAATTTAGTCTT
>gnl_Aquco_v3.1_Aqcoe1G286700.1
ATGGGACAGATTCTGGCAAAGATAAGTGAGCTTATCACTAATATTACTTGCAGGTTCTCTTCTAAAGGAAGTTACCAAAACATCTATAGGACTCAAGAGGTTGAAGAAGAGAGGGAAAGACTTATTACAATCCAAGACTCAGATGATATTACTATTTCAAGAGAAGATGAAGATCATGATCAACAAAGTAGAAATGAAGAGTTCTTACAAAGTTCACAATTAATATCTGATGCTTCTTTGCGGCTGATTAGTACTAATGAGATTGTTGATGAGAAAGGAGTAGTATTTGAAATCCCTGATGCATATTATACAGTAAGTACTAATCCTAGGGAAAATGAAAATGGAAGCAGGGGAAGTCCTGAACAGAATTCACAGCCCAGCTTGGCTGGTATTGGTGCAGCATTGAAGTTGGTTAATGATGTTGCAGTTCAGAAAGAAGTCGAGAGAGGACAATCGAAGAAAAAAAATAAGGGAGCTTCCGGGACGAAAAAGGATAAATGCATAGCTGGTACTGGTGCAGCATTGAAGTTGGTTAATGAGGTTGCAGTTCAGAAAGAAGACGTGGGAGGACAACCGAAGAAAAAAAGTAAGCGAGCTTGCAGGAAGAAAAAAGATAAATGGATAAAACACTACTGCAGTTCTCATAAGATACTGCTGGTAGGGGAGGGTGACTTTTCTTTCTCTGCATGCTTAGCCAAAGCTTTTGCTTCTGCTAGTAACATGATTGCAACTTCTCTTGATTCTAAAAATAAACTGAAGGAAAACTATGGGGATGCCATGTCTAACATCAATCATTTAAAGAATAAGGGGTGCACTATTTTGCATGAAGTTGATGCCACTGTAATGGCCAGTCATCCTGTGCTAAGGGGTTTGAAATTTGATCGGATCATCTACAATTTCCCTCTGGTTGGTTTCTTTAATGAATCTAGGAGGGCACAACTCAAGCGAAATCGAAATTTGGTTTTAATGTTTATGAAAAATGCAAAGGAGCTTATTACAGGGGATGGAGAAATCCATATTACACACAAGTCAAGTACTTTTTATTGCGAATGGAATTTAGAAAATTTGGGTAAGCAAAATCGCCTTAAACTGATTGAGGAAGTGGAGTTTAATCTGCGGCATTACCCAGGTTACAACAACAAATATGGATTTGGAGGCGATGAAAACTTCAACTGCTACCCAAGCAAAACATATAAATTTGGTCTTAAAGATGTGGTAGCAGAGATTGTACCATGTGGAACTAATCAAGAAAATCCATCTAGAGCTGATCAAAACAAAACTAGTCCACAAAAGATGAAACAAATGCCTTTCACATCTTGGCAAAGGAAGGAGCTGGGACTCCCCTCAAAGCATAGTAGCATA
>gnl_Aquco_v3.1_Aqcoe1G287500.1
ATGTCTGGGGTATATGCAAATTTAGCTAAGGTTTCCTGGGGTTTTGATAAATTCGCCCAAACTGAAATTATAAAAGCATTTGTTAGTTCCCAGTCTGGCCAACATATTCCTTGCAGCCGTATAGCCTTTGATCCTTTCAACCTCACTTTCAGGCGAAATCGAAATTTGGTTTTAAGGTTTATGAAAAATGCAAAGGAGCTTATTAAAGAGGATGGAGAAATCCATATTACACACAAGTCAAGTACTTCTTACCGCGAATGGAATTTAGAAAATTTGGCTAAGCAAAATCGCCTTAAACTGATTGCGGAAGTGGAGTTTAAGCTGTGGCATTATCCAGGTTACAACAACAAATATGGATTTGGAGGTGACGAAAACTTCAACTGCTACCCAAGCAGGACATATAAATTTGGTCTTAAAGATGTTGTAGCAGAGATTGTACCATGTGGAACTAATCAAGAAAATCCATCTAGAGCTGATCAAAACAAAACTAGTCCACAAAAGAATGTTCTTGTAACAAATGCTTTTCACATCTTGGCAAAGGAAGGAGCTGGGACATCAGAGATGTTCACTTCTGAAGACGAAAGGTCTAGTAAAATTTTCACAGTGAGTCCATCACTTGGAAGGGAGGAGACTGATGGAGTTGGAAATGCAGGTCTGGTAGAACTGTTGTCTCTGGCCTCCAAAGTACAATCTGGAGTTTCACATTCACTGGGTGATACTACTGGTGTGGAAGAGCAAGGTGAATGGACTCTTGTTAGTAAGTCGAACAAAACTCCAAAAACTTCA
>gnl_Aquco_v3.1_Aqcoe1G286800.1
ATGTTTGTTTATAGGTTTAACCAAAATTTGGTTAGGTCTTTGTTGACAAATGCAAAGGAAATGATTGATGAGGGAGGGGAAATACACATTTCTCACAAATCAAATGGCTTCTTCCTGGAATGGAACTTGAAAAAATTGGCTATGGATAGTGGCCTTTGGCTCATAGAAGATGTGTGGTTTAATTTGAGTGATTACCCAGGTTATAGGACCAAATATGGATTTAGGAGTGATAATAACTTCAAT
>gnl_Aquco_v3.1_Aqcoe1G286900.1
ATGTTTGTTTATAGGTTTAACCAAAATTTGGTTAGGTCTTTCTTGACAAATGCAAAGGAAATGATTGATGAGGGAGGGGAAATACACATTTCTCACAAATCAAATGGCTTCTTCCTGGAACGGAACTTGAAAAAATTGGCTATGGATAGTGGCCTTTGGCTCATAGAAGACGTGTGGTTTAATTTGAGTGATTACCCAGGTTATAGGACCAAATATGGATTTGGGAGTGATAATAACTTCAATTGTAATCCAAGCAGAACTTATAAATTTAGTCTT
>gnl_Aquco_v3.1_Aqcoe1G287300.1
ATGGGACAGATTCTGGCAAAGATAAGTGAGCTTATCACTAATATTACTTGCAGGTTCTCTTCTAAAGGAAGTTACCAAAACATCTATAGGACTCAAGAGGTTGAAGAAGAGAGGGAAAGACTTATTACAATCCAAGACTCACATATTATTACTATTTCAAGAGAAGATGAAGATCAAGATGATCAACAAAGTAGAAATGAAGAGTTCTTACAAAGTTCACTACTAATATCTGATGCTTCTTTGCGGTTGATTAGTACTAATGAGATTGTTGATGAGAAAGGACTAGTGATTGAAATCCCTGATGCTTATTATACAGTAAGTACTAATCCTAGGGAAAATGATAATGAAAATGGAAGCAGGGGAAGTCCTGAACAGAACTCACACCCCAGCTTGGCTGGTATTGGTGCAGCATTGAAGTTGGTTAATGATGTTGCAGTTCAGAAAGAAGTCGTGGGAGGACAAGCGAAGAAAACAAATAAGCGAGCTTCCAGGACGAAAAAAGATAAATGCATAGCTGGTACTGGTGCAGCATTGAAGTTGGTTAATGACGTTGCAGTTCAGAAAGAAGACGTGGGAGGACAACCGAAGAAAAAAAGTAAGCGAGCTTGCAGGAAGAAAAAAGATAAATGGATAAAACACTACTGCAGTTCTCATAAGATACTGCTGGTAGGGGAGGGTGACTTTTCTTTCTCTGCATGCTTAGCCAAAGCTTTTGCTTCTGCTAGTAACATGATTGCAACTTCTCTTGATTCTAAAAATAAACTGAAGGAAAACTATGGGGATGCCATGTCTAACATCAATCATTTAAAGAATAAGGGGTGCACTATTTTGCATGAAGTTGATGCCACTGTAATGGCCAGTCATCCTGTGCTAAGGGGTTTGAAATTTGATCGGATCATCTACAATTTCCCTCTGGTTGGTTTCTTTAATGAATCTAGGAGGGCACAACTCAAGCGAAATCGAAATTTGGTTTTAAGGTTTATGAAAAATGCAAAGGAGCTTATTACAGGGGATGGAGAAATCCATATTACACACAAGTCAAGTACTTTTTATTGCGAATGGAATTTAGAAAATTTGGGTAAGCAAAATCGCCTTAAACTGATTGAGGAAGTGGAGTTTAATCTGCGGCATTACCCAGGTTACAACAACAAATATGGATTTGGAGGCGACAAAAACTTCAACTGCTACCCAAGCAAAACATATAAATTTGGTCCACAAAAGAATGTTCTTGAAACAAATGCCTTCCACCTTTCCGCAAAGGAAGGAGCAGGGACATCAGAGATGCTCATTCCTGAAGAGGAAAGGTCTAGTAAATTTTTCACAGTGAGTCCATCACTTGGAAGGGAGGAGACTGATGGAGTTGGAAATGCAGGTGGTGTTGTAGTCTCTGGCCTCCAAAGTACAATCTGGAGTTTCACATTCACTGGG
>gnl_Aquco_v3.1_Aqcoe1G287000.1
ATGGGACAGATTCTGGCAAAGATAAGTGAGCTTATCACTAATATTACTTGCAGGTTCTCTTCTAAAGGAAGTTACCAAAACATCTATAGGACTCAAGAGGTTGAAGAAGAGAGGGAAAGACTTATTACAATCCAAGACTCACATATTATTACTATTTCAAGAGAAGATGAAGATCAAGATGATCAACAAAGTAGAAATGAAGAGTTCTTACAAAGTTCACTACTAATATCTGATGCTTCTTTGCGGTTGATTAGTACTAATGAGATTGTTGATGAGAAAGGACTAGTGATTGAAATCCCTGATGCTTATTATACAGTAAGTACTAATCCTAGGGAAAATGAAAATGGAAGCAGGGGAAGTCCTGAACAGAACTCACAGCCCAGCTTGGCTGGTATTGGTGCAGCATTGAAGTTGGTTAATGATGTTGCAGTTCAGAAAGAAGTCGTGGGAGGACAATCGAAGAAAAAAAATAAGCGAGCTTCCAGGACAAAAAAGGATAAATGCATAGCTGGTACTGGTGCAGCATTGAAGTTGGTTAATGAGGTTGCAGTTCAGAAAGAAGACGTGGGAGGACAACCGAAGGAAAAAAGTAAGCGAGCTTGCAGGAAGAAAAAAGATAAATGGATAAAACACTACTGCAGTTCTCATAAGATACTGCTGGTAGGGGAGGGTGACTTTTCTTTCTCTGCATGCTTAGCCAAAGCTTTTGCTTCTGCTAGTAACATGATTGCAACTTCTCTTGATTCTGAAAATAAACTGAAGGAAAACTATGGGGATGCCATGTCTAACATCAATCATTTAAAGAATAACGGGTGCACTATTTTGCATGAAGTGGATGCCACTGTAATGGCCAGTCATCCTGTGCTAAGGGGTTTGAAATTTGATCGGATCATCTATAATTTCCCTCTAATTGGTTTCTTAAATGAATCTAAGAGGACACAACTCAAGCGAAATCGAAATTTGGTTTTAAGGTTTATGAAAAATGCCAAGGAGCTTATTAAGGAGGATGGAGAAATCCATATTACACACAAGTCAAGTACTTCTTATCGCGAATGGAATTTAGAAAATTTGGGTAAGCAAAATCGCCTTAAACTGATCGAGGAAGTGGAGTTTAAGCTGTGGCATTACCCAGGTTACAACAACAAATATGGATTTGGAGGCGATGAAAACTTCCACTGTTACCCAAGCAAGACATATAAATTTGCTCTTGAAAATGTAGTAGCAGGGATTGTACCATGTGGAACTAATCAAGAAAATCCATCTAGAACTGATCAAAATAATCCTAAAGCTAGTCCACAAAATAATGTTCTTGAAACATTGGTTTCAAGAACAAAGGGAGTCCACCTTTTCGCAAAGGAAGGAGTAGGGGCATCAGAGATGCTCATTCCTGAAGAGGAATGGTCTAGTAAAATTTTCGCAGGGAATCCATCACTTGGAAGGGAGGAGACTGATGGAGTTGGAAATGCAGGTGGTGTTGTAGTCTCTGGCCTCCAAAGTACAATCTGGAGTTTCACATTCACTGGG
>gnl_Aquco_v3.1_Aqcoe5G169500.1
ATGGCAGGAGAAGAGAATGATATCAATAACCCTATTGTAGTAGAAGATGATGAAGAAGAAGAAGAAGAAGAAGATGAAGATGAAGTGAAGTGGTTGAAGTACTACTCATCAAATCACCAAATACTATTAGTAGGCGAAGGAGACTTTTCTTTCTCATTAAGTTTGGCTAATTACTTTGGTTCTGCTTCCAACATTGTTTCTACTTCTCGTGACCTTCATGATATTGTAGTGAAAATGTACAGTAATGGGAAATCTAATTTGGAAAATTTAAAGAAGCTTGGAGCAATAATTATACATGGGGTTGATGCTACAAAAATGAAATTGCACACTGATTTGCGGGCGCGAAAATTTGATCGGATCATCTACAACTTTCCTCATGCTGGCTTTCATGGAAAAGAAGATCAAGTAAAACCTATTCTGAAGCACAGGGCACTGGTGAAAAGCTTCTTTAGAAATGCAAGTAGTATGCTGAGGCCTGATGGTGAAGTTCATGTCAACCACAAAACAACAGCTCCATTTAATCTTTGGGGTATTGAAGAACTTGCCTCAGACCACCGTTTGGGGTTAATTGAGCGTGTTGAATTTAACAAGGAAGACTACCCAGGTTACAACAATAAGAGAGGAGCGGGTGTTAGATGTGATGAACCCTTTCCCCTAGGAGAGTGCAGTACCTTCAAATTTAAAATAGTACCTGGATTGAAAAAGATGACGCCAAAAGTTATACCAGGATCTGGCAAAACTGAAGTGAATGTTCCAGACACGCGTATTCAGATTCCATCCCCTGGTTCATTTAACGTTGGTTTTCCACAAGCAGTTCCATTTGTAAATATGCCACCCAATATGCAGAGAACTGAGAATTTGCCACCGATCAACAGTGCTACACCTGATTGCTTTTGGATCTTTCACGAGTACTTCAAACATGCCGATTTAATGTTTGGTAGAGCAGGTTATGATGTCAGGCAAGTCACGTTCGAAACCCTTGACGCTGGTTTTGATAGGTACATGACGGGAGCTACAAGAAAAGATCCCAATGACTTCATAATGCATCTCCAAGACCTTCACAGGCTGAGTCAGTTGCGATTGGAATGGTTGCAGAGCTTGCTCCCACCAAATTCTTAC
>gnl_Arath_TAIR10_AT4G26485.1
ATGAACATAACTGCGACCTCTCTCGATTCTGAAGATGAACTGAGCATAAAATATATGGATGCGGTGGATAACATAAACATATTGAAGAGATACGGGTGTGATATTCAGCACGAGGTTGACGTGCACACAATGAGCTTCGATAATAGTTTGAGTCTGCAACGTTATGACCGCATTGTCTTCAATTTTCCTCACGCAGGGTCTCGTTTCTTTGGTCGTGAATTGTCCTCTAGGGCCATCGAGAGCCACAAAGAGTTAGTGAGAGGATTTCTTGAGAACGCTAAGGAGATGTTGGAAGAGGACGGAGAGATCCATATTACACACAAGACAACGTATCCATTTAGCGATTGGGGGATAAAGAAGCTGGGTAAAGGAGAAGGTTTGAAGCTGCTTAAGAAATCGAAGTTCGAGCTGAGTCATTATCCGGGTTATATCACCAAGAGAGGGAGTGGTGGACGTAGGAGTGATGATTATTTCCCTGTTGGTGAATGTTCTACTTACATGTTTACCCAATCC
>gnl_Arath_TAIR10_AT1G55800.1
ATGAGGGAGCTCTCGGAGCTTAACAGAGACAGAGACGGTGATGAAGAAGTGTGGGTCAAACACTATTCATCCAAGCACCAGATACTTCTCGTAGGCGAAGGAGATTTCTCCTTCTCTTGCAGCTTAGCCACTTGCTTCGGCTCTGCTTCCAATATCTATGCTTCCTCTCTCGATTCATACGATTATAAACCTGTTAACAAAGGTTGCAGCTTTAAGCTCGATTTCCTCAGTTGTTGCATGTCTTTTATGGTAATTAAACCAGATGATGTGGTTAGAAAATACAAGAATGCAAGATCAAATCTTGAAACATTGAAGAGACTTGGAGCTTTCCTTTTACATGGAGTTGATGCTACCACACTGCATTTTCATCCTGATCTTCGTTATAGAAGATTCGATCGTGTCATCTTCAACTTCCCGCACACCGGTTTCCACAGGAAAGAGTCTGATCCCTGTCAAATACAACCAGCTGCTGCAACTTTGAGGAATTTGTTTAAAGATTTTTTACATGGTGCAAGCCATATGCTAAGAGCTGATGGAGAACTTGAGGCGTTCGAGAAGAGAAACTACCCTGGTTATGAGAATAAGAGAGGAGATGGGTCTAGATGTGACCAACCTTTCCTTTTGGGAGAGTGCAGTACTTTCAAGTTCAGATTCTCTCGTGTCGCCAAGGAACTTTATGCAGAGAAGGTGAAGGAAGTAGAATCAAAGTGTCCCCGAGAGTTATCAACTCGGGCGATGAATAAGAAACATGCCCGTTTTGAAGACAGCTCGATACATCTTGAACTGCCAAGATGCACTAAACGGTTCAAAAGAGTTTCTCTTGAAATGCATAATGGAGAATTACAACGAATGTACAAGCTAGCCAAGAACCGTTCCCTGAACGCTCTCTCCGATTCAGAGGAGTTTCTCATGGAATTCATAACGGGAGAGTACGAAAAATGT
>gnl_Arath_TAIR10_AT1G55790.1
ATGGCGATGAGAGAGCTCTCGCAGCTTAACAGAGACAGCGACGGTGATGAAGAAGTATGGGTCAAACACTATTCATCCAACCATCAGATACTTCTCGTCGGCGAAGGAGATTTCTCATTCTCTCACAGCTTAGCCACTCTCTTCGGCTCTGCTTCCAATATCTGCGCTTCCTCTCTCGATTCATACGATGTTGTGGTTAGAAAGTACAAGAAGGCAAGATCAAACCTTAAAACTTTGAAGAGACTTGGAGCTTTACTTTTACATGGAGTTGATGCTACCACACTGCATTTTCACCCTGACCTTCGTTATAGAAGATTTGATCGCGTCATCTTCAACTTCCCTCACGCCGGTTTCCACGGCAGAGAGTCTGATTCCTCTCTTATACGGAAGCATAGAGAACTGGTGTTTGGATTTTTCAATGGTGCAAGCCGTTTGCTAAGAGCTAATGGGGAAGTTCATGTCTCTCACAAGAACAAAGCACCTTTTTCTGAGTGGAATCTCGAGGAGCTCGCTAGCAGATGCTTTCTTGTGTTGATTCAACGTGTGGCCTTCGAGAAGAACAATTACCCTGGTTATGAGAATAAGAGAGGAGATGGGCGTAGATGTGACCAACCTTTCCTTTTGGGAGAGTGCAGTACTTTCAAGTTCAGATTCTCTCGTGTCGCTAAGGAACTTTATGCAGAGAAAGTGAGATCGAGAGAAGTGAAGGAACGAGAATCAATGTATCCGGAAGCTATTTTAAACAAGCAGCCAGTGTCATTTGACCATAGGTATCGCCTCCAAACAGAATTTGAAGCTATCGCGGGGACTATAACCTTAGGCAAGTCCAAGATCCTCTGGTTAAGTCAAGAGAAAGGACATCTCCATTGGATCTTTGTTACTACCAAGAACGTAGATGTTTACAGCTCGAAGATTCCCGTTTTCCTCATCTGTACGCTGGAGAGTCGCCAGAGAGACATCGCCTGCTTTGTCAAGACTTTCCAGTTCAAGCTAGTCAAGAACCACTATCCGAATACTCTAACCGCTGGAGTGGAGTTTCTCGTGAAATTTATAACTGGGAAGTACGAAGAATGTCAACAAGTAACTTATCTTCGAAAGAACTTCTCAGGATACGGTGATGGAAACAAGCAACGCATAGTTTTGAAAATGGATATGAGTGATGAGAAATCTATGAAGAAAGCTATGAAGATCGCATCTGCAAAACCTGGTGTGAGATCGGTCTCGATTCAGGGACAGAACGATCAGTTGGTTTTATTGGGAGAAGGGATTGACTTAGCCGAGCTAACACGTGAGCTTAAGAAGAAAGTTTGCATGACGACTATCATCACCGTTCAGGCTGCGCCACCGCAGCAGCCACCGCAACCTCATCCTATGGGCCAGTACAACCAGATGCCTCCGGCGAGAAGATGTACCTGTGAGATACCGAATTCAGGTTTCTGCGGATTTTGTAGATCTATGAGTCAACCCAATTATCAGGTGGTACCATCGCCGTATTATCCCCCGATGCTCTATTGTCGAGATGAGACCGATGGCTGTAGAATTTTG
>gnl_Arath_TAIR10_AT5G56060.1
ATGGAGTTTATGGGTACTATAAACTTGCAACAATATAGCAACAAGCAAAAAATACTTTTGGTCGGAGAAGGAGACTTTTCGTTTTCTTTGTCTCTAGCCAGAGTTTTTGGTTCTGCCACAAACATCACTGCGACCTCTCTTGACACTCGAGAGGAGCTAGGGATTAAGTACACTGATGGAAAAGCAAATGTGGAAGGGTTGGAGTTGTTTGGGTGCACAGTGGTCCACGGTGTTAACGTCCACTCCATGTCCTCAGACTATCGCTTAGGTCGATACGATAGAATCATCTTTAATTTTCCCCATTCAGGATTAGGTTTTGGTTCAGAGCACGACATCTTCTTCATTATGTTACACCAAGGACTCGTCAGAGGATTTCTGGAGAGTGCAAGAAAGATGCTGAAAGATGAAGATGGAGAGATTCATGTGACACATAAGACAACAGACCCATTTAACAGGTGGGGGATTGAGACTCTAGCTGGAGAAAAGGGTTTGCGTCTAATCGGGGAGATCGAATTTCACAAATGGGCATTTCCAGGTTACTCCAACAAGAAAGGAGGTGGAAGTAACTGTAACTCTACCTTTCTGTTAAGAAGGATACTTTCCTTACTAGATTATCATGTATATTCTAGTGTATATTCCTTTAGAATATACATGATAATC
>gnl_Arath_TAIR10_AT5G25030.1
ATGGATGTTCAGGAATCTAAAAGGTTAAGTCGATATAGCAATGAGCAAAAAATACTCGTGGTCGGAGAAGGAGAGTTTTCATTTTCTTTGTCTTTAGCAAAAGCCTTGGGTTCTGCCACCAACATCACTGCAATATCGCTTGATATTCGAGAGGATCTAGGGCGTAATTACAACAATGGAAAAGGGAACGTGGAAGAGTTGGAGAGACTTGGTTGCACTGTGGTCCGTGGTGTTAATGTACACTCCATGAAATCAGACGATCGCTTAGCTCATTACGACATAATCATCTTTAATTTTCCTCATGCAGGGAAACGCAATAAGGTATTTGGAGGATTTATGGAGAGTGCAAGAGAGATGATGAAAGACGAAGATGGAGAGATTCATATCACTCTAAACACACTAAACCCATTTAACAAGTGGGATTTAAAGGCTCTAGCTGAAGAAAGTGGTTTGCGTTTAATCCAGAGAATGCAATTCATTAAATGGGCATTCCCAAGTTCCTCCAACAAAAGAGAAAGTGGAAGTAATTGTGATTTTATATATCCTATCGGATCAGCTATCACTTACATGTTTAAGAAA
>gnl_Arath_TAIR10_AT5G56075.1
ATGAACAGAATACTTAATATATACCTTTCGAATTACATAAATGCCCACAAAGTTCGAAGAGTCAAACTACTTGTAAACAAACAAAACCAAACATTTAATACCTCTTTGACCCATGCATCCATAAATACATATGTATACCAGTTTATATGCAGGTATACATGGTGTGAGATGCAAACGAATGTTCAGGAAACTAAAAGGTTAAGACATTACACTAACAAACAAAAAATTCTTTTGGTCGGAGAAGGAGACTTCTCCTTTTCTCTGTCTCTAGCTAGAGCCTTTGGTTCTGCATCTAACCTCACCGCAACCTCTCTCGATACTCAAGGGGAGCTAGAGCAGAAGTTTAAGAATGGGAAGGCGAATGTAGAAGAGCTGGAAAGACTCGGGTGCAGCGTGGTCTATGGAGTTAACGTGCACTCCATGATCACAAAACCTAGCGTTGGTGGTTCTGCGATATATGACAGAGTCATCTTCAATTTTCCTACGCATGAGCTTGTACGAGGGTTTATGAAGAGTGCAAGAGTGTTGGTGAAAGATGAAGACAAGGGAGGAGAGATTCATGTGATTCATAAGACAGAATATCCATTTAGCGAGTGGAAGCTCAAGACTTTGGGTGAGAAAGAAGGTTTAGATTTGATCCGTGAGGTCGAGTTTTGCTTAAGTCATTATCCTGGTTATTTCAACAAGAGAGGAAGTGGAGGTTATAGTGACTCTAGCTTCCCTGTTGGGAAATCTTCTACTTTCATGTTTACGAAACAGTTCTTTTAT
>gnl_Betvu_v1.2_Bv4_087270_fixp.t1
ATGGTAGAAGAAGAAGAAACAGAGAAATGGCTGAAATATTATTCATCATTTCATCAAATACTACTAGTGGGTGAAGGTGACTTCTCTTTTACGCTGTGTTTGGCACAATTCTTCGGCTCTGCTTCCAACATTGTTGCCACTACACTCGACTCTTATGAATCTTTGACAAAGAAGTACAAGAGAGCAAAAAAAAACTTGGAATTGTTGGAGAAGTTAGGAGCATTTGTTATACATGGGGTTGATGCAACCAAAATGAAGCTACACACTGACATTAAGATGAGGAAGTTTGATCGTATTGTCTTCAACTTCCCTCACGCAGGTTTCCATGGAAGAGAACAGAATCTGCAGCTTATCAAAAAGCATAGGATGCTTGTGGCTGGGTTTTTCAACAATGCCAGTGGTATGCTACGACCAAATGGTGAAATTCATGTTAACCACAAAACATCTGCTCCGTTTTGTCAATGGAATCTCGAAGAACTTGCTTCTCGAAACTCGCTTCTATTGCTTGAATCTGTTCCATTCAAGATTGAAGACTACCCTGGTTATAACAACAAGAGAGGAGATGGGTCGAGATGTGACGAGCCTTTTCGTTTGGGAGAATGCAGCACTTTCAGGTTCATTTTCTCAACTCGGTGTAAGAAGATATCCACCAATCACAGTCACAGCACTTCAGTGAAAAATCATACAACTTCTGAGCAAAATAACCGGGTAAAGCTTTTCTCTGGACATGTAGGTTCCCCGGTCTATTATGATAAGTTTAGAGAAGAATTTGGTTGGTTATTTTCTTGGTATTTTACTCATGTTGAGGAGACATTCGGGCTTCATGAGGAAAAAATTGTCTACAACGTACATAAAGCAGTAAAACGAAGCTATGACAGATTCGTTACTATATCTTCTGGAAGACCGTCAAGTGACTACATCGAATTTCTAAGGGAGCTCCGTCACTTGAGTCTTAAGAGGATAAAGTGGTTAGAGCAGAGTTTGGATGGTATGCGTCGACGT
>gnl_Betvu_v1.2_Bv5_121820_zpna.t1
ATGCCAATGCCAATTTTCAAGATGAAAGAGGAATTGAAAGAAATAGAAGAAGAAACAAAATTTGATGAGGGTGAGAGTGATGAGAGTGAGTGTGAGAGTGATGAGAGTGAGTGTGAGACTGAGAGTGAGTGTGAGAGAGGAGATAGTAAGTCAATAATGCATTATACATCATCACAGAAGATATTATTAGTAGGAGAAGGAGACTTTTCATTTGCTCTAAGTTTAGCCAGAGCTTTCGGAACAGCCTACAACATGGTTGCCACCTCTCTCGATTCTCTGGAGATGTTAGGGAAGAAGTACAACAATGGAGTAGAGAATGTGCGAGAATTGGAAGATAGAGGATGTATTGTGTTACATGGGATTGATGCTACTCAAATGAGCCAACATTACTTCCTTTCTACTCAGAGGTTTGATCGCGTTATCTATAACTTCCCACATGTCGGGTTTATGTTCCCTGAAGATAGCTTTTGCCAAATCAAGATGAACAAGCAGCTCGTGAAGGGGTTCTTAATGAACGCGAAATTGCTGTTGATGAGACCGAAAGGAGAGGTGCATGTAAGTCATAAGGAAGGGCAACCGTATAACCAATGGGACTTGGCTAAGAAGGCTGCAAAAGCCGGGCTTGTGTTCCACCATAAGGTGCCCTTCTGCAGGACTGACTACCCGGGTTACTCCAACAAACGCGCTCATGGCTTCTTCGCAGATAATTCCTTCCCGTTGTTTCCTGCTTCCACCTTCATCTTTCACTTTGATAACCTCACTACT
>gnl_Betvu_v1.2_Bv8_199620_kncq.t1
ATGATAGAAAAAGAAAAGTGGGTAAAACATTATTCATCTTCACATCAAATATTATTGGTGGGTGAAGGAGATTTCTCTTTCTCACTATCTTTGGCTATTGGTTTTGGTTCTGCTTATAATCTTTTTGCCACTTCTTTCGACTCATATGATACCTTGGTCAAATCCTATAAGAAAGCAAGTTTAAATTTGCGGCAGTTAGAGCTAATGGGAGCCACCCTTTTACATGAAGTGGATGCAAGATTAATGAAAGACCATCCACTCCTCAACAAAATCAAGTTCGATCGCATTGTCTATAACTTTCCCCATGCTGGTTTCTACGGGAAGGAAGACAATCCTTTTATGATCAAGATGCATCAGGAACTAGTCCTTGGCTTCTTCAGTAACGCCAGATGGTTGCTACGACCTAACGGTCAAATTCATATTACTCATAAAACCAAATCTCCATATTCATATTGGAATCTTGAAGAACTTGCATCGAAGAACTCCCTTCGCCTAAATGATTGTGTTGCTTTCGATATCAAGGACTACCCCTTTTATGAGAACAAAAGAGGCCATGGTTCAACAAGCGATGAGCCTTTCTACTGGAGAGATAGTTGTACATTCAAATTCAGTGTCGAGCCACTTTCCACTCATATCCAACTGAGTTACAGGGAAGCTCTGCCTCGAGTCAAGTTCATTGTTAAAGCAGAAGTTGAGATCAATTCTGGGGCAGCAGGATATGCAGGGGCCCTATGGGACGAAAACCATACAATCCGAGCTATGTTTTGTGGGCCATTGCCTTGTTACATCATGGATACCAATGTTGCAGAATTGCTTGCTATCAAAGTTGCATTACTCATGTTTGAGAGATCAGAGTTGTGCTGTAGAAATGTGGAGCTCGTTGTTGAAAGCGAATCAAACCATGCAGTTTCATGGATCAAATCACACTTTGGAAACCCCAGAGAGGTGCTGGTGGACCTTCAGGAGATTAATATGGTTTTGAACCGTGTCCGGAATCATGTTCAATTTTGCTGTGGTTACAAAGAATATGGAGATGAATCCTACCGTTTCGTCCATGAGTTGGCAAACAAGGCAATGCTCACAAACAAGATGTATGAAGCTTGGTTCCCAAATTCCAAA
>gnl_Carpa_v0.4_evm.model.supercontig_27.200
ATGGGGAAAGAAGAAGAAGAAGAAGAAATAAAAACAAAAGAGGAAGAAGAAGAAGAAGAAATAAAAACAAAAGAGGAAGAAGAAGAAGAAGTAAAACCAGGAGAGGAAAAAGAGGAAGAAGCAAAACAAGAAGAGGACAATGAGGGAGAAGTAAAACAAGAAGAGGAAAGAGAAGAAGTAAAGGCAGAAGAGGAAAGAGAAGAAGAAACAAAACAAGAAGAGGACAATGAGGAAGAAGTAAAACCAGAAGAGGAAAGAGAAGAAGTAAAACCAGGAGAGGAAAAAGAGGAAGAAGCAAAACAAGAAGAGGACAATGAGGAACAAGTAAAACCAGAAGAGGAAAAAGAGGAAGTAAAACCTGAAGAGGAAAGAGAAGAAGTAAAGCCAGAAGAGGAAAGAGAAGAAGTAAAACCAAAAGAGGAAATAGAACAAGTAGAAAAATGGATGAGTCATTACTCATCAAAGCAACGGATCTTACTGGTCGGAGAAGGAGACTTCTCGTTTTCCCTCTGCTTAGCCAGAGCTTTTGGCTTCGCAGGAAACATGGTTGCTACTTGCCTTGATACCCAAGTGGATTTAGATGAAAAATACGATAATGGATTGAGGAATGTGAGGGAACTTGAAGAGAGAGGCTGCTTGGTACTTTACGGAGTGGATGTAAAAGAGATGAGCCAACACTGGTTGAACGAGGAACTGGTGGAGAGTTTTATGGAGAATGCTAGAGTTCTACTGGAAGAGGATGAAGGTGAGATTCATGTGAGCCACAAGGAAGGATATCCTTACAACAGATGGGGATTAGTGGTTAACGCAGAAAATAAAGGTCTGGTTTTGCGTGATGCTGTTCGCTTCTGCAAAGATGATTACCCTGATTACCACAACAAAAGAGGCAGCGGTAGCTTTTCTGACCGTACATTTAAGCTAGGCCTTTGCAGAACTTATAAGTTCAAGAAGCTCAGC
>gnl_Carpa_v0.4_evm.model.supercontig_27.201
ATGACAATGGTCTGTTTGACGCAGAGGATTTTAAGTAACGAATATGGAAATGGATCGAGTAATGTGAGAGAACCTGAAGAAAGAGGCTGCTTGGTGTTGTACGGGGTGGATGTAAAAGAGATGAGCCAACATTCCTTTCTCATTTCCCAGAGATTCGATCGCATCATCTTCAACTTTCCTAATGTTGGTTTCCCAGTTTCCCAGTTTCCCAGTTTCCCGATGATGCCCCCATCCAAATCCAGTTACGTATATGCAATTTTGAACGCGGAATTGCTTGCGGGTTTTATGGAGAATGCTAAGTTCTACCGAAAGAGGATGATGGTAGAGATTCATGCGACCCACAAGGTAGGATATCCTTACAACAGATGGCGATTAGATAAGAGCGCAAAGAAGAAAGGTCTGGTTTTGCATGACACTGTTCCCTTCTGCAAAAAAGTTTACCCTGATTACCAGGCAGCCGTCAGTCTGCTAACCCTAAGTTTAAGCTCCGCCTTTGCAGCACTTTTAAAAGTTCAAGAACGATCA
>gnl_Carpa_v0.4_evm.model.supercontig_27.202
ATGGTTTTGGGTGATGGGCTTTCTGAGGATTTAAGTAACAAATATGTAAATGGGTCCAGTAATGTAAGAGAACTTGAAGAGAGAGGCTGCACGGTGTTGTACGGAGTGGATGTAGAAGAGATGAGCCAACATTCGTTTCTCAGTACCCAGAGATTCGATCGCATCATCTTCAACTTTCCTCATGTTGGTTTCTTGTTTCCCGAGAATAACCCCTACCAAATCCAGTTATGTATTTCTATCTATTATACTTCGGAGTGGTTGATACATACAAGGTTGAACGAGCAATTGGTGGAGGGTTTTATGGAGAATGCTAGAGTTCTACTGAAAGAGGATGAAGGTGAGATTCATGCGAAGCCACAAGGAAGGATATCCTTACAACTGTTGGGGATTAGTGGAGAACGCAGAGAGGAAAAGTCTGGCTTTGCA
>gnl_Carpa_v0.4_evm.model.supercontig_27.204
ATGGGGAAAGATGATTATGAAGTAGGAGAAGAAGAAGTAGAATCTAAAGAGGAAGAACTAGATGAAGATGGTGATGATGATGATGATGACGACGACGACTGGGATGACGAAAAACCAGGAGCAGAAAAATGGAGAAAACATTACTCATCAAAGCATCGAATCTTGTTGGTTGGAGAAGGAGACTTCTCTTTCTCCCTCTGCTTAGCCAGAGCCTTTGGCTTTGCAGGAAACATGGTCGCCACTTGCCTTGATACCCAAGAGAACTTAAGTAAAAAATATGGAAATGGATGGGGGAATGTGAGGGAACTTGAAGAGAGAGGCTGCTTGGTGTTGTACGGAGTGGATGTAAAAGATATGAGCCAACATTTCTTTCTCAGAACCCAGAGATTCGATCGCATCATCTACAACTTTCCTCATGTTGGTTTCTTGTATCGTGAGGATAGCTTCTGCCAAATCCAGTTGAACAAGAGATTGATAAAGGGTTTTATGGAGAATGCTAGAGTTCTGTTGAAACAGGAGAAAGGTGAGATCCATGTGAGCCATAAGGAAGGATATCCTTACAACAGATGGGGATTAGTGAAGAACGCAGAGAAGAAAGGTCTGGTTTTGCATGAGATTGTTCCCTTCAGCAAAGATGATTACCCGGGTTACCACAACAAACGAGCAAATGGTACTCGTCCTGATTTACCATTTTCTCTCGGCGATTGCAGTACTTATAAGTTCAAGCTCAACCATGCTCCCAAATTTACT
>gnl_Elagu_v2.0_p5_sc00068.V1.gene78
ATGAGAACTCGAAAGAGAAGGGTGAGAAGGGAGCTCTCACCAGAGGATGCGGAAGAAGCCAAGGAAGAGGCGAACGAGGAGGAGACGGAGAAGGTGATATGGGTGAAGCACTACTCGTCATTGCACGAGATACTGTTGGTGGGGGAAGGAGACTTCTCCTTCTCCTTCTCTCTAGCCAATGCCTTTGGCTCTGCATCCAATATTGTTGCCACGTCCCTGGACTCACATGATGTTGTGGTGGTCAAGTATGCAAAAGCTAAGACACATTTGGAAAGTCTGGAGAAGATCGGGGCAACCATTTTACATGGTGTTGATGCGACAAAAATGAAACTTCATACTGATTTGAAGATGCATAAATTTGATAGGATTGTGTTCAACTTTCCACATGCAGGTTTTAAAGGAAGGGAAGAACAGATGAAATTGATCAAGAAACTAGTGCAGGGTTTCTTTAAAAATGCCAGCCACATGCTTCGACCCTATGGGGAAGTTCATGTAAGCCATAAAACAGGAGGCCCATTTCGCAAGTGGAACCTTGAAGAACTTGCTTCCAAGAACTCTCTTATTCTGGTAGAATGTTCTAATTTTAAGATCGAAGACTACCCAGGTTATAATAACAAAAGAGGAGATGGACCGAGGTGTGACCAGACATTTCCCTTGGGTAAGTGTTGCACGTTCAAATTTAGGATTGGTGAAATCCTAAAATTGAAGCAAGCCTGCAAAAAGAAGATGGATGCAACATCAAACATGGATTTTTCCTATGGAAGATGTGGAACTAATACAACTGAAATTGATGATGATCGTCTAAGAAGTATTAGCAGAGTCAATCACCCAGTTGCCATTCAGAATCCTGGAGCTGTTTACTTGGACAGTGTTTGGGGTAGAGCAAAGCCCGCTTTTGGAATTAATAGTGTATATTTGAGGGTATATAGAAATTATTTGGAAGATGTCCGCATGGTTTCTAGATATGGTCCAGACTTGAGCTATGCCAACTTTGGAAATTCGAATAATGTTTATGTCAATGAAATGAATGGAACACTTGCCAGAACTAACAGCGTTTACATGAGAGGTCATCGAGAACTTTGTGATATGAGCAGTTTTAGACAGGTTAATTCACCAAGGACGTTTGGACCTCAAGAAACAGAAGCTACTCCCATCCGGGTGACTTCAAGAGCACATTGGTAC
>gnl_Eucgr_v2.0_Eucgr.L02489.1
ATGGAAGCTAAACGCATCAAGCACTACAGCAATTTCCACTGTACACTGCTTGTGGGCGAGGGTGATTTTTCCTTTGCAGCTTGCTTGGCCAGGACATTCGGCTCCGCTGCTAACATGGTCGCCACCTCTCTCGACTCGAGAGCTACGTTGAGGGTGAATTATGCAACATCAGCGATTGACAACTTGGAAACGATCGAGGGTTTGGGGGGTACCGTTTTGCATGAAGTGGACGCTCATACCATGAGCGAGCATCCCATTCTCAAGCACAAATCCTTCGATCGAATCGTCTACAATTTTCCTCATGCTGGCTTCAGCGGCCCCGAGGCAACCTTAGACCAGATTGAGCTTCACCGAGATCTGGTGAGAGGCTTCCTGAAGAATGCGAAAAAGATGGTCACCGTGGATGGAGAGATTCATGTGACGCACAAGAAAGCTCATCCATACAGCAGGTGGGAAATCAAGGAGCTGGCTGAGGAACAAGGCCTGTTTTTGGTCGAGGAAGTGCCGTTCTACATGTGGGATTATGAAGGGTATGTCAATCGGAGAGGCTCAGGCTTCAAGTGTCATGGTACTTTCCCTGTCGGAGAAGCCTCTACTTACAAGTTTACCAAAAATGATCATGGAATGAATTGCGCTAATGCTCTGCCTAACTTGAGCCTGGCCGATCGTGTTGAGTCTGTT
>gnl_Eucgr_v2.0_Eucgr.L03451.1
ATGCACGTGAAGAAGAAGAAGAGGAGCATCAAGCACTATAGCAATTTACACAAGATATTGCTGGTCGGCGAGGGAGATTTCTCCTTCGCTGTTTGCTTGGCCCAAGCATTTGGCTCCGCCGTTAACATCGTCGCCACCTCTGTCGACTCCCAAGTGGACCGACCGGAAAAGTGTCGTCAAAGTGGTTGTACAAAAGAGCGAGCGCCCAACATTGAGATTCTTGAGGGACTTGGCGGCACCATTTTGCATGAGGTTGACGCCCATAACATGACTGAACACCCCGACCCCAGGCACAAATCTTCCGACCGGATCGTCTTCAATTTCCTGCACACCGGTTACAAGGGTCACGACCATTCGAACTCCCAAATTCAGCGACACCAAGAACTGGTGAGAGCGTTCTTGAAGAGCGCAAGGTCGATGCTGACCAGAAATGGCGAGATTCACGTGACGCACAAGACGGCCTATCCCTTCAGCAAGTGGGAGATAGAGAAGCTGGCCGAGGAAGACGAAAAGCTGCGTTTGGTTGAGAAGGCAAAGTTCTCGGAATCGGACTATTCCGGTTATGTCAATAAGAGGGGAGATGGGTCA
>gnl_Eucgr_v2.0_Eucgr.F01440.1
ATGGTGGAGGAGAGCGAAAGGACACGACTTGGAAGCGAAAATGGCGAGGAGGGAGAAGGAGACATAGAGGGTCGGAGGCAGAAATGGCTGAAACACTATTCACCGCATCATCAGATTCTGCTGGTGGGCGAAGGAGACTTCTCTTTCTCGTCCAGTTTGGCCTCTGCTTTCGGCTCTGCCTCCAACGTTACCGCCACTTCCCTTGATCTTTATGATGCCTTGATCAGGAAGTATAAGAAAGCAAAATCAAATTTGGGGAATTTAAAGAAGCTGGGAGCTTTCCTGTTGCATGGAGTGGATGCCACCATAATGAATTATCATGTAGATTTGAGAGTGCGGAAGTTCGATCGAATCATCTTCAACTTCCCTCATGCGGGGTTCCTTGGAAGGGAAGACGACGTGCACTTGATGTGCATGCATAGGACACTTATGTTTGGCTTCTTTTGCAACGCGAGCCAAATGCTTCGTGCCGATGGGGAAGTACACGTAAGACACAAGACCAATGCTCCATATTGCTTTTGGAAGCTGGAGGAACTTGCATCTTGGAATTCTCTGAACTTGATCGATCGGACAGCTTTTGAAAGCAAGAATTATCCAGGATATCACCACAAGCGCGGAGATGGCTCGAGATGTGATGAACTCTTTCATTTGGGGCCTTGCAGTACCTTCAAGTTCAGGTTCTACCCTAGATCTTGGGAAGTGTTAAGAGAGTCAAAGATGCACATCAATGCAATTCATGGAGAATATTGGCCAATTTATGGGAGTCCAGTTCAGATGCCTGTAGAGTTCCCACCGATTTATGAGAGATCAGTTCAGTTGCATGGTGGATCTGAGCAAATTTATGAGAACTTAGTCCAGACACAGGAGCAGTCGCTGCCACTCTCATTTGGTCCCTTTCCTTCAATGACCCATGTTCCGTTGCCCAGGAATACACTTGTAGAGTTGGGAATGAATTCTAGGAACGAATATGGAGGGATTAACACAGGAGCGGTTGCTGCCACTCTCATTTGGTCCCTTTCCTTCAATGACCCATGTTCCGTTGCC
>gnl_Eucgr_v2.0_Eucgr.F01443.1
ATGGCGAAGGAAAGCGAAAGGACAGGATTTGGGAGTGAAAATGACGAGGAGGGAGAAGGAGAAATAAAGGGTTGGAGGAGGAAGAAATGGCTGGAACGCTACTCGCCACATCATCAGATCCTGCTGGTGGGGGAAGGAGACTTCTCTTTCTCGTCAAGTTTGGCCTCGGCTTTTGGCTCTGCCTCCAACATGACCGCCACTTCGCTTGATCATTATGATGCCTTGATCAGGAAGTATGAGAAAGCAAAATCAAATTTGGGGAAGTTAAAGAAGCTGGGAGCTTCCCTATTGCATGGAGTGGATGCCACCAAACTGAAATACCATCCAGATTTGAGAGTGCGGAAGTTTGATCGAATCATCTTCAACTTCCCTCATGCAGGGTTCCTTGGAAAGGAAAACAACGTGCAGTTGATTGACATGCATAGGATACTTATGAATGGCTTCTTTCGCAATGCAAGCCAAATGCTTCGTGCTGACGGGGAAGTACATGTAAACCACAAGACCAAAGCTCCATATTGCCATTGGAAGCTGGAGGAACTTGCATCTTGGAATTCTCTAAAATTGATTGATCAGACAGCTTTTGAAAGCAAGAATTATCCAGGATATCACCACAAGCGTGGAGATGGCCATAGAAGTGATGAGCTCTTTCATCTGGGGCCTTGCAGTACCTTCAAGTTCAGGTTCTACCCTGGAGCTAGGGAAGTGTCGAGAGAGTTGAAGACGCACAACAATGCTATTCATGGAGAATATTGGCAAATTAATGCGAGTCCTGTTCAGATGCCTGTGGAGTTTCCACTAATTTATGAGAGATCAGTTCAGTCGCATGGAGGATCTGAGCGAATTTACGAGAACTTGATCCAGAAACAGGAGCAGTCGCTGCCACTCTCATTCGATCCCTTCCCTTCGATGACCCATGTTCCTTTGTCCAGGAATACACACATAGAGTTGGGAATGAATCCCAGGAACGAATCTGGAGGGACTTGTGCTTATCACCGAAGCATTATGCAGGAGGTACTCCAAAGGACATGTTACGATGATGTAGGGTTTCCCTCGGTCCCTCTGCCTGGTCTTGCCTCTGAACAACATTATACAGATGTGGAAAGAAGAACATATGTTGGTGACCCGCATCTTTTCCAAGGGACCCAACAGCGGGAGAACTTGAGGAGGCTCATATATTCGTTTGGTAGGCAGGGACTGGATGGCACTTTCCTTCTGAATGAAGGCTATGCAGAGGAATCTCGACGCTGGCAAGGGGTAGAATATTTTGGAATTGGTGCTGGTAAATGG
>gnl_Eucgr_v2.0_Eucgr.F02013.1
ATGGAAGCTAAACGCATCAAGCACTACAGCAATTTCCACTGTACACTGCTTGTGGGCGAGGGTGATTTTTCCTTTGCAGCTTGCTTGGCCAGGACATTCGGCTCCGCCGCTAACATGGTCGCCACCTCTCTCGACTCGAGAGCGATTGACAACTTGGAAACGATCGAGGGTTGGGGGGGTACCGTTTTGCATGAAGTGGACGCTCATACCATGAGCGAACATCCCATTCTCAAGCACAAATCCTTCGATCGAATCGTCTACAATTTTCCTCATGCTGGCTTCAGCGGCTCCGAGGCAACCTTAGTCCAGATTGAGCTGAACCGAGATCTGGTGAGAGGCTTCCTGAAGAATGCGAAAAAGATGGTCACCGTGGATGGAGAGATTCATGTGACGCACAAGAAAGCTCATCCATACAGCAGGTGGGAAATCAAGGAGCTGGCTGAGGAACAAGGCCTGTTTTTGGTCGAGGAAGTGCCGTTCTCCCTGCGGCATTATGAAGGGTATGTGAATCGGAGAGGCTCAGGCTTCAAGTGTCGTCGTACTTTCCCAGTCGGAGAAGCCTCTACTTACAAGTTTAGAAAAATGATCATGGATTGCAATGCGCTAATGCTCTGCCTAACT
>gnl_Eucgr_v2.0_Eucgr.F02009.1
ATGGTGAGGGCGAACTTATTACGTAACAATGGAGATGCAAGTGAAGAAGAAGAAGAGAAGAGCATCAAGCACTATAGCAATTTACACAAGATATTGCTGGTCGGCGAGGGAGATTTCTCCTTCGCTGCTTGCTTGGCCCAAGCATTTAGCTCTACCGTTAACATCGTCGCCACCTCCATCAACGCCCAAGTGTCGTCAAAGTGGTTGTACAAAAGAGCGAGCGCCAACATGGAGATTCTGGAGGGACTTGGCGGCACCATTTTGCACGAAGTTGACGCCCATAACATGACTGAACACCCCGACCTCGGGCACAAATCTTTTGACCGGATCGTCTTCAATTTCCAGCACACCGGTTACAAGGGTCACGACCATTCGAACTCCCAAATTCAGCGACACCAAGAACTGGTGAGAGCGTTCTTGAAGAGCGCAAGGTCGATGCTGACCAGAAATGGCCAGATTCACGTGACGCACAAGACGGCCTATCCCTTCAGCAAGTGGGAGATAGAGAAGCTGGCCGAGGAAGACGAAAAGCTGCGTTTGGTTGAGAAGGCAAAGTTCTCGGAATCGGACTATTCCGGTTATGTCAATGAGAGGGGAGATGGGTCA
>gnl_Eucgr_v2.0_Eucgr.F02011.1
ATGGAAGCTAAACACATCAAGCATTACAGGAATTTCCATAGGATACTGCACGTGGGCGAGGATCGAGGGCTTTGGGGTTTGCATGAAGTGAACGCCCATACCATGAGCAAACACCCCATTCTCAGGCGCAAATCCTTCGATCGAATCGTCTACAATTTTCCTCATGCTGGCTTCTACGGCCCCGAGGAATCCTTACTCCAGATAGAGCTTCACCGAGATCTGGTGAGAGGCTTGAAGAATGCGAAAACGATGCTCACTGAGGATGGAGTGATTCATGTGACGCACAAGACGGCTCATCCATACAGCAAGTGGGAGATCGAGAAGCTGGCCGAAGAACAAGGCCTGTTTTTGGTTGAGAAAGTGCGGTTCTCGGTGCGGGATTATAAAGGGTATGTTAATCGGAGAGGCAAATGTTGGATGCAAATTGCGCAACCCCAGATCTCCATAATCAAAACAAGAACATGCATAATTGAG
>gnl_Eucgr_v2.0_Eucgr.F01441.1
ATGAAACATCTTGCAGATTTGAGTATGCGGAAGTTTGATCGAATCATCTTCAACTTCCCTCATGCGGGGTTCCATGGAAAGGAAGACAACGTGCAGTTGATCAAAATGCATAGGATGCTTATGAATGGCTTCTTTCGCAATGCGAGCCAAATGCTTCGTGCTGATGGGGAAGTACACGTAAGCCACAAGACCGATGCTCCATATTGCCATTGGAATCTGGAGGAACTTGCATCTTCGAATAATCTGGGATTGATCGATCAGACAGCTTTTGAAAGCAAGAATTATCCAGGATATCACCACAAGCGCGGAAATGGTGGGAGATGTGATGAACTCTTTCCTCTGGGGCCTTGCAGTACCTTCAAGTTCAGGCTCTACCCTGGAGCTCGGAAAGTGTTGAGAGAGTTGAGGACGCACAACAGTGCAATTCATGGAGAATATCGGCAAATTAATGAACGTCCAGTTCAGATGCCTGTAGAGTTCCCACCAATTTATGAGAGATCAATTCAGGTGCATGGTGGTTCTGAGCGAATTTATGAGAACTTGGTCCAGACACAGGAGCAGTCGTTGCCACTCTCATCTGGTCCCTTTCTGTCAATGACCCATGTTCCTTTACCCAGGAATAGACGTATCGAGTTGGAAATGAATCCCAGGAACAAATATGGAGGGATTAGTGCTTATCACCGAAACATCATGGAGGAGATACCACAAAGAACATGTTATGATAATGTGGGGTTTCCCTTCGTCCCTCTGCCTGGTCTTGCCTCTGAACAACATTATGCAGATGCAGAAAGAACATCTGTTGGTGACCTGCAATGGCGGGAGAACTTGAGGAGGCTCATACATTCTTTTGGAAAGCAG
>gnl_Manes_v6.1_Manes.01G004700.1
ATGATGATGATGAAATTTGGAAAAGAGAAAAATGAAGAGATTTGGGTTAAACATTATTCATCAAATCACCATATTTTGTTAGTTGGAGAAGGAGATTTCTCCTTTTCTTCAAGTTTAGCTCGAGCTTTTGGCTCTGCTTCCAACATTGTTGCTACCTCCCTCGATCCATATGATATTCTGGTTAAGAGTTACAAGAATGCAAAATCAAATCTGGAAAATCTTGTGAAGTTAGGAGCATCTACATTACATGGTGTGGATGCAACCAAGATGAGACTACACTCAGATTTGAAGATGAAGTGGTTTGATCGTATTGTCTTCAACTTTCCTCATGCTGGTTTTCATGGAAAGGAAGATGATATTCGCCTGATTGAGAAGCATAAGAGACTCGTGCTCGGATTTTTCAACAATGCAAGCGGTTTGCTACGAGGGTATGGCGAAATCCATATAACCCACAAAACATCAGCCCCATTTAGCCATTGGAACATTGAGGAACTTGCTTGGAGATGTTCTTTATCATTGATTGAATGTGTCAGTTTCAAGCTGGAAGACTATCCAGGTTATAAAAACAAAAGAGGTGACGGTGTTAGATGTGACGAGCCCTTCCCTCTGAGAGAGTGCAGTACCTTCAAATTTAGGTTCGCCCCTGCTCTTAAGAAGAATCTCAAAGCACCGAGTAACTCGAACTTTGCTCAAGAAAGGCCTATGCTATATCAGGATAATTTAACACAATATTGGCAGACTCCATTCTGCCATGGACATGATCTTCAACCATGTATGAATGACAGTTTAGAACATAGGCAGTCACCTCTAGCTTTCAGAGCCACAAGCGCTAATATCTTGCATAGTCACTTCAATCATGCTTCAGCTAGAAATGAGAGAGCTATTATTAGATCTCATCCATTTCAGGGTACTTCAAACAAAATGCAGCAGCATCATCAGCCTACTTCATATTGTCATATGGATCCTCAGACAAGTGTCAACCTAAATTACTCCTCCGAAGAAACATGGAGACAAGTGATGTATGGTCAGATTTCAGTAAGAAAATGGATGGTTGACATTGGAAGGTCCGTCGTAAGTGCCCAAGGAAGACCCTTGGAAGAGACAGGGAGACAGTGGATGTTGTATGGTCAGCGTTCAGTTGAAACATGGACATCCGACTTCGAAAGGTCTGTCTTAGGCATTCCAAGAAGAACCTTCCATGGTGAGTCGATGAATGGCAGGTCAGCAGAGCTAGAAAGTTTAGTTTTGCTTTATGGTAAGCATGGA
>gnl_Medtr_Mt4.0v1_Medtr3g061070.1
ATGCCACGAAAATCAAAGAAGAAAAGGGTCTGTAAGAAGAAACTAGGGTTTATTCAGCAACAACAACAACAAGAATGGTGGAAGAAAGAAGAAGATGAACCAAAATGGGTCACACATTATTGCAGTGATCATCAAATACTGTTAGTGGGTGATGGCGATTTCTCATTCTCACTCTCTCTTGCAAAAGCTTTTGGTTCTGCTTCAAATATCGTTGCTTCTTCACTTGACACCTATGATGAGGTGATCAAGAAGTACAAGAATGCCAAATCAAATGTAGAAGAATTGCAGAAGCTGGGAGCATACGTGTTACATGGAGTGGATGCAACAGCAATGAAGTTTCATCCGGATTTAAAAATGCGGAGGTTTGATCGCGTTATATTCAACTTTCCTCATGCAGGTTTCCATAGGAAGGAAGACAACTTGATGATGATCAAGATGCATATGGATCTCGTGTTTGGTTTCTTCAAGAATGCATGTCACATGCTTAGGGCCAACGGTGAGATTCATGTCAATCACAAAACTACACCTCCTTTCATTGACTGGAACATTGAGAAGCTCGCCAAGCAATGCTTTCTGACAATGATTGACTGCATTGATTTCAACAAGGAAGATTATCCAGGTTATAACAACAAACGAGGAGATAGCTATCGATGTGATGACCCTTTTCCTCTCGGTAAGTGCAGCACTTTCAAGTTCATATGCAATCCTAGAAGTATGAAAAACCATTTGAGGGGAAATCATATCGAGATTTCTAGACAACAGACAATTCTTCCATTTCATGAAGAAATTCAGAGCATTGCGCAATTTCCACCTCCAGTTGATCTCAACTATCTTCCTCGAACAAGTTTATTTCCAAAAATGAATCAATTCAATTGTTATCCTCAGACAAATCACTTTCCAAAGTTGAATGAACCAATTAGATCAGAATTTGACTTGAGAAATGGATACAATACGATTTCAAGGGAGATCAACAATGTGACAGAAATACACGGAAGTGTTGCTTGTTCTGCTGACGGTTACCGCTATGCTCGTGATATGACACAAGACACTCGAAGATTGGTACCACCAATGGAGTCATTGCAATCTCTGCAACCTTGGCCAACACCAACTAATTGCCGATATTCTCTAACAGAGCCTCTTAGGAGAACAATGGATATGGCTCCCCCTTTGTCCCTTGGTGCTAGGAATGGAGACTACCAATACAAAGCCTTTGAAGGAAGCTCAAGTTATATGCAAGAAGAACTTTACAGAAATGCCCAGAGGCCAAGCTATTTCCAAGAAGAACCTTACAGAAATGCTCCGTTGCCAAGTCGCTCTTTTGATATAGCTAGGTATGACTTAGAGAGGTACAATGCTGAAGTGCCTAGGAGAGTTTTCAATAGAGAAATTTATGCTATGCAG
>gnl_Medtr_Mt4.0v1_Medtr2g027540.1
ATGAGTCCAATACAAAAACAACATGATCATCTTCAACTTAACATTAACATTAACACTGACACTGATGATGAAGAACAAGAATCTGAATCAGAGTCAGAAGAACCATCATCAAACACAGCAAAATGGAAAAAACACTACTCATCAAAACACAAAATCCTCTTTGTTGGAGAGGGTGACTTTTCCTTCTCTCTTTGTTTAGCTAGGGCTTTTGGTTCTGCTCATAACCTTATAGCCACTTCCCTTGATTCCCAGGAGAAAATTGAAAAGAAGTATAGTAATGGAATGAGTAATGCAAGGGAACTTGAAGAAAGGGGTTGTATTGTTCTTTATGATGTTGATGTTAAAGTGATGAGTCAGCATTTCTTTCTTAAGACTCAGAGGTTTGATCTTGTTGTTTATAATTTTCCTCATGTTGGATTCCTTTACCCTGAGAACAGTTACTGCCAGATTCAGTTGAACAAAAAATTGTTGAAGGGATTTATGGCAAATGCAAAAGCTCTAGTAAAGAAAGAGGGAGGGGAGATTCATGTAACTCACAAAGAGGGTGATCCATACAACAAATGGGATCTTGTAAGAAAAGCAGAAAAGAGAGGACTGTTCTTACACCAAGCTGTTCCATTCTTCAAAGATGACTATCCTGGTTATGATAACAAGAGAGCTCATGGAAAGTTATCAGATTTATCTTTCCCTGTTGGGGAAGCTAGTACTTACAAGTTCAAGCTCCAAACACCTCTCCCTAACAAATTA
>gnl_Medtr_Mt4.0v1_Medtr5g093740.1
ATGGATCCCAAAATGGAAGAAAAATGGATAAAGCATTACAGTAATCACCATAAGATACTACTTGTGGGAGAGGGTGATTTTTCATTTGCACTATCTTTAGCAAATGCATTTGGTTCTGCTTCCAACATAGTAGCAACTTCTCGTGATTCCAAAGGGTCATTGATAATGAAATATTCAAGAGCTTCAACAAATTTGGAAGAACTAGAGAAATTTGGCTGCAGCATTGTACATGAAGTTGATGCCCATAGTGTCCACAAGCATCCAATGTTACAAAATAAAATTTTCGATCGCGTAGTCTATAATTTCCCTCACGCTGGATTTGATATGGCGGAGAATAACTTGAATCAAATCAGGCTTCATCAAGAAGTGGTGTGGGGGTTTCTGAAGAGTGCAAAGAAGATCCTAACTAAGGATGGTGAAGTTCACATTACACACAAAAATAACAATCCTTTTAGTAAATGGGAAATAGTGAAGCTAGGAGAGAAAATTGGTTTGGTATTTGTTGAGAAGGTTCCATTTAAAATAAGTGATTATCCAGGTTATGTAAATAAGAGAGGATCAGGAGACAATTGTGATCGAACTTTTCCTGTAGGTGAATCAAGCACTTTCAAATTTTCAAAACCAAAATATGTGAAACCAATTTCTTTGGGGATATCATCAGTTTTGTTAGAAGACTCAGATTCAGTACAGTTGAAAAATTATGTGAGTAAAGTTATGTTGGCATCTCAAAACCAAAAGGGTCATTGGATTGATTCCAAAATGAAAGAAAGATGGATAAAACATTATAATAGTTGCCAGAAGATTTTGTTGGTAGGAGAAGGAGATTTCTCTTTTGCACTCTCTTTGGCTAGGGCATTCCGCTCTGCTTCCAACATGGTTGCAACTTCTCTAGATTCCAAAGAGTCATTGAGGATGAACTACTCAAGAGCAACAATAAATTTGATGGAACTAAAGAGGTTTGGTTGCAACATTTTGCATGGAGTGGATGCTCTTAGCATGTACCATTACCAACACCCATTGTTGCTTGACAAATTATTTGACCGCATAGTCTTTAATTTTCCTAAGGATAAGTACACACCGTACAAAATTCAGCATCACCAGAAGTTGGTGTTGGGTTTTCTACAGAATGCAACGGAGATGTTAAGTAGTAATGGTGAAGTTCATGTTACACTAAAGATTGTCAACCCTTTTAATAAATGGGATATAGTGAAATTGGCAGAGAAAGCTGGTTTGATATTGGTTGAGAAGGTTCCATTTAAAATGCGAGAATATCCATGTTACGCTAATAAAATAGGATCTGGATCTAATTGGAACCAGAAGTTTGATGTTGGTTCTTGTAACACCTTCAAATTCTCGAAAGGAAGAGATGTTGTTGAATCTTTCGTGGGACTATCAGATATATTAGTCGACCCAAACTCACTTCATTTAAAAGATGCAAGTGATTGTGAATTGAAATCATTGAATGAAGATCATATGGCTTACGTCTCGACTTCAACATATTTGGTTCAAAATATGATTCAAGACACGATTCATTCTTCGTTCAACTTCAACACCCAAAAAAAATCTATCGCAATGTGCACAATTTTA
>gnl_Medtr_Mt4.0v1_Medtr6g082310.1
ATGGAAAAGAAAAGTATAACACATTATAAAAGCTCTCAAAAAAATTTGCTCGTGGGAGAAGGAGATTTCTCCTTCTCACTTTGCTTAGCAAAGGCATTTGGCTCTGCTAGAAACATGGTTGCTACATCTTTGGATGATAGAGCCTCTCTTGCAAGGAAATACACAAATGCAATATCAAACTTGGATGAACTTGAAGGTCTTGGCTGCACCATCTTGCACGAAGTAGACGTTCACAACATGAAACAACACCATTATCTCAAGCACAGCAATGATTTTCATCGAATAATCTTCAATTTTCCTCATTCTGGTCTGTTTAGCCGTGAAATTTATGAATCGGTGATTGAGCAACACAAGAAATTAGTGAGTGGGTTTCTAAGAAGTGCTAAGTCTATGCTTCGTTTTTTTGGTGAAATTCATATTACCCACAAAACATCATATCCTTATAGTAACTGGAATATCAAGAATCTTGCAGAAAATGAGGATTTATCATTTATTGAAGAAGTGGATTTTCATCAAGTTTTGTATCCAGGTTACATAAATAAAAGAGGTGCGGGTTCGAAATGTGGTCAGAGTTTCACCATCGGAGAGTGTAGTACTTTTAAATTTCGTATTTCTCTC
>gnl_Medtr_Mt4.0v1_Medtr6g082260.1
ATGGAAGAGAAAATTGTAAAGCATTATAGTAGCTTTCATAATATTTTACTAGTGGGAGAGGGTGATTTCTCCTTCGCACTATGTTTGGCAAAGGCATTTGGGTCAGCTGTGAACATGGTTGCTACCTCTTTAGATGATAGAGGGTCGCTAGCCATGAAGTACAGAGGTGCAATAAGAAACTTGATTGAACTTGAGGGTCTTGGCTGCACCATCATGCACGAAGTGGATGTTCACAACATGAATCAACACCATCAACTCAAACACCACAATTTTTTTGATCGAATAATCTTTAATTTTCCTCATTCTGGTTTCTTCCAAAATGAAAGTGATGCTTGGGTGATCGGGGAACACAAAAAATTAGTGAGTGGATTTCTAGGTAGTGCAAAGTATATGCTTAATGTTGGAGGTGAAATTCATATTACTCACAAAACAGCCCATCCTTTTAGTAACTGGAATATCAAGAATCTGGCAGAAAATGAGAAATTACTATTTATTGAAGAGGTGACTTTTTATCAACATTTTTACCCAGGTTATGGAAATAAGAAAGGTGCTGGCTTCAAATGTGACAAGAGTTTCCCAATTGGAAAATGTAGTACTTTTAAATTTGGTTCTTTATACTATAACTTTGTTCTT
>gnl_Medtr_Mt4.0v1_Medtr6g082340.1
ATGGTAGAGAAAAGGATAATGCATTATCGTAGCTCTCATAAAATATTGCTCGTTGGAGAGGGGGATTTCTCCTTCTCACTTTGCTTGGCAAGGACATTTGGTTCTGCAGTGAATATGACTGCTACCTCTTTGGATAGTAGAGGCTTTCTAGCGATGCAATATGGATATGCATCAATTAACTTGACTGAACTCAAGGATCTTGGCTGGACCATCTTGCACAATGTGGATGTTCACAACATGGCTCAAGACCAGCGTCTCAAGAATAATAAATTTGATCGAATAATCTTTAATTTTCCACATGCCGGTTTCTACTTTCATGAATTTCATAAATCCCAGATTCGGCTTCATAGAAGATTAGTGAGGGGATTTCTACAAAACGCTAGGTACATGCTTAGTGTTGGTGGTGAAATTCATATTTCTCACAAGACATCTCAACCATATAGTGAGTGGCGCATCAAGGATCTCGCAGAAAATGTGGGATTGAAGTTAATTGAAGAAGTGGATTTTCAAAGATCATTTTATCCAGGTTATTATAACAAGAGAGGATCAGGCTCGAAATGTAACCAGAGTTTCCATATTGGAAGGAGTAGTACCTACAAATTTTGTAGGGTTTTTTATTTTGAAGAGGAAATTTTTCCTTTGTAT
>gnl_Mimgu_v2.0_Migut.N02085.1
ATGGGAATTGTCCACAGTATCATCAGATTCTTGGGTGATAAATTCTTGAACTTACACAGATTATTATCACGTAAATCTGTAACGGAGTTATTCCAGAAATGCCGTTACAGCTTCCGGTTTCGGAGGCCAAGAAAACCAGCACCACATCACCCAATTCTTCCGATCCATCATCGCCCAAACCCTGACCCGGATCCGGTTCAATGTACCCTACCCATTTCTTTACCTGCAGCTAATTATTGTGATGAAGAATCGCAATGGCCGCCGCCGGCGAGTACCATGTCAGCTGCCGGAGAGGAAATTCCGGGTCATCACGTGATATTGATGGGTTCGGCTTTTTTATTAGGAGAAATTGCTCCGCAGATTAGTGAGGAAGAAGAGGGGGTGGTTGTTGTAAAGAGTAGGGTGGTGGCGGCGGCGGTGGATGATGGTGGAGGGAGGTGGATTAAGCATTACAGCAGCCTCCACCGCATACTGGTGGTGGGCGACGGAGATTTCTCCTTCTCCGCTTGTTTGGCGGTTGCATTTGTCTGCGCCACCAACATGATTGCAACTTCTCTCAATTCAATAAGCTTCTTGAATGAAAATTATGGAAATGCTGCGTCGAATATTGAGGAATTGACCCGCAGGGGTTGCGTAGTGATGCATGGGATCGACGCCACTAAAATGGCGAATCACCCATTAATCGGACACCTTAAATTTGACCGCGTAATTTTCAACTTCCCCTTCGCCGGATTTTTCAAGAATTTGTCCCGAGAATCTCAGCTTCGACGACACAGAAGACTTGTGAACCTGTTCATGAAGAACGCGAAAGAGATGATAAGTAGTGGTGGTGAGATTCACATATCGCACAAGACGAATGGTTTCCACATCGAATGGAATCTGGAAACAATTGCTTCTTCACACGGGCTTCGGTTGATCGAGGCCGTCAAATTTAATCACCGTGAGTATCCGGGGTACAACACCAAGTGTGGGTTCGGGGGTGACAATATCTTCAATTGCAACCCTAGCCGAACCTATAAATTTGGACTAATTAAT
>gnl_Mimgu_v2.0_Migut.M01609.1
ATGCTTGCCTCGGCTGAAATTGCTGTTCCCCGGCGAGAATTCATCGGAAACTGCCGTCGGATTAAGCATTACAGTAGCGGCCGCGGTGATTTTTCGTTCTCCACTTGTTTGGCAAAAGCCTTCGGTTGTGCGTCGAATATGATTGCCACATCCCTTGATTCTCAACGATTTTTGTTGTTGAATTATGCAAGTGCACTACCAAACCTAATGGAATTGAAGGCTAGGAAATGCAAGGTGATGCACGACATCGATGCAACTGTAATCACGAGCCATTCGATACCCGGGGAAATGAAATTCGATCGAATTGTATTCAACTTTCCGTTCGCTGGATTTTTCGACGACTTGCCCCGGGATTCTCAGCTGATACGTCACAAGGGACTTGTGAGCAAGTTTATGCAGAATGCGGTAGAGATGATGGGTGAGAATGGTGAGATCCACATACGTAACAAGACGACCGATTACTTCGAGGAATGGAATCTCGAAGTGTTCGGGTGGTTGCACAGGCTGCGTCTTGTAGAGACTGTGGATTTTGATCGTCTTGATTATCCGGGGTACGACACCAAGTATGGATTTGGGGGTGATGGTAATTTCAATTGCTACCCGAGCAAGACCTACAAATTTGCCCGT
>gnl_Mimgu_v2.0_Migut.M01601.1
ATGGTGCCAACATATAGTTTTGAGGAGAAATGCATTAAACATTACAGCAGCAATCATCAGATACTGCTAGTCGGCGAAGGAAATTTCTCGTTTGCCGTCTCTTTAGCCACCGCTTTCGGCAATGCATCGAACATGGTTGCAACCTCTCTCGACTCCCGAGAGATGTTGGAGATAAAGTATCCGACAACAGCAGCAGACAATGTGGCTTTGCTTAGAGACAACGGGTGCACGGTGTTGCATGATGTAGACGCTACCACCATGAGCCGACACCCTTCTTTGATGCATCGAAAATTCGATCGGATCGTTTTCAATTTTCCCCATGCAGGCTTCATCATGCGTGAACACGACTCTTATCAGATATCGCTACACAAGGAGGTGGTGAGGGGTTTCATGAGAAACGGGCGTGAAATGCTGACAAGTAGAGGTGAAATTCACGTGACGCACAAAACGAGTCATCCGTTTTCGCAGTGGGGGATCGTTGAATTAGGGCGGGAAGTTGGTTTGGTGCTAACGGAAGAGGTGAATTTCTCGATATGGGATTACCCTGGCTATCGAAACAAGAAAGGTTCGGGAAGCAACTGCGACGATACTTTTCCTGTCGGACAAAGCAGCACCTTCAAGTTCGCAGAACAATCGTTGCCTACTGTTTTCGTTTCTTTC
>gnl_Mimgu_v2.0_Migut.M01612.1
ATGGGGCTGATTAAGAATTACAGTAGCAGCCACCAGATTCTGATCGTTGGCGACGGTGACTTTTCGTTCTCCGCTTGTTTGGCCAAAGCTTTTGGCTGTGACGCGTCGAATATGACTGCTACATCCCTGGATTCTCAACGTATTTATGTTTTTTTTACCATTTGTTATATATATTTATATATTGATCGGATATTTGAGTTTATATGTTGTATTTTGACAGGTTTTTTGACCTTGAATTACGCAAGTGCATTGTCCAACCTAACGGAATTGAAGAATAGGAAGTGCAGTGTGATGCACGAGATCGATGCAACTGAAATGGCGAGCCATTCGATCCTGGGAACAATGAAATTCGACCGCATTGTATTCAATTTTCCTTTTGCTGGATTTTTTTACGACTTGCCCCGGAGTTCTCAGCTACTGCGTCATCGAGAACTTGTGAGCGAGTTTATGAAGAACGCGAAGGAGATGTTAAGTGAGAGTGGCGAGATTCATATATCGCACAAGACCAACGGTTTCTTCGATCAATGGAATCTCGAATCGCTTGCGAATAGCAACGGGCTAAAGCTTGTCGAGGCTGTGGATTTTAACAATGTTGATTATCCAGGTTACAACACCAAGTATGGATTTGGGGGTGATGGTAATTTCAATTCCTCTCCCAGCAACACTTACAAATTTGCCCGGCTTTCT
>gnl_Mimgu_v2.0_Migut.M01614.1
ATGGGACGACGAGTAATTAAGCAGTTTGTAATTCAATATTACGTCGACGACGACGATGAAAACGACAATCGTCCATTACCGGCGGCGCCGCCACTATCCAGCGCCATTTCTGCTGAATATTTTTCTTACATAAATTATACTGTTGGCCGTGAGATATCACTTCAAGTTAACCTACCATTGCCCCTTGCCCGCGACGACGGCGACGTAAATCTAAAACGTTTGGCCGTTTTTATTAAAGAAACCACTCCGCCGCCGGAAAGTAGCGGTGCTAATGTTTCCCGCCGCCGTCATCGGAAAACGGTTGAAATGGCCGGTGGGTCGGTGAAAGTTGCAGAAGAAAAGGAGGCGATGCTTAAAACTAAGATGATCATCAGCAAGAAAAGGATGAAGCATTATAATTACAGTAGCAGCCACCGGATTCTGCTGGTCGGCGAGGGAGATTTTTCTTTCTCCGCCTGTTTGGCGGTGGCGTTTGGTTCTGCTTCTAACATGATCGCCACTTCCCTCGATTCTCAAGCATTCTTGGAGGAGAATTATGGGAGTGCTCCTTCCAACATAGAGAAATTAAAACGCAGAGGTTGCAAAGTCATGCATGAAATCGATGCCACTAAAATCGCGAATCACGAATCGCTCGGACGCCTTAAATTTGATCGTATAATATTCAACTTCCCATTTGCCGGTTTCTTTACGAGTCTGTCTCCCGAACATAAACTCCGACGACATAGGAGACTAGTGAGCCTATTTCTGAAGAACGCAGAACAGATGATAAGTGAGTGTGGCGAGATTCATGTTACACACAAGACCAACGGGGACAGTGTCGAATGGAAATTGGAGTCGATCGCTTCTTCGCACGGGCTTAGGCTAATCGAGGCTGTGAAATTTCAGCCTCTTGATTTTCCAGGGTACAACACTAAGTATGGGTTTGGAGGCGACGGTAATTTCAATTGCTACCCTTGCCAAACCTACAAATTTGGACGTAAAATTTTGAAA
>gnl_Mimgu_v2.0_Migut.M01610.1
ATGAAATACAAGGATGTGAAAGTGAATTTGGGAGATCTGGAATACCTAGGGGCATCCCTTTTACATGGAGTTGATGCAACCACGATGAAGTTTCATCCTCGTCTCCACCGCAAGAAATTTCACCGGATTATTTATAACTTTCCGCATGCAGGGTTTCACGGCCGTGAAACCAATCCCGATGTTATTATGATGCATAGGAATCTCGTCCGCGGATTCTTGTGGAACGCGAGAAGCATGCTGTCGCCTGATGGCGAAGTTCATATCAACCACAAATTCACTGCTCCATATCACAGTTGGGGAGTCGCAGATATAGCATTAGAGTGCCAATTAGTCCTTGTTGGGCTACATGATTTCAAGATCGAACACTACCCAGGCTACAAAAATAAACGAGGATCGGGTTCCAGATGTGACAAGCCGTTTCCACTGGGCGATTGCAGAACCTTTATATTCAAACTCCGCCCTGTAACCGCAATATTCCTGAAAATGGAGTCTCGAAAACTCCACGCCCCCCCTATTCATCCAGGTACCATGGGACGAGCAAAAAGTACCGAGGAAATCGAAAAGAAGTGCAGTAAAAGGGCAATAGGATGCAACTTCTGCACCGGGCACGTTAGCGCTTCGATCAGCAAGCGCTCGCGCGCA
>gnl_Mimgu_v2.0_Migut.M01613.1
ATGGGGATTGTGCAAAGTGTGATCTCATATCTAGGCAGCGAAATTGATGAATTGGAATCGAAAAGGCCACAGTGTGACTATCCGATTCACGATTCCCGACAGACGAAACAGTATTTGACAATCTCTGTTCTTCCCGATTTAAGACACTCGTCTTCGCTTGCCAGCACGAGTGTGACTGACGACGACAAGGTAAAAACATCGGTTATTTCGATTAAAGAAACTTCACCGGAAACAACAGCATCAATGGGTTCATCTGGTGGAGCGAAAGGGAGTGATCGAGAAGAAGGTGAATCGATGATTAAGTGTACGGTTGGGATTAGATGGATTAAGCATTACAGTAGCAGCCATCGGATATTGCTTGTTGGAGAGGGAGATTTTTCGTTTTCCACTTGTTTAGCAGCTGCGTTTGGTTGGGCTTCGAACATGATTGCCACATCTCTCGATTCTCAAGTTTTCTTGGTGAAGAATTATCAGAATGCGGTACGAAACATCGTGGAGTTGAGCATTAGGAAGTGCAAGGTGATGCACGAGATTGACGCCACTAAAATGGCGAACCACCCCTTTCTTGGAGGAATCAAATTTGACCGTATAATATTCAATTTCCCGTTCGCCGGATTTTTCAAGAACTTGCCACGCGATTCCCAGCTAAAACGTCACAGAAAGCTTGTGGGCATGTTTTTGAAGAACGCAAAGGAAATGATAAGTGAAAACGGCGAGATTCATGTATCGCACAAAACGAACGACTTTCATACGGATTGGAATCTGAAATCACTTGGTGCTGCACACAGGCTCGAGTTGATTGAGGCTGTCGATTTTAACGGTGTCGATTATCCAGGGTACAACACCAAGTGTGGATTTGGAGGTGACAATAACTTCAATTGTTACCCCAGCAAGACTTACAAATTTGGTGTCAAGTGT
>gnl_Mimgu_v2.0_Migut.M01607.1
ATGAGCCATCATCATCAACAACATCATCATCAAAATCATCATCATCATCAGCATCAATCGATGTTGATGGAAGGAATGAGAGAAGAGAAATGGATAAAGCACTATTCATCTCGCCACAGTATACTTTTAGTTGGCGAAGGAGATTTCTCCTTTTCATGGTGTTTGTCTTTGGCTTTTGGTTCCGCCGCCAACATTTTTGCCACTTCTCTCGACTCTTATGATGAATTGGTGGTGAAATACAAGAATGTGAAAGTGAATTTGGGGGTTTTGGAATACCTAGGGGCATCCCTTTTACATGGAGTGGATGCAACCACGATGAACACTCACCCTGCTCTTCAATGGAGGAAATTTCACCGCGTTATTTACAATTTCCCTCATGCCGGCTTTTTCGGTGGTGAAAGTAATCCCGATCTTATTACGATGCATAGGAATCTAGTACGAGGGTTCTTGTGGAACGCAAAAACAATGCTGTGGCCGGACGGTGAAATTCACATCAACCACAAGATCACAGCTCCATTCGACACCTGGCGAATCGAGGAGCTAGCATTAGAGTGTTCGTTAGTTCTCGTTGGGTTAGACAATTTCAAGATCAAAGACTACCCAGGCTACGAAAACAAACGAGGCTCGGGTTCCAGATCCGACGAGCCATTTCCTCTCGGGGAGTGCAGAACTTTTATATTCAAACCGATGGTCGTCCAAGTGGGCCCCGCCTCCACGTCGTACGAAATGATGATGACGGCACCGCAGCCGCCACACGTGGACAATAATGCGGACGAGTGCATGAGAATATTCGGTGATTATCTTAATCACGTGGAGGCGACTTTTGGTAGTGCTGATTGTGATGTACATCACTCTGTTTGCGAGGCGTTGAGAGTTGGTTACGAAAGGTACATGGGAGGGGGGTTTGGGAGAGAATCGAGTGGTTATATTGGGGTTTTGTACGAACTTCACCATTTGAGTATTTTGAGATCTCAGAGACTGAGGAACATGAGATTGGTTCTTGATCAGCAACAATGG
>gnl_Mimgu_v2.0_Migut.M01611.1
AAGAAAATCGTGGTTGAAAAACCGAAAGAGAAAAAGGAGGCCACCATCAATAATAATATTGTAAAGAGTAGTAGTACTAGTAGTACTAGGGTGGTGGTGGCGGCCGCGGTGGATGATGTGAGGTGGATTAAGCACTACAGCAGCCGCCACCGCATACTGGTGGTTGGTGACGGAGATTTCTCCTTCTCCGCTTCTTTGGCGGTGGCCTTTCGCACAGCTTCCAACATGACTGCAACTTCTCTTGATTCTTTAGAGTTCTTGAAGAGCAATTACGGATATGCTGCATCCAACATTGACAAGTTAAAGAGCAGGGGATGCCAGGTCATGCATGAAATCGATGCTACTGTTATGGCGTCTAAAAAACCGTTCAAGGACCTTAAATACGACCGGATCGTTTTCAACTTTCCTTTTGCCGGATTTTACAAGAGTTACTCGATAAAATATCAACTTTTTCGGCACAAGGGACTAGTGAACCAGTTTATGAGGAACGCGAGAGAGATGATAAGTGAAGATGGC
>gnl_Mimgu_v2.0_Migut.M01603.1
ATGGAAGAAAAATGGATTAACCACTATAGCAGCCGTCATCAGATGCTGCTAGTCGGTGAAGGAGATTTCTCCTTCGCTGCCTCTTTGGCCACAGCTTTCGGCAATGCATCCAACATCGTTGCAACCTCTCTCGACTCCCAAGTGATGTTGTTGCGAAAGTATCCGACAGAGGCAGCCAACGTGTGTTTACTTAAAGACAAGGGATGCACGGTGATCCATGGTATAGACGCAACCACCATGAGCCAACACCCTTCCTTGATGCATCTAAAATTCGATAGAATTGTTTTCAATTATCCCCATGCAGGTTTCACCAGGAATGAACAAGACTCTTACCAAATATCGCTACACAAGGAGGTGGTAAGGGGTTTCCTGAGAAACGGACGTGAAATGCTGACACGTAGAGGTGAGATTCACGTGACGCATAAAACGAGTTATCCGTTTACGGAGTGGGGGATTGAGGAATTAGGACGCGAAGTCGGTTTGGTGTTAACTGAGAAGGCTGCTTTCTCCATCAGTGATTACCCCGGATATGAAAACAAGAGAGGAGGTGAAGGAAGCAGCTGTCGTAGCAGCGACACTTTTCCTGCTCGACTAAGCACAACCTTCAAGTTTGCCAAA
>gnl_Mimgu_v2.0_Migut.M01608.1
ATGGGAATCTTACAGAGTGTTCTTCAAAATCTGGGCAATGGTACAGACGCAGAGGAAAATAACTCGGCGCGTGATCGTAATAATGCCCGCTATGCAGGAAACTGCGAATATTATTACCGTTACTCAGATTATGATGAATTCAGTTACACAAAAACTCGTCCGGTTGTGAGTGAAAATGGCGGGAAAAGTAGTTCATCTTCTTCTTTGAGACCGGCGGTGAAAGAGCCGCCGAAGTTAACCGTGAGATGGATTAAGCATTACAGTAGCAGCCACCGGATACTTCTCGTCGGAGACGGAGATTTTTCGTTCTCCGCCTGTTTGGCGGTGGCTTTTGGCTCTGCTTCCAACATGATCGCCACCTCCCTTGATTCTCAGAATTTTCTAATGAGGAATTATAGAAGTGCATCATCAAACCTAATGGAACTGAAGATTAGGGAGTGCAAGGTGATGCATGAGATCGACGCAACCGAAATAGCGAACCATCCGATAATTGGAAGAATGAAATTCGACCGCATCGTGTTCAACTTCCCCTTCGCTGGATTTTTCAAGGAATTGTCACGTGATGCCCAGCTGCTGCGTCACAGGAAACTAGTGAGCGAGTTTATGAAGAGTGCAAGAGAGATAATAAGTGAAGGTGGTGAGATTCATATATTACATAAGACCAATGGTTTCCACAAGGAATGGAAACTCGAATCGCTTGCTTTGTCGCACGGGCTTAGGCTGATCGACGCTGTCGATTTTAACGGTTTTGATTATCCAGGGTACAACACCAAGTGTGGATTCGGGGGCGACAATAACTTCAATTGCTACCCTAGCAAGACATACAAATTTCGACTCGGATATAATTGGAAC
>gnl_Musac_v1_GSMUA_Achr3T04240_001
ATGACTACCTCAGGGCTGCTGCTGCTGTTTGCCGACGCCAAACTGAAACAACAGAGGCATCACTCCTCGTTGCGAGTGAAATGGCTGAGCCATTACTCCTCGGCGCAGCAGATACTGCTGGTCGGAGAAGGGGACTTCTCCTTCTCGCTCGCGCTCGCCAATGCCTTCGGCTCCGCCGATAACCTCGTCGTCACCTCCCTCGACTCCTACGATGACCTGCTGCAAAAGTACTCCAAAGCGAAATCGAACCTGAAGAGCCTGCGGGAGATGGGGGCGACCGCGCTGCACGGAGTTGATGCTACGACAATGAAGTTACATAGCGAGCTGACGATGCGAAGATTTGATCGGATCGTCTTCAACTTCCCACATGCAGGATTCAGCGGAAACGAGGGCCTGATGCCGGTGATCGATTTGCACCGAAGGTTGGTCATGGGATTCTTCAGAAACGCATGCCGCATGCTCCAACCTCATGGAGAGGTCCACGTGAGCCACAAGATGGGGGGCCCGTACGCGCAATGGAACCTCGAGGAACTTGCTTCCGAGTGGTCTCTTGTTCTGGTCGACTGCGCTGATTTCAGGAAAGATGAATTCCCAGGTTACTGCAACAAAAGGGGAGAAGGCCCGCGCTGCGACCGGACTTTTCCTCTCCGCGCTTCCTGTACCTATAAATTTCGGCTTGGAGACCTCGACGAAACGAAGGCTTCTTCTTCTTCTTCTTCTTCTTCTTCAGCA
>gnl_Nelnu_v1.0_NNU_004604-RA
ATGGCTGATGATTCTCTTTTCAAACCCCAGAATTTTGATCGGATCGTTTTTAACTTTCCCCATGCAGGCTTTGTAGAGGATGAATCTCGGTCAAACCAACTCCAGAGGCACCGGAAGCTGGTAAGGCTGTTCTTTGACAATGCAAAAGAGTTGATCAACCATCTGGGAGAAATTCACATTACCCACAAAACAAATGGTTTTTCTTCGAATGGTACTTGGAACTCTAGTGGTCTTCGGTTACTGGAGGAGGTGGAATTCAAGTTGGAAGACTATCCTGGTTACAGTACCAAATATGGATTTGGGGAGGAAGATCCTTTAATTGTAATCCAAGCAAGACTTACAAATTCG
>gnl_Nelnu_v1.0_NNU_005278-RA
ATGAAAAATTTAATGGCGGTGAATCAAGATGGAGCAGGGGAAATTGAAGAAACAGTGGTCTGGGTTAAATATTACTCGTCGTTTCATCAAATCCTCTTAGTTGGTGAGGGAGACTTCTCTTTTTCCTCGAGTTTGGCGCGATCTTTTGGTTCTGCGTCTAACATCGTCGCTTCTTCTCTCGATACCTATGGCACATTGGTTAAGAAGTACAAAGACGCGAAATCAAATTTGGAACAGTTGGAGAAGCTGGGAGCAACTCTTTTGCATGGAGTGGATGCGACCCGAATGAAATTTCATACAGATTTGCGAATGAGGAAATTCGATAGGATTATCTTTAACTTTCCTCATGCAGGTTTCCATGGAAAGGAGGAGGATATCCAACTTATCAATCTGCATAGGAGTTTGGTACAGGGTTTTTTCAGAAATGCAAGTAGTATGCTTCGGCCCTACGGGGAAATTCATGTCAATCACAAAACCAAGGCTCCATATTGCCATTGGAATCTTGAACAACTTGGTTCACGACATTCTTTGGCATTGATTGAGTGTGTTGAGTTTAAGCAAGATGACTATCCTGGTTACAATAATAAGAGAGGAAATGGGACAAGATGTGATGAGCCTTTCCATTTAGGCGACTGTAGAACCTTTAAGTTTGCAATCTCACACAGAACTTCACAGTCTCATGATATTGAGATCGGCTCAGATGAGAAAGTTGCTACTCCGCTTATGATCAATTTTCGGAAAGGGACTGGATTG
>gnl_Nelnu_v1.0_NNU_005280-RA
ATGGAAGCAGACGAAACAACAGAGGAAGAAGAAAACGAAGACATGTTTACTGGGTTAGGTGGGGAGAAAGAGAAATGGATAAAGCACTACTCAACCTCACATAGAATCTTATTGGTTGGTGAAGGAGACTTTTCCTTCTCTCTTTGTTTGGCTAAAGTTTTCGGTTCTGCAACGAACATGGTCGCTACATCTCTAGATAATCAAGATTCACTGGAGCGTAAATATAGTTATGCCATTGGGAATGTGAGAGAGCTAGAAGAGATGGGTTGTGTTGTCCTGTATGGAATTGACGCAACCAAAATGAGCCACCATTTCTTTCTCAGGACTCAGAGATTTGATCGAATCGTCTACAACTTCCCTCACGTGGGGTTTCTCTACCCTGAAGCTAGTTACTTCCAGATAGAATTGAACAAGAAGCTGGTGAAGGGGTTTCTGGAGAACGCCAAGATACTAATAAGGGAAAAGGGGGAAATACATTTGACCCATAAGACCACCGATCCCTATGACAAATGGGATGTTGTTAAGAAAGCGGAGAAAAGAGGCCTGGTTCTACAAGAGAGTGTTCCCTTCTGCAAAGAGGATTACCCAGGTTATAGCAACAAGAGGGCACATGGTACCTCCCCAGATGCTCCATTTTATTTGGGAGAGAGTAGCACGTTCAAGTTCAAACTGAAAGTC
>gnl_Nelnu_v1.0_NNU_020050-RA
ATGGATGATCCGCACTATGGTGTGGACAATTTGTGGAAAGGTTTCAATTTGTGTGACACAGGTTCGTTGGAAGTTTCATCATTTGCATTGTGGCATATATTGTACTGGGAGAGAGAGAGCACCCACGAGACAGCTCTCACTTTGCTAGGTCTAGAAAAGGTGACCAACAAACCTGATGACGATCATGCTTTGTTTACGTGGAGAGAGAAGGATAACACATTACAGCAGCTCTCATCAGATACTGTTGGTTGGGGAGGGAGATTTCTCCTTCTCTGCTTGCTTAGCCAAGGCTTTCCGCTCCGCTACAAACATGAAATGCTTTTGTTTAAACACCCAACAGCAAGGGAGAACTTGGACGTACTGGAGAGTCTGGGTGGCGCTATTGTGCATGGAATGGATTCACATACCATGGTGCAGCATCCTTTCCTCAAGGATAGAAAGTTTGACAGAATAGTCTTTAATTTTCCTCATGCGGGCCTTATCTACCCGCTTCATCAAGGGGTGGTGAAAGGTTTCTTTACAAATGCACGTGATATGCTGACAGAAAAGGGAGAAGTTCACGTGACACATAAGACAACTCATCCTTACAATAAGTGGGAGGTGGAGAAGCTAGCGGAAGAGGAGGGACTCTGTTTGGTTGAAGAAGTAGGTTTCTCTAAGAAGAACTATCCAGGATATCACAACAAGAGAGGTTATGGAAGGAAAAGTAACCGGACTTTTCGAGTGGGAATGTGCAGCACATTCAAATTCTCTTTGTCAAAGTCAACAAAACAAAACTTCGTGCAGGAT
>gnl_Nelnu_v1.0_NNU_018311-RA
ATGAAACAGCAGAGGAAGCAGAAAGTGAAGCCAGAAGAAATCGAAGACATGTTTATTGGGTTAGCTTTCGGTTCTGTAACCAACATGGTCGCTACATCTCTAGATAATGAAGATTCGCTGGAGTGTAAATATAGTTATGCCATTGGGAATGTGATAAAGCTAGAAGAGATGGGTTGTGTTGTTGTCCTGTATAGAATTGACGCAACCAAGATGAGCCACCATTTCTTTCTTAAGACTCAGAGATTTGATCGAATCGTCTACAACTTCCCTCACGTGGGGTTTCTCTACCCCAAAGCTAGTTACTGCCAGATAGAATTGAACAAGAAGCTGGTGAAGGGGTTTATGGAAAACGCCATGGTGCTTAAGGGAAAAGGGGGAAATGCATGTATA
>gnl_Orysa_v7.0_LOC_Os09g30210.1
ATGGCGGCGGTCGCGCTGCTCTCGCCAGCGGCGGCTGCGGCGGTGGTGACAGAGGGTGAGGAGAAGCCGCCGCTGGAGGAGGTGGAGGTGGAGGTGGAGGTGGTGGTGCGGGCGATCGTGGCCGACGGCGACGGGAGGGAGGCGAATGCGGCGGCGCCGGGGGCGAATTGGTGCGGGGAGGAGGAGGTGCCGGCGCATGCAGCGGAGGGGGGCACGGTCGCCGCGATGGTGGACGAGAATGCGGCGGCGCCTGCAGCGGAGGGGGACACGGTGGCCGCGGCGAAGGGGGAGGCGCCTGCAGCGGAGGGGGACATGGTGGTCGCCGCGAAGGGGGCGGCGCATGCAGCGGCGGAGGGGGACACGGTGGCGGCGGCGGCGGTAGCGGGCGAGAACGAGGCGGCGCATGCACCAGCAGCGGGGGGGAACACGGTGGCCGCGGCTGCGGATGTCAAGGGCGAGGCGCTTCAAGCGATTCCGGTGGCCGACGAGGCGGCGGCCGTGGCGGAGGGGGTTAACGCGATCGCCGCGGCGGAGCGGGAGGAGGACGACGAGGGGGTGAAGTGGCTGAAGCACTACTCCTCCCTCCAGAGCATACTCACCGTCGGGGACGGGGACTTCTCCTTCTCGCTGGCGCTCGCCACCGCGTTCGGCTCCGGCGACAACCTCGTCGCCACCTCGCTGGACACCATTGAGGACCTGAGGGGCAAATACAGCAAAGCAGAATCAAATATAATGGAGCTGAAAAGGATGGGGGCCACTGTTTTGCATGGCATCGATGCAAAAAGGATGAAGGATCACACCAACCTGAAGCTGAGACGGTTTGATCGAATTATCTTCAATTTTCCTCATGCTGGATTCAAAGGAAAAGAGGATGATTTGCATATGATCAATTTGCACAGGGAGTTGGTATGGGGTTTTTTTCAGAATGCAAGACACCTGCTTCGACCCTATGGTGAAATTCATGTTAGCCACAAGATAGGATTGCCATATGACAGGTGGTGTATCGAGCATCTAGCATATGAGTCTTCTCTTACAATGATTGCTAAAGTTGATTTCAGAAAAGAGGACTACCCAGGTTACAACCAAAAGAGAGGAGACAGTGCAAAGTGTGATCAACCTTTTGAACTAGGTGCTTGCTGCACTTTCATGTTCATGAGAGATTTGACGAGGCTGAAAAGGGCACGTCGGAACAGGATCAATGCATCTTCACTGGGAATCCAAGCCCAACATGACATGCCATTTCACCCACGTCCGCTTGTTCCAGCATATCCTCAGCCACATTTCCCTTCACAAGTCAATGCAGCTCACAGGCAAGTTCCTCCAGAGCATTACCCCCTCGGAATTGCTCATGGGCAAGAGCCAGGTTTTCTAGATAACTTTGGTGGCATAGAGAGGTATCCTTACCAGCGTGGCGCTATCGGGACAGTGATCGGCATGCCAGGCACTCCTTCACCAATGCGCGGAATAACCAGAAGTAGCTTCCCTGCACCTCAGGAGCAGCCTTGGCGTCAAGAGAGATATATTATGGATCCAGAAGTAAGAGATGATCACTACCATTTTGCCCGGGAATACCCGAGGAATCTGCAGGAGTATGAAATGGAGAGGCAGGTGATGCCAGGAGGAACCAGGTTGAGGTACGTCGATTTCCTGGAAAATCGTTACGAGGAATCTGTTCGGAGGCAGGAGCACCTGCGAAGGCTGATTGCAGAGTATGGTGGATACGAC
>gnl_Orysa_v7.0_LOC_Os09g30200.1
ATGGCGGTGGCGCCGCCGGAGGTAGGGCCCGCCGCGGCGGCGGCGGTCGCCGGCGGGAAGAAGGAGGTGCGCGCATTGGATGGAGCATCGGCGATCGGTGAAGAAGAGGAGGTGGAGGTGGAGGTGGAGGAAGAGGAAGAAGCGGAGGAAGAGAGAGAGGATGAAGAGGAGGGGGAGGAGGATGGGGGCGATGAAGAAGAGGAGGAGGAGGAGGGGGTGAAGTGGCTGAAGCATTACTCCTCGATGCAAAGCATCTTGGTCGTCGGCGACGGGGATTTCTCCTTCTCGCGGGCGCTCGCCGTCGCATTCTGCTCCGGCGAGAACCTCGTCTCCACGTCTCTTGATTCCTATGAGGCTTTGAGGGGGAAGTATGCCAATGCAGAGTCAAATATAATGGTACTGAAATTGATGGGGGCCACAACTTTGCATGGTGTTGATGCAAAAACAATGAAGCATCACACTGACCTAAAGATGAGACGGTTTGATCGAATTGTATTTAATTTGCCTCATGCTGGATTCAAAGCAAAAGAGGGTGATATGCGTATGATCAACTTGCACAAGGATCTGGTCAGAGGATTCTTCCGCAATGCAAGATGCCTGCTTCGGCCTTCCGGTGAAATCCATGTTAGTCACAAGAGAGGAAAGGTGTATGAAAACTGGGAGATCGAGAAACTAGCCTCTGAATCTTCACTTATTATGGTTGAGAAAGTTGATTTCCATATAGAAGACTATCCTGGTTATAACCACAAGAGAGGAGATGGTCCAAGGTGCGACGAACCTTTCCCTCTAGGTCCTTGTTGCATTTTCAAATTCTCCATCAGAAACCATAAGAAGCAGAAGAAATGTCATTCAAAGAAGATTGGTTCAATCCCATCCCTTGGAGGCAGCCATGTCCATCCTGAAATATTGGCAAGTGACTGGAGTCCATCTCAGCCGTTTCGACCAGTCAATGCAGTTAACATGCCAGTAACTTTCGACCCATACTCACTCAGAATTGCTCAAAGCCATCAACCGGGTTTTCCTGTCAATTTTGTTGGCTTATGGACAGCGGCTGCCTGTTCTCTTCAGCATTGCAATATCCACCCAATGCTCAACATTGTAAGGCCATCGCTTCATCTTTTGCCCATTGCGTCCATCATTGCTCCACAAATGGGCAGAATCACAAGTACCAGTCTCTTTGCACCTCAGGAGCAGCCGAAACCTGTTCTTAGGCCATTGCAAAGCGTTAGCAGCTACGACCTTGCCAGGGAACACCAAATGAATCTGCGGAGGGAGTTTGAGATGAGAGGACAAACAATGCCTGCAGGAACCAGCTTGGATTACTTCGAGTTCCTGGAATATCTCTTCAGGGATCCTGCTGAGAAGGAGAAGTGGCTGCAAACTATGATTACGTTGCACGCTACACGGTGG
>gnl_Phavu_v2.1_Phvul.004G042200.1
ATGGAAAAGAAAAGCATATCTCATTATTCTAGCTCTCAAAAGATTTTGCTAGTGGGTGAGGGAGATTTTTCATTCTCACTATGTTTGGCTAGGGCATTTGGCACAGCCAAAAACATGGTTGCTACCACTTTGGATACCAGAGGGTCTTTAATGGTGAAGTATGCAAGTGCATCAGAAAACATGAAGGAACTTGAGGTTCTTGGTTGCACCATTGTGAATGAAGTTGATGCAACCAAAATGGCCGAACACCCACTTCTCAAACATCAAAAGTTTGATCGCATAATTTATAATTTTCCTCATGCTGGTTTCGTCGGTCGTGAAAATTGTATCTTCCAAATAGAGCTTCACAAGAACTTAGTGAGGGGATTTCTGCAAAATGCTAAACGTATGCTTACTTTTTTTGGTGAAATCCATATTACTCACAAGACAAAGCATCCTTACACTCTGGGATATCAAGATGTTAGCAAGTGGGGAGAACTTGGTGTTCGTTGGAGAAGAAGAGTT
>gnl_Phavu_v2.1_Phvul.004G042000.1
ATGGGAGAAAAAAGAATAACTCACTACCTTAGTTCTCATTATATTTTGCTAGTGGGAGAGGGAGATTTTTCATTCTCACTGTGTTTGGCTAGGGCATTTGGCACAGCCAAAAACATGGTTGCTACCTCTTTGGATTCTAGAGCATCTTTAAGGAAGAAATATGGAAGTGCATTAAGGAACTTAACAGAACTTGAAGGCCTTGGATGTGTCATTCTGTATAAAGTTGATGTCCACAAAATGTTGGAACACCCATTTCTTCAACATCGCCATTTTGATCGTATCATTTTTAATTTTCCTCATGCAGGTTTCACTTATAGTGAAAGTGATGACTGTCAAATTCAACTACATAAGCGTCTAGTGAGTGGATTTTTGTACAATGCTAAATTCATGGTTAACAAAGGAGGAGAAATTCACATTACTCACAAGACAACACATCCTTTCAGTAAGTGGAATATCAAGGGCTTGGCTAAACGTAAGAGTTTGTGGTTTGTGGGAGAAGAAGAGTTTTATCGGGATCATTACCCTGGTTACACTAATAAGAGAGGAGATGGACGTAATTGTGATCAAACCTTCCCCATTGGAAAGTGCAGCACAGTCATGTTTATGCGTTATTTTGATCGTTTTTTA
>gnl_Phavu_v2.1_Phvul.006G059700.1
ATGGAGGAATCAAAGAACCAGTGCTACACTATTCAAGAAGAAGAAGAAGTAGAAGAAGAAGAAGATGAAGAAGAAGAAGAAGAAGTAGAAGAAGAAGATGATGAAGAAGAAGAAGAAGAAGATGAACAAGAAGAAGAAGAAGATGATGATGAAGAGGAAGAAGATAATGCAAAATGGGTAACCCATTATTCCAGTGATCACCAAATTCTGTTGGTGGGAGAGGGTGATTTCTCTTTCTCTCTTTCCCTCGCCAAATCTTTTGGCTCTGCTGTCAACATCGTCGCTTCCTCTCTCAACTCCCTCGATAATGTTACCAAGATGTACAAGCATGCTAAGTCAAATTTAGATCACTTGCACAAGTTGGGAGCACGCTTATTACATGGAGTTGATGCAACCAAAATGAAGCTTCATTCAGATTTAAAAATGCGAAGGTTTGATCGAGTCATATTCAACTTTCCTCATGCTGGCTTTCATGGGAGGGAAGATAGCACATCGATGATTAAGAAGCATAAAGCCCTTGTGCTTGGATTCTTCAACAATGCAAGTGGCATGCTTCGAGCCGATGGTGAAATACATGTCAGTCATAAAACTACAGCACCTTTTAGCCACTGGAACATCAAGGATCTTGCTGCACGATGCTTTTTGACGTTGATTGAGTCTGCTGACTTCAATGCAGAAGATTACCCTGGTTACAATAATAAGAGAGGTGATAGTTATAGATGCGATGAACCCTTTCCACTTGGTAAGTGCTGCACATACAAGTTTGTCTACATTCCTGAAGCTAAGCGAAAGCGTATGAAGAGAAAACACATGATGGTTTCTAGACAACAAATAGATCTCCCATTTCAAGAGATTGAATATGCTGTGGAGCAATTACCAACTTCAGTTTATCTCAATTATTCCCCTAGAACAAGTCACTATCTAAAAATGAAAGAAGAGACATCAATATTTGCCTTAACAAATAGGCATACTTCAATCACTGGGTGTCACTCAAGTAGCATGGCAGAAGTGCATGGAAGAGGTGCTCCTTCTGGTGGCTATTCTTTTGGTATGAGTCTAGTCCCTCCAAGAACATTGCGACCAATGGAGCCATTGCAATCTTTGCAACTGCGGCCAACATCTGCTTATTTCAGATACCCTCCGACAGATCCTATACCATTCTATACTAGAAGAACATTGCAACCAATGCAGCCATTGCAGCAAACATGGCAAACATCAAGCGATACTAGATACCCTCTGTATCATCCTAGAATAATGGAAACTGATCGTGTATCACTTGATGCTAGAAATGAATGGTATCATCGGCTTAATGGTGGCAGGTCTAATTATTTTCTAGAAGAACATGGTGGAACAATGCATACTGCTCCCTTTTCACATGGTGCTTCACATGGTGCTAGAAATGAAGGCTATTATCATCAGGTCTATGGTGGCTGCTCAAATGATTGGCAACAGGAACATTGCTGCAGAACAACAAATCAGAGTGCAAGTTCTCTTTATGGA
>gnl_Pinta_v2.0_PITA_000030546-RA
ATGGAGTCAGCAGTGCAAATTCCAGATATCAAAATGTCCATCCATTTATTGCGAGGTCTCCGTTTGGAGAGGAGTATCAAACACTATTCAAACTTGCATCAGATTTTATTAGTTGGGGAAGGGGACTTTTCATTTTCGTTAGCTTTGGCCAATGCATTTGGATCTGCAGAAAACATGGTTACCACCTCTCTTGACAGTAAAGATAAGGTACTACAGTTGTATAAATCAGCCCATGAAACGCTCTCAAATTTGGAGAAGCTGGGAGCCAATGTACTTTTTGGTGTTGATGCAACAACAATGGAGAAGCACCATATCATAAGAAAAATGAGGTTCCATAGAATTGTCTTTAATTTTCCCCACGCAGGTTTCTATGGACAGGAATCTGCTGAGACAGTTATCAAAAAGCACCGTTACCTGTTGAAGATGTTTTTCAGGAATGCAAGGACTATTCTTAGCGTAAATGGAGAAATTCATGTTTCTCACAAAGAAAGTGATCCATGTAAAAAATGGGAGTTGGTGAAACAAGCAGAAGAATGTGGATTGCTTTTGAAAGAATCAGTTCCCTTTACATTTCCTTATGCTCTGAAACTTTCGTTTTGCAGTCCAGAAAACTTTATGAAACCTGAATCTGAGAGGAAACAGATAACTGCAGGTGAAATGGAATGGGCGTATTCAGAGACAATATTTAACTTCTTGAATATACTTGCAAATGAAGAAATCAATAAAAGCGATGAATTTGCAAGACAAATGGCTGACAAAGATCATCAGAGGGAAAAAATAGAGACAAGGCTTAAGGAGGTTAATTTGGAGCTTAAATCTGAAAGACGGGCAAGGGAGGCTGCCAAAATAGCGCAAGCTGATTCAGAGATGTCACTAAAGGATTTGAAGGTGAAATTAAATGAGGAACTCAATAAAAGCCATGAATTTGAAAGACAAATGGCTGACAAAGATCATGAGAGGGAAAAAATAGAGAAAAACCTTAAGGAGGTTAATTTAGAGCTTAAATCTGAAAGAAGTGCAAGGGAGGCTGCCGAAATAGCTCAAGCTGATTCAGAGATGTCACTAAAGGATTTGAAGGTGAAATTAAATAAGGAACTCAATAGAAATTATGAATTAATGAAGCAAAGAGCTGAGCTATTTCTCCAAACTGGAAAAGCTTTAAGATTACAAGTGGATGCAGTTAAGAGACGTGCAAGGGAGGCTGCCGAAATAGCTCAAGCTGATTCAGAGATGTCACTAAAGGATTTGAAGGTGAAATTAAATAAGGAACTCAATAGAAATTATGAATTAATGAAGCAAAGAGATGAGCTATTTCTCCAAACTGAAGAAGCTTTAAGATTACAGGTGGATGCAGTTAAGCAAAGAGACAAGATTGTATGGAAGTCGAAAGTTGTATCTTTTGTCTTCGCTATTATATTTTTTTTCAATATTTTTTCACCCCCTCAGCACCGCCTGAACCTC
>gnl_Pinta_v2.0_PITA_000092306-RA
ATGGAATTTGCTGTGCAACATCAAGATATTAACGACTCCAGCTATCTGTTGGGACGACCACTTTTAAAGAGGCGTATCAAGCACTACAGCAATTCTAATAAGATATTACTAGTTGGGGAGGGAGACTTTTCATTTTCTTTAGCTCTGGCCAGTGCGTTCGGGTCTGCGAAAAACATGTTTCCAACTTCTCTCGACAGTAGAGAGAAGGTGCTACAGTTGTATGAATCAGCCGATCAAACACTGTCTGTTTTACATCGGCTTGGAGCAACGGTATTGCATGGGGTTGATGCAACGACAATGGAGAAACACCATATTATAAGAATGATGAGATTCGACAGAATTGTCTACAACTTCCCTCATGCAGGTTTCTTTGGAAAGGAAGACAATGGAAAAGTTATAAGAAAGCATCGTCACCTTTTGAAGATGTTCTTCAAGAATGCGAGAACTATGCTGGGTGAAATTGGAGAAATTCATGTTACGCACAAAGACTATGGTCCATATAAAAAGTGGGAGTTGGTGAAACAAGCAGAAGAATTTGGATTGCTTTTGAAAGGATCAGTTCGCTTTACAATAACGGATTACCCTGGCTATACTAATAGAAGAGGAGCTGGGCACAAAGCGGGTGAAACATTCTCCTTGGGAAAGTGTCAGACTTATAAGTTTGTCCTGGGCCCAGACGTTCTTTACAAGTACGAATTAGTCGCCATTCCAGCTGTATTGCCAAATGTTTCTTCTGAAGCCTCGGCAGAAGGCTTTAATGAGGATATTTTGGAACCTGAATCTGAAAGGCAATCAAGGACACCAGGTGAAATCACAAAGCTAAATTCAGGAACTTCCTTTAACTACATTAAGATGACTGCAAATGATGAAATCATCCTCAGTGATCGATTTGCAAGGGAAAGGAGTGACACCCCACATTACAACGCACAAACATGGAGAGTAGAAACAAAGATTCCTGAACAATCAGATGAAGCTATAAACATGAAAGGTGATGCAATAATGAGAAAAAGGACACACCGTAATAGGGCTATTTCGAAGTTTGAATCACAAATACAACCAAGGAAGATTCCTGAACAATCAAATGAAGCTATAAACATGAAAGGTGATGCAATCAAGAGAAAAAGGACACGTCCTAAGAGGGCTACTTCTAAGCTTGAATCTCAATTACAAGCAAGCAACTCTGCTGAAGCAGAAAACATAGGTTTGGAGATGACATCGAATCAGTTAATGGCCATTCCAGACATTATTTGCAAGCAGGAATTAATGACAATACAATCCGTATTGCCAAATGTTTCTTCTGAAGCCTCTCTAGAAAATTTTGAGGTGGAAAATTTTGAGCCTGAATTTGGAAGTCATGCCATGGTAGCAGGTAAAATGGCAAAGGCAGATTCAAGGACAATCTTTAGAAGCAATCCAGACATTCTTAATGTGGGGGAGTTAACGGTCACATTGCCAAACATTTCCCCTGCAGCCTCTGCAGAAAACTTTAAGGTGGATATTTTGGAACCTGAATCTGAATGTCAAGAAAGGATGGCAGGTGAAATGGAAAAGGTGGATTTAGGGACTTCATTTAAATGCTTGAAGATGATTTCATATGAAGAAATCAATAAAAGTGGGGAATCTCCAAGGGAAATGAATGACATGTTCCATCCAAACAGACAAACATGGAGAGTAGAAACAAAATCCGCTGAACAATTATATGAAGCATTAAACTTAGGGGAACTTGCAATTATGAAATGGGAGACAATAATTAAGGAGCCTATTCTGGAGCTTGAGTCAGAAAGACAAGCAAAGAATGCTGCTGAAAGAGAAAAATATGGTTTAAAGAGGACATTAAATCGCATAATATCTATTCCAGACATTCACTATAGGAGGGGATTAATGGCCATTCAAGTCGTATCACCGAATGTTTCTGCTGAAGCCTGTGACAAAAAAATTGAGACAGATATTGTGGAATCTGAATCTGAAATGCAAGAAAGGGTAGTAGGTGAAATGGCAAAGTCAGATATAGAGACATTCTTTACAAAGACTCCATACGTTTTATACAAACAGGAACTAATGGTCATTCAAGTCATATTGCCAAACATTTCTTTTGGAACATCTGCAAAAATTTTTAAGGGAGATATTTTGGAACTTGAATGTGAAAGACAAGTGAGGATTGCAGGTGAAATTGGAAAGGCGTACTCAGATATTTCATTGAAGTACTTGAAGATGGTTGCACATAAAGAAATCAATCGAAGTGATGAAGTTGCAAAGGAACAAGAAGACACTCTCCAGCAAATCTCAGAGACCTGGAGGGCAGAAAAACAGATTGCAAAACAATTAGATGAATCCATAAGCTTGAAAGAAGACGCGATTAAGAGAAAACAGACACGACTTAAGGAGGCTATCTTGGAGGTTGAAGGTGAAAAGCAAGCAAGAAAGGCTGCTCAAACAGAAAAGGCAGGTTTGGAGACAACACTAAATCAGTTGAAGGCTGCTCAAACAGAAAAAGCAGGTTTGGAGACAACACTAAATCAGTTGAAGGTGATTTTAAGCAGAGAAGTCAAGAAAAGTGATGAATTCAAGAGGAAAAGGGATGAGGTTCTTTGTCAACTGGCAGAAGCTTGCAGAGAGAAAGCAAACATTGCCAAACAATTGGATGAAGTATCTAGGGAAAGGAATGATGCACTCCATCAAAATGAAGAAACTTGGCAAGAAAATAAAAGGATTGCCAAACAATTAGCTGAGGTTTTGAGATTGAATGAAAATGAAGTTAAGCAGAAAGATGCAAGACTTTTGGAGGCCCTATCAGAACTTGAATTTGAAAGGCAAGCACGGAAGTCTGCCGAAGCAGAGAAAACATATTTGGAGATGGCATTAAACCAAACGAGGGTATTCGCCCACAAGGAACTTGAAAAGAATCATGCACTAAAGAGGCAGAGAGATGAGGCCATTTGTGAAGCTTGCAGAGGAAAAACAGTAATTGCTAACCAATTAGGTGCAGCTTTAAGATTGGAGGATGATGTTGTTAATCAAAGAAACAAGATTGTATGGCAACAGAAAGGTCTTACCAACGAGAGGAAAATGTTTTATCATCCAACAGTACTGTCTTCTGGTCTCGCTTTCGTCTTATCTTTATTTCACAAAGGTAGAGCTAGACTAAAAGGAGCTTTCAACAATGAGCAAGACAATAGCAAGGCCGAAGTTATGGTT
>gnl_Pinta_v2.0_PITA_000062667-RA
ATGGATTTTGTTGTACATGGTCCAGATGTTCAGGAGTTCAAACATCAAAAGAGATATCCCTCTTTGGAGAGGAGTATCAAACATTATTCTAACTTCCATCAGATATTATTAGTTGGTGAAGGGGACTTTTCATTTTCTCTGGCTCTAGCCAATGCATTTGGATCTGCAGAAAACATGGTTCCTACCTCTATAGACAGTAGAGAGAGAGTTCTATCCTCGTATAAAACAGCCCATATTACACTGTCAAAGTTGGAAAGCCTTGGTGCAACAATATTGCATCGTGTTGATGCAACAAAAATGGAGAAGCACCATATCATAGGAAAGAGGAGCTTCGATAGAATTGTCTACAACTTTCCTCATGCAGGTTTCTATGGACAGGAAAAAGATAAAGCAGTTATTAAGCACCGCCACCTGATGAAGGATTTTTTCAAGAATGCAAGCACTGTGTTAAGCACAATGGGAGAAATTCATGTTACCCACAAATCACATCCTCCATACGACAAGTGGAAGCTAGTAAAACAAGCAGAAAAACATAGGCTGCTTTTGAAAGAATCAGTCCACTTTTCTATAGCAGACTATCCTGGCTACGTTAATAGAAGAGGAGCAGGGAACCACGCTGGTAAACCTTTCTTGTTGGGAGAGTGTCGGACTCACAAGTTCATTCTAAGCCCAGCAATTCTCCACCAGAGGGAACTAATGGCGAAAGCAGCTGTATCGACAGACCTTTTTCCTCAACTCTCCATAGAAAATTTTATGGCAGTTCTTATGGAGCTTAAATCCGAAAGGAAGGCAAGGGAGGATGACGAAAAGGCCAAGGCAGATTTAGAGGCTTCATTGAACGACTTGAAGAAGATTGCAGATGATAATACCGAGAAGAGGGCTGACCTTACAAGGCAAAGGAATAATGCCGTCCATCAAAAGGCACAAGCTTGGAGAGAAAAAGAAAATATTGAGAAGCAATTGGCCGAAGCTTTGAAATCAAATAAAGAGGAAATTAAGAGAAAAGAGTCCAAATTTGAGGAGGCTATCTTGGAGATTGAATTTGAAAAACAAGCAAGAAAGATGATTGAAACAGCAAAAACAGATTTGGAGATGCTTTTAGAGAAGGAAAAAAAGGAAAATGATGAATTAAAGAGGCAAAGAGATGAGGTTCTTTATCAAAAGGAAGAAATTTGCAGAGAAAAAACAGACATTACAAAACAATTAGGTGAAGCGCTTGCAGCCATCGAAGAGCTTGAAAGGAAAGCAAGGCCGCTGAAACGGCAAAGGAGGGTTTGGAGGGCTGGCTCAATCGCT
>gnl_Pinta_v2.0_PITA_000071809-RA
ATGGAGTCAGCAGTGCATAATCCAGATATCAAAACGTCCAACCATTTATTGCGAGGTCTCTGTTTGGAGAGGAGTATCAAACACTATTCAAACTTCCATCAGATTTTATTAGTTGGGGAAGGGGACTTTTCATTTTCGTTAGCTTTGGCCAATGCATTTGGATCTGCAGAAAACATGGTTATCGCCTTTCTTGACACCCATGAAACGCTCTCAAATTTGGAGAAGCTGGGAGCCAATGTACTTTTTGGTGTTGATACAACAACGATGGAGAAGCACCATATCATAAGAAAAATGAGGTTCCATAGAATTGTCTACAATTTTCCCCACGCAGGTTTCTATGGACGGGAATCTGCTAAGGCAGTTATCAAAAAGCACTGTTACCTGTTGAAGATGTTTTTCATGAATGCGAGGACTATTCTTAGCATAGATGGAGAAATTCATGTTACTCACAAAGAAAGTGACCCGTATAAAAAATGGGAGTTGGTGAAACAAGCAGAAGAATGTGGATTGCTTTTGAAAGAATCAGTTCCCTTTACAGTATCTGAATATCCTGGCTACATTAATAGAAAAGGATCTGGGAGAAACGCTGATCGCACTTTCCCACTGGGAGAATGTCGAACCTATAAGTTTGTCCTCGGTTCAAAAAACTTTATGAAACCTGAATTTGAAAGGAAACAAATAACTGCAGGTGAAATGGAAAGGGCGTATTCAGCCAAAATAGCACAAGCTGATTCAGAGATGTCACTAAAGGATTTGAAGGTGAAATTAAATAAGGAACTCAATAGAAATTATGAATTAATGAAGCAAAGAGATGAGATATTTCTCCAAATTGAAGAAGCTTTAAGATTACAAGTGGATGCAGTTAAGCAGAGAGACAAGATTGTATGGAAGTGGAAAGGAAAAGATGAGAGTTGTGGGATTGCTGGCAGTAATAAGCATATTCTTCGCATCGATGGCAGGTGTTGGAATGCATATATATTTGAAGATATTTCAACCGACATCAGTTTTACTTATATGAAGATTATTGCTTTCTATAATGAAATCGGGCTTGTTGTTGCGAAGGTTTCAGTGAGAAGTTTTAAACCCATGGATATATGGGGTAGATATCGTGTCAGTTTCTTTGATGGGGCGGTTTGCAATAATGTTGGTGGCAGTGGGGCATATATTGTTATTGAGCCTGATCACATTTCTAGT
>gnl_Pinta_v2.0_PITA_000060320-RA
ATGGATTTTGTTGTACATGGTCCAGATGTTCAGGAGTCCAAACATCAAAAGAGATATCCCTCTTTGGAGAGGAGTATCAAACGTTATTCTAACTTCCATCAGATATTATTAGTTGGTGAAGGGGACTTTTCATTTTCTCTGGCTCTAGCCAATGCATTTGGATCTGCAGAAAACATGGTTCCTACCTCTATAGACAGTAGAGAGAGAGTTCTATCCTCGTATAAAACAGCCCATATTACACTGTCAAAGTTGGAAAGCCTTGGTGCAACAATATTGCATCGTGTTGATGCAACAAAAATGGAGAAGCACCATATCATAGGAAAGAGGAGCTTCGATAGAATTATCTACAACTTTCCTCATGCAGGTTTCTATGGACAGGAAATAGATAAAGCAGTTATTAAGCACCGCCACTTGATGAAGGATTTTTTCAAGAATGCAAGCACTGTGTTAAGCACAATGGGAGAAATTCATGTTACCCACAAAGCACATCCTCCATACGACAAATGGAAGCTAGTAAAACAAGCAGAAAAACATAGGCTGCTTTTGAAAGAATCAGTCCACTTTTCTATAGCAGACTATCCTGGCTACGTTAATAGAAGAGGAGCAGGGAACCACGCTGGTAAACCTTTCTTGTTGGGAGAGTGTCGGACTTATAAGTTCATTCTAAGCCCAGCAATTCTCCACCAGAGGGAACTAATGGCGAAAGCAGCTGTATCGACAGACCTTTTTCCTGAACTCTCCATAGAAAATTTTATGGCAATTATTATGGAGCTTAAATCCGAAAGGAAGGCAAGGGACGATGCCGAAAAGGCCAAGGCAGATTTAGAGGCTTCATTGAACGACTTGAAGAAGATTGCAGATGATAATACCAAGAAGAGGGCTGACCTTACAAGGCAAAGGAATAATGCCGTCCATCAAAAGGCACAAGCTTGGAGAGAAAAAGAAAATATTGAGAAGCAATTGGCCGAAGCTTTGAAATCAAATAAAGAGGAAATTAAGAGAAAAGAGTCCAAACTTGAGGAGGCTATCTTGGAGATTGAATTTGAAAAGCAAGCAAGAAAGATGACTGAAACAGCACAGATTTGGAGATGCTTT
>gnl_Pinta_v2.0_PITA_000014901-RA
ATGAACTTTGAAGAACATCAGAAACGTGTTTGCTGTGTTTATTTTTCACAAGCTTATCCAACTTCATTGGGCATATTGGGGGGCGGTGCAGTATCAGAACACTTTGTCAGAATTGTCTACAATTTTCCCCACGCAAGTTTCTATGGATGGGAATCTGCTAAGACAGTTATCAAAAAGCACCGTAACCTGTTGAAGATGTTTTTCATGAATGCGAGGGCTATTCTTAGCATAGATGGAGAAATTCATTTGGTGAAACAAGTAGAAGAATGTGGATTGCTTTTGAAAGAATCAGTTCCCTTTACAGTATCTGAATATCCTGGCTACACTAATAGAAAAGGATCTGGGAGAAACGTTGATCGCACTTTCCCACTAGGAGAATGTCGAACCTATAATCCTGGTGATTCTGGGCTCACTTTAAAGAAAAGGAAACCAGTAAGGCAACCTGTAATGCAAGATGACTAC
>gnl_Poptr_v3.0_Potri.003G101200.1
ATGGCTGATAAAGAAGCAGAGAAACAAGTGATGATCGAAGAAGATAAGGAGAAATGGTTAAAGCACTACTCATCGAATCATCAAATACTGTTGGTTGGTGATGGAGATTTCTCGTTCTCTTTGAGCTTGGCTCTTTCTTTTGGCTCTGGTTCTAACATTGTTGCTTCCTCTCTTGACACATCTGATGTCTTGATTAAGAAATACAAGAAAGCAAAGTCAAATCTGGAAAATCTAGCGAAGCTGAAAGCATCTACCTTACATGGAGTGGACGCAACCAAAATGAAGCTTCACCCGGATTTGAGGATGCGAAAGTTTGATCGGATTATCTTCAACTTTCCTCATGCAGGCTTTCATGGAAAGGAAGACAATATTAAACTGATTGAGAAGCATAGGAATCTTGTGCGGGGCTTCTTCAGGAATGCAAAAAGCATGCTACGAGCAGATGGGGAAATTCATGTAAACCACAAAACAACAGCTCCATTTTGCCATTGGAATATCGAGGAACTTGCACGGAGAAACTCTTTAGTATTAATTGAACGTGTTGAATTTAAGATTGAAGACTATCCAGGTTACAACAATAAGAGAGGAGATAGCAATAGATGTGATGAACCCTTTCCTTTGGGAGAGTGCAGTACCTTCAAATTTAGATTCTCTCATGCTGCTAAGATGTCTAAAGCAACTAGTCACTTGGGTTTTGCCGGCAAAAGATGTCCGCAACTTCATGACAATCCAATAAAGATGTATCATCAGCCAAGTTTATTCAACCACATGCATCCTCAGCCAACTGTTTTCAACTACAAACATAGGCAGCCAACTTTATTCAAGCACACACATCCTCAGCCAATTTTATTCGAGCACAAATGTCCTCAGCCAACTTCATTCAATCGAATGCATCCCCAGCCAGCCTTGTTCAATCAGGTATATTCTCAAACAAGTCTCGCCACAAATATGAATGGCTTTCCAGGCTATTTGCAATCAACTTCTACAATTAGCATCGAAAAGGCTGATGACTTTAATGGCTACCACAATCATACCTTGGAACCACATGGTAGAACTGTCAATCATGTGGACTGCTCTTATAATGACTATAAAATCTACATGCCAGAAGCACCAGGAAGAACCTTGGAAGGTGATCTCTATGTGTCGCCTGAGCTTCAACATTTAAGCAACATGAGATCAGCCCTATGGCGAAGGTTGGTTTTGACTCATGGTCAGCACCCGGAAGCCTCAACAGTTGTC
>gnl_Poptr_v3.0_Potri.011G141600.1
ATGAACAAGGACCCGCTTCTCAGTTGGAAATTATTTGACAGGACAGAGTTTAATTTTCCCCAAACTGCTCTTATATGGATTGAAGAAAACATTCGCCAAATTGAGTTGGTGAAGGGCTTCTTGAAGAGTACACATGATACATTGGAAGAGAATGAAGAAATTCATGTGATCCACAAGACCACGTATCCATATAAGAAGTGGGAAATTGAGAAATCAGCTGAGGATGCTGGGCTGTTCTTGGTTAAGAAAGTTAATTTCAGAGTTTCTGATTATCCAGGATACGAAAATAAAATTGGACAGGCTCTT
>gnl_Poptr_v3.0_Potri.011G141500.1
GAAGAGAAATGGATAAGGCATTACAGCAGTTGTCATAAAATACTACTGGTAGGAGAAGGTGATTTTTCTTTTGCTGCTTGCTTGGGCAAAGCCTTTGCTGCAACAAACTTAAGGGAGTTAGAGGAACTTGGATGTACCATAATGCATGGAGTTGATGCACATACTATGATCAAGCATCCTCTTCTGAATCAGAAGTTGTTCGACAGGATAGTCTATAATTCTCCTGCTACAGCTCTCAAAAGGAGGGAATCAAATACTCGTCAAATTGAGAAACATCAAAGGTTGGTGGAGGGCTTCCTGGAGAGTGCTTATGACATTTTGGAAGTGATTGGAGAAATTCATGAAGTGGGATATCGAGAGATTAGCAGAGGATGCTGGCTGTGCTTGGTTGAGAAAGTTACGTTCAAGAAAGCTGACTATCCAGGATTCAACAATAAAAGAGGATCGGGGCCTAGAGCTGATCAGGCCTTTTCTGCTGGAAACTGCTGTACCTTCAAATTTACCAGGATTTCT
>gnl_Poptr_v3.0_Potri.011G165600.1
ATGGCTGATAAACAGGCAGGGAAACAAGTGGATTTTGGAAAAGGAGAAGATAAGGAGAAATGGGTGAAACACTATTCATCAAAACATCAGATACTGTTAGTTGGTGAAGGTGATTTCTCTTTCTCTTGGTGCTTGGCTCGCTCTTTTGGCTCTGGCTCTAAGATTGTTGCTTCTTCTCTTGACTCCTACGATGCCGTGATCCAGAAATACAAGAAAGCAAAATCAAATTTGGAATCTTTAAAGGAGTTAGGAGCATCTACATTATATGGAGTGGATGCAACAAAAATGAAGCATCACTTACCTTTGAGGATGCAGAAGTTTGATCGGATCATATTCAACTTTCCTCATGCAGGTTTTTATTTAAAGGAAGACAATAACCTTATGATTGAGATGCATAAGGAGCTTGTGGGAAACTTCTTTGGGAATGCGAATGACATGTTACAAGCTTATGGGGAAATTCATGTAACCCACAAAACATCATCTCCATTCTGCCACTGGAACATTTTGGAACTTGCTCGGAGAAATTCTTTAGAATTTATCGGGCGCGATGATTTTAAGATGGAAGACTATCCAGGTTACAGCAACAAGAGAGGAGAAGGTGATAGATGCGATCAGCCTTTCCCTTTGGGAGAGTGTAGTACTTTCAAATTCAGATCCTCCCATACTGATAAGCAGATTTATGGAGTGATAAATAACTCAGATTCCGCACTCAAAAGATCTCGGCAGATTCAGGGCAATCCAATGGAAATATGGAAACGTCAGAAAATCACATTTGATCGAGGAATTCCTCAAACAACTTTCAGCATGAATTCAAAAGACTTCTCAGACTACAGGCTGACACCTTTGGCTGTTGATATCACGATGGAAGATGCTAGTCACTCATTTGGAACATGTGGCAGAGGTTTTACGCACTGGAGCAACTCTGTTAACGAAGTCCCAATGTCTGAGTTTGGA
>gnl_Poptr_v3.0_Potri.011G141900.1
ATGGATAGTTTAGAGAGCCACTTGGAAATGCTTAATATAGATGATAACAAGGAAGAGAAATGGATAAAGCATTATAGCAGCACTCAGAAAATGCTTCTAGTTGGAGATGGTGATTTTTCTTTTGCTGTTTGCTTGGCTGAAGCCTTTGGCTCTGCTACTAACATTGTTGCCACTTCTCTGTACTCTGAAGAGATGATGAGGCTCAAGTACAGTGGAGCTGCATCCAACTTGAGAGAACTGGAGGAACTAGGATGCACTGTTATGCACGGAGTAAATGCACATACCATGAACAGTCATCCTCTTCTCACCCATAAATTGTTTGGCAGGATAGTCTATAATTTTCCTCAAGCAGCTCTCAAAAGGAGTGAAGCAAACATTCGCCAAATTGAAAGTCATCGAAGGTTGGTGAAGGGCTTCTTTAAGAGTGCAAGTGACATGATGGAAGAGAATGGAGAAGTTCATGTGACTCACAAGACTCCAGATCCATATAGCAAGTGGGAAATTGAGAAACTAGCAGAAGAAGCTGGGCTGTTCCTGGTTGAAAAAGTTAAGTTCAGAAAATCTGATTACCCAGGATATGAAAATAAAAGAGGATCTGGGTCTAGAGCTGATGAGAGTTTTCCTCCTGGAAACTGCTGTACCTTCAAATTTGGAAAGAGTACCAGTCTT
>gnl_Poptr_v3.0_Potri.011G141700.1
ATGGATGAATTGGAGAGCCAAGTGAAAATGCTTAGTATAAATAATAAAGAAGTGAAATGGATGAAGCATTATAGCAGTTGTCATAAAATACTACTGGTAGGAGAAGGTGATTTTTCTTTTGCTGCTTGCTTGGGCAAAGCCTTTGGTTCTGCTGTAAACATGGTAGCCACTTCTCTCTACTCCAAAGAGACCATGATGCTGAAGTATTCGAAATCTGCAACAAACTTAACTGAGCTGGAGGATCTTGGATGCACCATAATTCATGAAGTAGATGTACATAATATGAGAAAGCATCCTCTCCTGAAACAGAAATTGTTCGACCGGATAGTCTTTAATTTCCCAGCTACTGCTCTAAAATGGAGTGAATCAAACGTTCGCCAAATCGAGAAACATCAGAGATTGGTGAAGGGCTTCCTAAGGAGTTGCCATGATATGTTAGAAGAGAATGGAGAAGTTCACGTGACACACAAGATCAAAGAACCATATTGTAAGTGGGAGATTGAGAAATTAGCAGAGGATGTTGGGCTGTACTTGGTTGAGAAAGTTTGGTTCAGAAGATCTGAATATCCAGGATACGGTAATAAAAGAGGATCTGGTGCTAGAGCTGATGAGACTTTTCCTGCTGGAAACAGCTATACCTTCAAATTTTCCAGGGCTACC
>gnl_Poptr_v3.0_Potri.006G002700.1
ATGGGAAACCAAGAAGAATATCAAGAGACAGAAACAGAATCAAATTCATCAGATGATGAGGAAGATGAGGAGCCAGAGAAATGGAAAAAACATTACTCATCAAAGCACCGGATGTTATTGGTCGGAGAAGGTGACTTCTCCTTCTCTGTTTCTCTAGCTAGAGCTTTTGGTTCTGCTTGCAACTTGGTTTCTACTACTGTTGATACCCAAGATAACATAGCTAAAAAGTACAGTAATGGAGTACGAAATGTGAGGGAACTAGAAGAGAAGGGAGGGTTAGTGTTCTATGGAGTGGATGCAGAAGAGATGAGTGAACACTTCTTTTTGAGGACTCAGAGGTTTGATCGAATTGTCTATAACTTCCCTCATGTTGGTTTCCTCTTCCCTGAGGCTAGCTACTGCCAAATCCAGTTGAACAAGAGACTGATAAAGGGTTATTTAAGCAATGCCAAAGTTCTTTTGAAGCAGGATAAAGGGGAGATTCATGTAACACACAAAGAAGGTGACCCATATGATAAATGGGATTTGGTCAAGAAAGCAGAGAAGATTGGCTTGGGTTTGCACGAAATTGTGCCCTTCTCCAGACGTGATTATCCAGGATATGAGAACAAGAGAGCCCATGGTAGCCAATCCGATGCTCCTTTTCCACTTGGGGTTTCCAGTACTTACAAGTTCAAGCCCAACCATTCATCAAAGTTCAAA
>gnl_Poptr_v3.0_Potri.016G003100.1
ATGGGAAAACAAGAAAAATATCAAGAGACAGACACAGAGTCAGAATCATCAGATGATGAAGAAGATGAGGAGCCTGAGAAATGGAGAAGACACTACCCATCAAAACACAGGATGTTATTGGTTGGAGAAGATGACTTCTCTTTCTCTCTTTCTTTAGCCAGACCTTTTGTTCTGCTCTCAACTTGGTTTCAACTACTGCCGATACCCAAGGTACGTGCGTATAACATAGCCAAGAAATACAGTAATGGCGAAGGAAATGCGAGGGAACTAGAAGAGAAGGGAGGGTTAGTGCTCTATGAAGTGGATGCAATAGAGATGAGTCAGCGCAACTTTTTGAGGACTCAAAGGTTTGATCGAATTGTCTATAACTTCCCTCATGTTGATTTCCTCTTCCCTGAGGGTAGCTACTGCCAAATCCAGTTATGTTCTAGTCTCTTACACAATTTATGTTCCCCTATGCTTACTTATATAATCTTATCATTGTAT
>gnl_Poptr_v3.0_Potri.001G438200.1
ATGGAAATGGTTGGCGTAGAAAACCAGTTGGAAATGGCTTGCTCAGAAAAACAGCTGGAAATGGCTAACTCTGAAAACCAGTTCGAAATGGCTTGCTCAGAAAAACAGCTGGAAATGGCTAGCTCTGAAAACCAGGTGGAAATGGCTTGCTCAGAAAAACAGCTGGAAATGGCTAGCTCTGAAAACCAGTTGGAAATGGCTATCTCAGAAAAACAGTTGGAAGCGGTTAGCTCAGAAAACCAATTGGAAATGGTCGGTACAGAGGGCCAATTGGAAAATATAGTTGGTGCAGAGAATCAATTGGAGATATCACAAAAAAGCCAAATGGCAACTGTTAGCACAGAAGGGGAAATAGAAAGAGTTAGCAAAGAGGGTTCAATGGAAAGGCTAACAGTAGAAGAAGAGAAAGAGAAATGGATAACACATTATAGCAGCCATCAAAAAATACTACTAGTCGGAGAAGGGGATTTTTCTTTTGCTGCATGCTTAGGTAAAGCCTTTGGGTCTGCTGCTAGCATGGTTGCAACTTCTCTGGACTCAAAAGAATGTCTAGTGGCCACCTATTCAAGAGCTGCAGAAAATCTGAAAAAGCTGAAGGACCTTGGATGCACAATTCTGCATGAAGTAAATGCACATACAATGGGCTGCCATCCTCTCCTCCATGAGCAATGGTTTGACAGGATAGTCTTCAACTTTCCTCATGCGGGTTTTCACTATTTATACCGTGAACATGATATCCGCCTGATTGAGTCTCACCAAAAGTTAGTGAAAGGCTTCCTGAGGAGTGCAAATGATATGCTGTCGAAGAATGGAGAAGCTCACGTGACCCACAAGACTGCTCATCCATTTGATAGGTGGGAGATTGAGAAACTAGCAGAGGATGTTGGTTTGTGCTTGATTGAA
>gnl_Poptr_v3.0_Potri.001G438100.1
ATGGATGGTTTAGAGAGACAAATGGAAGTACTCAGTATAAAAAATAAAGAGAAATGGATAAAGCATTACAGCAGTTCTCAGAAAATACTACTGGTAGGAGAAGGTGATTTTTCTTTTGCTGCTTGCATGGGAAAAGCCTTTGGTTCTGCTGTAAACATGGTAGCCACTTCTCTCTACTCCAAAGAGACCATGATGCTGAAGTATTCAAAAGCTGCAACAAACTTAAGAGAGCTGGAGGATCTTGGATGTCTCGTAATGCATGAAGTAGATGCACATACTATGAGCAAGCATCCTCTACTGAATCAGAAATTGTTTGACAGGATAGTCTTTAATTTTCCTGCTACAGCTCTCAAAAGGAGTGAATCAAATATTCGCCAAATCGAAAAACATCAAAGGTTGGTGAAGGGCTTCCTGGGGAGTGCTCATGACATGTTGGAAGTGAATGGAGAAATTCATGTGACCCATAAAACCACAGAGCCGTACAGTAAGTGGGAGATAGAGAGATTAGCAGAGGATGCTGGTCTGCGCTTGGTTGAGAAAGTTAGGTTCAAGAAAGCTGATTATCCAGGATTCAGTAATAAAAGAGGATCCGGGCCTAGAGCTGATCAGACCTTTTCAGCTGGAAACAGCTGTACCTTCAAATTTTCCAGGAATATTACT
>gnl_Prupe_v2.1_Prupe.4G132900.1
ATGGAAGTGTTTAGCTTTGAGAGAAAGATTAAGCATTACAGCAGCTATCAGAAGATACTCTTAGTGGGAGAAGGAGACTTCTCTTTTGCTGTTTGCTTAGCCAGAGCTTTTGGATTGGCTGTCAACATGGTTGCGACTTCTCTCGACTCCAGAGAGTCTTTGATGCTGAAGTATTCAGAAGCTATGAGCAATGTGAAGGAATTAGAGGCCAAGGGATGCATAATATTGCATGAGGTGGATGTCCACAGCATGAGCCGACACCCTTTGTTGATTAGCATACGCTTTGATCGCATAATCTATAATTTTCCTCACGCCGGTTACTTGCATGGTCCCTTTTCTTCTGAACACAACAGGTTCCAAATTTGGTTTCATCAGGATTTGATCAGGGGATTCCTCCAGAATGCACGCGAAATGCTGACCGCAATAGGAGAAATTCATGTGACACACAAGACAAAATTTCCTTTCAGTGAATGGAAAATAGTGGAGTTAGCACAAAAGGTTGGGTTATATCTGGTTCATGAAGAACAGTTCTCACCATGGGATTATCCAGGTTATGAAAATAAGAGAGGAGCTGGGATGTGTGATCAAACGTTTCCTGTTGGAATGTGTAGCACCTTCAAATTTGCCAAGCTCTTGTGCCATTCTACCACTTCTGGTTTCCACCTTGGCATTACTACTTCAGGTCCATGGTCTGGATATTCTGGAATTAATGGTCCTCGCATGCAATGG
>gnl_Prupe_v2.1_Prupe.4G133300.1
ATGGAAGTGTTTAGCTTTGAGAAAAAGATTAAGCATTACAGCAGCTATCAGAAGATACTCTTAGCCGGAGAAGGAGACTTCTCTTTTTCTGTTTGCTTAGCTAGAGCTTTTGGCTTGGCTGTCAACATGGTTGCGACTTCTCTCGACTCCAGAGAGTCTTTGATGCTGAATTATTCAAAAGCTATGAGCAATGTGAAGGAGTTAGAGGCCAGGGGATGCAAAGTATTGCATGAGGTGGATGTCCACAGCATGAGCCAACACCCTTTCTTGATTAGGGTATGCTTTGATCGCATAATCTATAATTTTCCTCACGCCGGTTTCTTTTCTTCTGAACGCAACAGGTTACAAATTTGGTTTCATCGGGATTTGGTCAGGGGATTCCTCAAGAATGCATGCGAAATGCTGACTGCTATAGGAGAAATTCATGTGACACACAAGACAACATTTCCTTTCAGTGAATGGAAAATAGTGGAGTTAGCAAAAGAGGTTGGGTTATATCTGGTTGATGAAGAACAGTTCTCACTATTGGATTATCCAGGTTATGAAAATAAGAGAGGAGCTGGGATGTGTGATAAAACTTTTCATGTTGGAATGTGTAGCACCTTCAAATTTGCCAAGCTGTTGTACAGTTCTACCACTTCATGGTCTGGATGTTCTGGAATTAATGGTCCTCACATGCAACGGTTGCATCAGAATTTTGTGATGGGATACTTGAATAGTTCCAGTGAGATGCACAGGGCTTCATATCCTTTCAGTGACTGGGAAATGGAGAAGTTAACAAAAGAGGTTGGCTTGTTTTTGGTTAAAGAAGAAGAGTTCTCACCATGGGACTGTTCATGTGCTGCTTCCAGTTTCCACCCTGGTACTTTGACCATTAGTTTATGGTCAGTTGACATAGTAGATATGGCTTGTTCTTATTTAGAGAGCTTGGAAAGGAAGAAGCCAAAGCATGGCCACAAGAATTTGAGACCTCCA
>gnl_Prupe_v2.1_Prupe.4G133200.1
ATGGAAGCGTTTAGCTTTGAGAGACAGATTAAGCATTACAACAGCTATCAGAAGATACTCTTAGTGGGAGAAGGAGACTTCTCTTTTGCCGTTTGCTTAGCCAGAGCTTTTGACTTGGCTGTCAACATGTTTGTGACTTCTCTCGACTCCAGAGAGTCTTTGATGCTGAATTATTCAAAAGCTATGAGCAAGGTGATGGAATTAGAGGCCAGGGGATGCAAAGTATTGCTTGAGGTGGATGTCCACAGCATGAGCCAACACCCTTTCTTAATTAGTGAACGCTTTGATCGCATAATATATAATTTTCCTCATGTCGGTTACTTGCACGGTCCCTTTTCTGCTGAATGCAACGGGTTCCAAAATCGGTTTCATCAGGATCTGATAAGGGGATTCCTCCAGAATGCAAGCCAAATTCTTACCGCGATAGGAGAAATTCATGTGACACACAAGACAACATTTCCTTTCAGTGAACAGAAAATAGTGGAGTTAGCACAAGAGGTTGGGTTATATCTGGTTCATGAAGAACATTTCTCACTTTTGGATTATCCAGCTTATGAAAATAAGAGAGGAGCTTGGATTTGTGATCAACCTTTTCCTGTGGGAATGTGTATAACCTTCAAATTTGCCAAGCTGCACAGTTATACCACTTCCGGTTTCAACCTTGGCATTACTGCTCCGGGTCCATGGTCTGGATATTCTGGAATTATTGGTCCTCACATGCAATGTGATGTTACTGGGAATATGCCAAAATATATAAGTACTATTGAATATAGCAAGGCTTATAGCAGTTATCAGAAGATACTCTTAGTGGGAGAAGGAGACTTCTCCTTTGCAGCTTGCTTAGCTAGGGCATTTGGCTCTGCTGCCAACATAGTTGCAACTTCTCTCGACTCCAGAGAGTTTTTAATGGTGAACTATTCAAAAGCTATGAGCAACTTAAAGGAATTAGAGAACAGGGGATGCACAATTTTGCATTGTGTGGATTGCAAAACAATGAACCTTCACCCTTGCCTTTATAATAAGCGGTTTGATCGGATAATCTATAATTTTCCTCACTCGGGTTACTCGAATGGTCTCTCTTCGTCTGAATATAGCATTTTCCAAATTTTGTCACATCAGAATTTGGTGAGGGCATACTTCAAGAGTGCTCGAGAAATGCTGACCGAAACAGGAGAAGTTCATGTGACACACAAGACAACATATCCGTTCAGTGAATGGAACATAGTGACGTTAGCGCTAGAGGCTGGGCTATTTTTGGTCGACGTAGAGAGTTTCTCATTATGGAATTATCCAGGTTATCAGAATAAGAGAGGGGCTGGAATATGTGACCAAACTTTTCCTGTTGGAAAGTCTAGCACCTTCAAATTTTCCAAGTACCTCCCAGTTTCCTCCTCGATGGTTCGAGAGTAC
>gnl_Prupe_v2.1_Prupe.4G002200.1
ATGGGAAAAGAAGAGGAATACCAAGAAAGGGAATCAAACGTCGAAACAGATGAAGAAGAAGAAGATGATCATGATCATGATGATGATGATGAAGGGGAAGAGAAATGGAGAATGCACTACTCATCGAGGCATAGGATATTGCTGGTGGGAGAAGGAGACTTCTCCTTCTCTCTTTCTTTAGCCACCCATTTTGGATCTGCCCGCAACATGGTAGCCACTTCTCTCGATTCCCAGGAGGAGATTGATAGCAAGTACAGTAATGCAATAGGGAATGTGAGGGAGCTTGAAGAAAGGGGATGCATAGTGATTTACGGAGTGGACGCCAAGCAAATGAGTCAACACTTCTTCCTCAGCACTCAGAGGTTTGACAGGATTGTCTACAACTTTCCTCATGTTGGCTTTCTCTTCCGGGAGGATAGCTACTGCCAGATCCAGTTGAACAAGAGGTTGGTGAAGGGTTTCCTGCAGAATGCTAAACTTCTGCTGAGAAAAGAGGGTGGAGAGATTCATATAACCCACAAGGAAGGTCATCCTTACAACAAATGGGATTTAGTGAGGAAAGCACACAAGATAGGGCTGCTTCAAACTCAAACTCTGCCCTTCCGCAAAGACGACTATCCCGGTTACGACAACAAGAGAGCCCATGGTACCCTTTCCGATGCCTCTTTCCACCTTGGCGATTGCACTACTTACAAGTTCAGGCTGCCGCCTTGT
>gnl_Prupe_v2.1_Prupe.4G133600.1
ATGTTCAAGAAAAAAATTAAGAACAAGAGATCTAAAATGGGAGAGAAAACGATTATGCACTATAGCAGCTCTCAGAAGATACTCTTAGTGGGTGAGGGCAACTTCTCCTTTGCTGCTTGCTTAGCCAAAGAATTTGGCTCTGCTGTGAAGATGGTTGCAACTTCTTTCGACCCCGAAGAGTCTTTAATGCAAAAGTATTCAAATGTAACGAGCACTTTGAATGAGTTAAAGGGCAGGGGATGTACGGTGTTGCATGAGGTGGATGTTCATACCATGAGCCAACACCCCCGGCTAACGAATAGACGATTCGATCGCATTGTCTTCAATTTTCCTCATGCAGGTTTCATCTTGATGGAACATAACAAGATCCAAATTAAGTTGCATCAGGATTTGGTCAAGGCTTACTTCACCAGTGCACGTGAAATGCTCACAGAAAGTGGAGAAGTTCATGTGACTCACAAGACCACCCATCCTTTCAGTAAGTGGAACATAGTGAAGTTAGCAGAAGAGGTTGGGTTGTTTCTGGTTGAGGAAGCACAATTCACACGAGCGGATTATCCAGGTTATATAAACAAGAAAGGAAGTGGAAGGAAATGCAACCGTACTTTCCGTGTTGGACAGTGTAGCACCTACAAATTTGCCAAGCTACCACTTCAACCGTACTTTGTGTCT
>gnl_Prupe_v2.1_Prupe.4G133400.1
ATGGAAGTGTTTAGCCCTGAGAGAAGGATTAAGCATTACAGCAGCTATCAGAAGATACTCTTAGTGGGAGAAGGTGACTTCTCTTTTTCTGTTTGCTTAGCCAGAGCTTTTGGCTTGGCCGTCAACATGGTTGCGACTTCTCTTGACTCCAGAGAGTCTTTGATGCTAAAGTATTCAGAAGCTATAAACAATGTGGAGGAATTAGAGGACAGGGGATGCATAGTATTGCATAAGGTAGATGTCAACAGAATGAGCCAACACCCTTTGTTGATTAGCGTACGCTTTGATCGCATAATCTATAATTTTCCTCACGCGGGTTACGTGCACGGTCCCTTTTCTTCTGAACGGTTCCAAATTTGGTTTCATCAGGATTTGGTGAGGCGATTCTTCAAGAATGCACACGAAATGCTGACCGTGGTAGGAGAGATTCATGTAACACACAAGACAACATTTCCTTTCACTGAATGGAAAATAGTGGAGTTAGCACAAGAGGTTGGGTTACGTCTGGTTGATGAAGAACAGTTCTCACTGTGGGATTATCCAGGTTATGAAAATAGAAGAGGAGTTGGGATGTGTGATGACACTTTTCCTGTTGGAATGTCAAGCACCTTCATATTTGCCAAGCGCTCTGCTGCCAGTTTCCACCCCGGTGCTTTGTGCATTAGTTTATGGTCAGCTGACATAGTAGATATGGCTTGCACTTATTTAGAGAGCTTGGAGAGGAAGAAGCCAAAGCATGGCCACAAGAATTTGAGATCTCCATCTCGACCCAGAAAAAAGAACAAGAAATTGAGATCTCCATATCATTAT
>gnl_Prupe_v2.1_Prupe.4G133500.1
ATGGAAGCTTTCAGCTTTGAGAGGAAGATTAAGCATTACAGCAACTATCAGAGGATACTCCTTGTTGGAGAAGGAGACTTCTCTTTTTCTGTTTGCTTAGCCAGAGCTTTTGGCTTGGCTGTCAACATGGTTGCCACTTCTCTTGACTCCAGAGAGTCTCTGATGCTGAAGTACTCAAAAGCTTTGAGCAATGTGAAAGAATTAGAGGCAAGGGGATGTATAGTATTGCATGAGGTGGATGTCCACAGCATGAGCCAACACCCTTTCCTGATTAGATTACGCTTTGATCGCATAATCTATAATTTTCCTCATGCCGGTTACTTGCTTGGTCCCTTTTCTTCTGAACGCAACAGGTTCCAAATTTGGTTTCATCAGGATTTGATCAGGGGATTCCTAAAAAATGCACGCGAACTGCTGACCGCGATAGGAGAAATTCATGTGACACACAAGACAACATTTCCTTTCAGTGAATGGAAAATAGTGGAGTTAGCACATGAGGTTGGGTTATATCTGGTTGATGAAGAACCGTTCTCACTATGGGATTATCCAGGTTATGAAAATAAGAGAGGAGATGGGATGTGTGATCAAACTTTTCCGGTTGGAATGTGTAGCACCTTCAAATTTGCCAAGCTGTTCCACCATTCTAGCCCTTCTTGTTTCCACCTTGGCATTACTGCTTCGGGTCCATGGTCTGGTTATTCTGGAATTAATGGTCCTCACATGGAAAGGCCATTTTGCATA
>gnl_Prupe_v2.1_Prupe.3G193000.1
ATGGGTGAAAAACAGATATGGATAGGACACTACTCTAGCTCTCATAAGATATTGTTGGTTGGAGAGGGAGACTTCTCATTTTCTGCTTGTTTGGCTCGAGCTTTTCGCTCTGCCACTAACATGGTTGCAACCACTCTTGAATCGGAAGATACTCTATTGAAGGAACATTGGAGCAGTGAGGCACATGTGGATGAGTTGCAGAGAAGAGGATGCAAAGTGTTGCATGAAGTTGATGTATATGACATGGACCAGCATCCCACCCTTATGTTCAAGAAATTTGATATGATCGTCTTCAACTTTCCTCATGCAGGCCATGACTATTGGCTATGCGAAAGAGACAATGAGCTCATACGAAGGCACAGGGGTTTGCTAGAAGCATTTTTCCGAAGTGCCAGTGGGATGCTGGGCGAAGGTGGGGAAATTCATGTTTCACACAGAGAAGGCTACCCTTATGATAAATGGAAGTTGAAGGAGCTTGCTAAGAAAGCCGGCCTGGTTTTGAAAGAGAAAGTGTGGTTCGAAAAGTCGGACTACCCTGGGTACCACCAGAAGAGAGGTGGAGGCATCGAGAGCAACAAAACATTTCCTCTCAAAGAATGTTACACCTTCAAGTTTTCACTGAAACATGAAACAAGTGTCCTTGATTCAGAAGAAGCAACTTCAAAATTGCAGAGGAAGCTAGAGGAATTACACCTTCCCCAGCACAAAACATTTATTCCTCCAAATCACATCCATGTTCCTGAATCTGAAAGATTCAAGTTGACTTTTGGAAGTTTTGGGGCTGCTGACTTTGTCAGTGGTCCTGAGACTGATAAGAGCTCGCATATTATGAGTGGATGTGGGTTCAGGGTTTCAATCTCAAACAGAGTGAGGAAGGCGATCCAGGACAGCAAGGAGATAACGGGAAATCATAGTGAGGAGGAAATCTATGCAATGCTCAAGAGATGTTACATGGATCCCAACGAGACAGCCCAGAAGCTTCTCTATCAAGATCCATTTCATGAGGTCAAAGGGAAACGTGACAAGAGAAAAGAGAAACTGAACAACATAGAGTCTGCAGAGTCGCCGTGGAGATCTGGAATGCAGGGACGGGAAGATGCTGGTGATGGTGGAAATTCCGCTCCTCGATTTGCTCCCTCTCTTCCAATCTCTCGTAAGACAAAAAATAAACAGCGAAGTCTGGTAACAAGCTCTGGACCGATCATTGTGGATGGTCCAACCAATGTGGCTGATGGATGGTCGCCTGTTGTGCTTCCCTCCCATTTATCTGGATGGGATTTATGCACATCAGCTGATGGATGGTCTGATGTGCATCCCTCCCATTTATCTGATGGATGGTCTGATGTGCATGCCCCCCCTTTAGCTACTGGATGGGAATTA
>gnl_Prupe_v2.1_Prupe.3G193200.1
ATGGTTTATTGGAGAAGCTCCCCTAGACTGAAAGATACTCTATCGACAAAACATTGGAGCAGTAAGGCACATGTGGATGAGTTGAAGAGAACAGGATGCTTGGTGTTATATGAAGTTGATGTTGATGACATGGACCAGCATCCCACCCTTACGTGCATGAAATTTGATATTGTCATCTTCAACTTTCCTCATGCAGGCCATTACTCTTGGCTATGCGAAAGAGACGATGAGCTCATACAAAAGCACAGGGAATTGTTGAAAGCATTCTTCAAAAGTGCCCGTGGGATGATCGGCGAAGGCGGGGAAATTCATGATTCACACAGGGATGACTACCCCTATGATCAATGGAAGCTGAAGGAGCTTGCTGAGAAAGCCGGCCTGGTTTTGAAAGAGAAAGTGTGGTTCGAAAAGTCGGACTACCCTGGCTACCACAACAAGAGAGGTGGAGGCATCCAGAGCAACAAAAAATTTCCTCTCAAAGAATGTTACACCTTCAAGTTTTCTCTGAAACCTGAATTCACTACTCATGAATTAATGCCTTCTAGCAGCCAAACAACCAGCATTCTTGATGATGATATATCATATGCT
>gnl_Prupe_v2.1_Prupe.3G193300.1
ATGGGTAGTGGTAGGGAGAGATGGATTGAACACTACAGTAGCGCACAAGAGATATTGCTGGTTGGTGAAGGGGACTTTTCATTCTCTGCTTGTTTAGCTCGAACATTTGGCTCTGCTTGCAACATGGTGGCAACTTCTCTCGAATCTCAAGGTTCTTTAAGGTCCAAACATTGGAGCTGTTTGTCACACTTGAGTGAGTTGAAGAGGAGAGGGTGCTTGGTGTTGCATGATGTTGATGTGTATGAGATGGACCTCCATCCCGCTCTGCAATGGAGGAAATTTGATGTCATCGTCTTCAACTTTCCTCATGCAGGCCATTTCCCCTGGCTACGTGAAAGAAACCCTCAGCTAATTCAAATGCACAAGAACTTGTTGAAAGCCTTCTTCGAAAATGCCCGTGGGATGCTGAGGGAAGGCGGGGAAGTTCATGTTGCAACCAGAGATGACTACCCGTATAACAGATGGAATGTGGAGGAACTTGCAGAGGAAGCAGGCCTGGTTTTGATGGAGAAAGTGTGGTTTAAAAAATCGGACTACCCGGGTTACCAGAACAAGAGAGGGGGTGACATCAAGAGCAACAAAACGTTTCGTCTCAGAAATTGTTTCACATTCAAATTTGCTCTGCAACAATATGAGTATGACTATACTTGCGATGAAATGTCTGTTTGCAGCGACGACTTTATA
>gnl_Solly_v2.4_Solyc07g065920.2.1
ATGGCGGAAGTAGAAGAAAACCCAAAAGTGATCAATGAAGAAGATGAATATAAAGAAGAAGAGAAAATTATTCAACATTACTCTTCATTTCATCGGATACTCTTAGTGGGTGATGGAGATTTCTCTTTTTCTCTCTGTTTAGCTCAGTTTTTTGGTTCTGCATCGAATATTGTTGCTTCGTCTTTACAATTATATGATGAAGTGATCAAAATGTACAAGAATGGGCAATCGAACTTGGAAAAGCTGAAATCTTTGGGAGGAACTGTGTTGCATGGTGTGGATGCAACTGAAATACAGCTTCATACTGATCTCAGTAACCAGAAATTTGATAGGATTATCTATAATTTTCCTCATGCAGGGTTTTATGGCAGTGAAGATCGTGATCATGTAATACAAATGCACAAGAATCTTGTGGGAAGTTTTTTTGGGAGTGCCAAGAAAATGTTGCGAGTTGATGGTCAAATTCATGTAACACATAAAATTGCTCCTCCATATGACCGTTGGGATCTTGTTGGACTTGGATGGAGAAACTCCTTGATTTGTATCGAATGTGCTGATTTCAAGATTGAAAATTACCCGGGTTACAACAATAAAAGAGGAGCTGGTTCAAAATGTGATGAGCCTTTTCATTTGGGTGAGTGCAATACCTTCAAGTTTATATTCAACCCATCTCTGAAGAATGTGCCAAGAACAAAACACAAGAAACGCTTTTTACATGCGATCTTTAAAAAGTATTTCACTTATATTCAAGAAACATTTGGAAGAGTGGACACTAATGTTGAAGATTCAGTTTGTCGAGCTCTACATCATGGTGCTGTGATGTTCAGGGATGAGACCGGGAGGCCCCCTGGAGATTACTTGGAAACTTTGGAAGAGCTTCATTGTTGGTGCCGGTCAAGAATTCTGAATTTACAACAGAGATTCATCGAAGGC
>gnl_Sorbi_v3.1_Sobic.002G240300.1
ATGCCACGCAACCATAACTCCGACAGACTCGAGTCCAATCACCGTACACTGTACTCTGCAGGCCACAGCCGCGCCGCGCGCATGGCAGTGGGGGCGGCCTCGCCGGCGGCAGGGCACGCTGCACAGGCGATCGGCAGTAGGGACGGGTCAGGGGGTAAAGCGACGTCGGAGGTCGCGGAGAAGGAGGAACCGCGGCCGGCGGAGCGAGTGCCGTTGCCAGGAATGGGGAGAGGGAACGGAGCGGGGCCAACGGATGGGGTACCAGCGGCGACCGCCGTGGAAGGAGAGGAGGAGGAGGAAGAGGAGGAGAAGTGGCTGAAGGATTACTCGTCGATGCACAGCATATTGACCGTCGGCGACGGGGACTTCTCCTTCTCGCTGGCGCTGGCCTCCAAGTTCGGCTCCGGAGCGTTGATGGTCGCGACGTCGCTCGACACGTATGAGGTGTTGATAGGAAAATATAGGGACGCAGAGTCAAATACAACGAAGCTGAAAAGACTGGAAACCATGGTGTTGCATGGCATTGATGTGAAAAGAATGAAATATCACACTGACCTGACAAGCAGACGGTTTGACCGGATTGTCTTTAATTTTCCTCATGCTGGTTTCAAAGGAAAAGAGGACGACATGCATTTGATCAAATTGCATAAGAAACTACTGAGGGATTTTTTCAGCAATGCACGCCACCTTCTTATGCCTTGTGGGGAAATCCATGTCAGACACAAGAGAGGAGGGCCATACGAAAGATGGGATCTTGAGCACTTAGCCTCTGAGTCTTCTCTTATTATGTTTGCGAAGGAAAGTTTCCAAAAAGCAGACTATCCTGGTTATAACCAAAAGAGAGGAGATGGTGCAAGGTGTGACCAAGCATTCTATCTTGGTCCTTCTTGCACATTCAAGTTTCAAATAGGAGACTTGAAGAAACAGAAGAAACTGAGTGGAAACAATGCTGGTTCAACCTCATCCCTTGGAGGCAGCAATGCCCCTCCTTGCAATCTGGAAACATATACTAGGCCATTTCATTCATTTCCACTTGTTCAAGCATGGCCTTGGCTACATTTTACTCCACCAGCTAACACAGTTCGCATGCCGATACCACTGCAGCCCTACATAGTTGCTCAGAGTCAACAGCCAGGTCTTTCACTAAACTTGGATGGCATTGTGAGGGCTCCTTTACATCAACTGCCAAGCTTCAGCATCCCAGGGCCATCGCCAAATGAGTTGTCTGTTCCAGGCAGCATTCCTCTGCCAACCTGCAGAATTGCACCTCCCAATCTCCTTGCACTCTTGAAGCAAGCTTGGTACCAGCAGGGAAGTATCGGTGGTCTGCCAGGACATGGACATCAACAGCCAAGCTTCATCATCCCAGGACCATTGCCGAATGAGTTGTCTACTCCAGGCGGCATTCCTCTACCAATCTGCAGAACCACATTTCCCGATCTCCTTGCACTCTTGAAGCAGCCTTGGTATCAGCAGAGAAGTATTGCTGGTCTGCCAGGACATGATGTCTTTTCTTACTTCGAATACCAAAGGCGTCTGCAGAGGGAGTGTGAAGTGTCGAGGAAAGCTATGATGCCTGGAGCAGCTGGCTTGAGCTATTCTTCTGCCTTCTTGGAACAACAACGCCAGGATTCTGTTCAGAGGCACGGAAGGTGTCTGCAGGGGCAGTCTGAAGTGCAGATGAAAGCTATGATACCTGGAGCAGCCGGCTTGAACTATTCTTCTGCCTTCTTGGAACAACAACGCCGGGATTCTGTTCATAGGCACGGAAGGTGTCTGCAGGGGCAGTCTGAAGTGCAGATGAAAGCTATGATGCCTGGAGCAGCCGGCTTGAGCTATTCTTCTGCCTTCTTGGAACAATGCAACAGGGAATCCGTTCAGAGGAGCGGCGGAACAAGA
>gnl_Sorbi_v3.1_Sobic.002G240000.2
ATGGAGCTGAAAAGATTGGGCGCCACGGTTTTGCATGGTGTCGATGCGAACAAAATGAAGTTTCACACTGACTTGAAGAATAGACGATTTGATCGTATTGTCTTTAATTTTCCTCATGGTGGCTTCAAAGGAAAAGAGGACGACTTGCATATGATCAACTTGCACAAGAAGTTGGTGTGGGGTTTTTTCAGCAATGCACGCCACCTTGTTCGGCCACTTGGTGAAGTTCACGTTACCCACAAGACTGGGGAACCGTACGACAGTTGGGATCTTAAGCACCTGGCCTCTGATTCTTCTCTTGCTATGGTTGACAAAGTTCCTTTTCGAAAGCAAGACTATCCAGGTTATAACCAAAAGAGAGGAGACAGTAAGAGGTCTGACGAACCTTTTGATCTTGGTGCATGTTGCACATTCAGATTTCAAATCGGGAACTTGAAGGAGCTGAAGCAAATGAATATGAAGAGGTCTGGTTTAATCCCAAACATTGGAGGCAGCAACGTTCGTCCAGGCCTGGTAACTAACAGGGGGCCATTTCATCCGGATTCACCTGTTGAAGCATGGCCTTGGCATCATTTTCCTTCGCCAGCTCACACAGGCCGCATGCTGATGCCTCCGCAGCCGTACATAGTTGATCAATGGCAACAACCAGGTTTTCCACTGAACTCTGATGGCATGGCGTCTGGACCTTATTTGCATAAACAGGAGAGTTGTCATCCAATGGTGAGCATGCCAGGTCCGTGGCTGAATGATTTGCCCGCTCAAGGTGGCATTCCTCCATCTCCACCAGTTCATCCATCTCTACCAATGGGCATTCCTCCACCTCTACCAATGGGCAGAATCCCATTTCCTGATCTCCTTGCACCTCAGGAGCAGCCTTGGTATCAGCAGAGAACTATTCCTGATCAGCTAGGAGGCGATGACTACTTTTTTGCCCGGGAACACCAAATGAGTCTGCAGAGGGAGTATGAAATACAGAGGCAAGTCATTCCCGCAGCAACCGGCTTGACACATAACGCCTTCTTGGAACATCGCCACAGGGACAGGGAGTCTGCTGAGGAGCTAGAGTGGCTCCACTGGATGATTGCATTGTATGGTAGGAAG
>gnl_Sorbi_v3.1_Sobic.002G239800.1
ATGGCGGTGGCTACGTCACCGGCCGCGGGCGGGAACGGAGAGGGTGTCCCGCTCCCTGCGGGCGTCGCCGCAACCGCCGCCAATGGGAGGCAGGAGGGGGACATGGCGGAGGGTGTCTTGGTGGTCGGCTCGATGGCCCCACGCGCGGAGGGAGTCCCGGTGATCGACTTGACGGCGGTCGCAGAGGAGGAGGAGGAGGAGAAGAAGAAGAAGAAGAAGAAAGATCACAGTACGGACTACGAACAGAGGCAGTCCCGGATCGACTTGACGGCGCTGGCAGAGGAGGTAGGCGACGATGAGAAGGAAGGTCAAGGTGTGGATGGCCCAAGCGCGGAGGGCGTTCCGGTGATCGACCTCACGGAGGTGAGCAGCGATGAGGAGGAGGAGGTCAGGTGGGTGGGGCAGTACTCGTCGACCCAGAGCATCCTGCTCGTCGGCGATGGCGACTTCTCCTTCTCCTTGGCGCTCGCCACCGGCTTCGGCTCGGGCGCCAACCTCGTCGCCACTTCTCTCGACTCCTGCGACACCCTGAAGAAGAAGTACAGCGGAGCAGAATCCAATTTGGCAGAACTGAGAAAAATGGGGGCGGTAACTTTGCATGGAGTCAATGCAAAAACGATGAAGCTACACACTGATCTCAAGATGAGGCGGTTTGACAGGGTTATTTTCAACTTCCCCCATGCTGGGTTCAAAGGGAAAGAAGACCAACCACATATGATCAACTCACACAGGAAACTTGTGAAAGACTTCTTCTGCAGTGCAAGTCTCCTGCTCCGACCTGATGGGGAGGTTCATGTAAGCCACAAGACGAAGAACCCATACAGAAAATGGAACCTTGAAGAGCTCGCCTCAGTGTACGCTCTCTTTCTGGTTGAGCAAGTTGACTTCCGCATCCAGGATTATCCTGGCTACAGCAACAAAAGGGGGGACGGGCTGCAGTGTGACCAGCCTTTTCTGCTAGGCAACTTG
>gnl_Sorbi_v3.1_Sobic.002G240100.1
ATGAAGTTGCACACTGAGCTGAAAAACAGACGGTTTGATCGGATTGTCTTTAACTTTCCTCATGCTGGCTTCAAAGGAAAAGAGAGTGAGGTGTACATGATCAACTTGCACAAGGAACTGGTGAGGGAATTTTTCTGCAATGCACGCCACCTACTTCGGCCTTATGGTGAAATCCATGTTAGTCACAAGACAGGAAAGTGTTACGATGAATGGGGTCTTGAGGATCTAGCGGCTGAGTTTTCACTTATTTTGGTTGAGAAAGTTGGTTTCCAAAAGGAAGACTATCCTGGTTATGACCAGAAGAAAGGAGATGGTCCAGCCTGTGACAAACCTTTCCCGCTAAGTAACTCTTTCACGTTCACGTTCAAGTTCAAAATTGGAGACTTGAAGAAGGGGAAGAAACGGAATGGGAGAAGGGCTGGAGCAATCTCATCCGTTGGAGGCGACACAAGGCCATGCCATCCTCTTCCACTTGTTCAGCCAGGGTCTGGGCTACAGTTTGTTCCACGAGCTTACACAGCTCCGGTGATCATAACCCTGCCATCTCATGTAGTTGTTCAAAGGCAACAGCCAGGTGTGCCACTAAGCTTCGTTGGCATACCGAGGGCTCCTTACTTTCATAAACCGGGCACTGCCCATTCGCTGCTCAGCACTCCCGGGTCATCTCTGATGAATGCTTTGGGCACTCCAGGCCGCATTCCTTCACTGATGGGCAGAAGAATCTCAAGCACCAGCTTGCTTGCTCCTCAGCGGCATCCACGGTATGAAAGGAGAATCATTGCTGAACCGCTAGGAAACAACACTGACTACTTTGCCTGGGGGTACCGAAGGAGTTTGGTCAGGGAGTACGGGATGCAGAGGCAACTAATGCCTGAGGGAACCAGCTTGAACTATTCTGCCTTCTTGGAAGCCCGCCAATGGGAGTCTGTTCAGAGACAGGAGCGGCTCCGCAGGCTGATCGCATTCGGTTCCCAGTGGGACACTGTCCAGACTCCA
>gnl_Sorbi_v3.1_Sobic.002G240200.1
ATGGAGAAGCCGACGGCAGGAGAGAAGAGGGTGAAGCATTACTCCTCTGCTCAGAGCATTTTGCTCGTCGGCGACGGGGATTTCTCCTTCTCGCTGGCGCTGGCCACCGCGTTCGGTTCCGGCGCCAACCTCGTCGCCACGTCCCTGGACACCTATGGGGCTCTGAAGATCAAGTACCACCATGCAGAGTCAAATATAATGGAGCTGAAAAGATTGGGGGCTAGGGTTTTGCATGGCGTCGATGTGAAAACAATGAGGCTTCACACTGACCTGAAGAACAGACGCTTTGACCGAGTCGTCTTTAATTTTCCTCATGCAGGTTTCAGAGGAAGAGAGTATGAGGTGCACATGATCAATTCGCACAGGGAACTTGTTTCTAGTTTTTTCAGCAACGCGCGCCACCTGCTTGGGCGCCATGGCGAAGTCCATGTCAGCCATAAGACAGGACACCCGTACGACAGCTGGGATCTTGGGGGCCTAGCTTCCGAATCCTCTCTTCTTCTGATCGAGAAAGTTGGTTTTCACAAAGAAGACTATCCTGGCTACCACCAAAAGAAAGGAGATGGTGTAAATTGTAACAAGCCATTCAAACTAGATCCTTGCTGTACGTTCAATAAGTACGTTAGATATATACCACCAAGCGTTTTGTGTAAAGGTATGGATGGCCACTTTTGTGTAGCAAAAACTGAAGTGCTGAACCCAGGATCAGTGTCAAGA
>gnl_Sorbi_v3.1_Sobic.002G239900.1
ATGGCAGTGGCGGTGGCCGCGCCGGTAGTGACCGGGCTAGATGCAGAGGCGGGAAGCGGCGGGGATGGGGCCGATGCGCCATTGGAGGTGCTGCCGGTCGAGGTCGACAGGAAGGGGGCACCGCCAGTGGAGGGGGTACCGGTGGCGGTCAGCGCCGGAGGGGACGGCAAGGAGAAGGATACGGAGAAGGACGTGAAGGGAGAGAAGGGGGTGAACCCGGTGAAGTGGCTGGGGCATTACTCCTCCGCGCAGAGCATACTGCTCGTCGGCGACGGGGATTTCTCCTTCTCGCTGGCGCTGGCCAACGCGTTCGGCTCCGGCGCCAATCTCGTCCCCACATCCCTCGACACCTACGAGGCTCTGAGGAACAAGTACAGCAAAGCAGAATCAAATGTTGCAGAGCTGAAAAGATTGGGTGCCACAGTCTTGCATGGGGTTGATGCAAAAGAAATGAAGTTACACCCTGACCTGAAGAACAGAAGGTTTGATCGAATTGTCTTTAATCTTCCTCATGCTGGCTTCACAGGAAAAGAGGACGACGAGCATATGATCAACTCACACAGGGAGCTGGTGTGGGGCTTCTTCCACAACGCAATCCACCTTCTTCGGCCTTATTGTGAAATCCACATTAGCCACAAGACAGGGCGGTCTTACGACAAATGGGGTCTTGAGGACCTAGCCTCTGGAGCTTCTCTGGTTCTAGTTGACAAAGTTGCTTTCCAACCAGAAGACTACCCTGGGTATAACCAAAAGAGAGGAGACAGTGCAAGGTGTGATGAACCTTTTGGTCTAGATGCTTGTTTCACATTCATGTTCCGGATCAGAGACCTGAGCAGTGGGAGGAAACTGAATGGAACCATGACTACTCCAATCTCATCCCTTCGAATTATGGCCCCAGCAACTGAAAGAGGGCCATTTCACCTGTTTTCGCCTGCTGAATCATGGCCTCGGCAACATCTTCCTCCGCGAGTCAATGCGGTTCAGATGGTGGAAACTCTGGAAACTTATGAAGTTGTTCGAAGGCAACATCTGGATTTTCCACTGAACTTTGATGGCATAGTGAGAGACCTGTATTTTCACCAAGAACGCAATGCCCGGCCAATGTTCAGAACCCCAGGGCCATCTCTGCAAGCTTTGCCTGATCCAAGCATCATTCCTCCACCAAGAGGCAGAATCCCATGTCCCGATCTCATTGCACCTCAGGAGGAGCATTGGCATCAACATAGATCTGCTGCTGGTGTGCCCGGAAGACATCACTCTTACTTGGCCCAGGAGCACCAGTGGAGTCCACGGAGGGAGCATGAAATGTGGGGACAGGTGATGCCCAGGGCAACCAACTTTGGCCATTCTGCCTTGTTGGAACACCGAAACGAACATAGGGACAGAGAGTCTGTTGAGAAGCAAACGTGGCTGCGCGGGATGGTTGCATTGTATGGTAGGCAG
>gnl_Stras_v2.0_SGA_v2.0_scaffold1831T54045
CCTCAAATGGAGGAAATTAAATGGATTAAGCATTATAGCAGTAATCACAAGATATTGCTGGTGGGCGAAGGAGATTTCTCTTTTGCGGCATCATTAGCCTCTGCATTCGGCAATGCTTCTAATATGACTGCAACGTCTCTCGACTCTGAGGTGATGTTGGAGATAAAGCATCCCACTGCAGCAGCAAACCTGGGTTTACTTAAAAGCAAGGGTTGTACCATAATTCATGAAGTGAATGCTTGTACCATGAGCCGACACCCTCAACTCGAACACATGGAATTCGATAGAATCGTGTTCAACTTTCCTCATGCTGGTTACACTAATTACTCTGAACACAACTATATCCAAATATGTCTGCACAAGGAGGTGGTTCGGGGTTTCTTTAAGAGTGCGTACCAAATGGTGAGTGCGGTAGGTGAGGTTCACGTGACGCACAAGACAGCTTACCCATTCTCAGCGTGGGAGATAAAAAAATTAGCAGAAGGAGCAGAATTTAAATTAATCGAAGAAGTGAAGTTTCACATCTACGAATACCGTGGCTACCAGAACAAGAGAGGTGATGGAGACCGGAGCAACTCTACTTTTCCTATAGGAGAATGTTCGACTTTCAAATTCGCCAAGTACTATTGA
>gnl_Stras_v2.0_SGA_v2.0_scaffold7T03531
ATGAGTGATATATGGAGAAGACGAGAAGAGAGGTGGATAAATCACTACTGTTCTCGGCACATTATACTGTTAGTAGGCGAAGGCGATTTCTCCTTTTCTCGTGCCCTGGCAATGGCTTTTGGTTCTGCCACCAACATCGTCGCCACTTCTTTCGACACTCACGACACATTGATGACGAATTACAAGAATGCTTATGCAAATTTAGCAATTTTGGAAACAATGGGAGCAACATTGATACATGGAGTGGATGCAACCCAAATGAGGACTCATCCTCATCTTCAGTTTCTGAAATTCCACCGTATTATTTATAACTTTCCTCATGCTGGTTTTCATGGGAAAGAAGATAATCCTGAACTCATACAGTTGCACAGGAACCTTGTCCATGGATTCCTGACAAATGCAAGCACCATGCTATGCCAGGAAGGCGAAATCCACATCACTCACAAAACCACGACCCCATTCAACTTCTGGAAAATCGAGGATCTTGCGCTCAAATGCTCTCTGTTTTGCATCGGCCAAGACAATTTCAAAATCGAAGACTATCCAGGTTACCAGAACAAAAGAGGTTCGGGCCCTAGGCCCGATGAGCCCTTCCTTCTGGGAGAGTGCTGCACGTTTAGGTTCAAACGATTTTCGGACGAGTGCCGTTGGATATTTGGCCGCTATCTTGATCACGTGGAGGACACGTTTGGGAGGAATATAAGTAGCGACGAAGTTTGCTTTGTTGTTCGTGAGGCGTTGAGTGTTGGGTACGAGACATATATGGGGCAGGGAAGGTCCCTAAAGGGCTTTATCGACATTTTGGAGGAGCTTCATGCTATTAGTGCTTTGAGGACCAAGAGATTGTTGCAGAGGCTATCACGTCTTGACCGATCAGTTGACTTCAACGAGTGGGGTCCGTGA
>gnl_Stras_v2.0_SGA_v2.0_scaffold7T03533
ATGGAGGAAATTTGGATTAAGCACTATTGCAGTAATCACAAGATATTGCTTGTGGGCGAAGGAGATTTCTCTTTTGCCGCATCATTAGCCTCTGTATTCGGCAATGCTTCTAATATGACTGCAACATCTCTCGACTCTGAGGAGGTGTTGGGGAGAAAGCATCGTACTGCAGCAGCAAACCTGGATTTCCTTAAAAGCAGGGGTTGTACCGTAATGCATGAAGTGAATGCTTGTACCATGAGCCGACACCCTCAACTCAGGAACGTGGAATTCGATAGAATCGTGTTCAATTTTCCCCATGCTGGCTTCACTGAGTCTGAATACACCTCTTATCAAATATCGCTGCACAAGAAGTTGGTTCGGGGTTTTTTTAAGAGCGCGTACAAATTGGTGAGTGCGGAAGGTGAGGTTCACGTGACGCACAAAACCACTTACCCATTTTCAGAGTGGGAGATAGAAAAATTAGCAGAAACAGCAGCATTTGAATTAGTGGAAGAGGTGGAGTTTTACATCTCCGAATACCCTGGCTACAAGAACAAGAGAGGAGATGGAAACAAGAGCAACTCTACATTTCCTATAGGAGAATGTTCGACTTTCAAGTTCGCCAAGTACTATTGA
>gnl_Theca_v1.1_Thecc1EG030562t1
ATGGAAATGGCTAATTTAGATGATAAAGAAGAAAAATGGATAAAGCATTACAGTAGCAGGCATGAGATTCTGCTGGTGGGTGAGGGTGATTTCTCCTTTGCTGCATGCTTAGCCAGATCGTTTGGCTCTGCTGCCAACATGGTGGCTACTTCTCTAGATTCAAAAGAGATGTTGAAGCGAAAGTACTCAGGAGCAATGACAAACTTGGAAGAACTAAAGGAGCTTGGATGCACAATTATTCATGGAGTAGATGCCAACACCATGAGCCGACATGCTCTCCTGAAATCAAAATTATTCGACCAGATAGTCTTCAACTTTCCTCATGCCGGTTTCCTGTATCGAGAACAAGATATTTTCCAAATTAAGCTGCACCAAAATCTGGTTCAGGGCTTCCTGAGGAATGCAAGTGACATGCTGACAGATAGAGGAGAAGGACAATGCAGTACTTTCAAGTTTCGGAAACCTTCTGGTCTTGCAGATCAGTTTTCAGGAATGCGAATCAGCACAGATTCGTTAACCGTGAGTTTACCACGAGCAGGTGTCAATGAGGTAGCAATACAAGGGAAAGAAAAAGATGAACTGGTGGTGATTGGAGATGAAGTTGATTCAGTTAAGTTGGCTCGCTGTCTTAGAAAGAAGCTTCGGACTGCTACCATACTGAGCGTCAAAGAGAAGAAAAAGGAAAAGAAAGAGGAGAAAAAAGATGAGAAACAAGATGAAAAAATTCCAAGTTATTATGATCACTATCCAATATATATAATATCTGAAGTGGATTATGATCCATGCCAACCAACTTGTTCCATCTTG
>gnl_Theca_v1.1_Thecc1EG030569t1
ATGGGTCAAATTCTCTCCTTCATTCGGAACCGTTTGTTGGGTCAAATTCTCTCCATCAAAAAATGTTGGTTTCGTCCAGAAGAGGAAAGAGACGACTCAGATGAGCACTGCAGCCTCCTCATTTCTACACCAGAGTTGTTTGATCCTTTAAATGACACACTAAACTCTACCTTTAAATGTCATAAAAATGTGACTAGTACATGCATTGATATTGTGGAAGATCCGAACAGGCAGGGTTGTGCCTCTGCTTCCGCTTCTGCTTCTGCATATGTATTGGGTGCGGACAATTGGGAAGACACAGAAAATGGAGTCCCAGAAAGATGGGTTCGGCGCTATTGCAGTTCTCACGTGATGTTGTTGGTGGGTGAAGGGGATTTCTCATTCTCTGCTTGTTTGGCTATAGCTTTTGGTTCTGCAAGAAACATGGTGGCTACTTCTCTTGACTCTAGAGGATTTTTGTTCAGAAACTATAAGAAGGCAATGTCCAATATCCATGAATTGAGAATCAGAGGATGCGCAGTTCTGCATGGTGTGGATGCAACTGAAATGGCAAACCATTATGCCCTTAGGTGCATTAAATTTGATAGAGTCATTTACAACTTTCCCCATGCTGGATTTTGCACTGATGAACCTGGTGAATCTCAGAAACGCCGCCATCAGTTGCTGATAAGGTTGTTCTTCGAGAATGCAAAGGAGATGATAGATGAAGATGGCGAAATCCACGTGACACACAAAACCAATGGTTTCTTTCTTGGTTGGAATTTACGAGGTCTAGCCTCTGCTGCTGGTCTCAGGCTTATACAAGAGGTGCCATTCAATTTCACTGACTATCCAGGCTATCGCACCAAATACGGCTTTGGTGGTGACAGGAATTTCAACAGCCATCCTAGCAAAACTTACATATTTGGCCTGTTTCCGGCTGCATCAGCA
>gnl_Vitvi_Genoscope.12X_GSVIVT01003466001
ATGGTTGCCACCTCTCTTGATACCCAAGAGAGTTTAGCAAGGAAGTACAGTAATGGGATTGAAAATGTGAGGCAGCTGGAAGCCAGATCATGCTTGGTGTTGCATGGAGTGGATGCAACCCAGATGAGCCAACACTTCTTTCTCAGGACCCAGAGGTTTGATAGAATCATCTACAACTTCCCCCATGTGGACTATTTGGTTGATGTTGCTATTGTTTTGGAGAATTTGTTGAACAAGAGATTGGTGAAGGGGTTTCTGAAGAATGCTAAAACATTGTTGAAAGAGGAAACAGGGGAGATTCATATAAGCCACAAAAGTGGGGACCCTTACAACAAATGGGACTTGGTGAGAAAGGCAGAGAAGAACGGTTTGGTTTTACTAGACAGTGTGCCATTCTGCAAGGATGACTATCCGGGTTATGTCAACAAGAGAGCCCATGGCAGCTGCTCTGATGATACCTTCCATTTAGGGGATTGTACTACCTTCAAGTTCAGGCTTAAGAGTTTGAACTCA
>gnl_Vitvi_Genoscope.12X_GSVIVT01012535001
ATGATCAAATTGTACACAATTCTTTTAGGCACCAATTCAGCCCAAATGAACTTGATATTAATCCCAAAGGAACAAGTTTGTTGTTGTAAAATGCAGACAAACTTAGAGTTTGGACAAAAAAATAAAACGGTGGAAAGAAGAAAGAAAGATGGCCAAAAATTTGCAAATGAAAATCATGGATTAGATATATCATATATTTTCTGTCTGGCATTGTTTGTTTGCTCAGTTGGAGAGGGAGATATGAAGAGAACGAAGAAGAAAGAGAGATGGATACAGCACTACAGCAGCTTTCAGAAGATACTGCTTGTGGGTGAAGGCGACTTTTCATTCTCAGCTTGTTTAGCTAGACAGTTTGGTTCTGCTGTTAACATGGTTGCCACTTCACTCGACCCTCAAGAGATAGTGTATGCTAAGCATTGGAGCTGTGCAACACATTTGCAAGAACTAAAAAGATTAGGATGTCGAGTTCTGCATGAAGTTGATGTGAAAGAAATGAACAGACATCCCACCTTAATAAACATGGAATTTGATGTTATCGTCTTTAACTTCCCTCATGCTGGCCATTTCCCAGGGTTATGTGAAAGAAATGTCAAACTCATCAAGATGCACAGAGAGATTCTGAAGGCATTCTTTAAGAGTGCGAGTGATATGCTGAGCAGTGGAGGGGAAGTTCATGTCACACACAGAGATGACTATCCCTATAATATATGGAAGGTGGAGAAACTAGCCAACGGAGCGGGTCTTTATTTGAAAGAGAAAGTAGAATTCCAAAAGAAGGACTACCCTGGGTATCATAACAAGAGAGGCGGTGCTATCGGTAGTAACAAAACATTCCCTCTCAAAGACTGCTATACCTTCAAATTCTCTGTTGGTACTTGGGAAAGCGAAGAAGAAGAAGATGAAGAAGATGATGACGATTATGATTACAAGTACAATGATGATGTTGATGATGATGAGGACACTACATCTAGTGGAAGTCTCGGTGATGAAATTGGATGGATATTACCTGTGATGAAACGTCTGCATATTAAAGAATTCAAAGAAAAGGTGGTGCCCTCCACAGCCTTACAAGATCCATACATCTTCAACAAAATC
>gnl_Vitvi_Genoscope.12X_GSVIVT01014807001
ATGCATTGGATCTTGGTAGGAAAAAATTGGTGGGACTGTGGCAGCTGTGAAGAAGACCTAGAGGAAGGAAAGCTTAGAGTAAGATGGATAAAGCACTACAGCAGTGAGTACAAAATATTGCTGGTGGGTGAAGGGGACTTCTCATTCTCTGCGTCTTTGGCTGTGGCTTTTGCTTCTGCTACAAACATAACCGCTACTTCTCTTGATTCTATAGAGTTTTTGAGCACAAACTATAGGCATGCCTTGTCCAACATCGATAAACTCCGGAGCTTGGGTGCTAAGGTCATGCATGATGTTGATGCCACCAAAATGGCAAACGTTTTCCCATTCAAATGCATGCGTTTTGATCGAGTTGTTTACAACTTCCCACTTGCTGGATTTTTTCCCGATGAACCCAAAGAGGATGAGATCTGGCGACATCGGATGCTGGTACAGCAGTTTTTAGAAAATACGAAGAAGTTGATTCACATAGATGGAGAAATCCACATTACTCACAAAAGCAATGGCTTCTTTTATGAGTGGAATTTGGAATTTCTAGCCTCAAGAGTTGGGCTTCGACTTATAGAAGAAGTGCCCTTTAATTTTAGGGACTACCCAGGGTACCGCACCAAGTATGGCTTTGGGGGTGACAATAACTTCAACTGCAGTCCCAGCAAAACTTACAAATTTGGGCATAAAAAACCAATTGAGAAGCCTAGCTACAGATTTATGAAA
>gnl_Vitvi_Genoscope.12X_GSVIVT01014811001
ATGGCTGTCGGGGAGGAAATGGTGAAAGATGAAGTGGGTGTGGAAGAACAAGAGAAACGGTTGATGCATTATTCCTCGTTTCATCAAATTCTCTTGGTTGGTGAAGGAGACTTCTCTTTCTCTCTGTGTTTGGCTCACTCTTTTGCTTCTGCTTCCAACATCGTTGCTTCTTCTCTCGACCCATATGATGTTCTGATAAAGATGTACAAGAAAGCAAAATCAAATTTGGAAGCTTTAGAGAAGCTGGGAGCATCTCTTTTATTTGGAGTGGATGCAACCAAGATGAAGCTTCATACTGATCTGAAGATGTGGAAATTCGACCGCATTATATATAACTTTCCTCATGCAGGCTTCCATGGAAAGGAAGACAACAGGCTTATGATTAATATGCATAGGGATCTTGTGCATGGTTTCTTCAGGAATGCAAGTGGCATGCTAAGAGCCAATGGTGAAATTCATGTAAATCACAAAACCACAGCTCCATTTTCCCACTGGAATCTTGAGGAACTTGCTTCTCAAAACTCTCTGGTGCTGTTTGAGTGTGTTGATTTTAAGAAAGAGGACTACCCAGGCTATAACAATAAGAGAGGAGCTGGTTCAAGATGTGATGAGCCCTTCCGTTTGGGAGCTTGCGGTACTTTCAAATTCAGATTCTCCCCCATTGCTATGAAAATGTCCAGAATCGTGTGCCACTCTGATTTAAATCACCGAGGATCTCAGCAAATTAATCTAATGCAAATGCAGCAGTGGCCAGGTTCATCTGATTACAGAGGTCCTGGAAGAAATATTTTAGCAAATATGAATGGCATCCCAAGGCATATGGGGTTACCTTTAACAATCTTTGATGGATACTTCAATCATGCTGTGGAAACATTTGGAAGAAATGGTTACGATGTGGGCTATACTGTTCATGAAGCATTTAGGCTTGGCTTTGAAAGATATATGGCTGAAGGTCCAGGAAGAACCTTGACTGGTTACATAAACCTTCTGCAAGAGCTTCAACATTTGAGCAGGTTGAGATCAGCATTCCTACAAAGGATGTTATTGGGTCCTGATCACTACTTG
>gnl_Vitvi_Genoscope.12X_GSVIVT01014821001
ATGGGTCAAATTCTCTCCGTTATTATTCGCTGGTTGTGGGGTGAAAAAGATGATAAAAAGAAGCCAAGTGAAAAACTACCCCTGATTTCTCTGCCGAGATTTGCCTCAGACACCAATTCTTCAAGCTCAAGGCCTGCGTTGCCACCGAATCCATTTACTTCTCCACCGAGCTTAGAATCATGTAGGGACTACGCATTGCAGACAAATCTACGGACTCATCCTCCGCCTCCAGTGAGCTCTAGCTCTAACTCTAGCTCTAGCCCATTCACCCACTCCAAAACAAGTAGTGCATCACGTCTTCAGCCAACACTACAGACTTATCATCAACTAAACTCGAGCTCATGTGGCTTCTCTATCGCGACTGTATCATCCCCTGTCCAGCCAAAACTAGAGACTCACCAACAACTGAGTTCTAACTCATGCAGCCAATCCAGCACAACCCATTTTTACCCAAAACTAGTGCAGACTCATCAGCCACTCAACTTGAGCTCATGTGGCCTCTCCAGCACGACTGTATCATCCCCTGTCCAACCAAAACTAGAGACTCACCAACAGCTAAGTTCTAGCTCATGCAGCCAATCCAGCACAACCCATTTTTACCCAAAACCAGTGCAGACTCCTCAGCCACTCAGCTCCAACTCGTGTGGCCTATCCAGGCCAAGTGGTACTTCTCATGCTCTGCCAAAGATACAGACTCATCCTTCACTACTCTCTAGCTCCTGCAGCCACTCTAGCGTGAGTGGTGCATCCCATTTCCAGCCAAATCCAGTGACTCTTCCACTGAGCTCTGTCCCAAGCAGCAACTCAGGCATCAGTGGTGCATCGCAGCGAAACTCTCTGGGTTTTCCACTGAGCTTGGACTCACGCAGCAATTCCAGGTCTGATGATGCATTGGATCTGTTAATTCCTGCAAAATTTAAAGTCCAAGTTGTAGGTGATGAGAAGCAAGTTTCTGCACGGCTCCACCATTACGACATAATTGAAGAAAACGAAGAACGAACCAGAGGAGCGGTAGGAAAAAATTGGTGGGACTACAGCAGCTGTGAAGAAGACCTAGAGGAAGGAAAGCATGGAGTAAGATGGATAAAGCACTACAGCAGTGAATACAAAATATTGCTGGTGGGTGAAGGGGACTTTTCATTCTCTGCGTCTTTGGCTGTGGCTTTTGCTTCTGCTACAAACATAACCGCTACTTCTCTTGATTCTATAGAGTTTTTGAGCACAAACTATAGGCATGCCTTGTCCAACATCGATACACTATGGAGCTTGGGAGCTAAGGTCATGCATGATGTTGATGCCACCAAAATGGCACACGTTTTACCATTCAACTGCATGCGTTTTGATCGAGTTGTCTACAACTTCCCGCTGGCTGGATTTTTTCCCAATGAATCAAGGGAAGATGAGATCCGGAGAAATCAAATGCTGGTACAGCTGTTTTTAGAAAATGCTAAGAAGATGATTCACATAGATGGAGAAATCCACATTACTCACAAAAGCAATGGCTTCTTTCGTGAGTGGAATTTGGAATTTCTAGCCTCAAGAGTTGGGCTTCGACTTATAGAAGAAGTGCCCTTTAATTTTAGGGACTACCCAGGGTACCGCACCAAGTATGGCTTTGGGGGTGACAATAACTTCAACTGCAATCCCAGCAGAACTTACAAATTTGGGCATAAACGT
>gnl_Vitvi_Genoscope.12X_GSVIVT01014824001
ATGCTCAGCCAAAGATACAGACTCATCCTTCACTACTCTCTAGCTCCTGCAGCCACTCTAGCCTTGGACCCACGCAGCAATTCCAGGTCTGATGATGCATTGGATCTGTTAATTCCTGCAAAATTTAAAAACCAAGTTGTAGGTGATGAGAAGCAAGTTTCTGCACGGCTCCACCATTACAACATAATTGAAGAAAACGAAGAACGAACCAGAGTGGTAGGAAAAAATTGGTGGGACTGTAGCAGCTGTGAAGAAGACCTAGAGGAAGGAAAGCTTAGAGTAAGATGGATAAAGCACTACAGCAGTGAGTACAAAATATTGCTGGTGGGTGAAGGGGACTTCTCATTCTCTGCGTCTTTGGCTGTGGCTTTTGCTTCTGCTACAAATATAACCGCTACTTCTCTTGATTCTATAGAGTTTTTGAGCACAAACTATAGGCATGCCTTGCCCAACATCGATAAACTCCGGAGCTTGGGTGCTAAGGTCATGCATGATGTTGATGCCACCAAAATGGCAAACGTTTTCCCATTCAAATGCATGCGTTTTGATCGAGTTGTTTACAACTTCCCACTCGCTGGATTTTTTCCCGATGAACCCAGGGAGGATGAGATCTGGCGACATCGGATGCTGGTACAACAGTTTTTAGAAAATGCGAAGAAGTTGATTCACATAGATGGAGAAATCCACATTACTCACAAAAGCAATGGCTTCTTTTATGAGTGGAATTTGGAATTTCTAGCCTCAAGAGTTGGGCTAAGACTTATAGAAGAAGTGCCCTTCAATTTTAGGGACTACCCAGGGTACCGCACCAAGTATGGCTTTGGGGGTGACAGTAACTTCAACTGCAGTCCTAGCAAAACTTACAAATTTGGGCATAAAAAAACGACTGAGAAGCCTAGCTACAGATTTATGAAA
>gnl_Vitvi_Genoscope.12X_GSVIVT01014828001
ATGTTGCATTTGAGTCATATTAATGTCTCGGATACTGCAGCGAAAATTTTAAAATATAATAATAAAAAGAAAAATATTAAGAAGAAAAAGAAGGGGGGGACGGGTGATTCAATGGGTCAAATTCTCTCCGTTATTATTCGCTGGTTGTGGGGTGAAAAAGATGATAAAAAGAAGCCAAGTGAAAAACTACCCCTGATTTCTCCGCCGAGATTTGCCTCAGACACCAATTCTTCAAGCTCAAGGCCTGCGTTGCCACCGAATCCATTTACTTCTCCACCGAGCTTAGAATCATGTAGGGACTACGCATTGCAGACAAATCTACGGACTCATCCTCCGCCTCCAGTGAGCTCTAGCTCTAACTCTAGCTCTAGCCCATTCAGGCACTCCAAAACAAGTAGTGCATCACGTCTTCAGCCAACACTACAGACTCATCATCAACTAAACTCGAGCTCATGTGGCTTCTCTATCGCGACTGTATCATCCCCTGTCCAGCCAAAACTAGAGACTCCCCAACAACTAAGTTCTAGCTCATGCAGCCAATCCAGCACAACCCAATTTTACCCAAAACTAGTGCAGACTCATCAGCCACTCAACTTGAGCTCATGTGGCCTCTCCAGCACGACTGTATCATCCCCTGTCCAACCAAAACTAGAGACTCACCAACAGCTAGGTTCTAGCTCATGCAGCCAATCCAGCACAACCTCTTTTTACCCAAAACCAGTGCAGACTCCTCAGCCACTCAGCTCCAACTCGTGTGGCCTATCCAGGCCAAGTGGTACTTCTCATGCTCAGCCAAAGATACAGACTCATCCTTCACTACTCTCTAGCTCCTCCAGCCACTCTAGCGTGAGTGGTGCATCCCATTTCCAGCCAAATCCAGTGACTCTTCCACTGAGCTCTGTCCCAAGCAGCAACTCAGGCATCAATGGTGCATCGCAGCGAAACTCTCTGGGTTTTCCACTGAGCTTGGAATCACGCAGCAATTCCAGGTCTGATGATGCATTGGATCTGTTAATTCCTGCAAAATTTAAAGTCGAAGTTGTAGGTGATGAGAAGCAAGTTTCTGCACGGCTCCACCATTACGACATAATTGAAGAAAACGAAGAACGAACCAGAGGAGCGGTAGGAAAAAATTGGTGGGACTACAGCAGCTGTGAAGAAGACCTAGAGGAAGGAAAGCTTGGAGTAAGATGGATAAAGCACTACAGCAGTAAATACAAAATATTGCTGGTGGGTGAAGGGGACTTCTCATTCTCTGCGTCTTTGGCTGTGGCTTTTGCTTCTGCTACAAACATAACCGCTACTTCTCTTGATTCTATAGAGTTTTTGAGCACAAACTATAGGCATGCCTTGTCCAACATCGATTCACTACGGAGCTTGGGAGCTAAGGTCATGCATGATGTTGATGCCACCAAAATGGCACACGTTTTCCCATTCAATTGCATGCGTTTTGATCGAGTTGTCTACAACTTCCCGCTGGCTGGATTTTTTCCCAATGCATCTAGGGAAGATAAGATCCGGCGAAATCAAATGCTGGTACAGCTGTTTTTAGAAAATGCTAAGAAGATGATTCACATAGATGGAGAAATCCACATTACTCACAAAAGCAATGGCTTCTTTTATGAGTGGAATTTGGAATTTCTAGCCTCAAGAGTTGGGCTTCGACTTATAGAAGAAGAGCCCTTTAATTTTATGGACTACCCAGGGTACCGCACCAAGTATGGCTTTGGGGGTGACAATAACTTCAACTGCAATCCCAGCAGAACATACAAATTTGGGCATAAAAAACTGAATGAGAATGTGTGGATG
>gnl_Vitvi_Genoscope.12X_GSVIVT01014829001
ATGTTACTTTATATATCAAATAATATATTATTATGTCTGATATTCACATCTGATTTTTTTTATCGATATGATCACCTTAGCCATCGATGTATAGCAATCCATGATGCTTTCACAGATTCATTGCAAAGCGAGGATTTCTCTCGTCTTCGCACCTTGTTCAAACTTGGAAGAGAGAATTTCACTACTTTCATATTTAGAAAAACACTAGAGATTAAGGTTATTGAGAGTTTTGAAGTTGAAAGATGCAGTTTTGGAAACTTTTCCCGAAGTGGGCAAACCACCATTAATGGGCGACCATTCCATGCATCTTCCATTCCCAAAATGCCCCTCCCAAGCTCCATCGCTCACAAACGAAACAATCCCATTGCTTCGTCAATGGCTGTCGGGGAGGAAATGGTGAAAGATGAAGTGGGTGTGGAAGAACAAGAGAAACGGTTGATGCATTATTCCTCGTTTCATCAAATTCTCTTGGTTGGTGAAGGGGACTTCTCTTTTTCTCTGTGTTTGGGTCACTCTTTTGCTTCTGCTTCCAATATCGTTGCTTCTTCTCTCGACCCATATGTTGTTCTGATAAAGATGTACAAGAAAGCAAAATCAAATTTGGAAGCTTTAGAGAAGCTGGGAGCATCTCTTTTATTTGGAGTGGATGCAACCAAGATGAAGCTTCATATTGGTCTCAAGATGCGGAAATTCGACCGCATTATATATAACTTTCCTCATGCAAGCTTCCATGGAAAGGAAGACAATAGGCTTATGATTAAAAAACGTATTGTTGTTATGGATATGATATGTAGCTTGAATTTCATAGTACAATCTTCCATACATTGTAGTTGCTCTATGCATAGGGATCTTGTGCATGGTTTCTTCAGGAATGCAAGTGGCATGCTAAGAGCCAATGGTGAAATTCATGTAAATCACAAAACCACAGCTCCATTTTCCCACTGGAATCTTGAGGAACTTGCTTCTCAAAACTCTCTGGTGTTGTTTGAGTGTGTTGATTTTAAGAAAGAGGACTACCCAGGCTATAACAATAAGAGAGGAGCTGGTTCAAGATGTGATGAGCCCTTCCGTTTGGGAGCTTGCAGTACTTTCAAATTCAGATTCTCCCCCACTGCTATGAAAATGTCCAGAATCGTGATCTCGGCAAAT
>gnl_Vitvi_Genoscope.12X_GSVIVT01014830001
ATGGGTCAAATTCTCTCCATTATTATTCGCTGGTTGTGGGGTGAAAAAGATGATAAAAAGAAGCCAAGTGAAAAACTACCCCTGATTTCTCCACCGAGATTGGGCTCAGACACCAACTCTTCAAGCTCAAGGCCTGCGTTGCAACCAAATCCAATTACTTCTCCACCGAGTTTAGGATCATGTAGGGACTACACATTGCAGACAAATCTACGGACTCATCCTACGCCTCCACTGAGCTCTAGCTCTAACTCTAGCTCTAGCTCTAACCCATTCACCCACTCCAAAACAAGTGGTGCATCACGTCTTCAGCCAACACTGCAGACTCGTCATCAACTCAACTCGAGCTCAGGTGGCCTCTCTATCGCGACTGTATCATCCCCTGTCCAGCCAAAACTAGAGACTCACCAACAACTGAGTTCTAGCTCATGCAGCCAATCCAGCACAACCCATTTTTACCCAAAACCAGTGCAGACTCATCATCAACTCAACTTGAGCTCAGGTGGCCTCTCTATCGCGACTGTATCATCCCCTGTCCAGCCAAAACTAGAGACTCACCAACAGCTAAGTTCTAGCTCATGCAGCCAATCCAGCACAACCCATTTTTACCCAAAACCAGTGCAGACTCCTCAGCCACTCACCTCCAACTCGTGTGGCCTATCCAGGCCAAGTGGTACTTCTCATGCTCAGCCAAAGATACAGACTCATCCTTCACTACTCTCTAGCTCCTGCAGCCACTCTAGCGTGAGTGGTGCATCCCATTTCCAGTCAAATCCAGTGACTCTTCCACTGAGCTCTGTCCCAAGCAGCAACTCAGGCATCAATGGTGCATCGCAGCGAAACTCTCTGGGTTTTCCACTGAGCTTGGACCCACGCAGCAATTCCAGGTCTGATGATGCATTGGATCTGTTAATTCCTTCAAAATTTAAAATCCAAGTTGTAGGTGATGAGAAGCAAGTTTCTGCACGGCTCCACCATTACAACATAATTGAAGAAAACGAAGAACGAACCAGAGGAGTGGTAGGAAAAAATTGGTGGGACTGTAGCAGCTGTGAAGAAGACCTAGAGGAAGGAAAGCTTAGAGTAAGATGGATAAAGCACTACAGCAGTGAGTACAAAATATTGCTGGTGGGTGAAGGGGACTTCTCATTCTCTGCGTCTTTGGCCGTGGCTTTTGCTTCTGCTACAAACATAACCGCTACTTCTCTTGATTCTATAGAGTTTTTGAGCACAAACTATAGGCATGCCTTGTCCAACATCGATTCACTACGGAGCTTGGGAGCTAAGGTCATGCATGATGTTGATGCCACCAAAATGGCACACGTTTTCCCATTCAATTGCATGCGTTTTGATCGAGTTGTCTACAACTTCCCGCTGGCTGGATTTTTTCCCAATGCATCTAGGGAAGATAAGATCCGGCGAAATCAAATGCTGGTACAGCTGTTTTTAGAAAATGCTAAGAAGATGATTCACATAGATGGAGAAATCCACATTACTAACAAAAGCAATGGCTTCTTTTATGAGTGGAATTTGGAATTTCTAGCCTCAAGAGTTGGGCTTCGACTTATAGAAGAGGAGCCCTTTAATTTTATGGACTACCCAGGGTACCGCACCAAGTATGGCTTTGGGGGTGACAATAACTTCAACTGCAATCCCAGCAGAACATACAAATTTGGGCATAAAAAACTGAAT
>gnl_Vitvi_Genoscope.12X_GSVIVT01014831001
ATGCAAAGGTTTTTATGTAGAAAAGGAAAAAGGGTGAATTCTGCAAGCCCACACCGATGCAACCAACACACGAAGTATACAAGCAGCTCAACTTGTATAATTCCGTGCCCAACACAAAAAAAATCAAAGCTTCTTAGTTGGCATAGTTTCTACTTGAATTTGGCTATATCTCCCGGATGTTACTCGCTAGACTTTGTCTTGTGCCTAAACCAACAAACCTCGTGTCTCTGCATGTTTCCCTTCCTTGAACCTGTGTGTTTTAGCCAACCAACCCAGATGTCTTGTACTCGTATGCCCAAGTACGCCTTACTAAGTTCACTGTTGCTTAGAATTAGAGTCTTTCACCACATTTTGGAGGGTCGCATGATCTCGGTCACGCCCATGGCTCATGAAATGGTGAAAGATGAAGTGGGTGTGGAAGAACAAGAGAAACGGTTGATGCATTATTCCTCGTTTCATCAAATTCTCTTGGTTGGTGAAGGAGACTTCTCTTTCTCTCTGTGTTTGGCTCACTCTTTTGCTTCTGCTTCCAACATCGTTGCTTCTTCTCTCGACCCATACGATGTTCTGATAAAGATGTACAAGAAAGCAAAATCAAATTTGGAAGCTTTAGAGAAGCTGGGAGCATCTCTTTTATTTGGAGTGGATGCAACCAAGATGAAGCTTCATACTGATCTCAAGATGCGGAAATTCGACCGCATTATATATAACTTTCCTCATGCAGGCTTCCATGGAAAGGAAGACAACAGGCTTATGATTAACTTGAATTTCACAGCAAAATCTTCCATACATTGTAGTTGCTCGTCATGGTCAATGTTACTTTTCTCCTATGTTTTATTTGTTATGCATAGGGATCTTGTGCATGGTTTCTTCAGGAATGCAAGTGGCATGCTAAGAGCCAATGGTGAAATTCATGTAAATCACAAAACCACAGCTCCATTTTCCCACTGGAATCTTGAGGAACTTGCTTCTCAAAACTCTCTGGTGCTGTTTGAGTGTGTTGATTTTAAGAAAGAGGACTACCCAGGCTATAACAATAAGAGAGGAGCTGGTTCAAGATGTGATGAGCCCTTCCGTTTGGGAGCTTGCAGTACTTTCAAATTCAGATTCTCCCCCACTGCTATGAAAATGTCCAGAATCGTGTGCCACTCTGATTTAAATCACCGAGGATCTCAGCAAATTAATCTAATGCAAATGCAGCAGTGGCCAGGTTCATCTGATTACAGAGGTCCTGGAAGAAATATTTTAGCAAATATGAATGGCATCCCAAGGCATATGGGGTTACCTTTAACAATCTCTGTCAGCAATGAATGTTCTCGGATCTTTGATGGATACTTCAATCATGCTGTGGAAACATTTGGAAGAACTGGTTACGATGTGGGCTATACTGTTCATGAAGCACTTAGGCTTGGCTTTGAAAGATATATGGCTGAAGGTCCAGGAAGAACCTTGACTGGTTACATAAACCTTCTGCAAGAGCTTCAACATTTGAGCAGGTTGAGATCAGCATTCCTACAAAGGATGTTATTGGGTCCTGATCATTACTTG
>gnl_Vitvi_Genoscope.12X_GSVIVT01014832001
ATGCTCAGCCAAAGATACAGACTCATCCTTCACTACTCTCTAGCTCCTGCAGCCACTCTAGCCTTGGACCCACGCAGCAATTCCAGGTCTGATGATGCATTGGATCTGACAATTCCTGCAAAATTTAAAGTCCAAGTTGTAGGTGATGAGAAGCAAGTTTCTGCACGGCTCCACCAGTACAACATAATTGAAGAAAAAGAAGAACGAACCAGAGGAGTGGTAGGAAAAAATTGGTGGGACTACAGCAGCTGTGAAGAAGAAGACCTAGAGGAAGGAAAACTTAGAGTAAGATGGATAAAGCACTACAGCAGTGAGTACAAAATATTGCTGGTGGGTGAAGGGGACTTTTCATTCTCTGCGTCTTTGGCTGTGGCTTTTGCTTCTGCTACAAACATAACCGCTACTTCTCTTAATTCTATAGAGTTTTTGAGCACAAACTATAGGCTTGCCTTGTCCAACATCGATAAACTCCGGAGCTTGGGAGCTAAGGTCATGCATGATGTTGATGCCACCAAAATGGCAAACGTTTTCCCATTCAAATGCATGCGTTTTGATCGAGTTGTTTACAACTTCCCACTCGCTGGATTTTTTCCCGATGAACCCAGGGAGGATGAGATCTGGCGACATCGGATGCTGGTACAACAGTTTTTAGAAAATGCAAAGAAGTTGATTCACATAGATGGAGAAATCCACATTACTCACAAAAGCAATGGCTTCTTTTATGAGTGGAATTTGGAATTTCTAGCCTCAAGAGTTGGGCTAAGACTTATAGAAGAAGTGCCCTTTAATTTTAGGGACTACCCAGGGTACCGCACCAAGTATGGCTTTGGGGGTGACAGTAACTTCAACTGCAGCCCTAGCAAAACTTACAAATTTGGGCATAAAAAAACGACTGAGAAGCCTAGCTACAGATTTATGAAA
>FraveV4A2_3g00200.t1
ATGACGATGCGAAAAGAAGAGGAAGAAGAAGAAGAAGAAGAAGAAGAAAGGGGAACAGATGACGATGATGATGAATCTTCAGGGGAATCAGATTCAGAAGCGGAAGAGAAATGGAGAAAGCACTACTCATCCAGGCATAGGATATTGTTGGTTGGAGAAGGGGACTTCTCCTTCTCTCTTTCTTTGGCCACCCACTTCGGATCAGCGCGCAACATGGTCGCCACTTCTCTCGATTCCCAGGACAAGATATATAGCAAGTACAGTAATGCAATAGCGAATGTGAGGGAGCTTGAAGAAAGGGGGTGCTTGGTGCTTTACGGTGTTGACGCCAAGACCATGAGTCAACACTTCTTCCTCTCCACTCAGAGGTTCGATAGAATTGTCTACAACTTCCCTCATGTTGGCTTTCTCTTCAGAGAGGAAAGCTACTGCCAGATCCAGTTGAACAAGAGACTGGTGAAGGGTTTTCTCAGGAATGCTAAACTTCTTTTGAAAAAAGAGGGAGGGGAGATTCATATATCTCACAAAGAAGGCCATCCTTACAACAAATGGGATTTAGTGAAGAAAGCACACAAAATAGGAGGACTGGTTCTAACCCAATCTGTGCCCTTCTGCAAGGATGACTATCCTGGATATGACAACAAGAGAGCCCATGGTTCCCTTTCTGATGCTTCTTTCCACCTTGGGGATTGCACTACTTACATGTTTAGCCTTGCT
>FraveV4A2_3g14860.t1
ATGGAAGTCTTTGGGTATGAGAAGCGTATCAAGCACTATACCAGCTCTCAGAAAATACTATTGGTCGGAGAAGGAGACTTCTCCTTTGCCGTTTCCTTAGCCAGAGCTTTCGGCTCTTCCATCAACATGGTCGCCACTTCTCTAGACACCAGAGAGGCATTAGTGGTGAAGTATTCAAGGGCTATGAGCAATGTGATGGAATTGAAGAAGAGGGGATGCGTAGTACTGCATGAAGTGGATGTGCATACAATGAGCAGACACCCTTTTCTGAGTGATATTCGGTTTGATCGAATAGTCTACAATTTTCCTCATGCCGGCTACTTGCATGGTCAAAAATCATCCGAGCATAACCAGTATCAAATTTGGTATCATCAGGATTTGGTGAGGGATTTCTTCAGAAATGCGTGTGAAATGCTTACTGAAATGGGAGAAATTCATGTCACACACAAGACAACATATCCTTTCAGTGAATGGGAAATAGTGAAGTTAGCAGGACAGGTTGGGTTGTATTTGCTACAGGAAGAGAAGTTCTCAAGATGGGATTATCCGGGCTATGAAAATAAGAGAGGAGCTGGGTTATGTGATCAAACTTTTCCTGTTGGAGAATGTAGCACCTTCAAGTTTTCCAAGCTGTTGTATCATTCTACACCTTACAGTTACCACCTTGACTTGATTCGGGCTTACGGTCAGGATTCTCGAATTAACGGTCCTCAGATACACCATGCACCACTGCCATTCTTTCATATG
>FraveV4A2_3g14861.t1
ATGGAAGAGCAAGAGGCTATATATGATAGAGAGCCAGAGGTTATATTTGCAGATACTAAACATGAGAAAAGGATTATGCATTACAGAAGCAACCAGAAGATACTGTTAGTGGGTGAGGGCAACTTCTCTTTTGCTGCTTGTTTAGCCAAGAGATTTGGATCAGCAAAGAACATGGTTGCCACTTCTCTTGACTCCAAAGAATCAGTAATTTGCAAATACTCAACTGCAGCATCAAGTAACTTGAAGGAATTAGAGGACTTGGGATGTGTACTCTTGCATGAGGTGGATGTGAACACCATGAGACAGCACCCTCTTCTAGTTAATCAACGATTTGATCGCGTCGTGTTTAATTTTCCTCATGCTGGTTTCATTTTCAGGGAACATGAGAAGAGCCAGATCAAGTTGCATCAGGATTTGGTGAGGGCATTCTTTGCCAGTGCATGTGATATGCTGAATGAAAGTGGGGAAGTTCATGTGACTCACAAGACTGCATATCCATTCAGTAAGTGGGAGATAGTGAAGTTAGCAAAAAAGGCCGAGTTATTTCTAATTGAGGAAGCATCATTTTCAAGATGGGATTACCCTGGTTATGTAAACATGAGAGGAAGTGGAATCAACTGCGACCAAACATTTCCTGTTGGGCAATGTAGCACCTACAAATTTGCCAAGATGCCGCTTCTTGAACATTATGATCTGCTAATGAGTAAATTGTCAATTGGATATGGCCCAAGGAAC
>FraveV4A2_3g14862.t1
ATGAGGCAGCACCCTCTCCTACTCGATCAACGGTTTGATCGTATAGTCTTTAACTTTCCTCATGCTGGTTTCATTTTCCCTCATGCTGGTTTCATTTTTATGGAAACCCAGAAGAGCCAGATCAAGTTGCATCAGGATTTGGTGAGGACATTCTTCAACAGCGCATGTGAGATGTTGAAAGGAAGTGGAGAAGTTCATGTCACTCACAAGACCTCACATCCTTTCAGTAAATGGGAGAGAGTGAAATTAGCAGAAGAGGTTGGGTTATATCTGGTTGAGGAAGCCTCGTTTTCCAGAGGGGATTATCCAGGTTATCTGAACAAGAGAGGGAGTGGGAAGAAATGTAATCGCACTTTCCCTATTGGTCTATGCAGTACCTACAAATTTGCCAAGCTACCACTTCTTGAATTCTCACAGACAACACTA
>FraveV4A2_3g14880.t1
ATGGAAGTCTTTGGGTATGAGAAGCGTATCAAGCACTATACCAGCTCTCAGAAAATACTCTTGGTCGGAGAAGGAGACTTCTCCTTTGCCGTTTCCTTAGCCAGAGCTTTCGGGTCTTCCATTAACATGGTCGCCACTTCTCTCGACAGCAGAGAGGCATTGAGGGTGAAGTATTTAAGGGCTATAAGCAATGTAATGGAATTGGAGAAGAGAGGATGCGTAGTACTGCATGTGGATGTGCATAAAATGAGCCAACACCCTTTTCTGAGTTATATTCGGTTTGATCGAATAGTCTACAATTTCCCTCATGCCGGTTACTTGCATGGTCAATCATCATCCGAGCATAACCAGTTTCAAATTTGGTTCCATCAGGATTTGATGAAGGGATTCTTCACAAATGCGCGTGAAATGCTTACTGAAATGGGAGAAATTCATGTCACACACAAGACAGCATATCCTTTCTGTGAATGGGAAATAGTGAAGTTAGCACGACAGGTTGGGTTGTATTTGCTACAGGAAGAAAAGTTCTCAAGATGGGATTATCCGGGTTATGAAAATAAGAGAGGAGCTGGGTTATGCGATCAAACTTTTCCTGTTGGAGAATGTAGCACCTTCAAATTTTCCAAGCTGTTGTACCATTCTACCCCATACAGTTACCACATTGACTTGATAAGGGCTTACGGT
>FraveV4A2_3g14890.t1
ATGAGGAAAAAAGGCGTGGCAGAAGAGAAAACAATCGTGCATTATAGCAGCTCTCAGAAAATATTATTGGTGGGTGAGGGAGACTTTTCCTTTGCTGCTTGTTTAGCCAAAGCATTTGGCTTTGCTGCCAACATGGTAGCCACTTCCCTCAACTCAAGAGATGAATTGATGGAGAATTACTCAAATGCTATGAGCCACTTGGAGAAGTTAGAGGAAAAGGGATGCACAATCTTGCATGAAGTTGATGTGCATACTATGAGCAGACACCCCTACCTTGCTTTCAATAGGAGTGCACGCAAAATGCTGAGTAGCCGTGGGCAAATTCATGTGACACACAAGACAACATATCCTTTTTCAAAGTGGGAAAAAGTGGACATAGCGAAGGACGCTGGGTTATATCTAGTTGAAGAAGAAACGTTCTTCCCCTGGCAGTATCCAGGCTATGTTAACAAGAGAGGATCTGGGAAATGCGATGAAACTTTTAGTGCTGGATCGGCCAACGCCTTCAAATTTGTCAAGTACAAGAGGTACTCGAGAATTGGTTGTCATGAGCTC
>FraveV4A2_3g14891.t1
ATGTACCACAGTTTTAGCTCAGATACTAAAAAGGAGAAAAGGATTAAGCATTACAGCAGCAATCAGAAGATACTGTTAGTGGGTGAGGGCGACTTCTCTTTTGCTGCTTGTTTAGCCAATAAGTTTGGCTCTGCAAAGAACTTGGTCGCTACTTCCTTGGACTCCAAAAAGTCAGTGATCGCCAAGTATTCAAATGCAGCACCAAGCAACTTGAAGGAATTGGAGGACAGGGGATGTGTAATATTGCATGGGGTGGATGTCCACATCATGAAACAGCACCATCTTCTAGTTAATCAACTGTTTGATCGCATAGTGTTTAATTTTCCTCATGCTGGTTTCATTCACAGGGAAGATGAGAAGAGGCAGATCAAG
>FraveV4A2_3g14892.t1
ATGGGGGAGGCTATTGCAGACACTAAACAAGAGAAACAGGTGGTGCATTACAGCAGCAAACAGAAGATACTGTTAGTGGGTGAGGGTAACTTCTCTTTTGCTTCTTGTTTGGCTAAAGGATTTGGCTCTGCTAAGAACATGGTTGCCACTTCCCTTGACTCCAGAGAGTCAGTATTGGCCAAGTATTCAAATGCAGCACCAAGAAACTTAACAGAATTGGAGGACATGGGATGTGTTATACTGCATGAAGTGGATGTACACACAATGAGGCGGCACCCTCTCCTACTCGATCAACTGTTTGATCGTATAGTCTTTAACTTTCCTCATGCTGGTTTCATTTTTATGGAAAACCAGAAGAGCCAGATCAAG
>FraveV4A2_3g14901.t1
ATGTACCACAGTTATAGCTCAGATACTAAAAAGGAGAAAAGGATTAAGCATTACAGCAGCAATCAGAAGATACTGTTAGTGGGTGAGGGCAACTTCTCTTTTGCTGCTTGTTTAGCCAATAAATTTGGCTCTGCAGAGAACTTGGTCGCTACTTCTTTGGACTCCAAAAAGTCAGTGATCGCCAAGTATTCAAATGCAGCACCAAGCAACTTGAAGGAATTGGAGGACAGGGGATGTGTAATATTGCATGGGGTGGATGTCCACATCATGAAACAGCACCATCTTCTAGTTAATCAACTGTTTGATCGCATAGTGTTTAATTTTCCTCATGCTGGTTTCATTCACAGGGAAGATGAGAAGAGGCAGATCAAG
>FraveV4A2_3g14902.t1
ATGGTTCTTATTCAAACATCAAATGTTAGAAGATACACTTATAATAGAAATAGAGAAATGCACACAGATTTTGTCCTCAAGAGTAGGAAATTTAAAAGAACACACTCTGAAAAAACTAAACAAGAGAAACGGGTGGCGCATTACAGCAGCAAACGGAAGATACTGTTAGTGGGTGAGGGTAACTTCTCTTTTGCTTCTTGTTTGGCTAAAGGATTTGGCTCTGCTAAGAACATGGTTGCCACTTCCCTCGACTCCAGAGAGTCAGTATTGGCCAAGTATTCAAATGCAGCACCAAGAAACTTAACAGAATTGGAGGACATGGGATGTGTTATACTGCATGAGGTGGATGTACACATAATGAGGCAGCACCCTCTCCTACTCGATCAACTGTTTGATCGTATAGTCTTTAACTTTCCTCATGCTGGTTTCAATTTTATGGAAAACCAGAAGAGCCAGATCAAGTTGCATCAGGATTTGGTGAGGAGATTCTTCGACAGCGCATGTGAGATGTTGAAAGAAAGTGGAGAGGTTCATATCACTCACAAGACCTCACATCCTTTCAGTAGATGGGAAATAGTGAAGTTAGCAGAAGAGGTTGGG
>FraveV4A2_6g40260.t1
ATGGAGAGGTGGATAGAGCACTACAGTAGCTCACAGGAGATACTGCTGGTTGGGGAAGGCGACTTCTCATTCTCTGCTTGCTTGGCTCGAGCTTTTGGCCACGCATCAAACATGGTGGCTACTTCTCTAGACTCCCAAGAATCTCTGTGGGGAAAGCATCCGAGTTGTGTGTCACACTTGAATGAGTTGAGGCAGAGAGGATGCCTAGTGTTACATGATGTGGATGTGCATGACATGGACCTGCATTACTTCCTGAGCTGGAAGAAATTTGATGTTATCATCTTCAACTTTCCTCATGCAGGATTTTACCCTGGGCTTGGTGAAAGTCATTTTCAGGTCATTGAGATGCACAGGCAATTGCTCAGAGGGTTTTTTGCGAGCGCCCAAGTGATGCTTTACTCTGGTGGTGAAATTCATGTGACAACCAGGGATGACTTCCCCTATAATACATGGGATGTGGAGGAACTTGCTGATGAAGCAAGCCTGGTGTTGACAGAGAAAGTGTGGTTCGAAAAGTCTGACTACCCTGGCTATCGCAATAAGAGAGGCGGTAACATTGACAGCAACAAGTCATTTCCACTGGGAGAGAGCTACACCTTCAAGTTTGAAGTTGAATCTGATTATGGGTAT
>Maldo_HF_11398
ATGGAAGTGTTTAGCTTTGAGAGAAGGATTAAGAATTACAGCAACTATCAGAATATACTGTTGGTCGGAGAAGGCGACTTCTCTTTTGCCGTTTGCTTAGCCAGAGCCTTTGGCTTCGCTGCCAACATGGTTGCCACTTCTCGTGACACCAGAGAGTCGTTAATGGTGGAGTATTCAAAAGCTATGAGTAATGTGGAGGAGTTAGAGTCCAGGGAATGCACTGTATCGTATGAGGTGGATGTCCACTATATGAGCAGGCACCCTTTCCTAACCAACGTGCGCTTTGATCGCATAATCTATAATTTTCCTCACGCCGGTTACTTGCGTGGTTCCCGTTCCCGTGAAAGCGACATGTACCAGATTTGGTATCATCAGGATTTGGGGATTCTTCTTGAATGCAAGGGAAATGCTGACGAGAGTAGGAGAAATTCATGTCACACACACAAGAAAAAATATCCCTTCAGTGAATGGAATATAGTGGATTTAGCTTATCAGGCTGGATTGATTTTGGTTCATGAAGAACCATTCTCGAAATGGGATTATCCAGGCTACGAAAATAAGAGAGGGGCTGGGATGTTTGACCAAACTTTTCCCGTTGGAATGTGTAGAACCTACAAATTTAAGATGTTGGACCGTTCTACCACTTCCGGTTTCCACCTTGGCGCTACTTCTTCGGGTCCATGGCCTAGATATTGTGGAATTTGGGGTCCTCACATTACTACGTACATTGAGCGAGTAGTGTCGCATAAGCCTAAATCTTGTGCTTGTTTAGAACATGTA
>Maldo_HF_11399
ATGGCAGAGAAGAAGATTATGCACTACAGCAGCTCTCAGAAGATACTGTTAGTAGGTGAGGGCAACTTCTCTTTTGCTGCTTCCTTAGCCACTGCATTTGGCTCTGCAAACAACATTGTCGCCACTTCTCTCGACTCCAAAGAGTCATTTATGGACAAGTACCCAGATGCAGTGAGGAAATGGAAGAAGTTAAAGGGAAAGGGATGTGTAGTATTGCATCAAGTGGATGTGGATACCATGAGCCAACACCCTCTGCTAGCTGCTAAACTATTTGATCGAGTCGTCTTTAATTTCCCTCACGCGGGCTTCTTCGGCATGGAAAGCCAGAGGTTGCATCAAGATCTGGTCAAGCGGTTCTTCGCCGCTGCGTCTGAAATGCTGACGGGAAGAGGAGAAGTTCATGTGACACACAAGACCGCTTATCCTTTCAGCAACTGGAACATAGTGAAGTTAGCAGAAGAGGTAGGGTTATATCTGGTTGAGGAAGCACCTTTCACGCGCGCGGATTATCCAGGTTATCTCAATAAGAGAGGAAGTGGGAGAAAATGCAACCGGACATTTCGTGTTGGACAGTGTAGTACCTACAAATTTGCCAAGCTACCACTTCAACTTCTGGCAATAACTCGTTTCGTCGATCAA
>Maldo_HF_11400
ATGGAAGAGGAGAAAAGGATTATGCACTACAGCAGCTCTCAGAAGATATTGTTAGTAGGTGAGGGCAACTTTTCTTTTGCTGCTTCCTTAGCCACTGCATTTGGCTCTGCAAACAACATTGTCGCCACTTCTCTCGACTCCAAAGAGTCGTTTATGGGGAAGTACCCAGATGCAGTGAGGACATTGAAGACGCTAAAGGGAATGGGATGTGTAGTATTGCATCAAGTGGATGTGGATACCATGAGCCAACACCCTCGGCTAGCTGATCAACTATTTGATCGAATCGTCTTTAATTTCCCTCACGCGGGCTTCTTCGGATGGGAACACCAGAGGTTGCACCAAGATCTGGTCAAGCGGTTCTTCGCAGCTGCGTCTGAAATGCTGACGGGAAGAGGAGAAGTTCATGTGACACACAAGACCGGTAATCCTTTCAGCAGATGGAACATAGTGAAGTTAGCAGAAGAGGTAGGGTTATATCTGGTTGAGGAAGCACCTTTCAAGCGAGCGGATTATCCAGGTTATCTCAATAAGAAAGGAAGTGGGAGAAAATGCAACCGGACATTTCGTGTTGGACAGTGTAGTACCTACAAATTTGCCAAGCTACCACTTCGACTTCTGGTTCTTGATTCACCTTAT
>Maldo_HF_22888
ATGAAGCAAGCTTCTAGAGATGGGATTGTCCGGATAATGAAAATAAGAGAGGATCTGGGATATATGATCAAACTTTTCCTGTTGGAATATTTAACATCTTCAGGTTTGCCAAGCAGTTGTACCGTACCGCCTCTACTACTTGAAATTAAGCATTACAGCAGCTTTCACAAGATACTGTTAGTGGGAGAAGGAGACTTCTCTTTTGCGCTTTGTTTGGCCAAAAGTTTCGGGTCAGCTAAGGAGTTCAAGGTGAAGTATTCAAAAGCTATGAAAAACTTGATGGAATTGGAGAACATGGGATGCAAAATCTTCCATGGGGTAGATGTACACACCATGCTCCACCACCCTCAACTTACTAGGATGGAGTTTGATGGGATCATATTTAATTTTCCTCACGCTGGATGCTCGAATTTTCGTTGTTCGTCGGAGAAAAAGCAGCACCACATTTTGTCGCACCAGAGTTTGGTGAAGGGGTACTTCAAGAGTTCAAGGGAGATGCTGACCAGAAGTGGAGAAATTCATGTGACGCACAAGACATCATATCCTTTCACTGAGTGGGAAATAGAGAATTTAGCAGAAGAGGCTGGCTTATTTTTGGTTAAAGAAGAAAAAGAGTTCTCAATAAGGGACTATCCAGATTACTTAAACAAGAGAGGTGCAGGGAAATGTGATGTATATTTTCACGTTGGAGAGGCGAGCACCTCCAGATTTCCCAAGTGCTTGTACCCTCCAGCTGCTTCCAGTTTCCGGCCCGGAGCTTTGAGTATTAGTACGTGGTCTGATGACATAGTCGATATGGCTTGCACT
>Maldo_HF_22891
ATGGAAGTGTTTAGCTTTGAGAAAAGGATTAAGCATTACAGCAGCTACCAGAAGATACTGTTAGTGGGAGAAGGAGACTTCTCTTTTGCCGTTTGCTTAGCCAGAGCTTTTGGTTTCGCTGTCAACATGGTTGCCACTTCTCTTGACTCCAGAGAGTCGTTAATGGTGAATTACTCAAAAGCTATGAGCAATGTGAAGGAATTAGAGTCCAGGGGATGCATTGTACTGCATGAGGTGGATGTCCATAGCATGAGCAGGCACCCTTTCCTGATTAGTGTACGCTTTGATCGCATAATCTATAATTTTCCTCACGCCGGTTACTTGCATGGCTCTGAACGCAACAAGTTACAGATTTGGTCTCATCAGCATTTGGTCAGGGGATTCTTTGAGAATGCAATGGAAATGTTGACCGGAGTAGGAGAAATTCATGTGACACACAAGACAACAATTCCCTTCAGTGAATGGAAAATAGTGGAGTTAGCTTATATGGCTGGATTATATTTGGTTCATGAAGAACAATTCTCGATATGGGATTATCCAGGTTATGAAAATAAGAGAGGAGCTGGGATGTGTGATCAAACTTTTCATATTGGAAGGTGTAGCACCTTCAAGTTTGCCAGGATATTGTACCGTTCTACCACTTTTGGTTTCCACCTTGGCGCTACTTCTTCGGGTCCAGGGCCTGGATGGGATGAGTGTCCTCCCATGCAACTG
>Maldo_HF_22893
ATGAGCCAACACCCTCACCTGATTCATAAACCATTTGATCGGATCGTGTTTAATTTTCCTCACGCTGTTTTCTTTCTTCGTGGACACGACAAGTACCAAATTGATGCGCATAAAATGCTGACCAACTGTGGAGAGATTCATGTGACAAACAAGACTGCACATCCTTTCAAAGAGTGGAAGATTGTAGAGTTGGCAGAAGAATTTGGGCTGCATTTGGTTGAGGAATCAGAGTTATCACTATATGATTATCCAGGTTATTTAAACAGGAGAGGAAGTGGGATTGCTCTATGGAATTTCCTGTGGGAAAAGACTCAAATGGAAGAGGAGAAAAAGATCATGCACTACAGCGGCTCTCAGAAGATACTGTTAGTAGGTGAGGGCAACTTCTCTTTTGCTGCTTGCTTAGCCACTGCATTTGCCTCTGCAAGCAACATTGTAGCCACTTCTCTCGACTCCAAAGAGTCATTTATGGAGAAGTACCCAAATGCAGTGAGGACCTTGAACGAATTAGAGGGAAAGGGATGTGTAGTATTGCATGAAGTGGATGTAGATACCATGAGCCAACACCCTCTGCTAGCCGATAAACTATTTGATCGAATAGTCTTTAATTTTCCTCATGCGGGTTTCGTCGGGATGGAAAGCCACAGGTTGCATCAAGATTTGGTCAAGCGATTCTTCACCACTGCGTGTGAAATGCTGATGGCAAGAGGAGAAGTTCATGTGACTCACAAGACCGCTCATCCTTTCAGCAACTGGAACATTGTGAAGTTAGCAGAAGAGGTAGGGTTATACCTGGTTGAGGAAGCACCCTTCACGCGAGATGATTATCCAGGTTATCTCAATAAGAAAGGAAGCGGGAGAAAATGCAACCGGACATTTCGTGTTGGACAGTGTAGTACTTACAAATTTACCAAGCTACCTCTTCAACTTCTGGTTCTTGGTTCACCTTCT
>Maldo_HF_29203
ATGGGTAAGAAACAAAGATGGATAGGACACTACTCTAGCTCTCACAAAATACTCTTGGTTGGTGAGGGAGACTTCTCATTTTCTGCCTGTTTGGCTAGAGCATTTCGCTCCGCCGCGAACATGGTTGCTACGACTCTCGAATCCGAAGATACTATATTGACTGAGCATTTCAGCAGTGAGGCACATTTGGAGGAGTTGGAGAGAAGAGGGTGCTTGGTGTTGTATGAAGTCAATGTATATGTCATGGACCGTCATCCCACACTGAAGTCTATGAAATTTGATGTTATCATATTCAACTTTCCTCATGCAGGTCATTACCATCGGCTAATCGAAACCGACGAGGAGCTTATAGAGGTAGACTACCCGTATGATCAATGGAAGTTGAAGGAGCTTGCTGAGAAAGCAGGCCTGTTTTTGAAAGAGAAAGTGTGGTTCGACAAATCGGACTACCCTGGCTACCACAATAAGAGAGGTGGCGGCATCCAGAGCAACAAAACGTTTCCTCTAACAAACAAGGAATGTTACACCTCCAAATTCTCTCTCAAACATGCGAGTTCTGAAATTTCTGTTTGTAATTCGACAACCAGCATTGTTAGTGATGTCCCTTCACCACCTGGCTATCAGGGTTACATTTGTCCTCCAGCTCCTCCAAGCCCACCCTTACGAGAGATTCTTAGGTCTGGCATCCAGACCACGAGCCGGTGCGAACCTAAGACACAAAACCCCCCACATGACCCACCACCTCTTGTTTTGAGACCCACCACTAGCCCATGTAATGATCCCAACCCGCCCTCACACCACTCCATTGCCCACTGCCTCCAGTTTCCGGAGGAAAGAATTTCTCCACCCTTACCTCCTTCCTGCCAAGATGATGATGACCCTCCAGCTCCCCCAACCCCACCTCCTTCACGCCAAGTAGATGATGACAACGGCTGCTGCTCAATCCTTGGAGGCTGGTATGCGTATTCTGTCCTTGTCCCAATACCCGTACTAGCTTTCAGTTGCAAT
>Maldo_HF_33914
ATGCACCGTCATCCCACACTTAAGTCCATGAAATTTTATGTTATGATATTCAACTTTCCTCATGCAGGACATTACCATCGGCTGTGCGAAAAAGACGAAGAGCTCATAGACTTCAATGGAGCTAGATTGCACAGGCATTTGTTAAAATCCTTTTTCAAAAGCGCCCGCGGGATGCTCAGCAAAGGTGGTGAAATTCATGTTTCACACATGGTAGGCTACCCGTATGATCAATGGAAGTTGAAGGAGCTTGCTGAGAAAGCAGGCCTGTTTTTGAAAGAGAAAGTGTGGTTCAACAAGTCAGACTACCCTGGTTACCACAGTAAGAGGGGTGGCGGCATCCAGAGCGACAAAATGTTTCGTCCGAAAAAAAAAACATGTTACACCTTCAAATTTTCTCTGAAACAAACAAGTTCTGAACTTTCTGTTTGTAATCCCACAACCAGCATTGTAAGTTATGGCCCTTCACCACCTGGCTATCAGGGTTACATTTGTCCTCCAACTCACCCAAGCCCCACACTCTCTCCCCGCCTAGACGATTATGAACCTCCAGCTACTCCAAGCCCACCCTTACCCCCTTCCTGCCAAGACGATGATGACCCTCCAGCTCCCCCGAACCCGCCTTCACGCCAAGTTGATGAAGAAATCGGCTGCTACTCAGCCCTTAGAGACTGGTATGAACTTGAGCAGAAGTCAAGAATGGGTATAAAACAGAGACGGATAGGACACTACTCTAGCTCGCAGAAAATACTCTTGGTTGGTGAGGGAGACTTCTCATTTTCTGCCTGTTTGGCTAAAGCATTTCGCTCTGCCAGGAACATGGTTGCTACGACTCTCAAATCCCAAGATACTTTATTGACAGAGCATAGGAGCTGTGAGGAGCATTTGGAGGAGTTGAAAAAAAGAGGGTGCTTGGTGTTGTATGAAGTCAATGTATATGTCATGCACCGTCATCCCACACTTAAGTCCATGAAATTTGATGTTATGATATTCAACTTTCCTCATGCAGGACATTACCATCGGCTGTGCGAAAAAGACGAGGAGCTCATAGACTTCAATGGAGCTAGATTGCACAGGCATTTGTTAAAAGCCTTTTTCAAAAGCGCCCGCGGGATGCTCAGCAAAGGTGGTGAAATTCATGTTTCACACATGGTAGGCTACCCGTATGATCAATGGAAGTTGAAGGAACTTGCTGAGAAAGCAGGCCTGTTTTTGAAAGAGAAAGTGTGGTTCAACAAGTCAGACTACCCTGGTTACAAGAGTAAGAGGGGTGGCGGCATCCAGAGCAACAAAATATTTCGTCCGATTAAAAAAACATGTTACACCTTCAAATTTTCTCTGAAACAAACAAGTTCTGAACTTTCTGTTTGTAATCCCACAACTAGCATTGTTAGTGATGGCTCTTCACCACCTGGCTATCAGGGTTACCTTTGTCCTCCAGCTCCCCCAAGCCCCACACCCTCTCCCCTCCTAGACGATTATGACCCTCCAGCTCCTCCAAGCCCGCCCTTACCCCCTTCCTGCCAAGAGGATGATGACCCTCTAGCTCCCCCGACCCCACCTTCACGCCAAGTTGATGAAGACATCGGCTGCTACTCAGTCCTTAGATGCTGGTATTTTGTCTTCAATTTTTCGCTGCTGGCCGGATATTGGACGCTCGCTGCTTTAGTCCGT
>Maldo_HF_33919
ATGGAGAGGTGGATTGAGCACTACAACAGCTCCCAAGAGATACTGCTTGTTGGGGAAGGTGACTTCTCGTTTTCTGCTTGCTTGGCTCGAGCTTTTGGGTCTGCTACTAACATGGTGGCCACTTCTCTTGAATCCCAAGGTTCTTTGTTGGCAAAACATTGGAGTAGTTGGTCACATTTGGAAGAGCTGAGGAGGATGGGGTGCTTGGTGCTGCATGGAGTTGATGTGCATAAGATGGACCTCCATCCTGTCCTCAAATGGAGGGAATTTGATGTCATCATCTTCAACTTTCCTCATGCAGGTCATTACTCTTGGTTACGTGAAAAGGACTATGAGCTTATTCAAATGCACAGGGAGTTGCTGAAAGGATTTTTCGAAAGTGCCCGTTGCATGCTTAGCTATGGTGGGGAAATTCATGTTACAACCCGGGATGACTACCCCTATAACAGATGGAATGTGGAAGGACTTGCGGAGGAAGCTGGCCTGATCTTGAGTGATAAAGTGATCTTCAATAAATCGGCCTACCCTGGCTACCAGAATAAGAGAGGCGGCGACATGAAGGGCAACCAAACATTTCGTCTCCGAAATTGTTACACCTTCATATTTTCTGTGCCAGATGGGAGCACTTATGATCAAATGTCTCTTTGCAGTGAAATAACCAGCAGTGGCAGTTATTATATGAACATG
>Malba_006272
ATGGGTAAGAAACAAAGATGGATAGGACACTACTCTAGCTCTCACAAAATACTCTTGGTTGGTGAGGGAGACTTCTCATTTTCTGCCTGTTTGGCTAGAGCATTTCGCTCCGCCGCGAACATGGTTGCTACGACTCTCGAATCCGAAGATACTATATTGACTGAGCATTTCAGCAGTGAGGCACATTTGGAGGAGTTGGAGAGAAGAGGGTGCTTGGTGTTGTATGAAGTCAATGTATATGTCATGGACCGTCATCCCACACTGAAGTCTATGAAATTTGATGTTATCATATTCAACTTTCCTCATGCAGGTCATTACCATCGGCTAATCGAAACCGACGAGGAGCTTATAGAATTGCACAGACATTTGTTAAAAGCGTTTTTCAAAAGCGCCCGCGGGATGCTCAGCGAAGGTGGTGAAATTCATGTTTCACACAGGGTAGACTACCCGTATGATCAATGGAAGTTGAAGGAGCTTGCTGAGAAAGCAGGCCTGTTTTTGAAAGAGAAAGTGTGGTTCGACAAATCGGACTACCCTGGCTACCACAATAAGAGAGGTGGCGGCATCCAGAGCAACAAAACGTTTCCTCTAACAAACAAGGAATGTTACACCTCCAAATTCTCTCTCAAACATGCGAGTTCTGAAATTTCTGTTTGTAATTCGACAACCAGCATTGTTAGTGATGTCCCTTCACTACCTGGCTATCAGGGTTACATTTGTCCTCCAGCTCCTCCAAGCCCACCCTTA
>Malba_023566
ATGGAAGTGTTTAGCTTTGAGAGAAGGATTAAGAATTACAGCAACTATCAGAATATACTGTTGGTCGGAGAAGGCGACTTCTCTTTTGCCGTTTGCTTAGCCAGAGCCTTTGGCTTCGTTGCCAACATGGTTGCCACTTCTCGTGACACCAGAGAGTCGTTAATGGTGGAGTATTCAAAAGCTATGAGTAATGTGGAGGAATTAGAGTCCAGGGAATGCACTGTATCGCATGAGGTGGATGTCCACTATATGAGCAGGCACCCTTTCCTGACCAACGTGCGCTTTGATCGCATAATCTATAATTTTCCTCACGCCGGTTACTTGCGTGGTTCCCGTTCCCGTGAAAGCGACATGCATGTACCAGATTTGGTATCATCAGGATTTGGTCAGGGGATTCTTCGAGAATGCAAGGGAAATGCTGACGAGAGCTACGAAAATAAGAGAGGGGCTGGGATGTTTGACCAAACTTTTCCGGTTGGAATGTGTAGCACCTACAAATTTAAGATGTTGGACCATTCTACCACTTTCGGTTTCCACCTTGGCGCTACTTCTTCGGGTCCATGGCCTAGATATTGTGGAATTTGGGGTCCTCACATG
>Malba_023567
ATGGCAGAGAAGAAGATTATGCACTACAGCAGCTCTCAGAAGATACTGTTAGTAGGTGAGGGCAACTTCTCTTTTGCTGCTTGCTTAGCCACTGCATTTGGCTCTGCAAACAACATTGTCGCCACTACTCTCGACTCCAAAGAGTCATTTATGGAGAAGTACCCAGATGCAGTGAGGAAATGGAAGAAGTTAAAGGGAAAGGGATGTGTAGTATTGCATCAAGTGGATGTGGATACCATGAGCCAACACCCTCTGCTAGCTGCTAAACTATTTGATCGAGTCGTCTTTAATTTCCCTCACGCGGGCTTCTTCGGCATGGAAAACCAGAGGTTTCAAATTGAGTTGCATCAAGATCTGGTCAAGCGGTTCTTCGCCGCTGCGTCTGAAATGCTGACGGGAAGAGGAGAAGTTCATGTGACACACAAGACCGCTTATCCTTTCAGCAACTGGAACATAGTGACGTTAGCAGAAGAGGTAGGGTTATATCTGGTTGACGAAGCACCTTTCACGCGCGCGGATTATCCAGGTTATCTCAATAAGAGAGGAAGTGGGAGAAAATGCAACCGGACATTTCGTGTTGGACAG
>Malba_023569
ATGGAAGAGGAGAAAAGGATTATGCACTACAGCAGCTCTCAGAAGATATTGTTAGTAGGTGAGGGCAACTTTTCTTTTGCTGCTTCCTTAGCCACTGCATTTGGCTCTGCAAACAACATTGTCGCCACTTCTCTCGACTCCAAAGAGTCATTTATGGGGAAGCACCCAGATGCAGTGAGGACATTGAAGACGCTAAAGGGAATGGGATGTGTAGTATTGCATCAAGTGGATGTGGATACCATGAGCCAACACCCTCGGCTAGCTGCTAAACTATTTGATCGAATCGTCTTTAATTTCCCTCACGCGGGCTTCTTCGGATGGGAACACCAGAGGTTTCAAATTGAGTTGCACCAAGATCTGGTCAAGCGGTTCTTCGCAGCTGCGTCTGAAATGCTGACGGGAAGAGGAGAAGTTCATGTGACACACAAGACCGGTAATCCTTTCAGCAGATGGAACATAGTGAAGTTAGCAGAAGAGGTAGGGTTATATCTGGTTGAGGAAGCACCTTTCAAGCGAGCGGATTATCCAGGTTATCTCAATAAGAAAGGAAGTGGGAGAAAATGCAACCGGACATTTCGTGTTGGACAGTGTAGTACCTACAAATTTGCCAAGCTACCACTTCAACTTCTGGTTCTTGAATCACCTTAT
>Malba_036866
ATGCACTACAGCGGCTCTCAGAAGATACTGTTAGTAGGTGAGGGCAACTTCTCTTTTGCTGCTTGCTTAGCCACTGCATTTGCCTCTGCAAGCAACATTGTAGCCACTTCTCTCGACTCCAAAGAGTCATTTATGGAGAAGTACCCAAATGCAGTGAGGACTTTGAACGAATTAAAGGGAAAGGGATGTGTAGTATTGCATGAAGTGGATGTAGATACCATGAGCCAACACCCTCTGCTAGCCGATAAACTATTTGATCGAATCGTCTTTAATTTTCCTCATGCGGGTTTCGTCGGGATGGAAAGCCAGAGGTTTCAAATTGAGTTGCATCAAGATTTGGTCAAGCGATTCTTCACCACCGCGTGTGAAATGCTGATGGCAAGAGGAGAAGTTCATGTGACTCACAAGACCGCTCATCCTTTCAGCAACTGGAACATTGTGAAGTTAGCAGAAGAGGTAGGGTTATACCTGGTTGAGGAAGCACCCTTCACGCGAGATGATTATCCAGGTTATCTCAATAAGAAAGGAAGCGGGAGAAAATGCAACCGGACATTTCGTGTTGGACAGTGTAGTACTTACAAATTTACCAAGCTACCTCTTCAACTTCTGGTTCTTGGTTCACCTTCT
>Malba_036869
ATGGAAGTGTTTAGCTTTGAGAAAAGGATTAAGCATTACAGCAGCTACCAGAAGATACTGTTAGTGGGAGAAGGTGACTTCTCTTTTGCCGTTTGCTTAGCCAGAGCTTTTGGTTTAGCTGTCAACATGGTTGCCACTTCTCTTGACTCCAGAGGTTATGAAGCTAATCACGTCAACTCCCTTCAATCAAAGGAAGATAGCTGTTTTAAACTTGAGATAATGATGACCTTGATATCTAGGAACGGTGACCCTAGAAACCGAGAGATCAAAGAGTCGTTAATGGTGAATTACTCAAAAGCTATGAGCAATGTGAAGGAATTAGAGTCCAGGGGATGCATTGTACTGCATGAGGTGGATGTCCATAGCATGAGCAGGCACCCTTTCCTGATTAGTGTACGCTTTGATCGCATAATCTATAATTTTCCTCACGCCGGTTACTTGCATGGCTCTGAACGCAACAAGTTACAGATTTGGTCTCATCAGCATTTGGTCAGGGGATTCTTTGAGAATGCAATGGAAATGTTGACCAGAGTAGGAGAAATTCATGTGACACACAAGACAACAATTCCTTTCAGTGAATGGAAAATAGTGGAGTTAGCTTATATGGCTGGATTATATTTGGTTCATGAAGAACAATTCTCGATATGGGATTATCCAGGTTATGAAAATAAGAGAGGAGCTGGGATGTGTGATCAAACTTTTCATATTGGAAGGTGTAGCACCTTCAAGTTTGCCAGGATATTGTACCGTTCTACCACTTTTGGTTTCCACCTTGGCGCTACTTCTTCGGGTCCAGGGCCTGGATGGGATGAGTGTCCTCCCATGCAACTGCCATTTTACACA
>Malba_036870
ATGATTGCCACTTCTCTCGACTCCAAGGAATTGTTGTTCTCTAAGTATTTAAGTGCAAAGAGCAACGTGAAGGAGTTAGAAGACAGCGATTGCTTAGTACTGCATGACGTGGACGTCCACACCATGAGCCTACACCCTCTTCTGATTCATAAACTATTTGATCGGATCGTGTTTAATTTTCCCCATGCTGGTTTCTTTCTTCGTGAACACGACAAGTACCAAATTGAGCTTCATCAGAGTTTGGTTACAAATTACTTCAAGAGTGCGCATAAAATGCTGGCCAACTGTGGAGAGATTCATGTGACACACAAGACTGCATATCCTTTCAATGAATGGAAGATTGTAGAGTTGGCAGAAGAATTTGTACTGCACTTGGTTGAGGAAGCAGAGTTCTCACTATATGATTATCCAGGTTATTTAAACAGGAGAGGAAGTGGGATCAAATGCTCTATGGAATTTCCTGTGGGAAAGTGTAGCACCTTCAAGTTTGCCAAGCAATCTGCAAATAATGACCCT
>Malba_036871
ATGGAAGTGTTTAGCTTTGAGAAAAGGATTAAGAATTACAGCAGCTATCAGAAGATACTGTTAGTGGGAGAAGGAGACTTCTCTTTTGCCGTTTGCTTAGCCAGAGCTTTTGGCTTCGCTGTCAACATGGTTGCCACTTCTCTCGACTCCAGAGAGTCGTTAATGGTGAATTATTCAAAAGCTATAAGCAATGTGAAGGAATTAGAGTCCAGGGGATGCATTGTACTGCATGAGGTGGATGTCCATAGCATGAGCAGGCACCCTTTCCTGATTAGTGTACGCTTTGATCGCATAATCTATAATTTTCCTCACGCCGGTTACTTGCATGGCTCCCGTTCCTGTGAACGCAACATGTTCCAGATTTGGTTTCATCAGGATTTGGTCAGGGGATTCTTTGAGAATGCAAGACAAATGCTGACCAGAGTAGGAGAAATTCATGTGACACACAAGACAACATTTCCTTTTAGTGAATGGAAAATAGTGGAGTTAGCTTATATGGCTGGATTATATTTGGTTCATGAAGAACAATTCTCGATATGGGATTACCCAGGTTATGAAAATAAGAGAGGAGCTGGGATGTGTGATCAAACTTTTCCTATTGGAATGTGTAGCACCTTCAAATTTGCCGAGATGTTGTACCGTTCTACCACTTCTGGTTTCCACCTTGGCGCTACTTCTTCGGGTCCATGGTCTGGATATTCTGGAATTAAGGGTCCTCACATGCAACTG
>Malba_036872
ATGGGGAAATTGAAGATGAAAAAAAAGTTAAAGAAATGTGAGATATGTGAGAAATCTCGAGCGAAGAGGAACAAAACGGAGGCAGTGTTTGGCTGGGGTGTAGAAATGAAGATTAAGCATTACAGCAGCTTTCACAAGATACTGTTAGTGGGAGAAGGAGACTTCTCTTTTGCGCTTTGTTTGGCCAAAAGTTTCGGGTCAGCTAGCAACATGGTTGCAACTTCTCTCGACTCAGGAGAGGAGTTGAAGGTGAAGTATTCAAAAGCTATGAAAAACTTGATGGAATTGGAGAACATGGGATGCAAAATATTCCATGGGGTAGATGTACACACCATGCTCCACCACCCTCAACTTACTAGGATGGAGTTTGATCAGATCATATTTAATTTTCCTCACGCTGGATGCTCGAATTTTCGTTGTTTGTCGGAGAAAAAACAGCACTACATTTTGTTGCACCAGAGTTTGGTGAAGGGGTACTTCAAGAGTTCAAGGGAGATGCTGACCAGAAGTGGAGAAATTCATGTGACGCACAAGACATCATATCCTTTCAATGAGTGGGAAATAGAGAATTTAGCAGAAGAGGCTGGCTTATTTTTGGTTAAAGAAGAAAAAGAGTTCTCAATAAGGGACTATCCAGATTACTTAAACAAGAGATGTGCAGGGAAATGTGATGTATACTTTCACGTTGGAGAGGCGAGCACCTTCAGATTTTCCAAGCGCTTGTACCCTCCAGCTGCTTCCAGTTTCCGGCCCGGAGCTTTGAGTATTAGTACGTGGTCTGATGACATAGTCGATATGGCTTGCACTTATCTGGAGAGCTTAGAGATGAAAACATCAAAGAAGCGATACAAAATTTGGAGATCTCTC
>Malba_036874
ATGGAATTGTTTAGCTTGGAGAGAAGGATCAAGCATAACAGCAGCTCCCAGAAGATACTCTTAGTCGGAGAAGGAGACTTCTCCTTTCCAGTTTGCTTAGCCAGAACATTTTGTTCCGCTACCAGCATGGTTGCAACTTCTCTGGACTCCGAAGTTACTTTGATGATGGATTATTCGAAAGCTACGAGCAACCTGAATGAATTGAAGGCCAGGGGATGCTCAACATTGCTTGGTGTGAAAGTCAACACCGTGAGCCAACACCCTTTCCTAATCAACCAACGGTTTGATTGCATTTTCTATACCGGTTACATCCATGGTTCCTCTTCTGCTGAACGCAGCGGTTTCCAAATTATGTTCATCAGAAGTTGGTTAACTCGCGAAATGCTGATCTGCATGGGGAGAAATTCATGTGACACAAGACATCGTATCCTTTCAGTGAGAGGAAAAAGGTTTGCCAAGCAGTTGTACCGTACTGCCTCTACTACTCGAAGTTTTGAAGCTTCCCCTTTGATGTTGGGACCGGTACTGTTTGGGAGATACCTGCATATATATTTGTTTGATGGAATGTCTCGTGAAGCTCTAAGACCACTC
>Malba_038710
ATGGGTAAAAAACAGAGACGGATAGGACACTACTCTAGCTCGCAGAAAATACTCTTGGTTGGTGAGGGAAACTTCTCATTTTCTGCCTCTTTGGCTAAAGCATTTCGCTCTGCCACGAACATGGTTGCTACCACTCTCAAATCCCAAGATACTTTATTGACAGAGCATAGGAGCTGTGAGGAGCATTTGGAGGAGTTGAAAAAAAGAGGGTGCTTGGTGTTGTATGAAGTCAATGTATATGTCATGCACCGTCATCCCACACTTAAGTCCATGAAATTTGATGTTATGATATTCAACTTTCCTCATGCAGGACATTACCATCGGCTGTGCGAAAAAGACGAAGAGCTCATAGAATTGCACAGGCATTTGTTAAAATCCTTTTTCAAAAGCGCCCGCGGGATGCTCAGCAAAGGTGGTGAAATTCATGTTTCACACATGGTAGGCTACCCGTATGATCAATGGAAGTTGAAGGAGCTTGCTGAGAAAGCAGGCCTGTTTTTGAAAGAGAAAGTGTGGTTCAACAAGTCAGACTACCCTGGTTACCACAGTAAGAGGGGTGGCGGCATCCAGAGCGACAAAATGTTTCGTCCGAAAAAAAAAACATGTTACACCTTCAAATTTTCTCTGAAACAAACAAGTTCTGAACTTTCTGTTTGTAATCCCACAACCAGCATTGTAAGTTATGGCCCTTCACCACCTGGCTATCAGGGTTACATTTGTCCTCCAGCTCACCCAAGCCCCACACTCTCTCCCCGCCTAGACGATTATGAACCTCCAGCTACTCCAAGCCCACCCTTACCCCCTTCCTGCCAAGACCATGATGACCCTCCAGCTCCCCCGAACCCGCCTTCACGCCAAGTTGATGAAGAAATCGGCTGCTACTCAGTCCTTAGAGACTGTTTGTCTGCAATTTTTCGCTGCTGGCCGGATATTGGACGCTCGCTGCTT
>Malba_038712
ATGGAGAGGTGGATTGAGCACTACAACAGCTCCCAAGAGATACTGCTTGTTGGGGAAGGTGACTTCTCGTTTTCTGCTTGCTTGGCTCGAGCTTTTGGGTCTGCTACTAACATGGTGGCCACTTCTCTTGAATCCCAAGGTTCTTTGTTGGCAAAACATTGGAGTAGTTGGTCACATTTGGAAGAGCTGAGGAGGATGGGGTGCTTGGTGCTGCATGGAGTTGATGTGCATAAGATGGACCTCCATCCTGTCCTCAAATGGAGGGAATTTGATGTCATCATCTTCAACTTTCCTCATGCAGGTCATTACTCTTGGTTACGTGAAAAGGACTATGAGCTTATTCAAATGCACAGGGAGTTGCTGAAAGGATTTTTCGAAAGTGCCCGTTGCATGCTTAGCTATGGTGGGGAAATTCATGTTACAACCCGGGATGACTACCCCTATAACAGATGGAATGTGGAAGGACTTGCGGAGGAAGCTGGCCTGATCTTGAGTGATAAAGTGATCTTCAATAAATCGGCCTACCCTGGCTACCAGAATAAGAGAGGCGGCGACATGAAGGGCAACCAAACATTTCGTCTCCGAAATTGTTACACCTTCATATTTTCTGTGCCAGATGGGAGCACTTATGATCAAATGTCTCTTTGCAGTGAAATAACCAGCAGTGGCAGTTATTATATGAACATG
>Malsi_05g022220
ATGCTAAATGTAGAGTCGTTAATGGTGGAGTATTCAAAAGCTATGAGTAATGTGGAGGAGTTAGAGTCCAGGGAATGCACTGTATCATATGAGGTGGATGTCCACTATATGAGCAGGCACCCTTTCCTGACCAACGTGCGCTTTGATCGCATAATCTATAATTTTCCTCACGCCGGTTACTTGCGTGGTTCCCGTTCCCGTGAAAGCGACATGTACCAGATTTGGTATCATCAGGATTTGGGGATTCTTCTTGAATGCAAGGGAAATGCTGACGAGAGTAGGAGAAATTCATGTGACACACACAAGAAAAAATATCCCTTCAGTGAATGGAATATAGTGGATTTAGCTTATCAGGCTGGATTGATTTTGGTTCATGAAGAACCATTCTCGAAATGGGATTATCCAGGCTACGAAAATAAGAGAGGGGCTGGGATGTTTGACCAAACTTTTCCGGTTGGAATGTGTAGCACCTACAAATTTAGATGTTGGACCATTCTACCACTTCCGGTTTCCACCTTGGCGCTACTTCTTCGGGTCCATGGCCTAGATATTGTGGAATTTGGGGTCCTCACATTACTACGTGCATTGAGCGAG
>Malsi_05g022230
ATGGCAGAGAAGAAGATTATGCACTACAGCAGCTCTCAGAAGATACTGTTAGTAGGTGAGGGCAACTTCTCTTTTGCTGCTTCCTTAGCCACTGCATTTGGCTCTGCAAACAACATTGTCGCCACTTCTCTCGACTCCAAAGAGTCATTTATGGACAAGTACCCAGATGCAGTGAGGAAATGGAAGAAGTTAAAGGGAAAGGGATGTGTAGTATTGCATCAAGTGGATGTGGATACCATGAGCCAACACCCTCTGCTAGCTGCTAAACTATTTGATCGAGTCGTCTTTAATTTCCCTCACGCGGGCTTCTTCGGCATGGAAAGCCAGAGGTTTCAAATTGAGTTGCATCAAGATCTGGTCAAGCGGTTCTTCGCCGCTGCGTCTGAAATGTTGACGGGAAGAGGAGAAGTTCATGTGACACACAAGACCGCTTATCCTTTCAGCAACTGGAACATAGTGAAGTTAGCAGAAGAGGTAGGGTTATATCTGGTTGAGGAAGCACCTTTCACGCGCGCGGATTATCCAGGTTATCTCAATAAGAGAGGAAGTGGGAGAAAATGCAACCGGACATTTCGTGTTGGACAGTGTAGTACCTACAAATTTGCCAAGCTACCACTTCAACTTCTGGTTCTTGATTCACCTTAT
>Malsi_09g012250
AAGCTTCTCTCTCCGTGTCCCTTCTCTCTCCTCCCTCTCGTCGTGTCTCTCTCTACCCGTTATCTCCCTCTTCTCTCTGCAACGCAGAGAATAGCCGTCTCTCCGACGAACCAACATCCCTCAATCACCACATCTCCACCCCTTCACCGCCTGAACTCAACTGAGTTTTGTTTCTCTGGAAAACCAGAGAATCGGAGAGCCGAGCTCGGTTCGAAATCCAAAGGTATCCGACGGTTTTCCCGACGATCTCGACGGCGACTTGCCTCTGGGTTGCCACGAATCGGCTTCTCGTCAACACAAGTAACTTCTAGACCCCTTGCAGATACTTTATTGACAGAGCATAGGAGCTGTGAGGAGCATTTGAAGGAGTTGAAAAAAAGAGGGTGCTTGGTGTTGTATGAAGTCAATGTATATGTCATGCACCGTCATCCCACACTTAAGTCCATGAAATTTGATGTTATGATATTCAACTTTCCTCATGCAGGACATTACCATCGGCTGTGCGAAAAAGACGAAGAGCTCATAGAATTGCACAGGCATTTGTTAAAATCCTTTTTCAAAAGCGCCTGCGGGATGCTCAGCAAAGGTGGTGAAATTCATGTTTCACACATGGTAGGCTACCCGTATGATCAATGGAAGTTGAAGGAGCTTGCTGAGAAAGCAGGCCTGTTTTTGAAAGAGAAAGTGTGGTTCAACAAGTCAGACTACCCTGGTTACCACAGTAAGAGGGGTGGCGGCATCCAGAGCGACAAAATGTTTCGTCCGAAAAAAAAAACATGTTACACCTTCAAATTTTCTCTGAAACAAACAAGTTCTGAACTTTCTGTTTGTAATCCCACAACCAGCATTGTAAGTTATGGCCCTTCACCACCTGGCTATCAGGGTTACATTTGTCCTCCAGCTCACCCAAGCCCCACACTCTCTCCCCGCCTAGACGATTATGAACCTCCAGCTACTCCAAGCCCACCCTTACCCCCTTCCTGCCAAGACCATGATGACCCTCCAGCTCCCCCGAACCCGCCTTCACGCCAAGTTGATGAAGAAATCGGCTGCTACTCAGTCCTTAGAGACTGTTTGTCTGCAATTTTTCGCTGCTGGCCGGATATTGGACGCTCGCTGCTT
>Malsi_09g012280
ATGGGGTGCTTGGTGCTGCATGGAGTTGATGTGCATAAGATGGACCTCCATCCTGTCCTCAAATGGAGGGAATTTGATGTCATCATCTTCAACTTTCCTCATGCAGGTCATTACTCTTGGTTACGTGAAAAGGACTATGAGCTTATTCAAATGCACAGGGAGTTGCTGAAAGGATTTTTCGAAAGTGCCCGTTGCATGCTTAGCTATGGTGGGGAAATTCATGTTACAACCCGGGATGACTACCCCTATAACAGATGGAATGTGGAAGGACTTGCGGAGGAAGCTGGCCTGATCTTGAGTGATAAGGTGATCTTCAATAAATCGGCCTACCCTGGCTACCAGAATAAGAGAGGCGGCGACATGAAGGGCAACCAAACATTTCGTCTCCGAAATTGTTACACCTTCATATTTTCTGTGCCAGATGGGAGCACTTATGATCAAATGTCTCTTTGCAGTGAAATAACCAGCAGTGGCAGTTATTATATGAACATG
>Malsi_10g020740
ATGAAGCAAGCTTCTAGAGATGGGATTGTCCGGATAATGAAAATAAGAGAGGATCTGGGATATATGATCAAACTTTTCCTGTTGGAATATTTAACATCTTCAGAGGAGTTGAAGGTGAAGTATTCAAAAGCTATGAAAAACTTGATGGAATTGGAGAACATGGGATGCAAAATCTTCCATGGGGTGGATGTACACACCGTGCTCCACCACCCTCAACTTACTAGGATGGAGTTTGATGGGATCATATTTAATTTTCCTCATGCTGGATGCTCGAATTTTCGTTGTTCGTCGGAGAAAAAGCAGCACCACATTTTGTCGCACCAGAGTTTGGTGACGGGGTACTTCAAGAGTTCAAGGGAGATGCTGACCAGAAGTGGAGAAATTCATGTGACGCACAAGACATCATATCCTTTCACTGAATTTCCCAAGTGCTTGTACCCTCCAGCTGCTTCCAGTTTCCGGCCCGGAGCTTTGAGTATTAAGTCGTTAATGGTGAATTATTCAAAAGCTATAAGCAATGTGAAGGAATTAGAGTCCAGGGGATGCATTGTATTGCATGAGGTAGATGTCCACAGCATGAGCAGGCACCCTTTCCTGATTAGTGTACGCTTTGATCGCATAATCTATAATTTTCCTCACGCCGGTTACTTGCATGGCTCCCGTTCCTGTGAACGCAACATGTTTCATCAGGATTTGGTCAGGGGATTCTTTGAGAATGCAAGACAAATGCTGACCAGGGTAGGAGAAATTCATGTGACACACAAGACAACATTTCCTTTTAGTGAATGGAAAATAGTGGAGTTAGCTTATATGGCTGGATTATATTTGGTTCATGAAGAACAATTCTCGATATGGGATTACCCAGGTTATGAAAATAAGAGAGGAGCTGGGATGTGTGATCAAACTTTTCCTATTGGAATGTGTAGCACCTTCAAATTTGCCGAGATGTTGTACCGTTCTACCACTTCTGGTTTCCACCTTGGCGCTACTTCTTCGGGTCCATGGTCTGGATATTCTGGAATTAAGGGTCCTCACATGCAACTGCTTCATCAGAATTTGGTTAGAAATTACTTCAAGAGTGCGCATAAAATGCTGGCCAACTGTGGAGAGATTCATGTGACACACAAGACTGCATATCCTTTCAATGAATGGAAGATTGTAGAGTTGGCAGAAGAATTTGGGCTGCATTTGGTTGAGGAAGCAGAGTTCTCACTATGTGATTATCCAGGTTATTTAAACAGGAGAGGAAGTGGGATCAAATGCTCTATGGAATTTCCTGTGGGAAAGTGTAGCACCTTCAACTTTGCCAAGCAATCTGCAAATAATGACCCT
>Malsi_10g020790
ATGCTAAATGTAGAGTCGTTAATGGTGAATTACTCAAAAGCTATGAGCAATGTGAAGGAATTAGAGTCCAGGGGATGCATTGTACTGCATGAGGTGGATGTCCATAGCATGAGCAGGCACCCTTTCCTGATTAGTGTACGCTTTGATCGCATAATCTATAATTTTCCTCACGCCGGTTACTTGCATGGCTCTGAACGCAACAAGTTACAGATTTGGTCTCATCAGCATTTGGTCAGGGGATTCTTTGAGAATGCAATGGAAATGTTGACCGGAGTAGGAGAAATTCATGTGACACACAAGACAACAATTCCCTTCAGTGAATGGAAAATAGTGGAGTTAGCTTATATGGCTGGATTATATTTGGTTCATGAAGAACAATTCTCGATATGGGATTATCCAGGTTATGAAAATAAGAGAGGAGCTGGGATGTGTGATCAAACTTTTCATATTGGAAGGTGTAGCACCTTCAAGTTTGCCAGGATATTGTACCGTTCTACCACTTTTGGTTTCCACCTTGGCGCTACTTCTTCGGGTCCAGGGCCTGGATGGGATGAGTGTCCTCCCATGCAACTG
>Malsi_10g020800
ATGAGCCAACACCCTCACCTGATTCATAAACCATTTGATCGGATCGTGTTTAATTTTCCTCACGCTGTTTTCTTTCTTCGTGGACACGACAAGTACCAAATTGATGCGCATAAAATGCTGACCAACTGTGGAGAGATTCATGTGACAAACAAGACTGCACATCCTTTCAAAGAGTGGAAGATTGTAGAGTTGGCAGAAGAATTTGGGCTGCATTTGGTTGAGGAATCAGAGTTATCACTATATGATTATCCAGGTTATTTAAACAGGAGAGGAAGTGGGATTGCTCTATGGAATTTCCTGTGGGAAAGTGTAGTACCTTCAAAGTTTGCCAAGCAAGCTGCAAATAATGAACCT
>Malsi_10g020820
ATGGAGAAGTACCCAAATGCAGTGAGGACCTTGAACGAATTAGAGGGAAAGGGATGTGTAGTATTGCATGAAGTGGATGTAGATACCATGAGCCAACACCCTCTGCTAGCCGATAAACTATTTGATCGAATAGTCTTTAATTTTCCTCATGCGGGTTTCGTCGGGATGGAAAGCCACAGGTTGCATCAAGATTTGGTCAAGCGATTCTTCACCACTGCGTGTGAAATGCTGATGGCAAGAGGAGAAGTTCATGTGACTCACAAGACCGCTCATCCTTTCAGCAACTGGAACATTGTGAAGTTAGCAGAAGAGGTAGGGTTATACCTGGTTGAGGAAGCACCCTTCACGCGAGATGATTATCCAGGTTATCTCAATAAGAAAGGAAGCGGGAGAAAATGCAACCGGACATTTCGTGTTGGACAGTGTAGTACTTACAAATTTACCAAGCTACCTCTTCAACTTCTGGTTCTTGGTTCACCTTCT
>Malsi_10g031100
ATGCCAAAGAAAAAGAAACAAAGTTTTCAAAAAATAAAAAAAAATAATAAACAAAGAAAAAAAAAAGAACGAGAAAGACGGAAAGTGCAGTGGAGTTGGGTAGTGAGAAAGTCCATATTCTCTGTCTTCTCTTTTCTGGGCAAACAAACGAACATCATCTGTGTGATCGCTGGCAAGTACAGTAACGCCATGGAGAATGTGAGGAAGCTTGAAGAAAGGGGATGCATCGTGATTTACGGAGTGGACGCCCAGCTTATGAGCCAACACTTCTTCCTCGCCACTCAGAGGTTTGACCGCATCGTCTACAACTTTCCTCATGTTGGCTTTCTCTTCCGCGAGGATAGCTTCTGTCAGATCCAGTTGAACAAGAGATTGGTGAAGGGTTTCTTCAAAAATGCCAAATTACTCCTGAGAAAAGAGGGTGGAGGAGAGATTCACATAACCCACAAAGAGGGTCATCCTTACAACAAATGGGATTTGATCAGGAAGGCACACAAGATTGGCCTGCAAATCGATCGATCTGTGCCCTTCTGCAAGGACGACTATCCCGGCTACCACAACAAGAGAGGCCACGGCATCCATTCCGACGCCCCCTTCCACCTTGGCGATTGCACTACTTACATGTTCAAAATCAGGCTGCCT
>Malsi_17g011190
ATGGGTAAGAAACAAAGATGGATAGGACACTACTCTAGCTCTCACAAAATACTCTTGGTTGGTGAGGGAGACTTCTCATTTTCTGCCTGTTTGGCTAGAGCATTTCGCTCCGCCGCGAACATGGTTGCTACGACTCTCGAATCCGAAGATACTATATTGACTGAGCATTTCAGCAGTGAGGCACATTTGGAGGAGTTGGAGAGAAGAGGGTGCTTGGTGTTGTATGAAGTCAATGTATATGTCATGGACCGTCATTACCATCGGCTAATCGAAACCGACGAGGAGCTTATAGAATTGCACAGACATTTGTTAAAAGCGTTTTTCAAAAGCGCCCGCGGGATGCTCAGCGAAGGTGGTGAAATTCATGTTTCACACAGGGTGGACTACCCGTATGATCAATGGAAGTTGAAGGAGCTTGCTGAGAAAGCAGGCCTGTTTTTGAAAAAGAAAGTGTGGTTCGACAAATCGGACTACCCTGGCTACCACAATAAGAGAGGTGGCGGCATCCAGAGCAACAAAACGTTTCCTCTAACAAACAAGGAATGTTACACCTTCAAATTCTCTCTCAAACATGCGAGTTCTGAAATTTCTGTTTGTAATCCGACAACCAGCATTGTTAGTGATGTCCCTTCACCACCTGGCTATCAGGGTAACCTTTGTCCTCCAGCTCCTCCAAGCCCACCCTTAGGAGAGATTCTTAGGTCTGGCATCCAGACCACGAGCCGAATTTCTCCACCCTTACCTCCTTCCTGCCAAGACGATGATGACCCTAAAACTCCCACAACCCCACCTCCTTCACTCCAAGTAGATGATGACAACGGCTGCTGCTCAATCCTTGGAGGCTGGTATGCGCATTCTGTCCTTGTCCCAATACGCTTACTAGCTTTCAGTTGCAAT
>Malsi_scaffold414g000010
ATGGAAAGGCCCTGCCTTCGGCCACGGTTGTTCACTTTTAGTTTTAGCAGCACACTGAGCACAGAGAGAATAGCCGTCTCTCCGACGAACCAACATCCCTCAATCACCACATCTCCACCCCTTCACCGCCTGAACTCAACTGAGTTTTGTTTCTCTGGAAAACCAGAGAATCCGAGAGCCGAGCTCGGTTCGAAATCCAAAGGTATCCGACGGTTTTCCCGACGATCTCGACGGCGACTTGCCTCTGGGTTGCCACGAATCGGCCTCTCGTCAACACAAGTAACTTCTAGACCCCTTGCAGATACTTTATTGACAGAGCATAGGAGCTGTGAGGAGCATTTGGAGGAGTTGAAAAAAAGAGGGTGCTTGGTGTTGTATGAAGTCAATGTATATGTCATGCACCGTCATCCCACACTTAAGTCCATGAAATTTGATGTTATCATATTCAACTTTCCTCATGCAGGACATTACCATCGGCTGTGCGAAAAAGACGAGGAGCTCATAGAATTGCACAGGCATTTGTTAAAATCCTTTTTCAAAAGCGCCTGCGGGATGCTCAGCAAAGGTGGTGAAATTCATGTTTCACACATGGTAGGCTACCCGTATGATCAATGGAAGTTGAAGGAGCTTGCTGAGAAAGCAGGCCTGTTTTTGAAAGAGAAAGTGTGGTTCAACAAGTCAGACTACCCTGGTTACCACAGTAAGAGGGGTGGCGGCATCCAGAGCGACAAAATGTTTCGTCCGAAAAAAAAAACATGTTACACCTTCAAATTTTCTCTGAAACAAACAAGTTCTGAACTTTCTGTTTGTAATCCCACAACtagcattgttagtgatggcccttcaccacctggctatcagggttacctttgtcctccagctcccccaagccccacaccctctcccctcctagacgattatgaccctccagctcaTCCAAGCCCGCCCTTACCCCCTTCCTGCCAAGAGGATGATGACCCTCTAGCTCCCCCGACCCCACCTTCACGCCAAGTTGATGAAGACATCGGCTGCTACTCAGTCCTTAGATGCTGGTATGTGCATGCTGTCCTTCTCCTACTACCCTTACTAGCTTTCAATTGCAAT
>Malsy_02g013850
ATGGTTTCTCGCTTAATTAGTGAGGAATTCACGATCAATCATTTCGGTGAAAGTGTGCACCCAGTTCATGTCAATTCGGATAGGAACGATAGGAGCATAACCTTTTCACAAGCTTACCAGACTTACCAGAAAGAGTTCCTCGTGGGTGTGAAGTTTGAGTCGTCTTTTGGTAAGAGACCGGTGAAGATTGTGGTACAGATGATTAGCAGATTGCATCATTATCTTCACGCTGAATTGAATGCTTTCCACTACCTCTCACCAGGATCCTTCGATTTGAGAGCACGTGGGCGTGAGAGTTGGTTGAAGGTTTTAGTACTGGAAGTCAGCATATTGTATCACCATCTTACTAGAATTCATAGGCATCACATCGGTTATTTTCCAACGATATGTGTTCGTCTCAACTCATATTTCCACTGCTTCACTTTTGAACCTTATTGTTGTGAGTACGTGGTTGTTAAAACACTTCTAGCAGATCTGTTTGGTGCATTGTGGGATGACACTACAGGATGGTCGAAGCGAGAATTGGATAATCTTTACACTTATCTCGAAATGTGTGTACACTCTTTTGTTTTTAGGTTGACCATTTGTGAGTTGTTCTTCTTTCCACCAGCTTTGACCTTGAGGTGGATTGAGCACTACAACAGTTTCCAAGAGATACTGCGTGTTGAGGAAGATGACTTCTCGTTTTCTGCTTGCTTGGTTCGAGCTTTTGGGTTTACTACTAACATGGTAGCCACTTCTTTTGAATCC
>Malsy_02g027410
ATGGTTTCTCGCCTAATTAGTGAGAAATTCACGATCGATCGTTTCGTTGAAAGTGGGCACCCAGTTCGTGTTGATTCGGACAAGAATGTTGGGAGCATAATCTTTTCACAAGCTTACCAGACTTACCAGAAAGAGCTCCACGTGGGTGTGAAGTTTGAGCCGTTTTTTGGTAAGGGATTAATGAAGATTGTAGTGCAACTTTCCACTACCTCTCACCAGCACGTGGGCACGAGGTTCAAACGGTCTTTTAGTAAGAATTGGTTGAAGGTTTTAGTATTGAAGGCATCACATCGGTTATTTTCCAACGATATGTGTTCGTCTCGACGCATATTTCCACTGCTTACTTCCGAACCGTATTGTTATGAGTACGTGGTTGTTAAAACATTGCTAGCAGATCTGTTTGGTGCATTCTGGAATGGCACTACAGGACGGTTGAAGCGAGAATTGGATGATTTTTACACTTCTCTCGAAAGGTCAAAAATGGAGAGGTGGATTGAGCACTACAACAGTTCCCAAGAGATACTGCGTGTTGGGGAAGATGACTTCTCGTTTTCTGCTTGCTTGGTTCGAGCTTTTGGGTTTACTACTAACATGGTAGCCACTTCTCTTAAATCCCAAAGTACCGTTTTC
>Malsy_02g027530
ATGATTAGCAGATTGTATCACTATCTTCACGCTGAATTGAATGACATTTTTGATGATGTGTTCGCCTCAACGCAGCTTTCCACTACCTCTCACCAGGATCCTTCGGTTCGAGAGCACGTGGGCGTGAGGTTGAGCGGTCTTTTAGTTTTAGTTCAGAAGGTCAGCATATTGTATCACCCTCTTACTAGAATTCATAGGCATCACATCGGTTATTTTCCAACGATATGTGTTCGTGTCAATGCATACTTCGACTGCTTCACTTCTGAACCTTATTCTTGTAAATTTGTTTGGTGCACTCTGGAATGGCACCACAACATAGTTGAGATAAGAATCGGAAGATTTTTGCACTTTTTGCGAATGATTGAGCACTACAACAGTTCCCAAGAGATACTGCGTGTTGAGGAAGATGACTTCTCGTTTTCTGCTTACCTAGTTCGAGCTTTTGGGTATACTACTAACATGGTGGCCACTTCTCTTGAATCCCAAAGTACAGTTTCAAATGGGTTCTTTGTTGGCATAACTCTGGAG
>Malsy_03g005610
ATGGAGAGGTGGATTGAGCACTACAACAGTTCCCAAGAGATACTGCGTGTTGAGGAAGATGACTTCTCGTTTTCTGCTTGCTTGGTTCGAGCTTTTGGGTCTACTACTAACATGGTAGCCACTTCTCTTGAATCCCAAGGTATAATTTTCAAAAAGTTTTACAACGACAGTTCTTATTTTGTTCGGTTTGAGTATGGCACTTGTTGTGGCATGGTACGAGAGTTGCTACATGCAACATTGGTTGATAGAGGAGTTGTGCGAGCTTCAAGTGGGCAGGAAGATCCGTCTACGGCAATTGTTACAGATTTGTTATTCTTGGGACTCGACCCAAAGACACATATTTTCTCGGAGTACGTGAAGTTACGAATTCTTGGGCGAGATCCATTTCCATTTTCAGTTTTGCACAGCAGCACGCACGCACCCATCTCCCTGCGTGAGGAACATCATCATCACCATCCCGTTCTTCTCTCTCCCTCTGTCCCGTGCTGCAAACCCGGAAACCCGGAGAGGAGCTCCGGCGGAATTTTTATATTTTCCGGCGAGGACGAAACCACCACGGGTGTAGGCACACCCATCTCCGGCGACTTTCGAGAGAATTTCCGGCCAAACCACGGCGAGTTGGCCGGCGTGAAATGTATCAATCTCTTCGTCTCGTCGATATTGAAGAAGTTATACTCATTTGAATCTTACCCAGTTTCCTGCGACCTCCGAGGCTTTCAAGGCATTTTCCGGCTAAACCACGGCGAGTTAGATGTCGTG
>Malsy_03g011920
ATGATCGATCGTTTCAGCGAAAGTGTGCACCCAGTTCATGTCGATTCGGACAAGAACGATAGGAGCATAACCTTTTCACAAGCTTACCAGACTTACCAGAAAGAGTTCCACATGGGTGTGAAGTTTGAACCGCCTTTTGGTAAGAGATTGGTGAAGATTATAGTGATCAACAGATTACATCACTATCTTCACGCTGAATTGAATGATTTCCACTACCTCGCACCAGAACCCATAGGTTCACGAGCATGTGGGCGTGAGAGTTGGTTAAAGGTTTTAGTACAGAAGGTTAGCATATTGTATCACCATCTTACTATAATTCATGGGCATCACATCGGTTATTTTCCAACGATATATGTTCGTCTCAACGCATCTTTCCACTACTTCACTTCCGAACCTTATTGTTGTGAGTACGTGCAAATTGGTTTGGTGCATTCTGGGATGGCTCTACAGCATGATCGAGGCGAGAATTGGATAATCTTTACACTTCTCTCGAAAGCAAAAATGGAGAGGTGGTTTGAGCACTACAACAACTCCCAAGAAGTACTGCTTGTCGAGGAAGATGACTTATCATTTTCTGCTTGCTTGGCTCGAGCTTTTAGGTCTACTACTAACATGGTAGCCATTTTTCTCGAATCTCAAGGTACAGTTTTCAAAAGGGTTCTTTAC
>Malsy_03g016770
TTACCAGAAAGAGTTCCTTGTGGGTGTGAAGTTAAGCCATCTTTTGGTAAGAGATTGGTGAAGATTCTTTCCACTACCTCTCACCAAGATCCTTCGGTTCGAGAGCACGTGGGCATGAGATTTGAGCGGTCTTTTAGTAAGAGTTGGTTGAAGGTTTTAGTACAGAAGGTCAATATATTGTATCACCATCTTACTATAATTCATGGGCATCACATCAGTTATTTTCCAATGATATGTGTTCGTCTCAACACATCTTTCCATTATTTCACTTCCAAACCTTATTGTTGTGAGTACGTGGTTATCGAAACACTTCTAGCATATCTATTTGATGGCACTACAGCACGGTGGATGCGAGAATTGGATAATATTTACACTTCTCTCGAAAGGTGGTTTGAGCACCACAATAGCTCCCAAGAAGTACTACTTGTTGAGGAAGATGACTTATCATTTTCTGCTTGCTTGGCTCAAGCTTTTAGGTCTACTACTAACATGGTAGCCACTTTTCTTGAATACCAAGGTACAATTTTCAAAAGGGTTCTTTACTGG
>Malsy_05g020940
ATGGAAGTGTTTAGCTTTGAGAGAAGGATTAAGAATTACAGCAACTATCAGAATATACTGTTGGTCGGAGAAGGCGACTTCTCTTTTGCCGTTTGCTTAGCCAGAGCCTTTGGCTTCGCTGCCAACATGGTTGCCACTTCTCGTGACACCAGAGAGTCGTTAATGGTGGAGTATTCAAAAGCTATGAGTAATGTGGAGGAGTTAGAGTCCAGGGAATGCACTGTATCATATGAGGTGGATGTCCACTATATGAGCAGGCACCCTTTCCTGACCAACGTGCGCTTTGATCGCATAATCTATAATTTTCCTCACGCCGGTTACTTGCGTGGTTCCCGTTCCCGATTTGGTCAGGGGATTCTTCTTGAATGCAAGGGAAATGCTGACGAGAGTAGGAGAAATTCATGTGACACACACAAGAAAAAATATCCCTTCAGTGAATGGAATATAGTGGATTTAGCTTATCAGGCTGGATTGATTTTGGTTCATGAAGAACCATTCTCGAAATGGGATTATCCAGGCTACGAAAATAAGAGAGGGGCTGGGATGTTTGACCAAACTTTTCCGGTTGGAATGTGTAGCACCTACAAATTTAGATGTTGGACCATTCTACCACTTCCGGTTTCCACCTTGGCGCTACTTCTTCGGGTCCATGGCCTAGATATTGTGGAATTTGGGGTCCTCACATGTAACTGTAAGCCACATCATATGAAATCTGTTGCCAAAATGACAATGGTTGGCATCCCAATGAGACTTTGGCAATGGCAGTCTTTTCTTGAGGGCGGAGGAGAGAGGCAGACTCAAATGGCAGAGAAGAAGATTATGCACTACAGCAGCTCTCAGAAGATACTGTTAGTAGGTGAGGGCAACTTCTCTTTTGCTGCTTGCTTAGCCACTGCATTTGGCTCTGCAAACAACATTGTCGCCACTTCTCTCGACTCCAAAGAGTCATTTATGGACAAGTACCCAGATGCAGTGAGGAAATGGAAGAAGTTAAAGGGAAAGGGATGTGTAGTATTGCATCAAGTGGATGTGGATACCATGAGCCAACACCCTCTGCTAGCTGCTAAACTATTTGATCGAGTCGTCTTTAATTTCCCTCACGCGGGCTTCTTCGGCATGGAAAACCAGAGGTTGCATCAAGATCTGGTCAAGCGGTTCTTCGCCGCTGCGTCTGAAATGCTGACGGGAAGAGGAGAAGTTCATGTGACACACAAGACCGCTTATCCTTTCAGCAACTGGAACATAGTGAAGTTAGCAGAAGAGGTAGGGTTATATCTGGTTGAGGAAGCACCTTTCACGCGCGCGGATTATCCAGGTTATCTCAATAAGAGAGGAAGTGGGAGAAAATGCAACCGGACATTTCGTGTTGGACAGTGTAGTACCTACAAATTTGCCAAGCTACCACTTCAACTTCTGGAGAAAAGGATTATGCACTACAGCAGCTCTCAGAAGATATTGTTAGTAGGTGAGGGCAACTTTTCTTTTGCTGCTTCCTTAGCCACTGCATTTGGCTCTGCAAACAACATTGTCGCCACTTCTCTCGACTCCAAAGAGTCGTTTATGGGGAAGTACCCAGATGCAGTGAGGACATTGAAGACGCTAAAGGGAATGGGATGTGTAGTATTGCATCAAGTGGATGTGGATACCATGAGCCAACACCCTCGGCTAGCTGATAAACTATTTGATCGAATCGTCTTTAATTTCCCTCACGCGGGCTTCTTCGGATGGGAACACCAGAGGTTGCACCAAGATCTGGTCAAGCGGTTCTTCGCAGCTGCGTCTGAAATGCTGACGGGAAGAGGAGAAGTTCATGTGACACACAAGACCGGTAATCCTTTCAGCAGATGGAACATAGTGAAGTTAGCAGAAGAGGTAGGGTTATATCTGGTTGAGGAAGCACCTTTCACGCGCGCTGATTATCCAGGTTATCTCAATAAGAAAGGAAGTGGGAGAAAATGCAACCGGACATTTCGTGTTGGACAGTGTAGTACCTACAAATTTGCCAAGCTACCACTTCAACTTCTGGTTCTTGATTCACCTTAT
>Malsy_06g009930
ATGGATAGGTGGATTGAGCACTACAACAGTTCGCAAGAGATACTGCGTGTTGAGGAAGATGACTTCTCGTTTTCTGCTTGCTTGGTTCAAGCTTTTGGGTTTACTACTAACATGGTAGCCACTTCTCTTGAATCTCAAGGTATAGTTTTCAAATGGATTTACGTTGTTCCAAGACTTTCCGGTTTTGTGCATCAACATTTAGCGCCGACGACACGAAAAGCTATGTCGAAGATCGGGCTATTGGTGAGCAATGCCATTGCTGTGCCCAGGCTTGGCATTCAGGGGTACGAGTGGTGGTCTGAGGCGCTTCATGGTGTGTTCAACGTGAGGCCTAGAACCAAGTTCGCGAGAAGCAGCAGCACTGCCGCATCCGCCTCAGGCCCAACGACCCTTTACATCCTGCCCCCGACACCCGGAAGAGCATTTCACAGGCTTCTGCCCCTTATGCCTCTACGAACGCCTTGCTGTGTTGGAACCTTCAACAACCTCTTCTTCCTCTTCAACTTCTCGAAAGGCTTTCTGGAGCAGCAACTTGACCAGCAGAGACACCAGTGGATATCCGTCGGTCTAACCTCTTTCAGTCTGGCAGAGGCGGTCAAGCAGATTGAGAAACCACATTTCAAAGTAAAA
>Malsy_06g014520
ATGAGGTTTAAGCAGCATGTTGGTAAAAAACTGGTGAAGATTGCAGTGCAGATGATCAGCAGATTGCATCACTATCCTTATGTTGGATTGAATGCTTTCTACTACCTCTCACCAGGATCCTTCGGTTCGAGAGCACGTGGGCGTGAGGTTGAGCGGTCTTTTAGTAAGAGTTGGTTGAAGGTTTTAGTTCAGAAGGTTAGCATATTGTATCACCATCTTACTAGAATTCATAGGCATCACATCGGTTATTTTCCAACGATATGTGTTCGTCTCAATGCATATTTCGACTGCTTCACATCTGAACCTTATTCTTGTGAGTATGTGGATATTTGTTTGGTGCACTCTGGAATGGCACCACAGCGTAGTCGAGGCAAGAATCGGAAGATCTTTGCACTTCTTGCGAATGGTGTGTACTCTCATGGGAGGTGGATTGAGCACTACAACAATTCCCAAGAGATACTGCGTGTTGAGGAAGATGACTTATCGTTTTCTGCTTGCTTGGTTCGAGCTTTTGGGTCTACTACTAACATGGTAGCCACTTCTCTTGAATCCCAATGTACAGTTTTCAAATGGGTTATTTATTGGCAAAATTCTGGAGTGGTTGGTCACATTTGGAAGAAC
>Malsy_07g000120
ATGAGGTTTAAGTTGTATTTTGGTAAGAGACTGGTGAAGATTTTGGTGCAGAAGGTCAGCATATTGCATCACCATCTTACTAGAATTCATAGGCATCACATCGGTTATTTTCCAACGATATGTGTTCGTCTCAACGCATATTTCCACTGCTTCACTTCCGAACCTTTTTGTTATGAGTACGTGGTTGTTAAAACATTTCTAACAGATCTGTTTGGTGCATTCTGGAATGGCACTATAGGACGGTCAAAGCGAGAATTGGATAATCTTTACACTTCTCTCGAAATATGCGTGTTCTCTTTGGTTGTTAGGATGACCATTTGCGAGTCGTTCTTCTTTCCACCAACTTTGACTTTGTGGATTGAGCACTACGACAGTTCCCAAGAGATACTGCGTATTAAGGAAGATGACTTCTCGTTTTCTGCTTGCTTGGTTCGAGCTTTTGGGTCTACTACTAACCTAGTAGCCACTTTTCTTGAATCCCAAGGTACAGTTTTCAAATGGGTTATTTATTGGCAAAATTCTGGAGTGGTTGGTTACATTGGGAAGAAT
>Malsy_07g007180
ATGCTAGAACATGTTTTTAAAACCCCTCTTTATAGTGTAGACGATGATCGGTATCTATGCTATGAAGTGGTTATTTATGAGAGGCATAACTATTTGTGCGTACCTAGTGGACACTATGCCGCCTGGGACGAGGATCTGCTACGGGCTGAGGGACATGAAGAGGCATTGGGCCGGGAGTTGGTAATCTCTGGCTACGGGCGCAGAGACCACGGAGCAGGCATTGGGCCGGGAACTTATCATAAAGAGTTCATCGTGGGTGTGAAGTTTGAGTTGTCCTTTGGTAAGAGACTGGTGAAGATTGTGGTGCAGAAGTACGTGGTTGTTAAAACACTTCTAGTAGATTTGTTTGGTGCATTCTGGAATGGCACTACAGGACGGTCGAAGCGAGAATTGGATAATCTTTACACTTCTCTCGAAAGGTGTATGTGGATTGAGCACTACAACAGTTCCCAAGAGATACTGCATGTTGAGGAAGATGACTTCTCGTTTTCTGCTTGCTTGGTTCGAGCTTTTGGGTCTACTACTAACATGGTAGCCATTTCTCTTGAATCCCAAGGTACAGTTTTCAAATGGGATGGGTTGTTAGAGCTAGACATAGCCATGGCTATTGTATTTGTTATCACAAAAGCTTTGAAAGCTACATTTCTGGATAGAACTGCGAAGCCTGGTTTGGTCCTTTTTCGCCTTGGTAACCACCAGACATGGCGAAACAAGCTG
>Malsy_07g021880
ATGGTTTCTCGTTCAAATCCAAATATCTTGTACTTCAAAAAGACTTGTTTTGACCCTCAAATTCTTGAGTGTTCTTTCAGCCTTCTCGACATGGTTTCTCGCTTAATCAGTGAGGAATTCACGATCGATCGATTCGGCGGAAGTACTTACCAGAAAGAGTTCCATGTGGGTATGAGGTTTAAGCTGTATGTTGGTAAGAAACTGGTGAAGATTGCAGTGCAGATGATCGGCAGATTGCATCACTATCTTCATGTTGACCATTTGCGAGTCGTTCTTCTTTCCACCAACTTTGACCTTGCAAAAATGGAGAGGTGGATTGAGCACTACAACAGTTCCCAAGAGATACTGCGTGTTGAGGAAGATGACTTCTCGTTTTCTGCTTGCTTGGTTCGAGCTTTTGGGTCTACTACTAACATGGTAGCCACTTCTCTTGAATCCCAAGGTACAATTTTCAAATGGACCCCTCATCGTCGCCATCTCGTCCTTCTCCCTCTCTGTCCCGTGCTGCAACCCCAGGAAACCCGGAAAGGAACTCCGGCGAGTTCCTATTTTCCCGGTGAGGACGAAATCGAAGCCGGGTGTAGGCACACCCATCTCCGACGACTTTCGAGAGAATTTCCGGCCAAACCACGACGAGTTGGCCGGCGTGCAAGGTATCAATCTCTTCGTCTCAATCGAGGCATACAATCCCAGCATCCAGGCACTTCCACATCGGCATCTTCAAGTCCTCTCGGTGTAGGACCCACTTCTCAATGGCGTTCTAGGATTCATATAGCCGACCCCACT
>Malsy_09g005990
ATGGTTTCTTGCTCAATCAATGAGAAATTCACAATCGATCGATTCGGCGAAAGTGTGCGCCCAATTCTTATCGATTCGAACAGGAACGTTACGAGCATAATCTTTTCACAAGCTTACCAGACTTACCAGAAAGAGTTCCATGTAGGTGTGAAGTTAAGTCATCTTTTGCTTTCCACTACCTCGCACCAGGATCTATCGGTTCGCGAGCGCGTGGGCGTGAGGTTTGAGCGGTTTTTTAGTAAGAGTTGGATGAAGGTTTCAGAACAGAAGGTCAGCATCACATTTGTTCTTTTCCAACGTTACATGTTCGTCTCAACGCATCTTTTCACTGCTTCACTCCAGGACTCTTTTATTTGTGAGTACGTGGTTGTCGAAACACTTCTAACAGATCTTTTTGGTGCATTCTGGGATGGCATTACAACACAGTCGAGGTGGATTGAGCACTACAACAGTTCCCAAGAGATACTGCTTGTTGAGGAATGTGACTTATCATTTTCTGCTTGCTTGGCTCGAGCTTTTGGGTCTACTACTAACATGGTAGCCACTTCTCTTGAATTCCAAGGTACAGTTTTCAAGCTCGGACGACTCAAGGAGAAAAAGGTTGCTTGCACCACTATAGGAAAATTACAAATCAACAATGCAGAGGACGTGTTTGGGGAAAAAGGAAGGATACTTGAACAGCCAGGAGCCGTAGCAAAGGTGCAAAGCGGACGTGGTTTTGTAAAAAAAAAAAAAAAAACTAAAACGGAGCAACGCCCCACTGCAGAAAACCAAAATGCAGCACCGCAGCACCAGAGCAACAACACCAGAGCAGAGGGGTGGAAACCTGGATTTTGGGAACGAACTCCGGCGACCGAAGGTGCGAACACACCTCCT
>Malsy_09g011010
ATGGGTAAAAAACAGAGACGGATAGGACACTACTCTAGCTCGCAGAAAATACTCTTGGTTGGTGAGGGAAACTTCTCATTTTCTGCCTCTTTGGCTAAAGCATTTCGCTCTGCCACGAACATGGTTGCTACCACTCTCAAATCCCAAGATACTTTATTGACAGAGCATAGGAGCTGTGAGGAGCATTTGGAGGAGTTGAAAAAAAGAGGGTGCTTGGTGTTGTATGAAGTCAATGTATATGTCATGCACCGTCATCCCACACTTAAGTCCATGAAATTTGATGTTATGATATTCAACTTTCCTCATGCAGGACATTACCATCGGCTGTGCGAAAAAGACGAAGAGCTCATAGAATTGCACAGGCATTTGTTAAAAGCCTTTTTCAAAAGCGCCCGCGGGATGCTCAGCAAAGGTGGTGAAATTCATGTTTCACACATGGTAGGCTACCCGTATGATCAATGGAAGTTGAAGGAACTTGCTGAGAAAGCAGGCCTGTTTTTGAAAGAGAAAGTGTGGTTCAACAAGTCAGACTACCCTGGTTACAAGAGTAAGAGGGGTGGCGGCATCCAGAGCAACAAAATATTTCGTCCGATTAAAAAAACATGTTACACCTTCAAATTTTCTCTGAAACAAACAAGTTCTGAACTTTCTGTTTGTAATCCCACAACTAGCATTGTTAGTGATGGCCCTTCACCACCTGGCTATCAGGGTTACCTTTGTCCTCCAGCTCCCCCAAGCCCCACACCCTCTCCCCTCCTAGACGATTATGACCCTCCAGCTCATCCAAGCCCGCCCTTACCCCCTTCCTGCCAAGAGGATGATGACCCTCTAGCTCCCCCGACCCCACCTTCACGCCAAGTTGATGAAGACATCGGCTGCTACTCAGTCCTTAGATGCTGTTTGTCTGCAATTTTTCGCTGCTGGCCGGATATTGGACGCTCGCTGCTT
>Malsy_09g011040
ATGGAGAGGTGGATTGAGCACTACAACAGCTCCCAAGAGATATTGCTTGTTGGGGAAGGTGACTTCTCGTTTTCTGCTTGCTTGGCTCGAGCTTTTGGGTCTGCTACTAACATGGTGGCCACTTCTCTTGAATCCCAAGGTTCTTTGTTGGCAAAACATTGGAGTAGTTGGTCACATTTGGAAGAGCTGAGGAGGATGGGGTGCTTGGTGCTGCATGGAGTTGATGTGCATAAGATGGACCTCCATCCTGTCCTCAAATGGAGGGAATTTGATGTCATCATCTTCAACTTTCCTCATGCAGGTCATTACTCTTGGTTACGTGAAAAGGACTATGAGCTTATTCAAATGCACAGGGAGTTGCTGAAAGGATTTTTCGAAAGTGCCCGTTGCATGCTTAGCTATGGTGGGGAAATTCATGTTACAACCCGGGATGACTACCCCTATAACAGATGGAATGTGGAAGGACTTGCGGAGGAAGCTGGCCTGATCTTGAGTGATAAGGTGATCTTCAATAAATCGGCCTACCCTGGCTACCAGAATAAGAGAGGCGGCGACATGAAGGGCAACCAAACATTTCGTCTCCGAAATTGTTACACCTTCATATTTTCTGTGCCAGATGGGAGCACTTATGATCAAATGTCTCTTTGCAGTGAAATAACCAGCAGTGGCAGTTATTATATGAACATG
>Malsy_10g019730
ATGGAATTGTTTAGCTTGGAGAGAAGGATCAAGCATTACAGCAGCTCCCAGAAGATACTCTTAGTCGGAGAAGGAGACTTCTCCTTTCCAGTTTGCTTAGCCAGAACATTTTGTTCCGCTACCAGCATGGTTGCAACTTCTCTGGACTCCGAAGTTACTTTGATGATGGATTATTCGAAAGCAACGAGTAACCTGAATGAATTGAAGGCCAGCCAACACCCTTTCCTAATCAACCAACGGTTTGATTGCATTGTCTATAATTTCCTCACGCCGGTTACATCCATGGTTCCTCTTCTGCTGAACGCAGCGGTTTCCAAATTATGTGAGTTCATCAGAAATTGGTTAACTCGCGAAATGCTGATCTGCAAGGGGAGAAATTCATGTGACACAAGACATCGTATCCTTTCAAAGCTGCTGGATTATATTTGGGCAATGAAGCAAGCTTCTAGAGATGGGATTGTCCGGATAATGAAAATAAGAGAGGATCTGGGATATATGATCAAACTTTTCCTGTTGGAATATTTAACATCTTCAGGTTTGCCAAGCAGTTGTACCGTACCGCCTCTACTACTTGAAAAAATGGGGAAATTGAAGATGAAAAAAAAGTTAAAGAAATGTGAGATATGTGAGAAATCTCGAGCGAAGGGGAACAAAACGGAGGCAGTGTTTGGCTGGGGTGTAGAAATGAAGATTAAGCATTACAGCAGCTTTCACAAGATACTGTTAGTGGGAGAAGGAGACTTCTCTTTTGCGCTTTGTTTGGCCAAAAGTTTCGGGTCAGCTAAGGAGTTGAAGGTGAAGTATTCAAAAGCTATGAAAAACTTGATGGAATTGGAGAACATGGGATGCAAAATCTTCCATGGGGTAGATGTACACACCATGCTCCACCACCCTCAACTTACTAGGATGGAGTTTGATGGGATCATATTTAATTTTCCTCACGCTGGATGCTTGAATTTTCGTTGTTCGTCGGAGAAAAAGCAGCACCACATTTTGTTGCACCAGAGTTTGGTGAAGGGGTACTTCAAGAGTTCAAGGGAGATGCTGACCAGAAGTGGAGAAATTCATGTGACGCACAAGACATCATATCCTTTCACTGAGTGGGAAATAGAGAATTTAGCAGAAGAGGCTGGCTTATTTTTGGTTAAAGAAGAAAAAGAGTTCTCAATAAGGGACTATCCAGATTACTTAAACAAGAGAGGTGCAGGGAAATGTGATGTATATTTTCACGTTGGAGAGGCGAGCACCTTCAGATTTCCCAAGCGCTTGTACCCTCCAGCTGCTTCCAGTTTCCGGCCCGGAGCTTTGAGTATTAGTACGTGGTCTGATGACATAAAAAGGATTAAGAATTACAGCAACTATCAGAAGATACTGTTAGTGGGAGAAGGAGACTTCTCTTTTGCCGTTTGCTTGGCCAGAGCTTTTGGCTTCGCTGTCAACATGGTTGCCACTTCTCTCGACTCCAGAGAGTCGTTAATGGTGAATTATTCAGAAGCTATAAGCAATGTGAAGGAATTAGAGTCCAGGGGATGCATTGTATTGCATGAGGTAGATGTCCACAGCATGAGCAGGCACCCTTTCCTGATTAGTGTACGCTTTGATCGCATAATCTATAATTTTCCTCACGCCGGTTACTTGCATGGCTCCCGTTCCTGTGAACGCAACATGTTTCATCAGGATTTGGTCAGGGGATTCTTTGAGAATGCAAGACAAATGCTGACCAGGGTAGGAGAAATTCATGTGACACACAAGACAACATTTCCTTTTAGTGAATGGAAAATAGTGGAGTTAGCTTATTTGGCTGGATTATATTTGGTTCATGAAGAACAATTCTCGATATGGGATTACCCAGGTTATGAAAATAAGAGAGGAGCTGGGATGTGTGATCAAACTTTTCCTATTGGAATGTGTAGCACCTTCAAATTTGCCGAGATGTTGTACTGTTCTACCACTTCTGGTTTCCACCTTGGCGCTACTTCTTCGGGTCCATGGTCTGGATATTCTGGAATTAAGGGTTCAATGCATGATTACTTAACAAGGGGATTCACTGCACATATTAGCTTGCCTCATTATTGTCGAGATAATGGTCTACTTCTTCACATTCTCTGTGCAATGCATGCAGTTATCGATAGACAAAGAATCATGATTGAAGCCGTGATATTTATTTCACTCAAGATTGGGTCTCACTACCAAGTGTTTTGCCTATGGCTTCAGGGGTTATTCTATTTATGTGCAAAGAGCAACGTGAAGGAGTTAGAAGACAGGGATTGCTTAGTATTGCATGACGTGGACGTCCACACCATGAGCCTACACCCTCTCCTGATTCATAAACTATTTGATCGGATCGTGTTTAATTTTCCTCATGCTGGTTTCTTTCTTCGTGAACACAACAAGTACCAAATTGAGCTTCATCAGAATTTGGTTAGAAATTACTTCAAGAGTGCGCATAAAATGCTGGCCAACTGTGGAGAGATTCATGTGACACACAAGACTGCATATCCTTTCAATGAATGGAAGATTGTAGAGTTGGCAGAAGAATTTGGGCTGCATTTGGTTGAGGAAGCAGAGTTCTCACTATGTGATTATCCAGGTTATTTAAACAGGAGAGGAAGTGGGATCAAATGCTCTATGGAATTTCCTGTGGGAAAGTGTAGCACCTTCAACTTTGCCAAGCAATCTGCAAATAATGACCCT
>Malsy_10g019750
ATGGAAGTGTTTAGCTTTGAGAAAAGGATTAAGCATTACAGCAGCTACCAGAAGATACTGTTAGTGGGAGAAGGAGACTTCTCTTTTGCCGTTTGCTTAGCCAGAGCTTTTGGTTTCGCTGTCAACATGGTTGCCACTTCTCTTGACTCCAGAGAGTCGTTAATGGTGAATTACTCAAAAGCTATGAGCAATGTGAAGGAATTAGAGTCCAGGGGATGCATTGTACTGCATGAGGTGGATGTCCATAGCATGAGCAGGCACCCTTTCCTGATTAGTGTACGCTTTGATCGCATAATCTATAATTTTCCTCACGCCGGTTACTTGCATGGTTCTGAACGCAACAAGTCTCATCAGCATTTGGTCAGGGGATTCTTTGAGAATGCAATGGAAATGTTGACCGGAGTAGGAGAAATTCATGTGACACACAAGACAACAATTCCTTTCAGTGAATGGAAAATAGTGGAGTTAGCTTATATGGCTGGATTATATTTGGTTCATGAAGAACAATTCTCGATATGGGATTATCCAGGTTATGAAAATAAGAGAGGAGCTGGGATGTGTGATCAAACTTTTCATATTGGAAGGTGTAGCACCTTCAAGTTTGCCAGGATATTGTACCGTTCTACCACTTTTGGTTTCCACCTTGGCGCTACTTCTTCGGGTCCAGGGCCTGGATGGGATGAGTGTCCTCCCATGCAACTGCCATTTTACACA
>Malsy_10g019760
ATGAGCCAACACCCTCACCTGATTCATAAACCATTTGATCGGATCGTGTTTAATTTTCCTCACGCTGTTTTCTTTCTTCGTGGACACGACAAGTACCAAATTGATGCGCATAAAATGCTGACCAACTGTGGAGAGATTCATGTGACAAACAAGACTGCACATCCTTTCAAAGAGTGGAAGATTGTAGAGTTGGCAGAAGAATTTGGGCTGCATTTGGTTGAGGAATCAGAGTTATCACTATATGATTATCCAGGTTATTTAAACAGGAGAGGAAGTGGGATTGCTCTATGGAATTTCCTGTGGGAAAGTGTAAGCAAAAAGGTGGCCAAGACGACAATGGTTGGCATCCCAATGAGACTTTGGCAGTCTTACCTTGAGGGCGGAAGAGGGAGGAGGAAGGATGATCTGCCATGGCCCATTGCATGTGGAAATGGAAGGGAAGAGGGACGGACTCAAATGGAAGAGGAGAAAAAGATCATGCACTACAGCGGCTCTCAGAAGATACTGTTAGTAGGTGAGGGCAACTTCTCTTTTGCTGCTTGCTTAGCCACTGCATTTGCCTCTGCAAGCAACATTGTAGCCACTTCTCTCGACTCCAAAGAGTCATTTATGGAGAAGTACCCAAATGCAGTGAGGACCTTGAACGAATTAGAGGGAAAGGGATGTGTAGTATTGCATGAAGTGGATGTAGATACCATGAGCCAACACCCTCTGCTAGCCGATAAACTATTTGATCGAATCGTCTTTAATTTTCCTCATGCGGGTTTCGTCGGGATGGAAAGCCAGAGGTTGCATCAAGATTTGGTCAAGCGATTCTTCACCACTGCGTGTGAAATGCTGATGGCAAGAGGAGAAGTTCATGTGACTCACAAGACCGCTCATCCTTTCAGCAACTGGAACATTGTGAAGTTAGCAGAAGAGGTAGGGTTATACCTGGTTGAGGAAGCACCCTTCACGCGAGATGATTATCCAGGTTATCTCAATAAGAAAGGAAGCGGGAGAAAATGCAACCGGACATTTCGTGTTGGACAGTGTAGTACTTACAAATTTACCAAGCTACCTCTTCAACTTCTGGTTCTTGGTTCACCTTCT
>Malsy_10g027370
ATGAATGTTGGGAGCATAATCTTTTCACAAACTTACCAGACTTACCAGAAAGAATTCCATGTGGGTATGAGGTTTAAGTTGTATTTTGGTAAGAGGCTGGTGAAGATTTTGGTGCAGAAGGTCAGGATATTGTATCACCATCTTACTAGAATTCATGGGCATCACATCGGTTATTTTCCAAAGATATGTGTTCGTCTCAACGCATATTTCCACTGCTTTACTTCTGAACCTTATTGTTGTGAGTACATGAATGGCACTACAGGACGGTCGAAACGAGAATTGGATAATCTTTACACTTCTCTCGAAAGGCGTGTAATCTCTTTTGTTTTTAGGTTGACCATTTGCGAGTCGTTCTTCTTTCCACCAACTCTGACCTTGAGGTGGATTGAGTACTACAACAATTCCCAAGAGATACTGCGTGTTGAGGAAGATGACTTCTCGTTTTTAGCTTGCTTGGTTCGAGTTTTTGGGTCTACTACTAACATGGTAGCCACTTCTCTTGAATCCCAAGGTACAGCTTTCAAATGGAGTTTTACGACAATAGTCTCTGTTTTGTTCAGTATGGGGTATGACACTTTTTGCGACATGGTA
>Malsy_10g029750
ATGGTTGCCACTTCTCTCGATTCCCAGGAGAAGATCGCTGACAAGTACAGTAACGCCATGGAGAATGTGAGGAAGCTTGAAGAAAAGGGATGCATCGTGATTTACGGAGTGGACGCCCAGCTTATGAGCCAACACTTCTTCCTCGCCACTCAGAGGTTTGACCGCATCGTCTACAACTTCCCTCATGTTGGCTTTCTCTTCCGCGAGGATAGCTTCTGTCAGATCCAGTTGAACAAGAGATTGGTGAAGGGTTTCTTCAAAAATGCCAAATTACTCCTGAGAAAAGAGGGTGGAGGAGAGATTCACATAACCCACAAAGAGGGTCATCCTTACAACAAATGGGATTTGATCAGGAAGGCACACAAGATTGGCCTGCAAATCGATCGATCTGTGCCCTTCTGCAAGGACGACTATCCCGGCTACCACAACAAGAGAGGCCACGGCATCCATTCCGACGCCCCCTTCCACCTTGGCGATTGCACTACTTACATGTTCAAAATCAGGCTGCCT
>Malsy_11g002020
ATGAGATTTAAGCCGTCTTTTGGTAAGGGATTGGTGAAGAGTGTAGTGCAGAGTTGGATGAAGGTTTTAGTACAGAAGGTCAGCGGATTGTATCACCATCTTACTATAATTTATAAGCAGCACATCGATTCTTTTCCAATGATATGTGTTCTTCTCAACGCATCTTTCCACTGCTTCGCTTTCGAACCTTATTGTTGTGAGTATAAGGATGTCGAAACACTTCTAGCAGATCTGTTTGGTGCATTCTGGAATGGCACCGTAACGCAGTTGAGGCGAGAATCGGAAGATCTTTACACTTCTCTCGAAATGTGTGTGCTTTCATTAACAAAAATGGAGAGGTGCTTTGAACACTACAACAGCTCCCAAGAGATACTGGTTGTTGGGAAAAATGATGTCTCGTTTTCTGCTTGCTTGGCTCGAGCTTTTGGGTATGCTACTAACATGGTAGCCACTTCTCTTAAATCCCAAGGTACAGTTTTCAAATGGGTTTTTTGTTGGCAAAACACTGGAGATGTTTGGTGCTGGATAGAGTTTTACGACGACAGTTTATGTTTTGTTCGGTTTGAGTATGGAGCTTTTTGCAACGTATCGTCTTTTGGTAAGAGATGGATGAAGGTTTTAGTACAAAAGGTCAGCAGATTGTATCACCATCTTGCTATAATTTATGGGCATCACGTCGTTTCTTTTCCAACAATATGTGTTCGTCTCAACAACACTTCTAGCAAATATGTTGGTGCACTCTGGAATAGCACCACAGCGCGGTTGAGGCGAGAATCGAATGATCTTTACACTTCTCTCGAAAGGTGTGTGCTCTTTTGGGATTTTCAGGTTGATTACTTGCGAGTCCTTCTTTCCACCAACATTAACCTTGTT
>Malsy_11g024100
ATGACTTTATACTATGAAGTGGTTATTTATAAGAGGCGTAACTATTTGTGCGTACCTAGAGGACACTATGCCGCTTGGGGTGAGGATCTGGTGTTGGCATTTAGGCCGGGAGAAATAATCCCTAACTACGGGCTAAGGGACATGAAGCAGGCATTGGGCTGGGAGTTAGTAATCTCTGGCTACGGGCGCAGAGACCACAAAGCAGTTTACCAGACTTACCAGAAAGAGTTCCATGTGGGTATGAGGTTTCAGCAGATTACATCAATATATTCACTTCGAAAGCACATGGGTGTGAGGTTCGAGCGGTCTTTTAGTAAGAGTTGGTTGAAGGTTTTAGTACTGAAGGTCAGCATATTGTATCACCATCTTACTAGAATTCATAGGCATCATATCAGTTATTTTCCAACGATATGTGTTTGTCTCAACGCATATTTCCACTGCTTCACTTTTGAACCTTATTGTTGTGAGTACGTGGTTGTTAAAACATTTCTAGCAGATTTGTTTGGTGCATTCTGGGATGGCACTACAGGACGGTCGAAGTTGACCATTTGCGAGTCGTTCTTCTTTCTACTAACTTTGACCTTGAGGTGGATTGAGCACTACAACAGTTCCCAAGAGATAATGCGTGTTGAGGAAGGTGACTTCTTGCTTTCTGCTTGCTTAGTTCGAGTTTTTGGGTCTACTTTTAACATGCTACGGGCTGAGGGACATGGAGTAGGCATTGGGCCGGGAGTTGGTAATCTCTGGCTACGGGCGCAGAGACTACGGAGCAGGTAT
>Malsy_12g008990
ATGAAGGTTGTGGTGCAATTGGATGAAGTTTTGGTACAGAAGGTCAGCGGATTGTATCACCATTTTACTATAACTCATAGGCATCACATCGGTTATTTTCCAACATTATGTGTTCATCTCAACGCATATTTTCATTGCTTCACTCTAGGACTCTTTTGTTGTGAGTATGTGGATGTCGAAACACTTCTAGTAGATCTGTTTAATGCACTCTGGAATGGTACCATAGCATGGTTGAGGAGAGAATCGGAAGATCTTTACACTTCTCTTGAATGGTGTAAATATGCAACTAAGCAAAAATGGAGAGGTGCTTTTAAGCATTGCAACAGCTCCTTAGAGATACTGTTTGTTGGGGAAAGTGACTCCTCATTTTTTGCTTGTTTGGTTCGAGCTTTTGGGTCTACTACTAACATGGTAGCCACTTCTCTTGAATACCGAGGTACAGTTTTCAAG
>Malsy_13g020960
ATGGCTGCCACTTCATCTGTTCATCCCGCTGCTCATGTCAACTTCGATACTTTCTCTGAACCCGATATGGTCAGAGTTCGTAATAAAGAAGATGAGACAACATTTCTCTCAGGTCGATGCCATTCGTTTAATGAATGCAAATGGGAAGACAATCATGATGTGACCAACGATCTCCCCAAGCCTTCAGGCCATGATCCTCCTTGTACTAGAATACATCCTTATTATTTGGATTTAGGGCTAAGGTTCCCTTTATTGCCTTTGTTGAAGGAAATCTTTATCTTATACCAAATTGACCTCTGTAATCTCACCCTGTCTTCCATTCCCAATCTGACCTCCGGTGGTCTGTTTGCATTATTGATCTGCCCAGGCAGGACTAAGATTGGTATAGAGATATTCTCCTCATTGAGGGGAATTGAGATGAAGATATATCGGGAATTGTTAACATTCGAGCTCCACCGAAGCTCAGGAATTATCTTGCCGATTTCTGACCTTCTTCCTTGGGTCCGATATGATTGGTACCCTCTTGAATGGTACCACAGCGTGGTCGAGAAATCTACAACTAAGCAAAAATGGAGAGGTGGATTGAGCACTACAACAGTCCCGAAGAGATACTGCTTGTTAAGGAAGGTGACTTCTCATTTTTTTGCTTGCTTGGCTCGAGCTTTTGGGACTGCTATTAACATGGTAGCCACTTCTTTTGAATCCCAAGATACAGTTTTCAAATGGATCTTTGCTCCAACTACCCTATTTAAAACCGAAAGTGGGTTAAGGCTGAGATTGCCAGATTGCACCCGAAACCAAAAACTGCTAAAGGTGTTTTCAAGTCCGAGAAGAAGAAGAGGAAGAAACCGGAAGAGGTTATTCCAAAAGAGGGCTAGGCCAACGAGTAGTTCTGGCGGTCGCCAAGGTAAAATGCTAGAAACTATTGACCTCACTTCTTCAGCTGAGGAAGGCTTTCAGCAACCATCGATAATCGGCGGAGGAGAAGGGGGAGATTCTATCCTCGAGAGAGTTAGGAGCCCTGTCAGAGGTTCTCCAGAGAAAACATTTTCTGCCGTAGTACAAAAA
>Malsy_14g002860
ATGGTTTCTCGCTCAATCAGTGAGAAATTCACGATCGATCGATTCGGCGGAAGTGTGCGCCCAATTCTTATTGATTTGGACAAGAATGTTGGGAGCATAACCTTTTCACAAGCTTACCAGAAAGAGTTCCACGTGGGTGTGAAGTTTGAGCCGTATTTTGGTAAGAGGCTGGTGAAGATTTTGGTGCAAAAGATCTGCTTGGTGCATTATGAGATGGCACTACAAGACGGCCGAAGCGAGAATTGGATAATCTTTACACTTCTCTCGAAAGCAAAAATGGAGAGGTGGATTGAGCACTACAATAATTCCCAAGAGATACTGCGTGTTGAGGAAGATGACTTCTCGTTTTCTGCTTGCTTGGTTCGAGCTTTTGGGTTTACTACTAACATGGTAGCCAGTTCTCTTGAATCCCAAGGTACAGTCTTCAAATGGGTTCTTTACTGG
>Malsy_15g003300
ATGGCTTCTCGCCTAATCAGTGAGAAATTCACGATCGATCGTTTCGGTGAAAGTGGGCACCCAATTTGTGTTGATTCGGACAGGAATGTTGGGAGCATAATCTTTTCACAAGCTTACCAGACTTATCATAAAGAGTTCATTGTGGGTGTGAAGTTTGAGTTGTCCTTTGGTAAGAGACTGGTGAAGATTTTGGTGCAGAAGGTCAGCATATTGTATCACCATCTTACTAGAATTCATAGGCATCACATCGGTTATTTTCCAACGATATGTGTACGTCTCAACGCATATTCCCACTGCTTCACTTCTGAACCTTATTGTTGTGAGTACGTGAATGGCACTACAGGACGGTCAAAGCGAGAATTGGATAATCTTTACATTTCTCTCGAAGCAAAAATGGTGAGGTGGATTGAGCACTACAACAGTTCCCAAGAGATACTGCGTGTTGAGGAAGATGACTTCTCGTTTTCTGCTTGCTTGGTTCGAGCTTTTGGGTCTACTACTAACATGGTAGCCACTTCTCTTGAATCC
>Malsy_16g021920
AGGTCGGGAGAAATAATCCCTAGCTATGGGTTGAGCGACACGGAGCAAGCATTAGGCCAGGAATTGGTAATCTCTAGCAACGAGCGTAAAGACCACGGTGCTGGCATAGGGCCGGGAAAAGAATTCCATGTGGGTGTGAAGTTAAGCCGTCTTTTGCTTTCCACTACCTCTCACCAGGATCTTTCAGTTCGAGAGCACGTGGGCATGAGATTTAAGCGGTCTTTTATTCTTTTCCAACGTTATGTGTTCGTCTCAACACATCTTTTCACTACTTCACTCCAAGACTCTTTTGTTTGTGAGTACGTGGATGGCACTACAACACGATCGAAGTTAGAATTCGATAATCTTTACACTTCTCTCGAAAGTCGTTCTTCTTTCCACGAACTTTGGCCTTGTTTGACTAGAAATCTACAACTAAGCAAAATGGAGAGGTGGTTTGAGCACTACAACAGTTACCAAAAGATACTGCTTGTTGGGAAAGGTGACTTCTTGTTTTCTACTTGCTTGGCTCGAGCTTTTGGGTCTACTACTAACATGGTAGCCACTTCTCTTGAATCCCAAGGTACAGTTTTCAAAAGGGCTCGGCAGAGCCCAGGGAAGCCCAAGCAAACCGAGGACACCCAAACC
>Malsy_16g023200
ATGGAGAGGTGGATTGAGCACTACAACAGTTCCCAAGAGATACTGCGTGTTGAGGAAGATGACTTCTTGTTTTCTGCTTGCTTGGTTCGAGCTTTTGGGTCTACTACTAGCATGGTAGCCGCTTTTCTTGAATCTCAAGGTACAGTTTTCAAATGGGACGAAACCACCATGGGTGTAGGCACACCCATCTCCGGCGACTTTCGAGAGAATTTCCGGCCAAACCACGGCGAGTTGGCCGGCGTGCAAGGTATCAATCTCTTCGTCTCAATCGAGGCATACAATCCCGGCATCCAGGCACTTCCGCATCGGCGTCTTCGAAATGAGGATATCCGAGGTAAGTTAGGAGTAGTCGAAATTGAAAATAAGATGAGAGAGAATCAGTTAAGGTGGTTTGGCTATGTGAAACAAAGACCTACAGATGCTCTGGCTAGAAGATTTGATTATGAGACAAAGGCTCAGGGCCAAAAGGGTATGGGAAGACTTGGAAAGAGACTC
>Malsy_17g010930
ATGGGTAAGAAACAAAGATGGATAGGACACTACTCTAGCTCTCACAAAATACTCTTGGTTGGTGAGGGAGACTTCTCATTTTCTGCCTGTTTGGCTAGAGCATTTCGCTCCGCCGCGAACATGGTTGCTACGACTCTCGAATCCGAAGATACTATATTGACTGAGCATTTCAGCAGTGAGGCACATTTGGAGGAGTTGGAGAGAAGAGGGTGCTTGGTGTTGTATGAAGTCAATGTATATGTCATGGACCGTCATCCCACACTGAAGTCTATGAAATTTGATGTTATCATATTCAACTTTCCTCATGCAGGTCATTACCATCGGCTAATCGAAACCGACGAGGAGCTTATTGACTTCAATGGAGATAGATTGCACAGACATTTGTTAAAAGCGTTTTTCAAAAGCGCCCGCGGGATGCTCAGCAAAGGTGGTGAAATTCATGTTTCACACAGGGTAGACTACCCGTATGATCAATGCAAGTTGAAGGAGCTTGCTGAGAAAGCAGGCCTGTTTTTGAAAGAGAAAGTGTGGTTCGACAAATCGGACTACCCTGGCTACCACAATAAGAGAGGTGGCGGCATCCAGAGCAACAAAACGTTTCCTCTAACAAACAAGGAATGTTACACCTCCAAATTCTCTCTCAAACATGCGAGTTCTGAAATTTCTGTTTGTAATTCGACAACCAGCATTGTTAGTGATGTCCCTTCACCACCTGGCTATCAGGGTTACATTTGTCCTCCAGCTCCTCCAAGTCCACCCTTACGAGAGATTCTTGGGTCTGGCATCCAGACCACGAGCCGGTGCGAACCTAAGACACAAAACCCCCCACATGACCCACCACCTCTTGTTTTGAGACCCACCACTAGCCCATGTAATGATCCCAACCCGCCCTCACACCACTCCATGGCCCACTGCCTCCAGGTTCCGGAGGAAAGAATTTCTCCACCCTTACCTCCTTCCTGCCAAGATGATGATGACCCTCCAGCTCCCCCAACCCCACCTCCTTCACGCCAAGTAGATGATGACAACGGCTGCTGCTCAATCCTTGGAGGCTGGTATGCGTATTCTGTCCTTGTCCCAATACCCGTACTAGCTTTCAGTTGCAAT
>Malsy_17g011170
ATGGTTTCTCGCTTAATCAGTAAGAAATTCACGATCGACCGTTTCGGTGAAAGTGTGCACCCAGTTCGTGTCGATTCGGACAAGAACGATAGGAGCATAACCTTTTCACAAGCTTACCAGACTTACCAGAAAGAGTTCCTCGTGGGTGTGAAGTTTGAGTCGTCTTTTGGTAAGAGACCGGTGAAGATTGTGACCTTGGAGATGCGTTGTGTTCACTTGTATTGTGGTTTTAGTACATTTAGAAGTTGCATTTCTCTCGAAATAAATCTGCAACTAAGCAAAAAAATGGAGAGGTGGATTGAGTACTACAATAGCTCCCTAGAGATACTGCTTGTTGAGGAAGATGACTTCTCGTTTTCTGCTTACTTGGCTCGAGCTTTTGGGTATGCTACTAATATGGTAGCCGCTTTTCTTGAATCC
>Malsy_17g018260
ATGAAGATTGTAGTGCAACTTTCCACTACCTCATACCAGGATCCATCGGTTCGCGAGCACGTGGGCGTGAGCATCACATCGGTTCTTTTCCAAAGTTATATGTTTGTCTCAACGCATCTTTTCACTGCTTCACTCCAGGACTCTTTTGTTTATGAGTACGTGGTTGTCGAACACTCTGGGATAACATTACAGCACGGTCGAGGTGAGTATCGGATAATCTTTACACTTCTCTCAAAAGCAAAAATGGAGAAGTGGATTGAGCACTACAACAGTTCCCAAGAGATACTGCTTGTTGAGGAAGGTGACTTATCATTTTCTGCTTGCTTGGCTCGAGCTTTTGGGTCTATTACTAACATGGTAGCCACTTCTTTTGAATCCCAAAATACAATTTTCAAAAGGGTTCTTTACTGG
>Malsy_scaffold1876g000020
ATGGTTTTTCGCTTAATCAGTGAGGAATTCACGATCGATCGATTCGGCGGAAGTACTTACCAGAAAGAGTTCCATGTGGGTATGAGGTTTAAGCTGTATGTTGGTAAGAAACTGGTGAAGATTGCAGTGCAGATGATCGGCATATTGCATCACTATCTTCATCTTTCCACTACCTCTCACCAGGATCCTTTAGTTCGAGAGCATGTGTGCGTGAGGTTCGAGCGGTCTTTTAGTAAGAGTTGGTTGAAGGTTTTAGTACAGAAGTACGTGGTTGTTAAAACACTCCTAGAGAATCTGTTTGGTGCATTCTGGAATGGCACTACAGAACGGTCGAGGCAAGAATCGGATAATCTTTGCACTTCTCTCGAAAGGTGTGTTGACCATTTGCGAGTCGTTCTTCTTTCCACCAACTTTGACCTTGCAAAAATGGAGAGGTGGATTGAGCACTACAACAGTTCCCAAGAGATACTGCATGTTGAGGAAGATGACTTCTCGTTTTCTGCTTGCTTGGTTCAAGATTTTGGGCCTACTACTAACATGGTAGCCACTTCTCTTGAATCCCAAGCAAGTGGGCAGGAAGATCCGTCTACGGCAATTGTTACAGATTTGTTATTCTTGGGATTCGACCCAAAGGCACATCTTTTCTCGGAAAAGGACGACGAAATCCCAGAAGCCTCCGACGAGCATCGCCCCTTTCGAGGCAATGTCCGGCCAAACTACGGCGAGTTGGCCGGCGTACAAGGTATCAATCTCTTCGTCTCGTCAATTTCCGGCGAGTCCGACGGCTTTCGAGGCGTTTTCCGGTCAAACCACGGCGAGTTAGACGTCGTG
>Maldo_GDDH_05G1233500
ATGGAAGTGTTTAGCTTTGAGAGAAGGATTAAGAATTACAGCAACTATCAGAATATACTGTTGGTCGGAGAAGGCGACTTCTCTTTTGCCGTTTGCTTAGCCAGAGCCTTTGGCTTCGCTGCCAACATGGTTGCCACTTCTCGTGACACCAGAGAGTCGTTAATGGTGGAGTATTCAAAAGCTATGAGTAATGTGGAGGAGTTAGAGTCCAGGGAATGCACTGTATCGTATGAGGTGGATGTCCACTATATGAGCAGGCACCCTTTCCTAACCAACGTGCGCTTTGATCGCATAATCTATAATTTTCCTCACGCCGGTTACTTGCGTGGTTCCCGTTCCCGTGAAAGCGACATGTACCAGATTTGCCGGTGTTTAGTATCATCAGGATTTGGTCAGGGGATTCTTCTTGAATGCAAGGGAAATGCTGACGAGAGTAGGAGAAATTCATGTCACACACACAAGAAAAAATATCCCTTCAGTGAATGGAATATAGTGGATTTAGCTTATCAGGCTGGATTGATTTTGGTTCATGAAGAACCATTCTCGAAATGGGATTATCCAGGCTACGAAAATAAGAGAGGGGCTGGGATGTTTGACCAAACTTTTCCCGTTGGAATGTGTAGAACCTACAAATTTAAGATGTTGGACCGTTCTACCACTTCCGGTTTCCACCTTGGCGCTACTTCTTCGGGTCCATGGCCTAGATATTGTGGAATTTGGGGTCCTCACATG
>Maldo_GDDH_05G1233600
ATGGCAGAGAAGAAGATTATGCACTACAGCAGCTCTCAGAAGATACTGTTAGTAGGTGAGGGCAACTTCTCTTTTGCTGCTTCCTTAGCCACTGCATTTGGCTCTGCAAACAACATTGTCGCCACTTCTCTCGACTCCAAAGAGTCATTTATGGACAAGTACCCAGATGCAGTGAGGAAATGGAAGAAGTTAAAGGGAAAGGGATGTGTAGTATTGCATCAAGTGGATGTGGATACCATGAGCCAACACCCTCTGCTAGCTGCTAAACTATTTGATCGAGTCGTCTTTAATTTCCCTCACGCGGGCTTCTTCGGCATGGAAAGCCAGAGGTTTCAAATTGAGTTGCATCAAGATCTGGTCAAGCGGTTCTTCGCCGCTGCGTCTGAAATGCTGACGGGAAGAGGAGAAGTTCATGTGACACACAAGACCGCTTATCCTTTCAGCAACTGGAACATAGTGAAGTTAGCAGAAGAGGTAGGGTTATATCTGGTTGAGGAAGCACCTTTCACGCGCGCGGATTATCCAGGTTATCTCAATAAGAGAGGAAGTGGGAGAAAATGCAACCGGACATTTCGTGTTGGACAGTGTAGTACCTACAAATTTGCCAAGCTACCACTTCAACTTCTGGTTCTTGATTCACCTTAT
>Maldo_GDDH_09G1133300
TTGTATGAAGTCAATGTATATGTCATGCACCGTCATCCCACACTTAAGTCCATGAAATTTGATGTTATGATATTCAACTTTCCTCATGCAGGACATTACCATCGGCTGTGCGAAAAAGACGAGGAGCTCATAGAATTGCACAGGCATTTGTTAAAAGCCTTTTTCAAAAGCGCCCGCGGGATGCTCAGCAAAGGTGGTGAAATTCATGTTTCACACATGGTAGGCTACCCGTATGATCAATGGAAGTTGAAGGAGCTTGCTGAGAAAGCAGGCCTGTTTTTGAAAGAGAAAGTGTGGTTCAACAAGTCAGACTACCCTGGTTACCACAGTAAGAGGGGTGGCGGCATCCAGAGCGACAAAATGTTTCGTCCGAAAAAAAAAACATGTTACACCTTCAAATTTTCTCTGAAACAAACAAGTTCTGAACTTTCTGTTTGTAATCCCACAACCAGCATTGTAAGTTATGGCCCTTCACCACCTGGCTATCAGGGTTACATTTGTCCTCCAACTCACCCAAGCCCCACACTCTCTCCCCGCCTAGACGATTATGAACCTCCAGCTACTCCAAGCCCACCCTTACCCCCTTCCTGCCAAGACGATGATGACCCTCCAGCTCCCCCGAACCCGCCTTCACGCCAAGTTGATGAAGAAATCGGCTGCTACTCAGCCCTTAGAGACTGTTTGTCTTCAATTTTTCGCTGCTGGCCGGATATTGGACGCTCGCTGCTT
>Maldo_GDDH_09G1133600
ATGGAGAGGTGGATTGAGCACTACAACAGCTCCCAAGAGATACTGCTTGTTGGGGAAGGTGACTTCTCGTTTTCTGCTTGCTTGGCTCGAGCTTTTGGGTCTGCTACTAACATGGTGGCCACTTCTCTTGAATCCCAAGGTTCTTTGTTGGCAAAACATTGGAGTAGTTGGTCACATTTGGAAGAGCTGAGGAGGATGGGGTGCTTGGTGCTGCATGGAGTTGATGTGCATAAGATGGACCTCCATCCTGTCCTCAAATGGAGGGAATTTGATGTCATCATCTTCAACTTTCCTCATGCAGGTCATTACTCTTGGTTACGTGAAAAGGACTATGAGCTTATTCAAATGCACAGGGAGTTGCTGAAAGGATTTTTCGAAAGTGCCCGTTGCATGCTTAGCTATGGTGGGGAAATTCATGTTACAACCCGGGATGACTACCCCTATAACAGATGGAATGTGGAAGGACTTGCGGAGGAAGCTGGCCTGATCTTGAGTGATAAAGTGATCTTCAATAAATCGGCCTACCCTGGCTACCAGAATAAGAGAGGCGGCGACATGAAGGGCAACCAAACATTTCGTCTCCGAAATTGTTACACCTTCATATTTTCTGTGCCAGATGGGAGCACTTATGATCAAATGTCTCTTTGCAGTGAAATAACCAGCAGTGGCAGTTATTATATGAACATG
>Maldo_GDDH_10G1209900
ATGAAGATTAAGCATTACAGCAGCTTTCACAAGATACTGTTAGTGGGAGAAGGAGACTTCTCTTTTGCGCTTTGTTTGGCCAAAAGTTTCGGGTCAGCTAAGGAGTTGAAGGTGAAGTATTCAAAAGCTATGAAAAACTTGATGGAATTGGAGAACATGGGATGCAAAATCTTCCATGGGGTAGATGTACACACCATGCTCCACCACCCTCAACTTACTAGGATGGAGTTTGATGGGATCATATTTAATTTTCCTCACGCTGGATGCTCGAATTTTCGTTGTTCGTCGGAGAAAAAGCAGCACCACATTTTGTCGCACCAGAGTTTGGTGAAGGGGTACTTCAAGAGTTCAAGGGAGATGCTGACCAGAAGTGGAGAAATTCATGTGACGCACAAGACATCATATCCTTTCACTGAGTGGGAAATAGAGAATTTAGCAGAAGAGGCTGGCTTATTTTTGGTTAAAGAAGAAAAAGAGTTCTCAATAAGGGACTATCCAGATTACTTAAACAAGAGAGGTGCAGGGAAATGTGATGTATATTTTCACGTTGGAGAGGCGAGCACCTCCAGATTTCCCAAGTGCTTGTACCCTCCAGCTGCTTCCAGTTTCCGGCCCGGAGCTTTGAGTATTAGTACGTGGTCTGATGACATAGTCGATATGGCTTGCACT
>Maldo_GDDH_10G1210000
ATGGAAGTGTTTAGCTTTGAGAAAAGGATTAAGAATTACAGCAACTACCAGAAGATACTGTTAGTGGGAGAAGGAGACTTCTCTTTTGCCGTTTGCTTGGCCAGAGCTTTTGGCTTCGCTGTCAACATGGTTGCCACTTCTCTCGACTCCAGAGAGTCGTTAATGGTGAATTATTCAAAAGCTATAAGCAATGTGAAGGAATTAGAGTCCAGGGGATGCATTGTATTGCATGAGGTAGATGTCCACAGCATGAGCAGGCACCCTTTCCTGATTAGTGTACGCTTTGATCGCATAATCTATAATTTTCCTCACGCCGGTTACTTGCATGGCTCTGAACGCAACATGTTCCAGATTTGGTTTCATCAGGATTTGGTCAGGGGATTCTTTGAGAATGCAAGACAAATGCTGACCAGGGTAGGAGAAATTCATGTGACACACAAGACAACATTTCCTTTTAGTGAATGGAAAATAGTGGAGTTAGCTTATATGGCTGGATTATATTTGGTTCATGAAGAACAATTCTCGATATGGGATTATCCAGGTTATGAAAATAAGAGAGGAGCTGGGATGTGTGATCAAACTTTTCCTATTGGAATGTGTAGCACCTTCAAATTTGCCGAGATGTTGTACCGTTCTACCACTTCTGGTTTCCACCTTGGCGCTACTTCTTCGGGTCCATGGTCTGGATATTCTGGAATTAAGGGTCCTCACATGCAACTGCCATTTTACACA
>Maldo_GDDH_10G1210100
ATGGAAGAGGGTAAACAAGAGAAACGGATAAAACATTACAGCAGTTCTCAGAGTATACTTTTAGTGGGTGAGGGTGACTTCTCCTTCGCTGCCTGCTTAGCTAAAAAATTTGGCTCTGCTGCTAGCATGATTGCCACTTCTCTCGACTCCAAAGAATTGTTGTTCTCTAAGTATTTAAGTGCAAAGAGCAACGTGAAGGAGTTAGAAGACAGGGATTGCTTAGTACTGCATGACGTGGACGTCCACACCATGAGCCTACACCCTCTCCTGATTCATAAACTATTTGATCGGATCGTGTTTAATTTTCCTCATGCTGGTTTCTTTCTTCGTGAACACAACAAGTACCAAATTGAGCTTCATCAGAATTTGGTTAGAAATTACTTCAAGAGTGCGCATAAAATGCTGGCCAACTGTGGAGAGATTCATGTGACACACAAGACTGCATATCCTTTCAATGAATGGAAGATTGTAGAGTTGGCAGAAGAATTTGGGCTGCATTTGGTTGAGGAAGCAGAGTTCTCACTATGTGATTATCCAGGTTATTTAAACAGGAGAGGAAGTGGGATCAAATGCTCTATGGAATTTCCTGTGGGAAAGTGTAGCACCTTCAACTTTGCCAAGCAATCTGCAAATAATGACCCT
>Maldo_GDDH_10G1210300
ATGAGATTGCATATGGGTGGCCGACAATACCATCAAGTTGGGCCCCACTTCCCCTCAAAGCTTCATCAGAATTTGGTTACAAATTACTTCAAGAGTGCGCATAAAATGCTGACCAACTGTGGAGAGATTCATGTGACAAACAAGACTGCACATCCTTTCAAAGAGTGGAAGATTGTAGAGTTGGCAGAAGAATTTGGGCTGCATTTGGTTGAGGAATCAGAGTTATCACTATATGATTATCCAGGTTATTTAAACAGGAGAGGAAGTGGGATTGCTCTATGGAATTTCCTGTGGGAAAGTGTAGTACCTTCAAAGTTTGCCAAGCAAGCTGCAAATAATGAACCT
>Maldo_GDDH_10G1210400
ATGGAAGAGGAGAAAAAGATCATGCACTACAGCGGCTCTCAGAAGATACTGTTAGTAGGTGAGGGCAACTTCTCTTTTGCTGCTTGCTTAGCCACTGCATTTGCCTCTGCAAGCAACATTGTAGCCACTTCTCTCGACTCCAAAGAGTCATTTATGGAGAAGTACCCAAATGCAGTGAGGACCTTGAACGAATTAGAGGGAAAGGGATGTGTAGTATTGCATGAAGTGGATGTAGATACCATGAGCCAACACCCTCTGCTAGCCGATAAACTATTTGATCGAATAGTCTTTAATTTTCCTCATGCGGGTTTCGTCGGGATGGAAAGCCACAGGTTTCAAATTGAGTTGCATCAAGATTTGGTCAAGCGATTCTTCACCACTGCGTGTGAAATGCTGATGGCAAGAGGAGAAGTTCATGTGACTCACAAGACCGCTCATCCTTTCAGCAACTGGAACATTGTGAAGTTAGCAGAAGAGGTAGGGTTATACCTGGTTGAGGAAGCACCCTTCACGCGAGATGATTATCCAGGTTATCTCAATAAGAAAGGAAGCGGGAGAAAATGCAACCGGACATTTCGTGTTGGACAGTGTAGTACTTACAAATTTACCAAGCTACCTCTTCAACTTCTGGTTCTTGGTTCACCTTCT
>Maldo_GDDH_10G1341000
CAGTGGAGTTGGGTAGTGAGAAAGTCCATATTCTCTGTCTTCTCTTTTCTGGGCAAACAAACGAACATCATCTGTGTGGTAATTGATTCCTCAGAGAGAATGGGAAAAAAGGAAGAAGATTACAAAGAACAGAGGGAAGCAGACGCAGAAACAGAAGAAGAAGAAGAAGAAGAAGAAGAAGAATCGGATGAAGAAGAGAAATGGAGAAAGCACTATTCGTCTGGGCAGAGGATATTGTTGGTGGGCGAAGGAGACTTCTCCTTCTCTGTTTCTTTGGCCACTCGCTTTGGATCTGCCCGCAACATGCTTGCCACTTCTCTCGATTCCCAGGAGAAGATCGCTGACAAGTACAGTAACGCCATGGAGAATGTGAGGAAGCTTGAAGAAAAGGGATGCATCGTGATTTACGGAGTGGACGCCCAGCTTATGAGCCAACACTTCTTCCTCGCCACTCAGAGGTTTGACCGCATCGTCTACAACTTCCCTCATGTTGGCTTTCTCTTCCGCGAGGATAGCTTCTGTCAGATCCAGTTGAACAAGAGATTGGTGAAGGGTTTCTTCAAAAATGCCAAATTACTCCTGAGAAAAGAGGGTGGAGGAGAGATTCACATAACCCACAAAGAGGGTCATCCTTACAACAAATGGGATTTGATCAGGAAGGCACACAAGATTGGCCTGCAAATCGATCGATCTGTGCCCTTCTGCAAGGACGACTATCCCGGCTACCACAACAAGAGAGGCCACGGCATCCATTCCGACGCCCCCTTCCACCTTGGCGATTGCACTACTTACATGTTCAAAATCAGGCTGCCT
>Maldo_GDDH_17G1120900
ATGGGTAAGAAACAAAGATGGATAGGACACTACTCTAGCTCTCACAAAATACTCTTGGTTGGTGAGGGAGACTTCTCATTTTCTGCCTGTTTGGCTAGAGCATTTCGCTCCGCCGCGAACATGGTTGCTACGACTCTCGAATCCGAAGGTAAAATATATGGACTCCTTGGATGCACTGAGGCACATTTGGAGGAGTTGGAGAGAAGAGGGTGCTTGGTGTTGTATGAAGTCAATGTATATGTCATGGACCGTCATCCCACACTGAAGTCTATGAAATTTGATGTTATCATATTCAACTTTCCTCATGCAGGTCATTACCATCGGCTAATCGAAACCGACGAGGAGCTTATAGAATTGCACAGACATTTGTTAAAAGCGTTTTTCAAAAGCGCCCGCGGGATGCTCAGCAAAGGTGGTGAAATTCATGTTTCACACAGGGTAGACTACCCGTATGATCAATGGAAGTTGAAGGAGCTTGCTGAGAAAGCAGGCCTGTTTTTGAAAGAGAAAGTGTGGTTCGACAAATCGGACTACCCTGGCTACCACAATAAGAGAGGTGGCGGCATCCAGAGCAACAAAACGTTTCCTCTAACAAACAAGGAATGTTACACCTCCAAATTCTCTCTCAAACATGCGAGTTCTGAAATTTCTGTTTGTAATTCGACAACCAGCATTTTTAGTGATGTCCCTTCACCACCTGGCTATCAGGGTTACATTTGTCCTCCAGCTCCTCCAAGTCCACCCTTACGAGAGATTCTTGGGTCTGGCATCCAGACCACGAGCCGGTGCGAACCTAAGACACAAAACCCCCCACATGACCCACCACCTCTTGTTTTGAGACCCACCACTAGCCCATGTAATGATCCCAACCCGCCCTCACACCACTCCATGGCCCACTGCCTCCAGGTTCCGGAGGAAAGAATTTCTCCACCCTTACCTCCTTCCTGCCAAGATGATGATGACCCTCCAGCTCCCCCAACCCCACCTCCTTCACGCCAAGTAGATGATGACAACGGCTGCTGCTCAATCCTTGGAGGCTGGTATGCGTATTCTGTCCTTGTCCCAATACCCGTACTAGCTTTCAGTTGCAAT
>Maldo_Gala_05g021290
ATGGAAGTGTTTAGCTTTGAGAGAAGGATTAAGAATTACAGCAACTATCAGAATATACTGTTGGTCGGAGAAGGCGACTTCTCTTTTGCCGTTTGCTTAGCCAGAGCCTTTGGCTTCGCTGCCAACATGGTTGCCACTTCTCGTGACACCAGAGAGTCGTTAATGGTGGAGTATTCAAAAGCTATGAGTAATGTGGAGGAGTTAGAGTCCAGGGAATGCACTGTATCGTATGAGGTGGATGTCCACTATATGAGCAGGCACCCTTTCCTAACCAACGTGCGCTTTGATCGCATAATCTATAATTTTCCTCACGCCGGTTACTTGCGTGGTTCCCGTTCCCGTGAAAGCGACATGAGAAATTCATGTCACACACACAAGAAAAAATATCCCTTCAGTGAATGGAATATAGTGGATTTAGCTTATCAGGCTGGATTGATTTTGGTTCATGAAGAACCATTCTCGAAATGGGATTATCCAGGCTACGAAAATAAGAGAGGGGCTGGGATGTTTGACCAAACTTTTCCCGTTGGAATGTGTAGAACCTACAAATTTAAGATGTTGGACCGTTCTACCACTTCCGGTTTCCACCTTGGCGCTACTTCTTCGGGTCCATGGCCTAGATATTGTGGAATTTGGGGTCCTCACATTACTACGTACATTGAGCGAGTAGTGTCGCATAAGCCTAAATCTTGTGCTTGTTTAGAACATGTA
>Maldo_Gala_05g021300
ATGGCAGAGAAGAAGATTATGCACTACAGCAGCTCTCAGAAGATACTGTTAGTAGGTGAGGGCAACTTCTCTTTTGCTGCTTCCTTAGCCACTGCATTTGGCTCTGCAAACAACATTGTCGCCACTTCTCTCGACTCCAAAGAGTCATTTATGGACAAGTACCCAGATGCAGTGAGGAAATGGAAGAAGTTAAAGGGAAAGGGATGTGTAGTATTGCATCAAGTGGATGTGGATACCATGAGCCAACACCCTCTGCTAGCTGCTAAACTATTTGATCGAGTCGTCTTTAATTTCCCTCACGCGGGCTTCTTCGGCATGGAAAACCAGAGGTTTCAAATTGAGTTGCATCAAGATCTGGTCAAGCGGTTCTTCGCCGCTGCGTCTGAAATGCTGACGGGAAGAGGAGAAGTTCATGTGACACACAAGACCGCTTATCCTTTCAGCAACTGGAACATAGTGAAGTTAGCAGAAGAGGTAGGGTTATATCTGGTTGAGGAAGCACCTTTCACGCGCGCGGATTATCCAGGTTATCTCAATAAGAGAGGAAGTGGGAGAAAATGCAACCGGACATTTCGTGTTGGACAGTGTAGTACCTACAAATTTGCCAAGCTACCACTTCAACTTCTGGTTCTTGATTCCCCTTAT
>Maldo_Gala_05g021320
ATGGAAGAGGAGAAAAGGATTATGCACTACAGCAGCTCTCAGAAGATATTGTCAGTAGGTGAGGGCAACTTTTCTTTTGCTGCTTCCTTAGCCACTGCATTTGGCTCTGCAAACAACATTGTCGCCACTTCTCTCGACTCCAAAGAGTCGTTTATGGGGAAGTACCCAGATGCAGTGAGGACATTGAAGACGCTAAAGGGAATGGGATGTGTAGTATTGCATCAAGTGGATGTGGATACCATGAGCCAACACCCTCGGCTAGCTGATCAACTATTTGATCGAATCGTCTTTAATTTCCCTCACGCGGGCTTCTTCGGATGGGAACACCAGAGGTTTCAAATTGAGTTGCACCAAGATCTGGTCAAGCGGTTCTTCGCAGCTGCGTCTGAAATGCTGACGGGAAGAGGAGAAGTTCATGTGACACACAAGACCGGTAATCCTTTCAGCAGATGGAACATAGTGAAGTTAGCAGAAGAGGTAGGGTTATATCTGGTTGAGGAAGCACCTTTCAAGCGAGCGGATTATCCAGGTTATCTCAATAAGAAAGGAAGTGGGAGAAAATGCAACCGGACATTTCGTGTTGGACAGTGTAGTACCTACAAATTTGCCAAGCTACCACTTCGACTTCTGGTTCTTGATTCACCTTAT
>Maldo_Gala_09g011680
TCACACTCATCGAATCAGAAGGCTTCATGCCTTCTCTCCCTCAATCAGAAGCTTCTCTCTCCGTGTCCCTTCTCTCTCCTCCCTCTCGTCGTGTCTCTCTCTACCCGTTATCTCCCTCTTCTCTCTGCAACGCAGAGAATAGCCGTCTCTCCGACGAACCAACATCCCTCAATCACCACATCTCCACCCCTTCACCGCCTGAACTCAACTGAGTTTTGTTTCTCTGGAAAACCAGAGAATCGGAGAGCCGAGCTCGGTTCGAAATCCAAAGGTATCCGACGGTTTTCTCGACGATCTCGACGGCGACTTGCCTCTGGGTTGCCACGAATCGGCTTCTCGTCAACACAAAAAATACTCTTGGTTGGTGAGGGAAACTTCTCATTTTCTGCCTCTTTGGCTAAAGCATTTCGCTCTGCCACGAACATGGTTGCTACCACTCTCAAATCCCAAGATACTTTATTGACAGAGCATAGGAGCTGTGAGGAGCATTTGGAGGAGTTGAAAAAAAGAGGGTGCTTGGTGTTGTATGAAGTCAATGTATATGTCATGCACCGTCATCCCACACTTAAGTCCATGAAATTTGATGTTATGATATTCAACTTTCCTCATGCAGGACATTACCATCGGCTGTGCGAAAAAGACGAAGAGCTCATAGAATTGCACAGGCATTTGTTAAAATCCTTTTTCAAAAGCGCCCGCGGGATGCTCAGCAAAGGTGGTGAAATTCATGTTTCACACATGGTAGGCTACCCGTATGATCAATGGAAGTTGAAGGAGCTTGCTGAGAAAGCAGGCCTGTTTTTGAAAGAGAAAGTGTGGTTCAACAAGTCAGACTACCCTGGTTACCACAGTAAGAGGGGTGGCGGCATCCAGAGCGACAAAATGTTTCGTCCGAAAAAAAAAACATGTTACACCTTCAAATTTTCTCTGAAACAAACAAGTTCTGAACTTTCTGTTTGTAATCCCACAACCAGCATTGTAAGTTATGGCCCTTCACCACCTGGCTATCAGGGTTACATTTGTCCTCCAGCTCACCCAAGCCCCACACTCTCTCCCCGCCTAGACGATTATGAACCTCCAGCTACTCCAAGCCCACCCTTACCCCCTTCCTGCCAAGACGATGATGACCCTCCAGCTCCCCCGAACCCGCCTTCACGCCAAGTTGATGAAGAAATCGGCTGCTACTCAGCCCTTAGAGACTGTGAACCAAACGATCTTTCCGTCCATGCTACGTCTTTTTGGACGAGACACTACACTAGCTCGCAGAAAATACTCTTGGTTGGTGAGGGAGACTTCTCATTTTCTGCCTGTTTGGCTAAAGCATTTCGCTCTGCCAGGAACATGGTTGCTACGACTCTCAAATCCCAAGATACTTTATTGACAGAGCATAGGAGCTGTGAGGAGCATTTGGAGGAGTTGAAAAAAAGAGGGTGCTTGGTGTTGTATGAAGTCAATGTATATGTCATGCACCGTCATCCCACACTTAAGTCCATGAAATTTGATGTTATGATATTCAACTTTCCTCATGCAGGACATTACCATCGGCTGTGCGAAAAAGACGAGGAGCTCATAGACGCCCGCGGGATGCTCAGCAAAGGTGGTGAAATTCATGTTTCACACATGGTAGGCTACCCGTATGATCAATGGAAGTTGAAGGAACTTGCTGAGAAAGCAGGCCTGTTTTTGAAAGAGAAAGTGTGGTTCAACAAGTCAGACTACCCTGGTTACAAGAGTAAGAGGGGTGGCGGCATCCAGAGCAACAAAATATTTCGTCCGATTAAAAAAACATGTTACACCTTCAAATTTTCTCTGAAACAAACAAGTTCTGAACTTTCTGTTTGTAATCCCACAACTAGCATTGTTAGTGATGGCTCTTCACCACCTGGCTATCAGGGTTACCTTTGTCCTCCAGCTCCCCCAAGCCCCACACCCTCTCCCCTCCTAGACGATTATGACCCTCCAGCTCCTCCAAGCCCGCCCTTACCCCCTTCCTGCCAAGAGGATGATGACCCTCTAGCTCCCCCGACCCCACCTTCACGCCAAGTTGATGAAGACATCGGCTGCTACTCAGTCCTTAGATGCTGTTTGTCTGCAATTTTTCGCTGCTGGCCGGATATTGGACGCTCGCTGCTT
>Maldo_Gala_09g011710
ATGGAGAGGTGGATTGAGCACTACAACAGCTCCCAAGAGATACTGCTTGTTGGGGAAGGTGACTTCTCGTTTTCTGCTTGCTTGGCTCGAGCTTTTGGGTCTGCTACTAACATGGTGGCCACTTCTCTTGAATCCCAAGGTTCTTTGTTGGCAAAACATTGGAGTAGTTGGTCACATTTGGAAGAGCTGAGGAGGATGGGGTGCTTGGTGCTGCATGGAGTTGATGTGCATAAGATGGACCTCCATCCTGTCCTCAAATGGAGGGAATTTGATGTCATCATCTTCAACTTTCCTCATGCAGGTCATTACTCTTGGTTACGTGAAAAGGACTATGAGCTTATTCAAATGCACAGGGAGTTGCTGAAAGGATTTTTCGAAAGTGCCCGTTGCATGCTTAGCTATGGTGGGGAAATTCATGTTACAACCCGGGATGACTACCCCTATAACAGATGGAATGTGGAAGGACTTGCGGAGGAAGCTGGCCTGATCTTGAGTGATAAAGTGATCTTCAATAAATCGGCCTACCCTGGCTACCAGAATAAGAGAGGCGGCGACATGAAGGGCAACCAAACATTTCGTCTCCGAAATTGTTACACCTTCATATTTTCTGTGCCAGATGGGAGCACTTATGATCAAATGTCTCTTTGCAGTGAAATAACCAGCAGTGGCAGTTATTATATGAACATG
>Maldo_Gala_10g020030
ATGAAGCAAGCTTCTAGAGATGGGATTGTCCGGATAATGAAAATAAGAGAGGATCTGGGATATATGATCAAACTTTTCCTGTTGGAATATTTAACATCTTCAGGTTTGCCAAGCAGTTGTACCGTACCGCCTCTACTAAGTTTTGAAGCTTCCCCTTTGATGTTGGGACCGGAGTTGAAGGTGAAGTATTCAAAAGCTATGAAAAACTTGATGGAATTGGAGAACATGGGATGCAAAATCTTCCATGGGGTAGATGTACACACCATGCTCCACCACCCTCAACTTACTAGGATGGAGTTTGATGGGATCATATTTAATTTTCCTCACGCTGGATGCTCGAATTTTCGTTGTTCGTCGGAGAAAAAGCAGCACCACATTTTGTCGCACCAGAGTTTGGTGAAGGGGTACTTCAAGAGTTCAAGGGAGATGCTGACCAGAAGTGGAGAAATTCATGTGACGCACAAGACATCATATCCTTTCACTGAGTGGGAAATAGAGAATTTAGCAGAAGAGGCTGGCTTATTTTTGGTTAAAGAAGAAAAAGAGTTCTCAATAAGGGACTATCCAGATTACTTAAACAAGAGAGGTGCAGGGAAATGTGATGTATATTTTCACGTTGGAGAGGCGAGCACCTCCAGATTTCCCAAGTGCTTGTACCCTCCAGCTGCTTCCAGTTTCCGGCCCGGAGCTTTGAGTATTAAGTCGTTAATGGTGAATTATTCAAAAGCTATAAGCAATGTGAAGGAATTAGAGTCCAGGGGATGCATTGTATTGCATGAGGTAGATGTCCACAGCATGAGCAGGCACCCTTTCCTGATTAGTGTACGCTTTGATCGCATAATCTATAATTTTCCTCACGCCGGTTACTTGCATGGCTCCCGTTCCTGTGAACGCAACATGGTAGGAGAAATTCATGTGACACACAAGACAACATTTCCTTTTAGTGAATGGAAAATAGTGGAGTTAGCTTATATGGCTGGATTATATTTGGTTCATGAAGAACAATTCTCGATATGGGATTACCCAGGTTATGAAAATAAGAGAGGAGCTGGGATGTGTGATCAAACTTTTCCTATTGGAATGTGTAGCACCTTCAAATTTGCCGAGATGTTGTACCGTTCTACCACTTCTGGTTTCCACCTTGGCGCTACTTCTTCGGGTCCATGGTCTGGATATTCTGGAATTAAGGGTCCTCACATGCAACTTGCAAAGAGCAACGTGAAGGAGTTAGAAGACAGGGATTGCTTAGTACTGCATGACGTGGACGTCCACACCATGAGCCTACACCCTCTCCTGATTCATAAACTATTTGATCGGATCGTGTTTAATTTTCCTCATGCTGGTTTCTTTCTTCGTGAACACAACAAGTACCAAATTGAGCTTCATCAGAATTTGGTTAGAAATTACTTCAAGAGTGCGCATAAAATGCTGGCCAACTGTGGAGAGATTCATGTGACACACAAGACTGCATATCCTTTCAATGAATGGAAGATTGTAGAGTTGGCAGAAGAATTTGGGCTGCATTTGGTTGAGGAAGCAGAGTTCTCACTATGTGATTATCCAGGTTATTTAAACAGGAGAGGAAGTGGGATCAAATGCTCTATGGAATTTCCTGTGGGAAAGTGTAGCACCTTCAACTTTGCCAAGCAATCTGCAAATAATGACCCT
>Maldo_Gala_10g020040
ATGGAAGTGTTTAGCTTTGAGAAAAGGATTAAGCATTACAGCAGCTACCAGAAGATACTGTTAGTGGGAGAAGGAGACTTCTCTTTTGCCGTTTGCTTAGCCAGAGCTTTTGGTTTCGCTGTCAACATGGTTGCCACTTCTCTTGACTCCAGAGAGTCGTTAATGGTGAATTACTCAAAAGCTATGAGCAATGTGAAGGAATTAGAGTCCAGGGGATGCATTGTACTGCATGAGGTGGATGTCCATAGCATGAGCAGGCACCCTTTCCTGATTAGTGTACGCTTTGATCGCATAATCTATAATTTTCCTCACGCCGGTTACTTGCATGGCTCTGAACGCAACAAGTTACAGATTTGGTCTCATCAGCATTTGGTCAGGGGATTCTTTGAGAATGCAATGGAAATGTTGACCGGAGTAGGAGAAATTCATGTGACACACAAGACAACAATTCCCTTCAGTGAATGGAAAATAGTGGAGTTAGCTTATATGGCTGGATTATATTTGGTTCATGAAGAACAATTCTCGATATGGGATTATCCAGGTTATGAAAATAAGAGAGGAGCTGGGATGTGTGATCAAACTTTTCATATTGGAAGGTGTAGCACCTTCAAGTTTGCCAGGATATTGTACCGTTCTACCACTTTTGGTTTCCACCTTGGCGCTACTTCTTCGGGTCCAGGGCCTGGATGGGATGAGTGTCCTCCCATGCAACTG
>Maldo_Gala_10g020050
ATGAGCCAACACCCTCACCTGATTCATAAACCATTTGATCGGATCGTGTTTAATTTTCCTCACGCTGTTTTCTTTCTTCGTGGACACGACAAGTACCAAATTGATGCGCATAAAATGCTGACCAACTGTGGAGAGATTCATGTGACAAACAAGACTGCACATCCTTTCAAAGAGTGGAAGATTGTAGAGTTGGCAGAAGAATTTGGGCTGCATTTGGTTGAGGAATCAGAGTTATCACTATATGATTATCCAGGTTATTTAAACAGGAGAGGAAGTGGGATTGCTCTATGGAATTTCCTGTGGGAAAGTGTAGTACCTTCAAAGTTTGCCAAGCAAGCTGCAAATAATGAACCT
>Maldo_Gala_10g020070
ATGCATTCTAGGGTAGCCTTCAAAAGAATGTCCTTAACTTATATACTGATATTTATATATGTACATACCAATTTCTTGACTAAAATCCCTTCCATACCAATTGCAGAGTCATTTATGGAGAAGTACCCAAATGCAGTGAGGACCTTGAACGAATTAGAGGGAAAGGGATGTGTAGTATTGCATGAAGTGGATGTAGATACCATGAGCCAACACCCTCTGCTAGCCGATAAACTATTTGATCGAATAGTCTTTAATTTTCCTCATGCGGGTTTCGTCGGGATGGAAAGCCACAGGTTTCAAATTGAGTTGCATCAAGATTTGGTCAAGCGATTCTTCACCACTGCGTGTGAAATGCTGATGGCAAGAGGAGAAGTTCATGTGACTCACAAGACCGCTCATCCTTTCAGCAACTGGAACATTGTGAAGTTAGCAGAAGAGGTAGGGTTATACCTGGTTGAGGAAGCACCCTTCACGCGAGATGATTATCCAGGTTATCTCAATAAGAAAGGAAGCGGGAGAAAATGCAACCGGACATTTCGTGTTGGACAGTGTAGTACTTACAAATTTACCAAGCTACCTCTTCAACTTCTGGTTCTTGGTTCACCTTCT
>Maldo_Gala_10g030100
ATGGGAAAAAAGGAAGAAGATTACAAAGAACAGAGGGAAGCAGACGCAGAAACAGAAGAAGAAGAAGAAGAAGAAGAAGAAGAATCGGATGAAGAAGAGAAATGGAGAAAGCACTATTCGTCTGGGCAGAGGATATTGTTGGTGGGCGAAGGAGACTTCTCCTTCTCTGTTTCTTTGGCCACTCGCTTTGGATCTGCCCGCAACATGCTTGCCACTTCTCTCGATTCCCAGGAGAAGATCGCTGACAAGTACAGTAACGCCATGGAGAATGTGAGGAAGCTTGAAGAAAAGGGATGCATCGTGATTTACGGAGTGGACGCCCAGCTTATGAGCCAACACTTCTTCCTCGCCACTCAGAGGTTTGACCGCATCGTCTACAACTTCCCTCATGTTGGCTTTCTCTTCCGCGAGGATAGCTTCTTCTTTGATTGTGATCATGATTATGAGGTTGAACAAGAGATTGGTGAAGGGTTTCTTCAAAAATGCCAAATTACTCCTGAGAAAAGAGGGTGGAGGAGAGATTCACATAACCCACAAAGAGGGTCATCCTTACAACAAATGGGATTTGATCAGGAAGGCACACAAGATTGGCCTGCAAATCGATCGATCTGTGCCCTTCTGCAAGGACGACTATCCCGGCTACCACAACAAGAGAGGCCACGGCATCCATTCCGACGCCCCCTTCCACCTTGGCGATTGCACTACTTACATGTTCAAAATCAGGCTGCCTTGATTAATCAGCCTTCATCTTCATCTCCATCTCCATTA
>Maldo_Gala_13g006410
ATGCATGAGGAAAGTTTTGAAAAATTTTTTGGTCAATACAACCAAAACTCATGGCCACTCATTCAGATATCCAAGAGAATGCATTTAGTCAGGGGATTCTTTGAGAATGCAAGGGAAATGCTGACCGGATTAGGAGAAATTCATGTGACACACAAGACAACATTTCCCTTCAGTGAATGGAAAATAGTGGAGTTAGCTTATATGGCTGGATTATATTTGGTTCATGAAGAACAATTCTCGATATGGGATTATCCAGAAAACCAAGAAAAATCATATCAATACATAAACCCATCACTCCAAGTAGATTCCAAGTTCGAGATTTCCATACCTCGAACCGAAGGTGTC
>Maldo_Gala_13g012760
ATGCTGACCGGATTAGGAGAAATTCATGTGACACACAAGACAACATTTCCCTTCAGTGAATGGAAAATAGTGGAGTTAGCTTATATGGCTGGATTATATTTGGTTCATGAAGAACAATTCTCGATATGGGATTATCCAGAAAACCAAGAAAAATCATATGAATACAATTTTCCAGAAGATAAATCGACCTCAAAACTGGTGTGCAAGACAGATGAAGTGTTTCCCAAGCCAAATCTGGCACACTCAGGAAGAACTGATTATTTTAAGATGATTTTATCGTATAACCTCACATGTGCAATCATAAAGTGGCTTAATTTAAGTACAAGCGACACGGTGAACATTGAAAGATATTACTGGATAGACTTGCCTAAAATGGAAAAGAAAAATCGCTTGGATTCCATCTATGAAACTTACAAGGAGGATGACGGTTTCTTGGATGTGTTACAGCAGCGAGAAAACCTTTGTTTATTCACCATTTCAATGACAATGCTAAAAGGCTATAAATGCGCTGCTCAAGACACAATGAAGCAATATTATCAAAATTTGACGGTTGTGCTTCTCTTGTTAGAACAG
>Maldo_Gala_17g011740
ATGGGTAAGAAACAAAGATGGATAGGACACTACTCTAGCTCTCACAAAATACTCTTGGTTGGTGAGGGAGACTTCTCATTTTCTGCCTGTTTGGCTAGAGCATTTCGCTCCGCCGCGAACATGGTTGCTACGACTCTCGAATCCGAAGATACTATATTGACTGAGCATTTCAGCAGTGAGGCACATTTGGAGGAGTTGGAGAGAAGAGGGTGCTTGGTGTTGTATGAAGTCAATGTATATGTCATGGACCGTCATTACCATCGGCTAATCGAAACCGACGAGGAGCTTATAGAATTGCACAGACATTTGTTAAAAGCGTTTTTCAAAAGCGCCCGCGGGATGCTCAGCAAAGGTGGTGAAATTCATGTTTCACACAGGGTAGACTACCCGTATGATCAATGGAAGTTGAAGGAGCTTGCTGAGAAAGCAGGCCTGTTTTTGAAAGAGAAAGTGTGGTTCGACAAATCGGACTACCCTGGCTACCACAATAAGAGAGGTGGCGGCATCCAGAGCAACAAAACGTTTCCTCTAACAAACAAGGAATGTTACACCTCCAAATTCTCTCTCAAACATGCGAGTTCTGAAATTTCTGTTTGTAATTCGACAACCAGCATTTTTAGTGATGTCCCTTCACCACCTGGCTATCAGGGTTACATTTGTCCTCCAGCTCCTCCAAGTCCACCCTTACGAGAGATTCTTGGGTCTGGCATCCAGACCACGAGCCGGTGCGAACCTAAGACACAAAACCCCCCACATGACCCACCACCTCTTGTTTTGAGACCCACCACTAGCCCATGTAATGATCCCAACCCGCCCTCACACCACTCCATGGCCCACTGCCTCCAGGTTCCGGAGGAAAGAATTTCTCCACCCTTACCTCCTTCCTGCCAAGATGATGATGACCCTCCAGCTCCCCCAACCCCACCTCCTTCACGCCAAGTAGATGATGACAACGGCTGCTGCTCAATCCTTGGAGGCTGGTATGCGTATTCTGTCCTTGTCCCAATACCCGTACTAGCTTTCAGTTGCAAT
>Pyrco_DAP_Chr10v0.1_25209.1
ATGCTAAATGTAGAGTCGTTAATGGTGAATTATTCAAAAGCTATGAGCAATGTGAAGGAATTAGAGTCCATGGGATGCATTGTATTGCATGAGGTGGATGTCCATAGCATGAGCAGGCACCCTTTCCTGATTAGTGTACGCTTTGATCGCATAATCTATAATTTTCCTCACGCCGGTTACTTGCATGGCTCTGAACGCAACAAGTTACAGATTTGGTTTCATCAGCATTTGGTCAGGGGATTCTTTGAGAATGCAAGGGAAATGCTGACCGGAGTAGGAGAAATTCATGTGACACACAAGACAACATTTCCTTTCAGTGAATGGAAAATAGTGGAGTTAGCTTATATGGCTGGATTATATTTGGTTCATGAAGAACAATTCTTGATATGGGATTATCCAGGTTATGAAAACAAGAGAGGAGCTGGGATGTGTGATCAAACTTTTCCTATTGGAAGGTCTAGCACCTTCAAATTTGCCAGAATGTTATTGTTGTACCGTTCTACCACTTCTGGTTTCCACCTTGGCGCTACTTCTTCGGGTCCAGGGCCTGGATGGGATACGTGTCCTCCCATGCAACTGCCATTTTACGCA
>Pyrco_DAP_Chr10v0.1_25210.1
ATGGTTGGCATCCCAATGAGACTTAGGCAGTCTTACCTTGAGGGCAGAGGAGGGAGGGGGAAGGATGATCTGCCATGGCCCATTGCATGTGGAAAAGGAAGGGAAGAGGGACGGGTGGGGAGGTTGCATCAAGATTTGGTCAGGCGATTCTTCACCACTGCGTGTGAAATGCTGACGGCAAGAGGAGAAGTTCATGTGACTCACAAGACCGCTCATCCTTTCGGCAACTGGAACATTGTGAAGTTAGCAGAAGAGGTAGGGTTATACCTGGTTGAGGAAGCAACTTTCACGCGAGATGATTATCCAGGTTATCTCAATAAGAAAGGAAGCGGGAGAAAATGCAACCGGACATTTCGTGTTGGACAGTGTAGTACTTACAAATTTGCCAAGCTACCTCTTCAACTTCTGGTTCTTGGTTCACCTTCT
>Pyrco_DAP_Chr17v0.1_44435.1
ATGCTCAGCAAAGGTGGTGAAATTCATGTTTCACACAGGGTAGACTACCCGTATGATCAATGGAAGTTGAAGGAGCTTGCTGAGAAAGCAGGCCTGTTTTTGAAGGAGAAAGTGCGGTTCGACAAATCGGACTACCCTGGCTACCACAATAAGAGAGGTGGCGGCATCCAGAGCAACAAAATGTTTCCTCTAAAAAACAAGGAAAGTTACACCTTCAAATTCTCTCTCAAACATGCAAGTTCTGAAATTTCTGTTTGTGATCCGACAACCAGCATTGTTAGTGATGTCCCTTCGCCACCTGGCTATCAGGGTTACCTTTGTCCTCCAGCTCCTCCAAGCCCACCCGTACGAGAGATTCTTAGCCCATGTAATGACCCCAACCCGTCCTCGCTCTCCATGGCCCACTGCCTCCGGGTTCCGGAGGAAAGAATTTCTCCACCCTTACCTCCTTCCTGCCAAGACGATGATGACCCCCCAGCTCCCCCAACCCCACATCCTTCACGCCAAGTAGATGATGACAACGGCTGCTGCTCAATCCTTGGAGCCTGCTTGGTAGGAGGATTGCAATATCTTACATTTAGTACTGGTTTAGGGCTGTTTTTCTTTTTTTCTAAAACATGCGGACGCATAGTGATGTCTAATGAAACTTTCTACATTCCAATAACACCTTCGTCACGGTCTCTTAACCACACCCTGCAAACTTCGATCGCCATTTCAATGGAGGCCCTTACCCGCCTATCAAAACCCTCCTTCTCCTTCTCCTTCTCCTACCTTTCCGCCGTTTCCTGCAAGTTCCTATACTCAGGCGCCGCCCTTGAGACTACCTCTCACGGCACCTCGTCTTACAGACCCCAGCGTGTAGCGAGTCTTCCTGGGGTCGCCGTCCCCTTGCAGATT
>Pyrco_DAP_Chr17v0.1_44436.1
ATGGTTGCTACGACTCTCGAATCGGAAGATACTATATTGGTTGAGCATCGCAGCAGTGAGGCACATTTGGAGGAGTTGGAGAGAAGAGGGTGCTTGGTGTTGTATGAAGTCAACGTATATGTCATGGACCGTCATCCCACACTTAGGTCTATGAAATTTGATGTTATCATATTCAACTTTCCTCATGCGGGTCATTACCATCGGCTAGTCGAAACCGACGAGGAGCTTATAGAGCAAGTGACAAAATTTGCCTTCATCTTTTGTACCATGCCTTGTTCCGACATGCTCTCCAGTGATGCCTGTGTAACCAAAAAGACAAAACTGGTTAATGTTTATGCAATGGTGAGGCTGCAGGAGCAGTTACATAGCATAATGCCGATCCTT
>Pyrco_DAP_Chr17v0.1_44441.1
ATGGGTAAGAAACAAAGATGGATAGGAAACTACTCTAGCTCTCATAAAATACTCTTGGTTGGTGAGGGAGACTTCTCATTTTCTGCCTGTTTGGCTGGAGCATTTTGCTCCGCCGCGAACATGGTTGCTACGACTCTCGAATCGGAAGATACTATATTGGTTGAGCATGGCAGCAGTGAGGCACATTTGGAGGACTTGGAGAGAAGAGGGTGCTTGGTGTTGTATGAAGTCAACGTATATGTCATGGACCGTCATCCCACACTTAGGTCTATGAAATTTGATGTTATCATATTCAACTTTCCTCATGCAGGTCATTACCATCGGCTGGTCGAAACCGACGAGGAGCTTATAGAGGTAGACTACCCGTATGATCAATGGAAGTTGAAGGAGCTTGCTGAGAAAGCAGGCCTGTTTTTGAAGGAGAAAGTGCGGTTCGACAAATCGGACTACCCTGGCTACCACAATAAGAGAGGTGGCGGCATCCAGAGCAACAAAATGTTTCCTCTAAAAAACAAGGAAAGTTACACCTTCAAATTCTCTCTCAAACATGCAAGTTCTGAAATTTCTGTTTGTGATCCGACAACCAGCATTGTTAGTGATGTCCCTTCGCCACCTGGCTATCAGGGTTACCTTTGTCCTCCAGCTCCTCCAAGCCCACCCTTACGAGAGATTCTTAGGTCTGGCATCCAGACCACGAGCCGGTGCGAACCTAAGACACAAAACCCCCCGCATGACCCATCACCTCTTGTTTTGAGACCCACCACTAGCCCATGTAATGACCCCAACCCGCCCTCGCTCTCCATGGCCCACTGCCTCCGGGTTCCGGAGGAAAGAATTTCTCCACCCTTACCTCCTTCCTGCCAAGACGATGATGACCCCCCAGCTCCCCCAACCCCACATCCTTCACGCCAAGTAGATGATGACAACGGCTGCTGCTCAATCCTTGGAGCCTGGTATGCGCATGCTGTCCTTGTCCCAACC
>Pyrco_DAP_Chr5v0.1_12436.1
ATGAATGGAAGATTAGTTGCAGAGTTGGCAGAAGAATTTGGGCTGCATTTGGTTGAGGAAGCAGAGCTCTTACGATGTGATTATCCAGGGCTTCCGCCGTTGCCAAGACTAGTACCCACGCCGTCTTCCTTCCTCCCTCAGCCACCGTATCAACTTTCCAGTTATCCCCAAGTTAAGTTCAGATCAAAGAGCAAACAGGTTGCCAAAATGACAATGGTTGGCATCCCAACGAGACTTTGGCAATGGCAGTCTTGTCTTGAGGGCGGAGGAGAGAGGCAGGTGATAAGGGAGGAGGAAGGATGTGCGGATATGGGGGCCGACCGGCCGAGCACCAAGGCTGTTCTGTTTATTAAGTACGTGGCATTGTTAGAACGCTTGGATAAGTCATTTATGGAGAAGTACCCAAATGCAGTGAGGAAATGGAAGAAGTTAAAGGGAAAGGGATGTGTAGTACTGCATGAAGTGGATGTGGATACCATGAGCCAACACCCTCTGCTAGCTGATAAACTATTTGATCGAATCGTCTTTAATTTCCCTCACGCGGGCTTCATCGGCATGGAAAGCCAGAGGTTGCATCAAGATCTGGTCAAGCGGTTCTTCGCCACTGCGTCTGAAATGCTGACGGGAAGAGGAGAAGTTCATGTGACACACAAGACCAGTAATCCTTTCAGCAACTGGAACATAGTGAAGTTAGCAGAAGAGGTAGGGTTATATCTGGTTGAGCAGGCACCTTTCACGCGAGCGGATTATCCAGGTTATCTCAATAAGAAGGGAAGTGGGAGAAAATGCAACCGGACATTTCGTGTTGGACAGTGTAGTACCTACAAATTTGCCAAGCTACCACTTCAACTTCTGGTTCTTGATTCACCTTAT
>Pyrco_DAP_Chr5v0.1_12437.1
ATGCTACTTGTAGAGTCATTTATGGAGAAGTACCCAGATGCAGTGAGGACTTTGAAGAATTTAAAGGGAAAGGGATGTGTAGTATTGCATAAAGTGGATGTGGATACCATGATCCAACACCCTCTGCTAGCTGATAAACCATTTGATCGAATCGTCTTTAATTTCCCTCACGCGGGCTTCTTCGGATGGGAACACCAGAGGTTGCATCAAGATCTGGTCAAGCGGTTCTTCACAGCTGCGTCTGAAATGCTGACGGGAAGAGGAGAAGTTCATGTGACACACAAGACCGGTAATCCTTTCAGCAGATGGAACATAGTGAAGTTAGCAGAAGAGGTAGGGTTATATCTGGTTGAGGAAGCACCTTTCACGCGAGCGGATTATCCAGGTTATCTCAATAAGAAAGGAAGTGGGAGAAAATGCAACCGGACATTTCGTGTTGGAAAGTGCAGTACCTACAAATTTGCCAAGCTACCACTTCAACTTCTGGTTCTTGATTCACCTTAT
>Pyrco_DAP_Chr9v0.1_21657.1
ATGGTGAGGATGCAGGACCACTTCAATGGAGCTAGATTGCACAGGCATTTGTCAAAGGCCTTCTTCAAAAGCGCCCGCGGGATGCTCAGCAAAGGTGGTGAAATTCATGTTTCACACATGGTAGGCTACCCGTATGATCAATGGAAGTTGAAGGAGCTTGCTGAGAAAGCAGGCCTGTTTTTGAAAGAGAAGGTGTGGTTCAACAAGTCAGACTACCCTGGTTACCACAGTAAGAGGGCTGGCGGCATCCAGAGCAACAAAATGTTTCGTCCGAATAAAAAAACATGTTACACCTTCAAATTTTCTCTGAATCATACAAGTTCTGAACTTTCTGTTTGTAATCCCACAACCAGCATTGTAAGTGATGGCCCTTCACCACCTGGCTATCAGGGTTACCTTTGTCCTCCAGCTCCCCCAAGCCCCACACCCTCTCCCCGCCTAGACGATTATGAACCTCCGGCTGCTCCAAGCCCACCCTTACCCCCTTCCTGCCAAGACGATGATGACCCTCCAGCTGCCCCGACCCCGCCTTCACGCCAAGTTGATGAAGACATCGGCTGCTACTCAGTCCTTAGAGGCTGGTATGTGCATGCTGTCCTTCTTTTACTACCCTTACTAGCTTTCAATTGCAAT
>Pyrco_DAP_Chr9v0.1_21690.1
AAATCAAGAATGGGTAAAAAAAAACAGAGACGGATAGGACACTACTCTAGCTCGCAGAAAATACTCTTGGTTGGTGAGGGAGACTTCTCATTTTCTGCCTGTTTGGCTAAAGCATTTCGCTCTGCCACGAACATGGTTGCTACGACTCTCAAATCCCAAGATACTTTGTTGACAGAGCATAGGAGCTGTGAGGAGCATTTGGAGGAGTTGAAAAAAAGAGGGTGCTTGGTGTTGTATGAAGTCAATGTATATGTCATGGACCGTCATCCCACACTTAAGTCCATGAAATTTGATGTTATCATATTCAACTTTCCTCATGCAGGACATTACCATCGGCTGTGCGAAAAAGACGAGGAGCTCATAGACTTCAATGGAGCTAGATTGCACAGGCATTTGTCAAAGGCCTTCTTCAAAAGTGCCCGCGGGATGCTCAGCAAAGGTGGTGAAATTCATGTTTCACACATGGTAGGCTACCCGTATGATCAATGGAAGTTGAAGGAGCTTGCTGAGAAAGCAGGCCTGTTTTTGAAAGAGAAAGTGTGGTTCAACAAGTCAGACTACCCCGGTTACCACAGTAAGAGGGCTGGCGGCATCCAGAGCAACAAAATGTTTCGTCCGAATAAAAAAACATGTTACACCTTCAAATTTTCTCTGAAACAAACAAGTTCTGAACTTTCTGTTTGTAATCCCACAACCCGCATTGTAAGTGATGGCCCTTCACTACCTGGCTATCAGGGCTACCTTTGTCCTCCAGCTCCCCCAAGCCCCACACCCTCTCCCCGCCTAGACGATTATGAACCTCCAGCTGCTCCAAGCCCACCCTTACCCCCTTCCTGCCAAGACGATGATGACCCTCCAGCTGCCCCTACCCCGCCTTCACGCCAAGTTGATGAAGACATCGGCTGCTACTCAGTCCTTAGAGGCTGGTATGTGCATGCTGTCCTTCTTTTACTACCCTTACTAGCTTTCAATTGCAAT
>Pyrco_DAP_Chr9v0.1_21692.1
GTCACACTCATCCAATCAAAAGGCTTCACGCCTTCTCTCCCTCTATTAGAGCAATCCCAGCGTTGGGTTTTGCTCGGGGGACAGGGGAGAAACCAAGGGCCCGAGGGCCAGGGGATGAGGTCTAGCGTAGCCCAGCCCGATGGAAGGGGGAGGCCCGAGCTCCGGGCCCGTGGGGGATTGCCAACCCTTGAGCCCGAGGAACTTGAGCAGAAATCAAGAATGGGTAAAAAACAGAGACGGATAGGACACTACTCTAGCTCGCAGAAAATGCTCTTGGTTGGTGAGAGAGACTTCTCATTTTCTGCCTGTTTGGCTAAAGCATTTCGCTCTGCCACGAACATGGTTGCTACGACTGTCAACTCCCAAGATACTTTATTGACAGAGCATAGGAGCAGTGAGAAGCATTTGGAGGAGTTAAAAAAAAAACGAGGGTGCTTGGTGTTGTATGAAGTCAATGTATATGTCATGGACCGTCATACGCCACTTATGTCCATGAAATTTGATGAAATATTAGGCTCCTATTGCCAT
>Pyrco_DAP_Chr9v0.1_21693.1
ATGGAGAGGTGGATTGAGCACTACAACAGCTCTCAAGAGATACTGCTTGTTGGGGAAGGTGACTTCTCGTTTTCTGCTTGCTTGGCTCGAGCTTTTGGGTCTGCTACTAACATGGTGGCCACTTCTCTTGAATCCCAAGGTTCTTTGTTGGCAAAACACTGGAGTAGTTGGTCACATTTGGAAGAGTTGAGGAGGATGGGGTGCTTGGTGCTGCATGGAGTTGATGTGCATAAGATGGACCTCCATCCTGTCCTCAAATGGAGGGAATTTGATGTCATCATCTTCAACTTTCCTCATTCAGGTCATTACTCTTGGTTACGTGAAAAGGACTATGAGCTTATTCAAATGCACAGGGAGTTGCTGAAAGGATTTTTCGAAAGTGCCCGTTGCATGCTTAGCTATGGTGGGGAAATTCATGTTACAACCCGGGATGACTACCCCTATCACAGATGGAATGTGGAAGGACTTGCAGAGGAAGCTGGCCTGATCTTGAGTGATAAAGTGATCTTCAATAAATCGGACTACCCTGGCTACCAGAATAAGAGAGGCGGCGACATCAAGGGCAACAAAACATTTCGTCTCCGAAATTGTTACACCTTCATATTTTCTGTGCCAGATGGGAGCACTTCTGATCAAATGTCTCTTTGCAGTGAAATAACCAGCAGTGGCAGTTATTATATGAACATG
>Pyrco_BP1_008687.1
ATGGAAGTGTTTAGCTTTGAGAGAAGGATTAAGAATTACAGCAACTATCAGAATATACTGTTGGTCGGAGAAGGCGACTTCTCTTTTGCCGTTTGCTTAGCCAGAGCCTTTGACTTCGCTGCCAACATGGTTGCCACTTCTCGTGACACCAGAGAGTCGTTAATGGTGGAGTATTCAAAAGCTATGAGTAATGTGGAGGAATTAAAGTCCAGGGAATGCACTGTATTGCATGAGGTGGATGTCCACTATATGAGCAAGCACCCTTGCTTGATCAACGTGCGCTTTGATCGCATAATATATAATTTTCCTCATGCCGGTTACTTGAAGGGTTCCCGTTCCTGTGAACGCGAAATGTACCAGATTTGGTATCATCAGGATTTGGTTAGGGGATTCTTCGAGAATGCAAGGGAAATGCTGACGAGAGTAGGAGAAATTCATGTGACACACAAGACAACATATCCTTTCAGTGAATGGAATATAGTGGATTTAGCTTATCAGGCTGGATTGATTTTGGTTCATAAAGAACCATTCTCGAAATGGGATTATCCAGGCTACGAAAATAAGAGAGGGGCTGGGATGTTTGACCAAACTTTTCCGGTTGGAATGTGTAGCACCTACAAATTTGCCAAGATGTTGGACCATTCTACCACTTCCGGTTTCCACCTTGGAACTACTTCTTCGGGTCCATGGCCTAGATATTGTGGAATTTGGGGTCCTCACATG
>Pyrco_BP1_013937.1
ATGGAAGTGTTTGGCTTTGAGAAAAGGATTAAGAATTACAGCAGCTACCAGAAGATACTGTTAGTGGGAGAAGGAGACTTCTCTTTTGCCGTTTGCTTAGCCAGAGCTTTTGGCTTTGCTTTCAACATGGTTGCCACTTCTCTTGACTCCAGAGAGTCGTTAATGGTGAATTATTCAAAAGCTATGAGCAATGTGAAGGAATTAGAGTCCATGGGATGCATTGTATTGCATGAGGTGGATGTCCATAGCATGAGCAGGCACCCTTTCCTGATTAGTGTACGCTTTGATCGCATAATCTATAATTTTCCTCACGCCGGTTACTTGCATGGCTCTGAACGCAACAAGTTACAGATTTGGTTTCATCAGCATTTGGTCAGGGGATTCTTTGAGAATGCAAGGGAAATGCTGACTGGAGTAGGAGAAATTCATGTGACACACAAGACAACATTTCCTTTCAGTGAATGGAAAATAGTGGAGTTAGCTTATATGGCTGGATTATATTTGGTTCATGAAGAACAATTCTTGATATGGGATTATCCAGGTTATGAAAACAAGAGAGGAGCTGGGATGTGTGATCAAACTTTTCCTATTGGAAGGTCTAGCACCTTCAAATTTGCCAGAATGTTATTGTTGTACCGTTCTACCACTTCTGGTTTCCACCTTGGCGCTACTTCTTCGGGTCCAGGGCCTGGATGGGATACGTGTCCTCCCATGCAACTG
>Pyrco_BP1_013938.1
ATGTACTACAGCAGCTCTCACAAGATACTGTTAGTAGGTGAGGGCAACTTCTCTTTTGCTGCTTGCTTAGCCACTGCATTTGCCTCTGCAAACAACCTTGTAGCCACGTCTCTCGACTCCAAAGAGTCATTTATGGAGAAGTACCCAAATGCAGTGAGGACTTTGAACGAGTTAGAGGGAAAGGGATGTGTAGTATTGCATGAAGTGGATGTAGATACAATGAGCCAACACCCTCTGCTAGCTGATAAACTATTTGATCGAATCGTCTTTAATTTTCCTCATGCGGGTTTCATCGGGATGGAAAGCCAGAGGTTGCATCAAGATTTGGTCAGGCGATTCTTCACCACTGCGTGTGAAATGCTGACGGCAAGAGGAGAAGTTCATGTGACTCACAAGACCGCTCATCCTTTCAGCAACTGGAACATTGTGAAGTTAGCAGAAGAGGTAGGGTTATACCTGGTTGAGGAAGCACCTTTCACGCGAGATGATTATCCAGGTTATCTCAATAAGAAAGGCAGCGGGAGAAAATGCAACCGGACATTTCGTGTTGGACAGTGTAGTACTTACAAATTTGCCAAGCTACCTCTTCAACTTCTGGTTCTTGGTTCACCTTCT
>Pyrco_BP1_026754.1
ATGGAAGTGCGTAGCTTTGAGAAAAGGATTAAGAATTACAGCAGCTATCAGAAGATACTGTTAGTGGGAGAAGGAGACTTCTCTTTTGCCGTTTGCTTAGCCAGAGCTTTTGGCTTCGCTGTCAACATGGTTGCCACTTCTCTTGACTCCAGAGAGTCGTTAATGGTGAATTATTCAAAAGCTATAAGCAATGTGAAGGAATTAGAGTCCAGGGGATGCATTGTTTTGCATGAGGTAGATGCCCACAGCATGAGCAGGCACCCTTTCCTGATTAGTGTACGCTTTGATCGCATAATCTATAATTTTCCTCACGCCGGTTACTTGCATGGCTCCCGTTCTTGTGAACGCAACATGTTCCAGATTTGGTTTCATCAGGATTTGGTCAGGGGATTCTTTGAGAATGCAAGGCAAATGCTGACCGGAGAAGGAGAAATTCATGTGACACACAAGACAACATTTCCTTTCAGTGAATGGAAAATAGTGGAGTTAGCTTATATGGCTGGATTATATTTGGTTCATGAAGAACAATTCTCGATAAGGGATTACCCAGGTTATGAAAATAAGAGAGGAGCTGGGATGTCTGATCAAACTTTTCCTATTGGAATGTGTAGCACCTTCAAATTTGCCAAGATGTTGTACCGTTCTACCACTTCTGGTTTCCACCTTGGTGCTACTTCTTCGGGTCCATGGTCTGGATATACTGGAATTAGGGGTCCTCACATGCGACTGCCATTT
>Pyrco_BP1_026755.1
ATGGAAGACGGTAAACAAGAGAAACAGATAAAACATTACAGTAGTTCTCAGAGTATACTTTTAGTGGGTGAGGGTGACTTCTCCTTCGCTGCCTCCTTAGCTAAAAAATTTGGCTCCGCTGCTAGCATGATTGCCACTTCTCTCGACTCCAAGGAATTGTTGTTCTCTAAGTATTTAAGTGCAAAGAGCAACGTGAAGGAGTTAGAAGACAGGGATTGCTTAGTACTGCATGACGTGGACGTCCACACCATGAGCCAAAACCCTCTCCTGATTCATAAACTATTTGATCGGATCGTGTTTAATTTTCCTCATGCTGGTTTCTTTCTTCGTGAACATGACAAGTACCAAATTGAGCTTCATCAGAATTTGGTTAGAAATTACTTCAAGAGTGCGCATAAAATGCTGGCCAACTGTGGAGAGATTCATGTGACACATAAGACTGCATATCCTTTCAATGAATGGAAGATTGTAGAGTTGGCAGAAGAATTTGGGCTGCATTTGGTCGAGGAAGCTGAGTTCTCACTATGTGATTATCCAGCAAGGTTGAGGGTCGTGCTGATCATCACATTGTCTGAGTTGATGTCTGAAGTACAAGTGACTCAGATGAAAGCTGATGGAACACTAGAAGAGAGTGGTGAAGCACGGCGTCTTCGAAAGTCACTTGACGAAGTGGCAGATGAAGCTAAGGGCCCCAAAGTGAAATTTCTCGCTGACAGGCTTCTTCTTGCTCTTGATGCCAGCTTGGAACATGCACTCCTGGGCTCTTTGATAACTATGGATAGATATGCAGCTGCTGAAAGCTTCTATAGACTTGCTATGGCATTTGCCCCTGTCCCAGACCTTCACATAATGTGGTTACTGCATTTATGTGATGCACATCAGGAAATGCAGTCTTGGGCTGAAGCTGCTCAGTGTGCTGTTGCTGTGGCTGGTATTGTAATGCAGGCCCTTGTTGCTAGAAATGATGGTGTTTGGAGCAAAGATCACATAACTGCTTTGCGTAAAATTTGTCCGATGGTCAGCATTGAGATCAGCTCT
>Pyrco_BP1_031001.1
ATGGAGAGGTGGATTGAGCACTACAACAGCTCTCAAGAGATACTGCTTGTTGGGGAAGGTGACTTCTCGTTTTCTGCTTGCTTGGCTCGAGCTTTTGGGTCTGCTACTAACATGGTGGCCACTTCTCTTGAATCCCAAGGTTCTTTGTTGGCAAAACACTGGAGCAGTTGGTCACATTTGGAAGAGTTGAGGAGGATGGGGTGCTTGGTGCTGCATGGAGTTGATGCGCATAAGATGGACCTCCATCCTGTCCTCAAATGGAGGGAATTTGATGTCATCATCTTCAACTTTCCTCATGCAGGTCATTACTCTTGGTTACGTGAAAAGGACTATGAGCTTATTCAAATGCACAGGGAGTTGCTGAAAGGATTTTTCGAAAGTGCCCGTTGCATGCTTAGCTATGGTGGGGAAATTCATGTTACAACCCGGGATGACTACCCCTATCACAGATGGAATGTGGAAGGACTTGCAGAGGAAGCTGGCCTGATCTTGAGTGATAAAGTGATCTTCAATAAATCGGACTACCCTGGCTACCAGAATAAGAGAGGCGGCGACATCAAGGGCAACAAAACATTTCGTCTCCGAAATTGTTACACCTTCATATTTTCTGTGCCAGATGGGAGCACTTCTGATCAAATGTCTCTTTGCAGTGAAATAACCAGCAGTGGCAGTTATTATATGAACATG
>Pyrco_BP1_031496.1
ATGGTTGCTACGACTCTCAAATCCCAAGATACTTTGTTGACAGAGCATAGGAGCTGTGAGGCGCATTTGGAGGAGTTGAAGAAAAGAGGGTGCTTGGTGTTGTATGAAGTCAATGTATATGTCATGGACCGTCATCCCACACTTAAGTCCATGAAATTTGATGTTATCATATTCAACTTTCCTCATGCAGGACATTACCATCGGCTGTGCGAAAAAGACGAGGAGCTCATAGAATTGCACAGGCATTTGTCAAAGGCCTTCTTCAAAAGCGCCCGCGGGATGCTCAGCAAAGGTGGTGAAATTCATGTTTCACACATGGTAGGCTACCCGTATGATCAATGGAAGTTGAAGGAGCTTGCTGAGAAAGCAGGCCTGTTTTTGAAAGAGAAAGTGTGGTTCAACAAGTCAGACTACCCCGGTTACCACAGTAAGAGGGCTGGCGGCATCCAGAGCAACAAAATGTTTCGTCCGAATAAAAAAACATGTTACACCTTCAAATTTTCTCTGAAACAAACAAGTTCTGAACTTTCTGTTTGTAATCCCACAACCCGCATTGTAAGTGATGGCCCTTCACCACCTGGCTATCAGGGCTACCTTTGTCCTCCAGCTCCCCCAGGCCCCACACCCTCTCCCCGCCTAGACGATTATGAACCTCCAGCTCCCCCAAACCCCACACCCTCTCCCCGCCTAGACGATTATGAACCTCCAGCTGCTCCAAGCCCACCCTTACCCCCTTCCTGCCAAGACGATGATGACCCTCCAGCTGCCCCGACCCCGCCTTCACGCCAAGTTGATGAAGACATCGGCTGCTACTCAGTCCTTAGAGGCTGGACAAATTTT
>Pyrco_BP1_032365.1
ATGGGGAAATTGAAGATGAAAAGAAAGTTAAAGAAATGTGAGATATGTGAGAAATCTCGAGCGAAAGGGAACACAACGAAGGCAGTGTTTGGTTGGGGTGTAGAAATGAAGATTAAGCATTACATCAGCTTTCACAAGATACAGTTAGTGGGAGAAGGAGACTTCTCTTTTGCGCTTTGTTTGGCCACAAGTTTTGGGTCAGCTAGTAACATGGTTGCAACTTCTCTCGACTCACGAGAGGAGTTGAAGGTGAAGTATTCAAAAGCTACGAAAAACTTGATGGAATTGGAGAACATGGGATGCAAAATATTCCATGGGGTTGCATCGAAGTTTGGTGAAGGGGTACTTCAAGAGTTAAAGGGAGATGCTGACCAGAAGTGGAGAAATTCATGTGACGCTCAAGACATCATATCCTTACAC
>Pyrco_BP1_033885.1
ATGCTCAGCAAAGGTGGTGAAATTCATGTTTCACACAGGGTAGACTACCCGTATGATCAATGGAAGTTGAAGGAGCTTGCTGAGAAAGCAGGCCTGTTTTTGAAGGAGAAAGTGCGGTTCGACAAATCGGACTACCCTGGCTACCACAATAAGAGAGGTGGCGGCATCCAGAGCAACAAAATGTTTCCTCTAAAAAACAAGGAAAGTTACACCTTCAAATTCTCTCTCAAACATGCAAGTTCTGAAATTTCTGTTTGTGATCCGACAACCAGCATTGTTAGTGATGTCCCTTCGCCACTTGGCTATCAGGGTTACCTTTGTCCTCCAGCTCCTCCAAGCCCACCCTTACGAGAGATTCTTAGGTCTGGCATCCAGACCACGAGCCGGTGGGAACCTAAGACACAAAACCCCCCGCATGACCCATCACCTCTTGTTTTGAGACCCACCACTAGCCAATGTAATGACCCCAACCCGCCCTCGCTCTCCATGGCCCACTGCCTCCGGGTTCCGGAGGAAAGAATTTCTCCACCCTTACCTCCTTCCTGCCAAGATGATGATGACCCCCCAGCTCCCCCAACCGCACATCCTTCGCGCCAAGTAGATGATGACAACGGCTGCTGCTCAATCCTTGGAGGCTGGTATGCGCATGCTGTCCTTGTCCCAACC
>Pyrco_BP1_033886.1
ATGGGTAAGAAACAGAGATGGATAGGACACTACTCTAGCTCTCATAAAATACTCTTGGTTGGTGAGGGAGACTTCTCATTTTCTGCCTGTTTGGCTAGAGCATTTTGCTCCGCCGCGAACATGGTTGCTACGACTCTCGAATCGGAAGATACTATATTGGTTGAGCATGGCAGCAGTGAGGCACATTTGGAGGAGTTGGAGAGAAGAGGGTGCTTGGTGTTGTATGAAGTCAACGTATATGTCATGGACCGTCATCCCACACTTAGGTCTATGAAATTTGATGTTATCATATTCAACTTTCCTCATGCAGGTCATTACCATCGGCTAGTCGAAACCGACGAGGAGCTTATAGAGGTAGACTACCCGTATGATCAATGGAAGTTGAAGGAGCTTGCTGAGAAAGCAGGCCTGTTTTTGAAGGAGAAAGTGCGGTTCGACAAATCGGACTACCCTGGCTACCACAATAAGAGAGGTGGCGGCATCCAGAGCAACAAAATGTTTCCTCTAAAAAACAAGGAAAGTTACACCTTCAAATTCTCTCTCAAACATGCAAGTTCTGAAATTTCTGTTTGTGATCCGACAACCAGCATTGTTAGTGATGTCCCTTCGCCACCTGGCTATCAGGGTTACCTTTGTCCTCCAGCTCCTCCAAGCCCACCCGTACGAGAGATTCTTAGGTCTGGCATCCAGACACGAGCCGGTGCGAACCTAAGACACAAAACCCCCCGCATGACCCATCACCTCTTGTTT
>Pyrco_BP1_035763.1
ATGGGGAAATTGAAGATGAAAAAAAGTTTAAAGAAATGTGAGAAATCTCGAGCGAAAAGGAACAAAACGGAGGCAGTGTTTGGCTGGGGTGTAGAAATGAAGATTAAGCATTACAGCAGCTTTCACAAGATACTGTTAGTGGGAGAAGGAGACTTCTCTTTTGTGCCTTGTTTGGCCACAAGTTTTGGGTCAGCTAGTAACATGGTTGCAACTTCTCTCGACTCACGAGAGGAGTTGAATGTGAAGTATTCAAAAGCTATGAAAAGCTTGATGGAATTGGAGAACATGGGATGCAAAATATTCCATGGGGTTGCATCAAAATTTGGTGAAGGGGTACTTCAAGAGTTCAAGGGACTTGCTGACCAGAAGTGGAGAAATTCATGTGACGCACAAGACGTCATATCCATTCCC
>Pyrco_BP1_036951.1
ATGGAATTGGTTAGCTTGGAGAAAAGGATCAAGCATTACAGCAGGTCCCAGAAGATACTCTTAGTCGGAGAAGGAGACTTCTCCTTTCCAGTTTGCTTAGCCAGAACATTTGGTTCCGCTACCAGCATGGTTGCAACTTCTCTGGACGCCGAAGTTACTTTGATGATGGATTATTCGAAAGCTACGAGCAACCTGAATGAATTGAAGGCCAGGGGATGCTCAACATTGCTTGGTGTGAATGTCAACACCATGAGCCAACACCCTTTCCTAATCAACCAACGGTTTGATTGCATTGTCTATAATTTCCTCACACCGGTTACATCCATGGTTCCTCTTCTACTGGACGCAGCAGTTTCCAAATTATGTTCATCAGAAGTTGGTTTGGGTGTTCAT
>Pyrco_BP1_038838.1
ATGGAAGAGGAGAAATGGATTATGCACTACAGCAGCTCTCAGAAGATACTGTTAGTAGGTGAGGGCAACTTTTCTTTTGCTGCTTCCTTAGCCACTGCATTTGGCTCTGCAAACAACGTTGTCGCCACTTCTCTCGACTCCAAAGAGTCATTTATGGAGAAGTACCCAAATGCAGTGAGGAAATGGAAGAAGTTAAAGGGAAAGGGATGTGTAGTACTGCATGAAGTGGATGTAGATACCATGAGCCAACACCCTCTGCTAGCTGATAAACTATTTGATCGAATCGTCTTTAATTTCCCTCACGCGGGCTTCTTCGGAAGGGAACACCAGAGGTTTCAAATTGAG
>Pyrco_BP1_043855.1
ATGCTCAGCAAAGGTGGTGAAATTCATGTTTCACACATGGTAGGCTACCCGTATGATCAATGGAAGTTGAAGGAGCTTGCTGAGAAAGCAGGCCTGTTTTTGAAAGAGAAAGTGTGGTTCAACAAGTCAGACTACCCCGGTTACCACAGTAAGAGGGCTGGCGGCATCCAGAGCAACAAAATGTTTCGTCCGAATAAAAAAACATGTTACACCTTCAAATTTTCTCTGAAACAAACAAGTTCTGAACTTTCTGTTTGTAATCCCACAACCCGCATTGTAAGTGATGGCCCTTCACCACCTGGCTATCAGGGCTACCTTTGTCCTCCAGCTCCCCCAGGCCCCACACCCTCTCCCCGCCTAGACGATTATGAACCTCCAGCTCCCCCAAACCCCACACCCTCTCCCCGCCTAGACGATTATGAACCTCCAGCTGCTCCAAGCCCACCCTTACCCCCTTCCTGCCAAGACGATGATGACCCTCCAGCTGCCCCGACCCCGCCTTCACGCCAAGTTGATGAAGACATCGGCTGCTACTCAGTCCTTAGAGGCTGGTATGTGCATGCTGTCCTTCTTTTACTACCCTTACTAGCTTTCAATTGCAAT
>Pyrco_BP1_044495.1
ATGGAAGTGTTTAGCTTTGAGAGAAGGATTAAGAATTACAGCAACTATCAGAATATACTGTTGGTCGGAGAAGGCGACTTCTCTTTTGCCGTTTGCTTAGCCAGAGCCTTTGACTTCGCTGCCAACATGGTTGCCACTTCTCGTGACACCAGAGAGTCGTTAATGGTGGAGTATTCAAAAGCTATGAGTAATGTGGAGGAATTAAAGTCCAGGGAATGCACTGTATTGCATGAGGTGGATGTCCACTATATGAGCAAGCACCCTTGCTTGATCAACGTGCGCTTTGATCGCATAATATATAATTTTCCTCATGCCGGTTACTTGAAGGGTTCCCGTTCCTGTGAACGCGAAATGTACCAGATTTGGTATCATCAGGATTTGGTTAGGGGATTCTTCGAGAATGCAAGGGAAATGCTGACGAGAGTAGGAGAAATTCATGTGACACACAAGACAACATATCCTTTCAGTGAATGGAATATAGTGGATTTAGCTTATCAGGCTGGATTGATTTTGGTTCATAAAGAACCATTCTCGAAATGGGATTATCCAGGCTACGAAAATAAGAGAGGGGCTGGGATGTTTGACCAAACTTTTCCGGTTGGAATGTGTAGCACCTACAAATTTGCCAAGATGTTGGACCATTCTACCACTTCCGGTTTCCACCTTGGAACTACTTCTTCGGGTCCATGGCCTAGATATTGTGGAATTTGGGGTCCTCACATCGATGCATTTTTCAGGTTGCATCAAGATCTGGTCAAGCGGTTCTTCGCCACTGCGTCTGAAATGCTGACGGGAAGAGGAGAAATTCATGTGACACACAAGACCAGTAATCCTTTCAGCAACTGGAACATAGTGAAGTTAGCAGAAGAGGTAGGGTTA
>Pyrco_BP1_044942.1
ATGGAAGTGTTTGGCTTTGAGAAAAGGATTAAGAATTACAGCAGCTACCAGAAGATACTGTTAGTGGGAGAAGGAGACTTCTCTTTTGCCGTTTGCTTAGCCAGAGCTTTTGGCTTTGCTTTCAACATGGTTGCCACTTCTCTTGACTCCAGAGAGTCGTTAATGGTGAATTATTCAAAAGCTATGAGCAATGTGAAGGAATTAGAGTCCATGGGATGCATTGTATTGCATGAGGTGGATGTCCATAGCATGAGCAGGCACCCTTTCCTGATTAGTGTACGCTTTGATCGCATAATCTATAATTTTCCTCACGCCGGTTACTTGCATGGCTCTGAACGCAACAAGTTACAGATTTGGTTTCATCAGCATTTGGTCAGGGGATTCTTTGAGAATGCAAGGGAAATGCTGACTGGAGTAGGAGAAATTCATGTGACACACAAGACAACATTTCCTTTCAGTGAATGGAAAATAGTGGAGTTAGCTTATATGGCTGGATTATATTTGGTTCATGAAGAACAATTCTTGATATGGGATTATCCAGGTTATGAAAACAAGAGAGGAGCTGGGATGTGTGATCAAACTTTTCCTATTGGAAGGTCTAGCACCTTCAAATTTGCCAGAATGTTATTGTTGTACCGTTCTACCACTTCTGGTTTCCACCTTGGCGCTACTTCTTCGGGTCCAGGGCCTGGATGGGATACGTTGGGTGAGGGTGACTTCTCCTTCGCTACCTGCTTAGCTAAAACCTTTGGCTCTTCTGCTACCATGATTGCCACTTCTGTGGACTCTAAAGTTTACATTACTACCTTTAATAAAGTGGATGTCCACACCATGAGCCAACACCCTCACCTGATTCATAAACTATTTGATTGGATCGTGTTTAATTTTCCTCATGCTGGTTTCTTTCTTCGTAGACATGACAAGTACCTAATTGAGCTTCATCAGAATTTGGTTACAAATTACTTCAAGAGTGCGCTTAAAATGCTGACCAACTGTGGAGAGATTCATGTGACACACAAGACTGCACATCCTTTCAATGAGTGGAAGATTGTAGAGTTGGCGGAAGAATTTGGGCTGCATTTGGTTGAGGAAGCAGAGTTCTCACTATATGATTATCCAGGTTATTTAAACAGGAGAGGAAGTGGGATTGCTCTATGGAATTTCCTGTGGGAAAGTGTAGTACCTCCAAAGTTTGCCAAGCAATCTGCAAATAATGAAACC
>Pyrco_BP_DH_05g21110
ATGGAAGTGTTTAGCTTTGAGAGAAGGATTAAGAATTACAGCAACTATCAGAATATACTGTTGGTCGGAGAAGGCGACTTCTCTTTTGCCGTTTGCTTAGCCAGAGCCTTTGACTTCGCTGCCAACATGGTTGCCACTTCTCGTGACACCAGAGAGTCGTTAATGGTGGAGTATTCAAAAGCTATGAGTAATGTGGAGGAATTAAAGTCCAGGGAATGCACTGTATTGCATGAGGTGGATGTCCACTATATGAGCAAGCACCCTTGCTTGATCAACGTGCGCTTTGATCGCATAATATATAATTTTCCTCATGCCGGTTACTTGAAGGGTTCCCGTTCCTGTGAACGCGAAATGTACCAGATTTGGTATCATCAGGATTTGGTTAGGGGATTCTTCGAGAATGCAAGGGAAATGCTGACGAGAGTAGGAGAAATTCATGTGACACACAAGACAACATATCCTTTCAGTGAATGGAATATAGTGGATTTAGCTTATCAGGCTGGATTGATTTTGGTTCATAAAGAACCATTCTCGAAATGGGATTATCCAGGCTACGAAAATAAGAGAGGGGCTGGGATGTTTGACCAAACTTTTCCGGTTGGAATGTGTAGCACCTACAAATTTGCCAAGATGTTGGACCATTCTACCACTTCCGGTTTCCACCTTGGAACTACTTCTTCGGGTCCATGGCCTAGATATTGTGGAATTTGGGGTCCTCACATG
>Pyrco_BP_DH_05g21120
ATGGAAGAGGAGAAGAAGATTATGCACTACAGCAGCTCTCAGAAGATACTGTTAGTAGGTGAGGGCAACTTCTCTTTTGCTGCTTGCTTAGCCACTGCATTTGGCTCTGCAAACAACATTGTCGCCACTTCTCTCGACTCCAGAGAGTCATTTATGGAGAATTACCCAAATGCAGTGAGGAAATGGAAGAAGTTAAAGGGAAAGGGATGTGTAGTACTGCATGAAGTGGATGTGGATACCATGAGCCAACACCCACTGCTAGCTGATAAACTATTTGATCGAATCGTCTTTAATTTCCCTCACGCTGGCTTCATCGGCATGGAAAGCCAGAGGTTTCAAATTGAGTTGCATCAAGATCTGGTCAAGCGGTTCTTCGCCACTGCGTCTGAAATGCTGACGGGAAGAGGAGAAATTCATGTGACACACAAGACCAGTAATCCTTTCAGCAACTGGAACATAGTGAAGTTAGCAGAAGAGGTAGGGTTATATCTGGTTGAGGAGGCACCTTTCACGCGAGCGGATTATCCAGGTTATCTCAATAAGAAGGGAAGTGGGAGAAAATGCAACCGGACATTTCGTGTTGGACAGTGTAGTACCTACAAATTTGCCAAGCTACCACTTCAACTTCTGGTTCTTGAGTCACCTTAT
>Pyrco_BP_DH_09g05440
ATGCTCAGCAAAGGTGGTGAAATTCATGTTTCACACATGGTAGGCTACCCGTATGATCAATGGAAGTTGAAGGAGCTTGCTGAGAAAGCAGGCCTGTTTTTGAAAGAGAAAGTGTGGTTCAACAAGTCAGACTACCCCGGTTACCACAGTAAGAGGGCTGGCGGCATCCAGAGCAACAAAATGTTTCGTCCGAATAAAAAAACATGTTACACCTTCAAATTTTCTCTGAAACAAACAAGTTCTGAACTTTCTGTTTGTAATCCCACAACCCGCATTGTAAGTGATGGCCCTTCACCACCTGGCTATCAGGGCTACCTTTGTCCTCCAGCTCCCCCAGGCCCCACACCCTCTCCCCGCCTAGACGATTATGAACCTCCAGCTCCCCCAAGCCCCACACCCTCTCCCCGCCTAGACGATTATGAACCTCCAGCTGCTCCAAGCCCACCCTTACCCCCTTCCTGCCAAGACGATGATGACCCTCCAGCTGCCCCGACCCCGCCTTCACGCCAAGTTGATGAAGACATCGGCTGCTACTCAGTCCTTAGAGGCTGTTTGTGTGCAATTTTTCGCTGCTGGCCGGATATTGGACGCTCGCTGCTT
>Pyrco_BP_DH_09g05480
ATGGAGAGGTGGATTGAGCACTACAACAGCTCTCAAGAGATACTGCTTGTTGGGGAAGGTGACTTCTCGTTTTCTGCTTGCTTGGCTCGAGCTTTTGGGTCTGCTACTAACATGGTGGCCACTTCTCTTGAATCCCAAGGTTCTTTGTTGGCAAAACACTGGAGCAGTTGGTCACATTTGGAAGAGTTGAGGAGGATGGGGTGCTTGGTGCTGCATGGAGTTGATGCGCATAAGATGGACCTCCATCCTGTCCTCAAATGGAGGGAATTTGATGTCATCATCTTCAACTTTCCTCATGCAGGTCATTACTCTTGGTTACGTGAAAAGGACTATGAGCTTATTCAAATGCACAGGGAGTTGCTGAAAGGATTTTTCGAAAGTGCCCGTTGCATGCTTAGCTATGGTGGGGAAATTCATGTTACAACCCGGGATGACTACCCCTATCACAGATGGAATGTGGAAGGACTTGCAGAGGAAGCTGGCCTGATCTTGAGTGATAAAGTGATCTTCAATAAATCGGACTACCCTGGCTACCAGAATAAGAGAGGCGGCGACATCAAGGGCAACAAAACATTTCGTCTCCGAAATTGTTACACCTTCATATTTTCTGTGCCAGATGGGAGCACTTCTGATCAAATGTCTCTTTGCAGTGAAATAACCAGCAGTGGCAGTTATTATATGAACATG
>Pyrco_BP_DH_10g17840
ATGGAAGTGTTTGGCTTTGAGAAAAGGATTAAGAATTACAGCAGCTACCAGAAGATACTGTTAGTGGGAGAAGGAGACTTCTCTTTTGCCGTTTGCTTAGCCAGAGCTTTTGGCTTTGCTTTCAACATGGTTGCCACTTCTCTTGACTCCAGAGAGTCGTTAATGGTGAATTATTCAAAAGCTATGAGCAATGTGAAGGAATTGGAGTCCATGGGATGCATTGTATTGCATGAGGTGGATGTCCATAGCATGAGCAGGCACCCTTTCCTGATTAGTGTACGCTTCGATCGCATAATCTATAATTTTCCTCACGCCGGTTACTTGCATGGCTCTGAACGCAACAAGTTACAGATTTGGTTTCATCAGCATTTGGTCAGGGGATTCTTTGAGAATGCAAGGGAAATGCTGACCGGAGTAGGAGAAATTCATGTGACACACAAGACAACATTTCCTTTCAGTGAATGGAAAATAGTGGAGTTAGCTTATATGGCTGGATTATATTTGGTTCATGAAGAACAATTCTTGATATGGGATTATCCAGGTTATGAAAACAAGAGAGGAGCTGGGATGTGTGATCAAACTTTTCCTATTGGAAGGTCTAGCACCTTCAAATTTGCCAGAATGTTATTGTTGTACCGTTCTACCACTTCTGGTTTCCACCTTGGCGCTACTTCTTCGGGTCCAGGGCCTGGATGGGATACGTGTCCTCCCATGCAACTGCCATTTTACGCA
>Pyrco_BP_DH_10g29060
ATGGGAAAAAAGGAAGAAGATTACAAGGAACAGAGGGAAGCAGACGTAGAAACAGAAGAAGAAGAAGAAGACGAAGAAGAATCGGATTCAGAAGAGAAATGGAGAAAGCACTATTCGTCTGGGCAGAGGATATTGCTGGTGGGCGAAGGAGACTTCTCCTTCTCTCTTTCTTTGGCCACTCGCTTTGGATCTGCCCGCAACATGGTTGCCACTTCTCTCGATTCCCAGGAGAAGATCGCTGGCAAGTACAGTAACGCCATAGAGAATGTAAGGAAGCTTGAAGAAAGGGGATGCATCGTGATTTACGGAGTGGACGCCCAGCTTATGAGCCAACACTTCTTCCTCGCCACTCAGAGGTTTGACCGCATCGTCTACAACTTCCCTCATGTTGGCTTTCTCTTCCGCGAGGATAGCTTCTGTCAGATCCAGTTGAACAAGAGATTGGTGAAGGGTTTCTTCAAAAATGCCAAATTACTCCTGAGAAAAGAGGGTGGAGGAGAGATTCACATAACCCACAAAGAGGGTCATCCTTACAACGAATGGGATTTGGTCAGGAAGGCACACAAGATTGGCCTGCAAATCGATCGATCCGTGCCCTTCTGCATGGACGACTATCCCGGCTACCACAACAAGAGAGGCCACGGCATCCATTCCGACGCCCCCTTCCACCTTGGCGATTGCACTACTTACATGTTCAAAATCAGGCTGCCT
>Pyrco_BP_DH_17g11130
ATGGGTAAGAAACAGAGATGGATAGGACACTACTCTAGCTCTCATAAAATACTCTTGGTTGGTGAGGGAGACTTCTCATTTTCTGCCTGTTTGGCTAGAGCATTTTGCTCCGCCGCGAACATGGTTGCTACGACTCTCGAATCGGAAGATACTATATTGGTTGAGCATCGCAGCAGTGAGGCACATTTGGAGGAGTTGGAGAGAAGAGGGTGCTTGGTGTTGTATGAAGTCAACGTATATGTCATGGACCGTCATCCCACACTTAGGTCTATGAAATTTGATGTTATCATATTCAACTTTCCTCATGCGGGTCATTACCATCGGCTAGTCGAAACCGACGAGGAGCTTATAGAATTGCACAGACATTTGTTAAAAGCGTTTTTCAAAAGCGCCCGCGGGATGCTCAGCAAAGGTGGTGAAATTCATGTTTCACACAGGGTAGACTACCCGTATGATCAATGGAAGTTGAAGGAGCTTGCTGAGAAAGCAGGCCTGTTTTTGAAGGAGAAAGTGCGGTTCGACAAATCGGACTACCCTGGCTACCACAATAAGAGAGGTGGCGGCATCCAGAGCAACAAAATGTTTCCTCTAAAAAACAAGGAAAGTTACACCTTCAAATTCTCTCTCAAACATGCAAGTTCTGAAATTTCTGTTTGTGATCCGACAACCAGCATTGTTAGTGATGTCCCTTCGCCACCTGGCTATCAGGGTTACCTTTGTCCTCCAGCTCCTCCAAGCCCACCCGTACGAGAGATTCTTAGGTCTGGCATCCAGACACGAGCCGGTGCGAACCTAAGACACAAAACCCCCCGCATGACCCATCACCTCTTGTTT
>Pruav_sc0000105.1_g100.1.br
ATGTTGGCTGCAAAATGTGGGTTGCAACGTGCTGGTTGCAAAATGTGGGTTGCAAAATGTGGGTTGCAATGTGCTGGATGCAAAATAGCGGCTGCAAAGGTGGCCAAAATCGTTGGCTGCAAAGTTGGCCAAAGAAGGAAGATTAAGCATTACAGCAGCTATCTAAGGATACCCTTAGCTGGAGCAGGAGACTTCATTTTGTCTGTTTTCTTAGCCAGAGCTTTTGACTTGGCTATCAACACGGTTGCGACTTCTTTTGACTCAAAGAGAGTCTTTGATGCTGAAGTATCCAAAAGCGTTGAACCCTGTGGAATAATTAGAGGCAAGGGGACGTATAGTGATATTCATGTTTTAAAGGCCAGCATTTGGAATGTTTTGAAATCGAATGAACCCCAGATCAAAGTTTCATCTCGTAGAGATATGGGAAGCCCGGAAAGTGGAGTTCCCGTGATGTCAAGTCAAGAAGGGTACCACTTGGGAACTCGAGGAGCGGATGCAAGCCCAGTATCCTTGCCTCTTCTAGTGACAGGTATGCAATTTCGAGGA
>Pruav_sc0000488.1_g380.1.br
ATGAGAATACAGTATTTGCAGAAACTTGAGTTTAAATCAATAATGGGTGAGAAAAACAGACAAATAGGACACTACTCTAGCTCTCAAAAGATCTTGTTGGTTGGAGAGGGAGACTTCTCATTTTCTGCTTGTTTGGCTCGAGCTTTTCGCTCTGCCGCAAACATGGTGGCTACCACTCTTGAATCTGAAGATACTTTATGGACGGAACATTGGAGCAGTGAGGCACATTTGGAAGAGTTGGAGAGAAGAGGATGCTTGGTGTTATATGAAGTTGATGTGTATGAAATGCACCAGCATCCCACCCTTATGCGCATGAAGTTTGATATTATCATCTTCAACTTTCCTCATGCAGGCCATTACTCTTGGCTATGCGAAAGAGACGATGAGCTCATACAGGATTTGTTGAAAGCATTCTTCAAAAGTGCCCGTGGGATGCTCAGCAAAGGTGGGGAAGTTCATGTTTCACACAGGGATGACTACCCCTACGATCAATGGAAGTTAAAGGAGCTTGCAGAGAAGGCCGGCCTGGTTCTGAAAGAGAAAGTGTGGTTCGAAAAGTCGAACTACCCTGGTTACCACAACAAGAGAGGAGGAGGCATCCAGAGCAACAAAAAGTTTCCTCTCAATGAATGCTACACCTTCAAATTTTCTCTGAAACATGAAACTTCTCATGAATTAAAGCCTGCTTGCAACCAAACAACTAGCACTCTAAGTGATGATATATCAGATGCTTTAAATAGTATGCATTTGAAG
>Pruav_sc0000488.1_g390.1.br
ATGGGTCGTGGTAGGGAGAGATGGATCAAACACTACAGTAGCGCACAAGAGATATTGCTGGTTGGTGAAGGAGACTTTTCATTCTCTGCTTGTTTAGCTCGAGCATTTGGCTCTGCTCGCAACATGGTAGCAACTTCTCTCGAATCTCAAGGTTCTTTAAGGGCCAAACATAGGAGCTGTTTATCACACTTGAGTGGCTTGAAGAGGAGAGAGTGCTTGGTGTTGCATGATGTTGATGTGTATGAGATTGACCTCCATCCCGCTCTGCAATGGAGGAAATTTGATGTCATCATCTTCAACTTTCCTCATGCAGGCCATTTCCCCTGGCTACGTGAAAGAAACCCTCAGCTCATTCAAATGCACAAGAACTTGTTGAAAGCCTTCTTCGAAAATGCCCGTGGGATGCTGAGGGAAGGCGGGGAAGTTCAAGTTGCAACCAGAGATGACTACCCATATAACAGATGCCCGTGGGATGCAGAGGAAGCAGGCCTGGTTTTGATGGAGAAAGTGTGGTTCAAAAAATGGGACTACCCTGGGTACCAGAACAAGAGAGGGGGCGACATCAAGAGCAACAAAACGTTTCGTCTCAGAAATTGTTTCACCTTCAAATTTGCACTGCAACAATATGAGTATGACTGTACTTGTGATGAAATGTCTGTTTGCAGCGATGACCATTATATGATTATG
>Pruav_sc0000488.1_g410.1.br
ATGGGTGAGAAAAACAGACAAATAGGACACTACTCTAGCTCTCAAAAGATATTGTTGGTTGGTGAGGGAGACTTCTCATTTTCTGCTTGTTTGGCTCGAGCTTTTCGCTCTGCCGCAAACATGGTGGCTACCACTCTTGAATCTGAAGATACTTTATGGACAGAACATTGGAGCAGTGAGGCACATTTGGAAGAGTTGGAGAGAAGAGGATGCTTGGTGTTATATGAAGTTGATGTGTATGAAATGCACCAGCATCCCACCCTTATGCGCATGAAGTTTGATATTATCATCTTCAACTTTCCTCATGCAGGCCATTACTCTTGGCTATGCGAAAGAGACGATGAGCTCATACAGGATTTGTTGAAAGCATTCTTCAAAAGTGCCTGTGGGATGCTCAGCAAAGGTGGGGAAGTTCATGTTTCACACAGGGATGACTACCCCTACGATCAATGGAAGTTAAAGGAGCTTGCAGAGATGGCCGGCCTGGTTCTGAAAGAGAAAGTGTGGTTCGAAAAGTCGAACTACCCTGGTTACCACAACAAGAGAGGAGGAGGCATCCAGAGCAACAAAAAGTTTCCTCTCAATGAATGCTACACCTTCAAATTTTCTCTGAAACATGAAACTTCTCATGAATTAAAGCCTGCTTGCAACCAAACAACTAGCACTCTAAGTGATGATATATCAGATGCTTTAAATAGTATGCATTTGAAG
>Pruav_sc0000488.1_g420.1.mk
ATGGGTCGTGGTAGGGAAAGACGGATCGAACACTACAGTAGCGCACAAGAGATATTGCTGGTTGGTGAAGGAGACTTTTCATTCTCCGCTTGTTTAGCTCGAGCATTTGGCTCTGCTCGCAAAGTAGTAGCAACTTCTCTCGAATCTCAAGGTTCTTTAAGGGCCAAACATAGGAGCTGTTTGTCACACTTGAGTGACTTGAAGAGGAGAGGGTGCTTGGTGTTGCATGATGTTGATGTGTATGAGATGGACCTCCATCCCGCTCTGCAATGGAGGAAATTTGATGTCATCATCTTCAACTTTCCTCATGCAGGCCATTTCCCCTGGCTACGTGAAAGAAACCCTCAGCTCATTCAAATGCACAAGAACTTGTTGAAAGCGTTCTTTGAAAATGCCCGTGGGATGCTGAGGGAAGGCGGGGAAGTTCATGTTGCAACCAGAGATGACTACCCGTATAACAGATGGAATGTGGAGGAACTTGCAGAGGAAGCAGGCCTGGTTTTGATGGAGAAAGTGTGGTTCAAAAAATCGGACTACCCGGGTTACCAGAACAAGAGAGGGGGTGACATCAAGAGCAACAAAACGTTTCGTCTCAGAAATTGTTTCACCTTCAAATTTGCTCTGCAACAATATGAGTCTGACTATACTTGTGATGAAATGTCTGTTTGCAGCGACGACTTTATA
>Pruav_sc0000488.1_g430.1.mk
ATGGGTCGTAAAAAACAGAGACGGATAAGACGGGTACGGCACTACTCTAGCTCTCATAAGATATTGTTGGTTGGAGAGGGAGACTTCTCTTTTTCTGCTTGTTTGGCTCGAGCTTTTCGCTCTGCCACTAACATGGTGGCTACCACCCTTGAATCTAAAGATACTCTATCGACAAAACATTGGAGCAGTAAGGCACATGTGGATGAGTTGAAGAGAAGAGGATGCTTGGTGTTATATGAAGTTGATGTAGATGACATGGACCAGCATCCCAACCTTATGTGCATGAAATTTGATATTATCATCTTCAACTTTCCTCATGCAGGCCATTACTCTTGGCTATGCGAAAGAGACGATGAGCTCATACAAAAGCACAGGGAATTGTTGAAAGCATTCTTCGAAAGTGCCCGTGGGATGATCGGCCAAGGTGGGGAAATTCATGTTTCACACAGGGATGACTACCCCTATGATCAATGGAAGTTGAAGGAGCTTGCTGAGAAAGCCGGCCTGGTTTTGAAAGAGAAAGTGTGGTTCGAAAAGTCGGACTACCCTGGCTACCACAACAAGAGAGGTGGAGGCATCCAGAGCAACAAAAAATTTCCTCTCAAAGAATGTTACACCTTCAAGTTTTCTCTGAAACCTGAATTCACTACTCATGAATTAATGCCTTCTTGCAGCCAAACAACCAGCGTTCTTGATGATGATATATCACATGCTTTAAAAGGTATGCATTTGAAG
>Pruav_sc0000488.1_g450.1.mk
ATGGGTGAAAAACAGAGATGGATAGGACACTACTCTAGCTCTCATAAGATATTGTTGGTTGGAGAGGGAGACTTCTCATTTTCTGCTTGTTTGGCCCGAGCTTTTCGCTCTGCGACTAACATGGTTGCAACCACTTTTGAATCGGAAGATACTCTATTGAAGGAACATTGGAGCAGTGAGGCACATGTGGATGAGTTGCAGAGAAGAGGATGCTTGGTGTTACATGAAGTTGATGCATATGACATGGACCAGCATCCCACCCTTATGTTCATGAAATTTGATATTATCGTCTTCAACTTTCCTCATGCAGGCCATGACTATTGGCTATGCGAAAGAGACAATGAGCTCATCCGAAGGCACAGGGGTTTGCTAGAAGCATTTTTCCGAAGTGCCAGTGGGATGCTGGGCGAAGGTGGGGAAATTCATGTTTCACACAGAGACGGCTACCCTTATGATAATTGGAAGTTGAAGAAGCTTGCTAAGAAAGCCGGCCTGGTTTTGAAAGAGAAAGTGTGGTTCGAAAAGTCGGACTACCCTGGCTACCACCAGAAGAGAGGTGGAGGCATCGAGAGCAACAAAACATTTCCTCTCAAAGAATGTTACACCTTCAAGTTTTCTCTGAAACAAGAAGCAAGTCGTGAATTAGTGCCTGAGGTTCCCGCTGATTTTGTAAAGATGAGTGGATGTGAGTTCAGGGTCTCAATCTCAAACAGCGTGAGAAAGACGATCCAGGACATCAAGGAGATAACGGGAAGTCATAGTGAGGAGGAAATCTATGCAATGCTCAAGAGATGTTACATGGATCCCAACGAGACCGCCCAGAAGCTTCCTCTTCAGGATCCATTTCATGAGGTCAAAAGGAAACGTGACAAGAGAAAAGAGAATCTGAACAACATAGAGTCTGCAGAGTCGCCGTGGAGACCTGGAATGCAGGGACGGGAAGATGCTGGTGATGGTAGAAATTCGGCTCCTCGAGTTGCTTCCTCTTTTCCAATCTCTCGTAAGACAAAAAATAAACAGAGAAGTCTGGTAACAAGCTCTCGACCGATCATTGTGGATGGTCCTACCAATGTGGCTGATCACTACAAGAAAAAACCCTTT
>Pruav_sc0000672.1_g150.1.br
ATGGAAGCGTTTATCTTTGAGAGGAAGATTAAGCATTACAGCAGCTATCAGAGGATACTCCTAGTTGGAGAAGGAGACTTCTCTTTTTCTGTTTGCTTAGCCAGAGCTTTTGGCTTGGCTGTCAACATGGTTGCTACTTCTCTTGACTCCAGAGAGTATCTGATGCTGAAGTATTCAAAAGCTTTGAGCAATGTGAAAGAATTAGAGGCAAGGGGATGTATAGTATTGCATGAGGTGGATGTCCACAGCATGAGCCAACACCCTTTCCTGATTAGATTACGCTTTGATCGCATAATCTATAATTTTCCTCATGCCGGTTACTTGCTTGGTCCCTTTTCTTCTGAACGCAACAGGTTCCAAATTTGGTTTCATCAGGATTTGATAAGGGGATTCCTAAAAAATGCACGCGAACTGCTGACAGCGATAGGAGAAATTCATGTGACACACAAGACAACATTTCCTTTCAGTGAATGGAAAATAGTGGAGTTAGCACATGAGGTTGAGTTATATCTGGTTGATGAAGAACCGTTCTCACTATGGGATTATCCAGGTTATGAAAATAAGAGAGGAGATGGGATGTGTGATCAAACTTTTCCGGTTGGAATGTGTAGCACCTTCAAATTTACCAAGATGCTCTACCAGTCTAGCCCTTCTTGTTTCCACCTTGGCATTACTGCTTCGGGTCCATGGTCTGGTTATTCTGGAATTAATGGTCCTCACATGGAAAGGCCATTTTGCATA
>Pruav_sc0000672.1_g170.1.br
ATGGAAGTGTTTAGCCCTGAGAGAAGGATTAAGCATTACAGCAGCTATCAGAAGATACTCTTAGTGGGAGAAGGTGACTTCTCTTTTTCTGTTTGCTTAGCCAGAGCTTTTGGCTTGGCTGACAACATGGTTGCGACTTCTCTTGACTCCAGAGAGTCTTTGATGCTGAAGTATTCAGAAGCGATAAGCAATGTGGAGGAATTAGAGGCCAGGGGATGCATAGTATTGCATAAGGTAGATGTCAACAGAATGAGCCAACACCATTTGTTGATTAGCGTACGCTTTGATCGCATAATCTATAATTTTCCTCACGCTGGTTACGTGTACGGTCCCTTTTGTTCTGAATCGTCCCAAATTTGGTTTCATCAGGATTTGGTTTGGCGATTCTTCAAGAATGCATGCGAAATGCTGACCGTGGTAGGAGAGATTCATGTAACACACAAGACAACATTTCCTTTCAGTAAATGGAAAATTGTGAAGTTAGCACAAGAGGTTGGGTTACGTCTGGTTGACAAAGAACAGTTCTCACCGTGGGATTATCCAGGTTATGAAAATAAAAAAGGAGTTGGGATGTGTGATGAGACTTTTCCTGTTGGAATGTCAAGCACCTTCATCTTTGCCAAGCGCTCTGCTGCCAGTTTCCACCCCGGTGCTTTGTGCATTAGTTTATGGTCAGCTGACATAGTAGATATGGCTTGCACTTATTTAGAGAGCTTGGAGAGGAAGAAGCCAAAGCATGGCCACAAGAATTTGAGATCTCCATCTCGACCCAGAAAAAAGAACAAGAATTTGAGATCTCCATATCATTAT
>Pruav_sc0000672.1_g180.1.br
ATGGAAGTGTTTAGCTTTGAGAGACAGATTAAGCATTACAGCAGCTATCAGAAGATACTCTTATTGGGAGAAGGAGACTTCTCTTTTGCCGTTTGCTTAGCCAGAGCTTTTGGCTTGGCTGTCAACATGGTTGCGACTTCTCTCGACTCCAGAGAGTCTTTGATGCTGAATTATTCAAAAGCTATGAGCAATGTGATGGAATTAGAGGCCAGGGGATGCAAAGTATTGCTTGAGGTGGATGTCCACAGCATGAGCCAACATCCTTTCTTAATTAGTGAACGCTTTGATCGCATAATATATAATTTTCCCCACGTCGGTTACTTGCACGGTCCCTTTTCTGCTGAATGCATCTGGTTCCAAAATCGGTTTCATCAGGATTTGATCAGGGGATTCCTCAAGAATGCAAGCGAAATGCTTACCGCGATAGGAGAAATTCATGTGACACACAAGACAACATTTCCTTTCAGTGAATGGAAAACAGTGGAGTTAGCACAAGAGGTTGGGTTATATCTTGTTCATGAAGAACATTTCTCACTATTGGATTATCCAGCTTATGAAAATAAGAGAGTAGCTTGGATTTGTGATCAAACTTTTCCTGTGGGAATGTGTATATCCTTCAAATTTTCCAAGCAACACAGTTATACCACTTCCGGTTTCGACCTTGGCATTACTGCTTCGGGTCCATGGTCTGGATATCCTGGAATTAATGGTCCTCAAATGCAACGTTATCAGAAGATACTCTTAGTGGGAGAAGGAGACTTCTCCTTTGCAGCTTGCTTAGCTAGAGCATTCGGCTCTGCTGCCAACATAGTTGCAACTTCTCTCGACTCCAGAGAGTTTTTAATGGTGAACTATTCAAAAGCAATGAGCAACTTAAAGGAATTAGAGGACAGGGAATGCACAATATTGCATTGTGTGGATGTCAAAACAATGAACCTTCATCCTCTCCTTTATAATATGCGGTCACATCAGAATTTGGTACGGGCATACTTCAAGAGTGCTCGAGAAATGCTGACTGAAACAGGAGAAGTTCATGTGACACACAAGACAACATATCCGTTCTCTTTTGCCGTTTGCTTAGCCAGAGCTTTTGGCTTGGCTGTCAACATGGTTGCGACTTCTCTCGACTCCAGAGAGTCTTTGATGCTGAATTATTCAAAAGCTATGAGCAATGTGATGGAATTAGAGGCCAGGGGATGCAAAGTATTGCTTGAGGTGGATGTCCACAGCATGAGCCAACATCCTTTCTTAATTAGTGAACGCTTTGATCGCATAATATATAATTTTCCCCACGTCGGTTACTTGCACGGTCCCTTTTCTGCTGAATGCATCTGGTTCCAAAATTGGTTTCATCAGGATTTGATCAGGGGATTCCTCAAGAATGCAAGCGAAATGCTTACCGCGATAGGAGAAATTCATGTGACACACAAGACAACATTTCCTTTCAGTGAATGGAAAACAGTGGAGTTAGCACAAGAGGTTGGGTTATATCTTGTTCATGAAGAACATTTCTCACTATTGGATTATCCAGCTTATGAAAATAAGAGAGTAGCTTGGATTTGTGATCAAACTTTTCCTGTGGGAATGTGTATATCCTTCAAATTTTCCAAGCAACACAGTTATACCACTTCCGGTTTCGACCTTGGCATTACTGCTTCGGGTCCATGGTCTGGATATCCTGGAATTAATGGTCCTCAAATGCAACGTTATCAGAAGATACTCTTAGTGGGAGAAGGAGACTTCTCCTTTGCAGCTTGCTTAGCTAGAGCATTTGGCTCTGCTGCCAACATAGTTGCAACTTCTCTCGACTCCAGAGAGTTTTTAATGGTGAACTATTCAAAGGCAATGAGCAACTTAAAGGAATTAGAGGACAGGGAATGCACAATATTGCATTGTGTGGATGTCAAAACAATGAACCTTCATCCTCTCCTTTATAATATGCGGTCACATCAGAATTTGGTACGGGCATACTTCAAGAGTGCTCGAGAAATGCTGACCGAAACAGGAGAAGTTCATGTGACACACAAGACAACATATCCATTCAGTGAATGGAACATAGTGACGTTAGCGCTAGAGGCTGGGCTATTTTTGGTCAATGAAGAGAGTTTCTCATTATGGAATTATCCAGGTTATCAGAATAAGAGAGGGGCTAGGATATGTGACCAAACTTTTCCTGTTGGAAAGTCTAGCACCTTCAAATTTTCCAAGTACCCTCCGTACTGCTTCCAGTTTCCTCCTCAGCGGTTCGAGAGTACTAGTAGTCCATGGTTGATGCTC
>Pruav_sc0000672.1_g190.1.br
ATGGAACTATTTGGCTATGACGAGAAACGGATTAAGCACTACAGAAGTTCCCAGAAAATACTCTTTGTGGGAGAAGGAGACTTCTCCTTTTCAGCTTGCTTAGCCAAAGCATTTGGCTCTGCTGCCAACATGGTTGCAACTTCTCATTGTAGAGGAATTAATGGTTACAAAAGTAAGAGAGGAGTTGGGAAATGTGATCAAAATTTTCATGTTGGAGAGTCAAGCACCTTCATATTTGCCAAGCGCTTGTACCCTTGTGCTGCTTCCAGTTTCCACCCTGGTGCTTTGAGCATTAGTTTATGCTCAGCTGACATAGTAGATATGGCTTGCACTTATTCAGAGAGCTTAGAAAGGAAGAAGCCAAAGCATGGCCACAAGAATTTCAGATCTCCA
>Pruav_sc0000672.1_g210.1.mk
ATGGAAGTGTATAGCGTTGAGAGAAAGATTAAGTATTACAGCAGCTATCAGAAGATACTCTTAGTGGGAGAAGGAGACTTCTCTTTTGCTGTTTGCTTAGCCAGAGCTTTTGGATCAGCTGTCAACATGGTTGCGACTTCTCTCGACTCCAGAGAGTCTTTGATGCTGAAGTATTCAGAAGCTATGAGCAATGTGAAGGAATTAGAGGCCAGGGGATGCATAATATTGCATGAGGTGGATGTCCACAGCATGAGCCGACACCCTTTGTTGATTAGCGTACGCTTTGATCACATAATCTATAATTTTCCTCACGCCGGTTACTTGCATGGTCCCTTTTCTTCTGAACACAACAGGTTCCAAATTTGGTTTCATCAGGATTTGATCAGGGGATTCCTCCAGAATGCAAGCGAAATGCTGACCGCGATAGGAGAAATTCATGTGACACACAAGACAACATTTCCTTTCAGTGAATGGAAAATAGTGGAGTTAGCACAAAAGGTTGGGTTATATCTGGTTCATGAAGAACAGTTCTCGTTATGGGATTATCCAGGTTATGAAAATATGAGAGGATCTGGGATGTGTGATCAAACTTTTCCTGTTGGAATGTGTAGCACCTTTAAATTTGCCAAGCTGTTGTGCCATTCTACCACTTCTGGTTTCCACCTTGGCATTACTACTTTGGGTCCATGGTCTGGATATTCTGGAATTAATGGTCCTCACATGCAACGGCCATTTTGCATA
>Pruav_sc0000672.1_g220.1.br
ATGGAAGTGTTTATCTTTGAGAAAAAGATTAAGCATTACAACAGCTATCAGAAGATACTCTTAGCGGGAGAAGGAGACTTCTCTTTTTCTGTTTGCTTAGCTAGAGCTTTTGGCTTGGCTGTCAACATGGTTGCGACTTCTCTTGACTCCAGAGAGTCTTTGATGCTGAATTATTCAAAAGCTATGAGCAATGTGAAGGAGTTAGAGGCCAGGGGATGCAAAGTACTGCATGAGGTGGATGTCCACAGCATGAGCCAACACCCTTTCTTGATTAGCGATTTGATCAGGGGATTCCTCAAGAATGCACGTGAAATGCTGAAGCTGATGGGAGAAATTCATGTGACACACAAGACAACATTTCCTTTCAGTGAATGGAAAATAGTGGAGTTAGCACAAGAGGTGGGGTTATATCTGGTTCATGAAGAACAGTTCTCACTATGGGATTATCCAGGTTATGAAAATAAGAGAGGAGCTGGGATGTGTGACGAAACTTTTCCTGTTGGAATGTGTAGCACCTTCAAATTTTCCAAGCTGTTGTTGTACAGTTCAACCACTTCTGGTTTCGACCTTGGCATTACTGCTTCGGGTCAATGGTCTGGATATTCTGGAATTAACGGTCCTCACATGCAATGTTTCCACCCTGGTACTTTGAGCATTAGTTTATGGTCAGCTGACATAGTAGATATGGCTTGCACTTATTTAGAGAGCTTGGAGAGGAAGAAGCCAAAGCATGGCCACAAGAATTTGAGATCTCCATCTCGACCCAGAAAAAAGAACAAGAATTTGAGATCTCCATATCAT
>Pruav_sc0000672.1_g240.1.br
ATGGAACTATTTGGCTACGATGAGAAACGGATTAAGCACTACAGAAGTTTTCAGAAAATACTCTTTGTGGGAGAAGGAGACTTCTCCTCTACAGCTTGCTTAGCCAGAGCATTTGGCTCTGCTGCCAACATGGTTGCAACTTCTCTTGACTCCAGAGGACCCGCCCCGAATTCCTCGAAATTCGAGACGAATCCTGTGGAAATTCCGACATCACACCGATCCTTTCTGACAGGACCCGCCCCGAATTCCTCGAAACTCGAGACGAATCCTGTGGAAATTTCGACATCACACCGATGTCGGGCCCACTTACTAAGAACCGAGACTTTCTGCCGAAATTTCGGCAGAATCTCCCCTTGGGACCCGCCCCAGATTTCCTCGGAAACCGGGACGGACCCCGTCACTTTCACTGACTGGAAAATGGAGAAGTTAACAGAAGAGGTTGGCTTGTTTTTGGTTAAAGAAGAGTTTTCACCATGGGACTATCCAGGTTACAAAAGTAAGAGAGGAGTTGGGAAATGTGATCAAAATTTTCATGTTGGAGAGTCAAGCACCTTCATATTTGCCAAGCGCTTGTACCCTTGTGCTGCTTCCAGTTTCCACCCTGGTGCTTTGAGCATTAGTTTATGCTCAGCTGACATAGTAGATATGGCTTGCACTTATTCAGAGAGCTTAGAAAGGAAGAAGCCAAAGCATGGCCACAAGAATTTGAGATCTCCA
>Pruav_sc0001179.1_g020.1.br
ATGGAACTGTTTAGCTTTGAGAAAAAGATTAAGCATTACAGCAGCTATCAGAAGATACTCTTAGCCGGAGAAGGAGACTTCTCTTTTTCTGTTTGCTTAGCCAGAGCTTTTGGATTGGCTGTCAACATGGTTGCGACTTCTCTTGACTCCAGAGAGTCTTTGATGCTGAATTATTCAAAAGCTATGAGCAATGTGAAGGAGTTACAGGCCAGGGGATGCAAAGTATTGCATGAGGTGGATGTCCACAGCATGAGCCAACACCCTTTCTTGATTAGGGTACGCTTTGATCGCATAATCTATAATTTTCCTCACGCCGGTTTCTTTTCTTCTGAACGCAACAGGTTACAAATTTGCACATTCAAATTTGCCAAGCTGTTGTACAGTTCTACCACTTCATGGTCTGGATGTTCTGGAATTAATGGTCCTCAAATGCAACGGTTGCATCAGAATTTGGTGATGGGATACTTGAAGAGTTCCAGTGAGATGCACAGGGCTTCATATCCTTTCAGTGACTGGGAAATGGAGAAGTTAACAAAAGAGGTTGGCTTGGTTTTGGTTAAAGAAGAAGAGTTCTCACCATGGGACTGTTCATGTGCTGCTTCCAGTTTCCACCATGGTACTTTGAGCATTAGTTTATGGTCAGCTGACATAGTAGATATGGCTTGCACTTATTTAGAGAGCTTGGAAAGGAAGAAGCCAAAGCATGGCCACAAGAATTTGAGACCTCCA
>Pruav_sc0001529.1_g260.1.mk
ATGCAGAAGATTGATAGCAAGTACAGTAATGCAATAGGGAATGTGAGGGAGCTTGAAGAAAGGGGATGCATAGTGATTTACGGAGTGGACGCCAAGCAAATGAGTCAACACTTCTTCCTCAGCACTCAGAGGTTTGACAGGATTGTCTACAACTTTCCTCATGTTGGCTTTCTCTTCCGGGAGGATAGCTACTGCCAGATCCAGTTGAACAAGAGGTTGGTGAAGGGTTTCCTGCAGAATGCTAAACTTCTGCTGAAAAAAGAGGGTGGAGAGATTCATATAACCCACAAGGAAGGTCATCCTTACAACAAATGGGATTTAGTGAGGAAAGCACACAAGATAGGGCTGCTTCTCACTCAAACTCTGCCCTTCCGCAAAGACGACTATCCCGGTTACGACAACAAGAGAGCCCATGGTACCCTTTCCGATGCCTCTTTCCACCTTGGCGATTGCACTACTTACAAGTTCAGGCTGCCGCCTTGT
>Pruav_sc0004356.1_g040.1.br
ATGGGAGAAATAAGTAGTCGTGGGTATCTCAAGTCCGAGAGCCCAGGGAGTCTTAGCATGACGTTAGTGCAATCAAGAGATTTCCTTCGAGGTTCTTTAAGGCCCAAACATAAGAGTTGTTTGTCACACTTGAGTGAGTTGGAGAGGAGAGGGTACTTGGTGTTGCTTGGTGTTGATGTGTATGAGATGAACCTTCATCCCGCTCTGCAATGGAGGAAATTTGATGTCATCATCTTCAACTTCCCTCATGCAGGCTATTCCCCCTGGCTACGAGAAAGAAACCCTCAACTCATTCAGCGTACAGCATTTCAGTTGCTTATAATCACGATGAACGGGTGTACTTGGAATTATCTCCTTGGAAGGTGTGATGAGTTTCGGGAAACGTGGGAAGTGAAGTCCCAGTCAGGTCAAGTCATTGAGAAGCTACTTGGGAACCCGAGGCGCAGGTGCGGGCCAAGTACCCTTATCACCTCATTTGATAGGTATGTAACTTTCAAGGACGAAATGTTTATAAGGGGG
>Pruav_sc0006892.1_g020.1.mk
ATGGAAGTGTTTAGCTTTGAGAGAAAGATTAAGCATTACAGCAGCTATCAGAAGATACTCTTAGTGGGAGAAGGAGACTTCTCTTTTGCTGTTTGCTTAGCCAGAGCTTTTGGATTGGCTATCAACATGGTTGCGACTTCTCTCGACTCCAGAGAGTCTTTGATGCTGAAGTATTCAGAAGCTATGAGCAATGTGAAGGAATTAGAGGCCAAAGGATGCATAATATTGCATGAGGTGGATGTCCACAGCATGAGCCGGCACCCTTTGTTGATTAGTGTACGCTTTGATCGCATAATCTATAATTTTCCTCACGCCGGTTACTTGCATGGTCCCTTTTCTTCTGAACACAACAGGTTCCAAATTTGGTTTCATCAGGATTTGATCAGGGGATTCCTCCAGAATGCACGTGAAATGCTGACCGCAATAGGAGAAATTCATGTGACACACAAGACAAAATTTCCTTTCAGTGAATGGAAAATAGTGGAGTTAGCACAAAAGGTTGGGTTATATCTGGTTCATGAAGAACAGTTCTCACTATGGGATTATCCAGGTTATGAAAATAAGAGAGGAGCTGGGACGTGTGATCAAACTTTTCCTGTTGGAATGTGTAGCACCTTCAAATTTGCTAAACTGTTGTGCCATTCTACCACTTCTGGTTTCCACCTTGGCATTACTACTTCGGGTCCATGGTCTGGATATTCTGGAATTAATGGTCCTCACATGCAACGGCCATTTTGCATA
>Pyrusco0g033500.1
ATGGAATTGTTTAGCTTGGAGAAAAGGATCACGCATTACAGCAGGTCCCAGAAGATACTCTTAGTCGGAGAAGGAGACTTGTCCTTTCCAGTTTGCTTAGCCAGAACACTTGGTTCCGCTACCAGCCTGGTTGCAACTTCTCTGGACTCCGAAGTTACTTTGATGATGGATTATTCGAAAGCTACGAGCAACCTGAATGAATTGAAGGCCAGGGGATGCTCAACATTGCTTGGTGTGAATGTCAACACCATGAGCCAACACCCTTTCCTAATCAACCAACGGTTTGATTGCATTGTCTATAATTTCCTCACGCCGGTTACATCCATGGTTCCTCTTCTGCTGGACGCAGCAGTTTCCAAATTATGTTCATCAGAAGTTGGTTTGGGTGTTCAT
>Pyrusco0g033530.1
ATGGAAGTGTTTGGCTTTGAGAAAAGGATTAAGAATTACAGCAGCTACCAGAAGATACTGTTAGTGGGAGAAGGAGACTTCTCTTTTGCCGTTTGCTTAGCCAGAGCTTTTGGCTTTGCTTTCAACATGGTTGCCACTTCTCTTGACTCCAGAGAGTCGTTAATGGTGAATTATTCAAAAGCTATGAGCAATGTGAAGGAATTAGAGTCCATGGGATGCATTGTATTGCATGAGGTGGATGTCCATAGCATGAGCAGGCACCCTTTCCTGATTAGTGTACGCTTTGATCGCATAATCTATAATTTTCCTCACGCCGGTTACTTGCATGGCTCTGAACGCAACAAGTTACAGATTTGGTTTCATCAGCATTTGGTCAGGGGATTCTTTGAGAATGCAAGGGAAATGCTGACTGGAGTAGGAGAAATTCATGTGACACACAAGACAACATTTCCTTTCAGTGAATGGAAAATAGTGGAGTTAGCTTATATGGCTGGATTATATTTGGTTCATGAAGAACAATTCTTGATATGGGATTATCCAGGTTATGAAAACAAGAGAGGAGCTGGGATGTGTGATCAAACTTTTCCTATTGGAAGGTCTAGCACCTTCAAATTTGCCAGAATGTTATTGTTGTACCGTTCTACCACTTCTGGTTTCCACCTTGGCGCTACTTCTTCGGGTCCAGGGCCTGGATGGGATACGTGTCCTCCCATGCAACTCGTATTAGGTTATGAGGTCTACTACTACTCAACATTTTGTATGTCTAGGAACCTTTTAATTTTTCTTACCTTCGAATTGATAACTAGTTTATTTGCCAAGCAG
>Pyrusco0g065920.1
ATGGAAGTGTTTAGCTTTGAGAGAAGGATTAAGAATTACAGCAACTATCAGAATATACTGTTGGTCGGAGAAGGCGACTTCTCTTTTGCCATTTGCTTAGCCAGAGCCTTTGACTTCGCTGCCAACATGGTTGCCACTTCTCGTGACACCAGAGAGTCGTTAATGGTGGAGTATTCAAAAGCTATGAGTAATGTGGAGGAATTAGAGTCCAGGGAATGCACTGTATTGCATGAGGTGGATGTCCACTATATGAGCAAGCACCCTTGCTTGATCAACGTGCGCTTTGATCGCATAATATATAATTTTCCTCATGCCGGTTACTTGAAGGGTTCCCGTTCCTGTGAACGCGAAATGTACCAGATTTGGTATCATCAGGATTTGGTTAGGGGATTCTTCGAGAATGCAAGGGAAATGCTGACGAGAGTAGGAGAAATTCATGTGACACACAAGACAACATATCCTTTCAGTGAATGGAATATAGTGGATTTAGCTTATCAGGCTGGATTGATTTTGGTTCATAAAGAACCATTCTCGAAATGGGATTATCCAGGCTACGAAAATAAGAGAGGGGCTGGGATGTTTGACCAAACTTTTCCGGTTGGAATGTGTAGCACCTACAAATTTGCCAAGATGTTGGACCATTCTACCACTTCCGGTTTCCACCTTGGAACTACTTCTTCGGGTCCATGGCCTAGATATTGTGGAATTTGGGGTCCTCACTGTTGGATAGTGGCCAAATTAGGC
>Pyrusco0g066110.1
ATGGAAGTGTTTAGCTTTGAGAGAAGGATTAAGAATTACAGCAACTATCAGAATATACTGTTGGTCGGAGAAGGCGACTTCTCTTTTGCCATTTGCTTAGCCAGAGCCTTTGACTTCGCTGCCAACATGGTTGCCACTTCTCGTGACACCAGAGAGTCGTTAATGGTGGAGTATTCAAAAGCTATGAGTAATGTGGAGGAATTAGAGTCCAGGGAATGCACTGTATTGCATGAGGTGGATGTCCACTATATGAGCAAGCACCCTTGCTTGATCAACGTGCGCTTTGATCGCATAATATATAATTTTCCTCATGCCGGTTACTTGAAGGGTTCCCGTTCCTGTGAACGCGAAATGTACCAGATTTGGTATCATCAGGATTTGGTCAGGGGATTCTTCGAGAATGCAAGGGAAATGCTGACGAGAGTAGGAGAAATTCATGTGACACACAAGACAACATATCCTTTCAGTGAATGGAATATAGTGGATTTAGCTTGTCAGGCTGGATTGATTTTGGTTCATAAAGAACCATTCTCGAAATGGGATTATCCAGGCTACGAAAATAAAAGAGGGGCTGGGATGTTTGACCAAACTTTTCCGGTTGGAATGTGTAGCACCTACAAATTTGCCAAGATGTTGGACCATTCTACCACTTCCGGTTTCCACCTTGGAACTACTTCTTCGGGTCCATGGCCTAGATATTGTGGAATTTGGGGTCCTCACATGGAACTG
>Pyrusco10g009650.1
ATGGAATTGTTTAGCTTGGAGAAAAGGATCAAGCATTACAGCAGGTCCCAGAAGATACTCTTAGTCGGAGAAGGAGACTTCTCCTTTCCAGTTTGCTTAGCCAGAACATTTGGTTCCGCTACCAGCATGGTTGCAACTTCTCTGGACGCCGAAGGAGTTAAGGTGAAGTATTCAAAAGCTTTGAAAAACTTGATGGAATTGGAGAACATGGGATGCAAAATATTCCATGGGGTAGATGTACACACCATGCTCCACCACCCTCGACTTACGAGGATGGAGTTTGATCGGATCGTATTTAATTTTCCTCATGCTGGATATTCGAATTTTCGTTGTTCATCGGAGAAAAAGAAGCACCACCTTTTGTTGCATCAAAGTTTGGTGAAGGGGTACTTCAAGAGTTCAAGGGAGATGCTGACCAGAAGTGGAGAAATTCATATGACGCTCAAGACATCATATCCTTACACTGAGTGGGAAATAGAGAATTTAGCAGAAGAGGCTGGCTTATTTTTGGTTAAAGAAGAAAAAGAGTTCTCAGTAGGGGACTATCCAGGTTACTTAAACAAGAGAGGTGCAGGGAAATGTGATGCATATTTTCACGTTGGAGAGGTGAGCACCTTCAGATTTGCCAAGCGCTTGTACCCTCCTGCTGCTTCCATTGATATCGCTTGCACTTATCTGGAGAGCTTAGAGATGAAAACATCAAAGAAGGGATACAAAATTTGGAGATCTCTCAAAGGTTTCCAAGATTACCTTAATCCATATTATCACTGTTTGGTTGGCAGATTGGAT
>Pyrusco10g009660.1
ATGGAAGTGCGTAGCTTTGAGAAAAGGATTAAGAATTACAGCAGCTATCAGAAGATACTGTTAGTGGGAGAAGGAGACTTCTCTTTTGCCGTTTGCTTAGCCAGAGCTTTTGGCTTCGCTGTCAACATGGTTGCCACTTCTCTTGACTCCAGAGAGTCGTTAATGGTGAATTATTCAAAAGCTATAAGCAATGTGAAGGAATTAGAGTCCAGGGGATGCATTGTTTTGCATGAGGTAGATGCCCACAGCATGAGCAGGCACCCTTTCCTGATTAGTGTACGCTTTGATCGCATAATCTATAATTTTCCTCACGCCGGTTACTTGCATGGCTCCCGTTCTTGTGAACGCAACATGTTCCAGATTTGGTTTCATCAGGATTTGGTCAGGGGATTCTTTGAGAATGCAAGGCAAATGCTGACCGGAGAAGGAGAAATTCATGTGACACACAAGACAACATTTCCTTTCAGTGAATGGAAAATAGTGGAGTTAGCTTATATGGCTGGATTATATTTGGTTCATGAAGAACAATTCTCGATAAGGGATTACCCAGGTTATGAAAATAAGAGAGGAGCTGGGATGTCTGATCAAACTTTTCCTATTGGAATGTGTAGCACCTTCAAATTTGCCAAGATGTTGTACCGTTCTACCACTTCTGGTTTCCACCTTGGTGCTACTTCTTCGGGTCCATGGTCTGGATATACTGGAATTAGGGGTCCTCACATGCGACTAGCGAAAGGGGACAAAACGGAGGCAGTGTTTGGCTGGGGTGTAGAAATGAAGATTAAGCATTACAGCAGCTTTCACAAGATACAGTTAGTGGGAGAAGGAGACTTCTCTTTTGCGCTTTGTTTGGCCACAAGTTTTGGGTCAGCTAGTAACATGGTTGCAACTTCTCTCGACTCACGAGAGTCGTTAATGGTGAATTATTCAAAAGCTATGAGCAATGTGAAGGAATTAGAGTCCATGGGATGCATTGTATTGCATGAGGTGGATGTCCATAGCATGAGCAGGCACCCTTTCCTGATTAGTGTACGCTTTGATCGCATAATCTATAATTTTCCTCACGCCGGTTACTTGCATGGCTCTGAACGCAACAAGTTACAGATTTGGTTTCATCAGCATTTGGTCAGGGGATTCTTTGAGAATGCAAGGGAAATGCTGACTGGAGTAGGAGAAATTCATGTGACACACAAGACAACATTTCCTTTCAGTGAATGGAAAATAGTGGAGTTAGCTTATATGGCTGGATTATATTTGGTTCATGAAGAACAATTCTTGATATGGGATTATCCAGGTTATGAAAACAAGAGAGGAGCTGGGATGTGTGATCAAACTTTTCCTATTGGAAGGTCTAGCACCTTCAAATTTGCCAGAATGTTATTGTTGTACCGTTCTACCACTTCTGGTTTCCACCTTGGCGCTACTTCTTCGGGTCCAGGGCCTGGATGGGATACGTGTCCTCCCATGCAACTGCCATTTTACGCA
>Pyrusco10g009670.1
ATGTACTACAGCAGCTCTCACAAGATACTGTTAGTAGGTGAGGGCAACTTCTCTTTTGCTGCTTGCTTAGCCACTGCATTTGCCTCTGCAAACAACCTTGTAGCTACTTCTCTCGACTCCAAAGAGTCATTTATGGAGAAGTACCCAAATGCAGTGAGGACTTTGAACGAGTTAGAGGGAAAGGGATGTGTAGTATTGCATGAAGTGGATGTAGATACAATGAGCCAACACCCTCTGCTAGCTGATAAACTATTTGATCGAATCGTCTTTAATTTTCCTCATGCAGGTTTCATCGGGATGGAAAACCAGAGGTTTCAAATTGAGTTGCATCAAGATTTGGTCAGGCGATTCTTCACCACTGCGTGTGAAATGCTGACGGCAAGAGGAGAAGTTCATGTGACTCACAAGACCGCTCATCCTTTCAGCAACTGGAACATTGTGAAGTTAGCAGAAGAGGTAGGGTTATACCTGGTTGAGGAAGCACCTTTCACGCGAGATGATTATCCAGGTTATCTCAATAAGAAAGGCAGCGGGAGAAAATGCAACCGGACATTTCGTGTTGGACAGTGTAGTACTTACAAATTTGCCAAGCTACCTCTTCAACTTCTGGTTCTTGGTTCACCTTCT
>Pyrusco10g010370.1
ATGGAGAAGTACCCAAATGCAGTGAGGACTTTGAACGAGTTAGAGGGAAAGGGATGTGTAGTATTGCATGAAGTGGATGTAGATACCATGAGCCAACACCCTCTGCTAGCTGATAAACTATTTGATCGAATCGTCTTTAATTTTCCTCATGCAGGTTTCATCGGGATGGAAAACCAGAGGTTTCAAATTGAGTTGCATCAAGATTTGGTCAGGCGATTCTTCACCACTGCGTGTGAAATGCTGACGGCAAGAGGAGAAGTTCATGTGACTCACAAGACCGCTCATCCTTTCGGCAACTGGAACATTGTGAAGTTAGCAGAAGAGGTAGGGTTATACCTGGTTGAGGAAGCACCTTTCACGCGAGATGATTATCCAGGTTATCTCAATAAGAAAGGAAGCGGGAGAAAATGCAACCGGACATTTCGTGTTGGACAGTGTAGTACTTACAAATTTGCCAAGCTACCTCTTCAACTTCTGGTTCTTGGTTCACCTTCT
>Pyrusco10g010380.1
ATGGAAGTGTTTGGCTTTGAGAAAAGGATTAAGAATTACAGCAGCTACCAGAAGATACTGTTAGTGGGAGAAGGAGACTTCTCTTTTGCCGTTTGCTTAGCCAGAGCTTTTGGCTTTGCTTTCAACATGGTTGCCACTTCTCTTGACTCCAGAGAGTCGTTAATGGTGAATTATTCAAAAGCTATGAGCAATGTGAAGGAATTAGAGTCCATGGGATGCATTGTATTGCATGAGGTGGATGTCCATAGCATGAGCAGGCACCCTTTCCTGATTAGTGTACGCTTTGATCGCATAATCTATAATTTTCCTCACGCCGGTTACTTGCATGGCTCTGAACGCAACAAGTTACAGATTTGGTTTCATCAGCATTTGGTGAGGGGATTCTTTGAGAATGCTAGGGAAATGCTGACCGGAGTAGGAGAAATTCATGTGACACACAAGACAACATTTCCTTTCAGTGAATGGAAAATAGTGGAGTTAGCTTATATGGCTGGATTATATTTGGTTCATGAAGAACAATTCTTGGTATGGGATTATCCAGGTTATGAAAATAAGAGAGGAGCTGGGATGTGTGATCAAACTTTTCCTATTGGAAGGTCTAGCACCTTCAAATTTGCCAGAATGTTATTGTTGTACCGTTCTACCACTTCTGGTTTCCACCTTGGCGCTACTTCTTCGGGTACAGGGTCTGGATGGGATACGTGTCCTCCCATGCAACTGCCATTTTACGCA
>Pyrusco10g010400.1
ATGGAAGTGCTTAGGTTTGAGAAAAGGATTAAGAATTACAGCAGCTATCAGAAGATACTGTTAGTGGGAGAAGGAGACTTCTCTTTTGCCGTTTGCTTAGCCAGAGCTTTTGGCTTCGCTGTCAACATGGTTGCCACTTCTCTTGACTCCAGAGAGTCGTTAATGGTGAATTATTCAAAAGCTATAAGCAATGTGAAGGAATTAGAGTCCAGGGGATGCATTGTTTTGCATGAGGTAGATGTCCACAGCATGAGCAGGCACCCTTTCCTGATTAGTGTACGCTTTGATCGCATAATCTATAATTTTCCTCACGCCGGTTACTTGCATGGCTCCCGTTCTTGTGAACGCAACATGTTCCAGATTTGGTTTCATCAGGATTTGGTCAGGGGATTCTTTGAGAATGCAAGGCAAATGCTGACCGGAGAAGGAGAAATTCATGTGACACACAAGACAACATTTCCTTTCAGTGAATGGAAAATAGTGGAGTTAGCTTATATGGCTGGATTATATTTGGTTCATGAAGAACAATTCTCGATATGGGATTACCCAGGTTATGAAAATAAGAGAGGAGCTGGGATGTCTGATCAAACTTTTCCTATTGGAATGTGTAGCACCTTCAAATTTGCCAACATGTTGTACCGTTCTACCACTTCTGGTTTCCACCTTGGTGCTACTTCTTCGGGTCCATGGTCTGGA
>Pyrusco10g010410.1
ATGGAATTGTTTAGCTTGGAGAAAAGGATCAAGCATTACAGCAGGTCCCAGAAGATACTCTTAGTCGGAGAAGGAGACTTCTCCTTTCCAGTTTGCTTAGCCAGAACATTTGGTTCCGCTACCAGCATGGTTGCAACTTCTCTGGACGCCGAAGTTACTTTGATGATGGATTATTCGAAAGCTACGAGCAACCTGAATGAATTGAAGGCCAGGGGATGCTCAACATTGCTTGGTGTGAATGTCAACACCATGAGCCAACACCCTTTCCTAATCAACCAACGGTTTGATTGCATTGTCTATAATTTCCTCACACCGGTTACATCCATGGAAGAAATTCATGTGACACACAAGACATCGTATCCTTTCAGTGAGTGGAAAATGGTGAAGTTAGCAGAAGCTGCTGGATTATATTTGGGCAATGAAGCAAGCTTCTCGAAATGGGATTGTCCGGGTAATGAAAATAAGAGAGGATCTGGGATATATGATAAAATTTTCCTCACCTTCAGATTTGCCAAGCGCTTGTACCCTCCTGCTGCTTCCAGTTTCCGGCCCGGAGCTTTGAGTATTAGTACGTGGTCTGATGACATAGTTGATATGGCTTGCACTTATCTGGAGAGCTTAGAGATGAAAACATCAGAGAAGGGATACAAAATTTGGAGATCTCTCAAAGGTTTCCAAGATTACCTTAATCCATATTATCACTGTTTGGTTGGCAGATTGGAT
>Pyrusco5g019080.1
ATGTGTTCAAGTATTATTGGGCCAAAATCAAAAAAATTGTTGTTCTCTAAGTATTTAAGTGCAAAGAGCAACGTGAAGGAGTTAGAAGACAGGGATTGCTTAGTACTGCATGACGTGGACGTCCACACCATGAGCCAAAACCCTCTCCTGATTCATAAACTATTTGATCGGATCGTGTTTAATTTTCCTCATGCTGGTTTCTTTCTTCGTGAACATGACAAGTACCAAATTGAGCTTCATCAGAATTTGGTTAGAAATTACTTCAAGAGTGCGCATAAAATGCTGGCCAACTGTGGAGAGATTCATGTGACACATAAGACTGCATATCCTTTCAATGAATGGAAGATTGTAGAGTTGGCAGAAGAATTTGGGCTGCATTTGGTCGAGGAAGCTGAGTTCTCACTATGTGATTATCCAGGTTATTTAAACAGGAGAGGAAGTGGGATCAAATGCTCTATGGAGTTTCCTGTGGGAAAGTGTAGCACCTTCAAGTTTGCCAAGCAATCTGCAAATAATGACCCT
>Pyrusco5g019110.1
ATGGAAGTGTTTGGCTTTGAGAAAAGGATTAAGAATTACAGCAGCTACCAGAAGATACTGTTAGTGGGAGAAGGAGACTTCTCTTTTGCCGTTTGCTTAGCCAGAGCTTTTGGCTTTGCTTTCAACATGGTTGCCACTTCTCTTGACTCCAGAGAGTCGTTAATGGTGAATTATTCAAAAGCTATGAGCAATGTGAAGGAATTAGAGTCCATGGGATGCATTGTATTGCATGAGGTGGATGTCCATAGCATGAGCAGGCACCCTTTCCTGATTAGTGTACGCTTTGATCGCATAATCTATAATTTTCCTCACGCCGGTTACTTGCATGGCTCTGAACGCAACAAGTTACAGATTTGGTTTCATCAGCATTTGGTCAGGGGATTCTTTGAGAATGCAAGGGAAATGCTGACTGGAGTAGGAGAAATTCATGTGACACACAAGACAACATTTCCTTTCAGTGAATGGAAAATAGTGGAGTTAGCTTATATGGCTGGATTATATTTGGTTCATGAAGAACAATTCTTGATATGGGATTATCCAGGTTATGAAAACAAGAGAGGAGCTGGGATGTGTGATCAAACTTTTCCTATTGGAAGGTCTAGCACCTTCAAATTTGCCAGAATGTTATTGTTGTACCGTTCTACCACTTCTGGTTTCCACCTTGGCGCTACTTCTTCGGGTCCAGGGCCTGGATGGGATACGTGTCCTCCCATGCAACTGCCATTTTACGCA
>Pyrusco9g012000.1
ATGGAGAGGTGGATTGAGCACTACAACAGCTCTCAAGAGATACTGCTTGTTGGGGAAGGTGACTTCTCGTTTTCTGCTTGCTTGGCTCGAGCTTTTGGGTCTGCTACTAACATGGTGGCCACTTCTCTTGAATCCCAAGGTTCTTTGTTGGCAAAACACTGGAGCAGTTGGTCACATTTGGAAGAGTTGAGGAGGATGGGGTGCTTGGTGCTGCATGGAGTTGATGTGCATAAGATGGACCTCCATCCTGTCCTCAAATGGAGGGAATTTGATGTCATCATCTTCAACTTTCCTCATGCAGGTCATTACTCTTGGTTACGTGAAAAGGACTATGAGCTTATTCAAATGCACAGGGAGTTGCTGAAAGGATTTTTCGAAAGTGCCCGTTGCATGCTTAGCTATGGTGGGGAAATTCATGTTACAACCCGGGATGACTACCCCTATCACAGATGGAATGTGGAAGGACTTGCAGAGGAAGCTGGCCTGATCTTGAGTGATAAAGTGATCTTCAATAAATCGGACTACCCTGGCTACCAGAATAAGAGAGGCGGCGACATCAAGGGCAACAAAACATTTCGTCTCCGAAATTGTTACACCTTCATATTTTCTGTGCCAGATGGGAGCACTTCTGATCAAATGTCTCTTTGCAGTGAAATAACCAGCAGTGGCAGTTATTATATGAACATGTCTCGGCCCTTCGCTGTT
>Pyrusco9g012010.1
ATGGGTAAAAAAAAACAGAGACGGATAGGACACTACTCTAGCTCGCAGAAAATACTCTTGGTTGGTGAGGGAGACTTCTCATTTTCTGCCTGTTTGGCTAAAGCATTTCGCTCTGCCACGAACATGGTTGCTACGACTCTCAAATCCCAAGACACTTTGTTGACAGAGCATAGGAGCTGTGAGGAGCATTTGGAGGAGTTGAAAAAAAGAGGGTGCTTGGTGTTGTATGAAGTCAATGTATATGTCATGGACCGTCATCCCACACTTAAGTCGATGAAATTTGATGTTATCATATTCAACTTTCCTCATGCAGGACATTACCATCGGCTGTGCGAAAAAGACGAGGAGCTCATAGAATTGCACAGGCATTTGTCAAAGGCCTTCTTCAAAAGCGCCCGCGGGATGCTTAGCAAAGGTGGTGAAATTCATGTTTCACACATGGTAGGCTACCCGTATGATCAATGGAAGTTGAAGGAGCTTGCTGAGAAAGCAGGCCTGTTTTTGAAAGAGAAAGTGTGGTTCAACAAGTCAGACTACCCTGGTTACCACAGTAAGAGGGCTGGCGGCATCCAGAGCAACAAAATGTTTCGTCCGAATAAAAAAACATGTTACACCTTCAAATTTTCTCTGAATCAAACAAGTTCTAAACTTTCTGTTTGTAATCCCACAACCAGCATTGTAAGTGATGGCCCTTCACCACCTGGCTATCAGGGTTACCTTTGTCCTCCAGCTCCCCCAAGCCCCACACCCTCTCCCCGCCTAGATGATTATGAACCTCCGGCTGCTCCAAGCCCACCCTTACCCCCTTCCTGCCAAGACGATGATGACCCTCCAGCTGCCCCGACCCCGCCTTCACGCCAAGTTAATGAAGACATCGGCTGCTACTCAGTCCTTAGAGGCTGTTTGTGTGCAATTTTTCGCTGCTGGCCGGATATTGGACGCTCGCTGCTT
>Pyrbe_004782
ATGGAATTGTTTAGCTTGGTGAAAAGGATCACGCATTACAGCAGGTCCCAGAAGATACTCTTAGTCGGAGAAGGAGACTTGTCCTTTCCAGTTTGCTTAGCCAGAACATTTGGTTCCGCTACCAGCATGGTTGCAACTTCTCTGGACTCCGAAGTTACTTTGATGATGGATTATTCGAAAGCTACGAGCAACCTGAATGAATTGAAGGCCAGGGGATGCTCAACATTGCTTGGTGTGAATGTCAACACCATGAGCCAACACCCTTTCCTAATCAACCAACGGTTTGATTGCGTTGTCTATAATTTCCTCACGCCGGTTACATCCATGGTTCCTCTTCTGCTGGACGCAGCAGTTTCCAAATTATGTTCATCAGAAGTTGGTTTGGGTGTTCAT
>Pyrbe_004784
ATGGGGAAATTGAAGATGAAAAAAAGGTTAAAGAAATGTGAGAAATCTCGAGCGAAAGGGAACAAAACGGAGGCAGTGTTTGGCTGGGGTGTAGAAATGAAGATTAAGCATTACAGCAGCTTTCACAAGATACAGTTAGTGGGAGAAGGAGACTTCTCTTTTGCGCTTTGTTTGGCCACAAGTTTTGGGTCAGCTAGTAACATGGTTGCAACTTCTCTCGACTCACGAGAGGAGTTGAAGGTGAAGTATTCAAAAGCTATGAAAAGCTTGATGGAATTGGAGAACATGGGATGCAAAATATTCCATGGGGTAGATGTACACACCATGCTCCACCACCCTCAACTTACCAGGATGGAGTTTGATTGGATCATATTTAATTTTCCTCACGCTGGATACTCGAATTTTCGTTGTTTGTCGGAGAAAAAGCAGCACCACATTTTGTTGCATCAAAATTTGGTGAAGGGGTACTTCAAGAGTTCAAGGGACATGCTGACCAGAAGTGGAGAAATTCATGTGACGCACAAGACGTCATATCCATTCCCTGAGTGGGAAATAGAGAATTTAGCAGAAGAGGCTGGCTTATATATTTTTGAGGCGAGCACCTTCAGATTTGCCAAGCGCTTGTACTCTCCCGCTGCTTCAAGTTTCCGGCCTGGAGCTTTGAGTATTAGTACGTGGTCTGATGACATAGTCGATATGGCTTGCACTTATCTGGAGAGCTTAGAGATGAAAACATCAAAGAAGGGATACAAAATTTGGAGATCTGTCAAAGGTTTCCAAGATTACCTTAATCCATTTTATCACTGTTTGGTTGGCAGATTGGAT
>Pyrbe_004785
ATGGAAGTGCTTAGGTTTGAGAAAAGGATTAAGAATTACAGCAGCTATCAGAAGATACTGTTAGTGGGAGAAGGAGACTTCTCTTTTGCCCTTTGCTTAGCCAGAGCTTTTGGCTTCGCTGTCAACATGGTTGCCACTTCTCTTGACTCCAGAGAGTCGTTAATGGTGAATTATTCAAAAGCTATGAGCAATGTGAAGGAATTAGAGTCCATGGGATGCATTGTATTGCATGAGGTGGATGTCCATAGCATGAGCAGGCACCCTTTCCTGATTAGTGTACGCTTTGATCGCATAATCTATAATTTTCCTCACGCCGGTTACTTGCATGGCTCTGAACGCAACAAGTTACAGATTTGGTTTCATCAGGATTTGGTCAGGGGATTCTTTGAGAATGCAAGGCAAATGCTGACCGGAGAAGGAGAAATTCATGTGACACACAAGACAACATTTCCTTTCAGTGAATGGAAAATAGTGGAGTTAGCTTATATGGCTGGATTATATTTGGTTCATGAAGAACAATTCTTGATATGGGATTATCCAGGTTATGAAAACAAGAGAGGAGCAGGGATGTGTGATCAAACTTTTCCTATTGGAATGTGTAGCACCTTCAAATTTGCCAAGATGTTGTACCGTTCTACCACTTCTGGTTTCCACCTTGGTGCTACTTCTTCGGGTCCATGGTCTGGATATACTGGAATTAAGGGTCCTCACATG
>Pyrbe_004786
ATGGAAGAGGGTAAACAAGAGAAACAGATAAAACATTACAGTAGTTCTCAGAGTATACTTTTAGTGGGTGAGGGTGACTTCTCCTTCGCTGCCTGCTTAGCTAAAAAATTTGGCTCCGCTGCTAGTATGATTGCCACTTCTCTCGACTCCAAAGAATTGTTGTTCTCTAAGTACTTAAGTGCAAAGAGCAACGTGAAGGAGTTAGAAGACAGGGATTGCTTAGTACTGCATGACGTGGACGTCCACACCATGAGCCAAAACCCTCTCCTGATTCATAAACTATTTGATCGGATCGTGTTTAATTTTCCTCATGCTGGTTTCTTTCTTCGTGAACAGGACAAGTACCAAATTGAGCTTCATCAGAATTTGGTTAGAAATTACTTCAAGAGTGCGCATAAAATGCTGGCCAACTGTGGAGAGATTCATGTGACACACAAGACTGCATATCCTTTCAATGAATGGAAGATTGTAGAGTTGGCAGAAGAATTTGGGCTGCATTTGGTCGAGGAAGCAGAGTTCTCACTATGTGATTATCCAGGTTATTTAAACAGGAGAGGAAGTGGGATCAAATGCTCTATGGAGTTTCCTGTGGGAAAGTGTAGCACCTTCAAGTTTGCCAAGCAATCTGCAAATAATGACCCT
>Pyrbe_006046
ATGGGAAAAAAGGAAGAAGATTACAAGGAACAGAGGGAAGCAGACGTAGAAACAGAAGAAGAAGAAGAAGAAGAAGAAGACGAAGAAGAATCGGATTCAGAAGAGAAATGGAGAAAGCACTATTCGTCTGGGCAGAGGATATTGCTGGTGGGCGAAGGAGACTTCTCCTTCTCTCTTTCTTTGGCCACTCGCTTTGGATCTGCCCGCAACATGGTTGCCACTTCACTCGATTCCCAGGAGAAGATCGCTGGCAAGTACAGTAACGCCATAGAGAATGTAAGGAAGCTTGAAGAAAGGGGATGCATCGTGATTTACGGAGTGGACGCCCAGCTTATGAGCCAACACTTCTTCCTCGCCACTCAGAGGTTTGACCGCATCGTCTACAACTTCCCTCATGTTGGCTTTCTCTTCCGCGAGGATAGCTTCTGTCAGATCCAGTTGAACAAGAGATTGGTGAAGGGTTTCTTCAAAAATGCCAAATTACTCCTGAGAAAAGAGGGTGGAGGAGAGATTCACATAACCCACAAAGAGGGTCATCCTTACAACGAATGGGATTTGGTCAGGAAGGCACACAAGATTGGCCTGCAAATCGATCGATCTGTGCCCTTCTGCATGGACGACTATCCCGGCTACCACAACAAGAGAGGCCACGGCATCCATTCCGACGCCCCCTTCCACCTTGGCGATTGCACTACTTACATGTTCAAAATCAGGCTGCCT
>Pyrbe_029030
ATGGGTAAGAAACAGAGATGGATAGGACACTACTCTAGCTCTCATAAAATACTATTGGTTGGTGAGGGAGACTTCTCATTTTCTGCCTGTTTGGCTAGAGCATTTTGCTCCGCCGCGAACATGGTTGCTACGACTCTCGAATCGGAAGATACTATATTGGTTGAGCATGGCAGCAGTGAGGCACATTTGGAGGAGTTGGAGAGAAGAGGGTGCTTGGTGTTGTATGAAGTCAACGTATATGTCATGGACCGTCATCCCACACTTAGGTCTATGAAATTTGATGTTATCGTATTCAACTTTCCTCATGCAGGTCATTACCATCGGCTAGTCGAAACCGACGAGGAGCTTATAGAATTGCACAGACATTTGTTAAAAGCGTTTTTCAAAAGCGCCCGCGGGATGCTCAGCAAAGGTGGTGAAATTCATGTTTCACACAGGGTAGACTACCCGTATGATCAATGGAAGTTGAAGGAGCTTGCTGAGAAAGCAGGCCTGCTTTTGAAGGAGAAAGTGCGGTTCGACAAATCGGACTACCCTGGCTACCACAATAAGAGAGGTGGCGGCATCCAGAGCAACAAAATGTTTCCTCTAAAAAACAAGGAAAGTTACACCTTCAAATTCTCTCTCAAACATGCAAGTTCTGAAATTTCTGTTCGTGATTCGACAACCAGCATTGGTAGTGATGTCCCTTCACTACCTGGCTATCAGTGTTACCTTTGTCCTCCAGCTCCTCCAAGCCCACCCTTACGAGAGATTCTTAGGTCTGGCATCCAGACCACGAGCCGGTGCGAACCTAAGACACAAAACCCCCCGCATGACCCATCACCTCTTGTTTTGAGACCCATTACTAGCCCATGTAATGACCCCAACCCGCCCTCGCTCTCCATGGCCCACTGCCTCCGCGTTCCGGAGGAAAGAATTTCTCCACCCTTACCTCCTTCCTGGCAAGACGATGATGAACCTCCAGCTCCCCCAACCCCACGTCCTTCACGCCAAGTAGATGATGACAACGGCTGCTGCTCAATCCTTGGAGGCTGTTTGTTTGCAATTTTTTTGCTGATGGCCGGATACTGGACGCTCACCGCTTTAGGCAATTTTTTTTGTTACTGTCGAAAGCTGGAGGATTGCATGCAATATCTTACATTTAGTACCGGTTTAGGGCTGTTTTTCTTTTTTTCTAAAACACGTGGACGCTTAGTGATGTCTAATGAAACTTTCTACATTCCAATAACACCTTCGTCACGGTCTCTTAACCACACCCTGCAAACTTCGATCGCCATTTCAATGGAGGCCCTTACCCGCCTATCAAAACCCTCCTCCTCCTTCTCCTACCTTTCCGCCGTTTCATGCAAGTTCCTATACTCAGGCGCCGCCCTTGAGACTACCTCTCGCGGCACCTCGTCTTACGGACCCCAGCGTGTAGTGGGTCTTCCTGGGGTCGCCGTCCCCTTGCAGATT
>Pyrbe_043156
ATGGAAGTGTTTAGCTTTGAGAGAAGGATTAAGAATTACAGCAACTATCAGAATATACTGTTGGTCGGAGAGGGCGACTTCTCTTTTGCCGTTTGCTTAGCCAGAGCCTTTGGCTTCGCTGCCAACATGGTTGCCACTTCTCGTGACACCAGAGAGTCGTTAATGTTGGAGTATTCAAAAGCTATGAGTAATGTGGAGGAATTAGAGTCCAGGGAATGCACTGTATTGCATGAAGTGGATGTCCACTATATGAGCAAGCACCCTTGCTTGATCAACGTGCGCTTTGATCGCATAATATATAATTTTCCTCATGCCGGTTACTTGAAGGGTTCCCGTTCCTGTGAACGCGAAATGTACCAGATTTGGTATCATCAGGATTTGGTCAGGGGATTCTTCGAGAATGCAAGGGAAATGCTGACGAGAGTAGGAGAAATTCATGTGACACACAAGACAACATATCCTTTCAGTGAATGGAATATAGTGGATTTAGCTTATCAGGCTGGATTGATTTTGGTTCATAAAGAACCATTCTCGAAATGGGATTATCCAGGCTACGAAAATAAGAGAGGGGCTGGGATGTTTGACCAAACTTTTCCGGTTGGAATGTGTAGCACCTACAAATTTGCCAAGATGTTGGACCATTCTACCACTTCCGGTTTCCACCTTGGAACTACTTCTTCGGGTCCATGGCCTAGATATTGTGGAATTTGGGGTCCTCACATGGAACTG
>Pyrbe_043158
ATGGAAGAGGAGAAGAAGATTATGCACTACAGCAGCTCTCAGAAGATACTGTTAGTAGGTGAGGGCAACTTCTCTTTTGCTGCTTGCTTAGCCACTGCATTTGGCTCTGCAAACAACATTGTCGCCACTTCTCTCGACTCCAAAGAGTCATTTATGGAGAAGTACCCAGATGCAGTGAGGACATTGAAGAATTTAAAGGGAAAGGGATGTGTAGTATTGCATAAAGTGGATGTGGATACCATGATCCAACACCCTCTGCTAGCTGATAAACTATTTGATCGAATCGTCTTTAATTTCCCTCACGCGGGCTTCATCGGCATGGAAAGCCAGAGGTTTCAAATTGAGTTGCATCAAGATCTGGTCAAGCGGTTCTTCGCCACTGCGTCTGAAATGCTGACGGGAAGAGGAGAAGTTCATGTGACACACAAGACCGGTAATCCTTTCAGCAGATGGAACATAGTGAAGTTAGCAGAAGAGGTAGGGTTATATCTGGTTGAGGAAGCATCTTTCACGCGAGCGGATTATCCAGGTTATCTCAATAAGAAGGGAAGTGGGAGAAAATGCAACCGGACATTTCGTGTTGGACAGTGTAGTACCTACAAATTTGCCAAGCTACCACTTCAACTTCTGGTTCTTGATTCACCTTAT
>Pyrbe_043159
ATGGAAGAGGAGAAATGGATTATGCACTACAGCAGCTCTCAGAAGATACTGTTAGTAGGTGAGGGCAACTTTTCTTTTGCTGCTTCCTTGGCCACTGCATTTGGCTCTGCAAACAACGTTGTCGCCACTTCTCTCGACTCCAAAGAGTCATTTATGGAGAAGTACCCAGATGCAGTGAGGACATTGAAGAATTTAAAGCGAAAGGGATGTGTAGTATCGCATAAAGTGGATGTGGATACCATGATCCAACACCCTCTGCTGGCTGATAAACTATTTGATCGAATCGTCTTTAATTTCCCTCACGCGGGCTTCTTCGGAATGGAACACCAGAGGTTTCAAATTGAGTTGCATCAAGATCTGGTCAAGCGGTTCTTCACAGCTGCGTCTGAAATGCTGACGGGAAGAGGAGAAGTTCATGTGACACACAAGACCGGTAATCCTTTCAGCAGATGGAACATAGTGAAGTTAGCAGAAGAGGTAGGGTTATATCTGGTTGAGGAAGCACCTTTCACGCGAGCGGATTATCCAGGTTATCTCAATAAGAAAGGAAGTGGGAGAAAATGCAACCGGACATTTCGTGTTGGAAAGTGTAGTACCTACAAATTTGCCAAGCTACCTTCAACTTCTGGTTCT
>Pyrbe_054577
ATGGGTAAAAAAAAACAGAGACGGATAGGACACTACTCTAGCTCGCAGAAAATACTCTTGGTTGGTGAGGGAGACTTCTCATTTTCTGCCTGTTTGGCTAAAGCATTTCGCTCTGCCACGAACATGGTTGCTACGACTCTCAAATCCCAAGACACTTTGTTGACAGAGCATAGGAGCTGTGAGGAGCATTTGGAGGAGTTGAAAAAAAGAGGGTGCTTGGTGTTGTATGAAGTCAATGTATATGTCATGGACCGTCATCCCACACTTAAGTCCATGAAATTTGATGTTATCATATTCAACTTTCCTCACGCAGGACATTACCATCGGCTGTGCGAAAAAGACGAGGAGCTCATAGAATTGCACAGGCATTTGTCAAAGGCCTTCTTCAAAAGCGCCCGCGGGATGCTTAGCAAAGGTGGTGAAATTCATGTTTCACACATGGTAGGCTACCCGTATGATCAATGGAAGTTGAAGGAGCTTGCTGAGAAAGCAGGCCTGTTTTTGAAAGAGAAAGTGTGGTTCAACAAGTCAGACTACCCTGGTTACCACAGTAAGAGGGCTGGCGGCATCCAGAGCAACAAAATGTTTCGTCCGAATAAAAAAACATGTTACACCTTCAAATTTTCTCTGAATCAAACAAGTTCTAAACTTTCTGTTTGTAATCCCACAACCAGCATTGTAAGTGATGGCCCTTCACCACCTGGCTATCAGGGTTACCTTTGTCCTCCAGCTCCCCCAAGCCCCACACCCTCTCCCCGCCTAGACGATTATGAACCTCCGGCTGCTCCAAGCCCACCCTTACCCCCTTCCTGCCAAGACGATGATGACCCTCCAGCTGCCCCGACCCCGCCTTCACGCCAAGTTAATGAAGACATCGGCTGCTACTCAGTCCTTAGAGGCTGTTTGTGTGCAATTTTTCGCTGCTGGCCGGATATTGGACGCTCGCTGCTT
>Pyrbe_054578
ATGGAGAGGTGGATTGAGCACTACAACAGCTCTCAAGAGATACTGCTTGTTGGGGAAGGTGACTTCTCGTTTTCTGCTTGCTTGGCTCGAGCTTTTGGGTCTGCTACTAACATGGTGGCCACTTCTCTTGAATCCCAAGGTTCTTTGTTGGCAAAACACTGGAGCAGTTGGTCACATTTGGAAGAGTTGAGGAGGATGGGGTGCTTGGTGCTGCATGGAGTTGATGTGCATAAGATGGACCTCCATCCTGTCCTCAAATGGAGGGAATTTGATGTCATCATCTTCAACTTTCCTCATGCAGGTCATTACTCTTGGTTACGTGAAAAGGACTATGAGCTTATTCAAATGCACAGGGAGTTGCTGAAAGGATTTTTCGAAAGTGCCCGTTGCATGCTTAGCTATGGTGGGGAAATTCATGTTACAACCCGGGATGACTACCCCTATCACAGATGGAATGTGGAAGGACTTGCAGAGGAAGCTGGCCTGTTCTTGAGTGATAAAGTGATCTTCAATAAATCGGACTACCCTGGCTACCAGAATAAGAGAGGCGGCGACATCAAGGGCAACAAAACATTTCGTCTCCGAAATTGTTACACCTTCATATTTTCTGTGCCAGATGGGAGCACTTCTGATCAAATGTCTCTTTGCAGTGAAATAACCAGCAGTGGCAGTTATTATATGAACATG
>Pyrpy_N_01g0043.1
ATGGTTATTGAAACACTTCTAGCAGATCTGTTTAGTGTACTCTGGGTTGGCACCATATCGTGGTCGAGGCGAGAATTGGATAATGTTTACACTTCTCTCGAAAGAAATCTGCAACTAAGCAAATTGGAGAGGTGGTTCGAGCACTACAATGATTCCCAAGAGATACTGCTTGTTGGGAAAGGTGACTTTTTGTTTTCTGCTTACTTGGCTCGAGCTTTGGGGTCTACTATTAACATGGTATCCACTTCTTTTGAATCCCAAGGTACAGTTTTCAAATGGGTTCTTTGTTGGCAAAACACTGGAGTAGTTGGTCACATTTGGAAGAAT
>Pyrpy_N_05g1953.1
ATGGAAGTGTTTAGCTTTGAGAGAAGGATTAAGAATTACAGCAACTATCAGAATATACTGTTGGTCGGAGAGGGCGACTTCTCTTTTGCCGTTTGCTTAGCCAGAGCCTTTGGCTTCGCTGCCAACATGGTTGCCACTTCTCGTGACACCAGAGAGTCGTTAATGTTGGAGTATTCAAAAGCTATGAGTAATGTGGAGGAATTAGAGTCCAGGGAATGCACTGTATTGCATGAAGTGGATGTCCACTATATGAGAAAGCACCCTTGCTTGATCAACGTGCGCTTTGATCGCATAATATATAATTTTCCTCATGCCGGTTACTTGAAGGGTTCCCGTTCCTGTGAACGCGAAATGTATCATCAGGATTTGGTCAGGGGATTCTTCGAGAATGCAAGGGAAATGCTGACGAGAGTAGGAGAAATTCATGTGACACACAAGACAACATATCCTTTCAGTGAATGGAATATAGTGGATTTAGCTTATCAGGCTGGATTGATTTTGGTTCATAAAGAACCATTCTCGAAATGGGATTATCCAGGCTACGAAAATAAGAGAGGGGCTGGGATGTTTGACCAAACTTTTCCGGTTGGAATGTGTAGCACCTACAAATTTGCCAAGATGTTGGACCATTCTACCACTTCCGGTTTCCACCTTGGAACTACTTCTTCGGGTCCATGGCCTAGATATTGTGGAATTTGGGGTCCTCACATGGAACCACTGCACATGCTTTCAATGAATGGAAGATTAGTTGCAGAGTTGGCAGAAGAATTTGGGCTGCATTTGGTTGAGGAAGCAGAGCTCTTACGATGTGATTATCCAGAGACTCAAATGGAAGAGGAGAAGAAGATTATGCACTACAGCAGCTCTCAGAAGATACTGTTAGTAGGTGAGGGCAACTTCTCTTTTGCTGCTTGCTTAGCCACTGCATTTGGCTCTGCAAACAACATTGTCGCCACTTCTCTGGACTCCAAAGAGTCATTTATGGAGAAGTACCCAAATGCAGTGAGGAAATGGAAGAAGTTAAAGGGAAAGGGATGTGTAGTACTGCATGAAGTGGATGTGGATACCATGAGCCAACACCCTCTGCTAGCTGATAAACTATTTGATCGAATCGTCTTTAATTTCCCTCACGCGGGCTTCATCGGCATGGAAAGCCAGAGGTTTCAAATTGAGTTGCATCAAGATCTGGTCAAGCGGTTCTTCGCCACTGCGTCTGAAATGCTGACGGGAAGAGGAGAAGTTCATGTGACACACAAGACCAGTAATCCTTTCAGCAACTGGAACATAGTGAAGTTAGCAGAAGAGGTAGGGTTATATCTGGTTGAGGAGGCACCTTTCACGCGAGCGGATTATCCAGGTTATCTCAATAAGAAGGGAAGTGGGAGAAAATGCAACCGGACATTTCGTGTTGGACAGTGTAGTACCTACAAATTTGCCAAGCTACCACTTCAACTTCTGGTTCTTGATTCACCTTAT
>Pyrpy_N_05g1955.1
ATGGAAGAGGAGAAATGGATTATGCACTACAGCAGCTCTCAGAAGATACTGTTAGTAGGTGAGGGCAACTTTTCTTTTGCTGCTTCCTTGGCCACTGCATTTGGCTCTGCAAACAACGTTGTCGCCACTTCTCTCGACTCCAAAGAGTCATTTATGGAGAAGTACCCAGATGCAGTGAGGACATTGAAGAATTTAAAGGGAAAGGGATGTGTAGTATTGCATAAAGTGGATGTGGATACCATGATCCAACACCCTCTGCTAGCTGATAAACTATTTGATCGAATCGTCTTTAATTTCCCTCACGCGGGCTTCTTTGGAAGGGAACACCAGAGGTTGCATCAAGATCTGGTCAAGCGGTTCTTCACAGCTGCGTCTGAAATGCTGACGGGAAGAGGAGAAGTTCATGTGACACACAAGACCGGTAATCCTTTCAGCAGATGGAACATAGTGAAGTTAGCAGAAGAGGTAGGGTTATATCTGGTTGAGGAAGCACCTTTCACGCGAGCGGATTATCCAGGTTATCTCAATAAGAAAGGAAGTGGGAGAAAATGCAACCGGACATTTCGTGTTGGAAAGTGTAGTACCTACAAATTTGCCAAGCTACCACTTCAACTTCTGGTTCTTGATTCACCTTAT
>Pyrpy_N_09g1061.1
ATGGGTAAAAAAAAACAGAGACGGATAGGACACTACTCTAGCTCGCAGAAAATACTCTTGGTTGGTGAGGGAGACTTCTCATTTTCTGCCTGTTTGGCTAAAGCATTTCGCTCTGCCACGAACATGGTTGCTACGACTCTCAAATCCCAAGACACTTTGTTGACAGAGCATAGGAGCTGTGAGGAGCATTTGGAGGAGTTGAAAAAAAGAGGGTGCTTGGTGTTGTATGAAGTCAATGTATATGTCATGGACCGTCATCCCACACTTAAGTCCATGAAATTTGATGTTATCATATTCAACTTTCCTCACGCAGGACATTACCATCGGCTGTGCGAAAAAGACGAGGAGCTCATAGACTTCAATGGAGCTAGATTGCACAGGCATTTGTCAAAGGCCTTCTTCAAAAGCGCCCGCGGGATGCTTAGCAAAGGTGGTGAAATTCATGTTTCACACATGGTAGGCTACCCGTATGATCAATGGAAGTTGAAGGAGCTTGCTGAGAAAGCAGGCCTGTTTTTGAAAGAGAAAGTGTGGTTCAACAAGTCAGACTACCCTGGTTACCACAGTAAGAGGGCTGGCGGCATCCAGAGCAACAAAATGTTTCGTCCGAATAAAAAAACATGTTACACCTTCAAATTTTCTCTGAATCAAACAAGTTCTGAACTTTCTGTTTGTAATCCCACAACCAGCATTGTAAGTGATGGCCCTTCACCACCTGGCTATCAGGGTTACCTTTGTCCTCCAGCTCCCCCAAGCCCCACACCCTCTCCCCGCCTAGACGATTATGAACCTCCGGCTGCTCCAAGCCCACCCTTACCCCCTTCCTGCCAAGACGATGATGACCCTCCAGCTGCCCCGACCCCGCCTTCACGCCAAGTTAATGAAGACATCGGCTGCTACTCAGTCCTTAGAGGCTGGTATGTGCATGCTGTCCTTCTTTTACTACCCTTACTAGCTTTCAATTGCAAT
>Pyrpy_N_09g1062.1
ATGGAGAGGTGGATTGAGCACTACAACAGCTCTCAAGAGATACTGCTTGTTGGGGAAGGTAACTTCTCGTTTTCTGCTTGCTTGGCCCGAGCTTTTGGGTCTGCTACTAACATGGTGGCCACTTCTCTTGAATCCCAAGGTTCTTTGTTGGCAAAACACTGGAGTAGTTGGTCACATTTGGAAGAGTTGAGGAGGATGGGGTGCTTGGTGCTGCATGGAGTTGATGTGCATAAGATGGACCTCCATCCTGTCCTCAAATGGAGGGAATTTGATGTCATCATCTTCAACTTTCCTCATGCAGGTCATTACTCTTGGTTACGTGAAAAGGACTATGAGCTTATTCAAATGCACAGGGAGTTGCTGAAAGGATTTTTCGAAAGTGCCCGTTGCATGCTTAGCTATGGTGGGGAAATTCATGTTACAACCCGGGATGACTACCCCTATCACAGATGGAATGTGGAAGGAATTGCAGAGGAAGCTGGCCTGATCTTGAGTGATAAAGTGATCTTCAATAAATCGGACTACCCTGGCTACCAGAATAAGAGAGGCGGCGACATCAAGGGCAACAAAACATTTCGTCTCCGAAATTGTTACACCTTCATATTTTCTGTGCCAGATGGGAGCACTTCTGATCAAATGTCTCTTTGCAGTGAAATAACCAGCAGTGGCAGTTATTATATGAACATAATGGGGAAAAAACAGAGACGGATAGGACACTACTCCAGCTCGCAGAAAATACTCTTGGTTAGTGAGATAGACTTCTCATTTTCTGCCTGTTTGGCTAAAGCATTTCGCCCTGCCACGAACATGGTTGCTACGACTCTCAATCCCAAGTTGAAGGAGCTTGCTGAGAAAGCAGGCCTGTTTTTGAAAGAGAAGGTGTGGTTCAACAAGTCAGACTACCCTGGTTACAACAGTAAGAGGGGTGGCGGCATCCAGAGCAACAAAATGTTTCTTTGTAATCCCACTACCAGCATTGTTAGTGATGGCCCTTCACCACCTGGCTATCAGGGTTACCTTTGTCCTCCAGCTCCCCCAAGCCCGACACCCTCTCCCCGCCTAGACGATTATGACCCTCCAGCTCCTCCAAGCCCGCCCTTACCCCCTTCCTTCCAAGAGGATGATGACCCTCTAGCTCCCCCGACCCCACCTTCACGCCAAGTTGATGAAGACATCGGCTGCTACTCGGTCCTT
>Pyrpy_N_10g0978.1
CTTGGAGAAAAGATCAAGCATTGCAACAGCTCCCAGAAGATACTCTTAGTCGGAGAAGGAGACTTCTCCTTTGCAGTTTGCTTAGCCAGAACTATTGGTTTCGCTACCAAGATAGTTGTAACTTCTCTTGACTCCGAAGCTATGAGCAACCTGAATGAATTGAAGACCAAGGTATGCTTAACAGTGCATGGTGGTAATGTCAACACCACCATGAGCCAACACCCTTTCCAATCAATCAACAGTTTGACTGCATTGTCCATAATTTTCCTCACGCTGGTTACGCCCATGGTTCCTCTTCTTCCGAACGCAGCGGCTTCCAAATTATATGTAAGT
>Pyrpy_N_10g0979.1
ATGGAATTGTTTAGCTTGGAGAAAAGGATCACGCATTACAGCAGGTCCCAGAAGATACTCTTAGTCGGAGAAGGAGACTTGTCCTTTCCAGTTTGCTTAGCCAGAACATTTGGTTCCGCTACCAGCATGGTTGCAACTTCTCTGGACTCCGAAGTTACTTTGATGATGGATTATTCGAAAGCTACGAGCAACCTGAATGAATTGAAGGCCAGGGGATGCTCAACATTGCTTGGTGTGAATGTCAACACCATGAGCCAACACCCTTTCCTATTTACAACATCGTATCCTTTCAGTGAGTGGAAATTGGTGAAGTTAGCAGAAGCTGCTGGATTATATTTGGGCAATGAAGCAAGCTTCTCGAAATGGGATTGTCCGGCTCAGAAAATGGGGAAATTGAAGATGAAAAAAAGGTTAAAGAAATGTGAGAAATCTCGAGTGAAAAAGAACAAAACCGAGGCAGCGTTTGGCTGGGGTGTAGAAATGAAGATTAAGCATTACAGCAGCTTTCACAAGATACTGTTAGTGGGAGAAGGAGACTTCTCTTTTGCGCCTTGTTTGGCCACAAGTTTTGGGTCAGCTAGTAACATGGTTGCAACTTCTCTCGACTCACGAGGAGTTGAAGCTGAAGTATTCAAAAGCTATGAAAAGCTTGATGGAATTGGAGAACATGGGATGCAAAATATTCCATGGGGTAGATGTACACACCATGCTCCACCACCCTCAACTTACCAGGATGGAGTTGCATCAAAATTTGGTGAAGGGGTACTTCAAGAGCTCAAGGGACATGCTGACCAGAAGTGGAGAAATTCATGTGACACACAAGACGTCAGAGGTGCAGGGAAATGTGATGCATATTTTCACGTTGGAGAGGCGAGCACCTTCAGATTTGCCAAGCGCTTGTACCCTCCTGCTGCTTCCAGTTTCCGGCCCGGAGCTTTGACAAGGCAAAACAATGCTGAGAAAGTAGCAGAAGAAGAAGAGAATCAC
>Pyrpy_N_10g0980.1
ATGGAAGTGCTTAGGTTTGAGAAAAGGATTAAGAATTACAGCAGCTATCAGAAGATACTGTTAGTGGGAGAAGGAGACTTCTCTTTTGCCGTTTGCTTAGCCAGAGCTTTTGGCTTCGCTGTCAACATGGTTGCCACTTCTCTTGACTCCAGAGAGTCGTTAATGGTGAATTATTCAAAAGCTATAAGCAATGTGAAGGAATTAGAGTCCAGGGGATGCATTGTTTTGCATGAGGTAGATGTCCACAGCATGAGCAGGCACCCTTTCCTGATTAGTGTACGCTTTGATCGCATAATCTATAATTTTCCTCACGCCGGTTACTTGCATGGCTCCCGTTCTTGTGAACGCAACATGTTTCATCAGGATTTGGTCAGGGGATTCTTTGAGAATGCAAGGCAAATGCTGACCGGAGAAGGAGAAATTCATGTGACACACAAGACAACATTTCCTTTCAGTGAATGGAAAATAGTGGAGTTAGCTTATATGGCTGGATTATATTTGGTTCATGAAGAACAATTCTCGATATGGGATTACCCAGGTTATGAAAATAAGAGAGGAGCTGGGATGTCTGATCAAACTTTTCCTATTGGAATGTGTAGCACCTTCAAATTTGCCAACATGTTGTACCGTTCTACCACTTCTGGTTTCCACCTTGGTGCTACTTCTTCGGAATTGTTGTTCTTTAAGTATTTAAGTGCAAAGAGCAACGTGAAGGAGTTAGCAGACAGGGATTGCTTAGTACTGCATGACGTGGACGTCCACACCATGAGCCAAAACCCTCTCCTGATTCATAAGCTATTTGACCGGATCAATTTGGTTAGAAATTACTTCAAGAGTGCGCATAAAATGCTGGCCAACTGTGGAGAGATTCATGTGACACACAAGACTACATATCCTTTCAATGAATGGAAGATTGTAGAGTTGGCAGAAGAATTTGGGCTGCATTTGGTCGAGGAAGCAGAGTTCTCACTATGTGATTATCCAGGTTATTTAAACAAGAGAGGAAGTGGGATCAAATGCTCTATGGAGTTTCCTGTGGGAAAGTGTAGCACCTTCAAGTTTGCCAAGCAATCTGCAAATAATGACCCT
>Pyrpy_N_10g0982.1
ATGGTTGCAAATTCTCTCGACTCACGAGAGGAGTTGAAGGTGAAGTATTCAAAAGCTATGAAAAACTTGATGGAATTGGAGAACATGGGATGCAAAATATTCCATGGGGTAGATGTACACACCATGCTCCCCCACCCTCGACTTACCAGGATGGAGTTTTATCAGATCATATTTAATTTTCCTCATGTTGGATATTCGAATTTTCGTTGTTCATCGGAGAAAAAGAAGCACCACCTTTTGTTGCATCAAAGTTTGGTGAAGGGGTACTTCAAGAGTTCAAGGGAGATGCTGACCAGAAGTGGAGAAATTCATGTGACGCTCAAGACATCATATCCTTACACTGAGTGGGAAATAGAGAATTTAGCAGAAGAGGCTGGCTTATTTTTGGTTAAAGAAGAAAAAGAGTTCTCAATAGGGGACTATCCAGGTTACTTAAACAAGAGAGGTGCAGGGAAATGTGATGCATATTTTCACGTTGGAGAGGCGAGCACCTTCAGATTTGCCAAGCGTTTGTACTCTCCCGCTGCTTCAAGTTTCCGGCCTGGAGCTTTGAGTATTAGTACGTGGTCTGATGACATGGTCGATATGGCTTGCACTTATCTGGAGAGCTTAGAGATGAAAACATCAAAGAAGGGATACAAAATTTGGAGATCTGTC
>Pyrpy_N_10g0983.1
ATGGAAGTGTTTGGCTTTGAGAAAAGGATTAAGAATTACAGCAGCTACCAGAAAATACTGTTAGTGGGAGAAGGAGACTTCTCTTTTGCCGTTTGCTTAGCCAGAGCTTTTGGCTCTGCTTTCAACATGGTTGCCACTTCTCTTGACTCCAGAGAGTCGTTAATGGTGAATTATTCAAAAGCTATGAGCAATGTGAAGGAATTAGAGTCCATGGGATGCATTGTATTGCATGAGGTGGATGTCCATAGCATGAGCAGGCACCCTTTCCTGATTAGTGTACGCTTTGATCGCATAATCTATAATTTTCCTCACGCCGGTTACTTGCATGGCTCTGAACGCAACAAGTTACAGATTTGGTTTCATCAGCATTTGGTCAGGGGATTCTTTGAGAATGCAAGGGAAATGCTGACCGGAGTAGGAGAAATTCATGTGACACACAAGACAACATTTCCTTTCAGTGAATGGAAAATAGTGGAGTTAGCTTATATGGCTGGATTATATTTGGTTCATGAAGAACAATTCTTGATATGGGATTATCCAGGTTATGAAAATAAGAGAGGAGCTGGGATGTGTGATCAAACTTTTCCTATTGGAAGGTCTAGCACCTTCAAATTTGCCAGAATGTTATTGTTGTACCGTTCTACCACTTCTGGTTTCCACCTTGGCGCTACTTCTTCGGGTCCAGGGTCTGGATGGGATACGTGTCCTCCCATGCAACTG
>Pyrpy_N_10g0984.1
ATGTACTACAGCAGCTCTCACAAGATACTGTTAGTAGGTGAGGGCAACTTCTCTTTTGCCGCTTGCTTAGCCACTGCATTTGCCTCTGCAAACAACCTTGTAGCCACTTCTCTCGACTCCAAAGAGTCATTTATGGAGAAGTACCCAAATGCAGTGAGGACTTTGAACGAGTTAGAGGGAAAGGGATGTGTAGTATTGCATGAAGTGGATGTAGATACCATGAGCCAACACCCTCTGCTAGCTGATAAACTATTTGATCGAATCGTCTTTAATTTTCCTCATGCGGGTTTCATCGGGATGGAAAACCAGAGGTTGCATCAAGATTTGGTCAGGCGATTCTTCACCACTGCGTGTGAAATGCTGACGGCAAGAGGAGAAGTTCATGTGACTCACAAGACCGCTCATCCTTTCGGCAACTGGAACATTGTGAAGTTAGCAGAAGAGGTAGGGTTATACCTGGTTGAGGAAGCACCTTTCACGCGAGATGATTATCCAGGTTATCTCAATAAGAAAGGAAGCGGGAGAAAATGCAACCGGACATTTCGTGTTGGACAGTGTAGTACTTACAAATTTGCCAAGCTACCTCTTCAACTTCTGGTTCTTGGTTCACCTTCT
>Pyrpy_N_10g2145.1
ATGGGAAAAAAGGAAGAAGATTACAAGGAACAGAGGGAAGCAGACGTAGAAACAGAAGAAGAAGAAGAAGAAGAAGAAGAATCGGATTCAGAAGAGAAATGGAGAAAGCACTATTCGTCTGGGCAGAGGATATTGCTGGTGGGCGAAGGAGACTTCTCCTTCTCTCTTTCTTTGGCCACTCGCTTTGGATCTGCCCGCAACATGGTTGCCACTTCTCTCGATTCCCAGGAGAAGATTGCTGGCAAGTACAGTAACGCCATAGAGAATGTAAGGAAGCTTGAAGAAAGGGGATGCATCGTGATTTACGGAGTGGACGCCCAGCTTATGAGCCAACACTTCTTCCTCGCCACTCAGAGGTTTGACCGCATCGTCTACAACTTCCCTCATGTTGGCTTTCTCTTCCGCGAGGATAGCTTCTGTCAGATCCAGTTGAACAAGAGATTGGTGAAGGGTTTCTTCAAAAATGCCAAATTACTCCTGAGAAAAGAGGGTGGAGGAGAGATTCACATAACCCACAAAGAGGGTCATCCTTACAACGAATGGGATTTGGTCAGGAAGGCACACAAGATTGGCCTGCAAATCGATCGATCTGTGCCCTTCTGCATGGACGACTATCCCGGCTACCACAACAAGAGAGGCCACGGCATCGATTCCGACGCCCCCTTCCACCTTGGCGATTGCACTACTTACATGTTCAAAATCAGGCTGCCT
>Pyrpy_N_17g1056.1
ATGGGTAAGAAACAGAGATGGATAGGACACTACTCTAGCTCTCATAAAATACTCTTGGTTGGTGAGGGAGACTTCTCATTTTCTGCCTGTTTGGCTAGAGCATTTTGCTCCGCCGCGAACATGGTTGCTACGACTCTCGAATCGGAAGATACTATATTGGTTGAGCATGGCAGCAGTGAGGCACATTTGGAGGAGTTGGAGAGAAGAGGGTGCTTGGTGTTGTATGAAGTCAACGTATATGTCATGGACCGTCATCCCACACTTAGGTCTATGAAATTTGATGTTATCATATTCAACTTTCCTCATGCAGGTCATTACCATCGGCTAGTCGAAACCGACGAGGAGCTTATAGACTTCAATGGAGCTAGATTGCACAGACATTTGTTAAAAGCGTTTTTCAAAAGCGCCCGCGGGATGCTCAGCAAGGGTGGTGAAATTCATGTTTCACACAGGGTAGACTACCCGTATGATCAATGGAAGTTGAAGGAGCTTGCTGAGAAAGCAGGCCTGTTTTTGAAGGAGAAAGTGCGGTTCGACAAATCGGACTACCCTGGCTACCACAATAAGAGAGGTGGCGGCATCCAGAGCAACAAAATGTTTCCTCTAAAAAACAAGGAAAGTTACACCTTCAAATTCTCTCTCAAACATGCAAGTTCTGAAATTTCTGTTTGTGATTCGACAACCAGCATTGTTAGTGATGTCCCTTCACTACCTGGCTATCAGTGTTACCTTTGTCCTCCAGCTCCTCCAAGCCCATCCTTACGAGAGATTCTTAGGTCTGGCGTCCAGACCACGAGCCGGTGCGAACCTAAGACACAAAACCCCCCGCATGACCCGTCAACTCTTGTTTTGAGACCCACCACTAGCCCATGTAATGACCCCAACCCGCCCTCGCTCTCCATGGCCCACTGCCTCCGGGTTCCGGAGGAAAGAATTTCTCCACCCTTACCTCCTTCCTGCCAAGACGATGATGACCCCCAGCTCCCCCAACCCCACATCCTTCACGCCAAG
>Rosch_v2.0_Chr2g0155291
ATGGAGCGGTGGATTGAGCACTACTCTAGCTCACAGCAGATACTGCTGGTTGGGGAAGGCGACTTCTCATTCTCTGCCTGCTTGGCTCGAGCTTTTGGTTGCGCTCCTAACATGGTCGCTACTTCTCTCGACTCCCAAGAATCTCTGTGGGAAAAGCATTGGAGCTGTGTGTCACACTTGGATGAGTTGAGGGGGAGAGGATGCCTAGTGTTGCATGATGTGAATGTGCATGACATGGACCTCCATTACATCCTGAAATGGAAGAAATTTGATGTTATCATCTTCAACTTTCCTCATGCAGGGCATTACCCTTGGCTCCGAGAGAGAGATAATCAGCTCATTCAGATGCACAGGCAATTGCTTAGTGGGTTTTTTGCAAGCGCCCGAGTGGTGCTTCGCTCTGGTGGTCAAATTCATGTGACAACCAGGGATGACTACCCATATAACATATGGAATGTGGAGGAACTTGCCGCTCAAGCAGGCCTGGTTTTGAGAGAGAAAGTGTGGTTCGAAAAGTCTGACTACCCTGGCTATCACAATAAGAGAGGCGGTGGCATTGACAGCAACAAGAAATTTCCACTGGGAGAGAGCTACACCTTCAAGTTTGTAGCTAAAACTTATTATATGTAT
>Rosch_v2.0_Chr5g0000261
ATGGGAAGAGAAGACGAAGAAGAAGAAGAAGAAGAAGAAGAAGAATACCAACAAGAAAGGGAAACTGATGATGATGATGATGAATCTTCAGCTTCAGAGGAAGAGGAAGAATCAGAATCGGAAGAGAAATGGAGAAAGCACTACTCATCCAGGCATAGGATATTGTTGGTCGGAGAAGGAGACTTCTCCTTCTCTGTGTCTTTAGCCACACACTTCGGATCAGCGCGCAACATGGTCGCCACCTCTCTCGATTCCCAGGAGAAGATATGTAGCAAGTACAGTAACGCAATAGCGAATGTGAGGGAGCTTGAAGAAAGGGGATGCTTAGTGCTCTACGGAGTTGACGCCAAGACCATGAGTCAACACTACTTCCTCAGCACTCAGAGGTTCGACAGAATTGTCTACAACTTCCCTCATGTCGGCTTTCTCTTCCGGGAGGATAGCTACTGCCAGATCCAGTTGAACAAGAGATTGGTCAAGGGTTTTCTCAGGAATGCTAAACTTCTTTTGAAAAAAGAGGGAGGGCAGATTCATATCTCTCACAAAGAAGGCCATCCTTACAACAAATGGGATTTAGTGAAGAAAGCACACAAGATTGGAGGACTCGTTCTGACCCAATCTGTGCCCTTCTGCAAGGATGACTATCCTGGATATGACAACAAGAGAGCCCATGGTACCCTTTCCGATGCCTCTTTCCACCTTGGGGATTGCACTACTTACATGTTTAGCCTTGCT
>Rosch_v2.0_Chr5g0024361
ATGGAAGTCTTTGGGTTTGAGAAGCGTATCAAGCACTACACCAACTATCAGAGAATACTCTTGGTCGGAGAAGGAGACTTCTCCTTTGCCGTTTCGTTAGCCAGAGCTTTCGGCTCTTCCACCGAGATGGTCGCTACTTCTCTCGACACCAGAGAGTCATTGAGGGAGAAGTATTCAAAGGCTATGAGCAATGTGATGGAATTGGAGAACAGGGGATGCAGAGTACTTCTTGAAGTGGATGTGCACAGAATGAGCCAACACCCTTTTCTGAGTTGTTTTCGGTTTGATCGAATAATCTACAATTTTCCTCATGCCGGTTACTTGCACGGTCAATCATCATCCGAGCACAACCAGTTTCAAATTTGGTTCCATCAGGATTTGGTGAGGGGATTCTTCAAGAATGCGCGTGAAATGCTTACCGAAATAGGAGAAATTCATGTGACACACAAGACAACATATCCTTTCAGTCGATGGGAAATAGTGAAGTTAGCAGAAGAGGTTGGGTTGTATTTGCTTCAGGAAGAAAAATTCTCAAAATGGGATTATCCAGGTTATGAAAATAAGAGAGGAGCTGGGTTATGTGATCAAACTTTTCCTGTTGGAGAATGTAGCACCTTCAAATTTGCCAAGCTATTGTACCATTCTACCCCTTCCAGTTACTGCATTGACTTGGTTCGGGCGTACGGTCAGGATTCT
>Rosch_v2.0_Chr5g0024391
ATGGATTTGTCTTTCTTAGAGAGACTAGCTAAGCAGTTTGACAGAGTAGTTAAACAGTTTGAGAGACTCCCTAAGCAGTTTGGGAGACTGTTTAAACAGTTTGAGAGACTGGCTAAGCAGTTTGGAAGACTGGTTAAACAGTTTGAGAGTCTGGCTACGCAATTTGATAGAGTGTTTAAACAGTTTGAGAGACTCGCTAAGCAGTTTGAAAGACCGGTTAAACGGTTTGAGAGACTCGTTAAGAGGTTTGAGAGACTATTTAAACAGTTAGAGGGAGGAAGGATTAATCACTATAGCAGGTCCCAGAAGATACTGTTAGTGGGAGAGGGGGACTTTTCTTTTGCTCTTTGCTTGGCCAGAGCTTTCGGCTCTGCTGACAACATGGTTGCTACTTCTCTCGACTCCAAAGGGTCCTTAATGACGAACTACTCAAAAGCTATGACCAACTTGCTGGAATTAGAAGGCAGGGAATGCAAGATATTTCATAAAGTCGATGCCCGTGTCATGCGTTATCATCCTTACCTTCTCTTCATGAGGTTCCATAAGAATTTGGTCAGGAGGTTCTTCATTAGTGCACGTGAAATGCTGACTACAGATGGAGAAATTCATGTGACGCACAAGACAACATATCCTTTTAGTGAGTGGAAATTAGTGAAAATAGCAGAAGATGTTGGGTTGTATCTGGTTGGTGAAGAAAGGTTCTCACTATTTGATTATCCCGGCTATGAAAATAAGAGAGGAGCTGGGATCTGTGATCAAACTTTTCCGGTGGGAATGTCTAGCACCTTCAGATTCGCCAAGAACTACTTGTACTGT
>Rosch_v2.0_Chr5g0024431
ATGGAAGTCTTTGGGTTTGAGAAGCGTATCAAGCACTACACCAACTATCAGAGAATACTCTTGGTCGGAGAAGGGGACTTCTCCTTTGCCGTTTCCTTAGCCAGAGCTTTCGGCTCTTCCACCAAGATGATCGCTACTTCTCTCGACACCAGAGGGGAGCTGATCAAATATTCAAAAGCTATGAGCAATTTGAGGGAGTTGGAGAGCAGAGGATGCCAAATTTTGCATGGGGTGGATGTCAACACCATGCTCCATCACCCTGAACTTATTAACAAACAGTTTGATCGAATAATTTATAACTTTCCTCATGCTGGTTACTTAAAAGGCCGCCGTCATTCATCAGAAAAGAATAAGTCCCAAATTTTGTTGCATCAGAGTTTGGTGAGGGGATACTTCATGAACTCACGGGAGATGCTGACTAAAAATGGAGAAATTCATGTCACACACAAGACATCATATCCTTTTAGTGAGTGGGAAATAGTGGAGTTAGCAGAGGAGGCTGAGTTATTCTTGGTTAAAGAAGAAGAGTTTTACAAACTGGATTATCTGGGATATGAAAACAAGAGAGGAGATGGGATTTGCGATGAGTCATTCCCGGTTGGGAAGTCTAGCACCTTCATCTTCGCCAAGCGGTTGTACCCTAATAGGAGGTTCCACCCAGGTACTTTGAGTATCAGTACATGGCCTGCTGATATAATAGATATGGCTTGCACCTATTTAGATAGCTTGGAGATGAAGAAATCCAACCGCGGCCATAAAGCC
>Rosch_v2.0_Chr5g0024451
ATGGACTTGAATTCTGATGAGCTTCTCTCTTGCCTTCTAATGGAAGTCCTTGGGTTTGAGAAGCGTATCAAGCACTACACCAACTATCAGAGAATACTCTTGGTCGGAGAAGGAGACTTCTCCTTTGCCGTTTCCTTAGCCAGAGCTTTCGGCTCTTCTAGAAACATGGTAGCCACTTCTCTCGACGACAGAGAGTCATTGATGAGAAAGTATTCAAAGGCTATGAGCAATGTGATGGAATTGGAGAACAGGGGATGCGTAGTACTTCATGAAGTGGATGTGCACGGAATGAGCCAACACCCTTTTCTGAGTTGTATTCGGTTTGATCGAATAATCTACAATTTTCCTCATGCCGGCTACTTGCGTGGTCCATTATCATCCGAGTACAATCAGTTTCAAATTTGGTTCCATCAGGATTTGGTGAGGGGATTCTTCAAGAATGCGCGTGAAATGCTTACCGAAATAGGAGAAATTCATGTGACACACAAGACAACATATCCTTTCAGTCGATGGGAAATAGTGAAGTTAGCAGAAGAGGTTGGGTTGTATTTGCTTCAGGAAGAAAAGTTCTCAAAATGGGATTATCCAGGTTATGAAAATAAGAGAGGAGCTGGGTTATGTGATCAAACTTTTCCTGTTGGAGAATGTAGCACCTTCAAATTTGGGAAGATATTGTACCATTCTACCCCTTCCAGTTACTATATTGACTTGGTTCGGGCTTACGGTCAGGATTCTCGAACTAACGGTCCTTACATGCACCACTGCCATTCTTTTATA
>Rosch_v2.0_Chr5g0024471
ATGGAAGTCTTTGGGTTTGAGAAGCGTATCAAGCACTACACCAGCTATCAGACAATACTCTTGGTCAGAGAAGGAGACTTCTCCTTTGCCGTTGCCTTAGCCAGAGCTTTCGGCTCTTCCACCAAGATGATCGCTACTTCTCTCGACACCAGAGAGTCATTGAGGGAGAAGTATTCAAAGGCTATGAGCAATGTGATGGAATTGGAGAACAGGGGATGCAGAGTACTTCATGAAGTGGATGTGCACAGAATGAGCCAACACCCTTTTCTGAGTTGTATTCGGTTTGATCGAATAATCTACAATTTTCCTCATGCCGGTTACTTGCACGGTCAATCATCATCCGAGCACAACCAGTCTCAAATTTGGTTCCATCAGGATTTGGTGAGGGGATTCTTCAAGAATGCGCGTGAAATGCTTACCGAAATAGGAGAAATTCATGTGACACACAAGACAACATATCCTTTCAGTCGATGGGAAATAGTTAAGTTAGCAGAAGAGGATGGGTTGTATTTGCTTCAGGAAGAAAAGTTCTCAAAATGGGATTACCCAGGTTATGAAAATAAGAGAGGAGCTGGGTTATGTGATCAAACTTTTCCTGTTGGAGAATGTAGCACCTTCAAATTTGGGAAGCTATTGTACCATTCTACCCCTTCCAGTTACTACATTGACTTGGTTCGGGCTTACGGTCAGGATTCTCGAAATAACGGTCCTTACATGCACCACTGGTTAATACACCCAATGGGC
>Rosch_v2.0_Chr5g0024481
ATGGAGTTAGATGTGCATACTATGAACCAACACCCCCAACTTATTTACAGGAGGTTTGATTGTACAATCTATAATTTTCCTCATGCAGGTTACTTGAGAGGTTCTTTTTCATCAGAAAGCGATAAATCTCAAATTCTTGCACATAAGAACTTGGTCAAGGGATACTTCATGAGTGCACATCAAATGCTGTGTAGCCGTGGACAAATTCATGTGACACACAAGACAAAATTTCCTTTTACAGAGTGGGAAATAGTGAATTTGGCAAAGGTGGCTGGGTTATATCTGGTTGAAGAAGAAACATTCTACCCATGGCAATATCCAGGTTACGTAAATAAACGAGGAGCTGGGAACTGCGATGAAAGCTTTAGACTTGGAATGTCTAGCACCTTCAAATTTGCTAAGTAC
>Rosch_v2.0_Chr5g0024501
ATGGAAGAGGCTATAGCAGATACTAAACGAGAGAAAAGGATTATGCATTACAGCAGCAATCAGAAGATACTGTTAGTGGGTGAGGGCAACTTCTCTTTTGCTGCTTGTTTAGCCAAAGAGTTTGGTTCAGCGAAGAACATGGTTGCTTCTTCTCTTGACTCCAAAGGTAATAAGAATGTGTCAGTAATGATTAGATACTCAAATGCAGCACCAAGCAACTTGAAGGAATTAGAGGACATGGGATGTGTAATCTTGCATGAGGTGGATGTCCACACCATGAGACAGCACCCTCTTCTAGTTAATCAACTGTTTGATCGCGTAGTCTTTAACTTTCCTCATGCTGGCTTTATTTTCATGGAAAATCAGATGAGCCAGATCAAGTTGCATCAGGATTTAATGAGAGGATTCTTCACCAGTGCATGTGAAATGCTGAAAGAAAGTGGAGAAGTTCATGTGACTCACAAGACATCACATCCATTCAGTAAGTGGGAGATAGTGAAATTAGCAGAAGAGACCGGGTTATATCTGGTTGAGGAAGCATCGTTTACAAGAGGGGATTATCCTGGTTATTTAAACAAGAGAGGGAGTGGGAAGAAATGCAACCGTACATTTCCTGTTGGACAATGTAGCACCTACAAATTTGCCAAGCTGCCGCTTCTTGAATTTTCATTCACAACATTATATGATCATGTAAATAGAAAA
>Rosch_v2.0_Chr5g0024511
ATGGAAAAGGCTATTGCAGATACTAAACAAGAGAAACGGATTATGCATTACAGCAGCAATCAGAAGATACTGTTAGTGGGTGAAGGCAATTTCTCTTTTGCTTCTTGTTTAGCTAAAGTATTTGGCTCTGCTAAGAACATGGTTGCCACTTCCCGCGAATCCAGAGAGTCAGTATTGGCCCAGTATTCAGATGCAGCACCAAGAAACTTGACAGAATTGGAGTACATGGGATGTGATATACTGCATGAGGTGGATGTACACACCATGAGGCAACACCCTTTCTTAATCGATCAACTGTTTGATCGGATAGTCTTCAACTTTCCTCATGCTGGTTTCGTTTTTATGGAAAGCAAGAAGAAGAAAACCAAGTATTTTATGGAAAACAGCAAGAGGCAAATCAAGTTGCATCAGGATTTGGTGAGGAGATTCTTCGCCAGCGCATGTGAGATGCTGAAAGAAAGTGGAGAAGTTCATGTCACTCACAAGACCGCATATCCATTCAGTGAGTGGGAGATAGTGAAATTAGCAGGAGAGGCTGGGTTATATCTGGTTGAGGAAGCATCGTTTTCAAGAGAGGATTATCCCGGTTATTTAAACAAGAGAGGAAGTGGGAAGAAATGCAACCGCACATTTCCTGTTGGACAATGTAGCACCTACAAATTTGCCAAGCTGCCGCTTCTTGAATTTTCATTCACAACAATAAAGATCATG
>Rubch_LG03.1400
ATGAATAAGGATGGCAAGTTAGAGGGACTGATGAAGGAGTTAGAGAGACTGAAGAAGGAGTTAGAGAGATTGGTTAAGCTTTTACAGAGAGTGACACTTGCTAAGCAGTTAGCGAGACTGGTTAAGCTGTTTAATAGACTGGTTAAGAAGTTTGAGAGACTGTTTAAGCAGTTTGAGAGACTGGGTAAGCAGTTAAACGAAGGGAGGATTAAGCATTATAGCAGCTCCCAGAAGATACTGTTAGTGGGAGAGGGAGACTTCTCTTTTGCTCTTTGCTTGGCCACAGCTTTCGGCTCTGCTGAAAACATGGTTGCTACTTCTCTGGACTCCAGAGGGTCATTGATGAGGAACTACTCAAAAGCTATGACCAATTTGCTTGAATTAGAAACCAGGGGATGCAAGATATTTCATGAAGTAGATGCCTGCGTCATGAGTTATCATTCTAACCTATTTTTCATGAGGTTTGATCGCATAATCTATAATTTCCCACATGCAGGTTACATGAACGGTTCCTCTTCATCTGAACGAAGCGACGCTCAAATTTGGTGCCACCAGAATTTGGTCAGGCATTTCTTCATTAGTGCACTTGAAATGCTAACTACAGATGGAGAAATTCATGTGACACACAAGACATCATTTCCTTTTAGCGAGTGGAAAATAGTGAAGATAGCAGAAGATGTTGGGTTGTATTTGGTTATGAAAATAAGAGAGGAGCAGGGATCTGTGATCAAACTTTTCCGGTGGGAATGTGTAGCACCTTCAGATTTGCCAAGAACTACTTGTACTACTAATGAA
>Rubch_LG03.1401
AAATTGTATGGTTTTGAGAAATGGATTAAGCACTACAGCAACAACCAAGAGATACTACTAGTAGGAGAAAGAGACTTCTCGTTTGCTCTTTGGTTAGCTAGCCAATTTGGCTCTGGGGAGTTGATCAAATATTCAAAATCTATGAGCAATTTGAGGAAATTAGAGAGCAGGCTAGGGGATGCCAAATATTGCATGGGGTGGATGTCAATTCCATGCTCCATCACCCGGCCTGAACTTATTAAGAAACAGTTTGATCGAATAATATATAACTTTCCTCATGCCGGTTACTTGAAAGGCCGCCGCCGTTCATCGGAAAAAAATAAGTCCCAAATTTTTCATTCAATAATTTTCGGGTTGCATCAGAATTTGGTGAGGGGATTCTTCAAGAGGTCCCGGGAGATGCTGACTGAAACTGGACAAATCCATGTTACACACAAGACAACATATCCTGTTAGTGAGTGGGAAATAGAGAGAGATGGGATTTGCGACGAGTCATTCCCGGTTGGGAAGTCCAGCACATTCATGTTTGCCAAGTGGTTGTACCCTAAAACCAGGTTCCACCCAGGTACCTTGAGTATTAGTACATGGTCTGCTGACATAGTAGATAGGCCTTGCACCTATCTAGATAGCTTGGAGATGAAGAAATCCAAGCGCGGCCACAAAGCT
>Rubch_LG03.1402
ATGGAAGTAAGAGCTTTCGGCATCATTATCAACATGAATTTTGAGACGCGTATCAAGCACTACACCAGCCATCAGAAAATACTCTTGGTCGGAGAAGGAGACTTCTCCTTTGCCCTTTGCTTAGCCAGAGCTTTTGGCACCGCCATCAACATGGTTGCCACTTCTCTCGACTCCAGAGAATTATTAATGGTGAAGTATTCAAAGGCGATAAGCAATGTGAAGGAATTGGAGGAGAGGGGATGCGTAGTATTGCATGAAGTGGATGTGCACAGAATGAACCAACACCCATTTCTGAGTTACTTTCGGTTTGATCGAATAATCTACAATTTTCCTCATGCCGGTTACGTGCGTTTGAATTGTCCATTTTCACCGGAGGTGAACCAGTTTCAAATTTGGTTCCATCAGGATTTGGTAAGGGGATTCTTCAAGAATGCACGTGTAATGCTAAACGGAACAGGAGAAATTCATGTGACACACAAGACAACATTTCCTTTCAATGAATGGAAGATAGTGAATTTAGCAGAAGAGGTTGGATTGTATTTGGTTCATGAAGAAGAGTTCTCAATATGGGATTATCCGGATTATTATAACAGGAAAGGAGTTGGGATGTGCGACGGGTCATTCCCGGTTTGGTTCTCCAGCACATACATGTTTGCCGAGCGGTTGTACCCTAAAACCAGGTTCCACCCAGGTGCTTTGAGTATTAGTACATGGTCTGCTGAAATAGTAGATATGGCTTGCACCTATCTAGATAGCTTGGAGATTAAGAAATCCAAACGCGGCCGCAAAGCTGAGGGATGTTGGTTTCTAGTTGCCCGCTCAACTGAAAATCAAACAGTACAGTTGAATCTCCTACTCCTACGCTGCTCTAAACTT
>Rubch_LG03.1403
ATGGAGGTCTTCCCCTTTGAGAAGCGTATCAAGCACTACACCAGCAATCAGAAAATACTCTTGGTCGGAGAAGGAGACTTCTCCTTTGCCCTTTGCTTAGCCAGAGCTTTCGGTTTCGCCGGAAACATGGTTGCCACTTCTCTCGACTCCAGAGAATCATTGGTGAAGTATTCAAAGGCTTTGAGCAATGTGAGGGAATTGAAGTACAGGGGATGCATAGTATTGCATGAAGTGGATGTGCACAGAATGAGCCAACACCCTTCTTTGAGTTTCATTCGGTTTGATCGGATTATCTACAATTTCCCTCATGCCGGTTACTGGCGTGGTCCATCTTCATCGGAGCAGGACCCGATTCAAATTTGGTTGCATCAGGATTTGGTCAAGGGATTTCTCAAGAATGCGCGCGAAATGCTTACCGGAATAGGGGAAATTCACGTGACTCACAAGACAACATTTCCTTTCGATCAATGGAATGTAGTGAAGTTAGCAGGAGAGGTTGGATTGTATTTGGTTCATGAAGAAAATTTCTCAAGATGGGATTATCCGGGTTATGAAAATAAGAGAGGAGCTGGGATATGTGATCAAACTTTTCCTGTTGGAAAATGTAGCACCTTCAAATTTTCCCGTCCCAGTTTCCACATAGGTGACTTGATTCGGGCTTACGGTCAGGATTCTCGAATTAACGGTCTTCAGATGCACGACTACCATTTTTTTATA
>Rubch_LG03.1404
AGCCAACACCCTGACCTTATTTACAGGAGGTTTGATTGTATAATCTATAATTTTCCTCACGCGGGTTACTTGAGAGGTTTCTCTTCGTCTGAAAGTGACGATTCCCAAATTCTTGCACATAAGAAATTGGTCAAGGGATACTTCATGAGTGCACGTCAAATGCTGAGCATATGTGGGCAAATTCATGCGACACACAAAACAAAACCTCCGTTTACAGAGTGGAGAATATTCTACTCATGGGAATATCCAGGCTATGTGAACAAGAGAGGATCTGGGAACTGCGATGAAAGTTTAAATGTTGGAATGTCTAGCACCTTCAAATTTGTTTCATATGCAATG
>Rubch_LG03.1405
ATGGATGGAGAGAAGAGAGCCTTATTGGAAAAATTGAAAGAGGTTAGTGTAGAAGATACTAAACAAGAGATCAAAGGGATCAAGCACTACACCAGCTCTCAAAAGATACTGTTAGTTGGTGAGGGTGACTTCTCATTTTCGGCTTGCTTGGCAAAAGCATTTGCCTCTGCTACCAATATGGTGGCCACTTCTCTCGACTCGAAAAGTTCATTGAAGAAGTACATATGTCCAATGAGAAAGTTGAAGCAGTTAAAGGACTTGGGATGTGTAATATTACATAATGTCGATGTCCACACCATGAGCCAACACCCTGCCCTAATCGATAAACGATTTGATCGCATAGTGTTTAATTTTCCTCATGCCGGTTTCGTTGATTCTGAAGACAGCAGATACCAATTTAAGCTTCATCAGAAACTAGTTATGGGTTTCTTCAGAAGTGCACACAAAATGATGGTTAACCGTGGAGAAGTTCACGTAACACACAAGACTACATACCCTTATAGTGAGTGGAAGATAGTGGAGTTAGCAAGGCAGGCTGGGTTGTATCTGGTCGGGGAAGAATTGTTCTCGTTGTTGGAGTATCCGGGTTATGTAAACAAGAGAGGAAGTGGGGCTGATATTGAACGTTCTTTTCATCTTGGAAGTTGTAGCACCTTCAAGTTTGCCAAGAAGTTGAAT
>Rubch_LG03.1406
ATGGAAGAGGCCATTGCAGACAATAAACAAGAGAAACGGATTTTGCATTATAGCAGCACCCAGAACATACTCTTAGTAGGTGAGGGCAACTTCTCTTTTGCTGCTTGCTTGGCTAAAAAATTTGGCTCTGCTAAGAACATGGTTGCTACTTCTCTTGACTCCAAAGAGTCAGTATTGGCCAGATATTCAAATGCAGCACCAAGAAACCTAAAGGAATTAGAGGGCATGGGTTGTGTAATCTTGCATGAGGTGGATGTCCACACCATGAGACGACACCCTCTTCTAGTTAATCAACTGTTTGATCGCATAGTATTTAACTTCCCTCATGCTGGTTTCTTTTTCATGGAAAATCAGCAGAGCCAAATCGACTTGCATCAGGATTTGGTGAGGAGATTCTTCACCAGTGCATGTGAAATGCTGAAAGCAAGTGGAGAAGTTCATGTTACTCACAAGACCTCATACCCTTACAGTAAATGGGAGATAGTGAAGTTAGCCAAGGAGGTTGCGTTATATCTGGTTGAGGAAGCACCGTTTTCCAGAGGAGATTATCCAGGTTATTTAAACAAGAAAGGAAGTGGGAAGAAATGTAATCGCACTTTTCCTGTTGGACTGTGTAGTACCTACAAATTTGCCAAGCTGCCGCTGTTTGAATTTTCGCAGACCACATTA
>Rubch_LG03.1407
ATGGAAGCAGCTATTGCAGATACTAAGCGAGAGAAACGGATTATGCATTACAGCAGCAATCAGAAGATATTGTTGGTGAGTGAGGGCAACTTCTCTTTTGCTTCTTGTTTAGCTAAAGCATTTGGCTCTGCTAAGAACATGGTTGCTACTTCTCACGACTCAAGAGAGTCAGTATTGGCCCAGTATTCAAATGCAGCACCAAGAAACTTGAGAAAATTGAAGGACATGGGATGTGTTGTACTGTACGAGGTGGATGTACAGACCATGAGGCAGCACCCTCTCTTAGTTGATCAACTGTTTGATCGGATAGTATTTAACTTTCCTCATGCTGGTTTCGTTTTTATGGAAAACCAGAAGCGCCAAATCAAGTTGCATCAGGATTTGGTGAGGAGATTCTTCACCAGTGCATGTGAAATGCTGACAGAAAGAGGAGAAGTTCATGTGACTCACAAGACCTCATATCCTTTCAGTAAATGGGAGATAGTGAAGTTAGCCAAGGAGGTTGCGTTATATCTGGTTGAGGAAGCACCGTTTTCCAGAGGAGATTATCCAGGTTATTTAAACAAGAAAGGAAGTGGGAAGAAATGTAATCGCACTTTTCCTGTAGGACTGTGTAGTACCTACAAATTTTCCAAGCTACCACTTCTTGAATTCTCACAGACAACAGTA
>Rubch_LG03.1408
ATGGAGAGACGATATATGCATTATAGCAGTTCTCAGAAGATTCTTTTAGTAGGTGAGGGTGACTTCTCGTTTGCTGCTTGCTTGGGTAAAGAGTTTGGGTCTGCTGCGAACATGGTTGCGACTTCTCTTGACTCCGAAGCTACAGTGAAGGCGAAGTATTCAGATGATGTATTGTTTAACTTGAGTGATTTAAAGCGGAGGGGATGCATGCTACTGCATGAGGTGGATGTTCACACCATGAGATACCACCCTGGCCTTATTAACAAGCTATTTGATCGGATCGTCTTTAATTTTCCTCATGCCGGTTTCTCTGATTCTGAATTCAGCCAGTCCCAAATTGAGCTTCATAAGAATCTGGTTAAGGGTTACTTCCGGAGTGCACATCAAATGCTGAGCAACTGTGGAGAAATTCATGTAACGCACAGGACTACGTGGCCTTTCAATGAATGGAATATTGTAGAGTTGGCAGAAAATGTTGGCTTGTTTTTGGTTGAGGAAGCCTTTTTCTCAATTTTATTCTATCCAGGTTATGAAAATAAGAGAGGAGATGGGAATAGAAGCCACTTGAGTTTTCGGGTTGGAAATTGTAGCACCTTCAAGTTTGCCAAGAAGGTGAAC
>Rubch_LG03.23
ATGGGAAAAGAAGAAGAAGAAGAAAGGGAATCAAGTGATGTTGAGGAGGACGATGATGAATCTTCCGAGGAAGAGTCGGAATCGGAAGAGAAATGGAGAAAGCACTACTCATCTAGGCATAGGATATTGTTGGTTGGAGAAGGTGACTTCTCCTTCTCTCTTTGTTTAGCCACGCACTTCGGATCGGCGCGCAACATGGTCGCCACTTCTCTCGATTCTCAGGACAAGATATGTAGCAAGTACAGTAATGCAATAGCGAATGTGCGAGAGCTTGAAGAAAGGGGATGCTTAGTGCTTTATGGAGTGGACGCCAAGAACATGGGTCAACACTTCTTCCTCAGCACTCAGAGGTTCGACAGAATTGTCTACAACTTCCCTCATGTTGGCTTTCTTTTCCGGGAGGAAAGCTACTGCCAGATCCAGTTGAACAAGAGATTGGTGAAGGGTTTCCTCAAGAATGCGAAACTTCTTTTGAAAAAAGAGGGAGGGGAGATTCATGTAAGTCACAAAGAGGGTCATCCTTACGATAAATGGCATTTAGAGAAGAAAGCGCACAAGATAGGCCTGGTTCTGACCCAATCTGTGCCCTTCTGCAAGGACGACTATCCCGGATATGACAACAAGAGAGCCCATGGTACCCTTTCCGATGCATCTTTCCACCTTGGGGAATGCACTACTTACATGTTCACCCTTGCT
>Rubch_LG06.1199
ATGCACAGGAGCTTGTTAACAATATTTTTCGAAAGTGCACGTGTGATGCTTAACTATGGGGGAGAAGTTCATGTGACAACCAGGAATGACTACCCTTATAATACATGGAATGTGGAGCAACTTGCTGAGGATGCAGGCTTGTTTTTGAGAGAGAAAGTGTTGTTTGAGAAGTCGGACTACCCTGGCTATCAGAACAAGAGAGGCGGCAGCATCAGGAGTAACAGGACGTTTCACCTCAGTCATTGTTACACATTCAAGTTTTCTCTGCAGCAGGATTACAGTAGTGATGATGATGATCAAATGTCTGTTTGTAGTGAAGCAACCAGCAGTGATGGCTATTACATGTAC
>Rubch_LG06.1201
ATGGAGCGATGGATTGAGCACTACTCCAGCTCTCACCGGATTTTGCTGGTTGGCGAAGGAGACTTCTCATTTTCTGCGTGTTTGGCTCGAGCTTTTGGCTACGCTTCTAACATGGTGGCTACTTCTCTAGAATCTCAAGAATCTCTGTGGGAGAAACATTGGAGCTGTGCGACACACTTGAATGAGCTGAGGGGAAGAGGATGCCTAGTGTTGCATGATGTTAATGTGTATGATATGGACCGCCATTACATTCTGAAACGGAGGAAATTTGATGTCATCATCTTCAACTTTCCTCATGCGGGGCATTACCATGGGCTCCGTGAAAGAGACAATGAGCTCATCCAGATGCACAGGCAACTGCTCAGCGCGTTCTTTGCAAGCGCCCGACAGATGCTTCTCTTTGGTGGTCAAATTCATGTGACAACCAGGGATGACTACCCCTATAACACATGGAATGTGGAGGAACTTGCTGCTCAAGCAGGCCTGGTTTTGAGAGATAAAGTGTGGTTTGAAAAGTCTGACTACCCTGGCTATCACAACAAGAGAGGCGGTGGCATCAACAGCAACAAAAAGTTTCCACTGAGAGAGTGCTACACCTTCAAGTTTGTTGCTAAACCTTATTATGTGTATTGG
>Ruboc_03_G32922
ATGGCACAGGAGAAAAAGATTGTGCATTATAGCAGCTCTCAGAAAATACTCCTGGTGGGGGAGGGAGACTTTTCCTTTGCTACTTGTTTAGCCAAAGCATTTGGCTCTGCTTCAAACATGGTTGCCACTTCACTCAACTCCAGAGAGGAATTGGGGGTTAATTACTCGAATGCTATGAGCAACTTGAAGGAATTAGAGGACAGGGGATGCACAATATTGCATGGAGTAGATGTGCACACTATGAGCCAACACCCTGATCTTATTTACAGGAGGTTTGATTGTATAATCTATAATTTTCCTCACGCGGGTTACTTGGGATGGTTCTCTTCGTCTGAAAGTGACCATTCCCAAATTCGTGCACATAAGAAATTGGTCAAGGGATACTTCATGAGTGCACGTCAAATGCTGAGCATATGTGGGCAAATTCATGTGACACACAAAACAAAACCTCCGTTTACAGAGTGGAGAATAGTGAAGTTAGCAGAGGAGGCTGGGCTGTTTCTGCTTGAAGAAAAAAAGTTCTACTCATGGGAATATCCAGGCTATGTGAACAAGAGAGGATCTGGGAACTGCGATGAACGTTTTAATGTTGGAATGTCAAGCACCTTCAAATTTGTTTTATATGCAACG
>Ruboc_03_G32926
ATGAATAAGGATCGCAAGTTAGAGGGACTGATCAAGGAGTTAGAGAGATTGATCAAGGAGTTAGAGAGACTGATCAAGGAGTTACATAGATTGGTTGAGCCTTTACAGAGAGTGACACTTGCTAAGCAGTTGGCGTCACTGATTAAGCGGTTAGAGAGACTGGATAAGCAGTTTGATAGACTGGTTAAGAAGTTTGAGAGACTGGCTAAGCAGTTAAAGGGAGGGAGGATTAAGCATTATAGCAGCTCCCAGAAGATACTGTTAGTGGGAGAAGGAGACTTCTCTTTTGCTCTTTGCTTAGCCAGAGCTTTCGGCTCTGCTGAAAACATGGTTGCTACTTCTCTTGACTCCAGAGGGTCATTGATGAGGAACTACTCAAGAGCTATGACCAACTTGCTGGAATTAGAAACCAGGGAATGCAAGATATTTCATGAAGTAGATGCCTGCGTCATGAGTTATCATTCTAACCTTTTTTTCATGAGGTTTGATCGCATAATCTATAATTTCCCACATGCAGGTTACATGAATGGTTCCTCTTCATCTGAACGAAGCGCGTGCCACCAGAATTTGGTCAGGCATTTCTTCATTAGTGCACTTGAAATGCTGACTACAGATGGAGAAATTCATGTGACACACAAGACATCATTTCCTTTTAGTGAGTGGAAAATAGTGAAGATAGCAGAAGATGTTGGGTTGTATTTAGTTAGTGAAGAATCATTCTCATTATTCGATTATCCGGGTTATGAAAATAAGAGAGGAGCAGGGATCTGTGATCAAACTTTTCCGGTGGGAATGTCTAGCACCTTCAGATTTGCCAAGAACTACTTTGAGTGGGAAATAGTGAAGCTAGCAGAGGAGGCCGAGTTATTCTTGGTTAAAGAAGAAGAGTTTCCCAAACTGGATTATCCGGGATATAAAAACAGGAGAGGAGATGAGATTTGCGACGAGTCATTCCCGGTTGGGAAGTCCAGCACATTCATGTTTAATTGCCAAGCGCGTATCAAACACTACACTAGCCATCAGAAAATACTCTTGGTCGGAGAAGGAGACTTCTCCTTTTCCATTTGCTTAGCCAGAGCTTTCGGCTCCGCCATCAACATGGTTGCCACTTCTCTCGACTCCAGAGAATTATTAATGGTGAAGTATTCAAAGGCTATGAGCAATGTGAAGGAATTGGAGGACAGGGGATGCGTAGTATTGCATGAAGTTAATGTGCACAGAATGAGCCAACACCCTTTTCTGAGTTATATGCGGTTCCATCAGGATTTGGTAAGGGGATTCTTCAAGAATGCACGTGAAATGCTTACCGGAATAGGTGAAATTCATGTGAGACACAAGACAACATTTCCTTTCAATGAATGGAGAATAGTGAATTTAGCAGAAGGGGTTGGATTGTATTTGGTTCATGAAGAAGAGTTCTCAAAATGGGATTATCCTGGTTATTATAACAAGAAAGGAGTTGGCGGGATTTGCGACGAGTCATTTCCAGTTGGGGAGTCCAGCACTTTCATGTTTGCCAAGCGGTTGTACCGTAAAACCCGGTTCCACCCAGAGGTCCCGCCGTCCCGGGAGATGCTGACTAAAAGTGGACAAATCCATGTTACACACAAGACAACATATCCTTTTAGTGAGTGGGAAATAGTGAAGCTAGCAGAGGAGGCTGAGTTATTCTTGGTTAAAGAAGAAGAGTTTTCCAAACTGGATTATCCGGGATATAAAAACAGGAGAGGAGATGGGATTTGCGACGAGTCATTCCCGGTTGGGAAGTCCAGCACATTCATGTTTGCCAAGCGATCCTCTCCTCACCCCTATCTATCTCTTATTTCCCCACCAAGAGATCTGGGCCGTCCATTTCGAAATGAACGGCCCAGATCTCTTGCACTTTTCCCAAACTCCATACCCCACCCCAAAAGTATAAACAATCTTGGCCCTCCATTTCGAAATGGACGGCTGAGATTGCTTGTAAGAGCTTTCGGCATCATCATCAACATGAATTTTGAGAAGCGTATCAAGCACTACACCAGCCATCAGAAAATACTCTTGGTCGGAGAAGGAGACTTCTCCTTTGCCCTTTGCTTAGCCAGAGCTTTTGGCTCCGCTATTAACATGGTTGCCACTTCTCTCGACTCCAGAGAATTATTAATGGTGAAGTATTCAAAGGCTATGAGCAATGTGAAGGAATTGGAGGACAGGGGATGCGTAGTGTTGCATGAAGTGGATGTGCACAGAATGAGCCAACACCCTTTTCTGAGTTACTTTCGGTTCCATCAGGATTTGGTAAGGGGATTCTTCAAGAATGCACGTGTAATGCTAAACGGAACTGGAGAAATTCATGTGACACACAAGACAACATTTCCTTTCAATGAATGGAAGATAGTGAATTTAGCAGAAGAGGTTGGATTGTATTTGGTTCATGAAGAAGAGTTCTCAATATGGGATTATCCGGGTTATTATAACAGGAAAGGAGTTGGGATGTGCGACGGGTCATTCCCGAATTCTGATCACTCTGGGAACTATTTTCAAGTCAAAGAGACTCAAATGGAGGTCTTCCCCTTTGAGAAGCGTATCAAGCACTACACCAGCAATCAGAAAATACTCTTGGTCGGAGAAGGAGACTTCTCCTTTGCCCTTTGCTTAGCCAGAACTTTTGGCTCCGCCATCAACATGGTTGCCACTTCTCTCGACTCCAGTGAATCATTGGTGAAGTATTCAAAGGCTATGAGCAATGTGAGGGAATTGAAGGACAGGGGATGCATAGTATTGCATGAAGTGGATGTGCACGGAATGAGCCAACACCCTATTCTGAGTTGCTTTCGGTTTGATCTTATAATCTACAATTTCCCTCATGCCGGTTACTTGCGTGGTCCATCTTCATCGGAGCACGACCCGATTCAAATTTGGTTGCATCAGGATTTGGGATTTTTCAAGAATGCACGCGAAATGCTTACCGGAATAGGGGAAATTCACGTGACTCACAAGACAACATTTCCTTTCGATCAATGGAAAATAGTGAAGTTAGCAGGAGAGGTTGGATTGTATTTGGTTCATGAAGAAAATTTCTCAAGATGGGATTATCCGGGTTATGAAAATAAGAGAGGAGCTGGGTTATGTGATCAAACTTTTCCTGTTGGAAAATGTAGCACCTTCAAATTTGCCCAAGACACTAAACAAGAGATCAGACGGATCAAGCACTACACCAGCTCTCAAAAGATACTGTTAGTTGGTGAGGGTGACTTCTCATTTTCGGCTTGCTTGGCAAAGGCATTTGCCTCTGCTACCAATATGTTAATTAGAAGCTTCCTAGCTGAAACCCTTTTGGTGCTAATTGCAGGTTCACTGAAGAAGTACATATGTCCGATGAGAAACTTGAAGCAGTTAAAGGACTTGGGATGTGTAATATTACATAATGTCGATGTCCACACCATGAGCCAACACCCTGCCCTAATCGATAAACGATTTGATCGTATAATAGATTTGGTTCATGCATTTTTCAGGCTTCATCAGAAACTTGTTAGGGGTTTCTTCAGAAGTGCACACAAAATGATGGCTAACCATGGAGAAGTTCACGTAACACACAAGACTACATATCCTTATAGTGAGTGGAAGACAGTGGAGTTAGCAAGGCAGGCTGGGTTGTATTTGGTCGGGGAAGAATCGTTCTCGCTGTTGGACTATCCTGGTTATGTAAACAAGAGAGGAAGTGGGGTTGATATTGAACGTTCTTTTCATCTTGGAAGCAATAAACAAGAGAAACGGATTTTGCATTATAGCAGCAACCAGAGTATACTCTTAGTTGGTGAGGGCAACTTCTCTTTTGCTGCTTGCTTGGCTAAAAAAATTGTCTCTGCTAAGAACATGGTTGCTACTTCTCTTGACTTCAAAGAATCGGTATTGGCCAGATATTCAAATGCGGCACCAAGAAACTTAAAGGAATTAGAGGACATGGGATGTGTAATCTTGCAAGAGGTGGATGTCCACACCATGAGACAACACCCTCTTCTAGTTAATCAACTGTTTGATCGCATAGTATTTAACTTTCCTCATGCTGATAGTGAAGTTAGCCGAGGAGGTTGGGTTATAACTGGTCGAGGAAGCATCGTTTTCCAGAGGGGATTATCCAGGATATTTAAGCAAGAGAGGAAGTGGGAAGAAATAGTAATAGAGGAAATGTGCCACAGTTTTAGTCCTCAAAAGGAAAAGAAAAAATTAAAGAACTCTGAGAAATCTAAAAGTAAAAGAAACTCAGATATGGAAGCAGCTATTGCAGATACTAAACGAGAGAAACGGATTATGCATTACAGCAGCAATCAGAAGATATTGTTGGTGAGTGAGGGCAACTTCTCTTTTGCTTCTTGTTTAGCTAAAGCATTTGGCTCTGCTAAGAACATGGTTGCTACTTCTCTCGACTCCAGAGAGTCAGTATTGGCTAAGTATTCAAATGCAGCACCAAGAAACTTGAGAAAATTGAAGAACATGGGATGTTTTATACTGTATGAGGTGGATGTACACACCATGAGGCAGCACCCTCTCTTAGTTGATCAATTGTTTGATCGGATAGTATTTAACTTTCCTCATGCTGGTTTCTTTTTTATGGAAAACCAGAAGAGCCAAATCAAGTTGCATCAGGATTTGGTGAGGAGATTCTTCACCAGTGCTTGTGAAATGCTGACAGAAAGAGGAGAAGTTCATGTGACTCACAAGACCTCATATCCTTTCAGTAAATGGGAGATAGTGACTTTAGCCAAGGAGGCTGCGTTATATCTGGTTGAGGAAGCATCGTTTTCCAGAGGAGATTATCCAGGTTATTTAAACAAGAGGGGAAGTGGGAAGAAATGTAATCGCACTTTTCCTGTTGGACTGTGTAGTACCTACAAATTTGCCAAGCTACCACTTCTTGAATTCTCACAGACAACATTCTCAAAACGAAAGAAGTTAAAGATTGCAAAAGAAAAACAGACTCAAATGGAGAGACGATATATGCATTATAGCAGTTCTCAGAAGGTTCTTTTAGTAGGTGAGGGTGGCTTCTCGTTTGCTGCTTGCTTGGGTAAAGAGTTTGGGTCTGCTGCGAACATGGTTGCCACTTCTCTTGACTCCGAAGGTAACAAGACACACATTTACTATAGTCACCGTCTCGATATTATTTCAGTGCATAAAATGTTAACATGTACTTTACTAATTAATTTTTTGCAAACTATTGTAGCTACATTGAAGGCGAAGTATTCAGATGATGTATTGTTTAACTTGAGTGATTTAAAGCGGAGGGGATGCATACTGCTGCATGAGGTGGATGTTCACACCATGAGATACCACCCTGGCCTTATTAACAAGCTATTTGATCGGATAGTCTTTAATTTTCCTCATGCCGGTTTCTCTGATTCTGAATTCAGCCAGTCCCAAATTGAGCTTCATAAGAATCTGGTTAAGGGTTACTTCAGGAGTGCACATCAAATGCTGAGCAACTGTGCAGAAATTCATGTAACGCACAAGACTACGTGGCCTTTCAATGAATGGAATATTAGTTGGCAGAAAATGTTGGGTTATCAAAATAAGAGAGGAGATGGGAATAGAAGCTACTTGAATTTTCGGGTTGGAAATAGTAGCACCTTCAAGTTTGCCAAGAAGTTGAAC
>Ruboc_06_G08465
ATGAAACCGGGCCCAAAACCGACCCGAACTCTCCGTGCTATAAATTTGGCCACAGTCGTTCTCGAAAGGTCTGTGCTTTTCTCCCATATTTTCGTTCTGGAAAAGCGAGCTTTGGATTTTGAAGTGTTGGAAATGGAGCGATGGATTGAGCACTACTCCAGCTCTCAGCAGATTTTGCTGGTTGGCGAAGGAGACTTCTCATTTTCTGCTTGTTTGGCTCGAGCTTTTGGCTACGCGTCTAACATGGTGGCTACTTCTCTAGAATCTCAAGAATCTCTGTGGGAAAAACATTGGAGCTGTGCGACACACCTGAATGAGCTGAGGGGAAGAGGATGCCTAGTGTTGCATGATGTTAATGTGTATGACATGGACCGCCATTACATTCTGAAATGGAGGAAATTTGATGTCATCATCTTCAACTTTCCTCATGCAGGGCATTACCATTGGCTCCGTGAAATAGACAATGAGCTCATCCAGATGCACAGGCAACTGCTCAGCGCGTTTTTTGCAAGCGCCCGACAGATGCTTCTCTTTGGTGGTCAAATTCATGTGACAACCAGGGATGACTACCCCTATAACACATGGAATGTGGAGGAACTTGCTGCTCAAGCAGGCCTGGTTTTGAGAGAGAAAGTGTGGTTTGAAAAGTCTGACTACCCTGGCTATCACAACAAGAGAGGCGGTGACATCAACAGCAACAAAAAGTTTCCACTGAGAGAGTGCTACACCTTCAAGTTTGTTGCTAAACCTTATTATCGATGGATTGAGCACTACTCCAGCGCACAGAAGATACTGCTGGTCGGCGAAGGCGACTTTTCCTTCTCCGCTTGTTTGGCTCGAGCTTTTGGCTCTGCAACTAACATGGTCGCTACTTGTCTCGAATCTCAAGGTACATTATCATTGCTTCACAAAACCCTCTTCTGCAATGATGAATTTGATGTTACAGATTCTTTGTGGGAAAAGCATAGGAGCTGTGCGTCACACTTGGATGAGTTGAAGAGAAGAGGATGCTTGGCGCTACATGATGTTGATGTGTATGACATGGACCGCCATGACATTCTGAAATGGTGGAAATTTGATGTCATCATCTTCAATTTTCCTCATGCAGGGCATTACCCTTGGCTCCGTGAAAGAGACAACGAGCTCATTCAAATGCACAGGAGCTTGTTGACAATGTTTTTCGAAAGTGCACGTGTGATGCTTAACTATGGGGGAGAAATTCATGTGACAACCAGGAATGACTACCCTTATAATACATGGAATGTGGAGCAACTTGCTGAGGATGCAGGCTTGTTTTTGAGAGAGAAAGTGTTGTTTGAGAAGTCGGACTACCCTGGCTATCAGAACAAGAGAGGCGGCAGCATCAGTAGTAACAGGACGTTTTGTCTCAGGCATTGCTACACATTCAAGTTTTCTCTGCAGCAGGATTACAGTAGTGATGATGATGCTGATCAAATGTCTGTTTGTAGTGAAGCAACCAGCAGTGATGGCTATTACATGTAC
