# Supplementary material for: Transcriptomics of long‐term, low oxygen storage coupled with ethylene signaling interference suggests neofunctionalization of hypoxia response pathways in apple ( Malus domestica )
Source: Plant Direct. 2024 Dec 20;8(12):e70025. doi: 10.1002/pld3.70025 (PMC11660084; doi:10.1002/pld3.70025)
Supplement: Supplementary file 2 — Data S2: Homologs of all 606 hypoxia response genes identified in this study across 42 representative species of land plants). [file PLD3-8-e70025-s004.gz › 01-integratedGeneFamilies_dir/72.fna]

>gnl_Ambtr_v1.0_evm_27.model.AmTr_v1.0_scaffold00022.297
ATGGCCCTCCGCTTCCTCATCTTCTTCCTCCTCATCTCTTTTACAGGCGGTGCAGTGTTCACCCTCAAGAACAACTGCCGCTACACAGTGTGGCCCGGAATACAGCCAGGCTCGGGGCACCCTGTCCTCGCCAATGGTGGCTTCAGCCTGCACCCAAACCTCTCCGTCTCCGTCACCGCTCCCAACAACTGGTCCGGCCGCTTCTGGCCACGCACATCCTGTCACTTCGACCAAAATGGCATTGGAAAATGCGTCACCGGAGACTGCGGTACGGGCCTCCAATGCACAGGCACCGGCGGAGCACCTCCAGCATCACTTGCAGAGTTCACCCTCAACGCTCCTGTTGATTTCTACGATGTCAGCCTCGTCGACGGCTACAATATACCTGTGTCTATTTTCCCGAGCTTAACGGCAAAGGGTTCAGCTGAGTGCCATGCGGTACAGTGCGTGGGTGACTTAAACAAGAGGTGCCCCAAGGCTTTGCAGATGGTTCAGGGGGGAAGGTTGGTGGGGTGCAAGAGCGCATGCCTCGCATTCGGGACACCGGAATACTGCTGCACCGGTGCATATGCGAGCCCCAGCACATGCCAGGCGTCAAGGTATGCGAAGGCGTTCAAGGCCGCCTGCCCAACCTCATATAGTTACGCCTACGACGACGCCACCAGCACGTTCACCTGCCCCGGCGCCGATTACACCATCAAATTTTGC
>gnl_Ambtr_v1.0_evm_27.model.AmTr_v1.0_scaffold00012.258
ATGGCAACTTCCTCAACACCCATCTCCTTTCTTTTCCTCTTCTTCCTCTGCAACTCTCTCTATTCCTCAGATGCTGTGGAGCTGATAGTGGTGAACAACTGCAAGGAGGCAGTGTGGCCAGGCATCCTCGGTGGTGCCGGACACGACTCCCCTGAGGACGGCGGCTTCCTCCTCGAACCCGGCCAACAAACAGTCGTGAAGGTGCCCCAAGGATGGTCAGGACGGCTCTGGGGCCGCCAGGGTTGCTGCTTCGACAACAACAACAAGGGAACCTGCGAAACCGGAGACTGCGCCGGCCTCCTACACTGCAAGGGCATGGGGGGCATACCGCCTGCGACATTAGTCGAAATGACATTTGGTACCGTGCAGTCTCCTCTGCACTATTACGACGTTAGCTTGGTCGATGGCTTCAACCTTCCGGTCGCCATGGTCCCGGTCGGTGGTGGCATCGGGTGTGGGATCGCCTCTTGCGAGGCCAATTTAAACGTCTGCTGCCCTTCGGCTTTCGAGATCAAACGGGGACAGAGGGTGGTGGGGTGCATGAGCGCGTGTTTGGCTCTCAAAACTTCCAAATACTGCTGTACTGAAGAGTATGCGTCCTCCGCGAGCTGTAAGGCTACTATCTTCTCCCACTTGTTCAAGGCTGTATGCCCGAGGGCGTATAGCTATGCTTTCGATGACGCGGCAAGTCTAAGGACGTGCCGAGCACCGAGGTATGTCATCTCCTTCTGCCCAAGCTTGCAT
>gnl_Ambtr_v1.0_evm_27.model.AmTr_v1.0_scaffold00051.103
AGTGTCACCATTCCGACCGCTCCTAATTGGTCGAGTCAAATTTGGACTCAAAAAGGGTGCAAATTCGATGTCTCCGGTATAGGCCATTGCCTTTCAGGAGATTGTGGTGGGAAGCTAGAGTGTGATGGTTTGGGTGCAATTCCACTTGCTTCTCTCTTCGAGATCACCCTAGGAACACCCCAGGCCCTTGATTATTATGATGTGAGCCTGGTGGATGGCTACAATTTGCCGATGGTGGTGGTACTGCATAGGACCTCAGGTTCATGTAACACAACTGATTGCGGAGTGTACATCAGTGTAGGTGAGTTTAGGGAAGAAATGGTAGAATGCTGGGTA
>gnl_Ambtr_v1.0_evm_27.model.AmTr_v1.0_scaffold00041.117
ATGGCCCGGAATCCTCTCCAACGCCGGGTCCTCTCCTCTCTCCTCAACGGTTTCTCTCTCCAACCATCTTCCTCTCTCTCTCTTAACGCCCCCTCCACATGGTCGGGTCGCATGTGGGCCCGGACCCTCTGCACCACCGACTCAACCACCGCGAACAACTTCACATGCCAAACGGGTGACTGTGGTTCAAATAAGATTGAATGCTTAGGTGGTGGCGCGGCTCCACCAGCTACTTTAGCTGAGTTCACAATACAAAGCGGTGGTCTCGATTTTTATGATGTGAGCTTAGTGGATGGATATAATTTGCCTATGCTCATTTCCATTCAAGGGGGGAGTGGAAATTGTAGTACAACGGGCTGTTTGGTGGACCTCAATGAGGTGTGTCCTAGCGATTTGAGGGTGCAGGGTTTGGATGGGAAGGAGAGTGTGGCCTGTAAAAGTGCTTGTGAGGCTTTTGGTAGTCCACAGTATTGTTGTAGTGGGGCGTATGGTAATCCAAACACTTGCAAGCCTACATCGTACTCTCAGTTCTTCAAGAATGCTTGTCCTAGGGCGTATAGTTATGCCTACGATGATGCGACGAGCACGTTTACGTGCTCTGGTGCGGACTACGTGATCACGTTTTGCCCTTCCATTCCAAATCAAAAGTCTCAAGGTGGAGGTGACCATCCAGAAGCTGTGCTCCCCCCTCTCATCAATGACACAATGATCTTTACCGGCAATCCACAAGACTATAGCAAGGCCACCCCAAAGCAAACAACGCATATGGCTACTTTGATTGCCTTGACCCTGGGCCTCTCTCTATGGTGGCTATCT
>gnl_Ambtr_v1.0_evm_27.model.AmTr_v1.0_scaffold00041.116
ATGGACCACTTTCTGGTTGCTTTCCTTATGGCCGTGATTTCATTCCTTGGAGGAGCAGCAGGCTCCACATTCACCATCATAAACAACTGCGACTACACTGTGTGGCCCGGCATCCTCTCCAACGCCGGGAGTGCGAAACTGTCGACCACTGGCTTTGAACTGCAGAAAGGGCAATTCCAAACCCTGCAACCGCCCGCAGGCTGGTCGGGCCGCTTCTGGGGCCGCACAGGCTGCACCTTCGACTCATCTGGCAGAGGCTCCTGTGCAACTGGCGACTGCGGCTCCAACCAAATAGAATGCAATGGTGCTGGCGCTGCCCCTCCCGCAACTTTAGCCGAGTTCACTCTCGGCGTGGAGACCCAAGATTTCTACGACGTGAGTCTCGTGGACGGCTACAATTTGCCGATGATCGTCGAGGGCAATTCTGGCGGTTCTGCCTGCGCGGCCACCGGTTGCCTGGCGGATCTCAACGAGCGGTGCCCTGCGGAGCTGAGGGTGGCGAGTGAGGAGGGGAATGTGGCGTGCAAGAGCGCGTGCGAGGCGTTTCGCCGGCCGGAGTTTTGCTGCAGCGGCATGTTTGCGACGCCGGATACGTGCAAGCCGTCTTATTACTCGGAGTTGTTCAAGACGGCCTGTCCGAGGTCGTACAGCTATGCCTATGATGATGCGACCAGCACCTTTACCTGCACCGGCGGGGACTACACTATTACCTTCTGTCCCACTACTTCCAGTCAGAAGGCCTCAAAGGACCCCTCGCCACAGTCGACAGAAACAGACACAGGAACGGTAACGGTAACAGGAGGTGGAGAAGCAGGCGTCATGCTAGGCGACGAGTCTTGGATCGAAAGCATGTCCACCTCTGGTGCTCCCGCGCCCACCACACTATTCTGGGGTTACCCTGCATTTCTCCATACTTTCTCAATTATTGTTTCTCTCTCTATCTTCCTCCAACTCTTG
>gnl_Ambtr_v1.0_evm_27.model.AmTr_v1.0_scaffold00002.295
ATGTACCATCCAGTTATCGCCGAAGGTGGCTTCTATCTGCCACCATCCAGAGCCAAGAAGATAGAAGCTCCAGCAAATTGGAGTGGTAGGCTGTGGGGCAGAACAAACTGCGACTTCGGCCCTAACCCTGCCTGCGAAACTGGAGACTGTAGTGGCAAACTAGCCTGTAATGGCACCATAGGCACTCCTCCGGCCACCCTTGTTGAATTCTCTCTCCAACCCGACTCGTCGAAGCCCAGCTTTCACGACGTGAGCCTCGTTGATGGTTACAACCTCCCTATCTCCGTGTCTCCTCGAGGTGCACGTTGCTCCCCGACTCCAGGTTGCGCTAAGGATTTGAAGTCACATTGCCCTCCAGAGCTTCGAGTTACAGACCACCGTGGCTCGGTGGTGGCTTGCAAGAGCGCCTGCTTGGCCTTCAATCTCGACGTCTTTTGCTGCCGAAATGACTACGGTAGTCCTGACAAGTGCCACCCAAGTATGTACTCTACAATGTTCAAGGATGCCTGTCCTGCTTATTTCAGCTACGCATATGATATGCCGCCGCCTCTCTACAGTTGTGTGGCTTCGGAGTATGTAGTCACCTTTTGCCCCTCTAAGTGGGGCTTGGACTCCCACCAACCCATG
>gnl_Ambtr_v1.0_evm_27.model.AmTr_v1.0_scaffold00059.132
ATGGCGATCCTTCAAGTCTTTGTGTTATTCCTAACTGCCTCAATGGCCTCGGCCGCCAACTTTAACATCGTAAACAAATGCGGTTACGGGGTGTGGCCTGCCACCCTCTCCGGCGCCGGCACCATCACTCCGGCTGGTGGCTTCTATCTCGCGTCTGGCGCCAGCACCTCTCTCTCCGCTCCCACCGGCTGGTCTGGCCGCATTTGGGGCCGCACGGATTGCAGTTTCGATGCCTCAGGGGCAGGAAAATGCGACACCGGCGACTGTGGTTCTCTTCAATGCAATCCCAATGCCGGAGGCCAGCCGCCGGTCACTCTTGCCGAATTTACCATCGGGAATATGGATTTTTACGATGTTAGCCTCGTCGATGGGTACAATCTTCCCATGGGTGTGAACGCAGTTCATGGCACTGGGAATTGTCAATATGCAGGTTGCACCGCCGATCTAAGGACAACATGCCCAACGGAGTTGGTGTTGAAGGGGCAAAGTGGTCAAACAGTTGCATGCAAGAGTGCGTGTATGGCGTTCAATACACCAGAGTATTGTTGCACGGGTGCGTATGGTTCTCCAACCACATGCAAACCAACCAAGTACTCTCAAATTTTCAAGACCGCCTGTCCTGATGCGTATAGTTACGCCTACGATGATGAATCAAGTACTCGCACGTGTACCGGTTCGGACTATGTCGTTACATTTTGCCCT
>gnl_Ambtr_v1.0_evm_27.model.AmTr_v1.0_scaffold00025.195
ATGCCTAAATTCACCAAATTTCTCTACACAAACATCTCTAGACCTTTCTCTCTCCTCCCCTTCCTCCTCTCTCTTCTCATCTCTTTTCTCTCTGACACCTCTCATGCAGGCTCATTCACAGTTGCAAACAATTGCCCCTATGCAATATGGCCAGGCACACTTGCCGGAGCGGGAACGCCTCAACTACCACTCACTGGATTCCAGTTGGACTCCGGCCAGAGTGTCACCATTCCGGCCGCTCCGGGTTGGTCGGGTCGAATTTGGGCTCGAACAGGCTGCGAATTCGATGTCTCCGGTATAGGCCATTGCCTTACAGGAGATTGTGGTGGGAAGCTAGAATGCGATGGTATGGGTGCAATTCCACCTGCTTCTCTCTTCGAGATCACCCTAGGAACACCCCAGACCCTTGATTATTATGATGTGAGCCTGGTGGATGGCTACAATTTGCCGATGGTGGTGGTACCGCGCGGGACCTCGGGCTCATGTAACACAACCGGTTGCGCAGTGGACATCAATGTAGGGTGTCCAAAAGAGCTACAAGTAGTGGATGGCGATGAAATTGAGATGAGAGGTGGGGTGGTGGGATGTAAAAGCGCCTGCGAAGCCTTTGGTTCGGATGCATACTGTTGCAGTGGGGAGTATGGGAACCCAGAGACATGCAGGCCAACCATGTACTCCAATATGTTCAAGAGAGCATGCCCTACAGCTTACTCCTACGCCTATGATGATGGAACCAGCACCTTCACTTGCATGGCTGCCAATTACATTGAGGAGGTC
>gnl_Ambtr_v1.0_evm_27.model.AmTr_v1.0_scaffold00017.123
ATGGAGTCTATGCTTCAATTTGTTCATGCTCTATTGACAGTCACCGTTACGTTTGCCCTGGCAGGCCTTGCACCAAGCCCTATAGAAGCCCGAACCTTCACCATCGTGAACGACTGCAAGGAAACTGTGTGGCCCGGGATCACCCCTGGTGAGGCCCTCGCTGGTGGAGGCTTTGCCCTAAAACCTGGGCAGTCCCGCATCCTCACTGCTCCCACTGGATGGTCCGGACGTATCTGGGGCCGCACGGGTTGTTCCTTTGACGACACTGGCAATGGCAGCTGCCAAACCGGCGGATGTGGTAGTTCCCTCAAATGTGGTGGCTCTGGGAACACCCCTGCTACTCTAGCCGAATTCACACTTGGAGCCAGAGATTTTTATGATGTTAGCCTTGTTGACGGCTTCAACCTTCCCATGGTGGTCACTCCAGTACATGGCCAGGGAAATTGTAGTTCCGCGGGATGTGATGGCGATTTGAGGGATACATGCCCCTCAGAGTTAGCTGTGAAAGCCGGGAGTCAGACGGTCGGGTGTCGGAGCGCTTGCAATGTGTTCGGGTCAGAGCAGTATTGCTGCACTGGGATGCATGCCAATTCACTCACTTGTCAGCCCACATCATATTCCAAGAAGTTCAAGGAGGCTTGTCCTGCAGCTTACAGTTATGCCTATGATGATCCCACCAGCATCTTTATATGTGTGGATGCGGATTATATCGTTACCTTTTGCTCCAAGAGCTTCCCCGTAAACATGCAATCAGGTGGCCTCCGATTGTTCACATATTTCCGAGATCCCGATTTTAATCGATCTAAGACGCCAAGGTACTCCATGTTCCTTCTTATCCCACTTTATTGTATTCATGAATCACCCTCAACCATTAGGACCACTCAACACCTCTACTTTGTTAGTCGTCACTTGACCACATGGGTCAGAAAAAGCCACCAAAATGGCAACGTGATGGTCCCCAAATACTCCCATACCCAGCTGCACCTAGATTACCTAAAAAACTCCAATCAAAATTCTATT
>gnl_Ambtr_v1.0_evm_27.model.AmTr_v1.0_scaffold00017.121
ATGGGCCTTGCACCAAGCCATGTAGAAGCCCGAATCTTCACAATCGTGAACGACTGCAAGGAAACTGTGTGGGCCCGGATTACCCCTGGTGAGGCCCTTGCTGGTGGGGGCTTTGCCCTAGAGCCCGGGCAGTCCCGCATCCTCACCGCACCCACCGGATGGTCCGGACGTATCTGGGGCAGCACGGGCTGTTCCTTTGACAACTCTGGCAATGGCAGCTGCCTGACCGGTGGATGTGGTAGTTCCCTCAAATGTGGTGGCTCTGGGGGCACCCCTGCCACTCTAGCTGAATTCACACTTGGAGCCCTAGATTTTTATGATGTTAGCCTTGTTTACGGCTTCAACCTTCCTATGGTGGTGACTCCAGTTCATGGTCGGGGAAATTGTAGTTCTGCAGGATGCGATGGTGATTTGAGGGATACATGCCCCTCAGAGTTAGCTGTGAAGTCTGGCGGTCAGACGGTGGGGTGCCGTAGCGCCTGCGATGTGTTCGGGTCAGAGCAATATTGCTGCACTGGGGTGCATGGCAACTCACTCACTTGTCAGCCCACATCATACTCCAAGAAGTTCAAGGAGGCTTGCCCTGCAGCTTACAGTTATGCCTATGATGATCCCGCCAGCATCTTTACCTGTGCGGATGCGGATTATATTGTCACCTTCTGCTCCAAGAGG
>gnl_Ambtr_v1.0_evm_27.model.AmTr_v1.0_scaffold00010.64
ATGCAGATCTCTCACTGCCTCCTCCCACTACTCTTTCTCGCCTGCCTTCTTGGGCAAGCATGGGGGACTACATTCACATTACACAACCGTTGCCCATACACAGTCTGGCCTGGCATCCAGCCTAGTGCAGGCCAATCCATTCTCGCAAATGGTGGCCTCCGCCTCCTCCCAAACCAAATCTTCTCTCTCAAAGCGCCATCTGGATGGTCTGGCCGCTTTTGGGGGCGCCAAGATTGTGTTTTCGATCACTCGGGCAAGGGCCATTGCGCAACCGGTGACTGTGGTGGCCTCTATTGCAATGGCCTTGGTGGTGCACCTCCTGCTACTCTGGCTGAGATAACACTAGGAGAACAAGATTTCTATGATGTTTCTTTGGTTGATGGTTACAATCTTGGAATCTCTATAATGCCAGTTAGGGGTTCCGGGAAGTGTAGCTATGCTGGTTGTGTTAGTGATTTGAATGGGGTGTGTCCATTAGGATTACAGGTGAGGTCGGCGCATGATAATAGGGTGGTAGCTTGTAAGAGTGCATGTTTTGCATTTAAATCGCCACGGTATTGTTGCACCGGGAGCTTTGGGAATCCTCAGGCGTGCAAGCCAACTGCTTATTCAAGATTGTTCAAGACTGCATGCCCGAGGGCTTACTCGTATGCATACGATGATCCGACGAGTATTGTCACTTGCAAGGGGGCCAGTTATGTTGTCGCCTTCTGCCCA
>gnl_Aquco_v3.1_Aqcoe2G226300.1
GGGATTCAGCTCATACTAGTGAACAACTGCAAAGAAAATATATGGCCTGGGATCCTTGGTAGTGTAGGACAACAGTCTCCTAGAGATGGTGGTTTCCATCTCAATTTTGGCGATGAAGTAATTCTAGATGTTCCTGAGAAATGGTCAGGTAGAATATGGGGAAGGCAAGGTTGTCGCTTTGACCAAAATGGTAAAGGCTCATGCGAGACAGGTGACTGTCAAGGCTTATTACATTGCAAGAACTCAGCTGGATTGCCACCAGCTACGGTGGTGGAGATGACACTTGGGACCTCTATTTCTCCCTTACATTTTTATGATGTGAGCTTGGTTGATGGCTTCAACCTTCCAGTTTCAATGGGACCAATTGGAGGTGGTGTCGGATGTGGGATTGCAGGATGCGAGATTGACTTGAACATTTGCTGCCCTTCAGCATTGGAAGTAAAGAAAGGTGGGAAGGTGGTAGGGTGCAAGAGTGCTTGCTTGGCCATGCAATCAGCCAAGTACTGTTGCACTGGCGACTTTGCCAATCCCAGGACATGCAAGCCTACCATATTTGCTCACCTCTTCAAGGCTATGTGTCCTAGAGCATATAGCTATGCTTTTGATGATTCTTCCAGCCTTCACAAATGCAGAGCTTCTCAGATGCCTAGTTCTGTTGAAAATGTTCAGGAGATGGTGAGGAAGGATCCTTCTGCTGTTCCTAAGAGATTCATTGTTACAAACGATATCGATAGGCCTAATATCTCTCTTGTATCTTCCGGGGATGAGGTCCCCATCATTGATTTATCATTAATTTCTGATGGAAATGAAGATGAGCTCAAGAAGCTGGATCTTGCTTGCTCAGAGTGGGGATTCTTTCAGATAATAAACCATGGGATAGCAGAAGAAGTATTGCATGGCATGAAGAATACTGCAGCTGAGTTCTTCAAGCTTCCCCTTGAAGAGAAAAACAAGTATCCTCCTAAAGATATTCAAGGATATGGGCAAGCGCAATCCTTTCTGACATCGAAAGAGCAGAAACTGGATTGGGAAGATGTACTAATGTTGTTTATTTATCCTTTGAGCTACAGAAAACTCGATTACTGGCCAACATCACCACCGGAACTGAAGGATGTGATTCAGACATATTCAGCTGAAGTTCACAAGGTAGGTGAAAGACTCCTTCGCGTCTTATCTGTGATGATGGGGATGGATAAGGATACTCTGCTAGAAATGCACAAGGAGGTTATGCATGCTTTGCGTGTTAACTATTATCCACCTTGTCCCATGCCAGAACGTGTACTTGGTGTAAGCGCACACTCAGATTCTACCTCCTTGACAATATTGATGCAGGATGACGACATTACTGCATTACAGATTCGTCGTGATGATGGATGGTTACCAATAAAGCCAATACCAAATGCATTGGTTGTGAACATTGGAGATGTTATTGAGATTTGGAGTAATGGGAAATACAAAAGCATCGAACACAGAGCTGTCACAAACAAATACAAGCCAAGGATTTCCGTCGCGTCCTTTATAATGCCAAGCTTAGATGTGGAACTTGAGCCGCTGGACCACATGGTAGATCCCCTGAACCCCCTTAAAATGTACAAGAAGATCAAGTATGAAGATTATGTTATGGCATTTTTGAAGAAAAAATTGGAAGGGAAGGCACATACCAAAATAGCAAAAGTTGAGTCTCTACCCAAGTTTGCTCCTGTCGCTCTCGATGTCCCTTTGTCATTGCTTTCTGAAGAGAATGAAGAGGAGCTGGAGCTGGCTTGTACAGACTGGGGATTTTTCCAGGTAAAAAACCATGGAGTACCGGAAGAAATAATGCATAGAATGAGGAATACTATATCAAACTTCTTTGAGCTTCCTTTTGAAGAGAAAAACAAATATGCAATGATGTCTCCTAATCTATATGGGCAAGCTCAATCTTTTGTGGTAACTGAGGGACAGAAACTGGATTGGGCAGATGCACTGCTCTTGCAATTTTATCGTTCGGACCTTGAGAAACTGGAGCATTGGCCACTAGAACTCAAAGATGCTATTGAAACATATTCAGCTGAAGTGAATAGTGTAGCCAAAAGACTCCTTTGTGCTTTATCTTTGACGATGGGAATAGATAAAGAATCTCTGCTAGAAATGCACAAGGATGTTAATGAAGTTCTGCGCGTGAACTATTATCCAACTTGCTGCATGCCAGATTGTGTACTTGGTGTAAGTCCACACTCTGATGTAAGCTCGATAACCATATTGACACAGGTCGACGATATTACTGGTTTACAGATCCGTCATGGTGAAGGGTGGGTGTCAGTAAAGCCAATACCAAATGCAGTAGTCGTGAACATTGGAGACGTTATTGAGATTTGGAGCAATGGGAAGTACAAAAGCATCGAACACAGAGCCGTGACAAATAAATCCAAGGCAAGGATTTCGATCGCATCCTTTACAATGCCAGGTTTAGATGTGGAAATTGGACCGCTGGATCACATGAAAGATCTCCTGAACCCCCTCAAATTGTACAAGAAGATCAAGTATGGAGATTATCTTATGGCCTTTGTGACAAAAAAATTGGAAGGGAAGGCACATACAAAAATAGCAAAAGTCGAGTTTCAG
>gnl_Aquco_v3.1_Aqcoe6G212100.1
ATGATGGATCTTTTCTCTACTTGGTTCTTCTCTTTAATCTTCTTCTGTTTTGTTGTTTTCAGAGGTACATCAGGTGCTACATTTACATTTCTAAACAACTGTGACTACACAGTATGGCCAGGAATCTTAGCAAACTCAGGTAGTCCAAAGTTAGAAACAACTGGTTTTTCACTTGAAAAGGGTACTTCTCGTTCACTACAAGCATCAACAGGTTGGTCAGGTAGATTCTGGGGAAGAACATCTTGTAACTTTGATGGATCAGGTCAAGGTAGTTGTTTAACTGGTGATTGTGGTTCGGGTCAAATTGAATGTAATGGAGCTGGTGCAACACCACCCGCAACATTAGCAGAGTTCACATTAGGTTCAGGAAATCAAGATTTTTATGACGTCAGCTTAGTTGATGGTTATAATTTACCTATGGTTGTTGAAGGAACAGGTGGAATTGGTACTTGTGCTGCAACTGGCTGTGTTACTGATTTAAATCGGTCATGTCCAACTGAGTTAAGAGTTGGTGAAGGTGAAGCTTGTAAAAGTGCTTGTGAAGCTTTTGGTACTGCTGAGTATTGTTGTAGTGGTGCGTTTAATACGCCTACTACTTGTAAACCTTCTGTTTATTCGGTTATGTTTAAAACGGCTTGTCCTAGATCGTATAGTTACGCGTATGATGATGCTACCAGTACGTTTACTTGTACGGGTGCTGATTACATTATTACCTTCTGCCCTTCCTATGGAAATAGCCAAAAATCATCAACAGATCCACCACCAAGAACAACAGAACCAACAACAGATGATGCTGGAAATGTGGGGACAACAACAGGGCCACAAGTAGTACCCAATGAAATGGGGTCAAGTACCACTAATTCTGCTACTGAGACTAGTACCATAGGATCATCAGAAGGAGAAGCAGGAGGGGTAATGTTGGCAGATTCAGCATGGATAGCAGGCTTGGCTACTGGAGATTCAACCAGAGCAATTTCCGATTTACTTCAATCAACATTAATTGCCATTACTACTGCAACTACTACCATGCTCATCCTCCCCATGTTCCACAATCTATAT
>gnl_Aquco_v3.1_Aqcoe6G211700.1
ATGGCTAGATTATATCTTTTCTGTTTCATCTCTTTCTTCCTAATCTCAGGGGTATTGTCGGCAACATTTACAATGACAAATAACTGTGGTCATACAGTATGGCCAGGAATATTATCCGGTGCTGGAACATCACCCCTTGACACAACTGGTTTTGCTCTTCAAAAAGATGAAACAAGAACTATCTCTGTTCCATCCTCATGGTCTGGTAGATTATGGGGTCGAACCGTTTGCGCTGAAGATTCTACAGGGAAATTCACATGTGTAACTGGTGATTGTGGTTCAGGAACACTAGAATGTGCTGGTGCAGGTGCAGCACCACCAGCTACACTAGCTGAATTCACATTAAATGGTGCTAATGGTTTAGACTTTTATGATGTAAGCTTGGTTGATGGTTATAATCTACCTATGCTTGTTGTACCACAAGGTGGTACTGGTGGTAATTGTAGTACAACTGGTTGTGTTGTTGAGTTAAATGGAATGTGTCCAAATGAATTGAAGGTAGCAAGTTCTGATGGTAATGGAGTTGCGTGTAAAAGTGCATGTGAAGCATTTGGTGAAGCACAGTATTGTTGTAGTGGTGCATATGGGAATCCTAACACGTGTAAACCATCATCTTATTCTGAATTCTTTAAAAATGCTTGTCCACGTGCCTATAGCTATGCCTATGATGATGGGACTAGCACTTTCACTTGTGCTTCTGCGGACTATGTTATCACTTTCTGTCCATCAGTTCCAACCAGTAAGAAAGCATCTCAAAATCCCCAAGCAGCTGGACTTCCATTATACAATCCAAGCATGATCTTTTCCGGTAGTCAAGAAGTTAGTGGTGCATTATCAATCAACGTTGCTTACATGCAACTCCTCCTTCCTTCAGCAATCACCATTTTCATGGCACTATTGCTGTTGAGT
>gnl_Aquco_v3.1_Aqcoe6G108900.1
ATGAAGTTTCATCAAAAGATTTCTCTTCTTCATCTTCTTACATTTCTCTTCTTTGGAAACACGGCATTTGGTGCAGTATTTACATTAGAAAACAAATGTAGCTACACAATCTGGCCAGGAACGTTATCTGGAAATGGCGCTACAATTCTTGGAGATGGTGGATTTTCATTACCACCAGGTGCATCTGTTCCACTAACTGCACCACCTGGTTGGTCAGGTAGATTTTGGGCTAGAACTGGTTGCAACTTTGATGACAATGGTAATGGTGTATGTTCTACTGGTGACTGTGGTGGTACATTAAAATGTACTGGTGGTGGTGCACCACCAGTTAGCTTGGCAGAATTCACACTAGGTGTAAGTGGGACTGCAAATACGCAAGACTTTTACGATGTCAGTTTGGTTGATGGGTATAATGTGGGAGTGGGCATAAGAGCAAGTGGTGGAACAGGTGATTGTCAGTATGCAGGTTGTGTAACGGATCTGAATGCCAGTTGTCCGGCAGAATTGCAAGTAACAGCGTCTGGTGGTGGTGAAGTGGTAGCATGTAGGAGTGCTTGTGCTGCATTTAATGCGCCTGAATTTTGTTGTACTCAAGATCATGCAACTCCGTCAACATGTTCGCCGACCAAGTACTCGGAGATGTTTAAGGGTGCTTGCCCTACTGCATATAGTTATGCTTATGATGATGCATCTAGCACATGTACTTGTACTGGTTCTGATTACCTCATCACCTTCTGCCCTACTAGTTCT
>gnl_Aquco_v3.1_Aqcoe7G295800.1
ATGGCATTTATGCGGCTGGTTGGATTATATAGTATAACCTTTTCTTTTTTATGTTGCTCAATCTCTTGCTCTTTTACCATAATAAATAACTGCCCACATACAATATGGCCTGGTACGCTTGCTGGTGCAGGAACACCACAACTTTCAACCACTGGATTCCAGTTAAATTCTGGGCAAAGTGTCAGAATAGCATCAGTTCCAGGTTGGTCAGGTCGAATTTGGGCGAGAACAGGTTGCACATTTGATGAGTCAGCAACGGGCACATGCCAAACAGGTGATTGTGGAGGAAAGCTAGAGTGCAATGGAAATGGCGCAAAGCCACCTGCTTCACTTTTTGAGATCACCTTAGGGAAAGGAAATGATAAAGATTATTACGATGTCAGTATTGTCGACGGCTATAATCTGCCACTTATAGCAACACCACGCGCTGTTAGTGGCGGTTGTAATACAACGGGTTGTGTTTATGATCTCAACTTGGGTTGTCCAAAAGAACTGCAGGTCACTAATGATATTGACGCAAGTGGCACTATTGCATGTAAGAGTGCCTGCGAAGCCTTTGGTCTAGATCAGTATTGCTGTAGTGGGGAATATGCAAACCCAACCTCATGCAGACCATCATTTTATTCAACTATCTTCAAAAGGGCTTGTCCTAGGGCCTATAGTTATGCATTCGACGATGGGACAAGCACTTTCACATGCAATGCCTACGAGTATACCATTACTTTCTGCCCTGCATCGAGCGGGTTAAGACAATCTGATGGTGCACCCCCACCTCCTGCTTTCCCACCTCCTCCTCCTGCTCTGCTACCCCCTTTCCCTGCTCTGCCAACACCTGCTCCTGCGTTGCCAATCCGTGATCACAATTACGGAGAAGTTGTGGGATTACTCTCATCTGCGAACATCCTATCATTTCGGACATCAATCATTTTCCTTCTGATTCTCAACTTCTACTGTCTGTCGGAACTG
>gnl_Aquco_v3.1_Aqcoe1G490700.1
ATGGAAATAAAACTACTTTCGATCCTTCTTTACAGTGCTCAATTGGCTTCAGTTCTATTCACATTCACAAACAATTGTTCACAGGCAATATGGCCAGCCACATTGGCTGGTGGAGGCCAACCTCAATTGTCAACAACCGGGTTTAAACTTAGTCCTGGAGAATCAAAAACGATAAGCGCCGCACTCCCATGGAGTGGTCGGCTTTGGGCACGAACTCATTGCTCATACAATCCATCCAGAAAATTCGCATGCGCTACTGCAGATTGTGGTTCAGGTCAAATGGAATGCAATGGAGCTGGAGCAATTGCACCAGCCACCTTAGTTCAGTTCTATCTGAGCGCTCACCTTGAGGGAGATCTGGATAATTATAGTATTAGTCTGGTCGATGGATATAACTTACCAGTTGGGGTGATCCCTCGAGCCACATGGTGTAGCAATGAAACCAGCCCTAGTTGCACAACTGATATTAATAAAACATGCCCACCTGAGCTGATGGTGAAGCAACCTGGTGGCTCAGATGTCATTGGTTGTAAAAGTGCTTGTGCAGCTTTCAAGGACCCAAAATATTGTTGCACAAAGCCTTATAATACACAAAGGACTTGCCGTCCGAACATGTATTCCAGGATCTTCAAAAAGGCTTGTCCACTGGCTGTTACCTATGCTTTGGATGATAAAACGAGCAGGACTGCTGCTTGCATGGCAGCTTCTGAATACATCATTACCTTCTGCCCTCCTAAAGGATTT
>gnl_Aquco_v3.1_Aqcoe1G125000.1
ATGGAAATGACACTGCTTTTGATCCTTTTATTCAGTGCCCAATTGGCTTCAGGGGTACTCTCAGCAACATTCACATTCAAAAACAATTGTCGTCGCCCTGTATGGCCAGGCACATTAAGTGGCAGAGGAACACCACAATTGCCTACAACTGGATTTCAACTTGATATTGGGGAATCACAAACAATAACCACCCCACCTAATTGGTCAGGTCGATTCTGGGCCCGAACACATTGCAGGAATGCAACAGCAAATGGAAAATTTATATGTCGCACAGCTGATTGCGCCTCAGGTCAACTTGAATGCAATGGAGCTGGAGGAATTCCACCAGCCACCTTAATTGAGTTCACTTTGGCAGGTGCTGGAAATCAGGATTTTTACGATGTTAGTAACGTAGATGGTTATAATATACCAGTTTCGGTGACACCACAGGGCTCAGGCTTAAGTTGCGAGTCAACCAGTTGCTCTTCTGATATTAATAGAGTTTGCCCACCAGAATTGAGTGTGAAGGGAAAGCGTGGGAAGACTACTCTTGCTTGTCGGAGTGCTTGTGAAGCTTTCAATCATGATCCAAAATATTGTTGCACAGGGGCTTTCGCCTCCCCACAGTCTTGCCCACCAACCAATTATTCCATGATCTTCAAGAACGCTTGCCCACAAGCTTATAGCTACGCGTATGACGATAGGACCAGCACATTTACTTGTGGCACTGGTGCTGACTATCTCATTACCTTCTGCCCC
>gnl_Aquco_v3.1_Aqcoe1G133900.1
ATGGAGCCAAAAGTTCTTATTATCCTTTTCTTGTCCCTCATGATTCCAGGGTCATTTTCTGCGACATTTACATTCAGAAACAATTGTCCCTACACAGTATGGCCAGGCATATTGAATAATCCAAATGTACCCCAATTTCCAACAACCGGGTTTGAACTTGCAGCCGGAGCTTCGCAATCCTCAAATGCCCCAGGTGGTTGGGGTGGTCGGTTTTGGGCTCGTACAGGGTGCGATGGACAATTCACATGCGCTACTGGGACTTGTGCACCATCTCTTGCATGTAATGGAGCAGGAGGGGCTACTCCTGTCACCTTAGCTGAATTCACCCTAAATGGTGATGGGGGTAAGGATTTCTACGATATCAGCCTTGTTGATGGGTTTAACATCCCTGTTGGGATAACACCAGATGGTGGTTGCGGCTCAACCACTTGTTCAGCTAATGTAAATTCAGTTTGCCCATCCGATTTGAGTGTGAAAGGTTCTGATGGGAGTACAATAGCTTGCAAGAGTGCTTGTCTTGCTTTCAATCAACCCCAATATTGTTGTACAGGAGAGTACAATAATCCAGATAGGTGCACAGCAACAGATTATTCTAGGATATTCAAGAATGCTTGTCCTCAAGCTTATAGTTATGCCTATGATGATAGGTCAAGCACATTTACTTGCGCGGCTGGAGCCAACTATGTCATCACCTTTTGCCCT
>gnl_Aquco_v3.1_Aqcoe1G125400.1
ATGGAGCCAATGGTTCTTTATATCTTTTTCTTCTCTCTCATGATTCCAGGGTCATTTTCAATAACATTTACATTCAAAAATAATTGTCCCTCCACAATATGGCCGGGTATATTGACCACCCCAGGTAAACCCCTATTTCCGACATCCGGGTTTGAACTTGCAACTGGAGCTTTACAATCCTCAGATGCCCCAGCCGGGTGGGGAGGCCGATTTTGGGCACGTACAGGGTGCGATGGACAATTCACATGCACTACAGGTAATTGTGGACCAGCTCTCCAATGTAATGGAGCAGGGGGGAGTCCTCCTGTCACCTTAGCTGAATTAAATCTAAATGGCGATGGGGGTAAGGATTTCTACGATGTCAGTCTTGTTGATGGGTTTAACTTACCCGTTTCGATAACACCAAAAGAAGTGAGTTGTATCTCAACCACTTGTTCAGCTGATGTAAATTCACTTTGTTCGCCTGATTTGAGTGTGAAGGGTTCTGATGGACGTACAATAGCTTGCAAGAGTGCATGTCTTGCTTTCAATCAACCCCAATACTGTTGTTCAGGAGAGTTTGCATCGCCAGATAAGTGTCAGCCAACCAATTATTCGACCATATTCAAAAATGCTTGTCCTCAGGCTTATAGCTATGCCTTTGATGATAAGACAAGCTTATTCACTTGCCCCGTTGGAGCCAACTATATCATCACATTTTGTCCT
>gnl_Aquco_v3.1_Aqcoe1G490800.1
ATGATTGATTTGTCCACAATCAAGTTCTTGGAAAGGTGGAGACAAAATCCGCTGACAGACTACTTTGTGATGGAAACAAAAATACTGTTCATCTTTCTATTCAGTGTGCGGTTGGCTTCATTGGTACTCTCAGCTACATTTACATTGAAGAACAATTGTCCACACTCAATATGGCCAGGCACATTGACTGGTGGAGGCCAGCCGCAATTGTCAACAACTGGTTTTGAACTTAAAACTGGAGAATCACAAACAATAACTGCCCCGCCAAAATGGTCAGGTCGATTCTGGGCACGAACCCTATGCTCCAACCAACAATCTGGAAAATTCACATGTGCTACTGCGGACTGCGCCTCAGGTCAAATTGAATGCAAGGGAGCTGGAGCAATTCCACCAGCCACCTTAGCTGAGTTCACTCTAGGTGGTGCTGGTGATCAGGATTTCTACGATGTTAGTCTCGTTGATGGTTATAACTTACCCCTTTCTATTGCACCACAAGGCAAGCCAGGTTGCAGTTTAACTAGTTGTCCAGCTGATATAAATAAAATATGTCCACCTGAGATGGTTGTGAAGGGACCTGGAGATACGAATGTTGTTGCTTGTAAAAGTGCTTGTGAAGCTTTCAAGGATCCAAAATATTGTTGTGCAAAGCCTTATGATACTCCAGACACTTGCCCTCCATCAGCTTATTCAATGATGTTCAAAAAGTCTTGTCCACAGGCTTATAGCTATGCCTATGATGATAAAACCAGCACGTTTACTTGCATTACAGGTGGTGACTATCTCATTACCTTCTGCCCC
>gnl_Aquco_v3.1_Aqcoe1G133800.1
ATGGAGCCAAAAGTTCTTTTGATCCTTTTCATGTCCCTTATGATTCAAGGGGCATTTTCTGCAACATTTACATTCAGAAACAATTGTCCCTACACAGTATGGCCAGGCATACAGAATAATCCAAATGTACCCCAATTTCCGACAACCGGGTTTCAACTTACATCCGGAGCTTCACAATCCTCAAACTCGCCAGGCAGTTGGGCTGGTCGCATTTGGGCTCGTACAGGGTGCAATGGACAATTCACATGCGCTACTGGCACCTGTGCACCATCTCTTACATGTAATGGAGCAGGAGGGTCTCCTCCTGTCAGCTTAGCTGAATTCACCCTAAATGGTGATGGGGGTAAGGACTTCTACGATATCAGCCTTGTTGATGGGTTTAACATCCCTGTTGGGATAAGACCAGATCGTGGTTGCCCCTCAACCACTTGTTCAGCTAATATAAATTCAGTCTGCCCAGCCAATTTGAGTGTGAGAGGTTCTGATGGAAGGACAATAGCTTGCAAGAGTGCTTGTCTTGCTTTCGGTCAACCCCAATATTGTTGTACAGGAGAGTACAATAATCCAGATAGGTGCACAGCAACAGATTATTCCAGGATATTCAAGAATGCTTGTCCTCAAGCTTATAGTTATGCCTATGATGATAGGTCAAGCACATTTACTTGCCCGACTGGAGCCAACTATGCCATCACCTTTTGTCCT
>gnl_Aquco_v3.1_Aqcoe1G104300.1
ATGAGACCAACTTCCTCATATCTCTTCTTCTTCCTTCTTTTAACCTTCTTGATCTCTCTCACTCTATCAAATGGGACTCAACTTATAATTGTAAACAATTGCAATGAAAGTATATGGCCTGGAATTCTTGGTAGTGCAGGGCATCCTTCACCATTAGATGGTGGTTTTCATTTAAACAACAATGAGGAAGTAGTCATTGATGTTCCTGATAAATGGTCAGGAAGATTATGGGGTAGGCAAGGTTGTTGTTTTGATCAAAATGGCAAAGGCACATGCGACACTGGTGACTGCGCAGGATTACTGAATTGCAGGGGAACAGGCGGTGCACCCCCGACCACAGTTGTTGAAATGACTTTAGGTTCATCTAATTCGCCGCTACATTACTATGATGTGAGTTTGGTTGATGGATTTAATCTACCAGTTTCGATGTTACCCGTTGGAGGTGGTGTAGGATGTGGTATCGCAGCATGTGAAGTAAATTTAAACATATGTTGCCCCTCGTCATTAGAAGTGAAGCGAGGAGGAAAGGTGGTGGGATGTAAGAGTGCATGTTTGGCAACCAATGCGCCCAAGTATTGTTGTACTGGAGAATACGCAAACCCGAAAACTTGCAAGCCTACAATCTTTGCACATCTCTTTAAAGCTATATGTCCAAGGGCATATAGTTATGCCTATGATGATTCATCTAGCCTTCACACATGCAGAGCAAATCGTTATGTTATTACTTTCTGCCCTCCAAAA
>gnl_Aquco_v3.1_Aqcoe1G134200.1
ATGGAGCCAAAAGTTCTTATTATCCTTTTCTTGTCCCTCATGATTCCAGGGTCATTTTCTGCGACATTTACATTCAGAAACAATTGTCCCTACACAGTATGGCCAGGCATATTGAATAATCCAAATGTACCCCAATTTCCAACAACCGGGTTTGAACTTGCAGCCGGAGCTTCGCAATCCTTAAATGCCCCAGGCGATTGGGGTGGTCGGTTTTGGGCTCGTACAGGGTGCGATGGACAATTCAAATGTGCTACTGGCACTTGTGCACCATCTCTTGCATGTAATGGAGCAGGAGGGGCTACTCCTGTCACCTTAGCTGAATTCACCCTAAATGGTGATGGGGGTAAGGATTTCTACGATATCAGCCTTGTTGATGGGTTTAACATCCCTGTTGGGATAACACCAGATGGTGGTTGCAGCTCAACCACTTGTTCAGCTAATGTAAATTCAGTCTGCCCATCCGAATTAAGTGTGAAAGGTTCTGATGGGAGTACAATAGCTTGCATGAATTTTGCTTGTCTTGCTTTCAATCCACGTACAGGACAGTACGATATTCCACAAAGGTGCACGACAACAGATTATTCTAGGATATTCAAGAATGCTTGTCCTCAAGCTTATAGTTATGCCAATGATGATAAGTCAAGCACATTTACTTGTGCGACTGGAGCCAACTATGTCATCACCTTTTGTCCT
>gnl_Aquco_v3.1_Aqcoe1G125100.1
ACACTTTCCGCAACATTTACCTTCAAAAACAATTGCCCATACACAGTCTGGCCAGCCACATTAACAGCTGGAGATAAACCCCAACTTTCTTCAACTGGGTTTGAACTTGGAAGCGAAGCAAGCCAATCTATAAATGCCCCGGCTGGATGGTCAGGTAGATTTTGGGCCCGAACTGACTGCACCAACAGAGGAAGATTCACATGTGCTACAGCCGACTGTGGATCAGGTCAGCTCGGTTGCAATGGAGCTGCAGGGGCTCCACCTGCAACCTTAGCTGAATTCACTCTAAACGGTGGAGGAAATCAGGATTTTTATGATACTAGTCTTGTCGATGGGTTTAATTTACCCATGTCCGTGACACCACTAGGAAGACCAGGCTGCAGAGCTACCGCTTGCCAAGCTAATATTAATTCAGTGTGTCCACCCGAATTGAGTGTGAAGTCCAATGGGAGAACAATCTCTTGTAAGAGTGCTTGTGTTGCATTCAATCAACCTCAATATTGTTGCTTAGGAGAGTTTGCAACACCAGATAAGTGCCATCCAACAAACTATTCAAGAATATTCAAGAATGCTTGTCCTCAAGCTTATAGCTATGCCTATGATGACAGGTCAAGCACATTCACTTGTTCTGGTGGAGCTAATTATCTCATCACCTTCTGTCCT
>gnl_Aquco_v3.1_Aqcoe5G259000.1
GTCATTTTCAGTAACATTTACATTCAAAAACAATTGTCCCTCCACAATATGGTCGGCATATTGACCACCCCAAGTAAACCCCTATTTCTGACATCCAGGTTTGAACTTGCAACTGGAGCTTCAAAATCCTTTGACGCCCCAGCAGGGTGGGGAGGCCGATTTTGGGCACATACAGGATGCGATGGACAATTCACATGCACTGTAGGGGGGAGTCCTCCTGTCACCTTAGCTGAATTAAATCTAAATGGCGATGGGAGTAAGGATTTCTACGATGTCAGTCTCGTTGATGGGTTTAACTTACCCGTTTCGATAATACCAAAAGAAGCGGGTTCTATCTCAACCACTTGTTCAGCTGATGTAAATTCACTGTGTCCGCCTGATTTGAGTGTGAAGGGTTCTGATGGAAGTACAATAGCTTGCAAGAGTTTTTGTCTTGCTTTCAATCAACCCCAATACTGTTGCTCAGGAGAGTTTGCATCGCCAGATAAGTGTCAGCTAACAAATTATTTGACCATATTCAAGAATGCTTGTCCTCGGGCTTATAGCTATGCCTTTGATGATAAGACAAGCTTATTCATTTGCCCCCTTGGAGCCAACTATATCATCACATTTTGTCCT
>gnl_Aquco_v3.1_Aqcoe5G278000.1
ATGGCTTTGCACCTTAGTTATTTTTCGTCATTTGTCTTCATCTTCATCATAATTGGTTCAGGGGTGAAACAATCGGAATCAGCTAGAGTTTTTACAATAATAAATGACTGCAAGGAATCAGTGTGGCCTGGAGTTACTCCTGGCGATTACTTTGATGGTGGAGGCTTCTTATTAAAACCTGGTCAGTCCATGGTTTTCAATGCCCCAGTAGGTTGGTCCGGTCGAATATGGGGTCGAACAGGTTGCTCTTTTGACAAAAATGGAGTTGGCTCGTGCCAAACTGGTAACTGTGGACCTTCCCTCAAATGTTCTGGCTCCGGAAAACCACCAGCTACACTTGCTGAATTTACCCTTACATCCCTAAATTTTTACGATGTTAGCCTTGTCGATGGATTCAATTTACCTTTATCCATTAAACCAATCAATGGTAGAGGAAATTGTACTACTGCTGGTTGTGATGGTGATCTGAGACTAGATTGTCCATCAGAACTTGCTGTCAAAGCTAATGGGAAGACTGTGGCTTGTAGAAGTGCATGCGACGTATTTAATACAGATGAGTATTGCTGTAGAGGTACCTATGGAAATCCTTCAACGTGTAAACCTACATTCTATTCGAAAAAGTTCAAGAGCGCTTGTCCCACATCTTACAGTTACGCATACGATGATCCTAGCAGTATCTTTACATGCACGGGGACAGATTATGTCATTACATTCTGCTCTAACAGGGATCAAAAGGTGTGCACCTACCATGACAAGAAGCTCATCTGCAGTGGAGCTCAAGGCTTAAAATTGCTTTCACAGAACTGGTGGATCTTGATTCTTTTATTTTCTTTGATCAATTCATGGTTTATGATT
>gnl_Aquco_v3.1_Aqcoe3G011200.1
ATGGAGGTCATGCTCAAGCCTCTTGTTGCTCTTCTCCTCATCTCCTTCATCACCAACTTGTCAGTTGAAGTGGCAGCAACAACCATTGCACTCTACAACAAATGCCCACATCCAGTATGGCCAGGTATACAACCAAGTGCAGGCAGACCCATTCTTGCAAATGGTGGTTTTAAACTTAATCCAAGACAAGCATACTCTCTCCATGTCCCAGCTGAGTGGTCTGGTCGAATATGGGGTCGTCGTGATTGCGTCTTCAATGCCGCAGGCAAAGGCCGATGCGCTACTGGTGATTGTGGTGGTTCATTGTACTGTAATGGCATTGGTGGTGAACCACCTGCAACTTTAGCTGAAATCACACTTGGTGCTCAAGATTTCTATGATGTTAGTCTTGTTGATGGGTACAATCTAGCTATATCTATTACTCCTTATATGGGTAAAGGCAGATGTACTTATGCTGGATGTGTGAGTGATCTTAATGAAATGTGTCCTGTGGGATTACAAGTTAGATCTCGTGATAACAGAAGAGTTGTAGCTTGTAAAAGTGCTTGTTCTGCTTTCAAATCACCAAGGTATTGTTGCACTGGGTTATATGGAAATCCTCAATCTTGCAAGCCTACTGCTTATTCAAGAATCTTCAAAACTGCTTGTCCTAAAGCTTATTCTTATGCTTATGATGATCCTACTAGTATTGCTACTTGTAGTGGTGCAAGTTATAAGGTCACATTCTGTCCTCAGCAT
>gnl_Aquco_v3.1_Aqcoe3G317400.1
ATGAAGCAGCCCCAGCAGTTTTCTGTATACTTTCTCCTTTTGATCCTGAACTTCTTGTTTCCTGGGTATGCCCATGGAACATTTGTGACTTTCTACATCAACAACAAATGCCCCTTCCCCATATGGCCTGCCACTGCTGCTAATGCAGGTCATCCCGTTATTGCTGAGGGTGGGTTCTTTCTTCCTTCTAGCCAGACCAAACGCATTGTGGCCCCATACACGTGGAGTGGCCGGATCTGGGCAAGAACTGGATGTGACTTCAATTCAAACTCTAAACCTGCCTGTGAAACTGGTGATTGTGAGGGCCGACTTGCATGTGGGGGGAGCATTGGTCTCCCCCCAGCTACGCTTGTGCAGGTATCCGTGCAACCAAATGAGAGTCAGCCAACTTTCTACGATGTCAGCTTGGTTGATGGCTACAACCTCCCCGTTAGTGTATCAACAAGATCAAAACAATCCAACTGTTTCATTGGAGGGTGTTCGAAGAACCTTAACAGCTTTTGCCCTCAGGAACTTCAAGTCACCAACAATCACGGGAAGGTAGTGGCATGCAAAAGTGCCTGCTTGGCTTTTAATCTTGACACGTTCTGTTGCAGGAATGATTATGGAAGCCCAGACAAGTGCAATCCAAATGTGTACTCGAAGATGTTCAAGAATGCTTGTCCCTCTTACTTCAGCTATGCTTTTGATACTCCTATGCCGTTGGTTAGTTGTAAATCTACAGAATATGTCATAACATTCTGTCCATCTAAGTGGGGCGAGCACACATCCATA
>gnl_Arath_TAIR10_AT2G17860.1
ATGGATTTGGCTAAAGTCTCTTGCTTTCTCTTAGCGATTATGTTTTTCATCAATGGTGGTTCCTCCACCACGTTCACCATCGTTAACCAGTGTAACTACACCGTCTGGCCGGGACTTCTCTCCGGCGCCGGCACCGCTCCATTACCCACCACTGGTTTCTCCCTCAACTCCTTTGAGTCACGACTCATCTCCATACCCGCCGCTTGGTCCGGCCGCATATGGGGACGCACGCTCTGCAACCAAAACGAAATCACCGGAATATTCACTTGCGTCACCGGCGACTGCGGCTCATCCCAAATCGAATGCTCTGGCGCAGGAGCAATCCCTCCAGCTACACTAGCCGAATTCACACTCAACGGCGCCGAAAATCTAGATTTCTACGACGTTAGCCTCGTCGATGGTTACAACATCCCAATGACGATCGTTCCTTACGGCGGAGCTATCGGAGTCGGTAAGTGTAACGCAACGGGTTGCGCGGCGGATCTCAACGGCTTATGTCCGGAGCAGCTGAAAGTAACGGTTGAAGCGGCTGGAACGGGTGCTGTGGCGTGCAAGAGCGCTTGTGAGGCGTTTGGAACGCCGGAGTTTTGTTGTAACGGCGCGTTTGGAACGCCGGACACGTGTCAGCCGAGTGAGTACTCTGTTTTCTTTAAGAAAACTTGTCCGACGGCTTATAGTTACGCTTATGACGACGGCACAAGCACTTTTACTTGCTCCGGTGCTGATTACGTCATCACTTTCTGTCCTTCTCCTTCAAGG
>gnl_Arath_TAIR10_AT4G36000.1
ATGGAATGTAATGGATCCGGAGCTGAACCGCCAGCCACACTAGCCGAGTTCACTCTCGGTATTTCCGGGTCTCTAGACTTTTATGATGTCAGCCTTGTTGATGGCTATAACCTCCCCATGATCGTGGAGGGTTCTGGTTTGTGCCCCACCACAGGGTGTGTCACGGACTTAAACCAGAATTGCCCAACGGAGCTCAAAGCCAAGAGGAGTTTGGCTTGTAGAAGTGCGTGTGAGGCGTTTGGAAGACCGGAATATTGCTGCAGTGGCGCATACGGTTCACCAGATAGCTGCAAGCCGTCGATGTACTCACAAGTTTTTAAGTCAGCTTGTCCTAAATCGTACAGTTACGCGTATGATGATGCCACAAGTACTTTCACTTGTAGTGGTGCTGATTACACCATCACTTTTTGTCCCAAATTGTCAAGTTTGAAGTCTTCGAAAGAACCACCTCCTGAAGAGACAGGAGGTGAATCTGGTTCTGGAACTGACTCGAGTACAGAGATACAACAACCGATAGAAGAAGCGTCATTAGCGAATTCTTATTACGCGGCTATGGCTATCGGAGAATCGACTAGAAATACCGCTTCTTTTCTTCTCCTTTTGATTTTCGGTTGGATCAGCTTG
>gnl_Arath_TAIR10_AT4G36010.1
ATGGGTCAATCTCAAGTTTCTCTCTTTCTTCTTCTAATTCTTGTTTTCATCTATGGAGTTTCCTCCACCACTTTCACCATCGTTAACCAGTGTAGCTACACCGTCTGGCCTGGACTTCTCTCCGGCGCCGGAACCTCTCCTTTACCTACAACCGGATTCTCCTTAAACCCTACCGAGACACGAGTTATCCCGATCCCCGCAGCTTGGTCCGGTCGTATTTGGGGTCGTACTCTCTGCACACAAGACGCAACCACCGGAAGATTCACTTGCATCACCGGGGACTGTGGTTCTTCCACCGTAGAATGCTCCGGATCCGGTGCTGCACCTCCGGCTACACTCGCTGAATTCACCTTAAACGGAGCTAATGGTCTCGATTTCTACGACGTCAGTCTCGTCGACGGTTACAACATCCCGATGACCATCGTCCCTCAGGGTGGAGGAGATGCCGGAGGCGTCGCCGGAAACTGTACGACAACCGGCTGCGTTGCGGAGCTCAACGGTCCATGTCCTGCTCAGCTGAAAGTGGCGACGACGGGAGCTGAAGGAGTAGCTTGCAAAAGCGCGTGTGAAGCGTTTGGAACGCCGGAGTACTGCTGTAGCGGCGCGTTTGGAACGCCGGACACGTGTAAGCCAAGCGAGTACTCACAGTTTTTCAAAAACGCGTGCCCGAGAGCTTATAGTTACGCTTACGACGACGGAACTAGTACCTTCACTTGTGGCGGAGCTGATTACGTCATCACTTTCTGTCCTTCTCCTAACCCAAGTGTGAAGAGTGCAACGAAGGGAGTCCAACCCGTAGCTGTTAGCTACTCTAAGGCATCTCCAAACGCGTCGCCAACTCTTTCTGCCGTGTTTTCGATTGGCGTTTTGGCTGTCGCGTCTTGGGTGATGCAACGCGTTTTG
>gnl_Arath_TAIR10_AT4G38670.1
ATGATGAATCGGATCCTCTTGTTTATGATCCTGGCTTTTGTCTCATCTCTTTCAGAAGTTGAGCCAATTTCGTTCAAGATCACGAATCGTTGCCGGAACACGATATGGCCCGGTTTGCTCTCTGGTGCTAACTCAGCGCCGCTCCCCACAACTGGCTTTCGTCTCTCTAGAGGAAAATCTAAAACCGTCGCAATACCAGAGTCGTGGTCCGGTCGTCTCTGGGCACGAACCTTGTGTTCACAAGATCGGAGTTCCGGTTCTTTCGTCTGCTTAACCGGAGATTGCGGCTCGGGAAAAGTCGAATGTTCAGGCTCCGGAGCTAAACCTCCAGCAACTCTCGCCGAGTTTACTCTCAACGGCACAGGAGGACTAGATTTTTACGACGTTAGCCTCGTCGACGGTTACAATCTCCCGATGCTAATCTTGCCCAAGAAAATCGTCATTGGAGGATGCGGAGCCACCGGGTGTCTCGTGGACTTGAACGGCGCGTGTCCCAGAGACCTAAAGCTGGTGACGCGTGGGAATGGGAACGGTGTTGCTTGCCGTAGCGCGTGCGAGGCATTCGGAGACCCAAGGTATTGCTGCAGCGATGCGTACGCCACGCCGGACACGTGTCAGCCTTCGGTTTACTCGCTCTTCTTTAAGCATGCGTGCCCACGAGCATACAGCTACGCCTATGACGATAAGACGAGCACTTACACTTGCGCCACCGGAGCCGATTACTTCATCATCTTCTGTCCGCCACCGTATACAAGCGAGAAGCTTTTAGGATCGAGGAAAGATGGTGCAACACTGCCACTAGTAAACAAGAGCATGATTCATTTGCCGCATCCGCACAGCAGC
>gnl_Arath_TAIR10_AT4G24180.1
ATGATCATAACAGTCCTTCATTCTCATGTCTCATTCTATTTCATCATCCTTAGCTTCCTCTTCTTCCATGCATTGCATTTGGTAGGAAGTGATGGTGCTACAATAACCATCGTAAATCGATGCAGCTTCACCGTGTGGCCGGGAATTTTGTCCAACTCCGGAAGCGGCGATATAGGCACCACCGGCTTCGAGCTCGTTCCCGGTGGTTCACGTTCGTTCCAAGCTCCAGCTAGCTGGTCAGGTCGGTTTTGGGCACGAACCGGTTGCAACTTCAACTCAGACACAGGACAAGGCACCTGCCTAACCGGGGACTGCGGCTCTAACCAGGTCGAATGTAACGGTGCAGGAGCAAAACCGCCCGCTACACTCGCCGAATTCACAATCGGGTCAGGTCCAGCAGACCCGGCCCGTAAACAAGACTTCTACGACGTAAGCCTCGTGGACGGTTACAACGTTCCCATGTTGGTGGAAGCAAGTGGCGGGTCAGAAGGTACTTGCTTAACCACGGGATGCGTAACGGATCTAAACCAAAAATGTCCAACGGAGCTCCGGTTCGGGTCCGGGTCAGCATGCAAAAGCGCGTGTGAGGCTTTTGGTAGTCCAGAATATTGTTGTAGTGGCGCGTACGCCTCACCCACCGAGTGTAAACCATCGATGTACTCGGAGATATTCAAATCTGCGTGTCCAAGATCATATAGCTACGCGTTCGACGATGCTACAAGTACGTTCACATGCACTGATGCTGATTACACCATCACTTTTTGCCCTTCCTTGCCTAGG
>gnl_Arath_TAIR10_AT4G38660.1
ATGATGAATCTTTCTTCTCGTCGCGCCTCTTCCACTCTCACATTGAGCTTCACTGTTCTCCTTTTAGCTTCCACAGGTTCGTATGGCTCAACATTCACATTCGCTAATCGGTGCGGCTACACCGTATGGCCTGGAATCCTATCGAATGCTGGCTCACCTACTCTCTCCACCACCGGATTTGAGCTCCCTAAAGGCACCTCTCGCTCTCTCCAAGCTCCCACCGGTTGGTCCGGTCGATTCTGGGCTCGTACCGGTTGCAAGTTCGACAGTTCTGGCTCCGGTACATGCAAAACCGGTGACTGCGGCTCCAACGCTGTCGAATGCGCCGGGCTTGGTGCCGCACCGCCTGTAACTCTCGCGGAGTTCACTCTAGGCACTGGCGGCGATGATTTCTACGACGTTAGTCTCGTCGACGGTTACAACATTCCGATGATAGTTGAAGTCGCCGGTGGATCTGGGCAGTGCGCTTCTACCGGATGCACTACGGATCTTAACATTCAGTGCCCTGCTGAGCTGCGTTTCGGCGACGGAGACGCTTGCAAAAGCGCGTGTTTAGCGTTTCGGAGTCCTGAATACTGTTGCAGCGGCGCGTATGCTACACCTTCTAGTTGTCGGCCTTCCGTGTATTCGGAGATGTTTAAAGCCGCGTGTCCTCGCTCCTATAGCTACGCTTACGACGATGCTACGAGCACTTTCACTTGCGCCGGTGGAGATTATACGGTGACGTTTTGCCCTTCTTCCCCTAGTCAAAAATCGACTAGCTACTCCCCTCCAGTGACAGACTCGTCGTCGACCTCACAAGGTTCCGATCCTGTGCCTGGTTCTGATACTGGTTACGCTGGTCAGGGTCAACAGACTCCAGGTCAAGGTAATGTGTACGGGTCACAGGGGACTGGGTCGGAGATGGGTACGGGTGAGACCATGTTACAAGACGGATCATGGATGGCTGGTTTGGCCATGGGAGAGGCAAGCAGACCAGCCGGCGTTTCATTGACAGTGCTGCTTGCTGCATTTACTTTTCCGTTTATTTTCTCG
>gnl_Arath_TAIR10_AT1G77700.1
ATGGACCGAACAATTGAGATTGAGTTCGACATAAATGGGCCATATGATTCATTAATTAGGCCTAATATATCAGTAGCCAGTCTCACTTCAAGATCAGAAAATAACATTACATTTGATCCTAAAATATTTTCTAGTAAAGATGCCAATTCGTTTCGGTTTGTCACCAAGGATCTTGTTACTCTTTCTCACCATATTATCAGGGTTTGGATAACGATTAGAACTCCTGTGAATTACTCCACAGGAACAAAATGGTCAGAATCAGCTCGAGTATTCACGATCATAAACTCATGTGACCAAACGATCTGGCCGGCGATAACTCCAGGAGAAAACTTCAACGGAGGAGGATTCGAGCTCAAACCGGGCCAATCCATCGTATTCCACGCACCAGTAGGCTGGTCAGGCAGAATTTGGGGACGAACCGGTTGTAAATTCGACTCAACCGGAACCGGAACATGCGAAACCGGTTCATGCGGATCAACTCTAAAATGTTCAGCCTCCGGAAAACCACCAGCTTCACTAGCTGAATTCACATTAGCCGCATTGGATTTCTACGACGTGAGCCTCGTCGACGGATTCAATCTCCCGATGTCGGTGACTCCGATGAACGGAAAAGGAAACTGCAGCGTCGCCGGTTGCGTAGCTGATTTGAGGCCACATTGTCCGCAGGAGCTCGCAGTGAAATCAAACGGGAAAGTCATATCGTGTAGGAGTGCTTGTGATGTGTTTGATAGAGATGAGTATTGTTGTAGAGGAGTTTATGGGAACCCAGTTGTGTGTCAACCAACTTATTACTCAAAGATCTTTAAACAAGCTTGTCCTACTGCTTATAGTTATGCTTATGATGATCCGACCAGTATTATGACTTGCACTGCCTCTGATTACGTCATTTCTTTCTGTTCCTCCAGGTTTGTCCTTTTTACGTTTTTAACAACATCTCATGATTACTTTAATTATGATTCTAATCAAGTTTCATTCATACTAGACCATGACTTTTACATTTACATGATATACTTTATTCATCCTTTGTTAATTTCATATGCAAAAGTAAAAGTAATTCAAATGCAGAAA
>gnl_Arath_TAIR10_AT1G75040.1
ATGGCAAATATCTCCAGTATTCACATTCTCTTCCTCGTGTTCATCACAAGCGGCATTGCTGTTATGGCCACAGACTTCACTCTAAGGAACAATTGCCCTACCACCGTCTGGGCCGGAACTCTCGCCGGTCAAGGACCCAAGCTCGGCGATGGAGGATTTGAATTGACTCCAGGTGCTTCCCGACAGCTCACGGCTCCTGCAGGATGGTCAGGCCGGTTCTGGGCTCGTACAGGCTGCAACTTTGACGCCTCCGGAAACGGTAGATGTGTAACCGGAGACTGTGGCGGTCTAAGATGTAACGGCGGCGGAGTTCCTCCCGTCACTCTGGCTGAATTCACTCTAGTAGGCGATGGCGGCAAAGATTTCTACGATGTGAGCCTCGTAGATGGTTACAATGTCAAGCTGGGGATAAGACCATCCGGAGGATCGGGAGATTGCAAATACGCAGGCTGTGTCTCTGACCTCAACGCGGCTTGCCCCGACATGCTTAAGGTCATGGATCAGAACAATGTCGTGGCCTGCAAGAGTGCCTGTGAGAGGTTTAATACGGATCAATATTGCTGCCGTGGAGCTAACGATAAGCCGGAAACTTGTCCTCCCACGGACTACTCGAGGATTTTCAAGAACGCTTGCCCTGACGCCTATAGCTACGCTTATGACGACGAAACGAGCACCTTCACTTGTACCGGAGCTAACTACGAAATCACTTTCTGCCCT
>gnl_Arath_TAIR10_AT1G75800.1
ATGGCTCTTCCGTTGCCATTGATCTTCCTTATCTTCTCTCATTTGTTCGTTTCTGGAGTTAGATCAACGAGCTTCATTATGGTGAACAAATGCGAATACACAGTCTGGCCTGGACTTTTATCAAACGCCGGAGTTCCACCACTTCCGACGACCGGATTCGTTCTCCAAAAAGGCGAAGAACGAACAATCAGCGCTCCAACTTCATGGGGAGGAAGATTCTGGGGGAGAACTCAATGTTCCACCGACACCGACGGAAAATTCACTTGTCTCACCGGAGATTGCGGATCTGGTACCCTCGAATGCTCCGGATCCGGAGCAACACCACCAGCAACACTAGCGGAATTCACACTAGACGGATCTAACGGACTCGATTTCTACGACGTTAGTCTCGTCGACGGTTACAACGTCCCGATGCTAGTGGCTCCACAAGGAGGCTCGGGTTTAAACTGTAGCAGCACCGGATGCGTTGTAGATCTGAACGGTTCGTGTCCGTCGGAGCTTAAAGTGACGAGTTTAGACGGCAGAGGTAAACAATCCATGGGATGTAAAAGCGCGTGTGAAGCTTTTCGTACGCCGGAGTATTGTTGCAGCGGCGCCCACGGTACACCTGACACGTGTAAACCGTCGTCGTACTCGTTGATGTTTAAAACTGCGTGTCCACGTGCTTACAGCTACGCTTACGATGATCAGAGTAGTACCTTCACATGTGCTGAATCTCCTAATTACGTTATCACGTTTTGCCCTACTCCTAACACCAGTCAAAAATCATCTCAAGATCAGAGCCCAGATCCCAAACCGACGACACCAACCGGGACGTCGTCGACAACTCCTGCCGGAGATAGTAGTACGACGTGGTCACCGGTAGATACATCAATGATATACGAAGGAGCTTTGGATCAAAACAAAGGATCACCGTCCACGTGTCATCTTTCGTTATGTGGAATCACAGTCACACTTGCGCTGGCCTTTTGTCGGATGTGGCGGCTCTTT
>gnl_Arath_TAIR10_AT1G75050.1
ATGGCGAATTACTCAAGTATTCACATTCTCTTCTTGGTCTTCATCACAAGCGGCATTGCTGTTTCCGCCGCCACCGTCTTCACTTTACAGAACAGTTGTCCTTACACCGTTTGGCCTGGAATTCTCTCCGGCAACGACAACACCCTCGGCGACGGCGGATTTCCCTTAACACCAGGCGCTTCCGTACAGCTCACGGCTCCTGCAGGATGGTCAGGACGGTTCTGGGCTCGTACCGGCTGCAACTTCGACGCCTCCGGCCACGGTAACTGCGGCACCGGAGACTGCGGCGGTGTTCTTAAATGTAACGGCGGCGGAGTTCCACCAGTCACTCTGGCTGAATTCACACTTGTAGGCGACGGCGGCAAGGATTTCTACGACGTGAGTCTCGTCGACGGTTACAATGTCGAGATGGGGATTAAACCTCAAGGAGGTTCCGGTGATTGCCATTACGCCGGCTGCGTCGCCGACGTCAACGCGGTTTGCCCTAACGAGCTTCGGCTCATGGATCCACATACAGGAATCATCGCGGCGTGTAAAAGCGCTTGTGCGGCGTTTAATTCTGAGGAGTTCTGTTGTACCGGTGCTCACGCGACGCCGCAAACTTGTTCTCCGACGCATTACTCGGCGATGTTTAAAAGCGCTTGCCCTGGTGCTTACAGTTACGCCTACGACGACGCCACGAGCACCTTCACTTGTACCGGCTCTAACTACTTGATCTCTTTCTGCCCCACCCGGAAC
>gnl_Arath_TAIR10_AT1G18250.2
ATGGCTTCAATCAACCTCTTCCTCTTCGCTTTCCTTCTTCTTCTCTCTCACGCTTCAGCAGCTTCAACGGTAATCTTCTACAACAAATGCAAACACCCAGTTTGGCCAGGTATCCAACCCAGCGCCGGTCAAAACTTACTCGCCGGCGGTGGTTTTAAGCTTCCAGCTAACAAAGCCCACTCTCTTCAACTCCCACCACTCTGGTCCGGCCGTTTCTGGGGTCGCCACGGCTGCACCTTCGACAGATCTGGCCGTGGTCACTGCGCCACCGGAGATTGCGGCGGTTCTCTCTCCTGCAACGGTGCCGGCGGTGAACCTCCGGCCACTCTCGCCGAAATCACTCTCGGCCCTGAGCTAGACTTCTATGACGTCAGCCTCGTCGACGGTTATAACCTGGCCATGTCGATTATGCCGGTTAAAGGTTCAGGTCAATGTAGCTACGCCGGTTGTGTTAGCGATCTAAACCAGATGTGTCCGGTTGGTTTACAAGTCCGGTCACGTAACGGGAAACGTGTAGTAGCCTGTAAAAGTGCTTGCTCTGCCTTCAATTCACCACAGTACTGTTGCACCGGCTTGTTCGGTAACCCACAGTCTTGCAAACCAACGGCTTACTCCAAAATCTTCAAAGTCGCTTGCCCAAAAGCTTACTCTTATGCTTACGACGACCCAACCAGTATCGCCACATGTTCCAAGGCTAACTACATCGTCACCTTTTGCCCTCATCATCGCCAT
>gnl_Arath_TAIR10_AT1G19320.1
ATGGCGATTTTCTCCACATCACATCTTCTCTTCATCTCCTTCATCATAGCCACATGTACAATTTCTGTCTCCGGTACAACCTTCACCTTAACAAACCATTGCGGCTCCACAATCTGGCCTGGAATCCTCACCGCAAACGGCGCACAACTCGGCGACGGCGGATTTGCCTTAGCTTCAGGATCTTCCGTAACCTTCACCGTTTCTCCAGGTTGGTCCGGTCGATTTTGGGCTCGAACGTATTGTAACTTCGACGCCTCAGGCTCAGGTAAATGCGGTACCGGGGACTGCGGCAGCAAGTTAAAATGCGCCGGCGCAGGAGGAGCTCCACCAGCCACACTCGCCGAATTCACAATCGGCTCCTCCGGAAAGAAAAACGCCGTGCAAGATTTTTACGACGTGAGCCTCGTAGATGGTTATAACGTTCAGATGAAAATCACACCGCAAGGTGGCTCAGGGGATTGTAAAACCGCGGGATGCGTTTCGGACGTGAACGCGATTTGTCCAAAAGAGCTACAAGTTACGGGCCCATCGGGTGTTGCAGCGTGTAAGAGTGCTTGTGAGGCTTTTAACAAGCCGGAGTATTGTTGCACCGGCGCGTATAGTACACCGGCGACTTGTCCGCCCACGAATTACTCGAAGATATTTAAACAAGCTTGTCCGAGTGCGTATAGCTATGCATACGATGATGCTTCCAGTACTTTTACTTGTACTAATGCTAATTATGAGATCAGTTTCTGTTCT
>gnl_Arath_TAIR10_AT1G20030.2
ATGGCATTGACCTTCTTCTTCTTGTTATCGAATTTGTTCTTCTCCGGAGTTATGTCAAGGAGCTTCACATTTTCAAACAAATGCGATTACACAGTGTGGCCGGGAATTCTATCTAACGCCGGAGTTTCTCCATTACCAACCACCGGCTTCGTCCTCCTGAAAGGCGAGACGCGTACAATCAACGCACCGTCATCATGGGGGGGTCGTTTCTGGGGAAGAACACTCTGCTCAACCGATTCCGATGGAAAATTCTCGTGTGCCACCGGAGATTGCGGCTCCGGAAAAATCGAATGCTCCGGCGCTGGAGCTGCTCCTCCTGCGACTTTAGCTGAATTCACTCTCGATGGCTCCGGAGGACTCGATTTCTACGATGTCAGTCTCGTCGACGGCTACAATGTCCAGATGCTGGTGGTTCCTCAAGGCGGCTCCGGTCAGAATTGCAGCAGCACCGGCTGCGTCGTCGATTTAAACGGATCTTGCCCGTCGGAGCTAAGGGTGAATAGCGTCGACGGGAAGGAGGCGGTGGCGATGGCGTGTAAAAGTGCGTGCGAGGCGTTTCGGCAGCCGGAGTATTGCTGCAGCGGCGCGTTTGGATCGCCTGACACGTGTAAGCCGTCTACGTACTCGCGGATCTTCAAGAGCGCGTGTCCACGCGCCTATAGCTACGCGTATGACGATAAGTCTAGTACATTTACGTGCGCGAAATCTCCCAACTACGTCATCACTTTCTGTCCTTCTCCCAACACCAGCCTAAAATCAGCTGAGGAACACAGCACAGAGACAATGACGACGACAAGTCCAAGTTCCGGCAGTACGACGTCGTCGCAGATGGTCTACGAAGGTGCTCTGGACGAAAGCAGTGGTTCACCATCTACGTATCACGGCGTATCACGAGCAATCACAGTCGTTCTTCTCTCGCTTGCTTTTTGTCGTATGTGGTGGTTCTTC
>gnl_Arath_TAIR10_AT1G75030.1
ATGGCGAAAATCTCCAGTATTCACATTCTCTTCTTCGTCTTCATCACAAGTGGCATTGCTGATTCCGCCACCGTATTCACTTTACAAAACAGTTGTGCGTACACCGTTTGGCCGGGAACTCTCTCCGGCAACAGCATCACCCTCGGCGACGGCGGATTTCCCTTAACTCCAGGCGCTTCCGTGCAGCTCACGGCTCCTACCGGTTGGTCAGGCCGGTTCTGGGCTCGTACCGGCTGCAACTTTGACGCCTCCGGTCACGGTACCTGCGTCACCGGAGACTGCGGCGGCGTTTTAAAATGTACCGGCGGCGGAGTTCCTCCAGCGACTCTAGCGGAATTCACCGTGGGATCAAGCAATGCCGGCATGGATTTCTACGACGTGAGCCTCGTCGACGGTTACAATGTAAAGATGGGGATAAAACCACAGGGAGGATTCGGAAATTGCAAATACGCAGGCTGCGTCTCGGACATCAACGAGATTTGCCCTAGCGAGCTTAGGATCATGGATCCGAATTCGGGAAGTGTCGCGGCGTGTAAGAGCGCTTGCGCGGCGTTTAGTTCGCCGGAATTTTGCTGTACTGGTGCTCACGCGACGCCGCAAACTTGTTCTCCGACGTATTACTCGTCCATGTTTAAGAACGCTTGTCCTAGCGCTTATAGTTACGCTTACGACGACGCATCGAGCACTTTCACTTGTACCGGATCTAACTACTTGATCACTTTCTGCCCTACCCAGTCT
>gnl_Arath_TAIR10_AT1G73620.1
ATGACCAATGAGAAATGTGAAGTTGCTCTTCCACTAAAGTTGAAATCAGAAAAACCATCAATGGCTTCTTCATCATCTCTCTTTCTCCTCCCTCTCCTTCTTCTTGTCTCCCAAGCTTCAGCTTCAACGGTTATATTTTACAACAAGTGCACGTACACTGTCTGGCCTGGGATCCAACCTAGCTCCGGTCAGTCATTACTCGCCGGCGGCGGATTTAAACTGTCGCCGAACAGAGCTTACACTCTCCAACTTCCACCGCTCTGGTCCGGTCGCTTCTGGGGCCGCCACGGTTGCTCCTTTGACAGATCTGGCCGTGGTCGCTGCGCCACCGGAGACTGTGGTGGTTCTTTCCTCTGTAACGGAGCTGGCGGTGTACCTCCGGCTACTCTTGCCGAGATCACCCTCGGTCATGACATGGACTTTTATGACGTCAGCCTCGTTGATGGATATAACTTGGCGATGTCGATAATGCCGGTGAAGGGTACGGGAAAGTGTACCTACGCTGGTTGCGTAAGCGACCTGAACCGGATGTGCCCGGTTGGTCTACAAGTCCGTTCACGTGACGGGACACAGGTAGTAGCCTGTAAAAGCGCATGCTCTGCGTTTAACTCACCACGCTATTGCTGTACCGGCTTGTTCGGTAACCCACAGTCATGCAAGCCAACGGCTTACTCTAAGATCTTCAAGGTAGCTTGCCCTAAGGCTTACTCATACGCCTACGATGACCCAACTAGCATTGCGACATGTTCTAAAGCTAATTATGTCGTCACTTTTTGCCCTCACCGCGGCCGT
>gnl_Arath_TAIR10_AT5G40020.1
ATGAAATTCCAGTCTACCTCCTTGTTACAACTTTTCATAATATCGAGTTGTATAGTATATGGCAAAGTAACAAGCCATGAGGTAACGTTTTACGTGCAAAATAAATGTTCATTTCCGATTTGGCCGGCCGTTGCCCCAAACTCCGGCCATCCGGTGCTAGCCTCTGGTGGATTTTATCTGCCATGCGGAGGTATTAAACGCATTGATGCTCCTTTGGGTTGGAGTGGTCGCATTTGGGCTAGAACAGGCTGTGACTTCACTTCAAACTCGAAACAAGCTTGTGAAACAGGTGATTGTGATGGACATCTGGAGTGTAATGGATTAATCGGAAAACCTCCGGCAACACTTATTCAAATTGCGGTACAAGCCGACAAATCCAAACCTAATTTCTACGATGTAAGCCTCGTGGACGGTTATAATCTTCCCGTCGTAGTGAACTCGAAACCCGTATCATCCAAATGCACCATCTTAGGGTGCCATAAAGATCTCAAAACCACATGTCCTGAAGAACTACAGGTTTTGAACGAAGAGGGACGAGTTGTGGCGTGCAAGAGTGCATGTTTAGCGTTTGATAACGACAGATTTTGTTGCCGGAATGCATATGGAACGCCGGAAAAGTGCAAAAGAAACACGTACTCTATGTTGTTTAAAGAAGCTTGTCCCAACTATTACAGTTATGCCTACGAGACACCTCCTCCTTTGGTCACTTGCTCCGCCAAGGAATATCTTATCACGTTTTGTCCATCAAACTGGGGCCATAGTTCCACG
>gnl_Arath_TAIR10_AT5G02140.1
ATGACGAAATCTGCAACTCTATTCCTTCTCTTTCTCACTATCTCAGCCTTCACTGATGGAGCTCAGCTTATAATAGTGAATAACTGCCAGGAGAGCATTTGGCCGGGAATTCTCGGCGGCGGAGGCCAAATCACACCAAGAAACGGCGGATTCCACATGGGAAGCGGCGAAGAAACCATCATAGACGTACCGGATAAATGGTCCGGTCGAATCTGGGGTAGACAAGGCTGCACCTTTAACCAAAACGGTAAAGGCTCATGCCAAACCGGAGACTGCAACGACGGCTCTATCAACTGCCAAGGAACCGGCGGTGTACCACCAGCAACCGTAGTAGAAATGACATTAGGCTCATCTTCCTCTCCGCTTCATTTCTACGACGTAAGTCTCGTCGACGGTTTCAATCTTCCGGTGTCGATGAAACCAATCGGCGGTGGAGTTGGATGTGGCGTTGCGGCTTGTGAAGTGAATTTGAACATTTGTTGTCCATCAGCTTTGGAAGTTAAGAGAGATGGGAAAGTGGTTGGTTGTAAAAGTGCTTGCTTGGCGATGCAATCGGCTAAGTATTGTTGCACCGGTGAATATGCGAATCCTCAGGCGTGTAAGCCGACTCTGTTCGCGAATCTGTTTAAAGCGATTTGTCCTAAAGCTTATAGTTATGCGTTTGATGATTCTAGTAGTTTGAATAAGTGTAGAGCTTCTCGTTATGTTATCACTTTCTGTCCTCCAAAGTCATTGAATGAGAAACTGAGAAAATTTGAACTCAAAATAGAATCAAAATTTGGTCATTATACAGTGGTTACCATCCTTTTAACTAGTGTTCTAAAGACACAAGCTTTAGCTGGTGGGTCCAAAGACATAAAAGACGGTTTTAGTGCTTACTCA
>gnl_Arath_TAIR10_AT5G24620.1
ATGGGAAGATCACCAATGGTTCCTATGGCTGTTCTTGTTTATGTTTCTCTACTGTTCTCTGTTTCTTATTCCTCCACGTTCGTCATCACAAATAACTGTCCCTTTACTATATGGCCTGGAACTCTTGCAGGCTCTGGCACCCAGCCACTACCCACCACAGGGTTCAGGCTTGATGTGGGACAGTCTGTTAGAATTCCCACGGCTCTAGGCTGGTCAGGTCGTATTTGGGCTAGGACTGGCTGCAACTTTGATGCTAACGGCGCGGGAAAATGTATGACTGGAGACTGCGGCGGAAAGCTGGAGTGTGCTGGTAATGGCGCTGCTCCGCCGACATCTCTTTTCGAGATCACACTCGGTCACGGTTCTGATGACAAAGATTTCTATGATGTCAGTCTCGTTGATGGGTATAACCTTCCCATAGTTGCTCTCCCGACGGGTGGTGGACTGGTTGGCGCTTGTAATGCTACAGGATGTGTTGCTGATATCAATATTAGCTGTCCAAAGGAGCTTCAAGTGATGGGAGAGGAAGAGGCTGAAAGAGGAGGGGTTGTTGCATGCAAGAGCGCTTGTGAGGCCTTTGGGTTGGACCAGTACTGTTGCAGCGGTCAGTTTGCTAACCCGACCACATGCCGACCGTCTTTATACTCTTCCATCTTCAAGAGAGCTTGTCCCAGAGCTTATAGCTATGCCTTCGATGATGGAACCAGTACTTTCACCTGCAAGGCTTCTGAATATGCAATTATCTTCTGCCCTGGCAGGGTAAAAAGACCAGACAGTCTGAACTCGGATCCTCCCAGCCCACCTCAGAATCAGTTAGGGCAACCTATGGCTCCCCCAACTCAAAATCAGTATGGTCAACCTATGGCTCCTGCACCTCAGTATCAGTACGGTCAACCTATGGCTCCACCGACTCAAAATCAGTATGGTCAACCTCTGGCTCCTCCGACTCAAAATCAATACGATCAACCTCTGGCTCCTCCGACTCAAAATCAATATGGTCAACCTATGGCTCCACCAACTCCGCCCCCACCCGGACCAAACGAGGATTCAATGACTCCCCCACCTCAGAATCAGAATGGGGATGGGCAGTTCATGCCTCCTCCCACTTTGGACCAAGATCCAAACGACCAGTATATGAATCCCCCAATTCAGGATCAGAGTCAAAGAGAGACTCAATCTTCATCCGATCTTCTTCGACCTTACCCTGTCTTGTTGCTTCTTGGCTTTAGTCTAACTGCTTTGAGGCAATCTGGCACGACA
>gnl_Betvu_v1.2_Bv1_016440_cupi.t1
ATGTCTCACTCTGTCGTCATTTTCTCTCTCCTCGCCCTTTCTCTCCTCCTCCAACTACTTCCAGGAGATGCAACAACATTTACAATAACAAACAACTGCGACTACACTGTATGGCCTGGATTACTCTCTAACGCAGGAGTAGCACCACTCTCAACTACCGGATTCTCTCTCCAAAAGGGCGAATCAAAATCCATAAACCCACCCTCAAATTGGGCGGGTCGTTTCTGGGGTCGGACCTTCTGTTCCACCGACAAAACCGGTAAATTCTCCTGCTTAACCGGCGATTGTGGGTCAGGAAAAATCGACTGTTCCGGCGCCGGAGCAATCCCACCGGCGACACTTGCCGAGTTCACACTCGACGGTTCAGGCGGGATGGATTTCTACGATGTTAGCCTTGTGGATGGGTACAATCTAGCTATGCTAGTGGCACCGCGCGGCGGGGGTGGACCTAACTGCTCGTTTACTGGTTGCGTGAGTGACTTAAACGGCGCGTGTCCGACGGAATTGAAGGTGATGAGTGAGGAAGAAGAGAGTACAGTCGCGTGTAAAAGCGCGTGTGAGGCTTTTAATAGTCCGCAGTATTGTTGTAGTGGGGCTTATGGATCGCCTGACACGTGTCAGCCTTCGAGTTATTCGTCGGTGTTTAAGAAGGCATGTCCACGCGCTTATAGTTACGCGTATGATGATAAGAGTAGTACTTTTACTTGTAAAGGCTCGCCTGATTATACTATCACCTTCTGCCCTTCGCCAACTACCAGCCAAAAGGCATCATCATCGGACAACGACGACGATGAGACACCATCAACACCAACACCGTCATCAGATGTGATAATGAACAGTTCAATGATATATGAAGGTGCTCTGGATGCATCATCATCACTGTCCACATCCATTTATGTCCTACATTCGCGGCTAGTTGCCGGTGGGGTCGCCGCCTTGATAGCCATCTGGCAGTTGTCACAACTCTTA
>gnl_Betvu_v1.2_Bv1_016470_sodn.t1
ATGGATTATTATCAAACTTTCTCTCTTTTCTTGGTCTTAAACTTGTTATTCTTCAAGGGTACTTTAGGTGCAACAATCACATTATTAAACAAGTGTGATTACACAATTTGGCCCGGGGTATTACCTAATGCGGGTAGCCCGGATTTAGGATCCACCGGGTTCGAGCTCTCCTCCGGTGGGTCAAAATCCTTCCAGGCCACTCCAGGTTGGTCGGGCCGGATATGGGCCCGAACCCGTTGTGAGCCCGACCCGATCTCGGGCCTGTGGATATGCTCAACAGGGGATTGCGGGTCGGGTCAAGTTGAATGCAACGGGTCCGGGGCGACCCCGCCCGCCACCCTATCAGAGTTCACCCTCGGAGCTGCGCCCGGGGATCATGACTACTACGACGTTAGCCTTGTTGACGGGTTCAACGTTCCGATGATCATCGACGCTGAAGGCGGGTCCGGGTCCTGCTTGACCACTGGATGTGCATCCGACTTGAATCAGCATTGCCCGAATGAGTTGCGGGTCGGGGCAGGCGACGCGTGTAACAGCGCGTGTGGAGTGTTTGGGACTCCGGAATATTGTTGTAGTGGCCCAAATGCTTCACCAGATACATGCACGCCTTCAGCATACTCGCAAATATTTAAGAGTTCGTGTCCACGAGCGTATAGCTATGCATTTGATGATGCGACGAGTACGTACACATGTGTAGGTGCTGATTATACGATTACTTTCTGCCCTTCTTTAACAAGCCAACAAAAATCGTCACTTGATTCTGAATCTTCATCAACTGGATCAGAAACCGGGTCCGGATCTGGATTTGATTCAAATACGATGATGACGATGGTTGGGGATGATGTACCCATAAACCATACACAACAATCCACAATTTGCACTGACTTATTGGCTACACAACTATCAACGACCTCAAATTTGGAAATTACTAAACAACACATCACAGCCCCCAAAGAACCTCTAAACTGTAATAGTGAACCTAATCATGAGAAAGATGGCTATATTGAGAGTAATGAGGAAACAAGTGAGGATGATGACAGTGGGGAAGATGAGACTTACAAGATGGATCCTAGGGAACTATTTCATTGTGACTATGATGATGTAGTTGAACAAGTTGGTGGAAAGAAGAAGCAACATAGGTCAAAGACCAATGAGGTTGATGTTGATCTGGTTAATGGTGACGATGACGGTGGATTATCTGAGAATTCTGTCCAGCTTGATGATATCGTGCAGGAAGAGCTAGAGTACGATGTCGATGAGTTGATGAGCTTTAGAAGAACGAATTTGGGTTTAAGGAAAGAGCAAAAGGAAAGAGTTGGTCCTTTGTCTGACTGTCTAAAGGCTAATAACACATCAATATCTATAGGAGAACGAGGTCAATGTGGAAGGTGT
>gnl_Betvu_v1.2_Bv1_017740_gzti.t1
ATGTTATCTTCAACAGGTTTCGAGTTGGGTAATGGGGCCACACTTTCACTTGATGTGCCAACTCATTGGTCTGGCAGGTTTTGGGCTCGTACACTTTGTCACTCTGATCCCACTGGCAACTTCAGGTGTATGACAGGGGATTGTGGTTCTGGCGAGATTTCATGTAATGGAAAAGGAGGAGCTCCACCAGCAACCCTAGCAGAATTTACCCTAGCAGGAAACATGAACAAGGACTTCTACGATATCAGCCTTGTTGATGGCTTCAACTTACCCTTATCAGTGGTCCCACAAGGCGGAACTACTGACTGTCCGTCTACAAGTTGTACAGCCAATTTGAACACTCAATGCCCAGAAACATTGGCCGTGAAGGATCAGGGGAGTACCATAGGTTGTAACAGTGCATGTGTGGCTTTGAACCAGCCACAATATTGTTGCACTGGGGAACACAACACACCTCAAACATGCCCGCCAACAAGTCAGTCACAATACTTCAAGAGTCAGTGCCCTCAAGCTTATAGTTATGCCTATGATGATTCTACAAGCACTTTCACATGCCCTACCGGTGTGAACTACCTCATCACTTTTTGCCCT
>gnl_Betvu_v1.2_Bv2_025240_yaet.t1
ATGAAAACTCATAAAATGATGGCACTTCCCCTGCATCTCCTAATCTTCTCCCTCCTTTTCTTTATCACAGATGCAGTACAACTGATTATAGCCAATAACTGCAACAGCACCATCTGGCCAGGAATACTAGCAACTACAGGGCACAACACTCCTTTTGGTGGCGGCTTCAGCTTGCGTTCCGGCCATCGAGAACTCCTCCGAGTCTCCCAGAACTGGTCAGGAAGAGTATGGGCAAGGCAAGGTTGCAACTTTGATCCAAACACTGGCATTGGAATGTGTCAATCAGGAGACTGTAGTGGCCGTCTTCAATGTAAAGGCATTGGTGGGAAACCGCCTGTTACTGTGGTGGAAATGACATTCGGTACTTCTGCATCCACCCTTCATTTCTACGACGTTAGCATTGTTGATGGGTTCAATCTCCCTGTATCAATGATCCCAATTGTTGGAAGGGCGGAGAGACAAAGTTGTGGTGTGGCGGAATGTGAAGTAGACTTGAATGTTTGTTGTCCTTCAGCATTGGTGGTTAAGACACAAGGGAAGGTTGTGGGGTGTAAGAGTCCTTGTTTAGCCACTGGTTTTCCTAGGTATTGTTGTACCGGAGAGTTTTCTGAGGCCGAAAAGTGTCAGCCTACGGTGTTTGGGAGGTTGTTTAAGGCGGTTTGTCCGAGGGCTTATAGTCATCCCTTTGATGAGAAAACAGGGCTTAAGACTTGCAAGGCTCCCAAGTATCTTATTAGCTTTTGTCCCCCTACT
>gnl_Betvu_v1.2_Bv2_040720_ypwh.t1
ATGAAGCTACCTCGGCTAGTTATTTGTACTCTCCTTTGGCATTTACTTCTATATGGAGTAGCAGGACACACAGTATCTATAGTGATCACCAACAAATGCCCCTTCACAATATGGCCAGCAACAGCCCGCAACACAGGCCATCCAGTGATAGCCAATGGTGGCTTTTGCCTGAAATCCGAGCAATCAACACGCATCCAAGCCCCTTGGGACTGGAGTGGCCGCATCTGGGCTCGGACAGGCTGCAGTTTCAAAGCAGAATATCAGCAGGATGATCATACAAATTCTACCTGGGCGCCCGCCTGCCAAACAGGCGATTGTGACGGGCGCCTCGAATGCAATGGCCTCATAGGTGCACCACCAGCAACATTAGTAGAGCTCACCCTAAACACAGATAAAAATCAGCCAAGCTTTTACGACGTTAGCCTCGTAGATGGGTACAACCTGCCGGTGTCTGTCTTAGTCCCAAGCGCACCTAAGTGCTCGATTCGAGGCTGTTATAGAGATCTGAAAGCGATTTGTCCGTTGGAGTTGCAAGTCAAGGATGGAGGTGGTAACATTGTGGCTTGCAAGAGTGCTTGCCTTGCGTTTAATTTGGACAGGTTTTGCTGCAGAAATGAGTATAGGAACGCTGAAAAGTGTACGCCAAGCTTGTATTCTGATGTTTTTAAGGGCGCTTGTCCCTCTTATGTTAGCTATGCTTTTGATTCTCCTTCACCTTTGATGAGCTGTTTGGTGAAGGAGCTTTATGTTACGTTCTGTCCTGCGGGATATGGTGATCATAGTCAAGAACAATATGCTTCTAGC
>gnl_Betvu_v1.2_Bv3_050540_anne.t1
ATGCTAAACAAAATATTGTTGCTTTCTACTTTGATCATATTTTTGCTATTTCCTTCTATAGTTTCTTCCACTTTCACAATAACCAACAACTGCCCTTTTACAATATGGCCAGGGACATTATCTGGGTCGGGCACGCCCCCGCTTTCTAGCACCGGGTTCCAGCTAGATACCGGGAAGACTATGAGACTCGAGGCGAGTCCAGGTTGGTCGGGCAGGATATGGGCTAGGACAGGCTGCCAATTTGATCAGACGGGCGCAGGGAAATGTCTAACAGGGGACTGTGGGGGGAAGTTGGAATGTGATGGGAGTGGAGCAACACCACCAGCTTCTCTGTTTGAGATCACATTAGGCCAAGGCAATAATAAGGATTTCTATGATGTTAGCATTGTGGATGGTTATAATCTCCCTCTTGTTGCGTGGCCTACTGGGGTTAATGGTGCTGCTTGCAATGCAACAGGATGTATTTCTGACATCAACATGGACCAATACTGCTGTAGCGGACAGTTTGCTAACCCAACGACATGCCGACCATCATATTACGCGCATGTCTTCAAGAGAGCCTGTCCAAGAGCATATAGCTACGCCTTTGATGACGGCACAAGCACATTCACATGCAAGGCTTACAATTATGCCGTAGTTTTTTGTCCCAAATCCGCTGCTATGACAAATAAACCAAACGGTGGCACTGCTATGTCACCACCAAGTGTCCCATACACTTCACCACCAGCCGGCTATGGTGCACCGCCGAGTGTCATATACAATTCACCACCAGTCGGCTATGGTGCACCGCCGAGTGTCATATACAATTCACCACCAGTTGGCTATAGTGCACCGCCGAGTGTAACTTACAATTCACCACCAGTTGGATATGGTGCACCGCCGAGTGTCATTGACAATTCACCACCAGTTGGATATGGTGCACCGCCGAGTGTCATTGACAATTCACCACCAAGTTTCACCTACAGTTCACCAACAATTGGCTATAATACACCACCAAGCTCCAGTTATGTTTCACCACCAACGACCAAACACAGTTTTGGGGCATCTAAGGGGGAGGTCTCCAACTCAAACACCATCCTACCATACGCTGTGTACATACTTCTGGCCTTCAGTTTGCTGCTGTTGGGC
>gnl_Betvu_v1.2_Bv3_060570_mhjs.t1
ATGGATACCATTTTCAAGCTCATTTTCTCTCTCCTCTTTTGTCTCATTTTTACCTCTCTTCCAGGGGAAGTAAGTGGAGCAAAAATGGTGCTATTGAACAAATGCAGGTACACAGTATGGCCAGGAATCCAGCCTAGTGCTGGCAAGGAAATTTTATCTCGTGGTGGTCTAAAGCTGTTGCCTAACAAGTTTAACGTCCTTAATCTCCCTGCTGGGTGGTCCGGTCGAATGTGGGGACGCCACGGCTGTCACTTTGATGCCCAAGGCCGCGGCAGCTGCGCTACTGGTGACTGTGGTGGCACCCTCTACTGTGCTGGTGCTGGTGGAGCTCCTCCGGCTACCCTTGTTGAGATCACTCTTGGACAGGAGCAGGATTTCTACGACGTTAGTCTAGTGGATGGCTACAACCTGGCAATATCGATGGTACCTTTCAAGGGAGCCGCTGGACAATGCGCACCGGCAGGGTGCATTAGCGACCTGAACACAATGTGCCCAACGGGGCTCCAAGTCCGCGGCGCACGAGGCGGTGTTGTAGCTTGCAAAAGTGCTTGCTCCGCCTTTAACTCCCCAAGGTATTGTTGCACAGGCAACTTTGGTACTCCTCAGTCTTGTAAACCCACAGCCTACTCCAAAATCTTCAAGACCGCTTGTCCACGCGCTTACTCCTACGCATACGATGACCCCACTAGCATCGCTACTTGCACCGGGGCTAACTATTTGGTCACTTTCTGTCCCCACCACCGCCAC
>gnl_Betvu_v1.2_Bv5_111400_mepk.t1
ATGGAGAATCAGTATCCCTCTTATTGCTTCCTGTATCTACTAGCTTGGATCACTGTAACAGATGCTACTATTCAGCTAATCATTGTTAACAACTGTAACAACGAATTGTGGCCCGGAATCCTAGGAAACCCGGGTCAGAAGAACCCTAAAGATGGCGGGTTCCACCTCAGCAGCCGTGAGGAAGTTGTTCTAGACCTGCCAGAGAATTGGTCAGGTAGGCTATGGGGTAGGCAAGGTTGCAGCTTCAACAAAGAAGGAAAAGGACAATGTGACACTGGTGACTGTGCCAATCAAATGCAATGCCAAGGAACAAGTGGGGCCCCACCAGCAACGGTGGTTGAAATGACCTTTGGTTCCTCCTCCTCCCCGCTCCATTACTATGATGTGAGCCTCGTGGATGGATTTAACTTGCCGGTTTCCATGAAGCCAGTAGGAGGAGGGGTTGGATGTGGTGTCGCTAAATGTGATGTTGATTTGAATGTATGTTGTCCTTCAGCATTGGAACTGAAGAAGGGGAATAAAGTAGTTGGGTGTAAGAGTGCTTGCTTGGTGATGCAGTCTGCAAAGTACTGTTGTACAGGGAAGTTCTCAGATCCTAAAACCTGCAAGCCAACCGTGTTCGCTAATCTGTTTAAGGCCATTTGTCCAAAGGCTTACACTTATGCCTATGATGATTCTTCTAGTCTTAACAGATGTAGAGCTCCTAGATATGTTGTAACGTTCTGTCCTCCTAAT
>gnl_Betvu_v1.2_Bv5_113130_dmhc.t1
ATGGCGATCAACTACAGCTTCTTTTTCCTCTTGTCATCCTTCTTGTTATTAGGTGTTTCAACAAAGAGAACATCAGGCACTATATTCACTCTCCTCAACAACTGCCCATACACCGTCTGGCCCGGCACGTTGTCAGGAAATGGGCCCACACTCGCTGGTGAGGGAAACTACATACTGTCCCCAGGAACATCAATGCAACTCAATCCTCCAGTAGGCTGGTCGGGCCGATTCTGGGCCCGAACAGGCTGCAATTTCGACACCAACGGTGCAGGAACATGCTCCACTGGCGACTGCGGTGGGCTACAATGCACCGGTGGCGGTGTCCCACCCGTGTCGCTGGTGGAGTTCACCCTTAATGGTGCAGGTGGACAAGACTTCTACGACGTAAGCCTAGTAGATGGATACAATGTTGGTATTGGTGTCAAGCCAACAGGTGATGGTGCATCAGGTAACTGCCAGTACGCTGGGTGTGTGAATGACCTCAATGCATCGTGTCCGCCTGAGCTACAAGTCAGGGACTCGAACGGGAGCGTGGTGGCTTGTAAGAGCGCGTGTGCGGCTTTTAATAGTCCGGAGTATTGTTGTACAGGTGATCATGGGAGTCCACAAACGTGCTCGCCTACGCAGTACTCGGAGATGTTTAAGAATGCGTGTCCAACAGCTTACAGTTATGCTTACGATGATGCGTCTAGCACTTGCACTTGTACTGGGTCTGACTATATCATCACTTTCTGCTCATCAGGCGTG
>gnl_Betvu_v1.2_Bv6_130520_mgwj.t1
ATGTTGTGTAGTATTTATGTCTTAGGTACCACGTTCACATTTGTAAACAGATGTGATTATACAGTTTGGCCAGGGCTACTAGCAGGAGCTAGTAGCCCTAAGCTAGATAGCACAGGGTTCGAGCTCCAACATGGTGGAACTCGAACCTTTCAGGCTCCAGCAGGTTGGTCAGGTCGGTTTTGGGGAAGGTCTGGTTGCACTTTTGATAGTACAGGTCAAGGCTCATGCAGTACAGGAGACTGCGGATCAGGCACAATAGAGTGCAATGGTAGCGGTGCGACGCCACCAGCTACCTTAGCAGAGTTCACCCTTAATGGTAGTGGTGGGCAAGATTTCTACGACGTAAGCCTAGTAGATGGGTACAATCTCCCTATGATTGTGGAATCAACTGGAGGGTCAGGTGGGTGTCAATCCACTGGATGCGTGGTAGACCTGAACTTGCGGTGCCCTAATGAGCTGAAGGCGGAAGGTGGTGGTGCGTGTAGAAGTGCGTGTGAGGCTTTTGGTAGCCCGGAATATTGTTGTAGTGGGCAATTTGCAACGCCAGATAAATGTAAACCGTCGATGTATTCACAAACGTTTAAGAATGCGTGTCCGAGAGCGTATAGTTACGCATATGATGATGCAAGTAGTACCTTTACTTGCAGTGGTGGGGATTATACCATCACCTTTTGTCCCTCTTCTCCAAGTCAAAAATCGTCAACGGATACTTCAACAAGCAACATTGGAGGAACAACGGGGTCCGGGTCAGGAACAGGTACGAGTACGAGTACAGGATCCTCAGATACAGGTTCAGGTTCGGGTTCAGGGTCATTGATGTCAGATGGGTCATGGATAGCCAAATTAGCATCTGGAGACTCTTCAAATACAAGACATCCTTCCTTCGGATTACAATTAGCATTATTGTTCATTGTCATTACCTCATTGGCCACATCTTTCAACTTG
>gnl_Betvu_v1.2_Bv7_161390_ckur.t1
ATGTTCTTGTTCCTGTTTCTCATTTCTGGAACAAGTTCAATACAATTGATATTCAAAAACAAATGCTCTTACACTGTATGGCCAGGGACCTTAACAGGCACTGGGCCACAATTACCATCAACCGGCTTCACTTTGGAGTCTGGTGCTTCCTACACTCTTGCTGCCCTCCCTTCTTGGTCGGGTCGCATTTGGGCTCGAACACGTTGCTCCCTTGATGCTGTCACGCAAAAGTTCGTTTGTGGTACTGCGGATTGTGCATCAGGTCAAATATCTTGCAACGGAGCTGGGGGAATCCCGCCCGCCACCCTAGTGGAATTCACCCTAAATGGGTATGACAATACAGATTTCTACGACGTAAGTCTAGTTGATGGATACAATTTGCCGGTGTCGGTATTGCCCGTGAATAGCAAACGTTGTAACTCAACAGGGTGCCCCGCGGATGTGAACAAATCATGCCCACCGGAGTTGCAAGACAAAGATTCTCATGTAGGTGATGTTAAAGCATGTAAGAGTGCATGCTTAGCCTTCAATAAGCCGGAGTTTTGCTGCACTGGGGCATATAGTAGGCCACAAACATGCCCTCCAACCAAATATTCCAAGTTTTTCAAGGGGCTTTGTCCTCAAGCTTATAGTTATGCTTATGATGATACCACTAGTACTTTCACATGTCCTAGTGGATCAACGGATTATATAATCACCTTTTGCCCT
>gnl_Betvu_v1.2_Bv9_214310_xfuh.t1
ATGGATCCGCTATATTACATCATTCTCAGCCTTAGTCTCCTGCATTTTCTTCATACAGGAGTTAATGGAGCAACATTCACATTCGTCAACAAATGTGACAACACAGTATGGCCTGGAATCCTCGCCAATGCAGGCACCCCAAAACTCGCAACAACAGGATTCGAACTCCCAACCGGCACCTCCCAGTCACTCCAAGCCCCAACCGGTTGGTCCGGTCGATTCTGGGGTCGAACCGGCTGTAACTTCGGCGGCTCCGGTCTCGGCTACTGCGCCACAGGAGACTGCGGCTCCGGCGCCGTAGAATGCAACGGAGCCGGCGCCGAGCCGCCAGCTACATTAGCCGAGTTCACTCTTGGTACAGGTAGTCAAGACTTTTATGACGTGAGTTTAGTTGACGGGTATAATTTACCCATGTTGGTTGAGGTAAGTGGTGGGTCGGGTTTGTGTGCTACAACTGGTTGTGTGGTTGATTTGAACCAAGTTTGTCCAAGTGAGCTGAAAGCAGGAAATGGTAATGCGTGTAAGAGTGCGTGTGAGGCTTTTGGAAGTCCGGAGTATTGTTGTAGTGGTGCGTATGGTTCACCTACTACTTGTCAACCTACGGTTTATTCTCAGATGTTTAAGGCTGCTTGTCCTAGATCTTATAGTTATGCTTATGATGATGCTTCTAGCACTTTCACTTGTAGTGGTGCTGATTATACTATCACCTTTTGCCCCTCTACTCCAAGTCAGAAATCATCAAGAGATACAACGACCCCAGTTACAGCTCCTGTGACAACGACACCACCAGATTTTTCCGGGTCGGATCCAACTGGCTCAACATCAACTGGATCAGGAGGGGGCATGACATATGGGTCAGCGTCCGAAGGCGGACCTGGAATGATAACCGGACCCGGAACCGGAACCGGAACAACAACCTCAGCTGTGCTAACTGATGGATCATGGTTAGCTGGCTTAGCCATGGGACACTCACCCTCTTTACAACCAACAATAGTAGTACCCTTTGTAATTGCAATATTCTCCCTCTTCACTTTTCTCACCTTG
>gnl_Betvu_v1.2_Bv9_214330_pjfg.t1
ATGGCTCGCAATTTCATCTTCTTCTTCCTCATCACTTTCTCTCTCCTCTCATCAGAAACAAGTGAAGCTGCAAAATTCCGACTAGTAAACAAGTGCAGACACACAATATGGCCAGGTCTTCTCTCCGGCGCAACTTCCCCACCTGTCCCCACCACCGGTTTCTCTCTCCTCACCGGAAAATCCCGCACTCTCACCTTCCCCAAATCATGGTCGGGCCGAATCTGGGCCCGTACCCTCTGCTCCGGCGACCCATCCGCCGGAAAACTCACCTGTCTCACCGGAGATTGCGCCTCCGGTAAACTCGGCTGCGGTGGCGCCGGCGCTATTCCTCCTGCCACGCTGGCAGAGTTCACCTTAAACGGCGCAGGTGGGCTTGACTTTTATGACGTCAGCCTCGTTGACGGTTATAATCTGCCCATTCTGGTGGTGCCACTTGGCGGGCGTGGAGGTGATTGTAGCCCAACTGGGTGTTTAGTGGACATCAACCGCGCGTGTCCTAGAGAGCTTAGTGTTGGCGGCGCACGTGGGAGTGGTGTTGTCGCGTGTAAGAGCGCGTGTGAGGCTTTTGGGGACCCACAGTATTGTTGTAGTGAAGGATATGATACGCCTGACACGTGTCCGCCGTCGGTGTACTCGGTTTTTTTTAAGGAAGCTTGTCCACGTTCGTATAGTTATGCTTATGATGATAAGACTAGTACTTTTACTTGTGGTTCTGCTGATTATATCATCGTTTTTTGCCCTCCTCCTTATACCAGCCTAAAATTGCTGGGTAAGCGAAGAGTAATGGCTGGTGAACTACCATTAGTGAACAAAACAATGATGTACTTGCATTCAAGAGGTAGCAGAGCATCTTCAGGCCGG
>gnl_Betvu_v1.2_Bv_013500_hfua.t1
ATGGAAACACAACCAATCTCACTCCTATTACCTTTTTTCTTTATAATCTTCCTTCTTTCTCAAGGAAGCTGGAGATTATCAGAAGCTGCAAGAGTGTTCACCATCACAAACCATTGCAAAGAGACTATATGGCCCGCCGTTACACCAGGTGAAAGCTTCAACGGAGGAGGCTTTGTCTTAAAGCCAGGCCAATCCATGGTTTTCAACGCTCCAATGACATGGTCAGGCCGAATATGGGGTCGAACAGGGTGCAACTTTGATCAAGATGGCAATGGCCCTTGCCAAACAGGTGCATGCGGCACAACCCTCAAATGCGGAGGTGCCGGTGCGACACCGGCATCTTTAGCGGAGTTCACGCTCGGGAAAACCGACTTCTACGACGTAAGCCTTGTCGACGGGTTTAACATCCCAGTAGCAGTGAAACCTCTTAAAGGGACAGGGAATTGCACAATTGCTGGATGTGATAAAGACCTTAGAAGAAACTGCCCTAAGGAACTATCTGTTAAAACATCTAATCACGGCAAGACGGTTGCATGCCGGAGTGCATGCGACGTTTTCGACACCGATGAGTATTGTTGTAGAGGATTGTATGGTGGTCCGTCGGTTTGTCATCCCACTTATTATTCCAAGTTATTCAAGAGTGCATGCCCTACTGCTTATAGTTATGCTTATGATGATCCTTCTAGCATCTTTACTTGTTCTTCTGCTGATTATGTCATCACTTTCTGCTCTTCCAGGTCTCAACCTGTGTGCGTATATCATGACCACAGACTAATTTGCAACGGATCCACGAGTTTAAAATCATTGCTCAATTCACGGTGGTCTCTTACGGTTGCTATAGCATTGCTAATATATAAACTTTGTGGAGTATATAATATCCTG
>gnl_Carpa_v0.4_evm.model.supercontig_1.433
ATGGCTTCTTCCTCAAATCTCTTCCTCTTCTTCCTCATCTCCATTGTATCCATCATCTCTCTCTCCTCAGCAGGTGGAACCCAGCTTATATTAGTGAACAACTGTAAGGAAAGCATATGGCCTGGACTGCTTGGCAATGCCGGCCATCAGACTCCTGCTGAAGGTGGTTTTCTTCTCTGCAGCGGTGAGCAGATAGTCCTGGAGGTTCCTGAGCAATGGTCAGGCAGGATCTGGCCTAGACAAGGCTGCTGTTTCAACGAAAAGACTGGGAAAGGCTCGTGCCAGACAGGAGACTGTGCTGGCCTTTTAAAGTGTCAAGGTACAGGAGGCAAACCGCCAGCAACACTAGTTGAGATGACACTTGGGACATCAAAATCCCCCATTCATTTCTACGATGTCAGCCTGGTTGATGGGTTCAATATCCCCGTGTCTATGGCGCCTGTAGGTGGCGGAGTTGGCTGCGGAGTGGCTGCCTGTGAAGCTGATTTGAATGTTTGCTGCCCGGCTGCTCTGGCAGTGAAAAGAGAAGGGAAAGTTGTCGGGTGTAAAAGTGCTTGTCTGGCTGCTAGAACAGATCGGTATTGTTGCACAGGGGAGTTTGCTAATCCTAAAAGCTGTAAGCCTTCTGTGTTTGCTCGTCTGTTTAAGGCCATATGTCCTAAAGCTTATAGTTATGCTTATGATGATTCTAGTAGCCTCCATACTTGTAGGGCACCCCGCTATGTCATTACATTTTGCCCTCCAACT
>gnl_Carpa_v0.4_evm.model.supercontig_113.69
ATGGCTTACTGTTCCAGTTCTGTACCTCTTACATCTTTATTGTATGTCTTCATCCTCATTCTATCAGGGATGACAATGTCAGCACATGCCAAAAACATTACCATTGTTAATCTTTGTAAGGAGACAATATGGCCCGCCATAATAACACTCGGTAATAATAATGGCGGCAGTGGTTTCCAATTAAAAGCAGGCCAAACTGCCTTCTACAGCGCCCCGGATGGATGGAGTGGGCGCATATGGGGACGTACAGGCTGCAGCTTCGACAACAATGGCAATGGCACGTGCCAGACAGGTAGCTGCGGAGACTCTCTCAATTGTTCAAGCGCGGGCAGCCTGCCAGTTTCCATAGCTGAATTTACCATCGGACAGCCAGACTTTTATGATGTTAGTCTCGTAGATGGCTTTAACTTGCCTATTGTGGTTACGCCAATTAATGGCACAGGTAATTGCAGTGCTGCAGGTTGTGATGGAGATTTGAGGCAAAGTTGCCCATCCCAGCTCACCTTTAAATCTAATGGGAAGGATGTTGCCTGCCGAAGTGCCTGTGATGTGTTTAATACAGATGAGTATTGCTGCAGAGGTAGTTATGGAGATCCTGGCTCATGTTTACCCACCAATTATTCCAAGATTTTCAAACAAACATGCTCTGCAGCATCCACCTATGCATTTGATGACCGAACAAGTATTATAACATGCTCTGCAAGAGAATACGTTGTGTCCTTCTGTGCAACAAGG
>gnl_Carpa_v0.4_evm.model.supercontig_14.229
ATGGCTGCATTATTTCAAGCACATAAAAGAACTCAGTCGGTCACTTTTACCTTTCAAAATAGATGTCCCTTCACAGTTTGGCCAGGAACCTTAACAAATCCAGGACATCCTCCTTTGTCCTCAACTGGGTTCGAGTTAGCTTCAAACGCCTCATCGAATCTTGACGTACCAATTCCATGGGCTGGACGAGTGTGGGGTCGCTCTCAATGCTCTCAGGATCGATCGGGAAAGTTTTATTGTGCCACCGGAGATTGTGGTTCGGGCAATATTTCATGCAACGGTGCGGGTGCAATCCCACCAACAACTCTAGCTGAACTTGCTATCCAATTGAATGGCGGGTTAGATTTTTATGATATCAGCCTGGTTGATGGCTTTAACTTGCCTGTTTCTATAACTCCGAGCGGAGGATATGAGGGGTGCAATATAACAAGTTGTCCTAAGAATGTGAACTTGGTTTGCCCACCAGAGTTAGCAGTAAAAGGGAGCACTGGGACAGTGATTAGCTGCAAAAGTGCGTGTGTCGCATTTAGTCAACCTCAATATTGTTGCAGTGGTGAGTTTAGTACGCCTGATAAATGCCACCCTACTAATTACTCTATGATATTCAAGAACGAATGCCCTCAGGCTTACAGTTATGCATATGATGATAAAACTAGTACCTTTACTTGCAATCATGGAGCCACTTACCTAATTACCTTCTGTCCA
>gnl_Carpa_v0.4_evm.model.supercontig_169.10
ATGTCTCCACAACAGTTCCTCACATCTCTTCTTCTTCACCTCTTACTCTCTTCCACTCTCACCGGGGGAATACAACTCATCCTCGTAAACAATTGCGAAGAGAGCATATGGCCCGGGATACTTGGTGGAGCCGGCCAACCAACTCCAAAAGACGGCGGCTTCCATCTCAGCAGTGCAGAAGAAATAGTCCTCGACGTTCCCGAAAAATGGTCGGGAAGAATCTGGGCCAGACAAGGCTGTTCTTTCAACAACAACGGCAGAGGATCCTGCGACACCGGCGACTGTTCCGGCCAACTTCACTGCCGAGGAACCGGCGGTACTCCGCCGGCAACCGTAGTGGAAATGACTCTAGGATCATCTTCTTCTGCAATTCAATACTATGACGTTTCACTTGTCGATGGATTCAACTTGCCGGTGTCCATGAAACCCGTCGGCGGCGGGATTGGGTGCGGGCTGGCGGCGTGTGAAGTGGATTTAAACGTTTGTTGTCCGTCGGCGTTGGAAGTGAAGAAGAAAGGGAAGATTGTAGGGTGTAAGAGCGCATGTTTAGCAATGCAATCAGCAAAGTATTGTTGCACTGGGGAGTATGGGAATCCGAAAACTTGTAAACCAACTTTGTTTGCTCATCTGTTTAAAGCGATTTGCCCGAAGGCTTATAGTTATGCGTTTGATGATTCTAGTAGTTTGAATAAGTGTAGAGCTTCAAGGTATGTTATCACTTTCTGTCCTCCAAAG
>gnl_Carpa_v0.4_evm.model.supercontig_189.23
ATGAAGTTCCCAGAAGTTATTGCTACTCTTTCTCTTTTCCTTACATGTCATTTCATGTTTTCTGGGGGGCATCAGGTAACTTTTTATGTGCATAACAAATGCTCATTTCCCATATGGCCAGCAACTGCCCCAAACACAGGTCACTCGGTGATTGCTGATGGTGGTTTCTATCTCCCTCCTGGGCTGACTCAATGTATTGATGCCCCTTGGACATGGAATGGCCGAATCTGGGCCAGAACTGGCTGTAACTTTGAGTCAAACAGCTGGAACTCTGCCTGTGAAACAGGGGACTGTGATGGTAGACTCGCTTGCAATGGCCTGATTGGCACACCACCAGTTACACTCATCGAAGTAGCATTGCAAGCAGACAAAACCAAGCCAAACTTCTACGACATTAGCCTTGTTGACGGTTATAACCTGCCAGTTTCTGTCACGACCAAACCAATATTGGCCAAGTGCAGTATTCCCGGGTGCCATAAGGACCTGAAAAGTTTTTGTCCACGGGAACTTCAAGTTGTGAACAAGAATGGTGAGATTGTGGCGTGCAAGAGTGCGTGTTTAGCATTTGATACGGACTCGTTTTGTTGCAGAAATGAGTACGGCAGCCCTGAAAAATGCAAGCCTAACTTGTACTCAAAGATATTCAAGGAAGCTTGTCCAAGTTATTATAGTTATGCGTTTGACATGCCACCTACTCTTGTAAACTGTGCTTCAAAAGTGTATGTCATCACCTTCTGTCCTTCTACTAAGGTTGTGGATGATCTCCAACACCCTTCATTA
>gnl_Carpa_v0.4_evm.model.supercontig_26.58
ATGGCTCAGCTAACGTTGTTAGGATCACATCAGTTACTCGTCTCCATCTCAAGCTTTGTTATTTCTGTTTTGTTCATATCAGGAGTTGATTCCACGACCTTCACAATAGTAAATAAATGCGACTATACGGTGTGGCCAGGCATTCTGTCGAACGCCGGTGTGCCGCCGCTTTCCAACACTGGATTTGTTCTCGAGAAGGGAGAAACGAAGACCATCTCCGCGCCGACATCATGGGGTGGCCGTTTCTGGGGAAGAACTCACTGTACCGAGGATTCCTCCGGCGAGTTTTCATGCGTGACAGGTGACTGCGGCTCCGGCAAGGTCGAATGCTCCGGTAGTGGAGCAATCCCGCCGGCCACCCTTGCGGAATTTACCCTAGACGGTCACGGTGGACTCGATTTTTTTGATGTGAGCTTAGTAGATGGGTATAATATTCCTATGGTGGTTGTCCCTCAGGGTGGGACGGGCGTGAACTGCACGACGACGGGATGCTTGGTGGATCTAAACGGCGCGTGTCCTTCCGAGCTGAAAGTGATGAGTGCTGACGGGAAAGGCGGCGTGGCGTGTAAAAGCGCCTGCGAGGCGTTTCAGCAGCCGCAATACTGCTGCAGCGGCGCGTACGATAGCCCCGCGATTTGCAAACCTTCTCAGTACTCTCGGCTGTTCAAAAGCGCGTGCCCACATGCGTACAGCTACGCTTATGACGATAAGACCAGCACTTTCACATGCGCTAACGCCGACTACGTTATTACCTTCTGCCCTGCGCCTAACACCAGTCAGAAATCGTCTCAGGGGCAGACCACGGGCACGGAGACAATCACGCCGTCAATTAACAGCACCATGGTGTACGAGGGTGAGCTGGACCAGAGCAGCGCATCGCCCTCCACGTACACTCGATCGCGTGGCATTGCGGCCATCGTCATACTGACACTAGCCTTA
>gnl_Carpa_v0.4_evm.model.supercontig_3.185
ATGACATCCCCGACGCTGGCCGGAGCTATCGTGATGCTGATTTCCATTTCCCTTTTCTCTCCTGCTTACTCGTGCACCTTCACAATAACCAATAACTGCCGACACACTATATGGCCCGGCACGCTAGCCGGTGCCGGCACTCCACAACTGCCAACAACAGGATTCCTTCTGGAGTCTGGACAGAGTGTGAGAATTACAAGTGTTCCAGGATGGTCGGGCCGTATATGGGCAAGGACTGGTTGCACGTTTGACGAGGCAGGAATTGGGTCTTGTCAAACTGGAGATTGTGGAGGGAGGCTAGAATGTGACGGCATGGGTGCCACTCCACCAGCGTCACTCTTTGAGATAACACTTGGCATAGGCAATGACAAAGATTTTTACGATGTCAGCATCGTGGACGGCTATAATTTGCCAATTGTTGCTGTGCCACGGGGAGTGCACGGCACGTGTAATGCCACTGGCTGCTCTTCAGACATAAACTTGGGTTGTCCAAGAGAGCTTCAGGTCGTTGGAGGAGATGGTGAAAGACAAGGGGGAGTAGTTGCTTGTAAGAGTGCATGTGAAGCATTCGGGCTTGACCAGTACTGCTGCAGCGGCAACTTTGCTAACCCAACAACCTGCCGGCCTTCATTTTATTCCACCATTTTCAAGCGAGCTTGTCCCAGGGCTTATAGCTATGCTTTTGATGACGGCACCAGCACTTTCACATGCAAGGCTTATGAATATGCCATTGTTTTCTGTCCTGCTACTAGCAATGGG
>gnl_Carpa_v0.4_evm.model.supercontig_3.403
ATGGCGGTTCTGCTAAGATCTCTGCTTTTCTTTACGCTTTTCACTCTCTTTCTCTCCCACATTGCAGTGAACGTATCAGCATCGACAATCACACTTTACAACAAATGTCCACACCCAGTTTGGCCAGGAATCCAAGCCAGTGCGGGCAAACCCCTGTTAGCCAAAGGGGGATTCAAGCTCCCACCCAACAGAGCTTACTCCCTCCAGCTTCCCCCCCTCTGGTCCGGCCGCTTCTGGGGCCGTCACGGCTGCTCCTTCGACGCTTCCGGCAAAGGCAAATGCTCCACTGGTGACTGCGGCGGATCCCTCTTCTGCAACGGTCTCGGCGGCGCACCTCCGGCCACTCTCGCCGAAATCACTCTCGGCCAAGAACAAGACTTCTACGACGTCAGCCTCGTCGACGGATACAACCTTGCCATGTCCATCACCCCATTCAAAGGCTCCGGCAAGTGCATGTACGCAGGGTGCGTCAGCGACCTGAACTTGATGTGTCCGGCTGGGTTGCAGGTCCGGTCGCAGGATAACAAGCGGGTGGTGGCCTGTAAAAGCGCCTGTTCTGCTTTTAACTCGCCTAGATATTGCTGTACCGGGAGTTTTGGTAGCCCGCAGTCTTGCAAGCCGACTGCTTATTCAAGAATCTTCAAGACTGCTTGCCCTAGAGCTTATTCTTACGCTTATGATGATCCAACCAGCATTGCGACTTGCACGCGCGCCAACTACTTAGTCACCTTCTGCCCTCATCGCCGCCAT
>gnl_Carpa_v0.4_evm.model.supercontig_3.404
ATGATATATAACAAATGCCAGTTCCCAGTGTGGCCGGGGATTCTCTCCAGCTCCGGCGGATTATTAGCAAAAGGCGGCTTCAAGCTCGCTCCCAAAACAGCGTACACCCTCCGACTCCCACCCCTCTGGTCCGGCCGCGTCTGGGGCCGTTCCGGCTGCCACTTCGATAAAACCGGCAGAGGAATGTGCGACACCGGAGACTGCGGAGGTTCTCTCTTTTGCAACGGCCTCGGCGGCGAACCTCCGGCAACTCTCGCCGAGTTCACTATCGGTCAAAACCAAGATTTCTACGACGTCAGCCTTGTCGACGGCTACAACTTACCCATGCAAATCATCCCATACAAAGGAACTGGAAAGTGTCCGCTGGTGGGTTGTTTAAGTGACCTGAACTTGAAGTGTCCGGCGGCGTTGCAGGTCCGGTCAGTTTACAACAAACGGGTGGTGGGGTGTAAAAGTGCTTGTGCAGTTTTTAACTCGCCGGAATATTGTTGTACCGGCAGTTTTGGTAGCCCAGAAACTTGCAAACCGACGTCGTTTTCGAAAATCTTCAAGTCGGCTTGCCCTACGGCTTACTCCTATGCTTATGATGATCCGACCAGTATTGCTACCTGCACTCACTCTAACTATTTGATCACCTTCTGCCCTAATAATCGTCGCCCCCGC
>gnl_Carpa_v0.4_evm.model.supercontig_36.15
ATGGAATCCGTCACGAGAGCAATGACATTACCTGTGCAGGTGCGCTGGGACCCAAATTATCAGAATGTGCAAGAATTTTTCACAATAGTAAACAACTGTAGATACACAATCTGGCCGGCAATTACACCGGGCGAAAACTTCAACGGTGGAGGTTTTGCATTAAAATCCGGCCAATCTATCGTCTTCAATGCACCAGTTGGATGGAGCGGACGCATTTGGGGCCGAACCGGCTGCAAGTTTGACAAAAACGGCAACGGTTCATGCCAGACAGGTGCATGCGGCACGTCTCTCAAGTGTAAAGCCTCAGGCGAACCTCCAGCTTCACTTGCCGAATTTACGCTCGCAGTTCTCGATTTTTACGACGTTAGTCTAGTTGATGGGTTTAATTTGCCTGTAGTTGTTACACCCATTAACGGTAGGGGAAACTGTACGATCGCCGGCTGCGACACTGACCTCCGACCAAATTGTCCGCCGGAGCTCGCCGTTAAATCTAACGGAAAGATTATAGCTTGCCGGAGTGCTTGCGACGTTTTCGACACCGATGCATATTGCTGTAGGGGTGTTTATGGAAATCCAGTAGTTTGTCAACCTACGTATTACTCCAAGAAGTTCAAGCAATCTTGTCCAACTGCGTATAGTTATGCATATGATGATCCTACCATTGGTTTCAGGAAGCAGACGGTTTGTACTTACCATAATCAGAGGTTGGCCTGCAGCAACAATGGATCACATAGCTTCAACCAATTGAATGGAAGATGGTGGCTTCTGATGCTCGCTGCGTTGTTAATGCTTCATATGCCACTTGATTTG
>gnl_Carpa_v0.4_evm.model.supercontig_37.166
ATGAAAAGCAAACGTAGCAAAACCCACATGGATCTTTCCCCTTGTAGTTCATTCACTCACCTTGTTGTTCTCCTTGCTCTGCTTTTGATCTCTAGAGGTGTTTCAGGTGCTACTTTCACGTTCGTCAACAGATGTGATTTCACTGTATGGCCGGGGATTCTCGCCAATGCAGGCTCCCCTGCACTCGACACCACTGGATTCGAGCTCCCGAAAGACTCTTCGCGGTCTTTTCTGGCCCCTACGGGTTGGTCCGGTCGCTTCTGGGCCCGAACTGGCTGTAACTTTGATGGATCCGGAGCCGGGTCGTGTGCGACCGCCGATTGCGGGTCGGGGCTAATGGAGTGCAACGGAATGGGAGCCGCCCCGCCGGTCACACTCGCAGAGTTCACTCTAGGAACGGGCGGCCAGGACTTCTATGACGTCAGCCTCGTCGACGGGTACAATCTACCTCTAATCGTCGAAGGGAGTGGCGGGTCAGGTCCGTGCGCTTCTACCGGATGCTCCACAGATTTGAACCGGCAGTGCCCGGCCGAGCTCCGTGCCGGTTACGGCAGCGGTTGCAAAAGCGCGTGCCTGGCTTTCGGGAGCCCTGAGTACTGCTGCAGCGGCGCGTATAGAACACCTGACACTTGCCGGCCGTCAGTTTACTCGGAGATGTTCAAGGCCGCTTGTCCCCGGTCGTATAGCTACGCGTACGATGATGCTACGAGCACGTTTACCTGTACCGGCGCAGATTATACGGTGACGTTTTGTCCCTCCTCGCCAAGTCAAAAATCCGCAAGCTATTATTATTCAACACCAATGACAGGAGGAACAGCATCGCAGCAGCAAGGGACAGAGTCGGGTATGGGGTACTCGGGTGAGGGTTATGGGTATTCTGAAACTGGGTCAGTACCCGGATCTGGGGAGACCATGTTTGGAGACGGGTCATGGTTGGCCGGGTTAGCCATGGGAGATTCACCAAGAAGAACAAGCTTGCAAAATGCCGGATTTCATTTACTTCTCATCGCATCCTCAACTTTTACTCTCGTTTTCTCGTTTGTGTACTTG
>gnl_Carpa_v0.4_evm.model.supercontig_37.167
ATGGCTCGTCTCCTTCTCTCTGCCACCTTCCTATCTCTCCTTTCTCTCTCTTCACTCTCAGAAGTTGCGCCGGTTTCTTTCAAGCTCATCAACAGGTGTCGCCAGACTATTTGGCCCGGTTTTCTTTCCGGAGCCAACTCCGACCAATTCCCCACAACCGGCTTCACTCTCCAACCCGGTAAGTCTCGGACCGTCACGATACCCAAGTCCTGGTCGGGTCGGCTCTGGGCGCGGACTGCCTGCTATCGAGATCGCAATTCGGGGAGATTCACTTGCGTGACGGCAGATTGTGGGTCCGGGAGCGTGGAATGCGAAGGCGCCGGCGCGAAGCCTCCTGCCACGCTGGCGGAGTTCACTCTAAACGGCGCCGGAGGACTAGACTTCTATGACGTCAGCTTGGTAGACGGGTACAACCTGCCGATGCTGGTTTTGCCAAAGAAAAGTACAACCGGTGGATGCGGCGCGACGGGGTGTCTCGTGGACTTGAACGGCGCGTGCCCCGCGGAGCTGAAGGTCGTTAGTGGAAATCACTCCAGGAGCGTGGCGTGCAGGAGCGCGTGTGAGGCGTTCGGAGACCCAAGATACTGCTGCAGCGAGGCGTACGCCACGCCCGACACGTGTCCGCCGTCTCCTTACTCGCTGTTCTTCAAACACGCGTGCCCCCGCGCTTATAGCTACGCGTACGACGATAAAACGAGCACGTACACGTGCGCCACCGGAGCCGACTATGTTATTATATTTTGTCCCCCTCCTTATACGAGG
>gnl_Carpa_v0.4_evm.model.supercontig_6.262
ATGGCGGTTTCCATTGCTGCTCGACTAACCATTATTCTTATTCTTCTTTCTCTTCAAGGTGCTTATTCAACAACATTCACAATATTGAACAAGTGCAGATACCCTGTTTGGCCAGGCTTGCTCTCAGGTGCTGGAACTCCGCCGCTATCAACCACAGGGTTTGTTCTTCAACCAGGAGAGTCTTCTTCTCTCCTTATACCACCTTCTTGGTCAGGACGGATATGGGGCCGAACCTTCTGTACCCAAGATGCAACCGGCAAATTCTCTTGCCTATCCGGTGACTGTGGCTCCTCGACTATTGAGTGCTCTGGTAGCGGTGCTGTACCTCCTGCCACCCTAGCAGAGTTCACACTCAACGGCGCTGGTGGGTTGGATTTCTTTGATGTCAGTCTTGTTGATGGCTATAACCTTCCCATAATGGTTGCCCCGCAGGGCGGCAACGGAGGAGGGAACTGCAGTGCAACAGGGTGTCTCGTGGAGTTGAACAGTGCGTGTCCGACGGAGCTCAAGGTTGTGGATGATGGTGAAAATGTAGCGTGTAAAAGCGCATGCAACGCGTTTGGGAATCCTGAATATTGTTGCAGTGGGGCTTATGCCACACCGGCTACGTGCAAACCCACCTCCTATTCTGAGTTTTTCAAAAATGCATGTCCTCGAGCTTACAGCTACGCTTATGATGACAGCACCAGTACCTTCACTTGTGCAGGTGCTGATTATCTCATCACCTTCTGTCCTGCCCCTTCCACCAGCCTCAAGTCAAGCTCGAACAAAGATCAGCCAAAGGCCGTCTCTGTCGATTCCTCCACCGGCTTTCGTGGTGTTTCGCCATCCTATCTTCTCCTCGCTTTCGCCATTTTAGCAACAACTCGAACATTTTGGCAAGCTCTTTTGACAATGCCAAACTGCCGGCAA
>gnl_Carpa_v0.4_evm.model.supercontig_6.263
ATGGCTCTGTTATCTTCCTTCCCCCATTCTTGTGCTCTGAGCTTCACTCTCCTCTTCGTCTTCCAAGGCGTTAATGGTGCTACATTCACATTCGTGAACAGATGTGACTTTACGGTATGGCCGGGGATTTTATCCAGTGCTGGTAGCCCGAAGCTAGATAGCACAGGCTTTCAGCTTGCCAAGGGCAGCTCTCGGTCCTTTCAAGCTCCAACGGGCTGGTCAGGTCGCTTCTGGGGCCGAACTAACTGTAACTTCGATAGCTCCGGCCACGGCTCATGCGCCACTGGAGATTGCGGCTCCGGTCAGATGGAGTGCAACGGAGCCGGCGCTACCCCGCCCGCCACTCTTGCCGAGTTCACCCTCGGCTCCGGATCACAAGACTTCTACGATGTCAGCCTTGTCGACGGCTACAATCTGCCCATGATAGTCGAAGGTAGCGGTGGTTCGGGCACCTGCGGGACCACTGGATGCGTCAGTGACCTCAACAGGAAATGCCCGTCTGAGCTCCGGGGAGAGGGCGGTGCCGTTTGCAGGAGCGCCTGCGAGGCTTTTGGAAAGCCGGAATACTGTTGCAGCGGCGAGTTTAACTCTCCGGCAACTTGTAAGCCGTCTATGTACTCGCAGGTTTTCAAGTCGGCATGTCCAAAATCATACAGCTATGCCTATGATGACGAAACAAGCACTTTTACATGTACTGGTGCTGATTACACCATCACATTTTGCCCCAATTCTCCCAGTTTAAAGTCTTCAAGAGATTCCTTTCCCAACACTGATGAGTCAGGTTCAGGTTCAGGGTCAGAATCCGAGTCGGATTCGGAGCCGGTAGAGGCTGCTTCATTTGCAAGTTCATGGTTAGCCAACTTGGCCATTGGAGATTCAACAAGAAGCTCCCCAAGTTATCTTCTCCAACATGCTTTAGTCTTAGCCATTTCCGCCATTATCTTCATTTTGAACTTG
>gnl_Carpa_v0.4_evm.model.supercontig_64.162
ATGGATCTGAATTTTTTCTCCTCTTTTTCTCCATTTGTTATCAGCCTCCTTTTACTGGTGTTCTGCAAAGGCATAAGTGGAGCAACATTTACTCTCGTAAACAGGTGTCAATACATAGTATGGCCAGGTATCCTTTCCAATGCCGGCAGCAATGGACTGGATGCCACCGGCTTCGAACTTCCACCCGGTGGGTCTCGTTCCTTTCAAGCGCCTCCTGGCTGGTCCGGCAGGTTTTGGGGTCGAACTGGCTGCGCATTTGATCCAACTACGGGTCAGGGAACCTGTCAAACCGGTGACTGTGGGTCAAACCAAATCCAATGCAATGGTGCCACCGCCAAACCTCCGGCCACCCTAGCCGAGTTCACTATCGGGTCAGGTACGACTCAGGATTTTTACGATGTGAGTTTAGTTGACGGGTACAATCTGCCGATGACGGTGGAAGCAATTGGCGGGTCGGGCACGTGCCTGTCAACGGGTTGTGTTACGGACTTGAATCAGCGTTGCCCGAGTGAATTACGGTTCGGGTCGGGCGAGGCATGCAGGAGTGCGTGCGAGGCATTTGGGAAGCCGGAATATTGTTGTAGTGGCGCGTATGGTTCACCCGACACGTGTAAGCCGTCGATTTACTCGGAGATTTTTAAATCAGCGTGTCCCAGATCGTATAGCTACGCGTATGATGATGCAACGAGCACGTTTACGTGTACAGCTGCAGATTATACCATTACATTCTGCCCTTCATTAACCAGG
>gnl_Carpa_v0.4_evm.model.supercontig_64.46
ATGGCGATTTCTTCTGGCATTTCTCTCCTCTTTCTTGTATTCTCTTTAGGTGCTACTATTTCAACTTCAGCAACCGTCTTCACCGTCGAAAACCGTTGTTCCCACACAGTATGGCCTGGTATTGTCTCAGGCAACGCTGCCCCTCTCGGTGACGGCGGCTTCATTCTGCAGCCTGGCGCATCCGTCAGTTTCCCAGCCCCGCCTGGATGGTCGGGCCGCTTCTGGGGTCGAACAGGCTGCAATTTCGACGAGTCGGGTACCGGAAAGTGCGTGACCGGAGACTGCGGCGGAGTGTTGAAGTGCGCCGGCGGCGGCATTCCGCCTGTCACTCTCGTGGAATTCACAATAGCATCTCAGAGCACGGAGAAGGACTTCTACGACGTGAGCTTAGTAGACGGATACAATGTGGGGATGGCAGTGAAGGCCGTGGGCGGGTCGGGTGATTGTCAGTTCGCGGGTTGCGTGTCGGATGTGACTGGTAATTGCCCGGCGGAGCTTCGGGTCGTGGATTCGGGTACGGTGGTGGCGTGCAAAAGCGCCTGCGCGGCTTTTAACACGGCCGAGTATTGTTGCACGGGAGCGCACGCTACTCCTCAGACGTGCCCTCCGACTAAGTACTCGGCGATGTTCAAGAATGCGTGCCCCACAGCCTACAGCTATGCTTACGATGATGCCACTAGTACTTGCACTTGCTCCGGGTCGGATTACTTGATTACATTTTGCCCCACGGCCTCA
>gnl_Elagu_v2.0_p5_sc00002.V1.gene1
ATGCTTACAGAGATACTGGTCGAAGGCGCGACATTTACATTCTTGAACAAGTGCGGCTACACGGTGTGGCCGGGGATCCTGTCGGGCTCCGGCAGCCCGGAGCTGGAGACGACCGGCTTCGAGCTGGCCACCGGCGATTCTCGGTCCTTGCTGGCACCGACCGGGTGGTCCGGCCGCTTCTGGGCCCGGACGGAGTGCAGCTTCGACGGCGCCGGCAAGGGGTCCTGCAACACCGGCGACTGCGGGAGCGGCGGGGTGGAGTGCAAGGGCAGCGGGGCGGCGCCGCCAGCGACGCTGGCGGAGTTCACCCTGGCGGGGCCGGCGTCGGCCAAGGACTACTACGACGTGAGCCTGGTGGATGGGTACAACCTGCCGATGATGGTGGATACCCGAGGCGGCGCCGGGGGGTGCGCGTCGACGGGGTGCGTGGCGGATCTGAGCCGACGGTGCCCGGCGGAGCTGAGGGTCGGTGACGCGTGCAGGAGCGCCTGCGAGGCGTTCGGGAAGCCGGAGTTCTGCTGCAGCGGGGCGTACGCGAGCCCTGCGACGTGCCGACCCTCGGTCTACTCCCAGATGTTCAAGTCGGCGTGTCCCAAGTCCTACAGCTACGCCTTCGACGACCCCACCAGCACCTTCACCTGCTCCGGCGCCGACTATACCATCACCTTCTGCCCGGAATCGACACCCAGCCAAAGCAGTCAGAAATCCTCTAGAGATTCTCCAACTCCGAGAACAGGAGGAGGGGTGATGTTGGAAGATGACTCTTGGCTTGCAAGCCTGGCCACTGGAGCTGCTCCTGCCACCAGAACGAGGGGTTGGGAATGCCTAATGAGTTTGTCTCTGGGCAATAACAAGTTGGCCACCTTGGAACTGGTGATAGCCAAGGTGACAACTCCTAGGCGAGAAAAATCTTCTGAC
>gnl_Elagu_v2.0_p5_sc00003.V1.gene5
ATGCCAGCTTCCAGCTCACATCTCTTCTTCCTCTGCCTCTGCCTCTCCATTTCTCTATCATGTAAGACTCGGATCAACAAAAACTTTGATCATATGCTCGCAGCTATAGTATCTAACTCATTGGGTTTCTCCTCAGTTGCAGGTGAGATCCAACTCATTGTGGTAAACAACTGCAACCACAGCGTGTGGCCCGGCATTCTTGGCGGCACCGGCAACCCCACCCCAGAAGACGGTGGTTTCCACCTCGGTGCCGGCGAGGAAGCAGTCTTTACAGTGCCCACTGGATGGTCTGGCAGGATATGGGGCAGGAAAGGCTGTTTCTTTGATGAACAAGGGAAAGGCTCCTGCGACACCGGGGACTGCAATGGTGCACTGCTTTGCAAGGGCATAGGTGGCACGCCACCCAGCACGGTTGTTGAAATGACATTTGGAACTGCCAATTCTCCCCTTCACTACTATGATGTGAGCTTGGTCGATGGCTTCAATCTTCCAGTCACAATGTCCCCCATTGGTGGAGGGATCGGCTGCGGTATGGCAGGCTGTGAGGTGGACTTGAATGTGTGCTGTCCTTCAAAGTTTGCGGTGATTAAGCAGGGGAAGGTGGTGGGATGCAAGAGTGCATGCTTGGCTCTGCAGACAGACAAGTACTGCTGCACTGGGGACTATGGCTCTCCAAAGAGTTGCAAGCCAACGCTCTTCTCCCATATCTTCAAGTCCATATGCCCTCGAGCTTACAGTTTTGCCTATGATGACTCTTCAAGCCTGAACATGTGCAGGGCATCACGATATCTGATCACCTTCTGCCCTCCACCGAGA
>gnl_Elagu_v2.0_p5_sc00004.V1.gene1182
ATGGACACCATGTTGCTGCTCCGCTTGTCCGGTTTGCTGCTGCTGCTGCTGCTTCTACCGGCGGCATTGTTGTCGGAGGCAGCGACGCTGGCGCTGTACAACCGGTGCCGGGAGACGGTGTGGCCCGGCATCCAGCCCAGCGCTGGGAAGGCCATCCTCGCCCGCGGCGGCTTCCGCCTCCTCCCCAACCAGGCTTACTCCATCCGCCTCCCCACCGCTTGGTCCGGCCGCGTCTGGGGCCGTCAGGGCTGTAGCTTCGACCCCGCCACCAGCCGCGGCCGCTGCGCCACCGGTGACTGCGGCGGCAACCTCTTCTGCAACGGTATTGGCGGTTCTCCCCCTGCTACCCTCGCCGAGGTCACCCTCGGCCAGGGTCAGGCCCAGGACTTCTACGACGTCAGCCTCGTGGACGGCTACAACCTCGGCATTTCCATGACGCCGTTCCGAGGGAAAAGATCCGCCGGCGCCGGCGGTGGTGGTCGGTGCGCGGCGGCGGGGTGCGTGAGCGATCTGAACGCGGTGTGTCCGGCGGGGCTGGCGGTGAGAGACGGGGGGCAAGGGGGGGAGGGTGGTGGGGTGCAAGAGCGCGTGTTCGGCGTTCGGTTCGCCGAGATACTGCTGCACGGGGAGCTACGGGGGGCCGCAGCAGTGCAAGCCCACGTCCTACTCTCGGCTGTTCAAGGCGGCGTGCCCTCGGGCTTACTCCTACGCCTACGACGACGCCACCAGCATCCTCACCTGCTCTCCGGGCGTCAGCTACCTCGTATTAAATGTACATTGAAAAGTGGTGACTACGTGAACCAATCAGACAAGACAGTGCCCGACACCCGTGGTGCACAAAAAATTTCGCATACTTCATCAGCTTTCCAAAACACACAGCAGCTCCTCAATCCAAGCATCCTCAAGACCCGAGACATCTTTAACGATGGTTCTCAAGTAATCCTGGCTGCCCTTCCTCCTCATGATTATTATAGCTGCAGGTGTTTCAAGGTCAGCACCCCAATCTATCGGGGCATGTCAGCAGTCAGAAAGGCCTTCTTTTCCACTGCACAAATGCCCGAG
>gnl_Elagu_v2.0_p5_sc00014.V1.gene264
ATGCCCGGCCTCAGGCAGGCCATTCTCCCAGAGTTCACCCTTCTCTTCCGCGTGGTCTCCTGCTTTTGGCCCCCAAGTTTTAGAACGTTACCTGCTCGTCTTCTGCGGGTCCTCTGTTCTCCCCACCCGCTTCCCAACCCCTCTCTTCTCTATTGCAATCACCAAACCAAACAATATTTTCCCCTCAAAAGAATCTCACCAAACGCCTCTCCTCCTGCAATGCCCATCACCTCTCCTTCTCCCCTCTCCCTTCTCCCCCTTCTCTTCCTCTCCTTCGTTTCAGGTAATAAAACCAAAACTCTCGCGTCCCCTGCTCTCCACCACTCTGTTTCCCCTGTTTCTAAGTTCCTAAAGCTCCTGTCTTTATATTGTTGTTCCTGTTTTCTAGGCGTTGCGTCGACGACGTTCACCGTGACCAACAACTGCGCTTACACGGTGTGGCCCGGCATCCTCGCGAGCGGCGGCTCGTCGCCGCTGTCCTCCACCGGCTTCGCGCTGTCTCCGGGTGAGTCCCACTCCCTCGAGGCCCCTTCTTCCCCCTGGTCCGGCCGCCTCTGGGCCCGCACTCTCTGCTCCGCCGACCCCTCCTCCGGCCACTTCTCCTGCGCCACCGGCGACTGCGGCTCCGGCACCGTCGAGTGCTCCGGCAGCGGCGCCGCCCCACCCGCCACCCTTGCGGAGTTCACCCTCTGCGGCGCCGGCGGGCTCGACTTCTTCGACGTCAGCCTCGTCGACGGCTACAACCTCCCAATCCTCGTAGCCCCCCAGACCTCGGGGTCCACCGCCGGCAAGTGCGGGCCCACCGGGTGCCTAGTGGACCTCAACGGGCTGTGCCCGTCCGATCTTAAGGTAACGGTCAATGGCGAGGGCGTGGCGTGCCGGAGCGCGTGCGAGGCGTTCGGATCGCCGAGGTATTGCTGCAGCGGCGATTTCGGGAGCCCCAGCACGTGCGGGCCGACGTCGTACTCCCAGTTCTTCAAGAATGCGTGCCCCCGGGCGTACAGCTACGCCTACGACGACGCCACCTCCACCTTCACCTGCGCCACCGCCACAACCCCCGGCTATATCATCACCTTTTGCCCCAGCACCACCAGCCTGAAGTCGGCTGGGAATCCGGCGGCGGCGGGCGTGCCGCTGATCAACGACACGATGCTGTTCATGGGCGGTGCGAAGGTGGTTAGCCATGCCGCGCCGACGGCGACGTACAATCCTTCCACACGATGCCATTACATATTTACATTTCCCACATTTGGTCTTCTTCATGTGGGCCTAATATGGGCCTTCTGTAGCTGGGCTCAGGCAGACTCTTGGCCCAGTCCATTAGAGCTCAAATCTCACGTGGCGTTAGCCAAGCAGTGCAACAGTGGGATGGTGCAGCTAGCGATACTGCTTCTCGTCCTGCATGATCCCATCTACACCCCCGTGGCCACCACCTTATGGACCGACCAACTTGTGGACATGATGGTCCCAAAACTGGAGCAACTCAGTCTGATCGATGGAAGTTTAATTTACTTAAAT
>gnl_Elagu_v2.0_p5_sc00014.V1.gene266
ATGGATTGCACCAAGTTCACATTTGTGAACAACTGCGGCTACACGGTGTGGCCGGGGGTGCTCGCCAATTCCGGCAACGCGAATCTGGACTCCACCGGCTTCACCCTCGCCGCCGGCGACTCCCGTGTCCTCCTCGCCCCCGCCGGCTGGTCCGGCCGATTCTGGGCCCGCACCGGCTGCAACTTCGACAGCTCCGGCCGCGGATCGTGCGCCACCGGCGACTGCGGGTCCGGCCAGGTGGAGTGCAACGGCGCCGGTGCCGCCCCGCCGGCGACCCTGGCGGAGTTCACCCTCGGCAAGGCCGGCGATAAGGACTACTACGACGTGAGCCTGGTGGACGGGTACAACCTGCCGGTGGTGGTGGACGCCGGCGGTGGGTGCGCCGCCACCGGATGCGTCGCGGACCTCAACCGCCGGTGCCCGTCGGAGCTGAGGGTCGGCGACGGCGAGGCGGCGGCGTGCCGGAGCGCCTGCGAGGCGTTCGGGAAGCCGGAGTTCTGCTGCAGCGGGGACTTCGGAAGCCCCGCCACGTGCCATCCATCCGTGTATTCGGAGGTGTTCAAGTCCGCGTGTCCCCGGTCGTACAGCTACGCGTACGACGACGCCACCAGCACATTCACCTGCACCGCCGGCGACTACTCCATTACCTTCTGCCCCAGATCCGGTCCAAGCTTTTGGCTGAAGAAGCAACTATGTGGGGACAAGGAGAAACGAAGGAGCCAGCAGCCCCACAAGGCTTTGGCAGATAACAGGCAACAGACCGGTGCA
>gnl_Elagu_v2.0_p5_sc00019.V1.gene660
ATGGGGCCATCAAGCAAAGTCTTTACCTCTGTTCTGGTGTTTGTCCTCTCATTCCAGCTTTCCATGTGCTGCACCTTCACCATATATAACAACTGTCCACATACGATCTGGCCCGGGACGCTGGCCGGGGCGGGGACACCACAGCTGTCGACGACCGGGTTCCAGCTCGAACCGGGACGGAGCGTGCGGATGGCGGCTCCGCCTGGGTGGTCGGGCCGGATGTGGGCCCGGACCGGGTGCGAGTTCGACGCGCAGGGGGCGGGCACGTGCCAGACGGGTGACTGTGGGGGCCGCATGGAGTGCGGTGGGGCCGGGGCTCTCCCTCCCGCGACGCTCTTTGAGATCACCCTCGGTAAGGGTAAAGACCCGGACTACTACGACGTCAGCCTCGTCGACGGCTACAATCTTCCCGTCGCCGCCGCGCCCCGGGTGCCTCGCGGGAGGTGTAACGCAACCGGATGCGCAGCGGATCTCAACCGCGCTTGCCCGAAAGAGCTTCAAGTAGACGGGGATGGTGGAGTGGTGGCGTGCAAGAGTGCTTGCGAAGCCTTTGGGCTGGATGAGTACTGCTGCAGTGGGGAGTTTGGCAGCCCAGGGACCTGCAAGCCCTCTTTCTACTCGAGCATCTTCAAGAATGCCTGCCCAAGGGCTTACAGCTATGCATTCGACGATGGAACCAGCACCTTCACTTGCAAGGCTTACGATTACACCATCATCTTCTGCCCCGTCAACGGGTTTCCTCATGAGGTGCTTGAAGACCACTTCCCCAAGGCAGAATTATCCCAGGACATTGTTCTACAATATCCACAAGATGCGAAACCTTCT
>gnl_Elagu_v2.0_p5_sc00032.V1.gene548
ATGAGTCTACCTAATAATTTCTCGTGCAAAAGCGCATGCGACGCATTCGGGTCGCTGCAGTACTGCTACAGTGGCGCCTACGGGAACCCCAACACATGCAAGCCTTTGTCATATTCTCAGTTCTTCAAGAACGCCTGCCCTCGCGTGTACAGCTACGCCTACGACGATGCCTCCTCTACCTTCACCTACCACAATGCCAATTACCTCATCACCTTCTGCCCCAGCACTACCAGGTTACAATTTGGAAATCAAAAAGCTGATCATGGTCGGGTCCTGCAAAACCCTCTCAAGAGTTCCGTTGCTGAGGCTACTGATAGAGAAGGTGGACGGGCAAGATGGCATTATTCAAATATCAGG
>gnl_Elagu_v2.0_p5_sc00037.V1.gene655
ATGGCTCCTGCCTCTCTTCTTCTCCTCTGGGCTCTCTGTTTCTCTTCTGGTGTTGACGCCGCCGGCTTCACCCTCAAAAATAACTGCGCGTATACGGTCTGGGCCGCGATCCAGCCGGGGGCCGGCAAGCCAATGATCGGCGACGGCGGCCTGCAGCTGGAACCGGGCCGGTCGGCCCACGTCCACGCCCCGGCCGGCTGGTCCGGCCGCATGTGGCCCCGTCGCGACTGCTCTTTCGACAGCTCCGGCCGTGGCTTCTGCCTCACCGGCGACTGCGGCGGACTCCTCCAATGCGCCGGCGCCGGCGGATCCCCGCCGGTCACCCTCGCGGAGTTCACCCTCGATAGTCCTATTGATTATTACGACGTCAGCCTCGTCGATGGCTACAACGCCCCCGTGTCTGTGGTCCCCATGGGCGGGGCCGGCTCGTGCCGGCCCGTGACGTGCGAGTCGGACCTGAACCGGAGCTGCCCCGGGCCGCTGCGGGTGGAGCGGGGGGGGGAGGTGGTGGCGTGCAAGAGCGCGTGCATGGCGTTCGGTACGCCCGCGTACTGCTGCACGGGGGAGTTCGCGAGCCCAGAGGCGTGCAGACCGACGGCGTACTCGCGGGTGTTCAAGAAGGCGTGCCCCACGGCGTACAGCTACGCGTATGACGACCCCACCAGCATCTTCATGTGCCGGGGGGCCGATTACCTCATAACATTTTGT
>gnl_Elagu_v2.0_p5_sc00043.V1.gene461
ATGGGCAGTGCCATGGTGCAGGCATGGGATGCAGATGCAGTAGTCGGAGAAGGGTGGAGGGGGTTTTGGGGGGGGGCAGTCGTCCGTGCCGCACCTACTGCGGCCTCGCCCCACCGCCATCTATGCTGCAGGTGCCATCTGCCTCCGGCTTCACATGACCAACACCCTCCCTTCCCTTCCTTCGGGCCTCGGCGCTCATTTGCGCCAAAGCTGCCCCCCCTCGAAAACCCCTCCACCCTTCCCTCCCTCTCCCCTCGTGAGGCACCTACCGTGGTTATCCGTGCTGCATCCGTCGCGGCCTCGTCCCACCGCAACGCCATCCGCCTCCGGCTCTGTGCGACCACCATCCTCCTTCCCCTCCCCTCGAGCTCCGGCATCCATCTACGCCAAAGTCGGCCCACCTCCCCTCAGAACCCTCTCATCTCTCTCCCAGCCATTGCACCCGCATCCCACACCCACCAGAAGCGGAAGGAACCTACAAGAAGGCAACGGGACCAAAGCGGCAATGGCGGAAACAAACCAAAGGGGAAAGGAATCCCCTTCCCCTTCCGTTACCACAAGCAAGGGGCAAAATGGTCAGAGGGGGCAAGAGTGTTCACACTGGTGAACGAGTGCAAGACGACGATTTGGCCGGCTATCACCCCGGGTGAGAACTTTAACGGGGGCGGGCTGGCCCTCCGGTCGGGCCAGTCGGTGGTGTTCACCGCCCCAGTCGGATGGTCGGGCCGGATCTGGGGCCGGACCGGGTGCAACTTCGACCAGGCCGGCAACGGCTCGTGCCAGACCGGCGCCTGCGGCACCGCCCTCAAGTGCTCCGCCTCCGGCGAACCCCCCGCCACCCTCGCCGAGTTCACCCTCGCCGCAATGGACTTCTACGACGTCAGCCTCGTCGACGGCTTCAACCTGCCGATCACGGTGATGCCCGTCAACGGCAAGGGCGGCAACTGCTCCGCCGCCGGCTGCAACACCGACCTGAGGAACAGCTGCCCGACGGAGCTGGCCGTGATGGCGGACGGGAAGACGGTGGCGTGCCGGAGCGCGTGCGACGTGTTCGACACGGACCAGTACTGCTGCAGGGGAGTGTACGGGAATCCGGTCACGTGCCAGCCGACGTACTACTCCAAGAAGTTCAAGCAGGCGTGCCCCACGGCTTATAGCTACGCATACGATGATCCTACCAGTATTTTTACGTGCCTCGAGGGGGATTATATCATCACCTTCTGCGCCATTGGCAGGATGAGCAGGAGGGGATGGTGGTGGGGGGTGTGGTGCGGAGAAGCCACAAGCGGCGGAGGGTGGTGGGACGGGAAGCCGCGGGCGCCATTGAAGGCAGAGGAGGCACAGAAGGGGAGGGGGGTGGGGTGGGGTGTGGCAGGGGCGCCATGGGCAAGGGAGGGGGATGCGGTGGTGGAGCCACATGGGCGGGAGGAGGGGGTGGGGGGCGCAGGGTGCGCTGCGGTGGAGAAGACGGGAGGGGGGGTCAACACGAGCACCGGTGAGGGGGAGAGGGGAGGGAAGACCAATGGATGGGGTGGGGGGATGGCACAAGTGCTCGAGGGGAGGGGGGTCAAGATCGTCGAGGAGGGGTGGGGTGGGCGT
>gnl_Elagu_v2.0_p5_sc00071.V1.gene1
ATGTGCGACGATAAGACGCATTTGTGGACTTCTGTTAGCCGCGAGGGAGATGAAAAGACGGAGACACTGTGTCGGCCGTCATACGGCTGCACTTCGATAAATGATCGTGTGCAATGTTCTCGTTTATCTCTTGATAGTAGCTTTAGTTCGGGTCTCTGGGGTTCAGCGGCGACGTTCACGCTGACGAATAACTGTGAGTACACTGTGTGGCCGGGGTCGCTGTCAGGGGCGGGCACGGTGGAGCTGGAGACGACGGGGTTCGCCCTGCAGACAGGGGAGTCGCGGAGCCTGAATGCGCCAGCCAAGTGGTCCGGCCGTTTCTGGGGCCGCACCCTATGCTCCACCAATTCCACAACCGGCAAGTTCACCTGCGGCACCGGCGACTGCGGCTCTGGAACCGTAGAGTGCTCCGGTTTTGGCGCCGCCGTCCCGGCGACGCTGGCCGAGTTCACCCTCGATGGAAGCGGGGGAATGGACTTCTACGACGTCAGTCTCGTCGATGGCTACAATGTGCCGATGCTGGTGGTGCCGCAAGGGGCCACCTCCCCCGGCGGGAACTGCACCGCGACGGGGTGTCTGGTGGACCTGAACGGCGTTTGTCCGTCGGTCCTGAAGGTGGTGCTCGCGAGTGCCAACGGCGGGAGCGAGAGCGTAGCGTGCAAAAGTGCGTGCGACGCATTCGGGTCGCCGCAGTACTGCTGCAGCGGCGCCTACGGGAACCCCAGCACATGCAAGCCCTCGTCGTACTCTCAGTTCTTCAAGAACGCCTGCCCCCGCGCGTACAGCTACGCCTACGACGACGCCTCCTCTACCTTCACCTGCTACAACGCCAATTACCTCATCACCTTCTGCCCCAGCACTGCCAGTGAGAAATCAGCTGGCGATGATCCGAAGGCGGCGGCAGCGCTGCCCTTGATCAACAGCACCATGGCCTTCCTCAGCGGCGATGAAGTCAGCAGCGGCGATGCCTCGCTCTCCGTGCCGCGCGCGGCGCTTCTCTCCGTCTCTCTCGCCGTCCTCGCCGCCTCCTCGCTGCTATCGCGACCCTAC
>gnl_Elagu_v2.0_p5_sc00075.V1.gene392
ATGGAAGAAGTCCCACAGTCCATGAAGGGTGGTGCCGTCCTTCCAGCGTCACAATTGCGGTCGAGAACTCATAGTTTGGCATGGATAATGGTGGTGGAAGGCACCACATTCACATTCGTGAACAAGTGCGGCTACGGGGTGTGGCCGGGGATCCTGTCGGGCTCCGGCAGCCCGGAGCTGGAGACGACCGGATTCGAGTTGGCCGCCGGCGATTCGCGGAGGTTCCAGGCGCCGACCGGATGGTCCGGCCGGTTCTGGGGCCGGACGGCGTGCAACTTCGACGGCGCCGGCAAGGGGTCCTGCGCCACGGGCGACTGCGGGAGCGGGGAGGTGGAGTGCAAGGGCCGCGGGGCGACGCCGCCGGCGACGCTGGCGGAGTTCACCCTGGCCGGGACGGCGTCGTCCAGGGACTTCTACGACGTGACCCTGGTGGACGGGTACAACCTGCCGGTGGTGGTGGACGGGCGCGGCGGCGCCGGCGGGTGCGGCGCGGCCGGGTGCGCGGCGGATCTGAACCAGCGGTGCCCGGCGGAGCTGAGGGTCGGGGATGGGGAGGGGGAGGCGTGCCGGAGCGCGTGCGGGGCGTTCGGGAAGCCGGAGTTCTGCTGCAGCGGTTCGTACGCGAGCCCGGCCACGTGCCGGCCCTCCGTCTACTCCCAGATGTTCAAGTCGGCGTGCCCTAAGTCCTACAGCTACGCCTTTGATGACCCCACCAGCACCTTCACCTGCTCCGGCGCCGACTATACCATCACCTTCTGCCCGGATTCGGCACCAAGAGGACTGGCAAAAAGGATAGGTTCCTTCAAAGAGGAGGGATCACTTTCAAGCCCAAAAGAGAAGGCTGAGGTGGTGATTCCCAGTGTGGCGACT
>gnl_Elagu_v2.0_p5_sc00075.V1.gene451
ATGTCTCTGCGCAGATGGAAATCTGTTTTAAATTTCTCAAAAGTGGATTCTGATGAAGACAAGGCAGCCGTGGCTCCTTTCATCTGCATTATAGATGTGAAATTTCACCGACCACTCAGAGCCGGACCTTTATCTAGTTTCCAGTCAGAAATGTTGAGTTCTGAAGCTATGGCTGATTATGACCACCTGGGGCATACCTGTGGTGGTGTCGCGCTCGATCCCGACTTTAATGCGCAGCCTGAGGGGTTTGCTGCGGTGTTAATGCGTCGGCGACTCCTCCACGGGGATCGCAACGCTTGGGTTGTCAATCGCGAGCTGGTACAGGGGGGTCTATCTGCGACGTTCACGCTGACGAACAACTGTCAGTACACGGTGTGGCCGGGGTTGCTATCGGGAGCAGGCACGGCGGAGCTGGAGACAACGGGGTTCGCGCTGCAGAACGGGGAGTCGCGGAGCCTGACAGCGCCGGCCAAATGGTCCGGCCGTATCTGGGGCCGCACCCTCTGCTCCACCGACTCCACAACCGGCAAGTTCACCTGCGTCACCGCCGACTGCGGGTCCGGCACCGTTGAGTGCTCTGGCACTGGCGCCACTCCACCAGCGACTTTGGCCGAGTTCACCCTGGACGGCAGCCGGGGAAAGGACTTCTACGACGTCAGCCTTGTCGACGGCTACAACCTCCCGATGTTGGTGGCGCCGCAAGGAGCGAGCCCCGGCAGCAACTGCAGCTCGACGGGGTGTCTGGTGGACCTCAACGGTGTTTGCCCGTCGGACCTGAAAGTGGTGGCGGAGAGCGCCGACGGAGGGAGCGAGAGCGTGGCTTGCAAGAGCGCCTGCGACGCCTTTGGCTCGCCGCAATACTGCTGCAGCGGCGCCTACGACACCCCCAACACTTGCAAGCCTTCGTCCTACTCCCAGTTCTTCAAGAACGCCTGCCCCCGCGCTTACAGCTACGCATACGACGACGCCACCTCTACCTTCACCTGCTATAACGCCAACTACCTCATCACCTTCTGTCCTAGCACCGGCAGCGAGAAATCGGCGGGCGAGAATCCGGCGGCGGCGGCGGGGCTGCCCTTGATCAACAACACGATGGTTTTCCTCGGCGGGGACCAAGCCAGCAGTGGCCACGCGCGCGCGGTGCGTCTCCCCACGACCCTCGCCGTCCTCGCGGCGTCGTGGCTGCTATCGCGTCACCTG
>gnl_Elagu_v2.0_p5_sc00099.V1.gene74
ATGACCTTTGGCACCACCAGATCACCACTGCACTACTATGATGTGAGCTTGGTGGATGGCTTCAATCTTCCAGTTACAATGAAACCAATCGGGGGAGGAATCGGGTGCGGTGTGGCAGGATGCGAGGTGGACCTGAACGTCTGCTGCCCTTTCAAGTTTGAGGAGAGGCGGCAAGGGAAGGTGGTTGGGTGTAAGAGTGCATGCCTGGCTCTGAAGACGGACAAGTATTGCTGCACCGGGGATTACAGTTCCCCAAGGAGCTGCAAGCCAACACTTTTCTCCCACATCTTCAAGTCCATATGCCCCCACGCATACAGCTTTGCCTATGATGACCCCACGAGCTTGAGAACATGCAGGGCATCACGATATCTCATTACCTTCTGCCCTCCTGCAAGGTTAATCCCTTTCAGGATGGAGGATACTGGACAGACTAACAAGCCTGAGCTGCAGACCAATCTGCAGCAGCAGAAGCAGCAACAACAATCTTTAGAGAAATTTTATCTTGCCCAGGAGAAACAAAATAACCAGGCA
>gnl_Elagu_v2.0_p5_sc00140.V1.gene229
ATGGCCATCTGGGGAAGCTCCCTTCTGATGTTACAAATTCTTTCTACAACCCATTTAGACAAGCAAAAGAAGATCAAATGGGAGGGCAGACCTTATGTTCAAACTGTAGGGCGGGATTATGCTCTTTCAACTTGGAATTGGCACTCAGGAGGGGCATGTTCTTCCTCCTTCCAATTCTTGAACAACTGCACCTACCCAGTGTGGGTCGGCACCCTTTCCGGCGCCGGCAGCCCTTCACTGGCCCAAACAGGATTCGAGCTTCAGCCGGGCCAGTCCACATCCCTTGCCGCTCCCCCCGCATGGTCGGGCCGCTTCTGGGCCCGGACCAACTGCTCCACCAATCCCGTCACCGGCAAATACTCCTGCACCACCGCCGACTGCTCCACCGGAAAGGTCTCATGTGATGGCTCGGGCGCCACTGCCCCCGCCACCCTCATCGAAATCACTCTAGGCACCAATGGCGGCAAAGACTTCTACGACATTAGCCTCGTCGATGGCTTCAACGTGCCGGCGTCGATGGCTCCGATGGGAGGAAAAGGAGATTGCAAAGTCACGAGCTGCCCGACCGACGTGAATGAGGTTTGTCCGGAGGAATTGAGGGTGGCTGAGGGAGATGGCACTGGGGTGGTGGCTTGTAAGAGCGCTTGTGAGGCGTTTGGAGATCCAAGGTATTGCTGTACTGGGACGTATGGGGGTCCTAACACATGCAAGCCCACCAACTACTCCAAGGTGTTCAAGGGTGCATGTCCTTTGGCTTATAGTTATGCCTATGATGATGCCACTAGCACTTTCACCTGTGCTGGTGCTAGCTATGTCGTTACGTTTTGTCCT
>gnl_Elagu_v2.0_p5_sc00150.V1.gene221
ATGGCCAACCCATCGCTTCTCTTCGCCATTTTCTTCGCCGCCCTCCTCGTCCAAGGTGGGCTTTCAACTACGTTCACCTTCAAGAACAACTGCGCCCAGACGATCTGGCCTGGCATACAGGACAACGCAAATTCCCCAGCTTTCCCGCAGACGGGCTTCACGCTCGCCGCCTCGGCTTCCAACGCGATAACTGCCCCGGCCCATTGGTCCGGCCGGATATGGGGCCGGACAGGCTGCTCCACCAATGCAGGGACATTTACATGCCAGACCGGTGACTGCGGCACCGGGCAGGTCGCGTGCAACGGCCACGGTGGCAACCCACCCGCCTCGCTCCTCGAGTTCACCCTGAATGGCAGTAACGGGAAGGATACTTACGACATAAGCTTGGTGGACGGCTTCAACTTGCCGGTCTCCATCACTCCACAAGGTGTGTCGGGCTGCCAAACCACATCATGTTCGGCGAACATCAACGCCCAGTGCCCGACGCAGCTGCAGGTGACGGAATCCGGTACTGTCGTCGCCTGCAAGAGCGCTTGCGACGCTTTTCACCAACCCCAGTACTGCTGCACTGGAGCCTATAGCAGCCCGAAAGCATGCCAGCCGTCGAGCTATTCGAAGTTCTTCAAGACGGAGTGCCCTCAGGCTTACAGTTACGCTCATGATGATACTAGCAGCACCTTCGCTTGCCCTACTGGGGCTAATTACCTCGTTACCTTCTGTCCC
>gnl_Elagu_v2.0_p5_sc00150.V1.gene236
ATGGCCAACCCGTCGCTGCTCTTCGCCATTTTCTTCGCTGCCCTCCTCGTCCAAGGTGGGCTTTCGACTACGTTCACCTTCAAGAACAACTGCGCCAAGACGATCTGGCCTGGCATACAGGACAACCCTAATGTCCCTGCTTTCCCGCAGACGGGCTTCACGCTCGCCGCCTCGGCCTCCAACTCGATAACTGCCTCGTCCAAGTGGGCCGGCCGGATATGGGGCCGGACCCGCTGCTCCACCAATGCAGGGACATTTACATGCCAGACCGGTGACTGCGGCACCGGGCAGGTCGCGTGCAACGGCAACGGTGGCACCCCACCCGCCACGCTGCTTGAGTTCACCCTGGATGGCAGCGGCGGGAAGGATAACGACATAAGCTTGGTCGATGGCTTCAACTTGCCGGCCTCCATCACTCCACAAGGTGTGTCGGGCTGCCAAACCACATCATGTTCGGCGAACATCAACCCCCAGTGCCCGTCACAGCTGCAGGTGACGGAATCCGGTACTGTCGTCGCCTGCAAGAGCGCTTGCCTGGCTTTTGACCAGCCCCAGTACTGCTGCACTGGAGCCTATAACAGCCCGAAGACATGCAAGGCGACGAGCTACTCCGAGTTCTTCAAGAAGGAGTGCCCTCAGGCTTACAGTTACGCTTATGATGATAGTAGCAGCACCTTCACTTGCCCTAATGGGGCTAATTACCTCATTACCTTTTGTCCT
>gnl_Elagu_v2.0_p5_sc00150.V1.gene238
ATGGCCAACGCATCGCTTCTCTTCGCCATTTTCTTCGCTGCCCTCCTCGTCCATGGTGGGCTTTCAACTACGTTCACCTTCCAGAACAACTGCCCCAACACGGTCTGGCCTGGCATACAGAACAACCCTAATGTCCCTGCATTCCCGCAGACGGGCTTCGAGCTCGGCGCCTCGGCCTCCAACTCGATAACCGCCCCATCCAATTGGGCCGGCCGGATGTGGGGCCGGACCGGCTGCTCCACTGACGCGTCGGGGAGATTTACATGCCAGACCGGTGACTGCGGCACCGGGCAGGTCGCATGCAACGGCAACGGCGGCGGCCCACCCGCCTCGCTCCTCGAGTTCACCCTCCAGGGCGATGGCGGAAAGGATTTCTACGACGTGAGCTTGGTCGATGGCTTCAACTTGCCGGTCTCCATCGCTCCACAGGGTGTCTCGGGTTGCACCACCACATCATGCTCGGCGAACATCAACTCCCAGTGCCCGGCAGTGCTGCAGCTGACGGTATCCGGTGCCGTCGTTGGCTGCAAGAGTGCTTGCCTGGCTTTTAACCAGGACCAGTATTGCTGCACTGGACCCTATAACACTTCGCAAACATGCAAGCCGACGAGCTATTCCGAGTTCTTCAAGAGCGAGTGTCCTCAAGCTTACAGTTATGCTTTTGATGATAGCAGCAGCACCTTCACTTGCACTGGGGCTAATTACCTCATTACCTTCTGTCCT
>gnl_Elagu_v2.0_p5_sc00150.V1.gene262
ATGGAGCTTGACGTGCATGCGAAGTATAGAGGCTATACTTTCAGACCTCACCAGGCTTTGGATTCAACGACAACATACCCATCAGAGATCAAGTGCCTGAATTGTGGGTTTTCAACTACGTTCACCTTCCAGAACAACTGCTCCAACACGGTCTGGCCTGGCATACAGAACCAACCTAATGTCCCTGCATTCCAGCTGACGGGCTTCGAGCTCGCCCCCTCGGCCTCCAACTCGATAACCGCCCCAACCAATTGGGCCGGCCGGATGTGGGGCCGGACCGGCTGCTCCACCGACGCGTCGGGGAGATTTACATGCCAGACCGGTGACTGCGGCACCGGGCAGGTCGCATGCAACGGCAACGCCGGCGGCCCACCCGCCTCGCTCCTCGAGTTCACCCTGCAGGGCGATGGCGGCAAGGATTTCTACGACGTGAGCTTGGTCGATGGCTTCAACTTGCCGGTCTCCATCGCTCCACAGGGTGTCTCGGGTTGCACCACCACATCATGCTCGGCGAACATCAACTCCCAGTGCCCGGCAGTGCTGCAGCTGACGGTATCCGGTGCCATCGTTGGCTGCAAGAGCGCTTGCCTGGCTTTTAACCAGGACCAGTATTGCTGCACTGGACCCTATAACAGTCCGCAAACATGCAAGCCGACGATCTATTCCGAGTTCTTCAAGAGCGAGTGTCCTCAAGCTTACAGTTATGCTTTTGATGATAGCAGCAGCACCTTTACTTGCACTGGGGCTAATTACCTCATTACCTTCTGTCCTTCAGAAGTTTTGGTATCTCACAAAATCATTGTTTTCTGCACTCTAACAATAATG
>gnl_Elagu_v2.0_p5_sc00236.V1.gene45
ATGGCAGGGGCATTATGGGCATCCGAGAGGAGGGAGGCGGTAGCGACCGTGTTCACCCTCCAGAACAAGTGCTCCTACACGGTGTGGCCGGGCACATTGTCCGGCAACGGCGCCGCCGTGCTCGGCGGCGGAGGTTTCGAGCTGTCCCCCAACGCCGCCGTCTCCCTCACCGCCCCTCCCGGCTGGTCCGGCCGCTTCTGGGCCCGCACCGCCTGCGTCTTCCCTCCCTCCGGCGTCTCCGGCTCCTGCACCACCGGCGACTGCGGCGGCGCCATCCGCTGCTCCTTCGGCGGCACCCCTCCGGTCACTCTCGCCGAATTCACCCTCGCCGGCGGAGGTAACGGTGCGGCGAAGGACTTCTACGACGTGAGCCTGGTGGACGGGTACAACGTGGGGATGGGGGTGCGGCCGGCGCCGGCGTCGAGCGGGTGCAAGTATGCGGGGTGCGTGGCGGATCTCAACGGGCGGTGCCCGGCGGAGCTGCGGGTGGCGGGGATGACGGGGGAGACGGTGGCGTGCCGGAGTGCGTGCGAGGCGTTTGGGGGGCCCGAGTACTGCTGCACGGGGGCTCACGGGTCGCCGGGCACCTGCGGGCCCACGCGCTACTCGCAGCTTTTCAAGGCGGCGTGCCCCACCGCCTACAGCTACGCCTACGACGACGCCACCTCCACATTCACCTGCTCCGCCGCCTCCGAGTACCTCATCACCTTCTGCCCCGCCGCCGATGAT
>gnl_Elagu_v2.0_p5_sc00336.V1.gene14
ATGGAGGATTTGTGGCAGGCAGAGGATGGGAAGGAAGAGGAGAGAAGACACAGTGTGTGGCCCGGCATTCTTGGCAGCACCGGCAACCCCTCGCCCGAAGATGGTGGCTTCCACCTCGGCGCCAGTGAGGAAGCAGTCTTTGCCGTGCCCACCGGATGGTCCGGCAGGATATGGGGCAGGAAAGGCTGTTCCTTTGACGAGCAAGGAAAGGGCTCCTGCGACACTGGGGACTGCGGTGGCATCCTGCACTGCAAGGGCATGAGCGGGGCGCCACCCACCACGGTCGTCGAGATGACGTTCGGAACCACCGTATCTCCCCTTCACTACTACGACGTGAGTTTGGTCGATGGCTTCAATCTTCCGGTCTCAATGTCTCCGGTCGGTGGAGGGATCGGGTGCGGCGTGGCAGGCTGCGAGGTGGACTTGAACGCATGCTGTCCTTCCAGGTTTGTGGTGGTGAAGCGAGGGAAGGTGGTGGGGTGCCAGAGCGCATGCTTGGCGCTGCAGACAGACAAGTACTGCTGCACTGGGGACTATGGCTCTCCAAAGAGTTGCAAGCCCACACTCTTCTCCCACCTCTTCAAGTCCATATGCCCTCGAGCTTACAGTTTCGCATATGACGACTCTTCGAGCCTGAACAAGTGCAGGGCATCACGATATCTTCTCACTTTCTGTCCTGCTCCAAGA
>gnl_Elagu_v2.0_p5_sc01444.V1.gene9
ATGCTACTTACCTACTGGTGCACTGGGCTTGCGCAGGTTGCATTGCAGGAAGATAAAAGCAAACCTAGCTTCTATGATGTTAGTGTGGTTGATGGGTACAATCTACCCATTTCTGTCTCAACCATGCCAGCTGATCGAAAGTGTTGGATTGGTGGGTGCACAAAGAGCATCAACAGCGTATGCCCACCAGAACTCCAGGTTTTAGATCAAAGTGGAGGTGTTATCGCATGCAAGAGTGCATGTCTCGCATTCGATTTGGATGTGTTCTGCTGTAGAAATTCCTATGGGAAGCCTCAGAAATGCAAGGCCAGCATGTACTCTAAGATGTTCAAGGATGCATGCCCTTCCTATTTCAGCTATGCTTATGATAGTCCACCTCCACTTGTGAATTGCTACTCCAAAGATTATGTAATCACATTCTGCCCCTCCAAATGGAGCACTCACCTATCTATATCAAGGAACATCATTCAGAATGATGCATGGCATATTGTCATTCTCAATGACAAACTTATATCT
>gnl_Eucgr_v2.0_Eucgr.E01385.1
ATGGACGCAAGAGCATCTTTTTACCGCTTCCCGCCTTTCCTAGTCCTCCTCGCAAGAGGAGCCGGCGCAGCCACACTCAGCTTCACCAGCAAGTGCCCCTACACAGTCTGGCCCGGTACGCTCACCGGCGGGGGTGGTGGACAGCTATCCTCAACCGGGTTTGAGCTCGCCACGGGTGCAACCTTCTCAATCAATGACGTCCCGAACACGTGGACAGCCGACTGGGTGTGGGGCCGAACGGGCTGCGCCACTGATGCCTCCGGCAAATTCGTATGCACCACCGCCGACTGTGGGTCTGGCCAGGTGAGCTGCAATGGTGCAGCGGTGATCCCGCCGGCCACCTTGGCGGAGTTCACTCTCAAGGCACCGGGCTCCGGCGAGAACAGCATCTACGACGTCAGCCTCGTGGACGGCTTCAACCTGCCCCTCTCTATAACCCCACAGGGCAGCGGCAGTGGGTGCACCACGACCAGCTGCGCAGCCAACGTCAACTCCGTGTGTCCGTCAGAGCTGGCGGTGAAGGGGTCGGACGGGAGCATCGTGGCGTGCAAGAGCGCGTGCCTGGCGTTAAACCAGCCGCAGTACTGCTGCACTGGGGCGTACGGGACGCCAGCGACGTGCCCGCCGACGAACTACTCGAAGATTTTCAAGGACCAGTGCCCTCAAGCTTACAGCTACGCTCACGACGACACGAGCAGCACTTTTAATTGCACGGGTGGGGCTAGTTACCTCATCACATTCTGTCCG
>gnl_Eucgr_v2.0_Eucgr.E01392.1
ATGGACGCAAGAGCATCTTTTTTCCTCCTCCTGCCTTTCCTAGTCCTCCTCGCAAGAGGAGCCGGCGCAGCCACACTCACCTTCACCAACAACTGCCCCTACACAGTCTGGCCCGGGACACTCACCGGTGGAGGCGGCGGGCAGCTATCCTCAACCGGGTTCGAGCTTGCCACGGGTGCAACCTTCTCGATCAATGATGTCCCGGACACGTGGTCCAGTGGCCGGGTGTGGGGCCGAACAGGCTGCACCACTGATGCCTCCGGCAAATTCGTATGCGCCACCGCTGACTGTGGGTCTGGCCAGGTGAGCTGCAATGGTGCAGGGGCGATCCCGCCGGCCTCCTTGGCGGAGTTCACTCTCAAGGCACCGGGCTCTGGCGAGAACGACATCTACGACATCAGCCTCGTGGATGGCTTCAACCTGCCCCTCTCTGCAACCCCACAGGGTAGCGGCAGTGGGTGCAGCACGACCAGCTGCGCAGGCAACGTCAACTCTGTATGCCCGTCAGAGCTGGCGGTGAAGGGGTCGGACGGTAGCATCGTGGCGTGCAAGAGCGCGTGCCTGGCGTTAAACCAGCCGCAGTACTGCTGCACTGGGGCGTACAACACGTCGGAGACATGCCCGCCGACGAAATACTCGAAGATTTTCAAGGACCAGTGCCCTCAAGCTTACAGCTACGCTTACGACGACAAGAGCAGCACTTTTAGTTGCGCGGGTGGGGCTAGTTACCTCATTACATTCTGTCCG
>gnl_Eucgr_v2.0_Eucgr.E01381.1
ATGGACGCAAGAGCATCTTTTTACCTCCTGCCTTTCCTAGTCCTCCTCGCAAGAGGAGCCGGCGCAGCCACACTCAGCTTCACCAGCAAGTGCCCCTACACAGTCTGGCCCGGGACGCTCACCGGCGGGGGTGGCGGGCAGCTATCCTCAACCGGGTTCGAGCTCGCCACGGGTGCAACGTTCTCAATCAATGACGTCCCGGACACGTGGACAGCTGGCCGGGTGTGGGGCCGAACGGGCTGCGCCACTGATTCCTCCGGCAAATTTGTATGCACCACGGCCGACTGTGGGTCTGGCCAGGTGAGCTGCAATGGTGCAGGGGCGATCCCGCCGGCCTCCTTGGCGGAGTTCACTCTCAAGGCACCGGGCTCTGGCGAGAACAGCATCTACGACGTCAGCCTCGTGGACGGCTTCAACCTGCCCCTCTCTATAACTCCACAGGGCAGCGGCAGTGGGTGCACCACGACTGGCTGCCCAGCCAACGTCAACTCCGTGTGCCCGTCAGAGCTGGCGGTGAAGGGGTCGGACGGGAGCATCGTGGCGTGCAAGAGCGCGTGCCTGGCGTTAAACCAGCCGCAGTACTGCTGCACTGGGGCGTATGGGACGCCAGAGACTTGCCCGCCGACGAACTACTCGCAGCTTTTCAAGGACCAGTGCCGTCAAGCTTACAGCTACGCTTACGACGACACGAGCAGCACTTTTAATTGCACGGGTGGGGCTAGTTACCTCATCACATTCTGTCCG
>gnl_Eucgr_v2.0_Eucgr.E01384.1
ATGGACGCAAGAGCATCTTTTTACCTCCTCCTGCCTTTCCTAGTCCTCCTCGCAAGAGGAGCCGGCGCAGCCACACTCAGCTTCACCAGCAAGTGCCCCTACACAGTCTGGCCCGGGACGCTCACCGGCGGGGGTGGCGGGCAGCTATCCTCAACCGGGTTCGAGCTCGCCACGGGTGCAACCTTCTCAATCAATGACGTCCCGGACACGTGGACAGCTGGCCGGGTGTGGGGCCGAACGGGCTGCGCCACTGATGCCTCCGGCAAATTCGTATGCGCCACCGCCGACTGTGGATCTGGCCAGGTGAGCTGCAATGGTGCAGGGGCGATCCCGCCGGCCACCTTGGCGGAGTTCACTCTCAAGGCACCGGGCTCTGTCGAGAACAGCATCTACGACGTCAGCCTCGTGGACGGCTTCAACCTGCCCCTCTCTATAACCCCACAGGGCAGCGGCAGTGGGTGCACCACGACCAGCTGCGCAGCCAACATCAACTCCGTGTGCCCGTCAGAGCTGGCGGTGAAGGGGTCGGACGGGAGCATCGTGGCGTGCAAGAGCGCGTGCCTGGCGTTAAACCAGCCGCAGTACTGCTGCACAGGGGCGTACAACACGCCGGCGACATGCCCGCCTACAAACTACTCGCAGATTTTCAAGGACCAGTGCCCTCAAGCTTACAGCTACGCTTACGACGACACGAGCAGCACTTTTAGTTGCGCGGGTGGGGCTAGTTACCTCATCACATTCTGTCCG
>gnl_Eucgr_v2.0_Eucgr.E01389.1
ATGGACGCAAGAGCATCTTTTTACCTCCTCCTGCCTTTCCTAGTCCTCCTCACAAGAGGAGCCGGCGCAGCCACACTCAGCTTCACCAGCAAGTGCCCCTATACAGTCTGGCCCGGGACGCTCACCGGTGGGGGTGGCGGGCAGCTATCCTCAACCGGGTTCGAGCTTGCCACCGGTGCAACCTTCTCAATCAATGACGTCCCGGACACGTGGACAGCCGGCCGGGTGTGGGGCCGAACGGGCTGCACCACTGATGCCTCCGGCAAATTCGTATGCGCCACCGCCGACTGTGGGTCTGGCCAGGTGAGCTGCAATGGTGCAGGGGCGATCCCGCCGGCCACCTTGGCGGAGTTCACTCTCAAGGCACCGGGCTCTGCCGAGAACAGCATCTACGACGTCAGCCTCGTGGACGGCTTCAACCTGCCCCTCTCTATAACTCCACAGGGCAGCGGCAGTGGGTGCACCACGACCAGCTGCGCAGCCAACGTCAACTCGGTGTGCCCGTCAGAGCTAGCGGTGAAGGGATCGGACGGGAGCATCGTGGCGTGCAAGAGCGCGTGCCTGGCGTTAAACCAGCCGCAGTACTGCTGCACAGGGGCGTACAACACGCCGGCGACATGCCCGCCGACGAACTACTCGAAGATTTTCAAGGACCAGTGCCCTCAAGCTTACAGCTACGCTTACGACGACACGAGCAGCACTTTTAGTTGCGCGGGTGGGGCTAGTTACCTCATCACATTCTGTCCG
>gnl_Eucgr_v2.0_Eucgr.E01382.1
ATGGACGCAAGAGCATCTTTTTACCTCCTCCTGCCTTTCCTAGTCCTCCTCGCAAGAGGAGCCGGCGCAGCCACACTCAGCTTCACCAGCAAGTGCCCCTACACAGTCTGGCCCGGGACGCTCACCGGCGGGGGTGGCGGGCAGCTATCCTCAACCGGGTTCGAGCTCGCCACGGGTGCAACCTTCTCAATCAATGACGTCCCAGACACGTGGACAGCTGGCCGGGTGTGGGGCCGAACGGGCTGCGCCACTGATGCCTCCGGCAAATTCGTATGCGCCACCGCCGACTGTGGATCTGGCCAGGTGAGCTGCAATGGTGCAGGGGCGATCCCGCCGGCCACCTTGGCGGAGTTCACTCTCAAGGCACCGGGCTCTGTCGAGAACAGCATCTACGACGTCAGCCTCGTGGACGGCTTCAACCTGCCCCTCTCTATAACCCCACAGGGCAGCGGCAGTGGGTGCACCACGACCAGCTGCGCAGCCAACATCAACTCCGTGTGCCCGTCAGAGCTGGCGGTGAAGGGATCGGACGGGAGCATCGTGGCGTGCAAGAGCGCGTGCCTGGCGTTAAACCAGCCGCAGTACTGCTGCACAGGGGCGTACAACACGCCGGCGACATGCCCGCCGACGAACTACTCGCAGATTTTCAAGGACCAGTGCCCTCAAGCTTACAGCTACGCTTACGACGACACGAGCAGCACTTTTAGTTGCGCGGGTGGGGCTAGTTACCTCATCACATTCTGTCCG
>gnl_Eucgr_v2.0_Eucgr.J02442.1
TTCACGGTCTGGCCGGGGATCCTCTCTGGCGCCGGAACCGCTCCGCTCTCCACCACCGGCTTTGCCCTCGACCCCGGCGCGTCCACCTCGGTGACCGTCCCTGCCTCCTGGTCCGGCCGCCTCTGGGGCCGCACCCTCTGCTCCCAGGACCCCGCCAACGGCAAGTTCGCCTGCCTCACCGGCGACTGCGGCTCCTCCGCCCTCGAGTGCTCCGGCAGCGGCGCCACCCCTCCCGCCACCCTCGCGGAGTTCACCCTCAATGGCGCCGGCGGGCTCGACTTCTACGACGTGAGCCTGGTCGACGGGTACAACCTCCCGATGATGGTAGTACCGCAGGGCGGCGCCGCCTCCGGGGCGGGGAACTGCACCGCGACGGGGTGCGCGGCGGACCTGAACGTGGGGTGCCCGCAGGAGCTGAAGGTGACGAGCGCCGGGAGCGAGGGCGGGGTGGCATGCAAGAGCGCGTGCGACGCGTTCGGGGACCCGCAGTACTGCTGCAGCGGCGCCTACGGGTCGCCGGACACGTGCAGGCCGAGCCAGTACTCGGAGTTCTTCAAGAGGGCGTGCCCGAAGGCCTACAGCTACGCCTACGACGACGGCACCAGCACCTTCACCTGCGCTTCGGCGGATTACGAGATCACATTTTGCCCGACACCGTCCACGAGTGTCAAGGCGGCGGGCGGTGAGTACGCGATGTTGGCGGCGGAGGTGTCGGGCAGCGGCGCCTCGTCGTTGTGGACGCCGTCGCTATCGGCCGTCGCTGTCGGCGTTTCGGCGACAGTATGGCAGTTGGGGCAGCTGTTC
>gnl_Eucgr_v2.0_Eucgr.J02446.1
ATGGGCATGCTCTGCTTCTTCACCAATTCCCTCACTGTGCTCTCCAGCCTTGTCGTCCTCTCCATTTCCAGAGGTGTTTTTACATGGGTTTCTCTACCTTATCGCTTATGGGCTTGCTTGCTTGCTGCGTTCCATTACATAGTTCTGCTAATTTTTTGTCGCCTTCTCTGCTTTGGGCCAGGTGCTTCTGGGGCAACTTTCACATTTGTCAACAAGTGCGACTTCTCAGTCTGGCCAGGGATCCTATCTAGTGCGGGCAGTCCCAAGCTGGCCAGCACCGGATTCGAGTTGTCTAAAGGCGGCTCGAGGTCCTTCCAGGCGCCGACAGGGTGGTCCGGCCGCTTCTGGGGGCGTAGCGGCTGCGATTTCGACGACTCGGGCCGTGGCTCATGTGCCACTGGGGACTGCGGCTCCGGTGAGGTCGAATGCAACGGAGCCGGCGCGACGCCGCCGGCTACTCTGGCAGAGTTCACGCTCGGCTCCGGCTCTCTGGACTTCTATGACGTGAGCCTGGTCGATGGGTACAATTTGCCAATGATTGTTCAAGGCACTAGCGAATCAGGTGCTTGTGCCACCACCGGATGTCAGACAGACCTGAACCTACAGTGTCCAAAGGAGCTGAAGGCTGAGGATGGCACGGGGTGCAAGAGCGCCTGTGAGGCATTCGGGAGCCCGGAGTACTGCTGCAGCGGCCCATACAGCTCGCCTGCCACCTGCAAACCTTCAATGTACTCCCAGATATTCAAGACGGCATGCCCCAAATCATATAGCTATGCTTATGATGATGCCACTAGTACTTTCACTTGCAGTGATGCTGATTATACCATTACCTTTTGTCCCACCTCTCCAAGCCAAAAATCCGCCGCAGATTCTTCTCCTCCGAAGACAAACGGAACAACAGAGAATCCAGATACAGGATCAGATTCCGGGTCTGAGTCTGGGTCTGAGTCTGGGTCTGGGTCTGTGTCGGATCCTGTGCCGGTTCAGGAGACTGCATTTGCCGCTTCATGGCTGGCCAATATGGCATATGGTGACTCTACTAGAACCCAGCCTCCCACAGCCGTTCAATTAGCAATTTCTCTAGCAGTCTCTCTCACCCTCCTTACCATCTCACACTTG
>gnl_Eucgr_v2.0_Eucgr.J02440.1
ATGGCTTCGCTCGGAATCGCAGTTGCTCTGTTCTTCCACGTTTTGGTCTTCTCGGTCACTGGTGCGGATTCGGCGACATTCACTATAGTCAACTCGTGCAGCTTCACGGTCTGGCCGGGGATCCTCTCCGGCGCCGGAACCGCGCCGCTCTCCACCACCGGCTTCGCCCTCGACCCTGGCGCGTCCACCTCGGTGACCGTCCCTGCCTCCTGGTCCGGCCGCCTCTGGGGCCGCACCCTCTGCTCCCAGGACCCCGCCACCGGCAAGTTCGCCTGCCTCACCGGCGACTGCGGCTCCTCCACCCTCGAGTGCTCCGGCAGCGGCGCCACCCCTCCCGCCACCCTCGCGGAGTTCACGCTCAACGGCGCCGGCGGGCTCGACTTCTACGACGTCAGCCTGGTCGACGGGTACAACCTCCCGATGCTGGTTGTGCCGCGGGGCGGCGCCGCCTCCGGGGCAGGGAACTGCACCGCGACGGGGTGCGCGGCGGACCTGAACGTGGGGTGCCCGCAGGAGCTGAAGGTGACGAGCGCCGGGAGCGAGGGCGGGGTGGCGTGCAAGAGCGCGTGCGGCGCGTTCGGGGACCCGCAGTACTGCTGCAGCGGCTTTTACGGGTCGCCGGACACGTGCAGGCCGAGCCAGTACTCGGAGTTCTTCAAGAGGGCGTGCCCGAAGGCCTATAGCTACGCCTACGACGACGGCAGCAGCACCTTCACCTGCGCCTCGGCGGATTACGAGATCACATTCTGCCCGAAGCCTTCCACGAGTGTCAAGGCGGCGGGCGGTGAGTACGCGATGTTGGCGGCGGAGGTCTCAGGCGGCGTTGCCTCGTCGTCGTGGACGCCGCCGCTCTGGACAGTCGCTGTCGCCGTTTCGGCGACGGTTTGGCAGTTGCGGCGGCTGTTC
>gnl_Eucgr_v2.0_Eucgr.J02443.1
GCCGGAACCGCGCCGCTCTCCACCACCGGCTTCGCCCTCGACCCCGGCGCATCCACCTCGGTGACCGTCCCTGCCTCCTGGTCCGGCCGCATCTGGGGCCCCACCCTCTGCTCCCAGGACCCCGCCACCGGCAAGTTCGCCTGCCTCACCGGCGACTGCGGCTCCTCCGCCCTCGAGTGCTCCGGCGCCGGCGGGCTCGACTTCTATGACGTCAGCCTTGTCGACAGGTACAACCTCCCGATGCTGGTTGTGCCGCACGGCGGCGCCGCCTCCAGGGCGGGAAACTGCACCGCGATGGGGTGCGCGGCGAACCTGAACGTGGCGTGCCCGCAGGAGATGAAGGTGACAAGCGCCGGGAGCGAGGGCGGGGTGGCGTGCAAGAGCGCGTGCGACGCGTTCGGGGACCCGCAGTACTGCTGCAGCGGCGCCTACGGATCGCCGAACACGTGCAATCCGAGCCAGTACTCGGAGTTCTTCAAGAGGGCGTGCCCGAAGGCCTACAGCTACGCCTACGACGACGGCACCAGCACCTTCACCTGCGCCTCGGCGGATTACGAGATCACATTCTGCCCGAAGCCTTCCACGAGTGTCAAGGCGGCGGGCGGCGAGTACGCGATGTTGGCGGCGGAGGTCTCAGGCGGCGTTGCCTCGTCGTCGTGGACGCCGCCACTCTCGGCCGTCGCTGTCGCCGTTTCGGCGACG
>gnl_Eucgr_v2.0_Eucgr.J02445.1
GCGGATTCGGCGACATTCACCATAGTCAACTCGTGCAGCTTCAAGGTCTGGCCGGGGATCCTCTCCGGGGCCGGAACCGCGCCGCTCTCCACCACCGGCCTCGCCCTCGACCCCGGCGCGACCACCTCGGTGACCGTCCCTGCCTCCTGGTCCGGCCGCCTCTGGGGCCGCACCCTCTGTTCCCAGGACCCTGCCACCGGCAAGTTCGCCTGCCTCACCGGCGACTGCGGCTCCTCCACCCTCGAGTGCTCCGGCAGCGGCGCCACCCCTCCGGCCACCCTCGCGGAGTTCACGCTCAACGGCGCCGGCGGGCTCGACTTCTACGACGTCAGCCTGGTCGACGGGTACAACCTCCCGATGCTGGTTGTGCCGCGGGGCGGCTCCGCCTCCGGGGCAGGGAACTGCACCGCGACGGGGTGCGCGGCGGACCTGAACGTCGGGTGCCCGCAGGAGCTGAAGGTGACGAGCGCCGCGAGCGAGGGCGGGGTGGCATGCAAGAGCGCGTGCGACGCGTTCGGGGACCCGCAGTACTGCTGCAGCGGCGCCTACGGATCGCCGAGCACGTGCAGGCCGAGCCAGTACTCGGAGTTCTTCAAGAGGGCGTGCCCGAAGGCCTACAGCTACGCCTACGACGACGGCACCAGCACCTTCACCTGCGCCTCGGCGGATTACGAGATCACATTCTGCCCGACGCCTTCCACGAGTGTCAAGGCGGCGGGCGGTGAGTACGCGATGTTGGCGGCGGAGGTCTCAGGCGGCGTTGCCTCGTCGTCGTGGACGCCGCCACTCTCGGCCGTCGCTGTCGCCGTTTCAGCGACAGTATGGCAATTGCGGCAGCTGCTC
>gnl_Eucgr_v2.0_Eucgr.J02439.1
ATGGCTTCGCTCGGAATCGCAGTTGCTCTGTTCTGCCACGTTTTGATCTTCTCGGTCACTGGTGCGGATTCGGCGACATTCACCATAGTCAACTCGTGCAGCTTCACGGTCTGGCCGGGGATCCTCTCCGGCGCCGGAACCGCTCCGCTCTCCACCACCGGCTTCGCCCTCGACCCCGGCGCGTCCACCTCGGTGACCGTCCCTGCCTCCTGGTCCGGCCGCCTCTGGGGCCGCACCCTCTGCTCCCAGGACCCCGCCACCGGCAAGTTCGCCTGCCTCACCGGCGACTGCGGCTCCTCCGCCCTGGAGTGCTCCGGCGCCGGCGCCACCCCTCCCGCCACCCTCGCGGAGTTCACGCTCAACGGCGCCGGCGGGCTCGACTTCTACGACGTCAGCCTCGTCGACGGGTACAACCTCCCGATGCTGGTGGTGCCGCAGGGCGACGCCGCCTCCGGGGCGGGGAACTGCACCGCGACGGGGTGCGCGGCGGACCTGAACGTGGGGTGCCCGCAGGAGCTGAAGGTGACGAGCGCCGGGAGCGAGGGCGGGGTGGCGTGCAAGAGCGCGTGCGGCGCGTTCGGGGACCCGCAGTACTGCTGCAGCGGCGCCTACGGGTCGCCGGACACGTGCAGGCCGAGCCAGTACTCGGAGTTCTTCAAGACGGCGTGCCCGAAGGCCTACAGCTACGCCTACGACGACGGCACCAGCACCTTCACCTGCGCCTCGGCGGATTACGAGATCACATTTTGCCCGACACCGTCCACGAGTGTCAAGGCGGCGGGCGGTGAGTACGCGATGTTGGCGGCGGAGGTGTCGGGCAGTGGCGCCTCGTCGTTGTGGACGCCGTCGCTATCGGCCGTCGCTGTCGGCGTTTCGGCGACAGTATGGCAGTTGGGGCAGCTGTTC
>gnl_Eucgr_v2.0_Eucgr.A01612.1
ATGGACGCAAGAGGGTCTTTTTACCTCCTCCTGCCTTTCCTAGTCCTCCTCGCAAGAGGAGCCAGCGCGGCCACGCTGAGGTTCACCAACAAGTGCACATACACCGTCTGGCCCGGGACGCTGACTGGTGGGGGCGGAGGGCAGCTATCCTCAACCGGTTTCGAGCTTGCCCAGGGCGCGTCCTTCACAATCGATAACGTCCCGGACACTTGGTCTGGCCGGGTGTGGGGCCGGACGGGCTGTGCCACCGATGCCTCCAGCAAATTCACCTGCACCACTGCTGACTGCGGCTCTGGCCAGGTGACCTGCAATGGTGCGGGGGCAATCCCGCCAGCCTCCCTGGCAGAGTTCACCTTTGTGCCGGCAGGCACCGGCCAGGACTTCTACGACATCAGTCTCGTGGACGGCTTCAACCTGCCAATCTCTGCAACCCCAGAGGGCATCGGCAGTGGGGGCAGCACCACCAGCTGCCCAGCCAACATAAACTCCGTGTGTCCACCGGAGCTCGCAGTGAAGGGGTCGGATGGGAGCGTCGTGGCGTGTAAGAGCGCGTGCCTGGCGTTCAATGAGCCCCAGTATTGCTGCACCGGGGAATACGGGACGCCAGACAAATGCCCACCGACGAACTACTCGAAGATTTTCAAGGACCAGTGCCCTCAAGCTTATAGCTACGCTTACGACGACAAGAGCAGTACTTTCACTAGTGCCGGC
>gnl_Eucgr_v2.0_Eucgr.A01288.1
ATGCCGAGTTCAACTTGTTTCGCTCTGCTCCTCCTCTCTTGGCTGACTCTCTCCTGCATTTTTACTGACGCCGTGCAACAACTCATAATGGTAAACAACTGCAACCAAACCGTCTGGCCAGCGACTCTCGGCGGCGCCGGCCACATGACCCCACATGACGGTGGCTTCCGCCTTGACGTCGGTGAAGAATCCATCGTTGATGTCCCCGAGCTGTGGTCCGGCAGAGTCTGGGCCCGGCAGGGCTGCACCTTCAACAAGCACGGCAAGGGTGCCTGCAGCACGGGCAGCTGTGGCGGGACCCTCCACTGCCTCGGCAGGAGCGGCGAGCCGCCTGCGACAGTGGTGGAGATGACGCTGGGCACGAGTTTGTCACCGCTCCACTTCTATGACGTGAGCCTCGTGGATGGGTTCAACCTGCCGGTGTCAATGAGGCCGGTGGGGGGCAGTGGAGGGTGCGGGGTGGCGGCTTGCGATGCGGACCTGAACGGGCTGTGCCCGGGGGCGCTGGAGGTGAGGAGGGAGGGGAGGGTGGTGGGGTGCAAGAGCGCGTGCTTGGCGATGGGATCGGCCAAGTATTGCTGCACGGGCAGGTTCGGGAGTCCGAGGAACTGCAAACCGACGTTGTTCGCGAATCTGTTCAAGGCGGTGTGTCCCAATGCATATAGTTATGCATTCGACGATGTTAAGAGCTTGAACAAGTGTAGGGCGTCGAGGTACGTCATCACCTTTTGTCCTCCTGCAGTGAAG
>gnl_Eucgr_v2.0_Eucgr.F01670.1
ATGGCAAGATTCTGGCCATCGATACCTCTGCCATGGCTGCTCATTTCTGCAATGTTCTTGGCAGCTGATGCAACGACCTTCACGCTAGTGAACAAGTGCGAGTACACGGTATGGCCAGGCGTCCTCGCCAACGCCGACGAGCCGCCGCTCTCCACCACCGGCTTCGCGCTCCAGAAGGGCGAGTCCCGCTCCCTCGCCGCCCCCGCCGGCTGGGGCGGCCGCTTCTGGGCCCGGACCCGCTGCGCCCAGGACCCCGCCGCCGGCGAGCTCTCCTGCCTCACCGGCGACTGCGGCTCCGGCCAGCTCGAGTGCGGCGGCCGCGGCGCCGCCCCTCCCGCGACCCTCGCCGAGTTCAAGCTCTACGGCGACGGCGGCCTCGACTTCTTCGACGTCAGCCTCGTGGACGGCTTCAACCTGCCCATGCTGGTGGCGCCCCAGGGCGGGAAAGAAGGGCGGGGGAACTGCACGAGCGTCGGGTGCACGGGCGACCTCAACGCCGCGTGCCCCTCGGAGCTGAGGGTGGCGGCCGGGGGCGGCGGGTCGGGGGTCGCCGCCTGCAAGAGCGCGTGCGACGCGTTCCGGCGGCCGCAGTACTGCTGCAGCGGCGCGTACGGCAGCCCCCAGGCGTGCAGGCCGACGCCGTACTCGGAGGCGTTCAAGAGCGCGTGCCCGCAGGCGTACAGCTACGCGTACGACGACGCGACGAGCACGTTCACGTGCGCCGGCGCGGATTACGTCATCACCTTCTGCCCGTCGCCCAACGCC
>gnl_Eucgr_v2.0_Eucgr.F03940.1
ATGGTCAACTCAAGACCTAGATTTTCTACCAAAGAGAGGGATAAGTTAACTCGTCCAAAGCTTTGTGCCTTTTCTTGCCTCTCAAGAGTGCCCCATCAAGACTTGCAGTGCAATGGAAGAAGCACGCAATCTCGAGAAAATGCAACCATTAGCCGGTGGATCGGAGGCTGTGGCAGCGGCGTGGTTCGTCGAACTAGAGAGAGCACAGCTAGAAGGAGTACTGTAGTGGCAGAACAAGTCACCTTCAATTTTCTCAACAGATGCCCATTTTCCATATGGCCGGCCATGGCTCCCAACACGGGCCAACCGGTGATCGCGGAAGGAGGCTTTTACCTCCAGTGGGCATCCAGAAAACTCGTCTCGGTCCCGCCAGGGTGGAAAGGGCGGATCTGGGCCCGCACTGGGTGTAGTTTCGCGTCGAACAGACCGCCAACCTGCGAGACCGGGGACTGCGGGCAGCTCCGTTGCCGTGGGCTCATCGGGACCCCTCCTGCCACGCTGGTCCAGGTCTGGCTCCACGCGGATGAGGCCAAGCCGAGCTTCTATAACATCAGCCTGGTCGACGGGTTCAACCTTCCAATCTCGGTCCAGACGAGGCCCACGCAGCCCGAGTGCGAAATCCCGGGGTGCTCGAAGCCGTTGAACGGCCTGTGCCCTGAGGAGTTGCAAGTGATGAATGGGAAAGGGAAGGTTGTGGCTTGCAAGAGCGCCTGTTTGGCCTTCAACACCGACGAGTACTGTTGCCGGAACGAGTACGCGACACCGGACAAGTGCAAGCCCAGCGTGTATTCCAGGCTTTTTAAGGATGCCTGTCCAGGTTACTACAGCCATCCCTACGACTCGCCCCGGCCGCAGGTTAGCTGCGCGTCCAAGGAGTTTGAGATTATCTTTTGTCCAAACTTTTGGGGTGTTGAGCAAGGAAAAAAAAGCAAA
>gnl_Eucgr_v2.0_Eucgr.F03757.1
ATGGCCTCGCCTCTCAATGTGATCTCGCCACTTCTTTTGATTCTAGCCATACTTTCAACAGGACCCGGGTTTTCGGACTCGGCGAGAATCTTCACCATTATCAACAAGTGCAAAGAGTCGGTATGGCCTGCAATCACCCCGGGTGAGAACTTCGGCGGCGGCGGGTTCATCCTGAAATCCGGCCAGTCCATCGTCTTTACGGCCCCCGTCGGGTGGTCCGGGCGGATATGGGGCAGGACGGGCTGCACATTCGACAAGAACGGCAACGGCACATGCCAGACCGGGTCCTGCGGCAGCGAACTCAAGTGCAAGGCTTCCGGGGATCCCCCGGCCACGCTGGCCGAGTTCACCCTCACAGCTACCGATTTCTACGACGTCAGCCTCGTCGACGGGTTCAACCTGCCCCTGGCCGTGACCCCGATCAACGGCCAAGGGAACTGCAGTGTCGCCGGGTGCGACCGGGACCTCCGGCCCACCTGCCCATCGGAGCTGTCGGTCAAGATGAAAGGCAAGACGGTCGGTTGCCGGAGCGCCTGCGACGTGTTCAACACGGACGAGTATTGCTGCAAAGGGGTGTACGGCAATCCCGTGATCTGCCAGCCTACATATTACTCCAAACTGTTCAAGCAAGCATGCCCGACCGCTTATAGCTACGCTTACGACGATCCCACGAGCATCTTCACCTGCGTGGGGACTGATTACGTGATCACCTTTTGCTCACCCAGGAATCAAACGGTGTGCACATACCATAACAACAAGCTCGTGTGCAGCGGATCCAGCAACAACTTCAAATCACAGACCACAATATTGGGAATCCTGTTGCTCGTGTTGGCATCGCTACTTAGCTTGTTGAACATGTCT
>gnl_Eucgr_v2.0_Eucgr.F03936.1
ATGGAGTCCTCGGATCTCGTCTCGTATTTCTCACTCATCCTGACCGGTCTCCTCTTGTCGCCCGGGAGTACTGTAGTGGCAGAACAAGTCACCTTCAATTTTCTCAACAGATGCCCATATTCCATATGGCCGGCCATGGCTCCCAACACGGGCCAACCGGTGATCGCGGAAGGAGGCTTTCACCTCCAGTGGGCATCCAGAAAACTCGTCCCAGTCCCGCCGGGGTGGAAAGGGCGGATCTGGGCCCGCACTGGGTGCAGTTTCGCGTCGAACAGGCCGCCAACCTGCGAGACCAGGGACTGCGGGCAGCTCGGTTGCCATGGGCTCATAGGGACCCCTCCCGCCACGCTGGTCCAGGTCTGGCTCCACGCGGATGAGGCCAAGCCGAGCTTCTATGACATCAGCCTGGTCGACGGGTTCAACCTTCCAATCTCGGTCCAGACGAGGCCCACGCAGCCCGAGTGCGAAATCCCGGGGTGCTCGAAGCCGTTGAACAGCCTGTGCCCTAAGGAGTTGCAAGTGGTGAATGGGAAAGGGAAGGTTGTGGCTTGCAAGAGCGCCTGTTTGGCCTTCAACACCGACGAGTACTGTTGCCGGAACGAGTACGCGACACCCGACAAGTGCAAGCCCAACGTGTATTCTAGGCTTTTCAAGGATGCCTGTCCGGGTTACTACAGCCATCCCTACGACTCGCCCCGGCCGCTGGTTAGCTGCGCGTCCAAGGAGTTTGAGATTATCTTTTGTCCAAACTTTTGGGGTGTTGAGCAAGTGCCAGGGTGGAATTATACCGACTAC
>gnl_Eucgr_v2.0_Eucgr.F00728.1
ATGCCGGTCCTTGCCTCCAAATCTCAGCTCCTCCTCCTTTGCCTCCTCTCAATAGGCAATGTTCTGGCATCGGCGACGGTCATCACCCTCCAGAACCAATGCGGCTACACCGTGTGGCCCGGCACTCTCTCCGGCAATGGCCCCACCCTCGGCGACAGCGGCTTCGCCCAGCCCCCGGGCGGCTCCATCCAGCTCCAGGCCCCTGCCGGCTGGTCCGGCCGCTTCTGGGGCCGCACTGACTGCAGCTTCGACGGGTCCGGCACCGGGACCTGCGTCACCGGCGACTACCCTAGTGGGGCTCAATTCACCGTCGCCGCAGCGAACGCCGGCGGCATGGACTTCTACGACGTGAGCCTGGTGAACGGGTACAACGTGGGGATGGGAGTGCGGGCGACTGGCGGCACTGGCAACTGCCAGTACGCGGGCTGCCTGGCGGACATCAATGCCGACTGCCCGGTGGAGCTGCGGGTTGCCGACGGGTCGGGTCGGGTGGTGGCGTGCAAAAGCGCATGCGAGCAGTTCAAGACGCCGGATGCGTGCCCAAAGGCGTACAGCTACGCGTACGACGACGCCACGAGCACGTGCACGTGCACCGGGGCGGACTACTTGATCACCTTTTGCCCGGGACAGTCC
>gnl_Eucgr_v2.0_Eucgr.H00974.1
ATGCATCCTGTCCTCTGTCCTCGGCCATCATCCCGGTCTTCCATTTGCGTCTACATTGGCCTCATTCTGCTTCATTTATGTAGAGGCATATCAGGGGCTACATTCACTCTGATCAACCGGTGCGACTTCACGGTGTGGCCGGGCGTTCTGGCCAATGCGGGCAGCGCTGCATTGGGCAGCACCGGATTCGAGCTCCCTACCGGCGCCTCGCGCTCCTTCCAAGCTCCCCCGACCTGGTCCGGCCGGTTCTGGGGCCGAACCAGCTGCAACTTCGACCCCTCGACCGGCCAGGGTAGCTGTGCCACCGCGGACTGCGGCTCCAACCAAGTGGAGTGCAACGGGGCCGGGGCGGCCCCACCAGCTACCCTCGCCGAGTTCACAATCCAGTCAGGTGGCGCACAGGACTTCTACGACGTCAGCCTTGTCGATGGGTACAACCTGCCCATGCTCGTGGATGTGAGTGGTGGGTCCGGCGCATGCCTTTCCACCGGGTGCCTGACGGACTTGAACCGGCAGTGCCCAGCCGAGCTGCGGGACGGGTCGGGCCAGGGCTGCAAGAGCGCCTGCGAGGCATTCGGGAGCCCCGAGTACTGCTGCAGCGGCGCATATGGCTCGCCGGACACTTGCAAGCCGTCGGTTTATTCGCAGATGTTCAAGGCCGCATGCCCGAGGTCATATAGCTACGCATACGATGATAAGACGAGTACATTTACGTGCACAGGCGCAGACTACACGATCACATTCTGCCCTTCCTTACCAGCAAGTCAAAAAGCCGCCACAGATGGATCTTCGAGTGCCGGAACGACGAGCGGAACGACGAGCGGAACCAGCTCGGGGACAACCGGTTCGAGCGAGAGTCCTCCGGACAACAACTTTCCGTGGTCCCTGGGTTTCTCCATCGGACACTCGAGCGGCACCCTCCAATCTCGTTGCGATTGGACGTGGCTCATCTCTCTTGTCGTCTCTCTACTCTGTTTTCTACATTCG
>gnl_Eucgr_v2.0_Eucgr.A00487.1
ATGGCGGTCCTTGCCTCCAAGTCTCAGCTGCTCCTCCTTTGCCTCCTTTCAATAGGCAATGTTCTCGCATCGGCGACGGTCATCACTCTCCAGAACCAATGCGGCTACACCGTGTGGCCCGGCACTCTCTCCGGCAACGGCCCCACCCTCGGCGGCGGCGGCTTCTCCCTGCCCCCGGGCGGCTCCGTCCAGCTCCAGGCCCCCGCGGGCTGGTCCGGCCGCTTCTGGGGCCGCACTGGCTGCAGCTTCGACGGGTCCGGCGCCGGGACCTGCGTCACCGGGGACTGCCCCGGCGGGCTCAAATGCACCGGCGGGGGAGCCCCGCCGGCGACCCTGGTGGAGTTCACCGTCGCCGCACCGAACGCCGGGGGCATGGACTTCTACGACGTGAGCCTGGTGGACGGGTACAACGTGGGGATGGCGGTGCGGGCGACCGGCGGTACCGGCAACTGCCAGTACGCGGGCTGCCTGTTGGACGTCAACGCCAACTGCCCGGCCGAGCTGCGGGTCGTCGACGGGTCGGGTAGGGTGGTGGCGTGCAAGAGCGCGTGCGAGCAGTTCAAGACGCCGGAGTACTGCTGCACCGGCGACCATGGGACGCCGCAGACGTGCGGGCCGTCGTCGTACTCGAAGATTTTCAAGAGCGCGTGCCCGACGGCATACAGCTACGCGTACGACGACGCCACGAGCACGTGCACGTGCACCGGGGCGGACTACTTGATCACCTTTTGCTCGGCCCAGTCC
>gnl_Eucgr_v2.0_Eucgr.F03937.1
ATGGTCAACTCAAGACCTAGATTTTCTACCAAAGAGAGGGATAAGTTAAGGCGTCCAAAGCTTTGTGCATTTTCTTGCCTCTCAAGAGTGCCCCATCAAGACTTGCAGTGCAATGGAAGAAGCACGCAATCTCGAGAAAATGCAACCATAAGCCGGTGGATCGGAGGCTGTGGCGGCGGCGTGGTTCGTCGAACTAGAGAGAGCACAGCTAGAAGGAGTACTGTAGTGGCAGAACAAGTCACCTTCAATTTTCTCAACAGATGCCCATTTTCCATATGGCCGGCCATGGCTCCCAACACGGGCCAACCGGTGATCGCGGAAGGAGGCTTTTACCTCCAGTGGGCATCCAGAAAACTCGTCTCGGTCCCGCCAGGGTGGAAAGGGCGGATCTGGGCCCGCACTGGGTGTAGTTTCGCGTCGAACAGACCGCCAACCTGCGAGACTGGGGACTGCGGGCAGCTCGGTTGCCGTGGGCTCATCGGGACCCCTCCTGCCACGCTGGTCCAGGTCTGGCTCCACGCGGATGAGGCCAAGCCGAGCTTCTATGACATCAGCCTGGTCGACGGGTTCAACCTTCCAATCTCGGTCCAGACGAGGCCCACGCAGCCCGAGTGCGAAATCCCGGGGTGCTCGAAGCCATTGAACAGCCTGTGCCCTGAGGAGTTGCAAGTGATGAATGGGAAAGGGAAGGTTGTGGCTTGCAAGAGCGCCTGTTTGGCCTTCAACACCGACGAGTACTGTTGCCGGAACGAGTACGCGACACCGGACAAGTGCAAGCCCAGCGTGTATTCCAGGCTTTTTAAGGATGCCTGTCCAGGTTACTACAGCCATCCCTACGACTCGGCCCGGCCGCAGGTTAGCTGCGCGTCCAAGGAGTTTGAGATTATCTTTTGTCCAAACTTTTGGGGTGTTGAGCAAGGAAAAAAAAGCAAA
>gnl_Eucgr_v2.0_Eucgr.H00975.1
ATGGCGCTGCTCGCCCTGCTGGTTACTCTGCTATCTTTCGTAGTCTCTCCGCAGTTGGTACCAGGAGTGCACTCTACAACTTTCACATTCGTCAACAAGTGCGACTACACGGTGTGGCCCGGCATCCTCTCCAACGCCGGCCAGCAGCCCCTGTCCACCACCGGCTTCGCCCTCGACAGCGGCGCCTCCAAGCCCCTCGTCGCCCCCGCCGCCTGGGGCGGTCGCTTCTGGGGCCGCACCCACTGCTCCCAGGACTCCGCCGGCAAGTTCTCCTGCCTCACCGGCGACTGCGGCTCCGGACAGGTCGAGTGCTCCGGCAGCGGCGCCGCCCCGCCGGCCACCCTCGCCGAGTTCACCCTCGACGGCGCCGGCGGCATGGACTTCTTTGACGTCAGCCTCGTGGACGGGTACAACCTGCCGGTGCTGGTGGCGCCGCAGGGCGGGACGGGCCAGAACTGCACCACCACGGGGTGCGTGGTCGACCTGAACGGGGCCTGCCCGTCGGAGCTGAGGGTGACGAGCAGCGACGGGTCGGGGGGCGTGGCGTGCAAGAGCGCGTGCGAGGCGTTCCAGCAGCCGCAGTACTGCTGCAGCGGCGCCTACGCCACGCCGCAGACGTGCAAGCCCTCGTCGTACTCGGAGCTGTTCAAGAGCGCCTGCCCGCAGGCCTACAGCTACGCGTACGACGACAGCACCAGCACCTTCACGTGCGCCGACGCCGACTACGTCATCACCTTCTGCCCGTCTCCCAACGCCAGCCAGAAATCCTCATCGTCTTCCTCGACTTCCGCCGCCTCCTCAGACCAGGCTACGCCGGCCACAACGGCGGCGAGCGCCTCGAATTCTTTCAACAACAGCACGATGGTATACGAGGGCGTGTCGGAAGCGAGCGGTGCGGCAACCAGACATGCAGTCGTGGGGTTGGTCGGCATCGGCGTGGCAGTTTGGCAGATGTGGCAGCTCTCC
>gnl_Eucgr_v2.0_Eucgr.B00944.1
ATGGCGGCAACGCTGAGGCCTGCGCTTCCTCTGCTCCTGTTCGCGCTCCTCTGCTTCCACATTGCAGACGAAGCGTTGGCAACAACCGTAACTTTCGTCAACCGCTGCGCGCACCCCGTTTGGCCGGCCATTCAGCCTGGCGCCGGCAAGCCCCTCCTCGCCCGTGGTGGCTTCACCCTCCTGCCAAACAAGGCCTCCACGGTCCGGATGCCGGCCCTCTGGTCCGGCCGCTTCTGGGGCCGCCATGGCTGCACCTTTGATGCCAACGGACACGGCCGGTGCGCCACTGGAGACTGCGGCGGCTCCCTCCACTGCAACGGCCTTGGCGGCACCCCTCCTGCCACCCTCGCTGAGATCACCCTAGGCAACGACCAGGACTTCTACGATGTCAGCCTCGTCGATGGCTACAATCTCGCCATCTCCATCACGCCATTCAAGGGCACTGGGAAATGCAGCTATGCAGGTTGCGTGAGCGACCTGAACACGATGTGCCCAGTGGGACTCCAGGTCCGGGGTCACGACAACAGTGTCGTGGCCTGCAAGAGCGCCTGCTTCGCGTTCAACTCTCCGAGGTACTGCTGCACGGGGAGCTTTGGGAACCCACAGTCCTGCAAGCCGACGGCCTACTCGAAGATCTTCAAGACGGCCTGCCCCAAGGCCTACTCCTACGCGTATGACGACCCCACGAGCATCGCGACCTGCACGAGGGGGAACTACATCGTCACCTTCTGCCCTCACCACCGCCGC
>gnl_Eucgr_v2.0_Eucgr.I01898.1
ATGAAGTCCTCGGATCTCATCTCGTCTTTCTGTCTCGTCCTGACTGGTCTCCTCTTGTCGCCAGGGAATGCTGCGTGGACAGGACAAGTCAACTTCTATGTCCACAACAAATGCCAATTTCCCGTATGGCCAGCCACGGCTCCCAACACAGGCCAACCGGTGATCGCGGACGGAGGCTTTTACCTGCCGCCGGGAACCATCCATCGCTTCTCGGCCCCGCCGTCGTGGGCCGGGCGGATCTGGGCCCGCACCGGGTGCAGGTTTGGGTCCAACTGGCATCCAGCCTGCGAGACCGGGGACTGCGATGGGCGGCTCGCCTGCGGCGGCCTCAGCGGGACCCCTCCCGCCACACTGGTCCAGGTCTCGCTCCCGGCGGATAACGACCAGCCCAGCTTCTATGATATCAGCCTCGTCGACGGGTACAACATCCCGATCTCGGTAGAGTCGAAGCCTGCGTGGCCCAAGTGCGGCATCCCGGGGTGCTCGAAGAACTTGAACGACGTGTGCCCAGCAGAGCTGCAAGTGGTGAACGGGGAAGGCAAAGTCGTCGCCTGCAAGAGCGCCTGCTTGGCCTTCAACGCCGACAAGTTCTGCTGCCGGAACCAGTACGGGACGCCGGAGAAGTGCAAGCCCAGCGTGTATTCTTGGATCTTCAAGGATGCCTGTCCGTGTTACTACAGCTACGCCTATGACTCTCCCGCGCCGTTGGTGAGCTGCGCCTCCAAGGATTATGTGATTACCTTCTGTCCAAGCACCTGGGGTGGGGAGCAAGCGCAAGGGGGGAACCATACCCACGTCCTAGCC
>gnl_Eucgr_v2.0_Eucgr.I02339.1
ATGCTGCTATGTTTCTCAGGTGCATCGAGTGCTACCTTCACTTTTGTGAACAAATGCAACTTCCCGGTGTGGCCCGGGATCCTGTCCGGCGCAGGCAGCCCCCCGCTGGAAACCACGGGCTTTGAGCTTGCTAAGGGCGAGTCCCACTCCCTACAAGTGCCAGCTGGATGGTCCGGGCGGTTCTGGGGCCGGAGCGGGTGCTCCTTTGACAGCTCGGGCCGGGGATCGTGCGCCACAGCCGACTGCGGCTCGGGCGAAGTCGAGTGCAAGGGAGGCAACGCGGCCCCTCCAGCCACCCTGGCAGAGTTCACTCTAGGAGGGTCAGGGTCTCAAGATTTCTATGATGTTAGTCTTGTGGATGGTTACAATTTGCCCATGGTCATTGATGGCATTGGTGGTTCAGGTAAATGCGTGTCCACGGGGTGCACGACAGACCTCAACCGCCAGTGCCCAGCGGAGCTGAGGGCCAGCGGCGGCATGGCGTGCAAGAGCGCCTGTGAGGCCTTCGGGAGTCCCGAGTACTGTTGCAGTGGCGCGTATAACTCGCCTTCCGCTTGCAAGCCATCTCTGTACTCCCAAATCTTCAAGAATGCTTGTCCCAGATCGTATAGCTACGCCTTTGACGACGCCACCAGTACTTTCACCTGTACTGGTGCAGACTATACCATCACATTTTGCCCTAATTCACCAAGCATCAAATCTGCAACGGGCTCCTCTCCCAAAAGCACACAAGCGACAGATAACTCAGCAACAGCCGGGTCCGGACCAGGGTCGGATTCAAATCCAACCCAAGACACAGCATTTACTAATTCATGGCTAGCCAATTTGGCCATAGGCGATTCACCGCGCTGTCTTCCTTCCTCAATTATTGGGATCACACTCACCGTGGCCATCTCTTTCTCCCTCTTGCAGTTTTTG
>gnl_Eucgr_v2.0_Eucgr.I01396.1
ATGGATCGCCTCCTCGCCGTCGCCGTCGCCGTCGCCGTCCTCTGTCTCCTGTCAGGAGTGCACTCGACGTCCTTCAAGATCGTCAACAAGTGCCGCCACACCGTCTGGCCCGGCCTGCTCTCCGGCGCCAACACGGCCCAGCTCCCCACCACCGGCTTCGCTCTCCCCAGCGGCGCCTCCCGGACCGTCCCCCTGCCCAGGTCCTGGTCCGGCCGGATCTGGGGCCGGACCCTCTGCGGCCGGGACTCCCAGGGCCGGTTCGCCTGCGGCACCGGGGACTGCGGCTCCGGGGAGGTGGAGTGCGGCGGCGGCGGCGCCAAGCCGCCGGCCACCCTCGCCGAGTTCACACTCAACGGCGCCGACGGGCTCGACTTCTACGACGTCAGCCTGGTGGACGGGTACAACCTCCCCATGCTCGTGGTGGCGCGGGGCGGGAAGAGAGGCGGGTGCAGCGCCACCGGGTGCCTGGTGGACCTGAACGGCGCGTGCCCGGCGCAGCTGAAAGTGGCGAGCGGGAACGGGACGGGGAGGGCCGTGGCGTGCCGGAGCGCGTGCGAGGCGTTCGGCGACCCGCAGTATTGCTGCAGCGGCCCGTACGCGACGCCCGACACGTGTCAGCCGTCTCCGTATTCGCTTTTCTTCAAGAACGCTTGCCCACGCTCATATAGCTACGCGTACGACGACAAGACGAGCACTTACACGTGTGCCGGGGCGGACTATATCATCATATTCTGTCCCTTGCCTTACACCAGCCAAAAGGTCCTGACCGCACGCAAAGAATCGGCAAAGCTACTACCTCTGGTGAACAAGACGACTATGTACCTCATGAGCAAGTATGCAAGTGGCGCTTCATTTTCAGGTCTGCTGCAAGTGCAATTCGCTTGGGGTTTTGCCATATCTGTTCTAACATCAGTTATCCTCTTCTGGCCATATTTA
>gnl_Eucgr_v2.0_Eucgr.L02491.1
ATGTCTGAAGCTGGAGGCGTCGCTTCCCTCCTTGTACTCTTCTTCCATGTCCTCGTGTTTTCAGGTGTTGTGGATTCAGCAACCTTCACGATCCTCAACCAATGCGCCTACACCGTCTGGCCCGGCATCCTCTCCAACGCCGGCACCCCGCAGCTCCCCACCACCGGGTTCGCCCTCCAGCCCGGCCAGTCCAACGCCATCTCCGTGCCCGCGTCCTGGTCCGGCCGCCTGTGGGGCCGCACCCTCTGCGCCCAGAACGCCACTGAGGGCCGGTTTGTCTGCGTCACGGGCGACTGCGGCTCCCCCACCGTCGAGTGCTCCGGGTCGGGCGCGGTGCCCCCTGCCACGCTGGCGGAGTTCACCCTCGACGGCGCGAACGGGCTCGACTTCTACGACGTCAGCCTCGTTGACGGCTACAACCTCCCCATGTGGGTGGTGCCGCGGGGCGGGAAGGGCGGGAACTGCACCGCCACGGGCTGCGCCGCCGACCTGAACGCCGGTTGCCCCAAGGAGCTCCAGGTGGACACCGATGGCGGCGGCGCCAGCGTGGCTTGCAAGAGCGCGTGCGAAGCGTTCGGGGACCCGCAGTACTGCTGCAGCGGGGCCTACTCGACGCCGGCCACGTGCAAGCCGAGCGGGTACTCGGAGTTCTTCAAGCAAGCGTGCCCGACCGCCTATAGCTACGCGTACGACGACGGGACCAGCATATTCACCTGCGCATCCGCCGATTACGTCATCACTTTCTGCCCTTCGCCGTCGTCTAGTGTGAAGGCGGCAGGCGATCCAGCGCCAACGTCCAACTCATCGGCCCCTGCAGCATTGATCGCGTTGCAGACCTCCGCATCCAACCGCACGAGACTGAGATCCCGGCCATTTGTCGCCCCGATGGCTTTGGCGGCAGTTTGGCAGTTGTTGCAACTACTTTCTATC
>gnl_Eucgr_v2.0_Eucgr.K03107.1
ATGTCAACATCACTTTTCATACCAATCCTCCTCCATTTGCTGACTTCCCTCTCTGTTTCAAATGGGGCACAGCTAATTCTAGTCAACAACTGCAATGAGACCATATGGCCCGGCATCCTTGGTGGTGCGGGCCACCCCTCCCCCCGGGAAGGCGGCTTCATCCTCACCAGTGGCGAGGAGGTCGTGCTCGATGTGCCTGAGAAGTGGTCAGGCAGGATCTGGGGCAGGCAAGGCTGCTGCTTCGACGGGGCTGGGAAGGGGTCGTGTGACACGGGCGACTGCTCTGGCCTGCTGCATTGCCAGGGCACGGGCGGAACCCCTCCAGCGACAGTTGTGGAGATGACGCTCGGATCCGCCAGCTCGCCCCTGCATTTCTACGACGTCAGCCTGGTGGACGGGTTCAACCTGCCGGTGTCGATGAAGCCGGTCGGGGGTGGGGTCGGATGCGGCATCGCCTCGTGTGAGGTCGATTTGAACGTGTGTTGCCCCTCGGCATTGGAGGTGAGGAAAGGTGACAGGGTCGTCGGGTGCAAGAGCGCCTGCTTGGCGATGCAATCGGCTAAGTATTGCTGCACCGGCATGTACTCGAATCCCAACACCTGCAAGCCAACCGTATTTGCTAATCTGTTCAAGGCTGTTTGCCCCAAAGCCTATAGTTACGCTTTCGATGACTCCTCTAGTCTCAATAGATGCAGGGCGTCA
>gnl_Eucgr_v2.0_Eucgr.K00478.1
ATGCAAACAAAGTCATGCGCCCTCTCGAAAGGTCTCTTCCTTGTCTTCTTCTGTTTCCTCTTTCCTCGCTCCAACTCTTGCACATTCACTGTAACAAACAACTGCCCCCAAACCATATGGCCCGGGACCCTCGCAGGATCCGGGACACCGCAACTTCCGACGACTGGGTTCAGACTAGACCCTGGCCAAAGCATCCGGATCCCATCGGTTCCAGGATGGTCCGGGAGGATCTGGGCAAGGACCGGTTGCACATTTGACGAGTTGGGTGCAGGGACATGCCAAACCGGAGATTGCGGGGGAAGGTTGCAGTGCGACGGTAGTGGCGCAGCACCTCCAGCTTCGCTATTCGAGATCACCCTGGGTTTAGGCAATGACAAGGACTACTATGACGTAAGCATAGTCGACGGCTATAATTTGCCCCTTCTTGCGGTGCCACAAGCAGTATACGGCTCATGTAATGCCACAGGCTGCGCTTCAGATATAAACATGGGTTGTCCGAAAGAGCTTCAGGTAGTCGGCGGCGAGGGAGGAGACGGGGTAGTCGCATGCAAGAGCGCGTGCGGGGCATTCGGGCTAGATGAGTATTGCTGCAGCGGGCAATTCGCTAACCCGACGACCTGTCGCCCCTCCTTCTATTCAGGCATCTTCAAGAGAGCTTGCCCGAGGGCCTATAGCTACGCTTTTGATGATGGCACGAGTACCTTCACCTGCAAGGCTTATAACTACGCGATCACTTTCTGCCCCAATTCCAATGGGTGCGTTTCTCTG
>gnl_Eucgr_v2.0_Eucgr.G00607.1
ATGGCTTTTCACGTCAGTCTGCTCCTCAAAGTCTTGCTCCTGCTTGGCATAGCCGCAACAGAAGTAGCCTCTCAAGGGAACAGAAAATTTACTATACAAAACAACTGCAAAGAGACTGTATGGCCAGGGATAACAAATGGTGAAAGTTTCAACCGCAGTGGCTTTGAATTGAAACCGGGCCAATCTGCCGTCTACAGTCCATCGGCGACTTGGTCCGGGCGGATCTGGGGCCGAACCGGCTGCAATTTTGATAAGAACGGCAACGGCGCTTGCCAAACTGGTGCATGCGGCAATTCCTTGAGCTGCCTTGGGCCTGGGAGCTCGCCTGTTTCGATTGCCGAGTTCACCCTCGGAGATCCAGATTATTATGACGTTAGCCTTGTGAGCGGCTTCAATTTGCCCATAGTGATAAAGCCCGTAAATGCTAAGGTAAATTGCAGCACCGCCGGGTGCGACGGAGATTTGAGATCGAATTGCCCCTCGGAGCTCACCGTCAAGTCCAATGGGAAGGTGATTGCTTGCGACAGCGCATGCGATAAATTCAACACGGATGAGTACTGCTGCAGGGGCGCTTTTGGTACTGCAGATTCTTGCCAGCCAAGTAACTATTCAAAGGCTTTCAAGTCTTTCTGCCCAGATGCTTATAGCTACGCGAAAGACGACCCGACGAGCCTCAAAACATGCTCTAGCCCAGAATACATCGTGAGCTTCTGCTCGTCGAGGAATGGAACGGTATGCTCTGTTCATGACGGTACATTGAAATGCAGTGGATCGACTGATTTGAGGGCACCCTCCTACGGATGGTGGTTTCTGGCGATCGTGCTGCCCATGATCGTCGGCACCCATCAGTTTTTGGGGTTCATTATG
>gnl_Eucgr_v2.0_Eucgr.G01772.1
ATGGACCTCCAGCTTCTTCCCCGACGCCGTTCCTGGTCCTCCCCTGCTTACACCACCCTCGCCCTGTGTCTCCTCATCATCTCCAGAGGTGCGTCCGGTGCCACGTTCACGTTCGTGAACCGGTGCCAGTACACGGTGTGGCCGGGCATCCTGGCCAATGCAGGCAGCCCGACCCTGGACAGCACCGGGTTCGAGCTCCCCTCCGACTCCTCCCGCGCCTTCCAGGCCCCGACCGGCTGGTCCGGCCGCTTCTGGGGCCGCACCGGCTGCAGCTTCGACGGCTCCCTCTCCGGGACCTGCCTCACCGGCGACTGCGGCTCCGGCCAGCTCGAGTGCAACGGCCTCGGCGCCGCCCCCCCGGCCACCCTCGCCGAGTTCACCCTCGGCTCCGGCGGCCAGGACTTCTACGACGTCAGCCTCGTCGACGGGTACAACTTGCCGATGTTGATAGAAGGGAGCGGCGGGTCGGGGGCGTGCGCCTCCACCGGCTGCTCGGCGGATCTGAACCGGCAGTGCCCGGCGGAGCTGCGGGTCGGGGAGGGGGACGCGTGCAAGAGCGCGTGCGAGGCGTTCGGGTCCCCGGAGTACTGCTGCAGCGGCGCGTACAACTCCCCCGTCACCTGCCGCCCCACCGTCTACTCGGAGATGTTCAAGTCCGCCTGCCCCCGGTCGTACAGCTACGCCTACGACGACGCCTCCAGCACCTTCACCTGCACCGGGGCGGACTACACGGTCACCTTCTGTCCCTCCTCCACGAGCCAGAAAACAGCTAAAGATTCTACGCCGATGACAGCAACAACCACCACCACTCCGACACAAGGGTCTGGCTCTGAGTATGGACCCGGGACCGGGACCGGGACGGGGACGGGTTATATGGGTACTGGGACGATGTCGGGGCAGGGGCAAGCTGTTCTGGCCGACGGGTCGTGGATGGCCGGGATGGCCATGGGAGATTCTCCAAGGACTGCCTCTCCATGTGCTCTGCATTCTTATGCAGCTATTTGCCTTTTCTTTCTCTTCCTCATGCTCTCCTCTTTTCACTTG
>gnl_Manes_v6.1_Manes.04G072700.1
ATGGATCGTTTCTTCACTCTCTATGCCGCCTTTTTTACTCTTCTATCGCTTTCTTCTCTATCAGATGTTGAATCAGCTTCTTTCAAGCTTATCAACAAGTGTCGCTACACGGTGTGGCCTGGTTTGCTATCTGGCGCCGGCACTGCGCAGCTTCCCACCACGGGCTTTGCACTTAAAAGCGGCAAATCGAAAACAGTAAACATACCCAGATCCTGGTCTGGTCGGATATGGGGTCGAACCGTCTGTACCCAAGATTCATCTGGTAAATTTTCCTGTCTGACAGGCGATTGTGGGTCAGGGAAGCTAGAATGTGGCGGGAGTGGGGCTATTCCTCCTGCTACCTTAGCAGAGTTCACGCTTAACGGCGCCGGAGGTTTGGATTTTTATGATGTTAGCTTAGTCGACGGCTACAACCTCCCTATGCTAGTGATCCCCAAGAAAACCACAAACGGTCTCTGCGGCGCAACGGGGTGTTTGATAGACCTAAACGGCGCGTGCCCGAAGGAATTGAAATTGGCAGCGCGTGCGAATGGGCAAGTAGGAGCCGCTTGTAGGAGCGCGTGTGAGGCATTTGGGGAACCGCAGTTTTGTTGCAGTGACGCCTATTCTACTCCTGACACGTGCTCGCCATCAGTTTACTCGGAATTTTTTAAACACGCTTGCCCACGCGCATATAGCTACGCGTACGATGATAAGACAAGCACATACACGTGTGCCAACACCGATTATGTTATTATATTTTGTCCGCCACCATATTCCAGG
>gnl_Manes_v6.1_Manes.02G160300.1
ATGGCAAATCTTAATGTCGTTTTACCTATTCTGATAATTTTTCTCACCGTTTCATCAGAGATGAAAGTGATCGAATGTGCTCGAATTTTTACTATAATAAACTATTGCAAAGAGACAATCTGGCCTGCAATTTTCCCAGGCGAAAATTTCAATGGAGGCGGATTTGCATTGCGATCAGGTCAAGCCATTGTGTTCGAAGCCCCCGTGGGCTGGGATGGCCGGATATGGGCTCGAACAGGTTGCAAATTTGACAAAAAGGGTAACGGATCATGTGAAACTGGAGCCTGTGGTTCATCACTCAAGTGTCAAGCTTCAGGTCAAACACCTGCTTCACTAGCTGAATTCAATCTTCCAGGAGGACTGGATTTCTATGATGTTAGCCTTGTGGATGGATTCAATTTGCCAATAGTTGTTACACCAATTAATGGTAAAGGAAATTGTACTGTTGGTGGTTGTGACATGGACTTAAGGACCAATTGCCCGTCGGAGCTCGCCGTGAAGTCCAACGGAAAAGTTATTGCTTGCCGGAGTGCTTGTGATGTGTTCAATACTGATGAGTATTGCTGTAGAGGAATCTATGGAAATTCGGTAACATGTAAACCCACATTTTATTCCAAGAAGTTCAAGGAAGCTTGCCCTTCTTCTTATAGTTATGCATATGATGATCCCACCAGCGTTTTTACTTGCACTGGAACTGATTATATCGTCAGCTTTTGTGCATTCAGGAATCAACAATCTTGCACGTATCATGATCACAAGCTTGTTTGCGGCGGTGGATCTCATTCTCAAGGATTAAAATTGTCGATTGGAAGATGGTGGCTGCTAGTGCTTGCTCTGCCATTAATGGTTAATTGGTGGATTGTA
>gnl_Manes_v6.1_Manes.02G199600.1
ATGGAGATTACAGCAATATCGTTTGTTCTTCCCTTGGCTGTCCTCTTCTTCACAAATGCTCGCGCCGCCACCTTTACCATCACGAACAATTGTCCTTACACTATATGGCCGGCAACCTTAACAGGTAGCGGAACTCGGTTGTCCTCAACTGGTTTCGAGTTAGCCAGCAAAGCAGCATTGCCTCTACAAGTCACTCCTCCATGGAGTGGCCGTGTATGGGCTCGATCTGGTTGCACCACAGACCCTAGCGGCAAGTTCACATGCGCCACTGCTGACTGCGGTTCTGGTCAGGTCCAGTGTATTGGTGGTGCAATCCCACCAGCTTCTCTTGCAGAGTTCACCATAGCAGCTCCTGGTGGAAAAGATTTCTTTGATGTTAGCCTTGTTGACGGCTTTAATTTGCCTCTTTCGATAAGCCCACAAGGGAATCCTGCGTGCAGTAGCACGAGTTGCCCAAGCGATATCAACGCTGTTTGTCTGCCGGAACTGGCTGTCAAGGGGGCAAATGGAGCTGTCGTTGCTTGCAAGAGTGCTTGCTTAGCTTTTGGTCAGCCGCAATATTGTTGCACCGGTGATTATAATTCGCCGGAAAAGTGTCCTCCGACAAGTTATTCAAAATTTTTCAAGAGCCTGTGTCCTCAAGCTTATAGTTATGCTTTTGACGATAAAAGTAGCACATTTACGTGTGATGGAGCTAATTACCTTATTACATTTTGTCCA
>gnl_Manes_v6.1_Manes.02G105400.1
ATGGCTTCTTTATTCTCCTCTGTTTCTTGTTCTTGCACTGTAGTTCTCTGCCTGGTTCTTTTCATTTTCAGAGGTGCTTCAGCTGCTACATTCACACTTGTAAACAAATGCGATTACAGTGTATGGCCTGGAATTCTGGGCAGCCCTAAACTAGAAACGACAGGCTTTGAGCTTCCCAAGGGCAGCTCTCGCACTTTCCAGGTACCGACAGGTTGGTCCGGTCGTTTCTGGGGACGAACTGGCTGCAATTTCGACGATTCCGGCCACGGCTCCTGCGCCACCGCTGACTGTGGCTCTTCCCAAGTCGAATGCAATGGCAACAGTGCTACTCCACCTGCCACCTTAGCTGAATTCACGCTCGGTACTGGTACACAAGATTTCTACGACGTCAGCCTCGTCGATGGCTATAACTTGCCAATGGTAGTCGATGTAAATGGAGGCTCAGGTGCTTGTGCGTCGACGGGATGCGTGACAGACCTTAACAGGAAGTGCCCGAATGAGCTGAAAGTTGAAGGCGGTGGAGCATGCCGGAGCGCTTGTGATGCGTTTGGGAACCCAGAGTACTGTTGCAGTGGCGCGTATAATACACCTTCAACTTGTAAACCTTCGACGTACTCGGAAATGTTCAAGAGTGCGTGTCCGAAATCATACAGCTACGCTTATGACGATGCTTCCAGTACTTTTACGTGTACTGGCGCTGATTACAGGGTCACATTTTGCCCCAACTTGCCCAGTCTAAAATCAGCGAGAGATTCTTCTCCAAAGGCAACAGGGACAGTGCCAGCGGCAGTACAGGAGGCAGAGTTGGCAAGCTCATGGCTAGCAAGTTTGGCCACTGGGGATTCAACAAGAAGCTACCCACTTTCAGTTGTGCAATTTGCACTTGTTTTGGTGACATCTTTGATTCTTTGGTACAATATTGGATTG
>gnl_Manes_v6.1_Manes.02G105300.1
ATGCCAAATTCTCCAATGGCCTCAGCTCACCTCCTCATTCCTCTGCTCTTCCTTACTTTCCTTCTCTTGTTATCAGGTGCATATTCGGCTACTTTTACAATCACAAACAAGTGCAGCTATCAAGTTTGGCCAGGTATTCTTTCAAACGCTGGAACTCCACAACTTCCCACCACAGGTTTCGCTCTTCAGCCCGGTGAATCAAGCTCCGTCTCCATGCCAGCCTCCTGGTCTGGCCGTTTATGGGGTCGAACTCTCTGCACCCAAGATGTCACCACTGGCAAATTTACTTGTCTGACTGGTGATTGTGGCTCATCCACTATCCAATGCTCCGGTGATGGCGCTACTCCTCCTGCCACCCTCGCAGAATTCACTCTTAATGGAGCTAACGGGCTTGACTTCTACGATGTCAGCCTTGTCGACGGATACAACCTGCCAATGCTAATAGCACCACAAGGCGGCACCGGAGGTAATTGTACGGTGACTGGCTGCGGTGTGGAGTTGAACAATGCATGCCCGTCGGAGCTGAAGGTAATGGACAGTGAAAACGGGGAGAGCGTGGCATGTAAAAGCGCATGCGATGCGTTTGGGGAGCCTCAATATTGCTGTAGTGGAGCGTACGCGAATCCGAATACGTGCAAGCCCAGCTCTTACTCGGAGTTCTTTAAGAATGTTTGCCCTCGAGCTTACAGCTATGCCTATGATGATGGAACCAGCACCTTCACCTGTGCCGGCGCCGACTATGCCATTACATTCTGTCCTTCCCCTTCTACCAGTCTGAAATCGGCAAATGGACAGTATCCAGAAGCGGTGCAAGTCTCAGGCGGCACTCATAGGACGTCACCCTATCTGTTTAGCGGGGCCATCACCATTATGGCGGCAATTTGGCGTTTGTGGCAGCTGCTCTAT
>gnl_Manes_v6.1_Manes.02G160200.1
ATGGCAAGTCTCAAGGTGCTCTTACCACTTCTCTCTATTCTGCTCATCATTTCCTCAGAGATGAAAGTGATTGAAGGTGTCCGAATCTTTACCATAATTAACGACTGCAAGGAGACAGTATGGCCTGCAATAACTCCAGGTGACAACTTCAATGGAGGTGGATTTGCATTAACACCAGGACAATCCATTGTTTTCAATGCCCCGGTTGGATGGGTTGGTAGAATATGGGCTCGAACCGGTTGCAATTTCGACAAAAACGGCAACGGATCATGTCAAACCGGTGCTTGTGGCACATCCTTAAAGTGTAAGGCTTCAGGTCAAACTCCAGCTTCACTAGCTGAATTCACTTTGGCAGCAGTCGATTACTACGATGTTAGCTTAGTGGATGGGTTCAATTTGCCATTAGTCGTAACACCGATCAACGGTCAAGGAAATTGCAGCGTCGCCGGATGTGATATGGACTTAAGATCTAACTGCCCGTCGGAGCTTGCCATGAAGAGAAAAGGGAAGATTATCGGCTGCCGGAGTGCATGTGATGTGTTTAACACTGATGAGTATTGCTGTAAAGGAGTTTATGGGAATCCTGTAATTTGCAAACCCACGTATTACTCCAATAAGTTTAAGGAAGCTTGCCCTACTGCTTACAGTTATGCATACGATGATCCCACGAGCATTTTTACTTGCTCTGGAACTGATTATGTTATCACTTTTTGTGCATCTAGGAACCAACAGGTTTGCACTTACCATGATAAGAAGCTTGTTTGTGGTGGATCTCAAGGATTAAAATCTTTGATTGGAAGATGGTGGGCTCTCATGCTTACATTGCCATTAATGGTTAATTGGTGGATTGTA
>gnl_Manes_v6.1_Manes.05G146000.1
ATGTCATTTTCTTCTAACTCTAAGCCTCTGCAAATGGATTCAATCTTCTTCAGTTCTGCTCTGACATTGCTTATTACAATCTCCAGTTCCTCCTTCATTGGAGGAGTTTCAGGAGCTACATTTACGCTAATCAACAGATGTAGCTACACAGTGTGGCCTGGTATTCTTGCCAATGCTGGAAGCCCTCCATTAGAAACCACAGGTTTTGAGCTTCCATCTGGTGGGTCTCGTTCCTTTCAATCACCACCAAATTGGTCGGGTCGATTCTGGGGAAGAACCGGTTGCACATTCGACCCAACCACTGGTCAGGGTAGCTGCATAACCGCTGATTGTAATACAAATCTAATTGAATGCAACGGTAAAAATGCAAACCCACCAGCTACTCTAGCAGAATTCACAATCGGATCCAACTCTCAGGACTTTTACGACGTCAGCTTAGTTGACGGCTACAATTTACAGATGATTGTGGAACCCAATGGCGGGTCGGGTACTTGTTTGTCAACCGGATGTGTAACCGATTTGAATCAGCAGTGTTCTGAAGAACTCAGGGTGGGTTCTGGTGAGGCCTGCAAAAGTGCCTGTGAGGCTTTTGGGAGCCCTGAGTATTGTTGTAGCGGGGCATTTGCTACACCAGACACTTGTAAGCCATCTGTATATTCTCAGATGTTTAAAGCTGCTTGTCCGAGATCTTACAGTTATGCGTACGATGATGCAACGAGCACATTTACATGTACAGGAGCTAACTATCTGATCACATTCTGCCCTTCATCGGCAAGAAGTCTGCTACAGACCCATCACAAACTACAAGCACAAGCACAGCAAATGGGTCCGAAGAAGGATCAGGAGATGGGCTCAATAGTTCATGGTTGTCAAACATTTTCTCTGGAGATTCATCCACAAGAGTTTCTTCTTCTGCTTGGCCCTTCACATTCATTGTTTCTGCAATTTCTTCTATATTCCTCTTTTTTCTTTATTTGTAGATTGCTCTTTCTGCACATGCAACTTAGGAAAGGCAAACTAGTAGATTATTACATTCCAGATTGTAAAGCCAATTTTCCAGGCCACACATGTATAGACAAAATTTTAACTTTTGTT
>gnl_Manes_v6.1_Manes.05G146200.1
ATGGCTCAACTAACATTATTGATTCCTCTATGCTCTCTCTTTATCGCGCATTCTTTCATATCGGGCGTTGTTTCAACCACCTTCACAATTACAAATAAATGTGATTATTCCGTCTGGCCGGGCATTCTCTCAAACGCTGATGCGCCGCCGCTTTCCACCACCGGTTTTGTTCTCCAAAAGGGTGAGACCATGACTATCACGGCACCAACTTCATGGGGTGGCCGCATGTGGGGTCGCACCTTCTGTTCTGAAGACTCCACTGGAAAATTTTCTTGCCTAACAGGAGATTGCGGCTCTAATAAGTTAGAATGTTCCGGCAGCGGCGCTGTTCCTCCGGCTACACTGGCGGAGTTCAAGCTCGACGGCTATGGTGGGATGGATTACTTCGATGTCAGTCTTGTGGACGGATATAATCTACCCATGCTGGTGGTGCCTCAGGGTGGCTCCGGCCAGAATTGTTCAAGCACAGGCTGCGTGGTGGATTTAAACGGCTCGTGTCCTTCGGAGCTCAAGGTTACTAGCTCAGCCGGCGACAATTTGGCTTGTAAGAGCGCGTGTGAAGCTTTCAGACAACCACAATACTGTTGTAATGGCGCGTATTCTACACCCGACACTTGCAAGCCGTCGTCATACTCTGAGATATTCAAGAACGCGTGTCCACATGCGTACAGCTACGCCTACGATGACAAGACAAGTACCTTCACATGTACAGCCGCGAACTACCTGATCACCTTCTGCCCAACCCCAAACACCAGCCAGAAGGCGTCGCAAGGTCAGAACACCGACGGTGGCAATGTTAACGCATTTGCAAACAATCCTTCAATCAACGGCACAATGGTTTACGAAGGTGCATTGGACCAAAGTGGAGCATCGCTGTCCACGTGTACTGACGTGTTAGGATCACATGGCATTGCGGGTATAGTCAGCGTCACAGTAGCAATTTGGCAGTTGAGGCATCTCTTC
>gnl_Manes_v6.1_Manes.S049600.1
ATGCATGCAGAAGCCCATCCCGCGACGATAACTTTCACAAACAATTGTGCATACACAGTCTGGCCAGCAACCTTAACTGGCGGCAGTAGGCCTCAGCTATCAAGCACCGGCTTCCAGTTAGCAACCAAAGAAACTCAATCCCTCGACGTTCCGGCTCCATTCACCGGAAGGTTTTGGGGTCGAACACACTGTACTACCAACTCCTCCTCTGGCAAGTTCATTTGTGCAACTGGCGATTGTGGTTCCGGACAGTTATCATGCAACGGCGCTGGTGGAAATCCACCAATAAGCCTCGTAGAATTCACTTTAGCAGAAAACCATGGCCAAGATTTCTACGACGTTAGCCTAGTTGATGTGTTTAACGTCCCAATATCAGTGTCTCCACAAGGCGGGTCTGGTAATAACTGCACTAGTTCAAGCTGTGCAGCAGATGTGAACTCAGTCTGCCCTACAGAGTTAGCAGTTAAAGGGTCTGATGGGGGCACTACAATTTCTTGTAAGAGTGCATGCGAGGAATTCAACCAGCCAGAATATTGCTGCACAGGAAACTTCCAAACCCCAGTGACTTGTAAACCCTCAAGTTATTCAATGATCTTCAAGGACCAGTGCCCTCAGGCTTATAGCTACGCTTATGATGATTTAACCAGCACATTTTCTTGCAGCGGTGGAGCTAACTACGCTGTCATTTTCTGTCCG
>gnl_Manes_v6.1_Manes.09G094100.1
ATGCTAAGGCCGTCCTCTTCTGCTTCACTTCTTGTTTCTCTTCTCCTCCTCCTTTTAACATCTTCCTCCTCTGCAATTGGGGAGCAACTCATTATTGTGAACAACTGCAATGAAAGCATATGGCCTGGAATGCTCGGAGGTGCAGGCCACCCTACGCCGAAAGATGGAGGTTTTCATCTAGGCAGCGGAGAGGAAGTCGTCGTTGATTTACCGCAGAAGTGGTCGGGGAGATTATGGGGTAGACAAGGATGTGCTTTTGACAAGAATGGTAAAGGGTCATGTTACACAGGAGATTGCTCCGGCTTACTTCACTGCCAAGGCATTGGTGGTGCACCACCTGCAACAATGGTGGAAATGACTCTGGGATCTTCTACTTCTCCCTTGCACTTCTATGATGTTAGTTTGGTTGATGGGTTCAATTTGCCAGTTTCAATGGCACCAGTGGGTGGTGGAATTGGATGTGGAGTAGCATCATGTGAGGTTGATCTCAACATCTGCTGCCCATCTGCGCTTGAAGTGAAAAGAGATGGCAAGATAGTGGGGTGTAAAAGTGCTTGCTTGGCTATGCAATCAGCTAAATATTGCTGCACAGGAGACTACTCTAATCCAAAGACTTGCAAGCCTACCCTTTTTGCACATCTATTCAAGGCTATATGTCCAAAGGCTTATAGTTATGCTTTTGATGACTCTAGCAGCCTGAACAAATGCAGGGCTTCTCGCTATGTTATCACTTTCTGCCCTCCTAAA
>gnl_Manes_v6.1_Manes.12G003800.1
ATGGCACCATGGAATTTTCTCATCTTGCTTTTGATCTCTGTCTCAGGTTCTGATGCTGCGGTTTTTACACTCTCAAATAGATGCAGGAGCACCATATGGCCTGGAATTCTGTCCGGCGCAGGAAAGCCTCAGCTAATGGAGGGTGGTTTCAAATTAAAACCAGGCCAATCAGTGAAAGTCAGTGCACCGCAAGGTTGGTCAGGCCGTTTCTGGGCTCGTACAGGGTGTTCATTCGACAGCTCTGGCCGCGGAAAATGCATCACTGGCGACTGTGGTGGCATTCTGAGATGTGCTGGAGCAGGTGGAGAGCCACCAGCTTCGCTTGTTGAATTTACCCTGAATAGTCCAATTGATTATTACGATGTCAGTCTAGTAGATGGCTTCAATCTGCCAGTTTCTGTGGTGCCTTCTGGTGGTGGAGCTGGTTGCAAGGCTGCTGAGTGTGTTTCAGTCCTGAACAAGAAATGCCCTGGGAGCCTACAACTGAAATGGAATGGTCAAGTTGTGGCTTGTAAGAGTGGTTGCCTAGCATTTGAGAAACCTGAATACTGTTGCACTGGTGCTTATAGTAGCCCTCAGACTTGCAAGCCAACAAATTATTCTAAGGTCTTCAAGACTGCTTGTCCTAAAGCTTATAGTTACGCCTATGATGATGCTTCAAGTACTTTCACCTGCAAAGGAGCTAATTACTGGATTAGATTCTGT
>gnl_Manes_v6.1_Manes.06G007400.1
ATGGCGATAATGCTTAGATCTCTGCTCAATCTCTTGCTCTCCACTCTCATTTTCTCCCACATCACAGGCGAGGTCTCAGCAGCAACTATAACACTTTACAACAAGTGCAGCCACCCAGTGTGGCCAGGCATTCAACCAAGCGCAGGGCAGAAACTTCTAGCTCGCGGCGGCTTCAAGCTCCCACCCAACAAGGCTTACTCTCTAAACCTCCCACCACTCTGGTCCGGCCGCTTCTGGGGTCGCCATGGCTGCATATTTGACGCATCTGGCCGTGGACACTGCGCTACAGGAGACTGTGGTGGTGCTCTTTACTGCAATGGACTAGGAGGTGCTCCTCCAGCCACCTTAGCTGAAATCACCCTGGGAAACGACCAAGATTTCTACGACGTCAGCCTCGTCGACGGCTACAATATTGCAATGTCGATAACCCCATTTAAAGGATCAGGCAAATGTAGCTATGCAGGGTGCGTCAGCGACCTGAATCTGATGTGTCCGGCTGGGCTGCAGGTGAGGTCCAAGGATAATAGAAGAGTTGTAGCTTGCAAGAGTGCTTGTTTTGCTTTCAATTCTCCGAGATATTGCTGCACAGGAAGCTTTGGAAACCCTCAGTCTTGCAAGCCAACTGCTTATTCGAGGATTTTTAAGGCTGCTTGTCCTAAAGCTTACTCTTATGCTTATGATGATCCCACAAGCATTGCGACTTGTACTCGTGGGAGCTATTTGGTCACTTTCTGCCCTCATCATCGC
>gnl_Manes_v6.1_Manes.18G030000.1
ATGGCGATATGCTCCTGGTGTTTTCTTCTCCTTCTTGTCGTTTCTTTAGGCAATCTAGCAAATGCCACGGTTTTCACTCTCCAAAATCATTGCAGCTACACTATATGGCCCGGAACTCTCTCTGGAAACGGTGCCGCCACTCTTGGTGATGGTGGTTTTGTATTGCCACCCGGTTCATCAATCCAGTTTCAAGCTCCACCCAATTGGTCCGGCAGGTTCTGGGCTCGAACTGGGTGCACATTTGATGATTCAGGAGTTGGAAAGTGCGCTACAGGTGACTGTGGTGGCACACTAAAGTGTACAGGAGGTGGAGCTCCACCGGTGACCCTCGCGGAGTTCACTACCGCCGCGAACCCTGCTGAAAAGGATTTCTACGACGTTAGTCTGGTTGACGGATACAACGTTGGCTTAGGTGTAAAGGCATTGGGCGGGTCCGGTGATTGCCAATATGCGGGTTGTCTGGTGGATCTTAACGTGAACTGCCCAGCAGAGTTACAAATGGTTGATTCGGGTTCAATTGTCGCCTGCAAGAGTGCATGTGCAGCATTTAATTCACCCGAGTTCTGTTGTACCGGCGAGCATTCGACACCGCAGACTTGCTTGCCGACGAAGTACTCTGTGTTGTTCAAGAATGCATGCCCAACAGCGTACAGTTATGCTTATGATGATGCATCAAGTACTTGCACTTGCTCCGGGTCGGACTACATGATCACATTTTGTTCCAACGGGTCTGGA
>gnl_Manes_v6.1_Manes.18G012600.1
ATGGATCCAATCTTCTCCAGTTATGCCATCTACATCACCCTCACTTTGTTTACAGTATCCACTTCCCTTATTGGAGGAGTTTCAGGGGCTAAGTTTACATTAATCAACAGATGTAGCTACACAGTATGGCCTGGTATTCTTGCCAATGCTGGAACCGCTGCATTAGACAGCACCGGGTTTGAGCTTCCACCTGGTGGGTCTCGTTCATTTCAATCACCACCAAATTGGTCCGGTAGATTCTGGGGCAGAACCGGCTGCACATTCGATCCAGTTACTGGTCAAGGAAGCTGCCAAACGGGTGATTGTAGCAGCAACCTAATTGAATGCAACGGCAAAAATGCGAACCCACCAGCTACTCTAGCAGAATTCACGATCGGGTCGAGCACCCAAGACTTTTACGATGTCAGCTTAGTTGATGGGTATAATTTACCAATGATTGTAGAACCCAGTGGCGGCTCCGGCAATTGCTTGTCAACTGGATGTATAACCAATTTGAATCAGCAGTGTCCTGCTGAACTGCGGGTAGGGTCCGGTGAGGCCTGTAAAAGTGCTTGTGAGGCTTTTGGGAGCCCTGAGTACTGTTGCAGTGGAGCATATGGGACACCAGACACATGTAAGCCAAGTGTTTATTCGCAGATGTTTAAAGCTGCGTGTCCGAGATCTTACAGTTATGCTTACGATGATGCAACCAGCACTTTTACATGCAGTGGAGCAGATTACACTATCACATTCTGCCCTTCAGCACCAAGTCAAAAATCTGCTAGAGACCCGTCTCAAACTCCAGGCACAAGCACAACGAATGAGTCAGAAGCAGGATCAGGATCAGGAGATGGGCTCAACACTTCATGGTTGTCAAACATTTTCTCTGGAGATTCATCCACAACTCTTTCTTCTTCCGCTTGGCCCTTCACATTGATCTTTTCTCTGTTCCCCTTTTTCCTTTACTTA
>gnl_Manes_v6.1_Manes.18G012700.1
ATGGCTCAACTAACATTATCGATTCCTCTGTTCTCTATGTTTTTTGCGTATTCTCTCATATCAGGAGTTGTTTCAACGACCTTTACAATAACAAATAAGTGTGACTATACAGTATGGCCAGGCATTCTCTCAAACGCTGATGCGCCTGCGCTTTCCACCACCGGTTTCGCCCTCCAAAAGGGGGAGACCAAGACCATCACCGCACCTGCTTCATGGGGTGGCCGCATGTGGGCTCGAACCTTGTGCACTCAAGATTCGACTGGAAAATTCTCTTGCTTAACAGGTGATTGTGGGTCTGGTAAGCTAGAATGTTCAGGAAGTGGAGCTGCTCCTCCGGCCACTCTGGCGGAGTTCAAGCTCGACGGCTATGGTGGGATGGATTACTTCGATGTGAGTCTTGTAGATGGGTACAATCTCCCTCTGCTGGTGGTTCCTCAGGGTGGCTCCGGGCAGAATTGTTCAAGCACCGGCTGCGTGGTGGATTTGAACGGCTCGTGCCCTTCGGAGCTTAAGGTTACAAGCTCCGCCGGTGACAGCGTAGCTTGCAAGAGCGCGTGTGAAGCTTTCAGGCAACCACAATACTGTTGCAATGGCGCGTACGGTACACCCGACACTTGCAAGCCGTCCTCCTATTCAGAGATCTTCAAGAACGCGTGTCCCCACGCCTATAGTTATGCTTACGATGATAAGACGAGCACCTTCACATGTATGTCCGCGGATTACCTGATCACCTTCTGCCCAACGCCCAGCACCAGCCAGAAAGCGTCACAGGGTCAGAACACTGATGGTACAAATACAAACACAAACACAATCAACAGCCCCATGGTTTATGAAGGTGCCGCTTTGGACCAAAGCGGAGCAACACCGTCCACGCGTAGCAACGTGTTCGGATCACATGCCATTGCGGGGATGGTCACCATCACAGTAGCAATTTGGCAATTGAGACATCTCCTCTCTAGGTTC
>gnl_Manes_v6.1_Manes.15G175600.1
ATGAGGTTGCTAGACATCACTTCTGCTTTCTCTCTCTTCTTCATCTTTCATTCTTTATTTTCTGGGTGTGCACTAGCCCATCAAGTTGCATTTTACGTGCACAACAAATGCCCATTTCCCATATGGCCAGCAACAGCAGCCAACACAGGCCATCCAGTAATAGCTGATGGTGGATTCTACCTACCCTCTGGTGAAACTCAACGCATACTAGCTCCCTGGGATTGGAACGGCAGGATTTGGGTTCGCACAGGCTGCAACTTCAGCTCCAATAGGCAGCCTGCTTGTGAAACAGGGGACTGCGATGGACGCCTGGCCTGTAATGGACTCATAGGCACACCTCCAGCAACTCTAGTTCAAATCTCTCTCCAATCAGACAAAAGCAAGCCAAATTTCTACGATGTCAGCTTAGTTGATGGATACAATCTTCCTGTTTCTGTCACGACTAAACAATCTTCACCCAAGTGCGCCATTGGAGGTTGCTATAGGAGCTTGAATAATTTGTGCCCTCATGAGCTTCAAGTGTTGAACAATGATGGTGAAGTTGTGGCTTGTAAAAGTGCTTGCTTGGCTTTCAATCTTGATTCTTTTTGTTGCAGAAATGAGTATGGAAGCCCTGAGAAGTGCAAGCCAAACGTTTACTCAAAGATTTTCAAGGAGGCTTGCCCAAGTTATTATAGTTATGCTTTTGATTCACCTCCTCCTTTGGTTAATTGTGCAGCTAAAGAATATGTCATCACCTTTTGCCCTTCTTCATGGGGTGGTGATCACAATTCTACA
>gnl_Manes_v6.1_Manes.07G014800.1
ATGCACTCATATAAGAACTTCACCTGTAATATCTCAGTTCTCCATGTAAACACAGCTTTTCGAAGTGTATTTGAGATGACTCCAAACCTCAGCTCCTCACTAGCTTTCTTTTTCATCTTCTTTGCTTTTGCTTCAGGGCAAAATGCTTCCACAATGCAAAATACTTCCACAACTACGAAAACATTCACGTTGTATAACCACTGCAAAGCAACGATATGGCCTGGAATTATAACAAAAGGTGACAGCGGCCGTGGAAATGGTTTCACTTTAAACCCAGGCCAAACTGCATTCTACACTGCTCCAACTGGCTGGAGCGGCCGGATATGGGCTCGAACAAACTGCAATTTTGACAAAAATGGCACTGGATCATGTCAAACAGGCAGCTGTGGCACCTCTCTGAATTGCTCACGCCCAAGTAGCCCACCCAACACAATTGCCGAATTCACCCTTGGAGATATCGATTTTTACGATGTTAGCCTTGTTGATGGGTTTAACTTGCCCATAGTAGTTCAACCTCTTAATGGTAAAGGGAATTGTAGCATTGCTGGTTGTGATGGAGATGTTCGGAATAGTTGCCCGTCGGAGCTCTCCGTTAGGTCTGATGGGAAGGTTATTGCTTGCCGGAGCGCATGCAACGTGTTTGACACTGATGAGTATTGCTGTAGAGGAGCATACAGTGATCCTGTAGCATGTGTACCCTCTAATTATTCCAGGGGGTTTAAGCAAATATGCCCTGCATCATCTAGCTATGCATTTGATGGGGATGCAACAAGTATCATAACATGCTCTGCATCAGACTACATTGTCACTTTTTGTGCATCAAGGAATCAAACTTTCTGCAGTTACCACGACAATAAGGTCATATGCAATGATACAAGAAGTGGCTCAAAAGCACTGCTACCTCAAGGATGGTGGAATCTGATGGTGACATTGCCTTTGGCATTTATCTTGCAAACCAAAATT
>gnl_Manes_v6.1_Manes.07G118500.1
ATGCCAACTTCCTCTTATCTCCTCCTCCACTTCTTCTTCTTCTTCTTCTTCCTTTTCATCTCCTTATTCTCTGCAGATGGAACTGAACTCATTATAGTAAACAATTGCAAGGAAACCATATGGCCTGGAATCCTCGGCTCTGCAGGCCATGAAACTCCTAGAGAAGGCGGTTTCGAACTCTCCAGTGGCGAGCAAACAGTTCTCCAAGTCCCTGAGCAATGGTCAGGCAGAATCTGGCCAAGACAAGGCTGTTGTTTCGATGAAAACACAGGCAAAGGCTCTTGCCAGACGGGAGACTGTGGAGGCTTTTTACAATGTGGAGGCATCGGTGGTGTTCCTCCAGCATCTATAGTGGAAATGACACTTGGGACTTCAAATTCTGACTTGCATTATTATGATGTGAGTTTGGTTGATGGGTTTAATATCCCAGTTTCTATGGTGCCTATAGGCGGTGGTGAAGGGTGTGGAGTCGCCGCCTGCGAGGCTGATTTGAATGTGTGTTGCCCTGAAGCATTGGTTGTGAAGAGACAAGGGAAGGTGGTGGGTTGCAAAAGTGCTTGTTTGGCTACTAAGACTGATAGATATTGCTGTACTGGGGAGTTTGCAGATCCTAACAGTTGCAAGCCTACCATTTTTGCTCATCTTTTTAAGGCAATTTGCCCTAGGGCTTATAGTTTTGCGTATGATGATGCTTCAGCTCTTAAGACTTGTAAGGCTCCTCGCTATGTTGTTACCTTCTGCCCTCCTGATAAT
>gnl_Manes_v6.1_Manes.11G095900.1
ATGGATCCCTTCTCCTGCCGCTCCTTCCTGATTCTCAGCTTTGTAGTTCTGCTTACGACTTCTAGAGGAGTAATAGGTGCTAGCTTCACTTTTGTCAACAAATGTGACTACACTGTCTGGCCTGGTATTCTAGCCAATGCCGGCAGTCCTAGACTTGACAGCACTGGATTTGAGCTCCCAAAGGATTCTTCCCTTTCTTTTCAAGCCCCTACAGGTTGGTCCGGCCGCTTCTGGGCCAGAACCGGCTGCACCTTTGACGACTCTGGATCCGGAAGCTGTCTCACTGGAGACTGTGGTTCGGGCCAAGTTGAGTGCAACGGACTCGGAGCTGCCCCGCCTGCTACCCTGGCTGAGTTCACACTTGGTTCCGGTGGACAGGACTTCTATGATGTCAGCCTTGTGGACGGCTACAATCTACCCATGGTCGTTGAAGGGAGTGGCGGGTCGGGTATGTGCGCTTCTACGGGTTGTTCCACGGATCTGAACAGACAGTGTCCAGCAGAGCTCAGGGTAGGTGACGGTAACGCTTGCAAGAGCGCGTGCGAGGCCTTTGGGAGTCCAGAATACTGTTGTAGCGGAGCGTTTAACACACCCGCGACATGTAGGCCGTCGGTTTATTCGGAGATGTTCAAGGCTGCGTGTCCTAGATCGTATAGCTACGCATATGATGATGCTACCAGTACTTTTACATGTACCGGCGCCGATTACACGGTGACGTTTTGCCCCTCTTCCCCAAGCCAAAAATCTTCAAGCTATTCAACACCAATGACAGCAGCAACAACCACCCCAGGTGGAGTGTCAGGATCAGGGCTCGAGTACTCTGGATCAAGTTCAGATTCTGGCTCTGCGTCGGTATATGGATCCACAACTGGTTCAAGTTCTGGTTCTGGAGAAGCCATGTTAGCGGATGGATCATGGTTAGCTGGTTTGGCCATGGGAGACTCTCACAAGACTGCCTCTCCTACTGCTCTAAAATCTGCACTACTGGCTGTGTTTCTCTTGATCTCTTTGCTTTGCTTG
>gnl_Manes_v6.1_Manes.01G050400.1
ATGTCGAGAAAGATGTCCGGAATTGTCGTAGGACTCCCAATAATTTTCGTTTCTTTCCTGGTTTCACGCTGCTATTCTTGCACGTTCACCATAACAAACAACTGCCCGCAAACCATATGGCCTGGCACGCTAGCAGGCTCAGGTAGCCCACAGCTTCCAACAACTGGATTACGCTTAGACCCTGGTCAGGGCGTGCGAGTTCCAACTGTTCCAGGATGGTCAGGCAGGATATGGGCGAGAACTGGTTGCAAATTCGACGCGTTTGGACTTGGCTCTTGTCAAACTGGGGATTGTGGAGGAAGACTAGAATGTAATGGCATTGGAGCCACACCACCCGCATCTCTCTTTGAGATAACCCTTGGAAGAGGCAATGACAAGGACTTCTACGATGTGAGCATCGTAGATGGTTACAATTTACCTCTAGTTGCTGCCCCTCGTGGAGTCCATGGTGCATGCAATGCAACTGGCTGCGCTTCGGATATCAACATGGGCTGCCCAAGGGAACTTCAGGTGGTAGGTGGGGATGGTGGAGGAGGGGGAGTAGTCGCATGTAGGAGTGCATGCGAGGCATTTGGGCTGGACCAGTACTGCTGTAGCGGAGAGTTTGCTAATCCAACCACCTGCCGCCCTTCCTTTTATTCATTCATTTTCAAGCGAGCTTGTCCAAGGGCTTACAGCTACGCTTTTGATGATGGCACCAGTACTTTCACATGCAAGGCTTCTGATTATGCCATTGTTTTCTGCCCTAATGCAAATGGGATCAGGATGTCTGATGGTACAGTTGGTACTACATCCGCTGCAGTAATTCACAAACCCAACGATGGAGAAACTGTGAAAATGTCTTCTTCCTCAAACATCCACCTACCTATTCCAATGTGGATTCTTCTCTTCATCCTCAATCTATCCTTGAAGACA
>gnl_Manes_v6.1_Manes.01G146800.1
ATGGCTCTTACTCAGCTTCTCATTCCTCTATTCTTCCTTAGTTCTCTTCTCATGCTTTCAGGAGCATACTCGGCTACATTTACATTCTCAAACAAGTGCAGCTACCAAGTTTGGCCGGGCATACTCTCAAACGCTGGCATCCCACAACTTCCCACCACAGGCTTCGCTCTCCAACCAGGTGAATCAAACACCATCTCTGTGCCTGCTTCCTGGTCTGGCCGTTTATGGGGTCGCACTCTCTGCACCCAAGATGCCACCACAGGCAAATTTACTTGCTTGACAGGTGACTGTGGCTCCTCTACTATCCAATGCTCCGGTAACGGCGCTGCCCCACCTGCCACCCTTGCAGAATTCACCCTTAATGGAGCTGACGGCCTTGATTTCTACGATGTCAGCCTTGTGGACGGATACAACCTGCCAATGCTAATAGCACCACAAGGGGGAACCGGAGGTAATTGTACGATGACGGGCTGTGGTGTGAACTTGAACAATGCATGTCCGTCGGAGCTGAAGGTAATGGACGGCGATAATGGAGAGAGCGTGGCGTGTAAGAGCGCGTGCGAGGCGTTTGGGGACCCGCAATATTGCTGCAGTGGGGCATACGGGAACCCGAATACATGCAAGCCTAGCTCTTACTCGGAGTTCTTTAAGAATGCTTGCCCTCGAGCTTACAGCTATGCCTATGACGATGGAACCAGCACTTTTACTTGCGCAGGAGCCAACTATGCCATTACATTTTGTCCTTCTCCTTCTTCTACGAGTGTAAAGTCGGCAAATGGGCAGTATCCAGAAGCTGTGGAAGTCTCAGGTGGCACTCATAGGACGTCACCCTATCTAATTGGCGGTGCCATCACCATTCTGGCGGCAAATTGGCGGTTGTGGCAGCTGCTTTTT
>gnl_Manes_v6.1_Manes.01G146900.1
ATGGCTTCTTCATTCTCTTTTATTTCTTGTCCTTCAACTGGATTCCTCATCAGCCTGGTTCTTATCTTCATTTTCGAAGGTGCCTCGGGTGCTACATTCACACTTGTTAACAAATGTGATTACAGTGTGTGGCCTGGAATTCTTGGCAGTCCTGAACTGGACACTACAGGCTTTGAGCTTCCCAAGGGCAGCTCTCGCTCTTTTCAGGCGCCGACAGGTTGGTCCGGTCGTTTCTGGGCCAGAACTGGCTGCAAATTTGACGCTTCAGGCCACGGTTCCTGCGCCACTGCCGACTGTGGCTCCTCCCAACTCGAATGCAACGGCAATAGTGCTACTCCGCCTGCCACCTTAGCTGAATTCACCCTCGGAACAGGTACACAAGATTTCTACGACGTTAGTCTCGTCGACGGCTATAACTTGCCAATGGTAGTTGATGTGAATGGAGGCTCAGGCGCTTGCATGTCGACGGGATGCGTGACGGACCTCAATAAGAAGTGCCCAAATGAGCTCAAAGTTGAAGGCGGAGCAGCTTGTCGGAGCGCCTGCGACGCGTTCGGGAAACCAGAGTACTGTTGCAGTGGGGCGTATAATACACCGACAACTTGTAAACCTTCGACGTACTCAGAAATGTTCAAGAGCGCGTGTCCGAAATCATACAGCTACGCGTTCGATGACGCGTCCAGTACTTTTACGTGTACTGGTGCTGATTACACCATCACATTTTGCCCTGATTTGCCCAGTCTAAAATCCGCAACAGATTCGTCGCCGAAGCCAACAGGGACGGCAGAAGAACAAGGAGGAGGAGGGGCGGAGTCAGGGGCAGTACAGGAGGCAGAGTTGGCAAATTCATGGCTAGCAAGCTTGGCCACAGGAGATTCAAGAAGAAGCCAATCCATTTCACATATGCAATTTGCATTTGTTTTGTTCACATTTTTCATTTTTTGCTACAATATAAAATTG
>gnl_Manes_v6.1_Manes.14G170800.1
ATGGCCATAGTGCTCAGATCTCTGCTCAGGCTCTTCCTCTCCATCCTCATTCTCTCCTACATTACAGAGGTTTCTTCAACAACCATAACACTATACAACAAGTGTACCCACCCAGTATGGCCAGGGATTCAACCAAGCGCAGGGAAGCCTGTCTTAGCTCGCGGTGGCTTCAAGCTCTTGCCCAACAAGGCCTACTCCCTCAACCTCCCACCTCTCTGGTCCGGCCGCTTCTGGGGTCGTCACGGCTGCATATTCGACGCCTCTGGCCGTGGTCACTGTGCTACAGGAGATTGTGGTGGTGCCCTTTACTGCAACGGTCTCGGAGGCGCTCCTCCAGCTACATTAGCAGAAATAACCCTGGGAAATGACCAAGATTTCTACGATGTGAGCCTCGTAGATGGCTACAATCTTGCAATTTCCATAACCCCATTTCGAGGATCAGGTAAATGCAGCTATGCAGGATGTGTTAGCGACCTGAACCTGATGTGCCCAGTTGGGTTACAGGTGAGGGCAAGGGACAACAGAAGAGTTGTAGCTTGCAAGAGTGCTTGTTTTGCTTTCAATTCCCCGAGGTATTGCTGCACAGGGAGCTTTGGAAATCCTCAATCTTGCAAGCCAACTGCATACTCTAGGATTTTCAAGGCAGCTTGTCCAAAAGCTTACTCTTATGCCTATGATGATCCAACAAGCATAGCAACCTGCACTCGTGGGAGCTATTTGGTGACTTTCTGCCCTCACCATCGC
>gnl_Manes_v6.1_Manes.10G130700.1
ATGCAAACACAAAGCTTTGGAAGTGTAATTCAGATGGCTCGAAATCTCAGTTTACAAGGAGCTTTCCTGTTCATTTTCTTTATCATTGCATCAGCACAAAATACTTCCACAACTACAAAAACCTTCACCTTGTTCAACAACTGCAAAGGGACAATATGGCCTGCAATTATTACAAAAGGTGACAACAATCGTGGCGATGGTTTTGTCCTGAAGCCAGCCCAAACAGCCTCCTACACTGCCTCAAGTGGCTGGAGCGGCCGGATATGGGCTCGAACTGGTTGCAATTTCAACAACAATGGTGTTGGATCATGTCAAACAGGCAGCTGTGGAACCTCTCTAAATTGTTCAGGCCCAAGTAGCCCACCCAACACAATTGCCGAATTTACCCTTGGAGATACCGATTTTTACGATGTTAGCCTTGTGGATGGTTTTAATTTACCTATTGGAATTTTACCCCTTAATGGCAAAGGAAATTGTAGCAATGCAGGCTGTGAATCAGATCTCCGGGGTAGTTGCCCGTCAGAGCTCTCCGTTAAGTCCAACGGGCAGGTCGTTGCTTGCCGGAGCGCCTGCGATGTGTTTAACACCGATGAGTACTGCTGTAGAGGAGCATATAGTGAGCCAGTGGCATGTGTGTCATCAAATTATTCCAAAGTTTTTAAGCAAGCTTGCCCTGCAGCATCTAGCTATGCATTTGATAAAGATTCAACAAGTATTATAACTTGTTCTGCATCAGATTATGCTGTCACCTTCTGTGCATCAAGGAATCAAGCTTTATGCAGTTACCATGATAACAAGGTAGTATGCAATAAAGCAAATGGCTCAAAAGCACTACTACCCAATGGATGGTGGAATCTGATGGTGATATTGCCTTTGCTATTTATTTTGCAAATCAAGATT
>gnl_Medtr_Mt4.0v1_Medtr3g114030.1
ATGGCCGGGGTATTATCAACAACATTCACACTCGTTAACAAATGCAACTACACGGTATGGCCGGGAATTCTCTCCAACGCCGGCGTTGCACCGCTTCCAACCACCGGTTTCGTTCTTCAATCCGGCGACTCCAAATCAATCACCCCACCCGCTTCCTGGGGAGGCCGTTTCTGGGGCCGTACTGTCTGTTCCCAAGACTCCACCGGAAAATTCTCCTGTCTCACCGGCGATTGTAACTCCGGCAAAGTCGAATGCTCTGGCAACGGCGCAACACCACCAGCTACCTTAGCGGAATTCACTCTCGATGGATCCGGTGGACTCGATTTCTTCGACGTGAGTTTAGTTGACGGTTACAACGTTCCAATGCTTGTGGTTCCACAAGGTGGCTCCGGTGATAACTGTACGAATACCGGTTGTATTAGGGATTTGCTCGGTGCGTGTCCTTCAGAGCTTAAGGTTACGACCGTGGATGGGAAAGAGAGTGTGGCGTGTAAAAGTGCTTGTGAAGCGTTTGGAACGGCGCAGTATTGTTGCAGCGGCGCGTATGGTTCACCCAACACTTGCAAACCTTCGAGTTATTCTGAGTTATTTAAAAGTGCTTGCCCACGCGCGTATAGCTACGCGTACGACGATAAGACAAGCACGTTCACATGTGCTTCTGCGGCTGAATACACAATCACTTTTTGCCCCTCCACTAACAACAGCCCAAGG
>gnl_Medtr_Mt4.0v1_Medtr3g068015.1
ATGACTACTTCCTTGATTTTCTTCTGCTTTCTTCTCTCCGTCTCTGTCACAGCCACAGGTGTTGTTAAGGATGGAAACGGGACACAACTCATACTCGTAAACAACTGCAAGGAAAGTGTATGGCCAGGAATTCTCAGCAATGAAGGACACCCTTCAATCAAAGATGGCGGATTTCACCTCCCAAGCGGCGAAGAACTTGTTCTCCAACTCCCTAACCACTGGGCAGGAAGAATCTGGGGAAGACAAGGCTGTTTCTTCCACGAAACAACCGGAAAAGGCACATGTCAAACCGGAGACTGCGGAGGCCAATTGAAATGCAAGGGAATTGGTGGTGTTCCTCCAGCTACACTTGTTGAAATGACACTTGGAACCTCACATTCACCTCTACATTACTATGATGTTAGTTTAGTTGACGGTTTTAACCTTCCAATGTCGATGAAACCTATTGGTGGGGGTGTTGGTTGTGGCATTGCTACTTGTCAAGCTGATTTGAATGGTTGTTGTCCATCTCAACTTGTTGTGAAGCATAATGGGAAAGTTGTGGGGTGTAAAAGTGCTTGTTTGGCTACAAAATCAGATAAGTATTGTTGCACTGGTGAATTTGCTGATCCGAAAATTTGCAAGCCAACTATGTTTGCTCGTGTTTTTAAGAGTGTTTGTCCTCATGCTTATAGCTATGCTTATGATGATGCAACCGGGCTTATGTCTTGTTTGGCAAATCGTTATGCCATTACATTTTGCCCTCCA
>gnl_Medtr_Mt4.0v1_Medtr3g111620.1
ATGGCTCTTACCACTAACTCAAACACATTTCCATTCATCATCCTTCTGCTGCTTCTACTAGGTAATGTAGCTTCGGGGACAATGTTTACCATAGAAAACCGTTGCAACAACACAATCTGGCCGGGAACACTTTCTGGCAACGGTGCTGAACTTCTCGGCGACGGGGGATTTTCTCTGCCGCCAGGATCGTCTTTTGACGTCACTGCTCCGCCAGGCTGGTCTGGACGTTTCTGGGGTAGAACCGGCTGCAACTTCGACGGTGCTGGTAACGGGAATTGCATCACCGGAGACTGCACCGGAGGATTGAAATGCAATGGTGGAGGTGCTCCTCCAGTGACGTTGGCGGAATTTACGATCGGAAGCGTGAGTGGAGATAAAGACTTCTATGACGTTAGTTTGGTGGATGGTTACAATGTCGGGATAGGGATACAAGCAACCAGAGGAACAGGTGATTGTCAGTATGCAGGTTGTGTTGCGGATTTGAACAGTCATTGTCCAGCGGAGTTGCAGGTAACAGAGGTAGGGGGTTCGGTGGTGGCCTGTAAGAGTGCGTGTGCAGCGTTTAATACCGAGGAATTTTGTTGTACCGGTGAACATTCGAGTCCACAGAGTTGCAGTTCAACACAGTACTCAGAGATGTTCAAGTCTGCGTGTCCCTCTGCGTACAGTTATGCTTATGATGATGCTTCAAGCACTTGCACATGTTCTGAATCCGATTATCATATCACTTTTTGTCCAACTGCTTCCTCC
>gnl_Medtr_Mt4.0v1_Medtr2g069660.1
ATGGAAGTTGGTATACTTTTCATGCTTTCCTTATCAACACTTTTTCTCTCAGGGTCTCACTCAGCAACATTCACAATCACAAACAATTGTCCATTTACAATATGGCCAGCTACACTAACTGGAGGTGGAGGCTCACAATCATCTTCAACCGGTTTTGAGCTATCATCCAAAGCTTCCAACACTCTCAACATCCCTTCTCCTTGGTCAGGTAGATTCTGGGCAAGATCTCAATGTTCAACAGATGCAACAGGCAAATTTGTTTGTGCTACTGGTGATTGTGGATCTGGTCAAATACCATGCAATGGTGCTGGTGGAACCCCTCCAGTTTCATTGGTAGAACTCACTCTTGCATCAAATAATGGACAAGATTTCTATGATGTTAGTCTTGTTGATGGTTTCAATCTACCGGTTTCGATAACGCCGCAAGGTGGTTCCGGGGATTGTAAAGCAAGTAGTTGCCCTAATGATGTGAACAAAGTTTGTCCTCCAAATTTTGCAGTTGATGGGTCAGATGGAGGTGTGATTGGTTGCAAGAGTGCTTGTTTGGCTTTGAACCAACCTGAGTATTGTTGTACTGGATCATATGCTTCACCTGATAAGTGTCCACCAAATACCTATTCAATGATTTTTAAGAATCAATGTCCTCAAGCTTATAGTTATGCATATGATGATAAATCTAGCACTTTTACTTGCTCTGGTGGTGCAAACTATTCCATCACATTTTGCCCT
>gnl_Medtr_Mt4.0v1_Medtr2g068030.1
ATGGTCGAACCAAGTTCACTTTTGTTTTTCTTCACACTTCATCTATTAGTAACAGTGGTAATTTCAGGGGAATTCACTATAGTTAACAATTGCAACTACACAGTGTGGCCAGCTTCATCTACTACTACTAGTGGAAATGCAACACTCGCAACCACTGGATTCATTTTAAAACCTGGTGAAAATTCCACAATCACAGCACCTCCTGACTGGGCGGGGCGTTTCTGGGGACGGACTCTCTGTACAACGAATTCCATCTCCAGAAACTTCTCCTGCGTCACTGGTGACTGTGGATCCGGCAAAGTAGCATGTGATGGCCGCAATGGATCGTCACCTATGACAATAGCTGAATTCTCTTTGGACAGTGTTAAGAATCAAGATTTTTATGACATCAGCTTAGTAGACGGTTATAACATCCCAATAAAAGTGATTCCGTTAGGTGGTTCTGGAAAGTGTAACAGCACGGGTTGTCCTACCGATTTGAATGCGGTGTGTCCAACAGAGTTGAAAGTAACGAACAATGGGACAGTTGTGGCGTGTCATGGTCCTTGTGCTGCTTTTAATTTGCAGTTTTTCTGTTGTGTTGGGAATCATTCAACTCCAAATACTTGTGAGCCGAGTGTGTATGCTCAGATATTCAAGACGACTTGCCCTCAAGCCTATAGCTATGTGTATGATAATAAGACCAGCACGTTCGCTTGTCCAGCGACCGATTACCATGTCGTCTTTTGTCATGTCACCAATAATACCAGGTTAGATTGGTTA
>gnl_Medtr_Mt4.0v1_Medtr8g075550.1
ATGGCAGCTTCAACTCAATTTGCTAGAACTCTTCTCTTTCTCGTTTTCTTTTTCTTTCATTCCTTAAGAGGTTTAAATTCAGCCACATTTACAATTGTAAACAAGTGCAGCTATCCTGTTTGGCCGGGAATTTTGTCTGGTGCCGGAACGGCACAACTAGCAACGACAGGCTTCGCCCTACAACCGGGCGAATCCAATGCCGTCACCATGCCCACATCTTGGTCCGGCCGCATATGGGGCCGAACACTATGCTCAACCGACCCCTCCGGAAAATTCTCATGCATCACTGGAGACTGCGGCTCCTCTAAAGTAGAATGCACTGGCAGCGGCGCCATCCCTCCAGCGACGCTCGCGGAGTTCACATTAAACGGTGCTAATGGACTAGATTTCTACGACGTCAGCCTAGTCGACGGTTACAACCTTCCCATAACAGTGGAACCAAGTGGCGGCAGTGGAAACTGCACGACTACGGGCTGTTTAGTAGACTTAAATGGCGCGTGTCCGACAGAACTAAAGGTGAAAATTGCGGCGGAAGAAGAAGGGAGTGATGAAAAGAGCGTGGCATGTAAAAGCGCGTGCGAAGCCTTTGGTGATCCATTGTATTGTTGCAATGGCGCTTATGGAACTCCGCAGACTTGTAAGCCAAGTTCATACTCGCAGTTCTTCAAGAGCGCGTGTCCACGCGCTTATAGCTATGCTTATGATGATGGAACTAGCACCTTCACTTGTTCCTCTGCAGATTACCTCATTACTTTCTGTTCTACACATTCCAAAGGTTCGATCAAGTCAGGGACCGGAAAACTCCCGTTTGGAGTGGACATTTGGGCAGGACACGCCCATGGCCATGCTGATAAGTCAACCAAGGGGATGTCTCTAGTTGTGGCAGCAGTTTTCATGACAATTTGGTGGCAGCTCAGT
>gnl_Medtr_Mt4.0v1_Medtr8g036215.1
ATGGCATTGAAGCAGTTGTCACTTATTTTCATGCTCTTCTCATTAGGAGTGGATGCAACTATTTTCACTTTGCAAAATAAATGTAGGAACGCAATTTGGCCAGGAATTCTAACAGGAGCAGGAAAACCTCAACTACTTGATGGTGGATTTCAGCTAAAACCTGGCCATGCTATAAACATTACTGCACCAAAAGGGTGGTTTGGCCGCTTCTGGGGCCGGATTGGATGCACATTCGATATATCCGGTAAAGGAAAATGCATCACAGGAGACTGTGGAGGCAAACTTAAATGTGTTGGAGCCGGAGGTGAACCACCGGCTTCACTAGCCGAGTTTACACTAGACAGTCCCGAGGGTGATTTTTATGATGTTAGCCTTGTTGACGGTTATAACCTGCCGGTTTCAATCGTCCCCTTTGGAGGATCTGGACAGTGTACGGCAGTTAAATGTCGTTCTGATTTGAACAGAAACTGCCCGGCCGGATTGGAGTTGAGGAACATTAAGGGTCGCGTCGTTGGTTGTAAGAGTGCTTGTATGGCTTTTAACAGGCCAGAATATTGTTGTACCGGAGACTTCAATAGTCCAAAGAAGTGTGAGCCAAGTAGTTATTCAAAGGTGTTTAAGGATTCATGTCCTATGGCTTATAGCTATGCTTATGATGATGAAACCAGCACTTTCGCTTGCAAGGGAGCAGATTATTTAATTAGCTTTTGT
>gnl_Medtr_Mt4.0v1_Medtr8g075510.1
ATGTCTATGTTCTCATATCACAAACATTCTTCTAACCGTTTCTTCATTTTCCTACTTATCCTAGCTTTCAAAGGGGTAACAATTTCAGCAACAACATTCACATTCGTGAACAAATGTGACCACACAATATGGCCAGGAATTCTAGGAAAACCAGACCTCGGAACAACCGGTTTTGAACTCAAAAAAGGAAATACACAAACCTTCCAAGCACTAGCCGGTTGGTCAGGTAGATTCTGGGCAAGAACCGGTTGCAAATTCGACGATTCTGGTCACGGAACTTGCTCAACCGGTGACTGTGGTTCCGGAGAAATTAACTGCAATGGTAACGGTGCAACACCACCGGCAACATTAGCAGAATTCACTCTAGGAAATAGTTCGCCAGATTACTATGACGTTAGTCTCGTAGACGGTTACAATCTTCCGGTGATGGTTGAAACTAGTGGCGGTTCAGGTTCATGTCAGGCCACTGGATGTGGAGAGGATCTTAACCGGAGGTGTCCCTCGGAGCTGAGAGTGGACGGTGGTGACGCGTGTAATAGCGCGTGTGGCGCGTTTGGGACACCGGAGTATTGTTGTAGTGGCGCGTTTGGTTCGCCATCGAGTTGTTCGCCTTCGGTTTATTCGGAAATGTTTAAATCTGCTTGTCCTAAATCTTATAGCTATGCGTTTGATGATGCTACGAGTACTTTTACTTGTACTGCTGCGGATGATTATACTATCACATTTTGTCCTTCTTCTTCTCCAAGTTTGAAGTCATTGATGGAGTCAAAGCCAGGATCATCAGTAGAACAAGCTGCAGTAGCTACTAAATCTTGGATAGCAAATTTGGCTACAGGAGCTTCCACAAGAATAAGCCAACCATTTTCAACTTCCATGTCTATATTTTTTGTTGCTATCACTTTCATATTTTCATATTTAGTCAAT
>gnl_Medtr_Mt4.0v1_Medtr8g107140.1
ATGGCTGCTTCCCTCTTCACCACTCTCTTCTTCACTGCTTTCCTTATCGCATACACTCCAGTAGTGAAGGTATCAGCAGCATCAGTAGTATTTTACAACAAGTGTCCCCACCCAGTGTGGCCAGCAATTCAACCCGGTGCCGGAAAACCCATTCTGGCCCGCGGCGGCTTCAACCTCCCACCAAACAAAGCTTATTCCCTCCAAGTCCCACCACAATGGTCAGGCCGTTTCTGGGGCCGTCACGGCTGCACCTTTGACGCATCAGGCCACGGCCATTGCGCCACTGGAGACTGCGGCGGATCTCTCTTCTGCAACGGCATAGGCGGAACCCCACCAGCCACACTCGCCGAGTTCACATTTGGGAAAGATCTAGATTTCTATGACGTCAGCCTGGTCGACGGTTACAACTTACCGATTTCCATTACACCTTTTAAGGGATCTGGAAAATGTAGCTACGCTGGTTGTGTGAGTGATCTAAACTTGATGTGCCCAGTAGGGTTGCAGGTGAGGTCACGTGACAAGAAGCACGTGGTGGGTTGTAGAAGTGCTTGTGCTGCTTTCAACTCTCCTAGGTATTGCTGTACTGGTAACTTTGGTACCCCACAGACCTGCAAGCCCACTGCTTATTCAAGAATCTTCAAAACTGCTTGCCCAAAGGCTTACTCTTATGCTTATGATGACCCTACCAGTATTGCTACTTGCACCAATGCTAGTTACATGATCACTTTCTGCCCTCGTCACCGTCGT
>gnl_Medtr_Mt4.0v1_Medtr8g056820.1
ATGTCTGCTTCTCCTCAAATAACCGTCACTTTGGTTGCCCTAATTCTACTCCAATACCTAACAGGTTCTTATTCCACAACATTCACAATTGCTAACAACTGTAAATACACAGTTTGGCCAGGAATTTTATCCGGTGCCGACACAACACCCTTCTCCACCACCGGCTTTGCTCTTCAACCCGGCGAGTCGAACACCCTCGCCGTACCCCCCAAGTGGTCCGGCCGTCTATGGGGCCGAACCCTATGCTCTCAAGATTCCACCGGAAAATTCTCATGTGTTACTGGCGACTGTGCTTCCTCCACCATAGAATGTGTTGGAGGAAACGCTCAACCGCCAGCAACATTAGCAGAGTTTACACTTAACGGCGCAGGTGGACTTGATTTCTTCGACGTTAGTCTCGTTGACGGTTACAACCTCCCGTTGTTGATCAAACCACGTGGAGCAACCGGGGGTGGAAACTGCATGACAACAGGTTGCATGGTGGATTTGAACACGGCGTGTCCAACCGAGTTGAAAGTGATGAGTAACGGAAGCAGTGTAGCGTGTAAAAGCGCGTGTGAAGCGTTTGGAGATCTGCAATATTGTTGTAATGGCGCTTACGCTACTCCAGATACATGCAAGCCAAGTTCGTACTCACAATTCTTTAAGAGTGCATGTCCACGTGCTTATAGTTATGCTTATGATGATGGAACAAGCACTTTCGCTTGTGCTTCTGCAGATTATACCATCACTTTTTGTCCCACAATTTCGAGCAACGCTAGGAAAATTAAT
>gnl_Medtr_Mt4.0v1_Medtr8g037890.1
ATGGCTGCTTCAACTCAATCAACCATCACTTTGGTTACCCTAATTCTATTCCAATACCTAACTGTTTCATATGCAACAACATTCACAATTGTTAACAAGTGCAACTACACTGTTTGGCCTGGAATTTTATCCGGCGCAGGAACAACACCATTCTCTACAACCGGTTTTGCTCTCCAACCCGGCGAATCCAATGCCCTAGCCGTACCCCCCAAGTGGTCAGGCCGTCTATGGGGACGTACCCTCTGCTCTCAAGATTCCACCGGAAAATTCTCATGTGTTACCGGTGACTGTGCTTCCTCGTCCATAGAATGTAATGGAGGAAACGCTCAACCGCCAGCTACATTAGCCGAGTTTACACTTAACGGTGCAAACGGACTTGATTTCTTCGACGTTAGTCTCGTGGACGGTTACAACCTCCCAATGATGATCGAACCACAAGGAGCAACCGGAGGCGGAAACTGCATGACAACAGGTTGCATGGTGGATTTGAACGCGGCATGTCCAACCGAGTTGAAAGTGATGAGTAATGGCGGAGGTGTAGCGTGTAAAAGCGCGTGTGAAGCGTTTGGGGATCCACAATATTGTTGTAGTGGCGCTTACGCTTCTCCAAATACATGCAAGCCAAGTTCATACTCACAGTTTTTCAAGAGTGCTTGTCCTCGCGCTTATAGCTACGCTTATGATGATGAAACAAGCACTTTTACTTGTGATTCTGCTGATTATACTATCACTTTTTGTCCCACAAGTTCGATCCAGTCCGGGAACGAGAAATCTCCAACAAGTCCGATCGAATCTGGGAACGAGAAATCTCCAACAAGTCCGATCGAGTCTGGGAACGAGAAATCTCCACTGCCTGAGGAGATGGATATATCTGGGGGACATGTGAACTTCACAGCCAACAATGTTAGGATTGTTGTTATTATTTCTTTTGTTTTGATGGTGTTTTTGTGG
>gnl_Medtr_Mt4.0v1_Medtr7g062610.1
ATGTCAAGAACTTCAACACTTCTCTACTACTTGGTGGCCTTTTGCTCCATCATACTCATAGATGGTGCTCAACTAATTCTAGTGAACAATTGTGGAGAAAGTGTATGGCCAGGGATACTAGGAGGCTCAGGGCAACAGACACCAAAAGATGGTGGATTTCATCTAGGTAGCGGCGACGAAGTAGTATTAGATGTACAAGAAAAATGGTCAGGAAGAATATGGGGAAGACAAGGCTGCACTTTCGACAACGACGGAAACGGCCACTGTCTAACAGGTGATTGCTTTGGTAAACTACAATGTGCAGGATTAGGAGGAGTTCCACCAGCAACAGTAGTTGAAATGACACTAGGATCATCATCTTCACCACTACATTTCTATGATGTGAGTTTAGTTGATGGTTTCAATTTACCTGTTTCAATGAAACCTGTTGGTGGTGGAATTGGTTGTGGAATAGCTTCTTGTGAAGTTGATTTGAATGTTTGTTGTCCATCAGCACTTGAAGTGAAGAGAAATGGGAAAGTTGTTGGTTGTAAAAGTGCTTGTTTGGCTATGCAATCTGCTAAATATTGTTGCACTGGAGATTATTCTGATCCTAAAACTTGTAAACCTACACTTTTTGCTAATCTCTTTAAGGCTATTTGCCCTAAAGCTTATAGTTATGCTTATGATGATACTAGTAGTCTTAATAGATGTAGGGCTCCAAGATATGTTATCACTTTCTGTCCTCCGCCGCAG
>gnl_Medtr_Mt4.0v1_Medtr7g102380.1
ATGAATACCCAATTTGCTCTTTGCATTATTTTGGCATTCTCCTTCTGTGGAGCTTATGGAGCTAAGATCACATTCATGAACAAATGTCCATACACAGTATGGCCAGGAACCCTAACAAGTGCCCAAAAGCCTCAGTTATCAAAAACAGGATTTGAGCTAGCATCTGGAAAATCCGACTCTGTGGATGTCCCATCCCCATGGGAAGGTCGGTTTTGGGGCCGAACCGGATGCTCGAGCAATGCAGGAAAATTTAGTTGCGCCACTGCTGATTGTGGCTCCGGCCAAGTCGCTTGCAATGGTGCCGGTGCAGTTCCACCAGCAACATTAGCAGAACTACACGTAGAAGCCAACGGTGGACAAGACTACTACGATATAAGCAATGTTGACGGGTTCAACGTACCCATGTCCATTGTTCCACAAGGTGGAACCGGTGATTGCAAACCCTCGAGTTGTCCCGCGAATATCAACGATGTGTGCCCGACAGAGTTGCAGATGAAAGGACCTGATGGGAAAGTTGTTGCTTGCAAGAGTGCTTGTGCGGCTTTCAATCAGCCACAATATTGTTGCACTGGAGAATTTAACTCGCCCGATAAATGCAAGCCTACCCAATACTCTGATATTTTTGAAAAGCAATGTCCTCAAGCTTATAGCTATGCTTATGATGATAAAAGTAGTACTTTTACTTGCTTCAAAGGACCTAACTACACCATCACATTCTGCCCTCGAACT
>gnl_Medtr_Mt4.0v1_Medtr7g076360.1
ATGTATGCATGTGCTAACTCTGCAACATTCACAATCACAAACAATTGTCCATTCACCATATGGCCACTACCCTCCAAAACTTCCTCAACTCTCAATAACCAGTCTCCATGGTCAAGTAGATTCCAGGTAAGAACTCAACGTTCAACAAACACAACTGGCAAATTCATTTGTGCTACTGGTGATCGTGGATCTGGTCAAATACCATGCAATGGTGCTGGTGGTATCCCTCCGGTTTCATTAGTGGAATTCACTCTCAGCCTTATTGATGGTTTCAATCTACCGGTTTCGGTAACATCGCAAGGTGGTTCAGGGGACTGCAAAACAAGTAGCTGCACTAATGATGTGAACAGAGTTTGTCCTCCAAATTTTTGTCCACCAAATGTTTATTCAGTGATTTTTAAGAATCAATGTCCTCTAGCTTATAGCTATGCTTATGATGATAAAACTAGAACTTTTACTTGCTCTGGTGAGGGCAAACTATTCCATCACATTAAGCCCTTCAAACAATATGTGAGA
>gnl_Medtr_Mt4.0v1_Medtr5g068670.1
ATGCACGCCGCCACTTCCGACCACCAGATTCCAGCTGTTAAACTAACGAGTGTTCCGGGGTGGTCGGTCGAATATGGTCGCCGGTGCACATTTGATGCATTAGGAATTGACAAGTGCCAAACAGGTGATTGTGGTGGAAGACTTGAATGTGATGGGAATGGTGCAGCTCCACGTGATGGACTTTTCGAGATTACAATTGGTCAAGGTGATCAACAAGATTGCTATGATGTTAGCATGGTTGATGGATGCAATCTTCCAATGCTTGTTATGTTCGACATCCCACTTGTAGCAACAATTCTAAGATCATCTGCTAAAATCATTTTTTCATTGAATTTTTCAATTTCATATTTACCTACCTTGACTGATCCACCACTAGAAGCCATTATATCCAATAAC
>gnl_Medtr_Mt4.0v1_Medtr5g059200.1
ATGGCTTTGCATGTTCAAATGATTTTACCAATCTCATTGGTTCTTGCAATAATTTTATCAGGGCAAAGAACATGTGAGTCAGCTAGAGTATTCACCATAGTAAACTATTGCAAGGAGACTCTTTGGCCAGCTGTGTTTCCCGGGGAACACTTCAACGGCGGAGGATTCGTCCTTAAACAAGGACAATCCTCCGTGTTCACCGCTCCAGTAAGTTGGAGTGGCCGAATTTGGGCTCGAACTGGGTGCAACTTCGACCAAAATGGAGACGGACAATGCCAAACCGGTGCATGCGGCACCACTTTAAAATGTGGAGGGGCAGGAAAAACTCCAGCATCGCTCGCTGAATTCACACTCGCTCAACCCGATTTCTACGATGTTAGCCTCGTCGATGGCTTCAATGTGCCGATTTCTGTTAAGCCGATAAACGGAAAAGGAAATTGCTCAACTGCTGGTTGTGATTCTGACCTAAGATTAACTTGTCCCAAAGAACTTTCCGTTAGGTCTAACGGAAAGACCGTTGGGTGCCGAAGCGCTTGTGATGTGTTTAATACTGATGAGTATTGTTGTAGAGGAAATTTTGGGAACCCTTCTACTTGTAGACCAACATTTTATTCAAAGAAGTTTAAGGAGGCTTGTCCAACTTCTTATAGTTATGCTTATGATGATCCAACAAGTATTTTCACATGCACCGGAACGGATTACGTTGTTGCTTTCTGTGCTGACAGGAAGAAACAGATGTGCACTTACCATGATCACAAGCTTCATTGTAGTGGATCACAAGGCTTAAGGTCATTGATTGGAAGCTGGTGGATAGCAATGATAATGGTGTTTTTAGCTCTTAGCTTG
>gnl_Medtr_Mt4.0v1_Medtr5g022350.1
ATGGCTCTATTATCACATAACCAACATTATCCTCAGCCCTTCTTATGCGTCATACTCTTCCTCATTTTCAAAGGGGTTTTAGTTTCAGGGGCAACATTTACATTTATGAACAAGTGTGATTACACAGTATGGCCAGGAATTTATGGAAGACCGGAACTTGGAACTACTGGTTTCGAGCTCGCAAAAGGAACTTCCAGAACCTTCCAAGCACCAACCGGATGGTCAGGTAGATTCTGGGGAAGAACCGGCTGCCAATTCGATGACTCCGGCCACGGAACTTGCTCAACTGCAGATTGCGGCTCTGGAGAAATTGCTTGCAACGGTGCAACAGCCTCACCGCCGGCAACATTAGCTGAATTCACATTAGGAACTGGCTCAATGGACTTCTACGATGTAAGCCTTGTAGACGGTTACAATCTCCCGATGTTAGTTGCCACGAGTGGCGGTACAGGGCCGTGTGACGTTACAGGTTGCAGTTCCGATCTTAATAAGAAATGTCCGTCCGAGTTGAGGGTGGATGACGGTGGTGCGTGTAATAGTGCTTGTGGCGCGTTTGGGAAACCGGAATATTGTTGTAACGGCGCGTTTAGTAACCCTGACACGTGTAAACCTTCCGTGTATTCACAAATGTTCAAATCTGAGTGTCCTAAAGCTTATAGTTACGCTTATGATGATAAAACTAGCACTTTTACTTGTTCTGGTGCTGATTATACAATCACATTTTGTCCCTTTTCACCAAGTCTAAAGTCAGCAGCCGATTCATCTACTAAAAATCCGAATGAAACGGATAGTTCTGCTTCGGGAGCCGACCCGAATCAATCAGAAATGGCTTCAGCTTCATATCTAGCTGATATGGCTATAGCTTCGGGAGCTTCTACTAGAAGCATAACTTCAATGGTTTCTTTGTTGTTGGTGGTGGTTGGTTTCATTTTTACTATTTTTTATGTT
>gnl_Medtr_Mt4.0v1_Medtr5g022310.1
ATGGCTTCTTCTACTCAATTTGTCATCACTTTGGTTGCCCTAATTCTCTACCAACTCGTAATAGGTTCATATTCAACAACATTCACAATTGTGAACAATTGCGGTTACACAGTTTGGCCGGGAATTTTATCCGGCGCCGGGACAGAACCGTTCTCCACCACCGGCTTCGTTCTCCAACCAGGCGAGTCCAATGCTCTCGCTGTACCACCATCATGGTCCGGCCGTGTATGGGGACGAACACTCTGCTCCCAAGACCCCACTGGAAAATTCTCATGCATCACCGGCGACTGTGATTCCTCCACCATCGAATGTGCCGGAAGAAACGCTATACCACCGGCAACATTAGCAGAATTCACACTCAACGGTTCCGGAGGACTTGATTTCTTCGACGTTAGTCTCGTCGACGGTTACAATCTCCCAATATTAATCGAACCACACGGTGAAACCGGCGGCGGAAACTGCACGGCAACGGGTTGCTCCGTCGACTTAAACGCGGCGTGTCCGATGGAGTTGAAAGTGATAAGTAGTAATAACGGCGGTGAAGAGAGCGTGGCGTGTAAAAGCGCGTGTGAAGCGTTTGGGGATCCGCAATATTGCTGCAGTGGCGCTTATGGTTCCCCGGATACGTGTAAACCAAGTTCCTACTCGCAGTTTTTTAAGAGTGCGTGTCCACGCGCTTATAGTTACGCTTATGATGATGGAACTAGCACTTTCACTTGTGCTTCTGCTGATTATACCATCACTTTTTGCCCCACACCCTCCGCAAGTTCAATCAAATCTGGGAATGGAAAATATCCTTTGCCGGCTACTGACGTGTCTGGTGTTCGACATGTGGATCAGAGAGTCAACAACGTTGTTATTGCTTTTGTTTTGATGGCTTTGGTGGTTGAACGGTTGTGG
>gnl_Medtr_Mt4.0v1_Medtr1g025420.1
ATGGATCACCTATCAATTTTTTCATTCTTATTAGCACTTCATCTATCAATTTCAGGTGTAATTTCAACAACATTCACATTTGTTAACAAATGTGACTACACAGTGTGGCCAGGGATTCTTTCAAATGCTGGGGTCCCAACACTTCCAACCACCGGCTTCGTTCTCCAAACAGGCGAAACCACCACCGTCGCTGCACCAGCCTCATGGGGTGGCCGTTTCTGGGGCAGAACTCTCTGCTCCCAAGACACTGATGGAAAATTCTCATGTGTCACCGGCGATTGTGGCTCCGGAAAGGTTGAATGCTCCGGTAACGGAGCCACACCACCGGCAACTTTAGCCGAATTCACATTAGACGGCTCTGGTGGTCTTGACTTCTTCGATGTTAGTCTTGTTGACGGTTACAATGTGCCTATGCTAGTCGCCCCTCAGGGAGGCTCTGGCGATAATTGCACCACCACAGGATGCATCAGTGATCTCAACGGCGCGTGTCCTTCGGAGCTTAGAGTGATGAGTGTGGATGGGAAAGACGGTGTCGCGTGTAAAAGCGCGTGCGAAGCTTTTAATTCACCGGAGTATTGCTGCAGCGGCGCGTATGGGACACCAGACACTTGCAAACCTTCTACTTATTCTCAATTGTTTAAGAACGCTTGCCCACGTGCATATAGCTATGCATATGATGATAAGACCAGCACTTTCACTTGTGCAAATGCAGTAGATTATACTATCACATTTTGTTCTTCTCCTACCACAAGTCAGAAGTCAACACAAGGGCAAGACACAAAACAAGAAAGTTCTTCTAACTCTGCCTCACCTCAGCTTAACAATGACAATACAATGGTTTATGAAGGTGGTATTGATCAAAGTGAAATCTCAAAGGCCATGTGCACCCATGTGCTCCTGCTCCAATCACAAACTATTGCGTGCATTATTAGCATCACTATGGTCCTTTGGCGGTTGTGCCAACTCTTA
>gnl_Medtr_Mt4.0v1_Medtr1g021945.1
ATGGCCTTCAATCCAAATCCAAAAACCTTTCTTCTCTTCAACATGTTCCTCTTATTAGGCAATTTAGCATCTGCTACGGTGTTTACCATACAAAACCAATGCAGTTACACCATTTGGCCGGGAACTCTTTCCGGCAATGGGGCTGCAATTCTCGGTCAAGGTGGTTTTTTGCTAGCCCCCGGTGCATCAGTTAGTTTGACCGCACCGGCGGGTTGGTCAGGACGCTTCTGGGCTCGGACTGGTTGCGAATTTGACGGTGCAGGCAATGGAAAATGTGTCACTGGAGATTGTCCCGGTGGACTAAACTGTATCGGAGGAGGTACCCCACCGGTGACATTGGCCGAATTCACTATTGGATCAGCCGGTAATGGCGGCAAGGACTTCTACGACGTGAGCTTGGTAGACGGTTACAATGCAGGCATGGGTGTATGGGCTACAGGAGGCACCGGTGATTGTCAATATGCGGGGTGTGTTGCGGACTTGAATGGTGGATGTCCGGCAGAGCTTAGGGTGAACAGTGGAGGTTCGGTGGTGGCTTGTAAGAGCGCGTGTTTGGCGTTCAATATGGAGGAATTTTGTTGCACCGGCCAACATGCCACGCCACAAACATGTTCGCCTACACATTATTCGGAGATATTTAAGAAAGCTTGCCCAACTGCTTACAGTTATGCTTATGATGATGCTTCTAGCACTTGCACATGTTCTGGTTCCGATTACCATATCACGTTTTGCCCCAATGGATCATCA
>gnl_Medtr_Mt4.0v1_Medtr1g062340.1
ATGAAGTGCAACCGTGTTGCTTTATGCTTTAGCTTTGCATTCCTCTTCTATGTGGTTGGAGGAGCTAAGGTGACATTCACAAATAGGTGTGCATACACTGTATGGCCAGGAACGTTAACTGGAGACCAAAAACCTCAGCTATCGACAACGGGTTTTGAGTTAGGACCTGGAGCAACAATTGCGGTGGACCTTCCATCACCATGGTCGGGAAGATTTTGGGGCCGAACTGGATGCTCCGACAACAACGGAAGGTTCAGCTGCGCCACCGCCGATTGTGCCTCCGGTCAAGTCGGTTGCAACGGTGCTGGCGCAATCCCACCAGCAACACTGGTAGAAATAACAATAGCATCCAACGGGGGACAAGATTTCTACGATGTGAGCAATGTTGATGGGTTCAATGTGCCCATGTCCGTAATGCCACAAGGTGGGAGTGGTGACTGCAAAACCGCTAGTTGTCCTAGGAACATTAATGTTGTGTGTCCTTCAGAGCTCCAGGTGATTGGTTCTGATGGGAGTGTGTTTGCTTGTAAGAGCGCTTGTTTGGCTTTAAAGGAAGATAAATATTGTTGTCGTGGAGATTTCAATACTGAAGAAAAATGTCCACCCACAGACTACTCTAAGATTTTCAAGGACGAGTGCCCCGGTGCTTACAGTTATGCTTACGACGATAAGAGCAGCATTTTCACTTGCTTTGCAAGACCCGACTATGCAATCACCTTCTGCCCATCAGCT
>gnl_Medtr_Mt4.0v1_Medtr1g062590.1
ATGGCGATTACACGTGTTGCTCTCTGCCTTAGCTTTGCATTCCTCTTCTATGCTGCTAGAGGAGCCACGGTAACATTCACGAATAGATGTGGATACACCGTATGGCCAGGAACCTTAACCGGAGACCAAAAACCTCAGCTATCAACAACAGGTTTCGAGTTAGGACCTGGAGCAACGAACTCAGCGGAAATTCCTTCCCCATGGTCAGGTCGATTTTGGGCCCGAACCGGATGCTCAACCAACAACGGACAGTTTACTTGTGCCACTGCCGATTGTGCATCTGGTCAAGTTGCATGCAATGGTGCTGGCGCAATCCCACCAGCAACTTTGGTTGAAATTACAGTGGCATCAAATGGAGGACAAGATTTCTACGATGTGAGCAACGTTGACGGTTTCAACGTGCCAATGTCCGTAACTCCACAAGGCGGAAGTGGCGATTGCAAATCCTCTAGCTGTCCAGCAAACATCAACTCTGTGTGTCCCGCGGAGCTTCAATTAAAAGGTTCTGATGGAAGTGTCGTTGCTTGTAAGAGTGCTTGTTTGGCTTTTAATACCGATCAATATTGTTGTCGTGGAAGTTTCAACACCGAGGCAACATGTCCACCCACAAACTACTCCGAGATATTTGAGAACCAATGTCCAGAAGCTTATAGCTATGCTTACGATGATAAGAGCAGCACTTTCACTTGCTCAAATGGACCTAACTATGCCATCACATTCTGTCCT
>gnl_Medtr_Mt4.0v1_Medtr1g062690.1
ATGACAAGCACTCGTGTTGCTCTATGCCTTAGTTTTGCATTCCTCTTCTATGTTGTTGGAGGAGCTAAGGTGACGTTCACAAATAGGTGTGAATACACTGTATGGCCAGGAACGTTAACCGGAGACCAAAAACCTCAGCTATCAACGACAGGTTTCGAGTTGGGATCTGGAGTTACTATTTCAGTGGACCTTCCATCACCATGGTCTGGTCGATTTTGGGGCCGAACCGGATGCTTCAACAACAATGGAAAGTTCAGCTGTGCCACCGCCGATTGTGCCTCTGGTCAACTCGGTTGCAATGATGTGAGCAATGTGGATGGATTCAACGTGCCAATGTCTGTAACGCCACAAGGTGGGAGTGGTGACTGCAAAACCTCCAGTTGTCCAGGGAACATCAATGTTGTGTGTCCTTCAGAGCTCCAAGTGATAGGTACTGATGGGAGTGTGGTTGCTTGTAAGAGCGCTTGTTTGGCTTTAAATGAAGATAAATATTGTTGTCGTGGAGATTACAATACCGAAGAAAAATGTCCACCCACAGACTATTCTATGGTTTTCAAGAACCAGTGCCCGGGTGCTTATAGCTATGCTTACGACGATAAGAGCAGCACTTTCACTTGCTTTGCAAGACCCGACTATGCCATCACCTTCTGTCCATCAGCT
>gnl_Medtr_Mt4.0v1_Medtr1g062660.1
ATGAAGAACACCCATGTTGCTTTATGCTTTAGCTTGGCATTCCTCTTCTATGCGGTTGGAGGAGCTAAGGTGACATTCACAAATAGGTGTGAATACACTGTATGGCCGGGAACGTTAACTGGAGACCAAAAGCCTCAGCTATCAACAACGGGTTTTGAGTTAGGACCTGGAGCAACAATTGAGGTGGACCTTCCATCACCATGGTCGGGTCGATTTTGGGGACGAACCGGATGCTCCAACAACAATGGAAAGTTCAGTTGTGCCACCGCCGATTGTGCCTCTGGTCAAGTCGGTTGTAACGGTGCTGGCGCAATCCCACCAGCAACATTGGTAGAAATAACCGTAGCAACAAACGGGGGACAAGATTTCTATGATGTGAGCAATGTGGATGGATTCAACGTGCCAATGTCTGTAACGCCACAAGGTGGGAGTGGTGACTGCAAAACCTCCAGTTGTCCAGGGAACATTAATGTTGTGTGCCCTTCAGAGCTCCAAGTGATAGGTTCTGATGGGAGTGTGGTTGCTTGTAAGAGCGCTTGTTTGGCTTTAAACGAAGATAAATATTGTTGTCGTGGAGATTACAATACCGAAGAAAAATGTCCACCCACAGACTACTCTATGGTTTTCAAGAACCAATGCCCGGGTGCTTATAGCTATGCTTACGACGATAAGAGCAGCACTTTCACTTGCTTTGCAAGACCCGATTACGCCATCACCTTCTGCCCATCAAAT
>gnl_Medtr_Mt4.0v1_Medtr1g062370.1
ATGACAAGCACCCGCGTTGCTCTATGCCTTAGTTTTGCATTCCTCTTCTATGTGGTTGGAGGAGCTAAGGTGACTTTCACAAATAGGTGTGAATACACTGTATGGCCAGGAACGTTAACCGGAGACCAAAAACCTCAGCTATCAACGACAGGTTTCGAGTTGGGATCTGGAGTTACTATTTCAGTGGACCTTCCATCACCATGGTCGGGTAGATTTTGGGGCCGAACCGGATGCTTCAACAACAATGGAAAGTTCAGCTGTGCCACCGCCGATTGTGCCTCTGGTCAAGTCGGTTGCAACGGTGCTGGGGCAATCCCACCAGCAACATTGGTAGAAATAACGGTAGCAACAGACGGGGGACAAGACTTCTACGATGTGAGCAATGTGGACGGATTCAACGTGCCAATGTCTGTAACGCCACAAGGTGGGAGTGGTGACTGCAAAACCTCCAGTTGTCCAGGGAACATTAATGTTGTGTGCCCTTCAGAGCTCCAAGTTATTGGTACTGATGGGAGTGTGATTGCCTGTAAGAGTGCTTGTTTGGCTTTAAATGAAGATAAATATTGTTGTCGTGGAGATTTCAATACTGAAGAAAAATGTCCACCCACAAACTACTCTATGATTTTCAAGAACCAATGCCCCGGTGCTTATAGCTATGCTTACGACGATAAGAGCAGCACTTTCACTTGCTTTGCAAGACCCGACTACGCCATCACCTTCTGTCCATCAGCT
>gnl_Medtr_Mt4.0v1_Medtr1g062630.1
ATGGCGATTACACGTGTTGCTCTCTGCCTTAGCTTTGCATTCCTCTTCTATGTGGTTGGAGGAGCCAAGGTGACATTCACGAATAGATGTGGATATACTGTATGGCCAGGAACCTTTACTACAGCTCAAACCCCTCAATTATCAACAACAGGTTTTGAGTTGGGACAAGGAGTGACGTACTCGGTGAACCTTCCTTCTTCATGGTCTGGTCGATTTTGGGCAAGAACCGGATGCTCAATCAACAAAGAAAAGTTTAGTTGTGCCACAGCCGATTGTGGGTCTGGTCAAGTGGGGTGCAATGGTGCTGGCGCAATCCCACCAGCAACTTTAGTTGAAATTACCATGGCATCAAATGGAGGACAAGATTTCTACGATGTGAGCAACGTTGACGGGTTCAACGTGCCAATTTTTGTAACTCCACAAGGTGGGAATGGCCCTTGCAAAGCCGCTAGTTGTCCAGCAAATATCAACGCTGTGTGTCCCGCAGAACTTCAAGTAAAAGGTTCTGATGGGAGTGTCGTTGCTTGTAAGAGTGCTTGCTTGGCTTTTAATACAGATCAATATTGTTGTCGTGGAAGTTACAATACCGAAGCGACATGTCCACCTACAAATTACTCTATGGTTTTCAAGAACCAATGTCCTGATGCCTATAGCTATGCTTACGATAATACGAGCAGCACTTTCACTTGCTCTGGTGGTCCTGACTATGCAATCATCTTTTGTCCATCACAACATCTTTTGTACCCATCCGTAACAGTTGATGGTTCACACTATTTTAAATGTTAC
>gnl_Medtr_Mt4.0v1_Medtr1g062350.1
ATGACAAGCACCCGTGTTGCTCTGTGCCTTAGTTTTGCATTCCTCTTCTACGTGGTTGGAGGAGCTAAGGTGACGTTCACAAATAGGTGTGAATACACTGTATGGCCAGGAACGTTAACCGGAGACCAAAAACCTCAGCTATCAACGACAGGTTTCGAGTTGGGATCTGGAGTTACTATTTCAGTGGACCTTCCATCACCATGGTCTGGTCGATTTTGGGGCCGAACCGGATGCTTCAACAACAATGGAAAGTTCAGCTGTGCCACCGCCGATTGTGCCTCTGGTCAACTCGGTTGCAATGGTGCTGGCGCAATCCCACCAGCAACATTGGTAGAAATAACCGTAGCAACAAACGGGGGACAAGATTTCTATGATGTGAGCAATGTGGATGGATTCAACGTGCCAATGTCTGTAACGCCACAAGGTGGGAGTGGTGACTGCAAAACCTCCAGTTGTCCAGGGAACATCAATGTTGTGTGTCCTTCAGAGCTCCAAGTGATAGGTACTGATGGGAGTGTGGTTGCTTGTAAGAGCGCTTGTTTGGCTTTAAATGAAGATAAATATTGTTGTCGTGGAGATTACAATACCGAAGAAAAATGTCCACCCACAGACTATTCTATGGTTTTCAAGAACCAGTGCCCGGGTGCTTATAGCTATGCTTACGACGATAAGAGCAGCACTTTCACTTGCTTTGCAAGACCCGACTATGCCATCACCTTCTGTCCATCAGCT
>gnl_Medtr_Mt4.0v1_Medtr6g079580.1
ATGCTAAGACTCATCCTTACCCTCTTCCTCATCTCTAACATTGCAGTGACTGAGGTATCAGCAACAACAATAACACTGTACAACAAGTGTCCACACCAAATCTGGCCCGGGCTACAGCCAACTGCAGGAAAGCCTATCATAGCCCAAGGAGGTTTCAACCTTCCATCTAACAATGCCTACACACTCCAACTTCCACCGCTTTGGTCAGGTCGCATATGGGCCCGCGACAACTGCTCCTTCGACGCTACAGGCCACGGTCACTGCACCACTGGAGACTGCGGTGGTATACTCTCATGTAACGGCCTTGGTGGCACGCCACCGGCAACACTAGCCGAATTCACTCTCGGCAACGACCAAGATTTCTACGACGTTAGTCTTGTGGACGGTTACAATCTTCCGTTAACCATAACGCCATTAAATGGTAACGGAAAATGTGAATTCGCCGGTTGTGTTAGGGATCTTAACGTCATGTGTCCCATGAGCCTTCAAGTTAGGTCAAGTGACATGAATCAAGTGGTGGGCTGTAAGAGTGCTTGTTATGCTTTTAACTCACCTGAGTATTGTTGCACGGGTAGTTATGGAAGCCCACAGGCTTGTAAGCCCACTAGTTATTCGAGAATCTTTAAGTTGGCTTGCCCTAAGGCTTACTCTTATGCCTTTGATGATCCTACAAGTATTGTTACTTGTTCTATGGCTAATTATTTGGTCACTTTCTGTCCT
>gnl_Medtr_Mt4.0v1_Medtr6g009480.1
ATGCAGCTACTAGGGTCCATAACCCATTTAATTTTCTTCATAATCTCGGCTTACATTTTCCATGGGATTGTCGATGGACATCAAGCAACATTCTATATACACAATAAATGTCCCTTTCCAATATGGCCTGCAACAGCACCAAACACTGGTCAACCAATTATAGCAGATGGTGGATTCTACCTTCCTTCAGGCCAAACAAAGAAAATTCTAGCACCATGGTCATGGAGTGGTAGAATTTGGGCTAGAACAGGTTGCAATTTTGCTTCAAATAATTGGAAACCATCTTGTGAAACTGGGGATTGTGATGGAAGATTAGCTTGCAATGGACTCATTGGAACACCTCCAGCTACATTAGTTGAAATCACACTTCAAGGTGATAAAGGGAGACCAAATTTCTATGATGTTAGTCTTGTTGACGGTTACAACATTCCCGTGTCCGTCGTCGTCCCTAACAAGAACATAAATTCGAAGTGTAACATTCAGGGTTGTTTTAAGGATGTTAAAAGTTTGTGTCCTCGTGAGCTTGAGGTTTTGAATTCTAATGGAGAAGTTGTGGCTTGCAAAAGTGCCTGTTTGGCTTTTGATCTTGACAATTTTTGTTGTAGGAATGATTATGGAAGTCCTAAGAAGTGTAGGCCAAATGTTTACTCGAAAATATTTAAGGATGCTTGTCCTAATTATTTTAGCTATGCTTTTGACACTCCTACTCCACTTGTGAGTTGCGGATCCTTAGAATACATAATCACATTTTGTCCTCAAGGATGGGGTGGTGCTGCTGATGTGTCGACAATTCAGATTGACGGTGTATCTGATGTT
>gnl_Medtr_Mt4.0v1_Medtr4g073720.1
ATGGATCTATTATCCTCAACTTACATCACTCTCTTTACTCTTCTTTTCTTCACTCCCAAAGGTATCACTGGTTCAACCTTCACATTTGTGAACAAATGTGACTACACAGTATGGCCAGGTATTCTAGCAAATGCTGGTAGCCCAACACTTGGAAGCACCGGTTTCGAGCTTCCACAAGAAACCACTCGCACTTTTCAAGCTCCAGCCGGTTGGTCTGGCCGGTTCTGGGCTCGAACCGGTTGCAACTTCGACGGATCCGGCACCGGTTCATGTCTCACCGGAGACTGTGGCTCAAACATGGTAGAATGCAACGGTGCCGGAGCTGCACCTCCAGCAACCCTAGCAGAGTTCACTCTTGGAACTATAGGACAAGATTTCTACGACGTGAGTCTCGTCGACGGTTACAATCTTCCGATGATAGTTGAAGGCTCCGGTGGGTCGGGTATGTGTGAGTCCACCGGGTGTACTTCCGATCTGAACCAGCAATGTCCAGCGGAGTTGAGAGCTTCAGATGGAAGCGCGTGTAAGAGCGCGTGTGAGGCTTTTGGTAGTCCTGAGTATTGTTGTAGTGGCGCGTATGGTTCACCGGCGACTTGTAGACCGTCGATTTACTCGGAAATGTTTAAAAATGCTTGCCCTAGATCGTATAGCTACGCTTATGATGATGCTTCGAGTACTTTTACTTGTACTGCTGCGGATTATACCGTTACCTTTTGTCCATCTTCTCCAAGTAAAAAATCATCACAATATCCAACTACTCCAATGACCTCAGGAGCAGGGACAGTGATAGGGACTCCTGAGGTTGGAACAGGATCTGAAAATGGAGTTCAATACACGGGTACAGACACACCCATTGGGTATTCAGTTCCCGTTAATTCCGGGTCCGGATCAGTATCTAATTCAGGATCAGGAGGAGAAACCATGCTTGCAGATGGATCATATTTAGCTGGATTAGCCATGGGAGACTCCTCTACAACAACTTCATCTGCATTTGTTTACTCTTTTGGCTTTTTTCTCGTTTTCTTCTTGCTT
>gnl_Medtr_Mt4.0v1_Medtr4g073730.3
ATGGGTCGATTTCTTCTCTTTCTCATTTTTATCAGCTTCCTTACATTATCTTTTGTCTCAGAGGTACAAACAACGTCGTTCAAGATTGTAAACAAGTGCCGTTACACAATATGGCCAGGATTACTCTCCGGCGCTACTTCACCGCCGCTACCCACCACCGGATTCACTCTCAAGAGTGGAAATTCAAGGACTATACAAATCCCGAAAGCTTGGTCGGGTCGGATATGGGCACGAACACTCTGCGGTCAAGACTCTGACAGAAAGTTTTCATGTATCACTGCCGACTGTGGCTCCGGCAAAGTAGCCTGCGCCGGAGGTGGTGCCAAACCTCCGGCAACATTAGCAGAGTTCACCTTGAACGGAGCTGATGGGCTGGACTTCTACGACGTGAGTTTGGTTGACGGTTATAATATTCCGATGCTGATCGTGGCGAAAGGAGGGACAAGAGGTGGCTGCAGCCCTACTGGTTGTCTTGTGGATCTTAACGGTGGTTGTCCGGTGGATTTGAAGGTAGCGCGTGGGAATGGGAGTGGTGGTGGCGTTGCGTGTAGAAGCGCGTGTGAGGCTTTTGGGGATCCTCGTTATTGTTGTAGTGAGGAGTATTCTACGCCTGACACGTGTGGTCCTTCTGTTTACTCGTTGTTTTTTAAACATGCTTGCCCACGCGCTTATAGCTACGCGTATGATGATAAGACCAGTACTTATACATGTGCTTCTGCTGACTATTTGATTGTGTTTTGCCCCTTGCCTTATACAAGCCAAAAAGTGTTGGGAGCAAGGAAAGATGGAGCACCGCTTCCTCTTGTAAACAAAACTATGATGTACTTACCAAAACAACATTCTGGCGGTTCTTCGTCGACAGGTCTGATCCAAACGCAGATTATAGCATATGTTACCTCTATTGCTGTGGCGTTTTTCCTGTCATGCCCTTTTAACACTGTTTATGGCTCCTTTTGTATCGACACTTCAGGCAGAAAG
>gnl_Mimgu_v2.0_Migut.N00519.1
ATGGCTTCGTCGACGTTGTTCACTCTCCAAAACAGCTGCAGCTACACAGTTTGGCCAGGCACACTCTCCGGCAACGGCGCCGCCGCCGCCATCGGCGGCGGCAGGTTTCCCATTGGCTGGTCCGGCCGTTTCTGGGCCCGAACGGGCTGTGTTTTCGACGATGCCGGAAATGGCCATTGCGAAACAGGAGACTGCGGCGGCGTGCTCCAATGCACCCTCAGTGGCGCCCCACCCATCTCCTTGGCGGAGTTCACGATTGGAAGCGGCGGCGGGGTGGCGGCGATGGACTTTTACGACATCAGCTTGGTCGATGGCTACAATGTGGGCCTCTCCGTCCAGCCCTCCGGCGGGTCTGGAGACTGCCAGTCGGCGGGGTGCGTGGCGGATGTGAACGCGAACTGCCCGGAGGAGCTGCAGGTGGTGGTGGAGGAGGGCGGCGGCGTGGTGGCGTGCAAGAGCGCGTGCGCGGCGTTCGGATCGCCGGAGTTTTGCTGCACAGGGGAACACTCGACGCCCGACACGTGCGCGCCGACGCCGTACTCGGAGATGTTCAAGAACGCGTGCCCGACGGCGTACAGTTATGCCTACGATGATTTGTCGAGCACGTGCACTTGTACGGGCTCCGATTATCTCATTACCTTTTGCCCATCAACC
>gnl_Mimgu_v2.0_Migut.N03166.1
ATGTACTCAACAACATTTTCTTCTTCCCGCGCCGCCGTTTACATCACCTTCATTGTTCTTGCCATGGTTAAAGGTAGTACAGGGACTATATTCACCCTGGTAAACAGATGTGATTACACTGTGTGGCCTGGAATTTTATCCAACGCCGGCGGCTCCGGTTTCTCCACCACAGGTTTCCAACTCCCTCCCGCCGCCACCAGGTCCTTCCAATCTCAACCCGGCTGGTCCGGCCGTTTCTGGGGCAGAACCGGTTGCTCCTTCGACCCCACCACCGGCCAAGGTACCTGCGCCACAGCAGATTGCGGCTCCAACCAAATCGAATGCAATGGCGCCGGCGCTACTCCTCCCGCCACCCTAGCCGAGTTCACCGTTGGCTCAGGCGCCGCCCAGGATGATTTTTATGACGTCAGCCTAGTCGATGGCTACAACTTGCCCATGATTATCGAACCGGTCGGCGGCTCCGGCGGTTGCGGTTCGACCGGGTGCGTGGCAGATCTGAACCGAATCTGCCCGAACGAGCTCCGGGCAGGGGACGGGAAGGCGTGCAGGAGCGCGTGCGAGGCGTTTAGGAGCCCGGAATATTGTTGCAGTGGGGCCTACGCCTCACCGGACACGTGTCGGCCGTCGGTTTACTCGGAGATATTCAAGAGTGCCTGCCCCAGATCGTACAGCTACGCGTACGATGATGCCACGAGTACTTTTACCTGTAATGGAGCGGATTATACCATTACATTCTGCCCTTCACTCACAAGTCAGAAATCTTCAAGTGACACGTCATCACCGGCGGCAGCCGCAGACACTGCTGGTGGTGGGTCAAGTTCTCAGCCACAAGATAACAATAATAATAATAACATGCCGGCGTGGCTGCCAAATTTTGTAATTGGAGGCTCATCTAATTTTGCCATGAACTCTAATCTCATAATTATTACTTATGTAGTGACAATCTTGTTCTCTTTTATT
>gnl_Mimgu_v2.0_Migut.N03301.1
ATGGCTTATTTACATCTATTTTTGGGTTTACTTCTTTTAATTACAGGGGCAGAGTTGTCCACGTGTGCAAGAATTTTCACAATAGTAAACTACTGCAAAGAAACAATCTGGCCCGCCGTAACTCCCGGTGAGTATTTCAACGGCGGCGGCTTTGTTCTAAAGCCTGGCCAAACCCAAATCTTCACCGCCCCCATCAGCTGGTCCGGCCGCATATGGGCCCGCACCGGCTGCAATTTCGACAGAAATGGTAACGGCTCCTGCCAAACCGGCAGCTGCGGCTCTACCCTCAAGTGCGGTGCCTCCGGCAAGCCGCCAGCCTCCCTGGCAGAGTTTACACTTGCCGCCACCGACTTCTACGACGTAAGCCTAGTCGACGGGTTCAACTTGCCCATAGTTGTGACACCGCTCAACGGGAGGGGGAACTGCAGCGTTGCTGGCTGCGACGCCGACCTCCGGACAAATTGTCCAGCGGAGCTGGCGGTGAAAGGTGGCGGCAGAAATGTGGCCTGTAGAAGTGCGTGTGATGTTTTCGATACGGATGAGTATTGCTGTAGAGGGGTTTACGGGAATCCGGTGACTTGTCAGCCAACTTATTATTCAAAGACGTTCAAGAAAGCTTGCCCCACTGCGTATAGCTACGCTTACGATGACCCGACAAGTATTTTCACTTGTTCCGGCACTGATTATGTTGTTTCCTTCTGCTCATCCAGGAAACAACCTGTATGTACATATCACAACAACAAATTGGTGTGTGGTGGATCAATGGGTTTGAAGCCTACAGGGAAAAAGTGGTGGATTATGATTCTAACCATGATTATCACAACTGCTCTCTGGAATATTTGT
>gnl_Mimgu_v2.0_Migut.D01556.1
ATGGAAATAATGCTTACACCTCTCCTCTCTCTCTTGTTTCTCTCCATCCTTTTTCTCAATAATTTCTCAGATGGTGCAGGGACAACAATGACACTGTACAACAAATGCAGCCACCCTGTTTGGCCCGGCATCCAGCCCGGTTCCGGCAAGCCCGTTCTCGCCAAGGGCGGTTTTAAGCTTCTGCCAAACAAGTCCTACGCCCTCCAGCTCCCCGAAGGTTGGTCCGGCCGTCTCTGGGGCCGCCACGGATGCTCCTTCGACGCCGCCGGACACGGCCGTTGCGCCACCGGAGATTGCGGCGGAGCCCTGTTCTGCAACGGCATGGGTGGGACCCCTCCGGCGACTCTTGCTGAGATAACACTAGGTAATGAGCAGGATTTCTACGATGTCAGCCTCGTTGACGGTTACAATCTCGCCATCTCCATTACACCCTTCCGCGGCTCAGGGAAGTGCAGTTACGCAGGGTGCGTGAGCGACCTGAACATGATGTGCCCGGTCGGACTTCAGGTGCGGTCCCACGACAAGAAGAAAGTGGTGGCTTGCAAGAGTGCTTGCTTCGCGTTCAACTCACCGAGATACTGCTGCACAGGTAGCTTCGGTAACCCGCAAACATGCAAGCCTACAGCATATTCCAAGATATTCAAAACCGCATGCCCTAAGGCTTACTCTTACGCGTACGATGACCCAACCAGCATCTCCACCTGTACCGGTAGCAGCTACTTGCTCACCTTCTGCCCTCACAGT
>gnl_Mimgu_v2.0_Migut.F00124.1
ATGGCATCTTTGATTTCTCTTATTGTCTTTTCATTCTTTACCACCACCTCTTTAGCTTGCACATTTACCATCACTAACAATTGCCCTTACACAATATGGCCAGGCACGTTATCTGGTGCAGGAACACCACCACTTTCTGCAACAGGGTTCCAACTCGATGCCGGCCAAAGCATATCAATCCCCACTCTACCAGGGTGGTCCGGTAGGATCTGGGCTAGGACCGGTTGTTCCTTCGATGCAATGGGTGTTGGCTCGTGCATAACCGGAGACTGTGGTGGGAGGCTCGAATGTGGCGGCACTGGTGCGAAACCACCGGCATCCCTCTTTGAGATAACCCTTGGAATTGGAGACCAGAAAGATTTCTACGATGTTAGCATCGTCGATGGCTATAATCTGCCGCTAGTTGCTGGACCAAGAGGAGTTGTTGGTGGATGCAATGCCACTGGCTGTATAGCAGATATTAACATGGGTTGCCCTAAAGAACTTCAAGTGATAGGGAGTGATGAAGGGGAAGGGGGAGTAGTGGCGTGCAAGAGTGCGTGCGAAGCATTCGGGCTAGACCAATACTGCTGCAGTGGGGAGTTTGCCAACCCTACGACTTGTAGGCCGTCTTTCTATTCCGGAATATTCAAGAGAGCATGTCCACGAGCTTATAGCTATGCATTTGACGATGGAACCAGCACTTTCACATGCAAGGCCTCCGATTATGACATCATATTCTGCCCCAATAGCGGGATGAGGAGAATAGATGGTGGATTACAGGCTCCAACAGCCGGAGTAAACCGGAATGGAAAGACTGCAAGGGCAGTTTCGTCTTCAACCACACTAATACCCTTCCCAGTATCGATAGTTGTTCTCCTCTTTACTCTATGTTATTGGCATACC
>gnl_Mimgu_v2.0_Migut.L01961.1
ATGCTTATTTCAACATTTCTCTTCTGCACAGCACTTTCTATTCTACTATGTCTCGCCACGACAGATGGCATTGGACATCAGCTGATCCTCGTAAACAACTGTAAGGAGAGCATATGGCCCGGAATACTAGGCAGCTCCGGTCAACAAACACCGAAAGACGGTGGCTTCCTCCTAAGCAGCGGCCAAGAATTAGTGATGGACGTGCCCGAGAAATGGTCGGGCAGAATATGGGGCAGGCAAGGCTGCAGCTTCGACGCAACCGGAAAAGGCTCGTGCTCCACCGGAGACTGCTCCGGCCAACTCAACTGCCGCGGATTTGGCGGCACACCGCCAGCAACGGTGGTGGAAATGACGTTAGGCTCCTCGGCCTCGCCGCTCCACTTCTACGACGTGAGCTTAGTGGATGGGTTCAACTTGCCCGTTTCGATGAAGCCTATCGGTGGAGGGATTGGGTGCGGCGTGGCTTCTTGTGAGGCTGATTTGAACATGTGCTGCCCTTCGGCGTTGGAGGTTAGGGTTAATGGCAGAGTTGTGGGGTGCAAGAGTGCTTGTTTGGCTATGCAGTCGGCTAAGTATTGCTGCACGGGGGAGTATGCGAATCCGAAAACATGCAAGCCTACGATTTTCGCTAATTTGTTTAAGGCGATTTGTCCGAAAGCTTATAGCTATGCTTTCGATGATTCTTCGAGCCTAAATAAATGCAGAGCTTCAAGATATTTAATCACTTTCTGCCCTCCTAAA
>gnl_Mimgu_v2.0_Migut.L00700.1
ATGGCTTCGTCGTCCTACACAATTGTTTTCATCCTTCTTCTCCACATTTTCCAACGCAAAGGAGGAGTTGTTAAAGGTGCAACATTTACATTTGTAAACAAATGCTCTGTCACAATTTGGCCGGCGATTCTCGGCAGCCCCAAACTCGAAACCACTGGATTCCACCTCTCTAAGGACACCTCACGCGCCGTCCAGGCCCCCACCGGCTGGTCCGGCCGCTTCTGGGCCAGAACCGGCTGTACCTTCGACGACTCCGGCCGCGGCTCCTGCTCCACCGGGGACTGCGGCTCCGGCGAAATGGAGTGCAACGGCGCCGGCGCCACCGCCGCCACTCTCGCCGAGTTCACACTCGGCTCGGAGTCGGGCTCCATGGACTTCTATGACGTCAGCCTCGTCGACGGCTACAATCTGCCCGTGCTCGTCGAAGCCGCCGGCGGGTCGGGCCAGTGCGCGTCCACCGGCTGCGCGGAGGACCTGAACCAGAGTTGCCCGCCGGAGCTGATGGCCGAGGGCGGCGGCGCGTGCCGGAGCGCGTGCGGGGCGTTCGGCACGCCGGAGTACTGCTGTAAGGGCGAGTACGGGTCGCCGGCGACGTGCAGGCCGTCGGAGTACTCGGAGATGTTCAAGAGCGCGTGCCCCAAATCGTACAGCTACGCGTACGATGACGTCACCAGCACCTTCACTTGCACCGCGGCGGACTACGTCATCACCTTCTGCCCACCGCTCCCAAGCGAAAAATCATCGAAATCAGATAACGGTATGTCAGATGGGTCAGGATCTGAATCCGGGTCGGGATCTGGGTCGGTTGAGGATGCTATGTTGGCTGATGGGTCATGGTTGGCAGAATTGGCAATTGGGGGGGAATCTGCTACCACGCACCCTTTTGGTGCAACTGCCCAAGCATTGGTGGCGTTGTTCACTGTGTTGTACATATTACTGCAGCAG
>gnl_Mimgu_v2.0_Migut.L00960.1
ATGTTGGAGGATGCTCTAACTCGAAGGGCAATTACAATTTCTGACGTAGTTTTCTCGGCGACGTTTACGTTTGTAAACCAGTGCAACCACACTGTTTGGCCGGGGATATTATCCGGCGCCGGCACACCACCGTTGTCCACCACTGGGTTCGCCCTCAGCTCCGGCGACTCAGTCTTTGTCTCCGTCCCCGCCTCTTGGTCGGGCAGAATGTGGGGCCGGACTCTCTGTTCTCAAGACCCCACCACCGGGAAATTCGCCTGCGCAACCGGCGACTGCGGCTCCGGCGCCGTGGAGTGCTCCGGCGGCGGGGCGGTGCCGCCGGCGACTCTGGCGGAGTTCACGCTGAACGGCGCCGGTGGGCTCGACTTTTATGACGTCAGCCTCGTCGACGGCTACAATCTGCCCTTGTTGGTTGTTCCGGTGGTGCTTGGCGGCGGCGGCGGCGGGAATAATTGTTCGAGCACGGGGTGTGTGGTCGACCTCAACGGGGCATGCCCGTCGGAGCTGAAGGTGGTGGACGCCGCCAGCGCGTGCGAGGCGTTTGGGGATCCGAAGTACTGTTGCAGCGGCGAGTACGCGACGCCGGATACTTGCAAGCCGAGTGCGTACTCGGAGTTCTTTAAGAGCGCGTGCCCACGCGCGTACAGTTACGCTTACGACGATGGAACCAGTACATTCACCTGTGCCTCCGCGGACTATGTCCTCACTTTCTGCCCTATTCCTTCTGCCAGG
>gnl_Mimgu_v2.0_Migut.L00701.1
ATGGCCGGACTACGTTATCTCTTTCTTACCCTTTTCTTTTCAGGCCTTATTCTCTCATTATCCGACCTAGTTTTCTCGGCGACGTTTACGTTTGTAAACCAATGCAACCACACTGTTTGGCCGGGGTTATTATCCGGCGCCGGCACACCGCCGCTGTCCACCACTGGGTTCGCCCTCAGCTCCGGCGACTCAGTCCCGGTCTCCGTCCCCGCCTCTTGGTCGGGCAGAATGTGGGGCCGGACTCTCTGTTCTCAAGACCCCACCACCGGGATATTCGCCTGCGCGACCGGCGACTGCGGCTCCGGCGCCGTGGAGTGCTCCGGCGGCGGGGCGGTGCCGCCGGCGACTCTGGCGGAGTTCACCCTGAACGGCGCTGGTGGGCTCGACTTCTATGACGTCAGCCTCGTCGACGGCTACAATCTGCCGTTGTTGGTTGTTCCGGTGGTGCTTGGCGGCGGCGGCGGGGGGAGTAATTGTTCGAGCACGGGGTGTGTGGTCGACCTCAACGGGGCATGCCCTTCGGAGCTGAAGGTGGTGGTGGACGCCGCCGTGGGAACGAGCGGCGGCGGAGGAGGAGGAGGAGTGGTGGCCTGCAAGAGCGCGTGCGAGGCGTTTGGGGATCCGAAGTACTGTTGCAGCGGCGAGTACGCGACGCCGGATACTTGCAAGCCGAGTGAGTACTCGGAGTTCTTTAAGAGCGCGTGCCCACGCGCGTACAGTTACGCTTACGACGATGGAACCAGTACATTCACCTGTGCCTCCGCGGACTATGTCCTCACTTTCTGCCCTATTCCTTCTGCCAGG
>gnl_Mimgu_v2.0_Migut.L00673.1
ATGGCTTCGTCGTCCTACACAATTGTTTTCATCCTTCTTCTCCACATTTTCCAACGCAAAGGAGGAGTTGTTAAAGGTGCAACATTTACATTTGTAAACAAATGCTCTGACACTATTTGGCCGGCGATTCTCGGCAGCCCCAAACTCGAAACCACTGGATTCCACCTCTCTAAGGACACCTCACGCGCCGTCCAGGCCCCCACCGGCTGGTCCGGCCGCTTCTGGGCCAGAACCGGCTGTACCTTCGACGACTCCGGCCGCGGCTCCTGCTCCACCGGGGACTGCGGCTCCGGCGAAATGGAGTGCAACGGCGCCGGTGCCACCGCCGCCACTCTCGCCGAGTTCACACTCGGCTCGGGCTCCATAGACTTCTATGACGTCAGCCTCGTCGACGGCTACAATCTGCCCGTGCTCGTCGAAGCCGCCGGCGGGTCGGGCCAGTGCGCGTCCACCGGCTGCGCGGAGGACCTGAACCAGAGTTGCCCGCCGGAGCTGATGGCCGAGGGCGGCGGCGCGTGCCGGAGCGCGTGCGGGGCGTTCGGCACGCCGGAGTACTGCTGTAAGGGCGAGTACGGGTCGCCGGCGACGTGCAGGCCGTCGGAGTACTCGGAGATGTTCAAGAGCGCGTGCCCCAAATCGTACAGCTACGCGTACGATGACGTCACCAGCACCTTCACTTGCACCGCGGCGGACTACGTCATCACCTTCTGCCCATCGCTCCCAAGCGGAAAATCATCGAAATCAGATAACGGTATGTCAGATGGGTCAGGATCTGAATCCGGGTCGGGATCTGGGTCGGTTGAGGAGGCTATGTTGGCAGATGGGTCATGGTTGGCAGAATTGGCAATTGGGGGGGAATCAGCTACGACGCACCCTTTTGGTGCCACTGCCCAAGCATTGGTGGCGTTGTTCACTGTGTTGTACATATTACTGCAGCAG
>gnl_Mimgu_v2.0_Migut.J00462.1
ATGGGAATCAAAAAAATTCAGTCCCTTGTTGTGGCAATATTCTACTTCTGTGGAGGAGCTCATTCAGCTCTTGTCACCGTGAAGAACAACTGCGGGTTCAATATCTGGCCAGGAACACTAACCGGGTTTGGTTCACCGGTTCTAACAGGTTTCAGTTTGGCACCGCAAGCCTCCAAAACCGTCAACATTATTCCATCTCCATGGTCCGGGAAATTCTGGGCTCGATACGAGTGCTCGATTTCCAGCAATAAATTTACTTGCCTTAGCGGAGATTGCGCGTCAGGCCAAACCAAATGCAACGGGGCGGGTCCAACACCGCCCATAACTCTGGCCGAATTCACTATAGGAGGAGCCAACGGTCAAGATTTTTTCGATATCAGTCTATTCGATGGTTTTAACCTACCGGTTTCAATGACACCCGATGGAGCAAGTTGCCAAACTGTTACCTGCGCGGCCAATATCAACTCCGATTGTCCTGATGCATTAGTTGTCAGAGGCCTCAATGGAGTTGTGGTTGGTTGTAAAAGTGCTTGCGCTGCTTTTAATCAGCCATACTGTTGCACCGGCGATTTTGGTAGCCTCGACACTTGCAAGCCAACGAACTATTCAATGTTATTCAAGAAACAGTGCCCGCAAGCATACAGTTATGCTTTCGATGATAGGACGAGCACTTTTACGTGCCCCACGAGAGCGAACTACCTATTGCCCTTAAGTAAT
>gnl_Mimgu_v2.0_Migut.J00460.1
ATGGAAATCAAGATTTTACCTTCCATTCTTCTTGCAGCAATTTGCTTCTATGGGGCTCATTCAGCCGTCTTCACGGTGAAAAATAATTGCGGGTTCGAAATTTGGCCCGGAACAGTAACTGGAGCGGGTTCAGCACCGATTCTAACCGGATTCGATTTGGCACCCCAAGCCTCAAAAACCATCAACGTCCCAGCTCCATGGTCAGGAAGGTTCTTCGCTCGATACCGATGCTCAACCGCCGGCAACAAATTCACATGCGTGAGCGGAGATTGTGCATCGGGTCGAATCGAATGCAACGGGGCGGGTGCAATACCGCCCGTATCTCTCGTTGAATTTACTTTAGGAGGAGCCAACGGCCTGGACTTCTTTGATGTCAGTCTCGTTGACGGTTTCAATTTACCAGTTTCTTTGAAACCCGATGGGGCGAATTGTCAAACTGTTACCTGTGCAGCTAATATTAATTCTGGTTGTCCTAGTGAATTGGTTGTTAAAGGCCCGAATGGAGACGTGGTTGCATGTAAGAGTGCTTGTGTTGCTTTTAATCAGCCGCAATATTGTTGCTCCGGCGCGTTTGCAAATCCGTCGGTGTGCAAGCCGTCAAATTACTCGGAGATATTTAAGAAACAATGCCCTCAAGCTTATAGTTACGCATTTGATGATAAGACCAGTACTTTTACGTGTGCAACTGGGGCAAATTATCTTATTACCTTTTGTCCT
>gnl_Mimgu_v2.0_Migut.J00461.1
ATGGAAATCAAAATTTTACCTTCCCTTCTTCTTGCAACAATTTATTTCTATGGGGCTCATTCAGCCGTCTTCACGGTGAAAAACAATTGTGGGTTCGAAATTTGGCCGGGAACAGTAACCGGAGCGGGTTCAGCACCGGTTCTAACCGGATTCGATTTGGCACCCCAAGCCTCAAAAACCATCAATGTTCCAGCTCCTTGGTCAGGAAGATTCTTCACTCGATACCAATGTTCAAACGCTGGCAACAAATTCACCTGCGTGAGCGGAGATTGTGCATCGGGTCAAATCGAATGCAACGGGGCGGGTGCAATACCGCCTGTATCTCTCGTTGAATTCACTCTAGGAGGAGCCAACGGCCAGGATTTCTTTGATATCAGTCTCGTTGACGGTTTCAATTTACCGGTTTCTTTGAAACCCGATGGGGCGAATTGCCAGACTGTTACCTGTGCAGCTAATATTAATTCTGGTTGTCCTAGTGAATTGGTTGTTAAAGGCCCGAATGGAGATGTGGTCGGTTGTAAGAGTGCTTGTGTTGCTTTTAATGAGCCGCAATATTGTTGCTCCGGCGCGTTTGCAGATCCGTCGGTGTGCAAGCCGTCGAATTACTCGGAGATATTCAAGAGACAATGCCCCCAAGCTTATAGTTACGCATTTGATGATAAGACCAGTACTTTTACGTGCCCGACTGGGGCGAATTATCTTATTACCTTTTGTCCT
>gnl_Mimgu_v2.0_Migut.J00463.1
ATGGCAATCAAAAATTTACCCTCCCTTATTCTTCTTGCAGCAATATATTTCTATGGGGCACATTCAGCAGTTCTCACTATGAAAAATAATTGCGGGTTCGAAATCTGGCCGGGCACACTAACCACATCGGGTTCGCCGGTTCTGGTTCCAACTGGGTTCCATTTGGCACCACAAGCTTCAAAAACCATCAACATTTCATCTTCATGGGACGGAACATTCTGGGCTCGATACCAGTGCTCGAATTCCGGTAACAAGTTCACATGTCTGAGCGGAGACTGCGGGTCGGGTCGCATCGAATGCAGCGGAGCCGATGCAATACCACCGGCATCTCTAGTCAAATTGACTATAGGAGGAGACCTTGATCAGGATTTCTATGAAATCAATCTCAGCGACGGGTTCAATCTACCGGTTTCCATTAAACCCGACAAGGCAAATTGTCAGGCAGTAACTTGTGCAGCTAATATTAACTCTGCTTGCCCTAATGAATTGGTTGTTAAAGGCCTGAACGGTGTTGCGGTTGGATGTAAGGGTGCTTGTATTGCTTTTAATACGCCGCGATATTGTTGCTACGGCGATTTCGGTAACCCGCAAACATGTCAGCCGACGAAATACTCCGAGATATTCAATAAACGGTGCCCTCAGGCGTATAGTTTTAGTGGTGATGATGAGAACAAAACTTTTAGGTGCCCGACTGGGCCGAACTATCTTATTACCTATTGCCCC
>gnl_Mimgu_v2.0_Migut.C00688.1
ATGGCGGCTATGCAAAGAATCCCTCTTCTTCTTCTTTCCCTATTTTTTCTCATAGGAATACTCTCGAATTATGTTTCGGCGACGGTTTTTACACTCCAAAACAGTTGCAACTACACAATCTGGCCGGGGACACACTGCGGCAATGGCGCCTCGCTACTCGGCGAGGGCGGTTTCGCACTGTCGCCGGGGGCCACCACCCAATTCCCGGCTCCGCCGGGCTGGTCGGGCCGCTTCTGGGCCCGAACCGGCTGCAACTTCGACTCCGCCGGCAACGGCAACTGCACGACCGGCGACTGCGGCGGCAAGCTCAATTGCGCTGGCGGCGGCGAGCCGCCGGTTAGTCTGGCGGAGTTCACCATCGGCGGCGGCAGCTCGACCATGGACTTCTACGACGTCAGCCTTGTCGACGGGTACAACGTGGGGCTCGGGGTGCGGCCGTCTGGCGGCTCTGGCGCCTGCCAGTACGCGGGCTGCGTGGCGGACGTGATCCCGGAATGCCCGAAGGAGCTGCAGGTGGTCGGCGCCGGCGGCAAGGTGGTGGCGTGCAGGAGCGCGTGCGCGGCGTTCAACACGCCCGAGTACTGCTGCAGCGAGGACCACGCGACGCCGCAGACGTGCGGGCCCACGCCGTACTCGGAGGTCTTCAAGAAGGCGTGCCCGTCGGCGTATAGCTACGCGTACGACGATTTGTCGAGCACTTGCACTTGCACCGGTTCCGATTATCTCATTACGTTTTGTCCCTCAGCC
>gnl_Mimgu_v2.0_Migut.C00850.1
ATGTACTCCTCAACCTCGTATTCTTCCATTGCTATTTATGTTATTACCTTCATTTTCCTTTTCATGCCCAAAGGCAGTTTAGGGACTACATTTACGCTACTAAACAGGTGCGACTACACAGTATGGCCCGGAATACTACCCAATCACGGCAGCCCTGGTTTGGACACCACCGGCTTCGAACTCCCGCCACGCGCCGCCAGGTCCTTACAAGCTCCACCAGGATGGTCCGGCCGACTGTGGGCGAGAACCGGCTGCTCGTTCGACCCCACCACCGGTGCTGGTCGCTGCGCCACCGCTGATTGCGGCTCCAACAGAGTCGAGTGCGGCAGCAATGGCGCGGTCCCGCCGGCCACCCTAGCCGAATTCACAGTCGGCTCCGGCAGCGCCGCCCTTGATTTCTACGATGTTAGCTTGGTAGACGGCTACAATTTGCCCATGGTTGTACAGCCCGTCGGCGGCTCGGGCAACTGCAGCCTGACCGGATGCGCGGCCGATCTGAACCGGATCTGCCCGAACGAGCTGCGGTCGGAGGACGGACAAGGTTGCAGGAGCGCGTGCGAGGCGTTCGGCAAACCAGAGTACTGCTGCCGTGGCGCGTACGGCTCACCCGACACCTGCCGGCCGTCGGCGTACTCGGCGGTGTTCAAGAGTGCATGTCCGAGATCGTACAGCTACGCATACGATGATGGTACGAGTACTTTTACTTGTGGTGCAGCGGATTACACAATTACATTTTGCCCTTTACTCACAAGCCGGAAATCCTCATCTCCGGCAACGGAGGGTGGTTCGGGTTCTGCGCCACCGCAAGATGACCTCCCTTCCTGGATGCCGAGTTTTGGGCTAGGAGGATCATCGTCGAGTTTCGTGTTCGACTACGCTAATTATTTTATTATTTGTGCATCAACTATTTTTCTATTACTC
>gnl_Mimgu_v2.0_Migut.C00849.1
ATGGGAAAATTCTGCTGCTTACATATTTTGCTCGTTCTCTGTAGTTCATTCATAGCAGGAGTTTATTCAACGGCGACGTTTACGTTTGTGAACAAGTGCGAGTTCACGGTGTGGCCGGGCATTTTGTCGAACGCCGGAATCACGCCGCTTCCGACGACCGGTTTCGTTTTACAGACCGGCGAGGCCAAAACCGTCGTTGCGCCGTCGTCGTGGGGAGGCCGGTTCTGGGGGAGGACACACTGCACCGAAGATTCCGCCGGGAAATTCTCCTGCGTCACAGGTGATTGCGGCTCCGGGAAGCTGGAATGCGCCGGCGGCGGAGCCAAGCCGCCAGCTACGCTCGCGGAGTTCACACTCGACGGCGACGCCGGGAAGGATTTCTACGACGTCAGCCTCGTCGACGGTTACAATCTGCCGATGCTGGTGGTTCCCCAGGGCGGCTCCGGCCTGAACTGCTCGAACACGGGGTGCGTGGGAGATCTGAACGGCGCGTGTCCGTCGGAGCTGCGCGTGACGAGCGACGGCGGCGAGGGCGTCGCGTGCAAGAGCGCGTGCGAGGCGTTCGGGAAGGAGCAGTACTGCTGCAGCGGAGCGTTTGGCACACCCGATGTCTGCAAACCGTCGGAGTACTCGCAGATGTTCAAAACCGCGTGCCCACACGCGTACAGCTACGCGTACGATGACAGGACCAGCACCTTCACATGTGTAGGCGCCGACTACACCATAACGTTCTGCCCTTCCCCAAACACGAGTCAAAAATCATCATCTGGTTCTTCCGGCGCGCAAAATCCGGGATCGGAAAGCAACGGCAAATCACCGCTCGACGGCAACATGGTGTACGAAGGTGCGCTGGAGGTGAGCGGTGCACCACGGTCGTCCACGTGCAGCCACGTGTTGGGCGGAGGGATCGCAGTCGTGGCGGCAATATGGTGGTTGTGTCAGCTCTTC
>gnl_Mimgu_v2.0_Migut.B01335.1
ATGAAATTAACCATGACTGTACCAATTTCTTTTCTTCTCTTTTCTTTAGCCTGGCTTTTATCAGCAGGCACGTGCACCACCATATTCACATTCACTAACCACTGTAACTTTACAATTTGGCCGGCAAGCAACTCCGGCACCGGCGCCGTAGTTGCCGACGGTGGCTTCGTGCTGCCGCCGGGTTCTACTGCGGCATTCCCAGCACCGCCGGGCTGGTCGGGCCGATTCTGGGCTCGCACCGGCTGCGTCTTCGACAATGCCGGCAACGGCCGCTGCACCACCGGCGACTGCGGTGGAAGGCTGAGGTGTGCGAACGGCGGCGAGCCTCCGGTCAGCCTGGCGGAGTTCACCGTCGGCGGCGGCGGCCAGGACTTTTACGACGTCAGCCTCGTCGACGGCTTCAACGTCGGAGTCGGGGTCCGGCCTTCCGGTGGCTCCGGCGACTGCCGCGTCACTGCCTGCGGAGCGGACGTACTCGGCGACTGTCCGCCGGAGCTGCAAGTTATCGGCGCCGCCGGAGCCGTGGTCGCGTGCAAGAGCGCGTGCCTGCGGTTTGGCACGCCGGAGTTTTGTTGCAGCGGCGATCACGCGACGCCGGCGACTTGTGGGCCGACGCCGTACTCCCGCCGTTTCAAGAAGCTCTGCCCGACGGCGTACACGTACGCCTACGACGACAAGACGAGCACATTCACGTGCTCCGGCGCCGACTACACCGTCGGTTTCTGTCCGACGGCGACTATT
>gnl_Mimgu_v2.0_Migut.B00099.1
ATGGACCACCTTCTTCTCCTTGCTGCCACTTTCCTTCTGCTCAACTTCTCTCTCTTCTCAGAGGTAGAAACGACGACGTTCAAGATAGTTAACAAGTGCCGGCGCACGATATGGCCTGGTATACTAACAGGCGCCGACAGACCGCTCCTCAACCCGACCGGTTTCGTTCTCGAGCCCGGAAAATCCAGAACTCTCCGGGTACCCAATTCCTGGTCGGGTCGGGTCTGGGCTCGAACGCACTGCTCCACAGACCCTTCCACCGGTAAATTCCTCTGCCTCACAGCTGATTGCGGCTCCGGGAAGCTGGAATGCGCCGGCGCCGGTGCGATCCCCCCCGCGTCACTGGCGGAGTTCACGCTCGACGGCGACCAGGGGCTGGATTTCTATGACGTCAGCCTCGTGGATGGGTACAACCTCCCGATGCTGATAGTCGCCAAGGGAGGTACAGGCGGCGCGGGGTGCAGCCCGACGGGGTGCCTGGTGGATTTGAACGGCGCGTGCCCTAGGGAGCTCAGCGTGGCGCGTGGCCGCGAGGGGATCGCGTGCAGGAGCGCGTGCGAGGCGTTTAGGGATCCCATGTACTGCTGCAGCGACGCGTACAGTACGCCGGACACGTGTCGGCCTTCTCCTTACTCGCTGTTCTTCAAGAACGCGTGCCCGCGTTCGTACAGCTATGCTTACGATGACCGGACTAGTACTTTCACCTGTGCCGGCGCCGATTATTTTATCATCTTCTGCCCTCTGCCTTACACCAGCCAGAAAGTTCTTGGATTACTTAAGGACACAGCAGAATTGCCTCTGGTCAACAAAACTATGATGCACATGGGAAGGCATCACACCAGATTGTCGTCTCCAGGC
>gnl_Mimgu_v2.0_Migut.B00098.1
ATGGATCACTCATTTTACTACATAGCCCTATTTCTCAGCTTCCATATTTTTCTTGTCTTTTTCTCCACAGTTGCGTTTGGAGCAACGTTCACATTTGTGAACAAATGCCAGTACACAGTTTGGCCCGGTATACTAGCGAACACCGGTAGCCCTAGACTCGACAGCACTGGATTCGAGCTCCCCCAAGATTCCTCCCGGACATTCGTCGCCCCCGCCGGCTGGTCCGGCCGGTTCTGGGGTCGAACCGGGTGCGCATTCTCCGGCTCCGAATCAGTCTCTTGCCAGACGGGAGACTGCGGCTCGGGTCAAGCCGAATGCAACGGCTCCGGCGCAGCCCCACCCGCGACTCTGGCGGAGTTCACACTCGGCACCGGCGGTTTGGACTTTTACGACGTCAGCCTCGTCGACGGCTACAACCTGCCGATGATAGTCGAGGCGTCGGGGGGTTCCGGCATGTGCGCGTCGACCGGGTGCATCACGGATCTGAACCGGGCCTGCCCGTCGGAGCTCCGGGTTGGCGGCGGTGAAGCGTGCAAGAGCGCGTGCGAGGCTTTCGGCAGCCCGGAGTACTGCTGCAGCGGCGCGTTCAGCACACCCGCCGCCTGTCGGCCGTCGGTCTACTCGCAGATGTTCAAGTCGGCATGCCCCAGATCGTACAGCTACGCTTACGACGACCCCACCAGCACTTTCACCTGCGCGTCGGCGGATTATACGGTGACGTTTTGCCCCTCCATGCCCAGTCAGAAATCATCAAAAGATCCAAGCCCGACAGTGACAGCACCAGAAACAACTAATGCTGATGGGTCTCTATCAGGAACAGAACCAAGCAACGGGTCTGGATCCGAATTCGGTGTAACGGGTTCCGACCCGAATTCGATACCCGGGTCAGGGTCTGAAGCAATGTTGCCAGATGGATCTTGGTTGGCTGGTTTAGCCATGGGGGATTCAATTAGGGTTTACAGCTCACCCACTTTTCATTCTGTCTTGTTGTTTGCCTCTGCCACCTTTTTTTTATCTTTTTTTTCT
>gnl_Mimgu_v2.0_Migut.B00845.1
ATGGGCTTCACTTCAGTCACTGTGTTCTTGGCATGGCTTCTTCTTATAGCAATATCAGGGATAAATCTATCCAACTCCACAAAATTCACCATCACTAACTACTGCAACGAGACCATATGGCCGGCAATAACCCCAAACAACTTTAGCGGCGGCGGCTTCGCTCTCCGGCCAACTCAATCCGCCGTCTTCACCCCCCCGCCAGACTGGCACGGCCGGATATGGGCCCGTACCGGCTGCGATTTCGACAAAAATGGGACCGGCTCGTGCCAGACAGGCGCCTGCGGGACCCACCTCCAGTGCGCTGGAGCCGGGGTTCCGCCCGCCACAGTAGTCGAGTTCTCTCTTGGAGGAGAAATCGACTACTATGACGTCAGCCTCGTCGACGGTTTCAATCTGCCAGTGGTAGTGGAACCTATCGGCGGGAAGGGCAACTGTAGCTCCGTCGGGTGCGAACGGGATCTTCTTCCCAACTGCCCGGCGGAGCTGACGTTGAAGTCGCCAACCGATGGGGTGGTGGCTTGCCGGAGTGCTTGTGATGTTTACGAGAGCGATGAGTATTGTTGTAGAGGTGCGTTTTCGACTCCTGTGACGTGTTTGCCTACGAACTATTCGAGGATTTTTAAAGAAGCTTGCCCTAGAGCTTATAGCTTTGCTTATGATGATCCCACTAGTATTGTCACTTGCTCCGCCGCAGATTATATGGTCACTTTTTGTTCCTCAAGGAATCAAACACAATGTACATATCATGACAAGAAGCTTATATGTAATGAAGGAAGTGGGATGTTGAAGGAACTCTCTCAAGTGTGGAAGCTTCTATTGTTGGCTATTATCACACCACTTTTTATG
>gnl_Mimgu_v2.0_Migut.H00882.1
ATGCAGCAATATTGCAGCATAATTTACCACTTGATAACTAATTTTTCAATAATGACATTTCTACCTCTTTGTATTGCTCTTGTATGGCTCTTTCTCCCATCAGGCAATTTACAAGCCCACGCGAGCACATTGTACGTGAGTAACAAATGCCCATTTCCAATATGGCCGGCAACCGCCCCAAATCAAGGGCACCCGGTTTTAGCCAACGGTGGATTCCACCTCCAACCGGGTAAAACCCGAAAATTCCAGGCTCCGGGTGATTGGACGGGTCGGATCTGGGCCCGAACGGGCTGCAATTTTGACCCGACAGGAAACCGAAAGTCCGCCTGCGAAACAGGGGATTGCGACGGCAAACTCGAGTGCAACGGGACAATCGGAATCCCTCCGGCCACATTAGTCGAATTCACGCTCCAGATCGACAAGAAGAAACCTAATTTCTACGACGTCAGCCTCGTGGACGGCTACAATCTGCCCGTCCACGTGTCGCCAAGGTCGCCGGCGGCGGAATCGAAGTGCCACATCGGCGGCTGCTCGGGGAACTTGAAGGCGGCGTGTCCGGCGGAACTGCAGGTGGTGAATGGGAGGGGTGAGATCGTGGCGTGTAAGAGCGCGTGTTTGGCTTTCAACCTGGACTCGTTTTGCTGCAGGAATGAGTACGGCACCCCGGAGAAGTGCAGGCCGAGCGTCTACTCCAAGATGTTTAAGGATGCTTGTCCGTCTTACTTTAGCTACGCCTTCGACGCGCCGCCGCCACTGGTTAACTGTGCCGCCGATGAGTATGTGATTACTTTCTGCCCGGAAAAGTGGGGTGGTGCTGTTGATCATATGTCTGAT
>gnl_Mimgu_v2.0_Migut.H02013.1
ATGGCTCTAATTTCCAAACTTTTGGTGGATATGTTCAAACAATGGTGCACGGCCGACCCGAACCTCTCCTGCCCGGAGGAACTGCGGGTGACAACGAGCGGAGGCGTTGTGGTGGCATGCAAGAGCGTGCGCCTTGCTTTCAACGCCAAGGAGTACTGTTGTACCGGAGCGTACAATAGTCCGCAGCTGTGCAAGCCCACCGCTTACTCCCGGTTCTTCAAGACCGGTTGCCCGAGCGCTTACAGCTATGCGTTCGATGATGGCAGCCTCTTTACTTGCATTGGGAGATACTACGTTATCCAGTTCTGC
>gnl_Mimgu_v2.0_Migut.H02015.1
ATGGCGGCCTCCTCAGCTCTTCTTCTCTTTGCTTTGCTGTTCTTCCCCTACCTCCTCGGATCACACGCCGGTGTCACTTTCACGTTGAAAAACTATTGCGGGAAAACGTTATGGCCCGCAATAGTAGGGAAACCTCCAATCAACATCACCGGCCTCCAGCTCAGCCCGGGGCGAAGGGCCGACGTCGAAATACCCACCGGCTGGTCCGGCCGGTTCTGGGCGCGGACCGGCTGCTCCTTCGACCCGTCCGGCCAAAACGGGAACTGCGCCACCGGCGACTGCGGTGGCCGATTCCAGTGCGACGACATCGGCGGCCAACCCCCAGCTTCCCTTGCGGAGTTCTCCCTTGGCGACGGCAGCGGAAGACTAGACTTTTATGATGTTAGTTATGTGGACGGGTTTAATGTCCCGATATATATCTACCTCCTCGCAGCCACCAGCGGCAACTGCTCCGACGTCAAGTGCACGGCGGACCTCAACCCCTCCTGCCCCGAGGAGCTGCGGGTGACCAGCGGAGGGGTCGTGGTAGCATGCAAGAGTGCATGCATCGCCTTCAAAGACGAGGAGTACTGTTGTACCGGAGCGTACAACAGTCCACAGCTGTGCAAGCCCACCGCCTACTCCCGGTACTTCAAGACCGGTTGCCCGAGCGCGTTCAGCTACGCGTTCGATGATGGCAGCCTGTTTAACTGCATGGGGAGTTATTATGTTATTCAGTTTTGC
>gnl_Musac_v1_GSMUA_Achr3T07250_001
ATGGATTCTAGGCTCTGGATTTTGGGGGTTTTGCTGTCGGTTCTGGCCAATGCCGGTCCGTCGTCGGCGGCGACGCTGGCGTTGTACAACAAGTGCAGGGAGACGGTGTGGCCGGGCATACAGCCTAGCGCCGGCAAGGCCGTGCTGGCCAGGGGCGGCTTCCAGCTCCTCCCCAACCAGGCCTACTCCCTCCGGCTCCCGGCGGGTTGGTCCGGTCGCGTCTGGGGCCGCAGGGGCTGCGCCTTCGACCCGGCCACTGGGCGCGGCCGCTGCGCCACCGGCGACTGCGGGGGCGCCCTCTACTGCAACGGCCTCGGGGGTGCGCCGCCGGCCACCCTCGCGGAGTTCACGCTGGGGCAGGGGCGGCAGCAGGACTTCTACGACGTGAGCCTGGTGGACGGCTACAACCTGGGCATGTCCATGACGCCGTTCCGGGGGAGCGGTCAGTGCGGGCGCGCCGGTTGCGCGGCGTGCCCCCGGGCGTACTCCTACGCCTACGACGACCCCACCAGCATCCTCACTTGCACCGGCGCCAGCTACCTCGTCACCTTCTGCCCTCAACAC
>gnl_Musac_v1_GSMUA_Achr3T12650_001
ATGCCTTATTATTATGTTATGGATTTTTATATGGAGATTATTTGCCAACGGGGTTTGTTGGAAAAGTTCCAGTTTCCTTGGCCAACTAGATTTTTGTTATTGCTGCAATCCATGGTTGTAAGCGTCACATTCGCGTTCGTGAATAGATGTGGTGACACGATTTGGCCGGGCGTGCTGTCCAATTCAGGCAGCTCGAAGCTGGAGACCACCGGCTTCGATCTCCCCGCCGGCGCTAGCCGCACCCTCCTGGCCCCTTCCGGCTGGTCCGGCCGCTTCTGGGCTCGCACGGGATGCTCGTTCGACGCGGCCGGACGCGGCTCCTGCGCCACCGGCGACTGCGGGTCCGGCCAGGTGGAGTGCAACGGCGCCGGGGCTGCTCCACCTGCGACGCTCGCGGAGTTCACGCTCGACGGAAGCGAGGGGAAGGACTTCTACGACGTGAGCCTCGTGGACGGCTACAACCTGCCGATGGTGCTGAAACTCGGGGACGGTGATGCCGCGGCGTGCCGCAGCGCGTGCGAGGCGTTCGGGCGGCCGGAGTTCTGCTGCAGCGGCGAGTACGACAGCCCGACCACGTGCCGGCCGTCCGTCTACTCGGCGATGTTCAAGTCCGCGTGCCCGCGCTCGTACAGCTACGCCTACGACGACGCCACCAGCACCTTCACCTGTGCCGGAGCTCAGGGATACTCCATCACCTTCTGCCCTGAATCCTCCCCAAGGTATTCATTCATTCATGTCCACCAT
>gnl_Musac_v1_GSMUA_AchrUn_randomT28820_001
TATTCTGTTTTTTTCTTGCTCCTCCATCCCCAACAATTCACCCTGCAGGGCTATGGAGGCAAGGATTTCTACGACGTGAATTGCAACAACACGTCGTGCCCGGTGAACATCAACTTGCTGTGCCCCCAGGAGTTGCGGATAACAGCGCCGGACGGGGGCGTGGTGGGGTGCAAGAGCGCATGCTTAGCCTTCAACACTGACGAATACTACTGCAGGGGCCAGTACGGTAGCCCGGACACTTGCAAGCCCTCCTACTACTCCCAGATCTTCAAGAATGCATGTCCTCAAGCATATAGTTATGCTTATGATGATAGGACCAGCACCTTCACCTATGTGGGGGATAACTACGATATCACCTTCTGCCCT
>gnl_Musac_v1_GSMUA_AchrUn_randomT17870_001
ATGGCTGGATTTATGATTAGATTGTTTGTTCTGGTGCTGGTTTCCTTGTTGTTTCAAGGTGTTAGTCTCAGTGGGAGCTCTTGCTTGGCTGCTACATTTACGTTGGCGAACAACTGCGACTATACGGTGTGGCCCGGGGTGCTCTCGAGCGCCGGCGATGCGGCGCTCGCCACGACGGGATTCGCCTTGGAGACGGGACAGTCGAAGAGCCTCGACGCGCCGGCAACGTGGTCGGGCCGCTTCTGGGGTCGCAACCTCTGCTCCACTGACTCCGCCGGTAGGTTCAGCTGCGGGACCGGCGACTGCGGGTCCGGTGAGGTGGAGTGCTCCGGCGGCGGCGCGGCTCCTCCAGCCACGCTGGCCGAGTTCACCCTGGGCGGTGGCGGGGGTGGAATGGACTATTACGACGTGAGCCTGGTGGACGGCTACAACCTGCCGATGCTGGTGGCGCCGCAGGGTGGCTCCGGCGGGGATTGCGGCTCCACGGGGTGCGTGATGGACCTCAACGGGGTGTGCCCATCGGACCTGAAGGTGGTAGCGCGGTCAAGCGCCGGGGCCGGTGAGGGCGTGGCGTGTAAGAGCGCGTGCGAGGCCTTCGGGTCGCCGCAGTACTGCTGCAGCGGCGTCTACAGCAACCCCGGCACCTGCACGCCGTCGCCGTACTCCCAACTCTTCAAGAACGCCTGCCCGAGGGCGTACAGCTACGCGTTCGACGACGCCACCTCCACCTTCACCTGCTCCTCTGCCGACTACCTCATCACCTTCTGCCCCAGCACCACCAGTCAGAAGTCCACCGCCCAGAACCCGGATGCGACCGGCAGGCAGCACTCGAGCGACGACGGCGGGTGCCCGATGCTGATCCTCGGCGACGATTTCAGCGGTGCCGCGCCGGCCGTTGCGCGCGCCGCCGCACTTGCCGCTACTTCTCTCGCAAGTCTCGCCTTGCGTGGCCAGTTTGAGCCTCCATATCCC
>gnl_Musac_v1_GSMUA_AchrUn_randomT14250_001
ATGGGGCCGTTTGTCTCGGAGTTTCTTATGAATGCTGGCGTGCTGTGTGCAGGGGACAGCACGACATTCACATTTGTGAACAAGTGCGGGGAGACGGTGTGGCCGGGGATCCTCTCCAACGCCGGCAGCTCCCAGATGCAGCCCACAGGCTTCGAGCTCTCGGCCGCGGCCTCTCGCTCCTTTCAATCCCCCGCCGGCTGGTCCGGTCGATTCTGGGCCCGGACGGGCTGCTTCGTCTCCTCTACCGGCGGCGGCGCCTGGACCTGCGCCACCGGGGACTGCGGCTCGGGCCAGGTGGAGTGCAAAGGCTCGGGGGCCGCCCCGCCCGCCACGCTCGCCGAGTTCACCGTCGCGTCCTCGTCGGCGGGGCGGGATTTCTACGATGTCAGCCTGGTGGACGGCTACAACCTGCCGGTGCTGGTGGAGGCGAGCCGGGGGTGCGCGGCGGCTGGCTGCGTGGTGGACATAAGCCAGCGGTGCCCGGCGGAGCTGAGGGTGGGGGAGGCGTGCCGCAGCGCGTGCGATGCGTTCAGGAAGCCCGAGTACTGCTGCAGCGGGGCGTATGCGAGCCCGGCCACCTGCCGGCCGACGGCGTACTCGGAAGTGTTCAAGGCGGCGTGCCCCAAGTCGTACAGCTACGCCTTCGACGACCCGACCAGTACTTTCACATGCTCTGGAGGAGCCGATTACACCATCACCTTCTGCCCAGAATCTGCCCCAAGTCTCAAATCAGCGAGTGATTCTTCTTCAACTTCAACGCCAAAACCAACATCATCTTCGACTCCGTCTTCTACTTCGTCTTCAACATCAGCATCAACATCAACATCAGAACCGGCAGGTGGAATGATGCTGGCAGACGACGCTTGGCTTGCAAGCTTGGCCACGGGCGACGCAACCCCCACACGGAGGAAAGCCCTCTTCCTATCCTTCTCTTCAATTGCAGCCACAACAGCATACATCCTACTGTTGCTTCCA
>gnl_Musac_v1_GSMUA_AchrUn_randomT10460_001
ATGCTAACTAACAACTGCGAGTACACCGTATGGCCGGGCGTGCTCTCGGGCGCCGGCACGGCCCCACTTTCCTCGACGGGCTTCGCGCTGCATAAGGGCGAGTCTCGCAGCCTCAAGGCGCTCGCCGGGGTGGAGTGCTCTGGCGGCGGCGGGGACCCCCCGGCCACCTTGGCGGAGTTCACGCTCGACGGCAGCGGCGGGATGGACTTCTACGACGTGAGCCTGGTGGACGGCTTCAACCTGCCGATGCTGGTGGTGCCGCAAGGCGGCTCTTACGTGGCGTGCAAGAGCGCGTGCGAGGCCTTCGGTTCGCCCCAATATTGCTGCAGCGGCGCCTACGGGAACCCCAACACGTGCAAGCCGTCGTCCTACTCCCAGTTCTTCAAGAACGCCTGCCCCAGGGCGTACAGCTACGCCTTCGACGACGCCACGTCCACATTTACCTGCGCGTCCGCCGACTACGTCATCACGTTCTGCCCCAGCACCACAAGG
>gnl_Musac_v1_GSMUA_Achr7T17760_001
ATGCGTGCAGGAGATTGCGTCACGTTCGTGTTCGTCAACAAGTGTGAGGATACAGTGTGGCCCGGGGTCCTCTCCAACTCCGGCAGCCCGCCACTGGATGCCACCGGCTTCGCCCTCCCTTCCGGCGCCTACCGCACCCTCCTGGCCCCGGCGGGCTGGTCGGGCCGCTTCTGGGCTCGCACTGGATGCTCCTTCGATGGCTTCGGGCATGGTTCCTGCGCCACCGGCGACTGCGGCTCCGGCCAAGTAGAGTGCAAAGGCGCCGGGGCCGCCCCGCCGGCGACCCTGACCAGCAGAGAGGGCTGCGCAACCACGGGTTGCGTCGAGGACCTGAACCGGCTGTGTCCGCCGGAGTTGAGGACGGGGGAGGGGGCCGCATGCAGGAGCGCGTGCGACGCGTTCGGGCGGCCGGAGTTCTGCTGCAGCGGGCAGTACAGCAACCCCCAGACGTGCCGGCCGTCGGCGTACTCCGAGCTGTTCAAGTCGGCGTGCCCGCAGGCGTACAGCTACGCCTTCGACGACGCCACGAGCACCTTCACCTGCGCCGCAGCTCAAAGCTACGCCATTACCTTCTGCCCTGTGTCCACTCCAAGGTACACTAAAGATCTCCCCCAAGTATTCGATCATATCTGCTTAGTTTTCTCATACAAAAAGAGCATATGCCTTACCCACCCACATGAACAAGGAAAAGAAGCTTTCTTTCAGCTTTATAGAAAAGCATCGAAGAACCCAACAGGAGTAGTGCCGCAAGACGACTCGTGGCTCGCGAGCTTGGCGATCGGAAGCGCGAATCCCACGAGGAGGAGCGTGGCTTCGGTATCCGCAGCAGCAGTAACAGTTGTAGTTACTGGTTTCCTATTTGTTTCCTCG
>gnl_Musac_v1_GSMUA_Achr2T08710_001
ATGGCGGCTTTCCTGCTGAAATTGTTCCTCCTCGGCCTCGGAACATTCCTCTTCTCAGGGGCGTTACGGGCACCGGCGGCGGCGGGTGCTGGCACCGCCTTCATCCTCGAGAACAATTGTCCGTATACCGTATGGCCCGGCGCATTGTCCGGCAACGGCGCCGTCCTCCTTGGTAATGGCAGCTTCGAGCTCCCACCCAACGCCACCAGCTCCTTCTCCGGCCCACCTGGCTGGTCCGGCCGCTTCTGGGCCCGTACCAGCTGCCTATTCGACTCCTCCTCTGCCAACGGTCTCGCCGAGTTCACCCTCGGCGGCGGTGACGGCGCCAAGGACTTTTACGACGTGAGCTTGGTCGACGGCTACAACGTTGGCATCGGGTCCGGGGAGACGATGGCGTGCCGGAGCGCGTGCGAGGCGTTCGGATCCCCAGAGTACTGTTGCACGGGAGCCCACGGCTCCCCGACGACGTGCGGGCCGACGCGCTACTCGCAGCTCTTCAAGGCGGCGTGCCCGGCGGCGTACAGCTACGCCTACGACGACGCCACGAGCACGTTCACGTGCGCCTCGGGCGCCGCAGACTACACCATTACCTTCTGCCCCTCCACCAGT
>gnl_Musac_v1_GSMUA_Achr2T11280_001
ATGGCTGCAACCTTCACCTTGACAAACAACTGCGAGTACACCGTATGGCCCGGCGTGCTTTCGAGCGCTGGCACGGCCCCGCTGTCCATAACGGGATTCGCGTTGCAGCAGGGCGAGTCGCGCAGCCTCGACGTGCCCGCTGCATGGTCCGGCCGCTTCTGGGGCCGCACCCTCTGCGCCGCCGACGCCAGCGGCAAGTTCAGCTGCGGCACCGGCGACTGCGGGTCCGGCGCGGTGGAGTGCTCCGGCAGCGGTGCTGCCCCCCCCGCCACCCTCGCGGAGTTCACGCTCGACGGCAGCGGTGGGATGGACTTCTACGACGTCAGCCTCGTGGACGGATACAACCTGCCGATGCTGGTGGTGCCGCAGGGCGGCTCCGGCGGTGCCTGCAGCTCCACGGGCTGCCTGGTGGACCTTAATGGGGTCTGCCCGTCGGACCTCAAGGTGGTGCTCCCGACCTCCGAAGGGGGCAGCGAAAGCGTGGCGTGCCGGAGCGCGTGCGAGACCTTCGGGTCGCCGCAGTACTGCTGCAGTGGCGACTACGGGAACCCCAACACCTGCAAGCCGTCTTCCTACTCCCAGTTCTTCAAGAACGCGTGCCCCCGGGCGTACAGCTACGCCTATGACGACGCCACTTCCACTTTTACCTGCGCCTCCGCCAACTACCTCATCACCTTCTGCCCCAGCACCACGAGCCAGAAATCGTCGGACTCGAATCCGGAGGCGGCAGGCATTCCGTCGAGCAACAACAGTACCATGATCTACAGCAGCGAGGAAGTCAGCCACGCCACGCCCACGGTGCCGCGCGTGGCCGTCGCCCTTGCCCTCGCCGTTGTCGCCTTGATACTACATGATAAAAATATAAAAATAAGTAAAAAAATCCAATTAAAACACAATACTATAATGCGTTGGGCCTTAGCCCACGTATTGGCCTCCATCGACAAGTTTAACTCCCAAGCAAGCAACAGAGTTCTCCATCTAAGCACCCCTCTGTGGCTTCCAAATTTCTGCTCCCATTGCCATCTCGCACTGCATCGCATCGCAGCGCCATGGTTCTCGAGGCCACCA
>gnl_Musac_v1_GSMUA_Achr9T21630_001
ATGGTTATATTCCACTTGAACAACAAGTGCCCTTTTCCAGTGTGGCCTGCAGCCGCCCCCAATGCCGGCCATCCTGTGATTGCCGATGGTGGCTTCCTCCTCCCACCCAATCAGACAAAGCGTGTTCATGCACCTCCGACGTGGAACGGCCGGTTTTGGGGTAGAACCGGTTGCGACTTCACCACCACCTCCAAACCAGGTTGTCAAACTGGCGACTGCCAAGGCCTGCTCTCTTGCAATGGAACCATTGGCACGCCTCCTGCTACCCTTGTCGAGGTTGCATTACAGGAAGACCAAAGCAAGCCGAGCTTCTACGACGTGAGCGTGGTGGACGGCTACAACCTCCCGATCGCCGTGTCGACGAAGCCAGCATATCGCAAGTGTTGGATCGGAGGATGCACGAAGAGCATCAACAGCGTATGCCCGGAAGAACTCCAGGTGTTGGACCACAACGGCGCCGCCGTGGTCGCATGCAAGAGCGCGTGTTTGGCCTTCGATCTGGATGTGTTCTGCTGCAGGAATTCGTACGGGAAGCCGGAGACATGTAAGCCCAGCGTGTACTCCGCCATGTTCAAGGATGCTTGTCCGAGCTACTTCAGCTATGCTTATGACACACCACCGCCACTGGTGAATTGCTACTCCAGAGAGTATGCCATCACCTTCTGCCCCTCGAGATGGGGTAGTCTTTTATCCCAG
>gnl_Musac_v1_GSMUA_Achr9T29500_001
ATGGATGATTACCATGGGAAACTCCTCTTCAGGGCTCTCCTCATCGTCTTCTTATTGGGAGCAGAGGCGGCGGAGGGGGCGAGAGTGTTCACCATAATCAACTACTGCAAGACGACGATATGGCCGGGGATCACGCCGGGGAACAGCTTCAACGGCGGCGGGTTCCCACTGAAGCCCGGGGAGTCGGTGGTGTTCACGGCGCCGGTGGGATGGTCGGGACGCATCTGGGGGCGAACCGGGTGCGACTTCGACCGCGACGGGAACGGCTCGTGCCAGACCGGCGCCTGCGGCTCCGTCCTCAAGTGCTCCGCCTCCGGCCAGACCCCCGCCACCCTGGCCGAGTTCACCCTCGCCCCCTTGGACTTCTACGACGTCAGCCTCGTCGACGGCTTCAACCTGCCTATAACGGTGACGCCGGTCAACGGGCAGGGTGGCAACTGCAGCTCCGCCGGCTGCGACGGCGACCTGCGCGACAACTGCCCCTCGGAGCTGGCCGTCAAGTTCGACGGTAAGACGGTGGCCTGCCGGAGCGCGTGCGACGTGTTCAACACCGACCAGTACTGCTGCCGCGGCGTGTTCGGCAACTCGGTGATCTGCCAGCCGACGTACTACTCCAAGATCTTCAAGCAAGCCTGCCCCGGCGCCTATAGCTACGCCTACGACGATCCCACCAGCATCTTTACCTGCGTCGGCGGCGATTACATCGTCAGCTTCTGCTCCAAAAGCCGGAAGCAGAGGGTGTGCACCTACCACATCAACAAGCTGATATGCAGCGGATCACCCGGACGAGGAGCATCGTCGACAGGGAAATGGCTGGCTGTGCTGCTCTTAGGATTGGCGAGCATGTGGTGGTCATCGTGGCTG
>gnl_Musac_v1_GSMUA_Achr8T23130_001
ATGGATTCCAGGCTCCCAAGCCTCTCTTTCCTAGTGCTCCTCTCGTTGGCTCTCGTCAATGCCGGTCCGTCCTCGGCCACCACGATGGCTTTCTACAACAAGTGCAGGGAGACGGTGTGGCCAGGTGTCCAGCCCAGCGCCGGTAAAGCCGTGCTGGCCCGTGGGGGCTTCCGGCTCCTTCCTAACCAGGCCTACTCCCTCCGCCTGCCCGTGGGGTGGTCCGGCCGCGTCTGGGGCCGCCAGGGCTGCGCCTTCGACCCGGCCACCGGCCGCGGCCGCTGCGAGACCGGCGACTGCGACGGTGCGCTCTACTGCAAAGGCGTCGGGGGCGCTCCGCCGGCCACCTTGGCGGAGATCACCCTCGGGCAGGGTCGGAAGCAGGACTTCTACGATGTGTGCCCGGCGGGACTGGCCACGGCGTGCCCGCGGGCCTACTCCTACGCCTACGACGATCCCACCAGCATTTTCACCTGCACCGGCGCCAGCTACCTTATCACCTTCTGCCCTCAACAC
>gnl_Musac_v1_GSMUA_Achr8T32780_001
ATGCGGCCGAGGAATGTGGCTCAGGCGGGCAGGCCGCGCAGGCGGGCAAAACCGTCCGAGGGAGCGCGAGTCTTCACCATAGTGAACGAGTGCAAGACCACGATATGGCCGGGGATCATACCGGGGGAAAGCTTCAACGGCGGTGGGTTCGCCCTGAAGCAGGGGCAGTCCGTCACCGGCTCCTGCGGCTCCTCCCTCAAATGCTCCGGCTCGGGCGAGACGCCCGCCACGCTCGCCGAGTTCACCCTCGCCGCCTTGGACTTCTACGACGTCAGCCTCGTCGATGGCTTCAACCTTCCGGTGGTGGTGACCCCGGTCAATGCGCAGGGCGGCAACTGTAGCTCCGCCGGCTGCGACGGCGACCTGCGACAGACCTGCCCCTCGGAGCTGGCCGTCATGGTCAAGAGGGAGACGGTGGCGTGCCGGAGCGCGTGCGACGTGTTCAATACCGACCAGTACTGCTGCCGCGGCGTGTACGGGAACCCGTCCACGTGCCAGCCGACGTACTATTCCAAGAAGTTCAAGACGGCGTGCCCGACGGCGTACAGCTACGCGTACGACGACCCCAGCAGCATCTTCACCTGCAGCCAGGCCGACTACATCGTCACCTTCTGCTCCAACAGGAAGAGCAGAGTGTGCTCGTACCACGACAACAAGCTGACTTGCAGCGGAACCGATGGGGGAGCATCTACTTGTAAATGGCTGATAGCGATGTTCCTTGGTTTGTGGGGCTCGCTGCTCGTATTA
>gnl_Musac_v1_GSMUA_Achr8T12940_001
ATGCATGCCTTCCTTTGCCATTGTTACGTCGTGTGTTCATGCACGACACCTGTCGGTGCTTCTTCATGCGCCCACTCCACCACCTTTAACTTCAAGAACAACTGCCCCGACCCTGTTTGGCCTGCCTCGCTGAACGATTCCGACAAAGGTGCTCTTTCCCAGACCGGATTCCAGCTGGACAGTGGCGCCTCCTTTTCGCTGGATGCGCCACCCGCCTGGGGAGGCCGGCTGTGGGCTCGGCACAAATGTTCCACCGACTCGTCCGGTAGATTCTCGTTCCTCTCCGGGGACTGCGGCACTGGGCATGTGGCGTGCAATGGGGCTGGAGGAGCGTCGCCGACCACGCTCGTCGAGTTCACCCTGCAGGGCGACGGAGGCAACGATTTCTACGACGTGAGCTGCGTCAACGGCTTCAACGTGCCGGTATCGGTCGTTCCCAGCGGGGGGTCGAACTGCGACAGCACGTCGTGCCGGACGAACATCAACGCGCGGTGCCCCACGGAGTTGCAGATGCTGGCGCCGGACGGGAGCGTGGTGGGGTGCAAGAGCGCATGCTTAGCCTTCGACACGGACGAGTACTGCTGCAGGGGCCAGTACGGTAGCCCGGACACATGCAAGCCCACCAGCTACTCCAAGATGTTCAAGGATGCGTGTCCTCAAGCTTATAGTTACAAGAGCAGCACCTTCACCTGCGTGGGGGCTAATTACGATATCACCTACTGCCCT
>gnl_Musac_v1_GSMUA_Achr8T12950_001
ATGCATGCCTTCCTTTGCCATTGTTACGTCGTGTGTTCATGCACGACACCTGTCGGTGCTTCTTCAGGCGCCCACTCCACCACATTTAACTTCAAGAACAACTGCCCCGACCCTGTTTGGCCTGCCTCGCAGAACAATTCCGGCAAAGTTGCTCTTTCCCAGACCGGATTCCAGCTGGACAGTGGCGCCTCCTTTTCGCTGGATGCGCCACCCGCCTGGGGAGGCCGGCTGTGGGCTCGGCACAAATGTTCCACCGACTCGTCCGGTAGATTCTCGTGCCTCTCCGGGGACTGCGGCACTGGGCAGGTGGCGTGCAATGGGGCGGGAAGAGCGCCGCCGACCACGCTCGTCGAGTTTACCCTGCAGGGCCACGGAGGCAAGGATTTCTACGACGTGAGCTGCGTCAACGGCTTCATTATTCTTATAGTGGATTTTATTTTGTTTGCCCCG
>gnl_Musac_v1_GSMUA_Achr1T07630_001
ATGTGGAAAGCAGTGGCAACAGAGACTTCTCTCCCAATTCATTTTGGGAAACCTTTCTTTCCACGTTCTCTGTTTTCTTCTCGGAATCAGAAACCAACGCCGAGGAGAGTTCGTCCTTCCCAAGTTGTCTTTCCATCGACTATACATATAATACTGCTCTCTCTCTCTCTCTCTCTCTCTCTCTCTCTCTCTCTCTCATGTGCTGCTGTCTTCTGTCTTTCCGTGCAGGCAACACTCGAACGTTGTAGAGGCAGCAGATACAACAGGAATAATAACGTTATCATATCCTTGGATTCTTCCCTTACAGATCTCTCTTCGAAGAACAAACAAGAGCTCTGCAGAGACTCCAGAATGCACCCTCTCCTTCCTGTCCTTGCCCTCCTCATCGCCTCCTCCTTCTCCTCAGGTGTGCTGTCGACGACGTTTACCGTGACCAACAACTGCGGGTACACGGTTTGGCCGGGCGTCCTCTCCAACGCTGGCTCCTCTCCTCTCGCCACCACTGGGTTCGCCCTCGGCCCCGGCGAGTCCCGCAGCCTGGACGCCCCCGTCCCGTGGTCCGGCCGCATCTGGGCCCGCAGTCTCTGCTCTGCTGACGTCACCGGCCGCTTCTCCTGCGCCACCGGTGACTGCGGCTCCGGCGCGGTCGAGTGCAACGGCAGCGGCGCGAAACCCCCGGCCACCCTCGGGGAGTTCACCCTCGGCGGCGCCGCCGCGAGAGACACGGACTTCTACGACGTCAGCCTCGTGGACGGCTACAACCTCCCGGTGCTGGTGGCGCCGCAGGGCGGGGCCGTCGGCGCGGGCCGCTGCGCGCTCACCGGGTGCACGGCGGACCTCAACGGGCTGTGCCCGGCCGAGCTGAGGGTGGTGGGGGCGGGCGGGCAGGTGGTGGCGTGCCGGAGCGCGTGCGATGCGTTCAGGACGGAGCGCTACTGCTGCAGCGGGGAGTTCGGGACCCCGAACGCCTGCGGACCAACGGCGTTCTCGCAGCTGTTCAAGAACGCATGCCCCCGGGCGTACAGCTACGCCTACGACGATGCCACCTCCACGTTCACCTGCCCCACCGCCGCGACCGCCGGCTACGCTGTCACCTTCTGCCCCAGCAACACCAGCTTGCAGCCCAGAGGTGGAGCTCAGAACCCCAAGGCAGCAGGCTTGCCGCCGACGAACGAAACCATGGTCTTCTTTGGCGCTGCAAAGCCGGCTGCTGACTCTCTCCTCCCC
>gnl_Musac_v1_GSMUA_Achr1T02580_001
ATGTTTTTGTCTCTGTTTTCAGGGGGGATGGCCGCAACGTTCACGCTGACGAACAACTGCGAGTACCCCGTGTGGCCTGGCATGCTCTCGAGCGCCGGCACGCCTGCGCTGTCCACGACGGGTTTCCAGCTGCAGACGGGCGAGTCCCGCAGCCTGGACGCGCCGACCACGTGGTCGGGGCGCGGCGCGGCACCCCCGGCCACCCTGGCGGAGTTCACGCTCGACGGCAGCGGTGGGATGGACTTCTACGACGTGAGCCTCGTGGACGGCTACAACCTCCCGATGCTGGTGGTGCCGCAGGGAGGCTCTGGCGGGAGCTGCAGCTCGACGGGGTGCCTGGTGGACCTCAACGGGCTGTGCCCGTCGGACCTTAAGGTGATGCTGTCGACCTCCGACGGGGGGAGCGAGAGCGTGGCGTGCAAGAGCGCGTGCGAGGCGTTCGGGTCGCCCCAGTTCTGCTGCAGCGGTGACTACGGCAACCCTAACACGTGCAAGCCATCGTCGTACTCGCAGTTCTTCAAGAACGCCTGTCCCAAGGCCTACAGCTACGCCTACGACGACGCCACCTCCACCTTTACCTGCGCCTCCGCTAATTACCTCATCACTTTCTGCCCCAGCACCACAAGCCAGAAATCTTCGGACACGAATCCGGAGGCAGCGGGCATTCCGTCGAGTAGCAACAGCACGATGGTCTACATCGGCGGGGAGCAAGCGAGCCACGCCACGGCCACCGTGCCACGCATCGCCGCCCCCCGTCACCAAACCACTCACCACCTGACATCGTTTGAACTAATACCAACGATCTCTGCTATAAAGTGGCCTACTCAACCCAGCATTAGATTTCCCTCTTCTCCCTCCCAAATCTTCCTCCTGGCAGTGCATGGGAGCTGTTGCCGTTGCTGCTGCTTTCTCTTCTCCTTCATCATTCCTCCTCCCTCACTGCTGTCTACCGCCAGTCCGAGGAACCCTGCTGCCTCCTTTGTTTCGCTGATGGAACCTCCTTTAGCTGCCATTCCTCTGCTGCTGACTGTTTACCGACTGTTCTTGCTGTTTCTTGGAGTGGAGGGGAGTGTGTTCACGTTCGTGAACAAGTGCGGGGAAACGGTTTGGCCGGGGATCTTGTCCAACGCCGGCAGCCCGCAGCTGGAGTCCACCGGATTTGAGCTCCCCGTCGCGTCGTCTCGCTCCTTCCAGGCCCCCGCCGGATGGTCCGGCCGGTTCTGGGCGCGGACCGGCTGCTCCGCTTCTGCCGTCGGCGGCGGCGGCGCCTGGTCCTGTGCCACCGGCGACTGCGGGTCCGGTCAGGTGGAGTGCAACGGCGCGGGCGCGGCCCCGCCCGCGACGCTCGCGGAGTTCACCCTCGCGCCATCGTCGGCGGGGCGGGACTTCTACGACGTCAGCCTGGTGGACGGCTACAACCTGCCGATGGTGGTGGCGGCGAGCGCGGGGGCGTGCGCGGCCACGGGGTGCGTCGTGGACCTGAACCGGATGTGCCCCGCGGAGCTGCGGGCCGCGGAGGGGGAGGCGTGCCGGAGCGCCTGCGAGGCGTTCGGGACGCCGGAGTACTGCTGCAGCGGGGCGTTCGCCAGTCCGGCGACGTGCCAGCCGTCGGCGTACTCGCAGATGTTCAAGGCGGCGTGCCCCAAGTCGTACAGCTACGCGTTCGACGATCCCACCAGCACCTTCACCTGCGCCGGCGGAGCTGACTACACCATCACATTCTGCCCAGAGTCAGCACCAAGTTTTCTTGTACTCGAACCACTTTCGCACTGTCACGAGAGAACTGATCGATTTCTTCCGTTGCTCCCCCGAAAAACGACGCACAGCAGTCAGAAAGCATCGACAGACTCCTACAGTAGCCCGACTCCATACACAACTGCGACATCGACGCCTACAGCAACCGGCGGGCTGATGCTGGAAGACGACTCCTGGCTTGCAAGCATGGCGACCGGCGACGCAAACACCGCGAGGAGGGCCGTCCCTTTCCTGCGCCAAGCCTTATTCATTGTAGCCACCGCAATGGCCTGTACACTACTTGTGCGA
>gnl_Musac_v1_GSMUA_Achr11T24070_001
ATGCTGCAGTGCAAGGGCGCCGGAGGAGCGCCACCGGCGACGGTGGTGGAGATGACCTTCGGCACGGACCGGTCACCTCTCCACTTCTACGACGTGAGCCTGGTCGACGGCTTCAACCTCCCCGTCACCATGGCCCCGGTCGGGGGAGGTGTTGGCTGCGGCGTGGCCGGGTGCGAGGTGGACTTGAACGTCTGCTGCCCTTCCAAGCTCGAGGTGAAGCGGAACGGGAAGGTGGTGGGGTGCAAGAGCGCGTGCTTGGCGCTGAAGGCGGACAAGTACTGCTGCACCGGGGACTACGGCTCGCCCAAGATCTGCAAACCCACCCTCTTCTCCCATCTCTTCAAGTCCATTTGCCCTCGTGCTTACAGCTTCGCCTTCGACGACTCTTCCAGCCTGAACATATGCAGGGCATCGAGATACCTCATCACCTTCTGCCCTCCTGCAAGA
>gnl_Musac_v1_GSMUA_Achr11T01080_001
ATGGCTGGATTCATGGCTAGTTTGTCTGCGACTCTTTTGGTCTTCTTTCTTGTTCAAGGGTGGTCGGCGGCTAAATTCACGTTAACCAACAACTGCGACTACACGGTGTGGCCGGGCGTGCTATCGAACGCCGGAGATGCTGCGCTCTCCACGACGGGATTCGGTCTGGAGACAGGGCAGTCGAAGAGCCTCGACGCGCCCGCCGGGTGGTCGGGCCGCGGGATGGACTACTACGACGTGAGCCTGGTGGACGGCTACAACTTGCCGATGGTGGTGGTGGCGCAGGGGGGGTCTGGCGGCGGTTGCGGCTCGACCGGGTGCGTAGCGGACCTCAACGGGGTGTGCCCGTCGGACCTGAAGGTGGTGGCGACGCGGTCGAGCAGCCAGGGGAGCGAGGTCGTGGCGTGCATGAGCGCGTGCGAGGCCTTCGGGTCGCCGCAGTACTGCTGCAGCGGCGCCTACGGCAATCCCAACACGTGCAAGCCCTCGTCCTACTCGCAGTTCTTTAAGAACGCCTGCCCCAAGGCCTACAGCTACGCCTTCGACGACGCCACCTCCACGTTCACCTGCGCCGACGCCGACTACCTCATCACCTTCTGCCCCAGCACCGCCAGTCAGAAATCCTCGAGCCAGAATCCGGAGTCGTCGGCCGGCGCCGGGCTACCGTCAAGCGACGGCGATGGCGGCGCAATGGAGTTCGTTGGCGGCGACGAGTTCCGCGGCGCCTCGCCGACCGTGGCAATACGCGTTTCGCTCGCAATTCTTGTCACGTCGTGGCTACTC
>gnl_Musac_v1_GSMUA_Achr6T15200_001
ATGGCGACACACAAAGCACATCTCTTCGTTTTCTGCCTCTGCTCGCTTACCTCTTTATCATTCGCAGGTCAGATTCAACTCATCCTCGTCAACAACTGCAACTACAGCGTGTGGCCGGGCACGCTCGGCAACGCCGGCCACCTTACCCCCAAGGACGGCGGCTTCCACCTCGCCCGCTTCGAGGAAGCCGTCATCGACGTGCCCGAGGGATGGTCGGGGAGGTTATGGGGCAGGACGGGCTGCTGCTTCGACGAGCACGGCGGCGGCTATTGCGACACCGGGGACTGCGGCCGCCGGCTGCACTGCATGGGCAAGTCGGGGGCGCCACCGGCGTCGGTGGTGGAGATGACTTTGGGCACCGCCGCGTCGTCGCTTCACTTCTACGACGTGAGCCTGGTGGAGGGATTCAACCTCCCGGTCACCATGGCGCCGGTGGGCGGGGGGATCGGGTGCGGCGTCGCGGGGTGCGAAGCGGACGTGACCGCCTGCTGCCCCGCGGAGTTTGAGTCCATATGCCCTCGTGCTTACAGCTACGCCTTCGACGACCCGACGAGCTTGAAGAAGTGCAGGGCGTCGCGCTACCTCATCACCTTCTGCCCTCCTCAGCAT
>gnl_Musac_v1_GSMUA_Achr10T02850_001
ATGGAAGCGTCGGCCACCTCCAACGTGTTGGCCTTTGTGCCAATATTAGCTCTTCTGTTCAGGATTTCGGATGGTTGCACCTTCACCGTATCCAACAACTGTCCCCACCCGATCTGGCCCGGGACGTTGGCCGGGGCCGGCACACCCCAGCTCCCGACGACCGGCTTCCGGCTCGATTCCGGGCAGACTGCTCGGATACGAGCCCCACCCGGGTGGTCAGGCCGGATATGGGCTCGAACAGGATGCAACTTCGACACCAACGGAGCCGGCACGTGCCAAACCGGAGACTGCGGCGGACGGATGGAGTGTGGAGGCATTGGGGCTCTACCGCCGGTGACATTGTTTGAGATCACCCTCGGCACAGGCCTGGACGAGGATTACTACGACGTGAGTCTCGTGGACGGATACAACTTGCCTGTCGTCGCGGCACCGAGGGTGCTACACGGAGGTTGTAACGCGACCGGATGTTGTCCCAAGGAGCTTCGGGTGGACGGTGGCGGTGGGGTGGTGGCATGCAGGAGTGCTTGTGAGGCATTCGGGCTGGATGAGTACTGCTGCAGCGGGGAGTATGCTAACCCCTCCTCCTGTAAACCATCTTTCTATTCAACCATCTTCAAGGCTGCCTGCCCAAGAGCATATAGCTACGCATTTGATGATGGCACAAGCACCTTCACCTGCAACGCCTATGATTACACCATTGTCTTCTGCGCCAATGTCAACAGGTCATCTCTCATCCAAGCAAAAACA
>gnl_Musac_v1_GSMUA_Achr5T11280_001
ATGGCCAGACTTTTATTCGTTCTGTCATCCCTTGTCGTCTCTGTTTCAGGGGCACTCGCCGCAACATTTACACTAACGAACAACTGCGACTACACCGTATGGCCCGGGGTGCTCTCGAGTGCCGGCACGGCGGCGCTGTCCACGACGGGCTTCCAGCTGCAGAAGGGCGAGTCGCGCAGCCTGGACGCGCCCGCCGCTTGGGTGGAGTGCTCCGGCGGCGGTGCGGCGCCCCCCGCCACCCTGGCGGAGTTCACGCTCGACGGCAGCGGCGGTATGGACTTCTATGACGTGAGCCTCGTGGACGGCTACAACCTGCCGATGCTGGTGAGCGTGGCGTGCAAGAGCGCGTGCGAGGCGTTCGGATCGCCCCAGTACTGCTGCAGCGGCGACTTCGGGAACCCCAACACCTGCAAGCCGTCGTCCTACTCCCAGTTCTTCAAGAACGCCTGCCCCAGGGCCTATAGTTACGCCTACGACGACGCCACGTCCACTTTTACGTGCGCCTCCGCCAACTATCTCATCTCCTTCTGCCCCAGCACCACAAGCCAGAAATCTTCTGGCTCGAATCCAGAAGAAGCAGACATTTCGTCGAGCAGCAACAGCACCATGGTGTACATCGGCGGGGAGCAGGGGAGCGACGCCACGCTCACCGTGCCACGCCTGGCGGCCCTTTTACTTCCCGTCCTCCTCGCTCCTCTCGCCTTACATCGTGGCTTT
>gnl_Musac_v1_GSMUA_Achr5T11270_001
ATGAATTGTTCGCGTTTTTCTCATCAGTGGAAGATTTGTGTGTGTGCTTGTGCAGGGGAGGGGGCGACATTTACATTCGTGAACAGATGCGGGGAAACCGTTTGGCCAGGGATTTTGTCCAACGCCGGCACCCCGCAGCTGGAATCCACCGGCTTTGAGCTCCCTGTCGCGTCGTCGCGCTCCTTCCAGGCCCCCGCCGGCTGGTCAGGCCGCTTCTGGGCCCGGACTGGCTGCTCCTCCACCGGCGGTACCTGGTCCTGCGCCACGGGCGACTGCGGCTCCGGCCAGGTGGAATGCAACGGCGCGGGTGCCGCACCACCCGCCACGCTCGCGGAGTTCACCCTCGCGCCCTCGTCGGCGGGGCAGGACTTCTACGACGTCAGCCTGGTCGACGGCTACAACCTGCCGATGGTGGTGGAGGCAAACAGGCGCGCCGGCGCCTCTGGGGAGTGCGCCGCGACGGGGTGCGTGGTGGACCTGAACCGGATGTGCCCCCCGGAGCTGCGGACCGCGCAAGGCGAGGCGTGCCGGAGCGCCTGCGAGGCGTTCGGGACGCCGGAGTACTGCTGCAGCGGCGCGTTCGCGAGCCCGACGACGTGCCGTCCGTCGTCGTACTCGCAGATGTTCAAGGCGGCGTGCCCCAGGTCGTACAGCTACGCCTTCGACGATCCCACCAGCACTTTCACCTGCGCCGGCGAAGCCGATTACACCATCACATTCTGCCCACGATCTGCCCCAAGTCAGAAAGCGTCGAGAGATTCCTCGACAAGCTCGACTTCGACACCTAAAGCGACCGGTGGTCTGACGCTGGATGACGACTCTTGGCTTGCAAGCTTGGCCACCGGCGACGCAACCGCTGTGAGAAGGGCAGTCCCTCGCCTGCACCAATCATTGCTCCTCGTAGCCACCACAGTGGCGTGTACACTGCTTCTGCAATCCTACAATATAATCGCA
>gnl_Musac_v1_GSMUA_Achr5T15610_001
ATGGCCGGGACGTGGATCCTCTCCGCTGCCTTCTTCTCCGCCATCCTTTTTCCAGCTGCATCCTCTACTACGTTCACCGTGAAGAATAACTGCCCGTTCACGATCTGGCCCGCGACACTCACCGGCGGGAGATCGGCGCTGCTCCCTCAGACCGGCTTGGAGCTCGCATACGGTGAGTCGCAGTCTCTGGACGCGCCGGCCGGTTGGTCGGGCCGGTTCTGGGCGAGAACGCGGTGCACCACCGACTCGACCTCGGGCAGGTTCTCGTGCGCCTCCGGCGACTGCGGCAGCGGGTCCATCGAGTGCAACGGCGCGGGAGGGGCGCCACCCACCACGCTGGTGGACGGGCAGGGCTGCAGCTCGATCTCCTGTCCGGCGGACATCAACGCAGGCTGCCCGCCGGAGCTGCAGGAGAGAGCGAGGGACGGGGCGGTGGTGGGCTGCAAGAGCGCATGCCTGGCGTTCGACACGGACTGGTACTGTTGCAGAGGAGCGTACGGGACGCCGAGCGCATGCAAGCCGACGAGTTACTCCATGTTGTTCAAGAATGCATGCCCTCAAGCTTATAGCTACGCTTATGACGACGCCACCAGCACGTTCACCTGTGTTGGTGCAAATTACCTCATCACATTCTGCCCT
>gnl_Nelnu_v1.0_NNU_007928-RA
ATGGCCTTCTGGTATCTTCAACTGTTCTTTCTTCTTTCTGTTTCAGGTGCAAAGGCGACTGTGTTTACACTGAATAACAACTGCCGGAAAACGATATGGCCTGGTATCCAACCAAGTGCCGGCAAACCAGACTTAGAAGCTGGTGGGTTCCCGCTAAAACCAGGAGAAACAGTAAGCATCTCGGCACCGGCTGCGTGGTCAGGCCGTTTCTGGGGTCGACGCAGTTGCTCCTTCGATCCTTCCGGCAAAGGTAGCTGCATCACAGGCGATTGTGGGGGCTTGTTAGCATGCTCAGGGATGGGCGGTGCACCACCAGTGACGCTGGCCGAGTTCACCCTCAACAGCCCGGACGACTACTACGATATTAGCCTCGTTGATGGCTACAACATGGCCGTCTCTATTACACCATCGGGTGGCTCCGGCGAGTGCAAGCCGGCAAGATGTGTGTCAGATTTGAACCAGATCTGCCCTACGAACCTGCAAGTTAAGAGGAAGAAGCGGGTGGTAGCATGCGAGAGCGCGTGCATGGCGTTCAACCGCCCGGAGTATTGTTGCACTGGGGATTATAGCAGTCCGGATAAGTGCAAACCAACGAATTACTCGCGAGTGTTCAAGGCTGCTTGCCCTAGCGCGTACAGCTACGCCTATGATGATCAGTCGAGCCTTCGTACATGCAATGGAGCCAATTATCTGATTAAATTTTGT
>gnl_Nelnu_v1.0_NNU_020273-RA
TCACCTCACCTGAAAACCTTAAAACTGAAACCAGAGAAATGGTTCCTCCCTCTCAACCAGTTGCTCAAGTCAAGCCAAGGGAACTTCTTGGGCCAGAAAGTTGCTGGAGTATTAACCATGAGAATCATGGCAACCTTGAACCTTGCTGGACTCTTTCTGATCATTGCCATCTCCCTCTTCTCCTTCTCGTTGGCTTGCACCTTCACTGTAACGAACAATTGCCCACACACAATCTGGCCAGGTACACTGGCTGGCGCAGGGACACCACAGCTTCCAGCAACCGGATTTCAACTAGATTCCGGTGGAAGTGTCAGAATTGAAACGACTCCAGGTTGGTCGGGTCGGGTTTGGGCCAGGACAGGGTGCACATTTGATGAATCAGGAGTTGGGACATGTGAGACAGGGGACTGTGGGGGAAGGTTGGAGTGCAATGGCAATGGTGCCACACCACCTGTGTCGCTTTTCGAGATCACGCTTGGAAAGGGCAGTGACAAGGATTTCTATGACGTTAGCATCGTCGACGGGTACAATCTGCCACTAGTTGCGGCACCACGTGGAATCTACGGTGGCTGTAATGCCACCGGTTGCGTGTCTGATCTCAATACAGGTTGCCCAAAAGAGCTGCAGGTTGTGGGGGGAGTGGAGTCAGGGGGTGTGGTAGCATGTAGGAGTGCATGTGAGGCATTCGGTCTGGATCAGTATTGCTGCAGCGGGGAGTATGCCAATCCAACAACTTGCAGACCTTCATCCTACTCAACCATCTTTAAGACAGCATGCCCAAAAGCCTACAGCTATGCATTTGATGACAGAACAAGCACTTTCACTTGCAAAGCCTATGAATATGCCATCATTTTCTGCCCCACAGGAAACGGGTACAAGTCTCTCTTCCAACTAGGTGTCAAACATTGCAATGTTGTAGACATGACTGTGCCGGACCGGAAACCGGCAGCCGAAATGGCGGCAGATGAGATCAAATGGTTTTGTCACTGCCCCTGCAGTCCACAAAAACAGCTATGGCGAAGTTGGGGGGATGGTTTCATCATCAAGCACTCTATCATTCCCGATGTTGATGTTTCTCCTTGTCATCCTAAACTATTTGTAGGCAGCCCTGAGCTTGATGCCTTCCTGTCATGGCTGCTCCGACAGGTCGAGAGAACTTCACATTGTTTCCTGCTACAAGCAGAAACTACTGCATCAAGGCACAACGCAAAGATGGATCTGAAACTGACAAATGGTGTAGAAGTTCTC
>gnl_Nelnu_v1.0_NNU_011056-RA
ATGATGCTGATTTCCTCAAGTCTCCTCTGCTTTCTCCTCTTCGTTTTCATATTCCTGTACTCTACAAATGGAACTCAACTCATACTGGTAAACAACTGCATTGAGAGCGTATGGCCGGGGATCCTTGGGTCTGTAGGCCACGCAACTCCCAAGGACGGTGGCTTCCATCTAAACAGTGGCGAGGAAGTAGTACTGGACGTGGGCGATAAATGGTCAGGGAGGATATGGGGTAGGCAGGGTTGTTACTTTAATGGAAACGGCAAGGGCTCGTGCGAGACAGGAGATTGTGCAGGCTTACTAAACTGCAGGGGCACGAGTGGTGTACCTCCGGCGACGGTGGTGGAGATGACGCTTGGGACATCCAGTTCGCCCCTACATTACTATGACGTGAGCTTGGTGGATGGGTTCAACCTTCCAGTTTCAATGGTGCCAGTAGGGGGTGGCATCGGGTGCGGCATTGCGGCATGCGAGATGGATTTGAACGTGTGCTGCCCATCGGCTTTGGAGGTGAAGCGAGGAGGCAAGATAGTGGGATGCAAGAGCGCTTGCTTGGCAATGAGATCGGCCAAGTATTGTTGCACTGGGGACTTCGCCAACCCCAAGACTTGCAAGCCCACCATCTTCGCTCACCTCTTCAAGGCCATCTGTCCACGGGCCTACAGCTATGCTTTCGATGATTCAACCAGCCTTCACAAATGCAGGGCGCCGCGTTATGTTATCACCTTCTGCCCTCCCAAA
>gnl_Nelnu_v1.0_NNU_018774-RA
ATGGAGGTGATGCTGAGACCTCTTCTTACTCTACTCTTCATCCTCTTCTTTAGCCACATTTCAGTTGAGGTCTCAGCAACGACAATTGCACTGTACAACAAATGCTCGCACCCAGTATGGCCAGGCATTCAACCAGGTGCAGGCAAGCCCGTCATCGCCCGAGGCGGATTTAAGCTCAACCCCAACCAAGCCTACTCCCTCAAAGTCCCGGCCGGCTGGTCCGGCCGCATCTGGGGTCGTCAGGACTGCTACTTCGACGCCTCTGGCAGAGGCTGCTGTGTCACCGGCGACTGTGGCGGGAACCTCTACTGCAATGGCCTCGGTGGGACACCCCCAGCCACCCTAGCCGAGATCACATTCGGGGAACAAGATTTCTACGACGTCAGCCTTGTCGACGGCTACAACCTGCCCATCTCCATCACCCCGTTTAGGGGCACCGGAAAGTGCAACTACGCAGGCTGCATTAGCGATCTGAATGAGATGTGCCCGGTCGGGTTGCAAGTCCGATCTCGCGACAACCGGCGGGTGGTGGCTTGTAAGAGCGCTTGCTTTGCATTCAAGTCGCCCAAATACTGTTGCACCGGGACTTACGGCAACCCTCAGTCCTGCAAGCCAACTGCTTATTCCAGGATCTTCAAGTCTGCTTGTCCCAAGGCTTATTCCTACGCCTATGATGACCCAACTAGCATTGAGACCTGCCGTGGTGGGAGCTACTTGGTCACATTTTGTCCTCACCAT
>gnl_Nelnu_v1.0_NNU_006486-RA
ATGGAATTCTGGAGAATTGTTTCTTTGCTTCTAACACTCCTCCTGTTAGGAAGTGCAGCCTCCGCTACCTTGTTCACGCTCCAAAACCACTGCGCCTACATGGTCTGGCCAGGAACATTATCCGGCAATGGTGGTGCCGTCCTCGGAGAGGGTGGCTTCTCTTTGGCACCCGGTGCATCGGTACAGCTCACCGCACCACCCGGATGGTCTGGTCGATTTTGGGCTCGCACCGGATGTAACTTTCACGACTCGGGAAACGGTAAGTGCATCACCGGAGACTGCGGTGGACTAAAGTGTGCGGGCGGTGGCGCACCACCCGTTACACTCGCCGAGTTCACCACCGGTGTCAGCGGCACTAACAATATGGATTTCTACGACGTAAGCCTCGTGGACGGCTACAATGTAGGTATGGGAGTAAGGGCGTCGGGTGGGACAGGAGCCTGCCAGTACGCTGGTTGTGTTGCCGATCTCAACCATAGCTGTCCAAAAGAACTGCAAGTAACCGACTCCGGCAACGTGGTAGCATGCAAGAGTGCATGTGCAGCGTTTAACACGCCGGAGTTCTGTTGCACTGGAGGCCACTCCACGCCGCAGACCTGCTCGCCGACCAGCTACTCGGAGATGTTTAAGAGGGCCTGCCCGACGGCGTACAGTTACGCATACGATGATGCATCCAGCACGTGCACCTGCACCGGATCTGATTACTTGATCACGTTCTGCCCCACCGGATCG
>gnl_Nelnu_v1.0_NNU_025854-RA
ATGGCGACCTGGCGAAAGGTTACTCTTCTTCTTGCGCTCCCATTTCTATTCGGAAGAACAGCGTTCGCGACCGTCTTCACCCTCCAAAACTTCTGTGGCTACACTGTCTGGCCAGGTGTCTTATCTGGCAATGGTGCTGCCGTCCTCGGCGATGGTGGCTTCTCCTTGCCGCCCGGCGCATCGCTCCAGCTCACCGCACCGCCTGGATGGTCCGGCCGATTCTGGGCTCGCACCGGATGTAACTTTGACGAGTCGGGTAATGGTAAATGCGCTACTGGCGATTGCGGTGGATTGAACTGCGCCGGGGGTGGCGCACCACCCGTTACACTGGTTGAATTCACCATCGGTACTAACGACAACGACAACAATAAGGATTTCTACGACGTCAGCCTGGTGGATGGCTACAATGTGGGTATGGGAGTACGGCCGTCGGGTGGGACGGGAGACTGCCAGTACGCCGGTTGCCTTACTGATCTCAACGGTAGCTGTCCGGCAGAACTGCAAGTAACGGACACGGGGAACAACGTGGTAGCATGCAAGAGCGCGTGTGCGGCGTTCAACACACCGGAGTTTTGCTGCACGGGAGACCACTCGACGCCACAGACGTGTTCACCCACCCAGTACTCGGAGATGTTCAAAAGTGCGTGTCCGACGGCGTACAGTTATGCATACGACGATGCGTCCAGCACGTGTACCTGCACGGGATCCGATTACTTGATCACCTTCTGCCCTACTACTGGATCA
>gnl_Nelnu_v1.0_NNU_014852-RA
ATGGCTCCAGCTTCTATCTCTGTTTCCCTACTTTGGGTTCTTATCCTTTTGTTCACTTCAGGGGTGTTTTCGGCTACATTCACAATAACCAACAACTGCGGCTACACAGTATGGCCGGGAGTGCTATCAGGCGCCGGAACAGCACAGCTATCGACGACTGGTTTCGTTCTGCAGAAGGGTGAGTCTAAGACAATCTCCCTTCCGGCCTCTTGGTCAGGTCGGCTCTGGGGTCGCAGCCTTTGTAAGGAAGATTCTAGTGGGAAGTTCTCTTGCGTAACGGGCGATTGTGGCTCCGGGAAGGTAGAATGCGTCGGGGGCGGGGCTGCACCTCCTGCAACTCTGGCCGAGTTCACATTAAACGGCGCTGGCGGCCTAGATTTCTACGATGTGAGCTTGGTGGATGGATATAACCTTCCGATGCTGATAGTACCGCAGGGGGGTTCGGCAGGGAACTGCAGCTCCACTGGGTGTTTGGCGGACGTGAACGCAGCGTGCCCGTCGGAGCTGAAGGTGGTATCATCGAGCGTGGAGAGGAGCGAGAGCGTGGCGTGTAAGAGCGCATGTGAGGCCTTTGGACAGCCTCAGTACTGCTGCAGTGGTGCGTACGGGAATCCCAATACGTGCAAGCCAACTTCTTACTCTCAGCTCTTCAAACGAGCGTGCCCTCGTGCCTATAGCTACGCCTACGATGATGGGACTAGCACCTTCACTTGTGCTTCCGCGAATTACGTTATCACTTTCTGCCCTTCTCTATCAACCAGCCAGAAATCGGCGGAAGGAACACATCCAGAGGCAGCTGACGCACCTCCGCTGAAGGGGTCGATGGTGTTCTTGGGCGCAGGGGAGTACGTGAGCGGGGCATCACCCAAAACCAACATGAGGATGCAGCGAGAGCAGGTGTTGTTGGCTGTGTTGATGGTATCTTATTGGAGTTGGAGGTTGCTGCTGGGACAACTGTTC
>gnl_Nelnu_v1.0_NNU_016677-RA
ATGGCTCGAATCTCTGTCCATTCTATCTTTCCTTTTATGTTTCCCCTTTTGTTCGTCTCAGGGGTATTGTCGGCAACATTCACGATAACCAATAACTGCGGCTACACAGTATGGCCGGGAGTGCTATCAGGAGCAGGGACCGCAGAACTATCGACCACTGGGTTCGCTCTTTCCAAGGGTGAGTCGAGTACCATCACCGTCCCGGCATCTTGGTCGGGTCGGTTATGGGGACGTAGCCTTTGTACCGAGGATTCAAGTGGGAAGTTCTCGTGCGTAACCGGGGACTGTGGGTCGGGGAAGGTAGAATGCCTAGGGGGCGGCGCTGCCCCTCCTGCAACTCTGGCTGAGTTCACCTTAAACGGCGCCGGTGGCCTGGACTTCTACGATGTGAGCCTGGTGGATGGATATAACCTTCCAATGCTGATAGTGCCGCAGGGAGGTTCGGGAGGGAACTGCAGCAGCACTGGGTGCTTGGCGGACCTCAACGCTGCCTGCCCTTCCGAACTCAAGGTGTCAAACGTGGATGGGAGCGAGAGCGTGGCCTGTAAGAGCGCATGTGAAGCCTTTGCACAGCCTCAATACTGCTGTAGTGGCGCTTACGCCAATCCTAACACGTGCAAGCCAACTTCTTACTCTGAGATCTTCAAACAGGCGTGCCCTCGTGCCTATAGCTACGCCTACGATGATGGCACCAGTACCTTCACTTGTGCTTCTGCCAATTACATTATCACCTTCTGCCCTTCTCTTACCACCAGTCAGAAATCGTCGGAAGGGAAACATCCAGAAGCGGCCGACGTACCTGCGCTCAACGGGTCGATGGTGTTCTTAGGGGGTAATTACGCGAGCGGGGCGTCATCGAACATGCAGCGACAGCAAGCGTTGGTGGCAGGTGCCTTGGCTATTTTGGCGGCATTTTGGAGGTTGTGCCAGATTTTC
>gnl_Nelnu_v1.0_NNU_026628-RA
ATGGCCTCCTGGCAAAAGGTTTCATCTGTTCTTCTTACTCTCTCCTTCTTCTTCTTCTTTGGGAGTAGAGCCTCCGCAACTGTGTTCACGTTCAAAAACCAGTGCAGCTACACTGTCTGGCCAGGAACCTTAGCTAACAACGGAGGTCCCGTCCTCGGAGACGGTGGCTTCCTCTTGGCGCCCGGTGCAACATCGCAGGTCACTGCACCTCCGGGATGGGAAGGCCGATTCTGGGCTCGCACCGGATGCAACTTCGACGGCTCCGGCAACGGTAGGTGCACCACTGGCGACTGCGGTGGATTGAAGTGTAGAGGCGCTGGTGTACCACCCGTTACACTTGCTGAATTCAAGACTGGCACTAACAATGACATGGAATACTACGACATCAGCCTCGTGGATGGATACAACGTGAATATGGGAATTAAGCCTACTGGTGGGACAGGAGACTGCAAAGACATTCAATGCGTTGCTGACATCAACGGGAGCTGCCCGGCGGTCCTGCAACTGAAGGACTCGGCCGGTAACGTGGTCGCATGCAAGAGCGCATGTACAGCGTTTAACACGCCGGAGTATTGTTGCACCGGAAACCACAACACGCCGCAGACTTGCTCGCCCTCTCAGTACTCGCAGATGTTCAAGAGGGCATGTCCGATGGCGTACAGTTACGCATATGATGATCCCACCAGCACGTTCACTTGCGCAGGCTCTGATTACTTGATCACATTCTGCCCT
>gnl_Nelnu_v1.0_NNU_024985-RA
ATGGATTTTCTCAACTGTTCTTTCTCTTTGATCCTCAGCTTGATTCTGCTAGAGCTCTCAAGAGGTGTTTCAGGTACCACATTCACATTTGTAAACAAATGCGACTACACAGTTTGGCCTGGAATTTTAGCCAATGCAGGAAGCCCCAAATTAGATAGTACAGGTTTCGAGCTTGCAAAGGGCAGTTCTCGTTCCTTTCAGGCTCCAACAGGCTGGTCTGGCAGGTTCTGGGGCAGAACAGGCTGCAACTTCGATGGGTCTGGCCGGGGCAGCTGTTCCACCGGGGACTGTGGCTCGGGCCAGATAGAATGCAACGGGGCGGGTGCGGCCCCTCCGGCGACTCTGGCCGAGTTCACCCTTGGCTCAGGTAGTCAGGATTTCTACGATGTTAGCCTGGTTGATGGGTACAATCTACCAATGATTGTGGAAGGAAGTGGTGGGCAGGGTACGTGTACATCCACCGGGTGCGTGACCGATTTGAATCAGCGGTGTCCAACCGAGTTAAAAGTTGGAGAAGGTGACGCATGTAAGAGTGCTTGTGAGGCGTTTGGGACACCGGAGTACTGCTGCAGTGGTTCCTTCAATACGCCTGCCACATGCCGGCCGTCGGTTTATTCCCAGATGTTCAAGTCGGCGTGCCCGAAATCATATAGTTATGCGTATGACGACGCTACAAGTACGTTTACTTGTACAGGGGCAGATTACACCATTGCGTTCTGTCCTTCATCTTTAACAAGTCAGAAATCTTCGAGAGAATCGACGCCAAGAGCAGGGACTTCATCAGATGGGTCTGGATCGGGAACAGGGTCAGGGTCAGGGTCAGGAGCAGAAGCGATGCTGGCGGACGACTCATGGTTAGCAGCCTTGGCCACTGGGGGCTCAACCAGGATCCTCTCTTCTTCTGCTCTCCGGCAAACTTTAATCACTGCTACAACCACCAGTAGCATCTTGATTCTCTCCTTCCTTCGTTTG
>gnl_Nelnu_v1.0_NNU_000146-RA
ATGGAAGTGATGCTGAGAACTCTCCTTGCTTTGCTCTTTTCCGCTCTTATCTTCTGCTACATTTCAGTAGTAGAGGTCTCAGCAACCACAATTGCACTCTACAATAAATGCTCGCATCCAGTATGGCCAGGCATTCAACCAAGCGCAGGCAAGCCCATCCTTGCTCGGGGCGGCTTTAAACTCAACCCCAACCAAGCCTACTCCCTCAAAATCCCCGCCGGTTGGTCCGGCCGCATCTGGGGCCGTCAAGATTGCTACTTCGACGGATCCGGCAGGGGCCACTGCGCCACCGGCGACTGTGGCGGGGCTCTCTACTGCAATGGTGTGGGTGGGGCACCTCCAGCCACCCTGGCGGAGATAACACTGGGCGAGCAAGATTTCTACGACGTCAGCCTTGTAGACGGCTACAACCTGGCCATCTCCATCACCCCATTTAGAGGAAAAGGGAAATGCAGCTACGCGGGCTGTGTCAGCGATCTGAATCTGATGTGCCCAGTGGGGTTGCAGGTGAGGTCTCACGATAACCGACGAGTGGTGGCGTGTAAGAGCGCCTGCTTTGCATTCCAGTCTCCCAAATACTGTTGCACCGGGACTTACGGCAACCCACAGTCATGCAAGCCCACTGCATACTCAAGGATCTTCAAGACTGCTTGTCCCAAGGCTTATTCCTACGCCTACGATGACCCAACTAGCATTGCCACTTGCAGCGGTGGGAGCTACCTAGTCACTTTCTGTCCTCACCGT
>gnl_Nelnu_v1.0_NNU_013716-RA
ATGATATGGGTTCCTCTTACATTCTCAGATAACGATGTGTTTATAATAAACCTCCATTACTCCCTTTCAGGGGTTTCAGGGACCACATTCACTTTTGTGAACAAGTGCGACTACACAATTTGGCCAGGAATCCTTGCCAATGCGGGCAGCCCGAGATTAGATAGTACTGGTTTCGAGCTTACACAGGGCAGTTCTCGTTCCTTTCAGGCTCCAACAGGCTGGTCTGGCAGATTCTGGGGCAGAACAGGCTGCAACTTTGACGGATCTGGTCAGGGCAGCTGTGCAACCGGCGACTGTGGGTCGGGCCAGATAGAATGCAAAGGTGCAGGTGCGGCCCCGCCGGCGACGTTGGCCGAGTTTACGCTTGGCTCTGGTAGTCAGGACTTCTACGACGTTAGCCTGGTTGATGGGTACAACCTACCTATGATCGTTGAAGGGACCGGAGGACAGGGGACGTGTGCATCCACCGGGTGCGTGACCGATTTGAATCAACGGTGTCCGACCGAGTTGAGGGTTGGAGAAGGCGAGGCATGTAAGAGTGCTTGTGAGGCTTTTGGGACCCCAGAGTACTGCTGCAGTGGTGAGTTCAATACGCCTGCGACATGTCGGCCGTCGGTATATTCTGAGATGTTCAAGTCGGCGTGTCCGAAATCGTATAGTTACGCGTATGACGACGCTACTAGTACGTTTACATGTACGGGAGCAGATTATACCATTACATTCTGCCCTTCTTCTTTGACAAGG
>gnl_Nelnu_v1.0_NNU_013715-RA
ATGGCCGCCTCTATAGATGAATTTTCCAGTAGTAATTTGGCATCCTCAATCTACAAGAACACAGGCGTTTCAGGGACCATATTAACGGTTGTGAACAACTGCGACTACACAGTTTGGCCAGGAATCTACAATGCGGGCGGGCCCATATTAGATAGTAGAGGTTTCGAGCTTACACAGGGCAGCTCTCGTTCCTTTCAGGCTCCAACAGGCTGGAATGGCAGATTCTGGGGCAGAACAGGCTGCAACTTTAACGCGTCTGGTCAGGGCAGCTGTGCAACCGGTGGCTGTAGGTCCGGTCAGATCGAATGCAACGATATGGATTTGGCCACGCCGGTGACGATGGCCGAGTTCTCGCTTGGCCTTACTAATGGTCAGGACTCCTACGACATTAGCCTGGTTGATGGGTTCAACCTATCCATGCGCATTGAAGGAAGGGGAGGACAGGGTACGTGTTTATTCCCGGAGTGCGTGAACGAT
>gnl_Nelnu_v1.0_NNU_007633-RA
ATGACTCCGACTCTCTCACGTCTCCTCTCCTTCCTTCTTTATCTTTCCATTTCCCTCTCCTTTGCAAATGGGATTCAACTCATAATTGTAAATAACTGCAATGAGAGCGTTTGGCCCGGGATCCTTGGTACTATAGGCCAGCCAACCCCCAACGACGGTGGCTTCCATCTCAACAGTGGCGAGGAGTCTGTAGTCGACGTACCTGATAAGTGGTCAGGGAGGATATGGGGTAGGCAGGGGTGTTGCTTTGACGAAAACGGCAAAGGGTCGTGCGAGACGGGAGACTGCGGAGGCCTTGTGAATTGCAGGGGAATAGGTGGAGTGCCTCCGGCAACAGTTGTGGAGATGACGCTCGGAACTTCCAGTTCGCCCCTACACTACTATGACGTGAGTTTGGTGGATGGATTCAACCTTCCAGTGTCAATGGTTCCAGTAGGGGGTGGGGGCATTGGGTGCGGCATTGCGGCGTGTGAGGCTGATTTGAATGTGTGCTGCCCGTCGGCGTTGGAAGTGAAGCGAGGAGACAGGATTGTGGGATGCAAGAGCGCTTGCGTGGCGATGAGATCGGCCAAGTACTGTTGCACTGGGGATTATGCCAATCCAAATGCTTGCAAGCCCACCATCTTCGCTCATGTCTTTAAGGCCATCTGCCCACGGGCCTACACCTTTGCCTTCGACGATTCAACCAGCCTTCACAAATGCAGGGCGCCTCGTTATCTTATTACCTTCTGCCCTCCCACTCCAAATCAGACT
>gnl_Nelnu_v1.0_NNU_017600-RA
ATGGCTCCACATCTGAGAGACCTTCTCACAGTCTTGTTAGTCTTAACAGTGATTACATCAGGTGCAAAGCTATCAGAATCAGCAAGAGTTTTCACCATAGTCAACTACTGCAAAGAAACAATTTGGCCTGGGATTACACCGGGTGATAACTTTAATGGGGGCGGTTTTGTATTAAAACCGGGTCAGTCAATGGTCTTCACTGCCCCGGTTGGTTGGTCCGGTCGAATATGGGGCCGAACCGGTTGCAACTTTGATAAAAATGGTAATGGCAGCTGCCTGACTGGTAGCTGTGGCAATACCCTCAAATGCTCAGCCTCAGGCGAACCCCCTACCTCACTTGCCGAGTTTACACTTGCATCACCTGATTTTTATGATGTTAGTCTCGTCGACGGATTCAACATTCCGGTCGTTATTACGCCGGTTAAAGGTCAGGGTAACTGTAGCGTTGCCGGTTGCGATGGCGACTTGAGGCCTAATTGCCCGGCCGAACTCGCCGTTAAATCTGATGGGAAGATCGTTGCCTGCCGAAGTGCATGTGATGTGTTTGGCACAGATGAGTACTGCTGTAAGGGTGTTTATGGGAACCCTGTGACCTGCCAGCCTACATATTACTCAAAGAAGTTCAAGGAAGCATGCCCTGCAGCATACAGTTATGCATATGATGACCCAACCAGCATTTTCACTTGCTCTGGGACAGACTACATTGTTTCATTCTGTTCATCCAGGAAGCGAACTGTGTGCACCTACCACAACAATAAACTGGTTTGCAGTGGATCAGACAGCTTAAAATCGTTCACTCGAAAATGGTGGGCCGTAATCGCGGTAACGGCGATGATTAATCTGTGGATTATGTTT
>gnl_Nelnu_v1.0_NNU_023465-RA
ATGGAATCTATTCATATCTCGTTGATTTCAGGCTCACAATCAACCACATTTACTTTCAAAAACAACTGTCCATACCCCGTCTGGCCAGGCGTATTGACCGGTCAGGGTTCAGCTCCTTCGACGGGGTTCGAGCTTGTAAGCAGAGCATCATCATCCATCGTTATCTCAGCTCCATGGTCTGGGAGGTTCTGGGGTCGAACATTCTGTTCCACAAACAGCGGGAGCTTCAAGTGTCTAACCGGAGACTGTGGCTCCGGCCAAGTTGCATGCAATGGAGCGGGAGCAATTCCACCGGCCAGCCTAGTGGAACTAACGCTAGCAACAAACGGAGGGAAGGATTTCTACGACATTAGCCTCGTAGATGGCTACAACTTGCCCGTCTCCATCGCCCCACAGGGCGGGTCAGATTGCAGTGCGGTGAGCTGCCCAGCTAACATTAACTCAGTCTGCCCCTCGGAGTTGAGCTTTACGGCACCAGACGGCCAAGTAATTGGTTGTAGGAGCGCTTGCGATAAATTCAAAGATCCAAAGTACTGTTGCACCGGCTCGTATGGCTCACCGTCGACTTGCCCTCCGACGAACTATTCCATGTTCTTCAAGAACCAGTGTCCTCAAGCTTATAGCTACGCCTATGATGACAAAACAAGCACATTCACATGCACCGGTTCATACTCAGCCACATTTACCTTCACAAACAAGTGCCCATACACCGTCTGGCCGGGCACATTGGCGGGCTCAGGACCATCAGCTCCCTCGACTGGATTCGAGCTTGCAACCGGCGCATCAGCATCTCTAGACATCCCAGCGCCATGGTCCGGCCGGTTCTGGGGTCGAACACTTTGCTCCACAGACTCTGCCGGGAAGTTCAGGTGTGGGACTGGAGACTGTGCCTCCGGCCAGGTTGCATGCAACGGAGCCGGAGCAATTCCACCGGCCAGCCTAGTGGAATTCACCTTAGCAACAAACGGAGGGAAGGATTTCTACGACGTTAGTCTCGTCGACGGCTACAACCTGCCCATCTCCATCACCCCGCAGGGCATGTCAGGTTGCAATACGACGAGCTGCCCAGCTAACATGAACTCTGTCTGTCCACCGGAGTTGAGGGTCAGAGGATCAGATGGGGGAACGATCGCTTGTAGGAGCGCTTGCGACGCATTTAACGATCCCAAGTATTGCTGCACCGTCTCGTTTGGCTTGCCGTCGACATGCCCTCCGACGAACTACTCCATGGTCTTCAAAAACCAGTGTCCACAAGCTTATAGCTATGCGTATGACGATAAAACAAGCACATTTACGTGCACCAGTTCCAACTACCTCATCACCTTCTGTCCG
>gnl_Nelnu_v1.0_NNU_018438-RA
ATGCCTCAATTTTCAACCTTCAAACAAGGGCAGCCAATCAGAGAGGAGATAATGGCTCCACATCTCAGTGAACTACTCACAGTCTTGTTANTCTTAATTATGACTATATCAGGAGTACAATTATCTGAATCAGCAAGAGTTTTCACCATAGTAAACTACTGCAAAGAAACAATTTGGCCCGGCATCACACCTGGTGAGAACTTTAATGGAGGCGGTTTTGCATTAAAGCCGGGCCAGTCAATGGTCTTCACTGCCCCGGTTGGTTGGGTTGGTCGGATATGGGGTCGAACCGGTTGCAATTTTGACAAAAATGGCAATGGAAACTGCCAAACTGCTAGATGCGGCAACTCCCTCAAATGCAAGGCCTCAGGACAAACCCCGGCCTCACTGGCCGAGTTCACACTTGCAGCGCTCGATTTTTACGATGTTAGCCTCGTCGATGGGTTCAACCTGCCATTAGTAGTTACACCGGTGAACGGTCACGGTAACTGTTCTGTTGCTGGTTGTGACGGTGATTTGAGGCCCAATTGTCCAGCTGAACTTTCTGTTAAATATGGTGGGAAGATCATCGCCTGCCGGAGTGCATGTGATGTATTTGACACCGACGAGTACTGTTGCCGGGGTGTCTACGGTAACCCAGCGGTATGTAAACCTACATTCTACTCCAAGAAGTTCAAGGAAGTATGTCCTGCAGCATATAGTTATGCATATGATGATCCGACCAGCATTTTTACATGCTCTGGGCCAGACTACATCATCTCCTTCTGTTCATCAAGGAAGCAAACTGTGTGCACCTATCACAATAATAAGCTTATCTGCAGTGGATCAAATAGCTTAAAATCACTCACTCGAAAATGGTGGATCGTGGTGCTTGCATTAACATTGATGATTAGTTCTTGGATTGTGTTT
>gnl_Nelnu_v1.0_NNU_016833-RA
ATGCAGCTTGTTGTGAATTTGGGAAGCCATGCAGGACAAGCATGCACATTCCTCATCCACAACAAATGCCCATTCCCCATATGGCCTGCCACAGCCTCGAATGCAGGCCATCCGGTTATAGCTGATGGTGGTTTCTACCTTCCTTCAGGCCAGACACGGCGAGTTACAGCCCCAGACACGTGGAATGGCCGGATCTGGGCGAGAACTGGCTGCAACTTCGCGTCGTCCTCTAAGCCTGCCTGCCAAACTGGTGACTGCGAGGGACGACTTGCCTGTAGTGGAAGCATAGGCCTCCCCCCAGCTACACTAGTTGAGGTGTCTCTGCAGCCAGATAAGAGCAAACCCAGTTTCTACGATGTCAGCTTGGTTGATGGGTATAACCTCCCTGTCTCTGTTTCTGCAAAGCCCTTTGCATCCAATTGCTCCATTACAGGATGCTTGAAAAACCTAAACAGCCTCTGCCCATCAGAGCTTCAGGTGTTGAATGCCTCTGGACAGGTTGTGGCGTGCAAAAGCGCATGCTTGGCTTTCGATCTGGATGTGTTTTGTTGCAGAAATGCTTATGGGAGCCCTGAAAAGTGCAAAAGCAACATGTACTCTGACATGTTCAAGGATGCTTGTCCTTCATATTTTAGTTATGCTTTTGATACACCCCCACCCTTGGTACGCTGCACTTCTCAGGTGTATGTAATAACTTTCTGCCCCTCCAGGTGGGTACGCTTCGAAATAGCAATCCGTCGTAGTATTGACCCCAGTGATGCAGCTACAGATGAAAGAATTAAAGAAACCAGTGTACCCACAAACTCCATTGCTCCTCTCGCAGGTGCTACACTCTCTCGGATAGTCGTTGTTGACATTAAACCGGTACTTCAGAGCCACGCCATAGTTCCAACTCTCGGGATTGGACTGTTGGCCATTAAAGCTGTAAACAGCAGTGTTAAGCGTGCTGATTTCAGGGCAGGAATAGAGGAGGCTGCAGAAGGGCGCGCCCTCGTTATCGCAGAGTGGGATTTCAGAGCTGTTACCGCCATTAAAGAGGCTGCTGGATTTGTAGAGTGGCGA
>gnl_Orysa_v7.0_LOC_Os10g27280.1
ATGGCGTGCTTATCCTTGCTCTCCGGCGTTCATCCCCTACCACTACTCCTGCTCATTACTCTCTTAGGACCGGTGGCGCTCGTGCGCGGCGTCACCTTCCGCGTGGTGAACAAGTGCCCGTTCCCGGTGTGGCCGGCGGCGGCGCCCAACGCCGGCCACCCGGTGCTCGCCGGCGGCGGCTTCCTCCTCCCGCCGGGCCAGTCCAGGCGCGTCAGCGCGCCGCCCACCTGGAACGGCCGCTTCTGGGGCCGCACCGGCTGCAACTTCACCTCCACCGCCACCAACCACCACGGCAACGCCGCCGCGTCCTGCCTCACCGGCGACTGCGGCGGCCGCCTCGCGTGCAACGGCACCGCCGGCGCCCCTCCGGCCACCCTCGTCGAGGTGGACCTCCACGAGGACCAGAGCAAGGGGAGCTCCTACGACGTCAGCCTCGTCGACGGCTACAACCTGCCGGTGGCCGTGTGGACGAAGCCCCCCACCCCCGGCGCCGCCGCCGCCGATCGCAAGTGCGTCATCCCCGGCTGCGCCAAGAACGTCAACGCGGTGTGCCCGCCGGAGCTGCAGGTGACGGCGGCGGCGGCGGTGGTGGCGTGCAAGAGCGCGTGCGTGGCGTTCGGGACGGACGCGTTCTGCTGCCGCGGCGCGCACGGCACGGCGGAGACGTGCCGCGGCAGCGCGTACTCGCGGGTGTTCCGGGACGCGTGCCCGGCGTACGTCAGCTACCCGTACGACACGGCGGCGGCGAGGTGCTACGCGGAGGTGTACGTGCTCACATTCTGTCCGTCCAGATGGGGCGCGGGGGCAGATCGTGTGGCCCAGGCT
>gnl_Orysa_v7.0_LOC_Os10g05660.1
ATGGCGGCGGCGGCGGGTGGCATGAGTTCGAGGTCGTCGTCATTGCTGGCCATGGTGTTCGTCGCCGTCGCGGTGCTCGCGCGGGCGCAGGATGAGCGCGCGGCGACGTTCACCATCACCAACAACTGCGCCTACACGGTGTGGCCGGGGCTGCTGTCCAGCGCGGGGTCGGCGCCGCTGTCCACGACGGGGTTCGCGCTCGCGCCGGGGGCGTCGCAGGCGGTCCCGGCGCCGTCGGGGTGGTCGGGCCGCATGTGGGGGCGCACGCTCTGCGCCGCCGACGGCGCCGGGGCGAAGTTCTCCTGCGCCACCGGCGACTGCGGCTCCGGCGACGTGCAGTGCAACGGCGGCGGCGCCGCGCCGCCGGCCACGCTGGCCGAGTTCACCCTCGACGGCAGCGGCGGCCTCGACTTCTTCGACGTCAGCCTCGTCGACGGCTACAACCTTCCCATGCTCGTCACCCCCAGCGCCACCTCCGGCTCCGGCAAGTGCGCGGCGACGGGGTGCGTGGCGGAGCTGAACGGCGCGTGCCCGGCCGACCTGCGCGTGGCGTCGGCGTCGGGGCCGGCGGTGGCGTGCCGGAGCGCGTGCGAGGCGTTCGGGTCGGCGGAGTACTGCTGCAGCGGCGCGTACGGGAACCCGAACACGTGCCGGCCGTCGGCGTACTCGGAGTTCTTCAAGGCGGCGTGCCCTCGCGCCTACAGCTACGCCTACGACGACTCCACCTCCACCTTCACCTGCGCCGCCGGCGCCACAGACTACGCCATCACCTTCTGCCCCGCCGCTCCCACCAGCGTGAAGTCGTCGGGGCAGAACCCGCAGGCCGCCGGGCTGCAGCAGCTCAACGACACCATGGTCTACTTCGGCGGCGGCGGCGGAAGCCCGCAATCCAGCGGCGCGACGACCACTTCGGCTTACTCCTCCATTGCCGCCGCCGTATTCTCGGTCGCCGCCGTCGCTCTCGCCGCTCTGCTT
>gnl_Orysa_v7.0_LOC_Os10g05600.1
ATGGCGATGGGGTGGTTGCCGAGATCTGCCACCGCCGTTCTTGTGCTCTTCTTGGTCTTATGGAGAGATTGGGGGGTGGAGGCGGCGACGTTCACGTTCGTCAACCGGTGCACGGACACGGTGTGGCCGGGCGTGCTGTCGAACGCCGGGAGCGCGCGGCTGGCCACCACGGGGTTCGAGCTCCCGCCGGGCGTGGCGCGGGCGGTGCCGGCGCCGGCGGGGTGGTCGGGGAGGATGTGGGCGCGCACGGGGTGCGCCGTCGTCCAGGACGGCGGCGCGGGTGGGGGCCGGATGGTGTGCGCCACCGGCGACTGCGGCTCGGGCGGCGCCGAGTGCAACGGCGCGGGCGCCGCGCCGCCCGCGACGCTGGCCGAGTTCACGCTCGACGGCAGCGGCGGGCTCGACTTCTACGACGTCAGCCTCGTCGACGGCTACAACCTGCCGGTGCTGGTGGAGCCATCGTCCTCCGGAGGAGGCGGTGGTGGCGGCGGGTCTCTGACGTCGGCGGCGACGTGCGCGGCGGCGGGGTGCGCGGCGGACCTGAACGCGATGTGCCCCGCGGAGCTCCGGGCGGGCGGCGGCGCGGCGTGCCGGAGCGCGTGCGACGCGTTCGGGCGGCCGGAGTTCTGCTGCAGCGGCGCGTTCGCGAACCCGTCGACGTGCCGGCCGACGGCGTACTCGCAGGTGTTCAAGTCGGCGTGCCCCCGCTCCTACAGCTACGCCTTCGACGACCCCACCTCCACCTTCACCTGCTCCGGCGGCCCCGACTACACCCTCACCTTCTGCCCCGCCTCCTCCCCAAGCGGCAGCCAGAAGTCGACGACGGCGACGCCGACGCCGGCGGCGATGATGCCGGGGACGGGGACGCCGACGACGCCAACGACGGCGACGGCGATGCCTGGGGCGACGATGCCCGGGACGGCGACGGCGACGACGATGCCGGGGACGACGTTCACGGACGCCGTCCCGGACACCAGCATGCCGATGCCGATGGGCGGCGACGCCGGCGGCGGCGGCGAAGAGGGCGTGGTGCTGAGCGGCAGCGAGACGTGGATCGCCAACATGGCCACCGGCGAGCTGACGGCGGCGGCGTCCCTGTCCCGGCCGTCGCCCGCCGCGGCGCTGGCGCTGTTCTTGGTCCACGCCCTGCGGCTGCTCGTGCTCCGG
>gnl_Orysa_v7.0_LOC_Os08g43510.1
ATGGATTCACGGATGCTGCTGATGCTGATGCAGCTGCTCGGCTCCCCGACATCGCTCGCCGTTCTCCTCCTCTCCTTCTTCCAAGGCTCGGTCGGCGTCGGCGCAATCACCTTCACCTTCACCAACCGGTGCACGGACACGGTGTGGCCGGGGGTGCTGTCGGGCTCCGGCACGCCGCCGCTGGAGACCACCGGCTTCGCGCTCTCGCCGGGGGGGTCGCGCTCCCTCTACGCGCCGTCGGGGTGGTCGGGCCGCTTCTGGGCGCGCTCCGGCTGCGAATTCGACGACTCCGGCAAGGGCTCCTGCGCCACGGGGGACTGCGGCTCCGGCCAGGTGGAGTGCCGCGGCGCGGGCGCCTCCCCGCCCGCCACGCTCGCCGAGTTCACCCTCAACGGCGCCGACGGCAAGGACTTCTACGACGTCAGCCTCGTCGACGGCTACAACCTCCCCATGCTCGTCCAGGCCTCCGCCCCCGACTGCCCCGACACCGGCTGCCTCGTCGACCTCAACGAGCGCTGCCCCTCCGAGCTCCGCGCCGACGATGGCCGCGCTTGCCGCAGCGCCTGCGAGGCGTTCGGCCGACCTGAGTACTGCTGCAATGGCGCCTACGGCAACCCGGACACCTGCCACCCTTCCCAGTACTCGCAGCTCTTCAAGTCGGCGTGCCCTAAATCCTACAGCTACGCCTACGACGACGCCACCTCCACCTTCACCTGCAACCACACCGATTACACCATCACCTTCTGCCCCCGATCCACTCCATCCAGTGGGAATTCAAAGAACGGATCACGGAGACCGAGCCACGAGCAGCTCGAAGATGCGGTGTGGCTGGCGAGCTTGAAGGCCAGCAGTGGCGCGGGGATGGCTGCAACTGCGGCATCATGGCCGGCATCCTTAGCTTTCCAATCTGCCTTGGCAATTGCAGTGGTGATCCTGCTTGCCCAGCAGGAGCATCCCGTATTATTCAGC
>gnl_Orysa_v7.0_LOC_Os04g59370.1
ATGGCAAGAGGTGGTGTTGTGTGGTTGGCTGTGGCCCTCCTGTGCTGCTGCTTTGTGAGGCATTGTGAGTCGGCCCGCGTGTTCACCATCATCAACCAGTGCAAGACGATGGTCTGGCCGGCGGTGACGCCCGGCGAGAGCTTCGGCGGCGGAGGGTTCGCGCTGAAGCCGGGGCAATCGATGGTGTTCACGGCGCCGGTGGGGTGGTCGGGGCGCATCTGGGGTCGGACGGAGTGCGACTTCGACCAGGCGGGCAACGGCTCCTGCGCCACGGGGTCCTGCGGGTCGGAGCTCAAGTGCGGCGGCTCCGGCGCCACCCCGGCCACGCTCGCCGAGTTCACCCTCGCCACCAAGGACTTCTACGACGTCAGCCTCGTGGACGGCTTCAACCTCCCCATGGTGGTGCGCCCTCTCAACGGGGAGGGCAACTGCTCGGTGGCCGGGTGCGACGGCGACCTGCGGGACAGCTGCCCGTCGGAGCTGTCGAAGAAGGTGAACGGGAGGACGGTGGCGTGCCGGAGCGCCTGCGACGTCTTCGACACCGACCAGTACTGCTGCAGGGGGATGTACGGCAACCCGTCGACGTGCCAGCCCACCTTCTACTCCAAGAAGTTCAAGGCCGCCTGCCCCACCGCCTACAGCTACGCCTACGACGATCCCACCAGCATCTTCACCTGCTCCAACGCCGACTACACCATCACCTTCTGCTCCACCAGGAAGCGACCTGTGTGCACGTACCACAACAATCGCCTTATCTGCAGCGCCTCCACCCGATCTTGGCCTAGTGTCATTTCTGCGCTGCTCTTCACTTTTCTGGCTTTGCAGTTTTCGCTC
>gnl_Orysa_v7.0_LOC_Os07g23470.1
ATGGTTGCTATGAGAGGAGCCTCGCCGGTTGTTGTTCTGGTCTTGGTTGCTTCCGTTCTTGCTCCAGGCGCCATGTCAGCGAAGTTCGTGTTCACCAACAATTGCCATGAAGTGCTCTACCCCGGCGTGCTGACGCCGGCGACCGCGCAGGCGTTCCCGACCACCGGGTTCGAGCTGCAGCCGGGCGCGTCCGCCGCGTACGACGGGGTCCCGGACAACTGGTCGGGCAACATCTGGGCCCGGCGGCTCTGCTCCACGGACGCCTCGGGCCGCTTCTCGTGCGAGTCCGGCGACTGCGGCACGGGCCGCGTGGAGTGCGACGGCAGGGGCAACGGCCCGCCGTCGACGCTGTCCGAGTTCACGCTACGCGGCGGCAGCGCCCGCGACACGGACTTCTACGACATCAGCAACGTGGACGGGTTCAACGTGCCCGTGCAGGTGGCGCCGTCGGGCGCCGGGTGCTCGGCGGTGGCGTGCGCGGCCGACATCGACGCGTCGTGCCCCGCGGAGCTGGCGGTGAAGGGCGCCGGCGGCGCGGTGGTGGGGTGCAAGAGCGGGTGCCTGGCGTTCGGCCGGGACGACCTGTGCTGCCGCGGGGCGTACGGGACGCCGGACAAGTGCCCGCCGAGCCAGTACTCCAAGTTCTTCAAGGACAAGTGCCCGCAGGCGTACAGCTACGCCTACGACGACAAGAGCAGCACCTTCACCTGCACCTCTGGCGCCAGCTACCAAATCACCTTCTGCCCT
>gnl_Orysa_v7.0_LOC_Os07g23730.1
ATGGCCATGGGCGACTTCCTACCGGCCTCCACCGCCGCTGCCTTCTTCGTCCTCTTGCTCGGTGTCAATGGTGCAGCGGCCGTCAACTTCACGTTCCATTTCCATAACAACTGCCCGGAGACCGTCTGGCCAGCGGCGCTGTCCTCGGCGGGCCGCCCGCCGTTCCCGACGACCGGCTTCGCGCTGCCGCCGGGCGCCTCCCTCTCCGTCGCCGGCGTCACAGCCACGTGGTCGGGCCGGGTGTGGGGACGCCACCGGTGCGCCACGGGCGGCGGCCGCTTCTCCTGCGAGTCCGGCGACTGCGGGACGGGGCAGGTCGCGTGCAACGGCGCCGGCGGGGCGCCGCCGGCCACCCTCGCCGAGTTCACCCTCGGCGGCGGCGGAGGCGGCGCCGGCGCCCTCAGCGACTTCTACGACGTCAGCAACGTCGACGGCTTCAACCTGCCGGTCGAGGTGCGCCCGGAGCTGTTGGAGCGGCGGCAGGAGGGCGCCGCCGCCGCGCTGTGCCGGACGACGGCGTGCCCTGCGGACATCAACCGCGTGTGCCCGAGCGAGCTGGCGGTGCGAGCGGCAGATCGCGGCGGTGCGGCGGCGGCGGCGGTGGTGGCGTGCAAGAGCGCGTGCCTGGCGTTCGGGACGGACGAGCAGTGCTGCCGCGGGCGGTTCGCGTCGCCGGACAAGTGCGCTCCGAGCGAGTACTCGAGGCTGTTCAAGGCGCAGTGCCCGCAGGCGTACAGCTACGCGTTCGACGACCGGAGCAGCACCTTCACCTGCGCCAACGCCACCGGCTACCGCATCACCTTTTGCCCCGCCGCCGCCGCCAAAAAC
>gnl_Orysa_v7.0_LOC_Os03g14030.1
ATGATGGGAATTCAGAGAATTTGCATCGTTCTTGGGATGCTTTTTATACTTGTGAGAGAGGGTGGAGCTGTGACATTCACGTTCGTGAACCGGTGCACGGGGACGGTGTGGCCGGGCATCCTGTCGAACGCCGGGAGCGCGAGGATGGACCCGACGGGGTTCGAGCTGCCGCCCGGCGCGGCGCGCGCGGTGCCGGCGCCGACCGGCTGGTCCGGCCGCCTGTGGGCGCGCACGGGCTGCACGCAGGACGGCACCGGGAAGGTCGTGTGCGCGACGGGCGACTGCGGCTCGGGCACGCTGGAGTGCGCCGGCCGCGGCGCGGCGCCCCCGGCCACGCTGGCGGAGTTCACGCTCGACGGCGGCGGCCGCAACGACTTCTACGACGTCAGCCTCGTGGACGGGTACAACCTGCCGTTGCTGGTGGAGCCCTCGGGCGCCCTCGGCGCGACGGCGACGACGTGCGCGGCCGCCGGGTGCGCGGCCGACCTGAACGCGCGGTGCCCGGCCGAGCTCCGCGCCGTGGGCGGCGCGGCGTGCCGGAGCGCGTGCGACGCGTTCGGCAAGCCCGAGTTCTGCTGCAGCGGCGCGTACGCCAACCCGAACACCTGCCGCCCCACCGCCTACTCCCAGGTCTTCAAGTCGGCGTGCCCGCGCTCCTACAGCTACGCCTACGACGACCCGACGAGCACCTTCACCTGCGCCGGCGGCCGCGACTACACCATCACCTTCTGCCCCGTCGCCACCCCAAGCCTGAAATCTGCGGGAGGAACGACGACACCGACGACGACGGTGCCGGGCGTGACCACGGACGCCCCACCGGACATGGCAAGGCCGATAGGCAGCCAAGGCGGCGGCGGCGGCGGGGGCGCCGGCCAAGGCGTGATGCTGGGCGACAACTCCTGGCTCGCCAGCCTCGCCATGGGCGACGCGTCGTCCTCGCGGAGAGCCTCGCGGCTGGCCCTCCTGGCCGCGCCCCTCGCGCTGCTCACGCTCCACCTGCCGCGGCTA
>gnl_Orysa_v7.0_LOC_Os03g14050.1
ATGTCACAGTGCCCAACTCATGTCGCTCTCCGGTTGCTTGCTCTGCTCTTCCTGCTTCCAGCTGCGTGGTCCGCGACGTTCACGATGACCAACAATTGCGGCTACACGGTGTGGCCTGGGCTGCTGTCGGGTGCCGGCACGGCGCCGCTGTCGACGACAGGGTTCGCGCTGGCGCACGGCGCGTCGGCGACGGTGGACGCGCCGGCGAGCTGGTCGGGGCGCATGTGGGCGCGCACGCTCTGCGCCGAGGACGCGACAGGCAAGTTCACCTGCGCCACGGGGGACTGTGGCTCGGGTGGCATCCAGTGCAACGGCGGTGGCGCGGCGCCGCCCGCCACGCTCATGGAGTTCACGCTCGACGGCTCCGGCGGCATGGACTTCTTCGACGTGAGCCTCGTCGACGGGTATAACCTGCCCATGATCATCGTGCCGCAGGGCGGGGGCGCCGCAGCGCCGGCCGGAAGTGGCGGCGGCAGCGGCGGCAAGTGCATGGCCACGGGCTGCCTCGTCGACCTAAACGGCGCGTGCCCGGCCGACCTGAGGGTCATGGCGGCGAGCACCGGCACCGGCGCCGCCGCTCCCGGCGGGGGGCCCGTGGCTTGCCGCAGCGCGTGCGAGGCGTTCGGGTCGCCGCAGTACTGCTGCAGCGGCGCGTACGGGAACCCGAACACCTGCCGGCCGTCGACCTACTCCCAGTTCTTCAAGAACGCGTGCCCTCGCGCCTACAGCTACGCGTACGACGACTCCACCTCCACATTCACCTGCACCGCCGGCACCAACTACGCCATCACCTTCTGCCCAAGCACCACCAGCGGGAAGTACTCCGGCGGTGAGAACCCGCAGGCGGCCGGCGTGCCGTCCACCAACGACACGATGGTCGTCCTCGGCGCCGAGCAGCTCTCCACCGCCTCCTCCGCCGCCGCCCATGCTGCGCCGCAGCTCACGCTACCACTACTACCACTCGTCGTCGTCGCCGCCCTCGTTGCCGCCATGATC
>gnl_Orysa_v7.0_LOC_Os03g13070.1
ATGGAATTCGGACGAACTCCAGCCCTTCAAATCATCGTTGGGGTCCTATGGTCGCAGCTGCAGTTCGGCGCTGAGGCAGTCGGCACGACGGTCTTCACGCTGCGCAACAACTGCACCTACACCGTCTGGCCGGCCACCTTGTCCGGCAACACCGCGGTGGCCGTCGGGGGCGGCGGGTTCGAGCTGTCGCCCGGCGCCAACGTCTCGTTCCCGGCCCCGGCTGGTTGGTCCGGCCGCTTGTGGGCGCGCACGGACTGTGCACCCTCCGGCACCGCGTCCCTCGCCTGCGTCACGGGGGACTGCGGCGGCGCCGTGAGCTGCTCCCTCGGCGGCGCGCCGCCTGTCACCCTCGCCGAGTTCACGCTGGGCGGCACCGACGGGAAGGACTTCTACGACGTGAGCCTGGTGGACGGGTACAACGTCGGCATCGGCGTGGCGGCGACGGGCGCCAGGGTGAACCGCTCGACGTGCGGGTACGCCGGGTGCGTCGGCGACGTGAACGCGCTGTGCCCCGCGGAGCTGCAGGTGGCGGGGAAGGAGAACGACCAGCAGTCCGGGGCGGCGGCGACGACGACGGTGGCGTGCCGGAGCGCGTGCGAGGCGTTCGGGACGGCGGAGTACTGCTGCACGGGGGCGCACGGCGGGCCGGACAGCTGCGGGCCGACGAGGTACTCGCGGCTGTTCAAGGCGGCGTGCCCGGCGGCGTACAGCTACGCGTACGACGACCCCACCAGCACGTTCACGTGCGGCACCGGCGCGCAGTACGTCATCACCTTCTGCCCCGCGCAGCAGCAG
>gnl_Orysa_v7.0_LOC_Os02g02200.1
ATGCCAAAACAACGTCTTCAAGAAGAGAAGCGACGGAAAAACCACCGCCCGTCCGTCGGGACTCAAAAGAGCCAAGACTGGGCTTTCGCCCGGCTATCACCCTTGAGGGGGTTCCTATGGTCACAGCTGCAGTTCGGCGCTGAGTCAGCTGGCACGACGGTCTTCACGCTGCGCAACAACTGCACCTACACCGTCTGGCCGACCACCTTGTCCGGAAACACCGCGGTGGCCATCGGGGGTGGCGGCTTCGAGCTGTCGCTCGGTGCCAATGTCTCGTTCCCAGCCCCGGATGGTTGGTCCGGCCGCTTGTGGGCGCGCACGGACTGTGCACCCTCCGGCACCGCGTCCCTCGCCTGTGCCACGGGGGACTTCGGCGGCGTTGTGAGCTGCTCCCTCGGTGGCGCGCCGCCCGTCACCCTCGCCGAGTTCACGCTGGGCAGTGCCGACGGGAAGGACTTGTACGACGTGAGCCTCGTGGGCAGGGGCAGACGGGGGAGCCCGCGCGCCACTCCTCCCCCCGCCGCCCGCGCGCTGCTCCTCGCCGCCCACCCGCAGCTTCTCCCCCCACCACCGCTGCGTCGCCCGCCGCCGCCATCACCGCCGCCGCGTCGCCCCTCACCGGCCGCTGACGCCCTCCTCCTCCCGCTGGCTGAGTCAGAGAAGGGAGAGAGAGAGATGAGGAAGGGAGAGAAGAGGGGGAAAGAGAGGGAGAGAGAAGCTGATGTGGCAGCC
>gnl_Orysa_v7.0_LOC_Os09g36580.1
ATGGCTTCTTGGATCATCACTCGATCTACTTGGATCATGAGTGTGTTCTTCGTCATCCTATCATTCTTTCAAGGGTTGGTAATGGTGGGCGGCGTGACGTTCACGTTCACGAACAGGTGCGGCGGCACGGTGTGGCCGGGGGTGCTGTCGAACTCGGGGAGCTCGGCGCTGGGGACGACGGGGTTCGCGCTGGGCGCCGGCGAGACGCGGTCGCTGGCGGCGCCGGCGGGGTGGTCGGGGAGGTTCTGGGCGCGGACGGGGTGCACGTTCGACGACGACGGCAAGGGCACTTGCGCGACGGGGGACTGCGGCTCCGGCGAGGTGGAGTGCCGCGGCGCGGGGGCGACGCCGCCGGCGACGCTGGTGGAGTTCACGCTGGGCAGCGGCGGCGGCGGCGGGAAGGACTACTACGACGTGAGCCTGGTGGACGGGTACAACCTGCCCATGGTGGTGGAGGCGGCGGCGGCGGGGTGCCCGGCGACCGGGTGCGTCGTGGACCTCAACCAGCGGTGCCCCGCCGAGCTGAAGGCCGGCCATGGCCAGGCTTGCCGGAGCGCGTGCGAGGCGTTCGGCACGCCGGAGTACTGCTGCAGCGGCGACCACGGCAATCCGGACACGTGTCACCCGTCGGTGTACTCGCAGATGTTCAAGAGGGCGTGCCCTAGGTCGTACAGCTACGCCTACGACGACGCCACGTCGACCTTCACCTGCACCGGCACCGACTACTCCATCACCTTCTGTCCTCGACCCGGCAATCCCAACAGTCAGAAATCGAGCAATGACCCGTCGCCGAGGCCGAAGGATCCGCAGCTGGAGGACGACTCATGGCTGGCGAGCTTGGCCACCGGCGAGGTCGACGGCGCGGCGCCGGCGTCGACGTCGTTGTTGCTGCAAGCCACATTAGCAGTGGCAGTAATGGCTTTGCTTGTGCTACAC
>gnl_Orysa_v7.0_LOC_Os09g36560.1
ATGGCGACGGCTCGCCGTCTCCTCCCCGTCACTCTCCTACTCATCTCACTCTCAAGGGCATTGTGCACGACGTTCACGCTGACAAACTCGTGCGCGTACACGGTGTGGCCGGGGCTCCTGTCGAGCGCCGGGTCGCCGCCGCTGGCCACGACGGGGTTCGCGCTGGCGCCGGGGGAGTCGCTCGCCGTGGACGCGCCGGCGGCGTGGTCGGGCCGCGTCTGGGGGCGGACGCTCTGCGGCGCCGACCCGGGCGGGTCCGGCAGGTTCGCGTGCGCCACGGGCGACTGCGGGTCGGGCGCCGTGGAGTGCGGCGGCGGCGGCGCGGCGCCGCCCGCGACGCTGGCGGAGTTCACCCTCGACGGCGCCGGCGGGAACGACTTCTACGACGTCAGCCTCGTGGACGGCTCCAACCTGCCGATGGTGGTGGTTCCCCAGGGCGGCGGCGCGGCGTGCGGCGCGACGGGGTGCCTCGTCGACCTGAACGGGCCGTGCCCCGCCGACCTGAAGGTCGCCGGCGCCGACGGCGCCGGCATCGCCTGCAGGAGCGCGTGCGAGGCGTTCGGCACGCCGGAGTACTGCTGCAACGGCGCGTTCGGCACGCCGGCGACGTGCCGGCCGTCGGCGTACTCGCAGTTCTTCAAGAACGCGTGCCCGCGCGCCTACAGCTACGCCTACGACGACGCCACGTCCACATTCACCTGCGCCTCCGGCACCGCCAGTTACCTCGTCGTCTTCTGCCCTATCATCTCCAGCCTCAAGTCGTCGGTGGGCGGCGGCGCCACGAATCCGTCGGCGTCGGGGACGGGGCTGCCTCTCATCAACGACACGGTCTCCTTCCTCAACCGCGGCGGCGGCGGCAACGGCGGCTACTACGACGCGTCGAGCAGCGCCTCGCTGACGGCGCCCAGTCCCCTCCCCGTCGCCGGCCAAGCGGCCGCCGCCGTGCTCGCGTGGCTCTGCACCGCCCGCGGCCGCCACTGGCTGCCGTGG
>gnl_Orysa_v7.0_LOC_Os09g32280.1
ATGGGAGAGCCAAGAGCTTGCAAGCTATGGCTTCTTGTGGTGGCAATGGCGGCTTCTTGGTCGTGCAGTTCCATGGCGATGACGTTCACTATAGCGAACTATTGTTCGCACCCGATATGGCCGGGGACGCTCGCCGGCGCCGGCACGCCACAGCTGTCGACGACGGGGTTCCGGCTTGACCCGGGGCAGACGGCGCAGCTGGCGGCGCCGGCGGGGTGGTCGGGGAGGATATGGGCGCGGACGGGGTGCGTGTTCGACGCCGACGGCGCCGGCGTGTGCCAGACGGGCGACTGCGGCGGGCGCGTGGAGTGCCGCGGCGCCGGCGCCGCGCCGCCGGCGACGCTGTTCGAGGTCACCCTCGGGAGGGGCGGCGGCGAGGACTTCTACGACGTGAGCCTCGTCGACGGCTACAACCTCCCCGTCGTCGCCATCCCTCGCGCCGCCGCCGCCTGCAACGCCACCGGCTGCATGGCCGACCTCAACCGCTCGTGTCCGAGGGAGTTGCAGGTGGAGTGCGGCGGCGGCGGGGCGATCGCGTGCAGGAGCGCGTGTGAGGCGTTCGGGCAGGACAGGTACTGCTGCGCCGGGGAGTACGGGACGCCGGCGGCGTGCCGGCCGACGGCGTACTCGGCCATCTTCAAGACGGCGTGCCCGCGCGCCTACAGCTACGCGTACGACGACTCCACCTCCACCTTCACCTGCAAGGCCGCCTACGACTACACCATCGCCTTCTGCCTCCCTACCTCCGGGATCAATAAGTCGGACGCCGTGTTCCTCGGAGCACAGATCATCGACGGCGATGGCGGAAATGCGCCGCCGGCTTACCGCGGCGGCGGCGGCGGCGGCGGCGGCAGTAGACCGCCGATATACTACAACGGCGGTGGAGGAGCACATGAGCCTGAGACGATGACGGCGTCGTCGGCGAGCACACGATGCACCCAGCCATGGCTTCTGCTACTGCTACTGCTACTACTACTGCTCGTCTTCCTTTTC
>gnl_Orysa_v7.0_LOC_Os06g47600.1
ATGGCGATGGCGGTGCGGGTCGCGGCGGGGCTCGTCGTCGCGCTGCTGCTCGCGGGCGACGCGTCGGCGGCGACGCTGGCGCTGTACAACCGGTGCGCGGAGACGGTGTGGCCGGGCATCCAGCCGAGCGCCGGCAAGGAGCTGCTCGCGCGCGGCGGGTTCCAGCTGGCGCCCAACCGCGCCACCTCCATCCGCCTCCCCGCCGGCTGGTCCGGCCGCGTCTGGGGCCGCCAGGGCTGCAGCTTCGACGCCGCGGGGCGCGGCCGCTGCGCCACGGGCGACTGCGGCGGGGCGCTCTACTGCAACGGCGCCGGCGGCGCGCCGCCGGCCACGCTGGCGGAGATCACCCTCGCGTCCACCCCGGCCGCGCAGGACTTCTACGACGTGAGCCTCGTCGACGGCTACAACATCCCCATCGCCATGACCCCGTCCCACGGCTCCGGCGCCAACTGCGTCCCCGCGGGGTGCATCAGCGACCTCAACCGCGTCTGCCCCGCCGGCCTCGCCGTCCGCGGCGGCGGCGGCGACAACCGCGTCGTCGGATGCCGCAGCGCCTGCGCCGCCTACGGCGCGCCGCAGTACTGCTGCACCGGCCAGTTCGGGAGCCCGCAGCAGTGCAAGCCGACGGCGTACTCCCGGCTGTTCAAGACGGCGTGCCCCAAGGCCTACTCCTACGCCTACGACGACCCGACCTCCATCCTCACCTGCTCCGCCGGTGCGTCCTACATCGTCACCTTCTGCCCGCACCGCCGC
>gnl_Orysa_v7.0_LOC_Os11g47944.1
ATGGCCACTCCTCTGCTGCTCGTCGTCAATGCCATCCTCATCATGGCAATCACAGCTTGTGGAGGAGGAGGAGGGAATGGCGGCATCCAGCTGATCATGGTGAACAACTGCGGCGAGTCGGTGTGGCCGGGGCTGCTGGGCACCGCGGGGCACCCGACGCCGCAGTCGGGCGGCTTCCACCTGGGCGCCGGCGAGGAGGCGGCGTTGGAGGTGCCGGCGGGGTGGTCGGGGCGCGTGTGGCCGCGGCGGGGCTGCAGCTTCGACTCCCGCGGGCGCGGCAGCTGCGCGACGGGCGACTGCGGCGGCGTGCTGCGGTGCAACGGCGCGGCGGGGGCGACTCCCGCGACGGTGGTGGAGATGACGCTGGGGACGTCGGCGTCGGCGATGCACTTCTACGACGTGAGCCTGGTGGACGGGTTCAACGCGCCGGTGTCGATGGCGGCGGTGGGGGGAGGCGTGGGGTGCGGGACGGCGGCGTGCGGGGCGGACGTGAACGTGTGCTGCCCGTCGGCGCTGGAGGTGCGGGACAGGGAAGGGAGGGTGGCGGGTTGCCGGAGCGCCTGCAGGGCCATGGGCGGCGACCGCTACTGCTGCACGGGGGACTACGCCTCGCCGTCGGCGTGCCGCCCCACCATCTTCTCCCACCTTTTCAAGGCCATCTGCCCTCGTGCGTACAGCTACGCCTACGACGACGCCACCAGCCTCAACCGTTGTCACGCCAAGCGCTACCTCATCACCTTCTGCCCACCCCAACCATCC
>gnl_Phavu_v2.1_Phvul.003G263400.1
ATGTCTCCCTTCTCACATTCATCTCATCAATCCATCGTTTTTCTACTTATCCTTGCTTTCATAGGTTTGCGGCATGCAGGGATGGGAGTTTCAGCGACAACATTCACATTCGTCAACAAATGCGACCACACAGTGTGGCCGGGGATTCTAGGAAAACCGGATCTCGGAACATCGGGTTTCGAGCTCAAAAGGGGAAGCACGCGCACCTTCGACGCGCCACCGGGTTGGTCGGGGCGTTTCTGGGGCAGAACCGGTTGCCAGTTCGACGACTCGGGCCATGGAACATGCGCCACCGGCGACTGCGGCTCCGGCGAGGTGCTCTGCAACGGAAACGGCGCCACGCCGCCTGCCACGCTCGCCGAGTTCACGCTCGGGTCCGGGTCGCCAGACTACTACGACGTGAGCCTTGTCGACGGCTACAACCTCCCGATGATGGTGGACGCCAGCGGTGGCTCCGGCTTGTGCGCCACCACCGGCTGCGGGGCGGACCTGAACCGACGGTGCCCAGCGGAGCTGAGGGTGGAAGGCGGCGACGCGTGCCAGAGCGCCTGTCGCGCGTTCGGGAAACCGGAGTTCTGCTGCAGCGGCGCGTTTAGTTCACCGTCGGTGTGCGCGCCTTCGATGTACTCGGAGATTTTCAAGAACGCGTGCCCGAAATCTTATAGCTACGCGTTTGATGATGCTACCAGCACTTTCACGTGCACCGCTGCGGATTACACTGTCACATTTTGTCCCTCTTCTTCTCCAAGTTTGAAGTCTTTGATGGAATCTGGGCCAGGATCATCAGTAGAACAGGCAGCAGTAGCAACTAGTTCATGGATAGCCAATTTGGCCACAGGAGATTCAACCAGAAGACAACCAGTTTCATCTTCCAACTCTGCATTTTTTGTTTCTGTCACTTTCATTCTTTCCTATTTAGTCTCA
>gnl_Phavu_v2.1_Phvul.009G017700.1
ATGGATCAACTCAAACTATCACTTCAATTTTTACAAACACTTCATCTGTTACTGTTAGCATCAGGTGCCGTAGCAACAACAACGTTCACAGTGGTTAACAAATGCGATTACACAGTGTGGCCAGGCATTCTCTCAAACACAGGAATCGCGGAGCTTCCAACAACCGGTTTCCTTCTCCAACCCGGCGACTCCAAAACCGTAACTGCTCCAACCTCCTGGGGTGGCCGTTTATGGGGCCGCACTCTCTGCACGCAAGACGCCGCCGGAAAATTCTCCTGCGTGACCGGCGATTGTGGCTCCGGCAAGCTCGAATGTGCGGGCAACGGCGCTTTGCCACCGGCGACCTTGGCCGAGTTCACCCTCGACGCCGACGGAGGCCTCGATTTCTTCGACGTGAGCCTCGTGGACGGTTACAACGTGCCGATGCTGGTGGCTCCCAAGGGTGGGTCCGGCAATAACTGCACCAGCACGGGGTGCGTTGGAGACCTCAACGGCGCGTGTCCTTCGGAGCTTAGGGTTACGAGCGTGGATGGAAAACAGGGCGTGGCATGTAAGAGCGCGTGCGAGGCGTTCGGGTCCCCGCAGTATTGCTGCAAAGGCGCGTTTGGGACGCCCAACACTTGCAAGCCTACGGCGTATTCGCAGATTTTCAAGAACGCTTGCCCACGCGCCTACAGCTACGCGTACGATGACAAGACCAGCACTTTTACATGCGCTTCTTCTGCGGATTACACGATCACTTTTTGCCCTTCCCCTAAAGATAACCCCAGTCAGAAATCGTGGCAGGGGCAAAACCCGAAATCAGATAGCAGTGGTTCTTCTTCTTCTTCTGATTCGCCGCCACTTAACAATGGGACAATGGTGTATGTAGGTGCCATGGATGAAAGTGAATTATCATGGTCAGTAGGTACCCATGTGAGTGTGAAGGAATCTCAAGCCATTGCTGGTTTTGTCAGTATCACCATTGCTCTTTGGCTCTTGTGCCACTTA
>gnl_Phavu_v2.1_Phvul.009G040100.1
ATGTGGAAACTAACCAGTTTGCTCATTCTCTTTACATTCTTCACTTGCTCTTGCTCATACACATTCACCATCATCAACAACTGTCCACACACTATATGGCCTGGTACACTTGCAGGTTCAGGGAGTCCTCCACTTGCAACAACCGGATTCCGGTTGGACATGCGTGAAAGCATCAAACTTACGACTGTCCCAGGTTGGTCAGGACGGATATGGGCAAGGACTGGTTGTAACTTTGATACAACAGGAGTTGGCAGATGCCAAACGGGTGACTGTGGAGGAAGGCTGGAGTGTGAGGGAAATGGTGCTGCTGCTCCTACCTCACTGTTTGAGATAACACTTGGTGCAGGCAATGGACAAGACTACTATGATGTTAGCTTGGTAGATGGTTACAATTTGCCATTACTGGCTCTACCACGAGGTGTATATGGTGGCGCCTGTAATGCCACAGGTTGTATTACTGATATCAACAGAGGTTGCCCAACAGAACTTCAAGTATTAGGTGTCGAAAACCAACGGGTTGTTGTTGGTTGTAGGAGTGCTTGTGAGGCATTCAAGTTGGACAAGTATTGCTGCAGTGGAGAATTTGCAAATCCAAATACATGTCATCCTTCCTATTATTCAACCTTATTCAAGAAGGCTTGTCCAAGAGCTTATAGCTATGCGTTTGACGATGGCACCAGCACTTTCACTTGCAAAGCATACGAATACGATATTGTTTTCTGTCCCAACAGCAACGGGTACACACCGTACATC
>gnl_Phavu_v2.1_Phvul.011G034100.1
ATGGGTCGCCGGCTTCTCTTTCTCATCTTTCTCACCCTTGTCGCATTAGCTTTCCTCTCAGAGGTTCAATCAGCATCGTTCAGGATTGTGAACAAGTGTCGCCACACGATATGGCCGGGATTACTCTCCGGCGCCACCTCGCCGCCGCTTCCCACCACCGGATTCGCTCTCCAGAGCGGAGAATCGAAGACATTAAAAATCCCGAAATCTTGGTCGGGTCGGATATGGGCACGGACCCTCTGCGGTCGAGACCCGGACGGGAAGTTCTCTTGCGCCACCGCGGACTGCGGCTCCGAAAAGGTAGAGTGCGTCGGCGGTGCCAAGCCTCCGGCGACATTGGCAGAGTTCACCCTTAACGGCGCCGACGGGTTGGACTTCTACGACGTGAGTCTGGTCGACGGTTACAACCTCCCGATGCTGATCGTGGCGAAGGACGGCACCAGGGGCGGGTGCAGCGCCACGGGATGTCTCGTCGACCTCAACGGCGGGTGTCTGGCGGAGCTGAGGGTGACGCGCGTGAACACCAGCCGCAGGAGCCTGGCGTGCCGGAGCGCGTGCGAGGCCTTCGGTGATCCTCGTTTTTGCTGCAGCGGCGCGTACTCGACGCCTGACACGTGTGGTCCTTCTCCCTATTCGCTTTTCTTCAAGCACGCTTGCCCACGCGCGTATAGCTACGCGTATGATGACAAGACCAGCACCTACACATGTGCCTCCGCCAACTATTTGATCATTTTCTGCCCCTTACCCTATTCCAGCCAAAAGCTTCTGGGAGCACGTAAAGATGGGGCAACTCTTCCTCTGGTAAACAAAACTATGATGTACTTATCAAGGCTACAGTCCAGTGGTTCTTCACCATCATTTGTGGTTCAAACGCAGAGTGTAGCTTATGTTGCCTCTCTTTTAGTGGCTCTGTTGCTGTTCTTCCCTCTC
>gnl_Phavu_v2.1_Phvul.011G034200.1
ATGGATCTCATACCACTCTCATGCCTCACTCTCATTGCTCTCCTCTTCACTCCCTCAGGGGTTATGGGTGCCACCTTCACATTTGTTAACCGATGTGATTACACAGTGTGGCCAGGCATTCTCGCAAATGCGGGTAGCCCACCACTCCAAAGCACCGGCTTCGAGCTTCCCAAGGACACTTCTCGCGCCTTTCAAGCCTCCACCGGCTGGTCCGGTCGTTTCTGGGCCCGAACCGGTTGCACCTTCGACGGATCCGGATCCGGCTCCTGCCTCACCGGAGACTGCGGCTCCGGCCAAGTCGAATGCAACGGCGCCGGAGCCGCCCCGCCGGCCACTCTCGCCGAGTTCACGCTGGGCACCGGAGGCCAGGACTTCTATGACGTCAGCCTCGTCGACGGCTACAACCTTCCCATGATCGTGGAGGGTACTGGCGGGTCAGGCCTATGCGCCTCCACTGGCTGCACGTCGGATCTGAACCAGCAATGCCCGGCGGAGCTGAGAGCTTCCGAGGGAAGCGCGTGCAAGAGCGCGTGCGAGGCTTTTGGTAGTCCCGAGTACTGCTGCAGCGGCGCGTACGGCTCACCCGCCACCTGTAGGCCCTCCATTTACTCGGAGATGTTCAAGGCTGCTTGCCCCAGATCGTATAGCTACGCGTACGATGATGCTACCAGTACGTTCACGTGTAGCGGCGCTGATTATACCGTTACCTTCTGTCCATCCTCTCCAAGTCAGAAATCTTCACGAGATACCACCAACCCCATGCCCTCAACATCATCATCACAAGGGTCAGGGACAGTGACAGGAACGGAAACAGGAACAGGAATGGGATCCGAAGGAGGAGCAGTGGTGTACACGGGTGCGGAAAACGGCGTAGTGTATGACTCCGTTACGAATTCCGGGTCAAGTTCAGGATCCGGAGGAGAAACAATGCTTGCAGATGGGTCATATTTAGTTGGATTGGCCATGGGAGAGTCCTCCCCCAGAAGAACAGTTTCAATGGCGTTTGTGTCCTCAGCTAGCTTTATGCTTATTTTCACCTTGCTT
>gnl_Phavu_v2.1_Phvul.008G118200.1
ATGGCAAGAGTTTCCTTCTTTCTCTTCTATCTGGTTGCGTTTTGCTACATCATACTCACAGATGGTGCTCAACTTATTCTAGTGAACAACTGTGGGGAAAGTGTGTGGCCAGGGATACTTGGAGGTGCAGGGCAGCAAACTCCAAAAGATGGTGGGATGCATCTTGGAAGTGGTGAAGAAGTTGTACTTGATGTACCAGAAAAGTGGTCAGGAAGAATTTGGGGTAGGCAGGGTTGTAGCTTTGACAATGATGGACATGGGCACTGTCTCACTGGTGATTGCAATGGGAAGCTACATTGTAGAGGGCAAGGAGGGGTGCCACCTGCAACAGTGGTGGAAATGACCCTTGGATCCTCTTCCTCCCCTTTGCATTTCTATGATGTGAGTTTGGTGGATGGATTCAACTTGCCTGTTTCCATGAAGCCCATTGGGGGTGGAGTTGGGTGTGGAGTGGCTTCTTGTGAGGTGGATTTGAATATTTGCTGTCCATCAGCACTTGAGGTGAAGAGAAATGGCAAAGTTGTGGGGTGTAAAAGTGCATGCTTGGCTATGCAATCAGCAAAATATTGCTGCACAGGGAATTATTCTGACCCAAAAACTTGCAAGCCTACTCTTTTTGCTCATCTCTTTAAGGCTATATGTCCTAAGGCTTATAGTTACGCCTATGATGACTCTAGCAGCCTTAACAGATGCAGGGCTCCAAGGTATGTTATCACCTTCTGCCCTCCTCCAGTG
>gnl_Phavu_v2.1_Phvul.008G192300.1
ATGCATACTTTCATGCACCCCTTCATTTTCATCTGCATTCTCATTTCCATCCACCTCACAGCTGGAACTCAGCTCATATTGGTGAACAACTGCAAAGAGAGTGTGTGGCCGGGAATCCTTGGCAGTCCAGCCCACCCTACTCCCAAAGACGGTGGTTTTCACCTTTGCAGCGGCGAAGAGGTGGTGTTGGATGTTCCTGAGGGATGGTCAGGCAGAATCTGGGGTAGACAAGGCTGTTGTTTTGACCCCATAACCGGCAAAGGCTCATGTGAAACAGGTGATTGTGGAGGCATTCTGAAGTGTGGAGGAATGGGTGGAGTTCCACCTGCTACCCTTGTGGAAATGACACTTGGGACCTCTCAATCAGCATTGCATTTCTACGATGTTAGTTTGGTTGATGGATTTAACCTTCCAGTGTCCATGAAGCCAGTGAGTGGTGGGGTAGGTTGTGGTGTTGCAGCTTGTGAAGCCAACTTGAACGTTTGTTGTCCTCCTGCTTTGGCCATGAAGATGCAAGGGAGGGTGGTGGGGTGCAAGAGTGCTTGTTTGGCTGCCAAATCAGATAGGTATTGTTGCACTGGGGAGTTTGCCACCCCAAAAAGTTGTAAACCTAGTGCTTTTTCTCGTCTTTTTAAGACTGTTTGCCCTCAGGCTTATAGCTACGCTTATGATGACTCAACAGGGCTTAAGATTTGCAAAGCACAGAGGTATGTCATCACATTCTGCCCCTCAAAT
>gnl_Phavu_v2.1_Phvul.008G166500.1
ATGGCATTCTATCCTCAGACCATCTTTCCAATCACTTTCCTTCTTGCACTTCTTTTATCAGGGCAAAAACCATGTGAGTGCGCCAGAGTTTTCACCATCGTCAACTACTGCAAGGAGACGCTGTGGCCGGCGGTGACGCCGGGAGAAAAATTCGACGGCGGCGGCTTCGTCCTAAAACCGGGCCAATCCGAGGTGTTCACCGCCCCGGTGAGTTGGAGCGGCCGCATTTGGGCCCGAACCGGTTGCAAATTCGACCAAAACGGAAAGGGGCAGTGCCAAACCGGTTCATGCGGCGACACGCTGAAATGTGGGGCCTCGGGTAAAACGCCCGCTTCACTCGCGGAATTCACACTCGCTCAACCGGACTTCTACGACGTTAGCCTGGTGGACGGCTTCAACGTCCCCATCGCCGTCAGGCCCATTAACGGAAAGGGAAACTGCTCCTCAGCGGGGTGCGACTCCGACCTGAGAACCACTTGCCCTAACGAACTGGCCCTTAAGGCTAACGGCAAGACCGTTGGGTGCCGTAGCGCGTGTGACGTGTTTAACACGGACGAGTATTGCTGCAGAGGGCTTTATGGGAACCCCTCCACTTGCAAACCCACCTTTTATTCCAAGAAGTTTAAGGAGGCTTGTCCCACTTCTTATAGTTATGCCTACGATGATCCAACCAGCATCTTCACTTGTTCAGGCACTGATTATGTCATTGCCTTCTGCTCCTCCAGGAAACGACAAGTATGCACTTACCATAGCAACAAGCTTCACTGCAGTGGATCACAAGGGTTGAAGTCGTTGATTGGAAGGTGGTGCATCGTGATCATAACTCTGTTTTCGGTTCTTAGTTTATGGAATGGATTC
>gnl_Phavu_v2.1_Phvul.008G188000.1
ATGCCAATAGTGGCATCATGGAAGTTCCAAAGTTTCTTTGTTATTTTGCTTACTTTCTTGTCTTATTCCTTTTCTTCTATTTTCACCATAACCAATAACTGCCCTCATACTATATGGCCTGGCACACTCTCTGGTTCTGGCTCACCGCCGCTTCCGACAACCGGATTCCAGCTGGACTCAGGCCAGATGATCAAACTCACTAGTGTTCCAGGGTGGTCAGGAAGGATTTGGGCTAGGACTGGCTGCACATTTGATGCAACAGGAATTGGCAAGTGTCAAACAGGTGACTGTGGTGGAAGATTGGAATGTGATGGAAATGGTGCTGCTCCTCCTACCTCATTGTTTGAGATAACACTTGGTCAAGGCAATGAGCAAGACTTCTATGATGTCAGCATGGTGGATGGCTACAATTTGCCATTGCTTGTTCAACCAAGAGGTGTCTATGGTACTGGGGTCTGTAATGCAACAGGTTGTGTCACAGACATCAACAGAGGTTGTCCAAAAGAACTTCAAGTAGTGGGTGGAGATGGATACCAGGATGGTGTAGTTGGGTGTAAAAGTGCTTGTGAGGCATTTGGATCGGATCAGTACTGCTGCAGTGGAGAATTTGCCAATCCAACTACATGCCAGCCATCCTATTATTCCACCCTTTTCAAGCAGGCTTGTCCAAAAGCTTATAGCTATGCATTTGATGATGCTACCAGCACTTTCATTTGCAAAGCTTTTGAATATGACATTGTTTTTTGTCCCAACAGCAACAGGGCTAAAACACCAAATGCTCCAATTCCTCCTCTACCACCATCAATTGGATGGCCTGATCAGAAGGTTCAACAGCAGCTCCATTCTTCTTCAGATATTCTCTTGCCCTTTCCTGTGACACTCTTTCTCTTTGTTGCCACTATCTCTGTGCTTGCAGCAAAGTCTCAGACACTGATA
>gnl_Phavu_v2.1_Phvul.004G151550.1
ATGCTCAGATTCATTCAGCCTCTCTTCTTCACCCTCTTCCTCCTCATCACCATTTCAGCGGTGCCTAAGCCTTGGGCTTCAGCAGCGACACTAACTCTCTCCAACAACTGTCCCTATTCGGTCTGGCCCGGGATCCAGCCCGGCGGAGGAAAGCCCGTTGTGGCCAACGGCGGCTTGTTCCTCCCTCCTCACCAGGCCCAGACTGTCCAACTTCCTCCACTCTGGTCTGGCCGTGTTTGGGCCCGCCATGGCTGCACCTTTGACTCAGCAGGCCGTGGCCAATGTGCCACCGGAGACTGCGGCGGCAACCTCTTCTGCAACGGGCTTGGCGGCGCCCCACCAGCCACCCTCGCCGAACTCTCCCTTGGCCCTAACCAAGATTTCTACGATGTGAGCTTTGTGGATGGCTACAATCTCCCCATGACCATAACCCCAATCGCAAGCCCGGGTCTCGGTCCAAGCTCGGGAAACTGTGGGTCTGTGGGTTGTTCGAGGGACCTGAACACGGTGTGCCCAATGGGCCTGCAAGTGCGGTCACGGGAGCGCGTGATCGCCTGCAAGAGTGCTTGCATGGCTTTCCATTCGCCAAACTACTGTTGCACAGGCAGCTACGCAAGCGCACAGACATGTGGGCCAACCGAATATTCTAGAATCTTCAAGAATGCTTGCCCGAAGGCTTATTCCTATGCCTTTGATGACCCTTCTAGTCTAGTTACTTGTTCCAATGCTAATTATTTGGTTACTTTCTGCCCTAAT
>gnl_Phavu_v2.1_Phvul.004G024600.1
ATGCAGCTCCCAAAGTGTAATGTGGCACTCTTTTTCTTCCTCATCTGCTCTTCCATTTACTCTGGAAATGCAAAGAATCATGTGACATTCTATCTGCACAACAAGTGTTCCTTTCCAATATGGCCAGCATTTGCATCAAACAATGGGCAACCAGAGATAGCAGATGGAGGATTTCCCCTTGCACCAGATCAAACACAACGTATGATAATACCATGGACATGGAATGGTAGAATCTGGGCCAGAACAGGTTGCAATTTCAGTTCAAATGGGAAACCAGGTTGTGAAACAGGGGACTGTGAGGGAAGACAAGCATGCAGGGGACTCATAGGCACTCCCCCAGCAACACTAGTTGAAGTTTCACTTGAAGGAGGAAAACCAGATTACTATGATGTTAGCCTTGTTGATGGCTACAACATCCCTGTGTCTATCACTCCCAGGACCACAGACCCCAAGTGCCTCATTGGAGGGTGCTTGAAGGACATCAACTCCTTGTGCCCTCCTCAACTTAAGGTGCTGAATTCCAAGGGAGAAGTTGTGGGCTGCAAAAGTGCTTGTTTGGCCTTTGGTGATGACAGGTATTGTTGCAGGAATGCTTATGGGACTCCAGAGAAGTGCAGGCCTAGTGTGTACTCAAAGATATTTAAGGATGCTTGTCCTAGTTATTTTAGCTATGCCTTTGACTCACCAACCCCATTGGTGAGATGTGCATCCTCATTGTATGTAGTAACATTTTGTCCTCCTTATGACCACAGATCTGAG
>gnl_Phavu_v2.1_Phvul.001G005000.1
ATGGATCGCATCACACTCTTCTCATTCTTTCTAACATTTTATCTTTCACCATATGGGGTGATTTCAACAACATTCACTCTAGTTAACAAATGTGATTACACGGTGTGGCCGGGGATACTCTCGAACGCCGGTGTTCCTCCTCTTTCAACCACCGGCTTCGTTCTACAAACCGGTGCGTCCACCACAATCGCCGCACCTACGTCCTGGGGAGGTCGTTTCTGGGGCCGAACGCTCTGCTCCGAAGACTCCGCAGGCAAGTTCACCTGCGTCACCGGCGACTGTGGCTCCGGCAAGCTCGAATGCGCCGGAAGCGGCGCCGCTCCACCCGCTACACTGGCGGAATTCACCCTCGACGGTTCCGGAGGCCTTGATTTCTTCGACGTAAGCCTTGTGGACGGCTACAACGTGCCGATGTTGGTGGTGCCGCAAGGAGGCTCCGGCGAGAAGTGCACCGCCACGGGGTGCGTCGGGGACCTCAACGACGCGTGTCCGTCGGAGCTGAAGGTGATGAGCGCGGACGGGAGAGAGGGCGTCGCGTGCAAGAGCGCGTGCGAGGCCTTCAACTCGCCGCAGTACTGCTGCAGCGGCGCGTACGGCTCGCCCGACACGTGCAAGCCCTCATCTTACTCTGAGATTTTCAAGAACGCGTGCCCACGCGCTTATAGCTACGCGTACGACGACAAAACCAGCACCTTCACCTGCGCTTCCGCCGATTACACCATCACCTTTTGCCCTTCCCCCTCCACCAGCCAAAAGGCGTCACAGGAACAACAGGGTGGTTCTTCTGCCACCACGCCACTTCTCAACAACGGCACCATGGTGTACGAAGGTGGTTTCGATCAGAGTGAAATCTCGTGGGCCACGTCCAGCCACGTGTCCCAATCGCGAGCCGTTGCCGGCATAGTCGGTGTCGCTATGGCAATGTGGCGGTTCAGCCAGCTCTTC
>gnl_Phavu_v2.1_Phvul.001G005100.1
ATGGATTGCTTCTGCATACACATTGCTCTCATCTGGGTTTTCATTTTCAAAGGTGCTTCAGGTGCAACATTTACTCTTATAAACAAATGTGATTACACAGTGTGGCCTGGGATTTTGGCCAATGCAGGGAGCTCCGGATTGGATTCAACCGGGTTTCAACTCCAACCGGGTGGGTCAAGGATCTTCCACGCGCCGCCGAATTGGTCGGGAAGATTCTGGGGAAGAACCGGGTGCAATTTTGACCCGAATACCCAACAGGGTAGTTGCACAACCGGAGACTGTGGCTCCAATCAGGTAGAATGCAACGGGGGCGGGGCAAGCCCACCCGCCACATTGGCGGAGTTCACGGTCGGGTCGGGTTCGGGCACGCAGGACTTTTACGATGTGAGTCTCGTTGACGGTTACAACTTGCCGTTAATTGTGGAGCCCAGTGGCGGATCAGGTACGTGCGGGTCTACCGGGTGCGCTGCGGACCTGAACCAACGGTGCCCCAACGAGTTACGCGTGGCGGATCGCGCCGCGTGTAGGAGCGCCTGCGAGGCGTTTCGGAGCCCCGAGTATTGCTGCAGCGGCGCGTACGGTTCACCCGCGACATGCAAGCCTTCGATTTATTCGCAGGTATTCAAATCCGCGTGTCCGAAATCGTATAGCTACGCATACGACGACGCTACGAGTACGTTTACGTGTACGGGAGCTGATTATACCATTACATTCTGCCCTTCAACCACAAGCCAAAAATCTGCAAGGGATTCACCACCTCCTCCAACTGGAATTGGGTCAGAAACAGGGACAGGGGAGATGCCATTGATAGTTAACAGTCCATGGTTTCCCAACTTTTTCACTGGACTCTCATCCAACTCTCATTCGTGTCCCTTGCCATTCATTGTTACACTCACTGTGCTAATCTTCTTCTCTTTGCAATACTCA
>gnl_Phavu_v2.1_Phvul.001G234000.1
ATGCCTACTTCCTCACATTACTTCCTTCTCTTCTGCTTTCTAATCTCCATCTCCCACACAGATGGGACACAACTCATAGTGGTAAACAACTGCAAAGAAAGTGTATGGCCTGCAATTCTCGGCAATGGAGGACAGCCTTCACCTAAACATGGCGGCTTTTATCTTGGAAGTGGTGAAGAGGTTGTTGTCGAAGTTCCTGAGGGTTGGTCAGGGAGAATCTGGGGCAGACAAGGGTGTTCCTTCGACCAACAAACAGGCAAAGGTTCTTGTCAAACAGGAGATTGTGGAGGCCTATTGCAATGCAATGGCATTGGTGGAGTTCCTCCTGCAACCCTAGTAGAAATGACCCTTGGAACCTCAAAATCAGCATTGCATTTCTATGATGTTAGTTTGGCTGATGGGTTTAACCTTCCCGTCTCAATGAAGCCACTGAATGGTGGTGGTGCAGATTGTGGTGCTGCTGGGTGTGAAGCTAACTTGAACGTTTATTGCCCTTCAGCCTTGGTTGTGGAGAGGAATGGGAAGGTTGTGGGGTGCAAGAGTGCTTGTTTGGCAGCAAAATCAGATAGATATTGCTGCACTGGTGAGTTTGCTGAAAGATGCAAGCCAACTGTGTTTGCTCGTCTCTTCAAGACCGTTTGCCCTAATGCTTATAGCTATGCTTATGATGATTCAGCAGTGCTCAAGACTTGTGTGGCACCTCGCTATGTCATTACATTCTGCCCTCCACAT
>gnl_Phavu_v2.1_Phvul.001G016700.1
ATGGCCATAACCTCTCTACTCTTCCACCTTCTACCCTTTCTACTATTAGGTAATGTAGCATCTGACACGGTGTTTTATCTGGAGAATCATTGCAGTCACACAGTTTGGCCGGGGACACTTTCCGGCAACGGCGCCGCCGTTCTCGGTTCCGGCGGTTTTGCCCTGCCGCCTGGTTCTTCGGTCCACTTCTCAGCGCCGTCCGGCTGGTCCGGCCGCTTCTGGGGCCGGACCGGCTGCACCTTCGATGAATCCGGCGTCGGGAGTTGCGCCACCGGAGACTGCGCCGGAGGCTTGAAATGCAACGGCGGAGGAGTCCCGCCGGTGACGCTGGTGGAGTTCACCACCGGAAGCTCCGGCAACGGCAACAAGGACTTCTACGACGTGAGTCTCGTGGACGGTTACAACGTGGGAATGGGAGTGAGGGCTACCGGGGGAACCGGTGACTGCAGGTACGCGGGGTGCGTGGCGGATCTCAACGGCGCGTGTCCGACGGAGCTTCAGGTTAGAGACGGCGGCGGCGCGGTTGTGGCGTGCAAGAGCGCGTGCGCGGCGTTTAACACGGCGGAATTTTGCTGCACCGGCGACCACGGGACGCCACAAACGTGTTCGCCGACACATTATTCGGAGATTTTCAAGAGTGCGTGTCCGACAGCGTATAGTTACGCATACGATGATGCTTCAAGCACTTTCACTTGCTCCAATTCTGATTATGTTATCACTTTCTGTTCCATGGGATCATCATCT
>gnl_Phavu_v2.1_Phvul.001G016600.1
ATGGCCCTAAACCCAAACTCAAAAGTCTTTGCACTTATCCTCTTCTTATTAGGTAATGTAGTATCTGGCGCAGTGTTTACCCTTCAAAACCGTTGCAGTTACACAGTTTGGCCAGGGACACTTTCCGGCAACGGCGTCGCCACTCTCGGCGACGGCGGTTTTCCTCTGGAGCCAGGTGCGGAGGTTCAGCTCACCGCACCGTCCGGCTGGTCCGGCCGGATCTGGGCCAGGACCGGCTGCAGCTTCGACGGTTCCGGCATCGGAACATGCGCCACCGGAGACTGCGCCGGGGGACTGAGGTGCACCGGAGGAGGCGTTCCGCCAGCGACTCTGGCGGAGTTCACTATCGGATTCGCCGGTAACGGCGACAAGGACTTCTACGACGTTAGTCTCGTGGACGGTTACAATGTAGGCATCGGCGTGCTGGCTACCGGAGGAACCGGTGACTGCCGGTACGCGGGGTGCGCGGCGGACTTGAACGCTGCGTGTCCAGAGGAGTTGCAAGTGAGAGACAGCGGCGGCGTGGTGGTGGCGTGCAAGAGCGCGTGCGCCGCATTTAACACGCCGGAGTTTTGCTGCACCGGCGAGCACGGGACGCCGCAAACGTGTTCGGCGACACACTATTCAGAGATTTTCAAGAATGCGTGTCCAACAGCGTACAGTTACGCTTACGATGATGCTTCCAGCACTCGCACCTGTTCTACAGCTGATTACGTTATTGCCTTTTGCCCT
>gnl_Phavu_v2.1_Phvul.002G107900.1
ATGCCCACATCAAAACCACTATATATATTACTTCTCCACAACACTTCTCTCCAAAACCATCCAACAAGGAATTCGAATATTGATTATTTTCCATCCTTTCCTATATTCATTCCCCAACTTTCAACCATGGCCCCTTCAACTCAATTCTCCACCACTCTCCTCTCACTATGTCTCTTCCAATTCATAGCAGGTTCGTATTCAGCGACATTCACCATTGTCAACAAGTGCAGCTACACTGTGTGGCCCGGCATATTATCCAGCGCCGGAATCTCGCCGCTCTCCACCACCGGCTTTGTTTTACAGCCCGGCGAGTCCAACGTTGTCGGCGTGCCACCCGCCTGGTCCGGCCGCCTCTGGGGGCGGACCCTCTGCTCACAAGACGCTGCCGGGAAATTCTCCTGCGTCACCGGCGACTGTGGCTCCGCCGTGGAATGCGCCGGAGGTAACGCCGCCCCGCCGGCCACGCTTGCAGAGTTCACGCTGAACGGAGCCGGCGGGCTGGATTTCTTCGACGTGAGCCTGGTCGACGGTTACAACCTGCCAATGATCGTGGAGCCCCAGGGCGCAACCGGCGGCGGAAACTGCACCGCAACGGGGTGCGTGGTGGACCTGAACACGCCGTGCCCCTCGGAGCTCAAAGTGACGAGCAGCGGTGAGGGCGTGGCGTGTAGAAGCGCGTGCGAAGCTTTCGATGATCCACAGTATTGCTGCAGTGGTGCTTACGCGACACCTGACACATGCAAACCCAGTTCCTACTCGCAGTTCTTCAAGAGCGCGTGCCCACGCGCTTATAGCTACGCTTACGACGATGGCTCCAGCACCTTCACTTGCGCTTCTGCTGATTATACCATCACTTTCTGCCCGCAACCCTCCACAAGTTCGATAAAATCGGGGAACCCAATGGCGGTGGAAACCTCTGGAGCTGATTTAGACGGAAGATACAACAGTGTTATGGCGGTGATTCTTTGTGTTTTTGTGGCGTTTGTGGCAACTCAATTTGGTGGCCTTTCACTGGCAGTGTCG
>gnl_Phavu_v2.1_Phvul.002G329400.1
ATGGCCTCAAAGCCCATCACTCTCACCGCACTCTTCTTCCTACTCTCCACCCTCTCACCGCTCAAGGCTTCAGCAGCCTCCTCATTCGTATTCTACAACAAGTGTCCGCACCCAGTGTGGCCCGGGATCCAGCCCAGCGCCGGAAAGCCCATTCTCGCCCGCGGAGGCTTCAAGCTCGCCCCCAACCGGGCCTACTCCCTCCAACTCCCCGCCCTCTGGTCCGGCCGCTTCTGGGGCCGCCACGGCTGCGCCTTCGACGCCTCCGGACGCGGCCGCTGCGCCACCGGCGACTGCGGCGGGTCCCTCTACTGCAACGGCATCGGCGGCACCCCGCCGGCCACCCTGGCGGAGTTCACCCTGGGCAACGAGCAGGACTTCTACGACGTGAGCCTGGTGGACGGGTACAACCTGCCCATCTCCATCACCCCCTTCAAGGGATCCGGAAAATGCAGCTACGCGGGCTGCGTGAGCGACCTGAACACCATGTGCCCGGTGGGCCTTCAGGTGCGTTCACGCGACAACAAGCGCGTGGTGGCCTGCAAGAGCGCTTGCTCCGCCTTCAACTCCCCGAAGTACTGCTGCACGGGCTCGTACGGAAGCCCGCAGGCCTGCAAGCCCACGGTGTATTCGAAGATCTTCAAGAGCGCATGCCCGAAGGCCTACTCCTACGCCTACGATGACCCCACTAGCATCGCCACTTGCACCAAAGCTAACTATTTAATCACTTTCTGCCCTCATCGCCAC
>gnl_Phavu_v2.1_Phvul.002G107800.1
ATGGCTCTGCTCTCACACACCCCACACCCTTATGAAGTGCTCTTCGCCATCGCAATCTTCCTCGTATTCAGAGGGGTTTCAGGGGCAACCTTTACTTTCGTCAACAAGTGCGATTACACGGTGTGGCCAGGGATTTTAGGGACACCGGAACTCGCAAGCACGGGCTTTGAACTCGCGAAGGGGGGCTCCAGAAGCTTCCAGGCTCCGACCGGTTGGTCCGGTAGATTCTGGGGCAGAACCGGTTGCCAGTTCGACAATTCCGGCCGCGGGACGTGCTCCACCGCCGACTGCGGTTCCGGAGAGGTCAACTGCAACGGCGCCGGAGCCACCCCGCCGGCGACTCTCGCGGAGTTCACGCTCGGGACCGGTTCCATGGACTATTACGACGTGAGCCTCGTCGACGGCTATAATCTGCCGATGATAGTGGCTCCGAGAGGCGGGTCGGGGTCCTGCGCCGCCACGGGGTGCGGCGAGGATCTCAATCGGCGTTGCCCATCGGAACTAAGGGTGGAGGGCGGCGACGCGTGTCAGAGCGCGTGCAGCGCGTTTGGGAAACCGGAGTATTGCTGCAACGGTGCGTTTGGTAACCCTTCCACGTGCAAGCCTTCCACGTACTCGCAAATTTTCAAGTCCGCATGTCCCAAAGCCTATAGTTACGCGTACGATGATGCCACTAGCACGTTCACGTGTTCCGGCGCCGACTACACAATCACATTTTGTCCCTCTTCTCCTAGTTTGAAGTCTTCAACGGATTCGAGTCCAAAGGACACAGATTCTGGGTCTGGGTCTGGGTCTGGGTCTGGGAGTGTAACGGGGACAGGTTCATCGGTGGAACAATCTGAATTGGCTTCTACGTCGTGGTTAGCCGACATGGCAACGGCTACAGGGGCCTCGACGCGAGTACGGCCATTTGTCACTTCAAAGGTGACTTTTTGGGTGTTTGTTGTTTTCATTCTTTCTCTTTCGGTGGGTCCTTCTCTCTCC
>gnl_Phavu_v2.1_Phvul.002G250400.1
ATGGCTAATCCACACATTGCACTGCTGAAACTCACCTCCATCTTCATTGTTATTGTCTCAGCGCCTGAACTTTGTGGAAGCAATAAGACATTCACCTTAGTAAATTACTGCAAAGAAACAATATGGCCTGGCGTAACACGCAGTGACAACCATAGTGGCGATGGCTTCACATTAAAATCAGGACAAACAACTGTTTACACTGCTCCTGATGGATGGAGTGGGAGGATATGGGCTAGAACAGGCTGCAACTTTGACAGTAGTGGCAATGGAAAGTGCCAAACTGGTGGCTGTGGCACCAGCATAAACTGCACTGGCCCTGGAAACCCTCCTGCAACAAGTGCTGACTTCAGCCTTGGTGAACTTGATTATTATGATGTTAGTCTTGTGAATGGCTTCAACTTACCAATAGTAGTGAAAGCTATTAATGGCACAGGAAACTGCAGCACTGTTGGCTGTGATGGAGATTTGAGGCAGAATTGCCCCTCAGAGTTAGCTTCAAAGGACAATGGCAAAGTTATTGCTTGCCAGAGTGCTTGTGATGTCTTCAATACTGATGAGTATTGCTGCAGAGGGACTTATGGAAACCCTGCAACATGTTTGCCTTCAAACTACTCCAAAATTTTCAAACAAGTGTGTCCTGCAGCATATAGTTTTGCACTTGATGACCCTACAAGTCTAATAACCTGTTCAAAAGCAGACTTTGTTGTCATATTCTGTGGATCAAGGAACCAAACAACATGCTCCTATAATGACAAACAGGCTGTATGTAAACAATCAAAAGGTTATAAAGCCATACCGCAGAGCTGGTGGATCCTGATGTTCCCATTGACATACATGTTCACTGTATGGATCATGCCT
>gnl_Phypa_v3.3_Pp3c6_11450V3.1
ATGTCTCGCGCCAATCTAGTGCCGTTTCTCATTGTGCTCCAAGTCGTCTGTTGCATGTTGCAAGTCGCGGAAGCGGCGACGTTCAACATCATCAATGGGTGCCAATTCACGGTGTGGGTAGGAGTGCAGCCCAACGCAAAACTGCCGGTGCTGGCCAACGGTGGTTTTGCTTGTGCCTCCGGTGACAAGGTAGCTGTGACTGCGCCACAGGGCTGGGGCGGGCGGTTCTGGGGACGCACAGATTGCAAATTTGATGCAGCTGGGAAGGGCCTATGCGTAACTGGTGATTGCGGGAACGTTCTCCATTGTAACGGCGCCGGGGGCAACCCTCCTGCGTCCCTGGCAGAGATTACACTCAATGGATCCGGTGGACTGGACTTCTATGACATAAGCCTTGTAGATGGCTACAACCTGCCTATTTCAATGAAACCCATCGGTGGAACCGGTGAATGTGGTGCAACTGGATGTATCAGCGACTTAAACACCAAGTGCCCCGAAGCCCTTAAGTTTTGGTCAGGGTTCAAAGTGGCTGGATGCAAGAGCGCCTGTGCGGCGTTCAATGAACCACAGTACTGCTGTACTGGCGCTTACAACACAGCCGCTACATGTCCTCCCACCCAGTATTCCAAGGCTTTCAAAGCCGCTTGTCCCACTGCGTACAGTTACGCATACGACGATGCCACCAGCACCTTCACTTGCAAAGCGCTGGTCTACGATATCACCTTCTGCCCTCCCGGAACCGCC
>gnl_Phypa_v3.3_Pp3c25_4860V3.1
ATGGCTATGACAAGCTCGCTGCTGTGCCTTTTTCTCTTCTTCCATTTATTCAATCGTATTGTAACAGATGCAGAGGGGGTTACATTCACATTTGTCAATCGGTGCAAATTTCCTGTGTGGGTGGGAGTACAACCCAATGGAGGGCTGGCTATCCTGGCCGACGGTGGGTTTGAGTTGGGCGCCGGCAAGCAAGATGCCATAACTGCGCCAGCATCCTGGGGTGGTCGATTTTGGGGACGCACGGGCTGCGAATTCGATAGTGCTGGGAAGGGGACGTGTGATACTGGAGATTGCGGGGGCGCGCTTAAGTGCGGTGGCTCCGGCGGCAACCCTCCTGCGACCCTGGCGGAAATCACACTTCACGGTGCTGACGGCAATGACTTCTACGACATCAGTCTGGTGGATGGTTACAACCTGCCGCTGGCCATGACGCCTGCTGGAGGAACTGGGAAGTGCGGTGCCCCTGAATGCTCCAGCAACTTGAACGATATGTGTCCCGAAGTTCTTCAGTTTCTTTCTGAGGGTTCAGTGATTGGTTGCAACAGCGCATGCAACGCGTTTAGCGAGCCTAAGTACTGTTGCACTGGGGCGCATGATCAACCCGCCACATGCCCTCCAACTCAATATTCGAACGCGTTCAAGAATGCCTGCCCGTTAGCGTACAGTTATGCATACGATGACGCCACCAGCACTTTCACTTGTAAAGCAGCGAATTACGCTATCGCTTTCTGCCCTAATGGATCACCAGTGGCTAGATTAGGCAACAACACCACCACAGGGGATTCAACTTCTCAAAGGCAAACGTCTCCAGATCAACTTCCTGGGAATCCTTCTGTAATTGACCAGTACGGTACCGGCACTGGTGCAGGGGTTCGTCATTTGGCTCATATCGTACACATTTCAATTCTAGGCATAGCAACACTCTTCACATTGCTTGGA
>gnl_Phypa_v3.3_Pp3c16_17280V3.1
ATGGCGCGGTCGTTGTTGACTCTCTGTATCGTCCTTCAGCTAGTTGCTTGCATTGTAACAGGTGCAGAGGGGGTTACCTTCACCTTTATCAATCACTGTAAATTCACGGTGTGGGTGGGAGTGCAGCCCAATGGAGGGCTACCTCTGCTGGTCGGCGGTGGATTTGAGTTGGCTGCCGGCAAGCAAGATGCGGTGACTGCGTCGGCAAGCTGGGGCGGGCGATTTTGGGGACGCACTGGCTGCAAATTCGATAGTGCCGGGAAGGGGAATTGTGAAACTGGAGATTGCGGGGGCGTGCTCAAATGCGGTGGTGCTGGCGGCAACCCTCCTGCGTCCTTGGCGGAAATCACACTTAATGGCGCCGACGGCAATGATTTCTACGACATTAGCTTGGTCGATGGCTACAATCTGCCTCTTTCAATGGCGCCTTCCGGGGGAACTGGGAAGTGCGGCGCCCCTGGATGCATCAGCAACTTGAACGATAATTGCCCCGCAGCTCTTCAGTTTCTCGCAGAAGGTGTGCTGGTTGGTTGCAACAGTGCGTGCAATGCGTTCAACACGCCCGAGTACTGTTGCACCGGAGCGTTTGGTGGACCAACCACCTGCCCTCCAACCCAATATTCGATGGCGTTCAAATCTGCATGCCCGACGGCTTACAGTTATGCATACGACGACGCCACGAGCACTTTCACATGTAAAGGAGCGAATTACGCCATCACTTTCTGCCCTACCGTAACACCGGTGGCAAAAGTAACTAGTAACACCACCACCCCATCACTTCCGAACGGAGTTCCCGGCAGTCCTGGCATTGACCAGTATGGTACAGGCACTGGTGCAGGGAATCGTCATTCGGCTCATGTTGTGTACATTTTGCTACTAAGCATCGCAGCATTCTTCGCATTGCTCGGA
>gnl_Pinta_v2.0_PITA_000042353-RA
ATGGCTTCGAAGAATTTGATGGCAGCGCTGGCAACTGTGCTATTACTCTGGTGCGTTGGGGTTAACGGAACGGTATTCACGTTAGTGAACAGGTGCTCGGAGACGATCTGGGCGGGCGTCCTCACGGGGAACAACGGCGCTTCCCTCGCTGGCGGTGGCTTCGCCCTCAGCGCCCAACGGTCTGCACAGGTTACCGCCACGGTGGGCTGGTCCGGCCGCTTCTGGGGCCGCACGGGCTGTAAGTTCGATGCGTCGGGCGCTGGTTCCTGTGCCACGGGCGATTGCGGGCGCGGCCTCAAATGCAATGGCGCCGGTGGGGTTCCGCCTGTCACCCTCGCGGAGTTCACAATCGGCGACCCGGATTTCTACGACGTCAGCCTCGTGGACGGCTTCAATGTCCCCTTGAGCATCAGCGCGGCGGGCGGCACCGGGAACTGCAGGACGGCCGGGTGCGTCGCCGATCTTCGGAACAACTGTCCGGCCAAGCTTAAGGTTACGGGCAGCAACATGAGGGTGATTGCCTGTAAAAGCGCTTGCGAGGCGTTCGGGAGTCCAGAATACTGCTGCACGGGCGACCATGGGAGCCCTCAGACGTGTCCTCCCAGCAAATACTCCAAGGTCTTCAAGGCCGCTTGCCCGACGGCCTACAGCTATGCTTACGATGACAAGACCAGCACGTTCACCTGCAGACATCCCCATTATACGATCACCTTCTGTCCA
>gnl_Pinta_v2.0_PITA_000041401-RA
CCTATTATATCGAGCTTTCGCAGCCGATATCAAATGTTGAACAGAGAAGCAGCAGCTATTTTCGTTCTGTTCGTGCTCGCACTAATGCTTTCTCGTTGCGGCGCGACGGTTTTCACACTGGTTAACAAATGCGGAGAGACTGTGTGGCCCGGAATACTTCCCAGTATCCCGAACCAAGTCGGAGGTTTCGTCCTACAGACCGGGCAGTCGCAGACATTGAACCCTTCGGCCTGGTCCGGCAGAATCTGGGGACGCACCGGCTGCATATTCGACAGTTCCGGCGCGGGCTTTTGCGCAACAGGGGACTGTGGGAAAGTCCTCAACTGCAACGGCGCCGGCGGGGAGCCGCCCGTTTCACTGGCGGAATTCACACTGGACGGTGGCGGCAACCAAGATTTCTACGACGTCTCTCTCGTTGACGGCTACAACCTGCCACTTGGCATAACGCCCGCTACTTCCATTTCCGCGGCTTCGAATTCCAGTGGCAGCAGCGGCACCGCAAATTGCCGCGAGGTTGGTTGCAACCGTGACCTGCGTGACAGCTGTCCGAATGAGCTGGCGGTGCGAGCCGGTGGCCACGTGATCGCATGTAAGAGCGCCTGCGCTGCGTTCAATACGTCTGAGAATTGCTGTACTGGCCAGCAAGGCTCCCCCAACACGTGCCAGCCGAGTCAGTACTCGGTGGTTTTTAAGAAAGCCTGTCCGACTGCTTATAGTTATGCCTACGATGACGGCACCAGCACTTTCACATGCCCATCATCCTCCACCGATTACACCATCACCTTCTGCCCCAGCAACGCCTCCGCCGCCTCCATCGGCTCCGGCTCGCGTTGGGCTTCAACCTACATCGTCTCCTCCACTGGGTTAAAACTACATAACCAAGGATACTTATTTTATTTATCCGAG
>gnl_Pinta_v2.0_PITA_000051863-RA
ATGCCTACCTGCACATATGATCCCAAATCGTCACATTATACGGACTTTTCAGAAGAAAGTAAAGATGAAAAAACGAAGATTTTGCCACAGCCAAAGAGTGTGGAATGCTCAGGCAAAGATGGTTGGCTGAGGGCAGAGTCTCAGAAAACGCTAGTGGTGCAAAACAGATGTAATCACTCAGTGTGGCCTGGGATTCAGCCGAGCGGCGGGAAGGCGGTGCTGGCCGATGGAGGTTTCCACCTGAGGCCAGGGAAGTCGATCTCCATTTCGGCTCCGTCGGACTGGTCGGACCGAATATGGGGTCGCCAGGGTTGTTCCTTCAACGAGGCGGGCAAGGGGTCGTGCGCCACGGGAGACTGCGGAGGCGTACTCTCCTGCAACGGAGCCGGCGGCGTTCCTCCCGCCACCCTCGCCGAGTTCACGTTCGGGGCAAACGAAGACTTCTACGACGTCAGCTTGGTGGACGGCTACAACATGCCGCTGTCGATGCGCCCCCGCGGAGGGGCGGGGAACTGTGCGGTGGTAGGATGCCTCGCCGACCTGAACGAAAGGTGCCCGGCGGCGCTGCAGGTCAAGTGGAAGGGCGGCGTTGTGGCGTGTAAGAGCGCCTGCTTCGCTTTCAACTCTCCGCAGTACTGTTGCACCGGCTCATACGGGAATCCCCAGACATGCAAGCCCACCGGATATTCGAGATTATTCAAGACTGTGTGCCCCAGAGCTTATAGCTACGCGTACGATGACCCCTCTAGCATTGTCACCTGCTCTGGAGCCAACGCTTTTTCCATTACTTTCTGCCCATTCGTTACTGAACCATTTCCTCTACTGAACCTA
>gnl_Pinta_v2.0_PITA_000080352-RA
ATGGCTTCGAAGGGTTTGATGGCAGCGCTGGCAATTGTGCTATTACTCTGGTGCGTTGGAGTTAACGGCACGGTATTCACGGTAGTTAAGAGCTGCTCCGAGACGATCTGGGTGGGCGTCCTCACGGGGAACGGCGCTTCCCTCAATGACGGCGGCTTCGCCCTCACCGCTCAACAGTCTGAACAGGTTAGCGCCCCGGCGGACTGGTCGGGCCGCTTCTGGGGCCGCACAGGGTGTAACTTCGATGCGTCGGGCAAAGGCTCGTGTGACACTGATGACTGCGGGCGCGGCCTCAAGGGCCGTCAA
>gnl_Pinta_v2.0_PITA_000080351-RA
ATGGCCAGTTGCGATGGCGCCGGCGGGGTCCCGCCTGCCACCCTCGCCGAGTTCACAATCGGCGACCTGGATCACTACGACATGAGCCTCGTGGACGGCTTCAATGTCCCCTTGAAGATCAGCACGGCAGGGGGCACTGGGAACTGCACGACGGCCGGGTGCGTCGGCGATATTCGGAACACCTGCCCGGACGAGCTTAAGGTTACCGGCAGTAATAGAGAGTTGATTGCCTGTAAAAGCGCTTGCCAGGATTTCGGGCGATTCTTATATCACACCTTA
>gnl_Pinta_v2.0_PITA_000091312-RA
ATGATCTCACCAGGCATCCTGGCGTGGAATGGGGCATCCCTCACTAGCAGTAGCTTTGCCCTCAATCTGAACCACCTTGTCAATGGCTTCAACGTCCCATTGAACATCAATGCGGAGGGTGGAACTGGAAACTACCGAGTGGTTGGATACGTCGATGATCTTCTGAGTAGTTGCCCGACCGAGTTCATCGTCAAGGACAATAAGGGGCAAATGATTGCCTACAGTAGTGCGTGTGATGCTTTCAAGTTTCCCGAGTACTGCTGCACTAGCTACCATAACACTGCTGACATGTGTCCTCCTAACGAGTACTCGAAGGTTTTCAAGGCTACTTGCCCGACGGCGTACAACTATGCTTACGATGACGCCACCAGCACTTTCACTTGCAGTGATGCTAGTTACACCATCACCTTCTATGGGCAAACT
>gnl_Pinta_v2.0_PITA_000093129-RA
ATGTTCCGCTCGGTTCGGTTAGTGCCTGCTTACATGGCTTCGAAGGGTTTGATGCAGGCAGCGCTTGCAATTGTGCTATTACTCTGGTGCGTTGGAGTTAACGGAACGGTATTCACGGTAGTTAACGGCTGCTCCGAGACGATCTGGGTGGGCGTCCTCACGGGGAACGGCGCTTCCCTCAATGACGGCGGCTTCGCCCTCAGCGCTCAACAGTCTGAACAGGTTACCGCCCCGGCGGACTGGTCGGGCCGTTTCTGGGGCCGCACAGGCTGTAACTTCGATGCGTCGGGCAAAGGCTCGTGTGACACTGGTGACTGCGGGCGCGGCCTCAAGTGCGATGGCGCCGGCGGGGTCCCGCCTGCCACCCTCGCCGAGTTCACAATCGGCGACCTGGATTACTACGACGTGAGCCTCGTGGACGGCTTCAATGTCCCCTTGAAGATCAGGACGGCAGGCGGCACTGGGAACTGCACGACGGCCGGGTGCGTCAGCGATATTCGGAACACCTGCCCGGACGAGCTTAAGGTTACGGGCAGCAATGGACAGGTGATTGCCTGTAAAAGCGCTTGCGAGGAGTTCGGGAGTCCGGAATACTGCTGCACGGGCGACCATAACACCCCTCAGACGTGTCCTCCCACCAAATACTCGGAGGTTTTCAAGGCTACTTGCCCGACGGCCTACAGCTACGCTTATGATGACAGTACCAGCTTGTTCACCTGCACCCATCCCGATTATACGATCACCTTCTGTCCA
>gnl_Pinta_v2.0_PITA_000074950-RA
CTAGGACGCTCTAAATACATCAATTCTGCTACCATGGTTTCTACATTCATGGCTTTGGATAGGCCGAGCGTAGGGTACTTGATGATGATGGCACTCATACTCGGGTGCAGTGGAGTAAGCGGGACGACGTTCACACTAGTGAACAGCTGCAACCAGACGATCTGGCCGGGCATCCTGGCGGGAAATGGGTCGTCCCTCGCTGGCGGCGGCTTCGTCCTCAATCCGAACCAGTCCTCGCCGGCGCTGGACGCACCAGTCGGCTGGTCGGGTCGCTTCTGGGGCCGCACAGGTTGCGCCTTCGACGCCGCAGGCAACGGCTCCTGCGCCACGGGGGATTGTGGACGCGGCCTCAAATGCGACGGTGCCGGTGGGGTTCCGCCTGTTACGCTGGCCGAGTTCACAATCGGTGGTAACGGCAATAAGGATTTCTACGATGTGAGCCTCGTCGACGGCTACAACGTCCCCTTGAACATCACCGCGGAGGGTGGCACCGGAGACTGCCGGGCGGCTGGATGCGTCGCTGATCTTCTGAGCAGCTGCCCCACCTCACTCCTCATCGCCGACAACAAGGGGCGAGTGATTGCGTGCAGGAGCGCGTGTGATGCGTTCAAGTTTCCCGAGTACTGCTGCACTGGCGACCATAACACCGCTGACACGTGTCCTCCTAACGAGTACTCGAAGGTTTTCAAGGCCGCCTGCCCGACGGCGTACAGCTACGCTTACGACGACGCCAGCAGCACTTTCACTTGCAGTGAT
>gnl_Pinta_v2.0_PITA_000064577-RA
ATGCTAAGTCCCACATGGCAACTCCATGTCGACGGAATTGCATATATCATTGTCTTCGCCCTCATGGCGGCCATTTTTGTTGCATGGGTTCCTATGGAAATCCCCAAACATGTAGACCCACTAGTTGTTTCTTTGCCTTTGGAGATAATGGCTTGTAAGAGTGTCTGCTTTGTTTTTAACATGCCTCAATATTGTTGCATGGGTTCCTATGGAAATGCCCATACATGTAGACCCACTAATTTCTCTCATCTATTTAAGAATGCATGTCCCATAGCTTACAATTATGCCTATGACGATTCAAATGGCTTGGTCACATGCTCTAGGGATAAATATCTCATCACCTTCCTTCAT
>gnl_Pinta_v2.0_PITA_000027833-RA
ATGGGGGTAAAGTTTGCCCATCTATTTGCCTTCCTCGACCCCCTTTATATTTATGGTGGAAGTGGAGTTTGTGCTACAACTTTTACTCTGTTTAACAAATGCAAGCATTCAGTGTGGCCAAATATCCATCCTAGCATCGACAGACCCGTGCTTGCCAATGGCAGGTTCCATTTAAGGCCTTTACAAACTGTGTCTATCATTCCCCCGTTGAGATCGTCAGGACAAATAAGGGGTCACCACAATTTCTCCTTAGATAGTAACAGAAAGGGCCTTTGTGCCATTGGTAATTGCGGAGGTCAAGTCCAATGCAACGATGTTGGAGGTATGCCACTGACCATGCTGGTCGAGTTCACCCTAGGTACTCAGGACTTCTACGGTGTGAGCCTAGTAGATGTCTACAATCTTCCCATTGCCATAGCTCCCTGCAGAGGCTTTAGGAAATGCACATATGTTGGGTGCATCAATGACTTGAACCTGAATTGTCTGCCTTCAGTTCAGGTGAAGAATGAGCAAGTTTCGAATCTCGTTGGGGATACGCTTACAGATCTATTG
>gnl_Poptr_v3.0_Potri.010G200800.1
ATGTCAACTTCTTCTCATCAGTTTCTTCTCTTCTTCCTTTGCATGATCATCTCCCTTTCCATCACAGATGGGACTGAACTCATTATAGCAAACAACTGCAAGGACAGCGTATGGCCTGGGATCCTTGGCACTGCAGGCCATGTGACCCCCAGAGAAGGCGGCTTCCTTCTACTCAGCGGCGAACAAACAGTCCTCCAAGTCCCTGACAAGTGGTCAGGAAGAATTTGGCCAAGACAAGGTTGCTGTTTTGATGAAACCACTGGCAGAGGTTCATGCCAGACCGGAGACTGTGCCGGCCTTTTACAGTGTAGAGGCGTTGGTGGTGTCCCTCCAGCAACTTTAGTGGAAATGACACTTGGAACTTCAGAATCCGCCTTGCATTACTATGATGTGAGTTTGGTTGATGGATTTAATGTTCCAGTTTCTATGATGCCTGTTGGTGGTGGTGCAGGGTGTGGAATTGCCGCGTGTGAGACGGATCTGAATGTCTGTTGCCCTTCTACATTGGTTGTGAAGCGACAGGGGAAGGTGGTGGGTTGCAAGAGTGCATGCTTGGCTGCAAAAACTGATAGATATTGTTGTACTGGGGAGTATGCAAATCCTAAAAGTTGCAAGCCTACTATTTTTAGTCATCTTTTTAAGGCAATTTGTCCCAAGGCTTATAGCTTTGCCTTTGATGATGCTTCAGGGCTTAAGACTTGTAAGGCTTCTCGGTATGCTATTACCTTTTGTCCTCCTAAT
>gnl_Poptr_v3.0_Potri.017G075500.1
ATGAAGTTGCCAAAGTGGAATACTTATGGTTTCTTTCTCTTCTTGATATGCCATTCATTGTTCTCAGGGCGATCATCAGGACACCAAGTTGCATTTTATGTTCACAACAAGTGCCCCTTTGCCATATGGCCGGCGACAGCCCCCAACACAGGCCATCCAGTGATTGCCGACGGTGGATTCCATCTCACCTCGGGTGAAACTAAACGCATCTACGCTCCATGGGATTGGAAAGGCCGAATTTGGGCTCGAACTGGCTGCAATTTCACCTCCAATGGGCAACCTGCCTGTGAAACTGGTGATTGCGATGGGCGTCTAGCATGTAATGGTCTCATAGGCACACCTCCAGTTACACTTATGCAAATATCACTTCAAGCAGATGGAACCAAGCCAAATTTTTATGATGTGAGCTTGGTTGATGGATATAACCTTCCTGTTTCGGTAACAACGAAGCAAATCTCATCTAAATGTACCATCGGAGGGTGCTCAAAAAATTTGAAAAATTCGTGCCCGATGGAGCTCCAGGTCCTCAACAAAAATGGGGAAATTGTGGCGTGCAAAAGCGCTTGCTTGGCTTTCAATCTTGACTCATTCTGTTGCAGTAATGAATATGGAAGCCCTGAGAAATGCAAGCCAAGCGTGTACTCGAAGATGTTTAAAGATGCATGCCCTTATTATTATAGCTATGCTTTTGATTCGCCTGCACCGCTGGTGAACTGTGCATCCAAAGAGTATATTGTCACCTTCTGCCCTTCGTCATGGGGAGGAGACCGCTCTTCGATA
>gnl_Poptr_v3.0_Potri.009G132200.1
ATGACCACACAAAACAAAGCAAAAAAGTCACAAGCTCACACACCCTTGACAAGAAATAAAGTAAAGTTCTTTACTCACACTCTAACGCAAAAAACCTTACCTTTCACCATTCTCCTTGATCTTCCTCAATCTTTCATGGATCATCTCTTTCTCTCTCTCACTCTTTTCGCTCTCATCCCCCTCTCTTCTTTCTCTGGAGTAGAACCGATTACTTTCAAATTCATCAACAAGTGTAGGCACACGATATGGCCTGGTTTGCTATCTGGCGCAGGGACATCACAGCTCCCTACTACTGGGTTTTACCTCAATAGCGGTAAATCAAGAACAGTTAAGATTCCAAGATCTTGGTCTGGTCGGCTCTGGGGTCGGACCTTTTGTTCCCAAGATCGGACTGGCAAATTTTCATGTCTCACTGGTGATTGTGGGTCTGGTAAAGTTGAGTGTTTAGGTAGTGGGGCCCAACCACCTGCCACGTTGGCGGAGTTTACCTTGAACGGTGCTGATGGGTTAGATTTTTATGATGTCAGCTTAGTGGACGGTTATAATTTACCTATGCTGGTTATCCCTAAGAAAGTGACACGCGGAGGTTGTGGCGCGACGGGGTGCTTGATTGACTTGAATGGCGCGTGTCCGAAGGAATTGAGGTTGTCAGCCGCGTCAGGCGGCAAGGGTGCGGTGGCATGTAGAAGCGCTTGTGAAGCGTTTGGTGATCCGAGATTTTGTTGCAGTGAGGGGTATGCTACGCCCGAGACATGTGGACCATCCGTGTATTCCTTGTTTTTTAAACATGCTTGCCCACGCTCGTATAGCTACGCGTACGATGACAAGACCAGCACGTACACCTGTGCTGCTACAGACTACGATATCATATTTTGTCCATTGCCTTATACCAGCCAGAAATTGCTGGCATTGCGAAAAGATGGGGTGGAGCTCCCACTTGTGAACAAGACTACGATGTACCGCCGAAGCCATGGTGCTTCATCTCCAGGCAGA
>gnl_Poptr_v3.0_Potri.009G132500.1
ATGGATCACTTCTCTTGCTGCTTCTCCAGCCTCATTTCCACCCTCGTTCTTCTTTTTCTCGTGAGTTATAAAGGTGGCGTCCTAGCTGCTACTTTCACATTTGTAAACAAATGTGAGTACACAGTTTGGCCTGGAATTCTTGCCAATGCTGGCAGTCCTAGACTTGACAGCACTGGATTTGAACTCCTAAAAGACTCCTCTCGTTCTTTTATAGCCCCAACAGGCTGGTCTGGTCGTTTCTGGGCTCGAACCGGCTGTAATTTTGACGAGTCCGGAACTGGGTCATGCTCAACTGGTGACTGCGGATCAGGTCAAGTTGAATGTAACGGACTTGGAGCTTCTCCACCTGCAACATTAGCAGAGTTCACACTCGGGTCGGGTGGGCAAGACTTTTATGATGTTAGTCTTGTAGATGGGTACAATTTACCAATGGTTGTAGAGGGTAGTGGTGGGTCGGGTATGTGTGCTTCAACGGGTTGTGTTTCGGATCTTAATAGACAGTGTCCCCAAGAACTGAGAAGTGGTGAAGGTGATGCGTGTAAGAGCGCGTGTGAAGCTTTTGGGAGCCCTGAGTACTGTTGTAGTGGCGCGTTTAATACGCCTGCCACTTGTAAACCTTCTGTTTATTCAGAGATGTTTAAGGCTGCTTGCCCTAAATCTTACAGTTACGCTTATGATGATGCTACTAGCACTTTTACTTGTAGTGGCGCTGATTATACAGTGACCTTTTGCCCCTCCTCTCCAAGCAGTCAGAAATCTTCAAGCTACTCAACACCAACGACGGAAGGAACAACAACATCACAGGGGTCTGGTACAGGATCCGGGCTGGAGTACGCGGGCACTGGTTCAGGTACTGAATCTGGGGCGGGATCTGGAACTGGATCTGGAGGAGAAACCATGCTAGCAGACGGGTCATGGTTAGCTGGTTTAGCCATGGGAGACTCATATAAAACTGCTTCTCCTTCTGCTCTACAATCAACAATAATGGCTTTTACCACATCTCTAGTCCTTATTGTTTCCTTTGTTTTCTTG
>gnl_Poptr_v3.0_Potri.004G173200.1
ATGGGTTACTTCTCTTGCTGCTTCCCCACTCTTATTTCCAGCTTTGTTCTTCTTCTTCTTGTGAGTTATAAAGGTTGTGTATTAGCTGCTACGTTCACATTTGTAAACAAATGTGAGCACACAGTTTGGCCTGGAATTCTTGCCAATGCGGGCAGTCCTAGACTTGACAGCACCGGATTTGAGCTTCAACAAGACTCTTCTCGTTCTTTTATAGCCCCAACTGGCTGGTCTGGTCGTTTTTGGGCTCGAACTGGGTGTAATTTCGACGAATCCGGAGCCGGGTTATGCTCAACAGGTGACTGCGGGTCGGGTCAAGTTGAATGTAACGGATTTGGAGCTGCTCCACCTGCTACATTAGCAGAGTTCACACTCGGGTCGGGTGGGCAGGATTTTTACGATGTTAGTCTTGTAGATGGGTACAATTTGCCCATGGTTGTGGAAGGTAGTGGGGGGTCGGGCATGTGCGCTTCAACGGGCTGTATATCGGATCTTAACATACAGTGTCCACAAGAACTGAGGGTTGGTGAAGGCGACGCGTGTAAGAGCGCGTGTGAAGCTTTTGGGAGCCCGGAGTACTGTTGCAGTGGCGCGTTCAATACACCCGCCACTTGTAAACCTTCTGTTTATTCAGAGATGTTCAAGGCTGCTTGTCCTAAATCTTACAGTTATGCTTATGATGATGCAACTAGCACTTTTACTTGTAGCGGTGCTGATTATACAGTGACCTTTTGCCCTTCATCTCCAAGTCAGAAATCTTCAAGCTACTCAACGCCAACGACAGAAGGAACAACAACATCACAGGGGTCTGGCACAGGATCCGGGCTGGAATACACGGGCTCTGGTTCAGGCAGTGATTCTGGGGCTGGATCCGGGACTGGATCCGGAGGAGAAACCATGCTAGCAGATGGGTCATGGTTAGCTGGTTTGGCCATGGGAGACTCGTATAAGACAGCTTCTCCTTCTGCTCTACAATCAGCAATAATGGCTTTTACGACTCTTGTCCTTATTTTTGCCCTTCTTCACTCG
>gnl_Poptr_v3.0_Potri.003G020100.1
ATGCCCTTGTCTGTGCTCATTCTCCAGATCGCCATGGCAGCAGGACAAAACACGTCCGCAGAGGCAAAAAGTTTTACGTTAGTTAATAACTGCAACGAGACAATATGGCCTGGAATCCTAACAAGGGGTAACAACAGCAATGGCTATGGTTTTGCTCTACAACAAGGCCAAACCGCCTTCTACAACGCCACGGCCGGATGGAGTGGCCGGATGTGGGCACGAACCGGTTGCAGTTTTGATAAAAACGGCACTGGAACTTGTCAAACAGGTAGCTGTGGCACCTCTATAAACTGCACAGTCCCGAGTAACCCACCCAACACCATTGCCGAGTTCACTCTTGGTGATGTTGATTTCTACGATGTTAGCCTTGTCGATGGATTTAATTTGCCTTTAGTAATTTCTCCTATTGATGGCAAGGGAAATTGTAGCATTGCTGGTTGTGATGGGGACCTCCGACAAAATTGCTCGTCCGGACTGGCTGTTAAGTCCGACGGGAAGGTCATTGCTTGCCGGAGCGCATGTGATGCTTTCAACACCGACGAATACTGTTGTAGAGGAGCATATGCCGATCCTGTAGCATGTCTGCCAACCAACTATTCCAGGAGTTTTAAACAAGTCTGTCCTGCAGCAGCTAGTTATGCATTTGATGACAGTATAAGCATCATAACATGCTCTGCCTCAGAATACGTTGTCACCTTCTGCGCCTCAAGGAATCAAAAGGTGTGCTCTTATCATGATAACAAGCTTGTCTGCAATACATCGAATGGTTCAAAAGCATCTCCCCTTGGCCTAGGAGGATGGATTCTGGTGTTGGCACTGCCTTTGACATATAATTTGAAGATGAAATTCTATCTCAGC
>gnl_Poptr_v3.0_Potri.006G088100.1
ATGTCGCTGCTGTCCTTTTCATCAGTTCTCCAGCTTTCTCTTCTCCTCTACCTGCTTGCTTCATTCCCCACTACAAATGGGGAACAGCTCATATTGGTGAATAACTGCAATGAGAGCCTATGGCCTGGAGTACTTGGTGGTGCAGGTCACTCTACGCCGAAAGATGGCGGTTTTCTTCTTGGCTGTGGTGAGGAAGTAGTCATTGATGTGCCCGACAAGTGGTCAGGGAGGATATGGGGTCGGCAAGGATGTTCCTTCGACAATGATGGGAAAGGATCATGTGACACCGGCGATTGTTCAGGCTTACTTCGCTGCCAAGGCACTGGTGGCACTCCCCCAGCAACCATGGTCGAAATGACTCTTGGATCATCTACTTCGCCCTTGCATTTCTACGATGTTAGTTTAGTTGATGGCTTTAATCTGCCAGTTTCAATGGCACCAGTTGGGGGCGGAATTGGATGCGGAGTTGCATCGTGTGAAGTCGACTTAAACATATGCTGTCCATCTGCACTGGAAGTCAAGAGCAATGGCAAAATTGTGGGGTGTAAAAGTGCTTGCTTGGCTATGCAATCCGCCAAGTATTGCTGCACAGGGGATTATGCAAACCCGAAGACTTGCAAGCCAACCCTTTTTGCCCATCTATTTAAGGCTATATGCCCAAAGGCCTATAGTTATGCCTTTGATGACTCCTCCAGCCTTAACAAATGCAGGGCCTCGCGGTATGTTATTACCTTCTGTCCTCCTAAA
>gnl_Poptr_v3.0_Potri.015G039200.1
ATGGCAGCAATGCTGAGATCTCTGCTCACTCTTACTCTCTTCACTCTTATATTCTCCCACATTTCAGAGGTCTCATCAACAACAATAACACTTCACAACAAGTGCACCCATCCAGTGTGGCCAGGCGTCCAACCAAGTGCAGGAAGGCCCGTGTTAGCCCGTGGAGGGTTCAAGCTCCCACCCAACAAGGCCTACACCCTCAACCTCCCACCACTCTGGTCAGGCCGTTTGTGGGGTCGCCATGGCTGCTCCTTTGACGCCTCTGGGCGGGGCGGCTGTGCTACTGGAGACTGTGGAGGCTCCCTCTATTGCAATGGCATTGGAGGCACCCCACCTGCCACACTAGCAGAAATCACCCTAGGCAATGATCAGGATTTCTATGATGTTAGCCTTGTAGATGGCTACAATCTTGCAATCTCAATAACTCCATTTAAAGGCTCAGGCAAATGCAGCTATGCAGGGTGTGTTCGTGACTTGAACATGATGTGCCCTGTGGGGTTACAAGTCAGGTCAAAAGACAACAACAGGGTCGTGGCTTGTAAGAGTGCTTGCTCTGCTTTCAATTCCCCGAGGTATTGCTGTACTGGTAGCTTTGGAACCCCACAAGCTTGCAAGCCAACTGCTTATTCGAGGATCTTCAAGGCAGCTTGTCCGAAGGCCTACTCTTATGCTTATGATGATCCTACTAGCATTGCAACCTGCACTCGTGGAAATTATTTGGTCACTTTCTGTCCTAATCAACAC
>gnl_Poptr_v3.0_Potri.015G000800.1
ATGCCAGTTAAGATACCCCGGACGGTACTATTTTCCCCTCTCATTTTCTTTTCTTTCCTAATCCCTGTTTCGTACTCCTTCGCGTTTACAATAACAAACAACTGCCCCTATACCATATGGCCTGGTACCCTAGCAGGTGCAGGCACCCCGCAACTTGCAAGTACTGGATTTCGCCTGGATTCTGGTTACAGCATGCGCATTCCAAGTGTCCCAGGGTGGTCAGGTCGGATATGGGCAAGGACGGGTTGCACATTTGATGAGTCTGGAAACGGCACCTGTCAAACTGGGGACTGCGGGGGGAGGCTGGAATGTAATGGCATGGGTGCTTCTCCACCCGCATCGCTCTTTGAGGTAACCCTTGGCACAGGGGATGCCAAAGATTACTATGATGTCAGCCTCGTGGACGGCTACAATTTGCCTCTTGTTGCCGCACCTGTTGGGGTTCATGGTGCGTGCAATGCCACTGGCTGCCTTTCAGATATCAACATGGGTTGCCCAAAGGAACTTCAGGTGGCCGGTGGTGATGGTGGAGAGGGAGGGGTGGTTGCATGTAAGAGTGCATGTGAGGCCTTTGGGCTGGACCAGTACTGCTGCGGCGGGGAGTTTGCCAACCCAACCACATGCCAGCCCTCCTTTTACTCGACCATTTTCAAGCGAGCTTGTCCAAGGGCTTATAGCTATGCTTTCGACGATGGTACCAGCATTTTCACTTGCAAGGCTGATGACTATGCCATCGTTTTCTGCCCCACAGCCAAAGGGATAAAGACACCTGATGGGGCACACGCAGCTACCATGATTCCCAATCCCGGTAATGGGGAGACAATGAAGCTGGTTTCCTCCTCAAACATACTCCAACCTCTTCCACTGCTGTTCCTGCTTCTCATCCTCTCTCTAACCTTA
>gnl_Poptr_v3.0_Potri.002G020400.1
ATGGATCGCATCTTCACCAGTTCTGCTCTTCACATCACTCTCATTTTGCTCACAATCTGCAAAGGGCTATCAGGGGCTACATTTACATTCATAAACAGATGTGGCTACACAGTGTGGCCTGGCATTCTATCCAATGCAGGCAGCACTCCATTGGAAAGCACAGGATTTGAACTTCCACAAGGTGGATCACGATCCTTCCAGGCACCTCCAAATTGGTCAGGTCGGTTCTGGGGCAGAACGGGTTGCACATTTGACCCAAATACCGGTCAGGGTACCTGCCTAACAGGTGATTGCAGCTCAAACCAAATTGAATGCAATGGTAAAAATGCAAACCCACCAGCCACTCTAGCAGAATTCACAGTCGGATCAGGTGTACTGGATTTTTACGATGTTAGTTTAGTTGACGGATACAATCTACCCATGATCGTCGAACCGAATGGCGGGTCAGGTAGTTGCTTGTCGACCGGGTGTGTAACAGATATGAACCAGCAATGCCCAACTGAATTACGGGCCGATTCAGGGCAGGCCTGTAAGAGTGCATGTGAAGCCTTTGGGAGTCCAGAGTACTGTTGCAGCGGCGCGTATGGATCACCGGACACATGTAAGCCGTCGGTTTATTCAGAGATGTTTAAGGCCGCGTGTCCGAGATCATATAGCTATGCTTATGATGATGCCACTAGCACATTTACATGTACAGGAGCAGATTATGTTATCACATTCTGCCCTTCATTAACAAGTCAAAAATCTGCAAGAGGCAATTCTCCACCAGCAAGCACAACAAATGGGTCTGAGACAGTATCGGGCGATGGGCCAGTAGGAATGGACACTTCATGGCTGCCAAACTTTCTCAGTGGGGACTCGCCAAATGCCCTATCTTGTTCTGTTTGGCAATTTACCTTGATTCTTTCTACAATTTCCTGTCTTCTCCTCTCTTTGGTTCAT
>gnl_Poptr_v3.0_Potri.002G087100.1
ATGGCACGTCTCCATGTGCATTTGCCGCTACTGCTGATTCTACTCCTGATTTCATCAGGGCCAAAAATGATGGAGTGTGCGAGGATTTTTACCATAGTTAATTATTGCCAAGAAACGGTATGGCCGGGTGTCACCCCGGGTGACAACTTCAATGGTGGTGGATTTGAGTTAAAATCAGGACAATCAATTGTTTTCACTGCTCCGGTTGGCTGGAGTGGCCGGATATGGGGCAGAACAGGCTGCAAATTCGATAAAAATGGAAGTGGTTCATGCAAGACGGGGCCCTGCGGCACATCCCTGAAATGCAAGGCCTCCGGTGAGACCCCAGCCTCCCTTGCTGAATTTACCCTAACAACACTCGACTTTTACGATGTCAGCCTTGTCGACGGTTTTAATTTGCCAATAGCCGTTACACCAGTTAATGGTAAAGGAAATTGCAGCGTTGCTGGCTGTGATGCAGATCTGAGGGATACTTGTCCTTCCGAGCTCGCTGTTAAGTCCAACGGAAAGGTTATCGCTTGTCGGAGCGCCTGTGATGTGTTCAACACGGATGAATATTGTTGCAGGGGAGTTTATGGAAACCCTGTGGTTTGTCAACCTACATATTATTCAAAGAAGTTCAAAGAAGCATGCCCTACTGCTTATAGCTATGCATATGATGATCCTACCAGTATTTTTACGTGCTCAGGGACTGATTATATCGTTTCCTTTTGCTCGTCCAGGAAGCAACCGGTTTGCACCTACCATGACAACAAGCTTGTTTGCAGTGGATCAGATAAAGGCCTGAAATCATTGATTACTAGATGGTGGGCTCTCGTGTTCGCAGTGCCACTGTTACTTACTTTC
>gnl_Poptr_v3.0_Potri.002G020500.1
ATGTCTCAACGAACTTTACTTATCCCTTTATCATCCTTCTTCATTGCCCATTTACTCATTTCGGGTGTTGTTTCAACAACTTTTACATTAACAAATAAGTGTGGCTACACAGTATGGCCAGGCATTCTGTCCAACGCAGACGCACCAGCTCTTTCCACGACTGGTTTTTCCCTCCAAAAGGGGGAGTCAAAAACCATTACAGCACCAGCTTCATGGGGTGGACGTTTATGGGGCCGCACATATTGCTCTCAAGACTCCACAGGAAAATTCTCTTGCCTAACAGGGGATTGTGGCTCTGGAAAACTAGAATGTTCAGGCACTGGTGCAGCTCCTCCGGCTACGTTAGCAGAGTTCAAGATTGACGGCTATGGAGGGATGGATTATTTTGATGTCAGCCTTGTAGATGGGTACAACTTGCCATTGCTTGTTGTCCCCCAGGGCGGTTCTGGTCAGAATTGTACAAGCACTGGATGCGTGGTGGATTTGAATGGCGCGTGTCCTTCGGAGCTTAAGGTTACTAGCACGGGAGGCGAGAGCGTGGCATGTAAGAGCGCTTGTGAAGCGTTTAGGTCACCACAGTATTGTTGTAGCGGTGCATATGGTACACCCGATACTTGCAAGCCTTCTTCGTATTCCGAGATATTTAAGAACGCCTGTCCACGCGCTTACAGCTACGCTTACGATGATAAGACTAGTACCTTCACTTGTGCCTCCGCCGATTACCAAATTACCTTCTGCCCCGCGCCTAACACCAGCCAAAAAGCGTCACAGGAGCAGAACTCTGAGAATACGAACACAAATACCAATACACCACTCATCAACAGCACAATGGTGTACGAAGGCGCCTTGAGCCAAAATGGAGCATCACCATCCATGTATGGCAACGTGTTAGGATCACACGTTACTGCGGGCATTGTCAGCTTCACAGTTGCAATTTGGCAGTGGCGGCAGCTATTC
>gnl_Poptr_v3.0_Potri.005G112700.1
ATGGCTAGGCCTCAACCTTACATTTCTCTATTCTTTTTCAGTTTCCTTCTCATTGTTTCAGGTGGATATTCATCAACGTTTACGATAATAAACAAGTGCAATTACCAAGTTTGGCCTGGCATGCTATCAAACGCGGGTACCCCACAACTTCCCACTACAGGTTTTGTTCTCCAACCTGGTGAATCAAATTCAATTTCCTTCCCAGAGTCTTGGTCCGGCCGCTTATGGGGCCGAACCCTATGCACCCAGGATTCCACCGCGGGCAAATTCTCTTGCCTTACAGGCGATTGTGGCTCTTCTACTCTAGAATGTTCCGGTGGAGGCGCTGCCCCTCCTGCCACTCTGGCTGAATTCACTCTGAATGGCGCGGACGGACTAGATTTTTACGATGTTAGCCTTGTGGATGGCTATAATCTCCCAATGTTAATAACCCCACAGAGTGGCACAGGAGGGAATTGCACGGCAACCGGCTGTGTAGTAGACTTGAACAATGCCTGTCCGAACGAACTTAAAGTTATTGATAGTGGCAATGGTGAGAATTTAGCGTGCAGAAGTGCATGTGATGCGTTCGGAGATCCGGAATATTGCTGCAGTGGTGCATATGCAACTCCTGATACATGCAAGCCAAGCTCATACTCCCAATTTTTCAAAAATGCCTGCCCCCGAGCTTACAGTTATGCTTATGATGATGGAACAAGCACTTTCACTTGTGCCGGGGCCGATTATGTTATCACTTTCTGCCCAGCTCCTACAACCAGTCAAAAGTCGGCAAATGGGCAGCAGAATCCGCTGGCAGCGCACGTCTCAGCCGGCTCGCACAACACGTCACCCTATTTCATTGGCGGTTTCATCACAATTGCAGTAGCAATTTGGCAGCTCTTC
>gnl_Poptr_v3.0_Potri.005G173900.1
ATGCTGCGTCCATTTTCACTCTTTACCTTCACAGAGAGAAACAAGCAAAGAGGCATGGCACGTCTTAATCTGAATCTACTGCTGTTGCTGATTCTACTCGTGCTTTCATCAGGGCCAAAAATGATGGAGAGTCTGAGAGTCTTCACCATAACTAATTATTGCAAAGAAACGGTATGGCCGGGTATCTTCCCAGGTGAGAACTTCAATGGTGGTGGATTTGAGTTGAAACCAGGCCAATCTAGTGTTTTAAATGCTCCGGTTGGCTGGAGTGGCCGGATATGGGGTAGAACAGGCTGTAGTTTTGACAAAAATGGGAACGGTACATGCAAGACTGGGACCTGTGGTTCATTCCTGAAATGCAGGGCCTCAGGTGAAACCCCTGCCTCACTTGCTGAATTTACCCTAACAACACTCGACTTTTACGATGTTAGCCTTGTCGACGGGTTTAACTTGCCGATAGCTGTTACGCCGATCAATGGTAAAGGAAATTGCAGTGTTGCTGGCTGTGATGCAGATTTGAGGGATACTTGCCCTTCAGAGCTGGCTGTTAAGTCCAAGGGAAAGGTCATCGCTTGTCGAAGCGCTTGTGATGTGTTCAACACGGATGAATATTGTTGCAGGGGACTTTATGGAAACCCTAGGGTGTGCCAACCTACATTTTATTCAAAGAAGTTCAAAGAAGCTTGCCCCACTGCTTATAGCTATGCATATGATGATCCTACCAGTATTTGTACGTGCGCAGGAACAGATTATGTCATCACCTTTTGCTCATCCAGGAAGCGAGAGGCTTGCACCTACCATAATAACAAGCTTATTTGCAGTGGATCAAGAGGCTTAAAATCACTGATTGAGAGATGGTGGGCTCTCGTTTTCGTATTGCCACTGTTACTTGCCTTC
>gnl_Poptr_v3.0_Potri.005G240900.1
ATGTCTCAGCTAACATTACTTATCCCTCTATCATCCTTCTTCATTTCCCATTTCTTCATTCAAGCTGTTGTTTCAACAACGTTTACATTAACTAACAAATGTGACTACACAGTATGGCCGGGAAGTCTTTCCAACGCAGACGCACCAGCTCTCTCCACAACTGGCTTTGCCCTTCAAAATGGTGAGTCAAAAACCATCACAGCACCAGCTTCATGGGGTGGACGTTTCTGGGGCCGAACATATTGCTCTCAAGACTCCACAGGAAAATTCTCTTGTGTTACAGGTGATTGTGGCTCAGGAAAACTAGAATGTTCAGGCACGGGTGCAGCTCCTCCAGCTACGTTAGCAGAGTTCAAGCTTGACGGCTATGGAGGGATGGATTATTTTGATGTGAGTCTTGTTGATGGGTACAACTTGCCATTGCTTGTTGTCCCTCAAGGAGGTTCTGGTCAGAATTGTACAAGCACAGGATGCGTTGTGGATTTGAACGACTCGTGCCCTTCAGAGCTTAAGGTTACTAGTACGGAAGGGGAAAGCGTGGCCTGTAAAAGCGCTTGTGAAGCTTTTGGGTCTCCACAGTATTGTTGCAATGGAGCATACAGTACACCTGATACCTGCAGGCCTTCTACGTATTCTGAGATTTTTAAGAACGCTTGTCCACGCGCTTACAGCTATGCTTACGATGATAAGACTAGTACCTTCACTTGTGCCGCCGCTGATTACCAAATTACCTTCTGCCCCTCCCCTAACACCAGCCAAAAAGCATCACAAGGGCAGAACACTGAGAATACAAGCACAAACAGCTACACACCACTCGTCAACAGTACAATGGTGTATGAAGGTGCGTTGAACCAGAATGGAGCATCGCCATCTATGAACAGCAAGGTCTTAGGATCACATGTCATTGCGGGAATTGTCAGCTTAACAGTAGCCATTTGGCAGTTGGGA
>gnl_Poptr_v3.0_Potri.005G241000.1
ATGCATATCCTTATGTTACAGCTTAGATTTCTCCAAATGGATCACGTCTTCTCCAGTTCTGCTCTACACATCACTCTCATTTTGCTTACAATCTGCAAAGGAATATCAGGGGCTAAATTTACAATCATAAACAGATGTGACTACACAGTATGGCCAGGTATTCTTTCCAATGCAGGCAGCACTCCATTAGACAGCACAGGATTTGAACTTCCACAAGGTGAATCACGATCCTTTCAAGCACCACCAAATTGGTCAGGTCGATTCTGGGGCAGAACTGGTTGCACATTTGACCCGAATACCGGTCAGGGCACCTGCATAACAGGTGACTGCAGCTCCAACCAAATTGAATGCAATGGCAAAAATGCAAACCCTCCAGCCACTCTAGCCGAATTCACTGTCGGATCAGGTGTAAAGGATTTTTACGATGTTAGTTTGGTTGACGGCTACAATTTACCCATGATTGTCGAACCAAATGGCGGGTCAGGGAGTTGCTTGTCGACCGGGTGTATGACAGATTTGAACCAGCAATGCCCAGCTGAATTACGGGTTGAATCAGGGCAGGCCTGTAAGAGTGCATGTGAGGCCTTTGGGAGCCCTGAGTACTGTTGCAGCGGCGCGTATGGAGCACCAGACACATGTAAGCCATCTGCTTATTCGGAGATGTTTAAGACCGCATGTCCGAGATCATATAGCTATGCTTACGATGATGCCACTAGCACATTTACATGTACAGGAGCAGATTATGTTATCACATTCTGCCCTTCATCAACAAGTCAAAAATCTGCAAGAGACACGACTCCACCAGCAAGCACTGCAAATGGGGCTGAAACAGGATCAGGATCAGGGGATGGGCCAATTGGAATTGACACTTCATGGTTGCCGAACTTTCTCACTGGGGACTCACCCAGTGCCTTTCCCTGTTGGGCTTGGCAATTTACCTTGATTTTTTCTACATTGCCCTGTCTATTCCTCTTTTTGGTTTATTTA
>gnl_Poptr_v3.0_Potri.005G112600.1
ATGGATTTACTCTCATTCTCACAAAATCACCCCCATTATTGTGCTGCTTTCCTAAGCCTGCTCTTCATTTTTGAAGGTGTTTCAGGCGCTAAATTCACATTTGTTAACAAATGTGATTTCTCAGTCTGGCCAGGAATCCTAGGCAGTCCAGAACTAGATAGCACTGGCTTTGAGCTTAGGAAAGGTAGTTCTCGCTCCTTCCAAGCCCCAACAGGCTGGTCTGGTCGCTTCTGGGGCCGAACAGGCTGCAATTTCGACTCCTCAGGCCATGGTTCCTGTGTTACTGCAGACTGTGGCTCTGGCCAAGTGGAGTGCAATGGTGCAGGAGCCACACCGCCTGCCACTTTAGCTGAATTCACTCTGGGCTCAGGCTCCCAGGATTTTTATGATGTTAGTCTTGTTGATGGATACAATTTGCCAATGATTGTAGAAGTGAGTGGGGGTTCAGGGGAGTGCGCGTCGACAGGGTGTGTCACGGACCTTAATAGGAAGTGCCCGACGGAGCTGAGAACTGAGGGCGGCAGTGCTTGTAGGAGCGCCTGTGAGGCATTTGGGAAGCCTGAGTACTGCTGCAGCGGCGAGTACAACTCACCGGCATCTTGCAAGCCTTCCATGTATTCTCAAGTGTTCAAGAGTGCCTGTCCGAAGTCGTATAGCTACGCATACGATGATGCGACTAGCACTTTTACATGTACAGGCGCAGATTACACCATCACATTCTGCCCCAATTTCCATAGTCTAAAGTCTTCAAGTGATGCGTCTCCACAAGCAATCGGGGGCGCAGCCATTGGTGGGTCAGGGACAGAGATAGGAGGGACGGTCACCGGATCCTCAGCACAGGAAGCTGAATTACAAAGTTCATGGCTGGCAAGTTTGGCCATTGGAGAGTCAACAGGAACCCAAACCCACCATTCTTTAGTTCTCCAATTTGCATTAGTTTTGGCCACATCTCTCATTCTTGCCAACTCTCACCTG
>gnl_Poptr_v3.0_Potri.014G040700.1
ATGGCGATTTCCTCAATCTCTTTGTGTTATCTTCTGCTCCTTCTCTTCGTAACAGGCAACGTAGGTAATGCCACCGTGTTTACTCTCCAAAACCAGTGCAGCTACACCTTATGGCCAGGAACTCTCTCTGGGAATGGAGCTGCCACTCTTGGTGATGGTGGTTTTACGTTGGCACCTGGTGCCTCAATCCAGTTCCAGGCTCCACCCGGTTGGTCAGGCCGATTTTGGGCCAGAACTGGGTGCGTATTTGATGAATCAGGCAGTGGAAAGTGCGTAACTGGTGACTGTGGTGGCACTCTAAACTGTATTGGTGGTGGTGCTCCTCCCGTCAGTCTTGTGGAATTTACTATTGGGACAAACCCTAATGACAAGGACTTTTATGATGTTAGTCTCGTGGATGGCTACAATGTTGGCTTAGGCGTCAAGGCATTGGGTGGCTACGGTGATTGTCAATATGCGGGCTGTGTTTCGGATCTTAATGGGAACTGCCCCGCGGAGCTCCGAGTCGTGGATTCTGGCTCAACAGTTGCTTGCAAGAGTGCTTGCGCAGCCTTTAACGCCCCCGAGTTTTGCTGTACTGCCGATCATGCCACGCCACAGACTTGCTCGCCAACGCAATACTCGGTGATGTTCAAAAATGCTTGCCCGACAGCATATAGTTATGCTTATGATGATGCCTCAAGTACTTGTACTTGCACGGGTTCTGATTACTTGATCACATTTTGTCCGAGTGGTTCTGGA
>gnl_Poptr_v3.0_Potri.001G221700.1
ATGAGTGCAGGTCATTGCATGGACGGTCTGCGCACTTCAGGAGCTCAATCTGTGACTTTCGTCTTCACAAACAACTGTCCATACACAGTCTGGCCAGGAACTCTAACGGCTGCTGGCGGTCCGTCTTTATCTTCAACTGGCTTCACATTGGCAACGGGTGCTTCATCTTCGCTGAGTGTCCCTGTCAATTGGTCTGGCCGCTTGTGGGCCAGAACGCAATGCTCTACAGATGCCTCGGGAAAGTTTGTTTGTGCTACTGCTGACTGTGCCTCTGGTGTCATAGAATGCAATGGAGCCGGTGCGATCCCACCAGCATCGTTAGCAGAATTTACTCTAAGAGGTGATGGTGGGAAAGATTTTTACGATATAAGCCTTGTTGATGGCTTTAACATCCCAATTTCGGTAACCCCGCAAGGAGGTTCTACTGGCTGCCCTTCTACAAGCTGTGCAGCTAACGTGAATGCTGCTTGTGATCCTAGTTTAGCAGTGAGAGGTTCAGATGGGACTGTGATTGCCTGCAAGAGCGCGTGTTTGGCATTTAACCAGCCGCAGTTCTGCTGCACAGGAGAGTATGATTCACCTGAAAAATGTCAACCTAACCAATATTCGATGACTTTCAAGCAGCAGTGTCCTCAAGCTTATAGTTATGCTTATGATGATAAATCGAGCACGTTTACTTGTCCTAGCGGAGGCAACTATTTGATTACCTTTTGTCCA
>gnl_Poptr_v3.0_Potri.001G221800.1
ATGGAGAGTCGTATGCCCATTGCTATAATTACCTTCACCCTCGTCATCTTCTTCTATGGAGCTCAATCTGTGACTTTCGACTTCAAAAACAACTGTCCATACACAGTCTGGCCAGGAACTCTAACGGCTGCTGGCGGTCCGTCTTTATCTTCAACTGGCTTCACATTGGCAACGGGTGCTTCATCTTCGCTGAGTGTCCCTGTCAATTGGTCTGGCCGCTTGTGGGCCAGAACGCAATGCTCTACAGATGCCTCGGGAAAGTTTGTTTGTGCTACTGCTGACTGTGCCTCTGGTGTCATAGAATGCAATGGAGCCGGTGCGATCCCACCAGCATCCTTGGCAGAATTTACTCTAAGCGGTGATGGTGGGAAAGATTATTACGATATAAGCCTTGTTGATGGCTTTAACCTCCCAATTTCGGTAACCCCGCAAGGAGGTTCTACTGGCTGCCCTTCTACAAGCTGTGCAGCTAACGTGAATGCTGTTTGTGATCCTAGTTTAGCAGTGAAAGGTTCAGATGGGACTGTGATTGCCTGCAAGAGTGCGTGTTTGGCATTTAACCAGCCGCAGTACTGCTGCACAGGAGACCATAATACAGCTGAAACATGTCCTCCTACCCAATATTCGATGACTTTCAAGCAGCAGTGTCCTCAAGCTTATAGTTATGCTTTTGATGATAAATCGAGCACGTTTACTTGTCCTAGTGGAGGCAACTATTTGATTACCTTTTGTCCA
>gnl_Poptr_v3.0_Potri.001G210400.1
ATGGGCTCTGATATAATACTTCAGCCTTTAATATGGCTGTTGGCTCGTCACCCACTAAGAAGATATCGTCTTGAGATGGCCCAGAATCCAAGGGTACATGATCTTCTTCTTCTACTCGTGCCCCTGTCAGTGCTCGTTCTCATGAATATTACTGTTGCAGCAGGGCAAAACGCATCCACAAATGCAAAACCTTTCACGTTAGTTAATAACTGCAAAGAGATGATATGGCCTGGAATAATAACCAAAGGTGACAGCAATCGTGGTGAAGGTTTTGCTCTCAAACCAGGCCAAACCGCCATCTACAATGCCACGGTCGGATGGAGTGGCCGGATATGGGCACGCACCGGTTGTAATTTTGACAAGACCGGCACTGGAACATGCCAGACTGGTAGCTGTGGCACCTCCCTGAATTGCACAGGTCCAAGCAACCCGCCCAACACCATTGCCGAATTCACTCTCGGTGATGATGTTGATTTCTACGATCTTAGCCTTGTGGATGGTTATAATTTGCCTATAGTTATTTCTCCTATTAATGGCAAGGGAAATTGTAGCATTGCTGGTTGCGAAGGAGACCTGAGACAGAATTGCTCGTCTGAACTGGCTGTTAAGTCCAATGGGAAGGTCATTGCTTGCCGGAGCGCTTGTAATGCATTCAACACCGATGAATATTGCTGTCGGGGAGCGTTTGCAGATCCTGCTGCATGTCAGCCAAGTAACTATTCCAGGAGTTTTAAACAAGTATGCCCTGCAGCATCCAGTTATGCATTTGACGACCGAGCAAGCATCATAACATGCTCTGCATCAGAATACATCATCATCTTTTGTGCCTCGAGGAATCAAAGCGTGTGCTCTTATCACGACAAGAAGCTTGTTTGCAATACATCAACTGGTTCGACCGCACCTCCCCTGGACCTAGGAGGATGGATTCGGATGCTGTCACTGTCTATGTTATTTATTTTAAAAATGAAGTTC
>gnl_Poptr_v3.0_Potri.001G222100.1
ATGGAGAGTCGTATGCCCTTTGCTATAATTACCTTCACCCTCGTCATCTTCCTCTCTTGCACGTATGCAGGAGCTCAATCTGTGACTTTCGTTGTCAAAAACAACTGTCCATACACAGTCTGGCCAGGAACTCTAACGGCTGCTGGCCGTCCGCCTATATCTTCAACTGGCTTCACATTGGCAACAGGTGCTTCATATTCGCTAAGTGTCCCTGCAACATGGTCTGGCCGCTTGTGGGGCAGAACGCAATGCTCTACAGATGCCTCGGGAAAGTTTGTTTGTGCTACTGCTGACTGTGCCTCTGGTGTCATAGAATGCAATGGAGCCGGTGCGATCCCACCAGCATCCCTGGCAGAATTTACTCTAAATGGTAGTGGTGGGCTAGATTTTTATGATATCAGCCTTGTTGATGGCTTTAACATCCCAATTTCGGTAACCCCGCAAGGAGGTTCTCCTGGCTGCAGTTCTACAAGCTGTGCAGCTAACGTGAATGCTGTTTGTGATCCTAGTTTAGCAGTGAGGGGGCCAGATGGGACTGTGATTGCCTGCAAGAGCGCGTGTTTGGCATTTAACCAGCCGCAGTTCTGCTGCACAGGAGAGTACAGTACACCTGACAAATGTCCTCCTAACCAATATTCGATGATCTTCAAGAAGCAGTGTCCTCAAGCTTATAGTTATGCTTTTGATGATAAATCGAGCACGTTTACTTGTCCTAGCGGAGGCAACTATTTGATTACCTTTTGTCCA
>gnl_Poptr_v3.0_Potri.001G221100.1
ATGAGTGCAGGTCATTGCATGGACGATTTAATTATTGATATCAACAAAAATAAATCTTGCGCAGCTTGCACGCATGCAGGAGCTCAATCTGTGACTTTCGACTTCAAAAACAACTGTCCATACACAGTCTGGCCAGGAACTCTAACGGCTGCTGGCGGTCCGTCTTTATCTTCAACTGGCTTCACATTGGCAACGGGTGCTTCATCTTCGCTGAGTGTCCCTGTCAATTGGTCTGGCCGCTTGTGGGCCAGAACGCAATGCTCTACAGATGCCTCGGGAAAGTTTGTTTGTGCTACTGCTGACTGTGCCTCTGGTGTCGTAGAATGCAATGGAGCCGGTGCGATCCCACCAGCATCCTTAGCAGAATTCACTCTAAGAGGTGATGGTGGGAAAGATTTTTACGATATAAGCCTTGTTGACGGCTTTAACATCCCAATTTCGATAACCCCGCAAGGAGGTTCTACTGGCTGCCCTTCTACAAGCTGTGCAGCTAACGTGAATGCTGTTTGTGATCCTAGTTTGGCAGTGAAGGGGGCAGATGGGACTGTGATTGCCTGCAAGAGTGCGTGTTTGGCATTTAACCAGCCGCAGTACTGCTGCACAGGAGACCATAATACAGCTGACACATGTCCTCCTACCCAATATTCGATGACTTTCAAGCAGCAGTGTCCTCAAGCTTATAGTTATGCTTATGATGATAAATCGAGCACGTTTACTTGTCCTAGTGGAGGCAACTATTTGATTACCTTTTGTCCA
>gnl_Poptr_v3.0_Potri.001G221500.1
ATGGGGAGTCGTATGCCCTTTGCTATAATTACCTTCACCCTCGTCATCTTCTTCTATGGAGCTCAATCTGTGACTTTCGACTTCACAAACAACTGTCCATACACAGTCTGGCCAGGAACTCTAACGGCTGCTGGCGGTCCGTCTTTATCTTCAACTGGCTTCACATTGGCAACGGGTGCTTCATCTTCGCTGAGTGTCCCTGTCAATTGGTCTGGCCGCTTGTGGGCCAGAACGCAATGCTCTACAGATGCCTCGGGAAAGTTTGTTTGTGCTACTGCTGACTGTGCCTCTGGTGTCATAGAATGCAATGGAGCCGGTGCGATCCCACCAGCATCCTTGGCAGAATTTACTCTAAGCGGTGATGGTGGGAAAGATTATTACGATATAAGCCTTGTTGATGGCTTTAACCTCCCAATTTCGGTAACCCCGCAAGGGGGTTCTACTGGCTGCCCTTCTACAAGCTGTGCAGCTAACGTGAATGCTGTTTGTGATCCTAGTTTAGCAGTGAAAGGTTCAGATGGGACTGTGATTGCCTGCAAGAGTGCGTGTTTGGCATTTAACCAGCCGCAGTACTGCTGCACAGGAGAGTATAATACACCTGACAAATGTCCTGCTAACCAATATTCGATGACTTTCAAGCAGCAGTGTCCTCAAGCTTATAGTTATGCTTATGATGATAAATCGAGCACGTTTACTTGTCCTAGTGGAGGCAACTATTTGATAACCTTTTGTCCA
>gnl_Poptr_v3.0_Potri.001G221200.1
ATGGGGAGTCGTATGCCCTTTGCTATAATTACCTTCACCCTCGTCATCTTCCTCTATGCTTGCACGCATGCAGGAGCTCAATCTGTGACTTTCGTCGTCAAAAACAACTGTCCATACACAGTCTGGCCAGGAACTCTAACGGCTGCTGGCCGTCCGCCTATATCTTCAACTAGCTTCACATTGGCAACAGGTGCTTCATCTTCGCTAAGTGTCCCTGCAACATGGTCTGGTCGCTTGTGGGCCAGAACTCAATGCTCTACAGATGCCTCCGGAAAGTTTGTTTGTGCTACTGCTGACTGTGCCTCTGGTGTCATAGAATGCAATGGAGCCGGTGCGATCCCACCAGCATCCTTGGCAGAATTTACTCTAAGAGGTGATGGTGGGAAAGATTTTTACGATATAAGCCTTGTTGATGGCTTTAACACCCCAATTTCGGTAACCCCGCAAGGAGGTTCTACTGGCTGCCCTTCTACAAGCTGTGCAGCTAACGTGAATGCTGTTTGTGATCCTAGATTAGCAGTGAAGGGGGCAGATGGGACTGTGATTGCCTGCAAGAGCGCGTGTTTGGAATTTCACCAGCCGCAGTTCTGCTGCACAGGAGAGTACAGTACACCTGACAAATGTCAACCTAACCAATATTCGATGACTTTCAAGCAGCAGTGTCCTCAAGCTTATAGTTATGCTTATGATGATAAATCGAGCACGTTTACTTGTCCTAGTGGAGGCAACTATTTGATTACCTTTTGTCCA
>gnl_Poptr_v3.0_Potri.001G220900.1
ATGGCCAATCAAATTCCCTTGGCACTTACCTTCACCTTACTCCTCGTCTGTTTCAAACATGCAGGAGCTCTATCGGTCACCTTTTCCTTTAAGAACAACTGCCCATTCACTGTTTGGCCAGCAAGCCTAAATAATGCTGACAGTCCACAGCTGTCTTCGACAGGCTTTGCTCTGACAGCAGGTGCTTCATCTTCCCTGAGTACCCCTGTGCCATGGTCTGGTCGGTTCTGGGGTCGAACGCGATGCAATACAGATTCCTCAGGCAAGTTTACTTGTGCAACCGGTGATTGTGCCTCTGGTCGAATAGAATGCCATGGTGCTGGTGGTATACCACCGGCATCCTTGGCAGAGTTCGCTCTAAGAGCTAATGACGGGCACGACTACTATGATATCAGCCTGGTGGATGGTTTTAACATCCCCCTTTCAGTAATTCCACAAGGAGGTTCTAGCGAGTGCCGTTCCACGAGCTGTGCAGCTAATGTGAACGCTGTTTGTGATTCTAAATTAGCTGTTAAAGGGTCTGATGGGACTGTGATTGCCTGCAAGAGTGCATGTTTGGCATTCAACCAGCCACAGTTCTGCTGCACTGGTGAGTTCAGTACACCAGACAAGTGCCTTGCTACCAACTACTCAAGCACTTTCAAGCAACAGTGCCCTGAGGCTTATAGTTATGCTTATGATGATAAAAGTAGCCTACTTACTTGTCCTAGTGGATCTAACTATGTGATCAACTTCTGTCCA
>gnl_Poptr_v3.0_Potri.001G221400.1
ATGGGGAGTCGTATGCCCTTTGCTATAATTACCTTCACCCTCGTCATCTTCCTCTGTGCTTGCACGCATGCAGGAGCTCAATCTGTGACTTTCGTCGTCAAAAACAACTGTCCATACACAGTCTGGCCAGGAACTCTAACGGCTGCTGGCCGTCCGCCTATATCTTCAACTGGCTTCACATTGGCAACAGGTGCTTCATCTTCGCTAAGTGTCCCTGCAACATGGTCTGGTCGCTTGTGGGCCAGAACGCAATGCTCTGCAGATTCCTCAGGAAAGTTTGTTTGTGCTACTGCTGACTGTGCCTCTGGTGTCATAGAATGCAATGGAGCCGGTGCGATCCCACCAGCATCCTTGGCAGAATTCACTCTAAGAGGTGATGGTGGGAAAGATTTTTACGATATAAGCCTTGTTGATGGCTTTAACATCCCAATTTCGGTAGCCCCGCAAGGAGGTTCTACTGGCTGCCGTTCTACAAGCTGTGCATCTGACGTGAATGCTGTTTGTGATCCTAGTTTAGCAGTGAGAAGGCCAGATGGGACTGTGATTGCCTGCAAGAGTGCGTGTTTGGCATTTAACCAGCCGCAGTACTGCTGCTCAGGAGAGTATAATACACCTGACAAATGTCCTGCTAACCAATATTCGACGACTTTCAAGAAGCAGTGTCCTCAAGCTTATAGTTATGCTTATGATGATAAAACGAGCACGTTTACTTGTCCTAGTGGAGGCAACTATTTGATTACCTTTTGTCCA
>gnl_Poptr_v3.0_Potri.001G221900.1
ATGGAGAGTCGTATGCCCAATATTGCTATAATTACCTTCACCCTCGTCATCTTCCTCTATGGAGCTCAATCTGTGACTTTCGACTTCACAAACAACTGTCCATACACAGTCTGGCCAGGAACTCTAACGGCTGCTGGCGGTCCGTCTTTATCTTCAACTGGCTTCACATTGGCAACGGGTGCTTCATCTTCGCTGAGTGTCCCTGTCAATTGGTCTGGCCGCTTGTGGGCCAGAACGCAATGCTCTACAGATGCCTCGGGAAAGTTTGTTTGTGCTACTGCTGACTGTGGCTCTGGTGTCATAGAATGCAATGGAGCCGGTGCGATCCCACCAGCATCCTTGGCAGAATTTACTCTAAGCGGTGATGGTGGGAAAGATTATTACGATATAAGCCTTGTTGATGGCTTTAACCTCCCAATTTCGGTAACCCCGCAAGGAGGTTCTACTGGCTGCCCTTCTACAAGCTGTGCAGCTAACGTGAATGCTGTTTGTGATCCTAGTTTAGCAGTGAAAGGTTCAGATGGGACTGTGATTGCCTGCAAGAGTGCGTGTTTGGCATTTAACCAGCCGCAGTACTGCTGCACAGGAGAGTATAATACAGCTGAAACATGTCCTCCTACCCAATATTCGATGACTTTCAAGCAGCAGTGTCCTCAAGCTTATAGTTATGCTTTTGATGATAAATCGAGCACGTTTACTTGTCCTAGTGGAGGCAACTATTTGATTACCTTTTGTCCA
>gnl_Poptr_v3.0_Potri.001G221300.1
TGGCCAGGAACTCTAACGGCTGCTGGCCGTCCGACTATATCTTCAACTGGCTTCACATTGGCAACAGGTGCTTCACCTTCGCTAAATTCCTCAGGAAAGTTTGTTTGTGCTACTGCTGACTGTGCCTCTGGTCTCATAGAATGCAATGGAGCCGGTGCGATCCCACCAGCATCCTTGGCAGAATTCACTCTAAGAGGTGATGGTGGGCAAGATTATTACGATATAAGCCTTGTTGATGGCTTTAACATCCCAATTTTGGTAACCCCGCAAGGACGTTCTACTGGCTGCCGTTCTACAAGCTGTGCACCTGACGTGAATGCTGTTTGTGATCCTAGTTTAGCAGTGAGAAGGCCAGATGGGACTGTGATTGCCTGCAAGAGTGCGAATTTGGCATTTAACCAGCCGCAGTTCTGCTGCTCAGGAGAGTATAATACACCTGACATA
>gnl_Poptr_v3.0_Potri.012G047800.1
ATGGCAGCAATGCTGAGATCTCTGCTAGCTCTTTTGCTCTTCACTTCAATATTCTCCCACATTTCAGAGGTCTCATCAACAACAATAACACTACACAACAAGTGCACGCATCCAGTGTGGCCAGGTATCCAACCAAGTGCAGGAAAACCCATATTGGCCCGTGGAGGCTTCAAGCTCCCACCCAACAAGGCATACACTCTCCACATCCCACCACTCTGGTCCGGCCGTTTGTGGGGTCGCCATGGCTGCTCCTTTGATGCCTCCGGGCGTGGCCGTTGTGCCACTGGAGACTGTGGTGGCTCCCTCTACTGCAATGGCATTGGAGGCACCCCACCTGCCACGCTAGCAGAAATCACCTTAGGCAACGAACAAGATTTCTATGACGTTAGCCTTGTAGATGGCTACAATCTTGCAATCTCAATAACCCCATTTAAAGGATCCGGGAAATGTAGCTATGCAGGGTGTGTCAGTGACTTAAACTTGATGTGTCCATTAGGGTTACAAGTCAGGTCAAAAGATAACAGGAGTGTTGTGGCTTGCAAGAGTGCTTGTTTTGCTTTCAATTCTCCAAGGTATTGCTGTACTGGTAGATTTGGTACCCCCCAAGCTTGCAAGCCGACTGCTTATTCCAGGATATTCAAGGCAGCTTGCCCTAAGGCCTACTCTTATGCTTATGATGATCCTACAAGCATTGCAACTTGCACTCGTGGGAATTATTTGGTCACTTTCTGTCATCACCGC
>gnl_Poptr_v3.0_Potri.012G004800.1
ATGCTACCCTACCCACTGCTATCCGTCTCCCCTGAGGCTACATTTACAAAGCTACAAGAAGCATCCACCAGACTTCTCATGATGCCCTTTACGATACCACTTTTCCGTCTAATTCTTACTTCTTTCCTACTCCCTCTTTCCTACTCATGCACTTTTACAATAACAAACGATTGCCCCTATACCATATGGCCCGGTACCCTAGCAGGTGCAGGCAACCCACAACTTGCAAGTACTGGATTCCGCTTGGATTCTGGTCAAAGTGTGAGCCTTTCAAGTGTCCCAGGGTGGTCGGGTCGGATATGGGCAAGGACAGGATGCACATTTGACGGCTCTGGAAATGGCTCCTGTCAAACTGGCGATTGCGGGGGAAGGCTGGAATGCGTAGGCAATGGTGCTACTCCACCAGCGTCGCTCTTTGAGATAACCCTTGGCACAGGCAATGTCAAAGATTACTATGACGTCAGCCTCGTAGACGGCTACAATTTGCCTCTTGTTGCCGCACCCGTTGGAATCCACGGTGCATGTAATGTCACCGGCTGCGTTTCAGATGTCAACATGGGTTGCCCAAAGGAACTTCAGGTGGTAGGCGATGATGGTGGAGGAGGAGGTGTGGTTGCTTGTAAAAGTGCTTGTGAGGCCTTTGGACTGGACCAGTACTGTTGCGGCGGGGAGTTTGCCAACCCAACCACATGCCGACCATCCTTTTATTCAACCATTTTCAAACGAGCATGTCCAAGGGCTTATAGCTACGCTTTTGATGATGGCACCAGCACTTTCACATGCAAGGCTTCTGATTACGCCATCATTTTCTGCCCCACTGCCAACCGGATCGAGACGCCTGATGGGGCAGACACAGCTTCTGTGATTCCCAAGCCTGGTAATGGGGAGACAATGAAGCTGTTGGACTATTGTAGAAGAGCACCAACTGCTATTTCAATTATCCTGGAAATGAATCCTTTTGCCAGAATGAAGTTGAAT
>gnl_Prupe_v2.1_Prupe.2G322000.1
ATGACACCTCAAACTTTCCCTTGTTTCCTTTTCATCCTCTTTCCCCTTTTCTTCTCTTTATCCTGTTCGTGCACATTCACTATAACAAACAACTGCCCGGATACCATCTGGCCAGGTACTTTAGCTGGTTCGGGCAGGCCCCAACTCCCAACAACTGGATTCCGGTTGGACTCTGGCCAAAGTGCCAGAATTCCTCCTACTCCAGAATGGTCAGGACGTATCTGGGCAAGAACAGGTTGCACATTTGATGAGTTGGGAGCGGGCACATGTCAAACAGGCGACTGTGGAGGAAGACTGGAATGTAATGGCAACGGTGCCACTCCACCTGCCTCACTCTTTGAGATAACCCTTGGCAATGGCAATGATAAAGATTTTTACGATGTCAGCATTGTAGACGGCTACAATCTACCCCTTATCGCTTCTCCACGCGGCGTGTATGGTGCCTGCAATGCTACTGGCTGTGCTTCAGATATCAACATAGGTTGCCCAAAAGAGCTTCAGGTGGTGGGAGGTGTAAACGAAGGGAGTGTGGTTGGGTGCAAGAGTGCCTGCGATGCATTTGGTTTGGACCAATACTGCTGCAGTGGACAGTTTGCTAACCCAACAACATGCCAGCCTTCCTTTTATTCAACCATTTTCAAGCGGGCTTGTCCAAGAGCATACAGTTATGCTTTTGATGATGGCACAAGCACTTTTACATGCAAAGCCTTTGAATATGCCATTGTTTTCTGCCCTAACGGCAACGGGACGACACAACCGGATGATTCGTTAGCTCCTCCAAGATATCAAGTGCCTGGCAGTGAAAAGGTTGTGCGGCAGATGGTTTCTTCTTCAAACATGCTCTTACCGATTCCGTCACTAATCCTTCTTCTCATCTTCTTCTACATACTCTCT
>gnl_Prupe_v2.1_Prupe.2G238600.1
ATGACAATCTCACAAGTCTTCATCTTCCTCTGCTTTCTCATCTCCCTGTCCTTCACAGATGGAACTCAACTCATTATAGTGAACAACTGCAAGGAGAGCATATGGCCCGGGATCCTTGGCACTGCAGGCTACCCAACTCCTCAAAGCGGCGGCTTCCATCTCCACAGCGGGGAACAGCAAGTCCTTGACGTGCCAGAAAACTGGTCAGGAAGACTATGGGGCAGGCAAGGCTGCTGCTTTGATGAACAAACGGGAAAAGGCTCATGCCAAACAGGGGATTGCGCCGGGCTCTTACAATGCAGGGGACTTGGTGGAGTGCCTCCAGCCACACTAGTTGAAATGACACTTGGGACCTCCAAATCAGACTTGCATTACTATGATGTGAGTTTGGTTGATGGGTTCAACGTTCCGGTTTCGATGAGGCCAATAGGTGGTAGGATGGGGTGTGGGGTTGCTGCTTGTGAGGCTGACTTGAATGTTTGCTGCCCATCTACATTGGTGGTGATGAAACAAGGGAAGGTTGTAGGCTGCAAGAGCGCTTGTTTGGCTGCAAATTCAGACAGGTATTGCTGCAGAGGGGTGTTTGCAGATCCAAAGAGTTGCAAGCCAACTGTTTTTGGTCATCTTTTTAAGGCTATTTGTCCCAGGGCTTATAGTTATGCCTTTGATGATTCTACAGGGCTCAAGACTTGTAAAGCTCCTCGCTATGTCATTACATTTTGTCCTCCTAACTATGGA
>gnl_Prupe_v2.1_Prupe.8G163300.1
ATGGATCCTTTCTCTTCAAGCTCACATAACCTCATTCTGAGCCTCGTTCTTTTACTATTCTTCACTTTCAGAGGCGTTTCAGGCACTACGTTCACATTCGTCAACAGATGCGACTACACAGTTTGGCCAGGCATTCTCGCAAATGCCAACAGTCCTAGGCTCGACTCCACCGGATTCGAGCTCCCGAAGCAAACCGCCCGCACATTCCAAGCCCCAACCGGCTGGTCGGGCCGTTTCTGGGCCCGAACAGGCTGCAGTTTCGACGGATCCGGGTCCGGGTCCTGCACCACCGGCGACTGCGGCTCCGGCCAAGTCGAGTGCAACGGCGCCGGAGCCGCGCCGCCGGCGACCTTAGCTGAGTTCACTCTCGGCACCGGCGGTCAGGACTTCTATGACGTCAGCCTCGTTGACGGGTACAACTTGCCCGTTTTCGTCGAAGGTACTGGCGGGTCGGGTCAATGCGCCTCCACCGGGTGCTCCACGGATCTGAACCGAATGTGCCCAACCGAGTTGAGGGTCGGCGACGGCGACGCGTGTAAGAGCGCCTGCGAGGCGTTTGGGACCCCCGAGTACTGCTGCAGCGGCGCGTATGCCACACCCGCCACCTGTAGCCCGTCGGTTTACTCGCAGATGTTTAAGGCGGCGTGCCCCAAGTCGTATAGCTACGCGTACGATGATGCTACGAGTACGTTTACGTGTACCGGTGCCGATTATACGGTGACGTTTTGCCCCTCGTCTCCAAGTCTAAAGTCCACACCAATGACAGCAACACCATCACAAGGGGCTGCTACTGCCGGGTCAACTCCCGGGTTCGCTTATTCGGATTCAGGTGCCGGTTCTGGGTCCGGGTCAGCCACGGGTACAGGCACAGGCACGGGCACGGGCACGGGGACAGTTCCTGGATCAGGGTCTGGATCTGGTGAGGCCATGCTGGCAGATGATGGGTCATGGTTAGCTGGTTTGGCCATGGGAGACTCAAATAGGGCAGGGCCCCTCTCCATAACCTCAGCAGCTTTGTGTATCATCTTGTCCTATCTTTTCTTG
>gnl_Prupe_v2.1_Prupe.8G163200.1
ATGGATCGTCTGCTACCCTCTGCCTCTGTACTCACACTTCTCATCCTCTCTTTCTTCTCAGAAGTGAACTCTGCCTCTTTCAAGCTAGTGAACAAGTGTCGGTACGAAGTATGGCCTGGCGTGCTTTCCGGCGCGAACACGGCTCCACTCTCCCCAACCGGCTTCGCGCTCAAGCCCGGCAAGTCCCGGACCCTATCCGTGCCCAAAGCCTGGTCGGGTCGGATCTGGGCGCGGACCCTCTGCACCGAGTACTCACCCACCAACTTCTCCTGCGTCACAGGCGACTGTGGCTCCGGAAAAATCGAGTGTGCCGGCAGCGGCGCGAAGCCGCCAGCTACTTTAGCCGAGTTCACTCTCAACGGCGCCGACGGCTTGGATTTTTATGACGTCAGCCTGGTGGACGGATACAACCTGCCGATGCTTGTGGTGCCACGTGGAGGTACAAGAGGGGGATGCAGCGCCACGGGGTGTCTTGTGGACTTGAACGGCAAGTGTCCGAGGGCGTTGAGGGTCGCGCGCGAGGGTGGAGTGGGAAGAGTGGCGTGTAGGAGCGCGTGCGAAGCGTTTGGGGATCCGCAGTTTTGTTGTAGTGAGGCGTACGCTACGCCCGACACGTGTCAGCCCTCTGTGTTCTCGCTGTTTTTTAAGCATGCTTGCCCACGCGCGTATAGCTACGCGTATGATGACAAGACTAGTACTTACACATGCGCCTCTGCGGACTACATTATAATCTTCTGCCCTTTGCCTTATACAAGTCTAAAGGTGCTGGGAATACGAAAAGATGGGGCGGTGCTACCGCTGGTTAACAAGACCATGATGTACTTT
>gnl_Prupe_v2.1_Prupe.6G259000.1
ATGCCAACTTCCTCTTTTCTCTTCCCCCTACTCTTCCTTTTAGCCCCAATCTCAATTACAAATGGGGCTCAACTCATTCTAGTAAACAACTGCAATGAAAGTATATGGCCTGGTATACTTGGCACAGCAGGCCTAGCCACTCCTCAAAGTGGCGGTTTCCACCTCGGCAGTGGCCAAGAACTAGTTCTTGATGTGCCTGAGAAGTGGTCAGGAAGGATATGGGGCAGGCAGGGCTGTCAATTTGACAATGATGGAAAAGGCAATTGTGAGACCGGCGATTGTTTTGGCCAATTGCATTGTCAGGGGAAAGGGGGTGTACCTCCAGCAACCGTTGTTGAAATGACACTCGGATCATCAACTTCACCCCTGCATTTCTATGATGTGAGCTTGGTTGATGGATTTAATCTGCCTGTGTCAATGAAACCGGTCGGTGGTGGAATAGGCTGTGGTGTTGCCTCATGTGAGGTTGATTTGAACGTTTGCTGCCCATCAGCATTGGAAGTGAGGAGAGGAGGCAGGGTTGTGGGGTGTAAAAGTGCCTGCTTGGCTATGCAATCTGCTAAGTATTGCTGCACAGGAAGCTATGCAAATCCAAACACTTGCAAGCCAACCCTTTTTGCGCATCTGTTTAAGGCCATATGTCCCAAGGCCTATAGCTATGCTTTTGATGACTCTTCCAGCCTTAACAAATGCAGGGCTTCGCGGTACGTCATCACTTTCTGCCCTGCCCAA
>gnl_Prupe_v2.1_Prupe.4G141100.1
ATGATGAGATTTCAAGCGTTTATCGGCATTTTACTGGTCTTCCTCTCAGTTTGGCCAGGAACCCTAACTGGAGGCGGTGGCTCACAATTATCTTCCACCGGATTCGAGTTAGCATCTGGTGCTTCGACATCTTTAAATGTCCAAGCTCCATGGTCCGGCCGCTTTTGGGGCCGCACCCAGTGCTCCACAGACTCCTCAGGAAAGTTTAGTTGCACCACGGGCGATTGTGGCTCTGGCAAGACTGCGTGCAACGGTGCTGGTGCAATTCCACCAGCATTACTGGTGGAATTGACCTTAGCAACCAATGGAGGACAAGATTTCTATGATGTAAGCCTTGTTGATGGCTTCAACTTGCCCATTATGCTAGCCCCCCAAGGGGGATATGGGGACTGCAACTCCACAAGTTGTGCAAGCAATGTCAATACTGTTTGTCCTCCTAAGTTGTCAGTGAAAGGATCAGATGGGAGTGTGATTGGCTGCAAAAGTGCATGCATGGCTTTAAATCAGCCCCAATATTGTTGCACTGGTGCTTATGGCTCCCCAGATACATGCCCTCCTACTAACTATTCAAAGATCTTCAAGAACCAGTGTCCTCAGGCTTATAGTTATGCTTATGATGACAAATCTAGCACTTTCACATGCTTTGGTGGCCCTAATTATGCAATTACTTTCTGCCCT
>gnl_Prupe_v2.1_Prupe.5G232500.1
ATGGCTGCTTTACTGAGGTGTAACCTCACTCTCATGCTCTCCACCCTCCTCTTTCTCCACGTCCTAGTTGAAGTCTCGTCAGCCACCACAATAACAATGCACAACAAGTGCAGCCACCCAGTGTGGCCAGGCATTCAGCCCAGCGCAGGCCAGCCCATCCTAGCCAGAGGAGGCTTCACCCTCCCCCCCAACAAGGCCTACACTCTCCGCCTCCCGCCTCTCTGGTCCGGTCGCCTCTGGGGTCGCCATGGCTGTGCCTTCGACTCCTCAGGCCGCGGCCGCTGCGCCACCGGTGACTGCGGCGGCAACCTCTTCTGTAGCGGCCTCGGCGGGACCCCACCAGCCACGCTTGCCGAGATCACCCTTGGCAACGAGCAAGACTTCTACGACGTGAGCCTCGTCGACGGGTACAACCTGGCCATCTCCATTCAGCCGTTCAAAGGCTCCGGCAAGTGCAGCTACGCCGGGTGCATCAGCGACCTGAACATGATGTGCCCTGTGGGACTTCAAGTGCGGTCTCATGACAACCGGAGAGTGGTGGCTTGCAAAAGCGCTTGCTCTGCCTTCAACTCGCCCAGGTATTGCTGCACTGGCAGCTTTGGGAGCCCTCAGTCTTGCAAGCCCACGGCTTATTCCAAGATCTTCAAAGCTGCATGTCCAAAAGCTTATTCTTATGCTTATGATGATCCCACCAGCATTGCCACTTGCACTCGCGGCAACTACGTGGTCACCTTCTGCCCTCACCACCGT
>gnl_Prupe_v2.1_Prupe.7G051500.1
ATGAAGACCCCAGTAGTAGTCCTCAGCCTCAGCTTAACCATCCTTTCCTTCGGAGGTACATATGCGGCGACAAGTTTTTTCAAAAACAATTGCGCCAACATGGTCTGGCCAGGAACCCTAACCTCCGAGCAAAAACCTCAATTATCAACCACAGGGTTCCAGTTAGCATCCCAAGCTAGCTTCTTGCTAGACACTCCAGTGCCGTGGAATGGCCGCTTTTGGGCCCGAACTGGATGCTCCACGGACGTCTCTGGAAAGTTCGTCTGCGCCACCGCAGACTGTGCCTCTGGTCAGGTCACGTGCAATGGTAACGGTGCTATTCCGCCGGCAACTTTAGCGGAATTCAATATTCCAACAGGCGGAGGACAAGATTTCTACGACGTTAGTGTTGTTGATGGCTTCACCTTGCCCATGTCTGTGACTCCACAAGGCGGTACCGGAGACTGCAAGACAGCTAGTTGCCCGGCGAACGTGAATGCAGTTTGTCCGAGTGATCTGCAAAAGAAAGGGTCCGATGGGAGCGTGGTTGCCTGCTTGAGCGCATGTGTTAAATTGAATCAGCCACAGTACTGTTGCACTCCGCCTCAAAACACTCCAGAGACATGCCCACCGACAAATTACTCTCAGATATTCAGTCAAGCATGCCCCAACGCTTACAGCTATGCTTATGATGACAACAAGGGTACATTTACATGCAATGGTGGACATAACTACGCCATTACTTTCTGCCCA
>gnl_Prupe_v2.1_Prupe.7G169400.1
ATGGCTTCTCATAAGTTTTTTTCAACCTTTCTATTCTCTCTCTGTGTTCTTCAATCCATTTCAGGTGGGAATTCAGCGACGTTCACAATTACAAACAAGTGCAGCAACACAATTTGGCCGGGCATTCTATCAAATGCCGGGACGGATCAGCTTCCAACCACCGGCTTCGCTCTCAACTCCGGGGATTCCAACACGTTCTCCGTCCCCACCTCCTGGTCCGGTCGGTTATGGGGGCGGACTCTATGCTCCCAAGACCCGACCACGGGCAAGTTCACTTGCCTAACCGGCGACTGTGGATCATCCGCGGTCGAATGCTCCGGTGGTGGAGCTGCCCCCCCAGCGACTCTAGCAGAATTCACGCTGAACGGGGCTGGCGGGCTAGACTTCTATGACGTCAGCTTCGTCGATGGTTATAACCTCCCCATGACAGTGGTGCCTGAGGGTGGGACCGGAGGGAACTGCACGACTACCGGGTGCGAGGTGGACTTGAACGCCGGGTGCCCGTCGGAGCTCAAGGTGACGGCAAGTGACGAGGGCGTGGCGTGTAAAAGCGCGTGTGAGGCTTTTGGGGACCCACAGTACTGTTGTAGTGGGGCCTACGCGACTCCAGACACATGTAAACCCAGTTCTTATTCGCAGTTTTTTAAGAATGCGTGCCCGAAAGCTTACAGCTATGCTTATGATGACGGCACCAGCACCTTCACTTGCGCCTCCGCCAATTATCTCATCACTTTCTGCCCTTCCCCTTCCACCAGTTTGAAGTCGTCAAATGGGCAATACCCAGAGGCGGTCGGTGTCTCAGCAAGTTCACGTAATACGACACCGAGCTTCGTCGTTTTTGGCGTCATTGTTTTGGCGGCAGCTTGGCGGTTGCGGCAGCTATTT
>gnl_Prupe_v2.1_Prupe.7G050700.1
ATGCAGCCCCACGTTGATACCACGACCAATAGTCCCTTTGGTGAGGATATTCTGAAAGAAGCACTAGGTTGGGTAAAAAATAATACAAGAAAAGTCAATTACAATTGCCCCTACACGGTCTGGCCAGCCTCCTTTGGAAATCCTCAATTATCAACCACAGGGTTCGAGTTAGCATCCCAAGCTAACTTCCAGCTAGACACTCCGGTGCCATGGAGCGGTCGCTTCTGGGCCCGAACTGGATGCTCCACGGACGCCTCTGGAAAGTTCGTCTGCGAAACCGCAGACTGTGACTCTGGTCAGCTCATGTGCAACGGTAAGACTGGCATTCCGCCGGCAACTTTAGCGGAATTCACTATTGCAGCAGGCGGAGGACAAGATTTCTACGATGTTAGTCTTGTTGATGGCTTCAACTTGCCCATGTCTGTGACTCCACAAGGCGGTACCGGCACCTGCAAGACGGGTAGTTGCGCGGCGAATGTGAACGCAGTTTGTCCGACTGACCTGCAAAAGATAGGGTCCGATGGGAGCGTGGTTGCCTGCTTGAGCGCATGTGTTAAATTCGGTGACCCACAGTACTGTTGCACTCCGCCTCAAGAAACTAAAGAGAAATGCCCACCAACAAATTACTCTCAGATATTCCATGACCAATGCCCCGACGCTTACAGCTATGCTTATGATGACAACAAGGGTTTATTTACGTGCAGTGGTGGACCTAACTACCTCATTACTTTCTGCCCA
>gnl_Prupe_v2.1_Prupe.7G051200.1
ATGATGAAGACCCTGGTAGTATTCCTCAGCCTCAGCTTAACCATCCTTTCCTTCGGAGGTGCACATGCAGCGACAATGTCTTTCAAAAACAACTGCCCCTACACGGTCTGGCCAGGAACCCTAACCTCCGATCAAAAACCTCAATTATCAACCACAGGGTTCGAGTTAGCATCCCAAGCTAGCTTCAGCCTAGACACTCCGGTGCCATGGAACGGCCGCTTCTGGGCCCGAACTGGATGCTCCACGGACGCCTCTGGAAAGTTCGTCTGTGCCACCGCAGACTGTGCCTCTGGTCAGGTCACGTGCAACGGTGCCGGTGCCATTCCGCCAGCAACTTTAGCGGAATTCAATATTCCAGCAGGCGGAGGACAAGATTTCTACGACGTTAGTCTTGTTGATGGCTTCAACTTGCCCATGTCTGTGACTCCACAAGGCGGTACCGGAGACTGCAAGACGGCTACTTGCCCTGCGAACGTGAACGCAGTTTGTCCGAGTGAGCTGCAAAAGATAGGGTCCGATGGGAGCGTGGTTGCCTGCTTGAGCGCATGTGTTAAATTCGGTGAGCCACGGTATTGTTGCACTCCGCCTCAAAACACTCCGGAGACATGCCCACCGACAAATTACTCTCAGCTATTCAGTCAAGCATGCCCCAACGCTTACAGCTATGCTTATGATGACAAAAAGGGTACATTTACATGCAATGGTGGACCTAACTACGCCATTACTTTCTGCCCA
>gnl_Prupe_v2.1_Prupe.7G051300.1
ATGATGAAGACCCTAGTAGCAGTCCTCAGCCTCAGCTTAACCCTCCTTTCATTCGGAGGTGCACATGCAGCGACAATGTCTTTCAAAAACAATTGCCCCTACACGGTCTGGCCAGCCTCCTTTGGAAATCCTCAATTATCAACCACAGGGTTCGAGTTAGCATCCCAAGCTAGCTTCCAGCTAGACACTCCGGTGCCATGGAGCGGCCGCTTCTGGGCCCGAACTAGATGCTCCACGGACGCCTCAGGAAAGTTCGTCTGCGAAACCGCAGACTGTGACTCTGGTCAGCTCATGTGCAACGGTAAGACTGGCATTCCGCCGGCAACTTTAGCGGAATTCACTATTGCAGCAGGCGGAGGACAAGATTTCTACGATGTTAGTCTTGTTGATGGCTTCAACTTGCCCATGTCTGTGACTCCACAAGGCGGTACTGGCACCTGCAAGATGGGTAGTTGCGCGGCGAACGTGAACCTAGTTTGTCCGAGTGAGCTGCAAAAGATAGGGTCCGATGGGAGCGTGGTTGCCTGCTTGAGCGCATGTGTTAAATTCGGTGAGCCACAGTACTGTTGCACTCCGCCTCAAGAAACTAAAGAGAAATGCCCACCGACAAATTACTCTCAGATATTCCATGAACAATGCCCCGACGCTTACAGCTATGCTTTTGATGACAACAAAGGTTTATTTACGTGCAGTGGTGGACCTAACTACCTCATTACTTTCTGCCCA
>gnl_Prupe_v2.1_Prupe.7G169500.1
ATGGGTGCTCAATTTTCGTATTGCATCACTCTCCTCCTCCTCATCATTGCCAAAGGGGTCACCGGAGCCACATTCACATTCACAAACAAGTGTGACTTCACAGTATGGCCAGGAATTCTAGCCAGCGCCGGCACCCCTAAGCTGGACAGCACCGGCTTCGAGCTCGCCAAAGGCAGCACCCGCTCCTTCCAAGCCCCGACAGGATGGTCCGGCCGCTTCTGGGGCCGAACCGGCTGCAACTTCGACGGTTCGGGCCACGGCTCATGTTCGACTGGCGACTGCGGTTCGGGCCAGCTCGAGTGCAACGGAGCCGGAGCTGCACCGCCAGCCACTCTGGCCGAGTTCACACTCGGCTCGGGTTCTCAAGACTTCTATGACGTCAGCCTGGTTGACGGTTATAACTTACCTATGATCGTTGAAGGGAGCGGGGGATCCGGTACGTGCGCGTCCACGGGCTGCGCTACGGACCTCAACCGTCGGTGCCCCGCCGAGCTCAAAGTCGACGGCGGCGGCGCGTGCAAGAGCGCATGCGACGCGTTTGGGAGCCCGGAGTACTGTTGCAACGGCGATTATGGGTCACCGTCCACGTGTAAGCCGTCCATGTACTCGCAGCTGTTTAAGTCCGCGTGCCCCAAATCGTACAGCTACGCTTACGACGATGCATCCAGTACGTTTACGTGTACGGGTGCTGACTATACGATCACATTTTGCGCTTCTCTTCTTCCAAGTGTAAAATCCGCAACAGATTCCTCTTCACAAACAACTGATGGTTCAGGGTCGGATTCCGGGTCGGACTTACTGGCCTCATCGTTGCTTGCAGATTTGGCCGCAGGGGATTCAACAAGAACCCAACCTTCCATGGCTCTCCTAAGCATGTTGGTTTTGGTCATCTCTTTGGCCCTCTCATTTTCACAGTTA
>gnl_Prupe_v2.1_Prupe.7G050900.1
ATGATGAAGACCCTAGTAGCAGTCCTCAGCCTCAGCTTAACCCTCCTTTCATTCGGAGGTGCACATGCAGCGACAATGTCTTTCAAAAACAATTGCCCCTACACGGTCTGGCCAGCCTCCTTTGGAAATCCTCAATTATCAACCACAGGGTTCGAGTTAGCATCCCAAGCTAGCTTCCAGCTAGACACTCCGGTGCCATGGAGCGGCCGCTTCTGGGCCCGAACTAGATGCTCCACGGACGCCTCAGGAAAGTTCGTCTGCGAAACCGCAGACTGTGACTCTGGTCAGCTCATGTGCAACGGTAAGACTGGCATTCCGCCGGCAACTTTAGCGGAATTCACTATTGCAGCAGGCGGAGGACAAGATTTCTACGATGTTAGTCTTGTTGATGGCTTCAACTTGCCCATGTCTGTGACTCCACAAGGCGGTACTGGCACCTGCAAGATGGGTAGTTGCGCGGCGAACGTGAACCTAGTTTGTCCGAGTGAGCTGCAAAAGATAGGGTCCGATGGGAGCGTGGTTGCCTGCTTGAGCGCATGTGTTAAATTCGGTGAGCCACAGTACTGTTGCACTCCGCCTCAAGAAACTAAAGAGAAATGCCCACCGACAAATTACTCTCAGATATTCCATGAACAATGCCCCGACGCTTACAGCTATGCTTTTGATGACAACAAAGGTTTATTTACGTGCAGTGGTGGACCTAACTACCTCATTACTTTCTGCCCA
>gnl_Prupe_v2.1_Prupe.7G051100.1
ATGATGAAGACCCTAGTAGTAGTCCTCAGCCTCAGCTTAACCATCCTTTCCTTTGGAGGTGCACATGCAGCGACAATGTCTTTCAAAAACAATTGCCCCTACACGGTCTGGCCAGTAACCCTAACCTCCGATGGAAAACCTCAATTATCACCCACAGGGTTCGAGTTAGCATCCCAAGCTAGCTTCCAGCTAGACACTCCAGTGCCATGGAGCGGCCGCTTCTGGGCCCGAACTGGATGCTCCACGAACGCCTCGGGAAATTTCGTCTGCGCCACCGCAGACTGTGCCTCTGGTCAGGTCACGTGCAACGGTACCGATGGCTTTCCGCCGGCAACTTTAGCGGAATTCAGTATTCCAGCAGGCGGAGGACAAGATTTCTACGATGTTAGTCTTGTTGATGGCTTCAACTTGCCCATGTCTGTGACTCCACAAGGCGGTACCGGCACCTGCAAGACGAGTAGTTGCGCGGCGAACGTGAACGCAGTTTGTCCGAGTGTGCGCTGCAAAGGA
>gnl_Prupe_v2.1_Prupe.3G274400.1
ATGAATCTCCCAGATTTTATTGCTGTTTTCTTTCTGTTCCTAATGTGGAATTTTCTGTTATTTGGACATGGAATGGCACATACAGTTACATTTGACATACGCAATAAGTGCCCCTTCCCCATATGGCCAGCAACTGCTCCCAACAATGGACAGCCAGTGATAGCTGATGGCGGCTTCTATCTCCCAGCCGGTCAGACTCGGCGCATTTCCGCCCCTTGGTCATGGAACGGTCGGATTTGGGCCCGAACTGGATGCAACTTTGCCTCAAACTGGAATCCTGCATGTGAAACAGGAGACTGTGATGGGCGCTTAGCATGCAATGGACTAATAGGCACTCCACCAGTGACATTAGTGCAAGTTTCGCTTCAAGGTGACAAAGACAGGCCAAATTTCTATGATGTGAGCTTGGTTGATGGATACAATCTTCCTGTTGCAGTCTTGTCAAAGCCAGTAGCATCTAATTGTGGCATTGGAGGGTGTTTGAAGAATTTGAAAAGTTGGTGCCCAGAAGAACTGAAGGTCTTAAACTCCAAGGGGGAGGTGGTGGCTTGCAAAAGTGCTTGCTTGGCTTTTAACACTGACCCGTTTTGTTGTAGGAATGAGTATGGAACCCCAGCAAAATGCAAGCCAAGTGTGTACTCAAAGATATTCAAAGATGCTTGCCCTTCTTATTATAGCTATGCTTATGATTCACCCCCTCCATTGGTGACTTGCAAGTCAAGTGAGTATGTGATCACCTTTTGTCCTTCAGGCTGGGGCACTGGTGCCTATGCCTCCATA
>gnl_Prupe_v2.1_Prupe.3G148300.1
ATGATGATGATGAAGAGCCAAGCAGCTCTCCTCGGCCTCACCACCTTGGCCATCCTCTTCTTCTCAGGTGCACATGCAGCTAAAATCACTTTCACAAACAAATGTTCCTACACTGTCTGGCCAGGAACCCTAACCGGTGACCAAAAACCTCAATTATCACTAACCGGGTTCGAGTTAGCAACCGGAATTAGCAACTCTGTGGACGCTCCGTCCCCATGGTCCGGTCGCTTCTTTGGCCGAACCAGGTGCTCCACGGACGCGTCAGGAAAGTTCTCTTGTGCCACAGCAGATTGTGGCTCTGGCCAAGTCTCATGCAACGGTAACGGCGCAGTTCCGCCAGCTACATTAGTAGAAATCACTATTGCTGAGAACGGGGGTCAAGATTTCTACGATGTTAGTCTTGTTGACGGCTTCAACTTGCCTATGGCCGTGGCTCCACAAGGCGGCACCGGCGAGTGTAAGGCCTCAACTTGCCCTGCCGATGTTAACGCGGTGTGCCCGGCCGAGTTACAAGTGAAGGGATCTGATGGAAGCGTAATTGCATGCAAGAGCGCTTGCTTAGCACTCAACCAGCCACAATACTGTTGCACTCCCCCTAACGACAAGCCGGAGACATGCCCTCCCACTGAGTACTCTAAGATCTTCAAGGACCAGTGCCCTCAAGCTTATAGCTATGCTTATGATGACAAGAGCAGCACCTTTACATGCAGTGCTAGACCTGACTACCTCATCACGTTCTGCCCA
>gnl_Prupe_v2.1_Prupe.3G144100.1
ATGACGATGATGAAGAGCCAAGCAGCTCTCCTCGGCCTCACCACCTTGGCCATCCTCTTCTTCTCAGGTGCACATGCAGCTAAAATCACTTTCACAAACAAATGTTCCTACACTGTCTGGCCAGGAACCCTAACCGGTGACCAAAAACCTCAATTATCACTCACCGGGTTCAAGTTAGCAACCGGAATTAGCCGCTCTGTGGACGCACCGTCCCCATGGTCCGGTCGCTTCTTTGGCCGAACCAGGTGCTCCACGGACGCGTCAGGAAAGTTCACTTGTGCCACAGCAGATTGTGGTTCTGGCCAAGTCTCATGCAACGGTAACGGCGCAGCTCCGCCCGCTACATTAGTAGAAATCACTATTGCTTCGAACGGGGGTCAAGACTTCTACGACGTTAGTCTTGTTGACGGCTTCAACTTGCCCATGTCCGTGGCTCCACAAGGCGGCACCGGCAAGTGTAAGGCCTCAACTTGCCCTGCCGATATTAACAAAGTGTGCCCGGCTCCGTTACAAGTGAAGGGATCTGATGGAAGCGTAATTGCGTGCAAGAGCGCTTGCTTAGCATTCAACCAGCCAAAATACTGTTGCACTCCACCTAACGACAAGCCGGAGACATGCCCTCCCACTGATTACTCTAAGCTCTTCAAGACCCAGTGCCCTCAAGCTTATAGCTATGCTTATGATGACAAGAGCAGCACCTTCACATGCAGTGGTAGACCTGACTACCTCATCACATTCTGCCCA
>gnl_Prupe_v2.1_Prupe.3G144000.1
ATGATGAAGAGCCAAGCAGCTCTCCTCGGCCTCACCACCTTGGCCATCCTCTTCTTCTCAGGTGCACATGCAGCTAAAATCACTTTCACAAACAAATGTTCCTACACTGTCTGGCCAGGAACCCTAACCGGTGACCAAAAACCTCAATTATCACTCACCGGGTTCGAGTTAGCAACCGGAATTAGCAACTCTGTGGACGCTCCGTCCCCGTGGTCCGGTCGCTTCTTTGGCCGAACCAGGTGCTCCACGGACGCGTCAGGAAAGTTCACTTGTGCCACAGCAGATTGTGGCTCTGGCCAAGTCTCATGCAACGGTAACGGCGCAGTTCCGCCAGCTACATTAGTAGAAATCACTATTGCTGAGAACGGGGGTCAAGATTTCTACGATGTTAGTCTTGTTGACGGCTTCAACTTGCCCATGTCCGTGGCTCCACAAGGCGGCACCGGAGAGTGTAAGGCCTCAACTTGCCCTGCCGATATTAACAAAGTGTGCCCGGCTGAGTTACAAGTGAAGGGATCTGATGGAAGCGTAATTGCGTGCAAGAGCGCTTGCTTAGCATTAAACCAGCCACAATACTGTTGCACTCCCCCTAACGACAAGCCGGAGACATGCCCTCCCACTGACTACTCTAAGCTCTTCAAGACCCAGTGCCCTCAAGCTTATAGCTATGCTTATGATGACAAGAGCAGCACCTTCACATGCAGTGGTAGACCTGACTACCTCATCACATTCTGCCCA
>gnl_Prupe_v2.1_Prupe.3G143900.1
ATGACGATGATGAAGAGCCAAGCAGCTCTCCTTGGCCTCACCACCTTGGCCATCCTCTTCTTCTCAGGTGCACATGCAGCTAAAATCACTTTCACAAACAAATGTTCCTACACTGTCTGGCCAGGAACCCTAACCGGTGACCAAAAACCTCAATTATCACTCACTGGGTTCGAGTTAGCAACCGGAATTAGCCGCTCTGTGGACGCTCCGTCCCCATGGTCCGGTCGCTTCTTTGGCCGAACCAGGTGCTCCACGGACGCATCAGGAAAGTTCACTTGTGCCACCGCAGATTGTGGTTCTGGCCAAGTCTCATGCAACGGTAACGGCGCAGCTCCGCCAGCTACATTAGTAGAAATCACTATTGCTTCGAACGGGGGTCAAGACTTCTACGACGTTAGTCTTGTTGACGGCTTCAACTTGCCCATGTCCGTGGCTCCACAAGGCGGCACCGGCGACTGTAAGGCGTCAACTTGCCCTGCCGATATTAACAAAGTGTGCCCGGCTCCGTTACAAGTGAAGGGATCTGATGGAAGCGTAATTGCGTGCAAGAGCGCTTGCTTAGCATTCAACCAGCCAAAATACTGTTGCACTCCACCTAACGACAAGCCGGAGACATGCCCTCCCACTGATTACTCTAAGCTCTTCAAGACCCAGTGCCCTCAAGCTTATAGCTATGCTTATGATGACAAGAGCAGCACCTTCACATGCAGTGGTAGACCTGACTACCTCATCACATTCTGCCCA
>gnl_Prupe_v2.1_Prupe.1G503200.1
ATGGCAGCGCATCTCAATGTGTTCTTACCAGTTTTATTGGTTTTTATGGCTATTTCATCAGGACCAAAGTTATCAGAGTCTGCTAGAATTTTCACCATAATAAACAATTGCAAGGAGACAGTCTGGCCTGCAGTGACCCCAGGGGAGAGCTTTAATGGTGGTGGTTTTATGCTAAAACAGGGCCAGTCAGTCATATTCACAGCCCCAGTCAGCTGGTCTGGCAGGATATGGGGTCGAACGGGCTGCAACTTCGACAACAAAAATGGCAACACTTCATGCCAGACCGGAGACTGTGGCGGCACCCTCAAGTGTGGAGCTTCAGGAAAGACGCCAGCAACACTTGCCGAATTTACATTGGCAGCTCTAGACTTTTATGATGTTAGCCTTGTTGATGGGTTCAACTTGCCAATGGTTGTAACACCTCTGAATGGTACGGGAAATTGCAGTGTTTCGGGTTGCGATGGGGACCTGAGGTCCAGTTGCCCATCTGTGCTCTCTGTCAAAGCAAATGGGAAGACTGTTGGATGCAGGAGCGCCTGTGATGTGTTCAACACTGATGAGTATTGTTGCAGAGGGGTTTTTGGCAACCCTGTTACATGCAAACCCACATATTATTCCAAGATGTTCAAAGAAGCATGCCCTACTGCCTATAGTTATGCTTATGATGATCCAACCAGTATCTTTACTTGCTCTGGCACAGATTATGTGGTTGCATTCTGCTCAAGCAGGAAGCAACCAGTGTGCACATATCATAACCACAAGCTTGTCTGTAGTACTAATGGTTCAAAAGGTTTAAAGTCAATGAGATGGACTGTGATGCTTGCACTGATGGTGATGATTAATTTATGGATTATTTTT
>gnl_Prupe_v2.1_Prupe.1G566900.1
ATGGCTTACCATCCCAATGCCCTTCTTGGATCCTTGTTCGTCACCATTCTAATAGCATGCGGGGCTAAGTTATATGCAAGTGCAAAGACCTTCACCATAGTAAATGAGTGCAAGGAGACAATATGGCCTGGCATAACACACAGTGAAAACTTCAGTGGCAGTGGTTTTACATTGAAGCAAGGCCAGTCTACAGTTTATACAGCTCCAGGTGACTGGAATGGTCGAATATGGGCTCGAACCGGCTGCAGTTTTGACAAGAATGGCAATGGCAAATGCCAAACAGGTAGCTGCGGCACCACCATCAACTGTACAGGCCCCGGCAGCCCACCTGCCTCAATTGCCGAATTTACACTCGGCCAGGAGATTGATTACTATGATGTTAGCCTGGTGGATGGATTTAATTTGCCCGTAATTGTTAAACCTACTAACAATGGTAAAGGCAATTGCAGCACTGCTGGTTGTGATAGGGACTTGAGGCAGAGCTGCCCGTCAGAGCTCGCAGCTAAGGCCGAAGGAAAAGTCATTGCTTGCCGGAGTGCATGCAACGTGTTCAACACCGATGAATACTGCTGTAGAGGGACATTTGGAAACCCTCAGACATGTCTACCTACTAATTATTCAAGGAGTTTTAAACAAGCTTGCCCTGCAGCATATAGTTTTGCATATGATGACCCTACCAGTATTATAACATGCTCTGGTGCAGACTTCATTGTCACCTTCTGCGCATCAAGGAACCAAACGGTGTGCTCTTATCATGATAAGCAGCTTGTTTGCAATGGATCAAAGGAATTAAAAGCACTCTCTCAAAGATGGTGGCCATTGATGCTCGCATTCCCCTTGATTCTCAGTTTCCAGTCTATGTTT
>gnl_Prupe_v2.1_Prupe.1G364000.1
ATGGATCTGAATCTGATGGCCATCTTCCATTTTTCTTCTTTGTACATCACCCTCATTTTGTTTACAATTTGCAAAGGCATAGCGGGAGCTACATTTACAATCATAAACAAGTGCGACTACACTGTATGGCCCGGAATTCTATCCAATGCCGGCAGTAGCAGATTAGACAGCACCGGCCTCCAACTCCAACACGGCGCCTCCCGTTCATTTCAATCCCCACCCAACTGGTCAGGCCGATTCTGGGCTCGAACCGGTTGTAACTTCGACCCCACCACCGGTCAGGGCACCTGCACCACCGGAGACTGCGGCTCCAACCAAGTCGAGTGCAATGGCGCCGGCGCTAACCCACCAGCCACTCTCGCCGAGTTCACGATCGGCGGCTCCGACAACCAGGATTTCTACGACGTCAGCTTAGTGGACGGCTACAACTTACCCATGATGGTGGAGCCGAGCGGCGGGTCGGGTAGTTGTTTGTCGACTGGGTGCGCAACGGACTTGAACCAGCGGTGCCCGGCTGAGTTACGGGTCGGGGACGGCGCGGCGTGTAAGAGTGCGTGTGAGGCTTTTGGGAGCCCGGAGTATTGTTGCAACGGCGCGTTTGGTACCCCCGACACTTGTAAGCCGTCGGTTTATTCGGAGATGTTTAAAGCCGCGTGTCCTAGATCGTATAGCTACGCGTATGACGATGCCAGCAGTACATTTACTTGTACTGGAGCTGATTACACCATAACATTCTGCCCTTCCACAACAAGTCAAAAATCTGCAAGTACGTCTACAACAACAAGTAATGGGTCGGGGCAGACAACAACCACAACAAATAACGGGTCTGGAGGTGGGAGTGGGACGACAGGGGAGGTCCCTGCGGTGGTGGGAAACAGTAACAGTCCTCCTCCATGGTTTCCGAACTTTTTCACTGGAGACTCAACGAAGACCCTTTCTTCTTCTGCTCTTTACACTTCATTGGTTGCCACTTTATTTCTCTTTCTTTCTCTATCGTTGCTTCATTCT
>gnl_Prupe_v2.1_Prupe.1G045400.1
ATGGCATCTCAAACTTTGCTCTCTCTTCTTTTGGTCACTGTCTTCCTATCAGGGGCTAATTCAGCTACATTCACATTCACAAACCGTTGCCCCTACACAGTTTGGCCAGGAGCCCTAACGGGGAGTGGTGCACAATTATCTTCAACCGGATTCGAGTTAGCATCCGGGGCCTCTTCATCTTTGGATGTCCCTTCCCCATGGTCCGGCCGCTTCTGGGGCCGGACCCAGTGCTCCACAGATGCCACAGGAAAGTTTATTTGTGGCACCGCAGACTGCGGCTCTGGTCAAGTCGCGTGCAATGGTGCTGGTGCAATCCCACCAGCATCGTTGATAGAATTAACTCTGGCCCCGGGTGGAGGGCAAGATTTCTACGATATTAGCCTCGTTGACGGCTTCAACGTGCCTCTCGAATTAGCCCCACAAGGAGGGTCTGGTGGATGTAGCGCCACAAGCTGCCCAGCTAATGTCAATAGTATTTGCCCGGCAGAGTTGGCTATAAAAGGGTCAGATGGCGGTGCGATTGCCTGCAAAAGTGCGTGTTTGGCTTTCAACCGGCCGGATTATTGTTGCACCGGCACATTCGGGAGCCCTGATACATGCCCTCCTACCGATTATTCAAAGATATTCAAGCGCCAGTGCCCTCAAGCTTATAGTTATGCTTTTGATGATAAAACTAGCACTTTCACATGTACTGGTGGACCTAACTATGCCATCACTTTTTGTCCT
>gnl_Prupe_v2.1_Prupe.1G383700.1
ATGGCCATGTTCACCTCCAAGCTTAAGCTTTCTCTTCTTCTTTTTCTCTTTTCATTAGCTGCAGGCAATGTGGTCTACGCAACCGTTTTCACGCTCCAGAACCGTTGCACCTACACAGTCTGGCCCGGCACACTCTCCGGAAACGGCGCCGCAGTTCTCGGCGACGGTGGTTTCGCCTTGGCTCCGGATTCGTCCGTCCAGCTCACGGCCCCTCGGGGATGGTCAGGCCGGTTCTGGGCCCGAACCGGCTGCAACTTCGACGACTCGGGAAACGGCAAATGCCTCACCGGCGACTGCGGCTCACTAAAATGCGTCGGGGGCGGCGCACCCCCAGTGACCTTGGCGGAGTTCACGACAGGTTCGACCCCGGGTGACAAGGATTTCTATGACGTCAGCTTGGTGGACGGTTACAATGTGGCCATGGGGCTGCGGGCAAACGGAGGAACCGGCGACTGCCAGTACGCGGGATGCGTGGCCGACTTGAATGGCAACTGCCCACCGGAGCTTCGGGTGACGGATTCGGGTAAGGTGGTGGCGTGCAGGAGCGCGTGCGCGGCGTTTAACGCGCCGGAGTTTTGCTGCACCGGGGACCACGCGACGCCTCAGACCTGTTCCCCCACTCAGTACTCGGTGATGTTCAAGACTGCATGCCCCACAGCGTATAGTTACGCTTATGATGACGCTTCCAGCACTTGTACCTGTGCCGGGTCGGACTACTTGATTACGTTTTGCCCAACCGGGTCATCA
>gnl_Prupe_v2.1_Prupe.1G364200.1
ATGGCTCCATTAGCATCATTGTTGGTGTCCCTGTTAACCATACTTGGGCTATTCACATCAGGAGTTCTTTCAACCACATTCACAATGGTGAACAAGTGCGAGTACACAGTTTGGCCGGGCATTCTCACCAACGCCGGCGTGCCTCCCCTTCCGACCACCGGCTTTGCTCTCCAAAAGGGCGAGACCAAGACCATCTCTGCTCCAACCTCCTGGGGCGGCCGCTTCTGGGGCCGAACCCTCTGCTCCCAAGACTCCACCGGCAAATTCTCCTGCGTCACAGGCGATTGCGGCTCCGGCAAAGTAGAATGCGCCGGTAACGGCGCTGCCCCGCCCGCCACTCTCGCTGAGTTCACCCTCGACGGCTCCGGCGGCCTCGATTTCTTTGACGTCAGCCTCGTCGACGGTTACAACCTCCCTATGTTGGTGGTCCCACAGGGCGGCAGTGGGACCAACTGTTCGAACACCGGCTGCGTGGTCGATCTCAACGGCCTTTGCCCTTCCGAGCTCAAGGTCACCAGCGCCGACGGCAGAGAAGGCGTGGCCTGCAAGAGCGCGTGCGAGGCGTTTCAACAGCCGCAGTACTGTTGCAGCGGCGCGTATGGTACACCGGACACTTGCAAGCCGTCATCCTACTCTCAGATATTCAAGAACGCTTGTCCACATGCTTACAGTTACGCATACGACGATAGGACCAGCACCTTCACATGTGCTGCTGCGGATTACACCATCACTTTCTGCCCCTCGCCTAGCACCAGCAAGAAAGCGTCTCAGGGACAGAACACACAGCCACAGCCTACAAATACTACTACAGGTACAGGTACACCGTCGTCTACAAGCAGCTCACCGGAGCCGATAAACAACACAATGGAATACGAAGGTGCCTCGTACGATCAAAGCGAAGCATCGTCGTCCACGCGTACTACATCACATGCAATTGCGGGTTTGGTTACCGTCGCGCTGGCCATTCAGCTGCTGTCGCAGCTCTTCTTC
>gnl_Selmo_v1.0_271835
ATGGAGGTTCATCGAGTGAGATTGCTGGCTGTGTTGGCTGCTCTTCTTCTCGCAATTGAAGGTGTTAGTTGCGTTCGGATCCGCCTCTACAATGAATGTCCCTTCACAGTGTGGCCTGGCTGGATTTCCAACTCCGGGAAGCCACAACTAGGAACCGGTGGTGTTAAACTCGATTCCTGGCAGTCTCATGACCTCAACCCCGGTGCAGACTGGGCTGGCCGTTTCTGGGGCCGTAGAGGCTGCAACTTCGACGGCAACGGGCGCGGCCACTGCGACTCGGGCGACTGCGGCGACAAACTTAACTGCGGCAACTCGGGTGGTGTCACTCCCGCCACCTTGGCCGAGTTCCAGCTCAACGGCCACGGTAACCAAGACTTCTACGACGTCTCGCTCGTGGACGGCTACAACTTGCCAATGAGAATCAACCCGGAGTGGAACTGCAAGTCGGCTGGCTGTCACAGCGACCTGAACGCTATATGCCCCAACGAACTGAAAGTCTGGAAGGATAACTGGGTGATCGGCTGCAAGAGCGCTTGCGAGGTTTTCCAAACGGATGCTTACTGCTGCAGAGGAGCGCACGACAAGCCTGAAACTTGCCCTCCAACGCCTTTCTCCAAGGTGTTCAAGGATGCTTGTCCACAGGCTTACAGTTATGCTTACGACGATTTGACTAGTACCTTCACCTGCGGTACGGGTGGGGGATACACCATAACCTTCTGCCCCAGTGGAGGATTCGAATTCGGAGCAGCTGGGGAACAAGCTGCTTTCATTGAGAAGCTC
>gnl_Selmo_v1.0_426298
ATGGAGCTCTTTCGAGTGAACACGCTGGCTATCTTGGCTATTGTTCTCCTCACAGTTGAAGGTGTGCACGGCGTCCGAATCCGCCTCTACAACGCCTGCCCCTTCACAGTGTGGCCCGGCTGGATTTCAAACTCCGGCAAGCCGCAACTCGGGGGTGGGGGTGCCCGTTTGGAATCGTGGCAATCTTACGACCTCTACCCAGGCTCGGGCTGGGCGGGCCGGTTCTGGGGACGCAGGGGCTGCAACTTCGACGGTAGCGGCCGTGGTCACTGCGACTCGGGCGACTGTGGCGACAAACTCAACTGCGGCAACTCGGGTGGTGTCACGCCCGCCACCCTGGCCGAGTTCCAGCTCAATGGTTTCGCCGGTCTCGACTACTACGACGTGTCTCTGGTCGACGGCTACAACTTACCGCTGCGAATCAACCCCGAGTACAACTGCGCCTCGGCCGGATGTCACAGCGACGTGAATGCGCGCTGTCCTAAGGAGCTCCAGGTGCGCAAGGATAACTGGGTCATCGGCTGCAAGAGCGCTTGCGAGGTGTTCCACAGCGAGGAGTTCTGCTGCACGGGGTCGCACAACAGGCCCGAGACGTGCAGTCCGACGTACTTCTCCCGGATTTTCAAAGACGCGTGCCCGCAGGCATATAGCTACGCCTACGACGACGCGACCAGCACCTTCACCTGCGGTTCCGGTGGGGGTTACACCATCACCTTCTGCCCCAGCGGGGGTCTCTCTATTGCAGAGGATGAGTCTTCTCAGAGCCGAGTCGAGGCTCTC
>gnl_Selmo_v1.0_236128
ATGTCGTTCCTGACGCTGCTCCTCCTCCTCTTCTTCACTTCAGCTCATGGAGTAACTTTCACGCTCAACAATTCGTGCTCCTTCACTGTATGGCCTGGCTGGTTGAATGGCGATGGAGAGTCCGTTCTCGAAGGTGGCTACAAGCTCGACCCATCCCACTCCGTCCAGCTCTCAATCCCTTCGGGCTGGGGTGGCCGATTCTGGGGACGAACCGGCTGCCAGTTTGATAGCAGCAACCGCGGGAGCTGCGAGACCGGAGACTGTGGCAACGGGCTCTACTGCAAAGGCTCCTCCGGCGCCACTCCCGTCACCCTCGTCGAGATAAAGCTCAATGGCTTCTCCAGCAAGGATTTCTACGACGTTTCTCTTGTCGACGGCTACAATCTCCCAGTGAGGATGTATCCGCTCTCTTCCGGATGCACCAACGTAGGCTGCCACAGCGATGTCAACGCGGTCTGTCCCCAGGAGCTCCAAGTTCGCAACAGTGGCGGGCATGTCGTCGCTTGCAAGAGCGCTTGCGAGGCCTTCCAGACGGACGCCTTCTGCTGTAGAGGGAACCATAGCACTCCCCAGACTTGCTCCCCAACTCTCTACTCGAGGCTCTTCAAGAACGACTGTCCCCAGGCGTATAGCTACGCTTACGACGATCAGACCAGCACTTTCACTTGCACTTCTGGTGGCGGATATGTCATCCAGTTTTGTCCGCCTGGAAGCTTTACAAAGTCTCGGCAACACCACGGGAGAGCTCGGGGACACAGAAGAATCCGGAGC
>gnl_Selmo_v1.0_404034
ATGGCTCAAAGTCGTCTGGTGCTAGCGACCTGGATTTGCACTGTTCTTTTGAATGCCTCAAGATCTTTTGGGATAAACTTTCGTCTATACAATGGATGCCCGTTCACGGTCTGGCCTGGATGGCTCAACAACGGCGATAGCCCGGCTCTTGGAAATGGTGGCACGCAGCTAGAACCTTACACTTTTATAGACTTGGGAACTCCAACATCGGACTGGGGTGGCCGGTTCTGGGGCCGCAGGGGTTGCGACTTTCAAGGCAGCGGATGCAGCACTGGGGATTGTAACAAGCAGCTCTATTGCCAAGGCATAGGAGGAGCTCCCCCCTACAGCATTGCCGAGTTTAAACTTGGTGGCGCCCCCAACACCGGCTTGGACTTCTACGACGTCTCTCTGGTTGATGGCTATAATCTGCCCATCCGGATCACTCCCAGTAAGTCCGGCTGCCCCTTCACGGGTTGCCTGAGGGACGTGATTCCGTGGTGCCCGTCCGAGCTCCAAGTTCACGATTATTCCGGAGTCGTGGGCTGCAAGAGTGCGTGCCTGGCGTTTGGCACGCCACCTTTTTGTTGCACGGGGGACTACTCCACTCCCCAGACCTGCAAACCCTCGTCCTACTCGAAAATTTTCAAGGACATTTGCCCGCTCGCGTATAGCTACGCTTACGATGACCCAAGCAGCACGTTTACTTGTTCCAATGGTGGTGACTATACGATCACTTTCTGTCCA
>gnl_Selmo_v1.0_402999
ATGGCGGCGACCGCCCTCCTCGCCCTTCTCTCGATCGCCCTCCACAATGCAGGGGCAGTGACGATCGCGATCAACAACTCGTGCCCATTCCCAGTGTGGCCGGGGTGGATCAGCGGCGAGGGCGGCGAGCTCCCCCAGCTGGGCGCCCAGCTGGAGTCCATGCAGTCCATGCAGCTCGACGTACCGCGCGGCTGGGGCGGCCGCTTCTGGGGCCGCACGGGCTGCCTCTTCGACACCGCCACCGGCCGCGGTACGTGCCAGACGGGCGACTGCGGCAACTCCCTCGCCTGCGGTGCCGCCGGCGGCATACCGCCCGTGACGCTCACCGAGTTCAAGCTCAACGGCTACGACGCCCGCGACTTTTACGACGTCTCTCTCGTGGATGGCTACAATCTCCCCGTCCGCGTCACGCCCTCGGACGCGCGCTGCCCCGCGGTGGGCTGCCACAGCGACGTCAACGCCAATTGCCCGCGCGAGCTCCAGGTGGCGATCCATGGCCGCGTCGTCGGCTGCAAGAGCGCTTGCGAGGCGTTCCAGACGGATGCGTTTTGCTGCCGCGGCGCGCACAGCCAGTCCCAGTCGTGCTCGCCCACGCAGTACTCGCGGATCTTCAAGCAGCACTGCCCCCAGGCCTACAGCTACGCGTATGACGACCTGAGCAGCACTTTCACCTGCGCGTCCGGGGCTGGATACGCCATCGAGTTCTGCCCCGGCGGCGCGGGAGCCCAGCAGCAGCGGCGCCGCCCGCCCCGCCGCCATGGTTTGGAAGATATAGTACTTAATGCTGCTGGTCATGGTGGTCATGGTCGTGTTGTGAATAGCTCCCGTGATGGCGCTCGTTACCACCGCCGCCAGGGTCACCACCACCACCAACGG
>gnl_Selmo_v1.0_404385
ATGGCTCAAAGTCGTCTGGTGCTAGCGACCTGGATTTGCACTGTTCTTTTGAATGCCTCAAGATCTTTTGGGATAAACTTTCGTCTATACAATGGATGCCCGTTCACGGTCTGGCCTGGATGGCTCAACAACGGCGATAGCCCGGCTCTTGGAAATGGTGGCACGCAGCTAGAACCTTACACTTTTATAGACTTGGGAACTCCAACATCGGACTGGGGTGGCCGGTTCTGGGGCCGCAGGGGTTGCGACTTCCAAGGCAGCGGATGCAGCACTGGGGATTGTAACAAGCAGCTCTATTGCCAAGGCATAGGAGGAGCTCCCCCCTACAGCATTGCCGAGTTTAAACTTGGTGGCACCCCCAACACCGGCTTGGACTTCTACGACGTCTCTCTGGTTGATGGCTATAATCTGCCCATCCGGATCACTCCCAGTAAGTCCGGCTGCCCCTTCACGGGTTGCCTGAGGGACGTGATTCCGTGGTGCCCGTCCGAGCTCCAAGTTCACGATTATTCCGGAGTCGTGGGCTGCAAGAGTGCGTGCCTGGCGTTTGGCACGCCACCTTTTTGTTGCACGGGGGACTACTCCACTCCCCAGACCTGCAAACCCTCGTCCTACTCGAAAATTTTCAAGGACATTTGCCCGCTCGCGTATAGCTACGCTTACGATGACCCAAGCAGCACGTTTACTTGTTCCAATGGTGGTGACTATACGATCACTTTCTGTCCA
>gnl_Selmo_v1.0_410984
ATGGCGGAACTTAGCTCCAGGAACACGGCCAAGCTGGTGGTCTACTTGGTTCTTGCCATCGCCTCAGCAGGAGGGATCGACGCCACCACCATCCGCCTCTACAACGCCTGCCCCTTCACGATCTGGCCGGCGTGGCTCTCCAACGCCGGCAAGCCCCAGCTCGGCCCCGGCGGCATCAAGCTCAACCCCTGGCAATCCTACGACGTCTACGCCTTGAACAACTGGGCCGGACGATTCTGGGGGCGCACCGGCTGCGATCTAGATGGCTACTATCCCCGCGGCTGCGACACAGGCGATTGCAATCGCACCATCTCCTGCAACACCCCCGGCGCCACCCCGACCACCCTCGTCGAGTACTCGCTCCACAACAACAATGTGGACAACTACGACGTGACGCTCGTGGATGGCTACAATCTGCCCATCCGCGTGTCGCCCAGCCACCCCGGCTGCTCCACAGCCGGCTGCCGTGCCGATATCAACGTCCACTGCCCGCCCGAGCTCGCCGTGCGCAACGCCGACGGCTATGTCATGGCCTGCAAGAGCGCCTGCCTCGCCTTCCCTGCCGAGGATCGGTTTTGCTGCCGCAACCAGTATGACAACGAGCACTGCCCCAACAACGAGTACGCCGCGCGCTTCAAGGACTCGTGCCCTAGCGCCATCACTTACAAGTACGATCGCGAGAACAGCAGCTTCCGCTGCCCGTCCGGGACGGATTACACCATCACATTCTGCCCATCCGGGAATGCCGAGGATGGGATCATCACGCTGGGGCGCCGCGAGGAAGAGGACGCC
>gnl_Selmo_v1.0_419455
ATGGCGACAGGGGCGGTCCGGCTGGCGGTATCCGACGGTACCTTCACCATCCAGAACAACTGTGCCGCCACGATATGGCTCGGCGTCGTCTCCAGCGCGGGCATCCAACCGCTCACCTTGGACAACACCATGCTCTCCACCGGCCAGACCATGACCGTCACCACGCCCTCCAATTGGGGGGGCCGGTTCTGGGGCCGCACGGGATGCAGCCGCGGCACCGACGGCACCTTCACCTGCGCCATGGGCGACTGTGACGGGCGGGAGCAGTGCACCGTCGGCGGCAAGCCGCCCGCGACGCTCGTAGAGTTTACGCTCAGCGGCTATGCCAACATGGATTTCTACGACGTGTCGCTGGTGGATGGCTACAATCTGCCCATGGCGGTATCGCCAGACGGCGGCGGGCAGGGGCGCAACGCGACCGATCCCAAGAGCTGCGGTGCCGCCGGCTGCACGGGGGATCTCAACCGGAACTGCCCGGCGGCACTCCAGGTGACGGGCACCGGTAACGTGGTGGGATGCCGCAGCGCCTGCGACGCTTTCAAGGAGCCGCAGTACTGCTGCACTGGAGAGAACGCGCTGCCAACGACGTGCAAGCCCACCGATTACTCGAAAGCTTTCAAGCAGTCGTGCCCGAATGCTTATAGCTACGCTTACGATGATCTCAGCTCCACTTTTACGTGCATGGGAGGGCGCTACACTATCGTGTTTTGTCCCACCGCGACCGACCTG
>gnl_Selmo_v1.0_81648
GCTCAAGCCACCAAGATCCGACTCTACAACACTTGCCCGTTTACGATCTGGCCGGCGTGGCTGCCGAGCGACGGGCATCCGCAGCTGGGAGTTGGAGGCTGCCGACTCGACTCCTGGCAAGTCATGGACGTGCACGCCTCGACTCGGTGGTCTGGCAAGTTCTGGGGCCGAACAAACTGCCAGTTTGACACCGTCCTCGGCACCGGGTGCTGCGAGACGGGCGACTGCTCGGGCAACCTCGGCTGCAACTCAACTTTCTCGCCGCCAGCGACCATCGTCGAGTTTGATCTCCACCACAACAACGTCCTCGACCACTACCGCGTCTCGCTGCTGGCCGGCTACAACCTCGAGGTCCGGGTGACGAGCAGCAACCTCGGCTGCGGCGTGGCGGGGTGCTCCGCGGATCTAAACTCCAAGTGCCCGCCGGAGCTGATTGCGTGGAACCCGAGAGGCATGGCGGTGGGATGCAGCAGCCCGTGCGTGGCTTTCGGCGCGGACGAGTTTTGCTGCGAGAAGGAGCACTTTGGAGCGGACAAGTGCCACCCGAATGTCTTCTCGGTGCTGTTTAAGTCGTGCTGCCCGGCCGCCGCCACCTATCCTTTTGATTCGTGGAAGTCGGCGTGGAATTGTAGCGCGGGGTCGGACTATACTATTACCTTTTGTCCATCGTCGTCTTCGTCTTCTAGCCTT
>gnl_Selmo_v1.0_105934
ATCTACAACGCATGCCAATTCCCAGTGTGGCCGGCCTGGATCCCCAATGCCGGCGTTGCCCAAATCGCCCCCGGGGGCGCCAAGCTCCAGCCTTACGAGTCCATTCATCTGCTCGCCCCCTGGGGCTGGTCTGGCCGATTCTGGGGTCGAACGGACTGCTCCTCCTCCATCGCTGCGATCAATTCATGCAACACGGCTAACAACCACACGATGAACACGATGATCGACTGCGAGACAGGGGACCGCAATGGCGAGCTCGGGTGCTCCTCGCCGGGCCTTCCTCCCGCAACGCTAGTGGAATTCACCCCGCTGCGCGATCCCCACGCGCTGCTCGACCACTACGATGTCTCGCTCGTCGACGGCTACAATCTCCCGGTCAGAGTCATCCCCTCGTCGAGCAGCTGCAAATCCGCAGGGTGCAGCGCTAGTGCCGCCGACCTCCTCGCGCGCTGCCCGCCCGAGCTCGCGATCCGGAGGAGCGGCGGCGACGCGGGCGTGATCGCCTGCAAGAGCCCCTGCCTGGCGTTCAAGGAGGACAGGTACTGCTGTACGGGCGAGTACGGCAGCGCACGGAAGTGCCGCCCCAGTCCGTACTCGCGATGCTTCAAGCGCTCTTGCCCGGACGCCTATAGCTACGCGTTTGATTCGCTCGACTCGGGCTTCGCATGCCCGTCCGGGGCCGAGTACACGATCGTGTTTTGTCCCAGGAGCTATGGCCATGGATCCAGCGAGGGTTCTCGTTCGTGG
>gnl_Selmo_v1.0_422821
ATGAAATCGCCTTCAAGCTTCAAGCTTCTTCAGCTTTTGATCTTCGGAAGTGGAACCGAAGCAACAAGGATTCGTCTCTGGAACGCATGTCCATTCCCCGTTTGGCCTGCGTGGTTACCAAACTCCGGTCATCCGCAGCTGGGAAAGGGAGGATCAAAGCTAGACTCATGGCAACTCTTTGACGTTTATGCTTCGACGGGATGGTCAGGCAAGTTCTGGGGGCGCCCCAATTGTCAGTTTGACACAGTTCTAGGCACAGGCTGCTGCGAAACAGGAGATTGCTCAAATGCAATCGGATGCAACAGCACTTATTCGCCCCCGGCTACCACAGTCGAGTTCAAGCTCCATCGCGATTTCATCGACGAGTACAGCGTCTCTCTGGTCGAAGGCTACAACTTGGCGGTGAAAGTTTCAAGCAGCAATCCGGTTTGCCTCAGTGGTGGCTGCAGCTGCGACTTGAATTCGCGGTGTCCTTCGGAGCTGCTGGTTTGGAATTCGAGGGGAACTCCAGTTGCTTGCAACAGTCCTTTCTTAGCGTTTGGCGCTGATGAGTTTTGCTGCGAGGATGAGTTCTTGGGACCGGATAAATGCCATACAAATCAGTTCAGTTTGCTGTTCAAGGAGTGTTGTCCTCGGGCAAAGACTTACCCGTTTGATGATACTAATGTTCCGCTGTTTTGCACTGCAGGGTCTGATTATCTCATCACCTTCTGTGCCTCTTGG
>gnl_Selmo_v1.0_123421
AACTGGGCTGTCCGTTTCTGGGGCCGTAGAGGCTGCAAGTTCGATGGCAACCGGCGCGGCCACTGCGACTCCGGCGACTGCGGCGTCCCTCCCGCCACCTTGGCCGAGTTCGCCTTGGCCTACGTTAACCAAAACTTGTACGACGTCTCGCTCGTTGTCGACGGCTACAACTTGCCATTGAGAATCACCCTGGAGAAGAACTGCAAGTCCCCTGGCTGTTACAGCGACCTGAACGCTATGTGCCCCAAGGAACTTCAAGTCTCGAAGGATAACTGGGTGATCGGCTGCAAGAGCGCTTGCGAGGTTTTCCAAACGGATGCTTACTGCTGCAGAGGAGCGCACAGCACGCCTGAGACTTGCCCGCCAACGGCTTTCTCCAAGGTGTTCAAGGATGCTTGTCCACAGGCTTACAGTGACGATGTGTACTTTCACCTG
>gnl_Solly_v2.4_Solyc06g073000.2.1
ATGCTTATGAACATAATTTCCAGTAAAACGATTTCATTTTCATTGCTTTTGTGCTCGTTCTTTTCTTACACTTTTGCTTACAATTTCATTATTCGTAATAACTGTCCTTTTACCATATGGCCTGGTACACTGGCTGGTGCGGGAACTCCTCCACTTCCCGCGACTGGCTTTCGATTAGATGCAGGGCAAAGCATCACAATTCCAAGTGTAGCTGGTTGGTCAGGGAGAATATGGGCTAGAACTGGCTGCACTTTTGATGCATCAGGTATTGGCTCGTGTCAAACAGGCGATTGTGGTGGGAAGCTTGAATGTAGTGGGCTTGGTGCCACGCCACCTGCCTCCCTCTTCGAGATAACTCTTGGCGTGGGAGACAACAAAGATTTCTATGATGTTAGTATTGTTGATGGCTATAATTTACCAATGGTTGCTCTACCTCAAGGCGTCAACGGGGGATGCAATGCCACTGGCTGCCTCTCAAATCTTAACATGGGTTGTCCAAAAGAACTTCAAGTGATGGGTGAATATGGAGGAGAAGGGAATGTGGTGGCTTGCAAGAGTGCATGTGAGGCTTTTGGTTTAGACCAATATTGCTGTGCAGGACAGTTTGCAAATCCAACAACTTGTCAACCATCTTTTTACTCAACTATATTTAAGAATGCTTGTCCAAGGGCTTATAGCTATGCATTTGATGATGGCACTAGCACTTTTACATGCAAAGCTAATGACTATGCAATCATATTTTGCCCAATGAATGGGGTAAAGAGGCCTAATGAAGAAGGATCAACAACTCAAGCAACTCAGCCTATTGAAGAGAGTAAAACTGGAAAGTTTGCAGAAACAATGGCGTCAACTTCAAACATTATACTCCTTCCTTTTCCAATGTTGATTCATATGTTGCTAATTTTCAGCTTACATCTC
>gnl_Solly_v2.4_Solyc03g118780.2.1
ATGGCAGATCGATTTCTCACACCCTTTCTACTTTTGGCCTTTTTCACCATCTTTGCTTCCCACATTTCAGCTACAACAATGACATTGTACAACAAATGTAGCCACCCAGTTTGGCCAGGGATCCAGCCAAGTGCAGGTAAACCGATTCTGGCTCGTGGAGGGTTTAAGCTTCCGCCGAACAAGGCATACAGACTTAATATGCCGGCTGGGTGGTCCGGTAGAGTTTGGGGCCGCCATGGATGCGCTTTTGATGCTGCTGGTCGTGGACGCTGTGCAACTGGGGACTGTGGTGGTTCACTTTTTTGTAATGGAATTGGTGGTACCCCTCCGGCTACTCTCGCTGAGATTACTCTGGGCAATGAACAGGATTTCTACGATGTGAGTCTCGTAGATGGCTACAATCTCGCCATCTCTGTAACTCCAGTCAGAGGCAAAGGGAAATGCAGCTACGCTGGGTGTGTGAGTGACTTAAACACAATGTGTCCAGCAGGTCTACAAGTTCGTTCCCATGACAAGAGTCAAGTAGTGGCTTGCAAAAGTGCTTGTTCAGCTTTCAATTCACCAAGATATTGTTGCACTGGAACTTTTGGTAACCCACAAACTTGCAAGCCAACAGCATACTCAAGGATATTCAAGACTGCTTGCCCTAAAGCTTATTCATATGCTTACGACGATCCCACTAGTATTGCCACTTGCACTGGTAGCAGCTACGTCCTCACTTTCTGTCCTCACCAT
>gnl_Solly_v2.4_Solyc03g079960.2.1
ATGCTCACAATAACTTCCTGGAAAGAGCTTTCAATTACCTTGCTTTTCTGCGTGTTGATTTCTCATTCGTTCGCCTCGACTTTCACCATTACTAACAACTGTCCTTATACAATATGGCCTGGAACATTGTCTGGTTCCTCATCACCTCAACTTTCCACGACGGGCTTTCAATTGAATGCTGGCCAAAGCGTCAGGATTCCAAGTGTAGCGGGATGGTCAGGTCGCATTTGGGCAAGGACTGGCTGCATTTTTGATGAGTCTGGTGTTGGCTCTTGTCAAACAGGTGACTGTGGTGGTAAGCTTGAATGTGATGGGCTTGGTGCAACACCACCTGCCTCTCTCTTCGAGATAACTCTAGGGACGGGAGATACCAAAGATTTCTACGATGTCAGCATTGTTGATGGTTATAATCTGCCAATGGTTGCAACCCCACAGGGAGTTCCTGGTGGATGCAATGCCACTGGATGTGTTTCCAATCTTAACATGGGTTGTCCCAAAGAACTTCAAGTGGTGGGTGGAGATGGAGGAGGAAATGTAGTAGCATGCAAGAGTGCATGTGAGGCTTTTGGTTTAGATCAGTATTGCTGTGCCGGAGAGTTTGCCAATCCAACAACTTGTCGTCCATCATTCTATTCAAGCGTCTTCAAAAGAGCTTGTCCAAGGGCTTATAGCTATGCATATGATGATGGCACCAGCACTTTTACCTGCAAGGCTTCTGACTACGCAATCATCTTCTGTCCCATGAATGGGGTGAAGAGACCCAACGGTGGAGAAACAACTCCACCTATTGAAGAAAGTAGAATGGAGAAGTTCCCAGCGATGGTCTCATCGTCAAACATTCTCCTTCCCTTCCCCATGCTGATTGGGCTGTTATTTCAGTTTATATCTCTA
>gnl_Solly_v2.4_Solyc03g033490.1.1
ATGATGAATGCTCAAGTTTCTCTTGCCTTCTTTTTCTTATGTTTCATCATTCTAATTTCAGGAGCCTTATCAGCAACATTTACACTAGTAAATCAGTGCAATTATCAAGTATGGCCTGGTATTTTATCAGGTGCAGGCACAGCTCAACTTTCTCCAACAGGATTCATGTTAGACCCCAGCCAGTCCGTCTCGGTTTCCGCGCCAACGGGCTGGTCGGGTCGTTTATGGGGTCGGACTTTCTGTTCCCAAGATTCATCCACAGGCAAATTCACCTGTGCATCAGGTGATTGCGGCTCCGGAACAGTGGAATGTTCCGGAGCTGGAGCTGCTCCACCAGCTACTCTGGCGGAGTTCACCTTGAACGGTGCTGGAGGGCTTGATTTCTACGATGTTAGCCTTGTGGACGGTTATAACTTACCAATGCTTATAACTCCAAAAGGCGGAGCTGGAAACTGTTCAACAACCGGTTGTGGTGTTGATCTTAATGGGTCATGCCCGAATGAGCTGAAGAAAATGATGAATAGCTTAAGTAGTGAGTGTGTGGGATGTAAAAGCGCTTGTGAGGCGTTTGGTGATCCAAAATATTGTTGTAGTGGATCATACGCCACGCCTGATACATGCAAGCCAACGGATTACTCATTGTTCTTCAAGAGGGCATGTCCGCGATCTTATAGCTATGCTTATGATGATGGCTCCAGTACTTTCACTTGTGGTGGTTCTGCAGATTATGTTATCACCTTTTGCCCTCTTCCTTCTGATAGCCCTAAATCACCTGGAGGAGGTGCTGGCGATGGATCGTCGCCCATGAGCCGCGGTGTATTAACCAATAGTCCATCACCATTGTTGACAAGCTTGATAATCAATATTTTAGTTGCAGTTTGGGATATGATGCAGTTGCATCGATCTTGTACTGACAAGGGCGTATCTAACATA
>gnl_Solly_v2.4_Solyc01g111320.2.1
ATGGATCGTCTTCTTATCTTTCTCTCCCTTCTTCTCATCACTTTCTCTCTCTTCTCAGAGGTGCAGTCAACAACTTTCAAGATAGTAAATAGGTGCCGCCACACAGTATGGCCAGGAATACTAACCGGAGCTGACAGAGCACCTGTTAATCCAACCGGGTTCGTTCTTAAAAGTGGCAAATCCAAGACTCTGAAAATGCCCAGAGCTTGGTCGGGTCGGGTTTGGGGTCGGACCCTCTGCTCCAACGAACCCTCCACTGGTAAATTCACCTGCGTCACCGGAGACTGCGGGTCCGGTAAAGTGGAATGCGCCGGAGCGGGTGCAATACCGCCGGCGAGTTTAGCGGAGTTTACTCTAAACGGAGATCAGGGCTTGGATTTCTATGACGTCAGCCTTGTGGATGGGTACAACCTTCCGATGCTCATAGTTGCTAAAGGAGGTACAGGGGGATGCAGTGCGACGGGATGTTTAGTGGATTTGAACGGCGCGTGTCCGAGAGATTTGAGGGTTGCGAGTGGGGGTGAAAGTGTTGGATGTAAGAGCGCGTGTTTGGCGTTTAATGATCCGATTTACTGTTGCAGTGAAGCGTATAATACGCCTGACACGTGTCACCCTTCGAGCTACTCGCTCTTTTTCAAGCACGCGTGCCCACGCTCTTATAGTTATGCTTATGATGATAAGACTAGTACCTTCACTTGTGCCTCTGCTGATTACTTGATCATATTTTGCCCTCCTCCTTATACCAGCCAGAAAGTGTTAGGAGCACGGAAGGATTCAGCTGAGTTGCCACTGGTTAACAAAACCATGATGTACATAGGAAGGCGTCAC
>gnl_Solly_v2.4_Solyc01g111330.2.1
ATGGATTTTTCATATTCTTCCCCTTCACATTTCATTCTTAGTTTATGTTTTGCTCTCCTCATTTTATCCAGAGGTGTTTTAGGGGCTACATTTACATTTGTGAACAAATGTGAGTACACAGTATGGCCAGGGATTCTAGCAAATGCAGGTAGTCCAACTCTGCAAAGTACTGGATTTGAGCTTCCTCAAGAGTCTTCACGTGTATTCACAGCACCCACTGGTTGGTCCGGTAGGTTTTGGGGACGAACCAGTTGTACGTTTGAGGGATCCGGGTCGGGTTCTTGCGGAACAGGGGATTGCGGCTCCGGTGAGGTAGAATGTAACGGTGCTGGAGCTGCTCCGCCTGCTACTCTAGCGGAGTTTACATTGGGTACTGTTGGGCAGGATTTCTATGACGTGAGTTTGGTGGACGGGTACAATTTACCTATGGTGGTAGAAGCGTCGGGCGGGTCGGGTATGTGTGCGACAACGGGTTGCGTAACGGATCTGAATCAAATCTGCCCGTCGGAGCTGAGGAGTGGCGGTGGAGAGGCATGTAGAAGCGCGTGTGAGGCGTTTAACAAGCCGGAGTATTGCTGCAGCGGCGCGTACAATACACCGTCCACTTGTAAACCGTCAATGTACTCACAGATGTTCAAATCTGCGTGTCCAAGATCATACAGCTACGCTTATGATGATCCTACCAGTACTTTCACTTGCAGTGGTGCAGATTATACCATCACATTTTGTCCCTCTACCCCAAGTCAAAAATCTACAAAAGATACTACTACCCCCAATGGTGATGGGTCATATGGTGCTACTGGTACAGGAGTTGTGGACCCTGCAACAGGAGGAATCGAGTCAAGTTCGGGTCAAATGGGAACCGGATCAGGCACCGGGTTTGAGTTTGGTGCAGGAACAGGATATGGGTCAGGAACCGAAACACAGCCTGGATCGGGTTCACAAGCTATGCTAGCAGATGGATCCTATTTAGCTGGACTGGCTATGGGAGAATCAAGTAGGGCATTTTTTCCATTGAATTTAGCAGGCAGTGCTTTGGCTACAACTTTGGTTTCATTAGTTTTCTTG
>gnl_Solly_v2.4_Solyc01g104290.1.1
ATGGTCGGAGGTAAGGAATCGTTTGATTTAAGGAAGAAGAAAGGAAGCCTTATTCCTCTAAATGTTCATGACTCTCTTCTGCACATGGCTTCTCACTTTACTTCATTTACCAATGTTTGGTTTCTCTTGTTTGCTATTGCCTTGGGGGTAAAATTGTCCGAATGTACGAATATTACCATTATAAACTACTGTACAGAGACAGTATGGCCTGGAATTACACCTAAGAACAATTTCAGTGGAGATGGTTATGAGCTGAAACAAGGCGAGTCTGCTGTCTTTACCGCTCCGGCTGGGTGGAGTGGACGTATATGGGGTCGAACCGGGTGTGACTTTGACAAGAATGGTAACGGTACGTGCCAGACCGGTAGGTGTGGGACCGGCTTAAAATGTCGTGAACCGGGTCAACCTCCAGCTTCAATTGCCGAATTTACCCTTGGGGATACTGATTTTTACGATGTTAGCCTTGTGGATGGGTTCAACTTGCCTATAGTAGTAAAACCTGTAAATGGCAAAGGAAACTGCAGTTCTGTAGGCTGTGACAGTGATCTCAGACCAAATTGCCCTTCTGAGCTAGCTCTCAAGTCGGACGGCAAGACGATCGCCTGCCGGAGCGCATGTAACGTCTTCGACACCGATGAATATTGCTGTAGGGGCACATTTAGCAGTCCAATTTCATGTTTGCCTACAAACTATTCAACGATTTTCAAAACAGCATGCCCTGTGGCTTATAGCTTTGCCTTTGATGATCCAACTAGTATCATCACTTGCTCTTCTACTGACTATCTTGTGTCATTTTGTTCGTCAAGGAACCAGAACCAGACACAGTGCACAAATCATGGCAAGAATGTGACTTGTAATGGAGCATATGGATTGAATTCACTCTTTAAAACAAGAGATATACTGATGGTTGGATTGGCAACAGTGATAAGTCTTGGAGGATTGATGTTT
>gnl_Solly_v2.4_Solyc01g086840.1.1
ATGGAATCACATTTCCACCTAGTTCTCATCCTTCGACTTCTCTTTTTCATCGGTGGAGATTGTGCAGTTTTCACATTGAAAAACAATTGTAATGTGACAATATGGCCAGGAAGTTTATCAGGAGCAGGTCATCCCTTGCTATTTAGCGGAGGTTTAGAATTGCAACCATATGAGACTACACAAATTGATGCATCTACTGGTTGGTCAGGTCGTTTCTGGGCACGAACCCACTGCCAATTTGACACATCAGGTAAAGGGACATGTGCCACAGCAGACTGCGGCGGAGTACTCCAATGCAATGGTGCTGGTGGCACTCCACCAGCCTCATTAGCAGAGTTCACACTTGATAGTCCAATGGATTTCTATGATGTTAGCTTTGTTGATGGTTTCAATATCCCAATATCAGTTTACCCTTCATGTGGAACTGGAAATTGTTCAAATATACAATGTTCTTCAGACATAAACTTACAATGTCCTCAAGAATTACAATTGAAAACATATGATGGTACAACTGTTGCATGTAAAAGTGCATGTTTTGCTTTTAATAAACCAGAGTATTGTTGCACTGGGGAATTCAACAATCCCACCACATGTAAACCTACAGAGTACTCACAATATTTCAAGAGTAGTTGTAAAGATGCTTATAGTTATGCTTATGATGATGCAACTAGTATTTTTACATGTAAGGGGGCTAATTATTTGATCTCATTTTGT
>gnl_Solly_v2.4_Solyc04g081560.2.1
ATGTCCTCAAAATTATCAGTTTCTTCTTCCTTCATTCTTTTCATCTTCATTTTCTTCTCCAACAACAAAGGAATTGATGGTACTACTTTTAATTTAATAAACAGATGTGATTACAACGTATGGCCCGGAATATTAGCCAATGCAGGTAGTGATAAACTGGATAGTACCGGGTTCATACTTGCCCCGGGTGATTCACGGGTATTCCAACCTCCACAACAATGGTCGGGTCGGATCTGGGGTCGAACCGGTTGTAATTTCGATCCCAACACCGGTCAAGGAAATTGTGCCACCGGCGATTGTAGATCAAACCAAATAGAATGCAATGGCGCCGGAGCAACTCCCCCAGCCACCCTCGCGGAATTCACGATTTTCTCAGGTGTAAAGCAAGATTTCTACGATATTAGTTTAGTTGACGGATACAATTTACCAATGGCAATCCAAGCGGTTGGCGGGTCGGGTTCATGCGATACGACGGGTTGTGTGAAGGATTTGAACCGAATGTGCCCGAATGAGTTACGGGTCGGGGACGGGCAAGCATGCAAAAGTGCATGTGAAGCATTTGGTACGCCGGAATATTGTTGCAGCGGCGCGTACGGTTCACCTTCCACCTGTAAGCCGTCAAGTTACTCGGCGATGTTTAAAAACGCGTGCCCAAAATCGTATAGCTACGCATACGATGATCCTACGAGTACATTTACGTGTACAGGAGCTGATTATACGATAACATTCTGTCCTTCATTAACAAGTCAAAAATCTTCGAGAGATTCTTCGCCATTGAACGGCAACGGAAAGGGATTTTCGATCGGAAATGGCGGATCCGGGTCGGGTACCAGTCCAGCGGAGGATCCATTTCCATTTGGCAGTTCATGGTTACCAGATTTTATGACAGGGGACTCATCACAAACAAAATTTTCTAATTTTCACTTAAAAATTGCATTATTTATCTTTTTATTTCTTCACCTTTTATTAATATTT
>gnl_Solly_v2.4_Solyc04g081550.2.1
ATGGCGCAAGTGAAACTGCTCTGTCTATTTGCTCTGTTTTTAACTATTACACAGCTGTTCATAGCAGGTGTAAATTCAGCTGCAACATTTACAATGGTGAATAAATGTCAGCAAACAATTTGGCCTGGATTATTATCTAACGCCGGAATAGCTCCACTTTCCACCACTGGTTTTGTTCTACAAAAAGATGAATCGAAAACAATCAGTGTGCCCACTTCATGGGGCGGCAGATTCTGGGCTCGTACACATTGTACCGAAGATTCCACCGGAAAATTCACCTGCGCCACCGGCGATTGCGGCTCCGGTAAGCTCGAATGCGCCGGTGGCAACGCTGCACCGCCGGCAACTCTAGCTGAATTCACACTCGACGGATCCAACGGGATGGATTTCTTCGACGTCAGTTTAGTCGATGGGTACAACTTACCAATGCTTGTGGTACCACAAGGTGGTTCTGGTAACAATTGTACAAGTACCGGATGTGTGGTGGATTTGAACGGCGCGTGTCCGTCGGAGCTGAAAGTAATGAGCCTGGGAGGCGAAAACGTCGCGTGTAAGAGCGCGTGTGAAGCTTTTCGAAAAGATGAGTATTGTTGCGCCGGAGCGTTTAATAATCCGACAACTTGTAAACCATCATCGTATTCAACGTTGTTTAAAAAAGCTTGTCCGAGTGCTTACAGCTATGCTTACGATGATAAAACGAGTACCTTCACTTGTGCTGGCGCTAATAATTATCTTATCACATTTTGTCCTTCACCTAATACCAGTCAAAAGTCGTCATCATCATCAAGTGGACAAAATCAAAAACCAGAAGATAGTAACAATCAAAACGACAACGATAATAACAACGAGCCATCAACGATCAACAACTCTATGGTATATGATGGTGCATGGGATATCAATAGTGCATCTTCAACCACCACGTGCATGCACGTGTTCAGTTCACCGGCCATAGCCGGTGCCGTCGCCTTCTTAACAGCCTCTTTCCAGTTGCATCGTCAGCTCTAC
>gnl_Solly_v2.4_Solyc04g079890.2.1
ATGGCCGCCATTCATAATCACTCTTATTTATTCCTTGTCTTCTTCATGTTCGAGGCGATTGCTGTTTCAGCAACTCAGTTTACGCTTCAAAACAATTGCGGCTACACAGTTTGGCCCGGTACACTTTCCGGCAACGGAGTTCCTATCTCCGGCGATTCTGGATTTGCATTAACTCCCGGCGCTACTATCCAACTCTCCGCTCCTGGTGGATTTTCCGGCCGATTCTGGGGAAGAACCGGTTGCAATTTCAACAGCACCGGAGCTGGTAAATGTATAACCGGCGATTGCGGTGCATTGAAATGCCCTAGCGGAGCGGGCGGCGCACCTCCGGTGAGTTTAGTTGAATTCACAATCGCGAAAACCAACGCTGAGAAGGACTTTTACGATGTTAGCCTTGTCGATGGATACAATGTCGGTATTGGAGTACGATCTTCCGGCGGATCTGGCGATTGTCAATACGCCGGCTGCGTCGCCGATCTAAATGCGATCTGTCCAAAGGAATTGCAAGTGATGGATAACGGTGCAGTTGTAGCGTGTAAAAGTGCGTGTGCGCAATTCAACACGGCGGAGTATTGTTGCACCGGCGCACATTCGACGCCGGCGACTTGCTCGCCGACGAACTACTCACGGATTTTTAAGAGTGCGTGCCCTAGTGCTTATAGCTATGCATATGATGATGCTTCAAGTACCTGCACTTGTGCTGGTGCTGATTATCTTATCACATTTTGTCCAACAGCTTCA
>gnl_Solly_v2.4_Solyc05g053020.2.1
ATGAGAACTAATTTACATCTCTTGCTCTTCCTCTGTTTGTCCTGTTATCTATCTATCTCAAATGGAACTGAATTGATAATAGTGAACAATTGCAAAGAAAGTATATGGCCAGGAATTCTTGGCACAGCAGGGCATGAAACACCAAACAATGGTGGATTTCATCTCAACATTGGTCAACAAGTTGTAATTCAACTTCCTAACTTATGGTCAGGAAGAATATGGGGTAGACAAGGTTGTTGTTTCGACGTAAATGGTAAAGGATCTTGTCAAACAGGGGATTGCTCCGGCCTACTGAATTGTTCAGGGGCCGGAGGAATCCCCCCTGCAACGCTCGTGGAAATGACATTAGGAACTTCAAACAATCCAAAACATTACTATGATGTAAGTTTAGTTGATGGATTCAATATTCCTGTTTCAATGATACCAATTAGCGGTAGCATTGGCTGCGGTGTTGCGGCTTGTGAAGCTGATTTGAATCAATCTTGTCCAGAATACTTAGCTCTTAAGTGTCAAGGCAAAATTGTGGGATGTAAAAGTGCTTGTTTAGCTACTAATTCACCAAAGTACTGTTGCACAGGGGAATTTGCCAGTAAAAACACTTGCAAACCAACCGCGTTTTCGCAGTTTTTTAAGACTATTTGCCCTAGGGCTTATAGCTATGCATTTGATGAATCTACTGGACTTAAGAGTTGTAAGGCGTCGCGGTATCTCATTACCTTTTGCCCTCCTACT
>gnl_Solly_v2.4_Solyc11g013300.1.1
ATGATGACATCAAATCTAGTTATTCTTCAAAGTATTTTGCTCAGTTTGTTTCTTTTATCAGGCGTAAAATTCTCCGAATCTGCAAGAACTTTCACCATAGTAAACAGCTGCAAAGAGACAATTTGGCCGGGCGTTTTCCCCGGCGACAACTTCAACGGCGGCGGATTTATTCTCAAATCAGGCCAATCCATGGTTTTCACAGCACCGGTTAGTTTTTCCGGCAGAATTTGGGGAAGAACAGGTTGCAATTTCGACAAAAACGGCAACGGTTCATGCTTAACCGGTGATTGCGGTCCATCTCTCAAGTGCACGGGCACCGGAAAAACTCCCGCTTCACTTGCCGAATTTACCCTTGCTAATCTTGATTTTTACGATGTTAGCCTTGTGGATGGATTCAATGTCCCTATAAGTGTTACCCCTTTAAATGGTAAAGGGAATTGCAGTGTTGCTGGTTGTAATGGAGATTTAAGACAAAATTGCCCTTCTGAACTTGCAGTTAAGAATGATGGAAAAGTAATTGGATGCAGAAGTGCTTGTGATGTGTTTAATACTGATGAATATTGTTGTAGGGGTAATTATGGAAATCCATCAACTTGTCAACCTACTTTTTATTCAAAAAAATTCAAAGAAGATTGTCCAACTGCTTATAGTTATGCCTATGATGATCCAACTAGCATTTTTACATGCTCTGGCACTGATTATGTTGTCACCTTTTGCTCTTCAAGGAAGAAACCAGTATGTACATACCATAATCGCAAGCTCTTCTGCAGTGGATCAAAGGGTTTAAGATCATTGATAAGCAATTTGTGGATGATATTTCTTGGATTAACCCTCATAGCCAATTGCATGATGATCATCTTT
>gnl_Solly_v2.4_Solyc10g084840.1.1
ATGCCTATCTCATCTTATCTTATCCATATTTTGCTTTGCATATTTCTCTTCCTTTTTAGCATTGATGGAACACAAGTCATTCTAGTAAACAACTGCAAGGAGAGCATATGGCCCGGGATTCTCGGTGGTGCAGGGCAGAGTACACTAAAAGAAGGCGGTTTTCACCTCAGCACCGGTGAGCAAATGGTCCTCGACGTGCCTGATAAGTGGTCAGGGAGAATATGGGGGAGACAGAACTGTCATTTTGATGAAAATGGGAAAGGAAAATGTGATACTGGCAATTGTGGTGGTCAGTTACAATGCCGGGGGCTAGGAGGTGAGCCCCCGGCTACTGTAGTGGAAATGACACTAGGCTCATCGACTTCACCCTTACATTTCTACGATGTAAGTTTAGTCGATGGGTTCAACTTGCCAGTATCGATGAAACCTGTGGGAGGAGGGGTTGGATGTGGCGTAGCGCAGTGTGAAGCTGATTTAAACATATGTTGTCCATCAGCACTTGAAGTGAAATCTGGAGACAGAGTTGTTGGTTGTAAAAGTGCTTGTTTGGCTATACAATCACCAAAGTATTGTTGTACAGGACAATATGCAAATCCAAAAACTTGTAAGCCAACTGTTTTTGCTAATCTGTTTAAAGCTATTTGTCCAAAGGCTTATAGTTATGCATTTGATGATGCTTCAAGCCTTTATACATGTAGGGCTCCGCGATATCTCGTTACATTCTGTCCTCCAAAG
>gnl_Solly_v2.4_Solyc02g083760.2.1
ATGGCAATTTCCACTTCTTTGATGATTCTCAGCCTTCTTTTGCTCACCTTCTGTCAAGGTATATTTGGGGCTACGTTTACATTTGTGAACAAGTGTGACCATACTGTGTGGCCTGGAATTCTGGGCAGTCCAAAACTGGATAGCACTGGTTTCGAGCTAACCAAAGACACTTCTCGTTCATTCCAAGCGCCGACTGGCTGGTCTGGCCGTTTCTGGGGCCGAACAGGCTGTAATTTCGACGATTCGGGAACCGGTACATGTGCAACAGCCGATTGCGGTTCCGGACAGATGGAGTGCAACGGCGGAGGAGCTGCAACTCCGGCGACACTAGCAGAGTTTACACTCGGCTCAGGTTCGCAGGATTTCTATGACGTGAGCCTAGTGGACGGGTACAATTTGCCTATGATGGTGGAGGTGAGTGGCGGGTCGGGTCCTTGCGCATCCACGGGTTGCAACGTCGACTTGAACCAAAAATGCCCGACGGAGCTAAGGGCGGACGGTGGTGGCGCTTGTAGGAGCGCGTGTGATGCTTTTAAGACTCCACAGTACTGTTGTGAAGGCGCTTATGCTTCACCGGCGACGTGCTCGCCGTCGGTTTACTCGCAGATGTTCAAGTTAGCGTGTCCAAAATCTTACAGCTATGCATATGACGATGCGACAAGTACATTCACATGTTCTAATGCCAATTACATCATCACATTTTGTCCATCCTCTCAAACCAGCAAAAAATCTTCAAAAGCGGATGGATCGACACCTGAGTCAGGTTCTGAATCAGGGTCAGATCCTGAATCATTACCTGGCTCTGAATCAGGGTCAGGATCAGGGTCAGGGGCGATGGGTCAGACCATGCTAGCGGATGGATCTTGGTTAGCTAGTTTGGCGGTAGGAAGCTCAACTAGTAATCAACCTTCAAGAGTTATTCAATTTACACCACTAATGGTGGCTTTTGTACTTTTTATAGGTTCACTTTTGAAATTA
>gnl_Solly_v2.4_Solyc02g083790.2.1
ATGGAGAAAGCTCAAGTTTTCCTTCTCCCCCTCCTTGCTTTATGTTTCGTATTCCTAATTTCAGGGGTGTCATCAGCAACATTTACATTAGTAAACCAGTGCAGTTATACAGTATGGCCGGGGATATTATCTGGGGCTGGAACATCCCCGGTTTCTCCTACTGGATTTCAGCTGAATCCAGGACAGGCCATTCCCGTTTCTGTTCCGGCGGGTTGGTCAGGTCGTTTATGGGGTCGGTCTTTTTGCTCCCAAGATTCGGCAACGGGTAAATTCACTTGCGTAACAGGTGATTGCGGCTCCGGAACATTAGAGTGCACCGGCGGAGCTGCTCCGCCGGCGACTTTAGCGGAGTTCACACTCAACGGAGCCGATGGGCTTGACTTCTACGACGTTAGTTTAGTGGATGGTTATAACTTGCCCATGTTAATAACCCCACAAGGTGGAACCGGTTCCGGAAACTGTTCTGCAACTGGGTGTGTGGTTGATCTGAACGGGCCATGTCCGTCGGAGCTAAAGCTTGTGAGTACCGGCAGTGGCGGAGGTGCCGATGAGTGCGTGGCGTGCAAAAGCGCGTGTGAAGCGTTTGGGGATCCAAGATATTGTTGTAGTGGGGCCTATGCTACGCCTGATACATGCAAGCCAACTGATTACTCAGAATTCTTCAAGAATTCATGCCCGCGCGCATACAGCTATGCGTATGATGATGGAACCAGCACCTTCACTTGTGCTTCTGCAGATTATGTCATCACATTCTGTCCTGCTCCTTCAACTAGTCAGAAATCATCTGGAGGACAATACACTGGTGGTGGCAGTAACGTTTCATTGATCAGTAGCAGTGGCGTTTTAGCCTATGGTCCATTACCAAGCTTGATGATCTCCATTTTAGCAGTTATATTTTTGATCTATAAGAAT
>gnl_Solly_v2.4_Solyc02g087520.2.1
ATGCAAATTACGATGAATTTTTCACGGATATCTTTTGCTCTCCAGCTCTTCTTTATATGCCACTTCATTACATCAGGTAAACTAAGAGAGGTGGAGGGATGCAGTATTTATATTAGTAACAAATGCCCCTTCCCTATCTGGCCAGCAACTGCCCCAAACACGGGCCATCCAGTTTTATCTAACGGTGGTTTCTACCTTCCATCCGGCGGAGTTCGCCGAATTGGAGCCCCAGGAGACTGGAGTGGACGCATTTGGGCTCGAACCGGCTGTAATTTCAACGTTCCCACCAATCACAAACCAGCCTGTGAAACAGGCGATTGTGATGGAAAACTCGAATGCGAAGGAACTATAGGCCTTCCTCCAGCTACACTCGTAGAAATGACAATACAATATGATAAAAAGCAGCCAAGTTTCTACGATGTAAGCTTAGTTGATGGATATAACCTTCCTGTTTCGGTAACAAATAAGCCTTCATCAACAAAATGTCTTATTAGAGGGTGCACCAAAAACTTGAAAGACACATGTCCACCTGAGCTTCAGGTCGTAAATGATGGAGGACAAGTGGTGGCGTGTAAAAGTGCTTGCTTAGCTTTCAATCTCGACTCGTTTTGTTGTAGGAACAAATATGGAAGTCCTGAAAAATGCAAGCCGAGTGTGTACTCAAGTTTGTTCAAGAATGCTTGTCCCTCATACGTTAGTTATGCTTTCGACACGCCTTCGCCTGTGCTCAGCTGTTCATCCGATCAATTTATTATAACTTTCTGTCCAGATAAATGGGCTACTCATCATTTATCTGCTTCATCAATTATT
>gnl_Solly_v2.4_Solyc07g017970.1.1
ATGCTCACGTGCAATCACAGTCTTTCAGATTCATTATCTCCAATTAAATCTCGATCCCATGGGGCCAAATTTATAATAAAGAATAATTGTCCTTATACTATTTGGCCAGCTACACTTACAAGCAAAGGAGCACAATTGTCAACTGGATTTGAATTAGCATCACAAGCTTCATCATCACTTGATGTACAAAATTCATGGTCAGGACGAATATGGGCAAGATATCATTGCTCAAAAAATGGGAAAAATTTCACTTGTCTTAGTGGAGATTGTGATTCTGGAGAAGTAGCTTGCAATGGTAAGGGTCCAATTCCACCTGAAACCCTTTTAGAATTCACAATAGTAGGATATGAGGGAAAAGACTTTTATGATATAAGCTTAGTAGATGGTTTTAATCTACCAGTCTCTATTAAACCTCTAAATAGAGGTGATTGCAACACAACAAGTTGTCCTATAGATATCAATAAACAAGGATGCCCAAATGACTTAGCAGTAAGAAATCCAGTAGGTGGTAGTATCATTGGGTGCAAAAGTGCTTGTGTAGCATATCAACAACCACAATATTGTTGTACTGGTTCCTATGGTTCTCCACAAACTTGCAAACCAACTAGATACTCAAGACAATTCAAACATTTCTGTCCTCTAGCGTATACCTATGCTTATGATGATCAAAATAGCACATTTACATGTATTAAAGTTGACTACATGATTACTTTTTGTCCA
>gnl_Sorbi_v3.1_Sobic.010G031700.1
ATGTCGTCGGGCCAAGCACGCCAAGCTCCATTCGCCCTGCTCCACGTCGTCCTCGTCATCGTCATCTCCTCCCGAGTTGGAGGTGTTTCCTCGACGAGAACATTGACCATCACGAACCACTGCGGGCACACGGTGTGGCCGGGCATCCTATCCAGCGCGGGCTCGCCGGCGCTGGAAACCACGGGCTTCGCCCTAGAACCAGGCCAGTCACGGTCGCTGCCGGCGCCGCACGGGTGGTCGGGCCGTCTCTGGGGCCGCACCCACTGCTCCACCGACACGTCGTCAGGGCGGTTCGCCTGCGCCACGGCCAACTGCGGCTCCGGCCGGCTGGACTGCGCGGGCCACGGCGCCAAACCGCCCGCGACGCTGGCCGAGTTCACTTTCGACGGCCACGAAGGCCTCGACTTCTACGACGTCAGCCTCGTGGACGGCTACAACCTGCCGATGCTGGTGGAGCCGCACGCACCGCACGGCGGCGGCGCCAACTGCCTGCTGACGGGGTGCGTGATGGACCTCAACGCCGCGTGCCCCGCCGAGCTCCGCGTCGGTGACCGTGGCGACGGCGGCGGCGCCGCCGTGGCGTGCAAGAGCGCCTGCGAGGCGTTCGGCACCGCGGAGCACTGCTGCCACGGGGAGCACGGGAACCCCAACGCGTGCTGGCCGACGGCGTACTCCCAGTTCTTCAAGAAGTCGTGCCCGCGGGCGTACAGCTATGCCTACGACGACGCCACCTCCACCTTCACCTGCGCCGGCGGCGGCACGTCGTACGCCATCACCTTCTGCCCGAGCACGACTAGTGTCAAATCGGTGGAAACAGACCCGCAAATACGAGCGGCCGTCGGCGGTGGCGGGCGAGTGGCGTCGTCGTCGTGGCGCACCATGCCGTCCATTATTGAATCCAGCCTTGTCCTCCTCGGCGTCGCCATGGCGGCGCTTTCGCATGTCTTT
>gnl_Sorbi_v3.1_Sobic.010G166700.1
ATGGCGAGAGCTCACCTAGCCCTGGTCAGCTTCGTAGCTGCCCTCGCCGCCGCCTCAATTATTGGTGCGGCGTCCAAGTCGTTCACCGTCACCAACAACTGCGAGCACACGGTGTGGCCGGGAATCCTCTCCAGCGCTGGCTCGGCGGCGATGGACACCACGGGCTTCGCGCTGGCGCCGGGGGAATCGCGCGCCATGAGCGTGCCGTCGGGGTGGTCGGGCCGCCTGTGGGGCCGCACGCTCTGCTCCACCTCCACCTCCGCCGACGGCACGGGCAGGTTCGCCTGCGTGACGGGCGACTGCGGCTCGGGGAGGCAGGACTGCGCCGGCGGCGGGGCGGCCCCGCCGGCCACGCTGGCCGAGTTCACCATGGACGGCAGCGGGGGCATGGACTTCTACGACGTGAGCCTGGTGGACGGGTACAACCTGCCGATGCTGGTGGCGCCGCAGGGCTCCGCCGCCGCCGCGGGCGGCAGCTGCGTGCCCACCGGGTGTATGGTGGACCTGAACGGCGCGTGCCCCGCCGACCTGCGCGTGGCGTCGACGACGACGACCGGCGGCGTGGCGTGCAAGAGCGCGTGCGAGGCGTTCGGGTCGGCGCAGTACTGCTGCAACGGCGAGTACGGGAACCCCAGCACGTGCAAGCCGTCGGCCTACTCGCAGTTCTTCAAGAACGCGTGCCCCCGCGCGTACAGCTACGCGTACGACGACGCCACCTCCACCTTCACCTGCGCCGGCGGCGACACCACGTACGCCATCACCTTCTGCCCCAGCACAACCAGCGTGAAGGCGGCCGGCGGGGCGCAAGGAGGAGGCCTGCCGCTGATGAACGCCACCATGATATACCTCGGCGGCGACCAGGTGGTCGTCGGATCCGCCACAGCCGCGGCGCGGGTGCCGCCGTCCGTCCTCCATGAGGTCCTCATCGCCGTCGTGTCCCTCGCGCTGGCAGGTGCTCTGTAC
>gnl_Sorbi_v3.1_Sobic.010G241100.1
ATGGCAGCAACAGCAGCAGCAGCAGCAATGCGCGCCGTCGCCGTCTCCGCAGCCGCGCTGCTCGTCGTGGCGTCGTCCTTGGCCGGCGTCGCGTCGGCGGCGACGCTGGCGCTGTACAACCGGTGCGGGGAGACGGTGTGGCCAGGCATCCAGCCAAGCGCAGGGAAGGAGATCCTAGCGCGCGGCGGTCTGCAGCTCTCCCCGGGCCACTCCACATCGATCCGTCTCCCCGCGGGTTGGTCGGGGCGCGTGTGGGGCCGTCAGGGCTGCGCCTTCGACGCCTCAGGCCACGGCCGCTGCGCCACGGGCGACTGCGGCGGCGCGTTCTTCTGCAACGGCGCCGGCGGCGCTCCGCCCGCCACGCTGGCGGAGATCACCCTGGGCGCCACGGCCTCGGCGCAGGACTTCTACGACGTGAGCCTGGTGGACGGGTACAACATCCCCATCGCGATGACGCCCGTGCACGGCTCCGGCGCGCACTGCGTCCCCGCCGGCTGCGTCAGCGACCTCAACCGCGTGTGCCCCGCGGGGCTTGCCGTCCGTGGCGCCGGCGAAGGCGGGAGAGGCCGCGTCGTCGGTTGCCGCAGCGCCTGCGCCGCGTATGGTGCCCCGCAGTACTGCTGCACGGGGCAGTTTGGGAGCCCCCAGCAGTGCAAGCCCACGGCGTACTCGAGGCTGTTCAAGTCGGCGTGCCCCAAGGCCTACTCGTATGCCTACGATGATCCGACCTCCATCCTCACCTGCTCCGCCGGCGCATCCTACGTCGTCACCTTCTGCCCGCACCACCGC
>gnl_Sorbi_v3.1_Sobic.005G231300.1
ATGGCCTGCTTGGCCTCTAACAACAAGCCCCAGCTGCACCTCATCAACATTTTTGTCACAGTGGCACTGTTATTAGTCACCAGTACTCATGGTGCAGGTAGTACTGGGAATAATGGGAGTGGCAACATCCAGCTGATCTTGGTGAACAACTGCGCGGAATCCATCTGGCCTGGGCTTCTGGGCACCGCCGGCCACCCGACGCCGCAGTCTGGCGGCTTCCACCTGGCCCCCGGCGACGAGGCGGCCTTCGACGTGCCGCTGGGGTGGTCCGGCCGCGTGTGGCCGCGGCGCGGCTGCTCCTTCGACGGCCGCGAGCGGGGGCTGTGCGCGACGGGGGACTGCGGCGGCGTGCTCCGCTGCGACGGCCGCCCAGGCTCCACCCCGGCCACGGTGGTGGAGATGACGCTGGGCACCCCAAAGTCGCCGCTCCACTTCTACGACGTGTCCCTGGTGGACGGCTTCAACGCGCCCGTGTCCATGGCCCCCGTGGGCGGCGGCGCCGGCTGCGGCGTGGCCGGGTGCCAGGCGGACCTCAACGTCTGCTGCCCGTCGGCGCTGGAGGTCAGGGACAGGGAGGGGAGGGTGGCTGGGTGCCGGAGCGCCTGCAGGGCCATGGGAGGGGACAGGTACTGCTGCACGGGGGACTACGCGTCGCCGGACAAGTGCCGCCCCACCATCTTCGCCCACGTCTTCAAGGCCGTCTGCCCCAAGGCCTACAGCTACGCTTACGACGACGCCACCTCTCTCAACCGGTGCAAGGCCAGCCGCTACCTCATCACCTTCTGCCCACCGCCGACATCCAGGAAA
>gnl_Sorbi_v3.1_Sobic.008G024400.1
ATGGCGGCGGCGGCGGCGGTTTGCCGTTCTCTTGGTCTGTTCGTGGTCGTCGTCCTCGCCGTGTCAGTCACTGGTGTTTGGTCCAAGTCGTTCACCATCACCAACAACTGCGGGTACACAGTCTGGCCAGGGGTCCTCTCAGGCGCGGGCTCGCCGGCGCTGGAGACGACGGGCTTCGAGCTCCCGCCGGGCGCGTCGCAAACCCTGGAGGCGCCGGCGGGATGGTCAGGCCGTCTGTGGGGCCGCACCCTCTGCTCCACCGACGCCACCACCAACAAGTTCACATGCGCCACGGGCGACTGCGGCTCGGGCACCGTGGCCTGCGGCGGCGGCAACGCGGCGCCGCCGGCGACGCTGGCGGAGTTCACGCTGGACGGCAGCGGCGGCATGGACTTCTACGACGTGAGCCTGGTGGACGGCTCCAACCTCCCGCTGCTGGTGGCGCCGTCGTCGTCCGGCGCCGCCGCCGCCGGCAACTGCGCGCCCACGGGGTGCCTGGTCGACCTCAACGCCGCGTGCCCCGCTGACCTGCGTGTCGTCGTGACATCGTCGTCGGCCGCCGCCGATGTCAACGCCGATGATGTCGTCGCGTGCAAGAGCGCGTGCCTCGCGTTCGGGTCGCCGGAGTACTGTTGCAGCGGCGAGTACGCGAGCCCCACCACGTGCCGGCCGTCGGCGTACTCGGAGTTCTTCAAGAACGCGTGCCCAAGGGCGTATAGCTACGCGTATGACGATGCTACCTCCACCTTCACCTGCGCCGGCGGCGACACCGCCGCGTACACCGTCACCTTCTGCCCCGGCACCAACAGCGTGAAGTCCTCCAGCCCGAGCTCAGGCGCACCGGGAGACCTGCCGCTCATCAATGGCACCATGGCGTTCGCCGGCGGCGACCAGCAGGTTGGCGCGGCCGCTGCTATGCCGCCGTCGACGACGTCGCGCACCGTCGTCCTTCTCGTTGCTGCCTTAGTCATGCTGGCAGGAGGAGCCATGTCC
>gnl_Sorbi_v3.1_Sobic.007G201200.1
ATGGAAGATGCATCAAGAGGCGGCTGGAGCTCACCATGCTCGCTCATCTTCGTGCTAGCACTGGCCCACTGGTGCGTCACCACAATGGCGAGCTCCACCTTCACCGTATCCAACTACTGCTCCCAGCCCATATGGCCGGGGACGCTCGCCGGCGCGGGCACGCCGCAGCTGCCGACGACGGGGTTCAGGCTGGACCCGGGGCAGAGCGTGCAGGTCCCGGCGCCGACGGCGTGGTCCGGCCGGGTATGGGCGCGCACGGGCTGCGTGTTCGACGCGGACGGCAAGGGCACGTGCCAGACCGGCGACTGCGGCGGGCGGCTGGAGTGTGCCGGCACCGGCGCGACGCCGCCCGCGACGCTGTTCGAGGTCACGCTGGGGAAGGGGACCGCGGACGCCGCCGACCTGGACTACTACGACGTCAGCCTCGTCGACGGGTACAACCTGCCCGTCGTCGCCGTCCCGCGGGCACGGCCAGGCGGCGGCGGGTGCAACGCCACCGGCTGCATGGCCGACCTCAACCGCTCGTGCCCCAGGGAGCTGCAGGTGGACTGCGGCGGCGGCACGGTGGCGTGCCGGAGCGCGTGCGAGGCGTTCGGGCAGGACCAGTACTGCTGCAGCGGCGCGTACGCGACGCCCACGGCGTGCCGCCCGACGGCCTACTCGTCCGTCTTCAAGTCGGCGTGCCCGCGCGCGTACAGCTACGCCTACGACGACCGCTCCAGCACCTTCACCTGCCACAGCGCCGCCGCCGGCTACACCATCGCCTTCTGCCTCCCTCCCTCCGGGTTGCACGACTCTGACGCCACTCCCCTCGTTTCGCCGCCGGGATCTGGGCAGAGCACCAGTGGCGGCAGCGTTGGCGGTGCTGACAGCACGCCGCCGCCTCCTCCTACTGTTGGCAGTGGCGTCGGAAGCGCCAACCAGGCGCCCCCTTCCACTGACAATGGTGGCGGCGGAACCACCGGCCAGGCGCCTCCTGCTACAGACAACGGTGGCGACGGCACCACCGGCCAGGCTCCTCCTGCTACTGGCAATGGTGGCGACGGAACCACCAATCTGCAGCCGCCTCCGACTGACAACGACGGTGCCGGAGGTACCTACCAGCAGCCGTGGATGACGATGTCACTAGCGAGCACGCTACACGATCAGCTGTGGCTTCTGCTGCCTCTGCCGGCAGTACTCTTCTTCCTCCTC
>gnl_Sorbi_v3.1_Sobic.007G177500.1
ATGGCGTCTCGGGCGCGCCTGCCGGGCTCGCCGGCCTCGATCGCCGTCCTCATCCTCTCCTTCTTCCAAGGGTCGGTGTGCGGCATCACGTTCACCTTCACCAACCGCTGCGGCGACACGGTGTGGCCGGGCCTGCTGTCGGGCTCGGGGACGCCGCCGCTGGAGACGACCGGGTTCGCGCTGTCTCCAGGGCAGTCGCGGTCGCTGTACGCGCCGCAGGGGTGGTCGGGCCGCTTCTGGGGCCGGTCCGGGTGCGCCTTCGACGGCTCCGGGAAGGGCTCGTGCGCCACGGGCGACTGCGGGTCCGGCGAGGTCGAGTGCCGGGGCGCCGGGGCGTCGCCGCCCGCCACGCTCGCCGAGTTCACGCTCGACGGCGCGGGGGGCAAGGACTTCTACGACGTCAGCCTCGTCGATGGGTACAACCTGCCCATGCTCGTGCAGGCCGCCGCGCCCGACTGCCCCGACACGGGGTGCCTCGTCGACCTCAACGAGCGCTGCCCGGATGAGCTCCGCGCCGACGACGGCCGCGCCTGTCGTAGCGCGTGCGAGGCGTTCGGAAGCCCCGAGTACTGCTGCAACGGCGCCTATGGCAACCCCAACACCTGCCACCCGTCGCAGTACTCGCAGCTCTTCAAGTCGGCGTGCCCCAAATCCTACAGCTACGCCTACGACGACGCCACATCCACCTTCACCTGCAACCACACCGATTACACCATCACCTTCTGCCCCAAATCAACTCCGACCAGCGACAAATCCAAACATTCGTCGCGGAGGCCAAGCCACGAGCAACTGGAAGATTCAGTGTGGCTTGCATCCTTGAAGGCAAGTGATGCCAGTGCTCAGACAATAACGTCATGGTGGTCGGCGTCCATTGTGCTGCGGTCTGCCTTGGCAATCGCAGTGACCTTGCTTGTTGCACAACTTGCACCGGGTCATCCTATGGTCAGCTTGCTA
>gnl_Sorbi_v3.1_Sobic.001G439100.1
ATGGCACGGTGCCCAGCTCATGTCGCTCTCTGCTCACTTGCTCTGCTCCTCCTGCTTCCAGCTGCGCGGTCGGCGACGTTCACGATGACCAACAACTGCGGGTACACGGTGTGGCCGGGTCTGCTGTCGGGCGCCGGCACGGCTCCGCTGTCCACGACGGGGTTCGCGCTGGCGCACGGCGCGTCGGCGACGGTGGACGCCCCCGCGAGCTGGTCGGGCCGGATGTGGGCGCGCACGCTCTGCGCGACGGACGCCGCCACCGGCAAGTTCACCTGCGCCACGGGCGACTGCGGCTCCGGCAGCGTCCAGTGCAACGGCGGCGGCGCTGCTCCGCCCGCCACGCTGGCGGAGTTCACCCTCGACGGCTCCGGTGGCCTCGACTTCTTCGACGTCAGCCTCGTGGACGGCTACAACATCCCGATGCTCATTGTCCCGCAGGGCGCCGGCGGCGGTGGCGGTGGCGGCAATGGGTCCGCTGACTCGAGCAAGTGCATGGCCACCGGCTGCCTCGTGGACCTCAATGGCGCGTGCCCGGCCGACCTGAGGGTCATGGCCACGTCGACGACGTCCGGCGCCGGCGGCGGGGCCGTGGCGTGCCGCAGCGCGTGCGAGGCGTTCGGGACGCCGCAGTACTGCTGCAGCGGCGCTTATGGGAATCCAAACACTTGCCGGCCATCGACGTACTCGCAGTTCTTCAAGAACGCTTGCCCGCGCGCTTACAGCTACGCCTACGACGACTCCACCTCGACGTTCACGTGCGCCACCGGCATCACCTACGCCATCACCTTCTGCCCGAGCACCACCAGCGGGAAGTACTCCGGCGAGAACCCGCAGGCCGCGGGCGTGCAGCCCACGAATGGCTCCATGGTCTACCTCGGCGGCGAGCAGCTCGCCACCGGCGCCGCCTCCGCCCGTGCGTCGCAGCTGTTCCTCCTAGCCGCCGCCGCCGCCGCCGCCCTCGCTGTCGTCGCGCTGCTC
>gnl_Sorbi_v3.1_Sobic.001G250100.1
ATGGCGGACCATCACCACTCGGCGTGGACGACCTCCGGTGCTCCTCGTCATCCGCTCCTCTCCTGTGCGCTCATGGCTCTTGTTAGTTTCGTGGCTGCAGGAGCAGGAGCAGGACCCATGGTGCTCGCCGCCGACGCCATCGTCTTCCACGTGGCGAACAAATGCCCGTTCCCTGTGTGGCCGGCGTCCGCCCCCAACACCGGCCACCCGGTGCTCGCCGGCGGCGGCTTCTACGTCCCGCCGGGCAAGTCGAGGCGCGTCGACGCTCCAGCCACCTGGAACGGCCGCTTCTGGGCACGCACTGGGTGCAACTTCACCGCGAACGGCGGCGTGGGCGCCACCGGCTGCCTCACCGGCGACTGCGAGGGCCGGCTCGCCTGCAACGGGTCCGTGGGCGCCCCGCCGGCCACGCTCGTCGAGGTGAGCCTGCACGCCAAGGGGAGCTCCTACGACGTGAGCCTGGTGGACGGGTACAACCTCCCCGTGGCCGTCTCCGCCACCGGCACGGGCGCCGACCCGAACAAGTGCGCCATCGCCGGCTGCGCCAAGAACGTGAACGCGGTGTGCCCGCCGGAGCTGCAGGTGACCGCTACAGGCGGCGGCGGCGGCGGTGGCAAGACGGTGGTGGCGTGCAAGAGCGCGTGCCTGGCGTTCGGGCTCGACGCCTTCTGCTGCCGCGGCGCGTACGCGACGCCGGCGACTTGCCGAGGCACCGTGTACTCGCGCCTCTTCAAGGACGCCTGCCCGGCGTACTACAGCTACGCGTACGACACCACCGCCGCCACGGCCAGCGGGTGCTACGCGCAGGAGTACGTCATCACCTTCTGCCCCTCCAGATGGGGCGACGAGCCCGGCGATGGTGCTGCTGCTGCTGCTGCTGCTCAGATT
>gnl_Sorbi_v3.1_Sobic.001G267800.1
ATGGAGTTGCCAAGATCCATGGCCGTGCTTGTGCTCGTGTTCTTCGTCCTGTGCGGAGTGGGGGAGGCGGCGACGTTCACGTTCGTGAACCGGTGCACGGACACGGTGTGGCCGGGCGTCCTGTCCAACGCCGGCAGCCCAAGGCTGGAGCCCACAGGGTTCGAGCTCTCGCCGGGGGAGGCGCGCGCGGTGCCGGCGCCGGCGGGCTGGTCGGGCCGCATGTGGGCGCGCACGGGCTGCTCCCACGACGGCGCCACGGGGCGGCTCGTCTGCGCCACGGGCGACTGCGGCTCCGGCTCCGCCGAGTGCGCGGGCGCGGGCGCCGCGCCGCCGGCCACGCTGGCCGAGTTCACGCTCGACGGCAGCGGCGGGCTGGACTTCTACGACGTCAGCCTCGTGGACGGCTACAACCTCCCCGTGCTGGTGGAGACCTCCGGCGGCGGAGGCTCCACCGGGCCGGCGTCGTGCGCCGCGGCCGGGTGCGCGGCGGACCTCAACGCGATGTGCCCCGCCGAGCTCCGTGCCGGGGGCGGCGCCGCGTGCCGGAGCGCGTGCGACGCGTTCGCGCGGCCCGAGTACTGCTGCAGCGGCGCCTTCGCGTCCCCGGCGGCGTGCCGGCCGACGGCCTACTCGCAGGTGTTCAAGACCGCGTGCCCGCGCTCCTACAGCTACGCCTTCGACGATCCCACCTCCACATTCACCTGCGGCGGCGGCCCAGACTACACTGTCACCTTCTGCCCCGGCGCCACCCCAAGCCAGAAGTCGACGACCATGCCGGGCTCGACGCCGACGACAGTACCAGGGACAACGACGACGACGACAGTGCCGGGGGCGACGCCCACAACGGTGCCGATGCCGGGCGCGACCCCGGCGATGCCGACGGGGACCATGATGCCGGGCACGACGTTCACGGACGCCACCCCGGACAGCGCGATGCCGATGGGCGGCGGCGGCCTGGGCATCGAGGGCGGGGACAGCCAAGGCAGCGTGCTCCTGGGCGCCAGCAGCAGCGAAGGCGGCGTCTCTTGGCTCGCCAACATGGCCACCGGCGACGCGTCCGCCGCGGCCGCCCCGCAGCCGCAGGTGGCTCGGTTAGTGGTGGCGCCACTGGCAACGTTGCTCTGCGGCCTCCATTTGCGGCAGCTTCTGCTG
>gnl_Sorbi_v3.1_Sobic.001G439200.2
ATGGGAATCGCAACAGGAGTTTGCTTCGTAGTTCTTGTTCTGATCTGTACATTTCTCAGAGAAGGGAGAGCGGCGACATTCACGTTCGTCAACAGGTGCACGGGGACAGTGTGGCCAGGCATCCAGTCGAACGCCGGGAGCTCTCGGCTGGACCCGACGGGCTTCGTCCTGCCGCCGGGCACGTCGCGCGCGGTCCAGGCGCCGTCAGGGTGGTCCGGCCGTGCCTGGGCACGCACGGGCTGCGCGCAGGACGCGAGCGGGAAGGTGGTGTGCGCCACGGGGGACTGCGGGTCGGGCTCCCTGGAGTGCAACGGGCAGAACGCGGCGACGCCCGCGACGCTGGCCGAGTTCACGCTGGCCGGCGGCGGCGGCGACGACTTCTACGACGTGAGCCTCGTGGACGGCTACAACCTCCCGATCCTGGTGGAGCCCGCGGGCGGCGCCACGGGCGCCACGACGTGCGCCGCGGCCGGGTGCAGTGCGGACCTCAACGAGCGGTGCCCCGCGGAGCTCCGCACCGAGGGCGGCGCCGGCTGCCGCAGCGCGTGCGACGCCTTCGGCAAGCCCGAGTACTGCTGCAGCGGCGCGTACGCCAACCCAAACACCTGCCGCCCCACCGCCTACTCGCAGCTCTTCAAGTCGGCGTGCCCCAAGTCGTACAGCTACGCCTACGACGACCCCACCAGCACCTTCACCTGCGCCGGCGGCCGTGACTACACCATCACCTTCTGCCCCGTCGCCACCCCAAGCATGAAATCGTCGGGTGGCCCTGGAGCAACGACGGCGGCACCGACAGGCCCGACGCCGACGCTGCCGGGGGCGACGCCGCAGATGCCGCGGTCGGCAGGTGGTGGGCAAGGCAGCGGCCCCGACGGGCAGGGCGTGATGCTGGGCGACAACTCCTGGCTCGCCAGCCTCGCCACGGGCGACGCGTCGTCCGCGCCGTCGTCGCCGCCGGCGCTCCGGGCCTCGCCCCTCGCGCCGCTCCTGCTCGGCGCCCTGCTGCTGCTGCTGCTGGTGCTA
>gnl_Sorbi_v3.1_Sobic.001G267600.2
TCCCCTGTCGCCATCCTCCACCGGCTAGCTACCTTACGTACGTACGTTATAAATACCCCATCCATCCAGCCATGGCTATTAGCACCGTCATCCACCACCGCATCGACTGAATTCTCCAAGCACACCACCACCGTTAGCTGGGTCTCCAGCTGCAAGCACGCGTCAACACTAAATTCCACTAGCGAAATGGCGGCGGCAGCCGTGCGTTCTTGGTGCCGCCGGGCGTTCGCGGCGCTGGCGGTGCTCCTGCAGCTGCGCGGCGCGCGGTCGGCGACGTTCACCATCGCCAACGGCTGCGGCTACACGGTGTGGCCGGGCCTGCTGTCCAGCGCGGGCTCCGCGCCGCTGCCCACCACGGGGTTCGCGCTGGCGCCGGGGGAGTCCCGTGCCGTGCCGGCGCCTTCCGGGTGGTCGGGCCGCCTGTGGGGCCGCACGCTCTGCGCCGCCGCCACGGGGCGCTTCTCCTGCGCCACGGGGGACTGCGGGTCCGGCGACGTCCAGTGCAACGGCGGCGGCGCCGCCACGCCCGCCACGCTGGCCGAGTTCACGCTGGACGGCAGCGGCGGGCTCGACTTCTACGACGTCAGCCTCGTCGACGGGTACAACCTGCCCATGGTCGTCGCGCCATCCACCAGCACCGGCGGCAAGTGCGCGGCGACGGGGTGCGCCGCGGAGCTGAACGCGGCGTGCCCGGCGGGCCTGCGCGTGGAGGCCGCGGCGGACGGCGGGCCCGTGGCGTGCCGGAGCGCGTGCGACGCCTTCGGGGACGCGCAGTACTGCTGCAGCGGCGCGTACGGGAATCCTAACACGTGCCGGCCGTCGACCTACTCACAGTTCTTCAAGACGGCGTGCCCGCGCGCCTACAGCTACGCCTACGACGACGCCACCTCCACATTCACCTGCGCCGCCGGCAGCACAGACTACACCGTCACCTTCTGCCCCGCACTGCCCACCAGCGTGAAGTCGACGGGGCAGAACCCGCAGGCCGCCGGGTTGCCGCAGCAGCTCAACAACGGCACCACCATGGTCTTCTTCGGCGGCAACACGCAGACCAGCAGCGCCGCCGCGGCTTCTGCCAACCTTCTCTTCGCCGTCACCATCACCGCGGCGGCGGCCGTCGCGCTCGCGCTCTCGGGCTCGGCTCTCGTG
>gnl_Sorbi_v3.1_Sobic.001G449200.1
ATGGGAGTCATACGGATTGCAAGCCTTCTACTCCTTGCTGGGGCAATTTGGTGGTTAGAGGCGAAATCTGGTGCCGAGGCCGCCGGCACGACGGTGTTCACGCTGCACAACAACTGCACCCAGACGATCTGGCCGGCCACATTGTCCGGAAACAGCGCGGCGGCCGTCGGGGGCGGGGGCTTCGAGCTGTCGCCCAACGCCACCGTCTCGTTCCCGGCCCCGGCAGGCTGGTCGGGCCGCCTCTGGGCGCGCACAGGCTGCGTCGCGTCGCCGTCGCCGTCGCCGTCCCCGTCCCCGTCCTCCCCCTCCGGGCTCTCGTGCGCCACGGGCGACTGCAGCGGCGCCGCGAGCTGCTCCCTCGGCGGGGCGCCGCCCGTCACGCTGGCGGAGTTCACCCTGGGCGGCGCCGACGGCAAGGACTTCTACGACGTGAGCCTGGTGGACGGGTACAACGTCGGCGTCGGCGTGGCGGCGACGGGCGCCAGGGTGAACTACGCCACGTGCGGGTACGCCGGCTGCGTCGGGGACGTGAACGCGCTGTGCCCGCCCGAGCTGCAGATGTCCGCCGGGGCGAATAAGGCCGCGGAGGAAGGGCCGACGGTGGCGTGCCGGAGCGCGTGCGAGGCGTTCGGGACGGCCGAGTACTGCTGCACGGGCGCGCACGGCGGGCCGAGCACCTGCGGGCCGACCAAGTACTCGAGGCTGTTCAAGGCGGCGTGCCCCGCGGCCTACAGCTACGCGTACGACGACCCCACCAGCACCTTCACCTGCGGCACCGGCGCGCAGTACCTCGTCACCTTCTGCCCGGGCCACCAG
>gnl_Sorbi_v3.1_Sobic.006G015900.1
ATGGCGGTCGCTCACCTTCTTCTCCAACTCTCCGCCGCCGCCGGAGGCAATGGAGGTAGCAGGAACAGCAGGATGGTCATTCCGGCCATTCTCCTGATTCTTCTTCAGCTTCTTCTCTTCACAGCGCTAAGCGTGGACGGAGCGGCATCGTTCAGCTTCACCAACGCGTGTCAGCACCCGGTGTGGGTGGGCGCGCTCCACGGCGCGAGCTCGCCGCCGCTGGCAAGCTCAGGCTTCTACCTGGCGCCGTCGGCCACCTCCCGCCTCGACGCGCCGTCGTCGGGGGCATGGTCGGGCACGTTCTGGGCGCGCACGGGCTGCGGCGTCGACTCCACCACGGGCCGCTTCTCCTGCGCCACGGCCGACTGCGGCACGGGCGACGTCGCGTGCCAGGGCCGCGGCCCTGCGCCGCCGGTCTCGCTCGTCGAGGTCACGCTCGCCGCGCCGAGCAGCGGCGGGCCGGACTTCTACGACGTCAGCCTCGTCGACGGCTTCAACGTGCCGGTGCGCGTGGCGCCCTCGGGCGGCGGTGGAGACTGCCGCCCCGCGGCGTGCGCCGGCGACGTCAACGCCATGTGCCCCGCGGACCTCCGCGTCGTCGCCTCGTCGTCGTCCGGCGGCGGCGGCGTCGTGGCGTGCAAGAGCGCGTGCGGCGCCTACGGCGGCGCGCGCTACTGCTGCACCGGGCAGTACGGCACGCCGGCGACGTGTGGGCCCACCAACTACTCGCAGGTGTTCAAGAGCGTCTGCCCGTCGGCGTACAGCTACGCGTACGACGACGCCAGCAGCACCTTCACCTGTTCCGGCGCTTCCACCTATGACGTCACCTTCTGCCCTGGGAGC
>gnl_Sorbi_v3.1_Sobic.006G278300.1
ATGTTTCTTCGACTTGGTGTGGTGGGGGTCAGTTTACCAAATTGTTACTGTACTTTTCTTAATCTTATAAGTAATACTAAGATACAGTACAAGATAACAAGATGTCAACAAATTAAATGTAGACTTGTATACATATTAGAATGCTTATATGGTGAGAGAAAAATAATTTGCATGCATGCAGGCGTGGCGCGGCGTGCTGAGTCTGCCCGCGTGTTCACCATCATCAACCAGTGCAAGACGGTGATCTGGCCGGCGGTGACGCCTGGCGAGAACTTCGGCGGCGGCGGGTTCGCGCTGCGTCCGGGGCAGTCGATGATGTTCACGGCGCCGGTGGGATGGTCGGGCCGCATCTGGGGCCGCACGGACTGCAACTTCGACGCGGGCGGGAACGGGTCGTGCGCCACGGGCTCCTGCGGCAGCGCGCTCAAGTGCGGGTCGTCGGGCGCGACGCCGGCCAGCCTCGCCGAGTTCACGCTGGCGTCCGTGGATTACTACGACGTGAGCCTTGTGGACGGCTTCAACCTGCCCATGGTGATCAAGCCCGTGAACGGGCAGGGCAACTGCAGCGCGGCCGGATGCGACGGGGACCTGCGGCTGAGCTGCCCGTCGGAGCTGGCCGTGAAGGCCAACGGGCGGACCGTGGCGTGCCGGAGCGCCTGTGACGTGTTCGACACCGACCAGTACTGCTGCCGCGGGCTGTTCGGGAACCCGGCCAAGTGCCAGCCCACCTTCTACTCCAAGAAGTTCAAGGCTGCCTGCCCCACCGCCTACAGCTACGCCTATGACGATCCCACCAGCATCTTCACCTGCTCCAACGCCGACTACGTCATCACATTCTGCTCCAACAGGAAGCAATCAGTGTGCTCGTACCACAACAACCAGCTTGCCTGTAGTGACTCGAGCAGATCTTTGGCGATCAGCATGTCCAGGCTCATGCTCGTGCTGCTCCTCAGCTTTTTGGCTTTGCAGTTTTCAGTG
>gnl_Sorbi_v3.1_Sobic.002G278200.1
ATGGCGATTCATCTGGTGCTTCCCATTTCTATCCTTCTGAGCTCATTCTCCGGGGCCGTGGTGTCCGCGACGACGTTCACGCTGACCAACTCCTGCGGCTACACGGTGTGGCCGGGGCTGCTGTCGAGCGCGGGCTCGCCGCCGCTGCCCACGACGGGCTTCGCGCTGGCGCCGGGGGAGTCGCGCGCCGTGGACGCGCCCGCGTCGTGGTCGGGCCGCATATGGGGCCGCACGCTGTGCGCCGCGGACCAGGCAGGCTCCGGCCGGTTCGCCTGCGCCACGGGCGAGTGCGGGTCCGGGACCGTGGAGTGCGCGGGCGGCGGGGCCGCGCCGCCCACCACGCTGGCGGAGTTCACGCTGGACGGCGCCGGCGGGAACGACTTCTACGACGTGAGCCTGGTGGACGGGTCCAACCTGCCGATGGTCGTGGTGCCGCAGGGCGGCGGCGCCGGGGGCAACTGCGGCGCCACGGGGTGCCTGGTGGACCTGAACGGGCCGTGCCCCGCCGACCTCAAGGTGGTGGGCTCCGACGGCGCCGGCATCGCCTGCAAGAGCGCGTGCGGGGCGTACGGGCGGCCCCAGGACTGCTGCAGCGGCGACTACGGCACCCCCGCCACGTGCGAGCCGTCCGCCAGCTCGCTGTTCTTCAAGAACGCGTGCCCGCGCGCCTACAGCTACGCCTACGACGACGCCACCTCCACCTTTACCTGCACCTCCGGCACCGCCAGTTACCTCATCACGTTCTGCCCAAGCATCTCCAGCCTCAAGTCGTCCGTGAGCAGCAACAGCGGCGGCAGCACGAACCCGGCCGGCCTGCCTCTTGTCAACGACACGGTCTCCTTCGCCGGCCGGGGAGACAGGTCCTCGTCGTCGTACCCGTACGCCTACGCGTCGGCGCCGTGCCCCCTCGTGCTCGCGGCAGCCGTGTTCACGTGGCTCTGCGTCGCCTCGCACCACCGGCTGCGGTTG
>gnl_Sorbi_v3.1_Sobic.002G253200.1
ATGGGAGAACAACCAAGAAGAACTCGTCAGCTGTGTCTGCTTGCTCTGGTGTTCGCGCAATGGCACCAAGTCTCGATGGCCATGACGTTCACTATCTCCAACTACTGCTCCCACCCGATCTGGCCGGGGACGCTCGCCGGCTCCGGCACGTCGCAGCTTTCCACGACGGGGTTCAGGCTTGAGCCTGGGCAGACGGTCCAGCTCGCGGCGCCGGTGGGGTGGTCGGGGCGGATATGGGCGCGGACGGGGTGCGTGTTCGACGCGGACGGCGCGGGCGTGTGCCAGACGGGCGACTGCGGCGGGCGGATGGAGTGCCGCGGCTCCGGCGCCACGCCGCCGGCCACGCTGTTCGAGGTCACCCTGGGGCAGGGCGGCGGTCAGGACTTCTACGACGTCAGCCTCGTCGACGGCTACAACCTGCCGGTCGTCGCGATCCCGCGTGCGCGCCAGGGCGCGTGCAACGCCACCGGGTGCATGGCCGACCTCAACCGCTCGTGCCCGAGGGAGCTCCAGGTGGACTGCGGCGGCGGCGCCATCGCGTGCCGGAGCGCGTGCGAGGCGTTCGGGCAGGACAGGTACTGCTGCAGCGGCGCGTACGGGACGCCGGACGCGTGCCACCCGACGGTGTACTCGTCCATCTTCAAGTCGGCGTGCCCGCGCGCGTACAGCTACGCCTACGACGACAGAACCAGCACCTTCACCTGCAGGGCCGTGGACTACACCATCGCCTTCTGCCTCCCGACCTCCGAGATAAAGAGGTCGGATGCGAAGTTTCTCGGAGCACAGATAGACGACGGCCAGAGCACCGGCAATGGCAATGCGCCGCCGATTTACAACAACGGCGGCTTCAAACCGCCGATCTACAACTACGGCGGCGGAGGTTCTCGTGTGCCGACGACGACAACCTCGTCAGCGAGCACACGATACAGCCAGCCGTGGCTCCTGCTACTGCTGGTGCTCGTCTTCTTTTTC
>gnl_Sorbi_v3.1_Sobic.002G278300.1
ATGGCTTCTTCGATGATGAGTTGGTCGGCTTCAGCTATTATCAGTCTGTCATTCGTGATCCTATCATTCTTTCAAGGTGCGGTGGGCGGGATCACGTTCACGTTCACCAACCGGTGCGGCGGCACGGTGTGGCCGGGGGTGCTGGCCAACTCCGGGAGCTCGGCGCTGCAGACGACGGGGTTCGAGCTGGGCCCCGGGGAGACGCGGTCGCTGGCGGCGCCGTCCGGGTGGTCGGGCCGGTTCTGGGCGCGCACGGGGTGCGCGTTCGACGCGTCGTCGGGCAAGGGCGCGTGCGCCACGGGGGACTGCGGGTCGGGCGAGGTGGAGTGCCGGGGCAGGGGCGCGGCACCGCCGGCGACGCTGGCGGAGTTCACGCTGGGCGGCGGCGGCGGCAAGGACTACTACGACGTGAGCCTTGTGGACGGCTACAACCTGCCCATGGTGGTGGAGGCGGCGGCGCCCGGCTGCCCCGTGACGGGCTGCCTGGTGGACCTCAACGAGCGCTGCCCCGCGGAGCTCCGCGCCGGCGGCCAGGCGCAGGCGTGCCGCAGCGCGTGCGAGGCGTTCGGCACGCCCGAGTACTGCTGCAGCGGGCAGTTCGGCAACCCGGACACGTGCCGCCCCTCGGTGTACTCGCAGATGTTCAAGGCGGCGTGCCCGCGCTCCTACAGCTACGCCTACGACGACGCCACCTCCACCTTCACCTGCGCCGCCACCGACTACTCCATCACCTTCTGCCCCCCTCGCTCCGGCACGCCCAACAGTCAGAAGGCGACCAAGGATCCCTTGCCGACGCCCAAGGACGTGCAGCTCGAGGGCGACTCGTGGCTGGCGAGCCTGGCCACCGGCGAGATGGACGCCGCGACGTCGGCGGCGGCGGCGTCGTTGCTCCTCCAGGCCGCATTAGCAGCGGCCGCAGTCGTTGTCTTGCTTGTA
>gnl_Sorbi_v3.1_Sobic.002G075600.1
ATGAACTCAAGATCAAGATGCGCTCCTCGCCTCGCCGTGCTCCTCTGCTTCGTCCTCTCCTCAACCACCGTCGAGTCAGCGGGAGTCTTCACCATCATCAACCAGTGCAAGACCACCATCTGGCCCGCCGCGACGCCGGGCGACAGCTTCGGCGGCGGCGGGTTCGCGCTCCGGCCGGGCCAATCCGCTGTATTCAAGGCTCCCGCCGGTGGCTGGTCAGGCCGGATCTGGGGCCGGACGGGGTGCGCCTTCGACGCGTCCGGTAACGGCTCCTGCGCCACTGGCTCCTGCGGGACGACGCTGAAATGCGGCACGTCGGGCGCCACCCCCGTCAGCCTCGCCGAGTTCACGCTCGCCGCCGACCGCGACTTCTACGACGTGAGCCTGGTGGACGGCTTCAACCTGCCCGTGACGGTGCGCCCCGTGAACGGGCGCGGCGGCAACTGCAGCGCCGCCGGGTGCGACGGCGACCTGCGCGAGACGTGCCCGTCGGAGCTCGCCGTGAAGGTGGGCGGCCAGACCGTGGCGTGCCGGAGCGCGTGCGACGTGTTCGACACCGATCAGTATTGCTGCCGGGGGAAGTTCGGCAGCCAGCCCACGTGCCCGCCGACGCCCTACTCCAAGAAGTTCAAGGACGCCTGCCCGACGGCGTACAGCTACGCCTACGACGACGCCAGCAGCCTCTTCACCTGCTCCGGCGCCGACTACATCATCACCTTCTGCGCCAGCAGGAAGCAACAAGCGTGCTCGTACCACAACAATCAGCTGGTTTGCAGTGGTGCCAGCAGCCGGCGGCCATGGCCGATCACGTCCAAGATCCTGCTGCTTCTAGTACTGCCGCAACTCATCTTTTCGGCGCTGCAGTTTGCAGTC
>gnl_Sorbi_v3.1_Sobic.002G116700.1
ATGGCAGCAACGTTCACGTTCATCAACAAATGCCGGGAGCCGATCTACCCGGGCGTGCAGACGAACCCAGGCAAGCCGGGCTTCCCGACCACCGGCTTCCAGCTCAAGCCCGGCGGCAGAGCCCAATACAGGGGCGTCCCGGGCACCTGGGCCGGCCGCATCTGGCCCCGCCACCGCTGCTCCACGGGTGCCTCGCCGGCGGGCGCCCTGTCGTGCGCGTCCGGCGACTGCGGCGGGAGGCTCGAGTGCAACGGCGCCGGCGGCCAGGTGCCCAGCACGCTGGCCGAGTTCACGCTCGGCGGCGGCGCCGGCGGCGGCAAGGACTTCTTCGACATCAGCAACGTCGACGGCTTCAACATCGTGCCGCACGGCGCTGGTTGCCGCGCGCGGGCGGTGACCTGCGCCGCCGACATCAACGCGGCGTGCCCGCGGGAGCTGGCGGTGACGGCGGCGGGCGGCGGCGGCCGCACGGTGGGGTGCAAGAGCGCGTGCGCCGCGTTCAACGCCGACGAGTACTGCTGCAGAGGGCGGTACGGGAGCCCCGGCGAGTGCAAGCCCAGCCGCTACTCGCTCTACTTCAAGCGCAAGTGCCCGCAGGCCTACAGCTACGCGTTCGACGACGGGAGCAGCACCTTCACCTGCGCCGCCGGCGCCGACTACGACGTCGTCTTCTGCCCT
>gnl_Sorbi_v3.1_Sobic.002G117300.1
ATGGCCATGGACGGAGTTGTGTCTGATCTCCATCTCATCGCCTTCTTTGCCTTCCTTCTCAGTACACATGGTGCGACGGGGGTGAAGTTCACCTTCCGCAACAACTGCCCGGAGACCGTCTGGCCGGAGACGCTGACCTCCAGCGGCCCAGCGTTCCCGACCACCGGCTTCCCCCTGCCGCCGGGAGCCTCCCTGTCCTTCTCCGGCGTGGGTGCCACGTGGTCGGGCCGTATGTGGGGCCGCTACCGCTGCACAGCCACCACCTCCCCCGTCGGCGGCGCGCGTTTCTCCTGCGAGTCCGGCGACTGCGGGTCGGGGCAGGTCGCGTGCAACGGCGCCGGTGGCGCCCCGCCGGCTACCCTGGCCGAGTTCACCCTCGGTGGCGGCGGCGGCGGCAACAAGGACTTCTACGACGTGAGCAACGTCGACGGCTTCAACCTGCCCGTGGAGATCGAGCCCGCGGCCGGGGGCCGATGCCGGAGCACGTCGTGCCCCGCGGACATCAACCGGGTGTGCCCCGAGCGAGCTGGCGGTGAGAGCTGCTGCGGCAGCAGCGCCGCCGCCGCCGCCGCCGTCGTCAGCGGCGAGGAGGAAGGACGACGACGACGCGGTGGTGGGCTGCAAGAGCGCGTGCCTGGCGTTCGGCACGGACGAGTACTGCTGCCGCGGGCAGTTCGCGTCGCCGGCGACGTGCAAGCCGAGCGGCTACTCCGAGCTGTTCAAGGCGCAGTGCCCGCAGGCGTA
>gnl_Spipo_v2_Spipo20G0017700
ATGGAGCTCACCCAGCGGCTGCTCCTGTTCCAAGCTGCGGCGGTGGCGGGGCTGGTCCTCGCCGGCGGAGCGGCGGAGGCGGCGACGATGGCGATCTACAACCGGTGCCCGCACGCGGTGTGGCCAGGCATCCAGCCGAGTGCCGGCAAGCCGATCCTCGCCCGCGGCGGCTTCGAGTTGCTCCCCAACCAGGCCTACACCCTGCGCCTGCCGGCGGGCTGGTCCGGCCGCCTCTGGGGCCGCCAAGACTGCGCCTTCGACGCCGCCGGCAGGGGCCATTGCGCCACCGGCGACTGCGGCGCGGGGCTCTACTGCGAGGGCGCCGGCGGGGCCCCGCCCGCGACGCTGGCGGAGATCACCCTCGGCGCGGAGCAGGACTTCTACGACGTGAGCCTCGTCGACGGGTACAACCTCGGCATGGCGCTGGCCCCCGTGCGCGGGCGCGGCGGGCGGTGCGCGGCCGCGGGCTGCGCCAGCGACCTGAACGGCGTGTGCCCGGCGGGGCTGGCGGTGAAGTCCGGCAGGGACGGGCGCGTGGTGGGCTGCAAGAGCGCGTGCTTCGCGTTCCGGTCGGACAGGTTCTGCTGCACGGGCAGCTTCGGCGGGCCGCAGCAGTGCAAGCCGACGGCGTACTCGAGGCTGTTCAAGGAGGCGTGCCCACGGGCGTACTCGTACGCGTACGACGACCCCACGAGCATCATTACCTGCTCTGCCGCCGGCTACGTGCTGACCTTCTGCCCCCGCTCC
>gnl_Spipo_v2_Spipo2G0061400
ATGATCCTGTCCAGCGTTCGGCTCGCCACCTCCCTGCTCCGGATTGCCACCTCCCTGTTCCTTCTCATCTCCTTCCACATCGTTCTCTCTGGGTGGGGGGCCGACGGCGTCACCCTCCGCGTGGTCAACCGGTGCGACTTCCCCATATGGCCCGCCGTCGCCCCCAACGGCGGCTACCCCGTCATCGCCGACGGCGGCTTCTTCCTCCCCCCGGGAAAGTCCACGCGGGTCTACGCCCCCGTGCCGTGGAGCGGCCGCCTCTGGGCCAGAACAGGCTGCGAGTTCGACTTCCCTCGGCCCGGTCTCACCTGCCGCACCGGCGACTGCCAGCGCCGCTTCGCCTGCAACGGCACCACCGGCGCGCCGCCAGCCACGCTCGTTGAGATGAATCTCCAACGGCACGGGAGGAGCTTCTACGACGTGAGCCTGGTCGACGGCTACAACCTTGCCGTATCCGTCTCGGCGGCGCCGCCCGGCGACGGCGAGTGCTTCATCGGCGGGTGCATGGGGGACCCCAACGCGGCGTGCCCGCGAGAGCTGCAGGTCAGGGACGGCGGCGGAGAGGTGGTCGCCTGCAAGAGCGCCTGCATGGCCTTCGACCTTGACGACTACTGCTGCCGCAACGCCTTCGGGAACGAGGAGACCTGCCAGCCCAGCAGCTACTCCATGCTCTTCAAGGAGATCTGCCCCTCTTACCGCACCTACGCCTTCGACACATCGACGCCCTCCGTCGGCTGCTCCGCCCATGCCTTCGTCGTCACCTTCTGCCCTCGGGCGTGGGGCGGCGGCGCGGCCATG
>gnl_Spipo_v2_Spipo2G0113900
ATGGAGAAGACTAGAATGCTGATCTTCAAGGCGGCGGTGTTTCTCGCAGGTAAACGACGGCGGTGGTCTCCATTTCAGCTCCTCTTCCGTCTTCTTGACACGGGAATTTCGGCAGTTCACAGCGCCGCCGTCTCGGGCACAGTGTTTACGCTCCAGAACCGGTGCCCCTACACGGTCTGGCCGGGCGTCCTCTCGGGCAACGGCGCCGGAGCCCTTGGCGGTGGCGGGTTTGTTCTGCTCCCCAACGCCGCCGCCTCCCTGGAGGCCCCGGTGGGGTGGTCGGGCCGATTCTGGGCCCGCACTGGCTGCGTCTTCAACCCCTCCGGTTCCCGCGGCAACTGCTCCACCGGCGACTGCGGGGGTTCGCTGGGTTGCTCCGGCGGCGGCGCGCCGCCCGTCAGCCTGGCGGAGTTCACCCTCGGTGGCGACCGGGACTTCTACGACGTGAGCCTCGTCGACGGCTACAACGTCGGCGTGGGGGTGAGCCCGTCGCCGCGCAAGGCCGGCGGGGACGGCACGTGCCGATACGCGGGCTGCCTGGCGGATCTGAACGCGCGGTGCCCGGCGGAGCTGCGGGTGGCGGGGGAGACGGGCCAGACGGTGGCGTGCCGCAGCGCCTGCGCCGCCTTCGGGGCCCCGGAGTACTGCTGCACGGGGGCGCACTCGTCCCCCGCCACCTGCGGCCCCACGAGGTACTCACAGATGTTCAAGTCCGCCTGCCCCACGGCTTACAGCTACGCCTACGACGACGCCTCCAGCACCTGCACCTGCCCCGCGGGGACCGACTACGTCATCACCTTCTGCCCGGCCGCCGCGGCTGCCGCCGGCGGCCTCTCCCACCGCCGCCCGCCCCGGTTGCCTCCCCCCTCG
>gnl_Spipo_v2_Spipo28G0022500
GAAATGGCGGAGCTCATCAGAGGGGTCGTCTTCCTGTCGGCGGCTCTGCAAGTCCTCGTCGCCCTGTGCTCAGCCTGCAGCTTCACCGTCTATAACAACTGCCCCCACACGATATGGCCGGCGACGCTCGCCGGAGCAGGGACCCCGCAGCTGCCGACGACCGGCTTCCGGCTGGCTGCCGGCGAGAGCGCGCAGATTCCGGCGAGCCTCGGCTGGTCGGGGCGGATATGGGCGAGGACGGGTTGCTTCTTCGACGAGCACGGCGAGGGGACCTGCCAGACCGGCGACTGCGGCGGCAAGCTGCAGTGCGGTGGCATGGCGGCGCTGCCGCCGGCGACGCTCTTCGAGATAACCCTGGCTACGAGCAGCTCCACCAGGGACTTCTACGACGTCAGCCTCGTCGACGGGTACAACCTGCCGGTGTACGCCGCCCCGCGCGGCAGCGCCGCCGCCTGCAACGCCACCGGTTGCATCTCGGACCTCAACTCAGGTTGCCCGCAGGAGCTGCAGGTGGAGGCCGACGACGGCGGCGGCGGCGTGGTGGTAGCCTGCCGGAGCGCGTGCGAGGCGTTCGGGCTGGACGAGTACTGCTGCAGCGGCGAGTACGCCGATCCGACGACGTGCCGGCCGTCAACGTACTCGGCCATGTTCAAGGCAGCGTGCCCGAGAGCTTACAGCTACGCGTTCGACGACTCCACGAGCACCTTCACCTGCAACGCCCCCGAGTACGCCATCACCTTCTGTCCCACCTCCACCAGCGTGGGAGTACCCGCTGGTCATGCCGGGTCGGCGAGGGGGCAGGCAGTCGGGGATTCGCAGGAGGTGGCCTCCTCGTCCGATACCTCCTCCTCCTCCTTCTCCAGCCTTGCTCTCCTCCTGCTCTCCGCGCTGTACGCCTGG
>gnl_Spipo_v2_Spipo9G0041100
ATGGGTCTAGGGGCGGCTGTCCTCATCCTCGTCGTGACGACGTCAGTGGTTGCACCGGCGGAGTCGACCCGGCTCTTCACCATCGCGAACTACTGCAAGACCACCATTTGGCCGGCGGTGACCCCAGGGGACAACTTCGACGGGGGGGGCTTCCCCCTCAAGCCTGGCCAATCGGCCATCTTCACTGCCCCCTTCGGGTGGAGTGGCCGCATCTGGGCACGCACCGGCTGCAACTTTGACCCCTCCGGCAACGGCACCTGCAACACCGGCGGCTGCGGGAGCTCCCTCAAGTGCACCGCCTCCGGCGAGACTCCAGCGAGCCTCGCCGAGTTCACCCTCGCGTCACCCGACTTCTACGACGTGAGCCTCGTCGATGGCTTCAACCTGCCGTTGGTCGTCAAGCCCGTGAACGGCCGCGGCAACTGCAGCGCCGCCGGCTGCGACGGCGACGTGCTCCGCGACTGCCCGTCGGAGCTACAGGTCCTCGCCGGCGGAGCCGTCGTCGGATGCCGCAGCGCCTGCGAGGTCTTCGGCACCGACGAGTTCTGCTGCCGGGGAGTTTACGCCAACCCGGTCACCTGCCAGCCGACGTCCTACTCGAGGAAGTTCAAGGCGGCCTGCCCTGCAGCCTACAGCTACGCCTACGACGACCCCTCCAGCATTTTCACCTGCTCCGGCGCCGATTACATCGTCACCTTCTGCTCCGACAGACAGCAGACTGTGTGCACCTACCAAGATGGCGAGCTCATCTGCAGCGGATCCGGGAGGTCCAAGTTGTTGCTTTCTCTGGCATGGCCCGCTGCTGCGCTGCTCTTCTTTGCCATGAGCTGG
>gnl_Spipo_v2_Spipo29G0025500
ATGGCGATGGCTTCTTCCCCCGAGCTCTTCCTCCTCTGCGTCTGCGTCTGCGCCTCTCTCTCCCTCGGGGGGATCGAACTGATACTCGTCAACAACTGCAATGAGAGCGTGTGGCCTGCGATTCTCGGCGGAGCCGGCCACCACAGCCCGGAGGGCGGCGGATTCCGGCTAGCCACCGGCGAGGAGGCGGTGTTCCCCGTGCCGAGCGGGTGGTCGGGGAGGATATGGGGCCGCCAGGGCTGCTGCTTCGACGACAAGGGGAAGGGCTACTGCGAAACCGGCGACTGCGCAGGCCTCCTCAAATGCGGCGGCACCGGCGGCGCCCCGCCGGCCACGGTAGTGGAGATGACGTTCGGCACGGCCAAATCGGCCCTCCATTACTACGACGTGAGCCTGGTCGACGGGTTCAACCTTCCGGTGGCGATGGTGCCGGTGGGAGGAGGCGTGGGCTGCGGATCGGCAGCCTGCGAGGTGGATCTGAACGTCTGTTGCCCGTCGAGGTTCGAGGTGAGGAAGGGGGGGAGAGTTGTGGGCTGCCGGAGCGCCTGCCAGGCGCTGAAGACGGACAAGTACTGCTGCACCGGCGAGTTCGCCTCCCCAAAGAGCTGCCGGCCGACTCTCTTCTCCACCCTGTTCAAGTCCCTGTGCCCCCGGGCGTACAGCTTCGCCTTCGACGACTCCTCCAGCCTCCGGACCTGTAGGGCCTCCCGCTATCTCATCACCTTCTGCCCTCCGAGGAGA
>gnl_Spipo_v2_Spipo1G0065600
ATGGGCCGGTTCTTGTTCTCTGGCGCCACCGCAGCTCCTTTGCTATTCATCTTCTCTGTACTGCTTGCAAACCCCTTCGGAGGCGGAGGAAGAGTGGCGAACGGCGCCACATTCACGTTCGTGAATAGGTGCGACTTCACAGTGTGGCCGGGAGTGCTGTCCAGCGCCGGCAGTCCTCCGCTGGGCACCACCGGGTTCGAGCTCCCGGTAGGTGGGTCCATCGCTGTGCAAGCCCCCACCAGCTGGTCGGGGCGCTTCTGGGGCCGCACCAGCTGCGTCTCAGACCCCGCGGGTCGCGTTGTCTGTGCGACGGGGGACTGCGGTTCCGGCCAAGTCGAGTGCAATGGAGCTGGGGCGGCGCCGCCGGCCACACTCGCGGAGTTCACACTGGGCGGCTCGTCGGGTCAGGACTTCTACGACGTGAGCCTTGTGGATGGGTACAACCTGCCGCTGGTCGTGGAGGCGACGGGGGGAACGGGCGGATGCGCCTCCACCGGCTGCCCAGTGGACCTAAACCTGCGGTGCCCGGCGGAGCTGCGGGCAGGGGCTGGCGAGGCCTGTCGGAGCGCCTGCGAGGCGTTCGGGAAGCCCGAATACTGTTGCAGCGGCGAGTTCGCCACCCCCAGCACCTGCCGGCCGTCGGTCTACTCGCAGATGTTCAAGTCCGCGTGCCCCCGCTCGTACAGCTACGCCTACGACGACGCCACCAGCACATTCACCTGCTCTGGCGCCGACTACCTCCTCACCTTCTGCCCCTCCGGCGCCACCGTCAGCAGGTACGCGCACGCAACAAGTCAA
>gnl_Spipo_v2_Spipo1G0019200
ATGGGGCGGAGCCCGCTCGCAGTGACGATCTTCGTCGGTATCCTCGTCGGAGGGGCTCAAGCGGCGTCATTTAGATTCGTGAACAACTGCACCTCCACGTTGTGGGTGGCCACACTTGCCGGCGCCGGCACGTCCTCGCTGCCGCGGACGGGATTCGAGCTCGGCGGTGGCGCTTCCGCCACCTTGAAAGCGCCGCCGGCGTGGTCCGGCAGGTTCTGGGCCCGCACCGGCTGCGCGGGGAGCTCTCCAGGGTCTTTCAAATGTGCCACCGGAGACTGCGGCACGGGGAAGATCGAGTGCGGCGCCGCTGCCGGCTCGCCGCCGGCCACCCTGGTGGAGGTGACCCTGGGGACCGGCGGCGGCACCGACTTCTACGACGTCAGCCTCGTGGACGGCTTCAACGTGCCCGTCTCGGTGGCGCCGCGGCGGAGGGGCGGAGGCTGCAGAGCCGCCAGCTGCCCCACCGACGTCAACGCCGCCTGCCCTAGCGAGCTGCAGGTGGTGGGCTCCGACGGGACGACGGTAGTGGCCTGCAAGAGCGCCTGCGAGGCCCTCGGTGATCCCGTCTTCTGTTGCACCGGCGAGTACGGCGCCGCCGCCGCCTGCCAACCCACCGTCTACTCGGAGGCGTTCAAGAAGGCCTGCCCCCTCGCCTACAGCTACGCCTTCGACGACGCCTCCAGCACCTTCACCTGCGCCGCCCCCGCCGGATACGTCGTCACCTTCTGCCCGGAG
>gnl_Spipo_v2_Spipo1G0065500
ATGGCCGGGAGATCAGGCCGGGTCCTCTGCTTGGCCTTCTTCCTCCTGGTATCAGAGGTCCGTTCGGCGTCGTTCACCTTCGCGAACAACTGCGAGTACACGGTGTGGCCGGGTCTCCTGTCCAGCGCAGGGTCGTCGCCTCTCTCCACGACGGGATTCTCCCTCGCGAAGGGCGAGTCTCGGACGGTTTCGGCTCCCACCGGGTGGTCGGGGAGGTTCTGGGGGAGGACCCTCTGCTCCACCGACGCCTCCGGCAAGTTCTCATGCTTAACGGGCGAGTGCGGTTCGGGGACGGTGGAGTGCTCCGGGAGGGGCGCGGCGCCGCCGGCCACCCTGGCGGAGTTCACCCTGGACGGCAGCGGCGCCTTGGATTTCTACGACGTGAGCCTCGTCGACGGGTACAACCTCCCCATGCTGGTCGTCCCGCAGAGTACCTCCACGGGCGGCGCCAACAGCACCTGCATCTCCACGGGCTGCGTGGTGGACCTCAACGGCGCCTGCCCGTCGGAGCTGAAGGTCACGGAGAGCAGCGGCGAGGGGGTGGCGTGCCGCAGCGCCTGCGAGGCCTTCGGCACGCCCGAGTACTGCTGCAGCGGCGCCTACGGCAACCCCAACACCTGCCACCCTACTACCTTCTCTCAGTTCTTCAAGAATGCTTGCCCGCGGGCGTACAGCTACGCCTACGACGACAGCACCAGCACCTTCACCTGCCCCGGCGGCACCAGCTATCTCATCACCTTCTGCCCCACAACCTCCAGCCAAAAGTCGTCGGAGGAGAACCCCCAGGCGGTGCCGCTGCCAGGCGGCGGCCACACCGCCATGGTCTACCAGGGAAGTTTGGTCCGCAGCGCCGCCGCCGCCGCTACTGTCATCGTCGGGGCGGCTGCC
>gnl_Spipo_v2_Spipo11G0042300
CTTCAAATGGGGGGAGGATCGGCGGCGGCGGCGTTGGTCGTCCTGTTCCTTCTTCTCCTCGCATCAGGAGTTCTGCCGGCGACATTCACCTTCACCAACAACTGCGAGCAGACGGTCTGGCCGGGGATCCTCTCCGGCGCCGGCTCCCCGCCGCTGCCCACGACGGGGTTTTCCCTCAACAATGGCGAGTCTAGGTCCCTCCCGGCGCCGACAGGCTGGTCCGGCCGTTTCTGGGCCCGCACTCTCTGCACCTCCGAGCCCACATCCGGCAAGTTCTCCTGCGCAACCGCCGACTGCGGCACGGGCAAGGTGGAGTGCTCCCGCAGCGGCGCCTCGCCGCCGGCCACACTGGCGGAGTTCACTCTTACCGGGGGCGGCGGCAGGGACTTCTTCGACGTGAGCCTCGTCGACGGGTACAACCTGCCGGTGCTGGTGGCGCCCCAGGGGGTCTCCACCGGTGGCGGGGGGAACAACAGCTGCAGCGCCACCGGCTGCGTCGTGGACCTCAACGGCGCGTGCCCGTCGGAGCTGAAGGTTCAGGCCAGCGGCGAAGGCGTGGCCTGCCGCAGCGCCTGCGAGGCCTTCGGCAAGCCCGAGTACTGCTGCAGCGGCTCCTTCGCCAACCCCAACACCTGCCGCCCCTCCTCCTACTCCCAATTTTTCAAGAACGCCTGCCCCCGAGCCTACAGCTACGCCTACGACGACGGCACCAGCACCTTCACCTGCCCCGGCGGCACCAGCTATCTCATCACCTTCTGCCCCACCACCGCCAGG
>gnl_Stras_v2.0_SGA_v2.0_scaffold135T34791
ATGGCATCCATACTGAAATTTCTAGCGTGCTACATCGCCCTTGTTTTGCTCTCATCAGGCAATTTACTTAGAGTCGAATCTTGCACATTTTACGTGACCAACAAGTGCCCCTTCCCCATATGGCCGGCCACCGCCCCTAACCAGGGCCACCCGGTCCTAGCCAACGGTGACTTCCACCTCCCGCCTGGACAGACCAAAATGTTTCGGACCCCAGGCGACTGGTCGGGCCGAATATGGGCCCGAACAGGCTGCATATTCGGCCCGACCTCAAACCACGGGCCCGCGTGCGAGACGGGGGACTGTGGCAACCAGCTCGAGTGCGGGGGGCTCATCGGGACCCCCCCAGCCACGCTGGTTGAGTTCACGATCCAAGCTGACAAGAGAAAACCGAGCTTTTACGACGTGAGCCTGGTGGACGGGTACAACCTGCCAGTCCAAGTCTCCTCGAAGGGTCTGGACTATAAATGCACGATTCCGAGCTGCGGACGGGACATGAAGGTCACATGCCCGAAGGAGCTCTCGGTTTACGGCCGCTCGGGAGAGGTTGTGGCGTGCAAGAGCGCGTGCCTAGCGTTCGGGCACGATATGTTCTGCTGCACAAACGAGTACGGGAGCCCGGACAAGTGTGGGCCCACCAAATATTCGAAGGTGTTCAAGGATGCGTGCCCGAGATACGTCAGCTACGCGTACGACAACCAGGGCACGATGACGAGTTGCTGGTCGGACGAGTACATGGTGACCTTTTGCCCGGGTAAATGGGGCACGGAATATTCGTCTAATTAG
>gnl_Stras_v2.0_SGA_v2.0_scaffold92T28213
ATGTTCTCAGCCTCTTCTTCTTCTTCTTCCCATGCTCTTTACACCACCTTCATTTTCCTCTTCCTTGCCAATGATAGTTTCGGAACCACGTTTACACTAGTGAACAAGTGCGAGTACACAATCTGGCCCGGAATCCTATCCAACTCCGGCGTCTCGGGCCTCGGCACCACGGGCTTCGAGCTCGGCCCGCACGACTCCAGATCCTTCCAGGCCCAACCGGGCTGGTCGGGCCGGTTTTGGGCCCGAACCGGCTGCTCGTTTGACCCCTCCACCGGGCAGGGCCAGTGTCTGACCGGCGACTGCGGATCGGGCCAGGTCGAGTGCGGCGGATCTGGGGCGGCTCCGCCGGCCACCCTGGCGGAATTCACGGTGGGCTCCGGCGGGCCGGACTTCTACGACGTGAGCCTGGTCGACGGGTACAACCTGCCGGTGGTGGTGGAGCCGGAGGGCGGGTCGGGCCAGTGCGGGCTGACCGGGTGCGCGGCCGATTTGGGCCGGTCCTGCCCGGAGGAGCTGCGGGCGGGCGGCGGGCGGGGTTGCCGGAGCGCGTGCGAGGCGTTTGGGTCGCCGGAGTACTGCTGCCGGGGGGAGTACGGGTCGCCGGAGACGTGCCGGCCGACGGCGTACTCGGAGGCGTTCAAGAGCGCGTGCCCGAGAGCGTACAGCTACGCGTATGATGACGCGTCGAGTACTTTCACGTGTAGCGGGGCGGACTATACCATTGTGTTCTGCCCCTCGCGCACTAGCCTGAAATCTTCAAGAGACTCTATATCGTCCCAAAATTCGCCGGAGGCCGCCAGTGGCACGGTGGACAACACCAATTCTCCGGCGGAAGAAGATGATTTTCTTTCATGGCTACCGGATTTTGGCTCGGGTATGTGTGGGAGTCAAAGGCTGATGGAGCTTTCGCCATTTCTGAAGATACATGGAATGAGTCTGAAATCATATTGTTTCGCCATTTCTGAAGATACATGGAATGAGTCTGAAATCATATTGCATCTCAGAGACGAAGCAAAAGAGTACTTGGATGAGTAA
>gnl_Stras_v2.0_SGA_v2.0_scaffold92T28214
ATGGGAAAGTTCATCAGCTTCCAGATTTTCTTCCTAATTCTCGCGAATTCATTAATGGCAGGTGTGTATTCCACCACATTCACCTTCGTGAACAAGTGCCCGTACACGGTCTGGCCGGGCCTCCTGTCGAACGCCGGCATCGCCCCCCTTCCGACGACCGGCTTCGTCCTGAACAGCGGCGACTCGAGGGAGATCGCCGTGCCATCGGCCTGGGCGGGCCGGTTCTGGGGCAGGACTCTGTGCTCCGAGGACTCAACAAACGGGAACTTCGTCTGCAGGACCGGCGACTGCGGCTCCGGGAAGCTGGAGTGCGGCGGCCTGGGCGCGGTGCCTCCCGCCACCCTCGCGGAGTTCACGCTCGATGGCGCCGGCGGGCAGGACTTCTTCGACGTGAGCCTAGTCGACGGGTACAACCTTCCGATGCTGGTGGTGCCGCGGGGCGGCAGCGGCGACAACTGCACGAGCACGGGGTGCGTGGCCGACCTCAACGGCGCGTGCCCGTCGGACCTGCGCGTGGACGGTGGCATCGCGTGCAGAAGTGCGTGCGAGCGGTTCGGGACGGAGGAGTACTGCTGCAGCGGCGCGTACGGCACGCCCGACGCGTGCAAGCCGTCGCACTACTCGATGGTGTTCAAGAGCGCGTGCCCACGCGCGTACAGCTACGCATACGACGACCGTACCAGCACCTTCACATGTACCGGGGCCGACTACACCCTCACTTTCTGCCCCTCGCCGAACACAAGCCAAAAATCATCCGGCGGCCCGAACCCAGGATCCGACGACGGCGGCAACAGCAACAGCAACGGCAACAGTAACAGTAACACGCCGTTCGACGGGACCATGGTGTACGAGGGCGCGTACGATACAAGCGCGGCGTCGTCCTCCACGTGCGCGCACGTGCTTGGCTTGGCCGTCGCCTTCGCGGCTGCTATATGGCGGTTGAGCCATCATCACCTCGTCTGA
>gnl_Stras_v2.0_SGA_v2.0_scaffold94T28571
ATGTGCAAATGTGGACTCGAGCATCATCATCAACTCATCCTCGTCAACAACTGCAACGAGACCATATGGCCCGCTATCCAAGCTGGCGCGGGCCACCCGACCCCACAAGACGGCGGCTTCCAACTAAGCACCAACCAAGAAATAGTCCTCAACGTGCCGGACAAATGGTCCGGCAGAATATGGGCTCGTCAATCGTGCAATTTCGACCAAAACGGCCAAAAGGGCTCGTGCGCCACCGGAGATTGCTCCGGCCAGCTCGGCTGCCGGGGCCTTGGCGGCTTGCCGCCAGCAACGGTGGTGGAGATGACTTTAGGCACCTCAGCTTCGCCACTTCACTTCTATGACGTCAGCTTGGTCGATGGCTTCAACTTGCCGGTCTCGATGAAGCCGGTCGGTGGTGGGGTTGGGTGTGGGGTCGCCTCGTGTGAGGTGGACCTCAACATTTGTTGCCCGTCGGCTTTGGAGGTTCGGGTCGCGGGTCGGGTTGTGGGTTGCAAGAGCGCGTGCTTGGCCATGAAGTCGGCCAAATATTGTTGCACGGGGGAGTACTCGAGCCCGAAAACTTGCCGGCCCACTGTTTTCGCTCGGCTTTTCAAGGCGATTTGCCCCAAGGCGTATAGCTACGCGTTCGACGACTCGTCGAGCTTGAATAGGTGTAGGGCATCGAGGTATTTGATCACGTTTTGTCCCCCGAAGTGA
>gnl_Stras_v2.0_SGA_v2.0_scaffold28T12017
ATGGTGGCGAGGGTCAAACATGTTCATTTACCTGCGTTCATTGTTTTACTTGTTATAATATCAGGGTTAAAATCGTCCGAGTGCGCAAGAGTCTTCACCATCGTCAACTACTGCCGAGAGACGATCTGGCCAGCGGTGACCCCAGGCGAGTACTTCGATGGCGGCGGTTTCTCCCTGAGGCCCGGCCAGTCGATGGTGTTCACGGCCCCCGTCGGCTGGTCAGGCCGGATATGGGCCCGAACCGGCTGCAACTTCGACCGGGCCGGCAACGGCTCGTGCCAAACGGCTAGCTGCGGCTCGTCCCTCAAGTGTGGCGCCTCCGGCAAGCCGCCGGCGTCCTTGGCAGAGTTTACCCTGGCCAACCTCGACTTCTACGACGTCAGCCTGGTGGACGGGTTCAACCTGCCGCTGGCGGTGACGCCCATCAACGGCAAGGGTAATTGCAGCGTCGCCGGCTGCGATTCCGACCTCCGGCCGAACTGCCCCAAGGAGCTGGCGGTGATGGCCGGAGGGAGGACGGTGGGCTGTCGGAGCGCGTGCGACGTGTTCGATACCGATGAGTATTGCTGTCGGGGAGTGTACGGGAATCCGGTGACCTGTCGACCGACGTATTATTCGCGCCGGTTCAAGGAAGCTTGCCCGACTGCGTATAGTTACGCGTACGATGACCCCACGAGTATCTTTACGTGTTCGGAGGCAGACTACGTTATCTCGTTTTGCTCGTCCAGGAGGCGACCGGTGTGTACATATCATGACAACAGATTGATGTGCAGTGGATCAACGAGAGTTGGGCGATATTGGTGGATTTCAATTTTACCCTTGATAATCACAAGTGCTCTATGGATCATAGGTTGA
>gnl_Stras_v2.0_SGA_v2.0_scaffold40T15465
ATGGAAATCCAAGGCTTGGCCTCTGTAATTGTCACCCTATGCCTCCTCCACGCCACTAGCAACGTCCATTCAGCCGTGTTCACCATAAAAAACAACTGCCCCTACACAATCTGGCCCGCAACCCTGACCGGGTCAGGCCCGCAATCCCTAACGGGCTTTGAGCTACCTTCCCAGGCCACAAAACCCCTCGACATTGCTTCCCCGTGGTCCGGAAGGTTCTGGGCCCGGTTCGAATGCTCGTATGCGGATAAGTTCACCTGCCTTAGCGCGGACTGCGGGTCAGGCCAAGTCGAGTGCCGCCAGGCTGGCGCAGCCCCACCAGCCTCTCTAGTCGAGTTCACGCTTGGTGGAGACGGCGGGAAGGACTTTTATGACATCAGCTTGGTCGATGGGTATAATTTGCCTGTTTCGGTCAGCGGGACAAACTGCCCGACTGTGGCCTGCCCGGTTGACATCAGCAACAACGGCTGCCCGGATGAGCTGGCGGTTAGGGACTCGAGTGGGGGAGTGATTGGGTCTACCACCACCACCACTAGCGTCCACTCCGCCACATTCACCATCAAGAACAACTGCCCCTACCAAATCTGGCCGGCCACCCTCACCGGAAGAGGCTCGGCCCCCCTCACCGGATTCGAGCTTCCCCCCAACGCCGCCAGAACCCTCGACGTCCCGTCCCCGTGGTCCGGCCGCATCTGGGCCCGCACCCGTTGCTCGGGCAGCACCTGCCTGACCGGTGACTGCGGGTCGGGCGGGGTCGAGTGCAACGGGTCGGGCGGCGCCCCACCTGCCTCCCTCGTCGAGTTCACGCTGGGCGGCGACGGGGGGAAGGACTTTTACGACATTAGCCTTGTCGACGGCTTCAACCTGCCTGTCTCGGTTGGAGGGGGCAGCTGCCCGTCCGTGTCCTGCCCGGCAGACATCAATGCCGGCTGCCCGAACGAGCTGGCGGTCAGAGGTCCGGACGGTGGGATTGTTGGGTGCAAGAGTGCTTGTGTGGCGCTGAACCAGCCGCAGTACTGCTGCACGGGAGCTTACGGGTCGCCCGATACGTGCAAGCCGACTAGCTATTCGCAGATGTTCAAGAGCAAGTGCCCGCAGGCTTATAGCTATGCGTATGATGACAAGACGAGCACGTTTACCTGCCCGACTGGGGCTAACTATGTCATTACGTTCTGCCCTTGA
>gnl_Stras_v2.0_SGA_v2.0_scaffold260T45859
ATGACCGTGAGCCCGTGGGCCGTGACTAATTCGCCTCGCACCGATGGGCGATGGCGACTGGCGATGGATAAATGGCCACGAGAGAGTGGCGAGTGGCGGCGGGCCGTTGGCGATGGCAATGAGACGACGGACATGGGGGATAGCGATAGGCGATGGGCGATGGCGATGGGAGTTTGCGACGCCGGAGATGGTGATGGGCGGCCTAGCTTCCTCAGTTTCATTTCATCCATAATCATGGCAGCATCATGGCCTTTGTTTTTTGCCTCTGTCCTAGCTTTCCTCACAGGATGTTCGAACGCTGCAAATTTCACATTGCAAAACAGATGCAGCCAAACCATATGGCCCGGAATCCTGACCGGCGCCGGAAAACCTCCGCTCATGAACGGCGGGCTGGAGCTGAAGCCGGGCCAATCAGCCAATTTCGTGGGCCCAACTGGGTGGTCGGGCCGCTTCTGGGCCCGAACGGGCTGCAGCTTCGACAATTCGGGCCAAAAGGGGAATTGCACCACCGGGGACTGTGGGGGCCGCCTCGAGTGCGACGGCAACGGCGGAGCTCCTCCGGTGTCCCTGGCGGAGTTCACACTTGACAGCCCACTGGACTTTTATGACGTCAGCCTTGTTGACGGGTTCAATTTGCCCCTTTCCATAGTGCCATCTGGCGGGTCGGGCAATTGCTCCGCGGTCAACTGTAGGTCAAACTTGAACCCCGATTGCCCCGAAAATTTGCGGGAAAACAGTGGCGGGAAAGTGGTGGCGTGTAAAAGCGCGTGCTTGGCTTTTGGGGAGGATCAGTATTGTTGCGCGGGAGAGTACAACAATCCAAACGTGTGTAAGCCGAGCAATTATTCGGTGTATTTCAAGAAGGCTTGCCCCACGGCTTACAGCTACCCTTACGATGACGCCACCAGTACTTTTACGTGCCAGGGGGCTAATTATTCTATCATCTTTTGTTGA
>gnl_Stras_v2.0_SGA_v2.0_scaffold48T18050
ATGGCGACTAACCGTCTTTCCATTGTCCCCCTGTTTTTCATAGGCATGCTTTCACGCGCCTCCGCCACCGTCTTCACTCTCCAAAACGGCTGCAGCTACACGGTCTGGCCGGGGACCATCTCCGGCAACGGCGCCGCCCTCCTCGGCGACGGCGGCTTCCAGCTCCCTCCCGGCGCCTCTGTTCAACTCCCGGCGCCGCCAGGATGGTCGGGCCGCTTCTGGGCCCGGACCGGCTGCACCTTCGACGCCGCCGGGAACGGCAACTGCACGACGGGGGATTGTCCCGGCGGGATCCGGTGCGCCAGCGGTGGCGCCCCGCCGGTCAGTCTGGTGGAGTTCACCATCGGCGGCGGCGCCGGCGGCATGGCGGAGGACTTCTACGACGTGAGCCTGGTGGACGGGTACAACGTGGGGCTCGGGGTTCAGCCATCGTCCGGCGGCTCCGGCGACTGCCAGTACGCCGGCTGCGTGGCGGACGTGAACGGGGGGTGCCCGCCGGAGCTGCAGGTGGTGGACGGCGGGGGGGCGGTTGTGGCCTGCCGGAGCGCGTGCGCGGCGTTCGGGGCTCCGGAGTTCTGCTGCACCGGCGAGTTCGGGACGCCGGCGGCTTGCACGCCGACGAAGTACTCGGAGATGTTCAAGAGCGCGTGCCCGACGGCGTACAGCTACGCGTACGACGATCTGACAAGCACGTGCACCTGCACGGGTTCGGACTATTTGATTACGTTTTGCTCGACCCATTAG
>gnl_Stras_v2.0_SGA_v2.0_scaffold11T05933
ATGCGCGTGAACAAAATGGGAAGGCTCAGCTTACAGATTCTCTTCCTAATCTTCGCAAATTCGTTAATGGCAGGTGTGAATTCGTCCAAATTCACCTTCGTGAACAACTGCCCGTACACAGTCTGGCCGGGCCTCCTGTCGAACGCCGGGATCGCCTCCCTTCCGACGACCGGCTTCTCCCTGAACAGCGGCGAGTCGAGGGGGATCGACGCGCCGGCGGGCTGGGGGGGCCGCATGTGGGGCAGGACCAACTGCACCATGAGCCCCGACGGGAAATTCACATGCGGGACCGGCGATTGTGGCTCCGGGACGGTGGACTGCGGCGGTGCCGGCGCAGCACCACCCGCCACACTCGCGGAATTCACGCTCGACGGCGCCGACGGGGCCGACGGGAAGGACTTCTTCGACGTGAGCCTCGTCGACGGGTACAACCTGCCGATGCTGGTGGTGCCGCAGGGGGGTTCGGGGGCTAACTGCACGAGCACGGGATGCGCTGCGGACCTGACCGGCGGCGCGTGCCCGGCGGATCTGCGCGTGGAGGGCGGCGTCGCGTGCATGAGCGCGTGCGATCGGTTCGGGAGGGAGGAGTACTGCTGCAGCGGCGCGTACGACAGTCCCGCCATCTGCAAGCCGTCGGAGTACTCGAAGGCGTTCAAGCGCGCGTGCCCTAGCGCGTACAGCTACGCGTTCGACGACGCGTCCAGTACCTTCACATGTACCGGGGCCGACTACACCATAACGTTCTGCCCGGCGCCGAATACGAGCAAAAAATCGTCTGGAGTGCCGATCCCAGGATCCGGAGGCGGTGACAGTAGCAGTAATTTACCGTTCGACGGCAACATGGTCTATGAGGGCGCGTACGAAACAAGCTCGGCATCGATTCCCACGCGCGCGCGTGTGCTAGCGGGAGCTATCTCCTTCACGGCGGCTGCGTGGCTGTTGGGCCTTCACCGTCTCTTCTGA
>gnl_Stras_v2.0_SGA_v2.0_scaffold45T17086
ATGGCTTCCTCCTTGTGCACCATTTTCTTAAGGGCCTTTTTCCTCCTCCACATTCTCCATGCCAAAGGATTTATCCGGTGCGCCACATTCACATTCATCAACAAATGCCCGGAGACCGTCTGGCCCGCGGCCCTCGGCAGCCCGACTCTCGACACCACCGGCTTTGAGCTCCCACCGGGCCGCTCGCGGGCCCTCCGGGCCCAACCCGGCTGGTCGGGCCGCTTCTGGGCCCGAACCGCCTGCAACTTCGACCCGTCCANGATGTGCCCGCCGGAGCTGAGGGACAGCGGCGGCGGGGCGTGCCGGAGCGCGTGCGGGGCGTTCGGGACGGAGGAGTACTGTTGTAGCGGGACCCACGGGTCGCCGGACACGTGCGGGCCGTCCGAGTACTCGAGGGTGTTCAAGAGCGCGTGCCCCGAGGCTTATAGTTATGCGTACGACGACGCCACGAGCACCTTCACGTGCTCGGGCGCAGATTACGTCATCACGTTTTGCCCTGCGCCTTCGAGGTTTGGCCAATCGTCCAAATCGGATAATGCAAGGACCACAGACGGGCCAGGGGATGTGTCTGAGCCAGGCTCTGGATCTCAAACTGAACCGGACGAGTCAGGTTCTGTTCAAGACGGTTCAACGCCGGCTCAGGAGACTGTTTTGGCAGACGGGTCATGGTTGGCGGACTTGGCGACTGGGGATTCGACCAGAACACGATCTTTTGGGTCGGGCTCCATTTGCGTAGCATTGAGAATATGTTTAATTGCGCTTGTACATCTAGCTGCAGCAGTAGTACCTTCCCATTTGTAA
>gnl_Stras_v2.0_SGA_v2.0_scaffold50T18465
ATGGCCCTCTGCCTTGAGAAACTAGAGGAGGGCTCCCGAGAAGGAGGAGGTTCCACCAGATTAGGTTGCAGAGCTTCATTGCAGATGGAGATTGAAGGAACCTCAAGTGAAGGATGTTCGAAGGCTGCGAAATTCACATTGCTCAACAGATGCAGCCAAACCATATGGCCCGGAATCCAGGCCGGCGCCGGAAAACCTCAGCTAGAGATAAATGGCAGCCTGGAGCTGAATCCGAACAAATCAGCCAGCTTGTATGCGCCAGCTGGATGGTCGGGCCGCTTCTGGGCCCGCACGGGCTGCAGCTTTGACAATTCGGGCCAAACGGGGAATTGCATCACCGGGGACTGTGGGGGCCGCCTCGACTGCAACGGCATCGGCGGAGCTCCTCCGGCGTCCCTGGCGGAGTTCACTCTCGACAGCCCGCAGGACTTTTACGATATTAGTCTCGTTGACGGATTCAATCTGCCCGTTTCCATAGTTCCGTCGGGCGGGTCGGGCAACTGCACGCGGCTCGCCTGTACGAAAGATTTGAACCCCACTTGCCCCCCGGAATTGCGGGAATACGGTAGTGGCGTGCAGGTGGTGGGGTGTAAGAGCGCGTGCTTGGCTTTTGGGAAGGATCAGTATTGTTGTGCGGGAGTTTACAACAATCCCCAAGTGTGTACGCCCACCAGGTATTCGAGGTATTTCAAGACGGCTTGCCCCGCGGCTTACAGCTACCCTTACGATGATCGCAGCAGTATTTTTACGTGCAAGGGGGCTGATTATTCTATCATGTTTTGTTCTAATAATCAACATGAGGGCTGA
>gnl_Stras_v2.0_SGA_v2.0_scaffold168T38500
ATGGATACTATTCTCAGATCTCTTCTCTCCCTACTCTTTTTCTCAATCCTCCGAATTTCAGTAGAGGTCTCAGGTACAACAATGAAGCTGTATAATAAGTGCAGCCACTCGGTGTGGCCTGGCATTCAGCCCAGCGCCGGCAAGCCGGTCCTTGCCCGGGGCGGCTTCAGGCTGCCGCCGGGAAAGGCGTATGAGCTCCGTTTGCCCGCTGGGTGGTCGGGCCGTGTGTGGGGACGCCACGGCTGCGCCTTCGACGCCGCCGGACGCGGCCGCTGCGCCACCGGTGACTGCGGCGGGGCCCTCTCCTGCAACGGCGTCGGCGGGACCCCTCCCGCCACGCTGGCCGAGATAACACTCGGGAACGGGAACGAGCAGGATTTCTATGACGTCAGCCTCGTCGACGGCTACAATCTCGCTATTTCCATTACGGCATTCCGTGGCTCAGGCAAATGTAGCTATGCAGGGTGCGTGAGTGACCTGAACCAGATGTGCCCAGTGGGGCTTCAGGTGCGCTCCCACGACAAAAAACGAGTGGTGGCGTGCAAAAGCGCATGCTCAGCTTTCAAGTCCCCACGCTACTGCTGCACGGAAACTTTTGCTAATGCCCAGTCGTGCAAGCCCACGGCCTATTCGCGCATTTTCAAGGTGGCCTGCCCCAAAGCATACTCGTACGCCTTTGACGACCCGACCAGCATTGCCACCTGTACCGGAGGCAGTTACTTGGTCACCTTCTGCCCTCATCATTAG
>gnl_Stras_v2.0_SGA_v2.0_scaffold18T08495
ATGGCACCTCGAAAACTCTCAATTTACCTGATATTCATCGTATTATACACCAACTCAATCATCTGCACTTTCACCATAACAAACAACTGCCCTTACACGATATGGCCCGGCACTCTAGCTGGCTCGGGTACACCTCAGCTCCCGACAACTGGGTTCCAGCTGAATCCGGGCCTGAGTTTTTCCATCCCCAATTATCCGGGCTGGTCGGGCCGTATATGGGCCCGAACTGGATGCACTTTTGACGAGACGGGCCTCGGCTCATGTCAGACCGGAGATTGTGGCGGGCGGCTTGAATGTGGCGGCATTGGTGCTACACCACCAGCATCGCTCTTTGAGATAACACTTGGAATTGGGGACAAGAAAGATTTTTACGATGTTAGTATAGTTGATGGGTATAATCTGCCATTAGTAGCCGGGCCAAGAGGGATTTATGGGGGATGCAATGCCACCGGATGTGTAGTAGATATCAACATGGGTTGCCCTACAGAACTTCAGGTGATAGGTAACGATGGAGAGGAAGGGGGAGTTGTGGCATGCAGGAGTGCATGTGAAGCTTTCGGGCTCGACCAATACTGCTGTAGTGGAGAATTTGCTAACCCGAACACGTGCAAGCCATCTTTCTATTCTGGAATCTTCAAGAGAGCTTGCCCGAGGGCTTATAGCTACGCATTCGATGATGGAACCAGCACTTTTACCTGCAAGTCACCCGATTATGCTATTATATTTTGCCCCAATAGCGGCATGAGGAGAATAGATGGTGGGTCACAAGCTCCTGTAGATGGAGAAAGACGAACAAAGAAGCTCAACACAGGGTCAAAATACGGTCAACCAAAGGGACAGATACTTTCCAAGAGAATAGAAAGCAGTGATGTTGTGGTTCAGCTCAACAACACACTCAAGAGATACTAA
>gnl_Theca_v1.1_Thecc1EG022314t1
ATGATGAGGCTTTACTTGCTTTTTGGCCTTTCCTTGGCTCTCCTCATGTCAGGGGCTCACATGGCAACCCTCAACATCAGAAACAACTGTCCATACACTATCTGGCCAGGAACCCTTACTGGCGGTGGTGGAGCTCAATTACCAAACACTGGATTCGAGTTAGCCCCCCAGGCATCAAACTCCATTAACGTTCCTGCTCCATGGACAGGCAGGCTCTGGGCTCGAACACAATGCTCAACCTCCTCAGGGAGCTTCAGTTGTGCCACTGCAAACTGTGGCTCTGGCCAGGTCGCTTGTAACGGAGCAGGTGCAGTCCCTCCAGCATCCCTCGTAGAGTTCACTCTAGCAGCAAACGGAGGACAAGATTTCTACGATGTCAGCCTTGTAGATGGCTTTAACTTGCCAGTTTCAATAACCCCACAAGGCGGTTCCGGTCCAACCTGCACCACGACTAGCTGTGCGGCAAATGTAAACTCAGTTTGCCCATCAGAGCTGGCTGTGAGAGGATCTGATGGCAATATCATAGCGTGCAAAAGCGCTTGCGTAGCTTTCAATCAGCCTCAGTACTGTTGCACTGGTGATTTTGATTCACCGGAGACATGTGAACCCTCAAACTACTCCAGGATCTTCAAGGGTCAGTGCCCTCAGGCTTACAGTTACGCTTATGATGATCCAAGTAGCACTTTCTCCTGCACTGGTGGACCTAATTACCTTATCACTTTCTGTCCA
>gnl_Theca_v1.1_Thecc1EG022310t1
ATGGAGGCTCAGGTTATCTTTGGCATCTCCCTCGCTGTCATCTTCTTCGTCTCTGGGGCTAAATCAGCTACATTCACATTAAACAACAACTGCCCCTTCACAGTTTGGCCTGGAATTCTAACAAGTTCAGGACCTCAATTATCCACAACGGGCTTTGAGTTAGCCTCAAAAGTCTCATTAATCCTAGACGTTCCAGCTACATGGTCCGGCCGATTGTGGGCTCGAACTCAATGCACAAACGTTAATGGCAAGTTCCAATGTGCCACAGGGGACTGTGCCTCTGGTCAGGTTTCATGCGGCGGCGCTGGTGGGATCCCACCAGTATCCCTGGCAGAATTCACCCTCGCAGCAAACAATGGACAAGATTTTTACGACGTTAGCCTCGTTGATGGCTTCAACTTGCCTCTTTCAATCGCCCCACAAGGTGGTTCGGGAGGTTGCACCCCTGTCAGCTGCACGGCCAATGTGAATGCAGTTTGCCCGCAGGAATTACAGGTTAAGGGGTCTGATGGAGGCGTTGTTGCCTGCAAAAGCGCATGCTTGGCCTTTAATCAATCTCAGTATTGCTGCACAGGCAATTTTAGTACCCCGGATACTTGCCCTCCCACAAATTATTCTAATATTTTTAAGAGCCAGTGCCCTCAGGCTTATAGTTACGCTTATGATGATAAGTCTGGTTTGGCTACATGTACTGGTGGAGCTAATTACCTCATAACTTTCTGTCCT
>gnl_Theca_v1.1_Thecc1EG021897t1
ATGCCAACTTCTTCAATCTTGTTTTCTCTCTTCCTTTGCCTGTTAGCATTTTCCACAATTGCAGATGGGGAACAAGTCATACTTGTGAACAACTGCAAGGAAAGCATTTGGCCAGGGACACTTGGCGGTGCAGGTCAGGTCAGCCCTAAAGATGGTGGCTTCCATCTTGGTAGTGGTGAAGAAGTAGTCCTTGACGTGCCGCAGAAGTGGTCAGGGAGGATATGGGGCAGGCAAGGTTGTAATTTCGACAGTAATGGGAAGGGTTCTTGTGAAACTGGTGACTGCTCTGGAATGCTTCACTGCCAAGGAAAAGGAGGTACACCCCCTGCAACTGTGATAGAAATGACTCTTGGATCATCTTCTTCACCACTGCATTTCTATGATGTTAGTTTGGTTGATGGCTTCAATCTTCCGGTTTCAATGAAACCTGTCGGGGGAGGAATTGGTTGTGGAGTTGCATCATGTGAAGTTGATTTGAATGTTTGCTGCCCATCAGCATTGGAAGTGAAGAAAGGAGCCAAGGTGGTGGGATGTAAGAGTGCCTGCTTGGCCATGCAATCAGCTAAATATTGCTGCACAGGGGAGTATGCAAATCCAAATACCTGCAAGCCAACGCTTTTTGCACATCTCTTCAAGGCTATCTGCCCAAAGGCCTATAGCTATGCTTTTGATGACTCTAGCAGCCTTAACAAATGCAGGGCTTCACGTTATGTTATTACTTTTTGCCCTCCTAAA
>gnl_Theca_v1.1_Thecc1EG022309t1
ATGGAGGTTCAAGTTATCTTTGCCTTTGCGTTGGCCATTTTCTTCTTCTATGGGGCTCAATCGGCTACATTCACATTTACAAACAACTGTCCTTACACAGTTTGGCCAGCAACTCTAACAGGTGCAGGTCCTCAATTATCCTCGACCGGTTTTGAGTTAGCCTCAAAAGCCTCATCAACCCTTAATGTTCCAGCTCCATGGACTGGCCGTTTTTGGGCTCGAACCCAATGCGCAAACACCAACGGCAAGTTCGAATGCGCCACCGCGGACTGTGGCTCTGGTCAGGTTACGTGCAATGGCGCTGGTGCAATCCCCCAAGCGTCCCTGATAGAATTCACCCTGGCAGCAAACAGTGGACAAGACTTTTACGATGTCAGCCTTGTCGATGGCTTTAACTTGCCTCTTTCCGTTACCCCGCAAGGTGGATCAGATGGTTGCAGTGCCGCGAGCTGCCCTGCCAATGTCAATGCAGCTTGCCCACCGGAATTGCAGGTTAAGGGATCGGATGGAGCTGTTATAGCCTGCAAGAGCGCGTGTTTGGCCTTTAATCAACCCCAATATTGCTGCACTGGCGCTTATAATTCACCGAATACATGTCAGCCAACAATATATTCAAAGATTTTTAAGAGTCAATGTCCTCAGGCTTATAGTTATGCTTTTGATGATAAGAGTAGTACATTTACATGTACCGGTGGAGCTAATTATCTTATAACTTTCTGTCCTCGAAGATTTGACTACGTACAAATTGTCATGACTAATGATCATAAA
>gnl_Theca_v1.1_Thecc1EG000197t1
ATGGCTTCTCTTCAGGTTTCCTTTGTGTTGGTTATGTTCTTCCTTCTATTGTTCTCAGGCGCTCATTCATCAACGTTCACAATTGTGAACAAATGCAGCTATACAGTTTGGCCAGGGGTGCTGTCAGGTGCTGGAACCCCGCCAATATCACCCACAGGTTTCATTCTTCAACCAGGCGAATCAACATCTATCTCTATTCCAACATCTTGGTCAGGTCGCTTATGGGGTCGCACTTTTTGCACAGAAGACTCTTCGGGCAAATTCTCATGCCTCACCGGAGACTGCGGCTCATCTGCACTAGAATGCTCTGGCGGTGGCGGCATCCCTCCGGCAACCCTTGCGGAGTTTACACTGAATGGTGCTGGGGGATTGGATTTCTACGATGTTAGCCTTGTTGATGGCTACAACCTACCGATGATGGTATCCCCACAGGGTGGAACTGGAGGTAACTGTACATCCGCTGGATGTGCTGCGTATTTGAATGGTGACTGTCCTCTCGAGCTTAAGGTTGTCGATGGGACTGAAGGGGTGGCATGTAAGAGTGCCTGCGATGCTTTGGGGGACCCCAAATATTGCTGCAGTGGAGCTTATGCTACTCCAAACACATGCAAGCCCAGTTCTTATTCAGAATTCTTCAAGACCGCGTGTCCTACAGCTTATAGCTACGCCTATGATGATGGAACCAGTACCTTCACTTGTGCTGGTGCTGATTATGTTATTACTTTCTGCCCTACCCCTTCCACCAGTGTCAAGTCCGCCAACCCCATGGCTGTTGACATATCAGTCGGCTACCGTCCTGTTTCATCAGCTCTCATTGGCGGTGCCATCAGCACCCTGGCGGCAATCTGGCAGTTGCGGCATCTCTTT
>gnl_Theca_v1.1_Thecc1EG000193t1
ATGGCTCGGTTCTCCTGTCATTACCATTCTATTATCACGTTCTTGAGCTTCATTCTCGTCTTGTTTCTTGAAGGTGTTACGGCTGCCACTTTCACATTCATCAACAAATGCGATTACACAGTATGGCCAGGGATTCTAGCCAATCCTGGAAGTCCAAAACTGGAAAGTACAGGCTTTGAGCTCACCAAAGGCAGCTCTCGTTCCTTCCAAGCTCCTACTGGCTGGGCAGGTCGTTTCTGGGGCAGAACAGGCTGCAATTTCGATGACTCCGGCCACGGTTCTTGCGCCACAGGTGACTGCGGCTCCGGCGAAGTCGAATGCAATGGAGCTGGCGCCATCCCTCCGGCCACCTTAGCCGAGTTTACACTCGGTTCAGGATCGCAGGACTTCTATGACGTGAGCCTGGTTGATGGTTATAATTTGCCTATGATTGTGGAAGGAAGTGGAGGCTCAGGAGAGTGTGCCATTACTGGTTGTGTGTCGGATTTGAATAAAAAGTGCCCCTCTGAGCTGAGAATTGATGGCGGCGGAGCCTGTAAGAGCGCCTGCGACGCCTTCGGGAACCCGGAGTACTGTTGTAGCGGCGCCTTCAATAGTCCGGCTGCTTGTAAGCCATCCATGTATTCAGAAGTGTTCAAATCAGCTTGCCCCAAATCCTATAGCTATGCTTTCGATGATGCCACCAGCACTTTCACTTGCACTGGTGCTGATTACTCCATCACTTTCTGTCCCAATGTTCCAAGCTTGAAATCTTCAAAGGATCCGTCTCCAAAGACCACAGGAACAACAGATGAATCAGGGTCGGTCCAAGACCCGATGCAGGCGGCTGAACTGGCCAGTCAATGGCTTGCAAATTTGGCTACCGGAGACTCAACCAGAACCCAACCATTTTCCCCAACCCAATCTGGTTTTGCTGTAATCATTTTTGTTGTCCTCTCATTCCTGTACTTG
>gnl_Theca_v1.1_Thecc1EG042726t1
ATGCCAACCCCTTCGATTCTCTTCTGCTTCTTCTTCTATTTCTTCTGCATTTTCATCTCCTTCTCCCTGACAGATGGCACCCAACTCATACTAGTAAACAACTGTCAAGAAAGCATATGGCCTGGAATCCTCGGCAGTGCAGGCCATGAAACTCCCAGAGAGGGAGGTTTCCATCTCTCCTGTGGTGAACAGACAGTCCTGGAATTACCTGAACGATGGTCAGGTAGAATCTGGCCAAGACAAGGCTGCTGTTTTGACCAAACCGGCAAAGGTTCATGTCAGACTGGAGACTGTGCAGGGCTTTTAGAATGCAAAGGCACTGGAGGCAAACCACCGGCAACTCTTGTTGAAATGACACTTGGTGGTCCAACATCTCCCTTACATTATTACGATGTGAGTTTGGTCGATGGATTCAATGTTCCTGTCTCAATGGTGCCCATAGGTGGTGGCGTTGGATGTGGGGTCGCCGCTTGTGAGGCTGATCTGAATGTCTGTTGCCCTGCTGCCTTGGTTGTGAAGAAAGAAGGGAAGGTGGTGGGGTGCAAGAGTGCATGTTTGGCTGCAAAAACAGATAGGTATTGCTGCACTGGAGAGTTTGCCAATCCCAAAAGTTGCGCACCTACGGTTTTTGCTAATCTGTTTAAGGCCATTTGCCCCAGGGCGTATAGCTATGCTTATGATGATTCTTCAAGTCTTAAGACTTGCAGGGCTCCTCGCTATGTCATTACATTCTGCCCTCCTAAT
>gnl_Theca_v1.1_Thecc1EG012750t1
ATGGGCACCAGGCCTTTATTTGTCACACTACTCAACCCTCTCTCTTTCACACTCCATAGAACTTCCCAAGCTTCAGCCATGGAGGCAATGCTGAGATCTCTGCTTACTTTCACACTCTTCACTCTTCTGTTCTCCCACATTTCAGTTGAGGTATCAGCGACGACAATAACATTTTACAACAAGTGCCCTCACCCAGTGTGGCCAGGGATCCAACCAAGCGCTGGCAAACCTCTTCTAGCCCGTGGCGGCTTCAAGCTTCCACCCAACAAGGCTTACTCCATGCGTCTCCCTCCTCTCTGGTCAGGCCGCTTCTGGGGTCGCCACGGCTGCTCCTTCGATGCCTCTGGACGCGGCCGCTGCGCCACTGGGGACTGCGGTGGCTCCCTCTTCTGCAATGGCCTCGGCGGTGCCCCTCCTGCCACTCTGGCGGAAATCACCCTCGGTCAAGAACAAGATTTCTACGACGTCAGCTTGGTGGACGGCTACAACATAGCCATGTCGATAACTCCTTTCAAAGGCTCCGGCAAATGCAGCTATGCAGGGTGCGTTAGTGACTTGAACTTGATGTGCCCTGTCGGGTTGCAAGTGAGATCCAGGGATAACAAGAGAGTGCTGGCTTGCAAGAGCGCTTGCTTTGCTTTCAACTCGCCAAGGTATTGCTGCACCGGGAGCTTTGGGAGTCCTCAGTCTTGCAAGCCAACTGCTTATTCAAAGATTTTCAAGGCTGCTTGTCCAAAAGCTTATTCTTATGCTTACGATGATCCCACCAGCATTGCCACTTGCACTCGCGGTAGCTATTTGGTCACTTTCTGCCCCCACCGCCGC
>gnl_Theca_v1.1_Thecc1EG020283t1
ATGTTTCCCGGTTTTTTCCTCAGTTTCCTTCCATTGTTCTTTTACAGCTCTCATTCTTGCACTTTCACAATAACAAACAACTGCCCTTACACAATATGGCCCGGAACACTTGCTGGTTCAGGGACTCCACCGCTTCCGACAACAGGATTCCAATTGGATTCAGGGCAAAGTGTTAGGATCCCATCAGTTCCAGGATGGTCAGGTCGGATTTGGGGCAGGACAGGTTGCTCGTTTGATGCGTTGGGAGCTGGGTCTTGTCAGACGGGTGACTGCGGGGGAAGGCTAGAATGTGATGGCAATGGTGCTACTCCACCTGCATCTCTATTTGAAATAACCCTTGGTGCAGGAAATGACCTGGATTTTTACGATGTTAGCATTGTAGATGGCTATAACTTGCCTCTTGTTGCTGCACCTCGTGGAGTTTATGGTGCATGTAATGCCACAGGCTGTGCTTCTGATCTCAATATGGGTTGCCCGAAAGAGCTTCAAGTGGTAGGAGGGGATGGGGGTGCTGCAGGGCTAGTAGTGGCATGCAAGAGTGCATGTGAAGCATTTGGGCTGGACCAATACTGTTGCAGTGGGGAATTTGCCAACCCAACAACATGCAGGCCTACCTTCTATTCAACTATTTTCAAGCGGGCTTGCCCAAGGGCTTACAGCTATGCTTATGATGATGGTACCAGCACTTTCACTTGCAAGGCCTACGATTATCAAATCATTTTCTGCCCAAATTCTCAAAGGGCAAAGAGATCAGATGGTGCATTTACACCTCCATTCAATGAAGATGAGGCAGAGGGGAAGGTTGTGCAGATGGTTTCTTCATCAAATATACTCTTACCCCTTCCAATGCTGGTCTTTCTTGTTGTCAATATGTTCTTT
>gnl_Theca_v1.1_Thecc1EG018063t1
ATGAAGTCAGTGCAGGTGGCTGCTGCTTTCCTTCTGCTCCTGTTTTCTGGGCATTCACTAGCACATACGGTTACATTTTTTGTACACAACAAATGCCCCTTCCCTATATGGCCAGCAACTGCCCCCAACACCGGCCATCCAGTGATAGCAGACGGTGGATTCTATCTTCCGCCGGGCCAGACACAGCGCATTGAGGCCCCCTGGACATGGAACGGGCGGATTTGGGCAAGGACAGGCTGCAGCTTCAACTCCAACTGGCAACCAGCTTGTGAAACTGGTGACTGTGATGGGAGGCTCCAATGCAATGGACTAATAGGCACACCTCCAGCCACATTAGTCCAAATTGCACTACAAGGAGACAAAGGCAAGCCAAATTTCTACGATGTTAGCCTGGTTGATGGCTACAACCTGCCTGTTTCAGTTGCTACACGACCATCTTTGCCCAAGTGCACCATCGGAAGCTGCCCCAAGAATTTGAACAACTTGTGCCCACCAGAACTTGAAGCCCTTAACAGGAATGGGGAAGTTGTTGCTTGCAAAAGTGCTTGCTTGGCTTTCAATCTTGACTCATTTTGTTGCAGAAATGAGTATGGGACCCCTGAAAAATGCAAACCAAGCGTATACTCAAAGATGTTTAAGGATGCTTGTCCTTCTTATTATAGCTATGCCTTTGACATGCCTCCACCTCTGGTGAATTGTGCATCAAAAGAGTATGTAATAACTTTCTGCCCTTCAGCTTGGGGTGCTGGTCAGGCTTCCATA
>gnl_Theca_v1.1_Thecc1EG035053t1
ATGGATTTGCTTTCACCGCTTGTGTTGGTAATGGCAATGCTTTTATCAGGGCCAAAAATGTATGAATGTGCAAGAATCTTCACCATACTAAACAGTTGCAAGGAAACAATCTGGCCTGGAATAACCCCTGGTGACAACTTTAACGGTGGAGGTTTTGCACTAAAACCTGGCCAATCTATTGTCTTTCAAGCCCCAATAGGTTGGAGTGGCCGCATATGGGGTCGAACCGGTTGCAAGTTTGACAAAAATGGCAATGGTCCATGCCAGACAGCGGACTGTGGCAACACCCTTAAGTGTTCAGCCTCAGGCAAAACCCCAGCATCACTTGCTGAATTCACCCTTTCTGAATTAGATTTTTACGATGTTAGCCTAGTTGATGGATTTAATTTGCCACTAGCTGTTACACCCATCAATGGTAGGGGAAACTGCACCGTTGCAGGATGTGATTCAGACCTGCGGAAAAGTTGCCCCTCCGAGCTGAGTGTGAAGGCCAATGGGAAGGTTATAGCTTGCCGAAGCGCCTGCGACATATTCAACACCGATGAGTATTGCTGCAGAGGGCTATATGGGAACCCTGTGGTTTGTCAACCAACATATTATTCCAAGAAGTTCAAGTCTGCATGTCCTACTGCATATAGTTATGCATATGATGATCCTACCAGTATTTTTACATGTTCTGGACCAGATTATGTGATCACCTTCTGCTCAACCAGGAATCAAACGGTATGCACTTACCATGATCACAAGCTCATCTGCAAGAACAAAGCAAATGGCACAAATCCATTGATGGGAACATGGTGGTCTGCTATGCTTGCACTGCTATTAGTGGCTAGCCTGTGGTTCAAACTA
>gnl_Theca_v1.1_Thecc1EG033984t1
ATGGCGATTTTCTCCAGGGTTTATCTTGTTCTTTTTCTATTCAATCTCCTCTCATTTGGGACGATATTTGCTTCAGCAACTCTGTTCACGCTCCAAAACCATTGCAGTTTCACTGTGTGGCCAGGTTCTCTCTCAGGAAACAGCGCTGCCCTTGGTGACGGCGGTTTTGCATTGCCACCTGGTTCGTCAGCCAAATATCAGGCTCCACCCGGTTGGTCTGGTCGCTTCTGGGGTCGAACCGGCTGCACATTCGACAACTCTGGCTCTGGCAAATGCATAACCGGTGACTGCGATGGCGTGCTGAAGTGCACCGGCGGTGGTGCGCCACCCGTCACCTTGGTAGAGTTCACCATTGCCGGAGACTCTAGTGATAAGGACTTTTACGATGTTAGCCTCGTGGATGGCTACAACGTTGCCTTAGGAGTCAAGGCAGTTGGTGGCACAGGGGATTGCCAGTATGCAGGCTGCGTCACCGATCTCAACACAAACTGCCCGACTGAGTTGCGGGTCATGGACTCGGGTTCCATCGTCGCTTGTAAAAGCGCCTGCGCTGCGTTCAACGCGCCGGAGTTTTGTTGCACCGGCGATCACGCTACTCCCCAGACCTGCTCACCAACACAGTACTCGGAGATGTTCAAGAACGCATGCCCCACGGCTTATAGCTATGCATACGATGATGCCTCTAGCACTCGCACTTGCTCCGGCTCGGATTACTTGATCACATTCTGTCCAACCGAGTCA
>gnl_Theca_v1.1_Thecc1EG034245t1
ATGGATCTGATCTTCTCCGCTTGTTTATTCGGCCTGCTTTCCGTCTTCCCAGGAATTTCAGGGACTACATTTACCCTAGTAAATAAATGTGAACACACAGTTTGGCCTGGTAGCCTTGGCAACAGCCAGTTAGGTAGCACCGGATTCGAACTACCATCGGGGGGATCCCGATCGTTCCAGGCACCGCCCAGTTGGTCAGGTAGATTCTGGGGCAGAACCGGGTGCACGTCAGACCAAACTACAGGTCAACTCACCTGCCAAACCGGTGACTGTGGTTCCAGCCAAGTTGAATGCAATGGCAACGGTGCAACCCCCCCTGCCACCTTAGCTGAGTTCACGATAGGATCAGGTACCCAGGATTTCTACGACGTCAGTTTAGTCGACGGTTACAACTTGCCAATGATCGTGGAGCCAAGCGGTGGGTCAAGCGGCGCGTGCTTGTCAACAGGGTGCGTTACCGATTTGAACCGGCAGTGTCCGACGGAGTTGCAGTTTGGGTCGGGTGAGGCCTGTCTGAGTGCATGCGAGGCTTTTAAGACTCCCGAGTATTGCTGTAACGGCGCGTTCGGCGCACCCGACACGTGTAAACCGTCTGTTTATTCTGAGATGTTCAAAGCGGCGTGCCCGAGATCGTATAGCTACGCGTATGATGATGCTACGAGTACGTTTACATGTACGGGAGCTGATTATACGATTACATTCTGCCCTTCATCAACAAGTCAAAAATCTGCAAGCAATACGACCCCAGCGACAGGCACGACAGGAACGACAAGCACGACGTACGGATCTATTGCAGGGTCAGGAGAGGTCCCGAAGACAGACGACAACGGTTCATGGTTTCCAGATTTTCTTACGGGAGAGTCTTCCACGACTCTTTCTTCTGCTGTTTTCAGCACCACATTGTTGGCTTCTGCGATATCCTCTCTCTTCCTCTCTAGATTTAGTTCA
>gnl_Theca_v1.1_Thecc1EG034243t1
ATGGCCCAAGCTACATACATTGCTCCTATTTGTGTTCTGATTCTTTTACAGTCGTTCATATCAGGACTGCAAGCAACAACCTTTACCTTTGTAAACAAATGTGACTATGTGGTATGGCCTGGAATTCTCTCAAACGCGGGTATTCCGACACTTTCAACAACAGGCTTCACTCTCCAAAGAGGTGAAACCAAAACCATTACCGCACCGACATCATGGGGCGGTCGGTTTTGGGGTAGAACCCATTGCTCCCAAGATTCCACTGGAAAATTTTCTTGTCTGACGGGTGATTGTGGCTCCGGGAAGCTAGAATGTTCGGGAAATGGCGCTACCCCGCCTGCCACTTTGGCTGAATTTACTTTGGACGGTGCCGGCGGCCTTGATTTTTTTGATGTGAGTTTGGTGGACGGTTACAACATCCCGATGTTGGTGGTTCCTCAGGGTGGCACAGGCCAAAATTGTACAAACACTGGCTGCGTAGTGGATCTTAATGGCTCCTGTCCTTCAGAACTCAAAGTGATGAGCACGGACGGCAGAGACGGCGTCGCTTGCAAGAGTGCTTGCGAGGCCTTCCGCCAGCCCCAGTATTGTTGCAGCGGCGCGTATGCTACACCCGATACTTGCAAACCGTCGTCGTACTCGGAGGTATTTAAGACAGCCTGCCCACGGGCCTACAGCTATGCTTATGATGATAAGACAAGCACCTTCACATGCGCGAACGCTGATTACACGATTACTTTCTGTCCTTCGCCTAACACCAGCCAGAAATCATCACAAGGGCAGAACACGGAACCAACGACAACCACGACAACGTCACCTTTTATCAACAGCACAATGGTGTACGAAGGTGCCTTGGACGAAAGTGCCGCATCACCATCCACGTGTACCCACGTGTTCGGATCACATGCGGTTGCGGGGATCGTCGGCATCGCAATGGCGATTTGGTGTAATAGCACAAATGATAGCTTAGCCAGCCCCAATCTACCTTTTGGCCCATTTTCGGGGGTCGGCGGATGTCCGTATCAAATATCATGCATGGGCCGAGTGACTCGTCTGGGTCCCATTGGGTCGGCTATGGTGACTTGGAATCCAGTCATGATAGAAAACGCTCACCCGCCAACTGAATTGAAATGTGCAAACATCCGATCGAGAGCTTTGCGTGCAACTTCAATG
>gnl_Theca_v1.1_Thecc1EG006403t1
ATGGCTCACAATGTTAGTTTACTTTTCTGCATCTTCGTTTTCCTCGCATCAGGTGCAAAAATGTATGCAAATGCCAAAAATTTTACTCTTGTGAACCAGTGCAAAGAGACAATATGGCCTGCAACAATCACAGATGGATCAGGCAACTTCCATGGTGAAGACTTTAAATTGGAACCAGGCCAAACCGCCATCTACAATGCCTCGGACACGTGGAGTGGCCGCATATGGGGTCGGACAGGTTGCAAATTTGATAATAAAACTGGCGATGGGACATGCCAAACAGGCAGCTGTGGCACCTCCATTAATTGCACGAGTGCCGGGAGCCTGCCTGTTTCCATAGCCGAATTCACTCTCGGTGATACTGATTTTTATGATGTTAGCCTCGTGGATGGGTTCAATTTGCCCATTGTGATCAAGCCTGGTGGCGGTAAAGGCAATTGCAGCACTGCTGGTTGTGATGGGGACTTGAGGCAGAATTGCTCATCAGATCTTGCGGTGAAAAATAATGGCAACGTTGTTGGTTGCAGGAGTGCATGTGATGCCTTCAACAAGGATGAGTATTGTTGTCGTGGGACATATGGCGACCCTGTATCGTGTTTGCCTACAAACTATTCCAAGAGTTTCAAACAAGTATGCCCTGCAGCATCTAGCTATGCCTACGATAACCGTGTCAGCATCATAACTTGCTCTGCATCAGATTACTTGGTGGCTTTCTGTGCATTAAGGAACAGTACAATTTGCTCCTATCAGAATCAGAAGTTTGTTTGCAGTACTACATCAGAGGGCTTCAAGGCATTCTCTCAAAGCTGGAGGATTGTGATGCTGGCATTCCCATTGGTTTCCATTTTACAAATTTTGCTC
>gnl_Theca_v1.1_Thecc1EG006654t1
ATGAAAGAAATTGGAAAGAGAAAAACTAGAAGAAGCAGAATCCTCATGGATCTTTCCTCCGTTAGCTCCTTAGCTCTCGTTCTCAACCTCATTGTCTTACTTGTAACCTCAAAAGGTGTATCAGGTGCTTCTTTCACATTTGTCAACCGATGTGCCTACACTGTCTGGCCTGGGATTTTAGCAAATGCAGGCAGTCCTAGACTGGACAGCACCGGATTCGAGCTCCCAAAAGACTCATCTCGTTCATTTCAAGCCCCAACGGGGTGGTCGGGTCGTTTCTGGGGCCGAACGGGCTGCACATTCGACGGATCCGGCTCTGGAGCTTGCCTAACAGGCGACTGCGGGGCGGGTCAGATGGAATGCAACGGACTCGGAGCTGCTCCGCCTGTAACTCTGGCTGAGTTCACCCTTGGAACAGGAGGGCAAGATTTTTATGACGTCAGCCTCGTTGATGGCTACAATCTTCCCATGATCGTTGAAGGAAGTGGCGGGTCGGGTCTTTGTGCTTCGACCGGGTGTACAACTGACTTAAACCGGCAATGCCCCTCGGAACTCCGGGTTGGGGACGGTGATGCTTGCAAGAGCGCGTGTGAGGCGTTTGGGAGCCCCGAATATTGTTGTAGTGGCGCGTATAGCACACCCGCGACGTGTAAACCGTCGGTTTATTCGGAGATGTTCAAGGCCGCGTGTCCGAGATCTTACAGCTACGCGTACGATGATGCTACAAGCACATTCACGTGTACCGGAGCAGATTATACGGTGACATTTTGTCCCTCTTCTCCCAGTCAAAAATCTTCCAGAGATACTACACCAGTTACAGAAGCTACCCCAGTGACAGGCTCAACATCACAAGGTTCAGGGTCAGAATCTGGGGTATCATATTCGGGTAATGGTTATGGATATTCTGGTTCAGGGTATTCAAGTTCTGGCTATGGATACTCTGGAACCGGGTACTCTGGTTCAGGTTCAAGCTCTGAATCAGGATCTGGACAAACCATGTTGACAGATGGGTCATGGTTAGCTGGTTTGGCCATGGGGGATTCACCAAGAACAGCTTCTCCCTCTATTCCACAATCTGTTCTCATGGCATTAACTGCTATTTGCAGCCTTGATGGTGTGATATATAACATTAAAAGGATTTTGGCTGTTGTATGTGAAGGATGCCCAACTCGCACGTTTTCAACTCAGCTTTCGCCTTTGTCTGCCATGGATTTGGAGCATCACTATGTTCGGTGGAAGTGGAATCAA
>gnl_Theca_v1.1_Thecc1EG006655t1
ATGGATCGTCTTCTTCTCTCTGCCTCCTTCCTTTCTCTCCTCTTACTCTCTTTCCTCTCAGAAGTGAACCCAGCTTCTTTCGAGATCGTCAACAAGTGTCGCCACACTATATGGCCCGGCTTTTTATCCGGCGCCAACAAGGCTCAGCTTCCCACTACCGGCTTCGTTCTTAATACGGGCAAATCCAGAACCGTGACAATACCCATGTCCTGGTCCGGCCGACTATGGGGTCGAACCCTTTGCGGCCTCGACTCCTCCGGTAAATTCGTTTGCCTAAGCGGCGACTGCGGCTCCGGTCAAATTGAGTGTTCCGGAAGTGGCGCCAAGCCGCCTGCTACTCTCGCAGAATTCACATTAAACGGTGACGGAGGATTAGATTTTTACGACATCAGCTTAGTCGACGGCTACAATTTGCCGATGTTGGTCGTGGCAAAGGGAGGAAAAGGTGGGAATTGTAGCGCCACGGGTTGCTTATTGGACCTTAACGGAGCGTGTCCTTCGGAGTTACGTGTGGCGCGTCAGAGTGGTGGAGGGGGCATTGGGTGTAGGAGCGCGTGTGAAGCTTTCGGGGATCCTCAGTATTGTTGCAGCGGGGCGTTCGGAACGCCTGACGTGTGTCGGCCATCGACCTACTCGTTGTTTTTCAAACATGCCTGCCCACGCGCGTATAGCTACGCGTATGACGATGTTACCAGTACATACACGTGTGCTGGTGCTGATTACGTCATCATATTTTGCCCGCCTCCTTATACCAGCCAAAAAGTGTTTGGGGCAAGGAAAGATGGAGCACTGCTACCACTTGTGAATAAGAGTATGATATACCTATCAAGCCTGAATAGAAATGGAGCTTCATTATCAGGTCTGCTCCAAGTGCAATTTACTGCCCGTGCAGCCCCTACTATTATGGCTCTTTTCCTCATTTGGCAACTTATTTTACCTTTG
>gnl_Utrgi_v4.1_Scf00009.g1542.t1
ATGCCCCAGCTCTCCACGACCGGGTTCCGGCTCGACTCCCACCAAAGCATCACGATCCCGACGTTCCCCGGATGGTCGGGGCGCATCTGGGCGAGGACGGGCTGCAGTTTCGATGAAATGGGAGTCGGGACCTGCCAAACGGGGGACTGTGGAGGGAAGCTGGAATGTGGTGGCGCGGGCGCAACTCCACCAGCTTCTCTGTTTGAGATCACTCTGGGAAATGGAGATGGGAAAGATTTCTATGATGTAAGCTTCGTGGATGGATACAACATCCCTATAGTTGCGGTTCCGCAAGGATTCTTAGGAAGATGCAATGCCACCGGATGTGCTGTGGACATCAACATGGGTTGCCCGAAGGAGCTTCAGGTCGTGGGGAGCGACGGCGGAGAATCCGGCGGCGTCGTAGCTTGTAAGAGCGCGTGTGAAGCATTCGGGCTGGATCAGTATTGCTGCAGCGGGGAGTTCGGCAACCCAACAACATGCAGACCCTCCTTCTATTCCGGGATTTTCAAGAGAGCTTGTCCGGCAGCCTACAGCTACGCGTTTGACGACGGAACGAGTACTTTCACCTGCAAGGCTTCTCGATACGCAATAGTCTTTTGCCCTGATGCCAGGATGATGAGGATGGATGGCGGAACACCGGCTCCAAAGGTTGGGAAGATCGGAGATGCTCCTGCTGCTTCTTCTTCCTCGTCATCTTACACCAATAACATCCATTTTTCAAGCCAAGTGCCTCTCCTCCTATTCACAACCCTTCTCTTTGCGTACTTGACACATTCATCGTCA
>gnl_Utrgi_v4.1_Scf00818.g22008.t1
ATGCTCCATCTTCAGCTGCTGCCAGGATTCCCATTCTTCTGCATCTCCACAGGGGTGGTGTTGTTGCTACTTGGGAGAGTTTCGGCCACCGATTTCATTATTCGCAACAGCTGCAATTTCACCGTCTGGCCTGGTACGATTTCCGGAAACAATGCCGGTAACCTCGGGGGAGGAGGTTTTGTATTGCCACCAGGTGAAAGCATTCGATTAACCGCATCCCCTGGGTGGTCTGGTCGGTTTTGGGCACGAACAGGATGCAACTTCGATTTCGCCGGCAACGGCAAGTGTGTAACCGGAGACTGCGGTGGCACGCTCACATGCGTCGGTGGCGGTGCCCCACCGGTGAGCCTCCTGGAGTTTACAATCGGGAATGGCGGGAAGGACTTCTACGACGTGAGTCTTGTCGACGGCTACAATGTGGGTGTCGGGGTGCGGCCAATTGGCGGCAAAGGCGACTGCCAGTATGCTGGCTGCGTGGAGGACGTGAATCGTGAGTGTCCGCCGGAGCTGAGAGTCGTGGACAGTGGCGGATCAATTGTAGCTTGCCGAAGCGCTTGTGACGCCTTCGGCACATCGGAGTTTTGCTGCACAGAGGAGCATTCGAGGCCAGAGACATGTGCGCCGACGAAATACTCCGCCATCTTCAAGACAGCTTGCCCGGCGGCGTACAGCTACGCTTATGACGATCTGTCGAGCACCTGCACTTGTACTGGTTCCCATTACGCTATCACGTTTTGCCCTTCGCCT
>gnl_Utrgi_v4.1_Scf00140.g10257.t1
ATGTACTTCTCCAAATTGAGAAGCAAGGTTTTGTCTTTGCTTTTCTATAGATCCTCACCAAGTTTTGTGCGTTCTTTATTAAAGAGTGGGGAACAAACATTGGCATACGGCAAGGGATATCAACTTGTTCTAGTGAACAACTGCAATGACAGCGTATGGCCTGGAATCCTCGGTGGTGCAGGCCATCCAACTCCCAAAAATGGCGGATTTCTCCTCACCAGCGGCCAAGAGCTAGTAGTTGATGTCCCCGCCAAATGGTCAGGCAGAGTATGGGGAAGACAACACTGCCACTTTGATGAAAAAGGCAAAGGCTCGTGTGCCACTGGAGACTGTTCCGGCCAACTGCAATGCAGAGGAATGGGAGGCGTACCACCAGCCACCATGGTTGAAATGACATTAGGGACATCCTCTTCCGACCTCCACTTCTACGACGTCAGCCTGGTGGATGGCTTCAACCTCCCCATCTCCATGAGGCCGATCGAGGCCGGCGTTGGATGTGGCATCGCAGCATGTGAGGTCAACCTGAACATATGCTGCCCTTCTGCACTGGAGGTGAGAGCCGGTGGGAAGGTAGTTGGTTGCAAAAGTGCTTGCATAGCCATGCAGTCTGCCAAGTATTGCTGCACAGGAGAGTACTCCAGCCCGGAGAAGTGCAAGCCGACCATCTTCTCCAATTTGTTCAAAGCCATTTGCCCCAGGGCGTACAGCTACGCCTTTGATGACTCTTCAAGCCTCAACAAGTGCAATGCTTCTAGGTATCTCATCACCTTCTGCCCTCCACCCTTGACA
>gnl_Utrgi_v4.1_Scf00637.g20323.t1
ATGACATTCACGGTCGTAAATAGATGCGGGTACACGGTGTGGCCGGGGATACTCTCGAGCTCCGGAAGTTTACCGGTCGACAAGACCGGGTTCGAGCTTCAACCAGGCGGTGTGGTGTCGTTCCAAGCACCGCCGGGTTGGTCGGGCCGGCTCTGGGGTCGGACGGGGTGTACTTTTGATCCGGTGACTCTGCAGGGAAAGTGTCGAACGGGTGACTGTGGCTCAAACCAAGTGGAATGCAATGGAGCAGGAGCGGAACCCCCGGCGACGTTAGCAGAGTTCACCATCGGAGCCGGAGCTCAAGACTTCTACGATATCAGCCTCGTCGACGGCTACAACTTGCCGATGAGCGTGGAGCCGGTCGGCGGCTCGGGAGACTGCGGCTCCACGCGGTGCGCGGTGGACATCAACCGGATGTGCCCCGACGAGCTTCTTGCCGCTGATGGAATGGCGTGCAGGAGCGCGTGCCAGGCCTTCGGGTACCCGGAATTTTGCTGCAGCGGCGCGTACGGCTCTCCCGCCGCCTGCCGACCGTCGACGTACTCGGCAACCTTCAAGAGTGTTTGCCCCAATGCATATAGCTACGCGTATGATGATGCAACGAGCACCTTCACGTGCACGGGAGCTGATTACACCATCACGTTTTGTCCCTTACTAACAAGTCAGAAATCCTCGCGGGACTCCTCCTCGTCGGCGAGCCTGGTGCCGCCCTCCACCCCCGGCTCCAGCTCCGGTGCGGCGGCCACGGAGGAGACGGACTCCCGGACGCAGGACGACTTCCCCTGGCTGCCCAGCTTTTTCAACTCTTCAGATTCGCTGTCGACTCCAAATCGGATTGACGTAACCTTTCTACTTTTGTCGCTATTCCTTGGATTATGGGCATCGCTG
>gnl_Utrgi_v4.1_Scf00390.g16819.t1
ATGACACCACAGAAGCTTGTGGAGAGGCTGCGGTTACGCTCCAAGAGATATATTGCACTTCATTTAAGATATGAGAAGGATATGCTGTCTTTCACTGGGTGCACCAAAGGCCTCACTGGTGCAGAAGCAGAGGAGCTCCGTATGATGCGGGAGAAGACAAGTCACTGGAAAATAAAAAATATCAACTCAACTGAGCAGAGACTTGGTGGTCATTGTCCTTTAACTCCAAATGAGGTTGGAGTATTTCTTGATGCTCTCGGGTACCCGAACTCAACACTGATCTATGTAGCTGCTGGAAAGATATATGGTGGAGAAGCACGCCTTTTAGAACTTAAATCCCGCTTCCCCAACCTTGTATTCAAGGAAATGCTTGCTACTAGAGAAGAGCTTGGGAAATTTTCCCATCATGCATCACAAAGTGCAGCTCTTGACTATCTAATATCCATTGAAAGCGATGTTTTCATCCCATCCCATGATGGGAACATGGCAAGAACGGTTGAAGGTCATCGCCGATTCTTAGGACACCGGAAAACAATAACTCCAGACAGGGGAGGCCTTGTTCAGTTATTAGATAAATTGGAATCTGGTGCTGTTGCGGCATCGACATTCCGTCGTCATGTCAAACAATTGCACAAAAGCAGGTTAGCCATGTGTTCAACTTGCAATCCATATGGGCATGCAACAGCACTGATACAAGTATGGGCGGATTACAGGCTTGGCGCCCCACGACGAAGAAGCACCCCACTGGGAATCAGGGGCCGCTTAAGGCTCAGGCTAGAAGAACCTTTCTACCAGAATCCATTTCCAGAATGGGGAGCCACGGCGGCGAAGTTTACCCTGATAAACAGGTGTTCGGAGACAGTTTGGCCTGCGATTTTGGGATCTCCACAGCTGGAGACCACCGGGTTTGCCCTTCCGAAGGAACAGTCACGCGCCGTGCACGCGCCGACGGGATGGTCTGGGCGATTCTGGGCGAGGACGGGGTGTTCGTTTGATGAATCAGGGAAGGGATCCTGCGCCACGGGCGACTGCGGCTCCGGGGAAATGGAATGCAAAGGCAGAGGAGCCATCTCCGCCACCTTGGCTGAATTCACGGTGGGCACGGCTGCGTCGATGGATTTCTACGATGTCAGCCTCGTGGACGGCTACAATTTGCCGGTGACGGTGGAGGCCAGCGGCGGTTCAGGGCACTGCGCGTCCACAGGATGCGCGGTGGATCTCAACCAGAAATGCCCGGTGGAGCTGAAGACGGAGGACGGCGGAGCCTGTCGCAGCGCGTGCGACGCGTTCGACACGGCGGAGTACTGCTGCAAAGGCGAATACGGATCCCCGGCGACGTGTAAGCCGTCGGCGTACTCCCAAATGTTCAAAACCGCATGTCCGAAATGCTACAGCTACGCTTACGACGATGCTACCAGCACCTTCACTTGCTCCGCTGCCGATTACATCATCACCTTCTGCCCCTCCTCCTTGCCCGGTCAAAAATCTTCTACGCCAGACGGAACCTCGACTGAACCGAACCAGCCGCAGCCGGGTCACGAACCGCCACCTGGCACAACACCTGGGTCACTTCAGCCGGCGGTCTTGGGGGACGACTCGTGGCTGGCGGAGCTGGCCGCCGGAGTAGGAGCTCTGAGGCCCGGCGCACTGTTGGGGGCGCTGATCCCGGTTCTGCACCTCGCCGGATGGGTACATGTTCAC
>gnl_Utrgi_v4.1_Scf00012.g1904.t1
ATGGCGACTCCCTCACAGTCTGCATCCTCCTTCTGGGTCGTTATTATTCTCATTTTTTCACTCTTCTCAGGCATCAACTGCACCACGTTCAAGATTGTGAACAAGTGCCGCCGGACGATTTGGCCGGGGATACTGACCGGGGCTGATAGAACTGTACTTAATCCAACTGGCTTCATTCTCAAGAGCGGAAAGTCGGCTACTTTTTCGGTACCTAATTCCTGGTCGGGGCGAGTTTGGGCTCGGACACACTGCACCACCGATTCTGCCACCGGGAAATTCTCCTGTGCTACCGCTGATTGTGGCTCAGGTGCCATAGAGTGCATCGGCGGCGCGGTTCCTCCCGCCACACTGGCCGAATTCACTCTTAATGGAGACCAAGGGTTGGATTTCTACGATGTGAGCCTTGTGGATGGCTACAATCTCCCAATTTTGATAATCCCCATGGGCGGTACTGGAGGATGCAGCCCCACCGGATGTCTGGTGGATTTGAACGGCGCTTGTCCTTTGGAGCTCAGTGTGGCGGCCGTCAATCGTAGCCTAGAAACTGTCGCCTGCCGGAGTGCCTGCGAGGCGTTCGGCGATCCGATTTATTGCTGCAGCGAAGCGTACAATACTCCGGCGACTTGTCATCCGTCGGCGTACTCGCAGTTCTTCAAGCACGCTTGCCCCCGTGCTTATAGTTACGCATACGATGATCAGACCAGTACCTTCACCTGTTCCTCCGCGGATTATATCATCATCTTCTGCCCATTGCCCTACACCAGCTCGAAGTTCCTAGAAACGCGTAATGATACTGCGGAGCTCCCTTTGGTTAATAGATCAATGATGTACATTGGGAGGCATCACATCAGCTTATCATCAATGGGTTCGCGG
>gnl_Utrgi_v4.1_Scf00395.g16919.t1
ATGTCGCTCAGCATTCGTCTTGTAGTGACTCTGGTAGTCGTGGTAGTAGCAGCGACGGTTGAGGCGTCGAGCCTGCGGGTCCCCCAGTCGGAAGAGGAGGTGCTGAAGCTCCCCAGCCAGCGAGAGCCGGAGCCTTCAGTTGACATCAAACCCTATGCACAGTACGTGGCGGAGAGAGGCTTCTCCGCGGCCGTGAAAGACCCCTTCCTCCGATGGCTCACTGGACGTAGCGGGGGGGTGTCCAATTCTGTATTCACGATCTACAACAATTGTCCGTACACGATTTGGCCGGCGGCTCTTACCAGCGGCGGAGGTCAAATCTCGACCGGTTTCGAACTCCTCTCGTGGCATGTGGCAACAGTGAATGTTCCCCCACGGTGGTCCGGAAGGCTATGGGCGAGATTTCAGTGCTATTGGTCCAGCACCGGCTTCAGATGCAACAGCGCCGACTGTGGCTCCGGCCAAATCCCATGCAATGGTCGCGGAGGCGCTACGCCGGCGACGCTGGCCGAGTTCACCCTCAGCGGAAGCGGGAACCAGGACTTCTTTGACGTCAGCCTCGTCGACGGATTCAACCTGCCGGTGCGTATTCAGCCCGATGGTTGCGCATCCGCTAGTTGCCCTGTCGATGTAAACGCTCAGTGCCCTAACGAGTTGAGCATCAGAGATTCCAACGGCGGAGTGATCGGGTGTAAGAGTGCGTGCCTGGCATTTAACCAGCCGCGGTACTGCTGTACGCCGCCAAACAACACGCCTCAGACATGTCCGGCGACCAGCTACTCGCAGTTCTTCAAGCGTTTGTGCCCTCAGGCGTATAGCTATGCGTATGATGATGCAAGTAGCACGTTCACGTGCCCAACGGGACGAAGCTACACCATCACTTGGTGCCCC
>gnl_Utrgi_v4.1_Scf00029.g3684.t1
ATGGAGTTTGGAGCAGTGAGGCCTCTTCTTCCCTGCCTCCGTCTCGCCGTTTTCGTCTTCCTAATCTCAGTTCAGGTGTCGGGTACGGCGATGACTCTGTACAACAAATGCAGCTACCCCGTGTGGCCAGGCATTCAACCCAGCAGTGGGAAGCCGATACTGGCCAAGGGAGGATTTGAGTTGCTTCCGAATAGGGGGTACACGTTGGAGCTACCTCCGGGGTGGTCTGGCCGCCTCTGGGGCCGACACGGCTGCTCCTTCAACGCCCAAGGCCGCGGAAGCTGCGCCACCGGAGACTGCGGTGGCGCCCTTTTCTGCAATGGCCTTGGGGGTGCTCCACCTGCGACTCTGGCTGAGATTACGCTTGGGAATGAGCAGGATTTCTACGATGTGAGTCTCGTGGACGGCTATAATCTTGCCATTTCCATCCAACCGTTTCATGGGTCAGGGAAATGCAGCTACGCAGGGTGCGTATCCGACCTCAACGCAATGTGTCCGGTGGGGCTTCAGGTCCGGTCGTCGGATCAAAAGCGGGTGGTGGCGTGCAAGAGTGCCTGCTTCGCCTTCAACTCTCCCAAATACTGCTGCACAGGTAGCTATGGCAGCCCGCAGTCGTGCAAACCGACAGCCTACTCGAAGATTTTCAAAACCGCCTGCCCCAGAGCCTACTCATATGCCTACGATGATCCCACCAGCATCGCTACCTGCTCTGGTGCGAGCTACCTGGTCACCTTCTGCCCTCACCAT
>gnl_Utrgi_v4.1_Scf00021.g2908.t1
ATGAAAGAGGATGCACACCGTCCACTCAGTGCAGTGCAGCCCAGCGAGGCGAGACGGAAGGCTGCAGGAAAAGACGAGCCATCGGGATTGCAGTTCGTCGATCCCCAGAAACGGGGGGACCCGCCACTCGGCGTGGGGAAGAAGGCAGCTTCTCATCATTGGCGTAGAGGAGCACCGTTTATGGATCTGTACGCTTGTTGTTCGCTCTTCCTAGTGGGTCTTAACCTGTCTCTGCTTTTTCCTGGAGCTGTATTTGGAGCCAAGTTCACGTTTGTGAACAAATGTGAGTACACGGTTTGGCCTGGGATACTTTCTAACGCCGGTAGCCCAAAGCTTCAGAGCACCGGATTCGAGCTTCGGCGAGGTTCGTCCCGGACTTTCGCTGCACCCACTGGCTGGTCTGGCCGATTCTGGGGACGAACGGGCTGCTCATTCTCCGGTGGATCCGGCTCCTGCCAGACGGGTGATTGTGGCTCTCGCCAAGTCGAATGCAACGGCGCAGGTGCGGCGCCTCCGGCCACACTCGCGGAGTTCACTCTCGGAACAGGTGGTTTGGACTTCTACGACGTTAGTCTCGTCGATGGTTACAATCTCCCCATGATCGTCGAGGCGACTGGGGGTTCCGGCACCTGCGCTACTACCGGCTGCGCCACGGATCTAAACCAGTTGTGCCCGTCTGAGCTCCGAGTTAGCAGCGGGGAAGCTTGCAGAAGCGCGTGCGAAGCCTTTGGTAGTCCGGAATATTGTTGCAGCGGCGCGTACAGCACACCCAACTCCTGTCGCCCCTCCGTTTACTCCCAGATGTTCAAATCAGCGTGTCCCAAATCTTACAGCTACGCTTACGATGATCCGACGAGCACTTTCACTTGCGCTGGCGCCGATTATACGGTCACATTTTGCCCTTCTTCCCCGAGTCAAAAATCCTCCATGGATCCAAATCCAACCGCAACAACAGAGACATCTGCAACTTCTACCGCCGGTGCATCTCTGTCCGGATCGGAGCCAATCAGCATCAGCTATTCCGGATCTGTCTCCGGCATTGGCGTACCCGGGGCGGACCTCGGCTCAGACCCAGAACCGTACTCCCATGACTCCCTTGTCGATGGATCAATGGTGGCTGATTTGGCAATGGGGAATGCTGCAATATTCCTGAATCCTTCATTTCTCCATTCATGGGGCTTCGTAGTTTCCGCTATTTTTCTGTGCATTTTTATGAACGGCAAC
>gnl_Utrgi_v4.1_Scf00395.g16912.t1
ATGATGTGTCGTTTGCATGCGATTCTACTTGCCGTGGGGGTCGTGGCCTCGTGTCTACGGGCTGCAGACTCAGAAGAGGTGGTGCTGAAGCTCCCCAGCCAGCGGATTCCGGTAAAAGTCACAAAATATACAGAGTACGCGGCGGAGCAAGCTAATGCTAAGGCACAGGAGTGGTCTTATGGCTTCTTGGGGGCTGTTAAAGACCCTTTTCTCACCTGGCTCAGAGGACGTGGACGTGGTCATGGTCATGGTCATGGTGAAAACAATATTTTAAACATGGCAGGGGGTGTTCCAAATGCTGTTTTCACCGTCTACAACAACTGTCCGTACACAATTTGGCCGGCGACTCTCACCAGCAGCGGAGGTCAAATCTCGTCCACTGGATTCGAACTTCCTTCGTGGCACGTCGCAACACTCGATGCTCCCCCCCAATGGTCCGGAAGAATATGGGCGAGGTTTCAGTGCTCTTGGGGCGGCAGCGGCTTCAGATGCAACAGTGGGGACTGTGGCTCTGGCCAGATTCCATGCAACGGTCACGGAGGCGCTCCACCAGCGACACTCGCCGAGTTCACCCTCAGCGGAAGCGGCAACCAGGACTTCTTCGACGTCAGCCTCGTCGACGGTTTCAACCTGCCCGTAAGAATAGATCCGGACGGCGGTTGCGCGTCCGCAAGCTGCCCTGTCGATATAAACGCTCAGTGTCCGAGTGAGTTAAGCATATGGGATAACAACGGCGGAGTGATCGGGTGCAAGAGTGCGTGCGTGGCATTTAATCAGCCGCAGTACTGCTGCTCGCCGCCGAACAACACGCCGGATACTTGTCCGGCGACGGATTATTCAGAGCACTTCAAGCGTCTGTGCCCTCAGGCTTACAGCTACGCTTTTGATGATCCATCCAGCACCTTCACGTGCGCTGCTGGAAGAAGCTACACCATCACCTGGTGCCCA
>gnl_Utrgi_v4.1_Scf00954.g22937.t1
ATGGAGGAGAAGCTCTTCCTTCGTCCGATCGTGCTTCTCCTTCACTTTTCACTTCTATCAGGGGTTCGTTCCGCGGCGACGTTCACATTCGTCAATAGGTGCGGATTTACTGTCTGGCCAGGGGTTTTATCCAACGCCGGAGTCGCCGCGCTGTCCACAACCGGATTCACCCTGCACGGCGGGGAAACGGAAACTATAGACGCGCCGACAGGGTGGGGAGGCCGGTTTTGGGGCAGGACATATTGCGGCGGCCAAGGCACAAACGGCCAATTCCTCTGCGCCACCGGGGACTGCCGCTCTGGTCGATTGGCATGCGATGGAGCGGGGGCGGAGCCACCTGTTACTCTCGCTGAATTCACCCTCGACGGCGCCGACGGCAAGGATTTCTACGACATTAGTCTCGTTGACGGTTTCAATTTGCCGATGCTGGTGGTGCCGCAGGGCGGTTCCGGTGTCAATTGCACGAGCGCGGGGTGCTTGGAGGATTTGAACATCGGATGCCCCACGCAGCTGCGCGTTACCGCCGATGACAACGGCGGCGGCGCAGTGGCATGTAAAAGCGCTTGTGATGCTTTCGGGTCGGATCAGCACTGCTGCAGCGGGGCGTACGCCACACCCGCTTCCTGCAAACCATCACAGTTTTCGCAGACGTTCAAGCGCGCGTGTCCGCAAGCATATAGCTACGCGTATGACGATGAAACGAGCACGTTCACATGCACCGGCGGCGACTACACCATAATCTTTTGCCCGTCTCCGAACACCAGTCTAAAGTCCTCTTCCGGCGGCCAAACTGGAGTAACGGCGGAGGATAGCCATATGATATACGAGGGGGCATCGGAGATGAGCGCCGCCTCAGACACCAGGTATGGAATGGAGTGGAGCTGTCTGTCTAATCGTGAAATGCAATGGTGGGCGGTGTCTGCCACCCAGCCCCCTTTTATCCTCCTCGTATCGTCATCGTGTAGTGTAGCCTTCATTATCCTAAGCCCCAGAGATAGGGCTGGACTGGAACACAGTAATGTCAAAGATATCACTGCA
>gnl_Utrgi_v4.1_Scf00085.g7652.t1
ATGGAGTTTCTGTATAAACCAACATCTTACTACACTGCTCTCGTGCTTCTTCTGATGAGCAAAGAAGGTTTCGGGATCACGATCACGGTACTCAATGGATGCGATCACGCCGTGTGGCCGGGGATAACCTCCAATGCCGGCAGCGCCCCCTTGCATTCCACCGGCTTCGAGCTTCCGCCCCGCGCGATGACGACTTTCGACGTGCCGCCCGGCTGGTCCGGCCGATTCTGGGGTCGAACCGGCTGCGCGTTCGACCCAGTCACCGGTCAGGGTAGCTGCATGACGGGCGACTGTGGCTCAAACCAAATCGAATGCAATGGTGGGGGGCCGCAACCCCCAGCAACCCTGGCTGAATTCACGATCGGCAACGGTTCTCAGGACTTCTACGACGTGAGTCTCGTCGACGGCTACAATCTGCCAATGCTCGTGGAGCCGGTCGGAGGCTCAGGCGCATGCGGCTCGACCGGCTGCCTCACCGAGCTGAACCGGTTGTGCCCTAGTGAGTTGCGGGTTGGGGATGGGCAAGCATGCAAGAGCGCGTGCGATGCTTTCGGAAGTCCCGAATATTGTTGCAGCGGCGCGTATGGATCGCCCGCCGCCTGCAGGCCGTCGACGTACTCGGCTACTTTCAAGAGTGCTTGCCCCAGGGCGTACACCTACGCTTACGATGATGCCACCAGCACCTTTACGTGCACCCGAGCGGATTACGCCATCGCATTTTGCCCGCTTTTAACAAGCCAGAAATCTTCGCGAGACTCGTCAGCCGCCGGGGAGGGTAGGGGCACGCCGCCGCCACCCTCCGACGCGAGTAGCGATGCTGCGCACCAGGACGACTTGCCCTGGCTTCCCAACTTGTTTTCTTCTTCATATCCCTCCATCGACCCCGGTCTCGTGCTTGTGGCTGCTGCTGCTGCTGCTGCTGCTTCTTTATCGTTACTGCTCTCAAGCATT
>gnl_Utrgi_v4.1_Scf00063.g6370.t1
ATGCCGGCGCCGGAGTCTTCTCTGTTTTTGGTGCTTCTTCTGCTCATCAGCGTTACCTCATCAGGTGTGGATGGGATTCGTCTCTTGATCGTCAACGACTGCAAAGACACGCTGTGGCCGGCGATTCTCGGCACGGCGGGGCAGGAGACTCCTGCGGAGGGCGGGTTCGTGCTTCCGAGTGGGAAGCAGGTGATGGTGGAAGCACCTTTGTGGTGGTCGGGGAGGATATGGGCGAGGCAGGACTGCTGCTTCGACTCCCATGGGAAGGGGTGGTGCTTGACCGGCGACTGCGGCGGGCTCCTGCGCTGCGACGGTGCTGGTGGCCGGCCTCCCGCGACTCTGGTGGAGATGACACTTGGGACGCCCTCGAATCCGATGCATTTCTACGATGTGAGTCTGGTTGATGGCTTCAATGTTCCCGTTTCCGTGGTACCTGTCGGTGGGAGTGGCGGTTGTGGCGTGGCGGCGTGCGAGGCGGACGTGAATGCCTGCTGCCCGAAGAATCTCACGGTGGTGGGCGGCGGAAGGACGGTGGGGTGCAAGAGCGCGTGCCTGGCCACCGGGGAAGGAAAGTACTGCTGCACCGGAGAGTATGCGAGTCCCAGAACATGCAGACCCACAGTTTATGAGAACTTCTTCAAGAAGATGTGCCCTAGAGCTTACAGTTACGCCTTCGACGAACCAACTGGGCTCAAGAGCTGCAGAGCTAAGGAATATGTCGTCTCATTCTGCCCACCAAAT
>gnl_Utrgi_v4.1_Scf00758.g21486.t1
[truncated: 469,093 more chars]
