# Supplementary material for: Transcriptomics of long‐term, low oxygen storage coupled with ethylene signaling interference suggests neofunctionalization of hypoxia response pathways in apple ( Malus domestica )
Source: Plant Direct. 2024 Dec 20;8(12):e70025. doi: 10.1002/pld3.70025 (PMC11660084; doi:10.1002/pld3.70025)
Supplement: Supplementary file 2 — Data S2: Homologs of all 606 hypoxia response genes identified in this study across 42 representative species of land plants). [file PLD3-8-e70025-s004.gz › 01-integratedGeneFamilies_dir/6377.fna]

>gnl_Ambtr_v1.0_evm_27.model.AmTr_v1.0_scaffold00009.423
ATGGCAGCTATCCCCACGGCTACCCCATTCCTAAGCGGAGGCAGCACTCGAGGAGCACAACGGCTCCGGCAGCCAGGCGGCTTGCTTCTCTGCGGTGGCTCTTCCAGTCGGCAGGTGGTGGTTGCGGCGGCTGGTGCTGCTAAGAAATCTTGGCTCCCTGGTGTCAAAGGAGGAGGCAACTTCGTCGATCCCGAATGGCTCGATGGCTCGCTTCCAGGTGACTATGGGTTTGATCCCCTGGGGTTGGGCAAAGACCCTGCATTCCTAAAATGGTACAGAGAGGCAGAGCTCATCCATGGGCGCTGGGCTATGGCAGCGGTGGTCGGGATCTTCGTGGGCCAGGCATGGAGCGGCATCCCGTGGTTCAAAGCTGGTGCCGACCCAGGTGCCATTGCCCCCTTCTCTTTTGGGTCCTTGCTCGGGACGCAGCTGCTGCTGATGGGTTGGGTGGAGAGCAAGAGGTGGGTGGACTTCTTCAACCCCGAGTCACAGTCAGTAGAGTGGGCGACACCATGGTCGAGGACCTCCGAGAACTTTGCGAATGCCACTGGTGAGCAGGGGTACCCCGGGGGCAAGTTCTTCGACCCTCTGGGTCTTGCTGGAACCATCCAGAACGGACAGTACATCCCAGACGCAGAGAAGCTCGAGAGGCTGAAGTTGGCGGAGATAAAGCACGCCCGCATCGCCATGCTCGCAATGCTCATCTTCTACTTCGAGGCCGGACAAGGCAAAACCCCTCTCGGAGCCCTCGGATTG
>gnl_Aquco_v3.1_Aqcoe5G317000.1
ATGGCAATGGCTGCAACCTCAGCTGCAGGACTCAAAGTCTTTGGAACTCCATTCTTGAGTGGTAACAAGGGGACTAAGACCTTGTTGACTTCCAGCATTGCAGGTGGTAGAGTTGGTGTCGTTGCTCCTCGAGGCCTTGTTATCGTTGCTGCAAAGAAATCGTGGATTCCTGGTGTTAGAGCTGGTGGCAACCTTGTTGACCCTGAGTGGTTAGATGGCTCGCTACCAGGTGATTATGGGTTCGATCCACTGGGGCTAGGTAAGGATCCAGCATTCCTCAAGTGGTACAGAGAAGCTGAATTGATCCATGGCAGATGGGCAATGGCAGCTGTTCTCGGTATCTTCGTGGGTCAGGCTTACAGTGGTATCCCATGGTTTGAGGCTGGTGCTGACCCAGGTGCAATTGCCCCATTTTCATTCGGTTCACTTTTGGGTACCCAACTTATCCTCATGGGATGGGTAGAGAGCAAGAGATGGGTGGACTTCTTCAACCCAGAATCTCAATCTGTCGAATGGGCTACACCATGGTCCAGGACCGCAGAAAACTTTGCTAATTCAACAGGTGAACAGGGTTACCCAGGTGGTAAATTTTTCGACCCATTGTCATTGGCCGGAACCATCCAGAATGGTGAATACATCCCTGATTCAGAAAAGCTAGAGAGACTAAAGTTAGCCGAGATCAAACACGCACGGTTAGCCATGGTAGCCATGCTCATTTTCTATTTTGAAGCTGGCCAAGGAAAGACACCCCTTGGAGCCCTTGGATTG
>gnl_Arath_TAIR10_AT1G15820.1
ATGGCGATGGCGGTCTCCGGAGCTGTCCTCAGTGGGCTTGGTTCTTCGTTCCTCACCGGAGGCAAGAGAGGTGCCACCGCATTGGCAAGCGGCGTAGGCACTGGAGCTCAGAGAGTTGGCAGGAAAACTCTTATTGTCGCTGCTGCGGCTGCTCAGCCTAAGAAATCTTGGATCCCTGCCGTTAAAGGTGGTGGCAACTTCCTTGACCCTGAATGGCTCGATGGCTCGCTACCAGGAGATTTCGGGTTCGACCCATTGGGTTTGGGGAAAGACCCGGCTTTTCTGAAATGGTACAGAGAGGCTGAGCTGATCCATGGCCGATGGGCGATGGCAGCGGTTCTTGGGATCTTCGTCGGCCAGGCCTGGAGCGGTGTGGCATGGTTTGAAGCTGGAGCCCAGCCAGACGCGATCGCTCCCTTCTCGTTCGGGTCGCTTCTTGGAACCCAATTGCTTCTCATGGGTTGGGTGGAGAGCAAACGATGGGTCGATTTCTTCAACCCGGATTCTCAATCGGTTGAGTGGGCAACGCCATGGTCGAAGACCGCCGAGAATTTCGCGAACTATACCGGCGATCAGGGATACCCCGGTGGGAGATTCTTCGATCCGTTGGGTCTCGCCGGGAAAAACCGCGACGGTGTTTATGAGCCGGACTTTGAGAAGCTGGAGAGGCTGAAATTGGCAGAGATTAAGCACTCGAGGCTCGCAATGGTTGCCATGTTGATCTTTTACTTTGAGGCCGGGCAGGGGAAAACGCCTCTCGGTGCTCTTGGTTTG
>gnl_Betvu_v1.2_Bv_005040_cxok.t1
ATGGCAGCTGCAACATCTGCTACAGCAGTAGTAAATGGATTCACCTCACCTTTCTTGTCTGGTGGCAAGAAGAGTAGTCAGTCTCTCTTTGTAGCTATCAACAACAAAGTTGGCGCTGGTGCTGGTGCTGGTGCCGGTATTTCTACCACCAGGAGGGTGGTTGTGGCAGCAGCAGCCGCACCCAAGAAGTCTTGGATTCCTGCTGTTAAAGGAGGTGGCAACTTCGTCGACCCTGAGTGGCTTGATGGCTCACTTCCAGGAGACTTCGGGTTCGACCCACTAGGCCTAGGCAAGGATCCAGCATTTCTAAAATGGTACAGAGAGGCAGAGCTAATCCACGGGAGATGGGCGATGCTAGCAGTTGTTGGTATCTTAGTGGGCCAGGCATGGAGTGGTATCCCATGGTTTGAGGCCGGTGCAGACCCAGGAGCCTTGGCTCCATTTTCATTCGGAACATTGCTTGGGACCCAACTCTTGCTCATGGGTTGGGTAGAAAGCAAGAGATGGGTTGATTTCTTTGACCCGGATTCACAATCAGTGGAATGGGCAACCCCATGGTCAAGAACAGCTGAAAACTTTTCAAATGCAACAGGGGAACAAGGTTACCCTGGTGGCAAGTTTTTCGACCCGCTAAGCTTAGCCGGAACCATTAACAATGGTGTATATGTTCCAGACACAGAGAAGCTGGAAAGACTGAAGTTGGCTGAGATCAAACATTCTAGACTTGCTATGTTAGCTATGCTCATTTTTTACTTCGAAGCTGGGCAAGGGAAAACACCCCTTGGAGCTTTGGGTTTG
>gnl_Carpa_v0.4_evm.model.supercontig_42.88
ATGGCTGCTACATCCGGTGCCTTGCTTAATGGCTTAGGCTCTTCTTTTCTCTCCGGAGGGAAGAGAACCCACCAGGCTTTGTTTGCTACTCGATCTGGGTCCGCCGCCGCCGGCGCTGCAACTCGCAAGTTCGTCGTAGTCGCTGCTCTTCCGCCAAAGAAGTCTTGGATCCCGGCCGTCAAAGGTGGTGGTAACTTCATTGACCCCGAGTGGCTCGACGGCTCACTCCCTGGTGACTATGGTTTTGACCCGCTGGGTCTAGGAAAGGACCCTGCATTTCTCAAGTGGTACAGGGAGGCTGAGCTGATCCATGGACGTTGGGCCATGGCTGCCGTGGTTGGCATTTTCGTCGGCCAAGCTTGGAGCGGCGTGCCCTGGTTCGAAGCCGGAGCTGACCCAGGTGCCATCGCACCTTTCTCCTTCGGTTCACTTTTGGGTACCCAATTGATTCTGATGGGTTGGGTGGAGAGCAAGCGTTGGGTTGACTTCTTCAGCCCGGATTCACAGTCGGTGGAGTGGGCGACTCCATGGTCGAGAACTGCGGAGAACTTCGCTAACGCGACCGGCGAACAGGGATATCCCGGCGGTAAGTTCTTTGACCCATTGGGGTTAGCCGGAACGATAAAGGACGGCGTGTATATTCCTGATACAGAGAAGCTGGATAGATTAAAGCTGGCTGAGATCAAGCACGCGAGGATTGCAATGGTGGCCATGTTGATCTTCTACTTTGAAGCCGGTCAAGGGAAGACTCCATTGGGTGCTCTTGGGTTG
>gnl_Eucgr_v2.0_Eucgr.I02677.1
ATGGCTGCGACGTCTAGTGCATTTGTTGGTGGGTTAGGCTCAAGCTCGACCTTCTTGACCGGAGGCAAGAGGAGCCATGAATTGTTATCCGCTGGATTTGGAGGCAGGGCTATCCCTGCTTTCACTCCCGGGAAGTTGGTTGTAGCGGCTGCGGCTGTGCAGCCGAAGAAGTCGTGGATCCCTGCCGTTAGAGGCGGCGGCAACTTCATCGACCCGGAATGGCTCGATGGCTCACTTCCAGGCGATTATGGATTTGACCCGCTAGGGCTGGGGAAGGACCCGGCGTTCCTCAAGTGGTACAGAGAAGCCGAGCTGATCCACGGCAGATGGGCCATGGCCGCAGTGGTCGGCATTTTCGTGGGCCAGGCATGGAGCGGAATCCCGTGGTTCGAAGCAGGCGCAGCTCCGGGTGCAGTGGCACCTTTCTCCTTTGGGTCGCTGCTTGGAACCCAGCTCCTGCTCATGGGATGGGTCGAGAGCAAAAGATGGGTGGATTTCTTTAACCCAGACTCACAGTCTGTGGAATGGGCTACTCCCTGGTCTAGAACGGCCGAGAACTTTGCAAACGCGACCGGAGACCAAGGATATCCGGGAGGCAAGTTCTTCGACCCCTTGGGGTTGGCGGGCACGCTAAAGGATGGAGAGTACATTCCTGACGAGGAGAAGTTAGCGAGACTGAAGCTGGCAGAGATCAAGCATGCGAGAATTGCTATGCTGGCCATGCTCATTTTCTACTTTGAGGCCGGGCAGGGAAAGACACCTCTCGGTGCTCTTGGCTTG
>gnl_Eucgr_v2.0_Eucgr.G00777.1
ATGGCGGCGACTTCCGGTGCGGTGGTGAACGGGTTGGGGTCGGCCTTCCTGTGCGGGGGGAGGAGGAGCCGGTCCCTGTCGAGGGCGGCCGGATTCGGGAACGAGGCAGGGAGCGGAGCCGGTTCTAGGAACCTGGTGGTCGTCGCGGCGGCGGCTAAGCCCAAGAAGTCTTGGATCCCCGCCGTGAAGGGCGGCGGCAACTTAATCGACCCCGAGTGGCTCGACGGCTCGCTCCCAGGTGACTATGGGTTCGACCCGCTCGGGCTCGGCAAGGACCCGGCATTCCTCAAGTGGTACCGAGAGGCCGAGCTCATCCACGGCCGGTGGGCCATGGCCGCGGTGGTCGGCATCTTCGTCGGCCAGGCCTGGAGCGGCATCCCGTGGTTTGAGGCCGGGGCCGACCCGAGCGCCATCGCCCCGTTCTCCTTTGGTACACTCCTCGGGACCCAGCTGATCCTCATGGGGTGGGTCGAGAGCAAGCGGTGGGTCGACTTCTTCAACCCGGACTCGCAGTCGGTGGAGTGGGCCACGCCATGGTCGAGGACTGCCGAGAACTTTGCCAACGCCACGGGGGATCAGGGCTACCCGGGCGGCAAGTTCTTCGACCCGCTCGGCTTAGCCGGGACGATCAAGGACGGTGTCTACATTCCGGACGTCGAGAAGCTGGAGAGGTTGAAGCTGGCCGAGATCAAGCACGCCCGGATTGCAATGTTGGCCATGTTGACCTTCTACTTTGAGGCTGGGCAGGGCAAGACCCCACTTGGGGCTCTTGGATTG
>gnl_Manes_v6.1_Manes.14G167100.1
ATGGCTGCTACTTCTGGTGCTCTGCTCAATGGATTGGGATCTTCCTTCCTCTCTGGAGGGAAAAGAACTCAAGCCTTGCTGGGTTTGGGAGGAAATAAAATGGGATGTGGCTCAAAGAAGTTTGTGGTTATGGCTGCTGCTGCTGCTAAACCAAAGAAGTCTTGGATCCCTGGTGTTAGAGGTGGTGGCAACTTCATTGACCCTGAGTGGCTCGATGGCTCGCTCCCAGGTGACTATGGATTCGACCCACTAGGCCTAGGGAAAGATCCAGCATTTCTGAAATGGTACAGAGAAGCAGAGCTCATCCATGGACGGTGGGCGATGGCTGCTGTGGTGGGGATCTTTGTAGGACAAGCCTGGAGTGGCATTCCTTGGTTTGAGGCTGGTGCTGATCCAGGTGCTATTGCACCATTCTCCTTCGGCTCTCTTTTGGGGACTCAGCTTTTGCTCATGGGATGGGTGGAGAGCAAGAGATGGGTTGATTTCTTCAACCCAGATTCACAGTCAGTGGAATGGGCAACTCCATGGTCAAGAACTGCAGAGAACTTTGCTAATGCCACTGGAGAACAAGGATACCCAGGAGGCAAATTCTTCGATCCGTTAGGGTTCGCAGGGACTATAAAAGATGGAGTTTATATTCCTGATGTGGAGAAGCTTGAAAGACTCAAAGTTGCAGAGATTAAACATGCTAGACTTGCAATGGTTGCCATGTTGATCTTCTACTTTGAGGCTGGTCAGGGAAAGACCCCTCTTGGAGCTCTTGGGTTG
>gnl_Medtr_Mt4.0v1_Medtr2g008610.1
ATGGCAGCTGCAACATCTGGTGCTGTGTTGAATGGTTTGGGATCTTCCTTCTTATCTGGAGGAAAGAGAAGCCAAACCTTGTTAGCTACTACTGCTATTGGAGCCAAAGTTGGTGTTGCAGCTGGTAGTCCTAAAAGACTTATTGTTGCTGCTGCTGCTTCTGCACCAAAGAAGTCATGGATCCCTGGTGTTAGATTTGGTGGAAACCTCGTCGACCCAGAATGGCTCGATGGATCACTACCAGGTGACTTTGGTTTTGACCCACTAGGCCTTGGCAAGGACCCAGCATTTCTGAAATGGTACAGAGAAGCTGAGCTTATTCATGGAAGGTGGGCAATGGCTGCAGTTCTAGGCATCTTTGTTGGTCAAGCATGGAGTGGAGTTCCATGGTTTGAGGCTGGAGCTGACCCCAATGCAATTGCTCCATTCTCCTTTGGTACTCTTCTAGGCACTCAGTTGATTCTCATGGGGTGGGTAGAGAGCAAGAGATGGGTGGATTTCTTCAACCCGGATTCACAGTCAATCGAATGGGCTACTCCATGGTCAAAAACCGCTGAGAACTTCGCTAATGCAACCGGAGAACAAGGTTACCCAGGGGGAAAATTCTTTGATCCATTGTCCCTTGCTGGTACCATCGAAAACGGAGTTTACATTCCAGATACAGAGAAGCTAGAGAGATTGAAACTAGCTGAGATTAAGCATGCTAGGCTTGCTATGTTGGCTATGCTGATTTTCTACTTTGAAGCTGGACAAGGGAAGACCCCCCTTGGTGCTCTTGGCTTG
>gnl_Mimgu_v2.0_Migut.N01061.1
ATGGCCTCTACATCAGCTGCATTGCTAAATGGCTTGGGCTCTACCTTCTTGACAGGTGGCAAGAAAAGCCAATCCCTCCTCTCAGCCACCATCGCCGCCAGAACTGGCGGCGCCGCATCTCCAAAGAGGCTCATAGTGGCGGCTGCCGCCACCAAGAAGTCTTGGATTCCGGCCGTTAAATTCGGCGGCAACTTACTCGACCCCGAATGGCTCGACGGCTCTCTCCCCGGGGACTTCGGTTTCGACCCGTTGGGCCTAGGAAAGGACCCGTCATTCTTGAAATGGTACAGAGAGGCGGAGCTCATCCACGGCCGGTGGGCCATGGCTGCAGTCCTAGGCATATTCGTGGGCCAGGCCTACACTGGAATCCCGTGGTTCGAGGTGGGGGCCGCCCCGGGGGCGGTGGCCCCCTTCTCGTTCGGATCCTTGCTCGGGACCCAGCTGTTCCTGATGGGCTGGGTCGAGAGCAAGAGATGGGTCGATTTCTTCAACCCGGAATCTCAATCGGTTGAGTGGGCCACACCGTGGTCGAGAACCGCGGAGAACTTTGCCAACTTCACGGGCGAACAGGGTTACCCGGGCGGGAAATTCTTCGACCCGTTAGGGTTTGCGGGCACATTGAAGGACGGGGTTTATTTGCCCGATGAAGAGAAGCTCGAGAGATTGAAGCTTGCGGAAATCAAGCATGCGAGGACGGCTATGTTGGCTATGCTTATCTTTTATTTCGAGGCCGGGCAAGGGAAAACGCCCCTCGGAGCACTCGGCTTG
>gnl_Mimgu_v2.0_Migut.B00625.1
ATGGCATCCACATCTGCTGCATTGGTTAATGGCTTGGGATCCGCCTTCTTGACCGGTGGCAAGAAGAGCCAGGCATTGTTGTCCGCCCCCTTTGCCGCCAGAACCTCCGGTGGTGCCGCCGCCGCCGCTCCCAAGAGACTCGTCGTTGTGGCTGCCGCCGCCAAGAAGTCTTGGATCCCCGCTGTCAAGGGTGGCGGCAACCTCCTCGACCCCGAGTGGCTCGATGGCTCGCTCCCCGGCGACTTCGGGTTCGACCCATTGGGACTCGGAAAAGACCCGTCTTTCCTAAAATGGTACAGAGAAGCGGAGCTGATCCACGGACGATGGGCCATGGCGGCAGTCCTCGGCATCTTTGTCGGCCAGGCCTACAGCGGCATCCCCTGGTTCGAAGCAGGAGCTGCCCCGGGGGCTGTGGCCCCCTTCTCGTTCGGAACCCTCCTCGGGACCCAACTCCTCCTCATGGGGTGGGTGGAGAGCAAGAGGTGGGTGGATTTCTTCAACCCGGAGTCGCAATCCGTGGAGTGGGCCACCCCATGGTCCAAAACTTCGGAGAATTTCGCCAACTCCACCGGCGAGCAGGGTTACCCCGGCGGCAAATTCTTCGACCCGTTGAGCTTCGCGGGTACCCTCAAGGACGGAGCCTACATTCCGGACGACGAGAAGCTCGACAGACTCAAGCTTGCCGAGATCAAGCACGCCAGGCTGGCGATGGTGGCTATGCTCATCTTTTACTTTGAGGCTGGCCAAGGGAAAACTCCCCTTGGTGCACTTGGCTTG
>gnl_Musac_v1_GSMUA_Achr10T30470_001
ATGGCGGCGGTGGTGGGTATCTTCATCGGGCAGGCGTGGAGCGGCGTGCCTTGGTTCGAGGCGGGTGCCGACCTCGGCGCCATCGCGCCCTTCTCCTTCGGCTCCCTCCTCGGCATGCAGCTCATCTTCATGGGACGGGTGGAGTCGAAGCGGTGGGTGGACTTCTTCAACCTGGAGTCGCAGTCGGTGGAATGGGCTACCCCTTGGTATCGCACGGCCGAGAACTTTGCCAACGCCACCGGCGAGCAGGGCTACCCGGGGGGCAAGTTCTTCGACCCCCTGTGCTTCGCCGGCACGCTCAGGGACGGCGTGTACGTGCCGGACGTCGAGAAGCACGAGCGGCTCAAGGTGGCGGAGATCAAGCACGCACGGATTGCTATGCTTGCCATGCTCGTCTTCTACTTCGAGGCTGGCCAAAGCAAGACTCCACTTGGAGCACTGGGCGTG
>gnl_Nelnu_v1.0_NNU_010243-RA
ATGGCAATGTCTGCAACATCTGCTGCTGCAGTTCTCAACGGCTTGAGCTCACCCTTCCTTTCAGGTGGCAAGAAGAGCCAGAGCTTGCTGTCGTCGACTTGGGGCATCAGAGCCAGAGTTGGTTCTGCCTCTGCACCCCGTAAGCTAGTCCTTGCCGCTGCAGCTGTCAAGAAGTCTTGGATTCCAGCCGTTAAAGGAGGCGACAACCTCATTGATCCTGAGTGGCTCGATGGCTCGCTGCCAGGAGATTACGGGTTTGATCCATTGGGACTAGGCAAGGATCCAACCTTCCTCAAGTGGTACAGAGAAGCTGAGCTTATCCATGGTCGGTGGGCAATGGCAGCTGTAGTTGGGATCTTCGTTGGCCAGTCCTGGAGTGGCATTCCATGGTTCGAAGCTGGTGCCGACCCAGGTGCAATTGCACCCTTCTCCTTTGGCTCCCTGTTGGGCACCCAACTCCTGCTCATGGGATGGGTGGAAAGCAAGAGGTGGGTCGACTTCTTCAACCCAGAGTCCCAGTCAGTTGAGTGGGCAACACCATGGTCCAGAACTGCCGAGAATTTTGCAAACGCCACAGGTGATCAAGGCTACCCAGGTGGCAAATTCTTTGACCCATTGTCATTTGCTGGCAATATTAAGGATGGTGTATACATCCCTGATGTGGAGAAGCTGGAAAGATTGAAGGTGGCAGAGATTAAGCACGCCCGGATTGCTATGCTAGCCATGCTCATTTTCTACTTTGAGGCTGGTCAAGGGAAGACACCCCTTGGAGCCCTCGGCTTC
>gnl_Nelnu_v1.0_NNU_015202-RA
ATGGCAATGTCTGCAACATCTGCTGCTGCACTCCTCAATGGTTTGAGCTCACCCTTCTTGTCTGGCGGCAAGAAGAGCCAGAACTTGCTCACATCGAGCATTGGAGCCAGAGTTGGTGGTGCTGCGGTTGCTCCCCGGAAGCTGATTGTTGCCGCTGCAGCTGCCAAGAAGTCTTGGATTCCGGCTATTAAGGGAGGAGGCAACTTCATTGACCCAGAGTGGCTGGATGGCTCGCTCCCAGGAGATTATGGGTTTGACCCATTGGGGCTAGGTAAGGACCCAGCCTTCCTCAAGTGGTACAGAGAAGCTGAGCTGATCCATGGACGATGGGCAATGGCAGCTGTAGTAGGCATCTTCGTTGGCCAGGCCTGGAGTGGGATCCCATGGTTCGAGGCTGGTGCTGACCCAGGTGCAATTGCGCCCTTCTCCTTTGGCTCTCTCTTGGGCACCCAACTCCTGCTCATGGGATGGGTGGAGAGCAAGAGGTGGGTCGATTTCTTCAACCCAGAGTCCCAATCGGTTGAATGGGCCACACCATGGTCTAAAACGGCCGAGAATTTTGCGAACGCCACAGGCGATCAAGGCTACCCTGGTGGTAAATTCTTTGACCCATTGTCATTTGCTGGTACAATCAAGGACGGTGTATACATCCCAGATGTGGAGAAGCTGGAAAGACTGAAGTTGGCAGAGATCAAGCACGCTCGGATCGCCATGTTGGCTATGCTCATTTTCTACTTCGAGGCTGGGCAAGGGAAGACACCTCTTGGAGCTCTCGGTTTG
>gnl_Orysa_v7.0_LOC_Os04g38410.1
ATGGCGCTCGCCTCCACCTCCGCCACCGCGTCCGCGGCCGTGCTCAAGACGCCCTTCCTCGGGGCGAAGCGCGCGCTCGCCAATGCCGTCGGCGTCGCGGGCGCCAAGCCCGCGCCGCGCCGCGCGCTCGTCGTGTCGGCCAAGAAGTCGTGGATCCCGGCCTTCAAGAGCGACGCCGAGTTCATCAACCCGCCGTGGCTCGATGGCTCGCTCCCCGGTGACTTCGGCTTCGACCCGCTGGGGCTGGGCAAGGACCCGGCGTTCCTCAAGTGGTACAGGGAGGCGGAGCTGATCCACGGGCGGTGGGCGATGGCGGCGGTGCTGGGGATCTTCGTCGGGCAGGCGTGGAGCGGCGTGCCGTGGTTCGAGGCCGGCGCGCAGCCGGAGGCCATCGCGCCCTTCTCCTTCGGCTCCCTCCTCGGGACGCAGCTGCTGCTCATGGGCTGGGTAGAGTCCAAGCGGTGGGTCGACTTCTTCAACCCGGACTCGCAGGCGGTGGAGTGGGCCACGCCGTGGTCGCGCACCGCCGAGAACTTCTCCAACGCCACCGGCGAGCAGGGCTACCCCGGCGGCAAGTTCTTCGACCCGCTCGGCCTCGGCGGCGAGACCAGGGACGGCGTCTACATCCCGGACACCGACAAGCTCGACCGGCTCAAGCTCGCCGAGATCAAGCACGCCCGCCTCGCCATGCTCGCCATGCTCATCTTCTACTTCGAGGCCGGCCAGGGCAAGACGCCGCTCGGCGCCCTCGGCCTA
>gnl_Phavu_v2.1_Phvul.006G207300.1
ATGGCAGCTGCAACATCTGGTGCTGTGTTAAATGGGTTGGGATCTTCCTTCTTGAGTGGAGGAAGCAGGAGCCAAACCCTTCTGGCCACTGCTATTGGAGGCAAACTTGGTGTTGCAGTTAGTCCTAGAAGACTCATTGTGGTAGCTGCAGCAGCACCAAAGAAGTCATGGCTCCCTGGTGTTAGAGCTGGTGGCAATCTCGTCGACCCAGAATGGCTTGATGGATCGCTACCAGGTGACTTTGGTTTTGACCCACTAGGCCTGGGGAAGGACCCGTCATTCCTCAAATGGTACAGAGAAGCTGAGCTGATTCATGGGAGGTGGGCAATGGCTGCAGTTTTAGGTATCTTTGTGGGGCAGGCCTGGAGTGGAGTGCCATGGTTTGAGGCTGGAGCTGACCCCAATGCAATTGCTCCTTTTTCGTTTGGTTCTCTTTTGGGAACCCAGTTGCTTCTTATGGGATGGGTTGAGAGCAAGAGATGGGTGGATTTCTTCAACCCAGACTCACAGTCAGTGGAATGGGCAACTCCATGGTCAAAAACTGCTGAGAACTTTGCCAATGCTACAGGTGAACAAGGCTACCCAGGAGGCAAATTCTTTGACCCTTTGGGCTTAGGTGGCGCTACCAAGGATGGAGTTTACATCCCAGATGCAGAGAAGCTGGAAAGATTGAAATTAGCTGAGATTAAGCATGCCAGGATTGCTATGTTGGCCATGCTCATTTTCTACTTTGAGGCTGGACAAGGAAAGACCCCCCTAGGCGCACTTGGCTTG
>gnl_Phavu_v2.1_Phvul.002G207500.1
ATGGCAGTTGCAACATCTGGTGCTGTGTTGAACAGGTTTGGATCTAACTTCTTATGTGGAGGAAAGAGGAGTCAGGCACTGCTTGCTGCTGGCATTGGAGCCAAAGTTGGTGCTGCTGTTAATCCTAAAAGACTTATTGTGGCAGTTGCTGCTGCTCCAAAGAAGTCATGGATTCCTTCTGTAAAAGGTGGTGGGAATTTCATTGACCCGGAATGGCTTGATGGCTCGCTACCAGGTGACTATGGTTTTGACCCTCTAGGACTAGGAAAAGACCCAGCATTCCTGAAATGGTATAGAGAAGCTGAACTCATTCATGGGAGGTGGGCGATGGCTGCAGTTGTAGGCATCTTTATTGGACAGGCCTGGAGTGGAGTTCCATGGTTTGAGGCTGGAGCTGATCCGAATGCAATTGCTCCTTTCTCCTTTGGTTCTCTTTTGGGTACCCAGTTGCTTCTAATGGGATGGGTTGAGAGCAAGAGATGGGTGGACTTCTTCAACCCAGATTCTCAGTCAGTGGAATGGGCTACCCCATGGTCAAGAACCGCTGAGAACTTTAGCAACTCTACTGGAGATCAAGGCTACCCTGGTGGCAAATTCTTTGACCCTTTGGGATTTGCTGGTACAATCAACGATGGTGTTTACATTCCGGATGCAGACAAGCTAGAGAGACTGAAATTGGCTGAGATAAAGCATGCTAGGATTGCTATGTTGGCCATGCTGATTTTCTACTTTGAGGCTGGACAGGGCAAGACACCCCTAGGTGCTCTTGGCTTG
>gnl_Phypa_v3.3_Pp3c1_34240V3.1
ATGGCGGTTGCCAGCAGTACTTCCGTGTCTCAGCTTACCTCCGTGTCGACTTCCTCCTTTGTGAGGTCGTCCCGGAATCTGCAGTCCAGCCCCGTAGTGTCCTTCGGCGTTAAGAATGTCAGCCGCGTCGTGGCCATGGCCACCAAGAAGGTGTCGGCCAGGCCTGCTGCTGGAGGCAAGAAGTCGTGGATCCCCGCTGTGAAGGGTGGAGGTAACCTCACCGACCCCGAGTGGTTGGATGGCTCTCTTCCCGGCGACTACGGATTCGACCCCTTGGGCTTGGGCAGGGACCCCGCCGCCTTGAAATGGTATAGAGAAGCAGAGCTCATCCACGGAAGGTGGGCAATGGCTGCCGTTGTCGGTATCTTCGTCGGACAGGGATGGAGCGGCGTTCCATGGTTCGAAGCTGGTGCTGACCCCGCCGCGCTGGCACCATTCTCGTTCGGAAGTCTGTTGGGCACCCAGCTGCTGTTGATGGGATGGGTGGAGACCAAGAGGTGGATCGACTTCTTGAACCCCGGCACGCAGTCGGTAGAGTGGGCAACTCCGTGGTCGAGGACCGCAGAGAACTTCAACAACTCGACCGGGCTGCAGGGATACCCCGGAGGCAAGTTCTTCGACCCATTGGCGCTGGCAGGATCAGTGCAGGGAGGGCAGTACGTGCCAGACTTCTCCAAGCTGGAGAGGTTGCAACTCGCCGAAATCAAGCACGCTCGTCTTGCGATGGTGGCGATGCTCATCTTCTACTTCGAAGCCGGCCAGGGATTCACCCCTCTCGGTGCCTTGGGTCTG
>gnl_Phypa_v3.3_Pp3c1_34210V3.1
ATGGCCGTCGCCAGCAGTGCCACTGTATCGCAGCTCACATCGGTGTCAACTTCCTCCATCGTGAGGTCGTCCCGGAGCTTGCAGTCCAGCCCCGTGGTGTCGTTCGGCGTTAAGAATGTGAGCCGCGTCGTGGCCATGGCTACCAAGAAGGTTTCGGCCAGGCCTGCTGCTGGAGGCAAGAAGTCGTGGATCCCCGCAGTGAAGGGTGGAGGCAACCTCACCGACCCCGAGTGGTTGGATGGCTCGCTTCCCGGCGACTACGGATTCGACCCCTTGGGCTTGGGCAGGGACCCCGCCGCCTTGAAATGGTATAGAGAAGCAGAGCTCATCCACGGAAGGTGGGCAATGGCTGCCGTTGTCGGTATCTTCGTCGGACAGGGATGGAGCGGCGTTCCATGGTTCGAAGCTGGTGCTGACCCCGCCGCGCTGGCACCATTCTCGTTCGGAAGTCTGTTGGGCACCCAGCTGCTGTTGATGGGATGGGTGGAGACCAAGAGGTGGATCGACTTCTTGAATCCCGGCACGCAGTCGGTAGAGTGGGCAACTCCGTGGTCGAGGACCGCAGAGAACTTCAACAACTCGACCGGGCTGCAGGGATACCCCGGAGGCAAGTTCTTCGACCCATTGGCGCTGGCAGGATCAGTGCAGGGAGGGCAGTACGTGCCAGACTTCTCCAAGCTGGAGAGGTTGCAACTCGCCGAAATCAAGCACGCTCGTCTTGCGATGGTGGCGATGCTCATCTTCTACTTCGAAGCCGGCCAGGGATTCACCCCTCTCGGTGCCTTGGGTCTG
>gnl_Poptr_v3.0_Potri.003G020400.1
ATGTTCCCATTGGTCCGAAATCTATCCAAGAAATTGCTCAGATTTCATTATCCTACATGGCTCCATACAAACCCCTTCTTTAGATCCTCCTTCCCTCGCCCACTCATCGTTCAAGAGAGCATTAAAGCCACCGGCACCAACAAGTATCTACCATTTGGAAAGAAAACAACCTCAGGGCACCACAAGTTCTTGTACAGAAACCAGCTTCTTGGACCAGAGAGAGAGAGAGAGATGGCTGCTGCCTCCGGTGCTGTCCTAAATGGATTGGGATCTTCGTTCTTGTGTGGAGGGAAGAGGAGTCGAGCCTTGTCGGGAATTGGAGCAACTGGGATTGGAAGTTGCTCAGTTGGTGCGAGGAAGTTGACGATAGTAGCTGCTGCTCAACCAAAGAAGTCTTGGATCCCTGCTGTTAAAGGTGGTGGCAGCTTCGTTGACCCCGAGTGGCTCGACGGCTCGCTCCCTGGTGACTACGGTTTCGATCCTCTAGGCCTAGGCAAGGACCCTGCATTCCTCAAATGGTACAGGGAAGCTGAACTCATTCACGGCCGGTGGGCTATGGCTGCCGTGGTGGGTATCTTTGTTGGCCAAGCATGGAGCGGCATCCCCTGGTTCGAGGCTGGTGCTGACCCTGGTGCCATCGCACCCTTCTCCTTCGGTTCCCTCCTCGGCACCCAGCTCATTCTCATGGGTTGGGTGGAGAGCAAGCGGTGGGTGGATTTCTTCAACCCCGAGTCCCAATCCGTGGAATGGGCAACACCGTGGTCTAAAACTGCAGAGAACTTCGCCAACGCCACTGGCGACCAGGGTTACCCTGGCGGCAAGTTCTTTGACCCTCTGGGCTTTGCAGGGACTCTCAAGAATGGAGTGTACATTCCTGATGAGGAGAAGCTCGAGAGACTTAAACTTGCTGAGATTAAGCATGCTAGGCTTGCCATGATTGCCATGTTGATCTTCTACTTTGAGGCTGGTCAAGGCAAGACTCCTCTTGGTGCACTAGGACTG
>gnl_Poptr_v3.0_Potri.001G210000.1
ATGGCTGCTACCGCTGGAGCTGTCCTAAACGGACTGGGGTCTTCTTTCTTGTGCGGAGGGAAGAGGAACCAAGCCTTGCTGGGAATTGGAGCTAGTAGAACTGGAAGTTTTCCAGTTGGTACAAGGAAGTTGGTGGTGGTAGCTGCTGCTCAACCAAAAAAGTCATGGATCCCTGCTGTTAAAGGTGGTGGCAGCTTGGTTGACCCCGAGTGGCTCGATGGCTCGCTCCCAGGTGACTACGGTTTCGACCCGCTAGGGCTAGGCAAGGACCCAGCATTCCTCAAATGGTACAGGGAAGCTGAACTCATTCACGGTAGGTGGGCTATGGCTGCCGTGCTGGGTATCTTTGTTGGCCAAGCTTGGAGCGGCATCCCCTGGTTCGAGGCTGGTGCTGACCCTGGTGCCATTGCACCCTTCTCCTTCGGTTCCCTCCTCGGCACCCAACTCCTTCTCATGGGTTGGGTGGAGAGCAAGCGGTGGGTGGATTTCTTCAACCCCGAGTCCCAATCGGTGGAATGGGCGACACCATGGTCGAAAACTGCTGAGAATTTTGCCAACGCAACTGGTGACCAGGGGTACCCTGGCGGCAAGTTCTTTGACCCTTTGGGGTTTGCAGGGACTTTGAAGGATGGTGTGTACATTCCTGATGTGGAGAAGCTTGAGAGACTCAAAGTAGCTGAGATCAAGCATGCCAGGCTTGCCATGGTTGCTATGTTGATCTTTTACTTCGAGGCTGGTCAAGGCAAGACTCCTCTGGGTGCTCTTGGATTG
>gnl_Prupe_v2.1_Prupe.1G557800.1
ATGGCAGCAACAACTGGTGCAGTGCTTAATGGGTTGAACTCACCCTTCTTGTGCGGAGGCAAGAGAAGCCAGGCCTTGTTGTCTGCTGGTTTTGGAACCACCAGAGTTGGAGGCGGCCCTGCTGCTCCTAAGAGGTTCATTGTGGTTGCTGCTGCTGCACCTAAGAAGTCTTGGATCCCAGCCGTTAAAGCCAGCAACAACTTCATCGATCCTGAGTGGCTCGATGGCTCGCTTCCAGGTGACTACGGTTTCGACCCTCTAGGACTAGGCAAGGACCCAGGGTTCCTAAAGTGGTACAGAGAGGCTGAGCTCATCCACGGACGGTGGGCAATGGCCGCCGTGGTCGGCATCTTTGTAGGCCAGGCCTGGAGTGGTGTCCCATGGTTCGAAGCCGGGGCAGACCCCAGCGCTATAGCACCCTTCTCCTTTGGCTCACTGCTTGGCACTCAGCTCTTGCTCATGGGTTGGGTGGAAAGCAAAAGATGGGTGGACTTCTACAACCCTGAGTCCCAGTCCATTGAGTGGGCCACACCTTGGTCCAAGACTTCGGAGAACTTTGCCAACGCCACCGGAGAGCAAGGCTACCCTGGTGGCAAGTTCTTCGACCCCTTGGGCTTCGCCGGCTCCATCAAGAACGGAGTCTACATTCCAGACAGCGAAAAGTTGGAGAGACTGAAATTGGCCGAGATTAAGCATGCAAGGCTTGCTATGGTGGCTATGCTAATTTTCTATTTTGAAGCTGGACAGGGGAAGACACCCCTTGGAGCTCTTGGCTTG
>gnl_Selmo_v1.0_271833
ATGGCCGTGGCAAGCACAAGCGCAGCCAGCGCCGCAATTTCGCAGCTCGCGAGCTCCTCGTTTGTGAGCGGGAGCAACGCCCTCCTGTCGCACTGCCCCAGCAATGGAGCCCGAGTCATGGCGATGGCCACCAGGAAGATATCCGCCAAGCCGGCATCCGGCAAGAAGTCGTGGCTTCCCGGGGTGAGAGGAGGTGGCGACCTGGTGGATCCCGAGTGGCTGGATGGATCGCTCCCTGGCGACTATGGTTTTGATCCCCTTGGGCTGGGCAAGGACCCGGCCTTCCTCAAGTGGTACAGAGAAGCGGAGCTCATCCACGGGAGGTGGGCGATGGCGGCGGTGGTGGGCATCTTCGTGGGTCAGGCGTGGTCTGGAATCCCATGGTTCGAGGCTGGTGCTGCGCCGGGTGCCGTGGCCCCCTTCTCGTTTGGCAGCCTGCTGGGGACGCAGCTCCTGCTCATGGGCTGGGTGGAGTCCAAGAGGTACGTGGATTTCTTCGAGCCCAACACGCAGGCGGTGGAGTGGGCAACGCCCTGGTCGCGAACGGCCGTCAACTTTGCAAACTCGACCGGGCTGCAAGGCTATCCCGGCGGCAAGTTCTTTGATCCGCTGCGGCTAGCCGGGAGCATGAAGGGCGGGGACTACGTTCCCGACTTTGACAAGCTCCAGAGGCTTCAGCTTGCCGAGATCAAGCACGCCAGACTCGCCATGGTCGCCATGCTTATCTTCTACTTTGAGGCGGGACAGGGCTTGACACCTCTTGGTGCTCTTGGCTTG
>gnl_Solly_v2.4_Solyc01g105050.2.1
ATGACCACCACATCTGCTACTGCAGTGCTGAATGGCTTGAGCTCCTCTTTCTTGACTGGTGGCAAGAAAACTCAAGCCTTGTTAGGTGCTCATGTTACTGCCAGAGTTACCACTCCCAAGAGGTTTGTTGTGGCAGCTGCTGCTGTTGCTCCAAAGAAATCTTGGATTCCTGCTGTAAAATCTGGTGGCAACTTGGTTGACCCCGAGTGGCTCGATGGCTCGCTCCCTGGTGACTTTGGTTTTGACCCACTTGGTCTTGGCAAGGACCCTGCATTCTTGAAATGGTACAGAGAAGCTGAGCTCATTCATGGCAGATGGGCAATGGCTGCTGTATTGGGCATCTTTGTTGGTCAAGCCTGGAGTGGCATTCCATGGTTTGAGGCTGGTGCTGATCCTGGCGCTATTGCACCTTTCTCTTTCGGCTCACTTCTTGGCACTCAGCTTCTCCTCATGGGTTGGGTTGAGAGCAAAAGGTGGGTCGACTTCTTCGACAATGACTCTCAGTCTATAGATTGGGCCACTCCATGGTCCAAGACTGCTGAGAACTTTGCCAACTTCACAGGCGAACAGGGTTACCCTGGTGGCAAATTCTTTGATCCTTTGGCATTAGCTGGTACACTTAACAATGGAGTTTACGTCCCTGACACAGAGAAGCTTGAGAGATTAAAGCTTGCTGAGATCAAGCATTCTAGACTTGCTATGTTAGCCATGTTAATTTTCTATTTTGAGGCTGGACAAGGGAAGACACCCCTTGGAGCTCTTGGTTTG
>gnl_Solly_v2.4_Solyc01g105030.2.1
ATGGCTACAACATCTGCTGCAGTGCTGAATGGTTTGAGCTCCTCTTTCTTGACTGGTGGCAACAAAAGTCAGGCCTTGTTGGCTGCTCCCCTTGCTGCCAGAGTTGGCGGTGCTGCCACTCCCAAGAGGTTCACTGTGCTGGCTGCTGCTGCAAAGAAATCTTGGATTCCTGCTGTAAGAGGTGGTGGCAATCTGGTTGACCCTGAGTGGCTCGATGGCTCGCTACCTGGTGACTATGGTTTTGATCCACTTGGTCTAGGAAAGGACCCTGCATTCTTGAAATGGTACAGAGAAGCTGAGCTCATTCATGGCAGATGGGCAATGGCTGCGGTATTGGGCATCTTTGTTGGTCAAGCATGGAGTGGCATTCCATGGTTTGAGGCTGGTGCTGACCCTGGCGCTATTGCACCTTTCTCTTTTGGCACACTTCTTGGTACACAACTTATCCTCATGGGGTGGGTTGAGAGCAAAAGATGGGTCGACTTCTTCGACCCTGACTCTCAGTCTGTAGAATGGGCCACCCCATGGTCCAAGACTGCTGAGAACTTCGCCAACTTCACAGGCGAACAGGGTTATCCCGGTGGCAAATTCTTCGATCCTCTGGCATTAGCTGGTACACTTAACAATGGAGTTTACGTCCCTGACACAGAGAAGCTTGAGAGATTAAAGGTTGCTGAGATCAAGCATGCTAGACTTGCTATGTTAGCCATGTTAATTTTCTATTTTGAGGCTGGGCAAGGGAAGACACCCCTGGGAGCTCTTGGTTTG
>gnl_Sorbi_v3.1_Sobic.006G264201.1
ATGGCGCTCGCGTCCACCTCCGCCACCGCGCCCGCTGCCGTGCTCAAGACCCCGTCGTTCCTCGGTGCCAGGCGCGCGCTCGCCAATGCCGCCGCCGCTGCCAAGCCCGCGCCGCGCCGCTCGCTCGTCGTCGTCGCCGCGGTCGCCCCCAAGAAGTCGTGGATCCCCGCCTTCAAGAGCGACGCCGAGTTCATCAACCCGCCATGGCTCGACGGCTCGCTCCCCGGCGACTTCGGGTTCGACCCGCTGGGGCTGGGCAAGGACCCGGCGTTCCTCAAGTGGTACCGGGAGGCGGAGCTGATCCACGGGCGGTGGGCGATGGCGGCCGTGCTGGGCATCTTCGTGGGGCAGGCGTGGAGCGGGATCCCGTGGTTCGAGGCCGGCGCCGACCCGGGCGCCATCGCGCCCTTCTCCTTCGGCTCGCTGCTGGGCACGCAGCTGCTGCTCATGGGGTGGGTGGAGTCCAAGCGCTGGGTGGACTTCTTCAACCCGGACTCGCAGTCCGTCGAGTGGGCCACGCCCTGGTCCCGCACCGCCGAAAACTTCGCCAACTTCACCGGCGAGCAAGGCTACCCCGGCGGCAAGTTCTTCGACCCGCTCGGCCTCGCCGGCACCGTCAAGGACGGCGTCTACATCCCCGACGTCGACAAGCTCGAGCGGCTCAAGCTCGCCGAGATCAAGCACGCCCGCCTCGCCATGCTCGCCATGCTCATCTTCTACTTCGAGGCCGGACAGGGCAAGACGCCGCTCGGCGCGCTCGGCCTA
>gnl_Spipo_v2_Spipo4G0013000
ATGGCGGCGACGTCTCCAGCAGTCGTCCAGGGCCTCGGCACCCCCTTCCTCTCCGGGGGTAGGAGCAGCCGCGCCCTCCTCTCCGCCGCCATCGTCGGCGGCGGCCGGGGCGCGGCCGCCGTCGCCCCCCGGAGGCTCGTCGTGGCCGCTGCTGCGCAGAAGAAGTCCTGGATTCCTGGTGTCAGGGGCGGCGGCAACTTGATCGACCCTGAGTGGCTTGACGGATCTCTGCCCGGCGACTATGGGTTCGACCCGTTGGGGCTGGGCAAGGACCCAGCGTTCCTCAAGTGGTACAGAGAAGCGGAGCTGATCCACGGCCGGTGGGCGATGGCAGCCGTGGTCGGCATCTTCGTCGGCCAGGCCTGGAGCGGCATCCCATGGTTCGAGGCCGGCGCCGACCCAGGCGCCATCGCCCCCTTCTCCTTCGGGACTCTCCTCGGCACGCAGTTGCTCCTGATGGGCTGGGTAGAGAGCAAGCGGTGGGTCGACTTCTTCAACCCCGATTCCCAGTCGGTGGAGTGGGCCACTCCCTGGTCTCGCACCGCCGGCAACTTCGCCAACGCCACCGGCGAGCAGGGCTACCCCGGCGGCAAGTTCTTCGACCCCCTCTCCTTCGCCGGCACCCTCCAGGATGGCGTCTACATTCCCGACGTGGACAAGCTGGAGAGGCTCAAGCTGGCGGAGATCAAGCACGCCCGCCTCGCCATGCTGGCCATGCTCATCTTCTACTTTGAGGCCGGCCAGGGGAAGACCCCACTCGGCGCCCTTGGGTTG
>gnl_Stras_v2.0_SGA_v2.0_scaffold332T48955
ATGGCTTCAACATCTGCTGCATTGGTAAATGGCCTTGGATCGGCCTTCCTCTCCGGCGGCAAGAAGACTCAGTCACTGCTCTCAGCCCCTGCTTCCGCCCGGCCCGCGGCCCCCAAGCGGCTCATTGTAGCGGCTGCCGTCGCCCCCAAGAAGTCTTGGATTCCGGCCGTCAAGGGCGGCGGCAACTTCATTGACCCCGAGTGGCTCGATGGCTCGCTGGCGGGGGACTACGGTTTCGACCCGCTGGGGCTCGGGCGCGACCCGGCGTTCCTCAAGTGGTACCGCGAGGCGGAGCTCATCCACGGGCGGTGGGCGATGGCCGCGGTGGTGGGCATCTTCGTGGGGCAGGCGTGGAGCGGGATCCCGTGGTTTGAGGCGGGGGCCGCCCCTGGGGCCGTGGCCCCATTCTCGTTCGGGACGCTGCTTGGGACGCAGCTTCTGCTGATGGGGTGGGTGGAGAGCAAGCGGTGGGTCGACTTCTTCAACCCGGAGTCGCAGTCGGTGGAGTGGGCCACCCCGTGGTCGAGGACGGCCGACAACTTCGCCAATGCCACGGGGGAGCAGGGCTACCCGGGAGGCAAGTTCTTCGACCCGCTCGGGTTCGCGGGCACGCTTGAGGGCGGGGTGTACGTGCCCGACGCGGACAAGCTCGACCGGCTCAAGGTGGCCGAGATCAAGCACGCGCGCCTCGCCATGCTCGCCATGCTCATCTTCTACGTCGAGGCGGGGCAGGGGAAGACGCCCCTCGGCGCACTAGGCTTGTGA
>gnl_Theca_v1.1_Thecc1EG007522t1
ATGGCTGCAACATCTGGGACTGTGATAAACGGGTTGGGGTCTCCATTTCTTTGTGGAGGAAAGAGGAGCCAGGCCCTGTTGGGTGCTAGAGTGGCAACCCCTGCTTCTGGAACTAGGAAGTTGGTAGTTGTAGCTGCTGCTGCACCTAAAAAGTCTTGGATCCCGGGTGTTAGAGGTGGTGGCAACTTCATTAACCCTGAGTGGCTTGATGGATCCCTTCCTGGAGACTATGGATTTGACCCCCTTGGTCTAGGCAAGGACCCAGCATTCCTCAGATGGTACAGAGAAGCTGAGCTGATTCACGGGCGCTGGGCCATGACCGCTGTTGTCGGCATTTTCGTAGGTCAGGCGTGGAGTGGTGTTCCATGGTTCGAGGCCGGAGCTGATCCAGGTGCAATAGCCCCTTTCTCCTTCGGCTCACTCCTGGGTACCCAGCTAATCCTTATGGGTTGGGTGGAAAGCAAGCGCTGGGTAGACTTCTTCAACCCACAATCTCAATCTGTGGAATGGGCCACTCCATGGTCCAAGACCGCTGAGAACTTCGCCAACGCCACAGGGGAGCAGGGCTACCCTGGAGGCAAGTTCTTTGACCCATTAGGCCTTGCAGGAACCATCCAGAATGGTGTCTACATCCCTGATTTTGACAAGCTCGAGAGACTCAAGCTCGCTGAGATTAAGCACGCCAGAATTGCCATGTTGGCCATGTTGATTTTCTACTTTGAGGCTGGCCAAGGAAAGACACCCCTTGGTGCTCTTGGCTTG
>gnl_Utrgi_v4.1_Scf00580.g19723.t1
ATGTCAGATCGTCGAGCGGATGTTGGTTACCGGACATTGTCTAATCCGAAAATCCGAGTTGGCTCCTCTATAACTCTTCTCTTGATTTCCTGTCGAGGGCATTCGAAGAGAAGCCACAGAGATAAAACAGAGACACCCAAAGCTCTAACGGAAATGGCTTCAGCATCCGCTGCTCTTGTGAATGGACTCGGATCAGCTTTCTTGACCGGCAGCAAGAAGAGCCAATCCCGGTTAGCTGCTCCCGTGGCTGGCGTCGGTGCAGGAGCATCCAGGAGAGTGGTGGTGGCAGCTGTCTCCGCCCCCAAGAAGTCATGGCTCCCGGGCGTTAAAGCAGGAGGCAACTTAGTCGACCCGGAGTGGCTCGACGGCTCGTTACCTGGTGACTATGGATTCGATCCGTTGGGTCTTGGAAAGGATCCGGCTTTCTTGAAATGGTACAGGGAGGCGGAGCTGATCCACGGCCGGTGGGCCATGACGGCAGTCGTCGGAATCTTCATAGGTCAGGCATGGAGTGGCATTCCCTGGTTCGAGGCTGGAGCTGCTCCTGGTGCAGTAGCACCCTTCTCCTTTGGCACCCTCCTGGGGACTCAGCTCCTTCTGATGGGTTGGGTTGAAAGCAAAAGATGGGTCGACTACTTCAACCCGGAATCGCAGTCCGTAGAATGGGCCACACCCTGGTCTCGGACGGCAGAGAATTTTGCAAACGCTACCGGCGATCAGGGGTACCCTGGAGGAAAGTTCTTCGATCCGTTGTCTGTTACTGGGACGCTTAAGAATGGAGTCTACATTCCTGATACTGAGAAGCTGGAGAGACTCAAGCTTGCTGAGATAAAGCATGCAAGACTGGCTATGGTGGCGATGCTGATCTTCTACTTTGAGGCTGGTCAAGGGAAAACTCCTCTTGGAGCTCTTGGCCTT
>gnl_Utrgi_v4.1_Scf00485.g18425.t1
ATGGCTTCCGCATCCGCTGCTCTTTTCAATGGTCTCGGATCAGCATTCTTAACCGGCAGCAAGAAGAGCCAATCCCGGCTAGCTGCTCCCACTGCCGTCGCCGGTGCCGGAACATCTAGGAGGGTTGTGGTGGCCGCTGTCTCCACCCCCAAGAAGTCATGGCTCCCCGGTGTTAAAGCCGGAGGCAGCTTAGTCGACCCCGAGTGGCTCGATGGCTCGTTACCTGGTGACTACGGATTCGATCCATTGGGGCTTGGAAAGGATCCAGCCTTCTTGAAATGGTACAGGGAGGCTGAGCTGATCCATGGTCGCTGGGCCATGACTGCGGTGGTCGGAATCTTCATTGGTCAAGCATGGAGTGGCATTCCCTGGTTCGAGGCTGGAGCTGCTCCTGGTGCCGTGGCACCCTTCTCCTTTGGCACCCTCCTCGGGACTCAGCTCCTTCTCATGGGGTGGGTCGAAAGCAAAAGATGGGTTGATTACTTCAACCCGGAATCGCAGTCCCTTGAATGGGCCACACCGTGGTCTCGAACGGCTGAGAATTTCGCAAACGCCACAGGCGATCAGGGATACCCCGGGGGGAAGTTCTTTGATCCGCTGTCGTTTGCCGGAACTCTCAAGAACGGAGTCTACGTACCTGATTCAGAGAAGCTGGAGAGGCTTAAGCTTGCTGAGATAAAGCACGCCAGGCTAGCCATGGTGGCAATGCTAATCTTCTACTTTGAGGCTGGACAAGGGAAGACTCCCCTTGGAGCTCTTGGCCTT
>gnl_Vitvi_Genoscope.12X_GSVIVT01029789001
ATGGCTGCAACTTCTGCTGCTGTGTTGAATGGGCTGGGCTCTCCGTTCTTGACTGGAGGCAAGAGGAGCCAGAGCTTGTTGTCTGCCGGGGTTGCAGCCAAAGCTGGTGCTGCTGTGCCTGCCCCCAGGAGGCTCATTGTCGTCGCTGCTGCCCCTAAGAAGTCGTGGCTTCCTGGTGTTAAAGCTGGTGGCAACCTCGTCGACCCTGAGTGGCTCGATGGCTCGCTTCCCGGTGACTATGGCTTTGATCCACTCGGACTAGGCAAGGACCCAGCATTCCTCAAGTGGTACAGGGAAGCCGAGCTGATCCACGGGCGATGGGCCATGGCAGCAGTTGTGGGAATCTTCGTCGGCCAAGCCTGGAGCGGCATCCCATGGTTCGAAGCCGGAGCAGCCCCTGGCGCCGTTGCACCGTTCTCTTTCGGGACCCTCCTTGGAACCCAACTCCTGCTCATGGGGTGGGTTGAGAGCAAGAGGTGGGGAAATTCTTCGACCCACTGTCACTCGCTGCATGCAAGGATTGCCATGTTGGCTATGCTAATCTTCTACTTTGAGGCTGGCCAAGGGAAGACACCCCTTGGAGCTCTTGGCTTG
>FraveV4A2_5g30940.t1
ATGGCTGCAACAACTGGTGCAATGCTTAATGGGTTGAACTCCACTTTCTTATGTGGAGGCAAGAGAAGCCAGAGCTTGTTGTCTGCTGGTGCTGCAGCTAGGGTTGGAGGCTCTGTTGTTGCTCCCAAGAGGTTCGTTGTTGTGGCTGCTGCCGCTAAGAAGTCTTGGATTCCCGCCGTCAAAGGTGGCGGCAACTTCATCGACCCCGAGTGGCTAGACGGCTCGCTTCCAGGTGACTATGGTTTCGACCCTCTAGGACTAGGAAAGGATCCAGCCTTCCTCAAGTGGTACAGAGAAGCTGAGCTGATCCACGGGCGGTGGGCAATGACAGCGGTGGTTGGCATCTTTGTAGGGCAAGCATGGAGTGGTGTCCCCTGGTTCCAAGCCGGAGCTGACCCTAGTGCAGTAGCGCCCTTCTCTTTTGGCTCCCTTCTTGGGACTCAGCTCTTGCTCATGGGTTGGGTGGAAAGCAAGAGATGGGTGGACTTCTACAACCCTGAGTCGCAGTCAGTGGAGTGGGCTACACCGTGGTCCAAGACTGCCGAGAACTTTTCCAACTTCACCGGCGAGCAAGGCTACCCAGGAGGCAAGTTTTTCGACCCTTTAGGCTTGGCCGGCACCATCAAGGACGGAGTGTACATCCCGGACACTGAGAAGTTGGAGAGACTGCAGTTGGCTGAGATCAAGCATTCAAGGCTTGCTATGTTGGCTATGCTAATTTTCTACTTTGAAGCTGGACAGGGGAAGACACCCCTTGGTGCTCTTGGCTTG
>Maldo_HF_17235
ATGGCGGCAACCACCGGTGCAGTGCTCCACGGGTTGAACTCGGCAGCTTTCTTATGCGGAGGCAAGAGAAGTCAGGCCTTGCTCTCCGCTGCCACTGTCGGAAGCAGGGCTGGAGGTCCTGCTCCTAAGAGGTTAATTGTGGTTGCTGCTGCCGCAAAGAAGTCTTGGATCCCGGGGGTTAAAGCCGGCGGCAACTTCACCAATCCCGAGTGGCTCGATGGCTCGCTTCCAGGGGACTACGGCTTTGACCCACTAGGACTCGGCAGGGACCCGGCGTTCCTCAAGTGGTACAGAGAGGCGGAGCTCATCCACGGCCGGTGGGCAATGACCGCGGTCGTCGGCATCCTTGTTGGCCAGGCCTGGAGCGGTGTCCCATGGTTCCAAGCCGGAGCTGACCCTGGCGCCATAGCACCCTTCTCCTTCGGCACACTGCTCGGCACTCAGCTCTTGCTCATGGGTTGGGTGGAAAGCAAAAGATGGGTGGACTTCTACAACCCCGAGTCCCAGTCCGTCGAGTGGGCGACACCTTGGTCCAAGACTGCGGAGAACTTTGCCAACGCCACCGGAGAGCAAGGCTACCCGGGAGGCAAGTTCTTCGACCCCTTGGGGCTTGCCGGCTCCATCCAGGACGGGGTTTACGTTCCCGATAGCGAAAAGTTGGAGAGACTGAAACTGGCTGAGATTAAGCATGCAAGGATTGCTATGTTGGCTATGCTTATATTCTACTTTGAAGCTGGACAAGGAAAGACACCCCTTGGTGCTCTTGGATTG
>Maldo_HF_34749
ATGGCGGCAACCACCGGTGCAGTGCTCAACGGGTTGAACTCGGCGGCCTTCTTATGTGGAGGCAAGAGAAGTCAGGCCTTGCTCTCTGCTGCCACCGTTGGAAGCAAGGTTGGCGGTGCTTCTCCTACTCCTAAGAGGTTCATTGTGGTTGCTGCTGCGGCAAAGAAGTCTTGGATCCCGGCGGTTAAAGGCGGCGGCAACTTCATCGACCCCGAGTGGCTCGATGGCTCGCTTCCAGGTGACTACGGTTTTGATCCACTAGGACTAGGCAAGGACCCGGCGTTCCTCAAGTGGTACAGAGAGGCGGAGCTCATCCACGGCCGGTGGGCAATGGCGGCAGTCGTTGGTATCTTTGTTGGCCAGGCCTGGAGTGGTATCCCATGGTTCGAAGCCGGAGCTGACCCCAGTGCTATCTCACCCTTCTCCTTCGGCTCACTGCTCGGCACTCAGCTCTTGCTCATGGGATGGGTGGAAAGCAAGAGATGGGTGGACTTCTACAACCCTGAGTCCCAGTCCGTCGAGTGGGCCACACCTTGGTCCAAGACCTCGGAGAACTTCGCCAACTCCACCGGAGAGCAAGGCTACCCGGGTGGCAAGTTCTTCGACCCCTTGGGCTTCGCCGGCTCCATCCAGGACGGGGTTTACGTTCCAGACAGCGAAAAGTTGGAGAGACTGAAACTGGCTGAGATTAAGCATGCAAGGCTTGCTATGGTGGCTATGCTCATTTTCTACTTTGAAGCTGGGCAAGGAAAGACGCCCCTTGGTGCCCTTGGCTTG
>Malba_040551
ATGACCGCGGTCGTCGGCATCTTTGTTGGTCAGGCCTGGAGCGGTATCCCATGGTTCCAAGCCGGAGCTGACCCTGGCGCCATAGCACCCTTCTCCTTCGGCACACTGCTCGGCACTCAGCTCTTGCTCATGGGTTGGGTGGAAAGCAAAAGATGGGTGGACTTCTACAACCCCGAGTCCCAGTCCGTCGAGTGGGCTACACCTTGGTCCAAGACTGCAGAGAACTTTGCCAACGCCACCGGAGAGCAAGGCTACCCGGGAGGCAAGTTCTTCGACCCCTTGGGGCTTGCCGGCTCCATCCAGGACGGGGTTTACGTTCCCGATAGCGAAAAGTTGGAGAGACTGAAACTGGCTGAGATTAAGCATGCAAGGATTGCTATGTTGGCTATGCTTATATTCTACTTTGAAGCTGGACAAGGAAAGACACCCCTTGGTGCTCTTGGCTTG
>Malsi_08g019930
ATGGCGGCAACCACCGGTGCAGTGCTCAACGGGTTGAACTCGGCGGCCTTCTTATGTGGAGGCAAGAGAAGTCAGGCCTTGCTCTCTGCTGCCACCGTTGGAAGCAAGGTTGGCGGTGCTTCTCCTACTCCTAAGAGGTTCATTGTGGTTGCTGCTGCGGCAAAGAAGTCTTGGATCCCGGCGGTTAAAGGCGGCGGCAACTTCATCGACCCCGAGTGGCTCGATGGCTCGCTTCCAGGTGACTACGGTTTTGATCCACTAGGACTAGGCAAGGACCCGGCGTTCCTCAAGTGGTACAGAGAGGCGGAGCTCATCCACGGCCGGTGGGCAATGGCGGCAGTCGTTGGTATCTTTGTTGGCCAGGCCTGGAGTGGTATCCCATGGTTCGAAGCCGGAGCTGACCCCAGTGCTATCTCACCCTTCTCCTTCGGCTCACTGCTCGGCACTCAGCTCTTGCTCATGGGATGGGTGGAAAGCAAGAGATGGGTGGACTTCTACAACCCTGAGTCCCAGTCCGTCGAGTGGGCCACACCTTGGTCCAAGACCTCGGAGAACTTCGCCAACTCCACCGGAGAGCAAGGCTACCCGGGTGGCAAGTTCTTCGACCCCTTGGGCTTCGCCGGCTCCATCCAGGACGGGGTTTACGTTCCAGACAGCGAAAAGTTGGAGAGACTGAAACTGGCTGAGATTAAGCATGCAAGGCTTGCTATGGTGGCTATGCTCATTTTCTACTTTGAAGCTGGGCAAGGAAAGACGCCCCTTGGTGCCCTTGGCTTG
>Malsi_15g036730
ATGGCGGCAACCACCGGTGCAGTGCTCCACGGGTTGAACTCGGCAGCTTTCTTATGCGGAGGCAAGAGAAGTCAGGCCTTGCTCTCCGCTGCCACTGTCGGAAGCAGGGCTGGAGGTCCTGCTCCTAAGAGGTTAATTGTGGTTGCTGCTGCCGCAAAGAAGTCTTGGATCCCGGGGGTTAAAGCCGGCGGCAACTTCACCAATCCCGAGTGGCTCGATGGCTCGCTTCCAGGGGACTACGGCTTTGACCCACTAGGACTCGGCAGGGACCCGGCGTTCCTCAAGTGGTACAGAGAGGCGGAGCTCATCCACGGCCGGTGGGCAATGACCGCGGTCGTCGGCATCTTTGTTGGCCAGGCCTGGAGCGGTATCCCATGGTTCCAAGCCGGAGCTGACCCTGGCGCCATAGCACCCTTCTCCTTCGGCACACTGCTCGGCACTCAGCTCTTGCTCATGGGTTGGGTGGAAAGCAAAAGATGGGTGGACTTCTACAACCCCGAGTCCCAGTCCGTCGAGTGGGCGACACCTTGGTCCAAGACTGCGGAGAACTTTGCCAACGCCACCGGAGAGCAAGGCTACCCGGGAGGCAAGTTCTTCGACCCCTTGGGGCTTGCCGGCTCCATCCAGGACGGGGTTTACGTTCCCGATAGCGAAAAGTTGGAGAGACTGAAACTGGCTGAGATTAAGCATGCAAGGATTGCTATGTTGGCTATGCTTATATTCTACTTTGAAGCTGGACAAGGAAAGACACCCCTTGGTGCTCTTGGCTTG
>Malsy_08g019850
CTAAAACTCACGGAGATAAAACACCACCACCCAAACAACCCTCAAACATTCATTGCCACCAGAAAAACTCTCGAGTCTCTGTTTTTGCTTAGTGAGAGAGAGAGAGAGAGGGGGAGAGAGAGAGAGATGGCGGCAACCACCGGTGCAGTGCTCAACGGGTTGAGCTCGGCGGCCTTCTTATGCGGAGGCAAGAGAAGTCAGGCCTTGCTCTCTGCTGCCACCGTTGGAAGCAAGGTTGGCGGTGCTTCTCCTACTCCTAAGAGGTTCATTGTGGTTACTGCTGCGGCAAAGAAGTCTTGGATCCCGGCGGTTAAAGGCGGCGGCAACTTCATCGACCCCGAGTGGCTCGATGGCTCGCTTCCAGGTGACTACGGTTTTGACCCACTAGGACTTGGCAAGGACCCGGCGTTCCTCAAGTGGTACAGAGAGGCGGAGCTCATCCACGGCCGGTGGGCAATGGCGGCAGTCGTTGGCATCTTTGTTGGCCAGGCCTGGAGTGGTATCCCATGGTTCGAAGCCGGAGCTGACCCCAGTGCCATCTCACCGTTCTCCTTCAGCTCACTGCTCGGCACTCAACTCTTGCTCATGGGATGGGTGGAAAGCAAGAGATGGGTGGACTTCTACAACCCTGAGTCCCAGTCCGTCGAGTGGGCCACACCTTGGTCCAAGACCTCGGAGAACTTCACCAACTCCACCGGAGAGCAAGGATACCCGGGTGGCAAGTTCTTCGACCCCTTGGGCTTCGCCGGCTCCATCCAGGACGGGGTTTACGTTCCAGATAGCGAAAAGTTGGAGAGACTGAAACTGGCTGAGATTAAGCATGCAAGGCTTGCTATGGTGGCTATGCTCATTTTCTACTTTGAAGCTGGGCAAGGAAAGACGCCCCTTGGTGCTCTTGGCTTG
>Malsy_13g024000
ATGGCAGCAACCACCGGTGAGGGGCTCAAAGGGTTGAACTCGACAACCTTCTTATGTGGGGGCAAGAGAAGTCAGGCCTTGCTCTCTGCTGCCACCGTTGGAAGAAAAGTTAGTGGTGCTTCTCCTACTCCTAAGACATTCATAGTGGTTGCTGCTACGGCAAATAAGTCTTGGAACCCGACGGTTAAAGGCGGTGGTAACTTTATCGACCCTGAGTGGCTTGATGGCTCCAGCCTTCCCAACTCCCCCATATCAGAATCCACCACCCAAACTCCCCTCGTCACCACTCTCACCCCCACCTCCAGAGCCCGCTGCAAGCTCGGTGTCATCGTCGACTTCTCTGACGAGAGCGCCCATGCCGTCCGCTGGGTTGTCAACCACTACATCCGCCCCAAGGACGCCATCATCCACATTATAGTCAGACGCCATGGTTGGCTCACGGAGAGCTTGAGGATCTCTCATCGTGCTTGCGATGGTCACATAAAGATGCCTTTTTGCAATTTCCATCACGAAAGAAGAAGCGACTTTGAGAGACAAATCGGTGAGGCTGCTAAGAACCAGGCAGCTGTCCAAATGCCTCCCACTCAACAACCTGCAATGCAGCAAGAAAAGAAAAAGCGAAAAAACACCTGGACACTGACCTTTTATAGC
>Malsy_15g036090
ATGGCGGCAACCACCGGTGCAGTGCTCCACGGGTTGAACTCGGCAGCTTTCTTATGCGGAGGCAAGAGAAGTCAGGCCTTGCTCTCCGCTGCCACTGTCGGAAGCAGGGCTGGAGGTCCTGCTCCTAAGAGGTTAATTGTGGTTGCTGCTGCCGCAAAGAAGTCTTGGATCCCGGGGGTTAAAGCCGGCGGCAACTTCACCAATCCCGAGTGGCTCGATGGCTCGCTTCCAGGGGACTACGGCTTTGACCCACTAGGACTCGGCAGGGACCCGGCGTTCCTCAAGTGGTACAGAGAGGCGGAGCTCATCCACGGCCGGTGGGCAATGACCGCGGTCGTCGGCATCCTTGTTGGCCAGGCCTGGAGCGGTGTCCCATGGTTCCAAGCCGGAGCTGACCCTGGCGCCATAGCACCCTTCTCCTTCGGCACACTGCTGGGCACTCAGCTCTTGCTCATGGGTTGGGTGGAAAGCAAAAGATGGGTGGACTTCTACAACCCCGAGTCCCAGTCCGTCGAGTGGGCGACACCTTGGTCCAAGACTGCGGAGAACTTTGCCAACGCCACCGGAGAGCAAGGCTACCCGGGAGGCAAGTTCTTCGACCCCTTGGGGCTTGCCGGCTCCATCCAGGACGGGGTGTACGTTCCCGATAGCGAAAAGTTGGAGAGACTGAAACTGGCTGAGATTAAGCATGCAAGGATTGCTATGTTGGCTATGCTTATATTCTACTTTGAAGCTGGACAAGGAAAGACACCCCTTGGTGCTCTTGGCTTG
>Maldo_GDDH_08G1220900
ATGGCGGCAACCACCGGTGCAGTGCTCAACGGGTTGAACTCGGCGGCCTTCTTATGTGGAGGCAAGAGAAGTCAGGCCTTGCTCTCTGCTGCCACCGTTGGAAGCAAGGTTGGCGGTGCTTCTCCTACTCCTAAGAGGTTCATTGTGGTTGCTGCTGCGGCAAAGAAGTCTTGGATCCCGGCGGTTAAAGGCGGCGGCAACTTCATCGACCCCGAGTGGCTCGATGGCTCGCTTCCAGGTGACTACGGTTTTGATCCACTAGGACTAGGCAAGGACCCGGCGTTCCTCAAGTGGTACAGAGAGGCGGAGCTCATCCACGGCCGGTGGGCAATGGCGGCAGTCGTTGGTATCTTTGTTGGCCAGGCCTGGAGTGGTATCCCATGGTTCGAAGCCGGAGCTGACCCCAGTGCTATCTCACCCTTCTCCTTCGGCTCACTGCTCGGCACTCAGCTCTTGCTCATGGGATGGGTGGAAAGCAAGAGATGGGTGGACTTCTACAACCCTGAGTCCCAGTCCGTCGAGTGGGCCACACCTTGGTCCAAGACCTCGGAGAACTTCGCCAACTCCACCGGAGAGCAAGGCTACCCGGGTGGCAAGTTCTTCGACCCCTTGGGCTTCGCCGGCTCCATCCAGGACGGGGTTTACGTTCCAGACAGCGAAAAGTTGGAGAGACTGAAACTGGCTGAGATTAAGCATGCAAGGCTTGCTATGGTGGCTATGCTCATTTTCTACTTTGAAGCTGGGCAAGGAAAGACGCCCCTTGGTGCCCTTGGCTTG
>Maldo_GDDH_15G1411600
CTCAATGGTGATAAAACACCACCCAGACAAACAACTCTCAACCTCAAACATTCATTGCCACCAGAAACACTCTCTGAGTCTCTGTTTTTGCTCGTTCTAGAGAGAGAGAGAGGAGAGAGGGAGATGGCGGCAACCACCGGTGCAGTGCTCAACGGGTTGAACTCGGCAGCTTTCTTATGCGGAGGCAAGAGAAGTCAGGCCTTGCTCTCCGCTGCCACTGTCGGAAGCAGGGCTGGAGGTCCTGCTCCTAAGAGGTTAATTGTGGTTGCTGCTGCCGCAAAGAAGTCTTGGATCCCGGGGGTTAAAGCCGGCGGCAACTTCACCAATCCCGAGTGGCTCGATGGCTCGCTTCCAGGGGACTACGGCTTTGACCCACTAGGACTCGGCAGGGACCCGGCGTTCCTCAAGTGGTACAGAGAGGCGGAGCTCATCCACGGCCGGTGGGCAATGACCGCGGTCGTCGGCATCTTTGTTGGCCAGGCCTGGAGCGGTATCCCATGGTTCCAAGCCGGAGCTGACCCTGGCGCCATAGCACCCTTCTCCTTCGGCACACTGCTCGGCACTCAGCTCTTGCTCATGGGTTGGGTGGAAAGCAAAAGATGGGTGGACTTCTACAACCCCGAGTCCCAGTCCGTCGAGTGGGCGACACCTTGGTCCAAGACTGCGGAGAACTTTGCCAACGCCACCGGAGAGCAAGGCTACCCGGGAGGCAAGTTCTTCGACCCCTTGGGGCTTGCCGGCTCCATCCAGGACGGGGTTTACGTTCCCGATAGCGAAAAGTTGGAGAGACTGAAACTGGCTGAGATTAAGCATGCAAGGATTGCTATGTTGGCTATGCTTATATTCTACTTTGAAGCTGGACAAGGAAAGACACCCCTTGGTGCTCTTGGCTTG
>Maldo_Gala_08g019510
ATGGCGGCAACCACCGGTGCAGTGCTCAACGGGTTGAACTCGGCGGCCTTCTTATGTGGAGGCAAGAGAAGTCAGGCCTTGCTCTCTGCTGCCACCGTTGGAAGCAAGGTTGGCGGTGCTTCTCCTACTCCTAAGAGGTTCATTGTGGTTGCTGCTGCGGCAAAGAAGTCTTGGATCCCGGCGGTTAAAGGCGGCGGCAACTTCATCGACCCCGAGTGGCTCGATGGCTCGCTTCCAGGTGACTACGGTTTTGACCCACTAGGACTAGGCAAGGACCCGGCGTTCCTCAAGTGGTACAGAGAGGCGGAGCTCATCCACGGCCGGTGGGCAATGGCGGCAGTCGTTGGTATCTTTGTTGGCCAGGCCTGGAGTGGTATCCCATGGTTCGAAGCCGGAGCTGACCCCAGTGCCATCTCACCCTTCTCCTTCGGCTCACTGCTCGGCACTCAGCTCTTGCTCATGGGATGGGTGGAAAGCAAGAGATGGGTGGACTTCTACAACCCTGAGTCCCAGTCCGTCGAGTGGGCCACACCTTGGTCCAAGACCTCGGAGAACTTTGCCAACTCCACCGGAGAGCAAGGCTACCCGGGTGGCAAGTTCTTCGACCCCTTGGGCTTCGCCGGCTCCATCCAGGACGGGGTTTACGTTCCAGACAGCGAAAAGTTGGAGAGACTGAAACTGGCTGAGATTAAGCATGCAAGGCTTGCTATGGTGGCTATGCTCATTTTCTACTTTGAAGCTGGGCAAGGAAAGACGCCCCTTGGTGCCCTTGGCTTG
>Maldo_Gala_15g036690
ATGGCGGCAACCACCGGTGCAGTGCTCCACGGGTTGAACTCGGCAGCTTTCTTATGCGGAGGCAAGAGAAGTCAGGCCTTGCTCTCCGCTGCCACTGTCGGAAGCAGGGCTGGAGGTCCTGCTCCTAAGAGGTTAATTGTGGTTGCTGCTGCCGCAAAGAAGTCTTGGATCCCGGGGGTTAAAGCCGGCGGCAACTTCACCAATCCCGAGTGGCTCGATGGCTCGCTTCCAGGGGACTACGGCTTTGACCCACTAGGACTCGGCAGGGACCCGGCGTTCCTCAAGTGGTACAGAGAGGCGGAGCTCATCCACGGCCGGTGGGCAATGACCGCGGTCGTCGGCATCCTTGTTGGCCAGGCCTGGAGCGGTGTCCCATGGTTCCAAGCCGGAGCTGACCCTGGCGCCATAGCACCCTTCTCCTTCGGCACACTGCTCGGCACTCAGCTCTTGCTCATGGGTTGGGTGGAAAGCAAAAGATGGGTGGACTTCTACAACCCCGAGTCCCAGTCCGTCGAGTGGGCGACACCTTGGTCCAAGACTGCGGAGAACTTTGCCAACGCCACCGGAGAGCAAGGCTACCCGGGAGGCAAGTTCTTCGACCCCTTGGGGCTTGCCGGCTCCATCCAGGACGGGGTTTACGTTCCCGATAGCGAAAAGTTGGAGAGACTGAAACTGGCTGAGATTAAGCATGCAAGGATTGCTATGTTGGCTATGCTTATATTCTACTTTGAAGCTGGACAAGGAAAGACACCCCTTGGTGCTCTTGGATTG
>Pyrco_DAP_Chr15v0.1_39939.1
ATGGCGGCAACCACCGGTGCAGTGCTCAACGGGTTGAACTCGGCAGCTTTCTTATGCGGAGGCAAGAGAAGTCAGGCCTTGCTCTCCGCTGCCACTGTTGGAAGCAGGGTTGGAGGTCCTGCTCCTAAGAGGTTCATTGCGGTTGCTGCTGCCGCAAAGAAGTCTTGGCTCCCAGGGGTTAAAGCCGGCGGCAACTTCATCAATCCCGAGTGGCTCGATGGCTCGCTTCCAGGGGACTACGGCTTTGACCCACTAGGACTCGGCAAGGACCCGGCGTTCCTCAAGTGGTACAGAGAGGCGGAGCTCATCCACGGCCGGTGGGCAATGACCGCGGTCGTCGGCATCCTTGTTGGCCAGGCCTGGAGCGGTGTCCCCTGGTTCGAAGCCGGAGCTGACCCCAGCGCCATAGCACCCTTCTCCTTCGGCTCACTGCTCGGCACTCAGCTCTTGCTCATGGGGTGGGTGGAAAGCAAAAGATGGGTGGACTTCTACAACCCCGAGTCCCAGTCCGTCGAGTGGGCGACACCCTGGTCCAAGACTGCGGAGAACTTTGCCAACGCCACCGGAGAGCAAGGCTACCCGGGAGGCAAGTTCTTCGACCCCTTGGGGCTTGCCGGCTCCATCAAGGACGGGGTTTACGTTCCAGATAGCGAAAAGTTGGAGAGACTGAAACTGGCTGAGATTAAGCATGCAAGGATTGCTATGTTGGCTATGCTTATATTCTACTTTGAAGCTGGACAAGGAAAGACACCCCTTGGTGCTCTTGGCTTG
>Pyrco_BP1_000701.1
ATGGCGGCAACCACTGGTGCAGTCCTCAACGGGTTGAACTCGGCAGCCTTCTTATGTGGAGGCAAGAGAAGTCAGGCCTTGCTCTCTGCTGCCACCGTTGGAAGCAGGGTTGGCGGTGCTTCTCCTACTCCTAAGAGGTTCATTGTGGTTGCTGCTGCGACAAAGAAGTCTTGGATCCCGGCGGTTAAAGGCGGCGGCAACTTCATCGACCCCGAGTGGCTCGATGGCTCGCTTCCAGGTGACTACGGTTTTGACCCACTAGGACTAGGCAAGGACCCGGCGTTCCTCAAGTGGTACAGAGAGGCGGAGCTCATCCACGGCCGGTGGGCAATGGCGGCAGTCGTTGGCATCTTTGTTGGCCAGGCCTGGAGTGGTATCCCATGGTTCGAAGCCGGAGCTGACCCCAGTGCCATCTCACCCTTCTCCTTCGGCTCACTGCTCGGCACTCAGCTCTTGCTCATGGGATGGGTGGAAAGCAAGAGATGGGTGGACTTCTACAACCCTGAGTCCCAGTCCGTCGAGTGGGCCACACCTTGGTCCAAGACCTCGGAGAACTTCGCCAACGCCACCGGAGAGCAAGGCTACCCGGGTGGCAAGTTCTTCGACCCCTTGGGCTTCGCCGGCTCCATCCAGGACGGGGTTTACGTTCCAGATAGCGAAAAGTTGGAGAGACTGAAACTGGCTGAGATTAAGCATGCAAGGCTTGCTATGGTGGCTATGCTCATTTTCTACTTTGAAGCTGGGCAAGGAAAGACACCCCTTGGTGCTCTTGGCTTG
>Pyrco_BP1_002107.1
ATGGCGGCAACCACTGGTGCAGTGCTCAACGGGTTGAACTCGGCAGCCTTCTTATGCGGAGGCAAAAGAAGTCAGGCCTTGCTCTCCGCTGCCACTGTTGGAAGCAGGGTTGGAGGTCCTGCTCCTAAGAGGTTCATTGCGGTTGCTGCTGCCGCAAAGAAGTCTTGGCTCCCGGGGGTTAAAGCCGGCGGCAACTTCATCAATCCCGAGTGGCTCGATGGCTCGCTTCCAGGGGACTACGGCTTTGACCCACTAGGACTCGGCAAGGACCCGGCGTTCCTCAAGTGGTACAGAGAGGCGGAGCTCATCCACGGCCGGTGGGCAATGACCGCGGTCGTCGGCATCCTTGTTGGCCAGGCCTGGAGCGGTGTCCCATGGTTCGAAGCCGGAGCTGACCCCAGCGCCATAGCACCCTTCTCCTTCGGCTCACTGCTCGGCACTCAGCTCTTGCTCATGGGGTGGGTGGAAAGCAAAAGATGGGTGGACTTCTACAACCCCGAGTCCCAGTCCGTCGAGTGGGCGACACCCTGGTCCAAGACTGCGGAGAACTTTGCCAACGCCACCGGAGAGCAAGGCTACCCGGGAGGCAAGTTCTTCGACCCCTTGGGGCTTGCCGGCTCCATCAAGGACGGGGTTTACGTTCCAGATAGCGAAAAGTTGGAGAGACTGAAACTGGCTGAGATTAAGCATGCAAGGATTGCTATGTTGGCTATGCTTATATTCTACTTTGAAGCTGGACAAGGAAAGACACCCCTTGGTGCTCTTGGCTTG
>Pruav_sc0001323.1_g670.1.mk
ATGGCAGCAACAACTGGTGCAGTGCTTAATGGGTTGAACTCACCCTTCTTGTGCGGAGGCAAGAGAAGCCAGGCCTTGTTGTCTGCTGGTTTTGGAACCACCAGAGTTGGAGGAGGCCCTGCTGCTCCTAAGAGGTTCATTGTGGTTGCTGCTGCTGCACCTAAGAAGTCTTGGATCCCAGCCGTTAAAGCCAGCAACAACTTCATCGATCCTGAGTGGCTCGATGGCTCGCTTCCAGGTGACTACGGTTTCGACCCGCTAGGACTAGGCAAGGACCCAGGGTTCCTAAAGTGGTACAGAGAGGCTGAGCTCATCCACGGAAGGTGGGCAATGGCGGCCGTGGTTGGCATCTTTGTAGGCCAGGCCTGGAGTGGTGTCCCATGGTTCCAAGCCGGAGCCGACCCCAGCGCTATAGCACCCTTCTCCTTTGGCTCACTGCTTGGCACTCAGCTCTTGCTCATGGGTTGGGTGGAAAGCAAAAGATGGGTGGACTTCTACAACCCTGAGTCCCAGTCCATTGAGTGGGCCACACCGTGGTCCAAGACTTCGGAGAACTTTGCCAACGCCACCGGAGAGCAAGGCTACCCTGGGGGCAAGTTCTTCGACCCCTTGGGCTTCGCCGGCTCCATCCAGAACGGAGTCTACATTCCAGACAGCGAGAAGTTGGAGAGACTGAAATTGGCCGAGATTAAGCATGCAAGGCTTGCTATGGTGGCTATGCTAATTTTCTATTTTGAGGCTGGACAGGGGAAGACACCCCTTGGAGCTCTTGGCTTG
>Pyrusco0g057980.1
ATGCGGATGGAGGTCCAGTTCCGATTGGTCCTGCTCAACGGGTTGAACTCGGCAGCCTTCTTATGCGGAGGCAAAAGAAGTCAGGCCTTGCTCTCCGCTGCCACTGTTGGAAGCAGGGTTGGAGGTCCTGCTCCTAAGAGGTTCATTGCGGTTGCTGCTGCCGCAAAGAAGTCTTGGCTCCCGGGGGTTAAAGCCGGCGGCAACTTCATCAATCCCGAGTGGCTCGATGGCTCGCTTCCAGGGGACTACGGCTTTGACCCACTAGGACTCGGCAAGGACCCGGCGTTCCTCAAGTGGTACAGAGAGGCGGAGCTCATCCACGGCCGGTGGGCAATGACCGCGGTCGTCGGCATCCTTGTTGGCCAGGCCTGGAGCGGTGTCCCATGGTTCGAAGCCGGAGCTGACCCCAGCGCCATAGCACCCTTCTCCTTCGGCTCACTGCTCGGCACTCAGCTCTTGCTCATGGGGTGGGTGGAAAGCAAAAGATGGGTGGACTTCTACAACCCCGAGTCCCAGTCCGTCGAGTGGGCGACACCCTGGTCCAAGACTGCGGAGAACTTTGCCAACGCCACCGGAGAGCAAGGCTACCCGGGAGGCAAGTTCTTCGACCCCTTGGGGCTTGCCGGCTCCATCAAGGACGGGGTTTACGTTCCAGATAGCGAAAAGTTGGAGAGACTGAAACTGGCTGAGATTAAGCATGCAAGGATTGCTATGTTGGCTATGCTTATATTCTACTTTGAAGCTGGACAAGGAAAGACACCCCTTGGTGCTCTTGGCTTG
>Pyrusco8g008620.1
ATGGCGGCAACCACTGGTGCAGTCCTCAACGGGTTGAACTCGGCAGCCTTCTTATGTGGAGGCAAGAGAAGTCAGGCCTTGCTCTCTGCTGCCACCGTTGGAAGCAGGGTTGGCGGTGCTTCTCCTACTCCTAAGAGGTTCATTGTGGTTGCTGCTGCGGCAAAGAAGTCTTGGATCCCGGCGGTTAGAGGCGGCGGCAACTTCATCGACCCCGAGTGGCTTGATGGCTCGCTTCCAGGTGACTACGGTTTTGACCCACTAGGACTAGGCAAGGACCCGGCGTTCCTCAAGTGGTACAGAGAGGCGGAGCTCATCCACGGCCGGTGGGCAATGGCGGCAGTCGTTGGCATCTTTGTTGGCCAGGCCTGGAGTGGTATCCCATGGTTCGAAGCCGGAGCTGACCCCAGTGCCATCTCACCCTTCTCCTTCGGCTCACTGCTCGGCACTCAGCTCTTGCTCATGGGATGGGTGGAAAGCAAGAGATGGGTGGACTTCTACAACCCTGAGTCCCAGTCCGTCGAGTGGGCCACACCTTGGTCCAAGACCTCGGAGAACTTCGCCAACGCCACCGGAGAGCAAGGCTACCCGGGTGGCAAGTTCTTCGACCCCTTGGGCTTCGCCGGCTCCATCCAGGACGGGGTTTACGTTCCAGACAGCGAAAAGTTGGAGAGACTGAAACTGGCTGAGATTAAGCATGCAAGGCTTGCTATGGTGGCTATGCTCATTTTCTACTTCGAAGCTGGGCAAGGAAAGACGCCCCTTGGTGCCCTTGGCTTG
>Pyrbe_024092
ATGGCGGCAACCACCGGTGCAGTGCTCAACGGGTTGAACTCGGCAGCCTTCTTATGCGGAGGCAAAAGAAGTCAGGCCTTGCTCTCCGCTGCCACTGTTGGAAGCAGGGTTGGAGGTCCTGCTCCTAAGAGGTTCATTGCGGTTGCTGCTGCCGCAAAGAAGTCTTGGATCCCGGGGGTTAAAGCCGGCGGCAACTTCATCAATCCCGAGTGGCTCGATGGCTCGCTTCCAGGGGACTACGGCTTTGACCCACTAGGACTCGGCAAGGACCCGGCGTTCCTCAAGTGGTACAGAGAGGCGGAGCTCATCCACGGCCGGTGGGCAATGACCGCGGTCGTCGGCATCCTTGTTGGCCAGGCCTGGAGCGGTGTCCCATGGTTCGAAGCCGGAGCTGACCCCAGCGCCATAGCACCCTTCTCCTTCGGCTCACTGCTCGGCACTCAGCTCTTGCTCATGGGTTGGGTGGAAAGCAAAAGATGGGTGGACTTCTACAACCCCGAGTCCCAGTCCGTCGAGTGGGCGACACCCTGGTCCAAGACTGCGGAGAACTTTGCCAACGCCACCGGAGAGCAAGGCTACCCGGGAGGCAAGTTCTTCGACCCCTTGGGGCTTGCCGGCTCCATCAAGGACGGGGTTTACGTTCCAGATAGCGAAAAGTTGGAGAGACTGAAACTGGCTGAAATTAAGCATGCAAGGATTGCTATGTTGGCTATGCTTATATTCTACTTTGAAGCTGGACAAGGAAAGACACCCCTTGGTGCTCTTGGCTTG
>Pyrbe_053041
ATGGCGGCAACCACTGGTGCAGTCCTCAACGGGTTGAACTCGGCAGCCTTCTTATGTGGAGGCAAGAGAAGTCAGGCCTTGCTCTCTGCTGCCACCGTTGGAAGCAGGGTTGGCGGTGTTTCTCCTACTCCTAAGAGGTTCATTGTGGTTGCTGCTGCGGCAAAGAAGTCTTGGATCCCGGCGGTTAAAGGCGGCGGCAACTTCATCGACCCCGAGTGGCTCGATGGCTCGCTTCCAGGTGACTACGGTTTTGACCCACTAGGACTAGGCAAGGACCCGGCGTTCCTCAAGTGGTACAGAGAGGCGGAGCTCATCCACGGCCGGTGGGCAATGGCGGCAGTCGTTGGCATCTTTGTTGGCCAGGCCTGGAGTGGTATCCCATGGTTCGAAGCCGGAGCTGACCCCAGTGCCATCTCACCCTTCTCCTTCGGCTCACTGCTCGGCACTCAGCTCTTGCTCATGGGATGGGTGGAAAGCAAGAGATGGGTGGACTTCTACAACCCTGAGTCCCAGTCCGTCGAGTGGGCCACACCTTGGTCCAAGACCTCGGAGAACTTCGCCAACGCCACCGGAGAGCAAGGCTACCCGGGTGGCAAGTTCTTCGACCCCTTGGGCTTCGCCGGCTCCATCCAGGACGGGGTTTACGTTCCAGATAGCGAAAAGTTGGAAAGACTGAAACTGGCTGAAATTAAGCATGCAAGGCTTGCTATGGTGGCTATGCTCATTTTCTACTTCGAAGCTGGGCAAGGAAAGACGCCCCTTGGTGCTCTTGGCTTG
>Pyrpy_N_08g2274.1
ATGGCGGCAACCACTGGTGCAGTCCTCAACGGGTTGAACTCGGCAGCCTTCTTATGTGGAGGCAAGAGAAGTCAGGCCTTGCTCTCTGCTGCCACCGTTGGAAGCAGGGTTGGCGGTGCTTCTCCTACTACTAAGAGGTTCATTGTGGTTGCTGCTGCGGCAAAGAAGTCTTGGATCCCGGCGGTTAGAGGCGGCGGCAACTTCATCGACCCCGAGTGGCTCGATGGCTCGCTTCCAGGTGACTACGGTTTTGACCCACTAGGACTAGGCAAGGACCCGGCGTTCCTCAAGTGGTACAGAGAGGCGGAGCTCATCCACGGCCGGTGGGCAATGGCGGCAGTCGTTGGCATCTTTGTTGGCCAGGCCTGGAGTGGTATCCCATGGTTCGAAGCCGGAGCTGACCCCAGTGCCATCTCACCCTTCTCCTTCGGCTCACTGCTCGGCACTCAGCTCTTGCTCATGGGATGGGTGGAAAGCAAGAGATGGGTGGACTTCTACAACCCTGAGTCCCAGTCCGTCGAGTGGGCCACACCTTGGTCCAAGACCTCGGAGAACTTCGCCAACGCCACCGGAGAGCAAGGCTACCCGGGTGGCAAGTTCTTCGACCCCTTGGGCTTCGCCGGCTCCATCCAGGACGGGGTTTACGTTCCAGACAGCGAAAAGTTGGAGAGACTGAAACTGGCTGAGATTAAGCATGCAAGGCTTGCTATGGTGGCTATGCTCATTTTCTACTTCGAAGCTGGGCAAGGAAAGACGCCCCTTGGTGCTCTTGGCTTG
>Pyrpy_N_15g3435.1
ATGGCGGCAACCACCGGTGCAGTGCTCAACGGGTTGAACTCGGCAGCCTTCTTATGCGGAGGCAAAAGAAGTCAGGCCTTGCTCTCCGCTGCCACTGTTGGAAGCAGGGTTGGAGGTCCTGCTCCTAAGAGGTTCATTGCGGTTGCTGCTGCCGCAAAGAAGTCTTGGATCCCGGGGGTTAAAGCCGGCGGCAACTTCATCAATCCCGAGTGGCTCGATGGCTCGCTTCCAGGGGACTACGGCTTTGACCCACTAGGACTCGGCAAGGACCCGGCGTTCCTCAAGTGGTACAGAGAGGCGGAGCTCATCCACGGCCGGTGGGCAATGACCGCGGTCGTCGGCATCCTTGTTGGCCAGGCCTGGAGCGGTGTCCCATGGTTCGAAGCCGGAGCTGACCCCAGCGCCATAGCACCCTTCTCCTTCGGCTCACTGCTCGGCACTCAGCTCTTGCTCATGGGGTGGGTGGAAAGCAAAAGATGGGTGGACTTCTACAACCCCGAGTCCCAGTCCGTCGAGTGGGCGACACCCTGGTCCAAGACTGCGGAGAACTTTGCCAACGCCACCGGAGAGCAAGGCTACCCGGGAGGCAAGTTCTTCGACCCCTTGGGGCTTGCCGGCTCCATCAAGGACGGGGTTTACGTTCCAGATAGCGAAAAGTTGGAGAGACTGAAACTGGCTGAGATTAAGCATGCAAGGATTGCTATGTTGGCTATGCTTATATTCTACTTTGAAGCTGGACAAGGAAAGACACCCCTTGGTGCTCTTGGCTTG
>Rosch_v2.0_Chr7g0226291
ATGGCTGCAACAACTGGTGCAATGCTTAATGGGTTGAACTCCACTTTCTTATGTGGAGGCAAGAGAAGCCAGAGCTTGTTGTCTGCTGGTGCTGCGGCCAGAGTTGGAGGCTCTGTTGCTCCCAAGAGGTTCATTGTTGTGGCTGCTGCGGCTTCCAAGAAGTCTTGGATCCCCGGCGTTAGAGGCGGTGGCAACTTCATCAACCCCGAGTGGCTCGATGGCTCGCTTCCAGGTGACTATGGTTTCGACCCTCTGGGACTAGGCAAGGATCCGGCCTTCCTCAAGTGGTACAGAGAGGCTGAACTGATCCACGGGCGGTGGGCAATGGCAGCGGTGGTGGGCATCTTTGTAGGGCAGGCCTGGAGTGGTGTTCCCTGGTTCGAAGCCGGAGCTGACCCCAGTGCAATAGCACCCTTCTCCTTCGGCTCCCTTCTTGGGACTCAGCTCCTGCTCATGGGTTGGGTGGAAAGCAAAAGATGGGTGGACTTCTACAACCCTGAGTCGCAGTCCGTGGAGTGGGCTACACCATGGTCCAAGACTGCCGAGAACTTTTCCAACGCCACCGGAGAGCAAGGCTACCCGGGAGGCAAGTTCTTCGATCCCTTGGGCTTAGCCGGCTCCATCAAGGACGGAGTTTACATCCCGGACACTGAGAAGTTGGAGAGACTGAAATTGGCTGAGATCAAGCATGCAAGGCTTGCTATGGTGGCTATGCTTATTTTCTACTTTGAGGCTGGACAGGGGAAGACACCCCTTGGTGCTCTTGGCTTG
>Rubch_LG05.3335
ATGGCTGCAACAACTGGTGCAATGCTTAATGGGTTGAACTCCACCTTCTTATGCGGAGGCAAGAGAAGCCAGAGCTTGTTATCTGCTGGTGCTGCAGCCAGAGTTGGCGGCAATGTTGCTCCCAAGAGGTTCATTGTTGTGGCTGCTGCGGCTCCCAAGAAGTCTTGGCTCCCCGGTGTTAGAGGCGGTGGCAACTTCATCGACCCCGAGTGGCTCGATGGCTCGCTTCCAGGTGACTACGGTTTCGACCCTCTAGGACTAGGCAGGGACCCGGCGTTCCTCAAGTGGTACAGAGAGGCTGAGCTGATCCACGGGCGGTGGGCAATGACGGCGGTGGTGGGCATCTTTGTAGGGCAGGCCTGGAGTGGTGTCCCGTGGTTCGAAGCCGGAGCTGACCCCAGCGCAATAGCACCCTTCTCCTTCGGCTCCTTGCTTGGCACTCAGCTCTTGCTCATGGGTTGGGTGGAAAGCAAAAGATGGGTGGACTTTTACAACCCCGAGTCACAGTCCGTGGAGTGGGCAACACCGTGGTCCAAGACGGCCGAGAACTTTTCCAACTCCACCGGAGAGCAAGGATACCCAGGAGGCAAGTTCTTCGATCCCTTGGGCGTCGCTGGCACGATCCAGAACGGGGTTTACATTCCGGACACTGAGAAGCTGGAGAGACTGAAACTGGCTGAGATCAAGCATGCAAGGATTGCTATGTTGGCTATGCTTATTTTCTACTTTGAAGCTGGACAGGGGAAGACACCTCTTGGTGCTCTTGGCTTG
