# Supplementary material for: Transcriptomics of long‐term, low oxygen storage coupled with ethylene signaling interference suggests neofunctionalization of hypoxia response pathways in apple ( Malus domestica )
Source: Plant Direct. 2024 Dec 20;8(12):e70025. doi: 10.1002/pld3.70025 (PMC11660084; doi:10.1002/pld3.70025)
Supplement: Supplementary file 2 — Data S2: Homologs of all 606 hypoxia response genes identified in this study across 42 representative species of land plants). [file PLD3-8-e70025-s004.gz › 01-integratedGeneFamilies_dir/7041.fna]

>gnl_Ambtr_v1.0_evm_27.model.AmTr_v1.0_scaffold00002.59
ATGATTTCATGCCTTGGGTCTGCAACCATGGGGATTTGCAGGCCCCTAAACTCCAACAATTATCTTCTCCAGGCTTGCCCTTCACTTCAATTCAGCAAGCCCAAGTCACTCCAGGTCGTCGGAGCGAAAAGGGCCTCTTCTCGAACTAGTCGGCTCGATAGAGTGAAGAAACCCAACACCACAACTACCACAAAAGAGGAAGAAGAACCACTTATTTCGCCCGAAAATGAAGTTGCAGACGCTACTTCTGATGTAGATGATGGCTATTTCTTGCCTGAATTGCCTGGCGATAAGCCGGATTTTTGGGAGGGTCCTCAGTGGGACTGGTTGGGCTTTTTTGTTCAGTATATGTGGGCCTTTGGGGGAGTCTTTGCGTTAATTGCATGTGGTGTCGCTGTTGCCACATACAATGAAGGTGCAACTGATTTTAAGCAGACACCCGTTTACAAGGAATCGGTCCAATCTCGAGGATTGTTTGAAGAGCCTGGAGCATCAGATTCTGAAGTTTTTGAGGCTAACCCAACAGAGGAGGCGCCTAGCTTAGAG
>gnl_Aquco_v3.1_Aqcoe3G041400.1
ATGGCTTTAAACATGGCCATTAATGGTGTTTGCACAAGAAACCCACAAACCCCTTTCTCACATCATCATCATCAACAACCCCTTCATTCAAAAAAACCATCTTTATCTTCTTTTAGTAGAAAAAAACCTTCTCATATTACTAATGCTAAGAAGTTCTCTTCTAGAACAGGAAGGTTTGATAGCAAAAACAAGAAAGGTAGTAGTAGTAGTGGAATCTCTACAACTGTTAAAGAAGAAGAAGAAATGGTACAAAAGTTTGAAGAAGATAATAGTTTGGATGTTAATGATGAAATTGATGATGGGTATTTCTTGCCTGAACTTCCTGGTGATAAACCTGATTTCTTTGAAGGTCCTCAATGGGATGGTCTTGGATTCTTTGTTCAGTATCAGTGGGCTTTTGGTATCGGTTTCGCGCTAATTGCTTGTGGGATTGCTGTTGCCACTTACAACGAAGGAGCAACCGATTTTAAGAAAACTCCTGTATACCAGGAGTCAATCCAATCTCGTGAACTGTTGGAAGAGCCAGAGGCATCCAGTTCCGATGTCTTTGAGGCAAACCCTACAGAAGAGGCGCCGAGCTTAGAT
>gnl_Arath_TAIR10_AT1G73885.1
ATGGCTCTCACCGTGAGCAGCGGTGGCGGAGGAGCTAGAATCCGCTGCAACGACCTCACCGATTCTTCTCGTAACCCTTTCTCCACCTTCCGACTCGTAAACTTCCCTAATCCATCAAGAACCGAACAGCAGGAAGAGGGAAACGAAGGTTTTGACGGCGAGAACCCGCCGTCTCAGATCGTTATCAACGACGAAGATGGAGATAGAACGGTGGTGAATACTCGATTCAGAGGTGATCCGAAAGATGCGCCGAAATTTGCCATTAAGGATCTTCCTGGACTTGAACCAGATCCTTTTGAAGGTGAGAAGTGGGATGGTCTAGGTTTCTTCGTTCAGTACTTGTGGGCTTTCGGAATCCTTTTCGCGCTAATCTCTGGTGGACTTGCGGCGGGGACGTATAACGAAGGTGCGACGGATTTCAAGGAGACGCCAGTATATAAAGAGGCGATTCAATCTCGTGACCTTCTTGATGAAGCAGAGAGTTCAAACTCTGAAGATGTGTTTGAGTCCAACCCAACAGAAGTGGCTCCTACCATATTCCAAGTTGATCTTGAGCTTGTTGTGTTCATAATGTTA
>gnl_Betvu_v1.2_Bv5_110850_dwmn.t1
ATGGCTCTCACCATTAACAACCCCATTGGTGGTGCCACTCTATTCAACAAATACACCACCACCATCACCACCACCACCACCACCACCACTTCGTCAAACACTCAATTATCAATCCAATTCTTCCGGTCTCCACTTTCTCTCTCCTCAAGAACAATAACAACAACAACCTTCATCGCATCCGCCACTGGAAAATTCAGCTCTCGAACTGGTAAATTCGACAGCAAAAACAGAAGAAATTCTTCGACGACAACTAAGGACGAAGATAAGAAGAATGTTATGATTGGAGATTTTGAGAATAATGGTGATGATGTTATTGAAGGTGTTGACGATGGCTATTTCTTGCCTGACTTGCCTGGTCTTCAAACTGACTTTTGGGAGGGACCTCAGTGGGATACTTTTGGCTTTGTTGTTCAGTATTTGTGGGCTTTTGGTATTGTTTTTGCGCTGATTGCATGTGGCATTGCTGTGGCCACCTTCAACGAAGGGGCTACAGATTTTAGAGAAACTCCTGCATTCAAGGAATCTATCCAGTCACAGGACCTCTTGGAAGGACCCGAGGCTTCTGACACGGATGTATTCGAGTCTAATCCTACTGAGGAGGCTCCAGCTTTGGAA
>gnl_Carpa_v0.4_evm.model.supercontig_13.3
ATGGCTCTTACAATAGCCAACGGTGGAGGAGGAGGCAGAATCCTCCGCAGCTGTCCTACCGAACGCTCCTACGCTCAACTCCCGATCCGTCGCCACGTGCTCTTCCCATTCTCGTCCAGAACCCTCCACGTGGCTTCCGCTGCCAAGAAGCTTTCCTCCCGAACCGGACGCTTCGACAGCAGGAATCGGAGGAGCTCAATCACGACTAAAGAAGAGGAAGATGAGCAACAGCAGCCGACGGTCCAGATTGAAGATGCTGTTGAAAATGTCGGTGTAGGTGCTGACGGAAATGTCGTGGTTGATTCTAGTGGTGTTCCCATGCCGGAACTTCCGGGTCAGGAACCCGACTTCTGGGAGGGTCAACAGTGGGACGCCTTCGGCTTCGTTGTTCAGTATTTATGGGCCTTTGGCATAGTTTTCGCGTTAATTGCATGTGGGATTGCGGTGGCGACCTACAATGAAGGGGCAACAGATTTTAAAGAAACTCCTGCATACAAAGAATCAATTCAATCACGAGAACTTTTGGACGAACCCGAGGCATCTAACTCGGATGTCTTTGAATCCAACCCGACAGAAGTGGCACCTAGTTTAGAA
>gnl_Eucgr_v2.0_Eucgr.K02215.1
ATGGCTCTAACCACAGTCCACGGCGGTGGCGGAGGTGGCGGCAGGATCCTCCCCGTCGCCCCCTCCAGAGCCAGAACCACGACCACCACCGTCCCAGTTCGCCGCCTCCTCTTCCCCATCTCGCCCAGAAGAACCCTCCACATAGCCTCGGCCAAGAAGCTCTCCCCGAGGACCGGCAAATTCGACAGTAGGAACCGGAGAGGCACCACCACCACCACGACCGAGGACCAGCAGGATGGTGAAGATTACGTCCAAGGCCAAGGGACGGCGGAGATCGAGAGGGTTGGGCCCGAGAGCAGCGCCATGGAGAGCTCCGGCGTCGCCGGCGACGATGGGTACTTCCTGCCGGACCTTCCTGGGGACAAGCCTGATTTCTGGGAGGGCCCTCAGTGGGACGCTTTCGGGTTCTTCGTGCAGTATTTGTGGGCTTTCGGCATCGGTTTCGCGTTGATCGCATGTGGCATTGCCGTCGCGACATACAATCAAGGAGCTACAGACTTTAAGGATACGCCGGTCTACAAGGAGTCGGTCCAATCACGGGATCTCCTGGAAGAACCCGACGCTAACTCGGATGTGTTCGAGTCCAATCCGACTGAGGTGGCCCCGAGCTTGGAA
>gnl_Manes_v6.1_Manes.05G137900.1
ATGGCTCTCTTTGTAGTCATCGGTGGTGGAGGCAGAATCGTCTACACCAACCTCGCCAGAAGCAACCCCTATATCTACCGCCCCCTCCATCGTCCCCAAATCCTTTTCCCACTCTCACCCAGTAGAAATGCCCATATAGTCTCTGCCAAGAAGCTCTCATCACGAACTGGCCGCTTTGACAGCAAAAACAGGAGGAGCTCTACAACCACCAGAGACCAGGAAGACGAAGAAGAAGAAGAACAAGAAGGGATTGCTGGTACTGAAAGGGTCGGTGGTAATGAAGATGTTAGTTCAAGCAGAGTTGAAAATGCGGGTACAAGTAATGTTGATGTGGAGGATGATGGCTATTTCTTGCCTAAGCTCCCCGGAGACGAGCCGGACTTCTGGGAAGGTCCGCAGTGGGATGCTCTTGGGTTCGTTGTGCAGTATTTGTGGGCTTTTGGGATTGTTTTTGCGCTAATTGCATGTGGGATTGCTGTGGCTACTTACAATGAAGGGGCAACAGATTTTAAGGAGACTCCTGCATACAAAGAGTCAATCCAATCTCGAGAGCTTTTAGAAGAACCTGAAGCATCTAATTCTGATGTGTTTGACTCCAATCCAACCGAGGTGGCGCCTAGTTTGGAT
>gnl_Manes_v6.1_Manes.01G012500.1
ATGGCTCTCTTTGTAGTCACCGGCAACGGCGGTGGAGGCAGAATCATCTGTAACTATCCCACCAGAAACCACTCTTACAACCACCGCCTCCTCCATCTTCCCCAAATCCTTTTCCCATTCCCACCCAGGAGAGCTCTCCATATAGTCGCGGCCAAGAAGCTGTCGTCTCGAACTGGTCGCTTTGACAGCAAGAACAGGAGGAGCTCCACCACCACCAGAGACCAGGAAGATGAAGGAGAAGGAGAAGGGGTTGCTGAGATTGAAAGGACTGCTGGTAGTGAAGATTTTAGTGCAAGGGAAGTTCAAAATGTGGGTACAAGTACAGTTGATGTAGAGGATGATGGCTATTTCTTGCCTAAGCTACCTGGAGATGACCCAGACTTCTGGGAAGGTCCGCAGTGGGATGCTCTTGGGTTCTTTGTGCAGTATTTGTGGGCTTTTGGCATTGGTTTTGCGTTAATTGCATGTGGAATTGCTGTGGCTACATACAATGAAGGAGCAACAGATTTTAAGGAGACTCCTGCATACAAAGAGTCAATCCAATCTCGAGAGCTTTTAGAAGGACCTGAAGGATCTAACTCTGATGTGTTTGAATCCAATCCCACTGAGGTGGCGCCTAGTTTGGAA
>gnl_Medtr_Mt4.0v1_Medtr6g084620.1
ATGGCATTCACCGTAGCTACATACGGTGGTGCAGGAATCCTCTACAACAAGACCACCACAACAACACCCTACACCCTCCTACCATCTTCTTCAAGAAGAACACTTCACATAGTTTCAGCTAAGAAGATTTCTTCACGTTCAAGAAGGAACCAACCAACAGAAACTGTTGATGAGAAAATAGAACCAAGGAATGAGGTTGAAATACCGTTTTACTCTGATGAAGATTGGCCTTTTGAATGGAGACCTCCTGGTACTTACAAAGATCCTGATTTCTTTGAAGGTTCTCAGTGGAATACTGTTGGGTTTGTTGGAGAATGGTTGTGGATTCTTGGTGTTCTTTTTGCGGTATTCGGTGGTGGGTATGCAGCCATAAACTACAATCTAGGCGCATCAGATTTTAAGGAAACTCCTGCATACAAGGAATCTCAGTCTCAAGAACTTTTAGAACAACCCGAAACATCTGAATCGGACATATTCGACTCCAATCCTACAGAGGTAGCTCCTAGTTTGAAC
>gnl_Mimgu_v2.0_Migut.I00369.1
ATGGCTCTCGCTAGTAGTAGCAGCAGCAGGATCCTCTGCAACAGCGTGAACAACAACAGGAGACCGTGCTCCCAAATCCTTCAATATCTGAACCCTTCAAGAACATCATCATTATCATCACCTTTCACAGTATCAGCGACTCCTAAGAAAACCTCTTCATCCCCAAAAACAGGAAAATTTGACAGCAAGAACAGGAGAACCAACCCTCTTACAACCCCTCAAGAACCTGAAACAGTTGAATGGGCTCAAATTGGTGGAGATGAAAAAAACACAAGTTTTGCAGTTGACGATGGCTTTGTAATGCCTGACCTCCCTGGCCTTGAGCCCAACTTCTGGGAAGGCGCTCAGTGGGATGGCCTTGGTTTCTTCGTCCAGTACATGTGGGCTTTCGGCATCGTTTTTGCGTTAACTGCATGTGGGATTGCTGTGGCTACATACAACGAAGGAGCAACAGATTTCAAGGAGACACCAGTTTACAAGGAAGCTATTCAATCTCGTGATCTTCTTGAAGAACCAGATGCATCTAAACCAGATGTTTTCGAGTCAAATCCAACCGAAGAAGCACCTACTTTGGAG
>gnl_Musac_v1_GSMUA_Achr7T10330_001
ATGTCTCTCTCCTTGATCTCGAGCATGGCCGGGCCCGCCGGTGTGTTCGCCGCCCGGCACCAGGACTCCTTCCCCTCCATCCCCTCCTCCCCCGCTCGCACCAGTCGCGGTGCCGCGCACGTGGCGCGTGCGAGGAAGGGCCTCTCCTCTCGCTCCCGCCGCCTCGAGAAGCGGGACAAGAAGGGTGGCGCCACCACGGTGAACGACGAGGCGCCGCCGGCGGAGGTTGGTGGAGGGGGGATGCTCCCCATGGAGAGCCCAGGAGGAGGGGGGATCGAGGGGTTCGAGTACTCGACGACGCCGATGCCGGTGCTACAGGGCGAGGATAAGGATTTCTGGGAGGGCCCCCAGTGGAACGCCCTCGGCTTCTTCGTCCAGTACCAGTGGGCCTTCGGCATCGTCTTTGCCCTGATTGCTTGTGGGATTGCTGTTGCTACATATAACGAAGGCGCAACTGATTTTAGGCAAACACCTGTCTACAAGGAGTCTATTCAGTCCCGCGAGCTATTAGAAGAACCAGAGGCATCAAACACTGATGTGTTTGAGGCAAATCCAACTGAGGTAGCACCAAGCCTGGAA
>gnl_Nelnu_v1.0_NNU_012661-RA
ATGGCTCTGTGCATCGGCACTGGTGGTGTATGCCGCAGCGGCACCACTACCGGCCTACCTTTTCAGCGTAAGACGCTTCTCCCATTTCCGTCTAACATCTCATACTCTTCCTCCTCTAGGAGGAAGAGAAACGCTCACATAGTCTGTGCCAGAAAGATCTCCTCCCGCACGGGAAGGTTCGATAGCAAAAACAAGAAGAGCGGCGGACTCACCACCACTAGAGAAGAAGACGTTGGACAGAAAAAAGAAGGTGGGGTGATTGAAGATGATGTTGACGATACCACCAGCAACAGTACGGTGGATGTCGATGATGGGTACTTTTTGCCGGAGCTTCCGGGCGATAAGCCGGATTTCTGGGAGGGACCTCAGTGGGATGCTCTTGGCTTCTTCGTTCAGTATATGTGGGCTTTCGGTATCGTTTTCGCGCTAATTGCATGTGGCATTGCCGTGGCTACATATAATGAAGGGGCAACAGATTTTAAGCAGACTCCCGTGTACAAGGAATCAATCCAGTCTCGAGAATTGTTGGAAGAACCTGAAGCATCCAATTCGGATGTATTTGAGGCCAATCCAACTGAAGAGGCTCCTAGTTTGGAA
>gnl_Nelnu_v1.0_NNU_001220-RA
ATGTCTCTATGCATCGGTGCCGGTCGTATATTCTGCTGCAGCATCATCACCGGTCTAGAAAGCCAACCCCCACTTCAGCGTCGTCAGGCGTTTCTCCCATCAACTATCTTATACTCTTCCTTTTCTCTTAGTGGAAGAAATGCTCACATGGTCGGTGCCAGAAAGATCTCATCCCGCACGGGAAGGTTCGATAGCAAAAACAGGAGTGGCGGACTCACCACCACCATAGAGGAAGACGTTGAACAACAACAAGAAGGCGAGGTGTTTGAAGGTGGGCCAGGTGGCCCTGATGATTCCAACAACGCGGTGGATGTCGATGATGGGTACGTGGTGCCGGAGCTTCCAGGAGATCAGCCGGACTTCTGGGAGGGATCTCAGTGGGATGCTCTCGGCTTCTTCGTTCAGTATCTATGGGCTTTCGGTATCGTTTCGCGGTATTTCTCTTCACCATGTCTACTCTCCCTTCGAATTCTGAATTTTGTGTAC
>gnl_Orysa_v7.0_LOC_Os01g57500.1
ATGCAACGGATGGATGAGGCCTCCAGCCAGTTGTCCATCCAAAAGAGAATAGATTCACCATTGCCCAGTGTGCTGATCGTGGAGACTGCCATGAAACTTCGCTCTTTCTCAAAAACTGCCTCTCTCTGCCGCCGACCATCTCCATCGTCACCGTCGGGAGCGAGGTCCTCGAGTCCGGGGACGCCCCCTCGCGGCCGTCGGCCGCCGCCGTCGAACCTGCGCCCAGCCGCCGCACAGCACCGGTCGCCGGCCTCGCCGCGCCTCCCCACCCTTCCTGGTCGCCGCGGCCACGGAGGGGGAGCCGCCTCCGCCGGCGAGCTCGCGCTCCTCGGCCCCGCCGGAGAGGCGCTCATCACCGTGCGCCGCCGCCGCCGCATAGAGGCGGCGTCTCGTCCCGCACGCAGCAGCGCTTGTAGGAGCGCGGACGAGGACGCCACCGCCGAGGAAGGGATGGACTGGGAAGGGGAGCCGCTGGGGTTCGAGGTGTCGACGACGCCGATACCCGAGCTGCCGGACCCGGAGACGACGACTGGTCGTCCCCCGCCAGTGCCGTCCCCCCGCCGCCGCGTCGACGACGGCACCGCCCTGCTCACCGCCGCGTCGAACCGCCTCCACGGCCACGTCGGGGTGCACGACGGCATTCTCTTCCACCGGCGCCGACGTCTCCGCCGAGTCGAGCCAGCGACGCCGCCAGCTGCCTCCCCATCCGGCGCCCGACCGCCTCCTGCC
>gnl_Orysa_v7.0_LOC_Os03g50270.1
ATGTCTCTCCTCACCTCGCCCACGCCGTTCGGCGGCGCGGCCGTCCGCCGCCGCGCCCCTCCCGCTTCCGCCGCCGCGGCGACCCGGCTCGACCTCCCGCTGGTGGGCAGCCGGGCCGCGCTGCACGTGGCGCGCGCGCGCAGAGGCGGCGTCTCGTCCCGCACGCAGCGGCGCCTGGAGGAGCGCGGCAAGAATAAGCGCCGGGGAGGCGGTAGCGTCACGGCGCCCGCGCCGCCCGACATGGACGAGGACGCCGCCGCCGGGGAAGGGGTGGACTGGGAAGGGGAGCCGCTGGGGTTCGAGGTGTCGACGACGCCGATGCCCGAGCTGCCGGACCCGGAGAAGCCCGACTTCTGGGAGGGGCCCCAGTGGGACGCCCTCGGCTTCTTCGTGCAGTACATGTGGGCGTTCGGCGTCTTCTTCGGCCTGGTTGCATGTGGGTTCGCTGTGGCAACGTATAACGAAGGAGCGACAGACTTCAGAGAAACTCCTTCCTACAAGGAATCGGTCCAAACACAGGAGTTCCCGGAAGAGTCAGAATCATCAGGCTCTGATGTGTTTGAAGGTAACCCAACCGAGGTGGCACCGGCTCTTGAG
>gnl_Phavu_v2.1_Phvul.004G158500.1
ATGGCGTTCACCGTGCCCATTGGGAGTGGCGCGGCGATAATCCCCTGCGGCAACACTGCCGCAACCACTCGCTACACCCGTCTCCTTTCTTCGTCTAATCGAACGCCAAGAAATCACCTCCATGTGGCGTGCTCGAAGAAGTTCTCCTCCGATTCGCAACCTTTCAGCGCCGTAACAGAACCGCAAGCCACGGCGGAGATCGGAGACGAAGAGCCCATGGACGAGGAGTTTGCTGCCCTTTACAGTAAGGTGAATGGCATTCTCGAGGAAGAAGCGGACTTTTGGGAAGGACCGCAGTGGGACTTGCTCGGCTTCTTCGTCAAGTATTCCTGGATTATTGGCTTCGGTGTCGCGGTATGTGTTAGTCTATATGGTTGTCTTACATATCAACAACCATCAAAAGAAGTGATGGATGAGATTGAAAGAAAGTATGGAGTGAGGTCTGGTGTGGAGTCCAGTGTGGAGTCCAGTGGAGACTCCAGTGCAAAATCCAGTGCAGAGTCCAATGATGTTTTTGAAGACCTTGATTCATATGACTCTGATGTATTTGATTCCAATCCAACAGAAGTGGCTCCTAGTTTGAAT
>gnl_Phypa_v3.3_Pp3c4_12780V3.1
ATGGCTGCCATGCCCGCCACCACGGGAATGTCCCGCCTGCTCTCTCCCACCCCTCCCCCGCCTGCCTTGCCCCGTTTCTCAGCTCTCTTCTCCGCCACGCCCGTCTTCTGTTTGATCCCCGGCCGTCGCCACCAATCTCATCTCCTCACCTCTACCCGGCACTTGGGTTCGCTGCATCTCGCCCATTTCGCCAGGAACGCCAGGAACGCCACGAATGTGCCCGGCGAGAGGAAGGGCGTCGCCGTGACGCCACAGGAGCCCGAGATGTCAGCCGCAGAGCTCAAGGCGTACGAGGAGGCATGCGCCAAACTGGAGGGTCAGGAGCCGGACTTCTGGGAGGGCTCTTCATGGAATTCGCTCGGTTTCGCGATGCAGTACTTGTGGGTGTTCGGCGTCGTCGTATCGATCGTAGCGTGTATCACGGCAGTTCGAACGTACAATTTGGGCGCCACGGACTTCAAGAACACCGAAGTGTTCAAAGAGGCTATCGAGTACCAGGTGGACGGGTCCGAGGACACTGGCTCGTCGGTGTTCGACGATGCCACCAAGGAGGCACCG
>gnl_Phypa_v3.3_Pp3c4_12650V3.1
ATGGCTGCCATGCCCGCCACCACGGGAATGTCCCGCCTGCTCTCTCCCACCCCTCCCCCGCCTGCCTTGCCCCGTTTCTCAGCTCTCTTCTCCGCCACGCCCGTCTTCTGTTTGATCCCCGGCCGTCGCCACCAATCTCATCTCCTCACCTCTACCCGGCACTTGGGTTCGCTGCATCTCGCCCATTTCGCCAGGAACGCCAGGAACGCCACGAATGTGCCCGGCGAGAGGAAGGGCGTCGCCGTGACGCCACAGGAGCCCGAGATGTCAGCCGCAGAGCTCAAGGCGTACGAGGAGGCATGCGCCAAACTGGAGGGTCAGGAGCCGGACTTCTGGGAGGGCTCTTCATGGAATTCGCTCGGTTTCGCGATGCAGTACTTGTGGGTGTTCGGCGTCGTCGTATCGATCGTAGCGTGTATCACGGCAGTTCGAACGTACAATTTGGGCGCCACGGACTTCAAGAACACCGAAGTGTTCAAAGAGGCTATCGAGTACCAGGTGGACGGGTCCGAGGACACTGGCTCGTCGGTGTTCGACGATGCCACCAAGGAGGCACCG
>gnl_Poptr_v3.0_Potri.015G054100.1
ATGTCTCTCTTCATAGCCAATGGCAATGGTGGTGGAGGCAGAATCCTCTACACCAACCCCACGAGACACCACCCTTACACCCACACTCCATGCCGTCCTCAATTCCTGTTTCCACTCAGAAGATCACCTCAAGATCACCTCCATATAGTCTCAGCTTCCAACAAGAAACTTTCCTCTGTCTCTAGAATTGGCAAGTTTGACAGCAAGAACAGGAGGAACTCAACTACTTCGACCAAAGACCAAGAAGAGAATAAAAGGGATGGTAGTGGTGGTGATGAAAATGTTAATGGTGAAGTTAAAAATGTTAGCACAAGTGTTGGTGAGAATTATGATGGCTATTTCTTGCCAGAGCTTCCTGGGGATGAGCCTGATTTCTGGGAAGGCCCACAGTGGGATGGTTTTGGTTTCTTCGTGCAGTATATGTGGGCTTTTGGTATTGTTTTTGCGCTAGTTGCATGTGGGATTGCCGTGGCTACGTACAATGGAGGGGCAGCGGATTTTAAGGAGACACCTGCATACAAAGAGTCAATCCAGTCGCGGGATCTTTTAGAAGAACCTGAAGCATCTAATTCTGACGTCTTCGACTCCAATCCAACTGAGGTGGCACCTAGTTTGGAA
>gnl_Poptr_v3.0_Potri.015G053800.1
ATGTCTCTCTTCATAGCCAATGGCAATGGTGGTGGAGGCAGAATCCTCTACACCAACCCCACGAGACACCACCCTTACACCCACACTACATGCCGTCCTCAATTCCTGTTTCCACTCAGAAGATCACCTCAAGATCACCTCCATATAGTCTCAGCTTCCAACAAGAAACTTTCCTCTGTCTCTAGAATTGGCAAGTTTGACAGCAAGAACAGGAGGAGCTCAACTACTTCGACCAAAGACCAAGAAGAGAATAAAAGGGATGGTAGTGGTGGTGATGAAAATGTTAATGGTGAAGTTAAAAATGTTAGCACAAGTGTTGGTGAGAATTATGATGGCTATTTCTTGCCAGAGCTTCCTGGGGATGAGCCTGATTTCTGGGAAGGCCCACAGTGGGATGGTTTTGGTTTCTTCGTGCAATATATGTGGGCTTTTGGTATTGTTTTTGCGCTAGTTGCATGTGGGATTGCCGTGGCTACGTACAATGGAGGGGCAGCGGATTTTAAGGAGACACCTGCATACAAAGAGTCAATCCAGTCGCGGGATCTTTTAGAAGAACCTGAAGCATCTAATTCTGACGTCTTCGACTCCAATCCAACTGAGGTGGCACCTAGTTTGGAA
>gnl_Prupe_v2.1_Prupe.5G220500.1
ATGGCTCTAACCATAGCCAACAGTGGAGCTACTGGTGGAGCTAGGCTCCTGTACAGCAGCTCCACCAGTCTCTCCTCTCAACGCCACTTCCTCTTCCCTCTCTCCCCCAGAAGGACCCTCCACGTGGTGTCAGCCAAGAGGTTCACGTCCAGAACTGGGAGGTCCGACGGCAGGAACAAGAGAGGCACCACAACCACCAGAGACCAAGAACAAGACCCACTGCGCCTAGAACGGACGGCTGAGATTGAAAACGTTGGTGGTGGTTTTGCTGTTGACAATGTTGATGATGGGTATTTCTTGCCTAAGCTTCCGGGTGACGAACCTGACTTCTGGGAAGGTGAAAAATGGGACTTTCTTGGCTTCTTTGTCGAGTATTTGTGGGCTTTTGGTATTGGCTTTGCGCTTATTGCTTGTTTCGTTGCTGCTACTTCTTACAATGAAGGAGCAACTGATTTCAAGGAGACTCCTGTGTACAAAGATTCATTCCAGTCTCGGGAGTTTTTGGAAGAACCGGAGGCAACTAACCCAGATGTCTTCGAATCCAACCCAACTGAAGTGGCTCCTAGTTTGGAA
>gnl_Selmo_v1.0_448213
ATGTATCATCGTCTGGGGCAGATTTCTTTCTTCCCAGGCGCAATGGCGCTAGCATCGCGGCATGGCGTCCACGCTCTCGGCGCGCCATCGCCGTTCCTCCACCGGAGGAGCGGATTAAATCCTCTTCCCAGCAGGAACCACGTCGCGATCGCCAGGAGGAGTAGTCTCATCCGGGCCAAGAAGTTGGAATCGTCGTCGCCGTCTTCCTCCGGTAAGAATGTGAAGCAACCAGATTCTTCCTCCAAGGTCGCGATTTCGGATGACAAGCAGAAATCCGGAGCGAAATCCTCGTCGTCGTCGAATCCCACTCCAGCTCCTTTTCCCAACGACGATTATTTCGATCCAGGAATGGTTCCAGATTTCTGGGAAGGGCCGCAGTGGAACTGGCTGGGATTCATCCTACAGTATCTCTGGGCGATTGGAATCGTGGTAGCGGTCATCACTTGCGGGATCCTGTTCGTAACTTACAAGCCTAGAGAGGCCGATTATAGGTTCCGGGAACCGCCTAGCTTGGAGGACGTAAAAAAAATCCTGGATGAGCGTCGCAGTCCCGGCGAGGTTGAAGAACAGGCAGCACCAGCTCCACAAATCGAAGAACAAGCGTCCAAATTCGAGGAGGAAAAAGAGCCCGAGATCAAGGAGGCCGAGGTGGTGGAGTCCGAGATAGTGGAGCCCGAGCTCTCCATCAAT
>gnl_Selmo_v1.0_445280
ATGGCGCTGGCATCGCGGCATGGCGTCCACGCTCTCGGCGCGCCATCGCCATTCCTCCACCGGAGGAGCGGATTAAATCCTCTTCCCAGCAGGAACCACGTCGCGATCGCCAGGAGGAGTAGTCTCATCCGGGCCAAGAAATTGGAATCGTCGTCGCCGTCTTCCTCCGGAATGGTTCCAGATTTCTGGGAAGGGCCGCAGTGGAACTGGCTGGGATTCATCCTGCAGTATCTCTGGGCGATTGGAATCGTGGTAGCGGTCATCACTTGCGGGATCCTGTTCGTAACTTACAAGCCTAGAGAGGCCGATTATAGGTTCCGGGAACCGCCTAGCTTGGAGGACGTAAAAAAAATCCTGGATGAGCGTCGCAGTCCCGGCGAGGTTGAAGAACAGGCAGCACCAGCTCCACAAATCGAAGAAGAAGCGTCCAAATTCGAGGAGGAAAAAGAGCCCGAGATCAAGGAGGCCGAGGTGGTGGAGTCCGAGATAGTGGAGCCCGAGCTCTCCATCAAT
>gnl_Solly_v2.4_Solyc06g069170.2.1
ATGGCTCTCACAGGAAATCGAATTCTCTGCAACAGCTCATCAACAAAAATACCGTTTACCCAATTCCCTCTTCGTCGTCCCTTCTTACTTCCCTCTCAGGGGAGAAGAAGTCAATTCACTGCATTCGCTGCAAAGAAGTTCACGTCAGGGAAGAACAAGAGAAGTTCAATTTCAACTAAAGAGCCAGTAAAAGAAGAAGAAGAAGAATTCCAGACGATCAATATTCGTATTGATAGTCAAGATAGGGTTTCTGCAACCACAACAACTGGTGATGCTTTTGTGATGCCGAAGCTTCCTGGAGAGGAAACTGATTTCTGGGAAGGACCTCAATGGGATGGATTTGGATTCTTTGTTCAGTATATGTGGGCTTTTGGCGTTCTCTTTTCGCTGATTGCATGTGGTATTGCTGTGGCCACATATAACGATGGAGCTACAGATTTCAAGGCTACTCCTGTGTATAAGGAAGCAATGGAATCACAAGAACTTCTTGAAGAACCAGAGGCTTCTAACTCAGATGTGTTTGAGTCAAATCCAACTGAAGAAGCACCTAGTTTGGAA
>gnl_Sorbi_v3.1_Sobic.001G118400.1
ATGTCTCTCCTCGCCTCCCCCACGCCGTTCGGCGCGGCCGCCGTCCGCCGCCGCGTCGCGCCGCTTCCTCTCCTCCCTGCAGGCGGTCGCGCCGCGCTGCACGTGGCCCTCGCGCGCCGCGGCGGGGTCTCGTCCCGCACGCAGCGGCGCCTCGAGGAACGCGGAGGCAAGAAGCGCCGCGGCGGGGTCGCGGCGCCCGACGTGGACGAGGACGCGGCGGAGGCGGGGGCGGCGGCTTGGGAAGGGGAGCCGCTGGGGTTCGAGGTGTCGACGGAGCCCATGCCACAGCTGCCGGACCCGGAGACGCCCGACTTCTGGGAGGGACCTCAGTGGGAGGCCCTCGGCTTCTTCGTGCAGTACATGTGGGCGTTCGGCGTCGTCTTCGGCCTCATTGCTTGTGGTGTCGCTGTGGCTACCTACAACGATGGAGCAACAGATTTCAGAGACACGCCTGCTTACAAGGAATCCCAATCACAGGAGTTCCCTGAGGAGGCAGAATCATCAAGCGCCGATGTGTTTGAAGGCAATCCAACTGAGGTAGCACCAGCTCTTGAG
>gnl_Spipo_v2_Spipo2G0023000
ATGGCTCTGGTGTGCTCCACCGGAGGCGGAAGCTGCTGCTTGCAGCGAGCTCAGGTGAGAGGACTGGCGCCTTCCTCTGGCCCCGTCCCTCTTCTGTCTATCCTCTGGAGGAAGGATGGTGGCGGTCGCAGGGGCGCTGCCCTGGTGGTGTGCGCCAGGAAGGGGCTCTCTTCTCGGACCCGGAGGCCGGAAAACCGGGGAAAGAAGGGCGGTGTCACTACCACCGCGCCAAAGGAGGAGGAACTAGGGGGTGGTGGGGATGATTCCCTGTCTTCCTCCGCTGAAGGAGGGCTGCTGGGGACTGATGGAGCGAGCTCCGTGTCGACGCCGATGCCGGATTTGCCGGGTCTGACGACTGATTTCTGGGAGGGTTCCAAGTGGGATACCTTTGGCTTCGTCGTGCAGTACCTCTGGGCTTTTGGCATTGTTTTCGCTTTAATTGCATGTGGGATTGCGGTGGCCACATACAATGATGGGGCAACGGACTTCAAAGAGACCCCAGTCTTCAAGGAGTCAATGCAGTCCCAAGAACTGCTGGAGGAGCCTGACTTATCTGGTTCGGATGTGTTTGAAGTCAATCCGACCGAGGTGGCACCTAGTTTGGAG
>gnl_Stras_v2.0_SGA_v2.0_scaffold25T10988
ATGGCGCTCGCCGGTAGTTTGAGCCGGATCTTCTGCAGCACGCCTCAGGGGGCGCCGTGCATCCGCACCATGCTCCTCCGGCCGCCGCTAAACCCTTTGTCTCCTCCGCGGCGAGCCTCGAATTTCACCGTCTCCGCGAAGGTGTCGAGGACCGGAAAATTCGACAGCAAGAACCGGAGAAACAGTCCTTTCACGACGACTAAGGAGGAAGAAGAAGAAAAAGAAGGGTCTTTAGGAGAGGAAGTGAACGGCGCCGACGAGTTTGGTGCCGCCGCCGTTGATGATGGATTTGTCGTGCCGGAGCTTCCTGGGGATAAGCCGGACTTCTGGGAAGGTCCCCAGTGGGACGCTCTAGGGTTTTTCGTTCAGTACATGTGGGCTTTTGGCGTTGTTTTCGCGGTTAGTTCTGTGATAAAAGATTCTGGCCATTATGAAAGGTTATATGAGAGGAAGTATGACGCTTCTGGTGGAAAATGGATAGCCAAGACTTTTGAGAAGAAGTTTATCTCTGCTAAAGCTGCCGAGGCTCTTATTTTAGTGACAAAGTTAGTTGCTTGTGGTGTAGCTGTGGCTACGTATAACGAGGGAGCAACAGATTTCAAAGAAACTCCCGCTTATAAGGAAGCAATACAATCACGGGACCTTGATGAATTAGATGATGCTGCCACCTCAGATGTCTTCGAGTCGAACCCAACAGAAGAAGCACCTAGCTTGGAGTAG
>gnl_Theca_v1.1_Thecc1EG012325t1
ATGGCGCTAACCATGACCATCAGCCATGGTAGCAGTACTGGTGGCGGTAATGGAGTCCGAATCCTCTGCGGTAACCCCACCAAACAATCATACACCCGCCTCCCTCCTCGACGACGCGTCCTCTTCCCCACCTCCCCCAGAATTCTTCACTTAACGACCTTCGCAGCCAAAAAGTTCTCCCCCCGAACCGGACGCTTCGACAGCAAGAACCGGAGGAGCGCTCTCACGACGAAAGAACAAGATGAGGAACAAGAGCAGAAACAAAGGACGGCTGAGATTGAAGAACAGAATGTTGTTGTCGGGGTTGGGTTTGATAACGTTGGTGGGAGTTCTTCCGAGGTTTCGGCTGATGGGAAACCGTTTCCGGAACTTCCTGGTCTTCAACCTGCTTTGTGGGAAGGTCCTCAGTGGGATGTTCTTGGTTTCCTTGTTCAGTATTTGTGGGCTTTTGGCATTGTTTTCGCGTTAATTGCGTGTGGGATTGCTGTGTCTACTTACAATGAAGGGGCAACAGATTTTAAGGAGACTCCTGCATACAAAGAGTCTATCCAATCTCAAGAGCTTTTAGAAGAACCTGAGGCCTCTAATTCAGATGTATTTGAATTAAACCCTACTGAAGTTGCACCTAGTTTGGAG
>gnl_Utrgi_v4.1_Scf00909.g22652.t1
ATGGCTGCCTCCGGGATGCCTCTCCGCCTTCAATTTCTTCTGGCATCTTTTCCGTCCCGCCGTCACCGTTCTACGTCCTCGCCCTTTGTTGTCTCTGCGTCTCGGAAGAGGGCTTCTTCCTCGTCCACGAATCGGAGGAGAAACAACAGCCCTCCAGTTACGACGCCTACGCAGATCCCAGACAACGAAACCAACGACATCAATGGAGTTGCCGATGTGAAGATTGATGATGGGTTTGTGATGCCAGTGCTTCCTGGAGAGAACCCTGATTTCTGGGAAGGCTCTCAGTGGGACGCTTTGGGATTCTTCGTTCAGTACATGTGGGCTTTCAGCATCGTTTTTGCGTTGGTTGCATGTGGCATTGCTGTGGCTACATATAACGAAGGAGCAACAGATTTCAAGCAAACCCCTGTGTACAAGGAATCACTGCAAACTCGGGAGCTTCTGGAGGGACCTGATGCCTCCAACTCGCAGGTATTCGAAGCAAACCCGACGGAAGAAGCACCATCTTTGGAG
>gnl_Vitvi_Genoscope.12X_GSVIVT01008273001
ATGAAAAAGTGGGACGTCCGTGATGGGGTTGTGAGCCTCCCCTCAACACGCGCCTATATTATTCGGATTCTTCTCATCCACAGACGCACCTCCATAGTCTCCGTTCAAAACTCCGACGCCACACTCATGTCTCTCACTATAGCCGGAACCGCAGTAGCCAGGGGCGGCGTTGGCCTTACCACCACGAGCCCATCTACTCACCTCCCAATTCGCCGCCACTTTCTCCTTCCATCTCTCCCTTTCACTCTCATAACAACAACAACAACAACAAGATCAAGAACTTCCCACATAGTTTTCGCCAAGAAGCTCTCGTCCCGGACTGGAAGGTTCGACAGCAAGAATAGAAGGAGCGGCACAACAACCAAGGAAGGGCAGCAAGAACAGCGAGAAGAGGCTGAGATTAAAGAAATTGGCAGCACAGAGAATGTGGGTGTGGCTGATGGTGATGATGATGATGATGGGTATTTCTTGCCGGAGCTTCCCGGGGACAAGCCGGACTTCTGGGAGGGGCCTCAGTGGGATGCTCTCGGCTTCTTTGTTCAGTATTTGTGGGCTTTCGGCATTGTTTTTGCGTTGATTGCATGTGGGATTGCTGTTGTTACATACAATGAGGGGGCAACAGATTTCAAAAAGACTCCTGTCTACCAGGAATCAGTCCAATCTCGAGATCTTTTAGAAGAACCAGAGACGTCTAACTCAGATGTTTTTGAGTCCAACCCAACTGAGGAGGCTCCTAGTTTGGAA
>FraveV4A2_5g12290.t1
ATGGCTCTAACCATAGCCAACAGTGGCACCACCAACGGCGGAGCCAGAGCCCTTTACAGAAGCTCCACCACACACCCCTACACCAACCTCTCCTCCCAACGCCACGTCCTCTTCCCTCGTCTCTCCCCAAGAAGAACCCTCCACGTGGTGTCCGCCAAGCGCTTCACCTCCCGAACCGGGAGGCTCGACAACAATAACAACAAGAGGAGCAACACCACGACCAAAGACCAAGAACAAGACCAACGTACTGCGGAGATTGAAAGCCTCGCTGCGGAGAACATTGACGATGGCTACTTCTTGCCTAAGCTTCCGGGAGATGAGCCGGATTTCTGGGAAGGTGAACAGTGGGACGGTCTTGGGTTCTTCGTGGAGTACTTGTGGGCTTTTGGTTTTGGCTTTGCGCTTATTGCAGCAATTGCAGCTGTTGCTACATTCAATGAAGGGGCAACTGATTTCAAGGAGACTCCTACTTACAAAGATGCTATCCAGTCCCGCGAGTTGCTAGAAGAACCAGAGGGATCAGGCCCTGATGTCTTTGAATCCAACCCTACTGAAGTGGCTCCTAGTTTGGAA
>Maldo_HF_09455
ATGATCCAATATGGAAAACAAATCTTGAAAAACATCCATTATCATCTTCACACACTCATTATCTCATCCACACACGCTGCTGAAGAGATATTTGCACTTTGCTCATTTAGCTTTGAGCTGCTAAGAACACAGGGATTCTCACTCTTCTCCCTCATGGCTCTAGCCATAGCCAACAGTGGAAGTTCCACCGGCGGAGCTAGAGTCCCTTACAGCAGCTCCACCACCAGACAGTACCCCTACACCAACCTCTCCTCACAACGCCAGCTCCTCTTCCCTCCCTCCTCCAGAAGAGCCCTTCACGTGGTGGCAGCCAAGAGGTTCACCTCCAGAACTGGAAGGACCGACGGCAAGAACAGGAGGAGCAACACAACCACCAGAGACCAAGAACAAGACATGATGGGGTCGCAACGAACGGCTGAGATTGAAAACGTCGGTGGTGGGGCTGTGGGAAACGTTGATGATGGGTATTTCTTGCCTAAGCTTCCCGGGGATGAACCTTGCTTTTGGGAAGGTGAAAAATGGGACTGGCTTGGATTCTTTGTTGAGTACTTGTGGGCTTTTGGTATTGGCTTTGCGCTTATTGCTTGTTTAGTTGCTGCTACTTCTTACAATGAAGGAGCAACTGATTTCAAGGAAACTCCAGTCTACAAAGATTCGTTCCAGTCTCGGGAGTTTTTGGAAGAACCGGAGGCATCCAACCCGGATGTCTTCGAATCCAACCCGACTGAAGTGGCTCCTAGTTTGGAA
>Maldo_HF_24628
ATGGAAACAATTCGGGTCAAGTTTATGGAAAAACTTCCATTATCATCTCCCCCACTCTCATTATCCCATCCACACATACTGAAGAGATATTTCCACCTTGCTCATTTAGCTTTGTGCTGCTACGAACAAAGAGACTCTCACTCTCCTCCCCTCATGGCTCTTACCATAGCCAACAGTGGAAGTTCCACTGGCGGAGCAAGAGTCCTCTACAGCAGCTCCACCACCAGCAGACAGTACCCCTACACCAACCTCTCCTCACAACGCCACCTCCTCTTCCCTCCCTCCTCCAGAAGAGCCCTCTACGTGGTGTCAGCCAAGAGGTTCGCGTCCAGAACTGGGAGGACCGACGGCAGGAACAGGAAAAGCACCTCAACTACAAGAGACCAAGAACAAGACATGATGGGGTCGCAACGGACGGCTGAGATTGAAAACGTAGGTGGTGGGGTTGTGGGAAACGTTGATGATCGGTATTTCTTGCCTAAGCTTCCGGGGGATGAGCCTTGCTTCTGGGAAGGTGAAAAATGGGATTGGCTTGGATTCTTTGTGGAGTACTTGTGGGCTTTTGGTATTGGCTTTGCGCTTATTGCTTGCTTAGTTGCTGCTACTTCTTACAATGAAGGAGCAACTGATTTCAAGGAGACTCCAGTCTACAAAGATTCGTTTCAGTCTCGGGAGTTTTTGGAAGAACCGGAGGCATCCAACCCGGACGTCTTCGAATCCAACCCGACTGAAGTGGCTCCTAGTTTGGAA
>Malba_023838
ATGGAAGAACTTCCATCATCATCTCCCCCACTCTCATTATCCCATCCACACATACTGAAGAGATATTTCCACCTTGCTCATTTAGCTTTGTGCTGCTACGAACAAAGAGACTCTCACTCTCCTCCCCTCATGGCTCTTACCATAGCCAACAGTGGAAGTTCCACTGGCGGAGCAAGAGTCCTCTACAGCAGCTCCACCACCAGCAGACAGTACCCCTACACTAACCTCTCCTCACAACGCCACCTCATCTTCCCTCCCTCCTCCAGAACAGCCCTCTACGTGGTGTCAGCCAAGAGGTTCACGTCCAGAACTGGGAGGACCGACGGCAAGAACAGGAAGAGCACCACAACTACAAGAGACCAAGAACAAGACATGATGGGGTCGCAACGGACGGCTGAGATTGAAAACGTAGGTGGTGGGGTTGTGGGAAACGTTGATGATGGGTATTTCTTGCCTAAGCTTCCGGGGGATGAGCCTTGCTTCTGGGAAGGTGAAAAATGGGATTGGCTTGGATTCTTTGTGGAGTACTTGTGGGCTTTTGGCATTGGCTTTGCGCTTATTGCTTGCTTAGTTGCTGCTACTTCTTACAATGAAGGAGCAACTGATTTCAAGGAGACTCCAGTCTACAAAGATTCGTTTCAGTCTCGGGAGTTTTTGGAAGAACCGGAGGCATCCAACCCGGATGTCTTCGAATCCAACCCGACTGAAGTGGCTCCTAGTTTGGAA
>Malba_033714
ATGGCTCTAGCCATAGCCAACAGTGGAAGTTCCACCGGCGGAGCTAGAGTCCCTTACAGCAGCTCCACCACCAGACAGTACCCCTACACCAACCTCTCCTCACAACGCCAGCTCCTCTTCCCTCCCTCCTCCAGAAGAGCCCTTCACGTGGTGGCAGCCAAGAGGTTCACCTCCAGAACTGGAAGGACCGACGGCAAGAACAGGAGGAGCAACACAACCACCAGAGACCAAGAACAAGACATGATGGGGTCGCAACGAACGGCTGAGATTGAAAACGTCGGTGGTGGCGCTGTGGGAAACGTTGATGATGGGTATTTCTTGCCTAAGCTTCCCGGGGATGAACCTTGCTTTTGGGAAGGTGAAAAATGGGACTGGCTTGGATTCTTTGTGGAGTACTTGTGGGCTTTTGGTATTGGCTTTGCGCTTATTGCTTGTTTAGTTGCTGCTACTTCTTACAATGAAGGAGCAACTGATTTCAAGGAAACTCCAGTCTACAAAGATTCGTTCCAGTCTCGGGAGTTTTTGGAAGAACCGGAGGCATCCAACCCGGATGTCTTCGAATCCAACCCGACTGAAGTGGCTCCTAGTTTGGAA
>Malsi_06g018950
AAAAACATCCATTATCATCTTCACACACTCATTATCTCATCCACACACGCTGCTGAAGAGATATTTGCACTTTGCTCATTTAGCTTTGAGCTGCTAAGAACACAGGGATTCTCACTCTTCTCCCTCATGGCTCTAGCCATAGCCAACAGTGGAAGTTCCACCGGCGGAGCTAGAGTCCCTTACAGCAGCTCCACCACCAGACAGTACCCCTACACCAACCTCTCCTCACAACGCCAGCTCCTCTTCCCTCCCTCCTCCAGAAGAGCCCTTCACGTGGTGGCAGCCAAGAGGTTCACCTCCAGAACTGGAAGGACCGACGGCAAGAACAGGAGGAGCAACACAACCACCAGAGACCAAGAACAAGACATGATGGGGTCGCAACGAACGGCTGAGATTGAAAACGTCGGTGGTGGGGCTGTGGGAAACGTTGATGATGGGTATTTCTTGCCTAAGCTTCCCGGGGATGAACCTTGCTTTTGGGAAGGTGAAAAATGGGACTGGCTTGGATTCTTTGTTGAGTACTTGTGGGCTTTTGGTATTGGCTTTGCGCTTATTGCTTGTTTAGTTGCTGCTACTTCTTACAATGAAGGAGCAACTGATTTCAAGGAAACTCCAGTCTACAAAGATTCGTTCCAGTCTCGGGAGTTTTTGGAAGAACCGGAGGCATCCAACCCGGATGTCTTCGAATCCAACCCGACTGAAGTGGCTCCTAGTTTGGAA
>Malsi_14g022120
ATGGAAACAATTCGGGTCAAGTTTATGGAAAAACTTCCATTATCATCTCCCCCACTCTCATTATCCCATCCACACATACTGAAGAGATATTTCCACCTTGCTCATTTAGCTTTGTGCTGCTACGAACAAAGAGACTCTCACTCTCCTCCCCTCATGGCTCTTACCATAGCCAACAGTGGAAGTTCCACTGGCGGAGCAAGAGTCCTCTACAGCAGCTCCACCACCAGCAGACAGTACCCCTACACCAACCTCTCCTCACAACGCCACCTCCTCTTCCCTCCCTCCTCCAGAAGAGCCCTCTACGTGGTGTCAGCCAAGAGGTTCGCGTCCAGAACTGGGAGGACCGACGGCAGGAACAGGAAAAGCACCTCAACTACAAGAGACCAAGAACAAGACATGATGGGGTCGCAACGGACGGCTGAGATTGAAAACGTAGGTGGTGGGGTTGTGGGAAACGTTGATGATCGGTATTTCTTGCCTAAGCTTCCGGGGGATGAGCCTTGCTTCTGGGAAGGTGAAAAATGGGATTGGCTTGGATTCTTTGTGGAGTACTTGTGGGCTTTTGGTATTGGCTTTGCGCTTATTGCTTGCTTAGTTGCTGCTACTTCTTACAATGAAGGAGCAACTGATTTCAAGGAGACTCCAGTCTACAAAGATTCGTTTCAGTCTCGGGAGTTTTTGGAAGAACCGGAGGCATCCAACCCGGACGTCTTCGAATCCAACCCGACTGAAGTGGCTCCTAGTTTGGAA
>Malsy_06g019180
ATGGCTCTAGCCATAGCCAACAGTGGAAGTTCCACCGGCGGAGCTAGAGTCCCTTACAGCAGCTCCACCACCAGACAGTACCCCTACACCAACCTCTCCTCACAACGCCAGCTCCTCTTCCCTCCCTCCTCCAGAAGAGCCCTTCACGTGGTGGCAGCCAAGAGGTTCACCTCCAGAACTGGAAGGACCGACGGCAAGAACAGGAGGAGCAACACAACCACCAGAGACCAAGAACAAGACATGATGGGGTCGCAACGAACGGCTGAGATTGAAAACGTCGGTGGTGGGGCTGTGGGAAACGTTGATGATGGGTATTTCTTGCCTAAGCTTCCCGGGGATGAACCTTGCTTTTGGGAAGGTGAAAAATGGGACTGGCTTGGATTCTTTGTTGAGTACTTGTGGGCTTTTGGTATTGGCTTTGCGCTTATTGCTTGTTTAGTTGCTGCTACTTCTTACAATGAAGGAGCAACTGATTTCAAGGAAACTCCAGTCTACAAAGATTCGTTCCAGTCTCGGGAGTTTTTGGAAGAACCGGAGGCATCCAACCCGGATGTCTTCGAATCCAACCCGACTGAAGTGGCTCCTAGTTTGGAA
>Malsy_14g020970
ATGGAAACAATTCGGGTCAAGTTTATGGAAAAACTTCCATTATCATCTCCCCCACTCTCATTATCCCATCCACACATACTGAAGAGATATTTCCACCTTGCTCATTTAGCTTTGTGCTGCTACGAACAAAGAGACTCTCACTCTCCTCCCCTCATGGCTCTTACCATAGCCAACAGTGGAAGTTCCACTGGCGGAGCAAGAGTCCTCTACAGCAGCTCCACCACCAGCAGACAGTACCCCTACACCAACCTCTCCTCACAACGCCACCTCCTCTTCCCTCCCTCCTCCAGAAGAGCCCTCTACGTGGTGTCAGCCAAGAGGTTCGCGTCCAGAACTGGGAGGACCGACGGCAGGAACAGGAAAAGCACCTCAACTACAAGAGACCAAGAACAAGACATGATGGGGTCGCAACGGACGGCTGAGATTGAAAACGTAGGTGGTGGGGTTGTGGGAAACGTTGATGATCGGTATTTCTTGCCTAAGCTTCCGGGGGATGAGCCTTGCTTCTGGGAAGGTGAAAAATGGGATTGGCTTGGATTCTTTGTGGAGTACTTGTGGGCTTTTGGTATTGGCTTTGCGCTTATTGCTTGCTTAGTTGCTGCTACTTCTTACAATGAAGGAGCAACTGATTTCAAGGAGACTCCAGTCTACAAAGATTCGTTTCAGTCTCGGGAGTTTTTGGAAGAACCGGAGGCATCCAACCCGGACGTCTTCGAATCCAACCCGACTGAAGTGGCTCCTAGTTTGGAA
>Maldo_GDDH_06G1215200
CATTATCATCTTCACACACTCATTATCTCATCCACACACGCTGCTGAAGAGATATTTGCACTTTGCTCATTTAGCTTTGAGCTGCTAAGAACACAGGGATTCTCACTCTTCTCCCTCATGGCTCTAGCCATAGCCAACAGTGGAAGTTCCACCGGCGGAGCTAGAGTCCCTTACAGCAGCTCCACCACCAGACAGTACCCCTACACCAACCTCTCCTCACAACGCCAGCTCCTCTTCCCTCCCTCCTCCAGAAGAGCCCTTCACGTGGTGGCAGCCAAGAGGTTCACCTCCAGAACTGGAAGGACCGACGGCAAGAACAGGAGGAGCAACACAACCACCAGAGACCAAGAACAAGACATGATGGGGTCGCAACGAACGGCTGAGATTGAAAACGTCGGTGGTGGGGCTGTGGGAAACGTTGATGATGGGTATTTCTTGCCTAAGCTTCCCGGGGATGAACCTTGCTTTTGGGAAGGTGAAAAATGGGACTGGCTTGGATTCTTTGTTGAGTACTTGTGGGCTTTTGGTATTGGCTTTGCGCTTATTGCTTGTTTAGTTGCTGCTACTTCTTACAATGAAGGAGCAACTGATTTCAAGGAAACTCCAGTCTACAAAGATTCGTTCCAGTCTCGGGAGTTTTTGGAAGAACCGGAGGCATCCAACCCGGATGTCTTCGAATCCAACCCGACTGAAGTGGCTCCTAGTTTGGAA
>Maldo_GDDH_14G1226000
ATGGAAACAATTCGGGTCAAGTTTATGGAAAAACTTCCATTATCATCTCCCCCACTCTCATTATCCCATCCACACATACTGAAGAGATATTTCCACCTTGCTCATTTAGCTTTGTGCTGCTACGAACAAAGAGACTCTCACTCTCCTCCCCTCATGGCTCTTACCATAGCCAACAGTGGAAGTTCCACTGGCGGAGCAAGAGTCCTCTACAGCAGCTCCACCACCAGCAGACAGTACCCCTACACCAACCTCTCCTCACAACGCCACCTCCTCTTCCCTCCCTCCTCCAGAAGAGCCCTCTACGTGGTGTCAGCCAAGAGGTTCGCGTCCAGAACTGGGAGGACCGACGGCAGGAACAGGAAAAGCACCTCAACTACAAGAGACCAAGAACAAGACATGATGGGGTCGCAACGGACGGCTGAGATTGAAAACGTAGGTGGTGGGGTTGTGGGAAACGTTGATGATCGGTATTTCTTGCCTAAGCTTCCGGGGGATGAGCCTTGCTTCTGGGAAGGTGAAAAATGGGATTGGCTTGGATTCTTTGTGGAGTACTTGTGGGCTTTTGGTATTGGCTTTGCGCTTATTGCTTGCTTAGTTGCTGCTACTTCTTACAATGAAGGAGCAACTGATTTCAAGGAGACTCCAGTCTACAAAGATTCGTTTCAGTCTCGGGAGTTTTTGGAAGAACCGGAGGCATCCAACCCGGACGTCTTCGAATCCAACCCGACTGAAGTGGCTCCTAGTTTGGAA
>Maldo_Gala_06g019360
ATGGCTCTAGCCATAGCCAACAGTGGAAGTTCCACCGGCGGAGCTAGAGTCCCTTACAGCAGCTCCACCACCAGACAGTACCCCTACACCAACCTCTCCTCACAACGCCAGCTCCTCTTCCCTCCCTCCTCCAGAAGAGCCCTTCACGTGGTGGCAGCCAAGAGGTTCACCTCCAGAACTGGAAGGACCGACGGCAAGAACAGGAGGAGCAACACAACCACCAGAGACCAAGAACAAGACATGATGGGGTCGCAACGAACGGCTGAGATTGAAAACGTCGGTGGTGGGGCTGTGGGAAACGTTGATGATGGGTATTTCTTGCCTAAGCTTCCCGGGGATGAACCTTGCTTTTGGGAAGGTGAAAAATGGGACTGGCTTGGATTCTTTGTTGAGTACTTGTGGGCTTTTGGTATTGGCTTTGCGCTTATTGCTTGTTTAGTTGCTGCTACTTCTTACAATGAAGGAGCAACTGATTTCAAGGAAACTCCAGTCTACAAAGATTCGTTCCAGTCTCGGGAGTTTTTGGAAGAACCGGAGGCATCCAACCCGGATGTCTTCGAATCCAACCCGACTGAAGTGGCTCCTAGTTTGGAA
>Maldo_Gala_14g020730
ATGGAAACAATTCGGGTCAAGTTTATGGAAAAACTTCCATTATCATCTCCCCCACTCTCATTATCCCATCCACACATACTGAAGAGATATTTCCACCTTGCTCATTTAGCTTTGTGCTGCTACGAACAAAGAGACTCTCACTCTCCTCCCCTCATGGCTCTTACCATAGCCAACAGTGGAAGTTCCACTGGCGGAGCAAGAGTCCTCTACAGCAGCTCCACCACCAGCAGACAGTACCCCTACACCAACCTCTCCTCACAACGCCACCTCCTCTTCCCTCCCTCCTCCAGAAGAGCCCTCTACGTGGTGTCAGCCAAGAGGTTCGCGTCCAGAACTGGGAGGACCGACGGCAGGAACAGGAAAAGCACCTCAACTACAAGAGACCAAGAACAAGACATGATGGGGTCGCAACGGACGGCTGAGATTGAAAACGTAGGTGGTGGGGTTGTGGGAAACGTTGATGATCGGTATTTCTTGCCTAAGCTTCCGGGGGATGAGCCTTGCTTCTGGGAAGGTGAAAAATGGGATTGGCTTGGATTCTTTGTGGAGTACTTGTGGGCTTTTGGTATTGGCTTTGCGCTTATTGCTTGCTTAGTTGCTGCTACTTCTTACAATGAAGGAGCAACTGATTTCAAGGAGACTCCAGTCTACAAAGATTCGTTTCAGTCTCGGGAGTTTTTGGAAGAACCGGAGGCATCCAACCCGGACGTCTTCGAATCCAACCCGACTGAAGTGGCTCCTAGTTTGGAA
>Pyrco_DAP_Chr14v0.1_35993.1
ATGGACCCGATGGTCCAATATGGAAACAATTCGGGTCAAGTTTATGGAAAAACTTCCATTAGCATCTCCCCATCCCATCCACACATACTGAAGAGATATTTCCACCTTGCTCATTTAGCTTTGTGCTGCTACGAACACAGAGACTCTCACTCTCCTCCCCTCATGGCTCTTACCATAGCCAACAGTGGAAGTTCCACTGGCGGAGCAAGAGTCCTCTACAGCAGCTCCACCACCACCAGACAGTACCCCTACACCAACCTCTCCTTTCAACGCCACCTCCTCTTTCCTTCCTCCTCCAGAAGAGCCCTCTACGTGGTGTCAGCCAAGAGGTTTACTTCCAGAACTGGGAGGACCGACGGCAAGAACAGGAAGAGCACCACAACTACCAGAGACCAAGAACAAGACATGATGGGGTCGCAACGGACGGCTGAGATTGAAAACGTAGGTGGTGGGGTTGTGGGAAACGTTGATGATGGGTATTTCTTGCCTAAGCTTCCGGGGGATGAGCCTTGCTTCTGGGAAGGTGAAAAATGGGATTGGCTTGGATTCTTTGTGGAGTACTTGTGGGCTTTTGGTATTGGCTTTGCGCTTATTGCTTGCTTAGTTGCTGCTACTTCTTACAATGAAGGAGCAACTGATTTCAAGGAGACTCCAGTCTACAAAGATTCGTTTCAGTCTCGGGAGTTTTTGGAAGAACCGGAGGCATCCAACCAGGATGTCTTCGAATCCAACCCGACTGAAGTGGCTCCTAGTTTGGAA
>Pyrco_DAP_Chr6v0.1_15606.1
ATGGCTCTAGCCATGGCCAACAGTGGAAGTTCCACCGGCGGAGCTAGAGTCCTTTACAGCAGCTCCACCACCAGACAGTATCCCTACACCAACCTCTCCTCACAACGCCAGCTCCTCTTCCCTCCCTCCTCCAGAAGAGCCCTTCACGTGGTGGCAGCCAAGAGATTCACGTCCAGAACTGGAAGGACCGACGGCAAGAACAGGAGGAGCAACACAACCACCAGAGACCAAGAACAAGACATGATGGGGTCGCAACGAACGGCTGAGATTGAAAATGTCGGTGGTGGGGCTGTGGGAAACGTTGATGATGGGTATTTCTTGCCTAAGCTTCCCGGGGATGAGCCTTGCTTTTGGGAAGGTGAAAAATGGGACTGGCTTGGATTCTTTGTGGAGTACTTGTGGGCTTTTGGTATTGGCTTTGCGCTTATTGCTTGTTTAGTTGCTGCTACTTCTTACAATGAAGGAGCAACTGATTTCAAGGAGACTCCAGTCTACAAAGATTCGTTCCAGTCTCGGGAGTTTTTGGAAGAACCGGAGGCATCCAACCCGGATGTCTTCGAATCCAACCCAACCGAAGTGGCTCCTAGTTTGGAA
>Pyrco_DAP_Chr6v0.1_15656.1
ATGGCTCTAGCCATGGCCAACAGTGGAAGTTCCACCGGCGGAGCTAGAGTCCTTTACAGCAGCTCCACCACCAGACAGTATCCCTACACCAACCTCTCCTCACAACGCCAGCTCCTCTTCCCTCCCTCCTCCAGAAGAGCCCTTCACGTGGTGGCAGCCAAGAGATTCACGTCCAGAACTGGAAGGACCGACGGCAAGAACAGGAGGAGCAACACAACCACCAGAGACCAAGAACAAGACATGATGGGGTCGCAACGAACGGCTGAGATTGAAAACGTCGGTGGTGGGGCTGTGGGAAACGTTGATGATGGGTATTTCTTGCCTAAGCTTCCCGGGGATGAGCCTTGCTTTTGGGAAGGTGAAAAATGGGACTGGCTTGGATTCTTTGTGGAGTACTTGTGGGCTTTTGGTATTGGCTTTGCGCTTATTGCTTGTTTAGTTGCTGCTACTTCTTACAATGAAGGAGCAACTGATTTCAAGGAGACTCCAGTCTACAAAGATTCGTTCCAGTCTCGGGAGTTTTTGGAAGAACCGGAGGCATCCAACCCGGATGTCTTCGAATCCAACCCAACCGAAGTGGCTCCTAGTTTGGAA
>Pyrco_BP1_009087.1
ATGGCTCTAGCCATGGCCAACAGTGGAAGTTCCACCGGCGGAGCTAGAGTCCTTTACAGCAGCTCCACCACCAGACAGTATCCCTACACCAACCTCTCCTCACAACGCCAGCTCCTCTTCCCTCCCTCCTCCAGAAGAGCCCTTCACGTGGTGGCAGCCAAGAGATTCACGTCCAGAACTGGAAGGACCGACGGCAAGAACAGGAGGAGCAACATAACCACCAGAGACCAAGAACAAGACATGATGGGGTCGCAACGAACGGCTGAGATTGAAAACGTCGGTGGTGGGGCTGTGGGAAACGTTGATGATGGGTATTTCTTGCCTAAGCTTCCCGGGGATGAGCCTTGCTTTTGGGAAGGTGAAAAATGGGACTGGCTTGGATTCTTTGTGGAGTACTTGTGGGCTTTTGGTATTGGCTTTGCGCTTATTGCTTGTTTAGTTGCTGCTACTTCTTACAATGAAGGAGCAACTGATTTCAAGGAGACTCCAGTCTACAAAGATTCGTTCCAGTCTCGGGAGTTTTTGGAAGAACCGGAGGCATCCAACCCGGATGTCTTCGAATCCAACCCAACCGAAGTGGCTCCTAGTTTGGAA
>Pyrco_BP1_014010.1
ATGGCTCTTACCATAGCCAACAGTGGAAGTTCCACTGGCGGAGCAAGAGTCCTCTACAGCAGCTCCACCACCACCAGACAGTACCCCTACACCAACCTTTCCTTTCAACGCCACCTCCTCTTTCCTTCCTCCTCCAGAAGAGCCCTCTACGTGGTTTCAGCCAAGAGGTTTACTTCCAGAACTGGGAGGACCGACGGCAAGAACAGGAAGAGCACCACAACTACCAGAGACCAAGAACAAGACATGATGGGGTCGCAACGGACGGCTGAGATTGAAAACGTAGGTGGTGGGGTTGTGGGAAACGTTGATGATGGGTATTTCTTGCCTAAGCTTCCGGGGGATGAGCCTTGCTTCTGGGAAGGTGAAAAATGGGATTGGCTTGGATTCTTTGTGGAGTACTTGTGGGCTTTTGGTATTGGCTTTGCGCTTATTGCTTGCTTAGTTGCTGCTACTTCTTACAATGAAGGAGCAACTGATTTCAAGGAGACTCCAGTCTACAAAGATTCGTTTCAGTCTCGGGAGTTTTTGGAAGAACCGGAGGCATCCAACCAGGATGTCTTCGAATCCAACCCGACTGAAGTGGCTCCTAGTTTGGAA
>Pyrco_BP_DH_06g19180
ATGGCTCTAGCCATGGCCAACAGTGGAAGTTCCACCGGCGGAGCTAGAGTCCTTTACAGCAGCTCCACCACCAGACAGTATCCCTACACCAACCTCTCCTCACAATGCCAGCTCCTCTTCCCTCCCTCCTCCAGAAGAGCCCTTCACGTGGTGGCAGCCAAGAGATTCACGTCCAGAACTGGAAGGACCGACGGCAAGAACAGGAGGAGCAACATAACCACCAGAGACCAAGAACAAGACATGATGGGGTCGCAACGAACGGCTGAGATTGAAAACGTCGGTGGTGGGGCTGTGGGAAACGTTGATGATGGGTATTTCTTGCCTAAGCTTCCCGGGGATGAGCCTTGCTTTTGGGAAGGTGAAAAATGGGACTGGCTTGGATTCTTTGTGGAGTACTTGTGGGCTTTTGGTATTGGCTTTGCGCTTATTGCTTGTTTAGTTGCTGCTACTTCTTACAATGAAGGAGCAACTGATTTCAAGGAGACTCCAGTCTACAAAGATTCGTTCCAGTCTCGGGAGTTTTTGGAAGAACCGGAGGCATCCAACCCGGATGTCTTCGAATCCAACCCAACCGAAGTGGCTCCTAGTTTGGAA
>Pyrco_BP_DH_14g18750
ATGGACCCGATGGTCCAATATGGAAACAATTCGGGTCAAGTTTATGGAAAAACTTCCATTAGCATCTCCCCATCCCATCCACACATACTGAAGAGATATTTCCACCTTGCTCATTTAGCTTTGTGCTGCTACGAACACAGAGACTCTCACTCTCCTCCCCTCATGGCTCTTACCATAGCCAACAGTGGAAGTTCCACTGGCGGAGCAAGAGTCCTCTACAGCAGCTCCACCACCACCAGACAGTACCCCTACACCAACCTTTCCTTTCAACGCCACCTCCTCTTTCCTTCCTCCTCCAGAAGAGCCCTCTACGTGGTTTCAGCCAAGAGGTTTACTTCCAGAACTGGGAGGACCGACGGCAAGAACAGGAAGAGCACCACAACTACCAGAGACCAAGAACAAGACATGATGGGGTCGCAACGGACGGCTGAGATTGAAAACGTAGGTGGTGGGGTTGTGGGAAACGTTGATGATGGGTATTTCTTGCCTAAGCTTCCGGGGGATGAGCCTTGCTTCTGGGAAGGTGAAAAATGGGATTGGCTTGGATTCTTTGTGGAGTACTTGTGGGCTTTTGGTATTGGCTTTGCGCTTATTGCTTGCTTAGTTGCTGCTACTTCTTACAATGAAGGAGCAACTGATTTCAAGGAGACTCCAGTCTACAAAGATTCGTTTCAGTCTCGGGAGTTTTTGGAAGAACCGGAGGCATCCAACCAGGATGTCTTCGAATCCAACCCGACTGAAGTGGCTCCTAGTTTGGAA
>Pruav_sc0000383.1_g470.1.mk
ATGTTCTGCACACTCTCTCACTCTCCTCCACCCATGGCTCTAACCATAGCCAACAGTGGAGCTAGGCTCCTGTACAGCAGCTCCACCAGTCACCCCTACACCAACCTCTCCTCTCAACGCCACGTCCTCTTCCCTCTCTCCCCCAGAAGGACCCTCCACGTGGTGTCAGCCAAGAGGTTCACGTCCAGAACTGGGAGGTCCGACGGCAAGAACAAGAGAGGCACCACAACCACCAGAGACCAAGAACAAGACCCACTGCGACTAGAACGGACGGCTGAGATTGAAAACGTTGGTGATGGTGTTGCTGTTGACAATGTTGATGATGGGTATTTCTTGCCTAAGCTTCCGGGTGACGAACCTGACTTCTGGGAAGGTGAAAAATGGGACTTTCTTGGCTTCTTTGTCGAGTACTTGTGGGCTTTTGGAATTGGCTTTGCGCTTATTGCATGTCTCGTTGCTGCTACTTCTTACAATGAAGGAGCAACTGATTTTAAGGAGACTCCTGTGTACAAAGATTCATTCCAGTCTCGGGAGTTTTTGGAAGAACCGGAGGCAACTAACCCAGATGTCTTCGAATCCAACCCAACTGAAGTGGCTCCTAGTTTGGAA
>Pyrusco0g043260.1
ATGGCTCTTACCATAGCCAACAGTGGAAGTTCCACTGGCGGAGCAAGAGTCCTCTACAGCAGCTCCACCACCACCAGACAGTACCCCTACACCAACCTTTCCTTTCAACGCCACCTCCTCTTTCCTTCCTCCTCCAGAAGAGCCCTCTACGTGGTTTCAGCCAAGAGGTTTACTTCCAGAACTGGGAGGACCGACGGCAAGAACAGGAAGAGCACCACAACTACCAGAGACCAAGAACAAGACATGATGGGGTCGCAACGGACGGCTGAGATTGAAAACGTAGGTGGTGGGGTTGTGGGAAACGTTGATGATGGGTATTTCTTGCCTAAGCTTCCGGGGGATGAGCCTTGCTTCTGGGAAGGTGAAAAATGGGATTGGCTTGGATTCTTTGTGGAGTACTTGTGGGCTTTTGGTATTGGCTTTGCGCTTATTGCTTGCTTAGTTGCTGCTACTTCTTACAATGAAGGAGCAACTGATTTCAAGGAGACTCCAGTCTACAAAGATTCGTTTCAGTCTCGGGAGTTTTTGGAAGAACCGGAGGCATCCAACCAGGATGTCTTCGAATCCAACCCGACTGAAGTGGCTCCTAGTTTGGAA
>Pyrbe_019186
ATGGACCCGATGGTCCAATATGGAAACAATTCGGGTCAAGTTTATGGAAAAACTTCCATTAGCATCTCCCCACCCTCATTATCCCATCCACACATACTGAAGAGATATTTCCACCTTGCTCATTTAGCTTTGTGCCGCTACGAACACAGAGACTCTCACTCTCCTCCCCTCATGGCTCTTACCATAGCCAACAGTGGAAGTTCCACTGGCGGAGCAAGAGTCCTCTACAGCAGCTTCACCACCACCAGACAGTACCCCTACACCAACCTCTCCTTTCAACGCCACCTCCTCTTTCCTTCCTCCTCCAGAAGAGCCCTCTACGTGGTGTCAGCCAAGAGGTTTACTTCCAGAACTGGGAGGACCGACGGCAAGAACAGGAAGAGCACCACAACTACCAGAGACCAAGAACAAGACATGATGGGGTCGCAACGGACGGCTGAGATTGAAAACGTAGGTGGTGGGGTTGTGGGAAACGTTGATGATGGGTATTTCTTGCCTAAGCTTCCGGGGGATGAGCCTTGCTTCTGGGAAGGTGAAAAATGGGATTGGCTTGGATTCTTTGTGGAGTACTTGTGGGCTTTTGGTATTGGCTTTGCGCTTATTGCTTGCTTAGTTGCTGCTACTTCTTACAATGAAGGAGCAACTGATTTCAAGGAGACTCCAGTCTACAAAGATTCGTTTCAGTCTCGGGAGTTTTTGGAAGAACCGGAGGCATCCAACCAGGATGTCTTCGAATCCAACCCGACTGAAGTGGCTCCTAGTTTGGAA
>Pyrbe_046913
ATGGCTCTAGCCATAGCCAACAGTGGAAGTTCCACCGGCGGAGCTAGAGTCCTTTACAGCAGCTCCGCCACCGGACAGTATCCCTACACCAACCTCTCCTCACAACGCCAGCTCCTCTTCCCTCCCTCCTCCAGAAGAGCCCTTCACGTGGTGGCAGCCAAGAGATTCACGTCCAGAACTGGAAGGACCGACGGCAAGAACAGGAGGAGCAACACAACCACCAGAGACCAAGAACAAGAGATGATGGGGTCGCAACGAACGGCTGAGATTGAAAACGTCGGTGGTGGGGCTGTGGGAAACGTTGATGATGGGTACTTCTTGCCTAAGCTTCCCGGGGATGAGCCTTGCTTTTGGGAAGGTGAAAAATGGGACTGGCTTGGATTCTTTGTGGAGTACTTGTGGGCTTTTGGTATTGGCTTTGCGCTTATTGCTTGTTTAGTTGCTGCTACTTCTTACAATGAAGGAGCAACTGATTTCAAGGAGACTCCAGTCTACAAAGATTCGTTCCAGTCTCGGGAGTTTTTGGAAGAACCGGAGGCATCCAACCCGGATGTCTTCGAATCCAACCCAACCGAAGTGGCTCCTAGTTTGGAA
>Pyrpy_N_06g1896.1
ATGGCTCTGGCCATAGCCAACAGTGGAAGTTCCACCGGCGGAGCTAGAGTCCTTTACAGCAGCTCCGCCACCGGACAGTATCCCTACACCAACCTCTCCTCACAACGCCAGCTCCTCTTCCCTCCCTCCTCCAGAAGAGCCCTTCACGTGGTGGCAGCCAAGAGATTCACGTCCAGAACTGGAAGGACCGACGGCAAGAACAGGAGGAGCAACACAACCACCAGAGACCAAGAACAAGAGATGATGGGGTCGCAACGAACGGCTGAGATTGAAAACGTCGGTGGTGGGGCTGTGGGAAACGTTGATGATGGGTACTTCTTGCCTAAGCTTCCCGGGGATGAGCCTTGCTTTTGGGAAGGTGAAAAATGGGACTGGCTTGGATTCTTTGTGGAGTACTTGTGGGCTTTTGGTATTGGCTTTGCGCTTATTGCTTGTTTAGTTGCTGCTACTTCTTACAATGAAGGAGCAACTGATTTCAAGGAGACTCCAGTCTACAAAGATTCGTTCCAGTCTCGGGAGTTTTTGGAAGAACCGGAGGCATCCAACCCGGATGTCTTCGAATCCAACCCAACCGAAGTGGCTCCTAGTTTGGAA
>Pyrpy_N_14g1919.1
ATGGACCCGATGGTCCAATATGGAAACAATTCGGGTCAAGTTTATGGAAAAACTTCCATTAGCATCTCCCCATCCCATCCACACATACTGAAGAGATATTTCCACCTTGCTCATTTAGCTTTGTGCTGCTACGAACACAGAGACTCTCACTCTCCTCCCCTCATGGCTCTTACCATAGCCAACAGTGGAAGTTCCACTGGCGGAGCACGAGTCCTCTACAGCAGCTCCACCACCACCAGACAGTACCCCTACACCAACCTCTCCTTTCAACGCCACCTCCTCTTTCCTTCCTCCTCCAGAAGAGCCCTCTACGTGGTGTCAGCCAAGAGGTTTACTTCCAGAACTGGGAGGACCGACGGCAAGAACAGGAAGAGCACCACAACTACCAGAGACCAAGAACAAGACATGATGGGGTCGCAACGGACGGCTGAGATTGAAAACGTAGGTGGTGGGGTTGTGGGAAACGTTGATGATGGGTATTTCTTGCCTAAGCTTCCGGGGGATGAGCCTTGCTTCTGGGAAGGTGAAAAATGGGATTGGCTTGGATTCTTTGTGGAGTACTTGTGGGCTTTTGGTATTGGCTTTGCGCTTATTGCTTGCTTAGTTGCTGCTACTTCTTACAATGAAGGAGCAACTGATTTCAAGGAGACTCCAGTCTACAAAGATTCGTTTCAGTCTCGGGAGTTTTTGGAAGAACCGGAGGCATCCAACCAGGATGTCTTCGAATCCAACCCGACTGAAGTGGCTCCTAGTTTGGAA
>Rosch_v2.0_Chr7g0185261
ATGGCTCTAACAATAGCCAACAGTGGCGGTACCAACGGCGGAGCCAGAGTCCTCTACAGAAGCTCCACCACACACCCGTACGCCAACCTCTCCTCCCAACGCCACGTCCTCTTCCCCCTCTCCCCAAGAAGAACCCTCCACGTGGTGTCCGCCAAGCGCTTCACCTCCAGAACCGGGAGGCTGGACAACAAGAACAACAACAGTAACAACAAGAGGAGCAACACCACGACCAAGGACCAAGAACAAGACCAACGGACGGCGGAGACTGAAAGCCTCGCTGCCGATAACATTGATGATGGCTACTTCTTGCCTAAGCTTCCGGGAGATGAGCCGGATTTCTGGGAAGGTGAACAGTGGGACGGTCTTGGATTCTTTGTCGAGTATTTGTGGGCTTTTGGTTTTGGCTTTGCGCTTATTGCAGCAATTGCAGCTGCTGCTACATTCAATGAAGGGGCAACTGATTTCAAGGAGACTCCTACTTACAAAGATGCGATCCAGTCTCGCGAATTACTAGAAGAACCGGAGGGTTCTAGCCCGGATGTCTTTGAATCCAACCCAACTGAAGTGGCTCCTAGTTTGGAA
>Rubch_LG05.542
ATGGCTCTAACCATAGCCAACAGTGGTGCTAACGGCGGAGCCAGAGTCCTCTACAGAAGCTCCACCACACACCCCTGCACCAACCTCTCCTCCCAACGCCACGTCCTCTTCCCTCTCTCCCCCAGAAGAACCCTCCACGTGGTGTCCGCGAAGCGGTTCACGTCCAGAACCGGGAGGCTGGACAACAATAACAACAGGAGGAGCAACACCACGACCAAAGACCAAGACCAGGACCCATTACGACAACGGACGGCCGAGATTGAAAACGTTGGTGCTGATAACGTTGATGATGGGTACTTCTTGCCTAAGCTTCCCGGGGATGAGCCTGATTTCTGGGAAGGTGAACAGTGGGACGGTCTTGGATTCTTTGTGGAGTATTTGTGGGCTTTCGGTTTTGTCTTTGCGATTATTGGAGCAATTGCAGCTGCTGCTACATTCAATGAAGGGGCAACTGATTTCAAGGAGACTCCTACTTACAAAGATGCCATCCAGTCGCGCGAGTTACTAGAAGAACCGGAGGGATCCAACCCGGATGTCTTTGAATCCAACCCAACTGAAGTGGCTCCTAGTTTGGAA
>Ruboc_05_G16287
ATGGCTCTAACCATAGCCAACAGTGGTACTAACGGCGGAGCCAGAGTCCTCTACAGAAGCTCCACCACACACCCCTACACCAACCTCTCCTCCCAACGCCACGTCCTCTTCCCTCTCTCCCCCAGAAGAACCCTACACGTGGTGTCCGCCAAGCGGTTCACGTCCAGAACCGGGAGGCTGGACAACAATAACAATAACAGCAACAACAGGAGGAGCAACACCACGACCAAAGACCAAGACCAGGACCCACTACGACAACGGACGGCCGAGATTGAAAACGTTGGTGCTGATAACGTTGATGATGGGTACTTCTTGCCTAAGCTTCCGGGGGATGAGCCTGATTTCTGGGAAGGTGAACAGTGGGACGGTCTTGGATTCTTTGTGGAGTACTTGTGGGCTTTCGGTTTTGTCTTCGCGCTTATTGGAGCCATTGCAGCTGCTGCTACATTCAATGAAGGAGCAACTGATTTCAAGGAGACTCCTACTTACAAAGATGCCATCCAGTCGCGCGAGTTACTAGAAGAACCGGAGGGATCCAACCCGGATGTCTTTGAATCCAACCCAACTGAAGTGGCTCCTAGTTTGGAA
