# Supplementary material for: Transcriptomics of long‐term, low oxygen storage coupled with ethylene signaling interference suggests neofunctionalization of hypoxia response pathways in apple ( Malus domestica )
Source: Plant Direct. 2024 Dec 20;8(12):e70025. doi: 10.1002/pld3.70025 (PMC11660084; doi:10.1002/pld3.70025)
Supplement: Supplementary file 2 — Data S2: Homologs of all 606 hypoxia response genes identified in this study across 42 representative species of land plants). [file PLD3-8-e70025-s004.gz › 01-integratedGeneFamilies_dir/8.fna]

>gnl_Ambtr_v1.0_evm_27.model.AmTr_v1.0_scaffold00029.148
ATGGCTGATCCTGAAACCAACCTATTGAACAAAGGTTGCAGCCAATATAATGTCACAAATTCAGCTGTGTTCTTTGAGAATTTGAATGCTTCTTTCACAGAGATAAGGAACCAGCTGAGGACAAAGAGTTTCGCGACGGCGGAGCAGGTGAAGGGCTCGGACCCTGCTTACGCAATGGCCCAGTGCAGGGATTATCTCTCAACGAGTGATTGCTTGGCTTGCTTCTCAGTGGCAGAGGCTCAGATAAGGAACTGCTCATCTGCCAATGGAGCTAGGGTCATCTATGATGGGTGTTTCCTCAGGTACGAGAGCAGCACTTTCTTCGACCAGGCCACCTTGCCAGGCAACGTGCCCATATGCGGTAACAAGACCTCGCTCCAACAAGCCACCTTCACCACCCTCGCCAATGACCTCCTCAGAGACCTCAGCACCGCAGCGTCCAAAATCCCAGGCTATTTTGGGGCCGTGGTTCGCAATGGCTCCGATGGTCTGGTAGCTTATGGCGTGGCTCAGTGTGCCCAAACTGTGGCCCAAGGCTCGTGCGAAAGTTGCTTAAGCGTGGCTTATACCAATATCGACGGTTGCCTTCCTGATACAGATGGGAGAGCGGTTGATGCTGGTTGTTTTATGAGATACTCGGCTAATGCCTTCTTCAATGAGAGCCAGGCCACTGATTTGACGCCATTTTTGAGCAAAGGAAGTTCAAGCAAGAAATGGATAATCGGAGTTGTCGTGGGTGCAGTAGCTGGGCTGATTTTGCTTGTATTATTAGTGTATGGTCTGCATCGATTGCGGCGGAGGAGTAGGGACACTAAGAAACGGGACATACTTGGTGCCACTGAGCTTCGTGGGCCTGTGAGTTTCCATTATAAGGATCTCAAATCTGCTACTAGTAATTTCAGTGAAGTAAATAAGCTTGGAGAAGGTGGATTTGGAGATGTTTATAAGGGAATTTTAAAAAATGGGAAAACAGTAGCTGTGAAGAAGCTGACTATTGGGCAATCGAGTAGAGCCAAGGCAAATTTTGAGGGGGAAGTGAAGCTTATTAGCAATGTTCATCACCGTAACCTCATTAGACTGCTTGGATGTTGTGGAAAAGGCCCCAATTTCCTACTGGTCTACGAATACATGGCCAATGGGAGCCTTGATAAATACTTATTTGGCGAGGAACATGGAAAGCTAAACTGGAAGATGCGTTTTGACATTATTGTGGGCATGGCAAGAGGTTTGGCATACCTTCATGACGAGTTCCATGTGCGTATCATACACCGGGATATAAAGTCCAGTAACATACTCCTTGACGATGATTTCCAGCCTAAACTAGCTGATTTCGGGCTTGCAAGGCTTCTTCCAGAGGACCACAGTCATCTCACTACTAGATTTGCAGGAACACTGGGATATACTGCTCCTGAATATGCCATCCATGGGCAGCTATCAGAGAAGGTTGACACATACAGCTTTGGTGTGGTGGTCTTGGAGATCATTAGCGGCCGGAAGAGTAATGATATAAAGCTTGAGCCCATCACTCAGTACCTCTTGGAATGGGCTTGGAAGCTCTATGAGAGCAATATGTTAATGGAGCTTGTGGATGATAGCCTTGACCCAAGTGAATACAACCCCGAAGACATAAAAAGAGTGATTGAGATTGCCCTCACATGTACCCAGTCATTGGTTGCTTCAAGGCCCACTATGTCTGAGGTGGTGGTGCTTTTGCTTAGCAAAGGCCCATCAGGCCCAAAGCCTGCAAAACCCACCTTCATCGATTCAGCAACCCGAGTTCGAGGTGACACTTCATCTTCCTCCTCTTCTGCCCCGTCTAACGCTACTGTTTCGGTTTCGCTCACAGCTCGC
>gnl_Ambtr_v1.0_evm_27.model.AmTr_v1.0_scaffold00106.17
ATGGCGACAGTTATCCCTAGTGCAGTTCTTCTACTGGCCATATGCCTGTTTTGTATATGTAGAAGAAAGACTAGACAGAAAGGAAGGAATGATCGAAACGATATATCACTGTTACTTAATGGAAAAGAGACTTCAAATGATGGGGACGGAAGAGAAAGAATCGGACATGGTGGAGTGGGAGGAGATGAGAATACTTTATTCCTCTTTCATTTAGATACCATTGTAGCTTGCACTAACAATTTTTCTGAAGAAAACAAGCTGGGAGAAGGAGGATATGGTCCTGTATACAAGGGAAATTTGCAAGATGGGAAAATGGTTGCAGTAAAACGACTTTTAAGGAGTTCAGGACAGGGTGTAGAGGAGTTCAAGAATGAAATCATGTTGATTGCCAAGCTCCAACACAGGAATCTTGTGAAGCTCCTTGGATGTTGTTTAGAAAGACAAGAAAAACTTCTGGTTTATGAATACATGCCCAACAAGAGCCTTGACAAAATCCTATTTGATCCGGAAAAGCGCCTACAACTAGATTGGATGAAGCGCTTCAACATCATTATGGGAATTACCAAGGGGCTTCTTTATCTCCATGAAGACTCTCGACTAAGAATTATTCATCGCGATCTCAAAGCAGGCAATATTTTGCTGGATAATGACTTAAATCCTAAAATTTCAGACTTCGGAACAGCAAGACTCTTTGGACAGGATGAAACGCAAGCCAATACCACCATTATTGTTGGAACCTATGGTTACATGTCTCCTGAGTATGTTCTGCACGGGCATATCTCAGTGAAGTCAGATATCTACAGTTTTGGAGTTTTGCTATTGGAAATTATCAGCGGGAGAAAGAACAATGAACGACTACCATCAGAAGAGAGTCAAGGACTGGTAGAATATGCATGGCATTTGTGGTCTGATGGGAGACCCATAGAGTTGATGGATCAATCTCTCGGTGAGACATGTCCAAGAAACCAAGTTTTGAGATGCATTCATATTGGGCTTCTTTGTGTTCAAGCAGATGCAACAAATAGGCCCCATATTTCTTCAGTGGTTGCCATGTTGGGAAATGACTCTTTGAGTCTCAGTATGCCCATGCCCCCGCTTATGGTTTATGGGGATAGAAACATTACAAGGTCGGATATATCTATAAATTATACAGAAGGAAACTCCGTAAATGAGGTCTCAATAAGTGCTATCCATGGTCGA
>gnl_Ambtr_v1.0_evm_27.model.AmTr_v1.0_scaffold00106.15
ATGAAGCATGAAAAGAAAAAATCATCCACATCAAGCATTATCATTATCGCGACAGTTATTCCAAGTGCAGTTCTTTTACTAGCCATATGCCTGTTTTGTATATATAGAAGAAAGACGAGACAAAAAGGAAGGAATGATCAAAGCCATGTATCACTTAATCAGAACGAGAGATCAAATACTGGGGACAGAAGAGAACAAATCGGACATGGTGGTGTCGGAGGAGATGAAAATACGTCATTGCTTTTTCATTTAGATACCATTGTAGCATGCACTGACAATTTTTCTGATGCAAATAAGTTGGGAGAAGGGGGGTATGGTCCTGTATACAAGGGGAAGTTGCAAGATGGGAAAATGGTTGCAGTGAAACGCCTTTCAAAGAATTCAGGACAGGGCTTAGAGGAGTTCAAGAATGAAGTCATCTTGATTGCCAAACTCCAACATAGGAATCTTGTGAGGCTCCTTGGATTTTGTTTCGAAAGACAGGAAAAACTTTTGGTTTATGAATACATGCCCAAAAAGAGCCTTGACACCATCTTATTTGATCCAGAAAAGAGCCCACAACTAGATTGGATGAAGCGCTTCAACATCATTGTGGGTATTGCCAAGGGACTTCTTTATCTCCATGAAGACTCTCGACTAAGAATTATTCACCGCGATCTCAAGGCTGCCAATATTTTGTTGGATAGCGATTTAAATCCTAAAATTTCAGACTTTGGAACAGCAAGACTTTTTGGAGGGGATGAAACTCAAGCCAACACCATCAATATTGTTGGAACATATGGTTACATGCCGGTCGAGTACATTTTGCAGGGGATTATCTCAGTCAAAACAGATATCTATAGTTTTGGAGTTTTGCTATTGGAAATTGTTTGCGGGAGAAAGAACAATGAGCCATTGGAAGGGAGTCAAGGACTAGTAGAATACGCATGGCGGTTGTGGCATGACGGGAGACCCATAGAGTTGATGGATCCATCTCTTGGTGAGACATGCCCAAGAAATCAAGTTTTGAGATGCATTCACATTGGGCTTCTTTGTGTTCAAGCAGATGCAACAGAAAGACCCCCTATTTCTTCAGTGGTTGTCATGTTCGGAAGTGATTCTTCGAGTCTCAGCTTGCCCATGCCCCCACCTATGGTGTTTGATGATGGAACCAGTACAAGCTCAGATGTATCTGCAAATTACAGAGAAGGCAACTCTGTAAATGAGGTCTCAATTACTGACTTCGACGGTCGC
>gnl_Ambtr_v1.0_evm_27.model.AmTr_v1.0_scaffold00106.13
ATGACACAGGCATGGCGGTTGTGGCACGATGGGAGACCCATAGAGATGATGGATCCAACTCTTGGTGAGACATGCCCAAGAAATCAAGTTTTGAGATGCATTCACATTGGGCTTCTTTGTATTCAAGCAGATGCATCGGAAAGGCCCCCTATTTCTTCAGTGGTTGTCATGCTCGGAAGTGATTCTTCGAGTCTCAGCTTGCCCATGCCCCCACCTATGGTGTTTGATGATAGAACCAGTACAAGGTCAGATGAATCTGCAAATTACAGAGAAGGCAACTCTGTAAATGAGGTCTCAATTACTGACTTCGATGGTCGC
>gnl_Ambtr_v1.0_evm_27.model.AmTr_v1.0_scaffold00106.10
ATGAAGCATGAAAAGAAAAAATCATCCACATCAAGCATTATCATTATCGCGACAGTTATTCCAAGTGCAGCTCTTTTACTAGCCATATGCCTGTTTTGTATATATAGAAGAAAGACAAGACAAAAAGGAAGGAATGATCAAAGCCATGTATCACTTAATCAGAACGAGAGATCAAATACTGGGGACAGAAGAGAACAAATCGAACATGGTGGTGTCGGAGGAGATGAAAATACGTCATTGCTTTTTCATTTAGATACCATTGTAGCATGCACTGACAATTTTTCTGATGCAAATAAGTTGGGAGAAGGGGGGTATGGTCCTGTATACAAGGGGAAGTTGCAAGATGGGAAAATGGTTGCAGTGAAACGACTTTCAAAGAATTCAGGACAGGGCTTAGAGGAGTTCAAGAATGAAGTCATCTTGATTGCCAAACTCCAACATAGGAATCTTGTGAGGCTCCTTGGATTTTGTTTCGAAAGACGGGAAAAACTTTTGGTTTATGAATACATGCCCAAAAAGAGCCTTGACACCATCTTATTTGATCCAGAAAAGCGCCAACAACTAGATTGGATGAAGCGCTTCAACATCATTGTGGGTATTGCCAAGGGGCTTCTTTATCTCCATGAAGACTCTCGACTAAGAATTATTCATCGCGATCTCAAGGCTGGCAATATTTTGCTGGATAATGATTTAAATCCTAAAATTTCAGACTTCGGAACAGCAAGACTTTTTGGAGGGGATGAAACTCAAGCCAATACCATCAATATTGTTGGAACATATGGTTACATGCCTCCCGAGTACATTTTGCAAGGGCATATCTCAGTGAAGACGGATATCTATAGTTTTGGAGTTTTGGTATTGGAAATTGTTTGCGGGAGAAAGAACAACCAGCCATCAGAAGGGAGTCAAGGACTAGTAGAATACGCATGGCGGTTGTGGCGTGATGGGAGACCCATAGAGTTGATGGATCTATTTCTCGGTGAGACATGCCCAGGAAACCAAGTTCTGAGATGCATTCACATTGGGCTTCTTTGTGTTCAAGCAGATGCTGCAGAGAGGCCCCCTATTTCTTCAGTAGTTGCCATGTTGGGAAGTGATTCTTCGAGTCTTAGCTTGCCGATGCCCCCACCTATGGTTTTTGATGATAGAACCGTTACAGGGTCGGATGTATCTGCAAATTACACAGAAGACAACTCTGTAAATGAGGTCTCAATTACTACCTTCGATGGTCGC
>gnl_Ambtr_v1.0_evm_27.model.AmTr_v1.0_scaffold00085.98
ATGGAGCAACCATCTATTATTTCCCGTCCTCTTTTGCCTCTGCTGGTTCTGCTGCTGGTTCTGCAATTTCTATATACAGGACATGGCGATTCTCGCAGTCACAGCATAAGACTCATATGTGGCTTGAAACCAGAGCACAACGCAAGCTTGTATGTGCCCAATTTCGTGTCCACAATGGAGAAGATTAGCGACCAAATTCGTGTAAACCGCAGCAACTTTGGTCTCGCAATCACTGGCTCGGGCCCTGACACGAGCTTTGCAATGGCTCAGTGTTATGGAGACCTGACACCAAATGACTGCATCTTGTGCTATGCAGAGGCCCGTACTCTGCTCCCACAGTGTTTTCCAGTAAATGGTGGACGCATTTTCTTGGACGGATGCTTTATGCGAGGAGAGAATTATAGCTTCTTTGGGGAGTTTTCGGGGCCTAATGACACCCACATTTGCGGGAATTTGAGTAAACCGGGTTCTGAGTTTAGAAGTGCAGCACAGAGAGTTGTGCAGAGGGTTGTGCTCGAAGCCCCTGGCAATATGGGTTTTGGGAGGGGGTCGGAGGGGGTGAATAATGCATCAGTTTACGTGTTGGGGAATTGTTGGAGGACATTGAACGAGAGCGCGTGCAGAGCATGCTTGGGGAGTGCAGCAAGGGCCGTGCTCGGGTGCCTGCCGATGTCTGAGGGCCGCGCCCTCTACACTGGCTGCTTCTTGAGATACTCGGACTTTGATTTCTTGAACAATGTCACAGCTGCAACTGGGGGACAGTCTAGAGGCAATATGGTGGCCATGGTGGTCGGCATTGTGAGTGCGGTAGCGGCGTTGGCCCTGGGTGTGGTGCTAGCTCTATTTATATTTAAACGCAGAAAAATTCAAAAGAAAAGGCGAGGTTCTAATTATGGCACAAAATTGACACCATCACTGTACAATAGTAGCTTGAATTTTAAGTACTCCACATTGGAGAAGGCCACAGGATCATTTGACCCTGCCAACAAGCTCGGACAAGGAGGATTTGGATCAGTTTACAAGGGGGTGTTGGGAGATGGAAGGGAAGTGGCTGTGAAAAGACTCTTCTTCAACAATAGGCATCGTGCTGCTGATTTCTACAACGAAATTAACATAATCAGTAGTGTGCAGCACAAGAACTTGGTCAAATTACTGGGTTGTAGCTGCTCAGGACCAGAGAGCCTTTTGGTTTATGAATTTGTTCCCAACAGAAGCCTTGATCGCTTCCTCTTTGAACCTGAGGTGGCAAAGGAGTTGGACTGGGAGAAAAGAATGGAAATAATCACAGGAACTGCAGAAGGATTGGCATATCTCCATGAGGAATGTGAGATCAAAATAATTCATAGAGACATCAAAGCTAGCAATATCTTGCTTGATTCAAGGCTCAGACCGAAAATTGCAGACTTTGGCCTGGCTAGGTCCTTTCAAGAAAATTTAAGCCACATTAGCACAGCCATTGCTGGAACACTAGGATATATGGCCCCTGAGTATATAGCCCATGGTCACCTAACCGAAAAAGCAGATGTTTATAGTTTTGGTGTTCTCCTCCTTGAGATTGTTAGTGGAAAGCAGAACAATAGGAGCAAATCCGTGGAGTACATGGACAGCTTACTCACAGCGGCATGGAAGCACTTCCAATCGAACACAGTTGAGGGACTCATTGACCCCATTATTTATAGCAATAACAATGAAAATGTGAAAGCAGAGATATTAAGGGTGGTTCATGTTGCACTTCTGTGCACACAAGAAGTTCCAACATTGAGACCATCCATGTTGAAGGCCCTGCAACTGCTTGTAAAGAAAGAACAAAATCTGGCATTGCCAACTAGCCCCCCATTTATCGACGAGAAGACAATGGAATATAGTGACGCAACTGATGGCCCTCCCCGCCCTCTCTATCCTTCATCTGCGACAGTTTCTTATAGTGAAGTTTACCCTAGA
>gnl_Ambtr_v1.0_evm_27.model.AmTr_v1.0_scaffold00085.99
ATGGATCCTATGAGGCTAGCCGAAAATTGTCGAAGGATTATGGACTCTCTCAATGACCAGATTGCCGATAAGGGTTTTGGATCTGCTGTCTCTGGTAATGAGAGCTGGAAACTATATGGGCTAGCTCAATGCATGGGGGATCTGTCAGAGACGGATTGCCGACTCTGTTTTGCAAGTTCAAGGTTAAGTATTCCTTCATGCCATCCATCAGTTGAAGGAAGAGTTTACATGGATGGATGCTTCTTAAGATATGCTGAACATGATTTCTTTAATGAAACCATGGATTTCATGGACCCAAAAATTTGCAACTACAGTACCAATATATCTGATGAAATGGGTTTTCTTCAAGCTATTGGGAACCTTACAAGGAATATCGCAGTTGATGCAGTTAAAAATGGAGGATTTAAGGTGGGTTCTATTTCTTTATCAAGATACACGGTTTATGGTTTGGGACAGTGTTGGAATTCCCTTGATATGGAGCTCTGTAGAGATTGTTTGGTGAAGGCTTCTTCTTCTGTGCTTTCCTGTGCTCCTGCCAGTGAAGCTCGGGCACTGAATACTGGGTGTTATATGCGATATTCTTTGACGAAATTTTACAATGATCCTAGTGCTTCCTACAAAGGAAACAAGTCCAAACTAAGAATTGTACTCTCTGCAACTTTACCTTCTTTATTTTTGGTACTGGGCCTCGTATTTGGGTTCTTTATTCACAGATCTCGGTTCTTGGAAGCAAAGCGAGATCGATCTAAGCTGCCTGAACTGCCAGAGACATTTTTCAACTCTAAGTTGAATTTCAAATATGAAACGTTGCGGCAAGCCACTGGTTCTTTCAGGTTGTCAAGAAAACTTGGTGAAGGCGGCTTTGGTTCTGTGTATAAGGGAACTTTTCCAGATGGAAGGGAGATTGCTGTAAAGAGACTCCTGGTAAACCGAACACAATCGATGAAAGAATTTTTCAATGAGGTGAATGTCGTAAGCAGGGTTCAGCACCCTAACCTTGTGCGCCTGTTGGGCTGCAGTATCGAATGCTCTGAGTCGCTTCTAGTTTATGAGTATCTTCCCAACAAGAGCCTCGACCTCTACTTATTTGATTCAGACAAATGTATGGAACTAGATTGGGATAAGAGGTACAAGATTATGCTAGGTGCTGCAGAAGGATTGGCTTATCTTCATGAGGAATGCGAAGTAAGGATTATTCATAGGGACATCAAAGCAAGTAATATTTTACTTGATCATAAGCTGAGGCCTAAGATTGCAGACTTCGGCCTTGCTAGATTTTTTGGAGTAGATCGAACACATCTTGATACTGGAATTGCTGGTACAATGGGTTACATTGCTCCGGAGTATGCTATTCATGGTCAATTGACAGAGAAAGCAGATGTGTATAGTTTCGGCGTCCTTCTTCTTGAACTGTTGAGTGGGAAAAGAAATAATGAGGCTCATAACTCGGAGAATTGTGATACTCTTCTCAACATGATGTGGAATCAGTATGAGAAAAATGAAGCGTTGGAAATTTTAGACCCTGTACTTGAATCCAACTGCTCAAAAGAAGAGGTTTCATGGGCCTTACAAGTGGGCCTATTATGCATTCAAGAATCCCCATCACTCCGGCCTACAATGTCAATGGTGGTTCAATTCCTTAAAAGAAAGTTGAACGACTTGTTTAGTCTAGGGCAACATCGTGTATGGAAGCGGATGGCAGTCTCATGGAGCGGAGCGAAGGATGGAGATTATGTTCTTGATTTGTGCTGTGGAAGTGGAGATCTCACGTTTCTTTTGTCTGAGAAAGTTGGAGTTTCAGGAAAGGTGACTGGCCTTGATTTCTCTAGAGAGCAGTTGTCCATTGCGTTTGCTCGCCAACAACAATCATTGAAGGCCTGTTATAACAACATCGTATGGTTTGAAGGCGATGCTCTTGATCTCCCATTTGAAGACAGGTCTTTTGATGCAGTGACAGTTGGTTTTGGGTTGCGCAATCTGGTTGATAGGCGTAAAGCGCTGATGGATATTCATAGAGTTCTAAAGAAAGATTCAAGAGTTTCTATTTTGGACTTCAACAAGAGCGAACAACCATTCATTACATTGTTCCAGGTATGGACATTGGATAATGTGGTTGTTCCAATTGCAAATCAGCTTGGTCTTGAGAAAGAATATTCTTACTTGAAACATTCCATTGCAGAATTTGCTACAGGAAAAGAACTGGAAGAATTAGCGAAGGATGTGGGATTTTCTGAGGCTAAGCACTATGAACTTAGTGGAGGTCTAATGGGAAACTTGGTTGCAACTCGT
>gnl_Ambtr_v1.0_evm_27.model.AmTr_v1.0_scaffold00085.95
ATGGCTCACCCCACTCTTTTTTATCTCCTCACCTTATTCACCACCTTCATAATATTCTTCTTCTCCTCTGCAAATTCAGACCCAAGAATCACCCAGGCCGCCATTATCTGTGGTAACAAGACTGCTCTAGATCGGCCCGCTTTTACTCGAAACTTTTTATCAGCTTTGGACTCTCTCACTCAACAAATAGCTAACCAAAGATATGCCACAGTGGTTCAAGGCTCAAACCCAAGTACAGTTTATGCATTTGGTCAGTGTATGAATGATCTCTCTCAAACTGATTGCCAACTCTGTTTCTCTGAGTGCAAAACTGAGATATACAAATGTGTTCCATTTCAAAAGGGCACCACAAGAGGGAGGACTTTCCTTGATGGGTGTTATTTGAGGTATGATACTTATGATTTCTTCCATGAAATCTTGGATTCAGAGGATAAAGTTGTGTGTAATGGAAGTAGGTTTAATGGATCAGAGAGGAGTTTTGTGAGGAACTCTTTGGGTCTTATGAAGAATTTGAGTGCTGGGGCTACTGGGGGTGATGGATTTAAGGTTGGTTTTGTGGAGAGAGAAAATACTAGTGTTTATGGACTTGTTCAGTGTTGGAAACCTTTGAACATGAGCTCTTGTGGGCGTTGTTTGGATAGTGGGGTGGTTTCTCTTTCTACATGTTTGCCTTTGGTGGAAGGGAGGGTTCTGAATTCAGGGTGTTATTTGAGGTACTCGACTCGGCCTTTCTACAACGTTAACACGAGCTCGGTGGCGAGCACCAAAGGACACCGGAGATTCCCTGTTATATTAGCCATAGTTTCCTGTAGTTGTGCGGTTTTTATGCTTCTAGTTTTAGGTTTTATCAAGGGGAAGAACAAGCTAGAAAAGAGGAGGAGAGAACAGAAGCAACTGGGTCAACTTGCAGCTACTGTAAACAAGTCTAAGCTAAACTTCAAATATGAAATGCTAGAGGAGGCCACAGATTACTTTGACAATTCAAATAAACTAGGCCAAGGTGGTAATGGTTCAGTGTATAAGGGGATTTTACCAAATGGGCAGGTTGTCGCCATAAAGAGGCTATTTTTCAATACAAGGCAATGGGTTGATGAATTCTTTAATGAAGTGAACTTGATTAGTGATGTTCAGCACAAGAATCTTGTTAAGCTGTTGGGTTGCAGCATCACGGGTCCAGAGAGTCTCTTGGTTTATGAATACGTGCCAAACAAAAGTCTTGACAATTTCCTATTCGATAATGGCAATTCCCCTAAGTTAAGCTGGAATACGAGATGTGAAATCATTGTTGGGGTAGCTGAAGGCTTGGCTTACCTTCATGAGGAATCAAAGTTGAGGATCATTCACAGGGATATCAAACTGAGCAACATACTGCTTGATGAGAATTTTAATGCCAAAATTGCTGACTTTGGGCTGGCGAGATGTTTCCCACAAGATAAGACTCATATTAGCACTGGAATTGCAGGAACATTAGGTTACATGGCTCCCGAGTATATCATTCGAGGAAAGCTGACAGAGAAGGCAGATGTTTACAGTTTCGGGGTGCTGATTGTCGAGATTCTCAGTGGCAGGAGAGTTAATTCCTATTCTCAAACTACTGGTCCAGTTCTGCAAGTGGTCTGGGACCTTTATAGATCGTGCAGGCTTTATGAAGCCGTTGATCCAAGTCTGGAAGGTGGCTATAGCAGAGAAGATGTTTCCCGAGTTCTCCAGATTGGGCTCCTTTGCACACAGGCATCGGCAGAGTTACGGCCATCGATGGCATTGGTTGTGCAAATGCTTAAAGATACAAATTGTAATATCCCTTTACCCACACAACCTCCATTCATAAATACAGGATTATTGGACCAGGACATACCATCTACGCAATCGGGGTCTTCCGGGAATAGCAGGACAGTGAGCTTCATTGGGCCAAGG
>gnl_Ambtr_v1.0_evm_27.model.AmTr_v1.0_scaffold00085.97
ATGGCTGATGATCTGAGCCATGGCCGCTTCCTTCTCCTGGTCGTGATCATGGTCCACATTGGGGTGGCCCTCTCGAACCCCCGCACAAATGTGGTGGCCGTCTACTGCACCAAGAGCCGCGCCCACAACATGACCACGTACCTGGCCAACTTCGTGCAGGCCACGAGAGCCCTCACCGCGCAGCTCACCACCACCGGGTTCGGTCTCGCGGCGGCCGGCACCACTGATGACAAATTCTACACCCTCTCCCAGTGCATGGGGGATCTCTCCATGCAAGACTGCGCCACCTGCTTCGCCCAGCTGAAGGCCATCCAATCAGGCTGCTTCCCTTCTACTGGTGGTCGAGTTTATCTCGACGGGTGCTTCCTTAGATCGGAAAATTACAGCTTTTTCTCTGAGGCTGTGTCCAACATTGACATGAAGGTTTGCGGGAGCACGACGAGAGATGGATATGAGGCGGTGGCGAGGGGTTTGGTGAGCAATTTGGTGGAGTGGGCACCGGGGAATGGCGGGTACGGGAGGGCGTCGTCCACAGGAGAGGGAGGGGATAGGGTTTATGGGCTGGCCAACTGCTGGCGGATCCTCGATGAGGAGTCATGCTCAGCATGCCTGAAGAAGGCAGCCGCTGCGGTGTTCTCGTGCTTACCGACCACTGAGGGGAGGGCCATGAATGCAGGCTGCTTCCTCCGATATTCCGACCAGAATTTTTTGAATGAGGGCCATGACATGCCCATCGAGATCAATAACATGGGTGAGATGGTGCAATCGTTTGGAACTCTGGCAGCTGGTATATTTGTGCTTGCGGTGGCAATCATCGTCGGAGTGATCCTTGCTAAATCCATACAGGAGAGAAGGACTGCAATCAAGAACACAGGAATGCAACATGATGAAATGGATGCTTCACTCTTTAAAAGAAGCTTGAATTTCAAATATTCAACCCTTCAAAAAGCAACCGGCTCTTTCAGAGAATCTAATAAGCTGGGTCAAGGAGGATTTGGTGAAGTCTATAAGGGAACCTTACTAGATGGAAGAGAGATTGCAGTGAAGAGGCTCTTCATGAACCCAAAGAACAGGGGTTCCGATATTTACAATGAAATGAATGTAATCAGTCGAGCGCAGCACAAAAATCTCGTGAGATTTCTAGGTTGTTGCCTCTCTGGCACTGACAGCCTCCTTGTCTATGAGTACCTCCCCAACAAGAGCCTCGATCGCTTCCTTTTCGATTCAATTAGAAAGAAAGAAATTGATTGGAAGAAGAGGTTGGAGATAATTGTGGGGACTGCAGAAGGCCTAAAATATCTGCATACAGAATGTGAGGTGAGAATAATTCACAGAGATATAAAAGCCAGCAACATCTTACTTGATGTTAGGCTCAGACCCAAGATTGCAGATTTCGGCCTTGCGAGGTTCTTCTCTGGCGACAAGACCCATATAAGCACTGCAATTGCCGGCACTCTGGGATACATGGCACCTGAGTATGTTGCTCATGGACAATTAACAGAGAAGGCAGATGTGTATAGTTTTGGAGTGCTTGTTTTGGAGATAATCAGTGGCAAACAAAACAACAGATCTGTTGACACCCTTGTCCCAACTTCGTGGAAGCTTTTCATGTCGGATGCAATCATGCGAATAGTTGATCCATCAATGTCAATCATGGATCTGGCAGAAGTAACAAGGGTTATCCATATAGGTCTCCTTTGCACGCAAGAGTCCCCGTCGTTGCGGCCTTGCATGGCCGAAGTCGTTGACTACCTGAGTAAGCAGACTGTACAACTCCCCTCACCTACTAAACCTCCGTTCATGGATGAATTAGGTGCGGGTAGCTGTAGCACATCTGAGTCCCCTGAAGTTCCATTGAAACTATCAGTTTCCTATTCTCAATCATACAATGACTTGGAGCCAAGA
>gnl_Ambtr_v1.0_evm_27.model.AmTr_v1.0_scaffold00085.96
ATGCATCTCCATTTTCCGGGCAAGTTGAACCTCTTCCTCCTCCTCAATTTGGTCGGAATCTCATTATCCGACCCCCGCATAAACCGAGCGGCACTAATCTGCGACCCCTCCCGCTCCTCCAACGCCGCCGCCTTTATTCAGAGCTTCGTCTCTGCCATGGAATCCCTCAACAAACAGATCGGCCCTTCCCCCTTCTCTACTTCGGTTTCCTCGGGAAACAGCTCAACGGTTCGAGTGTATGCTCTCGCGCAATGCATGAACGATCTCTCTCCAACCGACTGCCTCTTGTGTTTTGCAGAGTGCAGGACAAAGCTCCCCGCCTGCCTCCCGTCGAACAGCGCCCGGATATTTCTCGATGGCTGCTTTCTGCGATACGATAACTACAGCTTCTTCAATGAGTCGTTCGGAGGAGACGATCTCACAGTTTGTGGTCCGAATAAATTACTTGGCTTTTCGACCTCTGAGTTTAAGAGGAGAGTGGAGGACGTGGTGCGGAATGTGAGTTTGGGGGCGGTTGGGAATGGGGGGTTTTGCGTGGCGGAGAGAGAGGGGGATGTTGCCGCGCCGGCAGTGTATGCTTTGGGGCAGTGTTGGCGGAGTTTGAGTATGGGGAGTTGTAAGCAGTGTCTGGAGAAGGCGGCAGAGGAGCTGAGGGGGTGCTCAGATGCGGTGGAGGCGAGGGCGTTGATTACAGGGTGTTATATGAGATACTCCACCGAAAATTTTTATGATGAGGGCGGAGGCGGGGGAGATGGTGGAGGTCGACCAAATTTGGCTGTTATACTAGCGATAGCTTCGTCGGTTTTCGTTGCCATGATGTTTGTTAGTTTTGGGGTTTATGTAGCACATAACAAATTATCAAAGAGAAGGAAAGAGCGCAAGGATCTTGGCAGACTGTCCACCACTCTTAGTAAATCCTGTCTGAACTTCAAATATGAAGTTCTTGAGAAAGCCACTGATTATTTCTCTCCTTCGATGAAATTAGGTCAAGGAGGATCAGGTTCGGTGTATAAGGGGGTTCTCCATGATGGAACGATTGTTGCTGTGAAGAGGCTCTTCTTCAATACAAGGCAATGGGTTGATGAGTTCTTCAATGAAGTGAACCTCATCAGTGGGATTCAACACAAGAATCTGGTTGGGTTGTTGGGTTGTAGCATTGAGGGCCCTGAAAGCCTTCTGGTTTATGAATACGTGCCCAACAAAAGCCTCGATCAATTCCTATTTGAAAAGAATAAGACCCAGGTGATAAGTTGGCAACAACGATACAAGATTATAGTAGGTGCTGCTGAAGGCTTGGCCTTCCTTCATGAAGGATCAAAATTTAGAATAATTCACAGAGACATAAAGTCAAGCAATATATTGGTTGATGAGAAATTAGAAGCAAAAATTGCAGACTTTGGGCTTGCCCGATGCTTTTCACATGACAAGACTCATCTCAGCACTGGGATAGCAGGAACACTTGGCTACATGGCTCCCGAATATCTTGTTCGGGGTCAATTGACAGAGAAGGCAGATGTTTATAGTTTTGGGGTGCTGGTTCTCGAAGTCATCTGTGGTAGAAAAAACAGTGTCTATGCACCACAATCAGGCTCTATCCTTCAATCCGTTTGGGAACACTTCAAGTCAAACTCATTGGCTGAAGCTGTGGATCAAGGCTTGAGAGACAATTTCCCTGCAAGACAGGCTTCGAATGTTCTCCAAATCGGTCTTCTTTGCACCCAAGCCTCTGCAAATCTACGGCCCTCCATGTCGACTGTCGTTAGGATGCTCACAGATGACGATCACCCCATTCCTTTGCCCATGCAACCACCTTTTCTCAACACAAATGTGATCAATCCCGACGCCTCTTCCAAATCCTCGAGCTCCCCCTTCTCTCCCTCTCCTCCTCCATCATCATCTAGTGACCCAATTACCACTACTTTTGAGCCAAGG
>gnl_Ambtr_v1.0_evm_27.model.AmTr_v1.0_scaffold00085.70
ATGAGATCTCTGCTTCCAACCTGTTACCCCAAAACCGGGGGTAGGATCTTCTTAGATGGGTGTTTTGCTAGATATGAGAACTACTCGTTCTTTGATCAAGCCATGGATAAATCAGATACTAAGGTTTGTTATACTGGTAGAAATAGCACAAGGCCTGAAGCTTTTCAAAATCTTGTTCGAGAGGTAGTTGGAAATGTGAGCTCAGAGGCTCAGAAAAGAAATGGGTCCAGCGTGAATTCGATTTCTGATTCAAATTTGGTGGTCTATGCTTTGGCTCAGTGTTGGGAAAGCATTAACACGAGCCTTTGTAAAAGCTGCCTCGAAGATGCAGCCATGGCTGTGGTCTCTTGCACCCCTGGGACTGAGGGACGTGCCCTTAATGCAGGGTGCTATCTGCGCTACTCTACGAGTCTCTTTTGGAATGTGTATGCCACAGATGTTCAGTCATCGGGGAAAAGCAAGACCTTCTGGATCATTTTGGCAGCTGTTCTCGCTGGTATTTTGCTGATATCAGGAATTCTGATTTGGAAGACTACAAATGTTTGTAGCAGATCGAAATCGAGAACTCTAAGAGGATTATCTTCTTTTTCCGATTCCAGGCTCACTTTTAAGTACCGAGAACTTAAACATGCCACTGGAAATTTTGATAATGCAAATAAGCTTGGACAAGGAGGTTATGGTACTGTTTACAAGGGTGTACTTTCTGATGGGAGAGAAGTTGCTGTGAAGAGGCTGTTTCTCAATACGAGACAGTGGATTAATCAATTTTTCAATGAGGTGGATCTGACAAACAGGGTTCGGCATAAAAATTTAGTGAAGTTGTTGGGTTGCAGCATAGATGGTCCTGAGAGCCTTCTTGTTTATGAATTCTATGTCAACAAGAGTCTGGATAATTTCATATTTGATTCTAATCAAGCTAAGCTGCTGGATTGGCATAAAAGATTTGATATTATATTAGGTGTTGCTGAAGGCCTGTCCTATCTTCATGAGGAGTCGGAAATCCGGATCATCCACAGGGATATCAAGGCTAGTAATATCCTCTTGGATGATAAATTAAAGGCCAAAATAACAGATTTTGGGCTTGCAAGATCTTTTGCAGAGGATCAAACCCATCTTAGCACTGGAATCGCAGGGACATTGGGTTATCTGGCTCCTGAATATATAGTCCATGGACAGCTTACTGAGAAAGCAGATGTATACAGCTTTGGAGTTCTTATTCTTGAAATTATAACCGGTGAGCGGTGCAATGTTGGAATTGGAGCACAACCTGGCAAATTTTTCCTCGCTAAGATATGGAATCACTATAAAGCCAACAAAGTTGAGGGAATAATAGATGACAACATATACAATGAGTGCTTCCGGGATGAGATCTTGCATGTGGTGCAAGTGAGTCTTTTGTGCACACAGGCCACCCCAAGCTTGCGACCGCCTATGCCAAGGATTGTAGAGTTACTGAGAAGTACTGATGCGCATGAGCTTGTTCCTACCGATCCCCCCTATTTAGATGTTCTAAACGAACATTTGAGAGGAGAAACTGAAGTCTCGGATCGTTTATCTGTCCCTTGTGCTATGAATTTTTCAGTGTCATCTGCTTCCTCAAGTGGGATAAAAGGCAGA
>gnl_Ambtr_v1.0_evm_27.model.AmTr_v1.0_scaffold00043.14
ATGGCTTCTCTCCTTTTTCTCCATCTCTTAACAATATTATCCTTCACCTTTCTATTGCCTGAACCTGTCATAGCCCAACAATATCCATACCACAACTGCACAGGCACAAGAAGTTACAGCCCTGGGACTCCATATGACAACAATCTCAGACAACTGCTGAATGATTTCAGAAACAACACACCAACCCCAGGTGGCTTTGCTAATTCCTCCGTCGGGGAGGGCTCCGACAAGGTCTACGGCCTCGTCCTGTGCGGCGGTGGGTTCGAAAGGAATGAGCGATGCACGCGATGTGTGATTGATGCAGCCCTATCCATCCAACCCCTCTGTGCCTACAAGACACAGGGTGTCATCTGGTACCAGTTTTGCCTCCTCCGCTACTCAGAGGAGGACTTCTTCGGGAAGGTGGAGATGAGAGACTTAAACTTTTTCCAGAGCGGAGCGAATTATTCTGAGCTAATGGCCGTCAACAGGACGCTAAGCGGTCTCTTGTTTGGACTAGTTGAAAGGGCCACAAGTGATCCATCGTTGTTTGCAATTCAGATGGGGGTTCCGGTCGCGGGGCATCAGACACTGAGTGGTTGGGTTCAGTGTACCAGGGACCTTAGCAGCCAAGGTTGTAGTGAGTGCCTTCGACATGGAATTGAACAGATGTTTAAGTGCTGCAGTCGAAGCTCATGGGTGCAAATGCTCGGCGAGAGTTGCATCATGAGATACTGGGTGGTCGCCGCTACCGGGTGGCCTGCTGCATCTCCTTCTGCATCAAGTTCAAATACAACTGGAAGAAATGGGCTGTCTTCGACAGTCATTGCCATCATCTCAATCTCAACAACTTTTTTTGGAGTATTATTCTTTGCTTGTGTTTGCTATTGTCTCTGGAGAAGGAAGGAAAGATTGAAAGGAAACATCGGAGAACATGTGCCTAGCAAGAAAGATGGAGAAGGAAAAGAGCTACCTTTGTTTGATTTGGATACATTAAAGGCTGCCACAAACAATTTCTCTGATCAGAACAAGCTTGGAAAAGGTGGTTTTGGCCCAGTTTACAAGGGTAAGCTAAGTGATGGACAAGAAATAGCTGTGAAGAGGCTCTCTAGAAGCTCTGGGCAAGGTCTAGAGGAGTTCAGGAATGAGGTTGTAGTGATTGCAAAACTACAACACAGAAACCTTGTCAGGCTCCTCGGTTGCTGCTTAGAAAGTGAAGAAAAGCTACTTGTCTATGAATACATGCACAATGGAAGCCTGGATGCCTATATCTTTGATTCAAGTAAGAAACAACAGCTACAATGGAGAAAACGATTCGACATCGTTGTAGGGATTGCTCGAGGCCTACTCTATCTTCATCAAGATTCTCGACTTCGAATAATTCACCGAGACTTGAAGGCCAGCAATGTTTTACTGGACCATGAGATGAACCCAAAAATATCGGACTTTGGAATGGCGAGGATATTTGAAACAAATCAAACTCAAGCTAATACAAACAGGGTTGTGGGAACATATGGATACATGGCCCCAGAGTACGCCATGGATGGACTATTTTCTATGAAGTCCGATGTATTCAGCTTCGGAATTTTATTGCTTGAAATCATTTGTGGCAAAAAGAACACTGGTCTCTATCTTCGTGAGTCTTCACAAAGTCTTCTAGGAACTGCCTGGAGGCTATGGCATGAAGGGAAAGGCATGGAATTCACAGATCCAGTCCTGTGTCAATCCCGTCATGACAGTGAAATATTACGATGTATTCAAATCGGATTATTGTGTGTCCAAGAAGATCCAATGGAAAGGCCGAACATGACTTCAACTCTCTCCATGTTAAACAACGAAGCTGTTGCACTTCCTGTGCCTAGAGAACCGACATTTTTGGTGGAGAGAAGAATCCCTAGGGTGGAGTCAGATCCATCTTCCAGTAGCATCAAAACGCATTCCACAAATCGGATCACTATTTCGGAAATTAAACCACGA
>gnl_Ambtr_v1.0_evm_27.model.AmTr_v1.0_scaffold00067.46
ATGCGAAACTGTGAAGCTGCCTGCCTCACTAACTGTTCATGCCTGGCTTATTCATTATCAGATAAGGCGGGTTGCTCTGTGTGGGATGGGGATCTGAAAGACCTCAAAAGTGTTTGGGATGATGGAGAGGACATTTTCATCCGTGTGGCTGCATCCCATGGCAATGGCCTCTTCAAAATCCTTCTGGCTCTCATCATTGTAGTAGCAACAGTGCTCCTTGGAACCTTGGCATGTTGCATGAGGAAGAGGAGGCAGGCAAAACACAAAAGTAAAGAAATGATGCCCAATCAAAATAGCACTTACATTTATCAAACTAGTATAAGATGGAAGCCAACCAGGAACTATTGGCACTGGAATTGGGTGATACTGGATCTCCAAAATAAACTAAGAAATGGAAAGCAAGGAAAAGCACTAGAGTTACCTTTGGGCACCATCCTAGCTGCCACAAACTACTTCTCCGAAGTCTCTAAACTTGGAGAGGGAGGGTTTGGACCAGTGTACAAGGGAAATCTACATGAAGGACAGGTAGTTGCTTTCAAAAGACTATCAAAAAGCTCTGGACAAGGTCTAGAGGAGTTCAAAAATGAAGTGATTCTCATTGCAAAGCTTCAACACCGAAATCTTGTTAGGCTTCTAGGTTGCTGCGTCCAAGGGGAGGAAAAGATATTGGTTTACGAGTACATGCCCAATGGGAGCCTTGATGCTTTCCTCTTTGATCCCTCCAAAGGAGCACAATTGGATTGGGGGCAGTGCTTCAACATTATTGTGGGAGTAGCAAGAGGCCTTCTTTATCTTCATCAAGATTCGAGATTGACAATTATTCATCGTGATCTGAAAGCCAGCAATATTCTTTTGGATTTTGAGATGAATCCAAAGATTTCGGACTTTGGCCTGGCAAGAATTGTGAGTTTGAACCAAGGCCAAGCAAATACAAATAGAGTCGTTGGGACGTATGGTTATTTGGCTCCTGAGTATGTTATGCATGGCCACTTTTCCACCAAGTCTGATATCTTCAGCTTTGGGGTACTATTGTTGGAGATTGTGAGTAGAAAGAAGACCAAAGCATTCTATGATCCTGAACTTAATCTAAGCCTTCTGGGATGTGCATGGAATCTGTGGCGAGAAGGCAGGGGCTTCGAGCTGATAGATCCTTCTTTAAGAGAATCATGTAGGGAAAGTGAAGTAATGAGATGCGTACACATAGGGCTTCAGCAAGACCCACCATGTCATCCATTGTTTCTATGT
>gnl_Ambtr_v1.0_evm_27.model.AmTr_v1.0_scaffold00079.65
ATGGAAGAGCGGCTCCTCCTCTCTCTCCTCTTCTTATCTCTCCTCAACCCCTCTACTTGCACAGATCCACAATGGGTCCGCTGCGACAACTCCCAAAATTACACCTCCACCTCCCCCTTCTCCGCCAACCTCGCCCAATCCCTCCGCCGCATAAATGAGTCCACTGCCCACACCGGCTTCGCCGTCCTCACACATGGCAGCGGCGATGACAGTGTCACCACCCTCGCGCAATGTGAGTCTGACCTCGGGTTCAACGACTGTCAGCAATGCATCACCGACGCCACGGCGGTGATCCGACAGCGCTGCCCTAACCAAAAGGTAGCGCAAGTCTGGTACGAGCTCTGCACGCTCCGTTACTCTCATGAAAACTTCACCTCGCAACCTCTCAATGGCGTTGTATATTTTGTCGTTACCGTGGCCAACACCACCGATCCTGATAGTTTCAACAGTGTACTTGGGCATCTGTTGGGGGAGCTCTCAGATAAGGCGTCAGAGGGGGGGTCTCGGTTTGCTGCCGGAAGTTCGACTGTGTCAGACTTCCAGTCAGTCTATGGGCTGGTTCAATGCACCCGCGATCTAAGTCAGTCAGACTGCAAGACGTGCTTCGAAGAAGCTGTGGCTCAAATCGCGAGGTGTTGTGCCGGAAGAGTTTCGGCTCTGATAGGCTCAGGAAGCTGCGTCGTACGCTTTGGGTCGTCGCTGTTCTATAATTGGACGGCGGTGGAGGCCGCGCCACCTACACTGCCGCCACCACCAGTGCGAGTCGCTCCTCCGCCTGTGGAGATCGGCGGAGGTGGAGGCAGTAATAATAGGATTGGAGCAGTGGTGGGGGTAGCGGTGGCGGTGGCGGTGGCGGTGGGGGCGGCGGTTTTTTTGGGATTTTTGTGTGTAATGGGGATAAGAAAGAGAAGAAAAAAGAATCGGATTGTGAGGAAGAGGAGAAAGGTTAGTGGAGGGGCGATGAAGAGGGAGGATGGTGATGAGGTAGGAGAGGAGGAAAGCGTCTTTTGGAAATTGAGTACGTTGAAACTGGCCACAGACAAATTTTCGGACGAGAATACCCTCGGGAGTGGTGGATTTGGGGCAGTTTACAAGGGGAGAATGAGAAATGGGACAGAGATTGCGGTGAAAAGGCTAGCGGTGGGATCGAATCAGGGAATTAAGGAATTCAAGAATGAAGTGAAGCTGCTTTTGAAAGCACAACATAGGAACTTAGTCAGATTATTAGGATGCTGCATGGAAGGGGGCGAGAAAATGTTGATCTACGAATACTTGCCAAACAAGAGCTTGGACAAGTATCTTTTTGACAAACGATTGAGTGCAATACTAGATTGGCCTAAGCGTTGGGGAATCATTTTGGGTGTGGCTCGAGGACTTGTTTATCTCCATGAAGAATCTGTCCTAACGATCATACACAGAGACATCAAAGCCACTAACATCTTACTTGATCACACCATGAGCCCTAAAATCTCAGATTTTGGACTGGCCACACTCATTGGAGGAGAGGGTACTCAAGTTAAGGCCACAGGAGTTGCAGGAACATTTGGATACATGGCTCCTGAATATGCACTCAATGGCATCCTTTCTCCAAAATGTGATGTCTTCAGCTTCGGCGTGTTGTTATTGGAGATACTGAGTGGGAGAAAGAACTACGATGAATATCTCGATGAATCATGTCAGGAACTTTTACAATATGCTTCGAAATTATATAAAGAAGGGAAGCTTCTACAATTAATGGATGTGAATATTGGATCTTACCCACAAGGAGATGTACTAAGGTGCATTAAAATAGGGCTGTTATGTTGCCAAACTAATGTAACAGAGAGGCCTACAATGGCTTCTGTGGTGCTAATGCTCTCCAATTCTACCATGACAACAGCTCGTCCAGGACTGATTGGATATAATAGGGGAAACAAGAAGCCTTCTTCATTACCTTCTCGGAACAGGCACCATGTCTCTAGGAACTCAGTTACTTTATCTTCCTTGGCTCCAAGA
>gnl_Ambtr_v1.0_evm_27.model.AmTr_v1.0_scaffold00045.187
ATGGCGAAAACAACCCCGATTCACGTTGTTATCTTTCTCGCAATTCTCTCAGCTTCTTCTTTAGCCGATGATTCTCAGTTCCCCGTTATCAAGCGACTATGCTACAACGTTTCAGCTCTAGATCCAGCGACCTTTGATGTGAATTTCATCGCCGCAATGGAGTCTGTATCTCAACAAATCGCTAGAGATGGCTTTGGAACTTCAGTTTCAGGAAACTCTACTAACCGTGTCTATGGTCTTGGCCAGTGCCTTGGTTACCTTTCCTCCATTGATTGTCGCCTCTGCTATGCTCAGTCTAGGGTTAGTCTACCTGTTTGCCTCCCTGTAGAGGGAGGTCGAATTTATCTCGATGGATGCTTCTTGAGATATGAGAATTGGAATTTTCCGAGTGAGGCCATGGATGATAAGGACACAGTGGTTTGTGATTACTCGAAGAACAGCTCGAACCCTAATGATTTCAGAGAACTTGCAGGAAAGTTGGTGAGGAATTTGAGCTTAGGAGAAGGCCATTACAGGGCCGGAAGGTTTGATGGGAGTAGAATGACAGTTTATGGGGTGGCTCAGTGCTGGAGATCTCTTGATTCTAGGGCGTGCAGCGATTGCTTGACCAGTGCGGCCAATGGTGTTCGTGGTTGCTTGCCTGCGAAAGAGGGGAGGGCTTTGAACGCTGGTTGTTTTCTTAGATATTCGACTTCGCCATTTTATTTGCAGCAATCGGGTTCAGGCCGTGGTTCGATTGTGACCCGGCACCAACTAGCTGTGGCTCTGGGGTCCATTTTTGCAGGAGCATTGGTTATATCTGTAGCCATAATATTGGGTAGACGAAGAAGACGAGGAAGGGATTCTTCTTTTGATTCTGATGATATGGAAGGTTCTTCGGAAATTATAAAAGCTATTTCCCAATCCCACCTAGGGTTTAAGTATGAGGATCTGAGAAAAGCTACAAAAAACTTTGAAGATGCTAACAAACTTGGCCAAGGAGGTTATGGCTCTGTTTACAAGGGAGTTCTATCAGATGGCAGGGTGGTTGCAGTCAAGAGACTTTTCTTCAATACCAGGCAATGGATAGACCAGTTCTTCAATGAAGTTAACCTTATCAGTCGGGTTCAGCATAAAAACCTTGTCAAGCTTCTGGGTTGCAGTGTAGAAGGCCCTGAAAGTCTATTAGTTTATGAATACCTCTCAAATTCTAGCCTGGATCGATTCTTATTTGATCCTTTTAGAAGAAAGTTGTTGGATTGGAGGAGGAGGTTTGATATTATTGTTGGTACAGCTGAGGGGTTAGCTTACCTTCATGATGCGTCAGAGGTGAGAATCATTCACAGGGACATAAAGGCGAGTAATATACTACTTGATGAGAAATTCAGGCCCAAAATAGCTGATTTTGGCCTAGCGCGATATTTTGCAGAGGATCAAAGCCACCTGAGCACAGGCATTGCTGGAACTCTTGGCTACATGGCACCCGAATATGTTATCCACGGCCAGTTAACTGAGAAGGCTGACATATACAGCTATGGAGTGCTCGTTCTCGAAATGGTCACTGGTCGTAAGAACAACAATTCAATATCGACCTCAGTCGAGGGTCACTCCCTTATGTCATTGATATGGAAGCAGTACAGTTCAAACACTCTCTTAGAAATAGTGGATCCAAACATCCAAGGCCTGTGCTCTGAAGAACAACTTCTCAGAGTATTTCATGTGGGTCTTCTTTGTACTCAGGCTTCTCCAACTCTTCGGCCTCCCATGTGGAAGGTAGTGGAGCTACTAGTAAGCATGGGAAAAGAGCTTCCTTTGCCTACACAGCCTCCATTTATTGATGTTAAGGGGGTGGAAAGCAACAGTGATGGTTCTGAGACCTCTTATTTGTTCTCCTCTACCACCAAATCTCAAGTTTCAATAAATGGAATGTCGGTTAGTATGGTTCGAGGAAGG
>gnl_Ambtr_v1.0_evm_27.model.AmTr_v1.0_scaffold04339.1
GCTTATGTGCTACAAGAGAAGGGTAACCTCCTAGAGCTAGTGGACCCAGAGTTGGGGTCAAACTATTCCAAAGATGAAGCTCTAAAGATGCTAAATGTGGGCTTACTGTGTACAAGCCCTTCTCCCACGCTCCGCCCTTCTATGTCAGCCATTGTGAGCATGCTTGAAGGAAATGCCAATGTGCTGGCCCCACTACCAAGGTCTGGCTCTACAAGTGAGGAATGGAGGTTCAAGGCTTTTATAACTATTTCACAAGACAGCCAGAGCCAGACTTTGTCCACAGAGGGCCCAACAAGTGGATACTCTGGGCCATGGATTGCATCCACTGTTCCTCTCTCTAGTGGAGAT
>gnl_Ambtr_v1.0_evm_27.model.AmTr_v1.0_scaffold01216.1
ATGCGTTTGATTGCGTTTACAACTCCCCTGTTTCTTTCACTTCTGTCATTCACGCTTCTCCCGCATAGAGCAAAAGCAGCTGAACAATGCTTGGGCTCAAATTACACGGCAGGAAGCAGGTATGAGGAGAATCTGAAAAGCCTCCTTCAATCCCTCAAAGCCAATGCCCCCATCTCGAGGGGTTTCAACTCCACCACCTCGGGCACGAGCCCTGACCAAGCCTATGGCCTTGCCCAGTGCAGGGGTGACACCACCACTGCCGAATGCGAAGATTGCATGAACAGGACCACAACCGACGCCCTGCAAGTATGTCCCAACAGGAAAGAGGCGATCTTTTGGGACGATCAGTGCATCCTTCGCTACTCTGATTCCAATTTCATCGGATCAATAAACACGAATCGATTTTACCTTTGGAATGTAAACAATGCCTCTGATCCAGACTCCTTCAACCGGGAACTTGGTGGTCTGATGAGGAACCTGACATCGAGAGCTGTCTCTGACCCGCTACTCCTCTATGCATCCGGGAAGACTGTGTACGATAATTTTGTAACGATTTACGGGCTGTTGCAGTGCACGAGGGATCTCGATGCTGCACTGTGTCGGAACTGCCTTGACAACGCCATTGCGGACATCCCCAAATGCTGCAATGGTCATGTTGGAGGTCAAGTTTTGAGCGGGAGTTGTATACTGCGGTATGAAACATATTCATTCTTCACACCCTCCCCTCCACCGCCACCACAGCCAATGCCAAACTCGCCGCCGCCACCGGCTACGCCAAACTCTCTGCAGCCACCACCACATGAAAATTCCACCTCTCCAGATGAAAAGAAAAAATCATCCACATCAAGCATTATCGTCATCGCGACAGTTATTCCAAGTGCAGTTCTTTTACTAGCCATATGTCTGTTTTGTATATATAGAAGAAAGACTGCACAAAAAGGAAGGAATGATCAAAGCCATGTATCACTTAATCAGAACGAGAGATCAAATACTGGGGACAGAAGAGAACAAATCGGACATGGTGGTGTGGGAGGAGATGAAAATACGTCATTGCTCTTTAATTTAGATACCATTGTAGCATGCACTGACAATTTTTCTGATGCAAATAAGTTGGGAGAAGGGGGGTATGGTCCTGTATACAAGGGCAAGTTGCAAGATGGGAAAATGGTTGCAGTGAAACGACTTTCAAAGAGTTCAGGACAGGGCTTAGAGGAGTTCAAGAATGAAGTCATCTTGATTGCCAAACTCCAACATAGGAATCTTGTGAGGCTCCTGGGATTTTGTTTCGAAAGACAGGAAAAACTTCTGGTTTATGAATACATGCCCAAAAAGAGCCTTGACACCATCTTATTTGATCCAGAAAAGCGCCCACAACTAGATTGGATGAAGCGCTTCAACATCATTGTGGGTATTGCCAAGGGGCTTCTTTATCTCCATGAAGACTCTCGACTAAGAATTATTCATCGCGATCTCAAGGCTGCCAATATTTTGCTGGATAGTGATTTCAATTCTAAAATTTCAGACTTTGGAATAGCAAGACTTTTTGGAGGGGATGAAACTCAAGCCAACACCATCAATATTGTTGGAACA
>gnl_Ambtr_v1.0_evm_27.model.AmTr_v1.0_scaffold00035.13
ATGGTAGATATCTTACGTAATTTTTCCCTTACAGAGGTAGGAGATAATGGAGGAATATCCACGGCTTTGATTGTTACCATTTCAGTTGTCGTTGTATGCGGAGCCATGGCGATTGCTATATGCATGTATTGTTTCTTGTGTAGGACTGGCAAGGGAAAAGATACTATTATCCATGCCACAAGCAATTTTTGTGATGAAAATAAACTTGGAGAAGGGGGTTTTGGTCCTGTCTACAAGGGGAAGTTATACGATGGGCGAGAAATTGCAGTAAAAAGACTGTGTAGGAGCTCCAGCCAAGGTGTGGAGGAGTTCAAGAATGAAGTCATTTTGATCGCTAAGCTTCAGCACAGGAATCTTGTGAGGCTTCTCGGATGTTGCTTAGAGAAGGGAGAAAATTTGCTAGTGTATGAATACATGCCCAACAAGAGCCTGGACACATTCCTATTTGATTTGGAAAGATGCAAACTACTAGATTGGGCGAAACGCTTCAACATCATTGTAGGCATCGCAAGGGGGCTTCTTTATCTCCACGAAGATTCTAGACTAAGAATTATTCATCGGGATCTTAAAGCCAGCAACATATTGTTGGATAGTGATTTAAATCCTAAAATTTCGGACTTTGGAACTGCAAGGCTTTTTGAAGGTGATGAGACTCAGGTCAATACAAGCAAAGTCATTGGCACATATGGGTACATGTCCCCGGAGTACATCATGCAGGGCCAAATTTCTGTGAAGTCAGATGTCTATAGCTTTGGAGTTTTACTGCTAGAAATTGTTAGTGGGAAGAAGAACAATGCTCCAGAACTATTTCAACAAGGTCAAGGACTCGTTGAATATGTATGGCGATTGTGGTGTGAAGGGAGGCCTATAGAGTTGATGGATCCATCTCTTGGTGAGACTTGCCCTAGAAACCAAGTGTTGCGATGCATTCACATTGGACTTCTTTGTGTTCAAGTAGATGCAGCAGAGAGGCCAACCATTTCTTCAGTGGTTGTAATGTTGAATAGTGACACTTCTTCTCTCCCATTGCCGATGTCACCACATTTCCTTTATGGGAATGGAGATGTTACAGAGACATTCATATTCAAGTGGTACCAGCAAAAC
>gnl_Ambtr_v1.0_evm_27.model.AmTr_v1.0_scaffold00010.51
ATGACGAAACCCAACAAGCTTCTTGATAGCCTCCTCAAACCCTTCAAGTCCCACAAAAAAGGTATAGAAAACGAGAAAAAAGATGATTTGGAGGCAATTGCTGCACAAGAGCAGAAGGTCTTTTCATTTGAAGCTTTGGCATCAGCCACACGGTATTTCCACCCTGAAAATAAGCTTGGTGAGGGTGGATTTGGCCCTGTATACAAGGGGAAGTTGGATGATGGAAGGGAGATTGCAGTGAAGAAACTGTCAAAGAGTTCTCGTCAGGGGAAGCGAGAATTTGTGAATGAAGCTAGACTACTCTCAAGGGTGCAGCATCGTAATGTGGTCGGCCTAATTGGCTATTGCGCCGATGAAGGGGAGAAGCTTCTCATCTACGAGTACCATCCAAACCAAAGCCTCGATAAGATACTCTTTCACACCAATAGGAGACAAGAACTGGACTGGCAAAAGAGATTTGACATAATATCAGGAGTGGCACGTGGATTGCTCTACCTCCACCAGGACTCCCACATAATGATAATCCATAGAGATATCAAGGCCAGCAACATTCTCCTTGACCAGAAGTGGAAGCCTAAGATTGCAGACTTTGGCATGGCAAGGCTCTTCCCCGAGGACCAGACCCATGTGAACACAAGAGTGGCGGGCACAAATGGATACATGGCCCCGGAGTACATGATGCATGGGCAGCTATCACTTAAGGTTGATGTCTTCAGCTTTGGGGTTTTGGTCCTTGAAATAATCAGTGGGCAGAAGAACTCAAGCTTTGACCTACAAGCGGACTCACGGGGCCTCCTAAATTGGGCATGGAAGCTATGGAAGAATGGCCGATGTTCAGAAATGGTGGACATGGCATTAGGCTCATTTAAATTAGTGGACGAGCAAGTGAAGATGTGCATACAAATGGCTCTACTATGCGTTCAAGCCGACCCAGCACAAAGACCAACTATGGCTAATGTAAGTCAAATGCTGGCAAGGCCCGGAACCTTAGCTGAACCGACAAGGCCTGGCTATCCAGGTGTAAGATATGGTAGAAAAAGAGGCGACAGAACATCTTCTTATTCAAAGTCAAGGTCAGATGCAAGCTCCTCTGGTGACCCCTCTTCTTCTCGAACAGCTGTTGCCATTGCCGCCACCACCACCACCACCACCACCAACCCCTCCTCCAGATCCACCGATGTGTTC
>gnl_Ambtr_v1.0_evm_27.model.AmTr_v1.0_scaffold00613.1
ATGTGCAGTGGTTACATGCCTCCCGAGTACATTTTGCAGGGGCATATCTCAGTGAAGACTGATATCTATTGCTTTGGAGTTCTGCTATTGGAAATTGTCTGTGGGAGAAAGAACAATGAGCCATCGGACGGGAGTCAAGGACTAGTAGAATACGCATGGCGGTTGTGGCGTGATGGGAGACTCATAGAGTTGATGGATCAATCTCTTGGTGAGACATGCCCACGAAACCAAGTTTTGAGATTCATTCACATTCGGCTTCTTTGTGTTCAAGCAGATGCTACAGAGAGCCCCCCTATTTCTTCAGTGGTTGTCATGTTGGGAAGTGATTCTTCGAGTCTTAGCTTGCCGATGCCTCCACCTATGGTTTTTGATGATAGAACCATTAAA
>gnl_Aquco_v3.1_Aqcoe2G253900.1
ATGAAACGAAGAAGCCAAACTTGTTTAGTAGTGATCTTCTTCTTCTTTTACTCCTCTACCTCCCTAACTCATCTCTGTTTTGCAGCTGATACCATTTCTTCAGGTCAATCTCTCACTTTTAATCAAACTCTGATATCCAAAGGTGGTAAGTTTGAGCTTGGCTTCTTTACACCAGGTACTTCTCTTAACTACTACTACATAGGAATTTGGTATAAGAATATCCCTAATAAAACGGTTGTTTGGGTTGCAAACAGAGATATTCCTCTTACTGACCCAAGTTCCTCAGAATTTAAGCTTTTAGAAAATGGAAATTTAGTTCTGTTAAACCAGTCAAAATTTGTAATTTGGTCGACAGAGTCGGCTTCAAATGGGAATGTTTCATCCCAAGTAATGCTTGGGGATGATGGAAATTTTGTATTGAGAACTGGGGTTAGGCCATCTCATACTATCTGGCAGAGTTTTGATTGCCCGACTGATACAATTTTGCCTGGTGCAAAGATTGGATACAATAGAATAACCAAAATGCGACAGTCACTTACTTCTTGGAGAAGGTCAATTGATCCTGCAAAGGGGTTATATTCGGTAGAGCCAGACCCCGATCGAGATGAGTATTTTATCAAGTCGAATCAGAATCAGAATCGGTCTTGGAGTAGTGGGACATGGAATGGAATATTATTTAGCTTAATTCCTGAAATGAGATTAAGGTATGTTAAGAATGAGAACGAAAGCTACTTCACTTGTGATGTTTTCAATTCTTCTATACCTTTTAGACTTATGATGAGTTGGTCAGGGCAACTTCAGCATTTCGAATGGGCTGAAAGCATTCAAAGTTGGAACTTGTTTTGGTCATCTCAACCAAGACAATATCAATGTGAAGCTTACCTTATATACGGATATTGTGGTTCATTTAGTGTGTGCGACCAGAACAACTTACCTTTGTGTAGGTGTTTAAACTGGGGTTTCAAACCACAATCTCCAAAGGATTGGAATTTGAGCGATTTTTCTGGTGGATGTGTGAGGATTAACAATTTGCAATGTAAGGACGAAGTCGGTTTTCTCCAGGATTACCAACAAAATGGGTTTTTCAATCAACTGTTAAACGACGCTATTAAAACTGCTGATGATTGCAAACAGTTTTGCTTGGATGACTATTCTTGCAATGCTTATGCCTTCAACAGTTCGTGTTTACTTTGGAAGAGAGATGAGTTTGTCCGACCGCCATTACAAAAAGATCCATTACAAAAAGATGAAGGCCAACCTGCTGTCTATATCCAGCTCAGAGTAGCAGCCTCTATGATCCAAAGTTCAACCTCTGTGGTACCAAGGCCAACTTCCGGAGGCAAATTAGACCTACCTTTGTTTGATTTCAATGCAGTTGCAATAGCGACAAACAACTTCTCAAATAAGCTTGGGGAGGGAGGGTTTGGTCCTGTTTATAAGCTGCTAGATGAACGAGAGATCGCAGTGAAAAGATTATCGAGAAGCTCTGGACAAGGTTTACAAGAATTTAAGAATGAGCTCATGTTGATATCCAAACTTCAACACAGGAACCTTGTTAGGCTTCTAGGTTATTGCATTGGTAGAGAAGAGAAGATTTTATTCTACGAGTACATGCCTAATAAAAGTTTGGACGCCTTTCTCTTTGATCCCACCAAACATATTCTGCTAGATTGGAGCAAACGCTTTCGCATAATTGATGGAGTTGCACGCGGCCTTCTATATCTACACCGTGATTCTCGACTTAAGGTGATTCATCGAGATTTGAAAACCAGCAACATTCTTTTGGATGAGGATATGAACCTCAAAATATCCGACTTTGGTCTGGCAAGAATTTTTGGTGGAAAACAGATATTGGCAAATACCAGTAGGGTAGTTGGGACATATAGATACATGTCGCCTGAGTATGCCATGGAAGGGATATTTTCTGAGAAATCTGATGTCTTTAGCTTTGTAGTCTTGCTTCTAGAGATTGTGAGCAGTAAGAAGAATAACAACTTCTATTTACTTGAAGAATCATACAATCTTCTAGGATATGTATGGCTAAAGTGGAAGGAAAATAAGGTGCTGGAGATAATGGATCCAACATTGGCCGAGTCATATAATATACAACAATTGATGAGATGCATCCATATAGGACTTCTTTGTGTGCAAGACCATGCTCTTGATAGGCCAACCATGTCTGCAGTTGTTTCCATGCTTGGTAGTGAGGGAACTCTTCCTCTTCCGAAGCAACCTGCATTCACTATTGAAAGGTCACAATTCTCTAAAATTCATTTTAATATCAATGATGCAGTATCTATAAATTCTGTTACTCTCACAAATCCTGTAGGAAGA
>gnl_Aquco_v3.1_Aqcoe2G252400.1
ATGAAATCAAGAATCCAAGCATGGTTATTAGTGATCTTCTTCTTCTTCTTCTTTTGCTCCTTTACCTCTCTAACTCATATCTGCTTTGCAGCTGATACCATTTCTTCAGGTGCAAAAATTGGATATAATAGAATAACCAACAAACAACTGTCACTTACTTCTTGGAAAAATTCAAATGATCCTGCAAGCGGGGAATTTTCACTAGAGCTAGACCGATATGAAGATGACTACGTTATCCAATCGAATAATAATCAGTATCAGTATTGGACTAGTCGGTCATGGAATGGAACAGTTTTTAGCAAAGTTCCTGAGATGAGAACAAATAATAACACTTTCAATTTTAGCTATGTTAAGAATGAGAATGAGAGCTACTTCACTTATAGTCTTTACAATATTTCTATTCTTTCTAGACTTGTGATGGATATTTCAGGGCAAATCAAGCAACTGACATGGGATATAAACACCCAAACTTGGATCTTGCTTTGGTCTCAACCAAGAACATTATGTGAGGTTTACAGAGATTGTGGTGCCTTTGGGGTATGCGATCAAAATAGCTTACTATTATGTAGGTGTTTAAATGGTTTCCTACCAAAATCACCAAAAGACTGGAATTTGAGCGATTTTTCTGCTGGATGTGTGAGGAAAACATATTTGCAATGTGGGGATGAATTCGGGTTTCTGCAGGATAGCCAACAAATTGGGTTTTCTGATCATAAACGGTTTAACGACTCTTTTAAAACTGTTAATGATTGCAAACAATCTTGCTTGGACGACTGTTCTTGCAACGCTTATGCCTTCAACGGTTCGTGTTTACTTTGGAATGCAGATGTGTTTGCTCTATATCCATATGCAAATGATGAAGTTAGATATAGTATCCAGCTCAAAGTAGCGGCCTCTGAGATCCTTAGGCTAACTTCGGGAGGTAAAAAACCACTGAAGGCCTACATCATTGTACTCATTGCTGGATCGATTTTTGTTAGCATCTTCAGTTGCTTTTTGTATGCATGTATAATGATACGAAGAGGTAAATTCGGATATGAAAGAACAGAAACTTGGCTAGCAGATTTGTCAGTAGAGCATGAACCAGACCAAGGCAGATTAGAACTACCCTTATTTGACTTCAATACAGTTGCAACAGCTACAAACAACTTCTCAAATAAGCTTGGGCAGGGAGGGTTTGGTCCTGTTTATAAGGGTAAGCTGATAGATGAACGTGAGATTGCAGTTAAAAGATTATCGAGAAGCTCTGGACAAGGAGTACAAGAATTTAAGAATGAGCTCATGTTGATATCCAAACTGCAACACAGGAACCTTGTTAGGCTTCTAGGCTACTGCATTGGTAGAGAAGAGAAGATTTTGTTGTATGAGTACATGCCTAACAAAAGTTTGGACGCCTTTCTCTTTGATCACACCAAACGAAATCTACTAGATTGGAGCAAACGGTTCAGCATTATTGATGGAGTCGCACGCGGCCTTCTATATCTGCACCGTGATTCTCGACTTAAGGTGATTCATCGAGATTTGAAGGCCAGCAACATTCTTTTGGACAAGAATATGAACCCCAAAATATCCGACTTTGGTATGGCCAGAATTTTTGGTGGAGAGCAGACATTGGCGAATACCAATAGGGTTGTTGGGACATATGGATACATGTCTCCTGAGTATGCCATGGAAGGGATATTTTCTGAGAAATCTGATGTGTTTAGCTTTGGAGTGTTGCTGCTAGAGATTGTGAGCAGTAGGAAGAATACCAACTTCTATTTACTGGAAGAATCATACAATCTTTTAGGATATGTATGGCGAAAGTGGAATGAAAATAAGGTGCTGGAAATAATGGATCCAACATTGGCCGAGTCATATAATTCACAAGAATTGACGAGATGCATCCATATAGGACTTCTTTGTGTGCAAGACCATCCTCTTGATAGGCCAACCATGTCTGCGGTTGTTTCCATGCTTTGTAGCGAGGGAACTCTTCCTCTTCCGAAGCAACCTGCATTTATTATTGAAAGGACACAATTCTCTGACATTCTTTTTAATCTCAACGATGCGGTATCTATAAATTATGTTACCATCACAAATCCTGAAGGACGA
>gnl_Aquco_v3.1_Aqcoe2G252800.1
ATGAATTCAAGAAGCCAAACATGGTTGTTTCTCTTATCAGTTATCTTCTTCTACTACTACTCTACTTCCCAAACTCATTTTTGCTTTGCAGCTGATACCATTTCTTCAGGTCAGTCTCTCACTTTAAATCAAACTCTGATCTCTAATAGTGGTACGTTTGAACTTGGATACTTTACACCAGGTAATTCTCGTAACTACTACATAGGAATCTGGTACAAGAAAGTTTCTGTCCAAAACAAAACTGTTGTTTGGGTTGCAAACAGAGACACTCCTCTTACTGATTCAAATTCCTCAGAATTTAAGCTCTTAGAAAATGGTAATTTAGTTCTGTTAAACCTGTCAAAACTCGCAATTTGGTCCACTGAGTCGAAATCAAATGTGAATCTTTCATATGAAGGAGTGCTTGGGGATGATGGAAATTTTGTTTTAAGAACTGGGGTTAGACCATCTGATGTTTTTTGGCAGAGTTTTGATTACCCGACTGATACATTTTTGCCAGGTGCAAAAATTGGATATAATAGAATAACCAACAAACAACTGTCACTTACTTCTTGGAAAAATTCAAATGATCCTGCAAGGGGATTATATTCACTGGAGCTCGACCGGTCTGTAGATCAGTACTTTATCCAATCGAATCTGAATCGGTATTGGAATAGTGGGGAATGGAATGGACGAAGCTTCAGCTTAATTCCTGAAATGACATTAAATTCAAATTTTAATTTTAGCTTTGTCGAGAATGAAAACGAGAGTTACTTCACCTCTAGTGCAGACACGACTTCTAGTACTCTTTCTAGACTTGTTATGGATTCTTCGGGGCAATTCAACCAATTTTCATGGGTCGGAGACGCCCAAGCATGGTTCTCGCTTTGGTCTCAACCAAGACAACAATGTGAGGTTTACAGATATTGTGGCGAATTTGGTATATGCCAGGATAATGCTTCTGTCTGTACTTGTTTAAATGGTTTTCAACCACGATCACCAATAGATTGGAATTTGAATGATTTTTCTGGTGGATGTATGAGAAAAACATCATTGCAATGTGGCGATGATGACAGGTTTCTGCAGGTGCACCTAGTAATTGAGACTTCCAATCAGCGGCTAAACTACGATATTGAAACTGCTGATAATTGCGAGCAATCTTGCTTAAATGACTGTTCTTGCAATGCTTATGCTTTTAACACTTCATGTTTACTTTGGAATGAAAGTTTATTTAATCTACAGCAATTCCAAGATAGTGATGATGGAATTAGTATCCAGCTTAGACTAGCAGCCTCTGAGATCCCAAGTCCAGAAGGTAAAAAGACACTAAAGGCTTACATCATTGTACTCATTGTTGGATCAATTTTAATTGGGATCTTGGGTTGCGGTTTGTTTGCTTATAAAATGAAACAAAGAGGTAAAATCAAATATAAAAGTAGAGAAACATCACCACCAGTTTTTTCAATAGATCAGGAATCAGAACAAGGCAAGTTAGAACTACCATCATTTGACCTCAGTACAATTGCAGCGGCCACAAACAATTTCTCAAATAAGCTTGGGCAGGGAGGGTTTGGTTCTGTTTATAAGGGTAACCTGCAAGATGAACGTGAGATTGCAGTGAAAAGATTATCGAGAAGCTCCGGCCAAGGTGTAGAAGAATTTAAGAATGAGCTCATGCTGATATCCAAACTTCAACACAGGAATCTTGTTAGGCTTCTAGGTTACTGCATCGATAGAGAAGAGAAAATTTTACTGTATGAGTACATGCCTAACAAAAGTTTGGATGCCTTTCTCTTTGATCCTAACAGAAAAGTTCTGTTGGATTGGAGTAAACGCTTCAACATTATTGATGGTATTGCACGAGGCCTTCTTTATCTACACCGTGATTCTCGACTCAAAGTGATTCATCGAGATTTGAAGGCCAGTAACATTCTTTTGGATGAGGATATGATTCCTAAAATATCAGACTTCGGAATGGCAAGGATTTTTGGTGGAAAGCAGACATTGGCAAACACTAATAGAGTTGTTGGGACATATGGATACATGTCACCTGAGTATGCCATGGAAGGGACATTTTCTGAGAAATCTGATGTGTTCAGCTTTGGAGTCATGCTCCTAGAGATTGTGAGCAGTAAGAAGAATAGCAACTTCTATTTCCTTGAAGAATCATATAATCTCTTAGGCTATGTATGGCGAAAGTGGAATGAGAATAAGGTGTTGGAGATAATGGATCCAACATTGTCCGACTCATATAATATACAAGAATTGAAGAGATGCATCCATATAGGTCTTCTCTGTGTGCAAGACCATGTCCTTGATAGGCCAACCATGTCTACAATAGTTTTCATGCTTGGTAGTGAGGGAACTCTTCCTCTTCCTAAGCAACCTGCATTTACTCTAGAAAGGGAGCAGTTGTCTGACATTCTTGTTAATATCGCCGATGCAGTATCTATAAATTATGTTACCATCACAAAACCGGAAGGTCGA
>gnl_Aquco_v3.1_Aqcoe2G253700.1
ATGGTTCTCATTGCTGGATCGATTTTTGTTAGCATCTTCAGTTGTTTTTTGTTTGCATTTATAATGAAACGAAGAGGTAAACTCGGATATGAAACAACAGAAGATTTGTCAGTAGAGCATCATGAACCAGATCAAGGAAAATTAGAACTACCGTTATTTGATTTCAGTACAGTTGTAACAGCTACAAACAACTTTTCAAATAAGCTTGGCCAGGGAGGGTTTGGTCCTGTTTATAAGGGTAAGCTGCAAGATGAACGTGAGATTGCAGTGAAAAGATTATCGAGAAGCTCTGGACAAGGTGTACAAGAATTTAAGAATGAGCTCATGTTGATATCCAAACTGCAACACAGGAACCTTGTTAAGCTTGTAGGTTACTGCATTGGTAGAGAAGAGAAGATTTTATTGTACGAGTACATGCCTAACAAAAGTTTGGACGTCTTTCTCTTTAATCCCACCAAACAAATTCTGCTAGATTGGAGCAAACGCTTCTGCATTATTGATGGTATTGCACGCGGCCTTCTATATCTACATCGTGATTCTCGACTTAAGGTGATTCATCGAGATTTGAAGACCAGCAACATTCTTTTGGACGTGAATATGAACCCCAAAATATCCGACTTTGGTATGGCAAGAATTTTTGGTGGAGAGCAGACAATAGCGAATACCAATAGGGTTGTTGGGACATATGGATACATGTCACCTGAGTATGCCATGGAAGGGATATTTTCTGAGAAATCTGATGTGTTTAGCTTTGGAGTCTTGCTACTCGAGATTGTGAGCAGTAAGAAGAATACCAACTTTTATGTACTTGAAGAATCATACAATCTTTTAGGATATGTATGGCGAAAGTGGAATGAAAATAAGGGGCTGGAGATAATGGATCCAACATTGGCCGAGTCATATAATTCTGAAGAATTGATGAGATGCATCCATATAGGACTTCTTTGTGTGCAAGAACATGTCCATGATAGGCCAACTATGTCTACAATAGTTTCTATGCTTGGTAGCGAGGGAACTCTTCCTCTACCGAAGCAACCTGCATTTACTATAGACAGGGCACAGGTGTCTGACATTCATTTTAATATCAATGATGCAGTATCGATAAATTCTGTTACCATCACAAAATTGGAAGGTCGA
>gnl_Aquco_v3.1_Aqcoe2G252700.1
ATGAATCCAAGAAGTCAGACACGGCTGTTTCTCCTCCTACTTATGCTCTCCCAAACTCATTTCTGCTTTGCAGCTGATACCATCTCTTCAGGTCAATCTCTCACTTCAAATCAAACTCTGATCTCTAAAGGTGGTAAGTTTGAACTTGGCTTCTTCAGTCCAGGTAGTTCTCTTAACTATTACCTAGGAATTTGGTATAAGAATGTCCCTAAACAATCGGTTGTTTGGATTGCAAACAGAGATACTCCTCTCACTGACTCAACTTCCTCAGAATTGAAGCTCTTAGAAAATGGTAATTTAGTTCTGTTAAACCAGTCAAAAATCGTGATTTGGTCAACAGAGTCAATGCCAAAGGCCAATGTTTCATCTGAAGCAGTGCTTGGGGATGATGGAAATCTTATTTTGAGAACTGGGGTTAGACTGGCTGATGTTTTTTGGCAGAGTTTTGATTACCCAACTGATACATTATTGCCTGGTGCTAAGCTTGGATATGATAGAATAACCAACAAACAACGGTCTCTTATTTCTTGGAAAAACTCAAATGATCCTGCAAGGGGGATATATTCATTGGTGCTAGACCAATCTGCAGATCAGTATTTTATCCAGTCGAATCAGAACCGGTATTGGAATAGTGCGGAATGGGATGGACAAATTTTCAGCTTACTTCCTGAGATGAGATTAAACAATGTTTTTATTTTAGCTATGTTCGAAATGAGAATACTTGTGATGGATTTGTCTGGGCAAATCAAGCAATTTTCATGGGCTGAGGACACCCAAGCGTGGTTCATGTTTTGGTCTCAACCAAGACAACATTGTGATGTTTACAGATATTGTGGTGCATTTGGTGTATGCAATCAGATAGGCTTACCTTTCTGTACTTGTTTAAATGGTTTTGAACCAAGATCACCAAAAGATTGGAATTTGAATGATTTTTCTGGTGGATGCATGAGGAAAACATCTCTTCAGTGTGGGGATGAAGACGGGTTTCTGCAGGTGCAAGTAGTTAAACAGCCTGACAATCAACAATCTTTGAATATTCGAAGCGCTGATGATTGCAAACTATCATGCTTGAAAGAATGTTCTTGCCATGCTTATGCTTTAAACAAATCATGTTTAGTTTGGAATGGGGATTTGTTTAACCTACACCAATCCCCAGATGGTGATAATAGACTTAGTATCCAGCTCAGATTAGCGGCCTATGAGATCTCAAGTTCAGGAGATTTGTCAGTAGAGCATGAAACAGAGCAGGGCAACTTAGAACTACCATCATTCGACTTCAATACAGTTGCAGAAGCTACAAACAACTTCTCAAATAAGCTTGGGCAGGGAGGGTTTGGTCCGGTTTATAAGGGTAAGCTGCTAGATGGACGAGAGATTGCAGTGAAAAGATTATCAAGGAGCTCTGGACAAGGTGTACAAGAATTTAAGAATGAGCTCATGTTAATATGCAAACTTCAACACAGGAACCTTGTTAGGCTCCTAAGTTATTCCATCGATAAAGAAGAGAAGATATTATTGTACGAGTACATGCCTAACAAAAGTTTGGATGCCTTTATCTTTGATCCAACGAGACAAATTCTGCTAGATTGGAGTAAACGCTTCAACATTATTGATGGTATTGCACGAGGCCTTCTTTATCTCCACCGCGATTCTCGACTCAGGGTGATTCATCGAGATTTGAAGGCCAGTAACATTCTTTTGGATGAGGATATGATTCCTAAAATATCAGACTTTGGGATGGCAAGGATTTTTGGTGGAAAGCAGACTTTGGCAAATACTAATAGGGTTGTTGGGACATATGGATACATGTCACCTGAGTATGCGATGGAAGGGATATTTTCTGAGAAATCTGATGTGTTTAGCTTTGGAGTCTTGCTATTAGAGATTGTGAGCAGTAAGAAGAATAGCAACGACTATTTCCTTGAAGGATCATATAATCTTTTAGGATACGTATGGCAAAAGTGGAATGAAAATAAGGTGTTGGAGATAATGGATTCGACGTTGGCCGAGTCATATAATATACAAGAATTGATGAGATGCATCCATATAGGGCTTCTTTGTGTGCAAGACCATGCCCATGATAGGCCAACCATGTCTGCAATAGTTTTCATGCTTGGTAGTGAGGGAACTCTTCCTCTTCCGAAGCAACCTATGTTTGCTATAGACAAGACACAGTTGTCTGGCGTTCTATCTAATAGCAATGATGCAATATCTATAAATTCTGTTACCATCACAAATCTCGAAGGACGA
>gnl_Aquco_v3.1_Aqcoe2G254100.1
GCATTTTCTATCACAAACATCATCCAGTTAATACTTCTGGAAGATGGAACAATATCTCTTACCTACAGTTATAAACCTGATGCACCACAATCTAATTATTCTCAGCACATAGAACCTGTTGATACAATCTCTTCAGGTCAATCTCTCACATTAGACCAAACCCTGATATCTAAAGGTGGTAAGTTTGAACTTGGCTTCTTTAGACCAGGAATTTGGTATAAGAATGTCTCTATACAAACAGTTGTTTGGGTTGCAAATAGAGATACTCCTCTTTATGGAGGATTTTCACCAGAATTGAAGCTCTTAGAAAATGGAAGTTTAGTTCTATTAGATGATTCAAAAACTGCAATTTGGTCCACAGAGTCGACGTCAAATGGGAATGTTTCAGCTGAAGCAGTTCTTGGGGATAATGGAAATCTTTTTTTGAGAAAGAGGGTTATTAGATCAACATCTGAGGTTTTTTGGCAGAGTTTTGATTACCCGACCGATACATTTTTGCCTGGTTCAAAAATTGGATACAATAAATTAACCAACAAACAAATATCACTTACTTGTTGGAGAAGCCCAGATGATCCTGCAAAAGGGTTATATTCATTACATCTAGACCCATATGGAGATCAGTTTTTTATCGAGTCACAAGGCATTCGGTATTGGAGTAGTGGGGCATGGAATGGAAAAACATTCAGCTTAATTCCTGAAATGGGATTAAAATATATATTCTATTTTAGCTACGTTAAGAATGAGAACGAGAGCTACTTCACTTATGATCTTTACAATACTTCTATTATTACTAAACTTGTGTTGGATTTGTCAGGGCAAATTAAGCAATTCACATGGGCTGACAACTCCCGAACTTGGTTCTTGTTTTGGTCTCAACCAAGACAACAATGTGAAGTTTCTGGATTTTGTGTGTGTGATTCCAAGTGTAGATGTTTCGATGGTTTCCTACCACGATCACCAAATGATTGGAATACGAGTGATTATTCTGGTGGATGTATGAGGAAAACATATTTTGAATGTGGGGATGAAGTCGGTTTTCTGCAGGATAACCAACAAACTGCGTTTTTCAATCAACAGTTTAACGACACTGTTAAAACAGCTGATAAATGCAAACAATCTTGCTTGGATGACTGTTCTTGCACTGCTTATGCCTTCAACAGTTCGTGCTTACTTTGGAAAGGAGATGTGTTTGCTTCACGGAAATTTGGAGATGATGAAGCTAGATATAGTATCCAGCTCAAAGTAGCGGCCTCTGAGATCCTTACGCAAACCTCTGGTAACAAACCACTTAATAAGCCCTACATCATTGTACTTATTGCTGGATCAATTTTTGTTATCATCTTCAGTTGCTTTTTGTTTGCCTATAAAATGAAACAAAGAGATTTGTCAGTAGAGAATGAACCAGAACAAGGCAAATTAGAACTACCATTATTTGATTTCAATACAGTTGCAACAGCTACAAACAACTTCACAAATAAGCTTGGGCAGGGAGGGTTTGGTCCTGTTTATAAGGGTAAACTGCTAGACGAACGAGAGATTGCAGTGAAAAGATTATCGAGAAGCTCTGGACAAGGTGTACAAGAATTCAAGAATGAGCTCATGTTGATATCCAAACTGCAACACAGGAACCTTGTTAGGCTTCTAGGTTACTGCATTGGTAGAGAAGAGAAGATTTTGTTGTACGAGTACATGCCTAACAAAAGTTTGGACGCCTTTCTCTTTGATCCCACCAAACAAATTCTGCTAGATTGGAGCAAACGCTTCAGCATAATTGATGGTATTGCACGCGGCCTTCTATATCTACACCGTGATTCTCGACTTAAGGTGATTCATCGAGATTTGAAAGCCAGCAACATTCTTTTGGACGAGAATATGAATCCCAAAATATCGGACTTTGGTATGGCAAGAATTTTTGGTGGAGAGCAGACATTGGCAAATACCAATAGGGTTGTCGGGACATATGGATACATGTCACCTGAGTATGCGATGGAAGGCATATTTTCTGAGAAATCTGATGTGTTTAGCTTTGGAGTGTTGCTGCTAGAGATTGTGAGCAGTAGGAAGAATACCAACTTCTATTTACTGGAAGAATCATACAATCTTTTAGGATATGTTTGGCGAAAGTGGAACGAAAATAAGGTGCTGGAGATAATGGATCCAACATTGGCCGAGTCATATAATTCACAAGAAGTGATGAGATGCATCAATATAGGACTTCTATGTGTGCAAGACCATGCTGTTGATAGGCCAACCATGTCTGCAGTTGTTTCGATGCTTGTCAGCGAGGGAACTCTTCCTCTTCCGAAGCAACCTGCATTTACTATTGAAAGGACACAATTCTCTAAGATTCTTTTTAATATCAATGATCCAGTATCGATAAATTCTGTTACCATCACAAATCCTGAAGGACGA
>gnl_Aquco_v3.1_Aqcoe2G253600.1
ATGAAACCAAGAAGGCAAACATGGTTATTAGTGCTCATTTTCTTATCTACCTCTATAACTCATTTTTGTTTATCAGTTGATACCATCTCTTCAGGTCAATCTCTCAATTTTAATCAAACTTTGATATCTAAAGGTGGTAAGTTTGAACTTGGATTCTTTGCACCAGGTACTTCTCCTAACTACTACTACATAGGAATCTGGTATAAGAATATCCCTATTAAAACAGTTGTTTGGGTTGCAAACAGAGATACTCCTCTAACTGACCCAAGTTCCTCAGAATTGAAGCTCTTAGAAGAAGGTTATTTAGTTCTGTTAAACCAGCGAAAAAGGGAGATTTGGTCAATAGGGTCAACCACAAACTCCGCCATTTTTTCATCCAAAGCAGTGCTTGGGGATGATGGAAATCTTATTTTGAGAACTGGGGTTAGGCCATCTGATATTATTTGGCAGAGTTTTGATTACCCGACCGATACATTTTTGCCTGGTGCAAAAATTGGATATGATAGTAGAAGCAACAAACTACTCACTTCTTGGAAAAACTCAAATGATCCTGCAAGGGGATTATATTCATTGGAGTTCGACCGATATGAAAATCAGTACTTTATCCAGTCGAATCAGAATCGGAGTTGGAGTAACTTAGAGATAGATTTTTCAGGGCACGTTAACCAATTAACATGGGCTACGGGCAGCCAAACTTGGTTCATATTTTGGTCTCAACCCAAAAATCTTAAGTGTGAAGAGTACAGACATTGTGGTGCATTTGGTGTGTGCGATCAGAATAACTTACCTTTCTGTAGATGTTTAAATGGTTTCTTACCACGATCACCAGATGATTGGAATATGAAAGATTTTTCTGGTGGATGTGTGAGGAAAAAGTATTTGGAATGTGGGGATGATGAATTGGAGTTTCTGCAGGATAACCAACCAGTTGGGTTTTCCGATGGACAGTTTAACACAGCTGCTAAAACTGTCGATGATTGCAAACAATCTTGCTTGGATAACTGTTCTTGTAATGCTTATGGCTTCAACAGTGAGTGTTTACTTTGGTATGGAGATGTGTTTGTGTTTGCTCAACGGCAAATTCAACCAGGTGAAGGATTTTACATCCACCTCAGAGTTGCGGCCTCCGGAGGTGAGAATCTTGTGCCAAGCTTCTATTTCATATCACTAACTTTTCTTGATATCATCTAC
>gnl_Aquco_v3.1_Aqcoe2G253800.1
ATGTCACCTGAGTATGCCATGGAAGGGATATTTTCTGAGAAATCTGATGTGTTTAGCTTTGTAGTCTTGCTACTAGAGATTGTGAGCAGTAAGAAGAATAACAACTTGTATTTACTTGAAGAATCATACAATCTTCTAGGATATGTATGGCGAAAGTGGAACGAAAATAAGGTGCTAGAAATTATGGATCCAACATTGGCCGATTCATATAATTTACAAGAATTGATGAGATGCATCCATATAGGGCTTCTTTGTGTGCAAGACCATGCTCTTGATAGGCCAACCATGTCTGCGGTTGTTTCCATGCTTGGTAGTGAGGGAACTCTTCCTCTTCCGAAGCAACCTGCATTTAGGATTGAAAGGACACAATTCTCTAACATTCTTTATAATATCAATGATGCAGTATCAATAAATTCTGTTACCATCACAAATCCTGAAGGACGA
>gnl_Aquco_v3.1_Aqcoe2G254200.1
ATGAAATCAAGAAGCAGAAGAACAACACACTTGTTACTTTTATTACTTACCTTGTTGTTCTTCTTCTACTACTACTCTAACTCTCCAAGTCATCTCTGCTTTGCTGCTGATACAATCTCTTCAGGTCAATCTCTCACTTTTAGTCAAACTTTGATATCTAAAGGTGGTAAGTTTGAGCTTGGCTTCTTTACACCAGGTACTTCTCTTAACTACTACATAGGAATTTGGTATAAGAATGTCTCTATACAAACAGTTGTTTGGGTTGCAAATAGAGATACTCCTCTTATTGATTCAGTTTCCTTAGAATTTAAGCTCTTAGAAAATGGTAATTTAGTTCTTTTAAACCAGTCAAAACTCGCAATTTGGTCCACTGAGTCGAAATCAAATGTGAATGTTTCATATGAAGGAGTGCTTGGGGATGATGGAAATTTTGTTTTAAGAACTGGGGTTAGACCATCTGATGTTTTTTGGCAGAGTTTTGATTACCCGACTGATACATTTTTGCCAGGTGCAAAAATTGGATATAATAGAATAACCAACAAACAACTGTCACTTACTTCTTGGAAAAATTCAAATGATCCTGCAAGGGGATTATATTCACTGGAGCTCGACCGGTCTGTAGATCAGTACTTTATCCAATCGAAACTGAATCGGTATTGGAATAGTGGGGAATGGAATGGACAAACTTTCAGCTTAGTTCCTGAAATGAGATTAAATTTCATTTTCAACTTTAGCTACTTTAAGAACGAGAACGAGAGCTACTTCACTTATAGTCTTTATAATACTTCTATTATTTCTAGACTTGTGTTGGATTTGTCAGGGCAAATCAAGCAATTCACATGGGCTGAGGGCACCCAAGCGTGGTTCTTGTTTTGGTCTCAACCAAGACAACATTGTGATGTTTACAGATATTGTGGTTCATTTGGTGTATGCAATAAGACGGACTTACCTTTCTGTACATGTTTAGAAGGCTTCGTACCACGATCACCAAAGGATTGGTATATGAGTGATTTTTCTGGTGGATGTGTGAGGAGAATATTTTTCCCATGTGGGAATGAAAGCGGGTTTCTACAAATGCAACTAGTAAAATGGCCTGACAATCAACGATCTTTTGATGTTCCAACAACTGCTGAACATTGCAAGCAATCTTGCTTGAATGACTGTTCTTGCAGTGCCTTTGCTTTTAACATTTCAAATATATGTTTACTCTGGAATGGAGATTTGTTTAATCAACAGCAATTCCAAGATGGTGATGGTGGAGTAGAACTTAGTATCCAGCTTAGACTTGCGGCGTCTGAAATACAAAGTTTGGGAGGTAAAAAACCACTTAAGGCCTACGTCATTGTACTCATAGCTGGATCGATTTTTATTAGCATCTTGGTTTGCTTTTTGTTTGTATATAAAATAAAACAAAGAGATATGTCAATAAATCATGCAACAGAACGAGGCAAGTTAGAACTACCAGCTTTCGACTTCAATACAGTTGCACAAGCTACAAACAACTTCTCAAATAAGCTTGGGCAAGGAGGATTTGGCTCTGTTTATAAGGGTAAGCTGCTAGATGGACGAGAGATTGCAGTGAAAAGATTATCAACAAGCTCTGTACAAGGTGTACAAGAATTTAAAAATGAGCTAGTGTTGATATCCAAACTGCAACACAGGAACCTTGTTAGGCTTCTAGGATACTGCATTGGTAGAAAAGAGAAGATGTTATTGTACGAGTACATGCCTAACAAAAGTTTGGATGTGTTTCTCTTTGATCCAACCAGACAAATTCTGCTAGGCTGGGAGAAACGCTTCAACATTATTATTGATGGTATTGCACGCGGCCTTATGTATCTACACCGTGATTCTCGACTTAAGGTGATTCATCGAGATTTGAAGGCCAGTAACATTCTCTTGGACGAGGATATGAACCCTAAAATATCAGACTTTGGCATGGCAAGGATTTTTGGAGGGAAGCAGACATTGGCAAATACTAATAGGATTGTGGGGACATATGGATACATGTCACCTGAGTATGCCATGGAAGGAATATTTTCGGAGAAATCTGATGTGTTTAGCTTTGGAGTGTTGCTATTAGAGATTGTGAGCGGCAGGAAGAATAGAAAGTTCTATTTCCTTGACGAATCCTATAATCTTCTAGGCTATGTATGGCAAAAGTGGAACGAAAATAAGGTGCTGGAGTTAATGGATCCAACTGTGGCCGAGTCATATAATCCCCAGGAATTCGTGAGATGCATCCATATAGGGCTTCTCTGTGTGCAAGAGAATGCCCATGATAGGCCAATCATGTCTACAATAGTTTTCATGCTTGGTAGTGAGGGAACACTTCCTCTTCCTAAGCGACCTGCATTTACAATAGAAAGGGAACAAATTTCTGACAACATTTTTAATATCAATGATGCAATATCTACAAATTCGGTTACTATCACAAATCCACAAGGACGA
>gnl_Aquco_v3.1_Aqcoe2G253500.1
ATGCTAATTGTACATGTCAGAAAGATGAAACCAAGAAGCCAAACATGGCTATTACTATTAGTGATCTTCTTCTTTTGCTCTTCTACCTCCTTAACTCATCTCTGCTTTGCAGCTGATGATACAATCTCTTCAGGTCAATCTCTCACTTTAAACCAAACTTTGATATCTAAAGGTGGTAAGTTTGAACTTGGCTTCTTTACACCAGGTACTTCTCTTAACTACTACTACATAGGAATCTGGTATAAGAATATCCCTATACGAACGGTTGTTTGGGTTGCAAACAGAAATACTCCTCTTACTCTTACTGACCCAAGTTCCTCAGAATTTAAGCTCTTAGAAAATGGTAATTTAGTTCTCTTAACCGAGTCAAAAACTGCAATTTGGTCCACAGAGTCGACGTCAAATGCCAATGTTTCATCTGAAGCAGTGCTTGGGGATGATGGAAATCTTGTTTTAAGAACTGTGGTTAGACCATCTGATGTTTTTTGGCAGAGTTTTGATTACCTGACCGATACGTTTTTGCCTGGTGCAAAGATTGGATACAATAGTATAACAAACAAAGTGCAGTCACTTACATCTTGGAGAAGCTCAAATGATCCTGCAAGGGGGATATATTCATTGGAGTTAGACCGTGATGATGATGATCACTTTCATATTGTGACGAATCGGATTCGGTATTGGAGGAGTGGGCCATGGACTGGAACAGCTTTTAGCGGAGATCCTGAGATGAATGACATTTTAAATTTTAGATATATTAAGAATGACAACGAGAGCTATTTGATGTTTAGTCATAAAAATACATATAATATTTCTAGACTTGTGATGGATTTTTCGGGCCAATTCAAGCAATTTTCATGGCTTGAAGAAACCCAAGAATGGCTCTTGATATGGTCTCAACCAACACAGCAATGTGAAGTTTACAGATATTGTGGTCCATTTGGTGTCTGCGATGAGAATAACTTACCTTTGTGTAGGTGTTTAAATGGTTTCAAACCACAATCACTGAAGGATTGGAATATGCGCAATTTTTCTGGTGGATGTGTAAGGAAAACTAATTTGAAATGTGGGGATGAAGTCGGGTTTCTGCAGTATAACCAACAAATCGGGTTTTCCAATCAACGGTTTAACAACTCTTTTAATACTGCTGATGATTGCAAACAATCTTGCTCGGATGACTGTTCTTGCAATGCCTATGCCTTCAACAATTCGTGTTTACTTTGGAAACAAGATGTGTTCGCTTTCAAAAATGGATATGATGAAGCTACATTTAGTATCCAGCTTAGAGTAGCAGCCTCTGAGATACCAAGGCCAACTTCTGGGGGTAAAAAACCACTGAAGGCCTACATCATTGTACTCATTGCTGGATCGATTTTTGTTGGCATCTTCAGTTGCTTTTTGATTGCATATATAATGAAACGACAACGTAAACCCGGATATGAAACAACAGAAACTTCACTAGCAGATTTGTCATCAGAGCATGAGCCAGAACAAGGCAAATTAGAGCTAGCTTTATTTGATTTCAATACAGTTGCAACAGCTACAAACAACTTCTCAAATAAGCTTGGCCAGGGAGGGTTTGGTCCTGTTTTTAAGGGTAAGCTGCTAGATGAACGAGAGATTGCGGTGAAAAGATTATCAAGAAGCTCAGGACAAGGTGTACAAGAATTTCAGAATGAGCTCATGTTGATATCCAAACTGCAACATAGGAACCTTGTTAGGCTTCTAGGTTACTGCATTGGTAAAGAAGAGAAGATTTTATTGTACGAGTACATGCCTAACAAAAGTTTGGACGCCTTTCTCTTTGATCCCATCAAACAAATTCTGCTAGATTGGAGCAAACGCTTTAGCATAATTGATGGTATTGCACGCGGCCTTCTATATCTACACCGTGATTCTCGACTTAAGGTGATTCATCGAGATTTGAAAGCCAGCAACATTCTTTTGGACGAGGATATGAACCCCAAAATATCTGACTTTGGTATGGCAAGAATTTTTGGTGGAAAGCAGACATTGGGGAATACCAATAGGGTTGTTGGGACATATGGATACATGTCACCTGAGTATGCCATGGAAGGGATATTTTCTGAGAAATCTGATGTGTTTAGCTTTGGGGTGTTGCTACTTGAGATTGTGAGCAGTAAGAAGAATACCAACTTCTATTTACTCGAACAATCATATAATCTCTTAGGATATGTATGGCAAAAGTGGAATGAAAATAAGGTGGTTGAGATAATGGCTCCGACATTGGCCGAGTCATATAATTCACAAGAATTGATGAGATGCATCCATATAGGGCTGCTTTGTGTGCAAGAATATGCCCATGATAGGCCAACCATGTCTGCAATCGTTTTCATGCTTGGTAGCGAGGCAACTCTTCCTCTTCCGAAGCAACCTGCATTTATTTTAGAAAGGACACAGTTGTCTGACATTCTTTATAATAACAATGATGCAGTATCTATGAATTTTGTTAGCATCACAAATCCTGATGGACGA
>gnl_Aquco_v3.1_Aqcoe2G229000.1
ATGTCGGTGTCTGGCCTCTTACTCTTGAAAGATGCATGGAACTTGTGGAATACAAACAGAGGAATGGATTTCATAGACCCATTGTTGCAGATTGATTCATGTTCTAAACTAGAAGTATTAAGATGTATCCATATTGGGCTTCTTTGTGTTCAAGAAGATGCAGCTGATAGACCTACTATGTCACATGTTCTCTCAACTTTGGAAACTAAATCAATTGAACTTCCTATACCCACACAGCCTGCATTTTCGGTTGGAAAAATACCTATC
>gnl_Aquco_v3.1_Aqcoe2G253000.1
ATGCTAATTGTGCACCTTAGAGTAGAGAAGATGAAACGAAGAAGCCAAACTTGTTTAGTACTGATCTTCTTCTTCTTCTTTTACTCCTCTACCTCCCTAACTCATCTCTGTTTTGCAGCTGATACCATTTCTTCAGGTCAATCTCTCACTTTTAATCAAACTCTGATATCCAAAGGTGGTAAGTTTGAGCTAGGCTTTTTTACACCACCAGGTACTTCTCTTAACTACTACTACATAGGAATTTGGTATAAGAATATCCCTAATAAAACGGTTGTTTGGGTTGCAAACAGAGATATTCCTCTTACTGACCCAACTTCTTCAGAATTTAAGCTCTTAGAAAATGGTAATTTAGTTCTGTTAAACCAGTCAAAGCTCGCAATTTGGTCCACACAGTCGACATCAAATGCCAATGTTTCATTTCAAGGAGTGCTTGGGGATGATGGAAATTTTGTTTTAAGAACTGGGGTTAGACCATCTGATATTTTTTGGCAGAGTTTTGATTACCCGACTGATACATTATTGCCTGGTGCAAAGCTTGGATATGATAGTATAACAAACAAAGTACAGTCACTTACTTCTTGGAGAAGCTCAAATGATCCTGCAAGGGGGTTATATATATTGGAGTTAGACCGCGATACCAATAATGATGATCACTTCCATATTCTGACAAATTGGTTTCGGTATTGGAGGAGTGGGAGATGGAATGGAACAGTTTTTAGCGGAGATCCTGAGATGAATGACATTTTAAATTTTAGCTATCTTAAGAATGAGAACGAGAGATATTTGATTTATAGTCTTTACAATACGTATAGTCTTTCTAGACTTGTGATGGATATTTCGGGCCAGTTGAAACAATTTTCATGGCTTGAAGAAACCCAAGAATGGCTCTTAAAATGGTCTCGACCAACACAATGTGACGTTTACAGATATTGTGGTGCATTTGGTGTCTGCGATGAGAATAACTTACCTTTGTGTAGGTGTTTAAATGGTTTCAAACCACAATCATTGAAGGATTGGAATATGAGCAATTTTTCTGGTGGATGTGTAAGGAAAAGATATTTGGAATGTGGGGATGAAGTCGGGTTTCTGCAGGATAACCAACAAATTGGGTTGTCCGGTCAAAATTTTAACTACACTTTTAAAACTGCTGGTGATTGCGAACAATCTTGCTTGGATGACTGTTCTTGCAATGCTTATGCCTTCAACAGTTCGTGTTTACATTGGAGTCAAGATGTGTTTCCTTTTAAAACTGCATATGATGAAGTTATGTTTAGTATCCAGCTCAGAGTAGCGGCCTCTGAGATCCCTAGTTCAACCTCTGAGATCCGGAAGCCAACTTCGGGAGGTAACAAGCCACTTAAGCCCTACATCATTGTACTTATTGCTGGATCAATTATTTTTAGTGCCTTTGGTTGCTTTTTGTTCGCTTATAAAATGAAACAAAGAGGTAAACTTGGATATGAAACATCGTCAGAAACTTCACTTGCGATTTTGCCAGTAGAGCATGAACGTGAACAAGGGAAATTAGAACTGCCATTATTTGATTTCAATACTGTTGCAACAGCTACAGACAACTTCTCAAATAAGCTTGGCCAGGGAGGGTTTGGTCCTGTTTATAAGGGTAAGCTGCTAGATGAACGAGAGATTGCAGTGAAAAGATTATCGAGAAGCTCTGGACAAGGTTTACAAGAATTTAAGAATGAGCTTATTCTGATATCCAAACTGCAACACAGGAACCTTGTTAGGCTTCTAGGTTACTGCATTGATAGAGATGAGAAGATTTTATTGTACGAGTACATGCCTAACAAAAGTTTGGACGCCTTTCTCTTTGATCCCACCAAACGAATTCTGCTAGATTGGAGCAGACGTTTCAGCATTATTGATGGTATTGCACGCGGCCTTCTATATCTACACCGTGATTCTAGACTTAGGGTGATTCATCGAGATTTGAAAGCCAGCAACATTCTTTTGGACGAGGATATGAACCCCAAAATATCTGACTTTGGTATGGCAAGAATTTTTGGTGGAAAGCAGACATTGGGGAATACCAATAGGGTTGTTGGGACATATGGATACATGTCACCTGAGTATGCCATGGAAGGGATATTTTCTGAGAAATCTGATGTGTTTAGCTTTGGGGTGTTGCTACTTGAGATTGTGAGCAGTAAGAAGAATACCAAGTTTTATTTACTCGAAGAATCATATAATCTTTTAGGATATGTATGGCGAAAGTGGAACGAAAATGAGGTGTTGGAGATAATGGATCCGACATTGGCCGAGTCATATAATTCACAAGAATGGATGAGATGCATCCATATAGGACTTCTTTGTGTGCAAGAACATGCCCATGATAGGCCAACCATGTCTGCGGTTGTTTCCATGCTTGGTAGCGAGGGAACTCTTCCTTTTCCAAAGCAACCTGCATTTACTATAGAAAGGGAGCAGTTGTCTGACGTTCTTGTTAATATCACTGATGCAGTATCTATAAATCATGTTACCATCACAAAATCAGGAGGTAGA
>gnl_Aquco_v3.1_Aqcoe6G280300.1
ATGCTTTTAGATGGACAGGAAATAGCAGTGAAGAGGCTCTCTAGAAACTCTGGCCAGGGTGTAGAAGAGTTTAAGAATGAGGTCCTATTAATAGTCAAAGTTCAACACAGAAATCTTGTAAAACTTTTAGGTTACTGCCTGGAAGGGGATGAAAAGCTTCTTATATATGAATTTGCGACCAACAAAAGCCTCGACCACTATATATTTGATCCAACCAAAGGGACTTGTTTGGACTGGGAAAGACGGTACAAAATCATAGTAGGAATTGCTCGGGGTCTTTTATATCTTCATGAGGATTCTCGACACAGGATTATCCACCGCGATCTCAAAGCTGGCAATATTTTGTTAGATGCACAAATGGAACCAAAAATCTCAGATTTTGGAATGGCAAGGCTTTTTGGAGTTGACCAAATTGAAGGCAGTAGTGGTAGAATTGTTGGAACATATGGTTATATGGCTCCAGAGTACGCGATATATGGGCAATTCTCAGTGAAGTCAGATGTCTTTAGTTTTGGTGTATTGATTCTGGAGATTTTAAGTGGCCAGAAAAACACATCTTTTTTCCATTCAGAACATGTTGATAATCTTATTAGCTATGCATGGAGAAACTGGGAAGCAGGAACAGCTTTGGAGTTGATAGACCCGATTTTGAAGAAACATTTTTCAAGCTCTGAAGCATTGACATGCATACAGATTGGGTTAATATGTGTTCAAGAAGATGTAACTTTGCGACCAACAATGATGACAGTTATTCACATGTTGAATAGGGATTCTCTTGCCCTCCCCTTACCTTCAACACCGGCATTTTTAGTTAATAATAGAGTGCAAGTAAAGTTTGAAAGCCGCCCGTCAATTATACCCCATTCCATCAATGAAGTATCCATGACAGATGTGTACCCTCGA
>gnl_Aquco_v3.1_Aqcoe6G059400.1
ATGAAAACTTTGTTGATAATTGCATATTGGATTGTAACGTTTTCGGTTGTTTCGGTTATATCTGATCCTCAAATCAATCTATTGAATAGAGGGTGTAGTCAATACAATGTATCAAGCCCATCTGTTTTCATAATAAATCTAAATGCAACTTTTGCAGATCTTAGATTACAACTTTCTAATGGTAGTAGTAATCATCGGTTTGCTACTGCACAACAAGCACGAGGACCAGATCCAGTCTATGCTATGGTTCAGTGCAGGAACTATCTTAACAGGTCTGATTGTCTTGCTTGCTTTTCTGCAGCAGAAGCTCAAATTCGAAATTGCTCATTTGCTAATGGTGCTCGAGTTATTTACGATGGTTGTTTGTTAAGGTACGAGAGTAATGGCTTCTTTGATCAAACAACACTCCCAGGGAATGTTGGTGTTTGTGCGAATAGAACTATATCACAGGCAACTACCTTTGATGCAACAGTCAACAGTTTGTTGTCAGATATTGTAGCTGCGACACCAAGGATAAATGGTTTTTTTGCTGCATCGAATAGGGAAGTTGGTAGTGGGGGAATAATTGTTTATGCTGTTGCGCAATGTGCAACGACAGTAAGCCAGACTGGGTGCAGTGATTGCTTAACTGTTGCTTATAATAATATAGAAAGTTGTCCTCCAGACGCTGAGGGAAGAGCTCTTGATGCTGGGTGCTTTCTTAGGTATTCAGACACAGCGTTCTTTGATGGAAACCAGACAACTGATTTAACTTCATTTCTGAGACAAGGAGGAGCATCAAACAAGAACAAAGTGATTATTGGAGCAGTGGTGGGAGGTGTTGCTCTTCTTCTGTTTGTGGCTGCGTTCATAATATGGTATAGATTTTGCAGAACAAAACCTAAGAGAGAGCGTAAAGGAGATATATTGGGAGCGACAGAGCTAAGGGGCCCAATGAACTACAGTTACAAAGACCTAGCATCTGCAACCAAAAATTTTAGTGAAGAAAATAAACTCGGACAAGGGGGTTTTGGAGATGTATACAAGGGTACTCTGAAAAATGGGAAAATTGTTGCTGTCAAGAAACTCGCAATAGGCCATTCCACCAGAGCACAGGAAGAGTTTGAGACTGAAGTGAAGCTAATAAGCAATGTTCATCACCGAAATCTTATCCGTCTTCTTGGGTGTTGTAGCAAGCGTCAGGAACTACTACTTGTTTACGAATACATGGCAAACAGTAGTCTGGACAAATTCTTATTTGGTGACAGACATGGGACTCTTAACTGGAAACAACGCTTTGATATCATCGTTGGCACTGCCCGAGGTCTTGCCTATTTGCATGAGGAATTTCATGTATGTATTATTCATCGAGATATAAAATCCAGCAATATACTGCTCGATGACGATTTTCAACCAAGGATTGCAGATTTTGGTTTGGCGAGGCTTTTCCCAGAGGATCAGAGTCATATAAATACCAGATTTGCAGGCACCCTGGGTTACACAGCACCTGAGTATGCAATTCATGGGCAACTATCTTCAAAGGTTGACACCTACAGCTTTGGTGTAGTTGTCCTGGAGATAATAAGCGGACGAAAGAGTAATGACGTGAAGCTTGAACCGATCACTCAGTACCTTCTTGAATGGGCGTGGAAACTATATGAAGAAGAAATGTTGATGGACTTGGTGGATGAAAGCTTAGACGCAGAACAATACAACATAGAAGAAGTAAAAAAAGTTATAGAGATTGCTCTGTTATGTACTCAATCCTCAGTTATTTCTAGGCCCTCCATGTCCGAAGTTGTTGTTTTATTGTTGAGTAAAGGGTATTCCCAGGATACACCAACTAGACCTACATTCATTGATGCAACTAAAAGAATTCGCGGGGACACATCGACCTCTACAGCCTCATCAGCTTCCAATGCCACTGTATCAATCACAGTAGCTTCGGGACGC
>gnl_Aquco_v3.1_Aqcoe6G059300.1
ATGAATTGTTTTTGGATTATAGCTTTCACTATATTGGTGTTTTACGTTGTTGCGGTTGTATCAGATGATGATTCACAAACCAATTTCTTGCAGATAGGATGCAGTTCAGAAAAGGTTACAAATCCAGTATTGTTCTTGGCAAATCTAAATGCAACCTTTATAGATCTTAGATCACAACTTTCTAATGGTAGTAGAAACTTTGCTACTGCTCAGCTAGCTACCGAATTCAATCCGGCATATGCTATGGTCCAGTGCAGAAACTACCTTTCCAGGTTTAATTGTCTTGAGTGCTTTGATGTAGCAAGAGCTCGCCTTGGAGAATGCTCATCTTCTGATGGTGCAAAAGTTATTTATGATGGTTGCTTCTTAAGGTATGCTAGTCATGACTTCTTCAATCAAGCAACACTTCCAGGCAACAGTGGTATTTGTGGGAATACGACTGTATCATGGGGATTAGTAAAGGAATTTGATACATCAGTCAACCACTTATTATCAGACATTGTAGCTGCAACACCAAGGATAGATGGGTTTTTCGCTGCATCAAAACGAGAAGTGGTCAGTGGTGGAATCACTGTTTATGCTATTGCACAATGTGCAATGTCACTAAGCCAGACTGGGTGCAAGGATTGCTTAAGTGTTGCACATAACCACTTACGAAGATGTCCTCCGTATGCTGAGGGTAAAGCCATTGATGCTGGATGTTTTCTTAGGTATTCAGACATGCCTTTCTTTGATGGCAACCAAACAACTGATCTAACTTTGTTTTTGAGAGAAGGTAAGAAAAAATCACTCAAGGCATATGCCATTGTACTCATTTCTGGATCAATTGTCTTCAGTGTCATGGCATGCAGTTTGTGTATGTATAAAATTATGCACAGAGATCAGAGTAGAAAGATATCACCGCTGGATTTGCCAAGAGATGATGGAAAAGAAAGAGACACATCAGAAGTGCCATCATTTGATTTTGATACGGTTGCAGTTGCTACAAACGGCTTCTCAAATAAGCTTGGGGAGGGAGGATTTGGTCCTGTTTATAAGGGCAAGTTACCAGATGGTCTGGAAGTTGCAGTGAAAAGACTTTCAAGAAGCTCTGATCAAGGTTTGGTAGAATTCAAGAATGAACTCAAGTTGATATCCAAACTCCAACATAGGAACCTTGTTCGGATTCTTGGATTCTGCATTGATAATGATGAGAAGATATTGCTCTATGAGCTTATGCCTCACAAAAGTTTGGATGCATATCTATTTGATCCAACAAGACGAGCTGAGCTAGACTGGGATAAACGCTTTAGCATGATTGACGGTATTGCCCGAGGGCTTCTCTATCTACATCGTGACTCTAGGCTGAACATAATTCATCGAGATCTGAAGGCCAGCAACATTCTTTTGGATGAGGACATGAATCCCAAAATATCAGACTTTGGCATAGCAAGGATATTTTGTGGAACGCAGGCATTAGCAAACACTACTAAAAGGGTTGTTGGGACATATGGTTACATGTCACCCGAATATGCCATGGAAGGGAAATTCTCTGAGAAGTCCGATGTCTTTAGCTTTGGGGTTTTGCTATTAGAGATTGTGAGCAGTAAGAAGAACAATGACTCATCCCTCCTTAAACAGTTTCCTAATCTTTTAGGCTATGCATGGGAATTGTGGAACCAAGACAGGGTGTGGGAGTTTATGGATCCCTCATTGGCCGAATCATATCATCCACAAGAATTGATGAGATGCATCCATTTGGGGCTTCTTTGTGTGCAAGAGCACCCTGCTGATAGGCCAACCATGTCTACAGTAGTGACCATGCTTGGTTGCGACTCAACTCTTCCGACTCCAAAGCAACCTGCATTTACTCTAGGAAGGGAAGTCCAGTCTGGTGATGCTTACAGTGATGCAAGCTCTACAAATGATGTTACCATCACCATAGTCGAAGGAAGA
>gnl_Aquco_v3.1_Aqcoe6G239300.1
ATGGCGAAAGGTTTTGGTGCGAACAAAGATCAGGTAAAAAGCGATCATGCATTACTACAGGATTCCGTAGTTCCAGCGATACTCTTCAGCAGGAATACTCATGGTAGCAAGCAGAATAATAATCAAGATCAGTTGAACTTGATGGATTTTACTACTATAAAAGTAGCTACAGATAACTTTTCGGATTTAAATAAGCTAGGAGAAGGTGGTTTTGGAACTGTTTATAAGGGTACCCTGTTAGATGGTAAGGAAGTAGCAGTCAAAAGGCTTTCAAGGACGTCATGGCAAGGCTCAGAGGAGTTCATGAATGAGATTATTCTAATTGCAAAACTTCAGCACAGGAACCTAGTGAGGCTCTTAGGTTGTTGTTTAGAGGATAGAGAAAAATTGCTCATCTATGAATTCATGTCAAACAAGAGCCTTGATCAGTTTATCTTTGATCGTGCAAGACACCCACAACTTGACTGGACAACATCTTTTAACATTATAGTTGGGATTGCTAGAGGCCTTCTTTATCTTCATGAGGATTCCCGCCTTAAAGTCATTCATAGAGATCTGAAGCCTAACAATGTTTTGTTGGACAATGAGATGAACCCAAAGATATCAGACTTTGGTATGGCTAGAATTTTTGGTGAAAATCAAAATCAAGCTAATACAAGAAGAGTAGTGGGAACCCATGGATACATGGCTCCAGAATACGCTATGGAAGGGTTATTTTCAGTGAAGTCTGATGTGTATAGCTTTGGAGTAGTCTTGCTTGAGATTTTAAGCGGGAAACGATGTACCGGTTTCTACCTCACAGAACTGCTCAAAGCCTCC
>gnl_Aquco_v3.1_Aqcoe6G239200.1
ATGATTGTTAAAACTGCAGGCATGGAACTTGTGGAATACAAACAGAGGAATGGATTTTATAGATGTATCCATATTGGGCTTCTTTGTGTTCAAGAAGATGCAGCTGATAGACCTACTATGTCACATGTTCTCTCAACTTTGGAAACTGAATCAATTGAACTTCCTATACCCACACAGCCTGCATTTTCGGTTGGAAAAATACCTATCCGAGCAAGTCATTCCACAAGCTCCTCACTTTGTTCTGTTAACGGGATAACTCTATCTGGTGTTTCGGCAAGG
>gnl_Aquco_v3.1_Aqcoe4G268100.1
ATGGGTGCACTTTCTTTTCTGATATTCTGGTTCTCAGTACTTACTCTTTTCTGTCAAGATAATACCATTGCAGCCTACACCTTAACATCATCTCAATCCATCCTTGATGGGCAGACCTTACTTTCACAAGGAGAAAAGTTTGAGCTCGGTTTCTTTAGTCCTACGAATACTTCGAATAATCGTTACTTAGGAATCTGGTATAATTTGAATGCAGTCCCACTTCGAACTGTTGTTTGGGTGGCAAACAGAGAATCCCCACTTAATGATACATCAGGAGTTCTGAAGATAGGCGCAACTGGTAAAATTGTCGTTGTAAATCAAACAGAAGGTGTTATATGGTCATCAAATGTATCGAAAACAGTGGACAATCCAATTATAGAGTTCTTAGAATCAGGAAATCTAGTCCTGAGAGATGTAAATAATAGCAACTCAGAAGGCTATGTATGGCAGAGCTTTGATCATCCGGGTGATACTTTGTTACCAGGTATGAAGCTTGGATGGAACTCAAAGACTGGAGTGAATCGGATGATGTCATCATGGAAGAACTTTGATGATCCTTCTTATGGGGATGTTACAAATGAGATGGCTTACACTGGATACCTTGAATCATTTATACGAAAGGGGTCAAGAAAGATTTATCGTAGCGGACCCTGGAATGGACTTCGATTCAGTGGTGCAGCAGACATGAGGACAAACACACTCTTCACATATCAAGTTGTTCGTACAGAAGATGAGCTATTTTACATGTACCAACTGGTGAATAAGTCTGTTATCTTGAGGTATGTGGTAACACAATCCGGAAGTGAGGGTCACCTTCAGCGCATGACATGGGTGGAAAAAACCAACAGTTGGGTTAATCTTGTGTCAATTCCAAGAGACCGTTGTGATGACTATGCTCTATGTGGCGCTTACAGTACTTGTGATTCTACAAACGTTGCAGTCTGCCAGTGTTTACAGAAATTTAAACCCAAGTCAGCACTGGATTGGAGTGGAACTGACTGGACTCAGGGATGTGAACGCGAGACATCTCTGAATTGTACAGAAGGAGATGGATTTATAAAATACACAGGGGTGAAGTTGCCAGAAACCACAGGTACATGGTTTAACACGAGCATGACCCTAGAGGAATGTAGGGTAAAATGTTTGAAGAATTGTTCATGTATGGCTTATGCAAATACAAATATTAGTGGAGATGGAAGTGGTTGTATTATGTGGTCTACCGATCTGACTGATATAAGACAGTTGAACAATGCTGGACAAGATCTCTATATACGGATGGCAGCATCTGAACTAGGTTCCCAAACAGACTCAAAAATGAAGAAACGCGTGATAATAATAGTCTTCACAATAGTGGCTGGGATGATTGTGTTAGGCTTGGGAATCTGGTACCATCGCAAGAAGAGAAGTTTGAAAGGTGATCATAGTGAGAAAGAAGACCTTGAATTACCTTTGTACAATTTAGTTACCATAACGAATGCAACAAATAATTTTTCCGAAGAAAATAAGCTTGGAGAAGGTGGCTTTGGTCCTGTTTATATGGGAAAGTTGGAAGGAGGGCTGGAGATAGCTGTTAAGAGACTCTCAAAAGATTCTATTCAAGGCGTCGATGAGTTCAAGAATGAAGTTCTACTCATTTCCAAACTTCAACATAGAAATCTTGTAAGGCTTCTCGGATGTTGCATTCAAGGAGACGAAAAGATGTTGGTGTATGAGTACATGGAAAACAAAAGCTTGCATTCATTTATCTTCGATGTAACCAAAAGCAAACTACTTGATTGGCAAAATCGATTTGACATTATATTAGGAATTGCTCGGGGTCTTCTTTATCTTCATCATGATTCAAGATTAAGGATTATACATAGGGATCTCAAAGCAAGCAACATTTTATTAGATAGTGAAATGGTACCGAAGATATCAGACTTCGGGATGGCAAGAATTTTCAGAGGAGATCAACTTGAAGCAAGTACAAAGAGAGTTGTTGGCACACACGGTTATATGTCTCCTGAGTACGCGGTCGATGGACAATTTTCTGTGAAGTCCGATGTATTTAGCTATGGAGTGCTAGTTTTGGAAATTATAAGTGGCAAGAAAAACAGGGGATTTTGGCATCCTGACCATGAGCTTAATCTATTAGGACACGCATGGAGGTTATGGAATGAAGATAAGTGCATGGAATTGGTTGATGACTCGATAAGCAACTCAGCTTCAGCACAAGATATTATACGATGCATTCACGTAGGACTGTTGTGTGTTCAAAAATTCAGCGAACAAAGGCCAACTATGTCATCTGTGTTGTTGATGTTAAGTAGTGAAACTGTGGTACTCCCCGATCCCCAACGACCTGGCTTCTATATCGAGAGGGGTCCTGTTAATGATCACTCATCCTACAGTGAGAAAGAGTCGTGTCTTTCGAATGATGCAACTATAACAATACTGTTAGAGGGTCGC
>gnl_Aquco_v3.1_Aqcoe4G268000.1
ATGATGGGTGCACTTTCTTTTCTGATATTCTGGTTCTCAGTACTTACTCTTTTCTGTCAAGATAATAATACCATTGCAGCCTACACCTTAACATCATCTCAATCCATCCTTGATGGGCAGACCTTAATTTCACAAGGAGAAGAGTTTGAGCTTGGTTTCTTTAGTCCTACGAATACTACGAAGAATCGTTACTTAGGAATCTGGTATAATTTGAATATCGTCTCAGTTCGAACTGTTGTTTGGGTGGCAAACAGAGAATCACCACTTAATGATACATCAGGTGTTCTAAAGATAGGTGCAACTGGTAATATTGTCATTGTAAATCAAACAGAAGGTGTTATATGGTCATCAAATTCATGGAAAACAGTGGACAATCCAATTATAGAGTTCTTAGAATCAGGAAATCTAGTCCTGAGAGATGTAAATAATAGCAATTCAGAGAGTTATGTATGGCAAAGCTTTGATTATCCGGGCGATACTTGGTTACCAGGTATGAAGCTTGGATGGAACTTGAAGACTGGAATTAATCGGGTGATGTCATCATGGAAGAACTTTGATGATCCATCTTATGGGGATTTTACAAATGAGATGGCTTATAGTGGATACAGTGAAACATTTCTACGAAAGGGGTCCAGAAAGATTCATCGTTGCGGACCCTGGAATGGACTTCGATTCAGTGGTGCACAAGACATGAAGACGAACACAATCTTCACATATGAAGTTGTTCGTACAGAAGATGAGGTATTTTACATGTACAAACTGATTAATAAATCTGTCATCATGAGGTATGTGTTAACTCAAACTGGAACTGAAGGTCACCTTCAGCGCATGACATGGGTGGAAAAGACCAACAGTTGGGTTAATCTTGTGTCAATTCCGAGAGACCGTTGTGATGACTATTCGCTATGTGGTGTCTACAGTACTTGCGATTCTACCAATGTTGCAGTTTGCCAGTGTTTAAAGAAGTTTATACCTAAGTCACCTCTGGACTGGAGTAGAACTGACTGGTCTCAGGGATGTGAACGCGAGACATCTCTCAATTGCACAGAAGGAGATGGATTTATAAAATACACAGGGGTGAAGTTGCCAGAAACCACAGGTACATGGTTTAACACGAACATGAACCTAGAGGAATGCAGGGTAAAATGTTTGAAGAACTGTTCATGTATGGCTTATGCAAATACAGATATTAGAGGAGATGGGAGTGGTTGTATTATGTGGTTTACAGAACTGACTGATATAAGACAGTTGAACAATGCTGGACAAGATCTCTATATACGGATGGCGGCATCTGAAATAGATTTGCATGCCAACTCAAAAATGAAGAAACGCGTGATAATAATAGTAGTCATCACACTTGTTACTGGGATGATTGTGTTGGGTTTGGGAATCTGGTACCTTCTAAAGAAGAGAAGTTTGAAAGGTGATCATAGTGAGAAAGAAGACCTTGAATTACCTCTATACGATTTAGTTACCATAACGAAGGCAACGAATAACTTCTCCGAAGAAAATAAGCTTGGAAAAGGTGGCTTTGGTCCTGTTTACAAGGGTCAGCTAGAAGGAGGGCAAGAAATTGCGGTGAAGAGGCTCTCCAAGGATTCTATTCAAGGCGTGGATGAGTTTAAAAATGAGGTTCTACTAATCTCCAAACTTCAACATAGAAATCTTGTAAGACTTCTTGGATGTTGCATTCAAGGAGAGGAAAAGATGTTGGTGTATGAGTACATGCAAAACAAATGTTTGCATTCATTTATCTTTAATGAAACCAAAAGCAAACTACTTGATTGGCAAAATCGATTTGACATTATATTAGGGATTGCTCGGGGTGTTCTTTATCTTCATCATGATTCTAGACTAAGGATTATTCATAGGGATCTCAAAGCAAGCAACATCTTATTAGATGGTGAAATGGTACCTAAGATATCAGACTTTGGCATCGCAAGAATTTTCAGAGGAAATCGACTTCAAGAAAGTACAAAGAGAGTTGTTGGCACACATGGTTATATGTCTCCTGAGTACGCGGTTGATGGACACTTTTCTGTGAAATCGGATGTATTTAGCTATGGAGTGCTAGTTTTGGAAATTATAAGTGGCAAGAAAAACAGGGGATTTTGGCATCCTGACCATGAGCTTAATCTACTAGGTCATGCGTGGAGGCTATGGAATGAAGATAACTGCATGGAAATTGTTGATGACTTGACACGCAACTCGGCTTCGGCACAAGATATTATACGATGCATTCACGTAGGACTATTGTGTGTTCAAAAAAGCAGCGAACGAAGGCCAACTATGTCATCTGTGTTGTTGATGTTATGTAGTGAAACTGTGGTACTCCCCAATCCACAACTACCAGGCTTTTATATCGAGAGGGGTCCCATTAATGATCACTCATCAAACAGTGAGAAAGAGTTGCGTCGTTCGAATGATGCAACCATAACAATGTTATTAGAGGGTCGC
>gnl_Aquco_v3.1_Aqcoe4G268200.1
ATGATGGGTGCACTTTCTTTTCTGATATTCTGGTTCTCAGTACTTACTCTTTTCTGTCAAGACATTAACATTGCAGCCTACACCTTAACACCATCTCAATCCATCCTTGATGGGCAGACCTTACTTTCACAAGGAGAAAAGTTTGAGCTCGGTTTCTTTAGTCCTACAAATATATCGAAGAATCGTTACTTAGGAATTTGGTATAATTTGAATGTAGTCCCAGTTCAAACTGTTGTTTGGGTGGCAAACAGAGAATCGCCACTTAAGGATACATCAGGAGTTTTAAAGATAGGCGCAAGTGGTAATATTGTCGTTGTAAATCAAACAGAAGGTGTTATATGGTCATCAAATGTATCCAAAACAGTGGACAATCCAATCCTAGAGTTCTTAGAATCAGGAAATCTTGTCCTGAGAGATGTAAACAATAGCAGTTCAGAGACTTATGTATGGCAGAGCTTTGATTATCCGGGCAACACTTTGTTACCAGGTATGAAGGTTGGATGGAACTCAAAGACGGGATTGAATAGAAAGATGTCATCATGGAAGAACTTTGATGATCCATCTTATGGGGATTTTACAGATGAGATGGCAAATACTGGTTATTATGAATCATTCATACGGAAGGGGTCAAGAAACATTTATCGTACCGGACCTTGGAATGGACTTGGATTCAGTGGTGCACCAGACTTGAAGGACAACCCAATCTTCACATACGAAGTTGTTCGTACTGCAGATGAGCTATATTACATGTACCAACTGGTTATTAAGTCTGTTATCTTGAGGTATGTATTAACACAAACTGGAAGTGAGGGTCTCCTTCAACGCTTGACATGGGTGGAAAAGGCCAACAAATGGGTTAATCTTGTGTCGATTCCGAGAGACCGTTGTGATGACTATGGTCTATGCGGAGCTTACAGCACATGTGATTCTACAATTGTTGCAGTTTGCCAGTGTTTAAAGAAGTTTAAGCCTAAGTCACCTCTGGATTGGAGTGAAACTGACTGGTCTCAGGGATGTGAACGCGAGACATCTCTCAATTGCACAGAAGGAGATGGATTTATAAAATACACAGGAGTGAAGTTTCCAGATACCACAGATATTAGTGGAGATGGAAGTGGTTGTATTATGTGGTTTACAGATCTGACTGATATAAGACAGATGAACAATGCTGGACAAGATCTCTATATACGGATGGCGGCATCTGAAATAGATTTGCATGCCAACTCAAAAATGAAGAAACGCGTGATAATAATAGTAGTCTTCACAATTGTTTCTGGGATGATTGTGGTAGTCTTGGGAACCTGGTACTTTTGGAAGAAGAGAAGTTTGAAAGGTGGTCATAGTGAGAAAGATGACCTTGAATTACCTCTGTACCAATTAGTTACCTTAGCAAGCGCAACAAACAATTTTTCTGAAGAAAATAAGCTTGGAGAAGGTGGCTTTGGTCCTGTTTATAGGGGCAAGCTGGAAGGAGGGCCGGAGATAGCTGTTAAAAGACTCTCAAAGGATTCCATTCAAGGTGTCGATGAGTTTAAGAATGAAGTTCTACTCATTTCCAAACTTCAACATAGAAATCTTGTGAGGCTTCTTGGATGTTGCGTTCAAGGAGAGGAAAAGATGTTGGTGTACGAGTACATGCAAAACAAAAGCTTGCATTCATTTATTTTTGATGAAACCAAAAGCAAACTACTTGATTGGCAAAACCGATTTGACATTATATTAGGGATTGCTCGGGGTCTTCTTTATCTTCATTGTGATTCTAGACTAAGGATTATTCATAGGGATCTCAAAGCAAGCAACATTTTATTAGATATTGATATGGTACCAAAAATATCAGACTTCGGCATGGCAAGAATTTTCAGAGGAGATCAACTTGAAGAAAGTACAAAGAGAGTTGTTGGCACACATGGTTATATGTCTCCTGAGTACGCAGTTGATGGACACTTTTCTGTGAAGTCGGATGTATTTAGCTATGGAGTGCTAGTTTTGGAAATTATAAGTGGAAAGAAAAACAGGGGATTTTGTCATCCTGACCATGAGCTTAATCTATTAGGACATGCATGGAGGCTATGGAATGAAGATAATTGCATGGAATTCGTTGATGACTCGATACGCAACTCGGCTTCAGCACAAGATATTATACGATGCATTCACGTAGGATTGTTGTGTGTTCAAAAAGGCAGTGAACAAAGGCCAACTATGCCATCTGTGTTGTTGATGTTAAGTAGTGAAACATTGGTACTCCCTAATCCTCAACCCCCGGGCTTTTATATCGAGAGGGGTCCCATTCATGATCACTCGTCTAACAGTGAGAAAGAGTCATGTCTTTCGAACGAGGGAACTATGACAGTATTGTTAGAGGGTCGA
>gnl_Aquco_v3.1_Aqcoe4G245800.1
ATGTTGCAGTGCATATCATGTAACAGTTTTCTTATTCTGTATCTGTTAACATGTTTCTTGTGTTATGTTGTAACTTCAATTATAGCACAGACTCCTCTGTTTTTGCCTTCATGTAATACTGCTTTCAATTATACTCCAAGTAGCCCTTATGATACTAACCTCAAACTCACACTACAATCCCTTACGGCAAATGCTTCCCTTAACGGCTTCTATACCACTACTTCAGGCGAAAATCCTGATCAAGTTTTTGGCCTACTACAATGTCGAGGTGATATATCTCCTCAAGATTGTCAAATTTGTGCAAACGCGTCATCCTTTGAAATACTACAAAGATGCAAATATCAAAAGGAAGCATTTGTATACTACGAAAACTGCATGTTAAGATATGCTCGCTATCGTTTTTTCTCGACTGCTACAAGTAATCCAGAATATTGGTTGTGGAATCCAAATGACATATTGGATCCAAGTCTTTTCAGCCAAAAGTTAGGAGGTTTAATGAACAATCTTTCGTCTACTGCTGCATCGAACTCTTTGAGATTTTCTTCTGGGATGACAAACTTCATGGGCTCAGTTAATATTTATGGTTTGGTTCAGTGTACTAGAGATTTATCTGTGAGTAGTTGCTTGAGTTGCTTGCAAGGGATGATTAGTTATATTCCAACATGTTGTAGTGGAAAGCAAGGTGGTCAGGTGTATTCAAAGAGTTGTAATATTAGATTCGAAATGTATTCGTTCTTTCTGTCTGCCGCAATCCTGGTACCATCTCCACCACTTTCATCCCCACCTGACAGAAATTCAACATTTGGTACACCAACTGAGGGGACGACTAACCGGAAAGAAGAAAAGCTAAGTTCGAAAAACATTATACTAGTGGTGATAGCAGCTGCCGTTACAACAGTGTTAACCTCTACCATCTGCTTTTGTTTAGTGCGGAAAAAGGTGACGAAAAGAAGAGTTGGTGATGTTGGACAGGAGGAAACTGGTACTGTTGAATCACTTATATTTGATCTAAGCACTCTTAAAGCTGCAACAGGCGATTTTTCTGACTCGCACAAACTTGGCCAAGGAGGCTTTGGACCTGTTTACAAGGGGAAGTTGTTTGATGGGAGACAAGTAGCAGTCAAAAGACTTTCGCAGACTTCGGGACAAGGTCTTGAAGAGCTAAAAACAGAAGTTGTGTTGGTTGCTAAACTTCTGCACAGGAACCTAGTGAGGTTGTTGGGATTTTGTTTGGAAAAAGAAGAAAAGCTGCTAGTTTACGAGTTCCTGTCCAATGGAAGTCTGGACCAAATTCTTTTTGATGAAAGTAAGCGTCTGCTACTGGACTGGGACATACGCTACAGAATAATAGTTGGAATTGCTCAAGGGCTACTTTATCTTCACCATGATTCTCAAATCAGGATTATTCATCGAGACTTAAAAGCTAGCAATATACTCTTAGATGAAGACATGAATCCAAAAATTTCAGACTTTGGTTTGGCAAGGCTTTTCTGTGGTAGCCAAACTCAAGCAAATACTAACCGGATAGCCGGTACATATGGTTATATGGCTCCAGAGTATGCAAAGAAGGGTCACTTTTCGACCAAGTCAGATGTTTTCAGCTTTGGAGTATTAATTCTAGAGATTATGACTGGTCGAAAAAACTCTAGTTTTCGGGATGCAGGGAACCTTCTAAGCTATACATGGCATCATTGGACTGACGGAACAACGGTAGACATGATGGATAAGACCTTAGGCGACAATTGGCCAAGGAGTGAAGCTCTAAAATGCATACACATTAGTTTGTTATGCGTTCAACAAGATGCATCTGATAGACCTACAATGTCAGAAGTCATTCTAATGCTTAACAGTTATACCTTCACTTGCCCTGTTCCTTCTCGACCTGCATTCTATGTAAAGACTTCCAAGGCGGGATCAGATGCGATCAGTGGAAGTACAAATACTGGTTCTGAAGCAGATCAATCTAGCATGAAATCATCACAACAATCTGTAAATGAGGTGACGATAAGCGAATTGGAACCTCGT
>gnl_Aquco_v3.1_Aqcoe4G054500.1
ATGGTGCATTGTATATGGTGGCTATATATTGTCTTCCTACTAACTATTATATTTTACCAGAACTTCTTCCTCTACAAAACCATTAAAATGTTGCAGTTCATATCATCATATAACCGATTTTCTGTTTTGTTCATGTTAACATGTTTCTTTTGTTATGTTGTAACTCCACTTATAGCACAGAATCCTTGGTTTCCTCCTTCATGTGATACTGCTTTCAATTATACTCCAAATAGCCTTTATCATACTAATCTCAACCTCACCCTACAATCCCTTACAGCAAACACTTTTCTTAACGGCTTCAATACAACAACTTTAGGCGAAAATCCTGATCAAGTTTATGGCTTACTACAATGTCGAGGTGATATATCTCCTCGAGATTGTCAAACTTGTGCAGACATATCATCCTTGGAAATACTACAACGATGCAAATATCAAAAGGAAGCACTTGTATACTACAACAATTGCTTCCTACGATATGCTCACTATCGCTTTTTCTCGACTGCTACAAGTAATCCAGAATTATGGTTATCGAATTCAAAAGCTGTATCGGATCCAAGACTTTTCAGCCATAAGTTGGGAGTTTTAATGAATAATCTTTCGTCTACTGCTGCATCGAACTCTTCGAGATTTAGTACTGGCATGACAGACTTCATGGATTTTTTAAATATTTATGGATTAGTTCAGTGTACTAGAGATTTATCTGAGATTAGTTGCTTGAGTTGCTTGCAAAGGATGATTAGTTATATTCCAACATGTTGTAATGGAAGCCAAGGAAGTCAAGTGTATGCGAAGAGTTGTTTTATTAGGTATGAAATCTATTCGTTTTTTCAATCATCGCCATTGATGGTACCATCTCCACCACTTGTAGCATCTCTGCCTCCTGACAGAAACTCGACTTTTGGTACTCCAACTGAGGGGGCAACTAACCGGAAAGGAGAAAAAATAAGTTGGAGAAACATTATTCTAGTGGTGATAGCAGCAGCCATTACATCAGTGTTAACCTCTACTATCTGCATTTGCTTACCAAGGAAAATGAGGTCGAAAAGAAGGGTTGGTGATCGAGAGCAAGAGGATGTTGGTACTGTTGAATCTCTTATATTTGATCTAAGCACTCTTAAAGCTGCAACAGGCGATTTTTCTGATTCACACAAACTTGGCCAAGGAGGCTTTGGACCTGTTTATAAGGGCGAGTTATCTGATGGGAGACAAGTAGCAGTGAAAAGACTTTCGCACACTTCAGGTCAAGGACTTGAAGAGCTAAAAACAGAAGTTGTGTTGGTTGCTAAACTTTTGCACAGGAATCTAGTGAGTTTGGTGGGGTTTTGTTTGGAAAGAGAAGAAAAACTGCTAGTTTACGAGTTACTGCCTAATGGTAGTCTCGACCAAACTCTATTTGACGAGAGTAAGAGTCTGCTACTGGACTGGGACATACGGTACAGAATTATAGTTGGAATTGCTAAAGGACTACTTTATCTTCACCATGATTCTCAAATCAGGATAATTCATCGAGACTTAAAAGCTAGCAATATACTTTTAGATGAAGACATGAATCCAAAAATTTCAGACTTTGGCTTGGCAAGGCTTTTTCGTGGTAGCCAAACCCAAGCAAATACTAACCGGATAGCCGGTACATATGGTTATATGGCTCCAGAGTATGCAAAGAACGGCCACTTTTCAACCAAGTCAGATGTTTTCAGCTTTGGAGTATTAATTCTAGAGATTGTGACCGGTCGAAAAAACTCTGATTTCCAGGATACAGGGAACCTTCAAAGCTTTGTATGGCATCATTGGACTGACGGAACAACGATTGAAATTATGGATAAAACCTTGGGGGATCAGTGGCTAGAGAGTGAAGCGCTAAAATGCATACACATTGGTTTGTTATGTCTACAACAAGATGCATCTAATAGACCAACAATGACTGAAGTCATGTTGATGCTCAGTAGCTATACCTTCACTTGTCCTGTTCCTTCTCAGCCTGCATTTTATGTTAAAACTTCGAATGCGGGAACAGATGTAATCAATGGAAGTACAAATAATGGTTCTGAAGTAGATCGATCTAGCATGAAATCATCAGAACAATCTGTAAATGAGGTGACTATAAGTGAACTAGAACCTCGT
>gnl_Aquco_v3.1_Aqcoe4G216300.1
ATGGCTTACTTATGGATGATTGCTTTATCTATAGTGACGACGTATACCGTTGCAGTTATATCTGATCCCCAACTCAATGTTTATCAGAATGCATGCAGTAAAATTCAAGCCACGAATCCAGTCGTTTTTGGGGCAAATCGAAACAAAACACTTTCAGATCTACGACTGAAGCTTTCTTCTTCTGATGATGATAACCATTTTGCTACAGCCCAGCAAACTACACAACCTGATGCAGTATATGCCATGGTGCAGTGCCGGAACTACCTCAATAGTTCTGATTGCCTTGCTTGCTTTGATGCAGCAGAAGCTCTACTTAGATCAAGTTGCGCTTTGGATGGTGGTGGTCGGGTGTTTTACGATGGTTGTTTCTTACGGTACGAGAGTATTGGCTTTGCTGATCAAATGCTTTCCAATGACAATGTTCGTCTTTGTGGGGACGATGTTATAACACAAGGAGCTACTACCTTTGCTAGAACAGTTGATGAGATATTATCAGATATTGTAGCCGCCACACCAAAGATAAATGGGTATTTTGCTGCATCAAGTCGACATGGTGGAGGAACTATAGCTTATGCTGTAGCACAATGCCCAGAGAGAATAAGCCCGACCGCCTGCAGTGACTGCTTAATTGATTCTTATAAAAAAATAAACAGTTGTCTACCACAAAGTGAGGGAAGAGCATCCGATCATGGATGTTTTCTTAGGTATTCAAACACCACTTTCTTTAATGGATACAAAGAAACTGATCTATCTCTGTTCCTAAAAAAAGGAGGATCAAGAGAAGCTTTTATTGGAGCTATGGTGGGAGGTGCTTCCTTTGTTTTGTTTGTGATCATGTTCACAATATGGTTTCAATTTTTGAGAAAAAAGCCTGCGACAGAAGGAGATATATTGGTAGCAACAGAGCTAAGGGGGCCAATAAACTACAATTACAAAGATCTTGCTACTGCTACCAAATATTTTAATGAACAGAATAAGTTGGGGCAAGGTGGTTTTGGAGATGTATACAAGGGGACCCTGGCAAATGGGAAAGTTATTGCAGTCAAGAGACTTGCAATAGGGCAATCTATCAGAGCAGAGGCAGAATTTGAAAGTGAAGTGAAGCTAATAAGCAATGTTCAACATCGAAACCTAAGCCGCCTTCTTGGGTATTGTAACAAACGGCAGGAACAGCTACTTGTTTATGAATACATGGCGAACACTAGCCTCGACAAATTCTTATTCGGTAATAAAAGCGGGACTCTCAACTGGAAGCAACGTTTTGATATCATTGTTGGTACGTCACGGGGTCTTGCCTATCTGCATGAAGAATTTCATATACGTATTATACATCGAGATATAAAATCAAGCAATATACTACTCGATGATCATTTTCTACCAAGGATTGCCGATTTTGGCTTGGCAAGGCTTCTTCCAGAAGATCAGACTCATATAAACACCAGATTCGCAGGAACCTTGGGCTACACCGCACCTGAGTATGCAATCAACGGGCAATTATCTTCAAAGGTTGACACCTACAGCTATGGTGTCGTCGTCCTGGAGATAATAAGTGGTCGCAGGAGTAATGACTGTCAGCTTGAACCTATCACTGAGTATCTTCTTGAACTGGCTTGGCGACTATACGAGGAAGACAAGTTAATGGACTTGGTCGATGGAAGCTTAGACGAAAATGAATACAGTACCGAGGAAATGAAGAAAGTTATCGGGATTGCTTTATTGTGCACTCAATCTTCAGTTGCTAGGCCGTCAATGTCTGAAGTTGTTTCGTTGTTGACTAGTAAAGGATTTAATGATTACAGGCCAACTAGACCTGCATTCATTGATGCAAATACTAGAGTTCCTAGTGACTCATCCATCACTCCAGTCTCATGGACTTCTAATGCCACTATAGCAATAACCGAAGCAACCGGACGC
>gnl_Aquco_v3.1_Aqcoe4G268700.1
ATGGGTGTCCTTCATTTTCTCATACTTTATTTTTATATAGTGAATCTTTTGATGTATCAAAAGATCCTCATTGAAGCCTACACTTTAACACCATCTCAATCCATTCTTGATGGGCAGACTTTGATTTCAAAAGGTGGAAAGTTTGAGCTTGGTTTCTTTAGTCCTTCAAACTCGATAAACCGTTATTTAGGAATTTGGTACAAAACAATCCCAGTTCAGACAGTTGTTTGGGTGGCTAACAGAGATACACCAATCAATGATACAACAGGAGTTCTAAAGATTGGCACAAGTGGAAATATAGTTATTGTAAATCAAACAGAAGGTGTTATTTGGTCATCAAAATCATCGAAAGCTGTGGAAAATCCGATTCTGGAGTTCTTAGAGTTGGGGAATTTAGTTTTGAGAGATGTCAAGAATGAAGATCCAGAGAATTATTTATGGCAGAGCTTTGATTATATAGGTGATACATTGTTGCCCGGTATGAAGCTTGGATGGAACTTAAAGACTGGGATAGAAAGATATATGACAACTTGGAAGAACTTTGATGATCCTTCACATGGAGACTTTACTTATGGGATAGATCATACTGGGTATCTTGAAACATCGATAAGAAATGGATCGCATAAGATTTATCGAGGAGGACCATGGAATGGAATTCGACACAGTGGTGCAACAGATTTGAAGCCTAACTCGATCTTCAGTTACAATGTTGTACATAATGCAGACGAGACCTATTACATGTACCAACTGGTTAATCAGTCTGTTATTTTAAGGTTGGTTTTAACTCAAACAAGAAATGAGGGTCATCTTCAACGCTATACATGGATCGAGAAGACCAACACTTGGGTTCTTCTTGTGTCAATTCCTAGAGACCGTTGTGATGATTACGCACTATGTGGTGTTTATGGTACTTGTGACGTGACAGATGTAGCAGTTTGCCAGTGTTTGAGGGGCTTCCAGCCTAAATCACCAGAGGATTGGAGTGGAACCGACTGGGCTCAGGGATGTGAGCGTGAGACATCTCTAAATTGCACTGAAGGAGATGGATTTATGCAATTTACTGGAGTGAAGTTGCCAGAAACAGTAGGCTCAATGGTTAACACAAGCATGAATCTTGAAGAATGCAGGATAAGCTGTCTCAAGAATTGTTCATGTATGGCTTATTCTAATTCAGATGTCAGAGGAGACGGGAGTGGTTGTATCAGGTGGTTTACAAATCTCATCGATATAAGACAGTTGAGTGATGGTGGACAGGATCTTTATATTCGGATGGCGGCGTCTGAACTAGATTCTAAAGCCAAGTCTAAAAGCAAAGAACCTGTGGTATTGATAGTAAGCATTACATGTGTTATCGGGGTCATTGTGTTAGGTTTGGCAAGCTGGTTCTTGTGGAAGAAGAGAAGTCCAAAAGGTAGCAATGAAGGTGATGACTTAGAATTACCTCTGTACGATTTGTGTACCATAACAGTTGCAACAGATAGCTTTTCAGAAGAAAACAAACTCGGAGAAGGAGGCTTTGGGCCTGTATATAAGGGTAAGTTGAAAGGAGGGCAAGAAGTAGCTGTGAAGAGGCTCTCAAAGGACTCTATACAAGGCATCAATGAGTTCAAGAACGAGGTTATACTGATCTCTAAACTTCAACATAGAAATCTTGTTAGGCTTCTGGGATGTTGCATTCAAGGAGAGGAAAAGATGTTGGTGTACGAATACATGGAACTTAAAAGCTTGGATTCATCTATTTTCGATACGGCAAAAAGAAGACTACTTGATTGGCGAAAACGATTTGACATTATCTTGGGAATTGCTCGTGGTCTTCTTTATCTTCATCATGATTCAAGACTACGAATTATTCACAGAGATCTTAAAGCAAGTAACATTTTACTAGATAGCGAAATGGTCCCAAAAATATCAGATTTTGGAATGGCTAGACTTTTTGGAGGAGATCAACTTACAGCGAAAACAAAGAGAGTTGTTGGAACATATGGTTACATGTCTCCTGAGTACCTAATGGATGGGCAGTTCTCAGTGAAATCAGACGTATTTAGCTTCGGAGTTCTAGTTTTGGAAATTATAAGTGGGAAAAAAAATAGGGGATTCTGTCATCCTGACCACGAACTTAATCTTTTAGGACATGCTTGGAGATTATGGAATGAAGACAAGTCAATCGAATTGGTCGATGAGGTTATAAGCGATACTGGTTTTGTTGAAGACATGTTACGATGCATTCATATAGGACTGTTGTGTGTTCAAAAGAGTACAGAACAGAGGCCAACTATGTCGTCTGTGGTCCTGATGTTGGGTAGTGATACTATCGTACTTCCCAAGCCTCAAGCCCCAGGTTTTTATATGGAAAGGTCTACTACTATTTCAGAACAATCATCTCAGAATGAAAAAGACTCCTATATTTCTAATGAAATTACTGTAACGGTTGTAGAAGGTCGT
>gnl_Aquco_v3.1_Aqcoe4G031600.1
ATGAAACTAAAATCATTTGGTGAAGAATTGGTTCACTTATTGATGGATGTTAGGAGAACCTCGTTTTCTGTTTTACTTTTCATGATCTCTTTCCTTTTCCATATCTCAGATTTTTGCTTTGCAATAGCAACCATTTCGCCAAACAAACTCATTAGAGATTCAGATTATATTACTTCTTTGAATCAAACATTTAGGTTAGGTTTTTTTAGTCCTGGTAACTCAAGTAATCGTTACGTTGGTATTTGGTACAACTTACTTCCAGGTGAGACAGTAGCTTTTTGGGTTGCCAACCGAGATAATCCCTTGACTGATACTTCAGGACTTTTGAGGATTCACAGTGATGGGAATTTAGTAGTTTTGGATGGAAAGGAGAAAGTTGTATGGACAACAAATGTTTCAGCTATTGCAACTAGTTCGCGTGTGGAGCTATTGGATTCTGGAAATCTTTTATTAAGAGAAATTAGTTCCAATGAAAGTAGTAACTTGGGGAAAATTTTATGGCAGAGTTTTGATCACCCAACAGACACATTCATACCAAACATGAAGCTCCGTGCCAATACAAAAACAGGGGAAAAACAAGTGATGATTTCGTGGAAAACTGATTCTGATCCTTCGAATGGAAGGTTTCATTTGGAGCTTGAGCCTCTAAATGTTCCTCAATTAGTTATATGGGAAGGATCTGTACGCCACTGGCGAAGTGGTCCTTGGGATGGTAGAATCTTCATTGGAATTGAAGGAATGGGTGCGGAACCTTTCAATGGCGTAGGTATAGTTCGAGATGAGGAAGAAGGAAATGTATATCTAACTCTTTCTTATACCATACCTACATATGAAAGATATGTAGTGAATTCTGTGGGACAATTAACCGGGAGCAGTTTTGTTGAAGAAGAGAACAGATGGGTTCGAGACTGGTTTATGCCAGAGACTGAATGTGATTATTATGGTAAGTGTGGGTCTTTTGGGTTCTGTAATTTGTTAAGTAAACCAATATGTAGTTGTTTGAAAGGGTATGAGCCTAGTTTAATTGAGGAGTGGAGTAAGGGAAACTGGTCTAGTGGGTGTCTTAAGCGAAAACCATTCCGTTGTGAGCAAAATAATAGCAGCAGTGAAGAGAGGAAAGAAGATAGATTTGTTAAGCATGAAGGGATGAAAGCTCCTGATCATATAGTTAATTGGGTGCGTGGTGGGGACATGGAAAGTTCCTGTAAAGAGATCTGCTTAATGAATTGTTCTTGCAGCGCTTATTCTTACGACATTAATGTCGGATGTATGTGGTGGCATGGAAATTTAATTGATATGCAGAAGTTTTCAACCAATGGGGTGGATCTTTACATCCGTGTTGCACACTCGGAGCTTGATGAGAAGAAAAATATGATGCTTGTTTACATAATTATAGTCCTCACCGGACTGACGGCTGTCCTTATCGGCATGTATATCTTTCGGAGGTGGGCCATGAAAAAGAAGAGGAAGACATACATGGGAGTTTCAGTGCTCGGCACTAGTGACACTACCAAAGATCTCTCAGATACAGATAAACTTGATCCGGAGCTACCAATCTTTAAATATGACAAGTTACAAGTTTCCACAAATAACTTTGATCCAGCCAATAAACTTGGTGAAGGTGGTTTTGGTTCAGTGTACATGGGAAAGTTGCCAAGTGGGCAAGAAATAGCTGTAAAAAGGCTTTCGAAAAGCTCTGGACAAGGCACCAAGGAATTCAAGAATGAAGTTGTGGTAATTTCAAAACTCCAACACCGAAATCTTGTTAGGCTCCTTGGCTGCTGCATTGAAGGTGAAGAGAAGATGTTGGTCTATGAATACATGCCCAACAAAAGCTTAGATGCTTTTCTCTTTGATCCAAAGAAAAAGGCACTCCTAGGTTGGAAGAAGTGCTTTCAAATTATTGAGGGTATTGGCCGAGGAATACTTTATCTTCACAGAGATTCTAGATTAAGAGTGATTCATAGAGATCTAAAGCCGAGTAACATCCTACTGGATAAAGATCTAAATCCAAAAATTTCGGACTTTGGCATTGCAAGGATATTTGGAAGGGATGAACTTCAAGCAACTACTAGAAGGGTTGTCGGAACATATGGCTATATGTCTCCTGAGTATGCAATGGAGGGTCTTTTTTCTGAAAAGTCGGACGTCTACAGCTTTGGAGTATTGCTATTGGAAATTGTCAGTGGAATGAGGAACACTGGTTTTTATCAACATGAAGAATCTGTGAGCCTAATAAGACATGTGTGGAAAATGTGGAACGAAAACAAGATACAAATGTTAATTGACCCTGCAATTTCTGACTTACCTTGTGAAGAAGAGATTTTAAGATGCATCCATGTGGGGCTTTTGTGTGTTCAAGACTTAGCGAAGGACAGACCCAGCATGTCATCAACAATCTCGATGCTTTTTAGTGAAATATCAAGCCTTCCTACTCCAAAGCAACCTGCATTTTCAGGACGAGAGGTCACTTCTTATTCAGATTCATCTCATAGTGGCAACAAATTTTGTTCTAGAAACTATCTCAGTATCACAATTGAAGGACGA
>gnl_Aquco_v3.1_Aqcoe4G267500.1
ATGGCTGCAGGTCTGTATATTTTCATATTTTACTCCTACATACTAAACCTTCTATATCAAGAGATCCCGATTGCAGCTTACACCTTAACACCATCTCAATCTATCATTGATGGGCAGATCTTAATATCACAAGGAGAAACATTTGAGCTTGGTTTCTTCAGTCCTTCTAATTCGAAGTTTCGTTATGTGGGAATCTGGTATAATACAAAAACAATCCCAGTTCAAACTGTAGTTTGGGTGGCAAACCGAGATTCACCACTTCTTGATACATCAGGAGTACTAAAGGTAGACACCACTGGTAATGTTGTTATAGAAGATGGAAGACGAAAAGTTATATGGTCATCTAATTCTTCGAAAGCCGTAGAAAGTCCAATTGTAGAGTTCTTAGATTCTGGAAATCTAGTCTTAAGAGATAAGAAAAATGGAGATTCAGAAAACTATATGTGGCAGAGTTTTGATTACTTGTGTGATACATTATTACCACATATGAAACTTGGAAGGGATTTAAAGACCGGACATGATCGTTTTATGTCCTCGTGGAAAAGTTCTGATGATCCTTCTTATGGAGACTTCACGTATGGGACTTACCGTACTGGATTACCGGAACTAGCTATACGTAATCGGTCAAAAATGTATTATCGGAGCGGACCGTGGAATGGAATCCGATTCAGTGGCTCGCCTGATTTGAAGGGTAACTCGATTTTCACATATGAAGTTATTCAAAATGCAGAGGAAATGTATTTCAGGTTCCAACTGGTTAATAAATCTGTTGTTTCAAGGTTTGTGTTGAGACAAACCAGCCTTCATGGCCTTACATGGGTTGATCAGACCAACAGTTGGTTTCTTCAAATAACAATTCCAAGAGACCCTTGTGATGCTTACTCTCTATGCGGCGCTTACAGTAGTTGTGACTCAAATAATGTACCAGTTTGCCGGTGTTTGAGGGGGTTCAAACCTAAATCAGCACAGGATTGGGAAGAAATGGACTGGTCTCAAGGATGTAAACATAATACATCCGTAAATTGCAGTAAAGGAGAAGGATTTAATAGGATTAGTGGGGTGAAGTTGCCAGATACAACAGGTTCATGGTTTAACATGACCATGAATCTTGACGAATGTAGGGTAAAATGTTTGAAGAATTGTTCATGTATGGCTTATACTAATGCAGATATTAGGGGAAGTGGTAGTGGTTGTGTGATGTGGTTTACAGATCTAGTTGATATTAGACAGTTTAGCAATGATGGTCAAGATTTCTACATTCGTATGGCGCCTTCTGAACTAGAAAACGATGTGATGAGCGACACAAAAAGTTACTCCAGGACTAAGAAAAGGGTAGTGCTTACTGTCACTGTTGCAGTGCTTGTGTCGATTTTTCTGCTGGGACTAGGTGCTTATATCTTTCGGAAGAAGCAGATGAAAACCATAACTCGAAAATTACCAACAGAAGTCAATAAAGAGAAAAGCCAAGAGGTACCATTATTTGATACTGTTAAACCTATTACAAGGGAGTACTCAAGTGAAAACAAGGATGACCTTGAAGTACTTCTCTATGATTTTGACACCATAGCTACTGCGACAAACAACTTCTCAAATTTGAATAAACTTGGAGAAGGTGGTTTTGGCTGCGTTTATAAGGGCACACTGAAAGATGGACAACAAATAGCTGTTAAGAGGCTGTCGAAAACATCAGGGCAAGGAGTTGAAGAATTTAAGAATGAAGTTGTGTTAATTGCTAAGCTTCAACACAGGAATCTTGTTGGCCTTTATGGTTGTTGCGTTGAGGGAGAAGAAAAGATGTTAGTCTACGAATACATGCTAAACAAAAGCTTGGATTACCATCTTTTCGATAAAGCAAATAACTTGTTAATAGATTGGCAAAAGCGCTTCAACATCATTGTGGGAGTCAGTCGCGGACTGCTTTATCTTCACCAAGATTCTAAATATAGAATTGTTCATAGGGATCTCAAAGCCAGCAATGTATTACTAGATGGTGAAATGAACCCCAAAATATCAGATTTTGGAATGGCAAGAATCTTTGGTGGTGATCAAACTGAAGGCGAAACAAATCGAGTAGTTGGAACATATGGCTACATGTCTCCCGAGTACGCAATGGATGGACATTTCTCCGCTAAATCTGATGTTTTCAGCTTTGGTGTTTTAGTACTAGAGATAATCTCTGGTAAGAAAAACAGAGGATTTTATTGTTCAAGCAAGCAGTTTAACCTTCTAAGCTATGCATGGACACTATGGAGAGAAGGAAGAGGCTTGGAGCTAATAGACGAAACATTGGAAGATTCATATCTACCGATGGAAATACTGAGATGCCTACAAGTTGGTCTACTGTGTGTCCAAGAAAGAGCAGAAGATAGACCGACCATGTCATCGGTGGTCTTCATGCTAAGTAGTGATAATGCAACATTGCCACAGCCAAAACAGCCAGGATTTTGTTTAGTTAGTAGTTTGCCTAGTGAAAAGGACTCATCCTCTAGTAGGCAAGATAGTATAAACCATGTCACTGTTACAATGCTAGAAGCTAGA
>gnl_Aquco_v3.1_Aqcoe4G245600.1
ATGGCAAAGCAGAATCCTCGCAATTTGTTTTTATGTAATACTCCTCTCAATTACACTCCAAGCAGCCCATATTCTATCAATCTCAATCTCACCCTCAGTTCCCTTGTTGCCAATGCTCCACTCAGTTTCGGCTTCAACTCAACAGCTTTTGGGATTAATACTGACCAAGTAGTTTACGGCCTACTTCAGTGCCGAGGAGATATTTCACCTCAACAATGCCAAATCTGCGGAGCTGCATCGTCTGCAGCAATTCTAAAAAGTTGCTTATACAAAAGGGAAGCAGTAGCATTCTACGATAATTGTTGGTTGAGATATGCTGACTATCACTTTTTTGATATTGCTAATACTACTAATAGTGATCCAATAGGATGTTTGGCAAATGAACATGACATAATAGCTCCAACAGATATCAGTGTGACGTTATTTGCTTTCATGAACAATCTCTCTGCTAGTGCTGCATCAAATTCGTTGAAATTTTCGACTGGTGTGACACATTTTACAGGTTATTATAGTGATGATAAAGGGAATTATACAAATAATGCAACTGATATTTATGGCTTGGTTCAATGTACAAGAGATTTATCTAAGAGTAGTTGCTTGAGTTGCTTGCGAGGAATGATTAATTATATTCCATATTGTGATAAAGAGGGAAGTAATCGGGTACTTTCAAAGAGTTGTATGATAAGATATGAAAAGCATTCATTTTTTAACTCATCAACACCAACTATGGATGCACCACCACCATTTCCACCAACTATTGCTGCTCTACCACCACGCAAGGAGTGGATAGATGAAAGGAAGAAAAGACGGTGGATTATAGTTGTAAGCAGTGTCATAGCATCTGTAGTGGTGATTCTTCTTTCTTTAGCAGTCTACTTTTGCCCGAGAAGAAATAGACAAAAAGAAAAGAAAGAAATTCAATTAGGTCAACTGCACGGAATATCTAGTATTAATCTGAATGGAAATTCAGAAGAAACGAGTAGGGTGAAAGGACATGATCTACCTTCGATCCATTTAGATGCCATACAAGCAGCCACAAGCAACTTTTCTAATGCAAACAAGCTTGGACAAGGAGGCTTTGGTCCTGTTTACAAGGGTATGTTGCATGGAAAGGAAATCGCAGTCAAGAGGCTTTCAGAAAGATCAGGACAAGGATCAAGGGAATTCAAGAATGAAGTCATATTAATATCGAAGTTACAACATAGAAATCTTGTGAGACTCTTAGGGTACTGCATGGAGGGTTGTGAGAAGTTACTTATCTATGAATACATGCCTAACACTAGCCTGGATGTTTTCATCTTTGATCCAGCAAGGCTTCCACAACTAGATTGGAAGACGCGGTATAGTATTATTACTGGTGTAGCGCGAGGTCTTTTATACCTGCATGAGGATTCTAGACTTAAAATCATACATAGGGACTTAAAAGCTAGCAACATTTTATTAGACAATGAGATGACTCCGAAGATTTCAGACTTTGGATTGGCGAAAATTTTCAGACATACGCAAAGTGAAGCAATTTCCAAGAGGATTGTTGGGACATACGGGTATATTGCTCCAGAGTATGCAAGGGATGGACAATTCTCTGTGAAGTCAGATGTATTCAGCTTTGGAGTCCTTTTGCTAGAAATCATAAGTGGAAAGAAGAACAATGCATTTCAACTTTCTGAACAAACACAAAGTCTTCCGACTTATGCATGGAGGTTATGGAGTGAAGGCAAAGGCTTAGAATTGATGGATCCGCTATTAAAAGGATCATGTGTAGCAAGTGAAGCAATGAAATGTCTTCATGTTTCACTTCTGTGTGTTCAAGAAGATCCAGTAGATAGACCAACAATGTCGACCGTGGTTGTGATGTTGGTTAGTGACTCCATAAACCTTGCACAACCTAGAAACCCTGCATCTTCTGAGAGGGTTGTTGTCTCAACAAACCAATCATCAAATAATGAAGTAACAATTTCAAGTCTTTCACCTAGA
>gnl_Aquco_v3.1_Aqcoe4G108500.1
ATGTGTGCTCATCCTATGGAAATGGATTCGAGAAGACAGATTTTATTCATTTCTTACATTATCTTCACAACTATTTTTTGTCGTCTTACGCTTACCAATGCCCAGCCGGCACCAGGGAATTTCCAAGAACACTACTGTAATTATGCTTATACAAGCAACTACACTAGTAACAGTGTGTTCAAAACAAATCTTGACAATCTCATCTCCTTCCTCTCACCTGATGCCAGATTTTACAATTTCTCGATTGGCGAAAACCCAGACAGAGTTTATGTCATTGCACTATGTAGAGGAGATGTTGCCTTGGATATATGCTCTAGTTGTCTCAGAGATGCTAATACTAAGCTTAGAGAGCTATGTCCCAGAGAAAAACAATCCATCGGATGGTATGACCGTTGTATGTTAAGGTATTGGGATCAACCTATATTTAACATGTGGCAGACATTGCCAAATGCCTACACGTATAACCTTAACACTGTCTCAAATGGTACTACTGGTCAGTTCAATCAGGCAGTGAAAACCTTGTTGAGCAACCTACTAGATAAAGCTTCAAGAGGTACTTCAGTTCAAAAGTTTGCTACAGGAACCATCGGGACAGGTCCAGACAATAGTACAACCATATATGCACTTGCAGAGTGCACCCCTGATTTATCAAGGCAGAATTGCAGCGATTGTTTAAATCTCACTCGTGTGGTACTTCCAGAATGTTGCAGTGGGAGAATTGGAGGAAGGGTTCTTTATCCCAGCTGTAATTTTAGGTATGAGATCGGACCTTTCTATAGTGAAACCCCGAATGACGGCAGACCGCCCACAACCAATTCAACACCGCCACAGCCTCCAGACCCAGGCAATGGTAACAACAGAACTCGAAATGTAATTATCATCGTCATTTCGACTATCATTTTCTTGATATTAGTTATTGCTTGCATATGGATTTTCATGAGAAAGCGGAAGCAGAGGAAATGGAACCAAATGAATGAAGGTGAAACTTCCATGGAAATTAGCACTGTGGAATCATTACAATTTGACTTTGATACCATTAGAGTTGCGACCAATGAATTCTCAGATGCTAATAAACTTGGGGAAGGTGGTTTTGGTTCTGTTTATAAGGGTAGGCTTTCAAATGGGCGAGATATGGCTGTGAAGAGGCTGTCCAAAACTTCATCCCAAGGCGATGTAGAATTTAAAAACGAGGTGTTGTTAATGGCAAATCTTCAACACAGAAATTTGGTTAGGCTCCTTGGTTTTTGCCTAAAAGGAACAGAAAGGCTCCTCGTATACGAATTTATCGCAAATGCAAGTCTTGATAAATTCATTTTTGATCCAGAAAAGCGTGGACATTTGGATGGGAGTATGCGTTACAAAATCATTGGAGGTATTGCTCGGGGACTTTTGTATCTTCATGAAGACTCTAGGGTACGGATCATCCATCGTGACCTCAAAGCTAGCAACATACTGTTAGATGCCGAGATGAACCCTAAAATTGCAGATTTCGGTATGGCAAGGATTTTTGGTTTGGAAGAAACTCAAGCCAGCACACGCAATATTGTAGGAACCTATGGATATATGGCACCGGAGTATGCGATGTTTGGGCAGTTCTCAGTTAAGTCAGATGTCTACAGCTTTGGTATTTTGGTCTTGGAAATGATAAGTGGGCACAAGAACAGCCAAAGCTTTGGAAATGAAGACAGTATAGAGTACCTAGTGAGCCATGCTTGGAAAAATTGGAAAGAGGGAACACATTCAAAATTTATAGATCCCACTATCCTCGATGGTTCATCTTCAATGAGCAACATACTGAGATGCATCCATATTGGTTTGCTTTGCGTTCAAGAAAAAGTAGTTGACAGACCGACCATGGCTTCTATTGTTAATATGCTTAGTAGCGTGTCTTACACCCTCAAATTACCTTCAGAGCCTGCATTCTTGAGTATTGATCCACAAAATCCACAAGTTGGAGACCATTCAAAATCTACAGATACCGAACCGTCTATAAATGAAGTTTCAATTTCCATGTTATCGGGAAGATCT
>gnl_Aquco_v3.1_Aqcoe4G201200.1
ATGGGAAGAAGAATAGGGGCAGAACAGAGGCCAACTATGTCCTCAGTGGTCTTGATGCTGAGTAGTGAATCTATAGCATTTCCTAAACCTCAACCACCAGGTTTTTATATCGACAGGAGTACTCCCATGAGAGAGATATCATCATATAATGATAAGTCCAGTGTCTCAAATGATGCAACTATTACACTGATACAGGGTCGT
>gnl_Aquco_v3.1_Aqcoe4G310300.1
ATGTCGGAAATATTCTTGGATATTTTCGAAATTTACAATCATGATTCTCTAAAAATCGGCATATTCCGTCGAAATTTTGCGAAATGTGTCGGCATTTTGAACTATGGTTGGAAATACATTGTTAAGGGTTTAGAGCTGAACCGACAATTGACCCAAGTAATTGTTTATAATGGCCAAAATACCCATGATCAAAACTATATTAGGGTTAGTGATCACGTGAGTTTCAGGGCCTACACCTTGGCACCATCTGAATATATAGGTGATGGGCAGACCTTGATTTCAGAAGGTGCAACATTTGAACTTGGTTTCTTCAGTCCTTCAAACTCGAAGAACCGTTACTTGGGAATTTGGTACAAAACAATTCCAGTTCAAACAGTAGTTTGGGTGGCTAACAGAAATTCACCGCTCAATGATACATCCGGAGTTCTAAAGATAGACTCAACAACTGGTAATATTGTCATTGTAAATGAAACAGATAAAGTTATTTGGTCATCAAATGCATCGAAAGCAGTTAAAAATCCAATCGTAGAGTTCTTAGAGTCTGGAAATCTGGTCTTAAGAGATAAGAATAATGAGGATTCTGAAAGCTATGTATGGCAGAGTTTTGATTACTTCTGTGATACATTGTTACCAGGAGATTTTACTTACGAGATTGATCTTACTGCATATCCTGAAGCAGTTATGCGAAACCACTCGAGCATGTATTATCGGGCTGGACCATGGAATGGAATTCGACACAGTGGTTCACCCGATTTGCAGCCTAACGCAGTTTTTTACTATGAATTTATACAAAATGCTGAGGAGGTATACTACATGTACCACCGTCCACCTATTAATAAATCTGTTATTTCGAGGTTGGTGTTGACACAAATTGGTACTGAAGGCCACCTTCAACGCTATACATGGCTTGAACATATCAACAACTGGAATCAACCTCCACAAATTCCAAGAGACGTTTGTGATACTTTTTCCAAATGTGGCTCTTATGGTACATGCGACGTGATTGAAGTACCAGTTTGCCAGTGCTTACGAGGGTTCAAGCCTAAATCACCAGAAGATTGGAATGAAATGGACGGGTCTCAAGGATGTGAACGTGAGACACCTCTGAATTGCACTTCAGGAAATGGTTTTTGGAAATATACTGGGGTGAAGTTGCCAGATACAACAAGTTCATTGGTTAATACTAGCATGAATCTTAAGGAATGCAGGGCAAAGTGCTTGAAAAACTGTTCATGTATGGCTTATACTAATTCAGATATTAGAGGAGGTGGAAGTGGTTGTGTCATGTGGTTTACAGATCTAATTGATATAAGACAATGGAGCAATGCTGGACAAGATCTTTATATTCGGATGGCATCTTCTGAACAAGATTCTGAAGGCATATCAAAAACGGTGAAACACTTAATATTGACGCTCAGCATTGTATCTGGGATCATTGTGTTAGGCTTGGGAGGGTGGTGTATATGGAAGAAGAAAAATCAGAAAGGCAACAGTGTAGGAGATGACGTTAAATTGCCTCTATTCGATCTGGTTACAATAACAGTATCAACAAATAACTTCTCAGAAGAAAATAAGCTTGGACAAGGCGGATTTGGTACTGTTTATAAGGGAATCTTGAAAAGAAAAAAAGAAATAGCTGTGAAAAGACTCTCGAAGAACTCAAAGCAAGGTGTCGAGGAGTTCATGAATGAGGTTTTACTAATCTCCGAATTACAACATAGGAATCTTGTTAGGCTTCTTGGATGTTGCGTTCAAGGGGAAGAAAAGATGTTGGTCTATGAATACATGCAAAGCAGAAGCCTGGACTTATTTATCTTTGATGAAAAGAAATGCAGATTGCTTGATTGGCAAAAGCGATTCCATATAATCTTAGGAGTTGCTCGGGGTCTTCTTTATCTTCATCATGATTCAAGGTTGAGGATTATACACAGGGACCTCAAAGCAGCCAACATTTTACTCGATAGTGAAATGGTTCCCAAAATATCAGACTTTGGCATGGCAAGAATTTTCAGCGAAGACCAAATGGAATCATTTTCAAAGACAGTTTGCGGAACACGTGGTTATATGCCTCCTGAATATTTTGCCGATGGACACTTTTCCGCGAAATCTGATGTGTTTAGCTTCGGAGTAATAGTTTTGGAAATCATAAGTGGGAAAAAGAACTGGCGCTTTTCTCATCCTGATCATGAGCTTAACCTCTTAGGACATGCTTGGAAACTGTGGAATGAAGACAAGTCCATGGAATTGGTTGATCAATGTATTAGCAATTCATGCGTTATTGAAGATATTTTACGCTGTATTCATATAGGACTGTTATGTGTTCAAAAGGGCACAGATCATAGACCGACTATGTCTTCTGTGATGTTGATGATGAGTAGTGCAACTATTGTACTTCCTAAGCCTCAACCACCTGGATTTTATATTGGAAGGATTCCCATTAAAGAAAATTCATCTTCTAGTGATAAAAAGCCGAGTATGTCAAATGATATTACAATATCATTAGTAGATGGTCGC
>gnl_Aquco_v3.1_Aqcoe4G268300.1
ATGCAAAACAAAAGCTTGCATTCATTTATCATCGATGAAACCAAAAGGAAACTACTTGATTGGAAAAACCATTTCGACATTATATTAGGAATTGCTCGGGGTCTTATTTATCTTCATCATGATTCTAGACTAAGGATTATTCATAGGGATCTCAAAGCAAGCAACATTTTATTAGACAGTGGAATGGTACCAAAGATATCAGACTTCGGCATGGCAAGAATTTTCAGAGGAGATCAACTTGAAGAACGTACAAAGAGGGTTGTTGGTACATATGGTTATATGTCTCCTGAATACGCGGTTGACGGACACTACTCTGTGAAGTCAAATGTATTTAGCTATGGAGTGGTACTTTTGGAAATTATAAGTGGCAAGAAAAACAGGGGATTTTGTCATCCCGACCATGAGCTTAATCTATTAGGACATGTAAGTTGTATGTACAACTGGTGTTGTTCTTTCTTCTTTCTCTCAACTTCCAGTAGTAAAGAGTTAACAACCGTTTTGAACAACTGGTTTTTGTTCAGGCATGGAGGCTATGGAATGATGATAAGTGCATGGAATTGGTTGATGACGCGATACGCAACTCGGCTTCCGCACAAAGATATTAAACGATTCATTCATATAGGATTGTTGTGTGTTCAAAAAGGTAGTGAACAAGGGCCAACTATGTCATCTGTGTTGTTGATGTTAAGTAGTGAAACTGTGGTACTCCCCAATCCTCAACCACCAGGCTTTTATATCGAGAGGGGTCTCATTAATGATCACTCGTCTTACAGTGAGAAACAGTCGTGTCTTTTGAATGACGCAACTATAACAATATTGTTAGAGGGTCGC
>gnl_Aquco_v3.1_Aqcoe4G216600.1
ATGACTTCCTTATGGAAAATTGTTTCATTTATTGTAGCAACGTATACAATTGCTGTGGTTATATCTGATCCCCAGCTTAGTGTTTTTCAGAAAGCATGCAGCAATTATGATGCCACAAATCCAGTTGTTTTCAGGGCAAATCGAAACAAAACACTATCAAATCTCCGATTGCAGCTTTCTTCTAATGATGGAATCCATTTTGCTATATCCCAACAACCTATACAACCTGATCCGGTGTATGCTATGTTCCAGTGTAGGAACTACCTTAACAGTTCAGATTGCCTTGCTTGTTTTGATTCAGCAGAAACTCAGATTCGATCATATTGCCCTTTGGATGGTGGTGCTCGGGTTTTTTATGATGGTTGTTTCTTAAGGTATGAGAGTATCGGCTTCGTTGATCAAATACTTGTCTCAGACAACTTTCGCCTTTGTGGGAATAACGTTATATCACAAGAAACCACCTTTGCTAGAACAGTTGATGAGTTATTATCAGATATTATTGCTGCAACACCAAAAATAAATGGGTATTTTGCTGCATCAAGTCGAGAAGTTGGTGGAGGAACTATAGCGTATGCTGTTGCACAATGTCCAGAGAGAATAAGCCCTACTGCCTGCAATGGTTGCCTACTTGCTGCTTATGAAAAGATAAACAGTTGTGTCCCTCAGAGTGAGGGAAGAGCATCCGATCACGGTTGCTTTCTTAGGTATTCAAACTCCACTTTCTTCAATGGATACAAAGAAACTGATCTATCTTTGTTTCTCAAAGGAGGAGGATCAAGCAAAACTTTCATTGGAGCTATGGTGGGTGGTCTTGCCTTTCTTTTGTTTGTGGCTGTCTTCACATTATGGTTTCAATTTTTGAGAAGAAAGCCTGCAAAGGAAGGAGACATATTGGTAGCAACGGAGCTAAGGGGCCCAATGAACTATCGTTACAATGATCTTGTTTCTGCGGCAAAAAAATTCAGTGAACAGAACAAGTTGGGAGAAGGGGGTTTCGGCGATGTATATAAGGGGACACTGACAAATGGGAAAGTTATTGCAGTCAAGAAACTTGCAATATGGAAATCCATCAGAGCAAAGGCGGATTTTGAGAGTGAAGTGAAGCTAATAAGCAACGTTCATCATCGAAATCTGAGCCGCCTTCTTGGCTATTGTAGCAAACGGCAGGAACTGCTTCTTGTTTATGAATATATGGCAAACACTAGCCTCGACAAATTCTTATTTGGTGACAGATGCGGAACACTTAACTGGAAGCAGCGGTTTGATATCATTGTTGGTACAGCACGGGGTCTTGCTTATCTACATGAGGAATTTCATGTATGTATTATACATCGAGATATAAAATCCAGCAATATACTGCTGGATGACCATTTTCAACCAAGAATCGCAGATTTTGGTTTGGCCAGGCTTCTTCCAGAAGATCAGACTCATATAAACACAAGATTTGCAGGAACCTTGGTTGACACTTACAGCTATGGTGTGGTTGTCCTGGAGATTATAAGTGGTCGCAGGAGCAATGACTTGCAGCTTGAACCTTTCACTGAGTACCTTCTTGAACTCGCATGGCGACTACATGAGGAAGACAAGTTAATGGACTTGGTGGATAGAAGCTTAGACATAAATGAGTACAATACCGACGAAATGAAGAAAGGTATAGGGATTGCTTTATTGTGCACTCAATCATCAGTTGCTAGGCCATCAATGTCTGAAGTTGTTTCTTTATTGACGAGTAAAGGATTTAGCGATTACAGGCCAACCAGACCTACATTCATTGATCCAAATACAAGGGTTCCCAATGACTCGTCGAACTCTCCAGTCTCCTCTAATGCCACTATAGCAATAACTGAAGCATCAGGACGC
>gnl_Aquco_v3.1_Aqcoe7G167100.1
ATGGGCTCTGGAAGACAGATTTTATTCGTTTCTTACATCCTCACAAAAATTTTCAGGTGTTTGATCGATGCCCAGCCAGATTTCCAGGCTTACTATTGCAACTATGACTATAGAGGCAATTACACAAGTAACAGTACGTACCAATCAAACCTCGACTCTCTTCCCTCCTTCCTCTCCTCTGATGCCAGCTTTTACAATTTCTCGATTGGCCAAAACCCTGACAGAGTTAACGTCATCGCGTTATGTAGAGGAGATGTTGCCAGAGATATATGTCATGGATGTCTCAGTGACTCTAATACTAAGCTCAGAGAGCTATGTCCCAACGAAAAGCAATCCATTGGATGGTATGACGAGTGTATGTTAAGGTACTCAGATCGCACTATATTCGAAACAGTGAATACTTTGCCTAATGCTTACACGTATAACCCTACAATTGTCTCAAACACTACTACTGCTCAGTTCAATCTGGCAGTAAGAACCATGTTAAACAGACTGCTAGGGATAGCTTCAAGAGGTACTTCTGTTCGAAAGTTTGCTACCGGAAACACCACGACTGGTCCAGACAATAATATATCCATATATGCACTTGCAGAGTGCACCCCTGATTTAACCGCGTCCCAATGCAGGGATTGCTTAAATGGCACTTCTGAAAAACTTCCAGAATGCTGTGATGGAAGAATTGGAGGAAGGGTTCTTAGACCCAGCTGTAACTTTAGGTATGAGATTGGACGTTTTTATAGCGTGACCACAAATGATGAAGCACCAACAACCAATACAACAACACCACCGCAGCAAACTTCAGTCACAGGCAAGGGTGACAACAAGACTCGAGCTCTAATTATTATTCTCATTCCAACTATAATTTTTGTGAAATTTGTCATTGCTTGCATTTGCATCTTCTTGAGAAAGAGGAAGGAGAGGAAGTGGAAGTCATTGGAGGAATCTGAAACTATGAACGAATTTAGCACAGTGGAATCCTTACAATATGACTTTGATACTATTAGAGCTGCAACTGATGAATTCTCAGATACTAATAAACTTGGACAAGGTGGTTTTGGAGTGGTTTATAAGGGTAGGCTTCGCGATGGACGAGATATAGCTGTAAAGAGGCTTTCTAAAAATTCAGACCAAGGTGAACCAGAATTTAAAAACGAGGTCGTGTTAATGGCAAATCTTCAACACAGGAATTTGGTTAGGCTCCTTGGTTTTTGCTTACAAGGAACAGAAAGGCTTCTCATCTATGAATTTATACCTAATGCAAGCCTTGATCACTTTATCTTTGATCCAGAAAAGCGTGGACATTTGGATGGAGATATGCGTTACAAAATCATAGGAGGTATTGCACGAGGACTTTTGTATCTTCATGAAGATTCTAGAGTACGGATTATCCATCGTGATCTCAAGGCTAGCAACATTCTGTTAGATGCCACAATGAACCCTAAAATTGCAGACTTCGGTATGGCGAGGATCTTTGATTTGGATCAAAATGGAACCCAAGCCAGCACCCGCAGAATTGTGGGAACCTATGGATATATGGCACCGGAGTATGCAATGTTTGGGAAGTTCTCAGTTAAGTCAGATGTCTACAGCTTCGGTGTTTTGATTTTGGAAATCGTTAGTGGTCAGAAGAACAACCACCGCTTTGGAAATAAGGAGAGTTTAGAGTACCTTCTAAGCTATGCTTGGAAACATTGGCAAGAGGGAACACATTCAGAATTTATAGATCCAACTTTGAAGGATGGCTCACTTTCAACAGGTGACATAAAGAGATGCATCCATATTGGGTTGCTTTGCGTTCAAGAAAAAGTAGTTGACAGACCTACAATGGCTTCTGTTGTTAACATGCTTAATAGCTCGTCTCTCATCCTACAAATACCTTCAGAGCCTGCATTCTACAATATTGATCCACAAGGGTCACAATTTGGGGATCATTCAGAGGCAAACAAGTTCAAATCTAACAGTACCGAATCTTCAATAAATGAGGCTTCAATTACCAAGTTATCAGGAAGA
>gnl_Aquco_v3.1_Aqcoe7G167300.1
ATGGGAGTATGTGTTACAAAATCATTGGACATTTGGATGGGACTTTTGTATCTTCATGAAGACTCTAGAGTACGGATCATCCATCGTGACCTCAAAGCTAGCAACATACTGTTAGATGCCGAGATGAACCCTAAAATTGCAGATTTCGGTATGGCAAGGATTTTTGGTTTGGAAGAAACCCAAGCCAGCACACGCAATATTGTGGGAACCTATGGATATATGGCACCGGAGTATGCGATGTTTGGGCAGTTCTCAGTTAAGTCAGATGTCTACAGCTTTGGTGTTTTGGTCTTGGAAATCATAAGTGGGCACAAGAACAGCCAAAGCTTTGGAAATGAAGACAGTATAGAGTACCTAGTGAGCCATGCTTGGAAAAATTGGAAAGAGGGAACACATTCAAAATTTATAGATCCCACTATCCTCGATGGTTCATATCTTCAA
>gnl_Aquco_v3.1_Aqcoe7G167200.1
ATGGATTCAGGAAGATGGATTTTATTCCTTTCTTACATCCTCACAACTCTTTTTGCTTGTCTCACTAATGCCCAGCCAGACTTCCAAGCTCACTACTGTAATTATGATTATAGAGGCACTTACACAAGTAACAGTACATTCAAAAAGAATCTTGACACTCTTGCTTCCATTGTCGCCTCCTCTGAAGTCAGCTTTCACAATATTTCGATTGGTCAAAATCCTGACAGAGTTAACATCATAGCGTTATGTAGAGGTGATGTTGCCTGGGATATATGTCGTAGTTGTCTCATTGATGCTAATACTAAGCTCAGAGAAATATGTCCCAACGAAAAGCAATCTATTGGATGGTATGACGAATGTATGTTAAGGTACTCAGATCGCTATATATTCAATACCATGTTTACTTTGCCTAATGCTTACACATATAACCCAACAACGGTCTCGAGAGCTACCACTGCTCAGTTCAATCAGGCAGTAAGAACCTTGTTGAACAATCTACTACAAGTAGCTTCAAGAGGTAATTCCGTTCGAAAGTTTGCTACAAGAAGCACTAGAACAGGTGCAAACAATAACATTACCCTATATGGGCTTGCAGAGTGCACCCCTGACTTAAACAGGCAGCAGTGCAGAGATTGTTTAAGTGGTACTGCTGAAAAACTTCCAGAATGTTGTAATGGGAGAATTGGAGGAAGGATTCTTAGACCCAGTTGTAACTTTAGATATGAGATCGGACGTTTCTATGGCAATGGTGATAACACAACTCGAAATGTAATTATTATTGTCATTTCGACTATCATTTTCTTGATATTAGTTATTGCTTGCATTTGGATTTTCATGATAAGGAGGAAGCAGAGGAAGTGGAACCTATTGAATGAAGGTGAAACTGTCAACGAATTTAGCACAGTGGAATCCTTACAATACGATTTTGATACGATTAGAGCTGCCACCGATGAATTCTCAGATACTAATAAACTTGGAAAGGATGGTTTTGGAGTTGTTTATAAGGGTAGGCTTCGAGATGGACGAGATATTGCTGTGAAGAGACTGTCTAAAAATTCAGACCAAGGCGAACTAGAATTTAAAAACGAGGTGTTGTTAATTGCAAATCTTCAACACAGGAATTTGGTTAGGCTCCTTGGTTTTTGCCTAAAAGGAACTGAAAGGCTCCTCATCTATGAATTTATACCTAATGCAAGCCTTGACCACTTCATCTTTTATCCAGAAAAGCGTGGACAATTGGATGGAGATATGCGTTACAAAATCATAGTAGGTATTGCTCGAGGACTTTTGTATCTTCACGAAGATTCTAGAGTACGGATTATCCATCATGATCTCAAAGCAAGCAACATTCTGTTAGATGCCACAATGAACCCTAAAATTGCAGACTTCGGTATGGCAAGGATCTTTTATTTGGATGAAAATGAAACCCAAGCCAGCACCCAACGAATTGTGGGAACCTATGGATATATGGCACCGGAGTATGCAATGTTTGGGCAGTTCTCAGAAAAATCAGATGTCTACAGCTTTGGTGTTTTGGTTTTGGAAATCGTTAGTGGTCAGAAAAACAACCATTGCTTTGGAAATGAGGAGAATTTAGTGTACCTTCTCAGCTATTCTTGGAAAAATTGGCAAGAGGGAACACATTCAAAATGTATAGATCCTACTTTGAAGGATAGTTCGTTTTCAATAAGCGACATAATGAGATGCATCCATATTGGATTGCTTTGTGTTCAAGAAAAAGTTGTTGACAGACCGACTATGGCTTCTGTTGTTAACATGTTTAATAACTTGTCTCTCACCCTCCAAATACCAACAGAGCCTGCATTTTTTAGTATTGATCCACGAAGGTCACAAGTTAGGGACCGTTTAGAGGCAAACAACTTTAAATCCGAACATTCAATAAATGAGGCTTCAATTACAGAGTTATCGGGAAGT
>gnl_Aquco_v3.1_Aqcoe7G219300.1
ATGTATAAACATATAATGTCGAGGTTAGACCGTCTGATATTTTTTGGCAGTTTTGATTACCCGACTGATACATTTTTGCCTGGTGCAAAGCTTGGATATGATAGTATAACAAACAAAGTACAGTCACTTACTTCTTGGAAAAGCTCAAATGATTCTGCAAGGGGGTTATATATATTGGAACAGACTACCAAAGCAAACAATGCATGCGCGCTAACAGTCACATTTGAGTTGATAGCATTGATAAGTTTTGATGAAAATGCTACTATCAGTTTCATTGTTAGGATCATCGCCATCATTGTCAGCTCTGTGATAATAATGACTGTCAACATCAGCATTGCTATAAACATCATTGTCAGCAACATAACTGTCAATGTCAGCACCGAAATTAGCGTCACTGTCAGCATCAGCATCATCACTGTCAGCACCAGCACAACATTAAAGCATACACTAATCAAGCCTCCGATCAAGTACCTAAGTATTGAA
>gnl_Aquco_v3.1_Aqcoe1G490600.1
ATGGATTTGAGACACTATCTCGAAACTCTTCTTTTTCTTTCATTGTATCATTTCCTCCTTACAAGCAGATCATGTCATGCAATTGATTCTGCAACATTAACAACAACTCAGTTCCTCAGAGATGGTGAAACTATTACGTCACCTGAAGGAGACTACGAACTGGGTTTCTTCAGTCCGGGTAATTCAACTAAACGATATGTTGGGATATGGTTTGCGAAAATTACGATCCAAACTGTCGTCTGGGTGGCAAATAGAGATACTCCCCTTATTGATTCTTTTGGAATTTTTAAGATAAGAGAAGATGGAAACTTAGTTGTGTTGGATGGAAAAGATGATGTTCTTTGGTCTTCCAATTCTTCTTCAGCATCTAATACCTCAATCGGAGTTCTATTGGACAATGGAAATCTCATATTACGCGAGCAGGACTCTGTTAAACTGGAAGATGTCCATTGGGAAAGCTTTGATCATCCCACTGATACGTTTCTTCCTGGAATGAAATTCGGGATGAATTTAAAGACTGGTGAAAACCAGCTTTTAACATCATGGAAAGAAGCCAATGATCCAACATCTGGAAACTTCTCATTAGGATTCGACCCAAACAGAATAGTACAGTTTGTGATATGGAACTCTTCCATCAAGAGTTGGAGAAGCGGCCAATGGAATGGGCAGTTGCTCACAGGTGTGCCTGAAATGACTGCCTTCCACCTGTATGGATTCAACATTTTCAATGATGAAGATGCGGGCAGAGTATATTGCCTTTATTCAAATATGAACAAATCTGTCATATCAAGATTTGTCTTGAGCCCTGAGGGAAAATTGGAGCGTTCGTACTGGAACAACATGGCTCTCGGCTGGGATGTTGTTTGGTTGCAACCAAACACTGAGTGCCAATTATATGGAAGGTGCGGACCACATGGAGTTTGCAATCATAAAGGCAGTCCTATTTGCAGTTGTTTGCCCGGGTTCAGCCCTCTGCAACCGGCTGACTGGAATTCGGGAAACTGGAGTCGGGGATGCGTTAGAAATAATCCATTAGAATGCCAAGATAGCAAATTCGGATTTAAAAATGGATTCTTGAAGCTTACAAATATGAAATTGCCCGATAATTCTGTAACAGTGGGAGGAATAGAAGTGACTAGGGACTGTGAAGAGAAATGTAACAGCAACTGCTCTTGTGTTGCTTACACATATGAAAGTGGATTGGGTTGTTTGACATGGGAAGGAGATATGAACGATCTTCAGAACTTTGCCAGTGACGGGGTGGTTCTTTACATACGTCTTGACAAATCAGATTTACAAGGTCAGAAGAAAGAGAGCTTCACATGGCTGTTGGTGCTTATCATACTCACTCTCGTGGCATTGATTTTTTATGCCTTTCTCACAGTCAGGAGGATGATAAAATCGCACAGAACATCGAGTTTGAGAGACACCAGAGATGAGTTGCATTTCTCAATGTATACTGAGAAAAATTCTAACAGACATTATCTAGATGAAAATGAACTGGAAGAAGGTGGGAACAAGGTGAAAGGTCCTGATCTTCCAATATACGGGCTAGATACGGTTAGAATAGCAACAGATAACTTCTCTACCGAAAATAAGCTGGGGGAAGGAGGATTTGGTCCTGTTTACAAGGGGAAGATACCAAGTGGGCAAAGAATAGCAGTAAAAAGACTCTCAAAAGGTTCTGGACAAGGAATGTTGGAGTTTGAAAATGAGGTTATTTTGATTTCCAAACTCCAACATAGAAATCTTGTTAGACTTTTTGGCTGTTGCATACAAGGAGAAGAGAAGATGTTGATCTATGAGTACATGCCCAACAAAAGCTTGGATTTTTTTCTCTTTGATCAAACTAAACAACACGAACTGGACTGGAAATTACGGTTCTACATCATTGAAGGGATTGCTCGAGGCCTTCTCTATCTTCACCGAGATTCAAGATTGAGAATCATTCACAGAGATTTGAAAGTTAGCAACATTTTATTAGATGAAGACATGAACCCCAAAATATCAGATTTTGGCATGGCAAGAATATTTGGAGGAAATCAAAACCAAGAAAATACCATGAGAGTTGTCGGGACGTATGGATACATGGCTCCAGAATATGCTATGGAAGGGCTTTTCTCGGTGAAGTCTGACGTTTTCAGCTTTGGAGTACTACTTCTGGAGATAGTGAGTGGTAAAAGAAATGCCGGCTTTATCAATCCTGATAAACCACTCAATCTCCTAGGATATGCCTGGGAACTGTGGAGAGAAAATATGATTCTCAACTTAGCGGATCCTTCTCTGGGCAGTTTGTATTCAATAGATGAAATTTCAAGATGTATACAGGTGGGGCTCCTTTGCGTACAAGACAACCCAGCTGACAGGCCAAGCATGGACTCTGTCGTACTCATGTTGGGCAGTGAATCAACTGCCCTTCCTTCACCAATAAGACCTTCTTTTTCTACATCAAGAACTCCAAGAGAAACTGATACTTGTGCACTTGGCTCTGAGTTACATTTTTCAGCAAATGCTCTATCATTTTCTATGGAGTATGGACGG
>gnl_Aquco_v3.1_Aqcoe1G362800.1
ATGGGTTGTTTTGGATTGCTGTTCTTAGCTCTTTCTTCTACACTATTACTGCAACTTAATCTCAACACTGCCCAAACTTATGTAAACAATTTTTGTTTTATAGATTTTGTTGCAAACAGCACAGTTGAAGCTAATCTCAACATATTACTTTCTTCTATATCCAAAAATGCGGCAGTCAACAATACCAAATTCTATAACATCACAGTGGGAACAAGTCCAGATATAGTTTATGGGATTTTCCAATGCAGGGGTGATCTTACCTCTGAAGACTGCAAGAAGTGTGCAGAAGTAGCAACTGGAGATATCAAAATTCGGTGTCCAGATAAGAAAGAAATAACAATTTGGTATGACGAGTGCTGGTTGCGCTTATCTGACAAGCTTATCATATCGACTATGGCTGCTGAACCAAAAACATATTATTCTTATGCAAGGAACGTTAGCAACAAAAATCTGTTCAGATCGACATTGAATGAGTTGATGGGTGGACTAGTGGATAGAGCTGTAAATTCTTCAGACCTTTTTGCGGTTGGCAAACAAAACGAAATATATGGACTTGTTCAGTGCACTCATGACCTAAGCAGAAGAGAGTGTGATAGATGCCTAACTGGGTCTATTAATCAGATTCCACCATGTTGTGATAACAAGGATGGTGGAAGAATTCTCAAACCAAGTTGTATCTTATGGTTTGAGGTTTTCCAATTCTTCCAATCCGAAGGGATGACCAAAGATAGCCCTGGCATTGATTCACCGCCAAAAACAGGTCAGAAGAAGATTTCCTTAACAATCATTGTTACTATCATAGTATCAACCGTAGCAGTGGCGGTATTTCTGGCCAGTATCATCATTTTCTTCTGCTTAAGAAAAAGCAGGGGTTTTGAAACAGCCAAGGCTGTGGAGGAAGTCGATTCCTTGCAATTCAACTTTGCAATAGTAAATGTTGCCACAGACAACTTCAGTGATGTAAATAAGCTTGGCGAAGGTGGCTTCGGTGTTGTTTATAAGGGTCAACTTTCAGATGGGCGTGAAATAGCTGTGAAGAGGCTCTCAAAAAACTCTGGCCAAGGTGTTGAAGAATTCAAGAATGAAGTTGTACTACTAGCCAAACTTCAACATAGAAATCTTGTGAGGCTTTTAGGTTTCTGCTTGGAAGGAGATGAAAAACTTCTCATCTACGAGTTTGTGCTTAATACAAGCCTTGACCAGTTTTTATTTGATCCTATCAAACGAACATATCTGGATTGGGAAAGACGTTACAGTATAATAAGAGGGATTGCTCGGGGACTTCTCTACCTTCATGAGGATTCTCAAGACAGAGTTATTCATCGAGATCTAAAAGCTAGCAACATTTTGTTAGATGCACAAATGAATCCCAAAATTGCAGATTTTGGCATGGCCAGACTTTTCATGGTGGACCAAACTCAAGGATGTACTAGCAAAATAGTTGGAACACTTGGATATATGGCTCCAGAATATCTAATTCATGGCCACTTCTCCGTGAAATCAGATATCTATAGTTTTGGTGTCTTAGTTCTGGAGATAATTACTGGTCGTAAGAACAATTCTTTCCATCAAACAGAACTGGCTCTAGACCTTCTAAGCAATGCATGGAGAAAATGGGAGGAAGGAACTGCTTTAGATTTGTTAGACCCGACAGTAAGAGATAATCATTCAACAAACGAAGTCATGAAATGTGTACAAATTGGCTTGTTATGTGTTCAAGAAGTGGCCAGGCGACCCACAATGGCGTCAATTGTTCAAATTCTCAACAGTTACTCCTTCTCCCTTCCATTACCATCTCCATTTGCACCTGCATATATTTCCAATTCTTCCATGGAATCTAGCATGGTAAGAGAGGAGGATGGAACATCTACAACTGACCAAAGCCAATCAAACAAAACCGAACAATCCATTAATGATGTATCAATTACTCAGTTGCTCCCTAGA
>gnl_Aquco_v3.1_Aqcoe1G366800.1
ATGGCTTGTTGTCGAGTCTTCTTGTTAGTTCTGTCTTTTGTGTTAATACTACAATTCAATCTCAACATTGCCCAAACAAATTACGAGTTTATTTGTTCAACACTACTTGGTTCCCCAGAGATTATGTCTGAAGCTAATCTCAACCTCCTCCTTTCTTCTCTATCTAATAATAACACTAGATTTGCCACCAACGCTGTGGGAACAGGTCCAGATAGATTTTATGGGCTATTTCAATGCATAGGTATAAGTAAATATATATCTGACGAAAAGTGCAACAAATGTGCAAAAAGAGCTACTGCTCAGATCACAACCAAGTGCCCTTACAAAGCAGGAGCTAATATTTACTATGATGAGTGTTGGTTGCATTACTCAAATGACTCCTTCCTAGGGATTCTACAGGATGGACCAACTCTTTCTAATGGAGATTTTATGTTAGACCCAACTTGGCCTACTAATGAAGTTATCAAATTCATGGATGGTCTAGCACTTCAAGCACTATCTGTTCCAAATTGGTTTGCATATGATCAACAAACTCTTCCACCACCATTTAAGAGTATATATGGTTTTGTTCAATGCACGCAAGTTCTAAACAGAACTTCTTGTGGTAATTGCCTTAAACTAGCTATTTCCGAGATTAATAATTGTTGTAGTCAGAAGCGAAGGGCAAGTATTTTGAAACCAAGTTGTATATTACGGTATGATCAAATTGATATCCTTGGAAATGGTGAAGGGGAAATACCATCTAGCCCAAATATCATCAAGGACCAGAAGAGTTCATCCAGAACAATCATTATTATAGTAGTTCCAACTGCGATCGGAGTTGTATTTCTATCATCTGTCGCAATATGTTTATATTTACGAAGAAAGAAGGAATTCAAGATAACCAGAGATGACCATGAGATCAACACTGTGGAATCTTTACAATTCAACATTGGGACAGTGAGAGCTGCTACAGATAACTTCTGTGATGCTAATAAGCTTGGAGAAGGTGGCTTTGGGTCTGTTTACAAGGGCGTTCTTTCTGATGGCCAAGAGATCGCTGTAAAAAGGCTCTCAAGAAACTCTGGCCAAGGTGTAATCGAATTTAAGAATGAGGTTCTATTAGTAGCCAAACTTCAACATCGAAATCTTGCAAGGCTTTTAGGTTTCTGCTTGGAAGGAGATGAAACGATTCTCATTTACGAGTACCTGCCCAACACAAGTCTCGATCACTTTATATTTGATCCAATCAAGCGCACTTATCTGGATTGGGAAAGACGTTACAAGATCATAGGGGGAATTGCTAGAGGTCTTCTCTACCTACATGAGGATTCTCGTCATAGAATTATTCATCGAGATCTCAAAGCTAGCAATGTTTTGTTAGATGCAGAAATGAATCCGAAAATTGCAGATTTTGGCATGGCAAGGCTTTTTGTGGTGGACCAAACTCAGGGGAGTACCAGTAGAATAGTTGGTACATTTGGATACATGTCTCCAGAGTATGCAAGGCATGGACGCTTTTCTGTGAAATCAGATGTCTTTAGTTTTGGTGTATTAGTTTTAGAGATAATAACTGGTCAGAAGAACACCGGTTTCTATAAATCAGAACGTACTCAGGACCTTATAAGCCAGGTATGGAGACATTGGGAGGAAGGAAAAGCTTTAGAGTTGATTGAACCATCACTAGAGGACCGTTATTCAAGAACAGAGGTTATGCGATGCATACACATTGGACTGTTATGTGTTCAAGAAGACATGAGAATGAGACCCACAATGGCCTCAGTTGTTCTCATGCTCAACAGCAATTTTGCAACTATGCCATTACCTTCAACACCTGGATTCTTTGTTAGTACCTTTAGAAAAGAATCATACCAGAGCACAGGGGTGAATGAAGTACACACAAATTACACAACCCAGTCGGTGGTGCCAGCTCCATCTATGACGTCCATTGCTGAAGCATCAATTACTGAGTTAAGCCCTCGA
>gnl_Aquco_v3.1_Aqcoe1G365800.1
ATGGGTTGCATGGGGTTTTTGTTACAAACTATTTCTTTACTAATACTCCATTTCAATCTCATAACTTCCCAAAAAAGTCCTCAATATTGTATCCCTATTTGTTCAGGAGGTAGTTACACTTCAAACAGTCTGTTTCAATCTAACCTATATCTTCTACTCTCTTCACTTTCCACTAATGCAACATCGAACAATACAAGATTCTATACTGCTACCGTGGGAAGGAATCAAGATAGAGTCTATGGACTTTATCAATGCAGAGGTGATGTTCCCTTTGATGTTTGCAAGAATTGTGTGCAAACAGCAACTACAGAGGTTACAACAAAAAAATGGTGCCCATACTGGAAAGAAGCTATTCTATGGTATGCTGAATGTACGTTACACTACTCCAACAATTCCTTCATATCTGTTAGGCAGGAGAGTCCTACTCTCTATATGACGAATCAGAACATTATTGATGATGCAAATCATTTTAATCCGATCCTCACTAAGTTGATGGATAGCCTAGTGACACAAGCAGTTTCTAATTCTAGCAATTTGTTTGCAATTGGAAATGCAAATTATAGTTTGCTTGAGAATGTATACGGACTTGTTCAGTGCACTCAAGATATAACAGGAGCCGATTGTAATATCTGCTTAAGAAAGGCTCTTACTGAGATTCCAAAATGTTGTGCTAACAAGAGAGGTGGAAGAGTTCTTAAACCAAGTTGTTACCTTAGGTATGAAACATATCATTTCTACCTATCCCAAGAGATTGCAGCTGTTGATCCACCTCCTCGCATTCTTTCGCTACCAAAGACAAATGTCACCAGGAGTAAAGAGCAGAAGAGTTCATCTAGAACAATAGTTATTATAGTACTTCCAATCGTCATCGGAGTAGTACTTCTATCATCCATCGCAATTCTTTTATGTTCACGCAGAAAAAAGGAATTCAATATAGTCAGAGATGTCGATGAGATCAGCTCTGTGGAATCTTTACAATATAACATTGGGACAGTTAGAGCTGCTACAGAAAATTTCTGTGATGCCAATAAGCTTGGAGAAGGTGGCTTTGGTGTTGTTTATAAGGGGATACTTTCTGACGGCCAAGAAATTGCTGTAAAGAGGCTCTCAAGAAACTCTGGTCAAGGTGTAGAGGAATTTAAGAATGAGGTTCTATTAGTAGCCAAACTTCAACATCGAAATCTTGTAAGGCTTTTAGGTTTCTGTTTGGAAGGAGATGAAACGCTTCTAATTTACGAGTTCCTGCCCAACACAAGCCTCGACAACTTTATATTTGATCCAATCAAGCGCACACATCTTGATTGGGAAAGACGTTACAAGATCATAGGAGGGATTGCTAGAGGTCTTCTCTATCTACATGAGGATTCTCGTCACAGAATTATTCATCGAGATCTCAAAGCTAGCAATGTTTTGTTAGATGCAGATATGAATCCCAAAATCTCAGATTTTGGCATGGCAAGGCTTTTCATAGTGGACCAAACTCAGGGAAATACAAGTACAATAGCTGGTACATTTGGATACATGGCACCAGAGTATGCAATGCATGGACAATTTTCTGTCAAATCAGATGTCTTTAGTTTTGGTGTATTAGTTTTAGAGATTATAACTGGCCGGAAGAACAGTCTCTATGAATCAGAACGTGACCAAGACCTTCTAAGCTATGTATGGAGACATTGGGATGAAGGGACAGCTTTAGAGTTGATTGAACCATCACTAGAGGACTGTTATTCAAGAACAGAGGTTATGCGATGCATACACATTGGACTGTTATGTGTTCAAGAAGACATGGAAATGAGACCCACAATGGCATCAGTTGTTCTCATGCTCGACAGCTATTCTGTCACTCTGCCATTACCATCGTCGCCTGCACTCTTTGTTAGTACAATTAGGGAATCTTACAAAAGAACAGGCGATGATGAAGCATACACAAATTCATCAAGCAACTCAGTGGTACCAGCTCCATATATGAGTAGCTCAACGCAGGTGTCCATTAATGAATTATCAATTACTGAGTTATACCCCCGA
>gnl_Aquco_v3.1_Aqcoe1G366600.1
ATGGATTCTAACTTCTTCAAAATCAATTTGAATGAAAATAGAGAAATGAACAAGATGAATCTACTTGGATCAAATTCCAAACATTTTATCATTTTGTTTTCATGTTTGTTTCTGGTACATGCTTATGGTCAACCTGGATATATATTGGGAGAACTATGTTTCATCAGTGGAAACTACACATCAGACAGCCAATTTCAGACCAATCTTAACGTCCTCCTTCCTTCCCTTGTTTCCAATGGTACTCGAGATGGTTTCTTTAATACTACGGTTGGCGCTGGTTCTGATATAATCTATGGCCTTGTTCAATGCAGATATGATATCTCACCGGAAGACTGTCAAAGTTGTCTGGAAACTTCAAGTGTACAAATTATCCGAAGATGTCCTAATCGGAAAAAGGCTGCAATACGATATGATTACTGCATCTTACACTACTCCAATATCCAATTCTTCTCCCGCCCTGATAGGAATGCTAGAGGAATATTATACAGCGTCGGAAATGTCTCTGACGCACTTGCTAATACTTATAACCAACAGTTAACAAGTTTGATGAATACTTTATCCAGTACTGCGGCATCCAGAGTCTCAAAATTTGACATTAGCTCAATTAATTACACAAGTTCTGACCAAATTTTTGGTTTGGTGCAGTGTACTACAGATTTATCCTCTAATGACTGTTTATCTTGCCTGCAAAGCATGATTAGTGAGATCCGAAGTTGTTGTGATAATAGTATAGGTGCTCGGATCTATAGTACAACTTGTAACTTTAGATATGAGACATATCCAATTAACCCAAGTCCAAGACAGTCTGCTTCTGCACCTCCTCCAGCAGTTGATGCTTCTCCACCTGAATCAACTACAGGGCATGGGAAAGGCAAGCCTACAAATGTAGTTGTCATTGTTGTTCCAATAATTGTTTCAGTACTCTTGTGCGCAATATGCGCATACTTCACAGCAAGGAGAGTATTGAAGAACAAGAGGATACAGAAACACGAAATAATTTATGATCAAGATGAACTCAGAAGTGAAGAATCCTTGCAATTTTCTTTGAACGTGATAAGAACTGCTACGAACGACTTCTCTGAAGATAATGAACTTGGAAAAGGGGGATTTGGACTAGTATACAAGGGTGAACTTCCTGATGGTCAAAAAATAGCAGTTAAAAGGCTGGCTAAGAATTCTGGACAAGGTCCACAAGAATTCAAAAACGAAGTTGTGTTGCTGCATAAGCTTCAACATAGAAATCTTGTTAGGCTTTTAGGTTTCTGTTTGAGCGGAGAAGAGACGCTACTCATTTATGAATTTGTTCCCAATAGAAGCTTAGATAAATATCTATTTGATCCAACAAAAAAAGCATATCTAAACTGGGAAAAGCGTTACAAGATCATAGGAGGAATTGCTCGAGGACTACTTTATCTTCATCAAGACTCTCGATTAAGAATCATTCATCGAGACCTCAAAGCAGGAAATATTTTATTAGACGCAGAGATGAATGCTAAAATTGCAGACTTTGGGATGGCAAAGCTTTTCGGGGTAGATCAAACTCAGGGAAAAACCAAAAGAATTGCTGGAACATATGGATACATGGCTCCAGAGTATGCTTTACAAGGATCATTCTCTGTAAAATCCGACGTTTTCAGCTTCGGAGTTCTTCTTTTGGAAATGATTAGCGGTCAAAAGATTAACAATTTCCAACTGTTAGGTCATGCAAGTGACTTGCGAAGTTATGCTTGGAAACTTTGGAGAGAAGGCAATGCTCTACAGTTGATGGATCAAAGTTTACAGGACAGTTGTACGCCAGATGAAGTGAAACGATGTATCCACATAGGATTGCTGTGTGTTCAAGATAACTTAGATGACAGGCCAACCATGTCGTCTGTTGTTTTGATGCTAAACAGCAACTCCCTTACACACGAAAGTTCAATCTCT
>gnl_Aquco_v3.1_Aqcoe1G299500.1
ATGAACTCTCCATCTATGTCGAAAAGAATTAGTATGTTTTTTCTGATTGTTTTACTTTTTATTTTCCTCAATCGCCTTGTTCTTGCAGACCCTCCATATTTCAATTGTTCAGCTAAAGCAAACTTCACAGTTATTAGTACGTTTCACGTCAATCGTGATATCCTTCTCAGTTCCCTAGCCATTAATGCTTCCAACTTAAACTTTTCTGAATTTTCAGTAGGATATGACAAAGATAGAGTCTATGGCAACTTCCTCTGTTATAGCACTGTTTCAAGTAAAACCTGCCTGAATTGCATGACAAACGCTGTCAAGGACATCAAAAGACTATGCCCAACAAATATGGAAGCAATTGTTTGGGAGGAAAACTGCCAATTGCGTTACTCAAACGTAAAGTTCTTTGGTGCTATGGATTATTTAACTAATATTACGCTTTATAACCAGCAAAATATTTCAAACCCAGATGGTTTTCGGGCGGTTGTAAGAGACTTTATGCGCAATCTTTCTAGAGTGGCTGCTTTTGGTTCTTCCAGTAAACGTTATGCCCTTGGAGAAGATATGAAGTATACCGTGAATGAAAATATTTCGGGTCTTGTTCAATGTACTAGAGACTTATCTAGGAATGACTGCAATACATGTCTCCAAAATGCCCTTTCGGATATTCAAACTTGTTGTTATTTCTATAGAGGTGCAAGAGTTCTAAGTAGAAGTTGTTATTTGCGATATGAGTTATACCATTTAACTGAAGCAGAGCTAGCTCTTCCTGGTAAACCCAGCACACGTGGTTCGAAAAGACTGTCCCTTGTCATAATTGTTGTTATTGCAGCATCCGCAGTTGTGGTCATTTTCTTGTGTAGTTGGCTCTACCATTATATTTGGGGAAAACCACAAAAGAAAGAGACAATTGAATCTACCACTCAAGAAGTTTATCTACATGAGGTGAGAACAAACTCCTTGCAACAGAGGGACGAAATGAGGCCTAAGGATTTCCCACTGATAACTTTTGCCACTATAAATGAAATTACAAACCACTTCTCTGATTTAAATATACTCGGAAAGGGTGGTTTTGGCCCTGTTTATAAGGGTGTGCTATCAGATGGAAAAGAAGTAGCAGTTAAGAGGCTGTCAATTTCCTCTGAGCAAGGTTCAGAAGAATTCATGAATGAAATCATACTGATAATGAAACTTCAACACAAAAATCTTGTGAAGCTCCTTGGTTGTTGCATTGAAAAGGAAGAAAAGATTCTTGTGTATGAATACATGCCCAACAGAAGCCTTGATGTCTTCATCTTCGATTCCCAAAGACGTGTTGAACTTGATTGGAGAAAACGGCTTGACATTATCACTGGAATCGCTCGTGGGCTTCTGTACCTACACCAGGATTCTAGATTGAGAATCATACACAGAGACCTTAAAGCTAGCAATGTGTTATTAGATGAAAACCTGAATCCAAAGATTTCAGATTTTGGGATGGCAAGGATATTTTGTGGAAATCATGGAGAAGACGCTAATACTAATATAATAGTTGGAACATATGGATATATGGCACCAGAGTATGCTATGGAGGGATTATATTCCACAAAGTCTGATGTGTACAGCTTTGGAGTTCTTTTGATTGAGATTGTTACCGGAAAAAGGAACGCTCGGTTTCATCTCTCTCAACATTCTCCAAGTCTTCTAGCATATGGATGGCAATTGTGGAATGAAGGGAATGTCTTCGAACTGATGGATCCACTGCTAACTGAGTCATGTTCAGCCACTCAATTTCAAAGATACATTAACATTGGGTTGCTTTGTGTTCAAGAAGATGCTAACACAAGGCCTAGCATGTCCTCAGTTGTCGTGATGCTGGTAAATGAATGTGTGCCTCTTCGTCAACCACTACGACCTGCATTCTATGTAGTTCGACATGCTGTCCAATCTCGTCAATCTTTAGATTGTTCCATCAATGGTTTATCTACATCTAGTATTTTACCACGG
>gnl_Aquco_v3.1_Aqcoe1G366400.1
ATGGGTTTGTTGAGATTGTTCTTCTTAGCTTTCTTTTCAACACTAGTATTACAATTCAATCTCAATTCTGCCCAAACTCATCTATATGATTTTTGTTTAGGAGGAAATTATACTACAAACAGTACATATCAAACTAATCTTAACCTCCTACTTACATCTTTAGCAAACAACAATTCACCCAACAATACCAGATACTTTAACAACACTGTGGGAAGAAGACCAGATAGAATCTATGGACTTCTTCAATGCAGAGGTGATTATAACTCTGAAGATTGCAACAAGTGTGCAAGAATTGCAACTGATGAAGTCACAACTAAGTGTCCATTCAAGACAGAATCAATTGTACACTATGATGAGTGTTGGTTACACTACTCCAATGAAAGCTTCATATCTATTATTCAAGTTGATCCCACAGTTTATTTGTCTAATACAAATAATGTTACGGATCCAAATCTGTTTACCCCGAATTTGTCTGACTTGATGGGAAGATTAGTGGATCAAGCAGTTAGAAATTCTCCAAATCTCTTTGCCATTGGTGAAGGCAACTATACTAGCTCTCAAAAGTTATATGGACTTGTACAATGTACTCAAGATATAAGTAGAAGTGATTGCGATAGATGTCTTAGAAGATCTGTTTCTGAGTTACCTACATGTTGTGATAGGAAGCAAGGTGGGAGAGTTCTTAAACCAAGTTGTAATGTTAGGTATGAGCTTTATGAATTCTATCAAGGGGAAGCACTTGTGTTTTCTCCACCTCCTCCACAAACTACTTCGCCACCAAATACAAACACCACCAGGGGGAATGGGAATAAGTCATCCAACAAGGTTGTTCTCATAGTGGTTCCTGCAGTGATTGCCGCAGTACTTCTATCAATTATCGCTATTTTCTTATGTTTGAGAAGAAAGAAGGGATCTGATACCGATATAGTTCAGAATGAGGATGAGATAAGTACCGTGGAATCCTTGCAATTTAACTTTGCAACAGTAGAAGCAGCCACAGACAACTTCAGTGATGATAACAAGCTTGGGGAAGGTGGTTTTGGAGTTGTCTACAAGGGAAAGCTTTCAGACGAGCGGGAAATAGCTGTAAAAAGGCTCTCTAGAAACTCGGGCCAAGGTTTACAAGAATTCAAGAATGAGGTTCTTCTACTAGCCAAACTTCAACACAGGAATCTTGTAAGACTCTTAGGTTTCTGCGTGGAAGGAGGGGAAAAGCTTCTCATTTACGAGTTTGTGCCAAATGCCAGTCTAGACCAGTTCATATTTGATCCAATCAAACGCACATACTTGGACTGGGAAAGACGCTATAAAATCATAGGAGGAATTGCTCGAGGTCTTCTCTATCTTCACGAGGACTCGCGAGACAGGATTATTCATCGAGATCTCAAAGCTAGTAATATTCTGCTAGATGCCGAAATGAACCCAAAGATTTCAGATTTTGGCATGGCTAGGCTATTTGTACTAGACCAAACAGAGGGTAACACCAGCAGAATTTGTGGAACATATGGATATATGGCTCCGGAATATGCAATGCATGGGCACTTCTCAGTCAAAACAGATGTTTTCAGTTTTGGTGTCTTAGTTCTAGAAATCATAAGTGGACTTAAGAACAACAGTTTTTATGAATCGGAACGTGCCGAAGACCTTCTATGTTATGCATGGAGACAATGGCGAGAAGGGAATGCTTTAGAGGTGTTAGAACCGCTATTGAAGGAGCGTTATTCTAGAAGTGAAGTCATGCGGTGTGTACATATTGGGTTGTTATGTGTTCAAGATGATGTAGCAAGGAGACCCACAATGGCATCTATTGTCTTAATGCTAAACAGCTACTCTGTCACCCTCCCTATACCATCTGCACCTCCTTTTTATAGTCGGACAGCTGCAATGAAATTTGACATGAAATTAGAGGAGGATGAAACTGCTGTAAAAGATCCAAGCCAACCAATTCTGAAAGACCATTCATCTACTTCTATACCAGAATCCGTTAACGAAGTATCAATTACTGAGTTATACCCTCGA
>gnl_Aquco_v3.1_Aqcoe1G366500.1
ATGAATAGGTTATTGGTTCAAGCTGCTTTGAATGATCCAAATTTCTTCTCAACTGGTGAAACTAACTCAAACTCGGAAACTATATATGCGCGTGTTCAGTGTACTCAAGACAATATAAGTAGATCGGACTGTAGTAGTTGCCTTAGATCTGCTGTTTTTAGTCTTTCTATATGTTGTTATAGGACGAAAGGTGGAACAGTTATTAAACCAAGTTGTGATATAAGGTACCAGACTTACCGATTCTACCAATCTGAAGCAATCCCTCCTTCTCGATCTTCTGCTCCTCCTCGAGGAATATCACCATCAAACACAAATTCCACCAGGGGGCAAGAAACGAGGTCAACCACAACTGTTGTTGCTGTAGTAGTATCTACAGTAATAGCAGCGATACTTCTAACAATCATTTTAATCTACTTCTATAGACGAAGAAGGAAGGCAACTAAGAAAAAAGTTGACGGTAATGCCAAAGATATGGAAGAGATGGGAAGTGTAGAATCATTCCAGTTCAATTTAAAAACAATACAGGATGCCACAAACAACTTCTGCGAAGCGGACAAGCTTGGAGAAGGTGGCTTCAGCATTGTTTACAAGGGTATTCTTTCTGATGGGCAAGAGATAGCTGTAAAGAGGCTCTCTAAAAACTCTGGCCAAGGTATAGAAGAGTTTAAGAATGAAGTCCAATTAGTGGTCAAACTTCAACATAGAAACCTTGTTAAGCTTTTAGGTTTTTGCTTGGAAGGGGATGAAAAGCTTCTCATTTATGAATTTGCGGCAAACAAAAGCCTCGACCACTTTTTATTTGATCCAATCAAATGTACATTATTGGATTGGGAAAGACGCTACAATATCATTGGAGGAATTGCTCGAGGTCTTCTTTATCTTCATGAAGACTCTCGGCATAAAATTATTCATCGAGATCTAAAAGCTGGCAATATTTTGTTAGATGTGCAAATGGAACCTAAAATCTCAGATTTTGGCATGGCACGGCTTTTTGGAGTGGACCAAACCGAAGGCGAAACTTGTAAAGTTGTAGGAACATATGGTTATATGGCTCCAGAATTTGCAATGCGTGGGAAGTTCTCAGTGAAATCCGACGTCTTCAGTTATGGTGTATTGACGCTAGAGCTTATAAGTGGCCAGCAGAACAAATGTTTCTTTAAGTCGGATCATTCTGAGGACCTTATACGCTATGCCTGGAGACATTGGGAGGCAGGTACAAGTTTGGAGCTGATAGATCCAACATTGAAAGAACAGTATTCAAGCTCTCAAGTGATCAGGTGCATACACATTGGCTTGTTATGTGTTCAAGAAGATGTAGATTTGCGACCCACGATGACTACTGTTGTTCATATGCTCAATAGGGACTCAATCTCTCTGCCCGTACCTTCAAGGCCTGGTTTCTTTATTAACAGTAGAGAAATGAATATAGGAGAGAAACACACAGCCGAAGAAAACCAATCCCTCCTGTCTGATCAATCTATGAGTTCCATTTCCAATAACGAGCTATCGATGACTGCATTGTACCCAAGA
>gnl_Aquco_v3.1_Aqcoe1G244900.1
ATGAAAACTTCATTTTCTGTATTTCTTTTCAGGGTCTTTTTCCTTTTTCATAACTTAGATTTATGTTTTACAATAGAAACCATTTCACAAAACGAGCTCATTAGAGATTCAAATTCTATTACTTCTGTAAATCAAACATTCAAATTAGGCTTCTTTAGTCCTGGTAACTCAAGTAATCGTTATGTTGGTATTTGGTATAACTCACTTCCAGGAGGGAGATTATATATATGGATTGCCAATAGAGACAACCCTTTGACTGATTCTTCAGGAGTTTTGAGGATTACTGATGATGGTAATTTAGTCGTTTTAGATGGAAAAGAAGAAGTTGTATGGACAACAAATGTTTCTGTTATTGCAAATAACTCTCGTGCGGAGCTATTAGATTCAGGAAATCTTGTATTAAGAGAAGTTAGTTCCAGTGAAAGTAGCAACTCAGGGCAAATCATATGGCAGAGTTTTGAACACCCAACAGATACTTTACTACAAAACATGAAGTTTGGTGCCAATATAAAAACAGGAGAGAAGCAAGTGGTAACGTCATGGAAAACTACTTCTGATCCTTCGAAAGGAAGGTTTCATGCGGAACTTGAGCCTCTAAACATTCCTCAAATTGTTATATGGGAAGGATCTCAACGCCACTGGCGAAGTGGTCCCTGGGATGGCAGAATCTTCATTGGAGTGGAAGGAATGTATTCGGAGTCTCTCAATGGCTTTGGTGTAGTTCGAGATGAGGAAGAAGGAAATGTATATGCAATTCTTTCTTATAGGAGAAAGCCTTTATATGTAATGTATGTTCTGAATTCTCTAGGACAACTAAGCGAGAATCGTTTTGATGAAGAAGAAAACCGATGGGTGCAGGACTCATTGATGCCAGAGACTGAGTGTGATTTTTATGGGAAGTGTGGCTCTTTTGGGTTTTGCGATTTGTCAAATAAACCAGTATGTAGTTGTTTGAAAGGGTACGAGCCTAATTCAATTGAGGAATGGGGTAATGGAAATTGGTCTAGTGGGTGTGTTAAGAGAAAGCTGTTTCAATGTGAGCAAAATCATAGCAGCAGTGAAGAGGGAAAAAGAGATGGATTCTTGAAGCATGAAAGGATGAAAGTACCTGATTTAGTTAATTGGGGGCGTAGTAGGGACTTGGAAGACTGTAAACAGATATGTTTGTTGAATTGTTCTTGCAAAGCTTATTCATATGGAACTGGTAATGGATGTATGTGGTGGGATAAAGATCTAATCGATACACAAAGGTTTTCCACTGATGGGGTGGATCTCTACATCCGTGTTGCACACTCGGAGCTTGATGAGAAGAAAAATATTATCCATGTTTACATAATTATAGTCCTCTCCGGACTATCTGTTGTCGCTATCTGCGTATATATCTACTGGAGGTGGGCAATGAAAAAGAAGAGAAAGACATACACAGGAGTGTTGGTGCTTGGAAAGAGTGGCGCGACCAAAAAACTCTCAGATACAGACAAACTTGATCCAGAGCTACCAATCTTCAAATATGAGAAGCTAGAAGTTTCCACAAATAACTTTGATCCAGCCAACAAGCTTGGGGAAGGTGGTTTTGGTTCAGTGTACATGGGAAAATTGCCAAGTGGGCAAGAAATAGCGGTAAAAAGACTTTCGAAGAGCTCTGGACAAGGCACAGAGGAATTCATGAATGAAGTTGTTGTAATTTCAAAACTCCAACATAGGAATCTTGTTAGGCTTCTTGGCTGCTGCATTGAAGGTGAAGAGAAGATGTTGATCTATGAATATATGCCCAACACAAGCTTAGACGCTTTTCTTTTTGACCCAAAGAAAAAGGCACTCCTAGGTTGGAAAAAGTGCTTTCAAATTATTGAGGGAATTGGTCGAGGAATTCTTTATCTTCACAGAGATTCTAGATTAAGAGTGATTCATAGAGATCTAAAGCCAAGTAACATTTTACTGGATAAAGATCTAAATCCAAAAATTTCAGACTTTGGCATGGCGAGGATATTTGGAGGGGATGAGATTCAAGCAAACACTAAAAGGGTTGTTGGGACATATGGCTATATGTCTCCTGAGTATGCAATGGAGGGACTTTTTTCTGAAAAGTCGGACGTCTACAGCTTTGGAGTATTGCTATTGGAAATTGTCAGTGGAATGAGGAACACTGGTTTTTATCATCATGAAGAATCTTTGAGCCTAATAAGACATGCGTGGAAACTGTGGAACGAAGACAAGATACAAATGCTAATTGACCCTGCAATTTCTGACATATCTTGGCAAGAAGAAATCTTAAGATGCATCCATGTAGGACTTTTATGTGTTCAAGAATTTGCGAAAGACAGACCCACCATGTCATCCACAATTTCAATGCTTATGAGTGAAGTATTAAGCCTTCCTACTCCAAAGCAACCTGCATTTTCAGGACGAGAGGCCACTTCTTATTCTGATTACAGCAATAAAGATTGTTCTAGAAACAATGTCAGTATCACAACTGTTGAAGGACGA
>gnl_Aquco_v3.1_Aqcoe1G362900.1
ATGGGTCATTTTGGATTGCTTTTCTTAGCTCTTTGTTTTACACTACTACTGCAATTCAATCTTAACACTGCCCAAACTTATGTTCACAATTTCTGCTTTGATGATTCTGTTGCAAACAGCACAGTTGAAGCTAATCTTAACATACTACTTTCTTCTATATCTAATAAGGCCACACTCAACAATACAAAATTCTATTACACCACAGTGGGAACAAGTCCAGATAAAGTTCATGGAATTTTCCAATGCAGAGGTGATCTTACTCCTGAAGTTTGCAAGAAGTGTGCAGAAGTAGCGACTGAAGAGATCAAAATTCGGTGTCCAGATAAGAAAGAAATAACAATTTGGTATGATGAGTGCTGGTTACGCTTATCTACCAAACTTATCATATCGACTATGGCTAATGATCCCAAAAGATATCATTCTTATGCAAATAATGTTAGCAACCCGAATCTGTTCAGATCGAAATTGAATGAGTTGATGGATAGACTAGTGGATAGAGCAGTAAATTCTACAGATCTGTTCGCGGTTGATGATCAATTTGTAGCAAACTCGGACAGAATATATGGACTTGTTCAGTGCACCCAAGACATAAGCAGGAGCGAGTGTGACAGATGCCTGACGAATTCTGTTAATCAGATAACTCCATGCTGTGATAACAAGGATGGTGGAAGAATTCTCAAACCAAGCTGTATCCTATGGTTCGAGGTTTACAAATTCTTTCAATCCGAAGGGATGATAGGAGATAATCCTAGCATAGATTCACCACCAAACACTGGCCAAATAAAGAAATCAACCAAACCTCGAGTAATTATTGTTGTTCCTTCGGTAATTGGTGTGATAATGCTCTCCATCGTCACCATCTTCTTCTGTTTCAGGAAAAAGAAGGGATTTGGAATGGTCGCAGAGGATGACATTTGCACTGCCGTATCCTTGCAATTCAACTTTGGGACAGTATATTCTGCCACAGACAGCTTCAGTGATGCTAATAAGCTTGGACTAGGTGGATTTGGTGCAGTATACAAGGGTAGCCTTTCAGATGGACGCGATATAGCTGTGAAGAGGCTCTCCAAAAACTCTTACCAAGGTGTAGAGGGGTTTAAGAATGAAGTACTACTGCTAGCAAAACTTCAACATAGAAACCTTGTTAGACTTTTAGGTTTCTGCTTGGAAGGAGATGAAAAGCTTTGCATCTACGAATTTGTGCCGAATGCAAGCCTTGACCAGTTTATATTTGATCCAGTCAAACGCACATATTTGGATTGGGAGAGACGATATAAAATCATAGTAGGAATTGCTAGGGGACTTCTCTATCTTCATGAGGATTCTCCAGACACGATTATCCATCGAGATCTAAAACCTAGGAGTATTTTGTTAGATGCACAAATGAATCCCAAAATTTCTGACTTTGGCCTGGCCAGGCTTTTCGTGGTAGACCAAACTCAGGGAAGTACTAGTAAAATTGTTGGAACATATGGGTACATGGCCCCCGAATATGCAATGCATGGGCATTTCTCAGTGAAATCAGATGTCTTCAGCTTTGGTGTCTTAGTTCTAGAGATCATAACTGGCCAGAAAAACAATTCTTACAGCCAAGGAGAACGTGCTCAAGACCTTCTAAGCCATGCCTGGGGACAATGGGAGCAAGAGACTGTTTTAGAGATGATAGAGCCAACTTTAAGGGAATGTTATTCAAGAAGCGAATTCAGGAGATGTATACAAATCGGGTTGTTGTGTGTTCAAGAAGATGCAGCAAGGAGACCTACAATGTCATCTGTTGCTTTAATGCTCAGCAGCCACTCTTTCACCCTTCCAGTACCATCTGCACCTGCATTTTTTGACAATACAGAAATGGGACTGAACAGGATCTTAGAGGACCATGGTACAAATTCAGCGTGGGGATCGGTTGTCCCAAAACATTCTATAGGTAGTTCCAACAATGATGCATCAATTACTGAGTTGTTACCTCGA
>gnl_Aquco_v3.1_Aqcoe1G365700.1
ATGTCCAAAAAGAAAAAAAAAAACATACAGAATAAAAGATCCCATAAGCAATTATCTTATTGCCAAGTTTGTTTTTCTTTGTGCAGTGCAGAGAGGAAGAAAGGGGAGAACAAAATGTATGCATTAAGTTCAAGTACTATATATGCAATTATCTTATTGCCAAGTTTGTTTTTCTTACATACTCCTGCCCAAGCTCAAGATCCCATAGTGCAACAATGCTCTAACTCTGCATATTATACATCCAATACTCCATTCGAGACCAATCTCAACCTGCTTCTTCCTTCTTTAGCTTCCAATGGTTCTCGAGATGGTTTCTTCAATACTAGCATCGGTATAGCTCCTGACACAGTCTATGGTCTTGTAAGTTGCAGAGGAGATATATCAATGGAAAACTGTCAAATTTGTTTGAATACTTCAACAGTACAAGTCCTTCAAACATGTCCAAAACGAAAAGAGGCTGTTTTATGGTACAATCATTGCATCCTACACTACTCAAGTAACCGGTTTTTTTCCCAAGTTGATATAAATGCTCGGGATATAGCCGACCTTGCAAAAGTGTCAGAAGCAGCTGCTAATGATTTCAACCAACAATTATCAAATTTGATGAATAATTTATCCCATACTGCTGCGTCAAGGCCATCTAAATTTTATTCTGGCACGACTGATTACAAACCCTTTTCCGAGTTACAAATCTTAGTGCAGTGTACTAGAGATTTATCGGCTACTGACTGCTTGTCCTGTCTCCAAAGTATGATTAGATTTATCCCAGATTGTTGTGCCAGAAGTGTTGGAGCCCAAATTTGTAGTACAACTTGTAATTTAGTGTTTCATGTATATCCATTTCTTGAGTCTCCACCATTATATGATGCTTCAGGAGTTGAAACTTCCCCAGCACAATCAAATATAGGAACTGGGAAACGAAAGTCGTCTATCAAAGTGGTTGTAATTGTTGTTCCAACTATTGGTTCATTACTAGTCTTACTTGCAATCTTTGCATATTTGAGGAGGAACAAGAGGAAAAGGAATCCAAATACCAGTTGTGAGGATGATCTGAAAACTGAGGAGACTTTACAGTATGATTTGAATACAATAAGAACAGCTACAAATGATTTCTCAGATGCTAACAAACTTGGAGAAGGTGGATTTGGTGCTGTATACAAGGGTGAATTTCTGGATGGGACAGAAATAGCAGTGAAGAGGCTCTCTAAGAACTCTGGGCAAGGTTCACAAGAATTCAAAAATGAAGTTGTGTTGCTGCATAAGCTTCAACATCGAAATCTTGTTAGGCTTCTGGGCTTCTGTTTGGAGGGAGAAGAAAAACTGCTTATCTACGAATACCTTTCGAACAAAAGCCTTGACAAATATTTATTCGATCCAACCAAGAAAGCACGTTTAAACTGGGAAAGGCGTTGCAAGATCATATCAGGGATCGCCCGAGGACTACTCTATCTTCATGAAGATTCTCGACTTAGAATCATTCATCGGGATCTCAAAGCTGGAAATATATTATTAGATGACGAGATGAACGCAAAAATTGCAGATTTCGGAATGGCCAAGCTTTTTGGAGGAGACCAATCACAAGGAAACACAAGGAGAATTGCTGGCACATTAGGGTACATGGCTCCAGAGTATGCTATACATGGAGTATTCTCAGTGAAATCTGATGTGTTCAGCTTCGGGGTTTTGCTCTTGGAAATCGTCAGTGGTAAGAAGAGTAATGACTTCTATTTATCAGGTCCATCACGCAACCTCCTAAATTATGTAAGCAGCTTGGAAGCTTTGGAGAGAAGAAGGTGCTTTAGAGTTTAT
>gnl_Aquco_v3.1_Aqcoe1G279800.1
ATGAATAATTCAATAGTAGTAGGGTTTCTTTCTTTTTTGTTCTTGTTTACTTGTTGTCATGCAGTTGATACAATTCTACCAGGTCAATCTATTCAAGATGGCCAAACTATACTTTCTTCTAGAGAAACATTTGCTTTAGGATTTTTTAGTCCTGGTGGCAACTCTACAACAAATCGATATGTTGGTATATGGTATAACAAGATTTCAGTACAAACCATTGTTTGGGTTGCCAATAGAGAGAATCCAATTCAAGATAGGTCTGGTAATTTAACTATCGGAAGAAATGGAAATTTAGTAGTCTTAGATGGTACTGGAAGATCTCTATGGTCGACAAATGTTTCCAACGTGCTGTCTAGTAATTCTTCTGTCGTTCTTTTGGATTCAGGTAATCTTATTTTGTGTGATGAAGGAGATTGTCATCCGGGTAAGGCCTTATGGCAGAGTTTCGAAGAACCTACGGATACTTATTTACCAGGAATGAGAGTTGGAGTGAATCCAAGAAGTAATAAGGATCATTTTACTTCTTGGAAATCAGAAACTGATCCTTCTAGAGGGAACTTTTCATTAGGTGTTGATCCTCAAGGGTTAGCAGAAGTTGTAATATGGGAAGGATCGAGAAAGCTATGGCGAAGCGGGTTATGGAATGCACAAATATTTATAGGTGTTCCTAATATGACAGCAAATTATCTTTATGGATTTAGACTTGGAGACGACAGAGGAGCCACTTTCTTCACTTATTCTGTGCACAATAGCTCTGAAACCGTGCGTTTTAGAGTAAGATGGGATGGAAGGGAGGAACAACTACTCTGGGATGAAGGGAAGAAGACATGGACAACATTTTGGTCACAACCTACAATAGAATGCGAACATTACAACAAATGTGGCGCTTTTGGGAGCTGCACTAACACAAACTCACCGATTTGTAGTTGTCTTCGAGGGTTTGAACCAGCATCAAGGACTGAATGGGATAGTGGAAACTGGTCACGTGGTTGTGTGAGAAGAACAGAGTTACAGTGTGACAGAAACATTACTAGCGTGGGAGATGGAGAAAGAGATTGGTTTTTGGAACTGGATGGAGCAAAACTGCCTGATTTTTCTATTATGATACCAACCAATAGCAGGGACAATTGTGCAGAGATGTGTTTGAGTAACTGTTCATGCAAAGCTTATGCATATGTCAGTGGGATTCAATGTCTGACATGGAGCCAAGATTTCGTTGATATTCAGACATTTCAAGAAGGGGGACAAACTCTCTATATCCGTCTTGCCGCATCTGAATTAGGCGAGAGTAAGAACAAATTGACTCTCATAATTGTACTAGTTGTAGTACTTGGAGCAATATTCATTATATGCACAGCAGCCTACATATTTTGGAGATGCAGAGCAAAGTCTGGAAGTCCGAAAAAAGAATCAGTAGTAGTAGATGGAACCAAAAGTAGAGAATTTTGGACAGAATTCTCTGCACATGAAGATGTTGAAGCTAACCCAGCTGCAAGTGGGCCTGAATTGCCCATGTATAGTTTGCAAGAGATCGTTACTGCTACAAATAATTTCTCCAGTGCAGATAAGCTTGGAGAAGGGGGCTTTGGTCCTGTTTTTAAGGGTAAGCTTCCATGTGGAAAGGAAGTAGCTGTGAAGAGACTTTCAAGGAAGTCTGGGCAAGGATTAGAGGAATTCAAGAATGAGATCATACTAATTGCCAAACTGCAGCACAGAAATTTGGTTAGACTTCTGGGCTATTGCGTTGAAGGGGAAGAAAAGATGTTGCTCTATGAATACTTGCCCAACAAGAGCCTAGACGCTTTTATTTTTGCAAACCCAAAAGAACGACTCACCTGGAGAAAACGATATAATATTATTGAAGGAATTGCACGAGGGCTCCTTTATCTTCATCGGGATTCAAGATTGAGAATTATTCATAGAGACTTAAAAGCTAGCAATATTTTGTTGGATGAAGAGATGAACCCAAAAATTTCAGACTTTGGCATGGCAAAGATATTTGGAGGAAATGAAAATGAAGGAAATACAAACAGAGTTGTTGGAACATATGGCTATATGGCTCCTGAATATGCTATGGAAGGGCTATTTTCTGTGAAATCAGATGTGTATAGTTTTGGAGTTCTACTCCTAGAGATAATCAGCGGCAAAAAGAACCAGTTTCGTCATCCTGAGTATTCTATGAACCTTATTGGATATGCCTGGAACCTTTGGGGTGAAGATAGAGCAATGGAGTTTGTAGATCCATCAATAAGAGATTCATGTTCTAATCAATCCAGTGTAATGAGATTCATAAATGTGGGATTGTTGTGTGTACAAGATTCACCTAATGATAGACCTATAATGTCGACTGTTGTTCTAATGTTGGAAAGTGATACCGCGATTCTCCAAACTCCTAGACAACCCACATTTACGGTGGGAAGAAATCCAATGAAGATGGAGTTAAGTACAGATAGTTCTGAAGTTCTTATATCCAGAAATAATATAACAAATACCATGGTTGTAGGAAGA
>gnl_Aquco_v3.1_Aqcoe1G366700.1
ATGGATTTGTTTGGATTGTTTTTCTTAGCTTTTTTTTGTACACTAGTATTACTACAATTTAATCTCAACTCTGCCCAAACACTTAGTTATGATTTATGTACTTCAGGTGGAAATTATACTAAAAACAGCATATACCAAAAAAATCTCAACCTCCTACTTTCTTTTATAGCAAACAACAATTCACCCAACAATACCAGCTTCTTTAACAACACTGTGGGGATAAGTCCAGATAGAATCTCGGGACTTCTTCAATGCAGAGGTGATCTCAACTCAGATGATTGCAAGAAATGTGCAAGAGCAGCAACTGAAGAAGCCACAACTAAGTGTCCATTCAAGAAACAAGCAGTTAGCTACTATGAGGACTGTTGGTTCCACTACTCCAATGAAAGCTTCATATCAACTCTTCAACTTGAACCTGCGGCTAATATTGCAAATACGGAAAATATTTCCGATCCAAATTGGCCTACTGACAAATTGGTCAAGTTCATGGAAGACCTAGTGCCTCGAGCACTTTCCCGTCCAAATTTGGTTGCATATGGCCAACAGACTTTTCCACCACCATTTGAGGGTGTATATGGACTTGTTCAGTGCACTCAAGATCTGAACACAAGTGATTGTGATACATGCCTAAGAAAAGGTCTTCAGGAGATTCCTGAATGTTGTAGTCAGAAGCAAGGGGCAAGAATTTATAAACCAAGTTGTACATTACGGTATGAGCAATATCAATTCTTTGGAAGTGGAGACGATATACCAGATCCACCTCCCACTTCTTCCATAAACCCCCTACCTAGCCTGAACATCACCAAGGCAGGGCAGGACAAGAGTTCATCGAAAACCGTTGTCACTATAGTAGTTTCTACAGTCATTGGAACATTATTACTCTTATCAACCATTGCAATCTGCTTAGGTTTACGAAGAAGGAAGCAAAAGGAGAAACTTGACTTGGAAGAAATGGGAAGTGCGGAATCACTGCAGTACAACTTCAGGGAAATACGAGATGCCACAAACAACTTCTCTGATGATAATAAGCTTGGAAAGGGTGGTTTTGGTTTTGTTTACAAGGGTATGCTTTCTGACGGGCAAGAAATAGCTGTTAAGAGGCTCTCTAGTAATTCTGGCCAAGGTGTTGAAGAGTTTAAGAACGAAGTCCGATTAATAGTCAAACTACAACATAGAAATCTTGTTAAACTCCTAGGTTTTAGTTTGGAAGGGGATGAAAAGCTTCTCATTTATGAATTTGCACCAAACAAAAGCCTCGACCACTATATATTTGATCCAATCAAACGTACACATCTGGATTGGGAATTACGTTACAAAATCATAAGGGGAATTGCTCGTGGTCTTCTATATCTTCATGAGGATTCTCGACACAGGATTATTCATCGAGATCTAAAATCTGGCAATATTTTGTTAGCTGCACAAATGGAACCTAAAATCTCAGATTTTGGTATGGCAAAGCTTTTCGGAGTGGATCAAATTGAAGGCAGTACTGGAAGAATTGTTGGAACATATGGCTATATGGCTCCAGAGTATGCAATGCATGGGCAGTTCTCAGTAAAGTCAGATGTCTTCAGTTTTGGAGTATTGATTCTTGAGATTATAAGTGGCGAGAAGAACACATCTTTCTTACGGTCAGATCATTCTGAGGATCTTATAAGCTATGCTTGGAGACGATGGAAAGCTGGGACAACCTTGGAGTTAATAGATTCGACATTGTTAGAACATTTTTCAAGCTCTGAAGTGATGAGATGCATACACATTGGCTTGTTATGTGTTCAAGAAGATGTGGCAACACGACCCACAATGGCGACAGTTGTTCATATGCTCAATAGCGATTCTATAGCGCTCCCATTACCTTCAACACCTGCATATTTTGTTAACAGTAGGGAGCATGGTGAACACATAGCTGAAGCTAAGCGATCAGTTTTGCCTGGACAATCTATGAGTTCCTCAACAGCCCATTCAACGAATGAGTTATCGATGACTAATTTGTACCCCCGA
>gnl_Aquco_v3.1_Aqcoe1G366000.1
ATGGCTGTGTTTGGATTGCTGTTCTTAGCATTTTCTTCTACACTACTACTACTACTACTACATTTCAATCTCAACTCTGCCCAAACTTTTATTTATCCAATCTGTTCAGGAGTAAATTATACTACAAACAGTACATATCAAACTAATCTTAAACTCCTACTTTCATCCTTAGCAAACAACAATTCACCCAACAATACCAGATTCTTTAACAACACTGTGGGAAGAAGTTCAGATAGAATATATGGACTTCTTCAATGCAGAGGTGATATGGACTCTGAAGATTGCAAGAAGTGCGCAAGAACTGCTACTAATGAATCCACAACTAGATGTCCATCCAAGACAAAAGCAATTATCTATTATGATGAATGCTGGTTGCAGTACTCTAATGAAAGCCTCATATCTAGACTTCAATTTGATCCCACACTTTATTTATATAATGAAAATAATGTTACGGATCCAAATCTGTTTACGCCAAAATTGAATGACTTGCTTGGAAGTATAAATGATCAAGCTGTTTCTATTTCGCCAAATCGCTTTGCCACTGGTGAAGACAACTATACTAGCTCTCAGAAGATATATGGGCTTGTTCAGTGTACTGAAGATATAAGTAGAAGTGATTGTGATAGATGTCTTAGAAGATCTATATCTGAGTTTCCTGGATGTTGTGATAAGAGGCAAGGTGCCAGAGTTATTAAACCAAGCTGTAATATTAGGTATGAGCTTTACGATTTCTATCAATCCCAAACAGCTGCACCTCCTCCTCAAATAACTTCACCACCAAATACAAACACTACCAGAGGGAATGGGAGAAAGTCATCCAAAAATGTTGTTCTTATAGTAGTTCCTACAGTCATTGCAGCACTAGTACTTCTATCTATTGTCGCTATTTTCTTCTGTTTACGAAGAAATAAGAAGAAATTTGAGATAATTGAGAACGCGGATGAGATAAGTACTGTTGAATCCTTGCAATTTAACTTTGCGACAGTAGAAGCTGCTACAGACAACTTCAGTGATGATAATAAGCTTGGCGAAGGTGGTTTTGGAGCTGTTTACAAGGGGAAGCTTTCAGAGGAGCGCGAAATTGCTGTAAAAAGGCTCTCTAGAAACTCAGGCCAAGGTTTGGAAGAATTCAAGAATGAGGTTCTTCTACTAGCCAAACTTCAACATAGGAATCTTGTAAGACTCTTAGGTTTCTGCATCGAAGGAAGGGAAAAGCTTCTCATTTACGAATTTGTGCCGAATGCTAGCCTGGACAAGTTCATATTTGATCCCATCAAACGCACATACTTGGACTGGGAAAGACGGTACAAAATTATAGGAGGGATTGCTCGAGGTCTTCTCTATCTTCATGAAGATTCTCGAGACAGGATTATTCATCGAGATCTCAAAGCTAGTAATATCCTGTTAGATGCCGAAATGAATTCGAAGATTTCAGATTTTGGCATGGCTAGGCTATTTGTGCTAGACCAAACACAGGGCACTACCAGTAGAATTGTTGGAACATATGGATATATGTCTCCCGAATATGCAATGCATGGGCATTTCTCAGTGAAATCAGATGTTTTCAGTTTTGGTGTCTTAGTTCTAGAAATTATAACTGGACAGAAGAACAATAGTTTTGATTCGGAACGTGCTGAAGACCTTCTATGCTATGCATGGAGACAATGGCAAGAAGGAAATGGTTTAGAGCTGTTAGACCCAGTATTGAGGGAGCGCTTTTCTGGTAGTGAAGTCATGAGGTGTCTACATATTGGGTTATTATGTGTTCAAGATGATGTAGCAAAAAGACCCACAATGGCATCAGTTGTCTTAATGCTAAACAGCTACTCTGTCACCCTCGCAGTACCATCTGCACCTCCTTTTTCTAGTCAGACGGCTACAAAGAAATTTGACATGGAATTAGAGGATGAAAATGTAAGCGATTCAAGCCAACCAATTCTGAAAGACCATTCAGCTAGTACTTCCATACCAGATTCTGTTAACGAAGCATCAATTACTGAGTTATACCCTCGG
>gnl_Aquco_v3.1_Aqcoe1G272500.1
ATGTATTCCATGAGAACCTCATTTTCTGTTATTCTTTTCGTCATCTCTCTCTTTTTCCACAGATCAGGTTTTTGCTTTGCACTAGAAAGCATTTCATCAAACAAACTCATAAGAGATTCGGATTCTATTACTTCATTGAATAAAACATTCAGATTAGGCTTTTTTAGTCCTGCTGATTCGAGTAATCGTTACGTTGGTATTTGGTATAACTCACTGCCAAGAGGGAAAAGAGTTGTTTGGGTTGCCAACAGAGATAATCCCTTGACTGATTCCTTAGGAATCTTGAGGATTATTGATGATGGTAATTTAGTTGTTTTAGATGGAAAACAAAATATTGTATGGTCAACAAATGTATCAGCTAATGCAAATAGTTCGAGAGCGGAGCTGTTGGAATCTGGAAATCTTGTATTAACAGGAACTAGTGCTAATACCTTGTGGCAGAGTTTTGATCACCCAACAGATACATTCTTACCAAACATGAGGTTTGGTGTTAATATAAATACAGGGATGAAACAAGAGCTAATACCATGGAAAAATGATTCTGATCCTTCCCAAGGAAGGTTCCGTTTGGAGCTTGAGCCTCTAAACATTGCTCAATTAGTTATATGGGAAGGATCTCTATGCCACTGGCGAAGTGGTCCCTGGGATGGTACAGTCTTCATTGGAGTGGAAGGAATGTATGCGGATGCTTCCAACGGCTTTGGTCTTGATCGAAATGAGGAAGGAGTATATCTGACTGTTTCTTATAGCAATAAGACTTTACATCCGAGGTATGCTCTGAATTCTCTAGGACAAATAAGCGAGAACTTTTATAACGAAACAGAAAACCGATGGGATCAATCCTGGTTCATGCCAAAGACTGAGTGTGATTTCTATGGTAAGTGTGGGTGTTTTGGGTTCTGTAACATTTTAAGTAAACCAATATGTAGTTGTTTGAAAGGGTATGAGCCTAGTTCAAGTGAAGAGTGGAATAAGGGAAATTGGTCTGGTGGATGTGTTAAGCGAAAGCCATTACAGTGTGAGCAAAATAATAGCAGCGGTGATGAGGTAAAAGAAGATGGATTTTTTAAGTATGAAAGGATGAAAGTTCCTGATCATATGGTAAATTTGGTGCGTGGTAAAGACTTTTTTGGTACAGACTTGGAAGACTGTAAACAAAGATGTTTAAGGAATTGTTCTTGCAGCGCTTATTCTTATGGACCTAAAGGTTGTATGTGGTGGGATGGAAATTTAATCGATGTGCAGAGGTTTTCAATGGATGGTGCGGATCTTTACATCCGTGTTGCACATTCGGAGCTTGGTAAGTATTTTTTTTTTTTTTTTTATATATATATATATATGGGAAAGTTGCTCATTACTAAGCCCTTATCTACAGTGCTATATATATATACTCTCTCTCTATATATATGGATGTGTTTTGCTACATTTTTGCTAAGTTCTGCAACTCTAAAACACAGCTACACTTTGCTACTAGCTAGTCCCCACTCCACAGCAGACGAGAAGAAAAATATGGTGCATGCTTATATAATTATAGTCGTCATTGGGCTATCTGTTATCGCTTTCAGCATGTATATCCTTCGGAGGTGGGCAATGAAAAAGAAGAGGATGGCACAGAGGAGAGTTTTAGTGCTCGGCAAGAATGACTCTACCAAAGAACTCTTAGATACAGACAAACTTGATTCCGAACCATCAATTTTCAAATATGAGAAACTAGCAGTTTCCACAAATAACTTTGATCCAGCCAATAAGCTTGGGGAAGGTGGTTTTGGTTCGGTGTACATGGGCAAGTTGCCAAGTGGGAAAGAAATAGCTGTTAAAAGACTTTCCAAGAGTTCTGGACAAGGCACACAAGAATTCAAGAATGAAGTACTCATAATTTCAAAACTCCAACATAGAAATCTGGTTAGGCTTCTTGGCTGCTGCATTGAAGGTGAAGAAAAGATGTTGATCTACGAATACATGCCCAACAAAAGCTTAGATGCTTTTCTCTTTGATCCAAAGAAAAAGGCGCTCCTAGGTTGGAAAAAGTGCTTTCAGATTATTGAGGGGATTGGTCGAGGAATTCTTTATCTTCACAGAGATTCTAGATTAAGAGTGATTCATAGAGATCTAAAGCCGAGTAACATTTTACTGAATAAAGATCTAAATCCGAAAATTTCAGACTTTGGCATGGCAAGGATAGTTGGAGGGGATGAACTTCAAGCAAATACTAGAAGGGTTGTGGGGACATATGGCTATATGTCCCCTGAGTATGCAATGGATGGACTTTTTTCTGAAAAGTCGGACGTCTACAGCTTTGGAGTATTGTTATTGGAAATCATCAGTGGAATGAAGAATACTGCTTTTTATTGTCACGAAGAATCTTTGAGCCTTATAAAACATGCATGGAAACTATGGAACGAAGACAAGATACAAATGCTAATTGACCCTGCAATTATTGACTTGTCTTGTAAAGAAGAGATTATAAGATGCATCCACGTGGGACTTTTGTGTGTTCAAGACTTTGCGAAAGACAGACCCACCATGTCATCTACAATTCTGATTCTTACTAGCGAAATATCAAGCCTTCCTGCTCCAAAGCAACCTGCATTTTCAGAACGAGAGGTTACATGTTACTCAGGTTCATCTCATTGTATCAACAAAGTTTGTTCTACAAACAATGTCAGTATTACAACTCTTGATGGACGA
>gnl_Aquco_v3.1_Aqcoe1G245000.1
ATGAACCAAATACCAAACTCTATGCTTGCTGCTCAATATACAAGAAGTATGTATTTCATGATATCAAAATCATTTGGTAGTTTTTTTTTTTCTTTCATTGAAGAAGAATTACTTCACTTATCAAAATTAATGAATATCACGAGATTCCTTGCATTTTGTGTTTTTATTTTTTGTTATTTAGATTTTTGCTTTGCAATACAAACCATTTCATTAAACAATCCCATTAGTGATTCAGATTCTATTACTTCTTTGAATCAAGAATTCAGATTAGGCTTTTTTAGTCCTGGTAATTCGAGTAATCGTTATGTTGGTATTTGGTATAATTCACTTCCAGGAGATAAAACAGTTGATTGGGTTGCCAATAGAGATAACCCGTTGACGGATTCTTTAGGGGTTTTGAGGATTAATCATGATGGTAATTTAGTGATTTTAGATGGAAAACAAAGAATTATATGGACAACAAATGTTTCTGTTAGTGTGAATAATTCGCGTGCCGAGCTATTGCATACTGGAAATCTTGTATTACGTAGTAACTTGGGGAAACTTTTATGGCAGAGTTTTGATCACCTAACAGATACATTCAGACCAAACATGAAGCTTGCTGCCAATACAAAAACAGGGGAGAAACTAGGGCTAACTTCTTGGAAAACTGATATTGATCCTTCCAAAGGAAGGTTTCGTTTGGTGCTGGAGCCACTAAACATTCCTCAAGTATATATATGGGAAGGATCTCAACGTCACTGGCGAAGTGGTCCCTGGGATGGTAGAGTCTTCATTGGAGTGGAAGGAATGTATGCGGATCCTCTCAATGGCTTTTCTCTATTACGAGATGAGGACGAAGGAAATGTATATCTAACTGTTCATTTCAGAAGAAAGCCTGTAAATGTAACTAATGTTAGGTATTTTCTGAATTCTCTAGGACAACTGACCGAGAACGTTTTTGTTCAAGGAGAGAACGTTTGGGTTCAAGACTGGGCGATTCCAGCGAAAGAGTGTGATTATTATGGTTACTGTGGTACTTTTGGGTTCTGTAGTGTATTAAGTAAACCAATATGTAGCTGTTTAGAAGGGTATGAGCCTACTTCAATTGAGGAGTGGAGTAAGGGAAATTGGTCTAGTGGGTGTGTTAAGCGAAAGCCATTTCGCTGTGAGCGTAATAATAGCAGAAGTGAAGAGGGAAAAGAAGATGGATTTATAAAGCACGATAGGATGAAAGTTCCTGATAATATGGTTAATTGGGTGCATGGTAGTGACTTTTTTGGTAGGGAATTGGATGACTGTAAACAGACATGTTTAAGGAATTGTTCTTGCAGAGCTTATTCTCTTGGAAATGGTGGATGTATGTGGTGGCATGGAAATTTAATCGATATGCAGAGGTTTTCAATGGATGGGGTGGATCTTTACATCCGTGTTGCACATTCGGAGCTTGATGAGAAGAATATGATGCTTGTTTCCATAGTTGTAGTCCTAGCTGGACTACTTGTTGCCACTGTCTGCATGTATATCTTTTGGAAGTGGGCAATGAAAAAGAAGAGGAAGACATACATGAGAGTTTTAGTGCTTGACGAGAAAGACACTACCATAGAACTCACAGATACAGACAACCTTGATCCAGAGCTACCAATCTTCAAATATGACAAGCTAGCAGTTTCCACTAATAACTTTGATCCAGAAAATAAGCTTGGGGAAGGTGGCTTTGGTCCAGTATACATGGGCAAGTTGCCAAGTGGGCAAGAAATAGCTGTAAAAAGACTTTCAAAGAGCTCTGGACAAGGCAGAGAGGAATTCATGAATGAAGTTGTGGTGATTTCAAAACTCCAACATAGAAATCTTGTTAGGCTTCTTGGCTGCTGCATTGAAGGTGAAGAGAAGATGTTGATCTATGAGTACATGCCCAACAAAAGCTTAGATGCTTTTCTTTTTGATCCAAACAAAAAGGCGCTTCTGGGCTGGAAGAAGTGCTTTCAAATTATTGAGGGGATTGGCCGAGGAATTCTTTATCTTCACAGAGATTCTAGATTAAGAGTGATTCACAGAGATTTAAAGCCAAGCAACATTTTACTGGATGAAGATCTAAATCCTAAAATTTCAGACTTCGGCATGGCAAGGATATTTGGAGGGGATGAATTTCAAGCAAATACTAGAAGGGTTGTTGGGACATATGGCTATATGTCCCCTGAGTATGCAATGGAGGGACGTTTTTCTGAGAAGTCAGACGTCTACAGCTTTGGAGTAGTGCTATTGGAAATTGTCAGTGGAATGAAGAATACTAGTTTTTATCGGAACGAGGAATCTGTGAGCCTAATAAAACATGCATGGAAACTATGGAATGAAGAGAAGATACAAATGCTAATTGACCCTGCAATTTTTGACTTATCTTGTAAAGAAGAGATTTTAAGATGCATCCATGTGGGACTTTTATGTGTGCAAGACTTTCCGAGAGACAGACCCACCATGTCATCTACAATTTCGATGCTTAACAGTGAAATATCAAGCCTTCCTACTCCAAAGCAACCTGCATTTTCAGGACTAGAGGTCACTTCTTTTTCAGATTCATCTCATAGTAGTGACAAAGTTTGTTCTAGAAACAATGTCACTATCACTATTCTTGAAGGACGA
>gnl_Aquco_v3.1_Aqcoe1G365600.1
ATGAACAAGATGAAGATGCATCTACTTAGATCAAATACCAAACAATTCATCATCTTATTTTCATGTTTTTTCCTCCTACATAATACTGATAACGTTCAAGCTCAACCGAGACAACAATGCTTCGACACTGGAAATTACACCTCAAACAGCCAATTTGAAACCAATCTCAACATCCTTCTCCCTTCCCTTTTTTCCAATGGTACTCGAGATGGTTTCTTTAATACTAGTGTTGGTGCCGGTTCTGATATAGTCTATGGCCTTGTTCAATGCAGAGGTGATATCTCAACTGAACAATGTCAAACTTGTTTGAATACTTCAACAGTAGAAATTACTCAAAGATGTCCTAACCGAAAAAAGGCTGCGATACAATATGAATTCTGCATGATACACTACTCAAATACTCGATTCTTCTCCCAGGTTGATACATCTCCTTTTGCACTGTTCAACACTGGCCAAGTCTCGGACGCAGATGCTAATAGATATAACCAGCAGTTAGCAGGTTTGATGACGAATTTATCCAATACTGCTGCATCCAGAGCCTCTAGATATGACTCTGGATCCACCGATTTCACAGATTTTAACGACATATATAGTTTGGTGCAGTGTACTAGAGATTTATCGCCTACTGACTGTTTTTCTTGTCTGCAAAGTATGATTACCGAGATCCCTATTTGTTGTAATAGAAGTGAAGGTGCTCAGATTTTTAGTACTACATGTTATTTGAGATATGAGATATATCCATTTGTCGTAATTCCATCACAGTCTTCTCCTCCTCCGGCGCCATCAGCTGATACTTCTCCACCAGAATCAAACACAGGTGATGGAAAAGGCAACTCTACGAACGTTGTTGTCATTGTTGTTCCAATAATTGTTGCACTAGTCTTATCAGCCATATGCTCCTATTTCATATTGATGAGGATACGGAGGAACAAGAAGAAAAAGATACCAGAACTCATTTATGAGCAAGATGAAATGAGAAGTGAAGATTCCTTGCAATTTGAGTTGAACACGATAAGAACTGCTACAAATGACTTCTCTGATGCTAATAAACTTGGAGAAGGAGGATTTGGCGCAGTATACAAGGGTGAACTTCTTGATGGTCAAGAGATAGCAGTTAAGAGATTGGCTAAGAATTCTGGACAAGGTGCACAAGAATTCAAAAACGAAGTTGTGTTGCTGCATAAGCTTCAACATCGAAACCTTGTTCGGCTTTTGGGGTTTTGTTTGAGCGGAGAAGAGAAGCTTCTCATTTATGAATTTGTTCCCAACAGAAGTCTTGATAAGTATTTATTTGATCCAACCAGAAAAGCATACTTAGATTGGGAAAGGCGTTACAAGATCATAGGAGGGATTGCACGAGGACTACTTTATCTTCATGAAGATTCTCGACTAAGAATCATTCATCGTGACCTCAAAGCAGGAAATATTTTACTAGATGAGGAGATGAATGCTAAAATTGCAGATTTTGGTATGGCAAAGCTTTTCGGAGTAGATCAAACTCAGGGAAATACAAGTAGAATTGCTGGAACATTTGGATACATGGCACCTGAGTATGCATTACATGGATTATTCTCAGTCAAATCCGACGTTTTCAGCTTTGGGGTTTTACTTTTGGAAATCGTTAGCGGCCAAAAGACTAACAATTTCCATTTGTCAGGTCCTTCAAGGGACCTTCTAAGTTATACTTGGAAACTTTGGAGAGAAGGTAATGCTCTAGAGTTAATGGATCCAACATTACAGGACAGCTTTACAGGAAATGAAGTGATGCGATGCATCCACATCGGATTGTTGTGTGTTCAAGAAAACTTAGAGGACAGACCAACCATGTCGTCTGTTGTTTTAATGCTAAATAGCTATTCCCTTACACTCGAATCTCCTAAGGCACCTGCATTCATCTCAGAGACTAGAACTGTCGCAAATAATTTAAACATAGACTTGGAGTCAAATAACTCAACAAGTAGTTCATTGCTCTACTCTGTTGATGGAATGAAAACAAATCCTACA
>gnl_Aquco_v3.1_Aqcoe1G362700.1
ATGGGTTATTTTGGATTGCTTCTCTTAGCTATTTGTTCTACACTACTACTGCAATTCAATCTCAACACTGCCCAAACTTATGTATTCAGTTTCTGCTTCGAAGATTTTGTTGCAAACAGCACAGTTGAAGCTAACCTCAACATATCACTTTCTTCTATATCTAATAACACAGCACTCAACAATACCAAGTTCTATAACACAACTGTGGGAAGAACAAGCCCAGATACAGTTTATGGGATTTTACAATGCAGAGGAGATCTTACCTCCGAAGACTGCAAGAAGTGTGCAGAAGTAGCAACTGGAGAGATCAAAATTCGGTGTCCATATAAGAAAGAAATAATAGTTTGGTATGATGAGTGTTGGTTGCGCTTATCTAATAAGCTTATCATCTCAACTATGGTTGGTGATCCCAAACGATATTTTTCTTTTGCAAATAATGTTAGCAACCCGAATCTGTTCAGATCAAAACTGAATGAGTTGATGGATGGACTAGTTGATAGAGCAGTTAATTCTACAGATCTGTTCGCAGTTGGTGAAGAATATGTAACAAACTCTGAGACAATATATGGGCTTGTTCAGTGTACTCAAGACCTAAGCAGAAGAGAGTGTGGTAGATGCCTAACGGGGTCTATTAACCAGATTCCTCCTTGTTGCAATAATAAGGATGGTGGAAGAATTCTCAAACCAAGTTGTATCTTATGGTTTGAAGTTTTCAAATTTTTTCAATCCCAAGGGATCAGACCAAATATCACTGGCACAGATTCCCCACCAAACACTGGTCAGGAGAAGAATTCATGGAAAACAATGGTTATTATACTAGTTCCTTCAGTAGTTGTGACGGTATTTCTATCCAATATCACCATTTTCTTCTGTGTAAGAAAAGGCAGGGGAATTGCAATAACCCAGAATGTAGATGAAGTTGAATCCTTGCAATTCAACTTTACGACAGTAAGTGTTGCAACAGACAACTTCAGTAATGTTAATAAGCTTGGCAAAGGTGGCTTTGGCATTGTTTACAAGGGTCGACTTTCAGATGGGCGTGAAATAGCTGTGAAGAGGCTCTCTAGAAACTCTTGCCAAGGTGCAGAAGAATTTAAGAATGAAGTTCTACTACTAGCCAAACTTCAACATAGAAATCTTGTAAGGCTTTTAGGTTTCTGCTTGGAGGGAGACGAAAAACTTCTCATCTATGAATATGTGCTGAATGCAAGCCTTGACCACTTTCTATTTGATCCAAGCAAAAACGCAGATTTGGATTGGGAAAAACGTTACAATATCATAGGAGGGATTGCTCGAGGACTTCTCTACCTTCATGAGGACTCTCGAGACAGGATTATTCATAGAGATCTAAAAGCTAGCAACATTTTGTTAGATGCACAAATGAATCCTAAAATTGCAGATTTTGGAATGGCCAGACTTTTCTTGGTGGACCAAACACAGGGACGTACTAGTAAAATAGTTGGAACACATGGATATATGGCTCCAGAGTATCTAATTCATGGACACTTCTCAGTGAAATCAGATGTCTTCAGTTTTGGTGTTTTAGTTCTAGAGATAATAACTGGTCATAAGAACAATTCTTTCCATCAAACAGATCAAGCTCTAGACCTTCTAACCTATGCATGGAGAAAATGGGAGGAAGGGGCTGCTTTAGATTTAGTAGACCCAACAATGAAGGATAATTATTCAAGAAGCGAAGTTATGAGAGGCATACAAATTGGCTTGTTATGTGTTCAAGAAGTAGCTAGGCGACCCACAATGGCGTCTGTTGTTCAAATCCTCAACAGTTACTCTTTCTCTCTTCCATTACATTCTCCATCTGCACCTGCATTTATCGTCAACACTTCCATGGAATTGAACATGATAAGTGAGGAGGATGCAACAACTGACGCAAGCCAATCAAACAAAACCAAACAATCCCTTAATGATGTATCAATTACCCAGTTGCTCCCTAGA
>gnl_Aquco_v3.1_Aqcoe1G367200.1
ATGGTGGTTTGCTTTAGGTTTTTCTTCTCAGCCTTTTCTTTGATAGTAGTACTAATACTCCATTTCAATCTTGTAGCTTCCCAAACAAATCCTAATTATCTTTATGGATTTTGTTTAGGAGGTAATTACACTTCAAACAGTGTTTATCAATCAAATCTAGACCGTGTGCTCTCTTCTCTTTCATCTAATAGAACATCCAACAACACAAGATTCTATAATAATGCTACCGTGGGAAGGGATCCGGATAGAGTCTATGGGATTTATCAGTGCAGAGGTGATGTTGCATTTGATGTTTGCAAGAATTGTGTGGAAACAGCAGCTGAAGAGGTTACAAGAAATAGGTGTCCATTTAAAAAAGAAGCTATTCTATTGTATGACGAGTGTATGCTACGCTACTCCAACAATTCCTTCATATCTGTTAGGCAGGAGAGTCCTACTCTCTATATGAGGAATCCGAACAACGTTACTGATGCAAATCTTTTTAACTCGATACTGTCTACGTTAATGGACAACCTAGTGGTACAAGCTGTTTCTGCAGATTCTAGTAATATGTTTGCAACTAGATCTGCAAATCTTAGTTTCTTTGAGAATATATATGGACTTGTTCAGTGCACTGAAGATATAACAAGAACTGATTGTAGGAACTGCTTAATAAGTGCTATTACTGAGATTCCAAGTTGTTGTGATAACAAGAGAGGTGGAAGAGTTATTAAACCAAGTTGCAATTTTAGGTATGAAACATATCGGTTTTACGAATCTGAAGAAATTGCACCTATTCCTTCTCCTTCACCTCCACGGATTCCTCCGCCACCAAACACAAATGGCACTGAGAGTAGTAAAGAGCAGAAGAGTTCATCCAGAACAATTGTTATCATAGTAGTTCCAGTAATAATCGGAGTGGTACTTCTATTACTCATTGCAGTTTGTTTATATTCACGAAGAAAGAAGGAATTTGAGATAGTTAATGAAGATGGGGATGAGATCATCAGTGTGGAATCCTTACAATTCAACTTTGAGACTGTGAGAGCTGCTACAGAGAACTTCTCTGATGCTAATAAGCTTGGAGAAGGTGGATTTGGTGCAGTTTACAAGGGAAAACTTTCTGATGGCCAAGAAATTGCTGTAAAAAGGCTCTCTAGAAACTCTGGTCAAGGTGTAGAAGAATTTAAGAATGAAGTTCTATTAGTAGCCAAACTTCAACATCGGAATCTTGTAAGGCTTTTAGGTTTCTGCTTGGAAGGAGATGAGAAGCTTCTGATTTACGAGTTCCTACCCAACACAAGCCTCGACCACTTTATATTTGATCCAGTAAAGCGCACGTATCTTGATTGGGAAAGACGTTACAACATCATAGGGGGAATTGCTAGAGGTCTTCTCTATCTACATGAGGATTCTCGTCACAGAATTATCCATCGAGATCTCAAAGCTAGCAATATTTTGTTAGATGCAGAAATGAATCCCAAAATCTCAGACTTTGGCATGGCAAGGCTTTTCGTGGTGGACCAAACTCAAGGAAATACCAATAGAATAGTCGGTACATTTGGATACATGTCTCCAGAGTATGCAATGCATGGACAATTTTCTGCGAAATCAGATGTTTTTAGTTTTGGTGTATTAGTTTTAGAGATAATAACTGGTCAGAAGAACACCTCTTTCTATCAGTCAGAAGCTCAAGACCTTATAAGCCATGTATGGAGACATTGGGAGAAAGGGACAGCTTTAGAGTTGATTGAACCATCACTAGAGGATCGTTATTCAAGAACAGAGGTTATGAGATGCATACACATTGGATTGTTATGTGTTCAAGATGAAATGGGAATGAGACCCACAATGGCGTCAGTTGTTCTTATGCTCAATAGCTATTCTGCAACTATGCCATTGCCTTCTACACCTGCATTCTTTGTTAGTACCATTAGGGAATCACACCAGAGAACTTGGGAGAATGAAGCATACACAAATTCGTCATGCCAGTCGGTGGTGCCAATTCCATCTAAGAGTAGGTCGGCGTCTGTTAATGAAGCATCCATTACTGAGTTATACCCTCGG
>gnl_Aquco_v3.1_Aqcoe1G299600.1
ATGAAGATGATAATCAATACAGAAGCTCCTGTAGGTCTATTGCTTCTCTTTCTACTATTGTTCAGTACTCATGGTACTAGAGCTGATGAACTACCCCTCTATACCATTTGTCCTAATACTACTACTTATAAACATAATTCTACATATGGATTCAACCTCCATAAGCTTCTCCAATCCCTTCCTTCGAAAACCTCTTCCTCACATAATTACTACAACACCACTGAAGGTGATGACCCTAGCAATCAAGTCTATGGACAAGCTCTTTGTCGAGGTGACATCAATATTACGGTTTGCTACAATTGCATTCAGGATGTTATACAAGATATTCCGAAACAATGTCCATATGGGAATGATGCTACTATCTTCGATGAATTTTGTCAAGTAAGATATTCAAACCAAGACTTCTTCTCTTCGATGGTTTATACCGGAAAGTATCCACCTTGGAATACTAGTAAACAAAATGTAACAACTCCAGATATGTTTGCTGAAGTTCTGAGGGCCTTAATAACAAAACTCTCTAGCGAGGCCATTAGTTCTGATTCAGTGAATAACATGTTTGCCTCTGGGGAGCTTACTGTAGGAAAAACCCATACTTTATATGGCCTTGTGCAGTGTACCAAGGATTTATCAAAAGATTCTTGTGAGACATGCTTAGAACGTGCGAAAGGAGATATTCTTGGATATTTTTCCCGTAGAAATACTGGTGGAGGAATTGTTCTTACTCATAGTTGCAATGTGAGGTATGAATTGTACCGTTTTTACCAGCAGGCCTTAAGTCATCAATCAGCTGGCAACGATAAAAAGCCGCATATGACAGAGATTGCGGTTATCTCCAGTGTATTAATAGTTGTAGTACTGGGGGTTCTATTTGGCTTCTTCTGCTATTGTAAACGTCGAAGGAGTAAGACATACAGAGATCAGGTAAAAAGTGATCATGCATTACTACAGGATTCCGTAGTTCCAGCGATACTCTTCAGCAGGAATACTCATGGTAACAAGCAGAATAATAATCAAGATCAGTTGAACTTGATGGATTTGACTATTATAAAAGTAGCTACAGATAACTTTTCGGATTTAAATAAGCTAGGACAAGGTGGTTTTGGAACTGTTTATAAGGGTACCCTGTTAGATGGTAAAGAAGTCGCAGTCAAAAGGCTTTCAAGGACGTCATGGCAAGGCTCAGAGGAATTCATGAATGAGATTATTCTAATTGCAAAACTTCAGCACAGGAACCTAGTGAGGCTCTTAGGTTGTTGTTTAGAGGATAGAGAAAAGTTGCTCATATATGAATTCATGTCAAACAGGAGCCTTGATCAGTTTATCTTCGATCGTGCAAGACGCCCACAACTTGACTGGACAACATCTTTTAACATTATAGTTGGGATTGCTAGAGGCCTTCTTTATCTTCATGAGGATTCCCGCCTTAAAGTCATTCATAGAGATCTGAAGCCTAACAATGTTTTGTTGGACAATGAGATGAACCCAAAGATATCAGACTTTGGTATGGCTAGAATTTTCGGTGAAAATCAAAATCAAGCTAATACAAGAAGAGTAGTGGGAACCCATGGATACATGGCTCCAGAATACGCTATGGAAGGGTTATTTTCAGTGAAGTCTGATGTGTATAGCTTTGGAGTAGTCTTGCTTGAGATTTTAAGTGGGAAACGATGTACCGGTTTCTACCTCACGGAACATGCTCAAAGCCTCCTAACATATGCATGGAACTTGTGGAATACAAACAGAGGAATGGATTTCATAGACCTATTGTTGCAGATTGATTCATGTTCTAAACTTGAAGTATTAAGATGTATCCATATTGGGCTTCTTTGTGTTCAAGAAGATGCAGCTGATAGACCTACTATGTCACATGTTCTCTCAACTTTGGAAACTGAATCAATTGAACTTCCTAGACCCACACAGCCTGCATTTTCAGTTGGAAAAATACTTATCCGAGCAAGTCATTCCACAAGCTCATCACTTTGTTCTGTTAACGGGATTACTCTATCCGGTGTTTCGGCAAGG
>gnl_Aquco_v3.1_Aqcoe1G366200.1
ATGGGTTTGTTGAGATTGTTCTTCTTAGCTTTCTTTTCAACACTAGTATTACAATTCAATCTCAATTCTGCCCAAACTCATTTATATGATTTTTGTTTAGGAGGAAATTATACTACAAACAGTACATATCAAACTAATCTTAACCTCCTACTTTCTTCTTTAGCAAACAACAATTCACCCAACAATACCAGATACTTTAACAACACTGTGGGAAGAAGTCCAGATAGAATCTATGGACTTCTTCAATGCAGAGGTGATTATAACTCTGAAGATTGCAACAAGTGTGCAAGAATTGCAACTGATGAAGTCACAACTAAGTGTCCATTCATGACAGAATCAATTGTAGACTATGATGAGTGTTGGTTACACTACTCCAATGAAAGCTTCATATCTATTATTCAAGTTGATCCCACAGTTTATTTGTCTAATTCAAATAATGTTACGGATCCAAATCTGTTTACCCCGAATTTGTCTGACTTGATGGGAAGATTAGTGGATCAAGCAGTTAGAAATTCTCCAAATCTCTTTGCCATTGGTGAAGGCAACTATACTAGCTCTCAAAAGTTATATGGACTTGTACAATGTACTCAAGATATAAGTAGAAGTGATTGTGATAGATGTCTTCAAAGATCTGTTTCTGAGTTACCTACATGTTGTAATAGGAAGCAAGGTGGGAGAGTTCTTAAACCAAGTTGTAATGTTAGGTATGAACTTTACAAATTCTATCAATCCGAAGCACTCGTTCTTGCTCCACCACAAAATACAGTCACCACCAGGGGGAATGGGAATAAGTCATCCAAAAAGGTTGTTCTCATAGTAGTTCCCACAGTGGTTGCGGCAGTACTACTATCAATTATCGTCATTTTCTTATGTTCAAGAAGAAAGAAAGGATCTGAGATAGTTCAGGGCAAAGATGCGGACGAGATAAGTACCATGGAATCCTTGCAATTTAACTTTGCAACAGTAGAAGCAGCCACAGACAACTTCAGTGATGATAATAAACTTGGGGAAGGTGGATTTGGAGTTGTTTACAAGGGAAACCTTTCCGACCAGCGGGAAATAGCTGTAAAAAGGCTCTCTAGAAACTCGGGCCAAGGTTTACAAGAATTCAAGAATGAGGTTCTTCTACTAGCCAAACTTCAACACAGGAATCTTGTAAGACTCTTAGGTTTCTGCGTGGAAGGAGGGGAAAAGCTTCTCATTTATGAGTTTGTGCCAAATGCTGGTCTAGACCAGTTCATATTTGATCCAATCAAACGCACATACTTGGACTGGGAAAGACGTTACAACATCATAGGAGGGATTGCTCGAGGTCTTCTCTATCTTCATGAGGACTCTCGAGACAGGATTATTCATCGAGATCTCAAAGCTAGTAATATTCTGTTAGATGCCCAAATGAACCCAAAGATTTCAGATTTTGGCATGGCTAGACTATTTGTGCTAGACCAAACAGAGGGCAGTACCAGTAAAATTGTTGGAACATATGGATATATGGCTCCGGAATATGCAATGCATGGGCACTTCTCAGTCAAAACAGATGTTTTCAGTTTTGGTGTCTTAGTTCTAGAAATCATAAGTGGACATAAGAACAACAATTTCAATGAATCGGAACGTGCCGAAGACCTTCTATGCCATGCATGGAGACAATGGCGAGAAGGGAATGCCTTAGAGGTGTTAGAACCGTTATTGAAGGAACGTTATTCTATAAGCGAAGTCATGCGGTGTGTACATATTGGGTTGCTATGTGTTCAAAATGATGTAGCAACAAGACCTACAATGGCATCAGTTGTCTTAATGCTGAACAGCTACTCTGTCACCCTCCCAATACCATCTGCACCTCCTTTTTACTCAGACAGCGGCAAAGAAATTTTAAATGGAAGGGAGGAGGATGAAATTGTAACCGATTCAAGCCAGCCAATTTTGACAGACCATTCAGCTAGTACTTTGATACCAGAATCCGTTAACGAAGTATCAATTACTGAGTTATACCCTCAA
>gnl_Aquco_v3.1_Aqcoe1G124800.1
ATGATGAAACCAAGAAGGCAAACATGGTTATCAGTAGTGATGTTCTTCTTTTTTTACTCCTCTACCTCCCTAACTCATCTCTACTGCTTTGCAGCTGATACCATTTCTTTACGTCAATCTCTCACTTTTAATCAAACTCTGATCTCTAAAGGTGGTAAGTTTGAACTTGGCTACTTTACACCATCTGCAGATAATTCTCTTAACTACTACTACTACATAGGAATCTGGTATAAGGATGTGAGTGTCCGTAATAAAACGGTTGTTTGGGTTGCAAACAGAGATACTCCTCTTACTGGCGACGACTTAACTTCCTCAGAATTGAAGCTCTTAGAAAATGGAATCTTAGCTCTGTTCTACCAGTTAAGAATTGTGTGGTCGTCAACAGATCAGTCAACCTCAAATGCCATTGTTTCATCCAAAGCAGTGCTTAGGGATGATGGAAATCTTGTTTTGATGAGAACTGGGGTTAGGCCATCTGATATTATTTGGCAGAGTTTTGATTACCCGACTGATACACTTTTGCCTGGTGCAAAGCTTGGATATGATATTACAACCAAAAAAGTATTTTCACTTACATCTTGGAGAAGTCCTCATGATCCTGCAAAGGGGTTATATTCAGGACAGCTTGACCGATATGGAGATGAGTTATTTATCCAGTCGAAAGAGAAAAATAATCGGTCTTGGAGTAGCGGGCGGTGGAATGGAGAAATATTTAGCTTAGTTCCTGAAATGAGATTAGTTTACAATTTGAATTATAGGTATGTTAAGAATGAGAACGAGAGCTACTTCACTTATTATGTTTACAATTCTTCTATACCTTTTAGACTTGTGATGGATTTTTCAGGGCAAATTAAGCATTTCGAATGGGTTGAAAGCAGCCAAAGTTGGAACTTGTTTTGGTCTCAACCATTACAATATCCATGTGAAGTTTATGGATATTGTAGTGGTCCGTTTAGTGTGTGCGATCAAGATAACTTACCTTTATGTAGGTGTTTAAATGGTTTCATACCAGAATCACCAAATGAGTGGAATTTGAGCGCTTATTCTCATGGTTGTGTGAGGAATACATATTTGCAATGTGGGGATGAAGTCGGGTTTCTTCAGGATTACCAACAATTTGGGTTTTTCAATCAACGTTCTTACGACGCTATTAAAACTACTGATGAATGCAAACAATTTTGCTTGGATGATTGTTCTTGCAATGCTTATTCCTTCAACAGTTCATGTTTACTTTGGAAAAGAGATGTGTTTGCCCGACAGCCATTACAAGAATATGAAGGCCAACCTCCTTTGCATATCCAGCTCAGAGTAGCAGGCACTGAGATCTTAAGGCCAACCTCTGAAACACGAAGGCAAACGTCCGGAGGTCAAAAACCACTTAAGGCCTACATCATTGTACTCATTGCTGGATCGATTTTTGTTGGCATCTTCAGTTGTTCTTTGTTTGCCTATAAAAGGAAGCAAATAGGTAAGCTCATCTTTGAAACTACAGAAACTTCACTAGCAGATTTGTCACGATCAGTAGAGCCGCATGAACCAGAACAAGGCAAATTAGAACTACCATTATTTGATTTCAATACAGTTGCAACAGCTACAAACAATTTCTCGAATAAGCTTGGGCAGGGAGGGTTTGGTTCTGTTTATAAGGGTAAGCTGCTAGATGAACGAGAGATTGCCGTGAAAAGATTATCGACAAGCTCTGGACAAGGTGAACAAGAATTTAAGAATGAGCTCATGTTGATATCCAAACTGCAACACAGGAACCTTGTTAGGCTTCTAGGTTACTGCATAAGTAGAAAAGAGAAGATTTTATTGTACGAGTACATGCCTAACAAAAGTTTGGACGCCTTTCTCTTTGATCCCACCAAACGAAATCTGCTAGATTGGAGCAAACGCTTCAGCATTATTGATGGTATTGCACGCGGCCTTCTATACCTACACCGTGATTCTCGACTTAAGGTGATTCATCGAGATTTGAAAGCCAGCAATGTTCTTTTGGACGAGGATATGAACCCCAAAATATCTGACTTTGGTATGGCAAGAATCTTTGGTGGAAAGCAGACGTTGGCGAATACCAATAGGGTTGTTGGGACATATGGATACATGTCACCTGAGTATGCCATGGAAGGGATATTTTCTGAAAAATCTGATGTGTTTAGCTTTGGGGTGTTGCTACTAGAGATTGTGACCAGTAAGAAGAATACCAACTTCTATTTACTCGAAGAATCATGCAATCTTCTAGGATATGTATATCAAAAGTACCGGAACGAAAATAACTTGTTGGACATAATGGATCCAACATTAGTCGAGTCATATAATTCACAAGAATTGATGAGATGCATTCATATAGGACTTCTTTGTGTACAAGACCATGCTGTTGATAGGCCAACCATGTCTGCAGTTGTTTCCATGCTTGGTAGCGAGGGAACTCTTCCTCTTCCGAAGCAACCTGCATTTACTATTGAAAGGAAACAATTCTCTGACATTTTTTTTAATAGCAGTGATGCAGTATCTCTAAATTCTGTTACCATCACAAATCCTGAAGGACGA
>gnl_Aquco_v3.1_Aqcoe1G365900.1
ATGTATGTATTAAGTTCAACTTCCAAATATTTAATCATCTTATTGCCAAGTTTTCTTCTCTTACATATTCATGTCCAAGCTGAAGATCCAATTCTACAACAATGCTCTAATATTGCAAATTACACATCCAATAGTCAATTCGAGACCAATCTCAACCTCCTCCTTCCTTCCTTACTTTCCAATGGTACTCGAGATGGGTTCTTCAATACTAGCATCGGTACAGCTCCTGATATAGTCTATGGCCTTGTAAGTTGCAGAGGTGATCTATCAATGGAACAATGTCGAACTTGTTTATATAATGCAACTGTAGAAGTCTTCCAAAGATGTCCAAACCGAAAAGAGGCTCTTCTACTGTATGGTAATTGCATCCTACGCTACTCGAATAACCACTTTTTTTCCAAAGTTGATACAAATCCTCGGGCTCTATACAACACTGGAAAAGTGTCTGAAACTGATGCTGCTCATTTTAACCAGCAATTATCAAATTTGCTAAATAATTTGTCCGCTACTGCTGCGTCTAGACCATCCAAATTTGATTCTGGCAGGACTGACTACATACCCTTTACCAAAATAGAAAGCCTGGTGCAGTGTACTAGAGATTTATCGGCTACAAACTGCTACTCTTGTCTCCAAAGTCTGATTACATTCATCCCAAGCTGTTGCGATAGAAATCAAGGAGGCCTTTTTTATACTACAACTTGTACCGTTAGATTTGAGATATATCCATTTCTTCAATTTCAACCACAATCCTTTTCTCCACCATTTGAAGCTTCGCCACCGCAATCAAAGGCAATACCTTCTCCAAGAGTTGAAACTTCCCCAACACAATCAAATATAGGAACTGGGAAAGGAAAGCCTACCAATGTCGTTACTATTGTCGTTCCAACAATTTGTTTATTACTCTTACTTGCAATCTCTGCATATTCGACTCATTGGATAGTGAGGAGGAACAAGAGGAAAAGGAATCCCGAAATCAATTGTGAGGATGATATGGCAAATGAACAGAGTTTGCATTTCAACTTAAGTGCATTAAAAACGGCTACAAAAGACTTCTCAGATGCTAATAAACTTGGAGAAGGTGGATTTGGTGCGGTATATAAGGGTAAACTTCTTGATGCGACAGAAATAGCAGTGAAGAGGCTCTCAAAGCACTCTGGACAAGGTTCACAAGAATTCAAAAATGAAGTTTTGCTGCTGCATAAGCTTCAACATCGAAATCTTGTCAGGCTTCTGGGCTTCTGTTTGAGTGGAAAAGAAAAGCTGCTTATTTACGAATACCTTCCCAACACAAGCCTTGACAAATATATATTTGATCCAATGAAGAAGGCGTATTTGAATTGGGAAATGCGTTACAAGATCATAGAAGGGATCGCTCGAGGAATACTTTATCTTCATGAAGATTCTAGAGTCAAAATTATTCATCGGGACCTCAAAGCTGGAAATGTATTATTGGATGGGGAGATGAATGCCAAAATTGCAGATTTCGGACTAGCAAAGCTTTTTGGAGTAGACCAATCACAAGGCAACACAAGGAGAATAGCTGGAACATTAGGATACATGGCTCCAGAATATGCTTTACATGGTTTATTCTCAGTGAAATCTGATGTGTTTAGCTTTGGGGTTTTGCTCTTGGAGATCATAAGTGGAAAGAAGAGTAATGACATCTATGAATCAGGTCCATCATGGAACCTCCTAAACTATGCTTGGAAGCTTTGGAGAGAAGGTAATGCTCTAGAGTTGGTTGATCCTATATTAACTGACAATTTTTCGGCACATGAGGTAATGAGATGTATCCAGATGGGCTTGTTATGTGTTCAAGATAATTTACAGGACAGACCAACCATGTCAACTGTTGTTATGATGCTCAACAGCTACTCAATTATACTTGAATCTCCATTGGCACCTGCTTATAACGCAGTGACTAGAACTGATGCTAGCGGAGAAATGTTGTCCAATAACTCAGCAAGTAAAGCATTACTCTGTTCTGTTGAAGGAGTTTCCTTTCCAAGA
>gnl_Aquco_v3.1_Aqcoe1G364000.1
ATGGGTCCTTTTGGAGTGCTCTTCTTAGCTCTTTCTTCTACACTACTAGTGCAATTCAATCTCACCACTGCCCAAACTTATGTTCACCATTTCTGCTTTGAAGATTTTGTTGCAAACAGCACAGTTGAAGCTAATCTTAACATATTACTTTCTTCTATATCCAATAACGCGACACTCAACAATACAAAATTCTATAACACCACAGTGGGAACAAGTCCAAATATAGTTTATGGGATTTTCCAATGCAGGGGTGATCTTACCTCTGAAGACTGCAAGAGATGTGCAGAAGTAGCGACTGGAGAAATCAAAATTCGTTGTCCAGATAGGAAAGAAATAACAATTTGGTATGATGATTGCTGGTTGCGCGTATCTAACAAGCTTATCATCTCGATTATGGCTAATGATCCCAAAAAATATTTTTCCTATGCAAATAATGTTAGCAACCCGAATCTGTTCAGATCAAAACTGAATGAGTTGATGGATGGACTAGTTGATAAGGCAGTTAATTCTACAGATCTGTTCGCGGTTGATGAACAACTTGTAGCAAACTCGGACAGAATATATGGACTGGTTCAGTGCACCCAAGACATAACCAGCAGAGAGTGTGGGAGATGCCTGACGACGTCTGTTAATCAGATAACTCCATGCTGTAATAATAAGGATGGTGGAAGAATTCTCAAACCAACTTGTATCCTATGGTTCGAGGTTTACAAATTCTTTCAATCCGAAGTGATTTCAAGAGATAGTCCTGGCATAGGTTCATCACCAAACACGGGCCAAGAAAAGAAATCATCCGAATTTCGAGTTATCATTGTTGTTCCTTCGGTAATAGGTGGGATAATTCTCTCCACCGTCACCATCTTCTTCTGTATCAGAAAAAACAAGGGATTTGGAATTGTCACTGAGGATGTCTGGCAAATATGTGATGACATATGCACTGTCGAATCCTTGCAATTCAACTTTGGGACAGTATATTCTGCCACAGACAGCTTCAGTGATTCTAATAAGCTTGGAGAAGGCGGCTTCGGTGCAGTATACAAGGGTAGCCTTTCAGATGGGCGGGATATAGCTGTGAAGAGGCTCTCCAAAAACTCTTGCCAAGGTGTAGAAGAATTTAAGAATGAAGTACTACTGCTAGCTAAACTTCAACATAGAAACCTTGTTAGACTTTTAGGTTTCTGCTTGCAAGGAGATGAAAAGCTTCTCATCTACGAATTTGTGTCGAATGCAAGCCTTGACAAATTTATATTTGATCCAGTCAAGCGCACATATTTGGATTGGGAGAAACGGTATAAAATCATAGTAGGAATTTCTAGAGGACTTCTCTATCTTCATGAGGATTCTCGAGACACGATTATCCATCGAGATCTAAAAGCTAGCAATATTTTGTTAGATGCCCAAATGAATCCCAAAATTTCTGACTTCGGCATGGCCAGGCTTTTCGTGGTAGACCAAACTCAGGGCAGTACCAGTAAAATTGTTGGAACATATGGGTACATGGCTCCAGAATATCTTATGCAAGGACACTTCTCAGTGAAATCAGATGTCTTCAGCTTTGGTGTCTTAGTTCTAGAGATCATAACTGGTCAGAAAAACAATTCTTACAGCCGAGGAGAACGTGCTCAAGATCTTCTAAGCCATGCATGGAGACAGTGGGAGCTAGAGACTGCTTTAGAGATGATAGAGCCAACCTTAGGGGAATATGTAGGAAGGAGACCTACAATGGCATCTGTTGCTTTGATGCTTAGCAGCTACACTTTCACCCTCCCAGTACCATCTGCACCTGCATTTTTTGTCAATACAGAAATGGGACTGAACAGGATCCCAGAGGAGCATGGTACAAATTCAGCGAGTGGATCATTTGTCCCAAACCGATCTATAAGTAGTTCCAATAATGATGCATCTATAAGTAGTTCCAATAATGATGCATCAATTACTGAGTTGCTTCCTCGA
>gnl_Aquco_v3.1_Aqcoe5G403000.1
ATGGGTCGGCTGTATTTTGTCATGTTCTATGCCTATATACTCACTCTTCTCTCGCAAGAGATCCCCATTGCAGCCTACATGTTAACATCATCTCAATCTATCATCGATGGGAAGACCTTAGTTTCAAAAGGTGCAAGTTTTGAGCTAGGTTTCTTCAGTCCTCCCAGTTCAAAACATCGTTATTTCGGAATCTGGTACAAACCAGTTTCAGTTCAGACAGTAGTTTGGGTAGCAAACAGAGATTCTCCGATTACCGACACATCAGGAGCTCTTAAAATAGGCTCAACAGGTAATATTGTGGTTGTAAATCAAAACGACAGTGTAGTTATTTGGTCATCGAAGAGTACATCATCAAATATTGCAGTGGAAAATTTGATTATAGAGCTCTTAGACTCCGGAAATTTAGTTCTAAGAGACGTTAGAATCGAGGATCCAGAAAAATACTTATGGCAGAGCTTTGATTATCCCGGTGATACATTACTACCAGGCATGAAGCTTGGGTGGAAATCAAAGACCGGTATGAATAATTATATGCAATCTTGGAGGAACTCTGATGATCCTTCTCTTGGAGACTACACTTTTGGGATTGAACTTACTGAATATCCTGAATCAGTAATACTAACAAACAAGTCTATCAAGTATTACCGCAGTGGACCATGGAATGGACTTCAATTCAGTGGCGCACCTGATATGTCACGCAACCGAGTATTTCATTATGAGCTTGTTCATAATCCGGACGAGGTATATTACATATACAAAGTGACTGATCCATCTGTTACCTTGAGGGTGGTTTTGACACAAACCAGTACGGAGGGTCACCTTCAACGCTTCACATGGGTCAATCAGACCCAGAGTTGGCTTCTCCTTGTATCAATTCCAAGAGACCGTTGTGATGACTATGCCCTATGTGGGGCATACAGTACTTGTGAAGTGATGACTGAACCAGTTTGCCAATGTTTAAAGGGGTTCAAGCCTAAATCACCACAGGATTGGAATGAAACGGATTGGTCTCAGGGATGTAAACGCGAGACATTTTTGAACTGCAGTCAAGGAGAAGGATTTCTCAAATATACTGGGGTGAAGTTGCCAGACACAACAGGTACAAGGGTTAACAGGAGCATGGATCTTGAGGAATGCGGGGTAAATTGCTTGAAGAACTGTTCGTGTGTGGCTTATAGTAGTTCAGATATTAGTGGAAGCGGAAGCGGCTGTGTTATGTGGTTTACTGATTTAATCGATATAAGACAGATGGACGGGGCTGGAGAAGATCTCTATATTCGAATGGCGGCGTCTGAACTAGTTTCTGAAAGCAAGTCAAAAGGGAAGGAGCTTGTGGTGATAATAGTAATCATTATAGCTATTGTTGCTGCGATGGTTGTATTAGCCTTGGGGAGCTGGTTTTTTCTGAAGAAGAGACGTGCAAAAGGTGTCCATGAGAAAGAAGACTTTGAATTACCTGTATTTGATTTGGTTACCATAAAGAGTGCGACAAGTAACTTCGCAGAAGAAAATTTGCTTGGTGAAGGTGGATTTGGTCCTGTTTATAAGGGAAAGTTGGAAGGAGATCAAGAAATAGCAGTGAAGAGACTCTCAAAAAGCTCTATTCAAGGTTTCAGCGAGTTCAAGAATGAGGTTATACTAATCTCAAAACTTCAACACAAGAACCTTGTAAAGCTTATTGGATGTTGCATTCAAGGAGAAGAAAAGATGTTAGTCTATGAGTACATGCCAAACAAAAGCTTGGATGCATTTATATTTGATGAAACAAACAGCGGACTGCTTGACTGGCAAAAGCGATTTGACATTATTTTAGGAATTGCTCGGGGTCTACTCTATCTTCACCATGATTCAAGACTGAGGATTATTCACAGGGATCTCAAAGCAAGCAATATTTTGCTAGACAGTGAAATGTTACCGAAAATATCAGATTTCGGCATGGCAAGACTTTTCCGAGGAGATCAAAATGAAGCAAATACGGAGAGAGTTATGGGGACATATGGCTATATGTCACCTGAGTACCTGATCGATGGGCAGTTTTCAGTGAAATCTGATGTATTTAGCTTTGGAGTACTAGTACTGGAAATCATAAGTGGCAAGAAGAATAGGGGCTTTTGTCATCCTGACCATGAGCTCAATCTTTTAGGACATGCTTGGAGACTATGGTGTGAAGACAGGTCTATGGAATTGGCTGATGAGTCGATGATCAAATCCTGCTCTGTGCAAGAGGTTTTACGATGCATTCATATAGGACTATTGTGTGTCCAGAAAGGCGCAGAACAGAGGCCAACTATGTCGACAGTGGTCTTGATGCTAAGTAGTGAATCTGTAGCACTTCCTAAACCTCAACCACCGGGTTTTTATGTCGACAGGAGTACTCCCATGAGAGAGATATCATCATATAGTGATAAGTCCAGTGCCTCAAATGAAGCAACTATTACACTCATACAGGGTCGT
>gnl_Aquco_v3.1_Aqcoe5G277300.1
ATGAGGTACTTTGGATTGTTCATCTTAGTTCTTTCTTTTACACTTGAATTCAATCTCAACACAGCTCAGTTAACTTATCTTTATAAATTCTGTAGAGGAGACAATTATACTTCAAATAGCACATATGAATCCAATCTCAAGCTTTTACTCTCTTCTCTATCCTCTAACAGTACTAGACCCAACAATACCATCAGATTCTATAACGCCACTGCGGGAAGTTTTCCAGATAGGGTGTATGGCCAATTTCAATGTAGAGTTGATGTTCCCATCGACATTTGCAATAGATGTATAACCACAGCATCTGAAGAGATTGCGCTTCGTAAATGTCCAAACAAGATTGAAACAATTATTTGGTATGGGGAGTGCATGTTACGGTATTCTAATGCAAGTATCACATCAGTTATGCAACTTCGTCCTACTTACTGGAAATGGAATACCATTAATTTTACAGATCCAGATAGGTTTAACCCGATATTAGATAGGCTGATGGATCGTTTAATGACGCAAGCAGTGTATAATTCTACAGATATGTTTGCAATTGGAGAAGCAAATTTAACAGTCTATGACAAGATATATGGACTAGTTCAGTGCACTCAAGATATAAATACAACTGAATGTAACCAATGCTTAAGGGATGCTGTTGGGAATATGCGTGAATGGTTCGTAAACAAGATAGGTGGAAGAGGTATGAAACCAAGTTGCCACTTTAGATATGAAATGAACAAATTCTATTTCACCGAAGCACTTCAATCAGTTCCTCCTCCCCGTGCTTCTCCCCCATCAAACGCGAATGTCACCAACGGACAGAAGAAAACATCCAAGAGAGTTGTTATTATAGTAGTTCCTACACTGATTCTTGCAGTACTTCTATCAACCATAACAATTTATTTCTGTTTCCGAAAGACCAAGAAATTTGAGATAGCCACTGATGACGATGAAATAAAAACCGTTGAGTCCCTACAATTCAGTATTGAAATGGTAAGGACTGCTACAAAGAAATTTTCTGATGCTAATAAGCTTGGAGAAGGTGGATTTGGTGCAGTTTACAAGGGAAGGCTATCAGATGGAAAGGAAATAGCTGTGAAGAGGCTTTCTAAAAACTCAGCTCAAGGTGTATTAGAATTTAAGAATGAGGTTCTGTTACTCGCCAAACTTCATCATAAGAATCTTGTTCGGCTTTTCGGTTTTTGCTTGGAAAGAGATGAAAAGCTTCTCATCTATGAATTTGTGCCAAATGCAAGTCTTGATCAATTTATATTTGATCCAATTAAGCGTACGCATTTGAATTGGGAAACACGTTACAAAATCATAGGAGGAATCGCTCGAGGTCTTGTATATCTTCATGAGGATTCTCAACTCAAGATTATACATCGAGATCTCAAAGCAGCGAATATACTGTTAGATGCAGAAATGAATCCCAAAATTGCAGATTTTGGCATGGCAAGGCTTTTTTTGGTGGACCAAACTCATGCCGATACCAAGAGAATTGTTGGAACATTTGGATATATGGCTCCAGAGTATGTAATGCATGGACAATTCTCCACAAAGTCGGATGTCTACAGCTTTGGTGTACTAATTTTAGAGATTATAAGTGGTCGGAAGAACAATCAATCAGAATATGATGACGAGGACCTGTTAACCTATGCATGGAGACATTGGGAAGAAGGGACAGTATTAGAGGTTCTAGAGCCGACATTGAAGGAACAAAATCCAAGAACTGAAGTGATGAGATGCATTCACATTGGATTATTGTGTGTTCAAGAAGATGTAGCACTGAGACCCACAATGGCATCGGTTGTTCTCATGCTCAGCAACGATTCTGTCAGCCTCTCTTTACCTTTGGCACCAGCATTTTCTTTTAGCAGCATAAGGGAATCCCCGACATCAAGTGAGCATGGAGGAAGCACAATGGAGTCGAGTCAATATCTTGGTCTTGATCAATCTATAAGTAGTTCAACAAGC
>gnl_Aquco_v3.1_Aqcoe5G277200.1
ATGAGGTACTTTGGATTGTTCATCTTACTTGTTTCTTTTACACTAGTACTTCAATTCAAGCTCAACATTGCCCAAGCAACATTTAATTATAAATCTTGTACAGGAGACAATTATACTGCAAACAGCATCTATGAATCTAATCTCAAACTTTTACTCTCTTCTTTATCCTCTTTTAACACCAGACCCAACAATACCAGATTCTATAATGCCACTGCAGGAAGTTCTCCAGATAGAGTATATGGACAGTTTCAATGCAGAGGTGATGTTACTTTCGACGTTTGCAATAGCTGTGTAACTATAGCATCTCAAGAGATTGAGTTGCGTGAATGTCCAAACAAGAAAGAAACAATAATTTGGTATTGGGAGTGTATGTTGCGCTATTCCAATCGAAGTTTTTCATCCATTATGCAACTTAATCCTACCTTCCGAAGGTTGAATAGCGGGAGTGTCACAGATCCAGATAGGTTTAATCTGACACTGAATGTGTTGATGGATCGCTTAGTGATACGAGCAGTCAATGACTCCAGATATATGTTAGCAACTGGAGAAGCAAATTTAACAGACTTTGATAAAGTATATGGACTAGTTCAGTGCACTCAGGATATAACGAGAAATGACTGCAACCGATGTTTAAGAGTTGCTGTTGGTGATTTACCTAGACTTTTCTTTAACAAGATAGGCGGAAGAGTTATGAAACCAAGTTGTCAATTTAGGTACGAAATGTACCAGATCTATAATTCAAAAGTGGATGAACCAATTGCCCCTCCTCGTGTTTCTCCGCCATTCACCAGAGGGCAGAAGAAACCATCCAGCAAAGTTCTCATTATAACTATACCTATAGTAATTGGTGTATTATTTTTATCTTCCACAACGATTTACTTTTGTTGCCGAAAGAAGATGAAATATGCGATAGACGAAGATGTCAATGAAATCAACGATGTACAGTCTTTGCAATTCAATATTAAGACTGTAAGAGATGCTACAGATAATTTTTCTGATGCCAACAAGCTTGGAGAAGGTGGATTTGGTTCTGTTTACAAGGGAAGCCTTTCTGATGGGCAAGATGTAGCTGTGAAGAGGCTATCTAAAAACTCAGCTCAAGGTGTATGCGAATTTAAGAATGAGGTTCTGCTACTAGCCAAACTTCATCACAAAAATCTAGTTAGGCTCTTTGGTTTCTGCTTGGAAGGAGATGAAAAGCTTCTTATATATGAATTTGTACCGAACTCAAGTCTTGATCAATTTATATTTGATCCAATCAGACGTACGTATTTGGATTGGCAAAGACGCTACACAATCATAGGAGGAATAGCTCGAGGTCTTGTCTATCTTCACGAGGATTCTCGACTCAGAATCATACATCGTGATCTCAAAGCTGCTAACATATTGTTAGATGCAGAAATGAATCCCAAAGTTGCAGATTTTGGCATGGCAAGGCTTTTTTTGTTGGACCAAACTCAAGCCAATACCAAGAAAATAGTTGGAACGTTTGGATATATGGCTCCTGAGTATGTAAGACAAGGACGATTCTCACAAAAATCAGATGTTTTCAGTTTTGGTGTATTGGTTTTAGAGATTATAACTGGTCGGAAGAGCAATCAATCAGTAAATGTAGACGATATTCTATTAAGCTACGTATGGAGACATTGGGAAAAAGGGACAGCTTTAGAGGTTTTAGAGCCGGTATTGAGGGAACAGTATTCACGAACTGAAGTGATAAGATGCATTCACATTGGTTTATTATGTGTTCAAGCAGATGTAGCAGTAAGACCCACAATGGCGTCTGTCGTTCTCATGCTTAGCAACTACTCCGTCAGTCTCTCTTTACCTTCACCACCAGCATTTTATTTCAGAAGGGAATCTAACATTGCACCAAGAGAGGATGAAGCAAACTCAGCAGGGTCGAGTCAATTGATTGCACCTTATGGATCTGCAAATAGGTCAACATGCCATTCCATCAATGAAGTATCAATTACTGAATTACACCCTCGA
>gnl_Aquco_v3.1_Aqcoe3G279800.1
ATGCCTTTAAACCTCAAAATTCCTCATTTTGTTCAATGGGTATTCTTTATTTTCTTCAATCTTTTGTTCTTGTTTGTGATTTCGGATCCTCGAATATCTGAAGCTAATCTATACTGTGGAAATGTTAGAACAACACCACAACAAATGATACCAACTTTTGTTAAAGAAATGGAAGGTATAACAAACCTAGTTGATAAACAAGGTTGGGGTACTATTAAAGATGGTTCTAATCCAACTTTATATAGTTTAGCTCAATGTATGAATGATTTATCACATACTGATTGTCTTCTTTGTTTCACGGAAGCTCGAACAAAACTACCTAGATGTATTCCTTCTGTTTCAGCTAGAGTTCATCTTGATGGATGTTTTCTTAGATGGGATAATTATAATTTTTATCAAGAAGCTGTTGATGATAAACTTGATAGAAGGGTATGTAATACATCTGCTGCATCAACAGAAGATTATTTGAAATTGGAGTTTACAGCTAAAGCTAAAGAAGTAATTGAAAATGTTACGAGAATTGCGATGGCTAATAAAGATGGATTTGCAGTGGCAGAAACAAAAAGAGGTGTTGTTAGTGTGTATGCTTTGGCTCAGTGTTGGAAAACAGTTAATAATACTGGATGTCGAATGTGTTTGGAAAAAGCGGCTAGAGAGGTGAATCAATGTTTGCCTGGGAGAGAAGGGAGAGCTTTGAATACTGGATGTTATTTAAGATATTCGACTGAAAGGTTTTATAACGATGAAGGACTCAAGAAGGATGATAAAGGGTTCTTTACACCAGCTGTGATAGTTGCCATTGTTGTAGCAGGGATTGCTTTTACTATGCTTTCTATCTTTGGTGGTTGCTTGGCCTACAAACAATTAGTAAAGATGAAAAAAGAACGTAAGAGTCTTGGTCGGCTTTCTACAACTGTGAGCAAGTCTAATTTGAATTTCAAATATGAGACACTTGAGAAGGCAACAGATTTTTTTAATCCCTCAAGGAAATTAGGCCAAGGAGGTGCCGGTTCAGTATTCAAGGGTACTCTACCTGATGGAAAAGATGTTGCTGTCAAAAGATTGTTTTTCAATACTAGACAGTGGGTAGACGAATTCTTTAACGAAGTAAACTTGATCAGTGGAATTAAGCACAAGAACCTTGTACAGCTTTTGGGCTGTAGCATTGAAGGCCCTGAAAGCCTTTTGGTTTATGAGTACGTGGTCAATAAGAGCCTCGATTGTGTGCTTTTTGCTAGGAGCAGTGCGCAATTTCTGAACTGGCAACAGCGGTTTCACATCATTGTTGGAACAGCTGAGGGACTGGCACATCTTCATGGAGGTTCTCAAACTAGAATAATCCACAGGGACATTAAATGCAGCAACGTACTCCTAGATGAGAATATGAATGCAAAGATAGCAGATTTTGGACTTGCACGAGACTTTGCACCTGATAAGAGTCATCTTAGCACTGGAATTGCAGGCACGCTTGGGTACATGGCTCCTGAATATCTTGTTAGAGGACAATTAACAGAGAAAGCAGATGTGTATAGTTTTGGCGTGTTGGTTCTTGAGATTGTTTGTGGCAGAAAGAACACTGTTTTCACACCAGAATCTGGTTCTGTTCTACAAACGGTTTGGAAGAATTACAAATCAAACTCATTGCCAGAAGCCATTGACCCCGCCCTAAAAGGTAATTTTCCAGTAACAGAGGCATCAAATGTGCTTCAAGTTGGGCTTCTATGCACACAAGCTTCAGTTTCGATAAGACCGTCAATGTCTCAAGTTCTTCAAATGCTAACTGATAGAGAATACACTATCCCTTTGCCAATGCAACCCCCATTTCTAAATGCCAGTGTGATGAATCCAGATTCCTCCACCATGACTAAGTCAGCATCCACTAGAGCCATGGATACTAGTAAGTCATATAGCATGTCTAGTTCAACATCAGCTTCCTCAACAGTTGAGATCAACCGGGCAAGG
>gnl_Aquco_v3.1_Aqcoe3G149500.1
ATGAAGAAGGCATTACCCTCTGTCACACCTCTTCTGTTAATTATTCTGATCTTACATTTATTAGTACAAGCAACACTTAGTGAACCAAGAGCTCAAGTAGTTGAATTCAAATGTGGAACTATACCAGAACACAATACTACTGCCTTTGTTCCCAATTTTGTTTCGACAATGGAGAGAATCAGTGACATGATGCGAAAATTTGGTTTTGGAACATCACAAGTGGGCATTGGACCTGATGCAAACTTTGGCCTTGCTCAGTGTTATGGAGACCTCAGCTTGCTTGATTGTGTTTTATGTTATGCTGAGGCACGTGGTCGTTTACCTGGATGTTTTCCTAACAACTCGGGGCGTATCTACCTTGATGGTTGTTTCATGCGTGTTGAGAACTACACCTTTTATGAGGAAATAGCGGGTCCTGAAGACAAGACCTTGTGTGGTAATGCAAGTTATGCAACAAGGAAGAACACGGTGTTTCAAGAGTCTGCAAGAAGAGCTTTGCTGAATGCAGTTACAGAAGCACCAAATAATGGAGGTTTTGCAAGGCCTAAAGTTCTTGTGTCAGGGATGAAGAACGAGTCTGCATATGTTCTGGCAAATTGCTGGAGGACATTGAACGAAAGCTTATGCCGAGAATGCTTGGATGATGCATCAGCATCGGTCATGAAATGCTTACCATGGTCAGAAGGGCGAGTTCTGAGTACAGGGTGCTTCTTGAGATACTCTGACAGAGATTTTCTGAATGCGGTACAACGTGATGAAGGTTCAAAAGTGAAAAAAAGTGTGATCATAGGTATTGTCGTCAGTTCTGCAGCTCTCCTAGCGATTGGGGCATTTATTGCACTTTATATTCGAAAGAGCAAAATCATAGAAAATAAAAGAAGAGGTTCAAATGATGTTGTCAAAATGGCAAAAGTCCTTCATGACAGTAGCTTGAACTTCAAATTCTCTACTCTTGAGAAGGCCACCGGATGTTTTGATAATGCAAACAAACTAGGCCAAGGAGGTTTTGGAATAGTTTATAAGGGAGTTCTGGCTGATGGGCGAGAGGTTGCTGTGAAAAGGCTATTTGTTAACAACAAACACAGAGCTGCAGACTTTTTCAATGAAGTTAATTTAATAAGCAGTGTGGAGCACAAAAATCTGGTGAGGTTGTTGGGTTGCAGTTGTTTCGGGCCTGAAAGCCTCCTTGTATATGAATTTCTCCCAAACATGAGTCTCGATCGCTTCCTATTTGATCCAAGCAAGGGTAAAGCATTGAACTGGATGAAAAGATTTGAAATAATAATTGGGACAGCAGAAGGTCTAGTTTATCTTCATGAAAATAAGAATGTCAGAATCATCCATAGAGATATCAAAACCAGCAACATTCTATTGGATTCAAAGCTTCGAGCTAAAATTGCAGATTTTGGGTTGGCAAGGACATTCCAAGATGATAAAAGTCACATTAGCACTGTCATTGCAGGAACACTAGGTTATATGGCTCCAGAGTACCTAGCGCATGGCCAGTTAACAGAAAAGGCAGATGTCTACAGCTTTGGGGTCCTTATACTAGAAATTGTAACAGGGAGGTTGAACAATAGAATCAAGAACAATGACTTCACTGATAGTCTTATTATAACTGCATGGACACACTTCCAACAAGGGACAACAGAGGAAATTTATGATCCAAACCTAATGTTGCAAAATTATAGTAATAGCAGCTACATAAAGGGTGACATTCTGAGGGTGGTGCATGTAGCGCTTTTGTGCACACAAGAGGTTCCTTCATTACGACCTTTGATGTCAACTGTTTTACGAATGCTGTCGAACAGGGATGAACAACTCCCTGCACCAACAAATCCCCCCTTCATCGATGAAGCGACCATGGAACTCAATGACATTGTTGAAGATCCATCACACCCATTAAATGCCTCCTTTCGCCCCTCAGTCGCTAATATGTCTCATAGTGCATTCTATCCACGG
>gnl_Aquco_v3.1_Aqcoe3G170300.1
ATGCTCTCTATCGTCACCATCTTCTTCTGTTTCAGGAAAAAGAAGGGATTTGGAATCGTAGCAGAGGATGCGGATGACATTTGCACTGCCGTATCCTTGCAATTCAACTTTGGGACAGTATATTCTGCCACAGACAGCTTCAGTGATGCTAATAAGGTTGCAGTATACAAGGGTGGCCTTTCGGATGGACGCGATAAAGCTGTGAAGAGGCTCTCCAAAAACTCTTACCAATGTGTAGAAGAATTTAAGAATGAACTTGTTAGACTTTTAGGTTTCTGCCTGGAAGGAGATGAAAAGCTTTGCCTCTACGAATTTGTGCCGAATGCAAGCCTTGACCAGTTTATATTTGATCCAGTCAAACGCACATATTTGGATTGGGAGAGACGGTATAAAATCATAGTAGGAATTGCTAGGGGACTTCTCTATCTTCATGAGGATTCTCCAGACACGATTGTCCATCGAGATCTAAAACCTAGGAGTATTTTGTTAGATGCACAAATGAATCCCAAAATTTCTAACTTTGGCATGGCCAGGCTTTTTGTGTTAGACCAAACTCAGGGCAGTACCAGTAAAATTGTTGGAACATATGGGTACATGGCTCCCGAATATGCAATGCATGGGCATTTCTCAGTGAAATCAGATGTCTTCAGCTTTGGTGTCTTAGCCTGGGGACAATGGGAGGAAGAGACTGTTTTAGAGATAATAGAGCCAACTTTAAGGGAATGTTATTCAAGAAGCGAATTCAGGAGATGTATACAAATCGGGTTGTTGTGTGTTCACGAAGATGCAGCAAGGAGACCTACAATGTCATCTGTTGCTTTAATGCTCAGCAGCCACTCTTTCACCCTTCCAGTACCATCTGCACATGCATTTTTTGACAATACAGAAATGGGACTGAATAGGATCTTAAGAGGACAATGGTACAAATTCAGCGAGGGGATCAGTTGTCCCAAACCATTCTATAGG
>gnl_Aquco_v3.1_Aqcoe3G250200.1
ATGATTTCACAAGGTGGAACTTTTGAACTTGGGTTCTTTAGTCCATCTAACACAAAGAATCGGTACCTAGGAATATGGTACAAAAAAATCCCAGTTCAAACAGTAGTTTGGGTAGCAAATAGAGATTTACCACTTAATGATACATCAGGAGTTCTCAAGTTAGGCTCCACCGGTAATCTTGTCATTGTAAATCAAGGAGAAAGTTTTTTCTGGTCATCATCGAATTCATCGGTAGCATCAGCTGAACCAGTTTTGGAGTTTTTAGAGTCTGGAAATCTAGTTCTGAGAGATATGAGAAGTGTAGATTCAGGGAGCTATTTATGGCAGAGTTTTGATTATCCGGGCGATACATTGTTACCAGGTATGAAGCTCGGTTGGAACTTTAAGACTGGAATGAATAGGTACTTGTCATCTTGGGAAAACTTTGATGATCCTACTCGCGGAAGTTTTACTTATGGGATGGATCTTACTGGATATCTTGAATCATATATAAGAAATGGATCAAACAAGTATTATCGTAGTGGATCATGGAATGGTCTTCGGTTTGCTGGCGCGCCTGATTTGAAGCCTAATCCAATTTTCACCTATGAAGTTGTTCACAATGCCGACGAGATATATTACATGTACCAACTCGTTAATAAGTCTATTATTCTGAGGTTGGTGCTAACACAAACTAGTACTGAGGGTCATCTTCAGCGCTTTACTTGGGTTGAGAGGACCAACAGCTGGGTCTTTCTTGTGTCAATTCCAAGAGACCGTTGTGATGATTATGCAATATGTGGTGCTTATAGTACTTGTGATGCGACAAATGTAGCAGTTTGTCAATGTCTGAAGGGTTTCAAGCCAAAATCGCCACAAGATTGGACTGGAACAGACTGGTCTGAGGGGTGTGAACGCGAGGAATCTGTAAATTGCACTAAAGGAGAAGGATTTATAAAGTTTACTGGATTGAGGCCGCCAGAAACAACAGGTTCATGGGTTAACGCGAGCATGAATCTTGAGGAGTGCAGGGTAAAATGCTTGAATAATTGTTCATGTATGGCATATGCTAATTCAGATGTCAGAGGAGGTGGGAATGGATGTATTATGTGGTTTACTGATCTAATTGATATACGACAGTTGAACGATGCTGGACAGGATATATATATTCGCATGGCAGCTTCTGAACTAGATTCCAAAGCCAATTCAAGGATGAAAGAACGTGTGATAATAATAGTATGCACTTCATTTGCAATTGGAGTAATTGTATTTTGCTTGGGAAGCTGGTACATTTGGAAGAAGAGAAGTTCGAAAGGTATGGCACTTTCTTCCTCT
>gnl_Aquco_v3.1_Aqcoe3G033000.1
ATGGGTTTGTGTGCCAGTTGGTGTAGTGGAGTTTTAGAGTATAAGAGAAAAAAAGATAAAGAAGGTGTTGTTGTTGTTGATGTTGAAGATAGGAAGAATGTTGCTGCTGATGATGAAGAGAATGACATGTGGGATTTGTTTTATAACTTTCGAACTCTTGAAATAGCTACTAATTGTTTCTCTGAAATAAATCGACTTGGTCATGGTGGATTTGGTCCTGTTTTTAAGGGACTTCTACCAAATGGTCAAGAAGTAGCAGTGAAGAAGCTATCCTTGAACTCTAGACAGGGAGTAAGAGAATTCACAAATGAGGTGAAACTGTTACTGAGGATTCAGCACAAGAACCTGGTTACATTACTGGGATGCTGTATCGAAAGTCCTGAGAAGATGCTTGTCTATGAATATCTGCCTAACAGGAGTCTTGACTTCTTCCTCTTTGATAAGGAAAAGTCAGCCTCCTTGAACTGGTCAAAACGTCTTGAGATTATTATTGGTGTGGCCAGAGGTCTGCTCTACCTACATGAAGAAGCCCCAGAAAGGATTATTCATAGAGACATAAAAGCTAGTAATATTTTACTTGATGAGCAGTTGAAGCCAAAGATCTCGGATTTTGGTCTTGCAAGGCTCTTTCCAGGGGAAGACACTCATCTTAATACATTTAGGATTTCTGGTACTCATGGTTACATGGCTCCTGAGTATGCGATGCATGGAATCTTATCAGTGAAAACTGATGTCTTCAGCTTTGGAGTGTTATTGTTAGAAATTGTGAGTGGGAGAAAGAATTATGACCGGTCGCATGATAGCAAAAAGGCAGATCTCATAAGCTATACATGGAATCTCTCGCAGGGAGGAAAGACATTGGAGTTGGTTGACCCTACATTAAAAAAGTGGAATAGGGATGAAGCTGCAATGTGCATCCAACTAGGTTTACTATGTTGTCAAGCAACTGTTGCAGAGAGACCCAACATGAACTCTGTCAATCTAATGCTCTTAAGCGATTCATTTCATTTGCCCAAACCTGGTAAGCCAGGGCTTCAAGGTCGTGGCGGACGATGGACTACAACTTCTTATGCTCCTACTAATACAGTTTCTACGGATAATACAACTGCTGCTACCAAAACTTCTGTAAGTAGTAGTTTAGATTATTCTCGGAACTCAATTTCTGTTTCTTTAGTAGATGAAGGAAGA
>gnl_Aquco_v3.1_Aqcoe3G211700.1
ATGCTTGTACATTTTTCTGTTGTCTTCTTTGTTCTTGGTTGTCTCCTGAATATGAGTCTGTATTCACTTGTAGCATCACACACAATAGTTCAAGGTGAACAGATAAAGGATGGTGAAACTATAGAGTCAGCTGAGGGAAACTTTGTATTAGGATTCTTTAGTCCTCCTAACTCGAAAAATCGGTATGTTGGGATATGGTACAAAAGGGTTACTAACCAAACTGTAGTTTGGGTTGCTAACAGGGAGAGGCCACTTATAGATTCTACTGGAACTCTGATGATAAATAACGATGGAAATCTTGTGATTATGGATTGGAGAGGTGGTTTAATTATGATAGCATATGGATCTGTTAACGGTAACACTACCGCTGAGTTTTTGGAGAATGGGAATCTTGTGTTGACAGAAGGAAATAATACGGCTAACAATAAGAGGATTTTATGGCAGAGCTTTGATTATCCTACGGATTCGTTTTTGCCTGGCATGAAACTGGGGCGGAATCTAAACAGTAAGCAAAACCGCTTGCTCACATCATGGAGAAGTGCAGATGACCCTGCACCTGGCGTTTATTCGTTTGGAGCTGATCCGAATGGTACAACCCAGTTTTTTATCTGGCAGGAGGGAATAATATACTGGACTAGCGGACTCTTCAGTGGGAGATCATTTGTTCGAGTCCGTGAAACAGGGATACGATCTCTTTTCAATTACAGTTTTGTCAGAAATGATGAGGAGCAATACTTCACTTACTCATTTTACAATAAGTCTATTATTTCAAGATTTGTTCTACAGTACTCAGGGCAAATACAGCAGCTCACATGGTCAGTGGAAGCGCAAACTTGGACAATATTTTGGACTTACCCAGAAGATCGTTGTGACGTTTATGCTCCTTGTGGAGCTTATGGAAGCTGCAGTACTAATACATCATCTCTTTGCAGATGTCTGCAAGGTTTTGCGCCAGCTTCCCCTAAGGACTGGGAATCAGACAATTGGTCAGATGGATGCAGACGGCAGACAGAGATTAAATGTGGAAATAATGATGCATTTTTGCAGTTCAATACTATAAAGTATCCTAATCACATGCAGTACATTGAAGGTATAGGGTCAAATACCGGAAAGTGTAAGTCCATGTGTGTGAGCAATTGTTCTTGCACTGCGTATTCTCATGTCAATGAAACTGGGTGTCTTTTCTGGGGAGTGAATTTGATGGGTCTTCGAGAAAATTATAACAAAACAGGACAGGCTGCTGGTGACCAGGAGATTTTCATTCGAATTGCTGCTTCGGACCTTGTTGGTGGAAATACTCCTTTACCAATTCAGGAAAAGAAGAAGAGGACGTGGGTAATTGTTGTGGCAACAGTTCCTCCAGCATCACTAATATTGGGTTTTATTGTGTATTATATTTGGAAGATAACACGTAGACCGGAAGGGAATACAAAAAGGAGCCAAGATCGGTTTGCACTTGAGTATGGAACTAACATATCAGCTGCAGGCAAAGGAAACAATGCAAAAATGTTTAACAGAGATGAGAAGGGTTTAAATCTTCTGTTATTCAGTCTTTCTAATGTAGTTTCTGCTACTGATAACTTCTCTCCTGCAAACAAGCTTGGAGAGGGTGGGTTTGGACCAGTTTACAAGGGAACATTGCCAGAGGGACAACAAATAGCAATAAAAAGGCTCTCGAGAAGCTCTGGACAAGGACTAGAGGAGTTTAAAAATGAAATCAAACTTATTGCCAAACTCCAACACACGAATCTCGTGAGACTGTTGGGTTGTTGCATTGAAGTAGAAGAAAAGATGCTGATATATGAGTACATGGTGAATGGAAGCTTGGATTCATTTATCTTTGATTCAAACAAACGGATGAAACTAGATGGACGAAAACGTGTTCATATCATTGAAGGGATTGCTCAAGGGCTTCTTTACTTGCATAAATACTCCAGACTGAAAATAATTCATAGAGATCTTAAGGCCAGCAACATTCTATTGGATGGTGAGATGAACCCAAAGATATCAGATTTTGGAATGGCTAGAATATTTTCTAACAACGAATCCGAAGAAAAGACAAGAAGGATTGTCGGGACATATGGATATATGTCCCCTGAGTATGCAATGAATGGAAAATTTTCGGTGAAATCTGACGTCTTCAGCTTTGGAGTACTATTATTGGAGATCATAAGTGGCACGAAGAACAGTAGCTATGATCATTTGGACTCTTCTTCCAACATTCTTGGTTATGCATATATATTATGGAAAGACAATAAGGCTGTGGAATTGGTGGATCCATTACTAGATGAATCTTCTCCAACTAATGAACTTGTGAGATACGTTCACATCGCGCTCCTGTGTGTTCAAGAATCTGCAAGCGACAGGCCTACCATGCTAGAAGTTGTCTCCATGCTTGGAAATGAAACTACAAATCTGCCTACTCCTAAACAACCTGCCTTTTTTATCGAAAGAAATGTTGTAGATGGAGATTCACCTTCAGAGGGCTATGGTGTCATCTGTTCTGCAAATGGATTGACAGTTTCTCTTGTAGAAGCTCGA
>gnl_Aquco_v3.1_Aqcoe3G250300.1
ATGTTTAATGGTCATATTTACTCAGATGAAAGAACTGGGAAAGAAGAGTTTGAATTACCACTATACGACCTAATTACAATAACAAATGCAACAAATAACTTCTCAGAAGAAAATAAACTTGGAGAAGGTGGCTTCGGTCCTGTTTTTAAGGGTACATTAGATGGAAACCAAGAAATAGCTGTGAAGAGACTCTCGAAGGAATCTATACAAGGCGTTGATGAATTTAAGAACGAGGTTTTACTTATCTCCAAACTTCAACATAGAAATCTTGTAAGACTTATTGGATGTTGTATTCAAGGGGAAGAAAAGATGTTGGTCTATGAATACATGCAAAACAAAAGCTTGGATTCATCTATCTTCGATGAAACAAAAAGCAGACTACTTGATTGGCAAAAACGATTCGACATTATATTAGGAATTGCTCGGGGTCTTCTTTATCTTCATCATGATTCAAGATTGAGGATTATTCATAGGGATCTCAAAGCAGCCAACATTTTATTAGATGGTGAAATGGTCCCGAAAATATCAGACTTCGGTATGGCAAGAATGTTCAAAGGAGATCAACTTGAAGCAAGGACAAAAAGAGTAGTTGGAACATATGGCTATATGCCTCCTGAGTATGCCATAGATGGACACTTTTCGGTGAAATCAGATGTATTTAGCTTTGGAGTGTTAGTTTTGGAAATCATAAGTGGCAAGAAGAATAGAGGATTTTGTCATCCTGATCATGAACATAATCTCTTAGGCCATGCTTGGAGACTATGGAATGAAGATAAGTCCATTGAATTGATTGATAACTCGATGAGTGATTCTTCTTCTGTGGAAGATGTTTTACGATGCATACATGTAGGACTCCTGTGCGTTCAAAAACGCACTGAACAAAGGCCAACTATGTCATCTGTGTTGCTGATGTTGAGTAGTGAAACTGTAGTACTACCTAAACCTCAAATGCCCGGCTTTTATATCGAGAGAGACTTCATTAAAGAGGATTCATCTTATAGTGATAAAGAGTCGTGTATTTCAAATAATGCAACTATAACATTGTTAGAAGCTCGT
>gnl_Aquco_v3.1_Aqcoe3G280000.1
ATGAGAAGAAAGCTCTTACTTCTGCCAGTTCTGTTCATTGTGACATTGTGTCTACAAGTTGGAACAACCTTAGGTGCAGCACGAGCACAAACTGTTGAAATCCGATGTGGAACCATACCAGAGAACAATCCTGTTGTTTTCGTACCCAACTTTGTTAGTGTAATGGATAACATAAGCACCCAGATGCGGACTGTTGGTTATGGACAAGCAATTAATGGCTCAGGGCCTGACAGAAACTACGGCTTTGCCCAGTGTTATGGAGATCTTTCTGTGCCTGATGATTGCACACTTTGCTATGCTGAAGCGCGTACTATCCTCCCTCAATGCTTTCCAAATAATTCTGGGCGAATATTCCTCGATGGTTGCTTTATGCGTGCAGAGAATTATAGCTTCTTTGAAGAGTATAGAGGTCCTCACGACAGGTCATTGTGTGGGAATACTACTCGGAAGGGTTCCAAGTTTCGTGAATCTGCTAAGCAGGCCGTGTTGAATGCTGTGGTGAAAGCACCTAAAAATGGAGGTTATGCCAGACAGGAAGTAATAGCGTCAGGACCAGGAAATGATTCGGTTTATGTGCTTGCTAATTGTTGGAAAACATTGAACTTTGACTCCTGTAAAGCTTGCTTGGAGAATGCTTCAACATCGCTAATGGGATGCTTGCCTTGGTCAGAAGGACGAGCACTGTACACAGGATGCTTCATGAGGTATTCAGACCAAAATTTCCTGAACAGAGAGAGCAGTGGACGTCCAAAAGTAAGCGTAATAGTCATGGTGATAGCCATTGTGAGTTCTCTGGCTGTTGTGGCGGTTGGCACAATAGTTGGAATCCATATATGGAAGAGCAGAAGATTACAGAAGAAAAGAAAAGGTTCAAATGATGCAACAAAAATGGCAAAAACTCTAGTGAAGAGCAGTTTGAACTTCAAGTACTCGACACTTGAATATGCAACTGGAAATTTTGACAATGCCAACAAGCTTGGTCAAGGAGGATTTGGGACCGTATACAAGGGAGTATTGGCTGATGGAAGAGAGGTTGCTGTTAAGAGGCTGTTTGTTAATAACAGACACAGAGCTGGCGATTTTTATAATGAAGTCAATTTAATAAGCAGTTTGGAGCATAAAAACCTGGTCAGGTTGTTGGGTTGCAGTTGTTCAGGGCCTGAAAGCCTTCTTGTTTACGAATTTCTCCCTAATAGGAGCTTGGATCGCTTCCTCTTTGATCCAACGAGAGGAAAAACATTGAACTGGGAGAAAAGACTTGAGATAATTTATGGGACAGCTGAAGGTTTGATTTACCTGCATGAGAACCCCAAGGTTAGAATCATTCATAGAGATATAAAAGCCAGCAATGTCCTGTTGGATTCCAAGAATAGAGCTAAGATTGCTGATTTTGGGTTGGCAAGATCTTTCCAAGATGATAAAAGCCACATCAGCACCGCCATTGCAGGAACACTAGGATATATGGCTCCAGAGTATCTAGCACATGGTCAGTTAACCGAAAAGGCTGATGTCTACAGCTATGGAGTGCTTTTGATAGAGATTGTAACTGGAAGACAGAACAACATGAGCAACAACAGCGACTACTCAGACAGCCTTGTCACAACAGTGTGGAAACATTACCTAAGAGAAACAGTTGAGGAACTTTGCGACCCAAATTTAATGTTTAATGACTACAATGACAACAACCATATTAAGCAGGAGATTTTGAGGGTGGTGCATGTGGCACTTCTTTGCGTCCAAGAGACTTCAACATTAAGACCATTGATGTCTAGAGCCCTACAGTTTCTGTTAAGCAAAGATGAAGAACTCCCTGAACCTACACATCCACCTTTTATAGATGAGAAAACCATGGCACTCAATGACAAGAATGAAGATCCAAGCCATCCACTAAATTCTACATCTTCCCCTTCAGTCGCCACTATCTCCTCCAGCACCTTCTATCCCAGG
>gnl_Aquco_v3.1_Aqcoe3G279700.1
ATGAAATTTTCATTAAACCTTCTCTTGTGTATCTTCTTTTTCTTCTTCTTGATACTGTTTTTCAGTAGTCCTTCTCTTGCAGAACCACGAGCTACACTTGCAGGTCGTGTGTGTACAAATAGAACTGCAGATCAACCTAATAGACGTATCTTTGTTAGCAATTTCTTAGCTGCTTTAGATGGAATTACACCTCAAATTTCTTCGAGAAGATATGGTACAACTATTAAAGGAACTGGAAATAATACAGTTTACGCGTTAGGAGAATGTATGAAAGATCTTTCTCAGAGAGATTGTGATCAATGTTTTGCGCAATGTAAGACTGATATACTTAGGTGTCTTCCATTTCAAAGAGGAGTTCGAGGTGGAAGAAATTACTTTGATGGATGTTATTTAAGGTATGATGATTACAATTTCTTTCAAGAAATTTTTAGTCAAGGAGATGAAACTGTTTGTGTAGATAGAGAATTCAATGGGAGTCAGGCGATTTATGCCACAAATATTAGGGAATTAGTTGGGAATTTGAGTACTGAAGCAGTAAAGAATAATGGATTTTTTGTGGGATCTTTGAGTAGAAGAAATGTTACGGTTTATGGATTGGCTCAATGCTGGGAAACCATAAGCAGGAATTCTTGTGATATGTGTTTGAAGAATGCGTCCTCGCAGATTCAGTCTTGTTCTCGGATGGAGGAAGGGAGAGTCTTAAATGCTGGATGTTATATGAGATATTCCCCGCAGAGATTTTATAACAATTCAGATATTGATGCAGTTGGAGGTGGAGGTGGAGGAGGTCGTCGCTTAGCCATTATTTTGGCTTCGGTTTTTTCTGCTTTGGCTGCTCTTATGATTTTTGCAAGCTGTGCATTCTTTGGAAGGAGGAGGCTTAGAAGGAGGAAGAAAGAGAGGAAGCAACTTGGTGCTCTGGCAGCTACTGTGAAAAGGTCCGATCTCAACTTCAAATATGAAGTTCTTGAAAGAGCCACAAAATACTTTGATAGTTCCAACAAGCTCGGTCAAGGAGGATCTGGTTCAGTGTACAAAGGTACTTTGCCAGATGGTAAGCATGTTGCGGTGAAACGGTTGATCTTTTCTACAAGGCAATGGGTGGATCAGTTTTTCAATGAAGTAAATTTGATCAGTGCTGTCCACCACAAGAATCTTGTCAAGTTGCTGGGCTGCAGCATTACGGGGCCCGAAAGTCTTCTTGTTTATGAATACATTCCAAATCGCAGCCTCCAGGAGAACCTATTCAGTAGACATAACAATCGGGAATTAAGCTGGAAGGAAAGATACAATATTATCCTGGGGACAGCAGAGGGGTTAGCTTATCTTCATGAGGAATCAAAATTGAGAATCATACACAGAGACATTAAATTAAGCAATATACTCCTTGATGAGAACTTCACCGCAAAGATTGCAGATTTTGGTCTTGTTAGACTCTTCCCTGAGAATATGAGTCACATCAGCACAGCCATAGCAGGAACATTAGGTTACATGGCTCCAGAATATGTTGTTCGTGGGAAATTGACTGAGAAAGCAGATGTTTATAGCTTTGGTGTGCTTGTAATAGAAGTTGTTTCTGGGAGGAAGAACAATTCATTCAGTCAGGACACATCCATACTTCAGCTGGTCTGGAACCATTACATGTCTGTTACATTATTTGAAGCTGTTGATCCTGCGCTAGCAGGTACTTTTGAAGATGAAGAGGCATCTCGGGTGCTTCATATTGGACTACTTTGTACTCAAGCCTCTCCAGAACTGAGGCCAGCTATGTCCACCGTGGTCAAATTGCTTACAAGTAACCATGACCTTCCTCAGCCAACACCACCGCCATTTCTCAATTCTAGCAGCATGCAGGGCTCATCTAAGTCATCTGAGGTCCATGATTCCCAGCTCGGACCTGATAGTAGATCTTCTGGGAATAACCAGACACAAAGTTGGATTGAGCCCAGA
>gnl_Aquco_v3.1_Aqcoe3G007200.1
ATGACTAAACCCAGAAGTTTTCTAACCAATCTCATCCTCAAACCCTTTAAATCTCTCACAACCAAAGATAATCAGAATGAAGATGACTTGGAGAAGATTGCTGCTCAAGAACAGAAGCAATTCCTTTATGAAGCTCTCTTCTCTGCAACCAAAGGGTTTCACCCCGACAACAAACTTGGTCAAGGTGGTTTTGGCCCAGTCTTCAAGGGGAAATTGGAGGATGGAAGAGAAGTTGCAGTCAAACAGTTATCCCAGAGCTCCAATCAGGGGAAGAGAGAGTTCATGAATGAGGCAAAGCTCTTGGCACGTGTGCAGCATCGCAATGTCGTTAACCTTTTAGGATATTGTATTCATGGCACAGAGAAACTCCTTGTCTATGAATACCTCCCTCACCAGAGCCTCGACAAGTTCCTTTTTAATAACCGCAAAAGAGAGGAGTTGGACTGGAAAAAAAGACATGGCGTGATTGTAGGTGTGGCCCGCGGGCTGCTTTACCTTCATGAAGACTCCCATATTAGTATCATCCACCGCGACATCAAGGCCAGCAATATTCTTCTTGATGAAAGGTGGGCCCCTAAAATTGCAGATTTTGGTATGGCCCGTCTCTTCCCAGAAGATCAAACAGTCAACACCCGTATTGCTGGCACCAACGGATACATGGCTCCAGAGTACAGTATGCATGGACAATTGTCGATTAAAGCTGATGTTTACAGCTTTGGGGTTGTGATGTTAGAGCTTATCAGCGGTCAAAAAAACTCCACATTCAATTTAGATAAAGATGCACGAAACCTACTTGAATGGGCGTGGAAGCTTTACAAAAAGGAAAGAAGTTTGGAGATGATGGATGTAGTTATGGCAGCAGAGGAAGATACTGAACAAGTTGCTATATGCATAAAGATTGGTCTATTGTGCGTTCAAGCAGACCCGAAGTTGCGACCTACTATGCGGCGTGTGGTTGTAATGTTAACGAAAAAGTCCAGCAACCTTGAAGAGCCAACAAAGCCTGGCTACCCTGGCTATAGATATAGGAGAGTTAGCAGGCCTGCATGTTCTTCCTCTACTGCAGGATCGGGTGAGTCGTCTCAGAGGCCAGCCATTTCTGGCTCCATGACGGACTCATCTGGTAAATCATCACAGAACTTCGACTCCACCTCTAGCAGCACCACCACATCTACCAACACAAGATTTAATCCATATGGGGTACATGGCACCAGTTCCCCCCTACATACCATAAGAAGAACTAGTCATTCTCAAGACAAGCATAATACAGTTTCATCAACGATCTCAGATCCAAGTGCTGAACGTTCTAGTGGCAAACGCCCAATACAAGAACCT
>gnl_Aquco_v3.1_Aqcoe3G033100.1
ATGTGCCACTCTCTCCTTCCCCTGCTTCTCTGCTTCTGCTTCTTCCAACTAATTCTTACCTACGAAGATCATCGGTTTAAGAACTGCGGTAGCAGCACCAGCACAACATATACAGCTAACTCAACCTTCTCAAGCAACCTTCAAGAAGCATTCAACAGATTTAAGAACAACACTGCCCTTACCATTTTGAATTCCACCATCTACACCATCATAAATGGAACTGATCCTGTCACTGTGCTAGCATTATGTCGAGTTGACATAAGTGCAGTAGAGTGCCAACCTTGTATTGAAGCGGCTACGATAGGCATTGTAGAGGAATGTCCCTATCACTCTAGTGCAGAAATATGGTATAGCTTATGCATGATCAGGTATTCAGGTGAAAATTTCATTACTAAACCAGATTATACTGTTGTTTTAACTATTTGGGATGTTCGTGATGTTCCACAACCCGATATTTATGACAAAAAGGTACAAGAAGTAGCACAAAACTTATCAATATCAGCCGGGAAGTCAGAAGAAAGATTTGCTGTAGGCTGGACTAATGTGTCAAGTACCTTGAGGCTTCAAGGATACCATGTATGCACTAGAGACCTAAGTAGTGAAGATTGTACTTATTGTTTGAGAAATGCAAGGCGTACTATTCAGAGATATTGTTTGGGAAAATGGGCATGTTGGATTGCAACACCAAGTTGTGATATAAGGTTAAATTTAGATCCTGTAGTATTTAATGAAACTAGAATGTTTGCACCACAAATTATCACTAATTATGTAGTGACAGACCCGATACCATCACCAAGAATCCTAAATGTTAGAAATGCCAGAAGCGAGAATGGTTTGATAATTGGAGTTACAGTTGGGGGTTTTGTTATTATAGTTATTATGGTGATTGGGAGTTTATGGTTAAGGGACATAGATGGGAAGAAGAAGAAGAAGAATAAGATGGAAAGAAGAGTAAGTAGGGATGCACAAGAAGATGATGATGGAGAAACAACAATTATTGATATTGTAGAGAGTGGATCTTTCGTGTTTCACTTTGAGATGCTGGTGGTTGCAACTGAAAACTTCTCCCTGGCAAATAGGCTTGGAACTGGCGGCTTTGGCAGTGTCTATAAGGGGAAGATAGGTAATTATGGTCAAGAAATAGCAGTGAAGAAGCTTGCAGTTGGATCAAACCAAGGAGTAGAAGAATTCTCAAATGAAGTCATGTTGTTACTGAGAATGCAACATAGGAATTTGGTCAAATTATTAGGTTGTTGTATTCAAGGAGAAGAGAAGATGTTGGTATATGAGTATCTACACAACAAGAGTCTAGATTGCTTCTTGTTCGATAAGAGCAAGAGTGCATTACTTGATTGGCCAAAACGCTTCAACATTATTGCGGGAATAGCCAGGGGACTTCTTTATTTGCATGAAGACTCTCAAGTAAGGATCATTCATAGAGATATCAAAGCTAGCAACATTTTACTAGATGAACAGATGAACCCCAAGATATCAGATTTTGGTTTGGCTAGGCTTTTTCCTGATGAAATTAGTCAACTTAGAACACGACGCATTGCTGGAACTTTTGGCTACATGGCCCCAGAATACGCAGTGCGAGGCCTATTGTCAGCAAAGAGTGATGTCTTTAGCTTTGGGGTGGTGATTTTAGAAATCATAAGTGGCAGAAAAAACTATGATTCACAACTGGATGAACCAGAGCAGGAGCTTCTTAATCTTACTTGGATGCTGAGAGAAACTGGGAGGTTAATGGAAATGATAGATGTGACTATTGGTTCATTTCCTCAACAAGAAGTATTGAAGTGCATACAAATAGGATTGTTATGCTGTCAGGAGAATATACAAGATAGACCAACAATGTCTTCTGTAGTCGTAATGCTCTCAGAAGACTCAGTGACAACATTTCTTCCAGGAAGGCCTGCATATCTAAGGATTACAACTGATAATACACAGCGAATTACAAATAACAATAGCGTTAACAATTCTTTCACATTGACATTGCCGAGTGGTAGA
>gnl_Aquco_v3.1_Aqcoe3G279900.1
ATGGGACATTTTCTGATCTTCTTCATGGTTCTAATCATATCTTCAATCTCTCAATTATATTCACAAATTTATTCACAACCGCGATTAGATGTTGTTGAGAGGAATTGCTCGAGCCTAGTCGTACATAACTCATCGGCATATACCATGAACTACTGGAAAGCCATTCAACAAATACAACAAGGGGTGCTAAATGGTGGATTTGGGACTGGGTCAGCAGGTGATCCTCCATCGAAAATGTATGTAATAGCACAATGCCATGGGGATCTCTCAATGTTGGATTGCAGAATCTGTTTCGAAGCAGGACAAAGCATACTACCAAGCTGCCTTCCACACATTGGTGGGAGAGTTTATCTCGATGGTTGTTTCATCCGGGCTGCCAATTACAGCTTCTTTCATGAAATAATTACACCCGAGGATACATTGATTTGTGGATCCACAAAAAATAACAGCAGGGCCGGTATGACTACAAGATTGATCCAAAATTTGATTAAGGAAGCACCAAGTAATGATGGATATAGATCGGGGAAGGACATCACAGAGGATGGAGAAGTTTTTGCTCTAGTGAATTGCTGGAAGACAATGGATAATAAATCTTGTAGCTTCTGCCTAGAGAAAGCGGCATCATCCATTTTGTCTTGCCTTCCTTCGACAGATGGATATGCTCTTAATGCAGGGTGCATCATACAGTACTCTGATGATAATTTTCTCAGCATTGATCGACAAGAGATTCAATGTAAGCCGAGTTTGAGGTTCAAGTACTCAACTATAGAGAAGGCTACTAATGACTTCAATGAATCAAACAAGCTCGGTCAGGGAGGATTTGGTGAAGTCTTTAAGGGATGCCTAGGTGATGGCAGAGAAATTGCGGTAAAACGACTCTTTGTTAGCAGTACTACTCAAAGCCAAGATGTAGTTAACGAGGTGAACATCATTAGCCTCGCTGAACATAGAAATTTGGTTCGCTTCCTGGGCTGCAGCCTCACTTATAAGGATAGCCTCCTTGTTTATGAATTTGTTCCAAACATGAGCCTCGACCGATTCCTATTTGACCCTGAGAAGAAGAAAGAACTTGATTGGCAGAAAAGGCTTGGAATAATTATTGGAACAGCTAGAGGTCTAAAATATCTTCACACTGACTACAAAGTCAGCATTGTTCACAGAGACATAAAGGCAAGCAACATCTTATTGGACTTGAAATATCGACCCAAAATATCAGATTTCGGTCTAGCAAAGTTCTACGCAAGCGAGAAGATTCCAGGCCATGAAACTGCTAAAATTGCAGGCACATTAGGGTATATGGCTCCTGAGTACCTAGGTAATGGACAGCTGACAGAGAAAGTAGATGTCTATAGTTATGGAGTTCTTGTGCTAGAAATTCTCAGTGGTGTACGAAACAACAAATTCGGGTCTGACGATTCCCTCAGCACTTTAGTTACTTCACTTGAACTAAATCGTTCTTCAAAATGGAGACAATTTGACAGAGTAATGGTGACTAATGCATACTTAGCTTCTTTGCCCATACCCACGCATAGAAGTTTAGAGATTGATAACATAGAAGAAGTTTTAAGGGTTGCTCAAGTAGGTCTTTTATGCACTCAAGAGGCTGCTTTGTTACGCCCTACAATGGCAGAGATAATACAAATGCTTACACAAAAGAATTCACCTCTCTCCCAGCCTTCCAAGCCTCCTTTTGTTGATGAGTGTATGGAACTCTCAAATTACTCAAATTCTTTTCTCTTCATTTACATTTTTTTCATTTTTTTTCCCACA
>gnl_Aquco_v3.1_Aqcoe3G149200.1
ATGAAGAAAACACTTTTCTCTGCTACTTCTCTTCTGTTTATTGTGATCATATATTCGCTAATAGCAACAATATCAAGTCAAGCAAGAGATCAAGTAATTGATTACAAATGTGGAACTGTACTAGAGCACAATACTACTATATTTGTTCCTAATTTCGTTACGATGATGGAGTTACTCCGTGACCAAATGAGAAACAATGGTTTCGGAATAACACAAGTAGGCACTGGACCAGATGCAAACTATGGTCTTACTCAGTGTTACGGAGACATCACCTTGATTGATTGTGAATTATGTTATTCAGAGATACATATTCGTCTTCCAGGGTGCTTTCCTTACAATTCTGGACGCATCTACCTTGATGGTTGTTTCATGCGTGCCGCAAATTACAGCTTTTATGACGAAATCACAAGTCCTGACGACAAAACCTTGTGTGGAAATGTAACAAAGAAGGACTCCAGGTTCCAAGAATCTGCAAGGAAAGCAATACTGGATGCTGTTACAGAGGCACCCAATAATGGAGGCTTTGCAAGGCCTGAAGTGCTGTTGTCAGGATCAACCAATGAGTCGGCATATGTGCTGGCAAATTGTTGGAAGACAGTAAACGAGAGCGCTTGCAGAGCATGTTTAAATAATGCATCAGTGTCAGCTATGAGATGCTTACCATCGTCAGAGGGGCGAGTTCTCAATGCAGGGTGCTTCTTGAGATACTCAGACACAAATTTCCTGAATGAGGAACAAGTTGGTACAAGATCAAAAGTGAGCAAAACGATAATCATAGTTATTGTAGTCAGTTCATTGGTGGCTGCACTGATTGGGGCAATTATTGGAAACCACATTCGGACAAGAAGAATGCTACAAAAGAAAAGAAGAGATTCAAATAATACAGTCGAAATAGTAAAGACCCTTAATGACAGTAGCTTAAACTTCAAGTTCTCCACACTACACAAGGCCACTGGGTATTTTGATGATGCAAACAAACTTGGTCAAGGAGGGTTCGGGATTGTTTATAAGGGAGTTTTAGCAGATGGAAGAGAAATTGCGGTGAAAAGGCTTTTCGTTAACAACAGAAACAGAGCTGCAGAGTTTTACAATGAAGTTAACTTGATAAGCAGTGTCGACCACAAGAATCTGGTCAGGCTGTTGGGTTGTAGTTGTTTTGGACCTGAAAGCCTCCTAGTCTATGAATTTCTCCCAAACATGAGTCTCGATCGCTTCCTATTTGATGAAAGTAGGGGAAAAGCATTGAATTGGAAGAAGAGATTTGAAATAATTATTGGGACAACTGAAGGTTTAGTTTACCTGCATGAGAACAAAGACATCAGAATCATCCACAGAGATATAAAAGCCAGCAACATTTTGTTGGACTCAAAGCTCCGAGCAAAACTTGCAGATTTTGGATTGGCAAGAACTTTCCAAGAAGATAAAAGCCACATCAGCACTGTCATTGCAGGAACATTGGGCTATATGGCGCCTGAGTATCTCGCCTATGGTCAATTAACAGAAAAGGTAGATGTCTACAGCTTTGGGGTTCTAATACTAGAAATTGTTACGGGAAGGCAGAACAACGGAACCAAGAATAATGACTTTTCAGATAGTCTTATCATAGCTGCATGGAAGCACTTCCAACAAGGAACTACAGAGAAAATCTTCGATCCAAATATGATGCTGCAAAACTATAGTAATTGCAGTGACATCAAGAATGATATTTGCAGGGTTGTGCATGTGGGACTTTTGTGCACTCAAGAGGCGCCTTCATTACGACCTTTTATGTCAACAGCATTACAAATGTTAACCAACAAGGATGAACAACTCCCTGCACCTACCAACCCGCCCTTCGTTGATGAAAAAACCATGGAACTCAATGACACTTTCGAATATCCATGGCAGCCAGTAAATGGATCCTCTAGTCCCTCAATTGCCAATATGTCTTACAGTGACTTCCATCCAAGA
>gnl_Arath_TAIR10_AT4G23200.1
ATGCCTTTACTATTCCTCTGGTTTTTCCTCACGAGCACTAGTCTTGTCTCTGCACTTCAAACTCTTCCATGCATAAACACAACCTACTTTATACCTAATTCGACTTACGACACAAACCGTCGCGTTATTCTCTCATTGCTTCCTTCTAATGTCACATCACACTTTGGCTTCTTCAACGGTTCAATAGGTCAAGCTCCTAACAGAGTATATGCCGTAGGCATGTGTCTTCCAGGTACTGAAGAAGAGAGTTGCATAGGTTGTCTCTTGTCTGCTTCCAATACATTATTAGAAACCTGCCTCACCGAAGAAAATGCTCTTATCTGGATCGCAAACAGAACTATTTGTATGATCCGATACTCCGATACTTCCTTTGTTGGTTCGTTCGAGTTAGAGCCGCATCGTGAATTCCTCAGTATTCATGGTTACAAAACGAATGAAACAGAATTCAATACAGTATGGAGTAGATTAACTCAACGTATGGTACAAGAAGCTTCCTCAAGCACAGATGCAACATGGTCTGGTGCTAAGTACTATACAGCTGATGTAGCCGCCTTGCCTGATTCGCAGACTCTCTATGCAATGATGCAATGCACTCCTGATTTGTCTCCGGCTGAGTGTAATCTCTGTTTAACAGAAAGCGTTGTTAACTATCAGAGTTGTTGCCTTGGACGTCAAGGCGGCTCTATCGTTAGGCTAAGTTGCGCTTTCCGGGCAGAGTTATATCCATTTGGTGGAGCTTTTACTGTTATGACAGCAAGACCTTTGTCACAACCTCCACCGTCATTAATCAAGAAAGGTGAATTCTTTGCAAAATTTATGAGTAATTCACAAGAACCTCGGAAAGTTTTCAACGGAAACTATTGCTGCAATTGTTGTTCCCATTATAGTGGTCGCTATCATCTTCTTGCTGGTATTACGACTCTACACTTCCAACAACTCGATTTTAAGACAATTGAAGTTGCAACTGAAAATTTTGCAAAGACTAACAAGCTAGGTCAAGGTGGATTTGGAGAAGTTTACAAGGGCACGTTAGTTAATGGAACAGAAGTTGCAGTGAAGAGGCTATCGAAAACATCCGAACAAGGTGCACAAGAGTTCAAGAACGAGGTTGTTCTTGTCGCCAAACTTCAGCATAGGAATCTTGTTAAGCTTCTTGGGTACTGTCTGGAACCAGAGGAGAAAATACTTGTTTACGAGTTTGTCCCCAACAAGAGCCTAGACTACTTCCTTTTTGATCCTACAAAGCAAGGGCAGTTAGACTGGACAAAACGATACAACATTATCGGAGGAATCACTCGAGGAATTCTATATCTTCATCAAGATTCACGACTAACAATCATACACCGTGATCTCAAAGCCAGCAACATTCTTCTAGATGCCGATATGATCCCGAAAATCGCTGATTTTGGAATGGCGAGGATATCTGGAATAGACCAAAGTGTAGCTAACACAAAAAGGATAGCTGGAACTTTCGGTTACATGCCTCCAGAATACGTGATCCATGGCCAGTTCTCGATGAAATCTGATGTCTATAGCTTCGGTGTTTTGATTCTTGAGATTATATGTGGCAAGAAGAATAGAAGCTTTTACCAAGCAGATACTAAAGCTGAAAATTTGGTCACCTATGTTTGGAGGTTGTGGACAAACGGATCACCATTAGAGCTCGTGGATCTAACCATATCAGAGAATTGTCAAACAGAAGAAGTTATAAGATGCATCCACATCGCACTCCTATGTGTTCAAGAAGATCCTAAAGATCGTCCCAACTTGTCAACAATCATGATGATGCTCACTAACAGTTCCCTCATTTTATCTGTTCCTCAACCACCTGGATTCTTTGTTCCGCAAAACAAAGAACGTGATAGCTTTTTGTCGAGCCAATTTACAATGGGATGTACTTCTCAGACTAAAAATGATGTAACCATTACAAATCTAGATCCTCGT
>gnl_Arath_TAIR10_AT4G23190.1
ATGAAGCAGAGGAGTTTGTTTTCAGTCCTCTGTTTTTTCTTCATAAGTTTTGGTGTTGCTTCAGTTTCAGCACAAACATGCACGACGGACAAGGGGACTTTCAGACCCAACGGTACTTACGACGTAAATCGCCGTCTCATCCTCTCTTCTCTTCCTTCAAATGTCACGGACCAAGACGGCTTATACTACAACGGTTCCATAGGACAACAACCGAACCGTGTCTACGCAATAGGGATGTGCATCCCAGGATCAACTTCAGAAGACTGTTCTGATTGTATCAAGAAAGAGTCTGAATTTTTTTTAAAGAATTGTCCTAACCAAACAGAGGCGTATTCATGGCCAGGTGAGCCAACGCTTTGCTATGTGCGCTACTCCAACACTTCTTTCTCAGGATCTGCTGATCTGAACCCGCGAAATTGGCTCACCAACACTGGAGACCTAGACTCAAATCTAACAGAGTTTACGAAAATATGGGAAGGATTAATGGGTCGTATGATTTCTGCAGCTTCCACAGCAAAAAGCACACCTTCTTCAAGTGATAACCATTACTCAGCTGATTCAGCAGTCTTGACACCTCTCCTGAATATATATGCATTGATGCAATGCACGCCGGATCTTTCCTCCGGTGATTGTGAAAACTGTCTGCGACAAAGCGCAATTGACTATCAGTCGTGCTGTAGCCAGAAGCGAGGAGGTGTTGTTATGCGGCCAAGCTGCTTTTTGCGGTGGGATTTGTATACATATTCTAACGCTTTTGATAATCTTACGGTGGCTTCTCCTCCTCCAGAACCTCCTGTGACTGTGCCACAACCTGCAGGTGATCAGGACAACCCGACCAACAATGATAGCAAAGGAATCTCAGCTGGAGTTGTTGTGGCGATCACCGTTCCCACTGTTATTGCCATCTTGATACTGCTGGTTTTAGGATTTGTTCTTTTCCGGAGAAGAAAATCCTACCAAAGAACTAAGACTGAATCTGAAAGTGATATTTCAACTACAGATTCATTGGTATACGATTTTAAGACAATTGAAGCCGCAACTAACAAGTTTTCAACAAGTAATAAGCTTGGTGAAGGTGGATTCGGTGCGGTTTACAAGGGTAAGCTTTCTAACGGAACTGATGTAGCTGTGAAGCGACTGTCGAAAAAGTCAGGACAAGGCACAAGGGAGTTCAGGAACGAGGCTGTTCTTGTGACAAAACTTCAACATAGGAATCTGGTTAGACTTCTTGGATTCTGTTTGGAAAGAGAGGAACAGATTCTGATCTATGAATTTGTCCACAACAAAAGCCTTGACTACTTTCTTTTCGACCCGGAAAAGCAAAGTCAGCTAGACTGGACCCGGCGATACAAGATCATTGGAGGAATTGCTCGAGGGATTCTATATCTTCATCAAGATTCACGGCTCAAAATCATACATCGTGACCTCAAAGCCAGCAACATTCTCTTAGATGCAGACATGAACCCAAAAATTGCAGATTTTGGATTGGCAACTATTTTTGGAGTGGAGCAAACTCAAGGAAACACGAACAGAATTGCTGGAACCTACGCTTACATGTCTCCCGAGTATGCGATGCATGGTCAATACTCCATGAAATCTGACATTTATAGCTTTGGAGTCTTAGTTCTTGAGATTATAAGCGGCAAGAAAAACAGCGGCGTCTACCAGATGGATGAAACTAGTACTGCAGGAAACTTGGTCACTTATGCTTCGAGGCTTTGGAGAAACAAGTCACCATTAGAGCTGGTGGATCCAACTTTTGGAAGGAATTATCAGAGTAATGAAGTCACTAGGTGCATCCATATCGCGCTGTTATGTGTTCAAGAAAATCCAGAAGACCGTCCAATGTTATCAACAATCATCTTAATGCTGACTAGTAACACAATTACTCTACCAGTGCCTCGCCTACCGGGATTTTTCCCACGAAGCAGGCAACTGAAACTGGTATCTGAAGGATCAGAGTCTGATCAGTATACAAGCAAGTCTTCCTCATTTAGTTCG
>gnl_Arath_TAIR10_AT4G23310.1
ATGTCTTCTTGGGCCTCTTTCATCTTCCTTTTCATTTTCTCCTTTCTCACTAGCTTCAGAGTTTTTGCTCAAGATCCTACTTACAGATACCACAGCTGTCCCAATACGACAATTTTCTCCAGAGACAGCGCTTACTTCTCTAACCTTCAAACCCTTCTGTCCTTTCTCTCTTCCCCCGACGCCTCCTCTAGCTACTCCAGTGGATTCCGAAACGACGCCGTCGGAACCTTTCCGGACAGAGTCACCGGACTTTTTGATTGTCGTGGAGACCTCCCGCCAGAAGTTTGCCATAACTGTGTCGCCTTTGCCGTCAAGGACACCTTAATTCGGTGTCCGAACGAGAGAGATGTCACGCTCTTTTATGATGAGTGTACGCTAAGATACTCGAACCTTGTGGTAACATCTGCTCTAGATCCCACTTATGTATACCATGTTTGTCCCAGCTGGGCAACTTTTCCCAGAAGCAGCACTTACATGACTAATCTCATAACCCTTTTGTCTACTCTCTCTTCCCCCTCCGCCTCATACTCCACTGGATTCCAAAACGCCACGGCAGGAAAACACCCCGACAGGGTAACAGGACTTTTCAATTGCCGTGGAGATGTCTCACCGGAAGTTTGCCGTAGATGCGTCTCTTTTGCCGTCAACGAAACCTCAACTCGGTGTCCTATCGAGAAAGAAGTCACACTCTATTACGATCAGTGTACACTCAGATACTCTAACCGGAATATCCTCTCAACTTCTAATACCAATGGAGGAATTATCTTGGCTAACAGTCAGAATATGACATCTAACGAACAAGCCCGGTTCAAAGATTTGGTTTTAACCACGATGAACCAAGCCACCATCGCAGCTGCCAACAGTTCCAAAAGATTCGACGCGAGAAGTGCCAATTTTACGACGTTGCATAGTTTGTACACACTGGTTCAGTGCACTCATGATCTTACAAGACAAGACTGTTTGAGTTGTCTGCAACAGATCATCAATCAATTACCCACTGAAAAAATTGGGGGACAATTTATTGTACCGAGCTGTAGTTCAAGATTCGAGCTTTGCCTGTTCTACAATCAATCCGCCGTTACAACACCTCAACCGCAGCAGAATTCAGCTCCTCCACCACCGCCAACTTCAATTCCTTCACCACGACCTGGTCTGAACAGTCGATTTCCTTTGATTACATGTTTAAGCGCAGTTTCTTTTGAGAAGTTCAAAGATTTGCTAAAACCAGGGTTCATATGTATTCTAATAAAAATTGTTTCTGAGAATACAGGAAAAGGCGGAAACTCCTCTGTCATAATTATTGCTGTTGTTGTTTCAATCACTGCCCTTCTTCTGCTCTTTGTAGCTGTTTTTAGTGTCCGCACTAAGAGGAGAAAAAAGATGATTGGAGCGATACCGTTGTTAAACGTAAAGAGAAAAGACACGGAAGTCACGGAACCACTTGCTGAAAATGGGGATAGTATTACAACTGCAGGCTCACTTCAGTTTGATTTTAAGGCAATTGTGGCAGCAACGAATAACTTTTTGCCGATTAACAAGCTTGGTCAAGGTGGATTCGGCGAAGTTTACAAGGGTACATTTCCTAGTGGAGTACAAGTTGCGGTGAAGAGGCTATCAAAGACATCTGGACAAGGTGAAAGAGAGTTCGAAAACGAAGTTGTTGTTGTGGCAAAGCTTCAGCATAGAAATCTGGTAAGGCTGCTTGGTTATTGTCTGGAAGGAGAAGAGAAGATTCTTGTCTACGAGTTTGTGCACAACAAAAGCCTCGATTACTTTCTTTTTGACACTACGATGAAACGACAGCTAGACTGGACACGACGGTACAAGATCATTGGAGGAATTGCTAGAGGAATTCTTTATCTTCATCAAGATTCACGACTCACAATCATACATCGTGACCTCAAAGCGGGCAACATCCTCTTGGACGCTGATATGAACCCCAAAGTTGCAGATTTTGGAATGGCGAGGATTTTTGGGATGGACCAAACAGAAGCCAATACGAGAAGAGTTGTGGGAACCTATGGTTACATGGCTCCCGAGTATGCTATGTACGGCCAGTTCTCCATGAAATCAGATGTGTACAGTTTTGGTGTCTTAGTATTTGAGATTATAAGCGGCATGAAGAACAGTAGTCTCTATCAAATGGATGATAGTGTTAGCAACTTGGTTACATATACTTGGAGACTATGGAGCAATGGGTCACAATTAGACCTTGTGGATCCGTCATTTGGAGATAATTATCAAACACATGATATTACGAGGTGCATCCATATCGCTTTACTATGTGTTCAGGAAGATGTTGATGATCGTCCAAACATGTCAGCGATCGTCCAAATGCTCACTACTAGCTCGATTGTTCTCGCCGTGCCTAAACAACCTGGATTTTTCTTTCGGGGTAGGCATGAACAAGTAGGAGAAGTAGGTTCATCTGTGGATAGGCTTGCTCTCTGTTCAATCGATGATGCTTCCATTACTAGTGTTGCTCCTCGT
>gnl_Arath_TAIR10_AT4G21380.1
ATGAGAGGTTTACCAAATTTCTACCATTCTTACACCTTCTTCTTCTTCTTCCTCTTAATTCTGTTCCCTGCTTACTCTATCTCTGCCAACACTTTGTCGGCTTCAGAATCTCTAACTATCTCAAGCAATAACACCATTGTGTCTCCTGGTAATGTCTTCGAGCTTGGTTTCTTCAAACCCGGTTTAGATTCTCGTTGGTATCTTGGAATTTGGTACAAGGCAATCTCTAAGAGAACCTACGTATGGGTTGCAAACAGAGACACTCCTCTCTCTAGTTCCATCGGAACTCTCAAAATCTCCGACAGTAATCTTGTCGTTTTGGATCAGTCCGATACACCGGTTTGGTCGACGAATCTGACCGGAGGAGATGTGAGATCTCCATTGGTGGCAGAGCTTCTTGATAATGGTAATTTTGTGCTCAGAGACTCCAAGAACAGCGCTCCAGATGGAGTTTTGTGGCAGAGTTTTGATTTTCCGACAGATACTTTACTTCCGGAGATGAAACTTGGCTGGGATGCCAAAACCGGGTTCAACAGATTCATTAGATCATGGAAATCTCCAGATGATCCATCAAGTGGAGATTTCTCGTTCAAACTCGAAACCGAAGGCTTCCCTGAGATTTTTCTATGGAACAGAGAATCACGAATGTACCGGAGTGGTCCATGGAATGGAATCCGGTTTAGTGGTGTACCGGAGATGCAACCATTTGAATACATGGTTTTCAATTTCACTACGAGTAAAGAAGAAGTGACTTACTCATTTAGAATCACTAAAAGCGACGTTTACTCGAGATTAAGCATAAGCTCCTCAGGATTGTTACAAAGATTCACTTGGATTGAGACAGCACAGAATTGGAACCAATTCTGGTACGCACCAAAAGACCAATGTGATGAGTACAAAGAGTGTGGTGTTTACGGTTATTGCGACTCGAACACTTCACCTGTTTGTAATTGTATTAAAGGGTTTAAGCCGAGGAATCCTCAAGTGTGGGGATTGAGAGACGGGTCGGATGGTTGCGTGAGGAAGACGCTACTGAGCTGTGGTGGCGGAGATGGGTTTGTGCGGTTGAAGAAAATGAAATTGCCGGATACTACCACGGCTAGTGTGGACAGAGGAATTGGTGTGAAAGAATGTGAACAGAAGTGTTTAAGAGATTGTAATTGCACGGCGTTTGCGAATACGGATATCCGGGGTAGCGGGTCGGGTTGTGTGACTTGGACCGGAGAGCTTTTTGATATCAGGAATTATGCCAAAGGTGGTCAAGATCTTTACGTTAGATTGGCTGCTACTGATCTCGAGGACAAAAGAAACAGAAGTGCAAAAATCATAGGTTCGAGTATTGGAGTGAGCGTTTTGCTTCTTTTAAGTTTCATTATCTTCTTCTTGTGGAAAAGGAAGCAGAAGCGATCAATACTAATCGAAACACCTATTGTTGATCATCAACTGAGAAGCCGAGATTTGCTAATGAACGAAGTTGTAATATCAAGTAGGAGACACATATCTAGAGAAAACAATACAGACGATCTCGAATTGCCATTGATGGAGTTTGAAGAAGTTGCCATGGCCACAAACAATTTTTCTAACGCCAACAAGCTAGGACAAGGTGGTTTTGGTATAGTTTATAAGGGAAAGTTACTTGATGGTCAAGAAATGGCAGTGAAGAGACTATCAAAGACATCAGTTCAGGGGACTGATGAGTTCAAGAATGAGGTAAAGTTGATTGCAAGGCTTCAGCACATAAACCTTGTTAGGCTTCTTGCATGTTGCGTCGATGCGGGTGAGAAGATGTTGATTTACGAGTACTTGGAAAATCTAAGCCTCGACTCTCATCTATTTGACAAATCCCGAAACTCTAAGCTAAATTGGCAAATGAGATTTGATATCATCAATGGTATTGCTCGAGGACTTCTATATCTTCACCAAGATTCACGGTTTAGAATTATCCATAGAGACTTGAAAGCAAGTAACATCTTGCTTGATAAATATATGACTCCAAAGATCTCGGATTTCGGAATGGCTAGGATCTTTGGACGGGATGAGACAGAAGCTAATACGAGGAAGGTGGTTGGAACCTACGGTTATATGTCTCCTGAATATGCAATGGACGGGATATTCTCGATGAAGTCAGATGTTTTCAGTTTTGGGGTCTTGCTTCTTGAGATTATAAGTAGCAAGAGGAACAAAGGATTCTACAATTCGGACCGTGACCTTAACCTTCTCGGTTGTGTGTGGAGGAATTGGAAAGAAGGAAAAGGGCTAGAGATCATAGATCCAATCATCACAGATTCTTCATCAACATTCAGGCAACATGAAATCTTAAGATGCATACAAATTGGCCTCTTGTGTGTTCAAGAACGTGCAGAGGACAGACCAACTATGTCCTTGGTAATTTTGATGCTCGGAAGCGAATCAACAACTATTCCTCAACCTAAAGCGCCCGGTTATTGCCTGGAGAGAAGTCTTCTTGACACTGATTCTTCGTCGAGTAAACAGCGCGACGATGAATCATGGACAGTGAACCAAATTACTGTCTCGGTCCTTGATGCTCGG
>gnl_Arath_TAIR10_AT4G21390.1
ATGAGATTCTTCCGCAAAACCTCACTTTATCTTTCTCTCTTCTTATACTTCTTTCTTTATGAATCTTCCATGGCTGCAAATACAATCAGAAGAGGCGAATCTTTAAGAGACGGAATCAATCACAAACCTTTAGTCTCTCCACAAAAGACATTCGAGCTAGGTTTCTTCAGTCCTGGAAGCTCTACGCATCGTTTCCTAGGGATTTGGTATGGGAACATCGAGGATAAAGCTGTGGTATGGGTAGCAAACAGAGCAACTCCAATTTCAGACCAATCTGGAGTTCTCATGATAAGCAACGATGGTAATCTCGTGTTATTAGACGGGAAGAACATCACTGTCTGGTCTTCAAACATCGAGTCAAGCACTACCAACAACAACAACAGAGTCGTTTCTATACATGACACTGGGAACTTTGTTTTGTCTGAAACCGACACAGATAGACCTATTTGGGAGAGTTTCAATCACCCAACAGATACCTTCTTACCGCAGATGAGAGTTCGTGTGAATCCACAAACCGGAGACAATCACGCTTTTGTCTCATGGAGATCTGAGACTGATCCTTCCCCTGGTAATTACTCATTAGGGGTTGATCCCTCTGGAGCACCAGAGATTGTGCTTTGGGAAGGGAACAAGACGAGGAAATGGAGAAGCGGGCAATGGAACTCTGCGATTTTTACCGGGATTCCGAATATGTCTCTGTTGACGAATTATCTTTACGGATTCAAGCTTTCATCTCCTCCAGATGAAACAGGTAGCGTGTACTTCACGTATGTTCCTTCAGATCCATCAGTGTTACTTAGGTTTAAGGTTCTTTATAATGGAACCGAAGAGGAATTGAGATGGAATGAGACTTTGAAGAAGTGGACTAAGTTTCAGTCTGAGCCAGATAGTGAGTGTGATCAGTATAATCGTTGTGGCAAGTTTGGTATTTGTGATATGAAGGGCTCTAATGGAATCTGTAGCTGTATTCATGGTTATGAGCAAGTTTCTGTTGGGAATTGGAGTAGAGGTTGTAGAAGAAGAACACCGTTGAAGTGTGAAAGGAACATTAGTGTTGGAGAGGATGAGTTCTTGACTTTGAAATCTGTGAAGTTGCCTGATTTTGAAATTCCTGAACATAATCTTGTTGATCCTGAGGATTGCAGAGAGAGGTGTCTGAGGAATTGTTCTTGCAATGCTTATTCTCTTGTTGGTGGTATTGGATGCATGATTTGGAACCAAGATTTAGTGGATTTACAACAGTTTGAAGCTGGTGGTTCTTCGCTTCATATCCGTCTTGCTGATTCCGAAGTAGGGGAGAACAGGAAAACAAAGATTGCAGTGATTGTCGCGGTTCTTGTTGGTGTGATCTTGATAGGAATCTTTGCTCTGCTTCTATGGAGATTCAAGAGAAAGAAAGATGTTTCAGGAGCATATTGTGGTAAGAACACCGATACATCGGTTGTTGTTGCTGATCTGACCAAGAGCAAAGAAACTACTTCAGCGTTTTCAGGATCAGTAGACATAATGATTGAAGGGAAAGCTGTTAACACATCCGAGTTACCTGTCTTTTCTCTGAATGCTATAGCCATAGCTACTAATGATTTCTGCAAAGAAAATGAGCTTGGAAGAGGTGGATTCGGACCAGTCTACAAGGGTGTTCTCGAAGATGGACGTGAGATAGCTGTGAAGAGATTGTCTGGTAAATCAGGACAAGGAGTTGATGAATTCAAGAATGAGATTATTCTCATAGCGAAGCTTCAACATCGGAATCTTGTGAGATTACTTGGATGTTGCTTCGAGGGAGAAGAGAAAATGCTTGTTTATGAGTATATGCCTAACAAGAGCTTGGATTTCTTCCTCTTTGATGAAACGAAACAAGCGTTGATAGACTGGAAACTGCGGTTTTCGATAATTGAAGGGATTGCGAGAGGATTGCTTTATCTTCATAGAGATTCAAGATTGAGAATCATTCATAGAGACTTGAAGGTTAGCAATGTGTTGTTAGATGCAGAGATGAATCCAAAGATCTCAGATTTTGGTATGGCAAGGATCTTTGGTGGTAACCAAAATGAAGCTAACACGGTTCGCGTTGTTGGAACTTACGGATACATGTCTCCTGAATACGCGATGGAAGGACTTTTCTCGGTGAAATCCGATGTTTACAGCTTCGGTGTCTTGTTGCTAGAGATTGTAAGTGGGAAGAGGAACACAAGTCTTCGATCTTCTGAACATGGAAGTCTCATTGGTTATGCTTGGTATTTGTATACTCATGGGAGATCAGAGGAGCTTGTGGATCCTAAGATCAGGGTCACATGCAGTAAGCGAGAGGCCTTGAGATGCATACACGTAGCGATGCTATGTGTTCAAGATTCGGCTGCGGAGAGACCCAACATGGCTTCAGTTTTGCTTATGTTAGAGAGTGACACAGCGACGCTCGCTGCGCCTAGACAACCAACGTTTACTTCCACCAGAAGAAACTCCATTGATGTCAACTTTGCTCTTGATTCGAGCCAACAATACATCGTTTCTTCTAATGAGATCACTTCAACGGTTGTTCTTGGACGA
>gnl_Arath_TAIR10_AT4G04490.1
ATGGAAAGATCCAATCTTTTCCACATCCCTTGTTTTCTTCTCTTATTTCTTCTCTTCAACATCAATGGCGTTCACACTACCTTCGTCTGCGGCGACGAAGACTTCTCTCCAAACACAAGCTACGTTGAAAACCTCGAATCTCTCTTGCCTTCTCTTGCTTCAAACGTCATACGAGAACGTGGTTTCTACAACGTTTCGCTAGACGGAGTTTACGCTCTTGCCCTATGTCGAAAACACTACGAAGTTCAAGCTTGTCGTCGCTGCGTCGATAGAGCAAGTAGGACTCTGTTAACACAATGCCGAGGCAAAACAGAAGCATATCACTGGGATTCCGAAAACGATGCAAACGTTTCTTGTCTAGTACGCTACTCAAATATCCATAGATTTGGCAAACTAAAGCTTGAGCCAATAGGGAATGTTCCTCACTCGAGTCTTGACCCCTCTTCCAATCTAACCCGAATCAGCCAAGAGTTTGCCGCCAGGGCTAATCGAACAGTTGAGGTTGCGTCCACAGCTGATGAGTCTTCGGTATTGAAGTATTATGGAGTCTCAAGTGCAGAGTTTACAGACACTCCTGAGGTTAATATGTTGATGCAATGCACACCTGATTTATCTTCCAGTGACTGTAATCATTGTCTGAGAGAAAATGTTAGGTATAATCAAGAACATAACTGGGACAGAGTTGGAGGAACAGTTGCCCGTCCTAGTTGTTATTTCCGATGGGATGATTACAGATTCGCAGGAGCTTTCGATAACCTAGAGAGAGTTCCCGCGCCTCCTCGATCTCCTCAAACTCGACAAGATTATCGGGTCAAGAAAGGAAGAATGTTTCAACCATGGAGCGTTGTGGTTGTTGTTTTCCCTACGGGCATAAATCTTGCCGTGTTTGTCGCTTTCGTGCTTGCTTATCGCCGGATGCGGAGGAGGATTTATACTGAAATCAATAAGAATTCTGATTCTGATGGTCAAGCTACGTTAAGATTTGATCTTGGCATGATCTTAATTGCAACCAATGAGTTCTCCCTTGAAAATAAGCTTGGACAAGGTGGGTTTGGATCTGTCTACAAGGGGATATTACCGAGCGGGCAAGAGATAGCGGTAAAGAGATTAGCTGGAGGCTCAGGACAAGGAGAACTAGAGTTTAAGAATGAAGTCTTACTCTTGACAAGACTCCAACATAGGAATCTAGTTAAGCTTCTTGGATTCTGTAATGAAGGAAATGAAGAGATTCTTGTCTACGAGCATGTCCCTAATTCAAGTCTTGATCACTTTATCTTTGACGAAGACAAACGTTGGCTTCTTACATGGGATGTGAGGTACAGAATCATAGAAGGAGTTGCAAGAGGACTTCTTTATCTCCATGAAGATTCTCAGTTGAGGATTATTCACAGAGATTTGAAGGCAAGCAATATCCTTTTAGACGCGGAGATGAACCCTAAAGTTGCAGACTTTGGGATGGCGAGGTTGTTTAACATGGATGAGACTCGAGGAGAGACAAGCAGAGTAGTTGGAACCTACGGATATATGGCTCCGGAGTACGTGAGACATGGACAATTCTCAGCTAAATCTGATGTTTATAGCTTCGGTGTTATGCTTTTGGAGATGATAAGTGGTGAAAAAAATAAGAACTTTGAAACAGAAGGACTTCCTGCTTTTGCATGGAAGAGATGGATAGAAGGAGAGCTTGAGAGTATAATCGATCCTTACTTAAACGAGAATCCAAGAAACGAGATCATAAAGTTGATTCAGATTGGTTTGTTGTGTGTTCAAGAGAATGCAGCAAAGAGACCAACCATGAACTCTGTAATAACTTGGCTTGCAAGAGACGGTACTTTTACAATACCTAAACCTACAGAAGCTGCTTTCGTCACTCTGCCTCTCTCGGTGAAACCTGAAAATAGGTCCATGAGTGAGCGTAAAGACAAAGATCCGTTTTCAGTGGATGAGGTCTCGATTACAGTCTTGTATCCTCGG
>gnl_Arath_TAIR10_AT4G23150.1
ATGTCTTCTCTCTTCCCTTTCATATTCCTTTTCCTTTTCTCATTCCTCACTAGCTTCAGAGCTTCTGCTCAAGATCCTCGTTTCCTAGCCTATTATTGTCCAAATGCAACAACTTACTCAAGTAACAGCACTTACTTGACCAATCTTAAAACCCTTTTGTCCTCTCTCTCTTCCCGCAACGCCTCTTACTCCACCGGATTCCAAAACGCCACGGTGGGACAAGCCCTTGACAGGGTCACCGGACTTTTCCTTTGCCGGGGAGACGTCTCGCCGGAAGTTTGCCGTAACTGCGTCACCTTTGCCGTCAACAACACCTTTAGTAGGTGTCCGAATCAGAGAGAAGCTGTGTTCTATTACGAGGAGTGCATACTCAGATACTCTCACAAGAATATTCTATCGACGGCCATTACAAACGAAGGAGAATTTATCTTGAGGAACCCCAATCATATTTCTCCTATTCAAAATCAAATAAACCAGTTTACTAATTTGGTGTTATCTAATATGAACCAAATTGCCATCGAAGCAGCCGACAATCCTAGAAAATTCTCTACGATAAAGACCGAATTGACCGCACTCCAGACTTTCTACGGGCTTGTTCAATGCACTCCTGATCTTTCAAGACAAAACTGCATGAACTGTCTGACAAGTTCCATCAATAGAATGCCATTTTCTAGAATTGGAGCAAGACAGTTTTGGCCAAGTTGTAATTCAAGGTACGAGCTTTACGATTTCTACAACGAAACCGCCATTGGTACACCACCACCGCCGCTGCCTCCGTTGGCATCTCCTTCACTATCTGATAAAAGTGGGAATTCAAATGTGGTCGTGGTAGCCGTTGTTGTGCCTATCATAGTCGCTGTTCTGATTTTCATAGCTGGTTATTGTTTCTTTGCAAAGAGGGCAAAGAAGACTTATGGCACAACACCTGCTTTAGATGAAGATGATAAAACAACCATAGAGTCGCTGCAACTTGATTATAGAGCAATTCAAGCTGCAACAAATGATTTTTCAGAGAATAATAAAATTGGTCGAGGAGGTTTTGGTGACGTTTACAAGGGTACATTTTCAAATGGAACCGAAGTTGCAGTGAAGAGACTGTCGAAAACATCAGAACAAGGTGACACAGAATTCAAGAACGAGGTTGTAGTTGTTGCAAATCTTCGGCACAAAAATCTTGTTAGGATTCTCGGATTTTCTATAGAACGAGAAGAAAGGATATTGGTCTACGAGTATGTAGAAAATAAAAGCCTTGATAACTTCCTATTTGATCCTGCAAAGAAAGGTCAGTTGTACTGGACACAGCGATACCATATCATTGGTGGGATTGCTAGAGGGATCCTATATCTTCATCAAGATTCACGACTCACAATCATACACCGTGACCTTAAAGCGAGTAACATTCTCCTGGATGCTGATATGAATCCTAAAATTGCTGATTTTGGAATGGCAAGGATCTTTGGAATGGATCAAACCCAGCAGAACACAAGCAGAATAGTTGGTACCTACGGTTACATGTCTCCTGAATATGCGATGCGTGGCCAGTTCTCAATGAAATCTGATGTCTATAGTTTCGGAGTGTTAGTTCTTGAGATTATAAGCGGTAGGAAGAACAACAGCTTTATCGAGACAGATGACGCACAGGACTTGGTGACACATGCTTGGAGGCTTTGGAGAAACGGAACAGCGTTAGACCTCGTGGATCCATTCATTGCAGATAGTTGCCGGAAGAGTGAAGTGGTTCGATGCACCCATATCGGTCTTTTATGTGTTCAAGAAGATCCTGTAAAACGTCCAGCCATGTCAACCATTTCCGTGATGCTCACTAGTAATACAATGGCTTTACCAGCGCCTCAGCAACCAGGGTTTTTTGTTAGGAGTAGACCTGGAACAAACCGGCTTGATTCAGATCAATCAACGACCAACAAGTCTGTTACAGTATCTATTGACGATAAGTCAATGTCTGATTTAGATCCTCGT
>gnl_Arath_TAIR10_AT4G11490.1
ATGAGAAAGACCAAGAAGATTTCCTTTTTGATCTTCTGGGTTGTTCTCATAAGCATAATTGGTGCTATTTCTTCGCAACAATGCAACGAAACTGGGTATTTTGAACCTTGGAAAACTTACGACACCAACCGTAGGCAGATCCTTACATCTCTTGCTTCCAAAGTGGTGGATCACTACGGCTTCTACAATTCTTCCATCGGCAAAGTTCCTGACGAAGTGCACGTAATGGGGATGTGCATCGACGGGACCGAACCTACGGTTTGCTCCGATTGTCTCAAGGTCGCGGCCGACCAATTACAAGAGAATTGTCCTAACCAAACTGAAGCGTATACATGGACACCTCATAAGACGCTCTGTTTTGCTCGTTACTCTAACAGTTCATTCTTCAAGAGGGTTGGATTGCACCCACTTTACATGGAGCATAGTAATGTGGATATCAAATCAAATTTGACATATTTAAATACGATATGGGAGGCTCTAACGGATCGTTTGATGTCTGACGCATCCTCGGATTATAATGCATCATTATCTAGTCGTAGATATTATGCAGCTAATGTAACAAATCTGACAAATTTCCAGAATATATATGCATTAATGCTATGCACTCCTGATCTAGAAAAAGGTGCTTGTCACAACTGTCTGGAAAAAGCTGTTTCTGAATATGGCAACCTTAGGATGCAAAGAGGAATTGTTGCATGGCCAAGCTGCTGTTTTCGGTGGGATCTGTATCCCTTCATCGGAGCTTTTAATTTGACACTTTCACCCCCGCCAGGTAGCAAAAGGAATATCTCAGTTGGATTCTTTGTGGCCATTGTTGTTGCCACCGGAGTTGTCATCTCTGTGCTATCTACTTTAGTAGTAGTACTTGTTTGCAGAAAGAGAAAAACTGATCCTCCAGAGGAATCACCTAAATATTCACTGCAGTATGATCTTAAGACAATTGAAGCTGCAACATGTACCTTTTCAAAGTGCAACATGCTTGGTCAAGGTGGATTTGGAGAAGTTTTCAAGGGTGTGCTTCAAGACGGATCAGAAATTGCAGTGAAGAGGCTGTCAAAAGAATCAGCTCAAGGTGTACAAGAGTTCCAGAATGAGACTAGTCTCGTGGCAAAGCTTCAGCACAGAAATTTGGTTGGAGTTCTCGGGTTTTGTATGGAAGGAGAAGAAAAGATACTCGTATACGAATTTGTTCCCAACAAAAGCCTCGACCAGTTCTTGTTTGAACCTACAAAGAAAGGCCAACTGGATTGGGCGAAACGGTACAAGATTATTGTTGGAACTGCTAGAGGAATTCTATATCTTCATCATGACTCACCCCTCAAAATCATACACCGTGACCTCAAAGCTAGTAACATCCTCTTAGATGCTGAAATGGAACCCAAAGTCGCAGATTTTGGAATGGCAAGAATTTTTAGGGTGGATCAATCTCGAGCGGATACAAGAAGGGTAGTTGGAACCCATGGCTACATATCTCCAGAGTATTTGATGCATGGCCAGTTCTCGGTGAAATCTGATGTCTATAGTTTTGGAGTCTTGGTTCTTGAGATTATAAGTGGAAAAAGAAACAGCAACTTCCATGAAACTGATGAATCCGGAAAGAATTTGGTCACATATGCTTGGAGGCATTGGAGAAACGGATCACCATTAGAGCTTGTGGATTCAGAACTCGAAAAGAATTATCAGAGTAATGAAGTCTTCAGATGCATCCATATCGCGCTATTATGTGTTCAAAATGATCCAGAACAACGTCCGAATTTATCTACTATCATCATGATGCTCACAAGTAACTCCATCACTTTACCGGTGCCTCAGTCACCGGTATATGAGGGAATGGACATGTTTCTACCTTCTATCAAATCTCTTCCTGGTTCTGTCAACGATTCATTGATTGATGACTTAGTTCCTCGC
>gnl_Arath_TAIR10_AT4G23250.1
ATGGCAAAGACGAGTTGTGAAATAATCCTCTGTTTCTTCTTCTTCATTTTAAGCTTCAGGGTCATTTCTGTTTCTGCACAACAAACTTGTGACAACACTGCTGGTAGTTTCAAACCCAATAGTACTTATGACAACAACCGTCGTCTCCTCCTCTCTACCTTCGCCTCTAACGTCACGGCTCAGAACGGCTACTTCAATGGTTCGTTCGGGCTTGGTACAGACAGAGTCTACGCCATGGGGATGTGCGCTCCAGGTGCTGAACCTGATGTTTGCTCCAACTGTATTAAGAACACAGCAGAGGGTTTACTACAGATCTGTCTAAACCAGACGGACGGTTTCTCATGGTCTGGTGAAGAAACCCTTTGCCTTGTTCGTTACTCTAACAAATCCTTCTCCGGGCTACTTGGCTTGGAGCCGTCTAATGATTTCTTCAATGTAAACGAAATAAGAAAAGAAGACCAGAAGGAATTTGATAGTGTGTTTGATGAGTTAATGTTTCGTACAATCCAAGGAGCATCTTCATCGGTGAGAAACAATTCTAATTCGTTATCATTGTCTGGTAAATATTATGCAAAGGATGTAGCTCCTGAACCGGTTTACGGGAACATATCGGTGGTGATGCAATGCACTCCAGATGTTTCTTCAAAGGATTGTAATCTTTGTCTTGAGAGAAGTCTTGATTTCTATAAGAAATGGTACAATGGGAAGAGAGGCACCATTATATTGCGGCCAAGTTGCTTTTTCCGGTGGGAATTGTATACTTTCTTTGGTGCTTTTGATAGTATTAATGCTAGACACCCACCGCCTCCTCCACGCCCGCTTTCACCGCCCCCTTTAAAGACGCCTTCTGTAACCAACCAAACCAATATTACCAAGAAGAATGATAGTAGAATCTCAGGAGGAACTATCGCGGCGATAGTCGTTGTAGTTGTTGTTACAATAATATTGATTGTTGTAGGCTTGGTTATATGCAAGAGAAGAAAGCAAAAGCAAGAAATTGAACTTCCAACGGAATCTGTTCAGTTTGATTTAAAGACAATTGAAGCAGCAACGGGCAACTTTTCTGAGCATAACAAGCTTGGTGCAGGTGGATTTGGTGAAGTTTACAAGGGTATGCTTTTGAATGGGACTGAAATTGCGGTAAAAAGATTGTCAAAAACATCAGGACAAGGTGAAATAGAGTTCAAGAACGAGGTGGTTGTTGTTGCAAAGCTTCAACACATAAATCTTGTTAGACTTCTCGGGTTTTCGCTCCAAGGAGAAGAGAAGTTACTCGTCTATGAATTTGTTCCAAACAAAAGTCTCGATTATTTCCTTTTTGACCCTAACAAGAGAAATCAGTTGGACTGGACAGTGAGACGCAACATCATCGGTGGGATTACTCGAGGAATTCTATATCTTCATCAAGATTCACGGCTCAAAATCATACATCGTGACCTCAAAGCGAGTAACATTCTCTTAGATGCGGATATGAACCCGAAAATTGCTGATTTCGGAATGGCAAGGATCTTTGGAGTGGACCAAACTGTAGCCAATACCGCAAGAGTAGTTGGAACCTTTGGTTACATGTCTCCTGAGTATGTGACACATGGCCAATTCTCAATGAAATCAGACGTCTATAGTTTTGGAGTATTGATTCTTGAGATCATTAGTGGCAAAAAGAATAGCAGCTTCTATCAGATGGATGGCTTAGTTAACAATTTAGTCACATATGTCTGGAAACTTTGGGAGAACAAAACAATGCATGAGCTCATAGATCCCTTTATTAAAGAAGATTGTAAAAGCGATGAAGTCATTAGATACGTTCATATTGGGCTGTTATGTGTTCAAGAAAATCCTGCAGATCGACCAACAATGTCTACGATTCACCAAGTGCTCACAACCAGCTCAATTACTCTACCTGTGCCTCAGCCACCTGGATTTTTCTTCAGGAACGGACCAGGATCGAACCCATCAAGCCAGGGAATGGTGCCTGGTCAATCGAGCAGCAAGTCTTTTACTAGTTCTGTAGATGAAGCAACAATCACCCAACGGAGGAGAAAATCGTACCGAGAAATTGATATTCAATATAGTCCCCACTTGTCGTCAAACAATCTTATGCTCACTAGCAATATCCTGAATTTACACGTTCCTCAACCATCAAGAACAGATGGCCTCGACTTCTCTATTTCATCTGCACAAAAATGCGGAAAAACTGGTTTATTTAAACCCAACGATAAGTATGATATAAACCGTCACCTCCTCCTTTCTTCTCTAGCTTCTAATGTCTCAGCTCGAGGCGGCTTCTACAATGCTTCGATTGGACAAGGACCTGATCGGTTGTATGCTTCTGGGACGTGTATCCAAGGTTCTGAACCAGAGCTTTGCTCAGCTTGTATCGACTCTGCTTTTATTAGGGTGATAAAGAAATGTCACAACCAAACAGAAGCCCTCGACTGGTCCTCCTTTAACGAGGAGTATCCTTGTATGATACGTTACTCCAACCGTTCTTTTTTTGGATTACTTGAGATGACACCATTTTTCAAGAATTACAATGCTACAGATTTCCAAGTCAACTTGACAGAGTTTTATCAAAAATGGGAGGCTTTGATGCTTGGTGTGATAGCTGATGCTATCTCGTCGCCAAACCCAAAATTCTATGGTGCCGGCACTGGAAAAATTGGGATTCAAACCGTTTACGCTTTCGTGCTATGCAGTAAGGATATATCTCCATGGAACTGTTCCAGATGTTTAAGAGGGAATGTGGATAACTATAAGTTGTCCTGCAGTGGGAAACCTCGTGGCCATAGTTTCAGCCCGAGCTGTTATATGCGATGGGATCTCTATCAATTCTATGGATTTATTGAGTATAGGGCTTCTCCCACGCTTCCTCGTGAAAAAGGTAGAATCTCAGAACTATCTGACGATGGCGGAAAGATTTCTACAAGAAATATCCTCGGAATCACTGTTGCTCTTGCCTTTTTTATCACGGTACTGCTTGTTCTAGGGTATGCTCTTTCTAGGAGGAGAAAAGCCTACCAAGAGTTTGCAACTGAAAGGAGGTCAATGACCACTTATGGTACTGCACCGCCAGATGATGGTAAGAGACTATACAGCTATTTGCAT
>gnl_Arath_TAIR10_AT4G23280.1
ATGTCTTCTCTGATCTGTTTCATTTTCCTTTTCCTTTTCTCATTCATCACTAGCTTCACAGCTTCTGCTCAAAATCCTTTTTACCTATATCATAATTGTTCTATCACGACAACTTACTCAAGTAACAGCACTTACTCCACCAATCTCAAAACCCTTTTGTCCTCTCTCTCTTCTCGTAACGCCTCTTACTCCACCGGATTCCAAAACGCCACTGCGGGACAAGCCCCCGACATGGTCACCGGACTTTTCCTCTGCCGCGGAAACGTCTCACCTGAAGTTTGCCGTAGCTGCATCGCCTTGTCTGTTAACGAATCGTTAAGTCGGTGTCCAAATGAGAGAGAAGCCGTGTTCTATTACGAGCAGTGTATGCTCAGATACTCTAACCGGAATATACTATCCACTCTAAACACCGATGGAGGAGTGTTCATGCAGAACGCTAGGAATCCTATATCAGTCAAACAAGATCGGTTCAGAGATTTGGTCTTGAACCCCATGAACTTAGCTGCCATTGAAGCCGCGAGGAGTATCAAAAGATTCGCTGTGACAAAATTTGATTTAAATGCATTACAGAGTTTGTACGGAATGGTTCAGTGCACTCCTGACCTTACGGAACAAGACTGCTTAGACTGCCTACAACAAAGCATCAATCAAGTAACCTATGACAAAATTGGGGGAAGAACTTTTTTGCCGAGCTGTACGTCAAGATACGATAATTACGAGTTTTACAACGAATTCAACGTTGGAAAAGGCGGAAACTCCTCTGTCATAGTTATTGCTGTTGTTGTTCCAATCACTGTCCTTTTTCTTCTATTCGTAGCTTTTTTTAGTGTCCGCCGCGCTAAGAGAAAAAAGACGATTGGAGCGATACCGTTGTTTAAAGTAAAGAGAAAAGAGACGGAAGTCACGGAACCACCTGCTGAAACTACAGATGGGGATGATATTACGACTGCAGGCTCACTTCAGTTTGATTTTAAGGCAATTGTGGCAGCAACGGATATCTTTTTGCCGATTAACAAGCTTGGTCAAGGTGGTTTCGGCGAAGTTTACAAGGGTACATTTCCTAGTGGAGTACAAGTTGCGGTGAAGAGACTATCGAAGAATTCAGGACAAGGTGAAAAAGAGTTTGAAAACGAAGTTGTTGTTGTTGCAAAGCTCCAACATAGAAATTTAGTAAAACTGCTTGGTTATTGTTTGGAAGGAGAAGAAAAGATACTTGTCTACGAGTTTGTACCAAACAAAAGCCTCGATTACTTTCTTTTTGACCCTACGATGCAAGGGCAGCTAGACTGGTCAAGACGGTACAAGATCATTGGAGGAATTGCTAGAGGAATTCTTTATCTTCATCAAGATTCACGACTCACAATTATACACCGGGACCTCAAAGCGGGCAACATCCTCTTGGACGCTGATATGAACCCAAAAGTTGCAGATTTTGGAATGGCGAGGATTTTTGGGATGGACCAAACAGAAGCCAATACGAGAAGAGTTGTGGGAACCTATGGTTATATGGCTCCCGAGTATGCTATGTACGGCAAGTTCTCCATGAAATCAGATGTGTATAGTTTTGGGGTCTTGGTTCTTGAGATTGTAAGCGGCATGAAGAACAGTAGCCTCGATCAAATGGATGGTAGCATTAGCAACTTGGTTACATATACTTGGAGACTATGGAGCAATGGGTCGCCATCAGAGCTTGTGGATCCGTCATTTGGAGATAATTATCAAACAAGCGAAATTACTAGGTGCATCCATATCGCTTTACTATGTGTTCAAGAAGATGCTAATGATCGTCCAACTATGTCTGCAATCGTCCAAATGCTCACTACTAGCTCGATCGCTCTCGCCGTGCCTAGACCACCTGGGTTTTTCTTACGAAGCAAGCAGGAACAAGCAGAAAGAGCATGTCCATCTATGGATACATCTGACCTCTTTTCAATCGACGAAGCTTCCATTACTAGTGTAGCTCCTCGT
>gnl_Arath_TAIR10_AT4G23220.1
ATGTTCGAATTTGTCTATGACGTGTTGCTTGACTCCACCGAAATAGTAAATGAGTCAACGGAGATATTGATTTGTCTACTGATGGTCCACACTCCACATAACTTTTTTTTTTTTTTTTTTTTTGATAAAGGTGATAGACAGAAAAAAGTATGCATATTATTCATACTTACTTGCTGTCCTAACGTAAATATCATCTGTACTATCTTGAAAATGGAATTGAAGAATCTCTTTCCAATCTTCTGGTTTGTCCTCGTAGGCTTTGCTGTGGTGTCTGCACAAGAATGCGGCAAAACAGGGTTTTTTGTACCACAAAGTAGGTATGAAACAAACCGGGGCCTTCTCCTCTCTTCTCTTCCTTCCAATGTTTCAGCTCGAGGAGGATTCTACAATTCTTCGATTGGCCAAGGCCCTGATCGAGTGTATGCTCTGGGGATGTGCATTGAAGGTGCTGAACCAGATGTTTGCTCCGACTGTATTGAATATGCTTCTAATCTGTTATTAGACACGTGTCTCAACCAGACAGAAGGCCTGGCCTGGCCGGAGAAACGGATTTTGTGTATGGTACGATACTCCAATAGTTCTTTTTTTGGATCACTCAAGGCAGAACCGCATTTCTATATCCACAACGTGGATGATATTACATCCAATTTAACAGAGTTTGATCAAGTGTGGGAAGAGTTAGCACGTCGTATGATAGCTAGTACTACTTCTCCATCATCTAAACGCAAGTACTACGCAGCAGACGTAGCAGCCTTGACAGCTTTCCAGATAATATATGCACTAATGCAATGCACTCCGGACTTATCTTTGGAGGATTGCCATATCTGTTTAAGACAAAGTGTTGGTGACTATGAAACATGCTGCAATGGAAAGCAAGGTGGCATTGTGTACCGAGCCAGCTGTGTTTTCCGGTGGGAGCTTTTTCCCTTCTCTGAGGCTTTTAGTCGTATTTCGTTGGCACCTCCGCCTCAATCCCCAGCATTTCCCACGCTTCCGGCAGTAACCAATACAGCGACCAAGAAAGGTAGCATAACAATCTCGATAGGAATTGTCTGGGCAATCATTATTCCTACTGTCATTGTTGTCTTCTTGGTACTGCTTGCGCTAGGATTTGTTGTTTATAGGAGGAGGAAATCATACCAAGGATCCAGCACTGATATCACCATTACACACTCACTGCAATTCGATTTCAAAGCGATTGAAGATGCAACAAATAAATTCTCGGAGAGCAACATAATTGGTCGCGGTGGATTTGGAGAAGTTTTCATGGGTGTCCTTAACGGTACTGAAGTTGCAATTAAGAGGCTGTCAAAAGCATCGAGACAAGGTGCACGAGAATTCAAAAATGAGGTTGTTGTTGTTGCAAAACTCCATCATAGGAATCTTGTTAAGCTTCTCGGGTTTTGTCTAGAAGGAGAAGAGAAAATACTTGTTTACGAGTTTGTCCCCAACAAGAGCCTCGACTACTTCCTCTTTGACCCTACAAAGCAAGGGCAGTTAGACTGGACTAAACGATACAACATTATCCGGGGAATCACTCGAGGAATTCTGTATCTTCATCAAGACTCACGGCTCACGATCATACATCGTGACCTCAAAGCCAGCAACATTCTCCTAGATGCAGATATGAACCCAAAAATTGCTGATTTTGGAATGGCGAGAATTTTTGGGATCGATCAAAGTGGAGCTAATACAAAAAAAATAGCTGGGACACGCGGTTACATGCCTCCAGAATATGTGAGGCAAGGTCAGTTCTCAACAAGATCAGATGTTTATAGTTTCGGAGTCTTAGTTCTTGAGATTATATGTGGTCGAAATAACAGATTCATCCACCAGTCAGACACTACAGTTGAGAATTTGGTCACATACGCTTGGAGGTTGTGGAGAAACGATTCACCATTAGAACTCGTGGATCCAACCATTTCGGAGAATTGTGAAACCGAAGAAGTGACAAGATGCATCCACATTGCGTTGCTGTGTGTTCAACACAATCCCACAGATCGCCCCAGCTTGTCGACAATCAACATGATGCTCATAAACAATTCGTATGTTTTACCTGATCCTCAACAACCTGGATTCTTCTTTCCAATAATAAGCAACCAAGAACGAGATGGCCTCGACTCTATGAACAGGTCCAATCCACAAACTATCAATGATGTAACCATTACAGATTTTGAACCTCGT
>gnl_Arath_TAIR10_AT4G11460.1
ATGCGTCAAAATAATCTCTTCTCATTGATCTTCTGGCTTGTCCCTGTGAGCTTAATTATTGTTGTCTCTGCACAGTTATGCTCGGAGAAGTTTGGAACTTTTACACCAGGTGGTACATTTGACAAGAACCGCCGAATCATTCTCTCATCTCTTCCATCTGAAGTCACAGCTCAAGATGGCTTCTACAACGCTTCGATTGGAACAGATCCTGACCAACTCTACGCAATGGGGATGTGCATCCCAGGTGCTAAACAAAAGCTTTGTAGGGATTGTATCATGGACGTCACAAGACAGTTAATACAGACATGTCCCAACCAGACAGCAGCAATTCACTGGTCAGGTGGAGGGAAAACTGTATGTATGGCACGTTACTATAACCAGCCGTCTTCTAGACCATTGGATTTGGAATCAGTTTCTATTGGTTATAACGTTGGAAATCTCAGCACAAACTTAACAGATTTTGATAGATTATGGGAGCGATTGATAGCTCATATGGTGACTAAAGCTTCATCAGCATCAATAAAATATTTATCATTTGATAACAGTAGATTCTATGCAGCTGATGAAACAAACTTGACAAATTCTCAAATGGTCTACGCTTTGATGCAATGCACGCCAGACGTCTCTCCTTCCAACTGTAACACTTGTTTAAAACAAAGTGTTGATGACTATGTTGGTTGTTGTCATGGGAAGCAAGGCGGCTATGTGTATCGGCCTAGTTGCATTTTCCGGTGGGATCTATACCCTTTCAATGGCGCCTTTGATCTTCTTACGCTAGCGCCTCCACCCTCATCTCAGCTGCAATCCCCACCTCCAGTGACCAACAAAGATGAAAAAACGATTCATACAGGAACTATCATTGGGATTGTCATTGTCGTTGCAATGGTCATAATCATGGCTCTGCTTGCTCTAGGGGTTTCTGTTTGCAGGAGTAGAAAAAAATATCAAGCTTTTGCCTCAGAAACTGCCGATGATATTACAACAGTTGGATATCTCCAGTTTGATATTAAAGACATTGAAGCTGCAACAAGTAACTTTTTGGCGAGTAACAAGATTGGTCAAGGTGGTTTCGGCGAAGTTTACAAGGGTACGTTATCAAATGGAACTGAAGTTGCAGTCAAGAGGCTGTCAAGAACTTCAGATCAAGGTGAATTGGAGTTCAAGAACGAGGTGCTTCTTGTAGCAAAACTTCAGCACCGGAATCTCGTTAGGCTTCTCGGTTTTGCTCTGCAAGGAGAAGAAAAGATACTCGTCTTTGAGTTTGTTCCCAACAAGAGCCTCGATTATTTCCTCTTCGGTAGTACTAACCCAACAAAAAAGGGTCAGCTGGACTGGACAAGACGGTACAACATCATTGGAGGGATTACACGAGGGCTTCTCTATCTTCATCAAGACTCTAGGCTCACCATCATACACCGTGACATCAAAGCGAGTAACATTCTTTTAGATGCTGATATGAACCCGAAAATAGCGGATTTCGGGATGGCTAGGAATTTCAGAGATCATCAAACTGAAGACAGTACAGGAAGAGTCGTTGGAACCTTCGGTTACATGCCTCCAGAATATGTTGCGCATGGCCAATTCTCTACCAAATCCGATGTCTATAGCTTCGGAGTATTGATTCTAGAGATTGTTAGTGGCAGGAAGAATAGCAGCTTCTATCAGATGGATGGTTCTGTTTGCAACTTGGTCACATATGTTTGGAGACTTTGGAACACTGATTCATCTTTAGAGCTCGTAGATCCGGCGATTAGCGGAAGCTATGAGAAAGATGAAGTCACTAGATGCATCCATATCGGACTTTTATGCGTTCAAGAAAATCCTGTGAATCGACCAGCATTGTCTACAATATTCCAAATGCTCACTAATAGCTCCATTACTCTAAATGTCCCTCAACCACCTGGATTTTTCTTCAGGAACAGACCTGAGTCAGACACATTACGCCGTGGATTGGAGCCAGACCAATATAACAATGAATCTGTTACTTGTTCTATCGACAATGCAACAATCACTACACTCCTCGGTAAAACTCTTGCTTCTGCACTCTGTTGTATTACCTCAACTCTATTTTCAAAGTCAATGTATAGAAACACTGAGGAT
>gnl_Arath_TAIR10_AT4G21400.1
ATGGAACATGTCAGAGTTATCTTTTTCTTCTTTGCTTGTGTCCTAAAGATTGTACCATTTATCTGCTTAGCACAGAAGGATAAATATGAGTTTCCTCCAGGTTTCAACTGTGTAGCTAGTGGAGGCAATTTCACGGCCAACAGCTCTTTCGCTGGTAATCTCAACGGCCTTGTCTCCTCTCTCTCGTCACTCACATCCAAACCTTATGGCTTCTACAACCTCTCTTCTGGAGATTCATCTGGAGAAAGAGCTTATGCAATTGGTCTTTGTAGAAGAGAAGTAAAAAGAGATGATTGTCTCAGCTGCATTCAGATAGCTGCAAGAAACCTCATCGAGCAGTGTCCACTGACAAATCAAGCTGTTGTGTGGTACACACACTGTATGTTTCGTTACTCGAACATGATAATCTATGGAAGAAAAGAGACGACCCCAACTCTGTCTTTTCAAGCCGGTAAAAATATATCAGCAAACAGAGATGAGTTTGATCGTCTGCAGATAGAACTATTGGACAGACTCAAAGGGATTGCTGCAGCTGGTGGGCCAAATAGAAAATACGCTCAAGGGAGCGGTTCGGGTGTGGCAGGGTACCCGCAATTCTACGGAAGTGCACACTGTACGCCGGATTTGTCTGAACAGGATTGTAATGACTGTCTAGTCTTTGGTTTTGAAAAGATCCCAGGTTGTTGTGCTGGTCAGGTTGGTCTTAGGTGGTTTTTTCCTAGTTGTAGCTACAGATTTGAGACCTGGCGATTCTACGAGTTCGATGCCGATCTAGAGCCTGATCCACCTGCTATTCAGCCTGCTGACTCCCCAACATCAGCTGCAAGAACTGAGAGAACAGGAAAGGGCAAAGGTGGATCTAAAGTCATTGTTGCGATAGTCATCCCAATAGTTTTTGTTGCGTTATTTGCAATTTGCCTATGCTTGCTCTTGAAGTGGAAGAAGAACAAGTCTGTAGGTAGAGTCAAAGGTAACAAACACAACCTTCTTCTTTTGGTTATCGTTATCTTGTTACAAAAGGATGAGTTCTCAGATTCGTTGGTAGTTGACTTTGAAACTCTAAAGGCAGCAACAGATAACTTTTCACCAGAAAATGAACTTGGACGTGGTGGGTTTGGCTCAGTTTATAAGGGTGTGTTCTCGGGTGGGCAAGAAATCGCGGTGAAAAGATTATCGTGTACTTCAGGACAAGGAGACAGTGAATTCAAGAACGAAATTTTACTTCTTGCAAAGCTTCAACATAGGAACTTGGTTAGGCTATTAGGTTTTTGCATAGAAGGACAAGAACGAATCCTTGTCTATGAGTTCATCAAGAACGCTAGTCTTGACAATTTCATCTTCGGTAATTGTTTTCCGCCGTTTTCTCCATATGATGATCCTACCGTTCTGTTTTTTCTGCTCTGTGTTGATCTTTACGCTGTTACAGATCTTAAAAAGCGTCAACTTTTGGATTGGGGAGTGCGATACAAAATGATAGGTGGAGTTGCTAGAGGACTTCTTTATCTTCATGAAGACTCTCGTTACCGGATAATTCACCGTGATCTTAAAGCTAGCAACATTCTTTTGGACCAAGAAATGAATCCGAAAATCGCAGATTTTGGATTAGCTAAACTCTATGACACAGACCAAACTTCGACACATCGATTTACAAGCAAAATTGCAGGAACTTACGGGTATATGGCTCCAGAATACGCTATTTACGGTCAATTCTCGGTGAAAACAGACGTTTTCAGCTTCGGTGTATTAGTCATAGAGATCATTACGGGTAAGGGAAACAATAATGGTCGATCAAATGATGACGAAGAGGCAGAAAATCTCCTTAGTTGGGTGTGGAGATGTTGGAGAGAAGACATTATACTAAGCGTTATTGATCCGAGTCTAACCACGGGATCAAGAAGCGAGATCTTGAGATGCATACACATTGGTCTTTTATGTGTTCAAGAAAGTCCAGCGAGTAGACCAACTATGGATTCGGTTGCTCTAATGCTCAATAGCTATTCCTATACTCTCCCAACGCCTTCAAGGCCCGCCTTTGCGTTAGAGAGTGTCATGCCTTCGATGAATGTTTCTTCTTCCACAGAACCGTTATTAATGTCCTTGAATGATGTCACTGTTTCTGAGTTATCTCCTCGT
>gnl_Arath_TAIR10_AT4G04500.1
ATGGGAAAGAGTTGTGTTGTGACTAGTTCCTTCTCGCTTCTCCTTCTCTTCCTTCAAACCCTAAAATATGTTCATGCCGGTTTCATTTGCTACGGCGACTTTTTCAATGTTAACTACGGCGTCAGTCGAACGTATCTCTTCTCTTCTCTTCCTTCTAACGTCGTTTCTAACGGCGGTTTCTACAACGCATCGTTTGGCAGAGATTCCAAAAACAACAGAGTCCACGTTGTTGCCTTATGCAGACGAGGCTACGAGAAGCAAGCTTGTAAGACATGTCTCGAACATGTGATTGAAGACACAAAATCCAAGTGTCCTCGCCAAAAAGAGTCTTTCTCGTGGGTCACTGATGAATTCGACGACGTTTCTTGCTCTCTACGTTACACCAACCACTCAACTCTTGGCAAACTCGAGCTCTTACCAAATACTATTAACCCTAACCCTAACAGTATAGATTCCAAATTCAACAACATGGCCATGTTCAGCCAAGAATGGATTGCAATGGTTAACCGGACACTCGAGGCTGCTTCCACCGCTGAGAATTCCTCAGTCCTTAAGTACTACAGCGCAACAAGAACAGAGTTCACACAAATTTCAGATGTTTACGCGTTGATGCAGTGCGTGCCTGATCTATCGCCAGGCAACTGCAAGAGATGTCTTAGAGAGTGTGTGAATGACTTTCAGAAGCAGTTTTGGGGAAGACAAGGAGGTGGGGTTAGTCGGCCTAGCTGTTATTTCCGGTGGGATCTTTATCCGTACTACAGAGCTTTTGACAATGTTGTAAGAGTTCCTGCTCCTCCTCCTCAAGCTTCTTCTACTATTATCGATTACGGGAGAGACGAGAAAAGTTTTCAAGGAAGCAACATAGCAATTATTGTGGTCCCTTCAGTCATCAATCTCATCATATTTGTGGTTCTAATATTCTCTTGGAAGAGAAAGCAGTCACACACCATAATCAATGATGTTTTTGATTCAAATAATGGTCAATCTATGTTACGTTTTGATCTTCGAATGATTGTAACTGCAACCAATAACTTCTCTCTTGAAAATAAGCTTGGCCAAGGTGGATTTGGATCTGTCTACAAGGGAATATTACCAAGCGGGCAAGAGATAGCGGTAAAGAGATTAAGAAAAGGTTCAGGACAAGGAGGTATGGAGTTCAAGAACGAGGTCTTACTCTTGACAAGACTCCAACATAGGAATCTGGTTAAGCTTCTTGGGTTTTGTAATGAAAAAGATGAAGAGATTCTTGTCTACGAGTTTGTCCCCAATTCAAGCCTTGACCACTTCATATTCGATGAAGAAAAACGCCGAGTTCTGACATGGGATGTGAGGTATACAATCATAGAAGGAGTTGCAAGAGGGCTTCTTTATCTCCATGAAGATTCTCAGTTGAGGATTATACACAGAGATTTGAAGGCAAGCAATATCCTTTTAGACGCGGAGATGAACCCTAAGGTTGCAGATTTTGGGATGGCAAGGCTGTTCGATATGGACGAGACTCGAGGACAGACAAGCAGAGTAGTTGGAACATATGGATATATGGCTCCAGAATACGCGACATACGGACAATTCTCGACAAAATCTGATGTTTATAGCTTTGGTGTCATGCTTCTAGAGATGATAAGTGGTAAAAGCAACAAAAAGTTGGAAAAAGAAGAAGAGGAAGAAGAAGAAGAGCTTCCAGCTTTTGTGTGGAAGAGGTGGATTGAAGGAAGATTTGCAGAGATCATTGATCCTTTGGCTGCTCCGAGTAACAATATCTCAATAAACGAAGTAATGAAGCTCATTCACATAGGTTTGTTGTGTGTTCAAGAGGATATTTCCAAAAGACCTAGCATTAATTCAATCCTCTTTTGGCTTGAGAGACACGCTACTATCACAATGCCTGTGCCCACGCCTGTTGCTTATCTTACGCGACCATCGTTATCACTTGGTCAT
>gnl_Arath_TAIR10_AT4G23260.1
ATGGCAACGAAGAGTTGTGAATTAGTCCTCTGTTTCTTCGTCTTTTTCGTCATAAGCTTCAGTGCAATTTCTGTTTCTGCACAAACTTGTGACAATACTACTGGGACTTTCATACCCAATAGTCCTTATGATAAGAACCGCCGACTCATCCTCTCTACTCTAGCTTCTAACGTCACGGCTCAGGAGGGCTACTTCATCGGTTCGATTGGGATTGCTCCTGACCAAGTCTTTGCCACCGGGATGTGCGCTCCAGGTTCTGAGCGTGATGTTTGCTCTCTCTGTATCAGGTCCACATCAGAGAGTTTACTACAAAGCTGTCTGGACCAGGCAGATGCTTTCTTCTGGTCAGGTGAAGAAACCCTTTGCCTTGTTCGCTACGCTAACCGCCCCTTCTCTGGATTGCTCGTCATGGATCCACTAGGAGCGATATTCAACACAGGAGAACTCAATACGAATCAGACTGTGTTTGATATCGAGTGGAATAATTTAACTTCTAGTATGATCGCCGGAATAACTTCTTCTTCATCAGGGGGGAACAATTCGTCTAAGTACTACTCAGACGATATAGCTCTTGTGCCGGATTTTAAGAACATATCAGCGTTGATGCAATGCACACCAGACGTTTCGTCAGAGGATTGTAACACTTGCTTACGGCAAAACGTTGTCGACTATGATAATTGTTGCCGTGGGCACCAAGGCGGCGTTATGTCAAGGCCAAACTGCTTTTTCCGATGGGAAGTGTATCCCTTCTCTGGTGCTATTGATCAGATTAATTTACCAAAGTCACCGCCGCCTTCAGTTACATCCCCGTCTCCTATAGCCAACATAACCAAGAATGGAAATAGAATATCAGGAGGAAAAATCGCAGCAATAGTTGTTGTTACTGTTGTTACAATAATATTGGTTGTTTTAGGCTTTGTTATTTCCAATAGAAGAAAGCAAAAGCAAGAAATGGATCTTCCAACGGAATCTGTTCAATTTGATTTAAAGACAATTGAATCGGCGACAAGCAACTTTTCCGAACGTAACAAGCTTGGTAAAGGTGGATTCGGTGAAGTTTACAAGGGTATGCTCATGAATGGCACTGAAATTGCGGTGAAGAGATTGTCGAAAACATCAGGACAAGGTGAAGTAGAGTTCAAGAACGAGGTTGTTGTTGTTGCAAAGCTTCAACACATAAATCTTGTTAGACTTCTCGGGTTTTCGCTACAAGGAGAAGAGAAGTTACTCGTCTATGAGTTTGTTTCAAACAAAAGCCTCGATTATTTCCTCTTTGATCCTACGAAGAGAAATCAGTTGGACTGGACAATGCGACGCAATATCATCGGTGGCATTACTCGAGGGATTTTATATCTTCATCAAGATTCGCGGCTGAAGATCATACATCGTGACCTCAAAGCGAGTAACATTCTCTTAGATGCGGATATGAATCCAAAAATCGCTGATTTCGGAATGGCAAGGATCTTTGGAGTGGACCAAACTGTTGCCAATACAGGAAGAGTGGTTGGAACCTTTGGTTACATGTCTCCTGAGTATGTGACACATGGCCAATTCTCAATGAAATCAGACGTCTATAGTTTTGGAGTATTGATTCTTGAGATCATTAGTGGCAAAAAGAATAGCAGCTTCTACCAAATGGATGGCTTAGTTAACAATTTAGTCACATATGTCTGGAAACTTTGGGAGAACAAATCATTGCATGAGCTCTTAGATCCCTTTATCAACCAAGATTTCACAAGCGAGGAAGTCATTAGATACATTCATATTGGACTGTTATGTGTTCAAGAAAATCCTGCAGATCGACCAACAATGTCTACGATTCACCAAATGCTCACAAACAGCTCAATCACTCTGCCTGTGCCTCTGCCTCCTGGATTTTTCTTTAGGAACGGACCAGGATCGAACCCGGGTCAGTCGAACAGCAAGTCTTTTGCTTGTTCTGTAGATGAAGCAACAATCACGGACGTTAATCCTCGT
>gnl_Arath_TAIR10_AT4G04570.1
ATGGGAAAATGCTCTGCTTTGATGATATTCCTCTCTTCTTCTCTTCTACTTGTCCTTCAAACACTCCATGTTGTTAACGCGGTCAAATGTTTCGGAAACTCCTTCAACGGTAACAGCAGCACCTTCGCTCAGAATCGCCAGAAACTGTTCCCTACTCTTGCTGACAAAGTCATCATCAACGACGGATTCTACAACGCTTCACTCGGCCAAGATCCCGACAAAGTTTACGCTCTTGTCAGCTGCGCAAGAGGCTACGACCAAGACGCTTGTTACAATTGTGTCCAATCATTGACTCAGAACACACTAACAGATTGTCGAAGCCGTAGGGATTCGTTCATATGGGGAGGCAATGACGATGTAACTTGTCTTGTACGTTCCTCAAACCAGTCTACTTTTGGGAGCGTCCAGCTTAAACCTCCTGTTGTATGGCCAAGTCCAGATACTATAGAGTCATCTAAAAACATAACCCTTTTCAAACAACAGTGGGAAGAAATGGTTAATCGGACCCTAGAGGCTGCCACGAAAGCTGAAGGTTCCTCGGTGCTTAAGTACTATAAGGCCGAAAAAGCGGGTTTCACCGAGTTTCCAGATGTTTACATGCTGATGCAATGCACACCCGACTTAAGTTCACGAGATTGCAAGCAATGTTTGGGAGATTGCGTGATGTACTTTAGAAAAGACTATATGGGAAGAAAAGGAGGCATGGCTAGTCTTCCAAGCTGTTATTTCAGGTGGGATCTATATTCTTTCCATAATGCTTTTGATAATGTAACAAGAGTTCCTGCGCCTCCTCCTCGACCTCATGCTCAGGAAAAGGAGAGCTGCATAACAGTAAAAAAAGGGAAAAGCATTGGGTATGGCGGAATTATCGCAATAGTTGTGGTGTTTACTTTCATTAATCTTTTGGTGTTTATTGGCTTTATCAAAGTCTATGCACGGAGGGGAAAATTAAATAATGTTGGTAGTGCAGAATACTCTGATTCTGATGGTCAATTCATGTTACGGTTTGATCTTGGTATGATCGTAATGGCAACTGATGACTTCTCCTCTGAAAATACGCTTGGCCAAGGTGGATTTGGTACGGTTTATAAGGGGACATTCCCAAACGGGCAAGAGGTAGCGGTCAAGAGACTAACAAAAGGATCAGGACAAGGAGATATGGAGTTTAAGAATGAGGTTTCACTCTTGACAAGACTCCAACATAAGAATCTTGTTAAGCTTCTTGGGTTCTGTAATGAGGGAGATGAAGAGATTCTTGTCTACGAGTTTGTCCCCAACTCAAGTCTTGATCACTTTATCTTTGATGAAGATAAGCGTTCTCTTCTTACATGGGAGGTGAGGTTCAGAATTATAGAAGGCATTGCTCGAGGTCTTCTCTATCTCCATGAAGATTCTCAGCTGAAGATTATTCACAGAGACTTGAAGGCAAGCAACATACTTTTAGACGCTGAGATGAACCCTAAAGTTGCGGATTTCGGGACTGCGAGGTTGTTCGACTCCGACGAGACTCGAGCTGAAACAAAAAGAATAGCTGGAACCCGTGGATATATGGCTCCTGAGTACTTGAATCATGGACAAATCTCAGCTAAATCTGACGTTTATAGCTTCGGTGTTATGCTTCTAGAGATGATTAGTGGTGAAAGAAACAATAGCTTCGAAGGAGAAGGACTTGCAGCTTTTGCATGGAAAAGATGGGTTGAAGGAAAGCCTGAGATTATAATTGATCCGTTCTTAATAGAGAATCCAAGAAATGAGATCATCAAGTTGATCCAAATTGGTTTGTTGTGTGTTCAAGAGAATTCAACAAAGAGACCAACCATGAGCTCTGTAATAATTTGGCTTGGCAGTGAGACTATCATCATTCCTTTACCTAAAGCTCCTGCTTTCACTTGGATTCGATCCCAATCTGAAAGTGGTGCAATGTCATTGAGCGACGATGTCTTCACGGAGTTGAGTTGTCGT
>gnl_Arath_TAIR10_AT4G11521.1
ATGATGCTCAATACTTTATTTTTACCAATCTTCTTGTTTTTCCTCATAACCTTTGATTATGTTTCTACACAAACCTGCTTCAATGGATACTTTAAACCAAATGGTACTTACGACTTAAACCGTCGTCGGATCCTCTCTTCTCTTGCTTCCAAAGTCACAGCTCACAACGGCTTCTACAGCTCCACCATCGGCCAAAATCCTAACCAAATGTTCATCATTAGCATGTGCATCCCTGGAACTAAACCAGAGAGATGTTCAGATTGCATCAAAGGCTCAACAGACGGCTTGTTACGAAGCTGTCCTAACCAAACAGTTGGTTATGTATGGCCAGATTGTTGTATGGTACGTTATTCCAACATTTCCTTCTCTGGATCACTCATTATGGAACCGTCTCAACCAGTGTCTGATCCCGCACCTATCGGTGTTGATTTGACATTGTTTGATAGAATATGGGACGAGTTAATGTCTCGTACGATAACTACAGCTTCGAGGACTCATGGATCATTATCATTTGGGCATAAGTACTATGCAGCTGATGTTGCTTCATTGACAACTTTCCAAACTATATACACCATGGTACAATGTACACCGGATGTTTCTTCAGGGGATTGTGAGTTTTGTTTGAAGAGAACTGTTCTTGATTACAAGAAATGTTGTCGCGGTCACATTGGCGGTGCTTTTGTAAGACCATTTTGTTTTATCCGGTGGGATTTGTATCCTTTTGCTGGAGCTTTTGAAAATATTACGTTGCCATCGCCTCCACCACCGCTTTCTTTGACTCCTCCCGTAAGCAAT
>gnl_Arath_TAIR10_AT4G05200.1
ATGTCTTCTTGTTTCAAATCCTCTGTTTCTCTGTTCTCAGTTTTCTTGTTTATGATCTTGAAGACAGTTACTTCAGATCCAACTTATCTCTACCACATATGTCCAAACACAACAACGTACTCAAGAAACAGCAGTTACTTAACCAATCTCCGAACTGTTCTTTCATCTCTCTCCTCTCCAAACGCAGCTTATGCATCGCTTTTTGATAACGCAGCCGCTGGTGAAGAGAACGATAGCAACAGAGTCTATGGTGTTTTTCTCTGCCGTGGAGATGTCTCAGCCGAAATCTGCCGTGACTGTGTCGCGTTTGCAGCCAACGAAACGCTCCAAAGGTGTCCAAGAGAGAAAGTGGCAGTGATTTGGTACGATGAGTGTATGGTAAGATACTCTAATCAAAGCATCGTAGGGCAAATGAGAATTAGACCTGGTGTTTTCTTGACGAACAAGCAAAACATCACAGAGAATCAAGTGAGCAGATTCAACGAGTCTTTGCCTGCTCTGCTCATAGATGTTGCGGTGAAAGCCGCTTTGAGCTCGAGAAAGTTCGCTACGGAGAAAGCCAATTTCACGGTTTTTCAGACAATCTATAGCCTTGTGCAGTGCACTCCGGATTTGACTAATCAAGATTGTGAGAGCTGTTTGAGACAAGTCATTAATTACTTGCCGAGATGTTGTGATCGAAGCGTTGGCGGGAGAGTAATCGCTCCGAGTTGTAGCTTCAGATATGAGCTTTATCCATTTTACAATGAAACTATAGCTGCGGCTCCGATGGCTCCTCCTCCTTCGTCAACGGTGACTGCACCACCACTGAATATTCCTTCAGAAAAAGGTAAAGGCAAGAACTTGACAGTTATAGTTACCGCGATCGCTGTACCGGTTTCTGTCTGTGTGTTACTTCTTGGTGCTATGTGTTGGTTACTAGCAAGAAGAAGGAATAATAAGCTCAGTGCTGAAACAGAGGATTTAGATGAAGATGGTATTACGTCAACAGAAACACTGCAATTCCAGTTTAGCGCAATCGAAGCAGCGACAAATAAGTTCTCAGAAAGTAACAAGCTTGGTCATGGTGGATTTGGTGAAGTTTATAAGGGTCAGCTTATAACTGGAGAAACAGTAGCAATAAAGAGACTATCTCAAGGATCGACACAAGGAGCTGAAGAATTCAAGAACGAAGTTGATGTGGTCGCAAAGCTACAACACAGGAATCTAGCTAAGCTCTTGGGATATTGCTTAGATGGAGAAGAGAAAATACTTGTCTATGAGTTTGTTCCTAACAAAAGCCTCGACTACTTCCTTTTCGATAATGAGAAGAGAAGAGTTTTGGATTGGCAAAGAAGGTACAAGATCATTGAAGGGATAGCTCGAGGAATACTATATTTACATCGAGATTCTCGGCTAACGATCATTCACCGTGACCTTAAAGCTAGTAACATACTCTTAGATGCAGACATGCATCCGAAGATCTCAGATTTCGGTATGGCGAGGATCTTTGGTGTTGATCAAACTCAAGCCAATACTAAAAGAATCGTTGGTACATATGGTTATATGTCTCCTGAGTATGCGATCCACGGGAAATACTCGGTGAAATCGGATGTCTATAGCTTCGGAGTCTTGGTTCTTGAACTCATAACCGGCAAGAAAAACAGTAGCTTCTATGAAGAAGATGGTCTTGGAGATTTAGTGACCTACGTGTGGAAGCTATGGGTGGAGAATTCACCACTGGAGCTAGTAGATGAAGCAATGAGAGGGAATTTTCAGACAAATGAAGTGATCAGATGCATTCACATTGCTTTGTTATGTGTTCAAGAAGATTCTTCAGAGAGACCTTCAATGGATGACATTCTTGTGATGATGAACAGCTTCACTGTTACTTTACCGATTCCAAAGCGATCTGGGTTTCTTCTTCGAACCATGAAAGACTCTAGAGATCCACGCTCAGGAGGTTCTGCTTCTGATCACTCTGCAACAAGCAAGTCTTTGCCTTTGTCTGTTGACGATTCTTCCATCACTATAGTTTATCCTCGT
>gnl_Arath_TAIR10_AT4G23240.1
ATGCTTTCTGCTGCAGATGATATTACAACTTCAGGTTCACTTCAATTCGATTTTAAAGCAATTGAAGCTGCAACAAATAATTTTCAGAAGAGTAACAAGCTTGGTCATGGTGGATTTGGTGAAGGAACTTTTCCGAATGGAACAGAAGTTGCTGTGAAGAGGCTGTCTAAAATTTCAGGTCAAGGTGAAGAAGAGTTTAAGAACGAGGTGCTTCTTGTAGCAAAGCTCCAACATAGAAATCTCGTTAGACTTCTGGGGTTCTCTGTTGAAGGAGAAGAAAAGATACTTGTCTACGAGTATATGCCAAATAAAAGTCTTGACTATTTTCTCTTTGACCATAGAAGGAGGGGTCAGCTGGATTGGAGAACACGATACAACATAATCAGGGGAGTGACTCGAGGGATTTTATATCTCCATCAAGATTCACGGCTTACAATCATACACCGTGACCTCAAAGCGGGTAACATTCTCTTAGATGTCGATATGAACCCGAAAATCGCGGATTTTGGTGTGGCTAGGAATTTTAGAGTGGACCAAACTGAAGCTACCACAGGAAGAGTAGTTGGAACATTCGGTTACATGCCTCCCGAATATGTGGCGAACGGGCAGTTCTCGATGAAATCTGATGTTTATAGTTTTGGAGTATTGATTCTGGAGATTATTGTTGGCAAAAAGAGTAGTAGCTTCCATGAGATTGATGGTTCAGTAGGAAACTTGGTCACATATGTTTGGAGGCTTTGGAACAACGAATCATTCTTGGAACTTGTAGACCCGGCCATGGGGGAGAGTTATGATAAAGATGAAGTCATCAGATGCATCCATATAAGCTTATTGTGCGTTCAAGAAAATCCTGCAGATCGTCCAACAATGTCCACAGTGTTTCAGATGCTCACTAATACTTTTCTTACTCTGCCCGTGCCTCAATTACCTGGATTTGTTTTCAGGGTCAGATCCGAGCCAAACCCATTAGCCGAGAGACTTGAGCCTGGTCCGTCTACTACCATGTCGTTTGCTTGTTCCATTGATGATGCATCGATCACGAGTGTTGATCTTCGT
>gnl_Arath_TAIR10_AT4G28670.1
ATGGCATCGACGTTAATCTCTTCTTTGGCCGTTGTCTTGCCGTTAACGTTACTAGCTCCGTCAATGTCCATGAAAATCTCTCGAATCGACGTCCTCGGATATATTTGTAACAACGGCACCGTCTCCAACGAGGAGGCTTACCGGAGATCATATCAGATTAACCTCGACGCGATCAGAGGTGATATGAGGCATGTCAAGTTTGGAACTCATGAACATGGAGATCCTCCGGAGAGAATGTACGTTTTGTCGCAGTGTGTTAGCGATCTCTCATCCGACGAATGTAGTTTATGTTGGTCACGTGCTACCGATCTCCTCTCTCAATGTTTCCCGGCCACCGGTGGTTGGTTTCACCTCGACGGTTGTTTCGTTAGAGCTGATAATTACAGCTTCTATCAAGAACCTGTTTCTCATCAGGACACCAAGATATGTGCTAGTGATAAGGAGAAGTCTGCAGAATTCAAAGGTTTAGTAAAGGAAGTGACCAAATCCATTGTTGAGGCGGCTCCATATAGTCGAGGTTTCTCGGTGGCTAAAATGGGAATCCGGGATTTAACGGTTTACGGGTTGGGAGTATGCTGGCGAACGCTAAATGATGAGTTGTGCAAATTATGCTTAGCAGATGGAGCTTTATCGGTTACGAGCTGCTTACCATCCAAAGAAGGTTTTGCCTTGAATGCAGGATGCTACTTGCGTTACTCTAACTATACCTTCTATAATGAACGTGGATTGCTTGCTATGAGCTTCACTAAAGAAAACCTTACGTATATATTTGTTATTTCCATGGTGGGTGTGTTGGCTATTGCAGCTGGATTTTGGTGTGGAAAATGCTTCTATATGCGAACTAGTCCAAAGAAGAAGATTAAAGGAACTAAGACTAAAAAGTTTCATTTGTTTGGACATCTAAGGATAGAGAAAGAGTCAGAGTCAATATGTACTGAGTCACACTTGATGAGCTTTGAGTATTCAACTCTTAAAAAAGCAACCAACAACTTCAATGAGAGTTGCAAGCTTGGTGTTGGTGGATATGGTGAAGTCTTCAAGGGAACTCTGTCTGACGGTAGAGAAATTGCGATTAAACGACTACATGTATCAGGAAAGAAGCCACGGGATGAGATCCATAATGAAATAGATGTGATTAGTAGATGCCAACACAAGAACTTGGTTAGGCTCTTAGGTTGCTGCTTCACTAACATGAATAGTTTCATTGTTTATGAGTTCCTCGCCAATACAAGCCTTGATCATATCTTGTTTAACCCGGAGAAGAAGAAAGAGCTTGACTGGAAGAAGAGGCGAACCATAATCTTAGGAACAGCTGAAGGGTTAGAGTATCTTCACGAAACGTGCAAGATCATTCACAGAGATATCAAAGCAAGCAACATTCTGTTAGACTTAAAGTACAAACCTAAAATATCAGATTTTGGATTAGCCAAGTTTTATCCAGAAGGTGGCAAAGACATCCCTGCTTCTTCTCTTTCTCCTTCTTCAATTGCGGGCACTCTAGGATATATGGCTCCTGAATACATTAGCAAGGGAAGACTAAGCAATAAAATCGATGCTTATAGCTTCGGAGTTCTTGTTCTCGAAATAACCAGCGGTTTTCGAAACAATAAGTTCCGGTCTGATAACTCCCTTGAAACCTTAGTTACTCAAGTTTGGAAATGTTTTGCTTCAAACAAGATGGAAGAGATGATAGACAAAGATATGGGAGAAGATACAGATAAGCAAGAAATGAAGAGAGTGATGCAGATCGGTTTGTTGTGCACACAAGAGTCTCCACAACTTCGTCCAACAATGTCTAAGGTTATACAAATGGTTAGTTCCACAGATATTGTATTGCCCACTCCTACTAAACCACCTTTCCTTCATGATTCCATG
>gnl_Arath_TAIR10_AT4G11890.3
ATGGCCGTTACTTCGCTTCTCGATACCGTTTTCCGACGTAGAAAGAAGAAGTCTACTGAGTTTATAAGCTATACAGCAGTTTTCGAATTCGACTTGGACACCATTAAAGCTGCAACAAATGATTTCTCAGAACTGGTTGGTCGTGGCGGATTTGGTTTTGTTTACAAGGGTAGGCTTCAAAATGGACAAGAAATAGCAGTCAAGATTTTGTCTACAAGTTCAATTAGAACTGAGAGACAGTTTCATAACGAACTTATTATTTTGTCTAAGCTTAAACACAAGAATCTGATCAATCTTCTTGGTTTCTGCACTAAACGAGACCAACATGGTCTTGTTTACGAGTTCATGCCTAACTCAAGCCTCGATTGTTTTATACTCGACCCACACAGAGCTGCTCAGCTAAATTGGGAGATGTGCCGAAACATTATTGATGGCATAGCTCGAGGGCTACGTTACCTTCATGAAGAATCCGGGTTATGGGTCGTTCACCGCGACATTAAACCTGGAAACATTCTATTGGATTCAGATTTGAAACCGAAAATAGTGGGATTTGAATTGGCGAGGACGATGCAACAAGGTGAAAACGCAGCTGAAACAACTGAAATTGTCGGTACCGTAGGGTATTTAGATCCGGAGTACATACGAAGCGGACGTGTTTCCGTCAAATCTGACGTTTATGCCTTTGGAGTTACAATCTTGACGATCATTAGCAGAAGGAAGGCTTGGAGTGTGGACGGAGACTCTCTAATCAAATATGTTAGGAGATGCTGGAACAGAGGAGAAGCCATAGATGTGATCCATGAAGTGATGAGGGAAGAAGAAAGAGAATATTCGATAAGCGAAATCTTGAGATACATTCACATTGCTTTGCTATGTGTGGATGAGAATGCTGAGAGAAGGCCGAATATTGATAAAGTTCTGCATTGGTTTAGTTGTTTCTCTACTCCTTTACCTGATCCAACATTTGGTAATAGATTTCTTGTAGAGGAAGAAACAAATTGGCCCTGGTCGCCATCTTTATCTCCTGGTCACAGCTCTGTCACGTCACCCATATCTTCACGT
>gnl_Arath_TAIR10_AT4G04540.1
ATGGGGAAATACTCTGTTTTGATGATCTTTATCGCTTCTTCTCTTCTTATTGTCCTTCAAAACGTGGAAATCGTTAACGCCGTCGGATGTACCGGAAGCTTCTTCAACGGTAATAGCAGCTACGCTCAGAATCGCCGCGATCTCTTCTCTACTCTTCCTAATAAAGTCGTCACCAACGGTGGATTCTACAACTCTTCACTCGGCAAAAGTCCCAACATAGTTCATGCTGTTGCTCTCTGCGGAAGAGGATACGAGCAACAAGCTTGTATCAGGTGTGTCGACAGTGCGATACAGGGTATACTAACGACAACGAGTTGTCTAAACCGCGTGGATTCATTCACGTGGGACAAAGACGAGGAAGACAATGTTTCTTGTCTTGTAAGTACCTCAAACCACTCAACTTTTGGGAACCTCGAGCTTAGACCTTCTGTTAGATACCAAAGTCCGAATAGTATCGAGCCATCGAAAAACATGACTCTTTTCGAACAAGAATGGAATGCAATGGCTAATCGGACCGTCGAGTCTGCCACAGAAGCTGAAACTTCCTCGGTACTTAAGTACTATAGTGCCGAAAAAGCCGAGTTCACAGAGTTTCCAAATGTTTACATGCTGATGCAATGCACACCCGACATAACTTCCCAAGATTGCAAAACATGTCTGGGAGAATGCGTGACGCTTTTCAAAGAACAGGTTTGGGGAAGACAAGGAGGCGAGGTTTATCGTCCGAGCTGTTTTTTCAGGTGGGATCTATATGCTTTCCATGGTGCTTTTGATAATGTAACAAGAGTTCCTGCGCCTCCTCGACCTCAAGCTCAGGGAAACGAGAGCTCTATAACAAAAAAGAAAGGAAGAAGCATTGGATATGGTGGAATTATTGCAATAGTTGTGGTTCTTACTTTCATTAATATTTTGGTGTTTATTGGCTATATCAAAGTCTATGGACGTAGGAAAGAATCATACAACAAAATCAATGTTGGAAGTGCAGAGTACTCTGATTCTGATGGTCAATTCATGTTACGGTTTGATCTTGGTATGGTCTTAGCGGCTACCGATGAATTCTCATCGGAAAATACGCTTGGCCAAGGTGGATTTGGTACGGTCTATAAGGGGACATTACTAAACGGGCAAGAGGTAGCGGTGAAGAGGTTAACAAAAGGTTCAGGACAAGGAGATATAGAGTTCAAGAATGAGGTTTCGCTATTGACAAGACTCCAGCATAGGAATCTAGTTAAGCTTCTTGGATTTTGTAATGAAGGAGATGAACAGATTCTTGTTTACGAGTTCGTTCCCAATTCAAGTCTTGATCACTTTATCTTCGATGATGAGAAGCGTTCACTTCTTACATGGGAGATGAGATACAGAATTATAGAAGGCATTGCTCGAGGTCTTCTTTATCTTCATGAAGACTCGCAGCTAAAGATTATTCACCGAGACTTGAAGGCAAGCAACATACTTTTAGACGCAGAGATGAACCCTAAAGTTGCAGATTTCGGGACAGCGAGGTTGTTCGACTCCGATGAGACTCGAGCTGAAACAAAAAGAATAGCTGGAACCCGTGGATATATGGCTCCTGAATACTTGAATCATGGACAAATCTCAGCTAAATCTGACGTTTATAGCTTCGGTGTTATGCTTCTAGAGATGATTAGTGGTGAAAGAAACAATAGCTTCGAAGGAGAAGGACTTGCAGCTTTTGCATGGAAAAGATGGGTTGAAGGAAAGCCTGAGATTATAATTGATCCGTTCTTAATAGAGAAACCAAGAAATGAGATCATAAAGTTGATCCAAATTGGTTTGTTGTGTGTTCAAGAGAATCCAACAAAGAGACCAACAATGAGCTCTGTAATAATTTGGCTTGGTAGTGAGACAAATATCATTCCTTTACCTAAAGCTCCTGCTTTCACTGGAAGTCGATCCCAATCTGAAATTGGTGCAATGTCAATGAGCGACGATGTCTTCACGGAGTTAAGTTGTCGT
>gnl_Arath_TAIR10_AT4G27300.1
ATGAGAGAAATTCATTCTCTGTTTTCGTTATCTCTGTTCTTAATTTCATCTTCTCTCTCTGTTGCTTTGGATTATAATGTCATCACTCCAAAAGAATTCCTTAAGGATGGAGATACCCTTAGTTCTCCAGACCAGGTTTTCCAACTTGGGTTCTTTAGTCTTGACCAAGAAGAGCAACCTCAACATCGGTTTCTTGGCTTGTGGTACATGGAACCATTTGCAGTCGTTTGGGTGGCCAACCGAAACAACCCTCTCTACGGCACATCTGGATTCTTAAACTTGAGTTCCCTTGGCGATCTTCAGCTATTCGACGGTGAACACAAAGCCTTGTGGTCATCATCATCATCATCAACAAAAGCTTCTAAAACAGCAAATAATCCTCTCTTGAAGATATCATGTTCAGGGAATCTCATATCTAGTGACGGAGAAGAAGCTGTGTTGTGGCAGAGTTTTGATTATCCCATGAATACAATACTCGCGGGTATGAAGCTTGGGAAAAACTTCAAGACACAAATGGAATGGTCTCTATCATCTTGGAAAACCCTAAAAGATCCATCACCAGGTGATTTCACGTTGTCTCTAGACACTCGAGGTTTACCACAATTGATCTTAAGGAAGAATGGAGATTCGAGTTATTCCTATCGCTTAGGATCTTGGAACGGCTTATCCTTCACCGGCGCTCCAGCTATGGGACGTGAGAATAGCTTATTCGACTACAAATTCACGTCGAGTGCGCAAGAAGTAAACTACTCGTGGACTCCACGGCACAGAATTGTCTCAAGATTGGTATTAAACAACACAGGGAAACTCCATAGGTTTATCCAGTCGAAGCAAAACCAGTGGATCTTAGCAAACACTGCACCAGAAGATGAGTGTGACTACTACTCTATATGTGGAGCTTACGCAGTTTGTGGGATTAATAGCAAAAACACACCTTCTTGTTCATGTTTACAAGGGTTCAAGCCTAAATCAGGTCGAAAGTGGAATATTTCAAGAGGAGCATACGGGTGTGTCCATGAGATTCCAACCAACTGTGAAAAGAAAGATGCATTTGTGAAGTTTCCAGGTCTGAAATTACCAGATACTTCATGGTCTTGGTATGATGCAAAAAATGAAATGACACTTGAGGATTGTAAGATCAAGTGTTCAAGTAACTGCTCTTGCACGGCTTATGCGAATACCGATATTCGCGAGGGAGGAAAAGGTTGTTTGCTTTGGTTTGGTGACTTGGTTGATATGAGAGAGTATTCTAGCTTTGGACAAGATGTTTACATAAGAATGGGTTTTGCTAAAATAGAGTTTAAAGGAAGAGAAGTGGTGGGAATGGTCGTTGGATCGGTGGTGGCAATTGCAGTTGTTTTGGTTGTAGTGTTTGCATGTTTCAGAAAGAAGATAATGAAGAGATATCGAGGTGAAAATTTCAGAAAAGGGATTGAGGAAGAGGACTTGGACTTGCCTATTTTTGACAGAAAAACGATTTCTATAGCCACTGATGATTTTTCATACGTGAACTTCCTAGGAAGAGGAGGTTTTGGACCAGTTTATAAGGGTAAGTTAGAAGATGGACAAGAGATTGCGGTGAAGAGGTTATCCGCGAACTCAGGACAAGGAGTGGAAGAATTCAAGAACGAAGTAAAACTAATCGCAAAACTTCAACATCGTAACCTCGTGAGGCTTTTAGGTTGTTGTATTCAAGGTGAAGAATGTATGTTGATCTATGAGTATATGCCTAACAAAAGTTTAGACTTCTTTATATTTGATGAAAGGAGAAGTACAGAATTGGATTGGAAGAAGAGAATGAACATTATCAATGGAGTAGCTCGTGGGATTCTCTATCTTCATCAAGATTCAAGATTGAGAATCATACATAGAGATTTAAAAGCTGGAAATGTTTTACTAGATAATGATATGAACCCTAAGATCTCAGATTTTGGATTGGCTAAATCTTTTGGGGGAGATCAGAGTGAATCAAGCACAAACAGAGTCGTGGGTACTTATGGTTACATGCCTCCGGAGTATGCAATTGATGGACATTTCTCTGTGAAATCTGATGTGTTCAGTTTCGGTGTATTAGTACTTGAGATCATAACTGGCAAGACGAATCGAGGGTTTCGTCATGCAGATCATGATCTTAATCTTCTTGGACACGTGTGGAAAATGTGGGTTGAAGACAGAGAAATAGAAGTACCAGAGGAAGAGTGGTTGGAAGAGACAAGTGTTATCCCAGAGGTACTAAGATGTATTCATGTTGCTTTGCTTTGTGTTCAACAAAAACCAGAAGACAGACCAACCATGGCTTCTGTTGTCTTGATGTTTGGGAGTGATAGTTCTCTTCCTCACCCTACACAGCCCGGTTTTTTCACCAACCGGAACGTTCCTGATATCTCTTCATCTTTAAGCTTACGTTCACAAAACGAAGTTTCCATCACAATGTTGCAGGGACGG
>gnl_Arath_TAIR10_AT4G23320.1
ATGCATTTGCTGTTTTGCTTTGATGAAGCTTCAACAAGATTTGTTACCACATTGGAGGAAAAATACCAATTCATATGCTATCGACGGCTTTTACACGACATGGATCGGGGAACATCCAAACAGAGCATATGGTCTAGGGATGTGTGTCCCAGTAGAGACTTATCTCTTCAAAACTGCACCAAGTGTCTACAACAAAACGTGGTTGAGTATAGGTCATGTTGCCGTGGGAGACAAGGAGGTATTATTTTGAGGCCAAGCTGTTTCATTCGATGGGAGCTTTATCCGTTCTTGGGACTTTTTGATAATATTCGTCCTCGTCAAAAAGATGGCAAAAGCATTTCTACAGGAGCTATTGTGGCGATTATCGTTGTTCCCATCTTATTGCTTGCTCTAGGAGTTGGTCTTTGGAAGAGGAGAAAAGCATATAAAACAAAGACAACTAAAATAGCAGATGATATTACAACTTCAGGTTCACTTCAGTTCGAGTTTAAAGCAATTGAAGCTGCCACATGTAATTTTCATAATGTTAACAAGCTTGGTCATGGTGGTTTTGGTGAAGTTTACAAGGGAACATTTCCGAATGGAACAGAAGTTGCTGTGAAGAGGTTGTCTAAAACGTCAGGACAAGGTGAAGAAGAGTTCAAGAACGAGGTGTTTCTTGTAGCAAAGCTTCAACATAGAAATCTTGTTAAGCTTCTCGGGTATGCTGTCAAAGGAGACGAAAAGATATTAGTCTACGAGTTTTTGCCTAACAAAAGTCTCGACCACTTCCTCTTTGACCCGGTAAAGAAGGGTCAACTAGATTGGACAAGAAGATACAACATTATTAATGGAATTACTCGAGGGATTGTGTATCTTCATCAAGATTCACGGCTTACAATCATACACCGTGACCTCAAAGCGGGTAACATTCTCTTAGATGCCGATATGAACCCGAAAATCGTGGATTTTGGTGTGGCTAGGAATTTTAGAGTGGACCAAACTGAAGCTACCACAGCAAGAGTAGTTGGAACAATCGGTTACATGCCACCCGAATATGTGACGAATGGGCAGTTCTCGACGAAATCTGATGTGTATAGCTTTGGAGTATTGATTCTGGAGATTATTGAAAATCCTGCTGATCGTCCAACGATGTCTACAGTCTTTCATATGCTCACAAATACTTCAATTACTCTACATGTGCCTCAACCACCAGGATTTGTCTTTAGGGTCAGATTCAAGCCAAATCCCTTAGCTGATAGATTGCAGCGTGGTCCGTCTACTAGCATGTCTTTTTCTTGTTCTGTATCGGTCACGTGTGTTAGTCCTCGT
>gnl_Arath_TAIR10_AT4G11480.1
ATGTGTCTGCAAAATCTCTTGTCAATCCTCTGTTTTGTCCTCGCCATTAGCTTCGGCTACGTGTCTGCACAAAAATGCGTGGATTCAATGTTTTTCAGACCCAACGGTACTTATGACACAAACCGTCATCTCATTCTCTCAAACCTTGCTTCCAACGTGAGTTCTCGAGACGGCTACTACAACGGTTCTGTCGGTGAAGGCCCTGATAGAATCTATGCGTTAGGTCTCTGTATCCCAGGGACTGATCCAAAGGTCTGTGATGATTGTATGCAAATCGCATCTACGGGTATATTACAAAACTGCCCGAACCAGACCGACTCATACGACTGGAGATCCCAGAAAACACTCTGTTTCGTTCGTTACTCCAACAGCTCGTTTTTCAACAAAATGGATCTAGAGCCGACAATGGTTATAGGAGATCTAAATAGTGGACTATTCCAAGGGGACCTTGCAGCTTATACAAGAACATGGGAGGAGTTCATGAACTCTATGATCACCAGAGTCGGTCGAACTCGTTACCTGGCCGATATATCCCCTCGGATAGGTTCTGCTCGTATATATGCGCTGATGCAATGTATTCGAGGGATATCCTCTATGGAATGTGAAACTTGTATTCGAGATAATGTGCGTATGTACCAGAGTTGCTGCAATGGGTTCATAGGAGGAACTATTCGCAAGCCGGTCTGCTTTTTCAGGTGGGATGGTTCTGAATATCTTGGTGCCTTTGGTGACACGCCATCGCTACCTCCACCATCTCCAGATGGGAAAACAATATCTACGGGAGCTATTGTTGCAGTTGTTGTCTCCGTGGTTATATTTGTAGTGCTGCTCGCTTTAGTATTGGTCATACGGAAGAGAAGACAATCGTACAAAACACTAAAACCTAAAACTGATGATGACATGACAAGTCCACAGTCTCTGCAATTTGATTTTATGACCCTCGAAGCGGCAACTGATAAATTTTCGAGGAATAACAAGCTAGGTAAAGGTGGGTTTGGTGAAGTTTACAAGGGAATGTTACCAAACGAAACAGAAGTTGCGGTGAAGCGGCTATCGAGTAATTCAGGACAAGGCACACAAGAGTTCAAGAACGAGGTTGTAATTGTGGCTAAGCTTCAACATAAGAATCTTGTTAGGCTTCTTGGGTTTTGCTTAGAAAGAGATGAACAGATACTTGTCTACGAGTTTGTTCCCAACAAGAGCCTTAATTATTTCCTCTTTGGTAATAAACAAAAACACTTACTTGATCCAACCAAGAAGAGTCAGCTAGATTGGAAAAGACGGTACAACATCATAGGAGGGATTACGCGAGGGCTTCTCTATCTTCATCAAGACTCGCGGCTAACCATCATACACCGTGACATCAAAGCAAGTAACATTCTTTTAGATGCTGATATGAACCCTAAAATAGCGGATTTTGGAATGGCAAGGAATTTTAGAGTGGACCAAACTGAAGACAATACAAGAAGAGTTGTTGGAACTTTCGGTTACATGCCTCCAGAGTATGTGACGCATGGCCAGTTCTCTACCAAATCTGATGTTTATAGCTTTGGAGTATTGATTCTGGAGATTGTTTGTGGCAAGAAGAACAGCAGCTTCTATAAGATAGATGATTCTGGTGGCAATTTGGTGACACATGTTTGGCGGCTTTGGAACAATGACTCACCTTTAGATCTCATCGACCCTGCGATTGAGGAAAGCTGCGATAATGATAAAGTCATAAGATGTATCCATATCGGACTTTTATGTGTTCAAGAAACTCCTGTAGATCGGCCAGAGATGTCTACAATATTTCAAATGCTTACTAATAGCTCCATTACTCTGCCTGTGCCTCGACCACCTGGATTTTTCTTCAGGAACAGATCCAATTTAGACCCTTTAACTTATGGATCCGAGCTGGGGCAATCGAGCAGCAAATCTATTCCTTATACTATAGATAGTGCGTCAATCACTAGAGTCACTCCTCGG
>gnl_Arath_TAIR10_AT4G23270.1
ATGTCTTCTCTGATCTCTTTCATCTTCCTTTTCCTTTTCTCATCCATCACAGCTTCTGCTCAAAATACTTTCTACCTATATCATAATTGTTCAGTCACGACGACTTTCTCAAGTAACAGCACTTACTCCACCAATCTCAAAACCCTTTTGTCCTCTCTCTCTTCCCTTAACGCTTCTTCTTACTCCACCGGATTCCAAACCGCCACGGCGGGACAGGCCCCCGACAGGGTCACCGGACTTTTCCTCTGCCGCGTCGACGTCTCGTCGGAAGTTTGCCGTAGCTGCGTCACCTTTGCCGTAAACGAAACGTTGACTCGGTGTCCAAAAGATAAAGAAGGCGTGTTCTATTACGAGCAGTGTCTGCTCAGATACTCTAACAGGAATATAGTAGCCACTCTAAACACCGATGGAGGAATGTTCATGCAGAGCGCTAGGAATCCTCTATCAGTCAAACAAGATCAGTTCAGAGATTTGGTCTTGACCCCCATGAACTTAGCCGCCGTTGAAGCCGCCAGGAGTTTCAAAAAATGGGCTGTGAGAAAAATTGATTTAAATGCATCCCAGAGTTTGTACGGAATGGTTCGGTGCACTCCTGATCTTAGGGAACAAGACTGCTTAGACTGTCTGAAAATAGGCATCAATCAAGTAACCTATGACAAAATTGGGGGAAGGATTCTTCTGCCGAGCTGTGCTTCAAGATACGATAATTACGCGTTTTACAACGAATCTAATGTTGGAACACCTCAAGATTCATCACCACGTCCTGGAAAAGGTGGAAACTCCTCTGTCATAATTATTGCAGTTGTTGTTCCAATCACTGTACTTTTTCTTCTATTAGTAGCTGTTTTTAGTGTCAGGGCTAAAAATAAGAGGACGCTTAATGAGAAGGAACCAGTAGCTGAAGATGGGAATGATATTACGACTGCAGGATCACTTCAGTTTGATTTTAAGGCAATTGAGGCAGCAACGAATTGCTTTTTGCCAATTAACAAGCTAGGTCAAGGTGGTTTCGGCGAAGTTTACAAGGGTACATTGAGTAGTGGACTACAAGTTGCGGTGAAGAGACTATCGAAGACATCAGGACAAGGTGAAAAAGAGTTTGAAAACGAAGTTGTTGTTGTTGCAAAGCTCCAACATAGAAATTTGGTAAAGCTGCTTGGTTATTGTTTGGAAGGAGAAGAAAAAATACTTGTCTACGAGTTTGTGCCCAACAAGAGCCTTGATCACTTCCTCTTTGACTCTACGATGAAAATGAAGCTAGACTGGACAAGAAGGTACAAGATCATAGGAGGAATTGCTAGAGGAATTCTTTATCTTCATCAAGATTCACGACTCACAATTATACATCGAGACCTCAAAGCAGGGAACATCCTCTTGGATGATGATATGAATCCTAAAATTGCAGATTTTGGAATGGCGAGAATATTTGGGATGGACCAAACAGAAGCCATGACAAGAAGAGTAGTTGGAACTTATGGATACATGTCTCCCGAGTATGCGATGTACGGCCAATTCTCCATGAAATCAGATGTGTACAGTTTTGGCGTCTTAGTACTTGAGATTATAAGCGGCATGAAGAATAGTAGTCTCTATCAAATGGATGAAAGTGTTGGCAACTTGGTTACATATACTTGGAGACTATGGAGCAATGGGTCGCCATCAGAGCTTGTAGATCCGTCATTTGGAGATAATTATCAAACAAGCGAAATTACTAGGTGCATCCATATCGCTTTACTATGTGTTCAGGAAGATGCTGAAGATCGTCCAACCATGTCATCGATAGTTCAAATGCTCACTACTAGCTTGATCGCTCTCGCTGAGCCTAGACCACCTGGATTTTTCTTCCGAAGCAAGCAGGAACAAGCAGGTCCATCTATTGATTCATCTACGCATTGTTCAGTCGACGAAGCTTCCATTACTCGTGTAACTCCTCGT
>gnl_Arath_TAIR10_AT4G27290.1
ATGGAAGCCACTAATGTGCTTCATCTGCTTATCATCTCTCTGTTTTCGACGATTCTTTTGGCACAAGCAACTGATATCCTCATAGCAAACCAGACTCTAAAAGATGGAGACACCATTGTTTCGCAAGGTGGGAGCTTCGAGGTTGGTTTTTTCTCTCCAGGAGGATCAAGAAATCGTTATCTCGGAATTTGGTACAAGAAAATCTCTCTCCAGACCGTTGTTTGGGTTGCTAACAGAGACTCTCCTCTCTACGATCTCTCAGGAACCCTAAAAGTATCTGAAAATGGGAGCTTATGCCTCTTCAATGACCGGAATCACATCATCTGGTCATCATCATCCTCACCATCTTCCCAGAAAGCCAGCCTAAGAAACCCAATTGTTCAGATTCTTGATACAGGTAATTTAGTTGTGAGAAACTCAGGGGATGATCAGGATTACATATGGCAGAGTTTAGATTACCCAGGAGATATGTTTCTTCCAGGAATGAAATATGGTCTTAATTTTGTAACCGGTTTAAACCGGTTCTTGACATCTTGGAGAGCAATAGACGATCCATCAACTGGTAACTACACGAATAAAATGGATCCAAACGGTGTTCCGCAGTTTTTCCTGAAGAAAAACTCGGTTGTTGTCTTCAGGACTGGTCCATGGAACGGTCTAAGATTCACCGGTATGCCAAACCTAAAACCTAACCCTATCTATCGGTATGAGTATGTCTTCACGGAGGAAGAAGTTTACTACACTTACAAGCTTGAAAACCCTTCAGTGCTGACAAGAATGCAGCTGAATCCGAATGGAGCTTTGCAACGTTACACTTGGGTCGATAACCTTCAAAGTTGGAACTTCTATTTATCGGCTATGATGGATAGTTGTGATCAATACACGTTGTGTGGCTCTTACGGAAGCTGCAACATCAATGAATCTCCCGCTTGTAGGTGTTTAAAAGGGTTTGTTGCTAAAACTCCACAGGCTTGGGTTGCAGGGGATTGGTCCGAAGGGTGTGTTAGGAGAGTGAAACTGGATTGTGGTAAAGGAGAGGACGGCTTTCTGAAGATTTCAAAGTTGAAGTTACCAGATACAAGAACATCGTGGTATGATAAGAACATGGATTTGAATGAATGCAAAAAGGTATGCTTGAGAAACTGTACATGCTCGGCTTATTCGCCTTTCGACATTAGAGATGGCGGAAAAGGATGTATTCTCTGGTTCGGAGATTTGATTGATATAAGAGAGTATAATGAAAACGGACAAGATCTGTATGTGAGGCTTGCTTCTTCTGAGATAGAAACTTTGCAGCGCGAATCATCCCGTGTTTCAAGCAGGAAACAAGAGGAAGAAGATCTTGAATTACCATTTCTTGATCTTGACACGGTCTCAGAAGCTACAAGTGGATTCTCTGCTGGGAACAAACTTGGACAAGGTGGTTTTGGACCTGTTTATAAGGGAACATTGGCTTGTGGACAAGAAGTTGCTGTAAAAAGGCTATCAAGAACGTCAAGACAAGGGGTAGAAGAATTCAAGAACGAGATCAAGCTGATTGCAAAGCTTCAACACAGAAATCTTGTGAAGATTCTTGGATATTGTGTGGACGAAGAAGAACGAATGCTTATCTACGAGTATCAGCCGAATAAAAGCTTGGATTCTTTCATTTTCGATAAAGAACGACGTAGAGAACTTGATTGGCCTAAACGAGTGGAAATAATCAAAGGGATTGCTCGCGGAATGCTGTATCTCCATGAAGATTCAAGGCTTCGAATCATCCACCGAGATCTCAAAGCAAGCAATGTGTTGCTTGATTCTGATATGAATGCGAAAATATCGGATTTTGGATTGGCTAGAACCTTGGGAGGAGATGAAACTGAAGCAAACACGACCAGAGTGGTTGGAACATATGGATATATGTCGCCGGAGTATCAAATCGACGGGTATTTCTCATTGAAATCTGATGTATTTAGCTTCGGAGTTTTGGTATTAGAGATAGTGTCAGGAAGAAGAAACCGCGGATTTCGTAATGAAGAACACAAGCTGAACCTTCTTGGACACGCTTGGAGGCAATTCTTAGAAGATAAGGCATATGAGATAATCGATGAAGCTGTCAATGAGTCATGTACCGATATCTCTGAAGTGTTAAGAGTGATACACATTGGTCTGTTATGTGTACAACAAGATCCTAAAGACAGACCAAACATGTCAGTGGTGGTTTTGATGTTGAGTAGTGAAATGTTGCTTCTTGATCCGAGGCAGCCCGGGTTCTTTAACGAACGAAATCTCTTGTTTTCCGACACTGTGTCGATTAATCTCGAGATTCCTTCCAATAATTTTCAAACCATGAGTGTAATAGATCCTAGG
>gnl_Arath_TAIR10_AT4G23300.1
ATGAAGCAGAGGAGTTTCTTATCAATCCTCTGTTTTATTCTTCTAGCCTTTGGTGTTGCTTCTGTTTCAGCACAAACATGCATAGAGAACCGTAAATATTTCACACCCAACGGTACATACGATTCAAATCGTCGTCTTATCCTCTCTTCTCTTCCTAACAATACCGCCTCTCAAGATGGTTTCTACTACGGTTCGATTGGAGAAGAGCAAGATCGAGTCTACGCATTAGGGATGTGCATCCCAAGATCAACTCCAAGTGACTGTTTTAATTGTATAAAGGGTGCGGCAGGCTGGTTGATACAGGACTGTGTTAACCAGACAGACGCGTATTATTGGGCACTTGATCCAACGCTGTGCCTTGTCCGCTACTCCAACATTTCTTTCTCAGGATCTGCAGCTTTTTGGGAGATTGAGCCTCAGTATTTGGTCTTGAACACTGCAACTATCGCCTCAGATCTAACGGATTTCAAGAACATATGGGAAGACTTAACATCTCGTACGATTACTGCAGCCTCCGCAGCAAGAAGCACACCATCGTCCAGTGATAACCATTACAGAGTTGATTTTGCGAACTTGACAAAATTCCAGAATATCTACGCATTGATGCAATGCACGCCAGATATTTCTTCTGACGAATGTAACAACTGTCTCCAACGAGGCGTACTTGAGTACCAGTCATGCTGTGGAAATAATACTGGAGGCTATGTTATGCGGCCAATCTGCTTTTTCCGGTGGCAGCTTTTTACATTCTCTAAGGCTTTTCATAACATTACCTTGGCTACTCCTCCGAAACCTCCAATGAATGTACCGCGACCACCTTCTGTAGGTCACGGGGCGAACACTACAGATAATGATAGCAGGGGAGTCTCAGCTGGAATTGTAGTGGTGATTACCGTTCCAGCAGTTGTCATCGTCTTGATACTAGTTGTTCTAGGATTTTTTATTTGCTGGAGGAGAAAGTCTTTGCAAAGAACTGAATTTGAATCTGATAGTGATGTTTCTACTACAAATTCATTGCAATACGAGTTTAAGACAATTGAAGCTGCAACGAATAAGTTTTCGAAGAGCAATAAGCTCGGCGAAGGTCGATTTGGGGAAGTTTACAAGGGTAAGTTTTCAAATGGAACTGAAGTTGCCGTGAAGAGGCTCTCGAAAGTATCAGGACAAGACACAAAAAAGTTCAGGAACGAGGCTGTTCTTGTATCAAAAATTCAGCATAGGAATCTGGCTAGGCTTCTTGGGTTCTGTTTGCAAGGAGATGGAAAGTTTTTGATCTATGAGTTTGTTCTCAACAAAAGCCTTGACTATTTTCTATTCGATCCTGAAAAGCAAGGTGAGCTAGACTGGACTCGGCGATACAAGATCATTGGAGGGATTGCTCAAGGGATACTACATCTTCATCAAGATCCACAGCTCACAATCATATATCGTGACTTCAAAGCCAGCAACATTCTCTTAGATGCCGATATGAACCCAAAAATTTCAGATTTTGGAATGGCCACAGTTTTTGGAATGGAGGAAAGTCGAGGCAATACGAACTGGATAGCTGAAACCTTCGTTTACATGTCTCCCGAGTATGCGGTGCATGGCAAATTCTCCATGAAATCTGACGTCTACAGCTTTGGAATCTTGATTCTTGAAATTATTAGCGGCAAGAAGAATAGCAGCCTCTACCAGAACGATGAAACTACTACTGCTGGCAACTTGGTTACCTATGCTTGGAGGCTTTGGAGAAACGGCTCGCAACTAAAGCTGCTGGATTCGTCCATAGGAAGGAACTATCAGAGTAATGAAGTCACTAGATGCATCCATATTGCTCTTTTATGTGTTCAAGAGAATCCAGAAGACCGTCCAAAGTTGTCAACCATTGTCTCAATGCTTACCAGTAACACAATCAGTGTGCCAGCGCCTGGCATACCGGGATTTTTCCCCCAAAGCAGGCGTGAACTGGACCCATTATCTGAGGGATTAGAGTCGGGT
>gnl_Arath_TAIR10_AT4G21410.1
ATGGAACATGTCAGAGTTATCTTCTTCTTTGCTTGTTTCCTAACGCTTGCTCCATTTCATGCCTTTGCTCAGGTAGATTCCTATGAGTTTGATCCAGATTTCAACTGTGTTGATCGTGGCAACTTCACGGCGAACAGCACTTTTGCCGGGAATCTCAACCGCCTTGTCTCCTCCCTCTCCTCACTCAAATCCCAAGCTTATGGCTTCTACAACCTCTCTTCTGGAGACTCATCTGGAGAAAGAGCTTATGCAATTGGTCTGTGTAGAAGAGAAGTCAAAAGAGATGATTGTGTCAGCTGTATTCAGACAGCTGCAAGAAACCTCACCAAGCAGTGTCCGCTGACAAAACAAGCTGTTGTATGGTACACGCACTGTATGTTTCGTTACTCAAACAGGACAATCTACGGAAGAAAAGAAACGAACCCGACTAAGGCTTTTATTGCTGGTGAAGAGATATCAGCAAACAGAGATGACTTTGAGCGTCTGCAGAGAGGACTATTGGACAGACTCAAAGGAATTGCGGCTGCTGGTGGGCCTAATAGGAAATACGCTCAAGGAAACGGTTCAGCTTCGGCTGGGTACCGGAGATTCTATGGAACTGTGCAATGTACGCCAGATTTGTCTGAACAGGATTGTAATGATTGTTTAGTTTTTGGGTTTGAGAATATTCCGAGTTGTTGTGATGCTGAGATTGGTCTTCGGTGGTTTTCTCCTAGTTGTAACTTCCGGTTTGAGACGTGGAGATTCTACGAGTTTGATGCCGACCTAGAGCCAGATCCACCTGCAATTCAGCCTGCTGATTCACCACAATCAGCTGCAAGAACTGAGAGGACAGGAAAGGGCAAAGGTGGATCTAAAGTCATTATCGCGATAGTCATCCCGATACTTCTTGTTGCGTTACTCGCAATTTGCCTATGCTTGGTCTTGAAGTGGAGGAAGAACAAGTCTGGATATAAAAACAAAGTTCTTGGGAAATCACCTTTGTCGGGTTCAATTGCCGAGGATGAGTTCTCGAACACAGAATCACTCTTAGTTCATTTTGAGACTCTAAAGACAGCAACAGATAACTTTTCTTCAGAAAACGAACTTGGACGTGGTGGGTTTGGTTCAGTTTATAAGGGTGTGTTCCCTCAGGGGCAAGAAATCGCGGTGAAGAGATTATCGGGTAATTCTGGACAAGGAGACAACGAGTTCAAGAACGAAATATTACTACTTGCAAAGCTTCAACATAGGAACTTGGTCAGGCTTATAGGTTTCTGCATACAAGGAGAAGAAAGACTCCTTGTCTATGAGTTCATCAAGAACGCTAGTCTTGACCAATTTATCTTCGATACTGAGAAGCGTCAACTTTTGGATTGGGTAGTGCGGTACAAAATGATCGGAGGAATTGCTAGAGGACTCCTTTATCTTCATGAAGACTCTCGTTTCCGGATAATTCATCGTGATCTTAAAGCTAGCAACATTCTTTTGGACCAAGAAATGAATCCGAAAATCGCAGATTTTGGATTAGCTAAACTCTTTGACTCAGGCCAAACCATGACACATCGATTCACAAGCAGGATTGCAGGAACTTACGGATATATGGCTCCGGAATACGCAATGCATGGACAATTCTCTGTGAAAACAGATGTTTTCAGCTTCGGTGTATTAGTCATTGAGATCATTACAGGTAAAAGAAACAACAATGGTGGATCGAATGGTGACGAAGATGCAGAAGATCTTCTTAGTTGGGTGTGGAGAAGCTGGAGAGAAGACACTATACTAAGCGTGATCGATCCGAGTTTAACCGCAGGATCAAGAAATGAGATCTTGAGATGCATACACATTGGTCTTTTATGTGTGCAAGAAAGTGCAGCGACTAGACCAACAATGGCTACGGTTTCTCTCATGCTCAATAGCTATTCTTTTACCCTCCCGACGCCTTTGAGGCCTGCGTTTGTGTTGGAGAGTGTCGTCATACCTTCAAATGTTTCTTCTTCAACGGAAGGGTTACAAATGTCGTCAAATGATGTTACTGTTTCTGAGTTTTCTCCTCGT
>gnl_Arath_TAIR10_AT4G23210.3
ATGAAGCAGAGGAGTTTATTATCAATCCTCTGTTTTATCCTTCTAGCCTCTGGTGTTGCTTCTGTTTCAGCACAAACATGCATAGAGAACCGTAAATATTTCACACCCAACGGTACATACGATTCAAATCGTCGTCTTATCCTCTCTTCTCTTCCTAACAATACCGCGTCTCGAGATGGTTTCTACTACGGTTCCATTGGAGAAGAGCAAGATCGAGTCTACGCATTAGGGATGTGCATCCCGAAATCAACTCCAAGTGATTGTTCTAACTGTATCAAGGGCGCGGCAGGCTGGTTGATACAGGATTGTGTCAACCAGACAGACGCGTACTATTGGGCACTTGATCCAACGCTGTGCCTTGTCCGCTACTCCAACATTTCTTTCTCAGGATCTGCAGCTTTTTGGGAGATTGAGCCGCAGTATTTGGTGTTGAACACTGCAACTATCGCCTCAAATCTAACAGAGTTCAAGACAATATGGGAAGACTTAACATCTCGTACGATTACTGCAGCCTCCGCAGCAAGAAGCACACCATCGTCCAGTGATAACCATTACAGAGTTGATTTTGCGAACTTGACAAAATTCCAGAATATCTACGCATTGATGCAATGCACGCCAGATATTTCTTCTGACGAATGTAACAACTGTCTCCAACGAGGCGTACTTGAGTACCAGTCATGCTGTGGAAATAATACTGGAGGCTATGTTATGCGGCCAATCTGCTTTTTCCGGTGGCAGCTTTTTACATTCTCTAAGGCTTTTCATAACATTACCTTGGCTACTACTCCTCCTCTTTCTCCTCCTCCACTGCAACGTCCTGTGGTTGCGTCACAACCACCTTCTGCAGACAACCGGGACAAGAAGAGAGACAATAGTAGCGGAAAAATCTCAATGAAAACTATTCTAGCAATTGTTGTGGTTGGTATAGTCATCCTCATCATCATCTCGGGAATTCTTGCTCGCCGGTTTGCTCGGAAGGAAAAACCATATCAAGAAGTTGAACTTAATCAAACTGGTATTACATCTGTACGCTCCCTGCAATACAAATTTAAGACGATCGAAACTGCAACAAATAATTTTTCAGAGAGACTTGGTCATGGTGGATCTGGACATGTTTTCAAGGGAAGGTTGCCTGACGGAAAGGAAATTGCAGTGAAGAGATTGTCAGAAAAAACAGAACAAAGTAAGAAAGAGTTCAAGAACGAGGTTGTTCTTGTCGCGAAACTTCAGCATAGAAATCTTGTTAGACTTCTCGGTTTTTCTGTCAAAGGAGAAGAAAAGATCATAGTCTACGAGTATTTGCCCAACAGAAGTCTCGACTACATCCTCTTTGACCCTACAAAGCAAGGAGAGTTAGACTGGAAAAAGCGGTACAAGATCATTGGAGGAACTGCTAGAGGGATTCTATATCTTCATCAAGATTCACAACCCACAATCATACATCGTGACCTCAAAGCGGGTAATATCCTCTTGGACGCTCATATGAACCCGAAAGTTGCAGATTTTGGGACGGCAAGGATCTTTGGGATGGACCAAAGTGTAGCTATTACAGCGAATGCAGCCGGAACTCCCGGTTACATGGCCCCAGAATATATGGAACTAGGCGAATTCTCGATGAAATCTGACGTGTATAGCTATGGGGTCTTAGTTCTTGAGATTATATGCGGCAAGAGGAACACGAGCTTCTCATCTCCGGTTCAGAATTTTGTCACATATGTCTGGAGGTTATGGAAAAGCGGGACACCATTAAACCTCGTTGACGCAACAATTGCAGAGAATTATAAGAGTGAAGAAGTGATAAGATGTATCCACATTGCGCTCCTATGTGTTCAAGAAGAACCTACAGATCGTCCTGACTTTTCGATAATCATGTCGATGCTCACTAGCAATTCCCTCATCTTACCTGTTCCTAAACCACCTCCATCCTTCATTCCAGGTAGACCAAACCAATCTACGACGAGGCCCAGTTCCCAAAATATCAATGATGGAAGGTGGTCCTTGTTGAAAATGATGTTCCAT
>gnl_Arath_TAIR10_AT4G11470.1
ATGTGTTTGAACACTCTCTGTGCAATCCTCTGTTTTGTCCTTACCGTTAGTTTCGGCTTCGTCTCTGCCCAAAAATGCGGGGAGTCTGTGTTTTTCAGACCTAACGGTAACTATGACACTAACCGTCGTCTCGTTCTATCAACGTTAGCTTCCAACGTCAGTTCTCAAAACAACCGCTTCTACAACGTTTCGGTCGGTGAAGGAGCTGGAAGAATCTATGCCTTAGGTCTCTGTATCCCAGGGTCTGATCCAAGGGTGTGTTCCGATTGTATCCAACTCGCGTCTCAAGGTTTATTACAAACCTGTCCGAACCAGACCGACTCATTCTACTGGACAGGCGACAACGCCGACAAGACGCTCTGTTTCGTTCGTTACTCTAACAACTCGTTTTTCAACAAGATGGCTCTAGAGCCAACTCACGCAGTTTACAATACTATGAGGTTCCAAGGGAACCTCACAGCTTATACAAGAACATGGGACGCGTTCATGAACTTTATGTTCACCCGAGTCGGTCAAACTCGATACCTGGCTGATATATCCCCTCGGATAAATCAGGAACCTTTGTCTCCTGATCTTATATACGCGCTGATGCAGTGTATTCCGGGGATATCTTCTGAAGACTGTGAAACCTGTCTTGGAAAATGTGTCGATGACTACCAGAGTTGCTGCAATGGGTTCATAGGTGGAGTCGTTAACAAGCCGGTCTGCTATTTCCGGTGGGATGGTTATAAATATTATGGTGCCTTCGGTGATGAAGCGCCATCTCAACCCCCCACGCCGCTTCCTCTTCCTCCTCCTCCTCCTCGTGATCCAGATGGAAAAAAGATCTCTACAGGAGTTATTGTGGCTATTGTTGTTTCCGCAGTTATCTTCGTGGTGCTAGTCGCTTTAGGATTAGTTATTTGGAAGCGAAGACAATCATACAAAACACTGAAATATCATACTGATGATGATATGACAAGTCCACAGTCTCTGCAATTTGATTTTACAACAATTGAAGTGGCAACAGATAATTTTTCGAGGAACAACAAGCTAGGTCAAGGCGGATTCGGTGAAGTTTACAAGGGAATGTTACCTAATGAAACAGAAATTGCGGTAAAGCGTCTATCGAGTAATTCAGGACAAGGCACACAAGAGTTCAAGAACGAGGTTGTGATTGTGGCCAAACTTCAACACAAGAATCTTGTTAGGCTTCTTGGGTTTTGCATAGAAAGAGATGAACAGATACTTGTCTACGAGTTTGTTTCCAACAAGAGCCTTGATTATTTCCTCTTTGATCCAAAAATGAAAAGTCAACTAGATTGGAAAAGACGGTACAACATCATAGGAGGGGTTACGCGAGGACTTCTCTATCTTCATCAAGACTCAAGGCTAACAATCATACACCGTGACATCAAAGCAAGTAACATACTTTTAGATGCTGATATGAACCCTAAAATAGCTGATTTTGGAATGGCAAGGAATTTTAGAGTGGACCAAACTGAAGACCAGACAGGAAGAGTTGTTGGAACCTTCGGTTACATGCCTCCAGAGTATGTGACACATGGCCAATTCTCTACCAAATCTGATGTATATAGCTTTGGTGTATTGATCTTGGAGATTGTTTGTGGCAAGAAGAACAGCAGCTTCTTTCAGATGGATGATTCTGGGGGAAATTTAGTGACACATGTTTGGAGGCTTTGGAACAATGATTCACCCTTAGATCTCATCGACCCTGCGATTAAGGAAAGCTACGATAATGATGAAGTCATTAGATGTATCCATATCGGAATTTTATGTGTTCAAGAAACTCCGGCAGATCGTCCAGAGATGTCTACAATCTTTCAAATGCTTACCAATAGCTCCATTACTCTGCCTGTGCCTCGACCACCTGGATTTTTCTTCAGGAACAGACCCAATTTAGACCCCTTAACCTATGGATCCGAGCAGGGGCAATCCAGCAGCATGTCTGTTCCTTTTTCTATAGATAGTGCGTCAATCACTAGAGCCACTCCTCGG
>gnl_Arath_TAIR10_AT4G11900.1
ATGCAGATTTGCAAGAAGAATGTGTTTTTATTATACTACGGAGTGTTGGTGTTCTTGTCTTTTCAAGTTTCTTCTTCAACTGACACTATTTCTACCAATCAACCTCTTTCAGGATTTGAGACCATTGTTTCCAGCGGTGATATATTCGAACTCGGTCTCTTCACCCCAACTCCAGATACTTATGATCATAGAAACTACTACATAGGAATGTGGTACAGGCACGTCTCTCCACAGACTATTGTTTGGGTCGCAAACCGAGAATCTCCTCTTGGAGGGGATGCTTCTACTTACTTATTAAAGATCTTAGATGGAAACTTAATTCTCCATGATAATATCAGCGCCACCCGTAAATCTCATACGGAGGGGACATCTCGGAGATCCCCTCAAAAGATCTCAGAAGGAAACTTACTTTTCCATGAAACAGTTTGGTCGACCGGTGTTAACTCTAGTATGAGCAAGGATGTTCAAGCTGTTCTGTTTGATAGTGGTAATCTAGTATTGAGAGATGGGCCTAATTCTTCTGCAGCTGTGTTGTGGCAGAGTTTTGATCATCCCTCGGATACTTGGCTTCCTGGCGGTAAAATCAGATTAGGAAGCCAACTTTTCACTTCTTGGGAGAGCTTGATAGATCCATCACCGGGTCGATACTCTCTCGAGTTTGACCCTAAACTACACTCACTCGTCACGGTTTGGAATAGATCAAAGTCATATTGGTCCAGTGGGCCATTGTATGATTGGCTTCAAAGTTTCAAGGGATTTCCAGAATTGCAAGGTACTAAGTTGAGTTTCACATTGAATATGGATGAGTCTTACATCACCTTTTCAGTAGATCCCCAGAGCAGATATCGTTTGGTCATGGGTGTTTCGGGGCAGTTCATGCTGCAAGTTTGGCACGTTGACTTACAGTCGTGGCGTGTGATATTGTCTCAACCTGATAATAGATGTGACGTTTATAACAGTTGTGGATCATTTGGGATTTGCAATGAAAACCGAGAGCCTCCCCCATGTAGATGTGTTCCTGGTTTCAAACGAGAATTTTCCCAAGGATCTGATGACTCGAATGATTACTCTGGTGGTTGTAAAAGGGAAACATACCTTCATTGTTATAAGCGAAATGACGAGTTTCTTCCTATTGAAAACATGAAATTAGCCACTGATCCAACAACAGCATCGGTCTTGACATCCGGGACTTTTAGGACGTGTGCCTCACGTTGCGTAGCTGATTGTTCTTGCCAAGCGTACGCAAATGATGGAAACAAGTGTTTGGTGTGGACAAAAGATGCTTTCAATCTGCAACAACTCGATGCAAATAAGGGACACACATTCTTTCTTAGACTTGCATCTTCAAACATCTCAACTGCAAACAACCGAAAAACAGAACATTCTAAAGGCAAAAGCATTGTGTTACCACTTGTACTAGCATCACTTGTAGCAACTGCTGCATGTTTCGTTGGTTTGTATTGTTGCATTTCTTCAAGAATAAGAAGAAAAAAGAAACAAAGAGACGAAAAACATAGCAGAGAGCTATTAGAAGGTGGCCTAATTGATGATGCTGGAGAAAATATGTGTTACCTAAATCTACATGACATAATGGTTGCAACAAATTCTTTCTCTAGGAAAAAAAAGTTAGGAGAAGGTGGTTTTGGTCCAGTCTACAAGGGAAAGCTACCAAATGGGATGGAAGTGGCAATCAAAAGGCTTTCAAAAAAATCAAGTCAAGGTCTGACAGAGTTCAAGAATGAAGTTGTTCTGATCATAAAGCTTCAACACAAGAACTTGGTGAGGCTTTTAGGGTATTGTGTTGAAGGCGATGAGAAGCTCCTAATTTATGAGTACATGTCGAATAAGAGCCTTGATGGTTTACTCTTTGATTCTTTAAAGTCTAGGGAATTGGATTGGGAGACACGTATGAAAATAGTAAATGGGACGACAAGAGGACTTCAATATCTGCATGAGTACTCACGTCTCAGGATCATTCACCGAGATCTTAAGGCAAGCAATATTCTACTTGACGATGAGATGAATCCTAAGATCTCAGATTTTGGAACCGCAAGGATTTTTGGTTGCAAGCAAATCGATGATAGCACCCAAAGAATCGTCGGGACATTCGGCTATATGTCACCGGAATATGCATTAGGTGGAGTGATTTCAGAGAAATCGGATATATACAGCTTTGGAGTGTTGTTATTGGAGATCATATCGGGTAAAAAGGCGACAAGGTTTGTTCATAACGACCAAAAACACAGCCTTATTGCTTATGAATGGGAATCTTGGTGTGAAACAAAAGGTGTAAGCATTATAGATGAACCAATGTGTTGTTCGTATTCTTTAGAAGAAGCGATGCGGTGCATTCATATCGCACTTCTTTGTGTTCAAGATCATCCTAAAGATAGACCCATGATTTCACAAATCGTTTATATGTTGAGCAACGATAACACTCTTCCGATTCCGAAACAACCAACTTTCTCAAACGTGTTGAACGGGGATCAACAGCTAGACTACGTATTCTCCATAAACGAAGCAACGCAAACAGAACTGGAAGCGCGA
>gnl_Arath_TAIR10_AT4G21230.1
ATGGCTTCTACTTCAATAATGCTTTCTTCCTTCTTCTCCTTCTTCTTCTTGACTTTTTTTGTCACTTATGCTCAGCAAAACGTCACCGTTCACACAATTTGCTACTACGATGGAGGTAACTTCACATCCAACACTTCATATTCCCTTAATCTCAACCGTCTGATCTCGTCTTTACCTGATCTAACTCCAACCATCAACGGCTTCTACAATATCTCCATCAATGGAGAAGTCAACGCCATAGCTTTATGCAGAGGAGATGTCAAGCCAAATCAAGATTGCATCAGTTGCATCACCACCGCCGCAAAGCAGCTCGTAGAGAGCTGTCCAAACATCATCGAAGCCAATATTTGGCTTGAGAAATGCATGTTTCGTTACACAAGTCGAATTATCTTAGGTCAAATGGAGCCGGTTCCTTTTTCTTATACATCAAGTAATGTTAGTGTGACAGACAAGGAAGGTTTCAGCAAGGGTTTAGGTGACCTATTGGATTCATTAGGAGCAAAAATCGATGCTGCGAATGAGACCAAAGAGGTTAAGTTTGCAGCAGGAGTGAAAGGAACGATCTACGCGTTGGCTCAGTGTACACCAGATTTGTCTGAATCAGATTGTAGAATCTGTCTTGCTCAGATCTTTGCTGGAGTTCCCACTTGTTGTGATGGAAAGACAGGTGGATGGTGGACTAATCCAAGTTGCTATTTCAGGTTTGAAGTGTATCCGTTTTTCGATCTTTCAGTTACTTCAGAACAGAAGCAACCTCTTTCTTCTCATAATAATAACACCAGAAGAAGTGATCAAGGAAAAAGTAAAGACCGGTCTAAAACTCTCATCTTTGCGGTGGTTCCCATTGTGGCGATCATATTAGGTCTTGTGTTTCTCTTTATCTACTTAAAGAGGAGGAGGAAAAAGAAGACCCTGAAGGAAAATGCTGAAAATGAATTTGAGAGTACAGACTCATTGCATTTTGATTTTGAGACCATAAGAGTAGCAACAGATGATTTTTCCTTAACGAATAAGATCGGTGAAGGTGGTTTTGGCGTTGTCTACAAGGGTCATCTCCCAGATGGACTAGAGATAGCTGTGAAAAGGTTATCCATACATTCAGGACAAGGCAATGCAGAGTTTAAGACAGAAGTACTCTTAATGACTAAGCTGCAACACAAGAATCTTGTTAAACTCTTTGGTTTCTCCATCAAAGAATCTGAAAGACTTCTTGTATATGAGTTTATCCCAAATACAAGTCTTGATCGGTTCTTGTTCGATCCTATCAAGCAGAAGCAACTAGACTGGGAAAAACGGTACAATATCATCGTAGGAGTTTCCCGGGGATTGCTTTACCTACACGAAGGCTCGGAGTTTCCGATAATCCACCGTGATCTCAAATCCTCCAATGTGCTTTTAGATGAACAAATGCTACCTAAGATCTCAGATTTTGGAATGGCAAGACAATTCGATTTCGATAATACTCAAGCAGTAACAAGAAGAGTTGTTGGAACTTATGGATATATGGCTCCAGAGTATGCAATGCACGGAAGATTCTCAGTGAAAACAGATGTTTATAGCTTTGGAGTTCTTGTACTTGAGATCATTACAGGTAAAAGAAACAGTGGATTAGGTCTTGGTGAAGGAACAGATCTCCCCACATTTGCTTGGCAAAATTGGATTGAAGGAACATCAATGGAACTAATAGATCCTGTTCTTCTGCAAACTCACGACAAGAAAGAATCAATGCAATGCTTAGAAATTGCTCTGTCTTGTGTTCAAGAGAATCCTACAAAAAGACCAACTATGGATTCAGTTGTTTCAATGCTTAGCTCTGATTCTGAGTCTCGTCAGCTTCCAAAACCATCGCAGCCTGGTTTCTTCAGAAGATCAGCGTCGTTTTCGATTTCTTTAAATGATGTTTCTCTCACAGATTTGTCTGCACGT
>gnl_Arath_TAIR10_AT4G21366.1
ATGTCTCCCGAATACGCAATGGAGGGGATATTCTCGGTAAAATCGGATGTTTTCAGCTTCGGGGTTTTGGTTCTTGAGATTGTCAGTGGAAAGAGGAACAGAGGATTCCACAACTCCGGCCAAGACAATAATCTTCTCGGCTACACGTGGGAGAATTGGAAAGAAGGAAAAGGGCTAGAGATCGTCGATTCGATAATTGTAGATTCCTCATCATCAATGTCATTGTTCCAACCACATGAAGTCTTAAGATGCATACAGATTGGTCTTTTATGTGTTCAAGAACGTGCAGAGGACAGACCAAAGATGTCGTCGGTGATTGTCCCGTTTTGTACTCGA
>gnl_Arath_TAIR10_AT4G23290.2
ATGCAAAAGAACAAAATGGTCGACTTGCGAGCAATCTTCTGGTTTGTGGTCATAAGCTCTTGTGCTGTCGCTGCACCAACCTGCATTCAGAGATCTGATTTTTTCAAAGCCAATGGTCCTTACGACATAAACCTCCGAGCCATGCTCTCGTCTCTTCCTTCTCGTGTCAAGGATAATGAAGGCTTCTACAAGACTCCGTTCAAGCCCGGTCCAAACATAGCACATGGTCTGGGGATGTGTAGCCGAGGTACTACAACACAGGATTGTTCGGATTGTATCACGAGTGTATCTCATACCTTGCTACACACATGTCCTAATCAGGCAGAAGCTATAGACTGGAGTTCTGGAGACTCGCTTTGTTTGGTACGCTACTCAAACCACTTGATTAATGGATCGCTCGACGAAGACATAATATGGGCAGAGTATATTGAGTACAAATATAACACATCGTTCGGCCAAACCAACTTGACGGAGTTTAAATCTACATGGCAGGCTTTGATGGATCGTGTGATAAACAAAGTTGATGGTTCATTGTACGCCAACAGCATACAAGAGCTCGGGTCGTTCCCGTTCAGGAGCATTTATGCCATCGCGCAATGCAATAAAGACCTAACCAAGTTGAACTGCGAGAAATGTTTACAACATCTTAGGATAGATAATAGGTCATGCTGCCGGGGGATACAAGTAGGCTATATTGCAAGGACCAGCTGTTTCATGCGATGGGATCTACAGCCATTCTTGGGACTATTCATAAATGGGATGTTACCAACTCCCCCTTCTGAATTAGATAATGGTCACTCTAACACAACCAAGAAAGATGGCAAAAATATATCTACAGGATCTATTGTGGCAATTGCGGTTGTTTCCGTCGTCGTGAGCACTGTACTGCTTGCTCTTGGATACGCTGTTTCTAGGAGGAGAAAAGCTTACCAATCATTTGCAAGTGAAAATGGGTATTTCTCTGTTTCAAGAAGACCTAGGAGGCCTTATGGTACTGCATCACCAGATGATGCTACGGATGATCTTACAGCGTCCTCAGGTTCGCTTCGATTCGATTTTAGAGCAATAAAAGCTGCAACAAGTAATTTTCATAAGAGTAACAAGCTTGGTCATGGTGGATTTGGTGCAGTTTACAAGGGTATGTTTCCGAATGGAACAGAAGTTGCTGCCAAGAGACTATCTAAACCATCAGATCAAGGTGAGCCAGAGTTCAAGAACGAGGTGCTTCTTGTAGCAAGACTTCAGCATAAAAATCTTGTTGGACTTCTCGGGTTTTCGGTTGAAGGAGAAGAGAAGATACTAGTTTACGAGTTTGTTCCCAACAAAAGTCTCGATCATTTCCTTTTTGACCCGATAAAAAGGGTTCAACTGGATTGGCCAAGACGACACAACATTATCGAGGGAATCACTCGAGGAATTCTCTATCTTCATCAAGATTCACGGCTCACAATCATACACCGTGACCTCAAAGCCAGCAACATTCTCTTAGATGCCGAGATGAATCCAAAAATAGCTGATTTTGGTCTGGCTAGGAATTTCAGAGTTAATCAAACCGAAGCAAATACAGGAAGAGTAGTTGGCACATTCGGTTACATGCCACCTGAGTATGTGGCAAATGGACAGTTCTCAACGAAATCTGATGTGTATAGCTTTGGAGTATTAATTCTGGAGATTATTGGTGGCAAGAAGAATAGTAGCTTCCATCAGATAGATGGTTCAGTAAGCAACTTGGTCACACATGTTTGGAGGCTTAGGAATAATGGATCGTTGTTGGAACTTGTAGATCCAGCCATTGGGGAGAATTATGATAAAGATGAAGTCATTAGATGCATTCACATTGGGTTATTATGCGTTCAAGAAAATCCTGACGATCGTCCAAGCATGTCCACAATATTTCGAATGCTAACTAATGTTTCAATTACTCTGCCTGTGCCTCAACCACCTGGATTTTTCTTCAGGGAAAGATCCGAGCCGAACCCATTAGCCGAGAGATTACTGCCTGGTCCGTCTACTAGCATGTCTTTTACTTGTTCGGTAGATGATGCATCGATCACGAGTGTTAGACCTCGT
>gnl_Arath_TAIR10_AT4G23160.1
ATGGTATCTGATGCAGATGCTTCCACATCTTCATCTTCCATTGATATTATGCCTTCTGCTAATATTCAAAATGATGTCCCTGAACCTTCTGTTCACACATCGCATAGGAGAACACGAAAGCCTGCTTATCTTCAAGATTACTACTGTCATTCAGTAGCTTCTTTAACCATTCATGATATTTCCCAGTTTCTCTCTTATGAAAAAGTTTCTCCACTTTACCATTCTTTCTTGGTTTGTATTGCCAAAGCTAAAGAACCCTCAACCTACAATGAAGCGAAAGAATTTCTTGTGTGGTGTGGTGCTATGGATGATGAAATTGGTGCAATGGAGACTACTCACACTTGGGAAATCTGTACTCTACCTCCCAATAAGAAGCCTATTGGTTGCAAATGGGTGTATAAGATAAAATACAACTCGGATGGCACCATTGAACGTTATAAGGCACGGTTGGTTGCCAAGGGTTACACACAGCAGGAAGGTATCGATTTTATTGAGACTTTCTCTCCAGTCTGCAAACTCACATCTGTCAAGCTCATTCTTGCGATCTCTGCCATCTATAATTTTACTCTTCATCAACTGGACATTTCCAATGCGTTCCTTAATGGTGATTTGGATGAAGAGATCTATATGAAGCTTCCTCCTGGATATGCTGCTAGACAGGGGGACTCTCTCCCTCCCAATGCTGTGTGTTACCTCAAGAAGTCCATTTATGGGCTTAAACAAGCCTCCAGACAATGGTTTTTAAAGTTTTCTGTTACACTCATTGGTTTTGGTTTTGTGCAGTCCCATTCTGACCATACCTACTTCTTGAAGATCACTGCTACACTTTTCTTATGTGTCTTAGTGTATGTTGACGACATCATCATTTGCAGTAACAATGATGCAGCTGTTGATGAGTTGAAGTCCCAGCTGAAAAGTTGTTTTAAACTCAGGGATCTTGGCCCTTTGAAATACTTTCTTGGCTTAGAAATTGCTAGATCCGCTGCTGGCATTAACATTTGTCAAAGAAAGTATGCATTGGATCTTTTGGATGAAACAGGTCTCTTGGGTTGTAAGCCGTCTAGTGTTCCTATGGATCCCAGCGTCACTTTCTCTGCTCATTCAGGTGGTGACTTTGTGGATGCTAAAGCTTACAGACGTCTCATTGGTCGCCTCATGTATCTTCAGATTACTCGTCTTGACATCAGCTTTGCAGTCAACAAGCTCAGTCAATTCTCTGAAGCTCCTCGCCTTGCACATCAACAGGCTGTCATGAAGATTCTGCATTACATTAAAGGCACTGTTGGTCAAGGTCTGTTTTATTCTTCTCAAGCTGAAATGCAACTTCAAGTTTTCTCTGATGCTTCATTTCAGTCATGCAAGGACACTAGACGCTCTACAAATGGTTATTGTATGTTTTTGGGAACTTCTCTCATTTCCTGGAAATCCAAGAAGCAGCAGGTGGTCTCCAAGTCTTCTGCTGAAGCTGAGTATCGTGCTCTCTCTTTTGCTACAGATGAGATGATGTGGTTAGCTCAATTCTTCAGGGAACTCCAGCTTCCTCTCTCCAAGCCTACACTTCTCTTCTGTGACAACACTGCAGCAATTCACATCGCCACCAATGCAGTTTTCCACGAGCGCACCAAACACATCGAAAGTGACTGCCACAGCGTTCGTGAGAGATCCGTTTACCAAGCCACTCTATCCTACTCCTTTCAAGCTTATGATGAGCAAGATGGGTTTACAGAGTATCTTTCTCCCATCTTGAGGGGGACTATTATGTATATAGTTTCAATGTTTGGTTTAGCTGGTTTAGAGGCTCTGATCTGTTTCATTTTCCTTTTCCTTTTCTCATTCCTCACTAGCTTCAAAGCTTCTGCTCAAAATCCTTTTTACCTAAATCATGATTGTCCAAATAGGACAACTTACTCAAGTAACAGCACTTACTCCACCAATCTCAAAACCCTTTTGTCCTCTTTTGCTTCCCGCAACGCCTCTTACTCCACCGGATTCCAAAACATCAGGGCGGGACAAACCCCCGACAGGGTCACCGGACTTTTCCTTTGTCGCGGAGACCTATCCCCGGAAGTTTGCAGTAACTGCGTTGCCTTCTCCGTTAACGAATCGTTAACTCGGTGTCCAAATCAGAGAGAAGCTGTGTTCTATTACGAAGAGTGCATACTCAGATACTCTCACAAGAATTTTCTATCGACAGTTACATACGAAGGAGAACTTATCATGAGGAACCCCAATAATATTTCTTCTATTCAAAATCAAAGAGACCAGTTTATAGATTTGGTTCAATCTAATATGAACCAAGCTGCCAATGAAGCAGCCAACAGTTCTAGAAAATTCTCTACGATAAAGACCGAATTGACCTCACTCCAGACTTTGTATGGGCTTGTTCAATGCACTCCTGATCTCGCAAGACAAGATTGCTTTAGCTGTCTGACAAGTTCCATCAATAGAATGATGCCACTTTTTAGAATTGGAGCAAGACAGTTTTGGCCAAGTTGTAATTCAAGGTACGAGCTTTACGCGTTCTACAACGAAACCGCCATTGGAACACCATCACCACCACCACTGTTTCCGGGGTCTACGCCTCCGTTGACATCCCCTTCAATACCTGGGAAAAGTGGGAATTCAACAGTGTTAGTGGTAGCCATTGTTGTGCTGGCTGTTCTGCTTTTCATAGCTTTAGTTGGTTATTGTTTCCTTGCACAGAGAACAAAGAAGACTTTTGACACAGCATCTGCATCGGAGGTAGGAGATGATATGGCAACCGCAGACTCACTACAGCTCGACTATAGAACAATCCAAACTGCAACAAATGATTTTGCAGAGAGTAATAAGATTGGTCGAGGTGGTTTTGGTGAGGTTTACAAGGGTACATTTTCAAATGGGAAAGAAGTTGCGGTGAAGAGATTGTCGAAAAATTCAAGACAAGGCGAAGCGGAGTTCAAGACCGAGGTTGTTGTAGTTGCCAAGCTTCAACACAGAAATTTGGTTAGGCTTCTTGGATTTTCATTACAAGGAGAGGAAAGAATTTTGGTCTACGAGTATATGCCTAACAAAAGCCTTGATTGCTTACTATTTGACCCTACAAAGCAAACTCAGCTGGACTGGATGCAGCGATACAATATCATTGGAGGAATTGCTCGGGGGATTCTATATCTTCATCAAGATTCACGGCTCACAATCATACACCGTGACCTTAAAGCAAGTAACATTCTCCTAGATGCGGATATAAATCCGAAAATTGCAGATTTTGGAATGGCTAGGATCTTCGGATTGGACCAAACCCAGGATAACACAAGCCGAATAGTTGGTACCTACGGTTACATGGCTCCCGAGTATGCGATGCATGGCCAATTCTCAATGAAATCTGATGTCTATAGCTTCGGAGTGTTAGTTCTTGAGATTATAAGTGGTAGGAAGAATAGTAGCTTCGACGAGTCAGACGGCGCACAAGACTTGCTCACACATACTTGGAGGCTTTGGACTAACAGAACAGCATTAGACCTCGTGGATCCACTTATAGCAAATAACTGCCAGAATAGCGAAGTGGTTCGATGCATCCATATCGGTCTTTTATGTGTTCAAGAAGATCCTGCAAAGCGTCCGACAATATCAACCGTTTTCATGATGCTCACTAGTAATACTGTGACCTTACCAGTGCCTCGGCAACCAGGGTTTTTCATTCAAAGTAGTCCCGTAAAGGACCCGACTGATTCAGATCAGTCTACCACGACCAAGTCTACTCCAGCATCTATTGACGATGAATTGATCACTGATTTATATCCGCGC
>gnl_Arath_TAIR10_AT4G38830.1
ATGTTGTCTCTTCTTCTTCCTCTGATCTCACTCTTATTCCAAATCCAATGCTTCACCGTTAAGTCGCAACCGGTTCCGTTAAACCAAATATGCTCAAACGTCACAGGCAACTTCACCGTTAACACCCCTTACGCCGTCAACCTCGACCGCCTCATCTCCTCTTTATCATCTCTCCGACGTAACGTTAACGGATTTTACAACATCTCAGTGGGAGACTCCGATGAAAAAGTCAATTCAATCTCACAGTGTAGAGGCGATGTCAAACTTGAAGTTTGCATCAACTGCATCGCAATGGCTGGAAAAAGACTTGTCACGCTGTGTCCGGTTCAGAAAGAGGCGATTATTTGGTATGACAAATGTACGTTTAGATACTCAAACCGGACAATCTTCAATAGATTGGAGATTTCCCCTCACACAAGTATAACGGGAACAAGAAACTTCACCGGAGATCGTGATAGTTGGGAGAAATCTTTAAGGGGTTTACTCGAAGGGCTTAAAAACAGAGCCTCTGTTATTGGTCGGAGCAAGAAGAATTTTGTTGTAGGCGAAACGAGCGGGCCTTCATTTCAGACATTGTTCGGTCTGGTTCAGTGCACACCGGATATTTCGGAAGAGGATTGTTCGTATTGTTTGTCTCAGGGTATTGCAAAGATCCCAAGCTGTTGTGATATGAAAATGGGTAGTTATGTGATGTCTCCTAGCTGTATGTTGGCTTATGCTCCCTGGAGATTCTATGATCCAGTGGACACTGATGATCCAAGCTCAGTGCCTGCAACGCCATCACGGCCGCCAAAGAATGAGACAAGAAGTGTCACACAAGGGGATAAAAACAGAGGTGTACCTAAAGCTTTGATCTTTGCTTCTGCTTCAGTTGCTATTGTTGTCTTATTTATAGTACTCTTAGTCGTTTTCCTAAAGCTGAGAAGGAAGGAGAACATCAGAAATTCAGAAAACAAACATGAAAATGAAAATATTAGCACGGATTCCATGAAATTTGATTTCAGTGTATTACAAGATGCAACAAGTCATTTTTCACTAGAAAATAAACTTGGAGAAGGTGGATTCGGAGCAGTTTATAAGGGTGTGCTTTCTGATGGACAAAAAATAGCGGTGAAAAGGTTGTCGAAAAATGCACAACAAGGTGAAACCGAATTCAAGAACGAGTTCTTGTTGGTGGCTAAGCTTCAGCATCGCAATCTCGTGAAGCTCTTAGGTTACTCAATAGAAGGAACTGAAAGGCTTCTTGTCTATGAGTTCCTCCCACACACTAGTCTCGACAAGTTCATCTTCGATCCGATCCAAGGTAATGAATTGGAGTGGGAAATACGATACAAAATCATTGGAGGTGTAGCTCGAGGACTTCTTTATCTTCATCAAGATTCTCGTCTGCGGATTATACACCGTGATCTTAAAGCTAGTAACATATTATTAGACGAGGAAATGACCCCAAAAATCGCAGATTTCGGAATGGCTAGGCTTTTCGATATCGACCACACGACTCAACGCTACACGAATAGGATCGTTGGGACTTTTGGATACATGGCTCCAGAGTATGTAATGCACGGACAGTTCTCGTTCAAGACAGATGTTTACAGTTTCGGAGTTTTAGTTCTTGAGATCATCAGTGGTAAGAAAAACAGTGGTTTCAGCAGTGAGGACAGCATGGGAGATCTCATCAGCTTCGCTTGGAGAAATTGGAAGGAAGGCGTTGCTTTGAATCTTGTGGACAAGATTTTGATGACAATGTCGAGTTATTCATCGAATATGATCATGAGATGCATAAACATTGGTCTTCTTTGTGTCCAAGAGAAAGTTGCAGAGAGACCAAGCATGGCTTCTGTTGTTCTGATGTTAGATGGACATACTATTGCTCTTTCAGAACCATCAAAACCTGCATTTTTCTCACACAGCAATGCGGTATCAGATAGTTCTTCTTCTTTAGGACATAATGCAAAAACTTCAAACTATAATTCCAACACTGAGTTGTATCCTCGG
>gnl_Arath_TAIR10_AT4G23130.2
ATGTCTGCTTATACCTCATTAAACTTTCTCTTCCTTCTAACCTTCTTCATTGGAAGCTTGAGAGTTTCTGCACAATTACAAGACCCTACTTACGTTGGCCATGTTTGTACTAACAGGATATCAAGAAACTCCATTTACTTCTCAAATCTCCAAACACTTTTGACCTCTCTTTCTTCTAACAATGCTTACTTCTCTTTGGGATCTCATAGTCTCACAAAGGGTCAAAACTCCGACATGGTGTTCGGACTTTATCTCTGCAAAGGAGATCTCTCGCCAGAATCTTGCCGTGAGTGCGTCATCTTTGCTGCTAAAGACACTCGGAGTCGATGTCCAGGTGGGAAAGAGTTCTTGATTCAGTATGATGAGTGCATGCTTGGATACTCAGACAGGAATATATTCATGGATACTGTAACCACAACTACAATAATCACTTGGAACACTCAGAAAGTTACGGCGGACCAATCTGACCGGTTTAATGATGCAGTGCTTTCTCTGATGAAAAAGTCTGCAGAGGAAGCGGCTAATAGTACAAGCAAGAAATTCGCGGTTAAGAAGTCGGATTTCAGTTCGTCTCAGTCGCTTTATGCATCGGTTCAGTGCATTCCTGATCTGACTAGTGAAGATTGTGTAATGTGTCTTCAACAATCCATCAAAGAATTATATTTCAACAAAGTTGGAGGAAGATTTCTTGTCCCAAGTTGTAACTCAAGGTACGAGGTTTACCCCTTTTACAAGGAAACTATAGAGGGAACTGTTCTTCCTCCGCCGGTTTCGGCTCCTCCACTGCCACTGGTTTCAACTCCTTCCTTTCCGCCTGGAAAAGGCAAAAATTCTACAGTGATAATCATAGCAATTGTTGTGCCAGTCGCTATCTCAGTTCTTATTTGTGTAGCTGTTTTTAGCTTCCATGCATCAAAGAGAGCAAAGAAGACTTATGATACACCAGGTGCAAATGATGAAGAGGATGACATCACAACTGCAGGGTCACTGCAGTTTGATTTCAAGGTTATTGAAGCTGCAACAGATAAGTTTTCGATGTGTAACAAACTCGGTCAAGGTGGATTTGGACAAGTTTACAAGGGCACACTTCCTAATGGAGTACAAGTTGCCGTGAAGAGACTATCGAAAACATCAGGACAAGGTGAGAAAGAGTTCAAGAACGAAGTTGTTGTTGTGGCAAAGCTTCAGCACAGAAATCTGGTCAAGCTTCTTGGATTTTGTTTGGAGAGAGAAGAGAAAATACTTGTCTACGAGTTTGTGTCTAATAAAAGCCTTGATTACTTCTTGTTTGATTCTAGAATGCAGAGCCAGCTGGATTGGACTACACGGTACAAGATCATAGGAGGAATTGCTAGAGGAATTCTGTATCTCCATCAAGATTCACGACTCACAATCATACATCGAGACCTAAAAGCGGGTAACATCCTTTTGGATGCTGATATGAACCCGAAAGTTGCAGATTTTGGAATGGCGAGGATTTTTGAAATAGACCAAACAGAAGCCCATACGAGAAGAGTAGTTGGAACCTATGGTTACATGTCTCCCGAGTATGCGATGTATGGCCAATTTTCAATGAAATCTGATGTCTATAGCTTCGGTGTCTTAGTTCTTGAGATTATAAGCGGGAGGAAAAATAGCAGCCTCTATCAGATGGATGCTAGTTTTGGAAACTTGGTTACATATACTTGGAGGCTATGGAGTGACGGGTCACCACTAGACCTCGTGGATTCTTCCTTTCGAGATAGTTATCAAAGAAACGAAATAATTAGATGCATCCATATTGCCTTATTATGTGTCCAAGAAGATACTGAAAATCGTCCAACCATGTCAGCGATCGTCCAAATGCTTACTACTAGCTCGATCGCCCTCGCTGTACCTCAACCACCTGGATTTTTCTTCCGGAGTAATCATGAACAAGCAGGTCCATCGATGGATAAGTCTTCTCTTTGTTCCATTGATGCTGCATCGATTACTATTTTAGCTCCTCGT
>gnl_Arath_TAIR10_AT4G00960.1
ATGAAGGTGGATTTTTTAGTCATAAAGGTTGAAAAACTATCTTCTTTGAGAGTTTTTTATTTTTTTTTATTTTTTTTTGAGAGCAAATATGTCGAAGATCAGAAGATTAAAGATGCAAAATTATTGCAACTTGACTTTGATACCATAAGATTAGCAACTAATGACTTCTCTCCTTACAACCATCTTGGTGAAGGTGGTTTCGGTGCAGTTTATAAGGGCGTCCTTGATTCCGGGGAAGAGATAGCTGTGAAAAGATTGTCAATGAAATCAGGACAAGGAGACAATGAGTTCGTAAACGAAGTCTCATTGGTTGCGAAACTTCAACATCGTAATCTTGTTAGGCTTTTAGGTTTCTGTTTTAAAGGAGAAGAACGACTTCTCATCTATGAGTTCTTTAAGAACACAAGCCTCGAAAAAAGAATGATCTTAGATTGGGAAAAACGTTATAGGATAATCTCAGGTGTTGCTCGAGGTCTTCTCTATCTCCATGAAGATTCTCATTTCAAAATTATTCATAGAGATATGAAAGCTAGCAATGTTCTATTGGACGATGCAATGAATCCGAAAATCGCAGATTTTGGGATGGTAAAATTGTTTAATACTGACCAAACAAGTCAGACCATGTTTACAAGCAAAGTTGCAGGAACTTACGGTTACATGGCTCCTGAGTATGCAATGAGTGGGCAATTCTCGGTGAAAACCGACGTATTTAGTTTCGGTGTACTAGTCCTTGAGATCATTAAAGGTAAGAAAAACAATTGGTCTCCGGAAGAACAAAGCTCATTATTCCTCCTTAGCTATGTGTGGAAATGCTGGAGAGAAGGAGAAGTGTTGAACATTGTGGATCCAAGTTTGATTGAAACAAGAGGTCTAAGTGATGAGATCAGGAAATGCATTCACATTGGTTTGTTGTGTGTTCAGGAGAATCCAGGGAGTAGACCAACAATGGCTTCTATTGTTAGAATGCTCAATGCAAATTCTTTCACTTTACCGAGACCCTTGCAACCCGCTTTTTACTCAGGAGTTGTAGACTCATCGTCAAGAGACAACAATCATACAAGAAACCCGCGTATTGCGTCTTTGAATGATGTTACAATTACGGAGTTAGATCCTCGT
>gnl_Arath_TAIR10_AT4G04510.1
ATGAAGAACTCTGCTGCGATCTTCCTTACTTCTTCCCTTATTCTTCTCCTTCAAACCCTCCACGGAGTTAAAGCCGGTTTCATCTGCGTCGGAAGCTCCTTCCCCACCAACAGTAGCTACCAAAAAAACCGTGACTCTCTCTTCTCTACTCTTTCTGATAAAGTCACCACAAACGGTGGATTCTACAATGCTTCACTCGATGGAGTTCACGTTGTTGGCCTCTGTAGAAGAGACTACGATCGGCAAGGTTGTATCAACTGCGTAGAAGAATCCATTCGACAGATTAAAACAAGTTGTTCTAATCGTGTTCAGTCGTTCCATTGCAATAGTGACGATAGAGAACGTGTTTCTTGTCTTGTACGTACCACGGATCAATCAACTTATCGGATACTCGAGCTTGGACCAGCTACGAATGACCCGAGTCCTGTTGCTATCGACACATTCGCAAAGAACATGACCCTTTTCCGCCAAGAATGGGAAGCAATGGTTGACCGGACGCTCGAGGCTGTAACCATTGACAATTCCACAACGGTTCTCAAGTATTACGGTGCTCTCAAATCAGAGTTCAGTGAGTTTCCAAATGTATATATGATGATGCAATGCACACCCGACATAAATTCAGGCGCGTGCAAGAGATGTTTGCAAGCGTCCGTTACATATTTTAGAGACCAGAATTGGGGCAGACAAGGAGGCGGGATTTGTCGACCGAGCTGTGTTTTCAGGTGGGAGTTTTATCCCTTTTACGGCGCTTTTGCTAATGTAACAAGAGTTCCAGCGCCTCCTCGAGCTTTGATTCCTCGAACAGAAGCAATCTCCATCACTCGCTTGAAAGGAGGAATTATCGCAATATTTGTGGTTCCTATCGTCATTAATCTTCTCGTCTTTATCGGTCTGATCAGAGCATATACTCGAATAAGAAAATCGTACAACGGAATCAATGAGGCGCAATATGATTATGGTGGTCAGTCTAAGCTACGGTTCGATTTTCGCATGATCCTAACGGCAACCGATGATTTTTCCTTTGAAAATAAGATTGGCCAAGGTGGATTTGGATCTGTCTACAAGGGGAAATTACCGGGAGGGGAAGAGATAGCGGTAAAAAGATTAACAAGAGGCTCAGGACAAGGAGAGATAGAGTTTAGAAACGAGGTCTTACTCTTGACAAGACTCCAACATAGGAATCTAGTTAAGCTTCTTGGATTTTGTAATGAAGGCGATGAAGAGATTCTTGTTTACGAGTTTGTCCCCAATTCAAGCCTCGACCACTTCATATTTGATGAAGAGAAGCGTTTGCTTCTAACGTGGGACATGAGAGCCAGAATTATAGAAGGCGTTGCGCGAGGTCTTGTTTATTTACACGAAGATTCTCAGCTGAGGATAATTCACCGAGACTTGAAAGCAAGCAATATCCTTTTAGATGCATATATGAACCCTAAAGTTGCAGACTTTGGGATGGCGAGGTTGTTCAACATGGACCAGACTCGAGCAGTGACAAGAAAAGTAGTTGGAACCTTTGGCTATATGGCTCCCGAGTACGTTAGGAACAGAACATTTTCAGTCAAGACAGACGTTTACAGCTTCGGAGTCGTGCTTCTCGAGATGATAACCGGTCGAAGTAACAAGAACTATTTCGAAGCCCTCGGGCTCCCTGCATATGCATGGAAGTGTTGGGTTGCGGGCGAGGCAGCGAGTATCATCGATCATGTCCTCAGTAGGAGCCGAAGCAACGAAATCATGAGATTCATCCACATTGGTTTGTTGTGTGTTCAAGAGAATGTTTCAAAAAGACCAACCATGAGTTTGGTTATTCAATGGCTTGGAAGTGAGACTATCGCCATTCCTTTACCTACAGTTGCTGGTTTTACGAATGCATCGTATCAAGCTGAACATGAAGCTGGTACATTATCACTAAATGAGCTTTCAATCACCGAGTTAAGTCCTCGT
>gnl_Arath_TAIR10_AT4G23180.1
ATGAGAAGAAACACAGATCAAGAAAGCCCAATTATGTCTTATTACTCCTCTTTCTTCTTCCTTTTCCTCTTCTCCTTTCTCACGAGTTTCAGAGTTTCTGCTCAAGATCCCACTTACGTATACCACACCTGTCAAAATACGGCAAATTACACAAGTAACAGCACTTACAACAACAATCTCAAGACCCTTTTGGCTTCTCTTTCTTCCCGCAACGCTTCCTACTCCACCGGATTCCAAAACGCCACCGTCGGCCAAGCTCCAGACAGAGTCACCGGACTTTTCAACTGCCGTGGAGATGTCTCAACGGAAGTTTGCCGTAGATGCGTCTCCTTTGCCGTCAACGACACCTTAACTCGGTGTCCTAACCAGAAAGAAGCCACACTTTATTACGATGAGTGTGTACTTAGATACTCTAACCAGAATATTCTCTCGACACTAATAACCACCGGTGGAGTTATCTTGGTTAACACCCGGAATGTGACATCTAACCAACTAGACCTGTTAAGTGATTTGGTTTTGCCTACTCTGAACCAAGCCGCCACCGTAGCCTTGAACAGTTCCAAAAAATTCGGTACGAGAAAAAACAATTTTACTGCGTTGCAGAGTTTCTATGGACTGGTTCAGTGCACACCTGATCTCACGAGACAAGACTGTTCGCGTTGTCTCCAACTGGTCATCAATCAAATACCTACTGACAGAATTGGTGCAAGAATTATTAATCCGAGCTGTACTTCAAGATACGAGATCTACGCGTTTTACACCGAATCCGCCGTTCCACCACCACCACCACCACCGTCAATTTCTACTCCTCCAGTTTCAGCTCCTCCGCGATCTGGAAAAGATGGGAATTCAAAGGTGTTAGTGATAGCCATTGTTGTGCCTATTATAGTGGCTGTTCTGCTTTTTATAGCTGGTTATTGTTTCCTTACAAGAAGGGCAAGGAAGAGTTATTACACACCATCTGCATTTGCTGGAGATGATATCACAACAGCAGACTCACTACAGCTTGATTATAGAACAATTCAAACTGCAACAGATGATTTTGTAGAGAGTAATAAGATTGGTCAAGGTGGATTTGGTGAGGTTTACAAGGGTACTTTATCGGATGGGACTGAAGTTGCGGTGAAGCGACTATCAAAGTCATCAGGACAAGGTGAAGTAGAGTTCAAGAACGAGGTTGTTCTTGTTGCAAAGCTACAACATAGAAATCTGGTTAGACTTCTTGGGTTTTGTCTAGACGGAGAAGAAAGAGTACTGGTCTACGAGTATGTGCCCAACAAAAGTCTTGATTACTTCCTCTTTGACCCTGCAAAGAAAGGCCAGCTGGATTGGACTCGACGATACAAGATTATCGGTGGAGTTGCTCGAGGGATTCTGTATCTTCATCAAGACTCACGACTCACAATCATACACCGTGACCTCAAAGCCAGTAACATTCTCTTGGACGCGGATATGAATCCTAAAATTGCAGATTTTGGAATGGCTAGGATCTTTGGATTGGACCAAACCGAAGAGAACACAAGCAGAATAGTTGGTACCTATGGTTACATGTCTCCCGAGTATGCAATGCATGGTCAGTACTCAATGAAATCTGATGTCTATAGCTTCGGAGTGTTAGTTCTTGAGATTATAAGTGGCAAGAAGAATAGCAGCTTCTACCAAACAGATGGTGCACATGACTTGGTCTCATATGCTTGGGGGCTTTGGAGTAACGGGCGACCATTAGAACTCGTGGATCCAGCTATTGTAGAAAATTGCCAAAGGAATGAAGTTGTTCGATGTGTCCATATCGGTCTTTTATGTGTTCAAGAAGATCCTGCTGAGCGTCCGACGTTGTCAACCATTGTTCTGATGCTCACTAGTAACACTGTGACTTTACCCGTGCCACGGCAACCCGGTCTTTTCTTTCAGAGTAGAATTGGAAAAGACCCGCTTGATACAGATACAACGAGCAAATCTCTTCTAGGGTCTGTTGACGATGCATCCATCACAGATATACATCCTCGA
>gnl_Arath_TAIR10_AT4G11530.1
ATGAAGCTAAAGATTTCGTTTTTACCAACCTTCTTGATTTTTCTCATAAGCTTAGATTCTGTTACTGCTCAAGAAATCTGTTTCAGTGGATTCTTTAAACCCAATAGTACATACGATTTAAACCGTCGTCAAATCCTCTCTACTCTTTCTTCTAATGTCACAAGTCACAACGGCTTTTTCAACTCCAAGTTTGGTCAAGCTCCCAATAGAGTCTTCATCAATGGCATGTGCATCCCTGGGACTAAACCAGAGACTTGTTCAGATTGTATTAAAGGTGCATCAGACAAGATATCAGAGAGTTGTCCTAACAAAACAGATGCTTATACATGGCCTGATTGTTGTATGGTACGTTATTCCAACGTTTCTTTCTCTGGTTCACTCGTTATGGAACCTTCTGAAACTCTCTATCATACGGGAGATATCGAAGATACAGGCACTAATTTAACAGTGTTTGATAGAATTTGGGAAGAGTTAATGCTCCGTACAATAACTGCAGCTTCATTGAGTAGTAGTAATGGATCATCATTTGGACAAAAGTACTTTGCAGCTGAGGTTGCTTCATTGACTACTTTCCAAACCATGTATGCGATGATGCAATGTACGCCGGATGTTTCTTCGAAAGATTGTGAGTTTTGTTTGAAGACAAGTGTTGGTGATTATGAGTCATGTTGCCGTGGTAAACAAGGTGGTGCGGTGATAAGACCAAGTTGCTTTGTCCGGTGGGATTTGTATCCTTATGCTGGAGCTTTTGAAAATGTTACATTTCCACCGCCTCCACCGCAGTCTTTACCTCAGCCACCGGTTTCTTTGATTCCTCCTCCAGTTAGCGATAGGGCAAATACAACCATCAAAGGGATTATTGTGGCTATTGTTGTTCCTATCATTGTTATCTTGGTTTCACTTGTTGTACTACTCGTGGTTTGCAGAAGAAAGAAGTCATATAAAACAACTGAGGTTCAAGCTACTGATGAGATCACAACAACACACTCACTGCAGTTTAGTTTTAAGACAATTGAAGCTGCAACTGACAAGTTTTCGGACAGTAACATGATCGGGCGAGGTGGATTTGGTGAAGTTTACAGGGGAAAGCTTTCAAGTGGACCTGAAGTAGCAGTGAAGAGACTGTCGAAAACATCAGGACAAGGCGCGGAAGAGTTCAAGAATGAGGCTGTTCTTGTGTCGAAGCTTCAACATAAGAATCTGGTCAGGCTTCTTGGATTTTGTTTGGAAGGAGAAGAAAAGATACTCGTCTATGAGTTTGTACCCAACAAAAGCCTTGACTATTTTCTCTTTGACCCTGCAAAACAAGGTGAACTAGATTGGACAAGACGGTACAATATCATTGGGGGGATTGCTCGAGGAATTCTATATCTTCATCAAGATTCACGGCTTACAATCATACACCGTGATCTCAAAGCGAGTAACATTCTCTTAGATGCTGATATGAACCCCAAAATTGCAGATTTTGGCATGGCGAGGATTTTTGGAGTTGATCAAAGTCAAGCCAACACAAGAAGAATCGCCGGAACATTTGGTTATATGTCTCCAGAATATGCAATGCGTGGCCATTTCTCCATGAAGTCTGATGTCTATAGCTTTGGAGTATTGGTACTAGAGATTATAAGTGGCAAAAAGAATAGCAGTTTCTACAACATTGATGATTCTGGTAGCAATTTGGTAACACACGCTTGGAGACTTTGGAGAAATGGGTCACCGTTAGAACTGGTGGATCCAACCATAGGAGAAAGTTATCAGAGTAGCGAGGCTACTAGATGCATCCATATCGCACTATTATGTGTTCAAGAAGATCCTGCAGATCGTCCATTGTTACCAGCGATCATCATGATGCTTACTAGTAGCACAACCACTTTACATGTGCCTCGAGCGCCCGGATTTTGCCTAAGCGGGCGTGATCTGGAACAGGATGGTGTAGAGTATACCGAATCCACAAGCAGGTCTATTCCTGGTTCTATCAATGATGCATCGATTACAGAGTTCTATCCTCGT
>gnl_Arath_TAIR10_AT4G23230.1
ATGCTCAGATACTCTGACCAGAATATTCTCTCGACCCTTGCATACGATGGAGCATGGATCAGGATGAACGGAAATATTTCAATTGATCAAAATCAAATGAACCGGTTCAAAGATTTTGTGTCGTCTACGATGAATCAAGCTGCCGTCAAAGCGGCGAGCAGTCCTAGAAAGTTCTATACGGTAAAGGCCACTTGGACAGCACTCCAGACGTTGTACGGCCTGGTTCAGTGCACTCCTGATCTTACAAGACAAGACTGCTTCAGCTGTCTGGAAAGTTCCATCAAATTAATGCCTCTTTACAAAACTGGAGGAAGAACTCTTTACTCTAGTTGTAATTCAAGGTACGAGCTTTTCGCGTTCTACAACGAAACTACTGTTAGAACACAACAAGCACCACCACCGCTACCTCCTTCGTCTACTCCTCTGGTGACATCTCCTTCACTACCAGGGAAAAGTTGGAATTCAAATGTGTTAGTGGTTGCAATTGTTCTGACCATCCTTGTGGCTGCTCTACTTTTGATAGCTGGTTATTGTTTTGCAAAAAGGGTTAAGAATTCTTCTGATAATGCACCAGCCTTTGATGGAGATGATATAACAACCGAGTCGCTGCAACTTGATTATAGAATGATTCGAGCTGCAACAAATAAGTTTTCAGAAAATAATAAGATAGGTCAAGGTGGATTTGGTGAGGTTTACAAGGGTACATTTTCGAATGGAACTGAAGTAGCGGTTAAGAGACTGTCAAAATCTTCAGGACAAGGTGACACAGAGTTCAAGAACGAGGTTGTTGTTGTTGCAAAGCTTCAGCATAGAAATCTGGTTAGGCTTCTAGGATTTTCTATAGGAGGAGGAGAAAGGATATTGGTCTACGAGTATATGCCCAACAAAAGCCTTGATTACTTTCTCTTTGATCCTGCGAAGCAAAATCAGCTGGACTGGACTCGACGATACAAGGTCATTGGAGGGATTGCTCGAGGAATTTTATATCTTCATCAAGATTCAAGGCTCACAATCATACACCGTGACCTCAAAGCAAGTAACATTCTCCTGGATGCGGATATGAATCCCAAACTTGCTGATTTTGGACTGGCAAGGATCTTTGGAATGGACCAAACCCAGGAAAACACAAGCAGAATAGTTGGTACCTTCGGTTACATGGCTCCTGAATATGCAATACATGGCCAGTTCTCGGTGAAATCTGATGTGTATAGCTTCGGAGTGTTGGTGCTTGAGATTATAAGCGGTAAGAAGAACAACAGCTTTTACGAGACAGACGGCGCACATGACTTGGTCACACATGCTTGGAGGCTTTGGAGTAATGGAACAGCATTAGACCTCGTGGATCCAATTATTATAGATAATTGCCAAAAGAGTGAAGTGGTTCGATGCATCCATATATGTCTTTTATGTGTTCAAGAAGATCCTGCAGAGCGTCCGATCTTGTCGACCATTTTCATGATGCTCACAAGTAATACTGTGACTTTACCAGTGCCTCTACAACCAGGGTTTCCCGTTCAGAGT
>gnl_Arath_TAIR10_AT4G00970.1
ATGACTAGTTCTTGTTCTTTGTCTCGACCACAACACTTGTTCTTTTTCTTCTTCTTGTTCGTCCCATTTCTTAGCTTAGGACAACAAATCTCCGTCGACATAAACAGTGCTATATGGGAATTTCCCTCGAATCCATTATGTTTATCCCAACAAAGCAACTTTGCCAAATCATCCCAATTCTCCAAAAACCTAGACAGTCTTGTCTCTTCGATCCCTTCTCTCAAGTCCAACACTTACAACTTCTACAGTCTCTCTGTCGGAAGTATCTCGGATCAAGAACGAGTCGAGGCCATCGGGATCTGCAACAGAGTAGTCAATCGAGTAGATTGCCTTAACTGTATTGCTCAAGCCGCAGTGAATCTAACCACAATGTACTGCCCACAACATAGGGGAGCTTACGTGCGAGCCACGAAATGTATGTTTCGTTACTCAGACAAACCCATTTTCGGGAAACTCGAAACGAGTCCTGTTCTGGAAGCACCAAATCCGAGCAATGCTACGGGAGATAGAAACGAGTTTATTCGGTTGCAGAGCGAGTTACTTAACCGACTCAGATCCATGGCTGCATCAGGTGGCTCTAAGAGGAAGTATGCTCAAGGAACTGATCCTGGCTCTCCACCTTACACCACATTCTTTGGTGCCGTGCAGTGCACGCCGGATTTATCTGAGAAAGACTGCAACGACTGTCTCTCTTATGGTTTCAGTAACGCGACCAAAGGAAGAGTTGGTATCAGGTGGTTTTGTCCAAGCTGTAATTTTCAGATAGAGAGTGACTTGAGATTCTTCCTTCTCGACTCCGAGTATGAGCCTGATCCAAAACCAGGAAATGACAAAGTAAAAATCATTATTGCCACCGTTTGCTCTGTTATTGGTTTTGCTATAATCGCAGTCTTTCTTTACTTCTTTATGACAAGGAACAGAAGAACGGCAAAACAGAGACATGAAGGCAAAGATCTTGAAGAGCTTATGATTAAAGATGCACAATTATTGCAACTTGACTTTGATACCATAAGATTAGCAACTAATGACTTCTCTCGTGACAATCAACTTGGAGAAGGTGGCTTCGGTGCAGTTTATAAGGGTGTTCTTGATTATGGGGAAGAGATAGCTGTGAAAAGATTGTCAATGAAATCAGGACAAGGAGACAATGAGTTCATAAACGAAGTCTCATTGGTTGCAAAACTCCAACATCGTAACCTTGTTAGGCTCTTAGGTTTCTGCTTACAAGGAGAAGAACGAATTCTCATCTATGAGTTCTTCAAGAACACAAGCCTAGACCATTACATATTTGATTCTAATAGGAGAATGATCTTAGATTGGGAAACACGTTATAGGATTATCTCAGGTGTTGCTAGAGGTCTTCTCTATCTCCATGAAGATTCTCGTTTCAAGATTGTTCATAGAGATATGAAAGCCAGCAATGTTCTATTGGACGATGCAATGAATCCGAAAATCGCGGATTTTGGAATGGCAAAGTTGTTTGATACTGACCAAACAAGTCAGACCAGGTTTACAAGCAAAGTTGCAGGAACCTACGGTTACATGGCTCCAGAGTATGCAATGAGTGGCGAATTCTCGGTAAAAACCGATGTATTTAGCTTCGGTGTACTAGTCCTTGAGATTATTAAAGGTAAGAAAAACAATTGGTCTCCAGAAGAAGACAGCTCATTATTCCTCCTTAGCTATGTATGGAAGAGCTGGAGAGAAGGGGAAGTGTTAAACATTGTGGATCCAAGTTTGGTTGAAACAATAGGTGTCAGTGATGAAATCATGAAATGCATTCACATTGGTTTGTTGTGTGTTCAGGAGAATGCAGAGAGTAGACCAACAATGGCTTCTGTTGTTGTAATGCTCAATGCAAATTCTTTCACTTTACCGAGACCCTCGCAACCCGCATTTTACTCGGGAGATGGAGAATCATTGTCAAGAGACAAAAATCAGATAAATCATATTGCATCTTTGAATGATGTTACAATTACCGAGTTCGATGCTCGT
>gnl_Arath_TAIR10_AT4G23140.2
ATGTCTTCTCTTATATCTTTCAACTTCCTTTTCCTTTTCTCATTCCTCACTAGCTCCTTCACAGCTTCTGCTCAAGATCCTTTTTACTTAAATCATTATTGTCCAAATACGACAACTTACTCAAGTAACAGCACTTACTCCACCAATCTCAGAACCCTTTTGTCCTCTCTATCTTCACGTAACGCCTCTTACTCCACCGGATTCCAAAACGCCACTGCAGGAAAAGCCCCCGACAGAGTCACCGGACTTTTCCTTTGCCGCGGAGACGTCTCACCGGAAGTTTGCCGTAACTGCGTAGCCTTTTCTGTCAATCAAACCTTAAATCTTTGTCCCAAGGTAAGAGAAGCCGTGTTTTACTACGAGCAATGTATACTCAGATATTCTCACAAGAATATTCTATCGACGGCCATTACAAACGAAGGAGAATTTATCTTGAGTAACACCAACACTATTTCTCCTAATCAAAAACAAATAGACGGGTTCACAAGTTTTGTTTCCTCCACGATGAGTGAAGCTGCCGGTAAAGCAGCCAACAGTTCTAGAAAATTATATACGGTGAATACCGAATTGACCGCATACCAGAATTTGTACGGGCTGCTTCAGTGCACTCCTGATCTTACAAGAGCAGACTGCTTGAGTTGTTTGCAAAGTTCCATCAATGGAATGGCTCTTTCCAGAATAGGAGCAAGACTTTACTGGCCGAGTTGTACTGCAAGGTACGAGCTTTACCCGTTCTACAATGAAAGCGCCATTGAAACACCACCACTACCACCACCACCACCACCACCACCACCGAGGGAGTCGTTGGTGTCTACTCCTCCGATATCATCTTCTTCATTACCTGGGAAAAGTGGGAACTCAACAGTGTTAGTGGTAGCCGTTGTTGTGCTGGCTGTTCTGCTTTTCATAGCTTTAGTTGGTTATTGTTTCCTTGCAAAAAAGAAAAAGAAGACTTTTGACACAGCATCTGCATCGGAGGTAGGAGATGATATGGCAACCGCAGACTCACTACAGCTCGACTATAGAACAATCCAAACTGCAACAAATGATTTTGCAGAGAGTAATAAGATTGGTCGAGGTGGTTTTGGTGAGGTTTACAAGGGTACATTTTCAAATGGGAAAGAAGTTGCGGTGAAGAGATTGTCGAAAAATTCAAGACAAGGCGAAGCGGAGTTCAAGACCGAGGTTGTTGTAGTTGCCAAGCTTCAACACAGAAATTTGGTTAGGCTTCTTGGATTTTCATTACAAGGAGAGGAAAGAATTTTGGTCTACGAGTATATGCCTAACAAAAGCCTTGATTGCTTACTATTTGACCCTACAAAGCAAATTCAGCTGGACTGGATGCAGCGATACAATATCATTGGAGGAATTGCTCGGGGGATTCTATATCTTCATCAAGATTCACGGCTCACAATCATACACCGTGACCTTAAAGCAAGTAACATTCTCCTAGATGCGGATATAAATCCGAAAATTGCAGATTTTGGAATGGCTAGGATCTTTGGATTGGACCAAACCCAAGATAACACAAGCAGAATAGTTGGTACCTATTTTGTTGTGGATTCCAGCGGTTACATGGCTCCTGAATATGCGATGCATGGCCAATTCTCAATGAAATCTGATGTCTATAGCTTCGGAGTGTTAGTTCTTGAGATTATAAGTGGTAGGAAGAATAGCAGCTTCGGCGAGTCAGACGGTGCACAAGACTTGCTCACACATGCTTGGAGGCTTTGGACTAACAAAAAAGCATTAGACCTCGTGGATCCACTTATAGCAGAGAATTGCCAGAATAGTGAAGTGGTTCGATGCATCCATATCGGTCTTTTATGTGTTCAAGAAGATCCTGCAAAGCGTCCGGCAATATCAACCGTTTTCATGATGCTCACTAGTAATACTGTGACCTTACCAGTGCCTCGGCAACCAGGGTTTTTCATTCAATGTAGAGCCGTAAAGGACCCGCTTGATTCAGATCAGTCTACCACGACCAAGTCTTTTCCAGCGTCTATTGATGATGAATCGATCACAGATTTATATCCGCGC
>gnl_Arath_TAIR10_AT1G61460.1
ATGCTTCCTTTCTCAGCTCTGATGTATAACCTCGCCACTGGCGAGAAGCAGGTCTTGACTTCTTGGAAAAGTTACACTAATCCAGCGGTTGGTGACTTTGTGCTTCAGATTACAACGCAAGTGCCAACACAAGCTTTAACTATGAGAGGCTCGAAGCCTTATTGGAGAAGCGGTCCATGGGCTAAAACAAGAAACTTCAAACTTCCACGTATAGTGATAACATCGAAGGGTTCACTGGAGATTTCTAGGCATAGTGGGACTGATTGGGTATTGAACTTTGTGGCTCCAGCGCACTCATGTGATTATTACGGTGTATGTGGACCTTTTGGGATTTGTGTCAAGTCAGTGTGTAAATGCTTCAAAGGGTTTATACCAAAATATATTGAGGAGTGGAAAAGAGGAAATTGGACTGATGGTTGTGTGAGGCGTACCAAACTACATTGTCAGGAAAACTCAACTAAAAAAGATGCAAACTTCTTCCATCCAGTTGCCAACATAAAGCCTCCAGACTTTTACGAATTTGCAAGTGCTGTGGATGCAGAAGGATGCTACAAAATTTGCCTCCACAACTGTTCTTGCTTGGCCTTTTCTTATATTCATGGAATTGGGTGCTTAATATGGAACCAAGACTTCATGGACACAGTGCAATTTTCTGCAGGAGGAGAGATTCTTTCCATTCGTCTTGCACGTTCTGAATTAGGTGGGAATAAGCGCAAGAAGACCATTACTGCTAGTATTGTCAGCCTTTCTCTTTTTCTGATATTGGGTTCTACTGCGTTTGGTTTCTGGAGATACAGAGTTAAACATAATGCTTCACAAGATGCACCGAAATATGATTTGGAACCACAAGATGTCTCAGGTTCATATTTGTTTGAGATGAACACCATTCAAACTGCCACCAATAATTTCAGTCTCTCAAATAAACTGGGACAAGGTGGATTTGGTTCAGTTTACAAGGGAAAGCTGCAAGATGGGAAAGAAATTGCTGTAAAACGGCTTTCTAGCAGCTCAGGGCAGGGCAAAGAGGAGTTCATGAATGAAATAGTACTCATCTCAAAACTACAACACAAAAACTTAGTTCGGATTTTAGGATGTTGCATTGAAGGAGAAGAGAGGCTGTTGATTTATGAGTTTATGTTGAACAAAAGCCTTGATACTTTTCTCTTCGATTCAAGAAAAAGGCTTGAGATTGACTGGCCAAAGAGATTTGATATCATTCAAGGTATTGCGCGTGGAATTCACTATCTCCATCGTGACTCATGCCTCAAGGTAATTCACCGTGATCTGAAGGTCAGCAATATTCTTCTTGACGAGAAGATGAATCCAAAGATATCAGATTTTGGATTGGCTCGGATGTATCAGGGAACCGAATATCAGGACAATACTCGCAGGGTCGTAGGAACTCTAGGATATATGTCTCCAGAGGATATATTAGAAATCATAAGCGGAGAGAAGATCTCAAGATTCAGCTATGGCAAAGAAGAAAAAACCCTTATTGCATATGCATGGGAATCTTGGTGTGAAACTGGAGGAGTTGATCTTTTGGATAAAGATGTTGCTGATTCATGTCGCCCATTAGAAGTTGAGAGATGTATTCAGATTGGTCTTCTCTGTGTTCAACACCAACCTGCAGACAGACCAAACACACTTGAGTTGATGTCTATGCTCACGACAACATCAGATCTTCCATCACCAAAACAACCCACATTTGTAGTGCACTGGAGAGATGACGAATCATCGTCTAAGGATTTGATCACTGTGAATGAGATGACAAAGTCTGTGATCTTAGGGCGT
>gnl_Arath_TAIR10_AT1G61430.1
ATGGGGAAGAAGAGGATAGTGTTCTTTGCTTATTTGCCCTTTTTTACCATCTTTATGAGTTTTAGCTTTGCAGGGATAACCAAAGAGAGTCCCTTTTCAATTGGACAAACTCTCAGCTCCTCTAATGGTGTTTATGAATTGGGATTCTTCAGTCTTAATAACTCCCAAAATCAGTATCTCGGAATTTGGTTCAAGAGTATCATTCCCCAGGTGGTTGTGTGGGTGGCTAATAGAGAAAAGCCTGTTACAGACTCTGCGGCAAATCTCGGTATCAGCAGCAATGGTAGTCTTCTGTTATCTAATGGCAAACATGGCGTTGTGTGGTCTACCGGAGATATTTTTGCATCTAATGGGTCTCGTGCAGAGCTTACAGACCATGGAAATCTTGTTTTCATAGACAAAGTTTCGGGAAGGACTCTATGGCAAAGCTTTGAGCATCTTGGTAATACTCTGCTCCCTACGTCAATTATGATGTATAATCTCGTCGCTGGTGAGAAGCGAGGATTGACTGCTTGGAAAAGTTACACCGATCCATCGCCTGGCGAATTTGTGGCTCTGATTACACCGCAAGTGCCATCACAGGGGATTATTATGAGAGGCTCGACACGTTATTATAGAACCGGTCCATGGGCTAAAACAAGGTTCACTGGATCACCACAAATGGATGAATCATACACAAGTCCATTCATCTTAACACAGGATGTAAATGGGTCAGGATACTTTTCATTTGTTGAAAGAGGCAAACCTTCACGCATGATTTTAACATCAGAGGGAACAATGAAGGTCTTAGTGCATAATGGAATGGACTGGGAATCAACCTACGAGGGTCCAGCCAATTCATGTGATATATATGGCGTATGTGGACCTTTTGGGCTTTGTGTTGTATCAATTCCTCCAAAATGTAAATGCTTCAAAGGTTTTGTTCCTAAATTCGCTAAGGAGTGGAAGAAAGGAAACTGGACTAGTGGTTGTGTGAGGCGTACCGAACTACATTGTCAAGGAAACTCCAGTGGCAAAGATGCAAATGTCTTCTATACTGTTCCCAACATAAAGCCTCCAGACTTTTACGAGTATGCAAATTCTCAGAATGCTGAAGAATGCCACCAAAATTGCCTCCACAATTGTTCTTGCTTGGCGTTTTCTTATATTCCTGGAATAGGGTGCTTAATGTGGAGCAAGGATCTAATGGACACAAGGCAATTTTCTGCAGCAGGAGAACTTCTTTCCATTCGTCTTGCACGTTCTGAGCTAGATGTAAATAAGCGCAAGATGACCATTGTTGCTAGTACAGTGAGCCTGACCCTATTCGTGATCTTTGGATTTGCTGCATTTGGTTTCTGGAGATGCAGAGTGGAACATAATGCTCATATATCAAACGATGCATGGAGGAATTTTCTGCAATCACAAGACGTCCCAGGTTTAGAATTTTTTGAGATGAATGCCATACAAACTGCCACCAATAATTTCAGTCTATCAAACAAACTCGGTCCTGGTGGATTTGGTTCTGTTTACAAGGCGAGAAACGGAAAACTGCAAGATGGAAGAGAAATTGCGGTAAAACGTCTTTCTAGCAGCTCTGGGCAGGGCAAACAGGAGTTCATGAATGAAATAGTACTGATATCAAAACTCCAACACAGAAACTTAGTCCGGGTTTTGGGATGCTGCGTCGAAGGAACAGAGAAGCTATTGATTTATGGGTTCTTGAAAAACAAAAGCCTGGATACTTTTGTCTTTGATGCAAGAAAAAAGCTCGAACTTGATTGGCCAAAGAGATTTGAGATCATTGAAGGTATTGCACGTGGACTTCTCTATCTCCACCGTGACTCACGCCTCAGAGTAATTCACCGAGACCTGAAGGTCAGCAACATTCTTCTGGATGAGAAAATGAACCCGAAAATATCAGATTTTGGTTTGGCTCGGATGTTTCAGGGAACCCAATATCAGGAAAAAACTCGCAGGGTTGTCGGAACTCTAGGATATATGTCTCCTGAGTATGCATGGACTGGCGTATTCTCTGAGAAATCCGATATCTACAGTTTCGGAGTTCTGTTGTTAGAAATCATCAGCGGAAAGAAGATCTCAAGTTTCAGCTATGGCGAGGAGGGAAAAGCACTTCTTGCATATGCATGGGAATGTTGGTGTGAAACCCGAGAAGTTAATTTTTTGGACCAAGCTCTTGCTGATTCTAGTCACCCATCTGAAGTTGGAAGGTGTGTACAGATTGGTTTGCTCTGTGTTCAACACGAGCCTGCAGACAGACCAAACACACTTGAGTTGCTGTCTATGCTTACCACAACATCAGATCTTCCTCTGCCCAAAAAACCCACATTTGTAGTGCACACTAGAAAAGACGAATCACCGTCAAATGATTCGATGATCACTGTCAATGAGATGACAGAGTCTGTGATCCAAGGACGT
>gnl_Arath_TAIR10_AT1G70740.1
ATGGTCACTAAGAACTCTCATAAGAGCAATCTGGGCATGACAAAGTCCATGAATTTCTTTCAGAACATCATTAAACCTTTCAAACGCAGCTCCAATCGAGGTCTTGAAGATGATATTGAGCGAATTGCTGCTATGGAGCAAAAAGTTTTCCCATTTCAAGTTTTAGTTTCCGCTACCAAAGATTTTCACCCGACCCATAAACTCGGTGAAGGTGGTTTCGGTCCCGTCTTCAAGGGAAGATTACCTGACGGGAGAGACATAGCAGTGAAGAAGCTATCTCAGGTTTCAAGGCAAGGCAAAAACGAGTTTGTGAACGAGGCTAAGTTGTTGGCTAAAGTTCAGCATCGCAATGTTGTTAATCTTTGGGGTTATTGTACACATGGAGATGATAAGCTCTTGGTTTATGAGTATGTCGTTAATGAGAGCCTCGACAAGGTCCTCTTCAAATCCAACAGAAAATCGGAGATAGATTGGAAGCAGAGGTTTGAGATCATAACAGGCATTGCTCGAGGACTGCTCTATCTACATGAAGACGCGCCAAACTGCATCATCCACAGGGATATTAAGGCTGGCAATATTTTGCTGGATGAAAAATGGGTTCCTAAGATTGCAGATTTTGGGATGGCTAGACTCTATCAGGAAGATGTAACACATGTCAACACTCGTGTTGCAGGAACCAATGGTTATATGGCGCCAGAGTACGTAATGCACGGGGTTCTATCGGTAAAGGCAGACGTATTCAGCTTTGGGGTTTTGGTTCTGGAGCTCGTAAGTGGACAGAAGAACTCGAGTTTTAGCATGAGACACCCTGACCAGACTCTTCTTGAATGGGCATTTAAGTTGTACAAGAAAGGCCGGACCATGGAGATACTAGACCAAGATATAGCAGCTTCAGCTGATCCAGATCAAGTCAAACTCTGTGTACAGATCGGACTACTCTGCGTTCAAGGCGATCCGCATCAAAGACCGAGCATGAGACGGGTATCTCTACTTCTCTCTAGAAAACCAGGACATCTAGAAGAACCGGATCATCCTGGTGTCCCGGGATCTAGATACCGTCGGCGAACACAACGTCCTTCAGGAGCAGCATCACTTGGAACATTGTCGACCACTGGTTCCAGCACAGATTCTTTCGGTTCAAACCTGAACACAAACACGGGAACTGGTGTTAGAGGTACCCCCGCATCTTCTAAAGCTTCAACTCGGAGTAATGCCACTAGAAGTGCTGGTCAGAGCTCTAGCTCAGACCCTCACGGGAAACGACATATGAGTTAT
>gnl_Arath_TAIR10_AT1G11410.1
ATGAAGTTCTTCTTTATCTTTTTCATTTTCTTGTTCTCCTTCTTGATTCAATCTTGTTACTCTGACAACACAATCTTGAGAAGTCAGTCTTTGAAAGATGGTGATGTTATATACTCTGAAGGAAAGAGATTTGCTTTTGGATTCTTCAGCTTGGGGAATTCAAAGCTCAGGTATGTTGGGATTTGGTATGCTCAAGTCTCTGAGCAGACTATTGTATGGGTTGCAAATAGAGATCATCCTATTAATGACACATCTGGTCTGATAAAGTTCAGTACCAGAGGGAATCTTTGTGTGTATGCATCTGGCAATGGAACAGAGCCTATTTGGTCTACTGATGTTATTGATATGATCCAAGAACCTGCTTTAGTTGCGAAGCTATCTGATTTAGGCAACCTTGTTCTACTTGATCCTGTCACAGGGAAAAGTTTCTGGGAGAGCTTTAATCATCCTACAAACACTTTGCTTCCCTTTATGAAGTTTGGATTCACTCGTCAAAGCGGTGTGGATCGTATTATGACGTCTTGGAGATCTCCTGGTGACCCGGGTTCTGGAAACATTACATACCGGATAGAACGTAGAGGGTTTCCGCAGATGATGATGTACAAGGGTCTGACTCTTTGGTGGCGTACTGGGTCATGGACAGGGCAAAGATGGAGTGGTGTGCCTGAAATGACAAACAAGTTTATCTTCAATATCTCGTTTGTGAATAATCCAGATGAAGTATCAATCACTTATGGAGTGTTAGATGCTTCGGTTACAACAAGAATGGTGCTAAACGAGACAGGAACTCTGCAACGGTTTCGCTGGAACGGGAGAGATAAGAAATGGATCGGGTTCTGGTCAGCTCCCGAAGATAAGTGTGACATCTACAACCACTGTGGCTTTAACGGTTACTGTGATTCCACCAGTACAGAGAAGTTTGAGTGCTCTTGCTTACCGGGGTACGAGCCTAAGACACCTCGAGATTGGTTCTTGAGAGATGCTTCGGATGGGTGCACGAGGATAAAAGCAGATTCGATATGTAATGGGAAAGAAGGGTTTGCAAAGTTGAAGCGAGTGAAGATTCCCAATACATCAGCTGTTAATGTGGATATGAACATAACACTGAAGGAATGTGAACAGAGGTGCTTGAAGAACTGCTCATGTGTTGCTTATGCGAGTGCTTACCACGAGAGTCAAGATGGAGCTAAAGGGTGCTTGACATGGCACGGCAATATGTTGGATACTAGGACATACTTGAGCTCAGGACAGGATTTCTATTTACGCGTAGATAAGTCAGAGTTAGCGCGGTGGAATGGAAATGGCGCATCGGGGAAGAAGAGACTTGTTTTAATTCTCATCAGTTTGATTGCAGTCGTGATGTTACTACTGATCAGTTTTCACTGTTATTTAAGGAAGCGAAGACAACGAACACAGTCTAACAGGCTTAGAAAAGCTCCATCAAGCTTCGCTCCGAGCTCTTTTGATCTTGAAGACTCATTCATACTTGAAGAGCTTGAGGACAAATCAAGAAGCCGGGAGTTGCCTCTCTTTGAGCTTAGCACGATTGCTACAGCAACGAATAATTTTGCTTTTCAAAACAAGCTTGGAGCAGGTGGTTTTGGACCTGTTTATAAAGGTGTGTTACAAAATGGTATGGAAATAGCAGTGAAGAGGTTGTCAAAAAGCTCAGGTCAAGGAATGGAAGAGTTCAAGAACGAGGTCAAGTTGATATCGAAGCTGCAGCATCGAAATCTCGTGAGGATCTTAGGATGTTGTGTTGAATTTGAAGAGAAGATGTTGGTATACGAGTATTTACCAAACAAGAGCCTAGACTATTTCATATTCCATGAAGAGCAAAGAGCAGAGTTGGATTGGCCAAAAAGAATGGGGATAATCCGCGGGATTGGTCGTGGAATCTTATACCTTCATCAAGATTCAAGGCTGAGGATCATCCACAGAGACCTTAAGGCCAGCAATGTACTTCTTGACAATGAAATGATACCGAAGATTGCGGATTTCGGCCTGGCTAGAATCTTCGGAGGCAACCAAATCGAAGGAAGCACAAATCGAGTCGTCGGAACATATGGATACATGTCACCAGAGTATGCAATGGACGGCCAGTTCTCTATTAAATCCGATGTATACAGCTTTGGAGTATTGATCTTAGAGATCATAACCGGAAAGAGAAACAGTGCTTTTTATGAGGAATCTTTGAATCTAGTCAAACATATTTGGGATCGATGGGAAAATGGTGAAGCTATAGAGATCATAGACAAATTAATGGGTGAAGAGACGTATGATGAGGGCGAAGTAATGAAGTGCTTACACATTGGGTTACTTTGCGTGCAAGAAAACTCTTCAGACAGACCAGACATGTCCTCTGTTGTCTTCATGTTAGGTCATAACGCCATTGATCTTCCATCTCCGAAGCATCCTGCATTTACGGCGGGAAGGAGGAGAAACACCAAAACTGGCGGCAGCTCAGATAATTGGCCCAGCGGAGAAACCAGCAGTACTATTAACGACGTTACTCTCACCGATGTTCAAGGTCGT
>gnl_Arath_TAIR10_AT1G65790.1
ATGAGAAGTGTACCAAACTACCACCATTCTTTCTTCATTTTCCTCATTTTAATTCTGTTTCTTGCTTTCTCTGTTTCTCCAAACACTCTTTCAGCCACAGAATCTCTCACTATCTCAAGCAACAAAACCATTATATCTCCTAGTCAAATCTTCGAGCTCGGTTTCTTCAATCCCGCATCAAGTTCGCGTTGGTATCTCGGCATATGGTACAAGATAATCCCTATAAGAACCTACGTATGGGTTGCAAACAGAGACAATCCTCTCTCTAGCTCCAACGGAACTCTCAAAATATCCGGCAATAACCTCGTCATTTTCGATCAGTCCGATAGGCCTGTTTGGTCGACGAATATAACCGGAGGAGATGTGAGATCACCAGTGGCTGCAGAGCTTCTTGATAACGGTAATTTCTTGCTCAGAGACTCCAATAACAGACTTCTATGGCAGAGTTTCGATTTTCCGACAGATACTTTACTTGCGGAGATGAAATTGGGATGGGATCAGAAAACCGGATTCAACAGGATCTTGAGATCCTGGAAAACAACAGATGATCCATCAAGCGGTGAGTTTTCGACAAAACTCGAAACCAGCGAGTTCCCTGAGTTTTACATATGCAGCAAGGAGTCGATACTATACCGCAGCGGTCCATGGAATGGAATGCGTTTTAGCAGCGTACCAGGGACAATTCAAGTTGATTACATGGTTTACAATTTCACAGCAAGTAAGGAGGAAGTGACTTACTCATACCGAATCAACAAAACAAACTTATACTCGAGATTATACTTAAACTCTGCGGGTTTATTACAACGATTGACTTGGTTTGAGACAACACAGAGTTGGAAGCAACTATGGTACTCACCGAAGGACCTATGCGATAACTACAAAGTGTGCGGGAATTTCGGTTATTGCGACTCGAACAGTTTACCAAATTGTTATTGTATCAAAGGGTTTAAGCCAGTGAATGAGCAAGCGTGGGACTTGAGAGATGGCTCCGCTGGTTGCATGAGGAAGACGAGGCTGAGCTGTGACGGTAGAGATGGTTTTACCCGGTTGAAGAGGATGAAATTGCCAGATACCACGGCGACAATTGTGGACAGAGAAATTGGGTTGAAAGTATGTAAAGAAAGGTGTCTAGAAGATTGTAATTGCACTGCGTTCGCTAATGCGGATATTCGCAATGGCGGGTCTGGTTGTGTGATTTGGACCAGAGAGATTTTGGATATGCGAAATTATGCTAAGGGAGGTCAGGATCTTTACGTTAGACTAGCCGCTGCTGAACTCGAGGACAAGAGAATCAAAAATGAAAAAATTATAGGTTCGAGTATTGGAGTGAGCATTTTGCTTCTTTTAAGTTTTGTCATCTTCCATTTTTGGAAAAGGAAGCAGAAGCGATCAATAACAATTCAAACACCTAATGTTGATCAAGTGAGAAGCCAAGACTCGCTAATCAACGATGTGGTAGTATCTAGGAGGGGTTACACATCCAAAGAAAAAAAAAGTGAGTACCTAGAGCTTCCATTGTTGGAGTTGGAAGCTCTTGCCACGGCAACAAACAATTTTTCTAACGACAACAAGCTTGGACAAGGTGGATTCGGAATTGTTTACAAGGGAAGATTACTTGACGGAAAAGAAATTGCGGTAAAGAGACTATCGAAAATGTCCTCACAAGGGACCGATGAGTTCATGAACGAGGTTAGATTAATTGCAAAGCTTCAGCACATAAACCTTGTCCGGCTTCTAGGTTGTTGCGTCGATAAGGGTGAGAAGATGTTGATCTATGAGTACTTGGAGAATTTAAGCCTTGACTCGCATCTCTTTGACCAAACACGAAGCTCTAACTTAAATTGGCAAAAGAGATTTGATATTATCAATGGTATTGCTAGAGGACTTCTATATCTTCACCAAGATTCACGGTGTAGGATTATCCATAGAGACTTGAAAGCAAGTAACGTATTGCTTGATAAAAATATGACTCCAAAGATCTCGGATTTCGGTATGGCGAGGATCTTTGGACGGGAGGAGACAGAGGCTAATACAAGGAGGGTGGTCGGAACTTACGGCTACATGTCTCCAGAATATGCAATGGACGGGATATTCTCGATGAAGTCGGATGTTTTCAGCTTTGGGGTCTTGCTTCTAGAGATTATAAGTGGAAAAAGAAACAAAGGATTCTACAACTCAAACCGTGATCTTAATCTCCTCGGTTTTGTGTGGAGGCATTGGAAGGAAGGAAACGAGCTAGAGATTGTAGATCCGATCAACATCGATTCTTTGTCATCAAAGTTCCCGACACATGAAATCTTAAGATGTATACAAATTGGTCTCTTGTGTGTTCAAGAACGAGCCGAAGACAGACCAGTGATGTCCTCGGTAATGGTGATGCTTGGAAGCGAAACTACCGCTATTCCTCAGCCTAAACGTCCTGGATTTTGCATTGGTAGAAGTCCTCTTGAGGCTGATTCTTCTTCAAGTACACAGCGCGACGATGAATGTACAGTGAACCAAATCACTCTCTCGGTCATTGACGCTCGG
>gnl_Arath_TAIR10_AT1G11340.1
ATGATTATTGTTGGTGTTCTTTTAGTTAGTTTCACACTTTTAAGTCACATGAATCAGTTCTTACATCTTTTTGAAAGTCCAACCTTTGAGATATATCCGGAACTGGGGCGTGACTCACAGTTAATGACTGATCCACTTGGTTTTCAATACTTACACAGCATTTATACATTTTCACTAAATCCTTGCTCTGAAACAAACACAAATATGAAGGTTGTCTTCGTTATCTTCTTTTTCTTCCTCTTCCAATTTTGTATCTCTGTGGATACAATTATGAGAAGACAGTCCTTGAGAGATGGTGAGGTTATACTCTCCGCAGGGAAGAGATTCGCGTTTGGATTCTTCAGTCTTGGGGATTCAGAGCTCCGGTATGTTGGGATTTGGTATGCTCAAATCTCTCAACAGACTATTGTTTGGGTTGCAAACAGAGACCATCCTATTAATGACACCTCTGGGATGGTAAAGTTCAGCAACAGAGGCAATCTCTCTGTCTATGCATCTGACAATGAAACAGAGCTTATCTGGTCAACAAATGTTTCAGATAGTATGTTGGAACCAACTTTAGTTGCTACACTCTCTGATTTAGGCAACCTTGTTCTGTTTGATCCAGTCACAGGGAGAAGTTTCTGGGAGAGCTTTGATCACCCTACAGACACGTTTCTTCCGTTTATGAGATTGGGATTCACACGAAAAGACGGTTTGGATCGCTCTCTAACATCATGGAAGTCTCATGGTGACCCTGGTTCTGGAGACTTAATACTGCGGATGGAACGTAGAGGGTTTCCACAGTTGATTCTGTACAAAGGTGTAACCCCATGGTGGCGTATGGGGTCATGGACCGGGCATAGGTGGAGCGGGGTGCCTGAAATGCCAATAGGGTACATCTTCAATAACTCATTTGTGAATAATGAGGACGAAGTATCCTTCACTTACGGTGTGACAGATGCTTCGGTCATAACAAGAACCATGGTGAACGAGACTGGAACCATGCACCGGTTTACATGGATTGCGAGGGACAAGAGATGGAATGATTTCTGGTCAGTTCCTAAAGAGCAGTGCGATAACTACGCTCATTGTGGCCCTAACGGTTACTGTGATTCCCCTAGCTCAAAAACGTTTGAGTGCACATGCCTACCTGGTTTTGAGCCCAAGTTTCCCCGGCATTGGTTCTTGAGGGACTCTTCTGGCGGGTGTACAAAGAAAAAGAGAGCTTCAATATGCAGTGAGAAAGACGGGTTTGTGAAGTTAAAGCGCATGAAGATTCCCGACACATCAGATGCAAGTGTGGATATGAACATAACATTGAAGGAGTGCAAACAGAGGTGCTTGAAGAACTGCTCTTGTGTCGCTTACGCAAGTGCTTACCACGAGAGTAAAAGAGGAGCAATAGGATGCTTGAAATGGCATGGTGGTATGTTGGATGCAAGGACATACTTGAACTCGGGACAAGATTTCTACATACGTGTAGACAAGGAAGAGTTAGCGCGGTGGAACAGAAATGGCTTATCAGGGAAGAGGAGAGTCCTTCTGATTCTTATCAGTTTGATTGCAGCCGTAATGTTACTAACTGTCATTTTGTTCTGTGTTGTAAGGGAGCGACGAAAGTCAAACAGGCATAGAAGCTCTTCGGCAAACTTCGCCCCGGTCCCTTTTGATTTTGACGAATCATTTAGATTTGAACAAGACAAGGCGAGAAACCGGGAGTTACCTTTATTTGATCTTAACACGATCGTTGCAGCAACAAATAACTTCTCTTCCCAAAACAAGCTTGGAGCAGGTGGTTTCGGACCTGTTTATAAGGGCGTGTTACAAAACCGTATGGAGATAGCGGTGAAGAGGTTGTCGAGAAACTCGGGACAAGGAATGGAAGAGTTCAAGAACGAGGTCAAGCTGATATCAAAGTTGCAGCATCGAAATCTCGTGAGGATCTTAGGATGTTGCGTTGAATTGGAAGAGAAGATGTTGGTATACGAGTATTTACCAAACAAGAGCCTAGACTATTTCATATTCCATGAAGAGCAGAGAGCAGAGTTGGATTGGCCAAAAAGAATGGAGATAGTCCGAGGGATTGCTCGTGGAATCTTATATCTTCATCAAGATTCAAGACTGAGAATCATCCACAGAGATCTCAAGGCCAGCAATATACTTCTTGACAGTGAAATGATCCCAAAGATTTCAGATTTCGGCATGGCTAGAATCTTTGGGGGCAACCAAATGGAAGGATGCACAAGTAGGGTCGTCGGAACATTCGGATATATGGCACCGGAGTATGCAATGGAGGGACAGTTCTCCATTAAATCCGACGTCTATAGCTTTGGAGTATTGATGTTAGAGATCATAACCGGAAAGAAAAACAGTGCTTTCCACGAGGAATCATCTAACTTAGTCGGACATATTTGGGATCTATGGGAAAACGGTGAAGCAACAGAGATCATAGACAATTTAATGGACCAAGAGACTTATGATGAGAGAGAAGTGATGAAGTGCATACAAATTGGGTTGCTCTGTGTGCAAGAAAACGCTTCGGACAGAGTAGACATGTCCTCTGTTGTCATCATGTTGGGTCATAACGCCACTAATCTTCCGAATCCAAAGCATCCTGCGTTTACTTCCGCGAGAAGGAGAGGCGGTGAAAATGGTGCTTGTCTTAAGGGACAAACCGGTATTTCTGTTAATGACGTTACCTTCAGCGACATTCAAGGTCGT
>gnl_Arath_TAIR10_AT1G70530.1
ATGCCGATTCTGACTCTTCTTCTTCTTATTCTGGGTTTGTTTATAAGCCCTTCTGTTTCAGACTCGAGAGGAGACACAGTGGCTCAGATATGCAACAACAGAACAACGACGCCGCAACAGAGAAGTCTCTTCGTCACCAATTTCCTCGCCGCCATGGACGCGGTCTCTCCACTAGTGGAAGCTAAAGGTTACGGACAAGTGGTCAACGGTACCGGAAACTTAACCGTCTACGCTTACGGAGAGTGTATAAAAGATCTTGATAAGAAAGATTGCGACTTGTGTTTCGCTCAGATCAAAGCTAAAGTTCCTCGTTGCTTACCTTTCCAAAAAGGTACTCGTGGTGGTCAAGTCTTCTCAGATGGTTGCTACATCAGGTACGATGACTACAATTTCTATAACGAGACGTTAAGCTTGCAAGACCGGACAGTTTGTGCTCCAAAGGAGATTACCGGAGTAAACCGGACGGTATTTCGGGATAACGCTGCAGAGTTGGTTAAGAACATGAGTGTGGAGGCGGTGAGAAATGGTGGATTCTATGCTGGTTTTGTGGATAGACATAACGTGACGGTTCATGGTCTGGCTCAGTGTTGGGAGACTCTTAATAGAAGTGGTTGTGTTGAGTGTTTGAGTAAAGCTTCAGTGAGGATTGGTTCTTGTTTGGTTAATGAAGAAGGTCGAGTTCTTAGTGCTGGTTGCTATATGAGGTTTTCTACTCAAAAGTTTTATAACAATTCTGGAAATTCTACATCAGATGGTAATGGTGGTCATAACCATTTGGGTGTGATTTTGGCGGTGACATCTTCGGTTGTGGCTTTTGTTCTGTTGGTCTCTGCCGCTGGTTTCTTGCTTAAAAAGAGACACGCCAAGAAGCAAAGAGAGAAGAAGCAACTAGGGTCATTATTCATGCTTGCGAACAAATCTAATCTCTGTTTCTCCTATGAGAATCTCGAGAGGGCTACCGATTACTTCAGCGACAAAAATAAGTTAGGACAAGGAGGATCTGGCTCTGTCTATAAGGGAGTTCTTACTAATGGTAAGACTGTTGCAGTAAAGAGACTGTTCTTCAACACAAAGCAATGGGTGGATCATTTCTTCAACGAAGTTAATCTAATAAGCCAAGTAGACCACAAGAACCTTGTTAAGCTCTTGGGATGCAGCATAACTGGACCAGAGAGCCTTCTGGTCTATGAATACATTGCAAATCAAAGCCTCCACGACTATCTTTTCGTAAGAAAAGATGTTCAACCGTTGAATTGGGCAAAGAGATTCAAGATTATACTTGGTACAGCAGAAGGAATGGCGTATCTTCACGAGGAGTCAAATCTTAGAATCATACATAGAGATATTAAGCTGAGTAATATCCTTTTGGAAGATGATTTTACTCCAAGAATTGCTGATTTTGGATTGGCTAGATTGTTCCCAGAGGACAAGACTCATATCAGCACTGCCATCGCCGGTACACTAGGCTACATGGCACCAGAATATGTAGTACGAGGAAAACTAACTGAGAAAGCAGACGTTTATAGTTTTGGAGTTCTTATGATTGAAGTTATAACCGGAAAACGTAACAATGCCTTCGTACAAGACGCTGGTTCGATCCTACAATCGGTATGGAGTCTGTACAGAACAAGCAATGTGGAAGAGGCAGTGGATCCAATCTTAGGTGATAACTTCAACAAGATAGAAGCGTCACGGCTACTTCAAATTGGGCTTCTCTGTGTTCAAGCAGCGTTTGATCAGCGGCCTGCGATGTCTGTGGTTGTGAAAATGATGAAAGGGAGTTTGGAGATTCATACGCCGACGCAACCACCGTTTCTGAATCCAGGAAGTGTAGTAGAGATGAGAAAGATGATGATGACTCCCACGACGAATCAGTCTAATTCTTCAGGATCAAGGAGTGACTACATAACCGAGGGTTCGAGTTTCTTTGAACCTAGA
>gnl_Arath_TAIR10_AT1G61420.1
ATGGGGAAGAAGTGGATCGTGTTCTTTGCTTATTTGCTCTTATCTAGCTTCTTTATAAGTTCTAGCTCTGCAGGGATAACGAAAGAAAGTCCTTTGCCAATAGGACAAACTCTCAGCTCCTCTAATGGTTTTTATGAACTGGGGTTCTTCAATTTTAATAACTCCCAGAATCAGTATGTCGGAATCTGGTTCAAGGGTATTATTCCCCGGGTGGTTGTGTGGGTGGCCAATAGAGAAAAGCCTGTTACAGATTCCACGGCAAATCTCGCTATCAGCAACAATGGAAGTCTTCTGTTATTTAATGGCAAACATGGCGTTGCATGGTCCAGTGGAGAAGCTCTTGTTTCTAACGGGTCTCGTGCAGAGCTTTCAGACACCGGAAATCTTATTGTCATAGACAATTTTTCGGGAAGAACTCTATGGCAAAGCTTTGACCATCTTGGTGATACTATGCTTCCTTCCTCAACCCTGAAGTATAACCTCGCCACTGGCGAGAAGCAGGTGTTGAGTTCTTGGAAAAGTTACACTGATCCATCGGTTGGCGACTTTGTGCTTCAGATTACGCCACAAGTGCCAACGCAGGTGCTTGTTACGAAAGGATCAACGCCTTATTATAGAAGCGGTCCATGGGCTAAAACAAGGTTCACGGGGATACCGCTAATGGATGACACATTTACAGGTCCAGTCAGCGTTCAGCAGGATACAAATGGGTCAGGATCTCTCACTTATTTAAACAGAAACGATAGACTTCAACGTACAATGCTAACATCAAAGGGCACACAGGAGTTGTCTTGGCATAATGGGACGGACTGGGTATTGAACTTTGTGGCTCCAGAACACTCATGTGATTACTACGGTGTATGTGGACCTTTTGGGTTATGTGTGAAGTCTGTTCCTCCAAAATGTACGTGTTTCAAAGGGTTTGTTCCTAAACTCATTGAGGAGTGGAAAAGAGGAAACTGGACTGGTGGTTGTGTGAGGCGTACCGAACTATATTGTCAAGGAAACTCTACTGGCAAATATGCAAACGTGTTCCATCCTGTTGCCAGGATAAAGCCTCCAGACTTTTACGAATTTGCAAGTTTTGTGAATGTTGAAGAATGCCAGAAAAGTTGCCTCCACAATTGTTCTTGCTTGGCCTTTGCTTATATCGATGGAATTGGGTGCTTAATGTGGAACCAAGACCTAATGGACGCAGTGCAATTTTCTGAAGGAGGAGAACTTCTCTCCATTCGTCTGGCACGTTCTGAACTAGGTGGAAATAAGCGCAAGAAGGCCATTACTGCTAGTATTGTGAGCCTTTCTCTTGTTGTGATAATTGCGTTTGTTGCGTTTTGTTTCTGGAGATATAGAGTGAAACATAATGCTGATATAACAACGGATGCTTCACAAGTTTCATGGAGGAATGATCTGAAACCACAAGATGTCCCAGGTTTAGATTTCTTTGATATGCATACCATTCAAACTGCCACCAATAATTTCAGTATATCAAACAAACTCGGACAAGGTGGATTTGGCCCTGTTTATAAGGGTAAGCTGCAAGATGGGAAAGAAATTGCTGTAAAACGGCTTTCTAGCAGCTCGGGCCAGGGCAAAGAGGAGTTCATGAATGAAATAGTACTCATCTCAAAACTACAACATAAAAACTTAGTTCGGATTTTGGGATGTTGCATTGAAGGAGAAGAGAAGCTATTGATTTATGAGTTCATGTTGAACAATAGCCTTGATACCTTTCTCTTCGATTCAAGAAAAAGGCTTGAGATTGACTGGCCAAAGAGATTGGATATCATTCAAGGTATTGCGCGTGGAATTCACTATCTCCATCGTGACTCACACCTCAAGGTTATTCACCGAGATCTGAAGGTTAGCAATATTCTTCTTGACGAGAAGATGAATCCAAAGATATCAGATTTTGGATTGGCTCGGATGTATCAGGGAACCGAATATCAGGACAATACTCGCAGGGTTGTAGGAACTCTAGGATATATGGCTCCTGAGTATGCATGGACTGGGATGTTTTCTGAAAAGTCCGACATCTATAGCTTTGGAGTTCTAATGTTAGAAATCATAAGCGGGGAGAAGATCTCAAGATTCAGCTATGGCAAAGAAGAAAAAACCCTTATTGCATATGCGTGGGAATCTTGGTGTGATACTGGAGGAATTGATCTCTTGGACAAAGATGTCGCCGATTCATGTCGCCCACTGGAAGTTGAGAGATGTGTTCAGATCGGTCTGCTCTGTGTTCAACACCAACCTGCAGATAGACCCAACACACTTGAGTTGCTGTCTATGCTCACCACAACATCAGATCTTCCACCACCAGAACAACCGACATTTGTAGTGCACAGGAGAGATGACAAATCATCGTCTGAGGATTTGATCACTGTGAATGAGATGACAAAGTCTGTGATCTTAGGGCGT
>gnl_Arath_TAIR10_AT1G11330.2
ATGGTGGTTTCAGTGACCATACGTCGTCGTTTTGTTCTTCTTCTACTTGCATGCACTTGTTTGTTGTCTCGGAGACTCTGTTTTGGTGAGGACAGAATCACTTTCTCAAGTCCTATCAAAGACTCAGAGTCAGAGACCCTTCTATGCAAAAGTGGTATTTTCAGGTTTGGTTTCTTCACTCCTGTTAATTCCACTACTCGGTTACGTTATGTTGGGATTTGGTACGAAAAGATTCCAATCCAAACTGTGGTTTGGGTTGCTAACAAAGACTCTCCCATCAACGACACTTCCGGTGTTATCTCGATCTATCAAGATGGAAATCTCGCGGTTACCGATGGTCGAAATCGCCTTGTATGGTCGACGAATGTCTCAGTACCAGTAGCTCCAAATGCTACTTGGGTTCAGCTTATGGATTCTGGGAATCTTATGTTACAAGACAACAGAAACAATGGTGAGATTCTTTGGGAGAGTTTCAAGCATCCTTATGATTCTTTCATGCCAAGAATGACTCTTGGCACCGACGGTAGAACTGGAGGTAACCTAAAGCTTACTTCTTGGACAAGCCACGATGATCCTTCAACAGGAAACTACACAGCTGGTATTGCTCCTTTCACGTTTCCTGAGCTTCTTATCTGGAAGAACAATGTCCCAACGTGGCGTAGCGGACCGTGGAACGGTCAGGTTTTCATCGGTTTACCGAATATGGATTCACTTCTGTTTCTTGATGGGTTTAATCTTAACAGTGATAATCAAGGAACGATCTCAATGTCTTATGCTAATGATTCGTTCATGTATCACTTTAACTTGGATCCTGAAGGAATTATTTATCAGAAAGATTGGAGTACTTCTATGAGAACTTGGAGGATAGGTGTAAAGTTTCCATACACAGACTGTGATGCATACGGTAGATGTGGTCGATTCGGGAGCTGCCATGCCGGGGAAAACCCGCCTTGTAAATGTGTTAAAGGGTTTGTTCCAAAGAATAACACAGAGTGGAATGGTGGTAATTGGAGTAATGGATGTATGAGAAAAGCTCCATTGCAGTGTGAAAGACAGAGAAATGTAAGTAATGGTGGTGGTGGAGGAAAAGCAGATGGTTTTTTGAAACTGCAGAAGATGAAAGTACCAATCTCTGCGGAACGGTCTGAAGCTAGTGAACAAGTTTGTCCTAAAGTATGCTTAGATAACTGTTCTTGCACAGCTTATGCATATGATAGAGGAATTGGATGCATGCTTTGGAGTGGTGATTTAGTTGATATGCAATCATTTTTGGGAAGTGGCATTGATCTTTTTATTCGTGTTGCTCATTCAGAACTCAAAACACATAGCAATCTAGCAGTTATGATCGCAGCACCTGTGATAGGCGTTATGTTAATTGCTGCGGTCTGCGTTCTTTTAGCATGCCGGAAATACAAAAAGCGTCCAGCTCCAGCGAAAGATAGAAGTGCAGAGCTAATGTTTAAGAGAATGGAAGCACTTACAAGTGATAATGAGTCTGCTTCTAACCAAATCAAGCTCAAGGAGCTTCCACTCTTTGAGTTTCAAGTGTTAGCTACATCAACTGATAGCTTCTCTCTAAGAAACAAGCTCGGGCAAGGCGGGTTTGGTCCTGTTTACAAGGGAAAATTACCTGAAGGACAAGAAATTGCAGTGAAGAGGCTCTCACGGAAATCAGGTCAAGGACTAGAGGAACTTATGAACGAAGTGGTTGTGATATCTAAGTTGCAACATCGGAATCTAGTGAAGTTACTTGGATGTTGTATTGAAGGTGAAGAAAGAATGTTAGTATATGAATATATGCCAAAGAAAAGCTTGGATGCATATCTTTTTGACCCAATGAAGCAAAAGATTCTTGATTGGAAGACTCGGTTCAACATAATGGAAGGAATTTGCAGAGGTCTTTTGTACCTTCACAGAGATTCAAGACTAAAGATCATACACAGAGATTTAAAAGCCAGCAACATTTTGTTAGATGAGAATCTAAACCCCAAGATATCTGATTTTGGACTTGCAAGAATTTTCCGAGCGAATGAAGATGAAGCTAACACAAGAAGGGTTGTTGGAACATACGGCTATATGTCACCGGAGTATGCAATGGAAGGTTTCTTTTCAGAAAAATCAGATGTTTTCAGCTTGGGGGTTATATTTCTCGAGATCATAAGTGGGAGAAGAAACTCTAGTTCTCACAAGGAAGAGAATAATCTCAACCTTTTGGCTTATGCTTGGAAGCTGTGGAACGACGGTGAGGCTGCTTCTCTAGCAGATCCAGCCGTCTTTGATAAGTGTTTCGAGAAAGAGATAGAGAAATGTGTTCATATTGGACTGTTATGTGTGCAAGAAGTTGCAAACGATAGACCAAATGTTTCAAACGTGATATGGATGCTAACTACCGAGAACATGAGCCTCGCCGATCCGAAGCAGCCAGCGTTTATAGTAAGAAGAGGAGCTTCTGAGGCTGAATCTTCTGACCAGAGTAGTCAAAAGGTATCTATCAATGATGTGAGCCTCACAGCTGTAACAGGACGT
>gnl_Arath_TAIR10_AT1G70520.1
ATGAAGAAAGAACCTGTCCATATCCTTCCTCTGTACCTTCCATGTCTCTTGATGTTTCTTCTTTCATCACTCCGTCAAATCACCGGAGACGCAAGGGCTAGAGCCGTTAAAGTCACTTGCTCACCTTTGCTTGAGCACAACGAAACCGCTTATGTCCCAAATTTCGTAGCCACAATGGAGAAAATCAGCACACAAGTACAAACTTCCGGTTTTGGAGTTGCTCTCACCGGTACAGGACCAGACGCTAACTATGGTCTTGCGCAGTGCTATGGTGATCTTCCTTTAAACGATTGTGTACTCTGTTACGCGGAAGCAAGGACGATGCTTCCGCAGTGTTATCCTCAGAACGGAGGTAGAATCTTTCTTGATGGATGTTTTATGAGAGCTGAGAATTATAGTTTCTATAATGAATACAAAGGACCTGAAGATAGCATCGTATGTGGAAACACGACGAGAAAGAATAAGACTTTTGGTGATGCGGTGAGACAAGGGCTGAGAAATGCTGTTACTGAGGCTTCTGGGACTGGAGGGTACGCTCGTGCGTCTGCAAAGGCGGGTGAATCTGAATCTGAATCAGCGTTTGTGTTGGCGAATTGTTGGAGAACTTTGAGTCCTGATTCTTGTAAACAGTGTTTGGAGAATGCCTCTGCTTCTGTGGTTAAAGGATGTTTGCCATGGTCAGAAGGACGTGCGCTTCACACTGGATGTTTCCTTCGGTACTCTGATCAAGATTTCTTGAATAAGATACCAAGAAACGGAAGATCAAGAGGCTCTGTGGTAGTGATTGTGGTGTCAGTACTTAGCTCTGTGGTTGTCTTCATGATTGGAGTAGCAGTAAGTGTTTATATCTGCAAACGTCGGACCATAAAGAGGAAGAGAAGAGGATCAAAAGATGTTGAGAAAATGGCGAAAACACTAAAAGACAGTAGCTTGAATTTCAAATACTCAACACTAGAGAAAGCCACAGGTTCTTTTGACAACGCGAACAAGCTTGGACAAGGCGGATTTGGAACTGTCTATAAGGGGGTTCTTCCAGACGGAAGAGATATCGCTGTGAAGCGGTTATTCTTTAACAACAGACATAGAGCAACCGATTTCTACAATGAAGTCAACATGATCAGCACTGTTGAACATAAGAACCTTGTTAGGCTGCTTGGTTGCAGCTGCTCAGGACCAGAGAGTCTCCTTGTCTATGAATACCTTCAGAACAAGAGCCTTGATCGATTCATCTTTGACGTGAACAGAGGGAAAACATTAGACTGGCAGAGAAGATACACGATCATCGTTGGAACCGCTGAAGGATTGGTGTATCTGCATGAGCAGTCGTCTGTGAAAATTATTCACAGAGACATAAAAGCAAGTAATATTCTGCTAGATTCAAAGCTTCAAGCTAAAATCGCCGATTTTGGTCTGGCGAGATCATTCCAGGACGATAAGAGCCATATTAGCACTGCCATTGCAGGGACCTTAGGTTATATGGCTCCGGAGTACTTAGCACATGGTCAGCTAACAGAGATGGTAGACGTTTACAGCTTTGGAGTTCTTGTACTAGAGATTGTAACTGGAAAACAGAACACCAAAAGCAAAATGTCAGATTACTCAGACAGTTTGATCACAGAGGCATGGAAGCATTTTCAGTCAGGAGAGTTGGAGAAAATATATGATCCAAACCTCGATTGGAAGAGTCAGTATGACAGTCACATCATCAAGAAAGAGATAGCAAGAGTTGTTCAAATAGGGCTATTGTGCACTCAAGAGATCCCTTCGCTAAGACCACCGATGTCTAAGTTATTACATATGCTAAAGAACAAAGAGGAGGTCTTGCCATTGCCGAGTAATCCTCCGTTTATGGATGAAAGAGTCATGGAACTTCGAGATGGTTCTGATGGTGATTCAGCTGGTTGTGCATCTCTTGCCACTGTCTCACAAAGTTCCTTTTATGGTAGA
>gnl_Arath_TAIR10_AT1G61400.1
ATGGATTTCTTGTTCTTGTTATTGGAGAGAAAAAATAAACACATGGGGAAGAAGAGGGTCGTGTTGCTTTGGCTTAGCATCTTTATAAGTTTTAGCTCTGCAGAGATAACGGAAGAGAGCCCTTTGTCAATAGGACAAACTCTCAGCTCCTCCAATGGAGTTTATGAACTGGGCTTCTTCAGTTTTAATAACTCCCAAAATCAGTATGTCGGAATCTCCTTCAAGGGTATCATTCCCCGGGTGGTTGTGTGGGTGGCAAATAGAGAAAAGCCTGTTACAGACTCTGCGGCAAATCTGGTTATCAGCAGCAACGGAAGTCTTCAGTTATTTAATGGCAAACATGGTGTTGTGTGGTCCAGTGGAAAAGCTCTTGCATCTAACGGGTCTCGTGTAGAGCTTTTAGACAGTGGAAATCTAGTTGTCATAGAAAAAGTTTCGGGAAGAACTCTATGGGAAAGTTTTGAGCATCTTGGTGATACTCTGCTCCCTCACTCAACTATCATGTATAATGTCCACACCGGTGAGAAGCGAGGGTTGACTTCTTGGAAAAGTTACACTGATCCATCGCCTGGTGACTTTGTCGTTCTGATTACACCGCAAGTGCCATCACAGGGGTTTCTTATGAGAGGCTCGACCCCTTATTTTAGATCTGGTCCATGGGCTAAAACAAAGTTCACCGGGTTACCTCAAATGGATGAATCATACACAAGTCCATTCAGCTTAACACAGGATGTAAATGGGTCAGGATACTATTCGTATTTTGATAGAGACAACAAACGTTCACGTATTAGGTTAACACCAGATGGATCAATGAAGGCGTTACGGTATAATGGAATGGACTGGGACACAACCTACGAGGGTCCTGCCAATTCATGTGATATTTATGGCGTATGTGGACCTTTTGGTTTTTGTGTTATCTCAGTTCCTCCAAAGTGTAAATGCTTCAAAGGTTTTATTCCTAAATCCATTGAGGAGTGGAAAACAGGAAACTGGACTAGTGGTTGTGTGAGGCGTAGCGAACTACATTGTCAAGGAAACTCTACTGGCAAAGATGCAAATGTCTTCCATACTGTTCCCAACATAAAGCCTCCAGACTTTTACGAATACGCAGATTCTGTGGATGCGGAAGAATGCCAACAAAATTGCCTCAACAATTGTTCTTGCTTGGCCTTCGCTTATATTCCTGGAATAGGGTGCTTAATGTGGAGCAAGGACCTAATGGACACAGTTCAATTTGCTGCAGGAGGAGAACTTCTTTCCATTCGTCTTGCACGTTCTGAGCTAGACGTAAATAAGCGCAAGAAGACCATCATTGCTATTACAGTGAGCCTTACCCTTTTTGTGATCTTGGGCTTTACTGCGTTTGGTTTCTGGAGACGCAGAGTGGAACAAAATGCTCTTATATCAGAAGATGCATGGAGGAATGATCTGCAAACACAAGACGTCCCAGGTCTAGAATATTTTGAGATGAATACCATACAAACTGCCACCAATAATTTCAGTCTATCAAACAAACTCGGTCATGGTGGATTTGGTTCAGGAAAACTGCAAGATGGAAGGGAAATTGCGGTAAAACGCCTTTCTAGCAGCTCTGAGCAGGGCAAACAGGAGTTCATGAATGAAATAGTACTGATATCAAAACTCCAACACAGAAACTTAGTCCGGGTTTTGGGATGCTGCGTCGAAGGAACAGAGAAGCTATTGATTTATGAGTTTATGAAAAACAAAAGCCTTGATACTTTTGTCTTTGTTTTTACACGGTGTTTTTGCTTAGATTCAAAAAAAAGGCTTGAGATAGATTGGCCAAAGAGATTTGATATCATTCAAGGTATTGCACGTGGACTTCTCTATCTCCATCGTGACTCACGCCTCAGAATAATTCACCGAGACCTGAAGGTCAGCAACATTCTTCTGGACGAGAAAATGAACCCGAAAATATCAGATTTTGGGTTGGCTCGGATGTTTCATGGAACCGAATATCAGGATAAAACTCGCAGGGTTGTCGGAACTCTAGGTTATATGTCTCCTGAGTATGCATGGGCTGGAGTATTCTCTGAGAAATCAGACATCTACAGCTTCGGAGTTCTACTGCTAGAAATCATCAGCGGAGAGAAGATCTCGAGGTTCAGCTATGGCGAAGAAGGAAAAACACTTCTTGCATATGCATGGGAATGTTGGTGTGGAGCCCGAGGAGTTAATCTTTTGGACCAAGCTCTTGGTGATTCTTGTCACCCATATGAAGTTGGAAGGTGTGTCCAGATTGGTTTGCTTTGTGTTCAATACCAGCCTGCAGACAGACCAAACACACTTGAGTTGCTTTCTATGCTTACCACAACATCAGATCTTCCTCTGCCAAAACAACCTACATTTGTAGTGCACACGAGAGATGGCAAATCTCCGTCAAATGATTCGATGATCACTGTCAATGAGATGACAGAGTCTGTGATCCATGGACGT
>gnl_Arath_TAIR10_AT1G61480.1
ATGGGGAAGAAGAGGATCATGTTCTTTGCTTCCTTGCTCTTAATTACCATCTTTTTAAGTTTCAGCTATGCAGGGATAACGAGAGAAAGTCCTCTGTCAATAGGAAAAACTCTCAGCTCCTCTAATGGAGTTTATGAATTGGGATTCTTCAGTTTTAATAACTCCCAAAATCAGTATGTTGGAATCTGGTTCAAGGGTATCATTCCCCGGGTGGTTGTGTGGGTGGCCAATAGAGAAAAGCCTGTTACAGACTCTGCAGCAAATTTAACTATCAGCAGCAATGGAAGTCTTCTGTTGTTTAATGAAAATCATAGCGTTGTGTGGTCCATTGGAGAAACTTTTGCATCTAACGGGTCTCGTGCGGAGCTTACAGACAACGGAAATTTAGTTGTCATAGACAATAATTCGGGAAGAACTCTATGGGAAAGCTTTGAGCATTTTGGTGACACTATGCTACCTTTCTCAAACCTGATGTATAATCTTGCCACAGGTGAGAAGCGGGTGTTGACTTCTTGGAAAAGTCACACTGATCCATCGCCTGGCGATTTTACGGTTCAGATTACACCGCAAGTTCCATCCCAGGCGTGTACTATGAGAGGCTCAAAGACTTATTGGAGAAGCGGTCCATGGGCTAAAACAAGGTTCACCGGGATACCTGTAATGGATGACACATATACAAGTCCATTCAGCCTTCAGCAAGATACAAACGGGTCAGGATCCTTCACTTATTTTGAAAGAAACTTCAAACTTTCATATATAATGATAACATCAGAAGGCTCACTGAAGATTTTTCAGCATAATGGAATGGACTGGGAATTAAACTTCGAGGCTCCAGAAAATTCATGCGATATTTACGGCTTTTGTGGACCTTTTGGAATTTGTGTTATGTCAGTACCTCCAAAGTGTAAATGCTTCAAAGGGTTTGTACCAAAATCCATTGAGGAGTGGAAAAGAGGAAACTGGACTGATGGTTGTGTGAGGCATACTGAACTACATTGCCAAGGAAACACTAATGGTAAAACTGTAAACGGCTTCTATCACGTTGCCAACATAAAGCCTCCAGACTTTTACGAATTTGCAAGTTTTGTGGATGCTGAAGGATGCTACCAAATTTGCCTCCACAATTGTTCTTGCTTGGCCTTTGCTTATATCAATGGAATAGGTTGCTTAATGTGGAACCAAGACCTAATGGACGCAGTGCAATTTTCTGCAGGGGGAGAAATTCTTTCCATTCGCCTTGCAAGTTCTGAACTAGGTGGAAATAAGCGCAACAAAATCATTGTTGCTAGTATTGTGAGCCTTTCTCTTTTTGTGATACTGGCTTTTGCTGCGTTTTGTTTCTTGAGATACAAAGTGAAACATACCGTTTCAGCGAAGATATCAAAGATTGCTTCAAAAGAGGCATGGAATAATGATCTAGAGCCACAAGATGTCTCAGGTTTAAAGTTCTTTGAGATGAATACCATTCAAACTGCCACTGATAATTTCAGTCTCTCAAATAAACTAGGACAAGGTGGATTTGGCTCAGTTTACAAGGGAAAGCTGCAAGATGGGAAAGAAATTGCTGTAAAACGGCTTTCTAGCAGCTCCGGACAGGGAAAAGAGGAGTTCATGAATGAAATAGTACTCATCTCGAAACTACAACATAAAAACTTGGTTAGGATTCTGGGATGTTGCATTGAAGGAGAAGAGAGGCTGTTGGTATATGAGTTTTTGCTGAACAAAAGCCTTGATACTTTTCTCTTCGATTCAAGAAAAAGGCTTGAGATTGACTGGCCTAAGAGATTTAATATCATTGAAGGCATTGCGCGTGGGCTTCACTATCTCCACCGTGACTCATGCCTCAGGGTCATTCACCGTGATCTTAAGGTTAGCAATATTCTTCTGGATGAGAAGATGAACCCAAAAATATCAGACTTTGGATTGGCTCGGATGTATCAGGGAACCGAATATCAGGACAACACTCGTAGGGTTGCAGGAACTCTAGGATATATGGCTCCCGAGTATGCATGGACTGGGATGTTCTCTGAGAAATCAGATATCTACAGTTTTGGAGTTATACTGTTGGAAATCATCACCGGGGAGAAGATCTCAAGATTCAGCTATGGTAGACAAGGAAAAACCCTTCTTGCATATGCATGGGAATCTTGGTGTGAAAGTGGAGGAATCGATCTTTTGGATAAAGATGTTGCTGATTCATGTCACCCATTAGAAGTTGAGAGATGTGTGCAGATTGGTTTGCTATGTGTTCAACACCAACCTGCTGATAGACCAAACACAATGGAGTTGTTGTCTATGCTCACCACAACATCAGATCTTACATCACCAAAACAGCCCACATTTGTAGTGCACACGAGAGATGAAGAATCTCTGTCTCAGGGTTTGATCACCGTCAATGAGATGACCCAATCTGTGATCCTTGGGCGT
>gnl_Arath_TAIR10_AT1G61550.1
ATGACGAGGTTTGCTTGCTTTCTCTTCTCTACCTTGCTCTTAAGTTTTAGCTATGCAGCTATAACACCAACAAGTCCTTTGTCAATTGGACAAACTCTCAGCTCCCCTAATGGAATTTTCGAACTGGGGTTTTTCAGTCCTAATAACTCTCGGAATTTGTATGTTGGAATCTGGTTCAAGGGTATCATTCCCCGGACGGTTGTGTGGGTGGCCAATAGAGAAAATTCTGTTACAGACGCCACTGCGGATCTAGCTATCAGTAGCAATGGAAGTCTTCTCTTATTTGATGGCAAACATAGCACTGTCTGGTCCACCGGAGAAACTTTTGCATCTAACGGGTCTAGTGCAGAGCTTTCAGACAGCGGAAATCTTTTGGTCATAGACAAAGTTTCGGGAATAACTCTATGGCAAAGCTTTGAGCATCTTGGTGATACTATGCTACCTTACTCCTCCCTGATGTATAACCCCGGCACTGGTGAGAAGCGGGTATTGTCTTCTTGGAAAAGTTACACTGATCCATTGCCTGGTGAGTTTGTGGGTTATATTACAACACAAGTGCCACCACAGGGGTTTATTATGAGAGGCTCGAAGCCTTATTGGAGAAGCGGTCCTTGGGCTAAAACAAGGTTTACTGGCGTACCACTAACGGATGAATCATACACACATCCATTTAGCGTTCAGCAAGATGCAAACGGGTCAGTATACTTCTCTCATTTACAAAGAAACTTCAAACGTTCATTGTTAGTATTAACATCAGAGGGGTCACTGAAGGTTACTCATCATAATGGCACGGACTGGGTATTGAACATTGATGTTCCAGCTAACACATGTGATTTTTACGGTGTATGTGGACCTTTTGGATTGTGTGTAATGTCCATTCCTCCAAAGTGTAAATGCTTTAAAGGCTTTGTACCACAATTCAGTGAGGAATGGAAAAGAGGAAATTGGACTGGTGGTTGTGTGAGGCGTACTGAACTACTTTGTCAAGGAAACTCTACTGGGAGACATGTAAACGTCTTCCATCCTGTTGCCAACATAAAACCTCCAGACTTTTACGAATTTGTGTCCTCCGGGAGTGCAGAAGAATGCTACCAAAGTTGCCTCCACAATTGTTCATGCTTGGCCTTTGCTTATATTAATGGAATAGGGTGCTTAATTTGGAACCAGGAGCTAATGGATGTAATGCAATTCTCTGTGGGAGGAGAGCTTCTTTCTATACGTCTTGCAAGTTCTGAAATGGGTGGAAACCAGCGCAAGAAGACCATTATTGCTAGTATTGTTAGCATTTCTCTTTTTGTGACATTGGCTTCTGCTGCGTTTGGTTTCTGGAGATACAGATTGAAACATAATGCAATTGTATCGAAGGTTTCTTTACAAGGTGCATGGAGGAATGATTTGAAATCAGAAGATGTCTCAGGTTTATATTTCTTTGAGATGAAGACCATTGAAATTGCCACCAATAATTTCAGTCTCGTAAACAAACTCGGACAAGGTGGATTTGGTCCAGTTTACAAGGGAAAGTTACAAGATGGGAAAGAAATAGCTGTAAAACGGCTTTCCAGCAGCTCTGGACAGGGAAAGGAGGAGTTCATGAATGAAATACTACTCATCTCAAAACTCCAACACATAAACTTGGTTCGGATTTTAGGATGTTGCATTGAAGGAGAAGAGCGACTGTTGGTTTATGAGTTCATGGTGAACAAAAGCCTTGATACTTTTATCTTTGATTCAAGAAAAAGGGTTGAGATTGATTGGCCTAAGAGGTTCAGTATTATTCAAGGAATTGCGCGTGGTCTTCTCTATCTCCACCGTGACTCACGCCTCAGGATAATTCACCGAGATGTGAAGGTTAGCAATATTCTTCTTGACGATAAAATGAACCCGAAAATATCAGATTTTGGATTGGCTCGGATGTATGAAGGAACCAAATATCAGGACAACACTCGCAGGATTGTAGGAACTCTAGGATATATGTCTCCTGAGTATGCATGGACTGGAGTTTTCTCTGAGAAGTCCGACACCTACAGCTTTGGAGTTCTCTTGTTAGAAGTTATCAGCGGAGAGAAGATCTCGAGGTTTAGCTATGATAAAGAGCGCAAAAACCTTCTTGCATATGCGTGGGAATCTTGGTGCGAAAATGGAGGAGTTGGTTTTTTGGATAAAGATGCTACTGATTCATGTCACCCATCTGAAGTTGGAAGGTGTGTTCAGATTGGTCTGCTTTGTGTTCAGCACCAACCTGCTGATAGACCCAACACACTTGAGTTGTTGTCTATGCTCACAACAACATCAGATCTTCCACTACCTAAAGAACCCACATTTGCAGTGCATACTAGCGATGACGGATCCCGCACTAGTGATTTGATTACAGTCAATGAGGTGACACAATCTGTGGTGCTAGGGCGT
>gnl_Arath_TAIR10_AT1G61390.1
ATGTACAAACTTCCACAAAGAAATTGTGCAGACAAACAGGAGTACACTGTACACATGAGAAAGATGGGTATGGTTATATTTGCTTGCTTGCTCTTGCTGATTATATTTCCAACTTTTGGCTATGCAGATATAAACACATCAAGTCCTTTGTCAATAGGACAAACTCTGAGTTCCCCTGATGGAGTTTATGAGCTAGGCTTCTTCAGTCCTAATAATTCTCGGAAACAGTATGTTGGGATCTGGTTCAAGAACATCGCTCCTCAAGTGGTTGTCTGGGTGGCTAACAGAGATAAGCCAGTCACAAAAACTGCGGCGAATCTAACTATTAGCAGCAATGGGAGTCTGATCTTGCTTGATGGTACGCAAGATGTTATTTGGTCAACAGGAGAGGCTTTCACATCCAACAAGTGTCATGCTGAGCTTTTAGACACCGGAAATCTTGTTGTAATTGATGATGTTTCCGGAAAAACTTTATGGAAAAGCTTCGAGAATCTTGGTAATACTATGCTGCCTCAGTCTTCTGTGATGTATGATATTCCCCGTGGAAAGAATCGTGTGTTGACCTCATGGAGAAGTAACAGCGATCCATCGCCTGGGGAATTCACACTGGAGTTTACGCCACAAGTCCCCCCACAAGGCCTTATAAGGAGAGGCTCATCGCCCTACTGGAGAAGTGGTCCATGGGCAAAAACAAGATTCTCTGGTATACCTGGAATTGATGCATCATATGTAAGTCCATTCACTGTTCTCCAAGATGTAGCAAAGGGCACAGCATCCTTTTCTTATTCCATGTTAAGAAACTATAAACTGTCGTATGTAACGCTAACATCAGAGGGGAAAATGAAGATCCTCTGGAATGATGGAAAAAGTTGGAAGCTTCACTTTGAGGCTCCAACAAGCTCATGTGATCTATATCGTGCTTGTGGTCCTTTTGGTTTGTGTGTGAGATCCAGAAATCCAAAGTGCATATGCTTGAAAGGGTTTGTACCAAAGTCAGATGACGAGTGGAAAAAAGGGAATTGGACAAGTGGGTGTGTGAGACGTACACAATTATCTTGCCATACGAATTCTTCTACAAAAACACAAGGCAAAGAAACAGACAGCTTCTACCATATGACCCGTGTTAAGACTCCAGATCTGTACCAACTTGCAGGCTTCCTCAATGCAGAACAGTGCTACCAAGATTGCCTAGGCAACTGTTCCTGCACAGCTTTTGCTTATATTAGTGGAATTGGATGCTTGGTATGGAACCGGGAGCTGGTAGACACAGTTCAATTTTTATCTGATGGGGAATCTCTCTCCCTTCGGCTTGCAAGTTCAGAATTGGCTGGTAGCAATCGAACAAAGATTATTCTAGGTACTACTGTCAGCCTATCTATTTTCGTAATCTTGGTCTTTGCCGCTTATAAGTCCTGGAGATACAGAACAAAACAAAATGAACCAAATCCTATGTTCATCCACAGTTCACAAGATGCATGGGCGAAGGATATGGAACCACAAGATGTCTCAGGCGTAAATTTATTTGATATGCATACTATACGTACTGCCACCAATAACTTCAGTTCCTCAAATAAACTTGGGCAAGGTGGATTTGGTCCAGTGTATAAGGGAAAGTTGGTAGATGGAAAGGAAATAGCCGTTAAACGCCTTTCTAGCAGCTCTGGACAGGGTACAGATGAGTTCATGAATGAAATAAGACTAATCTCCAAACTGCAACATAAAAACTTGGTTCGGCTTTTGGGATGCTGCATCAAAGGAGAAGAGAAACTGTTGATTTATGAGTATCTGGTGAACAAAAGCCTCGACGTGTTCCTCTTTGATTCAACTCTGAAGTTTGAGATTGATTGGCAAAAGAGGTTCAACATCATTCAAGGTGTTGCACGTGGACTTCTCTATCTCCACCGTGACTCACGCCTCAGGGTAATTCACCGAGACCTGAAGGTCAGCAACATTCTTCTGGACGAGAAAATGATCCCGAAAATATCAGATTTCGGATTGGCTCGGATGTCTCAGGGAACGCAATACCAGGACAACACTCGCAGGGTCGTAGGAACTCTAGGATATATGGCTCCTGAGTATGCATGGACTGGGGTATTCTCTGAGAAATCAGACATCTACAGCTTTGGAGTTCTACTGTTAGAAATCATCATTGGAGAGAAGATCTCAAGATTCAGCGAAGAGGGAAAAACTCTTCTTGCATATGCATGGGAATCTTGGTGTGAAACCAAAGGAGTTGATCTTCTTGATCAAGCTCTTGCGGATTCTTCTCATCCAGCTGAAGTTGGAAGGTGTGTCCAGATTGGTCTACTCTGTGTTCAACATCAACCTGCAGACAGACCAAACACACTTGAGTTGATGTCAATGCTCACCACAATATCAGAACTTCCATCACCAAAACAACCTACGTTTACAGTGCACTCTAGAGATGACGACTCTACATCTAATGATTTGATCACCGTCAATGAGATTACACAATCTGTGATTCAAGGGCGT
>gnl_Arath_TAIR10_AT1G61370.1
ATGGGAAAGATTGGTATTGTTTTCTTTGCTTCGTTGCTCTTCTTGCTAATTATATTCCCAAGTTGTGCCTTTGCAGCTATAACCAGAGCAAGTCCTTTGTCAATAGGACAAACTCTGAGCTCCCCTAATGGAACTTATGAGTTAGGGTTCTTCAGTCCAAACAACTCTCGGAATCAGTATGTTGGGATCTGGTTCAAGAACATCACCCCTCGGGTTGTTGTCTGGGTGGCTAACAGAGATAAGCCAGTTACAAACAACGCAGCGAATCTCACTATCAACAGCAATGGGAGCCTTATCTTGGTTGAGAGAGAACAAAATGTTGTTTGGTCAATAGGAGAAACTTTCTCTTCTAACGAGCTTCGTGCTGAGCTATTAGAAAACGGAAATCTTGTACTCATTGATGGAGTTTCAGAAAGAAACTTATGGGAAAGTTTCGAGCATCTTGGTGATACTATGTTACTTGAATCATCTGTGATGTATGATGTTCCGAATAACAAGAAACGTGTTTTATCTTCTTGGAAAAATCCCACCGATCCTTCACCTGGAGAATTCGTAGCTGAGCTTACGACACAAGTACCTCCGCAAGGCTTTATAATGAGAGGATCCAGGCCTTACTGGAGAGGTGGTCCATGGGCAAGGGTAAGGTTCACCGGCATACCAGAAATGGATGGATCACATGTAAGCAAATTCGACATTTCCCAAGATGTTGCAGCCGGCACAGGATCTTTGACTTATTCATTAGAACGAAGAAATTCGAACCTGTCGTACACTACGCTCACATCAGCGGGATCGTTAAAGATCATTTGGAATAATGGCTCTGGTTGGGTTACTGACTTGGAGGCCCCTGTAAGCTCATGTGATGTTTATAATACATGTGGACCTTTTGGCTTGTGTATAAGATCTAATCCCCCAAAGTGTGAATGCTTGAAAGGCTTTGTACCAAAATCAGATGAGGAGTGGAATAAAAGGAATTGGACTGGTGGTTGTATGAGAAGAACAAATTTATCTTGTGATGTGAACTCTTCTGCAACAGCACAAGCCAATAATGGAGACATCTTCGACATAGTTGCAAATGTGAAGCCTCCAGACTTTTATGAATATCTAAGTTTGATCAATGAAGAGGATTGCCAACAACGTTGTCTTGGAAACTGTTCTTGCACGGCATTTTCCTATATTGAACAAATTGGATGTTTGGTATGGAATCGAGAGCTTGTGGATGTAATGCAGTTTGTTGCTGGAGGAGAAACTCTTTCCATTCGTCTTGCAAGTTCTGAGTTAGCTGGAAGCAATCGAGTGAAGATTATTGTTGCTAGCATTGTCAGCATTTCTGTTTTCATGATCTTGGTTTTTGCCTCTTATTGGTACTGGAGATACAAAGCCAAACAAAATGATTCAAATCCTATACCATTGGAGACATCACAAGATGCATGGAGGGAACAACTGAAACCACAAGATGTAAATTTCTTTGATATGCAAACCATATTAACTATCACCAATAACTTTAGCATGGAAAATAAGCTTGGTCAAGGTGGATTCGGTCCAGTGTATAAGGGAAATCTACAAGATGGGAAAGAAATAGCCATAAAACGCCTTTCGAGCACCTCTGGACAGGGTCTAGAGGAGTTCATGAATGAAATAATACTCATCTCGAAACTCCAACACAGAAACTTGGTCCGCCTTTTGGGATGTTGCATTGAAGGAGAAGAAAAGCTATTGATTTATGAGTTTATGGCGAACAAAAGCCTCAATACCTTTATCTTTGATTCGACGAAAAAGCTTGAGCTTGATTGGCCCAAGCGGTTTGAAATCATTCAAGGTATTGCTTGCGGACTTCTTTATCTTCACCGCGACTCATGTCTTAGGGTTGTACACCGAGATATGAAGGTCAGCAACATCCTTTTAGACGAGGAAATGAACCCAAAAATATCAGATTTTGGATTGGCTCGGATGTTTCAAGGAACCCAACATCAAGCCAACACTCGCAGGGTTGTTGGAACGCTCGGATACATGTCTCCAGAGTATGCTTGGACAGGCATGTTCTCTGAGAAATCCGACATCTACGCATTTGGAGTTCTGCTATTGGAAATCATAACCGGCAAGAGGATTTCAAGTTTCACCATTGGAGAGGAAGGCAAAACTCTTCTTGAATTTGCATGGGATTCTTGGTGCGAAAGCGGTGGATCGGATCTACTGGACCAAGATATCTCTAGCTCGGGTTCTGAATCCGAAGTAGCGAGATGTGTTCAGATTGGTTTGCTCTGTATTCAACAACAAGCCGGGGATAGACCCAACATTGCACAAGTAATGTCAATGCTTACAACCACAATGGATCTTCCGAAACCAAAACAACCCGTATTCGCAATGCAAGTCCAAGAGAGTGATTCAGAGTCTAAGACTATGTACTCTGTCAATAATATAACACAAACTGCTATAGTTGGTCGA
>gnl_Arath_TAIR10_AT1G65800.1
ATGAGAAATGTACCAAACTATCATCATTCTTACTTCATATTATTCATCATAATTCTGTTTCTTGCTTTCTCTGTTTATGCAAGCAACTTTTCAGCCACAGAATCTCTCACTATCTCAAGCAACAAAACCATTATATCTCCTAGTCAAATCTTCGAGCTCGGTTTCTTCAATCCCGACTCAAGTTCACGTTGGTATCTCGGCATATGGTACAAGATAATCCCTATAAGAACCTACGTATGGGTTGCAAACAGAGACAATCCTCTCTCTAGTTCCAACGGAACTCTCAAAATATCCGACAATAACCTCGTCATTTTCGATCAGTCCGATAGGCCTGTTTGGTCGACGAATATAACCGGAGGAGATGTGAGATCACCAGTGGCTGCAGAGCTTCTTGATTACGGTAATTTTGTTCTTAGAGACTCCAAAAATAATAAACCAAGTGGATTTTTGTGGCAGAGTTTCGATTTCCCGACAGATACTTTACTATCGGATATGAAAATGGGATGGGATAACAAAAGCGGAGGATTCAACAGAATCTTGAGATCTTGGAAAACCACAGATGATCCGTCAAGCGGAGATTTCTCGACTAAACTCCGAACCAGCGGGTTCCCGGAGTTTTACATATACAACAAAGAGTCCATAACGTACAGGAGCGGTCCATGGCTCGGAAATCGGTTTAGCAGCGTACCGGGGATGAAACCAGTTGATTACATAGACAACAGTTTCACAGAGAATAATCAACAAGTTGTTTACTCATACCGAGTCAACAAAACCAACATTTACTCGATATTAAGCCTAAGCTCCACGGGACTATTACAACGATTAACTTGGATGGAGGCAGCACAGAGTTGGAAACAGTTATGGTACTCACCAAAGGACCTATGTGATAACTACAAAGAGTGTGGGAATTACGGTTATTGCGATGCGAACACTTCACCTATTTGTAATTGTATCAAAGGGTTTGAGCCAATGAATGAGCAAGCGGCTTTGAGAGATGATTCTGTTGGTTGCGTGAGGAAGACGAAGCTAAGCTGTGACGGTAGAGATGGGTTTGTGCGGTTGAAGAAGATGAGACTGCCAGATACTACAGAGACAAGTGTGGACAAAGGAATTGGGTTGAAAGAATGTGAAGAGAGGTGCCTAAAGGGTTGTAATTGTACGGCGTTTGCTAATACGGATATTCGTAATGGCGGTTCAGGTTGTGTGATTTGGTCCGGAGGGCTGTTCGATATCCGAAATTATGCTAAGGGAGGTCAGGATCTTTACGTTAGAGTAGCTGCTGGTGATCTAGAGGACAAGAGAATCAAAAGTAAAAAAATCATAGGTTCGAGTATTGGAGTGAGCATTTTGCTTCTTTTAAGTTTCATCATCTTCCATTTTTGGAAAAGGAAGCAGAAGCGATCAATAACAATTCAAACACCTATTGTTGATCTTGTGAGAAGCCAAGATTCTCTAATGAACGAATTGGTAAAAGCAAGCAGGAGTTACACATCCAAAGAAAACAAAACCGATTATCTAGAGCTCCCATTGATGGAGTGGAAAGCTTTAGCCATGGCAACAAACAATTTTTCGACGGACAATAAGCTTGGACAAGGTGGTTTTGGTATTGTTTACAAGGGAATGTTACTTGATGGAAAAGAAATCGCGGTAAAGAGACTATCGAAAATGTCTTCACAAGGGACCGATGAGTTCATGAACGAGGTTAGATTAATTGCAAAGCTTCAGCACATAAACCTTGTCCGGCTTCTAGGTTGTTGCGTCGATAAGGGTGAGAAGATGTTGATCTATGAGTACTTGGAGAATCTAAGCCTTGACTCGCATCTCTTTGACCAAACACGAAGCTCTAACTTAAATTGGCAAAAGAGATTTGATATTATCAATGGTATTGCTAGAGGACTTCTATATCTTCACCAAGATTCACGGTGTAGGATTATCCATAGAGACTTGAAAGCAAGTAACGTATTGCTTGATAAAAATATGACTCCAAAGATCTCCGATTTTGGGATGGCGAGGATCTTTGGACGGGAGGAGACAGAGGCTAATACAAGGAGGGTGGTCGGAACTTACGGCTACATGTCTCCAGAATATGCAATGGACGGGATATTCTCGATGAAGTCGGATGTTTTCAGCTTTGGGGTCTTGCTTCTAGAGATTATAAGTGGAAAAAGAAACAAAGGATTCTACAACTCAAACCGTGATCTTAATCTCCTTGGTTTTGTGTGGAGGCATTGGAAGGAAGGAAAAGAGCTAGAGATTGTAGATCCGATCAACATCGATGCTTTGTCATCAGAATTCCCGACACATGAAATCTTAAGATGTATACAAATTGGTCTCTTGTGTGTTCAAGAACGAGCCGAAGACAGACCAGTGATGTCCTCGGTAATGGTGATGCTTGGAAGCGAAACTACGGCTATTCCTCAGCCTAAACGTCCTGGTTTTTGCGTGGGGAGAAGTTCTCTTGAGGTTGATTCTTCGTCAAGTACACAGCGAGACGATGAATGTACAGTGAACCAAGTCACTCTCTCGGTCATTGACGCTCGG
>gnl_Arath_TAIR10_AT1G61490.1
ATGGGGAAGAAGAGGATTGTGTTCTTTGCTTGTTTGCTCTTGTTTACCGTCCTATTACGTTTTAGCTATGCAGGGATAACGACAGAAAGTCCTTTGTCAGTCGAACAAACACTCAGCTCCTCTAATGGAATTTATGAATTGGGGTTTTTCAGTCCTAATAACTCCCAAAATCTGTATGTGGGAATCTGGTTCAAGGGTATCATTCCCCGGGTGGTTGTGTGGGTGGCAAATAGAGAAACACCTACTACAGACACATCGGCAAATCTTGCTATCAGCAGCAATGGTAGTCTTCTATTGTTTAATGGCAAACATGGTGTTGTGTGGTCCATCGGAGAAAATTTTGCATCTAATGGGTCTCGTGCAGAGCTTACAGACAACGGAAATCTAGTTGTCATAGACAATGCTTCGGGAAGAACTTTATGGGAAAGCTTTGAGCACTTTGGTGACACTATGCTACCTTTCTCAAGCCTGATGTATAATCTCGCCACAGGTGAGAAGCGGGTGTTGACTTCTTGGAAAACTGACACTGATCCATCGCCTGGCGTATTTGTGGGTCAGATTACACCACAAGTGCCATCACAGGTGCTTATTATGAGAGGCTCGACGCGTTATTATAGAACCGGTCCATGGGCTAAAACAAGGTTCACAGGGATACCACTAATGGATGACACATATGCAAGTCCATTCAGCCTTCAGCAGGATGCTAACGGGTCAGGATTCTTTACTTATTTTGATAGAAGTTTCAAACTTTCACGTATAATTATATCATCAGAAGGATCAATGAAAAGGTTTCGGCATAATGGAACGGACTGGGAATTAAGCTACATGGCTCCAGCCAATTCATGCGATATTTACGGTGTATGTGGACCATTTGGGTTGTGTATTGTGTCAGTACCTTTAAAGTGCAAATGCTTGAAAGGATTTGTTCCTCATTCCACTGAGGAATGGAAAAGAGGAAACTGGACTGGTGGTTGTGCGAGGCTTACGGAACTACATTGTCAAGGAAACTCTACTGGCAAAGATGTAAATATCTTCCATCCTGTTACCAACGTAAAGCTTCCAGACTTTTACGAATATGAAAGTTCTGTGGATGCTGAAGAATGCCACCAAAGTTGCCTCCACAATTGTTCTTGCTTGGCCTTTGCTTATATCCATGGAATAGGGTGCTTAATCTGGAACCAGAACCTAATGGACGCTGTGCAATTTTCTGCTGGAGGAGAAATTCTGTCCATTCGTCTTGCACACTCTGAACTAGGTGGAAATAAGCGCAACAAAATCATTGTTGCTAGTACTGTGAGCCTTTCTCTGTTTGTGATATTGACTTCTGCTGCATTTGGTTTCTGGAGATACAGAGTGAAACATAAAGCCTATACGTTAAAGGATGCCTGGAGGAATGATCTGAAATCAAAGGAGGTCCCAGGTTTAGAATTTTTTGAGATGAATACCATACAAACTGCCACCAATAATTTCAGTCTATCAAACAAACTCGGACAAGGTGGATTTGGTTCTGTTTACAAGGGAAAGTTACAAGATGGGAAAGAAATTGCTGTAAAACAGCTTTCTAGCAGCTCCGGACAGGGAAAAGAGGAGTTCATGAATGAAATAGTACTGATATCAAAACTCCAACACAGAAACTTAGTCCGGGTTTTGGGATGTTGCATCGAAGGAGAAGAGAAACTACTGATCTATGAGTTTATGTTGAACAAAAGCCTTGATACTTTTGTCTTTGATGCAAGAAAAAAGCTCGAGGTTGATTGGCCAAAGAGATTTGATATCGTTCAAGGTATTGCACGTGGACTTCTTTATCTTCACCGTGACTCACGCCTCAAGGTAATTCACCGAGACCTGAAGGTCAGCAACATTCTTCTGGATGAGAAAATGAACCCGAAAATATCAGATTTTGGATTGGCTCGGATGTATGAGGGAACCCAATGTCAGGACAAAACTCGCAGGGTTGTAGGAACTCTAGGATATATGTCTCCTGAGTATGCATGGACCGGAGTATTCTCTGAGAAATCAGACATTTACAGCTTCGGAGTTCTACTGCTAGAAATTATCATCGGAGAGAAGATCTCAAGGTTCAGCTATGGCGAAGAAGGAAAAACACTTCTCGCATATGCATGGGAATCTTGGGGTGAAACCAAAGGAATTGATCTTTTGGACCAAGATCTTGCTGATTCATGTCGTCCGTTAGAAGTTGGAAGGTGTGTTCAGATTGGTCTGCTCTGTGTACAACACCAACCTGCAGACAGACCAAACACACTTGAGTTGCTGGCTATGCTCACGACAACATCAGATCTTCCATCACCAAAACAACCCACATTTGTAGTGCACTCTAGGGATGATGAATCATCTCTGTCTAAGGATTTGTTTACCGTCAATGAGATGACACAATCTATGATCCTTGGGCGT
>gnl_Arath_TAIR10_AT1G61380.1
ATGGGTATGGTTTTATTTGCTTGCTTGCTTTTACTAATCATATTCCCAACTTGTGGCTATGCAGCTATAAACACATCAAGTCCTTTGTCAATAAGACAAACTCTGAGTTCTCCTGGTGGATTTTATGAGTTAGGCTTCTTCAGTCCTAATAATACTCAGAATCAGTATGTCGGGATCTGGTTCAAGAAGATTGTTCCTCGTGTAGTTGTGTGGGTGGCTAACAGAGATACGCCAGTTACTAGCTCTGCAGCAAATCTCACTATCAGCAGCAATGGGAGCCTGATCTTGCTTGATGGGAAACAAGATGTTATTTGGTCAACAGGAAAAGCTTTCACATCCAACAAATGTCATGCGGAGCTCTTAGATACCGGAAATTTTGTTGTAATTGATGATGTTTCAGGGAATAAATTATGGCAAAGCTTCGAGCATCTTGGTAATACTATGCTGCCTCAGTCATCATTGATGTATGATACTTCTAATGGCAAGAAGCGTGTGTTGACTACATGGAAAAGTAACAGCGATCCTTCGCCTGGGGAGTTCTCACTGGAGATTACACCACAAATCCCCACACAAGGCCTTATAAGAAGAGGCTCAGTACCTTACTGGAGATGTGGTCCTTGGGCAAAAACAAGATTCTCTGGGATATCTGGAATTGATGCATCATATGTAAGTCCATTCAGCGTTGTCCAGGATACAGCAGCCGGCACAGGATCTTTCTCTTATTCCACATTAAGAAACTATAATCTCTCATATGTTACGCTAACACCAGAAGGGAAAATGAAGATCCTCTGGGATGATGGAAATAATTGGAAGCTTCACTTGTCTCTCCCAGAGAACCCATGTGATCTATATGGTAGATGCGGGCCTTATGGTTTGTGTGTGAGATCTGATCCCCCAAAGTGTGAATGCTTGAAAGGGTTTGTACCAAAGTCTGATGAGGAGTGGGGAAAAGGAAACTGGACAAGTGGGTGTGTGAGACGTACAAAATTATCTTGCCAAGCAAAATCTTCTATGAAAACACAAGGCAAAGACACAGACATCTTCTATCGTATGACAGATGTAAAGACTCCGGATCTGCACCAATTTGCAAGCTTTCTCAATGCCGAACAGTGCTATCAAGGTTGTCTAGGCAACTGTTCTTGCACAGCCTTCGCCTATATTAGTGGAATTGGATGTTTGGTATGGAATGGGGAGCTAGCAGACACCGTTCAATTTTTGTCTAGCGGAGAGTTTCTCTTCATTCGTCTTGCAAGTTCAGAATTGGCTGGAAGCAGTCGAAGGAAGATTATCGTAGGCACTACTGTCAGCCTTTCCATTTTCTTGATCTTGGTATTTGCTGCAATTATGTTGTGGAGATACAGAGCGAAACAAAATGATGCATGGAAGAATGGTTTTGAACGACAAGATGTCTCCGGCGTCAATTTCTTTGAGATGCATACAATACGAACTGCCACCAATAACTTCAGTCCTTCAAATAAACTTGGTCAAGGTGGATTTGGTCCAGTTTACAAGGGAAAGTTGGTAGATGGGAAGGAAATAGGTGTTAAACGCCTTGCTAGTAGTTCCGGTCAGGGTACAGAGGAGTTCATGAATGAAATAACACTGATCTCAAAATTGCAACACAGAAACTTGGTTCGGCTTTTGGGATACTGCATCGACGGAGAAGAGAAGCTACTGATCTATGAGTTCATGGTGAACAAAAGTCTCGATATTTTTATATTTGATCCATGTCTAAAGTTTGAGCTTGATTGGCCAAAGAGATTTAATATCATTCAAGGTATTGCGCGTGGACTTCTCTATCTCCACCGTGACTCACGCCTCAGAGTTATTCACCGAGACCTGAAGGTCAGCAATATTCTTCTGGACGACAGAATGAATCCAAAAATATCAGATTTTGGATTGGCTCGGATGTTCCAGGGAACCCAATATCAAGACAACACTCGCAGAGTTGTAGGAACTCTAGGATATATGTCTCCCGAGTATGCATGGGCAGGATTGTTCTCTGAGAAGTCTGATATCTATAGCTTCGGAGTTCTGATGTTAGAAATCATCAGCGGAAAGAGAATTTCACGGTTCATCTATGGTGATGAAAGCAAAGGCCTTCTTGCTTATACATGGGATTCTTGGTGCGAGACCGGGGGATCAAATCTACTTGACAGAGATCTTACTGATACATGCCAAGCATTCGAAGTTGCGAGATGTGTTCAGATTGGTCTGCTCTGTGTTCAACACGAAGCCGTCGACAGACCCAACACTCTTCAAGTACTATCCATGCTTACTTCAGCAACAGATCTTCCAGTACCAAAACAGCCAATATTTGCAGTGCATACTCTAAACGATATGCCAATGTTACAGGCTAATTCTCAAGATTTCTTATCTGTAAATGAGATGACAGAATCTATGATCCAAGGAAGG
>gnl_Arath_TAIR10_AT1G61500.1
ATGATGACGAGGTTTGCTTGTTTGCACCTCTTTACCATGTTCTTGTTTACCTTGCTCTCAGGTTCAAGTTCTGCAGTTATAACGACAGAAAGTCCTTTGTCAATGGGACAAACTCTCAGCTCCGCTAATGAGGTTTATGAATTGGGGTTCTTCAGTCCTAATAACACCCAAGATCAGTATGTTGGAATCTGGTTCAAGGATACCATTCCCCGGGTTGTTGTGTGGGTGGCCAATAGAGAGAAGCCTGTTACAGACTCTACGGCATATCTAGCTATAAGCAGCAGTGGAAGTCTTCTGTTACTTAATGGCAAACATGGCACTGTGTGGTCTAGTGGAGTAACTTTTTCCTCTAGCGGGTGTCGTGCAGAGCTTTCAGATAGCGGAAATCTTAAGGTCATAGATAATGTTTCGGAAAGAGCTCTGTGGCAAAGCTTTGATCATCTTGGGGATACACTGCTACATACCTCATCCCTGACGTATAACCTCGCCACCGCTGAGAAGCGGGTGTTGACTTCTTGGAAAAGTTACACCGATCCATCACCTGGCGACTTTTTGGGCCAGATTACACCTCAAGTGCCATCACAGGGGTTCGTTATGAGAGGGTCAACGCCTTACTGGAGAAGCGGTCCATGGGCTAAAACAAGGTTCACTGGGATACCGTTTATGGATGAATCATACACAGGTCCATTCACCCTTCACCAGGATGTAAACGGGTCAGGATACTTGACTTATTTTCAAAGAGACTACAAACTTTCACGTATAACTTTAACATCAGAGGGATCAATAAAGATGTTTCGGGATAATGGAATGGGCTGGGAATTGTACTATGAGGCTCCAAAAAAATTATGCGATTTTTATGGTGCGTGTGGACCATTTGGGTTGTGTGTTATGTCACCTTCTCCCATGTGTAAATGCTTCAGAGGTTTTGTACCAAAATCTGTTGAGGAGTGGAAAAGGGGAAACTGGACTGGTGGTTGTGTGAGGCATACCGAACTAGATTGTCTAGGAAACTCTACTGGCGAAGATGCAGATGACTTCCATCAAATTGCCAACATAAAGCCTCCAGACTTTTATGAATTTGCAAGTTCTGTGAATGCTGAAGAATGCCACCAACGTTGCGTCCACAATTGTTCTTGCTTGGCATTTGCTTATATTAAGGGAATAGGGTGCCTAGTGTGGAACCAGGACCTAATGGATGCCGTACAATTTTCTGCAACAGGAGAACTTCTTTCCATTCGTCTTGCACGATCTGAGCTAGATGGAAATAAGCGCAAGAAGACTATTGTTGCTAGTATAGTGAGCCTGACTCTATTCATGATCTTGGGCTTCACTGCGTTTGGTGTCTGGAGATGCAGAGTGGAACATATCGCTCATATATCAAAGGATGCATGGAAGAATGATCTGAAACCACAAGATGTCCCAGGTTTAGATTTCTTTGATATGCATACCATTCAAAACGCCACCAATAATTTTAGTCTATCAAACAAACTCGGACAAGGTGGATTTGGTTCAGTTTACAAGGGAAAGCTGCAAGATGGGAAAGAAATTGCTGTTAAACGGCTTTCTAGCAGCTCTGGACAGGGAAAAGAGGAGTTTATGAATGAAATAGTACTCATCTCAAAACTCCAACACAGAAACTTAGTCAGGGTTTTGGGATGTTGCATCGAAGAAGAAGAGAAGCTATTGATTTATGAGTTTATGGTGAACAAAAGCCTTGATACCTTTCTCTTTGATTCAAGAAAAAGGCTGGAGATTGATTGGCCAAAAAGATTTGATATCATTCAAGGTATTGCACGTGGACTTCTCTATCTCCACCATGACTCACGCCTCAGAGTTATTCACCGAGACCTGAAGGTCAGCAACATCCTTCTGGATGAGAAAATGAACCCAAAAATATCAGATTTTGGATTGGCTCGGATGTATCAGGGGACCGAATATCAGGATAACACTCGCAGGGTTGTAGGAACTCTAGGATATATGTCTCCAGAGTATGCATGGACTGGGATGTTCTCTGAGAAATCTGACATCTACAGCTTCGGAGTTCTAATGTTAGAAATCATCAGTGGAGAGAAGATCTCAAGATTCAGCTATGGCGTAGAAGGAAAAACCCTTATTGCATATGCGTGGGAATCTTGGTCTGAATACAGAGGAATTGATCTTTTGGACCAAGATCTTGCTGATTCATGTCACCCATTAGAAGTTGGGAGATGTATTCAAATCGGCTTGCTCTGTGTACAACACCAACCTGCAGACAGACCCAACACACTTGAGTTGCTGGCTATGCTCACCACAACATCAGATCTTCCATCACCAAAACAACCCACATTTGCATTTCACACGAGAGATGACGAATCACTGTCTAACGATTTGATCACCGTCAATGGGATGACGCAATCTGTGATCCTTGGGCGT
>gnl_Arath_TAIR10_AT1G61360.1
ATGCGTATTGTTGCATGCTTGCTCTTGATAACAGCCTTATTCTCAAGCTATGGCTATGCAGCTATTACCACGTCAAGTCCTTTGTCGATAGGGGTAACTTTGAGCTCTCCTGGTGGATCATATGAGCTTGGTTTCTTCAGTTCTAACAACTCTGGGAATCAGTATGTTGGAATCTGGTTCAAGAAAGTCACTCCTCGGGTTATTGTTTGGGTGGCTAACAGAGAAAAGCCAGTCTCTAGTACTATGGCGAATCTCACAATCAGCAGCAATGGAAGTCTTATCTTGCTTGATAGCAAAAAAGATCTGGTGTGGTCATCTGGAGGAGATCCCACATCTAACAAGTGTCGTGCTGAGCTTTTAGACACCGGAAATCTTGTCGTCGTAGATAATGTTACTGGAAATTATTTGTGGCAAAGTTTTGAGCATCTTGGTGATACAATGCTACCTCTTACATCTCTCATGTACGATATTCCTAACAACAAGAAACGTGTGCTGACTTCTTGGAAGAGTGAGACCGATCCATCGCCTGGGGAGTTTGTAGCTGAGATTACACCACAAGTACCCTCGCAAGGCCTTATAAGGAAAGGCTCGTCACCTTATTGGAGAAGCGGTCCATGGGCGGGAACAAGGTTCACTGGGATACCAGAAATGGATGCATCGTATGTGAATCCATTGGGAATGGTCCAAGATGAAGTCAACGGCACAGGAGTTTTCGCTTTTTGTGTTCTGAGAAATTTCAATTTGTCATACATCAAGCTAACGCCAGAAGGATCATTGAGGATTACACGGAATAATGGAACCGACTGGATCAAGCACTTTGAGGGTCCGCTAACCTCGTGTGATCTATATGGTAGATGTGGACCTTTTGGCTTGTGTGTGAGATCCGGTACTCCAATGTGCCAATGCTTAAAAGGGTTCGAACCAAAATCAGATGAGGAGTGGAGAAGTGGGAATTGGAGTCGTGGATGTGTGAGACGCACAAACTTATCTTGTCAAGGAAACTCTTCTGTAGAAACGCAGGGCAAGGACAGAGACGTATTCTATCATGTATCCAACATAAAGCCTCCAGATTCATACGAATTAGCAAGCTTTAGCAATGAAGAACAATGCCACCAAGGCTGTCTCAGGAACTGTTCTTGCACAGCCTTTTCCTATGTCAGTGGAATAGGATGTTTGGTGTGGAACCAGGAGCTGTTGGACACAGTGAAATTTATTGGCGGAGGAGAGACTCTTTCCCTTCGTCTTGCACATTCTGAATTGACTGGAAGAAAGCGAATCAAGATTATCACTGTTGCCACTCTCAGCCTTTCTGTTTGCTTGATTTTGGTGCTTGTTGCATGTGGGTGCTGGAGATACAGAGTAAAACAAAATGGTTCAAGTCTTGTATCCAAAGACAATGTAGAAGGCGCTTGGAAGAGTGATTTACAATCACAAGATGTCTCAGGTTTAAATTTCTTTGAGATTCATGACCTACAAACCGCCACGAATAATTTCAGCGTGTTAAATAAACTCGGTCAGGGTGGATTTGGTACGGTTTATAAGGGGAAGCTTCAGGACGGAAAGGAAATAGCTGTAAAACGTCTTACTAGCAGCTCTGTACAGGGCACAGAGGAGTTCATGAACGAGATAAAACTCATCTCGAAATTACAACACAGAAACTTGCTTCGGCTTTTGGGATGCTGCATCGATGGAGAAGAGAAGCTATTGGTCTATGAATATATGGTGAACAAAAGCCTTGATATCTTTATATTTGATTTGAAGAAAAAGCTTGAGATTGATTGGGCTACGAGATTCAATATCATTCAAGGAATCGCTCGTGGACTTCTCTATCTCCATCGTGACTCATTCCTCAGAGTTGTACACCGCGATCTGAAGGTCAGCAATATTCTCTTGGATGAGAAAATGAACCCAAAAATATCGGATTTTGGATTGGCTCGGCTGTTTCATGGAAATCAACATCAAGACAGCACTGGTAGTGTTGTAGGCACTCTAGGATACATGTCTCCCGAGTATGCTTGGACTGGTACGTTCTCTGAAAAATCCGACATTTACAGCTTCGGAGTTCTGATGCTCGAAATCATCACTGGCAAGGAGATTTCAAGTTTCAGCTATGGCAAAGATAACAAAAACCTTCTTTCATATGCATGGGACTCGTGGAGCGAAAACGGGGGAGTGAATCTACTGGACCAAGATCTTGATGATTCTGATTCAGTTAATTCAGTTGAAGCAGGAAGATGTGTTCATATTGGTCTGCTCTGTGTTCAGCATCAAGCTATTGATAGACCAAACATCAAACAAGTTATGTCAATGCTGACTTCAACAACGGATCTTCCTAAGCCAACACAACCAATGTTTGTATTGGAGACAAGTGATGAGGATTCTTCTCTGTCTCACTCTCAACGCTCCAATGATCTCTCCTCTGTTGATGAAAACAAATCTTCTGAAGAGCTAAATGCTTCCTCA
>gnl_Arath_TAIR10_AT1G61440.1
ATGGGGAAGAAGAGGATCGTGTTGCTCTTATTTATAAGTTTTAGCTATGCAGAGATAACAAAAGAGAGTCCTTTGTCTATAGGACAAACTCTCAGCTCCTCTAATGGAGTGTATGAACTGGGGTTCTTCAGTTTTAATAACTCCCAAAATCAGTATGTTGGAATCTGGTTCAAGGGAATCATTCCCCGGGTGGTTGTTTGGGTGGCCAATAGAGAAAAGCCTGTTACAGACTCTGCAGCAAATTTAGTTATCAGCAGCAGTGGAAGTCTTCTGTTAATTAATGGCAAACATGACGTCGTGTGGTCCACTGGAGAAATTTCTGCATCTAAGGGATCTCATGCAGAGCTTTCCGACTATGGAAATCTAATGGTCAAAGACAACGTTACAGGAAGAACTCTATGGGAAAGCTTTGAGCACCTTGGTAATACTCTACTCCCTCTCTCAACTATGATGTATAATCTCGTCACCGGTGAGAAGCGAGGGTTGAGTTCTTGGAAAAGTTATACTGATCCATCGCCTGGTGACTTTTGGGTTCAGATCACACCGCAAGTGCCATCACAGGGGTTTGTTATGCGAGGCTCGACCCCTTATTATAGAACCGGTCCATGGGCTAAAACAAGGTATACCGGGATACCACAGATGGATGAATCATATACTAGTCCATTCAGCCTACATCAGGATGTAAATGGGTCAGGATACTTTTCGTATTTTGAAAGAGACTACAAACTTTCACGTATAATGTTAACATCAGAGGGATCAATGAAGGTGTTACGGTATAATGGATTGGACTGGAAATCAAGCTACGAGGGTCCAGCCAATTCATGTGATATTTACGGCGTATGTGGGCCTTTTGGTTTTTGTGTTATCTCAGATCCTCCAAAGTGTAAATGCTTCAAAGGTTTTGTTCCTAAATCCATTGAGGAATGGAAAAGAGGAAACTGGACAAGTGGTTGTGCGAGGCGTACCGAACTACATTGTCAAGGAAACTCTACTGGCAAAGATGCAAACGTCTTCCATACTGTTCCAAACATAAAGCCTCCAGACTTTTATGAATATGCAAATTCTGTGGATGCTGAAGGATGCTACCAAAGTTGCCTCCACAATTGTTCTTGCTTGGCCTTCGCTTATATTCCTGGAATAGGGTGCTTAATGTGGAGCAAAGACCTAATGGACACAATGCAATTTTCTGCAGGAGGAGAAATTCTTTCCATTCGTCTTGCACATTCTGAGCTAGATGTACATAAGCGCAAGATGACCATTGTTGCTAGTACAGTGAGCCTTACCCTCTTTGTGATCTTGGGCTTTGCCACGTTTGGTTTTTGGAGAAACAGAGTAAAACATCACGATGCATGGAGGAATGATTTGCAATCACAAGACGTCCCAGGTTTAGAATTTTTTGAGATGAATACCATACAAACTGCCACCAGTAATTTCAGTCTATCAAACAAACTCGGACATGGTGGCTTTGGTTCCGTTTACAAGGGAAAACTGCAAGATGGAAGGGAAATTGCGGTAAAACGCCTTTCTAGCAGCTCTGAGCAGGGCAAACAGGAGTTCATGAATGAAATAGTACTGATATCAAAACTCCAACACAGAAACTTGGTACGGGTTTTGGGATGCTGTGTTGAAGGAAAAGAAAAGCTATTGATTTATGAGTTTATGAAAAACAAAAGCCTTGATACCTTTGTTTTTGGTTCAAGAAAAAGGCTCGAGCTTGATTGGCCAAAGAGATTTGATATCATTCAAGGTATTGTGCGTGGACTTCTCTATCTCCACCGTGACTCACGCCTCAGAGTAATTCACAGAGACCTGAAGGTTAGCAACATTCTTCTGGACGAGAAAATGAACCCGAAAATATCAGATTTTGGGTTGGCTCGGTTGTTTCAGGGAAGCCAATATCAGGACAAAACTCGCAGGGTTGTGGGAACTCTAGGATATATGTCTCCAGAGTATGCATGGACTGGAGTATTCTCTGAGAAATCAGACATCTACAGCTTCGGAGTTCTTCTGTTAGAAATCATCAGCGGAGAGAAGATTTCAAGGTTCAGCTATGGTGAGGAAGGAAAAGCACTTCTTGCATATGTATGGGAATGTTGGTGTGAAACCCGAGGAGTTAATCTCTTGGACCAAGCTCTTGATGATTCTTCTCATCCAGCCGAAGTTGGAAGGTGTGTCCAGATTGGTTTGCTCTGTGTTCAACATCAACCTGCAGACAGACCAAACACACTTGAGTTGTTGTCTATGCTTACCACAACATCAGATCTTCCTCTGCCAAAACAACCCACATTTGCAGTGCACACAAGAAATGACGAACCACCGTCTAATGATTTGATGATCACTGTCAATGAGATGACAGAGTCTGTGATCCTAGGACGT
>gnl_Arath_TAIR10_AT1G67520.1
ATGTGTTCAAATGGCATCTTTGTCTCTCTTCTTACTTTATCTCTCTTGTTAGGAAAATCATGCAGTGAAACAGATACGCTACATCAGGGTCAGTTCTTGAAAGATGGGCAAGAGCTCGTTTCTGCTTTTAAAATCTTCAAACTCAAGTTTTTCAACTTTAAGAATTCAGAAAACTTGTATCTTGGAATTTGGTTCAACAATCTTTATCTTAATACTGATAGCCAGGACAGACCTGTCTGGATTGCTAACCGTAACAATCCAATCTCAGACCGCTCTGGAAGCCTCACAGTGGATTCTCTTGGCAGATTGAAGATTTTAAGAGGAGCATCAACCATGCTTGAGCTAAGCTCTATAGAAACCACAAGAAACACAACCCTTCAGCTTTTGGATTCTGGAAATCTTCAGCTCCAAGAGATGGATGCTGATGGATCGATGAAGCGGGTTTTGTGGCAAAGTTTCGATTATCCAACAGATACTCTTCTTCCTGGGATGAAACTAGGTTTCGATGGCAAGACCAGGAAGAGATGGGAACTTACATCATGGTTAGGTGATACTTTACCTGCTTCTGGATCTTTTGTCTTTGGGATGGATACTAATATCACAAACGTATTGACCATCTTGTGGCGTGGAAACATGTATTGGAGTAGCGGGCTTTGGAATAAAGGTCGGTTCTCCGAAGAGGAGTTAAACGAATGCGGTTTCCTCTTTTCCTTCGTTTCAACCAAGAGTGGACAATATTTTATGTATTCAGGTGATCAGGACGATGCCAGAACATTTTTTCCAACCATAATGATAGACGAACAAGGCATTTTGCGTAGAGAGCAAATGCATCGGCAACGTAACAGGCAAAATTATAGGAACCGGAATTGTTTGGCTGCAGGTTACGTAGTCCGGGATGAGCCATATGGGTTCACTTCTTTCAGAGTGACAGTATCTTCTTCCGCAAGCAATGGTTTTGTACTTAGTGGAACGTTTAGTTCAGTTGATTGCAGTGCTATATGTTTGCAAAACTCTTCTTGTCTTGCCTATGCTTCAACCGAGCCGGATGGTACGGGTTGCGAAATCTGGAATACTTATCCTACCAACAAAGGGTCGGCTTCTCATAGTCCTAGAACTATATATATCCGTGGAAATGACCAAGAAATGCTACTACGTGAATTGGGAATTGATAGGAGCTGCATACACAAGAGAAATGAAAGGAAGAGTAATAACGAGCTTCAGATTTTTAGCTTTGAAAGTGTAGTATCGGCAACAGATGACTTCTCCGATGAAAACAAGCTCGGTGAAGGAGGTTTTGGTCCTGTATATAAGGGAAAGTTATTAAATGGGGAAGAAGTGGCTATCAAGAGACTATCTTTAGCATCTGGCCAAGGATTAGTGGAGTTTAAAAACGAAGCTATACTTATTGCAAAGCTTCAGCATACAAATCTTGTTCAGGTTTTAGGATGTTGCATCGAAAAAGATGAGAAAATGCTGATTTATGAATACATGCAGAACAAGAGCCTTGACTACTTCCTCTTTGATCCCTTGAGGAAAAACGTTTTGGATTGGACGTTGCGGTTCAGGATCATGGAAGGAATCATTCAAGGGCTTTTGTACCTTCACAAGTACTCAAGATTGAAAGTGATACATAGAGACATCAAAGCTAGTAATATTTTGCTAGACGAGGATATGAATCCGAAAATATCGGATTTTGGATTGGCTCGGATATTTGGAGCGGAAGAAACAAGAGCCAACACCAAAAGAGTTGCTGGCACATTG
>gnl_Arath_TAIR10_AT1G11300.1
ATGAGACTTCATGAGAGCTCGAGTCCTTTTGTTTGTATTCTTGTACTGTCTTGCTTCTTCTTGAGCGTGTCTCTGGCTCAGGAAAGAGCTTTCTTTTCTGGCAAGCTCAATGATTCCGAGACGATTGTCTCTAGCTTTCGGACATTCAGGTTCGGTTTCTTCAGCCCTGTTAATTCCACAAGTCGATATGCTGGTATATGGTATAACAGTGTTTCTGTACAAACTGTGATATGGGTTGCTAACAAAGATAAGCCGATCAATGATTCCTCTGGAGTTATTTCGGTTTCTCAAGATGGAAATCTTGTAGTTACGGATGGACAGAGGCGTGTTCTATGGTCAACTAACGTCTCTACTCAAGCCAGTGCCAATTCTACTGTCGCTGAGCTTCTTGATTCCGGGAATCTGGTGCTAAAAGAGGCGAGTAGTGACGCGTATCTTTGGGAGAGCTTCAAGTATCCTACTGATTCTTGGTTGCCAAATATGTTGGTTGGGACAAACGCAAGAATTGGAGGAGGAAACGTCACGATAACTTCTTGGAAATCCCCTTCGGATCCTTCGCCTGGGAGCTACACTGCTGCACTCGTTCTTGCTGCATATCCAGAGCTCTTCATTATGAACAATAATAATAATAACAGTACGGTGTGGCGAAGTGGCCCGTGGAATGGCCAGATGTTTAATGGTTTACCAGATGTTTATGCGGGTGTTTTTCTTTATAGATTCATAGTTAATGATGACACCAATGGATCTGTCACCATGTCATATGCTAATGATTCAACCTTGAGATACTTCTACATGGATTATAGAGGATCTGTGATCCGAAGAGATTGGAGTGAGACTAGGAGAAACTGGACGGTCGGGTTACAAGTTCCAGCAACCGAGTGTGACAACTACAGGCGATGTGGCGAATTCGCTACTTGCAATCCACGGAAAAACCCGCTTTGTTCTTGCATTAGAGGGTTTAGGCCAAGGAACCTAATAGAGTGGAACAATGGAAACTGGAGTGGTGGATGCACAAGAAGGGTTCCTTTGCAGTGTGAAAGACAGAACAATAATGGGAGTGCTGATGGGTTTTTGAGGCTGCGGCGAATGAAACTGCCTGACTTTGCAAGAAGATCCGAAGCAAGCGAACCAGAATGCTTAAGGACTTGTTTGCAGACATGTTCTTGTATAGCTGCTGCTCATGGCTTAGGATATGGCTGCATGATTTGGAATGGAAGCTTAGTTGATTCGCAGGAGTTGTCTGCTAGTGGATTGGATCTTTATATCCGTCTTGCACATTCAGAAATCAAAACAAAGGATAAGCGACCAATTTTGATCGGTACAATATTGGCAGGCGGTATTTTTGTTGTGGCAGCTTGTGTTCTTCTGGCACGACGAATTGTCATGAAGAAAAGAGCGAAAAAGAAAGGAAGAGATGCAGAGCAGATTTTTGAGAGAGTGGAAGCCTTAGCTGGTGGTAATAAAGGAAAGTTGAAAGAGCTACCATTGTTTGAGTTTCAAGTGCTAGCAGCAGCAACTAATAATTTCTCGCTGAGAAATAAGCTTGGACAAGGTGGCTTTGGTCCTGTTTACAAAGGGAAGTTGCAAGAGGGGCAAGAGATTGCTGTGAAGAGGCTGTCACGAGCATCAGGACAAGGGCTTGAGGAGCTTGTTAACGAAGTGGTTGTAATTTCTAAGTTGCAGCATCGGAATCTGGTGAAATTACTTGGTTGTTGCATTGCAGGAGAAGAGAGGATGTTAGTCTATGAGTTCATGCCCAAGAAAAGCTTAGACTATTATCTCTTTGACTCAAGGAGGGCAAAACTTCTTGATTGGAAGACCCGGTTTAACATAATCAATGGAATATGTAGAGGTCTTCTGTACCTTCACAGAGATTCTAGGCTGAGAATCATTCACAGAGACCTGAAAGCTAGTAACATCTTGTTAGATGAGAATCTGATTCCGAAAATATCTGATTTCGGGTTGGCCAGAATTTTTCCAGGGAATGAAGATGAAGCAAATACCAGAAGGGTCGTTGGAACATATGGCTATATGGCACCTGAATATGCAATGGGAGGACTGTTTTCAGAGAAATCTGACGTTTTCAGCTTAGGAGTGATACTCTTAGAGATTATCAGTGGAAGAAGAAACTCAAATTCGACTCTTTTAGCTTATGTATGGTCAATCTGGAACGAAGGGGAGATTAATAGTCTGGTAGATCCTGAGATCTTTGACCTACTCTTTGAGAAAGAAATACACAAATGCATTCACATTGGGCTTTTGTGTGTGCAAGAAGCTGCTAACGATAGGCCAAGTGTTTCTACAGTGTGTTCGATGCTCAGCAGCGAGATTGCAGATATTCCAGAACCAAAACAGCCTGCTTTTATATCAAGGAACAATGTTCCAGAAGCTGAGTCCTCTGAGAACAGTGACCTTAAAGACTCTATCAACAATGTCACCATCACCGATGTTACAGGACTTTTTCGTCTTGAGAGGCTGGGACTAAAAGATATGAGACTTCATGAGAGCTTGAGTCCTATTGTTCATGTTCTTTCACTGTCTTGCTTCTTTTTAAGCGTCTCTCTAGCTCATGAAAGAGCTTTATTTTCTGGCACGCTCAATGATTCCGAGACGATAGTCTCCAGCTTCCGAACGTTCAGGTTCGGTTTCTTCAGCCCTGTTAATTCCACCAACCGATATGCTGGTATATGGTATAACAGCATTCCTGTACAAACTGTGATATGGGTTGCTAACAAAGATACGCCGATCAATGACTCCTCTGGAGTGATTTCAATATCTGAAGATGGAAATCTGGTAGTTACTGATGGTCAGAGGCGTGTTTTGTGGTCAACTAACGTTTCTACTCGAGCCAGTGCCAATTCTACTGTCGCTGAGCTTTTGGAGTCCGGGAACCTCGTGCTAAAAGATGCCAATACCGATGCATATCTTTGGGAGAGCTTCAAGTATCCTACTGATTCTTGGTTGCCAAATATGTTGGTTGGGACAAACGCAAGAACCGGAGGAGGAAACATCACAATAACTTCTTGGACAAACCCTTCGGATCCTTCGCCGGGGAGCTACACTGCTGCACTCGTTCTTGCTCCATATCCAGAGCTTTTTATTTTCAACAATAATGACAACAATGCTACGGTGTGGCGCAGTGGCCCTTGGAACGGACTGATGTTTAACGGTTTACCAGATGTATATCCGGGGCTCTTTCTTTATAGATTTAAAGTTAATGATGACACCAATGGTTCAGCCACCATGTCATATGCTAATGATTCAACTTTGAGACACCTCTACTTGGATTATAGAGGATTTGCTATCCGGAGAGATTGGAGTGAGGCTAGGAGAAACTGGACGTTAGGGTCACAAGTTCCGGCAACCGAGTGTGACATTTACAGCCGATGTGGTCAATACACTACCTGCAATCCTCGGAAAAACCCGCATTGTTCTTGCATTAAAGGGTTTAGGCCAAGGAACCTTATAGAGTGGAACAATGGAAACTGGAGTGGTGGATGCATAAGAAAGCTCCCTTTGCAGTGTGAAAGACAGAACAATAAGGGGAGTGCTGATAGGTTTTTGAAGCTGCAGCGAATGAAAATGCCTGACTTTGCAAGAAGATCCGAAGCCAGCGAACCAGAATGCTTTATGACTTGTTTGCAGTCATGTTCTTGTATAGCTTTTGCTCATGGATTAGGATATGGCTGCATGATTTGGAATAGAAGCTTAGTTGATTCACAAGTGTTGTCTGCTAGTGGAATGGATCTTTCTATCCGTCTTGCACATTCAGAATTCAAAACACAGGACAGGCGACCTATTTTGATCGGTACATCATTGGCAGGAGGCATTTTTGTTGTGGCGACTTGTGTCCTTCTGGCACGACGTATTGTCATGAAGAAAAGAGCTAAAAAGAAAGGAACAGATGCAGAGCAAATTTTTAAGAGAGTAGAAGCTTTAGCTGGTGGTAGTAGAGAAAAGTTGAAAGAGCTACCTTTGTTTGAGTTTCAAGTGTTAGCTACTGCAACCGATAACTTCTCTCTTAGCAATAAGCTCGGACAAGGCGGTTTTGGTCCGGTTTACAAGGGGATGTTGCTAGAAGGTCAAGAGATTGCTGTGAAGAGACTGTCACAAGCATCAGGACAAGGGCTTGAGGAACTTGTCACTGAAGTGGTTGTGATTTCTAAGTTGCAACATCGAAATCTGGTGAAATTATTTGGTTGCTGCATTGCAGGGGAAGAAAGGATGTTAGTCTATGAGTTCATGCCCAAGAAAAGCTTAGACTTTTATATATTTGATCCAAGGGAAGCAAAACTTCTTGACTGGAACACGCGGTTTGAAATAATCAATGGAATATGTAGAGGTCTCCTGTACCTTCACAGAGATTCTAGGCTGAGAATCATTCACAGAGATCTGAAAGCAAGCAACATCTTGCTAGATGAGAATCTGATTCCGAAAATATCTGATTTTGGGTTGGCCAGGATATTCCCGGGGAATGAAGATGAAGCAAACACCAGAAGGGTCGTTGGAACATATGGCTATATGGCACCTGAATATGCAATGGGAGGACTGTTTTCAGAGAAATCTGATGTTTTCAGCTTAGGAGTGATACTCTTAGAGATTATCAGTGGAAGAAGAAACTCACATTCAACTCTTTTGGCTCATGTGTGGTCAATCTGGAACGAAGGGGAGATTAATGGTATGGTAGATCCTGAGATTTTTGACCAACTTTTTGAGAAAGAAATACGAAAATGCGTTCACATTGCGCTTTTGTGTGTGCAAGACGCTGCTAATGATAGGCCAAGTGTTTCTACAGTGTGTATGATGCTTAGCAGTGAGGTTGCAGACATTCCAGAACCGAAACAGCCTGCTTTTATGCCTAGAAACGTTGGTTTAGAAGCTGAGTTCTCTGAGAGCATTGCTCTTAAAGCCTCTATCAACAATGTCACCATCACTGATGTCTCAGGACGT
>gnl_Arath_TAIR10_AT1G19090.1
ATGCAAATTTGTGCTTCGATCGCTCAATTCCTCGCTTGGGTTTCATTCCTTGTACTATTAGCGACGGTGGGCTCTTCTTCTTCTTCGGAATCTCTCCTAAATTGTCAACCTTTAGATCACCACCTTGTAAACCCTAGTCGTCTGCTTGGTTTCCTCAGAGCAATGTCTTCCGTCAATGATTTCATAACCAACGACAAGCTTTGGGTCGTTTCTTCCATCACCGATGTATCTCCACCTATCTATGTGTTTCTACAGTGCAGAGAAGATCTCTCTGTTTCCGATTGTCGACATTGCTTCAACGAGAGCAGATTGGAGCTCGAGAGAAAATGTTCGGGTTCCGGTGGTCGAATCCATAGTGATAGATGCTTCTTACGGTTTGATGATCGAGATTTCTCTGAGGAATTTGTTGATCCTACATTTGATAAAGCTAACTGTGAGGAAACAGGGACAGGGTTTGGAGAATTTTGGAGATTTCTTGATGAGGCTTTGGTGAATGTAACTTTAAAGGCTGTTAAAAATGGAGGGTTTGGTGCAGCTTCAGTGATTAAAACCGAGGCCGTGTATGCATTGGCTCAGTGTTGGCAAACACTTGATGAGAACACGTGTCGAGAGTGTTTGGTTAATGCTAGATCGAGCTTGAGAGCTTGTGATGGACATGAAGCTAGAGCTTTTTTTACTGGGTGTTACTTGAAGTATTCTACACACAAGTTCTTTGATGATGCTGCAGAACATAAACCTGACGCTGATCAGAGAAACTTTATAAGGTCATCGTTTTTTCCACATTTGAGTGATCGTGATGTTACGAGATTAGCAATTGCTGCGATTTCGTTGTCGATTCTTACTTCTCTTGGAGCCTTTATCAGTTACAGACGGGTTTCAAGGAAAAGAAAAGCTCAAGTTCCATCGTGTGTAAATTTCAAATACGAGATGCTTGAGAAAGCGACCGAGTCTTTCCATGACTCTATGAAACTAGGCCAAGGAGGGGCCGTCAAAAAGCTCTTCTTTAACACACGTGAATGGGCAGATCAATTCTTCAACGAAGTGAATCTGATCAGCGGAGTTCAACACAAGAACCTTGTGAGACTACTTGGTTGCAGCATTGAAGGTCCCAAAAGTCTTCTTGTCTATGAATATGTTCATAACAGAAGCCTTGATCAAATCCTTTTCATGAAGAACACAGTCCATATTTTGAGCTGGAAGCAACGGTTTAACATCATTATAGGAATATCAGAAGGTCTAGAATACCTTCACAGAGGATCTGAAGTAAAAATCATCCATAGAGACATCAAAACCAGCAATATTCTCCTTGATCGAAACCTAAGTCCCAAAATAGCTGATTTTGGACTCATACGTTCCATGGGCACTGACAAAACGCAAACCAATACTGGAATTGCTGGAACACTTGGTTATCTGGCTCCTGAATATCTGATCAAAGGCCAATTAACAGAGAAAGCTGACGTTTACGCATTTGGAGTTCTTATCATCGAGATAGTAACTGGCAAGAAAAATAACGCATTCACGCAAGGAACTAGCTCGGTTTTATACTCTGTATGGGAACATTTTAAAGCAAACACTTTAGATCGCTCTATCGATCCTCGGTTGAAAGGGAGTTTCGTAGAGGAAGAGGCCTTGAAGGTTCTTCAAATCGGATTGTTGTGTGTTCAATCTTCTGTAGAGTTGAGACCGTCAATGTCTGAGATAGTCTTCATGTTACAGAACAAAGATAGTAAATTTGAATATCCGAAACAGCCTCCGTTCTTGAGTGCCAGTGTTCTAATGCCAGATGAGGAGACTAGAGTC
>gnl_Arath_TAIR10_AT1G61610.1
ATGGCAGGATTTAACAGAAACCTTACTTTGGTGACGACTCTTTTGATATTCCATCAACTATGTAGCAACGTATCTTGCTCCACAAGCAACTCATTCACTAGAAACCACACAATACGAGAGGGAGACTCACTGATCAGCGAGGATGAAAGCTTCGAGCTTGGATTCTTCACCCCCAAAAATTCGACGTTAAGGTATGTTGGAATATGGTACAAGAACATAGAACCTCAAACAGTTGTTTGGGTTGCGAATAGAGAGAAGCCGTTGTTGGATCACAAGGGAGCTCTAAAGATTGCAGATGACGGAAATTTGGTGATCGTGAACGGTCAAAACGAAACCATTTGGTCCACAAATGTCGAGCCCGAGTCAAACAACACGGTTGCTGTTCTGTTCAAAACAGGGGATTTGGTTCTGTGTTCAGACTCAGACAGAAGAAAATGGTATTGGGAGAGTTTTAACAATCCAACCGACACTTTCTTGCCCGGTATGAGGGTTCGGGTGAATCCTTCGCTTGGAGAAAATCGCGCATTTATCCCGTGGAAATCCGAGAGTGATCCTTCACCAGGAAAGTATTCAATGGGGATTGATCCTGTGGGAGCACTAGAGATTGTGATTTGGGAAGGGGAAAAGAGAAAATGGCGTAGCGGACCGTGGAATTCGGCTATCTTTACCGGTATACCTGATATGCTCCGTTTCACAAATTATATTTACGGGTTTAAGCTCTCTTCTCCTCCTGATAGAGATGGTAGCGTGTACTTCACGTATGTTGCCTCAGATAGTTCCGATTTCTTGAGGTTTTGGATTAGGCCTGATGGCGTAGAAGAGCAGTTCAGATGGAATAAGGATATCAGGAACTGGAATTTGCTTCAATGGAAACCAAGCACGGAATGTGAGAAGTATAACCGTTGTGGTAATTACAGTGTATGTGATGATAGTAAGGAGTTTGATTCCGGTAAATGCAGTTGCATTGATGGATTTGAGCCGGTTCATCAGGATCAATGGAACAACAGGGACTTCTCAGGTGGCTGCCAAAGAAGAGTTCCTTTGAACTGTAATCAGAGTCTGGTTGCAGGTCAAGAGGATGGGTTTACGGTACTTAAGGGAATAAAGGTGCCTGATTTTGGATCAGTTGTTTTACATAACAACTCAGAGACCTGTAAAGATGTATGCGCAAGGGACTGTTCTTGTAAGGCTTATGCGTTAGTAGTAGGGATCGGATGCATGATTTGGACCCGTGATTTGATCGATATGGAACATTTTGAACGCGGTGGAAACTCTATCAACATCCGGCTAGCGGGTTCTAAACTAGGTGGTGGGAAGGAAAATTCAACACTTTGGATAATTGTTTTCAGTGTTATAGGAGCATTCTTACTAGGATTATGCATTTGGATCTTATGGAAGTTTAAGAAAAGCCTTAAAGCTTTCTTGTGGAAGAAGAAAGATATCACAGTTTCTGATATCATAGAGAACAGAGATTACTCAAGCTCGCCGATCAAAGTTCTAGTAGGGGATCAAGTTGACACACCCGATTTACCAATATTCAGTTTTGACAGCGTAGCCTCAGCTACTGGAGATTTCGCTGAAGAGAACAAGCTTGGACAGGGCGGATTCGGTACTGTATATAAGGGAAACTTTTCAGAAGGAAGAGAGATTGCAGTGAAGAGACTATCAGGGAAATCTAAACAAGGACTAGAGGAGTTCAAGAACGAGATCTTACTAATCGCGAAACTCCAGCATCGGAATCTTGTTAGATTACTAGGATGTTGCATTGAAGACAATGAGAAGATGCTTCTCTATGAATATATGCCAAACAAGAGTTTGGACCGCTTTCTTTTTGATGAGAGTAAACAAGGAAGTTTGGACTGGAGAAAACGATGGGAGGTCATTGGAGGAATCGCGAGGGGATTACTTTACTTACATAGAGACTCAAGACTAAAGATCATTCACCGTGACCTAAAAGCTAGCAATATCTTGCTAGACACGGAAATGAATCCAAAGATCTCGGATTTCGGTATGGCTAGGATATTCAACTACCGACAAGACCATGCCAACACAATCCGAGTCGTCGGCACATATGGTTATATGGCTCCGGAGTATGCAATGGAAGGGATATTCTCAGAGAAATCAGATGTGTATAGCTTTGGAGTGTTGATATTGGAGATTGTGAGTGGAAGAAAAAACGTTAGCTTTCGAGGGACTGATCATGGAAGTCTCATTGGTTATGCGTGGCATTTATGGAGCCAAGGAAAGACAAAAGAGATGATAGATCCAATTGTGAAGGACACTAGAGACGTGACGGAAGCGATGAGATGCATCCACGTGGGTATGTTGTGTACACAAGACTCGGTCATTCACAGACCAAACATGGGTTCGGTTTTGTTGATGTTGGAGAGTCAAACCAGTCAACTTCCACCCCCGAGACAGCCGACCTTCCACTCGTTCTTGAACTCTGGTGACATTGAACTCAACTTTGACGGTCACGATGTTGCCTCCGTTAACGATGTTACTTTCACAACAATTGTTGGTAGA
>gnl_Arath_TAIR10_AT1G11280.1
ATGGATCTGAAGGAGAACTCTTTTGAACACATGGGAATACACTTGGGAGAGATTGGTATTGTTCTCTTTCCTTGGTTTCTGTGGTTAAGTTTATTCCTAAGTTGTGGCTATGCAGCTATAACTATTTCAAGTCCTTTGACATTGGGACAAACTCTGAGTTCCCCTGGTGGATTTTATGAGTTAGGATTCTTCAGTCCTAACAACTCTCAGAATCAGTATGTAGGGATCTGGTTCAAGAAAATTACACCACGGGTGGTTGTGTGGGTGGCTAACAGAGAAAAGCCGATCACAACCCCTGTGGCAAATCTTACTATCAGCAGAAATGGTAGTCTTATTTTGCTAGACAGTAGTAAAAATGTTGTTTGGTCAACCAGAAGACCTTCCATATCTAATAAGTGTCATGCAAAGCTCTTAGATACAGGAAATCTTGTCATAGTAGATGATGTTTCAGAAAATCTTTTGTGGCAAAGTTTTGAGAATCCTGGTGATACTATGCTGCCTTACTCATCGCTGATGTACAACCTTGCCACTGGGGAGAAGCGAGTATTATCTTCGTGGAAAAGCCACACTGATCCATCCCCTGGTGATTTCGTAGTTCGACTAACACCACAAGTGCCAGCACAGATCGTTACTATGAGAGGCTCATCGGTTTATAAGAGAAGCGGTCCATGGGCTAAGACCGGTTTCACTGGCGTACCACTAATGGATGAATCATACACAAGTCCTTTCAGCCTTTCCCAAGATGTAGGAAATGGAACAGGGCTCTTCTCTTATTTACAGAGAAGTTCTGAACTTACACGAGTTATCATAACATCAGAGGGATATCTAAAGACTTTTCGGTACAATGGGACAGGCTGGGTTCTGGACTTTATCACTCCAGCAAATTTATGTGATTTGTATGGTGCATGTGGACCTTTTGGGCTGTGTGTGACGTCCAATCCCACAAAGTGTAAATGCATGAAAGGGTTTGTACCAAAATACAAGGAGGAGTGGAAGCGCGGGAACATGACTTCTGGATGTATGCGACGTACAGAATTATCTTGTCAGGCAAACTTATCTACAAAGACACAAGGAAAAGGTGTAGACGTCTTCTATCGTCTGGCCAATGTAAAGCCTCCGGATCTCTACGAATATGCAAGCTTTGTGGATGCAGATCAATGCCACCAGGGTTGTCTCAGCAATTGCTCTTGCTCTGCTTTTGCGTATATTACTGGAATTGGTTGTTTGCTTTGGAATCATGAGCTAATAGACACAATTAGATATTCCGTTGGAGGAGAGTTTCTTTCCATTCGTCTTGCAAGTTCAGAACTGGCTGGAAGCAGGAGGACCAAGATTATTGTTGGTAGTATCAGCCTTTCCATTTTTGTGATTTTGGCCTTTGGCTCATATAAGTACTGGAGATACAGAGCAAAACAAAATGTTGGGCCAACTTGGGCATTCTTCAACAATTCACAAGATTCATGGAAAAATGGTTTGGAACCACAAGAAATCTCAGGTTTAACATTCTTTGAGATGAATACCATACGAGCTGCTACCAATAACTTCAATGTCTCAAACAAACTCGGTCAAGGTGGATTTGGTCCAGTTTATAAGGGAACACTGTCAGACAAGAAGGATATAGCCGTTAAACGCCTTTCTAGCAGCTCTGGGCAGGGTACAGAAGAGTTCATGAACGAAATAAAACTCATCTCAAAATTACAACACAGAAACTTGGTTCGACTTTTGGGATGCTGCATTGATGGAGAAGAAAAACTACTAATTTATGAGTTTCTAGTGAACAAAAGCCTCGACACTTTTCTCTTTGATTTGACGCTAAAGCTTCAGATTGATTGGCCTAAGAGGTTCAACATCATTCAAGGTGTTTCACGTGGGCTTCTCTATCTCCATCGTGACTCTTGCATGAGGGTCATACATCGAGATCTGAAGGTCAGCAACATTCTCTTGGACGACAAAATGAACCCAAAAATATCAGATTTCGGATTGGCTCGGATGTTTCAAGGAACCCAACATCAAGACAACACTCGTAAGGTTGTTGGAACTCTAGGATACATGTCTCCTGAGTATGCATGGACAGGAATGTTCTCAGAGAAGTCCGACATATATGCTTTTGGAGTTCTCCTGTTAGAAATCATAAGTGGGAAGAAGATTTCAAGCTTTTGCTGTGGAGAGGAAGGCAAAACCCTTCTTGGACATGCATGGGAATGTTGGCTCGAGACCGGTGGAGTGGATCTATTGGATGAAGATATTAGCAGCTCGTGTTCTCCAGTTGAAGTTGAAGTCGCTCGATGTGTTCAGATTGGTCTACTCTGCATCCAACAGCAAGCTGTTGACAGACCAAACATAGCACAAGTAGTGACCATGATGACAAGTGCAACAGATCTTCCGAGACCAAAACAACCACTCTTTGCATTGCAGATTCAAGATCAAGAGAGTGTTGTGTCAGTCTCAAAGTCTGTGAATCATGTTACACAAACTGAGATATATGGGCGA
>gnl_Arath_TAIR10_AT1G11350.1
ATGGGTTGTTTGCTAATTCTTCTTCTTACATTGATTTGCTTTTCCTTGAGGCTTTGTTTGGCTACTGATGTAATCACGTTTTCTAGCGAGTTCAGGGACTCTGAGACTGTCGTCTCCAACCACAGCACCTTCAGGTTTGGTTTCTTCAGCCCGGTTAACTCCACAGGACGTTATGCAGGGATATGGTTCAATAATATTCCTGTTCAAACCGTGGTTTGGGTAGCAAACAGTAACAGCCCGATCAATGACTCTTCCGGAATGGTTTCCATATCCAAGGAAGGGAATCTTGTTGTTATGGATGGTCGCGGACAGGTTCACTGGTCCACCAATGTCTTGGTGCCGGTGGCTGCTAACACCTTCTATGCCCGGTTGCTGAATACAGGGAACCTCGTGCTGCTAGGAACTACTAATACTGGGGATGAGATTCTTTGGGAGAGCTTTGAGCATCCTCAAAACATATATTTGCCAACAATGAGTCTTGCTACTGACACGAAAACAGGCAGGAGCCTTAAGCTAAGATCTTGGAAAAGCCCGTTTGATCCATCGCCTGGACGATACTCTGCAGGTTTGATTCCTCTGCCATTTCCAGAACTTGTTGTCTGGAAAGATGATCTTCTGATGTGGCGTAGCGGTCCATGGAATGGTCAATACTTCATTGGGTTACCAAATATGGATTACCGTATCAATCTTTTCGAGTTAACCCTTAGTAGTGACAATCGAGGATCTGTCTCCATGTCCTATGCTGGAAATACTTTGTTGTATCATTTTCTCTTGGACTCCGAAGGAAGCGTGTTTCAGAGAGATTGGAACGTGGCTATCCAAGAATGGAAGACCTGGTTAAAGGTCCCATCGACCAAGTGTGATACATACGCCACATGTGGCCAATTCGCTAGTTGCAGATTCAATCCCGGGTCGACTCCGCCTTGCATGTGCATTAGAGGGTTTAAGCCACAGAGTTACGCGGAGTGGAACAACGGAAACTGGACTCAGGGATGCGTAAGAAAGGCACCATTGCAGTGCGAAAGTCGAGACAACAACGATGGAAGTAGAAAAAGTGATGGATTTGTGAGAGTGCAAAAGATGAAAGTGCCCCACAATCCACAACGATCTGGAGCCAATGAACAAGACTGTCCTGAGAGCTGTCTGAAGAACTGTTCTTGTACGGCTTACTCATTCGACAGAGGGATTGGTTGTCTTCTTTGGAGCGGAAACTTGATGGATATGCAGGAGTTTTCTGGCACTGGCGTGGTTTTTTACATTCGTCTTGCAGATTCAGAGTTTAAAAAGCGGACCAATCGGTCAATTGTGATCACAGTAACTTTGCTAGTAGGCGCTTTTTTGTTTGCAGGGACTGTTGTCTTAGCACTGTGGAAGATCGCTAAGCATAGAGAGAAGAACAGAAACACAAGGCTACTTAATGAGAGAATGGAAGCTTTAAGTAGTAATGACGTTGGTGCAATCCTTGTGAATCAATACAAGCTTAAAGAGCTACCACTGTTCGAGTTCCAAGTGTTAGCAGTGGCGACCAACAATTTTTCTATCACAAACAAGCTCGGACAAGGAGGATTTGGTGCTGTTTACAAGGGGAGGTTACAAGAAGGGCTCGATATCGCTGTGAAGAGGCTTTCGCGAACATCGGGACAAGGAGTCGAGGAGTTTGTGAATGAAGTGGTCGTGATCTCAAAGCTGCAACACCGGAATCTCGTGAGATTGCTTGGTTTCTGCATTGAAGGAGAAGAGAGGATGTTGGTCTATGAGTTCATGCCAGAGAATTGTTTAGACGCATATCTATTTGACCCGGTGAAGCAAAGACTTCTTGACTGGAAGACGCGGTTTAACATAATCGATGGGATTTGCAGAGGTCTTATGTACCTTCACAGAGATTCAAGGCTGAAGATCATACACAGAGATCTAAAAGCAAGCAATATTTTGTTAGATGAGAATCTAAACCCGAAGATATCCGACTTTGGGCTGGCTAGGATTTTCCAGGGGAATGAGGATGAAGTAAGCACCGTAAGAGTGGTTGGAACATACGGTTATATGGCACCCGAATATGCAATGGGAGGGTTGTTCTCAGAGAAATCTGACGTTTTCAGCTTAGGAGTCATACTCTTAGAGATTGTGAGTGGAAGAAGAAACTCAAGCTTTTACAATGATGGGCAGAATCCAAATCTTTCAGCTTATGCATGGAAACTCTGGAACACCGGGGAAGATATTGCTCTTGTGGATCCGGTCATCTTTGAAGAGTGTTTTGAAAATGAAATACGCAGATGTGTGCACGTAGGACTATTGTGTGTACAAGATCACGCAAATGATAGGCCGAGCGTTGCAACGGTGATTTGGATGCTAAGTAGCGAGAACTCAAACCTTCCAGAGCCAAAGCAACCTGCATTTATACCTAGAAGGGGCACTTCAGAAGTTGAATCCTCGGGACAAAGCGACCCAAGAGCATCGATCAACAATGTGAGCCTCACAAAAATAACAGGACGT
>gnl_Arath_TAIR10_AT3G21920.1
ATGTATTCTTCATCATCTGTATCAAAACGCTTCGTTCTAGTCCCTATTGTGGTCGTGGTGACCACACAACTCCTCCTGGTACGTAACGTTTCTTCACTAAACCTTACCAATTCGTATCTTCACCACAAATGCGTAGTCAATCAAGGGAAATACAAGCCAGGAAGCAAGTACGAGAAATCCCTCGATGATATCATCCAAAGCTTTTCGAATAAAGATAAAGATTCGTATGGTTTTCGTACCGGTTACAGCATGAAGGCCTACGGTAAAGAACCTGATATGGTCTCCATCACCTACCAGTGCCGTATCGACTCTCGTGGGCCCAAGTGCCAGTCCTGCGTTGTCACGGCCGGTTATGAGCTTCTTCGTAAGAGATGTCCGAGATATAAAGAGGCAATAATATGGTACGACCAATGTCTTGTGGAGTTTTCTTCGTTAGATACTTCTGGGCAGATCAATTACGACGACAACTTCTGTATGCCTAGCGCGAAGAACCTGATCGGCAATTCAATCTCTCTTGAAGAAAGGTTGCATCTCCTCAACAATCTTACAAAGATAGCCGTCACGAAAATAGATAAAAACATAGAAGGTATAAAAAAACCAGTACTGTATGCGGCGGGGGAGAAGAGACTCGGGACGAAAAGTCTATACGGAATGGTGCAATGTTCGGCTGACTTATCTGTTCAGGGTTGTAATGAGTGTATGTTATATTATATAGTGCATTTTCAAGAGTGCTGGGAAAATAAACAAGGAGTAAGAGTTTTGAGTAGAAGCTGTAACTTTAGGTATGAGCTTTACCCTTTTATTAACCCTAAGGGTCCTTATTATACAAAGTTC
>gnl_Arath_TAIR10_AT3G21930.1
ATGCTAAAAATTTATTTTAAAACACCCCACTTGGAAACACAAATAAATAAAAATAAATTCAAAACAATGTATTCTTCATCATCTGTATCAAAACGCTTCGTTCTAGTCCCTATTGTGGTCGTGGTGACCACACAACTCCTCCTGGTACGTAACGTTTCTTCACTAAACCTTACCAATTCGTATCTTCACCACAAATGCGTAGTCAATCAAGGGAAATACAAGCCAGGAAGCAAGTACGAGAAATCCCTCGATGATATCATCCAAAGCTTTTCGAATAAAGATAAAGATTCGTATGGTTTTCGTACCGGTTACAGCATGAAGGCCTACGGTAAAGAACCTGATATGGTCTCCATCACCTACCAGTGCCGTATCGACTCTCGTGGGCCCAAGTGCCAGTCCTGCGTTGTCACGGCCGGTTATGAGCTTCTTCGTAAGAGATGTCCGAGATATAAAGAGGCAATAATATGGTACGACCAATGTCTTGTGGAGTTTTCTTCGTTAGATACTTCTGGGCAGATCAATTACGACGACAACTTCTGTATGCCTAGCGCGAAGAACCTGATCGGCAATTCAATCTCTCTTGAAGAAAGGTTGCATCTCCTCAACAATCTTACAAAGATAGCCGTCACGAAAATAGATAAAAACATAGAAGGTATAAAAAAACCAGTACTGTATGCGGCGGGGGAGAAGAGACTCGGGACGAAAAGTCTATACGGAATGGTGCAATGTTCGGCTGACTTATCTGTTCAGGGTTGTAATGAGTGTATGTTATATTATATAGTGCATTTTCAAGAGTGCTGGGAAAGTAAACAAGGAGTAAGAGTTTTGAGTAGAAGCTGTAACTTTAGGTATGAGCTTTACCCTTTTATTAGCCCCAAGGGTTCTTACTATACCAAGTTC
>gnl_Arath_TAIR10_AT3G16030.1
ATGTGGTCAAATTGCATCTTTCTCACTCTTTTTACTTTTTATCTCTTCTTAGGACAATCATGCTGTCAAACAGATACCCTACTGCAGGGTCAGTACTTGAAAGATGGGCAAGAGCTCGTTTCAGCTTTCAATATCTTCAAACTCAAGTTTTTCAACTTCGAGAATTCAAGCAACTGGTATCTTGGAATTTGGTACAACAATTTTTATCTTAGTGGTGCTGTTTGGATTGCTAACCGTAACAATCCAGTTTTGGGACGCTCTGGAAGCCTCACAGTGGACTCTCTTGGCCGATTGAGGATTTTAAGAGGAGCATCAAGCCTGCTTGAGCTAAGCTCTACGGAAACCACAGGAAACACAACCCTTAAGCTGTTGGATTCTGGAAATCTTCAGCTCCAAGAGATGGATTCTGATGGATCGATGAAGCGGACGTTGTGGCAAAGTTTTGATTATCCAACAGATACTCTTCTTCCGGGGATGAAACTGGGTTTCAATGTCAAGACCGGAAAGAGATGGGAACTGACATCATGGCTAGGTGATACTTTACCCGCTTCTGGATCTTTTGTCTTTGGGATGGATGATAATATTACAAACCGGTTGACCATCTTGTGGCTTGGTAACGTGTATTGGGCAAGTGGGCTCTGGTTTAAGGGTGGCTTTTCGTTGGAGAAATTAAACACGAACGGTTTCATCTTCTCCTTCGTTTCAACCGAAAGTGAACATTATTTTATGTATTCAGGTGATGAGAACTATGGTGGACCATTATTTCCTAGGATAAGGATAGACCAACAAGGCAGTTTGCAGAAAATTAACCTTGATGGAGTGAAAAAGCATGTCCATTGTTCTCCTTCTGTGTTTGGTGAAGAGCTTGAATATGGTTGTTACCAACAAAATTTCAGGAATTGTGTGCCCGCACGTTACAAAGAGGTAACCGGGAGTTGGGATTGTTCGCCGTTTGGGTTTGGTTACACTTACACCAGGAAGACATACGATTTGAGTTATTGCTCGCGCTTTGGTTATACTTTCAGAGAGACTGTATCCCCTTCCGCAGAAAATGGATTTGTATTCAATGAGATTGGTAGAAGATTAAGCTCATATGATTGCTATGTTAAGTGTCTCCAAAATTGTTCTTGTGTTGCCTATGCTTCAACCAATGGGGATGGTACGGGCTGCGAGATCTGGAATACAGATCCTACCAACGAAAATTCAGCTTCTCATCATCCCAGAACTATATATATTCGTATTAAAGGTTCAAAACTCGCGGCAACTTGGTTAGTTGTTGTGGCATCACTATTTCTAATAATACCTGTGACTTGGTTGATCATCTATCTTGTTTTGAGGAAATTTAAAATAAAGGGTACAAATTTTGTATCAGAATCACTCAAAATGATTTCTTCTCAATCATGTTCTCTTACTAACAAGAGGCTTTCAACACTGAGAGTTGGTTCAACAATAGACCAAGAAATGCTACTACTTGAGTTGGGGATTGAAAGGAGACGCCGAGGCAAGAGAAGTGCAAGGAATAATAATAATGAGCTTCAGATCTTTAGCTTTGAAAGTGTCGCTTTTGCAACAGATTACTTCTCTGATGCAAACAAGCTCGGTGAAGGAGGTTTTGGTCCTGTATATAAGGGGAGGCTAATAGATGGGGAGGAAGTGGCTATCAAAAGGCTATCATTAGCATCCGGGCAAGGATTAGTGGAGTTCAAGAACGAAGCTATGCTTATTGCAAAACTTCAACACACAAATCTTGTCAAGTTGCTAGGATGCTGCGTCGAGAAGGATGAGAAAATGTTGATTTACGAATACATGCCCAACAAGAGCCTTGACTACTTCCTCTTTGATCCCTTGAGGAAAATTGTTCTGGATTGGAAGCTGCGGTTTAGGATCATGGAAGGGATAATTCAAGGGCTTTTGTACCTTCATAAGTACTCGAGATTGAAAGTAATACACAGAGACATCAAAGCCGGCAACATTTTGCTGGACGAGGATATGAACCCCAAAATATCTGATTTTGGAATGGCTCGGATATTTGGAGCCCAAGAATCCAAAGCCAACACGAAAAGAGTTGCTGGCACATTTGGCTATATGTCTCCAGAGTACTTCAGAGAGGGATTATTCTCGGCGAAATCAGATGTGTTCAGCTTCGGGGTTCTAATGCTCGAAATCATTTGTGGAAGGAAAAACAATAGCTTCCACCATGACTCAGAAGGACCTCTGAATCTCATAGTCCATGTGTGGAATCTGTTTAAAGAGAACCGAGTTCGCGAGGTGATTGATCCATCTTTGGGAGATTCTGCAGTTGAGAACCCTCAAGTGTTGAGATGCGTTCAAGTTGCTCTGTTGTGTGTACAACAAAACGCAGACGATAGACCAAGTATGTTAGACGTTGTGTCCATGATATACGGTGATGGAAACAACGCTCTTTCTTTGCCTAAAGAGCCAGCTTTCTATGATGGTCCCCCGAGAAGCTCGCCGGAGATGGAAGTTGAGCCACCGGAGATGGAAAATGTATCGGCAAATAGAGTTACAATCACAGTGATGGAAGCAAGA
>gnl_Arath_TAIR10_AT3G12000.1
ATGAGAGGCGTAACACCAAACTATTACCATTCTTACACTTTCTTCTTCTTCTTCTTCGTTGTCTTATTAGCTCTGTTTCTTCATGTTTTCTCGATAAACACTTTGTCATCTACAGAAACTCTAACAATCTCAAGCAACCGAACCATTGTGTCTCCCGGTAACATCTTCGAGCTAGGTTTCTTCAAAACTACAACAAGCTCTCGAAATGGTGATCATTGGTATCTTGGGATTTGGTACAAGTCAATCTCTGAGAGAACTTATGTATGGGTTGCCAACAGAGATAACCCTCTTTCCAAGTCTATCGGAACATTAAAGATCTCTTACGCTAACCTCGTCCTTCTTGATCATTCTGGTACTCTTGTTTGGTCAACGAATCTAACGAGAACGGTGAAATCTCCAGTGGTGGCAGAGCTGCTCGATAACGGCAACTTCGTGCTTAGAGACTCCAAAGGCAACTATCAAAACCGATTCTTGTGGCAAAGCTTTGATTATCCGGTGGACACATTACTCCCGGAGATGAAAATTGGTCGGGATCTCAAAACAGGACACGAGACTTTCCTCAGTTCTTGGAGAAGCCCTTATGATCCCTCAAGCGGAGACTTCTCGTTCAAACTCGGAACTCAAGGGCTACCTGAGTTTTATCTTTTCAAGAAAGAGTTTCTATTGTACCGATCCGGTCCGTGGAATGGAGTCGGGTTTAGTGGCATACCGACGATGCAAAACTGGAGCTACTTTGACGTTGTTAACAACTTCATAGAGAACAGAGGGGAAGTTGCTTATAGTTTCAAAGTCACCGACCATAGCATGCACTACGTGAGATTTACACTGACTACCGAAAGATTATTACAGATATCCAGATGGGATACGACATCATCGGAATGGAACTTGTTTGGCGTTTTACCGACCGAGAAATGCGATTTGTACCAAATATGTGGTCGTGATAGTTATTGTGACACGAAAACATCACCGACGTGTAACTGTATCAAAGGCTTTGTTCCAAAGAATGTGACGGCTTGGGCTTTGGGAGATACATTTGAGGGATGTGTGAGGAAGTCACGACTGAACTGCCACAGAGATGGGTTTTTTCTTTTGATGAAGAGGATGAAGCTGCCTGGTACAAGCACAGCAATTGTGGACAAGACAATTGGGTTGAATGAATGTAAGGAGAGGTGTTCTAAGGATTGTAATTGTACCGGGTTTGCGAATAAGGATATCCAAAATGGTGGGTCGGGTTGTGTGATTTGGACCGGAGGAGCTCATGGATATGAGGAATTACGTCGTCGGAGGTCAAGATCTATATGTCAAAATAGGCCTCTA
>gnl_Arath_TAIR10_AT3G45860.1
ATGTCTTTCTTCTGGCTTTTTCCTTTTCTCCTTCATCTTTCATTTGCCGATTCCTTATCTCCTCTTTCAGCTCCAGTTCAAAATTTTATTCACCTAAACCATTCTTGTCCAAGTAGTATATTAACGTATTCAAGAAACAGCACTTACTTCACCAATCTCAAAACACTTTTGTCCTCTCTCTCTTCCCGGAACGCTTCATACTCTACCGGATTCCAAACTGCCACGGCGGGACAAGCTCCCGACCGTGTCACCGGACTTTTCCTTTGTCGCGGAGACGTCTCACAAGAAGTTTGCCGTAACTGCGTCGCCTTTTCCGTCAAGGAGACTTTATATTGGTGTCCGTATAACAAAGAAGTCGTGCTTTATTACGATGAGTGTATGCTTAGATACTCTCACCGAAATATTCTCTCGACCGTTACATACGATGGAAGTGCTATCTTGTTGAACGGCGCTAATATTTCATCAAGTAATCAAAATCAAGTAGATGAGTTTAGGGATTTGGTGTCGTCCACGTTGAACCTAGCTGCCGTTGAAGCAGCGAATAGTTCTAAAAAATTTTATACGAGAAAGGTCATCACACCCCAGCCTTTGTACTTGTTAGTTCAGTGCACACCTGATCTTACAAGACAAGACTGTTTACGTTGCCTACAAAAATCCATCAAGGGAATGTCTCTTTACAGAATTGGAGGAAGATTTTTTTACCCTAGTTGTAATTCAAGGTACGAGAATTACTCGTTCTACAATGAAACCGCCACTAGATCATCATCACCACCGTCTCTTCCGCCTCGCTCTACTCCTCAACAGCAGCTGAAGTTAGCTCCCCCACCGCTGATTTCAGAACGTGGAAAAGGCCGGAACTCCTCTGTAATCATCGTTGTTGTTGTTCCAATCATTGCTCTCCTGCTTCTGTTCGTAGCTTTCTTTAGTCTCCGGGCTAAGAAAACAAGGACGAATTATGAGAGGGAACCACTTACCGAAGAAAGTGATGATATTACCACTGCGGGCTCACTTCAGTTTGATTTTAAAGCAATTGAGGCAGCAACAAATAAGTTTTGTGAGACTAACAAACTTGGTCAAGGTGGTTTCGGCGAAGTTTACAAGGGTATATTTCCTAGTGGAGTACAAGTTGCAGTGAAGAGGTTATCCAAGACATCAGGACAAGGTGAAAGAGAGTTCGCAAACGAAGTTATTGTTGTGGCAAAGCTTCAACATAGAAATTTGGTAAGATTGCTAGGGTTTTGTTTGGAAAGAGATGAGAGGATACTTGTCTATGAGTTTGTTCCCAACAAAAGTCTCGACTACTTCATTTTTGACTCTACCATGCAAAGCCTGCTGGACTGGACTAGACGGTACAAAATCATTGGAGGAATTGCTAGAGGGATTCTTTATCTTCATCAAGATTCACGACTCACAATCATACATCGTGATCTCAAAGCAGGTAATATCCTCCTTGGTGATGATATGAATGCAAAAATCGCCGACTTTGGAATGGCGAGAATTTTCGGAATGGACCAAACGGAAGCCAATACTAGGAGAATAGTTGGAACATATGGCTATATGTCTCCCGAGTATGCGATGTATGGCCAATTCTCCATGAAATCAGATGTGTATAGCTTCGGGGTCTTGGTTCTCGAAATTATAAGTGGGAAAAAGAACAGCAATGTCTATCAAATGGATGGTACTAGTGCTGGCAATTTGGTTACATATACTTGGAGACTATGGAGCAATGGGTCACCGTTAGAGCTAGTGGATCCATCCTTTCGTGATAACTATCGAATAAATGAAGTTTCGAGATGCATCCATATCGCTTTACTATGTGTTCAAGAAGAAGCTGAAGATCGTCCAACCATGTCAGCTATTGTCCAGATGCTCACTACTAGCTCAATTGCTCTCGCAGTTCCTCAACGACCTGGTTTTTTCTTCCGGAGTAGTAAACATGAACAAGTAGGATTAGTGGATCGTCTATCTATCAATACGTCCGCTCTTTGTTCAGTCGATGATGCTTCCATTACTAATGTAACTCCTCGT
>gnl_Arath_TAIR10_AT5G39370.1
ATGTGGTACCGAAAGTTGCCTAATGAAGTTGTTTGGGTTGCCAACAGAGACACTCCAGTCTCCAAGCCCATCGGAACACTAAAAATCTTGAATAACAACCTCCACCTCATTGATCATACTAGTAACTCCGTTTGGTCAACCCAAGTGACTAGCCAAAGTCTGAAGTCGGAACTGACCGCCGAGCTTCTTGACAACGGCAATTTGGTATTGCGGTACTCCAACAACAACGAGACAAGTGGATTTTTATGGCAAAGCTTCGGCTTTCCGACGGATACATTACTCCATGATATGAAAGTGGGTTGGGATAAGAAGTCGGGTCTAAATAGGATATTACAATCATGGAAAAACAGGAATGATCCTTCAACTGGCGATTACACTTATAGTAAAACT
>gnl_Arath_TAIR10_AT5G40380.1
ATGCGTTGCCTCACAAAAACAAGATCGTTTCATTATGTCATCATTTTTTATTCCTTCTTCTTTTTACCGTTCTTGTCGTCCTCCTCCGACGATCAAAGAACCACCGTCTCCGGTCTTTTCTGTGGCGGACGTAGCAAATCCTCCGCAGATCCAAACTACATCCCAACTTTCGTCGAAGATATGCATTCACTATCTCTAAAACTAACTACACGCCGTTTCGCAACTGAATCATTAAACTCCACTACATCTATCTACGCTCTGATCCAATGCCACGACGATCTCTCACCGTCCGATTGTCAGCTCTGTTACGCGATTGCACGCACCCGCATCCCTCGTTGTCTCCCTTCTTCCTCCGCAAGAATCTTCCTCGACGGTTGTTTCCTCCGTTACGAAACTTACGAGTTTTACGATGAATCAGTCTCCGATGCGTCGGATAGTTTTTCTTGTAGCAACGACACCGTTTTGGATCCTCGGTTCGGGTTTCAAGTTTCGGAAACTGCGGCGAGAGTCGCGGTTAGAAAAGGAGGGTTTGGAGTCGCCGGAGAGAATGGAGTACACGCTCTTGCTCAGTGTTGGGAGAGTTTGGGGAAAGAAGATTGTAGGGTTTGTTTGGAGAAAGCTGTTAAAGAAGTGAAACGCTGCGTTTCGAGGAGAGAAGGAAGAGCTATGAATACAGGATGTTATCTTAGATACTCTGATCATAAATTCTATAATGGTGATGGACATCATAAATTTCATGTGCTTTTTAACAAAGGAGTCATCGTTGCTATTGTCTTGACAACGTCAGCATTCGTCATGCTCATCCTCTTGGCAACGTATGTCATTATGACAAAAGTATCAAAGACTAAACAAGAAAAAAGAAACTTAGGTTTGGTTTCGAGAAAATTCAACAACTCAAAGACGAAGTTCAAGTACGAGACTCTAGAGAAGGCAACAGATTACTTCAGTCACAAGAAAATGCTAGGGCAAGGAGGAAATGGCACCGTTTTCTTAGGAATCCTTCCAAATGGTAAGAACGTGGCTGTGAAAAGATTAGTGTTTAACACAAGAGACTGGGTAGAAGAATTCTTCAACGAAGTGAATCTAATTAGTGGAATCCAACATAAGAACCTCGTCAAGCTTCTTGGTTGTAGCATTGAAGGACCGGAGAGTCTCTTGGTCTATGAGTACGTGCCTAACAAAAGCCTCGACCAATTTCTCTTTGATGAGAGTCAAAGCAAGGTCTTAAACTGGAGCCAGAGGCTAAACATAATCCTTGGAACAGCGGAGGGACTGGCTTACCTACACGGTGGATCTCCCGTGAGGATTATTCATCGTGACATCAAAACCAGTAATGTTCTTCTAGACGACCAGCTCAATCCTAAGATCGCTGATTTCGGTTTGGCTCGATGTTTTGGTCTGGACAAAACTCATCTTAGCACCGGCATCGCAGGAACTCTAGGTTACATGGCTCCAGAGTATGTTGTTAGAGGACAGTTAACGGAGAAAGCAGACGTTTATAGCTTCGGAGTTCTTGTTCTCGAGATTGCTTGTGGAACAAGAATCAATGCTTTCGTACCAGAGACAGGTCACCTCCTACAAAGAGTCTGGAACCTTTATACACTGAATAGACTGGTCGAAGCTCTTGACCCATGTCTAAAAGATGAGTTTCTTCAAGTGCAAGGCAGCGAAGCTGAAGCTTGTAAAGTTCTTCGTGTGGGATTGTTATGCACACAAGCTTCTCCGTCGCTAAGACCGTCGATGGAAGAAGTGATCCGTATGCTAACCGAGAGAGATTACCCGATTCCATCTCCAACCAGTCCTCCCTTCTTGAGGGTTAGCTCTCTAACTACAGACCTAGAGGGCAGTAGTACTATATCTCATAGCACCAATAGTACTACGACGTTTAACACGATGGTCAAAACCGATCAAGCTTCTTATACTTCTTCAGAATCTTCTACTACTCGTACAATC
>gnl_Arath_TAIR10_AT5G18470.1
ATGGCTCTTTCAATCGTTCTTCTTCCCTTCATTCTCATTCTCATACCGACTTTTCTCAGTTCGGTTTTCGCCGTTTCACCACTCAAAACTGATACGTTAAAACCGGGGCAGCAGCTCAGAGACTGGGAGCAGTTGATCTCTGCGGATGGTATCTTCACTCTCGGATTCTTTACACCTAAAGACTCATCTACTTCCGAACTCGGGTCAGCTGGTCTTAGATATCTTGGTATTTGGCCTCAAAGTATTCCAATAAATCTAGTTTGGGTGGGTAACCCAACCGAATCAGTTTCTGATTCATCTGGTTCTCTATCCATTGACACCAATGGGGTTCTAAAGATAACACAGGCAAACGCTATTCCAATCTTGGTGAACCAAAGACCAGCCGCGCAGCTTTCATTGGTCGGGAATGTGTCTGCCATTTTACTCGATACCGGGAACTTTGTGGTCCGAGAGATCAGGCCAGGAGGAGTTCCGGGTCGTGTTCTATGGCAAAGCTTTGACCATCCCACAAACACATTACTTCCCGGGATGAAGATTGGGTTTAACCTAAGAACCAAGAAAGAAGTATCAGTTACGTCTTGGATAACTGACCAAGTCCCAGTCCCAGGAGCATTCAGACTAGGACTAGACCCATCAGGAGCTAACCAGTTACTCGTCTGGCGCCGCGGGGAAATCTACTGGTCCAGTGGAATCTTGACGAACAATGGAAGCTCTCATTTGAACTTAGAAGTATCCAGACACTACATTGATTATGAATTCAAGTTCGATTCAAATAAGTACATGAAGTACTTCAGCTACTCAATCAAGAAAGCTAATAGTTCGGTCTTTTCCAGCTGGTTCTTGGATACTCTAGGCCAAATCACTGTAACCTTTTCTCTCAGCAGTAACAATAGCAGCACCTGGATTTCCGAAAGCAGTGAACCCTGCAAGACGGATTTAAAGAACAGTTCAGCAATCTGCATCACGGAGAAGCCAACGGCTTGTAGGAAAGGGTCAGAGTATTTCGAACCCAGAAGAGGATACATGATGGAAAATAATACCGGTTATTATCCATTTTACTATGACGATAGTTTGAGCGCTGGTCTTAGCGACTGTCATGGAACCTGCTGGAGAAACTGTTCTTGCATAGCTTTCCAAGCCTTTCCTGATGGATGCCAATATTGGGAAAAAGGATCAAAGTTTGTTCCTTATGATAGCTTCAACTCCAATTTAGTAACTTATGTTCTTGATTCTGTAAAG
>gnl_Betvu_v1.2_Bv3_058420_iwoi.t1
ATGCAGCTTGCACTCTCTCTCCTTAGTTCCTTCATCCCAGGAGACTACAGCTGGTTGGAGTTGTTGTTTCCGGCTTCCGGGGTAAGAACTTTGGTGCTGCCTTGGCACCGGAGAGTGTCCATATGTCACGGGATTGCTCGAGCTATTGAATATCTTCACTATGGGATCAGTCCTCGTGTTGTTCTTTGTGATGTCAAGCCTCGTAATGTATTAATGGATTCGAGTTTCAATCCCAAAATTGTAGATTTTGAGGTTGCATGTCTTCTTGAGGATGATGAATCACATGATAGTGGTAACATCCGTGGAACTGTGGGCTACATCGATCCTGAATTTTTTAGGACAGGAAGATGTTCGGAGAAGGTGGATGTGTATGCTTTTGGCATCACTATGCTTGAAATCATCAGCGGTAGGAGGAATTTGAAGTTTGTGCAAGATTCCGTGGGGATTAGTTTGGTGGATGAGGCTTGGGAACTCCGCGAAAGTGGTAGGATTCCTGATATTGTTGACTCTACTTTATCTGAATTTTCTGAGGATGAGGTGATACGCTTTGTCACTGCTGCACTATCTTGTGTCCAATTACCTTCAGAACTCAGACCAAGCATTTCTGAGCTAAGGCTAATGCTCTCGGACGACTATGACTTTAGTAATACAGTACTAATTAGACCACCAAGGGATTACTGGCAGCGCAGCAGTCCTGATGAACTATCGGACAGTCCATTAAATAACGAGGAA
>gnl_Betvu_v1.2_Bv3_058420_iwoi.t2
ATGGGAAACTGTTTGTCTTATAGATTGAAGATTGTTCATGAACAAGACCCAGAACATGACCTAAATGAAGATACTAATTTACCCAAAAATGTGACCCGTTTCTCATATAAATCATTGCAAAACGCGACTAATAATTTTAGAACTAAGATTAAAGATAATGGATTTTCATCCTTTTACAAGGGTACTCTAGAAGATGGCTCTGAAGTCATGGTTAAGGTTTTCGAAACTGTAAATAATAACATAGACTTCAATTCACTAGTCAAAATCATGTCTGGGGTTAAGCATAAAAATGTGGTTGAACTCATTGGATTTTGCCTTGAGGGTAATCAGAAGATGCTTGTGCATGACTTTGTAGGAGACTACAGCTGGTTGGAGTTGTTGTTTCCGGCTTCCGGGGTAAGAACTTTGGTGCTGCCTTGGCACCGGAGAGTGTCCATATGTCACGGGATTGCTCGAGCTATTGAATATCTTCACTATGGGATCAGTCCTCGTGTTGTTCTTTGTGATGTCAAGCCTCGTAATGTATTAATGGATTCGAGTTTCAATCCCAAAATTGTAGATTTTGAGGTTGCATGTCTTCTTGAGGATGATGAATCACATGATAGTGGTAACATCCGTGGAACTGTGGGCTACATCGATCCTGAATTTTTTAGGACAGGAAGATGTTCGGAGAAGGTGGATGTGTATGCTTTTGGCATCACTATGCTTGAAATCATCAGCGGTAGGAGGAATTTGAAGTTTGTGCAAGATTCCGTGGGGATTAGTTTGGTGGATGAGGCTTGGGAACTCCGCGAAAGTGGTAGGATTCCTGATATTGTTGACTCTACTTTATCTGAATTTTCTGAGGATGAGGTGATACGCTTTGTCACTGCTGCACTATCTTGTGTCCAATTACCTTCAGAACTCAGACCAAGCATTTCTGAGCTAAGGCTAATGCTCTCGGACGACTATGACTTTAGTAATACAGTACTAATTAGACCACCAAGGGATTACTGGCAGCGCAGCAGTCCTGATGAACTATCGGACAGTCCATTAAATAACGAGGAA
>gnl_Betvu_v1.2_Bv5_098050_yjwf.t1
ATGTCCCCTACACCTGATAATACTGGTTTGTCACATCAGACCAATGATCTGGATTCATCACCATCCTCAAGTAGGAATCTGCGTATTATTGTCCCTGCTGTCGTTGTTGCAGTCGTGGTCCTGATCGTGATAGTGGCACTTGTCATAGGTTTATGCCTTTGTAAGAAGAAACGCAAGGCAGGAAAAACTCATAATAATGGTGATACTGATGAGAGCACAGATGAAGGATCTGAGCAAGTAGTTGCTCCAGACCCTACTCCACAGGTTCGAACTCAGGGGAAGGATAATGAGGCTCCAGTGAGTTCTCCCATTGTGGAGACTAGTCAGAGGGATGTAGCTGTTGTTGATGAAACAGCTGATGTTGAGTCTGATCATGAGGAAACTGTTGTTGAAGAAAGTCCCATAGAAGAGTGTTGGGAGAGGTTCAAAACTTGCACTGCCGGCCTCGCGACAGCAGAAGAACTCCAGGAGCAGTGCTGTCCTGTGCTCACACAAGATATAAGAAATGAGAGGGAGTGTTTTTGTGGCATCAAACCTCAGCTTCAGAATGCAACAAATGCCGAAGCCTTCTCTCAGCTTCTTACGCTTTGTAGCGTAACGGCTTCTTTTGATTCATTATGCCCTGATTATCCACGTTCCAACCCAGCACCACCTCCAACTTCACCAGCGAAGCTCAAGCTGATCATCGTTGTCTCAGTTGCATCAGCAGCCGTCCTACTCATAGTAATAATCGTAGGTGTAGTCCTTTGCTGTAGGAAACCAGAAAAGAAACAAGAAGAGGTTGTCAATTCTCAAAATTCTGGTGCAGTAGCAGGGAATGTGTCACCTGCACGAGCAGACGAAAATATGGTTACAGGATGGAAATGTTGGAGAGATGGAAGATCATTGGAGTTCATGGATCCAACACTAAGAGACTCGTACTCGAATGGCGAAATCACGCGGTGCATACATCTCGGCTTGTTATGTGTCCAAGAGGAGATGAGGAAGAGACCTAGCATGTCAAATATAGTCCTTATGCTCAACTCTAACTTCTCTGTTGGTGCTATGTCGACGCCTCAACCTCCAGCTTTCATGTATAGTGGAAATACAGATCAATCAACAACGACTAACACAACTTCAATGCCATGGTCTAGTGGAACATCAACCAATGACTCGAATACCATGTTA
>gnl_Betvu_v1.2_Bv5_098050_yjwf.t2
ATGTCCCCTACACCTGATAATACTGGTTTGTCACATCAGACCAATGATCTGGATTCATCACCATCCTCAAGTAGTAAGGGGAATCTGCGTATTATTGTCCCTGCTGTCGTTGTTGCAGTCGTGGTCCTGATCGTGATAGTGGCACTTGTCATAGGTTTATGCCTTTGTAAGAAGAAACGCAAGGCAGGAAAAACTCATAATAATGGTGATACTGATGAGAGCACAGATGAAGGATCTGAGCAAGTAGTTGCTCCAGACCCTACTCCACAGGTTCGAACTCAGGGGAAGGATAATGAGGCTCCAGTGAGTTCTCCCATTGTGGAGACTAGTCAGAGGGATGTAGCTGTTGTTGATGAAACAGCTGATGTTGAGTCTGATCATGAGGAAACTGTTGTTGAAGAAAGTCCCATAGAAGAGTGTTGGGAGAGGTTCAAAACTTGCACTGCCGGCCTCGCGACAGCAGAAGAACTCCAGGAGCAGTGCTGTCCTGTGCTCACACAAGATATAAGAAATGAGAGGGAGTGTTTTTGTGGCATCAAACCTCAGCTTCAGAATGCAACAAATGCCGAAGCCTTCTCTCAGCTTCTTACGCTTTGTAGCGTAACGGCTTCTTTTGATTCATTATGCCCTGATTATCCACGTTCCAACCCAGCACCACCTCCAACTTCACCAGCGAAGCTCAAGCTGATCATCGTTGTCTCAGTTGCATCAGCAGCCGTCCTACTCATAGTAATAATCGTAGGTGTAGTCCTTTGCTGTAGGAAACCAGAAAAGAAACAAGAAGAGGTTGTCAATTCTCAAAATTCTGGTGCAGTAGCAGGGAATGTGTCACCTGCACGAGCAGACGAAAATATGGTTACAGGATGGAAATGTTGGAGAGATGGAAGATCATTGGAGTTCATGGATCCAACACTAAGAGACTCGTACTCGAATGGCGAAATCACGCGGTGCATACATCTCGGCTTGTTATGTGTCCAAGAGGAGATGAGGAAGAGACCTAGCATGTCAAATATAGTCCTTATGCTCAACTCTAACTTCTCTGTTGGTGCTATGTCGACGCCTCAACCTCCAGCTTTCATGTATAGTGGAAATACAGATCAATCAACAACGACTAACACAACTTCAATGCCATGGTCTAGTGGAACATCAACCAATGACTCGAATACCATGTTA
>gnl_Betvu_v1.2_Bv5_111040_dyuy.t1
ATGGGAGCATTATATTCCAGCTTGCGCAATTGCCTAAAAAAATGGAAATACCGCGATAATTCTGCTGCTTCACCTGCTGAAGCAGAAGAAATGTCTGATCTTTTCTTTGAGCTTCGTATTCTTCAAGTTGCCACTAATTTCTTCTCCGACATGAATTTATTGGGTCATGGTGGTTTTGGCCCTGTTTTCAAGGCCGACCTCTTGACCTATACATGGAAGCTCTTCCAGGAAGGAAAGTCACTGGAGTTAGTTGATGGTGGCCTTGCCAAATGCAACCCTGACGAGGCAGCAATGTGCATACAGCTTGGGCTTCTGTGCTGCCAGGCAACTGTTGCTGAAAGGCCAACCATGAGCTATGTTCATCTAATTCTGTGCAGTGAATCATTCAGTTTGGCTCAACCAGGAAAACCTGGAGTTCATGGCCGCCGATGGATTGCAACAACTAACTCTTCTTCTGCTATTACAAACACTAATCCTAGTAGTTCTTACACTGGGAAAACTTTAACCGGGAGCACTGTTGAAGACCTCTCCAGAAATTCCATCTCTCTTTCTTCTCTAGATGAAGGTAGA
>gnl_Betvu_v1.2_Bv6_144300_miye.t1
ATGAAAACAAAAGACTTCATTAAGAGCATGATCAAACCATTCTACTCTCAAAAAGAAGGATCAAACGAAGCAGACTTACAGAGGATTGCAGCACAAGAACAAAAGCAATTTTCATATGAGACATTGTCTAAAGCAACCGATAAATTTCATCCTTCTCGTAAACTAGGCGAAGGGGGTTTCGGTCCTGTGTTTAAGCGGAACTCCTCATACAACCAAGCCTTTGAGGCTCAAAATTTACTTGAATGGGCTTACAAGCTATTCAAGAAAGGTAAAAGTGTGGAAGTGCTGGACGCATCAATAGCCGCCACAGAATATGCGGAACAAGTAGCTTTGTGTGTTCAAATTGGGTTACTATGCACCCAATCAGATCCCAATTTAAGGCCATCAATGCGGCGGGTGGTGCTTTTGCTGTCAAAGAAAACGACGAGTCTGGATGAGCCAACCAGGCCAGGCTTCCCCGGTTCGAGGTATAGGAGGTCACGGCATCCAGGGGCATCATCCTCAAACACTGGTTCTTCAGGTGCATCTTCCACTACCAAAGCAGATTACACCACGAGTACGATGACTGTCACAGCCAACACCCCTATTGCTAGGAGTCTAGGTTCAGATCCTCTTGGCAAACGGCCTGTGGAA
>gnl_Betvu_v1.2_Bv6_144300_miye.t2
ATGAAAACAAAAGACTTCATTAAGAGCATGATCAAACCATTCTACTCTCAAAAAGGATCAAACGAAGCAGACTTACAGAGGATTGCAGCACAAGAACAAAAGCAATTTTCATATGAGACATTGTCTAAAGCAACCGATAAATTTCATCCTTCTCGTAAACTAGGCGAAGGGGGTTTCGGTCCTGTGTTTAAGCGGAACTCCTCATACAACCAAGCCTTTGAGGCTCAAAATTTACTTGAATGGGCTTACAAGCTATTCAAGAAAGGTAAAAGTGTGGAAGTGCTGGACGCATCAATAGCCGCCACAGAATATGCGGAACAAGTAGCTTTGTGTGTTCAAATTGGGTTACTATGCACCCAATCAGATCCCAATTTAAGGCCATCAATGCGGCGGGTGGTGCTTTTGCTGTCAAAGAAAACGACGAGTCTGGATGAGCCAACCAGGCCAGGCTTCCCCGGTTCGAGGTATAGGAGGTCACGGCATCCAGGGGCATCATCCTCAAACACTGGTTCTTCAGGTGCATCTTCCACTACCAAAGCAGATTACACCACGAGTACGATGACTGTCACAGCCAACACCCCTATTGCTAGGAGTCTAGGTTCAGATCCTCTTGGCAAACGGCCTGTGGAA
>gnl_Betvu_v1.2_Bv6_146960_quca.t1
ATGTTGCCTTTCTTGATTATGCTACTATGTTTGCTTGATACTACAGCTTCTCTTCCAGTAACAATAAACTACAATGATTCCGATTGCTACAACTCCTCCACTTACGCTCTTCATAGCTCATACGAAACCAATCTCAAACATCTTCTCTCCACTTTACTATCCCAAATTTCGATCCCCAAACATATTTTCTCTACACACATACAAGGGTCACAAACTCAAGATCCTGCTTACGGCCTTGCCTTGTGCCGAGGTGACCTGAATTCTCAGGACTGCCACAATTGTGTTCAGACGGCGAGCAAGCAATTGAAAAATTCTTGTCCAAGGGCAACACAAGCTATATTGTGGAAGGAACATTGTATGATTCGTTACTCAAACAACTCCTTTTTCGGCGCTTTACAAGAAATTCCAAACAGGGTGCGATACAACGAGAACCGTGTGATCGACATAGACCGTTGGCCTAAATTTCTCCAGGATGCATTAAAAGAGGTTATATCTATGGCAGCCTCTAACTACACCGGCAACATGTTGGCCGCTAAGGAGGCGATGTTTTTGCCCATGAACAAGACTTTGTATATTTTGGCTCAATGTACACCTGACTTGAGCATGGAGAATTGCTCCAAGTGTCTTACTATAGCTCAATCTAAGTTTCGTAACATGTTGCAAATTGGAGAAGTTGTGCTGATGCCTAGTTGTAATCTTAGGTACGAGATTTATAAGTTCGATTACGTATTGCAAACGGTGGCTCCTCCTCCTACAGGAAAGAAGTCTGTAACCAAATTGGTCATTGCAATCACTGTGCCATTAGCTATCTTGGGGATGCTAATTGTCTTAGGCACTTATCTCTTTAAAAAGAAAGCAAAGAAATCCCCTTCTCTGGACGTGAAAAATGTGCTTGACGATTTAGCAACTGAGGAATCCTTGATGTTCGAACTGGGTGTACTTGAAGCGGCCACTAACAACTTTTCAGATGATCAAAAGCTTGGGCAAGGCGGATTTGGAGCTGTTTATAAGGGAACTTTGCCAAACGGACAAGAAATAGCAGTTAAAAGATTATCAAAGATCTCTAGCCAAGGAGTGGAAGAATTTAAGAATGAAGTTGTATTGATAGCCAATCTCCAACATAGAAATCTCGTCAGGTTGTTGGGCTTTTGCTTAGCAGGGAAGGAGAAGTTATTAGTATATGAATTTATTCCCAACAAAAGCCTCAACTACTTTTTATTCGAT
>gnl_Betvu_v1.2_Bv7_162390_gjio.t1
ATGAAAATCAATATCTTGGTGTCTGCTAGACTGCTACAACAAGGTACCAGTAGCAGGACAAAAGTTATTATCATAGTTCCAGTTATTGTTGGCAGTATTGCAGTAGCTGCTTCCATATACTTTCTGTGGAGAATCATAACTGAAAGAAAAGTTCGAAGGAAGAAAGAAGGGCTAGAGAATTTGGAGTACGGTGACAATAGGCACCAAGTATGGAAGTCATGGAATGAGAATGCCATTGCTTCTATAATTGATCCATTGATTGCTGATCCAGTCTTTTGGCCTGAGATTTTGAGGTGCATCCATGTGGGACTATTGTGTGTACAAGAATTTCCAGGAGATAGGCCCAGTACTTCTACAGTTTTGTCAATGATAAATAGTGAAATTCTAGATCTTCCAGGTCCTAAGGAACCTGGCTTTACCCGAAGACTGGTTTCTTCTGACAGTGAATCCTCTCAATTATTACACGGACAATACAGTTCATCGACGAGCAACAACATCTCGATTACTCACTTGAGTGCTCGA
>gnl_Betvu_v1.2_Bv7_162400_isow.t1
ATGGTGGAGAATCGTAAAGTGAAAGACCATAGGAGCCAAAATCTTCTTGGAAATGCACTTTCTTCGTTTTGGGATTCTCGTAGCATTTTTGTAGTGTTAGTTGTGTGGAAATTTTGGATTGAGGGTAATATTCTTCCAGTGGTGGATCCTGTAATCTCTGATCCACTTTTGTGGAAGGAGACTGAGAGGTGCATACAAGTCGGTCTATTGTGTGTTCAGGAACATGTCAAAGACAGGCCTACCATCTCTACGGTTATGTCAATGCTTGCTAGTGACATTAAAGATCTTCCATGCCCAGAACAACCTGGGTTTACTAAACGGCTGACAGCAAATGATACTGAATCTCATGAATTTGAACAAAGTTCCTCCATAAATTACATGTCAATTACAAGTCTATCAGCTCGA
>gnl_Betvu_v1.2_Bv8_186390_phgg.t4
ATGGCATGCGTTGCTATCACCTGGTCTTTTTATCTCTGTTTACTGTTCTCTCTGCTTATCTGCTTGGCTAATCATATTGCAGTAGCTCAGCCGGAGTATGTGAGTTCCTTTTGCCCAGACGCGGAGACTGTTGCTCCAAATAGCCAATATCAAACCAACGTTGACACACTTATCTCTTTTCTCTTATCTAACACCACCACTTGGAAAATTTCCTACGATGCAACTGCTGGAAATGGAGCCAATCAGGTCTATGGTGCATATTTTTGTCGCATTGACCAAACTAGTGTGTTCTGCCAAGACTGCATCTCCTCGGCCATCAATTCCTTAAACGAACATTGCCGTGGAAAGAGAAAATCAATAGCGTATTATGATCAATGTTTGGCAAGATACTCCGATGAATCTTTCTATGGTACCATGACTGGCGCTCCTATGATACCATATTGGAACACACGAATTTCTGTTGACATACAGAACATTACGAGCAACCACACAGCTTTTATGCAAGTTCTGCAAGGAGTTCTGAGAGTTGTTTCATCCGAAGCAGCAAATGGTACAAACCAAAAATTTGCGACAAAAGAAGACACATTTGTGGGTAACTCGACAAGCATGAACACAATCTACACACTTGCTCAGTGCAACCCATATATATCTGCGAGTGACTGCAACACTTGTCTCCAGATGGCCATTGGCAACATGACAGAGATGTGCAGTATGAGGGCAGGCTGCACAGTCATGTGCCCTGATTGTAATATAAGGTACGACATAAATGCTTTTTATGGAGATGCCTTGACACCCACTTCGGTACCTTCATCGCCTCCTTCTTCTATAGATCAGTCGAGAGAAGGAAAACCAGCGTCAATGCGAAAAATAGCATTAATTGTGGGGATTTCCATTTCAGCTGCTGTGATTCTTATTGGGGCTTGTGTTTTTGTGTGGAAGAGAAAGTCCAAGAGAGCATTTACAGTGAAATATTCGGGGCCAGCTCTTGTAACAGAAGCAGATGAGATTGAAACGGTGGAGTCCTTGAAGTTCGACTTGACCACAATACGGAAGGCAACCAATGATTTCGCTGCAGATAAAAAGCTAGGAGAGGGTGGTTTTGGTGAAGTTTACAAGCGGGTACATGGCTCCAGAATATATAGCTGCCGGCTACTTCTCAGT
>gnl_Betvu_v1.2_Bv8_186410_rtos.t1
ATGGCATGGTTTATTACCTCTTGGTCTCCTTCACTTCCAGTTTTTATATATCTAATAATTTATCTGGCTAATTATGTCGCAGTAGCTCAGCCGGACTATGTGTATTCCCTTTGCCCAGGCATGGAGACTGTAGCTCCCAGCAGCCAATATCAGACCAATGTTGATACACTGATCTCATTTCTATCATCTAACACCACCATTACGAGGATTTTCCACTACACTACTGCTGGAAATGGAGCCAATCAGGTTTACGGTGCCTTTTTTTGTCGTATTGACCAAACTATTGTGTTCTGCGAAGAATGTATCTCCTTGGCCATTGATTCCTTGAATGCCCATTGCCGTGGGAGAAGAGAATCAATAGTGTGGTATGATCAATGTTTGGTGCGATACTCCAATGAATCTTTCTATGGCATTATGGATGATGCTCCTATGATACCGATGTGGAATACACAGAATGCTGTTGACATACAGAATGTTACGAGCAACCAGACATCTTTTCTGCAAGCTCTACAAGGAGTTTTAAACGTTGTTTCATCTGAAGCAGCAAGAGGTGCATCTGGTCAAAAATTTGCGACAGGAGAAGATACGTTTGTGGGTAACTTGACGAGCATCAACATGATCTACACGCTTGCTGAGTGCTCCCCAGATATATCTGTGAGTGACTGCAATGCTTGTCTCCAGATGACCATTGGCAACATGACAGAGTTGTGCAATATGAAGGCAGGTTGTACTGTGATGTGTCCCAATTGTAATATAAAGTACGACATAAATGCTTTTTACGGAGATGCCCTGACACCTACTTCAGGACCTTCAGCACCGCCCTTTCTCCAAGATCCCCCTGCAGAGTCAGGGCGAAGAAATGCATTCATTGCCGGCATTTCCACTGTATCTTTGGTGATTCTACTTGGAGCTTGTATTTATTTGTGGAAGAGGAAGTGCAAGAAAGCATTTACAGGGAAATATTTCGGACCAGCTCTTGTAATAGAAGCAGATGAGATTGAAACTGTGGAGTCCTTGAAGTTCGGCTTGACCACACTACGGAAGGCAACCAATGATTTCTCTGCAGATAAAAAGCTAGGAGAGGGTGGTTTTGGTGAAGTTTACAAGTCCATCAGTCTGCCTTTACCAACCCCTCCTCTATGTTTAACCGGTGGCGCAGATGATAACAGTATCAATGGTGGCTCAGATCAACCTAAAAATGCATCAGGAGTACTGGAAAATATCACTGAACTGTATCCTCGA
>gnl_Betvu_v1.2_Bv8_186430_eniz.t1
ATGGCTTTCTGTGCCCTTCAAAACACCCCTTCAATTCTTTTCTTACATGTACTGCTTATTATTCATACAACATATGCTGCAACTAATGATTCAGACACTTCTCAAGATGGTTATATCTATAATCTTTGTCCACACATGGAGGCTGCTGATGCAACGAGGGATTACCAAAACAATCTCAACACTGTTCTATCTTACCTCTCCTCCAATTCCACCACCAAAGACCGGTTCTACAACGCGACTGTTGGGACCGGAGATAGTAAGGTGTACGGGCTGTTTTTCTGTCGTCTTGATATCACTGATGCAATCTGTCAGGAGTGTGTCTCTAAGGCTATTAACGCGTTGACTACTCGATGCCCTGGGAAGAAACAATCGATTGTGTGGTACTTTGATCAATGTGTGGTTCGGTATGCAGATGAGCAGTTTCTTGGTACCATGCTTGAAACTCCTATGATTCCGATGTGGAACAGAGAAAATACTCTTGATATTTGGGATGTTACCAGTAACATGACAGATTTTATGCAAGTTCTGTTGAAAACTCTAGATGATGCAGCAGATAACGCAACAGGCGGATCACCTCACAAGAAGTTTGCGACAAACGAAGGCACCTTTGCTCATAATTTGACGAGCTTTAACACCATCTATACGCTTGCTGAATGTACACCAGATATAACCTTGAGTGAATGCAGACATTGCCTTGGTGTTACAATTGGCAATACATCAGAACTTTGCAATGTAAAGGCAGGTTGCACCGTTATGTGTCCCAACTGTAATTTAAGGTATGACACATACCCTTTCTATGGAGATGCAGTTGCAAATTCTTCAAGGCACTCTCCAATCCCCATTTTTAAAGGAACTCAATCAAACTTTTGGAAGAGGAGACAAACAGTACTTATAGGCGCCATCATTGGTGCAGCTTTGGCAGTGACACTTGTTTTCGCTGCTATAATGTTGGTGTGCAAGAGGAATTCCAAAGAAGCGCATAAAGCTGACGACTCGGGCGACATTGAAACGAAAGACTCCTTGAAATATAAACTAGATAACGAAGACAGAGAATCACTAGTGCACCGCGCATGGAGGCTTTGGAACGAGGAGATTGTGATGGAATTGGTGGATAATGCGATTGGAAAAGATATACTAGACGAAGAAGTGGCAAAATGTATCCATATCGGTTTGTTGTGCATACAAGAAGATGCGGCGAGAAGACCAAGAATGACAACAGTGGTTGCTGCTCTTAATGGTGATTCTATAGTTTTACCTACGCCTACACCACCCCATTTCTTCATTTCTGGTACATGCGGATTGGAGGAATCTGGTGCAGATCAATCTGGCTCAACGTTTTCAGGATCAAGAAATATTACTGTTCTCGATCCTCGG
>gnl_Betvu_v1.2_Bv8_186440_pouo.t1
ATGAGAACTCATACTATTAGATCATGGCCACCCTTGTTTATCTTCCTTTATCTGTTAATTTTGTGTGTTATCCACACTTCAGTAGCTGCCCCTGCACCTGAAGCTTCCCAAGCATATGTCTATGCTCTATGCCCAGACATGGCTACAGTTTCTCCTAGTAGTAAATATCAAAGCAACATCAATATCGTTCTATCTTATCTCTCGTCGAACACTAGTCATGTAAACCGTTTTTATAATACAAGTGTTGGCAGAGGATCTGATAAGGTGTACGGCCTGTTTTTCTGCCGTCTTGATGTCACTGATGCTGCTTGTAAGAAGTGTGTATCACTAGCATCGCATGAGCTAGGTACTCGTTGCCCGGGAAAGAAAGACTCAACAGTATGGTATTTTGATCAATGTGTTCTTCATTACTCTAACAGATCTTTTCTTGGTTCCATGCATGATGCTCCTATGATACCAATGTGGAACAGAGAGAATTCTGTTGATATATGGAACGTTACGAGTAATATGACCGGATTTACGCGAGTTTTGCTTGATACTATGTGGCAAGCTACGATCAATGCTACAAGTGGTCGAAGAGAAAGGAAGTTTGCTACAAAAGAAGCTAGATTTGTAGGTAACCTGACAAAATTGAACACCCTTTACACACTAGTTGAGTGTACACCAGATATATCTTTGAATGATTGTAGGCGGTGTCTTAAAATGGTGATTGGGAATACAACAGAGCTTTGCAATGTTAAGGGTGGTTGTACCTTGATGTGTCCTAATTGTAATATGAGGTATGACATATATCCTTTCTATGGAGACGCCGTCAGAAACTCTTCAGGACTAGCCTTTGATCCTCTCAATAATGAAACTCCGGCGAAAGGTACAAAAAGGCTAACGGGAGTTTTGATAGGCACCATCACTGGAGCAGTTATAGCATTGACACTTCTTGTTGGAGTTCTGATATTTGTATGCAAGAGAAAGTCGAAGAAAGCACTTACTGGCTTTAATGATATTGAAGCTTTGAACAATTTCTTCAGACTAGATGGAAATGAAGAATCCCTACTTGACCGCGCATGGAGGCTTTGGGATGAGGGGTATGCTATGAAGTTGGTAGACTCAAGAATGGGAGATGATGCATCATTGGAAGAAGCAGAAAAGTGCATACACATTGGATTACTATGCATCCAAGAAGACGCTTCTCGAAGACCAAGAATGGCTACAGTAGTAGCTTCACTAAATGGTGATGCTGTCGTTTTGCCACCGCCTACAGCACCTCATTTCTTCGTCTCAGGCACATATTCGGAGATCGATGAGTTCTCTGGGGTAGGCCTCTCTGCCTCTGGTGCCACAGTGTTTACAGGGTCATCTAGCAACACAGAGATGGATCCTCGG
>gnl_Betvu_v1.2_Bv8_186780_wqey.t1
ATGGAGGCTTCAAGTGTTTCCTTGATGCTCTGTCTGTTATTCTTTTCACATATTACTCACACAGTTTCTCAGCGAGTATTACCTTGCCTCAAGTGTATAGATTCCTATGGCAACTACAGTAGCACAAGTGCATACAGCAGAAACCTTAACTCACTCCTCTCCCTCATATCTACCAATACTCAAATCAACAACGGATTCTACAACCTCTCGGTGGGTAAAAACCCGAATAGTGTCTATGGAATCGCGGTATGCAGGGGAGATATGTCGGTTTCAGACTGTCGTAAGTGCTTAATTGATGCAACAGAGAGGCTCCCAGGGGAATGTCCAACACAAAAGGAGGCCATTGGGTATTACTTTTCTAACTGTATGTTGCATTATTCAGATAGAGCTATACTCGGAATCAAAGAGCTCAACCCCAATTGTACAAAATATAACGCGTATAATATTCCTGTTTCTGATATGAAGATGTTCAATCAAAAACTTTCAATCCTATTCAAAGGACTGAAAGCCTACGCATCTGCAGGTGATTCTCGTTCCAAATTCGCTACTGGATATGAAAATGTAACTGCTTCGCTCCAAGTGTACGGACTGATGCAGTGTAATCCAGATTTATCCGAATCAGATTGCTCAGATTGCCTGCAAGCAGGGGTTAGGTACTTAGAATTCTGCTGCAACACTGTGGTGGGTGCCGGATACTATGGGCCGTCATGCAGTGTCGAGTTTGAGAATTATCAATTTATTAATGTGCTGACTAAGAGTTCACAGCCACCACTTTCACCATCATGTTCTTTGCCTTCCGGCTGTAGAAGAAGTGAAAAAGGAAAAGGCAAGGACACTTACAAATATTGGATAATCATTGTTGTCCTGTTTGTTCTGCTAGCTCTACTTGCCACCCTTGTGTTTTGGTTCTCTAGGAGATCAAGGAAAAGAAAGTTACAAGAAGAAACTGAAAACAATGTCCAGATAACATGTGTCGACTCCTTGCAAGTTGATTTTAGGACGATACAAGTTGCAACAGATAACTTCTCTGGTGCCCAAAGGCTTGGGAAAGGTAGCACGGTATATAAGGGTATGCTTCCCAATGAACAAGAAATAGCAGTGAGAACTTTTGACAATGACAAATATAGTGAAGTCGAATTTAACAATGAGGTGATGTTATTGGCGAACCTTCAGCACAGGAATATGGTGAAACTCATAGGTGTCTGGGCAGAGACGGACTCAAGACTTATAGTATACGAGTATCTACCTAATGAGAGTCTTAGTGGGTTCTTATGCGGTGAAGGAAAAGGAGAAAGTCTGCCAAGTCATGCATGGAGGAAATGGTGCGAAGGTAAGGCCTTAGAAACGGTGGATGAAACACTGCTAAACGTACAAAGTCATGCGACTGAAATATCAAGGTGCATCAAGATCGCATTGTTATGTGTTCAAGAAGATCCATTTCGAAGACCGACTATGTCTACTGTCATATTCATGCTAAATAGCAATGTAGTCACTATAGCCGAGCCTTCAAGACCTGCATTCATTATCTACAGTGACATGGATCTATCCTCAAGTAGTTCTAGTGGTCAGAAACACAAATCATATGAAGCATCTGTAAACGAAACTTCCATCACCGAGCTTGATCCTCGT
>gnl_Betvu_v1.2_Bv8_186810_hxso.t1
ATGAAGTCCTCCAGACTACACATAGAAACAATACCACTACATGTTTTTCCCATATTTCTCCTATTTGCTTCTCCTACAAATTCCCAGCCTGAGTTTCAGGCCAACATTTGTGGAGATAGTCAAGATAACTATACAATAAGCCGTCCTACTTACAGAGATAATCTTCACACACTCTTATCTTCCATAACTTCCAATTCCAAAATCAACTATGGCTTTTACAATCACTCAGTTGGGTACAAGCTCGACAAAGTTTATGGTGTTGCGCTATGTAGGGGAGATATTCCTACATCCAGTTGCAAGATGTGCATTGATTATGCAGCGGCTAGGATCGCTTTAGATTGTCCTAGCCAAAATTCTGCTATCGGATGGTACGAGAATTGCATGATTCGTTACTCGAATAGTGACATATTCAAGGGGGAGATGTCTCAACCGCGCTACAACCTAAGCAGTCAAATCGAGGCATCCGATTCGAAAACCTTCAACCACACTATATCGAACTTGATGACAAGCATAGCATATAAGGCAGCCTCAGGGGATTTTCGACGTAAATACGCAACGGGAGAAGTTAATGTTAGCAGCAGTCTCAGGGTATATGCACTGTTGCAGTGCATCCCGGATTTGGAGGAATATGATTGCTTCAATTGCCTAAACCTTATTATCAACTATACCCTGGCAGATTGTTGCTATGGTAGGGAGGGAGTTAGTGCGGGTGGTCCAACTTGTAACTTAAGATATGAGAATTACCCATTTTATAAGACTGCGTTTGTGCTTGCACCCCTTGAACCAGTTTCATCATTATCGCCTCCTTCACCGTCTAGTCATACAAGCGAAAAAGGAAACAGAAGCGAAAGATTGAAAGTTGCCATTATCGTTATAATTCCAGTAATTATATCACTCATAGTTGTCATTCTCATGTGCTACTACTTAAGGAGACGAGGAAAGAAATTGCAAAAGGGTATACTTCCAAATGGGCAACTTATAGCAGTGAAGAGATTATCAACAAGTACAGGGCAAGGTGAAAAGGAATTCAAGAATGAGGCCTTATTAGTGGCTAAGCTGCAGCACAGAAACTTGGTGAAGTTTCTTGGTTTTTGCCTGGTAAAAGAGGAAAGGCTCCTGATCTATGAGTTTTTACCTAACAAAAGCCTCGATCATTTCCTTTTCGCACATAATGGAGATAGTCTCCTAAGCTTTGCCTGGAGAAATTGGTCTGAAGGAAATCCTCTAAGTATGGTGGATTCAACAATTTCAACTGCGGATAGAACGGAAGTGCTAAGATGCATCAATATTGCTTTGTTGTGCGTCCAAGAAAATGCAACACAGAGGCCAATCATGTCCTCAGTTGTTCTCATGCTCAATAGTTACTCTACCACTGTTTTAGTACCCTCACGGCCAGCATTCCTACTTCAGAATGATATCAAC
>gnl_Betvu_v1.2_Bv8_186820_khtm.t1
ATGAACTGTATAGATACCTATGGAAACTATAGTAGCACAAGTGTCTACCACAAAAACCTCAACTCACTTATCTCCCTCGTATCTAGCAATATTCTAATCAACAACAACAGGTACTACAAATTCTCGGTGGGTGAAAATCCGAACAAAATTTATGGAATCGCGGTATGCAGGGAAGATATCTCTCTGTCTGACTGCCGTATGTGCTTAAATAATGCCATCAATAGGCTCACAAAGCAATGTTCAACACAAAAGGAGGCAATTGGGTATTACCTATCACGTTGTATATGGCGGTACTCGAATAGGCCTATATTCGGAATCGAAGAGCACAACCCCAACTGTACAAGGATTACTGCGTATGATATCCCTGCCTCTGGTGTCGAAATGTTCCATCAAAAACTTTCAATCTTATTCAAAGGACTTAGAGTCAATGCCTCTGCAGGGGATTTTCGTTCAAAATTTGCTACAGGATATGAATATGTTAATGCTTCAGTCCAGGTGTACGGACTGATGCAGTGCAATCCCGATTTATCGCAATCAGATTGCTCAGATTGCCTGCAAGCAGGGGTTAAGTACTTAGATTTCTGTTGCAACACTGTAAGTGGAGCCCGATTCTATGCCCCGTCATGTGTTGTTGAGTTTGGGAATTATCCATTCGTAAATATCCCTAACAAAAGTTCAAAATCACCACCTTCATCATCATCTGTTTCGCCTTCTCGCAATTCTAGAAGCAAACAAGGGAAAGGAAGGGACATTCTCAAAACTTGGATCATCATTATTGTGCTGTTTGTTGTGCTTGTTCTAGTTGCAATCTTTTCGTTATTGTTCTATAGGAGAAGAAAAAGAAACTTACAGAAAGAAGTTAAAAACAATGTCCAGATAGCATGTGTTGACTCATTGCAAATTGATTTTAGTACCATACAAGTGGCAACCAATAACTTCTCTAATTCTGAAAAGCTTGAGCAAGGTAGCAGAGTATACAAGCGGTTATATGCCTCCAGAATATGTGGAACAGGGGCATTTCTCTATCAAGTC
>gnl_Betvu_v1.2_Bv8_186870_mjho.t1
ATGGAATTAAGCAAATTGCTTTTCTTGTTAGTTCAACTCATCATTTTAGTAATCCAAACCTCTGCCCAATTTGAATTCCTTCACAATAGGTGTGGAACCAATTTCTCCACTCCAAATACTTACCAAACAAACCTCAGAAATGTCCTTAACTCAATCTCCTTAAACACCCAAATCACATATGGCTACTACAACTTCACCGCAGGGCAGAAACCCAACAAAGTCGATGCCACGGTCCTGTGCAGGGCCGACATCTCCGTGGAAGCGTGTCGGCTTTGCGCCAGTTTCTCTGCTGCTACTATCCAAACAGTCTGTCGTAACACAAAACAGGCATTTGGGTATTCTGAGAACTGTACTATATACTACACAGACGCCCCTGCTTTTCATGTTTTAGCCGATGCGCCATTTTGGGCACTACTTGCTAAGGAGAATGCTACTGATATCCCCAACTTTAATAGCTCGCTTACTAAACTTATGACCACCTTACAGAGCAATGCTTCCTTAGGCAATTCCGAGCTGAAATTCGCTACTGGAAAGCTTAAGTTCTCTTCCAATTCTAACCAGACCTTGTATGGTCTAGTTCAATGTAATCCTGACTTGTCTAGGCCTGACTGTGTTAAGTGTGTTCAAAGCATCACTCTTGAAGTTTTTCCAAATTATTTTGTTAATGTCACTGATGATGGGTCACTATTTATGGCGAAAGGCGGGAGAATCGTTTCGCCTAGCTGCTTTCTTCGGTATGAACTCTACCCATTTTATGGTAATGTGACTTATGTAGCTGTACCACATCAGCAACCGCCTAAATCACCCGCTTCCACCACAAATATTACTTCCGTACAAGCTGGAAATAGCAGCGAGTCGCATAAGATCATTGTTACCGTCGTACCAATTGTTGGGTCATTAGTACTCATCATAATTGTAGCTTCAATCTGTGTCATACTAAGGAAGAAGAAACAGAGAAAGGTTTCTGAAAAATTTAACAAGGAAGATATGGACACTCTTGAGTCCTTGCAATTCAGTGTTAGGGCAATTAAGTGT
>gnl_Betvu_v1.2_Bv8_186890_hjzp.t1
ATGCCTCTTAATATCCCATCAAGCTTTATAATTCTCTGTCTTTCAGCCCTTTTAACCAAATCTGCTATTGCTGAGGATCGAGTTACTTATTTAGAAAGCTATTGTTCAGAGGGTCAGCAGTATGATCAGGGGGCAGAATTTCAAAATAACCTCGATCTCCTATTATCCAATCTCACCTCCGAAGCTAGCACCAAGAAGTTCTATAATTTCAGCAGTGGGGAAGTACCAAACAGGGTCTATGGCCTTTTCCTTTGCAATAGCGTCTACATCAATGAGGTTTGCCAAGACTGCATTACACTTGCACAAGGAGAGATTCAACGAAGATGCCCAACTAGCATAGAAGCTATTGTGTGGTATACAGAATGCATGTTACGATATGCAAATCACTCTATATTCTCTATCAACGATGTCTCTGTATTCTATAATCCCGAGGCTGGGCCTGTAAAGTACAATCAGTTCAGCCAACAATTGACAGATACGTTTATAAGCCTTTCTAATCAGGCTACTGCTGGAAACGTATCATTGATATCAGCAACAACTGTTGTTTATGTTACAAGAGAAATATCAATGAATTGTTATGTAGACTGTACTCCTGATTTGAGCCCCTCAGTTTGCAACAGATGCTTAGGCACTGCATTAGGCCGACTTCAGACTCGTGGTTATCAAACAGGGGTACTACTGCAACCAAGTTGTCGATTGATGTATGCTTTCAATGATTCAGGACCTCTCTCGCAAGGCAAGGAGTTATTCGTTGCTCTGGGTATCGTTTCAATAGTTGCAGCAGCATCTTTGTTTATGAATTTTCTTGTCTGTTTTAAGAGAAAAAACACCAACAGAAAGCCTCCAGGGACTCCTCTGAAATTGCTAGATGGAGCACTAGGGAATGATATCTGTAAGGATGAAGCAGAGAGATGTCTGCAAGTCGGTTTATTGTGCATTCAAGAAGACCCAGCTAAAAGGCCTAATATTGCTTCGCTGTTGCTCATGCTTAACACCCAACCTATTACTGTCCCCCAACCTGTACCCCCTCCTGCTTTCCCTTACCGTCCAGGAAAACGAGCAGCTGTATATGGAAGTAATAGCACTCAAGGACAAGGCGACATCTCTGAGTTGTCTCCTCGG
>gnl_Betvu_v1.2_Bv8_186980_jzqi.t1
ATGATGAACCCAACCACCATATCATCTCTTTGTCTTACAGCAATTACAGCTCTCCTGCTAAAAGCTGTGAATTCTCAAGACATAAGTTCTACTTACTTACATGGCAACTGTTCAGATGGAAGCCAATTTGAACAAGGAAGTGAATACCAAACCAACCTTTATTACCTTTTATCCAATCTCACTTCAAATTCTGACACACAAAAGTTCTATAATTTCACCACTGGAAGCAACCAAGATAGAGTCTACGGCCTATTCCTTTGTAATAGCGTCGTCGAAAATCAGATCTGCCAAAGATGTATTCAGTCTGCAGCAAATGAAATTTTGCAAAGATGTCCATCGAGCGTAGAGGCGATACTGTGGTACTCTTTGTGCATGTTAAGATATGCTAATCGCTCCATATTCGCCATTAACGATGTCTCGAAATACTATCATTACACATATGGTCCAACTGAGTATAGCAGGTTCAATCAACAATTGTCGAACACATTTATCAGTCTCTTCGGCGTGGCTTCTGCTCAGTGTTTATCATTGGCTTCAGCCACAACAGTTGGTATTCTTGAGAATGATATAACAATGAATCCTTCGGTAGATTGCACTCCAGATCTAAGCCCCTCGGATTGCCGCAGCTGCTTACAAATTGGACTAAGCAGGTTTCAGACAGAAGGTCAACAACTAGTATTAGTTCTGCAGCCAAGTTGCCGTTTGATGAATGTTTTTCTTGATACGTCAGTTTTATTACCTGCAGAACCGAATAAGAAGTTATACATCGGAATGGGTGTCATTTCAGCAATTGCGGCAATATCAATGGTCTTCATCGGTATTCTTATTTGTTGTCTTAAAAGAAGAAAGGCCACAAAAAAACTAGCAGCTTTTCCTTACAAGCAAGACACGGCAATAGTTTCAAGTGGAAGTTATGGAATCCCGGTAGAGGATTTTATTACTGAATTGTCTCCTCGT
>gnl_Betvu_v1.2_Bv8_187000_etkj.t1
ATGAGACAAAGCAATTTAATGATTCTCCTCCAAATTTTCCTCCTCGCGGTCGCCCTAACTAGAACTTCTCAATCTCAAGAACAAATTGATTTTGCAGGTGTTCGATGTTTAAAAAGTGAACAAATAAGCACAGCTACAACATACCACGGCAACATCCTTACCCTCCTCTCAAAACTCCACTCTCTTTCCACCACAAGCAAGTTCTCCATCTCCTCTTCGGGTCTCGGCCCTGACCGCGTCAATGGCTTCTATCACTGCCGCCCGGATCTCTCTCTGTCAACCTGTGAAGCCTGCATCAATCACACCATTAACTCCTTCAATCGTTACTGTTTCGACAAGACGGAAGCCATCATCTTGTATGAGGAATGCATGATACTGTACACCAACAAGTCCACCTCCCCTGAAAATAATGAAAACATGCCTTGGTATTTCAACTACTTCACTTACAATGTTTCTCGACCTCAAATCTTCCCAGCGCTGCTGAAAACCACCATGCAGAGTTTGATTGTTGAGGCAGTTTCGGCCACTAATAACTCGCAGCGATATTTCGCTATTGGGGATGCGGATTTCACTGCGTTCGAGAGGCTCTATGTGATGGTGTTGTGCAGGCCGGATATGACGCCGGAGGACTGTGAAGGTTGTTTAAGGATCGCCTTGGACAGAATTCCGACATGCTGTGGTGGTTTGGCGTCCTGGACTATGGTATTTCTGCCTAATTGTCAATTGAGATATGATACGGCTCCATTTATTTTTCCTCCTGATTCGGCCCCTGTTCGTGCTCTA
>gnl_Betvu_v1.2_Bv8_187030_garh.t1
ATGTTCCAAGGATTCGTATCCATGGGGAGAAATGCATTTGTTTTGATCACTTTACTATTTGTTTATTTTTGCCAATTTTTCTGTTCACACGCTGTGACCTTTTGGAATAATGGTTGTTCTGATATAAATGGTAATTTCACCAAAGGAAGTGTTTATGAAAGGAACCTTGATCGACTTCTCTCCAATCTCTCGTCCAAAGCTTCTTCATCGAAGTTTCATAATTCGACAACTGGTAATTTTCCTAACAAAATATATGGCCTTTATCAATGCGGAGAGGATTATACCATCGAGATCTGTCGAGTGTGCATCCGAGATGCGACTCAAAAGATTAAAAAAGTATGTCCCTTATATGGTGAAGGAATTGTATGGTATTATGAATGTATGTTAAGGTATGCAAACCGTTCTATCTTCTCCTTGTACGAGGCATCTCCATCCTCTGCTGCATGGTACGAAGATAGTATCGCGAACTATGATAAGTTTAGTCCAGTGCTAACAAGTACAATGAATACAACTATTAGTAAAGCTGCTCGTACTACAGCTCGGGGACATTTCGCTTCTACAACTGTTTATTGGACATCTATTGATCGTGTCTACTGCTTCGCTCAGTGCACACCCGATATAGATGAGCTTGATTGTATGGACTGCCTGAAACTTACTATGGGTGAGATATACAGCAATTACAATGCGAGTAAAGGAGTGTCGGTCTTTTATCCAAGCTGCCAAATAGGTTACGATACGGAGCTTCCCTTGATACCAGCACCATCAGCTTCAGGAAGCCATAAGAAACCATCACCAAGTATTGCTGTATCTGTTAGTGTTCCAGTAGGCCTTGCAGCCTTGCTTCTATCAGGTGCTTGCTTTTGTTTATACCGTCGAAAATGCACAAAACGTACCCCAGATTTGGAAAAGATGGGTGGAGTATTGAATCCACCCAAACCAGTAGCACCTTGTTCTCTCTCTATTCTCTCCTTCCCCCCAAATTCCTTCTTCTCTCTCTATGATCTCTCCTTCCCCAAATTCAACTTAGCACCTTGTGGTTTGGGTCATTACAAGAACACATGTAAGAATCCACCCAAACCAGTAGAACCTCCAAAAGGCAAGACTGGAAGGCGAAGGAAAGATCCATCTGCTCCACCTGCCAAGAAGCAAAGAACAGCTCCAACTCAACAACAACAACAACAAGCAACATCAGATCCAGTGCATCCACATCAACCACAACAGCTTGATTTGTGTTCTCAAGCTAGCAGTTCAGTTGGTCCTTCTTGCATTTCAATGGCTGCAAACTTCCCAAATGAAATG
>gnl_Betvu_v1.2_Bv8_187040_xyhf.t1
ATGCCATGGAGAATATCTCTCCTCTTCCTTACTATTATATTTTCAAATGTCGGTTCGACGCTTAGTGACGACGAAGAGTTTGGCGGTCTTACAAGAGTTTGTTATGGAAACACGAGTAGTACAAACAATTCTACAAGTCTCGATTTTCAAGACAATGTTTATTCACTTCTATTTCTCCTTGTGGCAGAGTCCTCTTCTTGGCATCCAGCGTTGAGTTTCTTCAATACTTCGGTCGGTAGAGTTTCCGATAGGGCTTATGGTTCGTATCTTTGTCGAGGCGATCTAAGTGCTAAGCAGTGTCACAACTGTTTAGTGAACTTGACAAAATTTATGATGGATCAAGAGGATGACAATTCGGAATGCATTGGATTCGGTGGTTTGATTAGGTGTATGGTACAATATGCAGATAGGTCGAAATTTAAGGTGTATGAAGAGGGTCTTGTGTTCACCTATCAAGCAATTGGGAAGAATATGACTAACTACGAGCAGTACAACGAGACGTTGTCGAATTCGATGCAGGAAATCGTTAAGGAAGCCGGTTATGGCAATTGGACTAAGGCTAATTTCGCGACTAGGACGATTGAGGTTACGGGATCTCATGAGAAAATCTATACATTGGTTCAATGCAGGCCTGATATATCTCCGGTAGATTGCGGTAAATGCTTAGGGGAATTGTATTCTTATATTCCAGATTGTTGCAGTGGCTCATCAGGTGGAGTTCTTGTCCATGCTAATTGTTTCATGAAGTACAATAACGAGTCTTTCTTTGGCAAAGCTAGCCATAGTTTTATGCCAAACCATTTTCAATTGACATTTCTTCTGTTGCTTACTATATTCTTCACGTTTGTG
>gnl_Betvu_v1.2_Bv8_187080_yjhw.t1
ATGGCTCAAACTAGTCGGTCATCAATATTTGTCTTAGTTCCTCTCCTGCTTGCCTTCGTGGTGCTGTTGATTCCTAGATCAACATCAGCCCAACATCTTTGGGGATATCATTGTCCAAATACCACCATGTTTGCCAACAACAGCCAATACGAAACCAATCTCAATGCTGTCTTCCATTCTCTCTCCTCCAACGCCACCAACCCCAGCGGTTATGCCCAAGCAGTTGCTAGAAACGGTTCAAATGAAGCTATCTATGGCCACTTCCTCTGCCGTGGAGATCAGCCCGCTGCCTCGTGCCGCGACTGTTTGGTTACCGCCACCACCAATGATCTACCCCGGATTAGATGTCCCAACAGGAAGGTCGCAATAATATGGTATGATGAGTGTATGGTAAGATACTCTAACGAGTCGTTTTTCAGGAGAATGGATGCAGACCCATGGTTCCCCTTAACGAACGAGAAGAACATAACAGGAAATATTACACAATTTATGGATGCCGTTGGCAATATGATGAATGATTTGAGGGTCCGAACATCAAACGGCGGTCCTCAAAAAAAGTACGCGGCCGACGCTTCAAAATATTCGAGCTTGGTGACGCAGTATGGGTTGGCGCAGTGTACTCCGGATATAAGTGCTTCTCAATGTAATAAATGCTTGAGTATTGCAATCGGAATGCTCGCCACTAGTATTGGTGCGAGGGCTGTCATGCCCAGTTGTAACGTAAGATATGAGATCGACCCCTTCTTTGAAGGTGCTACTGATATTTCATTGCCACCGTCATCTTCATTACCATCGCCGCCGTCGATGAGTTCCCCCGATGGAAAGAAGAAAGTGTCAACAAAGGGGATACTTGCCATTGTCGTTCCTCTAGCTGCTACGTCATTGTTTATGCTGTGCATATGGATTTGTTACCGTAAGCGAAAATCTAAGTCCAAATTTGAACCTATTGAAAATGGTGAAGAACTGATAACAGTTGAGTCTTTACAATATGGGCTTAGTACGTTGCAAGTTGCGACGAATAATTTTTCGGATGAGAATAAATTAGGTGATGGGGGATTTGGAAGTGTTTATAAGGACCTTCTTAGCTATGCATGGAAGCAATGGATAGCTGGGACACCCTTGGAGTTTGTGGATGCAACAATAAGAGGTTCGTGCTCACTTGATGAAGTCGTAAGATGCATGAACCTTGGTTTTTTATGTGTTCAAGAGTCCATAGACGACAGGCCTACAACGGCAACAATAGTCCTCATGCTAGAAAGTCAGTCTCTCACATTGACGGCACCTAAAGAACCTACTTTGTGCGGGAAGAGCTCAATCTTTTCTAAGCACGTGGAATCAGATCAATCAAACAACAAGTCAATTCTTGGGTTTGTAAATGATGTTTCTATCACCGAGATGGAACCCAGA
>gnl_Betvu_v1.2_Bv8_187100_jjtx.t1
ATGGCAGTATCGAGATGCTTCTCACTTAATGTAATCTTATTCTTTTCACTCTTTCTTCTATCCACTATACGTAAAACTACTTCTATGCCGCATTATCTAGAAAAGAACTGTCCAAATTCCACCTTTGCTCCCAACAGCAAATACAAAACCAACCTCAAAACCCTCCTTAGCTCTCTCTCGACCAAAGCCACCACTAATCCCTTTCCCCCGGGCGGCTTTTATATCACCTCCATCGCAAACGATACGAACGATGCCGTCTACGGCCTGTTTCTTTGCCGTGGTGATCAGAACATCACCGGGTGTGGCGAATGCGTTAAGACCGCCGCCACATCCGGCTTACAAACAAACTGCCCCACGTCAAAATCCGCAGTAATATATTACGACGAGTGCATGGTAAGATACTCTAATGAGTCCCTTTATGGAAAAATGGTCGACGATCCTTTCTCATCCTTTATGAACGCAAAACGATTTGAAGGGAACCAAACGCAGTTCTTTGGGATCATGTGGAAGACTATGAAGGCTATGGTGGCTGAGACGGCTAATAATCGATCAACAAAGAAATTTACTACGAAAATGGTGAATGTTACGAGATCGGTCACTTTGTATGCTATGGAGCAGTGTACGCCTGATTTGACGCCCAAAGATTGTAGTTTATGCTTGAACAAAGGAATCGGACAATTGGAAACCATGAAAGGTGCCCGGATTTTGATGCCTAGTTGCCATGTTCGGTTCGAGACCTATACGTTTTATATTGGCGCCGTTAATTACTCGTTGCCGTTGTTGCCGCCGCCGCTGGTGGCTGCTAATTCCACCACTAACGGTAGAAAAGGAAAAAGGAAATTATCAACAAAGGGAACAATCGCCATTGTTATTCCATTGGTGGTTGTATTTGGTATAGTAATTGCTCTGGGATTTTGTTTAGCAAAGAAGAAAGCTAGAAAGTTTAGGGGTGTACCCGTTGGAAGTGGTGAGGATTTTGCAACTCTCGAGTCCTTGCAATACGATTTATCACTCCTCCGATGCCGAAAGAGCCAGCATATTTTG
>gnl_Betvu_v1.2_Bv8_187110_cowx.t1
ATGGCACCACCAAAGATCTCCTCACTAATACTGTTCTCAATCTTGCTTCTCCTCACTTTTCCAAAATCAAGTTCCCTTCCAACTTACTTGTACAGTATTTGCCCAAACACCACCTTCCCTTCTAATAGCAAATACAAATCCAACCTCAACACCCTCCTCCACTCCCTCTCCTCCAACGTCACCACTAACCACTCCGGCTTCTACATCACATCCGTCGGCAACGGCACAAGCGATGCCGCCTACGGCCTCTTCCTCTGCCGCGGTGATCAAAACGCCACCTCGTGCACTGACTGCGTCAAAACTGCCACCACCACAGACTTGCCACGAACATACTGTCCCACCTCGAACGTTGCTACCATATGGTACGACGAGTGTATGGTACGATACTCTAACGTATCTCTTTTAGGGAAAATGGATGATTCTCCTAAAGTGATGTTAACGAACACACAAAGAATAAATGGTAATCAAACTGCGTTTGGTGAAATTATGCGGAAAACAGTGAATGATATGGCGGTCCAAACAGCTAATAATCGGTCCGGGATGAAATTTACCGCAAAAACGGTGAATTTTACTAGTTTGGTGACGTTGTATGCGTTAGAACAGTGTACACCGGACTTGAATGCTAATGACTGTGGTCGATGCTTGAGGGCTGCAATTGAAAAGCTTTCAGTCATGCAGGGTGCAAGGATTTTGCAGCCTAGTTGTAATATTCGGTACGAGATCTACCCGTTTTACAATGGTGCTGTTAATTTCTCATTGTCTCCGACCATTAAGACTGCTGAGCATGGCCGAAAGAAGGTATCAGCCAAGGTGATCATTGCCATTGTTGCTCCTATAGTTGTGATCGTATTGGCAATACTTGCTATATACGTATGTTTCATTAAGAAGAGAGCAAAGCATTGTGATTCTGTACCCACAGGATATGGTGAAGATTTCACAAAAGTTGAGTCCTTGCAATATGATCTGCTTACCCTTCAAACTGCGACAAACAATTTTTCAGATGAGAATAAGTTGGGCGAAGGTGGTTTTGGGGGAGTCTTTAAGGCATGGAAAAGGTGGAGGGATGGGATGCCTTTGGAGTTTGTGGATGAATCAATAAAAGATTCATGCCCAATTAATGAAGTTATGAGATGTATGCACCTTGGCCTATTATGTGTTCAAGAGTCAATAGATGACAGACCTACAATGGCGACAGCAGTGCTTATGTTGGACAGTCACTCAATCACCCTCCCAATGCCACAACAACCAGGTTTCTTTATCAAAAGCTATGTGAAAGGCATTGGCTCTGATCAATCGACGAGTAAGTCGATGCCCTTGTCAATAAATGATATATCTGTGACTGAAGTTGAAGCAAGA
>gnl_Betvu_v1.2_Bv8_187180_forn.t1
ATGGCGGAAAACCTGCTTATCCTCATCTCTGTAATAATGTGCCTTTGTCAACTTAATAGAGTTGACGCAGAGGTAACCTTTGTGAGTTCTACTTGTGTTAATGGTGCTAATTACACTAAGAACAGCATATATGAAAAGAACCTCAACCTCCTATTCTCCGAACTTTCTACCAAAACCTCAACTCACAACTTCTATAATGCCACTTCCGGCAAAATCCCCGACAAACTTTACGCCCTCTATCAATGTCGAACAGATGTGAGCGCAGAAATATGCAATGAGTGTATTATTGCCGCGACAAATCAAAGTGTGCACTCTTGTCCATCTGCTAAAGAAGCATATGTGTGGTATGAAGAATGCATGTTAAGGTACGCAAACCGTTCCATTTTTTCCTCCGCCGAGACATCTCCAGGGCCTCGAGTGTGGTCGTTACGCAATGTGTCAAATTATGATGCGTTAGCTCCAGTATTAGCAGCTAAACTTGATAGTGTTATTAGTCGGGCCGCGGTCGCTACGCCTTTCGGACACTTTGCGACCGAGGATGGTAACTGGACATTATTCGACAGTGTGTATTGCCTGGCGCAGTGCACGCCCGATATTGATGGCTTTCATTGTAAGAATTGCTTGACAAGGGCTTTATCTACTATGATTAATGATTATAACACGAGTATTCGGGTGATGGTATTTTATCCGAGCTGCCAACTGAGGTATGATACAACTGAGCAATTTTACCATGAGTTAGATGCCGCGGTACCAGCTCCTGCCCCATCAGAAATGCTCGTTACAAATCCAGGAAAGAGTAAAGCGGGCCCATCAGTTGTTGTAGATAAGTCACTTGGTATTTCAATGTTGGTTATGATTGCTCTCTTTAGTGCTTAT
>gnl_Betvu_v1.2_Bv8_200970_qmxz.t1
ATGCAATTATTTTTGCTTGATACTTCTATTGCTACATCTCCAATATTAAACTACAACATATCCAGATGCTACAACTCATCATTGTCATCAACTTATCCTCTTGGTAGCTCATACGAAACCAATCTCAACCACCTATTCTCCACTTTAGACTCCCAAATTTCAACAGCCAAACATGGTTTCACTACACACAAGCAAGAATCACAAAATCATGACTCTGCTTTCGGCCTTGCCATGTGCCAAGGCGACCTTGATTCGGTCGATTGCCGCGATTGTGTACAGATGGCTAGCAGGCAGTTGCCACTTTTGTGTCCAAGGGCAATACAAGCTATTTTGTGGAAGGAACAGTGCATGCTTCGTTACTCAAATGAGTCCTTTTTTTCAGTCTTCCAAGAAAATCCACACGAAGAGGTGTACAACATAAACAACATTACGACGAACATAAGCAGTTGGTTTAAGTGTCTCAATGATACGTTAAATGAGGTAATATTGATGGCAGCTTCGAACAATTCCGGTTACATGTATGCTACTAAAGAGGCATGGTATTCACCCATGAACAGGAATTTGTTCACTTTGGTTCAATGCACTCCCGATTTGAGCAAGGAAAATTGCACCAAGTGCTTCAGTGTTGCCAAATCTAGGATTTATAATATGTCTTCGAGAGGAGGAGCTGTGTTAATGCCTAGTTGTACTCTTAGGTACGAGATTTATCCCTTTTATGATACTAGTACCTTGCAAGACTTGGCTCCTCCTCCAAATATAGCAATCTTTGCGTATAGAGGAAAGAAGCAGAAATCCGCAACGATATTGGTCGTTGCAATCATTGTGCCGTTAGCTATCTTGGGAATGTTAATTCTCTCAGGCATTTATCTCCTCAAAAAAAAGGCAAGGAAATACCCTTCACGAGACTTTCAAAATGTGTTTCATGATTTGGCAACTGCGGAGTCCTTAATGTTCGAACTGGGGGTTCTTGAAGCAGCCACTAATAACTTTTCGGATGACCTAAAGCTCGGTCAAGGCGGATTTGGCAGTGTTTATAAGCCCCTGAATGCCCTCGATCCTTCTATAATACTAGTATGCAATCATCTTTTGTGTCAAGGTTCGGTCAGCTTTCGACAACAACAACAACGAGCACTACAGACTCAATGTGTACTGATGCTTAGAAAATCAAGATACAATCAA
>gnl_Betvu_v1.2_Bv8_201520_txif.t1
ATGAGATTCACCATTTTCTCCTCATATAACCTTATTATTATTATTACTACGTTCATCATCTTCCCAATCTCTCTCCTCTGTTTTTCCCCTGTTTTTGCAGCATCACCAGACACTCTAATCTCATCACAATCTCTCTCCATTAACCAAACATTAATTTCTTCTGCTAATAAATTTGAACTGGGTTTTTTCTCAAGAGGAAATCCCAGAAAATATTATGTTGGAATTTGGTACAAAGATATACCTTCAGAAGGCATCATTGTTTGGGTTGCTAACAGAGATGCGCCCTCATGGAGTAATTCCTGCACCCTAATGATTGGCAACCAATCAAATCTCGTCATTCTCAATGATGGGTCCCACGTCGTATGGCATTCAGACAAATCAACGGCTCAGAATCCAGTTCTACAGTTGCTTGATTCAGGGAATTTGGTGATCAGAGAAGCAGAGGATCATAACCCAGACAATTACATTTGGCAAAGCTTTGACCACCCAACTGATACTCTCATTCCGGGTCAAAAACTCGGGTGGAATCTCAAAACGGGTTTGGATCGGTTTTTAACATCGTGGAAGGATCCAGATGATCCGGGTTCGGGTAATTACACATTTAACATTGATTACCATGGTGACCCGGAGATTTACATGAGAGATGGGGAACAAATAATTTATCGAAGCGGGCCATGGGTCGGGCAACGGTTTAGTGGGGTACCCGAAATGGCAACCACTAATAACAGGTTTAACTTTACTTTTTACCGCGGTGAAGATGAAGTTTACTACACATTTGAGTTACCACCGGGTGGGGAGGTAAAATCAAGGTTAACGGTAACTTTTGATGGGTTCCTAAAAAGATGGACTTGGGTCCCAACAACTAATCAATGGGTTCGTTATTGGTACGCTAGAGTTGATGATTGTGACTCATATAGGGTATGTGGGTCCTACGGGGTGTGCAACACTAGTGGGTTCTTTGATTGTCAATGTCCACAAGGGTTCGAACCCAAGGACCAACAAGCTTGGGATTTGCGAGATGGGTCAAGTGGGTGCGCTAGGAAGACCGAGCTAGATTGTGGGAATGATGGTTTCTTGAAGTTGGTAAATATGAAGTTGCCTGAAAGTAGGACTGCTTTTGTGAATGATGGGTTGAATCTTGATCAATGTAGAGATATGTGTAAGAGGAATTGTAGTTGCACTGCTTTTGCTAATTCGGAAGTAATTCGAGGGGTTGGAAATGGGTGTGTTATTTGGACTGATAATTTGACGGATATGAGAGATTATGTTCAAGGTGGACAAGATTTGTACATTCGGTTGGCCGCTTCGGATTTAGGAGCTACAGGCTCTGGAAATCGTTCTGATAAAATAAAGAAGATTGCAATGGGTGTTGGCATATCTATTGCTTCTGCGATGATTCTAGTTGGTTTAATTACATTGATCATATCGAAGCGTAAAAGAGCACAAAATATGCTGCTTATTAGAAGAACAGCAGACACAAGAGCCTCTAGAGCAGGTACAGCTGAAAGGAGCCAAGAGATACTATTAAGCGGCCAACTTATGTCTAGCAAGAGGGACTACTCAGGCGAAACTAAGAACTTAGATGATGTTGACTTGCCCATATATGACCTATACACCTTAGCCGTTGCCACCAACAACTTTGATGAAGCAAATAAACTTGGACAAGGTGGTTTCGGACGCGTTTACAAGTCATGGAAGCTATGGAGAGAAGGTAAAGGGACGGAGTTGCTAGATAAGGTCATGGGAGAGTCTAAACAAGATGATGTATCATTCACTGTGAATCAAGTCACAGTCACAACGCTAAATGCGCGA
>gnl_Betvu_v1.2_Bv8_201560_kkjx.t1
ATGCTTCTGAGAGCCCTGTTTCTGTTTCTTTCACTACAGTTATGTGCTTCCACTGACACTATAACTCCTACTAGTCCTCTTAAAGAAGGCGATGTCTTGACATCCAAAGCAGGAAAGTTCACTCTAGGATTCTTCAGTCCTGGAAATTCCGCTCGAAAATATGTTGGAATTTGGTTCACCAAGGTTTCGGTGCAAACTGTTGTTTGGGTTGCTAACAGAGATAAACCCATAAATGATCCTCTCGCAATCCTTTCAATCAATGGAGATGGCCGTCTTACACTCACCTCCGCAAACACTACTACTGTCATATGGTTCAGTAATGTTTCTATTCCAGTCTCTCCGACTAATACGAATAGCACCTCATGCCAGCTGCTAGATTCTGGGAATTTAGTCTTGACAACTGATAATGGCAAAACTTTGCTCTGGCAGAGCTTTGACCATATAACAAACACTTTTCTTCCAGGGATGAAGCTTGGCTTGGATAGAAGAACTGGGTTGAATCGTTATTTGACCTCTTGGAGATCGAAAGATGATCCGAGTTATGGGAATTTCTCTTTTAGGGTCGATCCAACTGGGTCTCCTCAGTTCTTCTTGTATCAAGGTTCGGACCCTGTATGGCGAACTGGTCCATGGGTTGGACAGAAATGGAGTGGAGTTCCAGACATGACGCGTGCTTATATCTTTAACTACAGTTTTGTCAGTGATCCGAATGAGGTTTATGTCACCTACAACGTTCTTAATGATCAAATCATGACAATCTTTTTGGTAGATGATATTTCAGGAAGTGTTCAGAGACGAACATGGCATGAGAGTACTAAACGTTGGATCGAATTTTGGTCTGCACCAAAGGAGCTTTGTGATCAGTATGGGGAGTGCGGTAATTTTGGTACCTGTAACCCAAATAACGGCAACCAATTTCAGTGCACTTGTTTTCCTGGGTTTGAACCAAAATCACCACGAGATTGGTATCTGAGAGACGGTTCACAAGGGTGTGCGAGAATTGAAAACAGGTCAACGTGCAAAAACGGAGAAGGGTTTTTGAGGGTAGCAAACGTTAAGTTGCCTGATACATCGAAAGCTGTGGTAAACAAGAACTCAACATTAAAGAAGTGCGAAGAAGAATGCTTAAACAACTGCTCTTGCATAGGATATACCAGTGCAGATGACACTGGTGGAGGCAGTGGCTGCATTTCATTGTACGGCCAAATGATGGATACCCGGATATATCCCAATGCAGGCCAAGATGTTTACTTTCGAGCCGATGCAGTTGAGTTAGCAAAATATCAGAAGTTGAAAGGCCCACTTGCAAATAAGAAGCTGAAAACAATTCTGATAGTGCTCGTGGGGTTGACAGTCACATTACTTATTATAATTTTCGTGGTATATTGGGTGCACCAGAAGAAGAGAAGAGAAAGGGAAGAGGAAGCTGAAAGATCTCTTTGGACAAAAGATGCCGAAGAAAGTGATGGAAATTCAGATTTACCCTTTTTTACTCGTACTGAAATAGCTGTAGCAACTGACAATTTTAGTTTGGCTAACAAGCTTGGAGAAGATCCATCATCATCAAGTGTTGGAGCCTATTCTGTAAATGAACTATCAATTACTGGCATGGTTGATGGTCGT
>gnl_Betvu_v1.2_Bv8_202110_ueam.t1
ATGAAGATGAAAAATCTTTGTCTCTGCAAATCAATACTCATTTATTGTTTTCTCTTAAATTTAGTTTCTTTAACCTTATTTTTTGCATCATATTCTCATGCTTTAAATACAATCACACAAGGGCAAGTCCTTAGAGATGGAGATACCCTTATTTCTAATGGTGGGTCTTTTGAATTTGGGTTCTTTAGCCTTCCAAATTCATCATTAAGGTATGTAGGAATTTGGTATACCAATATTTCAGTTGATTCTGTTGTGTGGGTTGCAAACAGAATTTCCCCAATTAGCAGTCAAAATGGTTCTATAACACTTGAAAATGATGGGAATTTGACAGTTTCTGATGAAAGTGGGAGTATTATTTGGTCTTCCAATACAACAGTAATATCAAATAATTACACTGCGCTTTTACATGATGATGGTAATCTCGAGATTCGAGGCAGTAATGTTCTTCCTGTAAGTTTTACTTGTTGGGAAAGTTTTAATCATCCTACTGATACATATTTACCTGGGATGAGAGTACCTGTAAATCCAAATTCAGGTGAAGATCAAAAAATATTTACCTCATGGAAAAGTATCAATGATCTTTCAATTGGGAATTACTCAATGGGAGTGGATCCTAGAACCGCTCCCCAGTTTGTAGTATGGGAGGGAATGAACCGCCATTGGCGAAGTGGATACTGGAATGGATTGATTTTTACAGGAGTATCAACCATGTCTGCCTTTTATAACTATGGGTTTAAACTTTCCAATGCTGATTCCAGTGGAACTATGTATTTTACTTATTCTCCTCAGAATCGAGCGAATAAATTCAAGTTTCGGGTAACATGGGATGGTTATGAAAAGTCACTCATCTTTGTTGATGGTGAAGCTGCAGGCAATACACTCAACATTCGTGTTGCATCTTCTGTCTTAGAGGGTAACAAAGGCAAATTATCTGGTCCAAAGATAGCAGCTATAGTCATAAGTGCAGTGGTATTGTTAGGCGTAATACTTTTGTGTTTGTGGAAATTAGGAGGAAAAGTAACAGGTTCACTGTCTAAGAGAGGAAATGATGCAATGAGAATGGAATTGAGGAAAGGCCAAGGATATTCAACAGATGCATGGAAGTTATGGAGTGAAGGGAGAGCAATGGAGCTTGTTGATCCTTCAATTGGAAGCTCATATCCTACTAATGAAGTAACAAGATGTCTACATATAGCATTATTATGTGTGCAAGATTCAGCAGTTTACAGACCTACAATGTCACAGGTGGTCCTGTGGTTAGAAACTGATAGTCTTGCACTTTCTAATCCTAAGGAACCTACTCTTGCTTATTCTTCAGCTCGCGCTTTTGTTGATATTGATTTTCAAAATAACGGTCAAGGTGTCGAGTCCTCAAATAATGTAACAGTTACCATGCTAGTTGGAAGA
>gnl_Betvu_v1.2_Bv8_202190_setk.t1
ATGTCTAGTGTAGTAATTGCTCCAACTTTTATGGCTAGTTACTGGCTTTATTATTTTTTATTTATTTTTACTTTATGTTTCGCATCTTCTCTTGCTGTAAAAAAGATTATTGAAGGAGATGATAATTATTGCAGTGGGTGGAGTCGCACTAGTAGTCACTGTTGCTGTTTCTTTTTGGTTCTTTTGGAGGTGGATGATCCAACAAAGAGTCAGAAAGAGATCCGGGCTGACGGAAAAAACAAAATCATATATGTTACAAGCGGTTATATGCCTCCTGAATACGCAATGGAAGGACAATTTTCAGAAAAATCAGATGTTTTCAGCTTCGGTGTCCTATTGTTGGAGATAATCTCTGGAAAAAAGAATCAATGGATTGACAAAGTGTCATTAAGCTTTATTGGATATGCTTGGAAAATGTGGAGTGAAGGCAACATTATTGGCTTCCTTGATCCTACACTTGGCAATCAAGGTTCAATAGCAGAGAAATCAAAATGCATAAAACTAGGGCTTCTCTGCGTTCAAGATGAAGCTCAAGACAGACCTAACATTTCTACTGTCATCTCAATGCTTGCTGCTGGTAATGAGTGTCTTCCAGAGCCAAAGGTACCGGGTTATACTCGGTGTCATGTTTCATCCCATAATAATAATACACACCCTACTGGCTCCATAAATTACCTAACGATCACCACTACTGATGGACGA
>gnl_Betvu_v1.2_Bv8_202190_setk.t2
ATGATAAGTGGGTGGAGTCGCACTAGTAGTCACTGTTGCTGTTTCTTTTTGGTTCTTTTGGAGGTGGATGATCCAACAAAGAGTCAGAAAGAGATCCGGGCTGACGGAAAAAACAAAATCATATATGTTACAAGCGGTTATATGCCTCCTGAATACGCAATGGAAGGACAATTTTCAGAAAAATCAGATGTTTTCAGCTTCGGTGTCCTATTGTTGGAGATAATCTCTGGAAAAAAGAATCAATGGATTGACAAAGTGTCATTAAGCTTTATTGGATATGCTTGGAAAATGTGGAGTGAAGGCAACATTATTGGCTTCCTTGATCCTACACTTGGCAATCAAGGTTCAATAGCAGAGAAATCAAAATGCATAAAACTAGGGCTTCTCTGCGTTCAAGATGAAGCTCAAGACAGACCTAACATTTCTACTGTCATCTCAATGCTTGCTGCTGGTAATGAGTGTCTTCCAGAGCCAAAGGTACCGGGTTATACTCGGTGTCATGTTTCATCCCATAATAATAATACACACCCTACTGGCTCCATAAATTACCTAACGATCACCACTACTGATGGACGA
>gnl_Betvu_v1.2_Bv9_203620_mrah.t1
ATGCTTAGACTCACTAGTGAGTCTGTCCTGGAGCTTATTAATGGCACAAATGCTGTTATTTGGGCAACCAACTTGACAAGAGCTCTGAAGAATCCAGTTGCTGAGCTTTTAGACTCGGGAAATCTTATCATAAAAGCAAAGGATAACAATGAAGAAGAATTTGATGGGATTTTGTGGCAGAGCTTTGATTATCCATGTGACATACAGCTGCCTGGGATGAAGCTTGGTAAGGATTTGGTTAGAGGGCTTGACCGGTACCTCACTTCTTGGAGAAATAGCGATGATCCTTCGCTGGGAAGCTATACATATCGTCTTGATTACCATGGTTACCCTCAGCCAGTCCTGATGAAAGGCGTAGTAGAGCAGTATAGGAATGGACCATGGAATGGAATTAGGTTCAGTGGAAATCCTAGTCTAAAGCATAACCCTTTCTTCACTTTCAAGTTTGTCATGAACTCCAAGGCAATGTACTATGTATATGATCTTCTTAATAGCTCGGTCATTTCTCATAGGCTCTTGAACCCATATGGAACCATGCAAAGGCTTGTTTGGAGTGATCATGTACAAGGATGGATCTACCCAAAGAATGGTCAAGACCTCTATGTAAAACTGAATGCTTCTGAATTAGGGAAGCGGAAAAGGCGAATCTGGATCATGTTAAGCTCAATTTTTGTTGCTATAACAGTCCTAGTTTTGACAACAACACTCTTTTTATGGAAGAAAATGAGATTTTGGAGAAAAGGAAAATCTAGAGAAAGTTACATAGTTAGTGATAGAGAGAATGCAGAACCCGAGTTACCATTATTTGACATCAGTCTGATAGCTCAGGCTACTAATAATTTTTCAGATGAAAATAGGATTGGTGAAGGCGGTTTTGGCCCAGTATATAAGCGGATACATGTCTCCAGAATATGCAATAGACGGGCTCTTTTCAGTAAAATCAGACGTGTT
>gnl_Betvu_v1.2_Bv9_210280_zgxj.t1
ATGGAATTAAGCAAATTGCTCTTCTTGTTGTTTCAACTGATCATTTTAGTAATCCAAACCTCTGCCCAATTTGAATTCCTTTACAACAAGTGTGGAACCAATTTCTCCACTCCCAGTACATACCAAACAAACCTTAGAAATGTCCTTAATTCTATCTCCTCAAACACCCAAATCACATATGGCTACTACAACTTCACCGCAGGCCATAAACCCAACAAAGTCGATGCCACGGTCCTCTGCAGGGCCGACATCTCCGTGGATGCGTGTCAGCTTTGTGCCAGTTTCTCTGCTGCTACTATCCAAACGGTCTGTCTTAACACAAAACAGGCATTTGGGTATTCTGAGAACTGTACTATATACTACACAGATACCTCTGCATTTCATGTTTTAGCTGATAGGCCATTTTGGGCACTACGTTATGAGGAGAATGCTACTGATATCCCAAACTTTAATAGCTCGCTTACTAAACTTATGACCGCCTTACAGAACAATGCTTCCTTAGGCAATTCAGAGCTGAAATTCGCTACTGGAAAGCTTAATTTTTCTTCCAATTCTAACCAAACCTTGTATGGCCTTGTTCAATGTAGTCCTGATTTGTCTAGGCTTGACTGTGTTAAATGTGTTCAAAACATCACACTTAGTGTTTTTCCAGCGTATTTTGTTACATTTACTGATGCATCATTATTTATGGCGAAAGGAGGGAGAGTCGTTTCGCCTAGCTGCTTTCTTCGGTATGAACTCTACCCATTTTATGGTAATGTCACATATGTAGCTGAACCATCAGGGCAACCGCCTGCATCACCCGCTTCAAACAGAAATATTACTTCTGTAGAAGCTGGAAATAGCAGCAAGTCTCATAAGATCATTGTTATCGTCGTACCAATTGTGGGGTCATTAGTACTCATCATAATCATAGCTTCAATCTGCATCTTACTAAAGAAGAAGAAGCCCAGAAAGGTTTCTGGAAAATTTAATAAGGAAGAAATGGATACTCTTGATTCCTTGCAATTCACTGTTGGGGCAATTAAGGTGTCATTAAAATCAGATGTTTTCAGCTTCGGTGTACTTGTTTTGGAGATTATCAGCGGTCAGAGTGTGAACTCTTTCCACATAAACAAACATTCGGAAAATCTACTTGCCTTTACATGGAAAGCTTGGCAAGAAGGCAAACCGTGGAGTGTTGTAGACCCTGCACTATCCCCTGCTTCTACTTTTCTACAACTCTCAAAGTGCCTTCACAACCCGCATTCTTCACAT
>gnl_Betvu_v1.2_Bv9_211830_jemj.t1
ATGGTAATTACCTCCACTGCTCTGGATACTGTCACTCCAATCGAACCACTCCATGATGGTAAGACTTTAGTTTCCACAGGTGGGAACTTCAAGCTGGGATTCTTCAGTCCAGGCAGCAGCACCAGAAGATATGTGGGAATTTGGTTCAAGAATATCTCAGTCATGACGTATGTTTGGGTTGCCAATCGAGAGACTCCACTTCTTGATTCATTTGGCGTTCTTCAGATGACAAATCAGTACAGAATGAAGTTGGGAAAGAACTTCGTTACTGGGTTGGATCGATTCCTAACTTCCTGGAAAAGCAGCGATGATCCTTCCCCAGGTAGCTATACGTACCGGATTGATCCCACAGGATACCCACAACCATTCCTTTTGAGAGATAATGTTGTGCAGTTTCGAGATGGTCCATGGAATGGTCTCTGGTTTTCAAGTACTAGTAGGCTACCAACTTTTTCTCCTAATGAAGTTGAGTTTGTTTTGAATAACAGGGAGATGTACTATGTCTATGACATAACTAATGGAGGAAGTGGGTGCTTGTTGTGGATTAATACCGTGATTGATGTGAAAGTTCTGTCAGCTTCTGGACAAGATTTATATGTGAAGGTGCCCTTTTCAAAGTTGGGTGGTGATAAGAAAAAACGAATATGGATTTCTATACGCGCCACTTTAGCAGTTTTGACTTTGATGCTTCTCTGTGGAGCTACATTATATATTTTGTGGAGGCGGCGGAAGAGCAAAGCAAACTGCAATGCTAGTAGTAAAATCAGCACTAATAACAACAATGAAGGAGAATCTGAGCTGCCAATATATGCTTTTGATGTGATAGCTAAAGCTACAAACGATTTCTCCGTTTATAACAAACTTGGACAGGGTGGCTTTGGACCTGTATACAAGGCATGGACACTTTTCAAAGAAGGTACAGCTTTGGATCTAGCAGATCCGTTGATTCAGAACTCGAGTTATGCGTACCAACTGCAGAGGTCAATCCAAATCGGCCTGTTATGTGTTCAGCAACATCCGGAAGATAGACCGAGCACGTCACTCATTGCTGTCATGTTAAGCAGTGATTGTGAATTACTTGAACCTAAAGAGCCTGGCTTTTATATCGGAAGGTGTTTGCCACAAGAATCAAGATCCAATGATTGCACTATAACATCGCTTCTTGGCAGG
>gnl_Betvu_v1.2_Bv9_211840_jqxq.t1
ATGAAATCAGCTTCATATGGCCGCCTTCTTTTTTGGTCACTCATGATTTCCTTGATGGTAACTACCTCCACTGCTCTGGATACTGTCACTCCAATCCAGTCACTCCATGATGGTAAGACTTTGGTTTCCCCAGATGGGAACTTCGAGCTGGGATTCTTTGGTCCAGGCAATAGCACGAGAAGATATTTGGGAATTTGGTTCAAAAATATCTCTGTCATGACATATGTTTGGGTTGCCAATGGAGAGTCTCCACTTTTAGATTCATTTGACGCTCTTCAGATGACCAATCAGTCTGTTCTGACACTTGTCAACAGCACGGGAGGTTTGGTATGGTCTAGCAACACATCAAGATCAGTATCAAATCCAGTTGCACAACTTTTGGACTCAGGGAACCTTGTTGTCAAAGATCCAAAAGATGATAACCTTGATAATATCTTATGGCAGAGTTTTGATTATCCCTGTTATACTCTGCTATCAGAAATGAAGTTGGGAAAGAACTTCGTTACTGGGTTGGATCGATTCCTAACTTCCTGGAAAAGCAGCGATGATCCTTCTCCAGGTAGCTATACGTACTGGATTGATCCCACGGGATACCCACAACCATTCCTTTTGAAAGATAATGTTGTGCAGTTTCGAGATGGTCCGTGGAATGGTCTCTGGTTTTCAAGTACTACTAGGCTACCAAGTTTTACTCCTAATGAAGTTGAGTTTGTTCTGAATAACAACGAGATGTACTATGTCCATGATTCTGGACAAGATTTATATGTAAAGGTGCCCTTTTCTGAGTTGGGTGGTGATAAGAAAAATCGACTATGGATTCCTATACGCTCCTCTTTATCAGTTGTGATGCTTCTTTGTGGAGCAACATTATATATTTGGTGGAGGCGGCGGAAGAGCAAAGCAAAATACAATGCTAGCAGTAAAATCAGCATTAATAACAACAATGAAGGAGAATCTGAGCTACCAATATATGCTTTTGATGTGATAGCTAAAGCTACAAACAATTTCTCCGTTTATAACAAACTTGGGCAGGCTGCTTCTAGCGGATTCACACACTATCTTGATATCTTAGAA
>gnl_Betvu_v1.2_Bv9_212330_axhy.t1
ATGAAAAAAGCAAACAAAAATCCTGCATATGTCCTAGTTACTACATTTTATTTCTTTTGTCATTCAATTATTGTGCATAAATGTGTTAATGCTCAAATACCAGGTGACTACATAGTAAGCTATTGTTCAGATTACGAGCATTACAATCAACGAAGCGAATTCCAAACCAATCTTTATCTTCTAACATCTAGTCTCGCCTCGAGAGCAAACACAACCAACTTCTACAACTTCACCACAGGAGACACACCTGATCAAGTTTTTGGCCTTTTCTATTGTGACAGCCTTGGCGGAAATCAGACATGCCAAGAATGTGTCGCAAATGCTGTTGGAGAAATTCAGCAGAATTGCCCGTTTAGCAGAGAGTATATGGTGTGGTACGTGGGGTGTATGGTGCGATACTCAAATCGCGCTATAGTCTCCATTAATGATGTCTCTATATATTACAACTTCATGCATCCTCCTATGATTTATAGTGACTTAAACCAAACATTGTCAAGTGCTTTCACTAGACTTATCAATGATGCTACTACTACTAGCAATGGGAATTCGTCAATAAAGTCAGCTACAGATGTGGTTGATGTTGCACGAGATTTGTCATTGACAGGGTATGTAGATTGCACACCTGATTTGAGCACCACAGATTGTATGAACTGTTTGCAGACAGCTCGTAGCAGGTTTCCATTTCTTGGGGCTTTTATTGGAGTACTTTTACAACCGAGTTGTAAATTGGTGTATATTTTGAATGATACTAGATCATTCAAACCAGGT
>gnl_Betvu_v1.2_Bv9_212360_rfmr.t1
ATGAATATCCCTCTTTTTCTCCAAAAATTTAAGCTTCCCCTCTTGTTCTTTTCCTCATATTTCTTTCTAGCCAATGCCCAACTTACTTATATCCAGCAATATTGTTACAATGACTTTGGCACATACAGTGTCTTAAGCAATTATTCATCCAACATCGTAACATCCATCAATGAACTCGCATCCAAGGCATCAACAACCTATTACAACAACTACACTACTGGTATAGGCGATGTCCAAGTAAACGCCTTCTATTCCTGTCGTTACGACATACCTCTTAGTGTTTGCCAGAGTTGTGTTGCTAGTGCTGCAAACAACGTTTCATGGTGTATTTCTAGTGTAGAAAGCCTCATAGCCTATGAGGAATGCACCTTACATTACTCAAACCGTTCGATTTTCTCTGTTATGGAGGAATTGCCTACGCTATATCACTTAAGCAGTAACTCTGCATTAGATGAACTCCATTTCAGTCAAGCTCTGGACAATCTGGTCACCGGCCTCATTTTCGATGTAGGCCGTGAATTTTTAACTTCATCCCGTTATTTTGCCACGACGAAAGTCACATACTCGTCGAGTGAAAATATATATGCACTAGCGCAATGCAACCCGGATATTACTTCATTTGAGTGCAAAACATGCTTGGAATTTGGTTATCAAAACTTCACAAGGAACTATACTGGTAGGGTTTATGGACAAATTTTTATGCCGAGCTGCAGGTTGAGCTATATATTATCTAGTGAGGAGCCAAGTCCTCCATGGAGATTTGCAGAAACTTTTGACCAAATTCGTCATCAAGTTCGTAAACGAAGATTTTCCCCTCGAGTAGATTTCACATCCACAGGAACACGAGGAAGTCCAATAATCTATGCAATCATAGTAAGTATTTGCACCGTGGCACTGTCTTTGAAGCTTCTCTTC
>gnl_Betvu_v1.2_Bv9_212390_ofee.t1
ATGATTATACTTCCATTGATATTCTTTATCCTTCTAAACCTCCAATCTGTTTTCTCAACCTCTAACCATTCCTTATTATTTGGCTACTCATTCAGAGGAGACAAAGACTATGGAAAATACCAATATAGCCTCCATAACCTCTTAGGAACTTTATCATCTCCAACATCAAAGAATGGCTATTCTAATATGAGTACTATTTTCCCAAAAACACCCCATGAACTCCATGGCCTCTACCTATGTCGAGGCGACGTCGATCCCCAAACTTGCCGTAGTTGCATCAATTATGCTAAAAACACTCTTCTTGAAAAATATCCTTATGGTAGGGAGGGCTTGGTTTGGTACAACCATTGTATGTTACGCTACTCTAACGTTTCGTTTTTTGGCAAGCTAGACGCAAATACGTTAACGTTCCGTTATGCCGTAAGTGATAACAGTAAAATAAAGGGAAATTACATAAAGTTTATGATGGTTTTAAGTAATATGATGAAGGGCTTGGCCATCAAAGCATCAAATGATCGAAACGAGAATCGATTTGCTTCGGACGTTGTAACGTTTGCGAGGTTCGATTCTTTGTATGCGATGGCGCAGTGTACGACGGACTTGGTAGCTAGTGATTGTTTTAGGTGCTTGAGTAATGCGAACCGCAAGCTTCTCAGTATGAAAGGTAGTACAAGTGGGGAAGTTTTTCACTATAGTTGTATGGTCCAATATAAGACGACCTTTGCATCAGACAAAAACAAGGTTAACTCCTTGCCATCCGTAGCACCTACACAAGTTACCAACTCGACACTAATCAGGCTTAGAGTTCAATTTGGAACCATTCCACAATCCAATAACTCAACCCCAACTTTGGCAATTACTAATTCAACAAGGATTCGTTTCAAAGTTCAAGTTGACACCTCTCCATCCTCTAATACTACCCTTGTTACCTCATCAACTTCCTGCTGGGCAATTGATAATTCTACGACAATTAGGGTGAAAGGTACCCTTCTTGACGATGCTGATAGGACTGATCAATCAAAGAAATGGGATTCAATC
>gnl_Betvu_v1.2_Bv_000140_euky.t1
ATGGCTCTGAGGAAACTCAAACAACACTCTTTCTGGTATATTTGCTTCTGTTACTGCATAATCTCTTCTTATGCAGAAACAGACACATTAAAACAAAGCGATCAACTAAAATATGGTGAGTTTTTAGTTTCAGCAGGAAAAGTCTTCACATTAGGATTCTTCAACCTACAAAAAGAGCAGGAAATTGGATACTTCAACCCAGAAAATGCACAGATTTGCTACATAGGAATATGGTACACTTATGACCAATCTAAGAAACCAGTGTGGATTGCGAACCGAAACAAACCCATCTCTAAAACTTCTGGAGTACTTAAAATTGACAGCAATGGTGACTTCAAGATCATAGACAAAGGTTTGACACGCATGATATTGAAATCCAGTGAAGGGGTCGCTAGAAGAGTTGCTATGCTTCAAGATACCGGAAACTTTGTGTTACAAGAGCTTAACTCAAATAACTCCACAAGAGACAAAGTCTTATGGCAGAGCTTTGATTATCCAACTGACACACTTCTTCTTGGAATGAGACTAGGATTTAACATCAAAAATGGCCAAAAATGGTCTTTGACTTCAAGAGTAAGTGATAAATTTCCGGCACCAGGGTCGTTCTCACTTGGTCTCGACCCAAATGGTACTAGCCAGTTGATCATCTGGAGAAGAGGGGAAATTCAATGGAAAAGCGGAATTTGGAAAAATGGGAAATTTCCAAATCTTAGAGACTTCCTTTATAAGTTTGATTATGTCTCAAATGATGATGAAAGATATTTTACTTTGTCTGCAGAGAGCACCTGGCAGTGGCGGTACATCAGTTTCCCGATGTATCAAATAGATCACAAAGGTGCAGTACTTCATTTTCAGAGCTCTACATCGAGTAGACCACAATACTTGAGATCAGAAAGATCAGAGAATACTCTGACCACTGTAGTTGATTGCAAATCATTCCCCTACCCAGGGTGTTTAGAGCCGAAGCTGCCGCGATGCAGGAACAATAGCTTCTTCTACAGCAGCAGGGGTTATGCACTATCTGAAGGGTTACAGTATGGTAAGGGAAACCAAATTTTGGGTATGGCTGATTGTGAAGATAAGTGCTTGAAAAACTGCTTTTGTGTTGCTTATGCTTCTATCTACCCAAATGGAACCGGGTGCGAGCTCTGGAGTAATCTTACACAATTAGTACAAGATCCATATCCATATGTTTCTCAGAGGGAGTTGTACATCCAACAAGAATACGGAGAAAACAAAAGAAAGAGATCCTTGTGGTGGGTGTGGCTTATAGTAGCAACAGCTAGCTTCCTGCTGCTCCTCTCAACAGCATGGTTAGGTTATTACATGCAGAGGACACTTCTCAAACTAGCACAATGTGTCGGCGTGCTAGGTTATGATGTTCAACAAAGCCTCGTAGCATATCTCACACAGTTATATGTTCGTCTTCATAGCATCAGCAAAAGAGCTGGAGCAAGCCGATTAGAGGAGAGGATATCACTTACTGGTCTAGATTCCAGTGCTGGACACTCTAAAAGGGTGCGCATTGGACTCAAGCGAAGTCCATCCTGCTTTACTGAGGACATCTGTTATCCTTGTCGGAAAAAATGTTATGCCCCTTCCCCCCTGTTT
>gnl_Betvu_v1.2_Bv_000150_ysof.t1
ATGGCTCTGAAGAAGCAGAACAACTTCTGCTACTTTTATTTCTGCTGCTGTATGATATCTTCTTATGCAGTTACAGACACCTTAAAACAAAGCTATCAGCTTAACAACGGTGAGTTTTTAGTTTCAGCAGGAAAAGTCTTCACATTAGGATTCATCAACCCAGAAGGCAAGCAGACAATTGGATACTTTAACCCAGAAAATACACAGATTAGCTACATCGGAATCTGGTACACTTATGATGTAGCTAAAAGACCAGTGTGGATTGCCAACCGAAACAAACCCGTCTCTAAGATTTCTGGAGCACTTAAAATTGAAAAGAATGGTGATTTGAAGATCTTAGACAAAGATTTGACACACATGATATTCAAATCCGGTGGAGGAGTTGCCAGAAGAGTTGCTGTGCTCACAGATACCGGCAACTTTGTATTACGAGAAATGAATTCAGATGGCTCGGCAGGACACGAAATCTTATGGCAGAGCTTTGATTATCCAACTGAAACACTTCTTCTGGGGATGAGACTAGGCTTCAACCTCAAAAGAGGGCAAAATTGGTCTTTGACTTCATGGGTAAGTGATGAGTTACCTGCAACAGGAGCTTTCACACTTGGAGTAGACCCTAATGGTACCAGCCAGTTGATCATGTGGAAAAGAGGGGAAATTCAATGGAGGAGTGGAGTTTGGAAAAATGGAAAATTTCCAAATCTCAAAGACTACTTGTATAAGTTTGATTATGTCTCAAATGATGATGAAACATACTTCACTTTGTCTGCAGAGAATACCTGGTGGGACAATAGTTTCCCTATGTATCAGATAGATCAGAAAGGAGAAGTACTTAATTTTCAGCGTTCGACATCGAAAGGATCACAATCATCTTTGACCAGTATTGTTGACTGTAAAAGACACAAAAATTACCAAGCAGGGTGTGTGGAGCAGAAGCTGCCAGGATGCCGGATCGATAGCTGGTTCGACAGCAGCAGGGGTTATGCGCTATCTGAAGGGTTCAAGTATGACAATGGAAACCAACTATTGGGTATGGTTGATTGTGAAGATAAATGCTTTTACAACTGCTCTTGTGTTGCTTATACTTTTATCTACCCCAATCAGACCGGGTGTGAGCTTTGGAGTAATCTTACACAGTTGAGAGAAGATGGATATGCTTCTCCGAGGACGTTGTATTTTCGAAGACACAGTTTCAGAGACAGAAAGAGATCATTGTGGTGGATGTGGCTTATAGTAGCAACAGGTAGCTTTCTTGTGCTCCTCTCAATAGGATGGTTAGCCAAGAGGACATTGCACAAACTAGCACGATTTTTTTACCTGCTAGGTTATGTTGTACAGCAACGCCTCACAACATGTCTCACAAAGTTATATGATCGCCTTCAGAGCAGCATCGAAACAGCTGGAGCAAGCCAGACTGAGGAGAGGATCTCAGACCGCTCACTCAACCTTATTGGATATGCATGGGAGTTGTGGACAGAGAACAGAAGCTCCGAGCTGATTGACAAAACCTCGATTTTGAACAATAATGACCATGAAGAAGCAATGAAGTGCATCAATGTCGGTCTCTTATGCGTGCAAGAAAACCCAGAAGATAGACCCACCATGGCAACTGTCGTAACCATGATCGCTAGTGAGGATAATCAACTCCCTAAACCAAACAAACCTGCATTTTTTATAGACAAAGGTTTAACAAAGGCAGAGCATCCCCAATATGATCTAGAGCAGGGTTCCTTGAATGATGCATCAATTTCGGATATGGAAGCTCGG
>gnl_Betvu_v1.2_Bv_014480_mdnz.t1
ATGGCAACTTCATCCCTCGCAAAAATTAAAATCACTCTTCTTTTTTTGATATCATCTTTCCTTCTTATCAATTCCCAGCTTACTTACATCCACCAAGAGTGTTATGATCGTTTTGGAAAATACAACATTTTAAGCAACTTCGGAAACAACATCGACAACGCCATCACCGAACTCGCATCCAGGGCGTCCACCACTTACTTCAGCAACTACACCAGTGGTATCGGCGAAGATCAAGTAAACGCCTTCTATTCCTGTCGTTACGACGTACCTCTTAGCGTTTGCCAGAGTTGTGTTGCTAGTGTCGCAAACAACGTTTCTTCATGTTTTTCGAGTGTGGAAAGCCTTATAGTTTACGAGGAATGCACTTTTCATTACTCAAACCGTTCAATCTTCTCTGTCATGGAGGAATTGCCTCGGTTATATCACTATAGCCCTTACGATACAGAACAAGGCCAGTTCAGTGTGGCTATGGAAGGTCTCGTTACTCTCCTCATTAACAACGTAACCACTGAATTTTTAGCTTCCTCCCGTTATTTTGCGATGACGACGGCCAGATTCTCATCCCGCGAATCAATATACGCGCTTGCACAGTGCAATCCGGATATAACCTCCTTTGATTGTAGAACATGCTTGCAGTCTGGTTTTTATAACTTTGCTAACAATCATACTGGCGCTTTGCCTGTTTATGGACAGATTTTTTTGCAAAGCTGTAGGTTGAGTTACATATTAACGAGTGAGGTACTAAGTCGTCCATGGAGATTTGCACGAACTTTTCTACAAGATACTCCAACGAGATTTACTCCTGGATTTAGTTTCCCATCCACAGGAACAAGAGGAAGTTCTACAATTGGTGCAATGATAGCAAGTATATTCAGTGTGGCATTATCTTGGAAGCTTCTCCTC
>gnl_Carpa_v0.4_evm.model.supercontig_107.87
ATGGATAGATCTAGTTTCTTCACTTTCTTTTGTTTCCTTGTGTTGTTGTCTATGTTGGAGAGATCATTTGCCAATGACAGAATTACTCCAAACCAACCCTTAAGTGATGGAGAAACGCTAGTCTCCCCCACACAAAAGTTTGTGTTAGGTTTCTTTTCTCCTCCTAACTCGCTGAACAGGTACCTCGGAGTATGGTACCAGAAGTGTCCTCGCTCAGTTGTTTGGGTTGCGAATAGAGATCAAGCAATTAACAATACAAGTGGTATTTTTTCCATAAGCAAAATCGGGAACCTGGTTCTTCTCGATGGAGCGAAGAATGTTATTTGGTCTGCAAATCTTTCCAGGCTCGAAGAGAATCCAATTGCTCAGATTCTGGATTCCGGAAACTTTATCATCTGTGGAAATACTAGTAGGAATCCATATCTTTGGCAGAGCTTTGATTACCCATCAGACACGTTACTGCCTGGAATGAAGCTGGGATGGGATTTAAATACTAAACATGAAAAATTCCTGACGTCATGGAGAAGTCCTGATGATCCCTCTCCTGGAGATTTTACTTACAGGCTTAACATTGATGTTTTGCCTGAATTGGTTGTCAGCAACGGGTCAATTAGAAATTTCAGGTCTGGGCCATGGGATGGAGACAAGTTTGCTGGTGTTTCAGCAGTTCCCAACTTTATTTTTAGACCTACTATGGTATCTACTCAGGATGAGATTTATTACATGTATGAATCCATTAGTGACACCTTGGTTATACATCTAACCTTGAACGGAACGGGTTTTACAAAAAGAATGATACTTGATATGGAAGAAGAACGTTGGCATAGTTGGTACACTATGCCATTCGATCGCTGCGATAGTTATAATTATTGTGGTGCCAACAGTGTTTGCAGTATTAGCAAAGAAAAAGCCTGTAACTGCTTGAACGGGTTTGTGGAGAAACCTGAGGTTCACAAATGTGCAAGGGTATCAGAAGTAGATTGCAAAGCAGAAGGAGAGTTCACGAGACTTGCAGGAGTGAAGTTGCCAGACCTGTTGCAGGTTCAGTTGAAGAATAGTTTAGACCTGCAAGAATGTAAAGAAGAATGCTTGAATAACTGTTCATGTACGGCGTATGCTAAGTCAAATTTACCTGACAAAAAGGGTTGTTTGCTGTGGTATGGCGACCTGATTGATATGAGGGAGGTCTCAGATGAGTACAGGGGTCAAGAGATTTACATAAGAACCACTCCAAAGCAAGGGCCAAACAATATCTATGATTGGGAGAAATTCATGAATTCTGTCCTACTATATTCGGTCCTGCCATATTCACTCATTGCTGCAGGCAATCTGATTGTGGGCATTGTATTCTGCATTTTCTGGACGAAAAAGGGGAGAAAAGCCAAGCAAGTCAGGAATGTGGATTTGGATGTGACAGTATTTGATTTCACCACCATTCGCAAGGCCACAAACAATTTCTCTAATGAGAATATTATTGGAAAAGGCGGTTTTGGTCCTGTTTACAAGGGGACTCTTTCAACAGGGCAAGAAGTGGCTGTGAAAAGGTTGGCAAAGGATTCGCAACAGGGCATCGAAGAATTTAGAGCTGAAATTGTTGCAATTGCCAAACTTCAACACAAGAATCTTGTTGCTCTTTTGGGTATCTGTGCAGCAAAAGATGAAAGAATGTTGATCTACGAGTTTATGCCCAACAAAAGTCTGCACCATTTCATCTTTGATCAAAAAGGCAAAGCACTTCTGCCATGGCCAAAACGTTTTGATATTATCATGGGGATTGCCCGAGGACTTCTCTACCTACACCAAGACTCCAAACTCCCAATTATTCATCGGGATCTCAAAGCAAGTAATATTTTACTAGACAGTAACATGAATCCTAAAATTTCAGACTTTGGATTGGCTAGAACTTTCGAAGGTAACAATGAAGAAATGCAGACAACAAGAGTTGTTGGAACATATGGTTATATGTCACCGGAGTACGTGCTCGAGGGAACTTTTTCAGTAAAATCTGACATCTTTAGCTTGGGCGTGCTTATACTGGAGATTATTAGTGGAAAGAGGAATCCAGGATATAGTCATACTGCTCATCGCCAGCTGAACCTTCTGGGCCATACATGGTTGCTGTGGAGAGACGCCGATCCCCTGGAAGTAATGGACAAATGCCTGAAAGCATCATGTGTTAGACATCAAGTACTTAGGTGTGTTCAAGTGGGACTACTGTGTGTCCAACAGTATCCAGAAAGCAGACCTCCAATGTCTTCTGTTGTTTTCATGTTGACGAGCGATGATGCAGGAACATTGCCTCAACCGGAACAACCCGGTTTCTTCTTTCAAAGAAGTTCTGCCTCTGTAGTTATGCTCGCACCGGGAAACGACGTAGCTAACGAAGGAACTTCCGCTCCTGTGGTTAATACAAAATCGAAAAGAGAAGAAGCCAATGGAGGAAGTTTCTCAACCTGT
>gnl_Carpa_v0.4_evm.model.supercontig_108.36
ATGGCAGCTTCTCTTTCCGCCATAATCGTTCTGATAATTACAATGGCAGTTTCTTCAATCCCTCAATCCCGCGCCGATCCAAGAATCAACATTGTTGCGGTTATATGCACAGACAATGACGTATTAGACGGGAATATGTACACGGGTTACTACAATGCCGCCGTTGCCGCGATGCAACACGATATGTATCGCGACAAGTTCGCGTTCAAGAATTTCGGGAAACCACCTGAGAAGATATATGTGTTATCGCAGTGTATGGAGGATCTTTCAAACCCCGAATGCATCTCTTGCTTTAACCGGGTCTCTGATTTCTTGTCTGGCTGCTTCCCGTCCACCGGCGGTCGCGTTTATCTTGATGGCTGCTTCATTCGCGCAGATAATTTCAGTTTCTGTGATAACATTGTCTCTCCCGACGACATGAAGAGATGTGGTGCCCATAATAATACAGAACAAGGATTCAAAGACCTAGTAATCGAAGTAATCACCCACTTGGTTGATTGGACACCAAGAAATGGAGGTTTTAGTCTGCATCATAAGACTTTTAATGATACCACAATATTTGGGATGGGAAGTTGCTTGAAAACCTTGGATCCCCAATCATGTTCTGCCTGCCTAACCGATGGCGCGTTGTCTGCTATGAGTTGCTTGCCAGCAACAGAGGGGCGTGCACTAAATGCTGGCTGTGTTCTTCGTTACTCTGATTACAAGTTCTATAATGATGGTGGCATACTTGCAGTAGAAGGCGCTATAATATCATACATCTCATATATTCTTGCCGCAGTTGCCGTCAGCCTAACTGCTGTTGTCATTGGGTTCTGTGTGGGGAAATTGACTTACCAGCATAAGATTCGCAAACATAAAGGACAAAGGATGGAGAAATCAGCAATGCAGAAAAGCTCACGTTTTATGCAGTTCAAGTACTCAACACTTGAGAATGCAACTGATAACTTCAGTGAAGTTAACAAGCTTGGTATTGGAGGATACGGTGAAGTCTATAAGGAAGACCCAGAGAAGAAGAAAGAACTATATTGGGAAAAAAGACTTGGAATTATACTTGGAACAGCTCAAGGCTTAGAATATCTTCACCAAGACTGTGAAGTTCGGATTGTTCATCGAGACATCAAAGCAAGTAACATCTTGTTAGACTTGAAACACAGACCAAAAATTGCAGACTTTGGCCTTGCAAGATTTTCTTCGAGTCAGAAGTCTGTAGTCAGCACTGCCATTGCTGGCACCCTAGGCTATATGGCTCCTGAATACATAGCAGAAGGGCGATTAACAGACAAAATAGATGTTTATAGCTTCGGGGTGCTTGTGCTTGAAATAGTCAGTGGGTTGCAGAACAACAAATTTCAATCTGAGAATTCCTTGGAAACTTTGGTTATTCATACATGGAAGCATTTCGGATCAGATACAGTAACAGAAATCATAGATAAAAGCTTGGAGATTGTGGATGCCATTGATGAGGTAAAGAGAGTAATTCAGGTAGGTCTATTATGCACACAAGAAGTACCATACGTACGCCCTAGCATGACTGAAGTAATTCAGTTAATTAAACAAACGGATGTGAACTTGCCTGCACCAACAAGACCTCCTTTTACTGAAGAGGAAGAATCTATAGATTTATCTTCTTCCAGCTCTAAAAGACTTCAAACTAGTACTTTTGATTCATTATCAATACAACATCAGGATAAT
>gnl_Carpa_v0.4_evm.model.supercontig_108.37
ATGCATTGTTTAAAACCAGAGATTCAATGTCGGAGATCATCTGCGCTTCTTTTATCAGTCGTCTTCTTGGTTTTCTCCGTCTCTTTTGCCGATCCTAGAATCTCAGAATCCGGCCTCTTCTGCGGCAATCTCACGCGGCCGCCGGTGGCGAACTATATCCCGACGTTCGTCAAAGAAATGGAGAATCTCTCGCAAGCCATCACGACTCACCACTTTGCCACTCACCAGCTCGTCATACGCCGGCGCTCCGGCGCCAACTCCACTGGAACCCCGACGATTTACGGCTTGGCTCAGTGCCACCACGATCTGTCGCAAACCGATTGCCTCCTTTGTTTCGCTGCCTCCCGCACCAGACTCCCTCGCTGCCTCCCCTCCGTTTCCGCTCGCATCTTCCTCGACGGCTGCTTTCTCCGTTATGACACGTACAGATTCTACAACGAATCGGTGTCTCCGCAGACGGATACCTTCAATTGCAGCCGTGAAGAGGCGCCAGTGGTGCTCAGCGAAGCGGAGCGATCGGCGTTTGTGAGGAGTGTGGGGCACGCGATTGGGAATGCGAGTGGAATAGCCGGACAGAGGGCTGATGGTTTTGGGGCGGTCGGTGTGGATGGAGTTTACGCGTTGGCTCAGTGTTGGGAGAGTGTAGTGAACAGTGGTGGTTGCAGAGAGTGTTTGCAGAAAGCTGCCATGGTGCTGAGAGGTTGTGGGTCGAAGAAGGAAGGGAGAGCCATGATTGTCGGCTGTTACGTGAGGTACTCAACTTACAAGTTCTATAATGATGAGGGAAAAAACGGGGAAGGCCATGGGTTGTGTGGTAAAGGGTTCATCATAGCAATTGTATTGGCAATAGTTGCATTCTTGATGCTGTCTCTCTTTGGAGCTTATGCTGGTTATGCAAAAATATCAAAGATAAGAAAAGAAAACAACAATCTTGGGCTGGTTTCAACCAGCTTTCACAAGTCAAATCTAAAGTTCAAGTATGAAACCTTGGAAAAGGCAACAGATTATTTCAGTGCTTCAAGGAAAGTAGGGCAAGGAGGTGCTGGATCGGTGTTCATGGGGATTCTTCCAAATGGGAAAACTGTGGCTGTCAAGAGGTTGATTTTCAACACCAGGCAATGGGTTGATGAGTTTTTCAATGAGGTGAATTTGATAAGTGGAATTCATCACAAGAACCTTGTGCAGCTTCTTGGTTGCAGCATTGAAGGCCCTGAAAGTCTCCTGGTCTACGAGTATGTGCAAAACAAGAGCCTAGATCAATTCATTTTTGATGAGAACAAAACAAGGCTTCTAACTTGGAGGCAGAGGCTTAATATCATAACTGGGACGGCAAAGGGACTTGCATATCTTCATGGAGGCTGTCATGTAAGAATTATTCATAGAGACATAAAGAGCAGTAACGTACTTCTTGATGAGGATTTTAATCCAAAGATTGCTGATTTTGGACTGGCTCGGTGTTTTGCTGCTGACAAGACTCATCTCAGCACTGGAGTTGCAGGAACACTTGGGTACATGGCTCCTGAGTATCTCATTAGGGGACAACTCACGGAGAAAGCAGATGTATATAGTTTTGGGATTCTGGTTCTTGAGATTGTCAGTGGTAGGAGGAACAGTACCTTTGCAGAGTACTCAAGTCCCCTGCTACAAACAGTTTGGAAACTTCACAGATCAAATAGACTAGCCGAAGCCATTGACCCTCGTCTGAGACCCGAGTTTTCTGAGGAAGAAGCATGTCATGTGCTGCTAATTGGACTTCTATGTACGCAAGCTACTGTTTCTCTAAGACCATCCATGAAAGAAGTAATCTTGATGCTAACTGACCGAGATTATGAGATCCCTATGCCAAGTCAACCTCCTTTTCTGAATGCCCCTGTGCTAGAACAACCGCCAAGTTCCATAAGGTCTAATAGTTCGAACAGTTTAGTGTCAAATCCAGCAACAAAAGTCGAAGCTTCCTACACTTCGTCAGAGTCCTATAGTACACACAGCTCTTACGAACAA
>gnl_Carpa_v0.4_evm.model.supercontig_12.10
ATGACTCATGATCATGCTGAGCCAAACAGACAGAAAAAAGGAAAAAAACAAGTAGCAATAGTTGTCTCAACTACAGCACTAATAACAGGAATATTGGTATTCGGATGGATCTTGCATATGCGAAAAAGAAAACTTAGAAAGCAAGGGAAGCTGAGGAATTACTGCAAAAAGGAAGAAATGGAGTTGCCAATGTTTGATTTCACCACCATAGCAAGTGCCACAGATAACTTTTCAATCGATAAAAAACTGGGGCAAGGTGGTTTTGGACCAGTATACAAGGCCACATTAATGGAGGGGCAAGAGATAGCAGTAAAGAGACTCTCAAAGAATTCAGGACAGGGAACTGAAGAGTTCAAAAATGAGGTTCTATTGATTGCCAAACTTCAGCACAGAAATCTTGTAAAGCTTCTAGGCTGCTGCATTCAAGGAGATGAAAGAATGCTGATTTATGAATATATGCCAAATAAAAGCTTGGATCACTTCATTTTCGATCGATCAAGAGGCAAATTGCTTGACTGGAATAAGCGCAAGCACATCATTAGTGGAATTGCTAGAGGGCTTCTTTATCTTCATCAAGACTCCAGACTGAGGATTATCCATAGAGATCTTAAAACAAGTAACGTTTTGCTCGATAAAGATATGAACCCAAAGATATCGGACTTTGGTATGGCCAGAACACTTGGTGGAGATCAATTTGAAGCAAACACTAATAGAGTTGTTGGAACATATGGTTATATGTCTCCTGAATATGCGGTTGATGGTCACTTCTCGGTGAAATCTGATGTCTTCAGCTTTGGAGTTTTAGTACTAGAAATTGTGAGTGGGAAGAAAAACCGAGGATTTTATCACCCAGATCACAATCATAACCTTCTTGGACATGCATGGAGACTCTGGATAGGAGGACAGCCATTGGAACTTGTAGATAATTTGTTAGGTGATTCATGTTCTTTATCAGAAGTGTTAAGATGCATCCATATAGGACTTTTGTGCGTCCAACGAAAACCAGAAGACCGGCCGGATATTTCAACTGTAGTTGTAATGCTTGGAGGTGATAGCTTATTGCCACAACCGAAGCAACCTGGTTTTTTCACAGAAAGGTATCTTCCTGTAGAAGATTACTCCTCAGGAAAGCAAGGATCATCTTCAACAAACGAAGTCACAAATTCTTTGTTGGAACCACGC
>gnl_Carpa_v0.4_evm.model.supercontig_12.11
ATGATTTCAGCGGGTGGAAGTTTCGAGCTTGGATTCTTCAGCCCTGGTAATTCGAGGAGTAGATACTTAGGAATTTGGTACAAGAAAATATCTTCTGGGACTGCTGTGTGGGTAGCCAACAGAGAGACTCCTCTTTCTGATTCTTCAGGAGTTCTCCACATCACAGAAGAAGGAATCCTTGTCCTCCTGAACAGCACAAAAGGTGTTGTGTGGTCATCTAATACCTCAAGGACAGCCCAGCAGAGTCCAGTAGCACAACTCTTAGAATCAGGAAATCTGGTGGTAAAAAGTGGAAATGATGATAATCCAGAAAGGTTTTTATGGCAGAGCTTTGATTATCCATCTGACACTTTACTGCCAGGAATGAGACTCGGAAAATATTTGAGTACAGGGTTCGAAAAAGTTTTGTCATCATGGAAAACTACAGATAATCCTGCTAGGGGTGACTACACATTTCAGATAGATTTTGATGGCTTCCCCCAACTTGTTCTTAAGAAAGGAAACATCCTACAGTTTCGAGCAGGCTCCTGGAATGGCCTTCGTTGGACGGGACTTCCTGCAATGAAACAAAACCCAATATACACCTATGATTTTGTGTCAACAGCAAGTGAAATCTATTACAAGTTTGAACTCAGAAACAGCTCTATCGCTTCAAGATTGGTGGTGAATCCAACAGGAACTGCTCAGCGGTTCACATGGATTGATAAGACGAATAGTTGGGCACGCTACTTTGCTATACAGGTTGATCAGTGTGATGATTATGCCTTATGTGGGGCTTATGCTCGCTGTAACATCAATAATTCTCCAGTATGCAGCTGCTTGAAAGGATTTGCACCAAGATCTCCCAGAGAATGGAATCTGTTAGACTGGTCTGATGGGTGCGTTAGGAAGAAAAAATTGAAATGTGATGAGGGAGATGGTTTTCAAAAGTACTCTGGTGTAAAATTGCCAGATACATCTAACTCTTGGGTTGATCAGGGCATTGGACTGGAGGAGTGTGCGAAAATTTGTTCTAAAAATTGTTCATGCGTGGCATATGCAAATTCAGATGCTAGAGTAGGAAGTGGCTGCTTGGTCTGGTTCAACGAAATAATTGACATAAGAGATCTTCCAGAAAGTGGACAAGATCTCTACATCCGAGTAGTTGCATCGGAATTAGGTGCAAATTTTCTTCCTAAAGTATTCTAT
>gnl_Carpa_v0.4_evm.model.supercontig_12.3
[truncated: 9,421,076 more chars]
