# Supplementary material for: Transcriptomics of long‐term, low oxygen storage coupled with ethylene signaling interference suggests neofunctionalization of hypoxia response pathways in apple ( Malus domestica )
Source: Plant Direct. 2024 Dec 20;8(12):e70025. doi: 10.1002/pld3.70025 (PMC11660084; doi:10.1002/pld3.70025)
Supplement: Supplementary file 2 — Data S2: Homologs of all 606 hypoxia response genes identified in this study across 42 representative species of land plants). [file PLD3-8-e70025-s004.gz › 01-integratedGeneFamilies_dir/695.faa]

>gnl_Ambtr_v1.0_evm_27.model.AmTr_v1.0_scaffold00080.47
MGSETFLEVLLAILLPPVGVFLRYGCGVEFWIDLLLTILGYIPGDSNSRLEICFESNVFNNNVYLSWSFTFYGRLR
>gnl_Ambtr_v1.0_evm_27.model.AmTr_v1.0_scaffold00137.2
MGPDRRALFLEVLIAILIPPLGVFLRHGCRVEFCICLLLTILGYVPGIIYAIYAIIVVDHERFRPEYWQPINA
>gnl_Ambtr_v1.0_evm_27.model.AmTr_v1.0_scaffold03547.1
MGPDRTAIFLEVLIAILIPPLGVFLRHGCRVEFCICLLLTLLGYLPGIIYAIYAIIVVDHERFRPEYWQPINA
>gnl_Aquco_v3.1_Aqcoe2G242000.1
MGSATFLEIILAIILPPLGVFLRYECKTEFWICLLLTIFGYLPGIIYAVYVITK
>gnl_Aquco_v3.1_Aqcoe2G241900.1
MTKATFLEIVLAIILPPLGVFLRYECKSEFWICLVLTILGYLPGIIYAVYVITK
>gnl_Aquco_v3.1_Aqcoe1G493400.1
MGGAATCCEILIAILLPPLGVCFRHGCCSVEFLICLVLTILGYIPGIIYAIYVIVAVNHDRPDHEYWRPINA
>gnl_Aquco_v3.1_Aqcoe5G166100.1
MGSETFLEVVLAILLPPVGVFLRYGCGVEFWIDLLLTLLGYIPGIIYAIYVLVG
>gnl_Aquco_v3.1_Aqcoe5G286900.1
MVDQGTANCIDILLAIFLPPLGVFLKFGCKVEFWICLLLTLFGYIPGIIYAIYAITK
>gnl_Arath_TAIR10_AT2G38905.1
MGSETFLEIILAILLPPVGVFLRYGCGVEFWICLLLTILGYIPGIIYAIYVLVG
>gnl_Arath_TAIR10_AT2G24040.1
MASSCELCCEIFIAILLPPVGVCLRHGCCTVEFFICLILTCLGYLPGIIYAIYAICFLHRDEYFDEYRRPIYYVA
>gnl_Arath_TAIR10_AT4G28088.1
MANGCEICCEIMIAILIPPLGVCLRHGCCTTEFMICLILTLLGYVPGIIYALYAIVYVDRDQFFDEYRRPLFYAQSP
>gnl_Arath_TAIR10_AT4G30660.1
MPSNCEILCEIIIAILLPPLGVCFRKGCCTVEFLICLVLTILGYVPGIIYAIYVIVFQHREEYFDEYRRPIYSA
>gnl_Arath_TAIR10_AT4G30650.1
MASNMEVFCEILIAILLPPLGVCLKRGCCTVEFLICLVLTILGYIPGIIYALYVIVFQNREGSTELGAPLNSA
>gnl_Arath_TAIR10_AT1G57550.1
MGSFLEVLCAIFIPPVGVFLRYGLGLEFWVCLLLTLFAFIPGLIYAIYVLTK
>gnl_Arath_TAIR10_AT3G05880.1
MSTATFVDIIIAILLPPLGVFLRFGCGVEFWICLVLTLLGYIPGIIYAIYVLTK
>gnl_Arath_TAIR10_AT3G05890.1
MSTATFVEIILAIILPPLGVFLKFGCKVEFWICLILTLFGYLPGILYALYIITK
>gnl_Betvu_v1.2_Bv3_070440_wtti.t1
MSDSTFIDIILAIILPPLGVFLKFGIETEFWICVVCTFFGYLPGIIYAVYVITK
>gnl_Betvu_v1.2_Bv3_070450_fmdw.t1
MSESTATCIDILLAIILPPLGVFLKFGCKVEFWICLVLTFFGYLPGIIYAVYAITK
>gnl_Betvu_v1.2_Bv4_079350_rgua.t1
MSTATFIDIILAIILPPLGVFLKYGCKVEFWICLVLTLLGYLPGIIYAIWVITK
>gnl_Betvu_v1.2_Bv8_191300_kxim.t1
MASERCNIFVEILLAIILPPLGVCLRAGCCTTEFLICLLLTLLGYIPGIIYALYIIVGKNESNTDSEGNYSALPQ
>gnl_Betvu_v1.2_Bv8_191320_wyfa.t1
MASRCEIFCEIICALLLPPLGVFFRHGCCSLEFCICLVLTILGYIPGMIYAIYVIVAVDRDRWYRDDGYYYRVS
>gnl_Betvu_v1.2_Bv_007580_turd.t1
MGSETFVEVILAILLPPLGVFLRYGIAVEFWICLLLTILGYIPGIIYALYVLVA
>gnl_Elagu_v2.0_p5_sc01071.V1.gene33
MADEGTVTCIDILIAIILPPLGVFLKFGCKVEFWICLVLTLFGYLPGIIYAVYAITKTQGECSPPTIMKMRMGASNALLRSSSRQANNTPSMNVPPLLIQENPPPATLVAPKINTTASYSKCMLFRPQ
>gnl_Elagu_v2.0_p5_sc03153.V1.gene4
MPTEGTANCIDILLAIILPPLGVFLKFGCKVEFWICLLLTLFGYIPGIIYAVYAITNDGRFLDTIKYLQSQSVIEMGLTTPRRSDACEARNIILKPRSAKLERLTYKLELE
>gnl_Eucgr_v2.0_Eucgr.C00250.1
MPSGCAIFCEILIAILLPPLGVCFRHGCCSVEFWICVLLTILGYIPGIIYALYAIVFVNRDEFFDEYRRPLYAPA
>gnl_Eucgr_v2.0_Eucgr.C03713.1
MIIGKVFSLNVKFISKQTHFKKPLKYDPRPASVARCHLQISLEFLSCPLPFPLDFSVFLSIFSSSFRKRICSTFTSVKREKGTGKMADEGTMNCIDILLAIILPPLGVFLKFGCQVEFWICLVLTLFGWIPGIIYAVYAITK
>gnl_Eucgr_v2.0_Eucgr.H01335.1
MSDSTFTCIDILVAILLPPLGVFLKYGCKVKTQHPTPPSLSSFDSFALASMQTWVGQFFGISGLESEHIEFWICLLLTILGYLPGIIYAIWIITKH
>gnl_Eucgr_v2.0_Eucgr.L01633.1
YDPRPASVARCHLQISLEFLSCPLPFPLDFSVFLSIFSSSFRKRICSTFTSVKREKGTGKMADEGTMNCIDILLAIILPPLGVFLKFGCQVEFWICLVLTLFGWIPGIIYAVYAITK
>gnl_Manes_v6.1_Manes.09G181700.1
MADEGTATCIDILLAILLPPLGVFLKYGCKAEFWICLVLTFFGYIPGIIYAVYAITK
>gnl_Manes_v6.1_Manes.06G035100.1
MPTRCEIFCEILIAVLLPPLGVCLRHGCCSVEFCICLLLTILGYIPGIIYALYAIVFVNRDEYFDEYRRPLYSSY
>gnl_Manes_v6.1_Manes.07G102000.1
MGSETFLEVILAILLPPVGVFLRYGCGVEFWIDLLLTILGYIPGIIYAIYVLVG
>gnl_Manes_v6.1_Manes.14G145000.1
MPSRCAICCEILIAVLIPPLAVCLRYGCCSVEFFIALVLTILGYFPGVIYALCVIVYVNRDTYFDESRLPLYSPIYS
>gnl_Manes_v6.1_Manes.10G042500.1
MGAETFVEVILAIILPPIGVFLRYGCGIEFWIDLLLTFLGYLPGVVYAIYVLVV
>gnl_Medtr_Mt4.0v1_Medtr7g111380.1
MGTATCIDIILAIILPPLGVFLKFGCNVEFWICLILTILGYLPGIIYAIYAITK
>gnl_Medtr_Mt4.0v1_Medtr7g111350.1
MGTATFVDIILSILLPPLGVFLKFGLEVEFWICLVLTLFGYLPGIIYAIYIITK
>gnl_Medtr_Mt4.0v1_Medtr7g111450.1
MGTATCIDIIVAIILPPLGVFLKFGCHVEFWLCLVLTLFGYLPGILYAIYAITK
>gnl_Medtr_Mt4.0v1_Medtr6g033495.1
MGSETFVEVILAILLPPIGVFLRYGCGVEFWIDVVLTLLGYIPGIIYAIYVLVG
>gnl_Medtr_Mt4.0v1_Medtr4g130660.1
MPSTCEIICEILIAVLLPPLGVCLRHGCCTNQFLICLLLTILGYIPGIIYAIYVIIFVDREQYFDEARRPLYANKY
>gnl_Medtr_Mt4.0v1_Medtr4g130675.1
MPSRCEICCEIMIAVLLPPLGVCLRHGCCTVEFIICLLLTILGYLPGIIYALYAIIFIDRDQYFDEYRRPLSNYENKVVSYIVEDNIVEGWQRGELGPDYLFFAYQMFQKPGIYCDVLRL
>gnl_Mimgu_v2.0_Migut.N00976.1
MADNTATFIDILVAIILPPLGVFLRFGCGIEFWICLILTLFGYVPGIIYAVYAITK
>gnl_Mimgu_v2.0_Migut.D01690.1
MGAATCIDIILAIILPPLGVFLKFGCKLEFWICLLLTIFGYLPGIIYAIYAITKD
>gnl_Mimgu_v2.0_Migut.F02027.1
MGSETFLEVILAILLPPVGVFLRYGCGAEFWICLLLTVLGYIPGIIYAIYVLVV
>gnl_Mimgu_v2.0_Migut.K00314.1
MPSRLAIFCEVVLAILLPPLGVCLRHGCCTTEFFICLILTILGYIPGIIYALYAILFIDRDKYRNSGDYYEVA
>gnl_Mimgu_v2.0_Migut.J01367.1
MGGCATFCEILIAILLPPLGVCLRHGCCSVEFCICLVLTILGYIPGIIYALYAVACLHPDRIRGDYYQLD
>gnl_Mimgu_v2.0_Migut.J01366.1
MASSSRCATFLEILLAIVVPPLGVFFRDGCCSCEFLICVVLTLLGYVPGIIYAVYAIVVRGGQSNDQEYLQPIYP
>gnl_Mimgu_v2.0_Migut.B00887.1
MGSATFVDIIVAILLPPLGVFLKFGCEVEFWICLVLTLFGYLPGIIYAIYAITK
>gnl_Musac_v1_GSMUA_Achr4T04270_001
MASERCCLFLEILISIILPPLGVFLHYGCCSLEFCICLLLTILGYIPGIIYAIYVLVAVDHQPYRTSYYEPLA
>gnl_Musac_v1_GSMUA_Achr4T12770_001
MALDRCCLFLEILISIALPPVGVFLHYGCCSLEFCICLLLTVLGYVPGIIYAIYVLVAVDPEPYRRGYYQPLA
>gnl_Musac_v1_GSMUA_Achr7T16140_001
MGFCMRFLEILCAIVLPPLGVFFRYGCCKLEFWLSVVLTILGYVPGIIYAIYVIVTDPERHYDDDYHAV
>gnl_Musac_v1_GSMUA_Achr7T15490_001
MGSATFLEVILAILLPPVGVFLRYGIGVEFWIDLLLTILGYIPGIIYALYVLVG
>gnl_Musac_v1_GSMUA_Achr7T19400_001
MAGCCCRVLEILCAILLPPLGVCFRHGCCSLEFFICLVLTILGYIPGVIYALYVILCVQPVDYYVLV
>gnl_Musac_v1_GSMUA_Achr2T18430_001
MADEGTANCIDIILAIILPPLGVFLKFGCKAEFWICLLLTILGYIPGIIYAVYAITK
>gnl_Musac_v1_GSMUA_Achr9T16790_001
MGTATCIDILVAIILPPLGVFLKFGCKVEFWLCLLLTILGYIPGIIYAIYAITK
>gnl_Musac_v1_GSMUA_Achr8T22180_001
MGTATCLDLLVAIILPPLGVFLKFGCKVEFWLCLLLTILGYIPGIIYAVYAITK
>gnl_Musac_v1_GSMUA_Achr1T19010_001
MANQGTARCIEILLAIILPPLGVFLKFGCKVEFWICLLLTLFGYLPGIIYAVYAITK
>gnl_Musac_v1_GSMUA_Achr11T00650_001
MADEGTVNCIDILVAILLPPLGVFLKFGCQVEFWICLLLTLFGYLPGIIYAVYAITK
>gnl_Musac_v1_GSMUA_Achr11T15890_001
MADEGTANCIDILLAIILPPLGVFLKFGCEMEFWICLLLTLFGYIPGIIYAVYAITK
>gnl_Nelnu_v1.0_NNU_018039-RA
MATRTEMFCEILIAILLPPLGVFLRHGCCSVEFCICLLLTMLGYIPGIIYAIYAIVVVDHDRYRADYWEPIN
>gnl_Nelnu_v1.0_NNU_016239-RA
MASEGTATCIDILLAIILPPLGVFLKFGCKVEFWICLLLTLFGYIPGIIYAIYAITNGGR
>gnl_Nelnu_v1.0_NNU_024588-RA
MAAATFLEVILAIFLPPVGVFLRYGCAVEFWIDLLLTILGYIPGIIYAIYVLVIGIAIVTKYLSIVYPSYNPVGKMQTEFPSHFNVVEHIDYKGTT
>gnl_Orysa_v7.0_LOC_Os07g44180.1
MADSTATCIDIILAIILPPLGVFFKFGCGIEFWICLLLTFFGYLPGIIYAVWVITK
>gnl_Orysa_v7.0_LOC_Os01g18375.1
MTNHHHHHHHHDDDHKVGANFCNILLSIILPPFAIGVVVGCKKEFWICLLLTCLGYLPGIIYAICIISGAHIHD
>gnl_Orysa_v7.0_LOC_Os03g17790.1
MASATFLEVLLAIFLPPVGVFLRYGLGIEFWIDLLLTILGYIPGIIYAVYVLVA
>gnl_Orysa_v7.0_LOC_Os03g25460.1
MADRPPAMADRTATFVDLVIAIILPPLGVFLKVGCEIEFWICLLLTFLGYFPGIIYAVWVIVNH
>gnl_Orysa_v7.0_LOC_Os09g15365.1
MGCAYIFYIIVTIILPPLPVFIRHHCEKEFWICLLLTICGYIPGVIYSFWINKFDLFCEKNDDST
>gnl_Orysa_v7.0_LOC_Os09g38560.1
MASGRCCTFLEILLAIILPPLGVFLRFGCCSMEFCICLLLTILGYVPGIIYAVYVLVALDSDQYQREYHTLA
>gnl_Orysa_v7.0_LOC_Os06g44220.1
MSYSGGCSTCLETIFSVVLPPLGVFFRYGFCSSEFVVSSALTALFYVPGIVYSVWVVILKTPPEPPGIDGERPYYILA
>gnl_Orysa_v7.0_LOC_Os06g08564.1
MGCCCRCLEILCAILLPPLGVCLRHGCCTMEFWISVLLTILGYLPGVLYAVYVIVSVDPDRERRRRVDPDEYIYVA
>gnl_Orysa_v7.0_LOC_Os05g03130.1
MGSETFLEILLAILLPPLGVFLRYGIGMEFWIALLLTILGYLPGIIYAVYVLVA
>gnl_Orysa_v7.0_LOC_Os05g04700.1
MAGTANCIDILIAIILPPLGVFLKFGCGHEFWICLLLTFLGYIPGIIYAIYAITKDGLQTASSIFSIAVCLLEFGNDICIQNSVLSAPILVI
>gnl_Phavu_v2.1_Phvul.003G155150.1
MPTRCELCCELMIAILLPPLGVCFRHGCCSVEFLICLLLTILGYIPGIIYALYAIIFVDRDQYFDEYRRPLYSQY
>gnl_Phavu_v2.1_Phvul.004G076700.1
MGSETFIEVILAILLPPVGVFLRYGCGVEFWIDLVLTLLGYLPGIIYAIYVLVA
>gnl_Phavu_v2.1_Phvul.007G205901.1
MAGDGSATCIDILLAIILPPLGVFLKYGCKVEFWICLVLTLFGYIPGIIYAVYAITK
>gnl_Phavu_v2.1_Phvul.001G221700.1
MADGSTATCIDILLAIILPPLGVFLKHGCKVEFWICLLLTILGYIPGIIYAVYAITK
>gnl_Phypa_v3.3_Pp3c22_14960V3.1
MGAATFVEIILAIFLPPLGVFLRYSIGAEFWICLLLTILGYIPGILYALYVLLV
>gnl_Phypa_v3.3_Pp3c9_23190V3.1
MASATRHLTTNHEFVRRALGSRSGDKASTPSQQNLFSQTHFPAFIFAPFRVCPLPLLHCPVLCLFRRRHIQRRRITFFSLRSPEHFAKMPIGSRGAYTFVDVLLAIILPPLGVFLKYGLQSEFWICLVLTILGYLPGIIYAIYVIVG
>gnl_Phypa_v3.3_Pp3c7_16750V3.1
MGKGGVAATLCEILLAIFLPPLGVFFKYNCGVEFWICLLLTILGYIPGIIYALYVIVA
>gnl_Phypa_v3.3_Pp3c2_35200V3.1
MGKGGSTATFCEVLLAILLPPLGVFLRYACGLEFWICLLLTILGYIPGILYALYVIVR
>gnl_Phypa_v3.3_Pp3c19_16280V3.1
MAAATFIEILLAILLPPLGVFLRYAIGIEFWICLILTILGYIPGILYALYVLLV
>gnl_Pinta_v2.0_PITA_000096316-RA
MREGTANCVDIFLAILLPPLGVFLKYGCHLIFFMVFLFCVTGRVLDMPAADDIGVPTGNYIRNLRHHQVKSMIFWGC
>gnl_Pinta_v2.0_PITA_000073744-RA
MMARVGEKDGSVWTVKHRVGVDKSRGAGEGKDQRCREVVKVESRCQRILGNCLRRRQEAMAERRRKVGDKTEVEGSRKSQDKEKPGGQNAEFWICLLLTLLGYLPGILYAIYAITK
>gnl_Pinta_v2.0_PITA_000028589-RA
MREGTANCIDILLAIILPPLGVFLKFGCHCVLISLIKPPGADNFEFPVLCDRSSSGYDFSSVFLSNHRHSIIMREGTANCIDILLAIILPPLGVFLKFGCHVSTFSSI
>gnl_Pinta_v2.0_PITA_000052671-RA
MREGTATFIDILLAILLSPLGAEFWLCLLLTLFGYLPGIIYAIYVLTKTSSSQVNLCKNAPDWQLNYL
>gnl_Pinta_v2.0_PITA_000045377-RA
MREGTATFIDILLAILLPPLGVFLKYECHVRELHPTAKAFNLLLKFYFIIMREGTATFIDILLAILLPPLGAEFWICLLLTLFAYLPGIIYAIYVLTKTA
>gnl_Pinta_v2.0_PITA_000045376-RA
MRMIKKNAKVKIENKVTVQVYFIIMREGTATFIDILLAIILPPLGVFFKYECRAEFWICLLLTLLGYLPGIIYAIYVLTKTD
>gnl_Pinta_v2.0_PITA_000056276-RA
MKIILWRPSHHDHLISRITIGIEVGVVRLFFWAVVFTSSHLNKRFLVHDYIIIIVMREGTANCIDIFLAIILPPLGVFFKFGCHVSTFHLVLSRILDMSSVDSAWVPTRNNICRLCYHQVILRCE
>gnl_Pinta_v2.0_PITA_000072176-RA
MREGTANCVDILLAILLPPLGVFLKYGCHLIFLRVFLFCVTGRVLDMSAADDIGVPTGNYIRNLRHHQVKSMIFWGC
>gnl_Pinta_v2.0_PITA_000037650-RA
MNKDGTLDVKCKVVDDDLSMRIHSLSLLLWVSLHFSSKVIIISVTMREGTANCVDILLAIILPPLGVFLKFGCHVSTFSSI
>gnl_Poptr_v3.0_Potri.010G217200.1
MGSATFLEVILAIILPPVGVFLRYGCGVEFWICLLLTILGYLPGIIYAIYVLVG
>gnl_Poptr_v3.0_Potri.013G001600.1
MSSTNFIDILLAIILPPLGVFLKFGCGAEFWICLLLTILGYIPGIIYAVYIITK
>gnl_Poptr_v3.0_Potri.006G182500.1
MPSRCEICCEILIAILLPPLGVCFRHGCCSVEFCICLLLTILGYVPGIIYALYAIVFIDRNEYFDEYRRPLYAPA
>gnl_Poptr_v3.0_Potri.018G105100.1
MPSRCEICCEIIIAILLPPLGVCFRHGCCSVEFWICLLLTILGYVPGIIYALYAIVFIDRDEYFDEGRRPLYAPAYQ
>gnl_Poptr_v3.0_Potri.005G002100.1
MAGAVKCIDILIAIILPPLGVFLRFGCGVEFWICLLLTILGYIPGIIYAVYAITK
>gnl_Poptr_v3.0_Potri.008G044300.1
MGSETFLEVILAIILPPVGVFLRYGCGVEFWICLLLTILGYIPGIIYALYVLVG
>gnl_Prupe_v2.1_Prupe.2G218700.1
MHGTNQTARPKSDTCQSAPHVALPEFAVCHLYVTDKGSSFSYISSTSLSLKVNLILSVHIILSTSIRSSTKFSTTGLIIFIIFIIMGSETFLEVILAIILPPVGVFLRYGCGVEFWICLLLTLLGYIPGIIYALYVLVG
>gnl_Prupe_v2.1_Prupe.6G241100.1
ILLAIILPPLGVLLRYGCKVQFWFPLLLTLLGYIPRIIFAIYVFSEKKKLTNKLGARFPLDQMDQASY
>gnl_Prupe_v2.1_Prupe.6G303600.1
MGTATFVDIIIAILLPPLGVFLKFGCEAEFWICLILTLFGYLPGIIYAIYILTK
>gnl_Prupe_v2.1_Prupe.6G303700.1
MPSEGTANFIDILIAILLPPLGVFLKFGCHVEFWICLLLTIFGYIPGIIYAVYAITK
>gnl_Prupe_v2.1_Prupe.7G264600.1
MPSRCEIFCEILIAVLIPPLGVCLRHGCCTIEFCICLLLTLLGYIPGIIYALYAIVFVNRDEYFDEYRRPLYASPA
>gnl_Selmo_v1.0_227480
MAGATFIDVLLAIILPPLGVFLRFGCAVEFWICLLLTILGYIPGIIYAIYVLVG
>gnl_Selmo_v1.0_136629
MDDSTTATCLEILLAILLPPVGVFFKYGCEIEFWICLLLTVFGYIPGIIYAVYVIVGR
>gnl_Solly_v2.4_Solyc01g102290.2.1
MGDSTMTCVDILLAIILPPLGVFLKFGCKVEFWICVLLTLFGWLPGIVYAVWVLTK
>gnl_Solly_v2.4_Solyc01g102280.2.1
MEDSKMTCLDILLAIILPPLVAYRKFGCKAKT
>gnl_Solly_v2.4_Solyc04g049960.2.1
MGSETFLEVILAILLPPVGVFLRYGCGVEFWICVLLTILGYIPGIIYALYVLVG
>gnl_Solly_v2.4_Solyc07g005720.2.1
MDSRCAILCEVLLAIFLPPLGVCLRHGCCTVEFLICLILTILGYVPGIIYALYAILCIQSEPHYHHYHSLA
>gnl_Solly_v2.4_Solyc07g005730.2.1
MEITCALVCEILLAILLPPLGVCLRNGCCTVEFLICLVLTILGYVPGIIYALYAILFVEREPRRDYYDTLA
>gnl_Sorbi_v3.1_Sobic.010G066300.1
MGLCSCCCRCLELLCSVLLPPLGVCLRHGCCSLEFWISVLLTILGYLPGVLYAVYVICSVDPHRHRDPDDDYVYVA
>gnl_Sorbi_v3.1_Sobic.010G211400.1
MSSGGCSTCLEVIFAVVLPPLGVFFRYGCCSSEFFISLLLTVLCYVPGIVYSLYVILRTPPEPPGIDGERPYDMLA
>gnl_Sorbi_v3.1_Sobic.003G137400.2
MKEGTANCVDILIAIILPPLGVFLKFGCKVEFWLCLLLTFLAYLPGIIYAIYAITKD
>gnl_Sorbi_v3.1_Sobic.009G036000.1
MSANCVDILIAIILPPLGVFLKFGCGHQFWICLLLTFLGYLPGIIYAVYAITK
>gnl_Sorbi_v3.1_Sobic.009G036100.1
MSEGTANCVDILIAIILPPLGVFLKFGCGHQFWICLLLTFLGYLPGIIYAVYAITKQ
>gnl_Sorbi_v3.1_Sobic.009G025500.1
MGSETFLEILLAILLPPVGVFLRYGIGVEFWICLLLTILGYIPGIIYAVYVLVA
>gnl_Sorbi_v3.1_Sobic.001G409400.1
MASATFLEVLLAIFLPPVGVFLRYGCGVEFWIDLLLTVLGYIPGIIYALYVLVA
>gnl_Sorbi_v3.1_Sobic.001G359601.1
MADDNTVTLVRLILAIILPPLGVFLKHGLKLEFWICLILSFFAYLPGIIYAVWVIIKKDDD
>gnl_Sorbi_v3.1_Sobic.002G294500.1
MADGRCCTFLEILLAIILPPLGVFLRFGCCRIEFCICLLLTILGYIPGMIYAIYVLVALDSDRHEREYYTLA
>gnl_Sorbi_v3.1_Sobic.002G389400.1
MSNSDGTATCIDIILAIILPPLGVFFKFGCGVEFWICLILTFFGYLPGIIYAVWAITK
>gnl_Spipo_v2_Spipo22G0032800
MGSETFLEVILAILLPPVGVFLRYGCGAEFWIDLLLTVLGYIPGIIYAIFVLVG
>gnl_Spipo_v2_Spipo3G0081100
MSQGTANCIDILLAVILPPLGVFLKFGCKVEFWICLLLTLFGYIPGIIYAVYAITK
>gnl_Spipo_v2_Spipo3G0081000
MSHGTANCVDILIAVILPPLGVFLKFGCKVEFWICLLLTLLGYIPGILYAVYIITK
>gnl_Stras_v2.0_SGA_v2.0_scaffold329T48835
MGSETFLEVILAILLPPVGVFLRYGCGVEFWIDLLLTVLGYIPGIIYAGLNQSTPPIPLHTSQPPPPILLPPPHRPPSRSSTVSLKHPRREMHLAQIFTCDSSMGYSSRLSWLFEAVVLVSTLCAFFPFCCCHF
>gnl_Stras_v2.0_SGA_v2.0_scaffold63T21781
MSIRQPYICTLFYPIQTSLFLFSEVKSLSPSLSNSRDLEGVEKEKSVRMASRCEILCEILLAIFLPPLGVCLRHGCCTVEFFICLVLTILGYVPGIIYALYAIVFIDRDRHVCQGSSISLYSSDMIRQHRHSRREPLKINDLSNVIHRQFWVPEASPQAAVLNSGPSRGGLTHGTVWTSKSVHPDRRTSK
>gnl_Theca_v1.1_Thecc1EG026847t1
MADDSTATCVDILLAIILPPLGVFLKYGCEVEFWICLVLTLFGYIPGIIYAVYAITKK
>gnl_Theca_v1.1_Thecc1EG037030t1
MPSRCEICCELLIAVLLPPLGVCLRHGCCSVEFCICLLLTILGYVPGIIYALYAIVFVDRDEYFDEYRRPLYYSSA
>gnl_Theca_v1.1_Thecc1EG004955t1
MCCLKLWRCLCCGSACKKEKKTDCLDVILAILLPPAMIYRKEGCSCNFWISVILTVTGYVPGSVHAVIVISSN
>gnl_Theca_v1.1_Thecc1EG004954t1
MSICLACDLVGDAGCLDLTLALIMPPLGVFRKRGTKSEFWLSICLTLALFLPGSIYAFNIVTSKENNGTK
>gnl_Vitvi_Genoscope.12X_GSVIVT01023629001
MATRCEIFCEILIAILLPPVGVCFRHGCCSVEFCICLLLTLLGYIPGIIYALYVIVFVDRDPDDYYWRPLNA
>gnl_Vitvi_Genoscope.12X_GSVIVT01025602001
MGTATFLEVLLAILLPPVGVFLRYGCGVEFWIDLLLTILGYIPGILYALYVLVAL
>Maldo_HF_38013
MGSATFIDIIIAILLPPLGVFLKYECRVSVNFSFESAEFWICLVLTLFGYLPGIIYAIYILTNMGRATFLEIVLAILLPPLGVFLHYECRVSVNFSFESEEFWICLVLTLFGYLPGGKGCVRRAAMSFCLDIKANMASEGTLNCVDILIAILLPPLGVFLKFGCHI
>Malba_025997
MDWGDAGLQVVAAGVQGALPQLRLRPRAAVLVRTVVDPGVRAAGRFHAPICRRLERWLAETDPHHAVLQSVSLARRSEVEFCICLLLTMMGYIPGIIYALYAIIFINHDECFHEYCRRRLR
>Malsi_04g016620
MGAATCIDIILAILLPPLGVFLRFGCHSEFWICLLLTVLGYIPGILYALYIITNMGTATCIDIIIAILLPPLGVFLRFGCHVKDVCGGRLRLFVYVSRVCFQPFDGLVLSGVAKWMVDLVHVAFLLQAHYSINKLPRVPCEKKKV
>Malsi_12g017220
MGSATFIDIIIAILLPPLGVFLKYECRGILDLFGADTVWLPPWYYICHLYPHQVILSIYVVKDVFRRAAMSLCLGIKVCFQPFDGLYLSGVAKWMADTSFIMGRATFLEIVLAILLPPLGVFLQYECRVSVNFSFESVLYGCCLSYKHEEFWICLVLTLFGYLPGIIYAIYILTNTSSTHR
>Malsy_12g018210
MGSATFIDIIIAILLPPLGVFLKYECRVSVNFSFESAEFWICLVLTLFGYLPGGKGCVSKGSYVSLFRYQGFVFNRLMDCTYLRKRSARSAEFPLGSSVLIGPSDIVCWNCDTKVHGANSGASLPRGQRVGAKEIRKAGTFRGFGKVKRLSGRVGIGKGKRNVGGMGRATFLEIVLAILLPPLGVFLQYECREEFWICLVLTLFGYLPGIIYAIYILTKGVVWSGCNFDEDFHSVHDGKVYRDAKEELSMDSLIPSAFDTIFYNVDTKIDFKLRANMASEGTLNCVDILIAILLPPLGVFLKFGCHAEFWICLLLTIFGYLPGIIYAIYVITK
>Maldo_GDDH_04G1185700
MGTATCIDIIIAILLPPLGVFLRFGCHNFLGILDLFGADSVRLPPWYYICHLCHHQVILSICVKDVCGGRLRLFVYVSRVCFQPFDGLVLSGVAKWMVDLIHVACIWCNCSLFFTLILI
>Maldo_Gala_12g018280
MASEGTLNCVDILIAILLPPLGVFLKFGCHAEFWICLLLTIFGYLPGIIYAIYVITNGSVQEEREGSYLACNQLHQHGADGPTLMFSFVHGRHCGNVYAS
>Pruav_sc0000582.1_g860.1.mk
MDTTKPYQSILHIVQRREGGDRRETFSFFKWSTDKCSSFSYISSTSLSLKVNPILSVHIILSTSIRSSTKFSTTGLIIFIIMGSETFLEVILAIILPPVGVFLRYGCGVEFWICLLLTLLGYIPGIIYALYVLVG
>Pruav_sc0000749.1_g020.1.mk
MSAEALQVAKVYRQLLRAVKKHVAKEDRARHFKEYVTEEFRNNSKLSDPSSIQQKIKLAHNYTFLLNSVHHHQCDTYVTDKAQLVSSSSSSFIIMGSETFLEVILAIILPPVGVFLRYGCGVEFWICLLLTLLGYIPGIIYALYVLVG
>Pyrbe_012175
MGTATFIDIIIAILLPPLGVFLKYECRHLKANSPPFAIKRERSASSADFPLGSSANRTERYHAGTATPRSTAPIPGGSLILEPLPRVPMTMSLLQVEDIIKLSSTSLQPMALVGRLTFSSPNSS
>Pyrpy_N_12g1265.1
MVNLHVAPSAAESDTSLFLLYNPSLPLVVFCLLSNLISMGTATFIDIIIAILLPPLGVFLKYECGVSVNFSFESVLYRCCLSYKHVSRVCFQPFDGLYLSGVAKWMVDTSFM
>Ruboc_06_G08382
MPSEGTANFIDILIAILLPPLGVFLKFGCHVEFWICLLLTIFGYIPGIIYAIYVITKASESSSMSATCIDIIIAILLPPLGVFLKFGCGVEFWICLILTILGYLPGIIYAIWAITK
