# Supplementary material for: Transcriptomics of long‐term, low oxygen storage coupled with ethylene signaling interference suggests neofunctionalization of hypoxia response pathways in apple ( Malus domestica )
Source: Plant Direct. 2024 Dec 20;8(12):e70025. doi: 10.1002/pld3.70025 (PMC11660084; doi:10.1002/pld3.70025)
Supplement: Supplementary file 2 — Data S2: Homologs of all 606 hypoxia response genes identified in this study across 42 representative species of land plants). [file PLD3-8-e70025-s004.gz › 01-integratedGeneFamilies_dir/1578.fna]

>gnl_Ambtr_v1.0_evm_27.model.AmTr_v1.0_scaffold00013.112
ATGAGAACCAGGAGAGGATTGTGTTACCCTCGAGTTCATGTAAAAGCAGAGACGCAAAAAGCGGAGAAGAGGGGAAGGCCGGCAAGTGCAAGTGTTGAGAAAAATTGCGGGAAAAAGGTCAAGATATCGACCGACTCAGGTGTAAAAGTGGATTTTTTCAAAAGGTTTCCTGATGATTTAGTGATCTGTATCCTTAGAAAGAAATCGGAGAAGAGGAGAAGGGCGGAAAGTGATGAAGATAGTGGCCGGAAAAAGGCCAGGGTTTTACCGGAATCCGGTGGAAAAGTCGATTTTTTTGATGTGTTACCTGATGATCTCTTAATTTCCATTCTCTGCAAGCTTAGTTCTCAGGCTCGTTCCCCTGCTGATTTCATGGGCGTCTTGTTAACTTGCAGAAGACTAAATAGCTTGGCGATGCATTCTCTGGTGTTGTCAAAAGCGGCTCCTGGAGCCTTCTCTGTGAAATCTTCGAAGTGGTGTGAATCCGCCAATCGTTTCATGAAACGGTGTGCAGACTCCGGCAACGTCGAGGCTTGCTTCACTCTTGGCATGATTCGCTTCTACTGCCTCCAAAACCGCGGCAGCGGCGCCTCCCTCATGGCGAAAGCGGCCATGGTGTCCCACGCCCCTGCGCTCTACTCCCTGGCCGTCATCCAATTCAATGGGAGCGGGGGCTCCAAGTCTGACAAGGACCTCCGTGCTGGGGTTGCACTGTGTGCTCGTGCGGCCTCCCTCGGCCATGTTGACGCCCTCCGTGAGCTGGGCCACTGCCTGCAGGATGGCTATGGTGTCCCCAAAAACATCCCGGAGGGACGACGGTTCCTTGTCCAAGCCAATGCTAGAGAATTAGCGTCTGTGTTGTCCATGGACCCTCACTCGGTGGATCCACGCATCCGTGGGAGGGCTCATCCGTGGCTGGCGCAACTGTTGGAGCACAGAGTGGCGGGTTGCCCATTGTTGAGCGATTTCGGGTGCAATGTGCCTTTGCCGGAGGCGAGCTTGGCGTCAAAGTTTCTGGGGGAGTGGTTCAGGGAGAGGGGGCTGGAGGGGGGTTTGAGAATGTGCTCGCACGCCAGTTGCGGTAGGGCGGAGACTAGGCGGCATGAGTTTAGGAGGTGCTCTGTGTGCGGGGCGGTGAATTATTGCTCCAGGGCGTGCCAGGCATTGGATTGGAAAGTGAGGCACAAACGGGAGTGCAAGCCGGTGGAGGCGAGGTGGTTGGATGAGCTCGCCGAGGAGGAGGAGGAGGAGGAAGAGGCGGAGGCGGAGGAGGAGGAGCAAGGGGATGAGTCATTGGAAGAG
>gnl_Aquco_v3.1_Aqcoe5G357900.1
ATGGAAACAAAATTGAAGAAGAGAAGCAGAAGAGATTGTTTTAGAGTTGTTGAAAATAGTTTTGTTAAAAAGAAAAGAAGAACATCTTTTCAATCTCAATTTAAACAACAAGTTGGATCAAAATCTGATTTTTTTGATGAATTGCCTGATGATCTTGTTGTCAGTATTCTTGCAAAGCTTAGTTCTACTGCTGGATGTCCATCAGATTTAACAAATGTTCTTATGACATGCAAAAGACTTAATGGGTTAGGTCTTCATCCTCTTGTTTTATCAAAAGCTTCTCCAAAGACTTTTGCTGTTAAAGCTAAAAACTGGTGTGAAGCTGCTCATCGATTCTTAAAACAGTGTGTTGATTCTGGAAATATTGAAGCAAGTTATACTCTTGGCATGATAAGATTTTATTGTTTGCAAAACAGAACAACAGGAGTATCATTGATGGCAAAGGCAGCAATAAGCTCGCATGCTCCATCTTTATACTCACTTGCTGTGATTCAGTTCAACGGCAGTGGTGGCACAAAGAACGACAAAGACCTTCGTGCTGGTGTTGCTCTTTGTGCTAGAGCAGCTTTTCTTGGTCATATCGATGCTCTTCGTGAACTAGGCCACTGTCTTCAAGATGGTTATGGAGTTAAACAAAACGTTGCTGAAGGAAGAAGATTTCTTGTTCAAGCTAACGCAAGAGAACTTGCTTCTGTTCTCTCCAATACTACAACTACTACTGAAACAAATAATTCATCTTCTTCTTCTTGTCCATGGATGACATGGCATCCAAACCACCGAAACGTACCGGGTTCAGGTTGTCCGTTATTAAGTGATTTCGGTTGTAACGTTCCGGCACCAGAACCACATCCAGCAAGTCAGTTTTTAGGAGAGTGGTTTGGTAATCGAGGTGGTGTACCGGGTCAAGGACTTAGACTGTGTTCACATGATGGGTGTGGTCGACCCGAGACACGTCGGCACGAGTTTCGACGTTGTTCGGTATGTGGTGCAGTGAATTACTGTTCTCGTGCGTGTCAAGCTCTTGATTGGAAGATGCGTCATAAGGTTGAATGTACACCTATGGAAAGATGGGATGAAGTTGACGGTGAATTTGACGGTAACGACAATAATAATGACGTGGCAATGGTTGAGATTGAAGAAGATGATGAAGGTTATGTAGAAAGT
>gnl_Arath_TAIR10_AT1G67340.1
ATGTTACCCTCAAGAAAAACTAAGAGAGTCTTCTCCTGTGACTTTACTCCGGGAAGAAAACGCCGACGATGTGTTGTTGTTCCTTCCTCTGTTTCTCCGGTACCGGAAAACACAACCGGAGCCGATTTGCTAGATTCAATTCCAGACGATCTTGTTATCTCTATACTTTGTAAACTTGGCTCTACTTCTCGATGTCCTGCTGATTTCATCAACGTTTTGCTGACATGTAAGAGATTAAAAGGATTAGCTATGAATCCTATTGTGTTGTCGAGATTATCTCCTAAAGCTATCGCTGTTAAAGCTCATAATTGGTCGGAATATTCTCACCGGTTTTTAAAAAGGTGTGTCGACGCCGGAAGTCTCGAAGCTTGTTACACTCTAGGAATGATTCGGTTTTATTGTTTACAAAACAGAGGAAACGGCGCGTCGTTAATGGCTAAAGCCGCGATTAGTTCTCACGCGCCGGCGTTATATTCCTTAGCAGTGATTCAGTTCAACGGAAGCGGTGGTTCAAAGAATGATAAAGATCTTAGAGCCGGTGTGGCTTTATGCGCGCGTGCCGCTTTTCTTGGACACGTCGACGCGCTACGTGAGCTAGGTCACTGTCTTCAAGATGGTTATGGAGTTCCTCAAAACGTCTCTGAAGGTAGGAGGTTTTTAGTTCAAGCCAACGCTCGTGAACTCGCCGCCGTTTTATCTTCCGGTATACAAGCTAGGTCAACGTGGCTTTCTTTATCACAGCCACCACCTCCGGTTGTTCCTAACCATGGTCAACAAACTTGTCCTTTGCTTAGTGATTTTGGATGTAATGTACCGGCACCGGAAACACATCCCGCGAATAGGTTTTTAGCGGATTGGTTCGCTGTTCGCGGCGGAGATTGTCCCGGAGATGGGTTGAGATTGTGTTCACACGCTGGTTGTGGACGACCGGAGACGAGGAAGCATGAGTTTAGGAGATGTTCGGTTTGTGGCGTTGTTAATTATTGTTCACGCGCTTGTCAAGCTTTAGATTGGAAACTCCGGCATAAAATGGATTGTGCTCCGGTGCAACGGTGGCTAGAGGAAGGTGACGGTGGTGAAGGTAACGTTCAGATTGACGGAAATGGTAACGGTGATAATGTTTTGCTTCCAATGAGT
>gnl_Arath_TAIR10_AT5G50450.1
ATGACGCATCTCAACAAAAAACAGAGGTTAGAGAATAACCATAACAATACTGTGAACAACCATTTCGAAGACTTACATGACGATCTCATCATCTCTATCCTCCGCAAACTCGCTACCTCCGCTTCTTCTCCTTCCGATTTCCTCACCGTTCTCTCCACATGCAAGAGATTGAATCGGTTAGGATTACATCCTCTGGTTTTATCTAAAGCCGGTACTCAAACCCTAGCCGTCACGGCGGAGAAATGGTCAGATTCTTCTCATAAATTCCTCAAACTCTGTGTTAATGCCGGAAACATCGACGCTTCGTACTCTCTCGGAATGATCCGATTTTACTGTCTACAAAATCCAGTGAGCGGCGCGTCATTAATGGCTAAAGCGGCGATTAAATCACACGCGCCGGCGCTTTATTCGTTATCGGTGATTCAGTTTAACGGAAGCGGCGGTTCAAAAACCGATAAGAATCTACGCGCCGGCGTTGCTCTTTGTGCACGCTCTGCTTATTTAGGCCACGTCGATGCGTTACGAGAGCTTGGTCACTGTCTTCAAGACGGTTACGGTGTTCCTCGTGACGTCTCCGAAGGTCGTCGTCTTTTGATTCAAGCTAACGCGCGTGAGCTCGCGTGTTCTCTACGCTCTTACCTCTCTCTGAAATCTGGGGACGAGAACGAGACCTTAACTGATTTAAGCGTGGTTCCGGTTCAGGAGATTCATCCGGTTAACCGGTTTTTAAAAGAGTGGTTTAGTTCGGGTCGGGTTGATTTAGCGGAAGGGTTAAGGATGTGTTCGCATGGTGGTTGTGGAAGGCCGGAGACTCGGGCTCATGAGTTTCGGCGATGTTCTGTTTGTGGGAAGGTTAATTATTGCTCGCGTGGTTGTCAGGCGTTGGATTGGAGAGCGAAGCATAAGGTTGAATGTACGCCGTTGGATTTGTGGGTTGCGGCAGCGGCGGAGATTGGCGACGACGGTGAAGCGGTGGCGGTGGAGATTGATGATAATCATGGTGAGCGG
>gnl_Betvu_v1.2_Bv6_150830_kuap.t1
ATGAAGGTGAAAAAAATGATGAAGAAAAATAGAGGTTTTGTTAATGGCGGCGATAAAGATGATGATAAAATGAGATCGTTTTCGTCGCCGGAAAATGATTTTGTTTTTACTAACTTTGAAAAAGAAAAAGTTGATTTTCGTTGCCGGAAAAGAGCGAAAATCTCGCCGGAATTTGCCGGAGGAGGTTCGGATTTCTTCGATTCTTTACCGGATGATCTTGTTGTGTGTATTTTAGCGAAGCTTAGTTCTACTGCTTCTTGTCCTGCTGATTTCATCAACGTACTCATAACTTGTAAGAGATTTAACGGATTAGGTCTTAATTCTATGGTTTTATCAAAAGCTTCACCGAAAACTTTCGCAATTAAAGCTAAGAATTGGTCCGAATCTTCTCATCGTTTCCTCAAATTTTGCTCTGATGCCGGAAATGTCGAAGCCTGCTACACTCTCGGCATGATTCGATTCTACTGTTTACAAAACCGAGGAAGTGGAGCTTCACTAATGGCGAAAGCCGCCATTAATTCACACGCACAAGCTCTATACTCATTAGCAGTGATTCAATTCAACGGAAGTGGAGGAACAAAGAGCGACAAAGACCTACGCGCAGGAGTCGCTCTATGCGCACGTGCCGCCTTCCTAGGTCACGTGGACGCTCTCCGTGAACTCGGCCACTGTCTTCAAGACGGTTACGGCGTCCGTCAAAACGTCGCCGAAGGACGTCGTTTTCTCGTCCAAGCAAACGCACGTGAGCTAGCCACCGCTCTCACGTGCGCCTCTTCTCCTTCCTCTTGTTGGCTCTCATCCTCACCAACCGGAAACCGCCACGTGTCTTCAACAACAGCAACAACAACAACAAACGTAGGTTGTCCATTGTTAAGTGATTTCGGTTGCAATGTTCCTGCTCCTGAAGCTCACCCAGCGAACCGGTTTTTATCCGAGTGGTTTTCGGTTCGAACCGGTGAAATTAACTCTAATGAAAATGAAAAAAATCCTGGACCCGGTTTAAGGCTATGTTCTCATATTGGATGTGGTAGACCGGAGACACGTAAGCATGAGTTTAGACGGTGTTCCGTTTGTGGGGCCGTTAATTACTGCTCACGCGCTTGTCAAGCGCTTGATTGGAAGTTGAGGCATAAAGGAGAGTGCGCGCCTATGCCTAGATGGGCTGAAGAAAATATTAACGCCGTTAACGGTCACGGTAACGATAACGATGATGGTGTTATTAATGGTATGGATGTAGATGATGACAGA
>gnl_Carpa_v0.4_evm.model.supercontig_13.117
ATGATGCAGAGGAAAAAGCAAAGAATCTCTAGCAAACCTGATCTCTTTGATGGATTACCAGACGATCTTCTCGTCTGCATCCTCGCCAAGCTTAGCTCCTCTGCTTCTTCCCCATCTGATTTCATCAGCATTCTCATCACATGCAAGAGATTGAATCGGTTAGCCCTCCATCCTCTAGTCTTATCCCGAGCTGGACCTAAAGCACTCGCCGTCAAAGTCACCAGCTGGTCGGATTCCGCCCACCGTTTCCTTAAACAGTGCGTTTCCGCCGGCAACACCGAAGCTTGCTACGTTCTTGGCATGATCCGTTTCTACTGCTTGCAAAGCAGAGGGAGCGGCGCATCTTTGATGGCTAAAGCCGCCGTGAAATCCCACTCGCCGGCTCTATACTCGCTATCGGTGATACAATTCAATGGCAGCGGCGGCTCCAAGTCCGACAAGAATCTTCGAGCCGGCGTGGCGCTGTGCGCGCGAGCTGCATCCCTCGGCCACATCGACGCGCTGCGCGAGCTGGGACATTGCCTACAAGACGGCTACGGCGTGGCGCAGAACGTGGCGGAGGGTCGCCGGCTACTCATCCAGGCCAACGCGCGGGAGCTTGCCTTGTCGTTACGCTCCATGCTGACGTGTCACCATCATCGTTTTTTCCATCCACCTCGACAGTACTCCCAGCAGTACGTGTCGTGCCCGACGGGTACGGGTTGTCCGTTACTGAGCGATTTCGGGTGCAACGTGCCGGACCCGGAGGTTCACCCGGTGAACGTGTTTCTAAAGGAGTGGTTCGAGTCAGGGCGCGGCGTTGTGGGCCAGGGGCTCAGACTGTGTTCGCATAACGGTTGCGGTCGGCCGGAGACCCGACCGCATGAGTTCAGGAGATGCTCGGTTTGTGGAACCGTCAACTATTGCTCGCGTGCGTGCCAAGCGCTGGACTGGAAGCTGCGGCATAAGATGGAGTGTGTACCGATCGAGAGATGGGTGGAGGAGAATGGCGGCGGCAATGACGGCGACGTCGGCGGAGGAATGGCGGGGATTGAAGAGGCTGAGAACGAGGCGGTTGGG
>gnl_Carpa_v0.4_evm.model.supercontig_43.57
ATGAGAACCAGGAGGGGGTTTTGTTACCCTAGGGAGGGTACTTTTCTGGGGAATACTTCTGTTAAGAAGAAGAGAGATGTCACCGGAGGAGGAGACCACTTCTCTTTCCGCAAACGACAAAGATTCTCGCCGGAGTTTGTCGGAGACCGCGATTTGTTCGATTCTCTCCCTGATGATCTAGTCATTTCTATTCTCAGTAACCTCAGCTCAACCGCCCTTTGCCCGTCTGATTTCGTCAACATTCTGATCACATGCAAGAGATTAAACGGTCTGGCTCTCAGTTCTCTGGTATTATCCAGAGCATCGCCGAGAGCTTTTGCCATGAAAGCCAAGAATTGGTCAGAATCCGCTCACCGCTTCTTGAAACTCTGCGCCGATGCCGGGAATGTCGAAGCTTGTTACACTCTCGGCATGATTCGGTTCTACTGTCTGCAAAACCGCGGCAGTGGAGCTTCTCTCATGGCAAAAGCCGCGATTAGTTCCCATGCCCCGGCTCTGTATTCACTCGCTGTGATACAGTTCAACGGCAGCGGCGGCTCCAAGAACGATAAGGACTTACGAGCCGGCGTCGCTCTCTGCGCGCGAGCCGCTTTCCTTGGCCACATCGACGCGCTCCGGGAGCTCGGCCACTGTCTTCAAGACGGCTACGGAGTTCCACAAAACATCTCAGAAGGACGACGGTTTCTCGTACAAGCCAACGCTCGCGAGCTAGCCGCTGTTCTCTCTTCGGCTGCCGCGTCGGGGATCTCGGCGCGCTCCTGGCTAACATGGAGCCCGCAGCCGAGCCAGCGTGTCGCGGCGGGGCTTGGATGTCCGCTGCTTAGCGACTTCGGTTGCAATGTACCGGCTCAAGAGGCACACCCGGCGAGCCGGTTCCTGGCGGAGTGGTTCGGCTCACGCGGCGGGATTCCTGGACCGGGGCTGAGATTGTGCTCGCACGTGGGGTGTGGGAGGCCGGAGACGAGGAAACACGAGTTCCGGCGGTGTTCGGTGTGCGGAGCGGTGAACTATTGTTCACGCGCTTGTCAGGCGCTTGATTGGAAAGTCCGGCATAAAGCGGAGTGCGCACCTGTAGAGCGATGGGGGAACGAAGAAGGGGAAGGTGGTGAGGGTAACGGCAACCATGCCGTGAACGGTGATGTTAACGGTGAGGAGTTGTTTATGGGGATGGGCGAGAGT
>gnl_Elagu_v2.0_p5_sc00078.V1.gene19
ATGCAAACGAGGAGCGGGTCGCGATACACGAAGCCCCCGTCGGAGGTGGATGGTTGGGAAGGAAGGAAGGAGAGGGAGAGAAAGTGGCGGAGAGGACAAGTGAGGGAAGATTTCTCCGGGAAGCGGCGCCGCTGCTCGTCGCCTGCTGCGGCGGAGGGAGGTGGTGGTCAGAAACCGGACTTCTTTGATGGCTTGCCGGACGATATTGTTGTCTGTATCCTTTCCAAGCTCAGCTCTTCCGCCACCAGCGCTTCCCACCTAATCAACATACTCCTGACATGTAAGAGATTGAACGGATTAGGTCTGCATCCCCTGGTTCTTTCGAAGGCGTCGGCGAAATCGCTCACCGTCCGGGCCAAGAACTGGTCCGAATCCGCCCATCGCTTCTTGAAGCAGTGCGCCGATGCCGGAAATTTTGAAGCGTGCTATATCCTCGGCATGATCCGATTCTACTGCCTCCAGAACAGGGGGAGCGGGGCGGCGCTGATGGCGCGGGCGGCGATAGGATCGCACGCGGCTCCGCTCTACTCGCTGGCGGTGGTCCAGTTCAACGGCAGCGGCGGGTCGAAGAACGACAAGGATCTCCGGGCCGGCGTCGCGCTCTGCGCCCGCGCCGCCTTCCTCGGGCACGTGGACGCCCTCCGCGAGCTGGGCCACTGCCTCCAGGACGGCTACGGCGTCCGCCGGAACGTCGCCGAGGGTCGCCGCTTCCACGTCCAGGCCAACGCCCGGGAGCTCGCAGCCGTTCTCTCTTCCGCCCGCTGGCCACCGGCGGAGGCGGCGGTGCCGACAGGGTGCTGCCCGCTGCTGAGCGACTTCGGGTGGAGCGTGCCGGCGCCGGAGCCGCACCCGGCGAACCGGTTCCTGGTGGAGTGGTTTCGGGCGCCGGGGGCCCGGGCCGGGGACGGGCTGAGGCTTTGCTCGCACGGGGAGTGCGGGCGGCCGGAGACTCGGCGGCACGAGTTCCGGCGGTGCTCGGTGTGCGGGACCGTGAACTTCTGCTCCCGGGCGTGCCAGGCGCATGACTGGAAGCTCGCCCACAAGGCCAAGTGCACCCCCATGGACCGCTGGCTCCTCGACGGCGGCGCTGCTGCTGCGGCCGAGGTCGCGGCCGCCGGAGAGTACGGCGCCGCCGCGCCGGCGGCGGCCGTTGGTGGTGAGGGTGGCGGTATGGAA
>gnl_Elagu_v2.0_p5_sc00152.V1.gene54
ATGCGAACGAGACGCGGTCTTTCATCCCGGCCGAAGGAGGCGGCGGAGGAGGAGAGGGCTGGTGGCGGAGGGAAGAGGAACAGGGGAAGAGAGCACTACGGCCGCCGGAAGAGACCGCGGGCGGCGTCACCGGCGGCGGAGGGGGACGGCGGAGGAGGAGCGATGGCGGAGGACCTTTTCGACATCCTCCCTGACGAAATTATCGTCCTCATCCTCGGCAAAATCGTATCCTCCGCCTCCTCGCCCTCCGACCTTATCAGCATCCTTATCACTTGTAGGAGGGCTAATAGGTTGGGGATGAGTCCCTTTGTTCTCTCGAAGGCCTCCGCAAAGATCTTTGCCATTAGGGCGAAGAACTGGTCCGACTCCGCTCACAAATTTCTGAAGCAGAGCGCCGATGCAGGAAATCTGGAAGCTTCCTACATACTGGGCATGATCCGATTCTACTGCTTGGAGAGCAGAGCGAGCGGTGTTTCGCTGGTGGCGCGGGCGGCGATCGGGTCGCATATGGCGGCGCTCTACGCTCTGGCGGTCATCCAGTTCAACGGCAGCGGGGGCTCGAAACATGACAAGGACCTTCGCGCCGGGGTTGCCCTGTGCGCTCGCGCGGCAGCGCTCGGCCATGTCGACGCCCTTCGCGAGCTCGGCCACTGCTTACAGGACGGCTATGGCGTGCGCCAGAACGTGGTCGAGGGGCGGCGCTTCCTGGTCCAGGCCAACGCGCACGAGCTCGCTGTCGTCCTCGGCTCTACCGCCAAGGCGGCGTGGCAGGCCCACCGCCACCACCGCATCTCGGAAGGGGGCAGCTGTTGCTCCCTGCTCAGCGACTTTGGCTGTAACGTTCCGGCGCCGGAGGCCCATCCGGCGAACCGGTTCATGGTGGAGTGGTTCGCTATGAGGGGTGGTCCCTCCAGAGAGGGGTTGAGGATGTGCTCCTACGGCGGCTGTGGTCGGCCCGAGACGCGGCGGCACGAATTCCGGCGGTGCTCGGTTTGCGGCACTGTAAACTACTGCTCTCGGGCGTGTCAAGCTCTCCACTGGAAACTGGCGCACAAGACCGAGTGCGCCCCCGTGGACGGGTGGCTCGACGCCCCTGTCGGTGCTGCCGGCGGTGGAGGCGGTGCTGGTGGAGGTGCACCACGGGTGAACGGCGGCGTAGGCCTAGTGAATTAT
>gnl_Elagu_v2.0_p5_sc00152.V1.gene62
ATGACGATAAGGAAAGCAGTGCTGACGACGATGATCGTGGTGATCAGATGGGGGCTAAAGTCAGAGATGATCATAATAAAGATCCAGTTCTATTTTTTGGAGAGCAGAGCGACTGGTGCGTCGCCGATGGTGCGGGCGGCGATCGAGTCGCATACAGTGGCGCTCTACGCACTAGCGGTGATCCAGTTCAACGGCAGCGAGGGCTCGATGCATGACAAGGACCTCCATGCAGGCATTTCCATGTGCACTCATGGGGCGATGCTCCGCCATTCGCGAGCTCGGCCACTGCGTCAAGGACGGCTATGGCGTGCCCAAGAACGTGGTCGAGGGGCGGCGCCTCCTGGTCCAGGCCAACGTGCGGGAGCTCGCGCCGCCTTCGGCCATACCACCAAGGCGGCGTGGCAGGCCCACCGCCACCTCCACGGCATCTCACGAGGGGGAGGCTGTTGCTCCATGCTCAACAAATATGGCTGCAACGTGCTGGCCCCAGAGGCCCACCCGACGAACCCGTTCATGGTGGAGTGGTTCGCTATGAGGGGCGGCCCCTCCAGAGATGGGTTGAGGATGTGCTCCTACGGCAGCTGCGGACGGTCAGAGACGTGGCGGCACGAGTTCCGGTGGTGCTCGGTACATGCAGAATCTAAAATCTACTACTGGAAAGAAGTAGATATCTCATCAGATATCTCTGGGACATCATCTTCTGACTCGCTACTGACCGGCGCTGTAGTAGCCCTCATCCGATCTCTGAGT
>gnl_Elagu_v2.0_p5_sc00229.V1.gene62
ATGCCGGCGCCCGCCAACAGGGCCTACCGTTTTAATTGGAAGACTGCATCACAACGCAAGGGGAGGCTTGGAGCCTTTCGCTGCAAGCGTGCTCAAGGTGGAAGCAACCAAGGCGACCGGTCAACGGCCTTTGACCGTGCGTTACATCGTAAAAACTACCAACTTGGGAGGGCGAAATGGTCCATGAAATGGCCATCTAATGTTCTCTTTGAGCACTATATATATCAGAGCCCGGAGCCTTATCCCCCCCTGCTCCCTTTGGGGCGTGCCCTGAGATCCCAAGAGAGAGAGAGGAGGGGGAGAGGGAGAGGGTTTCACCTCCCTAGAAGAATCGCAGCTATGCGAACGAGACGCGGCTTCTGCTACCCCTGTCCCGATTCCGAGACCCAGTCGAAGGAGGCGGAGGAAAGGGTTGGGAGTGTCGGGAGGAAGAGGAGCTGGATGGGAGAGGAATCGGGCCGCCGGAAGAGGCCGCGCGCGGCGTCGCCGGCGGAGGAAGGTGCGGCCGCTGGGGGAACGACGGCGGAGAGCTTTTTCGACAACCTCCCAGATGATCTCGTGGTCTTCATCCTTTCCAAGCTCAGCCACTCCACCTCCTCCCCTTCGGATCTCGTCAGCATCCTCTTGGTATGCAAGAGGCTCAATAAATTGGGGATGAATCCCCTGGTGCTGTCGAGGGTCTCGGCGAAAGCGCTTGCAATTAGGGCGAAGAACTGGTCGGACTCGGCGCACAAATTCTTGAAGCAGTGTGCCGATGCAGGAAATCTCGAAGCGTGTTTTATCCTCGGCACGGTTTGCCATTTCCCTTTCGTTTTTATTGAAGGAAGGAGTGATTTTTTTGGAGGATTCGAGGCTAAAATTTTGATTTTTATGTGGGTTGATAGATCCGGTTCTACTGCCTGGAGAACAGAGGAAGCGGGGCGTCGC
>gnl_Elagu_v2.0_p5_sc00229.V1.gene63
ATGGCGCGGGCGGCGATCGGGTTGCACGCGGCGGCGATGTACTCCTTGGCGGTGATTCAGTTCAACGGCAGCGGAGGGTCGAAGAACGACAAGGACCTCCGCGCCGGCGTGGCCCTGTGCGCCCGCGCGGCGACGCTCGGCCACGTCGACGCCCTCCGCGAGCTCGGCCACTGCCTCCAGGACGGCTACGGCGTGCGTCAGAACGTGGCGGAGGGGCGGCGGTTCTTGGTCCAGGCCAACGCACGGGAGCTCGCGGCCGTGCTTTCCTCCACCGCCGACGCCGCCGCGTGGCAGGCCCACCGCCACCACCGGTTCTCGGCTGGGGGCGCCGCGTGCTCTCTGCTCAGCGATTTCGGGTGCAACGTGCCGGCGCCGGAGGCCCACCCGGCCAACCGGTTCCTGGCGGAGTGGTTCGCTATGAGGGGCGGGGCCGGCGGGGAGGGGCTGAGGATGTGCTCCCACGTCGGTTGTGGGCGGCCGGAGACGCGGCGGCACGAGTTTCGCCGGTGCTCGGTCTGCGGCGCTGTGAACTACTGCTCTCGGGCGTGCCAGGCCCTCCACTGGAAGCTTGCCCACAAGGTCGAGTGCGCCCCCATGGACCAGTGGCTCGACGCCCCCGCCGCTGCCGCCGCCCTCGGCGGCGGTGCAGGTGGCGGACCACCGCCGGAGAACGGCACAGGCGCGGTTAAC
>gnl_Eucgr_v2.0_Eucgr.H04638.1
ATGAGGACCAGGCGAGGGATGTGTTACTCCGAATCGGACCTGTGCTCCGAGAAGATGAGGGCCGCGGCGGCGGCGGCGGCGGCGAAGGCGGCGGCGGGGGGTGTGGTGGGGGTGAGGAGGAGGAGGAGGGTGGATTCGATCCCGGGCGGTGGGGAGGATGCGGCTTTGCTCCGCCGCAAGCGGCGGAGGTGCCCCCCGAGGGTGGGCGGCGGCGGCGGGGACGACTTGTTCGACGCCCTCCCCGACGACCTCGTCCTCTCGGTGCTCTGCAGGGTCGCCGGCTCCGCCTCCTCGCCTGCCGATCTCGTCAACGTTCTGCTCACGTGCAGGAGATTCAAATCGTTAGGCCTGCATTCGATGGTGCTGTCGAAGGCGTCGTCGAACGCTCTCGCCGTCAGAGCTCACGGCTGGTGCGACTCCGCCCACCGCTTCCTCAAGCTGTGCGCCGACGCCGGAAACGTCGAAGCCTCTTACACTCTCGGCATGATTCGCTTCTACTGCTTGCAAAGTCGGGGTAGTGGAGCTTCGCTGATGGCCAAGGCGGCGATTGGGTCGCACGCGCCGGCGCTCTACTCGCTCGCGGTGATACAGTTCAACGGCAGCGGCGGCTCCAAGAACGACAAGGACCTGCGGGCCGGTGTGGCCCTTTGCGCCCGGGCCGCCTTCCTCGGCCACGTCGACGCCATGCGCGAGCTCGGCCACTGCCTCCAGGACGGGTACGGCGTCCGCCAGAACGTCGCCGAGGGCCGCCGCTTCCTCGTCCAGGCCAACGCCCGCGAGCTCGCCGCCGTGCTCTCCTCCCCCTCCGCCGCGGCCGCCGCCGCTTCCCTCCTCTCCACTCGGGCGTGGCTCGCCTGGAGCAGTCCGCACGCGCAGCCGCCCCACCAGCAGCAGCAGCAGCAGAACCACCAACAGCATCCCCTCCGCCACGCGGCCGGCACCGGGTGCCCCTTGCTCAGCGACTTCGGTTGCAACGTGCCGGCGCCGGAGGCCCACCCGGCGAACCGGTTCATGGCGGAGTGGTTCGCCGCCCGGGGCGGCTCGGCGGGGCCGGGGCTGAGGCTGTGCTCGCACGTGGGGTGCGGGAGGCCGGAGACGAGGAAGCACGAGTTCAGGCGGTGCTCCGTCTGCGGGGCCGTGAACTACTGCTCGCGGGCGTGCCAGGCGCTCGACTGGAAGCTCCGCCACAAGGCCGAGTGCACGCCGGTGGAGCGGTGGGTGGACGACGACGTCGACGGCGACGGGGACGGGGACGGCGGGGAACATGACGGAGTGGCCGGCTTTAACGGTGATGTCATGGAGGAGAGT
>gnl_Eucgr_v2.0_Eucgr.B03492.1
ATGAGAACGAGAAGAGGAGCTTGGTATTCCCCGGCCGATGCATGCTCAGAGGACGCCGAGGCGGCGGCGATTAAGAGGCCGCGGGACGTCGCCGGAGACCAGGCGGGGTGCGGCCGGAAGAGGCAGAGGTGGTCCAGCGGTGGCTGCGACTCCTTCGACGCGTTGCCCGACGACCTCCTGATTTGTATCCTCTCCAGGGTCAGCGCGTCCGCTTCGTCCCCTTCGGATCTCATCAGCGCCTCGCTAACGTGTAGGAGATTCAATTCCTTGGCCACCCATTCGCTTGTTCTGTCGAAAGCTTCGTCCAAGTGCCTCGCCGTCGGGGCAAAGAACTGGGGCGACTCGGCTCACCGCTTTTTGAAGCGATGCGCTGATGCCGGAAACATGGAGGCCTGTTACATTCTCGGCATGATTCGATTCTACTGTTTGCGGAACCGAGGGAGCGGAGCTTCTCTCATGGCAAAAGCCGCGATTAACTGCCACGCGCCGGCGCTATACTCCCTCGCCGTAATCCAGTTCAACGGCAGCGGCGGCTCCAAGAACGACAAGGACCTCCGAGCCGGCGTCGCCCTCTGCGCGCGCGCCGCCTTCTTGGGCCACGTCGACGCCCTCCGCGAGCTCGGCCACTGCCTCCAGGACGGCTACGGCGTCCGCCAGAACGTCGCCGAGGGGCGCCGGTTCCTCGTCCAGGCGAACGCGCGCGAGCTGGCCGCGGTGCTCTCCTCGGCCTCCGGGGCCCTCCCCACGCGCTCCTCCTTGCTCGCGTGGAACCACCCGCGCCACGACGCCGACGCGCCCCGCGCCGCGGCGGGCTGCCCGTTGCTCAGCGACTTCGGGTGCAACGTGCCGGCTCCGGAGGTGCACGCGGCGAACCGGTTCCTGTCGGAGTGGTTCGCGGCCCGCGGCGTCGGCGGCGGCAGCGGGGGATCCGCCGGAGACGGCGGGCTGAGGCTCTGCTCGCACGCCGGGTGCGGGAGGGCGGAGACGAGGAGGCACGAGTTCCGGCGGTGCTCGGTGTGCGGGGTCGTGAACTACTGCTCGCGCGCGTGCCAGGCGCTGGACTGGAAGCTCCGCCACAAGTCCGAGTGCGCCCCGCAGGAGCGGTGGATCAACGACGGCGACGGAGAAAATGACGGAGTTGGTGCGGGTAACGATGATGTCATCATGGCCGTGAGT
>gnl_Manes_v6.1_Manes.13G012200.1
ATGAGAAGGAGAGGGTTTTGTTATCCTACAGGAGATGATCACATAGATAATAGGTCAGTTAAGAGAAGAAACGGAGGATATTTCACCACCTCCACTGCCGCCGGAGAACAAATGCTTTCCCGTAAAAGGCAGAAGTTATCACATGAGATTGCCGGGGAGACTGACTTGTTTGATTCTTTGCCCGATGATCTTATCTTGTCTATTCTCTGCAAGCTTAGCTCTTCGGCCTCTTGTCCTTCGGATTTCAGTAACGTTTTGATAACATGCAAGAGATTAAATGGGTTAGGCCTTCATTCTCTTGTACTATCTAAAGCTTCTCAGAAAACGTTCGCTATTAAGGCCAAAAACTGGTCGGATTCCGCTCACCGATTTTTGAAACTCTGTACCGATGCCGGAAATGTTGAAGCTTGTTACACCCTTGGCATGATTCGGTTTTACTGTTTACAAAACCGAGGGAGCGGAGCTTCTTTAATGGCCAAGGCGGCGATTAGTTCCCACGCTCCGGCACTATATTCTCTAGCGGTTATACAGTTCAATGGCAGCGGCGGCTCCAAAAACGATAAGGACCTGCGCGCAGGAGTGGCGCTGTGCGCGAGAGCGGCTTTTCTTGGCCATATCGATGCCCTTCGTGAACTTGGTCACTGCCTCCAGGACGGTTACGGCGTCCGGCAAAACGTCCCCGAGGGACGCCGATTCCTCGTCCAAGCTAACGCTCGGGAGTTAGCCGCTGTGCTAATTAACCCCAAATCTGGTCTAAATACGCGCGCATTTCTTAATTGGAATCCACCGGCTCATCCGAACCATCGGCATGCGAATGGTCCCGGATGTCCCTTGTTGAGCGATTTCGGGTGTAATGTTCCGGCTCCAGAAGCACACCCAGCTAGCCAGTTCATGGTCGAGTGGTTCGCGTCTCGGGGCGGTACACCGGGTTCGGGGCTCCGTTTATGTTCTCACGTCGGCTGCGGAAGACCAGAGACTAGAAAACACGAGTTTCGTAGATGTTCCGTTTGTGGGGGTGTGAATTACTGCTCACGCGCGTGCCAAGCGCTTGATTGGAAGATGAGGCATAAGGAGGAGTGCAGTCCCGTGGAGCGGTGGGTCGACGAGGACGGTGAGGGAAACCAAAACGCCGTCGCCGACAGC
>gnl_Manes_v6.1_Manes.12G011300.1
ATGAGAACAAGGAGAGGGCTTTGTTATCCTAGAGCAGATGTTTCTTTTGATAAGAGGTTAGTGAAGAGAAGAAAAGGAGGAGATTTAACCGTCACCGCCACCACCACCGCTACTGCTACTGCCGCCGGTGAACAAATGTTTTCCGGGAAAAGGCGGAGGTTATCTCCTGATATTGCTGGAGAGACTGACTTGTTTGATTCTTTGCCTGATGATCTTGTCATGTCTATTCTCTGCAAGCTGAGCTCCTCCGCCTCTTGTCCTTCCGATTTTATTAACGTTCTGATAACATGTAAGAGATTAAATGGTTTAGGCCTTCATTCTCTGGTTCTATCTAAAGCTTCTCAAAAAAGCTTCGCTATTAAGGCCAAGGACTGGTCCGATTCCGCTCATCGATTTTTGAAACTCTGTGCCGATGCCGGAAATGTTGAAGCTTGTTATACTCTTGGCATGATTCGGTTCTACTGTTTACAAAACAGAGGGAGTGGAGCTTCTCTAATGGCCAAAGCAGCGATTAGCTCGCACGCGCCGGCACTCTATTCTCTTGCGGTTATGCAGTTCAATGGCAGCGGCGGCTCTAAGAACGACAAGGACCTACGAGCCGGGGTGGCGTTGTGTGCGCGAGCTGCTTTTCTAGGCCATATCGACGCCCTTCGTGAACTTGGCCATTGCCTACAGGACGGTTACGGCGTCCGTCAAAACGTCGCCGAGGGACGCCGTTTCCTTGTCCAAGCAAATGCTCGGGAGTTAGCCGCTGTGCTTTCTAACCCTAATTCAGGTCTTAATAATCGTGCCTGGCTTACTTGGAACCCACACGCTCACCCCAACCACAGGCATGCAAGTGGTCCTGGATGTCCTTTGTTGAGCGACTTTGGGTGTAATGTTCCGGCTCCAGAGGCACACCCAGCGAGCCGGTTCATGGCCGAGTGGTTCGCTGCACGTGGCGGAACGCCGGGTCCGGGGCTCCGATTATGCTCTCATGTCGGATGCGGAAGACCGGAAACTAGAAAACATGAGTTCCGAAGATGTTCCGTTTGTGGAGCTGTCAATTACTGCTCACGCGCGTGTCAAGCGCTTGATTGGAAACTTAGGCACAAGGAGGAGTGTGCTCCTGTTGTGCGGTGGGTAGACGAGGACGATGAGGTTGGCAATGGTGAAGCTGGTGGTGAAGGAAACCAAAACGTCGTCGCTGGTAGC
>gnl_Manes_v6.1_Manes.06G119500.1
ATGCCAAAAAGAAAAAGGCCAAAAATTTCACCCTTAATCACCCAAAGATCTGATCTTTTTGAAGAATTACCTGACGATATTATTGTTTGCATCCTCTGCAAGCTCAGCTCCTCCGCTTCTTGTCCTTCAGATTTCATCAACATTCTCATAACATGCAAAAGAATGAATCGGTTAGGTCTTCATCCTCTTGTTTTGTCCCAAGCTGGACCTAAAGCATTAGCAGTCACAGCCAAAAACTGGTCGGAATCTGCTCACCGGTTTCTCAAACAGTGCGTTAACGCCTGCAACGCCGACGCCTCGTACACTCTAGGAATGATCCGATTTTATTGCTTACAAAACCGAGCAACTGGAGCATCCTTGATTGCAAAGGCCGCCATCAAATCACACGCCCCGGCTCTTTATTCTCTAGCCGTTATGCAGTTCAACGGCAGTGGTGGCTCCAAAAAGGACAAAGATCTTAGAGCCGGTGTCTCTCTTTGTGCTCGAGCAGCCGTCTTGGGTCACATCGATGCGTTACGGGAGCTAGGCCATTGTCTCCAAGACGGTTACGGAGTTGCTCAAAATGTTGTCGAGGGACGCCGGCTCCTAATCCAGGCCAACGCGCGAGAGTTCGCGTCATCATTACGTACTATGCTCACGTGGCAACCGCAACACCAGCATCATCATCTCCAATATGCTTCGTGTGTGATGATGGGAAGCATGGGGTGCCCATTGCTAAGCGACTTTGGTTGTAATGTGCCGGCGAGGGAGTTGCACCCGGCGAATCGGTTTTTGAGGGAGTGGTTCGAGTCAGGGCGAGGGTTGCTTGGGCCAGGCTTGAGGTTATGCTCGCACGGTGGGTGCGGGCGGCCGGAAACAAGGCCGCACGAGTTCCGGAGGTGTTCCGTTTGTGGTAAAGTGAATTATTGCTCGCGGGGATGTCAAGCGCTCGATTGGAAGTTGAGGCACAAATCGGAATGTGTGGCAATGGAGCAGTGGCATGGTGTGGACGGCGGCGGTGATGAGATCGAAGGAATGGTGGGGATTGAAGAGGATGAGAATGTGGCTCTTCTTCAT
>gnl_Manes_v6.1_Manes.14G051300.1
ATGTCCCAAAGAAAAAGGCAAAAGATTTCACCCTTAATCACTCAAAAATCTGATCTTTTCGAAGAGCAACCAGACGATATTGTGGTTTGCATCCTCTGCAAGCTCAGCTCCTCCGCTTCCTGTCCTTCGGATTTCATCAACATTCTCGTGACATGCAAAAGGTTGAATCGGTTAGCTCTTCATCCTCAAGTTTTGTCCAAAGCCGGGCCTAAAACATTTGCAATCAGAGCAAAAAACTGGTCAGATTCCGCTCACCGGTTTCTCAAACAGTGCTTTAACGCCGGCAACACCGAAGCTTCCTATACTCTAGGAATGATCCAATTTTACTGCTTACAAAACCGAGCGAGTGGAGCATCGTTGATGGCAAAGGCCGCCATCAAATCTCACGCGCCGGCTCTCTATTCTCTCGCTGTTATGCAGTTTAACGGCAGCGGTGGCTCCAAGAACAACAAAGATCTCCGAGCCGGCGTTTCTCTTTGTGCTCGAGCCGCCGTCTTGGGGCACATAGATGCTCTACGGGAGCTAGGCCATTGCCTCCAAGATGGTTACGGCGTTGCTCAAAACACTGCAGACGGACGCCGGCTCCTAATCCAGGCTAACGCGCGAGAGCTCGCGTCATCTCTTCGTTCGATGCTCACGTGGCAACCGCAACACCAAAACGAACATCAATGGCAGCAGCTTCCATATACTTCGTGTGTGACGATTGGAAGTATGGGGTGTCCATTGCTAAGTGACTTCGGTTGTAATGTGCCGGCGAGGGAAGTGCACCCGGCGAACCGGTTTTTGAGGGAGTGGTTCGAGTCTGGAATAGGGGTGATGGGGCCAAACTTGAGATTGTGCTCACACAGCGGATGCGGGCGGCCCGAGACAAGGCCGCACGAGTTCCGGCGTTGTTCGGTTTGTGGCAAGGTGAATTATTGCTCGCGGGGATGTCAAGCGATCGATTGGAAGTTGAGGCACAAGGTTGAATGTGTACCAATGGAGCAGTGGCATGGCGTAGACGGCGACGATAATGAGATTGGAGGAATGGTTGAGATCGAAGAAGGT
>gnl_Medtr_Mt4.0v1_Medtr3g099300.1
ATGAGAAGACCAATGAAACACCCACACAAGAAGAATCACAATCAAGACTTCTTTGAAGATTTTCCCGATGATATCGTCGTCTTTATCCTCACCAAGCTCAGCTCTACTGCCTCTTCTCCTTCCCATTTCTTTAACACCCTTTTAACATGCAAGAGACTGAACCGTTTGGGTTTTCATCCTATGGTTTTATCGAAAGCTGGGCCAAAAGTACTCGCCGTTAAGCCCAAAAACTGGTCTGAGAACTCTCACCATTTTCTTAAACGCTGTGTTAACGTCGGTAACGTCGATGCTTGTTATACTCTTGGAATGATCCGATTTTACTGTCTACGAAATCGAAGAAGTGGAGTATCTCTAATAGCCAAGGCGGCGATGAAGTTACACGCGCCGGCGCTATACTCACTCGCGGTAATTCAGTTCAACGGAAGCGGAGGCACTAAACAAGACAAAGATCTACGTGCTGGAGTAGCACTTTCTGCACGCGCGTCACTTCTCGGCCATATCGACGCGCTTCGTGAGTTAGGCCATTGTCTTCAAGACGGTTACGGCGTCAAACAGAATGTCACGGAGGGACGACGGTTGTTGGTGCAAGCTAACGTGAGAGAGATTTTACTAGTCTATCGCTTTCTTGAGTTAGCGTCACCTTCACGCGCTGGTTCTTGTGAAGGGATACTGAGTCGCCTGAGTAACATGGCGGTGCCGTTGATAAAAGAGAATAGGTACAACGTGAAGGTGCCGGAGGTGCATCCGGTGAACTGGTTTTTGAGAGAGTGGTTTGAATCTGGTTTAGGGATTCTGGAAGATGGGTTGAGGCTGTGTGCGCATATCGGTTGTGGACGGGCGGAGACGCGGCCGCATGAGTTCCGGCGGTGTTCGGTTTGTGGGAAGGTTAACTATTGTTCTAGGGCATGTCAGGCACTGGATTGGAAATTGCGGCATAAGATGGAGTGTTCGCCGATGGAATGGTGGTTGGATGAGAATGGTGGTGGTGGTGATGGTTTTGTAGTTGGCGGCGGCGGGGATATGAACATGGGAGATGATGCGGTGGCAGCTGAT
>gnl_Medtr_Mt4.0v1_Medtr3g085330.1
ATGTTTTCAGACACAAACAATAACAAAAGACACAAGAGAATGCCACAAAACACTTCTGATTTCTTTGAACTTTTGCCTGATGACATAGTTCTCTCTATACTTGGAAAACTTAGCTCCACCGCTACTTCTCCTTCAGATTTCATCAGTGTTCTAATCACATGCAAAAGACTAAACGGTTTAAGTCTTAACTCTGTTGTTTTGTCCAAAGCTTCGAACAAAACATTATCAGTCAAAGCTAAAAACTGGTGTGACTCTGCTCACCGTTTTCTCAAACGCTGTGTTGATGCTGGAAACATTGAAGCCTGTTACACTCTTGGAATGATTCGGTTTTACTGTTTGCAAAACAGAGGAAGCGGCGCGTCGTTGATGGCAAAAGCAGCTATGAAATCTCACGCACCGTCTTTGTATTCATTGGCAGTGATTCAGTTCAATGGAAGCGGAGGAACAAAAAACGACAAAGATTTACGCGCCGGTGTTGCTTTATGTGCACGCGCTGCATTTCTCGGTCACATCGACGGTTTACGTGAGCTTGGTCATTGTTTACAAGACGGTTACGGTGTTAAACAGAACGTTATTGAAGGTCGACGGTTTCTAGTCCAAGCAAACGCACGTGAACTCGCTGCCGTTTTATCTAACGGCAATAACAACAAACAACCGTTGCTGACGTGGAGTGTTAACCCGGGTTCAAGCCAACCTCCACAGCTTCGTGTTTTAGCTGGTGCTGGTTCTGTTTCTGGTTCGGGTTGTCCTTTGCTGAGTGATTTTGGTTGTAACGTTCCGGTTCAGGAGACTCACCCAGCGAACCGGTTTATGACAGAGTGGTTCGATATTCGAGGTGGGTTTCCTGGACCGGGTATGAGGTTATGTTCGAATTCTGGTTGTGGAAGACCTGAGACAAGAAAGCATGAGTTTCGAAGATGTTCGGTTTGCGGTGTTGTGAATTATTGTTCACGCGCTTGTCAAGCGCTTGATTGGAAGTTTCGACATAAGGCGGAGTGTGCACCGGTGGAGAGGTGGTTAGAGGAGGAGGAACATATTGCCGGGGAAGGTGACGGTGGCGTTAACGTTGATGAGGTGGTTGTGCTTGATAGT
>gnl_Medtr_Mt4.0v1_Medtr2g045135.1
ATGAGAAGACCAATGAAACACCCACACAAGAAGAATCACAATCAAGACTTCTTTGAAGATTTTCCCGATGATATCGTCGTCTTTATCCTCACCAAGCTCAGCTCTACTGCCTCTTCTCCTTCCCATTTCTTTAACACCCTTTTAACATGCAAGAGACTGAACCGTTTGGGTTTTCATCCTATGGTTTTATCGAAAGCTGGGCCAAAAGTACTCGCCGTTAAGCCCAAAAACTGGTCTGAGAACTCTCACCATTTTCTTAAACGCTGTGTTAACGTCGGTAACGTCGATGCTTGTTATACTCTTGGAATGATCCGATTTTACTGTCTACGAAATCGAAGAAGTGGAGTATCTCTAATAGCCAAGGCGGCGATGAAGTTACACGCGCCGGCGCTATACTCACTCGCGGTAATTCAGTTCAACGGAAGCGGAGGCACTAAACAAGACAAAGATCTACGTGCTGGAGTAGCACTTTCTGCACGCGCGTCACTTCTCGGCCATATCGACGCGCTTCGTGAGTTAGGCCATTGTCTTCAAGACGGTTACGGCGTCAAACAGAATGTCACGGAGGGACGACGGTTGTTGGTACAAGCTAACGTGAGAGAGATTTTACTAGTCTATCGCTTTCTTGAGTTAGCGTCACCTTCACGCGCTGGTTCTTGTGAAGGGATACTGAGTCGCCTGAGTAACATGGCGGTGCCGTTGATAAAAGAGAATAGGTACAACGTGAAGGTGCCGGAGGTGCATCCGGTGAACTGGTTTTTGAGAGAGTGGTTTGAATCAGGTTTAGGGATTCTGGAAGATGGGTTGAGGCTGTGTGCGCATATCGGTTGTGGACGGGCGGAGACGCGGCCGCATGAGTTCCGGCGGTGTTCGGTTTGTGGGAAGGTTAACTATTGTTCTAGGGCATGTCAGGCACTGGATTGGAAATTGCGGCATAAGATGGAGTGTTCGCCGATGGAATGGTGGTTGGATGAGAATGGTGGTGGTGGTGATGGTTTTGTAGTTGGCGGCGGCGGGGATATGAACATGGGAGATGATGCGGTGGCAGCTGAT
>gnl_Medtr_Mt4.0v1_Medtr2g045140.1
ATGAGAAGACCAATGAAACACCCACACAAGAAGAATCACAATCAAGACTTCTTTGAAGATTTTCCCGATGATATCGTCGTCTTTATCCTCACCAAGCTCAGCTCTACTGCCTCTTCTCCTTCCCATTTCTTTAACACCCTTTTAACATGCAAGAGACTGAACCGTTTGGGTTTTCATCCTATGGTTTTATCGAAAGCTGGCCCAAAAGTACTCGCCATTAAGCCCAAAAACTGGTCTGAGAACTCTCACCATTTTCTTAAACGCTGTGTTAACGTCGGTAACGTCGATGCTTGTTATACTCTTGGAATGATCCGATTTTACTGTCTACGAAATCGAAGAAGTGGAGTATCTCTAATAGCCAAGGCGGCGATGAAGTTACACGCGCCGGCGCTATACTCACTCGCGGTAATTCAGTTCAACGGAAGCGGAGGCACTAAACAAGACAAAGATCTACGTGCTGGAGTAGCACTTTCTGCACGCGCGTCACTTCTCGGCCATATCGACGCGCTTCGTGAGTTAGGCCATTGTCTTCAAGACGGTTACGGCGTCAAACAGAATGTCACGGAGGGACGACGGTTGTTGGTTCAAGCTAACGTGAGAGAGATTTTACTAGTCTATCGCTTTCTTGAGTTAGCGTCACCTTCACGCGCTGGTTCTTGTGAAGGGATACTGAGTCGCCTGAGTAACATGGCGGTGCCGTTGATAAAAGAGAATAGGTACAACGTGAAGGTGCCGGAGGTGCATCCGGTGAACTGGTTTTTGAGAGAGTGGTTTGAATCGGGTTTAGGGATTCTGGAAGATGGGTTGAGGCTGTGTGCGCATATCGGTTGTGGACGGGCGGAGACGCGGCCGCATGAGTTCCGGCGGTGTTCGGTTTGCGGCATAAGTGGTGTGATTTCTGTATGTGTACAGCTGGTACAAATTTTTGTCTTGTTTTCCAGTCTGAAAAATTACTTGAAACTTTGTTATTACTTGTTAGATGCAAGTAAAATATCAGGAAATGTTAATTCAAAAACTTGTTGGTTAGCTAGC
>gnl_Medtr_Mt4.0v1_Medtr8g080640.1
ATGAGAACAAGAACAGGGGCTTGTTATCCAGAACCTGGAATAGTGACAAAGATGTGTTCATTTGGGAAGAGAAAACCCAGAGACACTCTTTTTTGTGCAAAGAGGCATAAGAAGTGTTCCGAGAAAAAAACCACAACAAATTATGATTTTTTTGAGTCTCTACCAGATGATATTGTTATTTCTATCTTCTGCAGGCTTAGTTCTACAGCCACTTCCCCTTCAGATTTTGTCAGCGTTTTATTAACGTCTAAGAGATTAAAAACATTAGCACTTAATTCTCTTGTGTTATCCAAAGCCTCTCCAAGAACTTTCTCCATTAGAGCCAAAAACTGGTGTGAATCTGCACAGAGATTTCTCAAACAGTGTGCAGAGGCAGGGAATGTTGAAGCATGTTATACTTTAGGCATGATTCGATTCTACTGTTTGCAAAACAGAGGGAGCGGTGCATCGCTTATGGCGAAAGCTGCAATGAACTCACATGCGCGTGCACTCTACTCGCTTGCCGTTATACAATTCAACGGCAGCGGTGGCACCAAAAGCGACAAAGACCTCCGTGCCGGCGTTGCACTCTGCGCTAGAGCCGCTTTTCTCGGCCACATCGACGCACTTCGTGAGCTTGGACACTGTTTACAAGACGGTTACGGTGTCAAGCAGAATATCGCCGAGGGAAGACGTTTTCTCATCCAAGCCAACGCACGTGAACTCGCCGCCGTGTTATCCACCGGCGCCGCCGCACCTGCCGCGCGTCAGTTAGTTAGCACAAATTTTCAGTCACAACTCCGACATGTGGCGGTTTCAGGTTGTCCTCTTTTAAGCGATTTTGGATGTAATGTCCCGGCGCCGGAGCCACATCCGGCGAGTAAATTCATGACGGAGTGGTTTTCTGTTCGAGGCGGTTCTCCTGGACCGGGTTTGAGGCTATGTTCCCATGCCGGATGTGGTAGACCGGAGACGCGGAAGCATGAGTTTCGAAGGTGTTCGGTTTGTGGTGCGGTTAATTATTGCTCACGTGCTTGTCAAGCGCTTGATTGGAAGTTTCGTCATAAGGCTGAGTGTGCTCCGGTGGAACGGTGGCTTGAGGAGGATGGTGAAGACGACGGTGAAGATGACGGTGACCGTGAAGTTATGGTTATGGAAGATAGT
>gnl_Mimgu_v2.0_Migut.E00017.1
ATGAGAACGAGGAGAGGATTGTGTTATCCTAGAGTGATGAATATGTGCGTGGAGAATAACAACAGAGTGGTGAAGAGAAGGAAAGTGGAGCCCGCCGGCTGCCGGAAAAAGTTTAAAACGTCGCCGGAGATACCCGGCGGATGTGATTTCTTTGACGCTTTACCTGATGATCTCGTTCTCTGTATTCTCCGCAAACTCAGCTTCACCGCATCCTCCCCTGCTGATTTCATCAGTGTTCTCATAACATGTAAAAGGCTAAACGGATTAGGAGTGAATTCATTAGTATTATCGAGAGCCTCTCAGAAAATGTTGGCAGTCAAAGCAAAAAATTGGTCAGAGTGTGCTCATCGATTCCTTAAACTCTGCGCCGATTCCGGAAATGTCGAAGCCTGTTACACCCTAGGCATGATTCGATTCTACTGTTTGCAAAATCGAGGAAGCGGCGCATCCTTAATGGCCAAGGCCGCGATTAGCTCACACGCGTCAGCCCTCTACTCACTCGCCGTCATTCAGTTCAACGGCAGCGGCGGCTCCAAGAACGACAAGGACCTCCGTGCCGGAGTTGCTCTCTGCGCACGCGCCGCCTTTCTCGGCCACGTCGACGCGCTTCGGGAGCTCGGCCACTGCCTTCAGGACGGCTACGGCGTCAAGCAAAACATCGCCGAGGGGCGCCGATTCCTAGTCCAAGCCAACGCGCGTGAGTTAGCCATTGTTCTAGCCGCGAATCCTTCTGCTGTTGTGCCCAGGTCGTGGCTCACGTGCAACCCGCACCGCCAGCCAGGTGGCACCGGCTGCCCGCTGTTGAGCGATTTCGGCTGTAATGTGCCGGCGCCGGAGGCTCACCCAGCGAACCGATTTTTATCTGATTGGTTTTCGGGTCGGACCGAGGGTGTCACGGGCACGGATCTAAGGTTATGTTCTCATTCGGGTTGCGGGCGGCCGGAGACAAGGAGGCACGAGTTTCGTCGGTGCTCTGTGTGCGGAGCAGTGAATTATTGCTCGCGTGCTTGTCAGGCGCTGGACTGGAAGCTCCGGCACAAGGCGGAGTGCGCTCCGGTGGAGAGGTGGGCGGATGAGGATGTTGAAAATGAGGGCAACAACGGTGATGACATGCAGCATGACGGCGATGAAGATGTCAACGGCGACGAAATCATGGAGGAAAGT
>gnl_Mimgu_v2.0_Migut.K00733.1
ATGAACAGAAGACGGAAACTCGAAGATGCTGAAACCGGCTGCCGGAAAAAGTCCAATTTTTCGCCGGAGATCGACGGAGGCTGTGAATACTTTGATGCTTTGCCGGACGACCTTGTTCTCTCTATTCTATGCAAACTCAGTTCCACCGCTCTTTGCCCTGCCGATTTCTTCAATGTTCTCATCACATGCAAAAGACTGAATCGTTTAGGGCTGAACGATCAAGTTCTATCGAAAGCATGCCGGAGAATGTTGGCGGTGAAAGCAAAAAACTGGTCGGAATCTGCTCATCGTTTTCTCAAACTCTGCGCCGACGCCGGCAATGTTGAAGCCTGCTTCACTCTCGGCATGATTCGGTTCTACTGCCTGCAAAATAGAGGCAGCGGAGCGTCGTTCATGGCGAAGGCCGCGATTGGATCTCACGCGCCGGCGCTCTACTCACTCGCCGTCATTCAGTTCAACGGCAGCGGCGGCTCGAAGAACGACAAGGATCTGCGCGCCGGTGTCGCGTTGTGCGCACGCGCCGCTTTTCTCGGCCACATCGACGCGCTCCGGGAGCTCGGCCACTGCCTGCAAGACGGCTACGGCGTGAAGCGAAACGTCGCCGAGGGGCGGCGGTTCCTAATCCAAGCCAACGCGCGTGAGTTGGCCTCTGTACTGGTCACGTGCCCCTCGGCGGAGGTGCCTCGGTCATGGCTGGCGTGGAACACCCACCGCCACGGCGGCGACGGCGACGGTGGTTGCCTATTGCTGAGTGATTTCGGGTGTAATGTGCTGACTCCGGCGCCTCACCCGGCGAACCAGTTCCTATCCGACTGGTTCTCGGATCGGAGCGGGAAAGTCCCCGGGCCGGGGCTCCGGCTGTGTTCTCATCCCGGCTGCGGTAGACCGGAGAGCCGGCGGCATGAGTTCCGGCGGTGTTCGGTTTGCGGAGAAGTGAATTACTGTTCACGCGCTTGTCAGGCGCTTGATTGGAAGATGCGCCATAAGATGGAATGCGCACCCGTGGGGAGATGGGCCGAGGAGGACGGTCAATTTGACGGCAACGGTTTCTTTAACGGCAACAATAACGTTGATGACGTTAACGGCAACGGTAATGAGGATGATGTGATGGAGGAGAGT
>gnl_Musac_v1_GSMUA_Achr9T01480_001
ATGCGGACGAGACGGGGCTTCTGCTACCGCATGCCGCAGAGCGAGCGCCAGTGGAGGGCGGTGGAGGAGGAGGAGAGGAGTCGGAAGAGGCGGCGACGGCTCCCTGCAGGAGGAGGAGGAGGAGCGGACTCTGGCGGCCAGAAGATGGCCACGGAGGGCGTCGCTGAGGACGTGCCCGACTTGTTTGACGGCCTCCCCGACGACCTTGTCGTTTCCATCCTTAGCAAAGTCAGCGCCTCTGCGGCTTCCCCCTCCGATCTCATCAGTATCATGATAACTTGTAAGAGGCTGAAGGGATTGGGCTCGAATCCCCTTGTGCTGGCCAAGGCGTCGGCGCAATCGCTGGCGGTTAGAGCGAAGAACTGGTCGGAATCGGCGCACAGGTTCTTGAAGCGGTGCGCCGATGCTGGGAATCTGGAAGCTTGCTACATCCTGGGCATGATTCGGTTCTACTGCCTGCAGAACCGAGGGAGCGGCGCGTCGCTGATGGCGCGGTCGGCGATGGGCTCCCACGCCGCCGCGCTGTACTCCCTGGCGGTGATCCAGTTCAACGGCAGCGGGGGCGACAAGGGCGACAAGGACCTGCACGCAGGGGTCGCCCTGTGCGCCCGCGCGGCCTTCCTCGGCCACGTCGACGCGCTCCGGGAGCTCGGCCACTGCCTCCAGGACGGCTACGGCGTGCGCCGGAACGTCGCCGAGGGCCGCCGCTTCCTCGTCCAGGCCAACGCGCGCGAGCTCGCCGCCGTCCACCCGGCGAACCGGTTCATGGTGGAATGGTTCGCGGCGCGGGGCGCCAGCGGCACGGGGGAGGAGGGACTGAGGCTCTGCTCCCATGGCGGGTGCGGGCGGCAGGAGACGCGGCGGCACGAGTTCCGGCGCTGCTCCGTCTGCGGCGCCGTCAACTACTGCTCCAGGGCGTGCCAGGCGCTCCACTGGAAGCTGGCGCACAAGGCCGACTGCGCTCCCATGGATCGGTGGCTCGACGCTGCCGCCGGCGCTGCTCCACCGGAGCCTGCCGGTGGTGAGTTGGCATTTAAT
>gnl_Musac_v1_GSMUA_Achr9T29380_001
ATGAGGACGAGAAGAGGGCTCTGCTACCCCGGGCTGCCGCAGTGGGAGGCCCAGTGGAGGGCGGTGGACGAGGGACAGGCCGGTAGGGCCAGGAAGAGGACGCGGAGGCTCCACCGAGTTGGAAGGCGAACCGCCGCTGAGTGGCCTGACTTGTTCGATACCATCCCGGATGACCTCGTCGTCTCCATCCTCTCCAAGCTGAGCGCCTCAGCTGCGTCTCCGTCGGATCTCGCCAGCGTCCGGATAACGTGTAAGAGGCTGGACGGGTTGGGATCGAGTCCGCTGGTTCTCGCCACGGCGTCGGTGAAATCGCTCGCGGTTGGAGCCAGGAACTGGACGGAATCGGCGCACAGGTTCTTGAAGCAGTGCGCCGACGCCGGAAATCTCGAAGCTTGCTACATGCTGGGCATGATCCGGTTCTACTGCCTGGAGAGCCGAGGGAGCGGGGCGGCGCTGATGGCGCGGGCGGCGATGGGGTCCCACGCGGCGGCGCTGTACTCGCTGGCGGTTATACAGTTCAACGGCAGCGGAGGGTCCAAGCGCGACAAGGACCTTGGCGCGGGGGTGGCGCTGTGCGCCCGCGCGGCCGTCCTCGGCCACGTCGACGCGCTTCGGGAGCTCGGCCACTGTCTCCAGGACGGATACGGCGTCCGGCGCAACGTCGCGGAAGGCCGCCGCTTCCTCATCCAGGCCAACGCCCGGGAGCTTGCTGCGGCGCACCCGGCCAACCGGTTCATGGTGGAGTGGTTCACGTCGAGGGGCGGCGCCGGCGAGAGCGGGCCGGGAGAGGAGGGGCTCCGCTTCTGCTCCCACGGCGGGTGCGGAAGGGCGGAGACCAGGCGTCACGAGTTCCGTCGCTGCTCCGTGTGCGGCGTCGTCAACTACTGCTCGAGGGCGTGCCAGGCGCTGCACTGGAAGCTGGCGCACAAGGCGGAGTGCGCTCCCATGGAGCGGTGGCTCGATGCGGCGGGCGGCGTAGAGATGATGAAT
>gnl_Musac_v1_GSMUA_Achr9T07210_001
ATGAAGAGGAGGAGGCTCGCCCGAGAAGAAGGGGATTTAGGCCGGAAGAGGCCGCAGGTGGGTGCGGCGGAGGAGGGGAGCGGTTTTTTCTCCTGCCTTCCGGACGACCTCGTCGTTGCCATCCTCTGCAGGCTAAGCGCCTCCACCGCAAGGCCCTCCGATCTCCTTGGAGTCCTCATAGCGTGTAAGAGACTGAATAGGTTAGGGCTGGATCCTCTGGTTCTGTCGAATGCATCCGTAGAATCCCTCGCCATTAGAGCCATGAATTGGTCCGCATCCGCTCACAGATTCTTGAAGCGCTGCGCCGATGCCGGAAACCTCGAGGCTTGCTACATCCTCGGAATGATTCGGTTCTACTGCTTAGGGAATCGGCGGAGTGGCTTGTCGCTGATGGCGCGGGCGGCGATCTGTAACCATATGGAGGCGCTCTACTCGTTGGCGGTGATACATTTCAACGGCAGCGGCAGGTCCAATAGCGACAAGGACCTCAGCGCCGGCGTCGCTTTCTGCGCTCGCGCCGCCTCCCTCGGCCACGAGGACGCCATCCGTGTTCTGGGCCACTGCCTCCAGGACGGCTACGGCGTGCGCCGGAACGCGGCCAAGGGCCGCCGCTTTCTCCTCCTGGCGAACGCCCGCGAGCTTGCCACTTCTGGTGCAGCACGCCGGCCGGCGCGCGGCACCCTGCGAACCAGTTCATGGTGGAGTGGTTCGCGGCGAGGGGCGGCGTTGTGGTGGAGAGCGAGGGGCTCAGCCTGTGTTCCTACGGCGGCTGCGGTCGGCCAGAGACGCGGCGCCACGAGTTCCGACGGTGCTCTGCTTGCGGTGTGGCCAGCTACTGCTCGAGGGCGTGCCAGGCGTTGCACTGGAAGTTGGCGCACAAGGCCGAGTGTGTACCAATGGAGCGATGGCTTGATT
>gnl_Musac_v1_GSMUA_Achr8T00700_001
ATGAACACCAGAAGGGCCTCCCAATGCCTGGGACCGCCAACGCAGATCAACGACCACGCGGCGTGCAGGAAGCCGTGCAAGAGGAGGCGAGGGCCGCCGACTCTTTCGCAGGGTCTGGAACCCTGCGCCCGGAAACGGCCGTGGTCTTCGGCCGTGCCGGCGCCGGCAGCGACGGAGGAGGAGAGCGTCGATTACTTCGACGGGCTTCCGGATGATATCGTCGTGTCCGTGCTCTCCGAGCTGAGCTCCTCCGCTGATCGCCCGTCGGATCTTATAAGCGCCCTTTTGACGTGTAAGAGATTTCATGTTCTGGGGCACCGCCCTCTGGTGTTGTCCAAGGCCGGGGCCAGCTGCATCGCCGTTCGAGCCAAGTCATGGTGCGATTCGGCTCACAGATTCCTCAAGCGGTGCGTGGATTGCGGGAATCTCGAAGCGAGCTATGTTCTTGGGATGATTCGGTTCTACGCTTTGGAGAACAGGGGGAGCGGCGCGGCGCTGATGGCCAGGGCGGCGATCGGATCGCACGCCGCTGCGCTGTATTCGCTGGCGATCATCCAATTCAATGGCAGCGGCGGGTCCAAGACTGACAAAGATCTGCGAGCTGGCGCCGCCTTGTGCGCCCGTGCGGCGTTCCTCGGACACGTCGACGCCCTCCGGGAGATCGGCCACTGCCTCCAGGACGGCTACGGCGTCCGCCGAAACGTCACCGAGGGCCGCCGCTTCTTGATTCAGGCCAACGCCCGGGAGCTCGCAGCCGCCGTCTCCTTACCGGCCCCGGAACCGCATCCGGCGAACCAGTTCCTGGCGGAGTGGTTCGGGGCGAGTGCCGGCGCGGCTGGCGAGGGTCTGAGGCTCTGCTCCCACCGTGGCTGCGGGCGGCCGGAGACGCGGCGGCATGAGTTCCGGCGGTGCTCGGTGTGCGGCCTCGTCAACTACTGCTCGAGGGCGTGCCAAGCCCTGGATTGGAAGCTGTCGCACAAGGCCAAGTGCAACCCGACGGACGGATGGGCCGCGGTTAAGGAGACGGTGGAGCTACAAGGAATCCAAAGCTGGAAGAGAGATCAGCATCCAATACTCCCACAACCCACCAACCTCTTCTTCCTCCTCTCCTTTAGTTATCGAGGTTATTATTGTTGGTGGTCAAAAGAAAGAAAAACAAAAAAACAAAAGGTGGGATTTGGTTCCCAGCCAGCTCAAAAAGCCAATCCAACTTCCCCATGGTCTTTCCTTATCTTATCCCTCAGTGAATTCAGCTCCACCAAAGGGTCAGCAAGTGGGAGTGGTGATGCTTCTTCTACTTGTGGAGCTCAG
>gnl_Musac_v1_GSMUA_Achr8T17530_001
ATGTTTTATTCCCTCGGATTAAAACGATATACAATATATGTTTTGATGAGTAGGAAGAGGAGGCGGCGGCTCCCCCCCGGCGAAGCAGCGGTTGGAAGAAAGGACTTCGGCTGGAAGATGGCGACCGAGGCTGTCTCCGAGGACAGCCCCGACTTCTTCGATGGCCTCCCAGACGACCTGGTCGTCTCTATCCTCTGCAAGCTTATCGCCTCGGCCACTTCTCCCTCCGATCTCATCAGCGTGCTCGTGACATGCAAGAGGCTGAACAGATTGGGATTAAATCCGCTCGTTCTTCACATGGCGTCGGTGAAATCACTTGCAGTTCGAGCGAAGAAGTGGTCGGAATCCGCGCACAGGTTCTTGAAACGGTGCGCCGACGCCGGAAACCTCGAAGCTTGCTATATTTTGGGCATGATCCGCTTCTACTGTCTACAGAACAGGGGAAGCGGCGCGTCGCTAATGGCCCGGGCAGCGATGGGCTCCCACGCGGCGGCGCTGTACTCCCTCGCGGTGATACAGTTCAACGGGAGCGGAGGAGCCAAGGGCGACAAGGACCTGCGCGCGGGCGTCGCCCTGTGTGCCCGGGCGGCCTTCCTCGGCCACGTCGACGCGCTGCGGGAGCTCGGCCACTGTCTCCAGGACGGCTACGGCGTGCGTCGGAACATCGCCGAGGGCCGCCGCTTCCTGGTCCAGGCCAACGCGCGGGAGCTCGCTGCCGTTCTCAACGATTTCGGCTGCAACGTTCCGGCCCCCAAGGCGCACCCGGCCAACCGGTTCATGGTGGAGTGGTTCGCGGCGAGGGGTCCCGGCGGGGGGCCGGGGGACGAGGGGCTGAGGCTCTGCTCCCACGGCGACTGCGGCCGGCCGGAGACCCGGCGGCACGAGTTCCGCCGTTGCTCCGTCTGCGGCGCCGTCAACTACTGCTCGAGGGCGTGCCAGGCGCTCCACTGGAAACTGGCCCACAAGGCCGAGTGCGCTCCCATGGGGCGTTGGCTCGAGGCAGATGCCGTCTACGCCGCTGTCGGCGGAGCTCCGCCCGAGGTGGACAATGGTGGTGGAGGGGCGATGTAT
>gnl_Musac_v1_GSMUA_Achr11T26750_001
ATGGCTTCGCAATGCCTGAGACCCCAACCACAGATGGGCGACAGAGGAGTTCGGAGGGCGGAGAGGAAGAGAACACCGACGGGGCAAGGAGAAGCCGGATCGTGCTGCCGGAAACGGCCGCGGGTTGCAGCGACGGAGTTGCCGGCAAAGGAGGAGAGGGTCGATTACTTCAAAAGGCTGCCGGATGACATCATTGTGTCCGTGCTTTCCAAGCTCAGCTCCTCCGCTGATAGTCCTTCGGATCTTTTCAGCTCCATGTTGACGTGTAAGCGGTTTCATGTTCTGGGGCAACATCCGCTGGTTTTGTCTATGGCCAGCTCCAGATGCCTCGCTGTTAGTGCGAAGACGTGGTCCGATTCGTCTCATGGATACCTCAAGCGTTGTGTAGACTGCGGAAATCTTGATGCCTGCTACATGTTGGGAATGATAAGATTTTACGCTCTGGAGAAAAGAGGGAGCGGCGCGTCGTTGATGGCTAGGGCGGCCATCGGATCGAACCCGGCAGCGCTGTACTCGTTGGCGGTAATCCAATTCAATGGCAGCGGAGGGTCGAAGAATGACAAGGATCCCCGGGCTGGCGTTGCCCTGTGCGCCCGTGCGGCTTTTCACGGCCACGTTGACGCCCTGCGAGAGCTCGGGCACTGCCTCCAGGACGGCTATGGCGTCCGTAAGAACGTCTCCGAGGGCCGCCGCTTATTAGTCCAGGCCAACGCCCGGGAGCTCGCGGCCGCCATCTCGTTCTTGCCTGCATGGCAGAAGCAGCGTCGCCCGCCCACAGCAGCGGGGTTCCTGAAGGAATGGTTCGAGGCGAGGGCAGGGTCGGCGGCGGAGGGTCTGAGGCTCTGCTCCCACCGCGGCTGCGGGCGGCCTGAGACACGCAGGCACGAGTTTCGGCGTTGTTCGGTGTGCGGCTTAGTCAATTACTGCTCGAGGGCATGTCAAGCTCTGGATTGGAAGCTGTCGCACAAGGCGGAGTGCTTCCCGATGAATCCACAGGCTTTCGATGGCGGCGTCGGCGCCGGCGCGGCCGCCGGAGACGATGACGCCGTCGTGATTGAGGAGGCG
>gnl_Musac_v1_GSMUA_Achr6T06430_001
ATGCGGACGAGGAGAGGCGTCTGCTACCCCAGGCCGCAGTGGAGAGCCGAGGAGCCGGAGGAGGAGGAGGAGGAGGGTAGGAGAAGGAAGAGGTCCCGGCGGGTCCCTGCCGGAGGAGCAGCGGCGGACGAACCCGCGAGGATGATGGCCTCTGAGGGCGTCGCTGGGGAGATGCCAGACTTCTTCGACTCCCTCCCTGACGAACTCGTCGTCTCCATCCTCTGCAAGCTGAGCGCCTCGGCCGCTCGCCCCGCTGACCTCGTTGGCGTCCGGATAACATGCAAGAGGCTGAACGAATTGGGATCCGATCCCCTGGCTCTTGCCATGGCGTCCATGAAATCGCTCGCGGTTAGGGCCAAGAACTGGTCGGAGTCGGCACACGAGTTCTTGAAGCAGTGCGCCGACGCCGGAAATCTGGAGGCCTGTTACATCCTCGGCATGATCCGTTTCTACTGCCTGCAGAACCGGGGGAGCGGTGCGTCGCTGATGGCGCGGGCGGCGATGGGCTCCCACGCCGCGGCGCTGTACTCGCTGGCGGTCATCCAGTTCAATGGCAGTGGAGGCTCCAAGGACGACAAGGACCTCCGCGCCGGGGTCGCCCTGTGCGCCCGCGCGGCCGTCCTCGGCCACGTCGACGCGCTCCGGGAGCTCGGCCACTGTCTACAGGACGGCTACGGCGTCCGCCGGAATGTCGCAGAGGGCCGGCGCTTCCTCATACAGGCCAACGCCCGGGAGCTCGCCGCCGCCCACCCGGCCAACCGGTTCATGGCGGAGTGGTTCGCGGCAAGGGGCGCCAGCGGGTGGCCGAGGGAGGATGGCCTCCGCCTCTGCTCACACATCGGCTGCGGCCGGCGGGAGATGAGGCGGCACGAGTTCCGGCGCTGCTCTGTCTGCGGCGTCGTCAACTACTGCTCGCGGGCGTGCCAGGCGCTCCACTGGAAGCTAGCGCACAAGGCCGAGTGCGCTCCCATGGATCGATGGCTCGATGCCGCCGCCGCGGCCGGAGCCCCACCGGAGGTTGGTGGCGGTGAGATGATGATGATGATGATGTTGAAT
>gnl_Musac_v1_GSMUA_Achr5T25110_001
ATGCGTAGGAGAACCAGAAGTGCTTCCCAATGCCTGAGGGCCCGGCCGCGGATCGACGGCGGAGGAGCGCCGAGGGAGGAGAGGAAGAGGAAGAGGAGAGGAGGCCGGGCAACGGAACGGGGAGCGGAGTCCTGCGGCCGGAAACGGCCGCGAGGTGCCCCCGCGGGGGCGCCGGCGGAGGTCGAGGATAGGGCGGATTACTTCGATGGGCTTCCTGATGATCTCGTCGTCTCCGTGCTTTCCAAGCTCAGCTCCTCCGCTCGTCGCCCGTTGGATCTTATCAGCGCCATGTTGACATGTAAGCGATTTCATGGTTTGGGGCACCATCCGCTGGTATTGTCCAAGGTCAGCGCAGGATGCCTCGGCGTTCGTGCGAACACGTGGTCCGATTCGTCGCATCGATTCCTTAAGCGCTGCGCCGATTGCGGGAACCTGGAAGCGAGCTATATGTTGGGAATGATTCGATTCTACGCTCTGGAGAACAGAGGGAGCGGCGCGTCGTTGATGGCCAGGGCGGCGATCGGATCGAACCCGGCAGCACTGTATTCGTTGTCGGTAATCCAATTCAACGGAAGCGGAGGCTCCAAGACTGACAAGGATCTCCGAGCCGGCGTTGCGTTGTGCGCCCGTGCAGCGTTCCTCGGCCACGTCGACGCCCTACGAGAGCTCGGCCACTGCCTCCAGGACGGCTATGGCGTCCGTCGGAACGTCGCCGAGGGCCGGCGCTTCTTGGTCCAGGCCAACGCCCGGGAGCTCGCGGCTGCCATGACCGACTACGGTTGGAACGTGCCGGCGCCGGCCCCGCATCCGGCCAACCGGTTCCTGGTGGAGTGGTTCAGGGAGCGGGGATGGCCGGCCGCGGCTGCTGCGGAGGGTCTGAGGCTCTGCTCCTACAGCGGCTGCGGCCGTCCGGAGACGCGCCGGCACGAGTTCCGCCGATGCTCGGTGTGCGGCGTAGTCAATTACTGCTCCAGGGCGTGCCAGGCTCTGGATTGGAAGCTTTCCCACAAGTCGGAGTGCGTCCCGACGGATCTCCAAGCTCTCGACGGCGATGGCGCCCCCGCCGGAGACGACGTCGCTCCCGCCGTCGACGGCGCCGCAGGCACCGAC
>gnl_Nelnu_v1.0_NNU_004096-RA
ATGAGAACGAGGCTCCAGTTTTTCAAGGATGAAACACCTCTCAAGAGAAAGAGGGATTTCCCCCGTGAAGAAGTGATGCTTGACCGGAAAAAGACGAGAACGGCGCTGGAAAACGTTAGAGAATCGGATTTTTTTGATGGTTTGCCTGACGACCTTATCGTCTGTATCCTCTGCAAGCTCAGCTCCACCGCTCGTTGCCCTGCCGATTTCATTAATGTTCTCATAACTTGCAAGAGACTGAACGGTTTAGGCTTTCATCTCCTCGTGTTGTCGAAAGCATCTCCTAAAGCCTTCGCCGTTAAAGTTAAGAACTGGTCTGAATCGTCTCATCGCTTCTTGAAACAGTGCGCAGATGCTGGAAACATCGAAGCCTGTTATACCCTTGGCATGATCCGTTTCTATTGTCTACAGAACCGAGGAAGTGGGGCGTCGCTGATGGCTAAAGCGGCCATCAGCTCGCACGCTCCAGCGCTTTATTCACTCGCCGTCATCCAGTTCAATGGTAGCGGCGGGTCCAAGAACGACAAGGACCTCCGAGCCGGCGTCGCTCTCTGTGCACGAGCAGCTTTCCTCGGCCACATCGATGCCCTCCGGGAACTCGGCCACTGTCTGCAAGATGGCTACGGCGTCCGCCAAAACATCGCCGAGGGGCGCCGATTCCTCGTCCAAGCGAATGCCCGTGAACTAGCATCCGTACTCTCGTCCACCACGTCATCACCGTCGTCGCTCCCCTGGCTGACGTGGCATCCTCAAAACCACCGTCACCAGCATATCACTGGTGCGGGCTGTCCGTTGCTGAGTGACTTCGGGTGCAACGTGCCGGCACCGGAGGCGCACCCGGCAAACCGGTTTCTGGCAGAGTGGTTCGCGTCACGTGGGGTTGTGCCGGGGCAGGGGCTTCGGCTGTGCTCGCATGCCGGTTGTGGCCGGCCGGAGACGAGGCGACATGAATTTCGTCGTTGCTCGGTGTGCGGCACCGTGAACTACTGTTCTCGGGCGTGCCAGGCGCTCGATTGGAAGTTGCGCCATAAGGTGGAGTGCGCACCCATGGAGCGGTGGCTCGGTGGCGATGTCGAAGCCGACGGAGGAATCGTCGAGGTTGACGAGGACGATGCCAACGACAGGAGT
>gnl_Nelnu_v1.0_NNU_011265-RA
ATGCTTGACTGGAAAAGGATGAGAACGGTTCCGGGAAACGTTAGAGAATCGGATTTTTTGATGGTTTGCCTGACAACCTTATCGTCTGTATCCTCTCCAAGCTCAGCTCCACCGCTCGTTGCCCTTCCGATTTCATTAACGTGTAAGAGACTGAATGGTTTAGGCTTTCATCCCCTCGTGTTGTCGAAAGCATCTCCTATAGCCTTCGCCGTGAAAGCTAAGAACTGGTCTGAATCGTCTCATCGCTTCTTGAAGCAGTGTGCAGATGCTGGAAACATCGAAGCTTGTTATACTTTTAGCATGATCCATTTCTATTGTCTACAAAACCGAGGAAGTGGGGCGTCGCTGATGGCTAAAGCGGCCATCAGCTCTCACGCTCCAGCGCTTTATTCACTTGCCGTTATCCAGTTCAATGGCAGCGGTGGGTCCAAGAACGACAAGGACCTCCGAGCCGACATCGCTCTCTGTGCACGAGCCACTTTCCTCAGCCACATCGATGCCCTCCGGGAACTCGACCACTGTCTGCAAGATGGCTATGGCGTCCGCCAAAACATCGCCGAGGGGCGC
>gnl_Nelnu_v1.0_NNU_025427-RA
ATGCTTGAACGGAAAAGGACGAGAACGGTGTCGGGAAATGTTAGAGAATCGGATTTTTTTGATGGTTTGCCTGACGACCTTATCGTCTGTATCCTCTGCAAGCTTAGTTCCACCGCTCGTTGCCCTTCCGATTTCATTAATGTTCTCATAAAACACCCCTCTCTCTCTCTAACCATTGTTTTATATCGATTCTCTTTCATTTCCTTTTTGTGTGCAGATGCTGGAAACATCAAAGCTTGTTATACGCTTGGCATGATCCGTTTCTATTGTCTACAAAACCGAGGAAGTGGGGCGTCGTTGATGGCTAAAGCGGCCATCAGCTCTCACGCTTCAGCGCTTTATTCACTTGCCGTTATCCAGTTCAATGGCAGCGGCGGGTCCAAGAACAACAAGGACCTCCGAGCCGACGTCGCTCTCTGTGCACGAGCCACTTTCCTCTGCCACATCGATGCCCTCTGGGAACTTGGCCACTATCTGCAAGATGGCTACGACGTCCGCCAAAACATCGCTGAGGGGCGTCGATTCCTCGTCCAAGCAAGGCGACATGAATTTCATCGTTGCTCGGCATGCGGCATCGTGAACTACTATTCTCGGGCATGTCAGGCGCTCGATTGGAAGTTGCGCCATAAGGTGGAGTGCGCACCCATGGAGCGGTGTCTTGGTGGCGACGTCGAAGCTGACGGAGGAATCATCGAGGTTCACGAGGACGGTGCCATGCTTCCTCCTATAATAAAC
>gnl_Nelnu_v1.0_NNU_015730-RA
ATGGCTAAAGCGGCCATCAGCTCTCACGCTCCAACGCTTTATTCACTCGCCATTACCCAGTTCATTGGCAGTGGCGGGTCCAAGAACGACAAGGACCTCCGAGCCGGCGTCGCTCTCTGTGCACGAGCCACTTTCCTCGGCCACATTGATGCCCTCCAAGAACTCGGCCACTGTCTGCAAGATGGCTACGACGCTTACCAAAACATCGCCGAGGGGAGCCGATTCCTCGTCCAAGCGAGGCGACATGAATTTCGTTGTTGCTCGGCGTGCGGCACCGTGAACTACTGTTCTCAGGCGTGTCAGGCGCTTGATTGGAAGTTGCGCCATAAGGTGGAGTGTGCACCCATGGAGCGGTGTTTCGATGACGAAGGAATCGTCGAGGTTGACGAGGACGATGCCATGTTTCCTCCTGTAATAAACGAAAAAACAGAGTATCGTTCCCGT
>gnl_Nelnu_v1.0_NNU_015729-RA
ATGGTTTGCCTGACGACCTTATCGTCTGTATCCTCTGCAAGCTCAGCTCCACCGCTCGTTGCCCTTCCGATTTCATTAATGTGCAAGAGACTGAACGCATCTCCTAAAGCCTTCACCGTGAAAGCTAAGAACTGGTCTGAATCGTCTCATCGCTTCTTGAAACAGTATGCAGATGCTGGAAACATCGAAGCCTGTTATACGCTTGGCATGGTCAGTACATTATTACCTAAATTTACAGATGAAAGAAAAATTGTA
>gnl_Nelnu_v1.0_NNU_003102-RA
ATGGCTAAAGCGGCCATCAGTTCTCACGCTCCAGTGCTTTATTCACTCGCCGTTATCCTGTTCAATGGCAGTGGCGCGTCCAAGAACGACAAGGACCTCCGAGCCAATGTCGCTCTCTGTGCACGAGCCACTTTCCTCGGCCACATCGATGCCCTCTGGGAACTCGGCCACTGTCTGCAAGATGGCTACGGCGTCCGCCAAAACATCACCGAGGGGCGTCGATTCCTCGTCCAAGCGAGGCGACATGAGTTTCGTCGTTGCTCAGCGTATAGCACCATGAACTACTGTTCTCGGGCGTGTCATGCGCTCGATTGGAAGTTGCGCCATAAGGTGGAGTGCGCACCCATGGAGCGGTGGCTCGGTGGCGATGTCGAAGATGACAGAGGAATCGTCGAGGTTGATGAGGATGATGCCATGCTTCCTCCTATAATAAAC
>gnl_Nelnu_v1.0_NNU_003101-RA
ATGAGAACGAAGGGGAGAGAGCTTTGTTACCGTAGTTTTCATCACTTTCAAAAGGATGAAACAACCCTCAAGAGGAAAACAGATTTCGCTGTAGAGGTTATCCTTGACCGGAAAAGGGCGAGAACGCCGCCGGTTGCCGTTGGAAAATCTGATTTTTTTGATGGATTGCCTGATGACCTTATAGTTTGTATCCTCTGCAAGCTCAGTTCCACCGCTGAATGTCCTTCCGATTTTATCAATGTTCTTATTGCGTGCAAGAGACTGAACAGTTTGGGTCTTCATCCTCTCGTATTGTCGAAAGCCTCTCCAAAAGCGTTTTCCGTCAAAGCCAAAAACTGGTCTGAATCGTCTCATCGATTCTTAAAACAGTGTGCAGATGCCGGCAACATAGAAGCTTGTTATACCCTCGGCATGATCCGTTTCTATTGCTTACAGAACCGAGGGAACGGAGCTTCGCTGATGGCTAAAGCTGCCATCAGCTCGCACGCTCCAGCGCTTTACTCGCTTGCCGTCATCCAGTTCAACGGCAGCGGCGGGACCAAGAACGACAAGGACCTAAGAGCCGGCGTCGCACTCTGCGCCCGAGCTGCCTTCCTGGGTCACATCGATGCCATCCGCGAACTAGGCCACTGCCTGCAAGACGGCTATGGTGTCCGGCAAAACATCGCCGAGGGGCGCCGATTCCTCGTCCAAGCCAACGCCCGTGAACTCGCATCTGTACTGTGTTCCGCCACGTCATCGTCTCCGTCGTCGCGCCTGTGGCTGACTTGGCAACCTCAGAGGTATCATCACCATCAAGTTACGGGTGCGGGATGTCCGTTACTCAGCGATTTCGGGTGCAACGTGCCTGCACCTGAGGCGCACCCCGCAAGCCAGTTTCTGGCAGAGTGGTTCGCGTTGCGGGGGGGAGTGCCGGGCCCGGGGCTTCGGCTTTGCTCTCACTCTGGGTGTGGTCGGCCGGAAACGAGGCGACACGAGTTCCGTCGTTGTTCGGTGTGTGGAGCGGTGAACTACTGTTCCCGCGCGTGTCAGGCTCTGGATTGGAAGTTGCGTCATAAGGCGGAGTGCGCGCGCATAGAGCAGTGGTTTGATGGCGATATGGACGGTGAGGAAGAAATAATCGGCGTTGAGGATGAGGAGGAAGAAGAGGAAGAGGAAGAGCATGCCACCGATGAGAGT
>gnl_Nelnu_v1.0_NNU_003647-RA
ATGAGAACGGCGCCGGGAAACGATAGAGAATCAGATTTTTTTGATGGTTTGCCTAACGACCTTATCGTTTGTATCCTCTGCAAGCTCAGTTCCACCACTCGTTGCCCTTCCGATTTCATTAATGTTCTCATAACGTGCAAGAGACTGAACGGTTTAGGCTTTCATCCCCTCATGTTGTCGAAAGCATCTCCTAAAGCCTTCGCCGTGAAATCTAAGAACTGGTTTGAATCGTCTCATCGCTTCTTGAAACAGTGTGCAGATGCTGGAAACATC
>gnl_Nelnu_v1.0_NNU_003646-RA
ATGGTTAGTACATTATTACCTAAGTTTGCAGATGAAAGAAAAATTATCTGTTTCTATTGTCTACAGAACCGAGGAAATGGGGTGTCGCTGATGGCTAAAGCGGCCATTAGCTCTCACGCTCCAGCGCTTTATTCACTTGCTGTTATCCAGTTCAATGGCAGTGGCGGCCACATCGATGCCTTCCGGGAACTTGTCCTCTGTTTGCAAGATGGCTACGGCGTCCGCCAAAACATCGCCGAGGGGCGCCGGTTCCTCGTCCAGGCGAGGCAACATGAATTTTGTCGTTGCTTGGCGTACAGCACCGTGAACTACTATTCTTGGGCGTGCCAGACGCTCGATTGGAAGTTGTGCCATAAGGTGGAGTGCGCACCCATGGAGCAGTGGCTCGGTGGCGATGTCGAAGCTGACGGAGGAATCGTCGAGGTTGACGAGGACGATGCCATGCTTCCTCCTGTAATAAACGAAAAAAAAGAGTATCGTTCCCGT
>gnl_Orysa_v7.0_LOC_Os04g31610.1
ATGAGGACGAGGCGAGGCGCGTGCTACTCGCCGGCGTCGTGCCAGGACGGGCGGCGGAAGAGGCGGAGGATCGCCGGCGGCGGCGGGGAGGGATCGGCTGCGGCGGCCGCGGCGGTGGCCGGCGGCGCCGAGGGGCCTGCCAATGATATGTTCGAGGAGTTGCCGGATGATCTTGTGGTGTCGATCCTCGCCGACGTCGCGGCGTCCGCCCGGTCGCCCGGTGACCTCGCCGGCGCCATGCTCACGTGCAAGCGGTTCAGGGAGCTCGGGCAGAGCAAGGTGGTGCTCGCGAGGGCGTCGCCGCGGTGCCTCGCCGTGCGGGCCAAGGCGTGGTCGGACGCTGCGCACCGCTTCCTGCAGCGCTGCGCCGACGCCGGCAACCTCGACGCGTGCTACCTTCTTGGCATGATCCGGTTTTATTGTCTCGGGAGCCGCGGGTCGGGAGCGGCGCTGATGGCGGCGGCGGCGGTGGGCGGGCACCGGGAGGCGCTGTACTCGCTGGCGGTGATCCAGTTCAACGGCAGCGGCGGAAGCAAGGACGACCGCGACCTCCGCGCCGGGGCGGCGCTGTGCGCGCGCGCGGCGTCGCTGGGGCACGTCGACGCGCTCCGGGAGCTCGGGCACTGCCTGCAGGACGGCTACGGCGTGCGCCGCTCCGTGCTCGACGGGCGCCGCCTCCTCATCCAGGCCAACGCCCGCGAGCTCGCCGCCGCGGTCGCCGCCTCGGCCTCGCTCCTCCGCGCGGCCACCGGCAAGCCGGCGGCGGCCGCCTCCCGCCGCCACTCGTGCCTCCTCAGCGACTTCGGCTGCCACGCCGCGGCGCCCAAGGCCGGCGGCGAGGCGCACGCCGCCAACCGCTTCCTCGTCGACTGGTTCGCGTCGCGCCCGCTCGCCGGCTCCACCGCCGCCGCCGCCGCGGCGCCAACGCCAGGGAGCGCCGCGGAGGACGAGGCGGCCGGGCTGCGCCTGTGCTCGCACGCGCTGTGCGGGCGGCCGGAGACGCGGCGCCACGAGTTCCGGCGCTGCTCGGTGTGCGGCGTGGTGAACTACTGCTCCCGGGCGTGCCAGGCGCTGCACTGGAAGACGGCGCACAAGGCGGAGTGCACGCCCATGGACCGGTGGCTCGACAACGCCGCCGCCGGCGCCGCCAACCCCAATGCCGCCGCCATGGCCGCGCCCGCCCCA
>gnl_Orysa_v7.0_LOC_Os01g69270.1
ATGGTTGGGCAGAAGAGGAAGAGGTCGTCGTTGCCGCCGCAGTACGCCACCGCCGGTGACTGCTGCGGCGGAGGAGGCCGCCGGAAGAGGCTGGCCGGTGGTGGCCCGGATTACCTCGACGAGCTCCCCGACGACCTCGTCCTCGCCGTGCTCTCCAAGCTCGCCGCCTCCGCCTCCTCCCCTTCCGACCTCCTCTCCGTTCACCTCACGTGCAAGAGGCTGAATGGGCTGGGGCGCCATGACATGGTCTTCGCAAAGGCCTCGCCGGCGTCGCTCGCCGTCAAGGCGGCGTCGTGGTCGGAGCCCGTGCAGCGATTCCTCAAGCTCTGCGCCGACGCCGGCAACCTCGAGGCCTGCTACATTCTCGGCATGATTCGGTTCTACTGTCTTGGCAACCGGAGCGGCGGCGCGGCGCTGCTGGCGAGGGCGGCGGTCGGCGGGCACGCGGCGGCGCTCTACTCGCTGGCGGTTATCCAGTTCAACGGGAGCGGCGGCGCCAAGTCGGACCGCGACCTCCGCGCCGGGGCGGCGCTGTGCGCGCGCGCCGCCGCGCTGGGGCACGTCGACGCGCTCCGCGAGCTCGGGCACTGCCTCCAGGACGGCTACGGCGTGCGCCGCGACCCCGCCGAGGGCCGCCGCTTCCTCGTCGCCGCCAACGCGCGGGAGCTCACGCTCGCGCTCGCCGCCGCGGCGTCGCACCGCCCCTTCGCCGCCCTCCCCCTCGCCGGCGGCGCCGCCGCCGGCGCCATCGGCTGCCCGCTCCTCTCCGACTTCGGGTGGAGCCTCCCGGAGGCGGAGCCCCACCCGGCCAACCTCTTCATGGCCGACTGGTGGGCGTCCCGCGGCGTGCAGGCGACGGCCAAGAAACCCGGCCTCGAGGCTCCCGCTGCCGCCACCGGCGACAGCGACGGCGGCGGCGAGCTCCGCCTCTGCTCCCACGTGCGGTGCGGCCGGAGGGAGACCCGCCGCCACGAGTTCCGGCGGTGCTCCGTCTGCGGCGCGGCCAACTACTGCTCCCGCGCGTGCCAGGCGCTGGACTGGAAGCGCGCGCACAAGGCGCAGTGCGTGCCCATGGACCGGTGGCTCCTCGCCGCCGGCGAGGCCCAG
>gnl_Orysa_v7.0_LOC_Os02g30300.1
ATGGTGGCGAAGCGCGGCGCCGGCGCTTGTGCCCTCTCCTGGGATGAGGAGGGCGAGGTGTCCCGCGGCGAGAAGAGGAGGAGGGCGGATGGGGATGGCTCGTCGGACGTTGGCGGCGGCGGCGGCATAGGGGCGTTCGACGCGCTGCACGACGAGCTGGTCGTGTCCATCCTCGCCGACGTGGCCGCCTCCGCCGGCTCGCCGGCTGACCTCGCCGCCGCCATGCTCACGTGCAGGAGATTCAGGGAGCTGGGGAAGCACGGGCTGGTGCTCGCCCGGGCCTCGCCGTCGGCCGTCGCCGTGCGCGCCGCGGCATGGTGCGACGACGCGCACCGCTTCCTCGTCCGTTGCGCGGAAGCCGGAAACGTCGAAGCCTCCTACCTTCTCGGCATGATCATGTTCTACTGCTTCGAGAATCGCAAGCTGGGGGCGGAGCTGCTCGGCGCGGCGGCGCGGCGCGGGCACGGCGAGGCGCTCTACTCGATGGCGATCATCCAGTTCAACGGCAGCGGCCTCCCCAAGGACGGGCGCAACCTCCAGGCTGGTGCCCAGCTGTGCGCGCGCGCCGCGTCGCGCGGCCACACCGACGCGCTCCGCGAGCTCGGCCACTGCGTCTCGGACGGCTACGGCGTCCGCCGCTCCCTCTCCGGCGGGCGGCGCCTCCTCATCCAGGCCAACTTCCGCGAGCTGTGCGCCGCGGTGGCGAACGGCGGGGCCAGGTTCGCCGCGGCGCTGGGGCGCAGCGGCGAGTGCAAGCCGCCGGGCCCGCACATGTGCCTCCTGAGCGACTACGGGTGCCACGTCGCCGGCGCGGCGGGGCGGCGCGCGCACGCGGCGAACGCGTTCCTGGCCGGGTGGTACGCGTCGCGGCCGCTGGCGTCCGGCGCCGGCGCCGCGGCGCTCCGGATGTGCTCGCAGCCCACCTGCGGGCGGCCGGAGACGCGGAAGCACGAGTTCCGGCGGTGCTCCGTGTGCAGCGGGGTGATCTACTGCTCCCGCGCGTGCCAGGCGATGCACTGGAAGGTGGCGCACAAGAGCGCGTGCGTGCCGATGGCGCACTGGCTCGTCGCCGCCAACGCCGGCGCCGGCAATGCGGTCGGGGCCGCGGCGGCGGCGGCGGCGCAGATGGCGATGCCG
>gnl_Orysa_v7.0_LOC_Os11g29710.1
ATGAGGAGCCCTAGGAGGCGGCGCGGCGTCCACCCGGCGGCGGCGACGGCGCCGCCGTGTTCCGCCATGGCGAGCGGCGCGGCGAGCCCTCGCTCGCCGCCAGCGGCGAAGAAGCGGGCGGTGGTGGTGGCTGGCGACGGCGACGACTCCGACGTGTTCGACCGGCTCCCCGACGACATCGTCCTCGTCGTGCTCTCCAGGCTCGCCGCCAACGCCGCGTCCCCCGCCGACGTCGCCTCGGCGGCACTCACGTGCAGGAGGTTCCGGGAGCTCGCGACGCACCCGGCGGTGCTGTCGCGCGCGTCGGCGGCGGCCGTCGCGGTGCGGTGGGGCGCGTGGTCGGAGGCGGCTCACCGGTTCTTGCGGCGGTGCGCGGCCGCCGGCAGCCTCCACGCCTGCTACTTCCTCGGCATGGTGAGGTTCTACTGCCTGGGGAGCAGGGCGACGGGGGCGGCGCTGCTGGGGCGCGCGGCGGGCGGCGGGCACGCGCCGGCGCTGTACGCGCTGGCGGTGGTGCAGTTCAACGGCAGCGGCGGGGGCAAGGCGGACAAGGACGCGCGCGCGGGCGTCGCGCTGTGCGCGCGCGCCGCGTGGCTAGGCCACACCCCGGCGCTCCGCGAGCTCGGCCACTGCCTCCAGGACGGCTACGGCGCCCGCCGCGACGCCCCCGCCGGCCGCCGCCTCCTCCTCCACGCCGCCGCCCGCGAGCACCTCTCCTGGAAGAAGCACAACCACGGACACCACGACGGCAGCGCCGCCGAGGACGCGGTGAGCCGGTTCATGGTCGCGTGGTGGGACTCGCACCGCGCCAAGGCGGCGGCGCGGGGGTGCCTCCCTGGCGAACACGGCGACGGCGAGCACGACGGCGGCGAGGACCTGCGGCTGTGCTCGCACGCGCGGTGCGGGCGGCGGGAGACGCGGCGGCACGAGTTCCGGCGGTGCTCGGTGTGCGGCGCCGCCAGCTACTGCTCGCGCGCGTGCCAGGCGCTCGACTGGAAGCGCGCCCACCGCGCCCAGTGCGCCGCCGCGCGCTGGCTCGCCGCGGCCGCCGCCGCCGCCGACGGCGTCGCGCAC
>gnl_Phavu_v2.1_Phvul.009G166400.1
ATGAGAGCTCCATTCAAGCACACCAAGAAGAAAAATGATCTCTTTGAATGCCTTCCCGATGATCTAGTGGTTTTCATTCTCTCCAAACTCAGCTCCACCGCTTCCTCCCCTTCCGATTTCATAAACACCGTCTTAACATGCAAGAGATTAAACCGGTTAGGCCTGCACCGTCTTGTGTTATCCAAAGCTGGGTCTAAAGTGTTCTCCATAAAGCCCAGAAATTGGTCGGAAAAGACTCACACTTTCCTCAAACACTGCGTTAACGCCGGCAACGTCGACGCCTGCTACACTCTCGGAATGATCCGATTTTACTGTCTGGAAAACCGAGGGAGCGGGCTTTCGTTGATGGCGAAGGCGGCTATGAAGCTGCATGCGCCGGCTCTGTACTCGCTGGCGGTGATACAGTTCAATGGCAGCGGCGGCTCCAAACACGACAAGGATCTACGCGCTGGCGTGGCTCTGTCGGCGCGTGCGTCGCTGCTGGGCCACATCGACGCGCTTCGGGAGTTGGGCCATTGTCTCCAGGACGGTTACGGCGTGCGGCAGAACGTTGCGGAGGGGAGGCGGATGCTGGTGCAGGCGAACGTGCGGGAGCTGGCGTATGTGCTACGCGAGGTGACTCCTTCTGCTTCTGAATCTCTCATGGTGACGTGGCGGACGCCAATGACGTGTCAGAGAGATGTCACAGCGTTGTTGAGTGACTACGGTTACAGAATTCCGGTGCCGGAAGTGCAACCGGTGAATCGTTTTTTGAGGGAGTGGTTTGAATCCGGTAAAGGAAAATTGGAGGAAGGATTGAGGTTGTGTTCCCACATTGGATGTGGCCGACCGGAAACTCGGCCGCAGGAATTTCGACGCTGTTCTGTTTGTGGAAAAGTTAATTATTGCTCACGTGGATGTCAAGCCATGGATTGGAAGTTAAAGCATAAAATGGAGTGTTCGCCCACTGAACCCTACGCCGAAGGAGATGCTGGCGTAGACCTAAATAACGAGTTTGCCATACCAAACGATGCCGTT
>gnl_Phavu_v2.1_Phvul.001G261900.1
ATGTCTTCTTCAGACATGCCCTTCACTTCCAAAAGACGAAAAACATGTCCGGAGAAAACCTCCGACTTCTTCGAATCTTTGCCGGACGATCTTCTTCTCTCTATCCTCTGCAAGCTCAGTGCCACAGCATCTTCACCCTCCGATTTTATCAATGTCTTAGTAACGTGCAAGAGACTAAACTCTCTGGGCCTTCACTCTCTCGTGTTGTCCAAAGCATCCCATAAAACATTCTTGGTCAAACCTCAAAATTGGTGTGATTCTGTTCACCGTTTCCTCAAACACTGTGCCGACGCCGGAAACATTGAAGCCTGTTACACCCTTGGCATGATTCGGTTTTATTGTCTGCAAAACAGAGGGAGCGGCGCGTCGCTGATGGCGAAGGCGGCGATGAACTCTCACGCGCCGGCGTTGTATTCTCTCGCCGTTATACAGTTCAACGGAAGCGGTGGCACGAAAAACGACAAGGACCTTCGGGCCGGAGTGGCGCTGTGCGCACGCGCGGCTTTTCTGGGTCATGTCGACGCGCTGCGTGAGCTTGGTCATTGCTTGCAAGACGGTTACGGCGTTAAGCAGAACGTGGCAGAAGGTCGACGTTTTTTGTTGCAAGCCAACGCGCGAGAACTCGCCGCCGTGCTCTCCACCGTGGGTAATAAGCGTCCCTGGGTGACGTGGAACCTCCCGGTTCCGCACCCGCGACTCCGTTTGGGAACCGGGTCGGGTTGTCCTTTGTTGAGTGATTACGGTTGCAACGTGCCGGCGTCGGAGACTCATCCGGCGAGTAAGTTTTTATCGGAGTGGTTTGTTATTCGGAGCGGGTCGCTTGGGTCGGGTATGAGACTGTGTTCACATTCGGGTTGCGGGCGACCCGAGACGAGGAGACACGAGTTTCGAAGGTGTTCGGTGTGCGGTGTAGTGAATTATTGCTCACGCGCGTGTCAGGCGCTTGACTGGAAATTCCGGCACAAGGCGGAATGTGCCCCCGTTGAGAGGTGGCTCAATGACGACGGGGAAGATGTCGCCGCCGGCGAGAATGGCGACGGTGACGACGAAATCATGGCAAATAGT
>gnl_Phavu_v2.1_Phvul.L002146.1
ATGAGAACAAGGAGAGGAGCCTGTTATCCTGGAGTAGTGTCAAGGATGTGTTCCGATGTCAGGCTTCCCAATAAAAACAAGGATCTGCACATGCATATGCGTATGCATGTTGCCGGAGACTCCTTTATTTATAGCCGGAAACGGCAGAAGAAGACGCCGGAAAAAACTGTTACCGATTTTGATTTTTTTGAGTCTTTACCGGATGACCTTGTAATCTCTATCTTCTGCAAGCTTAGTTCTACGGCCACTAAACCTTCCGATTTTCTCAATGTTTTAATTACGTGTAGGAGATTAAACAAGTTAGCACTCCATTCCCTTGTTTTGTCCAAAGTCTCTCCAAGAGCTTTCGCTATTAGAGCCAAAGATTGGTGCGATTCAGCGCACCGTTTCCTCAAGCACTGTGCCGATGCCGGAAATGTTGAAGCCTGTTACACTTTAGGCATGATTCGGTTTTACTGTCTCCAAAACCGAGGAAGCGGCGCGTCGTTAATGGCGAAGGCAGCGATAAACTCTCACGCGCGTGCTCTCTACTCACTCGCCGTGATTCAGTTCAACGGCAGTGGCGGAACAAAAAGCGACAAGGATTTACGCGCCGGCGTTGCGCTCTGCGCAAGAGCGGCGTTCCTCGGCCATGTCGACGCGCTGCGCGAGCTCGGTCACTGCCTGCAAGACGGTTACGGCGTGCGGCAGAACATCGCCGAGGGGCGGCGGTTCCTCGTGCAGGCCAACGCACGGGAGCTCGCGGCCGTATTGTCCACGAGCGCCGCCGCGCGCCACTGGCTGACGTGCAACCTTCAGCCACAGCTTCGGCAGGGGATCGGATGTCCGTTGCTCAGCGATTTCGGATGTAACGTGCCGACGCCGGAGGTTCATCCGGCGAGCCGGTTCATGGCAGAGTGGTTCGCCTCTCGCGGCGGTTCACCTGGACAGGGGCTGAGGTTGTGTTCGCACGCGGGGTGCGGGAGGCCGGAGTCGAGGAAGCACGAGTTTCGAAGGTGTTCTGTGTGTGGCGCGGTGAACTATTGCTCACGCGCGTGCCAAGCACTCGATTGGAAGTTCCGGCACAAGGCGGAGTGCGCCCCCGTAGAGCGGTGGCTCGACGAAGACGGCGAAGACGGTGGAGACGAGGATAGTGACGGAGAGGTTATGGCTATGGCGGATAGT
>gnl_Pinta_v2.0_PITA_000087857-RA
ATGGAGGCAGAATTAGAGAAAGCACTGCAGGACAAGAAAGGGGAATCAGCCTCCCATCCCCCTCAAACATCAACAAATCTTGGACCTGCCCCTCCCACACAAGCAGAAGCAGCCCCTCCTACTATTCCAGCACCTACCACAGCTACATCAGCAACAGGAGAAACAACAGAAGCAACAGCAGCAGCAGAATCTAGCATGAGCATGGAGGAGTTGATGAAAGCTGTTAAAGAGCTTGAGACTCAGGTCACTGAAATAAATGATGCTAAGGATAGACTAGCCAAGCTGGAGACCAGTTATGATAAATCAAAAATGAAAGTAGTAGAAAAAAAAAGAGAAATAAAGGCCCTAGAGGCCAAAGTGAAAACTCTGGAAAAAGAAGGCACAAAGAAAGACAAGGATCTCAAAGCCGGGGTAGCCTTCTGCGCCAGGTCAGCATTTCTTGGCCACATGGACACCTTGCGAGAGCTCGGCCACTGCCTGCAGGACTGTTACGACGTTACCAAGAACATAGCTGAAGGAAGGCGCTTTCTCGTC
>gnl_Pinta_v2.0_PITA_000082356-RA
ATGCAGACACGGAGAGGAATCTATGTTAATCCTCAGGAAAAGGTGAGGTGTCAAACCCGGCAAGGAAGTCGTGTGAAGAAAATGGCGCATCAGCATCAAATTATGACAGAAAGAAATAAGTTGAAACGGAAGGCCCAGGATCCAAGAAATTACATGGCGCCAAAGAGATCTCGCGACGATGTTAACAAGGGAACCGACCATTTTGAAGCTCTTCCAGATGATCTTGTTATAGCAATTTTCCGATGTTTGAGCTCCACTGCTTCTTGTCCTGCAGATTTAGCCAATGCGATGCTTGCGTGCCGGAGGTTTTGCTGTATTGCCAAGCATCCGTTGGTTTTGGTGCAAGCTGGAAGCGGGATTTTGGCTGTCAAAGCCTCTCTATGGTCAGACGGAGCAGATCGTTTCTTGAAACGATGTGCAGATTTTGGCAACATGGAAGCCTGCTACACACTAGGGATGATCCATTTCTACTGCCTGGGAAACAGAAGCGGAGGAGCATCTTTGATGGCAAAAGCAGCGATGGCATCAGAGGCGTCGGCTCTGCACTCGTTAGGCATAATTCAATTCAATGGCAGCGGGGGTACTAAGAGAGAAAAAGATGTAAAAGCAGGCGTGGCACTGTGTGCGAGAGCAGCCTCGTTAGGGCATGTAGACGCAATGCGCGACCTAGGTCACTGTCTCCAAGACGGCTACGGCGTGCAAAGAAACATCATTGAAGGCCGCCGACTCCTGCTTGAAGCAAATGCACGAGAAGCCGCGGCCGCAGGCATTACTCCTCCTCTGGCATCTCTTCAAAACGCACTTAGACTAACCGCATCATCCCAACACGAGTATTTAATTTGCAGTGATAAGAAGGATTCAAATTCAGAGTCCGTCTTTACGTTTCTTCAAACATGTTGCTGTTCTTTACTCAGCGATTTCGGCTGCAATGTTCCTCCACCCGAGCCGCATATTGCTAATAAATTTCTTGTAGATTGGTTCTCTTTGTACCCTCCTCAGCCTGGGCTTCGGCTTTGTTCTAATGAACACTGTGGCCGCCCAGAAACTAGACAACATGAATTCAGGAGATGTTCGGCTTGTAGTTCCGTCAATTACTGCTCTCGGGCCTGCCAAGCATTGGACTGGAAAACCTGTCACAGATATGTGTGTATGCCCTGGGATGACCTACATGCTGATATCGATAACGATGACGAGGACGATGATTTTGAAGAGCCCAACGATTCC
>gnl_Pinta_v2.0_PITA_000037699-RA
ATGCAGACAAGGAGAGGAATCTATGTTAATCCTGAGGAAAAGGTGAGGTGTCAAACCCGGCAAGGAAGTCGAGTGAAGAAAATGGCGCCTTGGCATCAAATTATGACGGAAAGAAATAAGTTGAAACGGAAGGCTCAGGATCCAAAAAATTACAAGGCGCCAAAGAGATCTCGCGACGATGTTAACAAGGAAAACGACCATTTTGAAGCTCTTCCAGATGATCTTGTTATAGTAATTTTCCGATGTTTGAGCTCCACTACTTCTTGTCCTGCAGATTTAGCCAATGCGATGCTTGCGTGCCGGAGGTTTTGCTGTATTGCCATGCATCCGTTGGTTTTGATGCAGGCAAGAAGCGGGACTTTGGCTGTCAAAGCCTCTCGCTGGTCAGACGGAGCAGATCGTTTCTTGAAACGATGTGCAGATTTTGGCAACATGGAAGCCTGCTACACACTAGGGATGATCCATTTCTACTGCCTGGGAAACAGAAGCGGAGGAGCATCTTTGATGGCAAAAGCAGCGATGGCGTCAGAGGCGTCGGCTCTGCACTCGTTAGGCATAATTCAATTCAATGGCAGCGGGGGTAGAAAGAGAGAAAAAGACCTAAAAGCAGGCGTGGCACTGTGTGCGAGAGCAGCCTCGTTAGGGCATGTAGACGCAATGCGCGACCTAGGTCACTGTCTCCAAGATGGCTACGGCGTGCAAAGAAACATCATTGAAGGCCGCCGACTCCTGCTTGAAGCAAATGCACGAGAAGCCGCGGCCGCAGGCATTACTCCTCCTCTGGCATCTCTTCAAAACGCACTTAGACTAACCGCATCATCCCAACACGAGTATTTAATTTGCAGTGATAAGAAGGATTCAAATTCAGAGTCCGTCTTTTCGTTTCTTCAAACAAGTTGCTGTTCTTTACTCAGCGATTTCGGCTGCAATGTTCCTCCAACCGAGTCGCATATTGCTAATAAATTTCTTGTAGATTGGTTCTCTTTGTACCCTCCTCAGCCTGGGCTTCGGCTTTGTTCTAATGAACACTGTGGCCGCCCAGAAACTAGACGACATGAATTCAGGAGATGTTCGGCTTGTAGTTCCGTCAATTACTGCTCTCGGGCCTGCCAAGCATTGGACTGGAAAACCTGTCACAGATATGTGTGTATGCCCCAACACGATTGGGATGACCTACATGCTGACATCGATAACGATGACGAGGACGATGATTTTGAAGAGCCAAACGATTCA
>gnl_Pinta_v2.0_PITA_000039030-RA
ATGATTCACTTCTATTGCCTCAGGAACAAGGTTTCAGATGTGGCCTTGATGACAGAGGTTGTAATTGGATTGCATCCAGCTACTCTCCATTCTTTTGCTATTATACAGTTCAATAATAGTGGAGGATCAATAAAGGATAAATATTTGAAAGCGGGAGTAGTTCTATGTGCGAAAGCAACAGCTCTTGGCCAGGTAGATGTGATGGGAGAACTTGGTCATTACTTGCAAGATGGCTATGGAGTGCAAAATAATGTTGTAGAGGGAAGGAAGTACCTTCTAGAAGATAATGCAAGAGATGCTGAGGTTGGTAGAGACCCATCTATGCAGGTTTCTGTTGATGCCAAGCAAAAATTTCGCATAATATTTTCGATCCTAGAAACTACACGCTTTCCTTACCAAAGGAAAAGTGAGGCAAGTTATCTGTCGGAGTCTTATATCTTCTACAAGGCGATCTTGAGCCACAAGTATTTCAAAGAGAGCGGCCAGGATCTTGGCTTGGCTAATAAGCAGTTTCGGTGTTATGCCTGCTTCATTCTCATCTGCCTCATGCTCAGGATAGGAACAATGTATGGGAGCCGTAGAGCTGAGGGAGGTGATGGATATTTGGGAGGC
>gnl_Poptr_v3.0_Potri.003G171400.1
ATGAGAACACGGAGAGGGCTTTCTTATCCTAGAGGAGCAGCAGTAAACGCTTGTGATACAGCAGCAGGGAAGAGGACGGCAACAACAAGTTATAAGAGAGAAAGACCTGATTTCGCCGCCGGAGATTACCTGGTTTGCCGGAAAAAGAATCGATTAATCTCAACTCAAAAAACCGGAGAGACCGACTTGTTTGATTCTTTACCCGATGATCTTGTCATTTCTATCCTCTGCAAACTTAGCTCTTCTGCTTCTTGCCCCTCCGATTTCATCAACGTTTTACTTACGTGCAAGAGACTAAATGGGTTGGGCCTTCATTCTCTAGTACTATCCAAAGCTTCGCCGAAAACATTTGCAGTCAAAGCCAAAAATTGGTCTGATTCTGCTCACCGTTTCCTCAAACTCTTCGCCGACGCTGGAAATGTTGAAGCTTGTTACACTCTTGGCATGATTCGGTTTTACTGTTTACAAAACCGAGGGAGTGGAGCTTCTCTGATGGCCAAGGCAGCGATTAGCTCATACGCGCCTGCACTTTATTCCCTTGCTGTTATACAATTCAATGGAAGCGGTGGCTCTAAAAGCGACAAAGACCTTCGTGCCGGCGTTGCGCTGTGTGCACGCGCTGCCTTTCTTGGCCACATCGACGCCCTACGCGAGCTAGGACACTGCCTGCAAGACGGTTATGGTGTCCGGCAAAACGTAACAGAAGGACGGCGTTTCCTCGTCCAAGCAAACGCGCGTGAACTTGCGGCTGTTTTATCGAAACATAATTCTGGGTTCCCAACACGCACTTGGTTCTCGTGGAACCCACACGCGCATCCTAACCATCGACACCCTACTGGGAATGGACCTAGCGGGTGCCCTTTATTGAGTGACTTTGGGTGTAATGTTCCAGCTCCTGAGAGTCATCCGGCCAGTCGTTTTATGACGGAATGGTTTGCTATTCGGGGCGGGTCTTCGGGTTCTGGTCTCCGCTTGTGCTCTCATACTGGTTGTGGGCGTTCCGAGACGAGAAAGCATGAGTTTAGACGGTGTTCTGTTTGTGGAGCTGTTAATTATTGTTCACGCGCCTGTCAAGCACTTGACTGGAAGCTCAGGCATAAAGAGGGGTGCGCCCCTGTTGAGCGGTGGGTCGATGAGGATGGTGAGGGTGGTGCAGACGGGGATGACGGTGGCGTGGATGGTGACGACGACGATGTCATGATTGAGAGC
>gnl_Poptr_v3.0_Potri.015G096200.1
ATGGTCACGGCTCAAAGGAAAAGATTACGTAAAATCTCTGAGAAACCTGATCTCTTTGATCAGTTACCGGACGATCTTGTTCTTTATATTCTTTTCAAGCTTAGCTCTTCTGCCTCCTGCCCTTCAGATTTTATAAACATTCTTATCACATGTAAAAGATTAAAGCAGCTTGCTCTTGATCCTTTGGTTTTGTCGAAAGTTGGAGTTAAAACGTTCGCCGTGAAAGCAGAACGTTGGTCGGATTCGGCTCACCAGTTTTTAAAACAGTGTGTTAACGCAGGCAACAGAGAAGCCTTGTACACTCTAGGAATGATCCGATTTTATTGCTTACAAAACCGAGGAAGTGGAGCGTCTTTAATGGCAAAAGCTGCTATCAAATCTCACGCCTCGGCCCTTTATTCTCTCGCGGTTATTCAATTTAACGGTAGTGGAGGCTCCAAGAATGATAAAAATCTCCGAGCCGGCGTGGCTTTATGTGCTCGAGCCGCTGTTCTGGGTCATATTGATGCGCTTCGGGAGCTCGGCCATTGCCTTCAAGATGGTTACGGCGTCCCTCAAGATATTGTTCAGGGGCGTCGGTTTTTAGTCCAGGCTAATGCAAAGGAGCTTGCATTATCCTTACGGTCCATGTTAACATGGAAACCCCAACAACAACATGTCGACGAACAACAAAATCTCCACTACGCTTGTTCGGTAATGGGTACTGCTATCACTGGATGTCCATTGCTAAGTGATTTTGGATGTAACGTGCCCGCTCGAGAGGTGCATCCGGTGAACGAGTTTTTGAAAGAGTGGTTCGAGTCGAGACCTGGGATGCTGGATCACGGTTTGAGGCTGTGTTCTCATAGTGGGTGTGGGAGACCCGAGACAAGGCCACGTGAGTTTCGCCGGTGTTCGGTTTGTGGCACTGTAAATTATTGTTCAAGAGGATGTCAAGCACTTGATTGGAAGCTGAGGCATAAAGTGGAATGTGTACCGATGGAGCAATGGCAAGGAGTTTTGGAAGATGGTGGAGATAATGGAATTGGAGGAATGGTGGAGATCGAGGAAGGTGAAGATGTGGCTCTTGTTGAA
>gnl_Poptr_v3.0_Potri.001G056800.1
ATGAGAACAAGGAGAGGGATTTCTTATCCTAGAAGAGGAGTAGCAGTAAACGCTTGTAATACTGCGGCGGAGAAGAGGACATCGTCAACTACTTATAATAGGGGGAAACCTGATTTTACCGCCGGAGAATATATGGTTTGCCGGAAAAGGAATCGATTAGTCTCGACGGGAAAAAAAGGAGAGACTGACTTGTTTGAATCTTTACCCGATGATCTTGTCATTTCTATCCTCTGCAAGCTTAGCTCTTCTGCTTCTTGCCCCTCCGATTTCATTAACGTTTTAATTACGTGCAGGAGATTAAATGGATTAGGCCTTCATTCACTAGTATTATCCAAAGCTTCTCCGAAATCATTTGCAATCAAAGCCAACAATTGGTCCGATTCTGCTCACCGTTTCCTCAAGCTCTGTGCCGATGCCGGAAATGCTGAAGCTTGTTACACTCTTGGCATGATTCGGTTTTACTGTTTACAAAACCGGGGGAGTGGCGCTTCTCTAATGGCAAAGGCGGCGATTAGCTCACACGCGCCTGCACTCTATTCACTTGCTGTTATACAATTCAATGGAAGCGGTGGTTCCAAAAGCGATAAAGACCTCCGAGCCGGCGTCGCGTTGTGTGCACGCGCTGCCTTTCTTGGTCACATCGACGCCCTGCGGGAGCTAGGCCACTGCCTGCAAGACGGTTATGGTGTCCGTCAAAACGTAACTGAGGGACGTCGTTTTCTCGTCCAAGCAAACGCGCGTGAACTCGCGGCTGTTTTGTCTAATCCTGATTCTGGACTGCCAACGCGCGCTTGGCTCACGTGGAACCCACACGCACACCCTAACCATCGTCACCCTAGTGAGAATGGACCCAGTGGCTGTCCTTTGTTGAGTGACTTTGGGTGTAATGTTCCAGCTCCTGAGGCTCATCCGGCCAGTCGTTTTATGACGGAATGGTTTGCTATTCGGGGCGGGTCTGCTGGTTCGGGACTCCGTTTGTGTTCTCATACAGGTTGTGGGCGGCCCGAGACAAGAAAACACGAGTTTAGACGGTGTTCTGTTTGTGGAGCCGTTAACTATTGTTCACGCGCTTGTCAAGCACTTGACTGGAAGCTCAGACATAAAGAGGAGTGCGCCCCTGTTGAGAGGTGGGTGGATGAGGATGGTGAAGGCGGGGACGACGCCGGTGGTGTTGGTGGAGGGGATGGCGATGATGTCATGGTTGAGAGC
>gnl_Poptr_v3.0_Potri.012G097600.1
ATGGCTCAAAGGAAAAGATTACGTACAATCACTGAGAAACCTGATTACTTTGATCAGTTACCAGACGATCTTGTTCTAAATATTCTTTGCAAGCTTAGTTCTTCTGCCTCTTGCCCCTCCGATTTTATTAACGTTCTCATCACATGTAAAACATTAAAGCGGTTGGCCACCAATCCTTTGGTTTTGTCGAAAGCTGGAGCTAAAATGTTTGCCATGAAAGCAGAACGTTGGTCGGATTCGGCTCACCAGTTTTTAAAACAGTGTGTTAAAGCAGGCAACAGTGAAGCCTCGTACACGCTAGGAATGATCCGATTCTATTGCTTACAAAACCGAGGAAGTGGAGCGTCCTTGATGGCAAAAGCCGCTATCAAGTCGCATGCCCTGGCCATGTATTCTCTTGCTGTCATACAATTCAACGGCAGTGGAGGCTCAAAAACTGATAAAAATCTCCGAGCGGGGGTGGCTTTATGTGCTCGAGCTTCCGTTTTGGGTCATGTCGATGCGCTTCGTGAGCTCGGCCATTGCCTTCAAGATGGTTACGGAGTCCCTCAAAATATCGTCGAGGGACGCCGTTTATTAGTCCAGGCTAATGCAAAGGAGCTCGCATTATCCTTACGTTCCATGATGACATGGAAACCCCAGCAGCAGCAACAAAATCTTCATCATGCTTGTACGGTGATGGGTACCGCTATCACGGGATGTCCATTACTGAGTGATTTTGGATGTAACTTACTGGCTCGAGAGGTGCACCCAGCGAGCAAGTTCTTAAGGGAGTGGTTCGAGTCGAGGAGTGGGGCGTTGGATGATGGCTTGAGACTATGCTCGCATAGTGGATGTGGGAGGCCCGAGACAAGGACACATGAGTTTCGCAGGTGTTCGGTTTGTGGTACGGTAAATTATTGTTCGAGAGGATGCCAAGCACTTGATTGGAAAGCGAGGCATAAAGTGGAATGTGTCCCGATGGATCAATGGCATGGAGTATTAGAAGATGGTGGAGATATGGTGGAAATGGAGGAAGGTGATGAGTATGTGGATATTGTTGAA
>gnl_Prupe_v2.1_Prupe.5G151000.1
ATGACGATGATGACGCTGCACAGAAAAAAGCTCAAAAGCTCGCGAAGAACCACTGCCAAGTCAGATTTCTTCGACGGCTTACCGGACGATCTCGTCGTCTTCATCCTCTGCAAGCTCAGCTCCTCCGCCTCTTCACCGTCCGATCTCATCAACATCCTCATCACGTGTAAAAGATTGAATCGCTTGGGGCTTCACTCTGTGGTATTATCCAAAGCCGGTCCCAAAGCATTTGCTATCAGAGCCAAGAACTGGTCCGATTCGGCTCACCGTTTTCTCAAACAGTGCGTGAGCGCCGGTAACATCGAAGCTTGCTACACTCTCGGGATGATCCGATTTTACAGTTTGCAAAACCGAGGGAGTGGAGCTTCACTCATGGCGAAAGCCGCGATGAGATCTCATGCGCCGGCGCTGTACTCGCTCGCCGTGGTTCAGTTCAACGGCAGCGGGGGCTCCAAGAAGGAGAAGGACCTGCGAGCCGGCGTAGCTCTTTGCGCTCGAGCCGCCTCGCTCGGCCACGTAGACGCGCTTCGAGAACTTGGCCATTGCCTCCAGGACGGTTACGGAGTCAAGCAAAACGTCGCCGAGGGACGCCGCTTGCTAGTCCAGGCCAACGCGCGGGAGCTCGCGTCCGTTTTACGCTCCGCCACGTGGCGGTCCCACCACTACCAGCACTTGTACGCGTGCCTCACGGGGCTGGTCAGCTGCCCGCTGCTGAGTGACTTCGGTTGTAACGTTCCGGCCCCGGAGCTCCACCCGGCGAACCGGTTTTTGAAAGAGTGGTTCGGGTCGGGTCGGGCAATATCGGGACAAGGGATGAGACTGTGCTCGCACGTGGGGTGCGGGAGGCCCGAGACGAGGCCGCACGAGTTTAGGAGGTGCTCGGTTTGTGGTACGGTGAATTATTGCTCACGTGGGTGTCAAGCGCTTGATTGGAAGCTGAGGCACAAAGTCAAATGTAAGCCGATCGAACGGTGGCTGGGTGTTGATGGTGAGTTAGGGGGACTGGTGGAGGGTGGAGATGGTGAGAATGTGGCCGTTGGA
>gnl_Prupe_v2.1_Prupe.1G225800.1
ATGAGAACAAGGGGTGGGGTTTGCTATCCTAGAGTCGGAGGAGCAGGAGATGTGTGCTTTCAGAAGAAGAGGAAGAAGGACTTCGCCGGAGAACGTTGTGTCTGCCGGAAACGGAATAAACTCTCACCGGAGACAACTACCGGCAGAGAACGCTCCTCCTCCTCCTCTTCGTCGTCGGCGTCGGTCGATTTGTTCGACTCTTTACCCGACGACCTCCTCATTCTAATTCTCTCCAAACTCAGCTCCACCGCCAATTCCCCTTCCGATTTCATCAGCGCCTCGATAACATGCAAGAGATTAAACGGTTTAGCTCTCCATTCTCTGGTGGTCTCCAAAGCTTCACCGAAGACGTTCGTCCTCAAAGCCAAGAACTGGTCCGAGTCGGCTCACCGATTCTTAAAGCTCTGCGCCGATGCCGGCAACGTCGAGGCCTGCTACACTCTCGGCATGATTCGCTTCTATTGTTTGCAAAACCGAGGGAGCGGAGCCTCGCTCATGGCCAAGGCGGCGATTGGCTCTCACGCGCCGGCACTCTACTCGCTCGCTGTCATTCAGTTCAACGGTAGCGGCGGCTCCAAAAACGACAAGGACCTCCGGGCTGGGGTAGCGCTGTGCGCGCGTGCGGCGTTTCTTGGACACATCGACGCGCTGCGCGAGCTCGGCCACTGCCTGCAGGACGGTTACGGAGTCCGTCAAAACATAACGGAAGGGAGACGGTTTCTGGTCCAGGCCAACGCGCGTGAGCTGGCAGCGGTTTTGTCGTCTGCGGCAGCCTCGGGAGTGCCCATGCGGCAGCTGCTGACGTGGACCCCACTCCCGCACCCACATCCTCACCCTCATCCTCAGCTGGGGCACCTGACCGGGTCGGGCTGCCCGCTGCTTAGCGACTTCGGGTGCAACGTGCCCGCTCCAGAGATGCACCCGGCGAACCGGTTTTTGGGAGAGTGGTTCGCCGCTCGGGAGGGTTCGCCTGGACCGGGTTTGAGGCTTTGCTCGCACGTGGGGTGTGGGAGGCCGGAGACTAGGAGGCACGAATTTCGTCGGTGTTCGGTGTGTGGGGCCGTGAACTACTGCTCACGTGCCTGTCAGGCGCTGGATTGGAAGCTGCGCCACAAGGCTGAGTGCGCCGCCGTGGAGAGGTGGGTGGATGAGGAGGGTGATGGTGCTGACGGTGACGGACCTGTCAATGGGGGTGATGACGAAATGGCTGAGAGT
>gnl_Selmo_v1.0_171141
ATGAGGACTCGGCGGGGGAACTATCCCTCTCCTTCCGATGGGATCACTTTCAGCATCAAGCCCAGCGTCCAGAAGCGGCGGCTGCCGAGCGGCACATCCCACCGGCCAGCGAAAGCCGCTCGAGCGCCGTGCTTCTTCGATTCCCTGCACGACGACGTGCTCATCACGATCATCACGGCGGTGAGCTCCACGGCGTCGTCGCCGGCCGATCTCGTCAACACCATGCTCACCTGCCGGAGATTCTGCGCGGCCGCCACGAATCCCCACGTCCTGGCCAACGCATCCACTGCCGCGCTGGCCGTGAAAGCATCGAGCTGGTCTGATGGATCGTCGCGCTTCCTCAAGCAGTGCGCCGACGCTGGCAACATCGAGGCTTGTTACACACTGGGAATGATTCGATTCTACTGCCTCCATAACAGAGGCGGCGGCGCCTCCCTCATGGCCAAGGCGGCGATGGCGTCCCACGCGGCGGCGCTCCACTCCTTAGCGGTTATCCAATTCAATGGCAGCGGGGGAAGCAGGAAGGACAAGGACCTCAAGGCGGGCGTTGCGTTGTGCGCGAGGGCGGCGTCGCTGGGTCACGTCGATGCAATGCGCGAGCTCGGCCACTGCCTGCAGGACGGCTATGGCGTCGCCCAGAACGTGGTCAAGGGGAGGGGACTGCTGCTCGAGGCCAACACCAGGGAGGCGGCGGCGGCGGTGGCGCAGTCGCCACGCCGCTTCATGGAGGCGGCGCTCCACCTCACTGCCAAGGGCGGTGCCATGGCATGCCTCCACCACCACCTGCATTACTACGCCAGCGGGGGGTGCTCGCTACTCAGTGACTTTGGCTGCAACGTTCCTCCGCCCAAGCTGCACGTAGCAAACCGGTTCATGGTCGATTGGTTCGTGGCCAAGCCGCCCGAGTCGGGGCTCCGCCTGTGCTCGCACTCCAACTGTGGGCGGCCCGAGTCGCGGCGGCACGAGTTCCGGCGTTGCTCGGCCTGCGGCTCGGTAAATTATTGCTCGAGGGCGTGCCAGGCCTTGGACTGGAAAATACGGCACAAGTGCGACTGTACGCCGGTGCCGGACTGGGAGGACCGGGAGGAGAATGGCGGCGGCGGCGGCGCTGGTGGTGGCGGTGGTGGCGAAAGAGGAGACGAGGAGGATGATGACGAAGAGCAGCGCCAGGGCTTTGATGAGATGGAGGAATCT
>gnl_Selmo_v1.0_66287
TTCGATTTTGTCCCAGACGATCTCCTTGTCGACATCGCCATGGCGCTGGTCTCCACCGCCTCGTCGCCGGCCGATCTCTTCAACATGATGCTCATATGCCGGAGATTCTGCGCCGCCGCGACGCATCCACAGGTCTTGGCCAGAGTATCGCCTCAAGCATTCGCTGTCAAGGCTGGGAGCTGGTCCGCGGGATCGCATCGATTCCTCAAGCAATGCGCCGACGTCGGCAATGTGGAAGCGCTCTACACGCTGGGAATGATTCGCTTCTACTGCTTGAACAACAGCAGCGGCGCCTCATTGATGGCCAAGGCGGCGGTGGCGTCGCACGCCGCGGCGCTCCACTCCCTGGCGGTGATTCACTTCAATGGTAGCGGCGGGCGGCGAAAGGACAAGAACCTCAAAGCCGGGGTGGCGCTGTGCATGCGAGCGGCGTCGCTGGGTCACGTCGACGCCATCCGCGAGCTCGGGCACTGCCTCCAGGACGGCTATGGAGTTGTGAAGAACGTACTCCAGGGGCGGCGGCTGCTGCTCGAGGCCAACGCCCGGGAGGCGGCGGCGGCGCGGCACCCGGTGTTCAAGCTGCTCCAAAACGGTGGCTGCGCGCTGCTGAGCGACTTCGGCTGCAACGTGCCCCCGGCCAAGGTGCACGTCGCCAACAAGTTTCTGGTGGAGTGGTTTGCGCTGCACCCGACGTCGGCGGCGGGGCTGCGCCTGTGCTCGCATGCAAACTGCGGGCGGCCCGAGACGAGGCGGCACGAGTTCCGGCGCTGCTCGGCGTGCGGCCGCGTCAACTACTGCTCGCGGGCGTGCCAGGCATTGGACTGGAAGCTGCGGCACAAGTACCATTGCATCCCGGTGGCCGACTGG
>gnl_Solly_v2.4_Solyc05g015420.2.1
ATGAGAACGAGAAGAGGGTTTTGTTATCCAAATCCAAAAGTAAACATGTGTAGAGAAAACAAAATTGTTAAGAGGAGAAGAGATGATTTTCCCGGTGTCGGAGACCATCGGAAAAGATCCAGACTTTCGCCGGGGGTTACTGGTCATCATCCTGATCTTTTTGATTCTTTGCCGGATGATCTCGTTGTATCTATTCTCTGCAAACTCACTTCTTCTGCTGCATCGCCGGCTGATTTCGTTAACGTTTTGATTACATGCAAAAGACTAAATGGGTTAGGTTGTCATTCGCTTGTATTATCAAAAGCTTCCCAGAAAATGTTAACAGTGAAAGCACAAAACTGGTCGGATTCTGCTCAACGTTTTCTGAAACAATGCGCCGACGCCGGAAATGTTGAAGCTTGTTATACCCTTGGAATGATTCGATTCTACTGTTTACAAAATCGAGGGAGCGGCGCGTCCTTGATGGCGAAGGCGGCGATTAGCTCTCACGCGCCGTCGCTTTATTCTCTGGCTGTTATACAGTTCAACGGCAGCGGTGGCTCGAAGAACGACAAGGACCTCCGCGCCGGAGTTGCCCTTTGTGCACGCGCCGCCTTCTTAGGCCACATCGATGCTTTGAGAGAGCTTGGTCACTGTCTACAAGATGGGTACGGCGTGAAGCAAAACATCGCCGAAGGTCGGCGATTCCTCGTCCAAGCTAACGCGCGTGAGCTCGCCGCTGTTTTGTCGATGACGCCTTCGGCTCTGACCGCCGGCGGGTGGCTGACGTGGAACCCACTGCCTCATCACCGACACGGAGCAGGTAGCGGGTGTCCGTTACTGAGTGATTTTGGGTGTAATGTTCCTGCCCCGGAAGCCCACCCGGCTAATCAGTTTTTAACGGAATGGTTTGCTTCTAAAGGGGGAGTTCCGGGTTCGGGGCTCCGGCTTTGTTCACATGCTGGCTGTGGAAGACCCGAAAGTAGGAGGCATGAATTCCGTCGGTGCTCCGTCTGTGGTACAGTTAACTATTGCTCACGCGCTTGTCAGGCGCTTGATTGGAAGATGCGTCATAAAGCAGAGTGTACACCTGTAGAGAGATGGATTGACGAAGACGGTGAAAATGACGGTAACGGTAACGGAGAAATGGGCGAGGAGGGTCAAAACATGGGGGAGAGT
>gnl_Sorbi_v3.1_Sobic.003G406000.1
ATGAGGACGAGGAGCGGGTCCCGGTATTCTAACGGCGGCGAGGTCGTTGCCTTGGTGGGGCAGAAGAGGAAGAGGTCGGCGTTGGCCGTCGCCGGTGAGTGCGCCTGCGGCGGGCGCAGGAAGCGGCTTGCCGGTGGGCCGGACTACCTGGACGCGCTCCCCGATGACCTTGTCCTCTCCATCCTGACCAAGCTCGCCGCCTCCTCCTCGGCGCCGTCCGACCTGCTTTCCGTCCATCTCACGTGCAAGAGGCTCAACGAGCTCGGCGGCCATGACATGGTGTTCGCCAAGGCCTCGCCGGCGTCGCTGGCCGTCAAGGCGGCGGCGTGGTCCGAGCCGGCGCAGAGGTTCCTCAAGCGCTGCGCCGACGCCGGCAACCTCGAGGCCTGCTACATTCTCGGCATGATTCGGTTCTACTGCCAGGGCAGCCGCAGCGGCGGCGCGGCGCTGCTGGCGAGAGCGGCCGTTGGCGGGCACGCCGCGGCGCTCTACTCGCTGGCGGTGATCCAGTTCAACGGCAGCGGCGGCGCTAAGTCGGACCGCGACCTGCGCGCGGGGGCGGCGCTGTGCGCGCGCGCGGCCGCGCTGGGTCACGTCGACGCGCTTCGCGAGCTGGGCCACTGCCTCCAGGACGGCTACGGCGTGCGGCGGGACCCCGCTGAAGGCCGCCGCCTCCTGGTCGCCGCGAACGCCCGCGAGCTCACCCTCGCACTCTCCGCGGCGACCGCCTCGCGCCACGCCGTCACCGCGCTACCCTTCGCCGCGGCTGCTGCTGCTGCCGCCGCCGCGGGCGGCGTCGGTGGCGGCGGGTGCCCGCTCCTGTCGGACTTTGGGTGGAGCCTCCCCGAGGCGGAGCCCCACGCGGCGAACCAGTTCATGGTGGACTGGTGGGCCTCCCGCTGCGCCGCCCAGGCCGGCGGGAAGAAGCCCGACGGCGACAGCAGCGGCGTGGACGGCAGCGACGGCGCGGAGCTCCGTCTGTGCTCCCACGTACGGTGCGGGCGGCGCGAGACGCGGCGGCACGAGTTCCGGCGGTGCTCCGTGTGCGGCGCGGCCAACTACTGCTCCCGCGCGTGCCAGGCGCTGGACTGGAAGCGCGCGCACAAGGCGCAGTGCGTGGCCATGGACCGGTGGCTCCTCGCCGGCGTTGGCGGCGGCGGCGAGGTCCCGCAACCGCAGCAG
>gnl_Sorbi_v3.1_Sobic.005G115900.1
ATGAGGAAGCCGACGACGAGGAGCGGCCCCAACAAGCATGGCAGCTGCGGCGGCGGTGATCGTAGGGTGGCCACGCTACCGGCGAAGCAGAAGGCGGCCGTGTCCGGCGGCCACCGTGGCGTCGCCGTCGGCGCGTTCGACTGCCTCCCCGACGACCTCGTGCTCGCCGTGTTAGCGGGGCTCGCGGCGCGCGCCGGGTGCCCCGCCGACCTCGCTGCGGCGGCGCTACCGTGCAGGAGGTTCCGCGATCTCGCGGCGCACCCCGCGGTGCTGTCGCGTGCGTCGGCGGCGGCCGTCGCCGTGCCCGCGGGGAGGTGGTCGGATGCGGCGCACCAGTTCTTGCGGCGGTGCGCGGCCGCCGGCAACCTCCACGCCTGCTACTTCCTCGGCATGGTGCGGTTCTACTGCGTCGGGGGCAGGGCGACGGGGGCGGCGCTGCTGGCGCGCGCGGCGGCGGGCGGGCACGCGGCGGCGCTGTACGCGCTCGCCGTGGTGCAGTTCAACGGCAGCGGCGGAGTCAAGGCGGACAAGGACCCGCGCGCGGGGGTGGCGCTGTGCGCGCGCGCCGCGTGGCTCGGCCACGTCCCGGCGCTCCGCGAGCTCGGCCACTGCATCCAGGACGGCTACGGCGCGCGCCGCGACGCCGCCACCGGACGCCGCTTCCTGCTCCACGCCGCCGCGCGCGAGTTCCTCGTCTCCTCGTCGCACACGCACCGCCGAAACGGCCAAGAAGAAGAAGACGCTGCCAGTAGGTTCATGGTGGAGTGGTGGGCGCTGGCCGCTGCCAAGACAGGAGGAGAAGGCGACGGCGATGCCGACGTGCGCCTGTGCTCGCACCCGCGGTGCGGTCGGAGGGAGACGCGGCGGCACGAGTTCCGGCGGTGCTCCGCGTGCGGGTCCGCCGTCTACTGCTCGCGCGAGTGCCAGGCGCTGGATTGGAAGCGCGTGCACCGTGGCCAGTGCGCGGCCGCCGCTAGCCGGTGGCTCGCCGCCGGGAACGCGCAG
>gnl_Sorbi_v3.1_Sobic.004G147300.1
ATGGTGAGTGTGCGTCGTCGTCGTCTGCAGGCGACGAGGGCTAGGATGGAGAACCAGATGGGAGCGTTCGCGGTGCTGCCCCAGGAGCTGATCCTCTGCGTCCTCACCGCCTTGTCGGCGTCCGTGGACAAGCCCGCCGACCTCTTCAACCAGATGATAGACGACGATGATGCTAGCTTGAGTACGTACTACTGCAAGCAGTTCCGCAGGCTAATGCTTAACAGCAAGGTGCTCCAGGCGGCGGCCGCGGCCTGCGTGTCCGTGCGCCCGCACAGGTTGTGCACAGCCGCGGAACGCTTCATTCGCTTGTGTGGTGACCATGGCAACGCGGACGCCAACTTTTTCCTTGGCATGATCCAGTTCCACTGCTTCGGGCTCTGGAGCCAAGGGTGGTCCCACATGATGATGGCGTTGCGGTCCGGCCACGCGCACGCCGCCTTCGCCATAGCCGGACCCCGCGCCGCCGCGCTCCTGTTCGCGCTCGCCGCGTGCCGCGGCCACATGGGTGCGCTCCGCGACCTGGCCTTCTGCGTTACCAACGGCTTCAGCATGCGCCAGGACGCTGCCGCCGGCCACCGCTTCACCTTCACGGCCAACCTAAAGGAGTTCCGCGCCACGTACCTGATGGAGCCGGAGATGGCGGTGGCCTACGCCCACGTCCTCAACAACCCCGGGTGCCTCACTAGCGAGCTCGGCTGCTTCACCACCGTGCCCGCCAGCCTGCAGGGGTGGGCGCACCCGGCCAACAGGTTCCTATGCGAGTGGTTCGCGGCGCACCCGCAGCTGCTCCCGCCGGCGCGCCTGCCGCCCATGTGCTCTTTCCCCACCTGCGGCCGCCCGGAGACGCGCAGGCTCCACCGCTCCAGCACTGAGCACAACAACCTCGGTGGGGGTGCTGGTGCTGCTCCTGATGCTCCTCCTATG
>gnl_Sorbi_v3.1_Sobic.006G045500.2
ATGAAGACGAGGCGCGGCGCCGGCTACTCCTGCCATGCGGCTGGAGATGGCCAGGAGGCCGTGCACCGCCGGAAGAGGCGCAGGACGGCGGCCGAGTGTTCGCCGGCCGCGGCTGCCGGCGCTCCAGGTGTCCGCCTGGCGGCCAGAGACATGTTCGAGGAGCTGCCGGACGATCTCGTCGTCTCCATACTAAGGGACGTCGCCGCGTCCGCCGGCTCGCCGGCCGATCTCGCCGGTGCCATGCTCACGTGCAAGAGATTCAGGGAGCTCGGGCAGACCAAGGTGGTGCTCGCGCGGGCGTCGCCGCGGTGCCTCGCGGTGCGCGCCAAGGCCTGGTCGGACGACGCGCACCGCTTCCTGCAGCGCTGCGCCGACGCCGGCAACCTCGAAGCCTGCTACCTTCTCGGCATGATTCGGTTCTACTGCCTGGGAGGGAGCCGCGGGTCGGGCGCGGCGCTGATGGCGGCGGCGGCGGTGGGCGGGCACCGCGAGGCGCTCTACTCGCTGGCCGTGATCCAGTTCAACGGCAGCGGCGGCGGCAAGGACGACCGCGACCTCCGCGCGGGAGCCGCGCTTTGCGCGCGCGCGGCGTCGCTGGGCCACGTCGACGCGCTCCGCGAGCTGGGCCACTGCCTCCAGGACGGCTACGGCGTGCGCCGCTCCGTGCTGGACGGGCGCCGCCTCCTCATCCAGGCGAACGCGCGCGAGCTCGCGGCCGCGGTGACCGCCTCTCCCCCGGTGGCAGCGGCGGGCGTCGGCAGCGGCAAGACGACGTCGGCGGCGCCGCGTCGGCACTCGTGCCTCCTGAGCGACTTTGGGTGCCGCGCCGCGGGCGGGGAGGCGCACGCGGCCAACCGGTTCCTGGTGGACTGGTTCGCGTCGCGGCCGCTCGGTGCCCCCGCGGCGGCGGCACCCAGTGGCAACGGCAACCCCGCGGCGGCCTCGCCGGAGGATGAGGAGGAGGAAGCCGGCGGCGCGCTGCGGCTGTGCTCGCAGGCGCTGTGCGGTCGTCCCGAGACGCGGCGGCACGAGTTCAGGCGGTGCTCGGTGTGCGGCGTGGTGAACTACTGCTCCCGCGCGTGCCAGGCGCTGCACTGGAAGATGGCGCACAAGGCGGAGTGCACGCCCGCGGACCGGTGGCTCGACGTCGCCGTAGGCGGCGGCGTCGGCGGCGGCGCCGCGGTGCAGCCCAACGCCAACGCCAATGCCGACGCGGCGGCGGCCCCGGCTCCG
>gnl_Spipo_v2_Spipo4G0053400
GACCTCTTCGAGAGCTTGCCGGACGACATCGTGGTGTCGATCCTCTGCCGGCTGAGCTCCGCCGCCTCCGCCCCCTCCGATCTCGTCAACGTGATGCTAACATGCAAGAGACTGAGGAGCTTGCTCACGAATCCGCTCGTCCTCTCCAAGGCCTCGGCCAGGTCCCTCGCCGTCCGGGCCAAGAACTGGTCGCCCTCCGCTCATCTCTTCCTCAAGATGTGCGTCGACGCCGGCAACCTGGAGGCTTGCTACATATTGGGCATGATCCGGTTCTACTGCCTGCCGGACTGTCGCAGCGGCGGGGCGGCGCTAATGGCGAAGGCCGCCATCGGGTCTCACGCCGCCGCGCTCTACTCCCTCGCGGTAATCCAGTTCAACGGCAGCGGCGGCTCCAAGAACGACAAGAACCTCCGCGCCGGCGTCGCGCTCTGCGCCCGCGCGGCGTTCCTCGGCCATGTCGACGCCCTCCGCGAGCTCGGCCACTGCCTGCAGGACGGTTACGGGGTCCGGCAGAACGTGGTGGAGGGCCGCCGGTTCCTCGTGCAGGCCAACGCCAGCGAGCTCGCCTCGGTGCTGTCCTCCTCCGGCGGCGCTCCGCCGTGGACGGCGGCATGCCCGCCGCACGCCCACCGCCGGCGGGCCGGCTGCCCCTTGCTGAGCGACTTCGGCTGCAACGTGCCGGCGCCGGAGCCCCACCCGGCGAACCGCTTCCTGGCCGATTGGTTCGGCTCCGCGGGGCTCAGGGAGGTCAACGGGCTCCGGTTTGGGCTGCGGCTCTGCTCCCACGTGGGCTGCGGCCGGCCGGAGACGAGGCCTCACGAGTTCCGCCGCTGCTCGGTCTGCGGCGCCGTCAACTACTGCTCCCGCGCCTGCCAGGCGCTCGACTGGAAGCTCCGCCACAAACGCTACTGCGCCCCCCTGGATCGGTGGCGCCCTCCCGACGGCGAGGATGGCGGCAACAAACAGCCAGAGACTGTCCGCATA
>gnl_Stras_v2.0_SGA_v2.0_scaffold87T27157
ATGAGAACGAGGAGAGGATTATGCTATCCTCGAGTGATGAATATCTGTGTCGAGACTAATCGGAGAAGAAATCCGGCCGGAGAACACACCGGCTGCCGGAAAAGGATGAGAGCCTCGCCGGAAAGTCGAGGAGGGTACGATTATTTTGAGGTCTTGCCTGATGACATCGTCCTCTGTATTCTCGGCAAGCTCAGCTCCAACGCCGGCTGCCCCGCCGATTTCATCAGTGTGCTGATAACATGCAAAAGGTTCAAGGGATTGGGCCTTCACTCGCAGGTTTTATCCAGAGCCTGTGAGAAAATGTTGGCAGTGAAAGCCAAAAACTGGTCCGAGTCGGCTCACCGATTCCTCAAACTCTGCGCCGATTCCGGCAGCGTCGAGGCGTGCTACACTCTTGGAATGATTCGATTCTACTGCCTGGAAAACAGAGGGAGCGGGGCGTCCCTGATGGCCCGGGCCGCGATTGCCTCTCACGCTCCGGCGCTGTACTCTCTCGCCGTCATCCAGTTCAACGGCAGCGGCGGCTCCAAGAGCGACAAGGACCTCCGAGCCGGCGTCGCCCTCTGCGCGCGGGCCGCCTTCCTCGGCCACGTCGACGCTCTCCGGGAGCTCGGCCACTGCCTCCAGGACGGCTACGGCGTCCGCCAGAACGTCGCCGAGGGCCGCCGTTTCCTCGTCCAGGCCAACGCCCGCGAGCTCGCCCTCGTCCTCGTCGCGCACCCTGCCGCCGTCGTTCCCCGCTCCTGGCTCACCTGCAACCACTACCACCGCCAGCCGGCCGCCGGCGCCGGCGGTTGCCCCCTCCTCAGCGACTTCGGCTGCAACGTGCCGGCGCCGGAGGCTCACGCGGCCAATCGATTTCTCTCGGAGTGGTTCGCCGGCATGGGCGAGGACGGGCCGGGATCGGGCCTCCGACTGTGCTCCCACACGGGCTGCGGGCGGCCCGAGACGAGGCGGCACGAGTTCCGGCGGTGCTCTGTGTGCGGCACCGTGAACTACTGCTCGCGAGCTTGTCAGGCCCTGGATTGGAAGCTCCGCCACAAAAAGGACTGCAGCCCGGCGGATAGGTGGGGGGACGTCGTGGACGGCGGCGTTTTTGACGGTGACGGTGAGGATGTTCTGAATCTTAACGGCGCGGAGGATAGTTGA
>gnl_Stras_v2.0_SGA_v2.0_scaffold391T50632
ATGAGAACCAGGCGAGGGCTATGCTATCCTCGACTGCCCAACATGTGTGCCGTGAATAATCGTAGGAGGAAGCCGGCGGCGGCCGCCGGAGAACAACCCGGATGCCGGAAAAGGATGCGGGCCTCGCCGGAAAACGGTGGAGGGTGTGATTTGTTCGAAGCCTTGCCGGACGATATCGTCCTCTGTGTTCTCTGCAAACTCGGCTCCACCGCCGGCTGCCCCGCTGATTTCATCAACCTTCTCATGACATGCAAAAGGTTTAATAGACTAGGGCTCCATTCTCTGGTGTTATCCAAAGCCTGTGAGAAGATGTTGGCAGTGAAGGCCCAAAACTGGTCCGAGTCGGCTCACCGATTCCTCAAACTCTGTGCCGATTCCGGCAGCGTCGAGGCTTGTTACACTCTTGGCATGATTCGATTCTACTGCCTGCAAAACCGAGGGAGCGGCGCATCCCTGATGGCCAAGGCCGCGATTGCATCGCACGCGCCGGCCCTCTACTCTCTCGCCGTCATCCAGTTCAACGGAAGTGGCGGCTCCAAGAACGACAAGGACCTCCGCGCCGGCGTCGCCCTCTGCGCCCGCGCCGCCTTCCTCGGACACGTCGACGCCCTCCGGGAACTCGGCCACTGCCTCCAGGACGGGTATGGCGTCCGCCGGAACGTCGCCGAGGGCCGCCGCTTCCTGGTCAAGGCCAACGCCCGCGAGCTCGCTCTCGTCCTCGTCGCCAACCCCTCCGCCGTCGTCCCCCGCTCCTGGCTCACCTGTAACCACCACCGACAGCCGGCCTCCGCTGGAGGCGGCTGCCCCCTCCTCAGCGATTTCGGCTGCAACGTGCCGGAGCCGGAGGCCCACGCTGCCAACCGGTTCCTCTCGGGTTGGTTCTCCGGTCGGGCCGAGGACGGGCTGGGCTCGGGCCTCCGCCTGTGCTCGCACGCGGGCTGCGGGAGGCCCGAGACGCGGCCGCACGAGTTCCGGCGGTGCTCGGTTTGCGGTGCCGTGAACTACTGCTCGCGCGCGTGCCAGGCGTTGGATTGGAAGCTCCGCCATAAAAAGGAGTGCAGCCCTGCGGAGAGGTGGGGGGACGACGAGGAGGACGGCGGTTTTGACGGTGACGGCGAGGACGTTCTAAATCTTAACGGCGAGGAAGAGAGTTGA
>gnl_Theca_v1.1_Thecc1EG014641t1
ATGTTGCAGAAAAAAAAGCAGAGAACTACTCGTAAAATCACCGACAAATCTGATCTCTTCGATGGAGTACCTGACGATCTCGTTGTTTCCATCCTTTGCAAGCTCAGTTCTTCCGTTTCTTGCCCTACTGATTTCGTCAACATTCTCTTAACATGCAAAAGATTAAACCGTTTAGGCCTCCACCCGCTCGTCTTATCGAAAGCTGGTTCAAAAGCGTTAGCCGTGAAAGCCAAGAACTGGTCCGATTCCGCTCACCGTTTTCTTAAACACTGCGTTAGCGCCGGTAACATTGAAGCTTGTTACACTCTCGGCATGATCCGATTTTACTGTTTACAAAACCGAGGAAGCGGGGCGTCGTTAATGGCCAAGGCAGCAATGAAGTCACACGCGCCGGCTCTCTACTCGCTCGCAGTCATCCAATTCAACGGAAGCGGTGGCTCGAAAAACAACAAGGATCTGCGAGCCGGAGTAGCTCTATGCGCACGAGCCGCTTTCCTTGGCCACGTGGACGCGCTCCGTGAGCTAGGCCATTGCCTGCAAGACGGTTACGGCGTGCGCCAAAACATAACCGAAGGACGCCGGCTACTCATCCAAGCCAACGCGCGGGAACTCGCGTCGTCCTTAAACACCGTAGTCAAACGACAACTAAAGCAACAGCACCAACGTCGTCTAAACTATCAACATTATGCTTACATGACGGGTTCGGGATGTCCGTTGTTAAGTGATTTCGGGTGCAATGTGCCGGTACCGGAGGGGCACCCGGTGCATGTGTTCTTAAAAGAGTGGTTCGAGTCAGGGTTAGGTGAGTTAGGTCAGGGGCTAAGGCTTTGCTCCCATAAAGGCTGCGGGAGGCCTGAGACCAGGGCTCATGAGTTTAGGAGGTGCTCAGTTTGTGGCACCGTGAATTATTGCTCGCGTGGATGCCAAGCGCTTGATTGGAAGTTGAGACATAAGGTGGAATGTGGACCGATGGAGAGGTGGCAGGAGGAAGGCGGTAATGGGAATGGCGGCGACGGCGGCGCTGGAGGAATGGAGGAGGTTGGGGAAGCTGAAGACCTAGCTATTGGA
>gnl_Theca_v1.1_Thecc1EG008826t1
ATGAGAACAAGGAGAGGCCTTTGTTACCCTAGAGCCGATGTTTGTGTAGAGAAGCTAGTAGTTAAGAGGAGAGATTTCGCCGGAGATAATATGGCATGCCGGAAAAGGCAAAGATTCTCGCCTGAGATCGCCCGAAAGAGTGATTTATTCGATGCTTTACCCGATGATCTTGTCATTTCCATACTGTGCAAACTAAGCTCTACCGCCCGTTGCCCTTCCGATTTCGTCAACGTTTTGATTACATGCAAGAGATTAAACAGTTTAGCACTCCATTCTCTGGTATTATCCAAGGCCTCTCCGAAAATGTTTGCCATTAAAGCCAAAAACTGGTCTGATTCAGCTCACAGGTTCTTGAAGTCTTGCGCTGATGCCGGAAATGTTGAAGCTGGTTACACTCTCGGCATGATTCGTTTCTACTGCTTACAAAATCGTGGGAGTGGAGCCTCTCTAATGGCTAAGGCGGCGATTAGCTCCCACGCGCCGGCGCTTTACTCCTTAGCTGTGATTCAGTTCAACGGCAGCGGCGGCTCAAAAAACGACAAGGACCTCAGAGCCGGTGTGGCTTTGTGCGCGCGAGCTGCTTTTCTTGGCCACATCGATGCCCTGCGTGAGCTCGGTCACTGCCTTCAGGACGGCTATGGCGTCCGACAAAACATCGCTGAAGGTCGTCGATTCCTCGTCCAAGCCAACGCCCGAGAGCTCGCGGCGGTTTTATCATCAACAGCTGCTTCTAACATCCCTACTCGCTCTTGGCTCACGTGGAGCCCACACCCGATCCCGCACCCAAACCACCGTCATCCGACAGTTCCGGGATGCCCGTTGCTGAGTGATTTCGGATGCAATGTGCCCGCGCCGGAGGCGCATCCGGCTAGCAGGTTCTTAGCAGAGTGGTTCTCGGCTCGGGGCGGGATGCCCGGCCCGGGATTGAGGCTATGCTCGCACGTGGGTTGCGGAAGGCCGGAGACAAGAAAGCACGAGTTTCGCAGGTGTTCGGTTTGTGGGGCTGTGAATTACTGCTCACGCGCTTGCCAGGCTCTTGATTGGAAGCTGCGCCATAAAGCCGAGTGCGCGCCGGTAGAGCGGTGGCTGGATGAAGAAGGTGATGGTGGCGAGGGAAACGGAGCGGTTGATGGGAACGACGACGTCATCGCCGAGAGC
>gnl_Utrgi_v4.1_Scf00257.g13965.t1
ATGGGAGCAACCAATGCGATTCTTTACTCGGAGACTGGAGTTGTCAAGCGGAGGAAAGTGGAGGCCCCTCTGGCTTCCCGAAGGCTCTCGCCGGAGCCCCGCGGAATGCGACACGATTTCCTCGATTCCCTTCCCGACGATCTTGTCCTCTATATTCTCTGCAAGCTCAGCTCCACTGCGCGATGCCCCGCGGATTTCGTCAGTGTTCTGATAACGTACGGTTTCCAGTTTCACTTTAATGCTTTCAATCCGATTGTGAAACGATTTCATCGATGCAGATGCAGGAGGCTGAATGGATTGGGACAGAGTTCGATGGTTTTGTCAAAATGTTGCCGGAAAACGTTCGCCGTGAAGGCTAAAAATTGGTCGGAATCCGCCCATCGGTTTCTCAAACTCTGTGGGGACAACGGAAATGTTGAAGCCTGCTTTACTCTGGGCATGGTCCGTGCTTCGCCCATTCGCTTTTACTGCCTGCAAAACAGGGGAAGCGGAGCTTCGCTAATGGCGAAGGCGGCGATTAATTGCCACGCACCGGCACTGTATTCCCTCGCTGTTATCCAGTTCAACGGCAGCGGCGGGTCGAAAAACGACAAGGATTTACGCGCCGGGGTGGCGCTCTGCGCACGCGCCGCCGTCCTTGGTCACGTCGACGCACTCCGTGAACTCGGTCACTGCCTTCAAGACGGTTACGGGGTGAAGCGGAACATCGCCGAGGGACGGCGGTTTCTAATCCAAGCCAACGCGCGTGAGTTGGCCCACGTCTTGGTCGCTTGTCCCAACGCCGTGGTCCCGCTTTCGTGGTTCAATTTACCGTCCAACCGCCGCCGCGCTAGAGACGACGACTGCGGAGGCTGTCCACTGTTGAGCGACTTCGGATGTAACGTCCCGTCGCCGGAGCCGCACCCGGCAAACCAGTTTTTATCAGAATGGTTTTCCATCCCCGATAATATGGACCCAAATCCGGGGCTCCTTTTGTGCTCTCATTCGGGCTGCGGGCGGCCCGAGACCCGAAGAAACGAGTTCCGTCGGTGCTCCGTCTGCGGATCCGTGAATTATTGTTCACGTGCTTGTCAAGCTCTAGACTGGAAGCTCCGGCATAAAACGGAATGTACTCCGTCGGAGAGATGGGTCAACGGTGGCGCCGACGGCGGACCCGCC
>gnl_Utrgi_v4.1_Scf00076.g7124.t1
ATGCAGAAGGAAGGTAACCTTGTTTTTTTCAGGTTTACCGGCGAATCACTCTCCTTGGGTTTACCGCAGGGTCTTCAAAGGAAGAAAACTCAGCACAGAGAACTTGAATGGCCCACACCACTCACCGGTAGCGTGGCACTCACGCGCCGCTTCGGTTTCGTTGGCGCTCGTTCGCGGGTAAGCCTTGGAATCATGAGAACAAACAGGGGGGTTTGTTACTCGGTTCCCGCTGTTGCAAATGATGGGGCCAGAAGAGAGGCGCCGGGAATGGGTTGCCGGAAAAGGCCGCGCCTTTTACAGGACGGGAGCGGCGGTAACGGCGGAGGGGGATATGATTACCTTGATTCTCTTCCCGACGATCTTGTGCTTTGTATCCTCCGTAGACTCAGTTCCACCGCTTCCTGCCCTGCGGATTTTCTCAGCGTTCTAATAACATGCAAGAGATTGAATGGATTGGGCCAAAGCTCACTGGTCCTATCCAAAGCATGCCGAGGAATGGTGGCGGTGAAGGCCAAAAGCTGGTCGGCATCTTCTCACCGGTTTCTCAAGCTCTGTGCCGATGCCGGAAATGTTGAAGCTTGCTTTATTCTGGGCATGATTCGGTTCTATTGCCTACAAAAACGAGCAAGCGGGGCTTCACTCATGGCGAAGGCCGCGATTGGGTGCCATGCACCGGCGCTGTATTCCCTTGCCGTTATACAATTCAACGGCAGCGGAGGGTCTAAGAATTTGCGTGCAGGCGTCGCGTTGTGCGCCCGCGCCGCCGTCCTTGGCCACATCGACGCCCTTCGTGAGCTCGGCCACTGCTTGCAAGACGGCTATGGAGTGAAGCGCGACATCGCCGAGGGAAGGTGCTTCCTAGTCCAGGCCAACGCCCGTGAGCTGGCGCACGTCTTGGTCGCGCGTCCCAACGCGGTGGTTCCCACCTCGTGGCTTGACTGGCCCAACGACCGCCGAGGCGTAGACGACGGCGGCTGCCCGTTGCTGAGCGATTTCGGTTGCAACGTGCCGTCGCCTGCTCCGCACCCAGCCAACCAATTTTTGTCAGACTGGTTCACGGGCCCCGGTGGAGTGGATCCCGGTCCGGATCTGAGGCTTTGTTCCCATCCGGGCTGCGGCCGGCCCGAGGCGCTGGATTGGAAACTCCGGCACAAGGCTGAGTGTTCGCCGCCGGTACTGTGGGCCGTCGAGGCTGCCATGGGAGAACGA
>gnl_Utrgi_v4.1_Scf00100.g8458.t1
ATGGAGCGAATGAGAACAAGGAGATGGGTTTGTGCTGCCGCGAACGATCAAGGACCGAAGCGGAAGAATGGCAAGACGGAGGAAAAGGGTTGCCTTAAAAGGGCAAGATTTTCGCCCCCGGCGGAAAGGGGATGCGGCGATTACTTCGAGGCTTTGCCGGACGATTTGGTGGTCTGTATTCTAGGAAACCTCAGCCTCACGGCGCAAAGCCCTGCTGATTTCGTCAGTATTCGGTTTTATTGTCTGGAGAAGAGAGCAAGCGGAGCATCGCTCATGGCTAAGGCGGCGATTGGCTCCCATGCAGCGGCGCTATACTCGCTCGCCGTCATCCAATTCAACGGAAGCGGCGGGTCTAAGAATGACAAGAATTTTCGCGCGGGCGTCGCTCTTTGTGCCCACGCGGCGCACCTCGGCCACTTCGATGCACTCCAGGAACTTGATCACTGCCTGCAAGGCGGATACGACGTGAAGCGCAATATCGCCGAGGAGTGCAGGTTATTCGTTCAAGCCAACGCGCGTGGGTTGGCGCAAGTCTTGGCCGTGTGTCCCAACGCGGTGGCCCATAGCGCGTGGCTTGTTCGGCCAGCCACTCGAAACGACGGCGGTTGCTGCCCCGTGTTAAGCGATTTTAGTTGTAGTGTTCCTCCACCGGCACCACACCCGGCAAATCAATTTCTATGCGACTGGTATTCGGGCAAGGGTCCGGGTCCGGGTAAACGACTCTGTTCCCATTGGGGCTGCGGACGGCCGGAGACTCGGAGACACGAGTTTCGACGGTGCTCGGTCTGCAGATCAGTGAATTACTGCTCACGTGCTTGTCAGGCCCTGGATTGGAAGCTCCGGCACAGGGCCGATTGCGTGCCGGCAGGGAGAGTGGCCGCCATCATAGCCATGGGCGAGCAG
>gnl_Utrgi_v4.1_Scf00371.g16435.t1
ATGAAGAGGAAGAGACTGGAGATCACCGCCGACGGAGATGCGCCGGGGATTCCGATTCGATTTGATTTTTTTGATGCTCTGCCTGACGATCTTGTCCTAATCGTCGTCTGCAAGTTAAGCGCAACCGCCGATTGTCCCGGGGATTTCGTCAATCTGTCGTTAACATGTAGAAGATTGAATGGATTATGCCTTGATTCGTTGGCTTTGAAGGCCGCGTCGCGGAAGGTAATGGCGGTCAAGGCTCGGAAATGGTCGGGATCTGCGCATAAGTTTCTCGTACGATGTGTTGAATCTGGGAATCTGGAAGCCTGTTACACTCTCGGCATGATTCGATTCTACTGTTTGCAGCAAAGAATGAGTGGAGCGGCGTTAATGGCGAAGGCCGCGATGGGGGGGCACGCTCAGGCCCTGTATTCGCTAGCAGTTATCCAATTCAACGGTAGTGGGGGTACCAAAAACGACAAGGATCTCCGGGCTGGTGTCGCTTTATGCGCACGCGCCGCATTCCTCGGCCACCTCGACGGTCTCCGAGAGCTCGGTCACTGCTTACAAGACGGGTACGGCGTCAAGAAGAACATTGCCGCTGGGCGGCTATTTCTAGTGCAGGCCAACGTCCTCGAGGTCGCCGTTGTCTTCAGGGCAAATAATTCCTCCACCGCGTTACCCCCGGCGTGGGTACCGTGCAACTCTATCTTCTTCCCTCGGCTAAATAATCCCAGCTCTACAGCGTCGATGACGGTGGCTCACCCGGTAAACCGATTCTTATCGGAATGGTTTTCCATAGAGTCAAATGCATGTCCTGAACGGAGAATATGCTCTCACTCCGGCTGCGGACGGCCGGAGACGCGGCGGCATGAATTCCGGCAATGCTCTGTTTGTGGAACGGTGAATTACTGCTCCCGTGCCTGTCAATCTCTTGACTGGAAACTGAGGCATAAGGTGGAGTGTTCTCCGTTTATAGTGGCGGAGGTCGATGGTGAAGACGGCGGCGACGATATATTCCACGGCGGTGGAGAGTTT
>gnl_Utrgi_v4.1_Scf00069.g6768.t1
ATGAAGAGGAAGAGGCTGGAGATCCGTACCGGATATGATTTCAACGATGCCGGAGTTGAGATCTCCGGTGAAAAAGACTCCATGGAATCTGCGATTCCCGCTGGACTTGATTTCTTTGATGTTCTTCCTGACGATCTTGTTCTAATCGTCGTCTGCAGGCTTAGCGCAACCGCGGATTGTCCGGCTGATTTCGTTAATCTGTCGTTAACATGCAGAAGATTGAATGGACTATGCCTCGAATCGCAGGTTTTGAAGGCGGCGTCGCCGAAAATAATGGCGGTCAAGGCTAAAAACTGGTCCGGATCTGCACATAAGTTTCTTGTACGCTGTGCTGAATCTGGGAATCCGGAGGCCTGCTATACACTCGGCATGATTCAGTTCTACTGCTTGCAGAAAAGAATGAGTGGAGCGGGGTTAATGGCGAAGGCCGCGGTAGAGGGGCACGCACAGGCTCTGTATTCGCTAGCGGTTATCGAGTTCAACGGCAGTGGAGGTACCAAAAAGGACAAGGATCTCCGTACTGGTGTCGCTTTGTGTGCACGCGCCGCCTTTCTCGGCCACGTTGACGCGCTCCGAGAACTCGGCCACTGCCTACAAGACGGATACGGCGTCAAGAAAAACATCGCCCTTGGGCGCCTGTTATTATTCCAGGCCAATGCCCTCGAGGTCGCCGTTGTCTTCAGGGAGAATAATCCCTCCCCCACGTTCCCCCCGGCGTGGGGAGATACTCCTGGTTGTGTAGCGTCGACGACGGTAGTTCACCCGGTGAATCAGTTCTTATCGGAATGGTTTTCCGGAGAATCCAATCCATGTTCTGGACTCAGATTGTGCTCCCACTCACATTGCGGACGGTCGGAGACACGGCGGCATGAATTTCGGCGATGCTCCGTTTGTGGAGCTGTGAATTACTGCTCACGTGCCTGCCAAGCTCTTGACTGGAAACTGAGGCACAAGATGGAGTGTTCACCGGTCGTTGACGTGGAGGAAGGCGACGGTGAGGAAGTCGGCGACGATCTACTTCGGGGCGGTGTAGGGTTT
>gnl_Vitvi_Genoscope.12X_GSVIVT01010486001
ATGAGAACCAGAAGAGGGGTTTGTTACCGTGAAGTGGACATGTGTACGGACAATAGAGTAGTGAAGAGAAGAGGGGATTTTTCCGGCGACAACGTCGTTTGCTGCCGGAAACGCCAGAGGCTAGCGCCGGAGTCCGCCGGAAAGTCTGATTTCTTTGAAGCCTTGCCAGATGATCTCGTCATTTGTATTCTCAGCAAACTCAGCTCCTCTGCTGGATGTCCTTCGGATTTCATCAACGTTTTGCTCACATGCAAAAGATTTAACGGATTAGGTCTTCATTCTCTAGTGCTATCCAGAGCTTCTTCGAAATCGCTCGCCGTTAGAGCGAAGAACTGGTCTGAGTCGGCTCTTCGGTTCTTGAAACTTTGCGCCGATGCCGGCAACGTCGAGGCGTGCTACACTCTTGGCATGATTCGTTTCTACTGTTTACAAAATCGAGTGAGCGGAGCTTCGCTGATGGCTAAAGCCGCTATAAGTTCGCACGCGCCGGCACTGTACTCGCTTGCCGTGATACAGTTCAACGGTAGCGTCGGCTCCAAGAACGACAAGGATCTTCGAGCCGGCGTGGCTCTCTGTGCCAGAGCTGCCTTCCTCGGCCACATCGACGCGCTTCGCGAACTTGGCCACTGCCTCCAAGACGGCTACGGCGTTCGCCAAAACGTTGCTGAAGGACGGCGGTTCCTTGTCCAAGCTAACGCCAGAGAGCTAGCCGCCGTCCTCTCCTCGGCATCTTCGGCAGTTTCCGATTTCGGCTGCAACGTGCCGGCACCGGAGGCGCATCCAGCAAGCCGCTTCTTGGCGGAGTGGTTCGCCGCTCGTGGTGGCGTTCCCGGTCCAGGGCTGAGGCTTTGCTCTCACGCCGGTTGTGGACGTCCGGAGATGAGACGACACGAGTTTCGTCGCTGTTCCGTGTGTGGTATCGTGAACTATTGCTCTCGCGCGTGTCAAGCACTCGACTGGAAGTTGCGCCACAAGGCGGCGTGCGCGCCGGTGGAGCGTTGGCTAGTCGACGACGGTGATGCTAACGGAGAAGGTGCTGTAGCCGGCGCCGCAGCGGAGGACGACGTCATCGCACGAGACCCGGCCCGTGCCGTTGCAACTAGAACACCTGGGAAATGGACCGGCCATCGGCTTCTGGTCCATGACCGACTTCACCAGAACCGCCCCGGCCAAGACGCTCAAGCCGGTGGCGAGCTGAGTCAATACGATCGGACTCATAACAATAGTAATGAAGAAAAGGAAGTTGCAGAGATGGGATGGCGTCGATGGGGAAGAAGGGTGAGGGGATTTTTATTTTTTTTTTGGTTATGG
>FraveV4A2_4g23760.t1
ATGAGAACCAGAGGAGGGGTTTGCTATCCTAGAGTAGTAGAAGATGAGAGGAAGATGAAGAGAGTGACCAAGAAGAGGAAGGTGTGTCTGGCCACCGGAAAAGGAATGGTTTGCCGGAAAAGGACTAAGATGGTTCCTGTTGGGCCTGATATGTTCGACGATTTGCCGGACGACCTTGTGCTCTGTATTCTCTCCAAACTCAGCTCCACCGCCAGCTGCCCTTCCGATTTCATCAACGTTTTGATAACATGTAAGAGACTGAATGGATTGGGTCTGCAATCGCAAGTTTTGGCCAAAGCTTCTCCGAAGACGTTTCCGGTGAAGCCCCAGAACTGGTCGGAGTCGGCTCACCGGTATCTCAAGATTTTGGCCGACGCCGGCAACGTGGAGGCTTGCTATACTCTCGGCATGATTCGCTTCTACTGCTTACAAAGCCGGGGCAGCGGCGCGTCCCTCATGGCCAAGGCCGCGATTGGAGGCTACGCGCCGGCGCTTTACTCTCTGGCTGTGATTCAGTTCAATGGGAGCGGGGGCTCCAAGAACGACAAGGACCTCCGTGCCGGAGTTGCTCTCTGCGCGCGTGCGGCCTTTCTCGGCCACATCGACGCGCTCCGGGAGCTCGGGCACTGCCTCCAAGACGGCTACGGCGTCCGACAGAACATAACGGAGGGGAGACGGTTCCTGGTGCAGGCCAACGCGCGTGAACTCGCGTCGGTTCTGGCATCAGCCGCTGCTTCCGGAATCCCCATGCGGCAGCTGCTGACGTGGACGCCGCTCCCGCATCCACATCCGCACCCTCATCCTCAGTTGCGTCATCTGACCGGGTCGGGTTGCCCGTTGCTCAGCGACTTCGGGTGCAACGTGCCCGCTCCGGAGGTCCACCCGGCGAACCGGTTCTTAGGTGACTGGTTCGCGGGCCGGGCCGACGGGCTGCCCGGGCCGGGTCTGAGGCTCTGCTCGCACGTGGGATGTGGGAGGCCCGAGACAAGGAAACACGAGTTTCGTCGGTGTTCGGTTTGTGGGGCAGTGAACTACTGCTCACGCGCCTGCCAGGCACTTGACTGGAAGCTGCGCCACAAGGCCGAGTGCGCTGCCGTGGAGAGGTGGGTAGATGAGGACGGAGAAGGAGCGGAGGGTGACGGAGCCGTTAACGAGGGCGATGACGTCATGGAAGAGAGT
>FraveV4A2_5g08330.t1
ATGCAAAAACGAAACGCTCAACCCGACCCGGTAAAACAAACCCGAACGCCCGTACTGACTGTTCGGAAAGCATGTCAAGCCGGTGAGGAAGCCATGACGAACCGGAAAAGGCTCAGAACCTCTCGACGAACCGCCACCGCTGCCAAGTCGGATTTCTTCGACGACTTGCCTGACGATCTCGTCGTCTTCATCCTCTGCAAGCTCAGCTCCTCCGCGTCTTCTCCCTCCGATCTCATTAACGTCCTCATCACATGTAAGAGATTGAACCGGTACGGGCTTCACTCTCTGGTACTATCCAAAGCCGGTCCGGGAGCTTTTGCTATCAAGGCCAAGAACTGGTCCGACTCGGCTCACCGGTTTCTCAAGCTCTGCGTTAGCGCCGGTAACATCGAAGCTTGCTACACTCTCGGAATGATCCGATTTTACTGCTTACAAAACCGAGGCGGTGGCGCGTCGCTCATGGCCAAGGCGGCCATGCGATGCCACACGCGTGCGCTCTACTCGCTCGCCGTGATTCAGTTCAACGGCAGCGGCGGCTCCAAGAAAGAGAAGGACCTACGCGCCGGCGTGGCTCTCTGCGCACGCGCCGCCGGGCTCGGCCACATCGACGCGCTGCGCGAGCTCGGGCATTGCCTCCAGGACGGTTACGGCGTCCGCCAGAACGTCTCGGAGGGACGACGCCTCATAGTCCAGGCCAACGCGCGGGAGCTCGCGTCGGTTATAACCTCCGCCACGTGGCGGGCCCACCAGTACCAGCACTTCTACGCGTGCCTGACGGGGTTGGTTAGTTGCCCGCTGCTGAGCGACTTCGGGTGCAACGTTCCCGGGCCTGAGGTCCACCCGGCGAACCGGTTCATGAAGGAGTGGTTCGGGTCGGGTCGGAGGTTGGAGGGCGTTGGGCTGAGGATGTGCTCGCACGTGGGGTGCGGGAGGCCCGAGACGAGGCCGCACGAGTTTCGGAGGTGCTCGGTGTGTGGTACGGTCAATTATTGCTCGCGTGGTTGTCAAGCGCTGGATTGGAAGCTGAGGCACAAGGTTCAGTGTAAGCCGATTGAACGGTGGTTAGGGGTTGATGGCGGCGGCGCTGGTGAGGGTGTTGAAGGCGGAGAGGGTGAGAATATGGTGGTGGAA
>Maldo_HF_00969
ATGGAGGCGGCAACGCTGCAAAGAAAAAAGCTTAGAAGCTTCCGCCGATCAACCGCCACCACGAAGTTAGATTTCATCGACGGCCTGCCCGACGATCTCGTTGTCTTCGTCCTCTGCAAGCTCAGCCCCTCCCCTTCCTCGTCGTCCGATCTCATCAACGTCCTCATCACGGGAGGCAGGGCAAGCCAGATGGTAGACTTGGTCCCCCTCCCCGAGCCAGGCACATTTTCTCCCTCGTCGCCGTCGAAGCCCCAGAAAAATAAAAAAACTCTGCCTCAAAAAGATGGACAGGGGAGGCAGGGCAAGCCAGATGGTAGATCTGGTCGACCTCGAGCAGAAGTGGCTCAA
>Maldo_HF_08903
ATGGAGGCGGCGACGCTGCAAATAAAAAGGCTCAGAAGCTCCCGGCGCTCGACCACCGCCGCGAAGTCGGATTTCTTCGACGGCTTGCCCGACGATCTCGTCGTATTCATCCTCTGCAAGCTCAGCTCCTCCGCTTCCTCGCCTTCCGATCTCATCAGCGCCCTCATCACGTGTAAGAGATTGAACCGGTTAGGACTCCACTCTCTGGTGTTATCAAATGCCGGTCCAAAAGCATTCGCAATACGGGCCAAAAACTGGTCCGATTCGGCTCACCGGTTTCTCAAACGGTGCGTCGGCGCCGGTAACGTCGAAGCCTCCTACACTCTCGGAATGATCCGATTTTACTGTTTACAAAACCGAGGGAGCGGGGCCTCGCTCATGGCGAAAGCCGCCATGAGATCCCACGCGCCGGCGCTGTACTCGCTCGCGGTGATTCAGTTTAACGGCAGTGGCTGTTCGAAGAAAGGAAAGGACTTAAGAGCCGGCGTGGCTCTTTGCGCGCGAGCCGCTTCGCTCGGCCTCGTCGACGCACTCCGCGAGCTCGGCCATTGCCTCCAGGACGGTTACGGAGTCAAGCAAAACGTCGCCGAGGGACGCCGATTGCTGGTCCAGGCCAACGCACGGGAGCTCGCGTCCGTTCTACGTTCTTCCGCGGCGTGGCGGTCCCACCACTACCAGCACTTCTACGCGTGCCTGACGGGGCTGGTCAGCTGCCCTCTGCTGAGCGACTACGGATGCAACGTCCCCGTACCGGAGTTCCACCCCGCAAACCGGTTCATGAGGGAGTGGTTCGGGTCGGGGCGGTGGACGGCGGGGCAGGGTATGAGGCTGTGCTCTCACATGGGGTGCGGGCGGCCGGAGACGAGGCCGCACGAGTTTAGGAGGTGCTCGGTTTGCGGGACGGTGAATTATTGCTCGCGTGGGTGCCAAGCGCTGGACTGGAAGCTGAGACACAAAATGAAGTGTAAGCCGATGGAACGGTGGCTGGCGGTTGACGGTGAGGCAGAGGAGGAGTTGGGGGGACTGGTGCAGGGTGGGGAAGGTGAGAATGTGGCAGTTGGA
>Maldo_HF_35286
ATGAGGACCAGGGGCGGCGTTTGTTATCCGAGAGTTGGAGGCAGCGGCGGCGGAGATGTGTGTTGTCAGAGGAAGAGGAAGAAGGAATTACCCGGAGGAGAGCGGACGGTCTGCCGGAAAAGGAATAGATTCTCTCCGGAGACGACGACGAGCTCGTCGGCTCCCGATTCGTTCGATGCTTTGCCGGACGACCTCCTCATTCTTATCCTCTCGAAACTCAGCGCCACCGCTAACACGCCCGCCGATTTCATCAACGTCTTGATAACATGCAAGCGGTTGAACGGCTTATCTCTCCATTCTCTAGTGCTCTCCAAGGCTAATCCCAAGGCGTTTAACCTCAAGGCCAAGAACTGGTCCGAGTCGGCTCACCGATTCCTCAAGCTCTGCGCCGACGCCGGCAACACCGAGGCCTGCTACACTCTCGGCATGATTCGCTTCTATTGTTTGCAAAACAGAGGAAGCGGAGCCTCGCTCATGGCCAAGGCGGCGATTGGCTCTCACGCGCCGGCGCTTTATTCGCTTGCCGTCATTCAATTCAACGGCAGCGGAGGCTCCAAAAACGACAAGGACCTCCGGGCCGGAGTGGCGCTATGTGCTCGAGCCGCGTTTCTCGGCCACATCGACGCGCTGCGAGAGCTCGGGCACTGTCTCCAGGACGGTTACGGAGTTCGTCAGAACATAACGGAAGGGCGACGGTTTCTCGTGCAGGCCAACGCACGTGAACTCGCGGCGGTTTTGTCCTCTGCGGCAGTTTCGGGAATCCCCATGCGCCACTTACTGACGTGGACTCCACTCCCTCATCCGCACCCTCATCCTCATCCGCAGCTGCGGCACCTGACCGGGTCGGGCTGCCCCCTGCTCAGCGACTTCGGGTGCAACGTTCCGGCCCCGGAGGTCCATCCGGCGAACCGGTTTTTGGGAGAGTGGTTCGCTGCTCGGAACGGTTCGCCAGGACCGGGTTTGAGGCTTTGCTCGCACGTGGGGTGCGGGAGGCCTGAGACTAGGAGGCACGAGTTTCGTCGGTGTTCGGTGTGTGGGGCCGTCAACTACTGCTCCCGCGCCTGCCAGGCACTTGATTGGAAGCTGCGCCACAAGGCGGAGTGTACCGCCGTTGAGCGGTGGGCGGATGAGGAAGGTGAGGGTGCTGACGGTGACGGAGCTGTCAATGATGGCGATGACGTTATGGCTGAGAGT
>Maldo_HF_41505
ATGGAGGCGGCGACGCTGCAAAGAAAAAAGCTCAGAAGCTCCCGCCGATCAAACGCAGCCGCGAAGTCGGATTTCTTCGACGGCCTGCCCGACGATCTCGTTGTCTTCGTCCTCTGCAAGCTCAGCTCCTCCGCTTCCTCGCCGTCCGATCTCATCAACGTCCTCCTCACGTGTAAGAGATTGAACCGGTTAGGACTCCACTCTCTGGTATTATCACAGGCCGGTCCAAAAGCATTTGCAATCCGGGCCAAGAACTGGTCCGATTCTGCCCACCGGTTTTTCAAACAGTGCGTCACCGCCGGTAACATCGAAGCTTCCTACACTCTCGGAATGATCCGATTTTACTGTTTACAAAACCGAGGGAGCGGGGTGTCGCTCATGGCGAAAGCCGCCATGAGAGCCCACGCGCTGGCGCTGTACTCGCTCGCCGTGATTCAGTTTAACGGCAGCGGCTACTCCAAGAATGATAAGGACCTGCGCGCTGGCGTGGCTCTCTGCGCTCGAGCCGCTTCCCTCGGCCACGTCGACGCGCTTCGCGAGCTCGGCCATTGCCTCCAGGACGGTTACGGAGTCAAGCAGAACGTCACCGAGGGACGCCGCTTGCTTGTCCAGGCCAACGCGCGGGAGCTCGCGTCCGTTCTACGCTCCTCCGCGGCGTGGCGGTCCCACCATTACCAGCACTTCTACGCCTGCCTGACGGGTCTGGTCAGCTGCCCGCTGCTGAGCGACTTCGGGTGCAACGTCCCGCCTCCGGAGCTCCACCCGGCGAACCGGTTTATGAGGGAGTGGTTCGGGTCGGGGCGGTGGATGGCGGGGCAGGGAATGAGGCTGTGCTCGCACGTGGGGTGCGGGCGGCCCGAGACGAGGCCGCACGAGTTTAGGAGGTGCTCGGTTTGCGGGACGGTGAATTATTGCTCGCGTGGGTGCCAAGCGCTGGATTGGAAGCTGCGACACAAAGTCAAGTGTAAGCCGATCGAACGGCGGCTGGCGGTTGACGGTGAGGCAGTGGAGGAGTTGGGGGGACTGGTGGAGGGTGAAGAAGGTGACAATATGGCCGTTGGT
>Maldo_HF_42796
ATGAGGACCAGGGGCGGCGTTTGTTATCCGACAGTAGGCGGAGGTGATGTGTGTTGTCAGAGGAAGAGGAAGAAGGAATTTTCCGGAGGAGAGCGGACGGTCTGCCGGAAAAGGAATAGATTCTCGCCGGGCACGACGACGACGACCTCGTCGGCTCCCGATTCGTTCGACGCTTTGCCGGACGACCTCCTCATTCTTATCCTCTCGAAACTCAGCGCCACCGCCAACTCGCCGGCCGATTTCATCAACGTCTTGATAACATGCAAGCGGTTGAACGGCTTAGCTCTCCATTCTCCAGTGCTCTCCAAGGCTAATCCGAAAACGTTTATCCTGAAAGCCAAGAACTGGTCCGAGTCGGCTCACCGATTCCTCAAGCTCTGCGCCGACGCTGGCAATACCGAGGCCTGCTACACTCTTGGCATGATTCGCTTCTATTGTTTGCAAAACAGAGGAAGCGGAGCCTCGCTCATGGCCAAGGCGGCGATTGGCTCGCACGCGCAGGCGCTCTACTCTCTCGCCGTGATTCAGTTCAACGGCAGCGGAGGCTCCAAAAACGATAAGGACCTCCGGGCCGGAGTGGCGCTATGCGCGCGTGCCGCGTTTCTCGGCCACATCGACGCGCTGAGAGAGCTTGGGCACTGCCTCCAGGACGGTTACGGAGTTCGTCAGAACATAACGGAAGGGCGACGGTTTCTAGTGCAGGCCAACGCACGTGAACTCGCGGCGGTTTTATCCTCTGCGGCGGTTTCGGGAGTCCCCATGCGCCAGTTACTGACGTGGACTCCACTCCCTCACCCGCACCCTCATCCTCATCCGCAGCTGCGGCACCTGACGGGGACGGGCTGCCCGCTGCTCAGCGACTTCGGGTGCAACGTTCCCGCTCCGGAGGTGCATCCGGCGAACCGGTTTTTGGGAGAGTGGTTCGCTGCTCGGGACGGTTCGCCTGGACCGGGTTTGAGGCTTTGCTCGCACGTGGGATGTGGGAGGCCTGAGACGAGGAGACACGAGTTTCGTCGGTGTTCGGTGTGCGGGGCCGTCAATTACTGTTCACGCGCGTGCCAGGCGCTTGATTGGAAGCTAAGCCACAAGGCTGAGTGTACTGCCGTTGAGCGGTGGGGGGATGAGGAGGGTGAGGTTGCGGACGATGACGGAGCTGCCAATGGGGGTGATGACGTTATGGCCGAGAGT
>Malba_005184
CTAAGACGGAGGGTTGGGGCGCTGTACGGAGATCTGAACCGGAAGTGGCCGACTCGTACCCGACCCACCACAGCTGCTACAAAACGTACGACCCGAGCCGGCACAGCTCCGGCACCCGACATCACCATCGGACCAGCGCGAGCAGAAGCAGGTGACCCGACCCGTTCCGTTGCACCTGGGACAGCGCGGGAAGGGGCCGGCCATGGGCTTCTGGTCCATGAACGATTTGACGAAGACCGCGCCCGCCAAGACGCCGAGACCGGTGGCGAGCTGAGTCAGCACGATCGGACCTCCCAT
>Malba_005186
ATGAGGACCAGGGGCGGCGTTTGTTATCCGACAGTAGGCGGAGGTGATGTGTGTTGTCAGAGGAAGAGGAAGAAGGAATTTGCCGGAGGAGAGCGGACGGTCTGCCGGAAAAGGAATAGATTCTCGCCGGGCACGGCGACGACGACCTCGTCGGCTCCCGATTCGTTCGACGCTTTGCCGGACGACCTCCTCATTCTTATCCTCTCGAAACTCAGCGCCACCGCCAACTCGCCGGCCGATTTCATCAACGTCTTGATAACATGCAAGCGGTTGAACGGCTTAGCTCTCCATTCTCCAGTGCTCTCCAAGGCTAATCCGAAAACGTTTATCCTGAAAGCCAAGAACTGGTCCGAGTCGGCTCACCGATTCCTCAAGCTCTGCGCCGACGCCGGCAATACCGAGGCCTGCTACACTCTTGGCATGATTCGCTTCTATTGTTTGCAAAACAGAGGAAGCGGAGCCTCGCTCATGGCCAAGGCGGCGATTGGCTCGCACGCGCAGGCGCTCTACTCTCTCGCCGTGATTCAGTTCAACGGCAGCGGAGGCTCCAAAAACGATAAGGACCTCCGGGCCGGAGTGGCGCTATGCGCGCGTGCCGCGTTTCTCGGCCACATCGACGCGCTGAGAGAGCTTGGGCACTGCCTCCAGGACGGTTACGGAGTTCGTCAGAACATAACGGAAGGGCGACGGTTTCTAGTGCAGGCCAACGCACGTGAACTCGCGGCGGTTTTATCCTCTGCGGCGGTTTCGGGAGTCCCCATGCGCCAGTTACTGACGTGGACTCCACTCCCTCACCCGCACCCTCATCCTCATCCGCAGCTGCGGCACCTGACGGGGACGGGCTGCCCGCTGCTCAGCGACTTCGGGTGCAACGTTCCCGCTCCGGAGGTGCATCCGGCGAACCGGTTTTTGGGAGAGTGGTTCGCTGCTCGGGACGGTTCGCCTGGACCGGGTTTGAGGCTTTGCTCGCACGTGGGATGTGGGAGGCCTGAGACTAGGAGACACGAGTTTCGTCGGTGTTCGGTGTGCGGGGCCGTCAATTACTGTTCACGCGCGTGCCAGGCGCTTGATTGGAAGCTAAGCCACAAGGCTGAGTGTGCTGCCGTTGAGCGGTGGGGGGATGAGGAGGGTGAGGTTGCGGACGATGACGGAGCTGCCAATGGGGGTGATGACGTTATGGCCGAGAGT
>Malba_017671
ATGAGGACCAGGGGCGGCGTTTGTTATCCGAGAGTTGGAGGCAGCGGCGGCGGAGATGTGTGTTATCAGAGGAAGAGGAAGAAGGAATTTCCCGGAGGAGAGCGGACGGTCTGCCGGAAAAGGAATAGATTCTCGCCGGAGACGACGACGAGCTCGTCGGCTCCCGATTCGTTCGATGCTTTGCCGGACGACCTCCTCATTCTTATCCTCTCGAAACTCAGCGCCACCGCTAACACGCCCGCCGATTTCATCAACGTCTTGATAACATGCAAGCGGTTGAACGGCTTATCTCTCCATTCTCTAGTGCTCTCCAAGGCTAATCCCAAGGCGTTTAACCTCAAGGCCAAGAACTGGTCCGAGTCGGCTCACCGATTCCTCAAGCTCTGCGCCGACGCCGGCAACACCGAGGCCTGCTACACTCTCGGCATGATTCGCTTCTATTGTTTGCAAAACAGAGGAAGCGGAGCCTCGCTCATGGCCAAGGCGGCGATTGGCTCTCACGCGCCTGCGCTCTATTCGCTCGCCGTCATTCAATTCAACGGCAGCGGAGGCTCAAAAAACGACAAGGACCTCCGGGCCGGAGTGGCGCTATGCGCTCGAGCCGCGTTTCTCGGCCACATCGACGCGCTGCGAGAGCTCGGGCACTGTCTCCAGGACGGTTACGGAGTTCGTCAGAACATAACGGAAGGGCGACGGTTTCTCGTGCAGGCCAACGCACGTGAACTCGCGGCGGTTTTGTCCTCTGCGGCAGTTTCGGGAGTCCCCATGCGCCAGTTACTGACGTGGACTCCACTCCCTCATCCGCACCCTCATCCTCATCCGCAGCTGCGGCACCTGACCGGGTCGGGCTGCCCCCTGCTCAGCGACTTCGGGTGCAACGTTCCGGCCCCGGAGGTCCATCCGGCGAACCGGTTTTTGGGAGAGTGGTTCGCTGCTCGGAACGGTTCGCCAGGACCGGGTTTGAGGCTTTGCTCGCACGTGGGGTGCGGGAGGCCTGAGACTAGGAGGCACGAGTTTCGTCGGTGTTCTGTGTGTGGGGCCGTCAACTACTGCTCCCGCGCCTGCCAGGCACTTGATTGGAAGCTGCGCCACAAAGCGGAGTGTACAGCCGTTGAGCGGTGGGCGGATGAGGAAGGTGAGGGTGCTGACGGTGACGGAGCTGTCAATGATGGCGATGACGTTATGGCTGAGAGT
>Malba_040615
ATGGAGGCGGCGACGCTGCAAATAAAAAGGCTCAGAAGCTCCCGGCGCTCGACCACCGCCGCGAAGTCGGATTTCTTCGACGGCTTGCCCGACGATCTCGTCGTATTCATCCTCTGCAAGCTCAGCTCCTCCGCTTCCTCTCCGTCCGATCTCATCAGCGCCCTCATCACGTGTAAGAGATTGAACCGGTTAGGACTCCACTCTCTGGTGTTATCAAATGCCGGTCCAAAAGCATTCGCAATCCGGGCCAAAAACTGGTCCGATTCGGCTCACCGGTTTCTCAAACAGTGCGTCGGCGCCGGTAACGTCGAAGCCTCCTACACTCTCGGAATGATCCGATTTTACTGTTTACAAAACCGAGGGAGCGGGGCCTCGCTCATGGCGAAAGCCGCCATGAGATCCCACGCGCCGGCGCTGTACTCGCTCGCGGTGATTCAGTTCAACGGCAGCGGCTGTTCGAAGAAAGGGAAGGACTTAAGAGCCGGCGTGGCTCTTTGCGCGCGAGCCGCTTCGCTCAGCCTCGTCGACGCACTCCGCGAGCTCGGCCATTGCCTCCAGGACGGTTACGGAGTCAAGCAAAACGTCGCCGAGGGACGCCGATTGCTGGTCCAGGCCAACGCACGGGAGCTCGCGTCCGTTCTACGTTCTTCCGCGGCGTGGCGGTCCCACCACTACCAACACTTCTACGCGTGCCTGACGGGGCTGATCAGCTGCCCTCTGCTGAGCGACTACGGATGCAACGTCCCCGTACCGGAGTTCCACCCCGCAAACCGGTTCATGAGGGAATGGTTCGGGTCGGGGCGGTGGACGGCGGGGCAGGGTATGAGGCTGTGCTCTCACATGGGGTGCGGGCGGCCGGAGACGAGGCCGCACGAGTTTAGGAGGTGCTCGGTTTGCGGGACGGTGAATTATTGCTCACGTGGGTGCCAAGCGCTGGACTGGAAGCTGAGACACAAAATGAAGTGTAAGCCGATGGAACGGTGGCTGGCGGTTGACGGTGAGGCAGAGGAGGAGTTGGGGGGACTGGTGCAGGGTGGGGAAGGTGAGAATGTGGCAGTTGGA
>Malba_043968
ATGGAGGCGGCGACGCTGCAAAGAAAAAAGCTCAGAAGCTCCCGCCGATCAACCGCAGCCGCGAAGTCGGATTTCTTCGACGGCCTGCCCGACGATCTCGTTGTCTTCGTCCTCTGCAAGCTCAGCTCCTCCGCTTCCTCGCCGTCCGATCTTATCAACGTCCTCCTCACGTGTAAGAGATTGAACCGGTTAGGACTCCACTCTCTGGTATTATCAAAGGCCGGTCCAAAAGCATTTGCAATCCGGGCCAAGAACTGGTCCGATTCTGCCCACCGGTTTTTCAAACAGTGCGTCACCGCCGGTAACATCGAAGCTTCCTACACTCTCGGAATGATCCGATTTTACTGTTTACAAAACCGAGGGAGCGGGGTGTCGCTCATGGCGAAAGCCGCCATGAGAGCCCACGCGCCGGCGCTGTACTCGCTCGCCGTGATTCAGTTTAACGGCAGCGGCTACTCCAAGAATGATAAGGACCTGCGCGCTGGCGTGGCTCTCTGCGCTCGAGCCGCTTCCCTCGGCCACGTCGACGCGCTTCGCGAGCTCGGCCATTGCCTCCAGGACGGTTACGGAGTCAAGCAGAACGTCACCGAGGGACGCCGCTTGCTTGTCCAGGCCAACGCGCGGGAGCTCGCGTCCGTTCTACGCTCCTCCGCGGCGTGGCGGTCCCACCATTACCAGCACTTCTACGCCTGCCTGACGGGTCTGGTCAGCTGCCCGCTGCTGAGTGACTTCGGGTGCAACGTCCCGCCTCAGGAGCTCCACCCGGCGAACCGGTTTATGAGGGAGTGGTTCGGGGCGGGGCGGGAA
>Malsi_04g003370
ATGGAGGCGGCAACGCTGCAAAGAAAAAAGCTTAGAAGCTTCCGCCGATCAACCGCCACCACGAAGTTAGATTTCATCGACGGCCTGCCCGATGATCTCGTTGTCTTCGTCCTCTGCAAGCTCAGCCCCTCCCCTTCCTCGCCGTCCGATCTCATCCACGTCCTCATCACGGGAGGCAGGGCAAGCCAGATGGTAGACTTGGTCCCCCTCCTCGCGCCAGCCACATTTTCTCCCTCGTCGCCGTCGAAGCCCCAGAAAAATCAAAAAACTCTGCCTAAAAAAGATGGACAGGGGAGGCAGGGCAAGCCAGATGGTAGATCTGGTCGACCTCGAGCAGAAGTGGCTCAA
>Malsi_06g013120
ATGGAGGCGGCGACGCTGCAAATAAAAAGGCTCAGAAGCTCCCGGCGCTCGACCACCGCCGCGAAGTCGGATTTCTTCGACGGCTTGCCCGACGATCTCGTCGTATTCATCCTCTGCAAGCTCAGCTCCTCCGCTTCCTCGCCTTCCGATCTCATCAGCGCCCTCATCACGTGTAAGAGATTGAACCGGTTAGGACTCCACTCTCTGGTGTTATCAAATGCCGGTCCAAAAGCATTCGCAATACGGGCCAAAAACTGGTCCGATTCGGCTCACCGGTTTCTCAAACAGTGCGTCGGCGCCGGTAACGTCGAAGCCTCCTACACTCTCGGAATGATCCGATTTTACTGTTTACAAAACCGAGGGAGCGGGGCCTCGCTCATGGCGAAAGCCGCCATGAGATCCCACGCGCCGGCGCTGTACTCGCTCGCGGTGATTCAGTTTAACGGCAGCGGCTGTTCGAAGAAAGGAAAGGACTTAAGAGCCGGCGTGGCTCTTTGCGCGCGAGCCGCTTCGCTCGGCCTCGTCGACGCACTCCGCGAGCTCGGCCATTGCCTCCAGGACGGTTACGGAGTCAAGCAAAACGTCGCCGAGGGACGCCGATTGCTGGTCCAGGCCAACGCACGGGAGCTCGCGTCCGTTCTACGTTCTTCCGCGGCGTGGCGGTCCCACCACTACCAGCACTTCTACGCGTGCCTGACGGGGCTGGTCAGCTGCCCTCTGCTGAGCGACTACGGATGCAACGTCCCCGTACCGGAGTTCCACCCCGCAAACCGGTTCATGAGGGAGTGGTTCGGGTCGGGGCGGTGGACGGCGGGGCAGGGTATGAGGCTGTGCTCTCACATGGGGTGCGGGCGGCCGGAGACGAGGCCGCACGAGTTTAGGAGGTGCTCGGTTTGCGGGACGGTGAATTATTGCTCGCGTGGGTGCCAAGCGCTGGACTGGAAGCTGAGACACAAAATGAAGTGTAAGCCGATGGAACGGTGGCTGGCGGTTGACGGTGAGGCAGAGGAGGAGTTGGGGGGACTGGTGCAGGGTGGGGAAGGTGAGAATGTGGCAGTTGGA
>Malsi_13g010450
ATGAGGACCAGGGGCGGCGTTTGTTATCCGACAGTAGGCGGAGGTGATGTGTGTTGTCAGAGGAAGAGGAAGAAGGAATTTTCCGGAGGAGAGCGGACGGTCTGCCGGAAAAGGAATAGATTCTCGCCGGGCACGACGACGACGACCTCGTCGGCTCCCGATTCGTTCGACGCTTTGCCGGACGACCTCCTCATTCTTATCCTCTCGAAACTCAGCGCCACCGCCAACTCGCCGGCCGATTTCATCAACGTCTTGATAACATGCAAGCGGTTGAACGGCTTAGCTCTCCATTCTCCAGTGCTCTCCAAGGCTAATCCGAAAACGTTTATCCTGAAAGCCAAGAACTGGTCCGAGTCGGCTCACCGATTCCTCAAGCTCTGCGCCGACGCTGGCAATACCGAGGCCTGCTACACTCTTGGCATGATTCGCTTCTATTGTTTGCAAAACAGAGGAAGCGGAGCCTCGCTCATGGCCAAGGCGGCGATTGGCTCGCACGCGCAGGCGCTCTACTCTCTCGCCGTGATTCAGTTCAACGGCAGCGGAGGCTCCAAAAACGATAAGGACCTCCGGGCCGGAGTGGCGCTATGCGCGCGTGCCGCGTTTCTCGGCCACATCGACGCGCTGAGAGAGCTTGGGCACTGCCTCCAGGACGGTTACGGAGTTCGTCAGAACATAACGGAAGGGCGACGGTTTCTAGTGCAGGCCAACGCACGTGAACTCGCGGCGGTTTTATCCTCTGCGGCGGTTTCGGGAGTCCCCATGCGCCAGTTACTGACGTGGACTCCACTCCCTCACCCGCACCCTCATCCTCATCCGCAGCTGCGGCACCTGACGGGGACGGGCTGCCCGCTGCTCAGCGACTTCGGGTGCAACGTTCCCGCTCCGGAGGTGCATCCGGCGAACCGGTTTTTGGGAGAGTGGTTCGCTGCTCGGGACGGTTCGCCTGGACCGGGTTTGAGGCTTTGCTCGCACGTGGGATGTGGGAGGCCTGAGACGAGGAGACACGAGTTTCGTCGGTGTTCGGTGTGCGGGGCCGTCAATTACTGTTCACGCGCGTGCCAGGCGCTTGATTGGAAGCTAAGCCACAAGGCTGAGTGTACTGCCGTTGAGCGGTGGGGGGATGAGGAGGGTGAGGTTGCGGACGATGACGGAGCTGCCAATGGGGGTGATGACGTTATGGCCGAGAGT
>Malsi_14g016440
ATGGAGGCGGCGACGCTGCAAAGAAAAAAGCTCAGAAGCTCCCGCCGATCAAACGCAGCCGCGAAGTCGGATTTCTTCGACGGCCTGCCCGACGATCTCGTTGTCTTCGTCCTCTGCAAGCTCAGCTCCTCCGCTTCCTCGCCGTCCGATCTCATCAACGTCCTCCTCACGTGTAAGAGATTGAACCGGTTAGGACTCCACTCTCTGGTATTATCAAAGGCCGGTCCAAAAGCATTTGCAATCCGGGCCAAGAACTGGTCCGATTCTGCCCACCGGTTTTTCAAACAATGCGTCACCGCCGGTAACATCGAAGCTTCCTACACTCTCGGAATGATCCGATTTTACTGTTTACAAAACCGAGGGAGCGGGGTGTCGCTCATGGCGAAAGCCGCCATGAGAGCCCACGCGCTGGCGCTGTACTCGCTCGCCGTGATTCAGTTTAACGGCAGCGGCTACTCCAAGAATGATAAGGACCTGCGCGCTGGCGTGGCTCTCTGCGCTCGAGCCGCTTCCCTCGGCCACGTCGACGCGCTTCGCGAGCTCGGCCATTGCCTCCAGGACGGTTACGGAGTCAAGCAGAACGTCACCGAGGGACGCCGCTTGCTTGTCCAGGCCAACGCGCGGGAGCTCGCGTCCGTTCTACGCTCCTCCGCGGCGTGGCGGTCCCACCATTACCAGCACTTCTACGCCTGCCTGACGGGTCTGGTCAGCTGCCCGCTGCTGAGCGACTTCGGGTGCAACGTCCCGCCTCCGGAGCTCCACCCGGCGAACCGGTTTATGAGGGAGTGGTTCGGGTCGGGGCGGTGGATGGCGGGGCAGGGAATGAGGCTGTGCTCGCACGTGGGGTGCGGGCGGCCCGAGACGAGGCCGCACGAGTTTAGGAGGTGCTCGGTTTGCGGGACGGTGAATTATTGCTCGCGTGGGTGCCAAGCGCTGGATTGGAAGCTGCGACACAAAGTCAAGTGTAAGCCGATCGAACGGCGGCTGGCGGTTGACGGTGAGGCAGTGGAGGAGTTGGGGGGACTGGTGGAGGGTGAAGAAGGTGACAATATGGCCGTTGGT
>Malsi_16g010960
ATGAGGACCAGGGGCGGCGTTTGTTATCCGAGAGTTGGAGGCAGCGGCGGCGGAGATGTGTGTTGTCAGAGGAAGAGGAAGAAGGAATTACCCGGAGGAGAGCGGACGGTCTGCCGGAAAAGGAATAGATTCTCTCCGGAGACGACGACGAGCTCGTCGGCTCCCGATTCGTTCGATGCTTTGCCGGACGACCTCCTCATTCTTATCCTCTCGAAACTCAGCGCCACCGCTAACACGCCCGCCGATTTCATCAACGTCTTGATAACATGCAAGCGGTTGAACGGCTTATCTCTCCATTCTCTAGTGCTCTCCAAGGCTAATCCCAAGGCGTTTAACCTCAAGGCCAAGAACTGGTCCGAGTCGGCTCACCGATTCCTCAAGCTCTGCGCCGACGCCGGCAACACCGAGGCCTGCTACACTCTCGGCATGATTCGCTTCTATTGTTTGCAAAACAGAGGAAGCGGAGCCTCGCTCATGGCCAAGGCGGCGATTGGCTCTCACGCGCCGGCGCTTTATTCGCTTGCCGTCATTCAATTCAACGGCAGCGGAGGCTCCAAAAACGACAAGGACCTCCGGGCCGGAGTGGCGCTATGTGCTCGAGCCGCGTTTCTCGGCCACATCGACGCGCTGCGAGAGCTCGGGCACTGTCTCCAGGACGGTTACGGAGTTCGTCAGAACATAACGGAAGGGCGACGGTTTCTCGTGCAGGCCAACGCACGTGAACTCGCGGCGGTTTTGTCCTCTGCGGCAGTTTCGGGAATCCCCATGCGCCACTTACTGACGTGGACTCCACTCCCTCATCCGCACCCTCATCCTCATCCGCAGCTGCGGCACCTGACCGGGTCGGGCTGCCCCCTGCTCAGCGACTTCGGGTGCAACGTTCCGGCCCCGGAGGTCCATCCGGCGAACCGGTTTTTGGGAGAGTGGTTCGCTGCTCGGAACGGTTCGCCAGGACCGGGTTTGAGGCTTTGCTCGCACGTGGGGTGCGGGAGGCCTGAGACTAGGAGGCACGAGTTTCGTCGGTGTTCGGTGTGTGGGGCCGTCAACTACTGCTCCCGCGCCTGCCAGGCACTTGATTGGAAGCTGCGCCACAAGGCGGAGTGTACCGCCGTTGAGCGGTGGGCGGATGAGGAAGGTGAGGGTGCTGACGGTGACGGAGCTGTCAATGATGGCGATGACGTTATGGCTGAGAGT
>Malsy_06g013460
ATGGAGGCGGCGACGCTGCAAATAAAAAGGCTCAGAAGCTCCCGGCGCTCGACCACCGCCGCGAAGTCGGATTTCTTCGACGGCTTGCCCGACGATCTCGTCGTATTCATCCTCTGCAAGCTCAGCTCCTCCGCTTCCTCGCCTTCCGATCTCATCAGCGCCCTCATCACGTGTAAGAGATTGAACCGGTTAGGACTCCACTCTCTGGTGTTATCAAATGCCGGTCCAAAAGCATTCGCAATACGGGCCAAAAACTGGTCCGATTCGGCTCACCGGTTTCTCAAACAGTGCGTCGGCGCCGGTAACGTCGAAGCCTCCTACACTCTCGGAATGATCCGATTTTACTGTTTACAAAACCGAGGGAGCGGGGCCTCGCTCATGGCGAAAGCCGCCATGAGATCCCACGCGCCGGCGCTGTACTCGCTCGCGGTGATTCAGTTCAACGGCAGCGGCTGTTCGAAGAAAGGGAAGGACTTAAGAGCCGGCGTGGCTCTTTGCGCGCGAGCCGCTTCGCTCGGCCTCGTCGACGCACTCCGCGAGCTCGGCCATTGCCTCCAGGACGGTTACGGAGTCAAGCAAAACGTCGCCGAGGGACGCCGATTCCTGGTCCAGGCCAACGCACGGGAGCTCGCGTCCGTTCTACGTTCTTCCACGGCGTGGCGGTCCCACCACTACCAGCACTTCTACGCGTGCCTGACGGGGCTGGTCAGCTGCCCTCTGCTGAGCGACTACGGATGCAACGTCCCCGTACCGGAGTTCCACCCCGCAAACCGGTTCATGAGGGAGTGGTTTGGGTCGGGGCGGTGGATGGCGGGGCAGGGTATGAGGCTGTGCTCTCACATGGGGTGCGGGCGGCCGGAGACGAGGCCGCACGAGTTTAGGAGGTGCTCGGTTTGCGGGACGGTGAATTATTGCTCGCGTGGGTGCCAAGCGCTGGACTGGAAGCTGAGACACAAAATGAAGTGTAAGCCGATGGAACGGTGGCTGGCGGTTGACGGTGAGGCAGAGGAGGAGTTGAGGGGACTGGTGCAGGGTGGGGAAGGTGAGAATGTGGCAGTTGGA
>Malsy_13g009250
ATGAGGACCAGGGGCGGCGTTTGTTATCCGACAGTAGGCGGAGGTGATGTGTGTTGTCAGAGGAAGAGGAAGAAGGAATTTGCCGGAGGAGAGCGGACGGTCTGCCGGAAAAGGAATAGATTCTCGCCGGGCACGACGACGACGACCTCGTCGGCTCCCGATTCGTTCGACGCTTTGCCGGACGACCTCCTCATTCTTATCCTCTCGAAACTCAGCGCCACCGCCAACTCGCCGGCCGATTTCATCAACGTCTTGATAACATGCAAGCGGTTGAACGGCTTAGCTCTCCATTCTCCAGTGCTCTCCAAGGCTAATCCGAAAACGTTTATCCTGAAAGCCAAGAACTGGTCCGAGTCGGCTCACCGATTCCTCAAGCTCTGCGCCGACGCCGGCAATACCGAGGCCTGCTACACTCTTGGCATGATTCGCTTCTATTGTTTGCAAAACAGAGGAAGCGGAGCCTCGCTCATGGCCAAGGCGGCGATTGGCTCGCACGCGCAGGCGCTCTACTCTCTCGCCGTGATTCAGTTCAACGGCAGCGGAGGCTCCAAAAACGATAAGGACCTCCGGGCCGGAGTGGCGCTATGCGCGCGTGCCGCGTTTCTCGGCCACATCGACGCGCTGAGAGAGCTTGGGCACTGCCTCCAGGACGGTTACGGAGTTCGTCAGAACATAACGGAAGGGCGACGGTTTCTAGTGCAGGCCAACGCACGTGAACTCGCGGCGGTTTTATCCTCTGCGGCGGTTTCGGGAGTCCCCATGCGCCAGTTACTGACGTGGACTCCACTCCCTCACCCGCACCCTCATCCTCATCCGCAGCTGCGGCACCTGACGGGGACGGGCTGCCCGCTGCTCAGCGACTTCGGGTGCAACGTTCCCGCTCCGGAGGTGCATCCGGCGAACCGGTTTTTGGGAGAGTGGTTCGCTGCTCGGGACGGTTCGCCTGGACCGGGTTTGAGGCTTTGCTCGCACGTGGGATGTGGGAGGCCTGAGACTAGGAGACACGAGTTTCGTCGGTGTTCGGTGTGCGGGGCCGTCAATTACTGTTCACGCGCGTGCCAGGCGCTTGATTGGAAGCTAAGCCACAAGGCTGAGTGTACTGCCGTTGAGCGGTGGGGGGATGAGGAGGGTGAGGTTGCGGACGATGACGGAGCTGCCAATGGGGGTGATGACGTTATGGCCGAGAGT
>Malsy_13g009290
ATGAGGACCAGGGGCGGCGTTTGTTATCCGACAGTAGGCGGAGGTGATGTGTGTTGTCAGAGGAAGAGGAAGAAGGAATTTGCCGTAGGAGAGCGGACGGTCTGCCGGAAAAGGAATAGATTCTCGCCGGGCACGACGACGACGACCTCGTCGGCTCCCGATTCGTTCGACGCTTTGCCGGACGACCTCCTCATTCTTATCCTCTCGAAACTCAGCGCCACCGCCAACTCGCCGGCCGATTTCATCAACGTCTTGATAACATGCAAGCGGTTGAACGGCTTAGCTCTCCATTCTCCAGTGCTCTCCAAGGCTAATCCGAAAACGTTTATCCTGAAAGCCAAGAACTGGTCCGAGTCGGCTCACCGATTCCTCAAGCTCTGCGCCGACGCCGGCAATACCGAGGCCTGCTACACTCTTGGCATGATTCGCTTCTATTGTTTGCAAAACAGAGGAAGCGGAGCCTCGCTCATGGCCAAGGCGGCGATTGGCTCGCACGCGCAGGCGCTCTACTCTCTCGCCGTGATTCAGTTCAACGGCAGCGGAGGCTCCAAAAACGATAAGGACCTCCGGGCCGGAGTGGCGCTATGCGCGCGTGCCGCGTTTCTCGGCCACATCGACGCGCTGAGAGAGCTTGGGCACTGCCTCCAGGACGGTTACGGAGTTCGTCAGAACATAACGGAAGGGCGACGGTTTCTAGTGCAGGCCAACGCACGTGAACTCGCGGCGGTTTTATCCTCTGCGGCGGTTTCGGGAGTCCCCATGCGCCAGTTACTGACGTGGACTCCACTCCCTCACCCGCACCCTCATCCTCATCCGCAGCTGCGGCACCTGACGGGGACGGGCTGCCCGCTGCTCAGCGACTTCGGGTGCAACGTTCCCGCTCCGGAGGTGCATCCGGCGAACCGGTTTTTGGGAGAGTGGTTCGCTGCTCGGGACGGTTCGCCTGGACCGGGTTTGAGGCTTTGCTCGCACGTGGGATGTGGGAGGCCTGAGACTAGGAGACACGAGTTTCGTCGGTGTTCGGTGTGCGGGGCCGTCAATTACTGTTCACGCGCGTGCCAGGCGCTTGATTGGAAGCTAAGCCACAAGGCTGAGTGTACTGCCGTTGAGCGGTGGGGGGATGAGGAGGGTGAGGTTGCGGACGATGACGGAGCTGCCAATGGGGGTGATGACGTTATGGCCGAGAGT
>Malsy_14g015490
ATGGAGGCGGCGACGCTGCAAAGAAAAAAGCTCAGAAGCTCCCGCCGATCAACCGCAGCCGCGAAGTCGGATTTCTTCGACGGCCTGCCCAACGATCTCGTTGTCTTCGTCCTCTGCAAGCTCAGCTCCTCCGCTTCCTCGCCGTCCGATCTTATCAACGTCCTCCTCACGTGTAAGAGATTGAACCGGTTAGGACTCCACTCTCTGGTATTATCAAAGGCCAGTCCAAAAACATTTGCAATCCGGGCCAAGAACTGGTCCGATTCTGCCCACCGGTTTTTCAAACAGTGCGTCACCGCCGGTAACATCGAAGCTTCCTACACTCTCGGAATGATCCGATTTTACTGTTTACAAAACCGAGGGAGCGGGGTGTCGCTCATGGCGAAAGCCGCCATGAGAGCCCACGCGCCGGCGCTGTACTCGCTCGCCGTGATTCAGTTTAACGGCAGCGGCTACTCCAAGAATGATAAGGACCTGCGCGCTGGCGTGGCTCTCTGCGCTCGAGCCGCTTCCCTCGGCCACGTCGACGGGCTTCGCGAGCTCGGCCATTGCCTCCAGGACGGTTACGGAGTCAAGCAGAACGTCACCGAGGGACGCCGCTTGCTTGTCCAGGCCAACGCGCGGGAGCTCGCGTCCGTTCTACGCTCCTCCGCGGCGTGGCGGTCCCACCATTACCAGCACTTCTACGCCTGCCTGACGGGTCTGGTCAGCTGCCCGCTGCTGAGCGACTTCGGGTGCAACGTCCCGCCTCCGGAGCTCCACCCGGCGAACCGGTTTATGAGGGAGTGGTTCGGGTCGGGGCGGTGGATGGCGGGGCAGGGAATGAGGCTGTGCTCGCACGTGGGGTGCGGGCGGCCCGAGACGAGGCCGCACGAGTTTAGGAGGTGCTCGGTTTGCGGGACGGTGAATTATTGCTCGCGTGGGTGTCAAGCGCTGGATTGGAAGCTGCGACACAAAGTCAAGTGTAAGCCGATCGAACGGCGGCTGGCGGTTGACGGTGAGGCAGTGGAGGAGTTGGGGGGACTGGTGGAGGGTGAAGAAGGTGACAATGTGGCCGTTGGT
>Malsy_16g009110
ATGAGGACCAGGGGCGGCGTTTGTTATCCGAGAGTTGGAGGCAGCGGCGGCGGAGATGTGTGTTGTCAGAGGAAGAGGAAGAAGGAATTACCCGGAGGAGAGCGGACGGTCTGCCGGAAAAGGAATAGATTCTCTCCGGAGACGACGACGAGCTCGTCGGCTCCCGATTCGTTCGATGCTTTGCCGGACGACCTCCTCATTCTTATCCTCTCGAAACTCAGCGCCACCGCTAACACGCCCGCCGATTTCATCAACGTCTTGATAACATGCAAGCGGTTGAACGGCTTATCTCTCCATTCTCTAGTGCTCTCCAAGGCTAATCCCAAGGCGTTTAACCTCAAGGCCAAGAACTGGTCCGAGTCGGCTCACCGATTCCTCAAGCTCTGCGCCGACGCCGGCAACACCGAGGCCTGCTACACTCTCGGCATGATTCGCTTCTATTGTTTGCAAAACAGAGGAAGCGGAGCCTCGCTCATGGCCAAGGCGGCGATTGGCTCTCACGCGCCGGCGCTTTATTCGCTTGCCGTCATTCAATTCAACGGCAGCGGAGGCTCCAAAAACGACAAGGACCTCCGGGCCGGAGTGGCGCTATGTGCTCGAGCCGCGTTTCTCGGCCACATCGACGCGCTGCGAGAGCTCGGGCACTGTCTCCAGGACGGTTACGGAGTTCGTCAGAACATAACGGAAGGGCGACGGTTTCTCGTGCAGGCCAACGCACGTGAACTCGCGGCGGTTTTGTCCTCTGCGGCAGTTTCGGGAATCCCCATGCGCCACTTACTGACGTGGACTCCACTCCCTCATCCGCACCCTCATCCTCATCCGCAGCTGCGGCACCTGACCGGGTCGGGCTGCCCCCTGCTCAGCGACTTCGGGTGCAACGTTCCGGCCCCGGAGGTCCATCCGGCGAACCGGTTTTTGGGAGAGTGGTTCGCTGCTCGGAACGGTTCGCCAGGACCGGGTTTGAGGCTTTGCTCGCACGTGGGGTGCGGGAGGCCTGAGACTAGGAGGCACGAGTTTCGTCGGTGTTCGGTGTGTGGGGCCGTCAACTACTGCTCCCGCGCCTGCCAGGCACTTGATTGGAAGCTGCGCCACAAGGCGGAGTGTACCGCCGTTGAGCGGTGGGCGGATGAGGAAGGTGAGGGTGCTGACGGTGACGGAGCTGTCAATGATGGCGATGACGTTATGGCTGAGAGT
>Maldo_GDDH_06G1141800
ATGGAGGCGGCGACGCTGCAAATAAAAAGGCTCAGAAGCTCCCGGCGCTCGACCACCGCCGCGAAGTCGGATTTCTTCGACGGCTTGCCCGACGATCTCGTCGTATTCATCCTCTGCAAGCTCAGCTCCTCCGCTTCCTCGCCTTCCGATCTCATCAGCGCCCTCATCACGTGTAAGAGATTGAACCGGTTAGGACTCCACTCTCTGGTGTTATCAAATGCCGGTCCAAAAGCATTCGCAATACGGGCCAAAAACTGGTCCGATTCGGCTCACCGGTTTCTCAAACAGTGCGTCGGCGCCGGTAACGTCGAAGCCTCCTACACTCTCGGAATGATCCGATTTTACTGTTTACAAAACCGAGGGAGCGGGGCCTCGCTCATGGCGAAAGCCGCCATGAGATCCCACGCGCCGGCGCTGTACTCGCTCGCGGTGATTCAGTTTAACGGCAGCGGCTGTTCGAAGAAAGGAAAGGACTTAAGAGCCGGCGTGGCTCTTTGCGCGCGAGCCGCTTCGCTCGGCCTCGTCGACGCACTCCGCGAGCTCGGCCATTGCCTCCAGGACGGTTACGGAGTCAAGCAAAACGTCGCCGAGGGACGCCGATTGCTGGTCCAGGCCAACGCACGGGAGCTCGCGTCCGTTCTACGTTCTTCCGCGGCGTGGCGGTCCCACCACTACCAGCACTTCTACGCGTGCCTGACGGGGCTGGTCAGCTGCCCTCTGCTGAGCGACTACGGATGCAACGTCCCCGTACCGGAGTTCCACCCCGCAAACCGGTTCATGAGGGAGTGGTTCGGGTCGGGGCGGTGGACGGCGGGGCAGGGTATGAGGCTGTGCTCTCACATGGGGTGCGGGCGGCCGGAGACGAGGCCGCACGAGTTTAGGAGGTGCTCGGTTTGCGGGACGGTGAATTATTGCTCGCGTGGGTGCCAAGCGCTGGACTGGAAGCTGAGACACAAAATGAAGTGTAAGCCGATGGAACGGTGGCTGGCGGTTGACGGTGAGGCAGAGGAGGAGTTGGGGGGACTGGTGCAGGGTGGGGAAGGTGAGAATGTGGCAGTTGGA
>Maldo_GDDH_13G1119000
ATGAGGACCAGGGGCGGCGTTTGTTATCCGACAGTAGGCGGAGGTGATGTGTGTTGTCAGAGGAAGAGGAAGAAGGAATTTTCCGGAGGAGAGCGGACGGTCTGCCGGAAAAGGAATAGATTCTCGCCGGGCACGACGACGACGACCTCGTCGGCTCCCGATTCGTTCGACGCTTTGCCGGACGACCTCCTCATTCTTATCCTCTCGAAACTCAGCGCCACCGCCAACTCGCCGGCCGATTTCATCAACGTCTTGATAACATGCAAGCGGTTGAACGGCTTAGCTCTCCATTCTCCAGTGCTCTCCAAGGCTAATCCGAAAACGTTTATCCTGAAAGCCAAGAACTGGTCCGAGTCGGCTCACCGATTCCTCAAGCTCTGCGCCGACGCTGGCAATACCGAGGCCTGCTACACTCTTGGCATGATTCGCTTCTATTGTTTGCAAAACAGAGGAAGCGGAGCCTCGCTCATGGCCAAGGCGGCGATTGGCTCGCACGCGCAGGCGCTCTACTCTCTCGCCGTGATTCAGTTCAACGGCAGCGGAGGCTCCAAAAACGATAAGGACCTCCGGGCCGGAGTGGCGCTATGCGCGCGTGCCGCGTTTCTCGGCCACATCGACGCGCTGAGAGAGCTTGGGCACTGCCTCCAGGACGGTTACGGAGTTCGTCAGAACATAACGGAAGGGCGACGGTTTCTAGTGCAGGCCAACGCACGTGAACTCGCGGCGGTTTTATCCTCTGCGGCGGTTTCGGGAGTCCCCATGCGCCAGTTACTGACGTGGACTCCACTCCCTCACCCGCACCCTCATCCTCATCCGCAGCTGCGGCACCTGACGGGGACGGGCTGCCCGCTGCTCAGCGACTTCGGGTGCAACGTTCCCGCTCCGGAGGTGCATCCGGCGAACCGGTTTTTGGGAGAGTGGTTCGCTGCTCGGGACGGTTCGCCTGGATCGGGTTTGAGGCTTTGCTCGCACGTGGGATGTGGGAGGCCTGAGACGAGGAGACACGAGTTTCGTCGGTGTTCGGTGTGCGGGGCCGTCAATTACTGTTCACGCGCGTGCCAGGCGCTTGATTGGAAGCTAAGCCACAAGGCTGAGTGTACTGCCGTTGAGCGG
>Maldo_GDDH_13G1119200
CTAAGACGGAGGGTTGGGGCGCTGTACGGAGATCTGAACCGGAAGCGGCCGACTCGTACCCGACCCACCACAGCTGCTACAAAACGTACGACCCGAGCCGGCACAGCTCCGGCACCCGACATCACCATCGGACCAGCGCGAGCAGAAGCAGGTGACCCGACCCGTTCCGTTGCACCTGGGACAGCGCGGGAAGGGGCCGGCCATGGGCTTCTGGTCCATGACCGATTTGACGAAGACCGCGCCCGCCAAGACGCCGAGACCGGTGGCGAGCTGAGTCAGCACGATCGGACCTCCCAT
>Maldo_GDDH_14G1157000
ATGGAGGCGGCGACGCTGCAAAGAAAAAAGCTCAGAAGCTCCCGCCGATCAACCGCAGCCGCGAAGTCGGATTTCTTCGACGGCCTGCCCGACGATCTCGTTGTCTTCGTCCTCTGCAAGCTCAGCTCCTCCGCTTCCTCGCCGTCCGATCTTATCAACGTCCTCCTCACGTGTAAGAGATTGAACCGGTTAGGACTCCACTCTCTGGTATTATCAAAGGCCGGTCCAAAAACATTTGCAATCCGGGCCAAGAACTGGTCCGATTCTGCCCACCGGTTTTTCAAACAGTGCGTCACCGCCGGTAACATCGAAGCTTCCTACACTCTCGGAATGATCCGATTTTACTGTTTACAAAACCGAGGGAGCGGGGTGTCGCTCATGGCGAAAGCCGCCATGAGAGCCCACGCGCCGGCGCTGTACTCGCTCGCCGTGATTCAGTTTAACGGCAGCGGCTACTCCAAGAATGATAAGGACCTGCGCGCTGGCGTGGCTCTCTGCGCTCGAGCCGCTTCCCTCGGCCACGTCGACGGGCTTCGCGAGCTCGGCCATTGCCTCCAGGACGGTTACGGAGTCAAGCAGAACGTCACCGAGGGACGCCGCTTGCTTGTCCAGGCCAACGCGCGGGAGCTCGCGTCCGTTCTACGCTCCTCCGCGGCGTGGCGGTCCCACCATTACCAGCACTTCTACGCCTGCCTGACGGGTCTGGTCAGCTGCCCGCTGCTGAGCGACTTCGGGTGCAACGTCCCGCCTCCGGAGCTCCACCCGGCGAACCGGTTTATGAGGGAGTGGTTCGGGTCGGGGCGGTGGATGGCGGGGCAGGGAATGAGGCTGTGCTCGCACGTGGGGTGCGGGCGGCCCGAGACGAGGCCGCACGAGTTTAGGAGGTGCTCGGTTTGCGGGACGGTGAATTATTGCTCGCGTGGGTGTCAAGCGCTGGATTGGAAGCTGCGACACAAAGTCAAGTGTAAGCCGATCGAACGGCGGCTGGCGGTTGACGGTGAGGCAGTGGAGGAGTTGGGGGGACTGGTGGAGGGTGAAGAAGGTGACAATGTGGCCGTTGGT
>Maldo_GDDH_16G1119400
GCTGTGTGTTTCTTTCTCCTCGCTTTTCCCTCTCTTCGTATATATGACCTTCACTCGGCTTTTTATTCATTTCTAAGAGAAAATATGAGGACCAGGGGCGGCGTTTGTTATCCGAGAGTTGGAGGCAGCGGCGGCGGAGATGTGTGTTGTCAGAGGAAGAGGAAGAAGGAATTACCCGGAGGAGAGCGGACGGTCTGCCGGAAAAGGAATAGATTCTCTCCGGAGACGACGACGAGCTCGTCGGCTCCCGATTCGTTCGATGCTTTGCCGGACGACCTCCTCATTCTTATCCTCTCGAAACTCAGCGCCACCGCTAACACGCCCGCCGATTTCATCAACGTCTTGATAACATGCAAGCGGTTGAACGGCTTATCTCTCCATTCTCTAGTGCTCTCCAAGGCTAATCCCAAGGCGTTTAACCTCAAGGCCAAGAACTGGTCCGAGTCGGCTCACCGATTCCTCAAGCTCTGCGCCGACGCCGGCAACACCGAGGCCTGCTACACTCTCGGCATGATTCGCTTCTATTGTTTGCAAAACAGAGGAAGCGGAGCCTCGCTCATGGCCAAGGCGGCGATTGGCTCTCACGCGCCGGCGCTTTATTCGCTTGCCGTCATTCAATTCAACGGCAGCGGAGGCTCCAAAAACGACAAGGACCTCCGGGCCGGAGTGGCGCTATGTGCTCGAGCCGCGTTTCTCGGCCACATCGACGCGCTGCGAGAGCTCGGGCACTGTCTCCAGGACGGTTACGGAGTTCGTCAGAACATAACGGAAGGGCGACGGTTTCTCGTGCAGGCCAACGCACGTGAACTCGCGGCGGTTTTGTCCTCTGCGGCAGTTTCGGGAGTCCCCATGCGCCACTTACTGACGTGGACTCCACTCCCTCATCCGCACCCTCATCCTCATCCGCAGCTGCGGCACCTGACCGGGTCGGGCTGCCCCCTGCTCAGCGACTTCGGGTGCAACGTTCCGGCCCCGGAGGTCCATCCGGCGAACCGGTTTTTGGGAGAGTGGTTCGCTGCTCGGAACGGTTCGCCAGGACCGGGTTTGAGGCTTTGCTCGCACGTGGGGTGCGGGAGGCCTGAGACTAGGAGGCACGAGTTTCGTCGGTGTTCGGTGTGTGGGGCCGTCAACTACTGCTCCCGCGCCTGCCAGGCACTTGATTGGAAGCTGCGCCACAAGGCGGAGTGTACCGCCGTTGAGCGGTGGGCGGATGAGGAAGGTGAGGGTGCTGACGGTGACGGAGCTGTCAATGATGGCGATGACGTTATGGCTGAGAGT
>Maldo_Gala_04g002960
ATGGAGGCGGCGACGCTGCAAAGAAAAAAGCTTAGAAGCTTCCGCCGATCAACCGCCACCACGAAGTTAGATTTCATCGACGGCCTGCTCGACGATCTCGTTGTCTTCGTCCTCTGCAAGCTCAGCCCCTCCCCTTCCTCGCCGTCCGATCTCATCAACGTCCTCATCACGGGCGGCAGGGCAAGCCAGATGGTAGACTTGGTCCCCCTCCCCGTGCCAGCCACATTTTCTCCCTCGTCGCCGTCGAAGCCCCAGAAAAATAAAAAAGCTCTGCTTAAAAAAGATGGACATGGGAGGCAAGGCAAGCCAGATGGTAAATCTGGTCGACCTCGAGCAGAAGTGGCTCAA
>Maldo_Gala_06g013300
ATGGAGGCGGCGACGCTGCAAATAAAAAGGCTCAGAAGCTCCCGGCGCTCGACCACCGCCGCGAAGTCGGATTTCTTCGACGGCTTGCCCGACGATCTCGTCGTATTCATCCTCTGCAAGCTCAGCTCCTCCGCTTCCTCGCCTTCCGATCTCATCAGCGCCCTCATCACGTGTAAGAGATTGAACCGGTTAGGACTCCACTCTCTGGTGTTATCAAATGCCGGTCCAAAAGCATTCGCAATACGGGCCAAAAACTGGTCCGATTCGGCTCACCGGTTTCTCAAACAGTGCGTCGGCGCCGGTAACGTCGAAGCCTCCTACACTCTCGGAATGATCCGATTTTACTGTTTACAAAACCGAGGGAGCGGGGCCTCGCTCATGGCGAAAGCCGCCATGAGATCCCACGCGCCGGCGCTGTACTCGCTCGCGGTGATTCAGTTTAACGGCAGCGGCTGTTCGAAGAAAGGAAAGGACTTAAGAGCCGGCGTGGCTCTTTGCGCGCGAGCCGCTTCGCTCGGCCTCGTCGACGCACTCCGCGAGCTCGGCCATTGCCTCCAGGACGGTTACGGAGTCAAGCAAAACGTCGCCGAGGGACGCCGATTGCTGGTCCAGGCCAACGCACGGGAGCTCGCGTCCGTTCTACGTTCTTCCGCGGCGTGGCGGTCCCACCACTACCAGCACTTCTACGCGTGCCTGACGGGGCTGGTCAGCTGCCCTCTGCTGAGCGACTACGGATGCAACGTCCCCGTACCGGAGTTCCACCCCGCAAACCGGTTCATGAGGGAGTGGTTCGGGTCGGGGCGGTGGACGGCGGGGCAGGGTATGAGGCTGTGCTCTCACATGGGGTGCGGGCGGCCGGAGACGAGGCCGCACGAGTTTAGGAGGTGCTCGGTTTGCGGGACGGTGAATTATTGCTCGCGTGGGTGCCAAGCGCTGGACTGGAAGCTGAGACACAAAATGAAGTGTAAGCCGATGGAACGGTGGCTGGCGGTTGACGGTGAGGCAGAGGAGGAGTTGGGGGGACTGGTGCAGGGTGGGGAAGGTGAGAATGTGGCAGTTGGA
>Maldo_Gala_13g010180
ATGAGGACCAGGGGCGGCGTTTGTTATCCGACAGTAGGCGGAGGTGATGTGTGTTGTCAGAGGAAGAGGAAGAAGGAATTTTCCGGAGGAGAGCGGACGGTCTGCCGGAAAAGGAATAGATTCTCGCCGGGCACGACGACGACGACCTCGTCGGCTCCCGATTCGTTCGACGCTTTGCCGGACGACCTCCTCATTCTTATCCTCTCGAAACTCAGCGCCACCGCCAACTCGCCGGCCGATTTCATCAACGTCTTGATAACATGCAAGCGGTTGAACGGCTTAGCTCTCCATTCTCCAGTGCTCTCCAAGGCTAATCCGAAAACGTTTATCCTGAAAGCCAAGAACTGGTCCGAGTCGGCTCACCGATTCCTCAAGCTCTGCGCCGACGCTGGCAATACCGAGGCCTGCTACACTCTTGGCATGATTCGCTTCTATTGTTTGCAAAACAGAGGAAGCGGAGCCTCGCTCATGGCCAAGGCGGCGATTGGCTCGCACGCGCAGGCGCTCTACTCTCTCGCCGTGATTCAGTTCAACGGCAGCGGAGGCTCCAAAAACGATAAGGACCTCCGGGCCGGAGTGGCGCTATGCGCGCGTGCCGCGTTTCTCGGCCACATCGACGCGCTGAGAGAGCTTGGGCACTGCCTCCAGGACGGTTACGGAGTTCGTCAGAACATAACGGAAGGGCGACGGTTTCTAGTGCAGGCCAACGCACGTGAACTCGCGGCGGTTTTATCCTCTGCGGCGGTTTCGGGAGTCCCCATGCGCCAGTTACTGACGTGGACTCCACTCCCTCACCCGCACCCTCATCCTCATCCGCAGCTGCGGCACCTGACGGGGACGGGCTGCCCGCTGCTCAGCGACTTCGGGTGCAACGTTCCCGCTCCGGAGGTGCATCCGGCGAACCGGTTTTTGGGAGAGTGGTTCGCTGCTCGGGACGGTTCGCCTGGACCGGGTTTGAGGCTTTGCTCGCACGTGGGATGTGGGAGGCCTGAGACGAGGAGACACGAGTTTCGTCGGTGTTCGGTGTGCGGGGCCGTCAATTACTGTTCACGCGCGTGCCAGGCGCTTGATTGGAAGCTAAGCCACAAGGCTGAGTGTACTGCCGTTGAGCGGTGGGGGGATGAGGAGGGTGAGGTTGCGGACGATGACGGAGCTGCCAATGGGGGTGATGACGTTATGGCCGAGAGT
>Maldo_Gala_14g015080
ATGGAGGCGGCGACGCTGCAAAGAAAAAAGCTCAGAAGCTCCCGCCGATCAAACGCAGCCGCGAAGTCGGATTTCTTCGACGGCCTGCCCGACGATCTCGTTGTCTTCGTCCTCTGCAAGCTCAGCTCCTCCGCTTCCTCGCCGTCCGATCTCATCAACGTCCTCCTCACGTGTAAGAGATTGAACCGGTTAGGACTCCACTCTCTGGTATTATCACAGGCCGGTCCAAAAGCATTTGCAATCCGGGCCAAGAACTGGTCCGATTCTGCCCACCGGTTTTTCAAACAGTGCGTCACCGCCGGTAACATCGAAGCTTCCTACACTCTCGGAATGATCCGATTTTACTGTTTACAAAACCGAGGGAGCGGGGTGTCGCTCATGGCGAAAGCCGCCATGAGAGCCCACGCGCTGGCGCTGTACTCGCTCGCCGTGATTCAGTTTAACGGCAGCGGCTACTCCAAGAATGATAAGGACCTGCGCGCTGGCGTGGCTCTCTGCGCTCGAGCCGCTTCCCTCGGCCACGTCGACGCGCTTCGCGAGCTCGGCCATTGCCTCCAGGACGGTTACGGAGTCAAGCAGAACGTCACCGAGGGACGCCGCTTGCTTGTCCAGGCCAACGCGCGGGAGCTCGCGTCCGTTCTACGCTCCTCCGCGGCGTGGCGGTCCCACCATTACCAGCACTTCTACGCCTGCCTGACGGGTCTGGTCAGCTGCCCGCTGCTGAGCGACTTCGGGTGCAACGTCCCGCCTCCGGAGCTCCACCCGGCGAACCGGTTTATGAGGGAGTGGTTCGGGTCGGGGCGGTGGATGGCGGGGCAGGGAATGAGGCTGTGCTCGCACGTGGGGTGCGGGCGGCCCGAGACGAGGCCGCACGAGTTTAGGAGGTGCTCGGTTTGCGGGACGGTGAATTATTGCTCGCGTGGGTGCCAAGCGCTGGATTGGAAGCTGCGACACAAAGTCAAGTGTAAGCCGATCGAACGGCGGCTGGCGGTTGACGGTGAGGCAGTGGAGGAGTTGGGGGGACTGGTGGAGGGTGAAGAAGGTGACAATATGGCCGTTGGT
>Maldo_Gala_16g010710
ATGAGGACCAGGGGCGGCGTTTGTTATCCGAGAGTTGGAGGCAGCGGCGGCGGAGATGTGTGTTGTCAGAGGAAGAGGAAGAAGGAATTACCCGGAGGAGAGCGGACGGTCTGCCGGAAAAGGAATAGATTCTCTCCGGAGACGACGACGAGCTCGTCGGCTCCCGATTCGTTCGATGCTTTGCCGGACGACCTCCTCATTCTTATCCTCTCGAAACTCAGCGCCACCGCTAACACGCCCGCCGATTTCATCAACGTCTTGATAACATGCAAGCGGTTGAACGGCTTATCTCTCCATTCTCTAGTGCTCTCCAAGGCTAATCCCAAGGCGTTTAACCTCAAGGCCAAGAACTGGTCCGAGTCGGCTCACCGATTCCTCAAGCTCTGCGCCGACGCCGGCAACACCGAGGCCTGCTACACTCTCGGCATGATTCGCTTCTATTGTTTGCAAAACAGAGGAAGCGGAGCCTCGCTCATGGCCAAGGCGGCGATTGGCTCTCACGCGCCGGCGCTTTATTCGCTTGCCGTCATTCAATTCAACGGCAGCGGAGGCTCCAAAAACGACAAGGACCTCCGGGCCGGAGTGGCGCTATGTGCTCGAGCCGCGTTTCTCGGCCACATCGACGCGCTGCGAGAGCTCGGGCACTGTCTCCAGGACGGTTACGGAGTTCGTCAGAACATAACGGAAGGGCGACGGTTTCTCGTGCAGGCCAACGCACGTGAACTCGCGGCGGTTTTGTCCTCTGCGGCAGTTTCGGGAGTCCCCATGCGCCACTTACTGACGTGGACTCCACTCCCTCATCCGCACCCTCATCCTCATCCGCAGCTGCGGCACCTGACCGGGTCGGGCTGCCCCCTGCTCAGCGACTTCGGGTGCAACGTTCCGGCCCCGGAGGTCCATCCGGCGAACCGGTTTTTGGGAGAGTGGTTCGCTGCTCGGAACGGTTCGCCAGGACCGGGTTTGAGGCTTTGCTCGCACGTGGGGTGCGGGAGGCCTGAGACTAGGAGGCACGAGTTTCGTCGGTGTTCGGTGTGTGGGGCCGTCAACTACTGCTCCCGCGCCTGCCAGGCACTTGATTGGAAGCTGCGCCACAAGGCGGAGTGTACCGCCGTTGAGCGGTGGGCGGATGAGGAAGGTGAGGGTGCTGACGGTGACGGAGCTGTCAATGATGGCGATGACGTTATGGCTGAGAGT
>Pyrco_DAP_Chr13v0.1_32770.1
ATGAGGACCAGGGGCGGCGTTTGTTATCCGACAGTAGGCGGAGGTGATGTGTGTTGTCAGAGGAAGAGGAAGAAGGAATTCGCCGGAGGAGAGCGGACGGTCTGCCGGAAAAGGAATAGATTCTCGCCGGGCACGATGACGACGACGACGACGACGACGACCTCGTCGGCTCCCGATTCGTTCGACGCTTTGCCGGACGACCTCCTCATTCTTATCCTCTCGAAACTCAGCGCCACCGCCAACTCGCCGGCCGATTTCATCAACGTCTTGATAACATGCAAGCGGTTGAACGGCTTAGCTCTCCATTCTCCAGTGCTCTCCAAGGCTAATCCGAAAACGTTTATCCTGAAAGCCAAGAACTGGTCCGAGTCGGCTCACCGATTCCTCAAGCTCTGCGCCGACGCCGGCAATACCGAGGCTTGCTACACTCTTGGCATGATTCGCTTCTATTGTTTGCAAAACAGAGGAAGCGGAGCCTCGCTCATGGCCAAGGCGGCGATTGGCTCGCACGCGCCGGCGCTCTACTCTCTCGCCGTGATTCAGTTCAACGGCAGCGGAGGCTCCAAAAACGATAAGGACCTCCGGGCCGGAGTGGCGCTATGCGCGCGTGCCGCCTTTCTCGGCCACATCGACGCGCTGAGAGAGCTTGGGCACTGCCTCCAGGACGGTTACGGAGTTCGTCAGAACATAACGGAAGGGCGACGGTTTCTAGTGCAGGCCAACGCACGTGAACTCGCGGCGGTTCTATCCTCTGCGGCAGTTTCGGGAGTCCCCATGCGCCAGTTACTGACATGGACTCCACTCCCTCACCCGCACCCTCATCCTCATCCGCAGCTGCGGCACCTGATCGGGTCGGGCTGCCCGCTGCTCAGCGACTTTGGGTGCAACGTTCCCGCCCCAGAGGTGCATCCGGCGAACCGATTTTTGGGAGAGTGGTTCGCTGCTCGGGACGGTTCGCCTGGACCGGGTTTGAGGCTTTGCTCGCACGTGGGATGTGGGAGGCCTGAGACTAGGAGACACGAGTTTCGTCGGTGTTCGGTATGTGGGGCCGTCAATTACTGTTCACGCGCGTGCCAGGCGCTTGATTGGAAGCTAAGCCACAAGGCTGAGTGTACTGCCGTTGAGCGGTGGGTGGATGAGGAGGGTGAGGGTGCGGACGATGACGGAGCTGCCAATGGGGGTGATGACGTTATGGCCGAGAGT
>Pyrco_DAP_Chr14v0.1_35395.1
ATGGAGGCGGCGACGCTGCAAAGAAAAAAGCTCAGAAGCTCCCGCCGATCACCCGCCGCCGCGAAGTCGGATTTCTTTGACGGCTTGCCCGACGATCTCGTTGTCTTCGTCCTCTGCAAGCTCAGCTCCTCTGCTTCCTCGCCGTCCGATCTCATCAACGTCCTCATCACTTGTAAGAGATTGAACCGGTTAGGACTCCACTCTCTGGTGTTATCAAAGGCCGGTCCAAAAGCATTTGCAATCCGGGCCAAGAACTGGTCCGATTCGGCTCACCGGTTTCTCAAACAGTGCGTCACCGCCGGTAACATTGAAGCTTCCTACACTCTCGGAATGATCCGATTTTACTGTTTACAAAACCGAGGGAGCGGGGCGTCGCTCATGGCGAAAGCCGCCATGAGAGCCCACGCGCCTGCGCTGTACTCGCTCGCCGTGATTCAGTTTAACGGCAGCGGCTACTCCAAGAAAGATAAGGACCTGCGAGCTGGCGTGGCTCTCTGCGCGCGAGCCGCTTCCCTCGGCCACGTCGACGCGCTTCGCGAGCTCGGCCATTGCCTCCAGGACGGTTATGGAGTCAAGCAGAACGTCACCGAGGGACGCCGCTTGCTTGTCCAGGCCAACGCGCGGGAGCTCGCATCCGTTCTACGCTCCTCCGCGGCGTGGCGGTCCCACCACCACCAGCACTTCTACGCCTGCCTGACGGGGCTGGTCAGCTGCCCACTGCTGAGCGACTTCGGGTGCAACGTTCCACCTCCGGAGCTCCACCCTGCGAACCGGTTCATGAGGGAGTGGTTCGGGTCGGGGCGGTGGATGGCGGGGCAGGGAATGAAGATGTGCTCGCACGTGGGCTGCGGGAGGCCCGAGACGATGCCGCACGAGTTTAGGAGGTGCTCGGTTTGCGGAACGGTGAATTATTGCTCGCGTGGGTGCCAAGCGCTGGATTGGAAGCTGCGACACAAAGTCAAGTGTAAGCCGATCGAACGGTGGCTGGCGGTTGACGGTGAGGCAGTGGAGGAGTTGGGGGGACCGGTGGAGGGTGAAGAAGGTGACAATATGGCCGTTGGA
>Pyrco_DAP_Chr16v0.1_41286.1
ATGAGGACCAGGGGCGGCGTTTGTTATCCGAGAGTTGGAGGCAACGGCGGCGGAGATATGTGTTGTCAGAGGAAGAGGAAGAAGGAATTCCCCGGAGGAGAGAGGACGGTCTGCCGGAAAAGGAATAGATTCTCGCCGGAGACGACGACGAGCTCGTCGGCTCCCGATTCATTCGATGCTTTGCCTGACGACCTCCTCATTCTTATCCTCTCGAAACTCAGCGCCACCGCTAACACGCCCGCCGATTTCATCAACGTCTTGATAACATGCAAGCGGTTGAACGGCTTATCTCTCCATTCTCTAGTGCTCTCCAGGGCTAATCCCAAGGCGTTTATCCTCAAGGCCAAGAACTGGTCCGAGTCGGCTCACCGATTCCTCAAGCTCTGCGCCGACGCCGGCAACACCGAGGCCTGCTACACTCTCGGCATGATTCGCTTCTATTGTTTGCAAAACAGAGGAAGCGGAGCCTCGCTCATGGCCAAGGCGGCGATTGGCTCTCACGCGCCGGCGCTCTATTCGCTCGCCGTCATTCAATTCAACGGCAGCGGAGGCTCCAAAAACGACAAGGACCTCCGGGCCGGAGTGGCGCTATGCGCGCGTGCCGCGTTTCTCGGCCACATCGACGCGCTGCGAGAGCTCGGGCACTGCCTCCAGGACGGTTACGGAGTTCGTCAGAACATAACGGAAGGGCGACGGTTTCTCGTGCAGGCCAACGCACGTGAACTCGCGGCGGTTTTGTCCTCTGCGGCAGTTTCGGGAGTCCCCATGCGCCAGTTACTGACGTGGACTCCACTCCCTCATCCGCACCCTCATCCTCATCCGCAGCTGCGGCACCTGACCGGGTCGGGCTGCCCCTTGCTCAGTGACTTCGGGTGCAACGTTCCGGCCCCGGAGGTGCATCCGGCGAACGGGTTTTTGGGAGAGTGGTTCGCTGCTCGGAACGGTTCACCCGGACCGGGTTTGAGGCTTTGCTCGCACGTGGGGTGCGGGAGGCCTGAGACTAGGAGGCACGAGTTTCGTCGGTGTTCGGTGTGTGGGGCCGTCAACTACTGCTCCCGCGCCTGCCAGGCACTTGATTGGAAGCTGCGCCACAAGGCGGAGTGTACCGCCGTTGAGCGGTGGGTGGATGAGGAAGGTGAGGGTGCTGACGGTGACGGAGCTGTCAATGGTGGCGATGACGTTATGGCTGAGAGT
>Pyrco_DAP_Chr6v0.1_14987.1
ATGGAGGCGGCGACGCCGCAAATAAAAAGGCTCAGAAGCTCCCGGAGATCGACCACCGCCGCGAAGTCGGATTTCTTCGACGGCTTGCCCGACGATCTCGTCGTATTCATCCTCTGCAAGCTCAGCTCCTCCGCTTCCTCGCCGTCCGATCTCATCAGCGTCCTCATCACGTGTAAGAGATTGAACCGGTTAGGACTCCACTCCCTGGTGCTATCAAAAGCCGGTCCAAAAGCATTCGCAATCCGGGCCAAAAACTGGTCCGATTCGGCTCACCGGTTTCTCAAACAGTGCGTTAGCGCCGGTAACGTCGAAGCCTCCTACACTCTCGGAATGATCCAATTTTACTGTTTACAAAACCGAGCATGCGGAGCCTCGCTCATGGCAAAAGCCGCTATGAGATCCCACGCGCCGGCGCTGTACTCGCTAGCGGTGATTCAGTTCAACGGCAGCGGCTGTTCGAAGAAAGGGAAGGACTTAAGAGCCGGCGTGGCATTTTGTGCGCGAGCCGCTTCGCTCGGCCTCGTCGACGCACTCCGCGAGCTCGGCCATTGCCTCCAGGACGGTTACGGAGTCAAGCAAAACGTCGCCGAGGGACGCCGATTGCTGGTCCAGGCCAACGCGCGGGAGCTCGCGTCCGTTCTACGTTCTTCCGCGGCGTGGCGGTCCCACCACTACCAGCACTTCTACGCGTGCTTGACAGGGCTGGTCTGCTGCCCTCTGCTGAGCGACTACGGATGCAACGTCCCCGTCCAGGAGTTCCACCCCGTAAACCGGTTCATGAGGGAGTGGTACGGGTCGGGTCGGTGGATGGCGGGGCAGGGTATGAGGCTGTGCTCTCACATGGGGTGCGGGCGGCCGGAGACGAGGCCGCACGAGTTTAGGAGGTGCTCGGTTTGCGGGACGGTGAATTATTGCTCGCGTGGGTGCCAAGCGCTGGACTGGAAGCTGAGACACAATGTGAAGTGTAAGCCAATGGAACGGTGGCTGGCGGTTGACGGTGAGGCGGAGGAGGAGTTGGGGGGACTGGTGGAGGGTGGGGAAGGTGAGAATGTGGCAGTTGGA
>Pyrco_BP1_008328.1
ATGAGGACCAGGGGCGGCGTTTGTTATCCGACAGTAGGCGGAGGAGTCGTAGGCGGAGGTGATGTGTGTTGTCAGAGGAAGAGGAAGAAGGAATTCGCCGGAGGAGAGCGGACGGTCTGCCGGAAAAGGAATAGATTCTCGCCGGGCACGACGACGACGACGACGACCACGTCGGCTCCCGATTCGTTCGACGCTTTGCCGGACGACCTCCTCATTCTTATCCTCTCGAAACTCAGCGCCACCGCCAACTCGCCGGCCGATTTCATCAACGTCTTGATAACATGCAAGCGGTTGAACGGCTTAGCTCTCCATTCTCCAGTGCTCTCCAAGGCTAATCCGAAAACGTTTATCCTGAAAGCCAAGAACTGGTCCGAGTCGGCTCACCGATTCCTCAAGCTTTGCGCCGACGCCGGCAATACCGAGGCTTGCTACACTCTTGGCATGATTCGCTTCTATTGTTTGCAAAACAGAGGAAGCGGAGCCTCGCTCATGGCCAAGGCGGCGATTGGCTCGCACGCGCCGGCGCTTTACTCTCTCGCCGTGATTCAGTTCAACGGCAGCGGAGGCTCCAAAAACGATAAGGACCTCCGGGCCGGAGTGGCGCTATGCGCGCGTGCCGCCTTTCTCGGCCACATCGACGCGCTGAGAGAGCTTGGGCACTGCCTCCAGGACGGTTACGGAGTGCGTCAGAACATAACGGAAGGGCGACGGTTTCTAGTGCAGGCCAACGCACGTGAACTCGCGGCGGTTCTATCCTCTGCGGCAGTTTCGGGAGTCCCCATGCGCCAGTTACTGACGTGGACTCCACTCCCTCACCCGCACCCTCATCCTCATCCGCAGCTGCGGCACCTGATCGGGTCGGGCTGCCCGCTGCTCAGCGACTTTGGGTGCAACGTTCCCGCCCCAGAGGTGCATCCGGCGAACCGATTTTTGGGAGAGTGGTTCGCTGCTCGGGACGGTTCGCCTGGACCGGGTTTGAGGCTTTGCTCGCACGTGGGATGTGGGAGGCCTGAGACTAGGAGACACGAGTTTCGTCGGTGTTCGGTATGTGGGGCCGTCAATTACTGTTCACGCGCGTGCCAGGCGCTTGATTGGAAGCTAAGCCACAAGGCTGAGTGTACTGCCTTTGAGCGGTGGGTGGATGAGGAGGGTGAGGGTGCGGACGATGACGGAGCTGCCAATGGGGGTGATGACGTTATGGCCGAGAGT
>Pyrco_BP1_008993.1
ATGGAGGCGGCGACGCTGCAAAGAAAAAAGCTCAGAAGCTCCCGCCGATCAACCGCCGCCGCGAAGTCGGATTTCTTTGACGGCTTGCCCGACGATCTCGTTGTCTTCGTCCTCTGCAAGCTCAGCTCCTCCGCTTCCTCGCCGTCCGATCTCATCAACGTCCTCATCACTTGTAAGAGATTGAACCGGTTAGGACTCCACTCTCTGGTGTTATCAAAGGCCGGTCCAAAAGCATTTGCAATCCGGGCCAAGAACTGGTCCGATTCGGCTCACCGGTTTCTCAAACAGTGCGTCACCGCCGGTAACATTGAAGCTTCCTACACTCTCGGAATGATCCGATTTTACTGTTTACAAAACCGAGGGAGCGGGGCGTCGCTCATGGCGAAAGCCGCCATGAGAGCCCACGCGCCTGCGCTGTACTCGCTCGCCGTGATTCAGTTTAACGGCAGCGGCTACTCCAAGAAAGATAAGGACCTGCGAGCTGGCGTGGCTCTCTGCGCGCGAGCCGCTTCCCTCGGCCACGTCGACGCGCTTCGCGAGCTCGGCCATTGCCTCCAGGACGGTTATGGAGTCAAGCAGAACGTCACCGAGGGACGCCGCTTGCTTGTCCAGGCCAACGCGCGGGAGCTCGCATCCGTTCTACGCTCCTCCGCGGCGTGGCGGTCCCACCACCACCAGCACTTCTACGCCTGCCTGACGGGGCTGGTCAGCTGCCCACTGCTGAGCGACTTCGGGTGCAACGTTCCACCTCCGGAGCTCCACCCTGCGAACCGGTTCATGAGGGAGTGGTTCGGGTCGGGGCGGTGGATGGCGGGGCAGGGAATGAAGATGTGCTCGCACGTGGGCTGCGGGAGGCCCGAGACGATGCCGCACGAGTTTAGGAGGTGCTCGGTTTGCGGAACGGTGAATTATTGCTCGCGTGGATGCCAAGCGCTGGATTGGAAGCTGCGACACAAAGTCAAGTGTAAGCCGATCGAACGGTGGCTGGCGGTTGACGGTGAGGCAGTGGAGGAGTTGGGGGGACCGGTGGAGGGTGAAGAAGGTGACAATATGGCCGTTGGA
>Pyrco_BP1_021420.1
ATGGAGGCGGCGACGCCGCAAATAAAAAGGCTCAGAAGCTCCCGGAGATCGACCACCGCCGCGAAGTCGGATTTCTTCGACGGCTTGCCCGACGATCTCGTCGTATTCATCCTCTGCAAGCTCAGCTCCTCCGCTTCCTCGCCGTCCGATCTCATCAGCGTCCTCATCACGTGTAAGAGATTGAACCGGTTAGGACTCCACTCCCTGGTGCTATCAAAAGCCGGTCCAAAAGCATTCGCAATCCGGGCCAAAAACTGGTCCGATTCGGCTCACCGGTTTCTCAAACAGTGCGTTAGCGCCGGTAACGTCGAAGCCTCCTACACTCTCGGAATGATCCAATTTTACTGTTTACAAAACCGAGCAAGCGGAGCCTCGCTTATGGCAAAAGCCGCCATGAGATCCCACGCGCCGGCGCTGTACTCGCTAGCGGTGATTCAGTTCAACGGCAGCGGCTGTTCGAAGAAAGGGAAGGACTTAAGAGCCGGCGTGGCATTTTGCGCGCGAGCCGCTTCGCTCGGCCTCGTCGACGCACTCCGCGAGCTCGGCCATTGCCTCCAGGACGGTTACGGAGTCAAGCAAAACGTCGCCGAGGGACGCCGATTGCTGGTCCAGGCCAACGCGCGGGAGCTCGCGTCCGTTCTACGTTCTTCCGCGGCGTGGCGGTCCCACCACTACCAGCACTTCTACGCGTGCTTGACAGGGCTGGTCTGCTGCCCTCTGCTGAGCGACTACGGATGCAACGTCCCCGTCCAGGAGTTCCACCCCGTAAACCGGTTCATGAGGGAGTGGTACGGGTCGGGTCGGTGGATGGCGGGGCAGGGTATGAGGCTGTGCTCTCACATGGGGTGCGGGCGGCCGGAGACGAGGCCGCACGAGTTTAGGAGGTGCTCGGTTTGCGGGACGGTGAATTATTGCTCGCGTGGGTGCCAAGCGCTGGACTGGAAGCTGAGACACAATGTGAAGTGTAAGCCAATGGAACGGTGGCTGGCGGTTGACGGTGAGGCGGAGGAGGAGTTGGGGGGACTGGTGGAGGGTGGGGAAGGTGAGAATGTGGCAGTTGGA
>Pyrco_BP1_041356.1
ATGAGGACCAGGGGCGGCGTTTGTTATCCGAGAGTTGGAGGCAACGGCGGCGGAGATATGTGTTGTCAGAGGAAGAGGAAGAAGGAATTCCCCGGAGGAGAGAGGACGGTCTGCCGGAAAAGGAATAGATTCTCGCCGGAGACGACGACGAGCTCGTCGGCTCCCGATTCATTCGATGCTTTGCCTGACGACCTCCTCATTCTTATCCTCTCGAAACTCAGCGCCACCGCTAACACGCCCGCCGATTTCATCAACGTCTTGATAACATGCAAGCGGTTGAACGGCTTATCTCTCCATTCTCTAGTGCTCTCCAGGGCTAATCCCAAGGCGTTTATCCTCAAGGCCAAGAACTGGTCCGAGTCGGCTCACCGATTCCTCAAGCTCTGCGCCGACGCCGGCAACACCGAGGCCTGCTACACTCTCGGCATGATTCGCTTCTATTGTTTGCAAAACAGAGGAAGCGGAGCCTCGCTCATGGCCAAGGCGGCGATTGGCTCTCACGCGCCGGCGCTCTATTCGCTCGCCGTCATTCAATTCAACGGCAGCGGAGGCTCCAAAAACGACAAGGACCTCCGGGCCGGAGTGGCGCTATGCGCGCGTGCCGCGTTTCTCGGCCACATCGACGCGCTGCGAGAGCTCGGGCACTGTCTCCAGGACGGTTACGGAGTTCGTCAGAACATAACGGAAGGGCGACGGTTTCTCGTGCAGGCCAACGCACGTGAACTCGCGGCGGTTTTGTCCTCTGCGGCAGTTTCGGGAGTCCCCATGCGCCAGTTACTGACGTGGACTCCACTCCCTCATCCGCACCCTCATCCTCATCCGCAGCTGCGGCACCTGACCGGGTCGGGCTGCCCCTTGCTCAGTGACTTCGGGTGCAACGTTCCGGCCCCGGAGGTGCATCCGGCGAACGGGTTTTTGGGAGAGTGGTTCGCTGCTCGGAACGGTTCGCCCGGACCGGGTTTGAGGCTTTGCTCGCACGTGGGGTGCGGGAGGCCTGAGACTAGGAGGCACGAGTTTCGTCGGTGTTCGGTGTGTGGGGCCGTGAACTACTGCTCCCGCGCCTGCCAGGCACTTGATTGGAAGCTGCGCCACAAGGCGGAGTGTACCGCCGTTGAGCGGTGGGTGGATGAGGAAGGTGAGGGTGCTGACGGTGACGGAGCTGTCAATGGTGGCGATGACGTTATGGCTGAGAGT
>Pyrco_BP_DH_06g13150
ATGGAGGCGGCGACGCCGCAAATAAAAAGGCTCAGAAGCTCCCGGAGATCGACCACCGCCGCGAAGTCGGATTTCTTCGACGGCTTGCCCGACGATCTCGTCGTATTCATCCTCTGCAAGCTCAGCTCCTCCGCTTCCTCGCCGTCCGATCTCATCAGCGTCCTCATCACGTGTAAGAGATTGAACCGGTTAGGACTCTACTCCCTGGTGTTATCAAAAGCCGGTCCAAAAGCATTCGCAATCCGGGCCAAAAACTGGTCCGATTCGGCTCACCGGTTTCTCAAACAGTGCGTCAGCGCCGGTAACGTTGAAGCCTCCTACACTCTCGGAATGATCCAATTTTACTGTTTACAAAACCGAGCAAGCGGAGCCTCGCTTATGGCAAAAGCCGCCATGATCGATCCCACGCGCCGGCGCTGTACTCGC
>Pyrco_BP_DH_13g10380
ATGAGGACCAGGGGCGGCGTTTGTTATCCGACAGTAGGCGGAGGAGTCGTAGGCGGAGGTGATGTGTGTTGTCAGAGGAAGAGGAAGAAGGAATTCGCCGGAGGAGAGCGGACGGTCTGCCGGAAAAGGAATAGATTCTCGCCGGGCACGACGACGACGACGACGACCACGTCGGCTCCCGATTCGTTCGACGCTTTGCCGGACGACCTCCTCATTCTTATCCTCTCGAAACTCAGCGCCACCGCCAACTCGCCGGCCGATTTCATCAACGTCTTGATAACATGCAAGCGGTTGAACGGCTTAGCTCTCCATTCTCCAGTGCTCTCCAAGGCTAATCCGAAAACGTTTATCCTGAAAGCCAAGAACTGGTCCGAGTCGGCTCACCGATTCCTCAAGCTTTGCGCCGACGCCGGCAATACCGAGGCTTGCTACACTCTTGGCATGATTCGCTTCTATTGTTTGCAAAACAGAGGAAGCGGAGCCTCGCTCATGGCCAAGGCGGCGATTGGCTCGCACGCGCCGGCGCTTTACTCTCTCGCCGTGATTCAGTTCAACGGCAGCGGAGGCTCCAAAAACGATAAGGACCTCCGGGCCGGAGTGGCGCTATGCGCGCGTGCCGCCTTTCTCGGCCACATCGACGCGCTGAGAGAGCTTGGGCACTGCCTCCAGGACGGTTACGGAGTGCGTCAGAACATAACGGAAGGGCGACGGTTTCTAGTGCAGGCCAACGCACGTGAACTCGCGGCGGTTCTATCCTCTGCGGCAGTTTCGGGAGTCCCCATGCGCCAGTTACTGACGTGGACTCCACTCCCTCACCCGCACCCTCATCCTCATCCGCAGCTGCGGCACCTGATCGGGTCGGGCTGCCCGCTGCTCAGCGACTTTGGGTGCAACGTTCCCGCCCCAGAGGTGCATCCGGCGAACCGATTTTTGGGAGAGTGGTTCGCTGCTCGGGACGGTTCGCCTGGACCGGGTTTGAGGCTTTGCTCGCACGTGGGATGTGGGAGGCCTGAGACTAGGAGACACGAGTTTCGTCGGTGTTCGGTATGTGGGGCCGTCAATTACTGTTCACGCGCGTGCCAGGCGCTTGATTGGAAGCTAAGCCACAAGGCTGAGTGTACTGCCTTTGAGCGGTGGGTGGATGAGGAGGGTGAGGGTGCGGACGATGACGGAGCTGCCAATGGGGGTGATGACGTTATGGCCGAGAGT
>Pyrco_BP_DH_13g10400
CTAAGACGGAGGGTTGGGGCGCTGTACGGAGATCTGAACCGGAAGTGGCCGACTAGTACCCGACCCACCACAGCTGCTACAAAACGTACGACCCGAGCCGGCACAGCTCCGGCACCCGACATCGCCATCGGACCAGCGCGAGCAGAAGCAAGTGACCCGACCCGTTCCGTTGCACCTGGGACACCGCGGGAAGGGGCCGGCCATGGGCTTCTGGTCCATGACCGATTTGACGAAGACCGCGCCCGCCAAGACGCCGAGACCGGTGGCGAGCTGAGTCAGCACGATCGGATCTCCCAT
>Pyrco_BP_DH_14g13050
ATGGAGGCGGCGACGCTGCAAAGAAAAAAGCTCAGAAGCTCCCGCCGATCAACCGCCGCCGCGAAGTCGGATTTCTTTGACGGCTTGCCCGACGATCTCGTTGTCTTCGTCCTCTGCAAGCTCAGCTCCTCCGCTTCCTCGCCGTCCGATCTCATCAACGTCCTCATCACTTGTAAGAGATTGAACCGGTTAGGACTCCACTCTCTGGTGTTATCAAAGGCCGGTCCAAAAGCATTTGCAATCCGGGCCAAGAACTGGTCCGATTCGGCTCACCGGTTTCTCAAACAGTGCGTCACCGCCGGTAACATTGAAGCTTCCTACACTCTCGGAATGATCCGATTTTACTGTTTACAAAACCGAGGGAGCGGGGCGTCGCTCATGGCGAAAGCCGCCATGAGAGCCCACGCGCCTGCGCTGTACTCGCTCGCCGTGATTCAGTTTAACGGCAGCGGCTACTCCAAGAAAGATAAGGACCTGCGAGCTGGCGTGGCTCTCTGCGCGCGAGCCGCTTCCCTCGGCCACGTCGACGCGCTTCGCGAGCTCGGCCATTGCCTCCAGGACGGTTATGGAGTCAAGCAGAACGTCACCGAGGGACGCCGCTTGCTTGTCCAGGCCAACGCGCGGGAGCTCGCATCCGTTCTACGCTCCTCCGCGGCGTGGCGGTCCCACCACTACCAGCACTTCTACGCCTGCCTGACGGGGCTGGTCAGCTGCCCACTGCTGAGCGACTTCGGGTGCAACGTTCCGCCTCCGGAGCTCCACCCTGCGAACCGGTTCATGAGGGAGTGGTTCGGGTCGGGGCGGTGGATGGCGGGGCAGGGAATGAAGCTGTGCTCGCACGTGGGGTGCGGGCGGCCCGAGACGATGCCGCACGAGTTTAGGAGGTGCTCGGTTTGCGGAACGGTGAATTATTGCTCGCGTGGGTGCCAAGCGCTTGATTGGAAGCTGCGACACAAAGTCAAGTGTAAGCCGATCGAACGGTGGCTGGCGGTTGACGGTGAGGCAGGGGAGGAGTTGGGGGGACCGGTGGAGGGTGAAGAAGGTGACAATATGGCCGTTGGA
>Pyrco_BP_DH_16g10210
ATGAGGACCAGGGGCGGCGTTTGTTATCCGAGAGTTGGAGGCAACGGCGGCGGAGATATGTGTTGTCAGAGGAAGAGGAAGAAGGAATTCCCCGGAGGAGAGAGGACGGTCTGCCGGAAAAGGAATAGATTCTCGCCGGAGACGACGACGAGCTCGTCGGCTCCCGATTCATTCGATGCTTTGCCTGACGACCTCCTCATTCTTATCCTCTCGAAACTCAGCGCCACCGCTAACACGCCCGCCGATTTCATCAACGTCTTGATAACATGCAAGCGGTTGAACGGCTTATCTCTCCATTCTCTAGTGCTCTCCAGGGCTAATCCCAAGGCGTTTATCCTCAAGGCCAAGAACTGGTCCGAGTCGGCTCACCGATTCCTCAAGCTCTGCGCCGACGCCGGCAACACCGAGGCCTGCTACACTCTCGGCATGATTCGCTTCTATTGTTTGCAAAACAGAGGAAGCGGAGCCTCGCTCATGGCCAAGGCGGCGATTGGCTCTCACGCGCCGGCGCTCTATTCGCTCGCCGTCATTCAATTCAACGGCAGCGGAGGCTCCAAAAACGACAAGGACCTCCGGGCCGGAGTGGCGCTATGCGCGCGTGCCGCGTTTCTCGGCCACATCGACGCGCTGCGAGAGCTCGGGCACTGTCTCCAGGACGGTTACGGAGTTCGTCAGAACATAACGGAAGGGCGACGGTTTCTCGTGCAGGCCAACGCACGTGAACTCGCGGCGGTTTTGTCCTCTGCGGCAGTTTCGGGAGTCCCCATGCGCCAGTTACTGACGTGGACTCCACTCCCTCATCCGCACCCTCATCCTCATCCGCAGCTGCGGCACCTGACCGGGTCGGGCTGCCCCTTACTCAGTGACTTCGGGTGCAACGTTCCGGCCCCGGAGGTGCATCCGGCGAACGGGTTTTTGGGAGAGTGGTTCGCTGCTCGGAACGGTTCGCCCGGACCCGGTTTGAGGCTTTGCTCGCACGTGGGGTGCGGGAGGCCTGAGACTAGGAGGCACGAGTTTCGTCGGTGTTCGGTGTGTGGGGCCGTCAACTACTGCTCCCGCGCCTGCCAGGCACTTGATTGGAAGCTGCGCCACAAGGCGGAGTGTACCGCCGTTGAGCGGTGGGTGGATGAGGAAGGTGAGGGTGCTGACGGTGACGGAGCTGTCAATGGTGGCGATGACGTTATGGCTGAGAGT
>Pruav_sc0000091.1_g460.1.mk
ATGAGAACAAGGGGTGGGGTTTGCTATCCTAGAGTCGGAGGAGCAGGAGACGTGTGCTTTCAGAAGAAGAGGAAGAAGGACTTCACCGGAGAACGTTGTGTCTGCCGGAAACGGAATAAACTCTCGCCGGAGACAAGCTCCTCCTCCTCCTCCTCCTCTTCGTCGTCGGCGTCGGTCGATTTGTTCGACTCTTTACCCGACGACCTACTCATTCTAATTCTCTCCAAACTCAGCTCCACCGCCAATTCCCCTTCCGATTTCATCAGCGCCTCCATAACATGCAAGAGATTATACGGTTTAGCTCTCCATTCCCTGGTGGTCTCCAAAGCTTCACCCAAGACGTTCGTCCTCAAAGCCAAGAACTGGTCCGAGTCGGCTCACCGATTCTTAAAGCTCTGCGCCGATGCCGGCAACGTCGAGGCCTGCTACACTCTCGGCATGATTCGCTTCTATTGTTTGCAAAACCGAGGGAGCGGAGCCTCGCTCATGGCCAAGGCGGCGATTGGCTCTCACGCGCCGGCACTTTACTCGCTTGCTGTCATTCAGTTCAACGGCAGCGGCGGCTCCAAAAACGACAAGGACCTCCGTGCTGGGGTAGCGCTGTGCGCGCGTGCAGCGTTTCTTGGCCACATCGACGCGCTGCGCGAGCTCGGCCACTGCCTGCAGGACGGTTACGGAGTCCGTCAGAACATAACGGAAGGGAGACGGTTTCTCGTCCAGGCCAACGCGCGTGAGCTGGCAGCGGTTTTGTCGTCTGCGGCAGCTTCGGGAGTACACATGCGGCAGCTGCTGACGTGGACCCCACTCCCGCACCCACATCCTCACCCACATCCTCAGCTGGGGCACCTGACCGGGTCGGGCTGTCCGCTGCTTAGCGACTTCGGGTGCAACGTGCCCGCACCGGAGGTGCACCCGGCGAACCGGTTTTTGGGAGAGTGGTTCGCCGCTCGGGACGGTTCGCCTGGACCGGGTTTGAGGCTCTGCTCACACGTGGGGTGTGGGAGGCCGGAGACTAGGAGACACGAATTTCGTCGGTGTTCGGTGTGTGGGGCCGTGAACTACTGCTCACGTGCCTGTCAGGCGCTGGATTGGAAGCTGCGCCACAAGGCTGAGTGCGCCGCCGTGGAGAGGTGGGTGGATGAGGAGGGTGATGGTGCCGACGGTGACGGACCTGTCAACGGGGGTGATGACGAAATGGTTGAGAGT
>Pruav_sc0000740.1_g550.1.mk
ATGACGATGATGACGCTGCACAGAAAAAAGCTCAGAAGCTCGCGAAGAACCACTGCCAAGTCAGATTTCTTCGACGGCTTACCGGACGATCTCGTTGTCTTCATCCTCTGCAAGCTCAGCTCCTCCGCCTCTTCACCGTCCGATCTCATCAACATCCTCATCACGTGTAAAAGATTGAATCGCTTGGGGCTTCACTCTGTGGTATTATCCAAAGCCGGTCCCAAAGCATTTGCTATCAGAGCCAAGAACTGGTCCGATTCGGCTCACCGTTTTCTCAAACAGTGCGTGAGCGCCGGTAACATCGAAGCTTGCTACACTCTCGGGATGATCCGATTTTACTGTTTGCAAAACCGAGGGAGTGGAGCTTCACTCATGGCGAAAGCCGCGATGAGATCTCACGCTCCGGCGCTGTACTCGCTCGCCGTAGTTCAGTTCAACGGCAGCGGGGGCTCCAAGAAGGAGAAGGACCTGCGAGCCGGCGTAGCTCTCTGCGCTCGCGCCGCCTCGCTCGGCCACGTAGACGCGCTTCGAGAACTCGGCCATTGCCTCCAGGACGGTTACGGAGTCAAGCAAAACGTCTCCGAGGGACGCCGCTTGCTAGTCCAGGCCAACGCCCGGGAGCTTGCGTCCGTTTTACGCTCCGCCACGTGGCGGTCCCACCACTACCAGCACTTGTACGCGTGCCTCACGGGGCTGGTCAGCTGCCCGCTGCTTAGTGACTTCGGTTGTAACGTTCCGGCCCCGGAGCTCCACCCGGCGAACCGGTTTTTGAAAGAGTGGTTCGGGTCGGGTCGGGCAATTTCGGGGCAGGGGATGAGACTGTGCTCGCACGTGGGGTGCGGGAGGCCCGAGACGAGGCCGCACGAGTTTAGGAGGTGCTCAGTTTGTGGTACGGTGAATTATTGCTCACGTGGGTGTCAAGCGCTTGATTGGAAGCTGAGGCACAAAGTCAAGTGTAAGCCGATCGAACGGTGGCTGGGTGTTGATGGTGAGTTAGGGGGACTGGTGGAGGGTGGAGATGGTGAGAATGCGGCCGTTGGA
>Pyrusco14g015270.1
ATGGAGGCGGCGACGCTGCAAAGAAAAAAGCTCAGAAGCTCCCGCCGATCAACCGCCGCCGCGAAGTCGGATTTCTTTGACGGCTTGCCCGACGATCTCGTTGTCTTCGTCCTCTGCAAGCTCAGCTCCTCCGCTTCCTCGCCGTCCGATCTCATCAACGTCCTCATCACTTGTAAGAGATTGAACCGGTTAGGACTCCACTCTCTGGTGTTATCAAAGGCCGGTCCAAAAGCATTTGCAATCCGGGCCAAGAACTGGTCCGATTCGGCTCACCGGTTTCTCAAACAGTGCGTCACCGCCGGTAACATTGAAGCTTCCTACACTCTCGGAATGATCCGATTTTACTGTTTACAAAACCGAGGGAGCGGGGCGTCGCTCATGGCGAAAGCCGCCATGAGAGCCCACGCGCCTGCGCTGTACTCGCTCGCCGTGATTCAGTTTAACGGCAGCGGCTACTCCAAGAAAGATAAGGACCTGCGAGCTGGCGTGGCTCTCTGCGCGCGAGCCGCTTCCCTCGGCCACGTCGACGCGCTTCGCGAGCTCGGCCATTGCCTCCAGGACGGTTATGGAGTCAAGCAGAACGTCACCGAGGGACGCCGCTTGCTTGTCCAGGCCAACGCGCGGGAGCTCGCATCCGTTCTACGCTCCTCCGCGGCGTGGCGGTCCCACCACTACCAGCACTTCTACGCCTGCCTGACGGGGCTGGTCAGCTGCCCACTGCTGAGCGACTTCGGGTGCAACGTTCCGCCTCCGGAGCTCCACCCTGCGAACCGGTTCATGAGGGAGTGGTTCGGGTCGGGGCGGTGGATGGCGGGGCAGGGAATGAAGCTGTGCTCGCACGTGGGGTGCGGGCGGCCCGAGACGATGCCGCACGAGTTTAGGAGGTGCTCGGTTTGCGGAACGGTGAATTATTGCTCGCGTGGGTGCCAAGCGCTTGATTGGAAGCTGCGACACAAAGTCAAGTGTAAGCCGATCGAACGGTGGCTGGCGGTTGACGGTGAGGCAGGGGAGGAGTTGGGGGGACCGGTGGAGGGTGAAGAAGGTGACAATATGGCCGTTGGA
>Pyrusco16g010080.1
ATGAGGACCAGGGGCGGCGTTTGTTATCCGAGAGTTGGAGGCAGCGGCGGCGGAGATGTGTGTTGTCAGAGGAAGAGGAAGAAGGAATTCCCCGGAGGAGAGCGGACGGTCTGCCGGAAAAGGAATAGATTCTCGCCGGAGACGACGACGAGCTCGTCGGCTCCCGATTCGTTCGATGCTTTGCCTGACGACCTCCTCATTCTTATCCTCTCGAAACTCAGCGCCACCGCTAACACGCCCGCCGATTTCATCAACGTCTTGATAACATGCAAGCGGTTGAACGGCTTATCTCTCCATTCTCTAGTGCTCTCCAGGGCTAATCCCAAGGCGTTTATCCTCAAGGCCAAGAACTGGTCCGAGTCGGCTCACCGATTCCTCAAGCTCTGCGCCGACGCCGGCAACACCGAGGCCTGCTACACTCTCGGCATGATTCGCTTCTATTGTTTGCAAAACAGAGGAAGCGGAGCCTCGCTCATGGCCAAGGCGGCGATTGGCTCTCACGCGCCGGCGCTCTATTCGCTCGCCGTCATTCAATTCAACGGCAGCGGAGGCTCCAAAAACGACAAGGACCTCCGGGCCGGAGTGGCGCTATGCGCGCGTGCCGCGTTTCTCGGCCACATCGACGCGCTGCGAGAGCTCGGGCACTGTCTCCAGGACGGTTACGGAGTTCGTCAGAACATAACGGAAGGGCGACGGTTTCTCGTGCAGGCCAACGCACGTGAACTCGCGGCGGTTTTGTCCTCTGCGGCAGTTTCGGGAGTCCCCATGCGCCAGTTACTGACGTGGACTCCACTCCCTCATCCGCACCCTCATCCTCATCCGCAGCTGCGGCACCTGACCGGGTCGGGCTGCCCCTTGCTCAGTGACTTCGGGTGCAACGTTCCGGCCCCGGAGGTGCATCCGGCGAACGGGTTTTTGGGAGAGTGGTTCGCTGCTCGGAACGGTTCGCCCGGACCGGGTTTGAGGCTTTGCTCGCACGTGGGGTGCGGGAGGCCTGAGACTAGGAGGCACGAGTTTCGTCGGTGTTCGGTGTGTGGGGCCGTCAACTACTGCTCCCGCGCCTGCCAGGCACTTGATTGGAAGCTGCGCCACAAGGCGGAGTGTACCGCCGTTGAGCGGTGGGTGGATGAGGAAGGTGAGGGTGCTGACGGTGACGGAGCTGTCAATGGTGGCGATGACGTTATGGCTGAGAGT
>Pyrusco6g012070.1
ATGGAGGCGGCGACGCTGCAAAGAAAAAAGCTCAGAAGCTCCCGCCGATCAACCGCCGCCGCGAAGTCGGATTTCTTTGACGGCTTGCCCGACGATCTCGTTGTCTTCGTCCTCTGCAAGCTCAGCTCCTCCGCTTCCTCGCCGTCCGATCTCATCAACGTCCTCATCACGTGTAAGAGATTGAACCGGTTAGGACTCCACTCTCTGGTGTTATCAAAGGCCGGTCCAAAAGCATTTGCAATCCGGGCCAAGAACTGGTCCGATTCGGCTCACCGGTTTCTCAAACAGTGCGTCACCGCCGGTAACATCGAAGCTTCCTACACTCTCGGAATGATCCGATTTTACTGTTTACAAAACCGAGGGAGCGGGGCGTCGCTCATGGCGAAAGCCGCTATGAGATCCCACGCGCCGGCGCTGTACTCGCTAGCGGTGATTCAGTTCAACGGCAGCGGCTGTTCGAAGAAAGGGAAGGACTTAAGAGCCGGCGTGGCATTTTGTGCGCGAGCCGCTTCGCTCGGCCTCGTCGACGCACTCCGCGAGCTCGGCCATTGCCTCCAGGACGGTTACGGAGTCAAGCAAAACGTCGCCGAGGGACGCCGATTGCTGGTCCAGGCCAACGCGCGGGAGCTCGCGTCCGTTCTACGTTCTTCCGCGGCGTGGCGGTCCCACCACTACCAGCACTTCTACGCGTGCTTGACAGGGCTGGTCTGCTGCCCTCTGCTGAGCGACTACGGATGCAACGTCCCCGTCCAGGAGTTCCACCCCGTAAACCGGTTCATGAGGGAGTGGTTCGGGTCGGGTCGGTTGATGGCGGGGCAGGGTATGAGGCTGTGCTCCCACATGGGGTGCGGGCGGCCGGAGACGAGGCCGCACGAGTTTAGGAGGTGCTCGGTTTGCGGGACGGTGAATTATTGCTCGCGTGGGTGCCAAGCGCTGGACTGGAAGCTGAGACACAATGTGAAGTGTCAGCCAACGGAACGGTGGCTGGCGGTCGACGGTGAGGCGGAAGAGGAGTTGGGGGGACTGGTGGAGGGTGGGGAAGGTGAGAATGTGGCAGTTGGA
>Pyrbe_014078
ATGAGGACCAGGGGCGGCGTTTGTTATCCGACAGTAGGCGGAGGTGATGTGTGTTGTCAGAGGAAGAGGAAGAAGGAATTCGCCGGAGGAGAGCGGACGGTCTGCCGGAAAAGGAATAGATTCTCGCCGGGCACCACGACGACGACGACGACCTCATCGGCTCCCGATTCGTTCGACGCTTTGCCGGACGACCTCCTCATTCTTATCCTCTCGAAACTCAGCGCCACCGCCAACTCGCCGGCCGATTTCATCAACGTCTTGATAACATGCAAGCGGTTGAACGGCTTAGCTCTCCATTCTCCAGTGCTCTCCAAGGCTAATCCGAAAACGTTTATCCTGAAAGCCAAGAACTGGTCCGAGTCGGCTCACCGATTCCTCAAGCTCTGCGCCGACGCCGGCAATACCGAGGCCTGCTACACTCTTGGCATGATTCGCTTCTATTGTTTGCAAAACAGAGGAAGCGGAGCCTCGCTCATGGCCAAGGCGGCGATTGGCTCGCACGCGCCGGCGCTCTACTCTCTCGCCGTGATTCAGTTCAACGGCAGCGGAGGCTCCAAAAACGATAAGGACCTCCGGGCCGGAGTGGCGCTATGCGCGCGTGCCGCCTTTCTCGGCCACATCGACGCGCTGAGAGAGCTTGGGCACTGCCTCCAGGACGGTTACGGAGTTCGTCAGAACATAACGGAAGGCCGACGGTTTCTAGTGCAGGCCAACGCACGTGAACTCGCGGCGGTTCTATCCTCTGCGGCAGTTTCGGGAGTCCCCATGCGCCAGTTACTGACGTGGACTCCACTCCCTCACCCGCACCCTCATCCTCATCCGCAGCTGCGGCACCTGATCGGGTCGGGCTGCCCGCTGCTCAGCGACTTTGGGTGCAACGTTCCCGCCCCAGAGGTGCATCCGGCGAACCGATTTTTGGGAGAGTGGTTCGCTGCTCGGGACGGTTCGCCTGGACCGGGTTTGAGGCTTTGCTCGCACGTGGGATGTGGGAGGCCTGAGACTAGGAGACACGAGTTTCGTCGGTGTTCGGTATGTGGGGCCGTCAATTACTGTTCACGCGCGTGCCAGGCGCTTGATTGGAAGCTAAGCCACAAGGCTGAGTGTACTGCCGTTGAGCGGTGGGTGGATGAGGAGGGTGAGGGTGCGGACGATGACGGAGCTGCCAATGGGGGTGATGACGTTATGGCCGAGAGT
>Pyrbe_018493
ATGGCCAAAGAAAAAAGCTCAGAAGCTCCCGCCGATCAACCGCCTGCCGCGAAGTCGGATTTCTTTGACGGCTTGCCCGACGATCTCGTTGTCTTCGTCCTCTGCAAGCTCAGCTCCTCCGCTTCCTCGCCGTCCGATCTCATCAACGTCCTCATCACGTGTAAGAGATTGAACCGGTTAGGACTCCACTCTCTGGTGTTATCAAAGGCCGGTCCAAAAGCATTTGCAATCCGGGCCAAGAACTGGTCCGATTCGGCTCACCGGTTTCTCAAACAGTGCGTCACCGCCGGTAACATCGAAGCTTCCTACACTCTCGGAATGATCCGATTTTACTGTTTACAAAACCGAGGGAGCGGGGCGTCGCTCATGGCGAAAGCCGCCATGAGAGCCCACGCGCCTGCGCTGTACTCGCTCGCCGTGATTCAGTTTAACGGCAGCGGCTACTCCAAGAAAGATAAGGACCTGCGAGCTGGCGTGGCTCTCTGCGCGCGAGCCGCTTCCCTCGGCCACGTCGACGCGCTTCGCGAGCTCGGCCATTGCCTCCAGGACGGTTATGGAGTCAAGCAGAACGTCACCGAGGGACGCCGCTTGCTTGTCCAGGCCAACGCGCGGGAGCTCGCATCCGTTCTACGCTCCTCCGCGGCGTGGCGGTCCCACCACTACCAGCACTTCTACGCCTGCCTGACGGGGCTGGTCAGCTGCCCACTGCTGAGCGACTTCGGGTGCAACGTTCCGCCTCCGGAGCTCCACCCTGCGAACCGGTTCATGAGGGAGTGGTTCGGGTCGGGGCGGTGGATGGCGGGGCAGGGAATGAAGCTGTGCTCGCACGTGGGGTGCGGGCGGCCCGAGACGATGCCGCACGAGTTTAGGAGGTGCTCGGTTTGCGGAACGGTGAATTATTGCTCGCGTGGGTGCCAAGCGCTGGATTGGAAGCTGCGACACAAAGTCAAGTGTAAGCCGATCGAACGGTGGCTGGCGGTTGACGGTGAGGCAGGGGAGGAGTTGGGGGGACCGGTGGAGGGTGAAGAAGGTGACAATATGGCCGTTGGA
>Pyrbe_025527
ATGAGGACCAGGGGCGGCGTTTGTTATCCGAGAGTTGGAGGCAGCGGCGGTGGAGATGTGTGTTGTCAGAGGAAGAGGAAGAAGGAATTCCCCGGAGGAGAGCGGACGGTCTGCCGGAAAAGGAATAGATTCTCGCCGGAGACGACGACGAGCTCGTCGGCTCCCGATTCATTCGATGCTTTGCCTGACGACCTCCTCATTCTTATCCTCTCGAAACTCAGCGCCACCGCTAACACGCCCGCCGATTTCATCAACGTCTTGATAACATGCAAGCGGTTGAACGGCTTATCTCTCCATTCTCTAGTACTCTCCAGGGCTAATCCCAAGGCGTTTATCCTCAAGGCCAAGAACTGGTCCGAGTCGGCTCACCGATTCCTCAAGCTCTGCGCCGACGCCGGCAACACCGAGGCCTGCTACACTCTCGGCATGATTCGCTTCTATTGTTTGCAAAACAGAGGAAGCGGAGCCTCGCTCATGGCCAAGGCGGCGATTGGCTCTCACGCGCCGGCGCTCTATTCGCTCGCCGTCATTCAATTCAACGGCAGCGGAGGCTCCAAAAACGACAAGGACCTCCGGGCCGGAGTGGCGCTATGCGCGCGTGCCGCGTTTCTCGGCCACATCGACGCGCTGCGAGAGCTCGGGCACTGTCTCCAGGACGGTTACGGAGTTCGTCAGAACATAACGGAAGGGCGACGGTTTCTCGTGCAGGCCAACGCACGTGAACTCGCGGCGGTTTTGTCCTCTGCGGCAGTTTCGGGAGTCCCCATGCGCCAGTTACTGACGTGGACTCCACTCCCTCATCCGCACCCTCATCCTCATCCGCAGCTGCGGCACCTGACCGGGTCGGGCTGCCCCTTGCTCAGTGACTTCGGGTGCAACGTTCCGGCCCCGGAGGTGCATCCGGCGAACGGGTTTTTGGGAGAGTGGTTCGCTGCTCGGAACGGTTCGCCCGGACCGGGTTTGAGGCTTTGCTCGCACGTGGGGTGCGGGAGGCCTGAGACTAGGAGGCACGAGTTTCGTAGGTGTTCGGTGTGTGGGGCCGTCAACTACTGCTCCCGCGCCTGCCAGGCACTTGATTGGAAGCTGCGCCACAAGGCGGAGTGTACCGCCGTTGAGCGGTGGGTGGATGAGGAAGGTGAGGGTGCTGACGGTGACGGAGCTGTCAATGGTGGCGATGACGTTATGGCCGAGAGT
>Pyrbe_046226
ATGGAGGCGGCAACGCCGCAAATAAAAAGGCTCAGAAGCTCCCGGAGATCGACCACCGCCGCGAAGTCGGATTTCTTCGACGGCTTGCCCGAAGATCTCGTCGTATTCATCCTCTGCAAGCTCAGCTCCTCCGCTTCCTCGCCGTCCGATCTCATCAGCTTCCTCATCACGTGTAAGAGATTGAACCGGTTAGGACTCCACTCCCTGGTGCTATCAAAAGCCGGTCCAAAAGCATTCGCAATCCGGGCCAAAAACTGGTCCGATTCGGCTCACCGGTTTCTCAAACAGTGCGTTAGCGCCGGTAACGTCGAAGCCTCCTACACTCTCGGAATGATCCAATTTTACTGTTTACAAAACCGAGCAAGCGGAGCCTCGCTCATGGCAAAAGCCGCTATCAGATCCCACGCGCCGGCGCTGTACTCGCTAGCGGTGATTCAGTTCAACGGCAGCGGCTGTTCGAAGAAAGGGAAGGACTTAAGAGCCGGCGTGGCATTTTGTGCGCGAGCCGCTTCGCTCGGCCTCGTGGACGCACTCCGCGAGCTCGGCCATTGCCTCCAGGACGGTTACGGAGTCAAGCAAAACGTCGCCGAGGGACGCCGATTGCTGGTCCAGGCCAACGCGCGGGAGCTCGCGTCCGTTCTACGTTCTTCCGCGGCGTGGCGGTCCCACCACTACCAGCACTTCTACGCGTGCTTGACAGGGCTGGTCTGCTGCCCTCTGCTGAGCGACTACGGATGCAACGTCCCCGTCCAGGAGTTCCACCCCGTAAACCAGTTCATGAGGGAGTGGTTCGGGTCGGGTCGGTTGATGGCGGGGCAGGGTATGAGGCTGTGCTCCCACATGGGGTGCGGGCGGCCGGAGACGAGGCCGCACGAGTTTAGGAGGTGCTCGGTTTGCGGGACGGTGAATTATTGCTCGCGTGGGTGCCAGGCGCTGGACTGGAAGCTGAGACACAATGTGAAGTGTAAGCCAATTCAACGGCGGCTGGCGGTCGACGGTGAGGCGGAAGAGGAGTTGGGGGAACTGGTGGAGGGTGGGGAAGGTGAGAATGTGGCAGTTGGA
>Pyrpy_N_06g1227.1
ATGGAGGCGGCAACGCCGCAAATAAAAAGGCTCAGAAGCTCCCGGAGATCGACCACCGCCGCGAAGTCGGATTTCTTCGACGGCTTGCCCGAAGATCTCGTCGTATTCATCCTCTGCAAGCTCAGCTCCTCCGCTTCCTCGCCGTCCGATCTCATCAGCGTCCTCATCACGTGTAAGAGATTGAACCGGTTAGGACTCCACTCCCTGGTGCTATCAAAAGCCGGTCCAAAAGCATTCGCAATCCGGGCCAAAAACTGGTCCGATTCGGCTCACCGGTTTCTCAAACAGTGCGTTAGCGCCGGTAACGTCGAAGCCTCCTACACTCTCGGAATGATCCAATTTTACTGTTTACAAAACCGAGCAAGCGGAGCCTCGCTCATGGCAAAAGCCGCTATGAGAACCCACGCGCCGGCGCTGTACTCGCTAGCGGTGATTCAGTTCAACGGCAGCGGCTGTTCGAAGAAAGGGAAGGACTTAAGAGCCGGCGTGGCATTTTGTGCGCGAGCCGCTTCGCTCGGCCTCGTGGACGCACTCCGCGAGCTCGGCCATTGCCTCCAGGACGGTTACGGAGTCAAGCAAAACGTCGCCGAGGGACGCCGATTGCTGGTCCAGGCCAACGCGCGGGAGCTCGCGTCCGTTCTACGTTCTTCCGCGGCGTGGCGGTCCCACCACTACCAGCACTTCTACGCGTGCTTGACAGGGCTGGTCTGCTGCCCTCTGCTGAGCGACTACGGATGCAACGTCCCCGTCCAGGAGTTCCACCCCGTAAACCGGTTCATGAGGGAGTGGTTCGGGTCGGGTCGGTTGATGGCGGGGCAGGGTATGAGGCTGTGCTCTCACATGGGGTGCGGGCGGCCGGAGACGAGGCCGCACGAGTTTAGGAGGTGCTCGGTTTGCGGGACGGTGAATTATTGCTCGCGTGGGTGCCAAGCGCTGGACTGGAAGGTGAGACACAATGTGAAGTGTAAGCCAATGGAACGGTGGCTGGCGGTTGACGGTGCGGCGGAGGAGGAGTTGGGGGGACTGGTGGAGGGTGGGGAAGGTGAGAATGTGGCTGTTGGA
>Pyrpy_N_13g0431.1
CCTCACTCGGCTTTTTATTCATTTCTAAGAGAAAATATGAGGACCAGGGGCGGCGTTTGTTATCCGAGAGTTGGAGGCAGCGGCGGCGGAGATGTGTGTTGTCAGAGGAAGAGGAAGAAGGAATTCCCCGGAGGAGAGCGGACGGTCTGCCGGAAAAGGAATAGATTCTCGCCGGAGACGACGACGAGCTCGTCGGCTCCCGATTCGTTCGATGCTTTGCCTGACGACCTCCTCATTCTTATCCTCTCGAAACTCAGCGCCACCGCTAACACGCCCGCCGATTTCATCAACGTCTTGATAACATGCAAGCGGTTGAACGGCTTATCTCTCCATTCTCTAGTACTCTCCAGGGCTAATCCCAAGGCGTTTATCCTCAAGGCCAAGAACTGGTCCGAGTCGGCTCACCGATTCCTCAAGCTCTGCGCCGACGCCGGCAACACCGAGGCCTGCTACACTCTCGGCATGATTCGCTTCTATTGTTTGCAAAACAGAGGAAGCGGAGCCTCGCTCATGGCCAAGGCGGCGATTGGCTCTCACGCGCCGGCCCTCTATTCGCTCGCCGTCATTCAATTCAACGGCAGCGGAGGCTCCAAAAACGACAAGGACCTCCGGGCCGGAGTGGCGCTATGCGCGCGTGCCGCGTTTCTCGGCCACATCGACGCGCTGCGAGAGCTCGGGCACTGTCTCCAGGACGGTTACGGAGTTCGTCAGAACATAACGGAAGGGCGACGGTTTCTCGTGCAGGCCAACGCACGTGAACTCGCGGCGGTTTTGTCCTCTGCGGCAGTTTCGGGAGTCCCCATGCGCCAGTTACTGACGTGGACTCCACTCCCTCATCCGCACCCTCATCCTCATCCGCAGCTGCGGCACCTGACCGGGTCGGGCTGCCCCTTGCTCAGTGACTTCGGGTGCAACGTTCCGGCCCCGGAGGTGCATCCGGCGAACGGGTTTTTGGGAGAGTGGTTCGCTGCTCGGAACGGTTCGCCCGGACCGGGTTTGAGGCTTTGCTCGCACGTGGGGTGCGGGAGGCCTGAGACTAGGAGGCACGAGTTTCGTCGGTGTTCGGTGTGTGGGGCCGTCAACTACTGCTCCCGCGCCTGCCAGGCACTTGATTGGAAGCTGCGCCACAAGGCGGAGTGTACCGCCGTTGAGCGGTGGGTTGATGAGGAAGGTGAGGGTGCTGACGGTGACGGAGCTGTCAATGGTGGCGATGACGTTATGGCTGAGAGT
>Pyrpy_N_13g1269.1
ATGAGGACCAGGGGCGGCGTTTGTTATCCGACAGTAGGCGGAGGAGTCGTAGGCGGAGGTGATGTGGGTTGTCAGAGGAAGAGGAAGAAGGAATTCGCCGGAGGAGAGCGGACGATCTGCCGGAAAAGGAATAGATTCTCGCCGGGCACGACGACGACGATGACGACGACCTCGTCGGCTCCCGATTCGTTCGACGCTTTGCCGGACGACCTCCTCATTCTTATCCTCTCGAAACTCAGCGCCACCGCCAACTCGCCGGCCGATTTCATCAACGTCTTGATAACATGCAAGCGGTTGAACGGCTTAGCTCTCCATTCTCCAGTGCTCTCCAAGGCTAATCCGAAAACGTTTATCCTGAAAGCCAAGAACTGGTCCGAGTCGGCTCACCGATTCCTCAAGCTCTGCGCCGACGCCGGCAATACCGAGGCCTGCTACACTCTTGGCATGATTCGCTTCTATTGTTTGCAAAACAGAGGAAGCGGAGCCTCGCTCATGGCCAAGGCGGCGATTGGCTCGCACGCGCCGGCGCTCTACTCTCTCGCCGTGATTCAGTTCAACGGCAGCGGAGGCTCCAAAAACGATAAGGACCTCCGGGCCGGAGTGGCGCTATGCGCGCGTGCCGCCTTTCTCGGCCACATCGACGCGCTGAGAGAGCTTGGGCACTGCCTCCAGGACGGTTACGGAGTTCGTCAGAACATAACGGAAGGGCGACGGTTTCTAGTGCAGGCCAACGCACGTGAACTCGCGGCGGTTCTATCCTCTGCGGCGGTTTCGGGAGTCCCCATGCGCCAGTTACTGACGTGGACTCCACTCCCTCACCCGCACCCTCATCCTCATCCGCAGCTGCGGCACCTGATCGGGTCGGGCTGCCCGCTGCTCAGCGACTTTGGGTGCAACGTTCCAGCCCCAGAGGTGCATCCGGCGAACCGATTTTTGGGAGAGTGGTTCGCTGCTCGGGACGGTTCGCCTGGACCGGGTTTGAGGCTTTGCTCGCACGTGGGATGTGGCAGGCCTGAGACTAGGAGACACGAGTTTCGTCGGTGTTCGGTATGTGGGGCCGTCAATTACTGTTCACGCGCGTGCCAGGCGCTTGATTGGAAGCTAAGCCACAAGGCTGAGTGCACTGCCGTTGAGCGGTGGGTGGATGAGGAGGGTGAGGGTGCGGACGATGACGGAGCTGCCAATGGGGGTGATGACGTTATGGTCGAGAGT
>Pyrpy_N_14g1330.1
ATGGAGGCCGCGACGCTGCAAAGAAAAAAGCTCAGAAGCTCCCGCCGATCAACCGCCGCCGCGAAGTCGGATTTCTTTGACGGCTTGCCCGACGATCTCGTTGTCTTCGTCCTCTGCAAGCTCAGCTCCTCCGCTTCCTCGCCGTCCGATCTCATCAACGTCCTCATCACGTGTAAGAGATTGAACCGGTTAGGACTCCACTCTCTGGTGTTATCAAAGGCCGGTCCAAAAGCATTTGCAATCCGGGCCAAGAACTGGTCCGATTCGGCTCACCGGTTTCTCAAACAGTGCGTCACCGCCGGTAACATCGAAGCTTCCTACACTCTCGGAATGATCCGATTTTACTGTTTACAAAACCGAGGGAGCGGGGCGTCGCTCATGGCGAAAGCCGCCATGAGAGCCCACGCGCCTGCGCTGTACTCGCTCGCCGTGATTCAGTTTAACGGCAGCGGCTACTCCAAGAAAGATAAGGACCTGCGAGCTGGCGTGGCTCTCTGCGCGCGAGCCGCTTCCCTCGGCCACGTCGACGCGCTTCGTGAGCTCGGCCATTGCCTCCAGGACGGTTATGGAGTCAAGCAGAACGTCACCGAGGGACGCCGCTTGCTTGTCCAGGCCAACGCGCGGGAGCTCGCATCCGTTCTACGCTCCTCCGCGGCGTGGCGGTCCCACCACTACCAGCACTTCTACGCCTGCCTGACGGGGCTGGTCAGCTGCCCGCTGCTGAGCGACTTCGGGTGCAACGTTCCGCCTCCGGAGCTCCACCCTGCGAACCGGTTCATGAGGGAGTGGTTCGGGTCGGGGCGGTGGATGGCGGGGCAGGGAATGAAGCTGTGCTCGCACATGGGGTGCGGGCGGCCCGAGACGATGCCGCACGAGTTTAGGAGGTGCTCGGTTTGCGGGACGGTGAATTATTGCTCCCGTGGGTGCCAAGCGCTGGATTGGAAGCTGCGACACAAAGTCAAGTGTAAGCCGATCGAACGGTGGCTGGCGGTTGACGGTGAGGCAGTGGAGGAGTTGGAGGGACCGGTGGAGGGTGAAGAAGGTGACAATGTGGCCGTTGGA
>Rosch_v2.0_Chr4g0430251
ATGAGAACCAGAGGAGGGGTTTGCTATCCCAGAGTTGTTGAAGATGAGAAGATGAAGAGAGTGACCAAGAAGAGGAAGGTGTGTCTGGCTACCGGAAAAGGAATGGTTTGCCGGAAAAGGACTAAGATGATTCCGGTTGGGCCAGATATGTTCGACGATTTGCCGGACGACCTTGTGCTCTGTATTCTCTCCAAGCTCAGCTCCACTGCCAACTGCCCTTCCGATTTCATCAACGTTCTGATAACATGCAAGAGATTGAACGGATTGGGCCTGCAATCACAAGTACTGTCTAAAGCTTCCCCGAAAACGTTTCCGGTGAAGCCCCATAACTGGTCCGAGTCGGCTCACCGATTCCTCAAGATGTTGGCCGACGCCGGCAACGTCGAGGCTTGCTATACTCTCGGCATGATTCGCTTTTACTGCTTGCAAAGCCGAGGCAGCGGCGCGTCTCTGATGGCAAAGGCCGCGATTGGCGGTTACGCGCCGGCGCTCTACTCTCTGGCTGTGATTCAGTTCAATGGGAGCGGCGGCTCCAAGAACGACAAGGACCTCCGTGCCGGAGTTGCTCTGTGCGCGCGTGCTGCCTTTCTCGGCCACATCGACGCTCTCCGGGAGCTGGGGCACTGCCTCCAAGACGGCTACGGCGTCCGGCAGAACATCACGGAGGGAAGACGGTTCCTGGTCCAGGCCAACGCGCGTGAACTCGCGTTGGTTCTGGCATCTGCTGCGGCTTCTGGAATCCCCATGCGGCAGTTGCTGACGTGGACGCCGCTCCCGCATCCTCATCCCCACCCTCATCCTCAGTTGCGTCACCTGACCGGGTCGGGTTGCCCCCTGCTCAGCGACTTCGGGTGCAACGTGCCCGCTCCGGAGGTCCACCCGGCGAACCGGTTCTTGGGAGATTGGTTCGCGGGCCGGGCCGACGGTCTGCCCGGACCGGGTCTGAGGCTGTGCTCTCACGTGGGGTGTGGGAGGCCCGAGACTAGGAGACACGAGTTCCGTCGGTGTTCGGTGTGCGGGGCAGTGAACTACTGCTCACGCGCCTGCCAGGCGCTTGACTGGAAACTGCGGCACAAGGCCGAGTGCGCCGCCGTGGAGAGGTGGGTGGATGAGGACGGAGAAGGCGCGGAGGGTGAGGAAGCCGTTAACGAGGGCGATGACGTCATGGAAGAGAGT
>Rosch_v2.0_Chr7g0190191
ATGACGAACAGGAAAAGGCTCAGAACCTCTAGAAGAACCACCGCCGCCGCTGCACAATCGGATTTCTTCGACGACTTGCCTGACGATCTCGTCGTCTTCATCCTCTGCAAGCTCAGCTCCTCCGCTTCCTCTCCCTCCGATCTCATCAACGTCCTCATCACATGCAAGAGATTAAACCGGTTCGGGCTTCACTCTCTGGTACTATCGAAAGCCGGTCCAGGAGCTTTTGCTATCAAGGCCAAGAACTGGTCCGACTCGGCTCACCGCTTTCTCAAGCTCTGCGTTAGCGCCGGTAACATCGAAGCTTGCTACACTCTCGGAATGATCCGATTTTATTGCTTACAAAACCGAGGCAGTGGCGCTTCGCTAATGGCCAAGGCCGCCATGCGGTGCCACACGCGTGCGCTCTACTCCCTCGCCGTGATTCAGTTCAACGGCAGCGGCGGCTCCAAGAAAGAGAAGGACCTACGCGCCGGCGTGGCTCTCTGCGCACGCGCCGCCGGGCTCGGCCACATCGACGCGCTCCGCGAGCTCGGGCATTGCCTCCAGGACGGTTACGGTGTCCGCCAGAACGTCTCGGAGGGACGACGCCTCATAGTCCAGGCCAACGCGCAGGAGCTCGCGACGGTTATAACCTCCGCCACGTGGCGGTCCCACCAGTACCAGCACTTCTACGCGTGCCTGACGGGGTTGGTTAGTTGCCCGCTGCTGAGCGACTTTGGGTGCAACGTTCCCGGGCCGGAGGTCCACCCGGCGAACCGGTTCATGAAGGAGTGGTTCGGGTCGGGTCGGTGGTTGGAGGGCGTTGGGCTGAGGATGTGCTCGCACGTGGGGTGCGGGAGGCCCGAGACGAGGCCGCACGAGTTTCGGAGGTGCTCGGTTTGTGGTACGGTCAATTACTGCTCGCGTGGGTGTCAAGCGCTGGATTGGAAGCTGAGGCACAAGGTTCAGTGTAAGCCGATCGAACGGTGGCTAGGGGTTGATGGCGGTGGCGGTGGCGGTGGTGATGGAGTTGAAGGCGGAGAGGGTGAGAATGTGGTGGTGGAA
>Rubch_LG04.1216
ATGAGAACCAGGGGAGGGGTTTGTTATCCAAGACTTGTTCAAGATGAGAAGAACATGAGAGTGAGCAAGAAGAGGAAGGTGTGTCTGGCGACCGGAAAAGGAATGGTTTGCCGGAAAAGAAGTAGGATGATTCCGGTAGGGACCGATATGTTCGACGATTTGCCGGACGACCTTGTCCTCTGTATTCTCTCCAAGCTCAGTTCCACGGCCAACTGCCCTTCTGATTTCATCAACGTCTTGATAACATGCAAGAGATTGAACGGTTTAGGTCTGCAATCGCAAGTACTGTCCAAGGCTTCTCCGAAAACGTTTCTGGTCAAGCCCCTGAACTGGTCCGAGTCGGCTCACCGATTCCTCAAGCTGTTGGCCGATGCCGGCAACGTAGAGGCTTGCTACACACTCGGCATGATTCGCTTTTATTGCTTGCAAAGCCGAGGCAGCGGCGCGTCGCTTATGGCCAAGGCCGCAATTGGTGGGTACGCTCCGGCGCTTTACTCCCTCGCTGTGATTCAGTTCAATGGCAGCGGTGGCTCCAAGAACGACAAGGACCTCCGTGCCGGAGTCGCTCTCTGCGCGCGTGCCGCCTTTCTCGGCCACATCGACGCGCTGCGGGAACTCGGCCACTGCCTCCAAGACGGTTACGGTGTCCGCCAGAACATCACGGAGGGAAGACGCTTCCTGGTCCAAGCCAACGCGCGTGAACTCGCGTCGGTTCTGGCCTCTGCCGCTGCTTCAGGAATCCCCATGCGCCAGTTGCTGACGTGGACGCCGCTCCCGCATCCACATCCCCACCCTCATCCTCAGTTGCGTCACCTGACCGGGTCGGGTTGCCCGCTTCTCAGTGACTTCGGGTGCAACGTGCCCGCTCCGGAGGTTCACCCGGCGAACCGGTTCTTGGGGGAGTGGTTCGCGGCTCGGGCCGACGATTTGCCAGGAGCGGGTCTGAGGCTCTGCTCGCACGTGGGGTGTGGGAGGCCCGAGACTAGGAGACACGAGTTCCGTCGGTGTTCGGTGTGTGGGGCCGTGAACTACTGTTCACGCGCATGCCAGGCGCTTGACTGGAAACTGCGCCACAAGGCCGAGTGTGCAGCCGTTGAGCGGTGGGTAGATGAGGACGGGGAAGGTGCGGAAGGTGACGGAGCCGTTAACGAGGGCGATGACGTCATGGAAGAGAGT
>Rubch_LG05.838
ATGGCTTACCTGACGATCTCGTGGTCTTCATCCTCTGCAAGCTCAGCTCCTCCGCTTCTTCTCCCTCCGATCTCATCAACATCCTCATCACGTAAGCACTTCTCCGACGGTTCTTCAAAATATTCTTTGGATTTTCGATGTGCCGGTCCCAAAGCATTTGCTATCAAGGCCAAGAACTGGTCCGAGTCGGCTCACCGTTTTCTCAAACTGTGCGTTAGCGCCGGTAACATCGAAGCTTGCTACACTCTCGGAATGATCCGATTTTATTGCTTACAAAACCGTGGGAGTGGGGCTTCGCTCATGGCCAAGGCCGCTATGAGGTGTCACACGCGTGCGTTGTACTCGCTCGCCGTGATTCAATTCAACGGCAGCGGCGGCTCCAAGAAAGAGAAGGATTTGCGAGCCGGCGTGGCTCTCTGTGCTCGAGCAGCCGGACTCGGCCACGTCGACGCGCTTCGCGAGCTCGGACATTGTCTCCAAGACGGTTACGGAGTCCGCCGGAACGTCTCGGAGGGACGACGACTCATAGTCCAGGCCAACGCACGGGAGCTCGCGTCGGTTATAACCACCGCCACGTGGCGGTCCCACCAGTACCAGCACTACTACGCGTGCCTCACGGGGTTGGTTAGTTGCCCGCTGCTGAGCGACTTCGGGTGCAACGTCCCCGGGCCGGAGGTGCACCCGGCGAACCGGTTCATGAAAGAGTGGTTCGGGTCGGGTCGGTGGTTGGAGAGCGGTGGGCTGAGGATGTGCTCGCATGTGGAGTGTGGTCGGCCGGAGACGAGGCCGCACGAGTTTAGGAGGTGCTCGGTGTGTGGTACGGTGAACTATTGCTCGCGTGGGTGTCAAGCGCTGGATTGGAAGCTGAGGCACAAGGTTCAGTGTAAGCCGATCGAACGGTGGCTAGGGGTTGATGCCGGCGGCGATGGCGGTGGTGTTGAAGGTGGAGAGGGTGAGAATGTGGTTGTTGAA
>Ruboc_04_G07135
ATGAGAACCAGGGGAGGGGTTTGTTATCCAAGACTTGTTCAAGATGAGAAGAACAAGAGAGTGAGCAAGAAGAGGAAGGTGTGTCTGGCTACCGGAAAAGGAATGGTTTGCCGGAAAAGGAGTAGGATGATTCCGGTAGGGACCGATATGTTCGACGATTTGCCGGACGACCTTGTGCTCTGTATTCTCTCCAAGCTCAGCTCCACGGCCAACTGCCCTTCCGATTTCATCAACGTCTTGATAACATGCAAGAGATTGAACGGTTTAGGTCTGCAATCGCAAGTACTGTCCAAGGCTTCTCCGAAAACGTTTCTGGTCAAGCCCCAGAACTGGTCCGAGTCAGCTCACCGATTCCTCAAGCTGTTGGCCGATGCCGGCAACGTCGAGGCTTGCTACACTCTCGGCATGATTCGCTTTTATTGCTTGCAAAGCCGAGGCAGCGGCGCGTCGCTTATGGCCAAGGCCGCAATTGGCGGTTACGCTCCGGCGCTTTACTCGCTCGCTGTGATTCAGTTCAATGGGAGCGGTGGCTCCAAGAACGACAAGGACCTCCGTGCCGGAGTCGCTCTCTGCGCGCGTGCCGCCTTTCTCGGCCACATCGACGCGCTGCGGGAGCTCGGGCACTGCCTCCAAGACGGTTACGGTGTCCGCCAGAACATCACGGAGGGAAGACGCTTCCTGGTCCAAGCCAACGCGCGTGAACTCGCGTCGGTTCTGGCCTCTGCCGCTGCTTCAGGAATCCCCATGCGCCAGTTGCTGACGTGGACGCCGCTCCCCCATCCACATCCCCACCCTCATCCTCAGTTGCGTCACCTGACCGGGTCGGGTTGCCCACTTCTCAGCGACTTCGGGTGCAACGTGCCCGCTCCGGAGGTTCACCCGGCGAACCGGTTCTTGGGGGACTGGTTCGCGGCTCGGGCCGACGGTTTGCCAGGAGCGGGTCTGAGGCTCTGCTCGCACGTGGGGTGTGGGAGGCCCGAGACTAGGAGACACGAGTTCCGTCGGTGTTCGGTATGTGGGGCCGTGAACTACTGTTCACGCGCCTGCCAGGCGCTTGACTGGAAACTGCGCCACAAGGCCGAGTGTGCTGCCGTTGAGCGGTGGGTAGATGAGGACGGGGAAGGCGCGGAAGGTGACGGAGCCGTTAACGAGGGCGATGACGTCATGGAAGAGAGT
>Ruboc_05_G01929
ATGACGAACCGGAAAAAGCTTAGAAGCTCTCGAAGAACCACCACCACCGCAAAGCCCGATTTCTTCGATGGCTTACCTGACGATCTCGTGGTCTTCATCCTCTGCAAGCTCAGCTCCTCCGCTTCTTCTCCTTCCGATCTCATCAACATCCTCATCACATGTAAAAGATTGAATCGGTTCGGGCTTCACTCTCTGGTACTATCTAAAGCCGGTCCCAAAACATTTGCTATCAAGGCCAAGAACTGGTCCGAGTCTGCTCACCGTTTTCTCAAACTGTGCGTTAGCGCTGGTAACATCGAAGCTTGCTACACTCTCGGAATGATCCGATTTTATTGCTTACAAAACCGTGGGAGTGGGGCTTCGCTCATGGCCAAGGCCGCTATGAGGTGTCACATGCGTGCGTTGTACTCGCTCGCCGTGATTCAGTTCAACGGCAGCGGCGGTTCCAAGAAAGAGAAGGATTTGAGAGCCGGCGTGGCTCTTTGTGCTCGAGCCGCCGGACTCGGCCACATCGACGCGCTTCGCGAGCTCGGACATTGTCTCCAAGACGGTTACGGAGTCCGCCGGAACGTCTCGGAGGGACGACGGCTCATAGTCCAGGCCAACGCGCGGGAGCTCGCGTCGGTTATAACCACCGCCACGTGGCGGTCCCACCAGTACCAGCACTACTACGCGTGCCTGACGGGGTTGGTTAGTTGTCCACTGCTGAGCGACTTCGGGTGCAACATCCCCGGGCCGGAGGTCCACCCGGCGAACCAGTTCATGAAAGAGTGGTTCGGGTCGGGTCGGTGGTTGGATAGCGTTGGGTTGAGGATGTGCTCGCACGTGGGGTGCGGTCGGCCGGAGACGAGGCCGCACGAGTTTAGGAGGTGCTCGGTGTGTGGTACGGTGAACTATTGCTCGCGTGGGTGTCAAGCGCTGGATTGGAAGCTGAGGCACAAGGTTCAGTGTAAGCCGATCGAACGGTGGCTAGGGGTTGATGGCGGCGGCGGTGTTGAAGGCGGAGAGGGTGAGAATGTGGTTGTTGAA
