# Supplementary material for: Transcriptomics of long‐term, low oxygen storage coupled with ethylene signaling interference suggests neofunctionalization of hypoxia response pathways in apple ( Malus domestica )
Source: Plant Direct. 2024 Dec 20;8(12):e70025. doi: 10.1002/pld3.70025 (PMC11660084; doi:10.1002/pld3.70025)
Supplement: Supplementary file 2 — Data S2: Homologs of all 606 hypoxia response genes identified in this study across 42 representative species of land plants). [file PLD3-8-e70025-s004.gz › 01-integratedGeneFamilies_dir/10244.fna]

>gnl_Aquco_v3.1_Aqcoe2G250000.1
ATGGATGGATTTCAGGGATTGTTTCATGGCTGGACTTGGGAAGAGAATAAGTTGTTTGAATTGGCCCTGGCTGTTGTTGAAGAAGACAATCCTAATAGGTGGGACGTAGTTTCCATGATGGTTGGAGGGAGGAGTGCAGAGGAGGTGGAGAAACATTATAAGATTCTATTAGAGGACTTGCGGTCTATCGAGTCTGGTTATATGGATCACAGACTTGGAGAAGCTCATCTGTGTCTACCAGTCGAGTACACTCGGTCAATAAGCTGGACTGAGGAAGATCAGAAG
>gnl_Carpa_v0.4_evm.model.supercontig_41.89
ATGGATAGCTTTCCGAACATATTCTGCGGTTGGAGTTGGGAAGAGAACAAGCTATTTGAACTGGCTTTAACAATGGTGGACGAACAAGTACCAGATCGATGGGAGCTGGTGGCTGCCATGGTTGGTGGAGAGAAGAGTGCGGAGGATGTGCAGAAACATTATGTGATTCTTTTGGAAGATTTGCAGTTCATAGAATCTGGTAAACTCGACCATAAACTTGGTGGAGAAGCTTTTCAAGTTGAACTAGACTGTAATCAATCTCTATGCTGGACTGATGAAGATAACAGAGATGGTGGATTCATTGCTGTTCATGAGATGGAGGATTCATTGCTGCTCAAATTCATGAACATAGCTTATGATTTAGCTAAGGAGCTTCAGTTCTCTCTTAACTTTTTACTTCAATTGACTTTC
>gnl_Carpa_v0.4_evm.model.supercontig_57.4
ATGGATAGCTTTCCGAACGTATCTTGCGGGTGGAGTTGGGAAGAGAACCAGCTATTTGAACTGGCTTTAACAGTGGTGGATGAACCAGCACCACATCAATGGGAGGTGCTGGCTGGCATGGTTGGTGGAGAGAAGAGTAAGGAGGATGTGCCAAAACATTATGTGATTCTTTTGGAGGCTTTTCAGTTCATAGAATCTGGTAAACTTGACCATAAACTTGGTGGAGAAGGTTTTCAAGTTGAACGAGACTATGATCAATCTCTATACTGGACTAATGAAGACAACAGTTCATATTTTGCATCATTAGCTGCAGCCCAGATAGAACAAGAGCTCTCTGCC
>gnl_Elagu_v2.0_p5_sc00148.V1.gene62
ATGTCGAGGTCGGTACAGAGAGCAGGGAAGAGGGCACAAAGACGGGGACGAGGTGGAGCATGGGATGGGGTCATCAACACACGCCCAACTCGAAGCATCAAACGTTCAGGAGAGGAGCAAAGGGAGCGAGAGAGATCTTTGAGAAAGCTAAGGAAGTTGGCCATGGAAGATCCTGATGAGAGTGGGAATGTTCCTTCTGGCTGGAGTTGGGAAGACAACAAGTTATTTGAGCTGGCGCTGGCGGTGGTCGACGAAGGAAATCCTGATAGGTGGGAGGCAGTTGCATCCATTATTGGAGGCAAGAGGAGTGCAGAGGAGGTGAAGAGCCATTATGAGGTCCTTCTAGAGGACTTGGATATCATTGAATCTGGTAGATTGGATCATGCAGTTAGTGCGGTACTCAATGACACACAAGATGTCTGTTGGACAGATGAAGACCAAGAG
>gnl_Eucgr_v2.0_Eucgr.A01014.1
ATGGGTGAATTTCCCAATGGGTGGAGTTGGGAAGAGAACAAGCTGTTTGAGGTGGCTCTGGCGATGGTGGATGAACAAGACCCAGATCGGTGGGAGGTGGTCGCGGCCATTGTCGGAGGGAAGAAGAGTGCAGAGGAAGTGCAGAGACATTATGTAATCCTTCTGGAGGATTTGCACTTCATTGAATCTGGGTGTCTTGATCACGAGCTGGAGGATGCTCAGTCATATGGTCAAGTTGAGTGTATTAGTCAGTCAGTGTATTGGACAGACGAGGATCAAGAATTGTTCATTCAGTTGGACATAAAC
>gnl_Manes_v6.1_Manes.01G234000.1
ATGGATGATTTTCCAAAAATGTTGTTTGGGTGGAGCTGGGAAGAGAACAAGCTATTTGAGCTGGCTTTGGCAGCAGTTGACGAGGAAAACCCTGATCGGTGGCAAGTGGTTGCATCCATGCTTGGAGGAAAGAAGAGTGCAGAGGATGTGCAAAAACATTATGCGATTCTTTTGGAGGATTTGCAGTTTATAGAGTCAGGTGAATTGGATCATACACTTGTTGAAGAAGCTCAGGCTTGTGTTGAAGTTGAACGTACTCCATCTGTCTGTTGGACAGAAGAAGATCAGAAATTGCTGGCGCAATTGAACATAAAT
>gnl_Medtr_Mt4.0v1_Medtr7g110580.1
ATGGCTTGGAGCTTTTGTGGGTGGAGTTGGAAAGAGAACAAGTTGTTTGAGCTGGCTTTAGCAATGGTAGATGAGAAACACCCGGAACGATGGGAGGTAGTAGCAGCCATGGTTGGAGGTGATAAGAGTGCAGGGGACGTTCAAGAGCATTATGTGATCCTTCTTGAGGACTTGCATGTTATAGAATCTGGAAAAGTGGATCATAAACTTGGAGGAATTCAGCCTAAGGAAGAGTCTTTGTGCTTACCTGATGATGATGAA
>gnl_Medtr_Mt4.0v1_Medtr1g086180.1
ATGGATGATATTCTAAAGGGGTTATGTGGGTGGAGTTGGAAGGAGAACAAATTGTTTGAGCTAGCTTTAGCTTTAGTAGATGAGAGTCATCCAGAAAGGTGGGAGATGGTTGCAGCTATGGTTGGAGGTGAAAAAAGTGCAGGGGAGGTTCAAAAGCATTATGTGATACTTTTGGAGGATTTGGAGCTTATAGAATCTGGAAAATTTGATCATAAATTGGGAGAAGATAATACATGTGTTATTGTTGACCTTACTGAGTCCTTATGCTTGTCTGATAAA
>gnl_Nelnu_v1.0_NNU_022197-RA
ATGGGTGACATTTGGAATGTGTTGTCTGGTTGGAGTTGGGAGGAGAATAAACTGTTCGAGGTGGCTTTGGCTATTGTCGACGAAGAGAACCCAGACCGGTGGGAGCTGGTTGCAGCTGCCGTGGGAGGTAAAAGTGCAGAGGAGGTGAAGAAACACTATGATATCCTCCTGGAGGATTTGCAATATATTGAATCTGGTAAATTTGACCATGGATTTGAAGAAAGTCAGTGGTGCCTTCCAGTTGAATGTACCCAATCTGTTGTGTCTTGGACGGATGAAGACCAGAAG
>gnl_Nelnu_v1.0_NNU_016212-RA
ATGGGTGACGTTTCGGGTGTTTTCTTTGGTTGGAGTTGGGAGGAGAATAAATTGTTTGAAGTGGCTTTGGCCATGGTAGATGAAGAGAACCCAAATCGGTGGGAAGTGGTGGCAGCCATGGTTGGAGGGAAAAGTGCAGAGGAGGTGAGGAAACACTATTTTATCCTTCTTAAGGATTTAGAGTGTATTGAATCAGGTAGATTTGATCATGGGTTTGAAGATCAGCTGTGCCTTCAGGTTGAATGCACTCAATCAATTTGTTGGACGGATGAAGACCAGAAGATGCTTTTGCAGTTGGACACAAAT
>gnl_Phavu_v2.1_Phvul.007G210000.3
ATGAATTATGGTAATCCTCATAGTTCTCTGAAGATGACATCCAAAACGAGTGGCGTGGATGATTTTCCTAAGGGTTTGTGTGAGTGGAGTTGGAAGGAGAACAAGTTGTTTGAGCTGGCTTTGGCCGTGGTAGATGAGAACCACCCAGAACGGTGGGAGATTGTGGCAGCCATGGTGGGAGGAGAAAAGAGTGCAGGGGAAGTTCAAGAGCAATATGTATCTCTTTTGGAGGATTTAAATCTCATAGAATCTGGAAAACTGGACCATGAACTGGGAGTGGGAGAAGCTCACCCCTGTGTCCTAATTAACTCAATTGAATCCTTGTGCTTGTCTGATAGAGATAGCAGCATAACCATTCCAGTTGTGGCTATATGGAGTCTATGGAAGTCAAGGAATGAAAAGCTTTGGGAGAATAAAAACATGCCGTGGAATACTAAAGGCTAT
>gnl_Phavu_v2.1_Phvul.001G217600.1
ATGAAATCATCTAATGTGAAAGAATTACTAGGAAATCCTCAATTTCCTCAGAGTGCCCTGAAGGGATCCAGAGTGAGTGAGATGGAAGATTTTGCTAACAGCTTGTGTGGTTGGAGTTGGGAGGAGAACAAGTTGTTTGAGCTAGCTTTGGCAGTGGTAGATGAGCAACACCCTGAACGGTGGGAAGTGGTTGCAGCCATGGTTGGAGGACAAAAAAGTGCAGGAGATGTTCAAGAACATTATGTGATCCTTCTCAAGGATTTACTAGTTATAGAATCTGGAAAACTGGACCATAAACTTGGGGAAGTTATGCCTGTTGTCCTAGTTGAGTGTAAGGAGTCCATATGCTTGTCCCACAACGATACAAGCATG
>gnl_Poptr_v3.0_Potri.002G188100.1
ATGGATGATTTACCAAAAGTTTTGTATGGGTGGAGCTGGGAAGAAAACAAGCTGTTTGAGATGGCTTTGGCTGTGGTTGATGAAGAAGACCCAGATAGATGGAAGGTGGTTGCAGCCATGGTTGGAGGGAGGAAGAGTGAAGAGGATGTGCAAAAACATTATGTGATCCTTTTAGAGGATTTGCAGGGTATAGAGTCTGGTAAATTGGATCACACACTTGTTGGAGAAGCCCAGCCTTGTGTTCAAGTTGACTGCTCTCAATCTGTATGTTGGACAGATGAAGATCACAAGTTGCTGATACGACTGGACATAGAT
>gnl_Poptr_v3.0_Potri.014G113900.1
ATGGATGATTTTCCAAAAGTTATGTATGGGTGGAGCTGGGAAGAAAACAAGCTGTTTGAGATGGCTTTGGCTGTGGTTGATGAAGAAGACCCAGATAGATGGAAGGTGGTTGCAGCCATGGTTGGTGGGAAGAAGAGTGAAGAGGATGTGCAGAAACATTATGTGATCCTTTTAGAGGACTTGCAGGGTATAGAGTCCGGTAAATTGGATCATAAACTTGTCGGAGAAGCTCAGCCTTGTGTTCAAGTTGACTGCACTGAATCTGTATGTTGGACTGATGAAGATCACAAGTTGCTGGTACAACTGGACATAAAT
>gnl_Prupe_v2.1_Prupe.3G003600.1
ATGGACATCGTGGACATGAATGTTTTTCCTAAGTTGTTGTGTGGATGGAGTTGGGAGGAGAACAAGTTGTTTGAGCTGGCTTTGGCTGTGGTTGATGAGGAAGACCCACAGCGCTGGGAAGTAGTTGCAGCCCTGCTTGGAGGCAAAAAAAGCGCAGAGGATGTACAGAAACATTATGTGATCCTTTTGGAGGATTTGCAGGTTATAGAATCTGGTAAATTGGATCACAAACTGGGACAGCCGCAGAATTATGTTCAAGTGGTGGATCATTGCACTCAATCCGTTTGCTGGACTGACGAAAATAACAATTTGCTGGTTCGGTTGGGCCTAAAT
>gnl_Theca_v1.1_Thecc1EG046695t1
ATGGATAACTTTCCAAAAGTTTTGTGTGGGTGGAGCTGGGAGGAGAACAAGTTGTTTGAGCTGGCTCTAGCATTGGTTGATGAGCAACACCCAGATCGCTGGGAAGTGGTTGCAGCCATGGTTGGAGGGGAAAAAAGTGCCGAAGAAGTTGAGAAACATTATGTGATACTTTTGGAAGATTTGCAGTTTATAGAGTCTGGTAAACTGGACCATAAACTTGTCGAAGCTCAGTCTTGTATTCAAGTCGACTGCAATCAATCTGTATGCTGGACTGATGAAGATAACAACTTGCTGGTTCGATTGGACATAAGT
>gnl_Vitvi_Genoscope.12X_GSVIVT01028262001
ATGGATGATTTTCCAAATGTTTTGTGTGAATGGAGTTGGGAGGAGAACAAGTCGTTTGAGCTAGCTCTGGCAGTGGTGGATGAACGAGACCCAGATCGGTGGAAGGTCGTGGCAGCCATGGTGGGAGGGAAGAGTGCGGAGGAGGTTGAGAAACATTATGTTATTCTCTTGCAGGATTTGCAGTTCATCGAGTCTGGTGAAATGGATCATAAACTGGGTGAGGCTCAGCCCTGCGTTCAACTCGAGTGTTGGACCGACCAAGATCACAAGATCCAGATTTGGAAAATATATGGCTGTGGTCATCCTTTTATTTTCTTGTCTTTTCCTCCAGTTCTCAGCAACCAAACACAGCATCAGGGAATTGTTACATCATTGGGTTGCTGGTTCAATTGGACA
>FraveV4A2_1g26340.t1
ATGGAGGTGAGTATGAATGTTTTTCCAAAGGTGTTGTGTGGGTGGAGTTGGGAGGAGAACAAGTTGTTTGAGCTTGCTTTGGCTGTGGTTGATGAGCAAGACCCACAGCGCTGGGAAATAGTTGCAGCCTTGGTTGGAGGGCAAAAGAGTGCAGAGGATGTGCATAAACATTATGTCATTCTTTTGGAGGATTTGAAGGTCATAGAGTCTGGTAATTTGGATCACAAACTTGGTGGAGTTGGAGAGGCCCAGAAACACAATTATGTTCAAGTGGACTCTACTCAATCCCTGTGCTGGACTGATGAAAACAACAATTTGCTGGTTCAGTTGAACTTGAAC
>Maldo_HF_31996
ATGGACGTGAATGTTTTTCCAAAGCTTGTGTGTGGGTGGAGTTGGGAGGAGAACAAGTTGTTCGAGCTGGCTTTGGCAGTGGTTGATGAGGAAGATCCGCAGCGCTGGGATGTAGTTGCAGCCTTGGTTGGAGGTAAAAAGAGTGCAGAGGATGTCCAGAAACATTATGTCATAGAATCTGGTAAACTGGATCACAAACTCGGACAGCAGCCGCCGAAGAATTATGTTCAAGTGGATCATTGCACTCAATCCGTATGCTGGACTGACGAAACTAACAAGTATGTGAAATCTTTGTGGATTAAACTTGCTGGTTCAGTTGGACTTGAATTAAATCTTTCCGGCATATTGCTGCCTGTCAAAGCTTTCTTGTTCAAGCATGATGAAGTGAAGCTGCTGGTCATTGCAAATCTACTTGCCGCTTTGGGAGAAAAGCCGGAAGCTATGTCGAAGTCGGAATGGGAGAAATTAAATTTGTGGGCTTGCTCTTCAATTCGGTTGTGCCTTGCAAAAACTCAGAAGTATTTTGTGATGCGGGAGACGGTAGCAAGTGTGTTGTGGCAAAAATTGGAAGACAAGTATATGATGAAGAATGAGTTTGAGATGAAGGATCTTGGTGAAGCGAAGAAGATCCTTGGCATGGAGATCACTAGAGATAGAGAGAAGGGTTTGGTCAGTTTGAATCAAAGACAATACCTTGAGGAGTTGGTTCTAAAAGGTTTGGTGCTATCT
>Maldo_HF_37082
ATGGACGTGAATGTTTTTCCAACGCTTGTGTGTGGGTGGACTTGGGAGGAGAACAAGTTGTTCGAGCTGGCTTTGGCGGTGGTTGACGAAGAAGATCCGCAGCGCTGGGACGTAGTTGCATCCTTGGTCGGAGGGAGAAAGAGTGCAGAGGATGTCCAGAAACATTATGTCATTCTTTTGGAGGATTTGCAGGTCATAGAATCTGGTAAATTGGATCACAAACTCGGACAGCAGCCGCAGCAGAATTATGTTCAAGTGGATCATTGTACTCAATCCGTATGCTGGACTGACGAAACTAACAAGTATGTGAAATCTTTGTGGATTAAAGTCCTTGATTGCTGGAAAAAATACTTTTATTTGCTTTTCATTCATTGGCTTTCACGTGTAAATTGGACAGCTACTAGAACTTGTTCCTACCTTCCTGTTAGA
>Malba_002907
ATGGACGTGAATGTTTTTCCAACGCTTGTGTGTGGGTGGACTTGGGAGGAGAACAAGTTGTTCGAGCTGGCTTTGGCGGTGGTTGACGAAGAAGATCCGCAGCGCTGGGACGTAGTTGCATCCTTGGTCGGAGGGAAAAAGAGTGCAGAGGATGTCCAGAAACATTATGTCATTCTTTTGGAGGATTTGCAGGTCATAGAATCTGGTAAATTGGATCACAGACTCGGACAGCAGCCGCAGCAGAATTATGTTCAAGTGGATCATTGTACTCAATCCGTATGCTGGACTGACGAAACTAACAACTAC
>Malba_013052
ATGGACGTGAATGTTTTTCCAAAGCTTGTGTGTGGGTGGAGTTGGGAGGAGAACAAGTTGTTCGAGCTGGCTTTGGCGGTGGTTGACGAGGAAGATCCGCAGCGCTGGGATGTAGTTGCAGCCTTGGTTGGAGGTAAAAAGAGTGCAGAGGATGTCCAGAAACATTATGTCATTCTTTTGGAGGATTTGCAGGTCATAGAATCTGGTAAACTGGATCACAAACTCGGACAGCAGCCGCCGAAGAATTATGTTCAAGTGGATCATTGCACTCAATCCGTATGCTGGACTGACGAAACTAACAACTAC
>Malsi_09g025670
ATGGACGTGAATGTTTTTCCAACGCTTGTGTGTGGGTGGACTTGGGAGGAGAACAAGTTGTTCGAGCTGGCTTTGGCGGTGGTTGACGAAGAAGATCCGCAGCGCTGGGACGTAGTTGCATCCTTGGTCGGAGGGAGAAAGAGTGCAGAGGATGTCCAGAAACATTATGTCATTCTTTTGGAGGATTTGCAGGTCATAGAATCTGGTAAATTGGATCACAAACTCGGACAGCAGCCGCAGCAGAATTATGTTCAAGTGGATCATTGTACTCAATCCGTATGCTGGACTGACGAAACTAACAATTTGCTGGTTCGGTTGGACTTGAAT
>Malsi_17g024670
ATGGACGTGAATGTTTTTCCAAAGCTTGTGTGTGGGTGGAGTTGGGAGGAGAACAAGTTGTTCGAGCTGGCTTTGGCAGTGGTTGACGAGGAAGATCCGCAGCGGTGGGATGTAGTTGCAGCCTTGGTTGGAGGTAAAAAGAGTGCAGAGGATGTCCAGAAACATTATGTCATTCTTTTGGAGGATTTGCAGGTCATAGAATCTGGTAAACTGGATCACAAACTCGGACAGCAGCCGCCGAAGAATTATGTTCAAGTGGATCATTGCACTCAATCCGTATGCTGGACTGACGAAACTAACAACTTGCTGGTTCAGTTGGACTTGAAT
>Malsy_09g024420
ATGGACGTGAATGTTTTTCCAACGCTTGTGTGTGGGTGGACTTGGGAGGAGAACAAGTTGTTCGAGCTGGCTTTGGCGGTGGTTGACGAAGAAGATCCGCAGCGCTGGGACGTAGTTGCATCCTTGGTCGGAGGGAAAAAGAGTGCAGAGGATGTCCAGAAACATTATGTCATTCTTTTGGAGGATTTGCAGGTCATAGAATCTGGTAAATTGGATCACAAACTCGGACAGCAGCCGCAGCAGAATTATGTTCAAGTGGATTATTGTACTCAATCCGTATGCTGGACTGACGAAACTAACAATTTGCTGGTTCGGTTGGACTTGAAT
>Malsy_17g024720
ATGGACGTGAATGTTTTTCCAAAGCTTGTGTGTGGGTGGAGTTGGGAGGAGAACAAGTTGTTCGAGCTGGCTTTGGCAGTGGTTGACGAGGAAGATCCGCAGCGCTGGGATGTAGTTGCAGCCTTGGTTGGAGGTAAAAAGAGTGCAGAGGATGTCCAGAAACATTATGTCATTCTTTTGGAGGATTTGCAGGTCATAGAATCTGGTAAACTGGATCACAAACTCGGACAGCAGCCGCCGAAGAATTATGTTCAAGTGGATCATTGCACTCAATCCGTATGCTGGACTGACGAAACTAACAACTTGCTGGTTCAGTTGGACTTGAAT
>Maldo_Gala_09g024850
ATGGACGTGAATGTTTTTCCAACGCTTGTGTGTGGGTGGACTTGGGAGGAGAACAAGTTGTTCGAGCTGGCTTTGGCGGTGGTTGACGAAGAAGATCCGCAGCGCTGGGACGTAGTTGCATCCTTGGTCGGAGGGAGAAAGAGTGCAGAGGATGTCCAGAAACATTATGTCATTCTTTTGGAGGATTTGCAGGTCATAGAATCTGGTAAATTGGATCACAAACTCGGACAGCAGCCGCAGCAGAATTATGTTCAAGTGGATCATTGTACTCAATCCGTATGCTGGACTGACGAAACTAACAATTTGCTGGTTCGGTTGGACTTGAAT
>Maldo_Gala_17g025560
ATGAATTGTTTTGTTGGGTCATCCTTGTTTTCTCCAATTTTTTTTTATAAACAATCTGTTTCTGCTGCTGACATGGACGTGAATGTTTTTCCAAAGCTTGTGTGTGGGTGGAGTTGGGAGGAGAACAAGTTGTTCGAGCTGGCTTTGGCAGTGGTTGACGAGGAAGATCCGCAGCGCTGGGATGTAGTTGCAGCCTTGGTTGGAGGTAAAAAGAGTGCAGAGGATGTCCAGAAACATTATGTCATTCTTTTGGAGGATTTGCAGGTCATAGAATCTGGTAAACTGGATCACAAACTCGGACAGCAGCCGCCGAAGAATTATGTTCAAGTGGATCATTGCACTCAATCCGTATGCTGGACTGACGAAACTAACAACTTGCTGGTTCAGTTGGACTTGAAT
>Pyrco_DAP_Chr17v0.1_45846.1
CAAAAATATGTGAATGAATTGTTTTGTTGGGTCATCCTCGTTTTCTCCAAATCTTTTTTTTATAAAAAATCTGTTTCTGCTGCTGACATGGACGTGAATGCTTTTCCAAAGCTTGTATGTGGGTGGAGTTGGGAGGAGAACAAGTTGTTCGAGCTGGCTTTGGCAGTGGTTGACGAGGAAGATCCGCAGCGCTGGGATGTAGTTGCAGCCTTGGTTGGAGGTAAAAAGAGTGCAGAGGATGTCCATAAACATTATGTCATTCTTTTGGAGGATTTGCAGGTCATAGAATCTGGTAAACTGGATCACAAACTCGGACAGCAGCCGCCGAAGAATTATGTTCAAGTGGATCATTGCACTCAATCCGTATGCTGGACTGACGAAACTAACAAGTATGCGAAATCTTTGTGGATTAAACTTGCTGGTTCAGTTGGACTTGAATTAAATCTTTCCGGCAAACTGCTATCTGTCGAAGCTTTCTTGTTCAAGCGTGTATCCGAAATTGGA
>Pyrco_DAP_Chr9v0.1_23132.1
ATGGACGTGAATGTTTTTCCAACGCTTGTGTGTGGGTGGACTTGGGAGGAGAACAAGTTGTTCGAGCTGGCTTTGGCAGTGGTTGACGAGGAAGATCCACAGCGCTGGGACGTAGTTGCATCCTTGGTCGGAGGGAAAAAGAGTGCAGAGGATGTCCAGAAACATTATGTCATTCTTTTGGAGGATTTGCAGGTCATAGAATCTGAAAATGTCGTGCAACAGTTTGCTGGTCCAGTTGGACTTGAATTAAATCTTTCCGGCAAATTGCTATCTGTCAAAGCTTTCTCGTTCAAGCGTGTACCCAAAATAGGA
>Pyrco_BP1_008455.1
ATGGACGTGAATGCTTTTCCAAAGCTTGTATGTGGGTGGAGTTGGGAGGAGAACAAGTTGTTCGAGCTGGCTTTGGCAGTGGTTGACGAGGAAGATCCGCAGCGCTGGGATGTAGTTGCAGCCTTGGTTGGAGGTAAAAAGAGTGCAGAGGATGTCCATAAACATTATGTCATTCTTTTGGAGGATTTGCAGGTCATAGAATCTGGTAAACTGGATCACAAACTCGGACAGCAGCCGCCGAAGAATTATGTTCAAGTGGATCATTGCACTCAATCCCTTGCTGGTTCAGTTGGACTTGAATTAAATCTTTCCGGCAAACTGCTATCTGTCGAAGCTTTCTTGTTCAAGCGTGTATCCGAAATTGGA
>Pyrco_BP1_029091.1
ATGGACGTGAATGTTTTTCCAACGCTTGTGTGTGGGTGGACTTGGGAGGAGAACAAGTTGTTCGAGCTGGCTTTGGCAGTGGTTGACGAGGAAGATCCACAGCGCTGGGACGTAGTTGCATCCTTGGTCGGAGGGAAAAAGAGTGCAGAGGATGTCCAGAAACATTATGTCATTCTTTTGGAGGATTTGCAGGTCATAGAATCTGGTAAATTGGATCACAAACTCGGACAGCAGCCGCAGCAGAATTATGTTCAAGTGGATCATTGTACTCACTCCGTGTGCTGGACTGACGAAACTAACAACTAC
>Pyrco_BP_DH_09g19720
ATGGACGTGAATGTTTTTCCAACGCTTGTGTGTGGGTGGACTTGGGAGGAGAACAAGTTGTTCGAGCTGGCTTTGGCAGTGGTTGACGAGGAAGATCCACAGCGCTGGGACGTAGTTGCATCCTTGGTCGGAGGGAAAAAGAGTGCAGAGGATGTCCAGAAACATTATGTCATTCTTTTGGAGGAGTTAATTATGTTCAAGATCGATCATTGTACTCACTCCGTGTGCTGGACTGACGAAACTAACAAGTATGTGAAATCTTTGTGGATTAAGGTCCTTGATTGCTGCAAAAAATGCTTTTATTTGCTTTTCATTCATTGGTTTTCACATGTAAATTGGACAGCTACTAGAACTCGTTCCTACCTTCCTGTTAGA
>Pyrco_BP_DH_17g27980
ATGGACGTGAATGCTTTTCCAAAGCTTGTATGTGGGTGGAGTTGGGAGGAGAACAAGTTGTTCGAGCTGGCTTTGGCAGTGGTTGACGAGGAAGATCCGCAGCGCTGGGATGTAGTTGCAGCCTTGGTTGGAGGTAAAAAGAGTGCAGAGGATGTCCATAAACATTATGTCATTCTTTTGGAGGATTTGCAGGTCATAGAATCTGGTAAACTGGATCACAAACTCGGACAGCAGCCGCCGAAGAATTATGTTCAAGTGGATCATTGCACTCAATCCGTATGCTGGACTGACGAAACTAACAACTTGCTGGTTCAGTTGGACTTGAAT
>Pruav_sc0000491.1_g810.1.mk
ATGGACATCATGGACATGAATGTTTTTCCTAAGTTGCTGTGTGGATGGAGTTGGGAGGAGAACAAGTTGTTTGAGCTGGCTTTGGCTGTGGTTGATGAGGAAGACCCACAGCGCTGGGAAGTAGTTGCAGCCCTGCTTGGAGGCAACAAAAGCGCAGAGGATGTACAGAAACATTATGTGATCCTTTTGGAGGATTTGCAGGTTATAGAATCTGGTAAATTGGATCACAAACTGGGACAGCCGCAGAATTATGTTCAAGTGGTGGATCATTGCACTCAATCCGTTTGCTGGACTGACGAAAACAACAATTTGCTGGTTCAGTTGGACTTAAAT
>Pyrusco9g000270.1
ATGAATTGTTTTGTTGGCTCACCCTTGTTTTCTCCCTTTTTTTTTATAAAAAAATCTGGTTCTGCTGCTGACATGGACGTGAATGTTTTTCCAACGCTTGTGTGCGGGTGGACTTGGGAGGAGAACAAGTTGTTCGAGCTGGCTTTGGCAGTGGTTGACGAGGAAGATCCGCAGCGCTGGGACGTAGTTGCATCCTTGGTCGGAGGGAAAAAGAGTGCAGAGGATGTCCAGAAACATTATGTCATTCTTTTGGAGGATTTGCAGGTCATAGAATCTGGTAAATTGGATCACAAACTCGGACAGCAGCCGCAGCAGAATTATGTTCAAGTGGATCATTGTACTCACTCCGTGTGCTGGACTGACGAAACTAACAATTTGCTTGTTCAGTTGGACTTGAAT
>Pyrbe_031023
ATGGACGTGAATGCTTTTCCAAAGCTTGTATGTGGGTGGAGTTGGGAGGAGAACAAGTTGTTCGAGCTGGCTTTGGCAGTGGTTGACGAGGAAGATCCGCAGCGCTGGGATGTAGTTGCAGCCTTGGTTGGAGGTAAAAAGAGTGCAGAGGATGTCCAGAAACATTATGTCATTCTTTTGGAGGATTTGCAGGTCATAGAATCTGGTAAACTGGATCACAAACTCGGGCAGCAGCCGCCGAAGAATTATGTTCTAGTGGATCATTGCACTCAATCCGTATGCTGGACTGACGAAACTAACAACTTGCTGGTTCAGTTGGACTTGAAT
>Pyrbe_056507
ATGAATTGTTTTGTTGGCTCACCCTTGTTTTCTCCCTTTTTTTTTTTAAAAAAATCTGGTTCTGCTGCTGACATGGACGTGAATGTTTTTCCAACGCTTGTGTGCGGGTGGACTTGGGAGGAGAACAAGTTGTTCGAGCTGGCTTTGGCAGTGGTTGACGAGGAAGATCCGCAGCGCTGGGACGTAGTTGCATCCTTGGTCGGAGGGAAAAAGAGTGCAGAGGATGTCCAGAAACATTATGTCATTCTTTTGGAGGATTTGCAGGTCATAGAATCTGGTAAATTGGATCACAAACTCGGACAGCAGCCGCAGCAGAATTATGTTCAAGTGGATCATTGTACTCACTCCGTGTGCTGGACTGACGAAACTAACAATTTGCTTGTTCAGTTGGACTTGAAT
>Pyrpy_N_09g2368.1
ATGAATTGTTTTGTTGGCTCACCCTTGTTTTCTCCCTTTTTTTTTATAAAAAAATCTGGTTCTGCTGCTGACATGGACGTGAATGTTTTTCCAACGCTTGTGTGCGGGTGGACTTGGGAGGAGAACAAGTTGTTCGAGCTGGCTTTGGCAGTGGTTGACGAGGAAGATCCGCAGCGCTGGGACGTAGTTGCATCCTTGGTCGGAGGGAAAAAGAGTGCAGAGGATGTCCAGAAACATTATGTCATTCTTTTGGAGGATTTGCAGGTCATAGAATCTGGTAAATTGGATCACAAACTCGGACAGCAGCCGCAGCAGAATTATGTTCAAGTGGATCATTGTACTCACTCCGTGTGCTGGACTGACGAAACTAACAATTTGCTTGTCCAGTTGGACTTGAAT
>Pyrpy_N_17g2614.1
ATGGACGTGAATGCTTTTCCAAAGCTTGTATGTGGGTGGAGTTGGGAGGAGAACAAGTTGTTCGAGCTGGCTTTGGCAGTGGTTGACGAGGAAGATCCGCAGCGCTGGGATGTAGTTGCAGCCTTGGTTGGAGGTAAAAAGAGTGCAGAGGATGTCCAGAAACATTATGTCATTCTTTTGGAGGATTTGCAGGTCATAGAATCTGGTAAACTGGATCACAAACTCGGGCAGCAGCCGCCGAAGAATTATGTTCAAGTGGATCATTGCACTCAATCCGTTTGCTGGACTGACGAAACTAACAACTTGCTGGTTCAGTTGGACTTGAAT
>Rosch_v2.0_Chr3g0486111
ATGGAGGTGAGTATGAATGTTTTTCCAAAGGTGTTGTGTGGGTGGAGTTGGGAGGAGAACAAGTTGTTTGAGCTTGCTTTGGCTGTGGTTGATGAACAAGACCCACAGCGCTGGGAAATAGTTGCAGCCTTGGTTGGAGGCAAAAAGAGTGCAGAGGATGTGTACAAGCATTATGTTATTCTTTTGGAGGATTTGAACGTCATAGAGTCTGGTAATTTGGATCACAAACTTGGTGAGGCCCAGAAACACAATTATGTTCAAGTGGACTCTGCTCAATCCCTGTGCTGGACTGATGAAAATAACAATTTGCTGGTTCAGTTGAACTTGAAT
>Rubch_LG01.1043
ATGGAGATGAATATGAATGTTTTTCCCAAGGTGTTGTGTGGGTGGAGTTGGGAGGAGAACAAGTTGTTTGAGCTGGCTTTGGCTGTGGTTGATGAACAAGACCCAAATCGCTGGGAAATTGTTGCAGCCTTGGTTGGAGGCAAAAAGAGTGCAGAGGATATGCACAAACATTATGTCATTCTTTTGGAGGATTTGAAGGTTATTGAATCTGGAATTTTGGATCACAAACTTGGTGGAGTTGGAGAGGGCCAGAAACACAATTTTGTTCAAGTGGACTCTACTCAATCCCTATGCTGGACTGATGAAAATAACAATTTGCTGGTTCAGTTGAACTTGAAT
>Ruboc_01_G11256
ATGGAGATGAATATGAATGTTTTTCCCAAGGTGTTGTGTGGGTGGAGTTGGGAGGAGAACAAGTTGTTTGAGCTGGCTTTGGCTGTGGTTGATGAACAAGACCCAAATCGCTGGGAAATTGTTGCAGCCTTGGTTGGAGGCAAAAAGAGTGCAGAGGATGTGCACAAACATTATGTCATTCTTTTGGAGGATTTGAAGGTTATTGAATCTGGTATTTTGGATCACAAACTTGGTGGAGTTGGAGAAGCCCAGAAACACAATTATGTTCAAGTGGACTCTACTCAATCCCTATGCTGGACTGATGAAAATAACAAGTATGTCAAT
