# Supplementary material for: Transcriptomics of long‐term, low oxygen storage coupled with ethylene signaling interference suggests neofunctionalization of hypoxia response pathways in apple ( Malus domestica )
Source: Plant Direct. 2024 Dec 20;8(12):e70025. doi: 10.1002/pld3.70025 (PMC11660084; doi:10.1002/pld3.70025)
Supplement: Supplementary file 2 — Data S2: Homologs of all 606 hypoxia response genes identified in this study across 42 representative species of land plants). [file PLD3-8-e70025-s004.gz › 01-integratedGeneFamilies_dir/4292.faa]

>gnl_Ambtr_v1.0_evm_27.model.AmTr_v1.0_scaffold00051.40
MGEHHRDSSSRRRRRSRSLSRSGADSDNSSFSYSSSPGRKRSRNPSRREITEEEIQEYLARKNEIIAKKAQKKALKVAKKLKTQTVSGYSNDSNPFGDTNLNEKFVWRKKIERDVGQGLTLDMLSVKAEKKRQRERMAEIEKVKKRREERAIEKAQHEEEMAMLARERARAEFQDWEKKEEEFHFDQSKIRSQIRLREGRTKPIDILSKNLNCSDDFDIEINEPYMVFKGLTVKEMEELRVDIKMHLDLDRATPLHIEFWEAMMVVCDWELAEARKRDALDRARVRGEAPPAEVLAEERGLHSSIESDVKSLLDGKSFNELEELRFQIESQMLSGTAKVVEYWEAVLKRLQIYKAMARLKEIHTSLLHKHLQRLEQPIANEPQILDEYHDLSSKEEETAREVEDIRPYSPLPVAEEPAYELEEEPGSFSPELLHGNDEDEGIDPKEDMAELERSRAAVLEEHQRRLQEAATARASGLPDNDTELTPQERELAVNSMGKDDGDFALGPGAEVNLESQVYWWHDKYRPRKPKYFNRVHTGYEWNKYNQTHYDHDNPPPKIVQGYKFNIFYPDLVDKTKAPVYTIEKDGSSGETCLIRFHAGPPYEDIAFRIVNKEWEYSHKKGFKCTFERGILHVYFNFKRYRYRR
>gnl_Aquco_v3.1_Aqcoe1G119800.1
MGKHSSRRRSEDESDQEEEEEEEEERSRSKKRRERSSSSRSKSKKRSRKRSESDSDSNNSSSDDRRERHKKSSSSRKITEDEISEYLSKKAQKKAMSVAKKLKTPTVSGYSNESNPFGDANLNEKFVWRKKIERDVSQGLPLDELSMKAEKKRQKERMAEIEKVKKRREERAIEKAQHEEEMALLARERARAEFQDWEKKEEEFHFDQSKIRSEIRLREGRTKPIDVLVKHLNDSDDFDFEINEPYTVFKGLTVKELEELLDGIKMHLDRATPTHKAFWEALRVVCEWELAESHKKDALDRARVRGEDPPAEYLAEQRGLHSSIEADVKNLLQGKTHKELEVLQSQIDSQLRSGTAKVVEYWEAVLKRLHIYKAKACLKEIHTKLLRRHLQRLEHPLETEQQLESDRELEPIEEEVIEDLEDAQPYSPEPMNNDMTHELEEELGSFSPELLHDEENEEAIDPEEDRIELERKRLAVSEDQQRRLQEAMASKPIPPEDNLELKAMKAMGAMEEGDAVFGSGAEVNLDSQVYWWHDKYRPRKPKYFNRVHTGYEWNKYNQTHYDHDNPPPKIVQGYKFNIFYPDLVDKSQAPEVKIEKDGSNGETHIIRFHAGPPYEDIAFRIVNKEWENSHKKGYKCTFERGILHVYFNFKRYRYRR
>gnl_Aquco_v3.1_Aqcoe1G119700.1
MGKHNSRRRRKSEDEEEEEEEEEESSESDSEEERSTSRKRRERRSRSRSKSKDKNRRRRSSSRISNDSDSSNYSSSDDDGREKHKKISSRKITDEEIAEYLAKKAQKKAMNVAKKLKTPTVSGYSNESNPFGDSNLNEKFVWRKKIERDVAQGLPLDMLSIKAEKKRQRERMAEIEKVKKRREERAIEKAQREEEMAMLARERARAEFQDWEKKEEEFHFDQSKIRSEIRLREGRTKPIDILSKHLNGADDFDVDINEPYMVLKGLTVSELEELRADIKLHLDLDRATPTHIEFWEALMVVCDWELAEARRKDALDRARVRGEEPPAELLAEQRGLHSSVEVDVKNLLQGKTYKELEVLQFQIESQMRSGTAKVVEYWEAVLKRLHIYKAKACLKEIHTKLLRGHLQRLEHPSKDEEHLEIDHESEPKEEEIFNDQKDASPYSPEPITNDVNPEPHEEPGSFSPELLHGEENEEAIDPEEDRVELERKRVAVLEEQQRRLQEAMASKPPPSEDNMELKAMKAMGAMEEGDAIFGSGAEVNLDSQVYWWHDKYRPRKPKYFNRVHTGYEWNKYNQTHYDHDNPPPKIVQGYKFNIFYPDLVDKSKAPEFKIEKDGSNGETCIIRFHAGPPYEDIAFKIVNKEWEYSHKKGFKCTFERGILHVYFNFKRYRYRR
>gnl_Aquco_v3.1_Aqcoe3G191500.1
MGKQSSSSSRKEEEEEKLFVWKKKLECLKKNNIKKKKKKVYCFDVKSEKKKQQERLKEAERLRKRREDQVIQKVKLEQEKRLVSALQFQQDWEHKEEEERFLYQQNLLRSDIRLRQGRPKPIDLLRKCLHYGGDGVGGFPAYMVLKGLSFKDFEELAGEIGLNLDFDNCDSHFYTILALLVLCDWEISKAAAQRKTDDIDALQHKSRGLHSSIEEDVENLLKGKTHKELEDLHSQTESQLLSGNAKVVEFWEALLTHLRIYKAQACLNEIHAKLLSPPSEEDVGLYDGNAQPSSTANNVNQQEPEGKGEVINPYEEIEQKHVAVLVDQQRRHQETTMGKDDALLGSDAEVNLDSQVYYWSDKYQPRKPKYLIRVLTGYEWNKYNRTHYDYDNPRPKAVKGYRFNIMYPDLLDKSKAPQYIIEKDGSNVETCIIRFCAGPPYEDIAFRIVNKEWRASKKEGFKCTFEAGILRLYFNLQQYPYRR
>gnl_Aquco_v3.1_Aqcoe3G183000.1
MEKKCAADQHWRHQESTIGKYDALLGSGAEEVNRDSQVYYWSDKYHPRKPKYLNRVLTGYEWNKYNRTHHDHDSPPPKAVQGYRFTILYPDLLDISKTPQYIIEKDGSNVETCIIIFCAGPPYQDIAFRIVNKEWRKSKKDGFKMYVRSWNFASVFQLTTVSVSLPQVKFCKGACLNNECYV
>gnl_Arath_TAIR10_AT1G03910.2
MGSHGKGKRDRSGRQKKRRDESESGSESESYTSDSDGSDDLSPPRSSRRKKGSSSRRTRRRSSSDDSSDSDGGRKSKKRSSSKDYSEEKVTEYMSKKAQKKALRAAKKLKTQSVSGYSNDSNPFGDSNLTETFVWRKKIEKDVHRGVPLEEFSVKAEKRRHRERMTEVEKVKKRREERAVEKARHEEEMALLARERARAEFHDWEKKEEEFHFDQSKVRSEIRLREGRLKPIDVLCKHLDGSDDLDIELSEPYMVFKKKKVRIGIWLNFQLSITNVYVEAEYKNDSACLLLRSRVDILLNKGLTVKDMEELRDDIKMYLDLDRATPTRVQYWEALIVVCDWELAEARKRDALDRARVRGEEPPAELLAQERGLHAGVEADVRKLLDGKTHAELVELQLDIESQLRSGSAKVVEYWEAVLKRLEIYKAKACLKEIHAEMLRRHLHRLEQLSEGEDDVEVNPGLTRVVEENEEEINDTNLSDAEEAFSPEPVAEEEEADEAAEAAGSFSPELMHGDDREEAIDPEEDKKLLQMKRMIVLEKQKKRLKEAMDSKPAPVEDNLELKAMKAMGAMEEGDAIFGSNAEVNLDSEVYWWHDKYRPRKPKYFNRVHTGYEWNKYNQTHYDHDNPPPKIVQGYKFNIFYPDLVDKIKAPIYTIEKDGTSAETCMIRFHAGPPYEDIAFRIVNKEWEYSHKKGFKCTFERGILHLYFNFKRHRYRR
>gnl_Betvu_v1.2_Bv3_059930_rpsg.t1
MARHEKISEEDIKRYIAKKAMKVAKKLKSEAKLRYNSEFNSFGDPNLNETFVWRKKIERDVAQGRVTLDEITVKAEKKRRNEAMHEIDNLKKRRVERGVEKARREEEVMMIERERANIEAHNSEKNEKEKSVEQMKIKSRIRLCEGRPKPIDVFVGIIDKFHELNMELDEPYMVFKGLTVKELEELHDDIMSMSGSDHAEYWEALRVVCEWELNSADLLVLGKTGVHSSIEPSVKNFFDGKNRRELVALQDQIDSEMRSGKARVVEFWEIVLRRLHFYKAKAYLKKVCGKTMQNHSHRGHIEEEITQDKDQNFETDYDQNGSVTPQNLYSEEDNNSKEAIDPQEDELLLKKKLMAVVASRLHARIQPENYDDSNLKGVLEEGDAVLGSSAEVILPSHQSYNKYNSWHDKYHPRKPKYFNHVHTGYEWNKYNRTHYDYDNPPPKFVQGYKFTIFYPHFIDKTVTPTCCIEKDGDSIETCILRFQAAPPYEDIAFRIVNRGDWEKSKKKGFKYTFERGILHLYFNFKRYSYRK
>gnl_Betvu_v1.2_Bv7_161080_wxsr.t1
MGRHERSKSSRSEKPSSSRRIKRRRSNDDSDSADSPSESDYSSDSSHNRRHRRRRRESSPESSDSGDTRSKSKRKKVSEEEIKEYLAKKAQKKAMRVAKKMKTQTVSGYSNDSNPFGDSNLNEKFVWRKKIEKDVIHGVPLDEYTVKAEKKRQKERMAEIEKVKKRREERALEKAQREEEMMLLQRERARAEADDFEKKEEEFHFDQSKVRSRIRLLEGRTKPIDVLTKYLDDSDEFDVELDEPYMVFKGLTVKEIEELHDDIKLHLGLDRATPTHVEYWEALMVVCEWELGEARRKDAIDRARVRGEQPPAELLAEERGLHSSIETDVRNFLEGKSYKDLVALQAQIESEMRSGKAKVVEYWEAVVKRLHIYKAKACLKEIHAKMLRKHLHRLEQPLQDEMMKSEEEKIEEDESEEEAEDARAFSPEPITYEEAQESEAEDGSFSPQLLHGEDNEEAIDPDEDRVILEKKRLAVLEEQQKRLKEAMVSAKPRAQPEDDFEVRAKKLMGSMEDGDVVFGSGAEVNLDSQVYWWHDKYRPRKPKYFNRVHTGYEWNKYNQTHYDHDNPPPKIVQGYKFNIFYPDLVDKIKAPTYFIEKDGDSSETCIIRFHAGPPYEDIAFRIVNKEWEYSHKKGYKCTFERGILHVYFNFKRYRYRR
>gnl_Carpa_v0.4_evm.model.supercontig_5.120
MGTDGKSKKETSSSKRDRNRSRRRGRSSDSESESCYSDSDDSEYSSPERSSGRRKRSSKSRSGRRSRRPISSEDDTEDSGSSDGIDRGRGRKKKSSSRKITEEEIAEYLAKKAQRKAMRVAKKLKAQSVSGYSNDSNPFGDSNLNEKFVWRKKIERDVSQGASLDMFSIKAEKKRQRERMALLARERARAEFQDWEKKEEEFHFDQSKVRSHIRLRDGRTKPIDILSKHLEGSDDMDIEINEPYMVFKGLTVKETEELREDIKMYLDLDRATPTRVQFWEALMVVCDWELAEARRKDALDRARVRGEQPPPELLAEERGLHASIENDVRNLLDGKTHKELEALQAQIESQMRSGTAKVVEYWEAVLKRLHIYKAKACLKEIHAKMLRKHLQRLEQPSEGEDKSETHHDLEPIEEESEQDVKNAEAFSPEPILREETHEAEEEAGSFSPELLHGDDLEAAIDPEEDKAILERKRMSVLEERRIQEAMAAKPAPSEDNFELRATKAMGTMEEGDALFGSGAEVNLDSQVYWWHDKYRPRKPKYFNRVHTGYEWNKYNQTHYDHDNPPPKIVQGYKFNIFYPDLVDKTKAPTYTIEKDGNSAETCIIRFHAGPPYEDIAFRIVNKEWEYSHKKGFKCTFERGILHVYFNFKRYRYRR
>gnl_Elagu_v2.0_p5_sc00027.V1.gene278
MGKRENERESRKERSSRRRRTPSSYEEDDSSETASESPPRRRRRGHSSDHESSRRRRSQRGRQSSSSDTIGSSESESDDLHGRRRKRSSREITEEEILEYMAKKAQKKKIERDVAQGQPLDISVKAEKKRQRERMAEIEKVKKRREERAIEKAQHEEEMAMLARERARAEFQDWEKKEEEGLTVKEMEELHDDIKMHLDMDTPTQTHTEYWEALMVICDWELGEARKRDALDRARVRGEEPPADVLAEERGLHLSIETDVKDLLEGKTFNELESMQRQIESQMRSGTAKVVEYWEAVLKRLQIYKAKACLKEIHASLLRKHLERLEQPVEAEQGLETDNEIKFKEEDMVLDAAEAKSYSPEPAVDEPRDEPEEEAGSFSPELLHGDEDEEAIDPEEDRAELDRKREAVVVEQQRRIQEAMAAKTSTPDDMELKAMKAMGAMEEGDAVFGAGAEVNLDSQVYWWHDKYRPRKPKYFNRVHTGYEWNKYNQTHYDHDNPPPKIVQGYKFNIFYPDLVDKSKAPTYTIEKDGSNGETCLIRFHAGPPYEDISAPQANWMIVLHLLWALVLKDKKQEAPFMERSPPSSSKPPL
>gnl_Elagu_v2.0_p5_sc00535.V1.gene23
MANEAVAEEKQALRKALMVAKKLESQGFPSFVWSKKIDLDLARGRQTLNLSVKSERKRCLERLEEIEKLKKRRIDRAADEARREEERRIAERARSEAEFEDLGKKEAEFVLNQKKIRSEIRLREGRPKPIDILCKILDGWEDLDIEIDDATSVFVDLPVKELEELREEIECLLDVDREHTRFWEAVKVVCDWKITEARTKEDDRCCFYSGVEFDVKSLLQKTFDELNSMQLEIESRMHSGEAEVVEYWEAVIELIKIHKAKRYLKEFYISRMKPKEKRFSSSEAEKENIESLADDHVESKQVGAVEEVTLESSVQWTKPKYVARVHCGYEWNKYNRVHYDHDHPPPKTIQGYKFDIYYPELVGKAPQYIMEKDGSSTYTCLLRFHAGMPYEDVAFRIINNEWDYTRRRGFKCTFDHGILRLYFNFKRLSYRR
>gnl_Eucgr_v2.0_Eucgr.D02277.1
MGVHSHGSKRETSSSSERNGKRSRSRRRERWDCSVSESESGRGRVITEEEIEAYKVERALKKATCVAEKLKSQSVVAGYSNASNPFGDSNLDRERTQAEFQDREKKEKELHFHQGKVRSEIRLREGRAKAIDILSKQLNGSDDLDIELTEPWVVFDGLTMKEMEELRGDIEMHLDFDTQTPIHVEYWKSLLVVCDWELAEARKEDAFDRARPRGAEPPAELLAEERGVHPSTEADVRDYLHDKTWRELEHMHAGVETRLHSGTAKVVEFWEVMLRRIPIYKAKAFLKEFHANMLRRHLPHLELPADVVEKIETADVLGPIQEVVPDDEGSMSPEPFPRGEMMEPEEEVGSFSPRLLHSDETEGAVDPEEDRAALERKRMEVQMGAMKEGNAVFSTDAEVNLGFLVYGWQDKYRPRKPKYFNRTVQGYKFNIFYPDLVDKTKAPRYFIEKDGNSTETCIIRFHAGPPYEDIAFRIVLKDWEYSNKKGFRCTFERGILQVYFNFKRYNYRR
>gnl_Eucgr_v2.0_Eucgr.K02416.1
MESHRSKKRASSSSERSRNRSSRRRGRSDDSESESEDRESSPPPRSSGKRRDRGSGSGSRSRRSRSSSRSRSRRRSPSRYSDDSDGSSGSDGKRGSRVITEEEIEAYKAKRAQKKAMSVAKKLKSQSVAGYSNASNPFGDANLNEKFVWKKKIERDVSLGADLDMFSMKAEKKRQKERMAEIEKVKKRREERAIEKAQHEEEMAMLARERARAEFQDWEKKEEEFHFDQSKVRSDIRLREGRAKAIDILSKHLNGSDDLDIELNEPYMVFKGLTVKEMEELRGDIKMHLDLDTETPTHVEYWKALLVVCDWELAEARKKDVLDRARVRGEEPPAELLAEERGMHSSIEADVRDYLHKKTYRELEDIHAGVETQLRSGTAKVVEFWEVILKRIHIYKAKAFLKEFHAKMLRKHLQRLEQPVDVVDNPETANVLSPIQEEDLPDDEGSMSPEPLPKEEMMESEEEAGSFSPQLLHGDETEEAIDPEEDRAALERKRMEVLEEQQRRMQEVMASKPAPSEDNFELKAIKAMGAMEEGDAVFGTGAEVNLDSQVYWWHDKYRPRKPKYFNRVHTGYEWNKYNQTHYDHDNPPPKIVQGYKFNIFYPDLVDKIKAPTYTIEKDGNSAETCIIRFHAGPPYEDIAFRIVNKEWEYSHKKGFKCTFERGILHVYFNFKRYRYRR
>gnl_Manes_v6.1_Manes.08G017200.1
MGSRNKKDRDTSSSSKRRHRESDYSDSDSYSDDYESRGSSPRRSSGKHRERSSRSRSRSRSRHTRIISRRSRSYNESDDSDRSDSDRGRKKKSSSRKVTEEEIADYLAKKAQRKAMKVAKKLKAHSVSGYSNDSNPFGDSNLNEKFVWRKKIERDVSQGVPLDMFSVKAEKQRQRERMAEIEKVKKRREERAVEKAQHEEEMAMLARERARAEFQDWEKKEEEFHFDQSKIRSHIRLQEGRMKPIDVLSKHLNVSDDLDIEINEPYMVFKGLTVKEMEELRDDIKMHLDMDRKTQTHIDYWEALMVVCNWELSEARKKDALDRARVRGEEPPAELLAEERGLHSSIETDVRNLLEGKTSSELDALRSQIESQMSSGTAKVVEYWEAVLKRLQIYKAKACLKEIHAKMLRKHLQRLEPPLEDHDKLENDHSLRASEEENEHDIKDAETFSPEPMMEEEIHEAEEAGSFSPELLHGDENEEAIDPEEDRAILETKRMAVLEEQQRRIQEAMASKPPPSEDNFEMKAIKAMGTMEEGDAVFGSGAEVNLDSQVYWWHDKYRPRKPKYFNRVHTGYEWNKYNQTHYDHDNPPPKIVQGYKFNIFYPDLVDKTKAPTYTIEKDGNSDETCIIRFHAGPPYEDIAFRIVNKEWEYSHKKGFKCTFERGILHVYFNFKRYRYRR
>gnl_Medtr_Mt4.0v1_Medtr7g102700.1
MASGSSSRKSRRRRRSDDDSASDSDSDHRRKTSRRSRRDSDDDSSDDNVNRTGRKKKSSRTITEEEISQYMAKKAQRKATKVAKKLKTNTVSGYSNDSNPFGDTNLNEKFVWRKKIERDVTQGVSIDSFSVKAEKKRQVERMAEIEKVKKRREERALEKAQHEEEMALLARERARAEFQDWEKKEEEFHFDQSKVRSEIRLREGRARPIDVLTKHLNGSDDLDIEINEPYMVFKGLTVKEMSELRDDIKMHLDLDRATPTHVEYWEALLVVCDWELAESRKKDAIDRARVRGEEPPAELLAEQRGLHSSVEPDVKDLLHGKTRTELEALQAHIESEMRTGTAKVVEYWEAILKHLHIYKAKACLKEIHAKMLRKHLQRLEQPLEDEDKPERALDMIPEEAYTEDEEDEDAKVVRSADESFSPEPVRENQEAEDEAGSFSPQLLHDNENEEAIDPEEDKAILERKRMAVMEEQQRRIQEAMASKPAPSEDNLELKAFKAMGAMEDGDAVFGSGAEVSLDSQVYWWHDKYRPRKPKYFNRVHTGYEWNKYNQTHYDHDNPPPKIVQGYKFNIFYPDLVDKIKAPNYTIEKDGSNGETCIIRFHAGPPYEDIAFRIVNKEWEYSHKKGFKCTFERGILHVYFNFKRHRYRR
>gnl_Medtr_Mt4.0v1_Medtr1g061860.1
MGRKERRRRKSDDSASESTSSQSNDSDRSRRSGHRSDRQSRRRRSRHESDSDNSTSDDNSSDRDGRKRKSSRKITEEEIAQYLAKKAQRKALKVAKKLKAHTVSGYSNDSNPFGDSNLNEKFVWRKKIERDVVQGVPIDEFSVKAEKKRQRERMAEIEKVKKRREERALEKARHEEEMALLARERARAEFQDWEKREVEFHFDQSKFRSEIRLREGRAKPIDILTKHLDGSDDLDIEINEPYMVFKGLTVNEMEELRDDIKMHLDFDRATPTHVEYWEALLLVSDWELAEARKKDAIDRARVRGEEPPAEVLAEQRGLHNSVEPDVKKLLQGKTHAELEALQAHIESEMRTGAAKLVEYWETVLKYLRIYKAKACLKEIHAKMLRKHLLRLKKPLEGEDKLEDAHVMKSEEDIEDYVKFQYANRSLSPEPIKAEGQEGEEVEDEAGSLSPELFHGDENEEAIDPEEDRALLEQKRLAVKEEQQRRIQEAMASKPAPSEDNFEMKAMNAMGAIEEGDVMFGSGAEVNLDSQVYWWHDKYRPRKPKYFNRVHTGYEWNKYNQTHYDHDNPPPKVVQGYKFNIFYPDLVDKTKAPTYTIEKDGSNGETCIIRFHAGPPYEDIAFRIVNKEWEYSHKKGFKCTFERGILHVYFNFKRHRYRR
>gnl_Mimgu_v2.0_Migut.G00710.1
MPSSSKRRRRRSSDGSPSDSPSESDRRKDRSRGRRRNSDSDSGKPSKRSSKRKITEEEMTEYQAKKAQKLAAKSAKKLRLQSVSGYSNDSNPFGDSNLNETFVWRKKIERDVTQGVPLDEFSVKAEKRRQRERMAEIEKVKKRREERAIEKAQHEEEMALLARERARAEFHDWEKKEEEFHFDQSKQRSEIRIREGRTKPIDILTKHLDPSDAFDIEINEPYMVFKGLTAKEMEELHNDIKMHLDLDRATPTHMKYWEALLVVSEWELAEARKRDALERARVRGEQLPPEMIGEDRGLHASIEADVKSLLGGKTYVELETLQSQIESQMRSGTAKVVEYWEAVLKRLHIYKAKACLKEIHAKMLRRHLELLEKPSGGENNKTELPQPIDEEESDQDNAGVVSSPLPAMDPEIHDEEEEEDENEEDGSYSPQLLDEDENEDAIDPEEDKAILERKRIAVKEERRIQELSSSRPAPPPPDNFERTAMKAMGSVEEGDVVFGSNDEINLDSQVYWWHDKYRPRKPKYFNRVHTGYEWNKYNQTHYDHDNPPPKIVQGYKFNIFYPDLVDKIKAPIYTIEKDGDSAETCIIRFHAGPPYEDIAFRIVNKEWEYSHKKGFKCTFERGILHVYFNFKRYRYRR
>gnl_Musac_v1_GSMUA_Achr1T19100_001
MAKGEGDGKRERRRGRSPSSDDDDESETASDSPQRRRRSSSHGRSGRRSSDGDSSRRGRKKRSSGRRSSDDDGSDYFDSGSEDRRGRRKKRSSRDITDEEVLEYMAKKAQKKALKVAKKLKANAVSGYSNDSNPFGDSNLTEKFVWRKKIEHDITQGVPLDISVKAEKKRQRERMAEIEKVKKRREERAIEKAQHEEEMAMLARERARAEFQDWEKKEEEFHFDQSKVRSGIRLREGRSRPIDVLTKNLSGSEEFDIELNEPYMVFKGLTVKEMEELRDDIKMHLDLDRATPMHIEYWEALMVICNWELAEARKRDALDRARVRGEEPPPEVLAEERGLHSSIEADVKNLLEGKKFRDLEAMQQQIESQMRSGTAKVVEYWEAILKRLQIYKAKACLREIHTSLLRKYLQHLEQVADDEHHLEAHEDIRPEVEDVMHDTEDSKPYSPEPIIEEPSCEPEEELGSFSPQLLQGDEDDEAIDPEEDRAELERKREAVVIEQQRRIQEAITAKTNTPEDSMELKAMKAMGAMEEGDAVFGAGAEVTLDSQVYWWHDKYRPRKPKYFNRVHTGYEWNKYNQTHYDHDNPPPKIVQGYKFNIFYPDLVDKTKAPVYTIEKDDSNGETCLIRFHAGPPYEDIAFRIVNKEWEYSHKKGFKCTFERGILHLYFNFKRYRYRR
>gnl_Nelnu_v1.0_NNU_002315-RA
MGRHGSSRSSSSRKKRRSSDSDSESSESSYEHDRRNKKRSSREITEEEITEYLAKKAQRKALRVAKKLKSQTVSGYSNDSNPFGDSNLNEKFVWRKKIERDVAQGVPLETFSVKAEKKRQKERMAEIEKVKKRREERAIEKAQHEEEMAMLARERARAEFQDWEKKEEEFHFDQSKIRSEIRLREGRTKPIDILSKNLNGSDDFDVEINEPYMVFKGLTVKEMEELHDDIKMHLDLDRATPTHIEFWEALMVVCDWELAEARKRDALDRARVRGEEPPAELLAEERGLHSSIETDVQSLLQGKTSKELEALKSQIESQMDSGAAKVVEYWEAVLKRLTIYKAKARLKEIHSDLLRKHLQRLEQPVGSEDNLESDHDSKPREDIELAVEDDVQPYSPEPILNEETSEQEKEPGSFSPELLHGDENEEAIDPEEDKAELERKRVAVLEEQKRRIQEVMASKPAPAEDNMELKAMKAMGAMEEGDAVFGSGAEVNLDSQVYWWHDKYRPRKPKYFNRVHTGYEWNKYNQTHYDHDNPPPKIVQGYKFNIFYPDLVDKTKAPVYTIEKDGNSSETCIIRFHAGPPYEDIAFRIVNKEWEYSHKKGFKCTFERGILHVYFNFKRYRYRR
>gnl_Orysa_v7.0_LOC_Os04g47110.1
MAKPRPRAEEISRPSRSLSKAVRRRADAVSAKLAARGLGAFVWQKKLERDLARGILPDIVSLRDERRRCLARRREAAGVNSSAAASRRRSPPPILDASRARAAAEEEAKEAAFLLDQSRLRAEARLSTGRGASVEELKELGEEIAAYADLDRANEPFWAAAKAMCNAEIEQAATGTGTAGHGDRALHSAVFADVKSVVEGKSLDELDAMQHAIAARMATGEAKVVEHWQEVTELIRVEKAKKYLEQHYTCDAPPPPPDNDGGGEDADEEGSETLRPVALPPPPGPELRKPKYIARVRSGFEWNKYNRAHYDHDHPPPKTVKGYKFVLYYPDLAGGKPPQYTVDEDGSNSGGGETCVIRFHAGWPYEDVAFRIVNKEWD
>gnl_Orysa_v7.0_LOC_Os03g58590.1
MPRKERDSESSRRRRRRRQRSRSPSDSEEASDSSGSPRRSRSRNRRKSRRRDTPSSSDASDSQASDSGSDSGGRVRRRSGSRKKGEVTEEQIVEYMAKKAQKKAEKVAKKMKANAVSGYSNDSNPFGDPNLTEKFVWRKKIERDVSQGQKVDISVKGEKKKQRERMAEIEKVKKRREERAIEKAQHEEEMALLARERARAEFQDWEKKEEEFHFDQSKVRSEIRLREGRTKPIDVLLKNLNFSEEFDVELNEPYLVFKGLTVKEMEELRDDIKMHLDLDRESQINVKYWEALMVVCDWELGEARKRDALDRARVRGEEPPPDVLAEERGLHASIEGDVKDLLEGKTSTELEEMQSQIESQMRSGTAKVVEYWEAILKRLHIYKAKACLREIHASILRKHLHRLEHPDSIEQDKESEDEIDAKEKDATHIDDDDDDDDEDDKRYSPEPIAEQTESHLDEEDGSFSPELMHGNEDEDAIDPEEDKAELDRKREAVVMEHQKKVQQAIAVKTRVPDEMEMKAMKAMGAMEEGDAVFGSGAEVNLDSQVYWWHDKYRPRKPKYFNRVHTGYEWNKYNQTHYDHDNPPPKIVQGYKFNIFYPDLVDKSKAPTYTIEKDGSTGETCLIRFHAGPPYEDIAFRIVNKEWEYSHKKGFKCTFERGILHLYFNFKRYRYRR
>gnl_Phavu_v2.1_Phvul.001G184000.1
MGRNSGRDRRRRRSDESESESPSESESDSDRRHRSGSHRTRRDSDGDRRKKKSSRNITEEEIAQYMAKKAQTKAMKVAKKLKTSTVSGYSNDSNPFGDSNLNEKFVWRKKIERDVSQGVSIDTFSVKAEKKRQIERMAEIEKVKKRREERALEKARHEEEMALLARERARAEFQDWEKKEEEFHFDQSKVRSEIRLREGRARPIDVLTKHLNGSDDLDIEINEPYMVFKGLTVNEMTELRDDIKMHLDLDRATPTHVEYWEALLLVCDWELAEVRKKDALDRARVRGEEPPSDLLAEERGLHSSVEPDVKRLLLGKTHAELEALQVHIESEMRSGTAKVVEYWEAILKHLHIYKAKACLKEIHAKLLRKHLQTLERPLEDEDKLEDANAMIPEEEEEDTEDDDIKVRSPDESFSPEFIREEQEAEDEAGSFSPQLLHGDESEEAIDPEEDRAMLERNRKAVLEEQQRRVQEAMASKPAPSEDNFEMKALKAMGDMEDGDAVFGSGAEVNLDSQVYWWHDKYRPRKPKYFNRVHTGYEWNKYNQTHYDHDNPPPKIVQGYKFNIFYPDLVDKTKAPTYTIEKDGSNGETCIIRFHAGPPYEDIAFRIVNKEWEYSHKKGFKCTFERGILHVYFNFKRHRYRR
>gnl_Phypa_v3.3_Pp3c27_420V3.1
MGHRNDKKKRKERSRHGRKRRDSESEESGSGSDESDRSDSPKFTEEELREYLAKKAQKKALKVAKRLKTSSVSGYSNDSNPFGDSNLTERFVWRKKIERDLTQGLTPSEMSLKSEKKRQRDRMAEIEKVKKRREERAIEKAQHEEEMALLARERARAEYQDWQKKEEEFHFEQSKVRSDIRLREGRAKPIDILSKNLNLSEDFDVDVSEPYKIYRGLTVKEMEELRQDIKMHLELDRATNTHIEFWESMMVVCDWEIAQTRKRDALDRARLRGEEPPHELLAEDLGLHGVDDEVDDMLKGLSVKELNDLQEKTESKMQTGTAQVVEYWEAVLKRLHIYKAKARLREIHQELLRKHLKRIKYVDETRLPSLDRDEIEIEEEKPTSDWEPEVLAPSSEPVHDPQTEDEEDAGNYSPEPVNEVDGAEILDPEADKAELERKRAEVLDEQQRRLQEAAARPAAAEEDPLELTPLERASVMKSMGGMEDGDTMLGPGSEVSLESQVYWWHDKYRPRKPKYFNRVHTGYEWNKYNQTHYDHDNPPPKIVQGYKFNIFYPDLVDKTKAPTYFIERDGSNGETCLIRFHAGPPYEDIAFRIVNKEWEYSHKKGFKCTFERGILHVYFNFKRYRYRR
>gnl_Poptr_v3.0_Potri.009G034400.1
PTPTEVNQDSHVEWWHDDKYRPRKPMYFDAIHTGYEWNKYKRTHYDHDNPPPKIVRRYKTETPTYTCEDGGINGETRILRFHAGPPSEDMAFRIVDRDWDTRHKKGFKSAFDRGVLPLHFNFRRCSYRR
>gnl_Poptr_v3.0_Potri.006G118700.1
MDSKRRKTLSSSRRSRKSYDSESGSESFSDDSRDSSRRRSSGKRRERSRSRSQGRTNRRHRTLDDSSDSGRDRKRKNSSSRKISEEEIAEYLAKKAQRKAMKAAKKLKAQSVSGYSNDSNPFGDSNLNEKFVWRKKIERDVSQGVPLDMFSVKAEKKKQRERMAEIEKVKKRREERALEKAQHEEEMAILARERARAEFQDWEKKEEEFHFDQSKVRSEIRLREGRVKPIDVLSKHLNVSDDLDIEIDEPYMVFKGLTAKEMEELHDDIKMHLDMDRKTQTHIDYWEALLVVCNWELAEARKKDALDRARVRGEQPPSEFLAEERGLHSSIEADVRNLLEGKTSNELEALRSQIESQMSSGTAKVVEYWEAVLKRLQIYKAKACLKEIHAKMLRKHLQRLEPPLKGDDMLENDNSLRFSEEDIEDDDTQDAETFSPELVLEEETHEAEEAGSFSPELLHGDENEEAIDPEEDRAILERKRMAVVEEQQRRIQEAMASKPPPSEDNLELKAMKAMGAMEEGDAVFGSGAEVNLDSQVYWWHDKYRPRKPKYFNRVHTGYEWNKYNQTHYDHDNPPPKIVQGYKFNIFYPDLVDKIKAPTFTIEKDGDNGETCIIRFHAGPPYEDIAFKIVNKEWEYSHKKGFKCTFERGILHVYFNFKRYRYRR
>gnl_Poptr_v3.0_Potri.001G242900.1
MDVNRKVSEEDIEEYLVKKAIKKANKLTSRSSSSFSSFYSNQSNPFGDSNLDEKFVWRKKIERDIAQGLTFFSLKTERRRQRERMEDIEKVKKRREQRAFEKRQHEEERELLARERARAEFQDWQKKEDCAIPQFVANDDERKNQIQEPVEPEPPTLLEKFNLNKAMGAMKEGDGVIGSVAEVNLDSQVEWWCDKYQPRKPKYVNTFHTGYEWNKYNRTHYDHENPPPKIVRGYKFNIFYPDMINRTETPTYTCEDDSETCIIRFHAGPPYEDIAFRIVKKDWDVSHKKGFKSTFDGVILRLHFNFRRHSYRR
>gnl_Prupe_v2.1_Prupe.7G122300.1
MGTHGRSKSKKDASSSSKSRRRRRSDDSESDSESESYSESDASDSRDSSPPRSSGKRKEQSRSRNSSRRSGRRKDSSDDESYDSDETEERDRKKKRSKNVTEDQIAEYLAKKAQKKATRVAKKIKSKTVSGYSNDSNPFGDSNLNEIFVWRKKIDRDVSNGVSLDVFSVKAEKKRQRERMAQIEKVKKRREERALEKAQHEEEMALLARERARAEYQDWEKKEEEFHFDQSKVRSEIRLREGRIKPIDVLSKHLNGSDEFDIEINEPYMVFKGLSVKEMEELRDDIKMHLDLDRATPTHIEFWEALLVVADWELAEARKKDALARAKVRGEEPPAELLAEQRGLHSSIEADVKTLLEGKTYSELEALQSKIESQMRSGTAKVVEYWEAVLTRLHIFKAKACLKEIHTKMLHKHLQRLEQRVDGEENLDTVHDLQPEEEESEPDVKDAQAFSPEPLEEEAIDVAEEEAGSFSPELFHGDENEEVFDPEEDRAMLERKRVAVLEEQQRRIQEALASKPAPPPEDNFEMKAMKAMGIMEEGDAVFGSNSEVNLDSQVYWWHDKYRPRKPKYFNRVHTGYEWNKYNQTHYDHDNPPPKIVQGYKFNIFYPDLVDKTKAPHYTIEKDGNSSETCIIRFHAGPPYEDIAFRIVNKEWEYSHKKGFKCTFERGILHVYFNFKRYRYRR
>gnl_Selmo_v1.0_403675
MGGCVDLDERRRRKRGRVSQYTEEEIHDYLVKKAQRKAAKVAKKLKPQLVSGYSDDSNPFGDSNLTEKFVWRKKIERDIANKALNLKDISVKAERVRQEEQMKEIEKVKKKREERAMEKAKNEEEKAMLARERARAEFQDWEKKEEEFLFHQREVRAEIRIKEGRATKIDLLSKLDDLRMAEPYLIFKGLSVKEMEKLREELRLHLELDRKNTEFWEAMTVVCDSELAEGRKREAGACGGEDNLVLDDAGLHTSIDLDVNTLLQNMTSRRLQEEQAKIEEKLRSGSAKNVEFWESVLKRVHVFKAKAQLREIAMDLAQQHHEISSEKVIEEAMAPRSPEPIPRQAVRGDGIPGFARAELGKVEDADAEFGSGAEVSVESDHVNLWRDKYSPRKPKYLNRVHTGYEWNKYNQTHYDHDSPPPKTVQGYKFNIFYPDLIDWTKAPTFAIERDGISGDTAIIRFTAGAPYEDIAFRIVNKEWERSPKNGFKCTFERGILCVYFNFKRYRYRR
>gnl_Selmo_v1.0_107633
MGRHSSEDRHRSRRYDNEAEDRARKSRKSRRSDSSDDSEREERRRKRKSVKRRKRRDESSGSEIESDGEDRRKRHRKSRRDESDASSSDDEGRKFTEEELNEYLVKKAQRKAARVAKKLKTQTVSGYSNDSNPFGDSNLTEKFVWRKKIERDVANKKMDLKDLSVKAEKLRQKERMREIEKVKKRREERAIEKAQHEEEMAMLARERARAEFQDWEKKEEEFHFDQSKVRAEIRLKEGRAKPIDVLSRNLNSPDEFDIAITEPYKIFKGLTVREMEDLRDDIRMHLELDRTTQTHIDFWEAMMVVCDWELAESLKKDGVDKARVRGEEPGQELMADDFGLHKSVDPDVKTLLHNMSYRQLEEEQVKIEEQMRSGSAKIVEFWESLLKRLQIFKAKARLREIYSDVLQQHLQRIDESEINKISNEDEEEAMVTEELNRSPTPEVEPEVYDDDDPGSFSPQLVHDYEADEIVDPETDRAELERKRAEVLEEQQKRLQDASGPSEEENIEHERAIALKAMGNMEEGDAILGSGAEVNLESQVYWWHDKYRPRKPKYFNRVHTGYEWNKYNQTHYDHDNPPPKIVQGYKFNIFYPDLVDKTKAPTYAIERDGSSGETCLIRFHAGPPYEDIAFRIVNKEWEYSHKKGFKCTFERGILHVYFNFKRYRYRR
>gnl_Solly_v2.4_Solyc10g085410.1.1
MGSSGNRRSKGKTASKSGRRRRRSSDDIASDSDSISHTESESESDSSPPSSSRRRSSSSRSKSRGHSSRSRNHDYADQESSDDERKKKKKKITEEEIALYMAKKAQKKAAKVAKKLKTQNVSGYSNDSNPFGDSNLNENFVWRKKIERDVTRGVPLDTFSMKAEKQRQKERMAEIEKVKKRREERAIEKAQREEELQMLARERARAEFQDWEKKEEEFHFDQSKVRTEIRLRQGRVKPIDVLIKQLEPSGDFDVEIDEPYVVFKGLAIKEMEELQEDIKLHIDLDRETPLHIQYWEALLVVCDWELAEARRREAMDKARVRGEELPHELLAEERGLHSSIETDVKSLLQGKGYGELEALQSQIESQMRSGTAKVVEYWEAVLKRLQIYKAKACLREIHAKMLREHLEHLEKPVESRDVEVEETLRTDEEDTDHEQNDVRAISPEPILNEVVKEKEEVEGEEEEEIDDEEAGSYSPVLMHGDDIEEAVDPEEDRAILERKRMAVLEERRAQDKILPPTPAEDNFEKKASKTMGAMEEGDVVFGSNDEINLDSQVYWWHDKYRPRKPKYFNRVHTGYEWNKYNQTHYDHDNPPPKIVQGYKFNIFYPDLVDKARAPTYVIEKDGDSADTCIIKFHAGPPYEDIAFRIVNREWEYSHKKGFKCIFDRGILHLYFNFKRHRYRR
>gnl_Sorbi_v3.1_Sobic.001G053800.1
MPKRDRESEGRRRSSSSRRRRSPSQSGSDAASDSSGSPRRSRSRHRRRSHRRRDTPSSSDASGSGSEDSGSDSGRRGRTGGRKRRDVTEEQIIEYMAKKAQKKAEKVAKKLKANAVSGYSNDSNPFGDPNLTEKFVWRKKIERDVSQGQKVDISVKSEKKKQQERMAEIEKVKKRREERAIEKAQHEEEMALLARERARAEFQDWEKKEEEFHFDQSKVRSEIRLREGRTKPIDVLLKNLSFSDEFDIELNEPYLVFKGLTVKEMEELRDDIKMHLDLDRESQTNVKYWEALMVVCEWELGEARKRDALDRARVRGEEPPPEVLAEERGLHASIEGDVKSLLDGKTSTELEDMQSQIESQMRSGTAKVVEYWEAILKRLHIYKAKACLREIHASILRKHLHRLEHPGAVEQDVESEEEDDNKLEDEMHEDEDDKRYSPEPIPQHTENQFEEEDGSFSPQLMHGNEDEDAIDPEEDKAELDRKREAVVLEHQRKVQEAMKAKARVPDEMEMKAIKTMGAMEEGDAVFGAGAEVNLDSQVYWWHDKYRPRKPKYFNRVHTGYEWNKYNQTHYDHDNPPPKIVQGYKFNIFYPDLVDKSKAPTYSIEKDGSTGETCLIRFHAGPPYEDIAFRIVNKEWEYSHKKGFKCTFERGILHLYFNFKRYRYRR
>gnl_Spipo_v2_Spipo0G0132900
MMVVCNWELAEARKRDAIDRARVRGEKPPPEVLAEERGLHSSIEADARRLLEAKTLDELEALQRKIESQMLSGTAKVVEFWEAVLKRLPIYKAKACLKEIHADLLRKHLQRLEQPVSAHTTIEKEIGVEVKEEEPTSFPEDVQVYSPAMIVDEPKEELNEEPGSFSPELLHGDEDEGAIDPEVDQAELENEKSSDLKLPY
>gnl_Spipo_v2_Spipo10G0024200
AFRIVNKEWEYSHKKGFKCTFERGILHVYFNFKRHRYRR
>gnl_Spipo_v2_Spipo10G0024100
MGKTDRKDGRKNSTRKQRDSSLSPSASSSGGEDKDGSSRSEEEDNSGSDSPSLRRGSSSSRRKENSKTRRHRSSSRRSGRSSSSRRRRRHRGEDESDDSQSHSDEDSSDDHRTRKSGDNSSKRKRRPSKEITEEKIQEYLSKKAQKKALKVAKILKTQAVSGYSNDSNPFGDANLTEKFVWRKKIEHDVSRGLSLDMLSVKAEKKRQQERMAEIEKVKKRRAERAIEKAQHEEEMVEFHALLARERARAEFQDWEKKEEEFHFEQSKVRSEIRLREGRTKPIDILSKNLNVSDDFDVEINEPYTVFKGLTVKEMEELHDDIKMHLDLDRATPTHIQFWEVLIHSSSFLIII
>gnl_Stras_v2.0_SGA_v2.0_scaffold312T48279
MHATATCDPTLRFRRHRGSDLTIQASGRGDKYLVHKMPSSSKRPRHHSSDDSSPESASDYKRRSRSRRRDQESDSDGPSKRRSSRRITDEEIAEYMAKKAQKKALKAAKKLKAQTVSGYSNDSNPFGDSNLNEKFVWRKKIERDVSQGVPLDEFSVKAEKKRQRERMAEIEKVKKRREERAIEKAQREEEMALLARDRARAEFQDWEKKEEEFHFDQSKVRSEIRLREGRTKPIDILTKHLDPSDDFEVEINEPYMVFKGLTVKEMEELHDDIKLHLDLDRATPTHIKYWEALLVVSEWELAEARKKDASERARVRGEQLPPEMIGQERGLHSSVEADVRNLLQGKTFGELEALQSQIESQMRSGTAKVVEYWEAILKRLHIYKAKACLKEIHAKMLRTRLERLETTQSEGENNKDELTVELDEKDSDQEIEGSISPMPLMEAEVSDEEELVGSYSPLQLHGDENEENAIDPEEDKAILERRRNAVLEERRIQELSLRPTAHPEDNFEKSAMKSMGAMEEGDVVYWWHDKYRPRKPKYFNRVHTGYEWNKYNQTHYDHDNPPPKIVQGYKFNIFYPDLVDKSKAPIYTIEKDGDSSETCIIRFHAGPPYEDIAFRIVNKEWEYSHKKGFKCTFERGILHVYFNFKRYRYRR
>gnl_Theca_v1.1_Thecc1EG022366t1
MARSSRSKRRSDDDSASESESDETDRPESSPDKRSSKRSRDRSRRSKSKSSRHSHSRSRRDHDPNDDFSGDDSEGSDRGHSKKKRSSRNITEEEIAEYMAKKAQKKAMRAAKKLKAQTVSGYSNDSNPFGDSNLNEKFVWRKKIERDVAQGVPLDTFSVKAEKKRQKERMAEIEKVKKRREERAVEKAQHEEEMALLARERARAEFQDWEKKEEEFHFDQSKVRSEIRLREGRMKSIDVLSKHLNGSDDMDIELNEPYMVFKGLTVKEMEELRDDIKMHLDLDRATPTHIEYWEALMVVCDWELAEAQKKDALDRARVRGEEPPAELLVEERGLHSSIEADVKNLLEGKTHHELEALQSQIESQMRTGTAKVVEYWEAVLKRLHIFKAKACLKEIHAKMLRKHLQRLEQPSEGEDRPESHHGLRSGEEDSDHDVKDVETYSPEPILQEETYEVEEEAGSFSPELLHGDENEEAIDPEEDRAILERKRMAVLEEQQRRMQEAMAAKPTPSEDNFELKAMKAMGAMEEGDAVFGSGAEVNLDSQVYWWHDKYRPRKPKYFNRVHTGYEWNKYNQTHYDHDNPPPKIVQGYKFNIFYPDLVDKTKAPAFTIEKDGNSTETCIIRFHAGPPYEDIAFRIVNKEWEYSHKKGFKCTFERGILHVYFNFKRYRYRR
>gnl_Theca_v1.1_Thecc1EG027063t1
MSPSSKAGPFKAMVRSGRNKSSRHSHSGRDSDDGFSGGGRSKKKRYGRNITEEEIAGYMAKKAQKKAMRAATKLKEQTVWGYSNDSNPFGDSNLSEKFVWRKQIERDIAQGVPLDSFSVKAEKKRQKERMGEIEKVKKRREERAVERAQHEEEVALLARERARAEFQDWEKKEEEFLSDQSKIRSEIRMREDRTKPIDVLSKHLSGSDKPPYMVFKGLTVKEMEELRDDIIIHLDLDRATPTHIEYWEALLVVCDWELSEARNKDALDQARVRGEEPPAELLAEERRVPFSIEADVKNLLEGKTHRELEGLQSQIESQMRTGMAKVVEYWEAVLKRLHIFKAKACLKEIHAKMLSTHLQRLEQPSGLESDHGLGPGEEDSDHDVKDAETFSPQPVEQEAGSFSPQLLHGDENHEEAIDPEEDRAILEQQRRIREDNFELKAMKAMGAMEEGDAVFGSGAQVNLDSQVYWWRDKYRPRKPKYFNRVHTGYEWNKYNQTHYDPDNPPPKIVLGYKFNIFYPDLVDKTKAPAYTIEKDGNSSDTCIIRFHAGPPYEDIAFRIVDKDWEYSHKKGYKATFEHGVLHLYFNFKRYRYRR
>gnl_Theca_v1.1_Thecc1EG036503t1
MLFLVRTGKRRSDDDSASESKSDETNSRHSLSSRKRSKDRSRRSKSKSSRYRHTRSRSRRDRGSDDDFSGDDSDESDRCRSKKKRSSKNITEEEVAEYMAKKAQKKALIAAKKLKAQTVLGYSNDSNPFGDSNLNEKQGFFFPKLFVWRKKIEQDVAQGVPSDTFSVKAEKKRQKERMAEIEMVKKRREERALEKAQHEEEMALLARDRARAEFHDWEKKEEEFHFDQSKVRSEIRLREGRMKRIDGLTVKEMEELCDDIKMHLDLDRATPTHRVLGEYFVNLRPYGSHALMVVCDWELADARKKDALDRARVHGEEPPAELLAEERGLHSSIEADVKNLLEGKTHCELEALQSEIESQMLSGTAEVVEYWEAVLKRLHIFKAKACLKEIHAKMLHKHLQRLEQPSEGEDRMESDHGLTVNLDSQGYRWHDKYQPRKPKYFNRVHTGYEWNKYKQTHYDHDNPPPKIVQGYEFNIFYPDLVDKTKAPGYTIEKDGNGTETCVIRFHAGPPDEDIAFRIVNKGSEYSHKKGFKCTFEHGILHIYFNFKRYRYCR
>gnl_Utrgi_v4.1_Scf00028.g3563.t1
MSSSKRHRREARSSDEYSSDDEHDKTTKRKGRRKISEEEIAEYLAKKAQKKALKVAQKLKSQTVSGYSNDSNPFGDSNLNENLSCGIILMEIVISAEIEKVKKRREERAIEKAQHEEEMALLARERARAEFQDWEKREEEFHFDQSKIRSKIRLREGRTKPIDVLTKYLDPSDELEIDMNEPYMVLKGLSVKEMEELHNDIKMHLDLDRATPTHIKYWEVVELFYEDVLYWIHTALQVVCEWELSEARKRDVLERARVRGERLPQDMIGGERGLHSSIETDVKSLLQGKTFSELDKLQLQIESQMQSGAAREVEYWEAILKRLHIFKAKACLKEIHAKVLRQHLEFTEIPTEGRKNETERISTEDILDVSEEEADTVLSPEPVMDMEEKEDEFAGSYSPELLHGDEDEDAVDPEEDKASLEKRRNAVLEERRALELASRLAPTEDNFEKHAMKAMGAMEEGDVVFGSNDEINLDSQVYWWHDKYRPRKPKYFNRVHTGYEWNKYNQTHYDHDNPPPKIVQGYKFNIFYPDLVDKSKAPFYAIEKDGESSETCIIRFHAGPPYEDIAFRIVNKEWEYSHKKGFKCTFERGILHVYFNFKRYRYRR
>gnl_Vitvi_Genoscope.12X_GSVIVT01033725001
MGTHGSSSRRKKSRRRSDDSDDSDTPDSSPDRSSTKRRERSRSSRRRSSSRHLDDSDSSGKSDGGGKKRSSRNITEEEIADYLAKKAQKKALRVAKKLKSQTVSGYSNDSNPFGDANLNEKFVWRKKIERDVSQGVPLDTFSVKAEKKRQRERMAEIEKVKKRREERAIEKAQHEEEMALLARERARAEFQDWEKKEEEFHFDQSKVRSDIRLREGRLKPIDILSNLLNGSDDFDMDISEPYMVFKGLTVKEMEELRDDLKMHLDMDRATPTHIEYWEALLVVCDWELAEARKKDALDRARVRGEEPPAELLAEERGLHSSIEADVKNLLQGKTYSELEVLQSHIESQMRSGTAKVVEYWEAVLKRLHIYKAKACLKEIHAKMLHKHLQYLEPHSESEDELEAEPGPEPKVEDSIQDLEDAQTFSPEPILHEEAHEAEEEAGSFSPELLHGDENEEAIDPEEDRAILERKRIAVLEEQQKRIQEAMASKPTPSEDNLELKVMKAMGAMEEGDAVFGSGAEVNLDSQVYWWHDKYRPRKPKYFNRVHTGYEWNKYNQTHYDHDNPPPKIVQGYKFNIFYPDLVDKTKAPVYTIEKDGSSGETCLIRFHAGPPYEDIAFRIVNKEWEYSHKKGFKCTFERGILHVYFNFKRYRYRR
>FraveV4A2_1g06450.t1
MSRHRRRRSESSDSDESHGRHHRKKRRMSAAEENRMIAEYLAKKAEKKALKLEKKKKTETFVWKKKIERDVCQGRIDDSYFAVKDEEERRAEIEKVQRRREERARQRAQREEEMELLARERARAEFQDWEKKEEEFNYEQSRIKSEKRLREGRFKPIDHLVLMSKHLNGGSESDDEFDQMEMDLKEPYMHAFKGLAVEGLEELRADIQMNVDHCNSAIPEQSVFWKFWKALLVVCDSELVEARRKDAADRARVRGEEPPAERKGLHSSVEADVKAVLDQYSTFRELELLEHQTEEKVNGEDKLTEFWEAILSQLPLLKAKAYLKEQYAKILDKYLQRLEQEVVDGEDNFDIVPGSRADSMEEEEREDEAGSFSPQAFHGDEKDQLIDAEEDRALLERKRMAVKQRRNQAAAATAKPPQEDDLEMKQVAMRAMGDKREGDVVFGSDNEVNINPSELTYNSLNDKYRPRKPKYYNRFHTGFEWNKYNQTHYDHDNPPPKVVLGYKFNIFYPDLIDRTRTPIYRIEKDEGVDNKNNNTCIIRFSVGPPYEDIAFRIVNRDWELSHKKGFKCTFERGILQLYFNFKRYRYRR
>FraveV4A2_6g17312.t2
MGRSSRSRKEASSSRRRRKSDDSESDSYTGSDDSDSQDSSPARSPSKRKERSSSRMRRSSSRRKHSDDESYESDESEERDRKKKRSSRNVTEEEIAEYLAKKAQKKAARVAKKLKSKTVSGYSNDSNPFGDSNLNETFVWRKKIERDVSHGVPLDTFSVKAEKQRQRERMAEVEKVKKRREERALEKAQHEEEMALLARERARAEFQDWEKKEEEFHFDQSKMRSEIRLREGRIKPIDVLSKHLDGTDDLDIEINEPYMVFKGLTVKEMEELRDDIKMHLGLDRSTPTHIEYWEALLVVCEWELSEARKKDALDRARVRGEEPPAELLAEQRGLHSSIEADVKNLLEGKTYSQLEALQSEIESQMRSGTAKVVEYWEAVLTRLHIFKAKACLKEIHAKMLHKHLQRLEGRVDGEEKLDMPVDLQPEEESEPDANGAETYSPQPVEEEIHVAEEEAEEAGSFSPELLHGDENEEVMDPEEDRAILERKRMAVLEEQQRRIKEAMASKPAPPPEDIEMKAAMKAMGAMEEGDAIFGSNSEVNLDSQVYWWHDKYRPRKPKYFNRVHTGYEWNKYNQTHYDHDNPPPKIVQGYKFNIFYPDLVDKIKAPTYTIERDGNSSETCIIRFHAGPPYEDIAFRIVNKEWEYSHKKGFKCTFERGILHVYFNFKRYRYRR
>Maldo_HF_04971
MKNNKSVETIPLSSNPCAEKFFHEGRAAEVEIEKVKKRREERALEKAQHEEEMALLARERARAEFQDWEKKEEEFHFDQSKVRSEIRLREGRIKPIDVLSKHLSGSDDFEIEIDEPYMVFMGLTVKEMEELRDDIKMHLDLDRATETHVKYWEALLVVYDWELAEGRKKDAIDRAKVRGEEPPSELLAEQRGLHTSVEADVKNLLEGTTFWELEELQSKIESEMCSGTAKVVEYWEAVLTRLHIFKAKACLKEIHAKMLHKHLQRLVKREGGEKNLDEVHDSQTEEGKSEPGVKDAQTFSMEEEIHVAEEEAGLFSPELLHVDENEEVINPEEDKAILERKRVAMSMGDMVEGDAVFGMGSEVNLDSQVYWWHDKYRPRKPKYFNRVNSGYEWNKYNQTHYDHDNPPPKIVQGYKLNIFYPYLVDKTKAPHYMIEKDGDSSEICITRFHAGPPQEDMAFRIVNKEWEYSHKKGVQMHV
>Maldo_HF_20723
MAVNNSQTVVGGGPTAGGVPAASLYVGDLHPYMTEGQLEEAFKGFKGVTSVRLCRDTATATNRSLRYGYVNFTTPEEAIRAMEVMNHSMLHGRVIRVMWSHRDPDARKSGIGNVFVKNLSESINSVELEEMFKKFGRTLSCKLAMFEDGKSKGYGFVQFESEESAIAAIEKLNGTTVGNKQLYVAKFVRKSDRVLPNPGVKYTNLYMKNLDPTLKEELVEEKFSEFGKTVSFAIAKDDHGNSRGFGFVNFENPDDARRAMEGMNGSQLGSKVLYVARAQKKAEREHILRWQFEEKRKEQMLKFKGSNVYVKNIDDDVSDEELVGHFSQCGMITSAKIMRDDKGISKGFGFVCFSTPEEGNKAVNTFHGHMFRRKPLYVAIAQLKEERHAQLQLQYAQRMAGFVGPSTTVIPGGYPPFYYQAPSGVVPQVPPRPGLMYQPLGLRPGWIPSGFVPTSGPAYQPPQVPVRTGQAKYVANERQRDMNKGVSSAASNSVGVGVQPEMLSSMLAAASPEQQKQILGQQLYPLVHKQKPDLASKITGMLLEMDNSELLNLLESPDSLTAKVEEAVQVLQISKTKVPNKENIHPSYLSAEAYNNKMCRVWAPEIYDRLNSNFNFHGRSSRRKEAPSSSSKSRRRRRSDDSDSVSYTDSDDSDSHDSSPARSSRKRKERSSRRKSSRRKDSDDESYDSDESEERDRKTKRSSKNVTEEQIAEYLAKKAQKKAARVAKKIKSKTVSGYSNDSNPFGDSNLNEMFVWRKKIERDVSHGVPLDEFSVKAERKRQRERMAEIEKVKKRREERALEKAQHEEEMALLARERARAEFQDWEKKEEEFHFDQSKVRSEIRLREGRIKPIDVLSKHLNGSDDFEIEIDEPYMVFMGLTVKEMEELRDDIKMHLDLDRATETHVKYWEALLVVCDWELAEGRKKDAIDRAKVRGEEPPAELLAEQRGLHTSVEADVKNLLEGKTFRELEELQSKIESEMRSGTAKVVEYWEAVLTRLHIFKAKACLKEIHAKMLHKHLQRLQKREDGEKNLDRVHDSQPEEEESESDVKDAQAFSPEPMEEEIHVAEEEAGSFSPELLHGDENEEVIDPEEDRAILERKRVAVLEEQQRRIQEAMTSKPAPPEDNFEMKAMKFMGEMVEGDAVLGTGSEVNLDSQVYWWHDKYRPRKPKYFNRVHTGYEWNKYNQTHYDHDNPPPKIVQGYKFNIFYPDLVDKTKAPHYTIEKDGNSSETCIIRFHAGPPYEDIAFRIVNKEWEYSHKKGFKCTFERGILHVYFNFKRHRYLKEVMLNVKHQPSLLHGLINHPSTSAAKLRRDHLRIVSLQIRFSAQPCEKI
>Malba_017171
MGGHGRSSRRKEAPSSSSKSRRRRISDHSDSVSYTDSDDSDSHDSSPARSSRKRKERSSRRKSSRRKDSDDESYDSDESEERDRKTKRSSKNVTEEQIAEYLAKKAQKKAARVAKKIKSKTVSGYSNDSNPFGDSNLNEMFVWRKKIERDVSHGVPLDEFSVKAERKRQRERMAEIEKVKKRREERALEKAQHEEEMALLARERARAEFQDWEKKEEEFHFDQSKVRSEIRLREGRIKPIDVLSKHLNGSDDFEIEIDEPYMVFMGLTVKEMEELRDDIKMHLDLDRATETHVKYWEALLVVCDWELAEGRKKDAIDRAKVRGEEPPAELLAEQRGLHTSVEADVKNLLEGKTFRELEELQSKIESEMRSGTAKVVEYWEAVLTRLHIFKAKACLKEIHAKMLHKHLQRLQKREDGEKNLDRVPDSQPEEEESESDVKDAQAFSPEPMEEEINVAEEEAGSFSPELLHGDENEEVIDPEEDRAILERKRVAVLEEQQRRIQEAMTSKPAPPEDNFEMKAMKFMGEMVEGDAVLGTGSEVNLDSQVYWWHDKYRPRKPKYFNRVHTGYEWNKYNQTHYDHDNPPPKIVQGYKFNIFYPDLVDKTKAPHYTIEKDGNSSETCIIRFHAGPPYEDIAFRIVNKEWEYSHKKGFKCTFERGILHVYFNFKRHRYRR
>Malba_030456
MRVVYDWELAEGRKKDATDRAKVRGEEPPSELLAEQRGLHTSVEADVKNLLEGKTFWELEELQSKIESEMCSGTAKVVEYWEAVLTRLHIFKAKACLKEIHAKMLHKHLHRLVKREGGEKNLDEVHDSQTEEEKSEPGVKDAQTFSMEEEIHVAEEEAGLFSPELLHVDENEEVINPEEDKAILERKRVAMSMGDMVEGDAVFGMGSEVNLDSQTHYDHDNPPPKIVQGYKLNIFYPDLVDKTKAPHYTIEKDGDSSEICIIRFHAGPPQEDMASFLDLAFRIVNKEWEYSHKKGVQMHV
>Malba_045060
MDRISLVFKAVSSNCVSTRTIDVGTKDVCLSALLARERARAEFQDWEKKEEEFHFDQSKVRSEIRLREGRIKPIDVLSKHLSGSDDFEIEIDEPYMVFMGLTVKEMEELRDDIKMHLDLDRATETHVKYWEVLFSFFSF
>Malsi_12g009820
MGRFLGLRNMTRHCPILICISIRFDTNPNKPLEIYYRETWDLRDAVAAEAPPSSPSKSRCKRRSEDSDSASYSESDDSDIRDSSPARSSRKRRERSNRRKSSPRKDSDDGSYDSDESEDRDRKTKRSSKNVTEEQIADYLARKAQKKALLARERARAEFQDWEKKEEEFHFDQSKVRSEIRLREGRIKPIDVLSKHLSGSDDFEIEIDEPYMVFMGLTVKEMEELRDDIKMHLDLDRATETHVKYWEALLVVYDWELAEGRKKDAIDRAKVRGEEPPELLAEQRGLHTSVEADVKNLLEGKTFWKLEELQSKIESEMCSGTAKVVEYWEAVLTRLPIFKAKACLKEIHAKMLHKHLQRLVKPRVNLDEVHDSQTEEEKSEPGVKDAQTFSMEEEIHVAEEEAGLFSPELLHVDENEEAINPEEDKAILERKRVAMSMGDVVEGDAVFGMGSEVNLDSQVYWWYDKYRPRKPKYFNRVHSGYEWNKYNQTHYDHDNPPPKIVQGYKLNIFYPDLVDKTKAPHYMIEKDGDSSEICIIRFHAAGPPQEDMASFLDLAFRIVNKEWEYSHKKGVQMHV
>Malsi_14g011200
MTELTPILICTSVRFDTNPKKTSGKLLPRNMGSHGRSSRRKEAPSSSSKSRRRRRSDDSDSVSYTDSDDSDSHDSSPARSSRKRKERSSRRKSSRRKDSDDESYDSDESEERDRKTKRSSKNVTEEQIAEYLAKKAQKKAARVAKKIKSKTVSGYSNDSNPFGDSNLNEMFVWRKKIERDVSHGVPLDEFSVKAERKRQRERMALLARERARAEFQDWEKKEEEFHFDQSKVRSEIRLREGRIKPIDVLSKHLNGSDDFEIEIDEPYMVFMGLTVKEMEELRDDIKMHLDLDRATETHVKYWEALLVVCDWELAEGRKKDAIDRAKVRGEEPPAELLAEQRGLHTSVEADVKNLLEGKTFRELEELQSKIESEMRSGTAKVVEYWEAVLTRLHIFKAKACLKEIHAKMLHKHLQRLQKREDGEKNLDRVHDSQPEEEESESDVKDAQAFSPEPMEEEIHVAEEEAGSFSPELLHGDENEEVIDPEEDRAILERKRVAVLEEQQRRIQEAMTSKPAPPEDNFEMKAMKFMGEMVEGDAVLGTGSEVNLDSQVYWWHDKYRPRKPKYFNRVHTGYEWNKYNQTHYDHDNPPPKIVQGYKFNIFYPDLVDKTKAPHYTIEKDGNSSETCIIRFHAGPPYEDIAFRIVNKEWEYSHKKGFKCTFERGILHVYFNFKRHRYRR
>Malsy_12g009700
MALLARECARAEFQDWEKKEEEFHFHQCKVRSEIRLREGRIKPIDVLSKHLSGSDDFEIEIDEPFMVFMGLTVKEMEELRDDIKMHLDLDRATETHVKYWEALLVVYDWELAEGRKKDAIDRAKVRGEEPPSELLAEQRGLHTSVEADVKNLLEGTTFWELEELQSKIESEMCSGTAKVVEYWEAVLTRLHIFKAKACLKEIHAKMLHKHLQRLVKREGGEKNLDEVHDSQTEEEKSEPGVKGMRTFDLWVYDFITKMFANTFLYIDAQTFSMEEEIHVAEEEAGLFSPELLHVDENEEVINPEEDKAILERKRVAMSMGDVVEGDAVFGMGSEVNLDSQVYWWHDKYRPRKSKYFNRVYSGYEWNKYNQTHYDHDNPPPKIVQGYKLNIFYPDLVDKTKAPHYMIEKDGDSSEICITRFHAGPPQEDMAFWIVNKEWEYSHKKGVKMHV
>Malsy_14g010220
MGSHGRSSRRKEAPSSSSKSRRRRRSDDSDSVSYTDSDDSDSHDSSPARSSRKRKERSSRRKSSRRKDSDDESYDSDESEERDRKTKRSSKNVTEEQIAEYLAKKAQKKAARVAKKIKSKTVSGYSNDSNPFGDSNLNEMFVWRKKIERDVSHGVPLDEFSVKAERKRQRERMAEIEKVKKRREERALEKAQHEEEMALLARERARAEFQDWEKKEEEFHFDQSKVRSEIRLREGRIKPIDVLSKHLNGSDDFEIEIDEPYMVFMGLTVKEMEELRDDIKMHLDLDRATETHVKYWEALLVVCDWELAEGRKKDAIDRAKVRGEEPPAELLAEQRGLHTSVEADVKNLLEGKTFRELEELQSKIESEMRSGTAKVVEYWEAVLTRLHIFKAKACLKEIHAKMLHKHLQRLQKREDGEKNLDRVHDSQPEEEESESDVKDAQAFSPEPMEEEIHVAEEEAGSFSPELLHGDENEEVIDPEEDRAILERKRVAVLEEQQRRIQEAMTSKPAPPEDNFEMKAMKFMGEMVEGDAVLGTGSEVNLDSQVYWWHDKYRPRKPKYFNRVHTGYEWNKYNQTHYDHDNPPPKIVQGYKFNIFYPDLVDKTKAPHYTIEKDGNSSETCIIRFHAGPPYEDIAFRIVNKEWEYSHKKGFKCTFERGILHVYFNFKRHRYRR
>Maldo_GDDH_12G1102100
MFPFQVKCLSLFNVQCVLCFNVIIWNHNSLWHLTCTMQGLTVKEMEELRDDIKMHLDLDRATETHVKYWEALLVVYDWELAEGRKKDAIDRAKVRGEEPPSELLAEQRGLHTSVEADVKNLLEGKTFWELEELQSKIESEMCSGTAKVVEYWEAVLTRLHIFKAKACLKEIHAKMLHKHLQRLVKREGGEKNLDEVHDSQTEKGKSEPGVKDAQTFSMEEEIHVAEEEAGLFSPELLHVDENEEVINPEEDKAILEGKRVAMSMGDVVEGDAVFGMGSEVNLDSQVYWWHDKYRPRKPKYFNRVYIGYEWNKYNQTHYDHDNPPPKIVQGYKLNIFYPDLVDKTKAPHYMIEKDGDSSEICITRFHAGPPQEDMAFWIVNKEWEYSHKKGVKMHV
>Maldo_GDDH_12G1102200
MGFLASAEIEKVKKRREERALEKAQHEEEMALLARECARAEFQDWEKKEEEFHFHQCKVRSEIRLREGRIKPIDVLSKHLSGSDDFEIEIDEPFMVFMAPVLCNEWRLKESQ
>Maldo_GDDH_14G1096200
MIIRCAGFGPPKYMTDLTPILICTSVRFDTNPKKTSGKLLPRNMGSHGRSSRRKEAPSSSSKSRRRRRSDDSDSVSYTDSDDSDSHDSSPARSSRKRKERSSRRKSSRRKDSDDESYDSDESEERDRKTKRSSKNVTEEQIAEYLAKKAQKKAARVAKKIKSKTVSGYSNDSNPFGDSNLNEMFVWRKKIDRDVSHGVPLDEFSVKAERKRQRERMAEIEKVKKRREERALEKAQHEEEMALLARERARAEFQDWEKKEEEFHFDQSKVRSEIRLREGRIKPIDVLSKHLNGSDDFEIEIDEPYMVFMGLTVKEMEELRDDIKMHLDLDRATETHVKYWEALLVVCDWELAEGRKKDAIDRAKVRGEEPPAELLAEQRGLHTSVEADVKNLLEGKTFRELEELQSKIESEMRSGTAKVVEYWEAVLTRLHIFKAKACLKEIHAKMLHKHLQRLQKREDGEKNLDRVHDSQPEEEESESDVKDAQAFSPEPMEEEIHVAEEEAGSFSPELLHGDENEEVIDPEEDRAILERKRVAVLEEQQRRIQEAMTSKPAPPEDNFEMKAMKFMGEMVEGDAVLGTGSEVNLDSQVYWWHDKYRPRKPKYFNRVHTGYEWNKYNQTHYDHDNPPPKIVQGYKFNIFYPDLVDKTKAPHYTIEKDGNSSETCIIRFHAGPPYEDIAFRIVNKEWEYSHKKGFKCTFERGILHVYFNFKRHRYRR
>Maldo_Gala_12g010240
MGRSDDSDSASYTESDDSDIRDSSPARSSRKRRERSNRRKSSPRKDSDDGSYDSDESEDRDRKTKRSSKNVTEEQIADYLARKAQKKDNYEAREAFEIARITKGTSPAVRLFPFLKVTLSLRNSIIVGELNLNAPMAKKGTYHKALLARECARAEFQDWEKKEEEFHFHQCKVRSEIRLREGRIKPIDVLSKHLSGSDDFEIEIDEPFMVFMGLTVKEMEELRDDIKMHLDLDRATETHVKYWEALLVVYDWELAEGRKKDAIDRAKVRGEEPPSELLAEQRGLHTSVEADVKNLLEGKTFWELEELQSKIESEMCSGTAKVVEYWEAVLTRLHIFKAKACLKEIHAKMLHKHLQRLVKREGGEKNLDEVHDSQTEKGKSEPGVKDAQTFSMEEEIHVAEEEAGLFSPELLHVDENEEVINPEEDKAILEGKRVAMSMGDVVEGDAVFGMGSEVNLDSQVYWWHDKYRPRKPKYFNRVYIGYEWNKYNQTHYDHDNPPPKIVQGYKLNIFYPDLVDKTKAPHYMIEKDGDSSEICITRFHAGPPQEDMAFWIVNKEWEYSHKKGVKMHV
>Maldo_Gala_14g009820
MGSHGRSSRRKEAPSSSSKSRRRRRSDDSDSVSYTDSDDSDSHDSSPARSSRKRKERSSRRKSSRRKDSDDESYDSDESEERDRKTKRSSKNVTEEQIAEYLAKKAQKKAARVAKKIKSKTVSGYSNDSNPFGDSNLNEMFVWRKKIERDVSHGVPLDEFSVKAERKRQRERMALLARERARAEFQDWEKKEEEFHFDQSKVRSEIRLREGRIKPIDVLSKHLNGSDDFEIEIDEPYMVFMGLTVKEMEELRDDIKMHLDLDRATETHVKYWEALLVVCDWELAEGRKKDAIDRAKVRGEEPPAELLAEQRGLHTSVEADVKNLLEGKTFRELEELQSKIESEMRSGTAKVVEYWEAVLTRLHIFKAKACLKEIHAKMLHKHLQRLQKREDGEKNLDRVHDSQPEEEESESDVKDAQAFSPEPMEEEIHVAEEEAGSFSPELLHGDENEEVIDPEEDRAILERKRVAVLEEQQRRIQEAMTSKPAPPEDNFEMKAMKFMGEMVEGDAVLGTGSEVNLDSQVYWWHDKYRPRKPKYFNRVHTGYEWNKYNQTHYDHDNPPPKIVQGYKFNIFYPDLVDKTKAPHYTIEKDGNSSETCIIRFHAGPPYEDIAFRIVNKEWEYSHKKGFKCTFERGILHVYFNFKRHRYRR
>Pyrco_DAP_Chr14v0.1_34976.1
SSIAFRLSKVDFFLQALLARERARAEFQDWEKKEEEFHFDQSKVRSEIRLREGRIKPIDVLSKHLNGSDDFEIEIDEPYMVFMGLTVKEMEELRDDIKMHLDLDRATETHVKYWEALLVVCDWELAEGRKKDAIDRAKVRGEEPPAELLAEQRGLHTSVEADVKNLLEGKTFRELEELQSKIESEMRSGTAKVVEYWEAVLTRLHIFKAKACLKEIHAKMLHKHLQRLQKREDGEKNLDRVHDSQPEEEESESDVKDAEAFSPEPMEEEIHVAEEEAGSFSPELLHGDENEEVIDPEEDRAILERKRVAVLEEQQRRIQEAMTSKPAPPEDNFEMKAMKFMGEMVEGDAVLGTGSEVNLDSQVYWWHDKYRPRKPKYFNRVHTGYEWNKYNQTHYDHDNPPPKIVQGYKFNIFYPDLVDKTKAPHYTIEKDGNSSETCIIRFHAGPPYEDIAFRIVNKEWEYSHKKGFKCTFERGILHVYFNFKRHRYRR
>Pyrco_DAP_Chr4v0.1_10227.1
MGSHGRSSRRKEAPSSSSKSRRRRRSDDSDSASYTESDDSDSHDSSPARSSRKRKERSSRRKSSRRKDSDDESYDSDESEERDRKTKRSSKNVTEEQIAEYLAKKAQKKASRVAKKIKSKTVSGYSNDSNPFGDSNLNEMFVWRKKIERDVSHGVPLDEFSVKAERKRQRERMAEIEKVKKRREERALEKAQHEEEMALLARERARAEFQDWEKKEEEFHFDQSKVRSEIRLREGRIKPIDVLSKHLNGSDDFEIEIDEPYMVFMGLTVKEMEELRDDIKMHLDLDRATETHVKYWEALLVVCDWELAEGRKKDAIDRAKVRGEEPPAELLAEQRGLHTSVEADVKNLLEGKTFRELEELQSKIESEMRSGTAKVVEYWEAVLTRLHIFKAKACLKEIHAKMLHKHLQRLQKREDGEKNLDRVHDSQPEEEESESDVNDAQAFSPEPMEEEIHVAEEEAGSFSPELLHGDENEEVIDPEEDRAILERKRVAVLEEQQRRIQEAMTSKPAPPEDNFEMKAMKFMGEMVEGDAVLGTGSEVNLDSQVYWWHDKYRPRKPKYFNRVHTGYEWNKYNQTHYDHDNPPPKIVQGYKFNIFYPDLVDKTKAPHYTIEKDGNSSETCIIRFHAGPPYEDIAFRIVNKEWEYSHKKGFKCTFERGILHVYFNFKRHRYRR
>Pyrco_BP1_013816.1
MGSHGRNSRRKEAPSSSSKSRRRRRSDESDSASYTESDDSDSHDSSPARSSRKRKERSSRRKSSRRKDSDDESYDSDESEERDRKTKRSSKNVTEEQIAEYLAKKAQKKAARVAKKIKSKTVSGYSNDSNPFGDSNLNEMFVWRKKIERDVSHGVPLDEFSVKAERKRQRERMAEIEKVKKRREERALEKAQHEEEMALLARERARAEFQDWEKKEEEFHFDQSKVRSEIRLREGRIKPIDVLSKHLNGSDDFEIEIDEPYMVFMGLTVKEMEELRDDIKMHLDLDRATETHVKYWEALLVVCDWELAEGRKKDAIDRAKVRGEEPPAELLAEQRGLHTSVEADVKNLLEGKTFRELEELQSKIESEMRSGTAKVVEYWEAVLTRLHIFKAKACLKEIHAKMLHKHLQRLQKREDGEKNLDRVHDSQPEEEESESDVNDAQAFSPEPMEEEIHVAEEEAGSFSPELLHGDENEEVIDPEEDRAILERKRVAVLEEQQRRIQEAMTSKPAPPEDNFEMKAMKFMGEMVEGDAVLGTGSEVNLDSQVYWWHDKYRPRKPKYFNRVHTGYEWNKYNQTHYDHDNPPPKIVQGYKFNIFYPDLVDKTKAPHYTIEKDGNSSETCIIRFHAGPPYEDIQKRLYLMSNINRPFFMGSSLLPLLKSSGETTFGLSLCRFDFLHSLARKYKIGDVESEVEEFGFKG
>Pyrco_BP_DH_14g09420
MGRVWIHSFRYKPKKTSGKSRNMGSHGRNSRRKEAPSSSSKSRRRRRSDESDSASYTESDDSDSHDSSPARSSRKRKERSSRRKSSRRKDSDDESYDSDESEERDRKTKRSSKNVTEEQIAEYLAKKAQKKAARVAKKIKSKTVSGYSNDSNPFGDSNLNEMFVWRKKIERDVSHGVPLDEFSVKAERKRQRERMAEIEKVKKRREERALEKAQHEEEMALLARERARAEFQDWEKKEEEFHFDQSKVRSEIRLREGRIKPIDVLSKHLNGSDDFEIEIDEPYMVFMGLTVKEMEELRDDIKMHLDLDRATETHVKYWEALLVVCDWELAEGRKKDAIDRSKVRGEEPPAELLAEQRGLHTSVEADVKNLLEGKTFRELEELQSKIESEMRSGTAKVVEYWEAVLTRLHIFKAKACLKEIHAKMLHKHLQRLQKREDGEKNLDRVHDSQPEEEESESDVNDAQAFSPEPMEEEIHVAEEEAGSFSPELLHGDENEEVIDPEEDRAILERKRVAVLEEQQRRIQEAMTSKPAPPEDNFEMKAMKFMGEMVEGDAVLGTGSEVNLDSQVYWWHDKYRPRKPKYFNRVHTGYEWNKYNQTHYDHDNPPPKIVQGYKFNIFYPDLVDKTKAPHYTIEKDGNSSETCIIRFHAGPPYEDIAFRIVNKEWEYSHKKGFKCTFERGILHVYFNFKRHRYRR
>Pruav_sc0000395.1_g080.1.mk
MGTHGRSKSKKDASSSSKSRRRRRSDDSESDSESESYSESDASDSRDSSPPRSSGKGKEHRRSRNSSRRSGRRKDSSDDESYDSDETEERDGKKKRSKNVTEDQIAEYLAKKAQKKATRVAKKIKSKTVSGYSNDSNPFGDSNLNEIFVWRKKIDRDVSNGVPLEVFSVKAEKKRQRERMAEVEKVKKRREERALEKAQHEEEMALLARERARAEYQDWEKKEEEFHFDQSKVRSEIRLREGRIKPIDVLSKHLNGSDDFDIEINEPYMVFKGLSVKEMEELRDDIKMHLDLDRATPTHIEFWEALLVVADWELAEARKKDALARAKVRGEEPPAELLAEQRGLHSSIEADVKTLLEGKTYSELEALQSKIESQMRSGTAKVVEYWEAVLTRLHIFKAKACLKEIHTKMLHKHLQRLEQRVDGEENLDTVHDLQPEEEESELDVKDAQAFSPEPLEEEEEIDVAEEEAGSFSPELFHGDENEEVLDPEEDRAKLRRIQEALASKPAPPPEDNFEMKAMKAMGIMEEGDAVFGSNSEVNLDSQVYWWHDKYRPRKPKYFNRVHTGYEWNKYNQTHYDHDNPPPKIVQGYKFNIFYPDLVDKTKAPHYTIEKDGNSSETCIIRFHAGPPYEDIAFRIVNKEWEYSHKKGFKCTFERGILHVYFNFKRYRYR
>Pyrusco14g009480.1
MGSHGRSSRRKEAPSSSSKSRRRRRSDDSDSASYTEPDDSDSHDSSPARSSRKRKERISRRKSSRRKDSDDESYDSDESEERDRKTKRSSKNVTEEQIAEYLAKKAQKKAARVAKKIKSKTVSGYSNDSNPFGDSNLNEMFVWRKKIERDVSHGVPLDEFSVKAERKRQRERMAEIEKVKKRREERALEKAQHEEEMALLARERARAEFQDWEKKEEEFHFDQSKVRSEIRLREGRIKPIDVLSKHLNGSDDFEIEIDEPYMVFMGLTVKEMEELRDDIKMHLDLDRATETHVKYWEALLVVCDWELAEGRKKDAIDRAKVRGEEPPAELLAEQRGLHTSVEADVKNLLEGKTFRELEELQSKIESEMRSGTAKVVEYWEAVLTRLHIFKAKACLKEIHAKMLHKHLQRLQKREDGEKNLDRVHDSQPEEEESESDVKDAQAFSPESMEEEIHVAEEEAGSFSPELLHGDENEEVIDPEEDRAILERKRVAVLEEQQRRIQEAMTSKPAPPEDNFEMKAMKFMGEMVEGDAVLGTGSEVNLDSQVYWWHDKYRPRKPKYFNRVHTGYEWNKYNQTHYDHDNPPPKIVQGYKFNIFYPDLVDKTKAPHYTIEKDGNSSETCIIRFHAGPPYEDIAFRIVNKEWEYSHKKGFKCTFERGILHPPPAFREPIVLKIPIVSEVTIPKAPLAFSGQPACFFQSSAPTEVHSHKTQGSMRGLMQVSLAYSAQGGLPLAS
>Pyrbe_011131
MGKNGSSKDAPSLSSKRRHRRRSDDSDSASYTESDDSDIRDSSPARSSRKRKERSTRRKSSRREDSDDGSYDSDESEDRDRKTKRSSKSVTEEQISEYLAKKAEKKVAILYIRVLFSRVAKKIKSKTVSSYSNDSNPFGDSNLNEMFVWRKKIERDVSHGVPLDKFTVKAERKRQRERMVPRDYAQHRISYEVALLVVCDWELAEGRKKDAIDRAKVRGEEPPSELLAEQRGLHTSIEADVKNLLEGKTFSELEELQSKIESEMHSGTAKVVEYWEDVLTRLHIFKAKACLKEIHAKMLHKHLQRLVKREDGEKNLIGFTIQNPKRRRVSLMSKEEIHVAEEEAGSFSPELLHGHENEGVIDLEEDKAILERKRVAVLEEQQRWIQEATTSKPAPPEDNFEKVMKFMGDMVDGDAVFGMGSEVNLDSQVYWWHDKYRPRKPKYFNRVHTGYEWNKYNQTHYDHDNPPPKIVQGYEFNIFDPDLVDKTKAPHYTIEKDGDSSETCIIRFQAGPPYEDIAFWIVNKEWEYSNKKGFK
>Pyrbe_011142
MDNGKGKGTRDSGSSKDAPSLSSTSRHRRRSDDSDSASYTESDDSDIRDSSPSRSSRKRKERSTRRKSSRREDSDDGSYDSDESEDRDRKTKRSSKSVTEEQISEYLAKMAEKKVAILYIRVLFSRVAKKIKSETVSGYSNDSNPFGDSNLNEMFVWRKKIERDVSHGVPLDKFTVKAERKRQRERMALLVVCDWELAEGRKKDAIDRAKVRGEEPPSELLAEQRGLHTSIEADVKNLLEGKTFSELEELQSKIESEMHSGTAKVVEYWEDVLTRLHIFKAKACLKEIHAKMLHKHLQRLVKREDGEKNLIGFTIQNPKRRRVSLMSKEEIHVAEEEAGSFSPELLHGHENEGVIDLEEDKAILERKRVAVLEEQQRWIQEATTSKPAPPEDNFEKVMKFMGDMVDGDAVFGMGSEVNLDSQIVQGYKFNIFDPDLVDKTKAPHYTIEKDGDSSETCIIRFQAGPPYEDIAFWIVNKEWEYSNKKGFK
>Pyrbe_017756
MGSHGRSSRRKEAPSSSSKSRRRRRSDDSDSASYTEPDDSDSHDSSPARSSRKRKERSSRRKSSRRKDSDDESYDSDESEERDRKTKRSSKNVTEEQIAEYLAKKAQKKAARVAKKIKSKTVSGYSNDSNPFGDSNLNEMFVWRKKIERDVSHGVPLDEFSVKAERKRQRERMAEIEKVKKRREERALEKAQHEEEMALLARERARAEFQDWEKKEEEFHFDQSKVRSEIRLREGRIKPIDVLSKHLNGSDDFEIEIDEPYMVFMGLTVKEMEELRDDIKMHLDLDRATETHVKYWEALLVVCDWELAEGRKKDAIDRAKVRGEEPPAELLAEQRGLHTSVEADVKNLLEGKTFRELEELQSKIESEMRSGTAKVVEYWEAVLTRLHIFKAKACLKEIHAKMLHKHLQRLQKREDGEKNLDRVHDSQPEEEESESDVKDAQAFSPEPMEEEIHVAEEEAGSFSPELLHGDGNEEVIDPEEDRAMLERKRVAVLEEQQRRIQEAMTSKPAPPEDNFEMKAMKFMGEMVEGDAVLGTGSEVNLDSQVYWWHDKYRPRKPKYFNRVHTGYEWNKYNQTHYDHDNPPPKIVQGYKFNIFYPDLVDKTKAPHYTIEKDGNSSETCIIRFHAGPPYEDIAFRIVNKEWEYSHKKGFKCTFERGILHVYFNFKRHRYRR
>Pyrpy_N_12g0479.1
MFCVQFHFDQSKVRLEIRLREGRIKPINVLSKHLSGSDDFEIEIDKPYIVFMGLTVKEMEELRDDIKMHLDLDRATEAHVKYWEALLVVCDWELAEGRKKDAIDRAKVRGEEPPSELLAKQRGLHTSIEADAKNLLEGKTFSELEELQSKIESEMHSGTAKVVEYWEAVLTCLHIFKAKACLKEIHAKMVHKHLQWRVKREDGEKNLDRVHDAQPEEKSEPDVKDAQTFSPEPMEEEIHVAEEEAGSFSPGLLHGDENEEVIDPEEDKAILERKRGAVLEEQQRRIQEATTSKPAPPEDNFEKVMKFMGDMVDGDAVFGMGFEVNLDSQVYWWHDNYRPRKPKYFNRVHTGYEWNKYNQTHYDHDNPPPKIVQGNKFNIFDSDLVDKTKAPHYTIEKDGDSSETCIIRFQAGPPYEDIAFWIVNKEWEYSNKKGFK
>Pyrpy_N_12g0480.1
MDLTDAVAAIRMRRRPPGVATEEDPTTPIPHRIPSPMIPTSATPLRRGAPGSARNEAPAERAAAGRTPTTGRTTAMRARTVTARRRGRRRALRRSKSLSTWLRRQRRRFVWRKKIERDVSHGVPLDEFTVKAERKNGT
>Rosch_v2.0_Chr2g0092191
MSRHRRRRSESSDSDESHARHHRKKRRLSAEEEDRMIAEYLAKKAEKKALKLEKKKKTETFVWRKKIERDVCQGRVPLDDSYFAVKDEEERRAEIAKVKQRREERARQRAQREEEMELLARERARAEFQDWEKKEEEFNYEQSRIKSEKRLREGRFKPIDHLVLMSKHLNGNSESDEDFDHMGMDLKEPYMHAFKGLAVEGLEQLRDDIQMNLDHCNSAMPEHVGFWEALLVVCDSELVEAQRKDAVDQARVRGEEPPAERKGLHSSVEADVKAVLDQYCTLSELNLLQRQTEEKVRGEDKLTEFWEAIHSQLPVLKAKAYLKEQYAKILHKYLQRLEQEVVDGEDSSDIVHGSRAEPMEEEDREYETGSFSPQVFHGDEKEPVIDAEEDRAMLERKRMAVVERQQRRIQAATSTAKPRPQEVDLQMKQVAMRAMGEMREGDVVFGSGSEVNIKPSELAYNSLNDKYRPRKPKYYNRFHTGFEWNKYNQTHYDHDNPPPKVVLGYKFNIFYPDLIDRTKTPSFYIEKDEGVDNKNNDTCIIRFSAGPPYEDIAFRIVNRDWEVSQKKGYKSTFERGILQLYFNFKRYRYRR
>Rosch_v2.0_Chr3g0471451
MGRSSRSRKEASSGRRRRKSDDSDSDSYTDSDDSDSLDSSPSRSSAKRKERSSRSRKSSSRRRNHSDDESYESDDSDEPDRKKKRSSRNVTEEQIAEYLAKKAQKKAARVAKKLKSKTVSGYSNDSNPFGDSNLNETFVWRKKIERDVSHGVPLDVYSVKAEKQRQRDRMAEIEKVKKRREERALEKAQHEEEMALLARERARAEFQDWEKKEEEFHFDQSKMRSEIRLREGRIKPIDVLSKHLDGSDDLDIEINEPYMVFKGLTVKEMEELRDDIKMHLDLDRATPTHIEYWEALLVVCDWELSEARKKDALDRARVRGEEPPAELLAEQRGMHSSIEADVKNLLEGKTYSQLEALQSEIESQMRSGTAKVVEYWEAVLTRLHIFKAKACLKEIHAKMLHKHLQRLEGREDGEEKLDMPDDLQPEEESEPDANGAETYSPEPIEEEIHMAEEEAEEAGSFSPELLHGDENEEVMDPEEDRAILERKRMAVLEEQQRRIQEAMASKPAPPSEDNFEMKAAMKAMGAMEEGDAIFGSGSEVNLDSQVYWWHDKYRPRKPKYFNRVHTGYEWNKYNQTHYDHDNPPPKIVQGYKFNIFYPDLVDKIKAPTYTIEKDGSSSETCIIRFHAGPPYEDIAFRIVNKEWEYSHKKGFKCTFERGILHVYFNFKRYRYRR
>Rosch_v2.0_Chr3g0471601
MLWIKLGFVGRNLLPSYLLNKEAYILALKQTSKYLLEEKNYSQLEALHAEIESQMRSGTAKVVAYWEAVLRRLHVLKAKACLKEIHAKMLHKRLQHLEGREDGEEKLDMPDDLQPEEESEPDANGAETYTSEPVEEIHMAEEAGSFSQELLHGDENEDVNDPEENTAILEHKRTALLEQQQPRIQEAMASKPAPPPED
>Rubch_LG01.3083
MSRHRRRSESSESNESHARHHRKKKLSVEEEDQMIAAYLAKKAEKKALRVAKKNKTDTFVWRKKIERDVCQGRVPLEDFAVQDEEERMAEIGKVKRRREERARQRAQHEEDMELLARERARAEFQGWEKKEEEFIFEQSRIKSERRLREGRFKPIDHLVLMSRHLNGGSEPDDDFDDMGMDKEEPYMHAFKGLAVDGLEELRDDIKMHLDHCDSAAPADADLHRFWEAVLVVCESEIVEARRKDAVDRARVRGEEPPAGQRGLHSSVEADVKAVLDEYCTYNQLDALQLEIESLMRTGQARVS
>Rubch_LG01.3084
MLPKYVVDGEENSEIVHGSRAEPMEEEEREEDDDGSFSPQVFDGDENEKVIDAEEDKAMLERKRMAVLHDQQKRIQAAMATAKPPPQEDDFEMKKAAMRSMGEMQEGDVLFGSGSEVNLYLTHNSWSDKYLPRKPKYYNRFHTGYEWNKYNQTHYDHDNPPPKVVLGYKFNIFYPDLIDRTTTPSYTIEKDEHVDNNSNETCIIRFHGGPPYEDIAFRIVNREWERSHKKGFKCTFERGILHLYFNFKRYRYRR
>Rubch_LG06.3992
MAVPQTPTTTLAVTASLYVGDLHPYTTDTELYEAFNNENRTVASVRVCRDTTTGRSLCYGYVNFVNTDDAIRAIEMKNNTDLNGRVIRVMWSHRDPDARRSGIGNVFVKNLGEAIDNVGLQDMFRKFGNILSCKVAMFEDGKSKGYGFVQFESEESAIAAIDKLNGSTIGDKQLYVAKFVRKSDRVLPNPDVKYTNLYVKNLDLNVRDELLKEKFSEFGKIVGFAIARDENGISRGFGFVNFESSDDARRALESMNGTQFGSKVLYVARAQKKAEREQILRRQFEEKRKEQMLKFKGSNVYVKNIDDDVTDEELIEHFSQCGTITSAKIMRDEKGISKGFGFVCFSTPEEGNKAVITFHGYMFHRKPLYVAIAQRKEERQVQLQLQYAQRMAGFSGPSTTVIPGGYPPIYYQAPSGVVPPVPARPGMMYQPLGLRPGWRTNGFAPTSGPVYQSPPVTVMPNTSRQHRQNRGRINGHMLPQGGAYIPHLQQPTQLTYSSKESNNQQRTGQPKYVPNGRQRDMNKGSGVSSTASNSVGGGSQGPEMLSSMLAAASPEQQKQILGERLFPLVHKHKPDLASKITGMLLEMDNSELLLLLESPESLAAKVGEAVQVLKISKTKISKPSPLSSLANPRPKAKVYAFSQMMKDFSEKQRKERSSRRKSSRRKDSDDESYESDESEERDRKKKRSSRNVTEEQIAEYLAKKAQKKATRVAKKIKSKTVSGYSNDSNPFGDSNLNEIFVWRKKIERDVSHGASLDVFSVKAEKQRQRERMAEIEKVKKRREERALEKAQHEEEMALLARERARAEFQDWEKKEEEFHFDQSKMRSEIRLREGRIKPIDVLSKHLDGSDDFDIEINEPYMVFKGLTVKEMEELRDDIKMHLGLDRATPTHIEYWEALLVVCDWELSEARKKDALDRARVRGEEPPAELLAEQRGMHSSIEADVKNLLEGKTYSQLEALQSEIESQMRSGTAKVVEYWEAVLTRLHIFKAKACLKEIHAKMLHKHLQRLEEREDGEEKLDMADHLQHEEESEPDANDSETYSPERIEEEVREAEEEAEEAGSFSPELLHGDENEEVMDPEEDRAILERKRMAVLEEQQRRIKEAMASKPAPPPEDNLEMKAAMKAMGAMEEGDAIFGSGSEVNLDSQVYWWHDKYRPRKPKYFNRVHTGYEWNKYNQTHYDHDNPPPKIVQGYKFNIFYPDLVDKIKAPTYTIEKDGNSSETCIIRFHAGPPYEDIAFRIVNKEWEYSHKKGFKCTFERGILHVYFNFKRYRYRR
>Ruboc_01_G00831
MELLARERARAEFQDWEKKEEEFIFEQSRIKSEKRLREGRFKPIDHLVLMSKYLNGGSESDDDFDDMGMDKEEPYMHAFKGLAVEGLEELRDDIKMHLDHCDSAAPADADLHRFWEAVLVVCESEIVEARRKDAVDRARVRGEEPPAEQRGLHSSVEADVKAVLDEHCTYNQLEALQLEIESLMRTGQARVVEFYEAVLTRLPVLKAKACLKELYTKMLHKYLVDGEENSEIVHGSRAEPMEEEEREEEDDGSFSPQVFDGDENEKVIEAEEDRAMLERKRMAVLQDQQKRIQAAMATAKPPPQEDDFEMKKAAMRAMGEMQEGDVLFGSGSEVNLDLTHNSWSDKYRPRKPKYYNRFHTGYEWNKYNQTHYDHDNPPPKVVLGYKFNIFYPDLIDRTTTPSYTIEKDEHVDNNSNETCIIRFHGGPPYEDIAFRIVNREWERSHKKGFKCTFERGILHLYFNFKRYRYRR
>Ruboc_06_G19508
IPAEIEKVKKRREERALEKAQHEEEMALLARERARAEFQDWEKKEEEFHFDQSKMRSEIRLREGRIKPIDVLSKHLDGSDDFDIEINEPYMVFKGLTAKEMEELRDDIKMHLGLDRATPTHIEYWEALLVVCDWELSEARKKDSLDRARVRGEEPPAELLAEQRGMHSSIEADVKNLLEGKTYSQLEALQSEIESQMRSGTAKVVEYWEAVLTRLHIFKAKACLKEIHAKMLHKHLQRLEEREDGEEKLDMADHLQPEEESEPDANDAETYSPERIEVEVHVAEEEAEEAGSFSPELLHGDENEEVMDPEEDRAILERKRMAVLEEQQRRIKEAMASKPAPPPEDNLEMKAAMKAMGAMEEGDAIFGSGSEVNLDSQVYWWHDKYRPRKPKYFNRVHTGYEWNKYNQTHYDHDNPPPKIVQGYKFNIFYPDLVDKIKAPTYTIEKDGNSSETCIIRFHAGPPYEDIAFRIVNKEWEYSHKKGFKCTFERGILHVYFNFKRYRYRR
