# Supplementary material for: Transcriptomics of long‐term, low oxygen storage coupled with ethylene signaling interference suggests neofunctionalization of hypoxia response pathways in apple ( Malus domestica )
Source: Plant Direct. 2024 Dec 20;8(12):e70025. doi: 10.1002/pld3.70025 (PMC11660084; doi:10.1002/pld3.70025)
Supplement: Supplementary file 2 — Data S2: Homologs of all 606 hypoxia response genes identified in this study across 42 representative species of land plants). [file PLD3-8-e70025-s004.gz › 01-integratedGeneFamilies_dir/2344.faa]

>gnl_Ambtr_v1.0_evm_27.model.AmTr_v1.0_scaffold00119.29
MVDVLRNSICVPCSHFVGLSSSSSSVNQVPKAFFKTQFHGRPLVLRQPNPPSFPNPSSQGLSIQAQTANLVIGKALRWWKKGLQPNMREIKSAEDLVQSLRNAGNKLVIVDFYSPGCGGCKALHPKICQFAETNPDVQFLQVNYEEHKSMCYSLNVHVLPFFRFYRGAHGRLCSFSCTNATIKKFKDALAKHTTERCSLGPARGLEDHELEALAANKELSFNYLPAKPMSLPSADMAPVPVNIDSTQFATKKTSQESQERELVATGGR
>gnl_Ambtr_v1.0_evm_27.model.AmTr_v1.0_scaffold00010.514
MAEALGGCLRIHGSTPNRLKDTNHYRLPLRRSLSFSSFKTEFSGRSLDISYQAVSERWVFKNPAKNFTIQAQASFCVSKALRWWEKSLKPNMAEINSTQELVDYLQNAGNKLVILDFYSPSCGGCRALHPKICQFAEMNPDMLFFQVNYEEHKAMCYSLNIHVLPFFRFYRGAHGRLCSFSCTNATIKKFKDALAKHGTDRSSLGPAKGLEDSELLSLASNKSLSFTPSISITSGREIELPVKLLDNSIVSEAIEGGDPAFASFTSQK
>gnl_Aquco_v3.1_Aqcoe3G344900.1
MAVSLKTGFCLSGSIEKKNLGVCFSVSSLQLKESKEFDFPVLKNEFKGRQIVVSDQFSNGDWKLKGSAKFPVKAQGSLCVSKALRWWDKTLQPNMVEIKSAPELVDTLVNAGDKLVIIDFYSPGCGGCKALHPKICQFAESNPNALFLKVNYEELKPMCYSLNIHVLPFFRFYRGAEGRVCSFSCTNATVKKFRDALAKHGNERCSLGPAKGLEESELLKLASNGEIALDFPSRSGIEERKTREDLVLAETPLPDSPSIRPNKIGVVEENAAVLV
>gnl_Arath_TAIR10_AT2G33270.1
MATDSFIKLNPISFNRARFDLRDFAGISPKSISSLCCISPRLISCNHFSPRTLISGENGNILFSKKKIPAFVRCQTSLGIGRNQKWWEKELKPNMKSVTSPQDLVVSLRNAGDKLVVVDFFSPSCGGCKALHPKICKIAEKNPEVEFLQVNYEEHRSLCQSLNIHVLPFFRFYRGSSGRVCSFSCTNATIRKFKEALEKHGREQCSIGETKGLEEKELVAMAANKDLSFDYKPTSCGNIQEQKKKEIFLPKSPTFNKQKEVEHSLLLVSPAPA
>gnl_Arath_TAIR10_AT1G08570.1
MTEVISKTSLFLGACGNHHRVDDFSFSPVSFGGFGLKKSFSCLKLKSQKPLRSVFYGKQIVFGDSQDESFRRSSAITAQTTLRIGTAQKWWEKGLKDNMREISSAQELVDSLTNAGDKLVVVDFFSPGCGGCKALHPKICQFAEMNPDVQFLQVNYEEHKSMCYSLGVHVLPFFRFYRGSQGRVCSFSCTNATIKKFRDALAKHGPDRCSLGPTKGLEEKELVALAANKELNFTYTPKPVPVEKEAATPDSNPSLPVPLPSMSSNDEKTLVSAGR
>gnl_Arath_TAIR10_AT5G61440.1
MDAISSLGTNCVLSGVSPFSQENQSKSKLSPFMSLDLKEHPMASADFTNQTLTAFSSSSASPFQAKTSSIGMSRGMRWWEKSTNHNMLEIQSANHLVDSLLNAGDRLVVLDFYSPGCGGCKSLHPKICQLAETNPNVMFLKVNQEELRTMCHGLNVHVLPFFKFYRGAEGKVCSFSCTIATINKFKKALDKHGSERCSLGDAKGLDEKELAALASVGELKMNSLTMHQASNIGYKTEEQYQTMVL
>gnl_Betvu_v1.2_Bv3_058440_toia.t1
MADVLTKSSVFSPTISHHHSGSKNFPIKCSVAVSNRGRLVGISSLRSSFGGVRIAIDKNTSFGSKRRNYQSIDAKMGLSIGKAQKWWEKGLQPNMREITSAEDLVDSLLTAGDTLVVVDFFSPGCGGCRALHPKLCQLAEMNPDVQFLQINYEEHKSMCYSLNVHVLPFFRFYRGAEGRVSSFSCTNATIKKFKDALAKHNPARCSLGPTKGLEEKELLALAANKDLSFTYTPKPVEAEPVPAPALEEVSVKADEQVLAQESLPSFNRKPLSSQPSTVSEEKTLATAAR
>gnl_Betvu_v1.2_Bv5_114440_gfep.t1
MACCSMKPGVSISGYNETTIVKPKTTQQFSLSSKFYDPKTKDHADLSCQFMGQTLVVSDQKKLPLSPAKFYVQAQSSYCVSKALRWWEKTLMPNMLEIHSAQQLVDELKSAGDKLVIIDFYSPGCGGCKSLHPKICQLAESNPDAIFLKVNYEELKPMCHALHIHVLPFFRFYRGAEGRVCSFSCTISTIKKFKDALAKHNTERYCSLGPAKGLDESEMMKLASIGELSQKSRVPTSISNGLLEELIFDKIDISNPLNVAENNVMLVT
>gnl_Carpa_v0.4_evm.model.supercontig_111.19
MACLYRNAINFIGGLNETARTQGVIGLCKPSVLSQPREFKSTGLQVSRVDFMGKSLDQIDSGDWTSKSPNKFYIHAQTKMIVSRAMKWWDKNLKPNMVDIHSAQELVDSLKNAGDRLVIIDFYSPGCGGCRALHPKTCQLAESYPDAIFLKVNYEELNTMCHSLNIHVLPFFRFYRGAEGRLCSFSCTNATIKKFKDALRKHGADRCSLGPAKGLDESELIKLASVGELVSTNLQIQSTKKEIMKDLFIQSIDLSHVLTRAGENKMELKEDNVLQNKLIGF
>gnl_Carpa_v0.4_evm.model.supercontig_594.4
MADALSQTSLFSACNHDKLHHNHQNQRSSLHVFPKGRVYFRCKSFPSTKLKSQTLSGDFHGERIVSGDNDSNNNTGMSRREKSQFSIKAQTRLGIGNSQKWWQKGLQANMKEVKSAQDLVDSLLNAGDKLVVVDFFSPGCGGCKALHPKISQFAEMNPEVLFLQVNYEEHKSMCYSLGVHVLPFFRFYRGAHGRLCSFSCTNATIKKFKDALAKHTPDRCSLGPTKGLEEKELLALAANRELSFNYTPKPVQPEIIPAQKQIVPETSPSHSNSSLPLPMTDLKRALKSEEKPLVSSGR
>gnl_Elagu_v2.0_p5_sc00007.V1.gene661
MAEVLGRSGVFSLRGHRSVAPSCQKRSPSFLGFPLSSSRPIGPPRSSSRRFVIGTRRGRSIKGNSSSSRVQMSLGVGKSLKWWEKGVQPNMKEIGSAQDLVDSLLNEGDKLVIVDFFSPGCGGCKALHPKICRIAEMNPHVLFLQINYEKHKSMCYSLHVHVLPFFRFYRGAHGRLCSFSCTNATIKKFKDALAKHTTDRCSLGPTKGLEESELVALAANKDLSFNYTRKPVPVLTPDEAAEKVPLSPKLPVSSAPRVIKDSEDKALVAAGT
>gnl_Elagu_v2.0_p5_sc00033.V1.gene518
MEVLSQSGVMSPCGHRWVVRSCKERSPSFVGFPRSSSRTIESLMSSSRNSGFHGRRLSIGAWRVNAVKGNFSSTPVQMSLCVGKALKWWEKELQPNMKEIESAQDLVDSLLNAGDKLVIVDFFSPGCGGCKALHPKIKKFKDALAKHTTDRCSLGPTKGLEESELMALAANKDLSFSYTRKPVPVPSPDEAAEEVVLSPKLPVSSTPRVIQDSEEKALVAAGR
>gnl_Eucgr_v2.0_Eucgr.A02077.1
MAVVTGRTSLLCSDRRARGGGDGAPGFCGSGEGQRFARFQVRPGPPSSRSTKHLVLGSPSISWSRSGLHGGRIAAGRIEAVPKRGAALGFRVNSQQVRAELKGVLRIGKAHKWWEKGVQPNMKEVKGAQDLVESLLNAGDKLVVVDFFSPGCGGCKALHPKICQFAETNPDVQFLQVNYEEHKSMCYSLGVHVLPFFRFYRGAHGRLCSFSCTNATIKKFKDALAKHTPARCSLEPTKGLEEKELLALAANKELSFNYTPKPVQPVPSPAEEVTVEPTPSLPGFPLPLPLGAPKSAQDMDEKSLVTSGR
>gnl_Eucgr_v2.0_Eucgr.K01474.1
MKKNLSLSLSLSLSASVFFNPKRWQNELSFTSLSGKNIQIQWLPLSSSLPTKLQMPPRLKNSLSLSLSLSNAGKVLSTGPFTLLNEQKHSIPLVFVSSSIDRPKKDPGFVSFSSCGEEMAELMSRSGLFSSRHHRVAGECGVSVFPRSFKAGRLAGFQLRLRPVAMAKPPGLRSPVSRSRSSVFGDGIVHKRPECVPKRRLSRNYSSNVQGNLRIGKAQKWWEKGLQPNMREVNGAQDLVESLLSAGDKLVVVGFFSPGCGGCRALHPKICQLAEMNPDVQFLQVNYEEHKSMCYSLNVHVLPFFRLYRGAHGRLCSFSCTNATIKKFKDALAKHIPDRCSLGPTKGLEEKELLALAANKDLSFNYKPKPVPVTEHEEAVAEPVVSPAHSDLPLPVSLPLPSSTSSDQKPLANTAR
>gnl_Eucgr_v2.0_Eucgr.K02483.1
MSCSAKVGTSIAGFNGAAVVGSKAKGALGLPSSSGFLSFGESEKTKFPALRIDFMGKQLVLSDKRALGDWSMKAPSGFSLRAQASICVSRAMRWWDKTLQPNMVEINSAQELVDSLLNAGDRLVVVDFYSPGCGGCKALHPKICQLAESNPGAIFLKVNYEELRTMCQCLHIHVLPFFRFYRGSEGQLCSFSCTNATIKKFKDAMAKYRVERCSIGPVKGLNDSELVRLAECGEIPRDLQLPVTMGNIVMTSLEKSGYEETAVPRMGTQDREYLDHSLKDASQIGVLL
>gnl_Manes_v6.1_Manes.08G148200.1
MADVLSNTNLVSSSFSSSFTGHRNEQKNSSCRLKGFPRKVNRQTLRLKATSLGSDFHGKRVVLQDNQGKPKRGIYLQMSIKAQHTGLRLKSAPKWWEKGLQPNMREVTSAQDFVDSLLNAGDKLVIVDFFSPGCGGCKALHPKICQFAEMNPDVLFLHVNYEEHKSMCYSLNIHVLPFFRFYRGAQGRLCSFSCTNATIKKFRDALAKHSPDRCSLGPTKGLEEKELIALASNKDLNFKYAQKPDLPTPIPAKEERVPVVSPSHPNPALPLPLPLPTASPKSGQGSEEKTLVGSGR
>gnl_Manes_v6.1_Manes.09G143500.1
MAAVSSNTNLVSSSCSSSFSSSQNRPEYRSSRLRVFPQELNHQALRLQTTSLGSDFHGKRVVLQEKPKCKQGISVQSSIKAQQTGLRLKNAKNWWEEELQPNMREVISAQDLVDSLLNAGDKLVIVYFFSPGCGGCRALHPKICQLAKNNADVQFLKVNYEEHKSMCYSLNVHVLPFFRFYRGAQGRVCSFSCTNATIKKFKNALAKHTPDRSSLEPTKGLEEKELIALAANKDLNLTYAPKSDKPIPAPTKEEIVPEIPQSLSLALRRSMELAQGSAEKTLVASGR
>gnl_Manes_v6.1_Manes.06G091100.1
MACSLKCNLSTSRMNETILNSKIAGASGFCPSFGTARIGESKANGFPILRIDFMGKPLVFPDQNDHEDSSTKAPSNFIVRSQASICVSRALRWWEKTLTPNMVEIHSAQELVHSLLNAGDKLVIVDFYSPGCGGCKSLHPKICQLAESYPNAIFLKVNYEELKIMCQALHIHVLPFLRFYRGAEGRLCSFSCTNATIKKFKNALAKHGADRCSLGPAKGLDEAELLTLASMGELPIGLPLTSTKEESAGDFSVRSIDLPGVCSNTAVGV
>gnl_Manes_v6.1_Manes.14G080100.1
MASSLSSTLNISRMNEIILSSKTSAASGICPSFVAARIGESTTKDFPILRIDFMGKPLVFPEEKSTKDSSIKAPSSFSVRAQASICVSRALRWWEKTLKPNMVEIHSAQELVHSLLYAGDKLVIIDFYSPGCGGCKSLHPKICQLAESNPDAIFLKVNYEELKTMCHCLHIHVLPFFRFYRGAEGRLCSFSCTNATVKKFKDALAKHGADRCSLGPAKGLDESELKTLASIGELPIGLPLTSTKEDRVEDLIMKSIDLTGVRFFKEETAVGV
>gnl_Medtr_Mt4.0v1_Medtr3g435370.1
MACSLKSVFYVPKLNESMLLGPSRHVEAKSSTYSVLSTDFMGKPIVLSEVNGSKYYNLKTSRDVSINAHATSCVSKSLKWWKKNLKANMIEIHSAQELVHSLVNAGDTLVVVDFYSPGCGGCKALHPKICQIAELHPSVIFLKVNYEELRSMCESLHIHVLPFFRFYRGAEGRVSSFSCTNATIKKFKDAVSKHGNERCSLGQAKGLDESELTDLASIGEIRIDSPLLYPVEEKLKEFSDVWNMASNSRGLLHDIIC
>gnl_Medtr_Mt4.0v1_Medtr7g085310.1
MAETLIKTSLVSSWHGNRNQQRQRVSMVPRTCSFNTGVKSFPSLKLKSQLHRSSSSFSSEFHGKKAIFRVNRSTPKRVNSQFSVSAAPKMTLRVGKVQKWWEKGHQPNMREVTSAQDLVDSLLNAGDKLVIVDFFSPGCGGCKALHPKICQFAEMNPDVEFLQVNYEEHKSMCYSLNVHVLPFFRFYRGAQGRVCSFSCTNATIKKFRDALAKHTPDRCSLEPTKGLEEKELIALSENRDLNFTYTPKPSQPVHTPANEEVATEAVPSLTSKSEVSKERPLVTAWR
>gnl_Mimgu_v2.0_Migut.D01804.1
MSQSLKAGFSVSGSCNIIMNRRGEGSFRVCSSFGSLQFKESPKSRHFFGKTLDFSDQNSPKLGPVHAQGLVSFVKTQKWWEKSLHPNMVEINSAQELVDSLLNAGDRLVIVDFYSPGCGGCKSLHPKICQLAESNPSALFLKVNYEEHKAMCYALHVHVLPFFRFYRGSQGKACSFSCTNATIKKFRDALAKHGTERCSLGPAKGLDESELLALASIGQISTDLVPNTSGEERVHKEFVFAESSTAKSSNVSSKVERKMGNAMVTA
>gnl_Mimgu_v2.0_Migut.O00606.1
MYCPLKTGFSVNGSTDITFKNRAKLPPRVCAPIDTLQFKESNFTDFWTKNLEIAPPKFDPITAQPLVSNKGLKWWEKSLQTNMIEIQSAQQLVDFLPNAGDKLVVLDFYSPGCGGCKSLHPKISQLAETNPNAQFLKINYDQHKAMCYALNVHVLPFFRFYRGAEGKACSFSCTNATIKKFKDALAKHGTDRCSLGPAKGLDESELLALASIGLISKDFVPNSANNDRIEDLVTKENAVSGAFSIDDNAMVMA
>gnl_Musac_v1_GSMUA_Achr9T04970_001
MAETLAQRTLLLPGGHLSLPPFCGMRSRPSLAAFTLFSRTKVEPLRSSSCDSKFHGRRLVVGARRGRPSRARLGSGSEQMVLSFKKAIKWWQKGLQPNMVEIESAEHLVDSLLNAGDKLVIVDFFSPGCGGCRALHPKICQFAESNQNVLFLQINYEQHKSMCYSLGVHVLPFFRFYRGAHGRLCSFSCTNATIKKFKDALAKHITDRCSLGPARGLEESELLALAANKDLSFNYTSKPVPVPEEIPERIPTSPKLPLHAVRRPAQESEDKALAAAGR
>gnl_Musac_v1_GSMUA_Achr8T21480_001
MAELLAQRCFLSSSSGHASLSRSREQRKSPAFVALRRSGFHGRTLALGAPRGKLLRGRVSSVPVQMTPSIGKSLKWWEKGLQANMKEIESAQDLVDSLLNAGDKLVIVDFFSSGCGGCRALHPKICQFAEKNPNVLFLQINYEKLKSMCYSLHVHVLPFFRFYRGAHGRLGSFSCTNATIKKFKDALAKHSTDRCSLGPAKGLEESELLALAANTDLSFNYAKMPSLFPSPDDVAERARASPKFPVLATLSDTQDSEDKAMVTAGR
>gnl_Musac_v1_GSMUA_Achr6T32280_001
MADALAQMTLLSPHGHRSLSRSSDRRNRLVCASKDDLLRSSSSCNSQFHGRRLVIGAQRERPLRGNRGSSSVQMTLSFKKASKWWEKGLHPNMKDIKSAEDLVDSLSNAGDKLVIVDFFSPGCAGCRALHPKICQFAELNPDVQFLQLNHEEHKSMCYSLNVHVLPFFRFYRGAHGRLCSFSCTNATIKKFKDALAKHITERCSLGPAKGLEETELLALAANKDLSFTYTRTPVPVPDELAEKAPFNPNLPVHAAARLTLESEDKAFAAAGR
>gnl_Musac_v1_GSMUA_Achr10T25740_001
MKNALFSPLFRPHQPRARPFSFPVILLPFSFSLPSLGSRPLLLLLEPKNCIFVVCFAPPKSVLVNSVLLFGRQSCCVEKQNPFFAICQGFICYYLLKVWFLFLVGLLVEQREAIFSYLLSSMAISLRYGSYFYGDYQVGTERKEIGVGSVEVLGGKNEFKGRQIVVKNQSSSDGWNPKGHSHCSIHASNCLPRAMKWWEKSIIPNMTEITSSDHLVESLATAGDKLVIVDFYSPGCGGCKALHPKICQLAESYPDAIFLKVNYEEHKSMCHSLRIHVLPFFRLYRGAQGRVCSFSCTNATVKKLKDAMAKHGTERCSLGPAKGLEEEELLVLASNGGARFNRPPALSSI
>gnl_Musac_v1_GSMUA_Achr10T18740_001
MAVPLRSGLSFRCVHETGLERKETDVPGLDVLSWKNDIKGRRSLLKEPRDSHEWRPQSHPISPIHNTSVCAARAFRWWEKNTSSNMTEIESTNQLVHSLLHAEDKLVIVDFYSPGCGGCKALHPKICQQAEMNPSVMLLRVNCEEHKAMCRSLHIHVLPFFRFYRGAQGRVCAFSCTNATISKFNNALAKHGMDRCSIGPAKGLEEGELLSLASNPDAHFGYPWRSLSQDLALSIPDESSVGEVEAAAATAALALRGSQILSIFHLLIIFLYLQKSVFPFFFFFVNRSVSLVVFHR
>gnl_Musac_v1_GSMUA_Achr5T07610_001
MLSSQRRNPSLAAFRCGASRKIDPLRPSSSSSSSSSKSSSFHGRELVTGPPRGRPRPRFRVTLQMTLPIGKSLEWLDKALQPNMKVIESAQDLHDSLLNAGDKLVIVDFFSPGCGGCRVLYPMICQFVVMNRGVLFLRINHEKHKSMCYSLNVHVLPFTRFYRGAHGRLCSFSCTNATIHKFKDALANRSF
>gnl_Nelnu_v1.0_NNU_000859-RA
MAFPLRSDFHVVGSNGIALRSSNVLGLSPSLGSFQIADSQSVDLPVLKSDFRGQQVIVSDQMGLGDRSVKASPKFSVHAQASICISRALRWWEKTPKPNMIDINSAQELVDVLLNAGDRLVVLDFYSPGCGGCKALHPKICQLAESNPNALFVKVNYEKLKSMCYSLNIHVLPFFRFYRGAEGRLCSFSCTNATIKKFKDALAKHGTERCSLGPAKGLDESELQKLVANGEISINSASKSMGKQEMEDLVRARMKNISNSSSFEFDKENPILVANV
>gnl_Nelnu_v1.0_NNU_019841-RA
MAESLIKSNMFSLYPHFCISVSPKKSSSLSGFPSLSLPPLKSSSKSDFHGRRIVLRERERNPNTGSLQALSPQMSHLIGKPQKWWEKGLQPNMKKITSAEDLVNSLLTAGDKLVIVDFFSPGCGGCKAFHPKVCQFAEMNPDVQFLQVNYEDHKSMCYSLNVHVLPFFRFYRGAHGRLCSFSCTNATIKKFRDALAKHNTDRCSLGPPKGLEEKELLALAANNDLSFTYTPKKPVQPDAVLVTVAEASPASVDPLVPSTSKAIQTQDSGKALATAGR
>gnl_Orysa_v7.0_LOC_Os07g48510.1
MAEALCSGSVASPCGEVGVGFAAGLVRGAAAAAALAESVPIGGYSSKSTFPSGRVALTERKARPLPRNLEAAHGQMNLTIGKAMRWWEKCLQPNMREIESAQDLADSLLNAGDKLVVVDFFSPGCGGCRALHPKIAQLAEKNPEVLFLQVNYEKHKSMCYSLHVHVLPFFRFYRGAQGRVSSFSCTNATIKKFKDALAKHGPDRCGLGPAKGLEESELMALAINRDLNFTYTPNQDLVPIADALLKEAAAPGGPWLPLPATATQLFIQGSENSLLSSGR
>gnl_Orysa_v7.0_LOC_Os03g21000.1
MAATAAQAVAVKGSVAVPPCGSRGRRRGAVASVRMAAAAATSALRIGRRSPFLGRRLAVGPRRSRPVPRNLVAPVQMNLAFAKATKWWEKGLQPNMREVESAQDLVDSLTNAGDNLVIVDFFSPGCGGCRALHPKICQIAEQNPDVLFLQVNYEEHKSMCYSLHVHVLPFFRFYRGAQGRLCSFSCTNATIKKFRDALAKHKPDRCSLGPTRGLEESELLALAANKDLQFNYTKKPELVPSGDAAAAQELDRGSTKLSPPAKPLVKQGSEERSLVSSGR
>gnl_Phavu_v2.1_Phvul.009G186300.1
MACSLKSVFCVPEGVLGPCSSKTDKAKSKGCSVLSNAFMGESVALDEKVLGYCSSKASSNVPVHAQATICVSKALKWWKKNLKPNMIEIHSAQELVHSLLNAGDSLVVVDFYSPGCGGCKALDSKICQIAEMHPNATFLRVNYDELKNMCHGLRIHVLPFFRFYRGAEGRVCSFSCTNATIKKFKDAMAKHSNERCSFGPAKGLEESELKILASMGEISVNSSLMVYPKQEKLENLVNDFSTVWNTMSNSRGLMHDAMF
>gnl_Phavu_v2.1_Phvul.001G112200.1
MAEVFTKASFVSSLLGSSQRHHRRVSTVPDTCTFVSGVGGSPSLKLKSPILRSWSPSSEFQGKQLLFRVNRGKPNRVSSRLRASTAAQMTLRIGKVQKWWEKGLQPNMKEVTSAQDLVESLLNAGDKLVVVDFFSPGCGGCKALHPKICQLAEMNPDVQFLQVNYEEHKSMCYSLNVHVLPFFRFYRGAHGRLCSFSCTNATIKKFRDALAKHSPDRCSLGPTKGLEEKELLALAANKDLSFTLPKPLQPEHANEGLATAPAPVPSSESLPLPSLTLNSEVSQERTLTTAGR
>gnl_Phavu_v2.1_Phvul.001G109200.1
MAEVLTEASLVSSWHGTTQRHHRRVSTVPNSSSFVSGVGRFPSLKLKSQILRSLSSSSEFQGKKLLFHVNRGLANRISSRLGASTAAQMTLRIGKGQKWWEKGLQPNMNEVTSAQDLVESLLNAGDKLVVVDFFSPGCGGCKALHPKICQLAEMNPDVQFLQVNYEEHKSMCYSLNVHVLPFFRFYRGAHGRLCSFSCTNATIKKFKDALAKHSPDRCSLGPTKGLEEKELLALAANKDLSFIYAPNPLQPEHENEELATAPAPVPSSESLPLCHLISEVSKEKTLITAGR
>gnl_Poptr_v3.0_Potri.013G061200.1
MADVLSKTSLFVSSNVGNYQNQQQNSISVFAKSCKLKGFPLKAKPQALRSQITRSSSCSDFYGKRVAVLGNQSKPRRGYLRQASVVAQTGLRLKYAQKWWEKGLQPNVREVTSAQDLVDSLMNSGDKLVVVDFFSPGCGGCKALHPKLCQLAEMNPDVQFLQVNYEEHKSMCYSLNVHVLPFFRLYRGAHGRLCSFSCTNATIKKFKDALAKHTPDRCSLGPTKGLEEKELAALAANKDLSFTYTPKKVQPAPVPVAEEEVVPATAASHSDGGLPPLPLTLPLPITSLKSAQDSEEKTLAISGR
>gnl_Poptr_v3.0_Potri.019G031900.1
MTEVLSKTNLFSSGNYQTRQHNTISVFTKSCRLKGFPSRVKPQGLRSQISRSSSCSDFYGKRVVVHGNQSKPRRGYLPQASVVALTGLKLKYAKKWWEKGLQPNMREVTSAQDLVDSLMNAGDQLVVVDFFSPGCGGCKALHPKICQLAEMNPDVQFLQVNYEEHKSMCYSLNVHVLPFFRFYRGAHGRLCSFSCTNATIKKFKDALAKHTPERCSLGPTKGLEEKELVALAANKDLSFTYTPKPVQPAPVPAEEEVAPTAGPSHSDRGLPLPLPITSSKSAQDSEEKTLVSSGR
>gnl_Prupe_v2.1_Prupe.5G195400.1
MAFSSQSGFYISVLDEITLGSKSKGDYKFCPPFNSSQYKDSNSRAFPVLSCDFLGKPIIVSDQKGFENWKVKTPSNFSVHAQASICVSRAMKWWEKTLHPNMVEIHSAQELVDSLKNAGDRLVVVDFYSPGCGGCRALHPKICQLAELNPDAIFLKVNYEELKTMCHALNIHVLPFFRFYKGAEGRVCSFSCTNATIKKFKDAMAKHGTGRCNLGGPAKGLDESEMLKLASIGELSTTSSSPSIKEERVEDLVTEIIDMAGVWSNASHNIGLQEESSMVKA
>gnl_Prupe_v2.1_Prupe.7G001600.1
MAEVLSKTSLFSSWHHHNRQNQSISVFPKSCNYNKSGSFCCSLKLNPEISSLSLSTKSDFHGKGFALQEHRAMPSRGNFQSQAASVVNSLQTGLRFGKALKWWEKGNQPNMKEVTSAQDLVDSLSNAGDKLVVVDFFSPGCGGCKALHPKICQLAEMNPDVQFLQVNYEEHKSMCYSLNVHVLPFFRFYRGAHGRLCSFSCTNATIKKFRDALAKHKPDRCSLGPTKGLEEKELLALAANKDISFNYTPKPVEAVPTPAKEVIVSEAAPSRLNSEALPLPSMTTSKSAQVVTAWR
>gnl_Solly_v2.4_Solyc06g069720.2.1
MASSLSSGFSVSGPCFNSRAKGSAHHCYSNGNLQLKDLTSREFLGKSLNVSDHIQALEEICVESGQGWWEKTLKPNMVEINSAQQHVDSLLKAGDRLVVIDFYSPDCGGCKTSHPKSAESNPNAIFLKVNYEELKSMCNVLHILPFFRFYKGAQGKVCSFSCTNATIKKFKDAVSRYGNEGCGFSPATALEESELLALASIGQK
>gnl_Solly_v2.4_Solyc03g115870.2.1
MACLLKTGFSVNSSIGALQVTDLTPNEFMGKSLDVSNQKIGFSHLNVKPPRPISISAQASICVSKALRWWDKTLKPNMVEIHSAKELADSLLNAGDRLVIIDFYSPGCGGCRTLHPKICQLAESNPDAIFLKVNYEELKSMCHALRIHVLPFFRFYRGAEGKLCSFSCTNATIKKFKDALGRYGTERCSLGPAKGLDESELLALASIGQLSRNDDYDYPVKKVYVDLTDNKNLGLKESSELLMA
>gnl_Solly_v2.4_Solyc12g019740.1.1
MTKLMSKGFIFPSSSSDCGEIYDRLRLNLHGICSFPNKSVNLSCLPSLKLSSSCLPRTDFYGRRLVINEGLSNFNRRVADITAQMSVGIKKAQKWWEKGVQPNMKEVNSAQELVDSLLSAGDKLVVVDFFSPGCGGCKALHPKLCQLAEMNPDVQFLQVNYEEHKSMCYSLNVHVLPFFRFYRGAEGRVCSFSCTNATIKKFRDALAKYGTDRCTIGSPKGLEEKELLALAANKDLSFNYTPKTEEEPILVTSQKEVRDRTTPNIESPLPLPLPLPITSTSSQTAKRDTEKEAYATSGR
>gnl_Solly_v2.4_Solyc10g080730.1.1
MEKLLNKAVFLPSILNSSGIYHSNQHAICVFPVKFNRRYHKSAVATAQMSIGIKRAPKWWEKGLQPNMKEVTGAQDLVDTLLNGGDKLVVVDFLSPGCGGCKALHPKICQLAEMNPDVQFLHVNYEEHKSMCYSLNVHVLPFFRFYRGAEGRLCSFSCTNATIKKFKDALTKYGADCCSLGPVKGLEEKELLALAANKDLSFAYTPKTEEPVPLALEEVKVIKTSRQSSSHPNTFSPLPLPLPLASTLHTAKQDSKS
>gnl_Sorbi_v3.1_Sobic.001G499600.1
MAAAQAMAKGSVGQGSLGRRRGAEAARVGGSWRKSAFLGGRLAVGPRRPRPVSRILVTSPAVQQTNLSFAKAMKWWQKGLQPNMRAIQTAQDLADSLTNAGDGLVVVDFFSPGCAGCHALHPKICQFAERNPDVQFLQVNYEEHKSMCHSLHVHVFPFFRFYRGAQGRLCSFSCTNATIKKFRDALAKHRADRCSLGPTRGLEESELLALAANKDLQFTYTKEAELAPSMEDVAEVMTADRPGLPTSTMPLARQGSEDRALVSSGR
>gnl_Sorbi_v3.1_Sobic.001G386200.1
MAAAQAVAKGSVVAPCGNRAAPGLLGRRRGAVAARMAPSAVRIGASWRKTAFTGGRLALGLGTRRSRPASRSSFASPAQMNMNLAIGKSMRWWEKGLQPNMREIESAQDLVDSLTNAGDKLVIVDFFSPGCGGCRALHPKICQFAEQNPDVLFLQVNYEEHKSMCYSLHVHVLPFFRFYRGAQGRLCSFSCTNATIKKFKDALAKHKPDRCSLGPTRGLEESEFLALAANKDLQFTYTKEPELIPRGDAPGEVIAPEPAKLPAATKPLVRLGSEERSLVSSGR
>gnl_Sorbi_v3.1_Sobic.002G421600.1
MAEALCNGVVASPYGGGDVGVAGRARGAAKAALAESLPVGGYATKSSFSAGRMSVSDRKPRPLSRNLEAAAAPGQMNLSFPKAMRWWEKGLHPNMREIESAQDLADSLLNAGDKLVVVDFFSPGCGGCRALHPKIAQFAEKNPDVLFLQVNYETHKSMCYSLHVHVLPFFRFYRGAEGRVSSFSCTNATIKKFKDALAKHGADRCSLGPARGLDESELMALAANRDLQFTYQKPGLVPLAEAIAKEAAAPGGPWLPLPASATQQLLGHHGSDNSLLSSGR
>gnl_Spipo_v2_Spipo4G0024800
MAVSLREGFCVSSSGALALDKKKPLIGGPTSSLELSSWKNEFSVKQVVLRDPQAGREISAQNFSIYLPQSTRWWDKGEMQNMVEIGSAQELVDTLLNAGSRLVVLDFYSPGCGACRTLHPKICQIAESNPDALFLKVNYEEHRSLCCSLNIRVLPFFRFYRGPQGRVCSFSCTNATINKFRDAMAKYGLGRCGSGPPKGLEQTELLKLALAGILSASIIH
>gnl_Spipo_v2_Spipo20G0036800
MAISLREFACVSCSGTARLDKKRALAGRPPSSLGFFSSKGDMNGKLVARPEPASFSAQASSAGVPRTMRWWEKGAPPNMMEIGSARELAETLLAAGDKLVVVDFYSPGCGGCRALHPKICQIAEANRDVVFLRVNYEENRSMCHSLHVHVLPFFRFYRGADGRVCSFSCTNATINKFRDALAKHGAERGDGGAVVLGPAKGLDESELLKLASEPDLLFGPPPGGSSGSSPGATETGEGFGTLIL
>gnl_Spipo_v2_Spipo3G0013400
MADVLGKSSLLSSCGRQFAICGSRVGADGKRCPASLCFGRSPQTGESLKFSSGCDFHGTAVIQKKKWGKPAKASHQAAVPVQMALTIGKAMKWWEKGLQPNMKEISSAQDLVDSLTNAGNQLVIVDFFSPGCAGCKALHPKICQFAEKNPDVQFLQINYEKHKSMCYSLNVHVLPFFRFYRGAQGRLCSFSCTNATIKKFKDAMAKHGTERCSLGPAKGLEESELMALAANKDLSFTYTRRSEPEPEPVPGLVKEASPPAPPAPKPSFAGAAQDSSEKPVVAAWR
>gnl_Stras_v2.0_SGA_v2.0_scaffold25T10920
MSCCLKSGFSVSGSCETMVKNRGRELLPLEIGKSLAMDVLGRNFNVSDQKLVSSYTIKAPKLDLVNAQPSVCVGKSLRWWEKSLQPNMVEIQSAQELVDSLLSAGDKLVILDFYSPGCGGCKTLHPKICQLAEKNPNAIFMKLNYEKNKAMCYALHVHVLPFFRFYRGAEGKVGSFSCTNATIKKFKDALVKHGNDRCSLGPTKGLDESEVSALASFGLLSGGSGLSSTNNYDDKRKDLIVDENELCKQGSAMVMAFS
>gnl_Stras_v2.0_SGA_v2.0_scaffold7T04057
MASCLKAGFSGSSNIFISHGGKEPSRVYSSVGHLQFKESNSKSLWGKPLYSSDLRSVANFSIRAPNLDPVNAQASALFSKALRWWEKSLQPNMIEINSAQDLVDYLSNSGDKLVVVDFYSPGCGGCKALHPKICQLAEMNPDSIFLKVNYEKHKAMCYALHVHVLPFFRFYRGAQGKVCSFSCTNATIKKFKDALAKYGAERCNLGPAKGLDESELLALASIGQISEDLVVAKLRKEEKLEDLVLNGSAKSDYGNAMVAA
>gnl_Stras_v2.0_SGA_v2.0_scaffold114T31913
MSLYEYVAHGCAADRGRVVTLGDHLLTIRYIRSRLGTSQKAQGSFVIGKALRWWEKSLQPNMIEVNSAQELVDYLSNAGDKLVVVDFYSPGCGGCKALHPKICQLAEMNPDAIFLKVNYELHKAMCYALHVHVLPFFRFYRGAKGKVCSFSCTNATIKKFKDALAKYGASDPCFLGPAKGLDESELLALASIGQISEDLVLKSAKEDNLVAA
>gnl_Theca_v1.1_Thecc1EG026024t1
MAEVLGKGNLFTTCDYRQKKNQGGGVSLFSKRISEFCLKKNSFPSLKVKSQALRTDFNGKQVCFLEKKSVNKRGFGQVPIKAQVRTGLIGRSQKWWEKGLQPNMKEVTSAQDLVDALMNAGDKLLVVDFFSPGCGGCKALHPKICQLAEMNPEVQFFQLNYEEHKSMCYSLNVHVLPFFRFYRGAHGRLCSFSCTNATIKKFKDALAKHTPDRCSLGPTKGLEEKELLALAANKDLSFNYTPKPVQPSPVPAQEEILVSKEVPSDSGTKLPFPLPTTSLKPKESEEKSMVGAGR
>gnl_Theca_v1.1_Thecc1EG014055t1
MACSLNWGSYLSGFNGTVVASNSNRVAWFGTSLTSLESKDSTSKKFPLLSIDFVGKPLVVPDQKGSRNWSSKPGNRFSVQARTACVSRAMRWWEKNLKPNMVKIHSADELVDSLQNAGDRLVIIDFYSPGCGGCKALHPKICQLAEQNPNAIFLEVNYEDLNNMCQCLDIHVLPFFRFYRGAKGRVCSFSCTNATIKKFKDALAKHGADRSSLGPAKGLDESELMTLASAGELSTNFELPSTKEKRLEDLLMRRVELSGIMKNADNSKMELKEEAALL
>gnl_Utrgi_v4.1_Scf00002.g564.t1
MSSSLKPGFSLPDAFINSRLRSSVAPCSSVGTLQFTDSDSKSSWGKTYDSSSLDPRGASNFSIRAPNLEPVHAQASITFGKSLRWWEKSPQPNMIDISSAQELIDSLLNAGDKLVIIDFYSPGCGGCKALHPKICQLAELNANALFLKVNYEEHRKMCHALHVHVLPFFRFYRGAEGRVCSFSCTNATIKKFKDALAKHGTDRCSIAPTRGLNESEILALASLGLISRNVSLPSAAEEEKEAVLVHTQHTYSEADVHRQSNATGLKESNDFVMAGN
>gnl_Utrgi_v4.1_Scf00003.g589.t1
MSAASCLRAGCGVPGPSDVFSKRRGNSGFRVYSVLKISTVELWRFLQSIPTKKALKWWEKSVQPNMIEIQSAQHLVDSLRSFGDRLVVVHFYSPGCGGCKTLHPKICQLAEFNPNTIFLKVNHGTHKSMCYALHVHALPFFRFYQGAEGKVCSFSCTNATIKKLKDALAKHTPE
>gnl_Utrgi_v4.1_Scf00332.g15665.t1
MESSCLRTGFGGHRSSDFLVKKGGNLGFRICSVLETLQFKERESPSLSLGKSSFSMLPDHSFVRSAPVNKPLKWWEKSLQPNMIEIQSAQHLVDSLQSFGDRLVVVHFYSPGCGGCKSLHPKICQLAELNPNTIFLKVNHDIHKPICYALHVHVLPFFRFYKGADGKVCSFSCTNATIKKFKDALATHTPEKASFFGPGKGLEECEMDALNDMGLISVPVGDFIGSLAMP
>gnl_Utrgi_v4.1_Scf00012.g1926.t1
MGCFFSWFSGMHKHVFVENKLAVILSFSCCQTASPYGFLGRGTSPASIGTLQFKDPDSKLFWGRTYDSSLDPKGASDFSIRTPNFVPIHAHASVTLGKSAGWWEKSPQPNMIDISSPQELLASLLNAGDKLVIIDFYSPGCGGCKALHPKICQLAELNRDALFLKVNYEEHKKMCHALHVHVLPFFRFYRGAEGRVCSFSCTNATIKKFRDALAKYGTDRCSLAPTRGLGESELVALASVGLISTGNASGETALGHRQHTYAEADVHGHGHGNAIRMKGINGVAMAAN
>gnl_Vitvi_Genoscope.12X_GSVIVT01007985001
MEASFRPKSKGVHESCASFGSLKFKESLVLGSRFTGKHVFITDQKCLRDWSFKAPYKFSVHAQASICVSRALRWWEKTLKTNMVEIHSAQELVDSLLNAGDRLVVVDFYSPRCGGCKALHPKICQLAELNPNAIFLKVDYEELKTMCHALHIHVLPFFRFYRGAEGRVCSFSCTNATIKKFKDALAKHGANRCSLGPAKGLDESELLKLAAVGEIPLNLPLPSSKGEVMEDSALKGAHMSGFWGKAGSNMELEEESAILKV
>gnl_Vitvi_Genoscope.12X_GSVIVT01033376001
MAQILSKTSVFSPCHHHHRRCCVSAFPNNDYGHHRSAAPASARGFPSLKLKHRNLRSLSSSSSNSDFHGGRIVLQEIGSMPKRRNAQASCTLMGLAIGKAQKWWEKGLQPNMKEVTGAQDLVDSLLNAGDKLVVVDFFSPGCGGCRALHPKICQLAEMNPDVEFLQVNYEEHKSMCYSLNVHVLPFFRFYRGAHGRLCSFSCTNATIKKFKDALAKHTPDRCSLEPTKGLEEKELLALSANKDFSFNYSPKPVPTPAQEEIAVEATSAAAFSNEELPLPLPLPLSLPLPSTSLKGFHDSEVKEKTVAMI
>FraveV4A2_1g27980.t1
MAEVVVSKANLFPSSCHHQNMSVFPKTSGSSLSFSPKTDFHGKSIRLRRPFPTRSNLQFRPINSQLQQPGFRVGKARKWWVKGNQPNMKEVTSAQDLVDSLLNAGDKLVVLDFFSPGCGGCKALHPKICQFAEMNPDVQFLQVNYEEHKSMCYSLNVHVLPFFRFYRGAQGRVCSFSCTNATIKKFKDALAKHKPERCSLGPTKGLEEKELLALSANKDLEFTYTPKHVEHVSAKAAEEMIVTAPSRSSSESLPLPSATLKSGQISKERNTVSAGR
>FraveV4A2_5g14700.t1
MAIASKCGLYISGVHEISLRSKSRESNSRAFPVLGVEFLGKPISDYKGLKNLRAKAPRNLSVHAQASICVSKAMKWWEKTLKPNMVEIHSAQELIDSLHTAGDRLVVVDFYSPGCGGCRALHPKICQLAEQNPDAIFLKVNYEELKTMCHGLHIHVLPFFRFYRGAEGRVCSFSCTNATIKKFKDALAKYGAEGCSLGPAKGLDESEILHLAEIGEISARSSPPSTKEERVEEDLIMKSIDLSGVWSNVIHNHDIELAEEESALLKI
>Maldo_HF_09289
MANAFASQSGFCISSGLDEIAVGSKSPKGDFRVSPTSQFKDANSRAFPALSVDFLGKPLILSDHKGFENWRVTKPSNFSVHAQASLCVSRAMRWWEKTLHPNMVEIHSAQELVDSLKNAGDRLVVVDFYSPGCGGCRALHPKICQLAESNPNAIFLKVNYEEHKTMCHALNIHVLPFFRFYRGADGRVCSFSCTNATIKKFKDALAKHGGDRCNRGPAKGLDESEILKLASIGEILTTTSSPSMKEERLEDLVTKSGDFSGVWGNASHIIELEEESSMVKV
>Maldo_HF_13939
MLAMLCLLSTEGQGIAKQALRMGRSREFKEFPCLVRIEVGSKSPKGEFKISPSFSTSQFNDANSRAFPSLSIDFLGKPMTLSDHKGFENFDFYSPGYGGYRAFHPKIRQLAESNPNAIFLKVNYEEHKTMCHALNIHVLPFFRFYRGTDGRVCSFSYTNATVSISCNLLKDNKARRKKMVNDKRGMVSCVASSSVMDPYRTLKIQPGASESEVRKAFRQLALKYQPDVCIGNNCRVQFHQINEAYDPTQKTHCFAEMRVSKVPILASLAALLSLSVFFLLRTPPPSSLAPSSSCSRSPPRDEWAVLVERVFQKKRK
>Maldo_HF_19831
MAEVLSKTSMLSSWHHHHQYHQNNQSSISVFPKSCNYNKSRSFSCSLKLSPEISSPSLSTTSDFHGKNIAFQATSITSSQPHASSAVNSQQSGRRIGKALKWWEKGNQPNMKEVVSAEDLVESLSNAGDKLVIVDFFSPGCGGCKALHPKICQLAEMTPDVQFLQVNYEEHKSMCYSLNVHVLPFFRFYRGAHGRLCSFSCTNATIKKFRDALAKHKPERCSLGPTKGLEEKELLALATNKDLSFTYTPKPTEDVPAEEEVIVAEETPFRLPLPSATSKSAQVVTAWR
>Maldo_HF_24826
MAKAFASQSGFCISSGLDEIAVGSKSPKGEFRVSPSFSTSQFKDANSRAFPSLSVDFLGKPMTLSDHKGLENCRVRKPSNFSVHAQASVCISRAMRWWEKTLHPNMVEIHSAQELVDSLKNAGDRLVVVDFYSPGCGGCRALHPKICQLAESNPNAIFLKVNYEEHKTMCHALNIHVLPFFRFYRGADGRVCSFSCTNATIKKFKDALAKHGSDRCNLGPAKGLDESEILKLASIGEISTTSSTSTKEERLEDLLAKSVDFSGVWSNAGHSIELEEESSMVKV
>Maldo_HF_36638
MLLGSAREKKGSTILAIGVLVVVAIGFELMDGCGEIQHEAEGGVGGGGAAAPGTSTNLHLRDSRPIDRSSMAEVLSKTGLLSSWHHHHQNKKSSISVFPKSCNYNKSGSFSCSFKLNPDISSLSLSTKSDFHGKRIAFQATGIRGNSQSHASSAVYSQQSGFRIGKAAKWWEKGNQPNMKEVSSAEDLVESLSNAGDKLVIVDFFSPGCGGCKALHPKICQLAEMNPDVQFLQVNYEEHKSMCYSLNVHVLPFFRFYRGAHGRLCSFSCTNATIKKFRDALAKHKPERCSLGPTKGLEEKELLALAANKDLSFTYTPKPTEDVPAKEEVIVAEEAPSRLPLPSATSKSAQVVTAWR
>Malba_004191
MAKAVASQSVFCISSRLDEIAVGSKSPKGEFRVSPSFSTSQLKDANSRAFPSLSVDFLGKPITLSDHKGLENCRVRKPSNFSLHAQSSVCAWSNPKVKGKSLILFNPTAT
>Malba_034147
MAEVLSKTGLLSSWHHHHQNKKSSISVFPKSCNYNKSGSFSCSFKLNPDISSLSLSTKSDFHGKRIAFQATGIRGNSQSHASSAVYSQQSGFRIGKAAKWWEKGNQPNMKEVSSAEDLVESLSNAGDKLVIVDFFSPGCGGCKALHPKICQLAEMNPDVQFLQVNYEEHKSMCYSLNVHVLPFFRFYRGAHGRLCSFSCTNATIKKFRDALAKHKPERCSLGPTKGLEEKELLALAANKDLSFTYTPKPTEDVPAKEEVIMAEEAPSRLPLPSATSKSAQVVTAWR
>Malba_034650
MAKAFASQSGFCISSGLDEIAVGSKSPIGEFRVSPSFSTSQFKDANSRAFPSLSVDFLGKPMTLSDHKGLENCRVRKPSNFSVHAQSSVCVSRAMRWWEKTLHPNMVEIHSAQELVDSLKNAGDRLVVVDFYSPGCGGCRALHPKICQLAESNPNAIFLKVNYEEHKTMCHALNIHVLPFFRFYRGADGRVCSFSCTNATIKKFKDALAKHGSDRCNLGPAKGLEESEILKLASIGEISTTSSTSTKEERLEDLLAKSVDFSGVWSNAGHSIELEEESSMVKV
>Malba_035377
MRWWEKTLHPNMVEIHSAQELVDSLKNAGDRLVVVDFYSPGCGGCRALHPKICQLAESNPNAIFLKVNYEEHKTMCHALNIHVLPFFRFYRGADGRVCSFSCTNATIKKFKDALAKHGGDRCNRGPAKGLDESEILKLASIGEILTTTSSPSMKEERLEDLVTKSGDFSGVWGNASHIIELEEESSMVKV
>Malba_042649
MAEVLSKTSLLPSWHHHQYHQNNQSSISVFPKSCNYNKSRSFSCSLKLSPEISSPSLSTTSDFHGKNIAFQATSITSSQPHASSAVNSQQSGRRIGKALKWWEKGNQPNMKEVVSAEDLVESLSNAGDKLVIVDFFSPGCGGCKALHPKICQLAEMTPDVQFLQVNYEEHKSMCYSLNVHVLPFFRFYRGAHGRLCSFSCTNATIKKFRDALAKHKPERCSLGPTKGLEEKELLALATNKDLSFTYTPKPTEDVPAKEEVIVAEETPPRLPLPSATSKSAQVVTAWR
>Malsi_06g017250
MANAFASQSGFCISSGLDEIAVGSKSPKGDFRVSPTSQFKDANSRAFPALSVDFLGKPLILSDHKGFENWRVTKPSNFSVHAQASLCVSRAMRWWEKTLHPNMVEIHSAQELVDSLKNAGDRLVVVDFYSPGCGGCRALHPKICQLAESNPNAIFLKVNYEEHKTMCHALNIHVLPFFRFYRGADGRVCSFSCTNATIKKFKDALAKHGGDRCNRGPAKGLDESEILKLASIGEILTTTSSPSMKEERLEDLVTKSGDFSGVWGNASHIIELEEESSMVKV
>Malsi_12g000200
MAEVLSKTGLLSSWHHHHQNKKSSISVFPKSCNYNKSGSFSCSFKLNPDISSLSLSTKSDFHGKRIVFQATGIRGNSQSHASSAVYSQQSGFRIGKAAKWWEKGNQPNMKEVSSAEDLVESLSNAGDKLVIVDFFSPGCGGCKALHPKICQLAEMNPDVQFLQVNYEEHKSMCYSLNVHVLPFFRFYRGAHGRLCSFSCTNATIKKFRDALAKHKPERCSLGPTKGLEEKELLALAANKDLSFTYTPKPTEDVPAKEEVIVAEEAPSRLPLPSATSKSAQVVTAWR
>Malsi_14g001430
MAEVLSKTSLLSSWHHHHQYHQNNQSSISVFPKSCNYNKSRSFSCSLKLSPEISSPSLSTTSDFHGKNIAFQATSITSSQPHASSAVNSQQSGRRIGKALKWWEKGNQPNMKEVVSAEDLVESLSNAGDKLVIVDFFSPGCGGCKALHPKICQLAEMTPDVQFLQVNYEEHKSMCYSLNVHVLPFFRFYRGAHGRLCSFSCTNATIKKFRDALAKHKPERCSLGPTKGLEEKELLALATNKDLSFTYTPKPTEDVPAEEEVIVAEETPFRLPLPLATSKSAQVVTAWR
>Malsi_14g020190
MAKAFASQSGFCISSGLDEIAVGSKSPKGEFSVSPSFSTSQFKDANSRAFPSLSVDFLGKPMTLSDHKGLENCRVRKPSNFSVHAQASVCISRAMRWWEKTLHPNMVEIHSAQELVDALKNAGDRLVVVDFYSPGCGGCRALHPKICQLAESNLNAIFLKVNYEEHKTMCHALNIHVLPFFRFYRGADGRVCSFSCTNATIKKFKDALAKHGSDRCNLGPAKGLDESEILKLASIGEISTTSSTSTKEERLEDLLAKSVDFSGVWSNAGHSIELEEESSMVKV
>Malsy_06g017490
MANAFASQSGFCISSGLDEIAVGSKSPKGDFRVSPTSQFKEANSRAFPALSVDFLGKPLILSDHKGFENWRVTKPSNFSVHAQASVCVSRAMRWWEKTLHPNMVEIHSAQELVDSLKNAGDRLVVVDFYSPGCGGCRALHPKICQLAESNPNAIFLKVNYEEHKTMCHALNIHVLPFFRFYRGADGRVCSFSCTNATIKKFKDALAKHGGDRCNRGPAKGLDESEILKLASIGEILTTTSSPSMKEERLEDLVTKSGDFSGVWGNASHSIELEEESSMVKV
>Malsy_12g000170
MAEVLSKTGLLSSWHHHHQNKKSSISVFPKSCNYNKSGSFSCSFKLNPDISSLSLSTKSDFHGKRIAFQATGIRGNSQSHASSAVYSQQSGFRIGKAAKWWEKGNQPNMKEVSSAEDLVESLSNAGDKLVIVDFFSPGCGGCKALHPKICQLAEMNPDVQFLQVNYEEHKSMCYSLNVHVLPFFRFYRGAHGRLCSFSCTNATIKKFRDALAKHKPERCSLGPTKGLEEKELLALAANKDLSFTYTPKPTEDVPAKEEVIVAEEAPSRLPLPSATSKSAQVVTAWR
>Malsy_14g000430
MAEVLSKTSMLSSWHHHHQYHQNNQSSISVFPKSCNYNKSRSFSCSLKLSPEISSPSLSTTSDFHGKNIAFQATSITSSQPHASSAVNSQQQSGRRIGKALKWWEKGNQPNMKEVVSAEDLVESLSNAGDKLVIVDFFSPGCGGCKALHPKICQLAEMTPDVQFLQVNYEEHKSMCYSLNVHVLPFFRFYRGAHGRLCSFSCTNATIKKFRDALAKHKPERCSLGPTKGLEEKELLALATNKDLSFTYTPKPTEDVPAEEEVIVAEETPFRLPLPSATSKSAQVVTAWR
>Malsy_14g019090
MAKAFASQSGFCISSGLDEIAVGSKSPKGEFRVSPSFSTSQFKDANSRAFPSLSVDFLGKPMTLSDHKGLENCRVRKPSNFSVHAQASVCISRAMRWWEKTLHPNMVEIHSAQELVDSLKNAGDRLVVVDFYSPGCGGCRALHPKICQLAESNPNSIFLKVNYEEHKTMCHALNIHVLPFFRFYRGADGRVCSFSCTNATIKKFKDALAKHGSDRCNLGPAKGLDESEILKLASIGEISTTSSTSTKEERLEDLLAKSVDFSGVWSNAGHSIELEEESSMVKV
>Maldo_GDDH_06G1195500
MANAFASQSGFCISSGLDEIAVGSKSPKGDFRVSPTSQFKDANSRAFPALSVDFLGKPLILSDHKGFENWRVTKPSNFSVHAQASLCVSRAMRWWEKTLHPNMVEIHSAQELVDSLKNAGDRLVVVDFYSPGCGGCRALHPKICQLAESNPNAIFLKVNYEEHKTMCHALNIHVLPFFRFYRGADGRVCSFSCTNATIKKFKDALAKHGGDRCNRGPAKGLDESEILKLASIGEILTTTSSPSMKEERLEDLVTKSGDFSGVWGNASHIIELEEESSMVKV
>Maldo_GDDH_12G1001500
MAEVLSKTGLLSSWHHHHQNKKSSISVFPKSCNYNKSGSFSCSFKLNPDISSLSLSTKSDFHGKRIAFQATGIRGNSQSHASSAVYSQQSGFRIGKAAKWWEKGNQPNMKEVSSAEDLVESLSNAGDKLVIVDFFSPGCGGCKALHPKICQLAEMNPDVQFLQVNYEEHKSMCYSLNVHVLPFFRFYRGAHGRLCSFSCTNATIKKFRDALAKHKPERCSLGPTKGLEEKELLALAANKDLSFTYTPKPTEDVPAKEEVIVAEEAPSRLPLPSATSQSAQVARKS
>Maldo_GDDH_14G1001400
MAEVLSKTSLLSSWHHHHQYHQNNQSSISVFPKSCNYNKSRSFSCSLKLSPEISSPSLSTTSDFHGKNIAFQATSITSSQPHASSAVNSQQSGRRIGKALKWWEKGNQPNMKEVVSAEDLVESLSNAGDKLVIVDFFSPGCGGCKALHPKICQLAEMTPDVQFLQVNYEEHKSMCYSLNVHVLPFFRFYRGAHGRLCSFSCTNATIKKFRDALAKHKPERCSLGPTKGLEEKELLALATNKDLSFTYTPKPTEDVPAEEEVIVAEETPFRLPLPLATSKSAQVVTAWR
>Maldo_GDDH_14G1202500
QLAESNPNAIFLKVNYEEHKTMCHALNIHVLPFFRFYRGADGRVCSFSCTNATIKKFKDALAKHGSDRCNLGPAKGLDESEILKLASIGEISTTSSTSTKEERLEDLLAKSVDFSGVWSNAGHSIELEEESSMVKV
>Maldo_GDDH_14G1202600
MAKAFASQSGFCISSGLDEIAVGSKSPKGEFRVSPSFSTSQFKDANSRAFPSLSVDFLGKPMTLSDHKGLENCRVRKPSNFSVHAQASVCISRAMRWWEKTLHPNMVEIHSAQELVDSLKNAGDRLVVVDFYSPGCGGCRALHPKTDQRHTNPPRNYGNLIDLFVKL
>Maldo_Gala_06g017680
MANAFASQSGFCISSGLDEIAVGSKSPKGDFRVSPTSQFKDANSRAFPALSVDFLGKPLILSDRKGFENWRVTKPSNFSVHAQASLCVSRAMRWWEKTLHPNMVEIHSAQELVDSLKNAGDRLVVVDFYSPGCGGCRALHPKICQLAESNPNAIFLKVNYEEHKTMCHALNIHVLPFFRFYRGADGRVCSFSCTNATIKKFKDALAKHGGDRCNRGPAKGLDESEILKLASIGEILTTTSSPSMKEERLEDLVTKSGDFSGVWGNASHSIELEEESSMVKV
>Maldo_Gala_12g000140
MAEVLSKTGSFSCSFKLNPDISSLSLSTKSDFHGKRIAFQATGIRGNSQSHASSAVYSQQSGFRIGKAAKWWEKGNQPNMKEVSSAEDLVESLSNAGDKLVIVDFFSPGCGGCKALHPKICQLAEMNPDVQFLQVNYEEHKSMCYSLNVHVLPFFRFYRGAHGRLCSFSCTNATIKKFRDALAKHKPERCSLGPTKGLEEKELLALAANKDLSFTYTPKPTEDVPAKEEVIVAEEAPSRLPLPSATSQSAQVVTAWR
>Maldo_Gala_14g000160
MAEVLSKTSLLSSWHHHHQYHQNNQSSISVFPKSCNYNKSRSFSCSLKLSPEISSPSLSTTSDFHGKNIAFQATSITSSQPHASSAVNSQQQSGRRIGKALKWWEKGNQPNMKEVVSAEDLVESLSNAGDKLVIVDFFSPGCGGCKALHPKICQLAEMTPDVQFLQVNYEEHKSMCYSLNVHVLPFFRFYRGAHGRLCSFSCTNATIKKFRDALAKHKPERCSLGPTKGLEEKELLALATNKDLSFTYTPKPTEDVPAEEEVIVAEETPFRLPLPLATSKSAQVVTAWR
>Maldo_Gala_14g018850
MAKAFASQSGFCISSGLDEIAVGSKSPKGEFRVSPSFSTSQFKDANSRAFPSLSVDFLGKPMTLSDHKGLENCRVRKPSNFSVHAQASVCISRAMRWWEKTLHPNMVEIHSAQELVDSLKNAGDRLVVVDFYSPGCGGCRALHPKICQLAESNPNAIFLKVNYEEHKTMCHALNIHVLPFFRFYRGADGRVCSFSCTNATIKKFKDALAKHGSDRCNLGPAKGLDESEILKLASIGEISTTSSTSTKEERLEDLLAKSVDFSGVWSNAGHSIELEEESSMVKV
>Pyrco_DAP_Chr12v0.1_29338.1
MAEVLSKTSLLSSWHHHHQNKKSSISVFPKSCNYNKSGSFSCSFKLNPDISSLSLSTKSDFHGKRIAFQATGIRGNSQSHASSAVYSQQSGFRIGKAAKWWEKGNQPNMKEVSSAEDLVESLSNAGDKLVIVDFFSPGCGGCKALHPKICQLAEMNPDVQFLQVNYEEHKSMCYSLNVHVLPFFRFYRGAHGRLCSFSCTNATIKKFRDALAKHKPERCSLGPTKGLEEKELLALAANKDLSFTYTPKPTEDVAAKEEVIVAEEAPSRLPLPSATSKSAQVVTAWR
>Pyrco_DAP_Chr12v0.1_29359.1
MAEVLSKTSLLSSWHHHHQNKKSSISVFPKSCNYNKSGSFSCSFKLNPDISSLSLSTKSDFHGKRIAFQATGIRGNSQSHASSAVYSQQSGFRIGKAAKWWEKGNQPNMKEVSSAEDLVESLSNAGDKLVIVDFFSPGCGGCKALHPKICQLAEMNPDVQFLQVNYEEHKSMCYSLNVHVLPFFRFYRGAHGRLCSFSCTNATIKKFRDALAKHKPERCSLGPTKGLEEKELLALAANKDLSFTYTPKPTEDVAAKEEVIVAEEAPSRLPLPSATSKSAQVVTAWR
>Pyrco_DAP_Chr14v0.1_34359.1
MGGEEVQHEAEGGVGAYLESHQASPQTYKCTHTRDSAFCPTLLFQHLIMGFCIDRSMAEVLTKTSLLSSWHHHQYHQNNQSSISVFPKSCNYNKSRSFSCSLKLNPEISSLSLSTKSDFHGKKIAFQATSIRSSQPHASSAVNSHQQSGLRIGKALKWWEKGDQPNMKGVASAEDLVESLSNAGDKLVVVDFFSPGCGGCKALHPKICQLAEMNPDVQFLQVNYEEHKSMCYSLNVHVLPFFRFYRGAHGRLCSFSCTNATIKKFRDALAKHKPERCSLGPTKGLEEKELLALATNKDLSFTYTPKPTEDVPAKEEVIVAEEAPSRLPLASATSKSAQVVTAWR
>Pyrco_DAP_Chr14v0.1_35815.1
MAKAFASQSGFCISSGLDEIAVGSKSPKGEFRVSPSFSTSQFKDANSRAFPSLSVDFLGKPMTLSDHKGFKNWRVRKPSNFSVHAQASVCVSRAMRWWEKTLHPNMVEIHSAQELVDSLKNAGDRLVVVDFYSPGCGGCRALHPKICQLAESNPNAIFLKVNYEQHKTMCHALNIHVLPFFRFFRGADGRVCSFSCTNATIKKFKDALAKHGSDRCNLGPAKGLDESEILKLASIGEISTTTSSPSTKEERLEDLLTKSVDFSGVWSNAGHSIELEEENSMVKV
>Pyrco_DAP_Chr6v0.1_15441.1
MANAFASQTGFCISSGLDEIAAGPKSPKGDFRVSPTSQFKDANSRAFPALSVDFLGKPLILSDQGFENWRVRKPSNFSVHAQASLCVSRAMRWWEKTLHPNMVEIHSAQELVDSLKNAGDRLVVVDFYSPGCGGCRALHPKICQLAESNPNAIFLKVNYEEHKTMCHALNIHVLPFFRFYRGADGRVCSFSCTNATIKKFKDALAKHGSDRCNLGPAKGLDESEIIKLASIGEILTTTSSPSTKEERLEDLVTKSVDFSGVWSNESHSIELEEEGSMVKV
>Pyrco_BP1_006686.1
MAKAFASQSGFCISSGLDEIAVGSKSPKGEFRVSPSFSTSQFKDANSRPFPSLSVDFLGKPMTLSDHKGIKNWRVRKPSNFSVHAQASVCVSRAMRWWEKTLHPNMVEIHSAQELVDSLKNAGDRLVVVDFYSPGCGGCRALHPKICQLAESNPNAIFLKVNYEQHKTMCHALNIHVLPFFRFFRGADGRVCSFSCTNATIKKFKDALAKHGSDRCNLGPAKGLDESEILKLASIGEISTTTSSPSTKEERLEDLLTKSVDFSGAWSNAGHSIELEEENSMVKV
>Pyrco_BP1_013457.1
MAEVLTKTSLLSSWHHHQYHQNNQSSISVFPKSCNYNKSRSFSCSLKLNPEISSLSLSTKSDFHGKKIAFQATSIRSSQPHASSAVNSHQSGLRIGKALKWWEKGDQPNMKGVASAEDLVESLSNAGDKLVVVDFFSPGCGGCKALHPKICQLAEMNPDVQFLQVNYEEHKSMCYSLNVHVLPFFRFYRGAHGRLCSFSCTNATIKKFRDALAKHKPERCSLGPTKGLEEKELLALATNKDLSFTYTPKPTEDVPAKEEVIVAEEAPSRLPLASATSKSAQVVTAWR
>Pyrco_BP1_018010.1
MAEVLSKTSLLSSWHHHHQNKKSSISVFPKSCNYNKSDSFSCSFKLNPDISSLSLSTKSDFHGKRIAFQATGIRGNSQSHASSAVYSQQHSGFRIGKAAKWWEKGNQPNMKEVSSAEDLVESLSNAGDKLVIVDFFSPGCGGCKALHPKICQLAEMNPDVQFLQVNYEEHKSMCYSLNVHVLPFFRFYRGAHGRLCSFSCTNATIKKFRDALAKHKPERCSLGPTKGLEEKELLALAANKDLSFTYTPKPTEDVAAKEEVIVAEEAPSRLPLPSATSKSAQVVTAWR
>Pyrco_BP1_032796.1
MANAFASQTGFCISSGLDEIAAGSKSPKGDFRIRVSRIGESENQAISLCMSKASLCVSRAMRWWEKTLHPNMVEIHSAQELVDSLKNAGDRLVVVDFYSPGCGGCRALHPKICQLAESNPNAIFLKVNYEEHKTMCHALNIHVLPFFRFYRGADGRVCSFSCTNATIKKFKDALAKHGSDRCNLGPAKGLDESEIIKLASIGEILTTTSSPSTKEERLEDLVTKSVDFSGVWSNESHSIELEEEGSMVKV
>Pyrco_BP_DH_06g17270
MANAFASQTGFCISSGLDEIAAGSKSPKGDFRVSPTSQFKDANSRAFPALSVDFLGKPLILSDQGFENWRVRKPSNFSVHAKASLCVSRAMRWWEKTLHPNMVEIHSAQELVDSLKNAGDRLVVVDFYSPGCGGCRALHPKICQLAESNPNAIFLKVNYEEHKTMCHALNIHVLPFFRFFRGADGRVCSFSCTNATIKKFKDALAKHGSDRCNLGPAKGLDESEIIKLASIGEILTTTSSPSTKEERLEDLVTKSVDFSGVWSNESHSIELEEEGSMVKV
>Pyrco_BP_DH_12g00140
MAEVLSKTSLLSSWHHHHQNKKSSISVFPKSCNYNKSGSFSCSFKLNPDISSLSLSTKSDFHGKRIAFQATGIRGNSQSHASSAVYSQQHSGFRIGKAAKWWEKGNQPNMKEVSSAEDLVESLSNAGDKLVIVDFFSPGCGGCKALHPKICQLAEMNPDVQFLQVNYEEHKSMCYSLNVHVLPFFRFYRGAHGRLCSFSCTNATIKKFRDALAKHKPERCSLGPTKGLEEKELLALAANKDLSFTYTPKPTEDVAAKEEVIVAEEAPSRLPLPSATSKSAQVVTAWR
>Pyrco_BP_DH_14g16750
MAKAFASQSGFCISSGLDEIAVGSKSPKGEFRVSPSFSTSQFKDANSRPFPSLSVDFLGKPMTLSDHKGFKNWRVRKPSNFSVHAQASVCVSRAMRWWEKTLHPNMVEIHSAQELVDSLKNAGDRLVVVDFYSPGCGGCRALHPKICQLAESNPNAIFLKVNYEQHKTMCHALNIHVLPFFRFFRGADGRVCSFSCTNATIKKFKDALAKHGSDRCNLGPAKGLDESEILKLASIGEISTTTSSPSTKEERLEDLLTKSVDFSGAWSNAGHSIELEEENSMVKV
>Pyrco_BP_DH_49g00090
MAEVLTKTSLLSSWHHHQYHQNNQSSISVFPKSCNYNKSRSFSCSLKLNPEISSLSLSTKSDFHGKKIAFQATSIRSSQPHASSAVNSHQSGLRIGKALKWWEKGDQPNMKGVASAEDLVESLSNAGDKLVVVDFFSPGCGGCKALHPKICQLAEMNPDVQFLQVNYEEHKSMCYSLNVHVLPFFRFYRGAHGRLCSFSCTNATIKKFRDALAKHKPERCSLGPTKGLEEKELLALATNKDLSFTYTPKPTEDVPAKEEVIVAEEAPSRLPLASATSKSAQVVTAWR
>Pruav_sc0000877.1_g930.1.mk
MAFSSQSGFYISGLDEITLGSKSKGDFRFCPPFNSSQYKDSNSSAFPVLSCDFLGKPIIVSDHKGFENWKVKTPSHFSVHAQASICVSRAMKWWEKTLHPNMVEIRSAQELVDSLKNAGDRLVVVDFYSPGCGGCRALHPKICQLAELNPDAIFLKVNYEELKTMCHALNIHVLPFFRFYKGAEGRVCSFSCTNATIKKFKDAMAKHGTGRCNIGGPAKGLDESEMLKLASIGELSTTSSSPSIKEERVEDLVTEIIDMAGVWSQASQNIELQEESSMLKV
>Pruav_sc0001877.1_g010.1.mk
MAEVLSKTSLFSSWHHHNRQNQSISVFPKSCNYNKSGSFCCSLKLNPEISSLSLSTKSDFHGKRVALQEHRAMPSRGNFQSQAASVVNSQNQQTGLRFGKALKWWEKGNQPNMKEVTSAQDLVDSLSNAGDKLVVVDFFSPGCGGCKALHPKICQLAEMNPDVQFLQVNYEEHKSMCYSLNVHVLPFFRFYRGAHGRLCSFSCTNATIKKFKDALAKHKPDRCSLGPTKGLEEKELLALAANKDISFNYTPKPVEAVPTPAKEVIVSEAAPSRLNSEALPLPSTTTSKSAQVVTAWR
>Pyrusco14g017890.1
MAKAFASQSGFCISSGLDEIAVGSKSPKGEFRVSPSFSTSQFKDANSRPFPSLSVDFLGKPMTLSDHKGFKNWRVRKPSNFSVHAQASVCVSRAMRWWEKTLHPNMVEIHSAQELVDSLKNAGDRLVVVDFYSPGCGGCRALHPKICQLAESNPNAIFLKVNYEEHKTMCHALNIHVLPFFRFFRGADGRVCSFSCTNATVSIPCNHNLLSRALIAMN
>Pyrusco6g015940.1
MANAFASQTGFCISSGLDEIAVGSKSPKGDFRVSPTSQFRDANSRAFPALSVDFLGKPLILSGQGFENWRVRKPSNFSVHAQASLCVSRAMRWWEKTLHPNMVEIHSAQELVDSLKNAGDRLVVVDFYSPGCGGCRALHPKICQLAESNPNAIFLKVNYEEHKTMCHALNIHVLPFFRFFRGADGRVCSFSCTNATIKKFKDALAKHGSDRCNLGPAKGLDESEIIKLASIGEILTTTSSPSTKEERLEDLVTKSVDFPGVWSNESHSIELEEEGSMVKV
>Pyrbe_009892
MAEVLSKTSLLSSWHHHHQNKKSSISVFPKSCNYNKSGSFSCSFKLNPDISSLSLSTKSDFHGKRIAFQATGIRGNSQSHASSAVYSQQQSGFRIGKAAKWWEKGNQPNMKEVSSAEDLVESLSNAGDKLVIVDFFSPGCGGCKALHPKICQLAEMNPDVQFLQVNYEKHKSMCYSLNVHVLPFFRFYRGAHGRLCSFSCTNATIKKFRDALAKHKPERCSLGPTKGLEEKELLALAANKDLSFTYTPKPTEDVAAKEEVIVAEEAPSRLPLPSATSKSAQVVTAWR
>Pyrbe_016441
MAEVLSKTSLLSSWHHHQYHQNNQSSISVFPKSCNYNKSRSFSCSLKLNPEISSLSLSTKSDFHGKKIAFQATSIRRSSQPHASSAVNSQQSGLRIGKALKWWEKGNQPNMKGVASAEDLVESLSNAGDKLVVVDFFSPGCGGCKALHPKICQLAEMNPDVQFLQVNYEEHKSMCYSLNVHVLPFFRFYRGAHGRLCSFSCTNATIKKFRDALAKHKPERCSLGPTKGLEEKELLALATNKDLSFTYTPKPTEDVPAKEEVIVAEEAPSRLPLASATSKSAQVVTAWR
>Pyrbe_016460
MAEVLSKTSLLSSWHHHQYHQNNQSSISVFPKSCNYNKSRSFSCSLKLNPEISSLSLSTKSDFHGKRIAFQATSIRRSSQPHASSAVNSQQSGLRIGKALKWWEKGNQPNMKGVASAEDLVESLSNAGDKLVVVDFFSPGCGGCKALHPKICQLAETNPDVQFLQVNYEEHKSMCYSLNVHVLPFFRFYRGAHGRLCSFSCTNATIKKFRDALAKHKPERCSLGPTKGLEEKELLALATNKDLSFTYTPKPTEDVPAKEEVIVAEEAPSRLPLVSATSKSAQVVTAWR
>Pyrbe_018944
MAKAFASQSGFCISSGLDEIAVGSKSPKGEFRVSPSFSTSQFKDANSRAFPSLSVDFLGKPMTLSDHKGFENWRVRKPSNFSVHAQASVCVSRAMRWWEKTLHPNMVEIHSAQELVDSLKNAGDRLVVVDFYSPGCGGCRALHPKICQLAESNPNAIFLKVNYEQHKTMCHALNIHVLPFFRFFRGADGRVCSFSCTNATIKKFKDALAKHGSDRCNLGPAKGLDESEILKLASIGDISTTSSPSTKEERLEDLLTKSVDLSGVWNNAGHSIELGEENSMVKV
>Pyrbe_046694
MANAFASQTGFCISSGLDEIAVGSKSPKGDFRVSPTSQFKDANSRAFPALSVDFLGKPLILSDQGFENWRVRKPSNFSVHAQASLCISRAMRWWEKTLHPNMVEVHSAQELVDSLKNAGDRLVVVDFYSPGCGGCRALHPKICQLAESNPNAIFLKVNYEEHKTMCHALNIHVLPFFRFYRGADGRVCSFSCTNATIKKFKDALAKHGSDRCNLGPAKGLDESEMIKLASIGEILTTTSSPSTKEERLEDLVTKSVDFSGVWSNEGHSIELEEEGSMVKV
>Pyrpy_N_00g0425.1
MAEVLSKTSLLSSWHHHHQNKKSSISVFPKSCNYNKSGSFSCSFKLNPDISSLSLSTKSDFHGKRIAFQATGIRGNSQSHASSAVYSQQSGFRIGKAAKWWEKGNQPNMKEVSSAEDLVESLSNAGDKLVIVDFFSPGCGGCKALHPKICQLAEMNPDVQFLQVNYEEHKSMCYSLNVHVLPFFRFYRGAHGRLCSFSCTNATIKKFRDALAKHKPERCSLGPTKGLEEKELLALAANKDLSFTYTPKPTEDVAAKEEVIVAEEAPSLLPLPSATSKSAQVVTAWR
>Pyrpy_N_06g1605.1
MANAFASQTGFCISSGLDEIAAGSKSPKGDFRVSPTSQFKDANSRAFPALSVDFLGKPLILSDQGFENWRVRKPSNFSVHAQASLCVSRAMRWWEKTLHPNMVEIHSAQELVDSLKNAGDRLVVVDFYSPGCGGCRALHPKICQLAESNPNAIFLKVNYEEHKTMCHALNIHVLPFFRFFRGADGRVCSFSCTNATIKKFKDALAKHGSDRCNLGPAKGLDESEMIKLASIGEILTTTSSPSTKEERLEDLVTKSVDLSGVWSNEGHSIELEEEGSMVKV
>Pyrpy_N_14g0037.1
MAEVLSKTSLLSSWHHHQYHQNNQSSISVFPKSCNYNKSRSFSCSLKLNPEISSLSLSTKSDFHGKKIAFQATSIRRSSQPHASSAVNSQQSGLRIGKALKWWEKGNQPNMKGVASAEDLVESLSNAGDKLVVVDFFSPGCGGCKALHPKICQLAEMNPDVQFLQVNYEEHKSMCYSLNVHVLPFFRFYRGAHGRLCSFSCTNATIKKFRDALAKHKPERCSLGPTKGLEEKELLALATNKDLSFTYTPKPTEDVPAKEEVIVAEEAPSRLPLASATSKSAQVVTAWR
>Pyrpy_N_14g1718.1
MAKVFASQSGFCISSGLDEIAVGSKSPKGEFRVSPSFITSQFKDANSRAFPSLSVDFLGKPMTLSDHKGFKNWRVRKPSNISVHAQASVCVSRAMRWWEKTLHPNMVEIHSAQELVDSLKNAGDRLVVVDFYSPGCGGCRALHPKICQLAESNPNAIFLKVNYEQHKTMCHALNIHVLPFFRFFRGADGRVCSFSCTNATIKKFKDALAKHGSDRCNLGPAKGLDESEILKLASIGEISTTSSPSTKEERLEDLLTKSVDFSGVWSNAGHSIELEEENSMVKV
>Rosch_v2.0_Chr3g0497211
MADVVVSKTNLFSSCHHHHQHISVFPKTWNQSSLSFSSKTDFHGKRIGLQQLRRPLPSARDPPQFQAINSQLQAPGFRIGKAHRWWEKGIQPNMKEVTSAQDLVDSLSNAGDKLVVLDFFSPGCGGCKALHPKICQFADMNPDVQFLQVNYEEHKSMCYSLNVHVLPFFRFYRGAHGRVCSFSCTNATIKKFKDALAKHKPERCSLGPTKGLEEKELLALSANKDLKFTYTPKQVEFVPAKASEEMIVAAPSRSNSESLPLPSTTLKSGQISEERNMVSAGR
>Rosch_v2.0_Chr7g0181691
MAISSKCGLYISGVNEMSLRSKFTESNSRAFPVLGVVFWGKPISDHKGLKNLRVKAPRNFSVHAQASICVSKAMKWWEKTLKPNMVEIHSAQELIDSLHNAGDRLVVVDFYSPGCGGCRALHPKICQLAEQNPDAIFLKVNYEELKTMCHGLHIHVLPFFRFYRGAEGRVCSFSCTNATIKKFKDALAKYGAEGCSPGPAKGLDESEILHLAEIGEISARSSPPSTKEERVEEDLVMKSIDLSGVWSNVIHNHGVELEEEESALLKV
>Rubch_LG01.29
MAEVVLSKTGLFSSWLHPQQSISVFPKTCVYNKSTSLCCALNLKPETSSSSLSLSSSSSSKSDFHGNRIGLHQHTRPFPSRSQAIKSQVQPGFRIGKAHKWWEKGIQPNMKEVTCAQDLVDSLLNAGDKLVILDFFSPGCGGCKALHPKICQFAEMNPDVQFLQVNYEEHKSMCYSLNVHVLPFFRFYRGAHGRVCSFSCTNATIKKFKDALAKHKPERCSLGPTKGLDEKELLALSANKDLKFTYTPKPVEPVPAKTAEKLIAAEAVALSRSNSESLPLPSTTLTSAPISEEKNMVSAGR
>Rubch_LG05.338
MAISSKCGFYVSGLNEMSLRSKSKQSNSGAFPVLGVGFLGKPISDQKGLKGSRVKSPSNFFVHSQASICVSKAMKWWEKTLKPNMVEINSAQELVDSLHNAGDRLVIVDFYSPGCGGCRALHPKICQLAEQNPDAIFLKVNYEELKTMCHGLHIHVLPFFRFYRGAEGRVCSFSCTNATINKFKDALAKYGAEGCSLGPAKGLDESEILHLAEIGEISARYSSSPSTKEERVEEDLVMKSMDLSGVWSNVIHNHDVELEAEESALVKV
>Ruboc_01_G26760
MAEVVLSKTGLFSSWLHPHQNISVFPKTCNYNKSTSLCCSLNLKPEISSSSLSLSSSSSKSDFHGNRIGLQQHTRPFPSRSQAINSQVQPGFRIGKAHKWWEKGIQPNMKEVTCAQDLVDSLLNAGDKLVVLDFFSPGCGGCKALHPKICQFAEMNPDVQFLQVNYEEHKSMCYSLNVHVLPFFRFYRGAHGRVCSFSCTNATIKKFKDALAKHKPERCSLGPTKGLDEKELLALSANKDLKFTYTPKPVEPVPAKTAEELIAAEAAAPSLPLPSTTLKSAPISEEKNMIYARNQRIGEDQVNT
>Ruboc_05_G03266
MAISSKCSFYVSGLNELSLRSKSKQSNSRAFPVFGVDFLGKPISDQKGLKDLRVKSPSNFFVHAQASICVSKAMKWWEKTLKPNMVEINSAQELVDSLHNAGDRLVIVDFYSPGCGGCRALHPKICQLAEQNPDAIFLKVNYEELKTMCHGLHIHVLPFFRFYRGAEGRVCSFSCTNATIKKFKDALAKYGAEGCSLGPAKGLDESEILHLAEMGEISARSSSSPSTKEVRVEEDLVMKSIDLSGVWSNVIHNRDIELEEEESTLVKNVVI
