# Supplementary material for: Transcriptomics of long‐term, low oxygen storage coupled with ethylene signaling interference suggests neofunctionalization of hypoxia response pathways in apple ( Malus domestica )
Source: Plant Direct. 2024 Dec 20;8(12):e70025. doi: 10.1002/pld3.70025 (PMC11660084; doi:10.1002/pld3.70025)
Supplement: Supplementary file 2 — Data S2: Homologs of all 606 hypoxia response genes identified in this study across 42 representative species of land plants). [file PLD3-8-e70025-s004.gz › 01-integratedGeneFamilies_dir/2298.fna]

>gnl_Ambtr_v1.0_evm_27.model.AmTr_v1.0_scaffold00040.198
ATGATAAGCTCAGGCATGAATCTGGTGATGACAGTCATCGGGTTCGCAGTGAGCACGATGTTCATAGTCTTCGTGTGCACCCGACTAATTTGTGCAAGGATTCAGTTGACTGCATCGAGAGGATCGCTCCCTACTGCTTCTCGATCTGATTTGGGACTTCTAGAACGTGGACTACATGGCCTGGAACCAGTAGTCATTGCAACCTTTCCTACAAAGAAGTACAGTGATGGTGTTTTCTCCTCAGGGGAAGATTCCCAGTGCACTGTATGCCTCAGCGAATACCAAGAGAAGGATACTTTACGTATTCTTCCATATTGTGGCCATGCCTTCCATGTCTCGTGCATCGACACATGGTTGCAACAACACTCGACTTGCCCTGTTTGCCGAATATCTCTACGTGACTCATCTGAAGGGAAACGTTTGATGCCCCCAATGTTCAGCACTGCCTTTCGATCAGCTTATGGTCTCCACACAGTGGCAGCTCACTCTTACCACTGTCTATATAGTGGTCATGTCTATTCGAATGAGACTGGCAATGAGAGGAGAATGGGCTCCATTGAAGAAGAGCACTTTGGGTCAGAGTTCGAAGCTCCTGATTCTGGTCATAGTGTCTCAGTGTTAATTGATCATGCTAGCTATATGAGCACCAATCATCATCATATCTCTGAAAGTAGTGCAAAGCCTGGGCCTGAACTCATTCAAAGTGACAACATGGGGGTGGAGAAGGGAAAGGAGGGAAAAGTAGGAGGTGATGGTTTTAACAGAAAATGTGATGGGATTCAGAGCACTGAAGGCTGCCATTTACAGGGCTGCTCAACTCTTGAC
>gnl_Aquco_v3.1_Aqcoe2G128400.1
ATGATTTCTTCAGGGATTAATTTGGTGATGACAGTAATTGGATTTGCAGTAAGTACAATGTTTATTGTATTTGTTTGTTCAAGACTTGTTTGTGCTAGAATTCAATTGAATGCTTCACGACGTTCTTTTCCAACTGCTTCTTCTAATTCTATTAGATCTGATATCAGCATATTTGAACGTGGGATTCATGGTATGGAGCCTGTTGTTGTTGCCACTTTTCCCACGAAGAAATTCAGTGATGACTTTTTCTCGCCTGGAGAAGACTCACAGTGCACTGTGTGTCTTGCCGAGTATCAACAGAAAGATATACTGCGTATATTACCATACTGTAACCATTATTTCCATGTCACATGCATAGATATATGGCTGCAGCAGCATTCTACTTGTCCCGTATGTAGGATTTCATTGCGCAGTTCCCCAGAGAGGAAACTTATAATGCAACCCATCTCTAGTACTATCAACCGATCTTATGACGTGGAGTCCCGTGATTTACATTCAGATCACTGCTTGTACACCAGCCATGGCCATTCCTCTCGAATTTCTGACAATTCAAGGATGGAACCGATTCAGGAGGATCAATTTGCTTGTGAACAGGATGCTGCAGAAGCCGGAGAATGCTCTACTACAGCAAGTATCCAAGTTCGAATAGATATTGGCCACCATGATTCAGAAATTAGTTCGTCGAGAGTCCATCCAATACATGACAACCCT
>gnl_Aquco_v3.1_Aqcoe7G048000.1
ATGTTTGGTTCAGGTATGAATCTGATCACAACTGTGATTGGATTTGGGATGAGTGCAACTTTTATACTGTTTGTTTGTACAAGGCTAATTTGTGGAAGGATTCGAGCAGCTGAGTCTGGGGAGGCTTTCGAGCTCGATTCGACAACTGATCTTGAACAGCCAGAACAAAGATTAAGTGGACTTGAACCAGTTTTGGTTGCTTCACTCCCTACAATGAAGTTTAACCACGAGGCATTCGAATCTGCAGAAGATGCACAGTGTTCCATATGTTTAGGGGAATACCAAGAGAAAGATATGCTGCGAGTTATTCCCAAATGCGGCCACATTTTTCATCTTGCTTGCATTGATGTGTGGTTACATAAACAATCTACTTGCCCTGTTTGCCGTCTCCCATTACAAGAAACCTTGGAAAAAGTCCAAATGAGATCACCAATGATTGGGTTGTCATTCCAATCTGTCGATAGTCCTGAACTGAATGACCACTCTCAGCAGTGGCTTCTACCTAGCTCTCAGCGTTCAGTTGGTAATGGAAGTAACCAAGGTCAGCAGGAACCTCAACGTGGAAACTCCGTACCTTCTATATCTAGAGGAAGAAATCCAGAGATTGTTGTAATGGGTGGCCTGAGTCATAATAATTTA
>gnl_Aquco_v3.1_Aqcoe1G456400.1
ATGAAACAGCTAGAGCGTGGATTTCATGGATTGGAGCCTGTTGTTGTGGCTAATTTTCCTACCAAGAAATTCAGTGATGAATTTTTCTCTTCAAGTGATGAAACTCAGTGCACAGTGTGCCTCAGTGAATACCAACAGAAGGACATACTGCGTATTCTGCCTTATTGTGGGCACTCTTTCCATGTTGCCTGTATAGACATATGGTTGCAGCAAAATTCGACATGTCCTATTTGTCGGATATCATTGCGCGAATCCCCAGAGAGGAAACATATGATGCAACCCATGTCCAGTTCAGCCATTAGATTTTCTTTTAATATGGCTCCTCATGATTCACATTCATATTACTGTTTATACACTAGCCATGGGTATTCCTCTAGATCCAGTGACAACCGGAGGATGGAGCCGATTCAGGAGGATCACTTTGCATCTGACCTCAATGCTGCAGAAGCTGGGGAGAGTATCGCCGAGGGAGATAATGTTGTCAAAGATATTGACCTCGGTCAATCTGAAAATAAGCTGGTTGAGAGCCCATCTAACCAGGACAGAACAGGACAGGGGAGAAGGACAGGTTACGGAACAGACCATCTCATTCAATTCCATGCATTA
>gnl_Betvu_v1.2_Bv1_020100_axrz.t1
ATGATGTATGACATCAATTTGATTACAACTATAATTGGATTTGGGATGAGCTCCATTTTCATAGTGTTTATATGCACAAGGCTAATCTGTAGGAGGCTTCAGGTGACAGATTCCAGAAGAAGTGCTGATACCGAACCCGAAATCGATGTTGAGCAGCCAGAACAAAGGACTGATGGTCTTGAACCCTTTGTGGTTGCTGCGATACCCACGATGAAGTTTCATCGGGATGCATTTAGCTCTGCTGAAGATTCTCAGTGTTCAATTTGCTTAGGGGAGTATCAAGAAAAAGAAGTCTTAAGAATTATGCCCAAATGTGGCCATAGTTTTCATCTTTCCTGCATTGATCCTTGGCTGATGAAGCAATCTACTTGTCCTGTTTGTCGTCTGCCCTTGAAACATTCTTTTGACCCAAAGCACACAAGGTTGGATGATAATTTCGAAGAGGGTTTAATTCAGTTGTCGGTACCTGATTCGAGGCATTCAGCAGGCTATATCAGCAGCCAACAGCATCACCAATCAACATCCAGCAACCCAGAATTCAATTTGGATGGAGATTCAGAGCCTAGGAATGTAGTA
>gnl_Betvu_v1.2_Bv4_094940_rnyr.t1
ATGACAACTGCAAGAACAAATTTAGTTATGACAGTGATTGGATTTGTAGTGAGCACGTTGTTCATAGTGTTTATATGTACACGACTAATCTGTGCTCGAATTCAATTGCGCGCATCTCGTCGAAATTTCCGTCACCATATCGCTTCGAGATCGAATCTCAGTATTTTGGAGCGCGGAGTGCATGGTGTTGAACTTCCAATAGTCGCCAACTTTCCAGCCAAAAAGTATGGGGATGAGTATTTTTCATCTGCAGAAAGTGGCCAATGCTCCATTTGCTTGGCTGAATATCACAAGGAAGATGTATTGCGTATACTCCCTTATTGTGGCCACTACTTCCACATAAAGTGCATAGATATATGGCTGCTGCAACATTGTACCTGCCCAGTTTGTCGGATTTCGTTGCGTGAGACTAATGAGAAGAAACGATCTATGCAATTAATGTCAAGTTCTCGATCTCATCTTTCCACTGATTTTCTTGCTATAAGCCCTCGTCAGTGTAGATTTATATCGAGGACTGCAGAAACTCATATGAGAAATTCTATGCAAGACAACCAGCTTGTGCCTCATGGTGTAACTGAAGCAGCCAGAGATAACACACAGTTTCCTGAAGAAAATGGTATTGTAAAAGACCCCAAAAGTAAGCATGTAGAGAGCCCATCACTGGCA
>gnl_Carpa_v0.4_evm.model.supercontig_128.42
ATGATTTCTTCGGGGATAAACGTGGTGATGACGGTGATAGGATTCGCTGTGAGCACTATGTTCATAGTCTTCGTCTGCACGCGGCTGGTTTGTGCCCGGATTCATTTGAATGCTTCGAGAAGATCATTTCCTATTGCTTCAAGATCTGATCTCAGTCTGCTGGAGCGAGGGTTACATGGTCTTGAGCCTGTAGTGGTGGCCAACTTCCCAACAAAGAAGTACAGTGATGAGTTCTTCTCTGCTGTCGAAGATGCTCATGATGACAAGATACCTAGGATTTGTTCGGTCTATGAT
>gnl_Carpa_v0.4_evm.model.supercontig_128.43
ATGTTAATGGAACTAATGGTCTCTTATGTTGACTATTCTGGTTACTTTCTAAAGTTCTTTTTCTTTGATGCGAACGAATTTTCAATGGAACACCATGTGCTCCGTAATTTGCATTTCAGGTGCTCAGTTTGCCTTTCAGAATACCATAGCGAAGACATATTGCGGATCCTCCCTTATTGTGGGCACTCCTTCCATGTAGCCTGTATAGACATATGGCTGCAACAGCATTCTACATGTCCTGTTTGTCGAATATCACTCCGGGAATTTCCTGATAGAAAACATGTAATGCAACCCTTGTTCAGTTCAGCAATTAGATCTCAGTACGGTAACGAATCCTTTGACACACATTCATACAATTATTTGATGTCTGAACACGGGCTTTCGTCGAGAACCCATGACAGTCATGGGATGGACCCAATACAAGAAGATCGTTGCACATCTCAAGATGATGAACAAGAGGCCGGTGGGGCTGTCTCCCCTGTTTCTGATAGTAATCTCACCACTAAAACCGTGGGAAGCAAGCACGTCGAGAGCCCATCAAATCCC
>gnl_Carpa_v0.4_evm.model.supercontig_18.195
ATGTTCGGTTCGGGGATGAACTTAATCACAACCGTGATTGGGTTTGGTATGAGCGCTACTTTTATTGTGTTTGTTTGCACGAGAATCATCTGTGGAAGGATTCGAGGGGTGGAGTCAAGGCCGATGTTCGAGACTGACTCCAGGATTGATCTTGAGCAGGCAGAGCAAAGAATCAGTGGTCTGGAGCCAGTTCTGGTTGCTGCAATTCCAACTATGAGGTTTAACCGTGAGGCATCCAGTTCTATAGAAGATGCACAATGTTCAATATGTTTGGGTGAATATCAAGAGAAAGATGTGCTGCGAATCATGCCCAAATGCGGCCACAACTTTCACCTCTGTTGCATCGATACATGGTTACGAAAACACTCTACCTGTCCGGTCTGTAGATTCCCATTACAGGACTCGATCGAGATCACAAAACATGTTAGACAAGCAACATTCAACATGTCACAATCTATTGATGCTCCCAACAGTTCTCCAACTGAGCATTCTCGCCAGTGGCTGCTCCCAGGGCTTGAGCGTTCGTTAGGGAGTGCAGACAACCGAGGACATCTCAGTTCTGATGTCGAGAACTCCGGTAGTGTTGAGCTGGAAATAAGGCAC
>gnl_Elagu_v2.0_p5_sc00016.V1.gene507
ATGCTGGGGTCGGGATTGAACCTCGTCACGACGGTGATAGGATTCGGGATGAGCGCCACCTTCATCGTGTTCGTCTGCGCCCGCCTGATCTGCGGCCGGGCCCGCTCCGTCGACTCCCGGGATGTCGCCTTCGACCTCGACCTCCATTCAGATCTTGAAGCGTCGGAGCATGCAATTAGTGGTTTGGAGCCTGTAGTCGTTGCTGCAATTCCGACAATGAAGTTCAAACGTGAGGCTTTCCAATCAAGAGAAGATGCCCAGTGTTCAATATGTTTAGGAGAGTATGAAGAGAAAGAGGTGCTGCGTATTATGCCATCATGTCTTCACAGCTTTCATCTTGCCTGCATTGATGTGTGGCTGCAAAAACAAGCAACTTGTCCAATTTGTCGATTGCCGCTTAGTGATGCCTTTGATGCGAAATATGCTGCATCTCCCTTATTTGGAGCCCATCATATGGTGGGCAACACCGAGGGCTCTAGTGACCAATCGAACCAATGGTTACTTCCTGGCCATCAGCGTTCGGAAGGCAGTGAGAATAACCAAGAAATCCATGAATCTGTTTCTGTTGTCATTGGAGTTTCCCATGGAGAAAACCGAGAAGCTAGGACACCGACAATTTCCAAACGTCTGAATCAAATAATTGAGCACAAATACACCAGACTCCAGACCAACTTGAACGCAAGCCGAGCTCGGGGGCTTGCAAGCAGGGCCCGGCCAGGGGCAGGTCGAATTGGGCGACTGCCCCAGGCCAAGGATCGGTTCTGCTTGCAAGCCAGTGAAGGCTGTGAGTCCAGAGGGGTAATGGTGGTGATAGGGCCA
>gnl_Elagu_v2.0_p5_sc00024.V1.gene48
ATGGGGGGCTTCAGCATGAAGTTAGTGACGACAGTGATCGGGTTCGGATTGAGCTTAACTTTCGTCGTCTTCATCTGCGTCCGCCTCATCTGCAGCCGAATTCGCTCCGCCAATTCTCAGGCTGCGGCACTCGATGTCCAACTGCACTCGGATTTCGACCCGCCAGAGCATTCAATCAGTGGCCTGGAGCCTGCTGTGGTAGCCGCAATCCCCACGATGAAGTATAACAGAGAGACATTTCATTCCAGAGAAGATGCCCAGTGTACAATATGTTTAGGAGAATACCAAGACAGAGAAATTCTGAGGATTATGCCTGCTTGTGGCCATAACTTTCATCGCTCTTGCATAGATATATGGCTGCAGAAACAATCAACCTGTCCAATTTGCCGATTGTCATTAAATGATTTGATCGAGGCAAAAGATGTTGCATTCCAAGCAGTAAACAGGCTTCAGGTTTCTAACGATCATACCAACCAATGGGTATTGCCAAGTTTTCAGCTTTTAGGAGGTAGCAGGAATAACCAAGGCTCACAAGAATCTGTGTCAGTAGTTGTTGGATTTGCATATGGCGAAGAGCCG
>gnl_Elagu_v2.0_p5_sc00026.V1.gene45
ATGTCGACGGGGCTTAATCTGGTGATGACGGTGATCGGGTTCGCGGTGAGCACTATGTTCATAGTGTTCGTGTGCACCAGGCTCATCTGCGCCAGAATCCAGCTACGGGCCTCCAGGAGGGCATTCTCCACCGCTTCCAGATCCGATCTCAGCGTCTTGGAACGTGGGATCCATGGATTGGAGCCAGTAGTAGTAGCAAGCTTTCCAACAAAGAAGTTTGGTGATCAGTACTTTTCATCTGGACAGGATATTCATCATGCACCAGTCTGCATGTCTCTCGTTGGAGCTCAGGAGCAGGTCAAAGCTGACTTCGTCAAGGGAGAAAACAATATAAAGCAAGTAGCAAGGTGCACAGTCTGTCTGGCAGATTACCAAGAAAAAGATGTATTGCGCATTCTTCCATACTGTGGACACACGTTCCACATTGCATGCATAGATATATGGTTAAAACAACATTCAACGTGCCCTGTGTGTAGAATTTCATTACGAGATTCACCGGATAGGAAACGTGCAATGCAGCCTGTCTACAGTGCAGCCATTAGGTCCTATCATCCAGAAACTCTTCAGTCAGACCCATGTCACCACCGATATGCAGGCCATGGCTGTTCCGCTAGGACATCGGAGAACCAGAGAATGGACTCCACCCGGACAGATCACTTCGGTTCTGAGCCATCGGGAACCTTTGGTGCAATTTCGACATTGCCGGAGGTCAACTGCTCCATTAAAAATGCTTGCCACCATGAAACAGAGGGAAAGCACATCGAGAGTCCATCATATTCT
>gnl_Eucgr_v2.0_Eucgr.E00216.1
ATGACGGCCCCGGGTATGAATTTGATTACCACTGTAATTGGGTTTGGGATGAGTGCGGCTTTCGTTGTGTTCGTGTGCACGAGACTGATTTGCGGGAGGATGCGGAGGGATGAACCGAGGCCCATGTTCGAGCTCGATTCAAGAATCGATGTGGAGCAGGCAGTGCATCGAGTGAGCGGACTTGAGCCTGTTCTGGTAGCTGCGATCCCGACGATGAAATTCGACCAGAAGGCTTTTAGCTCTGTCGAAGATGCACAATGCTCAATCTGCCTAGGAGAGTACCAAGAGGGAGAAGTGTTGCGGATCATGCCCAAATGCAGCCATAGTTTCCATCTCTCCTGCATCGATACATGGCTAAGGAAACAATCCACGTGCCCCGTCTGCCGCTTGCGCTTGCAAAACTCATTCTTGTTGAGGTCTCTGGGAACCGATGCATTTGAAACGACGAGTTCTGTCGAGGAATCCAACATGTCGATGGACAATTCGCGTCACTGGTTGATTCCGGGTGTCGATCACTTGGAGCAAAGCAGCAATCACCAAGAGAATCCCGAGGCTTTTCCTGACCATTCCCCTGGACTAACCAGACTCTCTGTAGGGAACACAGGGACGAGTAGA
>gnl_Eucgr_v2.0_Eucgr.G02710.1
ATGGTTGGCCAATCATGTGATGTAGCCGAAGTCAACTTTGGACTGTTCATCGTCTTCGTCTGCACGCGCCTCATCTGCGCTCGGATTCAGCTCAACGCCTCTCGCCGCTCCTTCGCACTCGCCGGCCGATCCGATCTTGGCATTCTAGAGCGGGGTTTACATGGTCTTGAACCTGTAGTGGTGTCTAAATTCCCGACGAAGAGATACAGCGACGAGTTCTTCTCCGAGGTCGACAATTCTCAATGCACTGTTTGTTTGGCTGAATACCATCACGAAGACATGCTGCGTATCCTTCCCAGTTGTGGGCATTCTTTCCATGCTACTTGTATAGACATATGGCTTCAGCAGCATTCCACGTGTCCGGTCTGCCGAATTTCATTAAGAGAGTTTTCGGACAAGAAGCGTTCAATGCAACCTTTATTTAGTTCAGCTCTTCGACCTCATCGAGGCATGGAGACTGTGCGTGTGCACTCCCCTCATTGTCCATTGGCTGCTCACAACTTCACGTCAAGAGCCAACTACGCCCATAGGATGGACCCCATACGAGAGGATCGATTTGCAACCATGGAAGGTAGATCAGAACCTGGAGAGAGCATCCACACATTGGATGAGCCTGGTCAGTTTTCAAAAGATAAAGGAAATGCGCACACAGAAAGCCAATCTAATGCA
>gnl_Manes_v6.1_Manes.05G040100.1
ATGAATTTGGTCACTACTATTATTGGGTTTGGGATGAGTGCCACTTTTATTGTTTTTGTTTGCACAAGAATAATATGTGGGAGGCTTCGAGCTTCCGCATCCAGGCAAATGTTCGAGATTGAATCCAGGAATATTGACCTTGAACAGCCAGAACATCGGATTAGTGGCCTTGAACCGGTGCTTGTTTCTGCTATTCCCACCTTGAAGTTTAGCCGTGAGGCGTTTAGTGCTGTGGAAGATACGCAGTGCTCAATATGTTTAGGAGAATACCAAGAGAAGGAAGTGTTGCGGATCATGCCCAAATGTGGTCACAACTTTCATCTGTCTTGCATTGATGTATGGCTAAGAAAACAATCTACATGTCCAGTTTGTCGGTTTCCAGTACAAGATTCTTTGGCAACAAAACGTATGAGACATGCAACAGTGAGTTTGGTCCGATCTATTGATAGTCCTGAGACTTCAACTGAACACTCTCGTCAATGGCTCCTCCCTGGTTCTGAGCATTCAGAGGGGAATGCTAGTCACCAAGAGAATCTCAACACTGTTCACGGAAACCCAGAATCTGCTCAAGGAGAACCCCAAACAAGGGAC
>gnl_Manes_v6.1_Manes.07G090300.1
ATGATAGGGTCAGGGATAAATTTGGTGATGACAGTGATAGGATTTGCTGTGAGTACTATGTTTATAGTTTTCGTCTGCACTCGTCTCGTTTGTGCTCGGATTCAGCTAAATACAGCAAGACGCTCATTTCCTATCTCTTCCAGATCTGATCTTAGCATTCTGGAACGAGGGTTACATGGCCTTGAACCTGTAGTTGTAGCCAACTTCCCGACAAAGAAGTACAGTGATGAACTTTTCTTGACTTCAGAAGATGCTCAATGTGCAGTTTGCCTTGCAGAGTACCATCGTGAAGATATCTTGCGAATTCTTCCCTACTGTGGGCACTCCTTCCATATGACCTGCATAGACATATGGTTGCAACAGCACTCAACTTGTCCTGTTTGTCGAATATCATTGCGTGAAATTCCTGAGAAAAAGCGCATGATGCAACCCTTGTTCAGCTCAGCTATCCGCAATCCATATGGCCCCGAGTCCTTTGATACCCATGCTTTCAACTGCCTGTTTGCTGGGCATGGGCTTTCATCAATAACTCATGACAATCGGGTGATAGACCCCATTCAAGAGAGTCACTGTGCATCTGAAGGTCCTGAAGCGGCTGCTGGGGAAAATTTATTTCCCACAACCGAGGGTAATCAGAATGCAAAAGACTCCAGAAACAAGCATGTGGAAAGCCCATCCAGTATC
>gnl_Manes_v6.1_Manes.01G262200.1
ATGTTAGGTTCAGGGATGAATTTGATCACTACAATTATTGGGTTTGGTATGAGTGCCACTTTTATTGTATTTGTTTGCACAAGAATAATATGTGGGAGGATTCGAGCGTCTGAATCCCGGCAAATGTTCGAGATTGAGTCCAGGATTGACCTTGAACAGCCAGAACATCGGATTAGTGGCCTTGAACCAGTGCTGGTTTCGGCTATTCCCACCATGAAGTTCAGCCGTGAGGCATTTAGTTCTGTGGAAGATGCACAGTGCTCAATATGTCTGGGAGAATACCAAGAAAAGGAAGTATTGCGTATCATGCCCAAATGTGGTCATAACTTTCATCTATCTTGCATTGATGTATGGCTAAGAAAACAATCTACATGTCCAGTTTGTCGGTTCCCTATACAAGACTCTTTGGAAACCAAACGTTTGAGACAGTCTGCAATAAGTATGGTTCGATCTATTGATAGTCCTGAGACCTCAACTGAACACTCTCGCCAATGGCTACTGCCTGGTTCTGACCGATCAGTGGGGAATGCTAGTCACCAACGGCATCCGGACACGGTTCCTGGAAACCCAGAAATTGCTTCTGGAGAACAACAAACGAGGCAT
>gnl_Manes_v6.1_Manes.10G056700.1
ATGATAGGTTCAGGGATAAATTTGGTGATGACAGTGATAGGATTTGCTGTGAGTACTACGTTTATAGTTTTCATCTGCACACGTCTAATTTGCGCTCGGATTCAGCTCAACTTATCGAGACGCTCATTTCCTATTACTTCCAGATCTGATCTTAGCATTCTGGAACGAGGATTACATGGCCTTGAGCCTGTGGTTGTAGCCAACTTTCCATTGAAGAAGTATGGAGATGAACTTTTCTTGGCTTCAGAAGATGCGCAATGCCCGGTTTGCCTTACAGAATACCGCCATGAAGATATCGTGCGCATACTCCCATATTGTGGGCACTTCTTCCATATGACCTGCATAGACATATGGTTGCTACAGCATTCTACTTGCCCTGTTTGTCGAATATCATTGCGAGAATGTCCTGATAAAAAGCGAATGATGCAACCCTTGTTCAGCTCAGCTATCCGCTCTCCATATGCCATGCAGTCCTTCGATACCCATGCTTGCAACTGCTTGTTGGCTGGGCATGGGCGGACTCATGACAGTCGTGCGATGGGCTCCGTTCGAGAGAGTTTCTGTGCACCTGAAGGCCCTGAAGCAGCAAGAGGGGAAAATATTTACCCCAGAACTGAGGGAAATCAGACAGGAACAGCCTCTCTACAAAACAAGGGTAAGATTACGGATACTAATCCTTTTCAGAGCACACAAGTGTGGAGTGCTTCTTATACCGGATCACCCTTAACTGAGAGTAATCAGATTGTAAACGACTCTGGAAACAAGCATGTAGAAAGCACATCGAACATC
>gnl_Medtr_Mt4.0v1_Medtr7g076250.1
ATGTTGGGTTCAGGGACAAATTTGGTGACAACTGTTATTGGATTTGGCATGAGTGCCACTTTCATTGTATTTGTCTGTACAAGAATAATTTGTGGAAGGCTTAGAGGTGGTGTTGAATCTAGGATGATGTATGAGATTGAATCAAGATATGATATAGAACAGCCAGAACACCATGGTAATGACCCTGGCACTGAACCAGTTTTGATTGAAGCAATCCCTACTTTAAAGTTCAATCAAGAGGCTTTCAGTGCCATTGAAGATACACAGTGTGTAATATGTTTGGCAGATTACAAAGAAAGAGAAATATTGCGCATCATGCCCAAATGCGGGCACACTTTTCATCTTTCTTGCATTGATATATGGCTGAGAAAACAATCTACCTGTCCAGTGTGTCGTCTACCATTGAAAAACTCGTCCGAAACAAAACACGTGAGACCTGTGACATTCACCATGAGCCAACCTCTTGACGAGTCGCATGCATCCGAAAGGAACACAGATATTGAGAGGCATGGTGAAACTAATGCTGCTAACTCAATACAACCAACTTCTGGAGAATCCGAAGCAAGGCAA
>gnl_Medtr_Mt4.0v1_Medtr1g492830.1
ATGATTTCAACTGGGATTAACTTGGTGATGACTGTGATTGGTTTTGCTGTTAGTACAATGTTCATTGTTTTCGTATGCACAAGACTCATTTGTGCAAGAATTCACATGAATGCCAATAGAAGAAGATCCTTTCTCATTGCTTCTAGATCCAATCTCAGCTTGATGGAACGTGGTTGTCAAGGTCTTGAACGCATTGATGTAGCTAAATTTCCAGTTAAGAAGTACAGTGACAAGTTTTTTGCAGCTGAAGAAAATTCTCAATGCACAGTTTGTCTCTCAGAGTACCAAGATGAAGATACACTGCGTATCCTCCCTCATTGCGGACACTCCTTCCATATGGCCTGCATAGACTTATGGCTGCAGCAGAATGCCACTTGTCCTGTTTGCCGAGTATCATTGCGTGAATTTTCTGAGACAACGCGATCAATGCAACCTGTATATAGCTCCCATCATGGGATGGAGTCCTTTGACACTCATCATTATCACTGTATAATGGCCGATAATGGATTATTGACAAGAACCCCTGATAACCGTGGGGTGAACCCTATTCAAGAGGATCAGTTTCCATCTGAGGGTGGTGGAGCAGTTGATATGGACAGTATCACCTCCTTAAGTCAGGGTGATTTCATTAAAGATGAAGAGAAGAAGCATGTAGAGAGCCCATCAAATTTA
>gnl_Mimgu_v2.0_Migut.N01416.1
ATGTTAGGATCAGGAATGAATCTGATTACAACCATAATTGGATTTGGGATGAGTGCAACTTTCATAGTATTTGTTTGTACTAGGTTGATTTGTGGGAGGATTCGCCGTTTGGAAGCTCAACACATGTTAGAGATTGACTCAAGAATTGATCTTGAGCTGCAAGAACACCGGATTATTAACGGTCTTGAACCGGTAGTAGTTGCCGCGATTCCCACGATGAAGTTCGATCGCGAAGCGTTCAGTACGATGGAAGACGCACAATGCGCGATATGTTTGTCGGAGTACCAAGAGAAAGAAGTGTTGAGAATTATGCCGAAATGCGGGCACAGTTTTCATCTCTCATGTATCGACGTGTGGCTCAGAAAACAGTCAACCTGTCCGGTGTGCCGTCTTTCGTTACATGAATCTGTCGATTCTATTTCCGTTGAACCGGCCTCGGAAGTTACTATAGAAACAACTTCCAGGTCATCA
>gnl_Mimgu_v2.0_Migut.F00889.1
ATGATATCCCCGGGGATAAACTTGGTGATGACTGTGATCGGATTTGGTCTGAGTATTACGTTCATAGTGTTTGTTTGCACCCGCCTCATTTGTGCTCGAATCCATTTGAATGCTTCTCGCAGGTTTTTCGCACGTGCTGCTGCTGCTGGATCTGATCTCACCACTTTGGAGAGGGGTCTAGAGCCTATTACGCCGGCCAACTTCCCTATGAAGAAGTATAAAGAATTATGCTTGCCCTCTAAAGAAAATGCTTCTCACAGGTGCAGTGTGTGCCTATCCGACTACCAAGAGGAAGACTCGTTGTACATCCTCCCGATCTGCGGCCATTTCTTCCACGCAACTTGCATCGGGATATGGCTGCAGCAGCATCCCACTTGTCCGGTTTGCAGAGTTTCGATCCAGCGCAACAAGTGGTTCATGCACCCCATGTTCAGCTCCGCCCTCCGATCCCAGCACAGTATGCAAGCTGTGAACGCTCATTACTGCCGGTGCATGGGGAACAACAACGATGGCCGTTCATCTAGAAGATCGACGGTGGATGGGGAGATTGTCGATGTTCGTTGTCACTCGGTTAATCTTGGAGATAGAAACTCTACTGTCACCGTTGATTGTCAACGGGTTAGCAAGAACTGTGAGTCGGATAGGATAGTAAAG
>gnl_Mimgu_v2.0_Migut.F01654.1
ATGATATCTGCAGGCATAAATTTGGTGATGACAGTGATTGGATTTACAGTGAGTACTCTGTTTATAGTGTTTGTGTGCACAAGGCTTATCTGTGCAAGAATTCATCTGAATGCCACGCGCCGCTCCTTTGCCAGGTCACCTGGATCTGATCTTAACATTTTGGAGAGGGGCATACATGGTCTTGAGCCGGTTGTGGTTGCCAATTTTCCGACGAAGAAGTTCCGAGAATTGTGCTTGTCATCAAAAGAAAATGTCCAGTGCACCGTCTGCCTGTCCGAATACCACGAAGAGGACACATTACGTATACTGCCACCATGCGGCCACTCATTTCACGCCACCTGTATCGACATATGGCTTCAGCAGCACTCAACATGCCCCGTTTGTCGAATCTCACTTCGCGAACTTTCCGAGAGGAAGTGGTTCATGCAGCCAATGTTCAGCTCAGCCGTTCGATCTCAGTACACCGTCCAATCAGCAAACGCGCGTTACTGTCATTGCATGGCAAACACCCATAGGCATCCGTCTGGATCTCACAACAACTGCAACCTAGGGCCGGGCTCGACACACGCGGGCCAATGCCGCCCCGAGGGAGACACGGTTAATGTAATTGTTAGAGATGGCAACTCTGCCTCGACCGAGCACAATCGGATTTTCAAAGATTCGGCGAATAGAAAAGTCGAGAGCCAATCGGGGAGA
>gnl_Mimgu_v2.0_Migut.B01689.1
ATGTTAGGATCAGAAATGAATCTTATTACAACAATAATCGGATTTGCTATGAGTGCAACTTTCATCGTATTCGTCTGCACTAGGCTTATTTGTGGGAGGCTCCGTCGAATCGAAGCTCAGCAGCAAATGTTGGATATCAACTCAAGAATTGATCTTGAGCTGCCGGAGAATGTTATTAACGGTCTCGAACCAGTTGTAGTAGCTGCAATTCCTACAATGAAGTTCCACCGCGAAGCATTTAGTTCAATGGAAGACGCACAATGTAGCATATGTTTGTCAGAGTACGAAGAGAGAGAAACGCTGAGAATAATGCCGATATGCGGACACAGTTTTCATCTCTCTTGCATCGATATTTGGCTTAGGAAACAGTCCACCTGTCCGGTTTGCCGTCTTTCGCTACAAACCTCGGTCGAAACGAAAAACGCGCAATCAGCATCACTTTCTACACTTCGGTCTTTTGATAGCTCGGAAATCAGAATCGAGCATTCTCAACAATGGCTTCTCCCTATTTCTTCACACGTAGAGGCTAACGAAAGCAATCAAGTTCACGTTGATTCAATTTCCGTTGAAATCGAGTCTGCTATTTACAGAGAATCACCGTTAAGAAGGTCATCA
>gnl_Musac_v1_GSMUA_Achr11T03220_001
ATGTTGGGGTCGGGGTTGAACCTGGTGACCACGGTGATCGGGTTCGGGATGAGTGCCACCTTCATCGTGTTCGTGTGTACCCGCCTCCTCTGCCGCTGCATCCGCTCCACCGACTCCCGCGCCACCCCGTTGGACCTCGAGCTCCGCTCCGAGGTTTACCAGTCAGAGCACACAATCAGTGGCTTGGAGCCTGTTCTTGTTGCTGCTATTCCTACAATGAAGTACAAGTGTGAAGCTTTTTCTTCCGGAGAAGATGCCCAGTGCTCGATTTGCTTAGGTGAATACAAGGAGAAAGAGGTTCTGCGTGTCATGCCATCTTGTCATCATAACTTCCATCTAGTTTGTATAGATGTCTGGCTGCAGAAACAAACTACTTGTCCAATTTGTCGATTGCCACTAAATGAGTCTCTTGAGGCAAACCATGCTGCATCCTCCTTACATGAAGACCAAACCGAGGGCAACCACGAGGTTTCTGGTGATCAGTACAACCGATGGTCACTTCCCAGCGGACAACGTTCAGAACGCATTGAGAATTACGATGAGATCCATCAATCTGAATCCATGGCAATTGAAGTTCCA
>gnl_Musac_v1_GSMUA_Achr6T13350_001
ATGATGACGGTGACCCGAAGCGCGGTGAGCACTATGTTCATTGTGTTCGTCTGCACTCGCCTAATCTGCGCCAGGATGCACCTCAGGGACACCAGAATGGCTTTCCTTGCCGCCACCAGATCCGACCTCGGCATTCTAGAACATGGGGTCAATGGGCTGGAACCAGTTGTAGTTGCTAATTTTCCAATAAAGAAATTTGGTGACCAACTAGAGTTCGAGTCTTGTACGTCAAGTCTCCTTAAATTTCACAAGACGGATGTTTTGCGCATTCTTCCATCTTGTGGCCATACATTCCATGTTACTTGCATAGACATGGCTGAAACAACATTCAACATGCCCTGTCTG
>gnl_Musac_v1_GSMUA_Achr10T15500_001
ATGATCTCGCCGGGGCTTAACTTGGTGATGACGGTGATCGGATTCGCGGTGAGCACCATGTTCATAGTGTTCGTTTGCACCCGTCTCATCTGCGCTAGAATTCACCTCAGGAACTCCAGAATGGCTCTCCCTGCTGCTGCGGCCGCCGCCAGATCCGACCTCGGCATGCTTGAACGCGGGATCCATGGGTTGGAACCAGTTGTAGTCGCTAGCTTTCCAACAAAGAAATTTGGTGATCAGTTCATTTCATCCGGACGAGAAACACAGTGCACAGTTTGTCTCGCAGAATACCAAGAGAAGGATGTTCTGCGCATTCTTCCGTTTTGTGGGCATACATTCCATGTCACTTGCATAGACATATGGCTGAAACAACATTCAACATGTCCTGTATGTAGAATTTCATTGCGAGATTCTCCTGATCGGAAGCGTGCACTGCAACCTCTCAACAGTCCAGCCATCAGAGTCTTCTCTTCCCCAGAGACTTTTGTTTCAGATCCATGCCAGGATCAGTTTGCACAGTTGGACTATTCTTCAAGGAAGCCTTTCCACTGTCACATCCAAGAATCCACCCAGCAACAATTGTGGGCCAATGTGGTGGACATTGTTTATTCACTGGATTTGCATGATTTTGCTATCAACAATCAGTGTTTTCACCATCTAATTTTGTTGACATCTTTAATGTTTATTATTATACGAGCTTTGGAACCTTCATTTTCTTTGCCAATGGATCTGGTACATCATCATGATACCCTTTACTTTTGCACTCTAGATTTACCAAGATTACTACTA
>gnl_Musac_v1_GSMUA_Achr5T20130_001
ATGTGGGGGTCGGGGCTGAACCTGGTGACGACGGTGATCGGGTTCGGGATGAGCGCCACCTTCATCGTGTTCGTGTGCACACGCCTCCTCTGCAGCCGCATCCGCTCCACCGACTCCCGCGCCACCCCCTTGGACATCGAGCTCCGCTCCGACGTCGGCCAGGTGAGGCGCCCTTTGTCAAGAACTCTGCTTATAGCAAAGCGGAAGAAATTACCGCGACAACCTGAGCACTCAATCGGTGGCTTGGAACCTGTTCTTGTTGATGCTATTCCTACAATGAAGTACAAGCTGGAAGCTTTTTCTTCCAGAGAAGATAACCAGTGCTCAATTTGCTTAGGTGAATATGAGGAAAAAGAGATTCTGCGGATCATGCCATCCTGTCATCATAATTTCCATCTAGCTTGTATAGACGTCTGGCTGCAGAAACAGACTACTTGTCCGATTTGCCGATTGCCATTAAATGAGTCTCTCGAAGCAAAATCTGCTGCATCCCCCTTATTTGACGACCAAATGGATGGCAGTCACGAGGTTTCTGGCGATCAGTACAACCAATGGATACTTCCTAGTGGGCATCATGCAGAACGCATGGAGATCACTCAGGAGATCCATGAACCTGAATATGTAGTAGTTGGAGTTTCATATCATGAAGGTCGAGAAGCTAGAACA
>gnl_Nelnu_v1.0_NNU_021178-RA
ATGTCGACTGCTAGTATGAACCTTATTACAACTGTAATCGGGTTTGGGATGAGCGCGACTTTTATTGTGTTTGTATGCACAAGACTAATATGCGGAAGGATCCGCGCAGTTGAATCTCGCCCAGTATTCGAAATGGACTCCAGGACTGATATTGAGCAGTCAAAGCCAATAGAATCCAGGATTAAGAATATGGAAATTCTGGTTAAAGCAGTGGCTCTTAGCAACAAATTGAGTTTTTTTTCCCTCTTCCATGGTGATGATGCTAGATCTAAAGATCATTCCATAGTGCTTGAGGATAAGGGATGCCAGGAAGAAAGAGAATGCCAGGAAGGGGAGCATCAGGATTTTGGCCAAGTTGTTAGCAACCCTGTTCAGCCAGAACATAGGATCAGTGGGCTTGAACCTGTTGTGGTTGCTGCCATCCCCACAATGAAGTTTGACAGGAAGGCTTTCCGTTCTGTTGAAGATGCACAGTGTTCGATATGTTTGGCTGAGTATGAAGAGAAGGAGATATTGCGAATTATGCCCAACTGTGGCCACAATTTTCATTTAACCTGCATAGATATCTGGCTACAGAAACAATCAACATGTCCAGTTTGCCGATTTCCTTTAAAAGAATCATTTGAGTCAAAATATGAGGGATCACCAACTTTCAATGTACTCCATGAATCAATTGATGGTCCTGAGGTTGTGAGTGACAATTCTAACGGCTGGCTGCTACCTGACCATGGGCATCCATTGGGAACTGGAAGTAACCAAGGTAATCATGAATCAATGCCCAGAAACCTAGAACTTGCTCCTATTGGAGAACTAGAAACAAGGCGA
>gnl_Nelnu_v1.0_NNU_006821-RA
ATGTTAGCTTCTGGTATGAACTTGATCACAACTGTGATCGGGTTTGGGATGAGCGCGACGTTTATTGTGTTTGTCTGCACAAGACTAATATGCGGGAGGATCCGCACAGTTGAGTCCCGCCCGGTATTCGAGATGGACTCCAGGGCTGATGTTGAGCAGCCAGAACATAGGACTAGTGGGCTTGAACCAGTTGTGGTTGCTGCAATCCCCACAATGAAGTTTAGCAGGGAGGCTTTCAGTTCTATTGAAGATGCACAGTGTTCAATATGTTTGTCTGAGTATGAAGAGAAAGAAATATTGCGAATTATGCCCAACTGTAGCCACAATTTTCATTTAGCCTGCATTGACCAGTGGCTACAAAAACAATCAACCTGCCCAATTTGCCGCTTTCCTTTAAAAGAATCCTTTGAGAGAAAATGTGTGGGATCACCGACACTCACTATGCTCCGTTGGTCAATGGATAGTCCTCAGGTTGTGAATGACCAATCTCACCAATGGTTGCTACCTGATAGTGAGCATCCATTAGAAAATGGAGGTAACCAAGACAATCATGAATCAACAACCAGAAACCTAGAATCTGCTCCTATTACAGAATCAGAAACAAGGAGA
>gnl_Nelnu_v1.0_NNU_023113-RA
ATGATTAGTTCGGGTATTAACTTAGTGATGACTATTATTGGGTTTGCTGTGAGTACGATGTTCATAGTATTTGTATGTACGAGGCTCGTTTGTGCTAGGATCCAATTGAATGCTTCTAGACGATCCTTCCCTACAGCTTCTAGATCTGATCTTAGTCTACTGGAACGAGGGCTTCATGGTCTGGAACCTGTTGTGGTAGCAACTTTTCCTACAAAGAAGTTCAGTGATGAGTTGTTCTCATCTGGAGAAGACACCCTAGATGTTCTTGATAGCATAGCTGACATTACTTGTCAAGATTCCGATCAAGAGGAAGGGAAGGATGGCTCTGAAGCTAGGGTGGGGATCATGGAAAGCCTGCTCATGCCCTTGGAGAAACAAAAGACAGAACAAAACCTGTTGAAGACCTGGAAGATAAAGAAGACTTGGATTCAGATGATTCGATGCACGGTGTGCCTTTCAGAATATCAAGAAAAAGACATACTGCGTATCCTGCCCTACTGTGGGCACTCCTTCCACGTGACCTGCATAGATATATGGCTGCAGCAACATTCCACCTGTCCTGTCTGTCGAATTTCATTGCGTCAGTCTCCAGAGAGAAAACGCATAATGCAACCCATGTTCAGTTCAGCCGTCCGATCTCCATATGGGATGAATTCCCTGGACTCGCATTCAAATCACTGTTTACACACTAGCCATGGGTATTCCTCAAGACCCGTAGACAACAGAAGGATGGAACCCATCCAAGAGGATCAGTTTACATCTGAGGTTGGTACAGCAGAGGTTGGAGGGAATATCTCCTTGACAGAAGACACTCAGATCCCAAATGACACCGCATTCTACAAATCAGTAAACAAGCATGTTGAGAGTCCATCAAATTCA
>gnl_Orysa_v7.0_LOC_Os04g48310.1
ATGCTGGGGTCGGGCCTGAATCTCGTCAGCGCGGCGCTCGGCTTCGGCATGACCGCCGCCTTTGTCGCGTTCGTCTGCGCGCGGTTCGTCTGCTGCCGCGCCCGCCGCGCGGACGCTAGCGCGTCACGGCCACACCCCTCGCCGGTGGACTTCGACGCGGACTTCCCCTCGGATTTCGATCGCCCGATAGAGCATTCCCGCAGTGGGTTGGAACCATTGGCTGTTGCTGCAATTCCTACAATGAAGTATAACTGTGAAGCTTTCCATTCGGAAGATGACACCCAGTGCTCCATATGTTTAAGTGAATACAAGGAGAAGGACATTCTAAGAATTGTACCTATTTGTCATCATAACTTTCACCTTTACTGCTTAGATGCATGGTTGCTGAAGCAGACTACTTGCCCAATATGCCGGATCTCATTGAAAGAACTGCCTGATGGAAAATCGACCGTATCCTCTGCTCCTACCATGTCTCAACCCCCCACCCTCCCTGAGAGTTCTGTTAATCCAACATCTCATTTCCTCCCAGTTCATCAAGAACACAGAAGCCACCAGGATGGCCCAGATATGCCAGAATCTGTAGAGGTGGTTATTGAAATCCGACAG
>gnl_Orysa_v7.0_LOC_Os02g45390.1
ATGCTGGGGTCGGGGCTGAATCTGGTGACCACGGTGATCGGCTTCGGGATGAGTGCCACCTTCATCGTCTTCGTCTGCGCGCGCCTCATCTGCGGCCGCGCCGCGCGGGCCGACGCCGAGGCCGACGCCGCCGAGGGCAGGGTCGCGGCCGCGCGGGCCATGGCGGCTGGCCCCGCGCCGTTCGACTTCGACGTCGAGTTCCGGGCCACGGATCTCGACCGCACGATTGAGCATACCCGTAGTGGATTGGAACCTTTTGTTGTTGCTGCAATTCCTACAATGAAGTACAGCTACGAGGCCTTCCAATCAAAAGATGATGCCCAGTGCTCCATATGTTTAGGTGAATACAATGAGAAAGAGATTCTGCGCATCATGCCCAAATGCCGTCATAATTTTCATCTTTCCTGTATAGATGTATGGTTACAAAAGCAAACTACTTGTCCGATATGCCGGATCTCATTGAAGGACCTACCCAGTGGAAAACCTGCCGAGTCCCCTGTCCGTAGTCTCCCTCAACTATTCAGCCACCCTGAAAGCTCAGTGAGTCGATCACCTCATTGGATACTTCCTATCCATCGTGATCGTACTGGAGGTAGAGAAAGCAGCCCGGCTTCACAAGAAACAGTAGAGGTGGTCATTGAAATCCAACAAGAAATGCAC
>gnl_Orysa_v7.0_LOC_Os12g05370.1
ATGGCGGCGGCGGGGGTGTCGAGGAGCATGGTGCTGACGCTGCTGGGGTTCTGCGTCAGCGTCCTCTTCATCGTCTTCGTCTGCTCCCGCCTCGCCTGCGCCCTCCTCAGGCGACGCCGCGGCCGCGCCCGCCTCCGCCGCGCCTCCCCTCTCGCCGTATCGGGGGTCCTCTCCATCTACGTCGACCGCCACGGCCACCACCAGCCCTCGTCGGCCGCCGGGGCCGCTTCCGGGACCGGGGGCCTCGACCCCGCCGCCGTCGCCGCCTTCCCCACCCGCGCCTTCTCCCCCGCCGCCTCCTCCTCCGCCTCCGCCTCTACCCAGTGTGTAGTCTGTCTTGCAGAATACGAAGAGAAAGATGTGCTCCGTGTTCTTCCCTACTGTGGCCACGGCTTTCACGTGGCCTGCATAGATATTTGGCTAATGCACCATTCAACATGCCCAGTTTGTAGAATTTCGTTGTGCGACTACCCTGATAGCAAGCACACGATGTCTCCTGTACCAAGTGCAGTGATAATACCATTACCTCCATGTTCTCCTGAAGCATCAAGATCAGATCAATGCAATTGCCTATTCGTCGGAACAGGTCATTCGCCAAGGACATCGCAGGTTCTCAGAAATGAACCTGACCAGGTGAAACTACCTGTAATATTAGAAACATCGACACAGGGGGATCCGTGGATTGCTGTCATAGGTTCAGATGGTGATATGATATCTCTTCTGAAGCCAGGGGCCTCCAGTGGCAGAAGAACAGCCTATATGTTTGTCCACGCATGGATGTCGGCCGGTCCAATCATGGCTCATACAATAGATCTGAACTTTGTGTGCTCAAAGCATCAGCAGCAGCAATGGTTCTTCTTCCCTGCTGCAACAGGGAAAAGTCGTGTTGAACCAAGAGATGCTGACGCAGGGCTTCACTCATGTCTTCTCCCCGACCTTCGGGAATTAGCTCTGAAGATC
>gnl_Orysa_v7.0_LOC_Os11g05300.1
ATGGCGTCGGGGGTGTCGACGAGCATGGTGCTGACGCTGCTCGGCTTCTGCGGCAGCGTCCTCTTCATCGTCTTCGTCTGCACCCGCCTCGCCTGCTCCCTCCTCCGCCGCCACCGCCGCCGCCGCCGCGCCCGCCTCCCCGCCGCCTCCTCCCACTTCCTCTCCTCCGTCTACGTCGTCGACCACCACCGCCACCTCCCCCCCTCCGGCCTCGACCCCGCCACCGTCGCCGCCTTCCCCACCCGCGCCTTCCTCGGTGCTGCCCCACGCGGACACGCCTCGGCCTCCTCCTCCTCCTCCTCCTCCGACGCCGCCGCCCAGTGTGTTGTCTGTCTTGCAGACTATGAAGAGAAAGACGTACTTCGTATTCTTCCTTACTGTGGCCACAATTTTCATGCGTTGTGCATAGATATTTGGTTGATGCAGCACTCAACATGCCCGGTTTGTAGAATTTCATTGTGTGACTACCCTGATAGCAAGCAGACAATGTCTCCTCTACCAAGTGAAGTGATAATACCTCCATGTTCCCCTGAACCATCAAGGTCAGATCAATGCAATTGCCTGTTTGTCGGCACGGGGCATTCACCAAGGACATCTCAGGTTCTTATAAATGAACCTGACCAGTCGAATCGGACATTATATAGTCCATCAGTGGAAGGGGATAACAACTTGCCATCATCTGAAGTTAATCCTCCTGGTGAAATTAACAACCAAACAATGAAAAAGCATGTGGAGAATCATCGTATTCAAGACAGATCA
>gnl_Phavu_v2.1_Phvul.010G092500.1
ATGGGTTTTGATACCAATTTGGTGACTACTATCATTGGGTTTGGGTTGAGTGCAAGTTTCATTGTCTTCGTTTGCTCAAGAATAATTTGTGGAAGACTACAAGAGCGTGTGGGAGTACCAAGTTTATATGAAATTGAACCAAGAACAGACATAGAACGGCCAGAATTTCATGGTAATGACCCTGCACCTGCTTTTGTTGCTGCAATCCCCACTTTGAGTTTCAACCATGAAGCCTTCGTTTCAACGGGAAGCACACAGTGTGTGATATGTTTGGCAGAGTACAAAGAAAAAGAACTACTGCGCATCATACCAAAATGTGGCCACACTTTTCACCTTTCTTGCATTGATATGTGGCTGAGAAAACAATCCACTTGTCCAATGTGTCGTTTGTCACTGCAAAATTCTTCTGATTCAAAACATGTGAGTCATGTAACATTTACCATTAGACAGTCTCTGGCTGAGTCCAATACTTCAGAAAGGAACATAGACAGTGACAGACAAATTGAACCAAATTCTATGATATCTCTGCAAAGTTTGGGAGAACTAGAAGGTAGA
>gnl_Phavu_v2.1_Phvul.008G070500.1
ATGTTGGGCTCAGGTACCAATTTGGTGACCACGGTCATTGGGTTTGGCATGAGTGCCACTTTCATTGTGTTTGTCTGCACCAGAATCATTTGTGGAAGGTTAAGAGGGGGTGTTGAATCTCGGATGGTGTATGAGATTGAATCAAGAATTGATGTAGAACAGCCAGAACATCATGTTAATGACCCTGAATCAGAACCTGTTCTGCTTGATGCAATCCCTACTTTGAAGTTCAACCAAGAGGCTTTCAGTTCCCTTGAACACACACAGTGTGTAATATGTTTGGCAGATTACAAAGAAAGAGAAGTATTGCGTATCATGCCCAAATGTGGCCACACTTTTCATCTTTCTTGCATTGATATATGGCTGAGAAAACAATCTACCTGTCCAGTATGCCGTCTGCCATTGAAAAACTCTTCTGAAACAAAACATGCCAGACCTGTGACGTTTACCATGAGCCAATCCCTTGATGAGTCTCACACATCAGAAAGAAATGAAAATATAGGGAGACATGTTGAACCTACTCCTACTGCAGCCAGTGACTCTTTACAACCAAATCCAGGTGAACAAGGAGCAAGACAATCT
>gnl_Phavu_v2.1_Phvul.007G104700.1
ATGATTTCTTCTGGGATTAACTTGGTGATGACTGTGATTGGGTTCGCGGTGAGCACCATGTTCATTGTTTTCGTCTGCACCAGGCTCATATGTGCTCGAATTCACTTGAATGCTGCAAGGAGATCCTTTCCTATTGTCTCCAGATCCAATCTCAGCATGATGGAGCGGGGTTGCCATGGTCTCGAACGCGTGACTGTAGCCAAATTTCCAACAAAGAAGTACAGTGACAAGTTTTTTGCTGCAGCAGAAAATTCTCAATGCACAGTCTGTCTCTCAGAATACCAAGGTGAGGATATGCTGCGTATCCTCCCTTATTGTGGACACTCTTTCCATGTGACCTGCATAGACCTATGGCTGCAGCAGAATTCCACGTGTCCCGTGTGTCGGATATCGTTGCGTGAATTTCCAGATAGAAAATGGTTAATGCAACCCTTGTTCAGCTCTGCTTTACAACCTGGCATAGAATCCTTTGATATGCGTCATTATCACTGTATGATGGATGATAATGGATTACCAGCAAGAACCCCTGACAACCATGGGGTGAATCCTATAGAAGAAGATAATTTTCCAGCTGAGGGTGGGGGAGCAGTTTCTATGGACAATATCACATGTTTAAGTGAGGGTGACTTCATTAAAGATGAGGCGAAGAAGCATGTAGAGAGTCCATCAAACTTCCAGAAT
>gnl_Phypa_v3.3_Pp3c17_13190V3.1
ATGATAGGAACCCCTATTGCCTTTGGACTGACCATGATTGTTTGTTTCACACTCTTTTATTACTACTGGCGCATTCGGCAACTCCGAGCTCGACTTCTGTCCGCCCAATCTGCACCAGTTCAGGACGACTTCCCCGTTGAATTCGGGATTGGGAAGAACGTGGTGGAGACATTTCCAACTATAAAAGCATGTGAGCTGGAGTGCACAGCTGCTGAAGATCTGCAGTGCCCGATTTGCCTAGTGGAATACGAAGAGTGGGAAGTTCTGCGGCAGCTGCCTTTTTGCGGCCACGTCTTTCACACTCTCTGTGTGGGTGCTTGGTTTGAAAAGCAGACTACTTGCCCAGTCTGCCGCATGAGCATGTCAGAGCTTACGGGATCATTCGGTGATTCTATAATTGCAGACTCTACGCGCAACTGCAGAGTTCGTCCTCCCTCATCGGACGTTACAGTAGAGCTGGATGTTGCTCAGAGAAGAGAAACAGGCTCCACAGATTTTCATCTTGTCAACATACCACAAGAACGAAGAAATCTGTGTTCCAAATGTAAGCACTTCATGAAGCGAGTCAGAACTATCTCTTCTGGAGATTCTTTGTATTCAATGAACAGACCTGAAACCCTGCATGAACAGGGAGACGTCCAGATATTGCTTTTTCGATCAAGCGCCCAGTCTTGGGAAGGCAATGGTCTTTCGGTATCCCGTGATAATGAAGAGGTCGAAGGAGGGAGGCTCAATCCTCAGGAGACCTTTAGGTTGCAAGAAACAAGTGGACAGAATGGTATGACAGGAACGCACCAGTTTACCGTGGAGGCAGACGGTCCTGTGAGCAAAGATGATTCCAATGTCGATTCTAGTCGAAATTTCAGAGAAGAGAAAGTGTCGGAGAATGCTCTGCAAACCGTGTTAGAGTCTGCACAAGGATCATTCGAGTTTCAACCAGTTATCACAGCCAACGGTGAATTAACATTCCGAGCGACGACCCAG
>gnl_Phypa_v3.3_Pp3c6_21080V3.1
ATGGCGGCGTTGATGGTTGAGACGCCCATAGCCTTCGGGCTTACGATGGCGGTGTGTTTGGCTTTATTCTTCTATTGTTGGCGCATTCGGAAGTTTCGTAATCGGCTCACCTCCGTCCAAGTCGCAGCCACGCCTAATGAAGTGAATTCAGGGTTGCAGATTGGAATCAAGCAGGATGTGATCAAAACCTTCCCAACTGTGATGACTAAGGAGCTGAAAATTGACATCAAGGATGGGCTTCAGTGCCCGATATGTCTGGTCGAGTACGAGGAGGCGGAAGTGCTGCGAAAACTTCCACTCTGCGGCCATGTTTTCCACATACGTTGCGTCGACTCCTGGCTAGAAAAGCAAGTCACTTGTCCTGTTTGCCGCATTGTTCTCGCGGGAGTTTCCAAGTTATCACTTCGAACTAACCGCCAGCAAAACTATCTTAATCACTACAGATTTCCCTCCAGCCCCCGCTCTGTAACCGTAGAGGTGGCTGGCAACATACCCGCATGGGTTCTTGTCAATCGACCTCTGCCCTTGCCACCAGCCATTCCTGAGCGCCCCTCGGTGGACAGCGTCACCTCTCTAGAATCCAGCCCCTTGGACATTGATGTGCAGCCTTCAGCCAATTTCGGCATGACCGGCGAGTCTCCACTCCTCATTCCTCACGATGCAGGATGGGGAGCTATCTACCTGCAGAGGAGTCATGGCGCACTGAGCTTTAAGGCGCGAACAGGCGCAGACATCGCAATCGAAACCAAAGAGTGCGTCGATCATTCTTCCATAAGCGAGAGGTGGATGACAGAGTCGTTCTCTTTTGGCATCTCCACCTGCGAGGACGTGTCTTCGACAAGATCTAGCCATAATGTGTGGCAAGCTGACTCGACTACACGCCATTCTTCGTGGAGCTCACACTCCCACAACTCATTGTGTGATATCTACCAACCCACGATGAAGAATTGGGAGTCGGAGGAAGTGTTTGAGTCGCTAGCCACCCATCACCAGCCCTTGACGATGTCCCCAGAGCGCTGCTCCTTTGAGTTTCTGCCCATCATCACAGGCACTGAAGGTGACTGCATTTTGAAGCACAATTCTTATGCGCCGAAACCAGAAAGAACTGAGATCGGTTCAAGCCCTCACTCTTACTCCCAGCTC
>gnl_Poptr_v3.0_Potri.010G235200.1
ATGATGGCTTCAGGGATAAATTTGGTAATGACAGTGATTGGATTTTCTGTAAGCACTATGTTTATAGTTTTTGTTTGCACTCGTCTTATTTGTGCTCGGATTCAGTTAAATGCATCAAGACGATCTTTTCGTATTGCTTCCAGATCTGATCTTAGCATGTTGGAACGAGGTTTACATGGTCTTGAGCCTGTAGTTATAGCTAGCTTTCCAACCAAGAAGTACAACGATAAGCTTTTCTCGGCTTCAGAAGATGCTCAGTGCACAGTTTGCCTTGCAGAATACCATGGCAAAGATATATTGCGTATTCTCCCCTACTGTGGGCACTCCTTCCACGTGACCTGCATAGACATGTGGTTGCAACAGCATTCCACTTGTCCCATGTGTCGAATATCATTGCGTGAATTTCCCGAGAAGAAGTGCGCGATGCAACCCTTGTTCAGTTCAGCTATCCGTTCTCAATATGGCACAGAGACCTTTGATTCCCATTCTTATAACTATTTGTTGACTGGGCATGGGATTTCACAAAGATCAGACGACAGCCATGGGATGGACACCATTCAAGATAATCTTTGTGCATCTGATGGTGATGAAGCATGTGGGGAGAATTCACCCCCCTTAACCGAGAGTAATCAGATTGCAAAAGACACAGGAGACAAGCATGTAGAAAGCCCGTCAAATCCC
>gnl_Poptr_v3.0_Potri.002G153400.1
ATGTTTGGTGCAACTATGAATTTAATCACAACAGCTATTGGTTTTGGTATGAGTGCTACTTTTATTGTGTTTGTTTGTGCAAGAATTATATGTGGGAGGATAAGAGGTACTGAGTCCAGGCAAATGTTTGAAATTGAGTCCAGAATTGATCCTGAACAGCCAGAGCATCGTATTGGTGGTCTTGAACCAGTTCTGCTTGCTGCAATCCCCACTCTACGGTTCACCCATGAGGAATTCAGTTCTGCAGAAGATGCACAGTGCTCCATATGTTTAGGGGAATACCAAGAAAAGGAAGTATTAAGAATCATGCCCGGATGCGGCCACAACTTCCATCTCTCTTGCATTGATGTATGGCTAAGAAAACAGTCTACATGCCCAGTCTGTCGGTTCCCAATACAAGATTCTTTTGAAGCAAAGCACATGAGACAGACAGCAATCAGTATGGTCCAATCAATTGATAGTCCTGATACTCGAAGTGAACAATCTCGGCAATGGCTGCTGCCCAGCTATCAGGGTTCAGCGGGGAACCACAGTAATCAAAGGCATCTTGACCCTGTTCCTGGAAACCCTGAAATTACTCCTGGAGAATCACAAACAAGCCGTTCA
>gnl_Poptr_v3.0_Potri.014G076800.1
ATGTTTGATGCAGCTATGAATTTAACCACTACAGTTATTGGTTTTGGTATGAGTGTTACTTTTATTGTGTTTGTCTGTACAAGAATTATATGTGGGAGGCTAAGAGGGGCCGAGTCCAGGCAAATGCTTGAAATTGAGTCCAGAATCGATATTGAACAGCCAGAGCATGGGATTAGTGGCCTTGAACCAGTTCTAGTTGCTGCAATCCCCACTTTACGGTTCACACGTGAGGCGTTCAGTTCTGCAGAAGATGCACAAGTTTTTACTTTATTTTCCATAACAGGGAAACAATCTTTTTCTCCTGTTATTGATCAAGGAGCTTTTAGTTCTTTGTTAGCCTCGTGTTCGATATGTTTAGGGGAATACCAAGAAAAGGAAGTGTTGAGGATCATGCCCAAATGTGGTCACAACTTTCACCTCTCTTGCATCGACGAATGGCTAAGAAAACACTCTACGTGCCCAGTCTGTCGGTTCCAAATACAAGACTCTTTCAAAGCAAAGCACATGAGACAGGCTGCAATTAGCATGGTCCAATCAATTGACAGTCCTGATACTCCAAGTGAACATTCTAGGCAATGGCTGCTACCCAGCTATCAGCATCAAGCGGGGAACCACAGTAATCAAAGGCATCTTGACCCTGTTCCTGGAAACTCAGAAATTACTCCTGGAGAACCCCAAACAAGCCATTCG
>gnl_Poptr_v3.0_Potri.008G025300.1
ATGATAGCTTCAGGGATAAATTTGGTGATGACAGTAATAGGATTTGGTGTAAGCACTATGTTTATAGTTTTTGTTTGTACTCGCCTTCTCTGTGCTCGGATTCAGATGAATGCTTCAAGACGAGCTTTTCCTATTGCTTCCAGATCTAATCTTAGCTTATTGGAACGAGGTGGTCTTGAGCATGTATTTTTAGCAAACTTTCCAACCAAGAAATACAATGATAAGATTTTCTCAGCTTCAGAAGATGCTCAATGCACAATTTGTCTTGCAGAATATCATGGAGATGATATATTGCGGATTCTCCCCTACTGTGGGCACTCCTTCCATGTGACCTGCATAGACATATGGTTGCAACAGCATTCAACTTGTCCTGTTTGTCGAATATCATTGCGTGAATTTCCTGAGAAAAAGCGTGTGATGCAACCCTTGTTCAGTTCAGCTATCCGATCTCGAAATGGCACAGAGACATTTGATTCCCATTCTTATAACTACATGTTGACTGAGCATGGGATTTCACCAAGATCATACAACAACCATGGGACGGACCCCATTCAAGATAATCATTGTGCATCTGGTGGTGATGAAGAAGAAGGCGGGGAGAATTCACCCCCCTTGACCGAGAGTAATCAGATTGCAAAAGACATAGCTGACAAGCATGTAGAAAGCCCGTCAAATCCC
>gnl_Prupe_v2.1_Prupe.2G154700.1
ATGGGTTCGGGTATGAACTTGGTCACTACTGTTATTGGTTTTGGTATGAGTGCAACATTTATAGTATTCGTTTGCACAAGAATCATTTGTGGCAGGCTAAGAGGTGGCGAATCACGGCCTATGTTCGAGATTGAATCAAGGATTGATGTTGAGCAGCCAGAGCATCAGGCCAGTGGCCTTGAACAAGTTGTGGTTTCTGCAATCCCTACCATGAAGTTTGATCATAAAGCTTTCAGCTCCTTGGAAGATGCGCAGTGCTCAATATGCTTGGGGGAGTACCAAGAGAAAGAAGTATTGCGAATCATGCCCAAATGTGGCCACAGTTTTCATCTCTCTTGCATTGATACATGGCTGAGGAAACAGTCTACCTGTCCAGTTTGCCGTTTGCCATTAAAAGAATCCCTTGGAATAAAACATGTGAGATCAGCAACGTTTAGCATGCCTCGATCGTTTGATGATTCTGAGGTTTCAACTGAACATTCACAACTGTGGCTATTACCTGGCTCTGAGCGTTCAGCAGGTAATGTTAGCAACCAAGGGCATTCAGAATCTGCTCCTGGAAACCCCTCCGAACCGACTCCATCTAGAGAACCAGAAACAACGCCACGA
>gnl_Prupe_v2.1_Prupe.2G086200.1
ATGATATCGTCAGGGATAAATCTGGTGATGACGGTGATTGGGTTCGCGGTGAGCACCATGTTCATCGTGTTCGTGTGCACCAGGCTTGTCTGTGCTCGGATTCACCTCAACGTTTCAAGACGCTCCTTCCCCATAGCTTCCAGATCCGATCTCAGTATTCTGGAACGGGGGTTACATGGCGTTGAACCTGTAGTAGTAGCCAACTTCCCAACAAAGAAGTTCAGTGATGCATTTTTTTCAGTCGTAGAAGATGCTCAATGCACTGTTTGCCTCATGGAATACCATGGTGATGATGTATTGCGGATTCTCCCCTATTGTGGGCACTCCTTCCATGTGACCTGTATAGACATATGGCTTCAGCAGCATTCCACATGTCCTGTATGTAGAATATCATTGCGCGAGTTTCCTGAGAGAAAACGGCGCATGCAACCCTTGTTCAGTTCAGCTATTCGATCTCATTATGGTAGAGAGTCCTTCAATACCCATTCTTATCGCTATATGTTGAATAATCGTGGATCAAGAACCCATGACAACCGTGGCATGGACCCAATTCAAGAAGATAATTTACCATCGGAGGGTGATGCGGCAGATACCAGGGAGAATGCGCCCCCCTTAACTGAGAATATTCAGGTTTCTAAGGACTTAGCAAACAAGCGTGTAGAAAGCCCATCAAATCCC
>gnl_Solly_v2.4_Solyc01g091770.2.1
ATGTTTGGGTCTGGCATGAATCTGATAACCACAATAATTGGTTTTGGGATGAGTGCAACTTTTATTGTGTTTGTCTGTACTAGACTGATTTGTGGTAGGATAAGCAGGAGGCAATCAAGGCAAATGTTTGAAATTGAATCAGGGATTGATCTTGAACAGCCAGAGCATCGAATTAATGGGCTTGACTCAGTTATGGTTGCTGCAATTCCGACCATGAAATTTCACAGTGAGGCTTTCACCTCCTCAGAAGAAGATACGCAGTGCAGTATATGTTTATCGGAGTACCAGGAGAACGAAGTTCTGAGAATCATGCCCAAATGTGGCCATAGTTTCCATCTTTCATGCATTGATATATGGCTAAGAAAACAGTCTACCTGTCCAGTTTGTCGTCTTTCGGTACAGGAATCTATTGAAAACAAACAAAGGCGCCCTGCAATGCTTGGCAGGGATCAGAACTCTGATAGTTCTGAAATTTCATTGGAGCATTCAAGGCAGTGGTTTCTACGTACTGCTGAGCGATCACAAGGTACTGTAAGTAACAGCAAT
>gnl_Solly_v2.4_Solyc05g055390.2.1
ATGACATCTTCAGCTGTAAATTTGGTGATGACAGTGATTGGGTTTACAGTGAGCATTATATTCATAGTATTTGTGTGTACAAGGTTAATTTGTGCAAGAATTCAGTATTTGACAAGGAGGAGGTCTTCTGCATATACTTCTAGATCTGATCTTAGCATTTTGGAACGTGGTTTACATGGGCTGGAGCCTCTTGCTGTGTCGAAGTTCCCCACGAAGAAGTACAGTGATGCATTTTTTTCATTTGCAGAAAATACTCAATGCATGATTTGCCTTGCTGAGTATCGGGAGGAAGATACATTACGTATTTTGCCATTATGTGGACACTACTTCCACGCCACATGCATCGACATATGGTTTCAGCAGCACTCTACATGTCCTGTTTGTCGGATTTCCTTACGCGAGACTGCTGAGAAAAAGTGCTTCTTGCAGCCCTTGTTTAGTTCAGCTGTCCGATCTCAATACACGATGGACACCCTGAATGTTAATTCGAACCAATGCTCATCATCTGGGCTGAGGCTTTCTTCCAGATCACACGACAACCAGACCACGAACCCCAGTACAGCAAGTGCATCAAACGCA
>gnl_Solly_v2.4_Solyc11g007530.1.1
ATGATATCTTCAGGGACAAATTTGGTGATGACTGTGATTGGATTTGCTGTTAGTACCATGTTTATAGTATTTGTGTGCACAAGGCTAATTTGTGCAAGAATTCAATTGAATGCAAGACGACGCTCTTTCGCATACGCTTCTAGATCTGATCTTAGCATTTTAGAGCGTGGCTTACATGGTCTCGAGCCTGTTGCTGTTGCCAACTTCCCGACAAAGAAATATGGGGAGGTGTTTTTTACTTCCGCAGAAGATGCTCAGTGCATTGTTTGCCTTGCTGAGTATCAAAGGCAGGATGCGCTACGTATTTTGCCAATATGTGGGCATTCTTTCCATGCAACATGTATTGACATATGGTTTCAGCAGCACTCTACTTGCCCAGTTTGTCGAATATCTCTACGTGAAACACCTGAAAAAAGGCGATTCATGCAACCGTTGTTTAGTTCAGCTATCCGATCTCACTTTGAGATGGACTCCCTGAATGTCAGTTCAAATCTTTGTCTATCAGCTGAGCAGAGGCATTCCAGCCTGAGAACGGACTCCAACACAGACGCTCAATGTCCACCCGAGGCTGGTATGATGGTAATCAGAGGAAACAACGTCATATCAAACGAGGATAGTCAGAACACGAAAACCTCAGAGAACAAGCAAGTTGAGAGCCCATCAAATGCA
>gnl_Sorbi_v3.1_Sobic.005G036400.1
ATGGCGTCGGGCGTGTCGCCGAGCATGGCGCTGGCGCTGGCGGGGTTCTGCTTCAGCCTAATCTTCATCGCCTTCGTCTGCTCCCGCCTGGCCTGCGCGCTCCTCCGCCGCCACCGCCGCCGCGCCCGCTCACGCCTCGCCGCCGTCCTCCCGCGGTACGCGGCCGACTACACCTTCACCGTCGTCCAGGTCCACCACCCCGCGGCCGACGCCGCCGCCGGCGGGCTCGGTCCCGCCGCGGTCGCCGCCCTCCCCACCCGCGCCTTCGCCGCGCGCCCCGGCGGCTCCGACGCCGACTCCCAGTGCGTCATTTGTCTCGCAGAATACGAAGAGGGGGATGTTCTACGCGTTCTTCCTCACTGCGGCCATGATTTTCACATGGCCTGTATAGATTTATGGCTGGAGCAGAACTCGACCTGCCCCGTCTGTAGAGTCTCATTGCTCCATAACCCTGACAGCGAGCACACTGCTCCTCCTCCACCGCTACCCAGTGTGGTAGTGATCAGCCCTCCAAGCTCTCCTGAACCATCAGCATCAGATCCATGCCGCTGCCTGTTTGCCGGCACCGGGCACTCGTCAAGGGCATCAGAGGCTACCAGGAATGAGCCCGACCAGGAGAATCAGGTGGCATCTAGGTCATCAGTGGACAGCATGCCGCTGTCCGAAGGTAACCCCACTCCTGAGAATAACAGCCAAACAGTAAGGAAGCAGCAGATAGGGCCCTGCAAA
>gnl_Sorbi_v3.1_Sobic.004G163500.3
ATGGGAGATTCAAAGGGCGGCGCCGGCGGCATGGGCATGAACATGGTGACCACGGTGATGGCCTTCTCGGTCAGCGCCTTCTTCGTGCTCTTCGTCTTCACCAGGCTGCTCTGCGCGCGTCTCCACCTGTCCAGGGCGGCCGCCGACCGCGCCGCTGCCGGCGACGCCTTCGCCGTCAACGTGGAGCGCGGCATCCACGGCCTGGAGCCGTCCGTGGTGACGACCTTCCCCACCGTCAAGCTCGGCGACGGCGACGGCGACGGTGGCCAGCAAACGCCGCCGGTGCAGGAGGAGTCGCAGTGCACGGTGTGTCTGGAGGAGTACGAGGCCAAGGACGTGGTGCGCGTGCTCCCCGCCTGCGGCCACGCCTTCCACGCGGCCTGCATCGACGCCTGGCTGAGGCAACACCCCACCTGCCCCGTCTGCCGCGCCTCCCTGCGCGCCAAGAACGGCACCCGCGCCGCGCCGCTCGACTACAGCCTCCTCGTCGCCGGCGCCGCAGCGAGGGGCTCCGCGGCCGCCGCCCAGCAGGTCGTCCCCGCGTCCTCCTCGTCCTACCTCGGCGCGTCACCGCCGGCAGCCGGACACCAGCACCAGACGGACGACATGGGTGCCGATGGCCTGCTGGAGATCATCTCCGAAGAGCCCGCCTCGTCGGGAGGCCCGAGCCCTGCTGCTGCTGCTGGCGGTGGTGGTGGCCATTCTCGCTGCGCGGACGCGGCGAGGCAGAGCGAAGGCAGCGCCGGCTCGTCCGAACATTGC
>gnl_Sorbi_v3.1_Sobic.004G283400.1
ATGCTGGGGTCCGGGCTGAATCTGGTGACCACGGTGATCGGCTTCGGGATGAGCGCCACCTTCATCGTCTTCGTCTGCGCGCGCCTCATCTGCGGCCGCGCCGCGCGGGCCGACGCCGACGCCGCCGACGCCGCCGCGGTCGCCGCGGCGCGGGCGCTGGCGCAGCCACCCGTGCCGTTCGACTTCGACGTCGAGTTCCGCAACGTCGCGGATCTCGACCGCACGATTGAACGCTCCCGCTGTGGGTTGGACCCTTTTGCTGTTGCTGCAATTCCTACAATGAATTATAGTTCCGAGGCCTTCCATTCAAAAGATGATGCTCAGTGCTCCATATGTTTAGGTGAATACAATGATAAAGAGATACTGCGCATAATGCCTACATGCCGACATAACTTCCATCTGGAATGTATAGATGTATGGTTACAGAAACAAACTACTTGCCCAATATGTCGGATCTCATTGAAGGACCAACCCGGTGCAAAATCTACAACATCCCCTCTCCGTACCCTCCCTCAATTATTGGGACATGCCGAGAGCTCTGTTAATAGATCGCCTCATTGGATACTTCCAATTCATCGTGATCGTGCTGGAGGTAGACAAAACAGTCCAACCTCGCAGGAATCATTAGAGGTGATAATTGAAATCCAGCCACAAAGACAA
>gnl_Sorbi_v3.1_Sobic.006G184500.1
ATGTTTGGGTCGGGGCTGAACCTAGTCAGCGCGGCGCTCGGCTTCGGCATGACCGCGGCCTTCGCTGCGTTCGTCTGTGTGAGGTTCATCTGCTGCCGCGAACGACGCGGTGACACCCGTGCGTCGCCATCGCCGGACCTCGTCGCGGAACTCGATGGCTCGATAGAGCACACTCGTACTGGGTTGGAACCTTTGGTTATTGCTGCAATTCCTACTATGATGTATAATTGTGAGGCTTTCAGCTCTAAAGACGATGTCCAGTGCTCAATATGTTTAGGCGAATACAGGGAGAAAGAGATTCTACGAATCATACCAACATGCCGCCACAACTTTCACCTTGCTTGCTTAGATTTATGGTTGCAAAAGCAGACGACTTGCCCAATATGCCGGGTCTCACTGAAAGAGCTGCAGGCTGCCATGCCATCGGCACGTAGTGGCCCTCAACTCCCGGCGGATCCAGAGAATTCTGATAACCCAGCACCTCAGTGTTTCCTACCTGCTCGTCAAGATCGCAGAGGTCAAAATCATAGCCACGAGGCACGCGGATCAGTAGAAGTGGTTATTGAAATTCGACGG
>gnl_Spipo_v2_Spipo0G0123200
ATGATCGCGTCGGGGGTCAATCTGGTGACGACGGTGGTCGGCTTCGCGGTGAGCACCATGTTCATCGTGTTTGTCTGCACCCGGCTCATCTGCGCCCGCATCCAGCTCTCCGCCTCCAGGAGGTCCATCCCCGCGGCGTTCAGATCCGACATGAGCACTCTGGAACGGGGACTCCACGGGCTGGAGCCCGTCGTGGTGGAAAATTTTCCGACAAAGAACTACGGGGACAAGATTCTGCTCTTGGAGGAGGATACTCAGTGTACGGTTTGCCTCGCGGAGTACAAGGAGAAGGACGTCCTGCGGGTGCTGCCGCACTGCGGGCACGCCTTCCACGTCTCCTGCATTGACCTGTGGCTGCAGCACCACTCGACCTGCCCCGTTTGCCGCTTCTCCCTGCGCGACTCGCCGGATAGGCGTCGCCTGATGCTGCCGCTGTACAGCGCCCCCGTGCGGGCCGGCGGGCACCCGCCCCCGCCGCCGCCCTTCGCGTTGCGCCCCCACCGCTGCTTCCTCGGCGGCGGGGTGCGGGGCCGCCCGCTCGAGGACGATGGCCAGAGAGTGGCGGAGCCGCCCGCGCGGGGTTCTCAGCTC
>gnl_Stras_v2.0_SGA_v2.0_scaffold13T06492
ATGAAATCTTCCCGGATAAATTTGGTAATGACAGTGATTGGGTTTGGCCTGAGTATTATGTTCATAGTTTTTGTGTGCACAAGACTCATTTGTGCTCGGATACTATTGATTGCATCCAGGCGGTCTGCTAGGTCATCCAGATCTGATCTTACCCATTTAGAGAGGGGTTCTCATGGCCGTGAACATCAAACACCAGCTAACTTTCCTACCAAGAAGTATGGAGAATTATGCTCGTCCCTAGACGAAAGTGCTCGATGCACTGTTTGCTTGGCCGATTACCACGAAGAGGACACGTTGTGCATAATTCCAGTGTGTGGACACATGTTCCACACGACATGCATCGGGATATGGTTACAACAGCACGCCACATGTCCTGTGTGCCGAGTTTCACTGAATGAAATCTCCAGGAGAAAATGGTATATGCAACCCATGTTCAGTTCAGCCCTTAGATATTCTCCGCGCAATGTGCAGCAGTCTGTCAACTTGCATCATTGTCATTGCACGGCAAACGGCAGTAGACATTCATTGAGAATGCGCGAGGATGAGATAGTGGGCCCCACTCGTGATGGAGATAGTGTTGGGCATAGAAGTTCCATTGCTATTAATCACAGGGAGAGTATCAAAAAGTAG
>gnl_Stras_v2.0_SGA_v2.0_scaffold153T37068
ATGCTTATTCAAGCGCACCAATTCAAAAGATCAAATGAAGACCCACAGACGAAAATCAAATTCCGCATATCAACGTTGACCTCGCAAAAATTTGAGCTTCAGCTCAAGCCAAATCGTAGATCTGCCAGCCACAGCCAGCAAGCAGATGCAGATGGAGCAGATTCATGTATTCTGAGCACGGAACGACACCGTTCCTTTATGGGCTTGCTGTTGGGCTCTAAGGTTTGGGCTGGAAGAGTGCATGTGGCTCAGTGGCCTTTTAGTTTGGGCCTGTTGTCTGCACTATGCATCTCTACTAGTGAAGTTCAAGTATCCCTTTCAGAAATCAATCGAGGCTTTTTGAGTGATATGTTAGGCCCAAGCTTCAATCTAATCACAACAATTATTGGATTTGTTCTGAGTGCAGCTTTTATTGTCTTTGTCTTCACAAGACTGATATGTGTGAGGCTACGCTCGATTGAGGCTCGTCAATTGTTAGAAGTCGGCTCACTGGAGCTGGCAAGATGTGAGATTATTAACGGCATTGAACCAGCCGTAGTCGATTCAATCCCGAGAGAAAAGTTCGATTATGAAGCATTCGGTTCGAGGGGAGATTCACAATGCACAATATGCTTGGTAGAGTATGAAGAGAGGGAATCCCTTGGAATAATACCGATATGCGGCCATAGTTTTCATCTTTCGTGCATCGATGCATGGCTTTCGAAACGATCGACTTGTCCAATTTGTCGTCTTTCAGTACAACAAGATGTCTGA
>gnl_Theca_v1.1_Thecc1EG005426t1
ATGTTCGGTTCAGGCATGAATTTGATCACGACTATCATTGGTTTTGGAATGAGTGCCACTTTTATTGTGTTTGTCTGTACAAGAATAATCTGTGGGAGAATTCGAGGGGCCCAGGCGAGACAAATGTTTCAGACCGAGTCCAGGATTGATCTCGAACAGCCAGAGCAACAGATTGGAGGCCTTGAACCAGTGGTGGTTGCTGCAATACCCACCTTGAGGTTCAACCGCGAGGCGTTCAGTTCTATAGAAGATGCACAATGCTCGATATGTCTGGGTGACTACCAAGAGAAAGAAATACTGCGAATCATGCCGAAATGCGGCCACAACTTTCACCTTTCTTGCATCGACGTATGGCTAAGAAAACAGTCCACATGTCCAGTCTGCCGTTTACCATTGCAGGAGTCTTCTGAAGCAAAAAGTGCAAGACCAGCAACATTGACGATGACTCAGTCTATGGAGAGTCCGGAGACTTCAACATACCATTCTGGACAGTGGCTTCTACCAGGCCCTGACCGCTCCGTAGGAAATCAAATCAACCAACCGCATCTAGATTCTGCTACTAGAACTCCAGAAATGAATACAGGACAAGCAGAAACG
>gnl_Theca_v1.1_Thecc1EG044140t1
ATGATATCAGCCGGGATAAATTTGGTGATGACAGTGATAGGATTCACAGTGAGTACTATGTTCATAGTGTTCGTTTGTACACGTCTGGTTTGCGCTCGGATTCAGCTCAATGCTTCTCGGAGATCCTTCCCTGTTGCTTCAAGATCTGATCTTAGCATACTTGAACGGGGGTTTCATGGTCTTGAGCCTGTTGTTGTTGCCAACTTTCCGACAAAGAAGTACAGTGACGAGTGCTTCTTAGCTACAGAAGATGCTCAGTGCACAGTTTGCCTTTCCGAATACCACAGTGAAGATGTCTTGCGAATCCTCCCCTATTGTGGGCACTCCTTCCATATAACATGCATAGATATATGGCTACAACAGCATTCTACATGTCCTGTTTGCCGAATGTCACTGCGGGAATTTCCCGAAAAGAAGCGCTTGATGCAACCCTTGTTCAGTTCAGCCATTCGATCTCATTTTGGCATGGAGTCCTTCAATACACATTCTTGCAACTGTTTGTTGAGAGGGCATGGGTTTCCGTCAAGAGCCCATGACAACGGTGGGATGGGCCCGATTCAAGAAAATTCTTTTGCGTCTGGGGGCAATGGAGCTGAAGTGGGGGAGAACATGTCCCAAATAGCTGAAGGTGATCAAGCCATTAAAGACTCAAGAAGCAAGCGTGTAGAAAGCCCATCAAATCCT
>gnl_Utrgi_v4.1_Scf00062.g6309.t1
ATGTTAGGAAGTGGAGTAAATCTGATAACCACTGTCGTAGGATTTGGCTTGAGTGCAACATTTATTGTCTTCATTTGCACAAGATTGATATGGGGAAGGATTCGAAGAATGCGATCTCGCCAGAGATTCGACAATGTAACACGAATAAATCTTGAACAGCATCACCATTGGGTAAATTGCATTGAATCTGCAAAGGATTCTGGGGTTTCGACCATGCAGTTCAACCGTGAGATCTTGAGCTCCACTAAAGATACAATATGCACCATATGCTTGGCTGAGTACCAAGATAAGGAAACCGTGAGAATAATGCCCAAATGCGGGCATGTTTTTCACCTCCTGTGCATCGAAACGTGGCTCAGGAAGCACTCCACATGCCCAATATGTCGCCATTCGGTACAGGACTCCGGCAGGACGAAGCACTATCCATCTCCAGCTCTGTTTTCCACTTCGTTGCCTTTCAATGGCTCCGAGATTTCCACCGAGCATCAGGGATGGCAGCTTCCGATGAATGCTCGCACAGTGCATGATGCGACCAACCAAACGCAAGGCGGTTCTGCGACTAGGACAGAAGTGGGATTGAGACAGTCCGTT
>gnl_Utrgi_v4.1_Scf00132.g9964.t1
ATGTTAGGAAGTGGAGTAAATCTGATTACCACTGTCATAGGATTTGGGTTGAGTGCTACATTCATTGTCTTTATTTGCACAAGACTGATATGGGGAAGGATTCAAAGAATGAGATCTCGACAAAGATTCGACATTGTAACACGAATCAATCTTGAGCAGCCTGACCATTGGATAAACTGCGTAGAATCTGGAAAGGATTCCGGGGTTGCTACTATGCAGTTCAGCCGTGAAATATTGAATTCAACGAAGGATACAGTG
>gnl_Vitvi_Genoscope.12X_GSVIVT01027524001
ATGTTGGGTGGGATGAATTTGATTACTACTGTTATTGGGTTTGGGATGAGTGCCACTTTTATTGTGTTTGTATGCACAAGATTGATATGTGGGAGGCTCCGAGGGGTCGAGTCGCGGCAGATGTTCGAAATTGACTCTAGGATCGATCTTGAACAGCCAGAGCATCGGATTAGTGGCCTTGAACCTGTTATGGTTGCTGCAATCCCAACAATGAAGTTCAACCGGGAGGCTTTTAGTTCTGTGGAAGATGCACAGTGTTCAATATGTTTGGGTGAGTATCAAGAGAAAGAGGTATTGAGAATCATGCCCAAATGTGGACACAACTTTCATCTCTCTTGCATTGATGTATGGCTAAGAAAACAGTCTACTTGCCCAGTCTGCCGGCTCTCGTTACAAGACTCTTTTGAAACAAAACACGTGAGGCCAGAAGCATTTGACACGGCCCAATCTGTTGACAGTCCTGAGATTTCTGTAGATCGTTCTCATCAGTGGCTACTTCCTGGGCCAGAGCGTTCAGTGGAGAATGGAACTAACCAAGTGCACCATGAATCCATACCTGGATATCCAGAGCCTGCACAATCTGGAGAAGAAGGAGCAAGACGA
>gnl_Vitvi_Genoscope.12X_GSVIVT01034700001
ATGTTCATCGTTTTCGTCTGCACGCGCCTCGTTTGCGCCCGAATCCAGTTGAACGCGTCGCGGAGATCGTTTCCTGTTGCTTCCAGATCTGATCTTAGTATTTTGGAGCGAGGTTTGCATGGCCTTGAGCCTGCTGTTGTAGCCAACTTTCCAACAAAGAAGTTTGCTGATGAGTTTTTCTCCCCTGCAGAGGATGCTCAGTGCACAGTTTGCCTAGTAGAATACCAAGCTGAAGATATATTGCGTATTCTCCCTTACTGCGGCCACTTCTTCCATGTTACATGCATAGACATATGGCTGCAGCAGCATTCCACATGTCCTGTGTGTCGAATTTCATTGTGGGAGTTTCCTGAGAGAAAATGCTTGATGCAACCCATGTTCAGTTCAGCTGTTCGATCACATTTTGGCATGGAATCCCGCAACACACATTCATACAACTGTTTGTCAACTGGCCGTGGGTTTTCATCGAGATCTCACGACAACCACAGGATGGACCCCATTCAAGAGGATCAGTTTGGGCCAGGAGGTGACGGAGCTGAAGCTCAGGAGAGCACCCTCCCCTTGACCGATGCTAATCAGCCTGCAAAGGACTCTGAAAATAAGCACATAGAAAGCCCATCAAATCCA
>FraveV4A2_7g05950.t1
ATGATATCTTCAGGGATCAACCTGGTGATGACTGTGATTGGTTTCGCGGTGAGCACCATGTTCATCGTCTTTGTCTGCACCAGGCTTGTTTGTGCTCGCATTCACCTCAATGTTTCCAGACGCTCCTTCCCCACAGCTTCCAGATCCGATCTCAGTATTCTAGAACGCGGTTTACATGGCGTTGAACCTGTAGCTGTAGCCAAATTTCCGATAAAGAAGTACAATGATCCGTTTTTTTCAGCCGTGGAAGATGCTCAATGTACAGTTTGCCTCGCAGAATACCATGGCGATGATGTATTGCGCATCCTCCCATATTGTGGGCACTCTTTCCATGTGACCTGTATAGACATATGGCTTCATCAGCATTCCACATGTCCTGTATGTAGAATATCATTGCGGGAGCTTCCTGAGAGAAAACGTCGTTTGCAACCCTTGTTCAGTTCAGCTATTCGATCTCATTATGGTACAGAATCCTTTGACATCCATTCTTATCGCTATCCTTTGAACAATCATGGATCAAGAACGCATGCCAACCCTAGTATGGACCCCATTCAAGAGGATCACATAGCATCTGAGGGTGATGGAGCAGATGCCAGGGAGAATGTCTTGCCCTTAAATGAGAGTATTCGGAATTCTAAGGACATGGAAAACAAGCATGTAGAGAGCCCATCAAATCCT
>FraveV4A2_7g13140.t2
ATGATGGGGTCGGGTATGAACTTGATTACTACTGTGATTGGTTTTGGTATGAGTGCAACATTCATTATATTTGTATGCACAAGAATCATTTGTGGGAGGCTGAGAGGTGTTGAATCAAGGCCTATGTTTGAGGTTGAATCAAGAACTGATCTTGAGCAGCCGGAGAATCGGTCTAATGGCCTTGAACAAGTTGTGGTTGCTGCAATCCCAACCATGAAGTATGATCAGGAGGCTTTCAGTTCAGTGGAAGATGCACAGTGTTCAATATGTCTTGGGGAGTACCAGGAGAAAGAAATACTGAGAATTATGCCAAAATGTGGCCACAGTTTTCATCTCTCATGCATTGATATATGGCTGAGGAAACAGTCTACCTGTCCAGTTTGCCGTTTACCCTTGAAAGAATCTTTCGGCCCAAAACATGTGAGATCAGCAACGTTTACCGTGGCTCGATCTTTTGATGATTCTGAGAACATTCAAACCCACGAACATTCTCAGCAGTGGTTATTACCGAATTCAGCAAGCAACAATGTTAGCAACCAAGGGCGGTTAGAACCTGCTCCTGGAAACCCCTCGGAACCTACTCAATCGAGAGAACCGGACACAAGGCAT
>Maldo_HF_14293
ATGATATCTTCAGGGATAAACCTGGTGATGACGGTGATTGGGTTCGCGGTGAGCACCATGTTCATCGTGTTCGTGTGTACCAGGCTTGTCTGTGCTCGGATTCACCTCAGTGTATCTAGACGCTCCTTCCCCATAGCTTCCGGATCTGATCTCAATATTCTGGAACGGGGATTGCATGGCGTTGAACCTGTAGTAATAGCCAACTTTCCAACAAAGAAGTACAGTGATGCATTTTTTTCAGCTGTAGAAGATGCTCATGTAGAAGAGATGAGAATGCTTCATTGGATGTGTGGGCACATGAGAAAGGATAGGATTAGGAATGAGGATATCCGAGGTAAAGTAGGAGTAGCCGAGATTGAAGGAAAGATGAGAGAAAATCGGTTAAGATGTACTGTTTGCCTTGCGGAATACCATGGTGATGATGTATTGCGGATCCTCCCCTACTGTGAACACTCCTTCCATGTGACCTGTATAGACATATGGCTTCAGCAGCATTCCACATGTCCTGTTTGTAGAATATCATTGCGCGAGTTTCCTGAGATAAAACGCCGCATGCAACCCTTGTCCTGTTCGGCTATTCGATCTCATTACGGTACAGAGTCCTTTAATACCCTTTCTTATCGCTATCTCTTGAATAGTCGAGCATCAAGAACTCATGAAAACCATGGTATGGATCCCATTCAAGAAGATCATGCAGCATCAGAGGGTGATGCAACAGATGCCGGGGAGAATAGCTCCTCCTTAACTGAGAGTAATCAGATTTCTAATCAGATTTCCAAGGAC
>Maldo_HF_14808
ATGATGGGTTCGGTTATGAACTTGATTACTACTGTGATAGGTTTTGGTATGAGTGCAACATTTATTGTGTTTGTTTGCACAAGAATCATCTTTGGGAGGCTGCGAGGTAGAGAATCGAGGCCTATGTTCGAGATTGAATCAAGGGTTGATCTTGAGCAGCCAGAGCATCAGGTTAGTGGCCTTGAACAAATTGTGGTTTCTGCAATCCCTACGATGAAGTACGATCAAGAGGCTTTCAGTTCCTTAGAAGATGCACAGTGCTCAATCTGTTTGGGGGAGTACCAAGAGAAAGAAGTACTGCGAATCATGCCCAAATGTGGCCACAGTTTTCATCTGTCTTGCATCGATACATGGCTGAGGAAACAGTCTACTTGCCCAGTTTGCCGTTTACCATTAAAAGAATCCCTTGGAACAAAACATGTGAGGTCAGCAACGTTTAGCGTGGCTCGATCTTTTGATGAGTCTGAGATTTCAACCGAACATTCTCAGCAGTGGCTATTGCCTGGCGCCACTGAGCATTCGGTAGGCAACATTAGCAACCAAGGGCATTTAGATTCTGCTCCAGGAAACCCTTCCGAACCGACCCCATCTAGAGAACCAGAAACAAGGCAA
>Maldo_HF_15236
ATGATGGGTTCGGGTATGAACTTGATTACTACTGTGATAGGTTTCGGTATGAGTGCAACATTTATCGTGTTTGTTTGCACAAGAATCATCTGTGGGAGGCTGCGAGGTAGCGAATCGCGGCCTATGTTCGAGATTGAATCAAGGGTTGATCTTGATCAGCCAGAGCATCAGGCTAGTGGCCTTGAACAAGTTGTGGTTTCTGCAATCCCTACGATGAAGTACGATCAAAAGGCTTTCAGTTCCTTAGAAGATGCGCAGTGCTCAATATGTTTGGGGGAGTACCAGGAGAAAGAAGTACTGCGAATCATGCCCAAATGTGGCCACAGTTTTCATCTCTCTTGCATTGATACATGGCTGAGGAAACAATCTACCTGCCCAATTTGCCGTTTACCATTAAAAGAATCCCTCGGAACAAAACATGTGAGGTCGGCAACATTTAGCGTGGCTCGATCTTTTGAAGAGTCTGAGATTTCAACTCAACATTCTCATCAGTGGCTATTACCTGGCACCACTGAGCGTTCAGCAGGAAACGTTAGCAAC
>Maldo_HF_26768
ATGATATCTTCAGGGATAAACCTGGTGATGACGGTGATTGGGTTCGCGGTGAGCACCATGTTCATCGTGTTCGTATGCACCAGGCTTGTCTGTGCGAGGATTCACCTCAATGTTTCTAGACGCTCCTTCCCAATAGCTTCCAGATCCGATCTCAGTATTTTGGAGCGGGGATTGCATGGCGTTGAACCTGTAGTAGTAGCCAAGTTTCCAACAAAGAAGTACAGTGATGCATTTTTTTCAGCAGCAGAAGATGCTCAATGCACTGTTTGCCTCGCGGAATACCATGGCGATGATGTATTGCGGATCCTCCCCTATTGTGAGCACTCCTTCCATGTGACCTGTATAGACATATGGCTTCAGCAGCATTCCACATGTCCTGTTTGTAGAATATCACTGCGCGAGTTTCCTGAGAGAAAACGCCGCATGCAACCCTTGTTCAGTTCGGCTATTCGGTCTCATTACGGTACAGAGTCCTTCAATACCCATTCTTATCGCTATCTCTTGAATAGTCGCGCATCAAGAACTCATGAAAACCATGGTATGGATCCCATTCAAGAAGATAATGCAGCATCAGAGGGTGATGCAACAGATGCCAGGGAGAATAGCTCCCCCTTAACTGAGAGTAATCAGATTTCCAAGGACTCGGCAAATAAGCACGTAGAAAGCCCATCAAATCCG
>Maldo_HF_39713
ATGAAGAATTTTTTAATTATAACGGGAACACAAGTGAACACATATTCCACAATTTGTATAATAACATGTGGTGTACCGGTCACATTAAAAAATCTTTCCAAAAAATGGTGGAGAACCTGCCACGTGTCACCCCATGAGTGGTCCAAGATGGAGAAATATCTCCTAAATTGTACTCTTGAACGACATCGTACTTTTGTTCCTAATCTTTTTGTTTGTCCGTCATCTGGTTGGTTGCTGTCGAAGAAAAGCCTTGTGCATAAATGGAGTAGTAGTTCCAGTAGTTCCAGGCAGTGCCCTATTTGCTTGGAAGATTTTGTCGAATGCGAGTCCTGTCGTGTTCTTGTGACGTGCAAGCGCACCTTCCATTTGATCTGCATTGATGGTTGGCTCAAATCTCAGCTAACGTGCCCCCTTTGTCGTAATTTTATATTTATATACATCATATTACACACGCATGCAATAAAGAACTATATTAGAAGAGGCATCTTTGCTGTCAACAAAGCTGCAGTCCATGTGAAGACCCTTGCTGTCCACGATGCACTG
>Malba_017787
ATGCCCAAATGTGGCCACGGTTTTCATCTCTCTTGCATTGATACATGGCTGAGGAAACAATCTACCTACCCAGTTTGCCGTTTACCATTAAAAGAATCCCTCGGAACAAAACATGTGAGGTTGGCAACATTTAGTGTGGCTCGATCTTTTGACCAGTCTGAGATTTCAACTGAACATTCTCATCAATGGCTATTACCTGGCACCACTGAGCGTTCAGCAGGAAACGTTAGCAACCAAGGGCATTTAGAATCTGCTCCAGGAAACCCTTCTGAACCGACCCCATCTAGAGGAGAACCAGAAACAAGGCAT
>Malba_020832
ATGATATCTTCAGGGATAAACCTGGTGATGACGGTGATTGGGTTCGCGGTGAGCACCATGTTCATCGTGTTCGTGTGCACCAGGCTTGTCTGTGCGAGGATTCACCTCAATGTTTCTAGACGCTCCTTCCCGATAGCTTCCAGATCCGATCTCAGTATTTTGGAGCGGGGATTGCATGGCGTTGAACCTGTAGTAGTAGCCAAGTTTCCAACAAAGAAGTACAGTGATGCATTTTTTTCAGCAGCAGAAGATGCTCAATGCACTGTTTGCCTCGCGGAATACCATGGCGATGATGTATTGCGGATCCTCCCCTATTGTGAGCACTCCTTCCATGTGACCTGTATAGACATATGGCTTCAGCAGCATTCCACATGTCCTGTTTGTAGAATATCACTGCGCGAGTTTCCTGAGAGAAAACGCCGCATGCAACCCTTGTTCAGTTCGGCTATTCGGTCTCATTACGGTACAGAGTCCTTCAATACCCATTCTTATCGCTATCTCTTGAATAGTCGCGCATCAAGAACTCATGAAAACCATGGTATGGATCCCATTCAAGAAGATAATGCAGCATCAGAGGGTGATGCAACAGATGCCCGGGAGAATAGCTCCCCCTTAACTGAGAGTAATCAGATTTCCAAGGAGTCGGCAAATAAGCACGTAGAAAGCCCATCAAATCCG
>Malba_029224
ATGATGGGTTCGGTTATGAACTTGATTACCACTGTGATAGGTTTTGGTATGAGTGCAACATTTATTGTGTTTGTTTGCACAAGAATCATCTTTGGGAGGCTGCGAGGTAGAGAATCGAGGCCTATGTTCGAGATTGAATCAAGGGTTGATCTTGAGCAGCCAGAGCATCAGGTTAGTGGCCTTGAACAAATTGTGGTTTCTGCAATCCCTACGATGAAGTACGATCAAGAGGCTTTCAGTTCCTTAGAAGATGCACAGTGCTCAATCTGTTTGGGGGAGTACCAAGAGAAAGAAGTACTGCGAATCATGCCCAAATGTGGCCACAGTTTTCATCTGTCTTGCATCGATACATGGCTGAGGAAACAGTCTACTTGCCCAGTTTGCCGTTTACCATTAAAAGAATCCCTTGGAACAAAACATGTGAGGTCAGCAACGTTTAGCGTGGCTCGATCTTTTGACGAGTCTGAGATTTCAACCGAACATTCTCAGCAGTGGCTATTACCTGGCGCCACTGAGCATTCGGTAGGCAACATTAGCAACCAAGGGCATTTAGATTCTGCTCCAGGAAACCCCTCCGAACCGACCCCATCTAGAGAACCAGAAACAAGGCAA
>Malba_032078
ATGAAGATTGTACGATGCACTGTTTGCCTTGCGGAATACCATGGTGATGATGTATTGCGGATCCTCCCCTACTGTGAACACTCCTTCCATGTGACCTGTATAGACATATGGCTTCAGCAGCATTCCACATGTCCTGTTTGTAGAATATCATTGCGCGAGTTTCCTGAGATAAAACGCCGCATGCAACCCTTGTCCTGTTCGGCTATTCGATCTCATTACGGTACAGAGTCCTTTAATACCCTTTCGTATCGCTATCTCTTGAATAGTCGAGCATCAAGAACTCATGAAAACCATGGTATGGATCCCATTCAAGAAGATCATGCAGCATCAGAGGGTGATGCAACAGATGCCGGGGAGAATAGCTCCTCCTTAACTGAGAGTAATCAGATTTCTAATCAGATTTCTAAGGAC
>Malsi_01g005680
ATGGGCCGTGGGAAGCCACGTGGCTTCCCAACAGTAACATCGGCAGACTGCGACACGGGCCCGGCTTCTGAAAAGGATGACGTCAGCCCTGGCGTCACATCCACTCGGGCTCGCGGGCTGAAGGATGCAGCACCCCACTTTGTTTTTGCTTTGAGTCCACCCAAAGCGATTCAGATTCCAAATGGTGCTTGGGGATTGTGTGAGAAGTTGGGAATTTCGCAGATGATGGGTTCGGGTATGAACTTGATTACTACTGTGATAGGTTTCGGTATGAGTGCAACATTTATCGTGTTTGTTTGCACAAGAATCATCTGTGGGAGGCTGCGAGGTAGCGAATCGCGGCCTATGTTCGAGATTGAATCAAGGGTTGATCTTGATCAGCCAGAGCATCAGGCTAGTGGCCTTGAACAAGTTGTGGTTTCTGCAATCCCTACGATGAAGTACGATCAAAAGGCTTTCAGTTCCTTAGAAGATGCGCAGTGCTCAATATGTTTGGGGGAGTACCAGGAGAAAGAAGTACTGCGAATCATGCCCAAATGTGGCCACAGTTTTCATCTCTCTTGCATTGATACATGGCTGAGGAAACAATCTACCTGCCCAATTTGCCGTTTACCATTAAAAGAATCCCTCGGAACAAAACATGTGAGGTCGGCAACATTTAGCGTGGCTCGATCTTTTGAAGAGTCTGAGATTTCAACTCAACATTCTCATCAGTGGCTATTACCTGGCACCACTGAGCGTTCAGCAGGAAACGTTAGCAAC
>Malsi_02g021270
ATGATATCTTCAGGGATAAACCTGGTGATGACGGTGATTGGGTTCGCGGTGAGCACCATGTTCATCGTGTTCGTATGCACCAGGCTTGTCTGTGCGAGGATTCACCTCAATGTTTCTAGACGCTCCTTCCCAATAGCTTCCAGATCCGATCTCAGTATTTTGGAGCGGGGATTGCATGGCGTTGAACCTGTAGTAGTAGCCAAGTTTCCAACAAAGAAGTACAGTGATGCATTTTTTTCAGCAGCAGAAGATGCTCAATGCACTGTTTGCCTCGCGGAATACCATGGTGATGATGTATTGCGGATCCTCCCCTATTGTGAGCACTCCTTCCATGTGACCTGTATAGACATATGGCTTCAGCAGCATTCCACATGTCCTGTTTGTAGAATATCACTGCGCGAGTTTCCTGAGAGAAAACGCCGCATGCAACCCTTGTTCAGTTCGGCTATTCGGTCTCATTACGGTACAGAGTCCTTCAATACCCATTCTTATCGCTATCTCTTGAATAGTCGCGCATCAAGAACTCATGAAAACCATGGTATGGATCCCATTCAAGAAGATAATGCAGCATCAGAGGGTGATGCAACAGATGCCAGGGAGAATAGCTCCCCCTTAACTGAGAGTAATCAGATTTCCAAGGACTCGGCAAATAAGCACGTAGAAAGCCCATCAAATCCG
>Malsi_07g005800
ATGATATCTTCAGGGATAAACCTGGTGATGACGGTGATTGGGTTCGCGGTGAGCACCATGTTCATCGTGTTCGTGTGTACCAGGCTTGTCTGTGCTCGGATTCACCTCAGTGTATCTAGACGCTCCTTCCCCATAGCTTCCAGATCTGATCTCAATATTCTGGAACGGGGATTGCATGGTGTTGAACCTGTAGTAATAGCCAACTTTCCAACAAAGAAGTACAGTGATGCATTTTTTTCAGCTGTAGAAGATGCTCAATGTACTGTTTGCCTTGCGGAATACCATGGTGATGATGTATTGCGGATCCTCCCCTACTGTGAACACTCCTTCCATGTGACCTGTATAGACATATGGCTTCGGCAGCATTCCACATGTCCTGTTTGTAGAATATCATTGCGCGAGTTTCCTGAGATAAAACGCCGCATGCAACCCTTGTCCTGTTCGGCTATTCGATCTCATTACGGTACAGAGTCCTTTAATACCCTTTCTTATCGCTATCTCTTGAATAGTCGAGCATCAAGAACTCATGAAAACCATGGTATGGACCCCATTCAAGAAGATCATGCAGCATCAGAGGGTGATGCAACAGATGCCGGGGAGAATAGCTCCTCCTTAACTGAGAGTAATCAGATTTCTAATCAGATTTCTAAGGAC
>Malsi_07g010840
ATGATGGGTTCGGTTATGAACTTGATTACTACTGTGATAGGTTTTGGTATGAGTGCAACATTTATTGTGTTTGTTTGCACAAGAATCATCTTTGGGAGGCTGCGAGGTAGAGAATCGAGGCCTATGTTCGAGATTGAATCAAGGGTTGATCTTGAGCAGCCAGAGCATCAGGTTAGTGGCCTTGAACAAGTTGTGGTTTCTGCAATCCCTACGATGAAGTACGATCAAGAGGCTTTCAGTTCCTTAGAAGATGCACAGTGCTCAATCTGTTTGGGGGAGTACCAAGAGAAAGAAGTACTGCGAATCATGCCCAAATGTGGCCACAGTTTTCATCTGTCTTGCATCGATACATGGCTGAGGAAACAGTCTACTTGCCCAGTTTGCCGTTTACCATTAAAAGAATCCCTTGGAACAAAACATGTGAGGTCAGCAACGTTTAGCGTGGCTCGATCTTTTGACGAGTCTGAGATTTCAACCGAACATTCTCAGCAGTGGCTATTACCTGGCGCCACTGAGCATTCGGCTGGCAACATTAGCAACCAAGGGCATTTAGATTCTGCTCCAGGAAACCCTTCCGAACCGACCCCATCTAGAGAACCAGAAACAAGGCAA
>Malsi_08g000810
ATGGCGGAGAGGAGGGAATGTGCGGTGTGTTTGGACGATATCGAGGGAGAGCAACCGGCGCGGGTGGTTCCCGGCTGTAACCACGCCTTCCATCTGCTGTGCGCCGATACCTGGCTTTCGAAGCACTCGTTTTGCCCCGTTTGTCGAGCAAAACTTCACCCGGTTAGGCTCGGGTTGAGGGAGGGGGAAGAGGGGAAGATGGGTGCGCGGAGGAGGTGGAGATGGGTGCAGAGGAGGAGGGAGAGAAGGGAACAAAAGGAGTTGAGAGCTTCGAATCCGAGGGAAGAAGTTCAGAAGGCTAACGACGACCCACGTGAGTCAACCTTGGGTGGTGGGCCCCCGCCCGAACTACTTTACCCAAAGACTCTAAATCAGGCGTGTAGACAAAACATTCCACGTGTGTCTTCCTCAATCGGCCACGACCCAACGCTGGCTGTCTTGCAGTTCACGATCTCTGCTTGGACGACGATCACTTTTGGCTTTTTCTTGCTTGGACGATGCAGCCAGGAAAGACAGGTGGCCTCGATGTTCGGCCGA
>Malsy_01g006200
ATGATGGGTTCGGGTATGAACTTGATTACTACTGTGATAGGTTTCGGTATGAGTGCAACATTTATCGTGTTTGTTTGCACAAGAATCATCTGTGGGAGGCTGCGAGGTAGCGAATCCCGGCCTATGTTCGAGATTGAATCAAGGGTTGATCTTGATCAGCCAGAGCATCAGGCTAGTGGCCTTGAACAAGTTGTGGTTTCTGCAATCCCTACGATGAAGTACGATCAAAAGGCTTTCAGTTCCTTAGAAGATGCGCAGTGCTCAATATGTTTGGGGGAGTACCAGGAGAAAGAAGTACTGCGAATCATGCCCAAATGTGGCCACAGTTTTCATCTCTCTTGCATTGATACATGGCTGAGGAAACAATCTACCTGCCCAGTTTGCCGTTTACCATTAAAAGAATCCCTCGGAACAAAACATGTGAGGTCGGCAACATTTAGCGTGGCTCGATCTTTTGAAGAGTCTGAGATTTCAACTCAACATTCTCATCAGTGGCTATTACCTGGTACCACTGAGCGTTCAGCAGGAAACGTTAGCAAC
>Malsy_02g022000
ATGATATCTTCAGGGATAAACCTGGTGATGACGGTGATTGGGTTCGCGGTGAGCACTATGTTCATCGTGTTCGTGTGCACCAGGCTTGTCTGTGCGAGGATTCACCTCAATGTTTCTAGACGCTCCTTCCCGATAGCTTCCAGATCCGATCTCAGTATTTTGGAGCGGGGATTGCATGGCGTTGAACCTGTAGTAGTAGCCAAGTTTCCAACAAAGAAGTACAGTGATGCATTTTTTTCAGCAGCAGAAGATGCTCAATGCACTGTTTGCCTCGCGGAATACCATGGTGATGATGTATTGCGGATCCTCCCCTATTGTGAGCACTCCTTCCATGTGACCTGTATAGACATATGGCTTCAGCAGCATTCCACATGTCCTGTTTGTAGAATATCACTGCGCGAGTTTCCTGAGAGAAAACGCCGCATGCAACCCTTGTTCAGTTCGGCTATTCGGTCTCATTACGGTACAGAGTCCTTCAATACCCATTCTTATCGCTATCTCTTGAATAGTCGCGCATCAAGAACTCATGAAAACCATGGTATGGATCCCATTCAAGAAGATAATGCAGCATCAGAGGGTGATGCAACAGATGCCAGGGAGAATAGCTCCCCCTTAACTGAGAGTAATCAGATTTCCAAGGACTCGGCAAATAAGCACGTAGAAAGCCCATCAAATCCG
>Malsy_07g005570
ATGATATCTTCAGGGATAAACCTGGTGATGACGGTGATTGGGTTCGCGGTGAGCACCATGTTCATCGTGTTCGTGTGTACCAGGCTTGTCTGTGCTCGGATTCACCTCAGTGTATCTAGACGCTCCTTCCCCATAGCTTCCGGATCTGATCTCAATATTCTGGAACGGGGATTGCATGGCGTTGAACCTGTAGTAATAGCCAACTTTCCAACAAAGAAGTACAGTGATGCATTTTTTTTAGCTGTAGAAGATGCTCAATGTACTGTTTGCCTTGCGGAATACCATGGTGATGATGTATTGCGGATCCTCCCCTACTGTGAACACTCCTTCCATGTGACCTGTATAGACATATGGCTTCAGCAGCATTCCACATGTCCTGTTTGTAGAATATCATTGCGCGAGTTTCCTGAGATAAAACGCCGCATGCAACCCTTGTCCTGTTCGGCTATTCGATCTCATTACGGTACAGAGTCCTTTAATACCCTTTCTTATCGCTATCTCTTGAATAGTCGAGCATCAAGAACTCATGAAAACCATGGTATGGATCCCATTCAAGAAGATCATGCAGCATCAGAGGGTGATGCAACAGATGCCGGGGAGAATAGCTCCTCCTTAACTGAGAGTAATCAGATTTCTAATCAGATTTCTAAGGAC
>Malsy_07g011640
ATGATGGGTTCGGTTATGAACTTGATTACTACTGTGATAGGTTTTGGTATGAGTGCAACATTTATTGTGTTTGTTTGCACAAGAATCATCTTTGGGAGGCTGCGAGGTAGAGAATCGAGGCCTATGTTCGAGATTGAATCAAGGGTTGATCTTGAGCAGCCAGAGCATCAGGTTAGTGGCCTTGAACAAATTGTGGTTTCTGCAATCCCTACGATGAAGTACGATCAAGAGGCTTTCAGTTCCTTAGAAGATGCACAGTGCTCAATCTGTTTGGGGGAGTACCAAGAGAAAGAAGTACTGCGAATCATGCCCAAATGTGGCCACAGTTTTCATCTGTCTTGCATCGATACATGGCTGAGGAAACAGTCTACTTGCCCAGTTTGCCGTTTACCATTAAAAGAATCCCTTGGAACAAAACATGTGAGGTCAGCAACGTTTAGCGTGGCTCGATCTTTTGATGAGTCTGAGATTTCAACCGAACATTCTCAGCAGTGGCTATTGCCTGGCGCCACTGAGCATTCGGTAGGCAACATTAGCAACCAAGGGCATTTAGATTCTGCTCCAGGAAACCCTTCCGAACCGACCCCATCTAGAGAACCAGAAACAAGGCAA
>Maldo_GDDH_01G1051600
ATGAAGTACGATCAAAAGGCTTTCAGTTCCTTAGAAGATGCGCAGTGCTCAATATGTTTGGGGGAGTACCAGGAGAAAGAAGTACTGCGAATCATGCCCAAATGTGGCCACAGTTTTCATCTCTCTTGCATTGATACATGGCTGAGGAAACAATCTACCTGCCCAATTTGCCGTTTACCATTAAAAGAATCCCTCGGAACAAAACATGTGAGGTCGGCAACATTTAGCGTGGCTCGATCTTTTGAAGAGTCTGAGATTTCAACTCAACATTCTCATCAGTGGCTATTACCTGGCACCACTGAGCGTTCAGCAGGAAACGTTAGCAAC
>Maldo_GDDH_02G1247900
ATGATATCTTCAGGGATAAACCTGGTGATGACGGTGATTGGGTTCGCGGTGAGCACTATGTTCATCGTGTTCGTGTGCACCAGGCTTGTCTGTGCGAGGATTCACCTCAATGTTTCTAGACGCTCCTTCCCGATAGCTTCCAGATCCGATCTCAGTATTTTGGAGCGGGGATTGCATGGCGTTGAACCTGTAGTAGTAGCCAAGTTTCCAACAAAGAAGTACAGTGATGCATTTTTTTCAGCAGCAGAAGATGCTCAATGCACTGTTTGCCTCGCGGAATACCATGGCGATGATGTATTGCGGATCCTCCCCTATTGTGAGCACTCCTTCCATGTGACCTGTATAGACATATGGCTTCAGCAGCATTCCACATGTCCTGTTTGTAGAATATCACTGCGCGAGTTTCCTGAGAGAAAACGCCGCATGCAACCCTTGTTCAGTTCGGCTATTCGGTCTCATTACGGTACAGAGTCCTTCAATACCCATTCTTATCGCTATCTCTTGAATAGTCGAGCATCAAGAACTCATGAAAACCATGGTATGGATCCCATTCAAGAAGATAATGCAGCATCAGAGGGTGATGCAACAGATGCCAGGGAGAATAGCTCCCCCTTAACTGAGAGTAATCAGATTTCTAAAGACTCGGCAAATAAGCACGTAGAAAGCCCATCAAATCCG
>Maldo_GDDH_07G1068500
ATGATATCTTCAGGGATAAACCTGGTGATGACGGTGATTGGGTTCGCGGTGAGCACCATGTTCATCGTGTTCGTGTGTACCAGGCTTGTCTGTGCTCGGATTCACCTCAGTGTATCTAGACGCTCCTTCCCCATAGCTTCCGGATCTGATCTCAATATTCTGGAACGGGGATTGCATGGCGTTGAACCTGTAGTAATAGCCAACTTTCCAACAAAGAAGTACAGTGATGCATTTTTTTCAGCTGTAGAAGATGCTCAATGTACTGTTTGCCTTGCGGAATACCATGGTGATGATGTATTGCGGATCCTCCCCTACTGTGAACACTCCTTCCATGTGACCTGTATAGACATATGGCTTCGGCAGCATTCCACATGTCCTGTTTGTAGAATATCATTGCGCGAGTTTCCTGAGATAAAACGCCGCATGCAACCCTTGTCCTGTTCGGCTATTCGATCTCATTACGGTACAGAGTCCTTTAATACCCTTTCTTATCGCTATCTCTTGAATAGTCGAGCATCAAGAACTCATGAAAACCATGGTATGGACCCCATTCAAGAAGATCATGCAGCATCAGAGGGTGATGCAACAGATGCCGGGGAGAATAGCTCCTCCTTAACTGAGAGTAATCAGATTTCTAATCAGATTTCTAAGGAC
>Maldo_GDDH_07G1128400
ATGATGGGTTCGGTTATGAACTTGATTACTACTGTGATAGGTTTTGGTATGAGTGCAACATTTATTGTGTTTGTTTGCACAAGAATCATCTTTGGGAGGCTGCGAGGTAGAGAATCGAGGCCTATGTTCGAGATTGAATCAAGGGTTGATCTTGAGCAGCCAGAGCATCAGGTTAGTGGCCTTGAACAAATTGTGGTTTCTGCAATCCCTACGATGAAGTACGATCAAGAGGCTTTCAGTTCCTTAGAAGATGCACAGTGCTCAATCTGTTTGGGGGAGTACCAAGAGAAAGAAGTACTGCGAATCATGCCCAAATGTGGCCACAGTTTTCATCTGTCTTGCATCGATACATGGCTGAGGAAACAGTCTACTTGCCCAGTTTGCCGTTTACCATTAAAAGAATCCCTTGGAACAAAACATGTGAGGTCAGCAACGTTTAGCGTGGCTCGATCTTTTGATGAGTCTGAGATTTCAACCGAACATTCTCAGCAGTGGCTATTGCCTGGCGCCACTGAGCATTCGGTAGGCAACATTAGCAACCAAGGGCATTTAGATTCTGCTCCAGGAAACCCTTCCGAACCGACCCCATCTAGAGAACCAGAAACAAGGCAA
>Maldo_Gala_01g005750
ATGATGGGTTCGGGTATGAACTTGATTACTACTGTGATAGGTTTTGGTATGAGTGCAACATTTATCGTGTTTGTTTGCACAAGAATCATCTGTGGGAGGCTGCGAGGTAGCGAATCGCGGCCTATGTTCGAGATTGAATCAAGGGTTGATCTTGATCAGCCAGAGCATCAGGCTAGTGGCCTTGAACAAGTTGTGGTTTCTGCAATCCCTACGATGAAGTACGATCAAAAGGCTTTCAGTTCCTTAGAAGATGCGCAGTGCTCAATATGTTTGGGGGAGTACCAGGAGAAAGAAGTACTGCGAATTATGCCCAAATGTGGCCACAGTTTTCATCTCTCTTGCATTGATACATGGCTGAGGAAACAATCTACCTGCCCAGTTTGCCGTTTACCATTAAAAGAATCCCTCGGAACAAAACATGTGAGGTCGGCAACATTTAGCGTGGCTCGATCTTTTGAAGAGTCTGAGATTTCAACTCAACATTCTCATCAGTGGCTATTACCTGGCACCACTGAGCGTTCAGCAGGAAACGTTAGCAAC
>Maldo_Gala_02g020650
ATGATATCTTCAGGGATAAACCTGGTGATGACGGTGATTGGGTTCGCGGTGAGCACTATGTTCATCGTGTTCGTGTGCACCAGGCTTGTCTGTGCGAGGATTCACCTCAATGTTTCTAGACGCTCCTTCCCGATAGCTTCCAGATCCGATCTCAGTATTTTGGAGCGGGGATTGCATGGCGTTGAACCTGTAGTAGTAGCCAAGTTTCCAACAAAGAAGTACAGTGATGCATTTTTTTCAGCAGCAGAAGATGCTCAATGCACTGTTTGCCTCGCGGAATACCATGGCGATGATGTATTGCGGATCCTCCCCTATTGTGAGCACTCCTTCCATGTGACCTGTATAGACATATGGCTTCAGCAGCATTCCACATGTCCTGTTTGTAGAATATCACTGCGCGAGTTTCCTGAGAGAAAACGCCGCATGCAACCCTTGTTCAGTTCGGCTATTCGGTCTCATTACGGTACAGAGTCCTTCAATACCCATTCTTATCGCTATCTCTTGAATAGTCGAGCATCAAGAACTCATGAAAACCATGGTATGGATCCCATTCAAGAAGATAATGCAGCATCAGAGGGTGATGCAACAGATGCCAGGGAGAATAGCTCCCCCTTAACTGAGAGTAATCAGATTTCTAAGGACTCGGCAAATAAGCACGTAGAAAGCCCATCAAATCCG
>Maldo_Gala_07g005980
ATGATATCTTCAGGGATAAACCTGGTGATGACGGTGATTGGGTTCGCGGTGAGCACCATGTTCATCGTGTTCGTGTGTACCAGGCTTGTCTGTGCTCGGATTCACCTCAGTGTATCTAGACGCTCCTTCCCCATAGCTTCCGGATCTGATCTCAATATTCTGGAACGGGGATTGCATGGCGTTGAACCTGTAGTAATAGCCAACTTTCCAACAAAGAAGTACAGTGATGCATTTTTTTCAGCTGTAGAAGATGCTCAATGTACTGTTTGCCTTGCGGAATACCATGGTGATGATGTATTGCGGATCCTCCCCTACTGTGAACACTCCTTCCATGTGACCTGTATAGACATATGGCTTCGGCAGCATTCCACATGTCCTGTTTGTAGAATATCATTGCGCGAGTTTCCTGAGATAAAACGCCGCATGCAACCCTTGTCCTGTTCGGCTATTCGATCTCATTACGGTACAGAGTCCTTTAATACCCTTTCTTATCGCTATCTCTTGAATAGTCGAGCATCAAGAACTCATGAAAACCATGGTATGGACCCCATTCAAGAAGATCATGCAGCATCAGAGGGTGATGCAACAGATGCCGGGGAGAATAGCTCCTCCTTAACTGAGAGTAATCAGATTTCTAATCAGATTTCTAAGGAC
>Maldo_Gala_07g011440
ATGATGGGTTCGGTTATGAACTTGATTACTACTGTGATAGGTTTTGGTATGAGTGCAACATTTATTGTGTTTGTTTGCACAAGAATCATCTTTGGGAGGCTGCGAGGTAGAGAATCGAGGCCTATGTTCGAGATTGAATCAAGGGTTGATCTTGAGCAGCCAGAGCATCAGGTTAGTGGCCTTGAACAAATTGTGGTTTCTGCAATCCCTACGATGAAGTACGATCAAGAGGCTTTCAGTTCCTTAGAAGATGCACAGTGCTCAATCTGTTTGGGGGAGTACCAAGAGAAAGAAGTACTGCGAATCATGCCCAAATGTGGCCACAGTTTTCATCTGTCTTGCATCGATACATGGCTGAGGAAACAGTCTACTTGCCCAGTTTGCCGTTTACCATTAAAAGAATCCCTTGGAACAAAACATGTGAGGTCAGCAACGTTTAGCGTGGCTCGATCTTTTGATGAGTCTGAGATTTCAACCGAACATTCTCAGCAGTGGCTATTGCCTGGCGCCACTGAGCATTCGGTAGGCAACATTAGCAACCAAGGGCATTTAGATTCTGCTCCAGGAAACCCTTCCGAACCGACCCCATCTAGAGAACCAGAAACAAGGCAA
>Pyrco_DAP_Chr1v0.1_00485.1
ATGATGGGTGCGGGTATGAACTTGATTACTACTGTGATAGGTTTTGGTATGAGTGCAACATTTATCGTGTTTGTTTGCACAAGAATCATCTGTGGGAGGCTGAGAGGTAGCGAATCGCGGCCTATGTTCGAGATTGAATCAAGGGTTGATCTTGAGCAGCCAGAGCATCAGGCTAGTGGCCTTGAACAAGTTGTGGTTTCTGCAATCCCTACGATGAAGTACGATCAAAAGGCTTTCAGTTCCTTAGAAGATGCGCAGTGCTCAATATGTTTGGGGGAGTACCAGGAGAAAGAAGTACTGCGAATCATGCCCAAATGTGGCCACAGTTTTCATCTCTCTTGCATTGATACATGGCTGAGGAAACAATCTACCTGCCCAGTTTGCCGTTTACCATTAAGAGAATCCCTCGGAACAAAACATGTGAGGTCAGCAACTTTTAGCGTGGCTCGATCTTTTGACAATTCTGAGATTTCAACTGAACATTCTCATCAGTGGCTATTACCTGGCACAACTGAGCGTTCAGCAGGAAACGTTAGCAACCAAGGGCATTTAGAATCTGCTCCAGGAAACCCCTCTGAACCGACCCCATCTAGAGGAGAACCAGAAACAAGGCAT
>Pyrco_DAP_Chr2v0.1_04689.1
ATGATATCTTCAGGGATAAACCTGGTGATGACGGTGATTGGGTTCGCGGTGAGCACCATGTTCATCGTGTTCGTGTGCACCAGGCTTGTCTGTGCGAGGATTCACCTCAATGTTTCTAGACGCTCCTTCCCGATAGCTTCCAGATCCGATCTCAGTATTCTGGAGCGGGGATTGCATGGCGTTGAACCTGTAGTAGTAGCCAAGTTTCCAACAAAGAAGTACAGTGATGCATTTTTTTCAGCAGCAGAAGATGCTCAATGCACTGTTTGCCTCGCAGAATACCATGGTGATGATGTATTGCGGATCCTCCCCTATTGTGAGCACTCCTTCCATGTGACCTGTATAGACATATGGCTTCAGCAGCATTCCACATGTCCTGTTTGTAGAATATCATTGCGCGAGTTTCCTGAGAGAAAACGCCGCATGCAACCCTTGTTCAGTTCGGCTATTCGGTCTCATTACGGTACAGAGTCCTTCAATACCCATTCTTATCGCTATCTCNAAACT
>Pyrco_DAP_Chr7v0.1_16482.1
ATGATATCTTCAGGGATAAACCTGGTGATGACGGTGATTGGGTTCGCGGTAAGCACCATGTTCATAGTGTTCGTGTGTACCAGGCTTGTCTGTGCTCGGATTCACCTCAGTGTATCTAGACGCTCCTTCCCCATAGCTTCCAGATCTGATCTCAATATTCTGGAACGGGGATTGCATGGCGTTGAACCTGTAGTAATAGCCAACTTTCCAACAAAGAAGTACAATGATGCATTTTTTTCAGCTGTAGAAGATGCTCAGTATATGATTTTCACTGTTCTGAACTTGAGTTCATTATTTCCAATTTTCCATAATATTTGGTATAGACCTGGGAAAGGGGTAGAGGGAAGGATTTCCAGTGGTAAT
>Pyrco_DAP_Chr7v0.1_16487.1
ATGATATCTTCAGGGATAAACCTGGTGATGACGGTGATTGGGTTCGCGGTAAGCACCATGTTCATAGTGTTCGTGTGTACCAGGCTTGTCTGTGCTCGGATTCACCTCAGTGTATCTAGACGCTCCTTCCCCATAGCTTCCAGATCTGATCTCAATATTCTGGAACGGGGATTGCATGGCGTTGAACCTGTAGTAATAGCCAACTTTCCAACAAAGAAGTACAATGATGCATTTTTTTCAGCTGTAGAAGATGCTCAGTATATGATTTTCACTGTTCTGAACTTGAGTTCATTATTTCCAATTTTCCATAATATTTGGTATAGACCTGGGAAAGGGGTAGAGGGAAGGATTTCCAGTGGTAAT
>Pyrco_BP1_004493.1
ATGATGCGTTCGGTTATGAACTTGATTACTACTGTGATAGGTTTTGGTATGAGTGCAACATTTATTGTATTTGTTTGCACAAGAATCATCTGTGGGAGGCTGCGAGGTAGAGAATCGAGGCCTATGTTCGAGATTGAATCAAGGGTTGATCTTGAGCAGTCAGAGCATCAGGTTAGTGGCCTTGAACAAGTTGTGGTTTCTGCAATCCCTACGATGAAGTACGATCAAGAGGCTTTCAGTTCCTTAGAAGATGCGCAGTGCTCAATCTGTTTGGGGGAGTACCAGGAGAAAGAAGTACTGCGAATCATGCCCAAATGTGGCCACAGTTTTCATCTCTCTTGCATTGATACATGGCTGAGGAAACAGTCTACTTGCCCAGTTTGCCGTTTACCATTAAAAGAATCCCTTGGAACAAAACATGTGAGGTCAGCAACGTTCAGCATGGCTCGATCTTTTGACGAGTCTGAGATTTCAACTGAACATTCTCAGCAGTGGCTATTACCTGGCGCCACTGAGCGTTTGGCAGGCAACGTTAGCAACCAAGGGCATTTAGATTCTGCTCCAGGAAACCCCTCCGAACCGACCCCGTCTAGAGAACCAGAAACAAGGCAA
>Pyrco_BP1_012396.1
ATGCTTCGTTGGATGTGTGGGCACATGAGAAAGGATAGGATTAGGAATGAGGATATCCGAGGTAAAGTAGGAGTGGCCGAGATTGAAGGAAAGATGAGAGAAAATCGGTTAAGATGCACTGTTTGCCTTGCGGAATACCATGGTGATGATGTATTGCGGATCCTCCCCTACTGTGAACACTCCTTCCATGTGACCTGTATAGACATATGGCTTCAGCAGCATTCCACATGTCCTGTTTGTAGAATATCATTGCGCGAGTTTCCTGAGATAAAACGCCTCATGCAACCCTTGTCCTGTTCGGCTATTCGATCTCATTATGGTACAGAGTCCTTCAATACCCTTTCTTATCGCTATCTCTTGAATAGTCGCGCATCAAGAACTCATGAAAACCATGGTATGGACCCCATTCAAGAAGATCATGCAGCATCAGAGGGTGATGTAACAGATGCCAGGGAGAATAGCTCCCCCTTAACTGAGAGTAATCAGATCTCTAAGGAC
>Pyrco_BP1_021714.1
ATGATGGGTGCGGGTATGAACTTGATTACTACTGTGATAGGTTTTGGTATGAGTGCAACATTTATCGTGTTTGTTTGCACAAGAATCATCTGTGGGAGGCTGAGAGGTAGCGAATCGCGGCCTATGTTCGAGATTGAATCAAGGGTTGATCTTGAGCAGCCAGAGCATCAGGCTAGTGGCCTTGAACAAGTTGTGGTTTCTGCAATCCCTACGATGAAGTACGATCAAAAGGCTTTCAGTTCCTTAGAAGATGCGCAGTGCTCAATATGTTTGGGGGAGTACCAGGAGAAAGAAGTACTGCGAATCATGCCCAAATGTGGCCACAGTTTTCATCTCTCTTGCATTGATACATGGCTGCGGAAACAATCTACCTGCCCAGTTTGCCGTTTACCATTAAGAGAATCCCTTGGAACAAAACATGTGAGGTCAGCAACATTTAGCGTGGCTCGATCTTTTGACAATTCTGAGATTTCAACTGAACATTCTCATCACTGGCTATTACCGGGCACAACTGAGCGTTCAGCAGGAAACGTTAGCAACCAAGGGCATTTAGAATCTGCTCCAGGAAACCCCTCTGAACCGACCCCATCTAGAGGAGAACCAGAAACAAGGCAT
>Pyrco_BP1_031004.1
ATGATATCTTCAGGGATAAACCTGGTGATGACGGTGATTGGGTTCGCGGTGAGCACCATGTTCATCGTGTTCGTGTGCACCAGGCTTGTCTGTGCGAGGATTCACCTCAATGTTTCTAGACGCTCCTTCCCGATAGCTTCCAGATCCGATCTCAGTATTCTGGAGCGGGGATTGCATGGCGTTGAACCTGTAGTAGTAGCCAAGTTTCCAACAAAGAAGTACAGTGATGCATTTTTTTCAGCAGCAGAAGATGCTCAATGCACTGTTTGCCTCGCAGAATACCATGGTGATGATGTATTGCGGATCCTCCCGTATTGTGAGCACTCCTTCCATGTGACCTGTATAGACATATGGCTTCAGCAGCATTCCACATGTCCTGTTTGTAGAATATCATTGCGCGAGTTTCCTGAGAGAAAACGCCGCATGCAACCCTTGTTCAGTTCGGCTATTCGGTCTCATTACGGTACAGAGTCCTTCAATACCCATTCTTATCGCTATCTCTTGAATAGTCGCGCATCAAGAACTCATGAAAACCATGGTATGGACCCCATTCAAGAAGATCATGCAGCATCAGAGGGTGATGCAACGGATGCCAGGGAGAATAGCTCCCCCTTAACTGAGAGTAATCAGATTTCTAAGGACTTGGCAAATAAGCATGTAGAAAGCCCATCAAATCCG
>Pyrco_BP_DH_01g07620
ATGATGGGTGCGGGTATGAACTTGATTACTACTGTGATAGGTTTTGGTATGAGTGCAACATTTATCGTGTTTGTTTGCACAAGAATCATCTGTGGGAGGCTGAGAGGTAGCGAATCGCGGCCTATGTTCGAGATTGAATCAAGGGTTGATCTTGAGCAGCCAGAGCATCAGGCTAGTGGCCTTGAACAAGTTGTGGTTTCTGCAATCCCTACGATGAAGTACGATCAAAAGGCTTTCAGTTCCTTAGAAGATGCGCAGTGCTCAATATGTTTGGGGGAGTACCAGGAGAAAGAAGTACTGCGAATCATGCCCAAATGTGGCCACAGTTTTCATCTCTCTTGCATTGATACATGGCTGAGGAAACAATCTACCTGCCCAGTTTGCCGTTTACCATTAAGAGAATCCCTCGGAACAAAACATGTGAGGTCAGCAACTTTTAGCGTGGCTCGATCTTTTGACAATTCTGAGATTTCAACTGAACATTCTCATCACTGGCTATTACCTGGCACAATTGAGCGTTCAGCAGGAAACGTTAGCAACCAAGGGCATTTAGAATCTGCTCCAGGAAACCCCTCTGAACCGACCCCATCTAGAGGAGAACCAGAAACAAGGCAT
>Pyrco_BP_DH_02g21200
ATGATATCTTCAGGGATAAACCTGGTGATGACGGTGATTGGGTTCGCGGTGAGCACCATGTTCATCGTGTTCGTGTGCACCAGGCTTGTCTGTGCGAGGATTCACCTCAATGTTTCTAGACGCTCCTTCCCGATAGCTTCCAGATCCGATCTCAGTATTCTGGAGCGGGGATTGCATGGCGTTGAACCTGTAGTAGTAGCCAAGTTTCCAACAAAGAAGTACAGTGATGCATTTTTTTCAGCAGCAGAAGATGCTCAATGCACTGTTTGCCTCGCAGAATACCATGGTGATGATGTATTGCGGATCCTCCCCTATTGTGAGCACTCCTTCCATGTGACCTGTATAGACATATGGCTTCAGCAGCATTCCACATGTCCTGTTTGTAGAATATCATTGCGCGAGTTTCCTGAGAGAAAACGCCGCATGCAACCCTTGTTCAGTTCGGCTATTCGGTCTCATTACGGTACAGAGTCCTTCAATACCCATTCTTATCGCTATCTCTTGAATAGTCGCGCATCAAGAACTCATGAAAACCATGGTATGGACCCCATTCAAGAACGATCATGCAGCATCAGAGGG
>Pyrco_BP_DH_07g05270
ATGATATCTTCAGGGATAAACCTGGTGATGACGGTGATTGGGTTCGCGGTAAGCACCATGTTCATAGTGTTCGTGTGTACCAGGCTTGTCTGTGCTCGGATTCACCTCAGTGTATCTAGACGCTCCTTCCCCATAGCTTCCAGATCTGATCTCAATATTCTGGAACGGGGATTGCATGGCGTTGAACCTGTAGTAATAGCCAACTTTCCAACAAAGAAGTACAATGATGCATTTTTTTCAGCTGTAGAAGATGCTCAATGCACTGTTTGCCTTGCGGAATACCATGGTGATGATGTATTGCGGATCCTCCCCTACTGTGAACACTCCTTCCATGTGACCTGTATAGACATATGGCTTCAGCAGCATTCCACATGTCCTGTTTGTAGAATATCATTGCGCGAGTTTCCTGAGATAAAACGCCTCATGCAACCCTTGTCCTGTTCGGCTATTCGATCTCATTATGGTACAGAGTCCTTCAATACCCTTTCTTATCGCTATCTCTTGAATAGTCGCACATCAAGAACTCATGAAAACCATGGTATGGACCCCATTCAAGAAGAGCATGCAGCATCAGAGGGTGATGTAACAGATGCCAGGGAGAATAGCTCCCCCTTAACTGAGAGTAATCAGAGATCTCTAAGGACTAGGGAAATAAGCATT
>Pyrco_BP_DH_07g12420
ATGATGCGTTCGGTTATGAACTTGATTACTACTGTGATAGGTTTTGGTATGAGTGCAACATTTATTGTATTTGTTTGCACAAGAATCATCTGTGGGAGGCTGCGAGGTAGAGAATCGAGGCCTATGTTCGAGATTGAATCAAGGGTTGATCTTGAGCAGTCAGAGCATCAGGTTAGTGGCCTTGAACAAGTTGTGGTTTCTGCAATCCCTACGATGAAGTACGATCAAGAGGCTTTCAGTTCCTTAGAAGATGCGCAGTGCTCAATCTGTTTGGGGGAGTACCAGGAGAAAGAAGTACTGCGAATCATGCCCAAATGTGGCCACAGTTTTCATCTCTCTTGCATTGATACATGGCTGAGGAAACAGTCTACTTGCCCAGTTTGCCGTTTACCATTAAAAGAATCCCTTGGAACAAAACATGTGAGGTCAGCAACGTTCAGCATGGCTCGATCTTTTGACGAGTCTGAGATTTCAACTGAACATTCTCAGCAGTGGCTATTACCTGGCGCCACTGAGCGTTTGGCAGGCAACGTTAGCAACCAAGGGCATTTAGATTCTGCTCCAGGAAACCCCTCCGAACCGACCCCGTCTAGAGAACCAGAAACAAGGCAA
>Pruav_sc0000732.1_g060.1.mk
ATGATATCGTCAGGGATAAATCTGGTGATGACGGTGATTGGGTTCGCGGTGAGCACCATGTTCATCGTGTTCGTGTGCACCAGGCTTGTCTGTGCTCGGATTCACCTCAACGTTTCAAGACGCTCCTTCCCCATAGCTTCCAGATCCGATCTCAGTATTCTGGAACGGGGGTTACATGGCGTTGAACCTGTAGTAGTAGCCAACTTCCCTACAAAGAAGTTCAGTGATGCATTTTTTTCAGCTGTAGAAGATGCTCAATGCACTGTTTGCCTCGTGGAATACCATGGTGATGATGTATTGCGGATTCTCCCCTCTTGTGGGCACTCCTTCCATGTGACCTGTATAGACATATGGCTTCAGCAGCATTCCACATGTCCTGTTTGTAGAATGTCATTGCGCGAGTTTCCTGAGAGAAAACGGCGCATGCAACCCTTGTTCAGTTCCGCTATTCGATCTCATTATGGTACAGAGTCCTTCAATACCCATTCTTATCGCTATATGTTGAATAATCGTGGATCAAGAACACATGACAACCGTGGCATGGACCCAATTCAAGAAGATAATTTACCATCGGAGGGTGATGCTGCAGATACCAGGGAGAATGCGTCCCCCTTAACTGAGAATACTCAGGATTCTAAGGACTTGGCAAACAAGCATGTAGAAAGCCCATCAAATCCC
>Pruav_sc0001673.1_g080.1.mk
ATGGGTTCGGGTATGAACTTGATCACTACTGTTATTGGTTTTGGTATGAGTGCAACATTTATTGTATTTGTTTGCACAAGAATCATTTGTGGCAGGCTAAGAGGTGGCGAATCACGGCCTATGTTCGAGATTGAATCAAGGATTGATGTTGAGCAGCCAGAGCATCAGGCCAGTGGCCTTGAACAAGTTGTGGTTTCTGCAATCCCGACCATGAAGTTTGATCATAAATCTTTCAGTTCCTTGGAAGATGCTCAGTGCTCAATATGCTTGGGAGAGTACCAAGAGAAAGAAGTATTGCGAATCATGCCCAAATGTGGCCACAGTTTTCATCTCTCTTGCATTGATACGTGGCTGAGGAAACAGTCTACCTGTCCAGTTTGCCGTTTGCCATTAAAAGAATCCCTTGGAATAAAACATGTGAGATCAGCAACGTTTAGCATGCCTCGATCGTTTGATGATTCTGAGGTTTCAACTGAACATTCACAACTGTGGCTATTACCTGGCTCTGAGCGTTCAGCAGGTAACATTAGCAACCAAGGGCATTCAGAATCTGCTCCTGGAAACCCCTCCGAACCAACTCCATCTAGAGAACCAGAAACAACGCCACGA
>Pyrusco1g005570.1
ATGATGGGTTCCGGTATGAACTTGATTACTACTGTGATAGGTTTTGGTATGAGTGCAACATTTATCGTGTTTGTTTGCACAAGAATCATCTGTGGGAGGCTAAGAGCTAGCGAATCGCGGCCTATGTTCGAGATTGAATCAAGGGTTGATCTTGAGCAGCCAGAGCATCAGGCTAGTGGCCTTGAACAAGTTGTGGTTTCTGCAATCCCTACGATGAAGTACGATCAAAAGGCTTTCAGTTCCTTAGAAGATGCGCAGTGCTCAATATGTTTGGGGGAGTACCAGGAGAAAGAAGTACTGCGAATCATGCCCAAATGTGGCCACAGTTTTCATCTCTCTTGCATTGATACATGGCTGAGGAAACAATCTACCTGCCCAGTTTGCCGTTTACCATTAAGAGAATCCCTTGGAACAAAACATGTGAGGTCAGCAACATTTAGCGTGGCTCGATCTTTTGACAATTCTGAGATTTCAACTGAACATTCTCATCACTGGCTATTACCTGGCACAACTGAGCGTTCAGCAGGAAACGTTAGCAACCAAGGGCATTTAGAATCTGCTCCAGGAAACCCCTCTGAACCGACCCCATCTAGAGGAGAACCAGAAACAAGGCAT
>Pyrusco2g006630.1
ATGATATCTTCAGGGATAAACCTGGTGATGACGGTGATTGGGTTCGCGGTGAGCACCATGTTCATCGTGTTCGTGTGCACCAGGCTTGTCTGTGCGAGGATTCACCTCAATGTTTCTAGACGCTCCTTCCCGATAGCTTCCAGATCCGATCTCAGTATTCTGGAGCGGGGATTGCATGGCGTTGAACCTGTAGTAGTAGCCAAGTTTCCAACAAAGAAGTACAGTGATGCATTTTTTTCAGCAGCAGAAGATGCTCAATGCACTGTTTGCCTCGCAGAATACCATGGTGATGATGTATTGCGGATCCTCCCCTATTGTGAGCACTCCTTCCATGTGACCTGTATAGACATATGGCTTCAGCAGCATTCCACATGTCCTGTTTGTAGAATATCATTGCGCGAGTTTCCTGAGAGAAAACGCCGCATGCAACCCTTGTTCAGTTCGGCTATTCGGTCTCATTACGGTACAGAGTCCTTCAATACCCATTCTTATCGCTATCTCTTGAATAGTCGCGCATCAAGAACTCATGAAAACCATGGTATGGACCCCATTCAAGAAGATCATGCAGCATCAGAGGGTGATGCAACGGATGCCAGGGAGAATAGCTCCCCCTTAACTGAGAGTAATCAGATTTCTAAGGACTTGGCAAATAAGCATGTAGAAAGCCCATCAAATCCG
>Pyrusco7g003830.1
ATGATATCTTCAGGGATAAACCTGGTGATGACGGTGATTGGGTTCGCGGTAAGCACCATGTTCATAGTGTTCGTGTGTACCAGGCTTGTCTGTGCTCGGATTCACCTCAGTGTATCTAGACGCTCCTTCCCCATAGCTTCCAGATCTGATCTCAATATTCTGGAACGGGGATTGCATGGCGTTGAACCTGTAGTAATAGCCAACTTTCCAACAAAGAAGTACAATGATGCATTTTTTTCAGCTGTAGAAGATGCTCAATGCACTGTTTGCCTTGCGGAATACCATGGTGATGATGTATTGCGGATCCTCCCCTACTGTGAACACTCCTTCCATGTGACCTGTATAGACATATGGCTTCAGCAGCATTCCACATGTCCTGTTTGTAGAATATCATTGCGCGAGTTTCCTGAGATAAAACGCCTCATGCAACCCTTGTCCTGTTCGGCTATTCGATCTCATTATGGTACAGAGTCCTTCAATACCCTTTCTTATCGCTATCTCTTGAATAGTCGCACATCAAGAACTCATGAAAACCATGGTATGGACCCCATTCAAGAAGAGCATGCAGCATCAGAGGGTGATGTAACAGATGCCAGGGAGAATAGCTCCCCCTTAACTGAGAGTAATCAGAGATCTCTAAGGACTAGGGAAATAAGCATT
>Pyrusco7g010110.1
ATGATGCGTTCGGTTATGAACTTGATTACTACTGTGATAGGTTTTGGTATGAGTGCAACATTTATTGTGTTTGTTTGCACAAGAATCATCTGTGGGAGGCTGCGAGGTAGAGAATCGAGGCCTATGTTCGAGATTGAATCAAGGGTTGATCTTGAGCAGTCAGAGCATCAGGTTAGTGGCCTTGAACAAGTTGTGGTTTCTGCAATCCCTACGATGAAGTACGATCAAGAGGCTTTCAGTTCCTTAGAAGATGCGCAGTGCTCAATCTGTTTGGGGGAGTACCAGGAGAAAGAAGTACTGCGAATCATGCCCAAATGTGGCCACAGTTTTCATCTCTCTTGCATTGATACATGGCTGAGGAAACAGTCTACTTGCCCAGTTTGCCGTTTACCATTAAAAGAATCCCTTGGAACAAAACATGTGAGGTCAGCAACGTTCAGCATGGCTCGATCTTTTGACGAGTCTGAGATTTCAACTGAACATTCTCAGCAGTGGCTATTACCTGGCGCCACTGAGCGTTTGGCAGGCAACGTTAGCAACCAAGGGCATTTAGATTCTGCTCCAGGAAACCCCTCCGAACCGACCCCATCTAGAGAACCAGAAACAAGGCAA
>Pyrbe_000502
ATGATGGGTTCGGGTATGAACTTGATTACTACTGTGATAGGTTTTGGTATGAGTGCAACATTTATCGTGTTTGTTTGCACAAGAATCATCTGTGGGAGGCTGAGAGGTGGCGAATCGCGGCCTATGTTCGAGATTGAATCAAGGGTTGATCTTGAGCAGCCAGAGCATCAGGCTAGTGGCCTTGAACAAGTTGTGGTTTCTGCAATCCCTACGATGAAGTACGATCAAAAGGCTTTCAGTTCCTTAGAAGATGCGCAGTGCTCAATATGTTTGGGGGAGTACCAGGAGAAAGAAGTACTGCGAATCATGCCCAAATGTGGCCACAGTTTTCATCTCTCTTGCATTGATACATGGCTGAGGAAACAATCTACCTGCCCAGTTTGCCGTTTACCATTAAGAGAATCCCTCGGAACAAAACATGTGAGGTCAGCAACATTTAGCGTGGCTCGATCTTTTGACAATTCTGAGATTTCAACTGAACATTCTCATCACTGGCTATTACCTGCCACAACTGAGCGTTCAGCAGGAAACGTTAGCAACCAAGGGCATTTAGAATCTGCTCCAGGAAACCCCTCTGAACCGACCCCATCTAGAGGAGAACCAGAAACAAGGCAT
>Pyrbe_033470
ATGATATCTTCAGGGATAAACCTGGTGATGACGGTGATTGGGTTCGCGGTGAGCACCATGTTCATCGTGTTCGTGTGCACCAGGCTTGTCTGTGCGAGGATTCACCTCAATGTTTCTAGACGCTCCTTCCCGATAGCTTCCAGATCCGATCTCAGTATTCTGGAGCGGGGATTGCATGGCGTTGAACCTGTAGTAGTAGCCAAGTTTCCAACAAAGAAGTACAGTGATGCATTTTTTTCAGCAGCAGAAGATGCTCAATGCACTGTTTGCCTCGCAGAATACCATGGTGATGATGTATTGCGGATCCTCCCCTATTGTGAGCACTCCTTCCATGTGACCTGTATAGACATATGGCTTCAGCAGCATTCCACATGTCCTGTTTGTAGAATATCATTGCGCGAGTTTCCTGAGAGAAAACGCCGCATGCAACCCTTGTTCAGTTCGGCTATTCGGTCTCATTACGGTACAGAGTCCTTCAATACCCATTCTTATCGCTATCTCTTGAATAGTCGCGCATCAAGAACTCATGAAAACCATGGTATGGACCCCATTCAAGAAGATCATGCAGCATCAGAGGGTGATGCAACGGATGCCAGGGAGAATAGCTCCCCCTTAACTGAGAGTAATCAGATTTCTAAGGACTTGGCAAATAAGCATGTAGAAAGCCCATCAAATCCG
>Pyrbe_047763
ATGATATCTTCAGGGATAAACCTGGTGATGACGGTGATTGGATTCGCGGTAAGCACCATGTTCATAGTGTTCGTGTGTACCAGGCTTGTCTGTGCTCGGATTCACCTCAGTGTATCTAGACGCTCCTTCCCCATAGCTTCCAGATCTGATCTCAATATTCTGGAACGGGGATTGCATGGCGTTGAACCTGTAGTAATAGCCAACTTTCCAACAAAGAAGTACAATGATGCATTTTTTTCAGCTGTAGAAGATGCTCAATGCACTGTTTGCCTTGCGGAATACCATGGTGATGATGTATTGCGGATCCTCCCCTACTGTGAACACTCCTTCCATGTGACCTGTATAGACATATGGCTTCAGCAGCATTCCACATGTCCTGTTTGTAGAATATCATTGCGCGAGTTTCCTGAGATAAAACGCCTCATGCAACCCTTGTCCTGTTCGGCTATTCGATCTCATTATGGTACAGAGTCCTTCAATACCCTTTCTTATCGCTATCTCTTGAATAGTCGCGCATCAAGAACTCATGAAAACCATGGTATGGACCCCATTCAAGAAGATCATGCAGCATCAGAGGGTGATGTAACAGATGCCAGGGAGAATAGCTCCCCCTTAACTGAGAGTAATCAGATCTCTAAGGAC
>Pyrbe_048644
ATGATGCATTCGGGTATGAATTTGGTTACTACTGTGATAGGTTTTGGTATGAGTGCAACATTTATTGTGTTTGTTTGCACAAGAATCATCTGTGGGAGGCTGCGAGGTAGAGAATCGAGGCCTATGTTCGAGATTGAATCAAGGGTTGATCTTGGGCAGTCAGAGCATCAGGTTAGTGGCCTTGAACAAGTTGTGGTTTCTGCAATCCCTACGATGAAGTACGATCAAGAGGCTTTCAGTTCCTTAGAAGATGCGCAGTGCTCAATCTGTTTGGGGGAGTACCAGGAGAAAGAAGTACTGCGAATCATGCCTAAATGTGGCCACAGTTTTCATCTCTCTTGCATTGATACATGGCTGAGGAAACAGTCTACTTGCCCAGTTTGCCGTTTACCATTAAAAGAATCCCTTGGAACAAAACATGTGAGGTCAGCAACGTTCAGCATGGCTCGATCTTTTGACGAGTCTGAGATTTCAACTGAACGTTCTCAGCAGTGGCTATTACCTGGCGCCACTGAGCGTTTGGCAGGCAACGTTAGCAACCAAGGGCATTTAGATTCTGCTCCAGGAAACCCCTCCGAACCGACCCCATCTAGAGAACCAGAAACAAGGCAA
>Pyrpy_N_01g0509.1
ATGATGGGTTCGGGTATGAACTTGATTACTACTGTGATAGGTTTTGGTATGAGTGCAACATTTATCGTGTTTGTTTGCACAAGAATCATCTGTGGGAGGCTGAGAGGTAGCGAATCGCGGCCTATGTTCGAGATTGAATCAAGGGTTGATCTTGAGCAGCCAGAGCATCAGGCTAGTGGCCTTGAACAAGTTGTGGTTTCTGCAATCCCTACGATGAAGTACGATCAAAAGGCTTTCAGTTCCTTAGAAGATGCGCAGTGCTCAATATGTTTGGGGGAGTACCAGGAGAAAGAAGTACTGCGAATCATGCCCAAATGTGGCCACAGTTTTCATCTCTCTTGTATTGATACATGGCTGAGGAAACAATCTACCTGCCCAGTTTGCCGTTTACCATTAAGAGAATCCCTCGGAACAAAACATGTGAGGTCAGCAACATTTAGCGTGGCTCGATCTTTTGACAATTCTGAGATTTCAACTGAACATTCTCATCACTGGCTATTACCTGGCACAACTGAGCGTTCAGCAGGAAACGTTAGCAACCAAGGGCATTTAGAATCTGCTCCAGGAAACCCCTCTGAACCGACCCCATCTAGAGGAGAACCAGAAACAAGGCAT
>Pyrpy_N_02g2188.1
ATGATATCTTCAGGGATAAACCTGGTGATGACGGTGATTGGGTTCGCGGTGAGCACCATGTTCATCGTGTTCGTGTGCACCAGGCTTGTCTGTGCGAGGATTCACCTCAATGTTTCTAGACGCTCCTTCCCGATAGCTTCCAGATCCGATCTCAGTATTCTGGAGCGGGGATTGCATGGCGTTGAACCTGTAGTAGTAGCCAAGTTTCCAACAAAGAAGTACAGTGATGCATTTTTTTCAGCAGCAGAAGATGCTCAATGCACTGTTTGCCTCGCAGAATACCATGGTGATGATGTATTGCGGATCCTCCCGTATTGTGAGCACTCCTTCCATGTGACCTGTATAGACATATGGCTTCAGCAGCATTCCACATGTCCTGTTTGTAGAATATCATTGCGCGAGTTTCCTGAGAGAAAACGCCGCATGCAACCCTTGTTCAGTTCAGCTATTCGGTCTCATTACGGTACAGAGTCCTTCAATACCCATTCTTATCGCTATCTCTTGAATAGTCGCGCATCAAGAACTCATGAAAACCATGGTATGGACCCCATTCAAGAAGATCATGCAGCATCAGAGGGTGATGCAACGGATGCCAGGGAGAATAGCTCCCCCTTAACTGAGAGTAATCAGATTTCTAAGGACTTGGCAAATAAGCATGTAGAAAGCCCATCAAATCCG
>Pyrpy_N_07g0306.1
ATGATATCTTCAGGGATAAACCTGGTGATGACGGTGATTGGGTTCGCGGTAAGCACCATGTTCATAGTGTTCGTGTGTACCAGGCTTGTCTGTGCTCGGATTCACCTCATTGTATCTAGACGCTCCTTCCCCATAGCATCCGGATCTGATCTCAATATTCTGGAACGGGGATTGCATGGCGTTGAACCTGTGGTAATAGCCAACTTTCCAACAAAGAAGTACAGTGATGCATTTTTTTCAGCTGTAGAAGATGCTCAATGCACTGTTTGCCTTGCGGAATACCATGGTGATGATGTATTGGGATCCTCCCCTACTGTGAGCACTCCTTCCATG
>Pyrpy_N_07g0800.1
ATGATATCTTCAGGGATAAACCTGGTGATGACGGTGATTGGGTTCGCGGTAAGCACCATGTTCATAGTGTTCGTGTGTACCAGGCTTGTCTGTGCTGGGATTCACCTCAGTGTATCTAGACGCTCCTTCCCCATAGCTTCCAGATCTGATCTCAATATTCTGGAACGGGGATTGCATGGCGTTGAACCTGTAGTAATAGCCAACTTTCCAACAAAGAAGTACAATGATGCATTTTTTTCAGCTGTAGAAGATGCTCAATGCACTGTTTGCCTTGCGGAATACCATGGTGATGATGTATTGCGGATCCTCCCCTACTGTGAACACTCCTTCCATGTGACCTGTATAGACATATGGCTTCAGCAGCATTCCACATGTCCTGTTTGTAGAATATCATTGCGCAAGTTTCCTGAGATAAAACGCCTCATGCAACCCTTGTCCTGTTCGGCTATTCGATCTCATTATGGTACAGAGTCCTTCAATACCCTTTCTTATCGCTATCTCTTGAATAGTCGCGCATCAAGAACTCATGAAAACCATGGTATGGACCCCATTCAAGAAGATCATGCAGCATCAGAGGGTGATGTAACAGATGCCAGGGAGAATAGCTCCCCCTTAACTGAGAGTAATCAGATCTCTAAGGAC
>Pyrpy_N_07g1396.1
ATGTCACTCAATTATAACTTGAGAGAACGGCCAGAGCATCAGGTTAGTGGCCTTGAACAAGTTGTGGTTTCTGCAATCCCTACGATGAAGTACGATCAAGAGGCTTTCAGTTCCTTAGAAGATGCGCAGTGCTCAATCTGTTTGGGGGAGTACCAGGAGAAAGAAGTACTGCGAATCATGCCCAAATGTGGCCACAGTTTTCATCTCTCTTGCATTGATACATGGCTGAGGAAACAGTCTACTTGCCCAGTTTGCCGTTTACCATTAAAAGAATCCCTTGGAACAAAACATGTGAGGTCAGCAACGTTCAGCATGGCTCGATCTTTTGATGAGTCTGAGATTTCAACTGAACATTCTCAGCAGTGGCTATTACCTGGCGCCACTGAGCGTTTGGCAGGCAACGTTATCAACCAAGGGCATTTAGATTCTGCTCCAGGAAACCCCTCCGAACCGACCCCATCTAGAGAACCAGAAACAAGGCAA
>Pyrpy_N_07g1522.1
ATGGTTGAGAAAGCACAACGAGATGCAAGGGCAAGAGGCAATACATATTCTCTTCTTTCTCCTCCGATTGTCCTCTCTACCTTAAACAAACATACGAGGATCTTACCAATCAAAATTTCCAATCTTTCTCAACCGTCGGATCATGTACAAACCCCTGTTAATACTTGTTGGGTCCCATTGAAAGGACCCCATGAATACGATTCCAAAGAGCAAGACAAGGAGCTGCCTGCTGCTTCCTTCTACAACTCTCTTTTTTCGTCTCCTGCACTTTCTATTCAAACCCTCCCTCCCCACTTTGTTTTCGCTTTGAGTCCACCCACAGCGATGATGCATTCGGGTATGAATTTGGTTACTACTGTGATAGGTTTTGGTATGAGTGCAACATTTATTGTGTTTGTTTGCACAAGAATCATCTGTGGGAGGCTGCGAGGTAGAGAATCGAGGCCTATGTTCGAGATTGAATCAAGGGTTGATCTTGGGCAGCCAGAGCATCAGGTTAGTGGCCTTGAACAAGTTGTGGTTTCTGCAATCCCTACGATGAAGTACGATCAAGAGGCTTTCAGTTCCTTAGAAGATGCGCAGTGCTCAATCTGTTTGGGGGAGTACCAGGAGAAAGAAGTACTGCGAATCATGCCCAAATGTGGCCACAGTTTTCATCTCTCTTGCATTGATACATGGCTGAGGAAACAGTCTACTTGCCCAGTTTGCCGTTTACCATTAAAAGAATCCCTTGGAACAAAACATGTGAGGTCAGCAACGTTCAGCATGGCTCAATCTTTTGACGAGTCTGAGATTTCAACTGAACATTCTCAGCAGTGGCTATTACCTGGCGCCACTGAGCATTTGGCAGGCAACGTTAGCAACCAAGGGCATTTAGATTCTGCTCCAGGATACCCCTCCGAACCGACCCCATCTAGAGAACCAGAAACAAGGCAA
>Rosch_v2.0_Chr1g0333171
ATGATATCGTCAGGGGTTAACCTGGTGATGACGGTGATTGGTTTCGCGGTGAGCACCATGTTCATCGTCTTTGTGTGCACCAGGCTTATTTGTGCTCGGATTCACCTCAATGTTTCAAGACGCTCCTTCCCCACAGCTTCTAGATCCGATCTCAGTATTCTAGAATGGGGTTTACACGGCGTTGAACCTGTAGCTGTAGCCAACTTTCCAACAAAGAAGTACAATGATCCATTTTTTTCAGCAGTTGAAGATGCTCAATGTACAGTTTGCCTCGCAGAATACCATGGCGATGATGTATTGCGGATCCTCCCTTATTGTGGGCACTCATTCCATGTGACCTGTATAGACATATGGCTTCATCAGCATTCCACATGTCCTGTTTGTAGAATATCATTGCGCGAGCATCCTGAGAGAAAACATCGTTTGCAACCCTTGTTCAGTTCAGCTATTCGATCTCATTATGGTACAGAATCCTCTGACATCCATTCTTATCGCTATCCTTTGAACAATCATGGATCAAGAGCACATGCCAACCGTAGTATGGACCCCATTCAAGAGGATCATATAGCATCTGAGGGTGATGGATCAGATGCCAGGGAGAATGCCTTGCCCTTAATTGAGAGTAATCTGAATTCTAAGGACATGACAAACAAGCACGTAGAAAGCCCATCAAATCCA
>Rosch_v2.0_Chr1g0352271
ATGACGATGGGGTCGCATATGAACTTGGTTACTACTGTGATTGGTTTTGGTATGAGTGCAACATTCATTATATTTGTCTGCACAAGAATCATTTGTGGGAGGCTGAGAGGTGTTGAATCAAGGCCTATGTTCGAGATTGAATCAAGAACTGATCTTGAGCAGCCAGAGAATCGGTCTAGTGGCCTTGAACAAATTGTGGTTGCTGCAATCCCGACCATGAAGTATGATCAGGAGGCCTTTAGTTCTTTAGAAGATGCACAGTGTTCAATATGTCTGGGGGAGTACCAGGAGAAAGAAGTATTGAGAATTATGCCGAAATGTGGTCACAGTTTTCACCTCACTTGCATTGATATATGGCTGAGGAAACAGTCTACCTGTCCAGTTTGCCGTTTACCCTTGAAAGAATCTTTCGGACCAAAACATGTGAGATCAGCAACATTTACTGTGGCTCGATCTTTTGATGATTCTGAGAACATTTCAACTCATGAACATTCCCAGCAGTGGCTATTACCAGCATCTGAATCAAATTCGGCAAGCAACAACATTAACAACCAAGTGCGGTTAGAACCTGCTATTGGAAACCCCTCCGAACCTACTCAATCAAGAGAACCAGACACAAGGCAT
>Rubch_LG07.2591
ATGACGGTGATTGGTTTCGCGGTGAGCACCATGTTCATCGTCTTTGTCTGCACCAGGCTTATTTGTGCTCGGATTCACCTCAATGCTTCAAGACGCTCCTTCCCCACAGCTTCCAGATCTGATCTCAGTATTCTGGAACGGGGATTACATGGCGTTGAACCTGTAGCTGTAGCCAACTTTCCCACAAAGAAGTACAATGATCCATTTTTTTCAGTCTCAGAAGATACTCAATGTACAGTTTGCCTAGCAGAATACCATGGTGATGATGTATTGCGGATCCTCCCTTATTGTGGGCATTCATTCCATGTTACCTGTATAGACATATGGCTTCATCAGCATTCCACATGTCCTGTTTGTAGAATATCATTGCGCGAGCTTCCTGAGAGAAAGCGTCGCATGCAACCCTTGTTCAGTTCAGCTATTCGATCTCATTATGGTAGAGAGTCCTTCGACATCCATTCTTATCGCTATCCTTTGAACAATCATGGATCAAGAACGCATGCCAACCCTAGTATGGATCCCATTCAAGAGGATCATTTAGCATCCGAGGGTGACGGAGCAGATTCCAGGGAGAATGCCTTGCCCTTAACTGAGTTTCGTCTGAATTCTAAGGACATGACAACAAACAAGCATGTCGAAAGCCCATCAAATCCA
>Rubch_LG07.3675
ATGACGATGGGTTCAGGTATGAACTTGATTACTACTGTGATTGGTTTTGGTATGAGTGCAACATTCATTATATTTGTATGCACAAGAATCATTTGTGGGAGGCTAAGAGGTGTTGAATCAAGGCCTATGTTCGAGATTGAATCAAGGACTGATCTTGAGCAGCCAGAGAATCGGTCTAGTGGCCTTGAACAAGTTGTGGTTGCCGCGATTCCTACCATGAAGTATGATCAGGAGGCTTTCAGTTCTCTAGAAGATGCACAGTGCTCAATATGTCTGGGGGAGTACCAGGAGAAAGAAATACTGAGAATCATGCCGAAATGTGGCCACAGTTTTCACCTCTCTTGCATTGATATATGGCTGAGGAAACAGTCTACCTGTCCAGTTTGCCGTCTACCATTAAAAGAATCATTCGGACCAAAACATGTGAGATCAGCAACCTTTAGCGTGGCTCGATCTTTTGATGATTCTGAGAACATTTCCACTGAACATTCTCAGCAGTGGCTACTACCAGGATCTGAGCAGCATTCAGCAGGGAACAACATTAGCAACCAAGTGCAGTTAGAATCTACTCGGGGAAACCCCTCGGAACCTACTCCATCGAGAGAAGCAGAAACAAGGCAT
>Rubch_Scaffold1.37
ATGATATCGTCAGGGATTAACCTGGTGATGACGGTGATTGGTTTCGCCGTGAGCACCATGTTCATCGTCTTTGTCTGCACCAGGCTTATTTGTGCTCGGATTCACCTCAATGCTTCAAGACGCTCCTTCCCCACAGCTTCCAGATCTGATCTCAGTATTCTGGAACGGGGATTACATGGCGTTGAACCTGTAGCTGTTGCCAACTTTCCAACAAAGAAGTACAACGATCCATTTTTTTCAGGCTCAGAAGATACTCAATGTACAGTTTGCCTAGCAGAATACCATGGTGATGATGTATTGCGGATCCTCCCTTATTGTGGGCATTCATTCCATGTGACCTGTATAGACATATGGCTTCATCAGCATTCCACATGTCCTGTTTGTAGAATATCATTGCGCGAGCTTCCTGAGAGAAAGCGTCGCATGCAACCCTTGTTCAGTTCAGCTATTCGATCTCATTATGGTAGAGAGTCCTTCGACATCCATTCTTATCGCTATCCTTTGAACAATCATGGATCAAGAACGCATGCCAACCCTAGTATGGATCCCATTCAAGAGGATCATTTAGCATCCGAGGGTGACGGAGCAGATTCCAGGGAGAATGCCTTGCCCTTAACTGAGAGTCGGCTGAATTCTAAGGACATGACAACAAACAAGCATGTCGAAAGCCCATCAAATCCA
>Ruboc_07_G21675
CACAGTGAAGATAGAAGATGCAAAGGCAAAGCTGCCAAGACTGAGATGATGAGTCTGATGACGATGGGTTCAGGTATGAACTTGATTACTACTGTGATTGGTTTTGGTATGAGTGCAACGTTCATTATATTTGTTTGCACAAGAATCATTTGTGGGAGGCTAAGAGGTGTTGAATCAAGGCCTATGTTCGAGATTGAATCAAGGACTGATCTTGAGCAGCCAGAGAATCGGTCTAGTGGCCTTGAACAAGTTGTAGTTGCTGCGATTCCTACCATGAAGTATGATCAGGAGGCTTTCAGTTCTCTAGAAGATGCACAGTGCTCAATATGTCTGGGGGAGTACCAGGAGAAAGAAATACTGAGAATCATGCCGAAATGTGGCCACAGTTTTCACCTCTCTTGCATTGATATATGGCTGAGGAAACAGTCTACCTGTCCAGTTTGCCGTCTACCATTAAAAGAATCATTCGGACCAAAACATGTGAGATCAGCAACCTTTACCGTGGCTCGATCTTTTGATGATTCTGAGAACATTTCAACTGAACATTCTCAGCAGTGGCTACTACCGGGGTCTGAGCAGCGTTCAGCGGGGAACAACGTTAGCAACCAATTGCAGTTAGAATCTGCTGGGGGAAACCCCTCGGAACCTACTCCATCGAGAGAAGCAGAAACAAGGCAT
>Ruboc_07_G24637
ATGATATCGTCAGGGATTAACCTGGTGATGACGGTGATTGGTTTCGCGGTGAGCACCATGTTCATCGTCTTTGTCTGCACCAGGCTTGTTTGTGCTCGGATTCACCTCAATGCTTCAAGACGCTCCTTCCCCACAGCTTCCAGATCTGATCTCAGTATTCTGGAACGGGGATTACATGGCGTTGAACCTGTAGCTGTAGCCAACTTTCCAACAAAGAAGTACAATGATCCATTTTTTTCAGCCTCAGAAGATACTCAATGTACAGTTTGCCTCGCAGAATACCATGGTGATGATGTATTGCGGATCCTCCCTTATTGTGGGCACTCATTCCATGTAACCTGTATAGACATATGGCTTCATCAGCATTCCACATGTCCTGTTTGTAGAGTATCATTGCGCGAGCTTCCTGAGAGAAAACGTCGCATGCAACCCTTGTTCAGTTCAGCTATTCGATCTCATTATGGTACAGAGTCCTTCGACATCCATTCTTATCGCTATCCTTTGAACAATCATGGATCAAGAACGCATGCCAACCCTAGTATGGACCCCATTCAAGAGGATCATTTAGCATCTGAGGGTGACGGAGCAGATTCCAGGGAGAATGCCTTGCCCTTAACTGAGAGTAATCTGAATTCTAAGGACATGACGAACAAGCATGTCGAAAGCCCATCAAATCCA
