# Supplementary material for: Transcriptomics of long‐term, low oxygen storage coupled with ethylene signaling interference suggests neofunctionalization of hypoxia response pathways in apple ( Malus domestica )
Source: Plant Direct. 2024 Dec 20;8(12):e70025. doi: 10.1002/pld3.70025 (PMC11660084; doi:10.1002/pld3.70025)
Supplement: Supplementary file 2 — Data S2: Homologs of all 606 hypoxia response genes identified in this study across 42 representative species of land plants). [file PLD3-8-e70025-s004.gz › 01-integratedGeneFamilies_dir/1949.fna]

>gnl_Ambtr_v1.0_evm_27.model.AmTr_v1.0_scaffold00051.54
ATGGAGAGCAGCCGCACCTTCCCGATCCTCTTTCTCTGCATCTGGAGTGCCGCCATCGCCACCATCATTAATGGAGAGACATTGGGTTTGAGTATTGAAGGGAGTCCTTTCATCGGAATAGGAATAGGAATAGGAATAGGAGGAGGAGGAGGAGGAGGAGGTGATGTTAATCCGCCCCCTTCACCGCTACTCTGCCAACCACCTGAAGCACCACCGCCACCCCCACGGCGTCCAAAGGAGCTGGGACCTTCAGATTTTTCAGACTATAAACTTTACGTGGCCTACCGGACCATCCAAAGGTTCAAGACAACCATCACGAGTGACCCCAAGGGCATAACCAACTCATGGACTGGCCCAGACGTCTGCAACAAATACCAGGGCTTTGCATGTGATAACCCCCCCTATAATAAATCTGCCTTAACTCTGTCAACCGTCGACTTTAATGGCTTCAACCTTGGAGCGGACTCAATAGAGATGCTGGTGGAGTTAGAGGATCTCGCATTTGTCCATGCCAACTCCAATCGCTTCAGAGGCACTGTTCCTGACTCTTTCAGTAAACTCACCCTCCTCTACCAACTGGACTTCAGCAACAACTTGCTCTCCGGCGGCTTCCCACCCGTGTTGACCCGGATGAAAGGCCTCGAGTTCCTCGACCTCCGATTCAATGACTTCTCTGGCAGCATCCCCCCAGGTATCTTCGAGCTGTTGCGGCTTGGTGTCATCTTCATCAACAACAACCGCTTCGAACAATCCCTTCCCGCCAACCTTGGACACGCCTCGGCCGCCCTACTCACCTTTGCCAATAACGCATTCTGTGGTCCGATCCCGTCGTCCTTCTGTGAGCTCTCCGAGACCTTGCGAGAGGTTCTCTTCCTCAACAATAGATTCTCTGGGTGCCTACCCTATGAGGTGGGGAAGCTTAAGGAGACATTAGTCTTTGATGTAAGCAAGAACATGCTGAGTGGGGAACTACCAGAGTCACTGGGGTGTATGGCAAAGCTGGAGTTGCTGAACCTGGCAGATAACTATTTCGGGGGGTCGCTACCGGAGTCTGTGTGCGTGCTCGGTCAATTGATGAATCTTACCGTCTCTGGGAATTATCTGAGGAGCTTGGGGCCTGCGTGCAGGCAGCTCGCACGAAAGGGCAAGCTTGATGACCGCCTCAACTGCATCACCGGGCGGCCCAACCAAAGACCCGCGGCCGACTGCGCCGCTTTCTACTCCAAGCCCAGGCCCCCCTGCCGCTACCCTTCGTACCTCATCTGCTCTCATCGACGCCTCCATGAGCAACTCCCCCCCACTATAGCCATCACTGCTTCCACACTTCATAGGGGTATGGTGTGGAAC
>gnl_Aquco_v3.1_Aqcoe5G143900.1
ATGCTGACTCTCTTTCCAAGTGATATTAGGTTTGAGAGGTCTTTCTTCTCTTTAGTTTCCAAAGAACCAATCAAGAGAAGAAGAAAAATGGGCTACATTCACTTCATCTTGGTACTAACATTCATCCAAGTTCATTCAACCATTTCAGTAGTGACTTCAAACAAGAGGCAAGCAATAGAAATCATAATTGGTGGTGGTGGCATAGGTATCGGTGGTAGCGGTAACACCCCAACATACCCAACGGATCCTACCCCTCCTCCCGCCGAATGCTCCCCTCCTCCATCCCCACCCCCTCCTCCCGCCGATTGCTCCCCTCCGACTGTACCTCCATCCCCACCACCTAGACCACTGCATCCACCACCTAAACAACCAGCACCACCACCTCCAGAACAACCATTTAATTTTCTTGACGAGCGTCTCTCAGTAGCCTACCCAGTAATCCAAAACTTCAAAAAGATCATCACTTCTGATCCCTTAGGCATCACTAAGACATGGGTTGGTACTGATATTTGCAATAAGTACAAAGGTTACTACTGCGACAGTCCACCAGATAATGTTACTGCTATCACAGTTGCTTCTATAGACTTCAATGGTTTCCATCTAAGTGCTCCCACTCTCGATGGCTTTCTTGATAAACTCCCAGATCTTGCTCTCTTCCATGCCAACAGCAACAACTTCTCTGGAATCATTTCTCCCAAAATCCTTAAACTTCGTTATCTTTATGAACTTGATTTAAGCAATAACAAGTTTTCTGGGGCATTTCCACCTGCTCTTCTAGCTCCAAACAACATAACGTTTTTGGACATTCGATTCAACTTTTTCAGTGGGTCAGTACCATCTCAAATCTTTTCAAGAAACCTTGATGTTCTGTTTATTAACAACAACAATTTCAAAGCAAAGCTTCCTGCTAATATTGGAACTACATCTGCCCTTTTCCTTAGTCTTGCTAACAACAAGCTTACTGGCCAAATACCTTCAAGTATAGGCAAAGCTCTAGCCTTAATTGAGATACTCCTCCTGAACAACCAATTATCCGGTTGCCTTCCATACGAAATCGGGTATTTAGAAGGGCTAACCCTTTTCGACGTTGGTAACAACCAGTTAACAGGTCCATTACCTTGCTCGTTTGCATGCTTGGATAAGATTGAGCAACTCAACTTAGCGGGAAACTTTTTCTACGGACCAGTTCCTGAAGTGGTGTGTGCACTAGGAAAGCTTGAAAACTTGTCATTGTCAGGAAATTATTTTACGCAGGTTGGTCCCATTTGTAGGGACTTGATTAACCGTGGGGTTCTTGATTTGAAGAACAATTGTGTACTTGATCTTCCATTTCAAAGATCACCAATGGATTGTGCAATGTTCTTTTCGCGCCCTAGGTGGTGTCCATTCTTACAATCATACAATTTCATTCCTTGTAAGCCTTCACATAGTCCTCATGCCTCAACAAGACAGGCTTCATATTCTGGGTGGAAGGCTCCTCCGCTTACTCATTCTTCGCTTATAAAACATCGATTA
>gnl_Arath_TAIR10_AT4G06744.1
ATGATGAATCATTTGCTTTTGGCTCTTTTCCTTGTTGGAACCATCGCCTTACCAGATAGAGGAACTCAACAATTGACCAACGATGGCCTCACCGGCGCGAGGCGAGAGATACTCTCTTTCTTAGACCAAAGACTTGCAGTGGTGTACCCAGTGATCCAGAGATTCAAGTCACTCATCACTCTCGACCCTTATAACGTGACCAAGACATGGATTGGTTCAGACATCTGCAGTTATAGAGGCTTCCACTGTGACAATCCTCCTCACAACAAAACCGCAGTTACTGTTGCTTCCATCGATTTCAATGGCTTTCAGCTCTCTGCTCCATCCATCGAAGGATTTATCGATCAATTCGCTGACCTAGCTCTGTTTCATGTTAACTCAAACAATTTTGGAGGTACGGTGCCTTCCAAGATAGTCAACCTCCGGTATCTCTATGAACTCGACATCAGCAACAATAGATTCACCGGTCAGTTTCCGACAGCTGTTGTTGGAATGTCCGGTTTGACGTTTATTGACATCCGGTTCAACTCTTTCTCTGGTTCAATCCCACCACAAATCCTCGGTCAGAACCTCGAAGTTCTCTTCATCAATGACAACGGCTTCACTGCGAGCCTCCCGGAGATACCTGGTGATGGTACAACACACATTCTCTTCTTGACTTTAGCAAACAACAAGTTCAACGGTCCTCTCCCAAGAAGCATCTTAAGATCAATGTCAACTTTAACCGAAGTACTCTTCCTCAATAACGATTTTACGGGTTGTATCCCTCACGAGATCGGGTTCCTCACCGGAGCATCAGTGATCGATATCGGTGGAAACAAGCTCACGGGTCCTTTGCCGCTTTCCCTAATGTGTTTAGAGAAAGTAGAGCAGCTCAACTTTGCTGGGAATCTATTGTTTGGTGCCGTCCCGGAGGCAGTATGCATGCTGCTCCGGGACAATCTTGTCAACTTGTCGTTGTCGGATAACTATTTCACGCACGTAGGGCCTTGGTGTAGGGGTTTACTTGAAAAAGGTGTTCTTGACGTTGGTAACAATTGCATTCCTTTCTTCCCAGGACAAAGATCGATGCAAGAATGTGCGGAGTTCTTTGTAAAACCTAAGAAGTACTACTGTCCTCACATGTGGTTCCATAGTTTTTTCTCTTGTAGATATTCTCACATATCTTCTTCCTCTTCTAGTGCTTTCATGCCCATGGTGGCTCCCTCTCCT
>gnl_Arath_TAIR10_AT1G49750.1
ATGGCTTCAATTCTCTCAATTCTTCTTCTCATTCTTTCACTTTCAAATCTCCACTTCACTTCAACCACCGGAAACAACCACATTAACGACAGAAAATCCTTAGAAATCATTATCGGTGGTGGTAACGACAACAATCCTCCACCGTCACCTTCACCGGAACCAGAACCAGAACCTGCAGATTGCCCTCCTCCCCCTCCTCCTCCTCCATGCCCTCCTCCACCTTCTCCCCCTCCATGCCCTCCTCCACCCTCTCCTCCTCCAAGCCCTCCTCCTCCACAGCTTCCACCTCCTCCACAGCTTCCGCCGCCTGCACCGCCTAAACCCCAGCCATCGCCGCCAACACCTGATCTACCGTTTGCGAGCTCATTATTAAAGAAAGTCTATCCAGTTCTCCAAAGATTTAAGGATCTAGTCGCAGATGATAAACTTAAGTCTTGGGAAGGCCCCGACATTTGCAACAAATACCTCGGACTCAAATGCGCCATTTTCCCGAAAACAAAGCATCTCGCACTCGCGAGCGTCCAGTTTAATGGGTTAAACTTGAGAGGCAAGATAGGCAAGATCCTCAAGTTAGATAACTTCCTCGACAAGTTAGAAGAAGTCACCATCTTCCACGCAAACTCCAACGGTTTCACAGGCTCTGTGCCTGATTTCAGCAATTTGAAATTCTTATACGAGCTCGATCTAAGCAACAACAAACTCACAGGAGATTTCCCAACTAGTGTCTTGAAAGGAAACAATCTCACGTTTCTTGATCTCAGGTTCAATTCTTTCTCAGGCTCTGTTCCTCCTCAGGTCTTTAATCTCGACCTCGACGTCTTGTTCATCAACAACAACAATCTTGTTCAGAAGCTTCCACTCAATCTTGGATCCATCACTGCTCTTTACCTCACCTTCGCCAACAACAGGTTCACGGGTCCAATTCCCGAAAGCATAGGCAACATCAAGTACCTACAAGAAGTCCTTTTCCTGAATAACAAGTTAACCGGATGCTTACCGTACCAAATCGGAAACCTAACCCGAGCCACTGTTTTCGATGTTGGGTTCAACCAATTAACCGGTCCAATACCGTACTCTTTCGGTTGCTTAGAAACGATGGAACAACTCAATTTAGCCGGAAACAAGTTCTATGGAACCATACCGGAGATTGTATGCGAGATTGCTTGTCTCCAAAACGTTTCTCTCTCGAATAATTACTTCACTCAGGTTGGTCCGAAATGTAGAAAACTCATCAAGAGAAAAATTATGGACGTTAGTATGAATTGTATACTTGATCTTCCAAACCAGAAAACGCCATCGGAGTGTGCTAAGTTCTTCATGCGGAAACAGACTTGTCCTAATTCCAAGTCTTTGTTTACTGTCCCTTGTGATAAGAATCCAAACCGGGGTAAACCGGATCAAGAACGATTGGAGGAGGAAAAAGCTCAAGTTTCTCATCCGGTAACTTACAACACACTTAACCCGGACCGGCTTCGGAATCTA
>gnl_Arath_TAIR10_AT3G19320.1
ATGGCCCCAAATTATTATCCTTCCATTTTCTTGATTCTGTCTGTTCACTTTCTTTCAATTCTAGCCACCGGAAACAACCACAACACCTACAGAAAATCTCTCGAAATCATCATCGGCGGTGGCAGTGATAGCACCAATTACAATTCTCCTGCGCCATCTCCGGAGCCAGAAGACTATCTTCCGCTGCCTCCTCCTCCTCAAACGCCACCACCCCCGCCGCCACCACAGTCACTCCCTCCTCCATCCCCATCTCCGGAGCCTGAACACTATCCTCCCCCTCCTTATCATCATTATATAACACCATCACCACCGCCACCACGGCCACTTCCTCCTCCACCGCCACCGCCGCTACATTTCTCAAGCCCATTAATAAAGAAAGTTTATCCAGTCATCAAGAATTTCCAGACGCTAATCGAAGATGATCCAAAGAGCATACTTAAAACATGGGTAGGCACCGACATTTGCGCTCAGGACAAATACATAGGACTCGAGTGCGCCAAGTTACCGGGAACAAACGACCTCGCACTTGCCAGCATTCAGTTCAACAATTTTAACTTGGGTGGCAAGAAACTCCGGCTAGATAACTTCCTCAACAAGTTAGAAGAAGTCACCATCTTTCACGCAAACAGTAACAATTTTGTGGGCTCTGTTCCAAACTTCAGCAAATTGAAGTACCTTTTCGAGCTTGATCTCAGCAACAATAAGCTCTCTGGAGAGTTCCCAAGCTCTGTGTTAAAAGCAACGAACCTCACGTTTCTCGATCTCAGATTCAATTCTTTCTCCGGTTCTGTCCCTCCTCAGGTTTTCAATCTAGACCTCGACGTATTGTTCATCAACAACAACAATCTTGTTCAGAGACTCCCTGAAAATCTTGGATCGATCACCGCTCTTTACCTCACATTCGCTAATAACAGATTCACAGGTCCTATTCCGGGAAGCATTGGTGACATCAAGTCCCTACAAGAAGTCCTTTTCTTGAATAACAAGTTAACTGGTTGCTTACCGTACCAAATTGGGAACCTTAACCGAGCTACGGTTTTCGATGTTGAGTTAAACCAGTTAACCGGTCCGATTCCGTACTCTTTCGGATGCCTAAAGAAGATGGAGCAGCTGAATTTGGCTAGAAACAATTTCTACGGTACTATACCGGAGATTGTCTGCGAGCTCTCAGCCCTCAAGAACCTTTCTCTCTCGTACAATTACTTCACACAGGTCGGTCCAAAATGTCGAACACTCATCAAGAGGAAGATTCTTGATGTGGGTATGAATTGTATTCTAGATCTTACGAATCAAAGAACACCATGGGAATGCGCCAAGTTTTTCTTGCGGAAACAGAGTTGTCCTAACTTTAAGTCTTTCTTTTATCTCCCTTGTGGCAAAGATCCCCACCGGATTAAACCGGATCAAGAAGGATCAGACGGTCAGGCTTCGCCACCGGTATCTTACAATGCTCTTAACCCAGACCGGATTCGGAATCTC
>gnl_Betvu_v1.2_Bv1_015680_rugm.t1
ATGAGATTCTCTGGTGAAATAGAAATTCTGATCTTTAAGATCATTCTACTGCTAACAGTATGTATTGGGTTTGAGTTAGTAACAGGGGAAACTGCACAGAGTCCTAGCCTTTCTAGTCATGCAACTGATAGTAAAAGCTTCTGGCCATGGTATCACAGCAGTGACTGCTTCCCATATTTTCCATTTATGCATTGTACTCTACCAAATCCACCACCAGACAGTCCTGCACTTCCTCCTGTTCCTGTAGTATCTAAGCCACCGCCACAGCTGTCGCCGCCATCATCATTGCTGCCAGTTCTTCCACCATTACCATCTATTCCGAGCCTGCTGGCTTTCGCAGACCAGAGGCTCGCAGTAGTTTATCCTATCATCCAAAATTTCAAAAATATAATCACTTCAGACCCACTTGGGATCACCAAAACATGGGTAGGCTCTGACATTTGTAGTTATAAAGGTTTCTTCTGTGATGTTCCACCAAATAATGCAAGTGCCATCGCAGTCGCTTCCATAGACTTTAATGGTTATGGACTCAGCGCTCCAACACTCGACGGATTCATTGATCAGCTCCCTGATTTAGCTCTTTTTCATGCCAATTCAAACAACTTTACTGGCACCTTATCATCAAATATTGCTAAACTTCCTTACCTTTATGAGCTAGACATAAGCAATAACAAGTTCACAGGTCCATTTCCACTTGCTGTAGTGGGCATGGACAGCCTTATTTTCTTGGATATCAGGTTTAACCTCTTCTCCGGATCAATTCCTCCCGCGATTTTCACCCAAAATCTTGACGTTCTCTTCCTAAATGATAACAATTTTGTTTCATCATTGCCTCAATCTCTTGGAAATACCCACATATTGTACCTCACCTTAGCTGACAATAAAATCACAGGTCCACTCCCAAGTGATATTGCAAAAGCGTTGTCAGCTTTAACTGAAGTTTTGCTAATGAACAACCAGTTAACTGGTTGTTTACCTTACGAACTAGGCTTCCTTAAGCAGGTGACAGTGTTCGATATCAGCCGCAATCAGCTCACTGGCCCTCTGCCATTTTCACTAGCTTGCTTGGAAAGAGTGGCACTACTTGATGTATCAGAGAATTTGCTGTATGGCATGGTTCCAGACATGCTTTGTCAGCTACCAAATTTGGGTAAATTAGATCTGTCTGATAATTATTTCACACAGGTTGGTCCAGCTTGTAGAAACTTGATAAGTCGAGGAATTTTGGATGTCAAAAACAATTGTGTTCCTGATCTACCTTATCAACGATCAGTGTTTGAGTGTGCATCCTTCTTTGCAGTGCCAAAGAATTGCCCTTACATGGATACCTTTAAAATCATTCCTTGTAAACCTCACTTCCAT
>gnl_Betvu_v1.2_Bv9_224230_hiet.t1
ATGTTTGCTACTTCTTCTATTACACATTTCTTAGCCACAATCCTAATAATTCTATCATTATGCTCAACCTACCAATTTGTAGTATTAGTAGCCACTCCTATACCTAATAGAGAAGCCTTAGAAATTGTCATAGGTGGTGGTTCTCCCGCCCCTGAATATTCCCCTGGTTGTGGTACTTGCACTTCACCACCACCACCAGAAACACCATGCCCTCCACCACCATCACCACCATCATCGCCGTCGCCGGGACCGGAAAATGAAATACAAATAGCCACAAGGGTCATCAAACAATTCTTCCAAAGGATTGATAGCGACTCATGTGGGTTGAAAATGCTGAAAAACATCAAGAATCCTAAGTTTTGTGATAACTCCAAGTTTAATTGTGCATTTCTTAATGCAAAAAACCAAAATGCTTTATATGGAGTCCAATTTAATGGATGCATGATAAAGGGTAAAAATCTTACCCTTGAAGACTTCATCAACAAGTTACCCGAAGTGTCAGTTTTTCATGCAAACTCCAACAATTTTAACGGTAAAATTCCAAATTTAAGCCATCTTCCTTATCTTTTTGAGCTAGATCTTAGTAATAACAAATATGAAGGTAAGTTTCCTCTTAATGTACTTACAGCTACCCAATTAACTTACTTGGACCTACGTTTTAACTCTTTTGTGGGCCCAATTCCACCCCAACTATTTGATTTACAAGTCTTGGCCCTTTTTATTAACAATAACAACTTCGAGCAAGACCTTCCATCTAATTTGGGCTCAACACCGGCCGCTTTTCTTACTTTTGCTAGCAACAAGTTCACCGGCCCAATACCTAAGTCCATTAAGCAAGCCTCAAACACCCTCCTTGAAGTCCTCTTCTTAAACAACCATTTATCAGGCTGCCTTCCTTATGAGATTGGGTATCTCAAGAAGGCCCGTGTTTTCGACGTTTCGACGAATTATTTAACGGGCCCGATACCGCGATCTTTTGGTTGTTTAGAGAAAATGCAAAACCTTGTGATGGCTAACAATGAGTTTTTTGGGGCTGTTCCTGAAGAAGTGTGTATGTTGCCTCATTTGAAGCAATTGAGCTTGTGTAATAACTATTTCACCCAAGTTGGGCCTGAGTGTATGAAGCTGGTCCATAAAGGGGTGTTGGATGTGACAAATAATTGTATATTGGGCCTTCCTAATCAGAAATCCAAAGAAATGTGTGCTTCTTTTTTTAAGAGGCCCAAAACTTGTGGTGAAGAGAAAAGCCTTACTATTGTCCCTTGCAAGAATACTGCAGGTTATCTGAATGGTGAAGTGTTACTAGAGGGGGCCCCACAATCACATCCAACTGTGACTTATGGTGCTCTTACTCCTAATAAT
>gnl_Carpa_v0.4_evm.model.supercontig_200.17
ATGGGTAATCCTCATTTCTCTTCTTTCCACCTTATCTTCTTCACTTTCCTCCTCCATGCATTCATCCACCGTGGCTTCTCCAACCCGGAAAATCAAAACCCCAGCAGAGAAACTCTCGAAATAATAATCGGCGGCGGCGGTCCTCCCGCTCCCTCGCCGGAAAATCCGGACTGTCCGCCGCCGGCACCTCCCCCGGAACCAGAATGCCCTCCACCACCACCTCCCCCGGAACCGGAATGCCCTCCGCCGCCACCACCACCAAAACCTCATCGGCCGGCGACGGTTCATTATCCTCCGCCTCGGCCCCCGACTCAGGTGCCGCCGTTCGGAGGGTTTGAAAACGAGTTGCTTCAAAGAGTCAGCCCTGTAATCGAAAGATTTCGGAGAAGAATCGTAGATGACCCAACAGGGTTGACGCAGAACTGGCATGGTAAAGATATTTGCAGCTACAATGGCTTGAAATGCGACTTTCTTCCCGGGACGAAGAAGAGAGCTCTTGCTTCAATCGACTTTAATCGCCGACGACTCGCGGGCGGCCATGATTTTTCCCTCAACGGTTTCATCGAGAAGCTCCCGGAACTTGCAATCTTCCACGCCAACTCCAACAACTTCACCGGCACAATCCCGAAATCCACCAGCAAGCTCAAGTACTTCTACGAACTCGATCTGAGTAACAACAAGTTGTCCGGCGAGTTTCCGGCCGAGCTTCTCAATTCCCGCCTTTTGACATTCTTGGACCTCCGGTTCAACTCATTCTCCGGCTGCGTTCCACCGGAAATCTTCAACATAGACCTCGACGTCTTCTTCATCAACAACAATAAATTTATTCAAACCCTCCCGGAAAACCTCGGCTCCTCCAGAGCCCTGTACTTCACTTTCGCTAACAATAACTTCACCGGTCCGATCCCGAGAAGCATCGGAAAAGCTCCATTTTTACTCGAGATTCTCTTCTTGAACAACCAGCTTTCCGGATGTTTACCGTACGAGATCGGGTTTTTGGTCAACTCCACCGTGTTCGACGCCGGCCGGAATTTCTTGACCGGCCCGATTCCGCTTTCTTTTGGGTGCTTACAGAAGATGGAGATCCTCAACTTCGCCGGAAACATGCTATACGGGGCGGTGCCGGAGATTGTCTGCAAGTTGCCGAATCTGAGAAACTTGTCGCTCTCTGAGAATTTTTTCACCCAAGTTGGACCGGAGTGTCGGAAGTTGATTAACAAGAAGGTTCTTGACGTAAGGAAGAACTGCATTTTGGGTATTCCTGATCAGAAATCGCCATATGAGTGTGCTGTGTTCTTCTCGAAACGTCAGCTTTGCGAGAATCCGGAATCGATGAAGTGGATTCCTTGCAGGAAAGATGGGTACGTGACTCCATTGGAGACGTCGGAGAAGAGGGGAGATAGTCCGGCTCCGTCGCCGATGATTTACCGTACTCTTGCACCAGCACTCTACATAACTTTCGCTAACAACAACTTCACCGGTCCCATTCCGGCGAGTATCGGGAAAGCTCCGTTTTTACTCGAGATTCTGTTATTGAACAACCAGCTCAGTGGTTGCTTACCATACGAGATCGGCTTCTTGATGAACCTCACCGTCTTCGACGCCGGCGACAATATCTTGACCGGCACGATACCGTACTCGTTTGCATGCTTGCAGAAAATCGAGTTCCTCAACTTGGCCAACAACATGTTTTACGGGGAGGTGCCGGAGAGCGTCTGCATGTTACCGAATCTGAGAAACTTGTCTCTTTCCGGCAACTTTTTCACTCAGATCGGACCGGAGTGCCGGAAGTTGATGTACCAGAAGAGACTTGACGTGAGGAGGAACTGCATTATCGATCAAGCTGATCAGAGATCGAAAGCTGAGTGTGCTGCGTTCTACTCAAGACGCTATATCTGCCAGAAAGCGAAATATATGAAACTGATTCCATGCAAGAACGCAGATTATCATTCGAACTCATCAATGGCGGAAATGAATAAGAAGGTGAAGAAAGCAAATCCTCCATCTCCGGTTTCCTACGGTGCTCTTTCGCCGAACCGGTTG
>gnl_Carpa_v0.4_evm.model.supercontig_200.18
ATGGACATTCACATTTTCAAGCTCATGAAAACTAGAAGCTTGATCAACATCTTCATCGTCTTCTTCCTTCCATTTTCAACTTTCTCTGCACATTCTCAGTTGATCCCTGATCTTCCATTACCTCCTCTTCCATTAATACCAGAGCTCTTGAACTTCTTAGACCAGAGACTCGCCATTGTTTACCCCATAATCCAAACCTTCAAGAACACAATTACATTAGATCCGCTAGGCATAACCAACACATGGGTCGGCTCCGATATCTGCAAGTACAAAGGTTTTTTCTGCGATAATCCGCCGGACAATCTCTCTGCAACCACCGTAGCTTCCATCGACTTCAATGGCTTCCATCTTTCCGCACCGACCCTCGATGGTTTCATCGATCAACTCCCTGATCTCGCAATCTTCCACGCAAACTCCAACAACTTCTCCGGGACCATCTCTTCCAAAATCTCAAACCTCCCGTACTTATACGAGCTGGATTTAAGTAACAACGATCTCGCCGGCGTGTTTCCGGCGGCAGTTCTTCGCATGAAAAGTCTGTACTTTTTGGACATAAGATTCAACTCCTTCACCGGAACAGTCCCACCGGAGATCTTCATGAAAGATCTTGGAGTTCTCTTCCTTAACAACAACAACTTCATGCAGAACCTACCGGCGAACATCGGAGACACGCCGGCGGTTTTCCTCACATTAGCCAACAATCATTTCACGGGTCAAATCCCGCGGAGCATCGGCGATGCTTCGTCGACGTTGACCGAAGTTTTGTTGTTGAATAACCAGTTGACGGGTTGTCTTCCTTACGAGATAGGGTTTCTAAAAGAACTCAGACTTTTGGACGCCGGAAACAATTTGTTGACCGGCCCATTACCGTGTTCTCTAGGTTGTTTGTGGAAGATCGAGCAGCTGAACCTCGCCGGAAACTTGCTCTACGGAAGGGTACCGGAGATAATATGCAGGCTTGGGAACTTGATGAATTTATCCTTGTCCGGTAACTATTTTACCGGAGTCGGTCCTATTTGCCGGAGGTTAATAAAAAGTGGGGTTCTTGATGCGAGGGGAAATTGTGTTCGTGATCTTCCTGATCAGAGACCGGCTGGAGAATGCTTGAAGTTCTTTTTGCAGCGCAAGGTTTGTCCTCGTCCGACGTCGTTTAGTATCATTCCTTGCAGTGGTAATACTGTAAATTTACATGATTATAAGAGAGGAGGGTCAGGAAGGAGATCAGAGTGGGTTACTTATAATACTCTAACAAGACATTTA
>gnl_Carpa_v0.4_evm.model.supercontig_21.160
ATGAACTCCCCAATCTCTTCAACAATTCTACTTTCACCACTCGCCCTCTTCCTCGCTTGTCTCCTTCTCAACTCTTTCGCACATGGCGCCCACAGAGACACACTTGGCCGCAATGAACTCGTCAACAGAACCTGCAACAATGGGCGCCAAAGTATCCTCCCTGTCCAAGCCACTACAGAAGAACTCCTTACATTTGCTGACCCAAGACTCGCCGTGGTGTACCCAGTAATCCAGAAATTCAAATCAATCATCACCTCGGATCCTCTCGGCATTACCACATCATGGATCGGTTCAGACATCTGCAAATACAGAGGCTTCTACTGCGAAAGCCCGCCGGATAACCAGTCTGCAATGGCCGTTGCTTCCGTCGACTTCAATGGCTTCCAGCTTTCCGCTCCAACTCTCGACGGCTTCCTCGACCAACTTCCCGACATCGCTCTCTTCCACGCCAATTCCAACAATTTCAGCGGGACTCTGTCGGCGAACATCGCTAACCTTCCATACCTCTACGAAATCGACATCAGCAACAACCAGTTTTCCGGCCCGTTTCCGGCCGCCGTTCTCGGCATGAACGGCCTAACTTTCTTGGACATTAGATTCAATTCCTTCGCTGGTTCGGTTCCCGCTGAAATCTTCACGCAAAACCTCGAAATCCTCTTCATCAACAACAACAACTTCATGCAGATTCTGGCCGACAACATCGCAAACACCCATATTGTCTTCCTCACTTTAGCCAACAACAACTTCAGGGGTCCAATTCCAAGTGCCATTCTCAAAGCAATGTCGAGCTTAACTGAGGTTTTGCTATTAAACGACCAGTTAACTGGGTGTTTGCCTTACGAAATCGGGTTTCTCGGAGAAGCCAGAGTGTTGGACGTCGGCAAGAACCGGTTAACCGGCGAGTTACCGTTCTCGGTGAGCTGTTTAGAGAAGGCGGAGCAGCTTAACTTTGCTGGGAACCTTCTTTACGGAATGGTGCCGGAGGTGGTTTGTGGTTTACCGAGGTTGGTGAATTTGTCGCTGTCGGAAAATTATTTTATTCAGGTGGGTCCTGCGTGCAGAGCTCTGATAGCGAGAGGAGTAGTTGATGTTAGAAACAACTGTATTCCTGATCTTCCGTTTCAGAGATCTACAGCAGAATGTGCAAATTTCTTTGCTAAACCAAGGCCATGTTCGTCAATGTGGACTTACATTATTCCTTGTAAGAATTCTCTATTCCAATATCCATGGGATTCTTACATTGGGAAGAAGAAGATGGCTTCGTCTCCT
>gnl_Elagu_v2.0_p5_sc00037.V1.gene288
ATGGCAACTGGGGAAAGCTGCTGCTACTGTGTAAAACTCCTCGTCCTCCTCATTACATTCCTCCATAGATCTTCCTTCCTCCATGCCCACTCCAACACTTCACTCCTAGCCCCACAAAGAGAGACCATAGAAATCGGCGTCGGCACCGGCTCTGGCACCGATATCGGCATCGGAGGTGGCGGTGGCGGCGAGGGCTCGGCGCCTCCCCTGTCGACGTGCGGCTGCGAACCCCAGCCATCTGACTTCCTCAACCTCAAGCAATACTACGCCTACATAGTAATCCAGCTCTTCAAGAAGACCATCACCTGCGACCCCAACAACGTGACCCAGACCTGGGTCGGCTACCGCCCCTGCACCTACCAAGGCTTCTACTGCGAGGCCCCACCGGACTCCCCGGACACCCCGACCATCGCCTCCATCGACTTCAACGGCTTCCACCTCTGCGCCCCGACCATCGCCGGCTTCATCGACAAGCTCCCCGACCTCGCCCTTTTCCATGCCAACTCCAACAACTTCACCGGCACCATCCCCGACCTCACCGGCCTCCAATACTTCTACGAGCTCGACGTCAGCAACAACAACATGTCCGGCCCCTTGCCCAAGGACGTCCTCCCCCTCGCCAACCTCACCTTCCTCGACCTCCGCTTCAACCTCTTTGCCGGCGCCGAGCCACCCTCCATCTTCAGTCTCGATCTCGACGTCCTTTTCCTCAACAACAACTTCTTCAACCAGTCCCTGCCGTTCAACCTCGGCAGCACGCAGGTGGCCTATCTAACCTTGGCCAACAACGGCTTCACCGGCCCCATCCCGAGATCCATATCCAACGCTGGGAGCACTCTTCGCGAGGTGCTCTTCCTCAACAACCGCTTATCGGGCTGCCTGCCGTACGAGATCGGGCTTCTAAGCGAAGCGACGGTGTTCGATGCCGGGTTTAATCAGATAACGGGGCCGATACCGCTTTCTTTCGGATGCCTGCAGAAGGTGGAGCAGCTCAATCTGGCAGGCAATCTTCTCTATGGGAACGTGCCGGACGTGGTGTGCCGGCTGGCGAAGACGGGCCAGTTGGCGAACTTGTCGCTCTCGGGGAATTACTTTACGTCGATCGGGTACAGCTGCTGGGAACTGATAAAGAGCGGGGTGCTGGACGTGCGGCAGAACTGCATACCGGGATTCCCCGACCAGCGGCGGCCGGACGAATGCTGGTGGTTCTTCACGCATCCCAGGCACTATTTCTGCCCCTTCTTTCATTACATTCCTTGCAAGTGCCCCGTCGCGCCGGCAACGCCTGCGACGACGAAGGCCATGCAGCGGCCGGCGGTGGCGTCGCCGCCATACATGGCCTACAAGGCGCTTCACCAGCGGCATGGCAAG
>gnl_Elagu_v2.0_p5_sc00130.V1.gene103
ATGGGTGGCGAAGGCGGCCGCAGCAGTAGCGGCGGCTATTTATTGATGCAATTCCTCATCTTCTTCACATCACTACTGCTACTACTCCCCAGTGTTCTTTGTTTCTCCAACACCACCACCTTTCCAACATTAACCCACAGCAACACCCGAGAAGCCATGGAGATCGGCATCGGCATCGGCATCGGTCGCGGCAGCACTCCACCTCCAGAATCAGAGGCCAAATGTNNNNNNNNNNNNNNNNNNNNCCCAACGTCCCTCCCTGCTCCACCTCCTCCTCCTCCTCCTCCTCCTCCTCCTCCGCCACCACCACCGCCACCACCGCCGCCTCCGCCGCCACCAGGATTACAATTCGTAAATGAGCTGCAGAGGCAGGCTTATAAGGTCATCCAACGCTTCAAGAAAACCATCACCTGCGACCCCATGAGAATATCGCGGACGTGGAACGGAGCCAAGGTTTGTAAATATAAAGGCTTCTACTGCGAGACCCCGCCGAACCGGAAAAACACGCCGACCATCGCCTCCGTCGACTTCAACATCTTCCACCTCTGTGCTCCGACCGTCGATAACTTCATCAACAAACTCCCCGACGTCGCGCTCTTCCACGCCAACTCCAACAACTTCTCCGGCACCGTCCCCGACCTCACCGGCCTCCAATTCTTATACGAGCTCGACGTCAGCAACAACAACCAAACCGGCTTCTTCCCCACGAACGTTCTCCCCCTCCTCAACCTCACCTTCCTTGACCTCCGCTTCAACCATTTCTTGGGCACCGTCCCGCCCGACGTCTTCGACATAAAACTCGACGTCCTCTTCCTCAACAACAACAACTTCTCCGAGCGCCTCCCGGACAACCTCGGCCGCACCACCGCCGCCTACCTCACCCTCGCCAACAACCACTTCACCGGCCCTATCCCTCGCTCCATCGGGAGAGCCAGCAATACCCTTTTAGAAGTCCTCTTCCTCAACAACGAGCTCTCCGGCTGCCTACCCTACGAAGTTGGGCTGCTCAAGAAAGCCACCGTGTTCGACGCCGGCACCAACCACATCACCGGTCCGATACCGCTCTCCTTCGGTTGTTTGAAGAAAGTGGAGCAGCTAAATCTGGCTCAGAATTTCCTCTACGGGGAGGTGCCGGACGTCGTTTGCCGGCTGGCCGATGTCGGCCACCTCGCCAATCTGTCGCTGTCCAGCAACTACTTCACCTGGCTGGGGACGAGCTGCTGGAGGCTGCTGGAGAGGGGAATTCTCGACGTCCGGAAGAACTGCATCCGGGGGTTGCCGGACCAGAGATCGCCGGCGGAATGCTTCTGGTTTTTGAAGCAACCAAAATACTGCCCGTACTTTCCTCACATTCCTTGCCGTCTCCCGTGGAAGGACGGCGGCGCCGTCCACTCTGCGGCGGCGATGCTGCCGGCGGTGGGCGGAGGCAGGGATAAGGCTCCAGCGTCGCGGTACACTACCTACACGGCACTGCATAACCGTCGCAGGCCC
>gnl_Eucgr_v2.0_Eucgr.F02313.1
ATGATCGCCAAGATCTCTTTTGTTGCAATCCTCTCACTCCTCCATATCCTCCCAACTTCTCTCGTTTTGTATGCCAAGGCAACTTCCCGCGGTAGAGACACACTAGAGCTCTCCATCGGCATCGGCAGTGGCAGTGGCAGCGGTGGCTCAAGCAAAGATTGTGGCGATGAACTTCTCGGGAACACAGACCAATCTCAATGTTCTCAGGAGAAAATTCCATTGTTAGGACCAATAATACAAGCACCCCTGTTATCACCAGTAGTACAAGCACCAATTGTGCAAGGTCTTCTCAACTTTATTGACCAGAGGCTTGCGCTGCTTCGGTACCTCTATGAGCTCGACCTTAGTAACAACAAGCTCTCAGGGCCGTTTCCCACGGTAGTCCTTGGCATGACCGACCTCATATTCCTAGATCTAAGGTTTAATTCCTTCTCTGGGGCTGTACCTGCCCAGATATTTACTCGGGATCTCTACGTGCTATTCCTCAATAACAACGCCTTTGATCAGACGTTGCCAGACAATCTAGGGAACACCCACGTGCTCTACCTCACCTTAGCCAACAACAAATTCACTGGTCCGATCCCCAGAAGCATCGCAGGAGCCCCGTCCACTTTGACTGAGGTCCTGTTCTTGAACAACCGGTTTAGTGGTTGTTTGCCCTATGAGATTGGTCTGCTGGACGAGACTGTGGTCTTGGATGCGGGTAACAATCAGCTGACAGGGCCGCTTCCGCTCTCGTTGTTCTGCTTGGAGAAGGTAGAGCAACTGAACCTCGGGGGGAATTTGTTCTACGGGATGGTGCCAGAGCCAATCTGCTGGCTAGGATTGAATCGGAACTTGGTGAACTTATCTCTGTCAGACAATTATTTTCAGCATGTCGGGCCTTGGTGCAGAGCGTTGATTGAGAAGGGCATACTCAATGTGAGAAATAATTGCATTCCGGATCTTCCATTCCAAAGGCCAGTGGCCGACTGTGCACGTTTCTTTGCACAGCCAAGGCCATGTCCGCGGATGTGGTCGTACTCCTATGTACCATGTAGGAATGCTCATCTGGAATCATTGGTTCCCGGCATTGCTCCTTCACCT
>gnl_Eucgr_v2.0_Eucgr.G01385.1
ATGGGTGGCTCCTCTGTTTCCCTTCTCAAACCCTCAAATTCTTTCATCATTTTCGTCTCCATCTTGGTCCTCCAAGCTTGTCATCATCGTCTCATTATTTGCCAAGTGATGCCCCCATCTCCACCACCATCCCAAGATTTGATGTTCTTGGACCAAAGACTCGCCGCCGTATACCCCGTAATCCAGCAATTCAAGAACACCGTCACCGCGGATCCGAGCGGCATCACAAACTCTTGGGTCGGCCCCGGCATCTGCAACTACACAGGCTTTTATTGCGACAATCCGCCAGACAATCTCACAGCCACCGCGCTTGCAGGCATCGACTTCAACGGTTACCACCTCGGCGCACCGACCCTTGAGGGCTTCCTCGACCAGCTCCCGGACCTCGCAATCTTCCATGCCAACTCCAACAACTTCTCCGGCGTCATCCCGCAGAAGATTGCACAGCTCCCGTACTTTTACGAGCTCGACGTGAGCAACAACAACTTCTCCGGGGCATTCCCAGCCGCGGTGTTTGGCGTCAACCTGTCTTTCTTGGACATTCGTTTCAACTCCTTCACTGGGTCTGTCCCGCCACAGGTTCACGGGCTTAATCCCGAGGAGCATCGCCAACGCCTCCTCAACCCTGATCGAAGTGCTCTTCCTGAACAACCAGCTCATGGGTTGCATTCCTTACGAGATCGGGTTCTTGAGAAAGGCCACTGTCTTCGACGCGGGGGACAACTATCTGACAGGACAGCTCCCATGCTCGCTTGGCTGCTTGGACATGATCGAGCAGCTCAACTTCGCCGGGAACTTCCTGTACGATGCGATCCCGGAGGTTGTGTGCTCGATGCCGAAGCTGTCGAACTTATCGCTATCGGACAACTACTTCAACCACATCGGACCATTGTGCTGGAAGCTCGTGAAGAGGGGAGTGCTGGACGTGAGGATGAACTGCATCTTCGGGCTTCCCAATCAGAGGCCGCACTA
>gnl_Eucgr_v2.0_Eucgr.G01566.1
ATGCCCCCATCTCCACCACCATCCCAAGATTTGATGTTCTTGGACCAAAGACTCGCCGCCGTATACCCCGTAATCCAGCAATTCAAGAACACCATCACCGCGGATCCGAGCGGCATCACAAACTCTTGGGTCGGCCCCGGCATCTGCAACTACACAGGCTTTTATTGCGACAATCCGCCAGACAATCTCACAGCCACCGCGCTTGCAGGCATCGACTTCAACGGTTACCACCTCGGCGCACCGACCCTTGAGGGCTTCCTCGACCAGCTCCCGGACCTCGCAATCTTCCATGCCAACTCCAACAACTTCTCCGGCGTCATCCCGCAGAAGATTGCACAGCTCCCGTACTTTTACGAGCTCGACGTGAGCAACAACAACTTCTCCGGGGCATTCCCAGCCGCGGTGTTTGGCGTCAACCTGTCTTTCTTGGACATTCGTTTCAACTCCTTCACTGGGTCTGTCCCGCCACAGGTCTTTAAGCAAGCCCTCGACGTGCTCTACATCAACAACAACAAATTCATGCAAAAGATCCCAATCGACTTCGGCTCGACCCGCGTGCTCTACCTCACCCTGGCCAACAACAAGTTCACGGGCTTAATCCCGAGGAGCATCGCCAACGCCTCCTCAACCCTGATCGAAGTGCTCTTCCTGAACAACCAGCTCATGGGTTGCATTCCTTACGAGATCGGGTTCTTGAGAAAGGCCACTGTCTTCGACGCGGGGGACAACTATCTGACAGGACAGCTCCCATGCTCGCTTGGCTGCTTGGACATGATCGAGCAGCTCAACTTCGCCGGGAACTTCCTGTACGATGCGATCCCGGAGGTTGTGTGCTCGATGCCGAAGCTGTCGAACTTATCGCTATCGGACAACTACTTCAACCACATCGGACCATTGTGCTGGAAGCTCGTGAAGAGGGGAGTGCTGGACGTGAGGATGAACTGCATCTTCGGGCTTCCCAATCAGAGGCCGCACTATGAGTGTGTGAAGTTCTATTTTCACTCGTTTTGGTTCAGATGGGTCTGTCCGTGGCAATACTTGATGAGCGCCATTCCTTGCAAGATCAACTCATCTTACATTAGTCGTCCACCGGGCGCTCGGACAGCGTCGGCCACTTACCCTGCTCTTAATCGACACAGACTATTG
>gnl_Manes_v6.1_Manes.05G176700.1
ATGCCACGTCAACCCAGCAACAATCCAGGACCCCTGGCTAATAGAGCTAGAATTCTCTTCATCACCCAGGAACTCAAAAGAAACATTACATTTGATCCTAGAAACTACACTGGGACTTGGGTTGGCAACAATTATTGTCTCTTCAGAGGCTTCTTCTGTGACACTGTCCCTGATAGAAACATTACTGGACTAGCTGCTATTGAATTCAATGGTGCTAGATTTGGTGGTAACTTGAACTTCTATCGTTTTATCATGAATTTGCCTGATATAGCCATTTTCCATGCAAATTCTAACAACTTTAGCGGCCCAATAAACTCAAACCTCAACCAACTGCGATACTTTTACGAGCTTGACTTGAGTAACAACAAGTTCATCGGAGGGTTTCCTAGCAACGTTCTCAGAGCCCAGAAGTTAATGTTTGTGGACATTCGGTTCAACAACTACCTGGGTCCTGTCCCAGCTCAAGCATTCAACATTGACACTGACGTTCTTTTTGTCAATAATAATCAGTTCAATCGAACAATCCCTACAAACTTCGGCAACACTCCAGCTCTCTATATTACCTTAGCCAACAACCAGCTCACAGGTCCAATCCCAAGAAGCATTGGCCGAGCCTGGAATACACTCACTGAGGCGCTGTTTTTACGCAACAGGCTCACAGGTTGCCTACCTTTCGAAATCGGGTACTTGCAGAAAGCCACAGTGTTAGACTTTGGAACCAACTTGTTAACAGGTCCGATCCCACAATCTTTTGGCTGCCTGGCGAAGTTGCAGTATCTGAACATGGCCCATAATCTGTTTTACGGGCCAATACCAGAGGTCCTGTGCAGGCTGCCAAATGCTTTCAATTTTACGCTGACTTATAACTATTTCACTCAAGTTGGCCCCCAATGCAGGAGGCTGATAAGAGCCAGGAGGCTTAATGTGAACAGGAACTGCATCATGGGGCTTCCTGGTCAAAGACCTGCGGCGGAGTGTGCTCGGTTTTTTGCAAAGCCTAGGAGTTGTGCTCGTGAGAGTAGTTTCTCTTTTATTCCTTGTACTCTTCCTGCATCTTCTATGAAGATTGCTTCCCCCCCAACAGATGACGAAGCTCCTGCTCCACAGTCCTACAAAGCCCTGCATGCACCTCCCCAT
>gnl_Manes_v6.1_Manes.05G176600.1
ATGCCCGCCAAATTTGTACCTTCATTTCTCTGCATAATCCTCATTTGTTCCATTGTCGACACTATAGCACTCGGCATCAACAGAGGAAGAGGCGTAAGCAAAAGCTGCAAGAATGAAATTCACAGAAACAAGAAGTTACCCATTCCACTGGAGTGTCCAAAATTGAGTGTTCCTCATCCACCATCGCCACCTCTACCTCTCATAACAGAAATCTTGGAATTTGCTGATCAAAGGCTGGCTGTGGTGTACCCAATCGTCCAAAAGTTCAAGTCTTTGATCACTTCAGATCCTCTTGGAATCACTAAAACCTGGGTTGGCTCAGATTTATGCAGCTACAAAGGCTTCTTCTGCGATAACCCACCAGACAACAAGTCTGCATTAGCTGTTGCTTCTATAGACTTCAATGGATTTCAACTTTCTGCTCCTACTCTCGACGGATTCCTTGATCAGCTTCCTGATCTTGCACTCTTTCATGCAAATTCTAACTTCTTTCAAGGTATTATCTCGCCGAATATTGCTAAGCTCCCATATCTCTACGAGCTTGACATAAGCAACAACCTATTCTCTGGTCCATTTCCGTCGGCGGTTCTTGGCATGAATGGTCTAACATTCTTGGATATTAGGTTCAATTTCTTTTCTGGGTCAGTACCACCTCAGTTATTTACACAACCCCTCGACGCTCTGTTTCTCAACGACAACAACTTCATGACACGGTTGCCTGACAAATTGGGAAGCACACATATACTTTATCTCACCTTAGCCGACAACAAATTCACTGGTCCACTCCCAGGAGGCATTTTCGAAGCGTTTTCGTCTCTAACTGAAGTCATACTCTTAAACAATCAGCTAACAGGTTGCTTGCCTTACGAGATAGGGCTTCTAAAAGAGGCCATAGTGTTTGATGCTGGCAACAATCAGTTAACTGGTCCATTACCCTTATCTCTGGCTTGTCTAGAGAAGGTGGAGCAGCTAAGTTTTGACGGTAATCGGTTGTTTGGTATGGTTCCGGAGTTGGTCTGCGAGATGGAAAACTTGGTGAACTTGTCTTTGGCTAATAATTATTTTACAATGGTTGGGCCTTTGTGTAGGATTTTAATTGAGAAAGGAGTGCTTGACGTTAGAAACAATTGTATTCCTGATCTTCCCTTCCAGAGATCGGTGGTGGAATGTGCCAATTTCTTTGCACATAGCAAGTTATGCCCCGACATGTGGTCTTACACTTATGTTCCTTGTCAGCCTCCTTTTGTTTCTGGTTCTGTGATTCCTGAAATGGCTTCTTCACCT
>gnl_Manes_v6.1_Manes.18G040900.1
ATGTCCACAGAATTGCTACTTTCATGCCTCTGCATAATCCTCATTTCTCTCATTGTAAACACCATAGCAATTAGCACCAGCAGAGAAACTCTAGAATTTGTCATTGGTACTAGAGGAAGAGGCGTAAACAAAAGCTGCAAGAATGAAAATCATAAGAATAACAAAATACCCATTCCACTAGAGTGTCCAAAAGTGGCAGTTCCTCTACCCCCAACCCCATCTCTACCTCTCAAAGCAGAAGTCTTAGTATTTGCTGATCAAAGGCTAGCTGTGGTGTTCCCTGTCGTCCAAAAGTTTAAGTCTATAATCACCTCAGATCCTTTTGGTATCACTAAGACCTGGGTAGGCTCAGACATATGCAGCTATAAAGGTTTCTTCTGCGACAACCCTCCAGACAACAAGTCAGCGATAGCTGTTGCCTCCATAGACTTCAATGGATTCCAACTTGCTGCTCCCACTCTCAATGGATTCCTTGATCAGCTTCCTGATATTGCACTCTTTCATGCGAATTCCAACTTCTTTTCTGGTACTATCTCCCCAAATATTGCTACGCTTCCCTATCTCTACGAACTTGATATAAGTAATAATCTATTCTCTGGTTCATTTCCCTCGGCGGTTCTTGGCATGAATAGTCTAACGTTCTTGGACATTCGGTTCAATTTCTTTTCTGGGTCAGTACCTCCTCAATTATTTACACAACCATTCGATGCTCTCTTTCTCAATGACAACAATTTCATGACGAGTTTGCCTGACAATTTAGGAAGCACCCATATTCTTTTTCTCACCTTAGCCAACAATAAATTCATCGGTCCACTTCCAAGAAGCATTTTCAAGGCGTTTTCCTCTCTAACTGAGGTCCTACTCTTAAACAACCGGCTAACCGGTTGTTTACCATATGAGATAGGCAATCTGAAAGAGGCCATAGTGTTCGACGCTGGCAACAATCAGTTGACTGGTCCATTACCCTTTTCTCTTGCTTGTCTAGAGAAGGTGGAACAGCTGAATTTTGCTGGTAATCTGTTATTTGGAATGGTGCCGGAGTTGGTCTGCGAGCTGGAAAATTTGGTTAACTTTTCTTTGTCTGATAATTATTTTACAGCGGTCGGGCCATTGTGTAGAATTTTAATAGAGAAAGGAGTGCTTGATGTTAGAAACAATTGTATCCCTGATCTTCCCTTCCAAAGATCGGTAATGGAATGTGCAAATTTCTTTGCACATCCCAAGTTCTGCCCCAGAATGTGGTCTTACAGATATATTCCTTGTAAGCATCCTTTTATTTCAGGTTCTATGATTCCTGAAATGGCTCCTTCACCA
>gnl_Manes_v6.1_Manes.07G076200.1
ATGAGTAGGAATTCTTTCTATTCTTTGATTCTATTTTTCACAATCACTTATGGTTCTTGTTTGATTTATCAGGTAGATTGTGAACATGATCCACGGGTTGGGTCACAAAGGGAAGCTTTGGATATAAGCATTGGCGGTGGTGGCTATACTCCTGCTCCTAGTACTGAATATGAGGATCGCCCACCTCCTCCACCCTTTCCCGAAGCCAGCTATCCACCATCACCTCCAAAACATGTCTGTCCTCCAACACTGCCACCCCCATCTCCATCTCCATCTCCAAAAACACCACCTCTTCCTCCTCCTAGTTCATCGTCCAATGTATCCAAAAATATCGTAAGGGATAAAACAATTCAGGAATTCAGTAAAAAAATTACTTTCGATCCCATGGGCATAACAAGATCATGGAACAGGGAAGACAAAAATGTGTGTAGATATGATGGATTTGCATGTGATTACAGGCCTGACAATGGTGTGCTATCTGTGGCAGCAGCCGACTTCAACGGTTGCAACTTCGGCGGCCCTGATCTTCAGATTAAAGATTTCCTTGATAAATTGGAGGATTTAACTATCTTCCATGCAAACTCCAACAATTTCACTGGGATTTTTCCCAGTGAAATAGGGTCTGAAAACATCAAATTCTTATTCGAGCTCGATCTGAGCAACAACAAGTATACGGGTGGATTCCCCATGTCAGTTCTTTCTGCCACCAACTTAACCTTCTTAGACATCAGATACAATTCATTTTCTGGGCCAGTTCCAGGAGAAGTGTTCAATCTAGACCTAGACGTGCTTCTCCTCAACAACAACCAATTCACTCAACAGCTTCCTGAAAATATTGGCTCTACCCCTGCCTTATATCTCAATTTTGCCAACAACCGTTTCACTGGTCCTATTCCAAGCAGCATTGGCAATGCTAAAAATTTACGAGAGGTGCTTTTCTTGAACAACAACTTCACAGGGTGCTTGCCATATGAGATTGGTTTCTTGAAAAAAGCCACCGTGTTTGATGCGAGCTACAACAAGCTGACTGGCCCAATACCGCAATCATTTGCCTGCTTGAAAAAGATAGAGATCCTTAACCTGGCTAATAATGAGTTTTATGGGTCGGTGCCGGAGATGGTGTGCATGCTCCCAAATCTGAAAAACTTGTCCATATCCGGCAACTATTTCACTCAGATCGGACCGAAGTGCAGGAAGTTGATTCGATTGAAGAGGCTTGATGTTGGAAAAAATTGCATTTTGGACCTTCCAAATCAGAAAAGAGTGGAGCAGTGTAGACAATTCTTCTCCAAGCAGAGACAATGTCCGAATGAGAAATCACTCTCCAGTATTCCTTGCAGCAAGAGCTATCGCAACACAGCAGCCAAGTTTGCTCAGCAATCAGCAGTTGCAACTCCACCTATATCATCTGGTTCCATTTCACCACAAAATAAGTTA
>gnl_Manes_v6.1_Manes.07G067000.1
ATGGGAATCCTTTATTTATGCACCAGAACCATAATCCACACCTCTCTATTCTTTGTTCTATGTTTCCTTGGTGTGATTGGCCAAGCTCCTCAAAGCCCATCCCCACTTGCATCACCACCTCCACTAGAAACACAGGCTTTGACTTTCTTAGACCAAAGACTTGCTACAGTATACCCAATAATCCAAAACTTCAAGAGCATTGTCACCTCAGATCCCCTTAATGTTACTCAATCATGGGTTGGCCCAGATATATGCAACTACACAGGGTTCTACTGTGATCACCCACCTGATAATGACTCTGCCACTGCCCTAGCTGCCATTGATTTCAATGGGTTCCATCTCTCTGCTTCTACTCTTGATGGGTTCATTGATCAGCTCCCAGACCTTGCTTTTTTCCATGCGAATTCTAACAACTTCACCGGCACCATATCACCAAAAATTGCTAACCTCCCATATTTTTACGAACTGGACCTAAGCAACAACAACTTCTTTGGCAATTTTCCTATGGCGATCCTTGGCATCAGAGACCTATATTTTTTAGACATCCGATTCAATTCCTTTACTGGGTCAGTGCCTCCTCAGATTTTTACACAGAGACTTGACGTACTCTTCCTTAATAACAACAACTTCATGCAGAAACTCCCTGATGCCCTGGGCTCAACCCCAGTGCTTTACCTCACTTTAGCCAACAACAAGTTCACAGGGCCAATCCCACGAAGCATCTTCAACGTTTCTTCAACATTAACAGAGATTTTGCTCTTGAACAACCAATTGACAGGCTGCATCCCATATGAACTTGGATTATTGAGACAATTAGTCCTTTTTGATGCAAGTAACAACCTATTAACGGGTCCTTTACCCTGCTCTTTAGGATGCTTAACCAAGATTGAGCTGCTAAACCTTGCAGGAAATTTGTTGTATGGGCAGGTGCCTGAGGTTCTGTGTGCATTAGAGAACTTGTCAAATTTATCACTTTCGGGAAATTATTTCAGTAAGCTAGGGCCATTGTGTAGGAAACTAGTGAAGAGTGGGGTTCTCGATATCAGGAAAAATTGTATTCATGATCTTCCTGAGCAGAGGTCGTTTCACGAATGTTTTGCTTTCTTCATGCACCCTAGATACTGTCCATACTGGCCTTCTTTCTTCAATTTCAATCCTTGCAAGGTTCATCCACCGATTCATCCTCCCATGGGTCCAAAGAGAAATTTGATTAGCTATAAATCTCTTTCAAGACACAGAATG
>gnl_Manes_v6.1_Manes.07G076500.1
ATGGGTAGAAATCCATGCTTCTCTTTCTTTCTACTTTTCACGATCATTTTTCAGGTAGCTGCTGGTGATCATCATCCAGTGATTGGGTCACAAAGGGAAGCACTGGAGATAGTCATAGGCGATGGTGGCGATACTCCTGCTCTTCCTCATGAATATGAGGATTGCGCACCTCCTCCTCCTCCACCTGAACTGTGTACTCCTCCACCTCCTCCTCCTTGTTTGCCGCCGAATATCGAAAGAGATTATAATGCAACTCAAAAATTTAAGGAAGCCATTAAGACCGATCCCAAAGGCGTAACAAAATCATGGAACAGGGCAGACAGAAACGTCTGTAATTTTGAGGGCTTCACTTGTGCTGAAAGGCCTGACACTGGTGTGTTATCTGTGGCAGCTGCAAACTTCAACGGTTACAACTTAGGTGGCCCTAACTTTCAGCTTAAAGATTTCCTCGACCAGTTGTTGGACTTGTCTATCTTCCATGCAAATTCCAACAATTTCGCTGGGATTTTGCCAAATGAAATAGGAACTCAAAACCTCAATTTCTTATTCGAGCTCGATCTAAGCAACAATAAGTACACGGGTGGATTCCCCATATCAGTTCTTTCTGCCACCAACTTAACCTTCTTAGACATCAGATACAATTCATTTTCTGGGCCAGTTCCAGGAGAAGTGTTCAATCTAGACCTAGACGTGCTTCTCCTCAACAACAACCAATTCTCTCAACAGCTTCCTGATAACATTGGTTCTACACCTGCCTTATATCTCACTTTCGCTAACAACTACTTCACTGGCCCTATTCCAAGTAGCATTGGCAGTGCTAAATATCTAAGAGAGGTGCTTTTCTTGAACAACAACTTCACAGGCTGCTTACCATACGAGATAGGTTTCTTGAATGAGTCCACTCTGTTGGATGTGAGCCGCAACAACCTGACAGGTCCAATACCGCATTCGTTTGCCTGCTTGGCAAAGATACAGATCCTGAACTTGGCGAGCAACGAGTTTTATGGGCCGGTGCCGGAGATGGTGTGCAAGCTGCCGTATCTGCAGAACTTGTCCTTGTCAGGAAACTATTTCACTCAAGTTGGACCGGTGTGCAGGAAGTTGATTGAGTTGAAGACGCTTGATGTTAGCAACAACTGCATTTTAGACCTTCCAAATCAGAAATCAGCAAAAATGTGTAAAGAATTCTTCTCTGAGCGCGAGAAATGTCCTAATGAGAAGTCGCTCACCATTGTTCCTTGTATGGAGAACTATCGCAGCACAATGACCATGTTTGATCAGAAACCCACATTTGTAGCAGCTACACCACCTATATCATATGATGCTTTGTCGCCACGTAATAGTTTCCGATTT
>gnl_Medtr_Mt4.0v1_Medtr1g018910.1
ATGATGAGTAGCATCTTTGCAAAATTATTGTTCTCAACTTTGTGCATGCTCTTTGTGCTCAAAGCAGAATCTTTGGTATTTGCAGACCAAAGACTTGCTATAGTGTATCCAGTGATACAAAAATTCAAGTCCTTGATTACTTCAGATCCATTAGGTGTTACAAAATCATGGATAGGTTCTGATATATGCAACTACAAAGGATTCTACTGTGATCATCCACCAGATAACAACTCTGCTATTGCTTTAGCTTCAATTGATTTCAATGGTTTTCAACTAAGTGCTTCTACTCTTAATGGTTTTATTGATAAACTTCCTGATATTGCTCTTTTTCATGCAAATTCCAACAATTTCATTGGCACAATCACTTCTCAAATTTCTAAACTTCCTTATCTTTATGAGCTTGATTTAAGTAATAACAAATTTTCTGGTCCTTTTCCTATGGCTGTTCTAGGCATGAACACTTTAACATTCTTGGATATAAGGTTCAATTCTTTCTCTGGCGGGGTCCCACAACAGATATTCACACAAAACCTTGAAGTACTTTTTATCAATAACAATCTCTTGACACAAAACTTGCCTGATAATTTAGCCACAAGTTCAATTTTTCTACTCACTTTGGCTAACAATAAATTCATCGGTTCAATACCGAGAAATCTTCCGAAAGCTTTGTCGAGTTTAACTGAGGTGGTTTTACTAAACAATGAGTTAACAGGTTGTTTACCTCATGAAATTGGTTATTTTCAAGAAGCTGTAGTTTTTGATGTTGGAAATAATCAACTTACTGGTCCTTTACCAATGTCTCTTAGTTGTCTTGAGAAAGTTGAGGTTGTTAATTTGGCTGGTAACATGTTTTATGGAATGGTGCCTGATTTTGTGTGTGCAGGGTTGGAGAATTTGGTGAATTTTTCACTGTCAGATAACTATTTTACTCATGTGGGACCTTTTTGTAGGATGTTGATTCAAAGAGGTGTTCTTGATGTTGGGAAGAATTGTATTCATGATCTTCCTTTTCAGAGATCATTGATTGAGTGTGCTGATTTCTTTACACGGCCAAAGATTTGTCCATTTACTTGGTTTCATGGTTTTTATCCTTGTAATTTTCCTTTTAAAAAATCATCAGTTTCTTCTATTCCT
>gnl_Medtr_Mt4.0v1_Medtr6g486280.1
ATGGTTCAATATTCACAATTTATGATGTCAAATAACCTTGAGTGGTCAGGGTGGCTAGTAGAATCTTTGGTGTTTGCAAACCAAAGACTTGTTGTAGTGTATCCAGTGATTCAAAAATTCGAGTCCTTGGTTACTTCAGATCCATTAGGTGTTGCAAATTCATGGGTAGGTTCTGATGTATGCAGCTATATTGGATTCCACTGTGATAATCCACCAGATAACAACTCTACTATTGCTTTAATCTCAATTGATTTCAATGGTTTCCAACTAAGTGCTCCTACCCTTAATGGTTTTATTGATAAACTTCCTGATATTGCTTTTTTCCATGCAAATTCCAATAATTCTATTGGCACAATCACATCTCAAATCACTAAACTTCCTTATATTTATGAGCTTGATTTTAGCCACAACAAATTTTCAGGTCCTTTTCCAATTGTTGTTTTAGTTGTGAACACT
>gnl_Medtr_Mt4.0v1_Medtr4g085480.1
ATGAGAAAAACCAAGTCCCTTTCCTTTTCATTCTTAGCAATAACATGCTTTTTTTTGCTTCACTCTCAATCCATAATTCAAGCCCTAGAGCATATAGCAACTTCAGAATATGAAGCACTAGGCCTAGCAACAGAACCAAAAAGAGAAACACTAGAAATCATCATCGGTGGCGGTGGCGGCGGCTCTGCCCCTGCTCCTTCCCCTGAATCTAGCTGCCCTCCTCCTCCACCTCCGCCGTGCCCTCCTACCCTTAGCCGATTAGATAGAGCCCGGCGCGTACTTCTCAAATTCAAAAGCAACATCTATGATCCAACTGGGTACACTAGCAACTGGAATGAAAACACAGACACTTGTAACTTCCATGGAATTCTTTGTGGCATATTCCCAAATACAAATGACCGAGCAGTTGCTGGATTAGACTTCAACCAGAAAAAATTCCAAGGTAAAAACTGTGACACTATACCCTTAAAAGGTATCTTAGACCAAATAGAAGAGTTAACATTCTTCCACGTAAATTCCAACAGTTTCTATGGTTCAATACCAAAAGAAATCACGAACTATAAATATTTCTACGAACTTGACCTCAGTAACAACAAACTTGTAGGAGAATTTCCAAAAGAAGTTCTTGATTCTAAACAACTAGTTTTTCTAGACCTCAGGTTTAATCAACTCACCGGTTCAGTTCCATCGCAGTTATTTAAAAAAGATCTTGACGTAATTTTCATAAACAACAACAAGTTCAGTCAATGTTTACCTGAGAATTTTGGGTCCACCCCAGCAAGGTACCTAACTTTTGCACACAATAATTTCGTGGGAGAAATTCCTAGAAGTATTGGTAACGCTAATAAAACATTAACTGAAGTGCTTTTTCTAGGGAATAAATTTGAAGGTTGTTTACCATATGAAATTGGGTATCTTAAAAAAGCAACAGTTTTTGATGTGAGTCAAAACTCTTTAACTGGTCCTATTCCAGCTTCATTTGGTTGTTTGGAAAAGATTCAGTTTCTGAATTTGGCACATAACAAATTCTATGGTACTGTTCCTGAGAGTGTTTGTGTTTTATCTGGGATAAAAAATAATGGGAATTTGTCTTTAGCGGGTAATTATTTTACTAAACTTGAACCAGCATGCTGGAGTTTATTGAAGTCTAAGATATTGGATGTTAGTAATAATTGTATCCCTGGACTTCCAAATCAAAGATCAAAACAAGAGTGTTATGAGTTTCAATGTAAGATAAAGCCTTGTTCAAATCCTCAAAGTTTGAGTTATGTTCCTTGCAAGCCACATTGGGGGAACAAACAAAACAATGCCCCTGCTTCTCAAGAAATGGCTACTGAGCCTGTTACTTACAAGTCTCTCAATCCACATCGGTTGAGACCT
>gnl_Medtr_Mt4.0v1_Medtr4g485550.1
ATGGTTTTATCAAAAGAACATCTAGTTTCATTTTCAATCACCTTCCTTCTTTGTTTCAACTTGGTAAATTCTCAAATCCTTGGTCCAATATTATCCCCAATACTCCCTCCAATATTATCCCCATTAGTCCCTGACCTCTTAAATTTTTTAGATCAAAGACTTGCTATAGTTTTCCCAATCATTCAAGCCTTCAAAAACACAATAACATCTGACCCATTAGGAATAACCTTAACATGGGTTGGTCCAAATATATGCAACTACAAAGGCTTCTACTGCGACAACCCGCCGGATAATCTCTCGGCCACCACCGTCGCCTCCATAGATTTCAACGGCTTCCAACTCTCCGCCCCTTCTCTTGACGATTTCATCGATCAACTCCCCGACTTAGCTCTTTTCCATGCAAACTCCAACAATTTCTCAGGTACCATTTCACCAAAAATAGCATCACTCAAATACCTATACGAACTTGATCTTAGTAACAATCTTCTCTCAGGAACATTTCCATCTTCGATCCTAAACATGCCAACACTTTCATTTTTAGACATTAGGTACAACCTCTTCACTGGAACAGTACCTCAACAAATCTTCATAAAAGAATTGAGTGCAATTTTCCTCAACAACAACAACTTTCTTCTAACACTTCCCAACAACATAGGCGAAACAACAGCTTCTTATCTAACTTTCGCTAACAACAAATTCACCGGTTCAATTCCTAGTACCATAGGAAAAGCCTCATCAACATTACTCGAAGTTTTATTACTAAACAACCAATTAACAGGTTGTCTTCCATATGAAATAGGGTTCCTTAAAAACCTCCAACTTTTCGACGCAGGTAACAACCTTTTAACAGGTCCATTACCGTTTTCTTTAGGGTGTTTGAAGAAGGTGGAACAGTTAAACTTTGCTAGGAACATGTTGTACGGTCAGGTTCCGGAAGTGGTTTGTTCGTTGGGGAATTTGGAGAATTTAACGTTGTCTTATAACTATTTTAATAGAGTTGGACCGTTGTGTAGGAAGCTTATAAAAAGTGGTGTGCTTGATGTGAAGAAGAATTGTATTTTTGATCTTCCTGATCAGAGACCTATGGAGGATTGTGTGAAGTTTTATGCGGTTCCAAGAACTTGTTTGGGTTCTGGGTCGTTTACGGTTATACCATGTCAGCTTCCAATGAAACCTAGAGGGGGTAATAAAAGACGTTTGTTGTCATATTCTGCTCTTGAGAGAAAAAGAGTTGATTTG
>gnl_Mimgu_v2.0_Migut.C00537.1
ATGATCATAGTAATTGGTGGCGGCGCCGCCACGGGAGGGATAGTACTACCTATCCCTCAGCCACCGGCGCTGCCACCTTTACCAAGCGACGATGAGCTCATCTTCGCTGACGAAAGGCTGGCGGTGGTTTTCCCGGTAATCCAAAAATTCAAAAACATCATAATATCCGACCCGTTTAACATCACCGTCACGTGGGTCGGGTCGGATATATGCAGCTACAGAGGCTTCTACTGCGAAAGCCCACCCGACAACAAATCCGCAACGGCGCTCGCCTCCATCGATTTCAACGGCTTCCAGTTAACCGCACCGACGTTGGTCGGTTTCCTCGATAGCCTACCGGATTTAGCCCTCTTCCACGCCAACTCCAACAACTTCGCCGGAGCAATTTCTCCGGCCATCGGAAACCTCAAGTATCTCTACGAGCTAGACCTCAGCAACAACAAATTCACCGGCGCATTTCCGGCCGCCGCCGTACTCGGCATGACCGGGCTCTTCTTCCTCGACTTACGCTTCAACTTCTTCTCCGGCTCCGTTCCGCCGCAGCTGTTTTTCAACACCAAATTCGCACTCGGCCTCGACGCGCTGTTCCTCAACAACAACAATTTCCTGACCAGATTCCCCGACGCCGCCGCCGGCGGCGGCGGCGGCGGCGGCCATATTGCGTTTCTGACGCTAGCCAACAACAAATTCTTCGGGCCGATCCCGCGTAGTGTTTCGAGATCTCTATCGAATATATCGGAGATTTTGCTGATCAACAACATGTTGAGCGGCTGCCTCCCTCACGAACTGGGTTTACTTACAGACGCCGTCGTGTTCGACGGCGGCGGCAACCGGCTGACGGGTTTGTTGCCGGTCTCGTTGGGGTGTTTGCGGAAGCTGGAGGTTATGAACTTCGCCGGGAATTTGCTGTACGGGAGTGTTCCGGAAGTTCTTTGCGGGATCGGGAGCCTGGCGAATTTGTCGCTGTCGGATAATTACTTCACGCGCGTGGGGCCAGTTTGTTTGGGGCTGATCAAAAGTGGGGTCCTGGATTTGAGGAAGAACTGTGTTCCTGGTTTGCCGTTGCAGAGGTCGTGGGCTGAATGTGGCGCGTTCTTCGCGCGTCCGAGGTACTGTGTGGCCCACGCGCCGCCGGCGTCGTGGCGTGGGCAGCTTCCGTGTTCGATTCCACACTCTGCATTAGGTCTTTCTGAATTAGCTCCTTCGCCCACT
>gnl_Mimgu_v2.0_Migut.B00371.1
ATGTTGATCCACTCTAATGTTTGTCTTGCCTTACTTCTACTACTAGCAATTCTTTTGTTCCATGCAACTTGTTTGAACACCAATCAAGCACATCCAATAATTGCCAATGGTAGAGAAGCCCTAGAGATAATCATCGGTGGTGGTGGTGGTAGTTATGGCTCTCCTCTTGCATCACCACCATCTTATTACCCTTTCGAGAGCAAGCGAATCGAAATAGTCTACCCCGTGATCCAAAAATTCAAGCAAAAAATCACGAGCGACCCATACAACATCACGAACACATGGGTGGGCCCCGATATCTGCAATAACTACAAAGGCTTCTTCTGCGACACCCTCCTCGGCGACTACAACTCCGTCGCCCTCGCCGGAGTAACGTTCAACGGCTTCAACTTCGACGGCCCGGATCTCAGCCTCGCCGGATTCATCGACGAATTGCCCGACATAATCGTTTTCCACGCAAACTCCAACAACTTCAAAGGCCCATTCCCTTCAAACATCTCCAAGATCAAGTACCTATATGAACTAGACCTAAGCAACAACAAGTACACTTGCGAATTCCCGCACGAAATTCTCGGCTCGCAGTTGACTTTCCTAGACCTCCGATACAACACATTTTCCGGTGCGGTCCCGCCCCAAGTTTTCACGCTCGACGTCGACGTGCTCTTTATCAACAACAACAACTTCATGCAAAAACTCCCCGACAATTTGGGCTCAACCCCGGCCCTTTATGTAACCCTAGCTAACAATAGGTTCACCGGCCCGATCCCTACGAGCATCGGCCGGGCTGGCAAAACCCTAATTGAAATTATCTTGTTGAACAATGGATTATCGGGGTGCTTGCCGTGTGAAATCGGGCTTTTGGAGAAGGCCACCGTGTTCGACGCCAGCCGCAATTACCTAACGGGACGGATTCCACTTTCATTCACGTGTTTGGGCATGATCGAGATTTTGGATTTGGCCGATAATCAATTATACGGGCATGTACCCGAACTCGTGTGTGAGTTGCCTAATTTAGTTACCTTATCGTTGTCTTATAATTATTTTACGGGCATTGGCCCGAAATGTTTGGAGTTGGTGGAGAAAAATGTGTTACATTTGAGGATGAATTGTATACCGGGCCTACCGGACCAAAGAACGCGGGCCCAGTGCCGAGCGTTCTTTTCGACGGCTAAGGGTTGTCCTAGGTCGAATTGGATTCCGTGTAGTAGTGGAGGTGTTATTCGGAGGAACTCTCTTGAGTCGTCGTTGGATACTAACGGTATTTCGGCGGTGTCGGTGAAGTTGAAGTCGCGCGCTTATGCCGCTTTAAATCGTCGCCTT
>gnl_Mimgu_v2.0_Migut.H00407.1
ATGGCAAATTTTATTGTCTCAATATTGTTATTATTAATCTCATATTCAATAGTGTACCAAAGTAATGGCGTGGAGGGTAATATCGAAATTATAATTGGTGGAGAAGCTCCTTCTCCCTACAGCCCACCTGATTACGGAGATTGCCCTGATTGTTCTCCCCCACCGGAACTCCCTGTTTGCCCGGAACCCGTTCCACCACCACCACCGCCGCCACCAAAATGTCCTCCACCACCACCGCCACCCTCACCCCCACCGCCTCCACCACCAAAGCGTCATCCTCCACCGCCACCCTCACCACCGCCGCCGTCACCTCCGCCTCCACCACCAAAGAAATACCCTCCGCCGCCGCCGCCAACATTCCCCCCTCTCACACCGGAGCTCCTGGTGGCAGTGAAAGTAATCGAAAAATTCAGACAAACAATAACGAAAGACCCGCTGGGGGTAACGAAAACCTGGAAAGGAAGAATATGCGCCGACAAATCCGCCTACAGGGGTTTCACCTGCGACACCACCATCTCCGACGGAAAAGTCAGAGTCGCCCTGGTCAACTTCAACGGCTTCAACTTCAGCGGCAACCCACTCGCCCTCACCAACTTCATCGACGGACTCACCGACCTCATCGTCTTCCACGTCAACACCAACAACTTCGCCGGCCAAGTCCCCGCCGGAATATCCAAACTCCCCACCCTCTACGAGCTCGACCTCAGCAACAACAAACTCGCCGGAGAATTCCCCAAGCCAGTCCTCGCCGCCACAAATCTCACATTCCTCGACCTCAGGTTCAACCAACTCACCGGAAAACTCCCGCCGGCGGTGTTCACCCTCGACCTCGACGTACTCTTCCTGAACAACAACCAGTTCACCGGAAACATCCCCGAAACCCTCGGCAAAACCCCGGTCCTGTACCTCACACTAGCGAACAACAAGTTCACCGGCACCATCCCGCACTCCATCGGCGACGCCGCGAACACGCTGATCGAATCCCTCCTCCTGAACAACCAGCTCTCCGGCTGCCTCCCGTACGAGATCGGGAAGCTGAAAAAGTCAACGCTCTTCGACGCCAGCGCGAACCGGCTGACCGGCCCGATACCCCATTCGTTCGGGTGCATGGAGAAGCTGAGGTATCTGAACGTGTCGTACAACCATCTCTCCGGCGAGGTGCCGGAGAGTCTGTGCCGGCTGAGGGATCTGGATGAGCTCACGCTGAACCACAATTACTTCACGCAGGTGGGGCCCGCGTGCCGGAAGCTGATAAAGAGCGGGAAATTGGATATCCGAGTCAACTGCGTTCTCGATCTACCGTCGCAGAGGAGTGCGGCGGAGTGTGAAGCTTTCTTTTTGAAGCAGCAGTATTGCCCGAATCGAGAGTCGATGAATATCGTGCCGTGTAAAATTGACTACTCCGATGAGCCGGTGTCGGAGCCGGGTTTGGGCCGGAAACTGGGGGCGGCGCCGCGCACTTACGCTGCTCTGCAGAGGCCGGGGGTCCCTGGC
>gnl_Musac_v1_GSMUA_Achr3T28310_001
ATGGCCAGCATTGGCCGAACTCTGCTGCTGCTTCTCTCCATTCTATGCCTCTGTGTCGCCACCTCCTTCGGTGCGTGTTCTCAAGCACGTCAAGAAAGGAAGGCCGCGGAGGTCAGCGACGGCCCGACGGCATCCCCGTCCCAAACGAACGGGTCCTGCGGCTGTTCATCGTCACCTGCGCCGTCACCGTCGACGTCTGAGCCGAATCCCAACGACTTCCCCAACCTCAAGCAGTACTACGCTTACCTCGTCATCCAGCAGTTCAAGCAGACCGTCACCTGCGACCCCGACGGCGTGACGGCGACCTGGGTCGGGTACCGGCCTTGCACCTACCGCGGGTTCTACTGCGACACCCCGCCGGACTCCCCGGGGACCCCCACCATCGCCTCCGTGGACTTCAACGGCTTCCGCCTCTGCGCGCCGACCGTTGCCGGCTTCGTCGACCAGCTCCCCGACCTCGCGCTCTTCCACGCCAACTCCAATAACTTCTCCGGCCCCATCCCCGACCTCACCGGCCTCCCCTACCTCTACGAGCTCGATGTCAGCAACAACATCCACTCCGGCCCGTTCCCGGTCGCCGTCCTCCCGCTGAGCAACCTCGTTTTCCTCGACCTCCGGTACAACCTCTTCGCCGGCACCGTCCCGGCCTCCATCTTCTTCCTCGACCTCGACGTGCTCTTCCTCAACAACAACAACTTCAACCAGCAGCTGCCCGCCAACCTCGGCAGCTCGCCGGTGGCCTACCTCACCCTGGCCAACAACGGCTTCACCGGGCCACTTCCCCGGTCCATCTTCAACGCGTCGAGAACGCTGGTGGAGGTCCTCTTCCTCAACAACAAGTTCTCGGGCTGCTTGCCGTACGAGATCGGATCGCTGACTACCGCGACGGTGGAGCAGCTGAACCTGGCGGGCAATCTGCTCTACGGGGAGGTGCCGGATGTGGTATGCCGGCTGGCCAAGGACGGTAACTTGGCTAACTTATCGTTGTCGGGGAACTACTTCACGTCGCTGGGGCACTCCTGCTGGGATTTGATCAAGAGGAAGGTGCTCGACGTGCGGCAGAACTGCATACCGTGGTTCCCGGAGCAACGGCGGCCGGTGGAATGCTGGCGCTTCCTGTGGCATCGGAAGTTCTGCCCCTTCTTCCACTACATCCCGTGCGGCCTACCGAAGTGTGCGCCGAAGCCCGCGGCGCCACCGCCGCCGGGGTACACGACCTATAAGGCGCTTCATCAACCCCCCCGGAACTACCTTGTTACGCTCCCATCACAGGGGAATTGGAAAAGAGACACCGCGTCGGTGGTCGGAAGCCGGCTTCTCTCTTTGGGCTTCCTCTCCCTCGCCATCTCCTGTCTCTCTCTCTCTCTCTCTCTCTCGCTTCTCCGTCTCCTTCATCACTCGCATCGCACCATGGTTCAGGCCAAGAACAACCACACCAACAAGAAGTCCAAGCCCAGAAGGCAACAGGACACCGTAAAGAAGCAAGGGATGCAAGCCGATATATCAGAACTTTGTGCTCAACTTGATGCATTGGGCTTAAAAATTATTCAAGTTACAGCAGATGGCAACTGTTTCTTTAGGGCCCTAGCTGATCAGCTTGAGGGTAACGAAAATGATCACCAAAAGTATCGTGAAATGGTGGTGAATTATATCTTTAAAAATCGCGAGGACTTTGAACCCTTCATTGAGGATGATGTTCCATTTGATAAGTACTGCCAGTCCATGGAAAAGGATGGCTCATGGGCAGGCCATATGGAACTTCAAGCTGCTTCTCTTGTTACAAAAAGAAATATTTGCATTCACAGAGCAATAACAGGGGTAGTACTATGTGGGTGTTATTCCAAATTGTCATGGTTTAGTAACATGGCAAATGGGAGGCAGGGAGGGATTATTGTCATGATTGGATATTTTAATTGTGATTTTGACTACATTTTTTTGTCA
>gnl_Musac_v1_GSMUA_AchrUn_randomT10800_001
ATGGGCTGTGGACGCAGCTTCTGGTTCATGCAATTAGTCTTCGTCTCTATACTGCTCGTTCCCACCCTCAGCAGCAGCAGTGGCAGTGACAGAGAAGCCCTTGAGATCGGCATCGGCGTCGGCGTCGGTGGTGGCGCTGCACCTTCGACACCTCAGCCCGAGTGTCCTCCTCCTCCTCCTCGACGGCAGCCGCAGCCGAGCGACTTCGAGAACATCCTGCAGCACCGCGGGTTCTTCGTCATCCAGCGCTTCAAGCAGACCATCACCTGCGACCCCAAGAACAAGACCGGCTCCTGGATGGGGTTCCACATCTGCAACAACGACGGCCGCGGCTACCAAGGCTTCTACTGCGAGACCCCGCCGGGGCTTAACAACATGCGCACCATCGCCTCCGTCAACTTCAACGGCTTCACCCTCTCCGCCCCTACCGTCTGCGGCTTCGTCGACCAGCTTCCCGACCTTGCGCTCTTCCACGCCAACTCCAACAGCTTCGGCGGCACCGTTCCCGCCCTCGCCAACCTTCCCTTCTTCTACGAGCTCAACCTTAGCAACAACTGCCTCTCCGGCGGCTTCCCCGCCAGCATGCTTCCACTCGTCGACCTCGCCTTCCTCGACCTCCGCTACAACGGCTACGCCGGCCCCGTCCCATCCGTCGTCTTCCTCATCCGCACATGGGTTCACCCAGAACATCCCGCCCAACCTCGGCAGCACCACCGCCGCCTACCTAACCCTCGCCAACAACGACGGGCAAGCAGGTTGCGGCGGTCGAGCGGGTGCTGCGGGCGTTGGAAAGAGGAGAGGAAGTGGAAATCGCTTAGGGCGATAAGT
>gnl_Musac_v1_GSMUA_Achr4T06130_001
ATGGCTATCAGAACACTGCTGCTGGTTCTCTGCATCATCTTCCTCCTCGTCTCTCCCTCCCTCAGTGGCCGTACGCAATTGGAGCGGCAGAGAAAAGCCATTGAGATTAGCATCGGCGTTGGCGTCGGGGGCAGTGGCAGTGGCAGCGAGAGCCCCACTGCGTCGCCATCTCCAACGGATAATTCTTGCGGCTGCTCACCGCCTGCGTCGCCACCGTCGTCCGAGCCGCAGCCCTCCGACTTCCCCAACCTCAAGCAGTACTACGCCTACCTCGTCATCCAACGCTTCAAGCGGAGCATCACCTGCGATCCTAATGGCGTCATCCAGACATGGGTGGGCTACCGGCCTTGCACCTACCAGGGCTTCTATTGTGCAGCCCCGCCGGACTCCCCCGACACGCCCACCATCGCCTCCGTAGACTTCAATGGCTTCCGCCTCTGCGCGCCGACTGTCGCCGGCTTCGTCGACCAGCTCCCCGACGTCGCGCTCTTCCACGCCAACTCCAACAACTTCTCCGGCCCCATCCCCGACCTCACCGGCCTTCCCTACCTCTACGAGCTCGACGTCAGCAACAACCTCCACTCCGGCCCGTTCCCGGCCGACGTCCTCGCGCTAAGCAACCTCATCTTTCTAGACCTCCGTTACAACCTCTTCGCCGGCTCCGTCCCGGCCTCCGTCTTCGCCCTCGACCTCGACGTGCTCTTCCTCAACAACAACAACTTCTTCCGGCCGCTGCCGGCCGACCTCGGCAGCTCGCCGGTGGCCTACCTGACACTGGCCAACAACGGCTTCACCGGGCCGATCCCCCGGTCCATCTGCAACGCGTCAAAAACCCTGGTCGAGGTGCTCTTCCTCAACAACAAGCTCTCCGGCTGCCTACCGTACGAGATCGGATTACTGAGCATTGCGACGGTGGAGCAGCTGAACCTGGCGGGGAATCTGCTCTACGGGGAGGTGCCGGACGTGGTATGCCGGCTGGCCAAGGACGGCAACTTGGCGAACCTGTCGCTGTCGGGGAACTACTTCACCTCGCTGGGACTCTCCTGCTGGGACTTGGTCAAGAGCAAAGTGCTCGACGTGCGGCATAACTGCATAGTGGGACTGCCGGAGCAGCGGCCGCCGTCGGAATGCTCCAAATTCCTGTGGCGGCCGAAGCACTGCCCGGTGTCGCACTATATTCCATGCAGCCTCTCGAATTGTTCGGTAAAGCCGGCGACGTCGAAGTCGAAGTCGTCAGAAAAGGGTAATTTAGCGCAGTTGAATAATAACACGAATGCGGCGACGAGGCCTTTTCCAAGCCATCAATATGATAAAAGTAGAGATCGCAATCCGATACATGAGCTGGACGCCTTGTCGGTGCGCGCAAAAGAATCGAAGAATGCGGTTCTTTCTCTTTCTTATTGCGATGGATCACCAACCGGGAAAGCCACAAGATATGGCCAGTGGCTAATGTTCGCAACATGTCTAAACATGGTTGACCATGCA
>gnl_Musac_v1_GSMUA_Achr4T12900_001
ATGGCTAGCAGAAAGCTGCTGCTGCTGCTGCTTCTCTCCACTGTACTCCTCTTCATCTCTTCCTCCCTCGGTGATCGCAAGGCCATTGAGATTGGCGGTGGCGTTGGCGTCAACCTCGGTTTCGGCATTGGGCCGACACCGTCCCCGTCTCCTCTTGACGACTCCGACGGCTCCTCACCGCCTGCGCAGGCACCGTCGTCTGGGCCGCAGCCCTCCGACTTCCCCAACCTCAAGCAGTACTACGCTTACCTTGTCATCCAACGCTTCAAGCAAAGCATCACCTGCGACCCCGGCGGCGTCACCCAGACCTGGGTGGGCTACCGGCCTTGCACCTACGAAGGCTTCTACTGCGCCGCCCCGCCGGACTCCCCCGACACGCCCACCATCGCCTCCGTCGACTTCAACGGCTTCGGCCTCTGCGCGCCGACCATCGTCGGCTTCGTCGACCAGCTCCCCGACCTCGCGCTCTTCCACGCCAACTCCAACTACTTCTCCGGCACCATTCCCGACCTCACCGGCCTCCCCTACCTCTACGAGCTCGACGTCAGCAGCAACCTCCACTTCGGCGCGTTCCCCACCAAAGTCCTCCCGCTGAGCAACCTCATCTTCCTCGACCTCCGCTTCAACTTCTTCGCCGGTGCCGTCCCGGCCTCTGTCTTCGCCTTCAACCTCGACGTGCTCTTCTTTAACAACAACAACTTTAACGAGCCGCTGCCGGCCGAACTCGGCCGCTCGCCTGTAGCCTACTTGACCCTGGCCAACAACGGCTTCACCGGGTCGATCCCCCCGTCCATCTACAACGCCTCGAACACTCTGGTCGAGGTGCTCTTCCTCAACAACAGGCTCTCCGGCTGCCTGCCGTACGAGATCGGATTCCTGAGCATTGCGACGTTGGAGCAGCTGAACCTTGCCGGGAACCTGCTCTACGGGGAGGTCCCCGACGTGGTGTGCCGGTTGGCCAAGGACGGCAACCTGGCGAACTTGTCGCTGTCGGGAAACTACTTCACCTGGCTGGGCCACTCATGCTGGGACTTGGTGAAGACCAAAGTGCTCGACGTGCGTCAGAACTGCATACCAGGGCTCCCGGAGCAGCGGTCGCCGGCGGAGTGCTCAACTTTCTGGTGGGGGCCAAAACAGTGCCTTCCATCGCACGACATTCCATGCAGCCTCCCAAAGGGTCCGACAAAACGCCCGATGTCCTCCACGCCGCCGGCGTACAATGACCATGGCATCTTAAATATGGTAGATAAACACACACCTTTCTGCTTGATTGATCTG
>gnl_Musac_v1_GSMUA_Achr9T11350_001
ATGGGTTTTGGACGCAGCTTCCGGTTCGTGCGATTAGTATTCCTGTCTGTACTGCTCGTTCCCACCCTAAGCAGCAGCAGTGGCAGCGACAGAGAAGCCCTCGAGATCGGCATCGGCATCGGCGTCGGTGTCGGTGGTGGCGCTGCACCTTCGACACCTCAGCCCGAGTGCCCTCCTCCTCCTCCGCGGCAGCCGCAGCCGAGCGACTTCGAGAACATCCTGCAGTACCGCGCGTACTTCGTCATCCAGCGCTTCAAGCAGACCGTCACCTGCGACCCCAAGAACAAGACCGGCTCCTGGACGGGGTTCCGCATCTGCAACAACGACGGCCGCGGCTACCAAGGCTTCTACTGCGAGACCCCGCCGGGGCTTAGCAACATGCGCACCATCGCCTCCGTTGACTTCAACGGATTCACCCTCTCCGCCCCTACCGTCTGCGGCTTCGTCGACCAGCTTCCCGACCTTGCGCTCTTCCACGCCAACTCCAACAGCTTCGGCGGTACCGTCCCCGCCCTCGCCAGCCTCCCCTTCTTCTACGAGCTCGACCTTAGCAACAACCGCCTCTCCGGCGGCTTCCCCGCCAGCGTGCTCCCACTCGTCGACCTCGCCTTCCTCGACCTCCGCTACAACGGCTACGCCGGCCCCGTCCCACCCGCCGTCTTCCTCATCCGCACCGACGTGCTCTTCCTCAACAACAACGGGTTCACCCAGAACATCCCGGCCAACCTCGGCAGCACCACCGCCGCCTACCTCACCCTCGCCAACAACGACTTCACCGGCCCCATCCCCAGCTCCATCGGCAAGGCCTGCGACACCCTGATCGAGGTCCTGTTCCTCGGCAACCGGCTCTCCGGCTGCCTCCCCTACGAAACAGGGCTGCTAAAGAGGGCCACGGTGGAACAGCTCAACCTGGCGGGGAATCTGCTCTACGGGGAGGTGCCGGACGTGGTGTGCCAGCTGGCTAAGTACGGCCACCTGGCGAACCTCTCGCTCTCCGACAACTACTTCACGTCGGTGGCGCCCAGCTGCGCCGGCTTGATCCAGCAGAAGGTGTTGGACGTGAGAAAGAACTGCATTCCAGGGCTGCCCAACCAGCGCCCGCCGGAGGCGTGCGCCTGGTTCCTGAACCGCCCCAAGATCACCTGCCCCAACGCGCAGTACATTCCATGCCACCTGCCGTGGGCCGGCAGGGACGCGCTGGATTCCGCCGCATCATCCTTTTTACTCGTATCA
>gnl_Musac_v1_GSMUA_Achr8T15600_001
ATGAGATGTCTTATAAGTAGGTGGAAAGCCCTTGAGATCGGCATCGGCATCGGCATCGGCGGCGGGCCTCCGCCTCCGCCTCAGCCTCCGGAAGCTCAGCCCAGAAGGCCTCCTTCTTCCCCGCAGCAGCCGCAGCCTTGCGACTTCGAGAACATCCTGCAGTACAGAGCCTACTTCGTCATCCAGCGGTTCAAGAGAACCATCACCTGCGATCCCTTGAACAAGACCGACACGTGGAGCGGGTTCAAGTTATGCAACAACGACGGCGATGGCTACCAAGGCTTCTACTGCGAGACGCCGCCCAACCGGAAAAACATGCGAACCATCGCCTCCGTCGACTTCAATGGCTTCAAGCTCGGGGCCCCAACCGTCTCAAGGTTCGTCGACCAGCTCCCCGACCTCGCGCTCTTCCATGCCAACTCCAACAACTTAGGCGGCACCGTCCCGTACATCCGTACACTGCCATTCTTCTACGAGCTCGACCTCAGCAACAACGACTTCTCCGGCGGATTCCCCGTCAACGTGCTCCCCCTCGTCAACCTCTCCTTCCTCGACCTCCGCTACAACGGCTTCGCCAGCCCCCTCCCGCCTTCCGTCTTCCTCATCCAAACCCAGGTGCTCTTCCTCAACAACAACAAGTTCTACCAGCACATACCCGACAACCTCGGCAGCACCCCCGCCGCCTACATCACCTTCGCCTACAACGACTTCACCGGCCCCATCCCTAGCTCCATCGGCAAAGCTTGCGAGACGCTGATCGAGATCCTGTTCCTCGGCAACCGGCTCTCCGGCTGCCTCCCCTTCGAGGTGGGGCTGCTGAAGAAGGCCACGGTGGAGCAGCTCAACCTGGCGGGGAACCAGCTCTGCGGGGAGGTGCCCGACGTGGTGTGCCGGCTGGCCAAGTACGGCAAGCTGGTCAACCTCTCCCTCTCCGACAACTACTTCACGTCTTTGGCGCCCAGCTGCATCAGCTTGATCCATTCGAATGTGTTGGACGTGAGGAAGAACTGCATTCCGTGGCTGCCCCACCAGAGGTCGCCGGAGGAGTGCGCCTGGTTCCTGAAGCTCCCCAAGGTCTTCTGCCCCAACGCGCACTACATTCCCTGCCACTTGCCATGGGAGGGCAGGGACGAGCTCGATTCGTCCGCATCGTCGTCGCCGGCGGTGGATGGAGGGAGGGACAAAAGTCCGGCGTCTGGGTACACCACTTACCAGGCCCTGCACCACCATGACAAGCCA
>gnl_Nelnu_v1.0_NNU_002092-RA
ATGGCTATGCTCACTATCCTATCTTTCTCTACTAAATTTCTGCCTTTCATCTTTCTCATTCTTCTCTCATCTTCCCTTCACGTACTCCCCGATGCTTCCGCTTCTAACAGAGAAACGCTCGAGATTATTATAGGTGGCGGCGGTGGTGGTTATTATGAGGACTGTCCACCACCACCTCCTCCTCCAGAACCCGAATGTCCACCTCCTCCTCCACCACCGTCTCCACCACCACCGTCTCCACCTCCGCCGTCTCCACCTCCGCCGTCTCCACCTCCGCCGTCTCCACCTCCGCCGTCTCCACCTCCGCCGTCCCCGCCCCCACCCTCACCCTCACCCCCACCACCGTCTCCATCTCCGCCCCCACCACAGAAGTCAAGACTTGAAATGGTCAGGCCTTACATTGAAAAGTTGCGGAAAAGAATCACGGGCGACCCAAAACACATCTTAAGAACCTGGAAGAAGGACGGTGATATTTGCCAATACACAGGCTTATACTGCGAAAAGGTGCCAGATTACAAAGAACAGGCACTCGCCGGTATCGACTTCAACAGTTACAATCTTAGCGGTCCCAACTTAACACTTGATGGCATCATCGAAAATCTCGTCGACCTCGCTATTTTCCACGCCAACTCCAACAGGTTCTTAGGTGAGATCCTATCCAAGATTCGAAATCTGCGATATTTCTACGAGCTGGACCTAAGCAATAACAATTATAAGGGCGAGTTCCCAAAGGCTGTCCTCACAGCTGCAAACCTGAGCTTCTTGGACCTCCGGTTCAACAAATTTCATGGGTACCTCCCGCCTCAAGTCTTCAACCTGGGCAAAATCGATGTTCTCTTCGTCAACAACAACTACTTTTATGGTCCGATCCCCTATAACCTGGGCAGCACACCAGCCCGTTATCTAACTTTTGCCAACAACCAGTTCAGTGGTTCCATACCGCCAAGCATTGGTAAGGCCAAGGATACCTTAGTTGAGGTTCTCTTCCTCAACAACCAGTTGTCGGGGTGCCTACCTTACGAGATCGGCTTCTTGAAAAAGGCAACGGTGTTCGACGCCGGGAACAACCACTTGACGGGTCCGATACCCTACTCGTTCGGGTGCTTGGAGAGGATGCAGTTGCTAAACTTTACTGGGAATAAATTGTACGGGCCGGTGCCGGAGGTGGTATGTGGGCTTCCCAGCCTGGCAAACTTTTCTCTATCGGACAATTACTTCACGCAGGTGGGTCCCAAATGTAGGGAGTTGATCAAGAAGGGAAAACTTGATATACGTAATAACTGCATTCTGGACCTACCGTCACAGAGACCTGCCGACCACTGTGAGAAGTTTTTCTCCAGTAATCCAAAGTACTGCTCCGACCTGAAGACCAATACTATGATTCCATGCAGGCTTCGTCCCTATTCTGAGGAAACCTACTCCACACCTCCGGCAACTGCAATCAGTCCCTCGCCTTCTTACAATGCTCTCATAAAGCATCGGTTA
>gnl_Nelnu_v1.0_NNU_002091-RA
ATGACTTGTACTCGTCTTTACAAGGGGGAAAAGAAAGCAAAGAACATCCAAACAAATATGAGTACCATTCCTTTCCCCGTCAAATCTCCAGTTCTCACCTTCATCATCCTCACTCTCCTTCCCTGTTTCCTACACGCATTGGGGGACGCTGCAGTCTACAAAATAACCAGTAGAGAAGCTCTTGAAATCAACGCAGGTCATAGCGGCATCAGCGGAAAAGCAGCAGCAAGTGATCATCCACTTGGTGAAGTCTGCAATTGTTCGCCATCTCCTGCACCAGACCTAGTATTCGAAAACCAAAGGCTCGCTTTGGTGTACCCCATAATCCAAAGCTTCAAGAACATTATCACCTCCGACCCCTTGGGAATCACCAGTACCTGGGTAGGCTCCGACATATGCAACTACAGGGGCTTCTACTGTGACAACCCACCTGACGATCCGAGCGTCAGGGCTCTTGCCGGCATTGATTTCAATGGCTACCAACTTGCCGCACCTACCCTCGACGGCTTCATCGATCTGCTCCCTGATCTCGCCATCTTCCATGCCAACACCAACAACTTTACCGGCATCATCTCCCCGAAGATCGCCCAACTCCGCTACTTGTACGAGCTCGACATAAGTAACAACTTGTTCTCGGGTCAGTTCCCGACGGCGGTGCTGGGCATGAACGGACTTTCCTTCTTGGATATTCGTTTTAATTCCTTCAGCGGGTCAGTGCCAGCCCAGATATTCACGCAACCTCTTGACGTTCTCTTCATAAACAACAACAACTTCATGCAGACACTCCCAAATAACCTGGGAAATACTCCGGTACGCTATCTAACGTTTGCAAACAATAACTTCGTGGGTTCTATTCCGCGTAGCATCGGCAACGCTTCTGCGACCTTAGTGGAGGTGCTCTTCTTGAACAACAAGCTATCGGGTTGCCTCCCTTACGAGATCGGGCTGTTGACATCGGCGACGGTGTTTGACGTTGGGAACAACTTTCTCACAGGTCCTATCCCCTGCTCGTTTGCGTGTTTAGAGAAGATGGAGGTGCTAAAATTGGCGGGTAACCAGTTTTACGGCAAGATACCGGAGGAGGTGTGCGGTCTGGGAAACCTGGCAAACTTGTCCTTGTCCGATAATTATTTTAGATACTTGGGCCCAACCTGTAGAAGTTTGATCAAGAGAGGAGTGCTCGATGTGAGTAACAACTGCATTCACGGCCTTCCCAACCAGAGACCAGCAGCTGAGTGCTGGGACTTCTACTACTTCCATCTCAAGCACTGTCCCAGCTCCCTCCCGCGGTATAATGCTAACGTCGTTCCTTGCAACATCAATCACTCTTCTCTTCATTCCTTGCCGCCTTCGAAGACCGCAGTGTCTTTTACTTCGCCTTCTTACTCCGCACTGGTAAGTCATCACGCCGCCGGAGTTGTCCTCATCTCTCGTCTCTCATCTTCTCCCTCACTTTCTCTCTCCATCCACTCCGTCGACGATGAGGATCAAAAAGTGATGGCCAATACCACCGTCTCCTCATCCTCCATCGCTCTCGTCATCGTCGTTGTCCCCTCCTCAACTTACACCAATAGCACCAGATCTCACCTCTTCTACACCCCAACCACCACCACCTTCCCTTGTACCATCTTCAGAACAAAAATGGTCATTGCACCCCCACTCCGATCTTCCCTTGCAGAAGACAACCGCCACCACTTCCGTCGACCCAAGCAAGAGGATCGACAACTCTCCGATCTGCAGTTCACCATGACTAAAGGAACCGACGGCTGGATT
>gnl_Nelnu_v1.0_NNU_011581-RA
ATGACCAAGGCAGTAACTGTTGCGGGACTCAAAAACACAGCATTCTATGAAACCAGTACAGGAACTCTTGGCATCAGTGTAGGTGCTGGCGGAGTCAGCGTTGGGGTTGGGGTGGGCGTCGGCGTCGGCATTGGCAGTGCCCCGGCTCCAGAAGCTCCAAATTATCCGCCACCTCCTGAACCGGAGCCGCTAATATTCGAAAACGAAAGGCTTGCCGTGGTTTACCCGGTAATCCATAGATTCAAAAAAAGCATCACCTCCGATCCCCATGGCATCACTAATACCTGGGTAGGCCCCAGAATCTGCAATTACACCGGCTTCTACTGTGATCACCCACCGGACGACAACAGCCTCAGGGCACTAGCAGGTATTGATTTCAATGGCTACCAACTTGGGGCACCCACTCTCGATGACTTCGTCGACCAGCTCCCCGATATTGCTATCTTCCACGCCAACACCAATAATTTCGCGGGAGCCATTTCCCCGAAGATCGCCCAACTCCGCTACTTGTACGAGCTCGACCTAAGCAACAACAAGTTCTCCGGCCAGTTTCCGATGGCCGTTCTGGGTATGGACGGGCTTTCCTTCTTGGACATTCGTTTCAATTCCTTTACCGGGACAGTTCCAGCTCAGATATTTACTCAACCGCTGGATGTTCTCTTCATAAACAACAACAACTTCATGCAGACGCTCCCAGCTAACCTGGGCAGCACTCCGGTTCGCTACCTCACCATTGCAAACAACAGGTTCGTGGGTCCGATCCCTCGCAGCATTGGTAACGCTTCTGCCACCTTGGTGGAGGTGCTTCTTTTAAACAACCAGTTATCCGGTTGCCTCCCTTACGAGATCGGATTGTTGAGATCGGCGACAGTGTTCGACGCAGGGAACAATCTTTTGACGGGACCCATTCCATGCTCGTTCGGTTGCTTGGAGAAGATGGAATTGCTAAACCTTGCCGGGAATCAGCTATACGGGCAGATACCGGAGGCAGTGTGCGCATTGAGGAATCTAGTCAATTTGTCATTGTCCGACAACTATTTTACATCAGTGGGACCAACGTGTAGAAATCTGATAAAGAACGGAGTGCTTAACGTAAACAACAATTGCATTCACGGCCTGCCGAACCAGAGATCAGTGGGCGAGTGCTCGGCGTTCCATCCCGGGTCTTGTCCCTACCCGCCATCGTACAGTTTCAGTTTCATTCCTTGTGAACTTCCTCAGTCTCCTCCTCCTCGTAGTATTCATTCCTCGAAGCCTTCGACCACCACCGCCGCGTTCGGTTCCATTAATGGAAAATCA
>gnl_Nelnu_v1.0_NNU_011580-RA
ATGATGGTCAATATCATCGTTTCTTTCTCTGCTACCAAGTTCCCTGCTCCTCTCACCTTGTTCATTTTTCTTTCATGTTTTCTCCACCTCCAAGTTCTTGCTGATACCTCACCTACCGCAAGGGAAACGCTAGATGTTACAATAGGCGGTGGTGGCTATTACCAATATCCACCTCCACCTCCCGAAACCAAATATTCACCACCACCACCTCCTCCTCCTCCCGAGCCCAAATATCCACCGCCACCACCGGCTTTTGAAAGTGAACGACTCAAGTTAGTGTATCCTTACATCGTGGAATTAAGAAAACGACTCGAGTACCATGACCCCAAAGGCAAATTGAAGTCTTGGAAAGGCACAAATATCTGCAAATTCGAGGGCTTGTACTGTGAAACCGTGCCAGATTTTAAAGTCAAAGCACTCGCCGGTATTGACTTCAACGGTTTCAATTTTGGCTTAGGTTCCAACGTAAGCCTTGAGGGTATCATCGAGAATCTCTCTGATCTCGCTATCTTCCACGCCAACTCCAACTTCTTCACCGGTAAAATCGTCTCCCAGATCGGCAAACTCCGATTTTTGTACGAGTTGGACTTGAGCAACAACAAATATACTGGTTCCTTCCCAATGCCCGTCCTAAACGCTAAAAACCTGTCCTTCTTGGACCTTCGGTTCAACAGCTTTTGTGGGTACCTCCCACCTGACGTGTTTACGCTGAACCTAGACGTTCTCTTCGTCAACAACAACCAATTCGACGGTCCGATCCCCTATAACCTCGGTAGCACGCCGGCACGTTATATCACTTTTGCTCACAACAGGTTCTCGGGTTCGATCCCGCGAAGCATTGGCAAGGCCGCGGGTACCTTAACTGAGGTGCTCTTCCTCAACAACCAGTTGTCAGGTTGCCTACCCTACGAGATTGGCCTCCTGAAGAAGGCAACGGTGTTCGACGCCGGGAACAACCATTTGACGGGTCCGATACCGTACTCGTTCGGGTGCTTGAAGAGAATGCAGCTGCTCAGCTTCGCCGGTAATAAACTTTACGGGCAAGTACCGGAGGTAGTGTGCGCACTTCCTAAGCTTGCTAACTTGTCTCTGTCGGACAATTACTTCACTCAGGTGGGTCCCAAGTGTAGGCACTTGATCAAGAAGGGGCGACTCCATTTAGAAAACAATTGCATTCTGGACCTGAAATCACAGAGATCACCGGCTGAATGTGAGAAGTTCTTTTCATCAAGCATGGAGTACTGCAGCTACGAGAAGACGTTTAATGTGATTCCATGCAAGCTTCGTCACCATTCTAAGAAAGCCTCGTCAACTCCTCCCTCAGCACCAGCAGTCAGTCCCTCGCCTTCTTATAAGGCTCTCTTAAGGCATCGGCTG
>gnl_Orysa_v7.0_LOC_Os04g42620.1
ATGGCAGGCTCGTTGTCTGCCGCGCTGTGCCTCACTCTCTTCTGCTTGCTGGGGGCATGCATTGCGCCCGGGGCGCGTGCTAACGGCCGGCACAGCCGGCGGGACCTCGACATCAACCTCGGCAACGGCAACGGCGGGGGCATCAGCATCGGCATAGGAGGAAGTGGTGGTGGTGGTGGTGGTGGCTCCAGTGGTGGCTCCAGCGGCGGCGGCGGCGATCTGCGGCCGTGCGACTTCGAGAACGAGCGGCTGTACAAGGCGTACAAGGTGATCCAGAAGTTCAGGAGGACGGTGACGTGCGACCCGCAGAACATCATCTCCTCCTGGAGCGGCGCCGACCTGTGCAGCACCTACAAGGGGTTCTTCTGCGAGCGGCCGCCCAACATCACCGACCGGACCATCGCCTCCGTCGACTTCAACGGCTACAACCTGCAGGCGTCGTCGCTGAAGGAGTTCGTGGACGCCCTCCCGGACCTGGCGCTGTTCCACGCCAACAGCAACAACTTCGGCGGCGCCGTGCCGGACCTCAGCCGGCTGCAGTACTTCTACGAGCTCGACCTGAGCAACAACAAGCTGTCGCCCGCCACGTTCCCGACGGACGTGCTCAAGCTGAAGAACGCCACCTTCGTCGACATCCGCTTCAACAGCTTCTACGGCGAGCTCCCCGGCGGCGTCTTCTGCTCGTTCCCGCAGGTGCAGGCCATCTTCGTCAACAACAACCAGTTCTCCGGCAGCCTGCCCGACAACATCGGCGACTCGCCGGTGAACTACCTCTCCCTCGCCAACAACAACTTCACGGGGGAGATCCCCAAGTCGATCGCGCGCATGGCCAACACGCTCTTCGAGGTGCTGTTCCTCAACAACAAGCTCAGCGGCTGCCTCCCCTACGAGCTCGGCCTGCTCGCCAAGGCCACCGTCATCGACGCCGGCACCAACCAGCTCACCGGCCCGATCCCGGCGTCGTTCGCGTGCCTGCGCAAGGTGGAGCAGCTCAACCTGGCGGACAACCTCCTCTACGGCGAGGTGCCCAACGCGCTGTGCGAGCTCGCCTTCTCGTGGTCGGGCCGCCTCAGGAACCTCACGCTCTCCAACAACTACTTCACGTCGCTCGGCTCCTGCTGCTGGGACCTGATCAAGGAGGGGAAGCTCAACGTCGACCGCAACTGCATCCCGTACGCGCCCAACCAGCGGTCGCACGACGAGTGCGCCGCCTTCTTCCACCGGACCAAGACCTCCGCGTGCCCCTGCAACACCTACGTGCCGTGTGGCCACAACAAGCACTCCGCCGCCGGCGCCGGCAGCGAGCAGGACACGGCGGCGGCGGAGGAGGACAAGTACAGGACTTACTCGGCGCTGCATCCA
>gnl_Orysa_v7.0_LOC_Os04g57430.1
ATGGCGGCGGCTTCAGGCCATAATGCGCGCCTGCTTGCGCTCGCGCTCGCGCTCCTGCTCGCCGCGCTGCACCTGCACGGCGTGGTGTGTGACCCCAGCCATACTCACTTCGCCATGGTGTCGCGCAATGCGCCGTCGTGGAGGCCCGATCGCGGTGGACAAGGGAAGCCGGCGCCGTCGCCGGAGGACTTCCTGAACGAGAACCTGCAGGCGCTGTACCCGGTGATCCAGGCGTTCAAGGCGACCATCACCAGCGACCCGCGCGGCGTGACGGCGTCGTGGGTCGGCCCCAACCTCTGCGACAGCTACTTCGGCGGCGACATGTACAAGGGCTTCTACTGCGAGCACCCGCCGGCGCCGCCGGGTGCAACGACGCCGAAGGACAACACCACGCTCACCATCGCGTCCATCGACTTCAACGGCTACGGCCTCGGCGCGCCCAGCCTCTCCGGCTTCGTCGACGCGTTCCCGGACCTAGCGCTCTTCCACGCCAACTCCAACAACTTCTCCGGCGAGGTCCCCGACCTCACCGGCCTCCCGTACTTCTACGAGCTCGACCTCTCCAACAACAACTTCTCCGGCGCGTTCCCGGCCACCGTCGTCCCGCTCGGCCGCCTCCTCTTCCTCGACCTCCGCTTCAACCGCTTCGTCGGCACGGTGCCGCCGCCGGTGTTCGACCTCACCGTCGTCGCGCTCTTCCTCAACAACAACGGCTTCTACGGCAACATCCCGGACAACTTCGGGAGCACCACGGCGGAGTACCTGGTGGTGGCCAACAACCAGTTCACCGGCCCGATCCCGCGCTCCATCTACAACACGTCGGCGAACCTCTCCGAGGTGCTCTTCCTCAACAACCACCTCTCGGGATGCCTCCCCTACGAGATCGGATTGGTGGAGGGGCTCACCGTGTTCGACGCCGGCGGCAACGACATCACCGGACCCATCCCGCTCTCCCTCGGCTGCCTGGGGCTCGTCGAGGAGCTCAACCTCGCCGGGAACCAGCTGTACGGCCACATCCCCGACGTGCTCTGCGCGCTGGCCAAGACCGGGAAGCTGCAGAACCTCTCCCTCTCCGACAACTACTTCCACTCCGTCGGCCGCCGCCATTGCCTCGAGCTCGTCCGGAGCAAGGTGCTCGACGTGCGCCTCAACTGCATCCCCAACTTCCCCCACCAGCGGCCGGCGCTCGAGTGCGCCCGCTTCTACGCCGACCCGCCGCAGCACTGCCCCTTCGTGCCGCACATCCCCTGCGACCTGCCGGGCTTCAGGCCGCCGGCGGCGGCGTTGCCTTCGGCTGTGGCAGCTGAAGAAGGCGGCGGCGGCGGAGGTGGTGGCAAC
>gnl_Orysa_v7.0_LOC_Os02g40260.1
ATGGCTTGCCACTTGAGATTATTTCCCTTTACTCAACTACTAGTATTGGTTCTGTACAAAATCGCCGCCGTAGGGGCAGATCCTGCAAACGCAGAACTATCCACAAAGATCACCCAACACTCTCCATTGTACAACCCACAGCCTCAAGACTTTCCAAACGAGGAGCTCTACCGCAACTATCTAGTCATCCAGCGGTTCAAGAAGACAATCACTTCCGACCCCAAGAACATCACCGCCACCTGGACCGGCCATGACATCTGCGGCAACACGACCTACCTCGGTTTCTACTGTGCAGCATTGCCTGGGCGTACTAAGAAGCCCACGGTCACTGTGGTGATCTTTAACGGTTATGGCCTGCGTGCACCGAAGCTGGAAGGATTTATTGACCATCTCCCCGATCTTGCACTTTTCCATGCTGCCTCCAACGACTTCGGTGGTGACATCCCCTACCTCACAGGCCTCGCCTACAACTACAAGATCAATGTCGACAGCAATCTCCAAATACAGGATGATTTTAGTCGTGACATGGTCGGGTCGCATGTAACAACTAAAGTTCATGGTTATTGCGTTAATTTAGATCTAGATATCACATTTCACCTCCGGCCCGGAAAAGACGACAAGAAAGGACGAAGCATCCCCGGTGCCACAGATTCTAAGGCGCTCCTCCTCAACTACAATCACCTGTCCGGGCCATTACCGGTGAACATCGGTTTCTCCAAGTTAAGCTACCTGGCCCTCGCCAACAACAGGCTCACCGGCGCAATCCCGCCATCAATCTTGCATTTGCAAGACTCCCTCCTCGAGGTGCTCCTCCTGAACAACCAGCTCTCCGGCTGCCTCCCCCACGAGCTCGGCATGCTCACCAAGGCCGCAGTGTTCGACGCCGGCATGAACCAGCTCACCGGGCCGATCCCCTCCTCTTTCTCATGCCTCACCAGCGTCGAGCAGCTCAACCTGGGCGGCAACCGCCTCTACGGAGAGATCCCCGACGCGCTCTGCAAGCTCGCCGCCGTCCCAGCCGGCCGCCTCGCCAACCTCACGCTGTCGAGCAACTACTTCACGTCGGTCGGACCGGCGTGCTTGTCGCTGATCAAGGACGGCGTCCTCAACGTCAGGAACAACTGCATTCCGGGCTTCGCCAACCAGCGGCGGCCGGCGGAGTGCGCGTCGTTCCACAGCCAGCCGAAGGCGTGCCCGGCGGCGAGCGCCACCCACGTGGCGTGCCCCGCCGGAGCTGCCAACGCTGCGGCGGCGCCGGCGGACAGGGTGGTCAAGGACTACTCCAGCTACGTGACGTACGCCACCCTGCACGAG
>gnl_Phavu_v2.1_Phvul.001G024400.1
ATGAGTAGCATTCCTGCAACATTGTTGGTCTCAATTTTGTACCTCCTCTTGGTGTCTGTGCACATGTCACCACGTGATGTTAACATAGACACAAAAAGTCTCAGAAGTAGTAGCAGTGGCCACAGGAGCAAAGGAACCAAAGGTTGCAACCACAACAACAATCTATTGGACACAAACACAACCCCATGTCAAAAATCTACTACCATTCAAGCAGTTCCAGCTTCTCCTACCCTTGTATTTGCAGACCAAAGACTTCAAGTAGTGTATCCAATAATCCAAAAATTCAAATCTACCATCACCTCAGATCCTCTAGGAGTGACCAACACTTGGGTAGGATCAGACATATGCAGCTACAAAGGCTTCTACTGTGACACTCCCCCTGACAACACTTCTGCCACTGCTTTGGCTTCTATTGACTTCAATGGTTTTCAACTTGCTGCTTCCACCCTTGATGGCTTCATTGATAACCTCCCTGATATTGCTCTCTTCCATGCAAATTCCAACAATTTTGGTGGCACCATCTCACCCCAAATAGCCAAACTCCCTTACCTCTATGAGCTTGATGTTAGCAACAACCAATTATCTGGTCCTTTTCCCTCTGCTGTTCTAGGCTTGAGTACTTTAACATTCTTGGACTTAAGGTTCAATTTCTTCTCTGGGCCAGTGCCACCACAAATATTCATACAGAACCTCCAAGTCCTTTTCATAAACAACAACATCTTCACTCAAGGGTTGCCTGATAACTTAGCCACCACTCAAATTCTCTTACTCACCTTAGCAAACAACAAGTTCATGGGTCCAATCCCAAGAAGTCTTCCCAAGGCTTTGGCCACTCTAAGTGAAGTGTTGTTCCTTAACAACCAGTTAACAGGTTGTTTGCCTTATGAGATTGGTTTTCTTGAAGAGGCCACAGTGTTTGATGCTGGGAACAACCAACTGACAGGTCCTTTGCCTTTATCTTTGAGTTGTCTTGAGAAGGTGGAGGTGCTCAATTTGGGTGGTAATCTTTTGTATGGCATGGTGCCAGAAGTGGTGTGTGCAGGGTTGGTGAATTTGGTCAACTTTTCATTATCAGATAACTATTTCACTCATGTGGGGCCACTGTGTAGGATTCTGATTCAGAGAGGGGTTCTTGATGTTAGGAACAATTGTATTCCTGATCTTCCCTTTCAGAGATCAGTGATTGAGTGTGCTGAGTTCTTTGCAACACCAAGGATGTGTCCCTTCATGTGGTTTTATAGCTTCATCCCTTGTAAGCTTCCTTTTCAAAATCACACTCCT
>gnl_Phavu_v2.1_Phvul.002G092300.1
ATGATTTTATCTAAGCAATCTTCAGTTTCAACACTCCACACCTTAACATTTTTTCTTTGCCTTCTCTTAGTAGGTTGCCAAATCCTTGAAACCCCATCACCACCATCGGATTCAATCCCACTAATCCCTGACATTTTAAACTTCATAGACCAAAGACTCGCTCTGGTCTTCCCCATTATTCAAGCCTTCAAGAACACAATAATCTCAGATCCTTTGGGAATAACAGCAACATGGGTTGGTCCAAATTTATGCAACTACACAGGCTTCTACTGTGACCACCCACTAGACAACCTCACTGCCACAACCATTGCCTCAATTGATTTCAATGGCTTTCAACTCACTGCTCCAACACTTGATGGCTTCATCGACCAACTCCCTGACCTGGCTCTTTTCCATGCAAACAGCAACAAATTTTCGGGCACCATATCTCCAAAAATAGCGGGACTCAAGTTCCTATACGAACTTGATTTAAGTAACAACTTGTTCTCCGGGTTATTCCCCTCATCGGTCATCAACATCCCCACCTTGTCCTTTTTGGACATTAGGTACAACTTTTTCACCGGCACGCTGCCCCCACAAATTTTCATGCAGACATTAGACGCTCTGTTCCTCAACAACAACAATTTCATGCTCACACTGCCCAACAACCTAGGAGACACACCCGTCGTTTATCTCACGTTGGCCAACAACAAATTCACCGGGCCCATTCCCCGCAGCATTAGAAAAGCCTCGTCCACGTTGATCGAAGTGCTGCTTTTGAACAACCTTTTAACGGGTTGTCTTCCCTACGACATCGGGTTCTTGGGAAACGTGAGATTGTTGGATGTTGGTGGGAACCTCTTAACTGGGCCAATACCTTGGTCCTTTGGGTGCTTGAAGAAAGTGGAGCAGCTGAACCTAGCAAGGAACTTTTTGTATGGACAGGTTCCGGAAGTGGTGTGTGCGTTGGGCAATTTGGCGAATCTTTCCTTGTCTTACAATTATTTTACGAAAGTGGGACCTTCGTGCAAGAGCCTGATTCAAAGAGGGGTTCTTGATGTGAGGAATAACTGTATTGTTGGTCTTCCGGATCAGAGATCGGCGAAGGAGTGTATGGCGTTTTTTTCGATTCCGAGGTCTTGTTTGCACCCTGCATCGTTTAATATCATACCGTGTCAAATTCATTGGACGAAACCGCGAGAAAGAACTCAGAGGCATTTGCTTTCATATTCTGCTCTTTCCACAAATAGAGTCCTTTTC
>gnl_Phavu_v2.1_Phvul.002G054000.1
ATGGCCACCATGCACTTGCTACTATCTGCTTTGTTGCTTCATTCGTTCATGCTTACTGCCTCGGCAAGAGAAGCAGTGGATATAATCATAGCCAATAACGGCGGAGGTTATCCCTATGCCTCTCCCCCTCCACCGGCTTGCCACCCGCCTCCGCCACCTCCACCTCCTCCTCCGATGTGTGAGCCACGCTTGGAGAGAGGTCGCAAAACTCTGGTGGGCTTCACCGGTGCTGTGGACAAAAACAAATACATCGGTGACTGGAGGGGTAGCAACCCTTGCAAATTCAAGGGGATACGATGTGCAAAATATCCAGACTCAGAAAAGCAGTTAGCAATAGCGGGAATAGACTTGAACGGAGCTGGGTTGTCGGGGAAAAACCGCGCCCCTCTGCTCCTCTCCGGCATCTTGGACAGGATACCGGAGCTGACCTTCTTCCACGTGAACTCCAACAACTTCACCGGTGCCATCCCACCTCAGATAACACAGTACGAATACTTCTTCGAGTTGGACCTCAGTAACAACAGGCTCAAGGGCGAGTTTCCCAAGGAAGTTCTCCAGTCCTCGCAGCTCGTTTTCCTTGACCTCAGGTTCAACTCTCTCTACGGTTCCATTCCTTCCCAGCTATTTCACCTCAAATATCTCGACGTCATTTTCATCAACAACAATCAATTCACCGGCAATCTCCCCGATGACTTTGGCTCCACTCCGGCGAGGTACCTCACGTTTGCCAACAACCAACTCACCGGTCCAATCCCCGCCTCCGTCGGAGCTGCCAAAAACCTGGTCGAAGTCCTCTTCTTGGGCAACCACTTCCAGGGCTGCTTGCCCTACCAGATTGGCCTCCTGAACAAGGCCACCGTCTTTGACGTCAGCAAAAACTGGTTGACGGGTCCCATCCCCCGGTCCTTCGGGTGCCTGGAGAGCATCCGGTACCTGAACCTGGAGCAGAACCAGATGTACGGTGAAGTTCCGGAGACGGTGTGTGAGCTCCCGGGGCTCCGCAACAGAGGCAACTTGTCCCTATCGGACAACTACTTCACACAGGTTGGCCCTGCATGCAGGAGGCTGATCGAAGCAAATGTGCTGGACGTGAGGAACAATTGCATCCTTGGTCTTCCCAATCAAAGGACCCATGAGCAATGCTCCCAGTTCTTCTCCAACCTCAAGCCATGCCCGAATCCCAAGTCTCTGAATTACGTGCCATGCAAAAAGTATGATCCGAGCGGGCACATCCACAGCGCCGCCACTCCTCCTCCTCGTCCGGTGTCTTACAACTCTCTGGACCCCACTCTTCATCGC
>gnl_Phavu_v2.1_Phvul.002G092200.1
ATGGAAACAACGACCAAGACCATTTTCTCATTCTTTTTACTCTCCTCACTCCTACTTCACCTTTATTTTTCTCAAGGGGTAGCACAAGAGGTGGCAAAATCCGAGAGCGAAGCATTAGGGGAAGCAGAGAAAAGAGAAACATTAGAAATTATAATAGGTGGTGGAGGTTCCCCTGCTCCTTACCCTGTTCCCTCCCCTGAAACTCCATGCCCACCTCCCCCACCTAAACCGCTTAGCCGTTTAGAGAGAGCTCGTCGCGTGCTTCTCAATTTCAAAACCCTCATTCTTGACCCGACATGTTACACGCAAAACTGGAACGAGAACACTGACACGTGTGACTTCAGAGGGGTACGATGTGCCTCATATCCAAACTCAGAAGAGCGAGCAGTTGCAGGACTGGACTTAAATGGAGCAAGAGTGACGGGTCAAAACGGGTGCCCTTTGCCCGTCTCATCTCTCTTGGGCGTGAACCAAATACCCGAGTTAACATTCTTCCACGTCAACTCTAACAGCTTCGCCGGCTCGGTCCCCACGGATATCACCAAATTCCCCTTCTTCTTCGAGCTCGATCTCAGTAACAACAAAATCAAAGGCCAGTTTCCCATCGACGCGATTACGTCAAAAGTGCTAGTCTTCCTTGACCTCCGCTTCAATCAACTCACCGGCCCAATTCCCCCCCAACTCTTCCTGAAGGATCTCGACGTCATCTTCATCAACAACAACCAATTCACACAGTGTCTCCCCCAGAATTTCGGCTACACACCGGCCCGCTACCTCACTTTCGCCAACAACAACCTCACCGGCCCCATTCCAAAGAGCGTCGGTTACGCACCCAACCTTACCGAAGTTCTCTTCCTCGGGAACAAGTTTGACGGCTGCTTGCCCGTTGAAATTGGAAACCTAAAAAGAGCTGTCGTGTTTGATGTGAGTAAAAATTTACTCACCGGCCCAATTCCCCACTCCTTCGGGTGCTTGAAGAGCATTCAGTATCTCAATTTGGCGCAAAACAAATTCTACGGCTGTGTTCCCGACAATGTTTGTCAAATTTCTTCTCTCCGCAACAATGGTAATCTTTCCTTGGCCGACAATTATTTCAACGACGTTGGCCCCTCCTGCTGGAGTTTGATCAAGTCCAAGGTTTTGGATGTCTCAAAGAATTGCATCCGGGGGCTCCCAAACCAAAGGTCGCCCTATGAATGCTCCCAGTTTTACAAGAGGAAAACGACGTGTCCGAATCCGAGTTCTTTCTACTATGTGCCGTGTAGGGGAAACCCCAGTTCCGAAACCACTGGTTCAACTTCTGCGCCGGTGACTTACAAGACTCTCAAACCGCATCGTCTGAGATTG
>gnl_Poptr_v3.0_Potri.009G098700.1
ATGTATCAAATGGGAAGCATTTCTTCAAACAACAAGAGCATATTCCACATCTCAATCCTCTTCCTTCCGTGTTTCACTTGCCTGACTTATTGCCAAGACTTTCAAGGCCTGTCTCCATTGATATCACCTCCATTAATTCCAGAAATCTTAAACTTCTTAGACCAAAGGCTTGCCTTAGTATATCCAATAATCCAAGACTTCAAGAACACTATCACCTCTGATCCCCTTGACATCACTCAAACTTGGGTTGGCGCGGATATATGCAACTACAAAGGCTTCTACTGTACTAGTCCACCTGATAATGACTCTGCCATTACCCTTGCTTCCATTGATTTCAATGGATTCCAGCTATCTGCCCCTACTCTCGATGGCTTCATTGATCAACTCCCTGACCTTGCTCTCTTCCATGCCAACTCTAACAAATTTTCTGGCACCATATCACCAAAAATCACCAAACTACCATTTCTTTATGAACTAGACATAAGCAACAATAATTTCTTTGGCAGTTTTCCCATGGAGGTTCTTGCAATCCCTGCCCTATCATTTTTAGATATCCGATTCAATTTCTTTACTGGAACAGTTCCTCCACAAGTATTCACTCAACGCCTTGACGTACTCTTCCTCAACAACAACAATTTTATGCAAGGACTCCCTGAAAACCTAGGCTCGACCCCAGTGCTTTACCTCACCTTGGCTTACAACAAATTTATCGGTCCAATCCCACGCAGCATCATTAAAGCTTCCGCGACATTAACTGAAGTGCTGTTCTCGCACAACTTACTTACAGGTTGCCTCCCATATGAACTAGGTTTTTTGAGAAAACTAGTCCTTTTTGATGCTAGTTACAACTTCTTAACCGGTCCTTTACCATGCTCGTTGGGATGCTTGGCTAAGCTTGAACAGTTCAATTTGGCCAGCAACTTATTGTATGGACAGGTGCCAGAGGTGGTGTGCGCATTGGGGAAATTGGTGAATTTGTCACTTTCAAGTAATTATTTTACAAAACTAGGGCCAAAGTGTACGAAACTAGAGAGGAGTGGCGTTCTTGATATTAGAAAAAATTGTATTCCTGATCTTCCTGGTCAGAGATCAGCGCGGGAGTGTGCGGCTTTCTCCTTGCACCGTAGGTATTGCTCAAACCCTGCTTCGTTCAACTTCATTCCTTGTAAGGTTCCATCATTGAGTCATCCTCAGATTGGAACAAAGAGAAATTTGGTCGGTTATAGTGCTCTTTTGAGACAGGCAGTTGAATTTCCAGGAAGAAAC
>gnl_Poptr_v3.0_Potri.014G024300.1
ATGTCTACACTTGTCTATGTAATCCTCACTTCTCTCGTTGCCAGCACTCTATCAAGTGGCACCAACGGGGAGACACTAGAGTTTCTCATCGGTAGCAGAGGTAGAGGCCTAAAGAACGGTTGCAGCTCTGAAAATCACAGGAATTATAGGGCAACTCGGTGTTCAAAATTAGGAGATGCTGGAGCACCACCAGCAGCTCTGCCTGTGAAAACAGAACTGTTGGTATTTGCAGACCAAAGGCTGGCTTCGGTGTATCCTATTATACAGAAGTTCAAGTCCTTAATCACCTCGGATCCTCTTGGCATCACCAAAACCTGGGTGGGCTCGGATATATGCAACTACAAAGGGTTCTTCTGTGACAGCCCCCCAGATAACAATTCTGCAACAGCTGTTGCCTCTATTGACTTCAACGGATTTCAACTTGCTGCCCCTACTCTCGATGGATTTCTTGACCAACTTCCTGATGTTGCACTTTTTCATGCCAACTCCAACAACTTTGCAGGGACTATCTCTTCAAATATCGCCAGGCTTCCTTATCTCTACGAGCTTGACATAAGCAACAACCTATTCTCTGGTTCATTTCCCACAGCTGTTCTTGGTATGAATGGCCTAACATTCCTGGACATTCGGTTCAATTTCTTTGCCGGGGCAGTACCACCTCAAATATTTACACAAAATCTCGAAGTTCTCTTTATCAACAACAACAATTTTTTGACGACGTTGCCGGATAATTTAGGCAGCACTCACATTCTTTACCTCACCCTGGCAAACAACAAATTCATAGGTCCAATCCCAACAGGCATTTTCAAAGCATTTTCCTCTCTGAGTGAGGTCCTACTCTCGAACAACCAACTAACAGGCTGTTTGCCTTATGAGGTAGGGCTTCTCAAAGAGGCCATAGTATTTGATGCTAGCAACAATAAATTGACAGGTCCATTGCCGGTCGCCTTGTCTTGTCTAGAGAAGGTGGAGCTGCTGAACTTTACTGGCAATCAATTATTTGGAATGGTTCCTGAGGTGGTCTGTGAGCTGGAAAAATTGAGGAACTTTTCACTGTCCGCTAATTATTTCACAACGTTGGGGCCAATGTGCAGGGATTTATTTTACAAAGGAGTTCTCGACATCACGAACAATTGCATCCCTGGTCTTCCATTCCAAAGATCAGTAGTGGAATGTTTAGATTTCATTGCACACCCGAAGTCCTGTCCCCGGATGTGGTCTTACACTTTCATTCCTTGCAACTCCCCCTTCAGCTCTGGCTCTATGAATCCTGGAATGGCTCCTTCATCT
>gnl_Poptr_v3.0_Potri.001G302500.1
ATGTATCAAATGGGAAGCATTTCTTTATGCAGCAAGAGCTTGTTGCACATCTCGATCCTATTCCTTCCATGTTTTATTGGCGTAACTTATTGCCAAAAGTTTCAAGGCCTATCTCCATTAATATCACCTCCATTGATTCCAGAAATCTTAAACTTCTTAGACCAAAGGCTTGCCTCAGTGTTTCCAATCATCCAAGTCTTCAAGGACACTATCACCTCTGATCCCTTTAACATCACTCAAACTTGGGTTGGCCCAGATATATGCAACTACAAAGGCTTCTACTGTACTAGTCCACCTGATAATAACTCTGCCGTCGCCCTTGCTTCCATCGATTTCAATGGATTCCAGCTATCTGCCCCTACGCTTGATGGCTTCATTGATCAACTACCTGACCTTGCTCTCTTTCATGCCAACTCTAACAAATTTTCTGGTACCATATCACCAAAAATCACCAAGCTACCATTTCTTTATGAACTAGACATAAGCAACAATAATTTCCTTGGCAATTTTCCCATGGAGATTCTTGGAATCCCTGGCCTATCATTTTTAGATATCCGATTCAATTTCTTTACTGGAACAGTTCCTCCGGAAGTATTCACTCAAGGCCTTGACGTACTCTTCCTCAACAACAACAATTTTATTCAAAAACTCCCAGAAAACCTCGGCTCAACCACAGTGCTTTACCTCACCTTGGCTAACAACAAATTTATCGGTCCAATCCCACGTAGCATCAGTAAAGCTTCCGCGACACTAAAGGAAGTGCTGTTCTTGAACAACTTACTTGCAGGTTGCCTCCCATATGAACTAGGATTTCTTAGTGAACTAGTCCTTTTCGATGCTGGTAACAACTTACTAACCGGTCCTTTACCTTGCTCGTTGGGATGCTTGGCTAAGCTTGAACAGTTCAACCTCACTGGGAACTTATTGTATGGACAGGTGCCAGAGGTGGTGTGCGCATTAGGGAAATTGGTGAACTTGTCACTCTCAAGTAATTATTTTACAGAACTAGGGCCAACGTGTAGGAAACTAGTGAATAGTGGAGTTCTTGATATTAAAAAAAATTGTATACATGATCTCCCTGAACAGAGATCAGTGCTGGAGTGTGATGCTTTCTCCTTGCACCCTAGGTATTGCCCAAATCCTGCATCGTTTAACTTAATTCCTTGCAAGGTTCCATCCTCACCGAGTCATCCTTCGATTGGACCAAAGAGAAATTTGGTCAGTTATAGTGCTCTTCTGAGACATGCAGTTGATTTCCAGGAA
>gnl_Prupe_v2.1_Prupe.8G131500.1
ATGGCTACCTTTTCTTTCTTTGCTTCACTTTTGATCTCAATATTTTTAGTACATTTGTGTTTGTACCATGGGGTTGAAAGTGTTGATGATCAATTGATCAGCACACATAGAGAAGCCTTGGAAATCATTATAGGTGGAGGAGGTGTAAATTCTCCTCCTGCCCCTCCTCCTGAATATGAAGAGTGCCCTCCTCCTCCTCCCCCTCCATGCCCTCCATCACCGTCACCATCACCGCCAACTCCACCACCATCACTGCCACCATCACCGCCACCATCACCGCCACCATCACCGCCAACTCCACCACCATCACTGCCACCATCACCGCCACCACTGCCACCATCACCGCCACCATCACCGCCACCACTGCCACCATCACCGCCACCACTGCCACCGCCAAAACGAAAATCCCCGCCACGGCCACCGCCAAAACGAAAATCGCGGCCACCACCAACACCACCTGCCCCATACCCGTTTGAGAGCCAGCGAATTGAACTTGCCTACCATGTGTTTCAAAATTTCCGTCCCTTAATCACGTCTGACCCGAAACACATCGCAAAGTCATGGCAGGGTCCTCATGTTTGCAAGTACAAGGGCGTTGTCTGCGCTATGCATCCTACCTACAAGCAGAAAGCAGTTGCTGGTTTAGACATCAATGGCGCTCTGTTTGGCGGTGATAATGCTAAACTCCCCCTGGATGGCTTCCTTGACAAGTTAGAGGACTTGGCTTTCTTCCATGCAAACTCCAACAATTTCACAGGCTCAGTCCCAAAAGACGTTTCCAAACTAAAATTCTTCTACGAGCTTGACCTCAGCAACAACAAGCTAATCGGAGGCTTCCCTAATGAAGTTCTTGCGGCCACAAATTTGACATTTTTGGACCTCCGGTTCAACTACTTCGCCGGTTCAGTCACACCGGAAGTCTTCAAACTAGATGTTGATGTGCTCTTCCTCAACAACAACAATTTCAATCAGAAGATTCCTGACAATCTTGGTTCCTCACCAGCCCATTACTTCACTTTTGCTAACAACAAGTTCACTGGTCCAATCCCAAGAAGCATTGGCCAAGCATGCAAAACCCTTTATGAGGTTCTCTTCCTTGGGAACAAACTTACAGGGTGCCTGCCGTATGAAATTGGGTACTTAAACCAGGCCACGGTGTTCGATGTGAGCTCGAACTTATTAACAGGCCCAATACCACATTCATTCAGCTGCTTGGCCAAGATTGAGTATCTAAACTTGGCCAGCAACAGGTTCTATGGGCCAGTGCCAGAGCAGGTCTGCACCTTGTCTAATCTGGGGAACTTTTCCTTGGCCAACAACTATTTCACAGAGGTCGGCCCAGAGTGCAGGAAATTGATGAAGAAGAAGCTTCTTGATGTTAGGCAGAATTGCATTTTGGGCGAACCAAACCAGAAAACAAAGGCTCAATGTAATGCCTTCTTCTCCAAGCCTAGAAAGTGCCCCAACGAGAAGGAAATGACCTACGTGCCTTGTAAAAGATACTTGCGTTCAAATGAGAAGAAGCCTGAGCATCAGAAACAAGCTTCTGCCCCATTGTCTTATGGCAGTCTTGTGCGACACAGGCTT
>gnl_Prupe_v2.1_Prupe.8G131300.1
ATGGGAAGCTTCTTTTTACTAATTAACCGTTTTCTTCATGCCTTGTTGATCATCATCCTTCCTTGTTTCTGCACCAGTGTAATTTGCACAAATTTTGAAAGTCCAGCACAATTATCTTCCTTACTCCCCCCATTACCTCCACTACCACTAATCCCCGCATTACCTCCAATTATCCCCGAGCTTTTGAACTTCACAGACCAAAGACTAGCTCTGGTGTACCCTATAATAAACGCCTTCAAGAACACCATCACTTCAGACCCTTTAGGCATCACTCAAACCTGGGTTGGCTCGGATATATGCACCTACAAAGGCTTCTACTGTGATCGCCCACCAGACAATCAAAGCGCCTTTGCTCTCGCCTCCATCGATTTCAATGGCTTCCAACTCAGTGCTCCCAGTATCGACGGCTTCATCGACCAACTTCCTGACCTTGCACTCTTCCATGCAAACTCGAACAACTTTTCAGGTATCATTTCTCCAAAGATTGCAAATCTCAAATATCTCTACGAGCTTGACATAAGCAACAACAACTTCTTTGGCCCTTTCCCCACGGCTGTTCTCACCATGAATAACCTATCATTTTTGGACATTCGTTTCAACTCTTTTACTGGGTCTGTACCACCACAAATTTTCAAGAAAACCCTAGACGTCCTCTTCATTAACAACAACAAATTCATACAAAAACTTCCAGACAACCTTGGAGCTACACCAGCCCGTTATCTCACTTTAGCCAACAACAAATTCACCGGGCCAATCCCAAAAAGCATTGGCAGCGCTTCATCAACTTTGATAGAAGCTCTACTCATGAATAATTTGATAACGGGTTGCATCCCTTATGAACTAGGGTTTCTAAAAGATGCAACACTGTTTGATGCTGGAAACAACCAATTGACCGGCCCGTTGCCGTGTTCATTGGGATGCTTGGAGAAGATTGAGCAGCTTAATTTCGCCGGAAACTTCCTCTATGGAAAGGTGCCTGAGGTGGTGTGTGAATTAGGGAACTTGGCCAATTTATCGTTGTCTAACAACTATTTTACGATGGTTGGGCCAATTTGTAGGAAGCTGATTAAAAGTGGGGTTCTTGACTTGAGGAAGAACTGCATTCGTGATCTTGCAGATCAAAGATCAGTGGAGGAATGTGCCTCGTTTTCGTCGCACCCTAGAAGTTGCCTGCATCCGGAGAGCTTTAGTTTCATGCCTTGTAAGGTTCCCCCAAAAGCGAAGGAACATTTGGATTCTTATGCTGCTCCTTCGCGGCATAGATTAATG
>gnl_Prupe_v2.1_Prupe.8G131400.1
ATGGGCACCATTTCTTTCTGTGCTTCCCTTCTGCTTGCAACCCTATTTCTACATTTGTGTTTTCAACAAGAGGTTGAAGCCCAACCAGGCCCCTTTATAAACAACCGACTTAGAAATGCCTTCAATGTGATCCAAGCTTTCAAACGTAGAATCCAATCCGACCCCAAAAACTACACAGGAACATGGGTGGGCAACAACGTCTGCAAATATAAGGGCTTCACCTGCGCAGTTGTCCCTGACCTGAAGAAGTTAACGGTCATCGGAGTCAGCTTCAATGGAGCTTTGTTTGGCGGCTTTAACAACAGGCTGCCTCTCAATGGCTTCATTGACAGGTTGGAGGACTTGGTGTTCTTCCATGCAAACTCCAACAACTTCACGGGCACCGTCCCTAGAGGCACTGCCAGGCACAGATTCTTCTATGAGCTTGATCTCAGCAACAACAAGCTAACTGGAGGCTTCCCAAATGAAACTCTTGCGGCCACAAACTTGACCTTCTTGGACCTCCGGTTCAACTCGTTCAACGCCACGGTTCCACCAAAAGTGTTTAACCTAGATGTTGACCTCCTCTTCCTCAACAACAACAATTTCCAGCAGCGACTTCCAGGCAATCTTGGCTCCACACGTGCCCATTATCTCACCTTTGCCAACAACAAGTTCGTTGGTTCAATCCCAAGGAGCATTCGAAACGCTAGGAACACCCTTTATGAGGTTCTCTTCCTAGGGAACCGGCTTTCAGGGTGTCTGCCGTACGAAATCGGGTACCTGAAACAGGCAACCGTGTTTGATGTGAGCTCCAACATCCTAACAGGCCCCATACCAAACTCATTTGCTTGCTTGGGGAAGCTGGAGTATCTGAGCTTGGCCAGTAACCAGTTCTATGGGAGGGTGCCCGAGGCTGTGTGCGGGTTGCGCCACCTAGAGAGATTTAATGCGGCAAACAACTATTTCACTCGGATAGGACCAGCTTGTATGACGTTGATCAGGAAGAAGATTCTTGATGTCAGAGGGAACTGCCTTCCGGGGCTCCCAAATCAGAAGACAGCTGCTCAATGTGCTGCCTTCTTCTCTATACCCAGAACTTGTCCCAGACGGACAAGGTTGAGTATAATTCCTTGCACAAGATCACTTTCAGCTTTGAATGAGACGAACGCAGATATTAATGAAGACCAATTGACCACCAAAGCATATAATATTCAAGCACCAGCCGAAGCCCCACGAACTTATGCTACTCTTATGCCGCATGGGCAT
>gnl_Prupe_v2.1_Prupe.1G431200.1
ATGAGAAGCTCTGCTCCCACCAGAGCTTTAGTTTCAATCTCAACCTTCTTTTTTCTACTAACCTGTCTCAGTATTGCCTACTCTGTGACAGACCATACCCACAAAGAAACCCTCAAGCTTGTTTTAGGTGGCCACCATAGGGGAGGCAGCAAAGATAGAGGCAATAGAAAGCAAATAAGCCCACCAAAAGCACCTCCAGATTTACCAAACACAGAAGAATTTGTGTTTGCAGATCAAAAGCTTGAAATAGTGTACCCAATTATCCAAAAATTCAAGTCCACCATCACCTCAGACCCTCTAGGCATCACCAAAACTTGGGTAGGCTCCAATATTTGCAGCTACAGAGGCTTCTATTGTGACAACCCCCCAAACAACGGCTCTGCAATTGCCCTGGCCTCCATTGACTTCAATGGTTTTCAACTTGGTGCTTCTTCACTTGATGGGTTTCTTGACCAACTCCCTGATATTGCCCTCTTCCATGCAAATTCCAACAATTTTTCAGGCACCATCTCTGCCAACATTGCCAAGCTCCCCTATCTCTATGAGCTTGACCTAAGTAACAACCAATTCTCTGGTCCTTTTCCCAGCGTTGTTCTTGGGATGAGCAGCCTCACTTTCTTGGACATAAGGTTCAATTTTTTCACTGGGTCAGTTCCACCTCAGATATTCACTCAGGACCTTGATGCCCTCTTCATTAACAACAACAATTTCATGCAGAAGCTTCCTGATAATTTGGGTAGCTCTCATATTCTTCTTCTCACCTTAGCAAACAACAAGTTCATGGGCCCAATTCCACCAGGGATTTCCAAAGCCTTTTCTGCTCTGACTGAAGTTCTGCTCCTAAATAACCAGTTAACAGGTTGTCTGCCTTATGAGATTGGGTTACTAAAGGAGGCCATAGTGTTTGATGCAGGCAATAACCAATTGACTGGCCCTTTGCCATTCTCTCTGGCATGCCTGGAGAATGCGGAGCAGCTCAACTTTGCTGGTAATTTGTTGTATGGCATGGTGCCAGAGGTGGTCTGTGGGCTGCAGAATTTGGTAGACTTATCATTGTCTGACAATTATTTCACAAATGTTGGACCTCTTTGTAGAATGTTGATTGGTAGAGGAGTGCTTGATGTTAGGAACAACTGCATTCCTGATCTTCCATTCCAAAAATCAATTGAAGAATGTGCAGATTTCTTTGCACACCCAAGGTTCTGTCCCTACATGGGATCTTATACTTACATTCCCTGTAAGTTTCCTCATTTTGGTTCTTCTGCTCCTCTACTTCCTCAAGTGGCTCCCCCACCT
>gnl_Solly_v2.4_Solyc01g107790.2.1
ATGAAGCTCTTTTATTCACTCATTATTTTTTCAATTCTCAACAATGTTAATTGCCAATTACTACCACCTTTACCATCACCAAATTTAACCTTCATAGACCAAAGTTTAGCTCTAATATTCCCAATAATACAAAACTTCAAGAACACAATTACTCTTGATCCTTTTGGTGTGACAAAAACTTGGACAGGCCCTGATATTTGCAATTATAAAGGCTTTTATTGTGATAATCCACCTAATAATTCCTCAGCAATTTCTCTTGCTTCTATAGATTTCAATGGATTTCAACTTAGTGCACCTACATTAGATGGTTTCATTGATCAACTCCCTGATTTAGCCATTTTTCATGCTAATACCAACAATTTTTCAGGCATAATTTCTTCAAAAATTTCTAATCTTCCATATCTTTACGAACTTGATCTTAGTAACAACCAATTCATCGGTACATTTCCCATGTCAATTCTCAATATCAAGACTCTAACTTTCTTGGATATTCGTTACAATCTCTTGACAGGAATAATCCCACCTCAAATTTTCTTACAATATCTTGATGCATTTTTTCTTAACAATAATAATTTCATTCAAAAACTCCCTGACAGCATAGGATCCACCTCTGCTTTTTATTTAACCTTAGCCAACAACAAATTCGTTGGTCCAATCCCACCTACCATTGGACAAGCTCCGAATTTGTTGGAAATTCTGTTATTGAACAACTTGCTTACTGGTTGCATTCCTTACGAATTAGGCCTTTTGAAAAAAGCAATTGTGATTGACGTTGGATTTAACACGTTAACTGGTCCATTGCCGTGTTCGTTAGGGTGTTTGGAAAATGTGGAACAACTGAATTTTGCTGGAAATTTGCTATACGGACAAGTTCCAGAAGTGATATGTTCACTGAAAAATTTAGTGAATTTTACTTTGTCGTATAATTATTTTACAAAAGTAGGACCATTATGTAGGGAATTGATCGAAAATGGAGTTCTTAATGTTGAAAAAAACTGTATTAATGGTCTTCCTAATCAGAGACCAATATTGGAGTGTGTATTATTTAGAATGCGAATTAAATTATGTCCATTACAGAAGAGTTTGAGGATCATACCTTGTAATATTTCTAAATTTAGTCCCCATAGACCAGAAAGACATTTAATTTCATACTCTGCTTTGTCAAAACATACAAAGTTGTAT
>gnl_Solly_v2.4_Solyc04g078560.1.1
ATGATGAATAGTACTATCAAATTTCTAATATTTTTCTTCAGTGTTACAACAGCTCAACCACTAAAGGGACAAAACCAATTGATTTTTTCAGATCAAAGGCTTGCTGTAGTATACCCCATTATACAAAAATTCAAGAATATCATCTCTGCTGATCCTCTAGGTATTACAAAAACTTGGGTTGGTCCAAATATATGTAATTATACTGGTTTTTATTGTGAAAGTCCTCCAGATAACAGTTCAGCAATTGCTCTTGCTTCTATTGATTTCAATGGATTTCAACTTAGTGCGTTGACGCTTGATGGATTCCTTGATCAGCTTCCTGATATAGCAATTTTCCATGCTAATTCAAACAATTTTGGTGGGACTTTATCTCCAAAAATAGCGAATCTTTTTTATCTCTATGAACTTGATATTAGTAACAATCAATTTTCCGGGCCATTTCCTAGTCCAATTTTGGGCATGAATAGCCTAAACATATTGGATATAAGATTCAATTCTTTCACAGGATCAATCCCACCTCAATTGTTCACTAAAGATCAATTAGACGCGCTCTTCATCAACAACAACAATTTCATGCAAATGCTTCCTGATAACATCGCGATCAGTCATGTCACGTATCTCACTTTAGCAAACAACAGATTTTTCGGTCCTATCCCACATAGTATTTCCAAAATCTTGTCGAGTTTGTCTGAGATTTTGCTGCTTAACAACTTGTTGACTGGATGTCTGCCTTACGAGATAGGATTCTTGAACGAAGCAGTAGTTTTCGATGCTGGTAATAATAGACTCACCGGTCCACTTCCGTTCTCATTAGGGTGTTTGGAAAATATAGAAATGTTGAATTTTGCTGGTAATCAGATGTATGGGATGGTGCCTGATGTGATTTGTGCCCTGGAGAATTTAGCAAATTTATCGTTGTCCGATAACTATTTTACTGGATTTGGGCCAATTTGTTTGAGATTGATTGAAAATGGAGTGCTTGATTTGAGGAATAATTGTATTCCTGGTTTTCCATTTCAAAGATCAATAGCTGAATGTGTTGCATTTTTTGCTTACCCAAGGTACTGTCCTCATATGGCTTCATATACTTATATTCCTTGTTGGCTTTCAAATTTCAAAACACCTTCTCTGGATCTCCCTGAATTGGCACCT
>gnl_Solly_v2.4_Solyc10g050110.1.1
ATGGCTACCATTATTATCTCTATTATTTTTATCCTTCAATTATTTTTCCAAAATTGTCTAGTCCTTGCTACTCCAACTCTTGGCCAAACTAGACAAGCTTTGGAGATAATTATCGGCGGAGGTGGTGGTAGTCCACCACCACCGGATAATCAAGATTGTCCACCACCTCCTCCGCCACCAGAACCTCCTTGTCCTCCACCACCATCACTCCTCTTTGAAAGTAAACGTGTCGAGATTGCCTATCATGTCATCCAAAAGCTGAAGTCCAAAATCACACATGACCCTTTAGGTATTACAAAAACATGGAATGGCTCTGATGTTTGCAACAAGTACAAAGGTTTTCGTTGTGCCACGGTTCCTGACTTAAAGGTTAAAGCATTAGCTGCTGTGGACTTCAATCAGTACAAATTCGATGGCCCTGACCTTACTATTGACGGCTTTATTGACGAATTACCAGACATAACAATCTTTCACGCAAACACCAACAATTTTAAAGGTACAATCCCCAAGAAAATTGCGAATCTTCGTTATCTCTATGAGTTAGACCTTAGCAACAACAAATATAATGGTGAATTTCCAAATAACATTGTTTTTGGTGCCAAAAAATTGTATTTCTTAGACCTAAGGTTCAATTCATTTTCCGGGTTGGTTTCCCCTCAACTGTTCATGTTAAATCTCGATGTTTTATTCATCAACAACAACAATTTAATCCAAAAACTTCCTGATAACTTGGGATCAACACCAGTTCTTTACTTAACTTTAGCAAACAACAAATTCACCGGTCCAATTCCTCGTAGCATTGGTCAAGCTTGTAAATCATTACGTGAAGTACTGTTCTTAAACAACCAGCTTACAGGATGCTTGCCTTATGAAATTGGGCTTTTAAGTAAAGCCACAGTTTTCGATGTTAGCAAAAATCAGCTAACAGGAAAAATACCTCATTCATTCGGATGTTTAGCTAAGATAGAGATACTTAATTTGGCACAAAATCAGTTCTACGGAGCTGTACCTGAACTAGTGTGCAAGCTCTGTAACTTGAAAAATTTGACGTTGAGTTACAATTACTTCAATGAAGTTGGACCGGAATGCAAGAAGTTAATTGAGAAAAGAGTACTTGATATCAAGATGAATTGCATTCCAGGCTTGCCAATGCAAAGATCAGCAGAGGAATGTGCTGCATTTTTCTGTAAGCCAAGATCTTGTCCTGACGAAAAGTCATTGGGATTTGTTCCTTGTAGCGTTGGCAGTTATAAGCAGAATCAACAGAACGAAAATGAGAATGCGCCAGCGCCAAGAACTTACGGTGCTTTGAAACCGCATTCGTTG
>gnl_Solly_v2.4_Solyc02g064940.1.1
ATGAATGTATTAGTAGTACTCATCTTCTTTATCTCCTCATTCTTCCATGTAAATGCCTTAACTTCATCTGTGAAAAATGGCAGAGAAGCCTTACAAGTCATAATTGGTGGTGGAGGAGATGTTGCTCCTGCTTATCCTCCACAAGAAACACTTTGTCCCCCTCCCCCTCCTCCTGAGCCACTTTGTCCCACTCCAATACCACCACCACCCCCCAAACCAAATCCTCCCAAACCACCCCCACCCCCCAAAAAACCAAATCCTCCCAAACCCACCCCCAATGATCTACTAACATCAGCCATAAGTGTCATTCAAAGATTTAAGAAGACAATAACTAGTGACCCCTCTGGCATTACAAAAACATGGGTAGGCAAAGATATTTGCAAAGACTCAACCAAGTATGTAGGTTTCATTTGCAACAAGAACAAAGTTGTTGCTGTCAATTTCAATGGTAGAAACTTCAAGGGAAATCCTCTGTCTCTCAAAGATTTCATTAATGGAATCCCAACTCTCGAAATCTTCCATTCCAACTCCAACAACTTCACTGGAGAAATACCCAATAATATATCGACCCAGAGTATTCCTAATCTTTTCGAACTTGATTTGAGCAACAACAAATATGTTGGTTTATTTCCAAGAGCTGTTCTTGGTGCCACCAGGTTAACTTATTTGGATCTCAGATTCAACCAAATCGAAGGTCCAGTCGACCCTCAAGTATTCACACTCGACCTTGATATTCTTTTTCTCAACAACAATCAATTTTCCGGGAAAATCCCAGAAAATTTTGGCCGTACTGCTGCCCTGTATCTTACATTAGCCAACAATAAATTCATTGGTGAAATCCCCAAAAGCATTGGGTATGCGAAGGGAAATCTCCTTGAGGTTCTCTTCTTCAATAATCAACTTACGGGTTGCTTGCCTTATGAGATAGGGATGTTGAAACTGGCCTCTGTATTTGATGCTAGTAAGAACAAATTAACAGGTCCTATCCCGCAATCTTTCGGTTGCCTTGTGCAAATGGAAGTGATGGATCTGTCTTACAATCAATTATACGGCGAAGTGCCGGAGACATTGTGCAAGATCAGTAGCTTGGAGGAACTCACCTTGAAATACAACTATTTCACACAGATTGGACCGGAATGTCGCAAGTTAGTTGAGGAGAATGTACTTAATATTGGCATGAATTGCATTATTGATCTTGAGAACCAGAGAAAACCAGAGGAATGCGAAGCATTCTTTTTGCAAAAGAGAAATTGCCGGGACATGAAATCACTGAGCTATATACCTTGTAAGCTTCATGAATTCTCCTCTAGGAATAGTTCTGCACGTAGAGCTCATACAGGCGATGCAAAAGCTCGTTCGACTACTTATGCTGCCGTCAAAAAACCTCACCTC
>gnl_Sorbi_v3.1_Sobic.004G215000.1
ATGGATAACCACCTTAAATCGCCCTTGATCTCCCTACTGCTCTTTTGCACTGCCACAACAGTAGCATACCCTGCTTGCAGTGAAATACTATCTCACAAGGTGAGCAAACATTTTGTATCATACAGCCCACAGCCAAGGGATTTCCCAAATGAACAACTTTATCGCGCCTACTTCGTCATCCAGCGCTTCAAGAACACCATCACCGGCGACCCCAAGAATATCACCGCCACTTGGACTGGTCATGATATCTGCGGAAAGACATCCTATGTTGGTTTCTACTGCGGAGCACTGCCAGGGCGAGATAACAAGTTGACAGTCACAGCGGTCATTTTGAATGGCTACAATCTACATGCACCTAGGTTGCATGGGTTTGTAGATCAGCTACCCGATCTCGCGCTTTTCCATGCTGCTTCCAACAATTTTGGTGGCGACGTCCCCCGCCTTGCCGGCCTAGGATACATGTACGATATAAGTGTTAGTAATGATCATCCCATACATACACTTATTGACACATATGGGGCGCAAGGCGCAGGTAGTATCAACGTTGTGTCTCAGTGTGTAACTGCTACCATAAACTTCAATTTTCATTTGGGAATTCCCGGCAGTAAGGAAGGGAAGCATAGTACTGGAGCTACGGATGCTAAGGCGCTCCTTCTGAACCACAACAACTTGTCGGGGCCACTTCCTTCGAACATTGGTTTCTCCAAGTTGAGCTACCTCGCCCTCGCCAACAACAAGCTCACCGGGCCAATTCCATCGTCAATCATCCACCTGCAAGACTCCCTCTTCGAGGTGCTCCTTCTCAACAACCAACTCTCCGGCTGCCTCCCCCACGAGCTCGGCATGCTCACCAAGGCGGCCGTGATTGACGCCGGGATGAACCAGCTCACTGGCCCAATCCCGTCGTCCTTCTCCTGCCTCAGCAGCGTCGAGCAGCTCAACCTGGCCGGGAACCGCCTCTACGGTCAGGTACCCGACGCACTCTGCAAGCTCGCTGGGCCCGCTGGCCGCCTCGCCAACCTCACGCTGTCCGGCAACTACTTCACCTCCGTCGGTCCGGCGTGCGCGACGCTGATCAAAGACGGCGTGCTGGACGTGAAGAACAACTGCATTCCGGGCCTCGCCAACCAGAGGCGCGCGGCGGAGTGCGCGGCGTTCCAGAGCCAGCCAAAGACGTGCCCGGCGGCGAGCACCACCCAGGTGACATGCCCCGCCGCAGCTGCCATGGATGCGGCGGCGCCAGGGGAGAGGAAGGTCAGGGACTACTCCAGCTACGTGACGTACGCTACTCTGCACGAC
>gnl_Sorbi_v3.1_Sobic.006G260200.1
ATGGCGGGGCCGGCAGCAGCGGTAGTAGCTGTGCTCGTGCTCGCCGCGGCGCACGGCGCGCTCAGCGAGTCGAGCCATGTCGATTTCGCGGGGGCCGTCGCGCGCGGCCGGACCCGCAGTGCGCCAGCGCCGTCGTCGTCCTGGCACGGCGGGAACAGCACGGCGCCGGCGCTGGAGGGGTGCGGGTGCGAGCCGACGCCGCCTCCATGGAGGTTCCTTAACGAGAAGCTGAGGTCGCTGTACCCGGTGATCCAGGCGTTCAAGCAGACGATCACGTGCGACCCGCTGGGCGTGACGGCGACGTGGACGGGCACGGAGCTCTGCGACAGCTTCTTCAACGGCACCACCTACTACAAGGGCTTCTACTGCGACTACCCGCCGGACGCGCCGGGCGTGCTCACCGTGGCGTCCATCGACTTCAACGGCTTCGGCCTGTGCGCGCCGTCGCTGGCCGGGTTCATCGACGCGTTCCCGGACCTCGCCCTGTTCCACGCCAACTCCAACAACTTCTCGGGCGACGTGCCGGACCTGACCCACCTCCAGTACTTCTACGAGCTGGACCTATCCAACAACAACTTCTCCGGCGCGTTCCCGGACTCCGTGGTGCCGCTGGGCGGGCTGCTGTTCCTGGACCTCCGCTTCAACCGGTACGCGGGGACCGTGCCGGCGCCGGTGTTCGCGCTCACCGTCGAGGCGCTGTTCCTCAACAACAACGGGTTCGGCGGCCGGATCCCGGACACGTTCGGCAGCACGGGCGCGCAGTACCTGGTGGTGGCCAACAACCAGTTCACGGGTCCCATCCCGCGGTCCATCTACAACACGTCGGCGACGCTGTCGGAGGTGCTGTTCCTCAACAACCGCCTGTCCGGGTGCCTCCCCTACGAGGTGGGGCTGGTGGAGGGGCTCGCCGTGTTCGACGCCGGCGGGAACGAGATCACCGGGCCGATCCCGCTGTCGTTCGGCTGCCTCCGCGACGTCGAGGAGCTCAACCTGGCGAGCAACCAGCTGTACGGGCAGGTCCCCGACGTGCTGTGCCTGCTGGCGCGGAACGGGAAGCTCGGGAACCTCTCGCTGTCGGAGAACTTCTTCCACTCGGTGGGGCACCACTGCATGGAGCTCGTGCGGAGCAGGGTGCTGGACGTGCGCCGCAACTGCATCCTGGGGTTCCCCGACCAGCGGCCCCCGCTCGAGTGCGCGGCATTCTACGCCGACCCCACCAAGCACTGCCCCTTCATCCCGCACATCCCCTGCGATTTGCCTGGGTACAAGCCGCCGCATCCGCATGCCGCCGCCGAAGACGCGGCGCCGGCGCACGGCCATCCTCACCAAGGCCAAGGTGGTGGGAAC
>gnl_Spipo_v2_Spipo2G0048600
ATGCTACTACCCACCACCGCCGCCGGAGAATACAACGGAGCTGCAGCCTACAAGGCCTACCTGGTGATCCAGCAATTCAAGAGGACGATCACCTGCGACCCGACGGAGGTGACCAGGTCCTGGACGGGGCCGAATATCTGCAACTATAAGGGCTTCATCTGCGACGTGCCACCGAACACCACCGAACGGACGATCGCCGGCGTGGACTTCAACGGGTTCAACCTGGCGGCGCCGACCATCTGCGGCTTCGCCAACCGGCTCCCCGACCTCGCCTTCTTCCACGCCAACACCAACAATATCTCCGGCACCGTCCCGGACCTTTCTGAGCTCCGCTTCCTCTACGAATTCGACGTCAGCAACAACAAGCTGGGGGGGCCCTTCCCATACAACGTCATAGACCTCAAGCAGGTCGTCTTCCTCGACCTCCGCTACAACGGCTTCTACGGGCTAGTGCCTCCCTCGGTCTTCACCCTCGACCTCGACTACCTCTTCCTGAACAACAACCCCTTCAACACGCCGCTGCCCAAGAACGTCGGCCTCACCGTCGCCGCCTTCCTCACCCTCGCCAACAACGGCTTCACAGGTCCCATCCCCAGCAGCATCGGCCAGGCCGCCAACACGCTGGAGGAGGTGATCTTCCTCAATAATCGCCTCTCCGGCTGCCTGCCCTACGAGATCGGCCTCCTCCGGCGGGCCACCGTCTTCGACGCCGGCAGGAACCTTCTCACCGGCCCCATCCCGCTCTCCTTCGGGTGCCTCAAGAAGGTGGAGCAGCTCAACCTCGCCAACAATCGCCTCTACGGGAAGGTGCCGGACTCCGTCTGCCAGCTGCCCCGCCTGCTCAACCTCTCCCTCTCCGACAACTTCTTCACCGAGGTTGGCCCCTCCTGCTTGAAGCTCATCTACCGGGGAGTCCTCGACGTGAGGAACAACTGCATCCCCGGCCTGCCCCAGCAGAAGTCGCCGGAGGAGTGCGCCGCCTTCTTCGCCGTGCCCCGGACTCACTGCCCTAACGTCCTCATCGTCCCCTGCGAGACCCACAACGACGGCGGCTGCAACCCTCCCGCGCTGCCTCCCGCGCTGCCCCCCGCGCTGCCCCCCGCGGCACCGGAGCCCACCGCGCCGGCGCCGTCGAAGATCTACTCCGTCCTCAACCGACGTCTCCTC
>gnl_Spipo_v2_Spipo2G0048700
ATGGCAGCCGGCGGCGGAGTTTCCTACTACATCCCGGTGCTGTGCTTTGTCTCCGCCGCGCTGCAGCCATCGGACTTCGAAAACACGAAGCAGTACAAGGCCTACAAGGTGATCCAGCGATTCAAGAAGACGATCACCTGCGACCCGCTAGGAGTGACCAAGACATGGAAGGGAACAAAGATCTGCAAGTACAGGGGATTCACCTGCGATACGCCGCCCAAGACCGGTGACCGGACGATCGCCGGCGTGGACTTCAACGGGTTCACCCTGGCGGCGCCGACCATCGGTGGCTTCGCCGACGGGCTCCCCGACCTCGCCTTCTTCCACGCCAACACCAACAACTTCTCCGGCACCGTGCCGGATCTCTCCAGGCTCCCCTTCCTCTACGAATTCGACATCAGCAACAACAAGCTGGGGGGGCCCTTCCCAGACACCGTCATCGGCCTGAAGAAGGTCGTCTTCCTCGACCTTCGCTACAACGGCTTCCACGGGAGGCTGCCTCCCTCGGTCTTCTCCCTCGACGTTGACTACCTCTTCCTGAACAACAACCCATTCAACACGCCGCTGCCCAAGAACGTCGGCCTCACCGTCGCCGCCTTCCTCACCCTCGCCAACAATGGCTTCACGGGCTCCATCCCCAGCAGCATCGGCCACGCCGCCGACACCTTGGAGGAGGTGCTATTCCTCAACAATCGCCTCTCCGGCTGCCTGCCATACGAGATCGGCCTCCTCCGGCGAGCCACCGTCTTCGACGCCGGCAGGAACCTTCTCACCGGCCCCATACCCCTCTCCTTCGGGTGCCTCAAGAAGGTGGAGCAGCTCAACCTCGCCAACAATCGTCTCTTCGGGACGGTGCCGGAGTCCGTCTGCCAGTTGCCCCGCCTGCTCAACCTCTCCCTCTCCGACAACTACTTCACCGAGGTTGGCCCCTCCTGCTGGAAGCTCATCCACCGGGGGGTCCTCAACGTGAGGGACAACTGCATCCCCGGCCTCCCCAAGCAGAAGTCGCCGAAGAAGTGCGCCGCCTTCTTCGCCAATAGCAAGTGCTACTGCCCCAACATCCACATCACCTACTCCGTCCTCCACCGGCGGCTCCTC
>gnl_Stras_v2.0_SGA_v2.0_scaffold14T06978
ATGAAGGCCTTGTTCCTCTTCACCACAATCCTTCTAATTTCTCTACATCCTATATCTCAAGCACAAACCCTAGACGTACCAATTCCGAAGCTACCGGTACCCCTACCGCCAATTCCAAACATCCCTTTGATCTTCTCGGACACACGACTCGAAATCGTTTATCCAGTCATTCAAGCCTTTAAGCGACTCATCACGTCCGACCCGCTCAACGTGACCGCCACCTGGATCGGGCCAGACGTCTGCAGATACAGGGGCTTCTTCTGCGGGCCCCCTCCCGACAACTTGTCCGCCACCGCGGTCGCCTCAGTCGACTTCAACGGTTTCGGGCTTTCCTCGCCCTCGATCGCCGGTTTTCTCGACCGCCTGCCAGACATCGCCGTTTTCCACGCGAACTCGAACAATTTCTCGGGCAATTTCCCTGCGAACATAGCTCGACTCCGCTACCTATACGAGCTCGACATCAGCAACAACAAGTTTTCGGGCCCATTCCCATTCTCCATCCTCGGAATGGGCCTTTCATATCTCGACATACGGTTCAACTCGTTCACTGGCTCGGTTCCCCCAGAGGTCTTTGCGCGGGGGATCGACTTCCTCTTCCTCAACAACAACGACTTCGTGACCCGACTGCCCGAGAGCTTCGGGCCAGACGCGGGCCTCGCTTACCTAACCCTAGCTAACAACAAGTTCTACGGGCCCATCCCGCGTGGCATTTCCCGGGCTTTATCGGGCCTTTCCGAAGTTCTCCTTCTCAACAACTCACTAAGCGGATGCCTACCATACGAGTTGGGCCTATTAAAAGATGCGATTGTTTTCGACGCGAGCAATAATGATCTAACGGGCCCGCTTCCTTTTTCCTTAGGGTGTTTGCAAAACTTGGAGGTTTTGAATTTTGCCGGGAACATGTTGTATGGGAACATTCCGGAAGCGATATGTCGGCTTGGGAAGCTGGCGAATTTGTCGCTTTCGGGTAATTATTTTATGCAGGCGGGGCCCGTTTGCGCGTCGTTGATCGAGAAGGGCGTGCTTGATGTGAGGGGGAATTGTATTCCGGGGCAGGGGATGCAGAGGAGTATGGCAGAGTGTGCGGGGTTTTTCGCGCGTCCACATTACTGTCCGTACACGGACACGTATACTAAATTTCCCTGTTGGCTTCCCAATTTTGGTTCTCCGGATTATCCACCTGGACTGGCGCCTGAGTCTTCTTGA
>gnl_Theca_v1.1_Thecc1EG033780t1
ATGAGCAGCATCTCCAACATCATTGTAGTTTCAACTCTCCACATCCTCTTGGCTTGTCTCATTCTCCACACCACAGCTCAAGATTCCAGCAGAGAAGCTCTTGAATTTACAATTGGTATCGGCAGTGGCAGTAAAGACAGCTACCTCAGCAAGGGCTGCAACGATGAACATCATACTCTTCCATTCAAACTCAACTGTCCACTGTCAAGAACCCCTATAACAACTCTGCCAGCACTTGCTTCGGAAAAGGAAGTTTTGGAGTTTGCTGATCAAAGGCTGGCTCTAGTGTACCCGGTAATCCAAAAATTTAAGTCTATAATCACCTCCGATCCGCTTGGCATCACCGAAACTTGGCTGGGTTCAGATGTATGCAGTTATAAAGGATTCTACTGTGATAATCCCCCTGATAATAAGTCTGCAATAGCTGTTGCTTCTATTGACTTCAATGGATTTCAGCTGGCTGCCCCTACATTAGATGGCTTTCTTGATAAGCTACCAGATACTGCCCTCTTCCATGCGAATTCCAACAATTTTGGTGGTACTCTTTCGCCAAATATTGCCAAGCTTCGTTATCTCTATGAGCTTGATATAAGTAACAACCAATTTTCCGGTCCATTTCCAGCAGCAGTTGTGGACATGAGCGGTCTAACATTCTTGGACATTCGCTTCAACTTCTTTACAGGGTCAGTCCCTGCTCAAATATTTACTCAGAATCTTGATGCTCTCTTTATCAACAACAATAATCTCATGATTCAGCTGCCTGATAGCATTGGCAGCACCCATATTCTTTACCTCACATTGGCCAACAACAAATTCAACGGTCCACTTCCAAGAGGCATTTTCAAAGCCTTTCCTTCTTTAGCCGAGGTTCTGCTCTTAAACGACCAGCTAACAGGTTGTATTCCTTATGAGATAGGTTTGCTAAAAGAGGCTGTAGTTTTTGATGCTGGCAACAATCAGTTGACTGGTCCTTTACCTTTCTCATTAGCTTGTTTGGAGAATTTGGAGCAGCTAAACCTTGCTGGTAACCTTCTGTTTGGAACGGTACCTGAGGTGCTCTGCGAACTTGGAAAATTGGTGAATTTATCATTGTCTGACAATTATTTTATACATGTTGGCCCCCTATGTAGGATTTTGATTGAGAGAAGAGTGCTTGATGTAAGGAACAATTGCATTCCTGGTCTTCCATTTCAGAGATCGATAGTGGAATGTGCAAATTTCTTTGCCCACCCAATGTTCTGTCCTCGAATGTGGTCTTACACTTTCATTCCTTGTAAGCCTTTTACCTATAGTTCTTCAATTCCTGAAATGGCTCCTTCACCT
>gnl_Theca_v1.1_Thecc1EG033778t1
ATGCTTCCACAAATGCTCTTTTCCACTTTCCTTCTCCTGAATACATATTTCTTCCAATTTGCAATCGCCCAAACTTACCCCCCTCCTCCAACATGCCCTCCAATCTCACCGCCACCACGCCCTACTAGAACCGTTCGCTATGTTAGTCCCCGTCCTCCGCTATACAATCCTTCACTTCGTCTCCTGCCTCGCCAACCAAATAACAATCCAGGACCCCTAGCCAATAGAGCCAGGATTCTTTTCATTACCCAGGAACTGAAAAGAAACATTACCTTTGACCCGCAAAACTACACCGGCACTTGGGTTGGCAACAATTACTGCCTCTTCAAAGGTTACATTTGTGACACTGTGCCTGACAGGAACATAACTGGACTAGCAGGTATTGATTTCAATGGCGCACGGTTTGGAGGTAACTTGAACTTTTATCGTTTCATTACAAATTTGCCTGACATTGCTATATTCCATGCCAATTCAAACAATTTTAGCGGGGTCATCAACCAAGGCCTCAATGGGTTACGTTATTTCTATGAAATCGACTTGAGTAACAACAAATTCATGGGAGGATTCCCGTCCAACGTTCTTGGTGCCACAAACTTAACCTTTGTCGATCTTCGTTTCAATAAGTATCTGGGTCCTGTCCCTCGTAGTTTGTTCAATTTCGACACTGATGTTCTTTTCATTAACAACAATGTGTTTTCTCGAACAATCCCTCCCAATTTTGGCAACACACCAGCACTCTATCTCACCCTAGCAAACAACAACTTCACGGGTACCATCCCAAGAAGCATAGGGGCAGCCTGGGAAACCATGACTGAGGTACTCTTCTTGGGCAACAAGTTATCCGGTTGCCTGCCTTTTGAAATTGGGTACTTAAACAGAACGACGGTGTTCGATGTTGGATCCAACCGGTTAACAGGTCCCATTCCGCAGTCATTCGGTTGCATGGCAAGGTTGCAGCTGCTTAACATGGCTCATAACAAATTCTACGGGCCAATACCAGAGGTTCTATGTAGGCTTCCAAGGGCATTCAATTTCACGCTGTCAAATAATTACTTCACCCAAGTAGGCCCACAATGCAGGAGACTAATCAGGTTAAGGAGGCTTAACGTGAATAGGAATTGCATAATGGGGCTTCCAAATCAAAGATCAGCAGCTGACTGTGGAAGGTTCTTTGCAAGGCCTAGGACCTGCGCAAGGGAGAGCACGTTCAGCATCATTCCATGTAGGCTACCGGCGGCTTCATTGAGAACCCGAATCGTTTCTCAAGAAGATGAAGTTCCGCCAGCTCCACGAAGCTATAATGCGCTTGTGAAGCCGCCACAT
>gnl_Theca_v1.1_Thecc1EG007105t1
ATGGAAAACTTTACCTTCTTCCGCAAAGCCTTAACTTACATTTCCTTTCTTCTCCTCCCGTTCCTCCTTTCTGTGCTATGCCAGAATTCTGAAAGCCCATTAACCGCCTCACCTCCATTGGTAGTCAGCACGCAACAGTTAATCTTTAAAGACAGGCGACTTGCTGCAGTTTACCCCATAATCCAAGCATTCAAGGGAACGATCACAGGAGATCCACTTAACAAAACGGGGAATTGGGTTGGTTGTGATATATGCAACTACACAGGCTTTTTCTGTGACAATCCACCCGATAATGAATCAGCCCTTGCCCTGGCTGGCATTGACTTCAATGGATTTCTCCTGACAGCCCCGACTCTCGAAGGCTTTATAGATATGCTACCTGACCTTGCAATCTTTCATGCGAACTCAAACAAGTTTACTGGCTCCGTACCAGATGTCTCAAATCTGCCTTATTTTTATGAGTTGGACATAAGTAACAATATCTTCTCAGGCACATTTCCTACGACGGTTCTCGGCATAAAAGATCTCTCATTTTTAGACATCCGTTTTAATTCTTTCGCAGGGACAGTCCCTCCACAAATTTTCAATCAAGCACTTGAAGTACTCTTCATTAACGACAACGATTTCACGGCAACGCTGCCTGAAAACTTTGGTTCCACACCGGTACTTTACCTTACCTTGGCTAACAACAAATTAACCGGTCCAATCCCACGAAGCATTGGCAACCTTAACTCGACATTGACCGAAGTTTTACTATTGAACAACAAGTTATCAGGTTGTCTACCCTATGAACTAGGGTTTCTGAAAGAACTCGAGGTTTTCGATGTTGAAAACAACCTATTGACGGGTCCATTGCCCTGGTCCTTGGCCTGCTTGGAGAAGATCAAGCTGCTCAACTTTGCTAGTAACCTACTGTACTGGGAGGTGCCTGAGCTGCTGTGCGCACTTGGAAACTTGGAGAACTTATCATTGTCAGATAACTATTTCACCAAAGTAGGACCAATTTGCAGGAAGCTGATCAAGAATGGGGTTCTTAACGTGAGACAAAACTGCATCCACGATCTTCCTGATCAAAAATCGTTGCATGAGTGCGCAGAGTTCTACTTGAAGTACATTAGGCTTTGCCCGTACCCTGCAACATATAAAATCATCCCCTGCAAGCCTAATGCTCCATGGCATGACCATCACTGGGCTCGGTCCAAGAGAGCTCCAGTCACTTACAAAACTCTTTCAAGACACAAGTCT
>gnl_Theca_v1.1_Thecc1EG007107t1
ATGCGCGCCCTCTCTCTCTCTACTTCATTTCTATTGTTCACTATCATTTTTCACTCATGTTTGCATCATGGGGTGCCTAGTGTTGATCCATTAATTGGGACAAACAGGGAAACATTAGAAATAATCATAGGCGGGGGTGGGGAAGCTCCTGCCCCTTCTCACATCGAGGAATGTCCACCCCCTCCTCCCCCGCCTGAACCTGAATGTCCACCCCCACCGTCTCCACCGCCGCCGCCTCCCCCACCGCCGCCGCCGCCCCCGCCCCCGCCACCGCCGCCTCCCCCACCGCCACCGCCGCCGCCGCCTCCCCCTCCGCCGCCACCACCTCCATGTAAATACCGAGACCCACAATATGGCTGCTTTGAAAGCCCGCTAATTGCAAAAGCTTACCCTGTGATCCAAAATTTCAAGACACAAATCTTTAGTGACCCCAAGGGCTACGCAAAAACATGGAAAGGCAACAATGTTTGCAAATACAAAGGCTTCACTTGTGCAACGCGTCCTGACCTTAAGCTAAAAGCAGTTGCTGCAGTAGACTTCAATGCTGCTCTTTTGGCTGGGCATGGTTCCTGCCTTCCCCTTGATGGTTTCATTGATAAATTGGACGATCTAGCCATATTTCATGCCAACTCCAACAACTTCACCGGTACAGTTCCGTTTGGAGTATCCAAAATTAAATATTTGTATGAGCTTGACCTTAGCAACAACAAAATTAATGGAGATTTCCCGATGGAAGTTCTTGGTGCTTCGAATTTAACCTTCCTGGACATAAGGTTCAACTCGCTTAAGGGGGAAGTTCCACAACAAGTGTTCAAATTAGATCTCGATGTGCTCTTCATCAACAACAACAACTTGGAACAGACCCTTCCTGATAATCTTGGCGACACACCAGTCCTATACCTCACTTTTGCCAACAACAAGTTTACTGGTCCTATTCCGCCAAGCATTGGCAGAGCTCGTAACCTACTCGAAGTGCTTTTCCTCAACAACCAACTTACAGGGTGCTTGCCTTATGAGATTGGGTATCTGAGTAAAGCCACTGTGTTTGATGTAGGCTCCAACAAGTTAACAGGCCCTATACCAAACTCGTTTGGGTGCCTAAGAAAGATTGAGCTGCTCAATTTGGCCAACAACGAGTTCTACGGGGCAGTACCAGAAATAGTCTGCCAGCTCCCGAAGATCGAAAATTTGTCTTTGGCAAATAACTATTTCACTCAGGTTGGTCCTGCTTGTAGGAAATTGATATGGAAAAAGAAACTTGATGTAAGGAACAACTGCATTTTGGACCTGCCGAATCAAAAATCAAAAGATGAGTGCGCTAAATTTTTCTCAAGACCGCCGCTGGGTTGCGAGAGGAAGGAATCTTTTAAGTGGGTTCCTTGCATGAAAGGTGGTTATGATTATTCCAATTCAACGGAGAAATCTCACCAAGAATCAACTGCTTCCCTCCCAACTGTTAAAACTTATAGCACTCTTATTCCTCATCGGTTG
>gnl_Utrgi_v4.1_ctg10867.g26685.t1
ATGAGTTCCTATCTCGTACTGAGTTTTCTCGTTTCTCTAATTCATGTCCTGAAAGCCTCTGCCACCGCCGGAGTGACCCAGACGCCGTCTCCGTCCCAGACTACTCCGCTGGCTTTCGCAGATGAACGCCTGGCCGTGGTTTATCCTGTCATCCAGAGGTTCAAAGGTCTCATCACGTCAGATCCATTCGATGTAACTGCTTCGTGGACTGGACCAGATATTTGCACATATAAAGGCTTTTACTGTGATACCCCGCCGGATAACGCCTCCGCCATCGCTGTTGCCTCCGTCGACTTCAATGGATTCATGTTATCAGCCCCCACTCTTGCCGGATTCCTCGACAAGCTCCCAGATATTGCAATTTTCCATGCCAATTCCAACGATTTCTCCGGATCGATTCCCCCGGGAACGGCCGACCTCCAGTATTTATACGAATTAGACCTCAGCAACAACCGCCTTTCAGGAGTTATCCCTGCCGGAATCAGAGACCTCTCTCTATTAGATTTACGGTTCAACCTTTTCTCCGGCGCAGTCCCGCCGGAGATCTACGCAGGCAACCTAGATTTC
>gnl_Vitvi_Genoscope.12X_GSVIVT01009442001
ATGTCTAGTTCATTTTTCATTGTTGTGATAACCTTGTTCATCTTGGGATGCCAAGGACAAAATCCAAAACGTGGCCTCCCTCCCCCTCAAGGACAATATCCAACACGTCCCCCCCCTCCCCCTCGTCTTCCTCCGCGTCCACGATTTCCAAGCTTGGGAGGTCCACTTCTCCCACGTCAACCAGCCAATAGGCCCGGACCCCTCAGTAACAGAAACCTTGTTCTGTTCATAACCCAAGAGCTCAAGAGGAACATTACATCTGACCCCCAAAACTATACAGGCTCCTGGGTTGGCAGGAACTACTGCCTCTTCAAGGGGTTCTACTGTGATACTGTGCCCGACAAGAACATTACTGGGCTTGCCGGCATTGATTTCAACGGCGCCAGGTTTGGCGGTAACTTAAACTTTTATCGCTTCATCCGCTTTCTTCCTGACATTGCCATCTTTCATGCAAATTCCAATAACTTCAGCGGCGTCATTCGTCCAAATATCAACAAATTGAGATATTTCTACGAGATTGATCTGAGCAATAATGGATTCCAGGGAGGGTTCCCCGTTTCCGTTATTGGTGCACTTCAATTGACCTTCGTGGACGTTCGTTTCAACACCTACAATGGCCCAGTTCCTCCTCGGGTATTCAGTATCCAAACTGATGTTCTCTTCATCAACAATAATAATTTCGCCCAAAGAATTCCTAGCGCATTCGGCAACACCACTGCGCGCTATATTACCCTTGCCAACAACGGATTCATCGGTTCCATCCCTCAGAGCATTGGCCGAACTTGGCAAACCCTAACTGAGGTTCTCTTCTTGAAAAACCGCCTCTCCGGTTGCCTCCCATATGAAATTGGGTTCTTGCAAATGGCCACCGTTTTTGATGCAGGGTTCAACACGTTGACGGGTCCTATACCGCAATCTTTTGCTTGCTTGAAGAAGCTGCAGCTGCTGAGCTTGGCGCACAACCAGTTCTACGGCAGAATTCCAGACTCATTATGTCGGCTACCCAACGCATACAATTTTACTTTGTCATATAATTACTTCAACTCCATAGGTCCATACTGCAAGAGGTTGGTGAACATTGGGAGGCTCGATGTGAGGAGGAACTGCATTACGGGTTTGCCGAATCAAAGATCTGCAGCGGAGTGTACGGCCTTCTACTCCGTATCTAGGACATGTCCGCGCCCGGGTTCCTTCAACGTAATTACTTGTTCGAACCCAGCTGCTTCATTAAGCAGCGCCCAAGTTGCTTCACTACAAGCAATGGCTCCGGCTCCCTCACCCGTCACCTACAAAGCCCTTGAGCCTCCCCGA
>gnl_Vitvi_Genoscope.12X_GSVIVT01031702001
ATGGCAATCCTCGCCTCCTCATCTCTCAATCGTCTAATCCGAATTCTGCTACTCCACCTACCATGGTTCCTCTGTGTAATCTGCCAGAGAACAAGACATGGAACCCCACCACCATCATTCGTATTTCCTCCTCCACCACCGCCTCCTTCGCCACCGCCTCCTTCACCACCGCCACCTTCACCATTACCTTCAGAACCACCAGTAGTACCACCAGTAGCACCACCAGTAATCTTCCCGGACCTGCGCCTCGCCACCGTTTTCCCCGTGATCCAAAAGTTCAAGGCCAGCATCACCTCCGACCCTCTTGGAATCACCTCTACATGGGTCGGTGGAGACATCTGCAAATACAAGGGCTTCTACTGCGACAACCCACCAGATAACTCCACCTCCCTGGCACTTGCCGGCATCGATTTCAATGGCTTCCAGCTGGCTGCACCTAGCCTGGATGGCTTCATTGATGCCCTTCCTGATCTAGCAATCTTCCATGCAAACACCAACTTCTTCAGCGGCAACATCACCCCCAAAATCGCCAAGCTGCCATACTTCTACGAGCTGGACCTCAGTAACAACAAGTTCTCCGGCGAGTTCCCTCCGACGGTGCTCGCCATCCCCGGCTTATCCTTCTTGGACATTCGTTATAACTCGTTTTCCGGGTCTGTCCCACCTCAGGTTTTCGTACAGAATCTCGATGTCCTCTTCATCAACAACAATAACTTCAACCAGAAAATCCCTGATGACTTCGGAAACACTCCGGCAAGGTACATAACGTTCGCAAACAACAAGTTCACCGGTCTGATACCGCGCAGCATCGGAAACTCTTCATCGACATTGACTGAAATCCTTTTTCTCAATAACTTCTTATTTGGGTGTCTTCCAATTGAAATAGGCTCTCTGAAAGAGCTGACAGTTTTCGACGTGGGCCATAACTTACTGACGGGCCTTTTGCCGTGCTCGCTGGGGTGTTTACATAACGCGGAGCAGCTCAACTTCGCCGGAAACTTTTTCTACGGTAGAGTGCCTGAAGAGTTGTGTGCATTGAAAAACCTTCAGAATTTGACTTTGTCGGATAATTATTTTACGAAAATAGGGCCAAACTGCAGAGATCTGATACCAACTGGGAAAATTGATCTGAGGAACAATTGCATTCGTAATCTTCCTGATCAGAGACCAAGATCTGATTGTCTGGCCTTCTTTTTGAAACCCAAGTTTATTTGCCCGAATATGGTCTTGTATGAAAATAATACTTGTGATGATGGTCAATTGCAATCAACTCATATGAGGTCCAGGAAACCGAATATTCCAAAGGTTACTTACTCTGCGCTTGTGAAGCATCGT
>FraveV4A2_2g05530.t1
ATGGGTACCAAACATTCTTCCTCTGCTTCAGTTTTGCTTTCACTACTTCTGCTACATTTGTGTCTGCAACATGATGTAGTTGAATGTGCTGAAAGAGAAGCTTTGGAAATAATCATCGGTGGTGGTGGCGGCAGCTACAGCCCCCCTGCTCCCTCCCCCGAATACGCTCCCTCCCCCGAATACGCTCCCTCCCCTGAATACGTAGACTGCCCTCCCCCTCCCCCTCCTCCTTGCCCACCGCCACCATCCCCGTCACCGCCACCACCGTCACCTCCACCACCACCACCTCCGTCCCCACCACCACCGCCGCCGCCACGTCCACCACCACTACCTCCGTCCCCACCACCACCACTACCGCCACGACCACCCGCTCCGGCACCACCGAACGAGAGACTTGCAATTGCCCTCAGGGTAATTAAAAGGTTCCAAAAGCTCATCGGGGTGGATCCAGATAACATCACAGGCACATGGAATGGCGATAATCCTTGCAAATTCACAGGCTTTATCTGTGGTGTTGTCCCTGTCTATAACCAAAACGCAGTCGCCGGAGTTAACTTCAACGGCAGAAAGTTGGCTGGCAAATGGGGCGGCAAAGAAACAAAGCTACCCCTTGACGGTTTCCTAGACCAGCTACCAGACCTAGTGTTTTTCCATGCCAACTCCAACAATTTCACAGGCCAAGTTCCGATTGGTACATCCAGACTTCCATACTTCTACGAGCTCGACCTCAGTAACAACAAGCTAGATGGAGGGTTTCCCTATGAAGTTCTAAGTGCCCCAAACTTGACATTCTTGGATCTCCGGTTCAATAATTACCAAGGTTCAGTTCCAAGCCAAGTGTTCCTCTACAAAGACATTGATGTAGTCTTCCTCAACAACAACAACTTCAATGAGAAGATTCCTGATGCTATTGGCTCCTCAACAGCACATTATCTCACTTTTGCCAACAACAAGTTCTGGGGTCCGATCCCAAGAACCATCGGCAAAGCAAGTAAAACTCTTTTTGAGGTCCTCTTCCTCAATAACAGACTCTCAGGGTGTTTGCCAATGGAAATCGGAAAACTTAACCAGGCAACGTTGTTCGATGTGAGCTACAACCAGTTAACAGGGCCAATTCCGCAGTCGTTTGCTTGCTTGACCAAGATGGAGATTCTGGTCTTGGACAACAACCAGTTCTATGGAGCAGTGCCTGAGTTGGTATGCAAGCTGCCCAGCTTGATGAACTTGTCATTGGCAAACAACTACTTCACCCAAGTCGGACCGGCGTGCAGGAAACTGATCAAGAAAGGGTTTCTCCATGTCGACAACAACTGTATCTTGGACCTCAAATACCAAAGACCAAAGAGTGAATGTGCTTCGTTCTTCTCTAAGCCTAGATACTGTCCCAACGAGCGGTCCTTGCTTTACATTCCTTGTAAAGGGAAATATTCAGGTGAGAATTCGAAGAAGCTTGAACATGGAGGACAAGCTTCTGCCCCATTAAGTTATGGTACTCTTAGACCACATAATCCT
>FraveV4A2_2g05540.t1
ATGGGAAGCTTCTTTTTACTGTCTGTGCGCCTGCTTCATGCCTTCTTCATCATCCTTCCCTGTTTCTTCAATACTGTAATCTGCACAAACCATAAGACTTCATTAACATTACCTTCATTACCTCCATTACCTCCATTAATCCCCCAACTCCTGAATTTCGCAGACCAAAGACTCTCAGTGGTTTACCCGATTATACAATCCTTCAAGAACATCATCACTTCAGATCCATTAGGCATCACCAAAACCTGGGTTGGCGCTGACATATGCAACTACAAGGGCTTCTACTGTGACATCCCACCGGACAATGCCACCGCCACTGCCATCGCCTCCATAGATTTCAACGGCTTCCAACTCAGTGCTCCAACTCTTGACGGCTTCATAGATCAACTTCCTGACCTTGCCCTCTTTCATGCCAACTCCAACAACTTCTCAGGTATCCTAACACCAAAAATTGCAAATCTCCAATACCTGTATGAGCTTGACATAAGCAACAACAACTTCTTTGGCCCTTTTCCCACGGCAGTACTCACCATGAATAGCCTTTCATTCTTGGACATTCGCTACAACTCTTTTACCGGATCCATACCACCCGAAATTTTCAAGCAAACCCTGGACGTTCTCTTCCTCAACAACAACAATTTCATGCAAAGCCTCCCTGATAACCTTGGTGCTACTTCAGCGCTCTATCTCACCTTAGCCAACAACAAATTTACTGGCTCCATTCCGAAAAGCATCGGAAGTGCTTCACCAACTTTGGTAGAAGCGCTGCTCTTGAACAATTTGTTGACCGGTTGTATCCCTTATGAACTAGGGTTTCTCAGAGATGCCACTGTGTTTGATGCCGGGAACAACCAGTTGACCGGCCCTTTGCCGTGTTCATTGGGATGCTTGGACAAGATAGAACAGCTTAACTTTGCTGATAACTTTCTCTATGGACGTGTGCCGGAGGTGCTCTGTGAACTAGGGAATTTGGCGAATCTATCTCTGTCGAACAACTACTTCACTGGAGTAGGAACAGCGTGTAGAAAGCTGATAGAAAAGGGTGTCCTTGACATAAGGAACAATTGCATTCAGGATCTTGCAGATCAAAGATCAGCGGAGGAATGTGCCTTGTTCTTCTTGCACCCTAAAAGCTGCCTGCACCCTGAGACATATAGTCTAATTCCTTGTAAGGCTCCACCAAAATCAAAGACGAAATCGTCTCCATATTCTGCAGTTCCCAAACAGAGATTC
>FraveV4A2_2g33930.t1
ATGAGAAGAAGCAGTTTAACCAAAGCTTGTTTCTCTACCTTCTTCTTCTTCTTCCTCCTTACATGCCTCATTGCAAACTCTGCGACTCACAACATTACCAGAAGAAGTAGCAAAGACAAAACCCATAGAAAGAAGTGTCCTATAACTAGTAGTACACACCAGTGTTCAATACCAACACCACCACCACCCCCAGCTTTACCTCCAAACACACAAAAGGTTCTCTCATTTGCAGACCAAAGGCTTCAAGTGGTATACCCAGTCATCCAGAAATTCAAGTCCATCATCACCTCTGATCCTCTCAACATCACCAAAAGTTGGGTAGGATCAGATATCTGCAACTACAAAGGCTTCTACTGTGACAATCCACCATACAACTCATCCGCAATCGCGCTTGCCTCAATCGACTTTAATGGCTTCCAACTCGGTGCTTCTTCCCTTGATGGTTTTCTTGATCAGCTTCCTGATATTGCTCTGTTCCATGCAAACTCCAACAACTTTTCCGGCACCATTTCCTCCAAAATTGCCAACCTCCCCTATCTCTATGAGCTTGACATAAGCAACAACTTATTCTCTGGTTCATTCCCAACCGCAGTTCTTGGCATGAACAGCTTATCTTTCTTGGACCTAAGGTTCAATTTCTTTACAGGTTCTGTTCCGCCTCAGATTTTCACTCAGGACCTTGATGCTCTCTTCCTCAACAACAACAACTTCATGCAGAGCCTCCCTGATAATCTAGGCAGCTCACATATTATCCTCCTCACTTTGGCAAACAACAACTTCAATGGCCCTATTCCAACCAGCATTGCAGCAGCTTTGTCATCTCTCACTGAAGTCCTGCTACTCAATAACCAGCTCACAGGTTGTTTGCCTTACGAACTTGGTTTACTAAAGGAGGCCATAGTTCTTGATGCTAGCAACAATCAGTTAACTGGTCCATTACCGTTCTCTTTGGCTTGCCTAGACAAAGTTGAGCAGCTGAGTTTTGCTGGCAACTTATTGTTTGGCTTGGTGCCGGATGTGATCTGTGAGCTGCTGGTGAATTTGGCAAACTTCTCGCTGTCCGATAATTACTTCATCCATGTTGGTCCAATATGTCAACGTTTGATTCAGAGAGGACTGCTGGATGTTACTAACAACTGCATTCCTGGTCTTCCATTCCAAAGATCAGTAGAAGAATGTGCAGGTTTCTTTGCGCATCCCAGGTTCTGTCCCAATATGTGGTCCTATACCTACATTCCCTGCAGTAAGTTTCCTTATACTTCTTTGGTTCATCAAGTGAATCCTACACCT
>Maldo_HF_21608
ATGAGAAGCTCTGCTTCCATCAAAGCTCTAGTTTCATTCTCAACCTTCTTTTTTCTTCTAACCTATCTCTGTGTTGCTGGTTGTGTAATAGTGACATCCTCGTTGCATGAAAGTTCTTCTCCTACAACAGATTACTCTAACAAAGAAACCCTCAAGTTCGTTTTAGCTGGCCACCGCAGAAGAGACAACGAAGACAAAAGCCACCGACTACTACCACCATCACCACCACCACAAACACCACCACCACCACCACCACCACCATCATCTCCTCCACCACCACCACCACCTCCACCTCCACCTCCACCACCACCACCACCACCACCACCACCACCTTCACCACCATCGCCGCCGCCGCCACCACCACCTCCACCTCCACCTCCACCTCCACCTCCACCACCACCACCTCCACCTCCACCTCCACCTCCACCACCACCACCGCCACCACCTCCACCATCACCACCACCACCACCACCACCACCACCACCACCGCCTCCACCACCACCACCGCCTCCACCACCACCACCACCGCCACCACCGCCACCGCAAGCACCTCCTACAAATTTGCCAGACACCCAAGAACTTGTATTTGCAGATCAAAGGCTCAAAATAGTCTACCCAATTATCCAAAACTTCAAGTCCCTCATCACCTCAGATCCTCTAAACATCACCAAAACTTGGGTAGGCTCCGACATTTGCAGCTACAGAGGCTTCTACTGTGACAGCCCTCCAAACAACAGCTCCGCGATTGCCCTCGCCTCGATAGACTTCAACGGATTCCAAAATGGGGGCTCTTTTCTCAATGGGTTCCTCGACCAGCTCCCGGACACTGCCCTCTTCCATGCAAACTCCAACAACTTTTCCAGCACCGTCTCCTCCACCATTGCCAACCTCCCCTACCTCTACGAGCTTGACATTAGCAATAACCATTTCTCCGGGGCGTTTCCCTCCGCCGTTCTCGGCGGCTCTCATATTCTCCTCCTCACCTTAGCAAACAACAAATTCACAGGTTCGATTCCATCGGGCATTTCCAAAGCTTTCGCTGCTCTGACTGAGGTTCTGCTCCTAAACAACCAGCTCACAGGATGCTTGCCATATGAGATAGGGTTGCTAAAAGACGCCGTATTTTTTGACGTTGGAAACAATCAGTTAACCGGGCCATTACCGTTCTCATTGGCCTGCCTCGAAAACGTGGAGCAGCAGAATTTTGCTGGGAATTTGTTGCATGGCATGGTGCCTGAGGTGGTATGTCATGACCTGCAGAATTTGGCAAACTTTTTGCTGTCCAATAATGATTTCACAAATGTTGGTCCTGTTTGTAGAAGCTTGATCGGGAAAGGAGTGCTCGACGTTATGAACAGCTGCGTTCCGACTTCCCGATCTTCCGTTTCAAAGACCGATAGAGGAATGTGCAGATTTCTTTGCACACCCAAGGTTCTGTCCCTTCATGGGGTCCTATACTTACATTCCATG
>Maldo_HF_22662
ATGGGAAATTTCATTTTACTAAACATTGAACATCTGTTTCATGCCTTCTTCATCATCCTAATTCCTTGTTTCTTTGATGGTGTAATTTGCACAGACTCAGAAAGCTCATCAATCTTACCTCCTTTAATCCCCCTTCCCCCATTACCTCCTTTAGTCCCCCTTCCCCCGTTACCTCCATTAATCCCCCAACTTCTGAACTTCGCAGACCAAAGACTAGCTCTTGTTTACCCTATAATCATGACCTTTAGGAACATGATCATTTCTGACCCATTAGGCATCACTCAAACCTGGGTTGGCTCCGACATATGCAACTACAAGGGTTTCTACTGTGATAACCCTCCAGACAATAAAAGCGCCACTACACTTGCATCCATAGATTTCAATGGCTTCCAGCTCAGTGCTCCCACTCTTGACGGCTTCATCGATCAACTTCCTGACCTAGCACTTTTTCATGCTAACTCCAATAATTTCTCAGGTATCGTTTCTCCAAAAATTGCAAATCTCCAATACCTCTATGAGCTTGACATAAGCAACAACAACTTCTCTGGCCCTTTTCCTACTGCTGTTCTCACCATGAATAGTCTATCATTCTTGGACATCCGCTACAATTCCTTCACTGGGTCCGTACCACCCCAAATTTTCAAGCAAACCCTAGACGTCCTTTTCATTAATAACAACAATTTCATACAAAAACTCCCGGACAACCTTGGAGCTACACGAGCCCTTTATCTCACTTTAGCCAACAACAGATTCACCGGCCCAATCCCAAAAAGCATCGGCAGCGCTTCATCATCGTTGAAAGAAGTACTATTATTGAACAATTTGATCACAGGTTGCATCCCTTATGAACTAGGGTTTTTAAGAGATGCAACACTTTTTGATGCCGGAAACAACCGATTGACCGGCCCGCTACCCTGTTCATTGGGATGCTTGGACAAGATGGAGGAACTTAATTTTGCCGGAAACTTACTGTACGGAAAGGTGCCGGAGGTGGTGTGCGAACTAGGAAATTTGGTCAATTTATCGCTGTCCAACAACTATTTCACGTCGGTCGGGCCTATTTGTAGGCAGCTGATAAAAAATGGGGTTCTTGACTTGAGGAAGAACTGTATTCAGCATCTTGCTGATCAAAGATCAGTGGAGGAGTGTGCCTTGTTTTTCGTGAACCCTAGAAGTTGCCCGGACCCGTCGACGTTTAGTTTACTGCCTTGTAAGGTTCCACCAAAATCGAAGGGGCATTTGGTGTCTGATAATGCTGCTTTTTCGAAGCATAGATTG
>Maldo_HF_22663
ATGGCTACCTTCTCTTTCTTTTCTTCACTTTTGATCTCAACATTTTTGGTGCATTTATGTTTGTACCATTATAAGGTTGAAGCCTTGGAGATAATCATAGGTGGAGGAGGAGGTGAGGCCAGCCCTCCTGCTCCCTCCCCCGAATACGAAGATTGTCCTCCCCCTCCTCCCCCTCCATGCCCGCCTCCACCATCACTGCCACCACCTCCTCCTCCATCACTGCCATTGCCTCCACCTCCAAAACTACAGTCTCCACCACCGCCACTGCCACCAAAATTACCGCCACCACCTTCCTCCGGCCCCTTTGAAAGCGAGCGACTTGAAGTTGCCTTCAATGTGGTTAAAAGGTTCGTAGCAAAAATCAAGTCCGACCCAAAGGGCTTCGCAAAGACATGGAAAGGTCCAAATGTTTGCAGATACAAGGGCTTTGTCTGCGCCGTTCATCCTGTCTACAAGCAGAAAACAGTGTCTGGTATAGACATCAACGGGGCTATGTTGGGTGGTGACAACAATAAACTTCCACTCGATGGCTTCCTTGACAAGTTAGAAGACTTGGTGTTCTTCCATGCAAACTCCAACAACTTCACAGGCTCAGTCCCGATTGGCACTGCCATGCTTCGATACTTCTACGAGCTCGATCTCAGCAACAACAAGCTATCCGGAGGGTTTCCGTACGAGGTTTTAACAGCAACAAATTTGACATTTTTGGACCTCCGGTTCAACTTCTTTGCCGGTCCAGTCCCAGCCCGAGTCATCAAACTAGACGTTGATGTGCTATTCCTCAACAACAACTGTTTCACTCAGCAGATCCCTGACGATCTTGGCTCCTCACCTGCCCATTACTTCACTTTTGCCAACAACAATTTCACCGGTCCGATCCCAAGAAGCATTGGTCAAGCATCCAGAACCCTTTATGAGGTTCTCTTCCTTGGGAACAAACTTTCAGGGTGTCTGCCTTATGAAATTGGGTACCTAAATCAGGCCACCGTATTCGACGCGAGTTCCAACTGCTTAACAGGCCCAATCCCAGCGTCATTTGCTTGCTTGGCCAAGATTGAGTTTCTAAATTTGGCCAAGAACCAGCTCTACGGACCAGTGCCTGAGATGGTGTGCATGTTGTCTAACCTGGAGAACTTGTCTTTGGCAGACAACTATTTCACAGAGGTCGGTCCAGAGTGCCAGAAATTGATTGACAGAAAGAAACTTGATGTTAGTAGGAACTGCATTTTGGACCAACCAAATCAGAGAATAAACGAGGAATGTGCTACTTTCTTCTCCATGCCTATAAAGTGTCCCAACGAGAAGGAAATGATTAACATTCCTTGTAAAAGACCGTATTCCGGATCAAACGAGAAGAAGTCCGATCATCTGCCACGAGCTCCACTGTCTTACGGTACTCTTGTACCACATAGGCTT
>Maldo_HF_35748
GCTGTTTCTGATTGTGCATGCTTTTTGGCACTTGATTTTGGAGAATGTGGATTGGGTTCTCAGTTACTTTTACTTCAATTTGTTAAAGTTGATTTCTTTTGCTTTTTTCGTGATTTGGTTTATGGGTTCACATTGAAGAATACGACACCAGTGAGCTACGCTAAGGTGCATGTGTCGAGGAAGGATGAGGCTTCGTACATGAAAGGTATAACTATGGAGGAGGGTGATAGGCCAAAGATTTACACAGAGGAGCATGAGAAGCTAGAGGCCCCAAGTAAGGTGCTACTTTGCCAAGCAAACACTATAACTAAACAATATCTGATGTCACATCCCGGCCCGAGGCGGACCACTTTCCGGGCCCGCTCCACCACCGTAGCACGATATTGTCCGCTTTGGGCTTACCATTCCCTCACGGTTTTGTTTTTGGGAACTCACGAGCAACTTCCCAGCGAGTCACCCATCATGGGAGTGCTCTGGCCTCCTTCTCGCTTAACTTCGGAGTTCCTACGGAATCCGAAACCAGTGAGCTCCCAAAAGGCCTCCTGCTCCTCCCTCCTCGAGCTTAAACAAAATTATTATCTCCTCACCATTTCTAGCCACTCCTCACTCCTTGAGCTTAAACAAAGAGACATGGGTGCCTTCTCTTTCATTTCTTCACTTTTGATCTCAACATTGTTGGTGCATTTATGTTTGTACCATTGTAAGGTTGAAGCCTCGGAGATAATCATAGGTGGAGGAGGAGCCAAAATCAAGTCCGACCCAAGGGGCTTCGCAAAGACATGGCAAGGTGCGAACGTTTGCAAATACAAGGGCTTTGTCTGCGCCGTTCATCCTGTCTACAAGAAGAAAGCAGTCTCCGGTTTAGACATCAACGGGGCTATGTTCGAAGGTTTCAACAATAAACTTCCACTCCGTGGCTTCCTTGACGAGTTACCAGACTTGGTGTTTTATCATGCAAACTCCAACAACTTCACAGGCTCAGTCCCGGTAAACCCTGCCATGCTTCGATACTTCTACGAGCTCGATCTCAGCAACAACAAGCTAACTGGAAGGTTTCCGTACGAAGTTTTAAGAGCAAAAAATTTGACATTTTTGGACCTCCGGTTCAACTTCTTTACCGGTCCTGTCCCAGCCCAAGTCTTCGACCTAGGAGTTGATGTGCTCTTCCTCAACAACAACAATTTCACTAAGCAGATCCCTGACAATCTTGGCTCCTCACCTGCCCATTACTTCACTTTTGCCAACAACAAATTCACCGGTCCGATCCCAAGAAGCATTGGCCAAGCATCCAAAACTCTTTATGAAGTTCTCTTCCTTGGGAACAAACTTTCAGGGTGTCTGCCATACGAAATTGGGTACCTTAACCAGGCCACCGTGTTCGATGTAAGTTCCAACTACTTAACAGGCCCAATACCAGCCTCGTTTGCTTGCTTGGCCAAGATAGTGTATCTAAACTTAGCCAAGAACAAGTTCTACGGACCCGTGCCTGAGATGGTGTGCAAGTTGTCTACCCTGGGGAACTTGTCTTTGGCAGACAACTATTTCACTGTGGTCGGTCCAGAGTGCCAGAAATTGGTTAATAGAAAGATACTTGATGTTAGTAAGAACTGCATTTTGGGCCAACCAAATCAGAGAACAAAGATGGAATGTGCTACTTTCTTCTCCAAGCCTAGAAAGTGTCCCAACGAGAAGGAGATGACTTACATTCCTTGTAAAAGGCCGTATTCAGGTTCAAATGAGAAGAAGACCGATCATCTGCCACGAGCTCCACTATCATATGGTACTCTTATACCACATAGGCTT
>Malba_003604
ATGAGAAGCTCTGATTCCACCAAAGCTCTAGTTTCATTCTCAACCTTCTTTTTTCTTCTATCCTATCTTTGTATTCCTAGTTGTGTAGCAGTAGCATTCTCGTTGCATGAAAATTCTTCTCCCGTAACAAACTATTCCAACAGACAAACCCTCGAGTTCGATTTAGGGGGCCACCGCAGAAGAGGCAGCGGACACAGAAGCCACCAAAAGCACAAAACCCCACCAGCAGCACCACCACCACCACCGGTACCACCACCACAAGTACCACTACGGCCGCCACAAGCACCTCCTCCTACAAAATTGCCAGACAACCAACTTGTATTTGCAGACCAAAGGCTCAAAATAGTTTACCCAATTATCCAAAACTTCAAGTCCCTCATCACCTCAGATCCACTAAACATCACAAAAACGTGGGTGGGATCCAACATATGCAGCTACAAAGGCTTCTACTGTGACAGCCCTCCAAACAACAGCTCCGCCATTGCCCTCGCCTCGATCGACTTCAACGGATTCCAACTAGGGGCCCCTTCTCTCGACGGATTTCTCGACCAGCTCCCGGACATTGCCCTCTTCCATGCAAACTCCAACAATTTTTCCGGCACTGTCTCCCCCGCCATTGCCAACCTCCCCTACCTCTACGAACTCGACATAAGCAACAACCAATTCTCCGGGGCGTTTCCCTCCGCGGTTCTCGGCATGAACACCTTAGGTTTCTTGGACATAAGGTTCAATTTCTTCACTGGGGCCGTCCCACCGGAGATTTTCACTCAAGAACTTGACGCCCTATTCCTAAACAACAACAATTTCATTCAGAATCTTCCCGACAATCTCGGCAGCTCTCATATTCTCCTCCTCACCCTAGCAAACAACAAATTCACGGGCTCGATTCCATCGGGCATTTCAAAAGCTTTCGCTTCTCTGACTGAGGTTCTGCTACTGAACAACCAGCTCACAGGATGCTTGCCTTACGAAATAGGGCTGCTAAAACAGGCCTTAGTTTTAGATGTCGGAAACAACCAGTTAACCGGGCCGTTACCGTTTTCACTGGCGTGCCTCGAAAACGTGGAGCAGCTGAATTTTGCGGGTAACTTGTTGCATGGCATGGTACCTGAGGTGGTGTGTCATGAGCTGCAAAGCTTGGAGAACTTTTCGCTGTCCGATAATTACTTCACTAATGTTGGTCCGATTTGTAGAAGCTTGATCGGGAAAGGAGTGCTCGATGTTACGAACAACTGCGTTCCCGATCTTCCGTTTCAGAGACCGGTGGAGGAATGTGCGGATTTCTTTGCGCACCCAAGGTTTTGTCCCTTCATGTGGACTTATACTTACATTCCATGTAAGCCTCCTGGTTTTGGTTCTTTGTTTCCTCCATTGCCTCTTCCACCG
>Malba_023179
ATGGGAAATTTCATTTTACTAAACATTGAACATCTGTTTCTTGCCTTCTTCATCATCCTAATTCCTTGTTTCTTTGATGGTGTAATTTGCACAGACTCAGAAAGCTCATCAATCTTACCTCCTTTAATCCCCCTTCCCCCATTACCTCCTTTAGTCCCCCTTCCCCCGTTACCTCCATTAATCCCCCAACTTCTGAACTTCGCAGACCAAAGACTAGCTCTTGTTTACCCTATAATCATGACCTTTAGGAACATGATCATTTCTGACCCATTAGGCATCACTCAAACCTGGGTTGGCTCCGACATATGCAACTACAAGGGTTTCTACTGTGATAACCCTCCAGACAATAAAAGCGCCACTACACTTGCCTCCATAGATTTCAATGGCTTCCAACTCAGTGCTCCCACTCTTGACGGCTTCATCGATCAACTTCCTGACCTAGCACTTTTTCATGCTAACTCCAATAATTTCTCAGGTATCGTTTCTCCAAAAATTGCAAATCTCCAATACCTCTATGAGCTTGACATAAGCAACAACAACTTCTCTGGCCCTTTTCCTACTGCTGTTCTCACCATGAATAGTCTATCATTCTTGGACATCCGCTACAATTCCTTCACTGGGTCCGTACCACCCCAAATTTTCAAGCAAACCCTAGACGTCCTTTTCATTAATAACAACAATTTCATACAAAAACTCCCGGACAACCTTGGAGCTACACGAGCCCTTTATCTCACTTTAGCCAACAACAGATTCACCGGCCCACTCCCAAAAAGCATCGGCAGCGCTTCATCATCGTTGAAAGAAGTACTATTATTGAACAATTTGATCACAGGTTGCATCCCTTATGAACTAGGGTTTTTAAGAGATGCAACACTTTTTGATGCCGGAAACAACCTATTGACCGGCCCGCTACCCTGTTCATTGGGATGCTTGGACAAGATGGAGGAACTTAATTTTGCCGGAAACTTACTGTACGGAAAGGTGCCGGAGGTGGTGTGCGAACTAGGAAATTTGGTAAATTTATCGCTGTCCAACAACTATTTCACGTCGGTCGGGCCTATTTGTAGGCAGCTGATAAAAAATGGGGTTATTGACTTGAGGAAGAACTGTATTCAGCATCTTGCTGATCAAAGATCAGTGGAGGAGTGTACCTTGTTTTTCGTGAACCCTAGAAGTTGCCCGGACCCGTCGACGTTTAGTTTACTGCCTTGTAAGGTTCCACCAAAATCGAAGGGGCATTTGGTGTCTGATAATGCTGCTTTTTCGAAGCATAGATTG
>Malba_023184
ATGGCTACCTTCTCTTTCTTTTCTTCACTTTTGATCTCAACATTTTTGGTGCATTTATGTTTGTACCATTATAAGGTTGAAGCCTTGGAGATAATCATAGGTGGAGGAGGTGAGGCCAGCCCTCCTGCTCCCTCCCCCGAATACGAAGATTGTCCTCCCCCTCCTCCCCCTCCATGCCCGCCTCCACCATCACTGCCACCACCTCCTCCTCCATCACTGCCATTGCCTCCAACTCCAAAACTACAGTCTCCACCACCGCCACTGCCACCAAAATCACCGCCACCACCTTCCTCCAGCCCCTTTGAAAGCGAGCGACTTGAAGTTGCCTTCAATGTGGTTAAAAGGTTCGTAGCAAAAATCAAGTCCGACCCAAAGGGCTTCGCAAAGACATGGCAAGGTCCAAATGTTTGCGGATACAAGGGCTTTGTCTGCGCCGTTCATCCTGTCTACAAGCAGAAAACAGTGTCTGGTATAGACATCAACGGGGCTATGTTGGGTGGTGACAACAATAAACTTCCACTCGATGGCTTCCTTGACAAGTTAGAAGACTTGGTGTTCTTCCATGCAAACTCCAACAACTTCACAGGCTCAGTCCCGATTGGCACTGCCATGCTTCGATACTTCTACGAGCTCGATCTCAGCAACAACAAGCTATCCGGAGGGTTTCCGTACGAGGTTTTAACAGCAACAAATTTGACATTTTTGGACCTCCGGTTCAACTTCTTTGCCGGTCCAGTCCCAGCCCGAGTCATCAAACTAGACGTTGATGTGCTATTCCTCAACAACAACTGTTTCACTCAGCAGATCCCTGACGATCTTGGCTCCTCACCTGCCCATTACTTCACTTTTGCCAACAACAATTTCACCGGTCCGATCCCAAGAAGCATTGGTCAAGCATCCAGAACCCTTTATGAGGTTCTCTTCCTTGGGAACAAACTTTCAGGGTGTCTGCCTTATGAAATTGGGTACCTAAATCAGGCCACCGTATTCGACGCGAGTTCCAACTGCTTAACAGGCCCAATCCCAGCGTCATTTGCTTGCTTGGCCAAGATTGAGTTTCTAAATTTGGCCAAGAACCAGCTTTACGGACCAGTGCCTGAGATGGTGTGCAAGTTGTCTAACCTGGAGAACTTGTCTTTGGCAGACAACTATTTCACAGAGGTCGGTCCAGAGTGCCAGAAATTGATTGACAGAAAGAAACTTGATGTTAGTAGGAACTGCATTTTGGACCAACCAAATCAGAGAATAAACGAGGAATGTGCTACTTTCTTCTCCATGCCTACAAAGTGTCCCAACGAGAAGGAAATGATTAACATTCCTTGTAAAAGACCGTATTCGGGATCAAACGAGAAGAAGTCCGATCATCTGCCACGAGCTCCACTGTCTTACGGTACTCTTGTACCACATAGGCTT
>Malba_035023
ATGGGCTTTGTCTGCGCCTTTCATCCTGTCTACAAGAAGAAGGCAGTCTCCGGTTTGGACATCAACGGGGCTATGTTCGAAGGTTTCAACAAGAAACTTCCACTCCGTGGCTTCCTTGACGAGTTACCAGACTTGGTGTTTTATCATGCAAACTCCAACAACTTCACAGGCTCAGTCCCGTTAAGCCCTGCCATGCTTCGATATTTCTACGAGCTCGATCTCAGCAACAACAAGCTAACTGGAAGGTTTCCGTACGAAGTTTTAACAGCAAAAAATTTGACATTTTTGGACCTCCGGTTCAACTCCTTTACCGGTCCTGTCCCAGCCCAAGTCTTCGACCTAGGAGTTGATGTGCTCTTCCTCAACAACAACAATTTCACTAAGCAGATCCCTGACAATCTTGGCTCCTCACCTGCGCATTACTTCACTTTTGCCAACAACAAATTCACCGGTCCGATCCCAAGAAGCATTGGCCAAGCATCCAAAACTCTTTATGAAGTTCTCTTCCTTGGGAACAAACTTTCAGGGTGTCTGCCATACGAAATTGGATACCTTAACCAGGCCACCGTGTTCGATGTAAGTTCCAACTACTTAACAGGCCCAATACCAGCCTCGTTTGCTTGCTTGGCCAAAATAGTGTATCTAAACTTAGCCAAGAACAAGTTCTACGGACCCGTGCCTGAGATGGTGTGCAAGTTGTCTACCCTGGGGAACTTGTCTTTGGCAGACAACTATTTCACTGTGGTCGGTCCAGAGTGCCAGAAATTGGTTAATAGAAAGATACTTGATGTTAGTAAGAACTGCATTTTGGGCCAACCAAATCAGAGAACAAAGATGGAATGTGCTACTTTCTTCTCCAAGCCTAGAAAGTGTCCCAACGAGAAGGAGATGACTTACATTCCTTGTAAAAGGCCGTATTCAGGTTCAAATGAGAAGAAGACCGATCATCTGCCACGAGCTCCACTATCATATGGTACTCTTATACCACATAGGCTT
>Malsi_05g010380
ATGGGAAATTTCATTTTACTAAACATTGAACATCTGTTTCATGCCTTCTTCATCATCCTAATTCCTTGTTTCTTTGATGGTGTAATTTGCACAGACTCAGAAAGCTCATCAATCTTACCTCCTTTAATCCCCCTTCCCCCATTACCTCCTTTAGTCCCCCTTCCCCCGTTACCTCCATTAATCCCCCAACTTCTGAACTTCGCAGACCAAAGACTAGCTCTTGTTTACCCTATAATCATGACCTTTAGGAACATGATCATTTCTGACCCATTAGGCATCACTCAAACCTGGGTTGGCTCCGACATATGCAACTACAAGGGTTTCTACTGTGATAACCCTCCAGACAATAAAAGCGCCACTACACTTGCCTCCATAGATTTCAATGGCTTCCAGCTCAGTGCTCCCACTCTTGACGGCTTCATCGATCAACTTCCTGACCTAGCACTTTTTCATGCTAACTCCAATAATTTCTCAGGTATCGTTTCTCCAAAAATTGCAAATCTCCAATACCTCTATGAGCTTGACATAAGCAACAACAACTTCTCTGGCCCTTTTCCTACTGCTGTTCTCACCATGAATAGTCTATCATTCTTGGACATCCGCTACAATTCCTTCACTGGGTCCGTACCACCCCAAATTTTCAAGCAAACCCTAGACGTCCTTTTCATTAATAACAACAATTTCATACAAAAACTCCCGGACAACCTTGGAGCTACACGAGCCCTTTATCTCACTTTAGCCAACAACAGATTCACCGGCCCAATCCCAAAAAGCATCGGCAGCGCTCAATCATCGTTGAAAGAAGTACTATTATTGAACAATTTGATCACAGGTTGCATCCCTTATGAACTAGGGTTTTTAACAGAAGCAACACTTTTTGATGCCGGAAACAACCTATTGACCGGCCCGCTACCCTGTTCATTGGGATGCTTGGACAAGATGGAGGAACTTAATTTTGCCGGAAACTTACTGTACGGAAAGGTGCCGGAGGTGGTGTGCGAACTAGGAAATTTGGTCAATTTATCGCTGTCCAACAACTATTTCACGTCGGTCGGGCCTATTTGTAGGCAGCTGATAAAAAATGGGGTTCTTGACTTGAGGAAGAACTGTATTCAGCATCTTGCTGATCAAAGATCAGTGGAGGAGTGTGCCTTGTTTTTCGTGAACCCTAGAAGTTGCCCGGACCCGTCGACGTTTAGTTTACTGCCTTGTAAGGTTCCACCAAAATCGAAGGGGCATTTGGTGTCTGATAATGCTGCTTTTTCGAAGCATAGATTG
>Malsi_05g010390
ATGGCTACCTTCTCTTTCTTTTCTTCACTTTTGATCTCAACATTTTTGGTGCATTTATGTTTGTACCATTATAAGGTTGAAGCCTTGGAGATAATCATAGGTGGAGGAGGGGGTGAGGCCAGCCCTCCTGCTCCCTCCCCCGAATACGAAGATTGTCCTCCCCCTCCTCCCCCTCCATGCCCGCCTCCACCATCACTGCCACCACCCCCTCCTCCCCCTCCATGCCCGCCTCCACCATCACTGCCACCACCTCCTCCTCCATCACTGCCATTGCCTCCACCTCCAAAACTACAGTCTCCACCACCGCCACTGCCACCAAAATCACCGCCACCACCTTCCTCCGGCCCCTTTGAAAGCGAGCGACTTGAAGTTGCCTTCAATGTGGTTAAAAGGTTCGTAGCAAAAATCAAGTCCGACCCAAAGGGCTTCGCAAAGACATGGCAAGGTCCAAATGTTTGCAGATACAAGGGCTTTGTCTGCGCCGTTCATCCTGTCTACAAGCAGAAAACAGTGTCTGGTATAGACATCAACGGGGCTATGTTGGGTGGTCACAACAATAAACTTCCACTCGATGGCTTCCTTGACAAGTTAGAAGACTTGGTGTTCTTCCATGCAAACTCCAACAACTTCACAGGCTCAGTCCCGATTGGCACTGCCATGCTTCGATACTTCTACGAGCTCGATCTCAGCAACAACAAGCTATCCGGAGGGTTTCCGTACGAGGTTTTAACAGCAACAAATTTGACATTTTTGGACCTCCGGTTCAACTTCTTTGCCGGTCCAGTCCCAGCCCGAGTCATCAAACTAGACGTTGATGTGCTATTCCTCAACAACAACTGTTTCACTCAGCAGATCCCTGACGATCTTGGCTCCTCACCTGCCCATTACTTTACTTTTGCCAACAACAATTTCACCGGTCCGATCCCAAGAAGCATTGGTCAAGCATCCAGAACCCTTTATGAGGTTCTCTTCCTTGGGAACAAACTTTCAGGGTGTCTGCCTTATGAAATTGGGTACCTAAATCAGGCCACCGTATTCGACGCGAGTTCCAACTGCTTAACAGGCCCAATCCCAGCGTCATTTGCTTGCTTGGCCAAGATTGAGTTTCTAAATTTGGCCAAGAACCAGCTCTACGGACCAGTGCCTGAGATGGTGTGCAAGTTGTCTAACCTGGAGAACTTGTCTTTGGCAGACAACTATTTCACAGAGGTCGGTCCAGAGTGCCAGAAATTGATTGACAGAAAGAAACTTGATGTTAGTAGGAACTGCATTTTGGACCAACCAAATCAGAGAATAAACGAGGAATGTGCTACTTTCTTCTCCATGCCTATAAAGTGTCCCAACGAGAAGGAAATGATTAACATTCCTTGTAAAAGACCGTATTCGGGATCAAACGAGAAGAAGTCCGATCATCTGCCACGAGCTCCACTGTCTTACGGTACTCTTGTACCACATAGGCTT
>Malsi_08g008950
ATGAGAAGCTCTGCTTCCATCAAAGCTCTAGTTTCATTCTCAACCTTCTTTTTTCTTCTAACCTATCTCTGTATTGCCGGTTGTGTAGTAGTGACATCCTCGTTGCATAAAAATTCTTCTCCTACAACAGATTACTCCAACAAAGAAACCCTCAAGCTCAAAATAGTCTACCCAATTATCCAAAACTTCAAGTCCCTCATCACCTCAGATCCTCTAAACATCACCAAAACTTGGGTAGGCTCCGACATTTGCAGCTACAGAGGTTTCTACTGTGACAGCCCTCCAAACAACAGCTCCGCGATTGCCCTCGCCTCGATAGACTTCAACGGATTCCAACTTGGGGGCTCTTCTCTCAATGGGTTCCTCGACCAGCTCCCGGACACTGCCCTCTTCCATGCAAACTCCAACAACTTTTCCGGCACCGTCTCCTCCGCCATTGCCAACCTCCCCTACCTTTACGAGCTTGACATAAGCAATAACCATTTCTCCGGGGCGTTTCCCTCCGCCGTTCTCGGCAGCTCTCATATTCTCCTCCTCACCTTAGCAAACAACAAATTCACAGGTTCGATTCCATCGGGCATTTCCAAAGCTTTCGCTGCTCTGACTGAGGTTCTGCTCCTAAACAACCAGCTCACAGGATGCTTGCCATATGAGATAGGGTTGATTAAAGACGCCGTATTTTTTGACGTTGGAAACAATCAGTTAACCGGGCCATTACCTTTCTCATTGGCCTGCCTCGAAAACGTGGAGCAGCTGAATTTTGCTGGGAATTTGTTGCATGGCATGGTGCCTGAGGTGGTATGTCATGACCTGCAGAATTTGGCAAACTTTTTGCTGTCGGATAATGATTTCACAAATGTTGGTCCTGTTTGTAGAAGCTTGATCGGGAAAGGAGTGCTCGACGTTATGAACAGCTGCGTTCCGACTTCCCGATCTTCCGTTTCAAAGACCGATAGAGGAATGTGCAGATTTCTTTGCACACCCAAGGTTCTGTCCCTTCATGGGGTCCTATACTTACATTCCATG
>Malsi_10g010010
ATGGGTGCCTTCTCTTTCATTTCTTCACTTTTGATCTCAACATTGTTGGTGCATTTATGTTTGTACCATTGTAAGGTTGAAGCCTTGGAGATAATCATAGGTGGAGGAGGAGGTGCCAGCCCTCCTGTTCCTTTCCCCAAATACCAAGACTGTCCTCCTCCCCCTCCCCCTCCATGCCCACCGCCGCCTCCATCACCACAGCCTTCACCACCGCCACCTCCATCACCACAGCCTTCACCACCGCCACCTCCATCACCACAGCCTTCACCACCACCGCCTCCATCACCAAAACCTTCACCACCGCCGCCTCCATCACCACAGACTTCACCACCACCGCCTCCATCACCACAGCCTTCACCACCGCCGCCTCCATCACCACAGCATTCACCACCGCCACCTGCTCCCCCTCCCCCTCCAAGCCCACAGCCAGTGCTGCCACCACCGCCGCCTCCATCACCACAGCCTTCACCGCTGCCACCTTCCCCCGGCCCCTTTGACAGCGACCGAATTAAAATTGCCTACTATGTGATTAAGAAGTTCGTAGCCAAAATCAAGTCCGACCCAAGGGGCTTCGCAAAGACATGGCAAGGTGCGAACGTTTGCAAATACAAGGGCTTTGTCTGCGCCGTTCATCCTGTCTACAAGAAGAGAGCAGTCTCCGGTTTAGACATCAACGGGGCTATGTTCGAAGGTTTCAACAATAAACTTCCACTCCGTGGCTTCCTTGACGAGTTACCAGACTTGGTGTTTTATCATGCAAACTCCAACAACTTCACAGGCTCAGTCCCGGTAAACCCTGCCATGCTTCGATACTTCTACGAGCTCGATCTCAGCAACAACAAGCTAACTGGAAGGTTTCCGTACGAAGTTTTAAGAGCAAAAAATTTGACATTTTTGGACCTCCGGTTCAACTTCTTTACCGGTCCTGTCCCAGCCCAAGTCTTCGACCTAGGAGTTGATGTGCTCTTCCTCAACAACAACAATTTCACTAAGCAGATCCCTGACAATCTTGGCTCCTCACCTGCCCATTACTTCACTTTTGCCAACAACAAATTCACCGGTCCGATCCCAAGAAGCATTGGCCAAGCATCCAAAACTCTTTATGAAGTTCTCTTCCTTGGGAACAAACTTTCAGGATGTCTGCCATACGAAATTGGGTACCTTAAACAGGCCACCGTGTTCGATGTAAGTTCCAACTACTTAACAGGCCCAATACCAGCCTCGTTTGCTTGCTTGGCCAAGATAGTGTATCTAAACTTAGCCAAGAACAAGTTCTACGGACCCGTGCCTGAGATGGTGTGCAAGTTGTCTACCCTGGGGAACTTGTCTTTGGCAGACAACTATTTCACTGTGGTCGGTCCAGAGTGCCAGAAATTGGTTAATAGAAAGATACTTGATGTTAGTAAGAACTGCATTTTGGGCCAACCAAATCAGAGAACAAAGATGGAATGTGCTACTTTCTTCTCCAAGCCTAGAAAGTGTCCCAACGAGAAGGAGATGACTTACATTCCTTGTAAAAGGCCGTATTCAGGTTCAAATGAGAAGAAGACCGATCATCTGCCACGAGCTCCACTATCATATGGTACTCTTATACCACATAGGCTT
>Malsi_15g007730
ATGAGAAGCTCTGATTCCACCAAAGCTCTAGTTTCATTCTCAACCTTCTTTTTTCTTCTATCCTATCTTTGTATTCCTAGTTGTGTAGCAGTCGCATTCTCGTTGCGTGAAAATTCTTCTCCCGTAACAAACTATTCCAACAGACAAACCCTCGAGTTCGATTTAGGTGGCCACCGCAGAAGAGGCAGCGGACACAGAAGCCACCAAAAGCACAAAACCCCACCAGCAGCAGCACCACCACCACCACCGGTACCACCACCACAAGTACCACTACGGCCGCCACAAGCTCCTCCTCCTACAAAATTGCCAGACAACCAACTTGTATTTGCAGACCAAAGGCTCAAAATAGTCTACCCAATTATCCAAAACTTCAAGTCCCTCATCACCTCAGATCCACTAAACATCACAAAAACGTGGGTGGGATCCAACATATGCAGTTACAAAGGCTTCTACTGTGACAGCCCTCCAAACAACAGCTCCGCCATTGCCCTCGCCTCGATCGACTTCAACGGATTCCAACTAGGGGCCCCTTCTCTCGACGGATTTCTCGACCAGCTCCCGGACATTGCCCTCTTCCATGCAAACTCCAACAATTTTTCCGGCACTGTCTCCCCCGCCATTGCCAACCTCCCCTACCTCTACGAACTCGACATAAGCAACAACCAATTCTCCGGGGCGTTTCCCTCCGCCGTTCTCGGCATGAACACCTTAGGTTTCTTGGACATAAGGTTCAATTTCTTCACTGGGGCCGTCCCACCGGAGATTTTCACTCAAGAACTTGACGCCCTATTCCTAAACAACAACAATTTCATGCAGAATCTTCCCGACAATCTCGGCAGCTCTCATATTCTCCTCCTCACCTTAGCAAACAACAAATTCACGGGCTCGATTCCATCGGGCATTTCAAAAGCTTTCGCTGCTCTGACTGAGGTTCTGCTACTGAACAACCAGCTCACAGGATGCTTGCCTTACGAAATAGGGTTGCTAAAACAGGCCTTAGTTTTAGATGTCGGAAACAACCAGTTAACCGGGCCGTTACCGTTTTCACTGGCGTGCCTCGAAAACGTGGAGCAGCTGAATTTTGCGGGTAACTTGTTGCATGGCATGGTACCTGAGGTGGTGTGTCATGAGCTGCAAAGCTTGGAGAACTTTTCGCTGTCCGATAATTACTTCACAAATGTTGGTCCGATTTGTAGAAGCTTGATCGGGAAAGGAGTGCTCGATGTTACGAACAACTGCGTTCCCGATCTTCCGTTTCAGAGACCGGTGGAGGAATGTGCGGATTTCTTTGCGCACCCAAGGTTTTGTCCCTTCATGTGGACTTATACTTACATTCCATGTAAGCCTCCTGGTTTTGGTTCTTTGTTTCCTCCATTGCCTCCTCCACCG
>Malsy_05g009400
ATGGGAAATTTCATTTTACTAAACATTGAACATCTGTTTCATGCCTTCTTCATCATCCTAATTCCTTGTTTCTTTGATGGTGTAATTTGCACAGACTCAGAAAGCTCATCAATCTTACCTCCTTTAATCCCCCTTCCCCCATTACCTCCTTTAGTCCCCCTTCCCCCGTTACCTCCATTAATCCCCCAACTTCTGAACTTCGCAGACCAAAGACTAGCTCTTGTTTACCCTATAATCATGACCTTTAGGAACATGATCATTTCTGACCCATTAGGCATCACTCAAACCTGGGTTGGCTCCGACATATGCAACTACAAGGGTTTCTACTGTGATAACCCTCCAGACAATAAAAGCGCCACTACACTTGCATCCATAGATTTCAATGGCTTCCAGCTCAGTGCTCCCACTCTTGACGGCTTCATCGATCAACTTCCTGACCTAGCACTTTTTCATGCTAACTCCAATAATTTCTCAGGTATCGTTTCTCCAAAAATTGCAAATCTCCAATACCTCTATGAGCTTGACATAAGCAACAACAACTTCTCTGGCCCTTTTCCTACTGCTGTTCTCACCATGAATAGTCTATCATTCTTGGACATCCGCTACAATTCCTTCACTGGGTCCGTACCACCCCAAATTTTCAAGCAAACCCTAGACGTCCTTTTCATTAATAACAACAATTTCATACAAAAGCTCCCGGACAACCTTGGAGCTACACGAGCCCTTTATCTCACTTTAGCCAACAACAGATTCACCGGCCCAATCCCAAAAAGCATCGGCAGCGCTTCATCATCGTTGAAAGAAGTACTATTATTGAACAATTTGATCACAGGTTGCATCCCTTATGAACTAGGGTTTTTAAGAGATGCAACACTTTTTGATGCCGGAAACAACCGATTGACCGGCCCGCTACCCTGTTCATTGGGATGCTTGGACAAGATGGAGGAACTTAATTTTGCCGGAAACTTACTGTACGGAAAGGTGCCGGAGGTGGTGTGCGAACTAGGAAATTTGGTCAATTTATCGCTGTCCAACAACTATTTCACGTCGGTCGGGCCTATTTGTAGGCAGCTGATAAAAAATGGGGTTCTTGACTTGAGGAAGAACTGTATTCAGCATCTTGCTGATCAAAGATCAGTGGAGGAGTGTGCCTTGTTTTTCGTGAACCCTAGAAGTTGCCCGGACCCGTCGACGTTTAGTTTACTGCCTTGTAAGGTTCCACCAAAATCGAAGGGGCATTTGGTGTCTGATAATGCTGCTTTTTCGAAGCATAGATTG
>Malsy_05g009420
ATGGCTACCTTCTCTTTCTTTTCTTCACTTTTGATCTCAACATTTTTGGTGCATTTATGTTTGTACCATTATAAGGTTGAAGCCTTGGAGATAATCATAGGTGGAGGAGGAGGTGAGGCCAGCCCTCCTGCTCCCTCCCCCGAATACGAAGATTGTCCTCCCCCTCCTCCCCCTCCATGCCCGCCTCCACCATCACTGCCACCACCTCCTCCTCCATCACTGCCATTGCCTCCACCTCCAAAACTACAGTCTCCACCACCGCCACTGCCACCAAAATTACCGCCACCACCTTCCTCCGGCCCCTTTGAAAGCGAGCGACTTGAAGTTGCCTTCAATGTGGTTAAAAGGTTCGTAGCAAAAATCAAGTCCGACCCAAAGGGCTTCGCAAAGACATGGAAAGGTCCAAATGTTTGCAGATACAAGGGCTTTGTCTGCGCCGTTCATCCTGTCTACAAGCAGAAAACAGTGTCTGGTATAGACATCAACGGGGCTATGTTGGGTGGTGACAACAATAAACTTCCACTCGATGGCTTCCTTGACAAGTTAGAAGACTTGGTGTTCTTCCATGCAAACTCCAACAACTTCACAGGCTCAGTCCCGATTGGCACTGCCATGCTTCGATACTTCTACGAGCTCGATCTCAGCAACAACAAGCTATCCGGAGGGTTTCCGTACGAGGTTTTAACAGCAACAAATTTGACATTTTTGGACCTCCGGTTCAACTTCTTTGCCGGTCCAGTCCCAGCCCGAGTCATCAAACTAGACGTTGATGTGCTATTCCTCAACAACAACTGTTTCACTCAGCAGATCCCTGACGATCTTGGCTCCTCACCTGCCCATTACTTCACTTTTGCCAACAACAATTTCACCGGTCCGATCCCAAGAAGCATTGGTCAAGCATCCAGAACCCTTTATGAGGTTCTCTTCCTTGGGAACAAACTTTCAGGGTGTCTGCCTTATGAAATTGGGTACCTAAATCAGGCCACCGTATTCGACGCGAGTTCCAACTGCTTAACAGGCCCAATCCCAGCGTCATTTGCTTGCTTGGCCAAGATTGAGTTTCTAAATTTGGCCAAGAACCAGCTCTACGGACCAGTGCCTGAGATGGTGTGCATGTTGTCTAACCTGGAGAACTTGTCTTTGGCAGACAACTATTTCACAGAGGTCGGTCCAGAGTGCCAGAAATTGATTGACAGAAAGAAACTTGATGTTAGTAGGAACTGCATTTTGGACCAACCAAATCAGAGAATAAACGAGGAATGTGCTACTTTCTTCTCCATTCCTATAAAGTGTCCCAACGAGAAGGAAATGATTAACATTCCTTGTAAAAGACCGTATTCCGGATCAAACGAGAAGAAGTCCGATCATCTGCCACGAGCTCCACTGTCTTACGGTACTCTTGTACCACATAGGCTT
>Malsy_08g008670
ATGAGAAGCTCTGCTTCCATCAAAGCTCTAGTTTCATTCTCAACCTTCTTTTTTCTTCTAACCTATCTCTGTATTGCCGGTTGTGTAGTAGTGACATCCTCGTTGCATGAAAATTCTTCTCCTACAACAGATTACTCCAACAAAGAAACCCTCAAGTTCGTTTTAGCTGGCCACCGCAGAAGAGGCAACGAAGACAAAAGCCACCGACTACTACCACCACCACCATCATCTCCTCCACCACCACCTCCACCTCCACCTCCACCTCCACCTCCACCTCCACCACCACCACCACCACCTCCACCACCTCCACCTCCACCTCCACCTTCACCACCATCACCATCGCCACCATCACCACCATCGCCACCATCACCACCATCACCACCACCACCTCCACCTCCACCTCCACCTCCACCTCCACCACCACCACCGCCACCGCCTCCACCATCACCACCATCTCCATCACCACCACCACCTCCACCTCCACCACCACCACCACCACCTTCACCACCACCACCACCTCCACCACCACCACCACCGCAAGCACCTCCTACAAATTTGCCAGACACCCAAGAACTTCTACAGAGCCCTCCAAACAACAGCTCCGCGATTGCCCTCGCCTCGATAGACTTCAACGGATTCCAACTTGGGGGCTCTTCTCTCAATGGGTTCCTCGACCAGCTCCCGGACACTGCCCTCTTCCATGCAAACTCCAACAACTTTTCCGGCACCGTCTCCTCCGCCATTGCCAACCTCCCCTACCTTTACGAGCTTGACATAAGCAATAACCATTTCTCCGGGGCGTTTCCCTCCGCCGTTCTCGGCAGCTCTCATATTCTCCTCCTCACCTTAGCAAACAACAAATTCACAGGTTCGATTCCATCGGGCATTTCCAAAGCTTTCGCTGCTCTGACTGAGGTTCTGCTCCTAAACAACCAGCTCACAGGATGCTTGCCATATGAGATAGGGTTGATAAAAGACGCCGTATTTTTTGACGTTGGAAACAATCAGTTAACCGGGCCATTACCTTTCTCATTGGCCTGCCTCGAAAACGTGGAGCAGCTGAATTTTGCTGGGAATTTGTTGCATGGCATGGTGCCTGAGGTGGTATGTCATGACCTGCAGAATTTGGCAAACTTTTTGCTGTCCGATAATGATTTCACAAATGTTGGTCCAGTTTGTAGAAGCTTGATCGGGAAAGGAGTGCTCGACGTTATGAACAGCTGCGTTCCGACTTCCCGATCTTCCGTTTCAAAGACCGATAGAGGAATGTGCAGATTTCTTTGCACACCCAAGGTTCTGTCCCTTCATGGGGTCCTATACTTACATTCCATG
>Malsy_10g009610
ATGGGTGCCTTCTCTTTCATTTCTTCACTTTTGATCTCAACATTGTTGGTGCATTTATGTTTGTACCATTGTAAGGTTGAAGCCTTCGAGATAATCATAGGTGGAGGAGGAGGTGCCAGCCCTCCTGTTCCTTCCCCCAAATACCAAGACTGTCCTCCTCCCCCTCCCCCTCCATGCCCACCGCCGCCTCCACCACCCCCACAGCCAGTGCTGCCACCACCGCCGCCTCCATCACCACAGCCTTCACCGCCGCCACCTTCCCCCTACCCCTTCGACAGCGACCGAATTAAAATTGCCTACTATGTGATTAAGAAGTTCGTAGCCAAAATCAAGTCCGACCCAAAGGGCTTCGCAAAGACATGGCGAGGTGCGGAAGTTTGCAACTACAAGGGCTTTGTCTGCGCCGTTCATCCTGTCTACAAGAAGAAAGCAGTCTCCGGTTTAGACATCAACGGGGCTATGTTCGAAGGTTTCAACAATAAACTTCCACTCCGTGGCTTCCTTGACGAGTTACCAGACTTGGTGTTTTATCATGCAAACTCCAACAACTTCACAGGCTCAGTCCCGGTAAACCCTGCCATGCTTCGATACTTCTACGAGCTCGATCTCAGCAACAACAAGCTAACTGGAAGGTTTCCGTACGAAGTTTTAAGAGCAAAAAATTTGACATTTTTGGACCTCCGGTTCAACTTCTTTACCGGTCCTGTCCCAGCCCAAGTCTTCGACCTAGGAGTTGATGTGCTCTTCCTCAACAACAACAATTTCACTAAGCAGATCCCTGACAATCTTGGCTCCTCACCTGCCCATTACTTCACTTTTGCCAACAACAAATTCACCGGTCCGATCCCAAGAAGCATTGGCCAAGCATCCAAAACTCTTTATGAAGTTCTCTTCCTTGGGAACAAGCTTTCAGGGTGTCTGCCATACGAAATTGGGTACCTTAACCAGGCCACCGTGTTCGATGTAAGTTCCAACTACTTAACAGGCCCAATACCAGCCTCGTTTGCTTGCTTGGCCAAGATAGTGTATCTAAACTTAGCCAAGAACAAGTTCTACGGACCCGTGCCTGAGATGGTGTGCAAGTTGTCTACCCTGGGGAACTTGTCTTTGGCAGACAACTATTTCACTGTGGTCGGTCCAGAGTGCCAGAAATTGGTTAATAGAAAGATACTTGATGTTAGTAAGAACTGCATTTTGGGCCAACCAAATCAGAGAACAAAGATGGAATGTGCTACTTTCTTCTCCAAGCCTAGAAAGTGTCCCAACGAGAAGGAGATGACTTACATTCCTTGTAAAAGGCCGTATTCAGGTTCAAATGAGAAGAAGACCGATCATCTGCCACGAGCTCCACTATCATATGGTACTCTTATACCACATAGGCTT
>Maldo_GDDH_00G1014300
GAAGTTTGCAACTACAAGGGCTTTGTCTGCGCCGTTCATCCTGTCTACAAGAAGAAAGCAGTCTCCGGTTTAGACATCAACGGGGCTATGTTCGAAGGTTTCAACAATAAACTTCCACTCCGTGGCTTCCTTGACGAGTTACCAGACTTGGTGTTTTATCATGCAAACTCCAACAACTTCACAGGCTCAGTCCCGGTAAACCCTGCCATGCTTCGATACTTCTACGAGCTCGATCTCAGCAACAACAAGCTAACTGGAAGGTTTCCGTACGAAGTTTTAAGAGCAAAAAATTTGACATTTTTGGACCTCCGGTTCAACTTCTTTACCGGTCCTGTCCCAGCCCAAGTCTTCGACCTAGGAGTTGATGTGCTCTTCCTCAACAACAACAATTTCACTAAGCAGATCCCTGACAATCTTGGCTCCTCACCTGCCCATTACTTCACTTTTGCCAACAACAAATTCACCGGTCCGATCCCAAGAAGCATTGGCCAAGCATCCAAAACTCTTTATGAAGTTCTCTTCCTTGGGAACAAGCTTTCAGGGTGTCTGCCATACGAAATTGGGTACCTTAACCAGGCCACCGTGTTCGATGTAAGTTCCAACTACTTAACAGGCCCAATACCAGCCTCGTTTGCTTGCTTGGCCAAGATAGTGTATCTAAACTTAGCCAAGAACAAGTTCTACGGACCCGTGCCTGAGATGGTGTGCAAGTTGTCTACCCTGGGGAACTTGTCTTTGGCAGACAACTATTTCACTGTGGTCGGTCCAGAGTGCCAGAAATTGGTTAATAGAAAGATACTTGATGTTAGTAAGAACTGCATTTTGGGCCAACCAAATCAGAGAACAAAGATGGAATGTGCTACTTTCTTCTCCAAGCCTAGAAAGTGTCCCAACGAGAAGGAGATGACTTACATTCCTTGTAAAAGGCCGTATTCAGGTTCAAATGAGAAGAAGACCGATCATCTGCCACGAGCTCCACTATCATATGGTACTCTTATACCACATAGGCTT
>Maldo_GDDH_05G1086600
AGTCACCACTTGCCACCTTCGTCTGATCTCTCAATCTCAAAAACACGCTTCTGTCGAATGGGAAATTTCATTTTACTAAACATTGAACATCTGTTTCCTGCCTTCTTCATCATCCTAATTCCTTGTTTCTTTGATGGTGTAATTTGCACAGACTCAGAAAGCTCATCAATCTTACCTCCTTTAATCCCCCTTCCCCCATTACCTCCTTTAGTCCCCCTTCCCCCGTTACCTCCATTAATCCCCCAACTTCTGAACTTCGCAGACCAAAGACTAGCTCTTGTTTACCCTATAATCATGACCTTTAGGAACATGATCATTTCTGACCCATTAGGCATCACTCAAACCTGGGTTGGCTCCGACATATGCAACTACAAGGGTTTCTACTGTGATAACCCTCCAGACAATAAAAGCGCCACTACACTTGCCTCCATAGATTTCAATGGCTTCCAGCTCAGTGCTCCCACTCTTGACGGCTTCATCGATCAACTTCCTGACCTAGCACTTTTTCATGCTAACTCCAATAATTTCTCAGGTATCGTTTCTCCAAAAATTGCAAATCTCCAATACCTCTATGAGCTTGACATAAGCAACAACAACTTCTCTGGCCCTTTTCCTACTGCTGTTCTCACCATGAATAGTCTATCATTCTTGGACATCCGCTACAATTCCTTCACTGGGTCCGTACCACCCCAAATTTTCAAGCAAACCCTAGACGTCCTTTTCATTAATAACAACAATTTCATACAAAAACTCCCGGACAACCTTGGAGCTACACGAGCCCTTTATCTCACTTTAGCCAACAACAGATTCACCGGCCCAATCCCAAAAAGCATCGGCAGCGCTTCATCATCGTTGAAAGAAGTACTATTATTGAACAATTTGATCACAGGTTGCATCCCTTATGAACTAGGGTTTTTAAGAGATGCAACACTTTTTGATGCCGGAAACAACCTATTGACCGGCCCGCTACCCTGTTCATTGGGATGCTTGGACAAGATGGAGGAACTTAATTTTGCCGGAAACTTACTGTACGGAAAGGTGCCGGAGGTGGTGTGCGAACTAGGAAATTTGGTCAATTTATCGCTGTCCAACAACTATTTCACGTCGGTCGGGCCTATTTGTAGGCAGCTGATAAAAAATGGGGTTCTTGACTTGAGGAAGAACTGTATTCAGCATCTTGCTGATCAAAGATCAGTGGAGGAGTGTGCCTTGTTTTTCGTGAAGCCTAGAAGTTGCCCGGACCCGTCGACGTTTAGTTTACTGCCTTGTAAGGTTCCACCAAAATCGAAGGGGCATTTGGTGTCTGATAATGCTGCTTTTTCGAAGCATAGATTG
>Maldo_GDDH_05G1086700
ATGGCTACCTTCTCTTTCTTTTCTTCACTTTTGATCTCAACATTTTTGGTGCATTTATGTTTGTACCATTATAAGGTTGAAGCCTTGGAGATAATCATAGGTGGAGGAGGAGGTGAGGCCAGCCCTCCTGCTCCCTCCCCCGAATACGAAGATTGTCCTCCCCCTCCTCCCCCTCCATGCCCGCCTCCACCATCACTGCCACCACCTCCTCCTCCATCACTGCCATTGCCTCCACCTCCAAAACTACAGTCTCCACCACCGCCACTGCCACCAAAATTACCGCCACCACCTTCCTCCGGCCCCTTTGAAAGCGAGCGACTTGAAGTTGCCTTCAATGTGGTTAAAAGGTTCGTGGCAAAAATCAAGTCCGACCCAAAGGGCTTCGCAAAGACATGGCAAGGTCCAAATGTTTGCAGATACAAGGGCTTTGTCTGCGCCGTTCATCCTGTCTACAAGCAGAAAACAGTGTCTGGTATAGACATCAACGGGGCTATGTTGGGTGGTGACAACAATAAACTTCCACTCGATGGCTTCCTTGACAAGTTAGAAGACTTGGTGTTCTTCCATGCAAACTCCAACAACTTCACAGGCTCAGTCCCGATTGGCACTGCCATGCTTCGATACTTCTACGAGCTCGATCTCAGCAACAACAAGCTATCCGGAGGGTTTCCGTACGAGGTTTTAACAGCAACAAATTTGACATTTTTGGACCTCCGGTTCAACTTCTTTGCCGGTCCAGTCCCAGCCCGAGTCATCAAACTAGACGTTGATGTGCTATTCCTCAACAACAACTGTTTCACTCAGCAGATCCCCGACGATCTTGGCTCCTCACCTGCCCATTACTTCACTTTTGCCAACAACAATTTCACCGGTCCGATCCCAAGAAGCATTGGTCAAGCATCCAGAACCCTTTATGAGGTTCTCTTCCTTGGGAACAAACTTTCAGGGTGTCTGCCTTATGAAATTGGGTACCTAAATCAGGCCACCGTATTCGACGCGAGTTCCAACTGCTTAACAGGCCCAATCCCAGCGTCATTTGCTTGCTTGGCCAAGATTGAGTTTCTAAATTTGGCCAAGAACCAGCTCTATGGACCAGTGCCTGAGATGGTGTGCATGTTGTCTAACCTGGAGAACTTGTCTTTGGCAGACAACTATTTCACAGAGGTCGGTCCAGAGTGCCAGAAATTGATTGACAGAAAGAAACTTGATGTTAGTAGGAACTGCATTTTGGACCAACCAAATCAGAGAATAAACGAGGAATGTGCTACTTTCTTCTCCATGCCTATAAAGTGTCCCAACGAGAAGGAAATGATTAACATTCCTTGTAAAAGACCGTATTCCGGATCAAACGAGAAGAAGTCCGATCATCTGCCACGAGCTCCACTGTCTTACGGTACTCTTGTACCACATAGGCTT
>Maldo_GDDH_15G1078100
ATGAGAAGCTCTGATTCCACCAAAGCTCTAGTTTCATTCTCAACCTTCTTTTTTCTTCTATCCTATCTTTGTATTCCTAGTTGTGTAGCAGTAGCATTCTCGTTGCATGAAAATTCTTCTCCCGTAACAAACTATTCCAACAGACAAACCCTCGAGTTCGATTTAGGTGGCCACCGCAGAAGAGGCAGCGGACACAGAAGCCACCAAAAGCACAAAACCCCACCAGCAGCACCACCACCACCACCGGTACCACCACCACAAGTACCACTACGGCCGCCACAAGCACCTCCTCCTACAAAATTGCCAGACAACCAACTTGTATTTGCAGACCAAAGGCTCAAAATAGTCTACCCAATTATCCAAAACTTCAAGTCCCTTATCACCTCAGATCCACTAAACATCACAAAAACGTGGGTGGGATCCAACATATGCAGTTACAAAGGCTTCTACTGTGACAGCCCTCCAAACAACAGCTCCGCCATTGCCCTCGCCTCGATCGACTTCAACGGATTCCAACTAGGGGCCCCTTCTCTCGACGGATTTCTCGACCAGCTCCCGGACATTGCCCTCTTCCATGCAAACTCCAACAATTTTTCCGGCACTGTCTCCCCCGCCATTGCCAACCTCCCCTACCTCTACGAACTCGACATAAGCAACAACCAATTCTCCGGGGCGTTTCCCTCCGCCGTTCTCGGCATGAACACCCTAGGTTTCTTGGACATAAGGTTCAATTTCTTCACTGGGGCAGTCCCACCGGAGATTTTCACTCAAGAACTTGACGCCCTATTCCTAAACAACAACAATTTCATGCAGAATCTTCCCGACAATCTCGGCAGCTCTCATATTCTCCTCCTCACCTTAGCAAACAACAAATTCACGGGCTCGATTCCATCGGGCATTTCAAAAGCTTTCGCTGCTCTGACTGAGGTTCTGCTACTGAACAACCAGCTCACAGGATGCTTGCCTTACGAAATAGGGTTGCTAAAACAGGCCTTAGTTTTAGATGTCGGAAACAACCAGTTAACCGGGCCGTTACCGTTTTCACTGGCGTGCCTCGAAAACGTGGAGCAGCTGAATTTTGCGGGTAACTTGTTGCATGGCATGGTACCTGAGGTGGTGTGTCATGAGCTGCAAAGCTTGGAGAACTTTTCGCTGTCCGATAATTACTTCACAAATGTTGGTCCGATTTGTAGAAGCTTGATCGGGAAAGGAGTGCTCGATGTTACGAACAACTGCGTTCCCGATCTTCCGTTTCAGAGACCGGTGGAGGAATGTGCGGATTTCTTTGCGCACCCAAGGTTTTGTCCCTTCATGTGGACTTATACTTACATTCCATGTAAGCCTCCTGGTTTTGGTTCTTTGTTTCCTCCATTGCCTCCTCCACCG
>Maldo_Gala_05g009280
ATGGGAAATTTCATTTTACTAAACATTGAACATCTGTTTCATGCCTTCTTCATCATCCTAATTCCTTGTTTCTTTGATGGTGTAATTTGCACAGACTCAGAAAGCTCATCAATCTTACCTCCTTTAATCCCCCTTCCCCCATTACCTCCTTTAGTCCCCCTTCCCCCGTTACCTCCATTAATCCCCCAACTTCTGAACTTCGCAGACCAAAGACTAGCTCTTGTTTACCCTATAATCATGACCTTTAGGAACATGATCATTTCTGACCCATTAGGCATCACTCAAACCTGGGTTGGCTCCGACATATGCAACTACAAGGGTTTCTACTGTGATAACCCTCCAGACAATAAAAGCGCCACTACACTTGCATCCATAGATTTCAATGGCTTCCAGCTCAGTGCTCCCACTCTTGACGGCTTCATCGATCAACTTCCTGACCTAGCACTTTTTCATGCTAACTCCAATAATTTCTCAGGTATCGTTTCTCCAAAAATTGCAAATCTCCAATACCTCTATGAGCTTGACATAAGCAACAACAACTTCTCTGGCCCTTTTCCTACTGCTGTTCTCACCATGAATAGTCTATCATTCTTGGACATCCGCTACAATTCCTTCACTGGGTCCGTACCACCCCAAATTTTCAAGCAAACCCTAGACGTCCTTTTCATTAATAACAACAATTTCATACAAAAACTCCCGGACAACCTTGGAGCTACACGAGCCCTTTATCTCACTTTAGCCAACAACAGATTCACCGGCCCAATCCCAAAAAGCATCGGCAGCGCTTCATCATCGTTGAAAGAAGTACTATTATTGAACAATTTGATCACAGGTTGCATCCCTTATGAACTAGGGTTTTTAAGAGATGCAACACTTTTTGATGCCGGAAACAACCGATTGACCGGCCCGCTACCCTGTTCATTGGGATGCTTGGACAAGATGGAGGAACTTAATTTTGCCGGAAACTTACTGTACGGAAAGGTGCCGGAGGTGGTGTGCGAACTAGGAAATTTGGTCAATTTATCGCTGTCCAACAACTATTTCACGTCGGTCGGGCCTATTTGTAGGCAGCTGATAAAAAATGGGGTTCTTGACTTGAGGAAGAACTGTATTCAGCATCTTGCTGATCAAAGATCAGTGGAGGAGTGTGCCTTGTTTTTCGTGAACCCTAGAAGTTGCCCGGACCCGTCGACGTTTAGTTTACTGCCTTGTAAGGTTCCACCAAAATCGAAGGGGCATTTGGTGTCTGATAATGCTGCTTTTTCGAAGCATAGATTG
>Maldo_Gala_05g009290
ATGGCTACCTTCTCTTTCTTTTCTTCACTTTTGATCTCAACATTTTTGGTGCATTTATGTTTGTACCATTATAAGGTTGAAGCCTTGGAGATAATCATAGGTGGAGGAGGAGGTGAGGCCAGCCCTCCTGCTCCCTCCCCCGAATACGAAGATTGTCCTCCCCCTCCTCCCCCTCCATGCCCGCCTCCACCATCACTGCCACCACCTCCTCCTCCATCACTGCCATTGCCTCCACCTCCAAAACTACAGTCTCCACCACCGCCACTGCCACCAAAATTACCGCCACCACCTTCCTCCGGCCCCTTTGAAAGCGAGCGACTTGAAGTTGCCTTCAATGTGGTTAAAAGGTTCGTAGCAAAAATCAAGTCCGACCCAAAGGGCTTCGCAAAGACATGGAAAGGTCCAAATGTTTGCAGATACAAGGGCTTTGTCTGCGCCGTTCATCCTGTCTACAAGCAGAAAACAGTGTCTGGTATAGACATCAACGGGGCTATGTTGGGTGGTGACAACAATAAACTTCCACTCGATGGCTTCCTTGACAAGTTAGAAGACTTGGTGTTCTTCCATGCAAACTCCAACAACTTCACAGGCTCAGTCCCGATTGGCACTGCCATGCTTCGATACTTCTACGAGCTCGATCTCAGCAACAACAAGCTATCCGGAGGGTTTCCGTACGAGGTTTTAACAGCAACAAATTTGACATTTTTGGACCTCCGGTTCAACTTCTTTGCCGGTCCAGTCCCAGCCCGAGTCATCAAACTAGACGTTGATGTGCTATTCCTCAACAACAACTGTTTCACTCAGCAGATCCCTGACGATCTTGGCTCCTCACCTGCCCATTACTTCACTTTTGCCAACAACAATTTCACCGGTCCGATCCCAAGAAGCATTGGTCAAGCATCCAGAACCCTTTATGAGGTTCTCTTCCTTGGGAACAAACTTTCAGGGTGTCTGCCTTATGAAATTGGGTACCTAAATCAGGCCACCGTATTCGACGCGAGTTCCAACTGCTTAACAGGCCCAATCCCAGCGTCATTTGCTTGCTTGGCCAAGATTGAGTTTCTAAATTTGGCCAAGAACCAGCTCTACGGACCAGTGCCTGAGATGGTGTGCATGTTGTCTAACCTGGAGAACTTGTCTTTGGCAGACAACTATTTCACAGAGGTCGGTCCAGAGTGCCAGAAATTGATTGACAGAAAGAAACTTGATGTTAGTAGGAACTGCATTTTGGACCAACCAAATCAGAGAATAAACGAGGAATGTGCTACTTTCTTCTCCATGCCTATAAAGTGTCCCAACGAGAAGGAAATGATTAACATTCCTTGTAAAAGACCGTATTCCGGATCAAACGAGAAGAAGTCCGATCATCTGCCACGAGCTCCACTGTCTTACGGTACTCTTGTACCACATAGGCTT
>Maldo_Gala_10g009580
ATGGGTGCCTTCTCTTTCATTTCTTCACTTTTGATCTCAACATTGTTGGTGCATTTATGTTTGTACCATTGTAAGGTTGAAGCCTTGGAGATAATCATAGGTGGAGGAGGAGGTGCCAGCCCTCCTGTTCCTTTCCCCAAATACCAAGACTGTCCTCCTCCCCCTCCCCCTCCATGCCCACCGCCGCCTCCATCACCACAGCCTCCACCACCGCCGTCTCCATCACCACAGCCTCCACCACCGCCGCCTCCATCACCACAGCCTGCACCACCGCCACCTCCATCACCACAGCCTGCACCACCGCCGCGTCCACCACCGTCGCCTCCATCACCACAGACTTCACCACCGCCGCCTCCATCACCACCGCCGCCTCCATCACCACAGACTCCATCACCGCCGCCTCCATCACCACAGCCTTCACCACCGCCACCTCCATCACCACAGCCTTCACCACCGCCACCTCCATCACCACAGCCTTCACCACCACCGCCTCCATCACCAAAACCTTCACCACCGCCGCCTCCATCACCACAGACTTCACCACCACCGCCTCCATCACCACAGCCTTCACCACCGCCGCCTCCATCACCACAGCATTCACCACCGCCACCTGCTCCCCCTCCCCCTCCAAGCCCACAGCCAGTGCTGCCACCACCGCCGCCTCCATCACCACAGCCTTCACCGCTGCCACCTTCCCCCGGCCCCTTTGACAGCGACCGAATTAAAATTGCCTACTATGTGATTAAGAAGTTCGTAGCCAAAATCAAGTCCGACCCAAGGGGCTTCGCAAAGACATGGCAAGGTGCGAACGTTTGCAAATACAAGGGCTTTGTCTGCGCCGTTCATCCTGTCTACAAGAAGAGAGCAGTCTCCGGTTTAGACATCAACGGGGCTATGTTCGAAGGTTTCAACAATAAACTTCCACTCCGTGGCTTCCTTGACGAGTTACCAGACTTGGTGTTTTATCATGCAAACTCCAACAACTTCACAGGCTCAGTCCCGGTAAACCCTGCCATGCTTCGATACTTCTACGAGCTCGATCTCAGCAACAACAAGCTAACTGGAAGGTTTCCGTACGAAGTTTTAAGAGCAAAAAATTTGACATTTTTGGACCTCCGGTTCAACTTCTTTACCGGTCCTGTCCCAGCCCAAGTCTTCGACCTAGGAGTTGATGTGCTCTTCCTCAACAACAACAATTTCACTAAGCAGATCCCTGACAATCTTGGCTCCTCACCTGCCCATTACTTCACTTTTGCCAACAACAAATTCACCGGTCCGATCCCAAGAAGCATTGGCCAAGCATCCAAAACTCTTTATGAAGTTCTCTTCCTTGGGAACAAACTTTCAGGATGTCTGCCATACGAAATTGGGTACCTTAAACAGGCCACCGTGTTCGATGTAAGTTCCAACTACTTAAGAGGCCCAATACCAGCCTCGTTTGCTTGCTTGGCCAAGATAGTGTATCTAAACTTAGCCAAGAACAAGTTCTACGGACCCGTGCCTGAGATGGTGTGCAAGTTGTCTACCCTGGGGAACTTGTCTTTGGCAGACAACTATTTCACTGTGGTCGGTCCAGAGTGCCAGAAATTGGTTAATAGAAAGATACTTGATGTTAGTAAGAACTGCATTTTGGGCCAACCAAATCAGAGAACAAAGATGGAATGTGCTACTTTCTTCTCCAAGCCTAGAAAGTGTCCCAACGAGAAGGAGATGACTTACATTCCTTGTAAAAGGCCGTATTCAGGTTCAAATGAGAAGAAGACCGATCATCTGCCACGAGCTCCACTATCATATGGTACTCTTATACCACATAGGCTT
>Pyrco_DAP_Chr15v0.1_36876.1
ATGAGAAGCCCTGATTCCACCAAAGCTCTAGTTTCATTCTCAACCTTCTTTTTTCTTCTAACCTATCTTTGTATTGCTAGTTGTGTAGCAGTAGCATTTCCGTTGCATGAAAATTCTTCTCCCGTAACAAACTATTCCAACAAACAAACGCTCGAGTTCGATTTAGGTGGCCACCGCAGAAGAGGCAGCGGACACAAAACCCACCTAAAGCACAAAACCCCACCACCACCACCACCACCACCACCACCACCACCACCACTACCGGTACCACCACCACAAGTACCACTACGGCCACCACAAGCACCTCCTCCTACAAAATTGCCAGACAACCAAGAACTTGTATTTGCAGACCAAAGGCTCAAAATAGTCTACCCAATTATCCAAAACTTCAAGTCCCTCATCACCTCAGATCCACTAAACATCACAAAAACTTGGGTGGGATCCAACATATGCAGCTACAAAGGCTTCTACTGTGACAGCCCTCCAAACAACAGCTCCGCCATTGCCCTCGCCTCGATCGACTTCAACGGATTCCAACTAGGGGCCCCTTCTCTCGACGGATTTCTCGACCAGCTCCCGGACATTGCCCTCTTCCATGCAAACTCCAACAATTTTTCCGGCACTGTCTCCCCCGCCATTGCCAACCTCCCTTACCTCTACGAACTCGACATAAGCAACAACCAATTCTCCGGGGCGTTTCCCTCCGCCGTTCTCGGCATGAACACCTTAGGTTTCTTGGACATAAGGTTCAATTTCTTCACTGGGGCCGTCCCACCGCAGATTTTCACTCAAGAACTTGACGCCCTATTCCTAAACAACAACAATTTCATGCAGAATCTTCCCGACAATCTCGGCAGTTCTCATATTCTCCTTCTCACCTTAGCAAACAACAAATTCACGGGCTCAATTCCATCGGGCATTTCAAAAGCTTTCGCCGCTCTGACTGAGGTTCTGCTCCAAAACAACCAACTCACAGGATGCTTGCCTTACGAGATAGGGTTGCTAAAAAAGGCCGTAGTTTTAGATTTCGGAAACAACCAGTTAACCGGGCCGTTACCGTTTTCACTGGCCTGCCTCGAAAACGTGGAGCAGCTGAATTTTGCGGGTAACTTGTTGCATGGCATGGTACCTGAGGTGTTGTGTCATGAGCTGCAAAGCTTGGCGAACTTTTCGCTGTCCGATAATTACTTCACTAATGTTGGTCCGATTTGTAGAAGCTTGATCGGGAAAGGAGTGCTCGATGTTACGAACAACTGTGTTCCCGATCTTCTGTTTCAGAGACCGGTGGAGGAATGTGCGGATTTCTTTGCGCACCGAAGGTTTTGTCCCTTCATGTGGACTTATACTTACATTCCATGTAAGCTTCCTGGTTTTGGTTCTTTGTTTCCTCCATTGCCTCCTCCACCG
>Pyrco_DAP_Chr5v0.1_11125.1
ATGGGAAATTTCAGTTTACTAAACATTGAACATCTGTTTCATGCCTTCTTCATCATCCTAATTCCTTGTTTCTTTGATGGTATAATTTGCACAGACTCTGAAAGCTCATCAATCTTACCTCCTTTAATCCCCCTTCCCCCATTACCTCCTTTAGTCCCCCTTCCCCCATTACCTCCATTAATCCCCCAACTTCTGAACTTCACAGACCAAAGACTTGCTCTTGTTTACCCTATAATCATGAGCTTTAGGAACACGATCATTTCTGATCCATTAGGCATCACTAATACCTGGGTTGGCTCAGACGTATGCAACTACAAGGGTTTCTACTGTGACAACCCTCCAGACAATAACAGTGCCACTACACTTGCCTCCATAGATTTCAATGGCTTCCAGCTCAGTGCTCCCACTCTTGATGGCTTCATTGATCAACTTCCTGACCTAGCACTTTTTCATGCTAACTCCAATAATTTCTCAGGTATCGTTTCTCCAAAAATTGCAAATCTCCAATACCTCTATGAGCTTGACTTAAGCAACAACAACTTCTCTGGCCCCTTTCCTACTGCTGTTCTCACCATGAATAGTCTATTATTCTTGGACATCCGCTACAATTCCTTCACTGGTTCCGTACCACCCCAAATTTTCGAGCAAACCCTAGAGGTCCTTTTCATTAATAACAACAATTTCATACAAAAACTCCCGGACAACCTTGGAGCTACACGAGCCCTTTATCTCACTTTAGCCAACAACAGATTCACCGGCCCAATCCCAAAAAGCATCGGCAGCGCTTCATCATCGTTGAAAGAAGTACTATTGTTGAACAATTTGATCACAGGTTGCATCCCTTATGAACTAGGGTATTTAAGAGATGCAACACTTTTTGATGCCGGAAACAACCTATTGACCGGGGCACTTCCCTGTTCATTGGGATGCTTGGACAAGATGGAGGAACTTAATTTTGCCGGAAACTTACTGTACGGAAAATTGCCGGAGGTGTTGTGCGAACTAGGAAATTTGGTCAATTTATCGCTGTCCAACAACTATTTCACGTCGGTCGGGCCTATGTGTAGGAAGCTGATAGAAAATGGGGTTCTTGACCTGAGGAAGAACTGTATTCAGCATCTTGCTGATCAAAGATCAGCGGAGGAGTGTGCCTTGTTTTTCGGGAATCCTAGAAGTTGCCCGCACCTGGCGACGTTTAGTTTACTGCCTTGTAAGGTTCCACCAAAATCGAAGGGGCATTTGGTGTCTGATAATGCGGCTTTTTTGAAGCATAGATTG
>Pyrco_DAP_Chr5v0.1_11127.1
ATGACTACCTTCTCTTTCTTTTCTTCACTTCTGATCTCAACATTTTTGGTGCATTTATGTTTGTACCATTATAAGGTTGAAGCCTTGGAGATAATCATAGGTGGAGGAGGAGGTGAGGCCAGCCCTCCTGCTCCCTCCCCCGAATACGAAGATTGTCCTCCCCCTCCTCCCCCTCCATGCCCGCCGCCTCCTCCATCACTGCCACTGCCGCCACCTCCAAAACTACAGTCTCCACCACCGCCAATGCCACCAAAATCACCGCCGCCACCTTCCTCCGGCCCCTTTGAAAGCCAGCGACTTGAAGTTGCCTTCAATGTGGTTAAAAGGTTCGTAGCAAAAATCAAGTCCGACCCAAAGGGCTTCGCAAAGACATGGCAGGGTCCAAATATTTGCAGATACAAGGGCTTTGTCTGCGCCATTCATCCTGTCTACAAGCAGAAAACAGTCTCCGGTATAGACATCAACGGGGCTATGTTGGGTGGTTACAACAATAAACTTCCACTCGATGGCTTCCTTGACAAGTTAGAAGATTTGGTGTTCTTCCATGCAAACTCCAACAACTTCACAGGCTCAGTCCCGATTGGCACTGCCATGCTTCGATACTTCTACGAGCTCGATCTCAGCAACAACAAGCTATCCGGAGGGTTTCCGTACGAGGTTTTAACAGCAACAAATTTGACATTTTTGGACCTCCGGTTCAACTTCTTTGCCGGTCCGGTCCCAGCCCGAGTCATCAAACTAGACGTTGATGTGCTATTCCTCAACAACAACGGTTTCACTCAGCAGATCCCTGACTATCTTGGCTCCTCACCTGCCCATTACTTCACTTTTGCCAACAACAATTTCACCGGTCCGATCCCAAGAAGCATTGGGTGTCTGCCTTATGAAATTGGGTACCTAAATCAGGCCACCGTATTCGACGCGAGTTCCAACTGCTTAACAGGCCCAATCCCAGCCTCATTTGCTTGCTTAGCCAAGATTGAGTTTCTAAACTTGGCCAAGAACAAGCTCTACGGACCAGTGCCTGAGATGGTGTGCAAGTTGTCTAACCTGGAGAACTTGTCTTTGGCAGACAACTATTTCACAAAGGTCGGTCCAGAGTGCCAGAAATTGATTGACAGAAAGAAACTTGATGTTAGTAAGAACTGCATTTTGGACCAACCAAATCAGAGAATAAACGAGGAATGTGCTACATTCTTCTCCAAGCCTATAAAGTGTCCCAACGAGAAGGAAATGATTTACATTCCTTGTAAAATACCGTATTCGGGATCAAACGAGAAGAAGTCCGATCATCTGCCACGAGCTCCACTGTCTTATGGTACTCTTGTACCACATAGGCTT
>Pyrco_DAP_Chr8v0.1_19609.1
ATGCTAAGGTTCAATTTCTTCACTGGGACCGTCCCGCCACAAATTTTCACTCAAGAACTCGACGCCCTCTTTTTAAACAACAACGATTTCATGCAAAATCTTCCCGACAATCTCGGCACCTCTCAAATTCTCCTCCTCACCTTAGCAAACAACAAATTCACAGGTTCGATTCCATCGGGCATTTCCAAAGCCTTCGCTGCTCTGACTGAGGTTCTACCCCTAAACAACCAGCTCACAGGATGCTTGCCTTATGAGATAGGGTTGCTAAAAGAGGCCGTATTTTTTGACGTTGGAAACAATCAGTTAACCGGGCCATTACCGTTCTCATTGGCCTGCCTCGAAAACGTGGAGCAGCTGAATTTTGCTGGGAATTTGTTGCATGGCATGGTGCCTGAGGTGGTATGTCATGAGCTGCAGAATTTGGCAAACTTTTCGCTGTCCGATAATTATTTCACAAATGTTGGTCCTGTTTGTAGAAGCTTGATCGGGAAAGGAGTGCTCGACGTTACAAACAACTGCGTTCCCGATCTTCCGTTTCAAAGACCGACAGAGGAATGTGCAGATTTCTTTGCACACCCAAGGTTCTGTCCCTTCATGGGGTCCTATACTTACATTCCATGTAAGCTTCCTCGTTTTGGTTCTTTGTATTCACCT
>Pyrco_DAP_Chr8v0.1_19620.1
ATGCTAAGGTTCAATTTCTTCACTGGGACCGTCCCGCCACAAATTTTCACTCAAGAACTCGACGCCCTCTTTTTAAACAACAACGATTTCATGCAAAATCTTCCCGACAATCTCGGCACCTCTCAAATTCTCCTCCTCACCTTAGCAAACAACAAATTCACAGGTTCGATTCCATCGGGCATTTCCAAAGCCTTCGCTGCTCTGACTGAGGTTCTACCCCTAAACAACCAGCTCACAGGATGCTTGCCTTATGAGATAGGGTTGCTAAAAGAGGCCGTATTTTTTGACGTTGGAAACAATCAGTTAACCGGGCCATTACCGTTCTCATTGGCCTGCCTCGAAAACGTGGAGCAGCTGAATTTTGCTGGGAATTTGTTGCATGGCATGGTGCCTGAGGTGGTATGTCATGAGCTGCAGAATTTGGCAAACTTTTCGCTGTCCGATAATTATTTCACAAATGTTGGTCCTGTTTGTAGAAGCTTGATCGGGAAAGGAGTGCTCGACGTTACAAACAACTGCGTTCCCGATCTTCCGTTTCAAAGACCGACAGAGGAATGTGCAGATTTCTTTGCACACCCAAGGTTCTGTCCCTTCATGGGGTCCTATACTTACATTCCATGTAAGCTTCCTCGTTTTGGTTCTTTGTATTCACCT
>Pyrco_BP1_005861.1
ATGAGAAGCCCTGATTCCACCAAAGCTCTAGTTTCATTCTCAACCTTCTTTTTTCTTCTAACCTATCTTTGTATTGCTAGTTGTGTAGCAGTAGCATTTCCGTTGCATGAAAATTCTTCTCCCGTAACAAACTATTCCAACAAACAAACGCTCGAGTTCGATTTAGGTGGCCACCGCAGAAGAGGCAGCGGACACAAAAGCCACCTAAAGCACAAAACCCCACCACCACCACCACCACCACCACCACCACCACCGGTACCACCACCACAAGTACCACTACCGCCGCCACAAGCACCTCCTCCTACAAAATTGCCAGACAACCAAGAACTTGTATTTGCAGACCAAAGGCTCAAAATAGTCTACCCAATTATCCAAAACTTCAAGTCCCTCATCACCTCAGATCCACTAAACATCACAAAAACTTGGGTGGGATCCAAAATATGCAGCTACAAAGGCTTCTACTGTGACAGCCCTCCAAACAACAGCTCCGCCATTGCCCTCGCCTCGATCGACTTCAACGGATTCCAACTAGGGGCCCCTTCTCTCGACGGATTTCTCGACCAGCTCCCGGACATTGCCCTCTTCCATGCAAACTCCAACAATTTTTCCGGCACTGTCTCCCCCGCCATTGCCAACCTCCCTTACCTCTACGAACTCGACATAAGCAACAACCAATTCTCCGGGGCGTTTCCCTCCGCCGTTCTCGGCATGAACACCTTAGGTTTCTTGGACATAAGGTTCAATTTCTTCACTGGGGCCGTCCCACCGCAGATTTTCAATCAAGAACTTGTCGCCCTATTCCTAAACAACAACAATTTCATGCATAATCTTCCCGACAATCTCGGCAGTTCTCATATTCTCCTTCTCACCTTAGCAAACAACAAATTCACGGGCTCAATTCCATCGGGCATTTCAAAAGCTTTCGCCGCTCTGACTGAGGTTCTGCTCCTAAACAACCAACTCACAGGATGCTTGCCTTACGAGATAGGGTTGCTAAAACAGGCCGTAGTTTTAGATTTCGGAAACAACCAGTTAACCGGGCCGTTACCGTTTTCACTGGCCTGCCTCGAAAACGTGGAGCAGCTGAATTTTGCGGGTAACTTGTTGCATGGCATGGTACCTGAGGTGTTGTGTCATGAGCTGCAAAGCTTGGCGAACTTTTCGCTGTCCGATAATTACTTCACTAATGTTGGTCCGATTTGTAGAAGCTTGATCGGGAAAGGAGTGCTCGATGTTACGAACAACTGTGTTCCCGATCTTCTGTTTCAGAGACCGGTGGAGGAATGTGCGGATTTCTTTGCGCACCCAAGGTTTTGTCCCTTCATGTGGACTTATACTTACATTCCATGTAAGCTTCCTGGTTTTGGTTCTTTGTTTCCTCCATTGCCTCCTCCACCG
>Pyrco_BP1_023834.1
ATGAGCTTTAGGAACACGATCATTTCTGATCCATTAGGCATCACTAATACCTGGGTTGGCTCAGACATATGCAACTACAAGGGTTTCTACTGTGACAACCCTCCAGACAATACAAGTGCCACTACACTTGCCTCCATAGATTTCAATGGCTTCCAGCTCAGTGCTCCCACTCTTGATGGCTTCATTGATCAACTTCCTGACCTAGCACTTTTTCATGCTAACTCCAATAATTTCTCAGGTATCGTTTCTCCAAAAATTGCAAATCTCCAATACCTCTATGAGCTTGACTTAAGCAACAACAACTTCTCTGGCCCCTTTCCTACTGCTGTTCTCACCATGAATAGTCTATTATTCTTGGACATCCGCTACAATTCCTTCACTGGTTCCGTACCACCCCAAATTTTCGAGCAAACCCTAGAGGTCCTTTTCATTAATAACAACAATTTCATACAAAAACTCCCGGACAACCTTGGAGCTACACGAGCCCTTTATCTCACTTTAGCCAACAACAGATTCACCGGCCCAATCCCAAAAAGCATCGGCAGCGCTTCATCATCGTTGAAAGAAGTACTATTATTGAACAATTTGATCACAGGTTGCATCCCTTATGAACTAGGGTTTTTAAGAGATGCAACACTTTTTGATGCCGGAAACAACCTATTGACCGGGCCACTTCCCTGTTCATTGGGATGCTTGGACAAGATGGAGGAACTTAATTTTGCCGGAAACTTACTGTACGGAAAATTGCCGGAGGTGTTGTGCGAACTAGGAAATTTGGTCAATTTATCGCTGTCCAACAACTATTTCACGTCGGTCGGGCCTATGTGTAGGAAGCTGATAGAAAATGGGGTTCTTGACCTGAGGAAGAACTGTATTCAGCATCTTGCTGATCAAAGATCAGCGGAGGAGTGTGCCTTGTTTTTCGGGAATCCTAGAAGTTGCCCGCACCCGGCGACGTTTAGTTTACTGCCTTGTAAGGTTCCACCAAAATCGAAGGGACATTTGGTGTCTGATAATGCTGCTTTTTTGAAGCATAGATTG
>Pyrco_BP1_025347.1
ATGACTACCTTCTCTTTCTTTTCTTCACTTCTGATCTCAACATTTTTGGTGCATTTATGTTTGTACCATTATAAGGTTGAAGCCTTGGAGATAATCATAGGTGGAGGAGGAGGTGAGGCCAGCCCTCCTGCTCCCTCCCCCGAATACGAAGATTGTCCTCCCCCTCCTCCCCCTCCATGCCCGCCGCCTCCTCCATCACTGCCACTGCCGCCACCTCCAAAACTACAGTCTCCACCACCGCCAATGCCACCAAAATCACCGCCGCCACCTTCCTCCGGCCCCTTTGAAAGCGAGCGACTTGAAGTTGCCTTCAATGTGGTTAAAAGGTTCGTAGCAAAAATCAAGTCCGACCCAAAGGGCTTCGCAAAGACATGGCAGGGTCCAAATATTTGCAGATACAAGGGCTTTGTCTGCGCCATTCATCCTGTCTACAAGCAGAAAACAGTCTCCGGTATAGACATCAACGGGGCTATGTTGGGTGGTTACAACAATAAACTTCCACTCGATGGCTTCCTTGACAAGTTAGAAGATTTGGTGTTCTTCCATGCAAACTCCAACAACTTCACAGGCTCAGTCCCGATTGGCACTGCCATGCTTCGATACTTCTACGAGCTCGATCTCAGCAACAACAAGCTATCCGGAGGGTTTCCGTACGAGGTTTTAACAGCAACAAATTTGACATTTTTGGACCTCCGGTTCAACTTCTTTGCCGGTCCGGTCCCAGCCCGAGTCATCAAACTAGACGTTGATGTGCTATTCCTCAACAACAACTGTTTCACTCAGCAGATCCCTGACGATCTTGGCTCCTCACCTGCCCATTACTTCACTTTTGCCAACAACAATTTCACCGGTCCGATCCCAAGAGGCATTGGTCAAGCATCCAGAACCCTTTATGAGGTTCTCTTCCTTGGGAACCAACTTTCAGGGTGTCTGCCTTATGAAATTGGGTACCTAAATCAGGCCACCGTATTCGACGCGAGTTCCAACCACTTAACAGGCCCAATCCCAGCCTCATTTGCTTGCTTGGCCAAGATTGAGTTTCTAAACTTGGCCAAGAACAAGCTCTACGGACCAGTGCCTGAGATGGTGTGCAAGTTGTCTAACCTGGAGAAGTTGTCTTTGGCAGACAACTATTTCACAAAGGTCGGTCCAGAGTGCCAGAAATTGATTGACAGAAAGAAGCTTGATGTTAGTAAGAACTGCATTTTGGACCAACCAAATCAGAGAATAAACGAGGAATGTGCTACATTCTTCTCCAAGCCTATAAAGTGTCCCAACGAGAAGGAAATGATTTACATTCCTTGTAAAATACCGTATTCGGGATCAAACGAGAAGAAGTCTGATCATCTGCCACGAGCTCCACTGTCTTATGATTCATCTAATCTCATCAATTCTGCAACGAACTGTGAGTGGCGTGGCGTCGTGGGTGGGTTGCGGGTCATGAGCAGTGTGATGGTTGCAAGGGGCGAGGGGGGGAAGAAGGGGAATAGGCGGCGGGTGGGTGAGGGCCTGGGTGGACTTGACAAAGGAGGGGAGGAGCTGGAGGATGGAAACGGTGGGGACGTCCCACACAGCGAGGACCTAGATCTGTTCCTAGATGACATTTTCCTTCAAGCACATGATAAACCTGGTGCTTTTGTACGTCTCATTGGGCTTTTAATCGGAGATGGCAAAGCCGGCTGTGAGGTTAGTGAAATCGGGGGTGGCAGTGCCCCACCAGTGAACGTCGGAGCCATGGAGCATGTCGAAATCAGAGACCTTGAAGGAGCAATCATCGATTATCTTAATCGAGCCGCGGAGCTGATGCTGGAGCATTTTGAATTCGGATTCAGAGTTGACGAGGGGGTTGGTCTTAGGGCAATCGAGATCGGCATGGCTGAATGCGAGGGTCTGGGGGGGGGGGGGTACATTATGGCTGCGGAATCACCAAAATGTCTAACTGCCATTGATAGGTCCTTCACCATTGAGGAGCGTCTTCGACAAGGTGTATTTCCCAGTGCTACATCGAGAATGAGTTGTTTCCCGTCATGCCAATCCACTTCGAGTTCTCATGTGACTCCTGCCAAGGAAGTAGCTCTTGCTAGCCCTGCTCATTTAACCAGGAGTGCCCAAGTGTCCACCTTTTCTAACATTTCTAAGCCTCATGAGTTCCTTCATATTATTGAGGCAAGTGAGGAAGAGTGGAGCGTTGGGGAAACTGAGGGCAATGAGGTGGAAGTGGAAGATACAGAGGTGAATGTTGGTGTTGTAGGGATTACAATAAGTGTTGAAGCCCCCAATGACGTTACTCCTGAGCTTACAAAGGATGTTGTGATGGGTAACAATGTTCAGCCAACAGAAGTCGTACCTCATCTAGAGCATAAGGAACTAGAGGCTATGAAGATCAAGTTGAAGAGTGAGCACTTCCAAGGGAAGAATGTTGATGAAGGAACTAGTGTCAACCAAAGCCTGCCTGATAAAGACGTCATTGATCTGTCCTTCCAAGTACAGGGGCCTTTGATGGTTAGGGAAAGCCACTTCCATGTCTTCGTTAGTGAAGATGATGACATTGTTGTTCTTAAGGAAGGCCCTCTACAGTTAGACAACATAACATTTAGGGTCATAGTCCTCGAAAACATGCAAGAGAGCTTCAACAACAGCAGTCCTTGGTTCCGGGTCATATTTAAGCTGGTCGAAGAAGGATTTGAACTTCGGGTTTTCCTAGAGGACCTGACCTGTAATATGTCATTGCCTTTAGGAAAGGTAATGCTCAACTATGTCAGCTTCCATGTTGGGAAGGTTGTACAAAGTCACAGCCGTCATTTCCTGGCTAAACAGTTGCTCTTCCGAGGTTTCCTCGTTGTATTCTTCTCGCATATCAATGGTGAAGACTTCGTCACC
>Pyrco_BP1_025659.1
ATGTTCGCAGGTTTCAACAATATACTTCCACTCAAAGGCTTCCTTGACGAGTTACCAGACTTGGTGTTTTATCATGCAAACTCCAACAACTTCACAGGCTCAGCCCCGGTAAGCGCTGCCATGCTTCGATACTTCTACGAGCTCGATCTCAGCAACAACAAGCTAACTGGAGGGTTTCCGTACGAAGTTTTAACAGCAAAAAATTTGACATTTTTGGACCTCCGGTTCAACTTCTTTACCGGTCCTGTCCCAGCCCATGTCTTCGACCTAGAAGTTGATGTGCTCTTCCTCAACAACAACTATTTCACTCAGCAGATCCCTGACAATCTTGGCTCCTCACCTGCCCATTACTTCACTTTTGCCAACAACTATTTCACCGGTCCGATCCCAAGAAGCATTGGCCAAGCATCCAAAACCCTTTATGAAGTTCTCTTCCTTGGGAACAAACTTTCAGGTATGGTGGTC
>Pyrco_BP1_030089.1
ATGCAAAAGCTCTGCATCGTTGATATCTCTCTTCAGCTCAAATCTAACATTCAGTCGAGTGGATTAACTAAGAGCTATTCCGGCCGAAGTACGACGCCGTTTGGACCCCCTTCCATTCGATTGAAGAATGCGACACCAGTGAGCTACGCAGACGTGCATGTGTCGAGGAAGGATGAGGCTTCGTACATGAAAGGTATAATGCTGGACGAGGGTGATAGGCCGGAGATTTACACGGATGAGAAGCTGTTGGGCAACACTGATAAGACCTGGACTATGTTTGTGGATGGTTATGGAAAAGATGGAAAGCGGATTTATAACCCAGAGAGGCCCCAAGTAAGGTGCTACTTTGCCAAGCAAACACTGTACTACAAAGTTAAAAGGGCATCGGGCATGGACTTGGAAGTCAAGGTGGATTTTTGTTTGTGTGGAAATGAGAAGTTGAAATCTCCAACCCCTTGTGAAATGAGTAAAGGCCAATCTAGTAAAACTATTGCCGCTCCTCCCTCCTCGAGCTTAAACAAAATTATTTCCTCCNNNNNNNNNNNNNNNNNNNNNNNNNCTCCATCACCGCCACTGCCGCGGCCTCCATCACCGCCACCACCGCTGCATCCCTCACCGCCACCACCGCTAGTGCGGCCACCACCGCCGCCTCCATCACCGCCACCACCGCCAGTGCTGCGACCACCGCCACCACCGCTGCCTCCAAAACCAAAATCACCGCCACCACCGCCGCCTCCATCACCGCCACTGCCGCGGCCTCCATCACCGCCACCACCGCTGCCTCCAAAACCACAGACTCCACCAAAACCAAAATCACCGCCACTTTCCCCCGGCCCCTTTGAAAGCGAGCGAATTAAAATTGCCTACTATGTGATCAAGAAGTTCGTAGCCAAAATCAAGTTCGACCCAAAGCGCATCACAAAGACATGGCGAGGTACAGACGTTTGCAAATACAGGGGCTTCGTCTGCGCCGTTCATCCTGTCTACAAGCAGAGAGCAGTCTCCGGTTTAGACATCAACGGGGCTATGTTCGCAGGTTTCAACAATATACTTCCACTCAAAGGCTTCCTTGACGAGTTACCAGACTTGGTGTTTTATCATGCAAACTCCAACAACTTCACAGGCTCAGCCCCGGTAAGCCCTGCCATGCTTCGATACTTCTACGAGCTCGATCTCAGCAACAACAAGCTAACTGGAGGGTTTCCGTACGAAGTTTTAACAGCAAAAAATTTGACATTTTTGGACCTCCGGTTCAACTCCTTTACCGGTCCTGTCCCAGCCAAAGTCTTCGAACTAGCAGTTGATGTGCTCTTCCTCAACAACAACTATTTCACTCAGCAGATCCCTGACAATCTTGGCTCCTCACCTGCCCATTACTTCACTTTTGCCAACAACTATTTCACCGGTCCGATCCCAAGAAGCATTGGCCAAGCATCCAAAACCCTTTATGAAGTTCTCTTCCTTGGGAACAAACTTTCAGGTATGGTGGTC
>Pyrco_BP_DH_05g08600
ATGGAGCGATCACCATTGTCTTTTAGTCACCACTTGCTACCTTCGTCTGATCTCTCAATCTCAAAAACACGCTTCTGTCGAATGGGAAATTTCAGTTTACTAAACATTGAACATCTGTTTCATGCCTTCTTCATCATCCTAATTCCTTGTTTCTTTGATGGTATAATTTGCACAGACTCTGAAAGCTCATCAATCTTACCTCCTTTAATCCCCCTTCCCCCATTACCTCCTTTAGTCTCCCTTCCCCCATTACCTCCATTAATCCCCCAACTTCTGAACTTCACAGACCAAAGACTTGCTCTTGTTTACCCTATAATCATGAGCTTTAGGAACATGATCATTTCTGATCCATTAGGCATCACTAATACCTGGGTTGGCTCAGACATATGCAACTACAAGGGTTTCTACTGTGACAACCCTCCAGACAATAAAAGTGCCACTACACTTGCCTCCATAGATTTCAATGGCTTCCAGCTCAGTGCTCCCACTCTTGATGGCTTCATTGATCAACTTCCTGACCTAGCACTTTTTCATGCTAACTCCAATAATTTCTCAGGTATCGTTTCTCCAAAAATTGCAAATCTCCAATACCTCTATGAGCTTGACTTAAGCAACAACAACTTCTCTGGCCCCTTTCCTACTGCTGTTCTCACCATGAATAGTCTATTATTCTTGGACATCCGCTACAATTCCTTCACTGGTTCCGTACCACCCCAAATTTTCGAGCAAACCCTAGAGGTCCTTTTCATTAATAACAACAATTTCATACAAAAACTCCCGGACAACCTTGGAGCTACACGAGCCCTTTATCTCACTTTAGCCAACAACAGATTCACCGGCCCAATCCCAAAAAGCATCGGCAGCGCTTCATCATCGTTGAAAGAAGTACTATTATTGAACAATTTGATCACAGGTTGCATCCCTTATGAACTAGGGTTTTTAAGAGATGCAACACTTTTTGATGCCGGAAACAACCTATTGACCGGGCCACTTCCCTGTTCATTGGGATGCTTGGACAAGATGGAGGAACTTAATTTTGCCGGAAACTTACTGTACGGAAAATTGCCGGAGGTGTTGTGCGAACTAGGAAATTTGGTCAATTTATCGCTGTCCAACAACTATTTCACGTCGGTCGGGCCTATGTGTAGGAAGCTGATAGAAAATGGGGTTCTTGACCTGAGGAAGAACTGTATTCAGCATCTTGCTGATCAAAGATCAGCGGAGGAGTGTGCCTTGTTTTTCGGGAATCCTAGAAGTTGCCCGCACCTGGCGACGTTTAGTTTACTGCCTTGTAAGGTTCCACCAAAATCGAAGGGGCATTTGGTGTCTGATAATGCGGCTTTTTTGAAGCATAGATTG
>Pyrco_BP_DH_08g07700
ATGCTAAGGTTCAATTTCTTCACTGGGACCGTCCCGCCACAAATTTTCACTCAAGAACTCGACGCCCTCTTTTTAAACAACAACGATTTCATGCAAAATCTTCCCGACAATCTCGGCACCTCTCAAATTCTCCTCCTCACCTTAGCAAACAACAAATTCACAGGTTCGATTCCATCGGGCATTTCCAAAGCTTTCGCTGCTCTGACTGAGGTTCTACCCCTAAACAACCAGCTCACAGGATGCTTGCCTTATGAGATAGGGTTGCTAAAAGAGGCCGTATTTTTTGACGTTGGAAACAATCAGTTAACCGGGCCATTACCGTTCTCATTGGCCTGCCTCGAAAACGTGGAGCAGCTGAATTTTGCTGGGAATTTGTTGCATGGCATGGTGCCTGAGGTGGTATGTCATGAGCTGCAGAATTTGGCAAACTTTTCGCTGTCCGATAATTATTTCACAAATGTTGGTCCTGTTTGTAGAAGCTTGATCGGGAAAGGAGTGCTCGACGTTACAAACAACTGCGTTCCCGATCTTCCGTTTCAAAGACCGACAGAGGAATGTGCAGATTTCTTTGCACACCCAAGGTTCTGTCCCTTCATGGGGTCCTATACTTACATTCCATGTAAGCTTCCTCGTTTTGGTTCTTTGTATTCACCT
>Pyrco_BP_DH_10g08130
ATGGGTGCCTTCTCTTTCATTTCTTCACTTTTGATCTCAACATTGTTGGTGCATTTATGTTCGTACCATTATAAGGTTGAAGCCTCGGAGATAATCATAGGTGCTGCCAGCCCTCCTCCTCCTTCCCCCGAATACCAAGACTGTCCTCCTCCCCCTCCCCCTCCATGCCCACCTCCTCCTCCCCCTCCACCGCTGCCTCCCTCACCACCACCACCGCTGCCTCCCTCACCGCCACCACCGCCAGTGCTGCCACCATCGCCACCTCCTTCACCGCCACCACCACTGCCTCCCTCACCGCCACCACCGCTGCCTCCCTCACCGCCGCCACCGCCAGTGCTGCCACCATCGCCACCACCGCCAGTGCTGCCACCATCGCCACCACCGCCAGTGCTGCCACCATCGCCACCACCGCCAGTGCTGCCACCATCGCCACCTCCTTCACCGCCACCACCACTGCCTCCCTCACCGCCACCACCGCTGCATCCCTCACCGCCACCACCGCTAGTGCGGCCACCACCGCCGCCTCCATCACCGCCACCACCGCCAGTGCTGCGACCACCGCCACCACCGCTGCCTCCAAAACCACAATCACCGCCACCACCGTCGCCTCCATCACCGCCACTGCCGCGGCCTCCATCACCGCCACCACCGCTGCATCCCTCACCGCCACCACCGCTAGTGCGGCCACCACCGCCGCCTCCACCACCGCCACCACCGCCAGTGCTGCGACCACCGCCACCACCGCCGCCTCCAAAACCAAAATCACCGCCACCACCGCCGCCTCCATCACCGCCACTGCCGCGGCCTCCATCACCGCCACCACCGCTGCCTCCAAAACCACAGACTCCACCAAAACCAAAATCACCGCCACTTTCCCCCGGCCCCTTTGAAAGCAAGCGAATTAAAATTGCCTACTATGTGATCAAGAAGTTCGTAGCCAAAATCAAGTTCGACCCAAAGCGCATCACAAAGACATGGCGAGGTACAGACGTTTGCAAATACAGGGGCTTCGTCTGCGCCGTTCATCCTGTCTACAAGCAGAGAGCAGTCTCCGGTTTAGACATCAACGGGGCTATGTTCGCAGGTTTCAACAATATACTTCCACTCAAAGGCTTCCTTGACGAGTTACCAGACTTGGTGTTTTATCATGCAAACTCCAACAACTTCACAGGCTCAGCCCCGGTAAGCCCTGCCATGCTTCGATACTTCTACGAGCTCGATCTCAGCAACAACAAGCTAACTGGAGGGTTTCCGTACGAAGTTTTAACAGCAAAAAATTTGACATTTTTGGACCTCCGGTTCAACTCCTTTACCAGTCCTGTCCCAGCCAAAGTCTTCGAACTAGCAGTTGATGTGCTCTTCCTCAACAACAACTATTTCACTCAGCAGATCCCTGACAATCTTGGCTCCTCACCTGCCCATTACTTCACTTTTGCCAACAACTATTTCACCGGTCCGATCCCAAGAAGCATTGGCCAAGCATCCAAAACCCTTTATGAAGTTCTCTTCCTTGGGAACAAACTTTCAGGGTGTCTGCCATACGAAATTGGGTATCTAAACCAGGCCACCGTGTTCGATGTAAGTTCCAACTTCTTAACAGGCCCAATACCAGCCTCGTTTGCTTGCTTGGCCAAGATAGAGTATCTAAACTTAGCCAAGAACCAGTTCTACGGACCCGTGCCTGAGATGGTGTGCAAGTTGTCTACCCTGGGGAACTTCTCTTTGGCAGACAACTATTTCACCTCGATCGGTCCAGAGTGCCAGAAATTGGTTGATAGAAAGACACTTGATGTTAGTAAGAACTGCATTTTGGGCCAACCAAATCAGAGAACAAAAATGAAATGTGCTACTTTCTTCTCCAAACCTAGAAAGTGTCCCAACGAGAAGGAGATGACTTACATTCCTTGTAAAAGGCCGTATTCGGGTTCAAATGAGAAGAAATCCGATCATCTGCCACGACATACTAAATATATTTTTATTTATTTATTATTTATTATTTATTATTATCTCCTCACTATTTCTAGCCGCTCCTCCCTCCTCGAGCTTAAACAAAATTATTTCCTCGTCACCATTTCTAGCCACTCCTCACTCCTTGAGCTTAAACAAAGAGACATGGGTGCCTTCTCTTTCATTTCTTCACTTTTGATCTCAACATTGTTGGTGCATTTATGTTCGTACCATTATAAGGTTGAAGCCTCGGAGATAATCATAGGTGCGGCCAGCCCTCCTCCTCCTTCCCCCGAATACCAAGACTGTCCTCCTCCCCCTCCCCCTCCACGCCCACCTCCTCCTCCCCCTGCAGCGCTGCCTCCGTCACCGCCACCACCGCCAGTGCTGCCACCATCGCCACCACCGCCACCACCGCTAGTGCTGCCACCACCGCCGCCTCCATCACCGCCACCACCGCCAGTGCTGCCACCACCGCCACCACCGCTGCCTCCAAACCCACAGCCTCCGCCAAAACCAAAATCACCGCCACCACCGCCGCCTCCATCACCGCCACCACCGCCAGTGCTGCCACCACCGCCGCCTCCATCACCGCCACTGCCGCGGCCTCCAAAACCACAGCCTCCACCAAAACCAAAATCACCGCCGTCACCATCACCACCACTGCTGCGGCCTCCATCACCGCCACCACCGCTGCCTCCAAAACCACAGCCTCCACCAAAACCAAAATCACCGCCACTTTCCCCCGGCCCCTTTGAAAGCGAGCGAATTAAAATTGCCTACTATGTGATCCAGAAGTTCGTAGCCAAAATCAGGTCCGACCCAAACGACTTCACAAAGACATGGCGAGGTACAAACGTTTGCCAATACAAGGGCTTCGTCTGCGCAGTTCATCCTGTCTACAAGCAGAAAGCAGTCTCCGGTTTAGACATCAACGGGGCTATGTTCGCAGGTTTCAACAATATACTTCCACTCAAAGGCTTCCTTGACGAGTTACCAGACTTGGTGTTTTATCATGCAAACTCCAACAACTTCACAGGCTCAGCCCCGGTAAGCGCTGCCATGCTTCGATACTTCTACGAGCTCGATCTCAGCAACAACAAGCTAACTGGAGGGTTTCCGTACGAAGTTTTAACAGCAAAAAATTTGACATTTTTGGACCTCCGGTTCAACTTCTTTACCGGTCCTGTCCCAGCCCATGTCTTCGACCTAGAAGTTGATGTGCTCTTCCTCAACAACAACTATTTCACTCAGCAGATCCATGACAATCTTGGCTCCTCACCTGCCCATTACTTCACTTTTGCCAACAACTATTTCACCGGTCCGATCCCAAGAAGCATTGGCCAAGCATCCAAAACCCTTTATGAAGTTCTCTTCCTTGGGAACAAACTTTCAGGGTGTCTGCCATACGAAATTGGGTATCTAAACCAGGCCACCGTGTTCGATGTAAGTTCCAACTTCTTAACAGGCCCAATACCAGCCTCGTTTGCTTGCTTGGCCAAGATAGAGTATCTAAACTTAGCCAAGAACCAGTTCTACGGACCCGTGCCTGAGATGGTGTGCAAGTTGTCTACCCTGGGGAACTTCTCTTTGGCAGACAACTATTTCACCTCGATCGGTCCAGAGTGCCAGAAATTGGTTGATAGAAAGACACTTGATGTTAGTAAGAACTGCATTTTGGGCCAACCAAATCAGAGAACAAAAATGAAATGTGCTACTTTCTTCTCCAAGCCTAGAAAGTGTCCCAACGAGAAGGAGATGACTTACATTCCTTGTAAAAGGCCGTATTCGGGTTCAAATGAGAAGAAGTCCGATCATATGCCACGAGCTCCACTGTCATATGGTACTCTTATACCACATAGGCTT
>Pyrco_BP_DH_15g07290
ATGAGAAGCCCTGATTCCACCAAAGCTCTAGTTTCATTCTCAACCTTCTTTTTTCTTCTAACCTATCTTTGTATTGCTAGTTGTGTAGCAGTAGCATTTCCGTTGCATGAAAATTCTTCTCCCGTAACAAACTATTCCAACAAACAAACGCTCGAGTTCGATTTAGGTGGCCACCGCAGAAGAGGCAGCGGACACAAAAGCCACCTAAAGCACAAAACCCCACCACCACCACCACCACCACCACCACCACCACCGGTACCACCACCACAAGTACCACTACCGCCGCCACAAGCACCTCCTCCTACAAAATTGCCAGACAACCAAGAACTTGTATTTGCAGACCAAAGGCTCAAAATAGTCTACCCAATTATCCAAAACTTCAAGTCCCTCATCACCTCAGATCCACTAAACATCACAAAAACTTGGGTGGGATCCAAAATATGCAGCTACAAAGGCTTCTACTGTGACAGCCCTCCAAACAACAGCTCCGCCATTGCCCTCGCCTCGATCGACTTCAACGGATTCCAACTAGGGGCCCCTTCTCTCGACGGATTTCTCGACCAGCTCCCGGACATTGCCCTCTTCCATGCAAACTCCAACAATTTTTCCGGCACTGTCTCCCCCGCCATTGCCAACCTCCCTTACCTCTACGAACTCGACATAAGCAACAACCAATTCTCCGGGGCGTTTCCCTCCGCCGTTCTCGGCATGAACACCTTAGGTTTCTTGGACATAAGGTTCAATTTCTTCACTGGGGCCGTCCCACCGCAGATTTTCACTCAAGAACTTGACGCCCTATTCCTAAACAACAACAATTTCATGCAGAATCTTCCCGACAATCTCGGCAGTTCTCATATTCTCCTTCTCACCTTAGCAAACAACAAATTCACGGGCTCAATTCCATCGGGCATTTCAAAAGCTTTCGCCGCTCTGACTGAGGTTCTGCTCCTAAACAACCAGCTCACAGGATGCTTGCCTTACGAGATAGGGTTGCTAAAACAGGCCGTAGTTTTAGATTTCGGAAACAACCAGTTAACCGGGCCGTTACCGTTTTCACTGGCCTGTCTCGAAAACGTGGAGCAGCTGAATTTTGCGGGTAACTTGTTGCATGGCATGGTACCTGAGGTGTTGTGTCATGAGCTGCAAAGCTTGGCGAACTTTTCGCTGTCCCATAATTACTTCACTAATGTTGGTCCGATTTGTAGAAGCTTGATCGGGAAAGGAGTGCTCGATGTTACGAACAACTGTGTTCCCGATCTTCTGTTTCAGAGACCGGTGGAGGAATGTGCGGATTTCTTTGCGCACCCAAGGTTTTGTCCCTTCATGTGGACTTATACTTACATTCCATGTAAGCTTCCTGGTTTTGGTTCTTTGTTTCCTCCATTGCCTCCTCCACCG
>Pruav_co4036755.1_g010.1.br
AACAGTTTCTATGGACCAGTGCCAGAGCAGGTCTGCACCTTGTCTAATCTGAGGAACTTGACCTTGGCCTACAACTATTTCACAGAGGTCGGCCCAGAGTGCAGGAAATTGATCAAGAAGAAGTTTCTTGATGTTAGGCAGAATTGCATTTTGGGCGAACCAAACCAGAAAACAAAGGCTCAATGTGCTGCCTTCTTCTCCAAGCCTAGAAAGTGCCCCAACGAGAAGGAAATGACCTACGTGCCTTGTAAAAGACACTGGGGTTCAAATGAGAAGAAGCCTGAGCATCAGAAACAAGCTTCTGCCCCATTGTCTTATGGCAGTCTTGTGCCACACAGGCTT
>Pruav_sc0000136.1_g010.1.br
ATGGGCAGCATCTCTTTCTGTGCTTCCCTTCTGCTTGCAACCCTATTTCTACATTTGTGTTTTCAACAAGAGGTTGAAGCCCAACCAGGCCCCTTTATAAACAACCGACTTAGAAATGCCTTCAATGTGATCCAAGCTTTCAAACGCAGAATCCAATCCGACCCCAAAAACTACACAGGAACATGGGTGGGTAACAACGTCTGCAAATATAAGGGCTTCACCTGCGCAGTTGTCCCTGACCTGAAGAAGTTAGCGGTCATTGGAGTCAGCTTCAATGGAGCTTTGTTTGGCGGCTTTAACAACAGGCTGCCTCTCAATGGCTTCATTGACAGGTTGGAGGACTTGGTGTTCTTCCATGCGAACTCCAACAACTTCACGGGCACCGTCCCTAGAGGCACTGCCAGGCACAGATTCTTCTATGAGCTTGATCTCAGCAACAACAAGCTAACTGGAGGCTTCCCAAATGAAACTCTTGGGGCCACAAACTTGACCTTCTTGGACCTCCGGTTCAACTCGTTCAACGCCACGGTTCCACCAAAAGTGTTTAACCTAGATGTTGACCTCCTCTTCCTCAACAACAACAATTTCCAGCAGCGACTTCCAGCCAATCTTGGCTCCACACCTGCCCATTATCTCACCTTTGCCAACAACAAGTTCGTTGGTTCAATCCCAAGAAGCATTCGCCAAGCTAGGAACACCCTTTATGAGGTTCTCTTCCTAGGGAACCGGCTTTCAGGGTGTCTACCGTACGAAATTGGGTTCCTGAAACAGGCAACCGTGTTTGATGTGAGCTCCAACATCTTAACAGGCCCCATACCAAACTCCTTTGCTTGCTTGGGGAAGCTGGAGTATCTGAGCTTTGCCAGTAACCAGTTCTATGGGAGGGTACCTGAGGCTGTGTGCAGGTTGCGTAATCTAGAGAGATTTTCCGCGGCAAACAACTATTTCAGTCGGATAGGACCAACTTGTAGGGCATTGATCACGAAGAAGATTCTTGATGTCAGAGGGAACTGCATTCCGGGGCTCCCAAATCAGAAGACAGCTGCTCAATTGGCTATACAGATGCAGATTGGGCAGGGAATGTCACTGATAGACGATCAACTTCAG
>Pruav_sc0000136.1_g020.1.br
ATGGCTACCTTTTCTTTCTTTGCTTCACTTTTGATCTCAATATTTTTAGTACATTTGTGTTTGTACCATGAGGTTGAAAGTGCTGATGATCAATTGATCAGCACACATAGAGAAGCCTTGGAAATCATTATAGGTGGAGGTTCTCCTCCTACCCCTTCTCCTGAATTTGAAAATTGCCCTCCTCCTCCTCCCCCTCCATGCCCTCCGCCACCATCACCGCCACTTCCACCACCACCACCGTCACCACCTCCACCAATCCCGCCACCATCACCATCACCACCTCTCACCGTCACCACCTCCACCACCGTCACCACCGCCACCAAGACCACCTCCCCCAAACCCGTCACCACCTCCACCAAAGCCACCACCAAAATCGCCACCATCACCTCCACCAAAATCGCCGCCACCACCAAAACCACGGCCTCAACCAACTCCACCTGCCCCAAACCCGATGACCCGAACAACTTCGCAAAGTCATGGAGGGGCACTGATGTTTGCAAGTACAAGGGCGTCGTCTGCGCTATTCATCCTGACTTCAAGCAGAACGCAGTTGCTGGTTTAGACATCAATGGCGCTCTGTTTAGCGGTCATAATGCTAAACTCCCCCTGGATGGCTTCCTTGACAAGTTAGAGGACTTGGCTTTCTTCCACGCAAACTCCAACAATTTCACAGGCTCAGTCCCAAAAGACGTTTCCAAACTAAAATTCTTCTACGAGCTTGACCTCAGCAACAACAAGCTAATCGGAGGCTTCCCTAATGAAGTTCTTGCGGCCACAAATTTGACATTTTTGGACCTCCGGTTCAACTCCTTCGCAGGTTCAGTCACACCGGAAGTCTTCAAACTAGATGTTGATGTGCTCTTCCTCAACAACAACAATTTCAATCAGAAGATTCCTGACAATCTTGGTTCCTCACCAGCCCATTACTTCACTTTCGCTAACAACAAGTTCACTGGTCCAATCCCAAGAAGCATTGGCCAAGCATCCAAAACCCTTTTCGAGGTTCTCTTCCTTGGGAACAGCCTTACAGGGTGCCTGCCGTATGAAATTGGGTACTTAAACCAGGCCACGGTGTTCGATGTGAGCTCCAACTACTTAACCGGCCCAATACCACACTCATTCAGCTGCTTGGCCAAGATTGATTATCTAAACTTGGCCAGCAACAGTTTCTATGGACCAGTGCCAGAGCAGGTCTGCACCTTGTCTAATCTGAGGAACTTGACCTTGGCCTACAACTATTTCACAGAGGTCGGCCCAGAGTGCAGGAAATTGATCAAGAAGAAGTTTCTTGATGTTAGGCAGAATTGCATTTTGGGCGAACCAAACCAGAAAACAAAGGCTCAATGTGCTGCCTTCTTCTCCAAGCCTAGAAAGTGCCCCAACGAGAAGGAAATGACCTACGTGCCTTGTAAAAGACACTGGGGTTCAAATGAGAAGAAGCCTGAGCATCAGAAACAAGCTTCTGCCCCATTGTCTTATGGCAGTCTTGTGCCACACAGGCTT
>Pruav_sc0001126.1_g010.1.br
TGCCTGCCGTATGAAATTGGGTACTTAAACCAGGCCACGGTGTTCGATGTGAGCTCCAACTACTTAACTGGCCCAATACCACACTCATTCAGCTGCTTGGCCAAGATTGATTATCTAAACTTGGCCAACAACAGTTTCTATGGACCAGTGCCAGAGCAGGTCTGCACCTTGTCTAATCTGAGGAACTTGACCTTGGCCTACAACTATTTCACAGAGGTCGGCCCAGAGTGCAGGAAATTGATCAAGAAGAAGTTTCTTGATGTTAAGCATAATTGCATTTTGGGCGAACCAAGCCAGAAAACAAAGGCTCAATGTGCTGCCTTCTTCTCCAAGCCTAGAAAGTGCCCCAACGAGAAGGAAATGACCTACGTGCCTTGTAAAAGACACTGGGGTTCAAATGAGAAGAAGCCTGAGCATCAGAAACAAGCTTCTGCCCCATTGTCTTATGGCAGTCTTGTGCCACACAGGCTT
>Pruav_sc0001126.1_g030.1.mk
ATGGCTACCTTTTCTTTCTTTGCTTCACTTTTGATCTCAATATTTTTAGTACATTTGTGTTTGTACCATGAGGTTGAAAGTGCTGATGATCAATTGATCAGCACACATAGAGAAGCCTTGGAAATCATTATAGGTGGAGGTTCTCCTCCTACCCCTTCTCCTGAATTTGAAAATTGCCCTCCTCCTCTTCCCCCTCCATGCCCTCCGCCACCATCACCGCCACTTCCACCACCATCACCGTCACCACCTCCACTAATGCCACCACCATCACCTCCACCACCATCACCGTCACCACCACTGCCACCTCCACCATCATCACCGTCACCATTGCCGCCACCTCCACCACCCCCAAAATGTCCGCCACCACCGCCAAAATGTCCTCCACCACCTCCCCCAAAACCGTTTGAGAGCAAGCGAATTGAACTTGCCTTCCATGTGTTTCAAAATTTCAGTCGCTTAATCAAGGATGACCCGAAAAACTTCGCAAAGTCATGGAAGGGCACTGATGTTTGCAAGTACAAGGGCGTTGTCTGCGCTATTCATCCTGACTACAAGCAGAAGGCAGTTGCTGGTTTAGACATCAATGGCGCTCTGTTTGGCGGTCGTAATGCTAAACTCCCCCTGGATGGCTTCCTTGACAAGTTAGAGGACTTGGCTTTCTTCCACGCAAACTCCAACAATTTCACAGGCTCAGTACCAAAAGCCGTTTCCAAACTAAAATTCTTCTACGAGCTTGACCTCAGCAACAACAAGCTAATCGGAGGCTTCCCTAATGAAGTTCTTGCGGCCACAAACTTGACATTTTTGGACCTCCGGTTCAACTCCTTCGCAGGTTCAGTCACACCGGAAGTCTTTAAACTAGATGTTGATGTGCTCTTCCTCAACAACAACAATTTCAATCAGAAGATTCCTGACAATCTTGGTTCCTCGCCAGCCCATTACTTCACTTTCGCTAACAACAAGTTCACTGGTCCAATCCCAAGAAGCATTGGCCAAGCATCCAAAACCCTTTTTGAGGTTCTCTTCCTTGGGAACAGCCTTACAGGGTGCCTGCCGTATGAAATTGGATACTTAAACCAGGCCACGGTGTTCGATGTGAGCTCCAACTACTTAACCGGCCCAATACCACACTCATTCAGCTGCTTGGCCAAGATTGATTATCTAAACTTGGCCAGCAACAGTTTCTATGGACCAGTGCCAGAGCAGGTCTGCACCTTGTCTAATCTGAGGAACTTGTCCTTGGCCAACAACTATTTCACAGAGGTCGGCCCAGAGTGCAGGAAATTGATCAAGAAGAAGTTTCTTGATGTTAAGCATAATTGCATTTTGGGCGAACCAAGCCAGAAAACAAAGGCTCAATGTGCTGCCTTCTTCTCCAAGCCTAGAAAGTGCCCCAACGAGAAGGAAATGACCTACGTGCCTTGTAAAAGACACTGGGGTTCAAATGAGAAGAAGCCTGAGCATCAGAAACAAGCTTCTGCCCCATTGTCTTATGGCAGTCTTGTGCCACACAGGCTT
>Pruav_sc0001126.1_g040.1.br
ATGGGCAGCATCTCTTTCTGTGCTTCCCTTCTGCTTGCAACCCTATTTCTACATTTGTGTTTTCAACAAGAGGTTGAAGCCCAACCAGGCCCCTTTATAAACAACCGACTTAGAAATGCCTTCAATGTGATCCAAGCTTTCAAACGCAGAATCCAATCCGACCCCAAAAACTACACAGGAACATGGGTGGGTAACAACGTCTGCAAATATAAGGGCTTCACCTGCGCAGTTGTCCCTGACCTGAAGAAGTTAGCGGTCATTGGAGTCAGCTTCAATGGAGCTTTGTTTGGCGGCTTTAACAACAGGCTGCCTCTCAATGGCTTCATTGACAGGTTGGAGGACTTGGTGTTCTTCCATGCGAACTCCAACAACTTCACGGGCACCGTCCCTAGAGGCACTGCCAGGCACAGATTCTTCTATGAGCTTGATCTCAGCAACAACAAGCTAACTGGAGGCTTCCCAAATGAAACTCTTGGGGCCACAAACTTGACCTTCTTGGACCTCCGGTTCAACTCGTTCAACGCCACGGTTCCACCAAAAGTGTTTAACCTAGATGTTGACCTCCTCTTCCTCAACAACAACAATTTCCAGCAGCGACTTCCAGCCAATCTTGGCTCCACACCTGCCCATTATCTTACCTTTGCCAACAACAAGTTCGTTGGTTCAATCCCAAGAAGCATTCGCCAAGCTAGGAACACCCTTTATGAGGTTCTCTTCCTAGGGAACCGGCTTTCAGGGTGTCTACCGTACGAAATCGGGTTCCTGAAACAGGCAACCGTGTTTGATGTGAGCTCCAACATCTTAACAGGCCCAATACCAAACTCCTTTGCTTGCCTGGGGAAGCTGGAGTATCTGAGCTTGGCCAGTAACCAGTTCTATGGGAGGGTACCTGAGGCTGTGTGCAGGTTGCGTAATCTAGAGAGATTTTCCGCGAGAAACAACTATTTCAGTCGGATAGGACCAGCTTGTAGGGCATTGATCACGAAGAAGATTCTTGATGTCAGAGGGAACTGCATTCCGGGGCTTCCAAATCAAAAGACAGCTGCTCAATGTGCTGCCTTCTTCTCTATACCCAGAACTTGTCCCAGACCGAGAACGTTGAGTATAATTCCTTGTAGAAGATCACCTTCAGCTTTGAATGAGACGAACGCAGATATTAATGAAGATCAATTGACCACCAAAGCATATAATATTCAAGCACCAGCTGAAGCCCCACGAACTTATGCTACTCTTATGCCGCATGGGCAT
>Pruav_sc0001126.1_g050.1.mk
ATGGGAAGCTTCTTTTTACTAATTAACCGTTTTCTTCAAGCCTTAATGATCATCGTCCTTCCTTGTTTCTTCACCAGTGTAATTTGCACAAATTTTGAAAGCCCATCACAATTATCTTCCTTACTCCCCCCATTACCTCCACTACCACTAATCCCCTCATTACCTCCAATTATCCCTGAGCTTTTGAACTTCACAGACCAAAGACTAGCTCTGGTGTACCCTATAATAAACGCCTTCAAGAACATCATCACTTCAGACCCTTTAGGCATCACTCAAACCTGGGTTGGCTCGGATATATGCTCCTACAAGGGCTTCTACTGTGATAAACCACCAGACAATCAAAGCGCCGTTGCTCTAGCCTCCATCGATTTCAATGGCTTCCAACTCAGTGCTCCCAGTATCGACGGCTTCATCGACCAACTTCCTGACCTTGCACTCTTCCATGCAAACTCTAACAACTTTTCAGGTATCATTTCTCCAAAAATTGCAAATCTCAAATATCTGTACGAGCTTGACATAAGCAACAACAACTTCTTTGGCCCTTTCCCCACGGCTCTTCTCACCATGAATAGCCTATCATTTTTGGACATTCGTTTCAACTCTTTTACTGGGTCTGTACCACCACAAATTTTCAAGAAAACCCTAGACGTCCTCTTCATTAACAACAACAAATTCACACTAAAACTTCCAGACAACCTTGGAGCTACACCAGCCCGTTATCTCACTTTAGCCAACAACAATTTCACCGGGCCAATCCCAAAAAGCATTGGCAGCGCTTCATCAACTTTGATAGAAGCTCTACTCATGAACAATTTGATAACGGGTTGCGTCCCTTATGAACTAGGGTTTCTAAAAGATGCAACACTCTTTGATGCTGGAAACAACCAATTGACAGGGCCATTGCCGTGTTCATTGGGATGCTTGGAGAAGATTGAGCAGCTTAATTTCGCCGGAAACTTCCTCTATGGAAAGGTGCCGGAGGTGGTGTGTGAATTAGGGAACTTGGCCAATTTATCGTTGTCTAACAACTATTTTACGATGGTTGGGCCAATTTGTAGGAAGCTGATTAAAAGTGGGGTTCTTGACTTGAGGAAGAACTGCATTCGTGATCTTGCAGATCAAAGATCAGTGGAGGAATATGCCTCGTTTTCCTTGCACCCTAGAAGTTGCCAGCATCCGGAGAGCTTTAGTTTCATGCCTTGTAAGGTTCCCCCAAAA
>Pyrusco0g017310.1
ATGAGCTTTAGGAACACGATCATTTCTGACCCATTAGGCATCACTAATACCTGGGTTGGCTCCGACATATGCAACTACAAGGGTTTCTACTGCGACAACCCTCCAGACAATATAAGTGCCACTACACTTGCCTCCATAGATTTCAATGGCTTCCAGCTCAGTGCTCCCACTCTTGATGGCTTCATTGATCAACTTCCTGACCTAGCACTTTTTCATGCTAACTCCAATAATTTCTCAGGTATCGTTTCTCCAAAAATTGCAAATCTCCAATACCTCTATGAGCTTGACATAAGCAACAACAACTTCTCTGGCCCCTTTCCTACTGCTGTTCTCACCATGAATAGTCTATTATTCTTGGACATCCGCTACAATTCCTTCACTGGTTCCGTACCACCCCAAATTTTCGAGCAAACCCTAGAGGTCCTTTTCATTAATAACAACAATTTCATACAAAAACTCCCGGACAACCTTGGAGCTACACGAGCCCTTTATCTCACTTTAGCCAACAACAGATTCACCGGCCCAATCCCAAAAAGCATCGGCAGCGCTTCATCATCGTTGAAAGAAGTACTATTATTGAACAATTTGATCACAGGTTGCATCCCTTATGAACTAGGGTTTTTAAGAGATGCAACACTTTTTGATGCCGGAAACAACCTATTGACCGGGCCACTTCCCTGTTCATTGGGATGCTTGGACAAGATGGAGGTACTTAATTTTGCCGGAAACTTACTGTACGGAAAATTGCCGGAGGTGTTGTGCGAACTAGGAAATTTGGTCAATTTATCGCTGTCCAACAACTATTTCACGTCGGTCGGGCCTATGTGTAGGAAGCTGATAGAAAATGGGGTTCTTGACTTGAGGAAGAACTGTATTCAGCATCTTGCTGATCAAAGAACAGCGGAGGAGTGTGCCTTGTTTTTCGGGAATCCTAGAAGTTGCCCGCACCCGGCGACGTTTAGTTTACTGCCTTGTAAGGTTCCACCAAAATCGAAGGGGCATTTGGTGTCTGATAATGCTGCTTTTTTGAAGCATAGATTG
>Pyrusco0g017340.1
ATGACTACCTTCTCTTTCTTTTCTTCACTTCTGATCTCAACATTTTTGGTGCATTTATGTTTGTACCATTATAAGGTTGAAGCCTTGGAGATAATCATAGGTGGAGGAGGAGGTGAGGCCAGCCCTCCTGCTCCCTCCCCCGAATATGAAGATTGTCCTCCCCCTCCTCCCCCTCCATGCCCGCCGCCACCATCACTGCCACTGCCGCCACCTCCAAAACTACAGTCTCCACCACCGCCAATGCCACCAAAATCGCCGCCGCCACCTTCCTCCGGCCCCTTTGAAAGCGAGCGACTTGAAATTGCCTTCAAGGTGGTTAAAAGGTTCGTAGCAAAAATCAAGTCCGACCCAAAGGGCTTCGCAAAGACATGGCAAGGTCCAAAAATTTGCAGATACAAGGGCTTTGTCTGCGCCATTCATCCTGTCTACAAGCAGAAAACAGTCTCCGGTATAGACATCAACGGGGCTATGTTGGGTGGTTACAACAATAAACTTCCACTCGATGGCTTCCTTGACAAGTTAGAAGACTTGGTGTTCTTCCATGCAAACTCCAACAACTTCACAGGCTCAGTCCCGATTGGCACTGCCATGCTTCGATACTTCTACGAGCTCGATCTCAGCAACAACAAGCTATCCGGAGGGTTTCCGTACGAGGTTTTAACAGCAACAAATTTGACATTTTTGGACCTCCGGTTCAACTTCTTTGCCGGTCCGGTCCCAGCCCGAGTCATCAAACTAGACGTTGATGTGCTATTCCTCAACAACAACTGTTTCACTCAGCAGATCCCTGACGATCTTGGCTCCTCACCTGCCCACTACTTCACTTTTGCCAACAACAATTTCACCGGTCCGATCCCAAGAAGCATTGGTCAAGCATCCAGTACCCTTTATGAGGTTCTGTTCCTTGGGAACCAACTTTCAGGGTGTCTGCCTTATGAAATTGGGTACCTAAATCAGGCCACCGTATTCGACGCGAGTTCCAACAGCTTAACAGGCCCAATCCCAGCCTCATTTGCTTGCTTGGCCAAGATTGAGTTTCTAAACTTGGCCAAGAACAAGCTCTACGGACCAGTGCCTGAGATGGTGTGCAAGTTGTCTAACCTGGAGAACTTGTCTTTAGCAGACAACTATTTCACAAAGGTCGGTCCAGAGTGCCAGAAATTGATTGACAGAAAGAAACTTGATGTTAGTAAGAACTGCATTTTGGACCAACCAAATCAGAGAATAAACGAGGAATGTGCTACATTCTTCTCCAAGCATATAAAGTGTCCCAACGAGAAGGAAATGATTTACATTCCTTGTAAAATACCGTATTCGGGATCAAACGAGAAGAAGTCCGATCATCTGCCACGAGCTCCACTGTCTTATGGTACTCTTGTACCACATAGGCTT
>Pyrusco10g020240.1
ATGGGTGCCTTCTCTTTCATTTCTTCACTTTTGATCTCAACATTGTTGGTGCATTTATGTTCGTACCATTATAAGGTTGAAGCCTTGGAGATAAGCATAGGTGCGGCCAGCCCTCCTGCTCCTTCCCCCGAATACCAAGACTGTCCTCCTCCCCCTCCCCCTCCATGCCCACCTCCTCCTCCCCCTCCACGCCCACCTCCTCCTCCCCCTCCACCGCGGCCTCCCTCACCACCACCACCGCTGCCTCCATCACCGCCACCACCGCCGCCTCCAAAATCACCGCCACCACCGCCAGTGTTGCCACCACAGCCGCCTCCATCACCGCCACCACCGCCACCTCCAAAACCAAAGCCTCCGCCAAAACCAAAATCACCGCCACCACCGCCGCCTCCATCACCGCCACCACCGCCACCTCCAAAACCACGGCCTCCGCCAAAACCAAAATCACCGCCACTGCCGCGGCCTCCATCACCGCCACCACCGCTGCCTCCAAAACCACAGCCTCCACCAAAACGAAAATCACCGCCGCCACTTTCCCCCGGCCCCTTTGAAAGCGAGCGAATTAAAATTGCCTACTATGTGATCAAGAAGTTCGTAGCCAAAATCAAGATCGACCCAAAGGGCTACGCAAAGACATGGCGAGGTACAAACGTTTGCAAATACAAGGGCATCGTCTGCGCCGTTCATCCTGTATACAAGCAGAAAGCAGTCTCCGGTTTAGACATCAACGGGGCTATGTTCGAAGGTTTCAACAAAAATCTTCCACTCAAAGGCTTCCTTGACGAGTTACAAGACTTGGTGTTTTATCATGCAAACTCCAACAACTTCACAGGCTCAGCCCCGGTAAGCCCTGCCATGCTTCGATACTTCTACGAGCTCGATCTCAGCAACAACAAGCTAAGTGGAGGGTTTCCGTACGAAGTTTTAACAGCAAAAAATTTGACATTTTTGGACCTCCGTTTCAACTACTTTACCGGTCCTGTCCCAGCCAAAGTCTTCGAACTAGCAGTTGATGTGCTCTTCCTCAACAACAACTATTTCACTCAGCAGATCCCTGACAATCTTGGCTCCTCACCTGCCCATTACTTCACTTTTGCCAACAACTATTTCACCGGTCCGATCCCAAGAAGCATTGGCCAAGCATCCAAAACCCTTTATGAAGTTCTCTTCCTTGGGAACAAACTTTCAGGGTGTCTGCCATACGAAATTGGGTATCTAAACCAGGCCACCGTGTTCGATGCAAGTTCCAACGTCTTAACAGGCCCAATACCAGCCTCGTTTGCTTGCTTGGCCAAGATAGAGTATCTAAACTTAGCCAAGAACAAGTTCTACGGACCCGTGCCTGAGATGGTGTGCAAGTTGTCTACCCTGGGGAACTTCTCTTTGGCAGACAACTATTTCACCGCGATCGGTCCAGAGTGCCAGAAATTGGTTGATAGAAAGACACTTGATGTTAGTAAGAACTGCATTTTGGGCCAACCAAATCAGAGAAAAAAA
>Pyrusco15g025830.1
ATGAGAAGCCCTGATTCCACCAAAGCTCTAGTTTCATTCTCAACCTTATTTTTTCTTCTAACCTATCTTTGTATTGCTAGTTGTGTAGCAGTAGCATTTCCGTTGCATGAAAATTCTTCTCCCGTAACAAACTATTCCAACAAACAAACGCTCGAGTTCGATTTAGGTGGCCACCGCAGAAGAGGTAGCGGACACAAAAGCCACCTAAAGCACAAAACCCCACCACCACCACCACCACCACCGGTACCACCACCACAAGTACCACTACGGCCGCCACAAGCACCTCCTCCTACAAAATTGCCAGACAACCAAAAACTTGTATTTGCAGACCAAAGGCTCAAAATAGTCTACCCAATTATCCAAAACTTCAAGTCCCTCATCACCTCAGATCCACTAAACATCACAAAAACTTGGGTGGGATCCAACATATGCAGCTACAAAGGCTTCTACTGTGACAGCCCTCCAAACAACAGCTCCGCCATTGCCCTCGCCTCGATCGACTTCAACGGATTCCAACTAGGGCTCCCGGACATTGCCCTCTTCCATGCAAACTCCAACAATTTTTCCGGCACTGTCTCCCCCGCCATTGCCAACCTCCCTTACCTCTACGAACTCGACATAAGCAACAACCAATTCTCCGGGGCGTTTCCCTCCGCCGTTCTCGGCATGAACACCTTAGGTTTCTTGGACATAAGGTTCAATTTCTTCACTGGGGCCGTCCCACCGCAGATTTTCAATCAAGAACTTGTCGCCCTATTCCTAAACAACAACAATTTCATGCATAATCTTCCCGACAATCTCGGCAGTTCTCATATTCTCCTTCTCACCTTAGCAAACAACAAATTCACGGGCTCAATTCCATCGGGCATTTCAAAAGCTTTCGCCGCTCTGACTGAGGTTCTGCTCCTAAACAACCAACTCACAGGATGCTTGCCTTACGAGATAGGGTTGCTAAAACAGGCCGTAGTTTTAGATTTCGGAAACAACCAGTTAACCGGGCCGTTACCGTTTTCACTGGCCTGCCTCGAAAACGTGGAGCAGCTGAATTTTGCGGGTAACTTGTTGCATGGCATGGTACCTGAGGTGTTGTGTCATGAGCTGCAAAGCTTGGCGAACTTTTCGCTGTCCGATAATTACTTCACTAATGTTGGTCCGATTTGTAGAAGCTTGATCGGGAAAGGAGTGCTCGATGTTACGAACAACTGTGTTCCCGATCTTCTGTTTCAGAGACCGGTGGAGGAATGTGCGGATTTCTTTGCGCACCCAAGGTTTTGTCCCTTCATGTGGACTTATACTTACATTCCATGTAAGCTTCCTGGTTTTGGTTCTTTGTTTCCTCCATTGCCTCCTCCACCG
>Pyrusco5g009010.1
ATGGGAAATTTCAGTTTACTAAACATTGAACATCTGTTTCATGCCTTCTTCATCATCCTAATTCCTTGTTTCTTTGATGGTATAATTTGCAGAGACTCTGAAAGCTCATCAATCTTACCTCCTTTAATCCCCCTTCCCCCATTACCTCCTTTAGTCCCCCTTCCTCCATTACCTCCATTAATCCCCCAACTTCTGAACTTCACAGACCAAAGACTTGCTCTTGTTTACCCTATAATCATGAGCTTTAGGAACACGATCATTTCTGATCCATTAGGCATCACTAATACCTGGGTTGGCTCAGACATATGCAACTACAAGGGTTTCTACTGTGACAACCCTCCACACAATACAAGTGCCACTACACTTGCCTCCATAGATTTCAATGGCTTCCGGCTCAGTGCTCCCACTCTTGATGGCTTCATTGATCAACTTCCTGACCTAGCACTTTTTCATGCTAACTCCAATAATTTCTCAGGTATCGTTTCTCCAAAAATTGCAAATCTCCAATACCTCTATGAGCTTGACATAAGCAACAACAACTTCTCTGGCCCCTTTCCTACTGCTGTTCTCACCATGAATAGTCTATTATTCTTGGACATCCGCTACAATTCCTTCACTGGTTCCGTACCACCTCAAATTTTCGAGCAAACCCTAGAGGTCCTTTTCATTAATAACAACAATTTCATACAAAAACTCCCGGACAACCTTGGAGCTACACGAGCCCTTTATCTCACTTTAGCCAACAATAGATTCACCGGCCCAATCCCAAAAAGCATCGGCAGCGCTTCATCATCGTTGAAAGAAGTACTATTATTGAACAATTTGATCACAGGTTGCATCCCTTATGAACTAGGGTTTTTAAGAGATGCAACACTTTTTGATGCCGGAAACAACCTATTGACCGGGCCACTTCCCTGTTCATTGGGATGCTTGGACAAGATGGAGGAACTTAATTTTGCCGGAAACTTACTGTACGGAAAATTGCCGGAGGTGTTGTGCGAACTAGGAAATTTGGTCAATTTATCGCTGTCCAACAACTATTTCACGTCGGTCGGGCCTATGTGTAGGAAGCTGATAGAAAATGGGGTTCTTGACTTGAGGAAGAACTGTATTCAGCATCTTGCTGATCAAAGATCAGCGGAGGAGTGTGCCTTGTTTTTCGGGAATCCTAGAAGTTGCCCGCACCCGGCGACGTTTAGTTTACTGCCTTGTAAGGTTCCACCAAAATCGAAGGGACATTTGGTGTCTGATAATGCTGCTTTTTTGAAGCATAGATTG
>Pyrusco5g009020.1
ATGACTACCTTCTCTTTCTTTTCTTCACTTCTGATCTCAACATTTTTGGTGCATTTATGTTTGTACCATTATAAGGTTGAAGCCTTGGAGATAATCATAGGTGGAGGAGGAGGTGAGGCCAGCCCTCCTGCTCCCTCCCCCGAATACGAAGATTGTCCTCCCCCTCCTCCCCCTCCATGCCCGCCGCCTCCTCCATCACTGCCACTGCCGCCACCTCCAAAACTACAGTCTCCACCACCGCCAATGCCACCAAAATCACCGCCGCCACCTTCCTCCGGCCCCTTTGAAAGCGAGCGACTTGAAGTTGCCTTCAATGTGGTTAAAAGGTTCGTAGCAAAAATCAAGTCCGACCCAAAGGGCTTCGCAAAGACATGGCAGGGTCCAAATATTTGCAGATACAAGGGCTTTGTCTGCGCCATTCATCCTGTCTACAAGCAGAAAACAGTCTCCGGTATAGACATCAACGGGGCTCTGTTGGGTGGTTACAACAATAAACTTCCACTCGATGGCTTCCTTGACAAGTTAGAAGATTTGGTGTTCTTCCATGCAAACTCCAACAACTTCACAGGCTCAGTCCCGATTGGCACTGCCATGCTTCGATACTTCTACGAGCTCGATCTCAGCAACAACAAGCTATCCGGAGGGTTTCCGTACGAGGTTTTAACAGCAACAAATTTGACATTTTTGGACCTCCGGTTCAACTTCTTTGCCGGTCCGGTCCCAGCCCGAGTCATCAAACTAGACGTTGATGTGCTATTCCTCAACAACAACTGTTTCACTCAGCAGATCCCTGACGATCTTGGCTCCTCACCTGCCCATTACTTCACTTTTGCCAACAACAATTTCACCGGTCCGATCCCAAGAGGCATTGGTCAAGCATCCAGAACCCTTTATGAGGTTCTCTTCCTTGGGAACCAACTTTCAGGGTGTCTGCCTTATGAAATTGGGTACCTAAATCAGGCCACCGTATTCGACGCGAGTTCCAACCACTTAACAGGCCCAATCCCAGCCTCATTTGCTTGCTTGGCCAAGATTGAGTTTCTAAACTTGGCCAAGAACAAGCTCTACGGACCAGTGCCTGAGATGGTGTGCAAGTTGTGTAACCTGGAGAAGTTGTCTTTGGCAGACAACTATTTCACAAAGGTCGGTCCAGAGTGCCAGAAATTGATTGACAGAAAGAAACTTGATGTTAGTAAGAACTGCATTTTGGACCAACCAAATCAGAGAATAAACGAGGAATGTGCTACATTCTTCTCCAAGCCTATAAAGTGTCCCAACGAGAAGGAAATGATTTACATTCCTTGTAAAATACCGTATTCGGGATCAAACGAGAAGAAGTCTGATCATCTGCCACGAGCTCCACTGTCTTATGGTACTCTTGTACCACATAGGCTT
>Pyrbe_003475
ATGGGTGCCTTCTCTTTCATTTCTTCACTTTTGATCTCAACATTGTTGGTGCATTTATGTTCGTACCATTATAAGGTTGAAGCCTTGGAGATAAGCATAGGTGCGGCCAGCCCTCCTGCTCCTTCCCCCGAATACCAAGACTGTCCTCCTCCCCCTCCCCCTCCATGCCCACCTCCTCCTCCCCCTCCACCGCTGCCTCCCTCACCGCCACCACTGCTGCCTCCATCACCGCCACCACCGCCAGTGCTGCCACCATCGCCACCACCGCCAGTGCTTCGATCACCGCCGCCTCCATCACCGCCACCACCGCCAGTGCTGCCACCATCACCGCCACCACCGCCAGTGCTGCCACCATCACCACCACCGCCAGTGCTTCGATCACCGCCGCCTCCATCACCGCCACCACCGCCAGTGCTGCCACCATCGCCACCACCGCCAGTGCTTCGATCACCGCCGCCTCCATCACCGCCACCACCGCCAGTGCTTCGATCACCGCCGCCTCCATCACCGCCACCACCGCCAGTGCTGCCATCACCGCCGCCTCCATCACCGCCACCACCGCCAGTGCTGCCACCATCACCGCCACCACCGCCAGTGCTGCCACCACCGCCGCCTCCATCACCGCCACTGCCGCGGCCTCCATCACCGCCACCACCGCTGCCTCCAAAACCACAGCCTCCACCAAAACGAAAATCACCGCCGCCACTTTCCCCCGGCCCCTTTGAAAGCGAGCGAATTAAAATTGCCTACTATGTGATCAAGAAGTTCGTAGCCAAAATCAAGATCGACCCAAAGGGCTACGCAAAGACATGGCGAGGTACAAACGTTTGCAAATACAAGGGCATCGTCTGCGCCGTTCATCCTGTATACAAGCAGAAAGCAGTCTCCGGTTTAGACATCAACGGGGCTATGTTCGAAGGTTTCAACAAAAATCTTCCACTCAAAGGCTTCCTTGACGAGTTACAAGACTTGGTGTTTTATCATGCAAACTCCAACAACTTCACAGGCTCAGCCCCGGTAAGCCCTGCCATGCTTCGATACTTCTACGAGCTCGATCTCAGCAACAACAAGCTAAGTGGAGGGTTTCCGTACGAAGTTTTAACAGCAAAAAATTTGACATTTTTGGACCTCCGTTTCAACTACTTTACCGGTCCTGTCCCCGCCAAAGTCTTCGAACTAGCAGTTGATGTGCTCTTCCTCAACAACAACTATTTCACTCAGCAGATCCCTGACAATCTTGGCTCCTCACCTGCCCATTACTTCACTTTTGCCAACAACTATTTCACCGGTCCGATCCCAAGAAGCATTGGCCAAGCATCCAAAACCCTTTATGAAGTTCTCTTCCTTGGGAACAAACTTTCAGGGTGTCTGCCATACGAAATTGGGTATCTAAACCAGGCCACCGTGTTCGATGCAAGTTCCAACGTCTTAACAGGCCCAATACCAGCCTCGTTTGCTTGCTTGGCCAAGATAGAGTATCTAAACTTAGCCAAGAACCAGTTCTACGGACCCGTGCCTGAGATGGTGTGCAAGTTGTCTACCCTGGGGAACTTCTCTTTGGCAGACAACTATTTCACCGCGATCGGTCCAGAGTGCCAGAAATTGGTTGATAGAAAGACACTTGATGTTAGTAAGAACTGCATTTTGGGCCAACCAAATCAGAGAACAAAAATGAAATGTGCTAATTTCTTCTCCAAGCCTAGAAAGTGTCCCAACGAGAAGGAGATGACTTACATTCCTTGTAAAAGGCCGTATTCGGGTTCAAATGAGAAGAAGTCCGATCATCTGCCACGAGCTCCACTGTCATATGGTACTCTTATACCACATAGGCTT
>Pyrbe_020186
ATGAACACCTTAGGTTTCTTGGACATAAGGTTCAATTTCTTCACTGGGGCCGTCCCACCGCAGATTTTCACTCAAGAACTTGACGCCCTATTCCTAAACAACAACAATTTCATGCAGAATCTTCCCGACAATCTCGGCAGTTCTCATATTCTCCTTCTCACCTTAGCAAACAACAAATTCACGGGCTCAATTCCATCGGGCATTTCAAAAGCTTTCGCCGCTCTGACTGAGATTCTGCTCCTAAACAACCAACTCACAGGATGCTTGCCTTACGAGATAGGGTTGCTAAAACAGGCCGTAGTTTTAGATTTCGGAAACAACCAGTTAACCGGGCCGTTACCGTTCTCATTGGCCTGCCTCGAAAACGTGGAGCAGCTGAATTTTGCTGGGAATTTGTTGCATGGCATGGTGCCTGAGGTGGTATGTCATGAGCTGCAAAGCTTGGCGAACTTTTCGCTGTCCGATAATTATTTCACTAATGTTGGTCCGATTTGTAGAAGCTTGATCGGGAAAGGAGTGCTCGATGTTACGAACAACTGTGTTCCCGATCTTCTGTTTCAGAGACCGGTGGAGGAATGTGCGGATTTCTTTGCGCACCCAAGGTTTTGTCCCTTCATGTGGACTTATACTTACATTCCATGTAAGCTTCCTGGTTTTGGTTCTTTGTTTCCTCCATTGCCTCCTCCACCG
>Pyrbe_020187
ATGAGAAGCCCTGATTCCACCAAAGCTCTAGTTTCATTCTCAACCTTCTTTTTTCTTCTAACCTGTCTTTGTATTGCTAGTTGTGTAGCAGTAGCATTTCCGTTGCATGAAAATTCTTCTCCCGTAACAAAATATTCCAACAAACAAACCCTCGAGTTCGATTTAGGTGGCCACCGCAGAAGAGGCAGCGGACACAAAAGCCACCTAAGGCACAAAACCCCACCACCAGCACCACCACCACCGGTACCACCACCACAAGTACCACTACGGCCGCCACAAGCACCTCCTCCTACAAAATTGCCAGACAACCAAGAACTTGTATTTGCAGACCAAAGGCTCAAAATAGTCTACCCAATTATCCAAAACTTCAAGTCCCTCATCACCTCAGATCCACTAAACATCACAAAAACTTGGGTGGGATCCAACATATGCAGCTACAAAGGCTTCTACTGTGACAGCCCTCCAAACAACAGCTCCGCCATTGCCCTCGCCTCAATCGACTTCAACGGATTCCAACTAGGGGCCCCTTCTCTCGACGGATTTCTCGACCAGCTCCCGGACATCGCCCTCTTCCATGCAAACTCCAACAATTTTTCCGGCACTGTCTCCCCGCCATTGCCAACCTCCCCTACCTCTACGAACTCGACA
>Pyrbe_041600
ATGGGAAATTTCAGTTTACTAAACATTGAACATCTGTTTCATGCCTTCTTCATCATCCTAATTCCTTGTTTCTTTGATGGTATAATTTGCACAGACTCTGAAAGCTCATCAATCTTACCTCCTTTAATCCCCCTTCCCCCATTACCTCCTTTAGTCCCCCTTCCCCCATTACCTCCATTAATCCCCCAACTTCTGAACTTCACAGACCAAAGACTTGCTCTTGTTTACCCTATAATCATGAGCTTTAGGAACACGATCATTTCTGACCCATTAGGCATCACTAATACCTGGGTTGGCTCCGACATATGCAACTACAAGGGTTTCTACTGTGACAACCCTCCAGACAATAAAAGTGCCACTACACTTGCCTCCATAGATTTCAATGGCTTCCAGCTCAGTGCTCCCACTCTTGATGGCTTCATTGATCAACTTCCTGACCTAGCACTTTTTCATGCTAACTCCAATAATTTCTCAGGTATCGTTTCTCCAAAAATTGCAAATCTCCAATACCTCTATGAGCTTGACATAAGCAACAACAACTTCTCTGGCCCCTTTCCTACTGCTGTTCTCACCATGAATAGTCTATTATTCTTGGACATCCGCTACAATTCCTTCACTGGTTCCGTACCACCCCAAATTTTCGAGCAAACCCTAGAGGTCCTTTTCATTAATAACAACAATTTCATACAAAAACTCCCGGACAACCTTGGAGCTACACGAGCCCTTTATCTCACTTTAGCCAACAACAGATTCACCGGCCCAATCCCAAAAAGCATCGGCAGCGCTTCATCATCGTTGAAAGAAGTACTATTATTGAACAATTTGATCACAGGTTGCATCCCTTATGAACTAGGGTTTTTAAGAGATGCAACACTTTTTGATGCCGGAAACAACCTATTGACCGGGCCACTTCCCTGTTCATTGGGATGCTTGGACAAGATGGAGGTACTTAATTTTGCCGGAAACTTACTGTACGGAAAATTGCCGGAGGTGTTGTGCGAACTAGGAAATTTGGTCAATTTATCGCTGTCCAACAACTATTTCACGTCGGTCGGGCCTATGTGTAGGAAGCTGATAGAAAATGGGGTTCTTGACTTGAGGAAGAACTGTATTCAGCATCTTGCTGATCAAAGAACAGCGGAGGAGTGTGCCTTGTTTTTCGGGAATCCTAGAAGTTGCCCGCAGCCGGCGACGTTTAGTTTACTGCCTTGTAAGGTTCCACCAAAATCGAAGGGGCATTTGGTGTCTGATAATGCTGCTTTTTTGAAGCATAGATTG
>Pyrbe_041602
ATGACTACCTTCTCTTTCTTTTCTTCACTTCTGATCTCAACATTTTTGGTGCATTTATGTTTGTACCATTATAAGGTTGAAGCCTTGGAGATAATCATAGGTGGAGGAGGAGGTGAGGCCAGCCCTCCTGCTCCCTCCCCCGAATATGAAGATTGTCCTCCCCCTCCTCCCCCTCCATGCCCGCCGCCACCATCACTGCCACTGCCGCCACCTCCAAAACTACAGTCTCCACCACCGCCAATGCCACCAAAATCGCCGCCGCCACCTTCCTCCGGCCCCTTTGAAAGCGAGCGACTTGAAATTGCCTTCAAGGTGGTTAAAAGGTTCGTAGCAAAAATCAAGTCCGACCCAAAGGGCTTCGCAAAGACATGGCAAGGTCCAAATATTTGCAGATACAAGGGCTTTGTCTGCGCCATTCATCCTGTCTACAAGCAGAAAACAGTCTCCGGTATAGACATCAACGGGGCTATGTTGGGTGGTTACAACAATAAACTTCCACTCGATGGCTTCCTTGACAAGTTAGAAGACTTGGTGTTCTTCCATGCAAACTCCAACAACTTCACAGGCTCAGTCCCGATTGGCACTGCCATGCTTCGATACTTCTACGAGCTCGATCTCAGCAACAACAAGCTATCCGGAGGGTTTCCGTACGAGGTTTTAACAGCAACAAATTTGACATTTTTGGACCTCCGGTTCAACTTCTTTGCCGGTCCGGTCCCAGCCCGAGTCATCAAACTAGACGTTGATGTGCTATTCCTCAACAACAACTGTTTCACTCAGCAGATCCCTGACGATCTTGGCTCCTCACCTGCCCATTACTTCACTTTTGCCAACAACAATTTCACCGGTCCGATCCCAAGAAGCATTGGTCAAGCATCCAGAACCCTTTATGAGGTTCTGTTCCTTGGGAACCAACTTTCAGGGTGTCTGCCTTATGAAATTGGGTACCTAAATCAGGCCACCGTATTCGACGCGAGTTCCAACAGCTTAACAGGCCCAATCCCAGCCTCATTTGCTTGCTTGGCCAAGATTGAGTTTCTAAACTTGGCCAAGAACAAGCTCTACGGACCAGTGCCTGAGATGGTGTGCAAGTTGTCTAACCTGGAGAACTTGTCTTTGGCAGACAACTATTTCACAAAGGTCGGTCCAGAGTGCCAGAAATTGATTGACAGAAAGAAACTTGATGTTAGTAAGAACTGCATTTTGGACCAACCAAATCAGAGAATAAACGAGGAATGTGCTACATTCTTCTCCATGCCTATAAAGTGTCCCAACGAGAAGGAAATGATTTACATTCCTTGTAAAATACCGTATTCGGGATCAAACGAGAAGAAGTCCGATCATCTGCCACGAGCTCCACTGTCTTATGATTCATCTAATCTCATCAATTCTGCAACGAACTGTGAGTGGCGTGGCGTCGTGGGTGGGTTGCGGGTCATGAGCAGTGTGATGGGTTGCAAGGGGCGAGGGGGGTACGAGCAGCATTGGAAGGAGGGGAGTAGGCGGAGGTTGGGTGAGGGCCTGGGTGGACTTGACAATGGAGGGGAGGAGCTGGAGGATGGAAGCGGTGGGGACGTCCAACACGGCAAGGACCTAGATCCGTTCCCAGATGACATTTTCCTTAAGGCACACGATAAACCTGGTGCTTTTGTACGTCTCATTGAGCTTCTAATCGAAGACGGCAAAGCCGGCTGTGAGGTTAGTGAAATCGGGGGTGGCAGCGCCCCACCAGTGAACGTCAGAGCCATGGAGCATGTCGAAATCAGAGACCTTGAAAGAGCAATCATCAATTATCTTAATCGAGCCGCGGAGCTGATGCTAGAGCATTTTGAATTCGGATTCAGAGTTGACGAGGGGGTTGGTCTTAGGGCAACCGAGATCGGCATGGCTGAATGGGAGGGTCTAAGGGGGGGGGGGAAGATGTACATTATGGCTGCGAAATCACCAAAGTGTCTAACTGCCATTGATAGGTCCTTCACCATTGAGGAGCGTCTTCGACAAGGTAGGCCGCCACTTTCTCTTGGTTCTCAGAGCAAGTGCTACATCGAGAATGAGTTGTTTCCCGTCGTGCCAATCCACTTCGAGTTCTCCTGTGGTGAGGCAACTAGTTGGGCAAACTGGGTGGATATTAAGCTTGGTTTTACTAACCATTGCGCGACCTTAATAGGGGCCAAGGTTTTAAATGCAGTCTTTATAACTAAGAAACAAGTTGTTTGTCTTGAGCCCGACTTCTTCGCCATGTGGTTAGGAGGTCTCTTCCGCTGTGTTATTCCTTTTGTCGACATCAACACTTTTGATGTTTTAAAGATGGGTGCTCCTACTTCTTCGAGCAAGGCTTTTTGCTTCAACAAATGGATCAAACACTTTTGGCAGAAGAAACAAGAACCGAACTGCAGGCTCCTCTACCTTTCCGGCGTAGCAAAAAGTTGCTACATTATTAACTTCTCCTCTTATTTGGCTAAAAGGCTTCCACTGGCTTGTCGTTGGTTTGGGAAGATTTTGGCGAAGAAGCATGACTTCTTGGAGCTTTTAGATGACGCAAACAGCTTTATTTTCCATACATATGTGTCAGTCCTTGAAGGTTTTACCTTCGTGATATTTTTTACTGATGTTGTCTATGATGAAGATGCAAGTGAGGAGGATAACGAAGAAAAGAATGCAGTTTACTCTTCTTTCTGGGTGCGACACCAACTAGATTTTGACCAAGATGTGCCAATGTCTTTCCCTATTGAAGTTGAGGCCTTTTTCAATAATTCATTTTGGAGTTATGTGTATGCGCCTCCAAAATATGATGCAATGAAACACTTCAAGCCTCGACTGGTAAAGGATAATCCTCTCAGCAGTAAGCTTGATGTTTCCCCCACCCCCAAAGAAATCCCTCATGAGTTCCTTCATATTATTGAGGCAAGTGAGGAAGAGCGGAGCGTTGGGGAAACTGACGGCGATGAGGTGGAAGTGGAAGATACAGAGGGGAATGTTGGTGTAATAGGGGTTACAATAAGTGTTGAAGCCCCCAATGGCGTTACTCCTGAGCTTACAAAGGATGTTGTGATGGGTAACAATATTCAGCCAACAGAAGTCGTACCTCATCTAAAGGTTCTTTCCCCTGAAGAG
>Pyrbe_051483
ATGAGAAGCTCTGCTTCCATCAAAGCTCTAGTTTCATTCTCAACCTTCTTTTTTTTTCTAACCTATCTCTGTATTGCCGGCTGTGTGGCGGTGACATTTTCGTTGCATGAAAATTCTTCTCCTGCAACATATTACTCCAACAAAGAAACCCTCAACTACAGAGGCTTCTACTGTGACAGCCCTCCGAACAACAGCTCCGCGATTGCCCTCGCCTCGATAAACTTTAACGGATTCCAACTTGGGGCCTCTTCTCTCAATGGGTTCCTCTACCAGCTCCCGGACATTGCCCTCTTCCATGCAAACCCCAACAACTTTTCCGGCACCGTCTCCTCCGCCATTGCCAAACTCCCCTCTTCCATGCTAAGGTTCAATTTCTTCACTGGGACCGTCCCGCCACAAATTTTCACTCAAGAACTCGACGCCCTCTTTTTAAACAACAACGATTTCATGCAAAATCTTCCCGACAATCTCGGCACCTCTCAAATTCTCCTCCTCACCTTAGCAAACAACAAATTCACAGGTTCGATTCCATCGGGCATTTCCAAAGCTTTCGCTGCTCTGACTGAGGTTCTACCCCTAAACAACCAGCTCACAGGATGCTTGCCTTATGAGATAGGGTTGCTAAAAGAGGCCGTATTTTTTGACGCTGGAAACAATCAGTTAACCGGGCCATTACCGTTCTCATTGGCCTGCCTCGAAAACGTGGAGCAGCTGAATTTTGCTGGGAATTTGTTTCATGGCATGGTGCCTGAGGTGGTATGTCATGAGCTGCAGAATTTGGCAAACTTTTCGCTGTCCGATAATTATTTCACAAATGTTGGTCCTGTTTGTAGAAGCTTGATCGGGAAAGGAGTGCTCGACGTTACAAACAACTGCGTTCCCGATCTTCCGTTTCAAAGACCGACAGAGGAATGTGCAGATTTCTTTGCACACCCAAGGTTCTGTCCCTTCATGGGGTCCTATACTTACATTCCATGTAAGCTTCCTCGTTTTGGTTCTTTGTCTTCACCT
>Pyrpy_N_05g0719.1
ATGGGAAATTTCGGTCTACTAAAAATTGAACATCTGTTTCATGCCTTCTTCATCATCCTAATTCCTTGTTTCTTTGATGGTATAATTTGCACAGACTCTGAAAGCTCATCAATCTTACCTCCTTTAATCCCCCTTCCCCCATTACCTCCTTTAGTCCCCCTTCCCCCATTACCTCCATTAATCCCCCAACTTCTGAACTTCACAGACCAAAGACTTGCTCTTGTTTACCCTATAATCATGAGCTTTAGGAACACGATCATTTCTGACCCATTAGGCATCACTAATACCTGGGTTGGCTCAGACATATGCAACTACAAGGGTTTCTACTGTGACAACCCTCCAGACAATAAAAGTGCCACTACACTTGCCTCCATAGATTTCAATGGCTTCCAGCTCAGTGCGCCCACTCTTGATGGCTTCATTGATCAACTTCCTGACCTAGCACTTTTTCATGCTAACTCCAATAATTTCTCAGGTATCGTTTCTCCAAAAATTGCAAATCTCCAATACCTGTATGAGCTTGACATAAGCAACAACAACTTCTCTGGCCCCTTTCCTACTGCTGTTCTCACCATGAATAGTCTATTATTCTTGGACATCCGCTACAATTCCTTCACTGGTTCCGTACCACCCCAAATTTTCGAGCAAACCCTAGAGGTCCTTTTCATTAATAACAACAATTTCATACAAAAACTCCCGGACAACCTTGGAGCTACACGAGCCCTTTATCTCACTTTAGCCAACAACAGATTCACCGGCCCAATCCCGAAAAGCATCGGCAGCGCTTCATCATCGTTGAAAGAAGTACTATTATTGAACAATTTGATCACAGGTTGCATCCCTTATGAACTAGGGTTTTTAAGAGATGCAACACTTTTTGATGCCGGAAACAACCTATTGACCGGGCCACTTCCCTGTTCATTGGGATGCTTGGACAAGATGGAGGAACTTAATTTTGCCGGAAACTTACTGTACGGAAAATTGCCGGAGGTGTTGTGCGAACTAGGAAATTTGGTCAATTTATCGCTGTCCAACAACTATTTCACGTCGGTCGGGCCTATGTGTAGGAAGCTGATAGAAAATGGGGTTCTTGACTTGAGGAAGAACTGTATTCAGTATCTTGCTGATCAAAGATCAGCGGAGGAGTGTGCCTTGTTTTTCGGGAATCCTAGAAGTTGCCCGCACCCGGCGACGTTTAGTTTACTGCCTTGTAAGGTTCCACCAAAATCGAAGGGGCATTTGGTGTCTGATAATGCTGCTTTTTTGAAGCATAGATTG
>Pyrpy_N_05g0720.1
ATGGCAAACAGCAATTATCTCCTCACTATTTCTAGCTACTCTTCATTCATTGAGCTTAAACAACCAGACATGACTACCTTCTCTTTCTTTTCTTCACTTCTGATCTCAACATTTTTGGTGCATTTATGTTTGTACCATTATAAGGTTGAAGCCTTGGAGATAATCATAGGTGGAGGAGGAGGTGAGGCCAGCCCTCCTGCTCCCTCCCCCGACTATGAAGATTGTCCTCCTCCTCCTCCCCCTCCATGCCCGCCGCCACCATCACTGCCACTGCCGCCACCTCCAAAACTACAGTCTCCACCACCGCCAATGCCACCAAAATCACCGCCGCCACCTTCCTCCGGCCCCTTTGAAAGCGAGCGACTTGAAATTGCCTTCAATGTGGTTAAAAGGTTCGTAGCAAAAATCAAGTCCGACCCAAAGGGCTTCGCAAAGACATGGCAAGGTCCAAAAATTTGCAGATACAAGGGCTTTGTCTGCGCCATTCATCCTGTCTACAAGCAGAAAACAGTCTCCGGTATAGACATCAACGGGGCTATGTTGGGTGGTTACAACAATAAACTTCCACTCGATGGCTTCCTTGACAAGTTAGAAGACTTGGTGTTCTTCCATGCAAACTCCAACAACTTCACAGGCTCAGTCCCGATTGGCACTGCCATGCTTCGATACTTCTACGAGCTCGATCTCAGCAACAACAAGCTATCCGGAGGGTTTCCGTACGAGGTTTTAACAGCAACAAATTTGACATTTTTGGACCTCCGGTTCAACTTCTTTGCCGGTCCGGTCCCAGCCCGAGTCATCAAACTAGACGTTGATGTGCTATTCGTCAACAACAACTGTTTCACTCAGCAGATCCCTGACGATCTTGGCTCCTCACCTGCCCATTACTTCACTTTTGCCAACAACAATTTCACCGGTCCGATCCCAAGAAGCATTGGTCAAGCATCCAGAACCCTTTATGAGATTCTCTTCCTTGGGAACCAACTTTCAGGATGTCTGCCTTATGAAATTGGGTACCTAAATCAGGCCACCGTATTCGACGCGAGTTCCAACAGCTTAACAGGCCCAATCCCAGCCTCATTTGCTTGCTTGGCCAAGATTGAGTTTCTAAACTTGGCCAAGAACAAGCTCTACGGACCAGTGCCTGAGATGGTGTGCAAGTTGTCTAACCTGGAGAACTTGTCTTTGGCAGACAACTATTTCACAAAGGTCGGTCCAGAGTGCCAGAAATTGATTGACAGAAAGAAACTTGATGTTAGTAAGAACTGCATTTTGGACCAACCAAATCAGAGAATAAACGAGGAATGTGCTACATTCTTCTCCAAGCCTATAAAGTGTCCCAACGAGAAGGAAATGATTTACATTCCTTGTAAAATACCGTATTCGGGATCAAACGAGAAGAAGTCCGATCATCTGCCACGAGCTCCACTGTCTTATGGTACTCTTGTACCACATAGGCTT
>Pyrpy_N_08g0756.1
ATGAGAAGCTCTACTTTCATCAAAGCTCTAGTTTTATTCTCAACCTTCTTTTTTCTTCTAGCTTATCTCTCAATTGCCGGCTGTGTGGCGGTGACATTTTCGTTGCATGAAAGTTCTTCTCCTGCAACATATTACTCCAACAAAGAAACCCTCAAGTTCGTTTTAGTTGGCCACCGCAAAAGAGTCAACGGAGACAAAAGCCACCGACTACCACCACCACCACCACCACCACCACCACCACCACCTCCACCTCCACCTCCACCTCCACCACCACCACCTCCACCTCCACCTCCACCTTCACCACCATCACCATCACCACCACCACCATCACCACCATCACCACCATCACCATCACCACCATCACCACCACCACCACCACCACCACCACCTCCACCTCCACCTCCACCACCACCACCACCACCACCACCTCCACCTCCACCTCCACCTTCACCACCATCACCATCACCACCACCACCACCACCACCACCACCATCACCACCACCACCACCACCTCCACCTCCACCTCCACCTCCACCTCCACCACCACCACCGCCACCGCCACCGCAAGCACCTCCTACAAATTTCCCAGACACGCAAGAACTTGTATTTGCAGATCAAAGGCTCAAACTAGTCTACCCAATTATCCAAAACTTCAAGTCCCTCATCACCCCAGATCCTCTAAACATCACCAAAACTTGGGTAGGCTCCGACATTTGCAGCTACAGAGGCTTCTACTGTGACAGCCCTCCGAACAACAGCTCCGCGTTTGCCCTCGCCTCGATAAACTTTAACGGATTCCAACTTGGGGCCTCTTCTCTCAATGGGTTCCTCTACCAGCTCCCGGACATTGCCCTCTTCCATGCAAACTCCAACAACTTTTCCGGCACCGTCTCCTCCGCCATTGCCAACCTCCCCTCTTCCATGCTAAGGTTCAATTTCTTCACTGGGACCGTCCCGCCACAAATTTTCACTCAAGAACTCGACGCCCTCTTTTTAAACAACAACGATTTCATGCAAAATCTTCCCGACAATCTCGGCACCTCTCAAATTCTCCTCCTCACCTTAGCAAACAACAGATTCACAGGTTCGATTCCATCGGGCATTTCCAAAGCTTTCGCTGCTCTGACTGAGGTTCTACCCCTAAACAACCAGCTCACAGGATGCTTGCCTTATGAGATAGGGTTGCTAAAAGAGGCCGTATTTTTTGACGCTGGAAACAATCAGTTAACCGGGCCATTACCGTTCTCATTGGCCTGCCTCGAAAACGTGGAGCAGCTGAATTTTGCTGGGAATTTGTTGCATGGCACGGTGCCTGAGGTGGTATGTCATGAGCTGCAGAATTTGGCAAACTTTTCGCTGTCCGATAATTATTTCACAAATGTTGGTCCTGTTTGTAGAAGCTTGATCGGGAAAGGAGTGCTCGACGTTACAAACAACTGCGTTCCCGATCTTCCGTTTCAAAGACCGACAGAGGAATGTGCAGATTTCTTTGCACATCCAAGGTTCTGTCCCTTCATGGGGTCCTATACTTACATTCCATGTAAGCTTCCTCGTTTTGGTTCTTTGTATTCACCT
>Pyrpy_N_08g1017.1
ATGAGAAGCTCTACTTTCATCAAAGCTCTAGTTTTATTCTCAACCTTCTTTTTTCTTCTAGCTTATCTCTCTATTGCCGGCTGTGTGGCGGTGACATTTTCGTTGCATGAAAGTTCTTCTCCTGCAACATATTACTCCAACAAAGAAACCCTCAAGTTCGTTTTAGTTGGCCACCGCAAAAGAGTCAACGGAGACAAAAGCCACCGACTACTACCACCACCACCACCACCACCACCACCACCACCACCACCACCACCTCCACCTCCACCACCACCACCTCCACCTCCACCTTCACCACCATCACCACCATCACCATCACCACCATCACCACCATCACCATCACCACCATCACCACCTCCACCTCCACCACCACCACCTCCACCTCCACCTCCACCTCCACCTTCACCACCATCACCATCACCACCACCACCACCACCACCACCACCACCACCACCACCACCACCACCTCCACCTCCACCTCCACCTCCACCTCCACCACCACCACCGCCACCGCCACCGCAAGCACCTCCTACAAATTTCCCAGACATGCAAGAACTTGTATTTGCAGATCAAAGGCTCAAACTAGTCTACCCAATTATCCAAAACTTCAAGTCCCTCATCACCCCAGATCCTCTAAACATCACCAAAACTTGGGTAGGCTCCGACATTTGCAGCTACAGAGGCTTCTACTGTGACAGCCCTCCGAACAACAGCTCCGCGTTTGCCCTCGCCTCGATAAACTTTAACGGATTCCAACTTGGGGCCTCTTCTCTCAATGGGTTCCTCTACCAGCTCCCGGACATTGCCCTCTTCCATGCAAACTCCAACAACTTTTCCGGCACCGTCTCCTCCGCCATTGCCAACCTCCCCTCTTCCATGCTAAGGTTCAATTTCTTCACTGGGACCGTCCCGCCACAAATTTTCACTCAAGAACTCGACGCCCTCTTTTTAAACAACAACGATTTCATGCAAAATCTTCCCGACAATCTCGGCACCTCTCAAATTCTCCTCCTCACCTTAGCAAACAACAGATTCACAGGTTCGATTCCATCGGGCATTTCCAAAGCTTTCGCTGCTCTGACTGAGGTTCTACCCCTAAACAACCAGCTCACAGGATGCTTGCCTTATGAGATAGGGTTGCTAAAAGAGGCCGTATTTTTTGACGCTGGAAACAATCAGTTAACCGGGCCATTACCGTTCTCATTGGCCTGCCTCGAAAACGTGGAGCAGCTGAATTTTGCTGGGAATTTGTTGCATGGCACGGTGCCTGAGGTGGTATGTCATGAGCTGCAGAATTTGGCAAACTTTTCGCTGTCCGATAATTATTTCACAAATGTTGGTCCTGTTTGTAGAAGCTTGATCGGGAAAGGAGTGCTCGACGTTACATTCAACTGCGTTCCCGATCTTCCGTTTCAAAGACCGACAGAGGAATGTGCAGATTTCTTTGCACACCCAAGGTTCTGTCCCTTCATGGGGTCCTATACTTACATTCCATGTAAGCTTCCTCGTTTTGGTTCTTTGTATTCACCT
>Pyrpy_N_10g0016.1
ATGGGTGCCTTCTCTTTCATTTCTTCACTTTTGATCTCAACATTGTTGGTGCATTTATGTTCGTACCATTATAAGGTTGAAGCCTTGGAGATAAGCATAGGTGCGGCCAGCCCTCCTGCTCCTTCCCCCGAATACCAAGACTGTCCTCCTCCCCCTCCCCCTCCATGCCCACCTCCTCCTCCCCCTCCACGCCCACCTCCTCCTCCCCCTCCACCGCGGCCTCCCTCACCACCACCACCGCCAGTGTTGCCACCACAGCCGCCTCCATCACCGCCACCACCGCCACCTCCAAAACCACGGCCTCCGCCAAAACCAAAATCACCGCCACCACCGCCGCCTCCATCACCGCCACCACCGCCACCTCCAAAACCACGGCCTCCGCCAAAACCAAAATCACCGCCACTGCCGCGGCCTCCATCACCGCCACCACCGCTGCCTCCAAAACCACAGCCTCCACCAAAACGAAAATCACCGCCGCCACTTTCCCCCGGCCCCTTTGAAAGCGAGCGAATTAAAATTGCCTACTATGTGATCAAGAAGTTCGTAGCCAAAATCAAGATCGACCCAAAGGGCTACGCAAAGACATGGCGAGGTACAAACGTTTGCAAATACAAGGGCATCGTCTGCGCCGTTCATCCTGTATACAAGCAGAAAGCAGTCTCCGGTTTAGACATCAACGGGGCTATGTTCGAAGGTTTCAACAAAAATCTTCCACTCAAAGGCTTCCTTGACGAGTTACAAGACTTGGTGTTTTATCATGCAAACTCCAACAACTTCACAGGCTCAGCCCCGGTAAGCCCTGCCATGCTTCGATACTTCTACGAGCTCGATCTCAGCAACAACAAGCTAAGTGGAGGGTTTCCGTACGAAGTTTTAACAGCAAAAAATTTGACATTTTTGGACCTCCGTTTCAACTACTTTACCGGTCCTGTCCCAGCCAAAGTCTTCGAACTAGCAGTTGATGTGCTCTTCCTCAACAACAACTATTTCACTCAGCAGATCCCTGACAATCTTGGCTCCTCACCTGCCCATTACTTCACTTTTGCCAACAACTATTTCACCGGTCCGATCCCAAGAAGCATTGGCCAAGCATCCAAAACCCTTTATGAAGTTCTCTTCCTTGGGAACAAACTTTCAGGGTGTCTGCCATACGAAATTGGGTATCTAAACCAGGCCACCGTGTTCGATGCAAGTTCCAACGTCTTAACAGGCCCAATACCAGCCTCGTTTGCTTGCTTGGCCAAGATAGAGTATCTAAACTTAGCCAAGAACAAGTTCTACGGACCCGTGCCTGAGATGGTGTGCAAGTTGTCTACCCTGGGGAACTTCTCTTTGGCAGACAACTATTTCACCGCGATCGGTCCAGAGTGCCAGAAATTGGTTGATAGAAAGACACTTGATGTTAGTAAGAACTGCATTTTGGGCCAACCAAATCAGAGAAAAAAAATGAAATGTGCTAATTTCTTCTCCAAGCCTAGAAAGTGTCCCAACGAGAAGGAGATGACTTACATTCCTTGTAAAAGGCCGTATTCGGGTTCAAATGAGAAGAAGTCCGATCATCTGCCACGAGCTCCACTGTCATATGGTACTCTTATACCACATAGGCTT
>Pyrpy_N_15g0654.1
ATGAGAAGCCCTGATTCAACCAAAGCTCTAGTTTCATTCTCAACCTTCTTATTTCTTCTAACCTATCTTTGTATTGCTAGTTGTGTAGCAGTAGCATTTCCGTTGCATGAAAATTCTTCTCCCGTAACAAACTATTCCAACAAACAAACCCTCGAGTTCGATTTAGGTGGCCACCGCAGAAGAGGCAGCGGACACAAAAGCCACCTAAAGCACAAAACCCCACCACCACCACCACCACCACCACCACCACCACCACCGGTACCACCACCACAAGTACCACTACGGCCGCCACAAGCACCTCCTCCTACAAAATTGCCAGACAACCAAGAACTTGTATTTGCAGACCAAAGGCTCAAAATAGTCTACCCAATTATCCAAAACTTCAAGTCCCTCATCACCTCAGATCCACTAAACATCACAAAAACTTGGGTGGGATCCAACATATGCAGCTACAAAGGCTTCTACTGTGACAGCCCTCCAAACAACAGCTCCGCCATTGCCCTCGCCTCGATCGACTTCAACGGATTCCAACTAGGGGCCCCTTCTCTCGACGGATTTCTCGACCAGCTCCCGGACATTGCCCTCTTCCATGCAAACTCCAACAATTTTTCCGGCACTGTCTCCCCCGCCATTGCCAACCTCCCTTACCTCTACGAACTCGACATAAGCAACAACCAATTCTCCGGGGCGTTTCCCTCCGCCGTTCTCGGCATGAACACCTTAGGTTTCTTGGACATAAGGTTCAATTTCTTCACTGGGGCCGTCCCACCGCAGATTTTCACTCAAGAACTTGACGCCCTATTCCTAAACAACAACAATTTCATGCAGAATCTTCCCGACAATCTCGGCAGTTCTCATATTCTCCTTCTCACCTTAGCAAACAACAAATTCACGGGCTCAATTCCATCGGGCATTTCAAAAGCTTTCGCCGCTCTGACTGAGGTTCTGCTCCTAAACAACCAACTCACAGGATGCTTGCCTTACGAGATAGGGTTGCTAAAACAGGCCGTAGTTTTAGATTTCGGAAACAACCAGTTAACCGGGCCGTTACCGTTTTCACTGGCCTGCCTCGAAAACGTGGAGCAGCTGAATTTTGCGGGTAACTTGTTGCATGGCATGGTACCTGAGGTGTTGTGTCATGAGCTGCAAAGCTTGGCGAACTTTTCGCTGTCCGATAATTACTTCACTAATGTTGGTCCGATTTGTAGAAGCTTGATCGGGAAAGGAGTGCTCGATGTTACGAACAACTGTGTTCCCGATCTTCTGTTTCAGAGACCGGTGGAGGAATGTGCGGATTTCTTTGCGCACCCAAGGTTTTGTCCCTTCATGTGGACTTATACTTACATTCCATGTAAGCTTCCTGGTTTTGGTTCTTTGTTTCCTCCATTGCCTCCTCCACCG
>Rosch_v2.0_Chr4g0387761
ATGGGTACCAACAATTCTTTCTTTGCTTCAGTTTTGCTTTCACTACTCGTGCTACATTTGTGTTTGCAACATGATCTAGTTGAAGGTGCTGAAAGAGAAGCCCTGGAAATAATCATTGGTGGTGGCGGCAGCTACAGCCCTCCTCCTGCTCCCTCCCCCGAATACGAAGAATGCCCTCCCCCTCCGCCTCCTCCTTGCCCACCGCCACCTCCATCACCACCACCGCCATCACTTCCACCACCTCCATCACCGCCGCCACCAAAACTCCGTCCGTCTCCACCACCACCATCTCCATCACCGCCACCGCCGTCTCCACCACCACGACCACGACCACGACCACGACCACGACCACGACCACCTCCACCATCACCACGACGAGCACACTCTCCGGTACCAGTACCAAACGACCGACTTGGAATTGCCCTCAGAGTAATTAAAAAGTTCAAAGACCTAATCGGGTATGACCCAAAAAACATCACAGGCACATGGGTCGGCACAAATCCTTGCAAGTTCACGGGATTTAAATGTGCAATGGTCCCTGTCTATAACCAAATGGCAGTCACCGAAGTTGACTTCAATGGCAAAGGACTAGTTGGCAAACCGTTCGGTGGCAAAGATATAAAGCTACCCCTTGGCGGTTTCGTAGACCAGTTACCAGACTTGGTGTTTTTCCATGCCAACTCCAACAATTTCACAGGCTCAGTCCCGAAAGAAATATCCAAACTTAAATACTTCTACGAGCTCGACCTCAGCAACAACAAGCTAACTGGGAACATCCCATATGAAGTTCTAAGTGCCACAAAGTTGACATTCTTAGATCTCGGGTTCAACTTTTTCACTGAGCAGATTCCTGATGCTATTGGCTCCTCACCAGCACATTATCTCACTTTTGCCAACAACCAGTTCTCGGGTCCAATCCCAAATAGCATTGGCAAAGCATCAAAAACGCTTTATGAGGTCCTCTTCCTCAACAACAAACTCTCAGGGTGTTTGCCATGGGAAATCGGCAAACTTAGCCAGGCAACCTTGTTCGATGTGAGCTCCAACTACTTAACAGGCCCAATTCCTCATTCCTTTGCTTGCTTGGCCAAGATGGAGATTCTGGTCTTGGACAATAACCAGTTCTATGGAACAGTGCCTGAGTTGGTATGCAAGCTGCCCACCTTGACGAACTTGTCGATAGCAAACAACTATTTCACCCAAGCCGGACCCGAGTGCAGAAAACTGATCAAGAAAGGGTTTCTCAACGTCAAGAACAATTGTATCTTGGACCTTAAAGATCAAAGATCAAAGAGTGATTGTGCTTGGTTCTTCTCTAAGCCCAGAAACTGTCCCAACGAGCGGTCCATGATTTACATTCCTTGTCAAAATCACTATTCAACTTCTGCCCCATTAAGTTACGGTACTCTTAAACCGCATAATCCG
>Rosch_v2.0_Chr6g0255781
ATGATGAGTTCCAACATATCTTTCTGTGCTTCAATTCTGTTTTCTATCTGTTTCCTCCATTTATGTTTGCAACATGATCAAGTTGAAGCTCAACCGGGCGGCTTTGCAAGCCCCCGACTTCGAAATGCCTTCAATGTGATTCAAAACTTCAAGTCCAAAATCCAGAGTGACCCTAAAAGAGTCACAGCAACATGGGTTGGCAATAATGTATGCAACTACACGGGCTTTACCTGTGCAGTTGTTCCGGACTTCAAGCAGAGATCGGTTATTGGAGTCGACTTCAATGGTTTCTTGTTTGGCGGCAAAGGTTCCAGGCTCCCCCTCGGTGGCTTCATCGACAAGTTAGACGACTTGGTCTTCTTCCATGCAAACTCCAATAACTTCACAGGCACAGTCCCGCCTGGCACAGCTAAACATCGATTCTTCTATGAGCTCGACCTCAGCAACAACAAGCTCTCTGGAGCGTTCCCAACAGAAGTTCTTGCTGCCTCGAACTTGACTTTCTTGGATCTCCGGTTCAACTCGTTTAACAACTCTGTTCCTTCCACGGTGTTTAACCTAGACGTTGATGTACTCTTCCTCAACAACAATAATCTCTTTCAGCAGATTCCAAGAACTCTTGGCTCGACTCCAGCCCATTATATCACTTTCGCTAACAACAAATTCTCCGGTACAATCCCAAGAAGCATTGGCCAAGCATCAAACACTCTTTATGAGGTTCTCTTCCTGAAGAACGGCCTTTCAGGGTGTTTACCAATGGAAATAGGGAACTTGAAGCAGTCCACCGTGTTTGATGTGAGCTTCAACCAGTTAACGGGGCCGATACCGCTATCGTTTGGTTGCTTGTCCAATGTACAGCTTCTGAACTTGGCCAACAACAAGTTCTATGGGGCAGTGCCCGAGTCGGTTTGCCAGTTGCCTAAGCTAGCGAAATTGACACTGGCTAAAAACTGGTTCACCCAGGTCGGACCACAATGTAGGAAGTTGATCAGGAAAGGGGTTCTTGATATCAAGTTGAACTGCATTTTGGACCTTCCGAATCAGAGGTCAGCGGCTGATTGTGCTAATTTCTTCTCCAAGCCCAGACAGTGTCCCAATGAGAGGTCCTTGACTATCATTCCTTGTAGAAGAAGGTCCTCTTCAAGTACTTTAAGTGAGGAGAAGTCTGATGGTCCTCAAGCACTGGCTCCTGCCCCGCTATCTTATCGTACTCTCGTACCGCATAGGTTA
>Rosch_v2.0_Chr6g0255841
ATGGGTCAGTTCCACCCCAAGTGTTCTTCCTGGAAGTTGATGTACTCTTCCTCAACAACAACAATTTCATTGAGCAGATTCCTGATGCTCTTGGCTCCTCACCAGCACATTATCTCACTTTTGCCAACAACAAGTTCTGGGGTCCAATCCCAAATAGCATTGGCAAAGCATCAAAAACGCTTTATGAGGTCCTCTTCCTCAACAACCAACTCTCAGTCGTCAGACATGATTCGTAGGTGTTTGCCATGGGAAATCGGCAAACTTAACCAGGCAACCTTGTTCGATGTGAGCACCAACTACTTAACAGGCCCAATTCCTCATTCCTTTGCTTGCTTGGCCAAGATGGAGATTCTGGTCTTGGCTAACAACCAGTTCTATGGAACAGTGCCTGAGTTGGTATGCAAGCTGCCCGGCTTGAGGAACTTGTCGTTAGCAAACAACTACTTTACCCAAGTCGGACCGGAGTGCAGAAAACTGATCAAGAAAGGGTTTCTCGACGTCAAGAACAATTGTATCTTGGACCTTCCAGATCAAAGATCAAAGAGTGAATGTGGTTGGTTCTTCTCTAAGGCCAGACACTGTCCCAACGAGCGGTCCATGCTTTACATTCCTTGTCAAACGCACTATTCAAATGAGAAGAAGCCTGAACATCGAGGACAAGCTTCTGCCCCATTAAGCTATGGTACTCTTAAACCTCATAATCCG
>Rosch_v2.0_Chr6g0255851
ATGGGAAGCTTCTGTTTACCATTTGTGCGTCTACTTTATACCATCGTCATCATCCTTCCCTGTTCCTTCAATACTGTAATTTGTACAGACCATGAGACTCCATCACTATTACCTCCATTAATCCCTGAACTCTTGAACTTCTCAGACCAAAGACTATCATTGATTTACCCCATTATACAATCCTTCAAGAACATCATCACGTCAGATCCATTAGGCATCACCAAAACCTGGGTTGGCGCTGACATATGCAAATACAAGGGCTTCTACTGTGACAAACCACCGGACAATGTCACCGCCACTGCACTCGCCTCCATAGATTTCAACGGCTTCCAACTCAGTGCTCCAACTCTTGACGGCTTCATAGATCAACTTCCTGACCTTGCACTCTTTCATGCTAACTCCAACAAATTCTCAGGTATCATTTCACCAAAAATTGCAAATCTCAAATACCTCTATGAGCTTGACATAAGCAACAACAACTTCTTTGGCCCTTTTCCCTTGGCAGTACTCACCATGAATAGTCTCTCATTCTTGGACATCCGGTACAACTCTTTTACCGGATCCGTGCCACCCGAAATTTTCGAGCAAACCCTGGATGTTCTCTTCCTCAACAACAACAATTTCATACAAAAACTCCCTGATAATCTTGGTGCTACACCAGCGCTTTATCTCACCTTAGCCAACAACAAGTTCATCGGCCCCATCCCAAAAAGCATCGGAAGTGCTTCATCAACTTTGGTAGAAGCGCTGCTCTTGAACAATTTGTTAACCGGTTGCATCCCTTATGAACTAGGGTTTTTGAGAGATGCCACTGTAATTGATGCCGGAAACAACCTGTTGACCGGCCCTTTGCCGTGTTCATTGGGATGCTTGGACAAGATAGAACAGCTCAACTTTGCCGAGAACTTTCTCTATGGACGAGTGCCGGAGGTGCTTTGTGAACTAGGGAATTTGGCCAATCTATCTCTGTCAAACAACTACTTTACTGGAGCAGGGATAGCATGTAGAAAGCTGATAAAAAAGGGTGTCCTTGACATAAGAAACAATTGTATTCATGGTCTTGCAGATCAAAGATCAGTGGAGGAATGTGCCTTGTTCTTCTTGACCCCTAAAAGCTGCCTGCGCCCTGAGACATTTAGTTCAATTCCTTGTAAGGCTCCACCAAAATCAAAGAGGAAATCGGCTCCATATTCTGCAGCTCCGAAGCAGAGGTTC
>Rosch_v2.0_Chr6g0308481
ATGAGAAGAAGCGCTTCAACCAAAGCGTTGTTTTTAACCTTCTTCTTCTTCTTCCTCCTAACATGCCTCATTGCAAACTCTGCGACTCACAACATTACTAGAAGAAGTAGCAAAGACAAAACCCACAGAAAGAAGTGTCCTATAACCAGTAGTCTACTCCAGTGTTCGAAAACACCACCGCCACCACCACCACCACCAGATGCACCAAACCCACAAAAAGTGCTCTCATTTGCAGACCAAAGGCTTCAAGTGGTATACCCAGTCATTCAAAAATTCAAGTCCATCATCACCTCAGATCCTCTCAACATCACCAAAACTTGGGTAGGATCAGATATATGCAAATACAAAGGCTTCTACTGTGACAATCCACCATACAACTTATCTGCAATCGCGCTAGCCTCCATCGACTTCAATGGCTTCCAACTCGGTGCTTCCTCCCTTGATGGGTTTCTTGATCAGCTCCCTGATATTGCTCTGTTCCATGCAAACTCCAACAACTTTTCCGGCACCATTTCCTCCAAAATTGCCAACCTCCCCTACCTCTATGAGCTTGACATTAGCAACAACTTATTCTCCGGTCCATTCCCAACCGCAGTTCTCGGCATGAACGGCTTAACTTTCTTGGACATAAGGTTCAATTTCTTCACCGGCTCTGTTCCGCCTCAGATTTTCACTCAGGACCTTGATGCTCTCTTCCTCAACAACAACAACTTCATGCAGAGCCTTCCGGATAACCTAGGCAGCTCCCATATAATTCTCCTCACTTTGGCAAACAACAACTTCAATGGCCCTATTCCAAGCAGCATTGCAAAAGCTCTGTCTTCTCTCACTGAAGTTCTGCTTCTCAATAACCAGTTAACAGGTTGTTTGCCTTATGAGCTAGGTTTTTTAAAGGAGGCCATAGTGTTTGATGCTAGCAACAATCAGTTAACTGGTCCGTTACCGTTCTCTTTGGCTTGTCTAGACAAAGTGGAGCAGCTAAGTTTTGCTGGAAACTTATTGTTTGGCTTGGTGCCGGAGGTGATCTGTGATCAGCTGCTGAATCTGGCAAACTTTTCGCTGTCCAATAATTACTTCATCCATGTTGGTCCAATATGTCAAAGTTTGATCCAGAGAGGACTGCTTGATGTTACTAATAACTGCATTCCTGGTCTTCCATTCCAAAGATCGGTAGAAGAATGTGCAGATTTCTTCGCGCATCCCATGTTCTGTCCGAATATGGGGTCTTATACCTGTATTCCCTGCAGTAAGTTTCCTTATACTTCTTTTGTTCATCAAGTGGATCCTACACCT
>Rubch_LG02.4214
ATGGGAAGCTTCGTTTTACCTATTGTACGTCTATGCCAAGTCTTGTTCATTATCCTTCCCTGTTTCCTCAATACTGTAATTTGCATAGACCTTGAAAATCCATTACCATTATTACCTCCAATAATCCCCGAACTCTTGAACTTCACTGAACAAAGACTAGCAGTGATTTACCCCATCATACAAACCTTCAAGAACATCATCACTTCAGACCCATTAGGCATCACCGAAACCTGGGTTGGCGCGGACATATGCAACTACAAGGGCTTCTACTGTGATAACCCACCGGACAATCTCACTGCAACTGCAGTCGCCTCCATAGATTTTAACGGCTTCCAACTCAGTGCTCCAACTCTTGACGGCTTCATAGATCGACTTCCTGACCTTGCACTCTTTCATGCTAACTCCAACAACTTCTCAGGTATCATTTCAGAAAAAATTGCAAATCTGCAATACCTCTATGAGTTGGACATAAGCAACAACAACTTCTTTGGCCCTTTTCCCATGGCAGTACTCACTATGAATAGTCTCTCATTCTTGGACATTCGGTACAACTCTTTTACCGGATCCGTACCGCCCGAAATTTTCAAGAGAAACCTAGATGTCCTCTTCCTCAACAACAACAATTTTATGCAAGAACTCCCTGACAACCTTGGTGCTACGCCAGCTCTTTATCTCACGTTAGCCAACAACAAATTCATCGGCCCCATCCCGAAAAGCATCGGACGTGCTTCATCAACGTTGGTAGAAGTACTGTTCTTGAACAATTTGATAACCGGTTGTATCCCTTACGAACTAGGTTTTCTGAGAGATGCCACCGTATTTGATGCCGGAAACAACCAGTTGACCGGCCCTTTGCCGTGTTCATTGGGATGCTTGGACAAAATAGAACAGCTTAACTTCGCCGGGAACTTTCTGTTTGGACAGGTGCCGGAGCAGCTCTGTGAACTAGGGAATTTGGCCAATCTATCTTTGTCGAACAACTATTTTACCCGAGCCGGGATAGCGTGTAGAAAACTGATAAAAAAGGGTGTCCTTGACATAAGGAAGAATTGTATTCATGATCTTGCAGATCAAAGATCAGTGGAGGAATGTGCCTTGTTCTTCTTGCACCCTAGAAGCTGCCTACACCCTGAGACATTTACTAAACTGTCTTGTAAGGCTGCACCAAAATCAAAGAGGAAAACGGCTCCAAATTATGCCCTTTCCAAGCATAGATTG
>Rubch_LG02.4215
ATGGGAACCCACAATTCTTTCTTTGCTTCAGTTTTGCTTTCAATATTTTTGCTACATTTGTGTTTGCAACATGGTGTAGTTGAAGGCGCTGAGAGACAAGCCCTGGAAATAATCATTGGTGGAGGTGGTGGCACCAGCAGCCCTCCTGCTGCTCCTCCCGAATACCCAGAATGCCCTCCCCCGCCTCCTCCTCCATGCCCGCCAACACCCTCCCCGCCACCACCGCCGCCACCACCGCCACCACCACCTCCGCCACCACCTCCGCCTCCACCGCCGCCACCTCCACCACCACCACAACCACCATCACCATCACCATCACCGAAACCAAAACCAAAACCCCGACCACAACCTCTGAACAAACGACTTATAGCTGCCCGAAAAGTAATTCTAAGGTTCAAAAAGTTAATCAGGGACGACCCGTACGGCATCACAGACTCATGGAAGCCGGACAAAAGTCCTTGCACATACAAAGGCATTACCTGTGCAGTTGTCCCTGTCTATAAGGAACAAACAGTTGCCGGAGCTGACTTCAATCGGAATGGCTTTGCCGGCCATTATGATAACCTACCACTCGAGGGGCTCATAGAACAGTTGCCAGACTTGGTGTTTTTCCATGCCAACTCCAACAATTTCACAGGCACAGTTCCGAAGGGCTTGACCAAACTTCAATACTTCTACGAATTCGACCTCAGCAACAACAAGCTATCTGGGGGCTTCCCATATGAAATTCTAAATGCCACAAATTTGACATTCTTGGATCTCCGGTTCAACAATTTTGTAGGGACAGTTCCACCCCAAGTGTTCATCCTAGACGTTGATGTACTCTTCCTCAACAACAACCAGTTCGCTCAGAAAATTCCGGATGCTCTTGGCCAGTCACCAGCCCATTATCTCACTTTTGCTAATAACCAGTTTCATGGTGAAATCCCAAGAACCATTGGCAATTTATCAAAAACGCTTTATGAGGTCCTCTTCCTTAATAACAAACTTTCAGGGTGTCTGCCAATGGAAATCGGCTACCTCAACCAGGCCACCTTGTTTGATGTGAGTTCCAACCACTTAACCGGACCAATTCCTCAATCATTTGCTTGCTTGGCCAAGATGGAAATTCTGATCTTGGACAACAACCAGTTCTATGGAGCAGTGCCTGAGCTGGTTTGCAAGTTGCCTAATCTGGTGAACTTGTCATTAGCAAACAACTACTTCACCCAAGTCGGACCGGAATGTAGAAAACTGATCAAGAAAGGGTTTCTTGAAGTCAAGGAAAATTGTATCAGGGACCTTCCCAATCAAAAATCAAAGCGTGATTGTGCTTGGTTCTTCTCTAAGCGCAGAAACTGTCCCAACGAGCGGTCCTTGCTTTACATTCCTTGCCAAAAGGGGTACTATTCAATTCCAGATTCAAATAAGCAGCTGCCTGAACATCAAGGACAAGCTCCTGCCCCATTAACTTATGGTACTCTTAAACCACATGGGCTT
>Rubch_LG02.4217
ATGATGAGCTCCAATATTTCTTTCTGTGCTTCCATATTGATTTCAATCTGCTTCCTACATTTATGTCTGCAGCATAATCAAGTTGAAGCTCAACCGGGTGGATTTGCAAGCCCCCGACTTCGAAATGCCTTCAATGTAATTCAAAGGTTCAAATCCAAAATCCAGAGTGACCCGAAAAACGTCACTGGAACTTGGGTTGGCAATGATGTGTGCAGATACAGGGGCTTTATCTGTGCAGTTGTTCCCGACTTCAAGCAGAGAACGGTCATCGGAGTCGACTTCAACGGCTTCTTGTTTGGAGGCAAAGGCTCCAGTCTCCCCCTCGATGGCTTCATCGACAAGTTAGACGACTTGGTCTTTTTCCATGCCAACTCCAACAATTTCACAGGCACGGTCCCGAATGGCACAGCCAAACATCGATTCTTTTATGAACTCGACCTCAGCAACAACAAGCTATCTGGGGCGTTCCCAAATGAAGTTCTTGCTGCCTCGAACTTGACTTTCTTGGATCTCCGGTTCAACACGTTTAACAACTCTGTTCCTTCCAAAGTGTTCAACCTAGACGTCGATGTACTCTTCCTTAACAACAACAATCTCGTTCAGCCGATTCCTAGAACTCTCGGCTCGACATCGGCCCATTATATCACTTTTGCCAACAACAAGTTCAGCGGTACAATCCCAACAAGCATTGGCCAAGCAGCAAACACTCTTTATGAGATTCTCTTCCTGAAGAACAGCCTTTCAGGGTGTTTGCCAATGCAAATTGGGAATTTGAAGCAGTCCACCGTGTTTGATGTGAGCTTCAACAAGTTAACGGGGCCGATACCGCTATCATTCGCTTGCTTGACCAAAATTGAGCTTCTGAACTTGGCCAACAACCAGTTCTACGGGGCAGTGCCCGAGTCGGTCTGCCAGTTGCCTAATCTAGGAAAATTTACCTTGGCTAAAAACTATTTCACCCAAGTCGGACCAGCATGTAGGAAGTTGATCAGGAGAGGGATTCTTGATATTAAGGTGAACTGCATTTTGGACCTTCCAAATCAGAGAACACAGGCTGATTGTGCTAATTTCTTCTCCAAGCCCAGAACATGTCCCAACGAGAGGTCCTTGACTATCATTCCTTGTAAAACAAGGTCCTCTTCAACTACTTCAAATGAGAAGAAGTCTGATGGTCCTCAAGCACAAGCTGCTGCCCCACTATCTTATCAGACTCTTGTACCGCATAGGCTG
>Rubch_LG02.698
ATGAGAAGCACTTCAACCAAAGCCTTATTTTCAACCCTGTTTTTCCTCTTAACATGTCTCATTGCCAACTCTGCAACACACAACATTACCAGAAGAAGTAGCAGAGACAGAAGCCACAGAAAGAAATGTCCCGTATCTAGTAGTCCACTCCAGTGTTCACACCAGATTATACCCCCAACCCCAACAGTACCACCCCAAGATTTACCAAACCCAGAACAACTCCTCTCATTTGCAGATCAAAGGCTTCAGGTGGTATACCCCATCATCCAAAAATTCAAGTCCATCATTACCTCAGATCCTCTCAACATCACCAGAACATGGGTAGGATCAGATATATGCAACTACAGAGGCTTCTACTGTGACAATCCACCATACAACTCGTCTGCAATCGCTCTCGCATCAATCGACTTCAATGGTTTCCAACTCGGCGCTTCTTCACTTGATGGGTTTCTTGATCAACTCCCTGATATCGCTCTGTTCCATGCAAATTCCAACCACTTTTCGGGCACCATTTCCTCCAAAATTGCCAACCTCCCCTATCTGTATGAGTTCGACATAAGCAACAACCAATTCTCCGGTCCATTCCCAACTGCTCTTCTTGGCATGAACAGCTTAACTTTTTTGGACGTAAGGTTCAACTTCTTTACTGGCTCTGTTCCGCCTCAGATTTTCACTCAGGACCTTGATGCCCTCTTTCTCAACAACAACGATTTCATGGAGAGTCTTCCCGAAAATCTAGGCACCTCCCATATTCTTCTTCTAACTTTGGCAAACAACAAGTTCAGTGGTCCAATTCCAAGAAGCATAGCGAAAGCTCTGTCCTCTTTGACTGAAGTTCTGCTGCTGAATAACCAGTTAACAGGTTGTTTGCCTTATGAAATTGGGTTACTAAAAGAAGCCATAGTGTTTGATGCTAGTAACAATCAGTTAACTGGCCCGTTACCATTCTCTCTGGCTTGCCTCGACAAAGTTGAGCAGCTTAACTTTGCTGGCAACTTATTGTTTGGCATGGTGCCGGAGGTGATCTGTGATCAGCTGGAGAATTTGGCTTACTTTTCGCTGTCCGATAATTACTTCATACATGTTGGTCCGATATGTCAAAGTTTGATTCAGCGAGGAGTGATTGATGTTAGTAACAACTGCATTCCTGGTTTTCCATTCCAGAGATCGGTGGAAGAATGTGCAGATTTCTTTGCGCATCCCAGGTTCTGTTCATACATGGAGTCTTATACTTACATTCCTTGCAATTCAAAATCAACAAGGGCAAAGCCGCTGCACTGGACGTCCTGCTTGAAAATAGCAGAGGACGTAGCGCAAGGCCTCTCCTACATCCACCAGGCATGGAGGCTGGTCCACGGCAATCTCAAGTCCTCCAATGTCCTACTCGGCTCCGACTTCGAGGCATGTGTCACCGACTACTGCCTCTCCGTTCTCGCCACTAATCCGCCACAATGGGAGGAGACCCCTGATTCTGCCGCCTACAAAGCCCCGGAGACTCGCCATTCAAATCACCCACAAACTCCCAAGTCTGATGTGTATGCATATGGCATTTTGCTGGTGGAGCTACTCACGGGGAGGCCTCCTTCGCAGCACTTGGTTTCGGTGCCCGCGAGTGACATGATGGAATGGGCGAGGTCGATGAGGGAAGAATCAGATCCTGATGTTGGTGGTGGGGATTCGGAAAACAGTAGTAATAAGATGGGAATGCTACTTGAGGTGGCCATCGCCTGTAGTACTGCTTCGCCGGAGCAGAGACCGACTATGTGGCAGGTGTTGAAGATGTTACAGGAGATTAAAGAGACCGTGTCCATGGCTGAAGCTGAGACTGAGACTGAGTTATTGGGATCATGTCCTGGCGGC
>Ruboc_02_G25701
ATGATCGCTATAGTTGTAAACAAAGACATGATGAGCTCCAATATTTCTTTCTGTGCTTCAATATTGATTTCAATCTGCTTTTTACATTTATGTTTGCAACATGATCAAGTTGAAGCTCAACCGGGTGGCTTTGCAAGCCCCCGACTTCGAAATGCCTTCAATGTAATTCAAAGGTTCAAATCCAGAATCCAGAATGACCCAAAAAACGTCACTGGAACATGGGTTGGCAATGATGTGTGCAGATACAAGGGCTTTACCTGTGCAGTTGTTCCCGACTTCAAGCAGAGAACGGTCATCGGAGTCGACTTCAACGGCTTCTTGTTTGGTGGCAAAGGCTCCAAGCTCCCCCTCGATGGCTTCATCGACAAGTTAGACGACTTGGTCTTTTTCCATGCCAACTCCAACAATTTCACAGGCACAGTCCCGAATGGCACAGCCAAACATCGATTCTTCTATGAACTCGACCTCAGCAACAACAAGCTATCTGGAGCGTTCCCAAATGAAGTTCTTGCTGCCTCGAACTTGACTTTCTTGGATCTCCGGTTCAACTCGTTTAACAACTCTGTTCCTTCCAGAGTGTTCAACCTAGATGTTGATGTACTCTTCCTTAACAACAACAATCTCGTTCAGCCGATTCCTAGAACTCTCGGCTCGACATCGGCCCATTATATCACTTTTGCCAACAACAAGTTCTCCGGTACAATCCCAACAAGCATTGGCCAAGCAGCAAACACTCTTTATGAGATTCTCTTCCTGAAGAACAGCCTTTCAGGGTGTTTGCCAATGCAAATTGGGAACTTGAAGCAGTCCACCGTGTTTGATGTGAGCTTCAACAAGTTAACGGGGCCGATACCGCTATCATTTTCTTGCTTGACCAAAATTGAGCTTCTGAACTTGGCCAACAACCAGTTCTACGGGGCAGTGCCCGAGTCGGTCTGCCAGTTGCCTAATCTAGGAAGATTTACCTTGGCTAAGAACTATTTCACACAAGTCGGACCAGCATGTAGGAAGTTGATCAGGAGAGGGATTCTTGATATTAAGGTGAACTGCATTTTGGACCTTCCAAATCAGAGAACACAGGCTGATTGTGCTAATTTCTTCTCCAAACCCAGAGCATGTCCCAATGAGAGGTCCTTGACTATCATTCCTTGTAAAACAAGGTCCTCTTCAACTACTTCAAATGAGAAGAAGTCTGATGATCCTCAAGCACAAGCTTCTGCCCCACTATCTTATCAAACTCTTGTACCGCATAGGCGG
>Ruboc_02_G26374
ATGGGAACCAACAATTCTTTCTTTGCTTCAGTTTTTCTTTCAATACTTTTGCTACATTTGTGTCTGCAACATGATGTAGTTGAAGGTGCTGAGAGACAAGCCTTGGAAATAATCATTGGTGGAGGTGGTGGCAGCAGCAGCCCTCCTGCTGCTCCTCCCGAATACCCAGAATGTCCTCCCCCGCCTCCTCCTCCATGCCCACCACCACCCTCCCTGCCACCACCGCCACCACCACCGCCTCCGCCACCACCACCGCCTCCGCCACCACCACCACCACCGCCTCCGCCACCACCACCGCCGTCTCCACGACCACGACCACGACCATCACCACCATTTCTGAACAAGCGACTTGTAGCTGCCCGCAAAGTAATTCTGAAGTTCAAAAAGTTAATCCAGGACGACCCAAATAACATCACAGACTCATGGAAGAAGGACAAAAGTCCTTGCACATACAAAGGCTTTACCTGTGCAGTTGTCCCTGTCTTTAACAAACAAACAGTTGCCGGAGTTGACTTCAATGGGTATCGGTTTGCCGGCTATGAAAAAACTAAGCTACCACTCGAGGGGTTCATGGAACAGATGCCAGACTTGGTGTTTTTCCATGCCAACTCCAACAATTTCACAGGCACAGTTCCGAAGGGCTTGACCAAACTTAAATACTTCTACGAATTCGATCTCAGCAACAACAAGCTATCTGGGGACTTCCCATATGAAATTCTAAATGCCACAAAGTTGACATTCTTGGATCTCCGGTTCAACTATTTTAGTGGGACAGTTCCACCCCATGTGTTCATCCTAGACGTTGATGTACTCTTCCTCAACAACAACCAATTCATTCAGCAGATTCCTGATGCTCTTGGCTCCACACCAGCCCACTATCTCACTTTTGCTAATAACCAGTTTTATGGTCCAATCCCAAGAACCATTGGCAATTTATCAAAAACGCTTTATGAGGTCCTCTTCCTTAATAACAAACTTTCAGGGTGTCTGCCAATGGAAATCGGCTACCTCAACCAGGCCACCTTGTTTGATGTGAGTTCCAACGAATTAACCGGACCAATTCCTCAATCATTTGCTTGCTTGGCCAAGATGGAGCTTCTGAACTTGGCCAACAACCAGTTCTATGGAGCAGTGCCTGAGCTGGTTTGTAAGTTGCCTAATCTGGAGAAGTTGACATTAGCAAACAACTACTTCACCCAAGTCGGACCGGAATGTAGAAAACTGATCAAGAAAGGGAAACTTGATGTTAAGGAAAATTGTATCTTGGACCTTCCCAATCAAAAATCAAAGAGTGATTGTGCTTGGTTCTTCTCTAAGCGCAGATACTGTCCCAACGAGCGGTCCTTGCTTTACATTCCTTGCCAAAAGAGGTACTATTCAATTCCAGGTTCAAATAAGCAGCTGCCTGAACATCAAGGACAAGCTCCTGCCCCATTAACTTATGGTACTCTTAAACCACATGGGCTT
>Ruboc_02_G35962
ATGGGAAGCTTCGTTTTACCTATTGCACGTCTATGTCAAGCCTTGTTCATTATCCTTCCCTGTTTCCTCAATACTGTAATTTGCATAGACCTTGAAAATCCATCACCATTATTACCTCCAATAATAAATCCATCACCATTATTACCTCCAATAGTCAACCAACTCCTGAACTTCACAGACCAAAGACTATCAGTGATTTACCCCATCATACAAACCTTCAAGAATATCATCACTTCAGACCCATTAGGCATCACCAAAACCTGGGTCGGCGAGGACATATGCAACTACATGGGCTTCTACTGTGATCACCCACCGGACAATCGCACCGCAACTGCAGTCGCCTCCATAGATTTCAACGGCTTCCAACTCAGTGCTCCAACTCTTGACGGCTTCATAGATCAACTTCCTGACCTTGCAATCTTTCATGCTAACTCCAACAACTTCTCAGGTATCATTTCACAAAAAATTGCAAATCTACAATACCTCTATGAGCTTGACATAAGCAACAACAACTTCTTTGGCCCTTTTCCCATGGAAGTACTCACCATGAATAGTCTCTCATTCTTGGACATTCGGTACAACTCTTTTACCGGATCCGTACCACCCGAAATTTTCAAGAAAACACTAAATGTCCTCTTCCTCAACAACAACAATTTCATGCAAACACTCCCTGATAACCTTGGTGCTACGCCAGCGCTTTATCTCACCTTAGCCAACAACAAATTCATCGGCCCCATCCCAAAAAGCATCGGACGTGCTTCATCAACGTTGGTAGAAGTACTGTTCTTGAACAATTTGATAACCGGTTGCATCCCTTACGAACTAGGGTTTCTGAGAGATGCCACTGTATTTGATGCCGGAAACAACCGGTTGACCGGCCCTTTGCCGTGTTCATTGGGATGCTTGGACAAAATAGAACAGCTTAACTTCGCCGGGAACTTTCTGTATGGACAGGTGCCGGAGGTGCTCTGTGAACTAGGGAATTTGGCCAATCTATCTTTGTCGAACAACTATTTTACCCGAGCCGGGATAGCGTGTAGAAAACTGATAGAAAAGGGTGTCCTTGACATAAGGAAGAATTGTATTCATGATCTTGCAGATCAAAGATCAGTGGAGGAATGTGACTCGTTCTTCTTGCACCCTAGAAGCTGCCTACTCCCTGAGACATTTACTAAAATTCCTTGTAAGGCTCCACCAAAATCAAAGAGGAAATCGGCTCCAAATTATGCACTTTCGAAGCATAGATTG
