# Supplementary material for: Transcriptomics of long‐term, low oxygen storage coupled with ethylene signaling interference suggests neofunctionalization of hypoxia response pathways in apple ( Malus domestica )
Source: Plant Direct. 2024 Dec 20;8(12):e70025. doi: 10.1002/pld3.70025 (PMC11660084; doi:10.1002/pld3.70025)
Supplement: Supplementary file 2 — Data S2: Homologs of all 606 hypoxia response genes identified in this study across 42 representative species of land plants). [file PLD3-8-e70025-s004.gz › 01-integratedGeneFamilies_dir/563.fna]

>gnl_Ambtr_v1.0_evm_27.model.AmTr_v1.0_scaffold00033.264
ATGGATTTAGTCAGTGGAGCAATTATAGGCGCTATAGCGGGTGAAATACTGAAAGCCTTGCTCGATGCTACAAATATCGTTTATGAATGCAAATCTCAATGTGAAAAGCTGAAATCCACTTTGCAACACATTGTGCCAAAACTCGAAGACATTGAGCAGTTACGGTTGCAACTAACTGATTGCGAACCAGCTGACTTTAAAGAGTTGAAGAGCCGACTAGAAAGTGGTAAAGTGTTGGTATACAAGTGTATGAAACTTCGATTTTGGAAGGTGCATAAGAAATATAGTTATGGAAAGAAGTTAATTGAGCTTGATGAGTATCTGGTCAGATTCTTTGATCTGAATTTGGCTGCTGATACAAATTTGGACACAAAACAACTTAGGATAGAATTTAAGGAGATGAGGAGGTTACTTGATGGGCGGGGTATTGCAAGCGAGTCTTCCTATGCTCTTCCTGGACTACCCGATTGTCCTGTTGGCTTGAGTGATTCTTTACGTGAGCTCAAGGCGAAGTTCTTTGCAGATGATGTTTCTGTTCTTGGAATCTGTGCTCAAGGTGGCTATGGTAAGACAACATTGGCCTCAATGCTCTGTAGGGAGGAGGATGTGAAAGGTCGCTTCAAAAACAATATATTCTTCATTATCGTTTCAAACTCACCTGATGTATTGAGCAGTCTGAATGGATTATATGAGCAACTAACCAGTCGAAAACCAGACTTCCGAAATGTTGAAGATGCAAGGAGGCAACTATTACACATTCTAACTAAGAAGGAGCCAGAACCCATCTTAGTGGTGCTTGATGATGTTTGGTCTGATACAGTCCTTGAGGACCTGCTATTTAACAAGACTAAAGGATGTAAAACACTTGTAACATCGAGAAATGTTCTTCGATCGTTTGATTCCAGATATGAATTGGGGCTGCTTAAGGACAAAGATGCAATGTCTCTCTTCTGTCACTCGGCTTTTGCTAACATAACCACCCCAGAGAGAATAGATGAGGATCTAGTTTGGAAGATAGTGAAATATTGCAAGGGCTTGCCATTGGCTCTGAGAGTAATTGGACACTCTTTGAGATATGAACCTGCAAAAAAGTGGAAGATCATTGAGCGTGAGTTGTCAAAAGGAAGCTCCATCTTTGCCTCCCATCAGCAACTACTACATTGCCTTTCCACGAGCTTGACATCCTTGAATAAACCTCTCAAGGATTGCTTTCTAGACTTGGGTTCCTTCCCTGAAGATAAAAGAATTCCTGCAGCTTCACTTATAGACATGTGGGTGGAACTTCATGGCATGGATGAAGATGAAGCCTATGTTGCACTACTTGAACTCTCAAGCCGAACTCTTATATCGTTGGTAGAAAATGCAAGGAAAGAAGCTGGGGAAGAGGATGGCAGCTTTAGTGGGCTTTTTGTCCTTCAACATGATATACTCAGAGAACTTGCCCTCCATGCTAACTGTGACAGTACCATTAATCAAAAGAAGAGATTGATCATGGAAAAAAGAGAAAACTGCCTTCCCAAGAGCTGGATCGAACATAAAGATCAACCTTTTGATGCCCAAATTGTTTCCATCTACACAGGGTATATGGGTGAGTCAGATGGGTATGATATGCGATTCCCTAAAACTGAGGCTCTGATCTTGAATTTCTCTTCTGCAAATTATTGTATACCTGCATTTATCAAGACCATGGAGAAGCTGAAATTTCTATCCATCACAAACCATGGCACCAGTCTGGCCAAACTAAGTGGCTGGCCACCATTTGAATCTCTGCCCCATCTCAAGAGGATCAGGTTAGAGAGGATAATAATCCCTTCCTTTCACATGAATTTGCAGCCATTGAAGAGCCTGCAAAAGCTATATTTATTATTCTGTGAGCTCAACCAATCCATGTCTTGCTCTGATCCAAATGTTTCCAATCAGTTCTCTGAGCTAAAAGAGAATTCAATGGACTATGAACCCTTCAAATCTCCTGTGTCAAAAGATATCCAAATGGACCGTAAACCCATTAAATCTCCTGAATCAAAGGAGATTGAAATGGACTATATCTCCACTATATTTCCCAAGCTAAAAGAGATTGAAATGGATTACTGTGGGGATCTCAGAGATTTTCCTTCTTGGGTTTGCAGATTGACCCATCTCAAGAAATTCTCAATCACCAATTGCCATGATCTATGTAACTTACCAGAAGAAGTGGGTGGCTTGAGATACTTAGAGGTATTGAGTTTGCATGCTTGTACAAGATTGAGTGAACTTCCTAGATCAATAACCAGGCTTTCAAGCTTGAAATTGCTTGATATATCCGAGTGTTTGAACATTGTTGGGTTGCCTAATGATCTGCATGGTCTAAGTGGGTTGGAAAAGATTGACATGAGCCGGTGCTCGCAAATTAGGAGGCTGCCTGGTTCAGTTGCAGAGCTAAGGGGTCTTAAGAATGTGATATGCGATGAGGAGATTGCAAATCAATGGGAAGAGATCAAGCTGCAATCTCTTAGTGGACTTCATGTGCGTGTTGTGGAAGAAGAGGCTACACTGGACTGGCTTGAAAGG
>gnl_Aquco_v3.1_Aqcoe5G206900.1
ATGGCGGTAACAGATTTTTTCGCGGGAGAAATCGCAACTGAATTACTAAAACAACTATTTCAAATTACAAGAAAATGTTCATTATGTAGAGCAAGTGCAGAACAACTAATGATTTCTATAAATGAATTACTTCCAATCATTACAGAGATCAAGTATTCCGGTGTTGAATTACCACAAGGACGTCAGAATCATCTTGATCGTTTATCTGAAACATTAACAGCAGGAAGAGAATTAGCAGTTAAAGTCTTATCTTCTAATCGATGGAATGTTTACAAGAATTTGCAATATGCAAGAAAAATGGAGAAATTAGAGAAAAATGTTTCAAGATTCATTAATGGTCCTTTGCAATTTCATGTATTAGCTGATGTTCATCATTTGAGAGTTGGGTTAGATAGATTGGAAGAAAAGATTGGGATAGATAAATTGGAAGAAAGAATTGGGGGTTTGAGAATTGAAGGAAATGGATGGGTGGAAGAGAGTATGAGAAGGAAAGTTGAAGAAGAAGAGAAAGTTGTGAATTTGATTGGAGTTGGAATGGTTTTAGCAAAGAAGAAAATGATGGAAGTTGTTGTTGGAAGAGATGATTTGAAAGTTATTGGGATTTGTGGTATTGGGGGTAGTGGAAAAACTACTTTGGCTACTGAGATTAGCAAAGATCCTCAAGTGAGAAGTCACTTTAACAATAGAGTGTTCTTTGTGACGGTCTCGCAATCCCCAGACGTAGAATATTTGAAACAAAAACTCATGGCACAGATTGCGAGTAATGACATTGTTGGTTCTCCATATTTTGTTCCACAATGGCTACAACCTGATTGGGGAATGCAAGGAAGAACATTGGTGATTTTGGACGATGTTTGGTCACTTTCGGATTTGGAACAGCTAGTTTTTAATATACCAGGTTGTAAAACTTTGGTTGTTTCAAGATTCAAATATCCGAAAGTGTTTAATTGGACTTATGATGTTGAATTGCTGAGGGAAGATGAAGCTATGTCTCTATTTTGTCACTCTGCTTTTGGACAACAATCACTTCCATTTTTTGCTGATAGGAATCTTGTTGAGCAGGTTGTGAAGGAGTGTAAAGGGCTGCCTTTGGCGCTAAAGGTTATTGGAGCTTCATTGAGAGACCAACCTCAGATGTTTTGGACTAGTGCTAAGAACAGATTATCACGAGGGGAACCAATATGCGAGTCTCATGCTACCAAATTACTTGATCGCATGGCGATTAGCATTGAGTTCCTGCCTCCAAAAGTTAAAGAATGTTTCTTAGACTTGGCATCCTTCCCGGAAGACAAGAAGATTCCTCTTGATGTACTCGTTAACATGTGGGTCGAGATACATGATCTCGATGAAGAGGAAGCTTTTGCAATACTTGTGGAACTTTCAGACAAAAATCTCATCACTCTAGTGAAAGATCCACGTGCTGGGGACACATATAGCAGTTACTTTGAAATTTCTATTACTGAACATGATGTGCTGAGAGACATGGCTCTTCATTACAGCAATCGTGTTGCTTTAAATGAACGGCGGAGATTGCTTATGCCAAGGAGAGAAGAGAGGCTTCCAAAGGAGTGGGAAAGAAACATGGATAAGCCATTTCAAGCCCAGATTGTTTCAATTCATACAGGTGAAATGAAGGAATGGGATTGGTTCTCTATGGACTTCCCGAAGGCGGAAGTTCTCATCCTGAACTTTTCCTCAAATGAGTACTACTTACCTCCCTTCATTGATAGAATGCCAAACCTCAGGGCTCTAGTTCTCATCAATTATGGGAATTCCAACACAGTACTTCACAACTTCGGTGTGTTTTCCTCTATGAGTAAGCTGAGAAGCTTGTGGTTGGAAAAGATAGTTATCCCGTCGGTACCTGATATCACAGTCCCAATGCCTAACTTGCTCAAAATCTCTCTAGTCCTATGTGAATTTATCAAAATGCCTGACGGATCATTGTTGTATATGCCGCTGATTCTTCCACGCCTCTTGGAGCTCACAATGGACCACTGTACCAATCTTACTGAGTTGCCATCAAGTGTCTGCAGTTTCAGCTCACTTCGGAGTCTAAGCATTACCAACTGTCATGATCTTCAAAATTTACCAATTGAGCTAGGCCAATTGAAATCTCTACAAATCCTTAGGTTTTGTTCCTGCCCAGCTTTGGAAAAGCTTCCACAGAGCCTATGTGGTCTAGAGAACTTGAAGTATCTTGACATCTCTCAGTGTGTCAACCTTACAAGTCTCCCTGAACGAATAGGTGGACTAATCATGCTAGAAAAGATTGATATGAGGGAGTGCTCACAGATCAGTAGTGTACCTGCTTCTGCTGTATCATTGAGACGACTGAGCCGTGTCATCTGCGATGAAGAAGCTTCTTGGTTGTGGAAAGAAGTTGAAAGGGTGGTACCAGATCTTCGGGTAGAAGTGGCTGAAGAGTGCTTCAATCTGGACTGGCTTGCAGAG
>gnl_Arath_TAIR10_AT4G33300.1
ATGGCCATCACCGATTTTTTCGCCGGTGAAATTGCGACGGAGCTCCTGAAGCAGCTCTTTACGATATCTACAACGGCGTGGAGATACAAAAACACCGCCAAACAACTCCTCACCTTGATCGATAGCATTCGACCGACGATCAAGGAGATTCAATACAGCGGCGTGGAGCTTCCTGCTCACCGCCAAGCTCAAATCGGTATGCTCTTCGATACTTTAGAGAAAGGCAAGAAGCTCACTGACAAAGTCCTTAGCTCTAAGCGATGGAATTTATATCGACAGCTAACCCTAGCCAGAAAAATGGAGAAGCTAGAGAAGACCATCTCTAATTTCCTTAAAAATGAGGTCTTTACACATATCCTCGCTGACGTTCATCATCTCCGGGCCGATACCAGTGTGCGTTTGGATCGGGTTGACATGAGCCTCGACAGGGTGATTCAGCAAGTGGGTTCCATGAAAATTGGGGGAGGTGGCTTGATATCAGAGGCCATGAAGAGAGCCGAGGCTATGGAGATTGAGACCAACGACGATTCGGAGAAATTTGGGGTTGGATTGGAATTGGGAAAGGTTAAGGTTAAGAAGATGATGTTCGAATCTCAAGGAGGGGTTTTTGGGATCAGTGGAATGGGCGGTGTTGGTAAAACCACTCTTGCCAAAGAACTTCAACGGGACCATGAAGTCCAATGTCACTTTGAGAACCGGATTTTGTTTCTGACTGTATCACAATCTCCGCTTCTTGAGGAGCTGAGGGAACTTATATGGGGTTTCTTATCTGGTTGTGAAGCTGGAAATCCTGTTCCTGACTGTAATTTTCCGTTTGATGGCGCGCGTAAGCTCGTGATTCTTGATGATGTTTGGACCACACAGGCCCTGGACCGCTTGACCTCGTTTAAGTTTCCTGGTTGCACAACTCTTGTGGTCTCACGATCCAAACTCACTGAGCCTAAATTCACTTATGATGTCGAAGTACTGAGTGAAGATGAAGCAATCTCTCTCTTCTGTCTCTGTGCTTTCGGTCAGAAATCTATCCCTCTTGGTTTCTGCAAAGATCTGGTTAAGCAGGTTGCTAATGAATGTAAAGGGCTTCCTTTAGCTCTCAAAGTCACGGGTGCTTCATTAAATGGCAAACCTGAAATGTACTGGAAGGGCGTATTGCAGAGGTTATCAAAAGGTGAACCTGCTGATGACTCTCACGAGAGTAGATTGCTTCGTCAAATGGAAGCTAGTCTAGACAATCTCGACCAGACGACCAAAGATTGTTTCTTGGATCTTGGCGCCTTCCCTGAAGACAGGAAGATTCCTCTTGATGTTCTCATCAACATTTGGATTGAGTTACATGATATAGATGAAGGAAATGCTTTTGCCATCCTTGTTGATTTGTCACACAAGAATCTCCTTACTCTTGGGAAGGATCCACGGCTTGGCTCTTTGTACGCAAGCCACTATGATATATTTGTGACACAGCATGATGTTCTGCGAGACCTAGCTCTTCATTTAAGCAATGCAGGGAAAGTAAACAGAAGAAAGCGGTTGCTGATGCCGAAAAGAGAGTTAGATCTTCCAGGAGATTGGGAAAGGAACAATGATGAGCATTACATTGCCCAGATTGTCTCTATTCATACTGGGGAAATGAATGAAATGCAATGGTTTGACATGGAGTTCCCCAAGGCAGAGATTCTAATATTGAACTTCTCTTCAGACAAGTATGTTCTTCCGCCTTTTATCAGTAAGATGAGCCGGCTTAAGGTCCTAGTGATTATCAACAACGGCATGTCTCCCGCGGTTCTCCATGACTTTTCAATATTTGCTCATTTGTCGAAACTAAGAAGTCTCTGGCTAGAGAGGGTTCACGTCCCTCAACTCTCCAACTCAACCACCCCCTTGAAAAATCTCCACAAGATGTCTTTGATTCTGTGCAAGATCAATAAAAGTTTTGATCAAACCGGACTTGACGTGGCAGATATCTTCCCAAAATTGGGCGATCTGACAATAGATCACTGTGATGATCTCGTGGCACTACCTTCAAGCATTTGCGGACTGACCTCCCTTAGCTGCTTAAGCATAACAAATTGTCCACGCCTCGGTGAATTGCCCAAGAACCTCAGTAAGCTACAAGCTCTCGAAATCTTAAGGCTATATGCTTGCCCTGAGCTAAAGACATTACCTGGAGAAATATGTGAGCTTCCTGGGCTTAAGTATCTCGACATCTCACAATGTGTCAGCCTGAGTTGTCTTCCAGAGGAAATAGGAAAGCTAAAGAAGCTTGAGAAGATCGACATGAGAGAATGTTGCTTCTCGGATAGACCGAGCTCTGCTGTTTCACTGAAGTCTCTGCGCCATGTAATCTGCGATACCGACGTTGCATTTATGTGGGAAGAAGTTGAGAAGGCTGTTCCAGGGTTAAAGATCGAAGCTGCTGAGAAATGCTTCAGCCTAGACTGGCTTGACGAA
>gnl_Arath_TAIR10_AT1G33560.1
ATGGCTTCGTTCATAGATCTTTTCGCCGGCGACATCACGACGCAACTCTTAAAGCTGCTCGCTCTAGTAGCTAACACAGTCTACAGTTGCAAAGGAATCGCCGAACGACTGATCACGATGATCAGAGACGTTCAACCAACGATCAGGGAGATCCAATACAGTGGCGCGGAGCTGAGTAACCATCACCAAACTCAACTGGGAGTATTCTATGAGATCTTGGAGAAAGCAAGAAAGCTATGTGAAAAGGTTTTAAGATGCAATAGGTGGAACCTTAAACATGTGTACCACGCGAATAAGATGAAGGATCTCGAGAAACAAATATCTCGTTTCCTCAACAGCCAGATTTTGCTCTTTGTTCTTGCTGAGGTATGTCATCTACGGGTCAATGGTGACAGGATTGAGAGGAATATGGATAGACTGTTGACTGAGCGGAATGATTCTTTGTCGTTTCCGGAGACTATGATGGAGATTGAGACGGTAAGCGATCCGGAGATTCAGACGGTATTGGAATTGGGGAAGAAAAAGGTGAAGGAGATGATGTTTAAGTTTACGGATACACATTTGTTTGGGATCTCTGGAATGAGCGGTTCAGGGAAAACCACTCTTGCAATAGAGCTTTCAAAGGACGATGATGTTCGAGGACTCTTTAAGAATAAGGTTTTGTTTTTGACTGTGTCACGGTCTCCGAATTTTGAGAATTTGGAGTCTTGTATACGAGAATTTCTTTATGATGGAGTTCATCAACGGAAGCTAGTGATTCTTGATGATGTTTGGACAAGGGAGTCCTTGGACAGGCTGATGTCTAAAATTCGTGGAAGCACTACTTTAGTAGTGTCACGGTCCAAGCTTGCAGATCCTAGAACCACCTACAATGTGGAATTATTAAAGAAAGATGAAGCAATGTCTCTTTTGTGTCTCTGTGCTTTCGAACAAAAGTCCCCGCCTTCTCCATTCAACAAATATTTGGTGAAGCAGGTTGTTGATGAGTGTAAAGGTTTACCTTTATCTTTGAAAGTTCTTGGTGCTTCGTTAAAAAACAAACCTGAAAGATATTGGGAAGGCGTAGTGAAGAGGTTATTAAGAGGAGAAGCTGCTGATGAAACTCATGAGAGCAGAGTGTTTGCTCATATGGAAGAAAGTCTAGAAAACCTCGACCCGAAAATCCGAGACTGTTTCTTGGATATGGGTGCTTTCCCTGAAGACAAGAAGATCCCTCTTGATCTTCTCACGAGCGTGTGGGTTGAGAGGCATGATATTGACGAGGAAACTGCGTTTTCCTTTGTTCTTCGTTTAGCTGACAAGAATCTCCTTACTATAGTGAACAATCCGAGGTTTGGCGATGTGCACATTGGCTACTATGATGTATTTGTGACGCAACACGATGTTTTGAGAGACCTAGCCCTTCATATGTCCAATCGTGTGGACGTAAATAGGAGAGAGCGGTTATTAATGCCAAAAACAGAGCCAGTGCTTCCAAGAGAATGGGAAAAGAATAAAGATGAGCCATTTGATGCCAAGATAGTTTCCCTTCATACAGGGGAAATGGATGAAATGAATTGGTTTGACATGGACCTCCCTAAGGCAGAAGTTTTAATACTGAACTTCTCTTCGGACAACTACGTCTTGCCACCATTTATTGGTAAGATGAGTAGACTCAGGGTGCTCGTGATTATCAACAATGGCATGTCTCCTGCGCGTCTACATGGCTTCTCCATCTTTGCCAATTTGGCCAAACTGAGGAGTCTCTGGCTCAAGAGGGTACATGTCCCTGAACTCACCAGCTGCACCATTCCACTGAAAAACCTGCACAAGATACATCTAATCTTTTGTAAGGTCAAGAACAGCTTTGTTCAGACGTCATTCGACATCTCGAAAATATTCCCAAGCTTGTCTGATCTCACTATTGATCACTGTGATGATCTTTTGGAACTAAAATCCATATTTGGAATAACCTCTCTCAACTCTCTCAGCATAACCAACTGTCCACGGATTCTTGAATTGCCCAAGAATTTGAGTAACGTACAGTCCCTTGAACGTCTAAGGTTATATGCCTGCCCCGAGCTGATATCCCTCCCGGTCGAAGTTTGTGAGCTGCCATGTCTAAAGTACGTTGACATTTCACAGTGTGTCAGCCTGGTTTCTCTTCCTGAAAAGTTTGGAAAGCTAGGGAGTCTTGAGAAAATTGACATGAGAGAATGCAGTTTATTGGGTTTACCAAGTTCTGTAGCTGCACTTGTGTCTCTACGCCATGTCATTTGCGATGAGGAGACTTCGTCTATGTGGGAAATGGTCAAGAAGGTGGTTCCTGAACTTTGCATTGAAGTCGCCAAAAAATGCTTCACCGTGGATTGGCTTGACGAT
>gnl_Arath_TAIR10_AT3G26470.1
ATGGCCGTCACTGATTATTTCGCCGGTGAGATAGCGACGGAGCTTTTGAAGCAGCTCTTTCTGATATCTGCGAGAGCAGGCCGGTACAAAAACACAGCCGACAACCTCAGCACCTTGATCGAGAACATTCAACCGACGATCAAAGAGATCCAGTACAGTGGAGTTGAGCTGCCTGCTCACCGCCAGGCTCAAATCCGTATACTCTTTGAGTCTCTAGAGAAGGGCAAGAAACTCATGGACAAATTCTTAACATGCAATCGTTGGAATATGATTCGACAGTTATATCTCATGAAGAAAATGGAGAAGCTAGAGAAGACCCTCTCTGATTTCTTTAGGGCTTCCATTTTGACACACATCCTTGCCGATCTTCATCTTCTCCGGGCCAATTCTGATGAACGTTCCCATGAGCACGTCACATCAACCAAAGGGTGTGACTACGACGGACTTGGCTCAATTCAGTACCAGCACATCCAGCCTAACCTAGACATGGATATGCGGGTCACCATTTTGGAGGCTGAATTCCGCACCTTCTCCAACAACGTCATCAACAACATGCTTGCGATGAAGCGAGCGCAAGATGTCTTACTACGAGCCAACGGCTTTGACCCCGAGACCCTCCTACCGATGATGTCTCCTCCTGCAGCCTCCATGAATCCTCCTGCT
>gnl_Arath_TAIR10_AT5G66890.1
ATGAATTCGAATTCGATTCAAAGCTTTGATGCCTTGCCCCACAATCTTCGAGAGTGTTTCTTGGACATGGCCTCATTTCTTGAAGACCAAAGGATAATAGCTTCCACTATAATTGACTTATGGTCTGCATCATACGGTAAAGAGGGTATGAATAACCTCCAAGATCTTGCCTCTCGCAATCTCCTTAAACTTCTTCCTATTGGGAGAAATGAGTATGAAGATGGTTTCTACAATGAGTTATTGGTTAAACAAGACAACGTCCTTAGAGAATTTGCTATAAATCAATGCCTAAAAGAGTCGTCTTCGATTTTCGAAAGGAAAAGATTAAACTTGGAGATACAAGATAACAAATTCCCAAACTGGTGTTTAAATCCAAAACAACCTATTGTTATTAATGCATCTCTCTTTTCTATCTCTACTGATGATTCATTTGCATCAAGTTGGTTTGAAATGGATTGTCCAAATGTTGAAGCTTTAGTTCTTAATATCTCTTCATCAAACTATGCATTACCAAACTTCATTGCTACTATGAAGGAATTGAAGGTTGTGATTATCATAAATCACGGTCTTGAGCCTGCAAAGTTGACTAACTTGTCTTGTCTCAGCTCGTTACCAAACCTGAAACGGATCAGATTCGAGAAAGTTTCAATCAGTTTGCTTGACATTCCCAAACTTGGTCTCAAGAGTCTTGAGAAGTTGTCCTTATGGTTTTGTCACGTTGTTGATGCTCTCAACGAATTAGAAGATGTTTCTGAAACTTTACAAAGTCTACAGGAAATCGAGATTGACTATTGCTACAATCTTGATGAATTACCATATTGGATCTCTCAAGTTGTTTCATTGAAGAAGCTTAGTGTCACAAATTGTAACAAGCTTTGCAGAGTCATAGAAGCTATAGGTGACTTAAGGGACCTTGAAACGCTGAGACTGAGTTCTTGTGCTAGTCTCTTAGAGCTACCTGAAACGATTGACAGACTCGACAATTTGCGGTTTCTTGATGTTTCTGGTGGCTTCCAACTGAAAAACCTGCCTCTAGAAATTGGAAAGCTCAAGAAGCTTGAGAAGATTTCGATGAAAGATTGTTATCGATGCGAGTTACCGGATTCTGTGAAGAATCTAGAGAATCTGGAAGTGAAATGCGACGAAGATACTGCGTTCTTGTGGAAAATATTGAAACCAGAAATGAAGAATCTGACGATCACAGAGGAAAAAACAGAACATAACCTCAACTTGCTTCAACTGTTT
>gnl_Arath_TAIR10_AT5G66630.1
ATGCCGATCTCGGATGTCGCTTCTTTGGTTGGAGGTGCTGCTTTGGGAGCTCCACTTTCTGAGATATTTAAACTGGTAATTGAAGAGGCCAAGAAAGTGAAGGACTTTAAACCATTATCCCAGGATCTCGCTTCGACGATGGAGAGATTGGTTCCGATTTTCAACGAGATCGACATGATGCAACAAGGATCGAACCGAGGTACGAGTGAGCTAAAGGTTCTGACCGAAACGATGGAACGAGCTGGGGAAATGGTTCATAAGTGTTCACGCATCCAGTGGTACAGTATCGCCAAGAAAGCTTTATATACCAGAGAAATAAAAGCAATCAATCAGGATTTTCTCAAGTTCTGTCAGATTGAGTTACAGCTTATTCAGCATAGGAACCAGTTGCAATATATGCGTTCCATGGGCATGGCAAGCGTGAGTACGAAAGCCGACCTACTGAGTGATATTGGGAATGAATTTTCCAAGCTTTGTCTAGTGGCTCAGCCCGAAGTAGTTACTAAATTTTGGTTGAAGAGGCCATTAATGGAGTTAAAGAAGATGCTTTTTGAAGACGGAGTGGTTACCGTCGTGGTCTCTGCTCCTTATGCCCTCGGGAAGACCACGTTGGTTACAAAGCTTTGCCATGATGCAGATGTTAAGGAAAAATTCAAGCAGATCTTCTTTATCTCTGTGTCAAAATTCCCTAACGTGAGGCTCATCGGACACAAGTTACTCGAGCACATTGGTTGTAAAGCAAATGAATATGAGAATGACTTAGATGCAATGCTCTACATTCAACAACTGCTGAAGCAACTTGGACGAAATGGGTCTATATTGTTGGTTTTAGATGATGTTTGGGCTGAGGAAGAGTCCTTGCTACAAAAGTTTCTGATTCAGCTACCTGATTACAAGATTTTGGTGACTTCTCGGTTTGAGTTCACAAGTTTTGGTCCCACTTTTCATTTGAAACCCTTGATAGATGACGAGGTCGAATGCAGAGATGAGATAGAAGAAAATGAAAAGCTTCCAGAGGTGAATCCTCCTCTTAGCATGTGTGGTGGTTGCAACTCTGCGGTTAAACATGAAGAATCTGTGAATATTTTGGGTGTTCTTTGGCATCCTGGATGCTTCTGCTGTCGTTCTTGTGACAAACCAATTGCTATTCATGAGCTCGAGAACCATGTTTCAAACTCAAGAGGCAAGTTTCACAAATCCTGCTATGAACGGTACTGCTATGTCTGCAAAGAGAAGAAGATGAAAACGTACAATATTCATCCGTTTTGGGAGGAAAGATACTGCCCTGTTCATGAAGCTGATGGAACTCCCAAATGCTGCAGTTGCGAAAGGTTAGAGCCTAGGGGAACAAAGTATGGAAAGCTTAGTGATGGTCGATGGCTATGCCTAGAATGTGGGAAATCCGCTATGGATTCTGATGAATGCCAGCCTTTGTACTTTGACATGCGTGATTTCTTCGAAAGCTTAAACATGAAGATTGAGAAAGAATTTCCTTTAATTTTGGTGCGGAAAGAACTGCTCAATAAAAAGGAAGAGAAAATTGACAATCATTATGAGGTGTTAATCAGAGCTTATTGCATGTCTGAACAGAAGATCATGACATATGTCTCAGAGGAGCCAAGGACGGGTCAGAACAAGCAGCTTATAGACATGGATACGGAACCTCAAGGGGTTGTTCATGAGTGCAAGGTCACTGCAATTCTCATCCTATATGGACTTCCTAGATTGCTAACAGGATATATCTTGGCTCACGAGATGATGCATGCTTGGCTTAGACTCAATGGACATATGAACCTGAACAACATTTTGGAAGAAGGAATATGCCAAGTGCTAGGTCACCTGTGGTTGGAGTCTCAGACATACGCCACTGCTGATACTACTGCAGATGCAGCATCAGCTTCTTCTTCTTCTTCCCGCACTCCTCCAGCTGCTAGTGCCTCAAAGAAAGGTGAGTGGTCTGATTTCGACAAGAAACTGGTGGAGTTTTGCAAGAATCAGATAGAAACAGACGAATCACCGGTCTACGGTCTTGGATTCAGGACAGTTAACGAGATGGTGACAAACTCCAGCCTCCAGGAAACCCTCAAGGAGATTCTTCGCCGGAGG
>gnl_Arath_TAIR10_AT5G66910.1
ATGGTCGTGGTCGATTGGCTTGGTTTGGGATTAGGCTCTGTTGCTGGAGCTTTGGTCTCGGAAGGTCTGAAAGTTTTGATTTCAGAGGCAAAGAAGGTGTTAGCTTTCAAATCTGTGTCTAACGAGCTCGCATCGACGATGGAGTCATTGCTTCCGGTGATCAAAGAGATCGAATCGATGCAAGATGGTATGGAACTACAAGATCTTAAAGACACGATCGATAAAGCTCTTTTACTGGTTGAGAAGTGTTCACATGTCGAGAAGTGGAATATAATCTTGAAATCGAAGTACACGAGAAAAGTTGAGGAAATCAATAGGAAGATGCTCAAGTTCTGTCAGGTTCAACTTCAGCTTCTTCTCTTTAGGAACCAATTGAAGTCTATGCCTTCCATGGAAGCTATTCTTAACAATTATTTCCAAAACATCAATAAGAAGCTCGACCGTTTGAGTGGTTCTCCTGCTCCTCCGCTTGTTTCGAAGCGTTGTTCTGTTCCCAAGCTTGATAATATGGTTCTGGTTGGATTGGATTGGCCATTGGTGGAGCTGAAGAAGAAACTCCTTGACAATTCCGTGGTTGTGGTGTCTGGTCCTCCTGGTTGTGGGAAGACCACGCTGGTTACTAAGCTTTGTGACGACCCAGAGATCGAAGGAGAATTCAAGAAAATCTTCTATAGCGTTGTGTCGAATACTCCTAATTTCAGGGCCATAGTACAAAACTTACTCCAGGACAACGGTTGCGGAGCAATTACATTTGACGATGATTCTCAAGCAGAAACTGGCTTAAGAGATCTTCTGGAGGAACTCACAAAAGATGGTCGTATATTGTTGGTGTTGGATGATGTGTGGCAGGGATCCGAGTTCTTGCTTCGAAAATTTCAAATTGATTTACCAGATTATAAGATTTTGGTGACTTCTCAGTTTGATTTTACGAGTTTATGGCCCACTTACCATTTGGTACCTTTGAAATATGAATATGCTAGGTCCCTTCTCATTCAGTGGGCATCTCCACCTCTTCACACATCTCCAGATGAGTATGAAGATCTTCTCCAAAAGATATTGAAACGTTGCAATGGATTCCCTCTCGTAATTGAAGTAGTCGGCATTTCACTTAAAGGACAAGCTCTGTATTTATGGAAAGGTCAAGTGGAAAGCTGGTCTGAAGGGGAAACAATTCTTGGTAACGCTAATCCTACTGTGCGACAACGTCTGCAGCCTAGCTTCAATGTCCTGAAACCTCATCTTAAAGAGTGTTTCATGGACATGGGTTCATTTCTTCAGGACCAAAAGATACGTGCTTCGCTTATAATTGACATATGGATGGAATTATATGGTAGAGGTAGTTCTAGTACTAACAAGTTCATGTTATACCTTAATGAGCTTGCTTCCCAGAATCTGCTTAAACTTGTTCATCTCGGGACAAATAAGCGCGAAGACGGTTTTTACAATGAGTTGTTAGTCACTCAACATAATATTCTGAGGGAGTTGGCTATTTTTCAAAGTGAATTGGAACCAATCATGCAAAGAAAGAAACTAAATTTGGAGATACGAGAGGACAACTTTCCGGACGAGTGTTTAAATCAACCTATTAATGCTCGACTTTTGTCTATCTATACGGATGATTTGTTCTCATCGAAATGGTTGGAAATGGATTGCCCCAATGTTGAGGCTTTAGTTCTTAATATCTCCTCATTAGACTATGCATTGCCAAGCTTCATTGCTGAAATGAAGAAGCTAAAGGTTCTGACAATCGCAAATCACGGTTTTTATCCAGCAAGATTGAGTAATTTCTCGTGTCTCAGCTCATTACCAAACCTGAAACGGATTAGATTTGAAAAGGTTTCAGTCACTTTGCTGGACATTCCTCAATTGCAACTCGGCAGTCTCAAGAAGCTATCATTTTTCATGTGTAGTTTCGGTGAGGTTTTCTACGACACAGAAGATATAGATGTCTCTAAAGCTCTATCGAATTTACAAGAGATTGACATAGACTACTGCTATGATCTTGATGAGTTACCATATTGGATCCCCGAAGTTGTTTCATTGAAGACACTTAGCATCACAAACTGTAACAAGCTCTCTCAACTTCCAGAAGCTATAGGGAACTTGAGTAGACTAGAAGTGTTGAGGATGTGTTCTTGTATGAATCTCTCTGAGCTGCCTGAAGCAACTGAGAGACTCAGCAACTTGCGGTCTCTGGATATTTCTCATTGCTTAGGATTGAGAAAGTTGCCTCAAGAGATTGGCAAACTACAGAAACTGGAGAATATCTCGATGAGGAAGTGTTCGGGATGCGAGTTGCCGGATTCAGTGAGGTATCTAGAGAATCTGGAGGTCAAATGCGATGAAGTAACTGGATTGTTGTGGGAAAGGTTGATGCCAGAAATGAGAAATTTGAGAGTTCACACGGAGGAAACAGAGCATAACCTGAAGTTGCTTCTAACGTTT
>gnl_Arath_TAIR10_AT5G66900.1
ATGAACGATTGGGCTAGTTTGGGAATAGGTTCTATTGGGGAAGCTGTGTTTTCCAAGCTCCTGAAAGTTGTGATTGATGAAGCAAAAAAGTTCAAAGCTTTCAAACCCTTGTCCAAGGATCTCGTATCAACAATGGAGATATTGTTTCCGTTAACTCAAAAGATTGATTCGATGCAAAAAGAGCTTGACTTTGGTGTAAAGGAACTAAAGGAACTTAGGGATACGATCGAAAGAGCTGATGTAGCTGTTCGGAAGTTTCCAAGAGTCAAGTGGTACGAGAAATCTAAATATACTAGAAAAATTGAGAGAATCAATAAGGATATGCTTAAGTTCTGTCAGATTGATCTTCAGCTTCTTCAGCATAGGAATCAGTTGACGTTGTTGGGTTTGACGGGAAACCTTGTGAATTCGGTTGATGGTTTAAGTAAAAGAATGGACCTTTTGAGTGTTCCTGCGCCTGTTTTTAGGGATCTTTGTTCGGTTCCCAAGCTTGATAAGGTTATTGTTGGATTGGATTGGCCATTGGGGGAGTTAAAGAAGAGACTCCTTGACGATTCTGTGGTTACTCTTGTGGTTTCTGCTCCTCCTGGTTGCGGGAAAACCACGCTGGTTAGTCGGCTTTGTGACGATCCAGATATCAAAGGGAAGTTCAAGCATATCTTCTTTAATGTTGTGTCAAATACTCCTAACTTTAGGGTAATAGTACAGAATTTACTCCAGCACAACGGTTACAATGCACTTACATTTGAGAATGATTCTCAAGCAGAAGTTGGCTTAAGAAAACTGCTGGAGGAACTTAAAGAAAATGGTCCTATATTGTTGGTGTTGGATGATGTGTGGCGGGGAGCGGATTCTTTCCTTCAGAAATTTCAAATTAAGTTACCAAATTATAAGATTTTGGTGACTTCTCGGTTTGACTTTCCGAGTTTTGATTCCAATTATCGTTTGAAACCTTTGGAAGATGATGATGCTAGAGCCCTTCTCATTCATTGGGCATCGCGACCTTGTAACACGTCTCCTGATGAGTACGAAGATCTCCTCCAGAAGATATTGAAACGTTGCAATGGATTCCCAATCGTAATTGAAGTAGTGGGTGTTTCACTCAAAGGACGATCTCTAAATACATGGAAAGGTCAGGTGGAAAGCTGGTCTGAAGGGGAAAAAATTCTTGGTAAGCCTTATCCAACTGTGCTAGAATGTTTGCAGCCTAGTTTTGATGCTCTGGATCCCAACCTTAAGGAGTGCTTTTTGGACATGGGCTCATTTCTTGAGGACCAAAAGATACGTGCTTCGGTAATAATTGATATGTGGGTGGAATTATACGGTAAAGGTAGTAGTATCTTGTATATGTACCTTGAAGACCTTGCCTCCCAGAATCTACTTAAACTTGTTCCTCTCGGCACAAATGAGCACGAAGACGGTTTCTACAATGACTTCTTAGTGACTCAACATGATATCCTTAGGGAGTTGGCTATCTGTCAAAGCGAATTTAAGGAAAACTTAGAAAGAAAAAGACTAAATCTGGAGATACTAGAGAATACATTTCCAGACTGGTGTTTGAATACTATTAATGCCTCTTTATTGTCTATCTCTACGGATGATTTGTTCTCATCGAAATGGTTGGAAATGGATTGCCCCAATGTTGAGGCTTTAGTTCTAAATCTCTCTTCATCAGACTATGCATTGCCAAGCTTCATCTCTGGAATGAAGAAGCTGAAGGTTCTGACAATCACAAATCACGGTTTTTATCCAGCAAGATTGAGTAATTTCTCGTGTCTCAGCTCATTACCAAACCTGAAACGGATTAGATTGGAAAAAGTTTCAATCACTTTGCTAGACATTCCCCAACTGCAACTCAGCAGTCTTAAGAAGCTGTCTTTGGTCATGTGTAGTTTCGGTGAGGTTTTCTACGACACAGAAGATATAGTTGTCTCTAATGCTCTATCGAAATTACAAGAGATTGACATAGACTACTGCTATGATCTTGATGAGTTACCGTATTGGATCTCTGAAATTGTTTCATTGAAGACACTTAGCATCACAAACTGTAACAAGCTCTCTCAACTTCCAGAAGCTATAGGCAACTTGAGTAGACTAGAAGTGTTGAGGCTGTGTTCTTCTATGAATCTCTCTGAGCTGCCTGAAGCGACTGAGGGACTCAGCAACTTGCGGTTTCTGGATATTTCTCATTGCTTAGGATTGAGAAAGTTGCCTCAAGAGATTGGCAAACTGCAGAATCTGAAAAAGATCTCGATGAGAAAGTGTTCGGGATGCGAGTTGCCGGAGTCAGTGACGAATCTAGAGAATCTGGAGGTCAAATGCGATGAAGAAACTGGATTGTTGTGGGAAAGGCTGAAGCCAAAAATGAGAAATTTGAGAGTTCAGGAGGAGGAAATAGAGCATAACCTGAACTTGCTTCAAATGTTT
>gnl_Arath_TAIR10_AT5G47280.1
ATGCTTTTTAATTTGAACGATGAGGCAAGAATTATTGGGATCTCAGGGATGATCGGTTCAGGGAAAACCATTCTTGCCAAGGAGCTTGCGCGGGACGAGGAGGTCCGAGGCCATTTTGCGAACCGAGTTTTGTTTCTGACTGTGTCACAATCTCCCAATCTTGAGGAGCTGAGATCCCTTATACGGGATTTTCTTACTGGTCATGAGGCTGGCTTTGGTACCGCTCTTCCGGAATCCGTTGGTCATACACGGAAGCTAGTGATCCTTGATGATGTTAGGACAAGGGAATCTCTAGACCAGCTGATGTTCAATATTCCTGGAACCACAACGCTTGTGGTCTCACAGTCTAAACTCGTAGATCCTAGAACCACCTATGATGTAGAGTTATTAAATGAACATGACGCAACATCTCTGTTCTGTCTCTCTGCTTTCAACCAGAAATCAGTTCCTTCAGGGTTCAGCAAAAGTTTGGTCAAGCAGGTTGTTGGGGAGTCTAAAGGTCTACCTTTGTCTCTGAAAGTCCTTGGCGCTTCATTAAACGATCGACCTGAAACATATTGGGCAATTGCAGTGGAGAGGTTATCAAGAGGTGAACCTGTTGATGAAACTCATGAGAGTAAAGTGTTTGCTCAAATCGAAGCAACTCTAGAAAATCTCGATCCAAAAACCAAAGAGTGTTTCTTGGATATGGGTGCTTTCCCTGAAGGCAAGAAAATCCCTGTTGATGTTCTCATCAACATGTTGGTCAAGATACATGATCTTGAGGACGCAGCCGCCTTTGATGTTCTTGTTGATCTAGCAAATAGGAATCTTCTTACTCTCGTGAAAGATCCAACGTTTGTCGCTATGGGCACTAGCTACTATGATATATTCGTGACGCAGCACGATGTTTTAAGAGATGTAGCACTTCATCTTACCAATCGTGGAAAAGTAAGTAGAAGAGACCGCTTATTGATGCCAAAAAGAGAGACCATGCTTCCCAGCGAATGGGAGAGGAGCAATGATGAGCCATACAATGCACGAGTGGTTTCCATTCACACAGGAGAAATGACTGAGATGGACTGGTTTGACATGGATTTCCCCAAGGCAGAAGTTCTGATAGTAAACTTCTCTTCAGACAACTATGTATTGCCTCCTTTCATTGCTAAGATGGGAATGCTTAGGGTGTTCGTGATTATAAACAACGGTACCTCTCCAGCGCATCTACATGACTTCCCCATCCCTACCAGTTTGACCAATCTAAGGAGTCTCTGGCTTGAGAGGGTTCATGTCCCTGAACTCTCTAGCAGTATGATACCCTTGAAAAACCTCCACAAGCTATATCTGATTATTTGCAAGATCAATAACAGTTTTGATCAGACAGCCATAGACATTGCCCAAATCTTCCCAAAATTGACTGATATCACAATAGATTATTGCGATGATCTTGCGGAACTACCTTCGACCATCTGTGGAATAACCTCTCTCAACTCCATCAGCATAACAAATTGTCCCAACATCAAGGAGTTACCGAAGAATATAAGTAAGCTACAAGCCCTTCAACTTTTGAGGCTATACGCTTGCCCAGAGCTAAAATCTCTGCCTGTGGAAATCTGTGAATTGCCAAGACTAGTGTATGTCGACATCTCTCACTGTCTCAGCCTAAGTTCTCTTCCGGAAAAGATAGGAAATGTAAGGACACTTGAGAAAATCGACATGAGAGAATGTAGCTTATCGAGCATACCAAGTTCCGCAGTTTCATTGACTTCCCTATGCTATGTAACATGCTATAGAGAGGCTTTGTGGATGTGGAAAGAGGTTGAGAAGGCAGTTCCCGGACTTCGTATTGAAGCTACTGAAAAATGGTTCAACATGACTTGGCCCGACGAG
>gnl_Arath_TAIR10_AT5G04720.1
ATGGCAGATATAATCGGCGGCGAAGTTGTGACGGAGCTCGTGAGGCAGCTCTATGCGGTTTCTCAAAAAACCCTCAGATGCAGAGGCATCGCCAAAAATCTCGCCACCATGATCGATGGTCTTCAACCAACGATCAAGGAGATCCAATACAGCGGCGTCGAGCTCACACCTCATCGCCAGGCTCAGTTGCGTATGTTCTCGGAAACCTTAGACAAGTGTAGGAAGCTCACCGAGAAAGTTCTTAAATCCAGCCGTTGGAACATGGTTAGACAGCTACTCCATGTTAGGAAAATGGAGAATCTTCAGAGTAAAGTGTCTAGCTTTCTCAACGGTCAATTGTTAGTCCATGTTCTCGCTGATGTTCATCATGTTCGAGCCGATTCTGAATTCCGGTTCGATCGGATTGATAGGAAGGTTGATAGTTTGAATGAGAAGCTTGGTTCTATGAAACTCAGGGGAAGTGAATCGTTGCGTGAGGCGTTGAAGACGGCCGAGGCTACCGTTGAGATGGTGACAACCGATGGTGCTGATTTGGGGGTGGGATTGGATTTGGGAAAGAGGAAGGTGAAGGAGATGTTGTTTAAATCCATTGATGGGGAAAGACTTATTGGTATCTCTGGGATGAGTGGTTCAGGGAAAACCACTCTTGCCAAAGAGCTTGCCCGGGACGAGGAGGTTCGAGGCCACTTTGGGAACAAGGTTTTGTTTCTGACTGTGTCACAATCTCCCAATCTTGAGGAGCTTAGAGCCCATATATGGGGATTTCTTACTAGTTATGAGGCTGGGGTTGGTGCTACTCTTCCAGAATCGAGGAAGCTAGTGATCCTTGATGATGTTTGGACAAGGGAATCTCTGGACCAGCTGATGTTCGAAAATATTCCTGGAACCACAACTCTTGTGGTCTCACGGTCTAAACTCGCAGATTCTAGAGTCACTTATGATGTAGAGTTACTCAATGAACATGAAGCAACGGCCCTGTTCTGTCTCTCTGTTTTCAATCAGAAATTAGTGCCTTCAGGGTTCAGCCAAAGTTTGGTCAAGCAGGTTGTTGGGGAGTGTAAAGGTCTACCTTTGTCTCTGAAAGTCATTGGTGCTTCATTGAAAGAACGACCTGAAAAATATTGGGAAGGTGCAGTGGAGAGGCTATCAAGAGGTGAACCTGCTGATGAAACTCATGAGAGTAGAGTGTTTGCTCAAATCGAAGCAACTCTAGAAAATCTTGACCCTAAAACCAGAGATTGTTTCTTGGTTCTCGGTGCTTTCCCTGAAGATAAGAAGATCCCTCTTGATGTTCTCATCAACGTGTTGGTTGAGTTGCATGATCTCGAGGATGCAACTGCTTTTGCTGTTATTGTTGATTTAGCAAACAGGAATCTCCTTACTCTTGTGAAAGATCCAAGGTTTGGACATATGTACACTAGCTACTATGATATATTTGTCACGCAGCATGATGTTCTAAGAGATGTAGCACTTCGTCTTAGCAATCATGGGAAAGTAAATAACAGAGAGCGGTTATTGATGCCAAAAAGAGAGTCAATGCTTCCGAGAGAATGGGAGAGGAACAATGATGAGCCATACAAAGCCAGAGTAGTTTCCATTCACACAGGAGAAATGACTCAGATGGATTGGTTTGACATGGAACTCCCTAAGGCTGAAGTTTTGATACTACACTTCTCTTCTGACAAGTATGTATTGCCTCCTTTCATTGCTAAGATGGGCAAGCTTACAGCGCTCGTGATCATCAACAATGGTATGTCTCCTGCGCGTCTACATGACTTCTCCATCTTTACCAATTTGGCCAAACTCAAGAGTCTCTGGCTTCAGAGGGTTCATGTCCCTGAACTCTCTAGCAGTACAGTGCCCTTGCAAAACCTCCACAAGCTGTCTCTCATATTCTGCAAGATCAACACTAGTCTTGATCAGACAGAGCTAGACATTGCCCAAATCTTCCCAAAATTGTCTGATCTTACAATAGATCATTGTGATGATCTTCTGGAACTACCTTCGACCATCTGTGGAATCACCTCTCTCAATTCCATCAGCATAACAAATTGTCCCCGCATCAAGGAATTGCCTAAGAATCTGAGTAAGCTAAAAGCCCTTCAGCTTCTGAGGCTATACGCTTGCCATGAGCTGAATTCTCTGCCTGTGGAAATCTGTGAACTGCCAAGACTAAAGTATGTTGACATTTCTCAATGTGTCAGCCTGAGTTCTCTTCCGGAAAAGATAGGAAAGGTAAAGACACTTGAGAAAATCGACACGAGGGAATGCAGCTTATCGAGCATACCAAACTCTGTGGTTTTATTGACTTCTCTACGCCATGTAATATGCGATAGAGAGGCTTTATGGATGTGGGAAAAGGTCCAGAAGGCGGTTGCAGGACTTCGTGTTGAAGCTGCGGAAAAATCTTTCAGCAGGGATTGGCTCGACGAT
>gnl_Betvu_v1.2_Bv1_013490_pfgp.t1
ATGTTACAAAGTGTTGATTATAAATTGACTGATCTTTTTGTGGGCGAGATCGCCACTGAGCTCCTCAAGCAACTGATAGCAATAGCCCGAAAGTCAACCTTATGCAGAGCAAGCGCGGACCAGCTGATCCACCACATCCGCGAACTCCTACCCATCATACAAGAAATCAAGTACTCCGGCGTTGAACTACCCCAATTCCGACAATCTCAGCTAGATCAAATCTCCGAAACTCTTCGTTCCGGTATGGAACTCTCAAACAAGGTGCTCGCGTCGAACCGGTGGAACGTGTACAAGAATCTTCAGTTAGCCAGGAAGATGGAGAAGCTAGAGAAGATAGTGGCAAGGTTTGTGCAAGGTCCAATGCAAGCTCACGTCCTAGCTGATGTTCATCATCTGAGGTTCGATTCTGCCGAGCGGTTTGATCGGATGGACGCATCCACTAGGCGGATTGAGGCGCAACTCGGATCGTTGAGGATTGGAGGTGGTGATGGAGGATGGTTGGAGGAGATCAAAAGAGTCGAGGAAATAGATGGGGTGTTTGATGGTACTTTAGGGGTGAGTTTGGAGATGGGTGTTAAGAAGGTGAAGGAAATGGTTATGAATAAGAGTGATGGTGTTGTTGGGATACGTGGAATTGGTGGTAGTGGTAAAACAACTATTGTTAAACAACTTTGCAGGGATGATCAACTTAAATCTTACTTTAGCAACCGGATATTGTTCCTGACTGTATCTCAGTCCCCTAATGTGGAGGAACTAAAATTAAGGGTATGGAGGTTTTTGTCAGAAACCGAATATATGGATACCAATGCTGTGGTTTCCCAATGGAACCTTCAATGTGAAAAGACAGTTAGAGCTCGGGCTCTCGTGGTTTTGGATGACGTTTGGTCATTATCAGTGCTGGAGCAGCTTAATTTCCGGGTACCTGGTTGCAAAACCCTTGTGGTTTCAAGGTCAAAGTTTCCAACTGTTGTTAACGAGTCCTATGAGGTAGAATTGTTGAACAATACTGAAGCTATGGCTCTCTTTTGTAACTCTGCTTTTGGGCAGAATTCTGTTCCTTTTTGTGCTGATGAACCATTAGTCCAACAGCTTGTCAGTGAATGTAAAGGGCTTCCTTTGGCTCTTAAAGTCATCGGTGCTTCATTACGTGGCCAACCACAACTGTTCTGGATAAGTGCAAGGAATCGACTTTCACGTGGTGAGCCTATTGGTGAATCTCATGAGATTAATTTGCTGAAACGGATGGAAACAAGTATATCTTACTTGCCAGAAAAGGTTAGAGAGTGTTTCCTAGACTTAGCGTGCTTCCCCGAGGACAAGAAGATCCCTCTTGATGTTTTAATTAACATATGGGTTGAGATTCATGACATTGATGAAGAAGAGGCTTTTGCTGTTCTCATTGAGCTATCAGAGAAGAATCTTATTACTATGGTGAAAGATGCAAGGGCTGGAGATCTGTATAGTAGTTATTATACCATCTTCGTGATGCAGCATGACGTATTGAGAGACCTAGCTTTGCATTTAAGTAATTCTGGGAACATTAATCATCGAAAGCGGCTGTTTATGCCCCGCAGAGAAGCAAGCCTTCCAAAAGAATGGGAAAGGAATTCAGATCAGCCATTCAATGCCCAGATTGTTTCACTTCATACAGGTATAATGAAGGAAATGGATTGGTGTGCCATGGATTTCCCCAAGGCTGAAGTGCTTATACTAAACTTCTCCTCAGGCGAGTACTTTCTTCCGCCCTTCATAACTAATATGGGAAGGCTAAGGGCCTTAATCATAATCAATAGCAGCACTTCACATGCAGTCCTCCTCAACTTATCAGTATTTGCTAATATGGCCAACTTGAGGAGTGTTTGGTTCGAAAAGATCTCCGTTCCTCAATTTCCCAAGCGTACCTTACCATTCGAAAAATTGCGCAAAATATCCCTAGTCTTATGTAAAATTCACACTAGTTTTGATGATTCTGTCGTGGATTTGCCATTTTCCCCCCATATTTCAGAACTCACCATAGATCATTGTATAGACCTGGTGAAGCTGCCTGTCAGCATATGCTCGCTTCATTCGCTAGTGAGTCTGAGCATCACCAATTGCCACAGCCTCAAAGAGCTACCTTCTGACTTGGGTATGCTGGATTCTCTACAGATTCTGAGAGTCTATGCTTGCCCAAATTTGAAAACTCTCCCTCCTGGGATATGCCAGCTTGTTCGGCTCAAGTACCTCGACATCTCTCAATGTGTCAATTTGGTATTTCTTCCAGAAAGTTTTGGTAGTTTAATGAGATTAGAGAAGATTGACATGCGTGAGTGTTCCTACATAAGATCACTGCCGAAATCTGTTGTATCTTTGCAGTCACTACGGCATGTGATATGTGATGAAGATATATCGTGGATGTGGCAGGAGTTGGAATTGGTTCTGCCTGGACTCCGGGTTCAGGTTGCTGAGGAATGTTTTGATCTAGATTGGCTGACAGAG
>gnl_Carpa_v0.4_evm.model.supercontig_6.400
ATGAATCTTAAGGAGTGTTATTTGGATCTAGGAGCATTTCCTGAAGACCAAAGGATACCAGCCTCTGCCCTTATTGACATATGGACCGAATTATATGAGCTAGACGAAGATGGTATCCACGCCATGGCCAACCTGCATAGACTCTCTCTGCAGAATCTGCTAAATCTTATCAGCCTAGGGAACGAGGAAATCGAAGAAGATGGATTCTACAATGAGCATTTTGTCACACAGCATGATCTTCTGAGAGAGCTGATTATCCTGGAGAGCAGCTTGGAACCTGTAGCAGAGAGGAGAAGATTGATTGCATATATAAATGGAAACAAATTTCCAGAATGGTGGTTAGAACAAAAGCAATCCACCAGTGCCTGCCTCATGTCTATCTCCACGGATGAAGCATTCTCATCGAGATGGCACAAGATTCAACTGCCTCACGTTGAAGCTTTGGTTCTAAATTTTCAGTCAAAGAATTATAAGTTACCTGTATTCATTGAAAAATTGGATGAACTAAAAGTTCTGGTGGTCACAAATTACGGTTTCTTCCCCACACAAATTTGTAATTTTCCACTAGTTGGATCCTTATCTAATCTGAAGAGAATCAGATTAGAGAAGATTTCAGTCCCTTCATTTTCTTTCAACAGTTTACGTCTCAAGAATCTACAGAAGATATGTCTAGTCATGTGTGATACTGGTGAGGGTTTCAGTGAGATTTCTGATTCATTTCCAAATTTGGTGGAGATTGACATTGATTATTGCAATGCCATGAAAGAATTCCCAGATGGATTCTGTGACCTCATCCAACTGAAAAAGCTCAGCATCACAAATTGCCATAAGATTTCTACACTGCCAGGTCGAATTGGGAATCTGATGAACTTGGAAACATTAAGGCTAAGTTCTTGTATCGATTTGTCAGAGTTGCCTGACACCATTGGAAGACTCAGAAACTTGAGACATCTAAACATATCTGACTGTGTAAGCATTGGCAAATTGCCAACACAGATTGGGGAAATGTGTAGTTTGAGAAGGCTGTTCATGAACAATTGCACAAATTGTGAGTTGCCTCTGTCAATTGGGAAGCTTGAGCACCTGGAAGTGCTATGTGATGAAGAGACAGCACTTCAGTGGGCAAATCTGGAGGCATATTTCAAGAATTTGAAGATCACGGTGATTCAAGAAGATACGAATTTGAACTGGCTTCCGCTTAATTCTCATCATTTT
>gnl_Carpa_v0.4_evm.model.supercontig_6.401
ATGGAGATTTTTGGGAGTGAAAAATCAGTGATTGTAGTGTCTGCTCCAGCAGGTTGTGGGAAGACGACATTGGTTAAGAAACTTTGTCAAGATGAAGAGGTTAAAGAAAAATTTGGGAATCAGAACATATTTTTTCTAACTTTTTCAGAATTACCCAATATAGAGGTGATTGTGCAAAGATTATTCCAACATAAAAATTGGGAAGTACCTGAACTTGTTGATGAGAATGACGCGATCAACCAGTTGGGATTATTGCTGCAGAAAATAGGAGAGTGTCCTATATTGCTGGTTCTGGATGATGTTTGGGATAGATCACAGTCTCTTCTCGATGAGTTTGTATGTCAGTTGCCCCATAATTCCAAAATTCTGGTGACATCAAGATCTGATTTTCCAAAATTTGGTCCACCATATAATCTGAAGCCATTGAATCATGACGATGCTATGAATCTGTTTAGTCACTCGGCAATCTTGAACGATGGCAACTCGTATCTCCCAGATAAAGACACAGTCGAAAAGATAGTGAAAGCCTGTAATGGATTCCCACTTGCTCTTAAAGTTGTTGGCGGGTCACTCCGCGGGCAGCCTCGAGCTGTCTGGAGGAGTCAAGCTTTGAAATTGTCCAAAGGTACTGTAATGGATATAGATGTGGATTTGTCCCACAATTACACAAAAATTAAACTAAATCAGAAACCCAAGACTCTATGTTCAGCTTCAGAAACCAGAGTCCTAATGTGGAATGAAGTC
>gnl_Carpa_v0.4_evm.model.supercontig_6.402
ATGGCGGACCTCGTCGGGGGAGCTGCTGTTGGTGCAGTATTTGGTGAATTACTGAAGGCAATAATTAGCGAGGCAAATCACGCTTCGCATTTCAAATCCAGTTTCAAGCGCCTGAAATCCACGCTTACGGGAATAAACCCAATCGTAGACAAGATAGCATCAATGAACCAACAGTTGGATCGCCCAGAAGATCTCAAAATTTTGATTGACAGTATGAGGGAAGGAGAAAAACTGATTAGTAAATGTTCAGAAGTTCGCCGTTATGATTTTTACAAGAAGGTTCGTTATTCGAGGAAGCTTGACAAGTTAGATCGGATGATCAGTAAGTTCTTCCACCTCGATCTGCAGCTGCAGCAAGCCAGAGATCAGAAGGAGATTCTTTTGGAGGTCAAAGATATGCGTATGGAGATTAGGAGATTAAATTTGAAGGACAACAATGGTGGTGGTTTCTGTGAGATGGAGTTCACAGGGTTATGCCCTGCTCCCGCACCTTCCGATTTTACTATTGGATTGGATGTGCCATTGAAGGAATTGAAGATGGAGCTGTTTGAGGGTGGGAAATCAGTGATCGTTGTGTCTGCTCCAGGAGGTTGTGGGAAGACAACATTGGTTAAAAAGCTTTGCCAAGATGATGAAATTAAAGACTCTAAATTCTTCCCTGTGGCTAGTAAGTTGAAGATTTTTTCATATATGAAAACTCTTCATGGTGGGAAAGAAGAAACCGAAGAAGATGGCTTCTATAATGGGTATTTTGTCACACAGCATGATCTTTTGAGAGAGCTGACTATCCTTCAGAGCAGCTCGGAATCAGTAGTAGGAAGGAGAAGACTGTTTGCAGACATAAGACAAAATAAATTTCCGCAGTGGTGGTTAGGACAGAAGCAGCCCATAAGTGCCCGGCTCTTTTCTGTCTTTACAGATGAGGTGTTCTTATCTAGATGGCACAATATTCAACTACCCGAAGCTGAAGCTCTGATTCTAAATTTTCAGTCAAAGAATTATAAATTACCTGAATTCATGGAGAAGATGGATAAATTAAAGGTTTTGGTGGTCACTAGTTACGGTTTTTTCCCTTCAGAAGTGAGCAATTTTTCACATGTTAGCTCCTTATCTAATCTGAAGAGAATCCGATTAGAGAAGATTTCAATCCCTTCACTAAGCATGAACGATCAACAACTGAAGAATCTACAGAAGATATCTTTTGTTATGTGTGATATCAACGAGGCTTTTCAGAACTGCCCCATCAATATTTCTGATGCATTTCCAAATTTGGTGGAGATTGACATCGAATCTTGCAATGATATGAAGGAATTCCCTGATGGATTCTGTGACATCATCCAACTGAGAAAACTTAGTATCACCAATTGCCACAAGCTTTCTACCCTCCCAGTTCGTATTGGCAATCTGAACTGCCCAGCACCATCGGAAGACTTGTTAAGTTACGACATCTTAACATATCTGACTGTG
>gnl_Carpa_v0.4_evm.model.supercontig_64.11
ATGGGGGTGTCCGACTTCTTCGTGGGGGAGATCGCAGCGGAGCTTCTCAAGCAACTCTTCACCATCTCCCGCAAGTCCTGCTTATGCAAGTCCAGCGCCGCCCAGCTCATCACTTACATCGAAGAGCTGCTTCCCATTATTCAAGAGATCAAGTACTCTGGTGTGGAGCTCTCCGCTTTCCGTCAATCGCAGCTCGACCGCCTGTCCGGGACGCTCAACCAGGGCCGGGAGCTGGCCAATAAGGTGCTCACATCCCCCCGCTGGAACGTCTATAAGAACCTCCAGCTCGCCCGCAAGATGGAGAGACTCGAGAAGACCGTCTCCAGATTCTTGCAGGGCCCCATGCAGGCGCACATGGTCGCTGACGTTCATCACATGAGGTTCGAGACGGACGAGCGCTTCGATCGGCTCGAGGGGACGGCGCGACGGATTGAGCAGGGTCTGGAGCAGCGGCTCTGCGCTATGAAGATTGGTATGGTAGGCGACGGATGGGGCGGAGGGTGGGAGAAGCACGCGGTCAGGAGAGAGGAGGAATTGATGCCAATGGAGACTTTTTTTGAGAATTCTTTAATGGGGTTGGAATTGGGGAAGAAGAAGGTGAAGGAGATGCTGATTGGAAGGCACGAGAATGGAGGAGTTGTTGCAATTTCTGGGATGGGTGGGTCTGGCAAGACGACTCTCGCTACTGAGCTTTGCAGAGATGAGGAAGTTCGGAACTACTATAAGAACAGGATTTTGTTCCTGACAGTCTCGCAGTCCCCAAATGTGGAGCAGTTGAGAGCAAAAATTTCTAGATTTCTATTTGGGAACGAGGCCATTGGTTCTCTTTATGCAGTTCCTCAGTGGAATGTTCAGTTGACTTCCTCAAATGGATCACGAAATCTGGTAGTCTTAGATGATGTATGGTCACCCTTGGTTCTTGAACAACTGATTTTTAAAACAACTGGGTGCAAAACCCTTTTCGTTTCCCGATTCAAATTCCCAACAATTGTTAACGACGCCACATATGAGGTGGAGTTGTTGGGAGATGATTATGCCATTTCTCTGTTCTGTCTTTCTGCTTTTGGGCAGAAGTTCATCCCTCCTGCTGCTAATGAGAGTTTGGTCAAACAGATTGTTGATGAGTGTAAGGGTCTTCCTTTGGCTCTTAAAGTAATTGGAGCTTCACTACATGGAAAGCCTGAACAATGTTGGGAGAGTGCAAGAAAAAAGTTGTTAAGAGGGGAAGCCATCTGCGGAGTGCATGAGAGCAAATTACTTGAGAGATGGCAA
>gnl_Carpa_v0.4_evm.model.supercontig_64.12
ATGTCCTCTCTCGACTGTCTAAGCATCAGCAATTGTCACAACCTCCGTGAATTGCCTTCCAATATAGGCAAGCTGAAGCGTGTAGAGATTCTGCGGCTATATGCTTGCCCAACACTGAAAGCTATTCCCGAAGGGATTCGAGAGCTAGTTCTGTTGAAATACCTTGACGTCTCTCAATGCATTAACTTGGCACATCTTCCTGAAGATATTGGATGTCTAACACGACTAGAGAAGATTGATATGAGGGAATGTCCGCAAATTCAGAGACTACCAAGGTCTGCTGCCTTGCTGCAGTCTCTAAGACGGGTGATTTGTGACGATGGGGTATCATGGCTGTGGAAGGATTTGGAGAAGACAATACGAGGTTTTCATGTTCAAATTGCCGAGAAATGCTTCAGTCTAGACTGGCTTGATGAA
>gnl_Elagu_v2.0_p5_sc00030.V1.gene28
ATGGGAAGAGGACGAAATACCCACCAAGATATGGTAGCAATGAAGGCCATCGATGCGTTTCACGGTCATCGGAAGGGGCCAAAACGCAAGAATTATAAGATCTTACATGTTCAACTTGAGCCAAACCGGACAAGTGAAACGAAAGAAACAGACTTGTTCCAAATGTACTTTCCCAAGGCCAAGGTTCTTATTCTCAATTTCTCCTCAGGCATGTATTTCTTGCCTCCATTCATTGGCACCATGCCAAAGCTCAAGTCTTTGGTGCTGATCAACCATGTCCCCACGAACACCATACTGCAAAATTTATCTAGCTTCACTGATCTACATAACTTGAGGAGCCTCTGGGTTGAGAAAATAGTTGTCCCACCTCCACCAAGAACAACAGTTCTGAAGAACCTGCAGAAAGTATCCCTTACCCAGTGTGAACCTAACAACAGCCTTCAAGGATCAAAAGTAGACCTCTCCATGACGTTCCCTCGCCTTCCCAGTCTCACTGCATTGATC
>gnl_Eucgr_v2.0_Eucgr.L02076.1
ATGCAGCACGATCTGCTCAGAGAGTTGGCTATCTTGGAGTGCAGCCAGGGGGAAGTAGAGAAAAGAGAGAGACTTATTTTGGACTTGACTGGAAATAATTTTCCTGATTGGTCGGTAATTTACCTTTTAACCTTCAATGTTTATAATGCAGATAAAACATTCTCAAGACCTTGGCCAAATCTTCAATTGCCTAAAGCTGAGGCTCTAGTCTTGAACTTTGAGACCAACGTTCGAACCAAAAGTTATGCTTTGCCTGAATTCATTAAGAAAGTAGATAAGCTCAAGGCCTTGATAATAACAAACTATAGTTTCTCTCCAGCTGAGCTGCACAATTTCCACGTCATCGGGTCCAATTTAAGGAGGATGAGGTTTAAATGCATCACGATATCCTTTTTCATGTGCAACATCAGTCAAGCTTCAACATCAAATGGCACCAAAATCTTCGATGCAATACCAGGCTTAGTGGAGGTCCACATCAACTATTGCAATGATCTTATGACATTACCGGATGACATATGTGAGATAAAACTTCTGAAGAAGCTTAGCATCACAAACTGTCATAATTTATTTGCACTCCCCGAACAGATTGGGCAGTTGGTGTCCCTTGAAGTGGTCAGGCTTAATTCTTGCACAAATTTGTCACAAGTACCAAACTCAATTAGAACTCTCCAAGAATTGATATCTCTCAATATATCTGATTGTCTGAGCTTGAGCACCTTGCCCGATCAAATTGGTCAACTGGTTAATCTCAAGAGCATGAACATGAGAGGATGTTTGAGGTTGTCTAAGCTACCACGGTCGATCATGAGGCTGAGGAACTTGAGGAAGGTGGTCTGTGATAAAGAAAAAGAAGGCTTGTGGGTGCCTCTCAAGAGCAGTCTCAATAGCTTGAAGATAATAGCATCCAAAGAAGAGGCTAACTTAAATTGGCTGAACGAT
>gnl_Eucgr_v2.0_Eucgr.F02383.1
ATGGCGGTGACGGACTTCTTCGCCGGCGAGATCGCGACGGAGCTCCTGAAGCAGCTCGTACAGACAACCCGCAAGTCCTGCCTCAGCAAGGAGAGGGCCCTCCAGCTCACCCGCATCATCGAGGACCTCCAACCGATCATCCGCGAGATCCAGTACTCGGGTGTCGAGCTCCTTGGCCACCGACAAACCCAGCTTGACCACTTCTCAAGGACCCTCACGGATGGCCTCGAGCTCTCCAGGAAGGTCCTCGGCACCAACCGCTGGAACCTCTACAAGAACCTCCAGTTGACGAGGAAGATGGAGAAGCTTGACAAGAAGATCAATCATTTCATTCAGGTCCCGATGCAGGCCCACACCCTAGCCGACGTGCACCACATGCGGGTGGAGACGGGGGAGCGACTGGACCGGATCGAGGGGTCGGCGCGGCGGCTGGAGCAGAGCCTGTCGGAGATGAGGATCGGCGGTGGCGGGTGGGTGGGGGAGGCGCTGAAGCAGAGGGAGGAGACCGAGGCGGAGTCTGACGCCTTCGGCAGCGGCGTGCTGAGTTTTGGGCCCTCGGTGGAGGTGGGGAGAAGGAAAGTGAGGGAGATGATTAGGGACAGTAAGGATATGGGGGTGATTGGGATATGTGGGATTGGTGGGTCTGGGAAGACCACTTTGGCTAAGGAAGTTGCTAAGGATGATGCTATCAGAAATGATTTCAACGGCAGGGTCCTGTTCCAAACAGTATCTCAGTCCCCTAATATAGATGTATTGAAGAAACAGATTAAGGCATACATAATGGGGAATGAAGGGGTCAGTCCATTCGATCGGGTTCCTCAGTGGAATATGCAATGGAGACCAGAAGGCATAGATAATTTGGGGGCCACAAGACGAAAGACCCTGATCGTGCTGGATGATGTGTGGTCGTTCTCGGATCTTGAGCCATTGGTTGCCATTTCCAGGACACCCGGTTGCACAACTCTTGTGGTCTCGAGATTCAAATTCCCAGAAGTAACTACAGATACTTATGAAGTAGAATTGCTGAGGGAACAAGAAGCCATGACCCTGTTCTGCCACTCGGCCTTTGGTCAAAAATCCATCCCTCCTGGTGCTGATAAAGATTTGGTCAAGCAGGTGGTCAACGAATGTAAAGGGCTTCCTTTGGCTCTCAAAGTGATTGGAGCTTCACTAAGGGACCAATTACCGATGTTCTGGGTGAGTGCCCGAAAGAGATTGGCAAGGGGAGAGCCGATATCCGACTCTCATGGAAGCAAACTGTTGGATAGGATGGCGATCAGTGTCGAGCACTTGAAGAAAAAGGTCAAAGAATGCTTCTCGGATTTGGGATCGTTCCCAGAGGACACAAAGATTCCTCTGGATGTTCTTATCAACATGTGGGTCGAAATACATGACATCGATGAAGAAGAAGGTTTTGCAATCGTTGTTGAGCTCTCCAACAAAAATCTAATTACTTTGGTTAAGGATGTCCGAGCTGGAGAAATATACAGCAGTTATTTCGAGGTGTCGGTGACCCAACATGATGTGCTAAGGGACCTCGCCCTTCATCTCAACAACCAGGAGGAAGTCAACAAGCGCAAGCGACTGCTTATGCCTAGAAGAGAAAATGAGTTTCCTAAAGAGTGGGAAAGGAATTCAGGCATACCGTTCGATGCTCAAATTGTTTCAGTTCACACAGGTAAAATGGATGAAATGGACTGGCCAAGAATGGAATTCCCCAAGGCTGAAGTGCTTATCCTCAACTTCTCTTCCGACAGTTACTTCTTACCTCCTTTTATTGAGAACATGCCGAAGCTCCGTGCTCTGATTGTCATAAATCACAGCACTTCCAATGCTGTCCTCCGAAACTTTTCGGTTTTCTCTAGTTTGACCAAGTTGCGAAGCCTCTGGCTTGAAAGAGTTTGTGTCCCCCATTTATCTGAAAGCACAACACCCCTCAATGACATGAGGAAGGTATTTCTAGTCCTGTGCAAGATCAATGACAGCCTAGATCCATCAATCGTCAACCTCCCCCAGATTTTTCCACGCCTATCGGAGCTCACTATTGACCATTGCGATGACTTATTGGAGCTTCCTTCAAGCATTTGCCTGGCCCAATCCCTCAAGAGCCTGAGCATCACGAACTGCCACAGCCTCCAAAGTCTACCGGCCGACTTGCACAATCTGTCATCTCTAGAGATACTGAGAATGTATGCTTGCCCGAATCTTAGGACGCTTCCTCCGGGAATTTGTCAACTTGGTTGCTTGAAGTATCTTGACATCTCTCAATGTGTTAATTTGATGGACCTTCCTAAAGAAATTGGAAACCTGGAGAAACTTGAGAAGATCGATATGAGGGAATGTGCGCAAATAAGGGGGGTGCCGAGGTCTGCCTCATTGATGAAGACTCTTAAAACCGTGATCTGTGATGAGGAGGTGTCTTGGGGGTGGAAAGATGCTGTGAAGCCGAGGGAGGATGTTCTAGTTCAAGTCGCGGACAAGTGCTTCTCTCTGGACTGGCTCGACGAT
>gnl_Eucgr_v2.0_Eucgr.I00978.1
ATGCAAACCAAAACCTATGCTTTGCCTGAATTCATCGCAAATTCCCCCAAGCTCAAGGCATTGATAGTAACAAACTACAGTTTCTTTCCCACTGAGCTGGGCAACTTCCATGTCATCGGTTCCAATTTAAGGAGGATTAGGTTTGAGCGCGTCACAGTTCCGTTCCTAAACATGGGAAAGATATGCTTGCAGGCTTTAGAAAAGATATCCTTTTTCATGTGCGACATTGGTCAGGCTTCGACGTCAAATGATGCCAAAATCTTAGATGCAATGCCAAACTTAAAGGAGCTCGACATTGACTATTGCAACGATCTCGTGAGATTACCGGATGACATCTGTGAGATAAAGCCTTTGCAAAAGCTTAGCATCACAAATTGCCATAATTTCTCTGCTCTCCCTGAACAAATTGGGCAATCGACGTCTCTCGAAGTGGTCCGGCTTAATTCTTGCACAGCCTTGTCATTGTTACCGGACTCTATTAGAAGCCTCCAAAATGTGAGACTTCTTGATATATCTGAGTGCCTAAATCTGAGCGCTTTGCCTGATCAAATCGGTCAAATGGTTAATCTCAAGAGGATAAACATCATAGGATGTCCAAAGTTGTCTGGATTGCCAAAGTCGATTGTAAAGTTGAGGAACTTAAGGAAGGTGGTTTGTGAGAAAGAAAAAGCCGTC
>gnl_Eucgr_v2.0_Eucgr.I00980.1
ATGAAGTGCGATGAAGGGGAATTAGAGAGCAGAAAGAGACTCATTCTAGACTTAACCAGAAATAATTTTCCCGATTGGTGGAGTAAGCAAAAGCAACCAGCTTTTGGTGCTCGTCTAGTGTCCATCTCCACAGATGAAACATTCTCAACACCCTGGCCGGATTTTCAATTACCTGAAGCTGAGGCTCTTGTCTTGAACTTCCAGACCAGCCAAACCAAGACTTATGCTTTGCCGGATTTCATTGAGAAAGCAGATAAGCTCAAAGCCCTAATAGTAACAAACTATAGCTTCTTTCCAGCTAAGCTACGCAATTTCCATGTCGTTGGGTCTAGTTTAAGGAGGATTAGGCTTGAACGCATCATGGTTTCTTTCCAAAGCATGGGAAAACTACGCTTGCACAATCTACAAAAGATATCATTTTTCATGTGTGACATAGGGCAGGCTTCGACATCGAGCGACGCCAAAATCTCCAATGCAATGCCAAAGTTAGTGGAGCTCAACATCGACTATTGCAACGATCTTGTGACGTTACCAAATGGCATTTGTGAGATAAAACCTCTGAAGAAGCTTAGCATCACAAACTGCCATAATTTCTCTGCACTCCCTGAACAGCTTGGGCAATTGACCTCCCTCGAAGTGGTTAGACTTAATTCATGCACAAGTTTGTTGCAATTACCAAGCTCGATTGAAACCCTCCAAAAATTGACATTGCTCAATATATCTGATTGCCTGAGCCTGAGCACTTTGCCAAATCAAATTGTTCAACTGGTTAATCTCAATAGGATAAACATGAGGGGATGTGTGAGGTTGTCTGTGCTACCACGGTCAATCGTGAGGTTGAGGAACTTGAAGAAG
>gnl_Eucgr_v2.0_Eucgr.I00981.1
ATGAAGTGCAACAAGGGGGAAATAGAGAAGAGAGAGAGACTCATTTTGGAGTTGATTGGAAATAATTTTCCTGATTGGTGGAGCAAGCAAAAGCAACAGCCTCTTGGCGCTCGTCTAGTATCCATCTCTACAGATAAAACATTCTCAACTCCCTGGCCAAATCTTGAATTGCCTAAAGTTGAGGCTCTTGTCTTGAACTTCCAGAACGACATGCAATCTAAAACTTATTTGCCTGAATTCATTGAGAAGGCAGATAAACTCAAGGCCCTAATAGTAACAAACCATAGCTTCTTTCCGACTGAGCTGCACAATTTCCATGTCTTTGGATCCAATTTAAGGAGGATTAGGTTCCAACGCGTCACAGTTCCTTTCCTAAACATGGGAAACCTGCGCTTGCACAATCTGAAAAAGATATCATTATTCATGTGCTATATCAGTCAAACTTCAACATCGAATGATGCTAAAATATCCGATGCAATGCCAAACTTAGTGGAGCTCGACATTGACTATTGTGATAATTTTGTGACATTACCGGATGGCATATGTGAGATAAAGCCTTTGAGGAAGCTTAGCATCACAAATTGCCATAATTTCTTCGCTCTTCCGGAACAAATTGGGCAACTAACATCCCTCGAAATGGTTGGGCTTAATTCTTGCATAACCTTGTCAAAATTACCAAACTCGATCAAAAGCCTTCAAAATGTGAGACTTCTCAATATATCTGACTGCTTGAAATTGAGTGCCTTACCTCATCAAATCGGTCAAATG
>gnl_Eucgr_v2.0_Eucgr.L02779.1
ATGCAGCATGATTTGCTTAGAGAGCTGGCTATCATGGAGTGCAACCAGGGGGAAGTAGTGAATAGAGAGAGACTCATTCTAGACTTGATGGGAAATAACTTTCCCAATTGGTGGAGAGAGCAAAAGCAACAGCCTCTCTGTGCTCGTCTAGTGTCCATCTCCACAGATGGAAAATTCTCAACACCTTGGCCAAATCTTGAATTGCCTGTAGTTAAGGCTCTTGTCTTGAATTTTCGGACCAACATGCAAACCAAAACCTATGCTTTGCCTGAATTCATCGCAAATTCCTCCATGCTCAAGGCCTTGATAGTAACAAACTACAGCTTCTTTCCCGTTGAGCTGGGCAACTTCCATGTCATCAGGTCCAATTTAAGGAGGATCAGGTTTGAGCGTGTCACGGTTCCATTCCTAAGCATGGGAAAATTATGCTTGCATGATTTAGAAAATATATCCTTTTTCATGTGTGACATTAGTCAGGCTTCGACGTCGAACAATGCCAAAATCTCAGATGCAATGCCAAACTTAAAGGAGCTCGACATTGACTATTGCAACGATCTTGTAAGATTACCGGATGACATCTGTGAGATAAAGCCTTTACAGAAACTTAGCATCACAAATTGCCATAATTTCTCTGCTCTCCCCGAACAAATTGGGCAATTAGCACACCTTGAAGTGGTTCGGCTTAATTCTTGCACAGCCTTGTCACGGTTACCAGACTCAATTAGAAGCCTACAAAATGTGAGACTTCTTGATATACCTGAATGCCTGAATCTGACCGCATTGCCTGATCAAATTGGCAAGATGGTTAGTCTCTGTAGGATAAACATGAGAGGATGTCTGAAGTTGTCTAGATTGCCAAAGTCAATTGTAAAGTTGAGGAACTTAAGGAAGGTGGTTTGTGAGGAAGAAAAAGCCATCCTGTGGGGTCCTCTTAAGAACACACACTCTCTCTTGGACATAACTCTCTTCGAAGAAGAACCTAGCTTAGATTGGCTTGAG
>gnl_Manes_v6.1_Manes.05G169600.1
ATGGGGGTCACTGATTTCTTTGCCGGCGAGATAGCCACCGAGCTCCTCAAAATTTTAATTTCAATATCGCGCAAATCCTGTATGTGTAAAGTAAGCGCGGATTCGCTTATAACCAGTATAAATGAATTCCTCCCTATCATTCAAGAAATCAAATTCTCCGGTGTCGAACTTCCAGCCATGCGACAAGCCCAGCTCGACCGTCTCTCGGAGACTCTCCGGGACGGCCTTGAGCTGGCCCGCAAGGTATTAGCCTCGAATCGATGGAATGTCTACAAAAACCTTCAACTTGCCAGAAAGATGGAAAAGCTTGAAAAAAATGTTTCGAGGTTTGTTAATGGACCGATGCAGGCGCACCTTTTGGCTGATGTCCATCATCTGAGGTTTGAGACGGCGGAGAGATTTGATAGGCTGGAGGATTCCGCGAGGCGGCTGGAGCAAAGACTTGGGACTATGAAGATTGGGGCGGGAGGTGGAGGGTGGATGGAGGAGGCAGTCAAGAGAGTTGAAGTGGAGGAAGAGAGATGGGAGACTAGTTTAGTAAATTTACTGGGCGTGGGCATGGAGGTCGGGAAGAGGAAGGTAAAGGAGATGGTGATTGGGAGAGAAGATTTGGGAGTTGTTGGGATTTGTGGATTTGGTGGCTCTGGGAAGACCACTTTGGCTAATGAAGTTTGCAGAGATGATCAAGTTAGAAGTCATTTCCAGAATAGGATTTTGTTCTTGACAGTATCACAGTCTCCAAACGTGGAACAATTGAGGGCAAAAATCTGGGGATTTGTTTCAGGAAGTGATTCTATGGCATGGGGTGGCAATGATCTGATTAACAAATGGAATCCGCAATTTGATTGGAGGATTGGAACTCGAATGTTGATTGTTCTGGATGATGTGTGGTCACTTTCTGTGCTTGAACAGCTAATTTTTAGAGTAGCTGGATGCAAAACACTTGTTGTTTCACGATTCAAATTCCCAACCGTTCTTAGTACTACTTATGAAGTAGAATTGTTGAAAGGAGATGAGGCAGTCTCCCTGTTCTGCCTTTCTGCTTTTGGACAAAAATCTATTCCGTCTACTGCTGATTCCAATTTGGTTAAGCAGATCGTCAATGAGTGCAAAGGACTGCCTTTGGCTCTTAAGGTGATCGGAGCTTCGCTAAGGGACCAACCTGAAATTTATTGGGCGAGTGCAAAGAAGAGATTGTCAAGGGGTGAACCTATTTGCGAGTCCCATGAAAACAAATTGCTTGATAGGATGGCAATAAGCATTAAATTCTTGTCTAAAAAGGTTAGAGAATGCTTCTTAGATTTGGGATGTTTTCCTGAAGACAAGAAGATCCCTCTTGATGTTCTCATCAATATGTGGGTTGAGATCCATGATCTTGATAAGGAAGAAGCTTTTGCTATCCTTGTTGAACTTTCAGACAAGAATCTTCTCACTTTGGTGAAGGATGCACGGGTTGGAGATCTATATAGCAGTTACTATGAGATTTCTGTTATTCAACATGATGTGTTACGGGATCTTGCTATTCACTTGGCGAATCATGGAAATGTAAATGAACGCAAGCGATTACTTATGCCAAGAAGAGAAGCAGAGGTCCCAAAAGAATGGGTGAGAAATGCTGATCAACCTTTCAATGCTCAGATTGTTTCAATTCATACAGGTGAGATGAGAGAAATGGACTGGTACCGGATGGATTTCCCCAAAGCCGAAGTCCTCATCTTAAACTTCTCAGCTAATGAGTACTTCTTGCCTCCCTTCATTTACGACATGCCAAAGCTTAGAGCATTGATAGTGATAAATTACAGTACACGAAATGCAACACTTGACAATTTTTCAGTTTTTTCTGGTTTAGCCAACTTGAGAAGCCTTTGGCTTGAAAAGGTTTCAATTGCTCAATTGACAGAATCCACAATCCCCTTGAAAAATTTGAGTAAAATATCTCTCATCCTATGCAAGATCAATAACAGCCTTGATCAGTCTGTGATCGACCTACCCCAAATCTTCCCTTCACTCTCAGAGCTCACAATTGATCACTGTGATGATTTGATAAAGTTGCCTCTTAGCATTTGTAGGATGCATTCACTGAAGAGTCTTAGTATAACCAATTGCCACAATCTACAAGAAGTCCCTGCTAATTTGGGCAACCTTAAATTTCTACAAATTCTAAGGTTGTATGCATGTCCAACTCTGAAGATGCTTCCATCAACCATATGTGAGCTTGTGTCATTGGAGTACCTAGACATTTCTCAATGCATTAATCTAAAATGTCTACCAGAGAAGATGGGAAGATTATCAAGGTTGGAGAAGATTGACATGAGAGAATGCTCAGAGATTATGAAAATACCAAAATCTGTTGAGTGTTTAGAGTCTTTAAGAAGTGTAATTTGTGATGAAGAAGTTTCTTGGTTGTGGAAGGAAGTGAGTCAGAGTAATCTTCATGTCCAGGTTGCTGAGAAACAATTTAGTCTGGATTGGCTTGATGAA
>gnl_Manes_v6.1_Manes.13G128600.1
ATGGCTTCACTTTTCGCTTCAGCCGCTGCAGGCGCTGGGTTGGAGTTAGTTTTTGGAAGTTTTCTGAGAGCTATTTTGGAGGTAAGGAGAAGCAACATCATGTTTGCTTCTACCCTGAAGCTCCTTGAAGAGACAATGGAGTCTATAAGACCAAGCATCATGAGAATCGAAACTTTCAACAGAGATTTAGATCGCCCAGATGAAATCAAAAGGCTACAAGATTTGATGAGAAGGGGTGAGGAATTAGTTCTCAAATGCGCAAAAATCCATCGATACAACTATGTCAAGAAGCCTCTTTATACAAAGAAACTTGTTAAGTTAGATGAATCTATTCGTAGATATATTGAGACCATTTTGCCACTGCATCAAACATCAGACGTTAAAGAGACATTATTTGAGATGAGAATCCTAAGTAGCCAGATTAGGAACTTAAGCATGGGAGGAGCATCCAGTGCTGGGGTGTCCAGTGCTGGGGTGTCCAATAAGAGTGGGTTTGTGGGTGTGTGCTCGCCTCCTGGGCTCAAGGTGGTTCCAGTTGGGTTAGAGATTCCCTTGAAGGAATTGAAAGAAAAGCTGCTCAAGGATGATAAGGCCTCACAAGTGACTGTAGTTTCTGCTCCTGGAGGATGTGGAAAGACCACATTGGTTACTGCACTTTGTCAAGATGCTGATGTTAAGGAAAAATACAAGGGCAATATCTTTTTCGTTACTGTCTCGAAATCACTGAACGCGCTGGTTATTGTAGAGAGGTTATTTCAGCATATGAATTCCAGCACTGGTTTTCTAAGTGAAGAAGATGCAGTTAATCAACTGGAAAATTTGCTCAGGTCCATAGGACCAGAACCTATACTGCTGGTCCTTGATGATGTTTGGTCTGGAGCAGAATATCTAGTTGAGAAGCTCAAGTTCCCAATAATAGATTACAAGATTTTAGTAACATCGAGGTTTGAATTTCCACGCTTCGGTCCCAGTTATAAACTGAAAGCACTGAATAATGCAGATTCCCTGACTCTCTTTTGTAACCTAGCATTCCTGCAAGATGGGAACTCATACAGACCAGATCAAGAAGTTGTGAATAAGATAGTGGAAGTCTGTAAGGGCTTCCCACTAGCCATTTCAGTGGTTGGCAAATCACTATGTGGGAAGTCTGCAGCAGAATGGAGCAAGAGGATTAAGGAATGTTCTAAAGCTTCTTCTATTCTTGCCAACTTTGAGTTTGAGCTGCTTCATTGTCTTCAAACCAGCATTGATGCCTTAAATAAAAATACTGCAGCCAAGGAGTGTTACTTGGACTTAGGTTCCTTTCCTGAAGACCAAAAAATTCCTGCCTCTACACTTATTGACATGTGGACCGAATGGCATAAGCTCGAAGAAGATGATGCCATTGCTAATCTCTATGAACTCTCTCAACGAAATCTGATTGATTTTGTTGTTACAAGGAAATACGCCAGTGAAGATTATGGCTCTATTAATGTGCTGCAGCATGATTTACTAAGAGAGTTGGCTATCATTCAAAGCAGCTCAGGAAGCATTGAGCACAGAAAGAGGCTATTTCTGGACATAAGTGGTAATAAAATTCCTGAATGGTGGGCTGAACAAAGGCAACAATTTATCAGGGCCAACCTTTTATCTATTTCCACAGATACTGTGTTCTCATCAAATTGGTGCAGCATCGAAGCACCCGAAGCTGAGGTTTTAGTTCTAAATTTTCAGACAAAGAATTACACCTTACCCTGGTTCATGGGAGGGATGAATAAGCTGAAGGTTCTAGTCGTTGCAAATTATGGTTTCTTTCCTGCTGAATTGAGCAATTTCCAGCTTGTTGGTTCTTTATCCAATCTGAAAAGAATCAGATTGGAAAAGGTTTCACTTCCATCCTTTTTCTCGGCCTCTGTGCAATTGGAGAAGCTAGAAAAGATATCTTTGGTTATGTGTAGTATCGGTCAAGCTTTCAGCCACTCTACCATTTTTATGCCTAACATAGTGGAAATCAATATTGACTACTGCAATGATTTGAAGGAATTGCCTGATGGATTCTGTGAACTTGTCCGGCTGAAAAAGCTCAGTATCACCAATTGTCACGAACTCTCTGCACTGCCAGAAGACTTGGAGAATTTGGAGAATTTGGAGGTGCTAAGGCTTAACTCCTGCATTGAACTGTTAGAGTTGCCAGACACAATCTGGAGGCTTCGTAATTTGAGGATTCTCGACATATCTGCATGTTTAAGTATAACAAAATTGCCAGACCAGATTGGCGAGTTGAGTAGTTTAAGAAAGCTGTACATGATTGACTGCTCAAGTTGTGAGTTGCCATGGTCAGTTGTGAACCTTGTCCACCTAAACGAAGTTGTAGCTGATGAAGAAACAGCCAACGCATGGGAAGAATTTAAGCCTTTCCTCCCAAATCTGGCAATAAAGGTGCATAAAGATATAAACTTGAACTGGCTTCGCTTG
>gnl_Manes_v6.1_Manes.12G094100.1
ATGGCAGCTGAGCTTCTCAGCGGAGCTGTAGTGGGAGCAGTATTTGGCGAGTTGTTGAACGTAGTTTTGAGAGTCAAAGACAATGCCCTTATGTTCAGCTCCGAGTTGGAGAGCATGGAATCCACACTTAAATCCATAATTCCAGTCCTTAAAGAAATCGAAGAGCTCAACAAATTATTGGATCGTCGAAAGGAGGAAACGGATCAAATAATGGAACAAATCAAGAAAGGTGAAAAGCTCGTCATTAAATGCTCAAGAGTGCAATGTTATGCATGGTGGAAAATGGCTAGATACGCAGACAAGCTTGTCAACTTAGAGAAGTCACTCAACTCGTTCTTCCAGATTGTGATGCAAGCTCAACAAGCAAGAGATGGTAAAGAAACCTTGTTAGAGGTTAAAAATCTGCGTATGGATTTGAAGCAATTGGCTTTGAATGGAAAGAGTAGAAGGGTTCATAATGTGAATGGATATAATGCTCCGTTGGTGCTGCCGGAGCCTCCGGTGAATCCTGTAGGGTTAGAGGTGTCATTAGGGGAATTGAAGATGGAGCTGTTCAATGATAAAACTTCTGTGGTTGTGTTGTCTGCTCCTCCAGGTTGTGGAAAGACTACTTTGGCTAAACTACTTTGCCATGATAAAGAAGTTAAAGAGAAATTTAAGGATAATATCTTCTTTGTAATTGTGTCAAGAAAAACAACAATGGAGAGCATTGTACAGAGACTGTTCCAGCACAAGGGATATGAGGTGCCTCATTTTCAAACCAATGAACAATTAGTCTACAACTTGGAACAATTTTTGAAGAGCCTAGGACCAAGTCCTATATTGATAGTCCTGGATGATATTTGGCCTGAATCCGAGTCCCTTCTTGATAAATTGAAGTTCCAAATCCCAGATTACAAGATTTTAGCCACATCAAGATCTGCATTGCGAAGATTTGGTTCGACATATAAGCTGAAACCACTGAATGATAAAGATGCCATGACTATTTTCCGAAGCTCGGCTTTCCTTCAGGATAAGAATATCTCTGATATTGATGAAGATCTTGTGAATAAGATGGTGAAAGGGTGCAAAGGTTTTCCACTAGCCCTTAAAGTGGTTGGTAGATCTCTCTGTGGAGAGCCTGAGGAAATCTGGAAAAGAAGAGAAATGGAATTTTCAAAAGGCCGCACTATTTTTGAAGATGATGAACTCCTTAATTGTCTTCTAAGTAGCTTAAATGCCTTGGATAACAAAATTATTAAGGAATGTTTTATGGACCTGTGTGCATTTCCTGAAGACCAAAGAATCCCAGTCACTGCCCTCATTGATATGTGGGCAGAATTGTACGAACTAGATGAAAATGGCGTATTTGCCATTGCCAACCTCCATGAACTTTCCAACAGGAATTTAATTGATCTTTCTGTTGCAAGGAAAGATGCAAGTGGCTACTATAATCAGCATTTTGTGATGCAGCATGATCTTCTTAGAGAGCTAGCCATTCATCAGAGTAGCTTGGAATCCTTTGAGAAAACAAAAAGACTAATCCTAGAGGTAACTGGTAACCATGTTCCCAACTGGTGGATGGATCAAATGCAGCCTAGCGTATGCAGCCGCCTCTTGTCTATCTCCACAGATGAAAAATTCTCATCAAATTGGTGCAACCTACAAGCAGCTGAAGTTGAGGTTTTAGTTCTAAACTCCCGGACAAAGACCTACAACTTACCTGAGTTCATGAACGAAATGAAAAAGTTAAAGGTTTTGATAGTCACAAAATATGGGTTCTTTCCTACTGAAATAACAAATTTCCCATTTCTTGGTGCTATATCCAACTTGAAGAGAATCAGATTAAAGCAGGTTTCAATTCCTTCCTTTGGCTTCACGTCAGCACATTTCAAGAATCTACAAAAGATAACCTTGGTTCTATGCAACATTGGCCAAGCTTTTAACAGTACATCTACCATCCAAGTCTCAGATGCACTGCCAAGCTTGGTGGAAATAAACATCGACTATTGCAACGATCTGGTTGAGTTGCCTGCTGAACTGTGTCAACTTGCCCAGCTACAGAAACTGAGCATCACCAATTGTCATAAGTTGGCTGCATTGCCACAAGAAATTGGCAAGCTTGTTAATTTAGAGATTGTGAGGCTTAGTTGCTGCATTGAACTGGCAGAGTTACCGAGCACAATTGGAAGCCTTAACAAGTTAAAATTTCTTGACATATCTGAGTGTTCAGAAATCAGAAAATTGCCAGAACAGATTAGTGATCTGCATGATCTAAGAAAGCTTCATATGATGGGATGCTCTAACGAAATTGAGTTGCCTCCTTCAATATTGAAATTAGAGCATCTCAAAGAAGTGATATGTGATGAAGAAATAGCCAACTTGTGGGAGCCTTTTGTTGATCATCTCAAGAATTTGGAGATTAAGGTGGATAAAGAAGAAATCAACTTAAACTGGCTTCATAATTGTGGTTTT
>gnl_Medtr_Mt4.0v1_Medtr8g479450.1
ATGGTTGATGCTGTTGTTGGTATAGTAATTGAGGAACTATTGAATTCAGTTATTGAAATGAAAGACAGAGCTGTGAAGTTCAAACCAACTCTAGAACGCTTAGAAGAAACTCTCGAATCATTAGCACCATTGATCAATCAAATAGATGAACTCAACAAGAAGTTGAACCGATCACCTAATGAAACAAAGAGAATAATCAAACAAATGAAAGATGGAAAAGAACTTGTTCTAAAATGTTCTAATGAAGACAAAATCCAGTGGTGGAATTGTTGGTACAAAAAAGCACAGTATCAAGAAGAACTTGAAGCATTGGATGAAAAGATTAAAAGATTCTTTGATCTTGATTTGATAGCTCAAATTGCAAGGACTGGATTGGAAACACATGAGGTGACTAGGGAAACACTTGAGGTGACTAGGGAGGTTCATGCTGAAATTCGAAGTGTTCTTGTGAGGACTGAAAGGATTGAATTTGAATTAGAGAATATTTGTCGGCCTCCTAAACCACCTGGTTTTATTGTTGGGTCGGATGAGACTTTCAATAAGTTGAAGGAGATATTGTTGAGTAAGAAGAATGAGCTTAGTGTCTCTGTTGTTACTGTTACTGGTTCTGGTGGTTCGGGTAAGTCTACGTTGGCCAAAAAGTTTTGCTGGGATGAACAAGTAAAAGGTAAATTCAAGAAAAACATGTTCTTCATTACATTTGCGAAAACACCAAAGCTAAATGTTATAGTGGAGAGACTGTTTAAACAGACTAGTTACAAAGTTCCTGATTTTCAAAGCGAAGAAGACACGTTTAACCAATTGGAACATCTGATGAAAGAAATTGTGAAGAAAGGACCAATATTGTTGGTCCTAGACGATGTTTGGCAAGGATCAGAATCATTTCTTGACAATTTTGTGTTTGATATCCCAAACTACAAGATTTTGGTTACATCAAGATTTAAAATTCGAAGATATGGCGAACCACTCGACTTGGGTCCTCTTTCAGAAGAACATGCTATAAATCTATTTAAACATTCGGCATCCTTAACTAAGAGCAGCTCAAATGTTCCTGATGATGTTGTGAAAAAGATAGTAAGACGATGTAGCGGTTCTCCCTTGGCACTTCTAGTGAGTGGAAGATCATTGATTAACAAACAACTGATAGTTTGGCTTAACAGAGCGAGGGAATTATCAGCTGGTAGGTCAATTCTTGATTCTAACAAGGACGTGCTTTCTTGTCTAGAAGAGAGCTTAGATGTGTTGGATTCTAAGTCCATGGAGTGTTTTAGGGACTTGGGCTTATTTCCTGAAAACCAGAGGATCCCAGCTGCTGCTCTAATTGATATGTGTGCAGAACTAAGGGATGAAGATGATAATAGTGCATTGGAGACAATTAATAATCTGGTTGACCAAAACCTTGCTGATATAATTGTGACAAGGAAAGTTGCAGGTGGCACAATTGACTACAACTACCATTATGTTTCACAACATGGTCTTCTTCGGGATCTAGCCATCGTTCATAATAGCCAAGAGCCCGAGGATAAAAGACATAGACTCATAATTGACACAAGTGCAAATAATCTTCCCTCTTGGTGGAATGCAGAGAATGAGTTTCAAATTGCAGCCCGCATATTATCCATTTCAACGGATGAAACATTTACTTCAAAATGGTGTAACTTGGAGCCAACTGAAGTTGAAGCATTCATCTTATACTTTCGAGAAAAGAAGTGTACACTACCAATGTTCATGAAGAAAATGAACAAACTAAAAGTTTTGATAATCACACATTATGATATTTATGGTGCTGAACTAGAGAATTTCGAGCTACTTGATCATCTAACAAATCTCAAACGAATCAGATTAGAGAAAGTTTCATTTCCTTTCCTCCGAAAAACACTAGTGCAATTGAAGAATCTTCAAAAGTGTTCTTTCTTTATGTGCAATGTGAATAAAGCATTTGAAAATTGCACAATAGAAGATTCAGAAGTGCTACCAAATTTGATGGAAATGAATTTTGACTATTGTGATATGGTGGAATTACCAAATGTGATTTCCAACATTGTATCTCTAAAGAAGCTTAGTATTACAAATTGTCATAAGCTTTGTGCACTTCATGAAGGAATTGGAAAATTGGTCAATTTGGAATCACTTAGGTTAAGTTCATGCACTGGTTTATTAGAGTTACCAAACTCAATCACAAATCTTCATGTGCTAAAGTTTCTTAACATTTCTGGATGCATAAGCCTTAGTCAATTACCTGAGAACATTGGTGAGTTGGAGAAATTAGAAAAGCTTAATATGAGAGGTTGTTTAAATATAAGTGTTTTGCCACCCTCAGTTGAGGAACTTAAGGGATTAAAGAATGTGGTATGTCATGATGATGAGACTGCTGAAAAATGGAAACCTGACAAAACTAACCTTGGTGATTTAAAGGTAGAGGTTGTTCCAGAAGATATCAATATAAATTTTCTTAACAAT
>gnl_Medtr_Mt4.0v1_Medtr8g079380.1
ATGAGTAGCGCTACACACATTATTACCCTTACAACAAGATTTCAATTTCATGATGTCTTGAACAAAATATCTCAAATACTTCAAAAAGCACGAAAGGATTTATCTCCTGTGGTTCAAGACATAAAGCAATACAATGATCATTTGGATCACCCCAGAGAGGAAATAAATAGTCTAATAGAAGAAAATGATGCAGGAGAAAGTGCATGCAAATGTTCTTCTGAGAATGATTCCTATGTTGTTGATGAGAACCAATCTCTTATTGTAAATGATGTTGAAGAAACACTTTATAAGCCAAGAGAAATTCTTGAGCTTCTCAACCACGAAAATCGGCCTCGTGACTTGTGGCGAAAGATAGGGAAAGAACTAGCACAAGGTCATTCTCTTCTTGATTCTAATACCAAATTACTTATTCGCCTCCAAAAGATCTTTGATGTTTTGGAAGATAATCCTACAATCATGGAGTGCTTCATGGACATAGCCTTATTTCCCGAAGACCATAGAATTCCTGTCGCTGCTCTCGTTGATATGTGGGCAGAGCTGTATAGACTAGATGACAACGGAATACAAGCAATGGAAATCATCAACAAATTAGGCATCATGAATTTGGCTAATGTCATAATACCAAGGAAAAATGCAAGTGACACGGACGATAACAACTACAATAATCACTTCATCATCCTTCATGATATTCTAAGAGAACTTGGAATTTACCAAAGCACCAAGGAACCATTTGAGCAAAGAAAAAGACTGATTATTGACATTAATAAAAATAAAAGTGGGCTCGCGGAGAAGCAGCAAGGCTTGATGACCTGTATATTGTCAAAGTTTATGAGATTGTGTGTTAAACGGAATCCTCAACAGCTCACTGCCCGTATATTGTCGGTATCAGCTGATGAAACATGTGCGTTCGATTGGTCTCAAATGCAACCAGCTCAGGTCGAGGTTCTGATTTTAAATATTCATACCAAGCAGTACTCATTACCCGAGTGGATTGCAAAAATGAGTAAACTAAGAGTTCTGATAATCACAAACTACGGTTTCCATCCTTCTAAACTGAACAACATTGAGCTTCTCGGTTCTTTACAGAACCTGGAAAGAATCAGACTAGAGCGAATTTCGGTCCCTTCCTTCGGCACATTGAAGAATTTGAAAAAACTATCTCTCTACATGTGTAACACAATACTGGCTTTTGAAAAGGGTAGCATCCTAATTTCAGATGCATTTGCAAACCTAGAAGAATTGAACATTGATTACTGCAAAGATTTGGTGGTATTTCCAACTGGTATCTGTGATATCATCTCACTAAAGAAGCTCAATGTTACTAATTGCCACAAGCTTTTTTCACTTCCCCAAGATATTGGAAAATTGGAGAATTTGGAACTTCTAAGCCTCAGTTCATGTACTGACTTGGAAGCTATACCGACTTCCATTGGAAAGCTGTTAAATCTAAGACATCTTGACATTTCAAACTGCATCAGCCTTTCAAGTTTACCTGAGGAATTTGGTAATCTTTGCAATCTAAGAAATCTGTACATGGCAAGTTGTGCAGGTATTGAATTGCCATTCTCAGTTTTCAATCTTCAGAATTTGAAGACGATAACCTGCGATGAAGAGACGGCTGCTACATGGGAAGATTTTCAGCATATGCTTCCCAATATGAAGATAGAGGTTCTTCATGTTGATGTTAACTTAAATTGGCTTCTT
>gnl_Medtr_Mt4.0v1_Medtr8g079280.1
ATGGGACACAACATAGAACTAGATGCTATTTCATCACCACAGCTTCAACAAAAGAATCTTTGTTGCAGCAAGTTTTTTTGTTGGTTTCACCTTTGTGTATCTGGATTTTTGCATAAGAAGAATTTTGGTTCTGATTCTCATGCTGTTGCTCATGACAAGCCAAAAACATTTTATGAGTTCAAAGAAATTCTTTTTTTTGATAAGAAAATAAGTGGATATGGAGTATCCATTTTTAAGGGTCCTTTTGGTGTTCCTGAAAATCCTGAATTTACTGTTGGTTTGGATTCGCAATTGATTAAGCCGAAGATGGAACTTCTCAGGGATGGTAGATCTACTCTTTTGTTGACTGGTTTAGGTGGAATGGGAAAAACCACTTTGGCTACAAAGCTGTGTTTGGATCAACAAGTTAAGGGCAAATTCAAGGAAAACATTATATTTGTAACCTTCTCAAAAACACCCATGTTGAAGATTATGGTACAGAGACTATTTGAACATGGTGGATATCCGGTGCCTGAGTATCAAAGTGACGAAGAAGCAGTTAATGGAATGGGAAATTTACTGAGGAAAATTGAGGGAAGTCCAATATTGTTAGTCCTGGATGATGTTTGGCCCGGCTCAGAAGACCTAGTCGAGAAATTTAAATTCCAGATATCAGATTATAAAATTTTGGTCACTTCAAGGGTTGCATTTTCTAGATTTGACAAAACCTTTATCGTAAATCCTCTTGTTCACGAAGATTCGGTGACCCTTTTCCGTCACTACACACAGTTGGGAAAAAACAATTCAAAAATTCCCGACAAAGATCTTATCCAAAAGATTGTGGAAAATTGCAAAGGTTTACCTCTTGCCATTAAAGTGATTGCAACATCACTCACTAATCGTTCATATGACTTGTGGGAAAAGATTGTGAAGGAACTTTCTCAAGGTCGTTCTATACTTGATTCTAGTACTGAATTACTTACTCGCCTCCGAAAGGTCTTGGATGTTTTGGAAGATAATGCTATTAACAAGGAGTGCTTCATGGACCTTGCATTATTCCCTGAAGACCTGAGAATTCCCGTTTCTGCTCTCATTGATATGTGGGCGGAGTTGTATAAACTAGATGATGAAGGCATAGAAGCAATGGCCATCATCAACAAATTAGACTCTATGAATCTGGCTAAGGTCTCAATAGCAAGGAAAAATGCAAGTGACACAGAAAGTTACTACTACAATAGCCACTTCATATTCCTTCATGATCTTCTAAGAGAGCTAGGAAATTATCAAAACAACCAGGAACCAATTGAACAAAGAAAAAGACTTCTTATTGATGCAAATGAAAACACACATGACCGGTGGCTTATGGAGAAGCAGCAGGGCACAATGACCCGCATATTGTCCAATTTTTTTAAATTGTGTGTTAAACCGAAGCCTCAACAGGTCCCTGCTCGCACAGTGTCTATATCAACTGATGAAACTTGTGCTTCTTCAGATTGGTCCCAAGTGCAGCCAGCTCATGTTGAGGTTCTGATTTTAATTCTTCAAACCGAACAGTACACACTTCCAGAATTGAAGGAGAAAATGAGCAAACTAAGAGCTCTTATAGTCATAAATCATGGTTTACGCCCTTCTGTACTGAACAATTTTGAGCTAATTAGCTCTTTATCCAACCTGAAAAGAATCAGGCTAGAGCGGATTTCTGTTCCTTCCTTTGGCACAATGAAGAATCTCAAAAAATTATCCCTCTACATGTGTAATACAAGACTAGCTTTTGAAAAGGGTAGCATCCTAATTTCAGATTTGTTTCCTAATTTAGAAGATTTGAGCATTGATTATTCCAAGGATATGGTGGCATTGCCTAATGGGGTGTGTGACATTGCCTCATTAAAAAAGCTCAGTATTACTAATTGCCATAAGCTTTCTTCGCTGCCCCAAGATATTGGAAAGTTGATGAATTTGGAACTCTTGAGCCTGATCTCATGCACTGATTTGGTAGAGTTGCCAGATTCTATTGGAAGGCTTTTAAATCTAAGACTACTTGACATCTCCAACTGCATAAGCCTTTCAAGTTTACCTGAGGACTTCGGCAATCTGTGTAATCTAAGAAATCTATACATGTCTAGTTGTACAAGTTGTGAATTGCCATTTTCAGTTGTCAATCTTGCGAATTTAAAGGTGATATGTGATGAAGAGACGGCTGCTTCATGGGAATCTTTCCAATCTATGATTTCCAATCTCACTATAGAGGTTCCTCAAGTTGAAGTCAACTTAAATTGGCTTCATGCAGGTCGCTCC
>gnl_Medtr_Mt4.0v1_Medtr8g079355.1
ATGGCCCACATATTATCCAAATTGATTGGATGGTTTGATAAACCGAAGCCTCAGAAGGTCCCTGCCCGCACATTGTCTATATCAATTGATGAAACTTGCGCTTCAGATTGGTCCCAAGTGCAGCCAGCTCTTGCTGAGGTTCTGATTTTAAATCTTCAAACCAAACAGTACACATTTCCAGAATTGATGGAGAAAATGAACAAACTTAAAGCTCTTATAGTCATAAATCATGGTTTACGCCCTTCTGAACTGAACAATCTTGAGCTACTTAGCTCTTTATCCAACCTTAAAAGAATCAGGCTAGAGAGGATTTCTGTTCCTTCCTTTGGCACATTGAAGAATCTTAAAAAATTATCCCTCTACATGTGTAATACAAGACTCGCTTTTGAAAAGGGCAGCATCCTAATTTCCGACTTATTTCCTAATTTAGAAGATTTGAGCATGGATTATTGCAAGGATATGACAGCATTGCCTAATGGGGTGTGTGATATTATCTCGTTGAAAAAGCTCAGTATTACTAATTGCCATAAGCTTTCTTTGCTGCCCCAAGAAATTGGAAAGTTGGAGAATTTGGAACTCTTGAGCCTGATTTCCTGCACTGATTTGGTAGAGCTACCAGATTCTATTGGAAGGCTTTCAAATCTAAGACTACTTGACATCTCCAACTGCATAAGCCTTTCAAGTTTACCCGAGGACTTTGGCAATCTGTGTAATCTACGAAATCTCGACATGACTAGTTGTGCAAGTTGTGAATTGCCATTCTCCGTTGTCAATCTTCAGAATTTAAAGGTGACATGTGATGAAAAGACAGCTGCTTCATGGGAATCTTTCCAATCTATGATTTCCAATTTAACTATAGAAGTTCCTCATGTTGAAGTCAATTTAAACTGGCTTCATGCAAATCGCTCC
>gnl_Medtr_Mt4.0v1_Medtr8g079400.2
ATGGACGGAAGAGAGGAAGGAATCAAATTCATGAGTAGCGCCACGACACATATTATTACCCTTACAACAAGATTTAATGATGTCTTGAACAAAATATCTGAAATAGTTGAAACAGCACGAAAGAACCAAAGTTCAAGGCTATTGTTTAGGTTAATCTTAAAGGATTTATCTCCCGTTGTACAAGATATAAAGCATTACAATGAACACTTGGATCAACCCAGAGAAGAAATAAATAGTTTGATAGAAGAAAGTGCATGCAAATCTTCTTTTGAGAATGATTCCTACGTTGTTGATGAGAACCAATCTCTTATTGTAAATGATGTCGAAGAGACACTTTACAAGGCCAGAGAAATTCTTGAGCTTCTCAACCACGAAAATCCAAAATTCACTGTTGGGTTGGATATACCATTTAGCAAGTTGAAAATGGAGCTTCTGAGGGGTGGTAGCTCCACACTTGTGTTGACTGGTTTAGGAGGATTGGGGAAAACCACTCTGGCTACAAAGCTTTGTTGGGATGAAGAAGTTAATGGTAAATTCAAGGAAAACATTATATTTGTCACCTTCTCAAAAACACCCATGCTGAAGACTATTGTAGAGAGAATACATCAACATTGTGGATATTCAGTGCCTGAGTTTCAAAGTGATGAAGATGCAGTCAATAAGTTAGGACTTTTGTTGAAGAAAGTTGAGGGAAGTCCACTATTGTTGGTTCTGGATGATGTTTGGCCAAGCTCAGAATCTCTTGTTGAGAAACTTCAATTCCAGATGACAGGTTTCAAAATTCTGGTGACTTCAAGGGTTGCATTTCCGAGGTTTAGCACAACATGTATCTTAAAACCTCTTGCTCATGAAGACGCAGTAACGCTTTTCCATCACTATGCTCAAATGGAAAAAAACAGTTCAGATATTATCGACAAAAATCTTGTAGAAAAGGTCGTTAGAAGTTGCAATGGTTTACCGCTTACCATTAAAGTAATTGCTACATCACTCAAAAATCGGCCTCATGACTTGTGGCATAAGATAGTGAAGGAACTATCACAAGGTCATTCAATTCTTGATTCTAATACCGAATTACTTACTCGCCTCCAAAAGATCTTCGATGTTTTGGAAGATAATCCAAAAATCATGGAGTGCTTCATGGACCTAGCCTTATTTCCCGAAGACCATAGAATTCCTGTCGCTGCTCTCGTTGATATGTGGGCAGAGCTGTATAAACTAGATGACAACGGAATACAAGCAATGGAAATCATCAACAAATTAGGCATCATGAATTTGGCTAATGTCATAATACCAAGGAAAAATGCAAGTGACACGGACAATAACAACTACAATAATCACTTCATCATCCTTCATGATATTCTAAGAGAACTTGGAATTTACCAAAGCACCAAGGAACCATTTGAGCAAAGAAAAAGACTGATTATTGACATGAATAACAATAAAAGTGGGCTCGCGGAGAAGCAGCAAGGCTTGATGACCCGTATATTTTCAAAGTTTATGAGATTGTGTGTTAAACAAAATCCTCAACAGCTTGCTGCCCGTATATTGTCGGTATCAACTGATGAAACATGTGCGTTGGATTGGTCTCATATGCAACCAGCTCAGGTCGAGGTTCTGATTTTAAATATTCATACCAAGCAGTACTCATTACCCGAGTGGATTGCAAAAATGAGTAAACTAAGAGTTCTGATAATCACAAACTACGGTTTCCATCCTTCTAAACTGAACAACATTGAGCTTCTCGGTTCTTTACAGAACCTGGAAAGAATCAGACTAGAGCGAATTTCGGTCCCTTCCTTCGGCACATTGAAGAATTTGAAAAAACTATCTCTGTACATGTGTAACACAATACTGGCTTTTGAAAAGGGTAGCATCCTAATTTCAGATGCATTTCCAAATCTAGAAGAATTGAACATTGATTACTGCAAAGATTTGGTGGTATTGCAAACTGGTATCTGTGATATTATCTCATTAAAGAAGCTCAATGTTACTAATTGCCACAAGCTTTCTTCACTTCCCCAAGATATTGGAAAATTGGAGAATTTGGAACTTCTAAGCCTCAGTTCATGTACTGACTTGGAAGCTATACCGACTTCCATTGGAAAGCTGTTAAATCTAAAACATCTTGACATTTCAAACTGCATAAGCCTTTCAAGTTTACCTGAGGAATTTGGTAATTTGTGCAATCTAAAGAATCTGGACATGGCAACTTGTGCAAGTATTGAATTGCCATTCTCAGTTGTCAATCTTCAGAATTTGAAGACGATAACCTGCGATGAAGAGACGGCTGCTACATGGGAAGATTTCCAGCATATGCTTCACAATATGAAGATAGAGGTTCTTCATGTTGATGTTAACTTAAATTGGCTTCTT
>gnl_Medtr_Mt4.0v1_Medtr8g079520.1
ATGGCAGGAGAGTTGATTGGAGGGGCATTTCTTGGCGCAGTGGTTCAAGAAGGGATGCAACCAGTCACAAACCAGATATCCAAAGCTTTCATGTTCAAAACCTCACGCAAAAACCTCGACTCTCTGGTGGATCGGATCACGCCAGTAGCTGAAGAAATGAGACTATTAAACGAGAAATTGGATCATCCGATGGAAGAAACAGAGATGTTAATAGAAGAACTGATACAAGGGAAAGATGCAGTAAACAAACACTCCAAAGTCCCATGGTGGAAATGTTGTTGTTTACCTTGTTTCCAAGGAGAGATTTATGATAGAGAAGAGAAAATTGCTAGATCCAGCAGTCTTGTTACTCCGATGAACACGGCAAGGGATGTTAAAAAGGTATTGTCTATATTGAAAGATAGGCAGGAGGGGAGGAAATTCAAGAGGTTATGTGATGCTCCTGTAAAACCTGATCTCACTGTTGGATTGGATTTTCCTTTGATTCAGTTGAAGAGTTGGTTACTCGGCAGTGGTGTGTCTGTACTTGTTTTAACCGGTTTGGCTGGATCTGGCAAAACTACTTTGGCTACGTTGCTCTGTTGGGATGACAAAGTTAGAGGTAAATTTGGGGAAAATATATTGTTCTTCACTGTGTCAAAAATTCCAAATTTGAAGAACATTGTGCAGACATTATTTCGACATTGTGGACATGACGAGCCTTGCCTCATAGACGACGATGATGCAGTTAAACACTTGAGAAGTTTGCTGACCAAAATTGGGGAAAGTTGTCCAATGATGTTGGTTCTGGATAATGTTTGCCCAGGCTCAGAATCCTTAGTTGAGGACTTTCAGGTTCAAGTTCCAGATTGTAAAATTTTGATAACTTCTAGAGTTGAGTTTCCACGGTTTAGTTCACTATTCTTAAAGCCGCTCAGAGATGATGACGCAGTTACCCTTTTTGGTAGCTTTGCACTACCAAATGATGCAACAAGAGCAACTTATGTACCTGCTGAAAAATATGTAAAACAGGTAGCAAAAGGTTGTTGGGGTTCTCCATTGGCCCTTAAATTAATTGGGGGATCACTCCGTGGACAACCATTTGCGGTGTGGAAAAAAATGGTGAACTTGTTGTCTAAAGGTCGTTCTATTGTTGATTCTAATGATGAGTTGCGTAAATGCTTGCAAAACGTTTTGGAGGATGCATTGGAAGGTAATTCAATCATCAAGGAGTGCTTCATGGACCTTGGATTATTCTTTGAAGACAAAAAAATACCTGTGGCTGCCCTCATTGACATATGGACAGAACTGAACAGCCTAGACGACGATAGCGTAGACGGAATGAACTTGGTTCATGAGTTAGACAACCTGCATCTGGTTAATCTTGTAGTTTCAAGGGAAGTGACAAGTCACGTTGATAATTACTACAACCACTATTTCCTTACTCAACATGACCTTCTTAAGGAGATAGCTATCCATCAAGCCAGACAGGAGCCATATGAACAAAGGACAAGGTTGATTTTCAACATGAAGGAAGATAGTTGGGATCAACAGAACCATGGCCAGCAAAATACGATTGCAAACACATTGTCCATATCAACTGACAAAATGGTGACTCCAGATTGGAGCAATGTTGTAAAAGTTGAACAAGTTGAGGTGCTGATCTTGAACCTCCATACTGATAAGTTCACCTTACCAGAGTGCATAAAGAAAATGACTAAACTAAAGGTTTTGATAATTACCAATTATAAAGGTTTCCACTGTGCTAAGTTAGACAATTTTGAGTTTCTTGGTTGTCTACCAAACCTTAGAAAAATCAGATTGCACCAGGTTTCAGTTCCTTCCCTTTGCAAATTGATTAGTCTTCAAAAATTGTCCCTTTACTTTTGCGAAACGAGACAAGCTTTTCAAAGTGACACTGTGTCAATTTCGGAGGTACTCCCAAATTTAGAAGAATTATGCGTTGATTATTGCAAAGATTTAGTAACACTTCCTTACGGGCTCTGTGATATTAGTTCCTTGAAAAAGCTTAGTATCACAAGGTGCATTGCTTTTCGAATGCTGCCCCAAGAAATTGGAAACCTCGAGAATTTGAAAGTATTGAGACTTAGTTCCTGTGCCGAGTTGGAGGAGATACCAGCTTCAATCGGAAAGCTTAGTGAGCTTCATTTTCTTGATATATCAGGTTGCGCAAGCCTTCACAATTTACCAGAAGAAATTGGAAACTTGCATAATCTAAAAGAGCTTCATATGACTGGTTTCTCATCAGACACATTGCCAGAGTCAGTCACCAAACTCATGAATTTAGAGCATTTAATATGTGACCAAGAGACTGCTGAATGTTGGGAGCATTTCAAGCCTAGCCTCTCGGAGCTAAAAATAGAGGTGGCTAAAGTTAACTTATTCATTATTGTA
>gnl_Medtr_Mt4.0v1_Medtr8g079360.1
ATGAGTAGCGCTACACACATTATTACCCTTACAACAAGATTTCAATTTAATGATGTCTTGAACAAAATATCTCAAATTCTTCAAAAAGCACAAAAGAACCAAAGTTCAAGGCGATCATTGAGGTTAATCTTAAAGGATTTATCTCCCGTTGTACAAGATATAAAGCAATACAATGATCATTTGGATCACCCCAGAGAAGAAATAAATAGTCTGATAGAAGAAAATGATGCAGGAGAAAGTGCATGTACATGTTCTTCTGAGAATGATTCCTATGGCTATGTTGTTGAGGAGAACCAATCTCTTACTGTAAATGATGTTGAAGAGACGCTTTATAAGACCAGAGAAATTCTTGAGCTTCTCAACCATGAATTCAATGAAGATGGACAACTTTTCAAGCGTCCTTTCAATGTTCCTGAAAATCAAAAATTCACTGTTGGGTTGGATATACCATTTAGCAAGTTGAAAATGGAGCTTCTGAGGGGTGGTAGCTCCACACTTGTGTTGACTGGTTTAGGAGGATTGGGGAAAACCACTCTGGCTACAAAGCTTTGTTGGGATGAAGAAGTTAATGGTAAATTCAAGGAAAACATTATATTTGTCACCTTCTCAAAAACACCCATGCTGAAGACTATTGTAGAGAGAATACATCAACATTGTGGATATCCAGTGCCTGAGTTTCAAAGTGATGAAGATGCTGTCAATAGGTTAGGACTTCTGTTGAAGAAAGTTGAGGGAAGTCCACTATTGTTGGTTCTGGATGATGTTTGGCCAATCTCAGAGCCCCTTGTTGAGAAAATTCAATTCCAGATATCAGATTTCAAAATTCTGGTGACCTCAAGAGTTGCATTTCCAAGGTTTAGCACAACATGTATCTTAAAACCTCTTGCTCATGAAGAAGCAGTGACGCTTTTCCATCATTATGCTCAGATGGAAAAAAATAGTTCAGATATCATCAACAAAAATCTTGTCGAAAAGGTTGTTAGAAGTTGTCAAGGTTTACCGCTTACCATTAAAGTAATTGCTACATCACTCAAAAATCGGCCTCGTGACATGTGGCGAAAGATAGGGAAAGAACTATCACAAGGTCATTCTATTCTTGATTCTAATACTGATTTACTTACTCGCCTCCAAAAGATCTTCGATGTTTTAGAAGATAATCCCACAATCATGGAGTGCTTCATGGACATAGCCTTATTTCCCGAAGACCATAGAATTCCTGTCGCTGCTCTCGTTGATATGTGGGCAGAGCTGTATAGACTAGATGACAACGGAATACAAGCAATGGAAATCATCAACAAATTAGGCATCATGAATTTGGCTAATGTCATAATACCAAGGAAAAATGCAAGTGACACGGACAATAACAACTACAATAATCACTTCATCATCCTTCATGATATTCTAAGAGAACTTGGAATTTACCAAAGCGCCAAGGAACCATTTGAGCAAAGAAAAAGACTGATTATTGACATTAATAAAAATAAAAGTGGGCTCGCGGAGAAGCAGCAAGGCTTGATGACCTGTATATTGTCAAAGTTTATGAGATTGTGTGTTAAACGGAATCCTCAACAGCTCACTGCCCGTATATTGTCGGTATCAGCTGATGAAACATGTGCGTTCGATTGGTCTCAAATGGAACCAGCTCAGGTTGAGGTTCTGATTTTAAATCTTCATACCAAGCAGTACTCATTACCCGAGTGGATTGCAAAAATGAGTAAACTAAGAGTTCTGATAATCACAAACTACGATTTCCATCCTTCTAAACTGAACAACATTGAGCTTCTCGGTTCTTTACAGAACCTGGAAAGAATCAGATTAGAGCGGATTTACGTTCCTTCCTTCGGCACATTGAAGAATCTGAAAAAACTATCTCTCTACATGTGTAACACAATACTGGCTTTTGAAAAGGGTAGCATCCTAATTTCAGATGCATTTCCAAATCTAGAAGAATTGAACATTGATTACTGCAAAGATTTGGTGGTATTACCAATTGGTATCTGTGATATCTTCTTACTAAAGAAGCTCAGGGTTACTAATTGCCACAAGCTTTCTTCACTTCCCCAAGATATTGGAAAATTGGAGAATTTGGAACTTCTAAGCCTCAGTTCATGTACTGACTTGGAAGCTATACCGACTTCCATTGGAAAGCTGTTAAATCTAAAACATCTTGACATTTCAAACTGCATCAGCCTTTCAAGTTTACCTGAGGAATTTGGTAATTTGTGCAATCTAAAGAATCTGGACATGGCAAGTTGTGCAAGTATTGAATTGCCATTCTCAGTTGTCAATCTTCAGAATTTGAAGACGATAACCTGCGATGAAGAGACGGCTGCTACATGGGAAGATTTCCAGCATATGCTTCCCAATATGAAGATAGAGGTTCTTCATGTTGATGTTAACTTAAATTGGCTTCTT
>gnl_Medtr_Mt4.0v1_Medtr8g479430.1
ATGGCTATGGTTCTAGATGCTGTTGTTGGGAAATTAGTTGAAGAACTAATGAGTTCAGTTGTTGACATGAAGAACAAAGCTTTGAAGTTCAAACCAACTCTAGATAGATTAGAAGCTACACTTCAATCATTAGGACCATTGATCAATCAAATAGATGAACTCAAGAAGAAATTGGATCATTCACCCAATGAAACAAAAACACTGATCAAACAAATGAAAGATGGAAAAGAACTTGTTCTAAAATGTTCTAATGAAGACAAAATCCAGTGGTGGAATTGTTGTTACAAAAAAGCACAGTATCAAGAACAACTTGAAGCATTGGATGAAGAGATTAAAAGATTCTTTGGTCTTGATATGATAGCTCAAGGTGCAGTGACTGGATTGGAAACACTTTTGGAGATTAAAGAGTTTCGTGCTGAATTTAGTAAGGCTAATGTTGGGAGAAGTGAAAGAGTTGAATTAAGAGGTGTTTGTTTGCCACCTCAACCACCTGGTTTTATTGTTGGGTTGGATGGTCCTTTGAATGAGTTGAAGATGAGATTGTTGAAGGATGAGGTTAGTGTTTCTGTTGTTACTGTTACTGGTTCTGGTGGTTCGGGGAAATCTACGTTGGCCAAAAGGTTTTGTTGGGATGAAGAAGTTAAAGGTAAATTCAATGAAAATATTTTCTTCATTACCTTTGCAAAAACACCAAAGCTGAATACTATAGTGCAGAAGCTGTATCAACACACTGGTTACTATGTTCCGGATTTTCAAAACGAAGAAGACACGTTTAACCAATTGGAACATTTGATGAAACAAGTTGTGAAGAAAGGACCAATATTGTTAGTCCTAGACGATGTTTGGCTAGGGTCAGAATCACTTGTTGATAATTTTGTGTTTGAGATTCCAAACTACAAGATTTTGGTGACATCAAGATTTGCAATTGGAAGATTCGGTCATCCATTCGTCTTGAAACCTCTTTCTGAAGCACATGCTATAAATCTGTTTAAACATTCAGCATCCTTAACTAAGAGCACCTCAGATGTTCCTGATGATGTTGTGAAAGAGATAGTAAGAGGGTGTAGCGGTTCTCCCTTGGCACTTCGAGTGAGTGGCAGATCGTTAATTAACGAACAACTGATAGTTTGGCTTAACAGAGCTAGGGAATTATCAGCTGGTAGGTCAATTCTTGATTCTAACAAGGACGTGCTTTCTTGTCTCCAAAAGAGCTTAGATGTTTTGGATCCTATGTCCATGGAGTGTTTTAGGGACCTTGGCTTATTTCCTGAAGATCAAAGGATTCCTGCTGCTGCCCTTATTGATATGTGGGCTGAACTAAGGAATGATGATGATGCAAGTGCAATGGAGAGGATTTATAAACTAGTCAACCTCAACTTGGCAGATATTATTGTTACAAGGAAAGTTGCAAGTGGCACAATTGACTACAACTACCATTATGTTACACAACATGGTCTTCTTCGGGATCTAGCCATTCGAGACAATAGCCAAGAGGCAGAGGATAAGAGGAATAGACTCATAATTGACACAAGTGCAAATAATCTTCCTTCGTGGTGGACTTCTGAGAATGAGTATCACATTAAAGCTCGCATATTATCCATATCAACTGATGAAATATTCACTTCAAAATGGTGTAACTTACAACCAACAGAAGTTGAGGTTTTAGTGTTAAACCTTAGAGAAAAGAAGTTTGCACTACCAATGTTCATGAAAAAAATGAAAAAGCTAAAAGCTTTGATAATCACAAATTACGACTTCTTTCCAGCTGAATTAGAGAATTTTGAGGTGCTCGATCATCTATCGAATCTCAAAAGAATCAGATTAGAGAAAGTTTCAGTTCCTTTCCTTGGAAAAACTGTATTACAATTGAAGAATCTTCAGAAGTGCTCTTTTTTTATGTGCAATGTGAATAAAGCATTTGAAAATTGCACAATAGAAGATTCAGAAATGCTACCAAATTTGATGGAAATGAATTTTGACTATTGTGATATGGTGGAATTACCAAATGTGATTTCCAACATTGTATCTCTAAAGAAGCTTAGTATTACAAATTGTCATAAGCTTTGTGCACTTCATGAAGGAATTGGAAAATTGGTCAATTTGGAATCACTTAGGTTAAGTTCATGCAGTGGTTTATTAGAGTTACCAAACTCAATCAGAAATCTTCATGTGCTCAAGTTTCTTAACATTTCTGGATGCATAAGCCTTAGTCAATTACCTGAGAACATTGGTGAGTTGGAGAAATTAGAAAAGCTTAATATGAGAGGTTGTTCAAATATAAGTGAATTACCATCCTCAGTTATGGAACTTGAAGGATTAAAGCATGTGGTATGTGGTGATGAAGAGACTGCTGAAAAATGGGAACCTTACAAAAATATCCTTGGTGATTTAAAGGTAGAGGTTGTTCAAGAAGATTTCAATTTAAATTTTCTTTACAAT
>gnl_Medtr_Mt4.0v1_Medtr8g079550.1
ATGGCAGGAGAGTTGGTTGGAGGGGCATTTCTTGGCGCAGTGGTTCAAGAAGGAGCAAAACCATTCACAAATCAAATATCCAAAGGTTTGAAGTTCAAAAAAACACGAAAAATCGTTGACTCTCTCGTGGAACGAATCAAGCCAGCAGCAGAAGAAATTGAACGATTAAATGAAAACTTGGATCGTCCAAAGGAAGAAACAAAAGTGCTAATGGAAGAACTTAAACAAGGGAAAGAGGTAGTTAACAAACACTCCAAAGTTCCTTGGTGGAAATTTTGTTGTCTACCTTGCTTCCAAGGAGAACTTCAAGCTAAGGAAGAGAAAATTGCTAGAACCTGTAGCCTTGTTACCCCGATGAACACGGCAAGAGATGTTAAAGAGACACTTTCTATAGTGAGAGATTTGAAGGGGAGACAATTCAATTTCAAGAGGTTATGTGAATGTGATCCTCCTGTAAAACCTGATTTCACTGTTGGGTTGGATGTGCCTCTGCATCAGTTGAAGAATTGGGTGCTCAGTAGTGATGTGTCTGTAGACTCTGTACATGTGTTAACTGGCTTGGCTGGATCCGGGAAAACCACTTTGGCTACGTTGCTATGTTGCGATGACAAAGTTATAGGAAAATTTGGGGAAAATATATTGTTCTTTCATGTGGCGAAAAATCCAGATTTGAAGAACATTGTGCAAACATTGTTTGAACATTGTGGACATAAAAAGCCTTACCTTGTAGACCATGATGATGCGGTTAAAAACTTGAGATGTTTGCTCAACAAAATTGGAGAGAATCGTCGTCCATTGATGTTGGTTCTAGATAATGTTTTCCAAGGCTCAGAATCCTTTGTCAATGCCTTCAAGGTTCAAGTTCCAGATTATAAAATTTTGATAACTTCTAGACCTCTTAGCGATGATGATGCTGTTACTGTTTTCCGTCACTTTGCACTACCAAATGATGGAACCACAGGATCTTACGTTCCTGATGAAGATGATGTACAACAGATAGCAAAGGGTTGCTGGGGTTCTCCACTGGCACTTGAATCGATTGGGGGATCACTCAATGGGCAACATATTGAGGCATGGAAAGAAATGGTGAACATGCTGTCCGAAGGTGGTTCTATTGTTGATTCTAATGATGAGTTGCGTGATCGCCTGCAAAAAGTTTTGGAGAATGCATTGCAAGATAATCACATCGTCAAGGAGTGCTTCATGGACCTTGGATTGTTTTTTGAAGACAAAAAAATACCTGTGGCTGCTCTAATTGACATGTGGACAGAACTGTATGACCTAGATGACGACAACATAAAAGGAATGAACATTGTTCGTAAGCTAGCCAACTGGCATTTGGTTAAGCTTGTAGTTTCAAGGGAAGTGACAACTCACGTTGACCATTACTACAACCACCATTTCCTTACTCAACATGACCTTCTTAAGGAGATTTCTATTCATCAAGCGAGACAGGAACCATTTGAACTAAGAAAAAGGTTAATTTTCGACGTCAATGAAAATAGCTGGGATCAACAGAACCAACAAAATACCATTGCTCGCACATTGTCCATATCACCTGACAAAATATTAACCTCAGATTGGAGCAATGTTGAAAAAATTAAACAAGTTGAGGTTCTGATCTTGAATCTCCATACTGAAAAGTACACCTTACCAGAGTGCATAAAGAAAATGACAAAACTAAAAGTTTTGATAATTACCAATTATAAAGGCTTCCACTGTGCTGAGTTAGACAATTTTGAGATACTTGGCTGTCTACCCAACCTTAGACGAATCAGGTTGCACCAGGTTTCAGTTCCTTCCCTTTGCAAATTGGTTAATCTGCGAAAATTGTCCCTTTACTTTTGTGAAACGAAACAAGCTTTTCAAAGTAACACCGTTTCAATTTCGGACATACTACCAAATCTAAAAGAATTATGTGTTGATTATTGCAAAGATTTAGTGACACTTCCTTCCGGACTCTGTGATATTACTTCCCTCAAGAAGCTTAGTATCACAAGGTGCATAAATTTTCTTTCGCTGCCACAAGAAATTGGAAACCTCGAGAATTTGAAAGTATTGAGACTTAGCTCCTGTGCTGAGTTGGAGGAGATACCAACTTCAATTGAAAAGCTTCTTAAGCTACATTTTCTTGATATATCAGGTTGCGCAAGCTTTCACAGTTTACCAGAAGAAATTGGAAACTTGCATAATCTAAAAGAGCTTCACATGACTGGTTTCTCATTAGACACATTGCCAGGGTCAGTCACAAAACTCAAGAATTTAAAGCATTTAATATGTGACCAAGAGACTGCTGTATGTTGGGAAAATTTCAAGCCTAGCCTTCCAAATCTGAAAATAGAAGAGGCTGAAGTTAACTTATTCATTATTGTA
>gnl_Medtr_Mt4.0v1_Medtr8g079350.1
ATGGGAGAAACCACAGAACTGGATGTTATTTCATCACCACAATTTCAACAAAGATTCAAACATGACCAAAAGAATCTTTGTTGCATCAAGTGGTTTTCTTTGGTTAAGCGCTGTATATTTGTAGTTTTCTATAAGAAGAAGAATAAGGATGATTTTGATTCATGTGTTGGAGATGATGACGACAAGCAAAAAATGGGAAAAGATGTTGAAGGTAAGCTGAGAGAACTTCTTAAGATTCTAGATAAAGAAAATTTTGGGAAGAAAATTAGTGGATCTATTCTTAAGGGTCCTTTTGATGTTCCTGCAAATCCTGAATTTACTGTTGGTTTGGATTTGCAATTGATTAAGTTGAAGGTGGAAATTCTCAGAGAAGGTAGATCTACTCTTTTGTTGACTGGTCTGGGTGGAATGGGAAAAACAACTCTGGCTACAAAGCTGTGTTTGGATGATCAAGTTAAGGGTAAATTCAAGGAAAACATTATATTTGTAACCTTCTCAAAAACACCCATGCTGAAGATTATTGTAGAGAGATTATTTGAACATTGCGGATATCCGGTGCCTGAGTACCAAAGTGATGAAGATGCGGTAAATGGATTGGGACTTTTGCTGAGGAAAATTGAGGGAAGTCCAATATTGTTAGTCCTGGATGACGTTTGGCCCGGATCAGAAGACCTAGTCGAGAAATTTAAATTTCAGATATCAGATTATAAAATTTTGGTCACTTCAAGGGTTGCATTTTCTAGATTTGACAAAACATTTATCCTAAAGCCTCTTGCTCAAGAAGATTCGGTAACCCTTTTCCGTCACTACACAGAGGTTGAAAAAAACAGTTCAAAAATTCCTGACAAAGATCTTATCGAAAAGGTTGTGGAACATTGCAAGGGTTTACCACTTGCCATTAAAGTGATTGCAACATCATTCCGTTATCGACCATATGAGTTATGGGAAAAGATTGTAAAGGAACTTTCACGAGGTCGTTCTATACTTGATTCTAATACTGAATTACTTATTCGCCTCCAAAAGATTTTGGATGTTTTGGAAGATAATGCCATTAGCAAAGAGTGCTTCATGGACCTTGCATTATTTCCTGAAGATCAGAGAATTCCTGTTGCTGCCTTGATTGATATGTGGGCAGAGTTGTATGGACTAGATGATGACGGCAAAGAAGCAATGGACATAATCAACAAATTAGACTCTATGAATTTGGCTAATGTCTTAATAGCTAGGAAAAATGCAAGTGACACAGAAAATTACTACTACATAATCACTTCATCGTCCTTCATGATCTGC
>gnl_Medtr_Mt4.0v1_Medtr8g079450.1
ATGAGTAGCGCCACTACACATATTATTACCCTTACAACAAGATTTCATGATGTCTTGAACAAAATATCTCAAATAGTTGAAACAGCACGAAAGCACCAAAGTGCAAGGCAATTGTTGAGGTCAATCTTGAAGGATTTAACTCTTGTGGTTCAAGACATAAAGCAATACAATGAACATTTGGATCATCCCAGAGAAGAAATCAAGACTCTATTAGAAGAAAATGATGCAGAAGAAAGTGCATGCAAATGTTCTTCTGAGAATGATTCCTATGTTGTTGATGAGAACCAATCTCTTATTGTAAATGATGTTGAAGAGACACTTTATAAGGCCAGAGAAATTCTTGAGCTTCTCAACTATGAAACTTTTGAACACAAATTCAATGAAGCTAAACCACCTTTCAAGCGTCCTTTCGATGTTCCTGAAAATCCAAAATTCACTGTTGGGTTGGATATACCATTTAGCAAGTTGAAAATGGAGCTTATAAGGGATGGTAGCTCCACCCTTGTGTTGACGGGCTTAGGAGGATTAGGGAAAACCACTTTGGCTACAAAGCTTTGTTGGGATCAAGAAGTTAATGGTAAATTCAAGGAAAACATTATATTTGTCACCTTCTCAAAAACACCCATGTTGAAGACTATTGTAGAGAGAATAATTGAACATTGCGGATATCCAGTGCCTGAGTTTCAAAGTGATGAAGATGCTGTCAATAAGTTAGAACTTTTGTTGAAGAAAGTTGAGGGAAGTCCACTATTGTTGGTTCTGGATGATGTTTGGCCAACCTCAGAATCTCTTGTTAAGAAACTTCAATTCGAGATATCAGATTTCAAAATTCTGGTGACTTCAAGGGTTTCATTTCCAAGGTTTAGGACAACATGTATCTTAAAACCTCTTGCTCATGAAGATGCAGTAACGCTTTTCCATCACTATGCTCAGATGGAAAAAAATAGTTCAGATATTATCGACAAAAATCTTGTCGAAAAGGTCGTTAGAAGTTGCAAAGGTTTACCGCTTACCATTAAAGTGATTGCTACATCACTCAGAAATCGGCCCGATGACTTGTGGCGTAAGATAGTGATGGAATTGTCACAAGGTCATTCTATTCTTGATTCTAATACCGAATTACTTACTCGCCTCCAAAAGATCTTTGATGTTTTGGAAGATAATCCTACAATCATGGAGTGCTTCATGGACATAGCCTTATTTCCTGAAGACCATAGAATTCCTGTCGCTGCTCTCGTTGATATGTGGGCAAAGCTGTATAAACTAGATGACAACGGAATACAAGCAATGGAAATCATCAACAAATTAGGCATCATGAATTTGGCTAATGTCATAATACCAAGGAAAAATGCAAGTGACACAGACAATAACAACTACAATAATCACTTCATCATCCTTCATGATATTCTAAGAGATCTTGGAATTTACCAAAGCACCAAGCAACCATTTGAGCAAAGAAAAAGACTGATTATTGACATTAATAAAAATAGAAGTGAGCTCGCGGAGAAGCAGCAAAGCTTGTTGACCCGTATATTGTCAAAAGTAATGAGATTGTGTATTAAACAAAATCCCCAACAGCTTGCTGCTCACATATTGTCGGTATCAACTGATGAAGCATGTGCGTCAGATTGGTCTCAAATGCAACCAACTCAGGTCGAGGTTTTGATTTTAAATTTGCATACCAAGCAATACTCATTTCCTGAGTCGATCAAAAAAATGAGTAAACTAAAAGTTCTTATAATCACAAACTACAGTTTCCATCCATGTGAACTGAACAACTTTGAGCTTCTCGGTTCTTTACAGAACCTGGAAAAAATCAGACTAGAGCGAATTTTGGTCCCTTCCTTCGGCACATTGAAGAATCTGAAAAAACTATCTCTCTACATGTGTAACACAATACTGGCTTTTGAAAAGGGTAGCATCCTAATTTCAGATGCATTTCCAAATCTAGAAGAATTGAACATTGATTACTGCAAAGATTTGGTGGTATTGCAAACTGGTATCTGTGATATTATCTCATTAAAGAAGCTCAATGTTACTAATTGCCACAAGCTTTCTTCACTTCCCCAAGATATTGGAAAATTGGAGAATTTGGAACTTCTAAGCTTCAGTTCATGTACTGACTTGGAAGCTATACCGACTTCCATTGGAAAGCTGTTAAATCTAAAACATCTTGACATTTCAAACTGCATCAGCCTTTCAAGTTTACCTGAGGAATTTGGTAATTTGTGCAATCTAAAGAATCTGGACATGGCAAGTTGTGCAAGTATTGAATTGCCATTCTCAGTTGTCAATCTTCAGAATTTGAAGACGATAACCTGCGATGAAGAGACGGCTGCTACATGGGAAGATTTCCAGCATATGCTTCCCAATATGAAGATAGAGGTTCTTCATGTTGATGTTAACTTAAATTGGCTTCTT
>gnl_Medtr_Mt4.0v1_Medtr7g024990.1
ATGTGCCGGAAAGAGAGAAGAAGAACACGGTACCATTCCTTTCTTCTTCTACAAAGCTTAGGAGGATTGGGGAAAACCACTTTGGCTACAAAGCTTTGTTGGGATGAACAAGTTAAGGGTAAATCCATGGAAAACATTATTATATTTGTCACCTTCTCAAAAATGTTAGGACTTCTGTTCAAGAAAGTTGAGGGAAGTCCACTATTGTTGGTTCTGGATGATGTTTGGCCAAGCTCAGAATCCCTAAGAAGTCAC
>gnl_Medtr_Mt4.0v1_Medtr7g024980.1
ATGTCGCTGCTCTCGTTGGCAGAGCTGAATAGACTAGATGACAACGGAATAGAAGCAATGGAAATCATCAATAAATTAGGCCTCATGAATTTGGCTAATGTGATAATACCAAGTGAAAGTGACACGGACAATAACAACTACAATAATCACTTCATCATCCTTCATGATATTCTAAGAGAACTTGGAATTTACCAAAGCACCAAGGAACCATTTGAGCAAAGAGAAAAACTGATTATTGACAAGAATAAAAATAAAAGTGGGCTCGCGGAGAAGCAGCAAGGTTTGATGACCCGTATATTGTCAAAGTTTATGAGATTTTGTGTTAAACAAAATCCTCAACATTTCGCTGCCCGTATATTGTCGGTATCAACTGATGAAACATATGCGTTGGATTGGTCTCAAATACAAACAGCTCAGGCCGAGGTTCTAATTTTAAATCTTCATACCAAGCAGTACTCATTAACCGAGTGGATTGCAAAAATGAGTAAACTAAAAGTTCTGATAATCACAAACTACAGTTTCCATCCTTCTAAACTGAATAACATTGAGCTTCTCTACAGAACC
>gnl_Medtr_Mt4.0v1_Medtr5g018070.1
ATGGCGGATCCATTAAGTGGGATTGTGGTGGGAAAGATTGTGAATCAAACTTTTGAAACAGTAAAAAATGCTCGAGATTTTGGCCCCACTCTCGAAAAGAGCATAGAAACTTCCAAGGCTTTGGATCCTTTGGTTGAACAGATAAAAGGTTACAACTATTCGTTGGGTCGACCAAGAGAAGAGATAGAAAGATTAGAGAAATATACAGACAATAAAGAGCTTATAAGAAAAAGCAAGAAGCTTAGTCTTAATCTATGGAAGTTTCTTCTTTTTTCTGGTCAACGAGCAAAGCTTCTGAAGCAATATGAGGCTTTTCAGAGATATTTGTCCCTTGTGCAAGTTGAAAATAAAAGGGATTTGATGGAGGTGTTGACTCATCTGAAAGGCAAGTTTGGTGGAAACATCTTCTTTGTTACCATCTCAGAAACTCCCATCTTAAAAAGCATTGTCAAGACACTATTTGAATATTGCAAACATCCGGTGCATGACTTTATAAACGACGAAGATGCAATTAACCGATTGGGAAATCTACTGAGGGAAGTTGGGAAAAATCCAATATTATTAGTCTTGGATGATGTTTGGCCTGGCTCAGAAAGCCTTGTGGAGAAGTTCAAATTTAAATTGCCAGATTATAAGATTTTGGTGACTTCAAGGGTTGGATTTAGAAGATTTGACACCCTGTGCCAGTTGAGTCCACTTGATCATGATCCTGCAGTGTCCCTTTTCTGTCACTATGCTAAATTGAATCACAGCAGCTCATACATGCTGGATAGAGATCTTGTTGATGAGATAGTGGAAGCTTGTAAGGGTTCACCGTTGGTGCTAAAGGTCATTGCTGGATCACTTCGTAATCAGCCTTTTGAGAAGTGGCTAGATATGAAGAAACGTTTAAATAGTCAATCCATTCTTGATTCTAATAGTACTGACTTGCTTTGTCGCCTTCAACAAAGTTTGGATATGTTGGAGGATATCAATGAGAAGGAGTGCTTCCTGGATATGGGACTATTTCCTGAAGACCAGAGGATCCCTGTTACTGTCCTCATTGATATATGGGCAGAAATGTATGACCTAGATGAAGATGGTATTAAAGCGATGGTCATCATCCACGATTTAATTACCAGGAATTTTATTAATGTCATAGCTACAAGGCAAGTTGCAACAAAAACAGACATGTACTACAATAACCACTATGTCATGCTGCATGATCTCCTTAGAGAATTAGCAATCCATCAAAGCAAAGGGGAACCATTTGAACAGAGAAAAAGACTGATCATTGACTTAAAGGGAGATACTCGTCCTGATTGGTGGGTTGTACCGAATCAGCAAGGAATCATTAGTAATTGGTACTCATTCATTACCGGAATGTTGGTAAAACAGAAACAACTAAAGGTTGCTGCCCGGATATTGTGTATATCAACTGATGAAATTTTTTCTTCGGATTGGTGTGATATGCAACCTGACAAGGCTGAGGTTCTGGTTTTGAATCTTCGATCTGACCAGTACTCATTGCCGGATTTCACAAAGAAAATGAGGAAACTGAAAGTTTTGATAGTCACAAATTATGGTTTCAGTCGTTCTGAATTAACCAAGTTTGAGCTACTTGGTTCTTTATCAAACTTGAAAAGAATAAGGTTGGAGAAAGTTTCAGTCCCTTGCCTATGCATATTGAAGAATCTGCGAAAGTTATCCCTTCATATGTGCAGTACAAATAATGCTTTTGAAAGCTGTTCTATCCAAATTTCAGATGCTATGCCAAATCTAGTGGAGTTGAGCATTGACTATTGTAACGATTTGATTAAACTGCCTGGTGAATTTTGTAAAATTACCACATTGAAGAAGCTCAGTATCACAAACTGCCACAAGTTTTCTGCAATGCCTCAAGATATTGGGAAGTTGGTGAATTTGGAAGTGCTAAGGCTTTGTTCCTGTTCTGATTTAAAAGAGATTCCAGAATCCGTTGCAGACCTTAACAAACTACGTTGTCTCGACATCTCAGACTGTGTGACTCTTCACATATTACCAAATAATATTGGGAACTTGCAAAAGCTTGAGAAGCTCTACATGAAGGGTTGCTCAAACTTGAGTGAGTTGCCTGATTCTGTGATCAATTTTGGAAACTTAAAGCATGAAATGCAAGTGATCTGTGATGAAGAAGGTTCTGCCTTATGGGAACATCTTTCCAACATTCCAAAGCTAAAGATATATATGCCTAAAGTAGAGCATAACTTAATTTGGCTTCATGGAATTCGTTCC
>gnl_Medtr_Mt4.0v1_Medtr5g018060.1
ATGGCGGATGCATTAAGTGGAGCTGTGATGGGAGAGGTGGTGAAGAAAGCTCTTCAAACAATCAAAAAGGGTCGAGAATTTGGTCCTACTCTGGAAAGGAACATAGAAACTTTGAACAATTTGGCTCCTTTGGTTAAAGAAATCAAAGTTTACAACGATTTCTTGGATCGACCAAGTGAAGAGATAGAAAGATTAGAGAAACACATAAGAGAAGGTGAAGAGCTTGTAAGAAAAAGTAAGAAGCTTACTTTATGGAACTTTCTTTCTTTTCCAGGTTACCAAGGAAAGCTTAAGAAGAAAGATGAAGGACTTCAGAGACATTTGTCTGTTAATGTTCAACTTGAGAATAAAAAAGATTTGATCAAGCTGGTGGCTAAGGTGGATGAAATTTCCAAGATTTTTGAGATTTTGATGAGAAAGGAGAATTTGGGTCAGTTTGATGGAAGTCAGATTAGGGGATTGTGTGGTGCTCCTGAAGAGCCTCAGTGTATGGGAGTTGATGAGCCTTTGAATAAGTTGAAGATTCAATTATTGAAAGATGGTGTTTCTGTACTTGTTTTGACTGGTTTAGGTGGATCTGGTAAAAGCACTCTTGCTAAGAAGCTTTGTTGGAATCCACAAATCAAAGGCAAGTTTGGTGGAAACATCTTCTTTGTTACCGTCTCAAAAACTCCCAACTTGAAGAACATTGTACAAACGCTATTCGAACACTGTGGGCTTCGGGTGCCTGAGTTTCAAACTGATGAAGACGCCATTAACCGGTTGGGACTTCTGCTGAGGCAAGTTGGGAGAAATCCAATATTATTAGTCTTGGATGATGTTTGGCCTGGCTCAGAAGGCCTTGTTGAGAGGTTCAAATTCCAAATGCCAGATTATAAGATTTTGGTGACTTCAAGGGTTGCATTTAGAAGATTTGGCACCCCATACCAGTTAGATCCACTTGACCATGATCATGCAGTGTCCCTTTTCCTTCACTTTGCTCAATCCAATGACAAAATGCCTGATAAAAATCTTGTCCATGAGATAGTGAAAGCCTGTAAGGGTTCACCGATGGCGCTTCAGGTCATTGCGGGATCACTTCGTAAGCAGCCTTTTGTAACGTGGCAAAAAATGAAGGAGCGTTTAAAGAGTCAATCCATTCTTGAGTCTAATAGCACTGACTTGCTATGTTACCTTCAACAAAGTTTGGATATGTTAGAAGATATCAAGGAGAAGGAGTGCTTCATGGATATGGGACTATTTCCAGAAGACCAGAGGATCCCTGTTACTGTCCTCATTGATATGTGGGCAGAATTGCATGGCCTAGATGAAGATGGTACAAATGCAATGGCCATTGTCCATGATTTAATCACCAGAAATTTGATTAGTGTCATAGCTACAAGGAAAGTTGCAACAGAAACAGACATGTACTACAATAACCACTATGTCATGATGCATGATCTTCTCAGAGAACTGGCAATCCATCAAAGCAAAGGGGAATCATTTGAACAGAGAAAAAGACTGATCATTGACTTGAATGGAGATAACCGTCCTGATTGGTGGATAGGACCAAATCAGCAAGGAATCATTAGTCGAGTGTACTCATTCATCGCCGGAATGTTCGTAAAACAGAAACAACTAAAGGTTGCTGCCCGGATACTGTCTATTTCAACTGATGAATCATTTTCTTCTGATTGGTGTGATATGCAACCTGATGAAGTTGAGGTTCTGGTTTTGAATCTTCAGTCTGACCAGTACTCATTACCGGATTTCACAGACAAAATGAGCAAACTGAAAGTTTTAATAGTAACAAATTATGGTTTCCATCGTTCTGAGTTAATCAAGTTTGAGCTACTTGGGTTTTTATCAAACTTGAAAAGAATAAGGTTGGAGAAGGTGTCAGTCCCTTGCCTAAGCATATTGAAGAATCTGCAAAAATTATCCCTTCATATGTGCAATACAAGGGATGCTTTTGAAAACTATTCTATCCAAATTTCAGATGCTATGCCAAATCTAGTGGAGTTGAGCATTGACTATTGTAATGATTTGATTAAATTGCCCGATGGATTCTCTAACATTACTACATTGAAGAAGATAAGTATCACAAACTGTCACAAGCTTTCTGCAATTCCTCAAGATATTGAGAAGTTGGAGAATTTGGAAGTGCTAAGGCTTTGTTCCTGTTCTGATTTAGTAGAGATCTCAGAATCTGTCAGTGGCCTTAACAAGCTACGATGTTTTGACATCTCAGACTGTGTGAGTCTTTCAAAATTACCGAACGATATCGGTGACTTGAAAAAGCTTGAGAAGTTCTACATGAAGGGTTGCTCAAACTTGAGTGAACTTCCTTATTCTGTCATCAATTTGGGGAATGTAAAGCATGAAATACATGTGATCTGTGATGAAGAAGGTGCTGCCTTATGGGAACATTTTCCCAACATTCCCAATCTGAAGATAGATATGCCTAAAGTCGAGATTAACTTAAATTGGCTTCATGGAACTCGTTCC
>gnl_Medtr_Mt4.0v1_Medtr5g018210.1
ATGGCGGATTTATTGAGTGGAGGTGCAGTTGGAGCTGGAATGGGAGAATTGCTGAAATACGCTCTTCATACAATCCAAAAGGGTCGAGAATTTGGTTCCACTCTTGAAGCAAGCATAGAAACTTTGGATGCTTTGGCTCCTTTGATTAAAGAGATGAATGATGTCAATGATTTGTCGGATCGACCTAAAGAAGAGATAGAGAGACTAGAGACTCTCTTAAGAGAATGGGAACAGATTGTAACAAAAAGCAATAAGCTTACTTGGAAGAACTTTTTGTCTTTTCCAAGATACCAATCAAAGCTTCAGAAGCAACGTCAGAAGCTTGAGAGATACTCGTCTGTTAATGTTCAACTTGAGAATAAAACTGATTTGATGAAGCTGAGGGATAAGGTGGATGAAATTTTGAAGAGAATGGTGAATTCGGGTCAGTTTGATGGGAAACAAATAAGGGGTTTGTTTGGTGCTCCTGAAGAGCCTGAATTTATTGGAATGGATGAGCCTTTGAATAAGTTGAAGTTTGAATTGATGAAGAAGGGTGCTTCTGTACTTGTTTTGACTGGTTTGGGTGGATCTGGTAAAAGCACTCTTGCTAAGAAGCTCTGCTGGGAACCACAAATCAAAGGCAAGTTTGGTGGAAACATCTTCTTTGTTACCGTCTCAGAAACACCCAACTTGAAGAACATTGTAAAGACACTATTTGAATATTGCAAACTTCCGGTGCCTGACTTTATAAACGACGAAGATGCAATTAACCGATTGGGAATTCTGCTGAGGCAAGTTGGTAGATATCCAATATTATTAGTCTTGGATGATGTTTGGCCTGGCTCAGAAGGCCTTGTTGAGAAGTTCAAATTCAAATTGCCAGATTATAAGATTTTGGTGACTTCAAAGGTTGCATTTAAAAGATTTGGCACCGTATGCCAGTTGGATCCACTTCTTCATGATCCTGCAGTGTCCCTTTTCCATCACTTTGCTCAATTGAATCACAGAAGCTCATACATGCCTGATAAAAATCTTGTTGATGAGATAGTGAAAGCTTGTAAGGGTTCACCGTTGGCGCTTCAGGTTATTGCTGGATCACTCTGTAAGCAGCCTTTTGAGAAGTGGGAAAAAATGAAGGAACGTTTAAAGAGTCAATCCATTCTGGAGTCTAATAGCTATTTTCACGATAATAGCACTGCCTTGCTCTGTTACCTTCAACAGAGTTTGGATACGTTGGAGGATATCAATGAGAAGGAGTGCTTCATGGATATGGGACTATTTCCTGAAGACCAGAGGATTCCTATTACTGTCCTCATTGATATGTGGGCAGAACTGCATGACCTAGATGAAGATGGTACTAATGCAATGGCCATTGTCGATGATTTAGTCACCAGAAATTTGATTAATGTCATAGCTACAAGGAAAATTGCAACAGAAACAGACAAGTACTACAATAACCATTATGTCATGCTGCATGATCTCCTCCGAGAACTAGCAATCCATCAAAGCAAAGTGGAATCATCTGTACAGATAAAAAGACTGATTATTGACTTAAAAGGAGATAATCGTCCTGATTGGTGGATTGGACCAAATCAGCAAGGAATCATTAGTCGTGTGTACTCATTCATCCGCGGAATGTTGGTAAAACAGAAACAACTAAAGGTTGATGCCCGCATATTGTCTATATCAACTGATGAAACATTTTCTTCGGATTGGTGTGACATGCAACCTGATGAAGCTGAGGTTCTGGTTTTAAATCTTCAGTCTGACCAGTACTCATTACCGGATTTCACAGACAAAATGAGCAAACTGAAAGTTTTAATAGTAACAAATTACGGTTTCCATCGTTCTGAAGTAACCAAGTTTGAGCTACTCGGTTCTTTATCAAACTTGAAAAGAATAAGGTTGGAGAAAGTTTCAGTCCCTTGCTTATGCAGAATGAAGAATCTGCGAAAATTATCCCTTCATATGTGCAATACAAGGGATTCTTTTGAAAGCTGTTCTATCCAAATTTCAGATGCTATGCCGAATCTTGTGGAGTTGAGCATTGACTATTGTAATGATTTGATTAAATTGCCTGATGGATTTTGTAACATTACCACATTGAAGAAGATCAGTATCACAAACTGCCACAAGCTTTCAGCAATGCCTCAAGATATTGTGAAGTTGGAGAATTTGGAAGTGCTAAGGCTTTGTTCCTGTTCTGATTTAAAAGAGATGTCAGAATCTGTTGCAGGGCTTGGCAAGCTAAGTTGTCTTGACATCTCAGACTGTGTGAGTCTTCGGAAATTACCGAATGATATTGGGGGCTTGCAAAAACTTGAGAAGCTCTACATGAAGGGTTGCTCAAACTTGATTGAATTGCCTTCTTCTGTCATAAAATTTGGAAATTTAAAGCATAAAATATCTGTGCTATGTGATGAAGAAGGTGCTGCATTATGGGAACAATATCCTAACATTCCCAATCTAAAGATAGATATGCCTAAAGTCGAGATTAACTTAAATTGGCTTCATGGAACTCGTTCC
>gnl_Medtr_Mt4.0v1_Medtr5g018910.1
ATGGCGGATCTATTAAGTGGAGGTGCTGTTGGAGGTGTGATGAGTGAAATATTGAAACAAGCTCTTCAAACAATCAAAAATGGTCGTGAATTCGGTCCCACACTTGAAACCAGCATTGAAACTTTGGAAGCTTTGGCTCCTTTGGTTGCAGAAATGAATGGTTTCAACGATTTGTTGGGTCGACCAAGAGAAGAGATAGAGAGATTACTCGATGAAGACAAGAAGCTTACTCGATGGAACTTTCCTTCTTTCCCACGTTACCAAGGAAAGCTTAAGAAGAAAGATGAAGGGCTAAAGAGACATTTGAATGTTAATGTTCAAGTTGAGAATAGAAGGGATTTGATGGAGGTGTTGACTAAGGTGAATGGAATTCTTGAGATTTTGATGAAAATGGATCAGTTTGATAGGAATCAAATAAGGGGTTTGTGTGGTGCTCCTGAAGAGCCTGTATGCATGGGAATGGATGAACCTTTAAATAAGTTGAAGATTGAATTGATGAAAGATGGTGTTTCTGTGCTTGTTTTGACTGGTTTGGGTGGATCTGGTAAAACCACTCTTGCTAAGAAGCTCTGTTGGGAACCACAAATCAAAGGCAAGTTTGGTGAAAACATCTTCTTTGTCACCATCTCAAAAACTCCCAACTTGAAGAACATTGTGCAGGCACTATTTGAACACTGTGGATGTCGGGTTCCCGAGTTTCAAACCGATGAAGATGCAATTAACCGATTGGGACTACTGTTGAGGCAAGTTGGTAGAAATCCAATACTATTAGTCTTGGATGATGTTTGGCCTAACTCAGAAGGCCTTGTTGAGAATTTCAAATTCCAAATGTCAGATTATAAGATTTTGGTGACGTCGAGGGTTGCTTTTAGAAGATTTGGTACCCCATTCGAGTTGGATCCACTTGATCATAATCATGCAGTGTCTCTTTTCCATCACTTTGCTCAATTGAATCACAGCAGCATATACATGCCTGATCTGAATCTTGTCCATGAGATAGTGAAAGGTTGTAAGGGTTCACCATTGGCGCTTCAGCTCGTTGCTGGATCACTGTGTAAGCAGCCTTTTGAGAAGTGGCAAAATATGAAGGAACGTTTAATGAGTAAATCCATTATTGAGTCTAATAGCACCGACTTGCTTTGTTACCTTCAACAAAGTTTGGATATATCAGAGGATAAAGGGCAGCATGGTGCACTAAAGCTCCCGCATACGCAGGGTTCGGGAAGGGGTCTCACCATTTGGTGTATTGTACGCAACCTTACCCTGTTTTTACACAAGAGGCTGTTTTCGGGGGATATATCAGAGGATATCAATGAAAAAGAGTGCTCCATTGATATGGGACTATTTCCTGAAGACCAGAGGATTCATGTTCCTGCCCTCATTGATCTTCCGGCAGAACTGCTTAACTCAGATGAAGACGGTAGAGAGGCAATGGCCACCGACAATGATTTAATCACCGGAAATTTGATTAATGCCATAGCTACAAGAATCTGTGCGGGATGCAATGCTGAGATTGGCCATGGAAGATTTTTAAATTGCATGGAAGGTGACTGGCATCCACAATGCTTCACCTGTCATGCATGCCATCTGCCAATCACTGATTATGAGTTTTCCATGTCTAGCAACCGACCTTACCATAAATCCTGCTACAGGGAGAAGTATCACCCAAGATGTGATGTTTGCAAGAATTTTGTAAGTATCTCAGCAGTGATAGCGCAGAAAATCAGAAGCGGAAGCTTTGTTCAGAAGCAGTTGTTCAGAAGCACTGTTCAGAAGCAGTTGTTCAGAAGCACTGTTCAGAAGCAGTTCAGAAGCACTGTTCAGAAGCAGTTCAGAAGCAGTTTC
>gnl_Medtr_Mt4.0v1_Medtr5g018160.1
ATGTCTGTTATTGTTCTACTTGAGATTGAAAGGGGTGTTAGAGAGGTGTTGACTCATGTGAAAGAGAATCATGTGAATCAAATAAGGGGTTTGTGTGGTGCTCCTGAAGAGCCTGTATGCATGGGAATGGATGAACCTTTGAATAAGTTGAAGATTGAGTTGATGAAGGATGGTGTTTCTGTACTTTTTTTGACTGGTTTGGGTGGATCTGGTAAAAACCACTCTTGCCAAGAAGCTCTGTCCACCAATCCACTAATCAAAGACAAGTTCGGCGGTAACATCTTCTTTGTTACCTTCTCAAAAACTCCCAACGTGAGTTACATTGTACAGAGACTATTTGAACAATGTGGACATGGACTTCAGGTGCCTGATTTTCAAAGTAACGAAGATGCAATTAACCAATTGGGACATCTGCTGAGTCAATTTGAGAGAAGTAAAATATTATTAGTCTTGGATGATGTTTGGCCTGGCTCAGAAAACCTTGTTGAGAAGTTCAAATTCCAATTGCCAGATTATAAAATTTTGGTGACTTCAAGGGTTGGATTTAGAAGATTTGACACCCTGTGCCAGTTGGGTGCACTTGATCATCATTCTGCATGGACCCTTTTCCGTCACTTTGCTCAATTGAATCACAATAGCTCATTCATGCCTGATAAGAATCTTGTTGACGTGATAGTGACAGCTTGTAAGGGTTTACCATTGGCGCTTGAGGTCATATCTGGAACACTTCGTAATCAGCCTTTTGAGACATGGCAAAATATGAAGGAACGTTTAACGTGTCAATCCATTCTTGAGTCTAATAGAAAAGACTTGCTTTGCCTTCAACAAAGTTTTGATATATCTGAAGATATCGATAAGGAGTGCTTCATGGATATGGGACTATTTCCTGAAGACCAGAGGATTCCTGTTACTGTCCTCATTGATATGTGGGCAGCAATGGCCATTGTCCATGATTCAATCACCAGAAATTTGATTGATGTCATAGCTACACGGAAAGTTGCAACAGGAACAGACACGTACTACAATAATCACTATGTCATGCAACATGATCTCCTCAGAGATCTAGCAATCCATCAAAGCAAAGGGGAACCATTTGAACAGAGAAAAAGAATGATCATTGACTTAAATGGAGACACTCGTCCTGATTGGTGGATTGGATTGATTGTTGCGAATTGGATGAGAAAACACACCAATAACAAACTTGATGTG
>gnl_Medtr_Mt4.0v1_Medtr5g018130.1
ATGAGCAAACTGAAAGTTTTAATAGTCACAAATTATGGTTTCCATCGTTCTGAATTCACCAAGTTTGAGCTACTTGGTTCTTTATCAAACCTGAAAATAATAAGATTGGAGAAGGTTTCAGTCCCTTGCTTGTGCAAATTGAAGAATCTGCGAAAACTAACCCTTCATATGTGCAATACAAGGAATGCTTTTGAAAACTGTTCTATCCAAATTTCGAAAACTGTTCTATACAAGGAATGCTTT
>gnl_Medtr_Mt4.0v1_Medtr5g018120.1
ATGGCGGATGCATTAAGCGGGGTTGTGGTGGGAAAGATCGTGAATCAAGCTTATGAAACAATTAAAAATATTCAAGAGTTTGTCCCCACTCTCGAAAGGAGCATAGAAATTTCCAACGCTTTGGAGCCTTTGGCTGAACAGATAAAAGTTTTCAACGATGTGTTGGATCGACCAAGAGAAGAGATAGAAAGATTAGAGAAACATATAAGAGAAGGTAAAGAGCTTGTGCAAAAAAGCAAGAAGCTTAGTCTTAATCTATGGAAGTGTCTTCTTTTTCCTGGTCAACGAGCAAAGCTTCAGAAGCAAAATGAGGATTTTCTGAGATATTTGTCCCTTGTGCAAGTTGAGAATAAAAGGGATTTGATGGAGGTGTTGACTCATGTGAAAGATAATCATGTGAATCAAATTAGGGGTCTGTGTGGTGCTCCTCAGGAGCCTGAATTTATTGGAATGGTTAAGCAATTTAATGAGTTGAAGGTTGAATTGATGAAGGATGGTGCTTCTGTGCTTGTTTTGACTGGTTTGGGTGGATCTGGTAAAACCACTCTTGCTAAGAAGCTCTGCTGGGAACAAGAAATCAAAGGCAAGTTTGGTGGAAACATCTTTTTTGTTACTGTCTCAGAAACTCCCAACTTGAAGAACATTGTAAAGACACTATTTGAACAATGTGGACGTCCGGTGCCTGACTTTACAAACGAAGAAGATGCAATTAACCAATTGGGACATCTGCTGAGTCAATTTGAGAGAAGTCAAATATTATTAGTCTTGGATGATGTTTGGCCTGGCTCAGAAAGCCTTGTTGAGAAGTTCACATTCAAATTGCCAGATTATAAAATTTTGGTGACTTCAAGGGTTGGATTTAGAAGATTTGGCACCCCATGCCAGTTGAATCCACTTGATGAAGATCCTGCAGCGTCCCTTTTCCGTCACTATGCACAATTGCATCACATCATCTCATACATGCCGGATGGAGATCTTGTTGATGAGATAGTGAAAGCTTGTAAGGGTTCACCGTTGGTGCTAAAGGTCATTGCTGGATCACTTCGTAATCAGCCTTTTGAGAAGTGGCTAGATATGAAGGAACGATTAAATAGTCAATCCATTTTTGAGTCTAATAGTACTGACTTGCTTTGTCGCCTTCAACAAAGTTTGGATATGTTGGAGGATATCAATGAGAAGGAGTGCTTCCTGGATATGGGACTATTTCCTGAAGACCAGAGGATCCCTGTTACTGTCCTCATTGATATGTGGGCAGAACTGTATAATCTAGATGAAGGTGGTATTAAAGCGATGACCATCATCCACGATTTAATCACCAGGAATTTTATTAATGTCATAGCTACAAGGCAAGTTGCAACAGAAACCGACATGTACTACAATAATCACTATGTCATGCTGCATGATCTCCTCAGAGAACTAGCAATCCGTCAAAGCAAAGGGGAATCATTTGAACAGAGAAAAAGACTGATCATTGACTTAAATGGAGATACTCGTCCTGATTGGTTGATTGGACTGAATCAGCAAGGAATCATTGGTCAGAAACAACGAAAAGTTGATGCCCGCATATTGTCTATATCAACTGTTGAAAACTTTTCTTCGGATTGGTGTGATATGCAACCTGACGAAGCTGAGGTTCTGGTTTTAAATCTTCGATCTGACCAGTACTCATTACCGGATTTCACAGACAAAATGAGGAAACTGAAAGTTTTAATAGTCACAAATTATGGTTTCAATCATTCTGAATTAACCGAGTTTGAGCTACTTGGTTCTTTGTCAAACTTGAAAAGAATAAGGTTGGAGAAAGTGTCAGTCCCTTGCCTATGCATATTGACGAATCTGCGAAAATTATCCCTTCATATGTGCAATACAAGGGATTCTTTTGAAAACTGTTCTATCCAAATTTCAGATGCTATGCCAAATCTAGTGGAGTTGAGCATTGACTATTGTAATGATTTGATTAAATTGCCCGATGAATTGTGTAACATTACCACATTGAAGAAGCTCAGTATCACAAATTGTCACAAGCTTTCTTTAATGCCTCGAGATATTGGAAAGTTGGAGAATTTGGAAGTGCTGAGGCTTTGTTCTTGTTCTGATTTAGAAGAGATGCCAGAATCTGTTGCAGGCCTAAACAAGCTATGTTGTCTCGACATCTCAGACTGTGTGACTCTTTCAAAATTATCGAACGATATAGGTGACTTGAAAAAGCTTGAGAAGTTCTACATGAAGGGTTGCTCAAACTTGAATGATCTTCCTTATTCTGTCTTCAATTTTGGAAATGTAAAGCATGAAATACATGTGATCTGTGATGAAGAAGGTGCTGCATTATGGGAACAATATCCCAACATTCCCAATCTAAAGATAGATATGCCTAAAGTCGAGAGTAACTTAAATTGGCTTCATGGAACTCGTTCG
>gnl_Medtr_Mt4.0v1_Medtr0391s0020.1
ATGGTAGACACGACACATTTTGTTGCCCTTTCAACACGATATCAAGATATCTTGAACAAAACATCTCAATTGGTGGAAAAAGGTAGAAAGAATCAAAGTATAAGGAAAATGTTGAGGTCAACCTTGAAGGGTTTAACTACTGTGGTTCAAGACATAAAGCAATACAATGAAAACATGGACCACCCCAGCAAAGAAATAAGCACACTAATAGAAGAAAATGTTGCAGAAGATTGCACATGCAAGAATTCTTGGTTGAACAATTGTTTCTCTTGGCTCAGGAGTGATTCCTATGTCGTTGATGATAACCAATCTCTTACGGTAAATGATGTTAAAGAGACACTTTACAAGGCCAGAGAAATTCTTGAACTTCTTAACAAGGAAAATTTTGAACAGAAATTTAATGAAAATGGACCACCAATATTCAAGGGTCCTTTTGGTGTTCCAGAAAATCCAGAATTCATTGTTGGGATTGATATACCATTTAGCAAGTTGAAAATGGAGCTATTGAGAGATGGAAGCTCAACCCTTGTGTTGACTGGTTTGGGAGGGTTGGGAAAAACCACTCTGGCTACCAATCTTTGTTGGGATGAACAAATCAAGGGAAAATTCAAGGAAAATATTATATTTGTCACCTTATCGAAAACACCCATGTTGAAGACTATTGTAGAGAGACTATTTGAACATTGTGGATATCCAGGGCCTGAATTTCAAAGAGATGAAGATGCTGTCCATAGATTGGAACTTTTGCTGAAAAAATTTGAGGGAAGTCCACTATTGTTGGTTCTAGATGACGTTTGGCCGAACTCAGAAACCTTTGTTGAGAAACTTCAATTCCAGATGTCAGATTTCAAAATTCTGGTGACTTCAAGGGTTGCATTTCCAAGACTTAGCACAACATGTATCTTAAAATCTCTTGTTCAGGAAGATGCATCAATACTTTTCTGCCACTATGCTGAGATGGAGAAAAACGGTTCAGATACTATCAACAAAGATCTTGTGGAAAAGGTTGTAAGAAGTTGCAAAGGTTTACCGCTTACGATTGAAGTGATTGCTACATCACTCAGAAATCGACCTTATGACTTGTGGACAAAGATAGTGAAGGAACTGTCACAAGGTCATTCTATACTTGATTCTAATACTGAGTTACTTACTCGCCTCCAAAAGATCTTTGATGTTTTCGAAGATAATCTCATAATCAAGGAGTGCTTCATGGACCTAGCCTTATTTCCCGAAGACCATAGAATTCCTGTTGCTGCTCTAATTAATATGTGGGCTGAATTGTATGAACTAGATGACAATGGAATAGAAGCAATGGAAATCATAAACAAATTAGGCTCCATGAATCTGGCTAATGTCATAATAGCAAGGAAAAATGCAAGTGATGCAGACAATTACAACTACAATAACCACTTCATCATCCTTCATGATCTTCTAAGAGATCTTGGAATTTACCAATGCACTAAAGAACCAATTGAGAAGAGAAAAAGGCTGATTATTGACATGAATGAAAACAAACATGAACGGTGTTTAGGGGAGAAGCATCAAAGCCTGATGACTTGTATATTGTCAAAACTTCTGACATTGTGTGTTAAACAAAATCTGCAACAGCTCGCTGCCCGTATATTGTCAGTATCAACTGATGAAACTTGTGCGCCAGATTGGTCCCAAATGCAACCAGCTCAGGCCGAGGTTTTAATTTTAAATCTTCATACCAAGCAGTATATGCTTCCCAAGTTGATGGAGAAAATGAGTAAACTAAAAGTTCTGATAATCACAAACTACGGTTTCCATCCTTCTGAACTGAATAACTTTGAGCTACTTGACTCTTTACACAACCTGAAACGAATTAGACTGGAGCGAATTTCTGTTCCTTCCTTCGGCACATTGAAGAGTCTGAGAAAACTATCACTTTACATGTGTAATACAAGACTGGCTTTCGAAAAGGGTAGCGTCCTAATTTCAGATGCATTTCCAAATCTAGAAGAATTGAACATTGATTACTGCAAAGATATGGTGAGATTTCCTACTGGTATATGTGATATCATCTCATTAGAGAAGCTTAGTGTTACTAATTGCCACAAACTTTCTGAACTTCCCCAAGATATCGGAGAATTGAAATATTTAGAACTTCTAAGGCTCAGCTCCTGTACTGATTTGAAAGCGATACCGAGTTCCATTGGAAAGCTTTTCAATTTAAGACATCTTGACATCTCAAACTGCATAAGCCTTTCAAGTTTACCTGAGGAATTTGGTAATCTTTGCAATCTAAGAAATCTGTACATGGCAAGTTGTGCAAGTATTGAATTGCCATTCTCAGTTGTCAATCTTCAGAACTTGAAGACGATAACTTGCGATGAAGAGACAGCTGCCTCATGGGAAGATTTTCAGCCTATGCTTCCCAATATGAAGATAGAGGTTCCTCATGTTGATGTTAACTTAAATTGGCTTCAG
>gnl_Medtr_Mt4.0v1_Medtr1g021100.1
ATGGCACTGAACGATTTCTTCGCCGGAGAAATTGCCACAGAGCTTATAAAAATGCTCATAAACATATCTAGAAAATCTCTTCTATGCAGAACAAGCGCAGAACAACTCATATCATACATCAATGAACTCCTCCCTACCATACAAGAAATCAAATACTCCGGCAATGAGTTACCGGAGCAAAGACAGTTTCAGCTCGACCGTTTCTCAGAGATTCTCCGTTCAGGGGTCGAGCTTTCTCACAAAGTCTTGGCTTCTAGCAGGTGGAACGTGTACAAGAATTTACAGCTTGCAAAGAAGATGGAGAAGCTTGAAAAGAACGTGTCAAGATTTTTGCATGGTCCCATGCAGGCTCATATATTAGCTGACGTGCACCACACAAGGTATGAGATGGCAGAAGGGTTCGATCGGGTTGATAGGAAGTTGGAGAAGTATTTTGGTGAGATGAAGATTGGCGTGGGAGGTGGAGGGTGGGTGCAGGAAGCTGTGAGGTCTTGTATGGAGGAAGATGAGAATTGGGTTGAGGGTAATTATGGGAATTTGAGTTTGAGTGTTGGTTTGGATTTGGGGAAGAAGAAAGTTAAGGAGATGGTTATGGGAAGAGAGGATTTATGGGTTGTTGGTATTCATGGGATTGGTGGATCTGGGAAAACAACTCTTGTTAAAGAGATTTGTAAAGATGAACAAGTGAGATGCTATTTTAATGAGAAAATCTTGTTTCTTACTGTTTCACAATCTCCAAATGTGGAGCAGCTCAGGTCAAAAATTTGGGGACACATAATGGGAAACAGAAATTTGAATCCAAATTATGTTGTTCCTCGGTGGATACCACAATTTGAATGCAGAAGTGAAGCTAGAACCTTGGTTGTTCTAGATGATGTTTGGTCACAAGCAGTTCTTGAACAGCTTGTGTGTAGAATACCAGGTTGCAAGTTTGTTGTTGTTTCCAGGTTCCAATTCCCAACAATATTCTCTGCAACTTATAAGGTTGAATTGCTCAGTGAAGAGGATGCTCTGTCATTATTCTGTCACCATGCTTTTGGACAGAAATCAATCCCTTTAACAGCTAATGAGAATTTGGTCAAACAGGTTGTGAGTGAGTGTGAAAATCTTCCATTAGCTCTTAAAGTGATTGGAGCTTCATTGAGAGATCAACCTGAAATGTTTTGGGCAAGTGTTAAAAACAGGTTATCTCAAGGCCAAAGTATTGGAGAATCTCATGAAATCAACCTAATTGAAAGAATGGCAATAAGTATCAACTACCTAAAGGAAGATATCAAAGAGTGCTTCTTAGACTTGTGTGCATTCCCTGAGGACAAAAAAATCCCTCTAGATGCTCTCATCAATATGTGGGTTGAAATTCATGACATTGATGAGAAAGATGCTTTTGCTATTGTTGTTGAGCTCTCCAATAAAAATCTTCTCACCTTGGTGAAAGAAGCGCGTGCTGGTGGCATGTACAGCAGTTGCTTTGAGATCTCTGTTACTCAACATGATGTGCTTAGAGACCTTGCAGTTAATTTGAGTAATCGCGAAAGTATTAATGAACGACGACGATTAGTTATGCCAAAACGAGAGAAAGGACTCCCAAAAGAATGGCTGAGAAACAAACATAAACCATTTGAAGCTCAAATTGTTTCGATTCACACAGGTGAAATGAAGGAAAGGGATTGGTGTAAACTTGAATTTCCTAAGGCTGAAGTTCTGATCATAAATTTCACATCTAAGGACTACTTTTTACCTCCTTTCATAGATAAAATGCCAAATTTGAGAGCTCTAATAGTAATAAACTATAGTGCATCATATACATGCCTTCACAATGTTTCAGTTTTCAACAATTTGGCCAACTTGAGAAGCCTGTGGCTTGAAAAAGTTTCCATCCCTCAATTTGGAGGCATTCTCATGGAAAACTTAGGCAAGTTATTTATAGTTTCATGTAAGATTAATAACAATCTAGAGGGTAAAGAGGTAAATCTGTCTCAAATCTTTCCTAACCTCTCTGAGATCACTCTTGATCATTGTGATGATGTAACTTCTTTACCCTCAAGCATTTGTAGGATACAATCACTCCAAAACTTGAGTCTCACCGAATGTCACAATTTGGAACAACTTCCTGTTGAATTAGGCGCGCTAAGATCTCTAGAGATACTCCGGTTATACGCGTGTCCGGTATTAAAAACACTTCCTCCTAGCGTCTGTGACATGACTCGACTGAAGTATATCGATGTTTCACAATGTGTTAACTTTTCATGTTTCCCTGAAGAGATTGGTAAACTAGTTAGCTTGGAAAAGATTGACATGAGGGAATGCTGTATGATTAAGAAAGTACCAAAATCTGCTAGTTCATTGAAGTCTCTTAGGCTTGTAATTTGTGATGAGGAAGTGTTTGGTATGTGGAAAGATGTTGAGAAGGCCAAGCCAAATGTTCATATTCAAGTATCAGAACAGTGTTTTGATTTGGAATGGCTGAGTGAG
>gnl_Medtr_Mt4.0v1_Medtr1g021110.1
ATGGCCTTAACGGACTTTTTTTCCTTAACAAATGAAGATTTATGGAAAATGCTTGCAGCAATTTCACGCAAAACATTCAACTCTAGATCAAGCGCTGAACAGCTCTTAACCTTCATCCGCGAAATTCTTCCAACAATTGAACAAATCAAATACTCCGGCGTCGAACTTCCACCGCCGAGACAATCTCATCTTGATCGTCTCTCCGAGATTCTCCGCTCCGGCGTTGAGCTTTCTCATCAAGTCCTCGCCACTAGTCGCTGGAACGTTTATCGTAACTTTCAGCTTGCGAAGAAGATGGAGAATCTTGAAGAGACTGTCACACAAATCTTGCAGGTTCCGATGCAAGCTTATATACTTGCTGATATCAACCATGTAAGAGCCGAGATGACGGAGCGGTTTGACCGGATTGAGGAGTCGAACCGGAGGATGGAGCGGTTTTTTGGAGGGATGAAGATTGGCGTTGGTGGTGTTGGGTGGGTTGAGGGAGCTGTGAGGTCTAGTGAGGAAGATGAGGGTAGTTTGGGGAATTTGGATTTGAGTTTTGGTTTGGAGTTTGGGAAGAATAAGGTTATGGAAATGGTTGTTGGAAGGAAAGATTTTTGTCTTGTTGGAATTTCTGGGATTGGTGGATCTGGGAAAACTACTCTTGCCAGAGAGATTTGTAGAGATGAACAAGTGAGAGGCTATTTCAAAGAAAGGATTTTGTTTTTGACTGTCTCGCAGTCTCCGAATGTGGAGCAGCTGAGGGCAAAGATTTGGGGACACATAATGGGAAATGGAAGTTTCAATACCAATTATGTTGTTCCTCAATGGAAGCTGCAATATGAATGCAGCGGGAGCCAACCTCAAATCCTTGTTATTCTGGATGATGTGTGGTCACCTTCTGTGCTGGAGCAGCTTGTGTTTAGAATGCCTAATTGCAAGTTCATTGTGGTTTCCAGGTTCATATTCCCCATTTTTAATGCAACTTATAAAGTTGAATTGTTGGACAAAGATGATGCACTGTCTTTGTTCTGTCACCACGCTTTCGGACAGAAATCAATTCCTTTCGCAGCTAATCAGAATTTAGTCAAACAGGTTGTGGCTGAATGTGGAAATCTTCCACTAGCTCTTAAAGTGATTGGCGCTTCGTTGCGAGATCAAAATGAAATGTTTTGGTTAAGTGTTAAAACAAGGCTTTCTCAAGGGTTAAGTATAGATGAATCCTATGAACGTAATCTGATTGATAGAATGGCAATCAGTACTAATTACTTACCCGAAAAGATCAAGGAGTGTTTCTTGGACCTTTGCTCCTTTCCTGAGGATAAAAAGATTCCTCTAGAAGTTCTAATCAATATGTGGGTTGAAATCCATGATATTCATGAAACAGAAGCATATGCAATTGTGGTTGAGCTTTCAAACAAGAATCTCCTCACCTTAGTGGAAGAGGCACGTGCTGGTGGTATGTATAGCAGTTGCTTTGAGATCTCTGTTACTCAACATGATATATTAAGAGATCTTGCCCTTAATTTGAGCAACCGTGGAAACATTAATCAACGCCGAAGATTAGTTATGCCGAAACGAGAAGATAATGGACAGCTTCCTAAAGAATGGCTGAGATATGCTGACCAACCGTTCGAAGCTCAAATTGTTTCAATTCACACTGGTGAAATGAGAAAAAGTGACTGGTGTAATTTGGAATTTCCTAAGGCTGAAGTACTGATTATTAATTTCACATCCAGTGAATACTTCTTACCTCCCTTCATAAATAGAATGCCAAAATTGAGAGCATTAATGGTAATAAACCACAGCACTTCATATGCTTGTCTTCACAATATATCGGTTTTCAAGAATTTAACCAACTTGAGGAGCCTTTGGTTTGAAAAAGTTTCCATCCCACACTTATCAGGCATAGTCATGGAAAGCTTGAGGAAATTGTTTATAGTCCTTTGTAAGATCAACAACAGTCTTGAAGGAAAAGATTCAAACATCGCCGATATCTTCCCTAACATCTCAGAGCTCACGCTTGATCACTGTGAGGATGTAACCGAGTTACCTTCAAGCATTTGCAGGATACAGTCACTACAAAACTTGAGTCTTACTAACTGTCATAGTTTAACACGATTACCTATTGAATTAGGCTCACTAAGATATCTAGAGATTCTACGGTTATATGCTTGTCCAAATTTGAGAACACTTCCTCCTAGCATCTGTGGAATGACTAGATTGAAGTATATCGACATTTCTCAATGTGTTTACCTTGCAAGCTTCCCTGATGCAATTGGTAAGTTGGTAAATTTAGAGAAAATCGACATGAGGGAATGTCCGATGATTACAAATATACCGAAGTCTGCATTGTCATTGAATTCTTTGCAGCTTGTAATTTGTGATGATGAAGTGTCTTGGATGTGGAAGGAAGTCCAGAAGGTCAAGCTTAATGTTGATATTCAAGTAGTAGAGATTGAATATGATCTAGATTGGCTTAGAGAA
>gnl_Mimgu_v2.0_Migut.C00618.1
ATGCAGGCGCACGTGCTGGCCGACGTGCACCACGTGAGGGTGGATATGGCGGAGAGGTTTGACGGGCTGGAGTGTCGGCTGGGGGCCATGAAGATTGGGGCGGACGGCGACGGTGGGTGCCTGGGGGCGGCGGTGAAGAGGGTGGAGGAGGAGGAGAGGTGGTGCGAGGATAATTTGGTAAATTTGGGTGGTACTGGTTTGGAGTTGGGGAAGATGAAGGTGAAGGAGATGCTGATGAAGGGGAAGGAATCCAGTGTGGTCGAAATTCATGGGATCGGTGGCGTCGGAAAAACCACACTCGCCAGAGAAGTTTGTAAAGATTCCGAAATTAAGAGCTATTTCAATAACAGGGTGTTCTTTCTCACTGTGTCTCAATCTCCGAATGTGGAGCAATTGAGGTCAAAAATTTGGGGAATGGTATCAGGGAATTCCATTATGGATAATAGCAACAGATTTCCACAAATAAACTTACAATACCAAGTCGGAAATTCTGCACGAGCCCTATTGGTTCTTGACGATGTTTGGACACTGTCGGTGCTCGAACAACTATTGGTCAAGATCCCCGGTTGCAAGATCCTAGTCGTTTCGCGGTTGAAGTTCCCTCCTTCGGTTATCGATTGCTCCTATGAAATGAATTTGCTGACCGAGAATGAGGCTATGTCCTTGTTCTGTCACTTTGCTTTTGGACAAACTTCAATCCCTCTTAGCGCTGATAAGGAATTGGTTAAGCAGGTTGTGGATGAATGCAAGAGACTTCCATTAGCTCTAAAGGTGATCGGAGCTTCACTCAAGGGCCAATCCGAAATGTTCTGGACAAGCGCAAAGAACCGTTTGTCTCGAGGACAACCTCTTAGTGAGTCCCATGAACTCCAATTACTCGAAAGGATGAAATTGAGCATCGATAATTTATCCGAGAAACAAAGGGAATGTTTCTTGGATTTGGGTGCATTCCCCGAAGACAAGAGAATTCCACTCGATATACTTATCAACATGTGGGTCGAATTGCACGATATGTACGAAGAAGAAGCTTTCGCCGTATTGGTTGAGCTTTCGGACAAAAATCTACTTACCCTTGTGAAAGACGCAAGAGCTGGAGATAAGTACAGCAGTTATTACGAGATTTCTGTTTTTCAGCACGATGTATTGAGAGATCTTGCTATACATTTGTGTAATCTTGAAGGGATAAATCAACGGAGGAGATTACTCATGCCAAGAAGAGAAGAAGGGCTGCCGAAAGAGTGGGAGAGAAATGTGGACGAACCGTTTAATGCTCGAGTTATTTCGATACATACAGGTGCAATGACTGAGATGGATTGGTTACAAATGGACTGTCCTAAAACCGAAGTACTAGTCCTAAACTTTTCATCACCCGAATATTCCTTACCTCCTTTCCTCGAAAAAATGCCGAAACTCCGAGCCCTAATACTAATAAACTACAGCACTTCCAACGCAGTTCTCCACAACACCTCCATTTTCAGCCACCTAACCAACTTAAGAAGCTTATGGTTCGAAAAGATTTCCCTCCCTATATTACCCCAAACAACAACACCCCTCAAAAGCCTCCAAAAAGTTTCGCTAGTATTATGCGACATAAATAAAACCATCAATCATTCAGTTATCGGATTACCCCATCTTTTCCCCCGTCTCTCCGAGCTCACAATGGACCACTGCATCAATTTGACCGAACTGCCCCCGAGCATATGCCAGATGCAGACGCTCACGAGCTTGAGCGTCACAAACTGCGACAGCCTCCAGAAGCTTCCGTCCGATTTGGAAAAGCTTTGCTCCTTACAAATCCTGAGACTCTCCGCATGTCCGAACTTGAAGAAGCTTCCGGAAGGTTCCGGAAGCTTGGTCCGGCTTAAATACCTCGATGTCTCGCAGTGCGTTAACATGGGATGTTTGCCGAAGGGAATCGGTGGGTGTGAGAGTCTTGAGAAGATTGATATGAGAGAGTGCCCTCAGATTAGGAGCTTGCCGTTGTCGGTCGGGTTATTACTGTCACTAAAACGAGTTGTTTGCGATGAAGAGGTTTCTTTGCTTTGGAAAGATATGGAGAAAGTTAGGCCAGGGCTGTGTCAAGTTCCTCAGGAATGTTTTACTCTTGACTGGCTTGATGAG
>gnl_Mimgu_v2.0_Migut.M00554.1
ATGATATTCACTCCGGACCTTGCCAATGCCTCTGCTCTCATGGAAGACATGCAGAATAGTCTCTTCTGTTCCAACACACAGCACAACAAAATGGGGAGGAAATTATCTATCTTCGGAACAACTCTACATTACAGTAAACTTACCATGCGTCGAAAAATGCATATCACCTTATCTCGTATATGTGAGCTTCCAACGGGGGCAACTAGAATGCGGTCTCGATCAATGGGCCAGAAGATACTCGATATTAAAGGAAGATTCCAGAGTTGTGCACTCACTTGCCGGCGAGATAGCCACCGAACTCCTCAAACTCCAGAAAATCCGCCTCCTGCCGCTCGAGCGCCGAGCATCTCATCCTCTACATGCAGGATCATCCAGGAAATCAAACTCTCCGGCAACGAGCTCCCTCAGCACCGGCAGCGCCAGCTGGATCAATTCTCCGAGACGCTCACCGGAGGACTCAATTCTCCCCGTTGGAACGTCTACCGGAATATTCAATTGACACGGAAGATGGAGAAATTGGAGAAAACCGTTTCCAGATTCATGACCGGACCTATGCATGCAGGCTATTTCAATAACAGGGTGTTCTTTCTCACTGTGTCTCAATCTCCGAATGTGGAGCAATTGAGGTCAAAAATTTGGAGAATGGTATCAGGGAATTCCATTATGGATAATAACAACAGATTGCCACAAATAAACTTTCAATACCAAGTCGGAAATTCTGCACGAGCCCTATTGGTTCTTGACGATGTTTGGACACTGTCGGTGCTCGAACAACTATTGATCAAGATCCCCGGTTGCAAAATCCTAGTCGTTTCGCGGTTGAAGTTCCCTCCTTCGGTTGTTGATTGCTCCTATGAAATGAATTTGCCGACCGAGAATGAGGCTATGTCCTTGTTCTGTCACTTTGCTTTTGGGCAAACTTCGATCCCTCTTAGCGCTGATAAGGAATTGGTTAAGCAGGTAATT
>gnl_Musac_v1_GSMUA_Achr7T08250_001
ATGGAGACGTTCTTCGCCGGAGAGATCGCGACGGAGCTGGTGAAGGAGCTCCTGAAGGTTGTAAGGCGGACGTACCTATGCCGGCCGGCGGCGGAGCAACTGAAGCGCTCGGTGGACGCCCTGCTCCCCATCGTCCAGGAGATCCGGCACTCCGGCGTCGAGCTCCCCCAGCACCGCCAGTCACAGCTATCCGAGCTCGCCGACCAACTCCGCCTCGCCCTCGACCTCGCCCGCAAGGCGGCCGCGTCCCCTCGGTGGAACGTCTACCGCTCCATGCAGCTTGCCCACCGAATGGAGCGCCTCGATCGCTGGATTTCCCGGTGGGTCGAACGCCACATGCCCGCCCACGTCCTCGCCGATGTCCACCACCTTCGCGTCGACTACTCCGCCCGCCTCGATCGCATCGAGCGGACCCTCGACATGACGGCCGCCTCCGCGGCGTTGGCGGCTGCGAGGGTTCCGGTGGCGGTGGGGAGCGTTCCGTTCTCGGGGTCCCCGCTGACGGAGATGATGGACGGGGGAGAAGGTGAGAAGCCAGTGGGAGTCGGAATTAGGGTGGGAAAGGAGCGGGTGAAAGAGATGCTAATGGCGGGTGGTGATAGGGCGGCGGTCGTTGGAATCTCGGGGATCGGTGGGAGTGGCAAGACAACGCTTGCCAAGGAGATCTGCAGGGATCCACAGATTCGAAGTTACTTCAATGATAAAATTTACTTCGAGACTGTATCACAATCTCCAAACTTGGAGAGTTTGAAGTTGAAGCTGTGGGAACAAATCACTGGTAATATGGTTCTTGGTGCTTATAATCAAATACCACAGTGGCAGATGGAATTGGGGCCAAGAGATAAAGGACCAGTTCTTGTGGTATTAGATGATGTGTGGGCTCTTGCCGTGCTTGAAGAACTTCTTTTCAGAATTCCAGGGTACAAGATTCTTGTGGTGTCACGGTTCAAGTTCCCTTCGGTTGTCAAGAACAATTACGAGATAGAATTACTTGGAGAAGAGGATGCTTTGTCTCTCTTTTGCCATGCAGCTTTTGAGCAGCAATCTATACCATTCACTGCTGACAAGAAGTTGGTAAAGCAGGTTGTTGAGGAGTGCAAAGGGCTTCCTCTGGCTCTGAAAGTTATCGGTGCTTCTTTACGAGATCAGCCTCCAAAATTTTGGGCAAGAGCCAAAAACAGGCTTGCTCGAGGAGAGGCCATATGTGACTCCCATGAGAATAAATTGCTCGAACATATGGCATCAACCATTGGATTTCTATCAGGCAAAGTTAGGGAGTGTTTCCTAGATCTTGGCTCCTTTCCTGAAGACAAGAGGATCCCTCTGGATGTGCTAATCAATATGTGGATGGAGCTCCATGATCTTGATGAAGAAGATGCTTTTGCCATTCTAGTGGAGCTTTCAAATAAAAACCTATTAACTCTGTTCAAAGATGCACAGGCTGGAGATATTTATAGCAGTTATATGGAGTTTTTCGTTACTCAACATGATGTGTTGAGGGACCTGGCTCTTCATGTGAACAATTGTGAACCTTTAACTAGTCGAAGGAGATTAATTATGCCAAGGAGGGAAAATGAACTTCCAAGAGAATGGGAGAGGAACAAGGATGAGCCATTTGAGGCACAGATTGTTTCAATTAATTCAGGTGAAATGAAAGAATCGGACTGGTTCCAGATGCATTTCCCCAAGGCTGAGGTTCTCATTTTGAATTTTTCCGCTGATCAGTACTCGTTGCCTCCCTTCCTCAGTACCATGCCTAAGCTCAAGGTTCTGGTTTTGATCAACCATGGCACCTCATGCACATTGATGCAGAATCTCTCTGTTTTCACGACTTTAAATAATTTGAGGAGCCTCTGGCTTGAGAAAATAGCTGTCCCTCCTTTGCCCAAAACCACAGTTCCCTTGCAAAACCTGCGAAAAGTCTCCCTTGTTTTGTGTGAATTAAATAATAGCCTCAGAGGATCCAAGGTGGATCTCTCCATGACACTTCCTCGTCTCTCTCATCTAACAATAGACCATTGTATTGACTTGACCAAGCTGCCATCTAGCATCTGCAATATCGGCTCACTCCAATGTATAAGCATCTCCAACTGTCATGATTTGTCAGAGTTACCTGGTGAATTCGGTAAGCTAAGTTCTTTAGAAATTCTCAGAGTATATGCTTGCCCATCAATAAAGAGGCTTCCCCAGTCTATTTGTCGGCTGAAGAGATTGAAGTATCTCGACATTTCTCAGTCTTTTAATCTCCGAGAACTCCCAGAAGAGCTTGGTCATTTGACAAGCTTGGAGAAGATTGATATGAGGGAGTGTTCACAATTGAGGACTATACCGAGATCCTCCTCATCCTTGAAATCTCTGGGACATGTGATATGTGATGAAGAGGTTGCTTTGTTGTGGAAAGAGGCAGAAAGATGTATACCGGATCTTCGCGTTCAGGTAGCCGAAGAATGTTTCAACTTGGACTGGCTTGTAGAG
>gnl_Nelnu_v1.0_NNU_015009-RA
ATGGATTTGGATGGTGGCAGTGTTGGTTCCCAAAGTGTGTTACCCCCAAGGGTTCTTCCTTACAATGCTACAACAAGCAAATTCAGGAAGAAGATCTTCTTTTTAAGGGTTTCAAACTCGCCTGAGACAAAGAATCTCATAAAGGATGTTTTCAAAGATATTGCAAGCAATTCACTAGGAGACTTCAAAGATGATGAAAATGCAGTTAATCGACTAGGGGAACAGTTGAGCCAGCAAAAACAAGAACACATGCAATTGGTTCTAGATGATGTTTGGTCAGACTCAGACATTGAGAAACTGAAGCCTGCTTTTAACACAGTGACTTACAAGATGTTCAAGATGTTGATAACATCAAGAACAGAATTGAAAGAGTTTGATTCTGTATATAAAGTGAAAACACTAAGCCACAGAAATTCAATTAAACTCTTCTGTCAATTGGCAGCCGAAAATGGAAGCCTGAAGGTTGATGATGATCTTGTAGAAAAGGTTGTGAAAGGTTGCAAGGGATTGCCCTTGGTTCTTAACGTGATCGCTAAGTCACTAAGAAGGGAAGAACCAAAGATATGGGAAATGACAGAGAGCATACTTTCGAAAAGTAGCTCTAAATCAATTTTCGATCATCATTCCGTTCTACAAGATCGCCTAGCACCAAGTATAGAACTCCTCGATGTCAATCTTCGAGAAAGTTTTATGGACTTGGGTTGCTTTCCTGAGGACCGAAAAATCCCTGCCTCTGTTCTTCTGGATATTTGGGTTGAGCTCTACAAGCTTGATGGTGAAAATGATGCCTATGACATACTCAAGAAACTTTCCAACCGAAACTTTGTAAATTTTGTTGGAGCTGCAAGGGAAGATGCAGGGGAGATTGGTGGTAACTTAGATGAGCTATTCGTGATTCAACTTGATCTTCTCAGAGAATTGGCCATCTACCGAAGCCTGAAGGAAGGAGACATAAGGCAGAGTAAGAGGCTTACAGTGGAAAGAAGACAAGATGACCTCCCAGAGTCATGGAAGAAAGAAGAACATCAACTCCTAAATGCCCACCTTGTCTCCCTCCATCCTCACAGCTATCTTGCAGGTGAAATATGTCCCTTAGAATGGTGCAATATGCAATTTCCGGAAGCCAAAGTTCTTCTGGACTTCTTGGGGAGGGACTATAAACTACCTCCATTCATCAAGAAAATGGAGAAGCTTAGAACTCTGATCATTGCAAACCAGGGAAGCAGAAAAGCCCAACTCACTGGATGGCAAGCACTTAGTAATCTAGCTCAACTAAAGAGATTCAGGTTAGAGAAAGTTTTGATTCCTTCACTCAATGACATCAAATTGTGTGAAGTTGGAGAAGCCACCAGGAATTGCACCACTGTGATCTCTGAAATGTTGCCAAATCTCACTGAGATCAACATAGATTACTGCAATGATCTGAAGAAATTGCCACCAGGGATTGGCAATGTTGCCCATCTGAAAAAGCTTAGCATTACCAATTGTCATGATTTATCTGCACTACCTGAAGAGATTGGAGATCTCACAGAACTGGAGGTGTTAAGGTTGCATGCATGTACAGGACTGCTACAATTACCAGACTCGATTCAGAAACTCAAGAAGTTAAGGTTCCTTGATGTATCGGATTGCTTAAATATGAAGAAGTTCCCTGAAACTATGAAGGAACTGCCAGAATCAGCTAAGAACCTTAGGCATCTGAAGCGAGTGATTTGCGATGAAGAGACAGCTATTCCATGGCAGCCTTTCCAACCCCATCTCCCCAACCTCAAAATGGATGCCCNTAAA
>gnl_Nelnu_v1.0_NNU_016329-RA
ATGGCGGCGTCATTGCTTGATGGGGCTGCAGTCGGGGCTGTGGCATCGGAGTTGCTGAAGTTGATTATAGAAGAAACGAAGAAGGCTGTCCAATTCCGGCAGCACCTAGAGCGGCTCAAGTCCACACTTGCAGACGTAAAGCCTGTGGTCGAAAGGGGAAAAGCATTGGGTGATCAGTTAACAGATCGGCCGAGGCCCAATGTTGTTAAACTTGTTGAACAGTTGAATAAAGGGAAGAAGTTCGTCACAGAGTGTGAGACGATTCCCAAGTGGAACTACATCAAGAAGTACAAGTACTCAAAGAGGTTTATCAAGCTGGATGAATCTCTGAGAAGCTTCTTTCAACTTGATGCTCAGGCCGATATCTGGTGCATTACCCAAGAGATTATGGTTGAACTCAAGGAACTGACTCACAGGGTTGGTGGATTGAGTTTGGGAGAGAGAAATGGTGGTGGTGGGTTCAATAATTCGAATTTGTGTGCGGTTCCTGGTCTCCCGAGTCTGACTGTTGGATTGGATGTGCCTCTGAAAGAATTGAAGATAGAATTATTTGAGGAAGGTGTGACAGTGGTGGTATTATCTGCTCCTGGTGGATGTGGCAAGACAACGTTGGCATCCAGGCTATGCCATGATCAAGAAGTAAGAGGTTTATTCAAGGAAAATGTTTTCTTTTTGACCATTTCAAGTACACCTGATTTGAAGACAATCGTACAGAGATTATATGAACAGGTTACCGGGGGTTCACCGATCAAATTCCAAAACGAAGAAGATGCAATTAAGCAGCTGGAAGACAAAATGAAGAACAAACTAGATGACATGCTGGTGATCCTAGATGATGTTTGGTCAGAATCAGTAGTTGATAAATTTCTTTTCAGAACAGAAAGATACAAGTTACTGGTAACATCAAGGATGAGATTTCCATCTAAGCCAACACATGATATGAAAATGTTGAGCCATGAAGATGCAAAGAAACTTTTCTGTCATGAGGCATTCTCTCAGATAGAGAATCAGGAGTGCGAGATGATAGACAGCGAGCTTGTAGACAAGATAGTGAAAGGTTGCAAGGGATATCCACTTGTTCTTAAAGTGATTGCCAGTTCACTGAAGCAGAAAAAAACAATCATATGGCACAATATGGAGAGGAAGTTATCAAACAGTTGCTTCAATTTTGACATGAACAAAGAAATCTTAAATCGTCTCGCAACTAGCTTAGATTTTGAAGATGATACTGTTAGAGAATGTTTTCTTGACTTTGGTTCATTTCCTGAAGATCAAAGGATCCCCGTATCTGTTCTTATAGATATGTGGACTGAGCTCTATGAACTAGATGGAGATGATGCATATGTCAACCTCCTTGAACTTCACACACGGAATCTTCTTAATCTGGTTGGAACAACAGGGCAAGATGTATCTGAACTTTTTGGCTACTTCAACAAGCAGTACGTTGTTCAGCATGATCTACTTAGAGATTTGGCTATCTACCAAGGTAAGGAGCAGAAGAAAGACATTAAAAAGAGTGAGAAGTTTTCCTCGAGGTGGTGCCACATGCAACTTCCTGAAGCTGAGGTTCTAATTCTGGACTTCCTAGAGACAAACTACTCATTGCCCTCATTCATGGAGAATATGGGAAAGATGAAGGTTCTCATCATCACAAATAATGGACTCAGACATGCCAAACTTTGTAATTTAGAGGCACTTCATCATCTATCCCAATTGAAGAGAATCAGGTTAGAGAAAATTTCAGTTCCTTCCCTTTCTGACATTGCAGTATCCTTGAAGAATTTGCAGAAGATATCGTTGGTTATGTGTAAAGTTGGACAAGCCTTAAGGAAATGCAGTATCAAGATCCCCATAATGCTGCCAAATCTCACTGAGCTTGAGATCGACTATTGCGATGATCTAGTGGAACTGCCACTGGGGATCTGTGATGCTGTCCACCTAGAAAAAATCAGTATCACAAATTGTCATAGTTTATCCACACTTCCAGAAGAGATTGGGCGTATGAAGGAGTTGAAGGTGCTAAGGCTGCATGCATGTACGGAATTGATGGAGTTACCACAGTCAATTGGTGGCCTCCAAAAGTTGGTGTTCCTTGATATATCTGACTGTGTGAGCTTGAAGAGGTTGCCGAGAGAGATGGGTGAGTTGAAGGAGTTGAGAAAACTCGACATGAGACGCTGCCCAGTCAAGGAATTGCCAAGGTTAGCCTCTGGCCTTCAAAATCTAGACACTGTGATTTGTGATGAAGAAACAGCCTTTCTGTGGGAACCCCTTCAGCCCCATCTCTCCAAACTCAAGATAAAGAAGATTAATGATGAAAAAAGTTTGGATTGGCTTGGAAATTTAAAA
>gnl_Nelnu_v1.0_NNU_006589-RA
ATGGCGGTGACCGATTTCTTTGCAGGGGAAATCGCTACAGAGCTAATAAAACAACTCATAGCAATATGCAAGCGGTCTACTCTTTGCAAAACCAATGCAGAGCAGCTGATGACATACGTAGAGGAATTGCTGCCCGTAATTCAGGAGATCAAGTACTCCGGCATCGAATTGCCCCAGGTGCGGCAATCACAACTCGACCGCATCTCCGAAATTCTTAATGAGGGGTCGGAACTCTGTAGGAAGGTATTGGCTTCCAGTCGATGGCACGTCTACAAGAACTTGCAGCTGGCTAGGAAAATGGAGAAGTTCCAGAAGAAGGTGGAGAACTTCATTAAGGGTCCTATGCAGGCACATATATTAGCCGATGTCCACCATTTGAGGTTCGAGTCGGCTGAGAGGTTCGATCGCCTTGAAGGTCGGCTCGCCGCCATAAAGATAGGGGTGAGCGACGACCGGTGGTTGGAGGAAGCTGTGAAGAGGGTCGAAGAGGATGAGATGGATGTGGATGGTTCGGTGAATTTTGGAGCTGCGATGGTTTTGGGGAAGAAAAAGGTGAAGGATATGATTATCGGAAGGGATGATTTGAGGGTTGTTGAGATTTGGGGGATGGGAGGGAGTGGTAAGACGACTTTGGCGAGAGAGATTTGCAATGATGAACAAGTTCGAAGTCACTTCAACAATATGATATTCTTAACAGTCTCGCAGTCCCCAAATTTGGAGCAGTTGAAGCAGAAACTTTGGAAAGGTATTACAGGAAACCACACGTTTGGTTCTGGTGTTCCCGACGTTCCGATTCCACAAGTGAAAGCTCAATATAACTGGATAGTTACTGGAAGAAGCCTCGTGGTTCTGGATGATGTTTGGTGTCCTCATGTACTCGAACAGCTAGTACATCTAGTTTCTAGAATTCCTGGATGCAAAATCCTTGTGGTTTCAAGGTTCAAATTTACATCAGGGATTGATAGGATTTATGAACTTGAACTGCTTAAAGAAGATGAAGCCATGTCCCTGTTCTGTTATTCTGCTTTTGGACAAAAGGGCATCCCATTTGCTGTTAATGAGAAATTGGTAGAGCAGATTGTGAAGGAGTGTAAAGGGCTTCCATTGGCTCTAAAAGTGATTGGGGCTTCACTAAGGGATCAACCGGAAATGTATTGGAAAAGTGTGAAGAACAGGCTATCTCGAAGTGAATCCATCTGTGAATCTTATGAGATGAAATTACTTGAACGAATGGCAATTAGCATAGAGTACCTTCCAGGAAAGGTTAGGGAGTGCTTCCTAGACTTGGGTTGCTTTCCTGAGGACAAAAAAATTCCTCTTGACATTCTTATTAATATTTGGGTCGAGATACATGACCTTGATGAGGAAGAAGCATTTGCCATACTTACTGAGCTTTCAAATAAAAATCTCCTGACTCTGGTGAAAGATGCAAGGACTGGAGACATTAGTAGTTCCTGTGAGATATCTATTACTCAGCATGATGTGTTGAGAGACTTGGCACTTCACTTGAGCAAAAAGGGGGTGCTTGAGAGCTTAAACAAAAGGAAGCGACTGATTATGCCAAGGAGAGAAGACAGGCTTCCAAAGGAATGGAGAAGGGGTGTGGATCAGCCGTTTGATGCCCAGATTGTCTCAATCCATACAGGTGAAATGAAAGAGCTGGACTGGTTCCATATGGACTTCCCAAAGGCTGAGGTTCTCATTCTGAACTTCTCTGCGAAGGAGTATTTCTTGCCTCCCTTTATTGAGAGGATGCCAGAGCTCCGAGCTTTAGTGTTAATAAACTATGATACTGTAAATGCTGTCCTTCATAATTCATCCATATTATCCTCTCTGGAAAATTTACAAAGCCTCTGGTTAGAAAAGGTTACTGTCCCTCAACTAAACAAAATAGCCTACCCTCTGCGTAACTTGCACAAAATCTCCCTGGTCCTCTGCAAGGTTAATGAAGGTCTTGATGGGGTAGATCTTCCTTCAGTATTCCCTCGGCTCTCTGAGCTCACCATGGACCATTGTATCGATCTAATTGAATTGCCATCAAGCCTATGTAATGTCTATTCACTCAAGAGTCTGAGTATCACCAATTGCCACAGCCTGCAAGAGCTTCCACTTGGGCTGGGAGGGCTGAAATCTCTGCGGGTTTTGAGGATATATGCTTGTCCAAGCTTAATGAAGCTTCCTCCAGGGATATGTGAGCTGGAAAGGTTGAGTTATCTTGACATCTCTCAGTGTGTAAACCTGGGGAGCCTCCCTGAAAGGATTGGTAGGTTAATTAGGTTGGAGAAGATTGACATGTGGGAGTGCGCGCAGATCATAAATCTACCCGGGTCTATTGGGTCACTGCGGTCTCTACGACGTGTCATCTGTGATGAAGAGATTGCTTGGTTGTGGAAAGGTGTCAAAACATTACCAGATCTTCGGGTTCAGGTGGCACAAGAATGCTTTACTCTGGACTGGCTTGCAGAG
>gnl_Nelnu_v1.0_NNU_006591-RA
ATGGCTGACTTGGTAGGGGGAAGCTTGTTAGGGGCTGTAGCGGGAGAGCTGTTAAAAGCGGTTATAGATGTGGCGAAGAAGGCCGTCCAATTCAAGGAGCAATTAGAACGTCTAAAATCTACACTCGAAAACATACTTCCTCGCATCGAAGAAGTACAACGGTTACATGGACAGATTACAGATTTGAAGACGGATACGGACATCGAAAGGATGATTCAGGAGTTAAAGGAAGGGCAAGTGCGAGTTCGGAAGTGCGAGAAGATCTCCAGCTGGAACTACTACAAGAAGTACCGCTACTCGAAGATGTTTATCAAATTGGATGAATCTTTGTGTAGGTTCTTTCAGTTGAATGTGCAGGCGGATGCCTGGCTCGATAACAAAAAGCTTTTGGTTGAATTCAAGGAAATGAGTAGGAAATTCGAAGCAGTGAGCTTTGGCGACACAGGCCCTACTTGGGGTTTCATTTCTGCGGGATCCGAGAGCATTGGATCACAGGAATTGAATTTGTGTGCGGTCCCTGAACTCCCGAGTCTGACTGTTGGACTCGATGTGCCACTGAAAGAATTGAAGATGATGTTGTTGAGGAAAGATGTGAAGGTGCTGGTACTATGTGCTCCCGGCGGATGTGGCAAGACAACATTGGCCACCATGCTTTGCCAAGACGAGCAAGTGAAAGGTTTATTCAAGGAAAACATCTTCTTTTTAACTGTTTCAAGCTCCCCCAACTTGAAGGTGCTCATACAGAGATTATTTGAACAGATTAGTGGACGTTCACCACCCGAGTTCCAAAATGATGAAGATGCAATTAAGCAGCTAGGAGACTTGTTCAAGAAGAGAAAACAAGATGACATATTGTTGGTTCTAGATGATGTTTGGTCTGTATCAGTTATTGAGAAACTTGACTTCAAAAAAGAGGGATTTAAAATGCTGGTCACATCTAGAACTGAATTTAACGCATTTAGGACCACATATTTTTTGAAGATGTTGAATGACAGAGATGCCATGACTCTCTTTTGTCATGAAGCGTTCCCACAAGATGAGAATGCGAACAGTGAGAGGCCAGAAGAAGAACTTATAGAAAAGATAGTAAGAGCATGCAAGGGATATCCCCTGACTCTTAAGGTGATTGGCCACTCATTGCGCTGGCAGAATCCAAGGAAATGGCGGCAGACAGAGAAGATACTATCAACAAGTTGCTCCATATTTAAGGATCACAGTGAAGATCTTCTGGATCGCCTCTCAACCAGCTTGTCTTTCCTGAAAGATACTGCTCGAGAATGTTTCTTGGATTTTGGTTCATTTCCTGAAGACCAAAGGATCCCTGCCTCTGCTCTTATAGATATTTGGATTGAGCTCCACAAGCTAGATGGTGAAGATGATGTATATGCTAACCTCCTTGAACTTTCCCAGAGGAATCTCATTAATCTGATTGAATGTCCAAGGAATGATGCAGGGGATCTTGATGGAACCTTCAACGGGCTATATGTTTTCCAGCATGATTTGCTCAGGGACTTGGCCATCTACCAGAGCCAGCAGCATCAGCAAGACATAAAACATAGGAAGAGACTATTAATGGAGAGGAGAGATGATGACCTTCCCAGAAGCTGGTGGGAACAAGAGCATCAGCACATCAATGCCTGCCTTGTTTCTATCCTTACAGGTTTTGTCATATTCATGTTGTATGTCATACTGCTTCTTTTCTATCAGGTCTTGTTTTGCATCATGACTTACAATTACATGGTATGTCCTACAGGTGAAATGTGTTCCTCAAGTTGGCATCATATGCAACTTCCTGAGTCTGTGGTTCTAATTCTGGATTTCTTGGGTATGAACTACTCCTTACCCCCATTCATGGAGAGTATGGGCAAGTTGAAGGTTCTCATTGTTACAAACCATGGGCACAGACATGCTAAACTTGGTAACTTGTCGGCTCTTGGTTATCTAGCTGAACTAAAGAGGATCAGGTTAGAGAAAATTTCACTTCCTTCCCTCGATAGCATCATAATGTCCTTAAAGAATTTGCATAAGATATCATTGGTTATGTGTGATGTTGGCGAAGCCTCGAGGAATTGCACTGTCAAGATCCAAAATATGTTGCCAAATCTCACTGAAATTGACATTGACTACTGCAATGATCTGGTCGAGTTGCCTCCAGGGATCTGCAGCATCCACTTGCAAAAGCTCAGCATCACCAACTGTCATAATTTATCTACAATACCTGACAATATTGGATTTATGACAGGCTTAGAGGTGCTAAGGCTGCATGCATGTACAGGAATTTTAGAATTACCGGATTCAATCAGAAGACTCCAGAAGTTAAGATTTCTTGATATATCTGATTGTTCAAACATAGAGAGGTTACCTGAAGGGATGAGTGAGCTATGCAGTTTGAAAACAGTAGACATGAGGAGGTGCTTAAGAATGGCAAGTTTGGTAGGAGGGGCTGCGTTAGGAGCTTCGTTTGGGGTGGCAGCTCAACTTTTGTCGGACGCGATCAAGGAAGCCGTGAAGAGCGTCAAAAACTTCAAAAAAGATCTTCGGAGGCTCGATTCCACACTTGATAGGGTGAAACCTCGGATTGAAGAGGTGAAACTGTTGGATGAGAAGTTAAAAGATAGCTCCAAGGCCAATATAGCTTCATTGACTCAAGAGTTAAAGGAAGGGGAACAACTGGTTCGAAAGTGCGGAAAAATTGGGAAGTTGAATTGCTACAGGAAGCTACGGTACTCGTCGAAGTTGCTAAAATTGGAACAATCTCTGAATCGCTTCTTTCAGTTGAATGTGGAGTTGGAAATTTGGCGCAACAGCATACAGATTGAAGTTTATTTAGAGCAGATGGATGGTAGACTCGACAGAATGGACGGTAATTTGGACATGGTGGCGAGCAAACTGAATGGCGCACAGAGCAAACTAGACGTGGTGGGGAACAATGTCATTGTAGTGGGGAATCGGTTGGGTGTTAAACTGGAGGAAATGGGGAGTGAATTGAAGGACAAATTGGATTATGTAGCGAATGGAATCAACAGTAAATTGAATCAATTCAGAACGGATGGAGCCGAGGTTTGTGCGATTCCTGAGCCCCCAAGTCACATTGTTGGATTCGATGTGCCGCTGAGAGAACTGAAGAGGGAGTTGTTTCGGGAAGATGTGAAAGTGCTTGGACTGTGTGCTCTTGGTGGGTGCGGCAAGACAACGTTGGCAGCCAAGCTTTGCAAAGACGACGATGAGTTGTCTAGCTCCTCTGGACTAAGATTGTCTTTGCTCAATGGCATGGAGTTGCAGATGGTGAGAAGTATAGTGAGAGGTTGCAAAGGATCCCCCCTGGTTCTTGAGGTTATTGGCCGCTCACTGCGAGAGCAACCTCTGATGATATGGCAAGACACAGAGAGGATATTATCGTCAGAAAGTAGTTCAATTTTTGAGTCCCATGATCAGATTCTAAAATGTCTAGCACGCAGCTTAGATGTCCTAAATTACACCGCCAGACAATGTTTTCTGGACTTGGGTGCCTTTCCTGAGGATCATAGGATTCCTGCCTCAGCTCTTATTGATATTTGGATTGAACTCCATAAGCTACATGATGAAAATGGGGCATTCAGAAACCTCCATCAACTTTCCACCCATAGTCTTGTTAATCTAATTGAAGGCACAAGGAAAGATGCAGGGGAACTTCATTGTAACTTAAACAAGCTGTTTGTAGTTCAGCATGATCTGCTCAGAGACTTGGCTATCTACAAGAGCCAGCCGCAGAACCAAGACATAACACAGAGAGAGAGACTTGTAATGGAAAGAAGAGAAAATGATCTTCCAGAAATCTGGAAGGACCAAAAGGATCAACGCCTCAGTGCCCGCCTCATCTCAATTCTTACAGGTGAAAGGTCTCCCTCAAACTGGTGTGATATGCAACTTCCAGAGGCTGTGGTTTTAATTCTGGATTTCTTGGCAATGGAATACTCAGTACCCCCCTTCTTAGAGAAAATGGGAAAGCTCAAGGTGCTGATCATGACAAGTCATGGACAAAAACCTGCCAAACTCAAAGGAGGCTTGCAGGCACTAGGTAATGTAGCCCAACTGAAGAGAATCAGGTTAGAGAAGATTTCAATTCCTTCGCTTACAGTGCCACTGAAGAATTTGCGAAAGATATCATTGGTTATGTGTGAGGTTGGCCAAGCCTTCTCTAACTGTACCATGGAGATCTCCAGCATGCTACCAAATCTCATCGAGCTGAACATTGACTACTGCAATGATCTGGTGGAATTGCCACCAGGGATCTGCCATGTCTTCCACCTGCAAAAGCTGAGCATCACCAACTGTCATAATTTATCCAAACTTCCTGAAGAGCTCGGATATATGACTAATTTAGAGGCGCTAAGGCTACATGCATGTACAGGACTGTTACAGTTGCCGGAATCGATCCGGAATCTACACGAGTTAAGGTTTCTTGATATCTCTGAATGTGTGAGCATGGAAAGCCTATCCCAAGGGTTGGGTGAGTTAAACAGTTTGGAAAAGCTCGACATGAGCAGTTGCTCAAGAGTAAAGGAATTGCCAAGCTCAGCCAGCAACCTTCGGAATCTAAAAGTGATTTATTGTGATGATGAGACAACCAGTCTGTGGAAACGCCTCCAACTTCCCGAGCTTAGCATAGAGGAGCCTGAAGAGGATATCAATTTGAGTTGGCTTGGGATT
>gnl_Nelnu_v1.0_NNU_011785-RA
ATGGCGGTGAACGACTTCTTCGCCGGAGAAATCGCTGTAGAGCTCATAAAACAGCTCCTAGGGACATGCAAGCGATATACCCTTTGTAAACCCAATGCAGAGCAGCTAAGGAGAACCTTAGAGGAATTGCTCCCCATAATTCAGGAGATCAAATACTCCGGCGTGGAATTGACACAGATACGACAGTCTCAGCTAGACCGATTCTCCGAAATTCTGTGCCAGGGATTGGATCTCTCCAAGAAAGTCTTGGCTTGCAGCCGGTGGAACGTTTACAAGAACTTGAAGCTGGCGAAGAAGATGGAGAAGCTCGAGAAAATGGTCGCCGTCTTCATCAACGGTTCCATGCAGGCCCATATATTGGCTGACGTCCACCATGTGAGGTTCGAGTCCGCTGAGAGGTTCGATCGGCTTGAAGGTCAACTGGCCGCAATGAAGCTAGGGGTGAGTGGCGACGGGTGGTCGGAGAATGCGGTGAGCAAAGTTGAAGAGAACGAGATGGACGTGGACTGCTCCATAAATTGGGGAGTTGGGATGGTTTTGGGGAAGAAGAAGGTCAAGGAGATGCTTATCGGGAGAGATGATTTGAGGGTGGTTGGGATATGTGGTATTGGGGGAAGCGGCAAGACCACTTTGGCCCGAGAGATTTACAGAGACGAACAAGTTCGAAGTTACTTCAACAATAGAATTTTCTTCATAACAGTCACAAACTCTCCAAATTTGGAGGAGTTAAAGCTACAGCTTTGGAAAAAAATAACGGGAAATCATAGGTCTGGTTTTGGTGCTCCAGACGTTCCAGTTCCACAACTGAACGTTCAATATAACTGGATGCTTACTGAAAGAACCCTTGTGGTTCTGGATGATGTGTGGTCTCTCTCAACGCTCAAACATCTAATTTTTCGAATTCCTGGATACAAAACCCTTGTTGTTTCGAGATCTAAGTTCCCAGCAACAGTGATTGATTGCAGTTATGAACTAGAATTGCTTAGAGAAACAGAGGCCATGTCTTTGTTCTGTTACTCTGCTTTTGGACAAAAGAGCTTTCCTTTGGATGCTAACGAAAAACTGGTGGAACAGGTGGTGAGAGAGTGTAAAGGGCTTCCGCTGGCTCTTAAAGTGATTGGAGCTTCATTAAGGGATCAGCCTGAAATATTTTGGAAAAGTGCCAATAACAGGCTATCGCGAAGTGAACCAATATGTGATTCCCACGAGATTGATCTGCTTAAACGAATGGAAATTAGCACAGAAAGCCTGTCTGATAAAGGTAGGGAGTGCTTCCTGGACTTGGGTTCCTTCCCTGAGGATAAGAAAATTCCTGTCAATGTTCTTATCAACATGTGGGAGGAGATCCGTGACATTGATGAAGCAGAAATTTTTGCCATTCTTATTGAGCTTTCAGAAAAATATCTTATAACTTTGGTCAAAGATGGGCGTGCTGGAGACATATATAGCAGTTACTTTGAGACATCTGTTACCCAGCATGATGTGTTGAGAGACTTGTCTCTTCACTTAAGCAATTATAATAGCTTAAATGAGCGAAAGCGGCTACTAATGCCAAGAAGAGAAGAAGGGCTTCCAAAAGAATGGAAGAGGAATAGAGATAAACCATTTGAAGCCCAGATTGTCTCAATCATACAGATGGATTGGTTCCATATGGACTTCCCCAAGGCCGAAGTTCTTATCCTGAACTTCTCCTCAAACGAGTACTTTCTGCCACCATTCATTGAGAGAATGTCAGAGCTTCGAGCTTTAATAGTAGTAAACAATGGCATCGAGAATGCAGTCCTTCACAACACTCGTATATTTTCCTCTCTGGGAAATTTACGTAGCCTCTGGTTAGAAAAGATCATTCTCCCTCGACTAGACAATACAACCTTCCCTCTGCAAAACTTATGCAAAACCACCCTGGTCCTCTGCAAGGTTAACGAAGGCCTAAATGGAACAGACTTTCCAATGTTATTCCCTCGGCTGTCTGAGTTCACCATGGATCATTGTGTTGATCTAATTGAATTGCCATCAAGCATATGCAGGGTCTGCTCACTGAAGAGTTTGAGTATCACTAACTGCCACAGTTTGCAAGAACTGCCAATTGAACTGGGGGCTCTGAAATCTCTAGAGATTCTGAGGATCTATGCTTGCCCAGGATTGAAGAGGTTTCCTCCAGGGATATGTGAATTGGGGTCTTTGAGCTATCTTGACATCTCTCAGTGTGTAGGCCTGAGGAGCCTCCCTGATAGGATTGGTAGGTTGGTTAGGTTGGAGAAGATTGACATGAGGGACTGTATGCAGATCAGAAGTCTACCAGGGTCCACTGGGTCATTGAGGTCTCTGCGCCGTGTCATCTGTGATGAAGAGGTTGCTGTGCTGTGGAAAGAAGTGGAACTGGAAGCATTGCCAGATCTTAGGGTTCAGGTGCCACAAACATGTTATAGTTTAGACTGGCTAACAGAG
>gnl_Orysa_v7.0_LOC_Os12g39620.2
ATGGTGCTAACATATTTCGTTCTTGTTTCTGTAGGCTACTTCAGCGATAGAGTCTTCTTTGAGACGATCTCGCAGTCCGCAAATCTGGACACTATCAAGATGAAGCTATGGGAGCAGATCAGTGGAAACCTTGTGCTCGGTGCGTACAACCAGATCCCAGAATGGCAACTCAAGTTGGGGCCAAGGGACAAAGGACCTGTTCTTGTTATCCTTGATGATGTCTGGTCTCTCTCACAGCTAGAGGAGCTCATCTTCAAGTTCCCTGGGTGCAAGACACTTGTAGTATCAAGGTTCAAGTTCCCCTCGTTGGTCACCCGGACTTACGAAATGGAGTTGCTCGATGAGGAGGCGGCTCTTTCTGTCTTCTGTCGTGCTGCCTTTGATCAGGAGTCCGTTCCTCGGACCGCTGACAAGAAACTGGTTCGGCAGGTTGCTGCAGAGTGCAGAGGACTTCCTCTAGCACTGAAGGTTATCGGTGCGTCGTTGCGGGATCAGCCTCCTAAGATATGGTTGAGTGCGAAGAACCGGTTGTCGCGAGGAGAGACTATATCTGACTCTCATGAGACCAAACTCCTGGAGAGGATGGCCGCAAGCATCGAGTGCTTGTCAGGGAAGGTTAGAGAATGTTTCCTTGATCTGGGTTGCTTTCCGGAGGATAAGAAGATCCCACTGGATGTGTTGATCAATATATGGATGGAGATTCATGATCTTGATGAGCCGGATGCCTTCGCCATCTTGGTTGAGCTATCAAACAAGAATCTTCTCACCCTAGTTAATGATGCACAGAACAAAGCCGGCGATTTGTACAGCAGCTACCATGACTTCTCGGTTACACAACATGATGTATTGAGGGATCTAGCGCTTCACATGAGTGGTCGTGATGCTCTGAACAACCGGAGACGGCTGGTGATGCCAAGAAGAGAAGAATCACTACCGAAGGATTGGCAGAGGAATAAGGACACTCCGTTCGAAGCTCAGATAGTTTCCATTCATACAGGTGAGATGAAAGAATCTGACTGGTTCCAGATGAGCTTCCCCAAGGCCGAAGTGCTTATCCTCAACTTCGCGTCAAGTGTATACTATCTCCCACCATTCATTGCAACCATGCAGAACTTGAAAGCCCTGGTGCTGATCAACTATGGCACCATCAGTGCAACCCTTGATAACCTATCCGCCTTCACCACGCTCAGTGACCTGAGGAGCCTTTGGCTTGAGAAGATCACACTTCCACCGCTACCAAAAACCACAATCCCACTGAAGAACCTGCGCAAGATATCCCTTGTCCTCTGTGAGCTGACCAACAGTCTGAGAGGATCAAAGGTGGATCTCTCGATGACATTCCCGCGCCTATCCAACCTCACCATTGACCACTGCATAGACCTGAAGGAGCTACCATCTAGCATATGTGAAATCAGTTCCCTGGAGAGCATCTCCATCTCAAACTGCCATGACCTCACAGAGCTTCCATATGAGCTGGGCAAGCTGCATTGCCTGAGCATCCTAAGGGTATACGCCTGCCCGGCTCTGTGGCGGCTCCCGCCTTCGGTATGCAGCCTGAAGAGGCTGAAATACCTCGACATTTCGCAGTGTGTCAACCTGACGGACCTCCCTGAGGAGCTCGGTCACCTGACAAGCCTGGAGAAGATCGACATGCGAGAATGCTCGCGACTGAGGAGCCTCCCGAGGTCGTCCTCATCGCTCAAGTCCCTCGGGCACGTCGTGTGCGACGAGGAGACGGCGTTGCTGTGGAGGGAAGCTGAGCAGGTCATCCCAGACCTCCGGGTTCAGGTAGCAGAAGAGTGTTATAACCTGGACTGGCTTGTAGAC
>gnl_Phavu_v2.1_Phvul.003G247300.1
ATGAAGCGTCCTTTTGGTGTTCCTGAAAAGCATGAATTCACTGTTGGATTGGATGTACCATTTAGCAAGTTGAAGATGGAACTTCTCCATGAATCTGTGTCCATCATTGTGTTGACTGGTTTTGGAGGATCTGGGAAAACCACTCTGGCTACAAAACTTTGTTGGGACCAACAAGTCATGAGTAAATTCAAGGGAAATATATTATTCATCACCCTCTCTAAGGCTCCTAAATTGAAGATTATTGTAGAAAGATTATTTGAACATAGTGGAGACCAAGTGCCAGAGTTTCAAAGTGATGAAGATGCAGTTTATCAATTGGGACTTTTGCTAAGGAAAACTGATGCAAGTCCTATTCTGTTGGTTCTGGATGATGTCTGGCCTGGCTCAGAAGCCATAGTTGAGAAATTTAAAGTTCAGATATCAAATTATAAAATTCTGGTTACTTCAAGAGTTGCATTTCCTAGATTTGGCACTCCATTCATCTTAAAACCGCTTGCTCATGAAGATGCAATAACCCTTTTTCGTCACCATGCTCTCTTGAAAAATAGCAGTTCAATTATTCCTGACGAAGATCTTGTCCAAAAGGTGGTGAGTCATTGCAAGGGTTTACCGCTTGCCATTAAAGTTATTGGTAGATCCCTAAGTAATCGACCTTATGAATTTTGGCAAAAGATGGTGGAGGAATTGTCTCAAGGTCATTCGATACTTGATTCCAACATTGATTTACTTACTTCCCTACAAAAGATCTTAGATGTCTTGGAAGATAATTCCATCATCAAAGAGTGCTTCATGGACTTGGCTTTATTTCCTGAAGACCAAAGAATTCCTCTTGCTGCTCTCGTTGATATCTGGGCAGAGTTGTATGGACTAGATAATAATGGCATAGAAGTAATGGCCATTGTCAACAAATTGGACTCCATGAATTTGGCTAATGTCTTAGTAACAAGGAAAAATACAAATGACACAGACAGTTACTACTACAATAGCCGTTTTGTCATCCTTCATGATATTCTAAGAGACTTGGCCATTTATGAAAGCACTCAAGAACAAACTGAACAGAGAAAAAGACTGATGATTGACATGGATGAAAATAAACCTGAAGGGTGTCTTATTGAACCAAAACCCCAACAGATTCGTACTCGGACTTTGTCTATATCAACTGATGAAACTTTCACTTCATATTGGTCCAACCTACTACCAGTTCAAGCTGAGATTCTGGTTTTAAACCTACGAACTAATCAGTACTCCTTTCCAAAGTTACTGAAAAAAATGAGTATACTAAAAGTTCTGATAGTCATAAAGTATGGTTTCCGTCCTTGTGAAATGATCAATTTTGAGCTACTTGGCTCACTAAACAACCTAAAACGAATCAGGCTAGAGAAGATTTGTATTCCTTCCTTTGTCATAATAAAGAATCTTAAAAAGTTATCCCTCTACATGTGTGATACAAGACAGGCTTTCGGAAACAGTAACATGCTAATTTCAGATGCTTTTCCAAATCTAGAGGACTTGAATATTGACTACAGCAAAGATATGATTGGATTGCCTAAGGGGCTGTGTGATATCACCTCCTTGAAGATGCTCAGTATTAGTAATTGCCATAAGCTTTCTGAATTGCCTCAAGAAATTGGAAACTTGGTGAATTTGAAACTCCTAAGGCTGAGTTCTTGTACTGATTTGGAAGGGATACCAAATTCTATAGTAAGACTTTCGAATCTAAGACATATGGACATCTCAAACTGCATTGGCCTTCGTAATTTACCAGAGGACTTTGGCAATCTATGTAATCTTGGAAATCTGTACATGACAAGTTGTGCAAGGTGTGAATTGCCACCCTCAATCGTAAATCTTAAGAATTTAAGGAAAGTGGTGTGTGATGAAGAGACGGCTGCTTCATGGGAACCTTTCAAGCACATGCTTCCCTATCTAAATATAGATATTCCTCAACTTGATGTTAACTTGAATTGGCTTCATGCAATTCACTCC
>gnl_Phavu_v2.1_Phvul.003G247400.1
ATGGAAGAGACAGCACAGCAAATCAAGCGTCCTTTTGGAATTCCTGAAAAGCCAGAATTCACTGTTGGGTTGGATGTACCATTGAGCAAGTTGAAAACAAATGTTCTCAGTGAAGGTGTGTCCGTAACTGTGTTGACCGGTTTGGGAGGATCGGGGAAAACCACTCTGGCGACAATGCTCTGTTGGGATGAACAAGTCATCGGTAAATTCAAGGAAAATATTTTATTTGTCACCTTCTCAAAAGCGCCCAATTTGAAGATTATTGTAGAAAGACTATTGGAACACTTTGGATATGAAGTACCAGAGTTTCAAAGCGATGGAGATGCAATTCATCAATTGGTACTTTTGCCGAGGAAAATTGATGCAAATCCAATGTTGTTGGTCCTGGATGATGTTTGGCCCGGCTCAGAAGCAGTTATTGAGAAACTTAAATTTCACATTTTAGATTATAAAATTTTGGTGACTTCAAGGGTTGCATTTCCTAGACTTTGCACTTCACTCGTCTTAAAACCTCTTGTTCTTCAAGATGCAATAACACTTTTCCGATATCATGCTTTCTTGGAAAGAGGAAGTTCAAATATTCCTGACGAAGATCTTGTCCAAAAGGTGGTGAGACATTGCAAGGGTTCACCCATTGCCATTAAAGTGATTGGTAGATCACTCAGTAATCAGTGTATTGAGTTGTGGCAAAAGATGGTGGAGGAGTTGTCACAAGGTCATTCTATACTTGATTCTAACACTGAATTACTTACTTCCCTCCAAAAGATCTTGGATGTATTGGAAGATAATCCTATCATCAAAGAATGCTTCATGGACTTAGCTTTATTTCCTCAACACCAAAGAATTCCTGTCGCTGCTCTCATTGATATGTGGGTAGAGTTGTATGGACTAGATAATTATGGCATAAAAGCAATTGCCATTGTCAACAGATTGGATTCCATGAATTTAGCAAATGTCTTAGTAACAAGGAAAAATACAAGTGACACGGACAGTTATTATTATACCAACCATTTCATCGTTGTTCATGATATTCTAAGAGACTTGGCACTTCATCAAAGCAACCAGGCTCAAATTGAACTGAGAAAAAGACTGATAATTGACATCAATGAGACTAAACCTGAAGGGTGTCTTGGAAAGAAGCAGCAAGGCATGATGATCCGAACATTGTCACAGAAAACCCAAAAGATAGCTGCCCGAACATTGTCTATATCAACTGATGAAACTTTGACTTCATATTGGTGGCACCTACAACCAGCTCAAGCTGAGGTTCTGATTTTAAACATTCGAACTAACCAGTGCTCCTTTCCAAAGTTCCTGAAAGAAATGAGCAAACTAAAAGTTCTGATAGTCATGAATTATGGTTTCCATCCCTGTGAATTGATCGATTTTGACCTACTTGGCTCCTTATCAGTCCTAAAAAGAATGAGACTAGAGAGGATTTCTATTCCTTCCTTTGTCACATTGAAGAATCTTAAAAAGTTATCCCTCTACCTGTGTGATACACGCCAAGCTTTCGAAAACAGTAACATGATAATTTCAGACGCTTTTCCAAATCTAGAGGACTTGAGTATTGAGTATAGCAAATATATGGTTGAATTGCCTAAGGGACTGTGTAATATCACCTCCTTGAAGATGCTCAGTATTAGTAATTGCCATAAACTTTCTACATTACCCCAAGAAATTGGAAACTTGGAGAATTTGAAACTTCTGAGGCTAAGCTCCTGTACTGATTTGGAAGGGATACCACATTCTGTTGGAAGACTTTCAAATTTAAAACATATGGACATCTCAAACTGCATAAACCTTCCTAAATTACCTGATGAATTTGGTAATCTTTGTAATCTAAGAATTCTCTACATGACAAGTTGTGCAAGGTGTGAATTGCCATCCTCAATCATCAATCTTCAGAATTTAAAGGAGGTGGTATGCGATGAAGAGACGGCTGTTTCATGGGAAGCTTTCAAACCTATGCTTCCCAATCTGAAGATAGATGTTCCTCAACTTGATGTCAACTTGAATTGGCTTCATGCAATGCACACC
>gnl_Phavu_v2.1_Phvul.003G247500.1
ATGGAAGAGATGACAAAAAGAGTTGGCTTTGGAAGGATCAATGGTCCCTTTGGTGTTCCTGAAAAGCCAGAATTCAGTGTTGGATTGGATGCAGCATTGAGCAAGGTGAAGATGGAGCTTCTCAATGGACCTAAGTCCATCTTTGTATTGACTGGTTTTGGAGGATCTGGAAAAACCACTCTGGCTACACTGCTCTGTTGGGATGAACAGATCAAGAGTAAATTCAGGGAAAATATATTTTTTGTGACCTTTTCCAAAACGTCAAAGTTGAAGATCATCGTGGAAAGACTATTTGAACATCTTGGATATGAAGTGCCTAGGTTTGAAAACGATGAAGAGGCAATTAATCAATTAGGACTTTTACTAAGGAAATTGAAGGGAAGAGTGTTGATGGTTCTGGATGATGTTTGGCCTGACTCAGAAGATCTGGTGGAGAAATTTAAATTCCATTTAGCAGATTATAAAATTTTGGTGACTTCAAGGGTTGCATTTCCAAGATTTGGCACCCCATGTGTCTTAAAACCACTCCTTCACCAACATGCAATCACCCTTTTCCGTTACTATGCTCTCTTGGATAGCAACAGTTTAAATATTCCACACGAAGATGTAGTCCAAAAGGTTGTGAAAAGTTGCATGGGTTTACCACTTGCCATTAAAGTGATTGGTAGGTCACTCAGTCATGGACCAAATGAGTTATGGCAAAAGATGGTGTTGGAATTGTCACATGGTAATTCCATACTTAATTGTAACACTGAATTGCTAACCTACCTCCCTAAGATCTTAGATGTACTGGAAGATGATAGAGTCATCAAAGAGTGCTTCATGGACCTAGGCTTATTTCCTCAAGACCAAAGAATTCCTGTTACTGCTCTCATTGATATGTGGACAGAGTTGTATGGACTAGACAATGACGGCATAGAAGCAATGGAAATTATCAACAAATTACACTCCATGAATCTGGCTAATGTCTGCATAGCAAGGAAAAATACAAGTGACACAGACAATTATTACTACAATAACCACTTCATCGTCCTTCATGATCTTCTAAGAGAGCTGGCAATTTATGGAAGCACCCTGGAACCAATTGAAGAGAGAAAAAGACTGATTATTGGCACCAACGAAAATGAAAGTGAATGGGGGCTTGATGAGAAGCAACGAGGCATGGTGACCTGCATATTGTCAAATTATGAAAAGGGTTCTTCATATTGGTCACACATACATTCAGCTCAAGCAAAGGTTCTAATTTTAAATCTCCGAGTTAATCAGTACTCCTTTCCAGAATCCATGCAGAAAATGAGCAAACTAAAAGCTCTGATAATCACAAATTACAATTTCCATCCTTCTGAGCTGACCAATTTTGAACTACTTGCCCTTTTATCCAACCTGAAAAGAATTAGATTAGAGAGGATTGCTGTTCTTTCATTTGTCACACTGAAGGCTCTTAGGAAACTATCCATATACAACACGAGCCATGCTTTTCAAGATGGTATAATTTCAGATGCATTTCCAAATCTAGTGGATTTGAACATTGACTATTGCAAAGATATGGTGGTGTTGCCAAGTGGTTTGTGTGATATTATCCCACTGAAGAAGCTCAGTGTTACTAATTGCCACAAGCTCTTAGCACTGCCTCAAGAAATTGGAAAGTTGGTGCATTTGGAACTGCTAAGGCTCAGTTCTTGTAGCGATTTGGAAAGGTTACCAGATTCTATTGGAAGGGTTCAAAATCTAGCACATCTTGACATCTCAAACTGCATAAGCCTTTGTAATTTACCAGAGGACGTTGGAAAATTGTGTAATCTAAGAAAGGTGAGCATGATAAATTGTGCAAGGTGTGAATTGCCATACTCAGTAGTGAATCTTGTGAATTTGAAGATGGTGAGTTGCGATGAAGAGACATCTGCTTCATGGGAAGGGTTCAAAGCCATGCTTCCGAATCTACTGATAGAGGTGCCTCAAGTTGATGTTAACTTAAACTGGCTTCATTCAGTTAGCTCC
>gnl_Phavu_v2.1_Phvul.003G247601.1
ATGGCTATGGTTCTTGATGCTGTTCTTGGAAAAGTGCTTGATGAACTGCTGAAGACTGTTGTGGAAATGAAAGACAGGGCAGTGAAGTTCAGATCCACCCTGGAAAAATTGCGAGAAATCCTCCAAATAGTAGAACCTGTGGCTAGGCAGATAGATGGTATTAACAAGCGATTGGATAAACCACCTAAGGCAACGAAGAAGCTGATTGACCAGATAAAGAAGGGGAAGGAGCTTGTTAAGGAGTGCTCCAAAGTTGATCGGTGGAATTTCTGTTATAAGGCGAATTCCCAAGAGAAACTTCAAGAGTTGATCGATTCTATTTATCGGTACTTTCAATTAGATATGCAAGGAAATATAAACGTCACTGTGTTGGAAAACCAGGTGCTGCTGACCGAGATTCATGCGAGGCTTGTGGAGAATGCTCCGAGAAGGATTGGATTAAAAGGCTTGTGCTCTCCACCTGAACCCCCTGCTTTCACTGTTGGGTTGGATGTTCATTTGAGGGAGTTGAAATTCAAGTTGCTGAAGGATCATCATGTGGGCTCAGTGCTGACAGTGACAGGAACAGGAGGTTCGGGAAAGTCAACGTTGGCCAAGAAGTTTTGTTCTGATGAGGAAGTTAAAGGTAAATTCATGGACAACATATTCTTCATCTCCTTAGCGGAAGCGCCCAAGGTAAGCACCATAGTGGAGAGACTGTTTGAACACAATGGTTACCAGAAGCCAGAGTTTCAAAGTGATGAGGATGTAGCTTATCAATTGGAAAATTTGCTAAAACAGATTGGGAAAACCCCCATGTTGTTGGTCCTTGACGGTGTTTTGCCAAAGTCAACATCTCTAGTTGAGAAATTCGTGTTTCAGATCCCAGACTACAAGATTTTAGTGACATCAAGATTCACAATTAAAGGATTTGGGGAGCCATACGTGTTGAAATCACTTAATGAAGCCGATGCTTTAAACTTATTTCGCCACTATGCATCCCTGGATCAGACTAGCTCTAACATTCCCGATAATGTTGTCAAGAAGATAGCAAAAGGGTGCAGGGGTTCTCCCTTGGCTCTTTTGGTGACTGGAAAATCTTTAAGTCTTGAAGCACCAGTGGTTTGGCACAACAGGGCGAAGACATTGTCGAAGGGTCATTCTGTTCTTACTTACAGTTCTAGTCAGGATGTGCTTTTTACTTGCCTCCAAAAAAGCTTTGATGATTTGGATGCTAAGGTGGCTGAGAGTTTTACGGACCTGAGCTTGTTTCCTGAAGCACAGAAGATACCCGCTGCAGCACTTGTTGATATATGGGCAGAACAGCGTGATGAAGACGATGACACTGCAATGGAGAATATACATGAACTTGTCAAAAGGAACGTGGCTGATATGGTTGTCACAAGGAGTTCTGCAAGTGGCATAGGTGACTACAATTACCACTATGTTACGCAGCATGGTCTTCTTCGGGACATAGCCATCCTTCAAACAAGTAAGTTACCGACGGAAAAGAGTCATAGACTAATAATTGACCTAAGAGGGAACCATATTCCCAAATGGTGGACTACAAAGAATGAGTATCACATTGCAGCCCACACATTATCCATCTCAACTGATGAAGAATTCACTTCAGAGTGGTGCAACTTGCAGCCAAATGAGGTTAAGGTTCTAGTGATGAACCTTAGAGAAAAGAAGCACTCACTACCGATGTTCATGGAGAAAATGAATAAATTAAAAGTCCTGATAATAACGAATTATGACGTCAATCGTGCTGAGTTGGAGAATTTAGAGCGGCTTGATTATCTTTCTGATCTCAAACGAATCAGGTTAGAGAAGGTTTCAATTCCTTTCCTGAGCAAGAATGGAGTGCCACTGAAGAATCTGCACAAGTTCTCTTTCTTTATGTGCAATGTGAATGAAGCCTTCAAAATTAGGACCATCAAAGTTTCTGATGTGCTGCCAAATCTGAAGGAAATGAACATTGATTACTGTGATATGGAGGAATTGCCAGATGGACTCTCTGATATTGTTTCCCTAAAGAAGCTAAGCATCACAAACTGCCATAAGCTTTCTAAACTTCCTATAGGAATTGGAAAGTTGGTGAATTTGGAATCACTGAGGCTTACTTCTTGTACTGAATTAGAAGAGTTGCCAGACAGCATCACAAGCCTTCATAAACTGAAATTTCTTGACATCTCTGACTGTGTAAGCCTTGGTAACTTACCAGAGAACATTGGGAAGTTGCGTAGTTTAGAAAGGTTCAATTGCAGAGGTTGCACCAGATTGTATGAACTGCCATACTCAGTGAATGACCTTGAGAGCTTAAGTGTGGTAGTATGCGATGAAGAGAGGGCTGCATTATGGGAACCTTTTAGACACATTAATAGTAATCTAAAGGTAGAAGAAGTCACAAATGATTTCAACCCAGTTTCTCTTCTT
>gnl_Phavu_v2.1_Phvul.003G247200.1
ATGGGAGAGACCAAACAATTTGTTATTTCGACAAGATTTCAAGATGCTATGAGAATGGTCATGGACATAGTTGAAAAGGGTAGAAAGAACAAAAGAACCAAGAGAATACTGAGGTCAACCCTAATGAATATGACTCTAGTGGTGCAGGAGATAAAGCAATACAATGAACACTTGAATCCACCCAGAGAAGAAATCATCACTCTTGTCAAAGAAAAAGATGCAGGGGAAGAGATTGTGTGCAATTCCTGCTCCCGGAGCTTATGGTGGACCAAATTTCTATCTTGGTTTTCACCCTACGGGGAGGGAATTTTGCATGATAAGAACGATTCGCTTACTGCGGATGACAAGCAAGTTAAGGATATAAAAAATGCACTGTACAAGGTGAGAGAGATTATTGAGCTTCTTGATATAGAGAATTTTGAGCAGAAACTTAAAGGATCTGGAACACCAATTAAGTGTCCTTTTGGTGTTCCTGAAAACCCAGAATTTACTGTTGGCTTCGGTCCACTGTTGAGCAAGTTGAAGATGGAGCTTCTTGAGGAAGGTGTGTCCACCGTTTTGCTGTCTGGTATGGGTGGATCAGGTAAAACAACCTTGGCTACAAAGCTATGTAAGGAGGAAGAAATCAAGGGTAAATTCAAGGACAATATTTTGTTTTTCACCTTCTCCCAAACGCCTAATTTGAAGAATATCGTAGAGAGATTATTTGAACATTGTGGCTACCACGTGCCTGAGTTTGTAAGTGACGAAGATGCAATTAAACGGTTGGAAGTTTTGATGAGGAAAATTGAGGGAAGTCCACTGTTGTTGGTCCTGGATGATGTTTGGCCCGGCTCAGAAGCCCTTGTTGAGAAGTTTAAATTCCAGATGTCTGATTATAAAATTTTGGTGATTTCAAGGATTGCATTTCCTAAATTTAGCACCCAATTTATCTTGAAACCACTTGCTCATGAAGATGCAATGACCCTTTTCCGTCACCATGCTCTCTTGGAAGAAAGCAGTTCAAAATGCAGTTTAAGTATTCCTAATGAAGAAATTGTCCAAAAGGTTGTGAGATATTGCAAGGGTTTACCGCTTGCCATTAAAGTGATTGGTAGATCACTGAGTCATCAGTCTATTGAGTTGTGGCAAAAGACGGTTGAAGAGTTGTCACAAGGTCATTCTATACTTGATTCTAGTACTGAATTAATTACATGCTTCCAAAAGCTCTTGGATATTTTGGAAGATAACCCCAACACCAAGGAGTGCTTCATGGACCTTGGGTTATTTCCTGAAGATCAAAGAATTCCTCTTCCTGCTCTCATTGACATGTGGGCAGAATTGTACAAATTAGATGATGATGGCATAGAGGCAATGGAAATCATAAAAAAATTAGACTCCATGAATCTGGCTAATGTTTTAGTAGCAAGGAGAAATACAAGTGACTCAGACAATTACTACTACAATAACCACTTTGTCGTCCTCCATGATCTTCTAAGAGATCTTGCAATTTATCAGAACAACCGGAAACCAATTGAACAGAGAAAGAGAATTATTACTGGCATAAATGAAAATCAAAGTGAAAGGTGGTTTGGGGAAAAGAAAGAAGGCCTGATTTCTCGCTTATTGCGAAAATATCGCGGATGGCGTGTTAAACAGACTCTTCAACAGGTCTCAGCCCGCACATTGTCGATATCAACTGATGAAACCTGTGGTTCATATTGGTCCGACATAAAACCATCCCAAGCAGAAGTTCTGATTTTAAATCTTCAAACTAAGAAGTACTCCTTTCCCGAGTTCATGGAGAAAATGATTAAACTAAAAGTTCTTATCATGACAAATTATGGTTTTCTTCATTCTGAACTGGACAATTTCAAACTACTAGGTTCTGTACCGAACCTGAAAAGAATCAGACTAGAGCGGATTTCTGTTCCTCACTTGGGCGCATTGAAAAATCTTAAAAAATTATCCCTCTACATGTGTAGTAACATAAACCAGGCTTTTGAAAATGGTACCATCCTAGTTTCAGATTTATTTCCAAGTTTATTAGATTTGAACATTGACTATTGCAAGGATATGGTGAGACTGCCTGATGGGATCTGTGACATTACCCCACTAAAGAAGCTCAGTATTACCAATTGCCACAAACTTTGTTCTCTGCCCCGAGAAATTGGACAGTTGCTGAATTTGGAACTCCTGAACCTAAGCTCATGTACTGACTTGGAAGAGATCCCAGAATCTATTCAAAAGCTTTCTAAGCTAAGACTTCTTGACATCTCAAACTGCATAAGCCTTCCAAATTTACCAGAGGACATTGGTAATCTATGTAATCTCAGAAATCTCAATATGACAAGCTGTGCAAGGTGTGAATTGCCATACTCAATAACCAATCTTGAGAATTTAAAGGTAGTGGTATGCGATGAGGAGACAGCTGCCTCATGGGAATCATTCGAAGCTATGCTTCCTAATCTGAAGGTGGAGGTTCCTCAAGTTGATGTTAACCTAAACTGGCTTCATTCAATAAGCTCT
>gnl_Phavu_v2.1_Phvul.003G247550.1
ATGGATCAGACCACGCAGCGCGTTGTACTTCCAGCCCTATTTCAAGAGAGACTGAGGATGGTATCGGAAATAGTGGAAAAAGGTCAAAGTAGTGAAAGCAACAAGCAGATACTGAGGTCAACGCTCAAGGATATGAACCCTGTGGTACAAGAGATCAAGCAATACAATGAACACTTAAATCCACCCAGGGAAGAAATCAAAACCCTTGTTGACGAAAAAGATGCGAAAGAAGAGCTTGTGTGCAAATGCTTATCCAAGAATTTTTGTTTGGACAAGTGTCTCTCTTGGTTTCTGTGCAGATCTGGACACAAGAGGGATGGTTCATTTGCTGGTGGTGACAACCAAGCGCTTGTGCCAAAAGATATTGAAGAGAAACTGCACAAAGTTAGGGAAATTCTTGAGCTTCTCAGCAAAGAGAATTTTGAGCAGAAGCTTTGTGGTATTGGAGGACCTATCAAGCTTCCTTTTGGTGTTCCTGAAAACCCAGATTTCACTGTTGGCTTGGATGTGCCGTTGGGTGAGTTGAAGATGGAGGTTCTCAGAGATGGTGGGTCTGTTATCATGCTGACTGGTTTGGGTGGAATGGGGAAAACCACTCTTGCTACAGTGCTCTGTTGGGATGAACAAGTCAAGAGTAAATTTGGGGGAAATATTTTATTCGTCACCGTCTCAAAAACACCCAAGTTGAAGATTATTGTAGAGAGATTATTTGAGCACTGTGGATATCAAGTACCCGATTTTCTAAGTGATGAAGATGCAGTTAATCAATTGGGACTTTTGCTAAGGCAAATTGGTAGAAGTTCAATGTTGTTGGTACTGGATGATGTTTGGCCTGGCTCAGAAGCCCTTGTCGAGAAATTTAAAGTCCAGATACCAGATTATAAAATTTTGGTGATTTCTAGGGTTGCATTTCTTAGATTTGACATGCAGTGTATCTTAAAACCACTTGGTCATGATGATGCAGTAACCCTTTTCCGACATTATATGCTCTTGGAAGAAAGCGGTTCAAGTATTCCTGATGAAGTCATCCAAAAGGTTGTGAGAATCTGCAGGGGTTTACCACTTGCCATCAAAGTAATTGGGAGATCACTCCGTAATCAGCGTTCTGAGTTGTGGCTAAAGATGGTGGAAGAACTGTCCCAAGGTCGTTCTATACTTGATTCTAATGTTGAACTACTTACATGCCTCCGAAAGATATTGGATGTCTTGGAAGATAATCTTGTTATCAGAGGGTGCTTCATGGACCTAGGATTATTTCCTGAAGACCAAAGAATTCCTGTTACTGCTCTCATTGATATGTGGGCAGAGTTGTATGGACTAGACAATGATGGAATAGAAGCAATGACCATTATCAACAAATTACACTCCATGAATCTGGCTAATGTCTTAATAGCAAGGAAAAATGCTAATAACACAGACAATTACTACTACAATAACCACTTCATCGTTCTTCATGACCTTCTGAGAGAGCTTGCAATTTATAAGTGCTCTGAGGAACCAATGGAACAGAGAAAAAGATTGATTATTGAGATAAACCAACGTGGGGAGAAGACAGAATTTCTTAGTTGGTGTGGTAAACAGAAGCCCCGACAAGTCACTGCCCACACATCGTCTATATCAACTGATAAAAATTGCCCTTCAGATTGGCCCCAAATGCAAGTAGCTCATGTTGAGGTTCTAATTCTTAATCTTCAAACTAAGCAGTATTCCTTTCCAGATTTTTTGGAAGATATGAACAAACTAAAAGTTCTGATAGTCACAAATTACAGTTACTATCCTTCTGAAATCAACAACTTTGAGCTATTTTGCTCTTCATCCAACCTGAGAAGAATCAGATTAGAGCGGATATCTGTTCCTTCCTTTGTTGCAATGAAGAATCTTAAAAAATTATCCCTCTACTTTTGTAATATGAAACAGGCATTTGAAAACCATGACCTGCTAATTTCATACGCTTTTCCAAATCTTGAAGATTTGAATATTGACTATTGCAAGGATATGGTGGGATTGCCTAAGGGGCTCAGTGATATCATCCCCCTTAAGAAGCTCAGTATTACTAATTGCCACAAACTCTCAGCACTTCCACAAGATATTGGAAAGTTGGAGAATTTGGAACTCCTAAGGCTCAGTTCTTGTACTGATTTAGAAGGGATACCGGATTCTATTGGAAGACTTTCAAATCTACAACTTCTTGACATCTCAAATTGCATAAGCCTTCCTAATTTACCGGATGACTTCGGTAATCTGTCTAATCTACAGAATCTCTACATGACAAGTTGTGAAAGGTGTGAATTACCATTCTCAGTCACTAATCTTGGGAATTTAAAGGTGGTGATATGCGATGAAGAGACAGCTGCTTCATGGGAAAATTTCAAACCTATGCTTCCCAATTTAAAGATAGATGTTCCTCTAGTTGATGTTAACTTGAATTGGCTTCATACAACTTCCACC
>gnl_Phavu_v2.1_Phvul.003G247651.1
ATGGCTATGGTTCTTGATGCTGTTCTTGGAAAAGTGCTTGATGAACTGCTGAAGACTGTTGTGGAAATGAAAGACAGGGCAGTGAAGTTCAGATCCACCCTAGAAAAATTGCATGCCACCCTCCAAACAGTAGAACCTGTGGCTAGGAAGATAGATGGTATTAACAAGCGATTGGATAAACCAGCTAAGGAAACGAAGAAGCTGATTGATCAGATAGAGAAGGGGAAGGAGCTTGTTAAGGAGTGCTCCAAAGTTGATTGTTGGAATTTCTGTTATAAGGCGAATTCCCAAGAGAAACTTCAAGAGTTGATCGATTCTATTTATCTGTACTTTCAATTAGATATGCAAGGAAATATAAACGTCACTGTGTTGGAAAACCAGGTGCTGCTGACCGAGATTCATGCGACGCTTGTGGGGAATGCTCCGAGAAGGATTGGATTAAAAGGCTTGTGCTCTCCACCTGAACCCCCTGCTTTCACTGTTGGGTTGGATGTTCATTTGAGGGAGTTGAAATTCAAGTTGCTGAAGGATCATCATGTGGGCTCAGTGCTGACAGTGACAGGAACAGGAGGTTCGGGAAAGTCAACGTTGGCCAAGAAGTTTTGTTCTGATGAGGAAGTTAAAGGTAAATTCAAGGACAACATATTCTTCATCTCCTTAGAGGAAGCGCCCAAGTTAAGCACCATAGTGGAGAGACTGTTTGAACACAATGGTTACCAGAAGCCAGAGTTTCAAAGTGATGAGGATGCAGCTAATCAATTGCAAAATTTGCTAAAACAGATTGGGGAAACCCCCAAGTTGTTGGTCCTTGACGGTGTTTTGCCAAAGTCAACATCTCTAGTTGAGAAATTCGTGTTTCAGATCCCAAACTACAAGATTTTAGTGACATCAAGATCCACAATTAAAGGATTTGGGGAGCCATACGTGTTGAAATCACTTAATGAAGCCGATGCTTTAAACTTATTTCGCCACTATGCATCCCTGGATCAGTCTAGCTCTAACATTCCCGATAATGTTGTCAAGAAGATAGCAAAAGGGTGCAGTGGTTCTCCCTTGGCTCTTATAGTGACTGGCAAATCTTTAAGTTTTGAAGCACCAGTGGTTTGGAACAACAGGGCGAAGACATTGTCGAAGGGTCATTCTGTTCTTACTTACAGTTCTAGTCAGGATGTGCTTTTTACTTGCCTCCAAAAATGCTTGGATGATTTGGATGCTAAGGTGGCTGAGAGTTTTACAGACCTGAGCTTGTTTCCTGAAGCACAGAAGATACGCGCTGCAACACTTGTTGATATATGGGCAGAACAGAGTGATGAAGACGATGACACTGCAATGGAGAATATCTATGAACTTGTCAAAAGGAACGTGGCTGATATGGTTGTCACAAGGAGTTCTGCAAGTAGCACAGGTGACTACAATTACCACTATGTTACGCAGCATGGTCTTCTTCGGGACCTAGCCATCCTTCAAACAAGAAAGTTACCGACGGAGAAGAGTCATAGACTAATAATTGACCTAAGAGGGAACAATATTCCCGAATGGTGGACTACAAAGAATGAGTATCACATTGCAGCCCACACATTATCCATCTCAACTGATGAAGAATTCAATTCAGAGTGGTGCAACTTGCAGCCAAATGAGGTTAAGGTTCTAGTGATGAACCTTAGAAAAAAGAAGCACTCACTACCGATGTTCATGGAGAAAATGAATAAATTAAAAGTCCTGATAATAACGAATTATGACGTCAATCGTGCTGAGTTGGAGAATTTAGAGCGGCTTGATTATCTTTCTGATCTCAAACGAATCAGGTTAGAGAAGGTTTCAATTCCTTTCCTGAGCAAGAATGGAGTGCCACTGAAGAATCTGCACAAGTTCTCTTTCTTTATGTGCAATGTGAATGAAGCCTTCAAAATTAGGACCATCAAAGTTTCTGATGTGCTGCCAAATCTGAAGGAAATGAACATTGATTACTGTGATATGGAGGAATTGCCAGATGGACTCTCTGATATTGTTTCCCTAAAGAAGCTAAGCATCACAAACTGCCATAAGCTTTCTAAACTTCCTATAGGAATTGGAAAGTTGGTGAATTTGGAATCACTGAGGCTTACTTCTTGTACTGAATTAGAAGAGTTGCCAGACAGCATCACAAGCCTTCATAAACTGAAATTTCTTGACATCTCTGACTGTGTAAGCCTTGGTAACTTACCAGAGAACATTGGGAAGTTGCGTAGTTTAGAAAGGTTCAATTGCAGAGGTTGCACCAGATTGTATGAACTGCCATACTCAGTGAATGACCTTGAGAGCTTAAGTGTGGTAGTATGCGATGAAGAGAGGGCTGCATTATGGGAACCTTTTAGACACATTAATAGTAATCTAAAGGTAGAAGAAGTCACAAATGATTTCAACCCAGTTTCTCTTCTT
>gnl_Phavu_v2.1_Phvul.001G018900.1
ATGGCCATCAACGACTTCTTCGCCGGCGAGATTGCGACGGAGCTTCTGAAAATGCTCATCAGCATCTCTCGGAAGTCGCTCCTCTGCCGCGCCAGCGCCGACCAGCTCATCACCTACATACACGAGCTCCTCCCCACCATCGAGGAGATTAAGTACTCTGGCGTCGAGCTCCCCGCCCTGCGCCAGTCCCAGCTCCACCGTCTATCGGAGCTTCTCCGGTCCGGCGTGGAGCTCTCCCACAAGGTCCTGGCCTCCAGCCGCTGGAACGTCTACCGCAACCTCCACCTCGCCAAGAAGATGGACAAGCTCGAGAAGACCGTCTCAAAATTCCTCCTCGGCCCCATGCAGGCCCACATCCTCGCCGACGTCCACCACACGCGCTTCGAGATGGCCGAGCGCTTCGACCGCGTTGACAACTCCGTCCGCCACCTCGAACAGTACTTCGAGAACATTAAGATTGGTGTCGGCGGCGGCGGCTGGGTTGAGGAGGCTGTGAGGAGTGTGAATGAGGATGTTGTTGATGGCAACGCCGCTGTGGGGTTGGGGTTCGGGAAGATTAAGGTAAGGGAGATGGTTGTCGGGAGGGAGGATCTCTGGGTTGTCGGGATTTCTGGGATTGGCGGCTCCGGGAAGACCACTCTTGCTAGAGAGGTCTGCAAAGATGAACAAGTTAAATGTTATTTCAGGGAGAGGATTTTGTTCCTGACAGTGTCGCAGTCTCCAAACGTGGAGCAACTAAGGACAAAGATTTGGGGGTATATTATGGGCAACGAGAGATTGGATGCGAACTATGTGGTTCCACAGTTAATGCCGCAGTTTGAGAGCAAAAGCGAAGCAGCTCGAACTCTGATTGTTCTGGATGATGTGTGGACACTCTCTGTGGTGGAGCAGCTTGTGTGTAGAATACCTGGTTGCAAGTTTCTTGTGGTGTCCAGAACTAAATTCCAAACGGTGTTGTTGAGTTATGAAGTGGAATTGCTGAGTGAAGAGGATGCCCTGTCTTTGTTCTGTCACCATGCTTTTGGCCAGAAATCAATCCCTTTAGCTGCTAATCAGAATTTGGTGAATCAGGTTGTCACTGAATGTGGAAGGCTTCCTTTGGCTCTTAAGGTGATTGGAGCTTCATTGCGAGATCAAACTGAGATGTTTTGGTTAAGTGTTAAAAACAGGTTATCTCAAGGCCAAAGTATTGGGGAATCCCACGAAATCAATCTGATTGAAAGAATGGCAATCAGTATCAATTACCTTCCAGAAAAAGTTAAGGAATGCTTCTTGGACCTGTGTTCATTTCCTGAGGATAAACAAATCCCTTTGGATGCTCTCATCAATATGTGGGTGGAAATTCATGATATTCCTGAAACAGAAGCTTATGCCATTGTTGTTGAGCTTTCCAACAAAAATCTTATCACCTTAATGAAAGAGCCTCGAGCTGGAGGCATGTATAGCAGTTGCTTTGAGATCTATGTTACTCAACATGATATACTCAGAAACCTTGCCCTCAATTTGAGCAACCGTGCTACAATTAATGATCGCCGGCGATTAGTAATGCCGAAAAGAGAAAATGGAATTCCTAAAGAGTGGTTGAGATACAAGCACAAGCCATTTGAGGCTCAAATTGTTTCAATTCATACAGGTGAAATGAAAGAGGTGGACTGGTGTAATCTGGAATTTCCAAAGGCAGAAGTTTTGATCATTAACCTCACATCCTCTGAGTACTTCTTACCTCACTTCATCAATAGAATGCCAAATTTGAGGGCATTGATAATAATAAACTACAGTGCAAAATATGCTTGCCTTCACAACATTTCAGTTTTCAAGAACTTGTCCAACTTGAGGAGCCTCTGGCTTGAAAAAGTTTCCACCCCAGAGCTATCAGGCACTGTCTTGGAAAACTTGGGAAAATTATTTGTTGTTCTCTGCAAGATTAACAACAGTTTGGATGAAAAAGAGGTAGCCAAAGTCTTCCCAAACCTCTTTGACCTCACTCTTGATCATTGTGATGATCTAACCCAATTGCCCTCAAGCATTTGTGGAATGAACTCACTTCAAAACTTGAGTCTCACCAACTGCCACAATTTGACTCAATTACCTCTTGAACTAGGAAAGCTAAAATCTCTAGAGATCCTTCGTTTATATGCTTGCCCTGATTTGAAAACACTTCCTAATAGCATATGTGGCATGAAGAGATTGAAGTACATTGACATTTCTCAATGTGTGAACCTCACATGCTTCCCTGAAGAGATTGGTGGACTAGTAAGCTTGGAGAAGATTGACATGAGGGAATGTTCCATGATCAGAAATATACCAAAGTCTGTGTTGTCACTGCAGTCTCTGCAACTTGTGATTTGTGATGAAGAGGTATCTGGGATTTGGAAAGAGGTTGAGAAGGCCAAGCCTAATGTGCATATTCAAGTATCAGAACCCTACTTTGACTTGAACTGGCTTAAAGAG
>gnl_Phavu_v2.1_Phvul.001G018800.1
ATGGCTCTCACGGAACTCTTCACCGGAGAGATAGCCTCCGATCTCTGGAAAATGCTCATCACAATTTCCCGAAAGGCCCTGCGCTGCAAATCGAGCGCCGAGCAACTCATCACCTACGTGCGCGAGATTCTTCCCACCATCGAGGAAGTCAAGTACTCCGGCGTGGAGCTTCCGGCGCCGAGGCAGTCGCAGCTGGACCGCCTCTCGGAGATTCTGCGCTCCGGCGTGGAGCTTTCGCACCAGGCGCTCTCCTCCAGCCGCTGGAACGTGTACCGGAACTTCCAGCTGGCGAAGAAGATGGAGAAGCTGGAGAAGCATGTGACGAGGTTTCTGCAGATTCCGATGCAGGCGCACATACTCGCTGATGTGCATCACGTGCGGTTCGAGATGGCGGAGCGGTTCGACCGGGTGGAGGCGTCGAACCGGCGCATGGAGCGGTTTCTCGGCGAGATGAAGATCGGAGTGAACGGGGGTGGGTGGGTGGAGGAGGCTGTGAAGAGCATGCAGGAAGATGAGACGTGGGTGGAAGGGTGTAACGGGAATAACGGTTTCGGGGTTGGGTTGGACTTCGGGAAGAACAAGGTTATGGAGATGGTTTTCTCCAGGAATGATGCTGATTGGATTGTCGGGATTTGTGGGATTGGTGGCTCCGGGAAAACCACCCTCGCCAGAGAGCTTCTCAGAGATGACCAAGTCCGATGTTATTTCAAGGACAGGATTTTGTTTTTGGCCGTGTCACAGTCTCCGAATGTGGAGCAGCTGAGAGCGAGGATCTGGGCACACATCATGGGCAACCAAGGCTTCAATGGAGATTACGTGGTTCCACAAAGGATGCCACAGTTTGAGTGCAAAGGGGAAGCTCAAGTTCTTGTTGTTCTTGATGATGTGTGGTCACTCTCCGTGCTAGAGCAGCTTGTGTGGAAAATTCCTGGCTGCAAATACCTTGTGGTGTCTCGATTCAGATTCCCAACATTTTTTAGTGCCACTTATCATGTGGAATTGCTGGGTGAAGAGGATGCCCTCTCTTTGTTTTGCCACCATGCTTTTGGACAGAAGTCAATTCCTTTGGGTGCTAATGTGAGTTTGGTGAAGCAGGTTGTGGCTGAGTGTGGAAAGCTTCCTCTGGCACTGAAGGTGATTGGAGCTTCTTTGCGTGACCAGAACGAAATGTTTTGGTTGAGTGTTAAGAGTAATCTGTCTCAGGGTCACAGCATTGGTGAGTCCTATGAAATCAATCTGATTGATAGAATGGCAATTAGTACTGAATACCTGCCAGAAAAGATCAAGGAGTGCTTCTTGGACCTGTGCGCTTTTCCTGAGGATAGAAAGATCCCTCTAGAAATTCTGATCAATATGTGGGTTGAAATCCATGACATTCGCGAGGCAGAAGGATATGCCATTGTGGTTGAGCTTTCCAACAAGAACCTTCTAACCTTAGTGAAAGAAGCACGTGCCGGGGGCATGTATAGCAGTTCCTTTGAGATTTCTGTGACTCAACATGATACACTGAGAGACCTTGCTCTTATTTTGAGCAAGCGTGGGAGCATTCAAGAACACCGAAGGTTAGTTATGGCTCAACGAGAAGAAAATGGACTACTCCCCAAAGAATGGTCAAGATACCAGAACCGACCCTTTGAAGCTCAGATTGTTTCAATCAACACAGGTGAAATGACAGAAATGGATTGGTATGAACTGGATTTTCCCAAGGCTGAAGTGTTGATTATCAACTTCACGTCCAGTGATTACTTTTTACCTCCCTTCATCCGCAAGATGCCAAATTTGAGGGCATTGATAATAATAAACTACAGTACCTCATATGCCCGCCTTCACAATGTTTCAGTTCTTAGGAATTTGACCAACTTGAGGAGTCTCTGGCTTGAAAAGGTTTCCACCCCTCAGTTGTCAGGCACTGTCCTGCAAAACTTGGGCAAACTATTCATAGTCCTCTGCCAGATTAACAATAGTTTGGATGGGAAACAGTTCCCTAACCTCTCTGAGCTCACTCTTGATCACTGTGCTGATCTAACCTACTTGCCCTCAAGCATTTGTGGAATAAAGTCACTCCGAAACATGAGCCTCACAGACTGCCACAATTTATCTCAACTACCTGTTGAATTTGGCAAACTAAAATCTCTAGAGATCCTCCGTTTATATGCTTGTCCATACCTAGAAACACTTCCTCCTACCATGTGTGACATGAAGAAATTGAAGTATATTGACATTTCTCAGTGTACTAACCTCACCTGCTTCCCTAATGACATTGGTAGATTAGCAAGTTTAGAGAAGATTGACATGAGAGAATGCCCCATGATTAGGCATTTACCAAAGTCAGCAGTGTCACTACAATCTCTGCAGCTTGTGATTTGTGATGAGGAGTTGTATGGTACATGGAGAGATGTTGTTGAGATGGCCAAGTCAAATGTCCTTATTCAAGTACGAGAACCACAATTTGATCTGTGCTGGCTTCAAGAA
>gnl_Phavu_v2.1_Phvul.002G021700.1
ATGGCAGATCTGTTCAGTGGAGGTGCTGTGGGAGCAGTGATGGGAGAGTTGCTGAAAGGGGCTATTGCAACCATAAACAAAGGTCTAGCCTTCAAACCCACACTCGAGAGCAACATAGAAACCTTAAAATCTTTGGCTCCTCAGGTGGAGGAGATGAAGAAGTACAACAATATGTTGGATCGGCCCATAGATGAGATAAGTCGGTTGGAGAGACACATGCGAGCTGGTGAGGAGCTTGTACAGAAGTGCTCGAAATTCCGTTGGTGGAGAGGGCTGTCCTTCCCTTATTACCAGAACAAGCTTGGGAGGGAGAACGAGGCTCTCCAGAGGCACTTAGCGGTGAACGTGGCGGCGGAGAACAAGAGGGACTTGATGGAGGTGGTGACCGGCATGAGGATGATTCTGGAGATTCTGCTTAAGGGTTTCGAGCATCATCATGAGTACCGGTTGGTGGGTCTGTGTGGGGCTCCCGAAGAACCTGAGTGTATGGGAATGGATGCGCCTTTAAGCAAGCTGAGGATTGACTTACTCAAGGATGGTGTGTCAGTTCTTGTCTTGACTGGTTTGGGAGGGTCGGGGAAAAGCACACTGGCTAAGAAGATATGTTGGGACCCTCAAGTCAAAGACAAGTTCGGGGGAAACATCTTCTTTGTCACCGTATCAAAAACGCCCAACTTGAAGACTATTGTAGAGACACTGTATGAACACTGTGGTTGTCGGGTGCCCAAGTTTCAAACCGATGAAGATGCAGTAAATGGACTGGGAGTTCTGCTGAGGGTTGTTGGCCAAAATCCAATTTTGTTGGTCTTGGATGATGTTTGGCCTTGCTCAGAAGCCGTTATTGAGAAGTTTAAAATTCAGATATCTGATTACAAGATTTTGGTTACATCAAGGGTTGCATTTCCTAGATTTGGCACCTCATGCCAGTTGGATAAACTTGATCATGTGCATGCAGTATCCCTTTTCTGTCACTTTGCACAGCCGAATGACAAAAGCTCGTACATACCTGATGAAAATCTTGTCCACGAGATAGTGAGAGGTTGTAAGGGTTCACCATTGGCCCTTAAGGTGACTGCTGGATCACTCTGTAAGCAGCCTTTTGAGGTGTGGCAAAATATGAAGGAGCATTTACAAAGACATTCCATTCTGGAATCTAATAGTACTAATTTGCTTTCACGTCTTCAACAAAGTTTAGATCTATTGGAGAATAAGTTTTCCATCAATGAAAAGGTGTGTTTTATGGATCTGGGGCTATTTCCTGAAGACCAAAGGATCCCTTTTGCTGCCCTCATTGATATGTGGGCAGAACTGTATAACCTTAATGAAGATGGTAGCAATGCAATGTCCATTATCCATGATTTAACCACCAGGAATTTGATTAATGTCATAGTTACCAGGAAAGTTGCAAAGGATACAGACATGTACTACAATAACCACTTTGTTTTGGTGCATGATCTCCTTAGAGAGCTTGCAATACGTCAGAGCATAGAGGAAAAATTTGAACAGAAAGAAAGAGTGATGATTGAGTTAAATGGAGATAATCGTCCTGAATGGTGGGTAGGACTGAATCAGCTAGGAATCATTGGCCGTTCGTTCTCATACATCCTGGGAATGTTGTATAGACAGAAACAACTAAAGGTTGCTGCCCGCATATTGTCTATTTCAACTGATGAAACGTTTAATTCGGATTGGTGTGACATGCAACCGGACGAAGCTGAAGTTCTGATTTTAAATCTTCACTCTAGCCAGTACTCATTGCCAGAGTTCACAGAGAAGATGCATAAGCTTAAAGTTCTGATTGTCACAAATTATGGTTTCCATCGTTCTGAACTAAACAATTTTGAGCGACTTGGTTCTTTAACTAACTTGAAAAGAATCAGATTGGAAAAGGTTTCAATCCCTTCCCTGTGCATATTGAAGAATCTACGAAAATTGTCCCTTCATATGTGTAATACATGGCAGGCTTTTGAAAGATATTCTATCCAAATCTCAGATGCAATGCCAAATCTTGTGGAGATGAGCATTGATTATTGCAAAGATCTGGTTAAATTGCCTGATGGGCTTTGTAACATCACCCCATTGAAGAAGCTTAGTATCACTAACTGTCACAAGCTTTCTGTACTGCCACAAGATATTGCAAAGCTGGAGAATTTGGAAGTTCTAAGGCTATGTTCCTGCTCTGATTTGGTAGAGATGCCAGATTCTGTTAAAGGGCTCAACAAACTTAGCTGTCTTGACATCTCAGACTGTTTAAATCTTACCAAATTACCAGATGACATTGGTGAGTTGAAGCTTGAGAAGCTCTACTTGAAGGGTTGCTCAAAACTGAGAGAACTGCCATACTCGGTCGTTAATTTTGGAAATTTAAAGCATAAAATACACGTGATCTGTGATGAAGAAATGGCTTCCTTATGGGAAAATTTCCCTACCATTCCCAATTTGAAGATAGAGATATCTATAGTGGAGGTTAACTTAAATTGGCTTCCTGGAGTTCATTCA
>gnl_Pinta_v2.0_PITA_000076523-RA
ATGGATTCGGTGGGAAGTTTTGTCGTAGACGAGCTGCTGGCAGCAGTTAAGGATGTGGTAAAGAAGAACGTTGACTTCAAGGATTGTTGCCAAAAACTCCAAGTGACTTTGGAAGGATTGATACCTACATTGCAGGAGGTCGCATATAACCAGTTGCAGGATGATCCACAGACGCTGCTTAAAGAATTTTATGAGAAGTTGCAGATGGGGAAGGAGTTGGTTCAGAAATGTTCTAAGGTTAGTCATTTGAAATTTTGGCGGATTTATAAGTATGCAAATGAAATTGAACGTCTTGACCAGGATATTCTCAAATTCATCCAGACAATTGGTTGGGCACTCAGCTTTCGTGAAATACATGAAATAAGTCACGGGAGAGCAAGTTTGGGGCCTAAATTTGATAAATTTGAAGTCAAAATTGAAGAGATTGGAGATAAAATTGGGAATTTTGAGAACAGTATTCCAGAATCATTACAAAAGATTATGAAAGACCGCATGGATCAGTTGGAGAACAGTAAAAGCGCATCCCCATTGAGCATCCCGAAATTGCCAGATTTTAGTGTTGGATTGGAGATTTCGGTCCGTGAGCTGAAGAAACGCCTCCTGTGCGAAGGCGTTCAACTGATTGGAGTGCTAGGCATGGGGGGCAGCGGCAAGACCACATTAGCAACAGCCTTCTGCAATGACAAGGAAGTTCAAGATCGTTTTAAAAAGAGGATAGTTTATGAAACCATTTCACGGTCCCCAAACATTATAGAAGTTCTGGGCAGCATGTGGCTCCAGCTTGTTGGCGAGAACAAGCCTAGTTTTCGTGACATCGAAGATGCACGTAGACAGTTGCAGAACAAGCTTTGTGTAAAGGAACCTCAGACAACATTGGTGGTGCTGGATGATGTCTGGGAAAAGGGTGACCTTGATAAACTGATGTTTGAAGTAACAGGGTACAAGACTCTCATTACAACAAGAAACAGCCAAATTCTTAGGCCTGAGCAGCGATATGAAAAACCGTTGCTGGAAGCATCAGACGCTGTGTCCCTTTTCTGCCATTTTGCATTTGGTCAACCATCTATTCCAGAAACAGCAGACAACGACCTAGTTAAAAAGGTAATAGCAAAATGCGATGGATTACCGCTGGCTCTTGACGTGATTGGAACGTCTCTACGTGGGCTTTCCCGTGAAGCATGGATGACTGCGAACGACAAACTTTCTCAAGGACAACCGGTGTCTGATGATCACGAAAAGGCGCTGACAGTGATGGCAACAAGTGTAGATGTCTTGAAAAAAGAAGTGCGAGAATGTTTTTTGGACATGGGTATATTTCCAGAGGCCAGAAATATCTCTGCTGATATGTTATTAGATTTGGGGGTTTATGTTCATGGGTTGGAACGGGCGGGGGCTTACACAATCTTAATAGAGCTTGCCAGTCGAAATCTTGTGAAATTGGTGAACAATCAGAAAGATAGCCTGTGGGACTCTTATGAATGGCACTGCGAGCTTTCTTTTACTCAGCATGATATACTGCGAGAACTGGCTATCAATTTAACCAACAAGGAGCCTATAACTAATAGACGCAAAAGGTTAACTATGCCTCGGAAAGCTGTTTCTTTTAGGAAAATGTGGAAAAAAAATGCAGACTGTGAGCGCGCATTCGATGCTGAGATTGTTTCTTTCAACACAGGTTCCATGCAGGAAAAGGATTGGTGTCAGATGGACTTTCCTAATGTCAAGGCCCTCATCTTAAACTTTTCTGCAAGCCAATACTTTCTTCCACCATTCATGCAGTCAATGCATAAGTTAAAGGTTCTCATAATTGTTAATCACAGCTCTAAGCGCGCGACACTCCAAGGTGTATCAGTGCTCTCTTCGTTAACTCGGCTGAAAGTTGTTCGGTTAGAGAGAGTAATTGTTCCTCCCCTCCAAGAATACTGCCAATCCTGGCCAAAATTAGAGAAGTTATCCTTCATTCTTTGTGAGGGTTTTAAGGATATGACCCCATTAAATAAGGGATGGTGTCTCAATTTCCCACGACTTCTGGAGTTCACCATTGATCACTGTAGCGATTTGAAGGAACTGCCTCCTAGTATTTGTGAGATGACTTCCCTTAAACGGTTGTCCGTCACAAATTGCCACGATTTTCATAAATTTTTAGATGATATAGGAATGCTCAGCTCACTGCAAATTCTCAGATTGTGCGGGTGTCCAAGTTTAAAAGATGTCCCAGATTCAATTTGTAAACTTAGGCAACTACAGTTCCTGGATATTTCATCCTGTTATGGCATAAAACAACTCCCGGATGAAATAGGGCGATTGTCCAGAATGCTCAGCTCACTGCAAATTCTCAGATTGTGCGGGTGTCCAAGTTTAAAAGATGTCCCAGATTCAATTTGTAAACTTAGGCAACTACAGTTCCTGGATATTTCATCCTGTTATGGCATAAAACAACTCCCGGATGAAATAGGGCGATTGTCCAGTTTGAAAAAACTTGATATGAGGGAGTGCTCTCATGTGAGGCAAGTTCCTGGATCGGCTTGTCACTTAAAGCCTCAGATTCAGCGTGTCATCTGTTGTGAGCAGATTCAGCGTCGGTGGTCACAGATGATCGGTAGCGGCAAGGTGGAAGCTGCAGAAGAACAATTTGATCTGGATTGGCTTGATGGG
>gnl_Pinta_v2.0_PITA_000024274-RA
ATGGACTCGCTTGCGTGTGATGTAATAAAAGATGTGCTGAAACTCGCTAAAGATGTGTTAATGAAGAGCAAGGAGTGCCCGTACGCTTGCGAGCGCCTCCAACAAACTTTGGGAGGGATGATACCTATGTTGGAACACTTAAACACTGGTGTAGAGTTGCCCCAACAAAGCCAAAATGTGCTTAGCGATTTCTGTGTGGAACTGCGGAAGGGGATTGAGCTATTCCAGAATGGTTCCAAACTTCCATGGCTGAAAATCTTTCAGAGAAAAAAATATACAGAGAAGATTGAAGCTTTGGAGTCTTATATTATCAAGTTCACTAATACACAAGGTTGGGCACTTATATTGTCTTTAGTATGTTTGCGGGGAGATAATCTGGAAGGTGAATTGCAGAATATTAGGTGCGAAATAGAAGATGGATTTCAGAATATTAAGCACGAAATTCACAAGAACTTTGTCCAAGTTCCGATGGATCTATCAGGAATTCATAATCTGGCATTCGAATTGAGCGTCCCAGAATTGAACGTCCCGAAATTGCAAGGTTTGGGGACTTTGTTCAGTCAGGTGAAGGAAAGCCTCTTGGAAAAAGATGTTTCACTGGTTGGAGTTACAGGCATGGGTGGCAGTGGCAAGACCACACTGACTAAGGCCCTATGCCATGATCCTAAGGTCAAAGGTTATTTTAAAATGATAGTTTTTGCCACAGTTTCCCAGAACCCGGATATCAAAAAACTTCTGAACAGGATGTGGCAGAAGATTGTTGGCGGGAGCAGAAGTGATGAATTTGATAACATTGAAGATGTTCGTATACAGCTGCAGAAAAGGATTCGTGACAAGGAACCTGGCTCAATTTTGGTGGTGCTGGATGATGTCTGGGAAAAACATCACCTTAGAGATCTGTGGTTTAAAGGAAAGGGGTGCAAGACTCTCATTACATCTAGAATTAAAAACATTATTGACAAACCATATGAGTTACCATGTTTGAGAAAACCAGATGATGTGTCCCTTTTCTGCTTGTCGGCATTTGATCAAGATTCCATTCCAAAAACAGAAGATGAGGAACTAGTCAACGAAGTAATAGAAGAATGCAAAGGATTACCTCTTGCTCTTAATGTGATTGGAAAGTCTTTATATGGTCAGCCCCCTGAGGTATGGACGGCTGTGAAGAAAAAACTTTCTCAAGGGCAACCAATAGACGAAGATCACAAAGCGCTCTTGGAATGCTTGGCAACCAGTATAGATAATGTGGATAGAGAAGTCCGAGAATGCTTTCTGGACATGGCAATATTTCCAGAGGCCAGAAAAAGCTGTGCCGATCCATTGTTAGACTTGGGTGTTTATGTTCATGACTTAGATTGGGAATCTGCTTACGCAATTTTAGTAGAACTTGCGAGTAGAAATCTTGTGAATCTGGTGGACAATCCAAAACGTACTAGGAGATCCTATCAGAGTAGCCGTGAGCTTTCCTTTACTCAGCATGATGTGCTGCGAGACATGTGCATCCATAGGAACAGGGAGAACCATATAATTAATGAGCGCAAAAGGCTTACTATGCCTCAGAGAGCCGATGCAATTCCCAAAAAATGGGAAAAGGCCGCAGAGTGTGCATTCGCTGCTGAGATTGTTTCTCTCGATACAGGTTCAATGAAGGAGAAAGATTGGTGTCAAATGAAATTTCCAAAAGCCAAAGCTCTCATCTTAAACTTTTCTGCTACTGAATACTTTCTTCCACCGTTCATGGAGTCAATGCCTGAATTAAAGGTTCTCATTATTGTCAATCACCATTTCAAGCGTGCTACACTCAAAGGTATATCGGTCTTTTCTTCATTAACTCAGCTGAAAGTTGTTCGGTTAGAGAGAGTAAAAGTTCCTCCCCTCCAAGAATATCGTCAATCCTGGCAAAAATTAGAGAAACTATCATTCACTCTATGTGAGGGTTTTGGGGATGTGGGGTTGGATTGGTATTTCCCCTCTCTTGTTGAGTTTGCTATTGATCATTGTAGCGGTTTGAAGGAACTGCCTGCGAGTGTTTGTAATATGGCTTCCCTTGAACGATTATTTGTCACAAACTGCCCTGATCTTCTTAAGTTACCAGATGATATAGGAAATCTCAGCTTGCTGCAAATGCTTAGATTGTACGCCTGTCCAATTTTAGAAAAACTACCATGTTCAATTTGTAATCTTCGACGACTGCTATTCCTGGACATTTCACTGTGTGGGCACATAAAACAACTGCCGGATGAATTGGGTCGACTATCCAGCTTGGAAGAGATTCATATGAGGGACTGTTCTGGTGTGAATATTCCTAAATCTGCTAGTGACTTGAAGTCTCTGAAGCGTGTCATCTGTCATGAGAAGATTGAGAAACGGTGGAAAAAAATCAATCCTGGCCTCCTAGTGGAAAGTGCAGAAGAAGAATTCGGTTTGTCTTGGCTCGAT
>gnl_Pinta_v2.0_PITA_000029675-RA
ATGTGGATATCCCAACAAAATATTTCTTTACTTTCGGAGGAAACAGGGCAGCTAAAGAAACTTGAGGAGCTTGACATGAGAGAGTGTTATCGGTTGAGGAAGCTGCCTAAATTAGTTGGAGGGCTTAAATCTCCAAAGCATGTTATATGTGATGAGAAGATTGTTCAACAATGGAATCGTCTGAAGAGTTGTTCTGCTACCTTGGATCTTAGAGTTGAAATTGTAGAATCACACTTCAGCTTGGATTGGCTGGATGTTTATGACTTGAATATGCTTTGCAGACAACAGGGATCGAAGTGGTATGTGCTCAAATTGAAAGTCCTCATAATATTCAATTATGGGTCTAAGAGAGCCACAGTGAAGGGTCTGCCATTGTTATCATCACTCACTCAACTCAAGACTATTCATTTGGAGAGGTTGATTGTGCCTCCACTTCAAGAGCGCAATAAAGTCTTACATAACTTAAAGAAGTTATCTTTGAGCTTATGTGAAGGGCTTGGAAATATGTCCAGGTTTAGTGGCATCCAATCGAATCTAAAGCTTCCCATAATGCTAGATTTTAACATGGATCATTGTTGTGATTTGGAGGAGTTTCCCCTTGGCATTTGTGACATGTCTTTAGTTCAAAAGTGGTCTATCACTAACTGTCACCTTCTTCGAAAGTTACATGATGATTTGGGGAGGCTCAGTTCTTTAAGAATGTTACGAATATCTGCATGTCTAGGTCTGAAAGAGCTTCCATCATCTATTAGAAAACTTGGGAAGCTAGAATATATAGACATTTCTCTATGTGAGTTCTTGAAAGAACTTCCCGAGGAAATAAGGCAGCTAAAGAAACTCGAGGAGCTTGACATGAGAGAGTGTTCACGGTTGAGGAAGCTGCCTAAATCAATTGGAGGGATTAAATCTCTAAAGCATGTTATATGTGATGAGAATATTGAGAAGATTGGACAA
>gnl_Pinta_v2.0_PITA_000047644-RA
ATGGCTTCGTCTTTGGTGAGCCAGTCACTTGCGGGTGCTGTACCGACAGAACTGCTGGCAATCATTCAACATGTATTAAGGAAGAGCTTCGCCTGCAAGGGCGCCTGCAAACGCCTCCAAAAAACTTTGGAAGGAATGATACCTACACTGGCTGACGACTTTAATAATGGTATAGAGTTGTCACAACATAGTCAGAAGCTGCTCAGCGAATTCTATCAGAAGCTCCAGAAGGGTATTGAGCTGGTTGAAAAATGTTCCAAGGTTAACCGCGTCAATATCTACAGAAGCTATAGATATGCAAGGAAAATTGAAGATTTGGACTTGTATATTGTCAGGTTCACTCAAACCCAAGGTTGGGCACATATCTGTTCTGAATTGCATCGTGTGAGATTACATCAGGATTTGTTTGAGCACAAAATGGAGGATAAGCTTGAGAGGATTGAGCACAAAATTGAAACAATAAGGGAAGAATCTGAGATTAAGTTTATCAAAGATCACATGGATCAGTTGCAAATTGGTCTCCCAGAATTATCCCACTTTCAAGTTGGTTTGAACAGTTTGGTTCATGAAGTGAAGAAACGCCTCTTGTGTAATGATGTTCCCCTGCTCGGAGTGAAAGGCATGGGTGGTAGTGGCAAGACCACATTAGCAACAGCTCTTTGCAATGACAAAGAAGTCAAAGATCATTTTAGAGGGAGGATTTTTTTTGAGACTGTTTCTCAGTGCCCAAATATTGAGAAACTTCTGGACAGAATGTGGGACAAGGTTGTTGGCGGGCAAAAACCTGATTTTAATAACATCCAAGATGCACGTATACAATTGCAGCAAAGGCTTCGTCAAACTGAACCTCAGCCAACTTTCGTGGTGCTGGATGATGTCTGGGAAATTGAGCACCTTGACAAACTGTTGTTTGAAGGAAAAGGGTTCAAGACACTCGTTACAACAAGAAACAACGTTGTTGTTAAATCTGATTACCGATATGACCTACCTTGTTTAAGAGAGCCAGATGCCGTGTCCCTTTTCTGCCATTCAGCATTTGATCAACCGTACATTCCAGAAACAGCAGATGACAACCTAGTCAAAGAGATAATAGCAGAGTGCAAAGGATTGCCACTCGCTCTTAAGGTGATTGGAAGGTCTTTACATGGTCAACCTCCTGAAGCATGGATCACTGCGAAGGACAAACTTTCTCAAGGAAAAACAATTTCTGAATATCACAAAACAGCACTTCTGAAACGCATGGCAACAAGCATAGATACCTTGGACAAAAAAGTCCGAGAATGCTTTTTGGACATGGGAATATTTCCAGAGGCCAGAAAATTCTCTGCTGATCCATTGTTAAACTTGGGGGTTTATGTTCATAAGTTAGAATGGGCAGCTGCTTTCACAATCTTAATAGAACTTGTGAGTCGAAATCTTGTGACTCGGGTGAACAATCAAAAAGGTACCATGGTGAACTCCTATGGTAGCAGCCACGAGCTTTCCTTTATTCAGCATGATATACTGCGAGACTTAGCTATGTATTTGACCAGGCAGGAGCCTATAAATAGACGCAAAAGGCTTTTTATGCCTCAGAAAGCAGACTCTATTCCCAAAAAGTGGAAAAAGGCTGCAAAGTGTACATTTGATGCTGAGATTGTTTCCTTCCACACAGGTCCAATGGAGGAGAAGGATTGGTGTCATATGAACTTTCCAAATGCCAAGGCTCTTATCTTAAACTTTTCTGCAAGTGAATACTTTCTTCCACCATTTATGCAATCAATGCATAAATTAAAGGTTCTGATGATTGTCAATCACAATTTTAAGCGTGCTACACTCAAAGGCACATCAGTCTTCTCTTCATTAACTCGGCTAAAAGTTGTTCAGTTAGAGAGAGTAATTCTTCCTCCCCTCCAAGAATACTGTCAATCCTGGCAAAAATTAGAGAAGTTATCGTTGATTCTATGTGAGGGCTGTGGAAATATGACCAGATTATATAGAGGATTGTGTTTGGAGTTCCCCAGTCTTCTGGAGTTCATTATTGATCATTGTAGCAATTTGGAGGAACTCCCTTCGAGTATATATAATATGACTTCCCTTCAACGGTTGTCTGTCACGAACTGCCATGATCTTCATAAATTATCGGATGATATAGGAGATCTCAGCTCACTGAGAATGCTCAAATTGTACGCATGTCCAAGTTTAGAAGAACTGCCATATTCAGTTTGTAAGCTTAGACAACTACAGTGCCTTGATATTTCGCTGTGTGGGCGTCTAAAACAGTTGCCAAATCAATTGGGGCAATTATCTAGCTTAAGAGAACTTGACATGAGGGAGTGTTCTCGTGTCAAGCAACTTCCAAAATCGGCTAGGGACTTGAGGTCTCTGGTGCATGTCATCTGTGATGAACAGATTGAGCATCAATGGTTAGATATCAAGGCCTCTGGCATTTCTGGTCTCTGGGTGGAAGTTGCAGAAGAACACTTCCATTTAGATTGGCTTGACGAT
>gnl_Pinta_v2.0_PITA_000022733-RA
ATGTCAAAACTTAAGGTTGCTATAATATACAATTATAGTTCTAAGCGTTCAACACTTCATGGATTGCCGAGCTTCCCTGCATTTCCTCAAATAAAGTATGTACTACGTCGGAGGTTGATTGTGTCTCCCCTTTATGAGTATTGTAGATCCTTAGAGTGCTTGGAAAAGTTGTCTGTATGCCTATGTGAGGGTTTGGGGAATATGACATTATTGGACAAGGGACATGACTTTCCAAAGTCTCCCAAATTTCAAGAAATTAAATTTGACCACTGCAGTGATTTGGAGGAACTGCCTGGAAGCATATGCAATTTAACTTACCTCCAGAAGTTATCTGTTACTAATTGTCATCTTATCCAAAAGTTACCTCATGACTTTCGGAGGTTAAGGTCTTCCCATGGATTGGATAAGGGAAATGACTTTCCAAAGTCTCCAAAATTTCAAGAAATTAACTTTGACCACTGTAGTGATTTGGAGGAACTACTTGGAAACATTTGTAATTTAACTTACCTCCAGAAGTCTTTGAAGGACCTTCCCATGGAATTTGATCACCTATCAAACTTAAAGATTTTGGATATGAGGGAGTGCTCTAGACTGAAGAAGCTTCCTAAAGCATTAGCCAAACTAAGATCTCTCATATGTGTAATCTGTGATGAGAGCACTGAACGACAACGGCTGGTTATCAAAGCCTCTACCATGCCTAATCTCATAGTTGAGGTCATCGAAGAATGTTTTAATTTGGATTGGCTTGATGAT
>gnl_Pinta_v2.0_PITA_000050180-RA
ATGGCAACGGGTTTGGTGATCCAATCATTTGCGGGCGCTGTACCAAATGAGCTGCTGGCGCTTATTAAAGATGTGTTAAAGAAGAGTTTTGCCTGCAAGGAGAATTGCAAACGCCTCCAAAAAACCCTGGAAGGAATCATACCAGTATTAGATGATGCCTTTAAAAGTAGTGTAGAGTTGTCTCAACCAAGCCAGAAGCTGCTCGAGGAACTCTATCAGCAGCTGCTGGAGGGGAAAAAGTTGGTAACGTCCTGTTCCAAGGTAAGGCGCTTGAATATCTACAGCAGCTATAAGTATGCAAATAAAATTCAAGGTTTGGATTCGTATATTGTCGATTTCACTCAGAAGAAAGGTTGGGCGCATATCTGTTCTGAAGTGCATAGTCTGAGAGTACAGCAGGATCAACTTGTGACTATGGGGCACAGAATGGAGGTTAAACTTGAGAATATTGAGCACAAAGTGGAGGATAAACTTGAAGAGATTGGGCACAAAATTGACGCAGTAAGGGAAGAATCTGACCTTAGATTTATCGCAGATCAGATGGATCAATTGGAAATTGGTAAAAAGGCTTCCCAATCGAGCGTCCCAGAGTTGCCAGACTTTAGAGTTGGTTTGAAGGGTTTGGTGTATGAGCTGAAAAAACGCCTCTTGCGCAATGATGCTCCACTGCTCGGAGTAATAGGCATGGGGGGAAGTGGAAAGACTACTGTGGCAATAGCCCTCTGCAATAATAATGAAGTCAAAGGTCATTTTAAGGAGAGGATAGTTTTTGAAAGAGTTTCGCAATCACCAAATCTCAAGGGACTTCTTGAGAGAATGTGGGACAAGATTGTTCGCGAAAAAAGACCTGAATTTCATGACGTCGAAGATGCACATCAACAGCTGCAACAAAGGCTTCGCCAAATGGAACCTCAGCCAACTTTGGTGGTGCTGGATGACGTCTGGGAAATTGATCACCTTGAAAAGCTTTTGTTTGAAGGAAAAGGGTATAAAACTCTTGTTACAACTAGAAACAACAATGTTGTTAAATCTGATTACAGGTATGATTTGCCGTGTTTGAGAGAGCAAGATGCCGTGTCCCTTTTCTGCTTTTCGGCATTTGATCGAAAGTCCATTCCAGATACAGCAGATTCCAACCTAGTCAAAGAGGTAATAGCAGAATGCAAAGGATTACCGCTTGCTCTTAAGGTGATTGGAAGGTCTCTCCATGATCAGCCACCTGCAGCATGGATAACTGCCAAGGACAAACTTTCTCAAGGACAAACAATATCCGAATATCACAAAACAGAAGTTCTGAAACGAATGGCAACAAGCATAGATATCTTGGAAGAAGATGTCCGAGAATGCTTTCTGGACATGGGAATATTTCCAGAGGCTAGAAAAATGTCTGCTGATCCATTGTTAGACTTGGGTGTTTACGTTCATAAGTTGAAATGGACAGCTGCTTACACAATCTTAATAGAACTTGCGAGTCGAAATCTTGTGACCTTGGTGAACAATCAAAAG
>gnl_Pinta_v2.0_PITA_000070087-RA
GAGTTGAAGCATATCATATCAGAGTTCAAGAATCTTCGCCATCTCTACGAGTTGGAGGCAGTGGATGAGAGAAACGTGAATGAAACAATTGTTCCCAAGCTCACCAATGATCCCGATGAGAATGCGATGATACTGCAACAAATGGGTTCTGATGGTATGTTTGATGGAGCTTTCGATGATTCTCCTACCTCTAATTGTAAAGGGTCAAGTAAGTCTGATTTTGTTGCGGGGTTTGAGAAAGATATTGATAATTTGAAGAGGATTCTGCTCCAGAGAGATGTGTCCGTGGTTGGAGTGCAAGGTATGGGGGGTGTTGGCAAAACAACTATGGCATTGTCCCTCTGCGATGATGAAGAAATTAAAGGTACTTTTCAAAATAATATCATTTTTATCACGGTCTCGCAATCCCCAAACATGAAGGAAATTTTAGAGACCATGTGGGAGAAGATTGTTCGGAGGAAGAGACCTGACTTTCAGAATGTTGAGGATGCACATAGACAACTGCAGCAGCTGCTGAGGCAAGCCAAGCGAACTCTTGTGGTGTTGGATGATGTTTGGTCTAAGGCAATTTTGGAAAAATTGCTATTTGAAGTTGAAGGTTTAAAGACCCTTGTGACAACCCGAGATCGTTCTATCATCCGCACAACAACCTCTACCAGGCTTTATGACTTGCCATTGCTGGATGATGACGATGCTCTGCCCCTTTTCTGCTTTTGGGCTTTTGGACAGAAATCAATTCCAAGTAATGCGGACGAGCAGCTAGTCAAGCAGGTACAAACGGAATGTAAAGGCCTACCACTTGCTCTAAAGGTGATTGGTAGCTCTTTGCATGGGCAGCCTCATCCGGCGTGGGAGAGTGCCAAAAACAAGCTTTTAAATGGAAAATCAATATTAGATTATCATAAAGAAGGGCTTCTTAGATGCTTGGAAACCAGTGTTGATGTCATAGATGAGGAAGCACGGGAGTGCTTCTTAGACTTGGGGTCATTTCCAGAGGATAGAAAAATCTCAGTGGATGCATTGCTAGACATTTGGGTTTATGTGCGGAAGATAGAGTGGCATGATGCTTTTGTCATCTTATTAGAACTTGCTGGCAGGAATCTGTTGAATTTAACAAGCAATCTCAGATGCAGTAGAAGCCAAGCAATCGATTATGGCAGTGCTTCTGAGCTGTACTTTTCTCAGCATGATGTAATGCGAGACTTGGCCCTATATTTGGCATCTGGAAGCAGTATAGTTCGTAGGAAGAGGTTGCTTATGCCTAAAGAGGAGGACAATTTGCCTGGAAAATGGGAACTGCTCAAGGATCAAGTTTTTGGTGCCCAGATCGTTTCCATTCACACAGGTGAGTCAAACAATTGGATTAGGAAGCTCAGCTCTTTAAGAATGTTAAGGGTATCTGCATGTCTTGCTCTGAAAGAGCTTCCAGCATCTATTGGAAAACTTGGAAAGCTGGAATATTTGGACATTTCGCTGTGCGAGTGCCTAAAAGAACTTCCAGAGGAAATAGGACAATTAAAGAAATTCGAAGAGCTTGACATAAGAGAATGTTCTCGTCTGAGGAAGCTGCCTACATCAGTTGCAGGGCTGAAA
>gnl_Pinta_v2.0_PITA_000015605-RA
ATGGATACATTAAATTGCAAGAAGTCATGCAGTAGATTAAATGCCCTGATCACAGGCCTTATTCAAACAACTCAGCAGATGTGTTTATTGGAGTTAGTAAAGCCTCAAAATGAGCAAAATGCCATCTACGAGGAGTTCTTGAAAACCCTTATGAATGGCGTTGAATTGGTGAAAAAGTGTGAAAAGAGCAGCCCTTTTAATATTTTCCATAACCTCAGATATGGTTCTCAAATTCGCCAGCTGGAGAAGGAGATGTCTGACTTTCTTCAGTATCAGATGCCTGCCAGCATGTTACTTGAGGTGAAGAATCTCATAACAGAGGTGAAGGGTGTAGGCCACTTTTACCATTTGCGGTCAATTGCTGAGAGTAAGTTGAATGTGTCGACGCTGACCAATGATCCACTTGAGAATGCCATGATACTTCAACAAATGGGTGCAGATGATATGTTTGATGGAAATTTGGATGAACCTCTTTGTAGTTTTGATGGGTTAGTCAAGTCTGATTTTGTAATTGAAAAATATTTGGAATTTGAAGAGGATTCTGCTGCAGACGAGGTATCTGTTGTTGGGGTGCATGCTATGGGAGGCGTTGGCAAAACAACTACGGCATTGGTCCTCTGCAACGACCAGAAAATTAAAGGGATTTTTCAAAACAACATAATTTTCCTCACTATCTCGCAATCCCCAAATTTGAAAGGAATTTTAGAGACCATGTGGCAGAAGATTACTTATGGGAAGAATCTTGAATTTGAAAATGTGGAGGAAGCACATAGACAACTTCAACAATTGCTACAAAGACAAGACAAACCAATTTTGGTGGTGTTGGATGATGTTTGGTCTAGGGAAGATTTGGAAATATTGTTATTTGAAGGGGAAGGACATAAGACCGTTGTTACAACTCGAGATTGTTCTACCATCCCTAGAGAAACCTCTACTCAACTTTATGAATTGCCACTATTGGATGATGCTGATGCTTTGTCCCTTTTTTGCTTTTGGGTTTTTGGACAAAGATCAATTCCAAATACCGTAGATAAACATCTAGTCAAGCAGGTTAAAGAAAAATGTAAAGGCTTACCACTTGCTTTGAAAGTGATTGGAAGCTCTTTGTATGGTGATCCTCGCTTGACAAGGGAGAGCATCAGGAACAAACTTTTAAATCGGAAGCCTACATCATATTATCACAAACATGGACTTCTTATGTGCTTGCAGACTAGTATTCATGTCTTGGAAGTACGAGAGTGCTTCTTAGACTTGGGGTCATTTCGATACGATAGAAAAATCTGCGTGGATGCATTACTAGACATTTGGGTTTATGTGCGAAAGATGGAGTGGCAAGATTTTTTTGTCATCTTGTTAGAATTTGGAAGTAGAAATCTATTGAATTTAATGAAAAATATTAGG
>gnl_Pinta_v2.0_PITA_000015606-RA
ATGTTAGATTTTAATTTGGACCATTGTTTTGATTTGGAGGAGTTGCCATTGGGAATTTGTGAGATGGCTTCAGTTCAAAGGTTGTCTATCACAAACTGTCACCATGTTCAAAAGCTCCCTAGTGACTTGGAGAATCTCAAATCTTTAAGAGTGTTAAGGTTATCTACATGTCTAGGACTAAAACAGCTTCCATCATCTATTGGAAGACTTGTGAAGCTAGAATATCTTGATATTTCATTGTGCGAGTACTCAAAAGAACTCCCAGAGGAAATAGGACAAATAACAAAACTTAAGGAGCTTGACATGAGAGAGTGTTCTCGACTGAGAAAGTTGCCTAAATCAGTTGGAGAATTGATATCTTTGAGGCATGTTACATGTGGTGAGAATATTGGGATGCAATGGACGCATGTCAAGATATTTTCCATCATGGATCTTCAAGTTGATGTGGTACAAGAACAATTCAGTTTGGATTGGCTAGATAAGTCATGCAGTAGATTAGATGCCCTGCTCACCGGCCTTATTCAAACAACTCAGCAGATGTGTTTATCGGAGATTGTAAAGCCTCAAAATGAGCAAAACACCATCTACGAGGAGTTCTTGAAAACCCTTATGAATGGCGTTGAATTAGTGAAAAAGTGTGAAAAGAGCAGCCCTTTTAATATTTTCCATAACCTCAGATATGGCTCTCAAATTCGCCAGCTGGAGAAGAAGATGTCTGACTTTCTTCAGTATCAGATGCCCGCCAGCATGTTACTTGAGGTGAAGAATCTCATAACAGAGGTGAAGGGTGTAGGCCATTTTTACCATTTGCGGTCAATTGCTGAGAGCAAGTTGAATGTGTCCACGCTGAACAATGATCCACTTGAGAATGCCATGATACTTCAACAAATGGGTGCAGATGATACGTTTGATGAAAATTTGGATGAACCTCCTTGTAGTTTTGATGGGTCAGTCAAGTCTGATTTTGTAATTGGTATGGAGAAAAATATTTGGAATTTGAAGAGGATTCTGCTGCAGAGAGAGGTATCTGTTGTTGGGGTGCATGCTATGGGAGGCGTTGGCAAAACAACTACGGCATTGGCCCTCTGCAACGACCAACAAATTAAAGGGATTTTTGAAAACAACATAATTTTCCTCACTGTCTCGCAATCCCCAAATTTGAAAGGAATTTTAGAGACCATGTGGGAGAAGATTACTCATGGGAAGAATCTTGAATTTGAAAATGTGGAGGAGGCACACAGACAACTTCAACGATTGCTACAAAGACAACACAAACCAATTTTGGTGGTGTTGGATGATGTTTGGTCTAGGGAAGATTTGGAAATATTGTTATTTGAAGGGGAAGGACATAAGACCGTTGTTACAACTCGAGATTGTTCTACCATCCCTAGAGAAACCTCTACTCAACTTTATGAATTGCCACTATTGGATGATGCTGATGCTTTATCCCTTTTTTGCTTCTCGGCTTTTGGACAAAGATCAATTCCAAATACCATAGATAAACATCTAGTCAAGCAGGTTAAAGAAAAATGTAAAGGCTTACCACTTGCTTTGAAAGTGATTGGAAGCTCTTTGTATGGTGAGCCTCGCCCGACATGGGAGAGTGTCAGGAACAAACTTTTAAATGGGAAGCCAACATCAGATTATCACAAGCAAGGACTTCTTATGTGCTTGCAGACTAGTATTGATGTCTTGGATAAGGAAGTACGAGAGTGCTTCTTAGACTTGGGGTCATTTCCAGAGGATAGAAAAATCTCCGTGGATGCATTACTAGACATTTGGGTTTATGTGCGAAAGATGGAGTGGAAAGATGCTTTTGTCATCTTGTTAGAACTTGCAAGTAGAAATCTATTGAATTTAATGAAAAATACTAGAAGTGAAGCAATCAATTATGAAAGTTCCTCTGAGCTATACTTTTCTCAACATGATGTGGTGCGAGACTTGGCCTTATATTTGGCATCCAAAGATAACATATTTCAAAGGAAGAGGTTGTTCATGCCTACAAAAGAGCAAAAATTTTCAAGAAAATGGGGATTTAAGAGGGGTCAAACATTTAATGCTCAAGTGGTTTCTGTTCACACAGGTTCCATGGAGCAGAATCAATGGTGTGAGATGAATTTCTGCGAGGTGGAGGCTTTGGTGTTACTCTCTTCTGCAAGAGAATACTCTCTTCCATCATTCTTGAAATCTATGAAAAAGTTAAAAGTTATCATAATATCCAATTATGGATACAAGAGAGCTATTGTAAATGGTCTACAAGTATTATCCTCACTCACTCAACTTAAGACTATTTTCTTGGAGAGGTTGATTGTGCCCTCTCTTCAAGAACACATGAAAGTCTTACAAAACTTAGAAAAGGTATCTTTGAACATGTGTGAAGGTCTTGGAAATTTCTCTAGTTTGAACAACATACAATCACAAATAAAACTCCCTAGAATGTTAGATTTTAATTTGGACCATTGTTTTGATTTGGAGGAGTTTCCATTGGGAATTTGTGAGATGGCTTCAATTCAAAGGTTGTCTATCACAAACTGTCACCTTCTTCAAAAGCTCCCTAGTGACTTGGAGAATTTCAAATCTTTAAGAGTGTTAAGGTTATCTACATGTCTAGGACTAAAAGAGCTTCCATCATCTATTGGAAGACTTGTGAAACTAGAATATCTTGACATTTCATTGTGTGAGTACTTAAAAGAACTCCCAGAGGAAATAGGACAACTAACAAAGCTTAAGGAGCTTGACATGAGAGAATGTTCTCGGCTAAGAAAGTTGCCTAAATCAGTTGGAGAATTGATATCTTTGAGGCATGTTACATGTGATGAGAATATTGGGATGCAATGGATGCATGTCAAGAGCTTTTCTATCATGGATCTTCAAGTTGATGTGCCTGTTGCA
>gnl_Pinta_v2.0_PITA_000043649-RA
ATGAACTTTAAGCTTATTAGGCAAAATATTCATGCTATCAATGACTTTTGTTTTTGGTCTATGATTGGTTACCACGTATGTAATTTTCACTTAGTTTTGTTGATGTATGAATCGCAAGTCCAAGAGGAATGTAAAGGCATGCCACTTTCTTTAAAGGTGATCGGAAGCTCTTTGTATGGTCAACCTCATCCGAGGTGGGAGTGTGCCAAGAACAAGCTCTTAAATGGGGAATCAATTTCAGAATATCACAAAGAAGGGCTTCTTAGATTCTTGGAGACCAGTATTGATGCCCTGGATGAGGAAGCACGAGAGTGCTTCTTAGACTTGGGCTCATTTGATCTTGGCTTCCTCTGTCTTATACATTGTGTTGTCTTGGTAATTGGATATAGTAGGAGCCAAGAAATCAATTATGGCAGTGACTCTGAGATGTACTTTTCTCAACATGATGTAATGCAGGATTTGGCCTTATATTTGGCATCCAGAGGCAGCATAGCTCGTAGGAAGAGGTTGTTTATGCCCAAAAAGGAGGACATTTTGCCAAAAAATTGGGAGCTTCTCAAGGATCAAGTGTTTGATGCTCAAATTGTTTCCATTCACACAGATGAATTTTTCTCAAGCAAAGGCTTTGGTTTTACTCTTTTCTACAAGAAAATACTTTATTCCACCATTATTAAGTTCTATGAGGAAACTGAAAGTCCTCATAGTAAAGCCACAATCAACGATCTACCAGCCTTATATTCACTTCCTCAACTTAAGGCTATTCATTTGGAGAATTTGAATGTGCCCCCACTTCAAGAGCACAGTAAAGTCTTGCAGAACTTGGAGAAGCTATCTCTAAGATTATGTGAAGGGTTTGGAAATATGTCCAGGTTCAACAACTCCAAGTCAAGCCTAAAGCTTCCCACAATGCAATATTTTAACTTGGACCACTGTTGTGATTTAGAGGAGTTACCCCGTGGTATTTGCGGCATGTCTTCAGTTGAGAAGTGGTCTATCACTAGCTGTCACCTTCTACAAAAGTTGCTTGATGACTTGGGGAAGATCGACTCTTTAATAATGTTAAGCGTATCTGCGTTCCTAGGTTTTAAAGAGCTTCCAACATCTATTGGAAAACTAGGAAAGCTGGAATATCTGGACATTTCGCTATGTGAATGCCTAAAAGAACTTCCTGAAGAGATAGGACAACTAAAGAAACTCGAGGAACTTGACATGAGAGAGTGCTCCCGATTAAGGAAGCTTCCTAAATCAGTTGGGAGGCTGAGATATCTAAAGAATGTTATCTATGATGAGAATTGGACAACAATGGATGTGTTTCAAGAGCTCTGCCATTCTAAAGCT
>gnl_Pinta_v2.0_PITA_000055261-RA
ATGACTCTTATTGTAGCAGAGTGCAAGGATTTACCACTTGCCCTTAAAGTGATTGGAAGTTGCTTGCACGGTGAGCCACAGCCAGTTTGCGAAAGTGCCAAGGCTAAGCTTTCCCGAGGGGAACATTTATCAGACTATCACAGAGATAACCTTATTAATCGTTTGGAAATGAGTATAGATGTACTTGACAATGAACAGAAGCAGTGCTTTCTGGACTTGGGGGCATTTCCCAAAGGTAGGAAGCTCAGCGTAGATTTATTATGGGACATTTGGGTATATGTCCACGGCATGGAATGGCAGGATGCTTTTGTGATCTTATCATGGGAGAACTTGGAAAAGTTGTCTGTATGCTTATGTGAGGGCTTCAGAAATATGATTCTATTGGATAGGGAACATCTCTTAAAGTTTCCAAAGATTGTAGATATTAATCTGGATCACTGTAGTGACATGGAAGAATTTCCATGGAAAATATGCAACTTAACTTCCCTCCAGAGGTTGTCTGTCACTAATTGCCATCTGATCCAAAAATTAACTGATGACTTGGGGAGGTTAAGGTCACTCACAGTGTTGAGGCTGTCGGCATGTCCAACCTTGTCAACGCTTCCACCTTCTATTTGTAAACTTGAGCAATTAGAATTTCTTGATATTTCAGCCTGCAAGTGCTTGAAGGACCTTTCCATGGAGTTTGGTCAGCTATCAAACTTAAAGATGTTGGACATGAAGGAGATGTTGGACATGAAGGAGTGCTCTGGACGGAAGAAGTTGCCTAAAGCATTAGGCAAATTAAGATCTTTATCACGTGTAATCTGTGTGAATTTATTT
>gnl_Pinta_v2.0_PITA_000033710-RA
ATGGACAGATTTGACTGCAAGAAGTCGTGCAGCAGATTAGATGCGCTGCTCACAGGCCTTATTCAAACAACTCAGCAGATGTGTTTATTGGAGATTGTAAAGCCTCAAAATGAGCAAAATCCCATGTACGAGGAATTCTTGAAAATCCTTATGAAGGGCGTTGAATTGGTGAAAAAGTGTGAAAAGAGCAGCCCTTTCAATATCTTTCAGATCCTCAGATATGGCTCTCAAATTCGCCAACTCGAGAAGGAGATCTCTGACTTCCTTCAATATCAGATGCCTGTCAGCATGCTCCTTGAGGTGAAGAATCTCATAACAGAGCTGAAGAGTCTAGGCCATCTTTACCATTCCCGGTCAACGGATGAGAGCAAATTGAATGAAATAATCTTTAAACACGTGTCCCAGTTGACCAATGATCCCCATGAGAATGCCATGATACTTCAACAAATGGGTGTGGATGATATGTTTGATGGATCTTCATATGAGCCTCATTGCAATTATGATGGGTTACTCAAGTCTGATTTTGTAGTGGGCATGGAGAAAAATATTTGGAATATGAAGAGGATTCTGCTCCAGAGAGACGTTTCTGTTGTTGGGGTGCACGGGATGGGAGGCCTCGGCAAAACAACCATGGCATTGGCCCTCTGCAACGACCATGAAATTAAAGAGACTATGTGGGAGAAGATTACTCATATGAAGAATCCTAAATTTCAAAATGTGGAGGAAGCAAATAGACAACTACAACAATTTCTACAAAGGCAAGACAAACCAACTTTGGTGGTGTTGGATGATGTTTGGTCTACGGAAAACTTGGAAAAATTGTTATTTAAAGGGGAAAAACATAAGACCCTTGTGACAACTCGAGATAATTCTATAATGCACAGTGAAACCTCTACTCAACTTTATGGAATGCCATTATTGGATGATGCAGATGCTTTGTCCCTTTTTTGCTTGTGGGCTTTTGGACAAAGATCAATTCCAAGTGTTGCCAATGAACATCTAGTCAAACAGGTCAAAGCACAATGTAAAGGACTGCCACTTGCTCTAAAGGTGATTGGAAGCTCTTTGCGCGGTGAACCTCGCCCAACATGGGAGAGTGCTAACAACAAGCTTCTAAATGGGGAACCAATATCAAATTATCACAAACAAGGACTTCTTATGTGCTTGCAAACTAGTATTGATGCCCTAGATCAGGAAGTCCAAGAATGCTTCTTAGACCTAGGGTCATTTCCAAATGATAGGAAAATATCTGTGGATGCGTTATTGGACGTTTGGGTTTATGTGCGAAAGATGGAATTTCAAGATGCTTTTGTCATCTTATTAGAACTTGCAAGCAGAAATCTATTAAATTTAATGAATAATTTCAAGTGTCAATCAATCAATTATGAAAGTGCCTCTAAGCTATACTTTTCTCAACATGACGTGATGCATGACTTGGCTCTATATTTGGCCTCCCAAGGTAATATACTTCATAGGAAGAGGTTGTTCGTTCCTAAAAAGGAGAAAATTTTTACAAGAAAGTGGGAGCTTCTCAAGGATCAAACTATTAATGCTCAAGTAGTTTCTATTCACACTGAACTCCCTGAGGAAACAGGACAACTAAGAAAACTCAAGGAGCTTGACATGAGAGAATGTTCTCGGTTGAGAAAATTGCCTAAATCGGTTGGAGGGTTGATATCTCTAAAACATGTTACATGTGATGAGAATATTGGGATGCAATGGGAACATGCCAAGAGTGTTTCCATCATGGATCTTCAAGTTAATGTGTGTATTAGCATTGTAATTTCTGAGGTT
>gnl_Pinta_v2.0_PITA_000077637-RA
ATGATAGGAAGCTCTTTGCATGGTAAGCCTCGCTCGGTGTGGGAGAGTGCCAAGAAGAAACTATTAAATGGTGAATCAATATCATATTATCACAAAGAAGGGCTTTTCAAATGCCTAGAAGCCAGTATTGATGTCCTGGACGAGGAAGCACAAGAGTGCTTCTTAGACCTGGGGTCATTTCTAGAGGATAGAAAAATCTTCGTGGATGAGTTATTAGATATTTGGGTTTATGTGCAAAAGATGGAGAGTCAAGCAATCAATTATGGAAGTGCCTCTGAGCTGTACTTTTCC
>gnl_Pinta_v2.0_PITA_000046546-RA
ATGTGGGAGAAGATAGTTCCGAAGAAGAAACCTGAATTTCAGAATGTTGAGGATGCACATAGGCGGCTGCAACAACAGCTGCAGAGGCGGGCCAAGCCAATTCTGGTGGTGTTGGATGATCTTTGGTCTAGGGCAAATTTGGAAAACTTGTTATTTGAAGGGGAAGGATGTAAGACGCTTGTGACAACCAGAGATCGATCTACCATCCCCAGGACAACCCATACTTGGATTTATGAATTGTCATTACTGGATGATGCCCATGCTCTGCCCCTTTTCTGCTTCTGGGCTTTTGGACAGAGATCAATTCCTGGTACTGCAGATGAACATCTAGTCAAGCAGGTGCAAGAGGAATGTAAAGGCCTTCCACTTGCTCTGAAGGTTATTGGAAGCTCTTTGCATAATGAGCCTCGCCCGGTGTGGGAGACTGCCAAGAACAAACTCTTAAATGGGGAATCAATTTCAGATTATCATAAAGAAGGGCTACATAGATGTTTGGAAACCAGTATTGATGTCCTGGACGAGGAAGCACGAGAGTGCTTCTTAGATCTCGGATCATTTCCAGAGGACAGAAAAATTTCTGTGGATGCATTATTGGACATTTGGGTTTATGTGCGAAAGATGGAGTGGCAAGATGCTTTTGTCATCTTGTTAGAATTTGCAAGTAGAAATCTGTTGAATTTAACAAGCAATCTCAGACCTAGGAGTCAAGCAATCGATTATGGAAGTGTCTCTGAACTGTACTTTTCTCAGCATGACGTAATGCGAGACTTGGCACTATATCTGGCATCTCGAGACAGTATAGTTCGTAGGAAGAGGTTGTTTATGCCTACAAAGGAGGACAGTTTACCAGGAAAATGGGAGCTGTTAAAAAATCAAGCATTTGATGCTCAAATAGTTTCCATTCACACAGGTGCCATGGAAAAGAATCAGTGGTCTGAGATGAATTTTAGTGGGGCAGAGGCTTTGGTTTTACACTTTTCTGCAGGCCAATACTTTCTTCCATCGTTTGTGAGTTCTATGAGAACACTGAAAGTCCTCTTAGTATTTAATTATGGATCCAAGAGAGCCACAATTAATGGTCTATCAGCCTTATCTTCGCTCACTAAGCTTAAAACTATTCGCTTCGAGAGGTTGATTGTGCCCCCACTTCAAGAGTACAGTGAAGTCTTACAGAAGTTACATAAGCTGTCCTTGAGTTTATGTGAGGGTCTTGGAATTATGTCAAGGTTCAACAGTGCCCAGTCAAGCCTAAAGTTTCCTATCATGCTAGATTTTAACCTGGACCACTGCTGTGATTTGGAGGAGTTGCCCCCTGGTATTGATGGCATGTCGTCTGTTGAAAAGTGTTGCATCACTAACTGTCATCTTCTTCAAAAGTTACCTGATCACTTGGGGCAGTTCGGCTCTTTAAGAATGTTAAGGGTATCTGCATGTTTAGGTCTGAAAGAGCTTCCAGCATCCATTGGAAAACTTGGGAAGCTGGAATATCTGGACATTTCGTTATGTGAGTGCTTAAAAGAGCTTCCAGAGGAAATAGGAGAATTAAATAAACTCCAGGAGCTTGACATGAGAGAGTGTTCTCGGTTGAAGAAGCTGCCTAAATCAGTTGGAGGTCTGATATCTCTAAAACATGTTATTTGCGATGCGAAGTTTGGGCAGAAATGGAGTCGTGTCAAGAGCTCTGCCATCATGGAGCTTAGAGTTGAGGTTGTAGAAGCACATTTTAGCTTGGATTGGCTGGATGCATGT
>gnl_Pinta_v2.0_PITA_000069327-RA
ATGTCAGCTGTTTTTTGGAATAATATCATTTCTATGACGATTTCACATTCCCCAAACTTGAAAGCAAATTTGGATAATTTGTTATTTGAAGGGCAAGGTTACAAAACCCCTATCACAACTCAAGATCGATCTATCATCCACACAACAGCTTCTACTCAGTTATATAAATTTCCATTGCTAGAAAATGGTGATGCTTTGTCCCTTTTTTGCTTTTGGGCCTTTGAACAAAGATTCATTCCAAATAATGTAAACAAACATCTAGTCAACCAGGTGAAAGCAAAATGTAAAGGCTTGCCACTTGCTCTAAAAGTAATTGGAAACTCCTTACACGATGCAGCTCGCCCAACATGGGAGAGTGGCAAAAAAAAGCTTCTAAATGAGCAACTAATATCATATTATCACAAACAAAGTCTTCTTAGATGCTTGGAGACCAGTATTTATGTGTTGGATGACGAAGCA
>gnl_Pinta_v2.0_PITA_000076280-RA
ATGGGTTTTACATTTACAACAGCAACGATGATGCAAACACAATGTAAAGGTCTACCACTTACTTTGAAGGTGATAGGAAGCTCTTTGCATGGTGAGCCTCGTTTGGTGTGGGAGAGTGCCAAGAAGAAACTATTAAATGGTGGATCAATATCAGATTATCACAAAGAAGGGATTTTCAAATGCCTAGAATATAGTATTGATGTCATGGACGAAGAAGGGCTTTTCAAATTCCTAGAAGCCAGTATTGATGTCTTAGACGAGGAATCACAAGAGTGCTTCTTAGACCTGGGGTCATTTCCAGAGGATAGAAAAATCTTCATGGATGCTTTATTGGATATTTGGGTTTATGTG
>gnl_Pinta_v2.0_PITA_000062993-RA
ATGGATCGCTTGAATTGCAAGAAGTCATGCAGTAGATTAGATGTGCTGCTCACTGGGCTTATTCAAACACTTCAGCAGATCTGTTTGTTGGATTTACAAAAGCCCAAACCTGAGCAACATCCCATCTACGAGCGGTTCTTGAACATCCTCATGAAGGGTGTTGAATTGGTGAACAAGTGTGAGAAAACCAGCCCTTTTAAAATCTTACAGAACCTTAGATATGCCTCTCAAATCCACCAATTGGAGAAAGAGATCTCTGACTTCCTCGTATATCAGATGCCAGCCGACATGTTTCTTGAGGTGAAGAATCTCGTAACGGAACTGCAGAGCTTTCGCCATCTTTACGATTTGCGGTCAATTGATGAAACGAAGATGAATGAAACAATCTCCAAATTCACCAATGATCACCGTGAGAATGCCATGATGCTTCAACAAATGGGCTCAGATGACATGTCTGATGGAGCTTTCAATGAAGCTCCTTGTAGTTATGATGGGTTAGTAAAGTCTGAATTTGAAGTGGGGATGGAAAATAATATTTGGAATTTGAAGAGGATTCTACTCCAGAAAGAGGTGTCCGTTGTTGGGGTGCATGGTATGGGAGGTATTGGCAAAACAACTATGGGATTGGCTCTATGCAATGATCCAGAAATTAAAGGTGTTTTCCAAAATAATGTTATTTTTCTCACTGTCACACAATCCCCAAACTTGAAGGCAATCTTAGATACAATGTGGGAGAAGATTGTTGGTAGGAAGGCCCCTGAATTTCAGAATATGGAGGATGCACATAGACAACTACAACAACAACTACAAAGGAAATCCAAGCCAACTCTTGTGGTGTTGGATGATGTTTGGTCTAAAGCAAATTTGGAAATATTGTTATTTCAAGGAGAAGGATATAAGACTCTTGTGACAACTCGTAATCATTCTACCATCCTCATAACATCCTCTACTCTACTTTATGAATTGCCACTACTGGATGATTTTGCTGCCTTATCCCTTTTCTGCTTTTGGGCTTTTGGGCAGAGATCAATTCCAAGTCATGCAAATGAACAACTAGTCAAGCAGGTGCAAACAAAATGTAAAGGCTTGCCACTTGCTCTGAAGGTGATTGGAAGCTCTTTGCATGGTAAACCTCAACCAGTGTGGGAGAGTGCAAAGAACAAGATTTCAAATGGAGAATCAATATCCAATTATCATAAAGAAGGGCTTCTCAAATGTTTGCAGACCAGCATTGATGTCTTGGATGAGGAAGTACAGGAGTGTTTTTTAGACTTGGGTTTATTTCCCGGGGATAAAAAAATATCCATCACTACATTATTGGACATTTGGGTGTATGTACGAAAGATGGATTGGAATGATGCATTTGTCATCCTGTTAGAACTTGCAAGTAGAAATCTATTGAATTTAACAAGCAATCTTAAGTGTGAAGCAATCAAATATGGAAGTGTCAATGAGTTGTACTTTTCTCAACATGATGTAATGAGAGACTTGGTTCTATATTTGTCATCTCAAGTCAATATACTTCATAGGAAGAGGTTTCTTATGCCTAAAAAGGAGCATAATTTCCAAGGAGAATGGGAATTTCTCAAAGATCAAGCATTTGATGCTCAAATGGTTTCCATTCACACAGGTGCCATGGAAGAGAAACAATGGTGCGGGATGAATTTTGATGATGCAGAGGCTCTCATTTTATTATTTTCTACAAACAACTACTTTCTTCCTTTGTTTTTAAGTTCTATGAGAAAATTGAAAGTCCTCATCATATTCAATTATGGATCCAAGAGGGCCATAGTGAATGGTTTACCAAACATATCTTCACTCACACAACTCAAGGCTATTCATTTGGAGAGGTTGATTGTGCCATCACATCAAGAGAACGATAAAATCTTACAGAATCTAGAGAAGCTATCTTTGAGTTTATGTGAAGGGATTGGAAACATATCAAGGTTCAACAACACCCAAATGAGCCTAAAGGTTCCAAAAATGCTAGATTTTAACTTAGATTATTGTTATGATTTAGAGGAGTTGTCCCCAACAATATGTGACATGACATCAGTTAAAAGTTTGTCTATCACTAATTGTCACCTTCTTCACAAGTTACCTAATGACTTGGGGAATCTCATCTCGCTAAAAATGTTAAGATTATCTGCATGTCTAGGTTTGAATGAGCTTCCAACATCTATTGGAAAACTTGGAAAGTTGGAATATCTAGACATTTCATTTTGTGAAAGTTTAAAAGAACTTCCTGAAGAAATAGGACAACTAAGGAACCTTGAGGAGATTGACATGAGAGAGTGTTCTCGAATAAGGAAGCTTCCTAAATCAATTGGAAGGATGAGATCTCTAAAGCATGTTATATGTGATGAGAATATAGGGGAAAAATGGATGCTTATCAAGATCTCTACTATCATTGATCTTAGAGTTGATGTGATGGAAGCACAATTTAATTTGGATTGGTTGGATGGT
>gnl_Pinta_v2.0_PITA_000076428-RA
ATGGATAGATTTAATTGCAAGAATGCATGCAGTAGATTGGATGGGCTGCTCAGTGGCCTTATTCAAGCTCTTCAGCAGATATGTTTGTTGAATCTAGAAGCACCCAAAAATGAGCAAAATCCCAGCTATGAAGAGTTCCTGCGCACCCTCATGAAGGGCGTTGAGCTGGTAAAAGAGTGTGAGAAAACCAGCCATTTTACTACTTTTCACAACCTCAGATGTACTTCTCGAATTCAGCAGCTGGAGAAGGAGATTGGTGGCTTCGTTCAGTGCCAAATGCCTCCCCATATATTGCTTGATTTGAAGAATCTCATAACAGAGCTCAATAATTTTCACCATTTGTACGAGGTGGGGTCAGTGGATGAGAGCGAGATGACTGAAAGAATGTGCAAATATGTGGCCAAGGTCAGCAATGATCCCCATGAGAATATCATGATGCTTCAACAAATAGGAGTAGAAGACCTGTTTGATGGAGCTGTTGATGAGGCTCCCTGTAGTTATAAATTATCAATAAAGTCTGATTTTGTACGGGGGTTGGAGAAAAGCATTTCGAATTTGAAGAGAATACTGCTCCAGCGAGAGGTGTCAGTTGTTGGGGTGCAAGGTATGGGAGGGCTTGGCAAAACAACTCTGGCGTTAGCTCTCTTCAATGATCAAGAAATTAAAGGGATTTTCCAAAGCAATATCATTTTTATCACTGTTTCACAGTTCCCAAATTTAAAGGGAATTTTAGAGACTATGTGGGAGAAGATTGTTCGTAGGAAGAAACCTGAATTTCAGAATGTCGAGGATGCACATAGACAGTTACAGCAGCAGCTGCTGAGGCAAGCAAGGCCAACTCTGGTTGTGTTGGATGATGTCTGGTCAAGGGTAGATTTGGAAAAAGTGTTATTCGAAGGGGAAGGATATAAAACACTTGTGACAACCCGAGATTGTTCTACCATACCCAAAACACCTTCTACTCAACTTTATCAATTGCCATTGTTAGATGACACAGATGCTCTGTCCCTTTTCTGCTTTTGGGCTTTTGGACAGAGGTCAATCCCTTCCACTGCAGCTGAAACTCTAGTCAAGCAGGTGCAAGCAGAATGTAAAGGCCTTCCTCTTGCTTTGAAGGTAATCGGAAGCTCTTTGCATGGTCAGCCTCTCCCGGCATGGGAGAGAGCCAAGAACAAGCTCTTAAATGGGGAACCAGTCTCAGATTATCACAAAGAAGGGCTTCTTAGAGTCTTGGAAACTAGTATTGATGTCCTCGATGAGGAAACAAGGGTTTGCTTCTTAGACTTGGGATCATTTCCAGAGGATAGAAAAATTTGTGCTGAATCATTATTGGACATTTGGGTTTATGTGCGAAAAATGGACTGGCAAGATGCTTTCGTCATCTTGTTAGAACTTGCAAGTAGAAATCTGTTGAATTTGACAAGCAATCTCAGCAGACCAGCCATCAATTATGGAAGTGCCTCTGAGCTGTACTTTTCTCAGCACAATGTAATGCGACATTTGGCCATATATTTGGCTTCTCGAGACAGTATAGTTCATAGGAAGAGGTTGCTTATGCCTAGTCAGGAGCACAGTTTGCCAAGAAAATGTAAGCTGCCTGAGGATCAAGCATTTGATGCTCAAATAGTTTCCATTTCCACAGGTGCCATGGAAGAGACTCAGTGGTGCAACATGAATTTCTCTGAGGCAGAGGCTTTAATTTTACACTTTTCTGCAAGCGAATACTTTCTTCCACTGTTTTTGAGTTCTATGAGAAAACTGAAGGTCCTCATAGTATTAAATTATGGGTCCAAGAGAGCCATAGTGAATGGTCTACCAGCATTATCTTCTCTCACTCAGCTTAAGACTATCCACTTAGAGAGGTTAATTGTTGCACCACTTCAAGAGCACAGTCAAGCCTTACTGAATTTAGAGAAGCTATCTTTGAGCTTATGTGAAGGGCTTGGAAATATGTCCAGGTTCAACAGTGCCCAGTCAAGCCTAGAGCTTCCCCTGATACTAGATTTAAACTTGGACCATTGCTGTGATTTGGAGGAGTTTCCTGCTGGAATTTGTGACATGACTTCACTTCAAAAATGGTCTATCACTAACTGTCACCTCGTTGAAAAGCTACCTGATGACTTGGGAAAGCTCATAAATTTAAGAATGTTAAGGTTATTGGCTTGTCTAGGTCTGAAAGAGCTTCCAGCATCTATTGGAAAACTTGGGAAGCTGGAATATCTCGACATTTCACTATGTGAGTGCTTAGAAGAACTTCCAGAGGAAATAGGGCAACTAAAGAAACTCAAGGAGCTTGACATGAGAGAGTGTTCTCACTTGAGGAAGCTGCCTGAGTCAGTTGGAGGACTGAAATCTCTAAAGCATGTTCTCTGTGACGAGCAGATTGGGCAGCAATGGATGCAGGTCAAGAGCTCTGCTCTCATGGAGCTGAGAGTTGAAGTTGAAGAAATCCATTTA
>gnl_Pinta_v2.0_PITA_000041961-RA
ATGCCCGTTAACCCAGACACAATCAACAACGGCCAGAAACCAGCAGGAAGCAGTGGAGAAACAGCAACGGCCAGAAACCAGCAGGAACCAGTGGAGAATCAGCAATGGCCAGAAACCAGCAGGAACAAGTGGAGAATCAGCAACGGCCAGAAACCAGCAGGAACCAGTGGAGAATCAGCAATGGCCAGAAACCAGCAGGAACCAGTGGAGAAACAACTAGGAAAAGGAACAAATTCATTGCCTCACCCAGCGTGGGAAAGTACCAAGAACAAGCTTTTAACTGCGGAATCAATATCAGATTTTAACAGAGAAGGGCTTCTGAGATGCTTGGAGACCAGTATTGATGTCCTGGATGAGGAAGCACGGGAGTGTTTCTTAGACTTGGGCTCATTTCCAGAGGATAAAAAAATCTCAGTGGATGCATTGTTAGACATTTGGGTTTATGTTCGAAAGATTAAGTGGAATGATGCTTTTCTCATCTTGTTAGAACTTGCAAGCAGGAATCTGTTGAATTTAACAAGCAATCTGAGGAGCCAAACAATCAATTATGGCAGTGCCTCTGAGCTGTACTTTTATCAACATGATGTAATGCGAGACTTGGCCCTATATTTGGCATCCCGTCGCAGTATAGTTCGTAGGAAGAGGTTGCTTATGGCTGAAAAGGAGGACAGTTTGCCAGCAAAATGGGAGCTGTTCAAGGATCAAGCGTTTGATGCTCAAAGTGTTTCCATTCACACAGGTGCAATGAAAGACGATCAGTGGTGTGAGATGAATTTTCCTCAAGCAGAGGTTTTGGTTTTACTCTTCTCTGCAAGCAAATACTTTCTTCCATCCTTTTTGGCTTCTATGAGAAAACTGAAAGTCCTCGTATTATTCAATTATGGGTCCAAGAGAGCTACAGTGAACGGTCTACAAGCCTTATCTTCACTTACTCAGCTTAAGACTATTCACTTGGAGAAGCTGAATGTGCCCACTCTTCAAGAGAACAGTAAAGTCTTTCAAAACATAGAGAAGCTATCTTTGAGCTTATGTGAAGGGCTTGGAAATATGTCCAGGTTCAACAGCTCCCAGTCGAGCCTAAAGCTTCCAATAATGCTAGATTTAAACTTGGACCACTGCTGTGATTTAGAGGAGTTGCCCCATGGTCTGAAAGAGCTTCCAGCATCTATTGGAAAACTTGGGAAGCTGGAATATCTGGACATTTCGCTATGTGAGTGCCTAAAAGAACTTCCCGAGGAAATAGGACAACTGAAGAAACTCGAGGTGCTTGACATGAGAGAGTGTTCCGGTTTGAGAAAGCTGCCTAACTCAGTCGGAGGGATGAGATGTCTAAAGCATGTTATCTGTGACGAGATCATTGGACGAGGAAATAGGACAACTGAAGAAACTCGAGCGCTTCCCTTCCCTTCCTCCATTGGAGGATATCACCTCCTTTACAGGATGAATGCAATCAATTGCAATGAGCTATGTGGTAGAATATATACGCTGCTCGCAGGCACTATTCAAAGAGTTAGGCAGCTCTGTTCAACGAATACACAAAAGCCCCAAAATGGGCAAAATCGCATATATGAGAAATCTCTGAGCATCCTCGATAGAGGCGTAGAATTGGTGAAAAAGTGTGGGAAAACCAGCCCTCTTAATCTTTTCCGGTACGTCAGATATGCTTCTGAAATTCAGCAGCTGGAGAAGGAGATCCGTGACTTCGTTCAGTACGAGCTGCCTATCCAACTATCGCTTGAGTTGAAGCATATCATATCAGAGTTCAAGAATCTTCGCCATCTCTACGAGTTGGAGGCAGTGGATGAGAGAAACGTGAATGAAACAATTGTTCCCAAGCTCACCAATGATCCCGATGAGAATGCGATGATGCTGCAACAAATGGGTTCTGATGGTATGTTTGATGGAGCTTTCGACGATTCTCCTACCCCTAATTGTAAAGGGTCAAGTAAGTCTGATTTTATTGTGGGGTTCGAGAAAAATATTGATAATTTGAAGAGGATTCTGCTCCACAGAGATGTGTCCGTGGTTGGAGTGCAAGGTATGGGGGGTGTTGGCAAAACAACTATGGCATTGTCCCTCTGCGATGATGAAGAAATTAAAGGTACTTTTCAAAATAATATCATTTTTATCACGGTCTCGCAATCCCCAAACGTGAAGGAAATTTTAGAGACCATGTGGGAGAAGATTGTTCGGAGGAAGAGACCTGACTTTCAGAATGTTGAGGATGCACATAGACAACTGCAGCAGCAGCTGCTGAGGCAAGCCAAGCGAACTCTTGTGGTGTTGGATGATGTCTGGTCTAAGGCAATTTTGGAAAAATTGCTATTTGAAGTTGAAGGTTTAAAGACCCTTGTGACAACCCGAGATCGTTCTATCATCCGCACAACAATCTCTACCAGGCTTTATGAATTGCCATTGCTGGATGATGACGATGCTCTGCCCCTTTTCTGCTTTTGGGCTTTTGGACAGAAATCAATTCCAAGTAATGCGGACGAGCAGCTAGTCAAGCAGGTACAAACGGAATGTAAAGGCCTACCACTTGCTCTAAAGGTGATTGGAAGCTCTTTGCATGGGCAGCCTCATCCGGCGTGGGAGAGTGCCAAAAACAAGCTTTTAAATGGGAAATCAATATCAGATTATCATAAAGAAGGGCTTCTTAGATGCTTGGAAACCAGTGTTGATGTCCTGGATGAGGAAGCACGGGAGTGCTTCTTAGACTTGGGGTCATTTCCAGAGGATAGAAAAATCTCAGTGGATGCATTGCTAGACATTTGGGTTTATGTGCGGAAGATAGAGTGGCATGATGCTTTTGTCATCCTATTAGAACTTGCTGGCAGGAATCTGTTGAATTTAACAAGCAATCTCAGATGCAGTAGAAGCCAAGCAATCGATTATGGCAGTGCTTCTGAGCTGTACTTTTCTCAGCATGATGTAATGCGAGACTTGGCCCTATATTTGGCATCTGGAAGCAGTATAGTTCGTAGGAAAAGGTTGCTTATGCCTAAAAAGGAGGACAATTTGCCTGGAAAATGGGAACTGCTCAAGGATCAAGCTTTTGGTGCCCAGATCGTTTCCATTCACACAGGTGCAATGGAAGATGATCAGTGGTGTGAGATGAATTTTCCACAAGCAGAGGCTTTGATATTACTTTTTTCTGCGAGCAAATACTTTCTTCCATCATTTTTGAGTACTATGAGAAAACTGAAAGTCCTCGTAATAATTAATTATGGATCGAAGAGAGCTTCAGTGAAAGGTCTACCGGCTTTATCTTCACTTACTCAGCTTAAGACTATTCACTTGGAGAAGTTGAATGTGCCCCGCCTTCAAGATCGCAGTAAAGTCTTGCCGAACTTAGAGAAGCTATCTCTGAGCTTATGTGAAGGGCTTGGAAATATGTCCAGGTTCAACAGCTCCCAGTCGAGCCTAAAGCTTCCCATAATGCTAGATTTTAACTTAGACCACTGCTGTGATTTAGAGGAGCTGCCCCCTGGCATATGTGACACGTCTTCAGTTGAGAAGTGGTCTATCACTAACTGTCACCTTCTTCAAAAGTTGCCTGATGACTTGGGGAAGCTCAGCTGTTTAAGAATGTTAAGGGTATCTGCATGTCTAGCTCTGAAAGAGCTTCCAGCATCTATTGGAAAACTTGGAAAGCTGGAATATCTGGACATTTCGCTATGCGAGTGCCTAAAAGAACTTCCAGAGGAAATAGGACAATTAAAGAAACTCGAAGAGCTTGACATGAGAGAATGTTCTCGTTTGAGGAAGCTGCCTACATCAGTTGCAGGGCTGAGATGTCTAAAGCATGTTATCTGTGATGAGAAGATTGGACAGCAATGGATGCGTGTCAAGAGATCTGCTCTCCCGGAGCTTAGAGTTGAAATTGTAGACGCACATTTTAGCCTGGATTGGCTGGATGCT
>gnl_Pinta_v2.0_PITA_000005041-RA
TCTCTTTTCTTAATAACGCTTCCCTTCCCTTCCTCCATTGGAGGATATCACATTCTTTACAGTATGAGTGCATTCGATTGCAAGGAGTTATGCGGTACAATATATGCGCTTTTCGCAGGCACTTTTCAAACCGTTAGGCAGCTCTGTTCAATGAATATAGAAAATCCCCAAAATAAGCAAAATCATATCTATGAGAAGTCATTGAGTATTCTCAATAGAGGCGTTCAATTGGTGAAGATGTGTGGGAAAACCAGCCCTCTTAATAGGTTACAGAATCTCAGATATGCTTCTAAAATTCACCAGCTAGAGACGGAGATGCGTGACTTCGTTCGGTACGAGCTGCCTATCCAACTATCTCTTGAGTTGAAGAATATCATATCAGAGTTCAAGAATCTTCGCCATCTCTACGAGTTGGAGGCAGTGGATGAGAGAATCGTGAATGAAACAATCGTTCCCAAACTCACCAATGATGCGGATGAGAATGCCATGATGCTACAACAAATCGGTCCAGATGGTATGTTTGATGGAGCTTTCGATGAATCTTCTACTTCTGATTGGAAAGGCTCGGGCAAGTCTGATTTTGTTGTGGGGTTGGAGAAAAATATTGATAATTTGAAGAGGATTCTGCTCCAGAGGGAGGTGTCCCTGGTTGGAGTGCAAGGTATGGGGGGTGTTGGCAAAACAACTATGGCATTGTCCCTCTGCAATGATCAAGAAATTAAAGGTGCTTTTCAAAACAATATCATTTTTATCACGGTCTCACAATCCCCAAACCTGAAGGAAATTTTAGAGACTATGTGGGAGAAGATTGTTCGGAGGAAGAGACCTGATTTTCAGAATGTTGAGGATGCACATAGACAGCTGCAGCAGCAGCTGCTGACGCAAGCCACGCGAACTCTTGTGGTGTTGGATGATGTCTGGTCAAAGGCAATTTTGGAAAAATTGTTATTTGAAGGTGAAGGTTTAAAGACCCTTGTGACTACCCGAGATCGTTCTATCGTGCGCACAACAACCTCTACCAGGCTTTATGATTTGCCACTACTGGATGATGACGATGCTCTGCCCCTTTTCTGCTTTTGGGCTTTCGGACAGAAAACAATGCCAATTAATGCAGACGAGCAGCTAGTCAAGCAGGTGCAAGCGGAATGTAAAGGTCTGCCACTTGCTCTGAAGGTGATTGGAAGCTCTTTGCATGGGCAGCCTCATCCGGCGTGGGAGAGTGCCAAGAACAAGCTTTTACATGGAAAATCAATATCAGATTATCACAAAGAAGGGCTTCTTAGATGCTTGGAAACCAGTGTTGATATCCTGGATGAGGAAGCACGGGAGTGCTTTTTAGACTTGGGGTCATTTCCAGATGATAGAAAAATCTCAGTGGATGCATTGCTAGATATTTGGGTTTATGTGCGGAAGATGGAGTGGCATGATGCCTTTGCCATCTTATTAGAACTTGCAAGCAGGAATCTATTGAATTTAACAAGCAATCTCAGTGGAAGCCAAGCAATCAATTATGGCAGTGCCTCTGAGCTGTACTTTTCTCAGCATGACGTAATGCGAGACTTGGCCCTATATTTGGCATCCGGAGGCAGTATACTTCGTAGGAAAAGGTTGTTTATGCCTAAAAAGGAGGACAGATTGCCAGGAAAATGGGAGCTGCTCAAGGATCAAGCTTTTGATGCTCAAATTGTTTCCATTCACACAGGTGCAATGGAAGACGATCAGTGGTGTGAGATGAATTTTCCTCAAGCAGAGGCTTTGATTTTACTCTTTTCTGCAAGCAAATACTTTCTTCCATCATTTTTGGGTTCTATGAGAAAACTGAAAGTCCTCGTAATAATTAATTATGGGTCAAAGAGAGCCTCGGTGAACTGTCTACCAGCCTTATCTTCACTTGCTCAGCTTAGGACTATTCACTTGGAGAAGTTGAATGTGCCCCGCCTTCGAGAGCACAGTAATGTCTTGCAGAACTTAGAGAAGCTATCTTTGAGCTTATGTGAAGGGCTTGGAAATATGTCCAGGTTCAACAGCTCCCAGTCGATCCTAAAGCTTCCCAAAATGCTAGATTTTAACTTAGACCACTGCTGTGATTTAGAGGAGCTGCCTCCTGGCATATGTGACACGTCTTCAGTTGAGAAGTGGTCTATCACTAGCTGTCATCTTCTACAAAAGTTGCCTGATGACATGGGGAAGCTCAGCTCTTTAAGAATGTTAAGGGTATCTGCATGTCTAGGTCTGAAAGAGCTTCCGGCATCTATTGGAAAACTTGGAAAGCTGGAATATCTAGACATTTCGCTATGCGGGTGCCTAAAAGAACTTCCGGAGGAAATAGGACAATTAAAGAAACTCGAAGAGCTTGACATGAGAGAATGTTCTCGTTTGAGGAAGCTGCCTAAATCAGTTGCAGGGCTGAGATGTCTAAAGCATGTTATCTGTGATGAGAAGATTGGACAGCAATGGATGCGTGTGAAGAGCTCTGCC
>gnl_Pinta_v2.0_PITA_000051058-RA
ATGTCTCTGCCGGGAGTCGATCATGTTATTGGTGAGCTTATTAAGATAGCATTGACCGAGCTGCTAGAAGTCGTTAAAATCATTGCTTCCAGCAAAACGTGGGGTAAAGAACTCAAGGAAAAACTCTTGTCTGTAACGCCTGCCATTGATCAAATTTCCAGGAATATTTCAGATACATCGCCCGACAGACGTAACCAGTTCAAAGACTTTCAAGTTGTCCTCCAAGACGGCATTACGTTGGTGGATAAATTAGAGAAGGTACGCAGCTTTGATATATTCAGAAAGTACCGATACGGAAAGAAAATCCGTCAGTTTCAAAGGAAACTCTTCGATTTCCTTCTTATTCAAGTTCCACTCAATACCGCCCTTGATGTGCACAAACTAGATGCAGATTGTAGGGTTATCGCCCTTGATGTGGAGAGACTAGATGCAGATTTTAGGGTTTTTTTTGAACGATTTGAGTGTGAAATTAACAGTGTCATTGCCCGAATGACTAATAATCCCACTTCCAATACCATCATGCTTCAACAAATCAACACAACTCAGGTATGTCAGACCTCCTGTGATATGATGCATGAAAATACGACGGCTCATCAGGCCATCATCTGCACCTCCCAAGTCCCGGATATGCCAAAATTTGTTGTGGGTTTGGATAATCGTATCAAAGATGTCAAAAAAAATCTATTGCAGAGTGATGTTAATGTCGTTGGAATAGCAGGAATGGGCGGGAGTGGAAAAACCACTCTTGCAGCAGCCCTTTGCAGGGATACCGACGTCAAAGATCATTTTCAAGAAAACATCATTTTCATTACCGTCTCGCTTCTTGATAATGTAAAAGGCCCTTTAGAGATTTTAGAGGTAATGTGGGATAAGCTAATTGATGGCAAAAGGCCTAAATTTCGGAGCATAGAGGATGCACATAACAAGCTGAATGAACGGCTAAAGTCAAGAAGTCATCAGCCAACTTTGGTCGTTTTGGATGATGTTTGGTTCACGTCAAATCTGGAAACCTTGCTGTTTGAGGTAGAAGGATACAAGACAATTATCACAACCAGGCAGGACGACATCATTCCAAATACAGATAGTACACATCATCTGTATAAAGTGGAGATGTTGGAGGAAGTTAATGCCCTGTCACTCTTCTGCTTCTGGGCCTTTGGTCAGACTTCGATTCCAACAACGGCAGATAAGAATCTTGTTAAACAGGTTGCAGCAAAGTGCAATGGTTTACCACTTGCACTCAAGGTGATTGGAAGTTCTTTACACGGAGAACCCCGGCCAGTTTGGCAAAGTGCTGAGGAGAAGCTTTCCAGAGCACAACCTATATCGAAATCTCACAGAGATGAGCTTCTTAATCGCCTGGAAATGAGTATAGATGTCCTCGATGATGAGTCAAAGGAGTGCTTTTTGGACTTGGGGGCATTTCCTGAAGGAAGAAAGCTGAGCGTAGATTCGTTATTGGACATTTGGGTATATGTCCGCGGGATGGAATGGAAAGATGCTTTTGTGGTCCTATTAGAACTTGCAAAAAGAAATCTCATAAATTTAATAGGCAATCCCGGGAGTGGCGCCATGGAATACAGCTGCGCCTCCGAGCTTTCTTTTTCTCAGCATGAAGTAATGCGGGATTTAGCCGTGCATCTGGCTAATAAGGAGTCTATCGACAAACGTAAGAGGCTTTTCGTGCCTCGCAAGGAGGATAGTATTCCCGAAGAATGGCGGACTCTCACAAATCAAGTGTTTGGCGCTCAGTTTCTTTCAATTCATACAGGGGCAATGCAAGACCATGATTGGTGTCAAATTCATTTTCCTGAGGTGGAAGCTTTAGCGTTAATCTTTTCCGCAGCACAATATTGTCTTCCAACATTTTTACAGACCATGCCAAAACTGAAAGTTCTTATATTATACAATTACAGTTCTCAGCGTGCAACACTCAGTGGGCTGCCCTCTTTTCCTTTACCTGTCCAGATTAGGTCTGTGTTTCTTAATAAGTTGCGTGTGCCTCCTCTTTACGACAACTGTAGATCCTGGGAAAGGTTGGAAAAACTGTATATATGCCTATGTGAAGGCCTTGAAAATATCACTAGATTGGATAAGGAAGTGGAAGCCCTCAACTTTCCAAACATTAAGGAAATCAATATTGATCACTGTAGTGATTTAAGGGAACTGCCAGCTAAGCTATGTAATTTGGCTTCCCTCCAAATATTGTCTGTCACTAATTGCCATCTTATCCAAAAATTGCCTGAAGACTTGGAAAGGTTAAGCTCACTGAGGGTGCTAAGATTGTCCACATGTCCAATCTTGTCAAGGTTGCCACCGTCCATTTGCAGTCTCGGGAAACTAGAATATCTCGATATTTCACAATGTGGGAATTTGAAGGCCCTTCCCTCTAAATTTGATCAACTATCAAAGTTAGAATGGTTGGACATGAGGGAGTGCTCGGGATTGAAGAAGCTGCATAAAATCAAATTGAAATCTTTAAAGCGTGTAATAATTCCTGATCAGGCGATGGAGGGAGAGTGGCTGTCTCTTCCAGATCTCACCGTTGATGTCGTGGAAGAACGCTTTACTTTAGCCTTAATCTTTTCCGCAGGACAATATTGTGTTCCAACATTTTTACAGACCATGCCAAAACTGAAAGTTGTTATATTATACAATTACAGTTCTCAGCGTGCAACACTAAGTGGGCTGCCCTCTTTTCCTTCACCTGTCCAGATAAGTTGCGTGTGCCTCTTCTTTACGACAGTTGTAGATCGTGGGAAAGATTGGAAAAATTGTATATATGCCTATGTGAAGGCCTTGAAAACTATGCAATTTGACTTCCCTCCAAATATTGTTAAGGTCAATGAGGGTGCTAAGATTGTCCACATGTCCAATCTTGTCAAAGTTGCCGCCATCCATTTGCGATCTCGGGGAACTAGAATATCTCGATATTTCACTAATATTTCACTATGTGGGAAATTGAAGGCCCTTCCCCCTAAATTTGATCAACTATCAAAGTTAGAATGGTTGGACATGAGGGAGTGCTCGGGATTGAAGAAGCTGCATAAAATCAAATTGGAATCTTTAAAGCGTGTAATAATTCCTGATCAGGCGATGGAGGGAGAGTGGCTGTCCCTTCCAGATCTCACCGTTGAGTCCGTGGAAGAACGCTTTAGTTTGGATTGGCTTGATGAG
>gnl_Pinta_v2.0_PITA_000092597-RA
ATGGATAAATTAAATGGCAAGCAGTTATGCTGCAGATTAGATGCCCTGCTCGCAGTCATTATTCAAACAGTCAGGCTGCTCTGTCCACCGAATATACGAAAACCCCAAAATGAACCAAATCCCATCTACAAGAAGTCCCTGAGTATCCTCAATAGAGGCATCCAATTGGTGAAAATGTGTGAGAAAACTGGCCCTCCTAATATTTTCCAGAAGCTCAGATATGCTTCGGAAATCCACCAGCTGGAAAAGAAGATCCGTGACTTCGTTCAGTGCCAAATACCTGCCCAATTATCGCTTGAGTTGAAGAATCTCATATCGGAGTTCAAGAGTCTTCGCCATCTATACGAGTTGGAGGCAGCGGATGTGAGAAACGTGAGTGAAACAATCCTTCCGAAGCTCACCAATGATGCCGATGAGAATGCCATGATGCTACAACAAATCGGTCCAGATGGTGCTTTTCAAAACAATATCGTTTTCTTCACGGTCTCAAATTCCCCAAACCTGAAGGGGATTTTAGAGACTATGTGGGAGAAGATTGTCGGGAGGAAGAACCCTGAATTTCAGAATGTTGATGATGCACGTAGACAGATGCAGCAGCAGCTGCTCAGGCAAACGAAACCAACCCTTGTGGTGTTGGATGATGTATGGTCCAAGGAAAATTTGGAAAGACTGTTGTTTGAAGGTGAAGGGTATAAGACCCTTGTGACAACCCGAGATCGTTCTATTATCCGCAGCACAACCTCTACCAGGCTTTATGAATTGCCATTGCTGGATGATACTGATGCTCTGCCCCTTTTCTGCTTTTGGGCTTTTGGACAAAAATCAATTCCAAGTAATGCCGACGAGCAGCTAGTCAATCAGGTGCAAGCGGAATGTAAAGGCCTGCCACTTGCTCTGAAGGTGATTGGAAGTTCTTTGCATGGTCAGCCTCACCCAGCGTGGGAAAGTACCAAGAACAAGCTTTTAACTGCGGAATCAATATCAGATTTTAACAGAGAAGGGCTTCTGAGATGCTTGGAGACCAGTATTGATGTCCTGGATGAGGAAGCACGGGAGTGTTTCTTAGACTTGGGCTCATTTCCAGAGGATAAAAAAATCTCAGTGGATGCATTGTTAGACATTTGGGTTTATGTTCGAAAGATTAAGTGGAATGATGCTTTTCTCATCTTGTTAGAACTTGCAAGCAGGAATCTGTTGAATTTAACAAGCAATCTGAGGAGCCAAACAATCAATTATGGCAGTGCCTCTGAGCTGTACTTTTATCAACATGATGTAATGCGAGACTTGGCCCTATATTTGGCATCCCGTCGCAGTATAGTTCGTAGGAGGAGGTTGCTTATGGCTAAAAAGGAGGACAGTTTGCCAGCAAAATGGGAGCTGTTCAAGGATCAAGCGTTTGATGCTCAAATTGTTTCCATTCACACAGAACTTCCCGAGGAAATAGGACAACTGAAGAAACTCGAGGTGCTTGACATGAGAGAGTGTTCCCGTTTGAGAAAGCTGCCTAACTCAGTCGGAGGGATGATATGTCTAAAGCATGTTATCTGTGACGAGATCATTGGACAGCAGTGGATGAATGTCAAGAGCTCTGCCATCAAGTCACTTAAAGTTGAAGTTGTAGACGAAAACTTCAGCCTGGATTGGCTGGATGCT
>gnl_Pinta_v2.0_PITA_000009403-RA
ATGGATACATTCAATTGCAAGAACTCATGCACTATATTAGATGCGCTGCTCACAAGCCTTATTCAAACAACTCAGCAGATGTGTTTGTTGGAGGTTGTAAAGCCTCAAAATGAGCAAAATCCCATCTACGAGGAGTTCTTGAAAATCCTTATGAAGGGCGTTGAATTGGTGAAAAAGTGTGAAAAGAGCAGCCCTTTTCATATTTTTCATAACCTCAGATATGGCTCTCAAATTCGCCAGCTCGAGAAGGAGATCTCTGACTTCCTTCAGTATCATTTGCCTGCCAGCATGTTCCTTGATGTGCAGAATCTCATAACAGAGTTGAAGATCTCACAATCCCCAAATCTAAAAGGAATTTTAGAGACGTTGTGGGAGAAGATTACTCATGGGAAGAATCCTAAATTTCAAAATGTGGAGGAAGCACATAGACAACTGCAACAATTGATACAAAGGAAAGACAAACCAACTTTGGTGGTGTTGGATGATGTTTGGTCTAGGGTGCATTTGGAAAAATTGTTATTTGAAGGGAAAGGACATAAGACCCTTGTGACAACTCGAGATCGTTCTACAATCCCTAGAGAAGTATCTACTCAGATTTATGAATTGCCATTGTTGGATGATGCCGATGCTTTGTCCCTTTTTTGCTTGTGGGCTTTTGGACAAAGATCAATTCCAAGTACTGCAGATGAACATCTAGTGAAGCAGGTTAAAGCAGAATGTAAAGGCCTACCACTTGCTCTAATGGTGATTGGAAGCTCTTTGCATGGTGAGCCTCTCCCAACATGGGAGAGTGCTAAGAACAAGCTTTTAAATGGGGAACCAATATCAAATTATCATAAACAAAGACTTCTTATATGCTTACAAACTAGTATTGATGTACTAGATCAAGCAGTACGAGAGTGCTTCTTAGACCTTGGGTCATTTCCAGAGGATAGAAAAATCTCTGTGGATGCATTGTTGGACATTTGGGTGTATGTGCGAAAGATGGAGTGGAAAGATGCTCTTGTCACGTTGTTAGAACTTGCAAGTAGAAATCTATTAAATTTAATGAACCTAAGGAATCAAGAAATCAACTATGAAAGTGCCTCTGAGCTATACTTTTCCCAACACGATGTGATGCGAGATCTGGCCATATATTTGGCATCCGAAGATAGCATAGTTCATAGGAAGAGATTGCTGATGCCTAAAAAGGAGCATAATTTTCCAAGAAAATGGGAGTTTCTCAAGGATCAAACATTTGATGCTCAAATTGTTTCTATTCACACAGGTTCCATGGAGGAGAACCAATGGTGCGATATTAATTTTTGCAAGGTGGAGGCTTTGGTGTTACTCTTTTCTGCAAGTGAATACTTTCTTCCACCATTCTTGAGATCTATGAAAAATCTTAAAGTTCTCATAATATCCAATTATGGATGTAAGAGAGCCAATGTGAATGGTCTACTAGCTTTATCTTCACTCATTGAACTTAAGACTATTCGCTTGGAGAGGTTGATTATTCTGCTCCAGAGAGAGGTATCTGTTGTTGGGGTGCACGGTATGGGAGGGCTTGGCAAAACAACCATGGCATTGGCCCTGTGCAACGACCAAGAAATCAAAGAGTTTTTTCGAAACAATATAATTTTTCTCACAGTCTCACAATCCCCAAATCTAAAAGGAATTTTAGAGACGTTATGGGAGAAGATTACTCATGGGAAGAATCCTAAATTTCAAAATGTGGAGGAAGCACATAGACAACTGCAAAAATTGATACAAAGGAAAGAAAAACCAACTTTGGTGGTGTTGGATGATGTTTGGTCTAGGGTGCATTTGGAAAAATTGTTATTTGAAGGGAAAGGACATAAGACCCTTGTGACAACTCGAGATTGTTCTACAATCCCTAGAGAAGTCTCTACTCAAATTTATGAATTGCCATTGTTGGATGATGCTGATGCTTTGTCCCTTTTTTGCTTGTGGGCTTTTGGACAAAGATCAATTCCAAGTACTGCAGATGAACATCTAGTGAAGCAGGTTAAAGTAGAATGTAAAGGCTTGCCACTTGCTCTAATGGTGATTGGAAGCTCTTTGCATGGTGAGCATCGCCCAACATGGGAGAGTGCTAAGAACAAGCTTTTAAATGGGGAACCAATATCAAATTATCATAAA
>gnl_Pinta_v2.0_PITA_000009402-RA
ATGGAGTGGAAAGATGCTCTTGTCACTTTGTTAGAACTTGCAAGTAGAAATCTATTAAATTTAATGAACCTAAGGAATCAAGAAATCAACTATGAAAGTGCCTCTGAGCTATACTTTTCCCAACACGATGTGATGCGAGATCTGGCCATATATTTGGCATCCCAAGATAGCATAGTTCATAGGAAGAGGTTGCTCATGCCTAAAAAGGAGCATAATTTTCCAAGAAAATGGGAGTTTCTCAAGGATCAAACATTTGATGCTCAAATTGTTTCTATTCACACTGGTTCCATGGAGGAGAATCAATGGTGCGATATTAATTTTTGCAAGGTGGAGGCTTTGGTGTTACTCTTTTCTGCAAGTGAATACTTTCTTCCACCATTCTTGAGATCTATGAAAAATCTTAAAGTTCTCATAATATCCAATTATGGATGTAAGAGAGCTAATGTGAATGGTCTACTAGCTTTATCTCCACTCATTCAACTTAAGGCTATTCGCTTGGAGAGGTTGATTGTGCCCCCATTTCAGGAGCACATGAAAGACTCACAAAATTTGGAGAAGATATCTTTGAACATATGTGAAGGGCTTGGAAATGTGTCAAATTTCAACAACACCCAATCAAGGTTAAAGCTTCCAACAATGTTGGATTTTAACTTGGATCATTGTTTTGATTTGGAGGAGTTACCCTCAGGGATTTGTGACATGGCGTCAGTTCAAAGGTGGTCCATCACTCACTGTCACCTTCTTCAAGCATTCCCTAATGATTTGGAAAATCTCAAATCTTTAAAAATGTTAAGATTATCTGCATGTTTAGGAATAAAAGAGCTTCCACCATCTATTGGAAAACTTGGGAAGTTGGAATATCTGGACATTTCATTGTGTGAGTTCTTACAAGAACTCCCTGAAGAAATAGGACAATTAAGGAAACTCAAGGAGCTTGACATGAGAGAGTGTTCTAGATTGAGAAAATTGCCTAAATCAATTGGAGGGTTGATATCTCTAAAGCATGTTACATGTGATGAGAATATTGGGAAGCAATGGATGCATGTCAAGAACTTTTCCATCATGGATCTTCAAGTTAATGTTGTACAAGAACAATTCACCCTGGATTGGTTAGATGGT
>gnl_Pinta_v2.0_PITA_000043640-RA
ATGGTGGAGTCGACGCTGAGAGGGAGCGTTGCAGAAGGGTGTAAGGGTTTACCACTCGCCCTTAAGGTGATTGGAAGTTCTTTGCATAGTAAACGCCGGCCAGTTTGGGAATTTTACAAGGATAAGCTTTCCAGATCTGAACCTATTTCAAAAGATCACAAAGATGTTCTTCTTAGTCGTTTGGAAACAAGTATAGATATCCTCAGTGATAAGGAGAAGCAGTGCTTTTTGGATTTGGGGGCATTTCCCAAAGGTAGGAAATTCAGCGTAGATTCATTATTGGACATTTGGGTATATGTCCACGGGATGGAATGGCCGGAAGCTTTTGAGGTCCTGTTAGAATTTGCAAGTCGAAATCTCATCAACCTCACAGGATATCCAGGGAGTGCGGCCATCGATTATAGCTGTGCCTCTGAGCTTGCTTTTTCTCAGCATGATGTAATGCGGGATTTAGCCTTCCATCTATCTAGCCAGAATAGTGACATCCATTGCAAGAGACTTTTCATGCCTCGCAAGGAGGCCAAAATTCCCACAAAATGGCAAAGTACTCTGATAGATCAGTCATCTTCTGCTCGGTTTGTTTCAATTCACACAGAGAGAGATTGGTGTCAAATGGATTTTCCTCAAGTGGAAGTTTTGACTTTATTCTTTTCTGCAAGTCATTACTGTCTTCCAACATTTTTACAGAGCATGACAAAACTAAAGGTTTTTATAGTATACAATTACAGTTCTAAGCGTGCAATAATTAGTGGTCTGCCATGCTTTCCTTCACCTGTTCAGGTTAGGTCTGTGCTTCTTCATAAGTTGATTGTGCCTCCTTCTCTTTACAAGAATTGTAGATCCTGGGCAAAGTTGGAAAAGTTGTCTGTATGTCTATGTGAGGGCCTTGGAAATATCACTCTACTGGATAAGGATCTTGAAGCCCTGGACTTGCCAAACTTGTTGGAAATTAATTTTGACCACTGCAGTGATTTGAAGGAACTACCTGTCAAACTGTGTAAGTCAACTTCCCTGGAGAGGTTGTCTGTCACTAATTGCCATCTCATAGAAAACTTACCTGATGACTTGGGATCGTTAAGCTCACTTAGAGTGTTGAGATTGTCTGCATGTCCAATCTTGTCAAGGTTGCCACCGTCAATTTGCAAACTTGGCCAACTAGAGTATGTTGATATTTCAATGTGCAGGTCTTTGAAGGTCCTTCCTGCGGAATTTTATTGGCTATCAAGTTTAGAGACGTTGGACATGAGAGAGTGCTCAGGTTTGAAGAAGCTGCCTATTGTCAAACTGAGATCTTTAAAACATGTAATCATCTCTGACAGCGATAAGGAGTCTCAAGAAGTGTGGTTGTCCATCAAAGAATCTGGCATTCACAATCTCATAATTGATGTTGTTGCAGAGCTCTTTAGTTTGGACTGGCTTTATGAT
>gnl_Pinta_v2.0_PITA_000043642-RA
ATGAGTATAGATGTACTTGACAATGAACAGCAGCAGTGCTTTCTGGAGTTGGGTGCATTTCCCAAAGGTAGAAAGCTCAGCGTAGATTTGTTATTGGACATTTGGGTATATGTCCACGGCATGGAATGGCAGGATGCTTTTGTGACCTTGTTAGAACTTGCAAAAAGAAATCTCCTAAATCTCACCAGTGATCCAGGGTATGAAACTTGTTTGCATTCTATAAATTTTTTCATTGCTTCGCCATTTTACCATATGGAACATCTCTTAAAGTTTCCAAAGATTGTAGATATTAATCTGGATCACTGTAGTGAAATGGAAGAATTTCCATGGAAAATATGCAACTCAACTTCCCTCCAGAGGTTGTCTGTCACTAATTGCCATCTGATCCAAAAATTAACTGATGACTTGGGGAGGTTAAGGTCACTCACAGTGTTGAGGCTGTCGGCATGTCCAACCTTGTCAACGCTTCCACCTTCTATTTGTAAACTTGACCAATTAGAATTTCTTGATATTTCAGCCTGCAAGTGCTTGAAGGACTTTCCCATGGAGTTTGGTCAGCTATCAAACTTAAAGATGTTGGACATGAAGGAGTGCTCTGGACCGAAGAAGTTGCCTAAAGCATTAGGCAAACTAAGATCTTTATCACGTGTAATCTGTGATGAAAACATGGAAAAACAGTGGCGGTCTATCAAAGCCTCTGCCATGCCTACTCTGACAATTGATGTTGTCGAAGAATGCTTTAATTTGGACTGGCTTGATCCC
>gnl_Pinta_v2.0_PITA_000052885-RA
ATGGATAGAGTTAATTGCGAGAACTCATGCAGTAGATTGGATTCACTGCTCAGAGGCCTTATTCAAATATTTCAGCATATATGTTTGTTGAATTTACAAAGGCCTAACCTGGAGCAAAATCCCATATATGAGGATTTTCTGAAAATCCTCATGAAGGGCGTTGAATTGGTGAAAAAGTGTGAGAAGACCAGCCGTTTTAACATTTTCATCAATGTCAGGTATGCCTCTCAAATCCACCAGCTAGAGAAGGAGATCTCTGATTTCCTTCAGTACCAGATGCCTCTTAACATTCTCATTGATGTGAAAAATCTCGTAACCGAACTGAAGAGTCTTCGCCATCTTTACAAGCCGGAGTCAGTGGATGGGAGCAAGATGAATGAAGCAATCTCTAAGCTCACCAATGATCCCCATGAGAATGCCATGATACTTCAACAGATGGGTACAGATGACATGTTTGATGGAACTTCAGACGAACCTCCTTGTAGTTATGACGGGTTACTAAAGTCTGATTTTGTAGTGGGCTTGGAGAAAAATATTTGGAATTTAAAGAGGATTCTGCTCCAGAGAGAGGTGTCAGTTGTCGGGGTGCAAGGAATGGGAGGTGTTGGCAAAACGACTGTGGCATTAGCCCTCTGTAACGATCACGAAATTAAAGGTATTTTCCAAAACAATATCATTTTTCTCACTGTCTCACAGTCCCCAAACCTTAAGAAAATTTTGGAGACTATGTGGGAGAAGCTTGTTCATAGGAAGAAACCTGAATTTCAGAATCTGGAGGATGCACATAGACATCTGCAACAGCAACTGCAGAGGCAAGCAAAGCCAACTCTGGTGGTGTTGGATGATGTCTGGTCAATGGCAATTTTGGAGAAATTGTTATTTGAAGGGGAAGGATATAAGACACTTGTGACAACCCGAGATCGCTCTACCATTCCAAGAACAACCTTTTCTCAGCTTTATGAATTACCCTTGCTGGATGATGATGAAGCTCTGTCCCTTTTTTGCTTCTGGGCCTTTGGACATAGATCAATTCCAAGTATTGCCAATGAACAGCTAGTCAAACAGAGGCTGCTTATGCCTAGAAAGGAGGACAGTTTACCAAAGAAATGGGAGCTGCTCATGGATCAAGCGTTTGATGCTCAAATAACTATGTGGGAGAAGCTTGTTCATAGGAAAAAACCTGAATTTCAGAATCTGGAGGATGCACATAGACATCTGCAACAGCAACTGCAGAGGCAAGCAAAGCCAACTCTGGTGGTGTTGGATGATGTCTGGTCAATGGCAATGTTGGACAAATTGTTATTTGAAGGGGAAGGATATAAGACACTTGTGACAACCCGAGATCGCTCTACCATTCCAAGAACAACCTTTTCTCGGCTTTATGAATTACCATTGCTGGATGATGATGAAGCTCTGTCCCTTTTTTGCTTCTGGGCCTTTGGACATAGATCGATTCCAAGTATTGCCAATGAACAGCTAGTCAAACAGGTGCAAGAGGAATGTAAAGGCTTGCCACTTGCTCTGAAAGTGATCGGAAGTTCTTTGCATGGTGAGCCTCTCCCAGTGTGGGAGAGTGCCAAGAACAAGCTTTGTAATGGGGAATCAATATCAGAATATCACAAAGACGGGCTTCTTAGATGCTTGGAGACCAGTATTGATGTTCTGGACGAGGAAGCACGAGAGTGCTTTTTAGACCTGGGGGCATTTCCAGAGGATAGAAGAATTTCTGTGGATGCACTATTGGACATTTGGGTTTACGTGCGAAGGATAGAGTGGTCGGATGCTTTTGTCATCTTATTGGAACTTGCAAGTAGAAATCTATTGAATTTAACAAGCAATCTGAAGAGTCAAGCAATCAACTATGCCAGTACCTCTGAGCTGTATTTTTCACAGCATGATGTGATGCGAGACTTGGCACTATATTTGGCATCCAGAGGAAGTATAGTTTGTAGGAAGAGGCTGCTTATGCCTAGAAAGGAGGACAGTTTGCCAAAGAAATGGGAGCTGCTCATGGATCAAGCGTTTGATGCTCAAATAGTTTCCATTCACACAGGTTCCATGGAAGAGAATCAGTGGTATGATATGAATTTTAGTGAGGCAGAGGCTTTGTTATTATTCTTTTCTGCAAGCCAATACTTTCTTCCATCGTTCTTGAGTTCCATGACAAAGCTGAAAGTCCTCATAGTATTCAATTATGGGTCCAAGAGAGCCACAGTGGACGGTCTGCATTTGTTATCTTCACTCACTAAGGTTAAGACTATTCGCTTGGAGAAATTGACCGTGCCACCACTTCAGCAGCAAAGTAAAGTTTTACAGAACTTAGAGAAGCTATCTTTGAGCTTATGTGAAGGGCTTGGAGATATGTCGAGCTTCAACGAGACACAGTCGAGCCTAAAGTTTTCTGCAATGCTAGATTTCAACTTGGACCGTTGCTGTGATTTGGAGAAGTTGCCCCCTGGTTTTTGTGACATGTCTTCAAAGTGGTCTATCACTAACTGTCATCTTCTTCAAAAATTACCTGATGACTTGGGGAAGCTCGACTCTTTAAGAATGTTAAGGGTATCTGCATGTGTAGGTCTGAAAGAGCTTCCAGCATCTATTGGAAAACTTGGGAAGCTAGAATATCTTGACATTTCACTTTGCGAGTGCTTAAAAGAACTTCCCGAAGAAATAGGACAGTTGAGGAAACTCGAAGAGCTTAACATGACAGAGTGTTCTCGGTTGAGGAAGCTGCCTAAATCACTCGGAGGGATGAGATCTCTGAAGCATGTTATCTGCGATGACAAGATTGGGCAGCAATGGAATCGTGTCAAGAGCTCTTTCATGATGGAGGTTATAGTTGAAGTTGCGGAAGCACACTTCAGCTTGGATTGGCTCAATGAT
>gnl_Pinta_v2.0_PITA_000006149-RA
ATGTATGCTGCCGATTTGCAAAAGATCCCAAAGCAAAATCAGTATCGATCTGGAAAAACTTCCGACCAGAAGGTATACAGTAGATTCGATGGTCTGGTCGAGGGCCTTATTCCAAAAGTTCAGGAGCTCTTTTTGCTGGAACAACGAAAGCCCAGAAAACAGCAAAATCCCATCTATGAGCAGTTCCTGAACATCCTCAATAATGGCGTTGCATTGGTGAAAAAGTGTGAGAAAACCAGCCGTTTTAACGTTTTCCAGAAACTCAGATATGCTTCTCAAATCCACCAGCTGGAGAAGGAGATTCTTGACTTGGTTCAGTACCAGATGCCTGTCCAATTAAGTCTTGATGTTACGAATCTTGTAACAGAGATAAAGCGCATTCGCCAACTGAGCGAGCAGTCCATGGATGAGAGAATGGTAAATGAAGCAATCGTGGCGAAGCTCACCAATGATCCACTGAAGAATGCCATGATGCTACAACAAATGGGTTCGGATGACACGCTTATGCTTGATGGAGATTTGGAAGAAGCTCCTGCATGTAGTTATAATGGCTCGGTGAAGTCTGATTTTATCGTAGGGCTCGAGGAAAATATTTGGAATTTGAAGAGAATTCTGCTCCGGAGAGATGTGTCCGTGCTTGGGGTGCAAGGTATGGGGGGCGTTGGCAAAACGACTATGGCGATGGCCCTTTCCGATGACCAAGAAATCAAAGGTGCTTTCCGAAACAATATCATTTTCATCACAGTGTCACAGTCCCCAAACCTGAAGGTAATTTTGGAGACTATGTGGGAGAAGATTATTCGCAGGAAGAAACCTGTTTTTCAGAGTGTGGAGGATGCACACAGACAGCTGCAGCAGCAACTGCTGAGGCAAGCTAAGCCAACTCTGGTGGTGTTGGATGATGTCTGGTCTAGGGCAAATTTGGAAAACTTGATATTTGAAGGTGAAGGTTATAAGACCCTTGTAACAACCCGAATTAGTTCTATCATACCCACAGCCACCTCTACCCAGATTTATGAATTGCCGGTGCTGGATGATGCCAATGCTCAGTCCCTCTTTTGCTTCTGGGCTTTTGGACAGAAATCAATTCCAACAGATGCAGATGAACATCTAGTCAAGCAGGTGCAAGCAGAATGCAAAGGCCTGCCACTCGCTCTGAAGGTGATCGGAAGCTCTTTGCGTGGTGAAAGTCGCCCAGTGTGGGAGAGTGCTAAGAACAAGCTCCTGAATGGGGAGTCAATATCAGATTATCATAAAGAAGGACTTCTTAGATGCTTGGAGAGCAGTATTGATGTCCTGGATGAGGAAGTACGGGAGTGCTTCTTAGACCTGGGGTCCTTTCCAGAGGATAGGAAAATATCTGTGGATGCATTATTAGACATCTGGGTTTATGTGCGAAAGATGGATCGCCCAGTGTGGGAGAGTGCTAAGAACAAGCTCCTGAATGGGGAGTCAATATCAGATTATCATAAAGAAGGACTTCTTAGATGCTTGGAGAGCAGTATTGATGTCCTGGATGAGGAAGTACGGGAGTGCTTCTTAGACCTGGGGTCCTTTCCAGAGGATAGGAAAATATCTGTGGATGCATTATTAGACATCTGGGTTTATGTGCGAAAGATGGAGTGGCACGATGCTTTTGTTATCTTATTGGAACTCGCTAGTAGGAATCTGTTAAACCTAACAAGCAATCTCAGGAGTTGTGCCATCAATTATGGAAGTACCTCGGAGCTCTACTTTTCTCAACATGATGTAATGCGAGACTTGGCCCTATATTTGGCATCCCGAGACTGGATTGTGAACAGGAAGAGGTTGTTTATGCCTAAAAAGGAGGATGGATTGCCAGGGAAATGGGAGCTACTCAAAGACCAAGCTTTTAATGCGCAAGAACTTCCCGAGGAAATAGGACAACTAAAGAAACTCCAAGTACTTGACATGAGAGAGTGCTCTCGTTTGAGGAAGCTGCCTAAATCAGTGGAAGGCATGAAATCTCTGAGGCATGTTATCTGCGATGAGAAGATTGGGCAGCAATGGTTGCGTGTCAAGAGCTCTGTTCTCAACGAGCTTAAAGAATTCACCTGCATTCATGACGAGGACATAGTGCGGTCAATACCATTTACGATACTAGCATTTGCTGAAGGTCCAACTTGGTGTGTTATCCATGCGTCTAGCTATTCTCTGGGGGATGACATTTTGAATCTTTACTTGTGTGTTTATGGTTTTATGTCGTGTAATTATACGTATGTGTGGAGTCATAGGTATTTGGAAGTTACCAAGCTTATCAGAATAGTCCTTGACAATGTCTTGGTTTATATGTTATGTAATGACAATATGTTATATGCAATGACACTAAGTCTTCGACATCTGTACGAGTCGCGGTCTGTGGATGAGAGGAAGGTGCATGAAACAATTGTGCCCAACCTCACCAATGATCCCCTTGAGAACGCCACGATGCTTCAACAAATGGGTCCAGATACCAATTTTGATGGAGCTTTCGATGAAGCTCCTCCCTGGAAATATAATGGTTCTTTGAAGACTGATTTTGTAGTGGGTTTGGAGAAAAATATTTGGGATTTGAAGCAGATTCTGCTCCAAAGAGAGGTGTCCGTTGTTGGAGTACATGGTATGGGTGGTGTTGGCAAAACAACTATGGCGATGGCCCTCTCTAACGATCGAGACATTAAAGGTGCCTTCAGGAACAATATCATTTTCATCACGGTCTCACAGTCCCCAAACCTGAAGGGAATTTTAGAGACTATGTGGCAGATGATATTTCCAAGGAAGAAACCTGAATTTCAGAATGTCGAGGATGCACATAGACAGTTGCAGCAGCAGCTTCTGAGGCAAGCCAAGCCAGTTCTGGTTGTACTGGATGATGTCTGGTCTAGGGCAAATTTGGAAAAGTTGTTATTTGAAGGGCAAGGTTACAAAACTCTTGTGACAACTCGAGATCGTTGTACCATCCCAACAGCAACCTCTATCCAGCTTTATGAATTGCCATTGCTGGATGAGGCTGATGCTCTGTCCCTTTTCTGCTTTTGGGCTTTTGGACAGAGATCTGTGCCAAGTAATGCAGATGAACATTTAGTCAAGCAGGTGCAAGCAGAATGTAAAGGTCTGCCACTTGCTCTGAAGGTGATTGGCAGCTCTTTGCATGGTGAGCCTCGCCCAGCATGGGAAAGTGCCAAGAAGAAACTTTCAAATGGGGAATCGATATCGGATTATCACAAAGAAAGGCTTCTTAAATGCTTGGAGACTAGTATTGATGTCCTGGATGAGGAGGCACGAGAATGCTTCTTAGACTTGGGGTCATTTCCAGAGGATCGAAAAATCTCGGCGGATGCGTTACTGGACGTTTGGGTTTATGTGCGAAAGATCGAGTGGCAAGATGCTTTTGTCATCTTATTAGAACTTGCTAGTAGAAATCTTTTGAACTTAACAAGCAAACTCAGGAGTCAAGCGATCAACTATGGAAGTGCTTCTGAGCTGTACTTTTCTCAGCATGATGTAATGCGAGACTTGGCCCTATATTTGGCATCTCGAGACAGTATGGTTCGTAGGAAGAGGATGCTAATGCCTAGAAAGGAGGACAGTTTGCCAGCAAAATGGAAGCTGCTCAAGGATCAAGCGTTTGATGCTCAAATTGTTTCCCTTCACACAGAGCTTCCTGAGGAAATGGGACAACTAAGGAATCTCGAGGAGCTTGACATGAGAGAGTGTTCCCGGTTGAGGAAGTTGCCTAAATCAGTTGGAGGGATGAAATCTCTAAGGCGTGTTATTTGCGATGAGAAGATTGGACAGCAGTGGAAACGTGTCAAGAACTCTGCCATCAAGGAGCTTACAGTTGAAATTGCAGAAGCGCATTTCAGCTTGGATTGGCTCGATGTCGCGTTACTTGCAGGCCTTACTCAAAAAGCTGAGCTGCCCTCTGTAAGGAATCTAAAAGCACCGAAAAATGAGCAAAATCTCAGGTATGAGCAATTTCTGAGCATCCTGCCAAGG
>gnl_Pinta_v2.0_PITA_000019211-RA
ATGTTTATTCCAGAACATTCTTATGTGCAAACACAATGTAAAGGTCTGCCACTTGCTCTGAAGGTGATAGGAAGCTCTTTGCATGGTGAGCCTCATTCGGTGTGGGAGAGTGCCAAGAAGAAACTATTAAATGGTGAATCAATATCAAATTATCACAAAGAAAGGCTTTTCAAATTCCTAGAAGCCAGTATTGATGTCTTGGACGAAGAAGGGCTTTTCAAATGCCTAGAAGCCAGTATTGATGTCCTAGATGAGGAAGCACGAGAGTGCTTCTTAGACCTGGGGTCATTTCCAAAGGATATAAAAATATTCGTAGATGCATTATTGCATATTTGGGTTTATGTGCGAAAGCTGGAGTGGCATGATGCTTTTGTCGCCTGTAGGAGTCAAGCAATCAATTATGGAAGTGCCTTTGAGCTGTACTTTTCCCAGCGCGATGTCATGCGAGCCTTGGCCCTAGATATGACATCTCCATATAGGATAGTTTGCAGGAAGAGGTTGCTTATGCTTAGAAAGGAGGAGAGTTTACGAGGGAAATGGGAGTTGTTCAAGGATCAATTATTTGATGCTCAAATAGTTTCCATTCACATAGAACTTCCTGAGGAAATAGGGCAGCTAAAGAAACTCGAGGAGCTTGACATGAGAGAGTGTTCTCGGCTGAGGAAGCTGCTTAAATCACTTGGAGGGCTTAAATCTCTAAAGCATGTTATATGTGATGAGAAGAGTGGGCAACTTTGGAATCGTCTGAAGAGTTGTTCTGCGACCATGGATCTTAGAGTTGAAATTGTAGAAGCACACTTCAACTTGGATTGGCTGGATGGT
>gnl_Pinta_v2.0_PITA_000029342-RA
ATGGAGTTCAAGAGTCTTCGCCATCTGTACGAGTTGGAGGCAGTGGATGAGAGAAATGTGAATGAAACAATTGTTCCCAGGCTCACAAATGATCCCGATGAGAATGCCATGATGTTACAACAAATGGGTCCACATGGTATGCTTAAACCTGATTTTCAGAATATCGAGGATGCACATAGACAGATGCAGCAGCACCTGCTCAGGCAAGGCAAGCGAACTCTTGTGGTGTTAGATGATGTCTGGTCTAAGGCAATTTTAGAGAAATTGTTATTTGAAGGTGACGGTTATAAGACCGTTGTCACAACCCGAGATCTTTCTATCATCCGCACAACAACCTCTACCAGGCTTTATGAATTGCCATTGCTGGATGATGCCGATGCTCTGCCTCTTTTTTGCTTTTGGGCTTTTGGACAGAAATCAATTCCAAGTAATGCGGACGAGAAGCTAGTCAAGCAGGTGCAAGCGGAATGTAAAGGCCTGCCACTTGCTCTGAAGGTGATCGGAAGCTCTTTGTATGGTCAGCCTCATCCAGCCTGGGAGGGTGCCAAGAACAAGCTCTTAAATGGGGAATCGGTATCAGATTATCACAAAGAAGGGCTTCTTAGATGCTTGGAGACCAGTATTGATGCCCTGGACGAGGAAGCACGGGAGTGCTTCTTAGACTTGGGGTCATTTCCAGAGGATAGAAAAATCTCAGTGGATGCATTATTGGATATTTGGGTTTATGTGCGAAAGATGGAGTGGCAAGATGCTTTTGTCATCTTGTTAGAGCTTGCAAGCAGAAATCTGTTGAATTTAACAAGCAATCTCAGGAGCCAAGCAATCAATTATGGCAGTGCCTCTGAGCTGTACTTTTCTCAACATGATGTAATGCGGGATTTGGCCCTATATTTGGCATCCCGAGGCAGCATAGCTCGCAGGAAGAGGTTGCTTATGCCCAAAAAGGAGGAGAGTTTGCCAGCAAAATGGGAACTGCTCAAGGATCAAGCGTTTGATGCTCAAGTTGTTTCCATTCACACAGGTGCAATGGAAGATGATCAGTGGTGTGAGATGAATTTTGGCGAGGCTGAGGCTTTGGTTTTACTCTTTTCTGCGAGCAAATACTTTGTTCCATCATTTTTGAGTTCCATGAGGAAATTGAAAGTCCTCATAGTGTTTAATTATGGGTACAAGAAAGCCACAGTGAACGGTCTACCAGCCTTATCTTCACTTACTCAGCTTAAGACTATTCACTGGGAGAAGTTGAATATGCCCCCACTTCAAGAGCACAGTAAAGTCTTGCAGAACTTGGAGAAGCTATCTTTGAGATTATGTGAAGGGCTTGGAAATATGTCCAGGTTCAACAGCTCTCAGTCAAGCCTAAAGCTTCCCATAATGCAAGATTTTAACTTGGACCATTGCTGTGATTTAGAGGAGTTACCCCCTGGTATCTGTGACATGTCATCAGTTGAGAAGTGGTCTATCACTAGCTGTCATCTTCTACAGAAGTTGCCTGATGACTTGGGGAAGCTCAGCTCTTTAAGAATGTTAAGCGTATCAGCATGTCTAGGTTTGAAAGAGCTTCCAGCATCTATTGGAAAACTTGGGAAGCTGGAATATCTGGACATTTCGCTATGTGAATGCCTAAAAGAACTTCCCGAAGAGATAGGACAACTTAAGAAACTCGAGGAGCTTGACATGAGAGAGTGCTCTCGATTGAGGAAGCTGCCTAAATCAGTTGGAAGGATGAGACATCTAAAGCATGTTATCTGTGATGAGAAGATTGGACAGCAATGGATGCGTTTCAAGAGCTCTGCTATTCCAGAGCTTAGAGTTGAAGTGGTAGAGGCACACTTCAGTCTGGATTGGCTGGATGCT
>gnl_Poptr_v3.0_Potri.007G038700.1
ATGGAATGTGTTGTTGCTGGTTTTGTTGCAGAGAAAGTATTAGGGGAGTTGTTAAAATCTGTGAAGGAAGCGATGAGGAAAAAGAAAAAGTTAGAAACTACCTTGAAGAGCATCGAATCCACACTCAACTCTATAATTCCAGTCGTTGAAAGCATAAATGAGTTAAACGAAAAATTAGATCGTGAAGATGAGGACATAGGGAGATTGTGGAAACAAATAAAAGAAGGGCAGGAACTTGTTAGCAAATGCTCAAAAGGAAATTGCTGTGGTTCTTGCTTTAAACAGTCTAATTGCACTGAGGAACTTAGAGATTTCGATCATTCACTTAAAAGTTTCTATGATTTTGTTTTACCATTGAAAGGAACAAAGATTCTTATTGATACTAGGGAAGATGTCAACGAAATCAAGGAAAAGGTGAGAGACATCCGTGAGGGAGTGAGAGACATCCACGACAATGTGAAGCAGGTGAAGGAGATTCATCGGGATGTGAAAGATATTTATACCAATGTGGAAGGCGTAGGTGAGAGGGTCAAAGTTATTCACGATGAGGTGCAAGAAGTGAAAGAAGTTCGTGAAGAGGTGAAAGTAACTCACGTTGGTGTGAAAGACATCCAAGTGCAAGTCAAAGAAATTCATGAGGAGGTGAAAGATATGCGTAAGGATCTTCGTTCAAATATTCAAACAGAAAAGGCAGCCAGTCCTATGTCAAATAGCAATGTACCTTTGTGGCCTTTTACGCCTCCAGAGCCACCACAGATTACTGTTGGATTGGACAAGCCAACGAAAGATTTAAAGAATGAATTATTCAAGGATGGAATGTCCACGGTTGTATTAACAGCTCCTGGTGGATGTGGAAAGACCACATTGGCTAAAAAACTTTGTCATGATGAAGCTATTAAAGAAAAATTTAAAGATAATATCTTCTTCATCACTGTCTCAAAATCACCCGATCTGAAGGTCATTATACAGCAGCTATTTCGGCATAAGGGTCATTCGGTCCATGAGTTTCGAACTGATGAAGAAGCAGTAAACTGCTTGGAGCAATTGCTGAAGCAAATAGGAACAAAGCCTATATTATTGGTCCTCGATGATGTTTGGTCGGGATCAGAGAGCCTTCTGGAAAGGTTCAAGTTCCAAATACCAGGATACAAGATTTTGTTGACATCAAGATCTTCACTCGGTGGATTTGGTTCGAAATATAAATTGGATACGTTGAATTATGAAGACTCCCTGAGTCTATTTAGACAGTCAGCGGAGCTACGGAATAGCACCTCTAACAATGTAGAAGATGATGTTTTGAAGAAGATAGTGAGCTTTTGCAAGGGATTTCCACTAGCTCTTTCAGTCGTAGGCCGTTCACTCCGCCAACAACGACCAGAGATATGGAGAAATAAAGTGAAGCAATGGTCAAAAGCTGGGGCTTTTTTTGAATCCAATAATGATCTGTTTACTTGTCTAAAGAGTAGCTTGGATGCGTTGGATAATAAGTTGAAGGAATGTTACATTGACTTGGGAGCATTTCCTGAAGGTCAACTGATACCTGCCAGTGCCATCATTGACATGTGGGAGGAGTTGTATGAAATGAATGGAGATGGTCTGAACTCCATATCAAACCTCCATGAACTATCCTCCTTGAATCTCATTGATCTGGTAGATACAAGGAGGGATGGAAGTGAAAGAGAGAACTATAATGAAACCTTTGTCACACAGCATGACCTTCTTAGGGATCTGGTCAACCATGTTAGCGGATTGGCTGGTTCAGAACAGGGGAGGAAAAACCTAGTTGTGGACATAAATGGAAATGAATTTCGGGGCTGGTGGAAGAATCAAACAATCAGCGCCCATGTCTTGTCGATCTCCACAGATGAAACTTTCTTGTCAAATTGGCCCAACATTCAAGCTCCTGAAGTTGGGGTTCTAGTTCTCAATTTTCGTACGAAGAAGTACACATTACCCAAGTTCATCAAGAGCATGGATAAACTAAAGACTTTGATCCTCACAAATTATGGTTTTTTCTCAGCTGAAATAAGTAACTTTATAGTTCTTGGAAACCTGTCCAATCTAAAGAGGATCAGGTTGGAGCAGGTTTTGATTCCTTCCCTTACCATTAACTGTGTGCAGTTAGAAAATCTGCAGAAAATATCGTTGATCGGGTGTAATATTGGTCCGGCCTCCGGTGACAAAGCTATCCGGATTTCAGATGCACTGCCGAAACTAGTGGAGATCAACATTGGCTACTGCAATAGTCTGAATGAATTGCCTGTTGGACTCTGTGATATTGTCTCCCTAAAGAAACTTCGCATCACCTACTGTCCAGGCCTGTCAATATTGCCTCGAGAAATCGGAAAGATGGTGAATTTGCAAGTCTTGATGCTTAGCTCCTGCAGAAATTTGTCAGATTTGCCAGACACTATTGGAAGCCTCCATAAACTGAGCATTCTTGACATATCAGACTGTATTAGCATTAAGAATTTGCCAGAACAGATTGGCGAGCTGCAGAGTCTAAAAAAGCTTTACATGACAGGATGCTCAAATTGCAGGTTACCTAACTCAGTCACCACTCTTCATAGTTTGAAGTCCGTGATCTGCGATGAAGAAACAGAGAAATCATGGAAACCTTTCAAGCGCGACCTCCCAAACGTGACTATCATTTACTGGGTC
>gnl_Poptr_v3.0_Potri.007G039200.1
ATGTGGATGGAATTGTACAAGCTAGATGAAGAAGCATATGCCGTTGCCAAAATCCAGGAACTCTCTAACATGAATTTAGTTGATCTTGTAGTCACAAGGAATTATCTAAGCAGCTGCTATAATCATCACTTCGCTATGCAGCATGATCTTCTAAGAAAGCTAGCTATCCATCAAAGTGACTTGGAACCACTGGAGCAGAGAAAAAGACAAGTTCTGGAGATCTGTGCAAACAATGTCCCTGACTGGTGGATGGAACAGAAGCAGCCAAGCATTAGTAGCCGCCTGTTGTCTATCTCCACAGAATTTAGTAATTTCTCACTTCTTACTTCTGTACCCAACTTGAAGAGAATCAGATTAGAGCAGGTTTCAATTCCTTCCTTTGCCTTCACAAATATGAAGTTTGAGAATCTACAAAAGCTATCTTTGTTTACGTGCAACATCGGTCAAGCTTTTAGCACCTCTACCATCCAGGTTTCAGAAGCATTGCCAAAGTTAGAGGAAATAAACATTGACTACAGCAATGATCTGATAGAATTGCCTGCTGAGATCTTTTATCTTATCAAGCTAAAGAAAATCAGCATTACCAATTGTCACAAGTTGATTGCATTGCCTAGGCCTAGAGAAATTGGCAAGTTGGTAAATTTAGAAATTCTAAGACTTAGTTCCTGTATAAAATTGCTAGAGTTGCCATACACAATTGGGGGCCTCCATAAGTTGAGGATTCTTGACATATCAGAGTGTTTAGAAACTGAAAGA
>gnl_Poptr_v3.0_Potri.007G039300.1
ATGGCAGCTGAATTGCTTGGCGGAGCAGTGTTCGGAGAGCTGCTAAAAGTAATTGAGAATGTGGCACAAAAAGCCCTCGTGTTCAAGACCAAATTGAAGCAAATACAAGAAACTCTAGAATCCAACATTCCAATTTTAGATGAAATCAAACAGTTGGATGAAGAATTGGATCGTAGAAATGAAGAGATTGAAAAATTAATGGAAGTGATCAGGAATGGCGAGACGCTCGTTCTTGAATGCTCAAAAATTCGTTGGTATCATTGTTGGAGAAGGCCAAAATACACAGACAAGCTCATCGAGTTAGAAAGATCAATCAACCAATTCTTTCAGACTGTTATGCCAGCGCAAATAGCAAGAGACACCAAAGAAATTCTGTTGGAGGTAAGAGGCCGCAAGGGTTCAGGTTCAAACGGAACGATTGATGGACGTGATGTCTCATGTGCAGTCCCAGAGTCTCTGGTGAATCCTGTTGGATTACAGGTGGCCATAGGAGAATTGAAGATGAAGCTGTTTAAGGATGGGGTGTCTATTGTTGTACTGTCTGCTCCTCCAGGCTGCGGAAAAACAACATTGGCAAGACTACTTTGTCATGATAAAGAAGTTGAAGAAAAATTCAAGGATAACATTTTTTATGTTATTGTGTCGAAAAACACCAACATGGAAGGCATTGTAAGGGCACTATTCAATCATAAAGGTCAGAAGCCCCCAAGTGATTTTCGAAGTGATGAAGATATAGTCTACCGGTTGGAGCAATTTTTGAACAGCATTGGACCAAGTCCAATATTGTTGGTCCTGGATGATGTTTGGCCTGAATCAGAGTCGTTTCTTGAAAAGTTTATGTTCCAAATCAAAGATTACAAGATTTTGGTAACATCAAGATCTGTATTTCGAAGATTTGGTTCTACATATGAATTAAAACCATTGAATTATGAAGATTCGTTGACTCTTTTCAGAAGCTCCGCATTCCTACCTCATCAGAGCCAGGACATTCCAGATAAAAATGTTGTCAGCAAGATTGTGAAAGGCTGCAAGGGGTTCCCACTGGCCCTTAAAGTGGTTGGCAGTTCACTCTGTGGAGAGCCTGAAGAAATTTGGAAAACTAGAGCAATGGAGTTGTCTAAAGTTGGTTCTATTTTTGAATACACTGACCTGCTCAATTCTCTCCAGAAAAGTTTGGATACCTTAGATAACAAGGTTATCTTGAAGGAGTGCTTCATAGACCTATGTTCATTTCCAGAAGATCAAAGGATTCCTGTTAATGCCCTTGTTGATATGTGGATGGAATTGTACAATCTAGATGAAGAAGCATATGCTGTCGCCAAACTCCAGGAACTCTGCAACCGGAATCTAGTTGATCTTGTAGTCACAGGGAACGTTGCTAGTGGCTGCTACAATCAGCAGTTCGCCATGCAACATGACCTTCTTAGAGAGCTAGCCATCTGTCAGAGCGACTCAGAGTCCATTGAGCGGAGAAAAAGACTAATTCTGGAGATAAGTGCAAATAATGTTCCTGCCTGGTGGATGGAACAGAAGCAGCCAAACATTAGTTGCCGCCTCTTGTCTATCTCCACAGATGAAAAGTTCTCGTCAAGTTGGTGCTTCATACAAGCACCTGAAGTTGAGGTTTTGGTTCTTAATGTTCGATCAAAGAACCACACCTTACCAGAGTTCATAAAGAAAATGGAGAAGCTGAAAGTTTTGATAGTCGAGAACTACGGTTTCTTCCCAACTGAATTAAATAATTTCCTACTTCTTGGCTACGTAACCAACTTGAAGAGAATCAGACTGGAGCGTGTTTCAATTCCTCCCTTTGCCTTCACCACTGTGAAGTTAGAGATTCTACAAAAGCTAACCTTGTATATGTGCAACATTAGTCAAGCTTTTAGTACCTCTACCATCCTGGTTTCAGAAGCATTGCCAAATATAATGGAAATCAACATTGAGTACAGCAATGATCTGATAGAATTACCGGTTGAGATCTGTCTTCTTACCAAGCTAAAGAAACTCAGCATCATCAATTGTCATAAGTTGGTTGCATTGCCTAAAGAAATCGGAAAGTTGGTTAATTTAGAGGTTCTAAGGCTTGGTTCCTGTATTGAATTGTTGGAGTTACCGAACACAATCGGGGGTCTCTGTAACTTGAGTGTTCTTGACATATCAGAGTGTTTAGGAATTGAAAGATTACCCGAAGAGATCGGCGAGCTGCAAAATCTAAGGCAGCTCCTTATGATGGGCTGCTCATGCAACTGTGAGTTGCCACAATCAATCATGAACCTTGAACATTTGAAGGAAGTCGTCTGTGATGAAGAAACAGCCATTTTGTGGAAACCAATTATGCTTGTTTGCAAGAATTTGAGGATTAAGGTTCAGAAAGAAGAAGTCAACTTAAACTGGCTTTACAATCATCGTTTT
>gnl_Poptr_v3.0_Potri.007G038900.1
ATGGACCTTGGTTCATTCCCTGAAGACCAGAGGATTCCTGCCACTACCCTTATTGATATGTGGGCAGAATTGTATAACCAAGATGAGGACGACGCCATTGCCAATCTCCATGAACTCTCTGATAGGAATCTGATTGAAGTTGTAGTTACAAGGAAAGATGCAAACGAAGACGATGGGTCCTATAATGAGCATTTTGTCATGCAGCATGACCTGCTCAGGGAGCTGGCCATCCGTGGAAGCAACTCAGGAAACATTGAGCACAGGAAACGAGTATTATTGGAGATAATTGAAAATAAAATCCCTGAGTGGTTGATGGAACAAGATCAGCTATCAATCAGGGCCAAACTCTTATCTATCTCAAAAGATGAAACATTCTCATCAAGTTGGTCCACCATGCAAGCGCCGGAAGTTGAGGTTTTACTTCTGAATTTTCAGACACAGAAATACTCATTGCCTGAGTTCATAGAAAGAATGAATAAGCTAAAAGTTTTAGTACTTCACAATTACGGGTTCGTTCCAGCCGAATTGAGCAATTTCCCACTTCTTGGTTCTTTATCAAATCTAAAGAGAATAAGACTGGAAAAGGTTTCCATCCCATCCCTTTTCTTGACTTCAATGAAATGGAGGAAGCTAGAAAAGATGTCCTTGGTTATGTGCAATATTGATCAAGCTTTTAATAAATCTACCAACAAGATTTCGGATGCATTCCCAAAGTTAGTCGACCTCACCATTGACTACTGCAATGATCTGGAGGAATTGCCAACAGGATTCTGTGATCTTGTCTTGCTACGAAAGCTCAGTATCACAAATTGTCATAAGCTTTTGGCACTGCCAGAGGACATGGGAAATTTACTTGATTTGGAGGTCCTAAGGCTCAACTCCTGCATCGAATTGACAGAGTTACCGGGCACAATCGGTAGACTTCATAAGTTGCAGATTCTTGACTTATCCGAATGTCTAAGTGTAACAGAATTGCCAGAACAGATCGGCCAGTTGGATGATCTGAGAAAGCTCTACATGATAGAGTGCTCAAGTTGTGAATTGCCATCATCAGTTGCGAATCTTGTCCACCTAAAAGAAGTAATAGGCGATCAAGAAACTGCCATGTCATGGAATCGTTTCAAACCCTGCCTTCCATCTCTGACGATAAAGGTACATAAGGAAAACAACTTGAACTGGCTTGGT
>gnl_Poptr_v3.0_Potri.007G039000.1
ATGGCAGGTAAAATTGCTGTATCAGCAGTTGCTGGGGCTGGTTTCGAGATAATTTTTGGTGATTTCTTAAAGATGGTTTTAAAAGCACAGAAAAACAACTCCCAGTTCGAGCCAAGCTTGAAGCGCCTAGAGGAGATGTTGAAAGAAATGTCTCCAAATATCAAGAAAATAGAATCTTTCAACGCAGAACTTGATCAACCAAAGCAACTTGAAAGGCTCAAAGGATTAGTGACAAAAGGCAATGATTTAGTCAATAAATGCTCAAAAATCCAGAAATACAACTATTTGAAGAGGCCTATTTATAACAAGAAACTTATCAAGTTAGAGAAGGATATTCGTGATCATATTAGCAGTGTTTTGCAACTTCAGGTGGTAGCAGATACAAAAGAGATTTTGCATACACAAAATTCGAATTTGGTTGCTGTGAAAGATGTTTCTTATGGAGTAAGACAGTTAAATGATCAAATCGGGAAGTTAAGCATGACTCTAAGCAATGGTAGTAGGGTGGATTCAAGCAAGAGCTATAGTAATACTATTTTAGCTGGTGTGTGCTCACCTCCTCTACTGAAAGTGGATCCTGTTGGGTTGAAGATTCCATTGAGTGATCTGGAGATAAAGCTGCTTAATGATGAGACATCACAGCATATTGTGTTATCTGCTCCTGGAGGATGTGGAAAGACAACGTTGGCTACAGCACTTTGTCAACATGGGAATGTTAAAGATAAATTCAAGAGCAACATCTTCTTTATCAACGTTTCAAAGCTGCGCAACCTGCTGGTCATTGTGAAGACGATATTCCAGCATAAAGAATTCGAGTTACCTGATTTTCGAAGTGAAGAAGATGCAGCTAACCATTTGGAACGTTTGTTCCAGCAGATAGGACCAGATCCAATATTATTGGTCCTTGATGATGTTTGGCCAGTATCGAAATATATTCTTGACAAGCTCAAGTTCCGAATAGAAAATTACAAGATTTTGGTGACATCAAGATATGAATTTCCAAGTTTTGGATCCACATATAAATTGAAAACATTGAATCTTGCAGATGCCATGACCCTTTTTCAGAAATTGGCATTTCCATTGGATCAGCAGTCATATGCTCCAGATCAACAAATTCTAGAGGAGATGGTAAAATGCTGCAGGGGATTTCCTCTAGTCATTTCAGTGGTTGGAAAATCTTTGTGCCGGAAGTCCGCTGCAGAATGGCGTAAGAGAGTTAGGGAATGCTCTAAAGCTGTTTCTATTCTTTCCCACGATGAAATTCTCGATTGTCTTCAAAGCAGTGTGGAAGCCTTCAATGATGATGTAGTAGCCAAGGAATGTTTCATGGACCTTGGTTCATTCCCTGAAGACCAGAGGATTCCTGCCACTACCCTTATTGATATGTGGGCAGAATTGTATAACCTAGATGAGGACGACGCCATTGCCAATCTCCATGAACTCTCTGATAGGAATCTGATTGAAGTTGTAGTTACAAGGAAAGATGCAAACGAAGACGATGGGTCCTATAATGAGCATTTTGTCATGCAGCATGACCTGCTCAGGGAGCTGGCCATCCGTGGAAGCAACTCAGGAAACATTGAGCACAGGAAACGAGTATTATTGGAGATAATTGAAAATAAAATCCCTGAGTGGTTGATGGAACAAGATCAGCTATCAATCAGGGCCAATCTCTTATCTATCTCAACAGATGAAACATTCTCATCAAGTTGGTCCACCATGCAAGCGCCGGAAGTTGAGGTTTTACTTCTGAATTTTCAGACACAGAAATACTCATTGCCTGAGTTCATAGAAAGAATGAATAAGCTAAAAGTTTTAGTACTTCACAATTACGGGTTCGTTCCAGCCGAATTGAGCAATTTCCCACTTCTTGGTTCTTTATCAAATCTAAAGAGAATAAGACTGGAAAAGGTTTCCATCCCATCCCTTTTCTTGACTTCAATGAAATGGAGGAAGCTAGAAAAGATGTCCTTGGTTATGTGCAATATTGATCAAGCTTTTAATAAATCTACCAACAAGATTTCGGATGCATTCCCAAAGTTAGTCGACCTCACCATTGACTACTGCAATGATCTGGAGGAATTGCCAACAGGATTCTGTGATCTTGTCTTGCTAAGAAAGCTCAGTATCACAAATTGTCATAAGCTTTTGGCACTGCCAGAGGACATGGGAAATTTACTTGATTTGGAGGTCCTAAGGCTCAACTCCTGCATCGAATTGACAGAGTTACCGGGCACAATCGGTAGACTTAATAAGTTGCAGATTCTTGACTTATCCGAATGTCTAAGTGTAACAGAATTGCCAGAACAGATCGGCCAGTTGGATGATCTGAGAAAGCTCTACATGATAGAGTGCTCAAGTTGTGAATTGCCATCATCAGTTGCGAATCTTGTCCACCTAAAAGAAGTAATAGGCGATCAAGAAACTGCCATGTCATGGAATCGTTTCAAACCCTGCCTTCCATCTCTGACGATAAAGGTACATAAGGAAAACAACTTGAACTGGCTTGGT
>gnl_Poptr_v3.0_Potri.007G039100.1
ATGGCAGGTCAAATTGCTGTATCAGCAGTTGCTGGGGCTGGTTTCGAGATAATTTTTGGTGATTTCTTAAAGATGGTTTTAAAAGCACAGAAAAACAACTCCCAGTTCGAGCCAAGCTTGAAGCGCCTAGAGGAGATGTTGAAAGATATGGCTCCAAATATCAAGAAAATAGAATCTTTCAACGCAGAACTTGATCAACCAAAGCAACTTGAAAGGCTCAAAGGATTAGTGACAAAAGGCAATGATTTAGTCAATAAATGCTCAAAAATCCAGAAATACAACTATTTGAAGAGGCCTATTTATAACAAGAAACTTCTCAAGTTAGAGAAGGATATTCGTGATCATATTAGCAGTGTTTTGCAACTTCAGGTGGTAGCAGATACAAAAGAGATTTTGCATACACAAAATTCGAATTTGGTTGCTGTGAAAGATGTTTCTTTTGGAGTAAGACAGTTAAATGATCAAATCGGGAAGTTAAGCATGACTCTAAGCAATGGTAGTAGGGTGGATTCAAGCAAGAGCTATAGTAATACTATTTTAGCTGGTGTGTGCTCACCTCCTCTACTGAAAGTGGATCCTGTTGGGTTGAAGATTCCATTGAGTGATCTGGAGATAAAGCTGCTTAATGATGAGACATCACAGCATATTGTGTTATCTGCTCCTGGAGGATGTGGAAAGACAACGTTGGCTACAGCACTTTGTCAACATGGGAATGTTAAAGATAAATTCAAGAGCAACATCTTCTTTATCAACGTTTCAAAGCTGCGCAACCTGCTGGTCATTGTGAAGATGATATTCCAGCATAAAGAAATCGAGTTACCTGATTTTCGAAGTGAAGAAGATGCAGCTAACCATTTGGAACGTTTGTTCAGGCAGATAGGACCAGATCCAATATTATTGGTCCTTGATGATGTTTGGCCAGTATCGAAATATATTCTTGACAAGCTCAAGTTCCGAATGGAAAATTACAAGATTTTGGTGACATCAAGATATGAATTTCAAAGTTTTGGATCAACATATAAATTGGAAACATTGAATCTTGCAGATGCCATGACCCTTTTTCAGAAATTGGCATTACCATTGGATCAGCAGTCATATGCTCCAGATCAAAAACGTCTAGAGGAGATGGTAAAATGCTGCAGGGGATTTCCTCTAGTCATTTCAGTGGTTGGAAAATCTTTGTGCCGGAAGTCTGCTGCAGAATGGCGTAAGAGATTTAGGGAATGCTCTAAACCTGCTTCTATTCTTTACGACAATGAAATTCTCGATTGTCTTCAAAGCAGTGTGGAAGCCTTCAATGATAATGTAGTAGCCAAGGAATGTTTCATGGACCTTGGTTCATTCCCTGAAGACCAGAGGATTCCTGCCACTACCCTTATTGATATGTGGGCAGAATTGTATAACCTAGATGAGGACGACGCCATTGCCAATCTCCATGAACTCTCTGATAGGAATCTGATTGAAGTTGTAGTTACAAGGAAAGATGCAAACGAAGACGATGGGTCCTATAATGAGCATTTTGTCACACAGCATGACCTGCTCAGGGAGCTGGCCATCCGGGAAAGCAACTCAGGAAAAATTGAGCACAGGAAACGAGTATTATTGGAGATAATTGAAAATAAAATCCCTGAGTGGTTGATGGAACAAGATCAGCTATCAATCAGGGCCAAACTCTTATCTATCTCAACAGATGAAACATTCTCATCAAGTTGGTCCACCATGCAAGCGCCGGAAGTTGAGGTTTTACTTCTGAATTTTCAGACAGAGAAATACTCATTGCCTGAGTTCATAGAAAGAATGAATAAGCTAAAAGTTTTAGTACTTCACAATTATGGGTTCGTTCCAGCCGAATTGAGCAATTTCCCACTTCTTGGTTCTTTATCAAATCTAAAGAGAATAAGACTGGAAAAGGTTTCCATACCATCCCTTTTCTTGACTTCAATGAAATGGAGGAAGCTAGAAAAGATGTCCTTGGTTATGTGCAATATTCATCAAGCTTTTAATAAATCTACCAACAAGATTTCGGATGCATTCCCAAAGTTAGTCGACCTCACCATTGACTACTGCAATGATCTGGAGGAATTGCCAACAGGATTCTGTGATCTTGTCTTGCTAAGAAAGCTCAGTATCACGAATTGTCATAAGCTTTTGGCACTGCCAGAGGACATGGGAAATTTACTTGATTTGGAGGTCCTAAGGCTCAACTCCTGCATCGAATTGACAGAGTTACCGGGCACAATCGGTAGACTTCATAAGTTGCAGATTCTTGACTTATCCGAATGTCTAAGTGTAACAGAATTGCCAGAACAGATCGGTCAGTTGGATGATCTGAGAAAGCTCTACATGATAGAGTGCTCAAGTTGTGAATTGCCATCATCAGTTGCGAATCTTGTCCACCTAAAAGAAGTAATAGGCGATCAAGAAACTGCCATGTCATGGAATCGTTTCAAACCCTGCCTTCCATCTCTGACGATAAAGGTACATAAGGAAAACAACTTGAACTGGCTTGGG
>gnl_Poptr_v3.0_Potri.002G129300.1
ATGGTGGTCACAGACCTCTTTTTAGGGGAGATAGCCACCGAACTCCTCAAACAGCTACTAGCAATATCAAAAAAAGCCAGCCTATGCAAATCAAGTGCAGAATCTTTAATGGCAGGCATAAACGAACTCATCCCTATGATTCAAGAAATCAAATTATCCGGTGTTGAACTCCCTTCGAACCGCCAATTCCAACTCGACCATCTCTCTCGCACGCTCCATGAAGGCCTCGAGCTCTCCAAGAAAGTCCTCAAATCAAACCGCTGGAACGTCTACAAAAACCTCCAGTTAGCAAGAAAGATGGAAAAGATTGAAAAGAAAATATACATGTTTATCAATGGACCTTTACAGGTTCATTTATTAGCTGACGTGCATCACATGAGGTTTGAAACAACAGAGAGGTTTGATAAGTTGGAGTGGTCAGCCAAGAAGTTAGAGGAGAGTATAGGGAATTTGAAGATCGGGGTGGGAGGTGGTGGTGGTGGTGGCTGGATGGAGGAAGCGGTGAAGAGATTGGAGGACGAAGAGATGAAGTGGGAGGGTAGTTTTGGGAATAATTTTTATTCGGGGTTAGGTATTGAAGAAGGGAAGAGGAAGGTGAAAGAAATGGTCATCGAGAGTAAGAATTTAAATGTTGTTGGGATTTGTGGCATTGGTGGGTCTGGAAAAACTACTTTGGCTAATGAAATCTGTAGAGATGATCAAGTTAGATGTCACTTTGAGAACAGGATTTTTTTCTTGACAGTATCACAGTCTCCGAATGTGGAGAACCTGAGGGCAAAAATCTGGGGATTTATTACAGGGAATGATGGAATGGGTGGTATGGGCTATGATTTGGTCCCAAAATGGAATTTGCAATTTGAATGGAGAATCGTAGCCCCAATGTTGATTGTTCTTGATGATGTGTGGTCGCTCCCGGTGCTTGATCAGCTCATTTTTAAAGTAGCTGGATGCAAAACTCTAGTGGTTTCTCGTTTCAAATTCCCGAAAGTTTGTAATGCTACTTACAACGTAGAATTATTGAGGAGAGAAGAAGCAATCTCATTGTTCTGCCACTCTGCTTTTGGAAAGACATCTATTCCTCCTGCTGCTGATTCAAATTTGGTCAAGCAGATTGTCGATGAGTGTAAAGGCCTGCCCTTGGCTCTCAAAGTGATTGGAGCTTCGTTAAGGGACCAACCTGAAATGTACTGGGAAAGTGCGAGGAAGAGGCTGTCAAGAGGGGAGCCTATTTGCGAGTCTCATGAAAGCAAGTTGCTTGATAGGATGGCAATTAGTACCCAGTTCTTGTCTAAAAACGTCAGGGAATGTTTCTTGGATCTGGGATCCTTCCCCGAAGACAAGAAGATCCCTCTTGATGTTCTCATCAACATGTGGGTTGAGATTCATGATATCGACCCGGAAGAAGCATTTGCTATCCTTGTTGAGCTTTCGGATAAGAATCTTCTCACTCTGGTGAAGGATGCACGAGCTGGGGATTTGTATAGCAGTTACTATGAGATTTGTATTATGCAACATGATGTGTTGCGGGACCTTGCTATTCATTTGAGCAGTTGTGGAGACATAAATGAGCGCAAGCGATTACTTATGCCAAGAAGAGAAGCACAGCTTCCAAAAGAATGGGAGAGAAATGCGGACCGGCCATTCAATGCTCAAATTGTTTCGATCCATACAGGTGAAATGAAAGAAATGGATTGGTTCCGCATGGATTTTCCCAAGGCTGAAGTGCTCATCCTGAACTTCTCGGCAAATGACTTCTTCTTGCCTCCCTTCATCGATGACATGCCAAAGCTCAGGGCATTGGTCATGATAAATTACAGTACAAGCAATGCAACCATTGGCAACTTCTCCATTTTTTCAAGTTTGGCTAATTTGAGGAGCCTTTGGCTCGAGAAAGTATCCATCGGTAGATTATCTGAATCTACTGTCCCCTTAAAAAATTTGCGAAAAATATCTCTAATCCTGTGCAAGATAAACAAGAGCCTTGATGAGTCTGTCATAGACTTATCCCACATCTTCCCATCTCTCTCAGAGCTTACAATCGATCACTGTGAAGATTTAATCCAGTTGCCTTCCAGCATTTGTAGGATTCACTCGCTCCAGAGTCTGAGCATCACCAATTGCCACAACCTAGAGAAATTACCTCCCAATCTGGGCAACTTAAAATCTCTACAAATTCTAAGGTTGTATGCTTGTCCAACACTGAAAATGCTTCCACCATGTGTATGTGACCTAATTTGGTTGAAGTTCTTAGACATCTCGCAATGTGTCAATCTGAAAGGTCTTCCTGAGTGGATTGGTAAGCTATCGAGGTTAGAGAAGATTGACATGAGAGAGTGCTCGCTAGTGAAGCTGCCAAATTCTGTTGCATCATTGGAGTCTCTGCGTAAAGTAATCTGCGAAGAAGATGTTTCTTGGTTGTGGAAGGAGATGAAGAAAGTGAATCTTGATGTCCAAGTTGCAGAAAAATGCTACAGTCTGGACTGGCTTGATGATTAT
>gnl_Poptr_v3.0_Potri.014G035700.1
ATGGCGGTCACAGACCTCTTTGCAGGGGAGATAGCCACCGAACTCCTCAAATTGCTATTTTCAATATCAAGAAAATCCCGCCCATGTAAATCAAGTGCAGAATCTTTAATGGCAAGCGTAAACGAACTCGTGCCTATAATTCAAGAGATCAAGTACTCCGGTGTTGAACTCCCTTCCAACCGCCAATTCCAACTCGACAGTCTCTCTCGCACTCTCACTGAAGGCCTTGAGCTCTCCCGCAAAGTCTTAGCTTCAAACCGCTGGAACGTCTACAAAAACCTTCAGCTAGCAAGAAAGATGGAAAAGATGGAAAAGAAAATATCCACGTTTATCAACGGACCTTTACAGGCACATATATTAGCTGACGTGCATCACATGAGGTTTGAAACTACAGAGAGGTTCGATAAGTTGGACTGGTCAGCCAAGAGGCTAGAGGAGAGGATAGGGAACTTGAAGATCGGGTTGGGAGGTGGTGGTGGTGGTGGTGTTGGTGGCTGGATGGACGAAGCGGTGAAGAGAGTGGAGGAGGAGAGGAAGTGGGATGGGAGTTTTGGGCAAAATTTTTATCTGGGGTTGGGGATTGAAGAAGGGAAGAGGAAGGTGAAAGAAATGGTTTTTGAGAGAGAGATTTTCAATGTTGTTGGAATTTGTGGGATTGGTGGGTCAGGCAAAACTACTTTGGCTAATGAAATTTGTAGAGATGATCAAGTTAGACGTCACTTTGAGAACAGGATTTTGTTCTTGACAGTATCACAGTCTCCGAACGTGGAGCAATTGAGGGCGAAAATTTTGGGGTTTATTACAGGGGCTGATGGAATGGGTGGTATGGGCAATGATTTGGTCCAAAAATCTAGTTTTCAATTTGAATGGAGAATTGGAGCCCCAGCGTTGATTGTTCTTGATGATGTGTGGTCAGTCAAGGTGCTTGAGCAGCTCATTTATAAAGTTGCTGGATGTAAAACACTTGTGGTTTCGCGTTTCAAATTCCCGACAGTTTTTGATGCTACTTACAATGTCGAATTGTTGAGAGGAGATGAAGCAATCTCCTTGTTTTGCCACTCTGCTTTTGGAAAGACATCTATTCCACCTGCTGCTGATTCAAATTTGGTCAAGCAGATCGTTGATGAGTGTAAAGGCCTGCCCTTGGCTCTCAAAGTGATTGGAGCTTCGCTAAGGGACCAACCTGAAATGTATTGGGCAAGTGCCAAAAAGAGGCTGTCAAGAGGTGAACCTATTTGTGAGTCTCATGAAAGCAAGTTGCATGATAGGATGGCCATTAGTACCCAGTTCTTATCTAAAAAGGTCAGGGAATGTTTCTTGGATTTGGGATCCTTCCCTGAAGATAAGAAGATCCCTCTTGATGTTCTCATCAATGTGTGGGTCGAGATACACGACCTTGATGATGAAGAAGCATTTGCAATTCTTGTTGAGCTATCTGACAAGAATCTTCTCACCCTGGTGAGGGATGCACGAGCTGGAGACAAGTATAGCAGCTACTATGAGATTTGTGTGGTGCAACATGATGTGTTGCGGGACCTTGCTATTCATTTGAGCTCGTGTGGAGATGTAAATGAGTGCAAGCGATTACTTATGCCAAGAAGAGAAGCGCAGCTTCCAAAGGAATGGGAGAGAAATGCGGACCGACCATTCAATGCTCAAATTGTTTCAATTCATACTGGTGAAATGAATGAAATGGATTGGTTCCGCATGGATTTTCCCAAGGCTGAAGTGCTCATCCTGAACTTCTCTGCAAATGAGTTCTTATTGCCTCCTTTCATTGATGACATGCCAAAGCTCAGGGCATTGGTAATGATAAATTACAGTACAAGCAACGCAATCGTTGGCAACTTCTCCGTTTTTTCTAATTTAGCTAATTTGAAGAGCCTTTGGCTTGAGAAAGTATCCCTTGCTCGATTATCTGAATTTACTGTCCCTTTAAAAAAATTACGAAAAATATCTCTAATCCTGTGCAAGATAAACAACAGCCTTGATGATTCTGTCATAGACTTATCCCACATATTCCCTTGTCTCTTAGAGATTACAATCGATCACTGTGAAGATTTAATCCGGTTGCCCTCCAGCATTTCTAGGATGCAATCACTCAAGAGTCTGAGTATCACCAATTGCCACAACCTAGAGAAACTGCCTCCCAATCTGGGCAACTTAAAATCTCTACAAATTCTAAGGCTGTATGCTTGTCCAACCCTGAAAATGCTTCCCCCAAGTATATCTGACCTAGTTTGCTTGAAGTTCTTAGACATCTCTCAATGTGTCAATTTGAAAGCTCTTCCTGAAGGGATTGGTAAACTATCAAGGTTGGAGAAGATTGACATGAGAGAGTGCTCACTGATGAAGCTGCCATATTCTGTTGCATCATTAGAGTCTTTACGTGTAGTAATCTGCGATGAAGATGTTTCTTGGTTATGGATGGATTTGAAGAAGGTTAATCTTGATGTCCAAGTTGCCGAAAAGTGCTTCAGTCTGGACTGGCTTGATGATTGT
>gnl_Prupe_v2.1_Prupe.7G139100.1
ATGGATCCGGTTACTTTAGTTGTAGGGTCTGCTCTAGGAGCAGCATTTGAAATTCTGTTTTCTGCAGTTCTAAAAGCGAAGCCCACGGCTAAGATGTTTCAAACACACCTCAGAAATCTCAATATCACGCTAGACTCTTTACAACCACTGATTAGACAGATAGCACAATCTGCCAACCATTTTGTTTCCCTAGAGTGCCTAGAAAATTTTACAACAAAAATGGAGGAGGGCAAGAAGCTGGTTGAAGAATGCTGTGATGTGGGAATGTGGAACTGCATCAAACAGCGTGAATACAAAGACAAAATTCTGGCATTGGATGGCTCTCTTCAAAGACTCTTAAGTATACTGACAGTGCAGTTAGTAAGCCATCAAGTTATGCTGCTCAACCGAATTGATGGAAATGTTGTGGCACAAAATCAAAATCAATTTGGAGTTCGGTGTGCAGTACCTCCGCTTCCACTGGTTACTGTTGGCTTGAAGGAGCCTTTGGATGATCTGAAGATGAAGCTTCTTAAGGATGGACCGGTGTCAATATTTGTGCTCACGGCTCCTGGAGGATGCGGGAAAACCACTTTGGCAACAATGTTTTGTCATGATCAAGAAGTCAAAGATAAGTTCAAGGAAAATATCTTCTTTGCCACTGTTTCAAATAAGCTCAGCCACCTTATTGTTCAAGAACTATGGGAACATACGGGAATGCAGGCACCTGCTTTACCAAATGAAGAAATTGCATTTAAATGGCTGCAAAAGTTTGTGACGGAAAGAGGACAAAATCCTTTACTATTGGTCTTGGATGATGTTCAATCTGGATCAGAATCCCTACTTGACAAGTTTAATGAATTCAAAATGCCAAGTTACAAGGTTTTGGTGACATCAAGATATCAATTTCCAAAATTTGGTCGTCCAAATCCTCTAAAAACATTGAAAGATGAAGATGCAATGGATCTTTTTCGTCGTTCAGCATTCCTACCAAATACGAGCTCTAACATACCAGATGATATTCAGAATCAGATCGTAGAGTTGTGTAAGAGATTTCCACTTGCCATTACAGCAATCGGGGACTCACTTTGCAATCGACCTATAGAGATCTGGAGAAAAAGACTACTGGAATTGTCTAAAGGTTCTTCTATTCTTGAGTCAGACCGAAAGTTGCTTGTTTACCTCAAAAGTTGCTTGGATGACTTGGATAAAGGAATGACTACCGTCAAGGATTGTTTCATAGACCTTGGTGTATTTCCTCAAGACCAAATAATCCCTGTTACTGCCCTCCTTGATATGTGGGCAGAGTCATATGAGGGAGCTGAAGATTTTATGTCCATTGCAAACCTCTACGAGCTCACCACTCGCAATCTGGCCACTCTTGTAGTCACAAGGAATGAAGATGCGGATGGCTACTATAGTGAACATTTTGCTATCCAACATGGTATGCTTAGATCGCTATCAATCCATGAGAGTCATCAAGACCCGATCGGACAGAGACTGATCATAGACATACGTGGAGACAAGCTTCCAACGTGGTGGAAAGAGAATAAGCATAAAACGAAGAAGGCTCGATTAGTATCTATTTCAACTGATGGATTGCACTCACCAAAATGGCACAACATGCATCTACCAAAGGCAGAGGTTCTAGTTCTGAATTTTCAGACAGCGAACTATGTTTTACCCAAGTTCGTGAAGAGGATGTCCAAGTTGAAGGTTCTAATAGTCACAAATTATGGTTTCTTACAAGCTGACTTAAGTAATTTCAAGCTCTTGGGTTTTTTACCTGCTCTAAAGAGAATACGATTAGAGCGCATTTCAATTCCTTCCATAAGCAAGAGCGCCATGCAGTTGAAGTGTCTGCAGAACATATCTTTATTCATGTGCAGCATCGGTCAAGCTTTTAGCAACTGTCCCAGCCAAATTTTAGAGGCATTTCCAAATCTGGTGGAATTGAACATTGACTATTGCAATGATTTGGTGGAATTGCCTGCCAAGCTCTGTGAACTTTTCCACCTAAAGAAGCTCAGTATCACCAATTGTCATAAGCTATCTGCCTTGCCTGAAGAGATTGGAAAGCTGGTCAATTTGGAGGTATTAAGGTTAAGGTCCTCCACAGAGTTGGAAAGGCTTCCAGGCTCGATTAAGAACCTAAAAAAGTTAAGCTTTCTTGACATATTTAATTGTTTGAGCATTAAGAAGTTGCCTGAAGAGATTGGTGAAATGAGTGGTTTAAGAAAGATCAACATGGGACAATGCTCAAGACTGCAAGAGTTGCCTCAATCAGTTTTGAAACTTAAGGAGTTACGGGAAGTGATATGTGATGAAGAGACAGAAAACTTATGGGGGGAGCCTTTCAAATCCAGTCTCATAAACATAAACATAACAGTGGCAAAAGAACAACACAACCTTAATTGGCTCTACTACAAGCCT
>gnl_Prupe_v2.1_Prupe.7G139600.1
ATGGGAGGACCAGATTTTGGAGGGGCTGGTCTAGGAGCACTGTTTAATGTGTTGTATGATGGCCTCAAGGAGCTGATCGGCAAGAATGTCATATATAAAACCCTCCTCAAAGCCATCATATCGAGGTTAGACATTTTACACCCATTGATCAAAGAAATAGCAAAATACAACAAGGATTTGGATCTCCCAGATAAGGAACTAGAAAATCTGAAAGTAGGGATGGAGAAGGGCATAGAGCTGGTCCACAAGTGCTCAAAGATTCGTGCTTGGAACATCTATAAAAAGTACAAATATGCCAACAAACTTCTTGATTGGAACGAATCTCTTCTAGGGCTTTTAGATATGCTGAATGTGCAGGGCATAAGGGATGTGAAGGGGAGCTCGGTTTCGGTGAGGAACATAGAGAAGGTGGTCAGCCGAATTGAATCAAGTTTGGTGTTACAATATCAAGATGAGACTGAAGTTTGGGGTGCAGCACCTGAACTTCCGGCGCTTGTAGTTGGGTTGGATTTTCCTTTGAAGGAGTTGAAGAGGAAGCTTCTTAATTTTAAAGATGGGGTGTCGATGCTTGTTCTGACCGCTCCTGGAGGATGTGGCAAGACCACTTTGGCAACAGCATTTTGTCAAGATCAGGAAGTCAAAGATACATTTGGGGACAATATCTTCTTTGTCACTGTTTCAAGCAACCCCAACTTGGAACGTATTGTTCAAGAACTTCATCTACGCAGGGGTTCTAAAGTACCTACTCTCGGAAACGAAATAAATGCAGTTAAGTGGCTGCACCATTTTCTCAAGGAAGAAGGACAAAATCCTTTACTGTTGGTCCTGGATGATGTTTGGTCTGGATCAGAATCCCTTCTGGAGAAGTTTGATCAATTTAAAATGCCAAACTACAAGCTTTTGGTGACATCAAGGTCTGAGTTTCGGGGATTTGGCTCTCCATATTCTTTACAGTCATTGGATTATCACAATGCAATGAAACTTTTTCATCATTCAGCATCCTTGGGAGATAAGAGCTCTCTTATTCCCCAAGATCTTTCAAGACAGATGGTAGAGCGTTGTAAGGGATTTCCACTTGCCATTAAAGTGCTTGGGAGATCACTTTGCGGGCAGCCTATAGAGATCTGGAAAAAGAGAGTAATTGAATGGACTAGAGGTTCTACTGTTCATGATTCAGAGGCTGAATTGCTTCTTTGTCTCCAAAGCAGCTTAGAAGCATTGGATAAAGAAATGGCTATCATAAAGGAATGTTTCTTAGACCTGGGTTCATTTCCTGAAGACCAAAGAATCCCTGCTGCTGCCCTCATTGATATATGGGAAGAGTTATATGATCTAGATGAAGACACAGAGTGCATTGCAAACCTCTACGAGCTCACCAAGCGAAGTCTCGCTAATGTTGTAGTCACAAGGAAGGAAAATATGGAGGGGGATGAGTACTACAATGAACACTTTGTTACCCAACATGATATTCTTAGAGAGCTAGCCATCTACTACTCAAAACTAGAACCAGCAGAACAGAGAACAAGACTGATTATAGACATGCGAGGAAACAAACTTCCCAAGTGGTGGAGAGAACAGAAGCATCCATTGATGAAGGCTCGCCTGTTATCTATCTCAACCGACGGTGTATTTTCAGGAAAATGGCACAACATGCAAGTACCAGAAGTTGAGGTTCTAGTCTTGAATTTCCAGACAGAGAACTATGCCTTACCCGAATCTGTGGAGAACATGGATAAATTGAAGGCTTTAATAGTCACAAATTATGGTTTCTTACCAGCTGAGTTAAGTAACTTTCAACTTCTGAGCTCGTTATCAAATTTGAAGAGAATCAGATTAGAACGCATCTCAATTCTTTCCATAACCAAGAACCCCATAGAATTGAAGAGTCTGCAGAAGATATCCTTGTTCATGTGCAATATCGGTCAAGCTTTCAGCAACTGCTCCATCCCAATCTCATCAGCATTCCCGAATATAGAGGAAATGAACATTGACTATTGCCATGATTTGGTGGAATTGCCTGCCGAGCTCTGTGGTCTTAGTCAACTAAAGAAGCTCAGTGTCACCAATTGTCATAAGCTATCTGCCTTGCCTGAAGAGATTGGAAAGTTGACCAAGTTAGAAGTGTTGAGGCTAAAATCCTGTACAGACCTAGTAAAACTTCCAGGCTCGATGAAGAGCCTCAAAAAGTTAGACTTTCTTGACATATCTGATTGCTTCAGCATTAGGGAGTTGCCTGAAGACATTGGTGACATAAGCAATTTAAGAAAGATCAACATGAGACAGTGCTTAAGGTTGGAAGAGCTACCTCTATCTGTTTTGGATCTTGAGCAGTTAAAGGAAGTGATCTGTGATGAAGAGACAAAATATTTATGGGAATCTTTCTCATCTCACCTGAACAACGTAAGCATAAATGTGGCCAAAGAAAATATCAATCTTAATTGGCTCCACCACACTCAAATC
>gnl_Prupe_v2.1_Prupe.7G138500.1
ATGGCATTGGCGGCAGTAGGAGGAGCTGCTCTAGGAGCGGTATTTGGGACGCTGCTTGATGGCGTTGTAGCGGTGACTTCGAAGGCTATAATGTTTAAATCCCACCTCAGAGATCTCAAATTCACCCTGGACTCTTTTCAACAAGTGGACGAAGATGTAGGACAACATCCCAACATAGTGTTTCGCCCAATGCAGGGCCTAGAAAGGTTTAGAATACAAATGGAGAAGGGCGCTCAGCTGGTTGACAAATGCTCAAAGGTTCGTCCATGGAAGTTGAACGCTTTCAAAAAGCCTATGTACACCAGCAAACTTGTTGCATTGAATGCATCTCTCAATACACTGTTAAGTGTACTGACAGTGCACATAATAAGCGATCTGAGGGCTCGGATGATCAATGTGGAGACAACGTTGAACCATATCGATGCGAATATTGTGGCACAATATCAAAATCAATATCAAAACCAAATTAGAGGTTGGTGTGCAATACCTGAGCCTCCACCCTTTACTGTTGGGTTGGATGTGCGTGTGGAGGAGTTGAAGATGGAGCTTCTTAGAGACGAGGCATCAATGCTTGTGGTGACTGGTCTTGGAGGATGCGGGAAAACCACACTGGCACAAATGATTTGCAAAGATCAGAAAGTCAAAGAGAAATTCAAAGACAATATCTTTTTCATCACTGTTTCAAAGAAGTCCAACTGCCTTGTTGTACAAGAACTATGTCGAAAAACCGGATCCCTGGTACCTTCTTTCCAAGAAGAAGCAATTGCATTTAACTGGCTACAAGAATTTCTGAATACACCAGAACAAGATCCTCTACTTTTGGTCCTGGATGATGTATATCCAGATTCAGACTCCCTTCTTGATAAGCTTGGTGAAGTCAAAAGGCCAAATCACAACATTTTGGTGACATCAAGAGTTAAATTTCCAAGATTTGGTCCTGCATATCCTTTAGGAACATTGGAACAAGGAGATGCAATGACTCTTTTTCGTCATTCAGCATCCCGGACTGATAGGAACTCTCATATACTGGACAATCTAGTAGAACAGATAGTTCAGCTCTGTAAGGGATTTCCACTTGCCATTACAACAATCGGAAGATCAGTTTGCGAACAGCCTACAGAGATTTGGGAGAAAAGAGTAGCGGAATTGTCTAAAGGTTCTTCTATTCTTGATTCTGAGGATTATTTGCTTGCTTGCCTCAAAAGTAGCTTAGATGCCTTGGATGAACGAATGCCTATCATCAAGGAATGCTTCATTGACCTTGCTTCATTTCCTGAAGATCGAAGTATCCCTGCTGTTGCTCTCATTGATATGTGGGCAGAGTTATATGGGCTAGATGAGGACTTTTGGTCCATTGCGAACATCCACGAGCTAACTAATCGTAATTTGGCCAATCTAGTTACAAGGAATGGAAAGATGGAGTTGGATAGCTATTACAATGAACACTTTGTTACGCAGCATGATATGCTTAGAAATCTGGCTATCCATCAGACTGGTCAGGACATAATAGGACAGAGAAAAAGGCTGATTATAGACATTTGTGGTGACAATCTCCCTAACTGGTGGAAAGAACACAAAAATAAGCCCAAGAAGACCCGCTTATTATCTATCTCAACTGATGGATCGTCCTCAGCAAAGTGGCACAATATGCATCTACCAAAAGCTGAGGTTCTAGTTCTGAATTTTCAGACAGAGAACTACGTTCTGCCCAAGTTTGTGAAGAAAATGTCCAAGTTGAAGGTTCTAATAGTCACAAATTATGGTGTCTTACAAGCTGACTTGAGTAATTTCAAGCTTTTGGGTTCTTTGCCTAATCTGAAGAGAATAAGATTAGAGCGCATTTCAATTCCTTCCGTAAGCAAGAACTCCATGCAGTTGAAGAGTCTGCAGAAGATATCTTTATTCATGTGCAGCGTCGGTCAAGCTTTCAGCAACTCTTCCATCCAAATCTTAGAGGCATTTCCAAATCTAGTGGAATTGAACATCGACTATTGCAATGATTTGGTGGAATTGCCTGCCAAGCTCTGTGATCTTATCCGCCTAAAGAAGTTCAGTATTACCAATTGTCATAAGCTATCCGCTTTGCCTAAAGAGATTGGACAGCTGGATAATGTAGAGGTTTTGAGGCTAAGGTCCTGCGTAAACTTGGAAGGGCTTCCTGGCTCGATTAAGAACCTCACTAGGTTAGACTTTCTTGACATAAGTAATTGTTTCAGCATGAAGGAGCTGCCTGAAGACATTGGGGAAATGAGTGGTTTAAGAAAGATCAACATGGGACAATGCTCAAGATTGAAAGAGTTGCCTCTATCAGTTTTGCATCTTGGGAAGTTACGGGAAGTGATATGCGATGATGAGACAAAAAAATTATGGGGAGAACCTTTCAAACCCAGTCTCACAAACCTACACATAACAGTGGTGAAAGAAGACTTCAACCTGAATTGGCTCTACAATCTA
>gnl_Prupe_v2.1_Prupe.7G139700.1
ATGGGAGGAGCAGGGGAGCTTATTGGAGGGGCTGTTCTAGGAACACTTTTTAGTGTGCTGTATGAACGCCTTGAGAAGCTGATCATCAAGAATTTCAAATATAAAAACATCCTCAACGACTTCAAGTCAAATTTAGACTCTTTAAAGCCAGTGATCAACCAGATAGAAGAATACAACACGGAATTGGATCACCCAGAGCAGGAACTGAAAGACCTAAAAGAAGTGATGAAGAAGGGCATAGAGCTCGTCGGCAAGTGCTTTGAGGGTGGTGAGTTTCAGTTCTACGAAAAGAACAAATATGCCAACAAACTTGTTCAGTTGGACAAATCTCTCCAAGCACTTCTACAGAGACTGCATGTGCAGGGCATAAGGGATGTGAAGGAGAGCTCGGTTTCGGTGAGGAACATAAAGAAGGAGCTCAGCCGAATTGAACCAATGCTCAGCCGAATTGAATCAAGTTTGGTGTTACAAAATCAAGCTAAGACTGAAGCTTGGTGTGCAGCACCTGAACTTCGGCTGCTTGTAGTTGGGTTGGATTTTCCTTTGAAGGAATTGAAGAGGAAGCTTCTTAATCTTAAAGATGGGGTGTCAATGCTTGTTCTGACTGCTCCTGGAGGATGTGGCAAGACCACTTTGGCAACAACATTTTGTCAAGATCAGGAAGTCAAAGATACATTCGGGGACAATATCTTCTTTGTCACTGTTTCAAGCAACCCCAACTTGGAACGTATTGTTCAAGAACTTCATCTACGCAGGGGTTCCAAAGTACCTACTCTCGGAAACGAAGAACAAGGACAAAATCCTTTACTGTTGGTCCTGGATGTTGTTTGGTCTGGATCAGAATCCCTTCTGGAGAAGTTTGATCAAGTTAAAATGCCAAATTATAAGCTTTTGGTGACATCAAGGTCTGAATTTCCTAGATTTGGCTCTTCATATCATTTACAGTCATTGGATAATGACAATGCAATGAAACTTTTTCATCATTATGCATCTTTGGGAGATAAGAGCTCTGATATTCCAGAAGATCTTTCAAGACAGATAGTACTAGTAGAGCGTTGTAAGGGATTTCCACTTGCCATTAAAGTGCTTGGGGGATCACTTTGCAGACAGCCTATAGAGATCTGGACACAGAGATTAAATGAATGGTCTAGAGGTTCTACTGTTCATGATTCAGATGACCAAAGAATCCCTGCTGCTGCCCTCATTGATATATGGACAGAGTATTATGATCTAGATGAAGATGCAGAGTGCATTGCAAACCTCTACAAGCTCTCATACCGAAGTCTCGCAAATCTTGTAGTCATAAGGAAGGAAAAGGTGGAGAAGGTGGAGAAGGTGGAGAAGGAGGAGGGGAATCAGTACTACAGTGAACACTTTGTTACCCAACATGATATTCTTAGAGAGCTGGCTATCTACTACTCAAAACAAGAACCAGTAGAACAGAGGACAAGGCTGATTATCGACAAATGTGGTAACAAACTTCCCAGTTGGTGGAGAGAACAGAAGCATCAACCGATGAAGGCCCGCCTATTATCTATCTCAACAACTGGTTGTCCCATCTGTCTCTTTAGCAACTACACATATACATGCTTCCATATTAGTTTCACCTCACACTCACATCAATTAGCATGTTGTTACTTTGCAGACAGACTGTTTCCAAAAGAACTGCAAAACATGCAAGTACCAGACGTTGAGGTTCTAGTCTTGAATTTCCAGACAAACAACTATGCCTTACCCAAATCTGTGGAGAACATGGATAAATTGAGGGCTTTAATAGTCACAAATTCTGTCTCACCTGCTGAGTTGAGCAACTTTCAACTTCTGAGTTCGTTATCGAATTTAAAGAGAATCAGATTAGAACGCATCTCAATTCTTTCCATAACCAAGAACCCCATAGAATTGAAGTCTGCAGAAGATATCCTTGTTCATGAAATCAACATTGACTATTGCGATGATCTGGTGGAATTGCCTGCCGACCTCAGTGATCTTATTCAACTAAAGAAGCTCAGCGTCACCAACTGTCATAAGCTATCTGCCTTGCCTGAAGAGATTGGGAAGCTGGTCAACTTAGAAGTATTGAGGCTAAGGTGCTGCACAGACTTGGTAAAACTTCCAGGCTCCATTAAGTACCTCACTAGGTTACACTTTCTTGACATATATAAATGTTTCAGCATTAAGGAATTTCCTGAAAAGATTGGTGAATTGAGTGGTTTAGAAACAATCAACATGGGACAATGCTCAAGATTGCAAGAGTTGCCTGTATCAGTTTTGAATCTTGGGAAGTTACAAGAAGTGATATGCGATGAAGAGACAGAAATATTATGGGGGGAACTTTTCAAATCCCATCTCACAAGGATATCGGTGGTAAAAGAAGACTTCAACCTGCAT
>gnl_Prupe_v2.1_Prupe.7G139800.1
ATGGATCTTTTTGCCGGGGGTGCTGTAGGAACGTTGTTCACTGTGCTGTATGAAGTAGTTAAGGATGTGAAGGACAAGACCATGATGTTTAAATCCCTCCTCGGAGATCTCAAATCCACGCTAGATTCTTTGAAACCGCTGATCGAAGACATAGAAAAGTACAACAATTTGATGGATCGTCCAAAGGAAGAACTAGAAAATTTCAAAGAAAAAATGAAGAATGGTGCTGTGCTTGTTCCCAAGTGCTCCACTGTTAGCCGGTGGAATACGTACAAAAAGTATAAATATGCCAAAAAGCTTCTTGATTTGGACCAATGTCTGAATAGACTGTTAACCATACTGAACGTTGGGGGAGTAAGGGATGGGAAGGAGACCTTGTATAGGGTAATGAACATTGAAGAGAAAATTGATAAATTGCAAATAAAAGAAGAGGTTGTGTTGCCAAAAAAATTGGACATCAAAGCTTGGTGTGCAGTACCTGAACTTCCACCTGTTACAGTCGGATTGGACGAGCCTTTGAGGGATTTGAAGAAGAAGCTTCTTAAGGACAATGTGTCAATGCTTGTGCTGACTGCTCATGGAGGATCCGGGAAAACCACATTGGCAACAAAGTTCTGTCATGATAAGGAAGTTAAAGATAAATTCAACAACAATATCTTCTTTGTCATTGTTTCAAAAAAGCCCAACTTAGACTTTGTAGAAGAAGTATATCAAAGCATGAATTCAGAGGATGCAAGACAAAATCCTCTGTTGTTGATCCTGGATGATGTTTGGTTAGGATCCATATCTCTTCTTCAGAAATTTGATGGATTGAAAGGGCCAAATGGCAAGATTTTGGTGACATCAAGATCCGAGTTTCCAGGATTTGGTACTCCGTATTTTCTAGAATCATTGAATGATAAAGATTCAATGACTCTTTTTCATCATTCAGCATCTCTGGGAAACAGGAGCTCTAGTATTCCAGAAGATCTTCTGAGAAAGATAGTAGATCGCTGTAACGGATTTCCACTTGCCATTACAGTGACCGGAAACTCACTTCGCGGACAAGCTACAGAGTTCTGGCGTAAAAGACTGAGAGACTGGTCTAAAAGTTCTATTCTTGATATTGAGACTGAGTTGCTTCTTCGCCTTCAAAGTAGCATAGATGCCTTGGATGAAAAAGATGCTATCATCAAAGAATGTTTCATGGACCTTGGTTCATTTCCTGAAGACCAAAGAATCCCTGCTGCTGCTGTCATTGATATGTGGGCAGAGTTATATGAGCTAGATGAAGACTTTCTGTCCATTACAAACCTCCTCGAGCTCACCACTAGAAGTCTGGCAAATCTTGTGATCACCAGGAAGGAGAATATGGAGATGGTGGATGACTACTACGTTGAACACTTCGTTACCCAGCATGATATGCTCAGAGAGCTGGCTGTCTATAATGCAAAACTAGACCCAATAGAACAGAGAAAAAGACTGATTGTAGACATAAGTGGAGACAATGAACCCAAGTGGTTGACAGAACAGAAGTCTCAACCCATCAAGGCTCGCCTCTTATCTATCTCCTCTGATGGAGTGTTTTCAACAAAATGGCAGAGCATTCAACTACCAGAGGTTGAGGTCCTAGTTTTGAATATTCAGACAAAGAACTATGCCTTGCCTCAATTTGTGGAGAAAATTGACAAAATGAAGGTTCTAATAGTCACAAATTACAGTTCATTACCTGCTGAATTGAGTAATTTTGAGCTACTGGGTTCATTATCAAATCTGAAGAGAATCAGATTAGAGCGCATTTCGATTCCTTCCATAACCAAGAACCCCATACAATTTCGGAGTCTAAAGAAAATTTCTTTATTCATGTGTAACATCGGTCAAGCTTTGAGCAATTGTTCAGTCAAAATTTCAGATGCATTCCCAAATTTAGAGGAAATGAATATTGACTATTGCCATGATTTGGTGGAATTGCCAACCGAGGTCTGTGATCTAATTCATTTAAAGAAGCTCAGCATCACCAACTGCCATAATCTATATGCCTTGCCTGAACGGATTGGGAAGCTGGCCAATTTACTAGTGTTGAGGTTAAGGTCCTGTACAGACTTGGTAAAACTTCCAGGCTCGATGAAGAACCTCAAAAAGTTAGTCTTTCTTGACATATCTGATTGCTTCAGCATTAGGGAGTTGCCTGAAGACATTGGTGAAATAAGCAATTTAAGAAATATCAACATGAGACAGTGCTCAAGATTGCAAGAGTTGCCTCTATCAGTTTTTGATCTCGAGCAGTTAGAGGAAGTGATATGTGACGAAGAGACAGGAAGTCTGTGGGAGCCCTTCTTGAACTGTCTCAGAAGCACACGCATAATGGTGGCCAAAGAAAATATCAACCTGAATTGGCTCCAA
>gnl_Prupe_v2.1_Prupe.7G138900.1
ATGGCATTTGCTGCGGTAGGAGGAGCTGGTCTAGGAGCGGTATTTGGAGCGCTGCTTGATGGCGTTATAGCAGTGACGTCAGAGGCTACAATGTTTGAAACCCACCTCAGAGATCTCAAATGCACCCTAGACTTGTTTCAACAAGTGGATGAAGATGTAAGGCAACATCCCAACATATTGTTTCGCCCAATGCAGGGCCTAGAAAGGTTTGAAATACAAATGGAGAAGGGTGTTCAGCTCGTTGAAAAGTGCTCCAAGGTTTGTCCATGGAAGCCGAACGTGTTCAATAAGCGGTACACCAGAAAACTTATTGCATTGGATACATCTCTTAGAACACTGTTAAGTGTACTGACAGCGCACATAGCAAGTGACCTGAGGGCTCGGGTTATCAATGTGGCGACAGTGGTGAACCATATCGATGCGAATATTGCGGCACAAAACCAAAATGTAAATCAAATTAAAGGTTGGTCTGCAATACCTGAGCCTCCACCCTTTACAGTTGGATTGGATGTGCATGTGGAGGAGTTGAAGTTGGAGCTTCTTAAGGACGAGGCATCAATGCTTGTGCTGACTGGTCTTGGAGGATGCGGGAAAACCACACTGGCACAAAAGGTTTGCGAAGATCAGAAAGTCAAAGAGAAATTCAGGAGCAATATCTTCTTTGTCGTTGTTTCAAAGAGAACCAACTGCCTTGTTGTACAAGAACTGTGTCAAAAAAGGGGATCCCTGGTACCTGCTCTCCAAGAGGAAGCAATTGCCTTTAACTGGCTGCAAGAATTTCTGAAGAAAACAGGACAGGATCCTCTACTTTTGGTCCTGGATGATGTATGGCTAGGATCAGAATCCCTTCTTGATAAGTTTGGTCAATTCAAAAGGCCAAATTACAACATATTGGTGACATCAAGATTTCAATTTCCAAGATTTGGCCCTGCATATCCGTTAGGAACATTGGAACAAGGAGATGCAATGACTCTTTTTCGTCATGCAGCATCCCGACCAGATAGGAGCTTTGATATTCCGGAAGATCTAGCGAAACAGATAGTTCAGCTCTGTAAGGGATTTCCACTTGCCATTACAACGATCGGAAGATCAGTTTGCGAACGGCCAACAGAGATCTGGAAGAAAAGAGTAGCGGAATTGTCTAGAGGTTCTTCAATTCTTGATTCTGAGGATTATTTGTTTGCTTGCCTCAAAAGTAGCTTAGATGCCTTGGATGAACGGTTGGCTGTCATCAAGGAATGCTTCATTGATCTTGCTTCATTTCCTGAAGACAGATGTATCCCTGCTGTTGCTCTCATTGATATGTGGGCAGAGTTATATGGGCTAGATGAGGACTTTTGGTCCATTGCACACATCCACGAGCTAACCAATCGTAATTTGGCCAATCTAGTTTCAAGGAATGGGAAGATGGAGATGGATGGCTATTACAGTGAACACTTTGTTACCCAGCATGACATGCTTAGAAATCTTGCTATCCATCAGACTGGTCAAGATGAAATTGGACAGGAGAAAAGGCTGATTATAGAAATTTGTGGTGACAATCTCCCTAATGGGTGGACAGAACAGAAGGATAAACCCAAAAAGACCCGGTTATTGTCTATCTCAACTGATGGATTGTCCTCAGCAAAATGGCACGACATGCATCTACCAAAAGCTGAGGTTCTAGTTCTGAATTTTCAGACAGAGAACTATGTTCTGCCCAAGTTTGTGAAGAAAATGTCCAAGTTGAAGGTTCTAATAGTCACAAATTGTGGTGTCTTACAAGCTGACTTGAGTAATTTCAAGCTTTTGGGTTCTTTGGCTAATCTGAAGAGAATAAGATTGGAGCGCATTTCAATTCCTTCCATAAGCAAGAACTCCATGCAGTTGAAGAGTCTGCAGAAGATATCTTTATTCATGTGCAGCATCGGTCAAGCTTTTAGCAACTCTTCCATCCAAATCTTAGAGGCATTTCCAAATCTAGTGGAAATGAACATCGACTATTGCAATGATTTGGTGGAATTGCCTGCCAAGCTCTGTGATCTTATCCGCCTAAAGAAGCTCAGTATTACCAATTGTCATAAGCTATCTGCCTTGCCTAAAGAGATTGGAAAGCTGGTCAATTTGGAGGTATTAAGGCTAAGGTCCTCCACAGAGTTGGAAAGGCTTCCAGGCTCGATTAAGAACCTAAACAAGTTAAGCTTTCTTGACATATATAATTGTTCGAGCATTAAGAAGCTGCCTGAAGAGATTGGTGAAATGAGTAGTTTAAGAAAGATCAACATGGGACAATGCTCAAGACTGCAAGGGTTGCCTCAATCAGTTTTGAATCTTGGGGAGTTACGGGAACTGATATGTGATGAAGAGACAGAAAACTTATGGGGGGAGCCTTTCAAATCCAGTCTCATAAACATAAACATAACAGTGGCAAAAGAACAACACAACCTTAATTGGCTCTACTGCAAGCCT
>gnl_Prupe_v2.1_Prupe.7G138800.1
ATGGCAGTGGATTTAGTCGGAGGGGGTACTTTTAGAGTAGCATTTCAAATGCTATTTGATGCTGTTATAGCAGTGAAGAAGGAGACTACCATGTTTAAATCCATGCTTGGAGATATCAAATCCACACTGGACTCTTTACAGCCAGTGATCAAAGAGAGAGAAAAATATGACTCAAAGGAGGGGCTAGAAAATTTTGCAATGCAAATGGAGGAGGGGGTAAAGCTTGTTTACAAATGCAGCAAGGTTGGTGTGTGGAGCTGGTGCAGAAAATACAGATACACCAGAAAGCTTGATGAATTGGATAAATGTCTTCAAAGACTAGTGGAGGTGTTGAAAGTGCAGGGCATAAGGGATGTCAAGGAGACCTTGGTTTCTTTGAGGAATATAGAGACGGTGCTGCATCGAATTGAAGGGAACTTGGTGATGCAAAACCAACCTGAAAAAATCAATGGTTGGTCTTCAGTGCCTGAACCTCCACCGGTTACAGTTGGGTTGGATGTGCCATTGAAAGAATTGAAGATAAAGCTTCTTAAGGATGATGTGTCAATGCTTGTGCTGACTGCTGCTGGTGGATGTGGGAAAACCACATTGGCAAAAAAGTTTTGTCAAGATCAGGAAGTTAAAGATAAATTCAAGAACAATATCTTCTTCGTCACTCTTTCAAAAAATCCCAACTTGGACCTTATTGTACATGAGCTATATCAACGCAAGGGTTCCCAGGTGCCTGCTTTCGAAAATGAAGTAATTGCAGTTTACTGGTTGCAACTATTTCTGAAGGAAACATCACAAAATCCTGTACTGTTTGTCCTGGATGATGTTTGGTCAGGATCAGAGTCCCTACTTGAGAAGTTTGATGAATTCAAAATGACAAATTACAAAGTTTTGGTCACATCAAGAATTGCATTTCCAAGATTTGGTTCTCCATATCATTTGGAATTCTTGAATGATGAAGATGCAATGGCTCTTTTTCATCATTCAGCATTTTTGGAGGATAAGAGCTCTTATGCTCGGGAAGATCTTTCGAGAAAGATAATAAAGCTATGTAAGGGATTTCCACTTGCGATTACAGCGGTTGGAAGATCACTTCGCGGCCAACCTATAGAGATCTGGCGAAAAAGAGTAATGGAATGGTCTAAAGGTTCTTCTATACTTGCGTCAAACAATGATTTGCTTGCTTGCCTCAAAAGCAGCATAGATGCCTTGGATAAAGAAAAGCCTACCCTCAAGGAATGTTTCCTTGACCTTTGCTCATTTCCTAAAGATCAAAGGATCTCTGCTGCCACCCTCATAGATATGTGGGCAGAGTTATATGGCCTAGACGAACCTAGTCTGTCCATTGCAAACCTCTACGAACTAACCACCCAGAGTTTAGCTAATCTTATAGCCACAAGGAATGAGCGGGAGGCTGATGGCTATTACACTGAACGCTTTGTTACTCAGCCTGATATGCTTAGAGAGTTGGCTATCCATCAGGCGAGCCAGGACCCAATAGGACAGAGAAAAAGACTGATTATAGACATACGTGGAGATAATCTTCCTAACTGGCTGACAGAGGCAAAGCATCAGCCCATGCAGGCTCGACTATTATCTATCTCAACTGATGGGGCCTTCTCAAAAAAATGGCCAAACATGCAACTACCAAAAGCAGAGGTTCTAGTTCTAAATTTTGAAACAAACAGCTACGACTTACCTGAATTTGTGACGAAAATGGATAAATTAAAGGTTCTAATAGTCACAAATTTCAGTTTCTTACCTGCCGAATTAAATAATTTTCAACTACTTGGTTCATCATCAAATCTGAAGAGAATTAGATTGGAACGCATTTCAATTCCTTCAATAAGCAAGAACATCAAACAGTTGGAAAGTGTACAGAAGATATCTTTGTTCATGTGTAGCATCGGTCAAGCTTTTGGTAAAGGTTCCATCAACATTTTAGATGCATTGCCAAATCTAGGCGAAATGGACATAGATTGTTGCCATGAGCTGGTGGAGTTGCCTGTCGAGGTTTGTGATCTCATTCACCTTAAGAAGCTTAGCATCACCAACTGTCATAACCTATCCGCCTTGCCTGAAAAGATCGGAAAGTTACTCAGTTTGGAAGTGTTGAGGCTTAGGTCTTGTACAGACTTGTTAGAGTTGCCAAGCTCGATTAGGAACCTCAAAAAGTTAAACTTTCTTGACATATCCTTTTGCTTTAGCATTACGCAGTTGCCTGAACACATTGGTGAGATTTGCAGTTTAAAAAAGCTCAACATGAGACAATGCTCAAGATTGCAAGATCTCCCTGCATCAGTTTTGGACCTTGAGCAGTTGAAGGATGTGATATGTGATGAAGAGACAGAACTTTTATGGGAACCCTTCTTACCCTTTCTCAAAAACATACACATAAAGGTGGTCAAAGAAGATAACAACCTAAATTGGCTCCACAAGCTTCGATCT
>gnl_Prupe_v2.1_Prupe.7G139500.1
ATGGCATTGGCAGTAGGCGTGGGTGCTCTAAGAGCAGCATTTCAAATGCTGCTTGATGCGGTTATAGCAGTGAAGGCAGAGACTATCATGTTTAAGCCTCTCCTTGGAAATATCAAATCCACACTAGACGCTTTACAGCCAATGATAGAAGACATAGAAAAATATAACCCAAAGGAGGGGCTAGAAAATTATGCAATGCAAATGGAGGAGGGGGTAAATCTTGTTCGCAAGTGCAGCAAGGTTGGTGTGTGGAGCTGCTGCAGGAAATATAGATACACCAAAAAACTTGATGAATTGGATAGATGTCTTCAAAGACTAGTGGAAGTGTTGAAAGTGCAGGGCATAAGGGATGTCAGGGAGACCTTGGTTTCATTAAGGAACATAGAGACGGTGCTGCATCGTATTGAAGGGAACTTAGTGATGCAAAATCAGTCTGAAAAAATCAATGGTTGGTCTGCTGTGCCTGAACCTCCACCGGTTACAGTCGGGTTGGATGTGCCAGTGAAGGAGTTGAAGATAAAGCTTCTTAAGGATCATGTGTCCATGCTTGTGCTGACTGCTGCTGGTGGATGTGGGAAAACCACATTGGCAAAAAAGTTTTGTCAAGATCAGGAAGTAAAAGATAAATTCAAGGACAATATCTTCTTTGTCACTCTTTCCAAGAAGCCCAACTTGGACCTTATTGTACATGAACTATATCAACGGAAGGGTTCCCAGGTGCCTGCTTTCCAAAACGAAGTAATTGCGGTTAACTGGTTGCAACAATTTCTGAAGGAAACAGGACAAAGTCCTTTACTGTTTGTCCTGGATGATGTTTGGTCAGGATCAGAGTCCCTTCTTGAGAAGTTTGATCAATTCAAAATGTCAAATTACAAAGTTTTGGTCACGTCAAGATTTGCATTTCCAAGATTTGGTTCTCCATATCATTTGGAATCATTGAATGATGCAGATGCAATGGCTCTTTTTCGTCATTCAGCATCCTTGGATGATAAAACCTCTTATGCTCGGGAAGACCTTTCAAGAAAGATTATACTAGAGCTCTGTAAGGGATTTCCACTTGCCATTACAGAGGTTGGAAGATCACTTCGCGGCCAGCCTATAGAGATCTGGCGAAAAAAAGTAATGGAATGGTCTAAAGGTTCTTCTATACTTGCATCTAACAGTGATTTGCTTGCTTGCCTCCAAAGCAGCTTAGATGCCTTGGACAAAGAAAAACCTATCCTCAAGGAATGTTTCCTAGACTTTTGCTCATTTCCTAAAGATCAAAGGATCTCTGCTGCCACCCTCATAGATATGTGGGCTGAGTTATATGGGCTAGACGAACCTAGTCTGTCCATTGCAAACCTCTATGAACTAACCACCCAGAGTTTAGCTAATCTTGTAGACATAAGGAATGAGAGGGAGGCGGATGGCTATTACACTGAACACTTTGTTACTCAGCATGATATGCTTAGAGAGTTGGCTATCCATCAGGCGAGCCAGGAACCAATAGGACAGAGAAAAAGACTAACTACAGACATACGTGGAGACAATCTTCCTAACTGGCTGACAGAGGCAAAGCATCAGCTCATGCAGGCTCGACTATTATCTATCTCAACTGATGGAGCGTTCTCAAAAAAATGGCCAAACATGCAACTACCAAAATTAGAGGTTCTAGTTCTAAATTTTGAAACAAACAGCTACACCTTACCCGAATTTGTCAAGAAAATGGATAATTTAAAGGTTCTAATAGTCACAAATTACTGTTTCTTACCTTCGGAGTTAAATAATTTTCAACTACTTTGTTCGTCATCAAATCTGAAAAGAATTAGATTGGAACGCATTTCAATTCCTTCCATAAGCAAGAACCTCAAACAGTTGAAAAGTGTACAGAAGATATCCTTATTCATGTGTAGCATCGGTCAAGCTTTTGGTAAAGGTTCCATCCAAATTCTAGATGCATTGCCAAATCTAGCTGAAATGCACATAGATTATTGCCATGATCTGGTGGAATTGCCAGCCGAGCTTTGTGATCTTATTCGCCTTAAGAAGCTTAGCATCACTAACTGTCATAACTTATCCGCCTTGCCTGAAAAGATTGGAAAGCTAGTAAGTTTGGAAGTGTTGAGGCTTAGGTCATGTACAAACTTGTTAGAGTTGCCAAACTCGATTAGGAACCTTGAAAAGTTAAAGTTTCTCGACATATCCTATTGCTTGAGCATTAAGGAGTTGCCTGAACACATTGGTGAGATGTGCAGTTTAAAAAAGCTCAACATGAGACAATGCTCAAGATTGCAAGATCTGCCTGCATCAGTTTTGGACCTTGAACGGTTGAAGAATGTGATATGTGACGAAGAGACTGAAATTTTATGGGAACCCTTCTTACCCCTTCTCAAAAACGTACACATAAAGGTGGTCAAAGAAGATATCAACCTAAATTGGCTCCACAAGCATCCATCT
>gnl_Prupe_v2.1_Prupe.7G138700.1
ATGTTTAAAACCCACCTCAGAAATCTCAAATTCACCATGGACTCTTTTCAGCAAGTGGATGAAGACGTAAGACAACATCCCAACATATTGTTTCGCCCCATCCCGGGCCTAGAAAGGTTTAGGATCCAAATGAAGAAGGGCGTTCAGCTCGTTGACAAGTGCTCCAAGGTTCGTCCATGGAAGTTAAACGCTTTCAAAAAGCCTATTTACACCAGCAAACTTGTTGCATTGAATGCATCTCTCAATACACTGTTAAGTGTACTGACAGTGCACATAATAAGTGATACGAGGGCTCGGGTAATCGATGTGGCTACAACATTGAACCAAATCGATGCGAATATTGTGGCACAATATCAAAATCAAAATCAAGGTTGGTGTGCAATACCTGAGCCTCCACCCTTTACTGTTGGATTGGATGTGCATGTGGAGGAGTTGAAGATGGAGCTTCTTAAAGACGAGGCATCAATGCTTGTGGTGACTGGTCTTGGAGGATGCGGGAAAACCACACTGGCACAAATGATTTGCAAAGATCAGAAAGTCAAAGAAAAATTCAAAGGCAATCTCTTTTTCGTCATTGTTTCAAAGAAGTCCAACTGCCTTGTTGTACAAGAACTATGTCGAAAAACAGGATCCCTGGTACCTTCTTTCCAAGAAGAAGCAATTGCATTTAACTGGCTGCAAGAATTTCTGAATACAATAGGACAAGATCCTCTACTTTTGGTCCTGGATGACGTGTCGCCGGGATCAGACTCCCTTCTTGATAAGCTTGATGAATTCAAAAGACCAAATCACAACATTTTGGTGACATCAAGAGTTCAATTTCCAAGATTTGGTCCTGCCTATCTTTTAGGAACATTGGAACCAGGAGATGCAATGACACTTTTTCGTCATTCAGCATCCCGGTCTGATAGGAGCTCTTATATACCAGACAATCTAGCGGAACAGATAGTACAGCACTGTAAGGGATTTCCACTTGCCATTACAACGATCGGAAGATCAGTTTGCGAGCAGCCTACAGAGATCTGGGAGAAAAGAGTAACGGAATTGTCTAAAGGCTCTTCTATTCTTGATTCTGAGGATTATTTGCTTGCTTGCCTCCAAAGTAGCTTAGATGCCTTGGATGAACGAATGCCTATCATTAAGGAATGCTTCATTGACCTTGCTTTATTTCCTGAACACCGAAGTATCCCTGCTGTTGCTCTCATTGATATGTGGGCAGAATTATATGGACTAGATAAGGATTCTTGGTCCATTGCGAACATCCACGAGCTTACCAATCGTAATTTGGCGAATCTAGTCACAAGGAATGGGAAGACGGAGATCGATGGCTATTATAGTGAACACTTTGTTACTCAGCATGATATGCTTAGAAATCTAGCTATCCATCAGATTGGTCAAGATGAAATAGGAAAGGAAAAAAGGCTGATTATAGATATTTGTAGTGACAATCTCCCTAAGTGGTGGACAGAACAGAAGAATAAACCCAAGAAGACCCGCTTATTATCTATCTCAACTGATGGATTGTCCTCGGAAAAGTGGCACGACATGCATCTACCAAAGGCTGAGGTTCTAGTTCTTAATTTTCAGACAGAGAACTATGGTCTGCCCAAGTTCGTGAAGAAAATGTCCAAGTTGAAGGTTCTAATAGTCACAAATTATGGTGTCTTACAAGCTGACTTGAGTAATTTCAAGCTTTTGGGTTCTTTGGCTAATCTGAAGAGAATAAGATTAGAGCGCATTTCAATTCCTTCCATAAGGAAGAACTCCATGCAGTTGAAGAGTCTGCAGAAGATATCTTTATTCATGTGCAGCATCGGTCAAGCTTTTAGCAACTCTTCCATCCAAATCTTAGAGGCATTTCCAAATCTAGTGGAATTGAACATTGACTACTGCGATGATTTGGTGGAATTGCCTGTCAAGATCTGTGATCTTATCCGCCTAAAGAAGCTCAGTATTACCAATTGCCATAAGCTATCTAGCTTGCCTGAAGAGATTGGAAAGCTAGAGGGTTTAGAGGTATTGAGGCTGAGGTCCTGCACAGACTTGGTAAAACTTCCAGGCTCCATTAAGGACCTCACTAAGTTACACTTGCTTGACATATATAAATGTTTCAGCATCAAGGAGTTGCCTGAAGACATTGGTGAAATGAGTGGTTTAGAAAAAATAAACATAGGACAATGCTCAAGATTGCAAGAGTTGCCTGTATCAGTTTTGAATCTTGGGGAGTTACGGGAAGTGATATGTGATGATTACACAGAAAACTTATGGGGGGAACCTTTCAAATCCAATCTCACAAAGATAAAGATATCGGTGGTAAAAGAAGACTTCAACCTGAATTGGCTCCACAATCTT
>gnl_Prupe_v2.1_Prupe.7G138600.1
ATGGCGGAACTGGGTATTTTAGTGGCAGGGTCTGCTCTAGGAGCAGCGTTTGAAATTCTGTTTTCTGCCGTTCTAAAAGCGAAGAGCACAGCCAAGATGTTTCAAACACACCTCGGAAATCTCAATACCACGCTAGACTCGTTAAAACCAGTGATTATACAGCTAGCATCTGCCAATCATTTGGTTCCCCTGGAGAAGAGCCTAGAAAATTTTACAACAAAAATGGAGGAGGGCAAGAAGCTGGTTGATGAGTGCTGTGAGGTGTGGAGGTTCAATCTCATCAAACAGCGCGAGTACACCGACGAAATTGAGGCATTGAATGACTCTCTCCGTATGCTCTTGAGTGTACTGACAGTGCAGTTAGGAAGCCATGCAGTGATGATGCTTCACCGAAACGTTGTGGCACAAAGTAAAAATCAAATCGGGGTTCGATGTGCAGTACCTCCACTTCCATCGGTTCCTGTTGGCTTGGATGCGCCTTTGGATGATCTGAAGATGACGCTCCTTGGGGATGGCCCCGAGTCAATACTTGTGCTTACTGCTCCTGGGGGATGCGGGAAAACCACTTTGGCAACAATGTTTTGTCATGATCCGAAAGTTAAAGATAAGTTCAAGGAAAATATCTTCTTTGCCACTGTTTCGAGTAAGGTCAGCTACCTTATTGTACAAGAACTATGTGAACATGCGGGATTGGAGGTACCCGCTTTACAAAATGAAGAAAATCCGTTTAAATGGCTGCAAAAGTTTATGGAGGAAAGAGGAAAAAATCCTTTACTATTGGTCTTGGATGATGTTCAGTCTAGATCAGAATCCCTTCTTGACAGGTTTAATGAATTCAAAATGTCAAGTTGCAAGGTTTTGGTGACATCCAGATATCGTTTTCCAAAATTTGGTCGTACATATCCTTTAGAAACATTGGAAGATAAATATGCTATGGCTCTTTTTCGTGATTCAGCATTCCTACCAAACACGAGCTCTAACATACCAGATGATCTTCAGGAAGAGATCGTACGGTTGTGTAAGAGATTTCCACTTTCCCTTAAAGCGATTGGAGACTCACTTCGCAATCAACGTATAGAGATCTGGAAAAAAAGACTAATGGAATTGTCTAAAGGTTCTATTCTTGAAGCAGACGAAAAGTTGCTTGCTTACCTCAAAAGTTGCTTAGATGACTTGGGCAAAGGAATGGCTGCCGTCAAGAATTGTTTCATAGACCTTGGTTTATTTCCTGAAGACCGAATAATCCCCGTTACTGCCCTCCTGGATATGTGGGCAGAGTATAAGGGAACTAAAGATATTCTGTCCATTGCAAACCTCTACGATCTCACCAATCGCAATCTGGCCCGCCTTGTAGTAGTCACAGGCAACGAGGACGTGGATGGCTATTATGGCGAGCACTTTGTTATCCAACATGATATGCTTAGATTGCTATCGATCCATGAGAGTTGTGAAGACCCGGAACAACAGAGACTGATAATAGAAATACGTGGAGACGAGCTTCCAACATGGTGGAAAGAGAGGAAGCATAAAACGAAGAAGGCTCGCTTAGTATCTATCTCAACTGATGGATTGTCAGCAACATGGCACAACATGGATCTACCAAAAGCTGAGGTCTTAGTTTTGAATTTTCAGACAGGGAACTGTGTTTTACCCAAGTTCGTGAAGCAAATGTCCAAGTTGAAGGTTCTAATAGTCACAAGTTATGGTGTCTTACAAGCTGACTTGAGTAATTTCAAGCTTTTGGGTTCTTTGGCTAATCTGAAGAGAATAAGATTAGAGGGCATTTCAATTCCTTCCATAAGCGAGAAATCCATGCAGTTGAAGGGTCTGCAGAAGATATCTTTATTCATGTGCAGCATCGGTCAAGCTTTTAGCAACTCTTCCATCCAAATCTTAGAGGCATTTCCCAATCTAGTGGAATTGAACATTGACTATTGCAATGATTTGGTGGAATTGCCTGCCAAGCTCTGTGATCTTATCCATCTAAAAAAGCTCAGTATTACCAATTGCGTTCAACTATCTGCCTTGCCTGACGAGATTGGAAAGCTGGATGGTTTAGAGGTCTTGAGGCTAAGGTCCTGCACAGATTTGGAACGGCTTCCAGATTCGATTAAGAACCTCTCTAAGTTAAACCTTCTTGACATGTATTATTGTTTCAACATTAAGGAGTTGCCTGAAGAGATTGGTGAAATGAGTGGTTTAAGAAAGATCAAGATGGTACAATGCTTAAGATTGCTGGCGTTGCCTGTATCAGTTTTGAATCTTGAGCAGTTACGGGAAGTGATATGCGACAAAGATACAGAAAATTTGTGGGGGGAACCTTTCAAATCCAGTCTCACAAACATAAACATAAGGGTGGTGGAAGAAGACTTCAAACGGAATTGGCTCCACGATCTT
>gnl_Prupe_v2.1_Prupe.7G139200.1
ATGGCATTGGCAGTATGCGTGGGTGCTCTAAGAGCAGCATTTCAAATGCTGCTTGATGCGGTTATAGCAGTGAAGGCGGAAACTACCGTGTTTAAGCCTCATCTTGGAAATATCAAATCCACACTAGACTCCTTACAGCCAATGATCGAAGAGATAGAAAAATATAACTCAAAGGAGGGGCTAGAAAATTATACAATGCAAATGGAGGCGGGGGTAAATCTTGTTCGCAAGTGCAGCAAGGTTGGTGTGTGGAGGTGCTGCAGGAAATACAGATACACTAAAAAACTTGATGAATTGGATAGATGCATTCAAAGACTAGTGGATGTGTTGAAAGTGCAGGGCATAAGGGATGTCAGGGAGACCTTGGTTTCGTTAAGGAATATAGAGACGGTGCTGCATCGTATCGAAGGGAACTTTGTGATGCAAAATCAGTCTGAAAAAATCAATGGTTGGCCTGCTGTGCCTGAACCTCCACCGGTTACAGTCGGGTTGGATGTGCCAGTGAAGGAATTGAAGATAAAGCTTCTTCAGGATGATGTGTCCATGCTTGTGCTGACTGCTGCTGGCGGATGTGGGAAAACCACGTTGGCAAAAAAGTTTTGTCAAGATCAGGAAGTAAAAGATAAATTCAAGGACAATATCTTCTTTGTCACTCTTTCCAAGAAGCCCAACTTGGACCTTATTGTACATGAACTATATCAACGGAAGGGTTCCCAGGTGCCTGCTTTCCAAAACGAAGTAATTGCGGTTAACTGGTTGCAACTTTTTCTGAAGGAAACAGGACAAAGTCCTTTACTGATTGTCCTGGATGATGTTTGGTCAGGATCAGAGTCCCTTCTTGAGAAGTTTGATCAATTCAAAATGTCAAATTACAAAGTTTTGGTCACGTCAAGATTTGCATTTCCAAGATTTGGCTCTCCATATCATTTGGAATCATTGAATGATGAAGACGCAATGGCTCTTTTTCGTCATTCAGCATCCTTGGATGATAAGACCTCTTATGCTCGGGAAGACCTTACAAGAAAGATAGTAGAGCTCTGTAAGGGATTTCCACTTGCCATTGCGGAGGTTGGAAGATCACTTCGCTGCCAGCCTATAGAGATTTGGCAAAAAAAAGTACTGGAATGGTCTAAAGGTTCTTCTATACTTGCATCTAACAGTGATTTGCTTGCTTGCCTCCAAAGCAGCTTAGATGCCTTGGATACAGAAAAATCTATCCTCAAGGAATGTTTCCTTGACCTGTGCTCATTTCCTAGAGACCAAAGGATCTCTGCTGCCAACCTCGTAGATATGTGGGCAGAGTTATATGGCCTAGATGAACCCAGTCTGTCCATCGCGAATCTCTACGAACTAACCACGCAGAGTTTAGCTAATCTTGTAGCCACAAGGAATGAGAGAGAGCCGGATGGCTATTACACTGAATACTTTGTTACCCAACATGATATGCTTAGGGAGTTGGCTATTCATCAAGCGAGTCAAGACCCAATAGAACAGAGAAAAAGACTAATTATAAAGACATGTGGAGACAATCTTCCAATGTGGTTGGCAGAGCAAAAGCATCAGCCCCTCCAGGCTCGAATATTATCAATCTCAACTGATGGAGCCTTCTCAAAAAAATGGCCAAACATGCAACTACCAAAAGCAGAGGTTCTAGTTCTAAATTTTGAAACAAACAGCTACGCCTTACCCGAATTTGTGAAGAAAATGGATAATTTAAAGGTTCTAATAGTCACAAATTACGGTTTCTTACCTTCTGAGTTAAATAATTTTCAATTACTTGGTTCCTCATCAAATCTGAAGAGCATTAGATTGGAACGCATTTCAATTCCTTCCATAAGCAAGAACCTCAAACAGTTGAAAAGTGTACAGAAGATATCTTTATTCATGTGTAGCATCGGTCAAGCTTTTGGTAAAGGTTCCATCCAAATTCTAGATGCATTGCCAAATCTAGCTGAAATGCACATAGATTATTGCCATGATCTGGTGGAATTGCCCTCAGAGCTTTGTGATCTTATTCGCCTTAAGAAGCTTAGCATCACCAACTGTCATAACTTATCCGCCTTGCCTGAAAAGATTGGAAAGCTAGTCAGTTTGGAAGTGTTGAGGCTCAGGTCATGTATAGACTTGTTAGAGTTGCCAGGCTCGATTAGGAACCTTAAAAAGTTAAACTTTCTCGACATATCCTATTGCTTGAGCATTAAGGAGTTGCCTGAACACATTGGTGAGATGTGCAGTTTAAAAAAGCTCAACATGAGACAATGCTCAAGATTGCGAGATCTGCCTGCATCAGTTTTGGACCTTGAGCAGTTGAAGAATGTGACATGTGATGAGGAGACAGAACTTTTATGGCAACCCTTCTTACCCCTTCTCAAAAACGTACACATAAAGGCGGTCAAAGAAGATATCAACCTAAATTGGCTCCACAAGCTTCCATCT
>gnl_Prupe_v2.1_Prupe.1G389500.1
ATGGCAGTGACAGATTTCTTCGCCGGAGAGATCGCGACCGAGCTTCTGAAGACCCTCTTATCCATCTCCAGAAAGTCATGTCTCAGCAAAGGAACTGCAGAGAGCCTCATAGCCTCCATCAATGTCCTCCTCCCCATAATTCAAGAGATCAAATTCTCTGGCGTGGAGCTACCAGCCGCACGCCAGTTCCAGCTCGACCGCTTCTCCGAAGTTCTGAAACAGGGCCTCGAGCTGGCCAACAAGGTCCTCGCCTCCCCACGCTGGAACGTCTACAAGAACCTCCTCTTGGCCCGGAAGATGGAGAAGCTTGAGAATACGGTGTCCAAATTCATGCAGGGCCCATTGCAGGCCCATATATTGGCTGACGTGCACCAAATGAGGATTGAAACTGCTCAGCGGTTCGACCGGTTTGAAGGGAACCAGCGGCTGGAGCAACGGCTTGGGGCTTTAAAAATTGGAACTTGTAGTGGTGGTGGCGGCGGCGGTGGGTGGATGGAAGAGTCTGTGAGGAGGGTGGAGGAGGAGGGGAAGATGAAGTGGGAGATCAGCAATTCATTGGTTTTGGGATTGGGTTTGGGGATGAAGAAGGTGAAGGAGATGATTTTTGGGAGAGAGGATTTGAGGGTTGTTGGGATTTGTGGGATTGGAGGCTCTGGAAAAACCACTCTTGCTAGAGAGCTTTGCAAGGATGATCAAGTTAGATCTTACTTCCAGGAAAGAATTTTGTTCCTGACGGTGTCACAGTCTCCAAATGTGGAGCATCTGAAAGCGAAGATTGTGGGATTTATTATGGGGAACCAAATGTTGAGTCCTACTTCTGTGCTTCCTCAATGGAATCTGCAATATGAGTGGCTCAACGTAACAAAAACTCTGGTGGTTTTGGATGATGTGTGGTCACTCGCAGAGCTTGAGCCACTGCTCTTTAAAATTCCCGGTTGCAAGATACTTGTAGTCTCACGTTTCAAATTCCCAAAAGTTATAGATGCCACTTATGACGTGGAGTTGTTAAAGGAAGATGAAGCCCTCTCTCTGTTTTGCCACTCTGCTTTTGGCCAAAAGTCAGTTCCTCCTGCTGCTGATAAAAATTTGGTGAAGCAGATTGTTAACGAGTGTAAGCGACTTCCTCTGGCTCTTAAAGTGATTGGAGCTTCATTAAGGGACCAGCCTGAATGGTATTGGGCAAATGCAAGGAGCAGGTTGTCACGAGGAGAAGCTATTTGTGAGTCCCATGAGAACAATCTACTTCAACGGATGGCAATAAGTGTGAACTGCTTACCCCGAAAAGTTAAGGAATGTTTCTTGGACTTGGGTGCCTTTCCAGAAGACAAGAAGATCCCTCTTGATCTGCTTACCAACATGTGGGTTGAAACACACGGTATTGATGAAGAAGGAGCCTTGGCTATTCTTGCCGAGCTTTCAGATAAGAATCTCCTTACCCTGGTGAAAGATGCAAGAGATGGAGATATATATAGCAGTTGCTATGACATCTCTGTTACACAGCATGATGTGCTGAGGGACCTTGCTCTTCATTTGAGCGATGATGACTGCGTAAATAATCGCAGTCGATTACTTATGGCAAGAAGAGAGGAAGAACTTCCAAGAGAATGGGACAGGTATTCAGATCAGCCATTTAATGCCAGGATTGTATCAATTCATACAGGTGAAATGAAAGAGATGGACTGGTTCCAGATGGAGTTCCCTAAATGTGAAGTGCTCATTTTGAATTTTGCCTCCAACGAGTACCTTTTACCTCCCTTCATTGCCAACATGCCAAAGCTGAGGGCATTGATAATAATGAATTACAGTACATCAAATGCAACCCTCCATGGGTTTTCAGTGTTGTCAATTCTGCCCAAGTTGAGAACCCTCTGGCTTGAAAAAGTTTCCGTCCCTCAATTATCCACCACCCCCCTGAAAAATTTGAGGAAATTTTCAATAATCCTATGCAAGATTAGTAACAGCCTTGATCAATCAGCCTTTCCTCTGCTATTGGAAGTCACAATCGATCATTGTGACGATTTATTCATGCTGCCTTCATGCATTTGTGAAATGCATTTGCTCAAGAACCTGAGCATAACCAACTGCCACAGCCTATACCAGCTGCCAACTGATCTGGATAAGCTGAAATCTCTGCAAATCCTAAGGTTATATGCATGTCCGGCACTGCAGACGCTTCCTGCTGGCATTTGTGAGCTACTTTGTTTGAAATACCTAGACATTTCCCAATGTGTTAATTTGAGGTGCCTTCCCATAGGCATTGGTAAGTTAGCAAATTTGGAAAAGATTGACATGAGGGAGTGTTCACAGATCAGGAACCTACCAAAATCTGCTACAACATTACATTCTCTGCGTCGTGTAGTATGCGATGAAGAGATGTCTGGGCTGTGGAGAGATGCAGAGAAGGCATTGCCGGACCTTCTTGTTCAGGCAGCAGAGAAACATTTCGATCTGGACTGGCTTGACGAG
>gnl_Solly_v2.4_Solyc04g079420.2.1
ATGGCGGTGACGGACTTTTTCGCCGGCGAGATTACCACCGAACTCATAAAATACCTGCTGTTGATAGTTAAAAAATCCACTTTATGCCGTTCAAGCGCAGAGAATCTCATTGACAATATCAATGGTCTCCTTCCAATCATCCAAGAAATCAAACAAACCGGTGTTGAACTTCCACAGATACGGCAAACTCAGCTCGACGATTTCTCCAAACTTCTCCGAGATGGCTACGAACTCGCCGGAAAAGTTCTCCACTCCGGCCGTTGGAACATGTACAGGAACCTACAGTTGGCTAGGAAAATGGAGAGGTTAGAGAAAAGAGTAGCGAGGTTCATGCAAGTGACAATGCAAGCTCATGTACTAGCTGATGTTCATCATGTTAGGTTTAATATGGAGCAGAGATTTGATGTGCTTGAGCATAGGCTTAAAGCTATAAAAATCGGAGTTGATGATAGAAGTGGTGGAGGAGGAGGGTGTTTAGGGGAAGCTGTGAAAAGAATGGAAGAAGATGAGAAATGGTTTGAGGATAGTTTTGTAAATTTAGGTGCTGGGATTGAATTGGGGAAGAGGAAGGTGAAGGAGATGCTGATGGGTGAACAAGATAGGGGTGTGTTTGAGATTTGTGGAATTGGGGGTAGTGGCAAAACTACCTTGGCTAAAGAGATTTGTAAAGATGATCAAGTTAAAAGTTATTTCAAGGACAAGATTTTCTTTTTCACTGTCTCTCAATCTCCAAATGTGGAGCAATTAAGGAAAATGATTTGGGAAAAGATATCAGGGTGTAATCTCCATGGTTATGGATACGGGGAGATGTTTCCCCAGTGGAACCTACAGTACCAATGGAATACGAAATCTGCATCCCCGGTACTCTTGATTCTTGATGATGTGTGGTCTGCATCTGTTCTAGAGCCACTAGTTTTCAAGATCCCCGGATGCAAGATCCTAGTTGTATCGCGCATCAAGTTTCCTCCATCGATCATTGACTGTGTTTATGATTTAGAGCTGTTAAGGGAAGATGAAGCTATGTCCTTATTTTGCCATTTTGCTTTTGGACACAATTCCTTTCCGCGTGGTTTCAGCCAAAAGCTTGTCAAAGAGATTGTGGATGAATGTGAAGGGCTTCCTTTGGCTCTTAAGGTCATTGGATCTTCATTGAAGGGAAAACCTGAGATGTTATGGACAAGTGCAAAAAATAGATTATCACGATGCCAACCTGTCTGTGAGTCTCATGAACTGCAGTTGCTTGAGCGAATGAAATTGAGTATTGACTGTTTGCCTGAGAAGGTGCGAGAGTGTTTCCTGGACTTGGGTGCTTTCCCAGAAGACAAAAGGATTCCTCTCGATGTTCTAATTAACATGTGGGTGGAGCTACATGATATTGATGAGGAGGAGGCTTTTCACATTCTTGTTGAACTTTCAGACAAAAATCTCCTAAATCTAGTCAAAGATGCACGAGCTGGAGACATGTATACAAGTTACTATGAGATATCGGTGTTTCAGCATGATGTATTACGAGACCTAGCAATTCATATGAGCAACCGTGATGATATAAATAAGAGAAAGCGATTGGTTATGCCGCGAAGAGACACAAGCTTCCCAAGAGAATGGGAAAGAAATGTGGACGAACCTTTCCATGCACGAGTCATCTCTGTGCATACAGATGAAATGAGAGAAATGGACTGGTTCAGAATGGATTGCCCGAAAGTTGAAGTACTGATTCTCAACTTTGCCTCATCTGAATACTTCTTACCTCCTTTTCTGGAGAACATGCCAAAGCTAAGGGCATTGATAATCATAAACTATAGTGCTGGCAATGCCGTTCTTCATAACATGTCTGTATTCAGTCATTTAACCAACTTGAGAAGCCTTTGGTTCGAGAAGATATCCATCACTCACTTATCTGACTCCACAAATCCTCTCAATAACCTGCGAAAGATATCTCTAGTGCTTTGTGACATGAAAAACAGCTTAGATGAGTCAGATGTAGACCTCCCTGGTTTGTTCCCACAGCTCTCGGAGTTCACAATGGATCACTGCATCAACTTCAACAAGCTACCATCAAGCATTTGCCGGTTGCATAAGCTCAACAGCCTTAGCATCACTAATTGTGATAGTCTTTATGAACTTCCATCTGATTTAGGTGAATTACAAACTCTACAAGTTCTAAGGATATATGCCTGCCCACATCTGAAAAGGCTTCCCCCGGGAATTGGTCATTTGGTAAAGCTGAAGTACCTTGACATTTCACAATGTGTTGGTTTGAGATGTCTCCCTGAAGCAATTGGTTGCTGTAGAAACTTAGAGAAGATCGATATGAGGGAGTGCCCTCAAATCGACAGTTTGCCTAGCGCTCTATCCTTTCTTGAATCATTACGCTGTGTTATCTGTGACGATGAAATTTTTTGTCAATGGAAAGACGTTGAGAAGGCTGTACCAGGTCTCTGTGTACAGGTTGCCGAGGAGTGCCATACTCTTGACTGGCTATCTCAG
>gnl_Solly_v2.4_Solyc02g090380.2.1
ATGGCAGCAGCTCTCTTCGGAGGAGCTGCTTTGGGTCCAGTCTTCGACCAACTTCTCAAAGCAGTTATTGATTTTGGCGTAAACATTGCCACTTTCCGGTCCAAATTCCTCAGCTTGAAGCAGACATTGACCGACATCAAACCAGTATTCCATGACATTGAGAGGCTAAACGAGGCCCTAGACGGCCGTGATGAAGAAATAGACATGTTTAAGAAGCAGTTGATGAAAGGTGAAGAGCTAGTCCGCAAGTGTTCCAAGATTAAACGCTGCGACCCTTTGAAGAAGTGGAGTTACTCCAGGAAACTAACGAAGTTGGATAATTCACTAGTGAAGTTCTGCCAGATACACGGTTTAATTCAGGTGGTTAGGGATAGTAAACAGATTCTGGTTAAGGTTAATGAAAATGGCAAGAAATTGGAGGAGATCCACTCGATGATGAGAGATGTTTCATTGACGAGATCCGGGAGTAGTATTGGATTTACAAATTCTAGTGCTTCTTCAGGGTGGATGAATGGTTCTAGTTTTGGGTTTTCAGGATCGTCTGATGTGCCTCAAGTTTCTGATTCTATGGTTGGATTTGATGTCCCACTTCATGAACTGAAACAGAAATTGAAGGTGCTTCAGGAGAAAGATCAAGTGCTGGTTCTTTCTGCTCCTCCTGGCTGTGGAAAAACTACTTTGGCAGCAAGGCTTTGTCAAGAGGATGATATCAAAGCCATATACAGGGACAACATCTTTTTTGTCACTGTTACCAAAACACCGAACATCAAACGCATTGTTGGGGAAATCTTTGAGAAGAAAGGCTTCAGGGTTCCAGAGTTTGCTAATGAGCATGATGCAATCTGCAAACTCAACAGCCTCCTTGGGGGAATCACTCCTCAACCAATATTACTGGTGCTGGATGATGTTTGGTCTGAATCAGAGTTCATCATCGATCATCTTAAATTACAGATATCTGATTTTAAGATTTTGGTCACTTCGAGATATGTATTCCCGAAATTTGATACATATAAATTAAAGCTTTTGAGCGAGGAGGACGCAAAGGATCTCTTCTGCATTTCAGCTTTTAAAGATGGCAGCCCTGATGTGCGGCTTAATCTTGTTCATAAGGTGGTGAGAAGTTGTGGCGGTTTTCCACTGGCTCTTAGAGTTGTAGGTCGTTCATTGTGTGGCCAGTCTGAGGTGATATGGTTTAACAGAGTAATGATGCAGTCTAAAAGGCAAATTCTCTTCCCTACTGAGAATGATCTGCTTCGTTCTTTGCAAGCCAGCATTGATGCCTTGGATGAAAAAGTTCTTTACAGCAGAGAAACAACTACATTAAGAGACTGCTACCTGGATTTAGGATCATTTCCTGAAGATCAAAGAATTCATCCTGCTGCTCTTTTGGATATGTGGGTGGAACGATACAATCTAGATGAAGATGGCATCACTGCAATGGCCATCTTCCTTGAACTTTCTTCACAAAACCTGGTTAATCTCGCCCTTGCAAGACAGGATGCACGAGCAGTTCTTGGCTTACATAACTTGCATTACATACAGCAGCATGATATGCTGAGAGAACTGGTCATACACCAGTGTGATGAGAAGCCGGTAGAAGAGAGAATGAGAATATATATCAACATCAAGGGGAATGAATTTCCTAGGTGGTGGTTTGAACAAAGACTTCAACCACTTCAAGCGGAGGTTTTGTCTATTGTCACAGATGAAGATTTCTCCTGTAACTGGCATGGCGTGCAGTTTCCTAAAGTTGAAGTACTTGTGTTGAACTTTGAAACAAGGACCTACAAATTACCCCCTTTTATAGAGCAGATGAGCCAATTGAAGACACTGGTTCTGACAAACAATGGTTTCTTCCCAGCCAAGTTGAATAATTTTCAGCTTTGTTCTCTGCTCAATCTTAAGAGAATCAACCTGGAACGCATCTCTGTTACATCCATTATGTCAGCCAATCTGCAGCTACCAAATTTGCGCAAAATCTCCCTGAACATGTGTGAAATCAGGGAGGCATTTGAGAACTCTGCTGCCAAGATGTCTTATATGTGGCCAAAACTCGTTGAGATTAATATCGAGTACTGCAGCGATTTAACAAAAGTACCAGCTGAAATATGTGATCTTGTTGATCTTAAAAGGCTCAGCATCTGTTATTGTCACGAACTGGTTTCCCTTCCGGAAGAGCTTGGGAAGTTGACAAATTTGGAAGTATTAAGGCTTCATTCTTGCACAAATTTGGCTGAGTTGCCGAAGTCTATAGTAAAACTTATTAAATTGAAATTTCTTGACGTATACGATTGTGTGGAGATGGATGACTTGCCATTGGAAATGGATCAACTCTGTTCTTTACAGACTCTTTGCATGGGAAGTTCCCTGGGTGTTGATAAGCTGCCCGATTCTCTGCAAAAACTAGTAAAGTTGGAAGACATTGTATGTGATGAAGAAACAGCCTATTTATGGGAACCTGTTAAGGAACATCTGAAGAATCTGAGAATCACTGTGATGGAGGAACATATCAATTTGAATTTGCTGCATAGATCA
>gnl_Sorbi_v3.1_Sobic.008G146900.1
ATGGACAAGCTGCTGCTCGACCAGCTGGCCGGCGAGGCCCTGCGGGAGGTGCTGCACGCGGTGCAGGGCACCCTGTTCTGCCGCTCTACGGCCGAGCGCCTGCGCCGGAGCGTCGAGCCGCTGCTGCCGCTCGTCCAGGGCCTGGGCCCGCACGCCACCCAGCGCTCGGCGGGTGAGCTCGGCGAGCTCGCGGCGCGGGTCAGGGAGGCGCTCGACCTGGCCCGCCGCGCCGCGGCCTCCCCGCGCTGGAACGTCTACCGCGCCGCGCAGCTGTCGCGCCGGATGGAGGCCGCCGACCGCGGCATCGCGCGCTGGCTCGAGCGCCACGCCCCAGCGCACGTCATCGGTGGAGTCCGCAGGCTCCGCGACGAGGCCGACGCCCGCATCGGCCGCCTCGAGCGCCGCGTCGAGGAGATCGCCGCCGCCGCGCAGCCGCCGCCGCCCCCAGCCCTCTCCGTCCCCGTCATCGCGCCGCCGCCGCACAAGGGCGTGCCCATGCCGATGGAAGCACCTCTCGCCAAGCCCGCCTTCGCCGCTGTGCCGATGGAGGTGCCGCCGCACAAGGGCATGGCTATGTCCGTGCCGATGCCGGTGAAGGCGGCGCCCGCCAAGGCCGGGGTGATGGCCATGGACATGGACCTCATCGAGGGACACGAAGAAGAGGGGATGGTTGGTGCCGGCGTCAAGGTGGCCAAGGAAAAGGTGAAGGAGATGGTTATGAGCGGCGGCGGCGGCTGGGAGGTGGTTGGTATCTCCGGCATGGGCGGCAGCGGCAAGACCACGCTCGCCATGGAGATCTTCAGGGATCACAAGGTCCGAGCCTACTTCAATGATAGGATCTTCTTTGAGACGATCTCACAATCTGCAAATTTGGAGACAATCAAGATGAAGCTGTGGGAGCAGATAAGCGGCAACCTCGTGCTTGGTGCATACAACCAGATCCCAGAATGGCAGCTCAAGTTAGGACCAAGGGACCGAGGACCTGTCCTTGTAATCCTTGATGATGTTTGGTCTCTCCCACAGCTTGAGGAGCTCATTTTCAAGTTCCCTGGGTGCAAGACTCTAGTTGTATCGAGATTCAAGTTCCCCACGTTGGTAAAACAGACATATGAAATGCAGTTGCTAGATGAGGCAGCGGCTTTGTCTGTCTTCTGCCGTGCTGCTTTCGATCAGGAGTCTGTTCCGCAGACTGCTGACAAGAAATTGGTCAGGCAGGTCTCTGCAGAGTGCAGAGGTCTTCCTCTGGCTCTGAAGGTTATTGGTGCATCGTTGCGCGATCAACCTCCTAAGATATGGCTCAGCGCCAAGAACCGGTTGTCTCGAGGAGAGGCTATTTCTGACTCCCATGAGACCAAGCTTCTAGAGAGAATGGCGGCAAGCGTCGAGTGCTTGTCAGAGAAGGTTAGAGATTGTTTCCTTGATCTGGGCTGCTTCCCAGAGGATAAGAAGATCCCCCTTGATGTCTTGATCAACATCTGGATGGAGATTCATGATCTTGATGAACCAGATGCTTTTGCCATCTTGGTTGAGCTTTCAAACAAGAACCTTCTTACCCTTGTCAATGATGCACAGAACAAGGCTGGAGATTTGTACAGTAGCTACCATGACTACTCGGTGACACAACATGATGTGTTGAGAGATCTTGCTCTTCACATGAGTGGGCGTGACCCTCTGAACAAGCGGAGGCGGTTGGTGATGCCAAGAAGGGAAGAAACACTTCCCAGGGATTGGCAGAGGAATAAGGATACTCCGTTTGAAGCTCAGATAGTTTCCATTCATACAGGTGAAATGAAAGAATCGGACTGGTTCCAGATGAGCTTCCCTAAGGCAGAAGTGCTGATCCTCAACTTCGCCTCAAGCTTGTACTACCTCCCACCGTTCATCGCGACAATGCAGAACCTGAAAGCTCTGGTGCTGATCAACTACGGCACCAGCAGCGCTGCCCTTGACAACCTATCCGCGTTCACCACTCTCAACGGCCTGAGGAGTCTCTGGCTGGAGAAAATCAGGCTCCCGCCGCTGCCAAAGACCACCATCCCGCTGAAGAACCTGCACAAGATCTCCCTCGTCCTCTGCGAGCTGAACAGCAGCCTAAGAGGATCAACGATGGACCTGTCGATGACGTTTCCGCGCCTCTCCAACCTCACAATCGACCACTGCATAGACCTGAAGGAGCTGCCATCAAGCATCTGCGAGATCAGCTCGCTGGAGACCATCTCCATCTCCAACTGCCACGACCTCACCGAGCTTCCCTACGAGCTGGGCAAGCTGCACTGCCTGAGCATCCTCCGTGTCTACGCCTGCCCGGCGCTCTGGCGGCTCCCAGCGTCGGTGTGCAGCCTGAAGAGGCTCAAGTACCTCGACATCTCGCAGTGCATCAACCTGACCGACCTCCCGGAGGAGCTCGGCCACCTGACGAGCCTGGAGAAGATCGACATGCGCGAGTGCTCCCGCCTGAGGAGCCTCCCGCGGTCGTCGTCGTCGCTCAAGTCCCTCGGCCACGTCGTATGCGACGAGGAGACGGCGCTGCTGTGGAGGGAGGCCGAGCAGGTCATCCCTGACCTCCGGGTTCAGGTGGCCGAAGAGTGCTACAACCTGGACTGGCTAGCGGAC
>gnl_Stras_v2.0_SGA_v2.0_scaffold217T42412
ATGGCGGTTACAGACTTCTTCGCCGGCGAGATCGCCACCGAACTCCTCAAGCAGCTCATCGCCATCTCCCGCAAATCCGCCGCTTGCCGCTCGAGCGCCGAGCACCTTATTGAGTACATCGGGGAACTTCTCCCGATCATTCAGGAGATCAAGCTCACCGGGAACGAGCTCCCGCAACACCGCCAGCGCCAGCTGGACCACTTTTCCGAGACACTTTCTGGCGGCCTCGAGTTGGCGAACAAAGTCCTCAATTCTCCCCGTTGGAACGTCATCCGGAATCTTCGATTGGCCAAGAAGATGGAAAAATTGGAGAAAAACGTCTCTAGATTCATGAACTGTCACGTCCAGGCGCACGTTCTTGCTGATGTGCATCACGTGAGGGTGGATATGGCGGAGAGGTTTGATCGGCTCGAGTGGCGGCTTGGGGCGATGAAAATCGGTGTGGACGGCGAAGGTGGGTGGTTGGGGGCGGCGGTGAAGAGGGTGGAGGAGGAAGAACGGTGGTGCGAGGACAATTTGGTAAATTTAGGTGGAAGTGGATTAGAACTGGGGAAAATGAAGGTAAAGGAGATGTTGATGTTGAAGAAGGATGGGAAGGAATCCAGTGTGGTTGGGATACACGGGATCGGAGGCATTGGAAAAACAACGCTCGCTCGAGAAATTTGCAAAGATAATGAAATTAAGAGTTATTTCAACAACAAGGTCTTTTTTCTCACGGTTTCCCAATCACCAAATGTGGAGCAATTGAGGTCAAAAATATGGGGAATGGTATCAGGGAATACTATTGTGGGTCATGGAGACAGGTTTCCTCAAATAAACCTAGGATACTGTGTGGAAAGCTCTGCAAGAGCCCTTTTGGTTCTTGATGATGTTTGGACACAATCTGTTCTTGAGCAGCTCCTGCTCAAGATTCCTGGTTGCAAGATCTTGGTAGTTTCACGGCTGAAATTCCCTCCATCGGTCGTTGATTGCTCCTATGAATTGGATTTGTTGACTGAGAATGAGGCAGTGTCCTTGTTCTGCCACTATGCTTTTGATCAAACTTCCATACCTTTTGTTGCTGATAAGGAATTGGTTAAGCAGGTAGTGGACGAATGCAAAAGACTTCCATTGGCGTTAAAAGTGATTGGAGCCTCTCTAAAGGGCCAGCCAGAGATGTTTTGGACAAGTGCCAAGAATCGTTTGTCTCGAGGACAACTTGTTAGTGAGTCCCATGAAGTTCAGTTACTCGCTCGCATGAAATCGAGCATTGACTGTCTCTCTGAGACAGAAAGAGAATGTTTTTTGGATTTGGGTGCTTTTCCAGAAGACAAACGAATCCCACTGGACATACTTATCAATATGTGGGTCGAGCTGCATGATATAGAGGAAGATGACGCCTTTGCTATCTTGGTTCAGCTTTCAGACAAGAATCTCATTACTTTAGTGAAAGATCCAAGAGCTGGAGATAAGTACAGCAGTTACTATGAGATTTCAGTTTATCAGCATGATGTGTTGCGAGATCTCGCCATGCATCTGAGCAGTGGTGATAGTGTAAACCAACGAAGGAGATTGCTTATGCCGAGGAGAGAAGGAGGGCTTCCGAAAGAATGGGAGAGGAATGTAGATGAGCCGTTTAATGCTCGAGTCATCTCGATACATACGGGTATTAATACTATTCAACTTAACACCGAAAAATATGAAATTACAAAGAGTGAAGGCGAAATGAGTGAAAAAGACTGGCCACAGATGAACTGCCCGAAAACAGAAGTCCTCGTCCTGAATTTCTCCTCACCCGAATACACCCTTCCTCCTTTCCTCCATAACATGCCCAGACTTCGCGCCTTAATCCTCATCAACTACAGCTCCTCCAATGCCACACTCCACAATACCTCTATTTTCAGCAGCCTAACCAATCTAAGAAGCCTCTGGTTTGAAAAAATATCACTCCCTCTTCTACCCGACACCACCACACCCTTAGAGAAACTAACAAAAGTCTCTCTCATCCTATGTGACATCAGCAAAAGCGTCAACCGTGAAGGACTCGACTTGCCTCTCCTTTTCCCCCGTCTTTCCGAACTCACGTTAGACCACTGCATAAACCTAATCGAAGTCCCGTCAAGTGTGTGTCAGATGAAGACACTCACGAGTTTGAGCGTCACGAATTGCGATAGTCTGCGAGAACTGCCGTTGGATTTGGGAAAACTTGTTTTGTTGCAAATATTGAGGCTGTCTGCGTGTCCGAACCTGAAGAGGCTGCCTTCGGGAGTCGGGAGCCTCGTTTGGCTCAAGTATTTGGATGTGTCTGAGTGTGTGAAGTTGGGTTGTCTGCCGGAGGATTTGGGTGGGTGCAAGAGTCTGGAAAAGATAGATATGAGGGAGTGTGTGCAGATTAGGAGTTTGCCGGATAGTGTAGGGCTTTTGTCGTGCTTGAGACGTGTGGTTTGTGATGAGGAGGTTTGTTGGCTTTGGAAGGACGTCGAGAAGGATTGTCCGGGGCTTTGTCAGGTTCCCCGAGAGTCTTTCACGCTCGACTGGCTGGCTGAATAA
>gnl_Theca_v1.1_Thecc1EG000555t1
ATGGCAGCAGCTATTCTCGGAGAAGCGGTCTTAGGGGCAGTTTTTGGAGAGCTGCTTAAAGCCGTTGTAGAAGCGAGTAAAACAGCTACCCAGTTCCGTGATGTCTTGGCGGAACTGAAATCCACACTATCATCCATACAGCCAACAATCAACGCCATAGAATCACTCAACATACGTTATGACAGGGAGCACGAGACAAAACCGCTCATGGAAATCATTTCTAGAGGAGAGGAACTTGTCACACAGTGCGTCAAAATCCATAGGTGGAACTTCTCCAAGAAGACTTGTTATACAAACAAACTTCGTGGATTGAAGGAAGAGCTCAAGCACTTCTGTGAGATTAATATGCAAACACAGCAAACAAGAGACATCAAAGAAGTGTTATATAACGTGGAACAACTTGCTGGGGAAGTGAGTAGATTGCGTTCCAAAGAGGTGTCCGATCGCGAGAATGGGACTTTTAGTCAGGTTGCAGTTGTGGGTTCATGCGAACCTCCTAAGCCTCGAGGGGAAGTTGTTGGATTGGATGTGCCCTTGACCGAGCTAAAGATGAAGCTTTTTAAAGATGGGGTGTCGGTCATTGTTGTGTCTGCTCAGGGTGGATCCGGGAAGACAACCTTGGTTCAAGAGCTATGTCGGGATGAAGAAGTCAAAGGAAAATTTAAAGAAAACATCTTCTATGTGACTGTTTCAAAGGCACCCAACCTGGAGGTCATTTTGCAGAAATTACTCCGGCTTAAGGATTATAGAATGCCTGAATTTCAGAATGAGGAGGATGCCCTGAACCACTTGGAACAAAACTTCAGGAAAATGGCAACCAATCCCATATTACTCATCCTGGACGATGTTTGGTCTGGATCTGAATCCCTTGTTGAGAAGTTAAAGTTTACATTGCCAGATTACAAGATCTTGCTAACATCAAGATTTGCCTTTCCAAGATTTGATTTTACGTATCGTCTGAAACCATTAAATGATGATGATGCTATGACTCTGTTTCGTCACTTTGCATTCTCGAAAGATGTGGATCCTGACATTTCAGATGATCTCGTGAATAAGGTAATGAAAAGCTGTAAGGGACTCCCACTGGCCCTTGACGTGGTTGGTAGATCACTTCGTGGGCAACCTGGTACAATCTGGCGACGTAGAGCAAAGCAGCGGTCTAAAGGAGAATCCATCTTTAATTCTAGCAATGAGCTGCTTACTTGTCTTCAAAGCAGTTTAGATGCGTTGGATAGTAAGGCAGGAATAAGGGACTGCTACCTGGACCTAGGTTCGTTCCCTGAAGATCACTGGATTCCTGCTACTGCCCTCATTGATATGTGGGTTGAGCAGTACAAACTTGATGAAGATGATGATGCCATTTTCAACCTCCATGAACTCTCTACCAGGAATCTAGTTAATCTTGTAGTCGTGAGGAAAGATGCACGTGAAGCTGATGGCTACTACAAAGAGCACTTTGTCACGCAACATGATCTTCTCAGAGAGCTGGCTATCTATCAGAGCAGCTTGGACCCCGTGGAAAAAAGAAAGAGGTTAATTGTAGAGCTAAGCCGCAACAATTTTCCCAATTGGTGGTTGGAAGAAAAGCAGCAAACTCTTGGTGCCCGCCTTTTGTCTATCTCCACAGATGAAACATTCACATTCAGCTGGGGCAACATCCAAGCACCAGAAGTTGAGGTTGTAGTTCTCAATTTTCGGACGAAGAACTACACCTTGCCTGTCTTCATGGAGAAAATGGATAAATTGAAGGTTTTGATAGTCACAAATAGCAGTTTCTACCCAGCTGAATTAAGTAACTTTCTGCTTCTGTCTTCTTTATCGAATCTAAGGAGAATTAGGTTAGAGAAGGTGTCAGTTCCTTCCCTCAGCATGAGCTCTTTACACCTAAAGAATTTGGAAAAAATATCCTTATATATGTGTAATATCGGTCAGGCTTTTGGGAATGGCACTAAGAAGATGTCAGATATTTTTCCGAATCTTTTGGAAATTGACATTGACTATTGTGATGATCTGGTGGAACTGACTGATGGGTTGTGTGATCTTGTTCATCTGATGAAGCTCAGTATCACTAACTGCCACAAGCTTTGTGCACTGCCTGAAGGCATTGGAAAGCTGGTAAACTTAAAAGTGCTAAGGCTAGCATCCTGTACCGATCTCGTGAGGTTGCCCGAGACCATTGGGAGCTTATCCCAGCTTAATATTTTTGACATTTCCGACTGCCTAAGCATCATCAACATGCCGGTCCAGATTGGGGAACTGCACAATCTAAGGAAGCTCTATATGAGAGGGTGCTCGAGTTGTAAGCTACCTTCAACAATCACAAAGCTTCGACGTTTGAAGGATGTCATATGCGATGAGGAGACTGCCTATCAATGGGATTGTTTCAAATCCTATCTCAGCAATCTAAGGGTAACAGTTCATGAAGAAGACATCAACTTGAACTGGCTCCGGACTTGTTTT
>gnl_Theca_v1.1_Thecc1EG033916t3
ATGGCGTTTAACGACTTCTTCACCGGCGAAATCGCAACGGAACTTCTAAAACAGTTAGTCTCCATCTCACGCAAGTCATGCCTCTGCAAGTCCACTGCGGACAACCTCATCACGAGCATCCAAGAACTCCTCCCCATCATCGACGAAATCAAATACTCCGGCGTCGAGCTCCCCGCTATTCGTCAATCTCAGCTTGACCGTTTCTCCGAGACCCTGCGTGGGGGCGTCGAATTGGCCCGCAAAGTCCTCGCCTCCGGCCGTTGGAACGTCTACAAAAACCTCCAGCTGGCCAGGAAGATGGAGAAGTTAGAGAAACAAGTCGCGAGGTTCGTTAGCGGGCCGTTGCAGGCCCACTTGCTGGCCGACGTGCATCACATGCGGTTCGAAACGATGGAGCGGTTCGACAGGTTGGAAGGCCGGTTGGAGCAGCGGCTCAGTTCGATGAAGATTGGAGTGGGAGGGTGGGTGGAGGAAGCGGTGAAAAGAATGGAAGTTGAAGAAGAGGCTAGCCTGGGAATCCTGGGTGGAGTTGGTTTGGATTTAGGGAAAAGCAAGGTGAAAAAATTGTTAATGGGAAGAGATGATTTAAACGTTGTTGGAATTTGCGGTATTGGAGGATCAGGAAAAACTACTTTAGCTAATGAAATTTGTAGAGACAATCAAGTTCGAAGTTATTTCAACAACAGAATTTTGTTTCTGACTGTGTCACAGTCACCGGATCTGGATCAATTGAGGGCAAAGATATGGGGATTCATTACAGGGAACGAGGCCATGGGTTATACTAGTAATCACTTTGTTCCACCTGGGAAGTTACAGTGTGAGTGGGGAAGTGGACCGCGAATTCTGGTTGTGTTAGACGATGTCTGGTCCTTGTCTGCACTTGAACAACTCATTTTCAGAATCCCAGCATATAAAACTCTTGTAGTTTCGAGGTTCAAGTTCCCAACAAGTGTTGTTAATGAAGTTTACAAAGTTGAGTTGTTGAGGGAAGATGAATCAATGTCCCTGTTTTGCCACTCTGCTTTCGGGCAAAAATCGATTCCTCCTACTGCGGATGAGAGTTTGGTCAAGCAGATTGTTAGTGAATGCAAAGGACTTCCTTTGGCTCTGAAAGTGATCGGAGCTTCGTTGCGAGACCAACCTGAAATGTACTGGGCTAGTGCAAAGAAAAGGTTACTGCGAGGAGAACCAATCTGCGAGTCTCATGAAAACAAATTACTGGAACGGATGGCAATAAGTGTGGAATACTTGAACAAAAAGGTAAAGCAGTGTTTCTTGGATTTGGGGTCATTCCCAGAAGATAAGAAGATCCCCCTTGATGTTCTTATCAACATGTGGGTTGAGATACACGACATTGATGAGGAGGAGGCTTTCGCCATTCTTGTTGAGCTTTCTGACAAGAACCTACTCACTCTGGTGAAAGATCCACGGTTCGTTACTCAAGACCCTTTATTTGTTTCTCAAGCCAGTAACTTGGGTTGGTTTTACTTAGTTGAGATATCTGATTTCTGTTCTCTGAATTGCAGGGCTGGTGACGCATATAGCAGCTTCTATGAAATCTGTGTCACTCAGCATGATGTGTTGAGAGACCTTGCTCTTCATCTGAGCAATCGTGGGGATGTGACTGAGCGGAAGAGGTTACTTATGCCACGGAGAGATACAGAGCTTCCAAGAGATTGGGAAAGAAACGCAGATCAGCCATTCAATGCTCAGATTGTTTCGGTTCATACAGGAGAAATGAGGGAAATGGACTGGTTCCGGATGGAGTTCCCAAAGGCTGAAGTACTCATCCTGAATTTTTCCTCCAATGAATACTTCTTGCCTCCATTCACAGACGATATGCCCAAACTCAGGGCACTTGTTGTAATAAATTATGGTACATCTGAAGCAACCCTTCAGAATTTTTCAGTTTTTACTAATCTGGCAAATCTGCGGAGCCTTTGGCTTGAAAAAGTGTCCGTTCCTCAACTATCCAACGCCACGGTTCCCTTGAGGAACTTGCGGAAGCTATCTATGGTTTTCTGCAAGGTTAACAACAGCTTTGATCCCTCAGTGCTAGACCTGCCCCAGATCTTCCCTCGTCTATCAGAGCTCGTAATTGATCATTGTGATGATCTAATTAAGCTGCCCTTAAGCATTTGTAAGGTGAATTCACTCCAAAGTCTGAGCATAACCAACTGCCACCGATTATGTGAATTGCCTGCTGATTTGGGTATGCTGCGGAAACTACAGATACTTAGGCTGTATGCTTGTCCAGAACTTAAGAAGCTCCCTCCCAGCATCGGCGAGCTAGTGGCTTTAAAATACCTTGATATCTCCCAATGCCTTAACATGAGATGTCTACCTAGGGAAATAGGTAGATTATCAAGCCTGGAAAAGATAGACATGAGGGAGTGTTCAGAGACTGTGAGCCTACCAACATCGGCTGCCTTGTTGAACATGAAGTCACTGCGCAGAGTTATCTGTGATGACGAAGTTTCTGGGCTCTGGAAAAATGTGGGGAAGGCTAAGCCAGACCTTCATGTTCAAGTTGCAGAGAGAAGCTATAGTTTGGACTGGCTTGATGGC
>gnl_Vitvi_Genoscope.12X_GSVIVT01003555001
ATGGCTTTGGCGCTTTTTGGAGGGGCTGCTCTGGGAGCAGCATTTCAGGGTTTGCTAACGGCGGTCATAAAAGTAAGTAAAAAGTTTGCCGGGTTCGACTCCATCCTCAAAAAACTCGAAGCCACACTCGAACGCATAAAGCCATATATTCAAGAGATGGAAAGGTTGAACGACGAGTTGGATCGTCCAAGGATGGAAATGGAGAAGTTGATCCAAATCTTACAAGATGGAGAGAAGCTAATCCAAGACTGCTCTCGCTGCTACTGCTACCAGAGGATAGGGTACGCCAATAAAATTAAAGCCCTCGATGCCTCTCTTCTTAGATTGTTTCAGGTGGATGTGCACGCCCAAGTCAGTAGGGACGTCAAGGAGATTCTGGCCATTCTCAAATCAAATGGATGCAATTGGAATTACAGAGGGGTTTCCGATGAACATGAAAACTTGGGTTCCTGCAACGCTCCTGGTCCACCGGAATTTATGGTGGGATTAGATGTGCCTCTCAAAGAATTGAAGCGGCGGCTATGTGAGGATGGGGAATCAAGGATTGTGATCAGGGCTCCTGGAGGATGTGGGAAAACCACTATGGCTAAAGAGCTTTGTCACGACAATCAAGTCAGAGAATATTTTAAGCACATTTTGTATGCCACGGTGTCAAGACCGCCCAACCTAATTGCCATCATTACGAAACTATTTTGGGACGAGGATGAACGAGTGCCAAAGTTTCAAAATGAGGAAGATGCAGCCAATCAAATGGAACTGAAACTGAAGAAGAAAGAAGAATCCGGTGATGTACTGTTGGTCCTAGATGATGTTTGGTGTGGATCAGAATCCCTCTTAGCCAAGTTCAAGTTCCGGACATCAAAATCCAAGGTCGTCGTTACATCAAGAAATGAATTTCCAGAATTTGGCTCTACATATGACTTGGAATTGTTGAATGACGACGATGCCATGGCTCTTTTTCGTCACTCAGCAATCCCCCAGAATGGAAGCTGTAATTACACACCGACTGATAGGCTTGTGAAGAAGATAGTGGGGCACTGCAAGGGAATTCCACTGGCCCTGGAAGTCGTTGGCAGATCACTCCATGGGCGGCCTGTAGAGATCTGGAGAAGCCGACTGAAGAAATTATCCGAAGGTCAATCCATTGTCAATTCTGAAATTATTCTGCGTAAATGTCTTCAAAGTAGCATAGACGCCCTAAATGACGAGGATGTTATGCTGAAGGAGTGTTTTATGGACTTGGGCTCCTTTCCTGAAGACCAGAAAATCCCTGCCACTGCTCTTATAGACATGTGGGCGGAATTGTACAACCTAGATAAAGACGGGATTGATGCCATTGCCAACCTTCACGAACTCTCCTCTCGGACTCTGCTTAATCTTGCGGTCACGAGGAATGATGCAAGTGAGATTGATGGATGGTACAGCGATGCCATTGTGATGCAGCATGATTTTCTCAGGGATCTAGCCATTTACCAGAGCGAACAGGAGCTCATAAAAGAGAGGAAAAGACTATTTGTGGACTTTAGCAAACTCCCCGAGTGGTGGACTGAAGAAGAGCAACCCCGATCAAGTGCTCGCCTTGTGTCCATCTCTACAGCCACAAGCCTAGAAGAGCTTTAC
>gnl_Vitvi_Genoscope.12X_GSVIVT01003562001
ATGAGGAAAAACCTTCATAATTTATTCATTTGTCAATGGAGCCTACACAAGTCAATGGATTCCCAAAATTTGGACGAAGAGAAGTGGAAACTTCGTGTGTACCTTCAGGCTGAAGATGCGTCATTTCTGGTCACTTACTCTCCAAAACACGCTAAGAAAAGGGGGGAAAGCAGAGTGTGGTTTCGAAGCTGTTATTTCACACCGAGTAATGATCTTGTGAGGAAGGGGATAGTGAGACACTGCAAGAGACTTCCACTGGCCCTGGAAGTGGTTGGCAGATCACTCCATGCGCAGCCTGTAGAGGTCTGGAGAAGCCGACTGATGAAATTATCTGAAGGTCAATCCGTTATCGATTCCGAAGCTGATCTGCGTAAATGTTTCCAAAGTAGCTTAGACGCCCTAAATGACGAGGATGTTATGCTGAAGGAGTGTTTTTTGGACTTGGGCTCCCTTCCTGAAGGCCAGAAAGTCCCTGCCACTGCTCTTATAGATAAAGATGGGGTTGATGCCATTGCCAACCTTCAAAAACTCTCCTCCTGGAGTCTGCTTAATCTTGTGGTCACGAGGTACACAGACTTGCTATTTGTCTTTAAATTAAATGATCGTTTTTCTTGTAATTACAAACACAAAACTCCTTATTTTGGGGGTTGTGGTGAGGAGATACTGATGTCTGCGGAGCTTGTTGGAGGGTCTGCTTTGGGAGCAGGATTTGGGAAGTTGATCACGGCGGTTCTAGATGCACGGAAGAAGATAACTCAGTTCGACTCCAGCCTCAAAAAACTCGAAGAGAGACTCAATTCCATAACTCCTAGTATCGTAGAGGTGAAAAAGTTCATGGACCAGTCGAATCATCCAAGGGTGGAATTGGAGAAGTTAATCCAAATCTTAAAAGATGGGGAGAAGCTAATCCACAAGTGCTCCGAGGTCTCTAGTTGCGACTACTTCAATAATTGGAGTAACAGAGGGGTTTCCGATAACTATGAAAGTTTGGGTTCCTGTGAGGCTACTGATCCGCCGGCTTTTATGGTGGGACTAGATGTGCCTCTCAAAGAATTGAAGAGGCGGCTGTTTACGGATGGGGAATCAAGGATTGTGGTGTCGGCTCCTGGAGGATGTGGGAAAACCACTTTGGCTAAAAGGCTTTGTCACGACCAACAAGTCAAGGAATATTTTACGGACATTTGCTATGTCACGGTGTCAAAAACATGCGACCTAATTGGCATCATCAAGAAACTATTTTGGCATAATGCTGAACGAGTGCAGGGGTTTCAAAGTGAGGAAGATGCAGTCAACCAATTGGAACTAATGCTGAAGAGGAAAGTAGAATCTGGTCGTATACTGTTGGTCCTAGATGACGTTTGGTCTGGGTCGAAATCTGTCCCAGACAAGTTTAAGTTCCAAATATCGAAATTCAAGGTTCTGGTTACATCTAGAAATGAATTTCCAGGATTTGGTTCTACATATAACTTGAAATTGTTGAATGAAGAAGATGCCAAGACTCTTTTTTGTCACTCAGCAATCCCTGAGGATGGGATGCCCAGTGAAGAACTTGTGAATGGGATAGTGAGGCGCTGCAAGGGATTTCCACTGGCCCTGGAAGTGGTTGGCAGATCTCTCCATGAGCAGCCTGTAGAGATCTGGAGAAGCACACTGATGAAATTATCTGAAGGTGAATCCATTGTCAATTCTGAAGATGAACTGCGTAATTGTCTTCAAAGTAGCTTAGATGCCCTTGATGACAAGGATATTATGCTGAAAGAGTGTTTTATGGACTTGGGTTCATTTCCTGAAGACCAAAAAATCCCTGCCACTGCTCTTATAGATATGTGGGCAGAATTGCACAAACTAGATAAAGGCGGCATTTATGCCATTTCCAACCTTCACAAACTCTGCTCTCGGAATCTGCTTAATCTTGTGGTCACAAGGAATGATGCAAATGAGATTGATTGGTGCTACAACGATGCCTTTGTCATGCAGCATGATCTTCTCAGGGATCTAGCCATTTATCAGAGCGAACAGGAGCCCATAGAAAAGAGGAAAAGACTAATCGTGGACTTGACAGGAAACAGACTCCCCGAGTGGTGGACTAAAGAGAAGCAACCCCGATCAAGTGCTCGTCTTGTGTCCATCTCCACAGATGAAATGTTCTCCTCAAGCTGGTGTAGCATGCAACTTCCTGAAGCTGAGGCTCTAATACTGAACTTTAATCAGACAGAAAAGAAATACGAATTGCCAGAGTTCATGAAGCAAATGGATGAACTGAAGGTTCTAGTAGTAACAAATTATGGTTTCTGCACTGCTGAATTGACTAATTTTTCAGTACTTGGTTCCTTATCCAATCTAAAGAGAATCAGGTTAGAGAAAGTTTCAATTCCAACACTATGCAAAACCAGTATAGAATTGAAGAATCTGGAGAAGCTATCCTTAGTTATGTGTCATAAGATTGGTCTGGCTTTTGCAAGTATACCATCCAGATTCCAGAAATGTTACCAAACCTTAGGGAAATCAACATTGATTACTGTAATGACCTGGTGGAATTACCAGAAGGGTTTTGTGATT
>gnl_Vitvi_Genoscope.12X_GSVIVT01003563001
ATGGAAAGGTTGAACGACGAGTTGGATCGTCCAAGGATGGAAATGGAGAAGTTGATCCAAATCTTGCAAGATGGAGAGAAGCTAATCCAAGACTGCTCTCGCTGCTACTGCTACCAGAGGATAGGGTACGCCAATAAAATTAAAGCCCTCGATGCCTCTCTTCTTAGATTGTTTCAGGTGGATGTGCACGCCCAAGTCAGTAGGGACGTCAAGGAGATTCTGGCCATTCTCAAATCAAATGGATGCAATTGGAATTACAGAGGGGTTTCCGATGAACATGAAAACTTGGGTTCCTGCAACGCTCCTGGTCCACCGGAATTTATGGTGGGATTAGATGTGCCTCTCAAAGAATTGAAGCGGCTGCTATGTGAGGATGGGGAATCAAGGATTGTGATCAGGGCTCCTGGAGGATGTGGGAAAACCACTTTGGCTAAAGAGCTTTGTCACGACAATCAAGTCAGAGAATATTTTAAGCACATTTTGTATGCCACGGTGTCAAGACCGCCCAACCTAATTGCCATCATTACGAAACTATTTTGGGACGAGGATGAACGAGTGCCAAAGTTTCAAAATGAGGAAGATGCAGCCAATCAAATGGAACTGAAACTGAAGAAGAAAGAAGAATCCGGTGATGTACTGTTGGTCCTAGATGATGTTTGGTGTGGATCAGAATCCCTCTTAGCCAAGTTCAAGTTCCGNNNNNNNNNNNNNNNNNNNNNNNNNNNNNNNNNNNNNNNNNNNNNNNNNNNNNNNNNNNNNNNNNNNNNNNNNNNNNNNNNNNNNNNNNNNNNNNNNNNNNNNNNNNNNNNNNNNNNNNNNNNNNNNNNNNNNNNNNNNNNNNNNNNNNNNNNNNNNNNNNNNNNNNNNNNNNNNNNNNNNNNNNNNNNNNNNNNNNNNNNNNNNNNNNNNNNNNNNNNNNNNNNNNNNNNNNNNNNNNNNNNNNNNNNNNNNNNNNNNNNNNNNNNNNNNNNNNNNNNNNNNNNNNNNNNNNNNNNNNNNNNNNNNNNNNNNNNNNNNNNNNNNNNNNNNNNNNNNNNNNNNNNNNNNNNNNNNNNNNNNNNNNNNNNNNNNNNNNNNNNNNNNNNNNNNNNNNNNNNNNNNNNNNNNNNNNNNNNNNNNNNNNNNNNNNNNNNNNNNNNNNNNNNNNNNNNNNNNNNNNNNNNNNTTTTTCGTCACTCAGCAATCCCCCAGAATGGAAGCTGTAATTACACACCGACTGATAGGCTTGTGAAGAAGATAGTGGGGCACTGCACGGGACTTCCACTGGCCCTGGAAGTCGTTGGCAGATCACTCCATGGGCGGCCTGTAGAGATCTGGAGAAGCCGACTGAAGAAATTATCCGAAGGTCAATCCATTGTCAATTCTGAAACTGATCTGCGTAAATGTCTTCAAAGTAGCTTAGACGCCCTAAATGACGAGGATATTATGCCGAAGGAATGTTTTATGGACTTCACCAGGAATGATGCAAGCGAGATTGATGGATGCTACAGCGATGCCTTTTTGCACTTTCCCTTGTATTTCCTCTCAAGTTTGCCTTCTTCATCTGGGTTTTCTTCATCATTTCTTCGTATTTACAGTTGGATTCCCAAAATTTCCATGAAGTACAGTGGAAACTCCTTGGCTACCTTCAAGTTCCAGAGCTCACTAGCCAAAACACAGTGGGAGAAGGGAGAAACCAACATTCTGGTCCTGCTCAAATCAAATAGATTCAGTTGGAGTAACAAAGGGGTTTCCGTTAAATATGAAAGTCTGGGTTCCTGTGAGGCTACTGATCCGCCGGCTTTTATGGTGGGACTAGATGTGCCTCTCAAAGAATTGAAGAGGTGGCTGTTTACGGATGGGGAATCAAGGATTGTGGTGTCGGCTCCTGGAGGATGTGGGAAAACCACTTTGGCTAAAAGGCTTTGTCACGACCAACAAGTCAAGGAATATTTTCAGCACATTTTCTATGTCACGGTGTCAAAAACATTCAACCTAATTGGCATCATCAAGAAACTATTTTGGCATAGTGATGAACAAGTGCCGGGGTTTCAAAATGAGGAAGATGCAGTCAACCAATTGGAACTAATGCTGAAGAGGAAAGTAGAATCTGGTCGTCTACTGTTGGTCCTAGATGACGTTTGGTCTGGGTCGGAATCTTTCCTAACCAAGTTTAACTTCCAAATATCGGGATGCAAGGTTCTGATTACATCTAGAAATGAATTTCCAAAATTTGGTTCTACATATAACTTGAAATTGTTGAGTGAAGAAGATGCCAAGACTCTTTTCCGTCATTCAGCAATCCCTGAGGATGGGAGTGGTTCTTCCATGCCCGGTGAAGACCTTGTGAATACGATAGTGAGGCGCTGCAAGGGATTTCCACTGGCCCTGGAAGTGGTTGGCAGATCGCTCCATGGGCAGCCTGTAGAGATCTGGAGAAGCACACTGATGAAATTATCTGAAGGTCAATCCATTGTCAATTCTGAAGATGAACTGCGTAATTGTCTTCAGAGTAGCTTAGATGCCCTTGATGACAAGGATATTATGCTGAAGGAGTGTTTTATGGACTTGGGCTCATTTCCTGAAGACCAAAAAATCCCTGCCACTGCTCTTATAGATATGTGGGCGGAATTGCACAAACTAGATAAAGACGGCATTTATGCCATTTCCAACCTTCAGAAACTCTGCTCTCGGAATCTGCTTAATCTTGTGGTCACAAGGAATGATGCAAATGAGATTGATTGGTGCTACAATGATGCCTTTGTCATGCAGCATGATCTTCTCAGGGATCTAGCCATTTATCAGAGCAACCAGGAGCCCATAGAAAAGAGGAAAAGACTAATCGTGGACTTGACAGGAAACAGACTCCCCGAGTGGTGGACTAAAGAAAATCAGCCCCAATTAAGTGCTCGTCTTGTGTCCATCTCCACAGATGAAATGTTCTCCTCAAGCTGGTGCAACATGCAACTTCCTGAAGCTGAGGCTCTAATACTGAACTTCAATCAGACAGAAAATAAATACGAATTGCCAGAGTTCATGAAGCAAATGGATAAACTGAAGGTTCTAGTAGTAACAAATTATGGTTTCTGTGCTGCTGAATTGACTAATTTTTCAGTTCTCAGTTCCTTATCCAATCTAAAGAGAATCAGGTTAGAGCAAGTTTCAATTCCAACACTATGCAACACGAGTATGGAATTGAAGAATCTGGAAAAGCTATCCTTAGTCATGTGTCATAAGATTGGTCAGGCTTTTGCAAGTAGTACCATCCAGATCCCAGAAATGTTACCAAACCTTAGGGAAATCAACATTGATTACTGTAATGACTTGGTGGAATTACCAGAAGGGTTTTGTGACTTAGTCCAGCTGAATAAGCTGAGCATCAGCAACTGCCATAAGCTGTCTGCACTGCCGGAAGGGATAGGGAAGCTTGCAAATCTGGAAGTGCTAAGGGTTAGTGCCTGTACATTGGTGTCAAAATTGCCAGACTCAATGGGAAGCCTCCACAAGTTGAGCGTTCTTGATATAACTGGTTGTTTACGAATAAGGAAAATGCCGAAACAAATAGGGGAGTTGCGTGGTCTAAGAGAGCTCCACATGAGAAGGTGCCCAGGTTTGCGCGAGCTGCCACCATCAGTGACGCTTCTCGTGGATTTGGAGAGGGTAATCTGCGATGAAGAGACTGCCCAGCTGTGGGAATGTTATACGCACTTGCTCCCCAATCTCACCCTATCAGTGCCTGAAGAAATTATCAACTTGAATTGGCTT
>gnl_Vitvi_Genoscope.12X_GSVIVT01003565001
ATGGCTTTGGAGCTTGTTGGAGGGGCTGCTTTGGGAGCAGTATTTGAGACGTTGTTCACAGCGGTTGTAGATGCAAGCAATAAGGCAACTCAGTTCGAGTCCAGCCTCAAAAAACTCGAAGAGACACTCAAATCCATAAATCCAAGTATCCTAGAGATGAAAAAGTTGAACGACCAGTTGGATCATCCAAAGGAGGAATTGGAGAAGTTGATCCAAATCTTAAAAGATGGGGAGAAGCTAATCCACGAGTGCTCCAAGGTCTCTTGTTGCAACTACTTCAAAAAGTGGAGGTACGCCAATAAAATTAAGGCCTTGGACGGCTCTCTTCTTAATTTTTTTCAGGTGGAATTGCAAGCCATACTTCTTAGGAGCAGCACGCAGGTTCTGGTCCTGCTCAAATCAAAGAAATTCAGTTTGGGTTCTTGTGAGGCTACTGATCCGCCGGCTTTTATGGTGGGACTAGATGTGCCTCTCAAAGAATTGAAGAGGCGGCTGTTTACGGATGGGGAATCAAGGATTGTGGTGTCGGCTCCTGGAGGATGTGGGAAAACCACTTTGGCTAAAAGGCTTTGTCACGACCAACAAGTCAAGGAATATTTTACGGACATTTGCTATGTCACGGTGTCAAAAACATGCGACCTAATTGGCATCATCAAGAAACTATTTTGGTATAATGCTGAACGAGTGCAGGGGTTTCAAAGTGAGGAAGATGCAGTCAACCAATTGGAACTAATGCTGAAGAGGAAAGTAGAATCTGGTCGTATACTGTTGGTCCTAGATGATGTTTGGTCTGGGTCGAAATCTGTCCCAGACAAGTTTAAGTTCCAAATATCGAAATTCAAGGTTCTGGTTACATCTAGAGATGAATTTCCAGGATTTGGTTCTACATATAACTTGAAATTGTTGAGTGAAGAAGATGCCAAGACTCTTTTTTGTCACTCAGCAATCCCTGAGGATGGGAGCAGTTCTTCCATGCCCAGTGAAGAACTTGTGAATGGGATAGTGAGGCGCTGCAAGGGATTTCCACTGGCCCTGGAAGTGGTTGGCAGATCCCTCCATGAGCAGCCTGTAGAGATCTGGAGAAGCACACTGATGAAATTATCTGAAGGTGAATCCATTGTCAATTCTGAAGATGAACTGCGTAATTGTCTTCAAAGTAGCTTAGATGCCCTTGATGACAAGGATATTATGCTGAAGGAGTGTTTTATGGACTTGGGTTCATTTCCTGAAGACCAAAAAATCCCTGCCACTGCTCTTATAGATATGTGGGCGGAATTGCACAAACTAGATAAAGGCGGCATTTATGCCATTTCCAACCTTCACAAACTCTGCTTTCGGAATCTGCTTAATCTTGTGGTCACAAGGAATGATGCAAATGAGATTGATCGGTGCTACAACGATGCCTTTGTCATGCAGCATGATCTTCTCAGGGATCTAGCCATTTATCAGAGCAAACAGGAGCCCATAGAAAAGAGGAAAAGACTAATCGTGGACTTGACAGGAAACAGACTCCCCGAGTGGTGGACTAAAGAGAAGCAACCCCGATCAAGTGCTCGTCTTGTGTCCATCTCCACAGATGAAATGTTCTCCTCAAGCTGGTGTAGCATGCAACTTCCTGAAGCTGAGGCTCTAATACTGAACTTTAATCAGACAGAAAAGAAATACGAATTGCCAGAGTTCATGAAGCAAATGGATGAACTGAAGGTTCTAGTAGTAACAAATTATGGTTTCTGCACTGCTGAATTGACTAATTTTTCAATACTTGGTTCCTTATTGAATCTAAAGAGAATCAGGTTAGAGAAAGTTTCAATTCCAACACTATGCAAAACCAGTATAGAATTGAAGAATTTGGAGAAGCTATCCTTAGTTATGTGTCATAAGATTGGTCAAGCTTTTGCAACTGAA
>gnl_Vitvi_Genoscope.12X_GSVIVT01003566001
ATGCAGATTCTGATCCTGCTCAAATCAAATAGATTCAGTTGGAGTAACAGAGGGGTTTCCGTTAAATATGAAAGTTTGGGTTCCTGTGAGGCTACTGATCCGCCGGCTTTTATGGTGGGACTAGATGTGCCTCTCAAAGAATTGAAGAGGTGGCTGTTTACGGATGGGGAATCAAGGATTGTGGTGTCGGCTCCTGGAGGATGTGGGAAAACCACTTTGGCTAAAAGGCTTTGTCACGACCAACAAGTCAAGGAATATTTTCAGCACATTTTCTATGTCACGGTGTCAAAAACATTCAACCTAATTGGCATCATCAAGAAACTATTTTGGCATAGTGATGAACAAGTGCCGGGGTTTCAAAATGAGGAAGATGCAGTCAACCAATTGGAACTAATGCTGAAGAGGAAAGTAGAATCTGGTCGTATACTGTTGGTCCTAGATGACGTTTGGTCTGGGTCGGAATCTTTCCTAACCAAGTTTAACTTCCAAATATCGGGATGCAAGGTTCTGATTACATCTAGAAATGAATTTCCAAAATTTGGTTCTACATATTACTTGAAATTGTTGAGTGAAGAAGATGCCAAGACTCTTTTCCGTCACTCAGCAATCCCTGAGGATGGGAGTGGTTCTTCCATGCCCGGTGAAGACCTTGTGAATACGATAGTGAGGCGCTGCAAGGGATTTCCACTGGCCCTGGAAGTGGTTGGCAGATCGCTCCATGGGCAGCCTGTAGAGATCTGGAGAAGCACACTGATGAAATTATCTGAAGGTCAATCCATTGTCAATTCTGAAGATGAACTGCGTAATTGTCTTCAGAGTAGCTTAGATGCCCTTGATGACAAGGATATTATGCTGAAGGAGTGTTTTATGGACTTGGGCTCATTTCCTGAAGACCAAAAAATCCCTGCCACTGCTCTTATAGATATGTGGGCGGAATTGCACAAACTAGATAAAGACGGCATTTATGCCATTTCCAACCTTCACAAACTCTGCTCTCGGAATCTGCTTAATCTTGTGGTCACAAGGAATGATGCAAATGAGATTGATTGGTGCTACAATGATGCCTTTGTCATGCAGCATGATCTTCTCAGGGATCTAGCCATTTATCAGAGCAACCAGGAGTCCATAGAAAAGAGGAAAAGACTAATCATGGACTTGACAGGAAACAGACTCCCCGAGTGGTGGACTAAAGAAAATCAACCCCAATTAAGTGCTCGTCTTGTGTCCATCTCCACAGACGAAATGTTCTCCTCAAGCTGGTGCAACATGGAACTTCCTGAAGCTGAGGCTCTAATACTGAACTTTAATCAGACAGAAAATAAATACGAATTGCCAGAGTTCATGAAGCAAATGGATAAACTGAAGGTTCTAGTAGTAACAAATTATGGTTTCTGTGCTGCTGAATTGACTAATTTTTCAGTTCTCAGTTCCTTATCCAATCTAAAGAGAATCAGGTTAGAGCAAGTTTCAATTCCAACACTATGCAACACCAGTATGGAATTGAAGAATCTGGAAAAGCTATCCTTAGTCATGTGTCATAAGATTGGTCAAGCTTTTGCAAGTAGTACCATCCAGATTCCAGAAATGTTACCAAACCTTAGGGAAATCAACATTGATTACTGTAATGACTTGGTGGAATTACCAGAAGGGTTTTGTGACTTAGTCCAGTTGAATAAGCTGAGCATCAGCAACTGCCATAAGCTGTCTGCACTGCCGGAAGGAATAGGGAAGCTTACAAATCTGGAAGTGCTAAGGGTTAGTGCCTGTACATTGGTGTCAAAATTGCCAGACTCAATGGGAAGCCTCCACAAGTTGAGCGTTCTTGATATAACTGGTTGTTTACGAATAAGGAAAATGCCGAAACAAATAGGGGAGTTGCGTGGTCTAAGAGAGCTCCACATGAGAAGGTGCCCAGGTTTGCGCGAGCTGCCACCATCAGTGACGCTTCTCGTGGATTTGGAGAGGGTAATCTGCGATGAAGAGACTGCCCAGCTGTGGGAATGTTATACGCACTTGCTCCCCAATCTCACCCTATCAGTGCCTGAAGAAATTATCAACTTGAATTGGCTT
>gnl_Vitvi_Genoscope.12X_GSVIVT01003568001
ATGCTGAAGGAGTGTTTTATGGACTTGGGCTCATTTCCTGAAGACCAAAAAATCCCTGCCACTGCTCTTATAGATATGTGGGCGGAATTGCACAAACTAGATAAAGACAGCATTTATGCCATTTCCAACCTTCAGAAACTCTGCTCTCGGAATCTGCTTAATCTTGTGGTCACAAGGAATGATGCAAATGAGATTGATGGGTGCTACAACGATGCCTTTGTCATGCAGCATGATCTTCTCAGGGATCTAGCCATTTATCAGAGCGAACAGGAGCCCATAGAAAAGAGGAAAAGACTAATCGTGGACTTGACAGGAAACAGACTCCCCGAGTGGTGGACTAAAGAGAAGCAACCCCGATCAAGTGCTCGTCTTGTGTCCATCTCCACAGATGAAATGTTCTCCTCAAGCTGGTGTAGCATGCAACTTCCTGAAGCTGAGGCTCTAATACTGAACTTTAATCAGACAGAAAAGAAATACGAATTGCCAGAGTTCATGAAGCAAATGGATAAACTGAAGGTTCTAGTAGTAACAAATTATGGTTTCTGTGCTGCTGAATTGACTAATTTTTCAGTTCTCAGTTCCTTATCCAATCTAAAGAGAATCAGGTTAGAGCAAGTTTCAATTCCAACACTATGCAACACGAGTATGGAATTGAAGAATCTGGAAAAGCTATCCTTAGTCATGTGTCATAAGATTGGTCAGGCTTTTGCAAGTAGTACCATCCAGATCCCAGAAATGTTACCAAACCTTAGGGAAATCAACATTGATTACTGTAATGACTTGGTGGAATTACCAGAAGGGTTTTGTGACTTAGTCCAGCTGAATAAGCTGAGCATCAGCAACTGCCATAAGCTGTCTGCACTGCCGGAAGGGATAGGGAAGCTTGCAAATCTGGAAGTGCTAAGGGTTAGTGCCTGTACATTGGTGTCAAAATTGCCAGACTCAATGGGAAGCCTCCACAAGTTGAGCGTTCTTGATATAACTGGTTGTTTACGAATAAGGAAAATGCCGAAACAAATAGGGGAGTTGCGTGGTCTAAGAGAGCTCCACATGAGAAGGTGCCCAGGTTTGCGCGAGCTNNNNNNNNNNNNNNNNNNNNNNNNNNNNNNNNNNNNNNNNNNNNNNNNNNNNNNNNNNNNNNNNNNNNNNNNNNNNNNNNNNNNNNNNNNNNNNNNNNNNNNNNNNNNNNNNNNNNNNNNNNNNNNNNNNNNNNNNNNNNNNNNNNNNNNNNNNNNNNNNNNNNNNNNNNNNNNNNNNNNNNNNNNNNNNNNNNNNNNNNNNNNNNNNNNNNNNNNNNNNNNNNNNNNNNNNNNNNNNNNNNNNNNNNNNNNNNNNNNNNNNNNNNNNNNNNNNNNNNNNNNNNNNNNNNNNNNNNNNNNNNNNNNNNNNNNNNNNNNNNNNNNNNNNNNNNNNNNNNNNNNNNNNNNNNNNNNNNNNNNNNNNNNNNNNNNNNNNNNNNNNNNNNNNNNNNNNNNNNNNNNNNNNNNNNNNNNNNNNNNNNNNNNNNNNNNNNNNNNNNNNNNNNNNNNNNNNNNNNNNNNNNNNNNNNNNNNNNNNNNNNNNNNNNNNNNNNNNNNNNNNNNNNNNNNNNNNNNNNNNNNNNNNNNNNNNNNNNNNNNNNNNNNNNNNNNNNNNNNNNNNNNNNNNNNNNNNNNNNNNNNNNNNNNNNNNNNNNNNNNNNNNNNNNNNNNNNNNNNNNNNNNNNNNNNNNNNNNNNNNNNNNNNNNNNNNNNNNNNNNNNNNNNNNNNNNNNNNNNNNNNNNNNNNNNNNNNNNNNNNNNNNNNNNNNNNNNNNNNNNNNNNNNNNNNNNNNNNNNNNNNNNNNNNNNNNNNNNNNNNNNNNNNNNNNNNNNNNNNNNNNNNNNNNNNNNNNNNNNNNNNNNNNNNNNNNNNNNNNNNNNNNNNNNNNNNNNNNNNNNNNNNNNNNNNNNNNNNNNNNNNNNNNNNNNNNNNNNNNNNNNNNNNNNNNNNNNNNNNNNNNNNNNNNNNNNNNNNNNNNNNNNNNNNNNNNNNNNNNNNNNNNNNNNNNNNNNNNNNNNNNNNNNNNNNNNNNNNNNNNNNNNNNNNNNNNNNNNNNNNNNNNNNNNNNNNNNNNNNNNNNNNNNNNNNNNNNNNNNNNNNNNNNNNNNNNNNNNNNNNNNNNNNNNNNNNNNNNNNNNNNNNNNNNNNNNNNNNNNNNNNNNNNNNNNNNNNNNNNNNNNNNNNNNNNNNNNNNNNNNNNNNNNNNNNNNNNNNNNNNNNNNNNNNNNNNNNNNNNNNNNNNNNNNNNNNNNNNNNNNNNNNNNNNNNNNNNNNNNNNNNNNNNNNNNNNNNNNNNNNNNNNNNNNNNNNNNNNNNNNNNNNNNNNNNNNNNNNNNNNNNNNNNNNNNNNNNNNNNNNNNNNNNNNNNNNNNNNNNNNNNNNNNNNNNNNNNNNNNNNNNNNNNNNNNNNNNNNNNNNNNNNNNNNNNNNNNNNNNNNNNNNNNNNNNNNNNNNNNNNNNNNNNNNNNNNNNNNNNNNNNNNNNNNNNNNNNNNNNNNNNNNNNNNNNNNNNNNNNNNNNNNNNNNNNNNNNNNNNNNNNNNNNNNNNNNNNNNNNNNNNNNNNNNNNNNNNNNNNNNNNNNNNNNNNNNNNNNNNNNNNNNNNNNNNNNNNNNNNNNNNNNNNNNNNNNNNNNNNNNNNNNNNNNNNNNNNNNNNNNNNNNNNNNNNNNNNNNNNNNNNNNNNNNNNNNNNNNNNNNNNNNNNNNNNNNNNNNNNNNNNNNNNNNNNNNNNNNNNNNNNNNNNNNNNNNNNNNNNNNNNNNNNNNNNNNNNNNNNNNNNNNNNNNNNNNNNNNNNNNNNNNNNNNNNNNNNNNNNNNNNNNNNNNNNNNNNNNNNNNNNNNNNNNNNNNNNNNNNNNNNNNNNNNNNNNNNNNNNNNNNNNNNNNNNNNNNNNNNNNNNNNNNNNNNNNNNNNNNNNNNNNNNNNNNNNNNNNNNNNNNNNNNNNNNNNNNNNNNNNNNNNNNNNNNNNNNNNNNNNNNNNNNNNNNNNNNNNNNNNNNNNNNNNNNNNNNNNNNNNNNNNNNNNNNNNNNNNNNNNNNNNNNNNNNNNNNNNNNNNNNNNNNNNNNNNNNNNNNNNNNNNNNNNNNNNNNNNNNNNNNNNNNNNNNNNNNNNNNNNNNNNNNNNNNNNNNNNNNNNNNNNNNNNNNNNNNNNNNNNNNNNNNNNNNNNNNNNNNNNNNNNNNNNNNNNNNNNNNNNNNNNNNNNNNNNNNNNNNNNNNNNNNNNNNNNNNNNNNNNNNNNNNNNNNNNNNNNNNNNNNNNNNNNNNNNNNNNNNNNNNNNNNNNNNNNNNNNNNNNNNNNNNNNNNNNNNNNNNNNNNNNNNNNNNNNNNNNNNNNNNNNNNNNNNNNNNNNNNNNNNNNNNNNNNNNNNNNNNNNNNNNNNNNNNNNNNNNNNNNNNNNNNNNNNNNNNNNNNNNNNNNNNNNNNNNNNNNNNNNNNNNNNNNNNNNNNNNNNNNNNNNNNNNNNNNNNNNNNNNNNNNNNNNNNNNNNNNNNNNNNNNNNNNNNNNNNNNNNNNNNNNNNNNNNNNNNNNNNNNNNNNNNNNNNNNNNNNNNNNNNNNNNNNNNNNNNNNNNNNNNNNNNNNNNNNNNNNNNNNNNNNNNNNNNNNNNNNNNNNNNNNNNNNNNNNNNNNNNNNNNNNNNNNNNNNNNNNNNNNNNNNNNNNNNNNNNNNNNNNNNNNNNNNNNNNNNNNNNNNNNNNNNNNNNNNNNNNNNNNNNNNNNNNNNNNNNNNNNNNNNNNNNNNNNNNNNNNNNNNNNNNNNNNNNNNNNNNNNNNNNNNNNNNNNNNNNNNNNNNNNNNNNNNNNNNNNNNNNNNNNNNNNNNNNNNNNNNNNNNNNNNNNNNNNNNNNNNNNNNNNNNNNNNNNNNNNNNNNNNNNNNNNNNNNNNNNNNNNNNNNNNNNNNNNNNNNNNNNNNNNNNNNNNNNNNNNNNNNNNNNNNNNNNNNNNNNNNNNNNNNNNNNNNNNNNNNNNNNNNNNNNNNNNNNNNNNNNNNNNNNNNNNNNNNNNNNNNNNNNNNNNNNNNNNNNNNNNNNNNNNNNNNNNNNNNNNNNNNNNNNNNNNNNNNNNNNNNNNNNNNNNNNNNNNNNNNNNNNNNNNNNNNNNNNNNNNNNNNNNNNNNNNNNNNNNNNNNNNNNNNNNNNNNNNNNNNNNNNNNNNNNNNNNNNNNNNNNNNNNNNNNNNNNNNNNNNNNNNNNNNNNNNNNNNNNNNNNNNNNNNNNNNNNNNNNNNNNNNNNNNNNNNNNNNNNNNNNNNNNNNNNNNNNNNNNNNNNNNNNNNNNNNNNNNNNNNNNNNNNNNNNNNNNNNNNNNNNNNNNNNNNNNNNNNNNNNNNNNNNNNNNNNNNNNNNNNNNNNNNNNNNNNNNNNNNNNNNNNNNNNNNNNNNNNNNNNNNNNNNNNNNNNNNNNNNNNNNNNNNNNNNNNNNNNNNNNNNNNNNNNNNNNNNNNNNNNNNNNNNNNNNNNNNNNNNNNNNNNNNNNNNNNNNNNNNNNNNNNNNNNNNNNNNNNNNNNNNNNNNNNNNNNNNNNNNNNNNNNNNNNNNNNNNNNNNNNNNNNNNNNNNNNNNNNNNNNNNNNNNNNNNNNNNNNNNNNNNNNNNNNNNNNNNNNNNNNNNNNNNNNNNNNNNNNNNNNNNNNNNNNNNNNNNNNNNNNNNNNNNNNNNNNNNNNNNNNNNNNNNNNNNNNNNNNNNNNNNNNNNNNNNNNNNNNNNNNNNNNNNNNNNNNNNNNNNNNNNNNNNNNNNNNNNNNNNNNNNNNNNNNNNNNNNNNNNNNNNNNNNNNNNNNNNNNNNNNNNNNNNNNNNNNNNNNNNNNNNNNNNNNNNNNNNNNNNNNNNNNNNNNNNNNNNNNNNNNNNNNNNNNNNNNNNNNNNNNNNNNNNNNNNNNNNNNNNNNNNNNNNNNNNNNNNNNNNNNNNNNNNNNNNNNNNNNNNNNNNNNNNNNNNNNNNNNNNNNNNNNNNNNNNNNNNNNNNNNNNNNNNNNNNNNNNNNNNNNNNNNNNNNNNNNNNNNNNNNNNNNNNNNNNNNNNNNNNNNNNNNNNNNNNNNNNNNNNNNNNNNNNNNNNNNNNNNNNNNNNNNNNNNNNNNNNNNNNNNNNNNNNNNNNNNNNNNNNNNNNNNNNNNNNNNNNNNNNNNNNNNNNNNNNNNNNNNNNNNNNNNNNNNNNNNNNNNNNNNNNNNNNNNNNNNNNNNNNNNNNNNNNNNNNNNNNNNNNNNNNNNNNNNNNNNNNNNNNNNNNNNNNNNNNNNNNNNNNNNNNNNNNNNNNNNNNNNNNNNNNNNNNNNNNNNNNNNNNNNNNNNNNNNNNNNNNNNNNNNNNNNNNNNNNNNNNNNNNNNNNNNNNNNNNNNNNNNNNNNNNNNNNNNNNNNNNNNNNNNNNNNNNNNNNNNNNNNNNNNNNNNNNNNNNNNNNNNNNNNNNNNNNNNNNNNNNNNNNNNNNNNNNNNNNNNNNNNNNNNNNNNNNNNNNNNNNNNNNNNNNNNNNNNNNNNNNNNNNNNNNNNNNNNNNNNNNNNNNNNNNNNNNNNNNNNNNNNNNNNNNNNNNNNNNNNNNNNNNNNNNNNNNNNNNNNNNNNNNNNNNNNNNNNNNNNNNNNNNNNNNNNNNNNNNNNNNNNNNNNNNNNNNNNNNNNNNNNNNNNNNNNNNNNNNNNNNNNNNNNNNNNNNNNNNNNNNNNNNNNNNNNNNNNNNNNNNNNNNNNNNNNNNNNNNNNNNNNNNNNNNNNNNNNNNNNNNNNNNNNNNNNNNNNNNNNNNNNNNNNNNNNNNNNNNNNNNNNNNNNNNNNNNNNNNNNNNNNNNNNNNNNNNNNNNNNNNNNNNNNNNNNNNNNNNNNNNNNNNNNNNNNNNNNNNNNNNNNNNNNNNNNNNNNNNNNNNNNNNNNNNNNNNNNNNNNNNNNNNNNNNNNNNNNNNNNNNNNNNNNNNNNNNNNNNNNNNNNNNNNNNNNNNNNNNNNNNNNNNNNNNNNNNNNNNNNNNNNNNNNNNNNNNNNNNNNNNNNNNNNNNNNNNNNNNNNNNNNNNNNNNNNNNNNNNNNNNNNNNNNNNNNNNNNNNNNNNNNNNNNNNNNNNNNNNNNNNNNNNNNNNNNNNNNNNNNNNNNNNNNNNNNNNNNNNNNNNNNNNNNNNNNNNNNNNNNNNNNNNNNNNNNNNNNNNNNNNNNNNNNNNNNNNNNNNNNNNNNNNNNNNNNNNNNNNNNNNNNNNNNNNNNNNNNNNNNNNNNNNNNNNNNNNNNNNNNNNNNNNNNNNNNNNNNNNNNNNNNNNNNNNNNNNNNNNNNNNNNNNNNNNNNNNNNNNNNNNNNNNNNNNNNNNNNNNNNNNNNNNNNNNNNNNNNNNNNNNNNNNNNNNNNNNNNNNNNNNNNNNNNNNNNNNNNNNNNNNNNNNNNNNNNNNNNNNNNNNNNNNNNNNNNNNNNNNNNNNNNNNNNNNNNNNNNNNNNNNNNNNNNNNNNNNNNNNNNNNNNNNNNNNNNNNNNNNNNNNNNNNNNNNNNNNNNNNNNNNNNNNNNNNNNNNNNNNNNNNNNNNNNNNNNNNNNNNNNNNNNNNNNNNNNNNNNNNNNNNNNNNNNNNNNNNNNNNNNNNNNNNNNNNNNNNNNNNNNNNNNNNNNNNNNNNNNNNNNNNNNNNNNNNNNNNNNNNNNNNNNNNNNNNNNNNNNNNNNNNNNNNNNNNNNNNNNNNNNNNNNNNNNNNNNNNNNNNNNNNNNNNNNNNNNNNNNNNNNNNNNNNNNNNNNNNNNNNNNNNNNNNNNNNNNNNNNNNNNNNNNNNNNNNNNNNNNNNNNNNNNNNNNNNNNNNNNNNNNNNNNNNNNNNNNNNNNNNNNNNNNNNNNNNNNNNNNNNNNNNNNNNNNNNNNNNNNNNNNNNNNNNNNNNNNNNNNNNNNNNNNNNNNNNNNNNNNNNNNNNNNNNNNNNNNNNNNNNNNNNNNNNNNNNNNNNNNNNNNNNNNNNNNNNNNNNNNNNNNNNNNNNNNNNNNNNNNNNNNNNNNNNNNNNNNNNNNNNNNNNNNNNNNNNNNNNNNNNNNNNNNNNNNNNNNNNNNNNNNNNNNNNNNNNNNNNNNNNNNNNNNNNNNNNNNNNNNNNNNNNNNNNNNNNNNNNNNNNNNNNNNNNNNNNNNNNNNNNNNNNNNNNNNNNNNNNNNNNNNNNNNNNNNNNNNNNNNNNNNNNNNNNNNNNNNNNNNNNNNNNNNNNNNNNNNNNNNNNNNNNNNNNNNNNNNNNNNNNNNNNNNNNNNNNNNNNNNNNNNNNNNNNNNNNNNNNNNNNNNNNNNNNNNNNNNNNNNNNNNNNNNNNNNNNNNNNNNNNNNNNNNNNNNNNNNNNNNNNNNNNNNNNNNNNNNNNNNNNNNNNNNNNNNNNNNNNNNNNNNNNNNNNNNNNNNNNNNNNNNNNNNNNNNNNNNNNNNNNNNNNNNNNNNNNNNNNNNNNNNNNNNNNNNNNNNNNNNNNNNNNNNNNNNNNNNNNNNNNNNNNNNNNNNNNNNNNNNNNNNNNNNNNNNNNNNNNNNNNNNNNNNNNNNNNNNNNNNNNNNNNNNNNNNNNNNNNNNNNNNNNNNNNNNNNNNNNNNNNNNNNNNNNNNNNNNNNNNNNNNNNNNNNNNNNNNNNNNNNNNNNNNNNNNNNNNNNNNNNNNNNNNNNNNNNNNNNNNNNNNNNNNNNNNNNNNNNNNNNNNNNNNNNNNNNNNNNNNNNNNNNNNNNNNNNNNNNNNNNNNNNNNNNNNNNNNNNNNNNNNNNNNNNNNNNNNNNNNNNNNNNNNNNNNNNNNNNNNNNNNNNNNNNNNNNNNNNNNNNNNNNNNNNNNNNNNNNNNNNNNNNNNNNNNNNNNNNNNNNNNNNNNNNNNNNNNNNNNNNNNNNNNNNNNNNNNNNNNNNNNNNNNNNNNNNNNNNNNNNNNNNNNNNNNNNNNNNNNNNNNNNNNNNNNNNNNNNNNNNNNNNNNNNNNNNNNNNNNNNNNNNNNNNNNNNNNNNNNNNNNNNNNNNNNNNNNNNNNNNNNNNNNNNNNNNNNNNNNNNNNNNNNNNNNNNNNNNNNNNNNNNNNNNNNNNNNNNNNNNNNNNNNNNNNNNNNNNNNNNNNNNNNNNNNNNNNNNNNNNNNNNNNNNNNNNNNNNNNNNNNNNNNNNNNNNNNNNNNNNNNNNNNNNNNNNNNNNNNNNNNNNNNNNNNNNNNNNNNNNNNNNNNNNNNNNNNNNNNNNNNNNNNNNNNNNNNNNNNNNNNNNNNNNNNNNNNNNNNNNNNNNNNNNNNNNNNNNNNNNNNNNNNNNNNNNNNNNNNNNNNNNNNNNNNNNNNNNNNNNNNNNNNNNNNNNNNNNNNNNNNNNNNNNNNNNNNNNNNNNNNNNNNNNNNNNNNNNNNNNNNNNNNNNNNNNNNNNNNNNNNNNNNNNNNNNNNNNNNNNNNNNNNNNNNNNNNNNNNNNNNNNNNNNNNNNNNNNNNNNNNNNNNNNNNNNNNNNNNNNNNNNNNNNNNNNNNNNNNNNNNNNNNNNNNNNNNNNNNNNNNNNNNNNNNNNNNNNNNNNNNNNNNNNNNNNNNNNNNNNNNNNNNNNNNNNNNNNNNNNNNNNNNNNNNNNNNNNNNNNNNNNNNNNNNNNNNNNNNNNNNNNNNNNNNNNNNNNNNNNNNNNNNNNNNNNNNNNNNNNNNNNNNNNNNNNNNNNNNNNNNNNNNNNNNNNNNNNNNNNNNNNNNNNNNNNNNNNNNNNNNNNNNNNNNNNNNNNNNNNNNNNNNNNNNNNNNNNNNNNNNNNNNNNNNNNNNNNNNNNNNNNNNNNNNNNNNNNNNNNNNNNNNNNNNNNNNNNNNNNNNNNNNNNNNNNNNNNNNNNNNNNNNNNNNNNNNNNNNNNNNNNNNNNNNNNNNNNNNNNNNNNNNNNNNNNNNNNNNNNNNNNNNNNNNNNNNNNNNNNNNNNNNNNNNNNNNNNNNNNNNNNNNNNNNNNNNNNNNNNNNNNNNNNNNNNNNNNNNNNNNNNNNNNNNNNNNNNNNNNNNNNNNNNNNNNNNNNNNNNNNNNNNNNNNNNNNNNNNNNNNNNNNNNNNNNNNNNNNNNNNNNNNNNNNNNNNNNNNNNNNNNNNNNNNNNNNNNNNNNNNNNNNNNNNNNNNNNNNNNNNNNNNNNNNNNNNNNNNNNNNNNNNNNNNNNNNNNNNNNNNNNNNNNNNNNNNNNNNNNNNNNNNNNNNNNNNNNNNNNNNNNNNNNNNNNNNNNNNNNNNNNNNNNNNNNNNNNNNNNNNNNNNNNNNNNNNNNNNNNNNNNNNNNNNNNNNNNNNNNNNNNNNNNNNNNNNNNNNNNNNNNNNNNNNNNNNNNNNNNNNNNNNNNNNNNNNNNNNNNNNNNNNNNNNNNNNNNNNNNNNNNNNNNNNNNNNNNNNNNNNNNNNNNNNNNNNNNNNNNNNNNNNNNNNNNNNNNNNNNNNNNNNNNNNNNNNNNNNNNNNNNNNNNNNNNNNNNNNNNNNNNNNNNNNNNNNNNNNNNNNNNNNNNNNNNNNNNNNNNNNNNNNNNNNNNNNNNNNNNNNNNNNNNNNNNNNNNNNNNNNNNNNNNNNNNNNNNNNNNNNNNNNNNNNNNNNNNNNNNNNNNNNNNNNNNNNNNNNNNNNNNNNNNNNNNNNNNNNNNNNNNNNNNNNNNNNNNNNNNNNNNNNNNNNNNNNNNNNNNNNNNNNNNNNNNNNNNNNNNNNNNNNNNNNNNNNNNNNNNNNNNNNNNNNNNNNNNNNNNNNNNNNNNNNNNNNNNNNNNNNNNNNNNNNNNNNNNNNNNNNNNNNNNNNNNNNNNNNNNNNNNNNNNNNNNNNNNNNNNNNNNNNNNNNNNNNNNNNNNNNNNNNNNNNNNNNNNNNNNNNNNNNNNNNNNNNNNNNNNNNNNNNNNNNNNNNNNNNNNNNNNNNNNNNNNNNNNNNNNNNNNNNNNNNNNNNNNNNNNNNNNNNNNNNNNNNNNNNNNNNNNNNNNNNNNNNNNNNNNNNNNNNNNNNNNNNNNNNNNNNNNNNNNNNNNNNNNNNNNNNNNNNNNNNNNNNNNNNNNNNNNNNNNNNNNNNNNNNNNNNNNNNNNNNNNNNNNNNNNNNNNNNNNNNNNNNNNNNNNNNNNNNNNNNNNNNNNNNNNNNNNNNNNNNNNNNNNNNNNNNNNNNNNNNNNNNNNNNNNNNNNNNNNNNNNNNNNNNNNNNNNNNNNNNNNNNNNNNNNNNNNNNNNNNNNNNNNNNNNNNNNNNNNNNNNNNNNNNNNNNNNNNNNNNNNNNNNNNNNNNNNNNNNNNNNNNNNNNNNNNNNNNNNNNNNNNNNNNNNNNNNNNNNNNNNNNNNNNNNNNNNNNNNNNNNNNNNNNNNNNNNNNNNNNNNNNNNNNNNNNNNNNNNNNNNNNNNNNNNNNNNNNNNNNNNNNNNNNNNNNNNNNNNNNNNNNNNNNNNNNNNNNNNNNNNNNNNNNNNNNNNNNNNNNNNNNNNNNNNNNNNNNNNNNNNNNNNNNNNNNNNNNNNNNNNNNNNNNNNNNNNNNNNNNNNNNNNNNNNNNNNNNNNNNNNNNNNNNNNNNNNNNNNNNNNNNNNNNNNNNNNNNNNNNNNNNNNNNNNNNNNNNNNNNNNNNNNNNNNNNNNNNNNNNNNNNNNNNNNNNNNNNNNNNNNNNNNNNNNNNNNNNNNNNNNNNNNNNNNNNNNNNNNNNNNNNNNNNNNNNNNNNNNNNNNNNNNNNNNNNNNNNNNNNNNNNNNNNNNNNNNNNNNNNNNNNNNNNNNNNNNNNNNNNNNNNNNNNNNNNNNNNNNNNNNNNNNNNNNNNNNNNNNNNNNNNNNNNNNNNNNNNNNNNNNNNNNNNNNNNNNNNNNNNNNNNNNNNNNNNNNNNNNNNNNNNNNNNNNNNNNNNNNNNNNNNNNNNNNNNNNNNNNNNNNNNNNNNNNNNNNNNNNNNNNNNNNNNNNNNNNNNNNNNNNNNNNNNNNNNNNNNNNNNNNNNNNNNNNNNNNNNNNNNNNNNNNNNNNNNNNNNNNNNNNNNNNNNNNNNNNNNNNNNNNNNNNNNNNNNNNNNNNNNNNNNNNNNNNNNNNNNNNNNNNNNNNNNNNNNNNNNNNNNNNNNNNNNNNNNNNNNNNNNNNNNNNNNNNNNNNNNNNNNNNNNNNNNNNNNNNNNNNNNNNNNNNNNNNNNNNNNNNNNNNNNNNNNNNNNNNNNNNNNNNTCTTAC
>gnl_Vitvi_Genoscope.12X_GSVIVT01003569001
ATGGCTTTGGAGCTTGTTGGAGGGGCTGCGTTGGGAGCAGTGTTTGAGAAGTTGTTCGTGGCGGTTGTAGATGCAAGGACTAAGGCAACCAAGTTCGACTCCAGCCTCAAAAAACTCGAAGAGACACTCAAATCCATAAATCCAAGTATCCTAGAGATGAAAAGGATGAACGACCAGTTGGATCGTCCAAAGGAGGAAATGGAGAAGTTGATCCAAATCTTAAAAGATGGGGAGAAGCTAATCCACAAGTGCTCCAAGGTCTCTTGTTGCAACTACTTCAAGAAATGGAGGTACGCCAATGAAATCAAGGCCTTGGAGGACTCCCTTCTTAAAATTTTTCAGGTGGAATTGCAAGCCCAACTCAGTAGGAACAACATGCAGATTCTGGTCCTGCTCAAATCAAATATATTCAGTTGGAGTAACAGAGGGGTTTCCGTTAAATATGAAAGTTTGGGTTCCTGTGAGGCTACTGATCCGCCGGCTTTTATGGTGGGACTAGATGTGCCTCTCAAAGAATTGAAGAGGGGGCTGTTTACGGATGGGGAATCAAGGATTGTGGTGTCGGCTCCTGGAGGATGTGGGAAAACCACTTTGGCTAAAAGGCTTTGTCACGACCAACAAGTCAAGGTTGACATAAGTGAGGCGCTGCAAGGGATTTCCACTGGCCCTGGAAGTGGTTGGCAGATCGCTCCATGGGCAGCCTGTAGAGATCTGGAGAAGCACATTGATGAAATTATC
>gnl_Vitvi_Genoscope.12X_GSVIVT01003570001
ATGGAACTGAAACCGAAGAGGAAAGCAGAATCTGGTACTGTACTGTTGGTCCTAGATGATGTTTGGTGTGGATCAGAATCCCTCTTAGCCAAGTTCAAGTTCCAGATATCAGAATCCAAGGTTCTGGTTACATCAAGAAATGAATTTCTAGAATTTGGCTCTACATATGACTTGGAATTGTTGAATGACGACGATGCCATGGCTCTTTTTCGTCACTCAGCAATCGCCCAGAATGGAAGCTGTAATTACACACCGACTGATAGGCTTGTGAAGAAGATAGTGGGGCACTGCAAGGGACTTCCACTGGCCCTGGAAGTAGTTGGCAGATCACTCCATGGGCAGCCTGTAGAGATCTGGAGAAGCGGACTGATGAAATTATCCGAAGGTCAATCCATTGTCGATTCTGAAACTGATCTGCGTAAATGTCTTCAAAGTAGCTTAGACGCCCTAAATGACGAGGATGTTATGCAGAAGGAGTGCTTTATGGACTTCAGCAGGAATGATGCAAGCGAGATTGATGGATGCTACAGCGGCGCCTTTGTGATGCAGCATGCCTTTTTTGCACTTTCCCTTATTTCCTCTCAAGTTTGCTTTCTTCCTCCGGGTTTTCTTCACTATTTCTTCGTATTTAGAGTGTGCTATTTTTTTTTTAATTTCAAA
>gnl_Vitvi_Genoscope.12X_GSVIVT01003571001
ATGGCTTTGGAGCTTGTTGGAGGGGCTGCTTTGGGAGCAGTGTTTGAGAAGTTGTTCGCGGCGGTTGTAGATGCAAGCAATAAGGCAACTCAGTTCGAGTCCAGCCTCAAAAAACTCGAAGAGACACTCAAATCCATAAATCCAAGTATCCTAGAGATGAAAAAGTTGAACGACGAGTTGGATCGTCCAAAGGAGGAAATGGAGAAGTTGATCCAAATCTTAAAAGATGGGGAGAAGCTAATCCACAAGTGCTCCAAGGTCTCTTGTTGCAGCTGCTTCAAGAAGTGGAGGTACGCCAATAAAATTGAGGCCTTGGAGGACTCTCTTCTTAATTTTTTTCAGGTGGAATTGCAAGCCCAACTCGGTAGGAACAACGTAGAGATTCTGGTCATGCTCAAATCAAATAGATTCAGTTTGAGTAACAGAGGGGTTTCCGATAACTTCGAAAATTTGGGTTCCTGTGAGGCTACTGATCCGCCGGCTTTTATGGTGGGACTAGATGTGCCTCTCAAAGAATTGAAGAGGTGGCTGTTTACGGATGGGGAGTCAAGGATTGTGGTGTCGGCTCCTGGAGGATGTGGGAAAACCACTTTGGCTAAAAGGCTTTGTCACGACCAACAAGTCAAGGAATATTTTACGGACATTTGCTATGTCACGGTGTCAAAAGCATGCGACCTAATTGGCATCATCAAGAAACTATTTTGGCATAATGATGAACAAGTGCCGTCGTTTCAAAATGAGGAAGATGCAGTCAACCAATTGGAAAGAATGCTGAAGAGGAAAGTAGAATCTGGTCGTATACTGTTGGTCCTAGACGATGTTTGGTCTGGTTCGGAATCTGTCCTAGCCAAGTTTAAGAAAATATCGGGATACAAGGTTCTGGTTACATCTAGAAATGAATTTCCAGAATTTGGTTCTACATATCACTTGAAATTGTTGAGTGAAGAAGATGCCAAGACTCTTTTCCGTCACTCAGCAATCCCTGAGGATGGGAGCGGTTCTTCCATGCCCAGTGAAGACCTTGTGAATACGATAGTGAGGTGCTGCAAGGGATTTCCACTGGCCCTGGAAGTGGTTGGCAGATCACTCCATGGGCAGCCTGTAGAGATCTGGAGAAGCACACTGATGAAATTATCTGAAGGTCAATCCATAGTCAATTCTGAAGATGAACTGCGTAATTGTCTTCAAAGTAGCTTAGATGCCCTTGATGACAAGGATATTATGCTGAAGGAGTGTTTTATGGACTTGGGCTCATTTCCTGAAGACCAAAAAATCCCTGCCACTGCTCTTATAGATATGTGGGCGGAATTGCACAAACTAGATAAAGGCGGCATTTATGCCATTTCCAACCTTCAGAAACTCTGCTCTCGGAATCTGCTTAATCTTGTGGTCACAAGGAATGATGCAAATGAGATTGATGGGTGCTACAACGATGCCTTTGTCATGCAGCATGATCTTCTCAGGGATCTAGCCATTTATCAGAGCGAACAGGAGCCCATAGAAAAGAGGAAAAGACTAATCGTGGACTTGACAGGAAACAGACTCCCCGAGTGGTGGACTAAAGAGAAGCAACCCCGATCAAGTGCTCGTCTTGTGTCCATCTCCACAGATGAAATGTTCTCCTCAAGCTGGTGCAACATGCAACTTCCTGAAGCTGAGGTTCTAATACTGAACTTTAATCAGACAGAAAAGAAATACGAATTGCCAGAGTTCATGAAGCAAATGGATGAACTGAAGGTTCTAGTAGTAACAAATTATGGTTTCTGCACTGCTGAATTGACTAATTTTTCAGTACTTGGTTCCTTATCCAATCTAAAGAGAATCAGGTTAGAGCAAGTTTCAATTCCAACACTATGCAACACCAGTATGGAATTGAAGAATCTGGAGAAGCTATCCTTAGTCATGTGTCATAAGATTGGTCAGGCTTTTGCAAGTAGTACCATCCAGATTCCAGAAATGTTACCCAACCTTAGGGAAATCAACATTGATTACTGTAATGACTTGGTGGAATTACCAGAAGGGTTTTGTGATTTAGTCCAGCTGAATAAGCTGAGCATCGGCAACTGCCATAAGCTGTCTTCACTGCCGGAAGGAATAGGGAAGCTTACAAATCTGGAAGTGCTAAGGGTTAGTGCCTGTACATTGGTGTCAAAATTGCCAGACTCAATGGGAAGCCTCCACAAGTTGAGGGTTCTTGATATAACTGGTTGTTTACGAATAAGGAAAATGCCGAAACAAATAGGCGAGTTGCGTAGTCTAAGAGAGTTCCACATGAGAAGGTGCCCGGGTTTGTGCGAGCTGCCATCATCAGTGACGGATCTCGTGGATTTGAAGAGGGTAATCTGCGATGAAGAGACTGCCCAGCTGTGGGAATGTTATACGCACTTGCTCCCCGATCTCACCCTATCAGTGCCTGAAGAAATTATCAACTTGAATTGGCTT
>gnl_Vitvi_Genoscope.12X_GSVIVT01003572001
ATGAAAACTAGTTCCATTGTTCCATATCGGCTACTTGGGTTGAACTGGCCCGTCTGGGCCTACGACCGAGCCTGGTCCGTGACAGGAGGCCGACAAGAAATGACCAACGGTAATAAAGAGCGGGAAGGGGATATCAAAACTTTCTTCCTCAGTAAGCAATTCTTCCCCAACGTTAAAAAAATAGAATCCGATTCGAGGATGGCTTTGGAACTTATTGGAGAGACAGTCGTGGAAACACTGATCGGAGAATTGATAAAAGCGATTTTAGATGAGGGGAAAAAGGCAGCTGAGTTCCAGGCCATCTTCGATCGCCTCCAATCCACGCTCATCTCCATAGGTCCAACGATCCAAGAGATTGAAAGGTTAAACAAAGAGTCGGATCGTTCAAAGGAAACAGAGCAGTTGGTCCAAATGTTGAAAGATGGGAAGGAGCTTATTCAAAAGTGTTCCAAGGTCACATGGTGGCACTATCATAAGAAGTGGAAGTACAGCAATAAACTTCTGGACCTGGATGAGTCTCTTCTTCGTTTCTTTCAGGTGGATATGGCAGTGCAGGGATTCAGGGACATCAAGGAGATTAAGTTGGGTCAGAGAGATCCATACCATTTGAAATTGGGTCCATGCCAGGCTCCTGATCCCCCTCCTCTTACAGTTGGACTGGATATACCCCTGCAAGAGTTGAAGATGCGGCTGTTTAGGGATGATTCATCGGTGATTGTGGTTTCAGCTCCCGGAGGATGTGGGAAGACCACCTTGGCTAAAATGCTTTGTCATGATCATCAAGTTAAAGAAAAATTCAAGAACAACATCTTCTATGTTACCGTATCAAAAGCGTTCAACCTGAATGCCATTGTACAGAGTCTATTTCAACATAATGGTCATGGGGTTCGAGTTTTTCAAAATGATGAAGATGCAGTCAACCAATTGGAACGACTACTGAACCAAATAGCACCAGCTCCTATACTTCTGGTTCTAGATGATGTTTGGGGTGGATCAGAATCCCTTCTTGACAATTTTGTGTTTAAAATACCAAATTACAAGATTCTGGTTACATCAAGATTTGAATTTCCAAGATTTGGTTCTACCTATAAGTTGCCATTGTTGAAGGATGAAGATGCCATGACTCTTTTTCGTAGCTCAGCATTCCAGCAAGATGGGAGGTCTTATATGCCTGATGAAGACCTTGTGGAAAAGATTGTGAAAGGCTGCAAGGGATTTCCTCTGGCCCTCAGAGTCGTTGGTAGATCACTATGTGGCCAGCCTGCAGAGGCATGGGAAAGTAGACTGCTGACATGGTCAGAGGGCCAATCCATTTTCAGTTCAGATAGTGATCTACTTCTTTGCCTCCAAAGTAGCTTAGATGCCTTGGCTGACAAGGGTATACTGAAGGAGTGTTTTATGGACTTGGGCTCATTTCCTGAAGACCAAAAAATTCCTGCCACTGCTCTTATAGATATGTGGGCAGAACTGTACAAACTCCATACAGGTGGTGTCTTTGCCATTAATAACCTCCAAGAACTCTCCTTCAGGAATCTGCTTAGTCTTGTGGATGCAAGGAAAGATGAAAGTGATGTTGATGGCTGCTACAATGACACCTATGTCATGCTGCATGATCTTCTCAGAGAGCTAGCTATTTATCAAAGCAGCCAGGAACCCATAGAACAGAGGAAAAGACTAATTGTGGACTTATCTGGAGACAAAGTTCCTAACTGGTGGACACAAGACAACCAACAACCCTTTGGGGCTCGCCTTTTGTCTATCTCCACAGATGAACTGTTCTCCTCAAGCTGGTGCAACATACAAACACCTGAACTGGAGGTCCTAATACTGAACTTCCAGTCAAAGGAAAACTACACATTACCAGAGTTCATCAAGCAAATGGAGAAACTGAAGGTTCTAGTACTAACAAATAATGGCCCCAGCCCTGCCCAACTGATTAATTTTTCAGTGCTGGGTTCTTTACCCAGTCTAAAGCGAATCAGGTTCGAGCAGGTTCGAATTCCTCCCCTTTGCAACACCACAGCAGAATTCAAGAACTTGGAGAAAATATCCTTGGTTATGTGTAAAATCAGTGAGGCTCTCAGCAACCTGATTTTAGAAAGTATTTTT
>gnl_Vitvi_Genoscope.12X_GSVIVT01007143001
ATGGAGAAGTTGATCCAAATCTTAAAAGATGGGGAGAAGCTAATCCACAAGTGCTCCAAGGTCTCTTGTTGCAGCTGCCTCAAGAAGTGGAGGTACGCCAATAAAATTGAGGCCTTGGAGGACTCTCTTCTTAATTTTTTTCAGGTGGAATTGCAAGCCCAACTCGGTAGGAACAACGTAGAGATTCTGGTCATGCTCCAATCAAATAGATTCAGTTTGAGTAACAGAGGGGTTTCCGATAACTACGAAAATTTGGGTTCCTGTGAGGCTACTGATCCGCCCGCTTTTATGGTGGGACTAGATGTGCCTCTCAAAGAATTGAAGAGGTGGCTGTTTACGGATGGGGAATCAAGGATTGTGGTGTCGGCTCCTGGAGGATGTGGGAAAACCACTTTGGCTAAAAGGCTTTGTCACGACCAACAAGTCAAGGAATATTTTACGGACATTTGCTATGTCACGGTGTCAAAAACATGCGACCTAATTGGCATCATCAAGAAACTATTTTGGCATAATGATGAACCAGTGCCGTCGTTTCAAAATGAGGAAGATGCAGTCAACGAATTGGAAAGAATGCTGAAGAGGAAAGTAGAATCTGGTCGTATACTGTTGGTCCTAGATGATGTTTGGTCTGGGTCGGAATCTGTCCTAGCCAAGTTTAAGAAAATATCGGGATACAAGGTTCTGGTTACATCTAGAAATGAATTTCCAGAATTTGTTTCTACATATCACTTGAAATTGTTGAGTGAAGAAGATGCCATGACTCTTTTCCGTCACTCAGCAATCCCTGAGGATGGGAGCGGTTCTTCCATGCCCAGTGAAGACCTTGTGAATACGATAGTGAGGTGCTGCAAGGGATTTCCACTGGCCCTGGAAGTGGTTGGCAGATCACTCCATGGGCAGCCTGTAGAGATCTGGAGAAGCACACTGATGAAATTATCTGAAGGTGAATCCATAGTCAATTCTGAAGATGAACTGCGTAATTGTCTTCAAAGTAGCTTAGATGCCCTTGATGACAAGGATATTATGCTGAAGGAGTGTTTTATGGACTTGGGCTCATTTCCTGAAGACCAAAAAATCCCTGCCACTGCTCTTATAGATATGTGGGCGGAATTGCACAAACTAGATAAAGACGGCATTGATGCCATTTCCAACCTTCAGAAACTCTGCTCTCGGAATCTGCTTAATCTTGTGGTCACAAGGAATGATGCAAATGAGATTGATTGGTGCTACAACGATGCCTTTGTCATGCAGCATGATCTTCTCAGGGATCTAGCCATTTATCAGAGCAACCAGGAGCCCATAGAAAAGAGGAAAAGACTAATCGTGGACTTGACAGGAAACAGACTCCCCGAGTGGTGGACTAAAGAAATGCAACCCCGATTAAGTGCCCGTCTTGTGTCCATCTCCACAGACGAAATGTTCTCCTCAAGCTGGTGCAACATGCAACTTCCTGAAGCTGAGGTTCTAATACTGAACTTTAATCAGACAGAAAAGAAATACGAATTGCCAGAGTTCATGAAGCAAATGGATGAACTGAAGGTCCTAGTAGTAACAAATTATGGTTTCTGCACTGCTGAATTGACTAATTTTTCAGTACTTGGTTCCTTATCCAATCTAAAGAGAATCAGGTTAGAGCAAGTTTCTATTCCAACACTATGCAACACCAGTATAGAATTGAAGAATCTGGAGAAGCTATCCTTAGTCATGTGTCATAAGATTGGTCAGGCTTTTGCAAGTAGTACCATCCAGATTCCAGAAATGTTACCCAACCTTAGGGAAATCAACATTGATTACTGTAATGACTTGGTGGAATTACCAGAAGGGTTTTGTGATTTAGTCCAGCTGAATAAGCTGAGCATCGGCAACTGCCATAAGCTGTCTTCACTGCCGGAAGGAATAGGGAAGCTTACAAATCTGGAAGTGCTAAGGGTTAGTGCCTGTACATTGGTGTCAAAATTGCCAGACTCAATGGGAAGCCTCCACAAGTTGAGGGTTCTTGATATAACTGGTTGTTTACGAATTAGGAAAATGCCGAAACAAATAGGCGAGTTGCGTAGTCTAAGAGAGTTCCACATGAGAAGGTGCCCGGGTTTGTGCGAGCTGCCATCATCAGTGACGGATCTCGTGGATTTGAAGAGGGTAATCTGCGATGAAGAGACTGCCCAGCTGTGGGAATGTTATACGCACTTGCTCCCCGATCTCACCCTATCAGATCGTCCAAGGAAGGAAATGAAGAAGTTGATCCAAATCTTACAAGATGGAGAGAAGCTAATCCAAGACTGCTCTCGCTGCTACTGCTACCAGAGGATGGGGTATGCCAATAAAATTAAAGCCTTCGATGCCTATCTTCTTAGATTGTTTCAGGTGGATGTGCAAGTCCAACTCACTAGCAGATTCTGGCCATGCTCAAATCAAATAGATTCAGTTGGAATAACAGCTAACAGAGGGGTTTCGGATGAATATGATAACCTGGGTTCTTGCAACGCTCCTGGTCCACCGGAATTTATGATGGGATTAGATGTGCCTCTCAAAGAATTGAAGAGGCGGCTGTGTGAGGATGGGAAATCAAGGATTGTGATCAGGGCTCCTAGAGGATGTGGGAAAACCACTTTGGCTAAAGGGCTTTGTCTCGACAATCAAGTCAAAGAATATTTTAAGCACATTTTGTATGCCACGGTATCAAAACGGCCCAACCTAATTGCCATCATTAAGAAACTACTTTGGGACAAGGATGAACAAGTGCCAGAGTTCCGAAATGAGGAAGATGCAGTCAATCAAATGGAACTGAAACCGAAGAGGAAAGCAGAATCTGGTGCTATACTGTTGGTCCTAGATGATGTTTGGTGTGGATCAGAATCCCTCTTAGCCAAGTTCAAGTTCCAGATATCAGAATCCAAGGTTCTGGTTACATCAAGAAATGAATTTCCAGAATTTGGCTCTACATATAACCTGGAATTGTGGAATAAGGAAGATACCATGGTTCTTTTTCGTCATTCAGCAACCCCGAGCATGGAAACTGTTATTTCACACACAGTAATGATCTTG
>gnl_Vitvi_Genoscope.12X_GSVIVT01007144001
ATGGCTTTGGAGCTTGTTGGAGGGGCTGCGTTGGGAGCAGTGTTTGAGAAGTTGTTCGCGGCGGTTGAAGATGCAAGGACTAAGGCAACCAAGTTCTACTCCAGCCTCAAAAAACTCGAAGAGACACTCAAATCCATAAATCCAAGTATCCTAGAGATGAAAAGGATGAACGACCAGTTGGATCGTCCAAAGGAGGAAATGGAGAAGTTGATCCAAATCTTAAAAGATGGGGAGAAGCTAATCCACAAGTGCTCCAAGGTCTCTTGTCGCAACTACTTCAAGAAGTGGAGGTACGCCAATGAAATCGAGGCCTTGGAGGACTCTCTTCGTAAAATTTTTCAGGTGGAATTGCAAGCCCAACTCAGTAGGAACAACATGCAGATTCTGGTCCTGCTCAAATCAAATAGATTCAGTTGGAGTAACAAAGGGGTTTCCGTTAAATATGAAAGTTTGGGTTCCTGTGAGGCTACTGATCCGCCGGCTTTTATGGTGGGACTAGATGTGCCTCTCAAAGAATTGAAGAGGTGGCTGTTTACGGATGGGGAATCAAGGATTGTGGTGTCGGCTCCTGGAGGATGTGGGAAAACCACTTTGGCTAAAAGGCTTTGTCACGACCAACAAGTCAAGGAATATTTTCAGCACATTTTCTATGTCACGGTGTCAAAAACATTCAACCTAATTGGCATCATCAAGAAACTATTTTGGCATAGTGATGAACAAGTGCCGGGGTTTCAAAATGAGGAAGATGCAGTCAACCAATTGGAACTAATGCTGAAGAGGAAAGTAGAATCTGGTCGTATACTGTTGGTCCTAGATGACGTTTGGTCTGGGTCGGAATCTTTCCTAACCAAGTTTAACTTCCAAATATCGGGATGCAAGGTTCTGATTACATCTAGAAATGAATTTCCAAAATTTGGTTCTACATATAACTTGAAATTGTTGAGTGAAGAAGATGCCAAGACTCTTTTCCGTCACTCAGCAATCCCTGAGGATGGGAGTGGTTCTTCCATGCCCGGTGAAGACCTTGTAAATACGATAGTGAGGCGCTGCAAGGGATTTCCACTGGCCCTGGAAGTGGTTGGCAGATCGCTCCATGGGCAGCCTGTAGAGATCTGGAGAAGCACACTGATGAAATTATCTGAAGGTGAATCCATTGTCAATTCTGAAGATGAGCTGCGTAATTGTCTTCAGAGTAGCTTAGATGCCCTTGCTGACAAGGATATTATGCTGAAGGAGTGTTTTATGGACTTGGGCTCATTTCCTGAAGACCAAAAAATCCCTGCCACTGCTCTTATAGATATGTGGGCGGAATTGCACAAACTAGATAAAGACGGCATTTATGCCGTTATCAACCTTCAGAATCTCTGCTCTCAGAATCTGCTTAATCTTGTGGTCACAAGGAATGATGCAAATGAGATTGGTTGGTGCTACAAGGATGCCTTTGTCATGCAGCATGATCTTCTCAGGGATCTAGCCATTTATCAGAGCAACCAGGAGCCCATAGAAAAGAGGAAAAGACTAATCGTGGACTTGACAGGAAACAGACTCCCCGAGTGGTGGACTAAAGAAAATCAGCCCCAATTAAGTGCTCGTCTTGTGTCCATCTCCACAGATGAAATGTTCTCCTCAAACTGGTGCAACATGCAACTTCCTGAAGCTGAGGCTCTAATACTGAACTTTAATCAGACAGAAAATAAATACGAATTGCCAGAGTTCATGAAGCAAATGGATAAACTGAAGGTTCTAGTAGTAACAAATTATGGTTTCTGTGCTGCTGAATTGACTAATTTTTCAGTACTTGGTTCCTTATCCAATCTAAAGAGAATCAGGTTAGAGCAAATCCCAGAAATGTTACCAAACCTTAGGGAAATCAACATTGATTACTGTAATGACTTGGTGGAATTACCAGAAGGGTTTTGTGACTTAGTCCAGCTGAATAAGCTGAGCATCAGCAACTGCCATAAGCTGTCTGCACTGCCGGAAGGGATAGGGAAGCTTGCAAATCTGGAAGTGCTAAGGGTTAGTGCCTGTACATTGGTGTCAAAATTGCCAGACTCAATGGGAAGCCTCCACAAGTTGAGCGTTCTTGATATAACTGGTTGTTTACGAATAAGGAAAATGCCGAAACAAATAGGGGAGTTGCGTGGTCTAAGAGAGCTCCACATGAGAAGGTGCCCAGGTTTGCGCGAGCTGCCACCATCAGTGACGCTTCTCGTGGATTTGGAGAGGGTAATCTGCGATGAAGAGACTGCCCAGCTGTGGGAATGCGCTCAACCGCAGATAGTGAGACACTGCAAGAGACTTCCACTGGCCCTGGAAGTGGTTGGCAGATCACTCCATGGGCAGCCTGTAGAGGTCTGGAGAAGCCGACTGATGAAACTATCTGAAGGTCAATCCGTTGTCGATTCTGAAGCTGATCTGCGTAAATGTCTCCAGAGTAGCTTAGACGCCCTAAATGACGAGGATGTTATGCTGAAGGAGTGTTTTATGGACTTGGGCTCCTTTCCTCAAGACCAGAAAATCCCTGCCACTGCTCTTATAGATAAAGATGGGGTTGATGCCATTGCCAACCTTCAAAAACTCTCCTCCTGGAGTCTGCTTAATCTTGTGGTCACGAGGTTTGGAAGGGTAATTTTTAAAGGTATATATGGTAAGTTTTTGTATAAAAATTCCTTCTTTTTATTTAAAAAAATAAAAACAGAAAATGGAAATAAGAAGATAAAGGCAAACTACAGCGTTTGCCTTCTCGTTTCTCAAGTCGACGTAAAGTCAATCACAGCAGATACCCGAAATTTCCATGAAGTACAGTGGAAACTCCTTGGCTACCTTCAAGTTCCAGAGCTCACTAGCCAAAACACAGTAGGAGAAGGGAGAAACCAACCTAGCAAACACAAAACTCCTTATTTTGGGGGTTGTGGTGAGGAGATACTGATGTCTGCGGAGCTTGTTGGAGGGTCTGCTTTGGGAGCAGGATTTGGGAAGTTGATCACGGCGGTTCTAGATGCACGGAAGAAGATAACTCAGTTCGACTCCAGCCTCAAAAAACTCGAAGAGAGACTCAATTCCATAACTCCAAGTATCGTAGAGGTGAAAAAGTTCATGGACCAGTCGAATCATCCAAGGGTGGAATTGGAGAAGTTAATCCAAATCTTAAAAGATGGGGAGAAGCTAATCCACAAGTGCTCCGAGGTCTCTAGTTGCGACTACTTCAATAATTGGAGGTACGCCAATAAAATTAAGGCCTTGGATGGCTCAATTGAAAAAAATTTTCAGGTGGAAATGCAAGTCATACAACTTTGGAGCACCACGGTCCTGCCCAAATCAAATAGATTGAGTTTGAGTAACAGAGGGGTTTCCGATAACTATGAAAGTTTGGGTTCCTGTGAGGCTACTGATCCGCCGGCTTTTATGGTGGGACTAGATGTGCCTCTCAAAGAATTGAAGAGGCGGCTGTTTACGGATGGGGAATCAAGGATTGTGGTGTCGGCTCCTGGAGGATGTGGGAAAACCACTTTGGCTAAAAGGCTTTGTCACGACCAACAAGTCAAGGAATATTTTACGGACATTTGCTATGTCACGGTATCAAAAACATGCGACCTAATTGGCATCATCAAGAAACTATTTTGGCATAATGCTGAACGAGTGCAGGGGTTTCAAAGTGAGGAAGATGCAGTCAACCAATTGGAACTAATGCTGAAGAGGAAAGTAGAATCTGGTCGTATACTGTTGGTCCTAGATGACGTTTGGTCTGGGTCGAAATCTGTCCCAGACAAGTTTAAGTTCCAAATATCGAAATTCAAGGTTCTGGTTACATCTAGAAATGAATTTCCAGGATTTGGTTCTACATATAACTTGAAATTGTTGAGTGAAGAAGATGCCAAGACTCTTTTTTGTCACTCAGCAATCCCTGAGGATGGGAGCCGTTCTTCCATGCCCAGTGAAGAACTTGTGAATGGGATAGTGAGGCGCTGCAAGGGATTTCCACTGGCCCTGGAAGTGGTTGGCAGATCCCTCCATGAGCAGCCTGTAGAGATCTGGAGAAGCACACTGATGAAATTATCTGAAGGTGAATCCATTGTCAATTCTGAAGATGAACTGCGTAATTGTCTTCAAAGTAGCTTAGATGCCCTTGATGACAAGGATATTATGCTGAAGGAGTGTTTTATGGACTTGGGTTCATTTCCTGAAGACCAAAAAATCCCTGCCACTGCTCTTATAGATATGTGGGCGGAATTGCACAATCTAGATAAAGGCGGCATTTATGCCATTTCCAACCTTCACAAACTCTGCTCTCGGAATCTGCTTAATCTTGTGGTCACAAGGAATGATGCAAATGAGATTGATTGGTGCTACAATGATGCCTTTGTCATGCAGCATGATCTTCTCAGGGATCTAGCCATTTATCAGAGCGAACAGGAGCCCATAGAAAAGAGGAAAAGACTAATAGTGGACTTGACAGGAAACAGACTCCCCGAGTGGTGGACTAAAGAGAAGCAACCCCGATCAAGTGCTCGTCTTGTGTCCATCTCCACAGATGAAATGTTCTCCTCAAGCTGGTGTAGCATGCAACTTCCTGAAGCTGAGGCTCTAATACTGAACTTTAATCAGACAGAAAAGAAATACGAATTGTCAGAGTTCATGAAGCAAATGGATGAACTGAAGGTTCTAGTAGTAACAAATTATGGTTTCTGCACGGCTGAATTGACTAATTTTTCAGTACTTGGTTCCTTATCCAATCTAAAGAGAATCAGGTTAGAGAAAGTTTCAATTCCAACACTATGCAAAACCATAGTACCATCCAGATTCCAGAAATGTTACCCAACCTTAGGGAAATCAACATTGATTACTGTAATGACTTGGTGGAATTACCAGAAGGGTTTTGTGATT
>gnl_Vitvi_Genoscope.12X_GSVIVT01007146001
ATGAACATCTTTCAACTTCAACTTCAAACATTTTTCTTCTTAAACACACTTGGACTTCACATCACAACTCGATCTTACAAACACAAAACTCCTTCTGATTTTGGGGGTTGTGGTGAGGAGATATCGATGGCTTTGGCGCTTGTTGGAGGGGCTGCTCTGGGAGCAGCATTTCAGGGTTTGCTAACGGCGGTCATAAAAGTAAGTAAAAAGTTTGCCGGGTTCCACTCCATCCTCAAAAAACTCGAAGCCACACTCGAACGCATAAAGCCATATATCCAAGAGATGGAAAGGTTGAACGACGAGTTGGATCGTCCAAGGAAGGAAATGGAGAAGTTCATCCAAATCTTACAAGATGGAGAGAAGCTAATCCAAGACTGCTCTAGCTGCTACTACCACCAGAGGATAGGGTACGCCAATAAAATTAAAGCCCTCGATGCCTCTCTTCTTAGATTGTTTCAGGTGGATGTGCACGCCCAAGTCAGTAGGGACGTCAAGGAGATTCTGGCCATTCTCAAATCAAATGGATGCAATTGGAATTACAGAGGGGTTTCCGATGAACATGAAAACTTGGGTTCCTGCAACGCTCCTGGTCCACCGGAATTTATGGTGGGATTAGATGTGCCTCTCAAAGAATTGAAGCGGTGGCTATGTGAGGATGGGGAATCAAGGATTGTGATCAAGGCTCTTGGAGGATGTGGGAAAACCACTTTGGCTAAAGAGCTTTGTCACGACAATCAAGTCAGAGAATATTTTAAGCACATTTTGTATGCCACGGTGTCAAGATCGCCCAACCTAATTGCCATCATTACGAAACTATTTTGGGACGAGGATGAACGAGTGCCAAAGTTTCAAAATGAGGAAGATGCAGCCAATCAAATGGAACTGAAACTGAAGAAGAAAGAAGAATCCGGTGATGTACTGTTGGTCCTAGATGATGTTTGGCGTGGATCAGAATCCCTCTTAGCCAAGTTCAAGTTCCGGACATCAAAATCCAAGGTCGTCGTTACATCAAGAAATGACTTTCCAGAATTTGGGTCTACATATGACTTGAAATCGTTGAATGACGACGATGCCATGGCTCTTTTTCGTCACTCAGCAATCCCCCAGAATGGAAGCTGTTATTTCACACCGAGTAATGATCTTGTGAAGAAGATAGTGGGGCACTGCAAGGGACTTCCACTGGCCCTGGAAGTCGTTGGCAGATCACTCCATGGGCGGCCTGTAGAGATCTGGAGAAGCCGACTGAAGAAATTATCCGAAGGTCAATCCGTTGTCGATTCCGAAGCTGATCTGCGTAAATGTCTTCAAAGTAGCATAGACGCCCTAAATGACGAGGATGTTATGCTGAAGGAGTGTTTTATGGACTTGGGCTCCTTTCCTGAAGACCAGAAAATCCCTGCCACTGCTCTTATAGACATGTGGGCGGAATTGTACAACCTAGATAAAGACGGGATTGATGCCATTGCCAACCTTCACGAACTCTCCTCTCGGAGTCTGCTTAATCTTGCGGTCACGAGGAATGATGCAAGTGAGATTGATGGATGGTACAGCGATGCCATTGTGATGCAGCATGATGATCTCAGGGATCTAGCCATTTACCAGAGCAAACAGGAGCTCATAAAAGAGAGGAAAAGACTATTTGTGGACTTTAGCAAACTCCCCGAGTGGTGGACTGAAGAAGAGCAACCCCAATCAAGTGCTCGCCTTGTGTCCATCTCTACAGGTGAAATGTTTTCCTCAAGTTCTAATACTGAACTT
>gnl_Vitvi_Genoscope.12X_GSVIVT01009576001
ATGGCACGAGGGGGGGAGGAGGAGGAGAGTTGCGAAGGTTTGACAAGTATGGGGGTTGGGATGGCTTTAGGGAAGAAGAAGGTGAAGGAAATGCTTATTGATAGAGACGATCTGCGGGTTGTTGGGATTCATGGGATTGGTGGCAGTGGCAAAACTACTGTTGCCAAGGAGATTTGCAGAGATGGAGAAGTCCGAAGCTACTTTGATGACAGGATTCTGTTCCTGACTGTGTCGCAGTCCCCAAACGTGGAGCAGTTGAGGTCTCATATTTGGGAATATGTTGAAGGGAAGGACATGATTAATTCCCATGGTCCCATTCGACGATGGAAGTCACAATTTGAGAGGAGGATTGGAGTACGTACACTTGTGGTTCTGGATGATATCTGGTCACTCTCAGTGCTCGAGCTGCTGATTTCCAGAATACCTGGATGCAAAACCCTTGTTGTTTCACGGTTCAAATTCCCAACCATCCTCAACCTCACCTATGAGCTGGAATTGCTGAGAGAAGATGAAGCTATCTCCTTGTTCTGTCATGTTGCTTTTGGGCAGAAGTCCATACCTCTTTCTGCTAACGAGAATTTGGTCAAACAGGTTGTGCGCGAGTGTAAAGGGCTTCCTTTGGCTCTTAAAGTGATTGGAGCTTCACTTAGAGACCGGCCCCAAATGTTTTGGGCAAGTGCAGCAAGCAGGCTATCACAAGCAGAACCCATTTGTGAGTCCCACGAAACGAAATTGCTTGAACGAATGGCAGTTGGTATTGCTGACCTGCCAAAAATGGTTAGAGAATGTTTCTTGGACTTGGGAGCCTTTCCAGAGGATAAGAAGATTCCTCTTGATGTTCTAATCAACATCTGGGTTGAGATCCATGATCTTTTTCAGGATGATGCTTTTGCAGTTCTTTATGAGCTTGCAGAAAAGAATCTCCTTTCCCTGGTGAATGATGCAAGAGCTGGGGACATATATAGCAGCTATTTTGAGATCTCTGCTTCTCAGCATGATGTTTTGAGAGATCTTGCCCTTTACATGAGCAAGCGTGAGGGCATAAATGATCGAAGGCGTTTGCTTATGCCAAGGAGGGAAACAAGACTTCCAAAAGAATGGGAGAGGAATATGGACCAGCCATTTAATGCCCAAATTGTTTCAATTCATACAGGTGAAATGGGAGAAACAGACTGGTTCCAGATGGACTTGCCCAAGGCCGAGGTTCTTATCCTCAACTTCTCCTCAAGTGAATACTTCTTACCTCCCTTCATTGATCGGATGCCAAAGCTTCGAGCTTTAATATTAATCAATTACAGTACCTCAACGGCAATTCTGAATAATGTAGAAGTATTTTCCAAATTAACTAACTTGAGGAGCCTCTGGTTTGAGAAGATTTCTATCCCAGAGTTTCCCAAAGCTACTATCCCCATGAAAAGCTTGAAGAAAATATTTCTAGTTCTCTGCAAAATTGCCAACAGCCTTGATCAGTCTGTTGTAGACCTGCCCCAGATGTTCCCTTGCCTCGCAGAGCTCACAATGGATCATTGCGATGATTTATGTGAGCTTCCTTCAAGCATTTCAAGGATGCACTCGCTTGAATGCATGAGTATCACCAACTGCCACAGCCTCCAAGAACTGCCAGCCGACCTGGGAAAACTGAATTCCCTACAAATTCTTAGGATTTATGATTGCCCAAGTCTGAAGACGCTTCCTCCTGGCCTATGTGAATTGAAGTGTTTGAAGTATCTTGACATTTCTCAGTGTGTTGGTCTGGAATGCCTTCCTGAAGGAATCGGTGGATTGTTAAGGTTGGAAAAGATTGACATGAGGAAGTGCTCACGGATAAGAAATCTACCAAAATCTGCTGCCTCATTGCAATTGCTGCGTCATGTGATTTGTGATGAAGAGATTTCTTGGTTGTGGAAAGATGTGGAGACGGCTGTACCAGGTGTTCATGTGGAGTTTGCAAGGGAATGCTTTGATCTGGACTGGCTGGTGGAG
>gnl_Vitvi_Genoscope.12X_GSVIVT01034428001
ATGGTGGGACTGGATGTGCCTCTGAAAGAAGTGAAAAAGCGGCTGTTCAAGGATGATACATCAGTGATTGTGGTATCGGCACCTGGAGGATGTGGGAAGACCACACTGGTTCAAAAACTTTGTCAAGACCCGGATGTTAAAGAAAATTTTAAGGACAACATCTTCTATGTCACCGTGTCCAAGGTGCACAACCTAAAACTCATAGTACGGAAACTATTTGAACATAATGGTTTCCGGGTGCCTGAGTTTCAAACTGATGAAGATGCAATCAACCAGTTGGAACAACTGCTGAAAAACCAAGCAAGAAAAGCTCCTATACTGTTGGTCCTTGATGATGTTTGGAAGGAACCTGAATTCCCTCTTCAGAAGTTTGCATTTAAAATACCAGAATACAGGATTCTGGTTACATCAAGATATGAATTTCCAAGCTTTGGCTCTACCTACAAACTGAAATTGTTGAATGATGAAGATGCCATGAAGCTTTTTCGGCACTCAGCATTCCTGACAGATGGGGATTTCATGCCGGATGAAGATTTTGATGAAGATCTTGTGAATGAGATTGTGAAAAGGTGCGGGGGATTCCCTCTGGCCCTCCAAGTCATTGGCGGATCACTCTGTGGGCAACCAGTAGAGATCTGGAAAAGCAGACTGATGGAATTTTCGAAAGGTCAATCCATTTTCGATTCTGGGAAACGTCTTCTTGATTGCCTCCAACTTAGCTTAACTTCCTTGGATGGTGAGCAGAAGGAGCGCTTTATGGACCTGGGTTCATTTCCTGAAGACCAAAAAATACCTGTCACTGCTCTTATAGATATGTGGGCAGAATTGTACAAACTCGATAAAAATGGTGTGCAGGCTATTTCCAACCTTCATAAACTCTCCTTACAGAATCTGCTCAAACTGGTAGTCACAAGGAAAGATGCAACTGAGGTTGATGGCTACTATGACGAGGCCTTTGTCTTGCAACATGACCTTCTCAGAGACCTAGCCATGCATGAGAGCAGCCAGGAACCTATGGAACAAAGGAAAAGACTAATCCTTGACTTGAGTGGAAATAAGCTCCCTGAGTGGTGGACTGAAGAAAAACAACCCTGCTTCAAGGCTCGGCTTATGTCAATCTCCACAGACCAAATGTTCTCTTCAAGCTGGTGCAACATGCAAGTGCCTGAAGTGGAGGTTCTGATACTCAACTTTCAGGCAACGGAAAACTACACATTCCCGAACTTCATGAAGCAAATGGATAATTTGAAGGTCTTAATAGTAACAAATTATGGTTCCAGTGCTGCTGAGCTGATTAATTTTTCAGTCCTCGGTTCTTTATCCCGTCTAAAGAGAATCAGGTTAGAGCAGGTTTCAATACCAACCCTCTGCGACACCATGGTAGAGTTAAAGAATGTGGAGAAAATATCCTTGGTTATGTGTAAGATCAATCAGGCTTTTAACAGTTGTGCCATCCAGATTTCCAACATGTTGCCGAATCTTCTGGAAATAAATATCAGCTACTGCAGTGACCTGGTGGGATTACCTGAGGGGCTCTGTGATTTAGTCCATCTAAAGAAGCTCAGCATCTCCAACTGCCATAAGCTATCTGCACTGCCAGGAGGAATCGGGAGGCTGGAAAATCTTGAAGTGCTGAGGCTTCATGCTTGCACAAAACTATTGGGATTGCCAGACTCAATCGGAGGCCTCCACAAGTTGACTGTTCTTGATATTACTGGTTGTCTTCGGATGGCGAAACTGCCAAAACAAATGGGTAAGTTGTGTAGCTTGAGAAAGCTCTACATGAGAAGGTGCTCAGGTTTGAGAGAGCTGCCACCATCAATCATGGATCTGAAGCAGTTGAAGAAAGTAATCTGTGACATAGAGACGGCCGAGCTGTGGGAAGAGCACCATTTCACCAATTTGAAGATAACAATACCCGAAGAGACTATTGATTTAAATTGGCTT
>gnl_Vitvi_Genoscope.12X_GSVIVT01034429001
ATGGAAATTATTGGACAAGCCGTTCTGGGAGAAGTCACTGGAGAATTGATAAAACCCATTTTCGATGGAGTAAAGAAGGCAGCTTCGTTCGATGAGATCTTAAAACAAGTCAGATCCATTCTAAAACTCATAGGGCCGACCGTCCATCAGATCAAACAATTGAGCGGAGAGAGGGATCGTCCAAAGGGGGAGAGCGAGAAGCAGCTAATACAACTGTATGAAGAAGGCGAGAAGCTTATTCAAAAATACTATAGGGCCCATTGGCTGATCAATAAATGGAAATACGAAGGTAAGGTTAATGCCTTTTACAAGTCGCTTCTTCTCTTCTTCCAGTTTGGTATGCCGCTGGAACAATTGAAGACCAACATGGAGAGTTTGGCCCTTCGTCAATCTCAATTGAAATCTGGAGCTGGTGAGGTGTCTGGTCAAATTGGATTTTTGGGTTCGGGAGGTTGCTATGCCCGTAAACCCCCTGATTTTACGGTGGGACTGGATGTGCCCCTGAGAGAAGTGAAAGAGCTGCTGTTTAAAGAATCTGTGGTTGTGGTGTCGGCTCCTGGAGGATGTGGGAAGACCACGCTTGTTCAAAAACTCTGCCAAGACCCGGATGTTAAAGGAAAATTTAAGGACAACATCTTCTTTGTCACCGTATCTAAGGTGCCCAACATCAAACTCATGGTACGGAAACTATTTGAACATAATCATAGCCGGGTGCCAGAGTTTCAAAATGATCAAGATGCGATCATTCAGTTGGAACAACTGCTGAAAAAACAAGCAGAAAAAGCTCCTGTACTGTTGGTCCTCGATGATGTTTGGGGTGGCCCTGATATTAGGGTTGAACCTGAATTCCCTCTTCAGAAGTTTGAGTTTAAAATACCGGAATGCAGGATTCTGGTTACATCAAGATACAAATTTCCAGGCTTTGGCTGTGCCTACAAACTGGACTTGTTGCATGGTGAAGAAGCCATGGAACTTTTTCGGCACTCAGCATTCCCCACAGATGGGGATTTCACGCTGGATGAAGATTTTGATGAAGATCTTGTGAAGGAGATTGTGAAAAGATGCGGTGGATTCCCTCTGGTCCTCCAAGTTGTAGCCCGATCACTCTGTGGGCTACCTGTAGAGATCTGGAAAAGCAGACTGCTGGAATGGTTGGAAGGTCAATCCATTTTGGAATCTGGGGAAGGTCTTCTTGATTGCCTCCAAAGTAGCTTAGCTTCCTTGAATGATAAGCTGAAGGAGTGCTTTATGGACCTGGGCTCGTTTCCTGAGGATAAAAAAATACCTGTCACGGCTCTTATAGATATGTGGGCAGAATTGTACAAACTCGATAAAAATGGCGTGCATGCTATTTCCAGACTTATTAAACTCTCCTTACAGAATCTGCTTAATCTGGTAGTCACAAGGAAAGGCACAGCAGAGGTTGAAGGCTGCTATGACGACGCCTTTGTCTTGCAACATGATCTTCTGAGAGAACTGGCCATTCGTCAGATCAGCCAGGAGCCCATGGAAGAGAGGAAAAGACTAATCTTGGACTTGAGTGGAAACAAGCTCCCTGATTGGTGGACAGAAGAAAAACAACCCTGCATCAAGGCTCGCCTTCTGTCTATCTCCACAGACGAAATGTTCTCCTCAAGCTGGTGCGACATGCAAGCACCTGAAGTGGAGGTCCTGATACTCAACTTTCAGACAAGGGAAAGCAACTACACACTACCAGAGTTCATGAAGCGAATGGATAAGTTGAAGGTCTTGGTATTAACAAATTATGGTTTCTCCATTCCTGAACTGACTAATTTTTCAGTCCTCGGTTCTTTATCCAGTCTTAAGAGAATCAGGTTAGAGCGGGTTTCAATCCCAGCCCTCTGCAACACCATGGTAGAGTTAAAGAATTTGGAGAAAATAACCTTGGTTATGTGTAAGATCAATCAGGCTTTTAACTGCAGTGCCATCCAGATGCCTGTTATGTTGCCTAATCTTAAGGAAATAAATATTGATTCCTGCAATGACTTGGTGGGGTTACCTGAGTGGCTCTGTGATTTAGTACAGCTAAGGAAGCTCAGCATCTCCAACTGCCATAAGCCATCTACACTGCCAGAAGGGATGGGGAGGCTGGGAAATCTGGAGGTGCTGAGGCTTCATGCCTGCACAAAACTAGTGGGATTGCCAGACTCAATTGCAAGCCTCCACAACTTGACTTGTCTTGATATAAGTGGTTGTTTTCGAATGAGGGAACTGCCAAAACAAATGGGTGAGTTGTGCAGATTGAGAAAGCTCTACATGAGAAGGTGCTCAAGATTGAGAGAGTTGCCACCATCAATCATGCGTATCAAGCAGTTGAAAGTAATCTGTGACACAGAAAAGGCCCATCTGTGGGAAGATCACAATTTCACCAATTTGATGATTGACGAGACAACTGACTTAGATTGGCTTTCCCGGACAAGAGAATTGTTCCTTGCCAATTCTCTGTCCCCACAAACCAATTTCTATTTCTTCACAACAAACCCTTTACAATTTTGGGCCCTAAGTTTCACAACCTCAATTGAAACAGACCCCATTACACGCATTGGAATATTTGAACTCGAAAATGCTAGA
>gnl_Vitvi_Genoscope.12X_GSVIVT01034432001
ATGCCTCTGGAACAATTTAATACCATCAGGGAGATTTTGGCCCTTCTTCAATCTCAATTGAAATATGGAACTGGTGAGGTGTCTGGTCAAATTGGATATTTGGGTTCGGGAGATTGCTATGCCCCTGAACCCCCTGATTTTACGGTGGGACTGGATGTGCCCCTGAGACAAGTGAAAGAGCTGCTGGTCAAAGAATCTGTGGTTGTGGTGTCGGCTCCTGGAGGATGTGGGAAGACCACACTCGTTCAAAAACTTTGCCAAGACGCGGATGTTAAAGGAAAATTTAAGGACAACATCTTCTTTGTCACCGTATCTAAGGCGCCCAACATCAAACTCATGGTACGGGAACTATTTGAACATAATCATCGCCCGGTGCCAGAGTTTCAAACTGATCAACATGCGATCAAAGAGTTGAAACGACTGCTGACAGAACAAGCAGAAAAAGCTCCTGTACTGTTGGTCCTCGATGATGTTTGGGGTAGCCCTGATATTAGGGTTGAACCTGAATTCCCTCTTCAGGAGTTTAAAAAGTTTGAAATACCGGAATTCAGGATTCTGGTTACATCAAGATACAAATTTCCAGGCTTTGGCTCTGCCTACAAACTGAACTTGTTGCATGGTGAAGAAGCCATGAAACTTTTTCGGCACTTAGCATTCCCCACAGATGGGGATTTCACGCTGGATGAAGATTTTGATGAAGATCTTGTGAAGGAGATTGTGAAAAGATGCGGTGGATTCCCTCTGGCCCTCCAAGTTGTAGCCCGATCACTCTGTGGGCTACCTGTAGAGATCTGGAAAAGCAGACTGCTGGAATGGTCGGAAGGTCAATCCATTTTGGAATCTGGGGCAGGTCTTCTTGATTGCCTCCAAAGTAGCTTAGCTTCCTTGAAGGATAAGCTGAAGGAGTGCTTTATGGACCTGGGCTCATTTCCTGAGGATAAAAAAATACCTGTCACGGCTCTTATAGATATGTGGGCAGAATTGTACAAACCCGATAAAAATGGCGTGCATGCTATTTCCAGACTTATTGAACTCTCCTTACAGAGTCTGCTTAATCTGGTAGTCACAAGGAAAGGCGCAACAGAGGTTGAAGGCTGCTATGACGACGCCTTTGTCTTGCAACATGATCTTCTGAGAGAACTGGCCATTCGTCAGAGCAGCCAGGAGCCCATGGAAGAGAGGAAAAGACTAATCTTGGATTTCAGTGGAAACGAGCTCCCTGATTGGTGGACAGAAGAAAAACAACCCTGCATCAGGGCTCGCCTTCTGTCTATCTCCACAGACGAAATGTTCTCCTCAAGCTGGTGCGACATGCAAGTGCCTGAAGTGGAGGTCCTGATACTCAACTTTCAGACAAGGGAAAACAACTACACACTACCAGAGTTCATGAAGCGAATGGATAAGTTGAAGGTCTTGGTATTAACAAATTATGGTTTCTCCATTCCTGAGCTGACTAATTTTTCAGTCCTCGGTTCTTTATCCAGTCTAAAGAGAATCAGGTTAGAGCGGGTTTCAATCCCAGCCCTCTGCAACACCATGGTAGAGTTAAAGAATTTGGAGAAAATAACCTTGGTTATGTGTAAGATCAATCAGGCTTTTAACAGTAGTGCCATCCAGATGCCTGTTATGTTGCCTAATCTTAAGGAAATAAATATTGATTCCTGCAATGACTTGGTGGGGTTACCTGAGTGGCTCTGTGATTTAGTACAGCTAAGGAAGCTCAGCATCTCCAACTGCCATAAGCCATCTACACTGCCAGAAGGGATGGGGAGGCTGGGAAATCTGGAGGTGCTGAGGCTTCATGCTTGCACAAAACTATTGGGCTTGCCAGACTCAATCGGAGGCCTCCACAAGTTGACTGTTCTTGATATTACTGGTTGTCTTCGGATGACGAAACTGCCAAAACAAATGGGTAAGTTGTGTAGCTTGAGAAAGCTCTACATGAGAAGGTGCTCAGGTTTGAGAGAGCTGCCACCATCAATCATGGATCTGAAGCAGTTGGAGAAAGTAATCTGTGACACAGAGACAGCCGAGCTGTGGGAAGAGCACCATTTCACCAATTTGAAGATTGACGACACAGTTGACTTAGATTGGCTTCAACCAAATGAAAAACATTCCCATCTGAAACCCCATAGTCCCGGACAAGAGAATTGTTCCTTGCCAATTCTTTGTCCCCACAAACCAATTTCTATTTCTTCACAACAAACCCTCTACAATTTTAGACTC
>gnl_Vitvi_Genoscope.12X_GSVIVT01034433001
ATGAAATTGTTTCGGCACTCAGCATTCCCCACAGATGGGGATTTCACGCTGGATGAAGATTTTGATGAAGATCTTGTGAATGAGATTGTGAAAAGATGCGGTGGATTCCCTCTGGCCCTCCAAGTTGTAGGCCGATCATTCGGTAAGATACCCGATCAAAGGATCTGGGACAGCACGCTGCTGGAATGGTCGGAAGGTCAATCCGTTTTGGAATCTGGGGAAGGTCTTCTTGATTGCCTCCAAAGTAGCTTAGCTTCCTTGAATGATAAGCTGAAGGAGTGCTTTATGGACCTGGGCTCATTTCCTGAGGATAAAAAAATACCAGTCACGGCTCTTATAGATATGTGGGCAGAATTGTACAAACTCGATAAAAATGGCGTGCATGCTAGTTCTAGACTTATTAAACTCTCCTTACAGAATCTGGTTAAGCTGGTAGTCACAAGGAAAGGCGCAACAGAGGTTGAAGGCTGCTATGACGACGCCTTTGTCTTGCAACATGATCTTCTGAGAGAACTAGCCATTCGTCAGAGCAGCCAGGAGCCCATGGAAGAGAGGAAAAGACTAATCTTGGACTTAAGTGGATACAAGCTCCTTGATTGGTGGACAGAAGAAAAACAACCCTGCATCAAGGCTCGCCTTCTGTCTATCTCCACAGACGAAATGTTCTCCTCAAGCTGGTGCGATATGCAAGCGCCTGAAGTGGAGGTCCTGATGCTCAACTTTCAGACAAGGGAAAGCAACTACACACTACCAGAGTTCATGAAGCGAATGGATAAGTTGAAGGTCTTGGTATTAACAAGTTATGGTTCTCCATTCCTGAGC
>FraveV4A2_1g15090.t1
ATGGACCTTGTTGAAGGGGGTGCTATAGGAGTACCATTTTCTGCGCTTTATGACGTCATTAAGGAAGTGGTGGTCAAGACTAAGATGTTTAAACCTCTCCTCGTGGATCTTCGTTCGACGATAGAAACTTTGAAACCACTGATCGAGGAGATGGAAAAGAGCAATAAGGTGTTGGATCATCCAGAGAATGAACTTAGAGGATTTAAAGTACACATGCAAAAGGGCGCACGGCTGATTCACAATTGCTCTGAGGTTAGGTGGTGGAATATTTGCAAAACTATTAAATACACTAACCAACTTCATGGATTAAAGAGCTCCCTTGGGAGTTTGTATGATATACTGAAAGTGCAAGAAGCAAGGGATGTGAAAAATATAGAGACAGTGATACATCGGATTTTGGACATTTTGGTACACAATAAGAACCCGGTCCATGGTTGGTGTGCAGTACCTGTAGGTGCAACATTTACAGTTGGAATGGAAATGCCTTTGAGGGTATTGAAGACCAAGCTTCTTAAAGATGAGACGGTAACAATGCTTGTGCTCACTGCTGCAGGAGGATGTGGGAAAACCACTTTAGCAATTGAGTTTTGTGAAGATTCCGAAGTCAAAGACAAATTTAAGGACAATATCTTCTTTGTCACCGTCTCAAAGAAGTCCGATGAGCTTGTAGTACGAGAACTATATCTCAGCAAAGGTTCTGAAATACCTACTTTGCCCAACGGACTTGATGTGGGTAAGTGGCTAAAGAGTTTCCTGACGGCAGTAGGAGAGAATCCTGTACTTTTTGTCCTGGATGATGTTTGGTCTGGATCGGTATCCCTTCTTCAGAATTTTGTTGATATCAAATTGCCAAATTCCAAGATTTTGGTGACATCAAGATTTAGATTTCCATTTGGTTATCGACATAGTCTAGATGCGTTGAAGGTTGAAGATGCAACAACTCTTTTCAAACATGCAGCATTCCTGGGAGATAGGAGTGATGACATTCCTGAAGATATTGTGAGAGAGATAGTAAAGCATTACAAAAGTTCTCCACTTGCCATTACAGTGGTTGGACGATCTCTTTGTCAAAAATCGGTAGAGTGTTGGCTGAGTACAGCATCTTCACTAAAAGGTGCTTCTATTCTTGATTCTGAGACTTCTTTGCTACATGGCCTTCAGAGTTGTTTAGATGCCTTAAATGAAGAAGGTGATAGCTTGAGGGAATGCTTCTTAGACCTCGGTTCATTTCCTGAAGACCAAACAATCCCTGCCGCTGCTCTCATTGATATGTGGGCGGAGTTATATCAGCTAAAAGATTTTGAGTCCATTAACAATCTCCACAAGCTCGTTGATCGAAGTCTGGCTAATCTTCGAATTACAAGAAAGGAGAAGATGCAGGCAGATGGGTACTACACTGACCACTTTGTTACTCAGCATGATTTGCTTAGACAGTTGGCTATCTACCAGCCAAAGCTAGACCCGGATTATAAAAGACGGATCATAGACAAATGGGGAGACAATCTACCCAAATGCTACACAGAACAAAAACCCATCAAGGCCCGCCTATTATCTATCTCCTCTGATGGAGTGTTCTCGACAGATTTGCACAACATTGAATTGGCAGCGGTTGAAGTTCTAGTTTTGAATTTTAACACACAGAACTATGCTTTACCAGAATTTGTGGTCAAGATGGACGAACTGAAGGTTTTAATAGTCACAAATAATGGTATCATACCTGCTGAATTGTGTAACATTCAACTGCTGGGTTCTTCAACAAATCTGAAGAAAATCAGATTAGAGCGCATTTCAATTTCTTCCATAACCAAGAATCTAATAGAGTTGAAGAGTGTGACGAAGATATCTCTATTCATGTGCAAGGTTGGTCAAGCTTTCAGCAATTGTTCCCTTCAAATCTCAGCTGCATTGCCATGTTTACAGGAAATGAACATTGACTACTGTAATGATTTGGTGGAGTTGCCTGCCGTGCTTTGTGCTCTGGTTAACCTAAAGATGCTCAGTATCACCAACTCGCATAAGCTATCTGCCTTGCCGGAAGAGATTGGAAATCTGGACAATTTAGAAATATTGAGGCTAAGGTCTTGTACAGACTTGACAATGTTGCCAAACTCAAGTACGAACCTAAAGAAGCTAAAGTTTCTTGACATGGCTGATTGCTTCAGCATTCGGGAATTGCCTGAAGACTTTGGTGGACTGAGCAGTTTAGAAAACATCAACATGAGAATGTGTTCGAGATTGAGAGAACTGCCTCCATCAGTTATGGATCTTGAGAAGTTACAGAAAGTGGTATGTGATGCAGACACAATCAATCTATGGGAACCCTTCTTACCCCATCTCCCAAACCTCCGTATGAAGCTGGTCGATGAAAACGTCAACTTGGATTGGCTACTTAAA
>FraveV4A2_1g15120.t1
ATGAAGAACAAGCAAACAGCGTGGTCAATGGCCTCCAACTTGGAGCTTGCTGGGTCAATCAATGGACTCGCAGTTGAAACTTCGGAGCTTCCCATTGAACGCGTCCCCCTTTACCAAGCTTTTATTGGAATCTTTGCATCACTGGACTTCACCAATTACAAATTTGATCACCAACACAGAGGATCAAGAATGGCGGACCTCGCTGCAGGTGGTGCTATGGGATTGCCATTTACTGTACTGTACGAAGTCATTAAGGAAGTGGTGATCAAGACTGCGATGTTTGAACCTCTCCTCAAAGAACTTGATTTTACAATAGACTCTTTGAAACCACTGATCGAGGAAATGGACAAGTACAATAAGGTGTTGGATCGTCCAGAGAAGGAACTTCGAGAATTTAAAGTACAAATGGAGAAGGGCCCTGAGCTTATTCGCAAGTGCGCCAATCTTAGCAAGTGGCAAAGCTACAAAAAGTACAAGTACAGCAACCAACTTCTTGAATTGCAGAACTCTCTTCAGAAGCTGCAATTTCTACTGTCGGTACAACAAGCAAGGGATGTGAAGCAGACCTTGGCTGTAACAAAGAATATAGAGACTGTGGTGCTGCGAATAGATGGTGAGGGTCCTGCAGGATGGAAAGAAGGGATGAATGATATGAAAGAGACCTTGGAAGAAGTGAAGATTATAACAGGGACGATGGTCAAGCGCATTGATCAGAAAGGTGAGGTACAAAGTCAAATAGACAGTGAAGTACCTGCATCTCCAAGGGTTACTGTGGGATTGGATGTGCCTTTGATGGAATTGAAGATGAAGCTTCTTAAGGACGATGAGGTAACAATGCTAGTGCTGACTGCTCCTGGAGGATCCGGGAAAACCACATTGGCCACAAAGTTTTGTCAAGATAAGGATGTCCAAGGTAAATTCAAGAACAATATCTTCTTTTTCACGGTTTCAAAGAAGTCGAACTTCAACCTTATTGTACAAGGGCTGCATCAACGCAAGAGTACTGATGTACCTTCTTTCCCAGATGAAGCAACTGCCGTCAAATGGCTGCATAAGTTTCTGAAGGAAGAAGATGTGCCTGTACTGTTGGTCTTGGATGATGTTTGGTCTGAATCAAAATCTATTCTTGAAACATTTGATGAAGTGAAAATGCCAAATTTCAAGATTTTGGTGACATCAAGATCACAGTTTCCAGGATATGGTTCTCTGTATCATCTGCAATCACTAAATGATATAGATGCAATGAAACTTTTGCGTCATTCAGCATCCCTAGGCGATGGGAGCTTTAATTTTCAATGGAACAGACTTGCTAAAAAGATAGTAGAACACTGCAAGGGATATCCACTTGCTATTGATGTGGTCGGAAAATCACTCCGAGGAAAATCTTATGAGTTATGGTGTAAAAGAGAAATGGAGTTGTCCAAAAGTGATTCTATTATTGATTCTGAAACTGAAGTGCTTCTTCGCCTTAAAAGCAGCTTAGATGCTTTGAATGAACAAGAAGCAATCATCAAGGAATGTTTTGTAGACCTTGGTTCATTTCCTGAAGGCCAAAGAATCCCTGTGGTTGCTCTCATTGACATGTGGGCAGAGTTGCATGAAGGGCTAGGGAAAGATGTTTTGGCCGTTGCAAACCTGCAAGAGCTTACTTCTCAAAGTCTGGCTGATCTTGTAGTCACAAGGAAGGAGATAATGGAGGTTGATGACTACTACAGTGAGCACTTCGTCACCCAACATGATTTGCTCAGACAGCTGGCTGTTTATGAAGCCAAACTAGACTCAAGTAAAAAGCGATTGATCATAGGTAACTGCGGAGACAATCTACCCAAGTGCTTGACTGAACAGAAGGATCAACTGATTAAGCCTCGTCTGCTATCTATCTCCTCAGATGAAACGTTCTCAACAAATTTACACAACATTCATCTAGCAGCTGTTGAGGTTCTAGTTTTGAATTTCAATGCAAAGAATTATGCTTTGCCTGAATTTGTGGAGAAAATGATTAATCTGAAGGTTCTAATAATCACAAATCATGGTTTCTTACCTGCTGAATTGAGCAATTTTCACCTCCTGGATTCTTTACCAAATCTTAAGAGAATCAGATTAGAGCGTGTTTCAATTCCTTCCATAACCAAGAATTCGATACAGTTGAAGAGCCTGAAGAAGATATCTTTATTCATGTGTAGCATCGGTCAAGCTTTCAGCAATTGTTCCTTTGACATTTCAGATGCATTGCCAAATTTGGAGGAACTAAATATTGATTATTGCAATGACTTTGTGGGATTGCCTGACACGATCTGCAATTTGGTTCGTCTAAGGAAGCTCAGTATCACAAATTGTCATAAGCTATCTGCCTTGCCTAAAGAGATTGGAAAGCTGGATATGCTAGAGGTTTTGAGGCTAAGGTCTTGTACAGATTTGGTAAAACTTCCGTGCTCTGTTATGAACCTGGGGAGTTTAAGCTTTCTTGACATATCTGACTGTTTCAGCATTGTGGAGTTGCCTGAAGACATTGGTGATCTCAGCGGTTTAAGAAAGATCAACATGAGTCAGTGCTCTAGATTGAAAGAGCTACCACTATCAGTTTTGGATTTTGAGAATATAGAGGAGGTCATATGCGATGAAGAGACAAAAGAGTTGTGGGAGCCCTTCTTGCCTATGCTCCACAGCGTAGCAGTAAGGGTGGTCAAACAAGAATTCAACCTAAATTGGCTTCAAAAGTCCCAGTTT
>FraveV4A2_1g15130.t1
ATGGTTGGTGCGGATGATGTTTTTGGTGGGGCTGGTGGAGGAATACTGTTCACTGTTCTCTATGATCTGCTGAAAGAGCTCATCAGCAAGTCTATGATATATGGCCCTCTTCTCAAAGATATTCTGTCTGCCTTGGACTCATATAGACCACTGATCAAGCAAATAGAAGCAAGCAATGAGGAACTGGGTTATCGAAAGGAGGAAGTAGAAAAGTTCAAAGCACATATGAAGGAGGGGATAAAGATTGTTAAAAAGTGCTCCAAGGTTCGTAAGTGGAACATCTACAAGAAGTACAAGTACGCCAACAAGCTTCTTGGATGGGATAGTGCTCTTGAAAGACTGTTGAAGGTACTGCAGGCGCAGGGAGTAAGGGATGGGAAGGAGACCTTGCTTTCGGTAAAGAGGATAGAGAGGACGGTCACTGAGATTGAAATGAATAGTAGCATTTTAGAGTCAGGGGTTGAGATTTTAGCAACAACCAGTAGGCATATGGAGAAGGCGCTCAGTGGAGTTGAAATGAGAAGTGGAGATGTATTGGAGGGGATGTACCGGATTGAAGACCGAGTTGAAACAAAGTCTTGCAGTATGGAGGCAGGGATCAAGAGGATTGAAGACCGACTTGATACACAAAATGGAGCTAAAGGTGGAGCTTGGGGTGTTGTGCCTGAACTCACACAGTTTACAGTTGGACTGGATGAGCCTTTGAAGGAGTTGAAGATGAAACTTCTTAAGGATGGAGTCTCGATGCTTGTGGTCACTGCTCCCGGAGGATGTGGGAAAACTACATTGGCAACAAAGTTTTGTCAAGACGGGCAAGTCAAAGATAAATTCAAGAACAACATCTTCTTTGTCACTGTGTCAAACACACCAAACCTAGGCCTTATTGTGCAAGAGTTACACAATCGCAAGGGTTCCCAGGTGCCTACTTTCCAAGACGAAGTAACTGCAGTCAAGTGGCTGCAAACATTTCTGAAGGAACAAGGAAGAAACCCTTTACTATTAGTCTTGGATGATGTTTGGTCTGGATCAGAATCCCTACTAGACAAGTTTCAGTTCGAGATGCAAGATTACAAGATGCCAGATTATAAGATTTTGGTCACATCAAGATCTGAATTTCCGAGATTTGGTTCTTCATATCATTTGCAATCATTGGATTATGACAATGCCATGAAACTCTTTTGTCATTCAGCATCTTTGGGAGATAAAAGCGCGCATATTCCAGCATCCCTCTCGAGACGGATAGTAAAGGGCTGTAAGGGATATCCACTTGCGATCACGGTGGCAGGAGGATCACTTTGCGGACAAAGTATAGAGATCTGGAAACAAAGACTAATTGAATGGTCCAAAGGGTCTTCAATTCTTGATTCTGAGACCAAATTGCTTCTTCGCCTCCAAAGCAGCATAGTTGCCTCAGATAAAGAAATGGCTATCATCAGGGAGTGTTTTCTAGACCTTGGTTCATTTCCTGAAGACCAAAGAATCCCAGTTACTGCCCTCATTGATATATGGACAGAGTTATATGAGCAGCTAGATGAAGATACTCTGTGTGTTGCATACCTTCAGAGGCTCACCAACCGAAGTCTGGCTAATCTTGTAGTCACACGGAAGGACCAGACGCAGGGGGATGGATACTACAGTGAACATTTTGTTACTCAGCATGATCTTCTTCGAGAGTTGGCTATCTATGAGACAAGACAACAAGCCCCAAGAGATAGAGAAAGACTGATTATAAACATAGTTGATGACAATCTTCCTAAATGGTGGATGGAAAAGAAGTATGAATCCATGAAAGCTCGCCTATTATCCATCTCAACTGATGTAAATTTCTCATCAAAATGGCACCACATGGAACTACCAGAAGCTGAAGTTCTAGTCTTGAATTTTCATACGAAGAATTATGCCTTACCCAAATTTATGGACACTATGCATAAATTGAAGGTACTTGTTGTCACAAATTATGGTTTCTCGCCTGCTGAGCTAAGTAATATCGCACTACTGGGTTCATTATCTCACCTAAAGAGAATTAGATTGGAGCGTGTCTCAATACCTTCAATAACCAAGAACCCCATACAGTTGGTGTGTCTGAAGAAGATATCTCTATTCATGTGTACCATCGGAAAAGCTTTCAGCGACGGTTCCATCCAGATTTCATGCGCATTTCCAAATCTGGAGGAAATTAGCATTGACTATTGTAATGATTTGGTGGAAATGCCTGCCGACCTCTGTGATCTAATTCATCTAAGGAAGCTCAGTGTCACCAACTCACATAAGCTTCTTTCCTTACCTGAAGAGATTGGAAAACTGCAAAATTTGGAACTGCTGAGACTAAGGTCATGTACAGACTTGGAACAGTTTCCAGGCTCAAGCAGGAACCTAAAGAAGTTGATCTTTCTGGACATTTCTTATTGCTTTAGCATCAAGGAGTTGCCTGAAGATATTGGTGAAATGAGCAGCTTAAGACAGCTCAACATGAGAGAATGCTCCAGATTGCAAGAAGTGCCTGTATCAGTGTTAGATCTTGAGCATTTGGAGGAAGTGATATGTGATGATGAGACAAAAAATTTATGGGAAGCCTTACCTCTCAAAAACACAATAATAGTGGTGGAAAAAGAAAATATCAACCTAAATTGGCTCCATAAGCTTCACTTT
>FraveV4A2_1g15140.t1
ATGGTTAATCCAGTGAATAAGATTTTCGATGAGCTGTATGTTGTCTTTAAAGACCTAATCAAGAAGAATATTAGATTTAAAGGCAAACTCAAAGGCATCGAAGAAAAGCTAGAAGCTCTAAAGCCGGTGATCGGAGACATGGTGCAGAGAAATGAGGTATTAGATCACTCAAGGAAGGAACTAGAAGGTTTAACAAAAGTTATGGAGTCTGGCATTAAGCTCTTTGTCAAGTGCTCAAAGTTTCGGGTGTGGTGGGTCTTCAAGAAGTACAAATACGACAACAAACTTACTGAATGGGAGAACAGTCTAGGAAGTGAGTTACATATGCTGAACGTGTATACCGGCAGGGATGTGAAGGCCATCGCAATAGACGTGAAGGAGAATGCAGCGCTTCAGAAGGAGACTGGGGTTACGTTGAAGAATATAGAGGAGAAATTGGACCAATTTCTGATTCAAAAACAACCTGGGAAACCTAAAGCTTGGATGAGCACCGAAGTACCTGAACTTCCACGTTTTACAGTGGGATTGGACACACATTTGAAGGAATTGAAGATGAAGCTTTTCAAGGATGGGGGGTCAAAGCTTGTAGTAACAGCTCCTGGAGGATCTGGCAAAACCACTTTGGCTAAAATGCTTTATCATGATCAAGAAGTCAAAGATAAATTCACCAAGACTATCTTTGTAAAGGTCTCGAAAAAGTCCAACTACATTGTTGTACAAGAACTATATCAAGAGTTGGAATCCCAGGAATCTGAATTCCCAAATGAAGATGGTGCATTCAGCTGGCTGAAGGAATTTCTGGAGACCTTCCAAAATCCTCTGCTTCTCATCCTTGATGATGTTTGGTCGGAATCTAAATCCCTTCTTGAGAAGTTTAAGGAATTAAGTATACAGTCAAGCTTCAGTATCTTGGTGACATCAAGATCTTCCTTTCCAAGTTTTGGTTCTCGATATCCTTTAGATGCATTGAATCACAAAGATTCATTAACTCTTCTGCGTCATTCAGCAACCTGCCCGGATGATAAGAGCTATGATGTTCCAGAAGATCTTCAGCACAAGATAGTAAGGCGCTGTAAGGGATGTCCACTTGCCATTAAAGTGGTCGGAAGATCTCTCTGTGGAAAATATACAGAGTCATGGCTTAAAAAATTATACGAGTGGTCTAAAGGTGCTTCTATTTTTGATACCGAGACTGACGTGCTTGTTTGCCTCAAGACTAGCTTAGACTCCTTGGATGAAAAAGATCAAAATCTCAAGGAATGCTTCTTGGACCTGGGTGCATTTCCTGAAGATCAAAGAATCCCAGCTGTTGCTCTGATTGATATGTGGGCAGAGTTATATGGCATAGATGAAGATTTTATTTCCATTCAATACCTCCAGGAGCTTTCCAGCCGATGCCTGGTTAATCTTGTAGTCACAAGCAAGTTGGTGACCTCGGTTTTGGTGCCACAGCTGTGGATGTGGCTAAGTTTGCTT
>FraveV4A2_1g15150.t1
ATGTTCTCAACGGATATGCACAAGATTCAACTTTCAGTCGTTGAGGTTCTAGTTTTAAGCTTCACCGCCGACAACTATGCTTTACCTGAATTTGTTGCGGAAATGGAAAACTTGAAGGTTCTAATAGTCACAAATCATGGTTCCTTACCAGCCAAATTGAGTAACTTTCAACTTCTGAATTCTTTACCAAATCTGAAGAGAATCAGACTAGAGCGAATTTCATTTCCTTCCATAACCATGAATCCCATACAGTTGAAGAGTCTAAAGAAGATATCTTTCTTCATGTGTAGCATCAGTCAAGCTTTCAGCAACCCCTCCTTCCAAATTTCATATGCATTTCCAAATGTAGAGGAATTGAACATTGACTATTGCAGTGACTTGGTGGAATTGTCTGGTGATCTCACTGATCTGATTGAGTTAAGGAAACTCAGTATCACCAACTGTCATAACCTATCTGCCTTGCCTGAAGAGATTGGAAAGTTGATCAAATTGGAAGTCTTGAGGCTAAAGTCTTGTACGGATCTGGTAACATTTCCAGCCTCAATTAAGAACCTCGACAAGTTGAAGGTGCTCGACATTTCTGATAGCTTCAGTATCAAGAAGTTGCCTGAAGACATTGGTGAAATAAGCAGTTTAGAAAAGATCAATATGAGAGACTGCGATAGGCTGCAAGTTCTACCTTCATCAGTTTATGATCTCACGCAACTAAATGAAGTGATATGTGATGAAGAAATAAAAGAGTTATGGGAGATTTTCGGGCTCGAAATCGACGTAAGGGTCCTCAAAGATGACTTCAACCTAGATTGGCTGATTTGGCTCTCAAAG
>FraveV4A2_1g15160.t1
ATGGTATTAGTCAAACGAGAAGCTTTAGAAGCGTCATTTCTGGCGCTGTATGATGCCATTAAGGAAGTTAATGACCATCACTTACTGTTTAAAACCCTCCTTGGAGATATCAGATCCACACTAGACTGTATAGAACCACTGATCAAAGAGACAGTAGAGGATGCAAAGGAATTGGATTTTCCAGAGGATGAACTTCATAACTTTAGAGTACAAATGGAGGAGGGGATTGAGCTCATTCGTAAGTGCTCTAAGGTTGCTCCACTGAGTACTGACGAAAAATATATATACAGAAACAAACTAGGTCAACTGGGCAAATCTCTGCAAAGATTGTTGGATATCCTGAAAGCGCATAGCATAAGAGATGTGAAGAAAACCTTAGTGACGGTAAAGAATATAGAGACTTTGGTCCAGCAAATTGATGTGAATTTTGGGGCACAAATCAATTCATCTAAACGTATTGAGGGTTGGTGTGCAATACCTGAACCTCCACCACTTGTAGTTGGATTGGAAGGGCCTTTGAAGGAATTGAAGATGAAGCTTTTCAGTGATGAGATATCAATGCTTGTATTAACTGCCCCCGGAGGATGTGGGAAAACTACATTGGCAACAAAATTTTGTCAAGACGAAGAAGTCAGAGATAAATTCAAGAACAATATCTTCTTTGTAACTGTTTCCAAGAAGCCCAACTTAAACCTTATTGTAGAAGAGCTATATCAAAGCAAGGGTTCCCAGGTACCTGATTTCCAAAATGAAGTAATTGCAGTTGATTGCCTGCACGAATTTTTAAACCAAACGGGGAAAAATCCTTTACTGTTGGTTTTGGATGATGTTTGGTCTGAATCCGAATCCCTTCTTGAGATGTTTGATGAATGGAAAATGCCAAATTGCAAGATCTTGGTAACATCAAGGTTTGCATTTCCAAGATTTGGTTCTCCTTATAATTTAAAATCATTGAGTGACGAAGAAGCAATGGCTCTTTTTATTCATTCAGCATACTTGGGAGATATTAGCTCTCATGTTCCGGAAGACCTTGCTAGACAGGTACTAAAACATTGTAAGGGATTTCCGCTTGCGATTACAGTGGTTGGAAGATCACTTTGTGGGCAGCCTATAGAGATCTGGCAAAAAAGATTAATTGAATGGAGTAAAGGTTCATCTATTCTTAACTCCGATCATGATTTACTTGTTTGCCTCCAAAGCAGCTTAGATGCCTTGGAGAAAGAAAGTATTACCATCAAGGAATGTTTCCTAGACCTAAGTTCATTTCTGGAAGACCAGAGAATACCTGCTACTACCCTCATTGATATATGGGGAGAGTCGTATAAAATAGATGAAGACTGGCTTTGCATTGCAAACCTTTGTGAACTCACCAATCGAAATCTTGCTAATCTTATAGTCACTAGGAAGGATCCCAGGGAGGTGGATGGCTATTACACTGAACATTTTGTTACTCTTCATGACATTCTTAGAGAATTGGCTATCTATCTGTCAAGTGTGGAATCAATAGAACAGAGAAAAAGGCTGATAATAGATATGTCTGGAGACCATTTTCCTGAGTGGTGGACAGAACAGAAGTGTCAACCTATCAATGCCCACCTTTTATCTATCTCAACAGATGGAAACTTCTCGTCTAAATGGCCCAACATGCAACTACCACAAGCAGAGGTTGTAATTCTGAACTTTCAGTCAAAGAAATATGCCCTACCCACATTTCTGGAGAAAATGGACAAATTAAAGGTTCTGATAGTCACAAAATATGGTCTTTTGCCTGGTGAATTAGATAATTTTCCATTACTGGGGTCACTGTTGCATCTAAAGAGAATCAGATTCGAACGAATTTCAATACCTTCCATAAGCAAGAGCCCTGTACAGTTGGAGAGTTTAGAAAAGATATCGTTATTCATGTGCAAAATTGGTCAAGCTTTTAGCAACTGTGCCGTCAAACTTGTTGATCTATTGCCAAATGTAGTGGAAATGAACATTGATTACTGCAATGATTTGGTGGAATTGCCTGCAATGCTCTGTGACCTGATATCCTTGAAAAAGCTCAGTATCACCAACTCCCATAAGCTGTCTGCCTTACCTGAAGAAATAGGAAAATTGGTAAACTTAGAAATGTTGAGGCTTAGGTCCTGTACAGACTTGTCAGAGTTTCCGGACTCAATTCAGAGCCTCATAAACTTAACCTATCTTGACATCTCTGATTGCTTCAGTATCAAGGAGTTGCCTGAACATATAGGTGGAATGCGCAGCTTAGAAGTACTCAACATGAGACAATGCTCAAGACTGCAAGAGCTGCCTACATCAGTTTTGAATCTTGAACAGTTAAAGGAGGTGATATGTGATGAAGAGACTCGTGTTCTATGGGAGCCCTTCTTATCTGTTCTGAAATACACACACGTAAGGGTGGTGAAAGACGATATAAATCTGAATTGGCTGCACAAGTTTCCAACT
>FraveV4A2_1g15170.t1
ATGCAGTATTGGATTGAACAATTCCGTCAATTCGTATATAGCGTGCAAATACTAGTGGTGATCATCAGCGGAGAGGCTTTAGCAGTGGCATTTGGGGCGCTGTGTGATTCTGTTAAGCAAGTCAAGGACCAGATTTTGATGTCCAAACCCCAACTCGGTGATATCAAATCCACTCTGGAGACTCTGCAGCCACTGATCAAGGAGATGGCAGAATGTGAGAAAGAACTGGATGGTCCTGAGGAGGAACTAGAGAATCTTAGAGTGAAAATGGAGGAAGGAGCGGAACTTATTTGGAAATGCTCGAAAGCCAGCGCATTCAAAAAGTATAAATATAGCAGCAGACTTGATGAATTGCGCAAGTCACTTCAGAGGCTGTTGGGGATATTGAAAGTGCAGGGCATAAGGGATGTGAAGAAGGCATTGGTTTCGGTGAGGAACATTGAGAATGTGGTGCAGAGAATTGAAGGGAATTGCGTGATACAGAACAATCAGTCTGAAAAAATACAAGGGTGGTGTGCTGTGCCTGAGCCTCCAACGATTACGGTTGGATTGGATGTGCCTTTTAGGGAATTGAAGATGAAACTCTTTACTGATGAAGTTTCCATGGTGATAGTTACTGCTCCCGGAGGATGTGGGAAGACTACCCTGGCAACAAAGTTGTGCCAAGATGCAGAAATCAAAGATAAATTCAAGAGCAATATCTTCTTTGTTACTGTATCAAAGAAGGCCAACTTATTTCTGATTGTCCAAGAGCTATATCATCGAAAGGGTGCCCCAGTCCCTGATTTCCAAAGTGAAGTAACAGCAGTTGGCTGGCTGCACCAATTTCTGAAGCAAATAGGACAAAACCCTATGTTGTTTGTACTGGATGATGTCTGGGCTGGATCGGAGTTTATTCTTGAGAAATTTGATGAATTAAAAATGACAAATTACAAGATATTGGTGACATCAAGGTCTGCTTTCCCAAGATTTGGTTCTCCATATTACTTGGAATGTTTGAAAGACGAAGATGCAATGGCACTTTTTCACCATGCAGCATCCTTAGGAGACAGGAGCTCTTATATTTCAGAAGATCTTCCGAGAAAGATAGTAGAGCGTTGTATGGGATTTCCACTAGCAATTACAGTTGTTGGAAGATCACTCTGCGGTCAGCCAATAGAGATTTGGCAAAAAAGAGTACTGGAATGGTCTAGAGGTTCTTCTGTTCTTGAGTCTGAACATGATTTGCTTGATTGCCTCCAAAGTAGCTTAGATGTTTTGGATGAAGAGAAGCCTCTTATCAGGGAATGCTTCATAGACCTTGGTTTATTTCCCGAAGATCAAAGAATCCCAGCTACTGTCCTCATTGATATGTGGGCAGAGTTATATGGCATACATGAAGACATTTCGTCAATTTCACACCTCTATGAACTTGCCTCTCAAAGTTTGGCTAATCTGGTGGTCACAAGGAAGGACAACAAGTATAGTGATGGCTATTACACTGAGCACTTCGTTACACAGCATGACATGCTTAGGGAGTTGGCTATCCGACAGATGAGTCAGGAACCGCTACAACAAAGAATGAGAGTTAAGATTGACATATGTGGAGACAACCTTCCTATGTGGTGGAAGGAGCAAAAGTATCAATCCCTCATCGCTCGCGTAGTATCTATCTCGACAGATGAAGAGTTCTCATCTACATGGCAAAACTTGCAACTACCAGAAGCAGAGGTTTTAATTTTGAATTTTCAAACAAAGTATTATGCCTTACCTGTGTTCGTAGAGAAAATGAATAAACTGAAGACTCTAGTACTCACCGGTTACAGTACTAGTCCTACCGAGTTGAATAACTTTCAACTAGTTGATTCGATACCAAGTTTAAAGAGAATCAGATTGGAGAGAATTTCAATTCCTTCCATAAGCAGGTATCCTATACAGTTGAAAAGTTTGAAAAAGATTTCTCTATTCATGTGTTGCATCGGCCAAGGTTTTGGTAACGGTTCCATACCGATATCAGAGGCGTTTCCAAATGTTGTTGAAATGAATATTGACTACTGCAATGATTTGGTTGAGTTGCCTGCCCAACTCTGTGACCTTATACAACTCAAGAAGCTCAGTGTTACCAATTCTCATAAGCTCTCTGCCTTACCTGAAGACATTGGAAATCTAGTCAATTTAGAGCTGCTGAGGCTTAGGTCTTGTACAGACTTGTCAGAGTTACCCGGCTCTATTAGGAACCTCAAGAAGTTGAACTTTCTTGACATATCGGATTGCTTTAGCATTATGGAATTGCCTGAAGACATTGGAGAACTGTGCAGTTTAGAAAGGCTCAACATGAGACAGTGCTCGAGATTGAATGAGTTGCCTTCTTCAGTTTTGGATCTTGAACACTTGAAGGAAGTCACATGCGACGAAGAGACAGAAATATTATGGGAACCCTTCTTACCCTATCTCACACACATGCACATAAAGGTTGTGAAAGAAGATATCAACCTCAATTGGCTCCACAAGTCTCATTTC
>FraveV4A2_1g15171.t1
ATGGAACTGGCTATTACCGCAGTTACCACAATTGTAGGGGCTGCTCTAGGAGCAGCGTTCCAGCAGCTCTTTGATAGTGTTATAAAGGCACACAAAAAAGCAACAAAGTTCAAATCCATCTTCAACGAGCTCAATTTGACACTCGAGTCTTATCAAGCATTTGTTAAGTATATAGAGCAAGACATCAATGTTCAACCAATGCACGGCCTAGATGCTTTTAAAGTGAAGATGGAGGAGGGCATACAGCTTGTTGAAAAGTGCTCCAATATTCATCCCCTGCGGTTGAAGATGAGTTCTTTCAAAAGTCGCAATGTGGGAAAACTTCGTGCATTGAACATCTCTCTTCAAACACTCTTCCGCATACTAAAAATGCATGTAGAAATCAACCTGACGGGCAAGGTGAGCAAGTTGGAGACGTCGGTCAATCGAATAGATCAAAACGTGCTGGCTCAAAGACAAACAGGAAATGAAATTAGAGGCTGGTGCGCAGTACTTAATCCGCCATCGTTTACTGTTGGATTGGATGAGCCTTTGAACGATTTGAAGATGAAGTTACTATATAATGATCAACTGTCAATGCTTGTGCTCACTGCTCCTGGAGGATGCGGGAAAACCACTTTGGCACAGAAGTTCTGTCAAGATAAGCAAGTCCAAGAAAAATTCAAGAAGAATATTTACTTTGTCACTGTTTCGGAAAAGCCCAACGTGGAGCGTATTGTAGAAGAAATGTGCCAGAGCACTGGATCCCAAGTTCCTGAATTCCAGAATGAAGCTAATGCGCTAGGCTGGCTGCAAGAGTTTTTGGTAAAAGCAGGACAGAATCCTCTGCTTTTGGTCTTGGATGATGTTTGGCTTGGCTCTTCAGAATCCCTGCTTGATAAGTGTCATGAATTCAAAAGGCCAAATTACAAGATTTTGGTGACATCAAGATTTCATTTCAAAAGATTTCGTTCTTCATATGAATTAAAACCACTAAATGAAAAAGATGCAATGTCCCTTTTCCGTGATACAACATCGTTGCAAGATAGCGAGTATGATATCCCTACAGAATTGGTGACAAAGACTGTACAGCTCTGTAAAGGATTTCCACTTGCCATTACTGTGATCGGAAAAGATCTTTGCAACCAACCAGCAGAGATCTGGGAAAGAAGAGTGGCAGAATTGTCTAAAGGTTCTTCTATTCTTGATTGTGAGAAATTGTTGCTTGATCGACTACAGAGTAGCCTAGATGCTTTGGGTAAAGGAGCCACTTTAGTCAAGGAATGTTTCATAGACCTCGGTTCCTTTCCTGAAGACCGAAGAATCCCCGTTGCTGCCCTCATTGATATGTGGGCGGAGTTGCATGACCTACACTTGGATTCTTCATCCATAGCTTACCTGTATGATCTCAGCACCCGCAGTCTAGCGAACCTTATAGTCATCAGGAACGCAAAGGAGGATACAAATGGCTACTATAGCCAACATTTTGTTACCCAGCATGATATACTTAGGAGCCTGGCTATTCATCAGACTGGCCATGACACAATAGGACATAGCAAAAGGCTGATCATAGACATTTGTAAAGATGTTATTCCTAATTGGTGGACAGAACATAAAAGACCCACGAAGACTCGCTTATTATCTATCTCAACTGATGGGATGTTTTCATCAAAATGGCACAACATGCATCTGCCAAAAGCGAAAGTTCTGGTCTTGAATTTTCAGACAAAGAACTATGCATTTCCCAAGTTCAAGAAAACAATGTCAAAGTCGTTGAAGGTTCTAATAGTCACAAATTATGGTGTCACACCTGCCGAAGTGAGTAACTTTACATCATTGGGTTCTTTATCCGAGCTGAAGAGAATAAGACTAGAGCGCATTTTAGTCCCTCCTATTATCAAGAACTACATACAGTTGAATAGTCTACAAAAGTTATCTTTGTTCATGTGTAGCATCGGCCGAGCTTTTAGCAACGATTCCCTCAATTTTTTTGAAGCATTCCCAGGCCTTGAAGAAATCAACATTGACTATTGCAGTGATCTGATGAAATTACCTGCTGACCTTTGTCTTCTGAATCATCTAAGGAAGCTCAGTATCACCAACAGTCATAAATTATCTGACTTGCCTAAAGAAATTGGAAAACTGGAGAATTTAGAACTTTTGAGGTTAAGGTCATGCGCAGAATTGTCAGAGTTTCCGGGTTCGGTTAGGAAACTCAAAAAGTTGAAGGTTCTTGACATATCCAATTGCTACAGCATTAAGGAATTGCCTGAACATATTGGTGAACTGTGCAGCTTAGAAAAGCTCAACATGAGGCAGTGCTCAAGATTGCAAGAGTTGCCTGAATCAATTCTGGATCTTGAAAGTTTAACTGATGTGATATGCGATGAGGAGACAGAACGGCTATGGGAACCTTACTTGCTCAGTCTCAGAAACAACATAAAGATCAGGGTGGTCAAAGAGGAAATCAGCCTAGATTGGCTTCATCAG
>FraveV4A2_1g15200.t2
ATGGAGGAGGGGATAAAGATTGTTAAAAAGTGCTCCAAGGTTCGTAAGTGGAACATCTACAAGAAGTACAAGTACGCCAACAAGCTTCTTGGATGGGATAGTGCTCTTGAAAGACTATTGAAGGTACTGCAGGCGCAGGGAGTAAGGGATGGGAAGGAGACTTCGCTTTCGGTAAAGAGGATAGAGAGGACGGTCACTGAGATTGAAATGAGTAGTATCATTTTAGAGTCAGGGGTTGAGAATTTAGCAACAACCAATAGGCATATGGAGAAGGTGCTCAGTGGAGTTGAAATGAGAAGTGGAGATATGCTGGAGGGGATGTACCGGATTGAAGACCGAGTTGAAACAAACTCTTGCAGTATGGAGGCAGGGATCAAGAGGATTGAAGACCGACTTGATATACAAAATGGAGCTAAAGGTGGAGCTTGGTGTGTTGTGCCTGAACTTACACAGTTTACAGTTGGACTGGATGAACCTTTGCAGGAGTTGAAGATGAAACTTCTTAAGGATGGAGTCTCGATGCTTGTGGTCACTGCTCCCGGAGGATGTGGGAAAACTACATTGGCAACAAAGTTTTGTCAAGACGGGCAAGTCAAAGATAAATTCAAGAACAACATCTTCTTTGTCACTGTGTCAAACACACCAAACCTAGGCCTTATTGTTCAAGAGTTACATATTCGCAAGGGTTCCCAGGTGCCTACTTTCCCAGACGAAATAACTGCAGTCAAGTGGCTGCAAACATTTCTAAAGGAACAAGGAAGAAACCCTTTACTGTTAGTCTTGGATGATGTTTGGTCTGGA
>FraveV4A2_1g15210.t3
ATGGCCAATCCAGTAGATGTTTTCGCCGGGGCTGGTGGAGGATTACTGTTCAGTGTGCTCTATGAAGCCCTCAAGGAGCTGACCATCAAGTATTTGCTGTTCAAGCATGTCCTCAAAAGCGTCAAATCCACACTCAAATCCCTGGAGAACGTGACTCAAGAGATTGCAAAACTCAACGATGATCTGGATCGGCCGAAGGAAGAAATGGCTGGCCTGAAAACCCAACTCGACGAGGGCAAAGTGCTCGTTGACAAGTGCCGCAAGGTTCGTGCGTGGAGGGTGGACAAGACGTACAAGTACTCCAGGAAACTTATTGGCTGGAATGACAGTCTTAAAGAACAGTATGAGATACTCAACGTTTTTGCACTGAGAAATGGGTTGGAGACCTTGAAAACGGTGAAGGGAACAGAGAAGACAGTTAACCAAATCGAATCGAGCAATGTCACTATAAAGGAGGGAGTGGAGGATCTTCAGATCAACAATGAAGATTTAAAGATTGCGGTGAACCGGGTGGAAGCGATTACTTTGAATATAGAGGCTGCGATGAAGCAGCCACAAAAGGAAGCTGAAATTGAAGCTTGGGGTGAAGTACCTGACCTTCCAACTCTTACAGTTGGATTGGATGGGCCTCTGAATGAACTGAAGATGATGATGTTCAACGATGAAGTGTCAATGGTTGTGCTGACCGCTCCTGGAGGGTGTGGAAAAACCACTTTGGCAACGAAGTTCTGTCGAGACAAGAAAGTCCAAGAGAAATTCAAGAACAATATCTTCTTTGTCACTGTTTCCAAAACGCCAAACTTCTGCCTTATTGTACAAGAGCTATACAAAAGCAAGGGTAACCTGCAGGTACCTACTTTTAAAGACGACGAAAATGCAGTAAAGTGGCTGCAGACGTTTGTGAAGGAACAAGGACAAGACCCTTTACTAGTAGTCCTGGATGATGTTTGGTCTGGATCAGAATACTTACTTCACAAGTTCGACTTCAAAATGCCTAATTACAAGGTTTTAGTGACATCAAGATCTGAATTTCCAGGATGTGGCTCTCCATATCATTTGCAGTCATTGGATTTTGACAATGCAATGACACTCTTTCATCATGAAGCATCCTTGGGAGAAAAGACTTTGGATATTCCACAAGATATTATAAGAAAGGTAGTAGAGGGCTGCAAGGGATTTCCACTTGCTATAACAGTGGCCGCAAAATCACTTTGCGGACGGCCTATAGAGGATTGGGAGAAAAGACTTGTTGAATGGTCCAAAGGTTCTTCGATTCTCGATTCCGAGATTCAATTGCTTCTTCGCCTCCAAACCAGTTTAGATGTCTCGAACAAGGAAATGATTATGGTCAGAGAATGTTTCTTAGACCTAGGGTCATTTCCAGAAGATAAAAGAATTCCTGTTGCTGCCCTCATTGATATCTGGACGGAGTCTTATGATTCACTGGATGAAGACATTTTATGTGTTGCAAACCTCCACCAGATCACCAACCGAAGTCTGGCTACTCTTGTAGTCACAAGAAAGGACAAGCTGCAGGGGGATGGATACTACACTGAGCATTTTGTTACCCAGCATGATCTGCTTCGAGAGCTGGCTATCTATGAGTCAACACTAGAGGACACCGAACAGAGAGAAAGACTGATCATAAACATATCCAAAGACAATTTTCCCAAGTGGTGGAGGGAACAGAAGTATCAATGCATGAAGGCTCGCCTGTTATCTATCTCAACTGATGGAGCATTTTCAACAAACTGGCCTGACATGGAACTACCAGAAGCTGAGGTTCTAGTCTTGAATTTTCAGACCAAGAACTATGCATTACCCCCATTTGTGGAGAAAATGGTGAAGTTGAAAGTATTGATACTCACAAGTTATGGTATTGTACCTTCAGAAGTAACAAACTTCCAGTTACTCTGTACTTCATCAAATCTGAAGAGAATGAGATTAGAACGCATCTCAATTCCATCCATAGCCAAGCACCCCATTCAATTCAGTAGTCTACAGAAGATTTCTTTGTTCATGTGTAATATCGGTCAAGCTTTCAGCGACGGATCAATCCAACTTTCACATGCATGGCCAAATCTAGTGGAAATGAACATTGACTATTGCAATGACTTGGTGGCATTGCCTGCTGACACCAGTGACTTAATTCTTCTAAAGAAGCTCAGCATCACCAACAATCATAAGCTAATTGCCTTGCCTGAAGATATTGGAAAGCTGGCCAAATTGGAACTATTGAGGCTAAGGTCTTGTTCAGGCTTAGAGGAATTGCCAGGTTCAACTGGGAACCTGAAAAAGCTAAACTTCCTTGATATATCTTACTGCTTCAGCATTAAGGAGTTGCCTGAAAATTTCGGAGAACTGAGCAGCTTAAGAAAGCTTAACATGAGAGACTGCTCAAGACTGACAGAGCTGCCTCTATCAGTTCCAAGTCTGGAGCATTTACAAGTGATAGGTGATGATGATACAAAAAGTTTATGGCAACCCTTCTTACCTATCAAAGGCACAAACATACAGTTGGCCAAAGATAATGTCAACCTAAACTGGCTCCACAAATATCAGTTT
>FraveV4A2_1g15220.t3
ATGGCAGTGGCGTTTGATGGACAAGCAGTTTTCCAAGCATTATTCAATGTTGTCAGTGAAGTGATTGAGAAGAATTCAATGTTTAAATCCCAGCTTGTAGATATCAAATCAGCTCTAGACTGTTTAGAACCACTGATTGAAGTGATACCAGAGTACGGAAAGGAATTGGATCGGCAAGAGGAGGAACTACAGAAGTTTACAATACAAATGAAGGAGGGAATTCAGCTGATTCACAAGTGCTCCAAAGTTCATGCGTGGAATGCATACAAGAGACACAAATACGCAAATGAACTTGTTGAATTGGATAAATCTCTACAAAGGCTGATGGATATACTGAAAGTGCTTGGCATCAGAGATGCGAAGAAAACACTGGCTACAGTAAAGAATATTGAGACTAGGTTCCAGCAGATTGATGAGAAATTTGTGGTACAAAATATTCCATCTAAAAAAATTGAAGCTTGGTCGGCAGTACCTGAATTACCACCTCTTACAGTTGGACTGGAGGGGCCTTTGAAAGAATTGAAGCTAATGCTTCTTAAGGATGGGTTATCAATGCTTGTGCTCACTGCTCCAGGAGGATGCGGGAAAACTACATTGGCAACTAAGTTTTGTCAAGATGCAGAAGTGCGAGACAAGTTCAAGAACAATATCTTCTTTGTAACGGTATCAAAGAAGCCCAACTTAAACCTTATTGTACAAGAGCTTTGTCAACGCAAGGGTTCCCAGGTACCGGATTTCCAAACTGACGTAAGTGCAGTCGACTGGCTGCAAGAATTCGTAAAGCAAACAGATCCTTTGCTGTTGGTTTTGGATGATATTTGGTCTGAATCCGAATCCCTTCTTGAGAAGCTTGATGAATTGAAAATTGCAAATCACAAGATTCTGGGGACATCTAGATTTGTATTTCCAAGATTTTGTCCTCCATATTATTTAGAGTCCTTGAATGAAAAAGATGCAACAGCACTTTTTTATCATTCAGCATCATTGGGAGATAGGAGCTCTCATGTTCCAGAAGACCTTTCAAGAAAGATAGTAGAACATTGTAAGGGATTTCCACTTGCCATTACAGTGATTGGAAGATCACTTTGTGGGCAGCCTTTGGAGATCTGGCAAAAAAGAGTAATTGAATGGACTAAAGGTTCATCCATTCTTGATTCTGATCATCATTTGCTTGCTTGTCTCCAAAGCAGCTTAGATGCCTTGGAGAAAGAAAATAGTGTCATCAAGGAATGTTTCATGGATCTTGGTTCATTTCCTGAGGACCAAAGAATATCTGCTACTATCCTCATTGATATATGGTCGGTGTTATATAAGATAGAGGAAGACATGCTTTGCATTGGAAACGTTGAGGAACTCAACAATAGGAGTTTGGCCACTCTTGTAGTCACAAGGAAGGACAACAAGGAGGTGGATGGATATTACGCTGAACATTTTGTTACTCAGCATGACATTCTTAGAGAATTGGCTATCTATCAGGCAAGTCTAGGGTCAATAGAACAAAGAAAAAGGGTAATAATAGATATCTGTGGAGATAATCTTCCCGAATGGTGGATAAAACAGAAGTATCAACCCATCAGCGCTCGCCTTGTATCTATCTCAACAGATGGAGACTTCTCAGCTACATGGCCTAACATGGAATTACCACAAGCAGAGGTTCTAATTCTGAATTTTCAGTCAAAGAAATATGCCTTACCCGAATTTCTGGAGAAAGTGGATAAATTAAAGGTTCTGATAATCACAAATTATGGTGTTTTACCTGCTCAGATAAATAATTTTCCGTTACTTAGGTCTTTATCAAATCTAAAGAGGATCAGGTTAGAACGAATCTCAATACCTTCCATAAGCAAGGACCCTGTGCAGTTGGATAATTTGGAAAATATATCTTTATTCATGTGCAACGTCAGTAAAGCTTTTAGCAACTGTTCCAGCCAACTTGTAGATCTATTGCCAAATGTGGTGGAAATAAACATTGATTATTGCAATGATTTGGTGGAACTGCCTGCCATGCTTTGTGACCTGATTCCCCTTAAAAAGCTTAGTATCACCAATTCTCACAAGCTATCTGCCTTACCTGAAGAAATAGGAAAGTTAGTGAACTTAGAAGTGTTGAGGGTCAGGTCTTGTACAGACTTGTCGGTGCTGCCAGACTCAATTCGGCACCTCAAAATGTTAAGTTTTCTGGACATATCTGATTGCTATAGTATGAAGGAGCTCCCTGAACACATTGGTGAAATGTGCAGCTTAGAAACGCTAAATATGAGACAATGCTCAAGACTGCAAGAGTTGCCTGAATCAGTGTTGGATCTTGAACAGTTGGAGGATGTGATTTGTGATGAAGAGACTGAAATATTATGGAAACCGTTCTTGCCCATTCTCCAAAACATACATATCAGGGTAGTGAAAGAAGATATTAACTTGAATTGGCTCCACAAGTTTCCATCT
>FraveV4A2_1g15230.t1
ATGGCATCATTGAAGGAGTTTACTGCAAATTTTGTGAAACTTGATCGCTTTGACGGAGCAAATTTCAGACGTTGGCAAAAGAAGTTGCATTTCCTACTATCAAGCTTAAAGGTCGTCTACGTGCTTACTACTCCAAAACCTGTAGAAACAGAAGATGACACCCTTGCTGCACAACGTGAAAGACTGAAGTGGGAACAAGATGATTATGTCTGCAAGGGCCATATATGCAATTCCATGTCTGATGCCTTATTTGATATCTACCATGAGATGGCTACTGCAAAGGAAATATGGGACGCATTGGAGGCTAAGTATATCTCACATGATGCTACAAGTAAGAAATTTCTGGTCCAAAAGTTCTTCAATTATAAGATGACTGATGATAGATCAATTGTTGAACAATTCCATGAGATTATGCATATACACAATCAGTTTAATCAATTCAAAATGCATATGGATGATTCTATAATTGTTTCTGCAATTATGGATAAACTTCCACCATCTTGGAAGGAATGCAAGAAGAGCCTCAAACATAAGAAAGAGGACATGTCCATAGAGCAGTTGGGGACCCATCTTCGCATAGAAGAAGAATGCAGATCCCGAGAGAAAACTGATGATTCTGATTTCTCTTCCAAAGTTCATATGGTTGATGAAGGGCCTAAACATTCAAAAATCAGCCATGGAAATAATAAGAGAAAGGGCAACTTTTCCAAGAAAGGTTTCCAAAGTCAGAATGTAAAGAAGACAAAAGGAGGATGCTTCTTTTGTGGCAAGCCTGGTCACTACAAGAAAGATTGTCGTCATCTCAAGAACAAACAAGGAACTACCAATGAAAAGTATGTGGCAATGATTTCTGAAATCAATATGATGGAGGATATTGAAGCTTGGTGGATAGACTCTGGTGCTACAAAGCATGTCTGCAAGAACAAAGATATGTTCAAAACATATGAACCAAGTGGAGATGACAACGTACTCTACATGGGAAACTCTTCTACTTCTTCTATCAAAGGAAAAGGGACAATTGAATTGGAGTTCACATCAGGAAAAGTTCTTACTCTTACTGATGTCTACCATGTTCCAGATGTTAGAAAGAATTTGGTTTCTGCTAGTCTTTTGAACAAGTCTGGATTCAAGCTTGTCATGGAATCTAACAAGTTTATTCTGACCAAGGGTGGTACCTTTGTAGGAAAAGGGTATATGTATGATGGAATGTTCAAACTCAATATTAATAAAGTATCTACTATTTCTGTTTACATGCTTGATTCTTTATCTTTATGGCATAATAGATTAGGACTAGATAATATGGCAAATCTGGGTTTAATCCCAAAGCCTGTGAATGATATGCATGATAAATGTGTTACTTGCTTACAAACAAAACTAACTAGAAAGCCTTTTCCAAATAAGCCAAGAAACAATGATAGTGAATCATTGTTATCTGGGAGAACTAGACTCCATAGTGAGTCTGATGAACCAACTGAAATTCGAAGGAGCAAAAGAAGAAGGATAGAAAAATCCTTTGGACCAGATTTTGTTGTGTACCTTGTAGAAGTGGTATTCATCGGAGGAGCGCGTTTGTCAGTGACATTTTGGACGCTGTGTGATTCTCTCAAGCAAGTGAAGGATATGATGGTGTTCAAATCCCAACTCGGGGATATCGAATCCACTCTGCACTCTTTGGAACCACTGATCAAGGAGATGGCAGAGTGTGAGAAGGAGTTGGATGGTCAAGGGGAGGAGCTAGAGAATCTTAGTGTGGAAATGGAAGAAGGAGTGGAGCTTATTCGCAAGTGCTCGAAAGCGAGCAGGTTCAAGAAGTATAAGTATGGCAGCCGGCTTGTTGAATTGGGTAAGTCACTTCAGAGGCTGTTGGGGATACTGAAAGTGCAGGGCATAAGGGATGTTAAGAAGGCATTGATTTCGATGAGGAATATTGAGAATGTGGTTCAGAGAATTGAAGGGAATTGTGTGATACAGAACATTCAGTCTGAGAAAATTGAAGGGTGGTGTGCTGTGCCTGAACCTACGACTGTTACGGTTGGATTGGATGTGCCTCTGAGGGAACTGAAAATGAAGCTCTTTACTTATGGAGTTTCGATGGTGATAGTTACTGCTCCCGGAGGATGTGGGAAAACTACCCTGGCTACAAAGTTGTGCCAAGATGCAGAAATCAAAGATAAATTCAAGAGCAATATCTTCTTTGTTACTGTCACAAAGAAGCACAACTTATTTCTGATTGTCCAAGAGCTATATCATCGAACGGGTGCCCAGGTCCCCGATTTCCAAAGTGATGTAACTGCAGTTAGCTGGATGCACCAATTTCTGAAGAAAACTGGACAAAATCCTATGTTGTTGGTCCTGGATGATGTCTGGGCTGGATCAGAATTTATTCTGGAGAAGTTTGATGAATTAAAAATGACAAATTGCAAGATATTGGTTACATCAAGGTCTAGTTTTCCAAGATTTGGTTCTCCATATTATCTAGAATGTTTGAACGATGCAGATGCAATGGCACTTTTTCACCATGCAGCATCCTTAGGAGACAGGAGCTCTTATATATCAGAAGATCTTCCGAGAAAGATAGTTGAGCGTTGTATGGGATTTCCACTAGCAATTACAGTTCTCGGAAGATCACTATGCGGTCAGCCAATAGAGATATGGCAAAAAAGAGTATTGGAATGGTCTAGAGGTTCATCTGTTCTTGAGTCTGAACATGATTTGCTTGATTGCCTCCAAAGTAGCTTAGATGCGTTGGATGAAGAGAAGCCTCTTATCAGGGAATGCTTCATCGACCTTGGTTTATTTCCCGAAGATCAAAGAATCCCTGCTACTGTCCTAGTTGATATGTGGGCAGAGTTATATGGCATACATGAAGATATTTTGTCAATTTCACACCTCTATGAACTTGCCTCTCAAAGTTTGGCTAATCTGGTGGTCACAAGCAGGAAGGACAACAAGTACAGTGATGGCTATTACACTGAACACTTCGTTACACAGCATGACATGCTTAGGGAGTTGGCTATCCGACAGACGAGTCAGGAACCGCTACAACAGAGAATGAGACTTATGATTGACATATGTGGAGACAACCTTCCTATGTGGTGGAAAGAACAAAAGTATCAATCCCTCATCGCTCGTGTAGTATCTATCTCGACAGATGAAGAGTTCTCATCTACATGGCAAAACTTGCAACTACCAGAAGCAGAGGTTTTGATTTTGAATTTTCAGACCAAGTATTATGCCTTACCTGAGTTTGTAGAGAAAATGAAAAAACTGAAGACTCTAGTACTCACAAGTTGCAGTAGTAGTCCTACCGAGTTGAATAACTTTCAACTAGTTGATTCGATACCAAGTTTAAAGAGAATCAGATTGGAGCGAATATCACTTCCTTCCATAAGCAGGTATCCTATACAGTTGAAAAGTTTGAAAAAGATTTCTCTATTCATGTGTTGCATCGGCCAAGGTTTTGGTAACGGTACCATACAGATATCAGAGGCGTTTCCAAATGTTGTTGAAATGAATATTGACTACTGCAATGATTTGGTTGAGTTGCCTGCCCAACTCTGTGACCTTATACAACTCAAGAAGCTCAGTGTTACCAATTCTCATAAGCTCTCTGCCTTACCTGAAGACATTGGAAATCTAGTCAATTTAGAGCTGCTGAGGCTTAGGTCTTGTACAGACTTGTCAGAGTTACCTGGCTCTATTAGGAACCTCAAGAAGTTGAACTTTCTTGACATATCGGATTGCTTTAGCATGAAGGAATTGCCTGAGAACATTGGAGAATTGTGCAGCTTAGAAAGGCTCAACATGAGACAGTGCTCGAGATTGAATGAGCTGCCTTCTTCAGTTTTGGATCTTGAACACTTGAAGGAAGTGACATGCGATGAAGAGACAGAAATTTTATGGGAACCCTTCTTACCCTATCTGACAAACATGCACATTAAGGTTGTGAAAGAAGATATCAACCTCAATTGGCTCCACAAGTCTCATTTC
>FraveV4A2_1g15240.t4
ATGGTTAAATTCAATGCACTGGAGGTGTTTGTAGGGGCTGGTGCTGGAGGAGCACTTGGACCGGCGTTAGATGTCCTTAGGGAAGTGGTGGAGAAGGCTTTGGAGTTTGATCCCACCCTCGAAAGCGTCAAATCCACAGTGGATTCTTTAAGCCCATTGATCCCGAAGTTAGAAGCTCATAACAATGCGTTGGGTGGTAACCGAGCAAGGGAAGTAGAAAAGCTGAAAGAAACAATGCAGAGAGGAAAAGAACTGATCGATAAGCTGGTGAAGATTAGTGAGTGGAGCTTCTGGAAGGCCGATTACACCGACCAACTTGTGGAGTGGAATGAGTCTCTCAAGAGACACTTGAAGATATTGAAGGTGCAGGGAGTGTGTGATGGTATGGAGACCTTGGTTGTGGCAAAGAATACTAGTGAGGGTGTGAAGGATACTAGTAAGGATGTGAAGGTTATTGTTACGGATGTGAAGGAGGTCTTAGTTGTGACAGAAGAACATACTCGGTTGCTGAAGGATATCTCGGTCACGGCAGAGGAAAACACCAACAAAATTGCTGGATTGGATGCAAAGTTGGAGGAAATGATGAGGAGAAACCAAGAGATGAATGGCCTAGTGCAAAATCAAGTTAAGACTGGATGGCCCGGAGTACCTAAACCACCACCATTTACTGTTGGATTCGAATCACAAGTGGATGAATTGAAGAAGAAACTTCTTGAGGATGGGGTGACAATGGCTCTAATCACTGGTCATCCAGGAGCTGGGAAAACCACTATGGCAAAATCTGTTTGTCAAGATGAGAAAGTGAAAGACAAATTCAAGATCATCTTTGTCAACGTTTCACAAAGACCCAACACCGAGGTTGTACAGGAAATATGTGAAAAAGACGGTAAGAAATTGTTGGGGTTCCAATCCGAAGAAATTGCACTTGTCTTGCTGCAACAACTTCTGAATAACAGGACAGGAAATGACCCTGTACTTTTGGTCCTTGATAATGTTTGGCCTGGAAACAGGACACGATCTCTCCTCGCGAGCTGTAAGTTCAAAGAATCAAATCACAAGATTTTGGTGACATCAAGATCTGATTTGCCAGAATTTGATGTTAAACACCAGATAGAAGATTTGAATGAGAAAGATGCAATGAGCCTTCTCCGTAATTCAGCAGGCCTCACAGAATCTTCTTCTATTCCAGAAGATCTTCAGAGAAAAGTAGTGGAGTTCTGTAAGAGACTTCCACTCGCCATTGAAGTGGTCGGTAGATCACTCGGCAAGGAAATTGTGATCTGGAAAGATAGAGTAGAAGCATGGTCTAGCGGTTCTCCTGTCATTAGGTTTCAAAACCATGTGCTTGTTTGCCTTCAAAGTAGTTTAGATGCTCTGGGTGAAGAAGATACCATCGTCGATATCAAGGAATGTTTCAAAGACCTTGCTTCATTTCCTCAAGGCCGAATGATTCCTGTTTCTGTCCTCAATGATATGTGGACAGATAAACGTAGTTCATGTAATGCAATACTCCACTACCTCAACAACTGGAGGCTGGCAAATCTTGTAATCACGAGGTATGCAATTTCTTCATCCTTTAATTTCTCAAATAGCTGTTGCACGATCAAGATATCTCTTCTAAGTAACTTAGCTTTGATAATTACCAGGAATGACGAGGGGGATATGGACGACTATGTCGAACACTTCGTTACCCAACATGATCTACTTAGAGAGCTGGCTATCCACCATACGGATACGGTCCCAATAGAACAGAGGGAAAGACTGATTATAGACATACGTGGAAACAAATTTCCCAAATGGTGGAAAAAACAGATGGATCAGCCCTTCGAAAAAGCTCACCTTGTATCTATATCAACTGATAGTCACTTCTCATCAAAATGGCGCGACATACAACTACCGAAAGCTGAAGTTTTAGTTCTGAATTCCCACACAAAGAACTATGGATTGCCCGAATTTGTGAAGGAGATGAAGAAATTGAAGGTTCTAATAGTCACAAATGGATTCTTACCAGCTGAAGTGAGTAATTTTTCATTGTTGGGTTCTTTATCTAAACTAAAAACGATAAGGTTAGAGCGAATTTCTATTTCTTCCATTACCAAGAACCCCATAGAATTGAAGAGACTGCAGAAGATATCTTTCTTCATGTGTAACATGGGGCCAGCTTTTAGCAAAGATTCCATCAAAGAGGCATTCCCAGAACTTCAAGAAATCAACATTGACTATTGCAGTGATTTGGTGGAATTACCTGCTGACATCTGTCGCCTAATCCATCTAAAGAAGCTCAGTATCACCAACTGTCATAAGCTATCTGAGTTGCCTGAAATGATTGGAGAGCTTGTCAATTTAGAACTTTTGAGATTAAGGTCCTGCACAGACCTGTCAGAGTTTCCTGGTTCAATTAGGAAACTCAAAAAGTTAAAGGTTCTTGACATATCCAATTGCTACAGCGTTAAGGAGTTGCCTGAATATATTGGTGAAATGTGCAGCTTAGAAAACATCAACATGCGGCAGTGCTCGAGATTGGATGAGCTGCCTGAATCAATTTCAGATCTTGAAAAGTTAACTGATGTGATATGTGATGAGGAGACAGAACGGTTATGGAAACCTCACTTGCCCAGTCTCAGAAACAACATAAACATCACGGTGGTCAAAGAGAAATTCAGCCTAGATTGGCTTCATCAGTATACTCTTGAGACT
>FraveV4A2_1g15330.t8
ATGGCACTAGAGTTGATCGGAGGAGGAACATTTGGAGTGTTGTATGACCGTGTTTCGCGAGCGGTGGACAAGAACGTGGCGTTCAAAGAGAGAGTCAAAGATATGAAACGCACATTGGAGTCCTTAACAGAACAGGCCGGAGTCATTCGAGAGATAGGGGCATTCAATGTAGAACTGAGTCTCCGAAACGATGCTATAGATGATCTTCATACACAAATGATTGAAGGCTCACAACTTATTTGTAGGTTGTCTGGTGTTGGTATCATCACCTACTGCTGCACAGATGGATGTGCTGAGCAGCTTGATGAGTTGAATAGGTGCCTGGAAAGCTTCTTGGGAAACTTGAAGTTGCAGCAAGCTAGGGATATCAAGGAGATCTTGAAATATGTAAGGAAAAGCGACGATGATGTTGAAGAATTGAAGCAGATGGTCAAAAAGTTACTGTCCCAGAATGAAAAGGAATCAAAGGAGACCTCAGCTTCAAAAACCAATACAGAGAATGAAGGAAATGGCGAGAAACAAGTGACATCATCATTTGGAGGACGAGTGGAAGCAGCAATGCTTGCTCTGTTTGGTGTTGTTTTGGAAGTCAAGGACAAGAGTGTGATGTATAGACCCCTTTTGGGATCTATCAAATCCACTCTAGACTGCTTAAAGCCATTGATCGAAGACATGGAACGAGGAAACAGGGCATTGAACCGTCCAGTGAAGGAGCTAGAATATTTCAGAATGCATATGGAGAAAGGTGTCGAACTAGTCCGCAAGTGCTCCAAGAATGGTTTCTGGGCCAAGTACGAAAAGAAGAAATACACCAACCGACTTCTGGAGTTGGATGCATGTCTTCAGAGACAGTTGAATGTACTGAGTGTGCAGGTTGCAACCCATGTGAGGGAGACTACTGCTTCGATAAGGAGTATGCAGAAGGTGATCAAGCGAATTGAGGATAGTGGTGCCATGAAGAATCAAATCGAAATGAATGGCCCGTGTGAAGTAGCTGAATCTTCATCCTCTGATGAACAGAACGCTGGTATAGTTGAACCTTCCTCCCCTGATGAACAGAATGATGGTTTAGTTTCAGTGAATAAAATGGAGGCGGCAGACATAAGAGTTGAAGGAAGTGGGGAGTTGCAAGAACAAAGTGAAATCCCAAATAGGTTTGTAGTACCTGAACCTCCGTTGTTTACAGTTGGGTTGGATGTTGCTTTGACGGAAATGAAGATGAAGCTACTTGATGAAGATGAGTTTACGACGATTGGTTTGATTGGTTCGGGAGGTGTAGGGAAGACAACATTGGCGAAAGTGTTGTGTCATGATCAGGAAGTCAAAGATAAATTCCAGAATATCTTCTTTACCACTGCTTCAAAATGGCCGAACCTGAACCTCATTAGGCTAGAACTATATCAAGCTCTGTGTTCCCAGGTTCCTACTTTCCAGAACGAAGAAGGGAGACGTTGTCTGGTTGTCCTGGATGATGTTTGGGCTGGATCAGAATCCATTCTTCAGGAATTTGATGGATTGAAAATTCCAAAAAGCAAGGTTTTGATTACATCAAGATATGCATTCTCAGGAGTTGGTTCTGAATACCATCTGAAATCTCTGAATTATGAGGATTCAATATCTCTTTTTCAACTCTCATTGTCATTGGGAGATATGAGCTCTTATATTCCAGAAGATCTTTTGAGAAAGATAGTAGAGTATTGTAAGGGACTTCCACTTGCAATTACTGTGATCGGAAGATCACTTTGCGGCCAACCTATTGAAACCTGGCAAAAGAGAATAGTAGAATATGGGAGAGGTTCTTCTATTAGTGATTCAGAGCCAGAAATGGTTGTTTGCCTCCAAAGAAGTTGGGATGCCTTAAATAGAGAAAAGAATATCATCAAAGAATGTTTCGTAGACCTTGCTTCATTTCCTGAAGGCCAAATAATCCCTGCTGCTGCCCTCATTGATATGTGGACAGAATTATATGGAATAGAGGAAGAATTTCAGTCCATTGCAAACCTCCACAAGCTCGCCATCCGTGGACTTGCCAATATTGTCTCAAGGGAGGAGATGGAGGCGGATGGCTCTTACAGTGATCTCTTTGTTAACCTGCCTCATATGCTTAGAGGCCTGGCAATCCACAAGGCTAGTGAGGACACAATAGAACAGAGAAATAGACTGATTATAGACATTCATGGAGACAATCTTCCTAGCTGGTGGTCAGAACAGAAGTATCAGCCTAAGAATGCTCGTCTACTGTCTATCTCAACTGATCGAGCGTTCTCAAGAAAATGGCACCATATGCAACTACCAAATCTTGAGGTTCTAGTTTTGAATTTCCAGACTGCGAAATATGAGTTACCTGATTTTCTGGATAAAGTAGACAAGTTGAAGGTTCTAATAGCCACCAACTATGGATCCTTGCCTGCTGAGTTAAGTAATTTTCAACTGTTGGGTTCGTTGCGAAATCTGAAAAGAATCAGATTAGAGGGGGTTTCGATTACTTCCATAACCAAGAACCACATACAGCTGGGTAGTCTAAAGAAGATAACTTTTTCCAAGTGTGATATGGGTCAAGCATTTAGTAACTCTTCCTTTAAATTTTCAGTAGCATTTCCAAATCTAGACAATTTAAATATCCTGCATTGCAATGATTTGGAGGAATTGCCTGCTGATCTTGGTAATCTTTCTCAACTAGAGACGCTCTATATCTCAGATTGCCATAGGCTATCCACCTTACCTGACGGGATTGGAAATCTGAGCAAGTTGAAGAGGTTGAGGGTAAGGTATGGTACAAACTTGGTAAAGTTTCCAGGATCAATTAGGAAGCTCAAAAGCTTAGAGGTCCTTGATATAGCTGGTTGCATCAATATTGTGGGGTTCCCGGAAGACATTGGTGAAATGAGCAGATTAAGAAAGCTGAACATAAGTGGTTGCTCAAGATTGAAAGAGCTGCCACTGTCTGTTTTGAGTCTTGAGAAGTTACAGGAAGTGATACTCGATAAAGAGACAGAAGATTTATGGAAACCTTTCCTACCCAGACAAGAAATATGCAGATTAAGACCGCTGAACCTGAACATAAGTGGTTGCTCAAAATTACAAGAGCTGCCACTGTCTGTATGGAGTCTTGCGCAGGAAGCGATACTGGATGAAGAGACCCAAAATTTATGGAAACATTTCCCACTCAAAAACAAACACACAAGGGTTGTTCCTCCGGTTGAATTTGAATCTCTTGTGGCTTTGGATAAATTGAACAGAGAGTTACTTAAGGATGGTGTGTCCAAGCGTGTCGAGTGTGGTATCACTGGTATGGAGCAAAATCAAAATCAAACTCAAACTGAAGGTTGGTGTCCTGTACAGGATCCCTGTTCTCTCACGCTGGGGTTTGATGTCCTGGACGTGTCGGGAGAAATGAAGAAGGAAGAGACATTGATTTCTGAATTGGCGCTCAAGCAAATTGAAGGGAGTGGCAGTGTGGTGAAAAATCAAGTTGCAGTTAAAGGGATATCCGGGAATCACAGCAGGAACGACATAGTTTGCAACACGAGCAGCAGTGCAGGAGGAAGTCAATGGTGGAAGGCAGAAGAGACAGATGAGTTGCAGACTGATGAGGAAAGTCTGGAGACGTCTGTCTTAAGGCGTTTCACATTTGAAGAGATGAAAGTTGCTACTGGGAATTTCAGGTCAGATGGAATAATTGGCTTGGGAGCCTCTGGTAGCGTTTTCAAGGGTTGGGTTGATGAGAAGACGCTTGCACCTTCTAAGGTTGGCTCTGGCATGCCTGTTGCTGTCAAGAAGCTGAATCCACAAAGTATGCTAGATTTTGAAGATTGGAAGTCAGAGTTGAACTTTCGACGAAGGACTTCTCACCCCAATCTTGTCAAGCTATTGGGTTACTGTCGTGAGGAAAAGGAGATGCTCTTTGTTTATGATTTCATGCCTAATGGTAGCTTGGAAGATCATCTTTTCAGAAGGAGCCCTGGCATTGAGACACTATCTTGGAACAACAGACTTGAAATAGCTTCTGGAGCAGCTCCATGCCTAGCCTGTATACAACGTTCTGAGAAACAAATTATCCACAGTGACATTGATGCTCGTAACATTTTACTTGATGCTTCTAATATCTTGCTTGATGGGGCAAGTTCTCAAGCCCCAAAAGATATGCTTGATGAGAGTCATAATGCAAGCATAGTCTCGGATTATGACTTGATGCCCCATGCAAGCTTGGAGGATCACCTTTTTGAAAAATGTTCATTCCTTGTAGGAAGCCCTGGCATGGAATCCCTATCTTGGAACAGAAGACTGAATATAGCTAATGGAATAGCTCGAGCCTTATTACATTTACACAGTTATTCACAGAAGCAAGTTGTCCACAATGACCTTAAGGCATCTAATATCTTGCTTGATGGGAATTACAATGCAAAACTCTCAAACTTTGGATTAGAAAGACTTGGGCAAACCGGAGAACTGCCACATCAATCAACTTGTCCCATAGGACTTTATATTGATCCAGAGAAATTGACAACAGGTCACTTCAATCACAAGAGTGATGTATACGGTTTTGGTGTTGTACTTCTTCAATTGCTAACAGGGCTACAGACCGCAGATAGAATTCCTACTAGAAAATGGCAGAATCTGGTTGGGCTACAGACCGCAGATAGAATTCCTACTAGAAAATGGCAGAATCTGGTTGAATGGGCAAAACCGCTACTCGAGAATCAAAGACTTTTCAAAACCATCATGGACGTGCGGATAAAGGGCCAATATTCCTCCACGGCAGCATTTGGAGTAGCACAAATAACTCGAAAATGCCTAGCAACAGATCAGGAAAGCCGACCTTCCATGAAAGAAGTTGTGGAGGAACTGGACCAAATTCAGGCATTAGATGAAAGAATAGAGCAAGCTAAACCACTAGACCGCCGATGCCAAGATTTGTGTCATCGCTGTAATAGAGTT
>FraveV4A2_1g15380.t1
ATGGCAGACGTGGTAAGTCCTATTATTAAAACTATTAGCTTGTTTATAAATGTTGGTATGAAGGTGTACGAGGTTCATTCAAATTTCGATTCGCGGACGAAAAGTGTCGTGAAATGGCTGCAGTCTCTTCTACCTGTGATAAAACAGTTTGAGAAATTAAACGATCCGACGTATATGAAGATCGTCAAAGATCTTGAAAGTAAACTGAAGGAAGGCCAAACTCTCATCGAAAACTGTACAGAGGTTTCAGCGTTGGAATTAATAAAAAAACATAGTCTCACCAAAGATCTTCGTGAACTGATAGAAGATATTTCCCGACTGTTACTGGTGCTGGAGACGCACACAAAATTCAATTTAAAGGAGAGACGCGATGATGCTGGTGTGCTTACAAGTTTCACATGCGAACTCCCAGATTCTCCACAGTTTACAGTCGGACTGGAAAAGCCTTTGGTGGAACTGAAGATGAAGCTTCTAATTACAAAAGGAACGTCGCTCCTTGTGTTAACTGGTCCCGGAGGATTTGGGAAAACAACTTTGGCTAAAAAGTTTTGCGAGTACAAGGACGTCACAGATAAATTTGGGAGCAATATCTTCTTTATCAGGGTTCCGAAATATTTTGACTTGAACCGTATGGACCCTGATGAACGGCGGCAAAGAGAAAGTATGATCATATCGGAGAATATTCTACAAAAACTTCATCACTGCATGCTTTCCCGGCCGGCTGCTTCTTCCTCCCAAATAGAAGCACCTGCAGTTCATAAAGGGCTGAAAGAGTTTCTGACAGAAGCAGGGAAAAAACCTTTATTGTTGGTCTTTGACAGCGTTACGCCCAAGACGGAATTCCTTATTGATAGGTTTTATGATGAAAGCAAAGAAATCGAAATGCTAGATTATAAGATTTTGGTGACATCAAGATCTAAACTTTCAAGATTTGATTCATATTATATGAAATCATTGAAAAAAGAAGATGCAATGATTCTTCTTAATCGTTTATTAGAAGACAAATGCCGCGATATTTCAGATGATACTAAAGAGCAGGTACTAGAGCATTGTAAGGGACTTCCACAAGCCATTGAAGGGGTTGTACAGTTACTTCGTGACCAGCCTCCACAGACATGGAGAACAGAAGGAGGGAATATGCAACGCGGTTCCGTTCTTGATTCCGTTGATGATTTGCTTTACCGCCTCCAATCCAGTGTAGATGCCTTGGATGAAAAACAGTCGACCGTTAAAAAATGCTTCATAGACCTTTGTGTATTTCTTAAAGACCAACCTATCCCAGCCGCTGCGCTCATTGATATCTGGACAGAGTTGCATGAGCTAATAGGTGAAGACGATGAGAGCATTGCAAACCTCCACCGGCTCACTCAGAGTTGTTTTGCTAATCTTCTGTTCCCAAGGAGAGATAAGACCGAAGTGGAGGACGATGATAGCTACTACAGTCAACATTTTGTTTCTCAGCATGATATACTGAGAGACTTGGCCATCCGTCAGAGCAATTGGGGAATAGAAAGTGGAGATAGACTTGTTATAGACGTGACTAAAAAATCTTTTCCCAAGTGGTGGAAAGACAAAATGTATCATCAACCTGTCCATGCTCGCCTAGTATCTATCTCAACTGAGAGAGAATTCCCAAAAGAATGGGACAAAATGAAGCTACCAAAAGCTGAGGTTCTTGTTCTTCACTTCCAGGCAGAGACCTACGCCTTGCCCAACTTCCTCAATACAATGTCAAGGTCATTGAAGGTTCTCATAGTCACAAATCATGGTCAGTTACATGCCAAAGTAAGTGGATTTAGACTATTGGGTTCATTATCTACCCTAAAGAGAATAAGATTAGAGGGCATTTCAATTTCTTCCATGAAGACGAACTCCATGGCCATGAAGAAAAACTCCATGAAAGTAAAAAGTCTACTGAAGATATCCTTATTCATGTGCGACTTTGATCAAGCTTCTAGCAGAAAGTCCATCAAAATATCAAAATCATTTCCAAATCTAGTGGAGATGAACATTGATTATTGCAACAATTTGAAGGAACTGCCTGCCGAGCTTTGTGGTCTTAAAAAGCTAAAGAAGCTCAGTATCACCAACTGTGATAAACTACATTCCTTGCCTGAAGATATTGGAAATCTGGTCCAATTAGAAGTGTTAAGGCTATTGGCTTGCATAAAATTGTTACAGTTGCCTGGCTCGATTAGCAAACTCGCACAGTTAATACTTTTTAACATATCTGATTGCTGGAGCATTAAGGAGTGGCCTGAAATTGGTGGGATGCACTCTTTAAAAACGCTTATTGTGAGACACTGCCCAGGGTTGAGAAAGCTACCTCAATCAATTTCGAATTGGCAGCCGGAGATGAAAGTGATATGCGATGAAGAGACAAGAGAGTCATGGGGTGACTTACCCTCTGGCAGTAAAATAAACATAAAGGTTATCAAGTCTAAT
>FraveV4A2_1g15390.t4
ATGCTTGGACGCGGAGTTCATTCATTTTTTTTTTTTTCTCAAATGTTTACAGTTCAAACCAAAATAAATACAAATTTTGTGATTTGGGACTTTGTTGAAACTATGGCAGGGGTACAGAGAAAACTGGTTTCAGAATTTACTTTGCTGTATGAGGCCGTCACAGGAGTGGAGGACAATATTAAGATGTTTAGAACCGTCATCGAGGATCTAAAACTCACGCTGGACTCCTTGCAACCATTGGTCAAAGAGAATGTACAGCATGACATAGCTCATCAGTTAGAAGAGAAGTTAAAAATATTTCCCAAAAAAATGCAAGATGGTGTAGAGCTAGTTCGCAAGTGCTCGAACCTAAGTGTCTGGTCGACCTACAAAAAATATTATTACTGCCGCAAACTTATTTCATTGGAAAAATATCTTCGAGATCTGGTAGATATACTGAGAATTCAGGCAATGATTGATGCAGCGAAACCTTGGACTTCAGTAAACAATACAGAAGCTACGATGGTGAAGGAAATGACCAATAGGATGGTGAAGGAAATGACCTATAGGAATAGAGAACCTGAACTCCCATATTTTACGGTTGGGTTAGATGAGCCTTTAAAGGAAGTGAAGAAGAAGCTTCTTTCGGAAGATAAGTCAGTGCTTGTCCTCACTGGTGCTGGAGGATGTGGAAAAACGACCATGGCAACAACCATTTATTTTGATGCCAAAATCAAAGAGATATTCAAGGACAATATTTTCTTTATCACCGTTGGAAAAAGACCGAGTATGAGCTCGATGTTACAACAACTAAATCAACGAGCGAGTTCCACGGCACCACCATTTTTCCCGGATGAAGTAAGTGAAGTTACGTTCTTGCAGACATTGCTAAAGGAAGTAGGGCAGAATTTGCTGTTGATCTTCGATGATGTTTGGCCTGAATCACAATCACTTATTGAAAAAATTTTCCTAAAAGGAAAGGAAAAAATGCTGAATTATAAAATTTTGGTGACATCCAGATATCAATTTCCACTATTAGGTTCGTCATATCACATAAATTTATTGAACGGTGAAGATTCCATGACTCTTTTGTGTCATTCAGCATTTCCAGACATGAGCATCAATGTTCCGGTTGATCTTTTGAGAGAGATAGTAAAGCACTGCAGGGGACATCCACTTACCATTTTAGTGGTAGGAAGATCGCTTTGTGGGAAGCCTATAGAGATCTGGCGGAACACACTATTCAAATGGTCTAAAGGTTATTCGATTCTGGATTATGAGAATGATTTGCTGTTTAGTGTACTCCAAAGCAGCTTAGAGGAGTTGGGTAAAGAAAACAGTATCCTCCTAGAATCTTTCCTTGATCTTACTTCATTCCCTGATGACCAAGCAATCCATGTCCCCGTCATCTTTGATATCTGGGCACAGCTCTATAATCTGTGTGAAGACAGTATGTGCAATGAGAACCTTTATAAGCTCACCACCCGCAGTTTGGTAGATGTTGTAGTGAGAAGGAACGTGGAGGAGGACTACAGTGAACATTTTGTTACCCAGCATGATATACTTAGAAGCCTAGCAATCCATCATACTGGACATGACCCTGTACTAAGCAAAAGACTGAGTATAGACATACGTGGAGACACTCCTCCCAAATGGTGGACAGAAGTCACAGAAAAGATGGAAAAACCGAAGAAAGTTTCATTATTATCTATCTCAACAGATGAGGCGTTCTCCACAGAATGGCCCATCATGCAACTACCAGTAGCTGAGGTTCTGGTTCTGAATTTACGGACAAAGAAATATGACTTACCCAAGTTCATCAGGGACATGCACAAATCGTTGAAGGTTCTAATAGTCCAAAATTATGGGTCCGTAACTGCTGAAATAAGTCATTTTCACCGGTTGAGTTCGTTGTCAAATCTGAAAACACTCAGAATGCACGGCATTTCAGTTCCTCCTCTTACTAAGAACACTATATACTTGAAGAGTCTCCAAAAAATTTCTTTTTTTATGTGTAACATCAGTCAAGCTTTCGGGAAGGACGCCATCCGAATTTCGCGTGCATTGCCGCTTGTAGTGGAAATAAACATCGACTATTGCAGAGATTTGCTAGAGTTGCAGGACGACATATGTAATCTTGTTCACCTAAAGAAGCTCAGTATCACCAATTGCCATCGGTTATCTGCCTTACCTGAAAAACTTGGGAAGTTGACCAATTTGGAAGTGTTGAGTCTAAGATCATGCTGTGATTTGGTAAAATTGCCAAGCACCATTGGTAACCTAAAGAAGTTAAACTTTCTTGACATATCCCATTGCTTCAGCATTAAGGAGTTGCCCGAAGGAATTGGTGCATTGAGCAGTTTAAGAAAGCTGAACATGAGAGAGTGCTCGAGATTGCAAGAGTTGCCGGAATCAGTTTCAGACCTCGAGGAGTTGGAGGTTGTGATATGTGACAAATATACAAAAAATTTGTGGGAGCTTTTCACACTCAGAAGCACGGAGATAAGGGTGGTGAAAGAACAATTCGACCTACAATGGCTCCAGAGGCTTCAGTTG
>FraveV4A2_1g15500.t1
ATGGTTATAGTAGGGGAATTTGTAGGAGGGGCTGCTCTTGGCGCAGCATTTGGCATTCTCTTTGATGTGGTTAAGGAGGCTCTGGAGAAATCTGCAAAGTTTAAACCCCTACTCCAGACCATTAAGTCCAGTCTCGATTCTTTACGACCGGTGATCCAACAGATAGAAATGCACAATTCTGAGTTGAATCTCCCAACCCAGGAAATTGAATCATGTCTGAAGCAGATGGAGGAAGGCGTTGAGCTCGTCCGCAAGCTATCCAAAGTTTCCAAGTGGAACTGCAAGAAGCCTCGTTACACTGATCAACTTGTTAAGTTGGATGGATCCCTTAAGAGAATGATAGATATACTGAAGGTGCAGGAAGCAAGGGATGTGAAGGAAACATTGGTGCTGGTGCGGAGTATAGAGACTGTGGTTAAGCGAATTGAAGGAAATGGTTTGGTACAAAGTCAATTTGAGATCAATGGTTGTTGTCCAGTGCTTGACCATGAACCTCCTCCGACGATTATAGTTGGAGTGGATGCTCCATTGAAGGAACTAAAGAAGAATTTTCTCAAGGATGGGGTGTCAATGCTTGTACTGACCGGTCCCGGAGGATGTGGGAAAACCACATTGGCAAAAGCTTTCTGTCAAGATCAAGAAGTTAAAGATATATTCAAGAGAAATATCTTCTTTGTTACTGTCTCTAAAACGTCCAACTTGAACCATATTGTTCGAGAACTATATCAACTTAAGGGCTTTCAGGTGCCTTTTTTCCATACCGAAGTAACTGCAGTTAGCTGGCTGGAAAGATTTCTGAGGGAAACAGTTCAACATCCGCTATTGTTGGTCCTAGATGGCGTTTGGTCTGGATCAGAATCCTTTCTTCACAAGTTCGCAATCAAAATGTCAAATCACAAGATTTTGGTGACATCAAGATTTGCATTTCCAAGATTTGGTTCTCCGTACTACTTAGAATCACTGAAAGATGAAGATGCAATGACTCTTTTTCGTCATTCTGCCTCTTTGGGAGACAGGAGCTCTAATATTCCAGACCATATTTCAAGAAAGATAGTCGAGCGCTTAAAGGGATTTCCCCCAGCCATTAAAATGGTAGGAAGGTCACTTTGCGGGCAGCCTATTGAGATTTGGAAAAATAGATTGACGCAATGGTCTAAAGGTTCTTCTATTCTTGATTCGGAGAGTGATTTGCTTGACTACCTCCAGACCAACTTAGATTTCTTGGACAAAGAAGAAATTACTATTAAGGAATGTTTCATAGACCTTGGTTCATTTCCTGAAGACCAGAGAATCCCTGTTGCCGCCCTCATTGATATATGGACCGAGTTATACAAGCTAGACGAAGACAGCATGTCCATTCAGATATTATATGAGCTTGCCTCCCAGGGTCTGGCAAATCTTGTAAGCACAAGACAGGATAACTGGGAGGTGGATCAATACTTCAGCGAACACTTTGTCACCCAACACTATATGCTCAGAGAGCTAGCAATCCATCAGACTAGACAGGAACCAATAGCACTGAGAAAAAGATTGATTATAGACATATGCGGAAACAATCTTCCCACATGGTGGACAGAACAGAAGTTTCAACCTGTTAGAGCGCGCTTATTATCTATCTCAACTGATGGAGTGTTCTCAACAAAATGGCACAACATGCAACTACCAGAAGGTGAGGTTCTAGTGCTCAACTTTCAGACAAAGAACTATGCCTTACCCGAATTTGTGGAGAAAATGGATAAACTGAAGGTTCTAATAGTCACAAATTATGGATTCTTACCGGCTGAGTTAAGCAATTTTCAACTCTTGGGGTCTTTATCAAATCTAACGAGAATCAGATTAGAGCGCATTTCAATTCCTTCTCTAATCAATGACTCTGTACAATTGAAGAGTCTGCAGAAGATTTCCTTATATATGTGTAACATAGGCCAAGCTTTTAGCAATCGCTCCTTTCAAATTTCATATGCATTTCCAAATCTAGTGGAAATAAACATAGATTACTGCCATGATTTGTTGGCTTTACCTTACAACCTTTGTGATCTTATTCATCTAAAGAAGTTCAGTATCACAAACTGTCATAAGTTATATGCCTTGCCTGAAGAGATTGGAAAGCTGGTCAACCTACAAGCTCTGAGGCTAAGGTCTTGTACACACTTGTTAGAGTTGCCAAATTCGATCAGGAGCCTCAAAATGCTATACTTTCTGGACATCTCTGATTGCTGCAGTATTAAGGAATTGCCTGAAGACATTGGAGAGTTATGCAGTTTGAAAAAGCTCCATATGAGGCAGTGTTCAAAATTGCAGGAGTTGCCCCCATCAGTTTTATGGCTCAAGTCGTTAAAGGAAGTGGTATGTGATGAACATGCAGAAAAATTATGGGAACCTTTCTTACCTTATCTCAGAAAGATGCACGTAAAGGTGGCCAAACAGAATTGGCACCCCTACTCAAATTGGAATAATCTTTTACTGACAAGGATGGAAAAGACAGAGATAGTTGACAGCATGGTTAAATCGCAGCTAAACACAGTTCAGGCTGAGTTGCAACAAGCAGAATTTAAGGCTGAGAAAAAGGTGGCCAGAGATGATTGGTATCTCACCCAGAGTCAGGCTAATGTTGTAGTCACAAGGGTGGAGAAGATAGAGGTGATGGATAGGCCAGTAAAATCGCAGATCGAGACTATGAAGACAGAGTTACAAGCAGAATTTAAGGCCGAGATAGAAGCACTCAGAGACACGTTTACAAAAAAATTTGATGTCATTACGGATTTACTTATCCACCTCATACAAGGAAAGAATGAGAAGGAATGGGAAGGCAAGGACATTCAAGAACGAAAAACAAGTGTTTTCGGAGACAGTGAGAGTGAGACTGCCAAATCAAGACTCTGTATGGATAGAAACTCAAATAAGGTAATACACCAACTTCAAAAGGGCTATCGGCTTAACCCTCTCCTGCCTGAGGAACAGATAGCCAGGCGGTTTAGTGCATGGATCAGTAATCCAAACACCAGACGGTGGAACTTGGAAATCTTTGATGCACCTAAAGAGTGGTTTATAGACTTAATGACCTCGGGCACATGGTTAACTGACTCGCATGTAGACCTGTTCTTGTATTCTGTTCGCAAGAGAGCACATCTTCAGTCCCAATCTTCCTCTCAGTGTTGCACCATCCTGGATACTGTGTTTTGGAGTTGGATGAATGGGAGATGGGAGGATTTCCAGAAGAATCCCAAGTACTATAAGTGGGATTCAGACCTTAGGGACTATCCACTTGGCAAGTCGCCTAAATATGCTCGAAGATGGAGTGAAGTTGATCATTTGTACATTCCCATCAACATCAACAACCAGCATTGGGTAGCTTTATGCGCCGACATAACACGAAGAAAGTTGACTGTATACAATTCTATGCATTCTGCAGCTCAAGATGGGTTCATTTGTGACATACTGAAGCCAATGGCGACGATGTTGCCAACGTTACTTGTACAGTCGGGCTTTTACGAACATAGGCCTGAGTTGTCCCCTCTGACTACTCCGTTTAAGGTGGTACATTTAGCAGACAACATCCCACAGCAGATTGTCAGTGGCGACTGTGGGGTGTTCATGCTCAAATACATAGAGAACTTGAGCTCCGGACTACCATTGAGTTTTGCA
>FraveV4A2_1g17470.t1
ATGGGGAAGTATAACCAAAAATTGGATCGCACAAAGGAGTTGGAAGCTTTAGAAGGACTTATTAAGCGGGGCATAGAGCTCATAGGCAAATGCTCTAAGCTTCGTAAGTGGAACATCTACAAGAAGTACAAATACGCCAGCGAGTTTCTTGAATTCAAAGAATCTCTCCAAAAGGAGTTAGATGTACTCAAGGTGCAGGTAGCAAGAGATGTGAAGAAGACTGAAGTTGGCGTAGGAAATATACAGATTGTGGTTCAAAACATTCAGGAGGAGGTTTCAATGCTTGTGAAGCAGAATAGATCTTTGGAAATCGAAGCGTTAAGTGCAGCACTACCTGACCTGCCAGCGCTGATAGTCGGATTGGATGTTCCTTTGGAAGAACTGAAGCTGAAGCTTCTTAAGGACGAGGTATCCATGCTTATTGTGACTGCTCCTGGAGGATGTGGCAAGACCACTTTGGCAACAAAGTTTTGTCAAGATCAAGACGTCAAAGATAAATTCCAGAAGAACATTTTCTTCGTCACTTTTTCTAAAAAGCCCAACTTGGAGCTTATTATGAAAGGGTTATATGAACAAAAGGGTTATCCAGTACCTACTTTCCAGAATGAAGCAACTGATCCAGTGAAATGGCTGAAAAAAGTTGAGATGGAAAAAGAGGATGATCCTTTATTGTTGATCTTGGATGATGTTTGGTCCGGATCAGAATCTCTTCTTGGGAAGTTTGAGTTCAGAATGTCAAATTACAAGATTTTAGTGACATCGAGGTCTGAATTTCCGAGATTTGGTCCTTCATATCATCTACAACTATTGGATGATGACAATGCTATGGAACTTTTTCGTCAGACAGCATCCTTGGGAGACAAGAGCTCTCATATTCCAAAAGATCTTTCAAAAGAGATAGTAAAACATTGTAATGGATTTCCACTGGCCATTACAGTGGCCGGAAGATCACTTTGCGGGCAACCTGAAGAAATGTGGCGAAGTAGAGTAGATGAATGGTCAAAAGGTTCTTCCATTCTTGATTTTGAGATGGAATTGCTGCTTCGGCTCCAAAGCAGTGTAGATGTCTTGGATGATGCAATGCCTAATGTCAAAGAATGTTTCTTAGACCTAGGTGCTTTTCCTGAAGATGCTGAAATCAAAGTTACAGCTCTCATTGATATGTGGTCAGAGTTGGATAAGGGTTTGGAAGTGGTACATGAGGCAATTGATTACAGCAAATACGTTGTTAGGCAGCATGATTTGCTAAGAGAACTGGCTATCTACAACTCTAAACGGGGTCCCATGCAGCATAGAGAAAGACTGGTTATAGAGATATGCGGAAACAATTTTACCAAATGGTGGAGACAACAAAAATATCCATACATGAATGCTCGCCTTGTATCAATCTCAACTGATGCAGAGTTGTCAGTGAAATTGCCAAACTTGCAATTACCAGAGGCAGAGGTTCTAGTCTTGAATTTTCAATCAAAAACGTCCTATGCCTTACCCGAATTTGTGGAGCGAATGGACAAACTCAAGCTGCTGCTTGTCATAAATTATTCTAGCCTTTGTGAAGAATTGGATAATTTTCACCTACTGGGATCCTTATCAAATCTTAGGAGTGTCAGATTAGACGGCATAAATTGTTCTTGCATAACCAAGAGTCCAGTACAATTGAAGACTGTATACAAATTATATTTGAGAGAAGGTAGATCTTTCGGCGAAAATCCTTTGGGATCATCACCTGTATTTCCATATCTGAAGGAAATGGTCATTGGTGCCTGCAGGGCTATCTTGCGAAACGGTCCTGTCAAACTATCACATGTATTTCCAAATCTGAAGGAATTGGTCATTGATGCCTGCGATATGCGGAAATTGCCTGCAGAACAGCTGATTCATCTAACAAAACTCAAAATCACTAATTGTGGCTTGTTAACAGACTTGCCTGAAGAGATTGGAAATATGGTCAGTTTAGAAGTGTTGAGGATTGAGCACTGTCCACTGCTTGCAAAGTTTCCTAACTCAATTGGGAATCTTAAGAAACTAAAATTTCTTAAGATTTCTGGGACTATTCTGTTCCATAAGTTCCCTGATTCGATTGCAAATTTGGTCAATTTAGAAGTACTGATTCTAAGGAGCTGTCGCCGCTTGTTAGAGTTGCCAGAGTCGATTAGACATTTCCGAAAGTTAAACTTCCTTGACATCCATAGGTGC
>FraveV4A2_2g19760.t1
ATGGTTGGAATTGGGGAGCTTGCTGCGGGGGGTGCTGTAGGACTAGCATTTACTTTGCTGTATGATGCCGCTAGCACGCTGGTCATCAAAACCAAGCAGTTTAGACCCCTTCTTAAAGAGGTCATAGTCACATTAGACTACTTAAGACCACTGATCAAACAGATAGAAGATGGTCACAGGGAACTGGATCACTCAAATGAAAGTCTGTATTTCTATTTCAAGAACCAAATGGAGAAGGGCACTAGGCTAATTAACAAGTTGTCCAAAGTTGGTACTTGGAATTTGCTCAAGCCTCATTACAGTAATAAGCTTGTTGAATTGGATACATCTATCTGCAAGACGATACAGAAACTAACACTGGAGGGAGTAAGGGATACACAAGAAACATTGGCTTTGGTGAGGTCTATAGACAGCAAGTTGAAGCAAAATGAGCTGCATGGTCAGGAACAAAATCAAAGTGGTGAAACTAGAGCAACAGCACCATACCCACCATTCTCCCCTATTGGATTGGATAAGCCTCTAAGGGAATTGAAGATGAAGCTTCTTCATGATGATCAAGTTTCAATGCTTTCGGTCACTGCTCCTGGAGGGTCCGAGAAAACTACTTTGGCTCAAATGGTGTGTCATGATCAAGATGTCAAAGATAAGTTCAACAACATGATCTTCTTTGCAACTGTTTCAAGCAAACCCGACTTAATCGGGCTGCAAAAGTCTCTGCAAAATTTTTTGGACCAAACAAAAGAAAATGCTGCACTGTTGGTCTTGGACGATGTTTGGCCCCAGTCATCAGGAAACCTTCTTGAAGAGTTCTATCATCTTAGCCAAGGGTCAAGTTACAAGACTCTAGTGACATCAAGATATTCTTCAAAATATGGTTCTAATTATGATTTAGATCCGTTGACTATAGATGAGGCGTTGACTCTTCTGAAGAACTCTACATCCCTGGATTATTCCTCTGGTACTTTAGATGAACTAATGGAACAGATAGTAAAGTACTGTAAGAGATTTCCACTTGCTATTACAGTGGTTGGAAAATCACTTTTTAAGGAGAGTATAGAGATGTGGAAAGAAAAGGTAATAGAATGGTCTAAAGGTCCTATTCTTGAAGAGCATACTCTTTTGCGTGACTGCCTCCAACCCAGCTTAAATGTTTTATATGAAAATGCGTCTGAAGATGGGGCTATCATCAAGGAATGTTTTATAGACCTTGCTTCACTTCCTGAAGATGGAAGAATCCCTGCTGGTTTGCTCATTGATATGTGGGCAGAGCTACGTAGCCTATGCGAAGATAGGTCTATTGTGAAATTACAACAACTCAACAAACATAATTTGGCCAAACTTGTTGTCACAAGCAAGGGGAATGAGAATGTGGATAGCTGCTACAGTGAACAGTTTGTTACGCAGCATGATCTGCTTAGAGAGCTGGCATTGCATCAAATTCGTCAGGACCTAGAAGGAGAGAACAAAAGGTTGAATGTTCTTCCACAACGGTTGACACAGAAGAAGAATAAGCTCAAGGAAACTCATTTGTTATCTGTATCAACAGATGGAATGTTCTCATCAAAATGGGACAACGTGCATCTACCAAAGGCTGAGGTTCTGATTCTGAATTTTCAGACAAAGGATTATGCCTTGCCTAGAAAAATGTCCCAGGAATTGAAGGTTCTAATAGTCAGAAACAATGGTTCATCACCTGCCAAAATAAGTAATTTAAAACTCATGAGTTCTTTAACTACTTTGAAGAGAGTCAGACTAGAGCGCATTTCCATTTCTTCCAAAAGCTTGAACAAAAAGAAGAAGTTGAAAACTCTTGAGAAGATATCTTTGTTCATGTGTTACTTTGCTCAACCTGCTAGCAAGTTGAACAAAAAGAAGAAGTTGAAAACTCTTGAGAAGATATCTTTGTTCATGTGTTACATTGCTCAACCTGCTAGCAACAGTTCCGTCCGGTTTTTTGAGGCCCTGCCAAATCTGGTGGAGATAAACATCGAATATTGCAATGATTTGGAGGAATTACCTGCTGATCTCTGTGGTCTTAAGTACTTAAAGAAGCTCGTTATCACCAACTGTCATAACCTATCTTCCTTGCCTGAAGACATTGGAAAGCTGAGCAACTTAGAAGTCCTAAGGCTACGGTCTTGCACAAAGCTGGAAACTTCAAAAGACTCGCTTGCAGGCCTCAAGAACTTGATTTTTCTCGACATATCTGATTGCTTTAGCATAAAAGAGTTGCCTAAAGACATTGGTCAACTGAGCGAGTTAAGGAAGATTAACATGAGACAGTGTGAAAGATTGCAGGAACTACCTACATCAATCTGGGATCTTCAGGATACATTGAAGGAAGTGATATGTGACGAAGAGACTGAAGAGTTATGGGAACCTTTCAAAATGATCAAAAACTTGCGCAGAACAGTGGTCAAAGAAGAGTTCAACCTACGTTGGCTCCTTGGTCAC
>FraveV4A2_2g40720.t1
ATGGCAGTGACAGACTTCTTCGCCGGAGAGATCATCACGGAGCTCCTAAAGAACCTGCTAACCATATCCAAAAAATCATGGACGTTCAAAGACAGCGCCAACGGCCTCATAGAATCCATACAACACCTCCTCCCCATAATCCAAGAAATCAAATACTCCGGCGTCGAGTTGCCGGCCATCCGCCAGTCTCAGCTCGACCGTCTCTCGGAGACTCTCCGGCAGGGCCATGAGCTGGCACACAAGGTCCTCCTCTCCTCTCGCTACAACATTTACAAGAACCTCCAATACGTCCGGAAAATGGAGAAGATCGAAAAGGCAGTCGCCAAGTTCATCCAGGGCCCATTGCAGGCCCATATCTTGGCCGACGTTCATCACATAAGGTTCGAGACCACCGAGCGTTTCGACCGTCTTGAAGGCTCCAGCCACCGCCTCGAGCAGAGCCTCGGCGCCATGAAGATTGGAGCTTGCGGTGGCGGCGGCGTGTCGTGGATGGAAGAGGCTGTGAGGCGCGTGGAGGAGGAGGGCCGGATGCAGTGGGAGAGCAGCAGTGAGTTGGTTTTGGGTTTGGGTTTTGGGTTGAAGAAAGTCAAGGAAATGGTTTTGGGTAGAGACGACTTGATCGTTGGGATCAGTGGGATTGGTGGCTCTGGAAAAACCACTCTTGTTAAGGAGTTGGTTAAGGATGATCATGTCCGATCTTATTTTGGTGAGAGGATCCTGTTCCTGACGGTGTCACAATCTCCGGATGTAGATGATCTGAAGGCCAAGATTTTGGGGTTCATTATGGGGGGTCAAGTTCTGAGTCCCACTTCTGTGCTTCCTCAAATAAACTTTCAATTTGAATGGAAGAACCCAACAAAGACCCTGGTGGTTTTGGATGATGTTTGGTCACTCTCAACGCTTCAGCCGCTGCTCTTCAACATTCCTGGTTGTAGAACCCTAGTGGTTTCACGTATCAAATTCCCAACTGCTGTTAAAGCCACCTATGACGTGGAGTTGCTGGGTGAAAATGAAGCAGTGTCTCTGTTTTGCCACTCTGCTTTTGGCCAAAAGTCGATTCCTCCTGGTGCTGATAGGAAATTGGTTAAGCAGATTGTTGATGAGTGTAAGAGGCTGCCTTTGGCTCTCAAAGTGATTGGGTCTTCATTACGAGACCAGCCTGAAATGATTTGGGCAAATGCGAGCAAAAGGTTGTCACGAGGGGAAAGTATTGGCGAGTCGCATGAGACCGACCTACTTGATCGAATGGCAATCAGTGTGAATTGCTTAAGCCCCAAAGTTAGGGAATGTTTCCTGGATTTGGGTGCCTTTCCAGAAGATAAGAAGATCCCTCTGGATGTTCTTATCAACATTTGGGTTGAAACCCATGATCACATTGATGAAGAACTGGCCTTTGCTATTCTTAACGAGCTAGCAGACAAGAATCTTGTCAGCTTAGTGAAAGATGCGAGAGAGGGAGATATATACAGCAGTTGCTATGACATCTCAGTTACACAACATGATGTCTTGCGAGACCTTGCTCTTCATTTGAGTAATAATGGCTCCATAAATCAACGAACTCGATTACTGATGCCAAGAAGAGAGATAGAACTTCCAAGAGAATGGGACAGGCATTCAGATGAGCCATTTCAAGCTCGAATTGTATCTATTCATACAGGTGAAATGACAGAGATGGACTGGTTCGAAATGGAATTCCCCAAGGCTGAAGTGCTCATCTTGAATTTCGCCTCCAACGAGTACATGTTACCTCCTTTTATTCGTCACATGCCAAAGCTGAAGGCTTTGATCATCATAAACTACAGCGCATCCAATGCAATTCTATATGAATTTTCTGTCTTGTCAAGTTTGAGCAACTTGAGAAGCCTTTGGCTTGAAAAAGTTTCAGTTCCTCCCTTGTCCCCTGCTACCTTCCCTTCCAAAAAAGTTCGCAAGATATCGTTAATCTTGTGTAAGATAAATAAGAGCCTCGATGAATCAGCATTTCCTCGGCTCTTAGAACTCACAATTGATCATTGTGATGATTTGTTCGAGCTGCCTTCAAGCATTTGTAGGATGCATTTGCTTACCAACCTAAGCATAACCAACTGTCACCATCTATGGCAGCTGCCAGCGGATTTGAGTAAGCTGAAGTCTCTACAAATCCTAAGGCTATATGCATGCCCATATCTGCAAAAACTTCCTCCTGACATATGTGAGCTCCTCTGCTTGAAGTACCTAAACATTTCACAATGCTGTAGTTTGAGGGGTCTTCCCTTAAACATTGGCAAGTTGGCAAGTTTGGAAAAGATTGACATGAGGGAATGCTCACAACTCAGGAATCTTCCAAGCTCTGCAGCAGCATTACCTTCTCTTGGTCGTGTAGTTTGTGATGAAGAGATTTCTTGGTTATGGAAGAAGGCATTGCCAGACGTTCATGTTCAGGTTGCAGAGAAACGTTTCGATCTCGACTGGCTTGATGAG
>FraveV4A2_4g31860.t5
ATGAGTATTGATCCGGTGGAGCTTGCTTTAGGTGCTGTTCTAGGAACAGCATTCAGTGTACTCTATGCTGGCGTTGAAGATCTGATTGCCAAGAACCACTTGTTCAGAGGTCTCTTCAAAGACATCAAATCCAAGCTAGACACCCTGAAGCCACTCCTCGCCGATATGACACTGTCTAACAAGCAATTGTTGTACGCAAACAACGATGAGCTTAGAGGTTTAGAACAAGTACTCAAGGCCGGTGAAGAGCTCGTTCTGAAGTGCTCAAAGGTTAGTAAGTGGGATCTCTACAGAAAGTATAAATACGCCACAAAGCTTTTTGCATGGGGAGAAGATCTTGAAAGCCAATTCAAGCTGCTGCAGGTGCACGGAATCAGGGATGGGAAGAGGACTGCGGTGGGGGTTAGCCAAATATCTAGTACTCTGGAGGAAGTGAACCAACGCATGAAAGAGAATTTTATGATACAAGACCAATCTGCTTGGTGTGGAGTACCTGCACTTCCGGAGATTATAGTTGGATTGGAAGCTCCATTGGAGAAATTGAAGACAGAGCTTCTTGGGAATGAAGGATTCTCAATGCTTGTGCTCACTGCTCCGGGTGGATGTGGGAAAACTACCTTGGCAACAAAGTTTTGCACAGATCAGGAAGTCAAAGATAAATTCGGTGAAAATATCTACTTTGTCACTGTTTCCAAGAAGTATAGCTTAAATTCAATTGTAGAACAACTATATCGACGCAAGGGTTGTCAAGTTCCTACTTTCCAGAACGAAGTGAATGCAGTTCAAGGGCTGCAACAGTTTTTAAAGGATGAAGGAGGGAAACCCTTACTGTTGGTCTTGGATGATGTTTGGTCCGGATCAGATTCTCTTCTTCACAAATTTGATTGCAAAATGGCAAAAATGAAGATTCTGGTGACATCAAGATCTGAATTTCGAGCATTCTGTCCTCCATATCGTCTAGAAATGTTGGGTTGTGACGATGCAATGAAACTTTTTCATCATTCAGCATCCTTGGGAGATAAGAGCTCTCATATTCCACTAAAGCTTGCCAGAAAGATAGTAGAGCGTTGCAAGGGATTTCCACTTGCCATTACAGTGGTGGGCAGATCACTTTGTGCACAACCTATAGAGATGTGGCAAGACAGACTAAATCAATGGTCTAAAGGTTCATCTATTTTTGATTATGAGACTGATTTACTTCTTTCCCTCCAAAGCAGCTTGGATGCTTTGGACAAGGAAAGGGCTATCATCAAACAATGCTTCTTGGACCTTGGTTCATTTCCTGAAGACAAAAGAATCCCTGTTAATGCCCTTATTGATATATGGTCTGAGTTATATGATGATATACATGAAGACACTTCGTGTATTGCAGCCCTCTACGAACTCAACAACCGGAGCCTGGCTAATCTTACAGACAATAGGGCGGGGAAATTGGATGGGGAAGGATATTATGATGACCACTATGTCACCCAACATGATTTGCTTAGGGAGCTGGCTATTTTTCACTCGAAGCTAGAATCGGCAGAGCTTAGAGAAAGATTGTTCATAGACATATGTGGAAGCAATCTTCCCAAATGGTGGAGGGAACAAAAGTATCAAGCTTTGAAAGCTCGCCTTCTATCTATATCAACTGGTTGTCCCATTTTTCCGTTACTGTTCTTAAGCAATATGTTCACTAGATTCAATTCACTTGCATCTAATAGCATTTTGTTTGTAGATGGAGAGTCTTCAACTTTGAAATGGCCAGACATGCATCTGCCAGAAACAGAGGTACTAGTGTTGAATTTGCGGGAGATAGAGAAGTATGCTATACCCGAATTTGTGGAGAAAATGGAGAATTTGAAGGTACTAGTAATCACAAATGAGGATTTGCCGAGATGTGAGTTGACCAATCCTCAACTATTAAGTTGGTTCTCCAATCTAAAGAGAATGAGATTAGAGGGCCTCTCATTATCATCCATATTAAAGAACTCCATACAAGTGAAGAGTCTTCGGAAGTTGTCTTTGATCAAATGCGAAACTGAAGATATCAGTTCAGAAAAGTTTTCCCATGCTTTTCCAAATCTTGAAGAGATGTACATGGACCAAACTGGTATTTTGAAGCCATTATTTCGCGGGTTATGTGATCTGATTTCCCTAAAGAAGCTCACCATCTGCCTGGCACATGGAATAGAAGTTCCTGACGAGATTGGAAAGTTGGTCAATTTAGAAGAATTGAGGTTGATGTCATCGATTGGGCCTTCAAAGTTTCCAGACTCGATCAGGAACCTCAAAAAGTTGAACACTCTTTGCGTGTTAGATTGCATGTCCTTGAATGAGTTACCTGAATGTATTGGTGAAATGAGGAGTCTAAGAAAGATGGACACGAGGGGTTGCGACGAGCTTAAGAAGCTGCCGCTATCAATACTGAATTTGAAGCAGTTAGAGGAGGTCATATTTGATGAATATACCGAAAGCGCATGGCAACCCCTGTTGCCCAGTCTCAGTGACAAAAACAGAGACATACACATTGTTGTTGCGGCCATAGATCCCAGAAGACTGGAAAAAAGAAGTGCTGAGATGTGGTTCTTCGCCGTAGAGAGATTATACATGCGAATT
>FraveV4A2_5g21530.t1
ATGATTCTAGTCTTGGTTCCTCAACTTCATAGACCACTTCAATGGAAAGCCAATGCTCATAAGGCTGGAGCATTCCCTTTGCTATGCTTTAATAATCCAAAATCTTTAGGTGGCCAAAACCATGCTGCAACTACAAAGGGGTGCGGGAAAACTACATTGGCAACTAAGTTTTGTCAAGATGCAGAATTGCGAGACAAGTCCAAGAACAATATCTTCTTTGTAACTGTATCAAAGAAGCCCAACTTAAACCTGATTGTACAAGAGCTTTCTCAATGCAAGGGTTCTCAGGTACCTGATTTCCAAACTGAAGTAAATGCAGTCAACTGGCTGCGAGAATTTGTAAAGCACACAAATCTTTTGCTGTTGGTTTTGGATGATATTTGGTCTGAATCCAAATCCTTTGTTGAGAAGCTTGATGAATTGAAAATGTCTGTCACACCCCGGTCCCGGCGTTGGCGGGTTTTAAGCGCCGGAAGCCGATCCCGAAGCGTAAACGAGTGTTACAAAGCAGAAATAAACAAAAACACTATCTTC
>FraveV4A2_6g18970.t1
ATGGAGGCGCCGGGGTCCCTTGTTGGAGGAGCTATTCTAGGAACGCTGTTCAGTGATTTGTATGCACGCCTCAAACGTCTGATTCACACTAATCGGATATTTAAGGCGCTCTTCAAGGACATGATATCCAGTCTAGACGCCTTATGGCCACTGATCAGGCCGATTGTTGAATGCAACAACAAGCTAGAGTACTGCTCCAAGGAAGAACTACAAGGTTTAGAAGAAGTGATCATGGAAGGCGCGCAACTGGCCCAAAAGTGCTTGAAGGTTAGCCAGTGGATTCCCTTCAAAAAGTATAAATACGCAAGAAAGCTTCTTAAATGGGACGAAGCTCTTAAAAGGCAGTTAGATATACTCAAGGTCCAAGAAACAAGGGATGTGAAGAAGATCGCACTTGGGTTACATGGCCTGGATGCTAAGATGGATCATATGAATGATATGATGATACATCAATTTTTTGCCGGAAGTTCATCATCATCAAGTCATCATACAGCACTTGAACTTCCACAGCTTCCAACGCTTATGGTTGGATTGGATGTTCCTTTGAGGGAGTTGAAGCGAAAGCTTCTGACAGATGATGGTGTGTCAATGCTTGTGTTGACTGCTCCTGGAGGTTGTGGGAAGACAACTCTAGCCTCCATGTTTTGTCAAGATCAAGAAGTCAAAGATAAATTCGGTCGCAATATTATCTTCGTCACTGTTTCACAAAAGGGGAACATGGACCTTATTGTGCAGCAACTATGTGATCACAACCAGCGTTCTCAGGTACCTCTTTTTCAAAACGAAGTACAAGCAAGTCAATGGCTGCAAAGATATTTTGTGGAAAAAAGACATCATCATCCTATGCTATTGGTACTCGATGATGTTTGGTCGGGATCAGAATCCATTCTTGGGAACTTTCAATTCGAAATGTCAAATTACAAGATTCTAGTAACATCAAGATCCGAATTTACGTGGTTCGGTCCTTCATATCATTTACAACTATTGGACGATGGTAATGCTATGAAACTGTTTCATCATTATGCATCATTGGGAGATGGAAGCTCCCGTATCATAGAAGAACTTTCCAAAAAGATAGTGAAGCGATGTAACGGATTTCCACTTGCCATTACAATTGTGGGAAGATCACTGTGTAAGAAACCTGAAGAGTTTTGGAGAAATACAGAAGCTGAATGGGCGAAAGGTTCCTCGATTCTTGATTCTGAGACCAAATTGTTTCTTTGCCTCCAAAGCAGCTTAGACGCCTTAGATGAAGATGTGGCCCTTGTTAAGGAATGTTTCTTCGACCTAGGTTCATTTCCTGAAGATTATCGAATCCCTCTTGCTACCCTCTTTGATATGTGGGCAGAGTTATACGGGCTAGATGATCACAGTAAGTGTATTGCAAACGTCTATGAACTCAGGACTCGGACTTTGGCTAATCTTATAGACCACAGAGAGGTAAAGATGGAGGGGGAGGACTTCTATGATGAATGCTTTGTTACTCAACATGATTTGCTTAGAGAGCTAGCCATTTACCACGCTAAATTTGACCCAGTAGATCGTCGAAAAAGAGTAAACATAGAGATCTGTGGAAACGATCTTCCCAAGTGGTGGAGGGAACGAAAGTATCAACCAATGAAAGCTCGTCTATTGTCTATCTCAACTGATAGGGGGTTCTCAATTGAATGGCCCAACATGCAAGTACCAGAAGCTGAGGTTCTCGTCTTGAATTTTCAGACAAAGTCGTACTCATTACCTAAATTTGTGGAGCAAATGAACAACTTGAAGGTTATAGTAATCGCAAAGGACGATTACCAGAGCGCTGATATAAGTAATTTTGAACTATTGGGTTCATCATCTAATCTGAAGAGTGTAAGATTAGAAGGCATCTCAATTGCTTGCATAACAAGGAAGCCGATGCAATTGAGTAGTCTAAAGAAGATCTCTCTCTACAAGTGTGTCATTGGTCTAACTTTCAGCAACGAAGTTGTAAAAATGTCTGATGCATTTCCAGTCCTAGAGGAAATGAATATTCAAGAGTGCAAATATTTGGGAAACTTGCTTCCGGAGATTTGTGATCTGATTCAGCTAAAGAAACTCAGTATCACTGATCATTCTGATATAGAAGCCTTGCCTGAAGAATTTGGAAATTTGGTGAACATAGAAGTACTGAGGTTAAGGTCCTGTTATGACCTTTTGAAGTTACCAATCTCAATTGGAAATCTCAAAAAGTTAAAACTTCTTGACATATTTAACTGCATCAGCATCACGGAGTTGCCTCCATCCATTGGTGAATTGAGCAGTTTAAGAAAGTTGAACATGAAATGGTGCTACAAAATTAAAAAACTGCCTCTGTCAGTTTTGTTGCTTGATCAGTTAGAGGAAGTGATATGCGATGAAGCTACAAAACCTTATTTATGGGATCTCTTTTCGAACGCTCTCAGAAACACGCGCATGGTGGCTACA
>FraveV4A2_6g42370.t1
ATGTTTAGAAGTCTCTTCAAAGTCATCAGATCCAGGCTAGACACTCTAAAGCCACTTTTCATCGACATGGCACTGTCTAACGAGCAACTGTCTTACACAAACAACGATGAGCTTAGAGGTTTAGAAAAAGTACTCAAGGTTGGCGAAAGGCTTGTTCTGAAGTGCTCAAATGTTCGTCTGTGGGATCTCTACAGAAAGTACAAATATGCCACAAAACTTCTTGCCTGGGAAGAAGAACTTGAAAGACAACTGCAACTGGGGAAGAAAACCGCGGTGGTAGTAGAGAACATAGAGGTTTCTGTAGGGAGTGTGAAGGAGGGGATCAACCAAATGTCTAGTACTCTGGGGGAGGTGAACCAACTCATGAAAGTGAATTTTGTGGTACAAGACCAGCCTGCTGAGAGTAGAGCTTGGTGCGCAGTACCTGAACTTCCAGAGGTTATAGTTGGACTGGAAGCTCCTTTGAAGGATTTGAAGACAAAGCTTCTTGGGAATGATGGATTCTCAATGCTTGTGCTCACTGCTCCCGGAGGATGTGGGAAAACTACCTTGGCAACCAACTTTTGCAAAGATCAGGAAGTCAGAGATAAATTAGGCAAAAATATCTTCTTTGTCACTGTTTCGAAGAAGTACAGTTTTAGCTTTATTGTAGAACAACTATATCGACACAACGGTTCACAAGTTCCTACTTTCCAAAACGAAGTGATTGCAGTTCAGTGGCTTCAAGCATTTTTAAAGGAAGTAGGAAAGAAACCTTTACTGTTTGTCCTGCATGGTGTTTGGTCCGGATCAGAATCTCTTTTTGATAAATTTGAATGCAGAATGGCAAATATTAGGATTCTTGTGACATCAAGATCTGAATTTCGAGCATTCAGTCCGCCATATCATTTAGAAATGCTGGGTTATGATGATGCAATGAAACTTTTTCATCATTCAGCGTCCTTGGGAGATAAGAGCTCTCATATTCCACCACATCTTTCAAGAAAGATAGTAAATCATTGTAAGGGATTTCCACTAGCCATTAAAGTGGTAGGGAGATCGCTTTGTGCACAACCTATAGAGATGTGGCAAAACAGACTAAATCAATGGTCTAAAGGTTCTTCTATTTTGGATTTTGAGACTGATTTACTTCTTTCCCTCCAAAGCAGCTTGGATGCTTTGGATAAGGAAAAGGCTATCATCAAAGAGTGTTTCTTGGACCTTGGTTCATTTCCTGAAGACAAAAATGTCCCGGTTAATGCCCTCATTGATATATGGTCCGAGTTATATGATATAGATGAAGACACTTCCTGCATTTCAAGCCTCTATGAACTCAGCAATCGGAGTCTGGCTAATCTTATTGACAAGAGGCGAACGAAGTTGGATGGAGAAGGATATTATGGTGAACACTATGTCACCCAACATGATTTGCTTAGGGAGCTAGCTATTTATCACTCAAAACTAGATCCGGTAGAGCACAGAGAAAGATTGATCATAGACATATGTGGAAGCAATCTTCCCAAGTGGTGGAGGGAACAAAAGTACCAAGTTATCAAAGCTCGCCTGGTATCTATATCAACTGATGCAGAGTCTTCAACTTTGAAATTGCCCAACATGCATCTGCCAGAAGCAGAGGTACTAGTCTTGAATCTGCGGGAGACACAGAAATATGCTATACCTGAATTTGTGGAGGAAATGGTGAAGTTGAAGCCCAGCAATAGGGCTCCACTCTTGCGTCAGCCAAGTGAAAAAACAACTGACGCGGGTTTTACATGCGTGTGTTTCATGGAGCACTACTATCCTTTCCTATTCACGTGTGTTGCACTTGCTGTTGCAACATACAAGACAAACCCCAACTCTCCAAAGAAATGTGTCAAAAGGCTGTTGGTTGGTTTTAATATT
>FraveV4A2_6g42380.t4
ATGAGTATTGATCCGGTGGAGCTTGCTTTAGGTGCTGTTCTAGGAACAGCATTCAGTGTACTCTATGCTGGCGTTGAAGATCTGATTGCCAAGAACCACTTGTTCAGAGGTCTCTTCAAAGACATCAAATCCAAGCTAGACACCCTGAAGCCACTCCTCGCCGATATGACACTGTCTAACAAGCAACTGTCGTACGCAAACAACGATGAGCTTAGAGGTTTAGAACAAGTACTCAAGGCCGGAGAAGAGCTTGTTCGAAACTGCTCAAACGTTAGTAGGTGGGATCTCTACAGAAAGTATAAATACGCCACAAAGCTTCTTGCATGGGGAGAAGATCTTGAAAGCCAATTCAAGCTGCTGCAGGTGCACGGAATCAGGGATGGGAAGAGGACTGCGGTGGTAGTAGAAAACATAGAGGTGGGGGTTAGCCAAATCTCTAGTACTCTGGAGGAAGTGAACCAACGCATGATAGAGAATTTTATGATACAAAACCAATCTGCTTGGTGTGGAGTACCTGCACTTCCGGAGGTTATAGTTGGATTGAAAGCTCCATTGGAGAAATTGAAGACCGAGCTTCTTGGGAATGAAGAATTCTCAATGCTTGTGCTCACTGCTCCGGGTGGATGTGGGAAAACTACCTTGGCAACAAAGTTTTGCACAGATCAGGAAGTCAAAGATAAATTCGGTGAAAATATCTACTTTGTCACTGTTACCAAGAAGTATAGCTTAGATTCAATTGTAGAACAACTATATCGAAGCAAGGGTTGTCAAGTTCCTACTTTCCAAAACGAAGTGAATGCAGTTCAAGGGCTGCAACAGTTTTTAAAGGATGAAGGAGGGAAACCCTTACTGTTGGTCTTGGATGATGTTTGGTCCGGATCAGATTCTCTTCTTTGCAAATTTGATTGCAAAATGGCAAAAATGAAGATTCTGGTGACATCAAGATCTGAATTTCGAGCATTCTGTCCTCCATATTGTCTAGAAATGTTGGGTTGTGACGATGCAATGAAACTTTTTCATCATTCAGCATCCTTGGGAGATAAGAGCTCTCATATTCCACCAAAGCTTGCCAGAAAGATAGTAGAGCGTTGTAAGGGATTTCCACTTGCCATTACAGTGGTGGGCAGATCACTTTGTGCACAACCTATAGAGATGTGGCAAGACAGACTAAATCAATGGTCTAAAGGTTCATCTATTTTTGATTATGAGACTGATTTACTTCTTTCCCTCCGAAGGAGCTTGGATGCTTTGGACACGGAAAGGGCTATCATCAAACAATGCTTCTTGGACCTTGGTTCATTTCCTGAAGACAAGAGAATCCCTGTTAATGCCCTTATTGATATATGGTCCGAGTTACATGATACGCATGAAGATACTTCGTGTATTGCAGCCCTCTGCGAACTCAACAACCGGAGCCTGGCTAATCTTACAGACAATAGGACGGGGAAATTGGATGGGGAAGGATATTATGGTGACCACTATGTCACCCAACATGATTTGCTTAGGGAGCTGGCTATTTATCACTCGAAGCTAGAATCAGCAGAGCTTAGAGAAAGATTGTTCATAGACATATGTGGAAGCAATCTTCCCAAGTGGTGGAGGGAACAAAAGTATCAAGCTTTGAAAGCTCGCCTTCTATCTATATCAACTGGTTGTCCCATTTTTCCGTTACTGTTCTTAAGCAATATGTTCACTAGATTCAATTCACTTGCATCTAATAGCATTTTGTTTGTAGATGGAGAGTCTGCAACTTTGAAATGGCCAAACATGCATCTGCCAGAAACAGAGGTACTAGTGTTGAATTTGCGGGAGACAAAGAAGTATGCTATACCCGAATTTGTGGAGAAAATGGAGAATTTGAAGGTACTAGTAATCACAAATGAGCATATCTGGAAATGTAAGTTGACCAATCCTCAACTATTAAGTTGGTTTTCCAATCTAAAGAGAATGAGATTAGAGGGCCTCTCATTATCATCCATATTCAACTCCATACAAGTGAAGAGTCTACGGAAGTTGTCTTTGATCAAATGCGATTCTGAATCAGAAAAGTTTTCCCATGCTTTTCCAAATCTTGAAGAGATGTACATGGACCAAACTGCTATTTGGAAGCCATTATTTCGCGGGTTATGTGATCTGATTTCCCTAAAGAAGCTCACCATCTGCCGGCCAGCTTGGATACAAGTTCCTGACGAGATTGGAAATTTGGTCAATTTAGAAGAATTGAGGTTGATGGAAACGTCACAGCCTTCAGAGTTTCCAGACTCGATCAGGAACCTCAAAAAGTTGAACACTCTTTGCATATTGGATTGCTTCGTCTTGAAAGAGTTACCTGAATGTATTGGTGAAATAAGGAGTCTAAGAAAGATAGACACGAGGGGTTGCTACAGGCTCAAGAAGCTGCCGCTATCAGTATTGGATTTGAAGCAGTTAGAGGAGGTGATATTTGATGAATATTCCGAAAGAGTATGGCTACCCCTGTTGCCCAGTCTCAGAGACAAAAACAGAGACATACGCATTGTTGTTGCTGCGGTCACTGATTGCAGAAGAGAGCATTTAAAGGTTGAACAGAGGAGAATAGACTTTCTAAAGCGTCTAAAAATGGCTGGTGGTGTGCGA
>FraveV4A2_6g42390.t1
ATGACACTGTCTCACAAGCAACTGTCTTACACAAACAACGATGAGCTTAGAGGTTTAGAACAAGCTAGGCCGGAGAAGAGCTTGTTCGAAACTGCTCAAACGGATGGGAAGAGGACAGCCGTGGTAGTAGAGAACATAGAGGTGGCGAATCCCGCTTGGTGTGCAGTACCTGAACTTCCCGAGGTTATAGTTGGATTGGAAGCTCCTTTGAAGGATTTGAAGACAGAGCTTCTTGGGAATGAAGGATTCTCAATGCTTGTTGTCACCGCTCCCGGAGGATGTGGGAAAACTACCTTGGCAACAAACTTTTGTACAGATCATGGAATCCGAGCAAGATCTGAATTTCCAGCATACAGTCGTCCATATCAACTAGAAATGTTGGGTTTTGGCGATGCGATGAAACTTTTTCATCGTTCAGCATCCTTGGGAGATAAGAGCTCTCATATTCCACCACATCTTTCAAGAAAAATAGTAGAGCGTTGTAAGGGATTTCCACATGCCATTACAGTGGTGGGTAGATCGGTTTGTGCACAACCTATAGAGATGTGGCAAAACAGACTAAATCAATGGTCTAGAGGTTCATCAATATTGGATTTTGAGACTGAATTACTTCTTTGCCTCCAAAGCAGCTTGTATGCTTTGGATAAGGAAAAGGCTATCATCAAAGAATGTTTCTTGGATCTTGGTTCATTTCCTGAAGACAAAAGATTGATATATGGGCATCCAAGTTGGATGGAGAAGAATAGTGAGCACTATGTAACCCAACATGATTTGCTTAGGGAGCTGGCTGTTTATCAGTCGAAACTAAATTCGGTAGAGCATAGAGAAAGATTGATCATGGACATATGTGGAAGCAGTCTTCCCAAGTGGTGCAGGAAACAAAATGATCAAGCCATGAAAGCTCGCCTCGTATCTATATCAACTGATGGAGAGTCCTCAACTTTGAAATGGCCCAACATGCATCTGCCAGAAACAGTGGTACTGGTCTTGAATTTCCGGGGGAGAGGCAATTTTGCTATACCCGGAATTGTGAAGAAAATGGAGAATTTGAAGGTACTAGTAATCACGAAA
>FraveV4A2_6g50100.t2
ATGTGGGTTGTGTTCCTTGCAATGGAAGTCTCCCCGAAGCTCGATAGATGCACAAGTTTAAAGAAGGAAGAAAGACCATACATATATACCAGTGCCTTTCTTCTTGTCTCTTCCAAGTCTAGGTTAAAGAGAGCTAGCACTGTACTACTGAAAATGGCTGTGGATTTAGTGGCAGGGAAAGCATTCGAGGCACTCTATGCCGGTGTTGAAGAGGTTATTCGCAAGAATCGGATATTCTCAGAACTCTGCAAGGACATCAAATACAGGCTCGACTGTTTAGCACCACTGATTGACGAGATGGCGAAATATAATCAAAAATTGGATCGCACAAAGGAGTTGGAAGCTTTAGAAAGACTCATAAAGCGGGGCATAGAGCTCGTCGGCAAATGCTCTAAGCTTCGTAAGTGGAACATCTACAAGAAGTGGAAGTACGCCAGCGAGTTTCTTGAATTCAAAGAATCACTCCAAAACGAGTTAGATGTGCTCAAGGTGCAGGTAGCAAGAGATGTGAAGAAGACTGAAGTTGGCGTAGAGAATATCCAGGTCGTGGTTCAAAACATACAGGAGGAGGTTTCTATGCTTGTGAAGCAAAATGGATCCGTAGAAATCAAAGCTTTAAGTGCAGTACTACCTGAACTTCCAGCGCTAATAGTCGGATTGGAAGTTCCTATAGAAGAATTGAAGGTGCAGCTTCTTAAGGATGAGGTATCCATTCTCATCGTGACTGCTCCTGGAGGATGTGGCAAGACAACTTTGGCAACAAAGTTTTTTCAAGATCAAGACATCATAGATAAATTCCAGAAGAACATCTTCTTCGTCACTTTTTCTAAAAAGCCCAGCCTGGAGCTTATTATGAAAGGGTTGTATGAACAAAAGGGTTTTGAGGTACCTACTCTCCAGAATGAAGCAACTCCAGTCAAATGGCTGAAAAAAGTTGAGATGGAAAAAGGTGATGATCCTTTATTGTTGGTCTTGGATGATGTTTGGTCAGGATCAGAATCTCTTCTTGAGAAGTTTGAGTATAGCATGTCAAATTACAAGATTTTAGTGACATCGAGGTCTGAATTTCCGAGATTTGGTTCCTCATATCATCTAAAACTACTGGATAGTGACAATGCTATGGAACTTTTTTGTCATACAGCATCCTTGGGAGACAAGAGCTCTTATATTCCAAAAGATCTTTTAGAAGAGATAGTAAAACATTGTAATGGATTTCCACTGGCCATTACAGTGGCTGGAAGATCACTTTGTGGGCAACCTGAACAAATGTGGCGAAGTAGAGTAGATGAATGGTCGGATGGTTCTTCCATTCTTGATTTCGAGACGGAACTGCTTCTTCAGCTCCAAAGCAGCATAGATGTCTTGGATAATGCAATGCCTAAGGTCAAAGAATGTTTTTTAGACCTAGGTGCTTTTCCTGAAGATGTTGAAATCCCAGTTGCCGCTCTCATTGATATGTGGGCAGAGTTGTATGATCTAAAGAAAGAGACGTCATGCATTGCCAAACTCTGTGAACTCAACAATCGCAGTCTAGCTCTTTTACAAGAATCAGAATGGTCTGCGGATTGGGAATTGGCACAGGAGTCAATAGATTACAGTAAGTACGTTGTTAAGCAGCATGATTTGCTCAGAGAACTTGCTATATACAACTCGAAGCGGGATCCGATTGAGCATAGAGAAAGACTGATTATAGAGATATGTGGAAACAATTTTCCAAAATGGTGGAGAGAACAAAAATATCCATACATGAATGCTCGCCTTGTTTCAATCACAACTGATGAAGAGTTCTCAGTGAAATTGCCCAACATGCAATTACCAGAGGCAGAGGTCCTAGTCTTGAATTTTCAATCCGACACGTATGCCTTGCCCGAATTTGTGGAGAGAATGGATAAACTAAAGATGCTTCTTGTCCTAAATTATTCTCTATATTGTGATGAATTGGATAATTTTCAACTACTGGGCTCCTTAACAAATCTTACCTGTGTCAGATTAGACGGCATCGATATTCGTTGCATAACCAAGAGCCCAGTACAAATGAAAAATCTACACAAGTTATATTTGAGGAATGGTAGCTATCTCGGTGAAGATCCTGTCAAATTATCATATGTATTTCCGAATCTGAAGGAAATGGTCATTGACTCCTACGGTATGAGTGAATGGCCTGAAGAGTTCTGCGAGTTGATTCATCTAACAAAGCTCAAAATCATTAAATGTCCCGATTTATCAGACTTGCCTGAAGCGATTGGGAATTTGGTCAGTTTAGAAGTGTTGGAGCTTGAAGCCTGTCCTCTTTCAGAGCTTCCTGACTCAATCGGGAATCTTAAGAAATTAAAATCTCTGAAGATTTTTTGTTCGGTAATTGAAAAGTTGCCTGAACACATGGGTGAGCTCAAGTGTCTAACACATCTCGGCTTAAACTGTTGCCATTTTCTATCTGCCTTGCCTGAAACGATTGGAAATCTGATCAATTTAGAAGTACTGAGTCTAAGGTACTGTTTTGAGTTGTCAGAGCTGCCGCAGTCGATCAGAAATCTTAAAAAGTTGAACATTCTTGACATCCACGCTTGCTGCAAAATGATGGAGTTGCCTGAACATATTGGTGAATTGAAGAGTTTAACGAAGCTGAAAATGGTTGATTGTTATGCATTGAGAAAATTGCCTGAATCAGTTTCAGATCTTGAGCAGTTAGAGGAAGTGATATGCGAAGACTGGGACGCAGAACATCTATGGACACCCTTGTTACCCACTCTCAAAAACCTTCACATCGTGGCGCGG
>FraveV4A2_6g50110.t1
ATGGCGGTTGTGGGGGATTTTCTTGTAGGGAAAGCACTCGAGTTACTGTATGGTGGTGTCGAAACGTTGATTGCCAATAATCTACTCTTTGAAGCTCTCTCCACCGACATCAAGGCCAAGCTAGATGCTTTGAGACCGATGATCCAAAAGATGGTACAACGTAATCATCAGCGACCGGATGGTCCAGAGGATCCAGTCCTAAGAGATTTACGAGTATTAATGGAGGAAGGTGCAGTTGTCGTCTCCAACTGCTGCTCTAAGATTCGTATTTGGAACTTCTATAAGAAGTACAAGTACACCAACAAGCTTCTCAAGCTGAATGAAGCTCTTGAGAAGCAGCTGAGTTTACTGAATGTGCGTGTAGCAGTTGTTACAGACGAGAGCAATGGCATGCTGCATGAGCTCTTAGATATTGCGAATCAAAACAAATCTGCAGGAATTGAAGCAGGTTGTGCACTACCTGAACTACCGTCACTTATAGTTGGATTGGATATTCCACTGAAGGAATTGAAGACGGAGTTTTTTAAGGATGAAGTATCACTGCTTGTATTGACTGCTCCAGGAGGATGTGGGAAAACTACTCTGGCAACAAAGTTCTGTCAAGATCAAGACGTCAAAGATAAGTTCAAGGACAACATCTTCTTCGCCACTGTTTCTAAAAAGCCTAAGCTGGAGCTTATTATGACAGAGCTATACAAACAAAAGGATTATAAGGTACCTACTTTCCAGAATGGAGTATTTCCAGTGAAATGGCTACAACAAATTGTGGAGAAAGAAGGTGATATTCCTTTATTGTTGGTGTTGGATGACGTTTGGTCCGGATCAGAATCTCTTATTCAGAAATTTGAATTTACGATGTCAAATTACAAGATTTTAGTGACATCAAGGTCTGAGTTTCCGAGATTTGGCCCTTCATATCATCTCCAACTATTAGATGATGATAATGCAATGCAACTTTTTCATCACACAGCATTCTTAGGAGACAAGAGCTCTCATATCCCAAACGAACTTGCAAAAAAGATAGTAAAACACTGTAATGGATTTCCACTGGCTATTACAGTGGTAGGAAGATCACTTTGCAGTCAACCTATACAAACGTGGCGAAGTAGGGTAAATGAATGGTCAAAAGGTGCTTCAGTACTCGACTGTGAGATGGAATTGTTTCAATGCCTCCAAAGCAGCTTTGATGCCTTGGATAATGCAACGCCTAAGGTCAAGGATTGTTTGTTAGACCTAGGTGCGTTTCCAGAAGATTCTGAAATCCAAGTTACAGCTCTCATTGATATGTGGGCGGAGTTGTATGATCTAGATGAAGAGATGTCATGCATTGCCGAACTCTATGAACTCAACAATCGCAGTCTAGCTCTTCTACAAGGGGATATGCGGTTGGAAGTTGTACAGGAGGCAATAGAATATAATAGATACGTTGTTAGGCAGCATGATTTGCTCAGAGAACTGGCTATCTACAACTCAAAACGTGATCCGATGGAGCATAGAGAAAGACTGATCATAGAGATATGTGGAAACAATGTTCCCAAATGGTGGAGAGAACAAAAATATCCATACATAAATGCTCGCCTTGTATCTATCTCAACTGATGGAGAGTTCTCAGTGAAACTGCCCGACATGGAATTACCAAAGGCAGAGGTTCTAGTCTTGAATTCTCAATCAGAAACGTCCTATGCCATACCCGAATTTGTGGAGAGAATGCATAAACTAAAGATGCTGCTTGTCATAAATTATACCAGCTGGGCAAAATTGGAGAATTTTCAACTACTGGGCTCCTTATCAAATCTCAGGAGTCTCAGATTAGACGGCATCAATCTTTCTAGCATAACCAAGAGCCCAGTACAGTTGAAGAATCTACACAAGTTATATTTGAGAGCATGTCGAGATGAGAGCAGAGATCTGAAACTATCACATATTATATTTCCAAATCTGAAGGAAATTGTTTTAGAAAGCTGCTCTTTCTGGAAATTGACAGGAGTTTTCTGCCAGCTGATTCATTTAACAAAGCTCAAAATCACTAGAAGACGCCGGTTATACTGCGAGTTGTCTGAAGCCATTGCAAATCTGGTCAGTTTAGAAGCGTTGACGCTAGACGACGTCGGCTTAGTTGCAGGGATTCTTGAATCGATTGGGAATCTCAGGAAATTAAAACTTCTTAAGATTTATAACGATCGGGATTTAGAGAAGTTGCCGGAACAGATGGGTATGCTTAAGTGTCTGAGACATCTCATCATCGAGGGTTGTAGTAGGCTATCTGCGTTGCCTGAATCAATTGGAAATTTGGTGAATCTAGAAGTATTGAGTCTAAGGTATTGTACCCTCTTGTCAGAGCTGCCGGAGTCGATCAGAAATCTCCAAAAGTTAAACTTTCTTGACATGTATAGATGCATAGAGATCGAGGAGTTGCCTGAACATTTTGGTGAATTGAAGAGTTTAATGAAGCTGCAAATGGTTGGTTGTTATGCATTGAGAAAACTGCCTGAATCAGTTTCAGATCTTGAGCAGTTAGAGCAAGTGATATGTGTAGATTGGGATGCAACACATCTATGGACACCCTTGTTGCCCACTCTCAAAAACCTTCGCATCGTCGTGCGGGAAGGCAGCAAATCCTTTGTCCCTTTTTGCCCAACTTCCCCTCGAAACTTCATTGGAACAGACCACAAAGGTCGAGCAAAACACAACAAAAAGAAAGCTAACAAAGCTGAAAGAGCAAGAGGGAAACTAAACACTGCTACAAACCACTACAGACAAAAAGCAAAGAAAGACAAAAGCAGA
>FraveV4A2_6g50120.t1
ATGTCAAATTACAAGATTTTAGTGACATCAATGTCTGAGTTTCTGAGATTTGGCCCTTCATATCATCTGCAACTATTAGATGATGGCAATGCAATGCAACTTTTTCATCACACAGCATTATTAGGAGACAAGAGCTCTCATATCCCAAAAGATATTGCAAAAAAGATAGTAAAACACTGTAATGGATTTCCACTGGCTATTACAGTGGTAGGAAGATCACTTTGCGGGCAACCTATAGAAGCGTGGCGAAGTAGGGATATTGAATGGTCAAAAGGTGCTTCTGTACTCGACTGTGAGATGGATTTGTTTCAATGCCTCCAAAGCAGCTTCGATGCCTTGGATAATGCAACGCCTAAGGTCAAGGATTGTTTGTTAGACCTAGGTGCGTTTCCAGAAGATGCTGAAATTCAAGTTACAGGTCTCATTGATATGTGGGCGGAGTTGTATGATCTAGATGAAGAGATGTCATGCATTGCCAAACTCTATGAACTCAACAATCGCAGTCTAGCTCTTCTACAAGGAACGTGGTCGGGAAAACTGCTAGAGTCCGCTGGGGTGGAGAAACGTTCTGAAGCGTACGTGCACACTTTTCTTAAATTGCGCACGTCCCTCCGTTCGCCACAGTCCGGCGCCGACGACAGCAAAGTGATCGGGGACGCTGCTGGAGTCTTCTGGGGTGGAGGCACGCCGTCGTCTGCGCCGGACGGTGGCGAACGAAGTGACGTGCGCACTTTAAAAGGCAAGAGCCCAGCAGAATTGAAGAATCTACACAAGTTATGCTTGAGGAAATGTACATATTTTGATGGCAATGATCTCAAAATACCACATGTATTTCCAAATCTGAAGGAGATGGTCATTGATTCCTGCGAAATTTGGGAATTGCCTGAAGTGTTCTACGAGCTGATTCATCTAACAAAGCTCAAAATCACTAATTGCCGCTGCTTCTTTGGTTCACCTGAAGCGATTGAAAATCTGATCAGTTTAGAAGTGTTGAAGCTTGAGGGCTGTTTACAGATTTCAAAGGTTCCAGACTCAATTGGGAATCTCAAGAAACTAAAATTTCTTAAGATTTCTTTGAATTACAGGTTAAAGAAATTGCCTGAACACATGGATCAGCTCAAGTGTCTGACACATCTCATCGTCAATAAGTGTTGGCTGTCTGCCTGGCCTGAATCGATTGGAAATTTGGTCAATTTAGAAGTATTGAGCCTAAGCGAATGCACCCGCTTGTCAGAGTTGCCGGAGTCGATTAGAAATCTCCAAAAGTTAAACATTCTTGACATCGATATGTGCGTCAACCTCAAGGAGTTACCTGAACATATCGGTGAATTGAAGAGATTAAGCAACCTGCGAATGTTTAATTGTAGAGCGTTGAGAAAATTGCCTCATTCAGTTTCAGATCTTGAGCAGTTAGAGGAACTGAGATGCGAAAAATGGGCTGTGACACATCTATGGACACCCTTGTTACCCTCTCTCAAGAACCTTCGCTTCGTGGTGTGGACGCTCGATTCCAGT
>FraveV4A2_6g50130.t1
ATGGCGGTTGTCGGGGATTTTCTTGTAGGGAAAGCGCTCGAGTTACTGTATGGTGGTGTTGAAACGTTGATTGCCAATAATCTACTCTTTGAATCACTCTCCACCGACATCAAGGCCAAGCTAGACGCTTTGAGACCGATGATCCAGAAGATGGTACAACGTAATCACCAACCGGATTGTCCTGAGGATCCAGTTTTAAGAGATTTACGAGTATTAATGGAGGAAGGAGCAGTGGTCGTCTGTAAGTGCTTCTCTAAGATTCGTATTTGGAACTTCTATAAGAAGTACAAGTACACCAACAAACTTCTCAAGTTGAATGAAGCTCTTGAGAAGCAGTTAAGTTTACTGAATGTGCGTGTAGCAGTTGTCACAGACGAGAACAATGGTATACTACATGAGCTCTTAGATATTGCGAATCAAAACAAATCTGCAGCAATTGAAGCAGGTTGTGCACTACCTGAACTACCGTCACTTATAGTTGGATTGGATATTCCACTGAAGGAATTGAAGATGGAGTTTTTTAAGGATGAAGTATCACTGCTTGTATTGACTGCTCCAGGAGGATGTGGGAAAACTACTCTGGCAACAAAGTTCTGTCAAGATCAAGACGTCAAAGATAAGTTCAAGGACAACATCTTCTTCGTCACTGTTTCTAAAAAGCCTAAGTTGGAGCTTATCATGACAGAGCTATACAAACAAAAGGATTATAAGGTACCTACTTTCCAGAATGGAGTATTTCCAGTGAAGTGGCTACAACAAATTGTGAAGGATGAAGGTGATAATCCTTTGTTATTGGTCTTGGATGATGTTTGGTCTGGATCAGAATCTATTCTTCAGAAATTTGAATTTAAGATGTCAAATTACAAGATTTTAGTGACATCAAGGTCTGAGTTTCCGAGATTTGGCCCTTCATATCACCTGCAACTATTAGATGATGATAATGCAATGCAACTTTTTCATCACACAGCATTCTTAGGAGACAAGAGCTCTCATATCCCAAACGATCTTGCAAAAAAGATAGTAAAACACTGTAATGGATTTCCACTGGCTATTACAGTGGTAGGAAGATCACTTTGCAGTCAACCTATACAAACGTGGCGAAGTAGGGTAAATGAATGGTCAAAAGGTGCTTCAGTACTCGACTGTGAGATGGAATTGTTTCAATGCCTCCAAAGCAGCTTCGATGCCTTGGATAATGCAACGCCTAAGGTCAAGGATTGTTTGTTAGACCTAGGTGCGTTTCCCGAAGATTCTGAAATTCAAGTTACAGCTCTCATTGATATGTGGGCGGAGTTGTATGATCTAGATGAAGAGATGTCATGCATTGCCAAACTCTATGAACTCAACAATCGCAGTCTAGCTCTTCTACAAGGGGATATGCGGTTGGAAGTTGTACAGGAGGCAATAGAATACAATAGATACGTTGTTAGGCAGCATGATTTGCTCAGAGAACTGGCTATCTACAACTCAAAACGTGATCCGATGGAGCATAGAGAAAGACTGATCATAGAGATATGTGGAAACAATGTTCCCAAATGGTGGAGAGAACAAAAATATCCATACATAAATGCTCGCCTTGTATCTATCTCAACTGATGGAGAGTTCTCAGTGAAACTGCCCGACATGGAATTACCAAAGGCAGAGGTTCTAGTCTTGAATTCTCAATCAGAAAGGTCCTATGCCTTACCGGAATTTGTGGAGAGAATGCATAAACTAAGGATGCTGCTTGTCATAAATTATACCAGAAGGGCAAAATTGGATAATTTTCAACTACTGGGCTCCTTATCAAATCTCAGGACTCTCAGATTAGACGGCATCGATCTTTCTTGCTTAACCAAGAGCCCAGTACAGTTGAAGAATCTACACAAGTTGTATTTGAGAGCATGTGGATATAATAGCAGAGATCTGAAATTATCACATATTATATTTCCAAATCTGAAGGAAATTGTTTTCGAAAGCTGCCTTCTCCTGGAATTCACAGGAGTTCTCTGCGAGCTGATTCATTTAACAAAGCTCAAAATCACTAGTAGATTCCGGTTATCAAACTTGTCTGAAGCCATTGCAAATCTGGTCAATTTAGAAGCGTTGACGCTAGACGTCGGCTTAGTTGCAGGGATTCCTGAATCGATTGGGAATCTCAGGAAATTAAAACTTCTTAAGATTAATAACGATCGGGATTTAGAGAAGTTGCCGGAACAGATGGGTATGCTTAAGTGTCTGAGACATCTCATCATCGAGGGTTGTAGTAGGCTATCTGCGTTGCCTGAATCAATTGGAAATTTGGTGAATCTAGAAGTATTGAGTCTAAGGTATTGTACCCACTTGTCAGAGCTGCCGGAGTCGATCAGAAATCTCCAAAAGTTAAACTTTCTTGACATGTATAGATGCATAGAGATCGAGGAGTTGCCTGAACATTTTGGTGAATTGAAGAGTTTAATGAAGCTGCAAATGGTTGGTTGTTATGCATTGAGAAAACTGCCTGAATCAGTTTCAGATCTTGAGCAGTTAGAGCAAGTGATATGTGTAGATTGGGATGCAACACATCTATGGACACCCTTGTTGCCCACTCTCAAAAACCTTCGCATCGTCGTGCGGGAGGGCAGCAAATCCTTTGTCCCTTGTTGCCCAACTTCCCCTCCAGTTGATATGGTTGAAAAATTTCTAATTGCGTTTGAGAGACTCTTCAGAAAACCCCGGGTGCGCGGCGCACCCGGATGC
>FraveV4A2_6g50140.t1
ATGGCAATGGCTGTGGATTTCGTTGTGGGAAAAGCATTCGAGGCACTCTATGCGGGCGTTGAAGAGGTCATTCGGAATAATCTGATATTCTCCGATCTCTGCAAGGACATCAAAGACAGGCTCGACTGTTTAGCACCACTGATCCACGAGATGGGGAAATATAACCAACAATTGGATCTTACAAAGGAGTTGGAAGCTTTAGAAGGACTCATAAAGCGGGGGACAGAGCTCGTCAGCAAATGCTCTAAGCTTGGTAAGTGGAGCGTCCGGAACATCTACAAGAAGCAGAAGTACTCGAAGGAATTTCTTGAATTCAAAGAGTCTCTCCAAAAGGAGTTAGAGGTACTCAAGGTGCAGGTGGCAAGAGATGTGAAGAAGACTGGAGTTGCCGTGGAGAGTATGGCAATAGAAGTGAAGAAGACTGGAGTTGCCGCGGAGAATATCCAGGTTGTGCTTCAAAACATAGAAAGGGGTGTTTCATTGCTTTTGAAGAAGAATGAGGATTTAGAAATTGAAGCTTTAAGTGCAGCACTGCCTGAACTCCCAGAGCTGATAGTCGGATTGGAAGTTCCTTTGGAGCAACTGAAGGGGAAGATTCTTAAGGATGAGAGATCCATGCTCACCCTGACTGGTCCTGCAGGATGCGGCAAGACTACTTTGGCAGCAAAGTTTTGTCAAGATCAAGACATCAAAGATAAATTCCAGGAAAACATCTTCTTCGTCACTTTTACTAAAAAGCCCAACTTGGAGCGTATTATGAAAGGGTTATATGAACAAAAGGGTTATAAAGGACCTGCTTCCCATAATGAAGCAACTCCAGTGAAATGGCTTGAAAGGGTTGAGATGGAAAAAGGTGAAGATCCTTTATTGTTGGTCTTGGATGATGTTTGGTCTGGATCAAAATCTCTTCTTGAGAAGTTTGAGTACAACATGTCAAATTACAAGATTTTAGTGACATCGAGGTCTGAATTTCCGAAATTTGGTCCTTCATATCATCTACAACTATTAGATTATGAAAATGCAATGCAAGTATTTCATCATACAGCATCCTTGGGAGACAAGAGCTCTCATATTCCAGAACATCTTTCGAAAGAGATAGTAAAATATTGCAATGGGTTTCCATTGACCATTACAGTGGCCGGAAGATCACTTTGCGGGCAGCCTGAAGAAATGTGGCGAAGTAGAGTAGATGATTGGTCGGAAAGTTCTTCCATTCTTGATTTTGAGACGGGTCTGCTTCTTCAGCTCCAAACCAGCATAGATGTCTTAGAAAATGCTCCGCCTAAGGTCAAAAAATGTTTTTTCGACCTATGTGCTTTTCCGGGAGATGTTGAAATCCAAGTTACAGCTCTCTTTGATATGTGGGCAGAGTTGTATGATCTAAAGAAAGAGACGTCATGCATTGGCAAACTCTATGAACTCAACAATCGCGGTCTGGCTCTTTTACAAGAACCAGAAGGGGATAAACGTTTCGGAGCGGTACAGGAGGCAAAAGATTTCAGTGAATACGTCGTTAGACAACATGATTTGCTTCGAAAACTGGCTATCTACAACTTGAAAGGGGATCCGGTGGAGGATAGAAAAAGACTAATAATAGAGATATGTGGAAACAATTTTCCCAAATGGTGGAGAGAACAAAAATATCCATACATCAATGCGCGACTTGTATCTATCTCAACTGATAGAGAGTTCTCAGTGAAACTGCCCAACATGGAATTTCCAGAGGCAGAGGTTCTAATCTTGAATTTTCAATCAGAAACGCTCTTTGCCTTACCCGAATTTGTGGAGAGAATGCATAAACTCAAGATGCTGCTGGTCCTAAATTACTCTGGCTGTTATGTTGAAATGGATAATTTTGAGCTACTAGGCTCCTTATCTAATCTTAGGAGTCTCAGATTAGACGGCATCAATTTTTCTTGCATAACCAAGAGCCCAGTACAGTTGAAGAATCTACACAAGTTGTATTTGAGAGCAGGGAGCTACGAAGTTGAAGAGGAAGATGAATGGAGCTATGACGACGAAGATCCTGTTGAATTGTCACATGTATTTCCAAATATTAACGAAATGGTCATTGAGGCCTTCGATTTCTGGGAATGTCCTGCAGGGCTCTGCGAGCTGGTTCATCTAACAAAGCTCAAAATCATTTCTTCTGGTCGCAGTTCATTTGAGTTGCCTGAAGCCATTGGAAATCTGGTCAGATTAGAAGTTTTGAAGCTTGAGAACTTTGGAGTGCTTCCTGACTCGATTGGAAATCTCAAGAAATTAAAATTGCTCATCATCAGCCGCTTTTATTCGAAAGATGCCTTGCCTGAATCGATTGGAAGTCTGGTCAGTTTAAAAGTGTTGAGGGTTGAGGACTGCAAAAATCTTTCAGCCGTTCCAGACTCGATTTGCAATCTCAAGAAATTAAAATTTCTTAAAATTTCTAACAATAATGCATTTCAGTTTTTGCCTGAACAAATGGGCAAGCTCAAGTGTCTGAGACATCTCATCATCGACCGCTGTGATCGGCTATATAAGTTGCCTGAATCGATTGGAAAATTGATCAATTTAGAAGTATTGAGTCTAAGGTACTGTTACATATTGTCGGAGTTGCCTAAGTCGATTAGAAATCTCCAAAAGTTAAACTTTCTTGACATCGATGCATGCTGCAGAATAGAGGAGTTGCCTGAGCATGTTGGTGAATTGAAGAGTTTAAGAAAGCTGCAGATGGTTTTCTGTAATGTATTGAGAAAACTGCCTGAATCAGTTTCACATCTTGAGCAGTTAGAGGAAGTGATATGCGAAGATTGGCAGGCAAGAGAGTTATGGACACCCTTTTTACCCACTCTCAAAAACCTTAGCATCGTGCTCTGGAAGCCCAAG
>FraveV4A2_6g50310.t2
ATGGTTGCATTGCATTGCATCACTGATAATATTGCACACAGCTCTCTCCTCTCTTGTTTTCTAGTTTCTATTGAAGAGAGCTGGTTATTGAAAGCTAGAGTACTAGCTAGTCTGCAACACTACATCTGCATCATGGAAAACTTAGTTCTCGAAAAAGCATTCGAAGTACTGTGTGCTGGAGTTCAGGATCTGATTGTCAAGAATTTCATTTTCAAGTCTCTCCTCAACGACGCCAAATCCAGACTCGACGATTTGGCACCACTGATCAAGAAGCTGGCGGATTATAACCAGGTAATGGGTGGCCAAGAGAAGGAACTGGAAGCTCTAAAGGGAGTCCTGGCAAAGGGCCAACAGCTCGTCGACAAGTGCTCAACCATTACACGATGGAGCCCCTTCAAAAAGTACAAGTACGCCAGACAAATTCTCCAGTGGGAAAAATCTCTGAAAAGCCCGTTGAAGAGTGTGAAGCTGCAAGAAGCAGTGAATGTAATGGACATGAGGATCGATATGCAACGCATGATGCTGAAACAACAACATTCTGGAGAAAGTTCGAGTACTAGAACACGACTTGAACTTCCACCACTTCCACGGCTTATAGTTGGACTGGATGCTCCTATGAAAGACTTGAAGGAGAAGCTACTTTGCGATGATGGGGAGTCAATGCTTGTGCTCACTGCTCCTGGAGGCTGCGGGAAAACTACTTTGGCCACAATGTTTTGTAAAGATGAAGAGGTCAAAGGTAAATTCAAGAACAATATTCTCTTTATTCCTGTATCCCAAAATGGCAATTTGGAACTTGTTGTGAAACGACTTTGTAAATACCTGGGTTCTCCGGTTCGTAGTTTTCAAAACGAAATACATATGCTTCAATGGATCGAAACATTTAGAAAGGAAAGATCAGATCCTCTATTATTGGTCCTCGATGATATTTGGTCTGGACAAGAATCCATTCTTGAGAGCTTTCAATTTGAAATGTCAAATTTCAAGATTTTAGTGACATCAAGATCTGAATTTCCAAGATTTAGTTCTGTATATCAGTTAAAGTTATTGGATGATGACAACGCCATGAAACTCTTTTATCACTCGACATCATTGGGAGATAAGCGCTCTTCTCGTACTATAGAAGATATCTCAAGAAAGATAGTAAAGCGTTGCAACGGATTTCCACTTGCTATTACAGTTGTGGGAAGATCACTTGCTGGGCAGCCTTTAGAGGTTTGGCGAAGAAGAGAGTCGGAATGGTCTAAGGGTTCTTCAATTTTAGATTCTGAGACGAAATTGTTTCTTTGCCTCCAAAGCAGCTTAGATGCTCTTGATAAAGGATTTACAACTGTGAAAGATTGTTACTTAGACCTGGGATCTTTTCCTGAAGACTACAAAATCCCGGTTGGTGTCCTTATTGATATGTGGGCAGAGTTGTATGATCTAGATGATGATATTGTGTTTGCATATGTTCATGAACTATGCAATCGAAATCTGGCTACCCTTGTAGACGAAAGAGATGATGATTTGAAGATGGAGGGGGACGATTACTACGGTAAACGGTTTGTTACACAACATGACTTGCTTAGAGAGCTAGGTATTTACAACGCTAAGATAGACCCGGTAGATCAAAGAAAAAGAATCATGTTAGAAATTTGTGGAAACAATATTCCCCAGTGGTGGAAGGAACAGAAATATCAACCAACCAAGACTCGCTTGTTATCCATCACAGCTGATGGAGAATTTTCAATGAAATGGCCCCAGATTCAACTACCTGAAGCAGAGGTTCTTGTCTTGAATTTCGATACATACCCCTCATATCCCTTACCCGAATTTGTGGAGAAAATGGATAAACTGAAGGTAGTGGTAATCTTTTCTCGCAATGGCCTTTGTAATTTAAAAAATCTAGAACTGCTCCATCTCCTACCAAATCTCAAAAGAATCAGCTTGCATAGCATCGCAATAGATAGCATAAGAAAGAATCCCATTAAACTGAAGGGTTTGAAGAAGATATCTTTAAGCTCATGTCACCCAATGGCATGTTTCAGCAAAGGTGTTGGCAAAATGTCGGATGCATTTCCAAATCTAGAGGAATTAAACATTGACCGTTGTGGTGAGCCTGAAGAGTTGCTTGCGGATTTCTTTAATGTGATTCATTTAAAGAAAATCAGTATCTTTAACTGTTGGGATTTACGTAGTTTGCCTGAAAAAATTGGAAATTTAGTCAACTTGGAAGTACTGAGGCTAAGGGTATGTGGTAACCTTTTAAAGTTTACTGGCTCAGTTAGAAACCTCAAAAAGTTAAATTTCCTCGACTTGTCTGGTTGTTACCACATTCAGTTGCCTGAAGACATTGGTGAACTGAGCAGTTTAAGGAAGTTGGACTTGAGGAGATGCTACAAAATGTGGAAGCTGCCACCATCAGTTTCCGATCTTGATCAGTTAGAGGAAGTGAGATGCCTTGATTTTAGAGTCGGTTTATGGGAAGCCTTTCTACCCACTCTCACAAACCTACGCATAGTGGGGATTCCT
>FraveV4A2_6g50311.t1
ATGTTGATCACAGATGGACAATTCTCAATGGAATGGCCGCAGATTCAATTACCAGAAGCGGAGATGCGTTATGATCTATATAGCTTGCCTGAAGAAATTGAAAATTTAGTCAACTTGGAAGTATTGAGAGTAAGGCAATGTATTGACGGCTCAGTTAGGAACCTCAAAAAGTTACACGTCCTTGAAATGGTTGGTTGTTGCGACTTTAAGTTGCCTGAAGACATTGGTGAACTGAGCAGTTTAAGAAAGTTGGACATGAGGAATCGCTACGAAGTGAGGAAGCTACCAACATGGATATTGGATCTTGATCAGTTGGAGGAAGTGATCTGCGATGAAGATGGAGCCCTTTTATGGGAAGCCACTCTAACCACTCTCACAAACCTACGCATAGTTGCGATCTCCTTCACCTTGGACACTCTGTTGGACCTAATAAAATTAGTTGGAAAACTA
>FraveV4A2_6g50330.t1
ATGGCAAACTTGGTTCTCGATAAAGCATTCGAAGTGCTGTGTGCTGGAGTTCAGGATCTCATTGTCAAGAATTTCATTTTCAAGTCTCTCCTCCACGACGCGAAATCCAGACTCGACAAGTTGGCACCACTGATCAAGAAGCTGGCGCATTATAACCAGATAATGGATGGCCAAGATCAGAAGGAACTGGAAGATTTAAAGGGAGTCCTGGAGGAGGGCCAAGAGCTCATCAATAAGTGTTCAACCGTTACACGATGGAGCCCCTTCAAAAAGTACAAGTACGCCAGACAAATTCTCCAGTGGGAAGAATCTCTGAAAAGCCCGTTGGAGAGTGTGAAGCTGCAAGAAGCAGTGAATGTAATGGACATGAGGATCGATATGCAACGCATGATGCTGAAACTACAACATTCTGGAGAAGGTTCGAGTACTAGAACACGACTTGAACTTCCACCACTTCCACAGCTTGTAGTTGGACTGGATGCTCCACTGAAGGACTTGAAGGAAAAGCTCCTTTGCGATGATGGGGGGTCGATGTTTGTGCTTACTGCTCCTGGAGCCTGCGGGAAAACTACTTTAGCCACAATGTTTTGTAAAGATGAAGAGGTCAAAGGTAAATTCAAGAACAATATTGTCTTCATTACTGTATCCCAAAATGGCAATTTGGAACTTGTTGTGAGACGACTTTGTGAATACGTGGGTTCTCCGGAATCCATTCTTGAGAGCTTTCGATTTGAAATGTCAAATTACAAGATTTTAGTGACATCAAGATCTGAATTTTCAAGATTTGGTTTTTCATATCATTTAAAGTTATTGGATGATGACAACGCTATGGAACTTTTTTATCACTCAGCCTCACTCAGAGATGAGCGCTCTCATACTCTAGAAGATCTCTCGAGAAAGATAGTAAAGCGTTGCAACGGATTTCCACTTGCGATTACAGTTATGGGAAGTTCACTCTCTGGGCAACCTTTAGAGAGCAGCCTAGATGCTTTGGATAAAGGATTTTCGCTTGTGAAAGATTGTTACTTAGACCTGGGATCTTTTCCTGAAGACAAAAAAATCCCGACGGAGGAGGACGATTACTACGGTCAACGGTTTGTTACACAACATGACTTGCTTAGAGAGCTAGCTATTTACAACGCAAAGATAGACCCGGTAGATCAAAGAAGAAGAATCATGTTAGAATTTTGTGGAAACAATATTCCCAAGTGGTGGAAGGAACAGAAATATCAACAAACCAATGCTCGCTTGTTATCCATCACAACTGATGGAGAATTCTCAATGAAATGGCCCCAGATTCAACTACCTGAAGCAGAGGTTCTTGTCTTGAATTTCGATATATACTCCTCATATCCCTTACCCGAATTTGTGGGGAAAATGGATAAACTGAAGGTAGTGGTAATCTTTTCTCGCAGTGGCCTTTGTAAGTTAAAAAATCTAGAACTGCTCCATCTCCTACCAAATCTCAAAAGAATCAGCTTGCATAGCATCCCGATAAATAGCTTAAGAAAGAATCCCATTCAACTGAAGAGTTTGAAGAAGATATCTTTAAGCTCATGTCACCCAATGGCATGTTTCAGCAAAGGTGTTGGCAAAATGTCGGATGCATTTCCAAATATAGAGGAATTAAACATTGACGATTGCAATGAGCCTGAAGAGTTGCTTGCGGATTTCTTTAATGTGATTCATTTAAAGAAAATCAGTATCTTTGACTGTTATGATTTACGTAGTTTGCCTGAAGAAATTGGAAATTTAGTCAACTTGGAAGTATTGAGGCTAAGGAAATGTAGTAACCTTTTAAAGTTTACTGGCTCAGTTAGAAACCTCAAAAAGTTAAATTTCCTCGACTTGTCTGGTTGTTACAACATTCAGTTGCCTGAAGACATTGGTGAACTTAGCAGTTTAAGAAAGTTGGACCTGAGGAGGTGCTACCAAGTGTGGAAGCTGCCACCATCAGTTTCGGATCTTGATCAGTTAGAGGAAGTGAGATGCGATGATTTTAGAGTCGATTTATGGGAAGCCTTTCTACCGACTCTCACAAACCTACGCATAGTGGGCAGTGGCGTAGCTAGAAACTCGATT
>Maldo_HF_07495
ATGCTGGAACGGCGGCTTGGGACCTTAAAGATTGGAACTTGCGGGGCCGGGGGTGTTGGTAGCGGGTGGATGGAGGAGGCTGTGAGGAGGGTGAAGGATGAAGGACAGATGAAGTGGAAGGTGAGCAGTTCGGTGGTGTTGGGATTGGGAGTGGGGATGAAGATGGGAAAAGGCGAGGCTCGGGTTGGGGGGAAGGAGGATTTAACAGGAGTGGGTCGTCGGGGGGGGGGGGTGGGATTTGAAGGGAGTGGGTCGTCAGGGGAAGGGGGATTTAACGGGAGTGGGTCGTCGGGGAGGGGGGTGGGATTTGACCGGAGTGGGTCGTCGGGGGAAGGGGGATTTGACGGGAATGGTTCGTTGGGGGGTGGGGGGGAGGAGGAGGTTGCTGCGCTGGAAGAT
>Maldo_HF_07501
ATGCTGGAACGGCGGCTTGGGACCTTAAAGATTGGAACTTGCGGGGCCGGGGGTGTTGGTAGCGGGTGGATGGAGGAGGCTGTGAGGAGGGTGAAGGATGAAGGACAGATGAAGTGGAAGGTGAGCAGTTCGGTGGTGTTGGGATTGGGAGTGGGGATGAAGATGGGAAAAGGCGAGGCTCGGGTTGGGGGGAAGGAGGATTTAACAGGAGTGGGTCGTCGGGGGGGGGGGGTGGGATTTGAAGGGAGTGGGTCGTCGGGGGAAGGGGGATTTAACGGGAGTGGGTCGTCGGGGAGGGGGGTGGGATTTGACCGGAGTGGGTCGTCGGGGGAAGGGGGATTTGACGGGAATGGTTCGTTGGGGGGTGGGGGGGAGGAGGAGGTTGCTGCGCTGGAAGAT
>Maldo_HF_10539
ATGACCTCATCGTGTCTCGACGCGCATGACGCCATCACTGCGGCGGCTCGTGCGGCCACTCATGGGGATCGGAGACCTACTTTAGGCGAATCGTCTTCAACAGAGTGGCACAACATGGATCTACCAAAAGGCGAGATTCTAGTTTTGAATTTTCAAGCAAAGAACTATGCCTTACCCAAGTTCATGAAGAAAATGTTCAAGTTGAAGGTTCTAATAGTCATAAATGATGGCTTCTCACCTGTTGAGCTAAGCGACTTTGAACTGCTGTGTTCTTTGTCAAATCTAAAGAGACTAAGATTAGAGCACATCGGAAAGCTAGAGAATTTAGAAGTGTTGAGGCTAAGGTCCTGCACAGACTTGGAAAAGCTTCCAGGCTCGATTGAGAAACTCAGGACCAATTTTGAGGCTTACCTTTGGCAAAAATGGCAAGAATTCGCCGGAGAAAAGGGTTGCACAGTGAAGGGGTTGTTGTGCACAATAAGGAAGAAAGAATCCAATGGTGGTCTCGACTCCGTC
>Maldo_HF_12665
ATGCTGGAACGGCGGCTTGGGACCTTAAAGATTGGAACTTACGAGGGCGGGTGGATGGAGGAGGCTGTGAGGAGGGTGAAGGAGGAAGGACAAATGAAGTGGAAGGTGAGCAGTTCGGTGGTGTTGGGATTGGGAGTGGGGATGAAGATGGTGAAGGGAATGATTTTTGGGAGGCTTAACGACTTGAGTAAGATAAATTTGGCAAGATATCTCCTAAGGCATTTAAATCCTTCTATGATGAAGCAACATAGGTGCATTCTGTCTTGCATCCAGCTTTTCAACTATGCATTTGGAACTTTGACTACGGTCTACAATATGGTT
>Maldo_HF_18927
ATGGAACAAGGCTTGAAGATTCAAGTTGAGGAGCTTTTTGCAGAGGCTGATCTAGTAAAATGGTTTACTACGCTACGTAAGGCTGTGAAGGATGTCAAGGACAAGAATACGATGTTTAGAGAGCCACTCGAAAATCTCGATTCCAAGCTAGAAGAGTTAAATCCGCTGATCGAAAACATAGAGAACAAGTATTCGACCAAAAAGAAGAAAAAAGAAAAAGGCGTACCAAAGTTGAAAGACGTGTTGGATCAACCAAAATGGGAAGTGGGAAAAATGGTGAAACAAATAGAGAATGGAAATGAGCTCGTTCGCAAGTGCTCCAAGCGTACCCCGTGGAACGTCTTCCACGCCTTGCAACTTGGTGATTTAAAAAAGTGTCTAAACAGATTGTTGAGCATACTGAAGGAGGAGGGAATAAGGAATGTGTTCGGGAAGATGGTTGTTTCGAGGGAGAACTTGGGATCATTTACTACACTTGCAGATGTTACGGTTGGATTGGATGAGCCTTTGAGGGATTTGAAGAACATGCTTCTTAGGGACAACAATGTCTCAATGGTAGTGCTGAATGGTTTCGGAGGATACGGGAAGACCACATTGGCAATTAAATTCTGTGAAGATAAGGAAGTCAAAGCTATATTCAACAAAAATATCTTCCTTGTCCCCATTTCGAAAGAGCCCAACTTAGATGTTATACATGCGCTACGTCAACGCATGGCAGGACCAGATGATCCTCTACTGTTGGTCCTGGATGATGTTTGGTCCAATTCCGAATCTCTTCTTCGGGAGTTTTATGATTTGAAATTGAAAAAGTGCAAGATCTTGGTGACATCGAGAATTAAATTTCGAGGATTTGGCACTCCGTATAATCTCAAACCCTTGAATCATAAAGATTCAATGACTCTTTTGCGTCATTCAGCATCCCTGGGAGATATCTCGCCTGATCAAGATCTTCTGGAGGAGGTACTAGAGCACTGTAAGGGACTTCCGCTTGCCATTTCAGTGATTGGGAAATCACTTCGCGGAAAAGATACAGAATTCTGGCGTTCAAGACTAGCAGACTGGTTTAAAGGTTCTATTCCTGATTCTGAGTCTGACGCTGAGTTGCTTCTTAGTCTTCAAAGTAGCATAGATGCCTTAGGTGACAACGAGGCTATCATCAGGGAATGTTTCATGGACCTTGCTTCATTTCCTGAAGGTCAAAGAATCTCTGCTGCTGCTTTCATTGATATGTGGGCAGAGTTATATAACCTAGATGAGGACTCTCTGTCCATTACGATCCTCCACAAGCTCGCCAGCAGAGGTCTGGCAAATCTTGTGATCACTAGGAATATGGAGATTCTGGATGACTACTACATCGAACACTTTGTTAGACAGCATGATCGGCTTAAAGACCTGGCTATCTACAATGCGAAACTAGACCCAATAGAATATAGAAAAAGACTGATTGTCAAGTCTCAACCCATCAATGCTCGCCTATTATCAATCTCCTCTGGAAACAATGTGAATTCGGAAACCTTGCGTGAAAATAAAAATCAAGTGGAATTGATAGTATCATCAATTCGGGGAAAGCTTCACCGGCAGCCTCCATTCCCAGCTTGTATTTCGATAGGACCATTTCACCACGAAGAAGAGAACTTACAAGTGATGGAGGAAATCAAACGGTGGTACTTACATCGGCTACTTGAAAAACCTACTTCAGAGACCAGCTTGGAGTGCTTTGTCGAGGCCATTAAGGCA
>Maldo_HF_21202
ATGGCAGTGACGGACTTCTTCGTCGGCGAGATCACGACGGAGCTCCTGAAAAATTTGATCGCCCTCTCCCGCAAGTCATGCAACAGCAGAGGAATCGCCGAGGAACTCAAAACCTCAGTCGAGCAGCTCCTCCCCATAATCCAAGAAATCAAGTACTCCGGCGTTGAGCTACCGGCCGAACGGCAGTTCCAGCTCGACCGCATGTCGGAAGTTCTCCAGAACGGCCTCGAACTGGTCCAAAAAATCCTCGCGACACCGCGCTGGAACTTTTACAGGCACGTCCGATTGGCGAAAAAGATGGAGGCTTTGGAGAAGACAGTGTCCAGATTTCTTCAGGGCCCATTACAGGTCCATATCTTGGCCGACGTCCACCACATTAGGGCGGGGATGGATCAGCGGTTCGACCGGCTTGATTGGTCGAACCGGACGCTGGAACAGCGGCTTGGGACCTTAAAGATTGGGACTTGCGGGGGCGGGGGTGTCGGTGGCGGGTGGATGGAGGAGGCTGTGAGGAGGGTGGAGGAGGAAGGGCAGATGAAGTGGGAGGTGAGCAGTTCGGTGGTGTTAGGATTGGGGGTGGGGATGAAGACGGTGAAGGGAATGATTTTTGGGAGGGAGGATTTGAGGGTCGTTGGGATTTGTGGGATTGGTGGCTCTGGAAAAACCACCCTCGCTAGAGAGCTTTGCAAGGATGATCAAGTCAGATCTTATTTCAGTGATAGAATTCTGTTCCTGACTGTATCACAGTCTCCAGATGTGAACCAGTTGAAGGCCAAGATTGTGCAGTTCATCATGGGGAACCAAATTCTCAGTCCCAATTCTGTGCTTCCCCAATGGAACTTGCAATATGAATGGATTACCGCAACGAAAACTCTGGTGGTTTTGGATGATGTGTGGTCACTGGCAGTGCTTGAGCCGCTGCTCTTTAAGATCCCAGGCTGCAAGTTTCTTGTGGTCTCACGTTTCAAATTCCCAACCGTCCTCAATGCCACTTATGATGTTGAGTTGTTGAGGGAAGAAGAAGCACTCTCTCTGTTTTGTCACTCTGCTTTTGGCCAAAAGTCCATTCCTCCTGCTGCTGATAAAAATTTGGTCAAGCAGATTGTTAACAAGTGTAAGCGGCTTCCTTTGGCTCTCAAAGTGATTGGAGCTTCACTGAAGGACCAGCCTGAATTGTGTTGGGCAAATGCAAGGAGCAAGTTGTCGAAAGGGGAAGCTTTTTGTGAGTCCCATGAGAACAATCTACTTAAACGTATGGCAACGAGTCTCGACTGCTTATCCAAAAATGTTAAATCATGTTTCTTGGATTTGGGTGCGTTTCCAGAAGACAAGAAGATCCCTCTTGATGTCCTTACCAATATGTGGGTTGAAATACATGGCATCGACGAAGAAGAAGCGTTTGCTATTCTTGTTGAGCTTTCAAACAAAAATCTCCTCACCCTGGTGAAAGATGCAAGAGTTGGAGACATATATAGCAGTTGCTATGACATATCTGTTACACAACATGATGTGCTGAGGGACCTTGCTCTTCATTTGAGCAATGATGGCAGCGTGAACGAACGCAGTCGATTGCTTATGCCAAGAAGAGAGACTGAACTTCCAAGAGAATGGGAGAGGGATTCAGATCAGCCATTTCACGCGAAGATTGTATCAGTTCATACCGGTGAAATGAAAGAGATGGACTGGTTCCAGATGGAGTTTCCCAAATGTGAAGTGCTGATTTTGAATTTTTCATCGGACAACGATTACCTTCTTCCTCCTTTCATTGAAAACATGCCAAAGTTGAGGGCATTGATAATCATGAATTACAGTACGTCAAATTGCATCCTAAATGGCTTTTCAGTCTTCTCAAACTTAACCAACTTGAGAAGCCTCTGGCTCGAAAAAGTATTTGTCCCTCGGTTATCCACCATCCCCCTGAAAAATCTGAGGAAAATCTATATAATCCTATGCAAGATCAGTAATAGCCTTGATCAATCCACCTTTCCTCGGCTCACAGAGCTCACAATCGATCATTGCGATGACTTATTCCAGCTGCCTTCGTGCATTTGCACAATGCCTTCGCTCAAGAACTTGAGCGTAACCAACTGCCACAGCCTATACCAGCTCCCAGCTGATTTGGGAAGGCTGCAATCTCTACAGATCCTAAGGCTATACGCGTGTCCGGCACTGCAGACGCTTCCAGCCAGCATTTGCGATCTACTTCGCTTGGAGTACATTGACATTTCCCAATGTGTAAATTTGAGATGCCTACCCATGGACATTGGTAAGCTAGCAAGTTTGGTAAAGATTGACATGAGGGAATGTTCACAAATTAGCAATCTGCCGAAATCCGCTGCAGCGTTACAGTCCCTGCGCCGTGTAGTGTGCGACGAGGATATTTCTTGGATGTGGAGAGATGCAGAGAAGGCATTGCCGGAGCTTCATGTTCAGGTGGTGGAGAAACATTTCGATCTGGACTGGCTCGATGAA
>Maldo_HF_21205
ATGGCAACGAGTCTCGACAGCTTATCCAAAAAAGTTAAATCATGTTTCTTCGATTTGGGTGCATTTCCAGAAGACAAGAAGATCCCTCTTGATGTTCTTACCAATATGTGGGTTGAAATACATGGCATCGACGAAGAAGAAGTGTTTGCTATTCTTGTCGAGCATTCGAACAAAAATCTCCTCACCCTGGTGAAAGATGCAAGAGATGGAGACATATATAGCAGTTGCTACGACATATCTGTTACACAGCATGATGTGCCGAGGGACCTTGCTCTTCATTTGAGCAATGATGGCAGCGTGAACAAACGCAGTCGATTGCTTATGCCAAGAAGAGAGACTGAACTTCCAAGAGAATGGGAGAGGGATTCCGATCAGCCATTTCAGGCGATGATTGTATCAGTTCATACCGGTGAAATGAAAGAGATGGACTGGTTCCAGATGGAGTTTCCTAAATGTGAAAGTTCTACGAATGCACCATTCCACCGAATACCTGAAACCACGAAAGTTGTTCTTCAAGATGGAAGAAACATCTTCATCCAACCGCAAGTAGACTTGAAAGCGGCGCCAATTACTATGACGAATACATCGAATGCCATCCTAGGTGGCTTTTCAGTCTTCCCAAATTTATCCAACTTGAGAGGCTTCTGGCTCGAAAAAGTATCCGTCCCTCAATTATCTACCATACCCCTGAAATATCTGAGGAAAATTTTTATAATCCTATGCAAGATCAGTAATAGCCTTGATCACTCGGCCTTTCCTCGGCTCACAGAGCTCACGATTGATCATTGCGATGACTTATTCCAGCTGCCTTCGTGCATTTGCGCAATGCCTTCGCTCAAGAACTTGAGCGTAACCAACTGCCTATACCAGCTCCCAGATGATTTGGGAAAGCTATACGCATGTCCGGCACCGCAGACGCTTCCGCGCAGCATTTGCGAGCTACTTCGTTTGAAATACATTGACATTTCCCAATGTGTAAATTTGAGATGCCTTCCCATGGAAATTGGTAAGCTAGCAAGTTTGGAAAAGATTGACATGAAGGGAATCAATCTGCCGAAATCCGCTGCAGCGTTACAGTCTCTGCGCCGTGTAGTGTGCGACGAGGATATTTCTTGGATGTGGAGAGATGCAGAGAAGGCATTGCCGGAGCTTCATGTTCAGGGGGTGGAGAAACATTTCGATCTGGACTGGCTCGATGAA
>Maldo_HF_21208
ATGCAAGGTACGTGCTTAAAAGATGGAGACATATATAGCAGTTGCTACGACATATCTGTTACACAGCATGATGTGCTGAGGGACCTTGCTCTTCATTTGAGAAATGATGGCAGCGTGAACGAACGCGGTCGATTGCTTATGCCAGGAAGAGAGACTGAACTTCCAAGAGAATGGGAGAGGGATTCAGATCAGCCATTTCATGCGAAGATTGTATCAGTTCATACTGGTGAAATGAAAGAGATGGACTGGTTCCAGATGGAGTTTCCCAAATGTGAAGTGCTGATTTTGAATTTTTCATCCGACAACGAGTACCTTTTGCCTCCTTTTATTGAAAACATGCCAAATAATAGCCTTGATCAATCCACCTTTCCTCGGCTGACAGAGCTCACAATCGATCATTGCGATGCCTTATTCCAGCTGCCTTCATGCATTTGCGCAATGCCTTCGCTCAAGAACTTGAGCGTAACCAACTGCCACAGCCTATACCAGCTCCCAGCTGATTTGGGAAAGCTGCAATCTCTACAGATCCTAAGGCTATATGCGTGTCCGGCACTGCAGACGCTTCCGGCCAGCATTTGCGAGTTACGTTGCTTGAAGTACATTGACATTTCCCAGTGTGTAAATTTGAGATGCCTTCCCATGGACATTGTGACGGACTTCTTCGTCGGCGAGATCACAACGGAGCTCCTGAAAAATTTAATCGCCGCCATCTCCCTCAAGTCATGCAACAGCAGAGGAACCGCCGAGGAACTCAAAACCTTAGTCGAGCAGCTCCTCCCCATAATCCAAGAAATCAAGTACTCCGGCGTCGAGCTACCGGCCGAACGGCAGTTCCAGCTCGACCGCATGTCGGAAGTTCTCCAGAACGGCCTCGAACTGGTCCGAAAAGTCCTCACGACACCGCGCTGGAACTTTTACACGCACGTCCGATTGGCGAAAAAGATGGAGGCTTTGGAGACGACAGTGTCCAGATTTCTTCAGGGCCCATTACAGGTCCATATCTTGGCCGACGTCCACCACATTAGGGCGGAGGTGGATCAGCGGTTCGACCGGCTTGATTGGTCGAACCGGGTGCTGGAACAGCGGCTTGGGACCTTAAAGATTGGGACTTGCGGGGGCGGGGGTGTCGGGGGCGGGTGGATGGAGGAGGCTGTGAGGAGGGTGGAGGAGGAAGGGCAGATGAAGTGGGAGGTGAGCAGTTCGGTGGTGTTGGGATTGGGGGTGGGGATGAAGACGGTGAAGGGAATGATTTTTGGGAGGGAGCATTTGAGGGTCGTTGGGATTTGTGGGATTGGTGGCTCTGGAAAAACCACTCTCGCTAGAGAGCTTTGCAAGGATGATCAAGTTAGAACTTATTTCAATGAGAGAATTCTGTTCCTGACAGTGTCACAGTCTCCAGATGTGAACCAGTTGAAGGCCAAGATTGTGCAGTTCATCATGGGGAACCAAATTCTCAGTCCTAATTCTGTGCTTCCCCAATGGAACTTGCAATATGAATGGATAACCGTAACGAAATCTCTGGTGGTTTTGGATGATGTGTGGTCACTGGCAGTGCTTGAGCCGCTCCTCTTTAAGATCCCGGGCTGCAAGTTTCTTGTGGTCTCACGTTTCAAATTCCCAAACGTTCTCGATGCCACTTATGATGTTGAGTTGTTGAGGGAAGAAGAAGCACTCTCTCTGTTTTGTCACTCTGCTTTTGGCCAAAACTCCATTCTCCCTGCGGCTGATAAAAATTTGGTCAAGCAGATTGTTAACGAGTGCAAGCGGCTTCCTTTGGCTCTCAAAGTGATTGGAGCTTCATTGAAGGACCAGCCTGAATTGTGTTGGGCAAATGCAAGGAGCAAGTTGTCGAAAGGGGAAGCTTTTTGTGAGTCCCATGAGAACAATCTACTTAAACGTATGGCAACGAGTCTCGACTGCTTATCCAAAAAAGTTAAATCATGTTTCTTGGATTTGGGTGCGTTTCCAGAAGACAAGAAGATCCCTCTTGATGTCCTTACCAATATGTGGGTTGAAATACATGGCATCGACGAAGAAGAAGCGTTTGCTATTCTTGTTGAGCTTTCAAACAAAAATCTCCTCACCCTGGTGAAAGATGCAAGAGATGGAGACATATATAGCAGTTGCTATGACATATCTGTTACACAACATGATGTGCTGAGGGACCTTGCTCTTCATTTGAGCAGTGATGGCTGCGTGAACGAACGTAGTCGATTGCTTATGCCAAGAAGAGAGACTGAACTTCCAAGAGAATGGGAGAGGGATTCAGATCAGCCATTTCATGCGAAGATTGTATCAGTTCATACCGGTGAAATGAAAGAGATGGACTGGTTCCAGATGGAGTTTCCCAAATGTGAAGTGCTGATTTTGAATTTTTCATCCGACGACGAGTACCTTTTGCCTCCTTTTATTGAAAACATGCCAAAGTTGAGGGCATTGATAATCATGAATTACAGTACATCAAATGCCATCCTAAATGGCTTTTCAGTCTTCTCAAATTTATCCAACTTGAGAAGCCTCTGGCTCGAAAAAGTGTCTGTCCCTCAATTATCTACCATCCCCCTGAAAAATCTGAGGAAAATCTATATAATCCTATGCAAGATCAGTAATAGCCTTGATCAATCCACCTTTCCTCGGCTGACAGAGCTCACAATCGATCATTGCGATGACTTATTCCAGCTGCCTTCGTGCATTTGCGCAATGCCTTCGCTCAAGAACTTGAGCGTAACCAACTGCCACAGCCTATACCAGCTCCCAGCTGATTTGGGAAAGCTGCAATCTCTACAGATCCTAAGGCTATATGCGTGTGCGGCACTGCAGACGCTTCCGGCCAGCATTTGCGAGTTACTTCGCTTGAAGTACGTTGACATTTGCCAGTGTGTAAATTTGAGATGCCTTCCCATGGACATTGGTAAACTACCAAGTTTGGAAAAGATTGACATGAGGGAATGTTCACAAATTAGCAATCTACCGAAATCCGCTGCAATGTTACAGTCTCTGCGCCTCGTAGTGTGCGACGAGGATATTTCTTGGATGTGGAGAGACGCAGAGAAGGCATTGCCGGAGCTTCATGTTCAGGCGGCTCAGAAGCAACAAAGTGGCTTATTTCACAAGCACGTTAGCCTGAAGCCAAAAGTTAGGACAAACACTTTTGAAATACTTGTAACGTCTGAG
>Maldo_HF_21209
ATGGCAGTGACGGACTTCTTCGTCGGAGAGATCATCACGGAGCTCCTGAGAACCTTAATCGCCATCTCCCGCAAATCATGCCACAGCAGAGGAACCGCCGAGGAACTCAAATCCTTAGTTGAGCAGCTCTTCCCCATAATCCAAGAAATCAAGTACTCCGGCGTCGAGCTACCGGCCGAACGGCAGTCCCAGCTCGACCGCATGTCGGAAGTTCTCCAGAACGGCCTCGAACTGGCCCGAAAGGTCCACGCGACACCGCGCTGGAACTTTTACAGGCACGTCAGATTGGCGAAAAAGATGGAGGCTTTCGAGAAGACAGTGTCCAGATTTCTTCAGGGCCCATTACAGGTCCATATCTTGGCCGACGTCCACCACATAAGGGCGGAGGCGGATCAGCGGTTCGACCGGCTTGATTGGTCGAACCGGATGCTGGAACAGCGGCTTGGGACTTTAAAGATTGGGACTTGCGGAGGCGGGGGTGTCGGTGGCGGGTGGATGGAGGAGGCTGTGAGGAGGGTGGAGGAGGAAGGGCAGATGAAGTGGGAGGTGAGCAGTTCTGTGGTGTTGGGATTGGGGGTGGGGATGAAGACGGTGAAGGGAATGATTTTTGGGAGGGAGGATTTGAGGGTCGTTGGAATTTGTGGGATTGGTGGCTCTGGAAAAACCACTCTCGCTAGAGAGCTTTGCAAGGATGATCAAGTTAGATCTTATTTCAGTGAGAGAATTCTGTTCCTGACGTCTCCAGATGTGAACCAGTTGAAGGCCAAGATTGTGCAGTTCATCATGGGGAACCAAGTTCTCAGTCCCAATTCTGTGCTTCCCCAATGGAACTTGCAATACGAGTGGATCACCCCAACGAAAACTCTGGTGGTTTTGGATGATGTGTGGTCACTGGCAGTGCTTGAGCCGCTGCTCTTTAACATCCCTGGCTGCAAGTTTCTTGTGGTCTCACGTTTCAAATTCCCAAACGTTCTCGATGCCACTTATGATGTTGAGTTGTTGAGGGAAGAAGAAGCACTCTCTCTGTTTTGTCACTCTGCTTTTGGCCAAAAGTCGATTCCTCCGGCTGCTGATAAAAATTTGGTCAAGCAGATTGTTAACGAGTGCAAGCGGCTTCCTTTGGCTCTCAAAGTGATTGGAGCTTCATTGAAGGACCAGCCTGAATTGTGTTGGGCAAATGCAAGGAGCAAGTTGTCGAAAGGGGAAGCTTTTTGTGAGTCCCATGAGAACAATCTACTTAAACGTATGGCAACGACTCTTGACTGCTTATCCAAAAAAGTTAAATCATGTTTCTTGGATTTGGGTGCGTTTCCAGAAGACAAGAAGATCCCTCTTGATGTCCTTACCAATATGTGGGTTGAAATACATGGCATCGACGAAGAAGAAGCGTTTGCTATTCTTGTTGAGCTTTCAAACAAAAATCTCCTCACCCTGGTGAAAGATGCAAGAGATGGAGACATATATAGCAGTTGCTATGACATATCTGTTACACAACATGATGTGCTGAGGGACCTTGCTCTTCATTTGAGCAGTGATGGCAGCGTGAACGAACGCAGTCGATTGCTTATGCCAAGAAGAGAGACTGAACTTCCAAGAGAATGGGAGAGGGATTCAGATCAGCCATTTCACGCGAAGATTGTATCAGTTCATACCGGTGAAATGAAAGAGATGGACTGGTTCCAGATGGAGTTTCCCAAATGTGAAGTGCTGATTTTGAATTTTTCATCAGATGACGAGTACCTTCTTCCTCCTTTCATTGAAAACATGCCAAAGTTGAGGGCATTGATAATCATGAATTACAGTACGTCAAATTGCATCCTAAATGGCTTTTCAGTCTTCTCAAACTTAACCAACTTGAGAAGCCTCTGGCTCGAAAAAGTATTTGTCCCTCGGTTATCTTCAATCCCCCCGAAAAATCTGAGGAAAATCTATATAATCCTATGCAAGATCAGTAATAGCCTTGATCAATCCACCTTTCCTCGGCTGACAGAGCTCACAATCGATCATTGCGATGACTTATTCCAGCTGCCTTCGTGCATTTGCGCAATGCCTTCGCTCAAGAACTTGAGCGTAACCAACTGCCACAGCCTATACCAGCTCCCAGCTGATTTGGGAAAGCTGCAATCTCTACAGATCCTAAGGCTATATGCGTGTCCGGCACTGCAGACACTTCCAGCCAGCATTTGCGAGTTACTTCGCTTGAAGTACATTGACATTTCCCAGTGTGTAAATTTGAGATGCCTTCCCATGGACATTGGTAAACTACCAAGTTTGGAAAAGATTGACATGAGGGAATGTTCACAAATTAGCAATCTACCGAAATCCGCTGCAATTTTACAGTCTCTTCGCCTCGTAGTGTGCGACGAGGATATTTCTTGGATGTGGAGAGACGCAGAGAAGGCATTGCCGGAGCTTCATGTTCAGGCGGCTAAGAAGCAACAAAGTGACTTATTTCACAAGGACTTTAGCTTGAAGCCAAAAGTTAGGACGAGCACTTTTGAAATATTTATTGTTAACGACTGTAAGCGTCTTCCTTTGGCTCTCAAAGTGATTGGAGCTTCATTGAAAGAACAGGCTGAATTGTGTTGGGCAAATGCAAGGAGCAAGTTGTCGAAAGGGGAAGCATTTTGTGAGTCCCATGAGAACTTATCCAAACAAGTTAAATCATGTTTCTTGGGTTTGGGTGCGTTTCCAGAAGACAAGAAGGTCCCTCTTGATGTTCTTACCAATATGTGGGTTGAAATACATGCATCGACGAAGAAGAAGCGTTTGCTATTCTTGTCGAGCTTTCGAACAAAAATCTCCTCACCCTGG
>Maldo_HF_21543
ATGGAAGCGGTCCTTGCGTCAGTTGTAGGATCTGTTGTAAAAGTACCATTTGAATGGCTGTTTGAAGCCGCCAAAAAGGCGCACGAGATGGCTAAGACGTTTCCAATTCACCACAGTAATCTCATTTCAACGCTAGACTCTTTGGTACCGCTGATCGCGCAGATAAACCACACCGGAACCAATTCGGTTTCTGAAAATTTTACAAGAACAATGGAGGATGGCAAGAAGCTGGTCGAAAGGTGCGAGGGGAAGCTGAACTACTTTGAAAAGGCTAAATATGCTCAAGAGATTGTTGAATTGGACAAATCTCTTCAAAGACTCTTGCTTCTGCTGGCTGTGCAGTTAGGAGTTAATTCCGCGGTGGTGCTCAACCGAATTGATGCAAATCTTGTGCCTCAAAATCAAATCCGATACCGTATTACAACTAGGTATGCAGTTCCTTACCTTCCACACGATACACTTCGGCTGGATACACAATTGGCACAATTGGCTGAGATCAGGATGAAACTCCTTACGGACAACGCGCCGTCAATGCTTGTGCTCACTGCTCTGCCAGGATGTGGGAAAACCTATTTGGCAAAAATGCTTTGTCATGATCGACGAGTCAAAGCTAAATTCAAGGACAATATCTTCTTTACCACGGTTTCCAAAAACCCCGACATTGATGTCCAAGAATTCTGCCACCATGCCGGATTCAGGTCACCTGCTTTAGAAAATGAAGAAATTGCAGCTGGGCAGAATCCTTTCCTATTAATCTTGGATGATGTTCCGTCTACATCAGAATCCCTTCTTCACGAGTTTAATCAAATCAACATTTCAGATTCCAAGATTTTGGTGACATCAAGATGCCATTTTCCCAAAGTCGGGTCCCCACATGAAGTACAACCATTGAGCAATGACGACGCAGAGACTCTTTTTTGTCGTTCGGCATTCCGGAATACGAGCCTCAGCAAAGGTGATTTTCAGGAAGAGTTGAACAAGATAGTAAGCCACTGTAAGAAATTTCCACTTGCCATTACAACGATAGGAGGGTCACTTTGTAATCAGCCTATAGAGAAATGGAGACTCAAATGCACAGAATTATCTGAAGGTTCGATTCTCGAGTCAGAGGAAAGTTTGCGTGTGGTCCTCCAGAGTTGCTTAGATGACTTGAATAAAAGAATGGCTACTGTCAAGGATTGCTTCAAAATGGCTACTGTCAAGGATTGTTTCAAAGACCTTGGTTTATTTCCCAAAAACCAAAGAATCCCCGTTGCTGCCCTCCTTGATATGTGGGCAGAGTTCTATGAGGGATCAAATGATAACATGTCAATGGTGAACCTCTACGAGCTCACCATCTGCAATTTGGCCAGTATTGTAATCACAAGGAATAAGGGTATAGATGGCTACTATGGTGAACACTTTGTTATGCAACATGATATGCTTAAATTGCTATCAATCCTTGAGATGAAGACGATGGGACATAGACTGATTATCGACATACGTGAAAAGGAGCTTCCACCAACATGGTGGACGGAGAACCAGCAGAAAACGAATAAGGCTCGTTTGGTATCTGTCTCAACTGGCGAATCGTCCTCAACAGAGTGGCACAACATGGATCTACCAAAAGGCGAAGTTCTAGTTTTGAATTTTCAAGCAAAGAACTATGCCTTACCCAAGTTCGTGAAGAAAATGTCCAAGTTGAAGGTTCTAATAGTCACAAATGATGGCTTCTCACCTGCTGAGCTAAGCAACATTGAACTGCTGTGTTCTTTATCTAATCTAAAGAGACTAAGATTAGAGCGTATTTTGATTCCTTTGATAAGCAAGAAGAGCATTCAATCGAAGAGTCTAAAGAAGATATCTTTATTCATGTGTAACGTCAGAGAAGCATTTGGAAACTCTTCCATCCAAATTTTTGAGATATTCCCATACCTAGAGGAGTTGCACATCGACTATTGTAGCGATTTGGAGAAATTGCCTGCCAAGCTATGTGATCTTAAACGCCTAAAAGTTCTCAGCATCACCAACTGTCATAAGCTATCTGTCTTGCCTGAAGACATCGGAAAGCTGGAGAATTTGGAAGTGTTGAGGCTAAGGTCCTGCACAGATTTGGAAGAGCTTCCAGGCTCGATTGAGAAACTCAGTAAGTTGTACTTTCTTGACATATATAATTGTTCCAGCATTAAGGAGTTGCCCGAATGCATTGCAAAGATGAATGGTTTAAGAAAAATCAACATGGCACAATGTTCAAGATTGAATCTGCCTGTGTCAGTGTATGATCTTCATCAGCAACTAGAGAAAGTGACATGTGACGAAGACAAAAGAGATTTCTGGGAATCTGTCTTCTCAAATCCCGACAAAATAACGGTGGCTAATGAAGAATTCAACCTGAATTGGCTCCACAGACCTCAGAAT
>Maldo_HF_25508
ATGGATAAATTAAAGGCTCTAATAGTCACAAAATACGGTTTCTTACATGCAAAGTTGGGTCATTTTCAACTACTTGGTTTGTTGCCAAATCTTAAGAGAATCAGATTGCAACACATTTCTGATCCTTCTATAACAAGGCATCTCGTACAACTGAAGAATCTACGAAAGATATCTTTGTTCATGTGCAACATCGGTCAAGCTTTTAGCAATTGTTCCATCCCAATTTCAGATGCATTTCCAAATCTCGAGGAAATGAACATTGATTGGTGCACTGAGTTGAGAGAATTGCCCGCCGACCTCTGTAATCTTGTTCAGCTAAAGACACTCAGCATCACCACCTGTCATATGTTGCGTGCCTTGCCCGTGGAAACTGGGAAGCTGGTCAATCTAGAAGTGCTGAGGCTGAGGTCTTGCACAAACTTGTTGGAGTTGCCAGGCTCGATTCGGAACCTCAGGAAGTTACACTTTCTTGACATATCTGATTGCGTCGGCATTAAGTCGTTGCCTGAAGGCATTGGCGAGATGATCAGTTTGAGAAAGCTCACCATGAGACGTTGTTGGGGACTGCAAGGGCTTCCTCGATCTCTTTTAGATCTCGAGCGATACTTGAATGTTGTTGGTGGAACAGGGTCTTCTAACTTTGCACCACTT
>Maldo_HF_25509
[truncated: 957,405 more chars]
