# Supplementary material for: Transcriptomics of long‐term, low oxygen storage coupled with ethylene signaling interference suggests neofunctionalization of hypoxia response pathways in apple ( Malus domestica )
Source: Plant Direct. 2024 Dec 20;8(12):e70025. doi: 10.1002/pld3.70025 (PMC11660084; doi:10.1002/pld3.70025)
Supplement: Supplementary file 2 — Data S2: Homologs of all 606 hypoxia response genes identified in this study across 42 representative species of land plants). [file PLD3-8-e70025-s004.gz › 01-integratedGeneFamilies_dir/4602.fna]

>gnl_Ambtr_v1.0_evm_27.model.AmTr_v1.0_scaffold00126.52
ATGGGGAGAAAGAAGTTTAGAGAGAGAGAAGAGGCCCAGAAGAAGAAGAAAAAGAAGGTGGGTTTTAGTGTGAGAGAGAAGATAGAGAGGTATGTGAAGATGGTGAGGCCCCTTTTCGGGAAAGGAGAGAGAAAGTCTGTGTATGATGAGAGAGAAAGTTGCAGAAGCTCATACTCTTATTCATTTTCAGGGAATTTGACTATGGGGTGTGGAGGAGAGAGAAGAGGAGAGAAAAAGGGAGGTGAGGTTTCCGCCCCAGCTTCTCTGAGGACAACTCCAACTAACAGTGGCCTTCTTTTCCCTTCATCAAATGGCAAAGTTCCAATGAATTCATGTTCTTATTCTTCACAAGATAGCACCATGGAAGAGATTCAGAGCGCCATACAAGCGGCCATTGCTCACTGCAAAAATTCAATTTCCATGAAAGAGAACCGCCATGGAATCTCAGCTCCT
>gnl_Ambtr_v1.0_evm_27.model.AmTr_v1.0_scaffold00025.380
ATGGAAGCTCTCAAGACTCTCTCTCTTCCCCCCGCCCATAGCACCTCCCTCTCTCTCTCTGCTCGATCCAGCAACGCCACTGAGGAAGATGGCAGAGCCGCTCGCCTCTCTCTCTCTCTCTCCTCTCTCAAGAAGCTCAAAACTCGCTTCTCCTCTGTTTTTCGGGCGAAACCCGAAAAGCCCACCAAACCAAAGTCCCCCATTGATGTCATCCAGAGGTACCTCAGAAAAGTGAAGCCCCTCTGCGAGAGGATCTCGCAGAAACAGAGGGTGAGAGAGAGGAGCGAGAAAGAAGAGAGGGATTCGGGGTTCGAGAGTTGCAGAAGGTATTCGATTTCTTTCTCTGGAAACTTGGGGTATTCGGAGATGGGAAGAAGGAGAAGGAGAGCGAGCGGGCTCTCTTATTCATTTGGAAGTTGCCCTTCTTCGATGAGGTCTTCTCCTACTCACAGTGGCCTTCTCGGTAGATCGTCATGTCCTGTTTCTCACTCTTCTCTTGATAGTAGCATGGAGGAGTTGCAGAGCGCCATTCAAGGTGCCATTAATCACTGTAAGAGGACACAGGAAGTTAAGATC
>gnl_Aquco_v3.1_Aqcoe6G144500.1
ATGGACATTGATCAAGAACTGCAAAAGAAGACAGACAAGGTGGGAGAAGAAGAAAAGCCAAAGCAAGAAGACACAACAACTAAGCCAAGGTCATCTATCAGCACTTCACCTTCATCTTCTCCCTCACGCGAATTTTCTTTCACAATTTCACTTCATCCATCCTCCTGTGGATCCAACATAACCAACTCTTTTGCAATAGACCTATCCCCAGCGGACGAAATTTTCTTCCACGGACACCTCCTTCCTCTCCATCTCATTTCTCACCTTCCAATCTCTCCTCATTCCTCCAATAAATCTTTAGATAACTTCAATCTTCTCATGAAAGATGTAGAAGAAGATCATAAGCAGAATGACTACATGGATGATGATAACGACGACATGATGATGAAAAGTAGAAGCAATACTACTACTACCAACACAACCACTAACAATATACATAGTAAAAAAGGTGGGAAAAGGGGAACTTTCAAGATAAGGTTATCCTCATTCTGGTTTACAAAAAGGCGCAAAGGGTCTGAATCCGGAGAAAGAAAAGAGGAAAAGAAGAATAAGGTAAGATTTGAAATGAGTCATGTATTTAAGAGATATCTGAAAATGGTTCAACCAAATATGTTCTCTAAAGGCAAGAGAGAAAACCGCCAACTGCATGGACGGTCGTGTTCATTCACAGAGAATTTATGTTTGAAAGAAAAGCAACTATGGAGAGCAAGAAGAGGAGGATTATCAGCACCAGCAACTATGCAGACATCTCCAACAAACAGTAGTGGAAATCTTAATACTGACAGTTTATTTCCTTCTAAGAATGGTACAAGCATGGAAGAGTTACAAAGTGCAATCCAAGCTGCTATTGCACATTGCAAGAAGTCCACTGCAGTCAAAATTGAGACACTCAACTTC
>gnl_Aquco_v3.1_Aqcoe5G154300.1
ATGAGCAACCAACCACAACAACAGAAGAAGGAGAAGGAAGGAGGAGTGGAAGCAGAGAAAACAAGAGAAGGAAAAGAAAACCAACTAACAAAGCAACCATCATCTGCCATCACTTCTTCTCCACCTTCAGCTTCTTCATCTCCTTCTCATGAATTCTCTTTCACAATCTCTCTACACCCTTCATCGGTTGTGCCAAATAAAACTAAGTCATCACCACCTTCATTTGCTATAGACTTGTCTCCTGCAGATGATATCTTCTTCCATGGTCATCTCTTACCTCTCCATCTCCTCTCTCACCTTCCCATCTCTCCTCGCGCTTCTACAACTTCCTTTGAAAGTTTTAGTCTTCCACTTGAAGATCAAAAACTCAATAGCAACTTGAGCATCAATAAAAGCAATAACAACACCAATACTAAAGGAAGAAACAAGGCCAAGACCTTCTCCTTGTTTGGGTTTTCTAAACGGCGAAAAGGAGGTGAAGTTGGAGAAAGAGAGAGAGATGAGAATGAAGAGATAAAGAGGAAGAGGAAGCTGAGATTCAATGTGAGACATATATTTAGGAGGTATGTTAGAATCATTAGACCTCTCTTGATCTTCAAAGGAGTGAAAAGAGAAAATGGTCAATTGCGAAGACAGCCTTATTCATTTTCAGGCAATTTAAGTTGGAAAGGCAAGCATGAGTTGAGAGGAAGAAGAGGAGAATTTTCAGCACCAGCATCCATGTATACATCTCCAACTAATAGTGGTCCACTTGTCCCCAACACATCCATTTCTTCCTCTAAAAGTGATAGTACCATGGAGGAATTACAAAGTGCAATTCAAGCTGCCATTGCACATTGTAAGAACTCCATTTCAATCAAAGAAGAGAAAATCAATTGT
>gnl_Arath_TAIR10_AT5G42750.1
ATGGAAACTAATCTACAACAGGTGAAGAACAGTTCTCAAACTTTTTCTGAAAAGCAAAACCCTAAACAAGAAGCTTCACCTTCACCAATATCATCCACTTGTTCTTCTCCTTCTCATGACTTCTCTTTCACTATCTCTCTCCAGCCTCTCTCTTCTTCCTCAAAACACATCAGTCCTACTCTTAGAAGCCCATCCAAAACGACATCGTCTTATCAACAAACCGATCCTTTCGCCGTCGACTTATCCCCCGCCGATGAAATCTTCTTCCACGGCCACCTTCTTCCTCTCCATCTCCTCTCTCACCTCCCTGTCTCTCCCCGAACTTCCACAGGCTCGTATAATGACGGATTTACCCTCCCCGTCAAAGATATATTACCCGACCAGCCCACAAACAACAACAACAACACTGAAAACGCTATCACCAACATAAGTACCGAGGCAAAGGACGACAACACCGAAGACAAAGCAGAGGGCGAGATTCGGGTAAAAACCAAACCCATTAAGTCATTTTCTCTCTTTGGTTTATCAAAATGGAGAAAGGGTTTTGAAAGCAACGAGCGAGAACAAGAACAACAACAACAGAAGATCAAGAAACCTATGAGCTTAGACCTAAGTCACGCCGTCAAGAAGTACATAAGGATGTTGTTTCAGAAAAGAGGAAACGGCACGCAGTTTTGGAACAGAAGACAGACTTCTTCTTACTCTTTCTCTTCCTCTCTTATGGGTCCAAACGGAAACAGCAAAACAATGATTAATGGATCTTACAACAAGAGAGATCTCATAAGAGGAAGGAGAGGTGAATTGTTCTCGGCTCCGGCGTCGATGAGAACATCTCCGACTAATAGTGGCCATCTTCGTGTGTCTACGGCCGGACTATCGTCAAGCTCGGGGTCCACGTCATCATCGTCAAGTGATAGTACCATGGAAGAGTTACAAGCTGCGATTCAAGCAGCTATTGCTCATTGCAAGAACTCAAGCGCCGTTGATCGTGATGATAAGGTTAAGGATTCT
>gnl_Betvu_v1.2_Bv1_022700_dxas.t1
ATGGAAAGTCAGCTACAAGAAAATATTAGAAAAACAGCAGAAGAAAACCGAAGCAATCTAGAACCGCAGCAGCAACGAGCGACACCAGCAACAATAGCAAATTCATCACCAGTTATATCAGCATCTTCTTCTCCATCCCATGAATTTTCCTTCACTATTTCCTTGCATTCATCTACAACAACAACAGCAACGTCAAACCCTGCTTCCATAGATAAATCAAAGCAGCAGCAGCAGCAGCAGCAGCAGCAGCAGCAACAACAACAGTCACAACCGCCTTCGTTAGCAATTGATTTATCACCAGCAGATGAAATCTTCTTCCATGGTCACTTGCTTCCTCTCCACTTCCTTTCTCACCTCCACACTTCCTCGCCTCGCCCCTCTACACATTCACTCGACAGTTTTGCTCTCCCCAACAAGCACGAGTCGAAAGACCGTACTACAGAAAACAGCAACATCAGCTGCAATACTTGCAATGAAGACGATCACTGCATCTCATTCAACAAAGAGAATGATGATGAAAGCAACATCGAAATCAATCTCCACAGCTGTCAAACAGCAAAAGAAGGAACAAACGATAAATCTAAATCATCTTTTTCCCTGTTTGGGTTGTCAAAACGGAAAAAAGCGCCAACTGAAGTTAAGGAAAAATCATCATCAGAAGGGATTTCAGAACACAAGAGCAGGAAGCTCAAGTTTGATGTGAGTCAATTTCTGAAACGATATCTGAATATGGTGAAACCTTTGTTATCTCCTAGAGCAGGCAGAAGAGACAACAATGTCCGAGGTCGACGACAGTCGTATTCTTTCTCAGGGACGGTGACTCCGAGAGATAATAGAGAAGGTCTGATGAGAGGAAAGAGAGGTGAGTTTTCGGCGCCGGCGTCGATGAGGACTTCACCTACTAATAGTGGCCTTCTGCTGGCTACTGCGGGGGTAGCATCACCTGTAAGTGATAGCACCATGGAAGAGTTGCAGGCTGCCATTCAAGCTGCTATTGCTCATTGCAAGAATTCCATCTCATCTGAAGATAAATCACAAGAGCTATCCTCAGTTCCTGTGAAT
>gnl_Carpa_v0.4_evm.model.supercontig_49.5
ATGGACACCCACGAAAAACGCAGAGACAAACAGCGCGAAGAAGGTGATGAAGAAGCTAAATTACCCTCCGCCTCTTCTTCTCCTTCCCATGAATTCTCCTTCACCATCTCACTTCACCCTTCTGCAGATAAAACCAAGTTATCCCTGCAACCTTCTCAGTTCGCCATAGATTTATCTCCTGCAGATGACATTTTCTTCCACGGTCACCTTCTTCCTCTCCACCTTCTCGCTCACCTTCCTCTCTCTCCTCGTTCCTCTACCAATTCCACGGACAGTTTTACTCTCCCCATCATCAAAGACGATACTCAAAGACCTAACAACACCAACCTCGAATCCACAAACTCCGTTGATAAAACAAATAAGCTACCTGAAACTACCCTGGAGGAATCAACAAGCAAGCCCAGGTCTAATTTCTCTTTTTTGTTCCGGCTGACCAGATGGAGAAAAGGGTTGGAAGGTAAACAAGAGGAAGAGAAGGAGAAGCAGGGGAAGAAGAAGAAGTTAAGATTAGAATTAAGTGATGTGATAAAGAGGTACGTGAGAATGGTTCGGCCATTGTTGTTCTTCAAAAGGAGAGAGAAAGTGCAGCTGCGCAGGCAGCAGGCTTACTCGTTTTCAGGCAATCTGAGTAATTCAAGAAACAAGGCAGAGTTGAGGGGAAGAAGAGGAGAATATAACTCTGCACCCGCATCCATGAGAACATCTCCTTCAAACAGCGGTCTTCTTCTTGCAACCACAAGTATTACTTCTTCTTCTTCTTCCTCCGACAGCACCATGGAAGAGTTGCAGGCTGCAATTCAAGCTGCAATTGCTCATTGCAAAAACTCCATTGCTGTAGAAGATAAACTAAAA
>gnl_Elagu_v2.0_p5_sc00011.V1.gene916
ATGGCCCCGGCCGACGACATCTTCTTCCATGGCCACCTCCTTCCCCTCCACTTCGTGTCCTATTCCTCCATCTCTCCCCGCCCTTCCGACATCTCCATCGAAAACCTTAGCCTTCCTCTTGAGTACCAAAACAACTATCGCCATAACAACACCGAGACTGGCGAGACCAGGGAGAGAACCAAGTTCAAGTCCTTGTCTTCCTTCTTCGGGCTTGTAAAGTGGAGGAAGGCGAGTGACCCAGGAGAAAAAGAGGAGGAGAAGAAGAAGAAGAAGGGAATTGACGTGAGCCGGTTCCTAAAAAAGTATGTTACTATGCTGGAGCTTTTCTTCTTCTTTAAGGGAAAGAAGGAGAAGCGTGACCTTCGTCGCAGACATTACTCCATCTCGGGATATTCGAACCCAAAGGAGAGGGTTGGATGGAGGAGAAGAAGAGGTGAAGTCTCTGCACCAGCCTCTATGAGAACGTCTCCGACGAACAGCGGCCTCCTCTCGGCCTACTCGGACGTGAGCACGATGGAAGAATTCCAGAGTGCGATCCAGGCAGCCATAGCGCACTGTAAGAATTCTACTGCACCGAAGGAGGAGAAA
>gnl_Elagu_v2.0_p5_sc00101.V1.gene110
ATGGACGGACAGAAGCCCCAAAGAGGAGAGAGAGAAACCAATCAGGAATCAAAGGAAGACAAGGGGATTATCCCACCACCTTCACCTCCATCTTGCACCTCTTCCCCTTCCCATGACTTCTCCTTCACAATATCTCTCCAACCTACTTTCATGCCATCACCAAAACCCATCAACTGCATGGAGACCACACCATCCAATATTGCAGTAATCGACATGGCCCCGGCAGATGACGTCTTCTTCCATGGCCACCTCCTCCCCCTCCATTTCCCCACCCATCCCCACATCTCACCCCGCCCTTCCGACATCTCCATAGAAAACGTCGGCCTTCCTCTTGAGAATTTCTACAGCCACAACGATACCGACACCAGTGAGAGCAGGGAGAGAACAAAATTCAAGTCCTTCTCTTCCTTTTTTGGGCTTGGAAAGTGGAGGAAGGCGAGTGACATGGGAGAAAAAGAGGAGAGCAAGACGAAGAAGAAGAAAGGATTCGACGTCATGAGCCGTTTCCTGAAGAAGTATGCGAGATTGGTGGAGCCCTTCTTATTCTTTAAGAGGGAGAGTAGAAAGGGTGACCTTCGTCGTCGACCTTACTCCTTCTCGGGTCGTCCGAACCCAAAGGAGAAGGTTGGATGGAGAGGAAGAAGAGGTGAATTCTCTGCACCAGCCTCCATGAGAACATCTCCAACCAACAGCGGCCTCCTAACAGCTACCTCCCTGACCTTCAATTCTTCAGATGAGAGCACGATGGAAGAGCTCCAGAATGCAATCCAGGCAGCCATAGCGCACTGTAAGAATTCTACTGCAATGAAGGAGGAGATATGTAAA
>gnl_Eucgr_v2.0_Eucgr.F00237.1
AAAACCAAGAACCCGACTTCCCGAGCGATTGACCTGTCTCCTGCTGATGACATCTTCTTCCATGGCCACTTACTCCCTCTCCACCTCCTCTCCCATCTCCCCGTCTCTCCGCGCTCCTCCGGCAATTCCTTGGACAGCTTCACCCTCCCCATAAGGGACTTCCCAGATGATCAAGGCTCCATCAAGAGTTATGGCAATTATGACCGTGGCGACAGCGATGAAGATGACCGTGGTGGCTATGGCAAAAGCAGCGAACACAAGCAGAAGATAAATGGTGATGAAGAGAGTGAAGCTCCTCGGGGAAGAAGCAAGCTCAGATCCTTTTCCATATTTGGGATACCCAGACGGAATAAGTCAAGAGCCAGTGAAGTTGGAGATGGGGAAGATTACAAAGAGAAGCAGAAGAGGAAGAAAGTGATCAGCTTTGACATGGCCCAGATGTTGAAAAGGTATGCAAGAATGGTGAGGCCACTTTTGCTGTTTAGAGGCAGGAGAGGAGAAGAAGGTGCCCAATTCAGAAGGCAGTCACATTCTTTCTCAGGGAATGTCGATGGGAGGAGAAAGAATCCAGAACTGAGAGCTCCTCAATTCTCAGCACCAGCATCAATGAGGACATCCCCAACCAACAGTGGCCTGCTAGTTCCAACCGCAGCCCTCACTTCTTCTACCTCAGATCAAAGCACCATGGAAGAGTTGCAGGCTGCAATTCAAGCTGCAATTGCCCATTGCAAGAACTCCATTGCAGCCGAAGGAAAGCTCAAGGCT
>gnl_Eucgr_v2.0_Eucgr.F02356.1
ATGGAAACCTATGAACAGCAATACCTGAAAGCAAGAAAAGGGAGACCACTATCACAACAACACTCGTCAACCTCCGCTGCTATGTTCTCGTCGTTGTCAGCGCCTTCCTCGCCGTCATCATCTCCTGAGTTCTCCTTTGCGGTCTCTCAAAACCCTTCCTCGACCATGGTCCCCAGTGAAGCCTCGGCGGCAGTCGACTTATCGCCTGCAGATGACATTTTCTTCCACGGCCACTTGCTTCCTCTTCATCTCCTCTCTCCACTTACCTCGCCGCCATGTCCCACGAGCCCTTTCAGCCATTCGTTTTACCCCCTTACGGAGCTGGATGGTCGGAGCATCATCGGAGGTAGTAATGCTTCCAGCGGCAGCAGCGAGAGCACTGTCAACGGAGAGAAAACTCAGTGGACCAAGGTTAAAGGCGTGATGCAGAGGAGGAAGAAATTCTTTCCCTTCTTTTTATTCGAATCGTCGAGGTCGACAAAAGAACATAAATCCGGAGAAGACAGAGATAGCAAGGAGAAGATAAAGAGATGGTTGAAGCTTGATCATCTCAGAAAGGCTTGGAAGAGGTATTCCAGGATGACCGATTCGCCATTCTTGGGAGAAAGCAAAGAAGATATTGGGTTCGATCCGGAGCCCAAGACGTTTTCAGGGAGTTCGAGCTTTACAAATAAGCAAGCAAGTTTCTCCGTCCCGGTATCGATGATGGCCTCCCCAGATAATTATGGTCTTCGCCTGGTTGCGAAGACGGAAACTGATCGTAGCACCATGGAAGAGTTGCAGGCGGCGATTCAAGCTGCGATTGCTCATTGCAAAAGTTCCATGGCCCTGGAAGAAAAGCACAATACC
>gnl_Manes_v6.1_Manes.05G172300.1
ATGGCGACCAAACAGCATAGAAATACCAGAGAGAATTCTGAGAACAAGCATGAAGATATCAAGTTGAAACAAGAAGGAAATCAACAGGTACAAATTACTACATCTCCTGCCTCACCTCCTTCAGCTTCTTCATCTCCTTCTCATGAATTCTCCTTCACAATCTCTCTCCACTCTTCCTCAACACCAGTTCCTGATAAAGCCAAAGCTCCTCCTCCTTCATTTGCTATTGATTTGTCTCCTGCAGATGATATTTTCTTCCATGGCCATTTGCTTCCTCTTCATCTCCTCTCTCACCTTCCTGTTTCTCCTCGCTCATCCACCAATTCCATGGATAGCTTTACTCTCCCCATCAGAGAATTATTAGCTGATCAGAAACCCAATAAGAGTAACATCAACAACTGCAGCAGCACCAGCCATGGAAATAGCAGCAACGTGAAGAACAACATTAACTGCAGCAGCAGCAATGGCGAGAGAAAAGCTAGAAGCAAGCCGAAGCCTTTCTCTTTATTCGGATGGCGAAAAGGGTGTGAAGTTAGAGAATCAGAAGACAAGGAGAAGCAAAAGAAAAAGCTTAGATTTGAAGTAAGTCAAATATTAAAGAGGTACATGAGAATGGTTAGGCCATTGACGTTCTTCAAAGGAAAGAAAGAAAATTTCAATATACAGAGGAAACCCCATTCATTTTCTGGAAATTCAAGCTTGAGAAATAAGCAGGAGTTGAGAGGAAGAAAAGGAGGATTCTCAGCTCCAGCTTCCATGAGAACATCTCCAACAAACAGTGGCCTTCTTGTGGCAACTGCGCCAGCTGTTGCTTCTCCTACAAGTGATAGTACAATGGAGGAATTGCAAGCTGCAATTCAAGCAGCAATTGCTCATTGCAAGAACTCCATTGCTGCTGAAGAGAAGATCAAATTC
>gnl_Manes_v6.1_Manes.18G035600.1
ATGGAGACCAAACAGCATGGAGACACTAGAGAAATATTTGTGGACAAGCATGAAGATATCAAGTTAAAACAAGGAGACCTACCACCAGCCAAGCAACAGGCAGCCACTATATCCCCTGCCTCACCACCTTCAGCTTCTTCCTCTCCTTCTCATGAATTCTCCTTCACAATCTCTCTCCATTCTTCCTCTATACAATTCCCAGATAAGGCCAAAGCCTCTCCTCCTTCATTTGCTATTGATCTGTCTCCTGCAGATGACATTTTCTTCCATGGCCACTTGCTTCCTCTCCATCTTCTCTCTCACCTTCCTGTCTCTCCTCGATCATCCACCAATTCGACGGACAGCTTTACCCTCCCCATCAGAGAATTATTAGATGATAAAAAGTCCAACAGGAATAACAACAACTCCAGCACCAGCCATGGAAATAGCAGCAACGTCAAGAACAATAACAATAGCAGCTGCATTAAAACAAATCAACAACAAAGCAGCAACTGGGAGACAAAGGCTAGAAGCAAGCCTAAGGCTTTCTCTTTTTTCACTCGGCGAAAAGGATGTGAAGTTAGAGAATCAGAAGGTAAAGAGAAGCAAAAGAAGAAGATGAGATTCGAAGTGAGTCATATACTAAAAAGGTACGTGAGAATGGTTAGGCCATTGTTGTTCTTCAAAGGAAGAAGACAGAAGAATCATCCCCATATCCAGAGGCAACCCCATTCGTTTTCAGGCAATTTAAGCTTGAGAAATAAGCAGGAGTTGGAAGGAAGGAGAGGAGAATTTTCTGCGCCAGCTTCCATGAGAACATCTCCAACAAACAGTGGCCTTCTTGTAGCAACGGCAACCCTTCCTTCTTCTACTAGTGATAGTACCATGGAGGAATTGCAGGCTGCAATTCAAGCAGCAATTGCTCATTGCAAGAAGTCCATTGCCTCTGAAGAGAAGGTCAAGTGC
>gnl_Medtr_Mt4.0v1_Medtr3g101560.1
ATGGAAACACAACAACACCAAAACATCATTGAAGAAGAAAAAAACAACCATTCAATCCAATTAGAACAAACATCATCACCAAAACATCCTTCTTCACCCCCCTCTTCTTCTTCTTCACCTTCTCATGAATTTTCTTTCACAATTTCTCTCCACTCTAATTCCTCCACAACAATCCATGACAAATCCAAACCACCTTCACCTTCTCTTGCACTTGATTTATCTCCAGCTGATGACATTTTCTTCCATGGTCATTTACTTCCTCTTCATCTCCTTTCTCACTTCCCTTCCTCACCGCGATTTTCCACCAATTCAAATGATAGTTTCACTCTTCCAATAAGAGAATTATTACAAGATGAAAAGATTAGAAAAGACACTAGCAGCTGCAACACCAGCCACAGAGAAGACAATATCAACATCAACATCAACAATACAAGAGGAGTTACAAAGGATGAAAACAAGTCCACCAATACTAAAGCTAGTAGTTTCTCATTGTTTGGATCATCAAAAGGAAATCATAACAATAAAGAGAAGCATAACAAGAAGAAACTTGTTGGGTATGATATGATTCAAGCATTGAAAAAATACTTAAAAAATGTGCAACTTTTTAGAGGGAGAAGAGAAAAGAATGGATTCCATGGAGAAGCTTATTCACGTTCAGGGAATTTAATAAGGAAAAATAAGCCAGAAGTGAGAGGTAGTAGAGGAGAATATTCAGCACCAGCTTCAATGAGAGCTTCTCCAACAAATAGTGGCTTATTGCTTGCAACAGGTGGTTCTCTTTCTTCATCTTCTTCTAATAATAGTTCCATGGAAGAGTTACAAGCAGCTATTCAAGCTGCAATTGCTCACTGCAAAAATTCTATTGCAAAAGAAGATAAGCTCAGT
>gnl_Medtr_Mt4.0v1_Medtr1g019750.1
ATGGAAAAACAAATTGAAGTAGAAAATCAACAACAAAAACCATCACAACCATGTTCACACCAAAATTCACAATCCTCTTCCCCTACTCATGATTTTTCCTTCACAATTTCACACAACTCTTTCAACACAACATTCCCTAATAATCACAATAAGTCCAAATTATCTTCACATAATTCCTTTACAGCACTTGATTTATCTCCAGCTGATGATATTTTTTTCCATGGTCATTTACTTCCTCTCCAAATCCTCTCACACTTCCCTTCATCGATATCGCCTCGCTCTTCGACAAATTCAATGGACAGTTTTACTCTCCCTATAAGAGAATTATTCTCAGAAGATGATGATGAAAATCTCCCCACAAAAGACATTAGCAGCAGCAACAATAGTAGCAAAAGTGAAAACAGCAGCAAAAATATAGAATCATCAAAAAAGGTAGAGGGTAAGTCCAAGTTTTCTTTTTTATCATTTAGTTCAAATAAAGCACCAAAAGGGTGTCTTAAAGAGAAAGAAGATAAAGTGAAGAATAAGAAGAAGCTGAGATTTGATTTTGATGTGTTACATGCAGTGAAAAAGTACTTAAGAAAGGTGAAGCCACTTTTCAAAAGAGAGAAAATTAGAGAACAAAAAAAATCTTATTCTTATTCAGGAAAAAATGTAACACCTAGAACTAGAAATAAACAAGAATTGATGAAAGGTTGGAGTATGAAATTAGGACAATATTATTCAGCACCAGCATCAATGAGAACTTCTCCAACAAATAGTGGTGTTCTTTTTGCTACTACACCTCTTCCTCCACCTAGTGATAGTAGTATGGAAGAGTTACAAGCTGCTATTCAATCTGCAATTGCTCATTGCAAAAATTCATATTCAAAAGAAGAGAAACTCAATTGC
>gnl_Mimgu_v2.0_Migut.N02706.1
ATGCTGATAGACAAACAAGAAGAGAAGCTACTCAATCCACCACCACATTCATCATCTTCCACGTCATCATCCTCTCCCTCCCATGAATTCTCCTTCACCATCTCCCTCCACCCATCCGCCGCCACAAGCACCATCCCGCCGGAGAAGAACAACAAAGCTCCTCCTCCGCCGCAAGTTGCCGCCATCGACTTATCTCCGGCGGACGATATTTTCTTCCACGGACACTTACTCCCACTCCACCTCCTCTCGCACCTCTCCGCAATCTCGCCACGCTCCTCGACAAACTCACTTGATAGTTTCACTCTACCAATAAAAGAATTATCATCATCATCATCCAAAGAAAACAACAACAACACAAGCTCGAATATTCATCATCATCATCAAGAAAGCATTCTTCTAGAAGGAAAAGCCAAGCCATCAGAAAAACCTAAAATACCCTTCTCCTTGTTTGGATTGCCAAGGTGGAGAAAAGGAGATAATCACAATCAAGAACACAACACGAAGCAGAAACCGAAACCGAAACCGAAACCGAAATCGAAATTCGATCTTATGCAGAGGTACATGAGATTGATAAAGCCATTTCTAGTTTCGTTTAGATCATCAAATAATAGAAGAGGGAATAATAGTACTAAGAATTTCTCTTTTTCCGGCGATATAAAAGCGGTGAGAAGCAAGAAGGGTTTGTTGAAGAGGGGTAGGAGAGGGGAATATTCTTCTGCACCGGCATCAATGAGAACTTCACCTACAAATAGTGGACTTTTGGTGCAGGGTGCAAATGGAAGTGGAAATATAACTCCTACTTATAATAAAAGTGATAGCACCATGGAAGAATTGCAGGCTGCTATTCAAGCTGCCATTGCTCATTGCAAAAGATCTATTTCCACTGAAGCTGATCAT
>gnl_Musac_v1_GSMUA_Achr5T23030_001
ATGGACACACAAGAACCACAAAGGTTGAGAGAGAAGGAAGAAGAAGACAAGGCTCCTCCTCCTCCATCTTCATCGGCTTCCCTTTCTGATGAGTTCTCATTCGCAACCTCACTCCACCCTCCTCTCAACACAGCACCGAACACCCTTAAGAGCCACAGAAGCACGTCAACTGTGGCACTCGACATGGCTGCGGCCGACGACCTCTTCTTTCATGGGCACCTCCTTCCCCTCCACCTGATGGCTCCCCGCCCCTCCGACTTCTCAGCCGAGAGCTTCAGCCTTCCCAAACTAAATTACCAGCGAGATGATACCCACAAGAATTCCGGCGAGAACAAGGAGAGGGTTAAGGCGTCGTCGATGACCTTGTCTTCCTTCTTTGGTCTCGGGAAGCCACGCAAAGGAGGCGACGATAGAGAAAGAGAGGAAGACACGAGGAGAAGGAGAAAGCGAGGATTCGACATGAGCCGGTTGCTGAAGAAGTACACGAGAGTGATGGAGCACCTCTTCTTCTCCAAGGGGGAGAAGAAGAAGCGCGACCAGCGTCGGAGTCTGTGCACCTTCTCCGGTCACTCGAACCACAGGGGGGAGAGAGAGTGGTGGAGGAAGAAGGGACAGCTGTCGGCGCCGGCCTCCACGATGGCGTCTCCCAGGAATAGCGGCCTCCTCTCGGCTTCAGCGATAGCCTTCTCTTCCCCAAACGACAGTAGCATGGAGGAGCTTCAGAGTGCAATCCAGGCAGCCATTGCGCACTGCAAGAAGTCTGTGGCAATGGAGGAGGAGAGATGCAAATCC
>gnl_Nelnu_v1.0_NNU_002003-RA
ATGGACACCCAACAGTATTCAAAGAAAACAGAGAAAGTTGCAGACAAAGGAGGAGGAGAAGCAGCAGCAGAAGGAAAATCAAAGCAAGAAGTAAAAGAAGACCAGTCAACAAATCAGAAAACATCCAGTACTACATCCAATTCTTCTCCGCCTTCAGCTTCTTCCTCTCCTTCTCATGAATTCTCCTTCACAATCTCTCTCCGTCCCCCTTCAACAGTACCAGACAAAACCAAGCCCGCACCTTCGTTTGCAATCGATTTGTCTCCAGCCGACGATATTTTCTTTCATGGACATCTCCTGCCTCTCCACCTTTTAGAGGATGAAGAGGACGAGAAAAAGAAGAAGAAGAAGCTGAAATTCGATGTGAGTCATATTTTAAAAAGGTACGTGAGAATGGTTCGACCACTGTTGCTCTTTGGAAGTGGAAAGGATAACCGGCAACATCGTAGGCAGCCTTACTCGTTTTCAGGTAATTTAAATTCGAGGGGGAAGCCAGAGTGGAGGGGAAGAAGAGGAGAATTCTCAGCTCCGGCGTCCATATGGACGTCTCCCACCAACAGTGGTCATCTTGTTGCTACACAGGCTTTTCATTCTCCATCAAGCGATAGCAGCATGGAAGAGCTGCAAAACGCAATCCAGGCTGCAATTGCGCATTGCAAGAATTCCATCGCGATGGAGGAGAAACTCAAATGC
>gnl_Nelnu_v1.0_NNU_011681-RA
ATGTTAAAGAGGTACGTAAGAATGGTTCGACCACTCTTGTTCTTCAGAGGAGGAGGGAGGGATAACCGCCAAGTGTGTGGGCAGGCTTACTCGTTTTCAGGTAATTTAACTTCGAGAGGGAAGCCGGAGTGGCGAGGAAGAAGAGAATTCTCAGCACCGGCGTCAATGTGGACGTCTCCAACCAACAGCGGCCATCTTGTTGCTAAACCAACTTTTTATTCTTCCACAAGCGATAGCACCATGGAAGAGCTGCAGAATGCAATCCAAGCTGCAATTACCCACTGCAAGAATTCCATTGCGGTGAAGGAGGAGAAAATCAAATGT
>gnl_Orysa_v7.0_LOC_Os08g36970.1
ATGTCCAGTCCAGTCCGCCGCGTCGGCAGCGACCTCAGCAGCGGCATCTACTCAGCAGCTGCAAGCCACGGCCACCAGCAGCAAACCACGAGTGACAACGGCCACGGGTCAGCCAACGACGACGACGACGACGACGACGTTGCCAAGGCGAAGCAGAGGCTCTCGTCGCTTCTCTTCTCCGGCGTCGGCACGTGGCGGAGAAGCGTGGACGGCAGCGGCGGCGACAGCAAGCGGCAGGTGAAGGGGAACAGCAGCCGAGGAGGAGGAGGTGGGCTGGACATTGCGCAGCTGGTGAAGAAGTACGCGTCCATGGTGGAGCGTCTCTTCTTCGCGTCGTCCTTGTCCAATAATCGCCGCCGTGGCGGCGGGGATCAGAGCGGGAGGAGGACGGAGCTGCGGCGGAGGCGGCACTCGTTCATCATCTCCGGCCTTCGTCGCGGCGCCGCCGCCGCCGCTGCCGCCCCGTCGAAGCGTCACGAGGGGAGCTGGCTGTTCTCGGCGCCCGCGTCGCTGCGCGGGTCGCCGGTGGCCAGCGGGCACCTGTCGGTGAAGGTGTCGACGTCGTCGGAGGAGAGCACGATGGAGGAGCTGCACAGCGCCGTCCAGGCCGCCATCGCGCACTGCAAGAACTCCATCGCCGCCGCCGCGCCAAGCAGCAGGCCGGCGGCGGCGGCGGCGGCGACCACGCCGACCGGTGTAAATGCTGACGCGGTGGTGGCGTGTACGTCTTCTCGTGCGTCG
>gnl_Orysa_v7.0_LOC_Os09g28550.1
ATGACCATGAACACACCACGGCCGCGGTCGCAACCACCACCTCCTCATCCTCCACTGTTCAAGCCAACCACACCTCCCCCACCACCACTCCTCTCCACCTCCACCTCCACCTCCCCTCCCCACGACTTCTCCTTCGCCCACTACCTCTCCTCCCCGCCTCCGTCCGTCCAACGCCGCGGTCGCGCCGACATGTCCCGCACACCACCCCTCGGCCGCGTCGGCAGCGACCTCAGCCACAACAACTACTCCTCCAAAGCAAACCAGCACCGGCAAACCGGAAGCAGCAGCAGCAGCAAGGAGAAGGACAGGGAGTACAAGGCCAAGAGCAAGGCGTCGTCGCCTTTCTTCTCCGGCCTCGGCGGCTCGTGGAGGTCAGGCTTGAGCAGAGACGAGGAGGTGAAGAGGAAGGCGAAGGCGAAGACGAGAGGGCTGGACGTGGGGCAGTGGGTGAAGAAGTACATGGCGTCCATGGTGGAGCACCTGCTCGCCTCCTTCTCCCGGCACGGCGGCGGGGAGAGGGAGAAGCGGGAGCAGCAGCGGCGGAGGCCGCACTCGTTCTCGGCGCACGGCCCGAGCGCCCTGAGGGAGCAGCGGGAGCGGTGGAGGCGGCGGCGCGGGCAGCTCTCCTCGGCGCCGGCGTCGCTGCGCGCGTCGCCGGTGAACAGCGGCCACCTCTCCGTGGGCGGGTCGGTGAAGGTCTCGACGTCGTCGGAGGAGAGCACCATGGAGGAGCTGCAGAGCGCCATCGAGGCCGCCATCGCGCACTGCAAGAACTCCATCACCGTGGCCAAG
>gnl_Phavu_v2.1_Phvul.009G064300.1
ATGGAAACACATCATCAACCCCAAAAGAACACAGAAAACGATGTGCAAAAGAAAACTGAAGAAGGAGTCCCGAAGCCACCTTCAGCATCCTCTTCCCCTTCTCACGAGTTCTCCTTTACAATCTCTCTCCACTCTTCTAACGCCACAATCCATGACAAATCCAAAACCCCACCTTCTCTTGCAGTTGATCTATCTCCTGCTGATGAGATTTTCTTCCACGGTCACTTGCTTCCCTTACACCTCTTATCTCACTTCTCTTCCTCTCCTCGCTTTTCCACCAACTCCGTCGACAGTTTCACTCTCCCCATCAGAGACTTCTTAGAAGATGAAAAACGTGCCAGCTGCAACAGCAGCAGCAGGAGCAACATCACCATAGATAGCATTACCAACTCCAACAACAGAGAAGACCACAACAATAGAGTCACAAAGGAAGAAAGCAAGTCCAAGCCTAGTTTCTCATTGTTTGGGTTATCAAAAGGGCGTAAAGGGTGTCAAGTTAGAGACAAAGAAGATAAAGAGAATAGTAAGCACAAGAAGAAACTCGGGTACGATGTGATGCATGCACTAAAGAAGTACTTGAGAATGGTGCAGCCACTAGTGCTTTTCAGAGGGAAGAGAGAAAAGGTACAGTTCCATGGACAGGCTTATTCTCATTCAGGGAATTTGATTCGGAAAACCAAGCCTGAATTGAGAGGAAGAAGAGGTGAGTTTTCAGCACCAGCATCTATGAGAACTTCTCCATCAAACAGCGGTCTTCTCCTTGCAACCGCTGCTCTTCCTCCTTCCAATGACAGCACCATGGAAGAGTTGCAAGCAGCCATTCAAGCTGCTATTGCTCACTGCAAAAATTCTATTGCAAAAGAAGAGAAGCTCAACTGC
>gnl_Phavu_v2.1_Phvul.001G021300.1
ATGCAGTTTGACGAAGAGTCCCTCTCTTTCTTTTCCTCCTTTTTGATTCCTTTATACCCTTCTAAAGATATTGCATCAAATCTTGCTATGGAGACTCATCGGCACCAAAAGAACACAGAAAACTATGTGCCAAAGCAACAAATTGAAGCAGCACCACCACCCCAATTATCATGGCAACAAGAAAACAGAGAAGACCAAACTTCATCATCACCTCAATCTTCAACACCCTCTTCCCCTTCTCAAGAGTTCTCCTTCACAATCTCCCTCCACCACCACACATTCCCTGAAGATAACTCCAAAGCTCAACCATCTTCTATTGCACTTGATTTATCTCCTGCTGATGACATTTTCTTCCATGGTCACTTGCTCCCTCTACACCTCCCTTCATCACCCCGCTCTTCAACCAATTCCATGGACAGCTTCACCCTCCCCATCAGAGACTTATTACAAGATGAAAACCACCCCATTAAGGATAGTGGCAGCAACAGCACCACCTCAGACAGCAACAGCAGCAGCAAAAGAGACCAACACAACAACAGCAACAACATAGGAAAAAAGGTACAAGGTAAGTCCAAATTTAACTTTTCATTGTTTGGATTAGCCAAGGGGCAAAAAGGGTGCCAAGATAGTAAGGAGGATAAAGTGAAGCACAAGAAGAAGGCAAGGTTTGATGTGATCCATGCAATGAAAAAGTACTTGAAAATGGTTCATCCTAAGATGCTTTTCAAAGGACAAAGAGAGAAGATTAGAAGTGGACAGTGTTATTCTTATTCAGGAAATGTCACTCCGAGAAATTACAAACAGGGTTGGAGAGGACAATATTCAGCACCAGCATCAATGAGGACTTCTCCAACAAATAGTGGCCTCTTGATTGCAACCACACCTCTTCCTTCTTCTGCTAGGGACAGTACCATGGAAGAGTTGCAAGCAGCCATTCAAGCTGCAATTGCTCACTGCAAAAATTCAATTGCAAAAGAAGAGAAACTCAAATGC
>gnl_Poptr_v3.0_Potri.002G127100.1
ATGAATGACATTTTCTTCCATGGGCACTTGCTCCCTCTCCATCTCCTCTCACACCTTCCTGTATCTCCTCGCTCGTCCACAAATTCCTTTGACAGCTTCACCCTCCCTATCAAGGAATTATTAGATGATCAAAGACCCAACAAAAGTAGCAATAACTGCAGCACCAGCAATGGAAATAGCATTAGCAGTAGCAACAACATCAACAACAACAATAACTGTAGTCGCCATCGAAGCAAAAACTATAGTGAGACGAAGGGAAGAAGCAAGCCCAAGTCTTTCTCTTTATTCGGTTGGCGAAAAGGGTGTGAAGTTAAAGAAAAGGAGGAGGACAAGGGTGAGCACAAGAAAAAGCTGAGGTTCGACGCAAGTCAGGTACTGAAGAGGTACGCCAGAATGGTTAGGCCACTAATGTTCTTCAAAGGAAGGAGAGAAAATCTCCAATCCCACAGGAAACCTTATTCATTTTCAGGTAATTTAAGTTGGGGAAATAAACAGGAGTTGCGAGGGACGAGAGGAGAATGCTCAGCACCGGCATCGATGAGGACATCTCCAACAAATAGTGGCCTTCTTCTTGCAACTGCAACTCTTCCTACTTCGACTAGTGATAGTACAATGGAAGAGTTTCATGCTGCTATTCAAGCAGCAATTGCTCATTGCAAGAACTCCATTGCTGCAGAAGAAAAGATGAAATGC
>gnl_Poptr_v3.0_Potri.014G031100.1
ATGGACACCCAACCGCAAAGAAACTCCAGAGAAAAAGCTGTGGACAAGCCTCGAGAAGGGAAGTTAAAACAAGAGGGAAAAGAAGGCCTACAGGCACAGCAACAGGCACTGCCAACATCCCCTGCCTCGCCACCTTCAGCTTCCTCCTCTCCTTCTCATGAATTCTCCTTCACAATCTCTCTCCACTCTTCCTCGGCACCAGTACCTGATAAGGCCAAAACCCCTCCTAATTCTTTTGCTATTGATTTGTCTCCGGCGGATGACATTTTTTTCCATGGCCACCTGCTTCCTCTCCATCTCCTCTCACACCTTCCTGTATCCCCTCGCTCGTCCATAAATTCCTTTGACAGCTTCACCCTCCCTATCAAGGAATTATTAGATGATCAAAGACCCAACAAAAGTAGCAACAACTATTGCAGCACCAGCAACGGAAATAGCGGTAGCGGTAGCGGTAGCAGTAGCAACCACGTCAACAACAGCAATAACTGCAGTCACCATCAAAGCAATAACTATAGCGATACAAAGGGAAGGAGCAAGCCCAAGTCTTTCTCTTTATTCGGTTGGCGAAAAGGGTGTGAAGTTAAAGAGAAGGAGGAAGACAAGGATAAGCACAAAAAAAATCAAAGGTTCGACATGAGTCAGGTGCTGAAGAGGTATGCCAAAATGGTTAGGCCACTGATGTTCTTCAAAGGAAGGAAAGAAAATCTCCAATCCCACAGGCAACCTTATTCATTTTCAGGTAATTTAAGTTGGAGAAACAAGCAGGAGTTGCGAGGAAGGAGAGGAGAATACTCAGCACCGGCATCGATGAGGACATCTCCCTCGAACAGCGGCCTCCTTCTTGCAACTACAGCTCTTCCTTCTTCTACTAGTGATAGCACCATGGAAGAGTTGCAGGCTGCTATTCAAGCAGCAATTGCTCATTGCAAGAACTCAATTGCTACAGAAGAAAAGATCAAATGT
>gnl_Poptr_v3.0_Potri.014G031300.1
ATGGACACCCAACCGCAAAGAAACTCCAGAGAAAAAGCTGTGGACAAGCCTCGAGAAGGGAAGTTAAAACAAGAGGGAAAAGAAGGCCTACAGGCACAGCAACAGGCACTGCCAACATCCCCTGCCTCGCCACCTTCAGCTTCCTCCTCTCCTTCTCATGAATTCTCCTTCACAATCTCTCTCCACTCTTCCTCGGCACCAGTACCTGATAAGGCCAAAACCCCTCCTAATTCTTTTGCTATTGATTTGTCTCCGGCGGATGACATTTTTTTCCATGGCCACCTGCTTCCTCTCCATCTCCTCTCACACCTTCCTGTATCCCCTCGCTCGTCCATAAATTCCTTTGACAGCTTCACCCTCCCTATCAAGGAATTATTAGATGATCAAAGACCCAACAAAAGTAGCAACAACTATTGCAGCACCAGCAACGGAAATAGCGGTAGCGGTAGCAGTAGCAACCACGTCAACAACAGCAATAACTGCAGTCACCATCAAAGCAATAACTATAGCGATACAAAGGGAAGGAGCAAGCCCAAGTCTTTCTCTTTATTCGGTTGGCGAAAAGGCTGTGAAGTTAAAGAGAAGGAGGAAGACAAGGATAAGCACAAAAAAAATCAAAGGTTCGCCATGAGTCAGGTGCTGAAGAGGTATGCCAAAATGGTTAGGCCACTGATGTTCTTCAAAGGAAGGAAAGAAAATCTCCAATCCCACAGGCAACCTTATTCATTTTCAGGTAATTTAAGTTGGAGAAACAAGCAGGAGTTGCGAGGAAGGAGAGGAGAATACTCAGCACCGGCATCGATGAGGACATCTCCCTCGAACAGCGGCCTCCTTCTTGCAACTACAACTCTTCCTTCTTCTACTAGTGATAGTACCATGGAAGAGTTGCAGGCTGCTATTCAAGCAGCAATTGCTCATTGCAAGAACTCAATTGCTACAGAAGAAAAGATCAAATGT
>gnl_Prupe_v2.1_Prupe.1G437500.1
ATGGGCACCCATCAGCAGGAAAAGACCAGAGAAAAAGCTGTAGGAACCAGGCATGAAGAAGAGAGACTAAAAGTGGAAGGAATTGGAAAAGAATTAAGGCAAGCAGCAGCAAAGCAAGTGCAGCAACCAAGTACAGCTCCTGCCTCACCGCCTTCAGCTTCCTCCTCTCCCTCTCATGATTTTTCCTTCACAATCTCTCTCCACTCTTCTTCCACATCAATCCCTGATCATCATAACAAGGCCAAATCCACCCCACCTTCTTTTGCTATTGATTTGTCCCCTGCAGATGACATTTTCTTCCATGGCCACTTGCTTCCTCTCCAATTGCTCTCTCACCTTCCTGTCTCTCCTCGCTCATCAACCAACTCCCTGGACAGCTTCACTCTTCCCATCAAAGACTTATCAGATGATGATCAGAGACCAACCAAAGAAAGCAACAACAATGCTAACAACTGCAGCACCAGCATTGGCAGGAACAAGAATATCATCAACAACAAGAACAACAGCTGCCGCAGCATAAACCAGATAAGCCCACATCACAGCAACAAAAGTGAGGCAAGGGGAAGAACAAAGTCCAAGTCTTTCTCATTATTCGGGTTACCAAAATGGCGAAAAGATTGTGAAGACAGAGAAAAAGAAGACAAGGAGATGAAGCACAAGAGGAAGATGAGGTTTGATGTGAGCCATATACTAAAGAGGTATGTGAGAATGGTCAGGCCACTATTGTTATTCAGAGGAAGAAAAGAGAAGGGCCAATTCCGGAGGCAACCTTATTCGTTTTCGGGCAATCTAAGCTTGAGAAATAAGCATGAGCTGAGAGGAAGGAGAGGAGAGCTTTCAGCCCCAGCATCAATGAGAACATCTCCAACAAATAGTGGCCTTCTTGTTGCAACATCAGCAACTAATCTTCCTTCTTCCACCATTGACAGCACCATGGAAGAGTTGCAGGCAGCAATTCAAGCTGCAATTGCTCATTGCAAGAATTCCATTGCCAGTGCCACAGAAGAGAAGATCAAATGC
>gnl_Solly_v2.4_Solyc04g079110.1.1
ATGGATAATATGAGAGTTAGAGAACAAGAACTGAAGCAGAGCAATCAAGAAAATCAAAAAACAGAGCCACCACAGTCCGGCGGTGGTGCTGCGGCGTCACCACCGTCAGCTTCATCATCTCCGGCGCATGAGTTTTCCTTCACAATTTCACTTCACCCAACGAATTCCACAAAAGCTCCAGAAAATAAAACGAAACAAAATTTGAATCCGAACCTGAACCCAAACACGAATCAAAACCCATCCGCCATTGATTTAACTCCAGCTGATGAAATTTTCTTCCATGGCCATTTACTTCCTCTTCATCTTCTTTCTCATCTCCCTGTTTCGCCTCGCTCTTCAACAAATTCCATTGACAGTTCAATCCCCATTAGTAAATCAGAATCAAAAATCAAAAAATCCATTGATGATGATGATGATGATAATTCGTATTATGTTTTAAATCATAGTTTTCATCATCACCCCGAAACAACAAATTCATTTCACATACCCAAAAATCAAAAACCCAAATCCAAATCTTTTTCAATTTTCGGATTACCCAAACGTAAAAAAAGCGAAAAAGATGAGAAAGAAAAACAGAGGAAGCTGAAATTCGATGTAAGTGAAGTATTGAAAAGGTATATGAGAATGGTAAGACCCTTTTTATCATTTGGAAGCAGAAAGAATGTGCAATTTCATCGCCAGAGTTATTCATTTTCTGGTAATTTGAGTTTTCGAGGAAAGAATACAATTCATAGTAATAAAGGCATAAAAAGAGGTGCATATTCAGCTCCAGTTTCTATGAAGAATTCACCAACAAATAGTGGATTACTTGTAGCAACCCCTGGAGGTAATTATGGTAATTCATCTTCTTCTTCAAGTAGTGATAGTACTATGGAAGAATTACAATCTGCTATTCAAGCTGCTATTGCTCATTGCAAGAAATCGAGTTCTTCAATGGAAAACAAGAAAATCAACATTTCA
>gnl_Sorbi_v3.1_Sobic.007G156900.1
ATGTCCCACCGCCTCGGCCGCGTCGTCAGCGACCTCAGCCACAGCAACTCCCGCTCAGTGACGACGAACCACCACCACCACCAGAGCGCGACGACGTCGAGCAACAACGAGGGTGGCGGCAACGTCGTTGGCGGCAAGGCCAAGCAGAAGCTCGCGACGATCCTCATCTCCAGCGTCGTCGCCTGGACAAGAAGCGAGAGCAGCGGCGGCGAAGCGGCCGGCGGCAGCAGGGAGAAGAAGAACGGCAGCAGGAAGCAGAAGGAAGCTGCCAACGGCGGCGGAGCTGGCGGAGGGAGGAGGCGTCGAGGTGGCCTGGAGATAGTCCTGGCGGTGCGGAAGTACGTGGCGATGGTGGTGGAGCAGCTCCTCACGTCGTCGTCCTACTCCGGCGCCAGTAGCAGCCGCCGGCCGGACGACGACGCGGACAGGAGGCGGCGGGACGGGTCGCGGCCGCACACGTTCACCTCCGCCGCGCGCCACGCCGGGGGTAACGCTAACGCCGCCGCCGCCCAGTCGTCGTCCAAGCGGCACAGGGGGCAGCGGCTGCTGTCGTCGGCGCCCGCGTCGCTGCGAGGGTCGCCCGCCACCAGCAGGCACCTCTGCTACGTGGGGGAGTCGGTGGTGACCAAGGCATCGACGTCGTCGTCGTCGGAGGTGAGCACCATGGAGGAGCTCCAGAGCGCCATCCAGGCCGCCATCGCGCACTGCAAGAACTCCGTCGCCGTCGCCGGCGCCGCCGGCGACGAGCAGCAGCAGCAGCAGCAGCTTAAATGT
>gnl_Sorbi_v3.1_Sobic.002G226700.2
ATGCATCCGCCCTTCCCCACACCAGCTGTCCACCTAACATTGTCACCCACACGTACGCGCGCGGGGGCGGGCGCGGAAGCTAACCCTACCGCGGCGCTCAAAGCCATGGAGGACACACCGCAGTCATCACGCGCACGTCCACCTCAACTGCTGTCCAAGCCAAAGCCAAACCCACCTTCGTCCCCTCCCCCACCGCCGCCCATCTCCGGCTCCGCCACCACCTCCCCCGCCTCCCACGACGACTTCTCCTTCCCCTCTCCCTTCGGCAGCCACCACCTGCGCCCGCTCTCCATGTCCCGCGCCCCCGTCGGCCGCGTCGGCAGCGACCTCAGCCACCTCAACCACGCCAGAGCGAACCATCGTCACCACGCCACCACGAGCAACGGCGGCGGCATCAGTAGCAGCAGCAAGGACAGGGACAGGGATAGTAAGGTCAAGAACAAGGCCTCGCCTTTCTTCTCCGGCCTTGCCGCCGCGTGGAGGAAGGAGAGCAGCGGCGGCGGCGGCGACGTGGTGACGGGGAAGCAGCAGGCGGCCGAGGAGAAGAGGAAGGATAGGGCCAAGCAGAGGGCGCTGGACGTGGGCCAGTGGGTGAAGCGACACATGGCGTCCATGGTGGAGCAGCTGCGCGCCTCCTTATTCTCCCGGCATCAGTCGGAGAGGGAGAGGCGCGAGCATCAGCGGCGCCGGCCGCACTCGTTCTCGGGCCACGGCCCGGGCGCCGTCAGGGAGATGAGGGAGCGGGAGCGGTGGAGGCGGCGGCGCGTGCAGCTGTCGTCCGCGCCGGCGTCGCTGCGCGTGTCGCCGGCCAACAGCGGCCACCTCTCCGTTGGCGGGTCGGTGAAGGTGTCCACGTCGTCGGAGGAGAGCACCATGGAGGAGCTGCAGAGCGCCATCGAGGCCGCCATCGCGCACTGCAAGAATTCCATCTCCGTGGCCAAGCAGACGGCGGCGGCGGCGGCCGGGGACGACACCAGCAAGCTTGAG
>gnl_Stras_v2.0_SGA_v2.0_scaffold208T41968
ATGGAACCGCAAATTGATGAATCAAAAGCAGGTCAAGATGAAGAGAAGTACCAAGTCAAAGCAGACGTACAACCCGCGAAGCAGTCAGTACAACATCAAGTAGTGTCTCACTCCCCAACACCTTCTAGCACATCCTCCCCTGAATTCTCCTTCAGTAACAACTCCCTCCTAGCCCTGACTAACAATCAAAAAGATGATTTTACCCTTTTACCCGTTGATGCAGACGACATCTTCTTCCATGGTCACATGCTACCCCTCCACAGCCTCCCAAACCACCGATCCTCCTCCTCCTCCACCAACTCCGTTGACAGCACTTTCACCCTTACTCTCGATACAGACGACAATAACAACAACAACAACAACAACAACAACAACAAAATCGACGACTTTCACGTCCAGGAACATTGCCGTATTTTGGAGGGAAAGGAGAGGGTAAAATCGAGATCCTTTTCCCATATTTTCTCCAAATGGCGGAAACACCATCGGGAACACGATTGCATGGGAAAAGACGACAAGAACGATGGGAAAATTAGGAAATCAAGATTCAACATCGTCAACAAACTGGTTAAACCGTTTGCCATGAATCCCTTTAGGCACAAGAGAGCCGGCAAGAATAAAACCATTAATAATGATTCCTTTGATCATGAGTTCCTAAGGCAGCCGGCATCCTTCAATGCATATTCGGGGAGTTTGAGAGTGAAGAGAAGGAAGGATTTAGTGTTGAGAGGGAGGAGAAGCGAATTCTCATCTGCGCCCGTCTCAATAACAACTTCGCCTGCGAATAGCGGGCCTTTGTTAGTCAGAGCTTATTATCATAAAACTGATAGCACAGTTGAGGAGTTACAGGCCGCGATTCAAGCTGCCATTGCTCATTGCAAGAACTCGGTTAATGCTCAAGAGGAAGAAAAGGAGGAAGCAGACGACGTTGTTGTTTAG
>gnl_Stras_v2.0_SGA_v2.0_scaffold14T07036
ATGCAGACGGAAAAACGAGCAATCGAAGCAAACCTCCACGCCGTCGCCGGAAAACGAGTCGAAAAACCTCCTCCGCCGGCGCCGCCCTCGTCCTCCCCTTCCCACGAGTTCTCCTTCACCGTCTCCCTACACCCACCTCCCGCCGCCGCCCCGCCGCCGCACGCCGCCGTCGATCTATCCCCGGCGGACGACATCTTCTTCCACGGCCACCTCCTCCCCCTCCACCTCCTCTCCCACCTCCCCGTCTCCCCCCGCTCGTCCACAAACTCCACCGCCAGCCTCACCCTTCCCTCCTCCTCCGCCGCCGCCGCCCAATCGGACCCCAACCGCCGCCGCGCCGCCACGTGCATCGGCGAGAGGAGCCTTCCGGAAGTCCGAATTGCCGGAAAATCGTCGAAATCGTTCTCCCTCTTCGGACTGCCCAAATGGAGGAAATCGTGCGAGCGGCGGCAGGGGCAAAATCGGAAATCGAAATTCGACCTCAGCCGCTTCCTGCACAAGTACTTCCGGCTGATAAAGCCGTTGGTGTCTCGTGGGGAGACGGAATCGCGGAGGATTGGGCGGCAGACCCACTCCTTCTCCGAGAACCTGAGATTTAGGGGAGGGCTCAGGGGGCTTACGGGGCGGAGGGAATTCTCGGCGCCGCCGTCGATTGGGAACTCGCCGACAAACAGCGGGCTTCTGGTGGCCAGCGGGAGTGTGACGCCGACGGGATATCGTCAAGGCAGGAGCGACAATAAGAAGGGATGA
>gnl_Theca_v1.1_Thecc1EG033868t1
ATGGATACCTATCAGCAGCAAAAGACCAGGGAGAAAGTTGTAGACAGGAAGCATGAAGAAGGCAAGTTTAAACAGGAAACAAAAGAAGGCTCAGCAGATAAGCAGCAACAACCATCAGCATCCCCTGCTTCACCTCCTTCAGCATCTTCCTCTCCTTCTCATGAATTCTCCTTCACAATCTCTCTCCACTCTTCCTCCAATACAGTCCCTGATAAAACCAAAACCCCACCTTCAATTGCAATTGATTTGTCTCCAGCAGATGACATTTTCTTTCATGGTCACTTGCTCCCTCTCCACCTCCTTTCTCACCTTCCAGTGTCTCCGCGTTCCTCTACAAATTCGTTGGACAGCTTCACCCTTCCCGTAAGAGAGTTATTAGATGACCAAAAACCTGATAAAAGCAGCAGCAATCGTAGCAAAAGCGACAGCAATATCAGAACCAACATCAACAGGAGCAAGAACCATGATAAAGTTAGTAACCGTCATCAAAGCAACGACATTGAAGGAGAAGGAAGAAGCAAGTCCAAGTCTTTCTCTATATTCAGTTTAACAAGATGGCAGAAAGGGCGTGACGTTAGAGAAACACAAGAAAAAGAGAAGCACAATAAGAAAAAGATGAGATTCGACGTAAGCCATGTATTAAAGAGGTACGTGAGGATGGTTCGGCCTTTATTGTTCTTCAGAGGGAGGAGAGACAATCTCCATCTCCGTCGGCAAGCTTATTCATTTTCAGGTAACTTGAGTTTGAGAAACAAGCAAGAGTTGAGAGGAAGGAGAGGAGAATATTCAGCGCCTGCTTCAATGAGGACATCTCCTACAAATAGTGGCCTCCTTGTTGCAACCACAGGTTTTCCTTCTTCTACTAGTGACAGCACCATGGAAGAGTTGCAGGCTGCAATTCAAGCTGCAATTGCTCATTGCAAGAATTCCATTGGAGAAGACAAACTCAAATGC
>gnl_Utrgi_v4.1_Scf00001.g18.t1
ATGGAAGGAACGCACCTACAAGTTCCTGGCGAAGCAGACGAAGTGCAGCCATCATCTGAATTCTCCTTCGCTGTTTCAATGAATCCGCAGGAAAGTTGTTCCTCCGCCACCGTGGATTTGTCTCCGGCGGATGAGATCTTCTACCACGGCCATTTGCTTCCTCTCCATTTCCTTTCACTTTCTCCACGCTCCTCCGCGGAGAGCTTCACTCGTCAGACCAACGAATTGAACGGCGAAGACAGCAAAATCCTGGATACAGAGAGGGAAATCGAAGACACCCATCTCTTGAAAGGTGAAGAGAAAGAAAAGTCTCCATTTTTGAGGATGCCCAGATTTGGGAGCAAGAAGAAGAAGAAGAAATTTGATGTCTACAAATGGTACGAGAGGATGGTGAAGCCGATTTTGGGATCGTTGAGAAACAGGGGAGAAAAACAGGGGAAGAAGGATTCTCCGGTTAATAGGCTGCGGTTTTCCGGTGACCTGGGGATGCAGAGAAACAAGGTGATGATACCAGTGTCGGCGCCTGCGACGATGAGAAGCTCGCCCTCGAATAGTGGGTTGCTGGTAGCAAGTGGGAAGTCGACACCAGCGGCGCGAAATGATGGTACAATGGAAGAACTGCAGGCTGCCGTTGAAGCTGCGATTGCTCACTGCAAAAACTCCATCGCTGCCCAAGACAAACACAAGCAGCAGCCA
>gnl_Utrgi_v4.1_Scf02701.g25972.t1
ATGAGAGCGTCTCCCCCAGCCGACGAATTCTCCTTCGCCATCTTCTCATCGGAGAAACCCGCCTGCGATTTGTCTCCAGCGGGTGAGATCTTCTTCCACGGCCAACTCCTCCCCCTCGACAGAATCTCAAATGGATTGGAATCAGAATCGAGGCTCTGGAAAGAAGAATCTTCTACAGGGAATACGAGCTCAAGAAGAATCATTGATGAAAGGAGTAAACTGGTGAAGAAAAGAGGAGAATCAAAGTCATTCTCTTTTCACAGATCGGAAAAGGGGGTCAAAGATAGCGGCAAAGAGAGCAAGAAAAGGAGACTGAGATTCGATGTTATGAAGTGGTACGTAGGAATGGTGAAGCCGTTGCTGGGCTCGCTTAAAACCAGGGGAAGCCAGGGGGCGAAGGATTCCCCGATCGATCGGAAGTCGTATTCTTTATCGTCCAGTAACTTGAGAACGAAAATGCAGGAGGTGAAATGGAGGAGAGGGGCAATGCCGACCCCGGAGTCGGTGAGGAATTCCCCTGCGAACAGCGGGTTTTCTAATATCGAGGGGCGATTCGACTCCGATGGGCAAAAGCGA
>gnl_Utrgi_v4.1_Scf00055.g5821.t1
ATGGAAGCAGCCCGCCGGGAATCATCTGACTTCTCCTTCTCTTTTTCAGTCCACCCGCCGGAAGCAACTTCCCGCGCCGCTGCCGTGGATTTGTCTCCGGCGGATGAGATCTTCCATCACGGGCATTTGCTGCCTCTCCATTTCCACTCGGCGGATAACGGCGAGGATGGCGGAGTCGCGGATAAGGGGATCGAGATCGAGGATACCCATCTGTTAAAAGGCAAAGAAAGGGAAAAGTTTCGATTTTTCTCGATGCCCAAGTTCGAGAGAAACAAAAGGAAGAAATTTGATGTGCACAAGTGGTACGAGAGATTGGCGAAGCCGATTTTGGGTTCGTTGAGAAACAAGGTAGAAAAACAGGGGAAGAGGGATCCTGCGGTTGAGCGGCTGCCCCACATGACGATGAAGAGAACCAAGGAGGCGATGCGTCGGTCGGCGCCGGCGACGGTGAGAGGTTCGCCGTCGAATAGCGGGTTGTTGGTTTCTAGCGGGAATTCGACCCCGATGGCGCACAATGACAGTTCAATGGAAGAACTGCAGGCTGCCATCGAAGCTGCGATCGCGCACTGCAAAAACTCCACCGTTACGCAAGACGTCCAC
>gnl_Utrgi_v4.1_Scf00021.g2892.t1
ATGAAGCCACCGGGCAGTGGACATATGGACAGAGAAGATGGGGATGGAGATGCAGATGAAGATGGAGCTGCAGCCGAAGCCGAAGCTGGGGCAGCGCAGGGGTTGAAGCACTACTCGCCTTCTCCCTCCTCCTCTTCTCCCGGACGCGAATTTTCCTTCATCATCTCCATGAACGCTCCCGAGAAAATCCCCGATGAAGAGAGACCCAGTAGTCCCCTGGCCGTCGATTTGTCTCCCGCGGATGAGATCTTCTTCCACGGCCACTTGCTCCCACTTCACCTCCTTTCCCAACTCCCCGTCCACCGCGACAGCTTCAATCTTCCCATCCAGGGGATCGAATCTTCTTCCTCCTCGATAAGAGAGGATAAATGCAGCAGCGCGAATACCAGTTCCAGAAGGATTATCGACGACGAGAGAGGAGACAGAGGAAAGTCGAAATCTTTCTCCTTGCCCAGAGCGAGAAAAGTAGACTACTCTCAAGAAAGCAAGAAAAGAAGGCTCAGATTCGATGTCTTGAAATGGTATGCAGGCTATCTGAAGCCCTTCCTAGTTTCCTTCACCAACAAAGGAGGAGGAGGAGGAGGGAAATCAAGTTATCCCCAATCCACGGCGCCGCCTCCACAGCCGCCGCCGCCGCCACAGCAGCCATTCTCTCTTTCTTCCGGCAATCTGAGATTGAAAAAGAAGGAGGTCAGAGGGCTGAGAGGCGAAGCGTCGGCGCCAGCGTCGATGAAAAGCTCGCCGTCCAACAGTGGGTATTTCGTTCCCAGCGGAAATTCAACTCCGATGGGTAAAAACGACAGCACTATGGAAGAGCTCCAGGCCGCCATTCAAGCCGCGATTGCGCACTGCAAAAAATCAATCGCGGAAGAGAAAAGCAATCATCAGTTGAATACAAGCGAG
>gnl_Vitvi_Genoscope.12X_GSVIVT01009517001
ATGGCAGCAACTGCAGCAGCAGCAGCAATAGCCAGAACATCAAGAGAAGCTGCAATAGAGAAACAGAAGAGAAAGCTGAGATTCGATGTAAGCCATGTACTGAAAAGGTACGTGAGAATGGTTCGACCCCTCTTGTTCTTCAGAGGGAGGAGGGACAACATCCAATTCCGGAGGCAGCCTTATTCGTTTTCAGGGAATTTAAGCTTGAGGGGTAAACAGGAGCTGAGAGGAAGGCGAGGGGAATTCTCAGCTCCGGCGTCGATGAGGACATCTCCAACAAACAGTGGCCTTCTCGTGGCAACTGCAACTCTTCCTTCTTCTACAAGCGACAGCACCATGGAAGAGTTGCAGGCTGCAATCCAAGCTGCAATTGCTCATTGCAAGAACTCCATTGCTGTGGAAGAGAAACTCAAATGCAAAGAC
>FraveV4A2_2g34560.t1
ATGGACACCGCCCATCTGCTTGAAAAGACCAGAGAAAAAGCTGCAGGCAACAAGATGCTGCAAGAAAAGCCACAGTCACCAGCTACAGCCTCACCACCATCAGCTTCCTCTTCTCCTTCTCATGAATTCTCCTTCACAATCTCTCTTCATCACTCTTCTTCCGCATCACTCCCTGATCATAGTAACAAGAACAACAGAAACAAAGCCAAAACCCCGCCTTCTTTCGCTATCGACTTGTCTCCTGCAGATGACATTTTCTTCCATGGCCATTTGCTTCCTTTGCAGTTCCTCTCTCACCTTCCTGTCTCTCCTCGCTCCTCTACTAACTCCTTAGACAGCTTCACTCTTCCCATTACAGACTTAGTGAACGATCAAGAACCAACCAAGGAAAGCAACAACTGTAGCACCAGCATTGAGAGCAACAACATCATCAACAAGAAGAAGAGCAACAGCAGCAGCAATATCCAAGACGGCAAGAGCCACAATGGCGAGACGAGGGGGAGAACCAAGTCCAAGTCCTTTTCCATTTTCGGGTTACCAAAAAGGCGAAAAGATTGCGAAGAGAGGGAGGACAAGGAGGGGATGAAGCAGAAGAACAAGATGAGGTTTGATGTGAGTAATATACTAAAGAGGTATGCGAGAATGGTCAGGCCCTTATTGTTCTTTAGAGGAAGAAAAGAGAATGTTCATTTCAGTAGGCAGCCTTATTCGTTTTCGGGTAATTTGAGCCCCAGAAATGGGCATCACTTGAGAGGAAGGAGAGGAGAGTTCTCAGCACCTGCATCAATGAGAACGTCTCCAACAAATAGTGGGCTTCTTCTAGCAACTTCAGGAGCATCTACTCCTCCTACTAATCCCAACGATAGCACCATGGAAGAGTTGCAAGCAGCAATTCAAGCTGCAATTGCTCATTGCAAGAATTCCATTGCCACAGAAGAGAAGATCAAATGCTTAGAG
>Maldo_HF_13012
ATGGCTCTAGGCACCTTCAGCAGGCATGAAGAAGAAAGGTTAAAACCGTTGCCAAAAACTGCCCCTGCCTCACCACCTTCATCTTCCTCCTCCCCCTCCCATGAATTCTCCTTCACTCTCTCGCTCCACACTTCTTCTTCCACATCAAACCCTAATCACCAATCCAAATCCAAAACCACCACCCCACCTTCTTTCGCCATTGATTTGTCCCCTGCAGACGAAATATTCTTCCACGGCCACCTCCTTCCTCTCCAGTTTCTCTCTCACCTGCCCGTCTCTCCTCGCTCCTCCACCAACTCGCTCGACAGCTTCACCCTCCCCATCAAAGAGCCGCTAGAAGATCAAAAACCAACCAGAGAAACCGCTACCACCTATGCCGAAAACTGCATTCGAAACCGAAACATCCTAAACAACAAGAACAACAGCTGCAGCAGCATTGACAAGAGAATCCCACGTCAGGGAAGCAAACACGAGACCAGGGGAAGAACAAAGTCCAAGTCCTTTTCGATTTTCGGGCTTCCCAGACGGCGAAAAGATTGTGAAAATGGTGAAAAGGAGGAGAACAAGGAGATGAAGAACAAGAGGAAGGTGAAGTTTGATATTAGTCATATACTGAAGAGGTACGTGAGAATGTTGAGGCCGCTGTTGTTGTTTAGAGGGAGGAGAGAGAAGGGGCAGTTCCGGCCGCAACCCTATTCGTTTTCAGGGAATTTGAGCATGTTAAACAAGCATGAGTTGAGAGGTGGGAGGGGGGAGTTTTCGGCTCCGGCATCGATAAGGACGTCTCCAACGAATAGCGGGCATCTTGTTGCAACTGCAGCTACAAATGTTCCTTGTTCTACAAGTGACAGCACCATGGAAGAGTTGCAGGCTGCAATCCAAGCTGCAATTGCTCACTGCAAGAACTCCAATGCCACAGAAGAGAAGCCCAAATGT
>Maldo_HF_21671
ATGGCCACCCATCAGCTGGAAAAAACCAAAGAAATTGCTCTAGACACCCTCAGCAGGCATGAAGAAGAAAGGTTAAAACAGTTACCAAAAACTGCCCCTGCCTCACCACCTTCATCTTCCTCCTCCCCCTCCCATGAATTCTCCTTCACAATCTCTCTCCACACTTCTTCTTCTTCCACGTCAAACCCTAATCACCAATCCAAATCCAAAACCAGCACCACCCCACCTTCTTTCGCCATTGATTTGTCCCCCGCAGATGAAATATTCTTCCACGGCCACCTCCTCCCCCTCCAGTTTCTCTCCCATCTCCCCGTCTCTCCTCGCTCCTCCACCAACTCCCTCGACAGCTTCACCCTCCCCCTCAAAGAGCTGGTAGAAGATCAAAAACCAACCAGAGAAACCGCCACAACCAATGCCGAAAACTGCATTCGAAACCGAAACATCCTAAACAAGAAGAACAACAGCTGCAGCAGCATCGACAAGAGAATCCCACGTCAGGGAAGCAAACACGAGACCAGGGGAAGAACAAAGCCCAAGTCCTTTTCGATTTTCGGGCTTCCCAGATGGCGAAAAGAATGTGAAAATAGCGAAAAGGAGGAGAACAACAAGGAGATGAAGAACAAGAGGAAGGTGAGGTTTGACGTGAGTCACATACTGAAGAGGTACGTGAGAATGGTGAGGCCGCTGTTGTTGTTTAGAGGGAGGAGAGAGAAGGGGCAGTTCCGGCGGCAGCCCTATTCATTTTCGGGGAATTTGAGCATGTTAAACAAACATGAGTTGAGAGGAAGGAGGGGACAATTTTCGGCGCCGGCGTCAATGAGGACATCTCCGACGAATAGTGGGCATCTTGTTGCAACTGCAGCTACTAATGTTCCTTGTTCTTCAAGTGACAGCACCATGGAAGAGTTGCAAGCTGCAATTCAAGCTGCAATTGCTCATTGCAAGAACTCCATTGCCACAGAAGAGAAGCCCAAATGT
>Malba_008351
ATGGCCACGCATCAGCTGGAAAAAACCAGGGAAATGGCTCTAGACACCTTCAGCAGGCATGAAGAAGAAAGGTTAAAACCGTTGCCAAAAACTGCCCCTGCCTCACCACCTTCATCTTCCTCCTCCCCCTCCCATGAATTCTCCTTCACTCTCTCGCTCCACACTTCTTCTTCCACATCAAACCCTAATCACCAATCCAAATCCAAAACCACTACCCCACCTTCTTTCGCCATTGATTTGTCCCCCGCAGACGAAATATTCTTCCACGGCCACCTCCTTCCTCTCCAGTTTCTCTCTCACCTGCCCGTCTCTCCTCGCTCCTCCACCAACTCGCTCGACAGCTTCACCCTCCCCATCAAAGAGCCGCTAGAAGATAAAAAACCAACCAGAGAAACCGCTACCACCTATGCCGAAAACTGCATTCGAAACCGAAACATCCTAAACAACAAGAACAACAGCTGCAGCAGCATTGACAAGAGAATCCCACGTCAGGGAAGCAAACACGAGACCAGGGGAAGAACAAAGTCCAAGTCCTTTTCGATTTTCGGGCTTCCCAGACGGCGAAAAGATTGTGAAAATGGTGAAAAGGAGGAGAACAAGGAGATGAAGAACAAGAGGAAGGTGAAGTTTGATATTAGTCATATACTGAAGAGGTACGTGAGAATGTTGAGGCCGCTGTTGTTGTTTAGAGGGAGGAGAGAGAAGGAGCAGTTCCGGCCGCAACCCTATTCGTTTTCAGGGAATTTGAGCATGTTAAACAAGCATGAGTTGAGAGGTGGGAGGGGGGAGTTTTCGGCTCCGGCATCGATAAGGACGTCTCCAACGAATAGCGGGCATCTTGTTGCAACTGCAGCTACAAATGTTCCTTGTTCTACAAGTGACAGCACCATGGAAGAGTTGCAGGCTGCAATTCAAGCTGCAATTGCTCACTGCAAGAACTCCAATACCACAGAAGAGAAGCCCAAATGT
>Malba_015978
ATGGCCACCCATCAACTGGAAAAAACCAAAGAAATTGCTCTAGACACCCTCAGCAGGCATGAAGAAGAAAGGTTAAAACAGTTACCAAAAACTGCCCCTGCCTCACCACCTTCATCTTCCTCCTCCCCCTCCCATGAATTCTCCTTCACAATCTCTCTCCACACTTCTTCTTCTTCCACGTCAAACCCTAATCACCAATCCAAATCCAAAACCAGCACCACCCCACCTTCTTTCGCCATTGATTTGTCCCCCGCAGATGAAATATTCTTCCACGGCCACCTCCTCCCCCTCCAGTTTCTCTCCCATCTCCCCGTCTCTCCTCGCTCCTCCACCAACTCCCTCGACAGCTTCACCCTCCCCCTCAAAGAGCTGGTAGAAGATCAAAAACCAACCAGAGAAACCGCCACAACCAATGCCGAAAACTGCATTCGAAACCGAAACATCCTAAACAAGAAGAACAACAGCTGCAGCAGCATCGACAAGAGAATCCCACGTCAGGGAAGCAAACACGAGACCAGGGGAAGAACAAAGCCCAAGTCCTTTTCGATTTTCGGGCTTCCAAGATGGCGAAAAGATTGTGAAAATAGCGAAAAGGAGGAGAACAACAAGGAGATGAAGAACAAGAGGAAGGTGAGGTTTGACGTGAGTCACATACTGAAGAGGTACGTGAGAATGGTGAGGCCGCTGTTGTTGTTTAGAGGGAGGAGAGAGAAGGGGCAGTTCCGGCGGCAGCCCTATTCGTTTTCGGGGAATTTGAGCATGTTAAACAAACATGAGTTGAGAGGAAGGAGGGGACAGTTTTCGGCGCCGGCGTCAATGAGGACATCTCCGACGAATAGTGGGCATCTTGTTGCAACTGCAGCTACTAATGTTCCTTGTTCTTCAAGTGACAGCACCATGGAAGAGTTGCAGGCTGCAATTCAAGCTGCAATTGCTCATTGCAAGAACTCCATTGCCACAGAAGAGAAGCCCAAATGT
>Malsi_08g009630
ATGGCCACCCATCAGCTGGAAAAAACCAAAGAAATTGCTCTAGACACCCTCAGCAGGCATGAAGAAGAAAGGTTAAAACAGTTACCAAAAACTGCCCCTGCCTCACCACCTTCATCTTCCTCCTCCCCCTCCCATGAATTCTCCTTCACAATCTCTCTCCACACTTCTTCTTCTTCCACGTCAAACCCTAATCACCAATCCAAATCCAAAACCAGCACCACCCCACCTTCTTTCGCCATTGATTTGTCCCCCGCAGATGAAATATTCTTCCACGGCCACCTCCTCCCCCTCCAGTTTCTCTCCCATCTCCCCGTCTCTCCTCGCTCCTCCACCAACTCCCTCGACAGCTTCACCCTCCCCCTCAAAGAGCTGGTAGAAGATCAAAAACCAACCAGAGAAACCGCCACAACCAATGCCGAAAACTGCATTCGAAACCGAAACATCCTAAACAAGAAGAACAACAGCTGCAGCAGCATCGACAAGAGAATCCCACGTCAGGGAAGCAAACACGAGACCAGGGGAAGAACAAAGCCCAAGTCTTTTTCGATTTTCGGGCTTCCCAGATGGCGAAAAGATTGTGAAAATAGCGAAAAGGAGGAGAACAACAAGGAGATGAAGAACAAGAGGAAGGTGAGGTTTGACGTGAGTCACATACTGAAGAGGTACGTGAGAATGGTGAGGCCGCTGTTGTTGTTTAGAGGGAGGAGAGAGAAGGGGCAGTTCCGGCGGCAGCCCTATTCGTTTTCGGGGAATTTGAGCATGTTAAACAAACATGAGTTGAGAGGAAGGAGGGGACAGTTTTCGGCGCCGGCGTCAATGAGGACATCTCCGACGAATAGTGGGCATCTTGTTGCAACTGCAGCTACTAATGTTCCTTGTTCTTCAAGTGACAGCACCATGGAAGAGTTGCAGGCTGCAATTCAAGCTGCAATTGCTCATTGCAAGAACTCCATTGCCACAGAAGAGAAGCCCAAATGT
>Malsi_15g008280
ATGGCTCTAGACACCTTCAGCAGGCATGAAGAAGAAAGGTTAAAACCGTTGCCAAAAACTGCCCCTGCCTCACCACCTTCATCTTCCTCCTCCCCCTCCCATGAATTCTCCTTCACTCTCTCGCTCCACACTTCTTCTTCCACATCAAACCCTAATCACCAATCCAAATCCAAAACCACCACCCCACCTTCTTTCGCCATCGATTTGTCCCCCGCAGACGAAATATTCTTCCACGGCCACCTCCTTCCTCTCCAGTTTCTCTCTCACCTGCCCGTCTCTCCTCGCTCCTCCACCAACTCGCTCGACAGCTTCACCCTCCCCATCAAAGAGCCGCTAGAAGATCAAAAACCAACCAGAGAAACCGCTACCACCTATGCCGAAAACTGCATTCGAAACCGAAACATCCTAAACAACAAGAACAACAGCTGCAGCAGCATTGACAAGAGAATCCCACGTCAGGGAAGCAAACACGAGACCAGGGGAAGAACAAAGTCCAAGTCCTTTTCGATTTTCGGGCTTCCCAGACGGCGAAAAGATTGTGAAAATGGTGAAAAGGAGGAGAACAAGGAGATGAAGAACAAGAGGAAGGTGAAGTTTGATATTAGTCATATACTGAAGAGGTACGTGAGAATGTTGAGGCCGCTGTTGTTGTTTAGAGGGAGGAGAGAGAAGGGGCAGTTCCGGCCGCAACCCTATTCGTTTTCAGGGAATTTGAGCATGTTAAACAAGCATGAGTTGAGAGGTGGGAGGGGGGAGTTTTCGGCTCCGGCATCGATAAGGACGTCTCCAACGAATAGCGGGCATCTTGTTGCAACTGCAGCTACAAATGTTCCTTGTTCTACAAGTGACAGCACCATGGAAGAGTTGCAGGCTGCAATTCAAGCTGCAATTGCTCACTGCAAGAACTCCAATGCCACAGAAGAGAAGCCCAAATGT
>Malsy_08g009340
ATGGCCACCCATCAGCTGGAAAAAACCAAAGAAATTGCTCTAGACACCCTCAGCAGGCATGAAGAAGAAAGGTTAAAACAGTTACCAAAAACTGCCCCTGCCTCACCACCTTCATCTTCCTCCTCCCCCTCCCATGAATTCTCCTTCACAATCTCTCTCCACACTTCTTCTTCTTCCACGTCAAACCCTAATCACCAATCCAAATCCAAAACCAGCACCATCCCACCTTCTTTCGCCATTGATTTGTCCCCCGCAGATGAAATATTCTTCCACGGCCACCTCCTCCCCCTCCAGTTTCTCTCCCATCTCCCCGTCTCTCCTCGCTCCTCCACCAACTCCCTCGACAGCTTCACCCTCCCCCTCAAAGAGCTGGTAGAAGATCAAAAACCAACCAGAGAAACCGCCACAACCAATGCCGAAAACTGCATTCGAAACCGAAACATCCTAAACAAGAAGAACAACAGCTGCAGCAGCATCGACAAGAGAATCCCACGTCAGGGAAGCAAACACGAGACCAGGGGAAGAACAAAGCCCAAGTCCTTTTCGATTTTCGGGCTTCCCAGATGGCGAAAAGATTGTGAAAATAGCGAAAAGGAGGAGAACAACAAGGAGATGAAGAACAAGAGGAAGGTGAGGTTTGACGTGAGTCACATACTGAAGAGGTACGTGAGAATGGTGAGGCCGCTGTTGTTGTTTAGAGGGAGGAGAGAGAAGGGGCAGTTCCGGCGGCAGCCCTATTCATTTTCGGGGAATTTGAGCATGTTAAACAAACATGAGTTGAGAGGAAGGAGGGGACAGTTTTCGGCGCCGGCGTCAATGAGGACATCTCCGACGAATAGTGGGCATCTTGTTGCAACTGCAGCTACTAATGTTCCTTGTTCTTCAAGTGACAGCACCATGGAAGAGTTGCAAGCTGCAATTCAAGCTGCAATTGCTCATTGCAAGAACTCCATTGCCACAGAAGAGAAGCCCAAATGT
>Malsy_15g007190
ATGGCTCTAGACACCTTCAGCAGGCATGAAGAAGAAAGGCTAAAACCGTTGCCAAAAACTGCCCCTGCCTCACCACCTTCATCTTCCTCCTCCCCCTCCCATGAATTCTCCTTCACTCTCTCGCTCCACACTTCTTCTTCCACATCAAACCCTAATCACCAATCCAAATCCAAAACCACCACCCCACCTTCTTTCGCCATTGATTTGTCCCCCGCAGACGAAATATTCTTCCACGGCCACCTCCTTCCTCTCCAGTTTCTCTCTCATCTGCCCGTCTCTCCTCGCTCCTCCACCAACTCGCTCGACAGCTTCACCCTCCCCATCAAAGGGCCGCTAGAAGATCAAAAACCAACCAGAGAAACCGCTACCACCTATGCCGAAAACTGCATTCGAAACCGAAACATCCTAAACAACAAGAACAACAGCTGCAGCAGCATTGACAAGAGAATCCCACGTCAGGGAAGCAAACACGAGACCAGGGGAAGAACAAAGTCCAAGTCCTTTTCGATTTTCGGGCTTCCCAGACGGCGAAAAGATTGTGAAAATGGTGAAAAGGAGGAGAACAAGGAGATGAAGAACAAGAGGAAGGTGAAGTTTGATATTAGTCATATACTGAAGAGGTACGTGAGAATGTTGAGGCCGCTGTTGTTGTTTAGAGGGAGGAGAGAGAAGGGGCAGTTCCGGCCGCAACCCTATTCGTTTTCAGGGAATTTGAGCATGTTAAACAAGCATGAGTTGAGAGGTGGGAGGGGAGAGTTTTCGGCTCCGGCATCGATAAGGACGTCTCCAACGAATAGCGGGCATCTTGTTGCAACTGCAGCTACAAATGTTCCTTGTTCTACAAGTGACAGCACCATGGAAGAGTTGCAGGCTGCAATTCAAGCTGCAATTGCTCACTGCAAGAACTCCAATGCCACAGAAGAGAAGCCCAAATGT
>Maldo_GDDH_08G1102600
ATGGCCACCCATCAGCTGGAAAAAACCAAAGAAATTGCTCTAGACACCCTCAGCAGGCATGAAGAAGAAAGGTTAAAACAGTTACCAAAAACTGCCCCTGCCTCACCACCTTCATCTTCCTCCTCCCCCTCCCATGAATTCTCCTTCACAATCTCTCTCCACACTTCTTCTTCTTCCACGTCAAACCCTAATCACCAATCCAAATCCAAAACCAGCACCACCCCACCTTCTTTCGCCATTGATTTGTCCCCCGCAGATGAAATATTCTTCCACGGCCACCTCCTCCCCCTCCAGTTTCTCTCCCATCTCCCCGTCTCTCCTCGCTCCTCCACCAACTCCCTCGACAGCTTCACCCTCCCCCTCAAAGAGCTGGTAGAAGATCAAAAACCAACCAGAGAAACCGCCACAACCAATGCCGAAAACTGCATTCGAAACCGAAACATCCTAAACAAGAAGAACAACAGCTGCAGCAGCATCGACAAGAGAATCCCACGTCAGGGAAGCAAACACGAGACCAGGGGAAGAACAAAGCCCAAGTCCTTTTCGATTTTCGGGCTTCCCAGATGGCGAAAAGATTGTGAAAATAGCGAAAAGGAGGAGAACAACAAGGAGATGAAGAACAAGAGGAAGGTGAGGTTTGACGTGAGTCACATACTGAAGAGGTACGTGAGAATGGTGAGGCCGCTGTTGTTGTTTAGAGGGAGGAGAGAGAAGGGGCAGTTCCGGCGGCAGCCCTATTCGTTTTCGGGGAATTTGAGCATGTTAAACAAACATGAGTTGAGAGGAAGGAGGGGACAGTTTTCGGCGCCGGCGTCAATGAGGACATCTCCGACGAATAGTGGGCATCTTGTTGCAACTGCAGCTACTAATGTTCCTTGTTCTTCAAGTGACAGCACCATGGAAGAGTTGCAGGCTGCAATTCAAGCTGCAATTGCTCATTGCAAGAACTCCATTGCCACAGAAGAGAAGCCCAAATGT
>Maldo_GDDH_15G1084100
ATGGCCACGCATCAGCTGGAAAAAACCAGAGAAATGGCTCTAGACACCTTCAGCAGGCATGAAGAAGAAAGGCTAAAACCGTTGCCAAAAACTGCCCCTGCCTCACCACCTTCATCTTCCTCCTCCCCCTCCCATGAATTCTCCTTCACTCTCTCGCTCCACACTTCTTCTTCCACATCAAACCCTAATCACCAATCCAAATCCAAAACCACCACCCCACCTTCTTTCGCCATTGATTTGTCCCCCGCAGACGAAATATTCTTCCACGGCCACCTCCTTCCTCTCCAGTTTCTCTCTCACCTGCCCGTCTCTCCTCGCTCCTCCACCAACTCGCTCGACAGCTTCACCCTCCCCATCAAAGGGCCGCTAGAAGATCAAAAACCAACCAGAGAAACCGCTACCACCTATGCCGAAAACTGCATTCGAAACCGAAACATCCTAAACAACAAGAACAACAGCTGCAGCAGCATTGACAAGAGAATCCCACGTCAGGGAAGCAAACACGAGACCAGGGGAAGAACAAAGTCCAAGTCCTTTTCGATTTTCGGGCTTCCCAGACGGCGAAAAGATTGTGAAAATGGTGAAAAGGAGGAGAACAAGGAGATGAAGAACAAGAGGAAGGTGAAGTTTGATATTAGTCATATACTGAAGAGGTACGTGAGAATGTTGAGGCCGCTGTTGTTGTTTAGAGGGAGGAGAGAGAAGGGGCAGTTCCGGCCGCAACCCTATTCGTTTTCAGGGAATTTGAGCATGTTAAACAAGCATGAGTTGAGAGGTGGGAGGGGGGAGTTTTCGGCTCCGGCATCGATAAGGACGTCTCCAACGAATAGCGGGCATCTTGTTGCAACTGCAGCTACAAATGTTCCTTGTTCTACAAGTGACAGCACCATGGAAGAGTTGCAGGCTGCAATTCAAGCTGCAATTGCTCACTGCAAGAACTCCAATGCCACAGAAGAGAAGCCCAAATGT
>Maldo_Gala_08g009230
ATGGCCACCCATCAGCTGGAAAAAACCAAAGAAATTGCTCTAGACACCCTCAGCAGGCATGAAGAAGAAAGGTTAAAACAGTTACCAAAAACTGCCCCTGCCTCACCACCTTCATCTTCCTCCTCCCCCTCCCATGAATTCTCCTTCACAATCTCTCTCCACACTTCTTCTTCTTCCACGTCAAACCCTAATCACCAATCCAAATCCAAAACCAGCACCACCCCACCTTCTTTCGCCATTGATTTGTCCCCCGCAGATGAAATATTCTTCCACGGCCACCTCCTCCCCCTCCAGTTTCTCTCCCATCTCCCCGTCTCTCCTCGCTCCTCCACCAACTCCCTCGACAGCTTCACCCTCCCCCTCAAAGAGCTGGTAGAAGATCAAAAACCAACCAGAGAAACCGCCACAACCAATGCCGAAAACTGCATTCGAAACCGAAACATCCTAAACAAGAAGAACAACAGCTGCAGCAGCATCGACAAGAGAATCCCACGTCAGGGAAGCAAACACGAGACCAGGGGAAGAACAAAGCCCAAGTCCTTTTCGATTTTCGGGCTTCCCAGATGGCGAAAAGAATGTGAAAATAGCGAAAAGGAGGAGAACAACAAGGAGATGAAGAACAAGAGGAAGGTGAGGTTTGACGTGAGTCACATACTGAAGAGGTACGTGAGAATGGTGAGGCCGCTGTTGTTGTTTAGAGGGAGGAGAGAGAAGGGGCAGTTCCGGCGGCAGCCCTATTCATTTTCGGGGAATTTGAGCATGTTAAACAAACATGAGTTGAGAGGAAGGAGGGGACAATTTTCGGCGCCGGCGTCAATGAGGACATCTCCGACGAATAGTGGGCATCTTGTTGCAACTGCAGCTACTAATGTTCCTTGTTCTTCAAGTGACAGCACCATGGAAGAGTTGCAAGCTGCAATTCAAGCTGCAATTGCTCATTGCAAGAACTCCATTGCCACAGAAGAGAAGCCCAAATGT
>Maldo_Gala_15g007940
ATGGCTCTAGGCACCTTCAGCAGGCATGAAGAAGAAAGGTTAAAACCGTTGCCAAAAACTGCCCCTGCCTCACCACCTTCATCTTCCTCCTCCCCCTCCCATGAATTCTCCTTCACTCTCTCGCTCCACACTTCTTCTTCCACATCAAACCCTAATCACCAATCCAAATCCAAAACCACCACCCCACCTTCTTTCGCCATTGATTTGTCCCCTGCAGACGAAATATTCTTCCACGGCCACCTCCTTCCTCTCCAGTTTCTCTCTCACCTGCCCGTCTCTCCTCGCTCCTCCACCAACTCGCTCGACAGCTTCACCCTCCCCATCAAAGAGCCGCTAGAAGATCAAAAACCAACCAGAGAAACCGCTACCACCTATGCCGAAAACTGCATTCGAAACCGAAACATCCTAAACAACAAGAACAACAGCTGCAGCAGCATTGACAAGAGAATCCCACGTCAGGGAAGCAAACACGAGACCAGGGGAAGAACAAAGTCCAAGTCCTTTTCGATTTTCGGGCTTCCCAGACGGCGAAAAGATTGTGAAAATGGTGAAAAGGAGGAGAACAAGGAGATGAAGAACAAGAGGAAGGTGAAGTTTGATATTAGTCATATACTGAAGAGGTACGTGAGAATGTTGAGGCCGCTGTTGTTGTTTAGAGGGAGGAGAGAGAAGGGGCAGTTCCGGCCGCAACCCTATTCGTTTTCAGGGAATTTGAGCATGTTAAACAAGCATGAGTTGAGAGGTGGGAGGGGGGAGTTTTCGGCTCCGGCATCGATAAGGACGTCTCCAACGAATAGCGGGCATCTTGTTGCAACTGCAGCTACAAATGTTCCTTGTTCTACAAGTGACAGCACCATGGAAGAGTTGCAGGCTGCAATCCAAGCTGCAATTGCTCACTGCAAGAACTCCAATGCCACAGAAGAGAAGCCCAAATGT
>Pyrco_DAP_Chr15v0.1_36927.1
ATGGCTCTGGACACCTTCAGCAGGCATGAAGAAGAAAGGTTAAAACCGTTGCCAAAAACTGCCCCTGCCTCACCACCTTCATCTTCCTCCTCCCCCTCCCATGAATTCTCCTTCACTCTCTCGCTCCACACTTCTTCTTCCACATCAAACCCTAATCACCAATCCAAATCCAAAACCACCACCCCACCTTCTTTCGCCATTGATTTGTCCCCCGCAGACGAAATATTCTTCCACGGCCACCTCCTTCCTCTCCAGTTTCTTTCTCACCTGCCCGTCTCTCCTCGCTCCTCCACCAACTCCCTCGACAGCTTCACCCTCCCCATCAAAGAGCCGCTAGAAGATCAAAAACCAGCCAGGGAAACCGCTACCACCTATGCCGAAAACTGCATTCGAAACCGAAACATCCTAAACAACAAGAACAACAGCTGCAGCAGCATTGACAAGAGAATCCCACGTCAGGGAAGCAAACACGAGACCAGGGGAGGAACAAAGTCCAAGTCCTTTTCAATTTTCGGGCTTCCCAGATGGCGAAAAAATTGTGAAAATGATGAAAAGGAGGAGAACAAGGAGATGAAGAACAAGAGGAAGGTGAAGTTTGATATTAGTCAAATACTGAAGAGGTACGTGAGAATGGTGAGGCCGCTGTTGTTGTTTAGAGGGAGGAGAGAGAAGGGGCAGTTACGACGGCAACCCTATTCGTTTTCAGGGAATTTGAGTATGTTAACCAAGCATGAGTTGAAAGGTGGGAGGGGGGAGTTTTCGGCTCCGGCATCGATAAGGACGTCTCCAACGAATAGCGGGCATCTTGTTGCAACTGCTGCCACTAAAGTTCCTTGTTCTACAAGTGACAGCACCATGGAAGAGTTGCAGGCTGCAATTCAAGCTGCAATTGCTCACTGCAAGAACTCCAATGCCACAGAAGAGAAGCCCAAATGT
>Pyrco_DAP_Chr3v0.1_05777.1
ATGGCCACCCATCAGCTGGAAAAAACCAGAGAAATTGCTCTAGACACCCTCAGCAGGCATGAAGAAGAAAGGTTAAAACAGTTACCAAAAACTGCCCCTGCCTCACCACCTTCATCTTCCTCCTCCCCCTCCCATGAATTCTCCTTCACAATCTCTCTCCACACTTCTTCTTCTTCCACGTCAAACCCTAATCACCAATCCAAATCCAAAACCAGCACCACCCCACCATCTCTCGCCATTGATTTGTCCCCCGCAGATGAAATATTCTTCCACGGCCACCTCCTCCCCCTCCAGTTTCTCTCCCATCTCCCCGTCTCTCCTCGCTCCTCCACCAACTCCCTCGACAGCTTCACCCTCCCCCTCAAAGAGCTGGTAGAAGATCAAAAACCAACCAGAAAAACCGCCACAAACAATGCCGAAAACTGCATTCGAAACCGAAACATCCTAAACAAGAAGAACAACAGCTGCAGCAGCATCGACAAGAGAATCCCACGTCAGGGAAGCAAACACGAGACCAGGGGAAGAACAAAGTCCAAGTCCTTTTCGATTTTCGGGCTTCCTAGATGGCGAAAATATTGTGAAAATAGCGAAAAGGAGGAGAACAACAAGGAGATGAAGAACAAGAGGAAGGTAAGGTTTGATGTGAGTCACATACTGAAGAGGTACGTGAGAATGGTGAGGCCGCTGTTGTTGTTTAGAGGGAGGAGAGAGAAGGGGCAGTTCCGGCGGCAGCCCTATTCGTTTTCGGGGAATTTGAGCATGTTAAACAAACATGAGTTGAGAGGAAGGATGGGACAGTTTTCGGCGCCGGCGTCAATGAGGACATCTCCGACGAATAGTGGGCATCTTGTTGCAACTGCAGCTACTAATGTTCCTTGTTCTTCAAGTGACAGCACCATGGAAGAGTTGCAGGCTGCAATTCAAGCTGCAATTGCTCATTGCAAGAACTCCATTGCCACAGAAGAGAAGCCCAAATGT
>Pyrco_DAP_Chr8v0.1_19686.1
ATGGCCACCCATCAGCTGGAAAAAACCAGAGAAATTGCTCTAGACACCCTCAGCAGGCATGAAGAAGAAAGGTTAAAACAGTTACCAAAAACTGCCCCTGCCTCACCACCTTCATCTTCCTCCTCCCCCTCCCATGAATTCTCCTTCACAATCTCTCTCCACACTTCTTCTTCTTCCACGTCAAACCCTAATCACCAATCCAAATCCAAAACCAGCACCACCCCACCTTCTTTCGCCATTGATTTGTCCCCCGCAGATGAAATATTCTTCCACGGCCACCTCCTCCCCCTCCAGTTTCTCTCCCATCTCCCCGTCTCTCCTCGCTCCTCCACCAACTCCCTCGACAGCTTCACCCTCCCCCTCAAAGAGCTGGTAGAAGATCAAAAACCAACCAGAAAAACCGCCACAAACAATGCCGAAAACTGCATTCGAAACCGAAACATCCTAAACAAGAAGAACAACAGCTGCAGCAGCATCGACAAGAGAATCCCACGTCAGGGAAGCAAACACGAGACCAGGGGAAGAACAAAGTCCAAGTCCTTTTCGATTTTCGGGCTTCCTAGATGGCGAAAATATTGTGAAAATAGCGAAAAGGAGGAGAACAACAAGGAGATGAAGAACAAGAGGAAGGTAAGGTTTGATGTGAGTCACATACTGAAGAGGTACGTGAGAATGGTGAGGCCGCTGTTGTTGTTTAGAGGGAGGAGAGAGAAGGGGCAGTTCCGGCGGCAGCCCTATTCGTTTTCGGGGAATTTGAGCATGTTAAACAAACATGAGTTGAGAGGAAGGATGGGACAGTTTTCGGCGCCGGCGTCAATGAGGACATCTCCGACGAATAGTGGGCATCTTGTTGCAACTGCAGCTACTAATGTTCCTTGTTCTTCAAGTGACAGCACCATGGAAGAGTTGCAGGCTGCAATTCAAGCTGCAATTGCTCATTGCAAGAACTCCATTGCCACAGAAGAGAAGCCCAAATGT
>Pyrco_DAP_Chr8v0.1_19726.1
ATGCATGAAGAAGAAAGGTTAAAACAGTTACCAAAAACTGCCCCTGCCTCACCACCTTCATCTTCCTCCTCCCCCTCCCATGAATTCTCCTTCACAATCTCTCTCCACACTTCTTCTTCTTCCACGTCAAACCCTAATCACCAATCCAAATCCAAAACCAGCACCACCCCACCATCTCTCGCCATTGATTTGTCCCCCGCAGATGAAATATTCTTCCACGGCCACCTCCTCCCCCTCCAGTTTCTCTCCCATCTCCCCGTCTCTCCTCGCTCCTCCACCAACTCCCTCGACAGCTTCACCCTCCCCCTCAAAGAGCTGGTAGAAGATCAAAAACCAACCAGAGAAACCGCCACAACCAATGCCGAAAACTGCATTCGAAACCGAAACATCCTAAACAAGAAGAACAACAGCTGCAGCAGCATCGACAAGAGAATCCCACGTCAGGGAAGCAAACACGAGACCAGGGGAAGAACAAAGTCCAAGTCCTTTTCGATTTTCGGGCTTCCTAGATGGCGAAAAGATTGTGAAAATAGCGAAAAGGAGGAGAACAACAAGGAGATGAAGAACAAGAGGAAGGTAAGGTTTGATGTGAGTCACATACTGAAGAGGTACGTGAGAATGGTGAGGCCGCTGTTGTTGTTTAGAGGGAGGAGAGAGAAGGGGCAGTTCCGGCGGCAGCCCTATTCGTTTTCGGGGAATTTGAGCATGTTAAACAAACATGAGTTGAGAGGAAGGATGGGACAGTTTTCGGCGCCGGCGTCAATGAGGACATCTCCGACGAATAGTGGGCATCTTGTTGCAACTGCAGCTACTAATGTTCCTTGTTCTTCAAGTGACAGCACCATGGAAGAGTTGCAGGCTGCAATTCAAGCTGCAATTGCTCATTGCAAGAACTCTATTGCCACAGAAGAGAAGCCCAAATGT
>Pyrco_BP1_003426.1
ATGGCTCTGGACACCTTCAGCAGGCATGAAGAAGAAAGGTTAAAACCGTTGCCAAAAACTGCCCCTGCCTCACCACCTTCATCTTCCTCCTCCCCCTCCCATGAATTCTCCTTCACTCTCTCGCTCCACACTTCTTCTTCCAGATCAAACCCTAATCACCAATCCAAATCCAAAACCACCACCCCACCTTCTTTCGCCATTGATTTGTCCCCCGCAGACGAAATATTCTTCCACGGCCACCTCCTTCCTCTCCAGTTTCTCTCTCACCTGCCCGTCTCGCCTCGCTCCTCCACCAACTCCCTCGACAGCTTCACCCTCCCCATCAAAGAGCCGCTAGAAGATCAAAAACCAGCCAGGGAAACCGCTACCACCTATGCCGAAAACTGCATTCGAAACCGAAACATCCTAAACAACAAGAACAACAGCTGCAGCAGCATTGACAAGAGAATCCCACGTCAGGGAAGCAAACACGAGACCAGGGGAGGAACAAAGTCCAAGTCCTTTTCAATTTTCGGGCTTCCCAGATGGCGAAAAAATTGTGAAAATGATGAAAAGGAGGAGAACAAGGAGATGAAGAACAAGAGGAAGGTGAAGTTTGATATTAGTCAAATACTGAAGAGGTACGTGAGAATGGTGAGGCCGCTGTTGTTGTTTAGAGGGAGGAGAGAGAAGGGGCAGTTACGACGACAACCCTATTCGTTTTCAGGGAATTTGAGTATGTTAAACAAGCATGAGTTGAAAGGTGGGAGGGGGGAGTTTTCGGCTCCGGCATCGATAAGGACGTCTCCAACGAATAGCGGGCATCTTGTTGCAAGTGCTGCCACTAATGTTCCTTGTTCTACAAGTGACAGCACCATGGAAGAGTTGCAGGCTGCAATTCAAGCTGCAATTGCTCACTGCAAGAACTCCAATGCCACAGAAGAGAAGCCCAAATGT
>Pyrco_BP1_010278.1
ATGGCCACCCATCAGCTGGAAAAAACCAGAGAAATTGCTCTAGACACCCTCAGCAGGCATGAAGAAGAAAGGTTAAAACAGTTACCAAAAACTGCCCCTGCCTCACCACCTTCATCTTCCTCCTCCCCCTCCCATGAATTCTCCTTCACAATCTCTCTCCACACTTCTTCTTCTTCCACGTCAAACCCTAATCACCAATCCAAATCCAAAACCAGCACCACCCCACCTTCTTTCGCCATTGATTTGTCCCCCGCAGATGAAATATTCTTCCACGGCCACCTCCTCCCCCTCCAGTTTCTCTCCCATCTCCCCGTCTCTCCTCGCTCCTCCACCAACTCCCTCGACAGCTTCACCCTCCCCCTCAAAGAGCTGGTAGAAGATCAAAAACCAACCAGAAAAACCGCCACAAACAATGCCGAAAACTGCATTCGAAACCGAAACATCCTAAACAAGAAGAACAACAGCTGCAGCAGCATCGACAAGAGAATCCCACGTCAGGGAAGCAAACACGAGACCAGGGGAAGAACAAAGTCCAAGTCCTTTTCGATTTTCGGGCTTCCTAGATGGCGAAAATATTGTGAAAATAGCGAAAAGGAGGAGAACAACAAGGAGATGAAGAACAAGAGGAAGGTAAGGTTTGATGTGAGTCACATACTGAAGAGGTACGTGAGAATGGTGAGGCCGCTGTTGTTGTTTAGAGGGAGGAGAGAGAAGGGGCAGTTCCGGCGGCAGCCCTATTCGTTTTCGGGGAATTTGAGCATGTTAAACAAACATGAGTTGAGAGGAAGGATGGGACAGTTTTCGGCGCCGGCGTCAATGAGGACATCTCCGACGAATAGTGGGCATCTTGTTGCAACTGCAGCTACTAATGTTCCTTGTTCTTCAAGTGACAGCACCATGGAAGAGTTGCAGGCTGCAATTCAAGCTGCAATTGCTCATTGCAAGAACTCCATTGCCACAGAAGAGAAGCCCAAATGT
>Pyrco_BP_DH_08g08410
ATGGCCACCCATCAGCTGGAAAAAACCAGAGAAATTGCTCTAGACACCCTCAGCAGGCATGAAGAAGAAAGGTTAAAACAGTTACCAAAAACTGCCCCTGCCTCACCACCTTCATCTTCCTCCTCCCCCTCCCATGAATTCTCCTTCACAATCTCTCTCCACACTTCTTCTTCTTCCACGTCAAACCCTAATCACCAATCCAAATCCAAAACCAGCACCACCCCACCTTCTTTCGCCATTGATTTGTCCCCCGCAGATGAAATATTCTTCCACGGCCACCTCCTCCCCCTCCAGTTTCTCTCCCATCTCCCCGTCTCTCCTCGCTCCTCCACCAACTCCCTCGACAGCTTCACCCTCCCCCTCAAAGAGCTGGTAGAAGATCAAAAACCAACCAGAAAAACCGCCACAAACAATGCCGAAAACTGCATTCGAAACCGAAACATCCTAAACAAGAAGAACAACAGCTGCAGCAGCATCGACAAGAGAATCCCACGTCAGGGAAGCAAACACGAGACCAGGGGAAGAACAAAGTCCAAGTCCTTTTCGATTTTCGGGCTTCCTAGATGGCGAAAATATTGTGAAAATAGCGAAAAGGAGGAGAACAACAAGGAGATGAAGAACAAGAGGAAGGTAAGGTTTGATGTGAGTCACATACTGAAGAGGTACGTGAGAATGGTGAGGCCGCTGTTGTTGTTTAGAGGGAGGAGAGAGAAGGGGCAGTTCCGGCGGCAGCCCTATTCGTTTTCGGGGAATTTGAGCATGTTAAACAAACATGAGTTGAGAGGAAGGATGGGACAGTTTTCGGCGCCGGCGTCAATGAGGACATCTCCGACGAATAGTGGGCATCTTGTTGCAACTGCAGCTACTAATGTTCCTTGTTCTTCAAGTGACAGCACCATGGAAGAGTTGCAGGCTGCAATTCAAGCTGCAATTGCTCATTGCAAGAACTCCATTGCCACAGAAGAGAAGCCCAAATGT
>Pyrco_BP_DH_15g07930
ATGGCCACGCATCAGCTGGAAAAAACCAGAGAAATGGCTCTGGACACCTTCAGCAGGCATGAAGAAGAAAGGTTAAAACCGTTGCCAAAAACTGCCCCTGCCTCACCACCTTCATCTTCCTCCTCCCCCTCCCATGAATTCTCCTTCACTCTCTCGCTCCACACTTCTTCTTCCACATCAAACCCTAATCACCAATCCAAATCCAAAACCACCACCCCACCTTCTTTCGCCATTGATTTGTCCCCCGCAGACGAAATATTCTTCCACGGCCACCTCCTTCCTCTCCAGTTTCTCTCTCACCTGCCCGTCTCGCCTCGCTCCTCCACCAACTCCCTCGACAGCTTCACCCTCCCCATCAAAGAGCCGCTAGAAGATCAAAAACCAGCCAGGGAAACCGCTACCACCTATGCCGAAAACTGCATTCGAAACCGAAACATCCTAAACAACAAGAACAACAGCTGCAGCAGCATTGACAAGAGAATCCCACGTCAGGGAAGCAAACACGAGACCAGGGGAGGAACAAAGTCCAAGTCCTTTTCAATTTTCGGGCTTCCCAGATGGCGAAAAAATTGTGAAAATGATGAAAAGGAGGAGAACAAGGAGATGAAGAACAAGAGGAAGGTGAAGTTTGATATTAGTCAAATACTGAAGAGGTACGTGAGAATGGTGAGGCCGCTGTTGTTGTTTAGAGGGAGGAGAGAGAAGGGGCAGTTACGACGACAACCCTATTCGTTTTCAGGGAATTTGAGTATGTTAAACAAGCATGAGTTGAAAGGTGGGAGGGGGGAGTTTTCGGCTCCGGCATCGATAAGGACGTCTCCAACGAATAGCGGGCATCTTGTTGCAAGTGCTGCCACTAATGTTCCTTGTTCTACAAGTGACAGCACCATGGAAGAGTTGCAGGCTGCAATTCAAGCTGCAATTGCTCACTGCAAGAACTCCAATGCCACAGAAGAGAAGCCCAAATGT
>Pruav_sc0000852.1_g1110.1.mk
ATGGGCACCCATCAGCAGGAAAAGACCAGAGAAAAAGCTGTAGGAACCAGGCATGAAGAAGAGAGGCTAAAAGTGGGAGGAATTGGAAAAGAATTAAGGCAAGCAGCAGCAAAGCAAGTGCAGCAACCAAGTACAGCTCCTGCCTCACCACCTTCAGCTTCCGCCTCTCCCTCTCATGAATTCTCCTTCACAATCTCTCAACAGTCTTCTTCCACATCAATCCCTGATCATCATAACAAGGCCAAATCCACCCCATCTTCTTTTGCTATTGATTTGTCCCCTGCAGATGACATTTTCTTCCATGGCCACTTGCTTCCTCTCCAATTGCTCTCTCACCTTCCTGTCTCTCCTCGCTCATCAACCAACTCCCTGGACAGCTTCACTCTTTCCATCAAAGACTTATCAGATGATTATCAGAGACCAACCAAAGAAAGCAGCAACAATGCTAACAACTGCAGCACCAGCATTGGCAGCAACAAGAATATCATCAACAACAAGAACAACAGCTGCAGCAGCATAAACCAGAGAAGCCCACATCACAGCAACAAAAGTGAGGCAAGGGGAAGAACAAAGTCCAAGTCTTTCTCATTATTCGGGTTACCGAAATGGCGAAAAGATTGTGAAGACAGAGAAAAAGAAGACAAGGAGATGAAGCACAAGAGGAAGATGAGGTTTGATGTGAGCCATATACTAAAGAGGTATGTGAGAATGGTCAGGCCACTATTGTTATTCAGAGGAAGAAAAGAGAAGGGCCAATTCCGGAGGCAACCTTATTCATTTTCGGGCAATCTAAGTTTGAGAAATAAGCATGAGCTGAGAGGAAGGAGAGGAGAGCTTTCAGCCCCAGCATCAATGAGAACATCTCCAACAAATAGTGGCCTTCTTGTTGCAACATCAGCAACTAATCTTCCTTCTTCCACCATTGACAGCACCATGGAAGAGTTGCAGGCAGCAATTCAAGCTGCAATTGCTCATTGCAAGAATTCCATTGCCAGTGCCACAGAAGAGAAGATCAAATGC
>Pyrusco0g042720.1
ATGGCCACCCATCAGCTGGAAAAAACCAGAGAAATTGCTCTAGACACCCTCAGCAGGCATGAAGAAGAAAGGTTAAAACAGTTACCAAAAACTGCCCCTGCCTCACCACCTTCATCTTCCTCCTCCCCCTCCCATGAATTCTCCTTCACAATCTCTCTCCACACTTCTTCTTCTTCCACGTCAAACCCTAATCACCAATCCAAATCCAAAACCAGCACCACCCCACCTTCTTTCGCCATTGATTTGTCCCCCGCAGATGAAATATTCTTCCACGGCCACCTCCTCCCCCTCCAGTTTCTCTCCCATCTCCCCGTCTCTCCTCGCTCCTCCACCAACTCCCTCGACAGCTTCACCCTCCCCCTCAAAGAGCTGGTAGAAGATCAAAAACCAACCAGAAAAACCGCCACAAACAATGCCGAAAACTGCATTCGAAACCGAAACATCCTAAACAAGAAGAACAACAGCTGCAGCAGCATCGACAAGAGAATCCCACGTCAGGGAAGCAAACACGAGACCAGGGGAAGAACAAAGTCCAAGTCCTTTTCGATTTTCGGGCTTCCTAGATGGCGAAAATATTGTGAAAATAGCGAAAAGGAGGAGAACAACAAGGAGATGAAGAACAAGAGGAAGGTAAGGTTTGATGTGAGTCACATACTGAAGAGGTACGTGAGAATGGTGAGGCCGCTGTTGTTGTTTAGAGGGAGGAGAGAGAAGGGGCAGTTCCGGCGGCAGCCCTATTCGTTTTCGGGGAATTTGAGCATGTTAAACAAACATGAGTTGAGAGGAAGGATGGGACAGTTTTCGGCGCCGGCGTCAATGAGGACATCTCCGACGAATAGTGGGCATCTTGTTGCAACTGCAGCTACTAATGTTCCTTGTTCTTCAAGTGACAGCACCATGGAAGAGTTGCAGGCTGCAATTCAAGCTGCAATTGCTCATTGCAAGAACTCCATTGCCACAGAAGAGAAGCCCAAATGT
>Pyrusco0g061070.1
ATGGCCACGCATCAGCTGGAAAAAACCAGAGAAATGGCTCTGGACACCTTCAGCAGGCATGAAGAAGAAAGGTTAAAACCGTTGCCAAAAACTGCCCCTGCCTCACCACCTTCATCTTCCTCCTCCCCCTCCCATGAATTCTCCTTCACTCTCTCGCTCCACACTTCTTCTTCCAGATCAAACCCTAATCACCAATCCAAATCCAAAACCACCACCCCACCTTCTTTCGCCATTGATTTGTCCCCTGCAGACGAAATATTCTTCCACGGCCACCTCCTTCCTCTCCAGTTTCTCTCTCACCTGCCCGTCTCTCCTCGCTCCTCCACCAACTCCCTCGACAGCTTCACCCTCCCCATCAAAGAGCCGCTAGAAGATCAAAAACCAGCCAGGGAAACCGCTACCACCTATGCCGAAAACTGCATTCGAAACCGAAACATCCTAAACAACAAGAACAACAGCTGCAGCAGCATTGACAAGAGAATCCCACGTCAGGGAAGCAAACACGAGACCAGGGGAGGAACAAAGTCCAAGTCCTTTTCAATTTTCGGGCTTCCCAGGTGGCGAAAAAATTGTGAAAATGATGAAAAGGAGGCGAACAAGGAGATGAAGAACAAGAGGAAGGTGAAGTTTGATATTAGTCAAATACTGAAGAGGTACGTGAGAATGGTGAGGCCGCTGTTGTTGTTTAGAGGGAGGAGAGAGAAGGGGCAGTTACGACGGCAACCCTATTCGTTTTCAGGGAATTTGAGTATGTTAAACAAGCATGAGTTGAAAGGTGGGAGGGGGGAGTTTTCGGCTCCGGCATCGATAAGGACGTCTCCAACGAATAGCGGGCATCTTGTTGCAACTGCTGCCACTAATGTTCCTTGTTCTACAAGTGACAGCACCATGGAAGAGTTGCAGGCTGCAATTCAAGCTGCAATTGCTCACTGCAAGAACTCCATTGCCACAGAAGAGAAGCCCAAATGT
>Pyrbe_020239
ATGGCCACGCATCAGCTGGAAAAAACCAGAGAAATGGCTCTGGACACCTTCAGCAGGCATGAAGAAGAAAGGTTAAAACCGTTGCCAAAAACTGCCCCTGCCTCACCACCTTCATCTTCCTCCTCCCCCTCCCATGAATTCTCCTTCACTCTCTCGCTCCACACATCTTCTTCCACATCAAACCCTAATCACCAATCCAAATCCAAAACCACCACCCCACCTTCTTTCGCCATTGATTTGTCCCCCGCAGACGAAATATTCTTCCATGGCCACCTCCTTCCTCTCCAGTTTCTCTCTCACCTGCCCGTCTCTCCTCGCTCCTCCACCAACTCCCTCGACAGCTTCACCCTCCCCATCAAAGAGCCGCTAGAAGATCAAAAACCAGCCAGAGAAACCGCTACCACCTATGCCGAAAACTGCATTCGAAACCGAAACATCCTAAACAACAAGAACAACAGCTGCAGCAACATTGACAAGAGAATCCCACGTCAGGGAAGCAAACACGAGACCAGGGGAGGAACAAAGTCCAAGTCCTTTTCAATTTTCGGGCTTCCCAGATGGCGAAAAAATTGTGAAAATGATGAAAAGGAGGAGAACAAGGAGATGAAGAACAAGAGGAAGATGAAGTTTGATATTAGTCAAATACTAAAGAGGTACGTGAGAATGGTGAGGCCGCTGTTGTTGTTTAGAGGGAGGAGAGAGAAGGGGCAGTTACGACGGCAACCCTATTCGTTTTCAGGGAATTTGAGTATGTTAAACAAGCATGAGTTGAGAGGTGGGAGGGGGGAGTTTTCGGCTCCGGCATCGATAAGGACGTCTCCAACGAATAGCGGGCATCTTGTTGCAACTGCTGCCACTAATGTTCCTTGTTCTACAAGTGACAGCACCATGGAAGAGTTGCAGGCTGCAATTCAAGCTGCAATTGCTCACTGCAAGAACTCCAATGCCACAGAAGAGAAGCCCAAATGT
>Pyrbe_051551
ATGGCCACCCATCAGCTGGAAAAAACCAGAGAAATTGCTCTAGACACCCTCAGCAGGCATGAAGAAGAAAGGTTAAAACAGTTACCAAAAACTGCCCCTGCCTCACCACCTTCATCTTCCTCCTCCCCCTCCCATGAATTCTCCTTCACAATCTCTCTCCACACTTCTTCTTCTTCCACGTCAAACCCTAATCACCAATCCAAATCCAAAACCAGCACCACCCCACCTTCTTTCGCCATTGATTTGTCCCCCGCAGATGAAATATTCTTCCATGGCCACCTCCTCCCCCTCCAGTTTCTCTCCCATCTCCCCGTCTCTCCTCGCTCCTCCACCAACTCCCTCGACAGCTTCACCCTCCCCCTCAAAGAGCTGGTAGAAGATCAAAAACCAACCAGAAAAACCGCCACAACCAATGCCGAAAACTGCATTCGAAACCGAAACATCCTAAACAAGAAGAACAACAGCTGCAGCAGCATCGACAAGAGAATCCCACGTCAGGGAAGCAAACACGAGACCAGGGGAAGAACAAAGTCCAAGTCCTTTTCGATTTTCGGGCTTCCTAGATGGCGAAAAGATTGTGAAAATAGCGAAAAGGAGGAGAACAACAAGGAGATGAAGAACAAGAGGAAGGTAAGGTTTGATGTGAGTCACATACTGAAGAGGTACGTCAGAATGGTGAGGCCGCTGTTGTTGTTTAGAGGGAGGAGAGAGAAGGGGCAGTTCCGGCGGCAGCCCTATTCGTTTTCGGGGAATTTGAGCATGTTAAACAAACATGAGTTGAGAGGAAGGATGGGACAGTTTTCGGCGCCGGCGTCAATGAGGACATCTCCGACGAATAGTGGGCATCTTGTTGCAACTGCAGCTACTAATGTTCCTTGTTCTTCAAGTGACAGCACCATGGAAGAGTTGCAGGCTGCAATTCAAGCTGCAATTGCTCATTGCAAGAACTCCATTGCCACAGAAGAGAAGCCCAAATGT
>Pyrpy_N_08g0815.1
ATGGCCACCCATCAGCTGGAAAAAACCCGAGAAATTGCTCTAGACACCCTCAGCAGGCATGAAGAAGAAAGGTTAAAACAGTTACCAAAAACTGCCCCTGCCTCACCACCTTCATCTTCCTCCTCCCCCTCCCATGAATTCTCCTTCACAATCTCTCTCCACACTTCTTCTTCTTCCACGTCAAACCCTAATCACCAATCCAAATCCAAAACCAGCACCACCCCACCTTCTTTCGCCATTGATTTGTCCCCCGCAGATGAAATATTCTTCCACGGCCACCTCCTCCCCCTCCAGTTTCTCTCCCATCTCCCCGTCTCTCCTCGCTCCTCCACCAACTCCCTCGACAGCTTCACCCTCCCCCTCAAAGAGCTGGTAGAAGATCAAAAACCAACCAGAAAAACCGCCACAACCAATGCCGAAAACTGCATTCGAAACCGAAACATCCTAAACAAGAAGAACAACAGCTGCAGCAGCATCGACAAGAGAATCCCACGTCAGGGAAGCAAACACGAGACCAGGGGAAGAACAAAGTCCAAGTCCTTTTCGATTTTCGGGCTTCCTAGATGGCGAAAAGATTGTGAAAATAGCGAAAAGGAGGAGAACAACAAGGAGATGAAGAACAAGAGGAAGGTAAGGTTTGATGTGAGTCACATACTGAAGAGGTACGTGAGAATGGTGAGGCCGCTGTTGTTGTTTAGAGGGAGGAGAGAGAAGGGGCAGTTCCGGCGGCAGCCCTATTCGTTTTCGGGGAATTTGAGCATGTTAAACAAACATGAGTTGAGAGGAAGGATGGGACAGTTTTCGGCGCCGGCGTCAATGAGGACATCTCCGACGAATAGTGGGCATCTTGTTACAACTGCAGCTACTAATGTTCCTTGTTCTTCAAGTGACAGCACCATGGAAGAGTTGCAGGCTGCAATTCAAGCTGCAATTGCTCATTGCAAGAACTCCATTGCCACAGAAGAGAAGCCCAAATGT
>Pyrpy_N_08g1077.1
ATGGCCACCCATCAGCTGGAAAAAACCAGAGAAATTGCTCTAGAGACCCTCAGCAGGCATGAAGAAGAAAGGTTAAAACAGTTACCAAAAACTGCCCCTGCCTCACCACCTTCATCTTCCTCCTCCCCCTCCCATGAATTCTCCTTCACAATCTCTCTCCACACTTCTTCTTCTTCCACGTCAAAACCTAATCACCAGTCCAAATCCAAAACCAGCACCACCCCACCTTCTTTCGCCATTGATTTGTCCCCCGCAGATGAAATATTCTTCCATGGCCACCTCCTCCCCCTCCAGTTTCTCTCCCATCTCCCCGTCTCTCCTCGCTCCTCCACCAACTCCCTCGACAGCTTCACCCTCCCCCTCAAAGAGCTGGTAGAAGATCAAAAACCAACCAGAGAAACCGCCACGACCAATGCCGAAAACTACATTCGAAACCGAAACATCCTAAACAAGAAGAACAACAGCTGCAGCAGCATCGACAAGAGAATCCCACGTCAGGGAAGCAAACACGAGACCAGGGGAAGAACAAAGTCCAAGTCCTTTTCGATTTTCGGGCTTCCTAGATGGCGAAAAGATTGTGAAAATAGCGAAAAGGAGGAGAACAACAAGGAGATGAAGAACAAGAGGAAGGTAAGGTTTGATGTGAGTCACATACTGAAGAGGTACGTCAGAATGGTGAGGCCGCTGTTGTTGTTTAGAGGGAGGAGAGAGAAGGGGCAGTTCCGGCGGCAGCCCTATTCGTTTTCGGGGAATTTGAGCATGTTAAACAAACATGAGTTGAGAGGAAGGATGGGACAGTTTTCGGCGCCGGCGTCAATGAGGACATCTCCGACGAATAGTGGGCATCTTGTTGCAACTGCAGCTACTAATGTTCCTTGTTCTTCAAGTGACAGCACCATGGAAGAGTTGCAGGCTGCAATTCAAGCTGCAATTGCTCATTGCAAGAACTCTATTGCCACAGAAGAGAAGCCCAAATGT
>Pyrpy_N_15g0712.1
ATGGCTCTGGACACCTTCAGCAGGCATGAAGAAGAAAGGTTAAAACCGTTGCCAAAAACTGCCCCTGCCTCACCACCTTCATCTTCCTCCTCCCCCTCCCATGAATTCTCCTTCACTCTCTCGCTCCACACTTCTTCTTCCACATCAAACCCTAATCACCAATCCAAATCCAAAACCATCACCCCACCTTCTTTCGCCATTGATTTGTCCCCCGCAGACGAAATATTCTTCCACGGCCACCTCCTTCCTCTCCAGTTTCTCTCTCACCTGCCCGTCTCTCCTCGCTCCTCCACCAACTCCCTCGACAGCTTCACCCTCCCCATCAAAGAGCCGCTAGAAGATCAAAAACCAGCCAGGGAAACCGCTACCACCTATGCCGAAAACTGCATTCGAAACCGAAACATCCTAAACAACAAGAACAACAGCTGCAGCAGCATTGACAAGAGAATCCCACGTCAGGGAAGCAAACACGAGACCAGGGGAGGAACAAAGTCCAAGTCCTTTTCAATTTTCGGGCTTCCCAGATGGCGAAAAAATTGTGAAAATGATGAACAGGAGGAGAACAAGGAGATGAAGAACAAGAGGAAGGTGAAGTTTGATATTAGTCAAATACTGAAGAGGTACGTGAGAATGGTGAGGCCGCTGTTGTTGTTTAGAGGGAGGAGAGAGAAGGGGCAGTTACGACGGCAACCCTATTCGTTTTCAGGGAATTTGAGTATGTTAAACAAGCATGAGTTGAGAGGTGGGAGGGGTGAGTTTTCGGCTCCGGCATCGATAAGGACGTCTCCAACGAATAGCGGGCATCTTGTTGCAACTGCTGCCACTAATGTTCCTTGTTCTACAAGTGACAGCACCATGGAAGAGTTGCAGGCTGCAATTCAAGCTGCAATTGCTCACTGCAAGAACTCCAATGCCACAGAAGAGAAGACAAATGTTGAAGCAAAT
>Rosch_v2.0_Chr6g0307601
ATGGACACCCATCTGCTTGAAAAGACCAGAGAAAAAGCTGCAGGCAACAACATGCTTCAAGAAAAGCCACAGTCACCGGTTACAGCCTCACCACCCTCAGCTTCCTCTTCTCCTTCTCATGAATTCTCCTTCACAGTCTCTCTTCATCACTCTTCTTCCACATCAATCCCTGATCATAGTAAGAACAACAACAAAGCCAAAACTCCGCCTTCTTTCGCTATTGACTTGTCTCCTGCAGATGACATTTTCTTCCATGGCCATTTGCTTCCTTTGCAGTTCCTCTCTCACCTTCCTATCTCTCCTCGCTCCTCTACTAACTCCTTAGATAGCTTCACTCTTCCCATTAGAGACTTAGTAGACGATCAAGAACCAACCAAGGAAAGCAACAACTGTAGCACAGCATTGGGAGCAACAACATCATCAACAAGAAGAAGAGCAACAGCAGCAGCAATATCCAAGAGAGCAAGAGCCGCAATGGCGAGACGAGGGGAGAACCAAGTCCAAGTCCTTTTCGATTTTCGGGTTACCAAAAAGGCGAAAAGATTGCGAAGAGAGGGAGGACAAGGAGGGGAAGCACAAGAGGAAGATGAGGGGAAGAAAGAGAATGTCCATTTTAGTAGGCAGCCTTATTCGTTTTCGGGTAATTTGAGCCCCAGAAATAAGCATCACTTGAGAGGAAGGAGAGGAGAGTTCTCAGCACCAGCATCAATGAGGACATCTCCAACAAATAGTGGCTTCTTC
>Rosch_v2.0_Chr6g0307761
ATGGACACCCATCTGCTTGAAAAGACCAGAGAAAAAGCTGCAGGCAACAACATGCTTCAAGAAAAGCCACAGTCACCGGTTACAGCCTCACCACCCTCAGCTTCCTCTTCTCCTTCTCATGAATTCTCCTTCACAGTCTCTCTTCATCACTCTTCTTCCACATCAATCCCTGATCATAGTAAGAACAACAACAAAGCCAAAACTCCGCCTTCTTTCGCTATTGACTTGTCTCCTGCAGATGACATTTTCTTCCATGGCCATTTGCTTCCTTTGCAGTTCCTCTCTCACCTTCCTATCTCTCCTCGCTCCTCTACTAACTCCTTAGATAGCTTCACTCTTCCCATTAGAGACTTAGTAGACGATCAAGAACCAACCAAGGAAAGCAACAACTGTAGCACCAGCATTGGGAGCAACAACATCATCAACAAGAAGAAGAGCAACAGCAGCAGCAATATCCAAGAGAGCAAGAGCCGCAATGGCGAGACGAGGGGGAGAACCAAGTCCAAGTCCTTTTCGATTTTCGGGTTACCAAAAAGGCGAAAAGATTGCGAAGAGAGGGAGGACAAGGAGGGGAAGCACAAGAGGAAGATGAGGTTTGATGTGAGTAATATACTAAAGAGGTATGTGAGGATGGTCAGGCCCTTATTGTTCTTTAGGGGAAGAAAAGAGAATGTCCATTTTAGTAGGCAGCCTTATTCGTTTTCGGGTAATTTGAGCCCCAGAAATAAGCATCACTTGAGAGGAAGGAGAGGAGAGTTCTCAGCACCAGCATCAATGAGGACATCTCCAACAAATAGTGGGCTTCTTCTAGCAACTTCAGGAGCAACTACTCCTACTAATACCAGTGATAGTACCATGGAAGAGTTGCAAGCAGCAATTCAAGCCGCAATTGCTCATTGCAAGAATTCCATTGCCACAGAAGAGAAGATTAAATGCGTAGAG
>Rubch_LG02.651
ATGGACACCTATCTGCTTGAAAAGACCAGAGAAAAAGCTGCAGCCAACGTGCTTGAAGAAAAACCACAGTCACCAATTGCCTCCCCACCTTCAGCTTCCTCTTCTCCAGCTCATGAATTCTCTTTCACAATATCTCTTCACCACTCTTCTTCCACATCAGTCCCTGATAACAATCATAAGAACAACAAAGCGAAAACCCCGCCTTCTTTTGCTATTGATTTGTCTCCTGCAGATGACATTTTCTTCCATGGCCATTTGCTTCCTTTGCATCTTCTTTCTCACCTTCCTGTCTCTCCTCGCTCCTCTACAAACTCTTTAGACAGCTTCACTCTTCCTATTAGAGACTTAATAGACGATCAAGAACCAAGCAAGGAAAGCGACAACTGCAGCACCAGCATTGGGAACAGCTGCAACAAGACGAAGAAGAAGAGCAACAGCAGCAGCAATATTCAAGAGAGCAAGAGCCACAATTGCGAGACGAGGGGAAGAACCAAGTCCAAGTCGTTTTCGATTTTCGGGTTACCAAAAAGGCGAAAAGATTGCCAAGAGAGCTCGAGGGATGAGGACAAGGAGGTAAAGCAGAAGAGGAAGATGAGGTTTGATGTGAGTCATATACTAAAGAGGTACGCGAGGATGGGAGATCAAGAGAGAACGACGTCCATTTCAGTAGGCAAGCCTGCTTCTTATTCGTTTTCGGGTAATTTGAGCCTGAGAAACAAGCGTAATGACTTGAGAGGGATGAGAGGAGAGTTCTCGGCACCAGCATCAATGAGGACATCTCCAACAAATAGTGGGCTTCTTCTAGCAACTTCAGGAGCAACTACTCCTCCTTGTTCGAGTACCAGTGATAGCACCATGGAAGAGTTACAGGCAGCAATTCAAGCTGCAATTGCTCATTGCAAGAACTCCATTGCCACAGAAGCAGAGAAGAAGATCAAATGCTTAGAC
>Ruboc_02_G00620
ATGGACACCTATCTGCTTGAAAAGACCAGAGAAAAAGCTGCAGGCAACATGCTTGAAGAAAAGCCACAGTCACCAATTGCCTCCCCACCTTCAGCTTCCTCTTCTCCTGCTCATGAATTCTCCTTCACAATCTCTCTTCACCACTCTTCTTCCACATCAATCCCTGATAACAATCATAAGAACAACAAAGCGAAAACCCCGCCTTCTTTTGCTATTGATTTGTCTCCTGCAGATGACATTTTCTTCCATGGCCATTTGCTTCCTTTGCATCTTCTTTCTCACCTTCCTGAGAGCTCGAGGGATGAGGACAAGGAGGTGAAGCAGAAGAGGAAGATGAGGTTTGATGTGAGTAATATACTAAAGAGGTACGCGAGGATGGTGAGGCCACTCATGTTTTTTAGAGGGAGATCAAGAGAGAACGACGTCCATTTCAGTAGGCAGCCTGCTTCTTATTCGTTTTCGGGTAATTTGAGCCTGAGAAACAAGCGTAATGACTTGAGAGGGATGAGAGGAGAGTTCTCAGCACCAGCATCCATGAGGACATCTCCAACAAATAGTGGGCTTCTTCTAGCTACTTCAGGAGCAACTACTCCTCCTTGTTCGACCAAGAATGAATATGAGGATGTCTCGTTGGATCCAAAA
