# Supplementary material for: Transcriptomics of long‐term, low oxygen storage coupled with ethylene signaling interference suggests neofunctionalization of hypoxia response pathways in apple ( Malus domestica )
Source: Plant Direct. 2024 Dec 20;8(12):e70025. doi: 10.1002/pld3.70025 (PMC11660084; doi:10.1002/pld3.70025)
Supplement: Supplementary file 2 — Data S2: Homologs of all 606 hypoxia response genes identified in this study across 42 representative species of land plants). [file PLD3-8-e70025-s004.gz › 01-integratedGeneFamilies_dir/2393.faa]

>gnl_Ambtr_v1.0_evm_27.model.AmTr_v1.0_scaffold00012.113
MGQKLSCRVSPEHVLFTASQQGDVEMVEALLERDPSLLSQTTVYDKLSALHIAAACGQIQVLSLILDRSVHPDLLNRHKQTPLMLAAMHGKIECVQRLLQAGANVLMFDSIHGRTCLHYAAYFGHSDCLQAVLSAAHSTPVADSWGFARFVNVRDGKGATPLHLAARARHPECVHMLLDNGGLVCASTSGFGCPGSTPLHLAARGGSLDCVRELLAWGSDRLHRDSSGRIPYMVALKHGHGACAALLNPTSAEPLVWPSPLKFFSELNPEAKALLEEALMEANRAREKDILKGTAYSSPSPEHTDENLEDDTSEGEAELCCICFDQVCTIEVRDCGHQMCAHCTLALCCHNKPNPSSSTTHFPTPVCPFCRSNIAQLIVARATKITEDPSKLRRSFRRSRNFSEGSSSLKGLSSAMGSFGKMGKGSGRIVDGGDWTNKP
>gnl_Aquco_v3.1_Aqcoe2G148400.1
MGQGLSCRGSIEHQDLFSSVQVGDLDNFEALLERDPSLLHQSSIYDRLSALHIAAANGQIEVLCMILDRSVNPDILNRHRQTPLMLAAMHGRLACVLRLLQAGANILMFDSVQGRTCLHYAAYYGHSDCLQAILDAAHSSPVADSWGFVRFVNVRDGNGATPLHLAARQRRSECVHMLLDSGALVCASTGGYGCPGSTSLHLAARGGSLDCIRALLAWGADRLQRDSSGRIPYVVALKYNHGRCAALLNPSSAEPLVWPSPLKFISELNQEAKVLLERALMEANMEREKNILKGTSHSQLPSPSHSDSGVEDNISEASDSELCSICFDQVCTIEVQDCGHQMCAPCTLALCCHNKPNPTTASITSPVCPFCRSNIAQLVVVKTKNNDQDIDKDLSSSKLRKSRRSRNYSEGSSSFKGLSTMGSFGKMGGRVSGKVAAECSDWVDKP
>gnl_Aquco_v3.1_Aqcoe1G462900.1
MGQGLSSAPSHQQKFFRAVQLGDLETVVALLEKYPSLLTHTTLYDRYSALHLAAINGRIQILSFILDRLVNPDILNRHKQTPLMLAVMHGKISCVEKLLEAGANILKFDTNNGRTCLHYAAYYGHSDCLQAILSAAHSSRIADSWGFTRFVNIRDGNGATPLHLAARQRRSDCVHILLDSGALVCASTGGYGNLDCSLPGSTPLHLAARGGSLDCIRELLAWGADRLYRDAAGYIPYMVALKHKHGACAALLNPSSAEPIVWPSPLKFISELKPDAKALLERALMEANIVREKKILEGTAFSLASPTYSDEVDDSSSEGSDSELCSICFDQVCTIEIQNCGHQMCAHCTLTLCCHNKPNPTTACLPTPLCPFCRSIISRLVVAKLKPGEDIDIISSKQRKVKKSKNYSEGSSSFKSLAAVNSFGKMGGRGSGRIAADNDDFIEDKS
>gnl_Arath_TAIR10_AT2G28840.1
MGQSMSCGSRPEHGIFASVQCGDIITIRRVMATEPSLLNQTTPYDRHSVLHVAAANGQIEILSLLLERFTNPDLLNRHKQTPLMLAAMYGRISCVKKLAEVGANILMFDSVNRRTCLHYAAYYGHANCVQAILSAAQSSPVAVHWGYARFVNIRDDKGATPLHLAARQRRPECVNVLLDSGSLVCASTSVYGSPGSTPLHLAARSGSIDCVRKLLAWGADRLQRDASGRIPYVVAMKHKHGACGALLNPSSAEPLVWPSPLKFISELNDEAKLLLEQALMEANREREKTILKGTAYSLPSPSFSDTDDNMSEVSDTELCCICFEQVCTIEVKDCGHQMCAQCTLALCCHNKPNPTTSTVTPPVCPFCRSTIACLVVAQNNNNNNEKSKSLDDVVVVDREAGDVSSSKFRKHRRSINLGEESSSFMGLSTIGSFGRITGRGSGRIAAENELMDKPIL
>gnl_Betvu_v1.2_Bv7_174010_xeyg.t1
MGQGMSCASPNNHENGLFKAAQLGDLDALKLELENNPSMLFDFSLYDRNSLLHVAASNGQIDVVSWLLERSVNLDVLNRHKQTPLMLAAMHGKISCVEMLLHAGANILMFDSLRGRTCLHYAAYYGHSDCLKAILSTARTSHVALSWGFARFVNIRDGKGATPLHLAARQRRPECVHVLLDNGALVCASTGGYGYPGSTPLHLAARGGSLDCIRELLAWGADRQQRDESGRIPYMVAMKHKHGTCAALLNPTSAEPLVWPSPLKFISELNPEAKLLLEGALMEANREREKTILKGIDYSITSPSHSDGGEIDDSLSEASDTELCCICFDQVCTIEVQDCGHRMCAHCTLALCCHNKPNPTTASVNPPVCPFCRSNIARLIVAKLSTEIDDIDLSSSKRKSRRSWTLSEGSSSFKGLTAFGKMGARGSGRINADELIDKPNE
>gnl_Carpa_v0.4_evm.model.supercontig_81.163
MGQGLSCAATHENGLFTAVQRGEFENVRDMLDRDPSLLDETTMYDRQSVLHIAAANGQIEILSMLLERSVNPDVLNRHKQTPLMLAAMHGRISCVIKLIEAGANILMFDSLNGRTCLHYAAYYGHSDCLQTILLVAQSSPVAVSWGYARFVNIRDGKGATPLHLAARQRRPECVHILLDNGALVCASTGGYGSPGSTPLHLAARGGSLDCIRKLLAWGADRLQRDASGRIPYVVALKHKHGACAALLNPSSAEPLVWPSPLKFISELNEEAKALLEQALMEANREREKNIFKGTAYLHPSPSYSETGIDDSISEASDTELCCICFEQVCTIEVQDCGHQMCAQCTLALCCHNKPNPTTSCVNPPVCPFCRSTIARLVVAKIKNYDDPDHDIDNTSSKARKSRKSRNFSEGSSSFKGLSAVGSFGKMGGRGSGRIAADNEWVDKP
>gnl_Elagu_v2.0_p5_sc00003.V1.gene149
MGQAPSCGRSSHDHNFFKAVEGGDLAMVESSLRMDPEILHQSTLYDRLSPLHIAAANGRLETPLMLAAMHGRIACLQRLLQAGANNPDCSYQGSTPLHLAARGGYLDCVRELLAWGADRKQRDSSGRIPYIVALKRKHRACAALLNPLSAEPLVWPSPLKFMSELKPDAKALLEAALMDANREREKNILKGTTYSLPSPVHWEGEIDNDNASEATDMELCCICFDQICTIEVQDCGHQMCAHCTLALCCHSKPNPSTLCLSAPLCPFCRSSIARLVVAKTKIKEEGDKDSFSKPCKLRKSQNSNSEGSSSFKGLSSAVGSLGKMGSRGSGKIADGCDMMDKP
>gnl_Elagu_v2.0_p5_sc00069.V1.gene313
MGLELSCARSSQEHEFFSAVRAGDLEAAESALHRDAALLRQTTIYDRITPLHIAAANGRVETPLMLAAMHGKIACVQKLLQAGANVCQISAGFARFVNIRDGHGATPLHLAARQRRPNCVHILLDNGALVCAFTGGYGCPGSTPLHLAARGGCLDCVRGLLAWGADRLQRDASGRIPYDVALKRNHGACAALLKPSSAEPLVWPSPLKFISELDRDAKALLEAALMEANREREKKILKGTAYSLPSPVHSVDGIDDDISEVSDTELCCICFDQVCTIEVQVCGHQMCAHCTLALCCHKKPNPTTLCLPAPTCPFCRSNIARLVVAKTKAEDDGDNGSPKLRRSRRSRNVGEGSSSFRGLPSAKGSFGKMGRGSGRMADAQDVVDKP
>gnl_Elagu_v2.0_p5_sc00099.V1.gene162
MGQELSCARSSQEHEFFSAVLTGDLEAVESALRRDPDLLHQTTIYDRLSALHIAAANGRVEILMFDSLHGRTCLHYAAYYGHSNCLQAILSAAQSTSVADSWGFARFVNIRDGHGATPLHLAARQKRPNCVHILLDSGALVCASTGGYSCPGSTPLHLAARGGCLDCVRELLAWGADRLQRDASGRIPYAVAVKRNHGACAALLDPTSAEPLVWPSPLKFISELDRDAKSLLEAALMEANREREKKILKGTAYSLPSPAHSDDGIDDDISETSESELCICFDQICTIEVQDCGHRMCAHWTLALCCHNKPNPTTLCPPAPACPFCRSNIARLVVAKAKDEGDKGSSKLRRSRRSWNFSEGSSSFKGLSSAMGSFGKMGRGSGRIAESNDMVDKP
>gnl_Elagu_v2.0_p5_sc00200.V1.gene61
MGHALSCGRSNLDHQFFKAMETGDLKMVESALRRDPEILHQTTLYGRLFLLHIAAANGRLEVLSAILDRSVHPDLLNRHKQTPLMLAAMHGKIACLQKLLQAGANILMFDSLHGRTCLHYAAYYGHSDCLQAILVAARSATVADSWGFARFVNVRDGNGATPLHLAARQGRPDCLHILLDNGALVSASTGGYSYPGSTPLHLAARGGYLDCVRELLAWGADRKQRDSSGRIPYTVALKRKHGACVALLNPSSSEPLVWPSPLKFISELNPDAKALLEAALMDANREREKNILKGTAYSLPSPVRSEQDIDDDNASEASGMELCCICFNQICTIEVQDCGHQMCAHCTLALCCHSKPNPATLCLPAPVCPFCRSIIAQLVVARTKTIEEDKDNSSKPRKSRKSQNSSSEGSSSLKGLSSAVGSLGKMGSRGSGRIADSCDMDKP
>gnl_Eucgr_v2.0_Eucgr.B02375.1
MGQGLSCGASQEHGLFTAVQFGDAEMVGALLDRDASLLHQTTAYDRQSVLHIAAANGQIEILSMLLDRSLNPDLLNRHKQTPLMLAAMHGKIACVEKLLEAGANVLKFDSLNGRTCLHYAAYYGHSNCLKAILSAAQSSPVAVSWGYARFVNIRDGRGATPLHLAARQRRPDCVHILLDNGALVCASTGGYGYPGSTPLHLAARGGSLDCIRKLLAWGADRLQRDASGRIPYMVAFKHKHGACAALLNPSSAEPLVWPSPLKFISELDQDAKLLLERALMEANEEREKSILKGTIYLLPSPSHSDAGIDDDISEASDTELCCICFEQVCTIEVQGCGHQMCAHCTLALCCHNKPNPTTSSLTPPVCPFCRSSIARLAVAKTKGFDEADQEVGDISSSKLRRSRKSRNFSEGSSSFKGLSAVGTLGKMGGRGSGRIAADTEWVDKL
>gnl_Manes_v6.1_Manes.04G034200.1
MGQGLSCAATQEHGFFSAVQSGDLDAVKTMLERDPSLIHQTTAYDRQSALHIAAANGRIEILSMILERSVDPDVVNRHKQTPLMLAAMHGKIACLIKLIEAGANILKFDSLHERTCLHYAAYYGHSDCLQAVLSAAQSSHVAVSWGYARFVNIRDGRGAAPLHLAARQRRPQCVRILLDNGALVCASTGGYGCPGSTPLHLAARGGSLDCIRELLAWGADRIQRDASGRIPYLVALKHKHGACAALLNPSATEPLVWPSPLKFISELNQEAKALLERALMDANKEREKNILKGTAYSLPSPSHSDSGADDNISEASDTEVCCICFEQVCTIEVQDCGHQMCAQCTLALCCHNKPNPTTACLNPPVCPFCRSSIVRLVVAKVKDSEDADLDIGDIGSPKMRKARKSRNFSSEESSSFKGLSGMSPFGKMGGRGSGRIAAENERVDKP
>gnl_Manes_v6.1_Manes.11G131400.1
MGQGLSCAATQEHGLFSAVQSGDLDTVKAMLERDPSLTHQTTSYDRQSALHIAAANGRIEILSMLLERSVDPDVVNRHKQTPLMLAAMHGKIGCLKKLIEAGANILKFDSLNGRTCLHYAAYYGHSDCLQAVLSAAQSSPVAVSWGYARFVNIRDGRGAAPLHLAARQRRPECVRILLDNGALVCASTGGFGCPGSTPLHLAARGGSIDCIRELLAWGADRLQRDSSGRIPYLVALKHKHGACAALLNPSSAEPLVWPSPLKFISELNQEAKTLLEHALMEANREREKNILKGTSYSLPSPSHSDIGADDNISEASDAELCCICFEQVCTIEVQDCGHQMCAQCTLALCCHNKPNPTTACLNPPVCPFCRSTIVRLVVAKVKDCDDADQDIGDIGSPKMRKARKSRNFSSEGSSSFKGLSAMSPFGKMGGRGSGRIAADNEWIDKP
>gnl_Medtr_Mt4.0v1_Medtr2g096760.1
MGQGLSCRGNNDHGLFTAVQQGNLQIVTTLLQQDPSLFHQKTLFDRFSPLHIAAANGQIEILSRLLHGSVNPDVLNRQKQTPLMLAAMHGRIACVEKLLEAGANVLMFDTVNGRTCLHYAAYYGHFSCLKAILSSAQSSHVAASWGFVRFVNVRDGKGATPLHLASRQRRPECVHILLDSGALVCASTGRYGYPGSTPLHLAARGGSLDCIRELLAWGADRIQRDSSGRIPYMVAMKHRHGSCASLLNPTSAEPLVWPSPLKFINELNPEAKALLEQALMDANREREKDILKGKFYPLPSPSQSDCVDDNISEVSESELCCICFEQVCTIEVQNCGHQMCAQCTLALCCYNKPNPTTTSITPPVCPFCRSNIVRLMVVMKIENHDETDQDNVDINCSKINKSRKLRNLNDSGSSSFKGLSSVSFGKLGGRSSGRVAAEWIDKE
>gnl_Medtr_Mt4.0v1_Medtr4g063830.1
MGQGGLSCRGSHEHGLFRAVQHGDLKTVSTLLQTHPSLLNRTTVYDHHSPLHIAAANGQIQVLSRLLDGSTNPDVLNRQKQTPLMLAAMHGKIDCVEKLLEAGANVLMFDVCHGRTCLHYAAYYGHSSCLKAILSAARSSPVAASWGFARFVNIRDGRGATPLHLAARQRRPECVHILLCSGALVCASTSRYGCPGSTPLHLAAKGGSLDCIRELLAWGADRLQRDASGRIPYVVALKYKHGACAALLNLSSAQPLVWPSSLKIISELNPEAKVLLEQALLDANREREKNILKGSPYSLPSPHSDRIDDNISEVSETELCCICFEQVCTIEVQDCGHQMCAQCTLTLCCHNKANTSTSHPIPPICPFCRSAISKLMVIKVETHEDMDLDGADTTCFKPSKSRKFRNMNEGSSSSFKGLSNVNSFGKMSGRSSGMIASENEYVDDKPQ
>gnl_Medtr_Mt4.0v1_Medtr4g021880.1
QKQLRSAARNRGGQVQTPRQHIPITKSIQYLTAYFLTSSVQPTNLPKTPPCPPPYKAAREEVSGNHFFTCCLLIYLREEMGQNQSSCVVGVQKKKKENSVFASAVVNGEMEIVESMVEDDVGVLDSTVGRAKLSPLHLAAANGRIEVLSMLLNRNVKVDVLNRHKQTPLMLAVMHGKTGCMEKLIQAGANILMFDSIRRRTCLHYAAYYGHVDSLKAILSAAHSSPVAESWGFARFVNIRDGNGATPLHLAARHRRLECLHSLLDNGALVCASTGGYGFPGRTPLHMAARGGSVDCVRMLLAWGADRLQLDSSGRIPFTVALKNKHRACAALLDPSSAAPLVWPSPLKFISELNQEAKALLENALLEANREREKALLKENDIPSSPLRSDCKYDDIVSDSEESNMELCCICFDQVCTIEVKPCDHQMCAHCTLALCCLKKPDPATGCTTGPVCPFCRGAILQLNVAKIKTDSDTEVESSPTKPRRSRKSNFSEGSSSFKSLSAIGSFGRIASRNSGKVDAEKQ
>gnl_Mimgu_v2.0_Migut.N02672.1
MLAAMHGKISCVKRLIEAGSNILMFDTLNGRTCLHYAAYYGHSDCLQTILSVARTPEVSASWGFSRFVNIRDNKGATPLHLAARQRRPQCVHILLDSGALVCASTGGYGFPGSTPLHLAARGGSLDCIRELLAWGADRIQRDSSGRIPYTVAIRNHHGACAALLNPSSAEPLVWPSPLKFISELNEEAKFLLEQALMEANREREKVILKGTVYSLPSPSCSDSGIDDNISEASDTDLCCICFDQVCTIEVQDCGHQMCAQCTLALCCHNKPNPTTSCTPVPLCPFCRSNIVKLVVAKTGTKNDVDQVNPSKPRKSWRARNLSEGSSSFKGLSAVGSFGKMGRGSGRIAAENELLDKPLSLDI
>gnl_Mimgu_v2.0_Migut.J00337.1
MGQGLSCSEYEVSELFTNAVQNGELDAVVAMADKYPNLLSLKTPHGGLSALHLAAANGRIEAGDAELCCICFEHACTIEVQNCGHQMCAQCILAICCHSKPNSSSAAKNIPVCPFCRSSIARLVVARSKIEGEIEVEVGPTKTRKTRKSFNLGECSSSFKGLSSLGSFGRLGRSSGRVAAECDDVFDKNL
>gnl_Musac_v1_GSMUA_AchrUn_randomT20640_001
MGQRLSCAGSSYDRDFFTAVQAGHLETVRSAVDEDPSLLRRTTVYDRLSALHIAAANGHVEILSMLLEKYANPDIVNRHKQTPLMLAAIHGKIACVQKLLEAGANILMFDSINGRTCLHHAAYYGHSNCLQAILSAAPILVADSWGFARFVNVGDDNGATPLHLAARQRRPECVHILLDNGALVCVSTGGYGHPGSTPLHLAARGGSLDCVRELLAWGADRLQRDSSGQIPYVVALKRNHGACAALLNPSAAEPLVWPSPLKFISELDPDAKALLEAALMEANKEREKKILKGTKYLVLSPANSDEVVDDMSEASDSDLCSICFHQVCTIEVRDCGHQMCAHCTLSLCCHNKPNPTTLSVPSPSCPFCRCNISRLVVAKTKAADEGDNATNSMLRRSRRSRNFSGGSGSFKGLTLAIGSFGRMGRGSGRIMDSDDTVDKP
>gnl_Musac_v1_GSMUA_Achr7T18180_001
MGQGVSCAGSSYEHGFFSAVQDGHLETVRSAIDEDPSLLRRATIYDRLSALHIAAANGRVEVLTLVLEKYGNPDIANRHKQTPLMLAAMHGKIACVQKLLEAGANILMFDSLNGRTCLHHAAYYGHSNCLQAIISAARSTGVADSWGFARFVNVRDDNGATPLHLAAKQRRPDCVHILLDHGALVCASTGGGYGYPGSTPLHLAAHGGSLDCVRKLLAWGADRLQRDSAGRIPYAVALKRNHGACAALLNPSAAEPLVWPSPLKVISELGPDAKALLEVALTEANKEREKKILEGTKYSLSPPAHWDAAIPDDSSEASDTELCSICFDQVCTIEVKDCGHQMCAHCMLALCCHNKPNPTTLCLPSPSCPFCRCNIARLVVAKTHDKDEGEKGTTSKLRRSRRSHNFSAESSSFKTSAMGSFSKMSRGTGCITDSEDMVDKP
>gnl_Musac_v1_GSMUA_Achr6T33430_001
MGQGMSCACSGYDHDFFAAVQGGDLRAVESFIRSDPSLVFRTTIYDGLSALHVLSMILDRSVNPDTVNRHKQTPLMLAVMHGKFACVQKLLEAGANILTFDSLNGRTCLHHAAYYGYADCLQVILSAAQSATVADSWGFRRFVNVRDSSGATPLHLAARQTKPDCVHILLDNGALVSATTGGYCCPGSTALHLAARGGSLDCVRELLAWGANRLQRDSSGRIPYAVALKRNHGACAALLNPSAAEPLVWPSPLKFISELDPDAKALLEAALVVANRKREKKILKGIAYSLPSPTHSDESTDDDTPEESDSELCYICFDQVCTIKVQDCGHQMCAHCMLALCCHNKPSSMSLCSSSPTCPFCRSGISRLVIAKNRVKDEGDKDTISKLRRSRRSTNFSEGSSSLKGLSSVIGSCGKMTLGSGHISDGNDMADKPSDEYYMLLCEERLQMGSENSAGFCIINNYSFSMFFSYPLSMRVCLSILHYNALMYFKNSL
>gnl_Musac_v1_GSMUA_Achr10T22760_001
MGQGLSCASSSYDHDFFTAVQAGDLQAVDSSLKDDPSLLLRTTIYDRLSALHIAAANGRVEVLSMILDRSVSPDVLNRDKQTPLMLAAMHGKIECVQKLLDSGANILMFDSVNGRTCLHHAAYYGHSDCLRAILSAAKSTHVASSWGFARFVNVSDGTGATPLHLAARQKRPSCVHILVDNGALVCASTGRYGFPGSTPLHLAARGGSLDCIRELLARGADRLQRDSSGRMPYEVALKQNHGECAALLNPSAADPLVWPSALKFISELDSETKALLEAALMEGNREREMKILKGTTDSLTSPAHSDKAFDDDVSEGSDAEFCSICFDRVCTIEVQDCRHQMCAQCTLAVCCHSKPNPTTLFLPSPACPFCRSSISRLVTTKARDTGDQNTTSKPRRFRHCSSEGSSSFKGLSSAVGSFGLMGCGSGRITDSSDMVDKL
>gnl_Nelnu_v1.0_NNU_005428-RA
MGQGLSCIATQEHGLFTAVQAGDLDKIQLLLERDPSLLHQTTVFDRLSALHIAAASGQIEVLSSILDRSIHPDILNRHKQTPLMLAAMHGKISCVEKLLQAGANILMFDSLHGRTCLHYAVYHGHSDCLQAILAAAQSTSVADSWGFTRFVNVRDGKGATPLHLAARQRRPDCVHILLDSGALVCSSTGGYGFPGSTPLHLAARGGSLDCVRELLAWGADRLQRDSSGRIPYMVALKHKHRSCAALLNPSSAEPLVWPSPLKFISELNPEAKVLLERALMEANREREKDILKGMACSLSSPSHSDISASDTELCCICFDQVCTIEVRDCGHQMCAHCTLALCCHNKPNPTTACLPAPVCPFCRSSIAKLVVAKVKTESESDKEINSSKMRRVRRSNFSEGSSSFKGLSAVGSFGKMGGRGSGRIAADSNDWVDKP
>gnl_Nelnu_v1.0_NNU_004830-RA
MGQRLSCRASYEHGLFTAVQAGDLEKIHSLLERHPSLLHQATVYDRHSALHVAAAHGRIEVLSWILDRSVHPDILNRHKQTPLMLAAMHGKISCVEKLLQSGANILMFDSLNGRTCLHYAAYYGHSDCLQAILAAAQMTPVADSWGFARFVNVRDGKGATPLHLAARQRRSDCVHILLDRGALVCASTGGYGFLGSSPLHLAARGGSLDCVRELLAWGADRLQRDSSGRIPYMVALKYKHGACAALLNPSSAEPLVWPSPLKFISELNPEAKVLLERALIEANGEREKSILKGMACSLPSPSYSDVSVDDNMSEDSDTELCCICFDQMCTIEVRDCGHQMCAHCTLALCCHNKPNPTTSSLSAPVCPFCRSSISQLVVARVKVESDTDKEMSPSKLRRLRRSRNLSEGSSSFKGSSAVGSFGKVGGRSSGRVATESTGWVDKP
>gnl_Orysa_v7.0_LOC_Os01g74320.1
MGHGLSCSRDTDEYDLFRAAQLGDIHALSALLAADPALARRATVYDRFTALHIAAANGRLQVLSMLLDRDGDVDVLSRKKQTPLMVAAMRGNTECVVRLLRGGANVLTFDSPRARTCLHHAAYYGHAECLQAILGAAAQAQGPVAASWGFARFVNVRDERGATPLHLAARHARASCVRLLLDKGAIVSAPTAVYGFPGSTALHLAARAGSMECIRELLAWGADRLQRDSAGRIAYAVAMRRGHRACAALLNPAAAEPIVWPSPLKFIGELEADAKALLEAALMEANREREKRILHGSDINIKGGDEEEESEDEEEACNICFEQACSMEVKECGHQMCAACTLAICCHSKPNPKTLLLHPPACPFCRTTISRLVVATTNSNKTNSRRRSRSRSSSFKGGLSSAMGSFSRIGRGSGRLVVDGSSVGELADKPDHDFSSVAAAAAICDT
>gnl_Orysa_v7.0_LOC_Os03g16780.1
MGQGASCGRPSEEVDFFGAAQSGDLARLAAAVRSRPSLLGRTTLFDRLSALHIAAAHGHLQVVSMALDLCVHPDVVNRHKQTALMLAAMHGRTECVRRLLDAGANIVMFDSSHGRTCLHYAAYYGHADCLRAILSAAQSAPVSQSWGFARFVNVRDDTGATPLHLAARQGWRRCVHVLLENGAIVSASSSAFGFPGSTPLHLAARGGSLDCVRQLLSWGADRLQRDSVGRIPYEVAMKRGHVACAALLNPSSAEPLVWPSPLKFISELEPDAKALLEAALMEANREREKRTLKGARSASPLALPSPSRSDDGAHDAAISEEAAAAGGGEVCSICFEQACTIEVRECGHQMCAACTLALCCHAKPSAAAATPCQQPLPTCPFCRGGISRLVVATTKTRAGGDDEEDDEEAGSRLASPLHRRSRRAVNHPSGDGGSTSSIMGSIASSIGKMGRRRTDSSEHVDVDKP
>gnl_Orysa_v7.0_LOC_Os05g02130.1
MGHGVSCARTGDEHDFFRAAQLGDLDALAALLAADPSLARRATLYDRLSVLHIAAANGRIEVLSMFLDRGAPPDAVNRHKQTPLMLAAMHGKIDCVLKLLQADANILMFDSVHARTCLHHAAYYGHVDCLQAILAAAQTTPVADSWGFARFVNVRDDHGATPLHLAARQGRPGCVQVLLENGAIVSALTGSYGFPGSTSLHLAARSGNLDCIRKLLAWGADRLQRDSAGRIPYSVALKRNHGACAALLNPTSAEPMVWPSPLKFISELEPEAKALLEAALMEANREREKKILNGTKYSLPSPSPGDDSADDDACSEVSDTELCCICFDQACTIEVQDCGHQMCAPCTLALCCHNKPNPTTLTPPSPACPFCRGSISRLVVAQTRSACDPDKPSSLQLTRKRSRRSHNLSEGSSSFKGLPSAMGSFSKLGRGSSRMADSDSSNLDKPEHDL
>gnl_Phavu_v2.1_Phvul.011G064600.1
MGQGLSCRGSHEHGLFRAVQHGDLDTVAALLHTHPSLMNHTTVYDHHSPLHIAAANGQIQVLSWLLDGSVNPDALNRQKQTPLMLAAMHGKIACVEKLLEAGANVLMFDACYGRTCLHYAAYYGHSSCLKAILSAAQSSPVAASWGFARFVNIRDGRGATPLHLAARQRRPECVHILLYSGALVSASTGRYGCPGSTPLHLAAKGGSLDCIRELLAWGADRLQRDASGRIPYVVALKHRHNACAALLNLSSAEPLVWPSSLKVISELNPDAKELLEQALMNANREREKNILKGSDYSLPSPAHSDGTDDNISEVSETELCCICFEQVCTIEVQDCGHQMCAQCTLALCCHNKPNPSTSRIVPPVCPFCRSSIARLVVVKKESLHDIDQDGVDITFSKPSKSRKTRTMNEGGSSSIKGLSSVNSFGKMGGRSSGKIAAENEWEDDKQQ
>gnl_Phavu_v2.1_Phvul.008G099700.1
MGQRLSCVQQNEDHGLFPALATGELEVVETMVEKDPTVLEHTTGHDRLSPLHVAAANGRIQVLSMLLDRSSNVDILNRQKQTPLMLAVMHGKTGCVEKLINAGANILMFDSIRRRTCLHYAAYYGHIDCLKAILSAAHSTPVADSWGFARFVNIRDGNGATPLHLAARHRRSECLHALLDNGALVCASTGGYGYPGSTPLHMAARGGSLDCVRMLLAYGADRLQLDSSGKIPFSVALKHKHKACAALLDPSSAAPLVWPSPLKFISELSQEAKALLENALLEANREREKAILKEVDMPPSPLHSESEDSNMASEANDVELCCICFDQVCTIEVRPCGHEMCAHCTLALCCHKKPDPATTALSGPSCPFCRGAIIQLLVAKINKSCDTEVESSPVKPRRSRKSNFSEGSSSFKSLSASFGRIAGRNSGKITDEKQWEVS
>gnl_Phavu_v2.1_Phvul.L004743.1
MGQTLSCTPNHDHGLFTAVQQGDLQIVTTLLEADPSLFHQTTLYDRHSPLHIAAANAQIEILSRLLDGSLNPDVLNRHKQTPLMLAAMHGNIACVEKLLQAGANVLMFDTISGRTCLHYAAYYGHSSCLKAILSAAQSSPVAASWGFARFVNIRDGKGATPLHLAARQRRSECVHILLDSGALVCASTGGYGCPGSTPLHLAARGGSLDCIRELLAWGADRLHRDASGRIPYMVALKHKHGACASLLNPTSAEPLVWPSPLKFISELNPEAKALLEQALMDANREREKNILKGSAYSLPSPSHSDGATDDVSEVSESELCCICFEQACTIEVQSCGHQMCAQCTLALCCHNKPNPATACLTPPVCPFCRSTIARLVVVKTECHDETDLDSVDINCSKLSKASKRFRNLNDSGSSSFKGLSSVSSFGKLGGRSSGRIAAEWVDKQ
>gnl_Pinta_v2.0_PITA_000074531-RA
MGRFPTLRGFSKLSTPVAYSWGFSWFVNVSDGVGATSLHLATRMKHAGVIQLLLRNGALVCATTRAHGRPGSLPLHLAAQGGFLDSVQELLAWGADCIQHIPYALALRYKHSVCATLLNPSSTEPLVWPTPCKFISQLNPEAKILMEKALMEAN
>gnl_Pinta_v2.0_PITA_000047429-RA
MGRFPTLRGLCKLRTCLHYAANCGHTNCLEAILSASYSTLVAESWGFSYHFITPCGPNETCRGCSIAVEKWGFSLRNHWSSWNCWLGVLTTESTPVVDSWGFSQFVNARDGIGSTSLHLAARMKHPGFVQLLLRNGALVFATTRAHGEHASAPCCSRRLLGFYVRIVGLGRIPYVVAVKYKHFPCAALLNPSSAQPLVVWPTLWKFISQLNLEAKLLLEKALMEANRAREKNIMFGVVSFVSSSTNQEDNIEDNIYEASEFEVCCIHFDQLCTIEVQDYGHEMCVLCTLTFCCHNKLNPTMAYSPPPTFPFCRSSIAQLVSDIERLPQAGANILLFDLLHRRTCLHYVASYGHTNCLEAILLATHSTLVADSWGFSQFVNVRDGVGATSLHLVAQMKHARLLLKIRPLVCATTGAHGRPGITPLHLVA
>gnl_Pinta_v2.0_PITA_000060349-RA
MFGATSSVSSTVQEDNLEDNISDDCGHQMCALCTLALCCHNKPNPTIAYSPPPACPFCRSSIAQLVVVPPKESSTDTDSSKTNNPTQYKSFSEGSGNFKGISSKGYFGKISGKGSGKIVDNNDWME
>gnl_Pinta_v2.0_PITA_000083476-RA
MMVTMYGKSSYIERLLQAGANILLFDSLHWRTCLHYVANYGHTNCLEAILLNCIVYSRCKLLGIFPVCKHDIWGWSHFITPCDPNETCKSCSIAVEKWGFSVRNNWSSWAAWILRENCWLRVLTAESTLVADSWGFSRFVNVRDGVGATSLYLSAQVKHAGVVQLLLRNGALDWEPTGAHGRIPYAVALKYKYSAYAALLNPCSAEPLVWPTLWKFISQLNAEAKILLEKALMEVNRAREKNILFGIASSMSCSTNQEDNIEDNIYDHCGHQMCALYTLALCCHNKPNPTTSYSPPLAFPFCHSIIAQLVLVPPKESCTDNDSSNTNKPRQSKSFSEGSSNFKGISTKGSFGNISGKRSIKITDNTILLTTQSTPVADSWGFAWFVDVRDGVGTTSLHLVTRMKHAGVVKLLLRNAALVCATIGAHGRPGITPLHLAA
>gnl_Pinta_v2.0_PITA_000017700-RA
MCNLTESQINQAREKNIMFGAASSVSSSTYQEDNIEDNISNAIQDCGHQMCVLSTLALSCHNKHNPTTAYFPPPAFPFCCSSIAQLVVFLPKESCIDIDSSKTNKPRKSKSFSKGRNGFKGISAKGSFGKISGKGSGKIIDVLPYLLDQNLHPDALSCNKQTPLMMVAMYGKVSCIEMLLQAGENIILFDSLHRRTYFHYAANYGHTNCLEAILSASQSTLVANSWGFSRFVNVRDGVGETSVHLATRMKHAGVVQLLLRNGALVCATTGVHGRPRSTPQHLVARGESKILLEKALMEANRAREKSIMFGVASLVSSSPDQEDNIEDNISDASESDIIDYNISDANESKVCYIFFDQLSTIEVQDCEHQMCALCNLALCCPNKPNPTTTYSPLLACPFCHNNIAQLVVVPPKGRCTDTDSSKTNKPRQYKSFSEGSSSFKGISTKGSFGKISGKGFGKITNISDWMEEKP
>gnl_Pinta_v2.0_PITA_000016710-RA
MEANRARDKSIMFGAASSMSSAINQEENIEYNISYSNNISDASEFEVCCICFDQLCTIEVQDCGHQKCALCIITLCCHNKPNPTTTYSPHLACPFYRNSVAPLMIVRPKERCTDIDSSKTNKPRQSKSFSEGSSNFKGISAKGSFGKISGKGFGKIADNSQAMSCTVSNEHAFFYVIQQGDLQSVEIALAQEPHLISDTTFYENMYPLHINLHLDALIRNKQTPLMMVAMYGKVSCIKRLLQAGANILLFGSLHRRTCLHYAANYGHTNCLEAILSPSHSTPVADSWGFARFVNVRNGVGTTSLHLVAQMKHAGGADCIQRDVFGCIPYAVALKHKHSVCATLLNPSYAEPLVWPTPWKLRNQLNLDAELLLEKALMEANLAREKNILFGATSLVSYSTDQEDTIEENIFDASESDSIEDNIFDASESEDCGHPMCALCTLALCCHNKPNSTTTYYPPPACPLYHSSIKQLVVVAPKESCTDTNSSKINKSGQSKSFSEGSNSFKGISAKGSFGKISGKGFGKIADNNDWME
>gnl_Poptr_v3.0_Potri.009G030000.1
MGQGLSCAASQEHAFFTAVQLGEFDTVNAMLERDPSLLHQTTYDRQYPLHIAAANGQIEILTMLLERSVDPDMVNRHKQTPLMLAAMHGKISCLKKLIEAGANILKFDSLNGRTCLHYAAYYGHSDCLQAIISAAQSSPVAVSWGYARFVNIRDGRGATPLHLAARQRRPGCVHILLGNGALVCSSTGGYGSPGSTPLHLAARGGSLDCIRALLAWGADRLQRDASGRIPYVVALKHKNGMCAALLNPSSAEPLVWPSPLKFISELNQEAKALLECALMEANREREKNILMEANREREKNILKGSGHSLPSPSHSADGTDYNISEASDTEVCCICFEQVCTIEVQDCGHQMCAQCTLALCCHNKPNPTTACLNPPVCPFCRSTIVRLVVAKIKNCNDADQDIGEIGSPKLRKSRKSRNFSEGSSSFKGLSATFGKMGGRGSGRIAAENEWMDKP
>gnl_Poptr_v3.0_Potri.001G238800.1
MGQGLSCAASQDHRFFSAVHFGDLDTVNAMLERDPSLLYQTTYDRQYPLHIAAANGQIEILSMLLERSVDPDMVNRQKQTPLMLAAMHGKISCVKKLVEAGANMLKFDSLNGRTCLHFAAYYGHSDCLQAILSAVQSSPVAVSWGYTRFVNIRDGRGATPLHLAARQRRPECVHILLDNGALVCSSTGGYGSPGTTPLHLAARGGSLDCIRELLAWGADRMQRDASGRIPYVVALKYRNGTCAALLNPSSAEPLVWPSPLKFISELNQEAKALLECALMEANREREKNILKGTGYSLPSPSHSDDGTDDNISEASDTELCCICFEQVCTIEVEDCGHQMCAQCTLALCCHNKPNPTTACLTPPVCPFCRSTIARLVVAKMKDCNDADQDIGDVGSPKLRKSRRSLNFSEGSSSFKGLSATFGKMGGRGSGRIAAENEWVDKP
>gnl_Prupe_v2.1_Prupe.6G079100.1
MGQGLSCRQSDEHGLFRAVQFGELDTVEALLEREPTLLRHSTVYDRHSALHIAAANGQIEILSMLLERSVNPDALNRHKQTPLMLAAMHGKISCVEKLLEAGANVLMFDSLHGRTCLHYAAYYGHSDCLQAIISSAHSSPVAVSWGFSRFVNIRDGRGATPLHLAARRSRPECVHILLDNGALVCAATGGYCCPASTPLHLAARGGSLDCIRALLAWGADRIQRDSSGRIPYIVALKHKHGACAAMLNPSSAEPLVWPAPLKFISELNQEAKALLEQALMEANREREKNILKGTAYSLPSPSHSDVGMDDNLSVESDLDLCCICFEQVCTIEVQNCGHQMCAQCTLALCCHNKPNPTTLCVTPPVCPFCRSTIGHLVVAKIKTYDDADHDTGDNNSSKLRKARRSRNFSEGSSSFKGLSALGSFGKMGVRGSGRILAENEWVDKP
>gnl_Prupe_v2.1_Prupe.6G253500.1
MGQGLSCRETPQSGLFGPLQDGELELVEAMLEADPSVFQQRKGRARLSALHVAAVEGQIEVLSLLLDRSVINPDVVDRHKLTPLMLAAINGRIACVQKLIQAGANILMFDSLNGRTCLHYAAYYGHADCLQAILSAAHSSPVASSWGFSRFVNIRDAGGATPLHLAARQSRPECVHALLDNGALVCASTGGYGYPGSTPLHLAARGGSLDCVRELLAWGADRLQLDASGRLPYTVALRRKHRACAAVLNPSSAEPLVWPSPLKFISELNPEAKALLERALTEANMEREKAILKEAVNSLPSPLHSDAETDDNASEASDVDLCCICFDQLCTIEVGPCCHQMCAHCTLALCCHKKPDPSTTCPTVPVCPFCRTTITQLVVANIKANNDVELEMSPSKPRRSRKSNVSEGSSSFKGLSPMSSFGRMGGRSSGKIAAETNEEIHKP
>gnl_Selmo_v1.0_86281
MGQSHGCGLSSWQLCAMLKDNGQRWRLYTAIVEGDCVAVEQSASMSPKLVTKALFFHSRLTPLHVAAMAGQVDVAALLIHKGASVNCSSCNGGQTPLMLASKSGKHDCVDYLLQHGANVLLFDTSHSRTCLHYAAKAGHVECIHRILLAAKCAPVAESWKFVRFVNTRDSKGITALHLAARGGYVRALQLLLDSGALVSATTSNTGNGSGHGSTPLHFAARGGSLETVQELLAWGADRSQRDVTGYTAYGIARKHNNASCTALLDPSVAEPLVWPSPCKFMNALDTNTRSLLEKVLEQANQARGRAPRKSAAESEIVNAIMTDDDQQLEQASTDSCCCICFEHRCNIELHKCGHQMCASCILTLCCHNKPNPAMPFSPPPACPFCRTPIERITLVSQVAY
>gnl_Solly_v2.4_Solyc06g076050.2.1
MGQGFSCGTSDEHGLFTAVQCGDLETVKALFERNPSLVHHSTVYDRQSALHIAAANGQIEVVSMLLDMSVKPDLLNRYKQTPLMLAAMHGKISCVQKLIEAGANILMFDSLNGRTCLHYAAYYGYSDCLKTILFAARTSHIASSWGYARFVNVNDGKGATPLHLAARQRRADCVHILLDNGALACASTDGYGFPGSTPLHLAARAGSLDCIRELLAWGAERLQRDDLGRIPYTIALRYKHGACAALLNPSSAEPLVWPSPLKFISELNKEAKHLLECALMEANKEREKNILKGTTYSPPSPTNSDNEMDDNISEVNETEICCICFDQVCTIQVQDCGHQMCAHCVLALCCHKKPNPTTTSPIVPVCPFCRSNIVQLDVIKLEKDDGTSHDIVSPSKLRKSRRSRNFSEGSSSFKGLSAVSSFGRMVGRGSGRIAAENEYIDKPIILD
>gnl_Solly_v2.4_Solyc09g010690.2.1
MGQKLSCGQQSNEHGLFIAVQNGEVEKVEAMVDENPNVIRLKTLRGKLSALHVAAVNGQIEVLCMLLDRGVNPDILNRHKQTPLMLAAMHGNVSCVERLIQLGANILMFDSLHGRTCLHYAAYHGHSDCLQSILASAHSAPVAQSWGFARFVNIRDGSGATPLHLAARHGRPGCVRILLSNEALVCASSGGYGRPGSTPLHLAAREGSLDCVRELLAWGADRLYRDSSGRIPYIVALKNKHEACAALLNPSSPEPLTWPAPLKFITELDAEAKALLENALIEANKDREKLILEKTAVSQISLSHCDSGLESDDFEASDFELCCICFEQACTIEIQKCGHQMCAHCTLALCCHNKPNPASNSEKVPLCPFCRSDITHLVVVQNKIDTYEEVLSPSRPRKSRTSFSHAEGDSSSSSSSNTSLKVLSPLTSFGKLGCRHSGKISAERIEVFAKP
>gnl_Solly_v2.4_Solyc11g066020.1.1
MGQGLSCGTSDEHGLFSAVQCGDLDTLKSVLDKNPSLIHHSTVYDRQSPLHIAAANGQIEIVTMLLNKSINPDLLNRYKQTPLMLAAMHGKISCVEKLIEAGANILKFDSLNGRTCLHYAAYYGHFESLKAILSTARTSHVAASWGYARFVNVRDGKGATPLHLAARQRRPECVHILLDNGALVCASTGGYGFPGSTPLHLAARGGSLDCIRELLAWGADRLHRDSTGRIPYTVALRYHHGACAALLNPSLAEPLVWPSPLKFISQLNDEAKALLERALMEANKEREKNILKGTDYSPPSPSQSDAGMDDNMSEVSDTEVCCICFDQLCTIEVQDCGHQMCAHCVLALCCHNKPNPTTTSPPEPVCPFCRSNIVQLQAIKVTKNNDTDSDLHSSKLRKTRRSRNFSEGSSSFKGLSAVSSFGKMTGRGSGRIAADNEWIDKPITLD
>gnl_Sorbi_v3.1_Sobic.003G444900.1
MGHGLSCSRDGGEEHDLFRAVQLGDLDALLAADPELARHATTIYDRLSLLHIAAANGQLQVLSMLLDDDGAGGAHAPARPDVDVLNRKKQTPLMLAAMHGRTDCVLRLLEAGANILMFDSVHARTCLHHAAYYGHADCLQAILSAAKASPVADSWGFARFVNVRDEHGATPLHLAARQGRPQCVHHLLHAGAIVSAPTASYGFPGSTALHLAARRGNLDCVRELLAWGADRLHRDSAGRIAYAVALRRSHRACAALLNPAAAEPMVWPSPLKLISELNPEAKALLEAALMEANREREKQIIVNLKGGTTTKTKSSYSSSSAHDDDGTAVASRSQLDDDDDATELCGICLEQACSMEMQDCGHQMCAACTLALCCHSKPNPTTLALQPPACPFCRATITRLLVANNKTSNSSDEAALGGGVRSHSHGSSSFRGLTSAIRSLSLSRIGRRGSGRVADSDGICHGQASTPCGVNSLLPAQAIIQSFF
>gnl_Sorbi_v3.1_Sobic.009G013900.1
MGHGVSCARTGDEHDYFRAAQVGDLDALGALLAADPSLARRATLYDRLSALHIAAANGRLEVLSMVLDHGVPPDAVNRHKQTPLMLAAMHGKIDCVLKLLQAGANILMFDSLHGRSCLHHASYFGNVDCLQAILTAARTTPVADSWGFARFVNVRDDHGATPLHLAARQGRPGCVQVLLENGAIVSALTGSYGFPGSTSLHLAARSGNLDCIRKLLAWGADRLQRDSAGRIPYAVALKRNHEACAALLNPSSAEPMVWPSPLKFISELDPEAKALLEAALMEANREREKKILKGTKYSPPSSPPSTCEHEIDADAIDDVSSETSDTELCCICFDQACTIEVQDCGHQMCAPCTLALCCHSKPNPTTLTLPSPACPFCRGNISRLLVARASTASLDADTDKAAAAAASSPQLVRRRSRRSHNLSDGGSSSFKGLSSAVAGSFSKIGRGSSRMADSDNGMDKPEHDL
>gnl_Sorbi_v3.1_Sobic.001G420900.1
MGHGASCGRPSDEVDFFGAAQAGDTARLAAALRSRPTLLTRTTLFDRLSALHIAAAHGHLQVVSLALDLCVHPDVVNRHKQTALMLAAMHGKTDCVRRLLDAGANIVMFDSSHGRTCLHYAAYYGHADCLRTILSAAKSAPVSESWGFARFVNVRDDTGATPLHLAARQGWRRCVHVLLENGAIVSASSGAFGFPGSTPLHLAARGGNLDCVRQLLSWGADRLQRDSVGRIPYEVAVKRGHVACAALLNPSSAEPLVWPSALKFISELEPNAKSLLEAALMEANRERERRILKGTKNALPSPSHPDDGAHDTAIAEASDAEVCSICFEQACSIEVRECGHQMCSACTLALCCHAKPNPATQSQPQPTCPFCRGGIARLVVATRTRAGDDEDDEERGRLESPRHRRSRRSMNLSGDAGSTSTLMGSIASSIGKMGRRRTDSSEQVDVKP
>gnl_Spipo_v2_Spipo6G0071300
MGQGLSYARTSQELEFFTGVAAGDLPAVAAHLEIKPALLRRTTVYDGLSALHIAAAHGRTEVLRMLVDRSVHPDPLNRYRQTPLMLAAMNGKICCVEELLQAGANILTFDSLKGRTCLHYAAYHGHSDCLEAILSAAKSTPISVSWGFARLVNVRDGDGATPLHLAARRRRPECAHLLLESGALVCATTGDSCFAGSTPLHAAARGGSLDCVRELLSWGADRLQRDASGRTPYLVALKRNHMVCAAVLNPSAAEPLVWPSPLKLIGELPPDAKALLEKALLEANIEREKTILRLSVRSSAQPPAHSGDWVEDDESEEGSGELCSICFSQLCTIAIRDCGHQMCARCTLALCCHSKPGPAAPPSSLALVCPFCRGPINQLAAAVAGGAAAEHGDPQKLGGGGSSGFEDPFSAVGSGEKVPSARGKIADEKD
>gnl_Spipo_v2_Spipo23G0019900
MGQGLSCTWSRQENEFFGAVQAGDVEMIESLLEAEPGLLQKTTVYDRLSPLHIAAANGRIEVLSLILDRSVHPDLLNRYKQTPLMLAAMHGKISCVKKLLQAGANILTFDSLHGRTCLHHAAYYGHSDCLREILSAAHSNPVAYSWGFARFVNVRDGDGATPLHLAARQRRADCVHLLLDNGALVCASTGSYSYPGSTPLHLAARGGSLECVRELLAWGADRLQRDSSGRIPYAVALKRKHGACAALLNPSSAEPLVWPSPLKFISELNSDAKTLLERALMRANKEREKNILKGTSFSLPSPSHSDDEDDDDSSQVFGTELCCICFDQACTIEVRDCGHQMCAHCTLALCCHNKPNPVTLCAAAPVCPFCRSGISRLVVAEAKSEEERDRDGPWKLRKSKKSKNPCESGGSSSFKGLTSAMGSFGRVGRGSSGRIADSSDLADKP
>gnl_Stras_v2.0_SGA_v2.0_scaffold75T24941
MGQGLSCREQEETELFSAVQNGELQIVEAMADEDPNILALKTLHRRLSALHVAAANGRIEVLSMLLDRFGNPDILNRHKQTPLMLAAMHGKVLCVERLIQAGANILLFDTLHGRTCLHYAAYHGHSDCIQLILSAANSPSIAQFWGFSRFVNIRDGSGSTPLHLAARQRRPDCVRVLLSSGALVCASTGGYSYPGNTPLHLAARGGSLDCVRELLAWGADRLQRDSSGRIPYMVAVKHKHDLCAALLNPLAPEPLTWPSPLKFISELNPDVKALLQKALIEANQKREKAILDTPNSLQPPSHSGGSDDESEAGEEDEMCCICFEEACKVEVQSCGHQMCAYCILALCCHSKPNSSSNNVKIPVCPFCRSSIGRLVVAKSKTDDETESESNPTKPRKSRKSVSLGECSSNFKGLSALGSFGRLSRNSGKFAADCDLDFDKT
>gnl_Stras_v2.0_SGA_v2.0_scaffold126T33794
KSQNLPERAPNAHGPLPKIPAGSPNSPTPSLIISHYLSSPNKSNHPLHLLRNRRAAPPPPWSAARERRFLQKMGQGLSCREQEETELFTAVQNGELQIVEAMADEDPNLLAVKTLHQKLSALHVAAANGRIEVLSMLLDRFGNPDILNRHKQTPLMLAAIHGKVLCVERLIQAGANILLFDTLYGRTCLHYAAYHGHSDCLQLILSAANSTPVAQSWGFSRFVNIRDGSGSTPLHLAARQRRPDCVRILLSSGALVCASTGGYSYPGSTPLHLAARGGSLDCVRELLAWGADRLQRDSSGRIPYMVAVKYKHDLCAALLNPLAPEPLTWPSPLKFISELNSDVKALLQKALIEANRKREKAILDTPNSVQQPQDYNALDDESEGDALK
>gnl_Stras_v2.0_SGA_v2.0_scaffold61T21285
MGQGLSCGSNEEKEYLIAVRLGHLATVEEVLGRDSAFVHHYTVYDRNSALHIAAVHGQIEVLSLLLDRYVKPDLLNRHKQTPLMLAAMHGKIFCVMKLIEAGANILMFDSLNGRTCLHYAAYYGHSDCLQLILSAARTSQVASSWGYSRFVNIRDGKGATPLHLAARQRRPECVHVLLDSGALVCALTSGYGFPSSTPLHLAARSGSLDCIRELLAWGADRLQRDASGRIPYTIALRNHHGACAALLNPSSAEPLVWPSPLKFISELNEEAKILLENALMEANREREKTILKGTAYSMLSPSPSDHETDDNMSEGSETELCCICFNQSCGIEIQECGHRMCAHCMLALCCHNKPNPTTACLSLPVCPFCRSNIVRLVVANVETGKQKERDVTKPRKSWRSRNSSEGSSSFKGLSAIGSFGKMGRGSGRIVAEVDKPLSLHT
>gnl_Theca_v1.1_Thecc1EG021951t1
MGQKLSCGENHETSLFSAVQTGDLEMVQAMVEAEPNTLKRTTRYGRSSILHVAAVYGQIEVLSFLLDRCPNSDILNRHRQTPLMLAAMHGKTDCVKMLIQRGAYVLMFDSLQGRTCLHYVAYYGHFDCLQALLSAAHSSPLADSWGFARFVNIRDENGATPLHLAARQGWSNCVHALLDNGALVCASTGGNGYPGSTPLHFAASGGSIECIRKLLAWGADRLQPDSYGRIPYLIALKHKHEACAALLDPASAEPLVWPLPLRFISDLNPEAKELLEKALMEANREREKAILQDTIHALPCASDSEVEADHDTTSEASDVDVCCICFDQLCTIEIRQCGHRMCAHCTLALCCHKKPNPLTSSPVVPICPFCRRGITQLAVAKINNNEAEAAEASPPLRLSCGNITNNDTGPEFSPSKPIKSRKSNFSEGSSSLKGLSAISSFGKMGSRGRKSAS
>gnl_Theca_v1.1_Thecc1EG041855t1
MGQGLSCATSQENGLFSAVQVGDFETVEALLKRDANLLHHTTVYDRHSAIHIAAANGQIEILAMLLEKSMNPDVVNRHKQTPLMLAAMHGKISCVKKLIEAGANILMFDSLHGRTCLHYAAYYGHSDCLQAILSAAQSSPVAVSWGYVRFVNTRDARGATPLHLAARQRRPDCLHILLDNGALVCASTGGYGCPGSTPLHLAARGGSLDCIRKLLAWGADRLQRDASGRIPYVVALKHKHGACAALLNPSSAEPLVWPAPLKFISELNEEAKVLLEQALMEANREREKNILKGTAYSLPSPSHSDCGLDDSISEASDTEVCCICFEQICTIEVQDCGHQMCAQCTLALCCHNKPNPTTASLTPPVCPFCRSTIVRLVVAKIKNYDDTDQDIGDMSSSKVRKLRKSRNFCEGSSSFKSLSAVGSFSKMGGRGSGRIAAENEWIDKP
>gnl_Utrgi_v4.1_Scf00512.g18849.t1
MGQELSRRAHQQNKLFDAVQNGELEAVQAIADRDPNLFKMITLHRRLSPLHVAAANGQIELLSMILERYENPDILNRHKQTPLMFAAIHGRIACAEKLLQAGANILLFDSLHGRTCLHYAAYYGHADCLQLFLSAARSAPVAQSWGFARFVNIRDGSGATPLHLAAHHRRLDCVHSLLSNGALVCASTGGYSNPGSTPLHLAARGGSLDCIRELLVWGADRLQRDSSGRIPYMVAVKHKHRACAALLNPLAPEPLTWPSTLNFIHELDPETKALLEKSLIEANRKRETMILMNLSYSLEPQSSSPDLDLESEAGEAEVCCICFEQICTIEIQSCGHQMCAYCVLHLCRNNKPCNNSAKTPACPFCRTTISQLIIAKSESNAKAETELEVCSAAIVKPGMQSGNGECSSEIRSLSPLSSFGRLGLNAGIIAAECNQEVDKLQTA
>gnl_Utrgi_v4.1_Scf00263.g14101.t1
MHASASTITKLLILAKVEEVGKHLQALLCCSNLYLIKNAATVIAISHLDLCLIYFDHRCSIQILDCGHQMYAQCTLGLCCHSKARPANAFLLPALVCPLLPWQHQQPAHRCQGGERSEATMKTFDQRRSATDTTQIFRLL
>gnl_Utrgi_v4.1_Scf00480.g18337.t1
MGQGLSCSVTEEKELFGAVQRGDVEYVQQALTGDSCSSLLRSFTSFDRNSVLHVAAAGGCYEIVSLLLDLSVKPDVLNRHKQTPLMLAALHGKISCVEKLIQAGANIIVFDSANARTSLHYSAYYGHADCLEAILSAARTSRVSASWGFSRFVNIRDKKGATPLHLAARRRHPDCVRMLLNNGALVSASTGGYNFPGSSTPLHFAARGGCLDCIRELLAWGADRLQRDASGRIPYVVALRHNHGACAALLNPSSLEPLVWPSPLKFMSELNADAKALLEQALMDANKGREKIILKGNGYSILSPSGSDSGINNDENSEETEMDLCNICFDQACEIQVQDCGHMMCAQCLLALCCHNKPSPTSSSPPKLVCPFCRSSISKLSVANAKEEGEVDHNVNFSKPQKTWRSRNQSEECSSLKSLSFRRTGHGSGGIEPLDKPACVRPVT
>gnl_Utrgi_v4.1_Scf00493.g18584.t1
MGQGLSCGRTEGKGLFRAVQMGDVEFIERVANRDASLVRSFALSDRNSLLHIAAAHGQIEILSFLLELSVQPDVPNKQKQTPLMLAAMHGKISCVKKLIEAGANILLFDSVNGRTCLHYSAYYGHVDCLDTILSVARTSSVAASWGFSRFVNIRDRKGATPLHLAARRRHPRCVHVLLNNEALVCASTGGYGFPGSTPLHLAARGGSLDCIRELLAWGADRHHRDASGRIPYAVAVRYNHDACAALLNPSSMEPLVWPTPLKFMRELSEEARALLEQALMEANREREKAILRGTPLSIPSPSPSDDLINDAATAIATSHLDLCSICFDHHCSIQIQDCGHQMCAQCTLGLCCHSKARPANASLLPAPVCPFCRGSISNLLMVARVEEEGESAHEVSSSKPRKSCRSSSFKSLSLSKTGRGSGRVAADVQLLDKPQPLGPDT
>gnl_Vitvi_Genoscope.12X_GSVIVT01024983001
MGQGLSCGVSHEHGLFSAVQVGDLESVESLLARDPSLLHQTTVYDRHSALHIAAANGQIEILSMILDRSISPDLLNRNKQTPLMLAAMHGKISCVQKLLQAGANVLMFDSMHGRTCLHYAAYYGHSDCLQAILSAAHSNPVADSWGFARFVNIRDGRGATPLHLAARQRRPDCVHILLDNGALVCASTGGYGCPGSTPLHLAARGGSLDCIRELLAWGADRLQRDSSGRIPYVVALKHKHGACAALLNPTSAEPLVWPSPLKFISELNQDAKALLEQALMEANREREKSILKGTSYSLPSPSHSDVAVDDNISEASETELCCICFDQVCTIEVQDCGHQMCAQCTLALCCHNKPNPTTACLTAPVCPFCRSGIARLAVAKIKTNNEADSDWIDKP
>gnl_Vitvi_Genoscope.12X_GSVIVT01034187001
MGQGLSCGEGADYRFLGAVEDGDVDLVEAMLEEEPSLLEQRGGNGRLPALHLAAAKGRIEVLSLILARSVNPDVLNGQKQTPLMLAAMHGKIYCVQKLLEAGANILMFDSRHGRTCLHYAAYYGHSDCLQAILSAAHSTPIAVSWGFSRFVNIRDGKGATPLHLAARQRRSDCVHILLSRGALVCASTSGYCYPGSTPLHLAARGGSLDTVRELLAWGADRLHRDSSGRIPYTVAMKHKHGACAALLNPSAAGPLVWPSPLKFISTLNPEAKALLERALIEANKEREKAILKGTIYYLPSPLHSDGGLDDDASEASEAELCCICFDQVCTIEVQECGHQMCAHCTLALCCHNKPNPTTACHTVPVCCPFCRSVITRLVVAQIKTNDDTELEISPTKPRKSREGRNFSEGSSSFKSLSAMGSFGKMGGRNPRKVATECSEEVDKP
>FraveV4A2_3g35930.t1
MGQGLSCRASDEHGLFSAVQFGDLETVEALVERDSSILRHTTVYDRHSALHIAAANGQIEIISLLLERSVNPDALNRHKQTPLMLAAMHGKISCVRKLLEAGANVLMFDSLHGRTCLHYAAYYGHADCLQAIVSAAKLSHVAVSWGFARFVNIRDGRGATPLHLAARRSRPECVHILLDNGALVCASTGGYGCPGSTPLHLAARGGSLDCIRGLLAWGADRAQRDASGRMPYMVALKHKHGACAAMLNPSSAEPLVWPSPLKFISELNEEAKALLEQALMEANKERETNILKGSGYSLASPSHSDVASDIGMYDNISEASDLDLCCICFEQVCTIEVQNCGHQMCAQCTLALCCHNKPNPNTLCLTPPVCPFCRSTINRLVVAKIKSNDDADLDTGDNSSKLRKARKSRNFSEGSSSFKSLSAMNSFGKMGGRGSGRIVAENEWADKP
>FraveV4A2_6g13990.t1
MGQGLSCGEARESSGGLFGAVENGELELVEDMVEADPRVLELRRGHGKLSALHVAAASGRIEVLSMLLDRSVSPDIVNRHKQTPLMLAAMHGNIACVRKLIQAGANILMFDSLNGRTCLHYAAYYGHSDCLQAFLSAAQSTTVANSWGFARFVNIRDGGGATPLHLAARQSRAECVHVLLDSGALVCASTGGYSYPGSTPLHLAARAGSLDSIRELLAWGADRLHLDSSGRIPYLVALKHKHQACAAILNPSSAEPLVWPSPLKFISELNPEAKALLERALMESNMEREKAILKEIVSIPSPLHSDVEADDYASEASDVDLCCICFDQLCTIEVGPCGHQMCAHCTLALCCHKKPDPSSISCPTVPVCPFCRTSITQLVVANIKANNDVEVEMSPSKPRKSRKSNVSEGSSSFKGLSPLGSFGRLGGRSSARVSAECNEDIKP
>Maldo_HF_04651
MQPKPLLSPELSHLRPSGGSTSPLKSGACETYLSGHLSNAITVRVLREMGQGLSCGEPRESGVFGAVENGDLDLVGAMVEADPSVLELSKGRSRLSALHVAAANGRIEVLSMLLDRSVINPDVVNRYKQTPLMLAAMNGNITCVQKLIQAGANILMFDSLNGRTCLHYAAYYGHSDCLQAILSTAHSTPVANSWGFARFVNIRDGGGATPLHLAARQREPECVHVLLNNGALVCALTGGYGYPGSTPLHLAARGGSLDCVRELLAWGADRLQKDSSGRIPYTVALKHKHQACAAVLNPSSAEPLVWPSPLKFISELNPEAKALLERALTEANMEREKTILKDTVYSLPSPLHSDAEADDNASEASDVDLCCICFDQLCTIEVGPCGHQMCAHCTLALCCHKKPDPSSTCPTVPVCPFCRTTITQLVVANIKANNDVDPEMSPAKPRRSRKSNVSEGSSSFKGLSPMSSFGRMGNRSSGKVAAECNEEIHKL
>Maldo_HF_27929
MGQGLSCGEPRENGVFGAVENGDLGLVGAMVEADPSVLELSKGRRRLSALHVAAANGRIEVLSMLLDRSVINPDVVNRYKQTPLMLAAMNGNITCVQKLIQAGANILMFDSLNGRTCLHYAAYYGHSDCLQAILSAAHSTPVANSWGFARFVNIRDAGGATPLHLAARQRRPECVHVLLDNGALVCASTGGYGYPGSTPLHLAARGGSLDCVRELLAWGADRLHLDSSGRIPYTVALKHKHQACAAVLNPSSAEPLVWPSPLKFISELNPEAKALLEKALTEANMEREKAILKETVASLPSPLHSDTEADDNASEASDVDLCCICFDQLCTIEVVPCGHQMCAHCTLALCCHKKPDPSSTCPTVPVCPFCRTTITQLVVANIKASNDMEPEMSPAKPRRSRKSNVSEGSSSFKGLSPMSSFGRMGNRSSGKVAAECNEEIHKP
>Maldo_HF_34240
MGQGLSCRESDVHGLFRAVQFGELDTVEDVLERDPTLLRHSTVYDRHSALHIAAANGQIKILSMLLKRSVNPDALNRHKQTPLMLAAMHGKISCVQKLLEAGANVLMFDSLNGRTCLHYAAYYGHSGCLQAIVSAARSSPVSVSWGFARFVNIRDGKGATPLHLAARRSRPECVHILLDNGALVSASTGRYGFPGSTPLHLAASGGSLDCIRGLLAWGADRVQRDSSGRIPYIVALKHKHGACAAMLNPSSAEPLVWPAPLKFISELNQEAKALLEQALMEANREREKNILKGTAYSLPSPSHSDAGTDDNISVESELDQCCICFEQVCTIEVQNCGHQMCAQCTLALCCHKKPNPTTLCLTPPVCPFCRSPIAHLVVAKIKSCDDGDHDTEDNNSSKLRKARRSRNFSEGSSSFKSLSALGSFGKMGGRGSGRIIAENEWVDKP
>Maldo_HF_40330
MGQGLSCRESDEHGLFRAVQFGELDTVEAVLQRDPTLLRHSTVYDRHSALHIAAANGQIEILSMLLERSVNPDALNRHKLTPLMLAAMHGKISCVQKLLDAGANVLMFDSLNGRTCLHYAAYYGHSDCLQAIVSAAHSSPVSVSWGFARFINIRDGRGATPLHLAARRSRPECVRILLDNGALVSASTGGYGCPGSTPLHLAARGGSLDCIRGLLAWGADRVQRDSSGRIPYVVALKHKHGACAAMLNPSSAEPLVWPAPLKFISELNHETKALLEQALMEANREREKNILKGTVYSLPSPSHSDAGMDDNISVESDLDLCCICFEQVCTIEVQNCGHQMCAQCTLALCCYNKPNPTTLCLMPPVCPFCRSPIAHLLVAKIKSCDDGDHDTADNNSSKLRKARRSRNFSEGSSSFKGVSALGSFGKMGGRGSGIIAENEWVDKP
>Malba_002497
MGQGLSCRESDVHGLFRAVQFGELDTVEDVLERDPTLLRHSTVYDRHSALHIAAANGQIKILSMLLKRSVNPDALNRHKQTPLMLAAMHGKISCVQKLLEAGANVLMFDSLNGRTCLHYAAYYGHSGCLQAIVSAARSSPVSVSWGFARFVNIRDGKGATPLHLAARRSRPECVHILLDNGALVSASTGRYGFPGSTPLHLAASGGSLDCIRGLLAWGADRVQRDSSGRIPYIVALKHKHGACAAMLNPSSAEPLVWPAPLKFISELNQEAKALLEQALMEANREREKNILKGTAYTLPSPSHSDAGTDDNISVESELDQCCICFEQVCTIEVQNCGHQMCAQCTLALCCHKKPNPTTLCLTPPVCPFCRSPIAHLAVAKIKSCDDGDHDTEDNNSSKLRKARRSRNFSEGSSSFKSLSALGSFGKMGGRGSGRIIAENEWVDKP
>Malba_002498
MCAQCTLALCCHKKPNPTTLCLTPPVCPFCRSPIAHLAVAKIKSCDDGDHDTEDNNSSKLRKARRSRNFSEGSSSFKSLSALGSFGKMGGRGSGRIIAENEWVDKP
>Malba_011162
MGQGLSCRESDEHGLFRAVQFGELDTVEAVLQRDPTLLRHSTVYDRHSALHIAAANGQIEILSMLLERSVNPDALNRHKQTPLMLAAMHGKISCVQKLLDAGANVLMFDSLNGRTCLHYAAYYGHSDCLQAIVSAAHSSPVSVSWGFARFINIRDGRGATPLHLAARRSRPECVRVLLDNGALVSASTGGYGCPGSTPLHLAARGGSLDCIRGLLAWGADRVQRDSSGRIPYAVALKHKHGACAAMLNPSSAEPLVWPAPLKFISELNHETKALLEQALMEANREREKNILKGTVYSLPSPSHSDAGTDDNISVESDLDLCCICFEQVCTIEVQNCGHQMCAQCTLALCCYNKPNPTTLCLMPPVCPFCRSPIAHLLVAKIKSCDDGDHDTADNNSSKLRKARRSRNFSEGSSSFKGVSALGSFGKMGGRGSGIIAENEWVDKP
>Malba_011560
MGQGLSCGEPRENGVFGAVENGDLGLVGAMVEADPSVLELSKGRRRLSALHVASANGRIEVLSMLLDRSVINPDVVNRYKQTPLMLAAMNGNITCVQKLIQAGANILMFDSLNGRTCLHYAAYYGHSDCLQAILSAAHSTPVANSWGFARFVNIRDAGGATPLHLAARQGRPECVHVLLDNGALVCASTGGYGYPGSTPLHLAARGGSLDCVRELLAWGADRLHLDSSGRIPYTVALKHKHQACAAVLNPSSAEPLVWPSPLKFISELNPEAKALLEKALTEANMEREKAILKETVASLPSPLHSDTEADDNASEASDVDLCCICFDQLCTIEVVPCGHQMCAHCTLALCCHKKPDPSSTCPTIPVCPFCRTTITQLVVANIKASNDMEPEMSPAKPRRSRKSNVSEGSSSFKGLSPMSSFGRMGNRSSGKVAAECNEEIHKP
>Malba_012696
MGQGLSCGEPRESGVFGAVENGDLDLVGAMVEADPSVLELSKGRSRLSALHVAAANGRIEVLSMLLDRSVINPDVVNRYKQTPLMLAAMNGNITCVQKLIQAGANILMFDSLNGRTCLHYAAYYGHSDCLQAILSTAHSTPVANSWLVFLHCLSMSLSLSLSLSLSLSVMIDVYATLNGIGRGFARFVNIRDGGGATPLHLAARQREPECVHVLLNNGALVCALTGGYGYPGSTPLHLAARGGSLDCVRELLAWGADRLQKDSSGRIPYTVALKHKHQACAAVLNPSSAEPLVWPSPLKFISELNPEAKALLERALTEANMEREKTILKDTVYSLPSPLHSDAEADDNASENIRIAVHGVVFVHRCNETLAELYFLDNACPFLIHQSNHIIQASDVDLCCICFDQLCTIEVGPCGHQMCAHCTLALCCHKKPDPSSTCPTVPVCPFCRTTITQLVVANIKANNDVDPEMSPAKPRRSRKSNVSEGSSSFKGLSPMSSFGRMGNRSSGKVAAECNEEIHKL
>Malsi_03g008270
MGQGLSCRESDEHGLFRAVQFGELDTVEAVLQRDPTLLRHSTVYDRHSALHIAAANGQIEILSMLLERSVNPDALNRHKLTPLMLAAMHGKISCVQKLLDAGANVLMFDSLNGRTCLHYAAYYGHSDCLQAIVSAAHSSPVSVSWGFARFINIRDGRGATPLHLAARRSRPECVRILLDNGALVSASTGGYGCPGSTPLHLAARGGSLDCIRGLLAWGADRVQRDSSGRIPYVVALKHKHGACAAMLNPSSAEPLVWPAPLKFISELNHETKALLEQALMEANREREKNILKGTVYSLPSPSHSDAGMDDNISVESDLDLCCICFEQVCTIEVQNCGHQMCAQCTLALCCYNKPNPTTLCLMPPVCPFCRSPIAHLLVAKIKSCDDGDHDTADNNSSKLRKARRSRNFSEGSSSFKGVSALGSFGKMGGRGSGIIAENEWVDKP
>Malsi_04g012000
MGQGLSCGEPRENGVFGAVENGDLGLVGAMVEADPSVLELSKGRRRLSALHVAAANGRIEVLSMLLDRSVINPDVVNRYKQTPLMLAAMNGNITCVQKLIQAGANILMFDSLNGRTCLHYAAYYGHSDCLQAILSAAHSTPVANSWGFARFVNIRDAGGATPLHLAARQRRPECVHVLLDNGALVCASTGGYGYPGSTPLHLAARGGSLDCVRELLAWGADRLHLDSSGRIPYTVALKHKHQACAAVLNPSSAEPLVWPSPLKLISELNPEAKALLEKALTEANMEREKAILKETVASLPSPLHSDTEADDNASEASDVDLCCICFDQLCTIEVVPCGHQMCAHCTLALCCHKKPDPSSTCPTVPVCPFCRTTITQLVVANIKASNDMEPEMSPAKPRRSRKSNVSEGSSSFKGLSPMSSFGRMGNRSSGKVAAECNEEIHKP
>Malsi_12g012580
MGQGLSCGEPRENGVFGAVENGDLDLVGAMVEADPSVLELSKGRSRLSALHVAAANGRIEVLSMLLDRSVINPDVVNRYKQTPLMLAAMNGNITCVQKLIQAGANILMFDSLNGRTCLHYAAYYGHSDCLQAILSTAHSTPVANSWGFARFVNIRDGGGATPLHLAARQREPECVHVLLNNGALVCALTGGYGYPGSTPLHLAARGGSLDCVRELLAWGADRLQKDSSGRIPYTVALKHKHQACAAVLNPSSAEPLVWPSPLKFISELNPEAKALLERALMEANMEREKTILKDTVYSLPSPLHSDAEADDNASEASDVDLCCICFDQLCTIEVGPCGHQMCAHCTLALCCHKKPDPSSTCPTVPVCPFCRTTITQLVVANIKANNDVDPEMSPAKPRRSRKSNVSEGSSSFKGLSPMSSFGRMGNRSSGKVAAECNEEIHKL
>Malsy_03g008650
MGQGLSCRESDEHGLFRAVQFGELDTVEAVLQRDPTLLRHSTVYDRHSALHIAAANGQIEILSMLLERSVNPDALNRHKLTPLMLAAMHGKISCVQKLLDAGANVLMFDSLNGRTCLHYAAYYGHSDCLQAIVSAAHSSPVSVSWGFARFINIRDGRGATPLHLAARRSRPECVRILLDNGALVSASTGGYGCPGSTPLHLAARGGSLDCIRGLLAWGADRVQRDSSGRIPYVVALKHKHGACAAMLNPSSAEPLVWPAPLKFISELNHETKALLEQALMEANREREKNILKGTVYSLPSPSHSDAGMDDNISVESDLDLCCICFEQVCTIEVQNCGHQMCAQCTLALCCYNKPNPTTLCLMPPVCPFCRSPIAHLLVAKIKSCDDGDHDTADNNSSKLRKARRSRNFSEGSSSFKGVSALGSFGKMGGRGSGIIAENEWVDKP
>Malsy_04g011810
MGQGLSCGEPRENGVFGAVENGDLGLVGAMVEADPSVLELSKGRRRLSALHVAAANGRIEVLSMLLDRSVINPDVVNRYKQTPLMLAAMNGNITCVQKLIQAGANILMFDSLNGRTCLHYAAYYGHSDCLQAILSAAHSTPVANSWGFARFVNIRDAGGATPLHLAARQRRPECVHVLLDNGALVCASTGGYGYPGSTPLHLAARGGSLDCVRELLAWGADRLHLDSSGRIPYTVALKHKHQACAAVLNPSSAEPLVWPSPLKFISELNPEAKALLEKALTEANMEREKAILKETVASLPSPLHSDTEADDNASEASDVDLCCICFDQLCTIEVVPCGHQMCAHCTLALCCHKKPDPSSTCPRVPVCPFCRTTITQLVVANIKASNDMEPEMSPAKPRRSRKSNVSEGSSSFKGLSPMSSFGRMGNRSSGKVAAECNEEIHKP
>Malsy_11g008900
MGQGLSCRESDVHGLFRAVQFGELDTVEDVLERDPTLLRHSTVYDRHSALHIAAANGQIKILSMLLKRSVNPDALNRHKQTPLMLAAMHGKISCVQKLLEAGANVLMFDSLNGRTCLHYAAYYGHSGCLQAIVSAARSSPVSVSWGFARFVNIRDGKGATPLHLAARRSRPECVHILLDNGALVSASTGRYGFPGSTPLHLAASGGSLDCIRGLLAWGADRVQRDSSGRIPYIVALKHKHGACAAMLNPSSAEPLVWPAPLKFISELNQEAKALLEQALMEANREREKNILKGTAYSLPSPSHSDAGTDDNISVVISHPLFLHIQESELDQCCICFEQVCTIEVQNCGHQMCAQCTLALCCHKKPNPTTLCLTPPVCPFCRSPIAHLVVAKIKSCDDGDHDTEDNNSSKLRKARRSRNFSEGSSSFKSLSALGSFGKMGGRGSGRIIAENEWVDKP
>Malsy_12g012990
SPQVLVVYYLIDHSHRYSLQPKPLLSPELSHLRPCGGSTSPLKSGACETYLSGHLSNAITVRVLREMGQGLSCGEPRESGVFGAVENGDLDLVGAMVEADPSVLELSKGRSRLSALHVAAANGRIEVLSMLLDRSVINPDVVNRYKQTPLMLAAMNGNITCVQKLIQAGANILMFDSLNGRTCLHYAAYYGHSDCLEAILSTAHSTPVANSWGFARFVNIRDGGGATPLHLAARQREPECVHVLLDNGALVCALTGGYGYPGSTPLHLAARGGSLDCVRELLAWGADRLQKDSSGRIPYTVALKHKHQACAAVLNPSSAEPLVWPSPLKFINELNPEAKALLEKALTEANMEREKTILKDTVYSLPSPLHSDAEANDNASEASDVDLCCICFDQLCTIEVGPCGHQMCAHCTLALCCHKKPDPSSTCPTVPVCPFCRTTITQLVVANIKANNDVDPEMSPAKPRRSRKSNVSEGSSSFKGLSPMSSFGRMGNRSSGKVAAECNEEIHKL
>Maldo_GDDH_03G1096100
CPNTDSSAPSLAPGSSKLESSLSLLPLLFLSLHWEIHKCETFHSESDGGHHLLPSGEGGSKILLNEVLPSTPLIREKQRGREREREREMGQGLSCRESDEHGLFRAVQFGELDTVEAVLQRDPTLLRHSTVYDRHSALHIAAANGQIEILSMLLERSVNPDALNRHKLTPLMLAAMHGKISCVQKLLDAGANVLMFDSLNGRTCLHYAAYYGHSDCLQAIVSAAHSSPVSVSWGFARFINIRDGRGATPLHLAARRSRPECVRILLDNGALVSASTGGYGCPGSTPLHLAARGGSLDCIRGLLAWGADRVQRDSSGRIPYVVALKHKHGACAAMLNPSSAEPLVWPAPLKCISELNHETKALLEQALMEANREREKNILKGTVYSLPSPSHSDAGMDDNISVESDLDLCCICFEQVCTIEVQNCGHQMCAQCTLALCCYNKPNPTTLCLMPPVCPFCRSPIAHLLVAKIKSCDDGDHDTADNNSSKLRKARRSRNFSEGSSSFKGVSALGSFGKMGGRGSGIIAENEWVDKP
>Maldo_GDDH_04G1126800
MGQGLSCGEPRENGVFGAVENGDLGLVGAMVEADPSVLELSKGRRRLSALHVAAANGRIEVLSMLLDRSVINPDVVNRYKQTPLMLAAMNGNITCVQKLIQAGANILMFDSLNGRTCLHYAAYYGHSDCLQAILSAAHSTPVANSWGFARFVNIRDAGGATPLHLAARQRRPECVHVLLDNGALVCASTGGYGYPGSTPLHLAARGGSLDCVRELLAWGADRLHLDSSGRIPYTVALKHKHQACAAVLNPSSAEPLVWPSPLKFISELNPEAKALLEKALTEANMEREKAILKETVASLPSPLHSDTEADDNASEASDVDLCCICFDQLCTIEVVPCGHQMCAHCTLALCCHKKPDPSSTCPTVPVCPFCRTTITQLVVANIKASNDMEPEMSPAKPRRSRKSNVSEGSSSFKGLSPMSSFGRMGNRSSGKVAAECNEEIHKP
>Maldo_GDDH_11G1110600
MGQGLSCRESDVHGLFRAVQFGELDTVEDVLERDPTLLRHSTVYDRHSALHIAAANGQIKILSMLLKRSVNPDALNRHKQTPLMLAAMHGKISCVQKLLEAGANVLMFDSLNGRTCLHYAAYYGHSGCLQAIVSTARSSPVSVSWGFARFVNIRDGKGATPLHLAARRSRPECVHILLDNGALVSASTGRYGFPGSTPLHLAASGGSLDCIRGLLAWGADRVQRDSSGRIPYIVALKHKHRACAAMLNPSSAEPLVWPAPLKFISELNQEAKALLEQALMEANREREKNILKGTAYSLPSPSHSDAGTDDNISVESELDQCCICFEQVCTIEVQNCGHQMCAQCTLALCCHKKPNPTTLCLTPPVCPFCRSPIAHLVVAKIKSCDDGDHDTEDNNSSKLRKARRSRNFSEGSSSFKSLSALGSFGKMGGRGSGRIIAENEWVDKP
>Maldo_GDDH_12G1078200
MGQGLSCGEPRESGVFGAVENGDLDLVGAMVEADPSVLELSKGRSRLSALHVAAANGRIEVLSMLLDRSVINPDVVNRYKQTPLMLAAMNGNITCVQKLIQAGANILMFDSLNGRTCLHYAAYYGHSDCLQAILSTAHSTPVANSWGFARFVNIRDGGGATPLHLAARQREPECVHVLLDNGALVCALTGGYGYPGSTPLHLAARGGSLDCVRELLAWGADRLQKDSSGRIPYTVALKHKHQACAAVLNPSSAEPLVWPSPLKFISELNPEAKALLERALMEANMEREKTILKDTVYSLPSPLHSDAEADDNASEASDVDLCCICFDQLCTIEVGPCGHQMCAHCTLALCCHKKPDPSSTCPTVPVCPFCRTTITQLVVANIKANNDMDPEMSPAKPRRSRKSNVSEGRSSFKGLSPMSSFGRMGNRSSGKVAAECNEEIHKL
>Maldo_Gala_03g008210
MGQGLSCRESDEHGLFRAVQFGELDTVEAVLQRDPTLLRHSTVYDRHSALHIAAANGQIEILSMLLERSVNPDALNRHKLTPLMLAAMHGKISCVQKLLDAGANVLMFDSLNGRTCLHYAAYYGHSDCLQAIVSAAHSSPVSVSWGFARFINIRDGRGATPLHLAARRSRPECVRILLDNGALVSASTGAYGCPGSTPLHLAARGGSLDCIRGLLAWGADRVQRDSSGRIPYVVALKHKHGACAAMLNPSSAEPLVWPAPLKFISELNHETKALLEQALMEANREREKNILKGTVYSLPSPSHSDAGMDDNISVESDLDLCCICFEQVCTIEVQNCGHQMCAQCTLALCCYNKPNPTTLCLMPPVCPFCRSPIAHLLVAKIKSCDDGDHDTADNNSSKLRKARRSRNFSEGSSSFKGVSALGSFGKMGGRGSGIIAENEWVDKP
>Maldo_Gala_04g011320
MGQGLSCGEPRENGVFGAVENGDLGLVGAMVEADPSVLELSKGRRRLSALHVAAANGRIEVLSMLLDRSVINPDVVNRYKQTPLMLAAMNGNITCVQKLIQAGANILMFDSLNGRTCLHYAAYYGHSDCLQAILSAAHSTPVANSWGFARFVNIRDAGGATPLHLAARQRRPECVHVLLDNGALVCASTGGYGYPGSTSLHLAARGGSLDCVRELLAWGADRLHLDSSGRIPYTVALKHKHQACAAVLNPSSAEPLVWPSPLKFISELNPEAKALLEKALTEANMEREKAILKETVASLPSPLHSDTEADDNASEASDVDLCCICFDQLCTIEVVPCGHQMCAHCTLALCCHKKPDPSSTCPTVPVCPFCRTTITQLVVANIKASNDMEPEMSPAKPRRSRKSNVSEGSSSFKGLSPMSSFGRMGNRSSGKVAAECNEEIHKP
>Maldo_Gala_11g009880
MGQGLSCRESDVHGLFRAVQFGELDTVEDVLESDPTLLRHSTVYDRHSALHIAAANGQIKILSMLLKRSVNPDALNRHKQTPLMLAAMHGKISCVQKLLEAGANVLMFDSLNGRTCLHYAAYYGHSGCLQAIVSAARSSPVSVSWGFARFVNIRDGKGATPLHLAARRSRPECVHILLNNGALVSASTGRYGFPGSTPLHLAASGGSLDCIRGLLAWGADRVQRDSSGRIPYIVALKHKHGACAAMLNPSSAEPLVWPAPLKFISELNQEAKALLEQALMEANREREKNILKGTAYSLPSPSHSDAGTDDNISVESELDQCCICFEQVCTIEVQNCGHQMCAQCTLALCCHKKPNPTTLCLTPPVCPFCRSPIAHLVVAKIKSCDDGDHDTEDNNSSKLRKARRSRNFSEGSSSFKSLSALGSFGKMGGRGSGRIIAENEWVDKA
>Maldo_Gala_12g013200
MGQGLSCGEPRESGVFGAVENGDLDLVGAMVEADPSVLELSKGRSRLSALHVAAANGRIEVLSMLLDRSVINPDVVNRYKQTPLMLAAMNGNITCVQKLIQAGANILMFDSLNGRTCLHYAAYYGHSDCLQAILSTAHSTPVANSWGFARFVNIRDGGGATPLHLAARQREPECVHVLLDNGALVCALTGGYGRIPYTVALKHKHQACAAVLNPSSAEPLVWPSPLKFISELNPEAKALLERALMEANMEREKTILKDTVYSLPSPLHSDAEADDNASEASDVDLCCICFDQLCTIEVGPCGHQMCAHCTLALCCHKKPDPSSTCPTVPVCPFCRTTITQLVVANIKANNDMDPEMSPAKPRRSRKSNVSEGRSSFKGLSPMSSFGRMGNRSSGKVAAECNEEIHKL
>Pyrco_DAP_Chr11v0.1_27264.1
MGQGLSCRESDQHGLFRAVQFGELDTVEEVLERDPTLLRHSTVYDRHSALHIAAANGQIKILSMLLERSVNPDALNRHKQTPLMLAAMHGKISCVQKLLEAGANVLMFDSLNGRTCLHYAAYYGHSGCLQAIVSAARSSPVSVSWGFARFVNIRDGKGATPLHLAARRSRPECVDILLDNGALVSASTGRYGFPGSTALHLAASGGSLDCIRGLLAWGADRVQRDSSGRIPYIVALKHKHGACAAMLNPSSAEPLVWPAPLKFINELNQEAKALLEQALMEANRERERNILKGTAYSLPSPLHSDTGMDDNISVVCTIEVQNCGHQMCAQCTLALCCHKKPNPTTLCLTPPVCPFCRSPIAHLVVAKIKSCDDGDHDTEDNNSSKLRKARRSRNFSEGSSSFKSLSALGSFGKMGGRGSGRIIAGNEWVDKP
>Pyrco_DAP_Chr12v0.1_30561.1
MGQGLSCGEPRENGVFGAVGNGDLDLVGAMVEADPSVLELSKGRSRLSALHVAAANGRIEVLSMLLDRSVINPDVVNRYKQTPLMLAAMNGNITCVQKLIQAGANILMFDSLNGRTCLHYAAYHGHSDCLQAILSTAHSTPVANSWGFARFVNIRDGGGATPLHLAARQRWPECVHVLLDNGALVCASTGGYGYPGSTPLHLAARGGSLDCVRELLAWGADRLQRDSSGRIPYTVALKHKHQACAAVLNPSSAEPLVWPSPLKFITELNPEAKALLEKALTEANMEREKIILKDTVYSLPSPLHSDAETDDNASEATDVDLCCICFDQLCTIEVGPCGHQMCAHCTLALCCHKKPDPSSTCPTVPVCPFCRTTITQLVVANIKANNDVDPEMSPTKPRRSRKSNVSEGSSSFKGLSPMSSFGRMGSRSSGKVAAECNEEIHKL
>Pyrco_DAP_Chr3v0.1_06266.1
MGQGLSCRESDEHGLFRAVQFGELDTVESVLERDPTLLRHSTVYDRHSALHIAAANGQIEILSMLLERSVNPDALNRHKQLEIVQTPLMLAAMHGKISCVQKLLDAGANVLMFDSLNGRTCLHYAAYYGHSDCLQAIVSAAHSSPVSVSWGFARFINIRDGRGATPLHLAARRSRPECVRILLDNGALVSASTGGYGCPGSTPLHLAARGGSLDCIRGLLAWGADRVQRDSSGRIPYIVALKHKHGACAAMLNPSSAEPLVWPAPLKFISELNHETKALLEQALMEANREREKNILKGTVYSLPSPSHSDTCMDDNISVESDLDLCCICFEQVCTIEVQNCGHQMCAQCTLALCCHNKPNPTTLCLTPPVCPFCRSPIAHLLVAKIKSCDDGDHDTADNNSSKLRKARRSRNFSEGSSSFKGLSALGSLGKMGGRGSGIIAENEWVDKP
>Pyrco_DAP_Chr4v0.1_09139.1
MGQGLSCGEPRENGVFGAVENGDLGLVGAMVEADPSVLELSKGRSRLSALHVAAANGRIEVLSMLLDRSVINPDVVNRYKQTPLMLAAMNGNITCVQKLIQAGANILMFDSLNGRTCLHYATYYGHSDCLQAILSAAHSTPVANSWGFARFVNIRDAGGATPLHLAARQRRPECVHVLLNNGALVCASTGGYGYPGSTPLHLAARGGSLDCVRELLAWGADRLHLDSSGRIPYTVALKHKHQACAAVLNPSSAEPLVWPSPLKFISELNPEAKALLEKALTEANMEREKAILKETVASLPSPLHSDTEADDNASEASDVDLCCICFDQLCTIEVVPCGHQMCAHCTLALCCHKKPDPSSTCPTVPVCPFCRTTITQLVVANIKASDDMEPEMSPAKPRRSRKSNVSEGSSSFKVLSPMSSFGRMGNRSSGKVAAECNEEIHKP
>Pyrco_DAP_Chr4v0.1_09147.1
MGQGLSCGEPRENGVFGAVENGDLGLVGAMVEADPSVLELSKGRSRLSALHVAAANGRIEVLSMLLDRSVINPDVVNRYKQTPLMLAAMNGNITCVQKLIQAGANILMFDSLNGRTCLHYATYYGHSDCLQAILSAAHSTPVANSWGFARFVNIRDAGGATPLHLAARQRRPECVHVLLNNGALVCASTGGYGYPGSTPLHLAARGGSLDCVRELLAWGADRLHLDSSGRIPYTVALKHKHQACAAVLNPSSAEPLVWPSPLKFISELNPEAKALLEKALTEANMEREKAILKETVASLPSPLHSDTEADDNASEASDVDLCCICFDQLCTIEVVPCGHQMCAHCTLALCCHKKPDPSSTCPTVPVCPFCRTTITQLVVANIKASDDMEPEMSPAKPRRSRKSNVSEGSSSFKVLSPMSSFGRMGNRSSGKVAAECNEEIHKP
>Pyrco_DAP_Chr4v0.1_09326.1
MQYEPLISNLGSINSFRLSVSLSHSHLSTIPRLPQLDSDDIPENAHHRRCDQHNGTTTTYPTILRPRRHPLLSRLPGFARFVNIRDGGGATPLHLAARQRQSECVHVLLDNGALVCASTGGYGYPRSTPLHLAVHGGSLDCVGELLAWGADRLPKDSSG
>Pyrco_DAP_Chr6v0.1_15749.1
MGQGLSYREPRENGVFGAVENGDLGLVGAMVEADPSVLELSKGRRRLSALHVAAANGRIEVGSVYAVGIQTGNGILLLMTPLMLAAMNGNITCVQKLIQAGANILMFDSLNGRTCLHYAAYYGHSDCLQAILSAAHSTPVANSCGFARFVNIRDAGGATPLHLAARQRRPECVHVLLNNGALVCASTGGYGYPGSTPLHLAARGGSLDCVRELLAWGVDL
>Pyrco_DAP_Chr7v0.1_16598.1
MGQGLSCGEPRENGVFGAVENGDLGLVGAMVEADPSVLELSKGRRRLSALHVAAANGRIEVLSMLLDRSVINPDVVNRYKQTPLMLAAMNGNITCVQKLIQAGANILMFDSLNGRTCLHYAAYYGHSDCLQAILSAAHSTPVANSCGFARFVNIRDAGGATPLHLAARQRRPECVHVLLNNGALVCASGSIIERTFGVWKKRWAILRDMPNYPFNKQVKIVIATMALHNYIRRYSERDRHFDDLMDFCEESDSSDDDDDEYQNYQVEGSHEIEALRNRIATSLMNASN
>Pyrco_BP1_003375.1
MGQGLSCGEPRENGVFGAVGNGDLDLVGAMVEADPSVLELSKGRSRLGFARFVNIRDGGGATPLHLAARQRWPECVHVLLDNGALVCASTGGYGYPGSTPLHLAARGGSLDCVRELLAWGADRLQKDSSGRIPYTVALKHKHQACAAVLNPSSAEPLVWPSPLKFISELNPEAKALLEKALTEANMEREKTILKDTVYSLPSPLHSDAETDDNASEATDVDLCCICFDQLCTIEVGPCGHQMCAHCTLALCCHKKPDPSSTCPTVPVCPFCRTTITQLVVANIKANNDVDPEMSPTKPRRSRKSNVSEGSSSFKGLSPMSSFGRMGSRSSGKVAAECNEEIHKL
>Pyrco_BP1_006508.1
MLAAMNGNITCVQKLIQAGANILMFDSLNGRTCLHYAAYYGHSDCLQAILSAAHSTPVANSCGFARFVNIRDAGGATPLHLAARQRRPECVHVLLNNGAFVCASTGGYG
>Pyrco_BP1_017533.1
MLLERSVNPDALNRHKQTPLMLAAMHGKISCVQKLLEAGANVLMFDSLNGRTCLHYAAYYGHSGCLQAIVSAARSSPVSVSWGFARFVNIRDGKGATPLHLAARRSRPECVDILLDNGALVSASTGRYGFPGSTALHLAASGGSLDCIRGLLAWGADRVQRDSSGRIPYIVALKHKHGACAAMLNPSSAEPLVWPAPLKFINELNQEAKALLEQALMEANRERERNILKGTAYSLPSPLHSDTGMDDNISVVCTIEVQNCGHQMCAQCTLALCCHKKPNPTTLCLTPPVCPFCRSPIAHLVVAKIKSCDDDDHDTEDNNSSKLRKARRSRNFSEGSSSFKSLSALGSFGKMGGRGSGRIIAGNEWVDKP
>Pyrco_BP1_021811.1
MGQGLSCGEPRENGVFGAVENGDLGLVGAMVEADPSVLELSKGRRRLSALHVAAANGRIECTCLQEAAITIRELGEMGQGLSCGEPRENGVFGTVENGDLGLVGAMVEADPSVLELSKGRRRLSALHVAAANGRIEVLSMLLDRSVINPDVVNRYKQTPLMLAAMNGNITCVQKLIQAGANILMFDSLNGRTCLHYAAYYGHSDCLQAILSAAHSTPVANSWGFARFVNIRDAGGATPLHLAARQRRPECVHVLLNNGALVCASTGGYGYPGSTPLHLAARGGSLDCVRELLAWGADRLHLDSSGRIPYTVALKHKHQACAAVLNPSSAEPLVWPSPLKFISELNPEAKALLEKALTEANMEREKAILKETVASLPSPLHSDTEADDNASEASDVDLCCICFDQLCTIEVVPCGHQMCAHCTLALCCHKKPDPSSTCPTVPVCPFCRTTITQLVVANIKASDDMEPEMSPAKPRRSRKSNVSEGSSSFKVLSPMSSFGRMGNRSSGKVAAECNEEIHKP
>Pyrco_BP1_026501.1
MGQGLSCRESDEHGLFRAVQFGELDTVESVLERDPTLLRHSTVYDRHSALHIAAANGQIEILSMLLERSVNPDALNRHKQLEIVQTPLMLAAMHGKISCVQKLLDAGANVLMFDSLNGRTCLHYAAYYGHSDCLQAIVSAAHSSPVSVSWGFARFINIRDGRGATPLHLAARRSRPECVRILLDNGALVSASTGGYGCPGSTPLHLAARGGSLDCIRGLLAWGADRVQRDSSGRIPYIVALKHKHGACAAMLNPSSAEPLVWPAPLKFISELNHETKALLEQALMEANREREKNILKGTVYSLPSPSHSDTCMDDNISVESDLDLCCICFEQVCTIEVQNCGHQMCAQCTLALCCHNKPNPTTLCLTPPVCPFCRSPIAHLLVAKIKSCDDGDHDTADNNSSKLRKARRSRNFSEGSSSFKGLSALGSFGKMGGRGSGIIAENEWVDKP
>Pyrco_BP_DH_03g07860
MGQGLSCRESDEHGLFRAVQFGELDTVESVLERDPTLLRHSTVYDRHSALHIAAANGQIEILSMLLERSVNPDALNRHKQTPLMLAAMHGKISCVQKLLDAGANVLMFDSLNGRTCLHYAAYYGHSDCLQAIVSAAHSSPVSVSWGFARFINIRDGRGATPLHLAARRSRPECVRILLDNGALVSASTGGYGCPGSTPLHLAARGGSLDCIRGLLAWGADRVQRDSSGRIPYIVALKHKHGACAAMLNPSSAEPLVWPAPLKFISELNHETKALLEQALMEANREREKNILKGTVYSLPSPSHSDTCMDDNISVESDLDLCCICFEQVCTIEVQNCGHQMCAQCTLALCCHNKPNPTTLCLTPPVCPFCRSPIAHLLVAKIKSCDDGDHDTADNNSSKLRKARRSRNFSEGSSSFKGLSALGSLGKMGGRGSGIIAENEWVDKP
>Pyrco_BP_DH_04g11370
MGQGLSCGEPRENGVFGAVENGDLGLVGAMVEADPSVLELSKGRRRLSALHVAAANGRIEVLSMLLDRSVINPDVVNRYKQTPLMLAAMNGNITCVQKLIQAGANILMFDSLNGRTCLHYAAYYGHSDCLQAILSAAHSTPVANSWGFARFVNIRDAGGATPLHLAARQRRPECVHVLLNNGALVCASTGGYGYPGSTPLHLAARGGSLDCVRELLAWGADRLQLDSSGRIPYTVALKHKHQACAAVLNPSSAEPLVWPSPLKFISELNPEAKALLEKALTEANMEREKAILKETVASLPSPLHSDTEADDNASEASDVDLCCICFDQLCTIEVVPCGHQMCAHCTLALCCHKKPDRSSTCPPVPVCPFCRTTITLLVVANIKASDDMEPEMSPAKPRRSRKSNVSEGSSSFKVLSPMSSFGRMGNRSSGKVAAECHEEIHKP
>Pyrco_BP_DH_11g09140
MGQGLSCRESDQHGLFRAVQFGELDTVEDVLERDPTLLRHSTVYDRHSALHIAAANGQIKILSMLLERSVNPDALNRHKQTPLMLAAMHGKISCVQKLLEAGANVLMFDSLNGRTCLHYAAYYGHSGCLQAIVSAARSSPVSVSWGFARFVNIRDGKGATPLHLAARRSRPECVDILLDNGALVSASTGRYGFPGSTALHLAASGGSLDCIRGLLAWGADRVQRDSSGRIPYIVALKHKHGACAAMLNPSSAEPLVWPAPLKFINELNQEAKALLEQALMEANRERERNILKGTAYSLPSPLHSDTGMDDNISVESDLDRCCICFEQVCTIEVQNCGHQMCAQCTLALCCHKKPNPTTLCLTPPVCPFCRSPIAHLVVAKIKSCDDDRS
>Pyrco_BP_DH_12g13520
MCETNICVKKKKGPRGQAARNLSGQSESRGQSPQVLVVYYLIDHSHRYSLQPKPLLSPELSHLRPSGGSTSPLKGGACETYLSGHLSNAITVRVLREMGQGLSCGEPRENGVFGAVGNGDLDLVGAMVEADPSVLELSKGRSRLSALHVAAANGRIEVLSMLLDRSVINPDVVNRYKQTPLMLAAMNGNITCVQKLIQAGANILMFDSLNGRTCLHYAAYHGHSDCLQAILSTAHSTPVANSWGFARFVNIRDGGGATPLHLAARQRWPECVHVLLDNGALVCASTGGYGYPGSTPLHLAARGGSLDCVRELLAWGADRLQKDSSGRIPYTVALKHKHQACAAVLNPSSAEPLVWPSPLKFISELNPEAKALLEKALTEANMEREKTILKDTVYSLPSPLHSDAETDDNASEATDVDLCCICFDQLCTIEVGPCGHQMCANCTLALCCHKKPDPSSTCPTVPVCPFCRTTITQLVVANIKANNDVDPEMSPTKPRIDQESLMSVKAAVASRGCLP
>Pyrco_BP_DH_15g30290
MGQGLSCGEPRENGVFGTVENGDLGLVGAMVEADPSVLELSKGRRRLSALHVAAANGRIEVLSMLLDRSVINPDVVNRYKQTPLMLAAMNGNITCVQKLIQAGANILMFDSLNG
>Pruav_sc0000087.1_g550.1.mk
MGQGLSCRQSDEHGLFRAVQFGELDTVEALLERAPALLRHSTVYDRHSALHIAAANGQIEILSMLLERSVNPDALNRHKQTPLMLAAMHGKISCVEKLLEAGANVLMFDSLHGRTCLHYAAYYGHSDCLQAIISSAHSSPVAVSWGFSRFVNIRDGRGATPLHLAARRSRPECVHILLDNGALVCAATGGYCCPASTPLHLAARGGSLDCIRALLAWGADRIQRDSSGRIPYIVALKHKHGACAAMLNPSSAEPLESDLDLCCICFEQVCTIEVQNCGHQMCAQCTLALCCHKKPNPTTLCVTPPVCPFCRSTIARLVVVRIKTYDDADHDTGDNNSSKLRKARRSRNFSEGSSSFKGLSALGSFGKMGVRGSGRILAENEWVDKP
>Pruav_sc0000780.1_g450.1.mk
MGQGLSCRETPQSGLFGPLKDGELELVEAMLEADPSVFQQRKGRARLSALHVAAVEGQIEVLSLLLDRSVINPDVVDRHKLTPLMLAAINGRIACVQKLIQAGANILMFDSLNGRTCLHYAAYYGHADCLQAILSAAHSSPVASSWGFSRFVNIRDAGGATPLHLAARQSRPECVHALLDNGALVCASTGGYGYPGSTPLHLAARGGSLDCVRELLAWGADRLQLDASGRIPYTVALRRKHRACAAVLNPSSAEPLVWPSPLKFISELNPEAKALLERALTEANMEREKAILKEAVNSHPSPLHSDAETDDNVSEASDVDLCCICFDQLCTIEVGPCGHQMCAHCTLALCCHKKPDPSTTCPTVPVCPFCRTTITQLVVANIKANNDVELEMSPSKPRRSRKSNVSEGSSSFKGLSPMSSFGRMGGRSSGKIAAETNEEIHKP
>Pyrusco0g047050.1
MQYEPLISNLGSINSFRLSVSLSHSHLSTIPRLPQLDSDDIPENAHHRRCDQHNGTTTTYPTILRPRRHPLLSRLPGFARFVNIRDGGGATPLHLAARQRQSECVHVLLDNGALVCASTGGYGYPRSTPLHLAVHGGSLDCVGELLAWGADRLPKDSSG
>Pyrusco11g018560.1
MGQGLSCRESDQHGLFRAVQFGELDTVEDVLERDPTLLRHSTVYDRHSALHIAAANGQIKILSMLLERSVNPDALNRHKQTPLMLAAMHGKISCVQKLLEAGANVLMFDSLNGRTCLHYAAYYGHSGCLQAIVSAARSSPVSVSWGFARFVNIRDGKGATPLHLAARRSRPECVDILLDNGALVSASTGRYGFPGSTALHLAASGGSLDCIRGLLAWGADRVQRDSSGRIPYIVALKHKHGACAAMLNPSSAEPLVWPAPLKFINELNQEAKALLEQALMEANREREKNILKGTAYSLPSPLHSDTGMDDNISVESDLDQCCICFEQVCTIEVQNCGHQMCAQCTLALCCHKKPNPTTLCLTPPVCPFCRSPIAHLVVAKIKSCDDGDHDTEDNNSSKLRKARRSRNFSEGSSSFKSLSALGSFGKMGGRGSGRIIAGNEWVDKP
>Pyrusco12g009080.1
MGQGLSCGEPRENGVFGAVGNGDLDLVGAMVEADPSVLELSKGRSRLSALHVAAANGRIEVLSMLLDRSVINPDVVNRYKQTPLMLAAMNGNITCVQKLIQAGANILMFDSLNGRTCLHYAAYHGHSDCLQAILSTAHSTPVANSWGFARFVNIRDGGGSTPLHLAARQRWPECVHVLLDNGALVCASTGGYGYPGSTPLHLAARGGSLDCVRELLAWGADRLQKDSSGRIPYTVALKHKHQACAAVLNPSSAEPLVWPSPLKFISELNPEAKALLEKALTEANMEREKTILKDTVYSLPSPLHSDAEADDNASEASDVDLCCICFDQLCTIEVGPCGHQMCAHCTLALCCHKKPDPSSTCPTVPVCPFCRTTITQLVVANIKANNDVDPEMSPTKPRRSRKSNVSEGSSSFKGLSPMSSFGRMGSRSSGKVAAECNEEIHKL
>Pyrusco4g007810.1
MQYEPLISNLGSINSFRLSVSVSHSHLSTIPRLPQLDSNDIPENAHHRRCDQHNGTTTTHPAILRPRRHPLLRRLPGFARFVNIRDGGGATPLYLAARQGQSKCVHVLLDNGALVCASTVGYGYPGSTPLYLAAHGGSLDCVKKLLAWGADRLPKDSSG
>Pyrusco4g009120.1
MGQGLSCGEPRENGVFGAVENGDLGLVGAMVEADPSVLELSKGRRRLSALHVAAANGRIEVLSMLLDRSLINPDVVNRYKQTPLMLAAMNGNITCVQKLIQAGANILMFDSLNGRTCLHYAAYYGHSDCLQAILSAAHSTPVANSWGFARFVNIRDAGGATPLHLAARQRRPECVHVLLDNGALVCASTGGYGYPGSTPLHLAARGGSLDCVRELLAWGADRLHLDSSGRIPYTVALKHKHQACAAVLNPSSAEPLVWPSPLKFISELNPEAKALLEKALTEANMEREKAILKETVASLPSPLHSDTEADDNASEASDVDLCCICFDQLCTIEVVPCGHQMCAHCTLALCCHKKPDPSSTCPTVPVCPFCRTTITQLVVANIKASNDMEPEMSPAKPRRSRKSNVSEGSSSFKVLSPMSSFGRMGNRSSGKVAAECNEEIHKP
>Pyrbe_007155
MGQGLSCRESDQHGLFRAVQFGELDTVEDVLERDPTLLRHSTVYDRHSALHIAAANGQIKILSMLLERSVNPDALNRHKQTPLMLAAMHGKISCVQKLLEAGANVLMFDSLNGRTCLHYAAYYGHSGCLQAIVSAARSSPVSVSWGFARFVNIRDGKGATPLHLAARRSRPECVRILLDNGALVSASTGRYGFPGSTALHLAASGGSLDCIRGLLAWGADRVQRDSSGRIPYIVALKHRHGACAAMLNPSSAEPLVWPAPLKFINELNQEAKALLEQALMEANREREKNILKGTAYSLPSPLHSDTGMDDNISVESDLDQCCICFEQVCTIEVQNCGHQMCAQCTLALCCHKKPNPTTLCLTPPVCPFCRSPIARLVVAKIKSCDDGDHDTEDNNSSKLRKARRSRNFSEGSSSFKSLSALGSFGKMGGRGSGRIIAGNEWVDKP
>Pyrbe_008507
MQSEPLISNLGSRSSFRLSVSLFHSHLSTIPRLDSDDILENVHHRRCDQHKGTTSTHPAIFRPRRHPLLCRLLGFARFVNIRDGGGATPLHIAARQRRPECVHVFLDNRALVCASAGGYGYPRSTQLHLVACGGSLDCVRELLAWGADRLQKDSSR
>Pyrbe_011581
MGQGLSCGEPRENGVFGAVGNGDLDLVGAMVEADPSVLELSKGRSRLSALHVAAANGRIEVLSMLLDRSVINPDVVNRYKQTPLMLAAMNGNITCVQKLIQAGANILMFDSLNGRTCLHYAAYHGHSDCLQAILSAAHSTPVANSWGFARFVNIRDGGGSTPLHLAARQRWPECVHVLLDNGALVCASTGGYGYPGSTPLHLAAHGGSLDCVRELLAWGADRLQKDSSGRIPYTVALKHKHQACAAVLNPSSAEPLVWPSPLKFISELNPEAKALLEKALTEANTEREKTILKDTVYSLPSPLHSDAEADDNASEASDVDLCCICFDQLCTIEVGPCGHQMCAHCTLALCCHKKPDPSSTCPTVPVCPFCRTTITQLVVANIKANNDVDPEMSPTKPRRSRKSNVSEGSSSFKGLSPMSSFGRMGSRSSGKVAAECNEEIHKL
>Pyrbe_039216
MGQGLSCGEPRENGVFGAVEDGDLGLVGAMVEADPSVLERSKGRRRLSALHVAAANGRIEVLSMLLDRSVINPDVVNRYKQTPLMLAAMNGNITCVHKLIQAGANILMFDSVNGRTCLHYAAYYGHSDCLLAILSAAHSTPVANSWGFARFVNIRDAGGATPLHLAARQRRPECVHVLLDNGALVCASTGGYGYPGSTPLHLAARGGSLDCVRELLAWGADRLHLDSSGRIPYTVALKHKHQACAAVLNPSSAEPLVWPSPLKFISELNPEAKALLEKALTEANMEREKAILKETVASLPSPLHSDTEADDNASEASDVDLCCICFDQLCTIEVVPCGHQMCAHCTLALCCHKKPDPSSTCPTVPVCPFCRTTITQLVVANIKVSDDMEPEMSPAKPRRSRKSNVSEGSSSFKVLSPMSSFGRMGNRSSGKVAAECNEEIHKL
>Pyrpy_N_03g0910.1
MGQGLSCRESDEHGLFRAVQFGELDTVESVLERDPTLLRHSTVYDRHSALHIAAANGQIEILSMLLERSVNPDALNRHKQTPLMLAAMHGKISCVQKLLDAGANVLMFDSLNGRTCLHYTAYYGHSDCLQAIVSAAHSSPVSVSWGFARFINIRDGRGATPLHLAARRSRPECVRILLDNGALVSASTGGYGCPGSTPLHLAARGGSLDCIRGLLAWGADRVQRDSSGRIPYMVALKHKHGACAAMLNPSSAEPLVWPAPLKFISELNHETKALLEQALMEANREREKNILKGTVYSLPSPSHSDTGMDDNISVESDLDLCCICFEQVCTIEVQNCGHQMCAQCTLALCCHNKPNPTTLCLTPPVCPFCRSPIAHLLVAKIKSCDDGDHDTADNNSSKLRKARRSRNFSEGSSSFKGLSALGSFGKMGGRGSGIIAENEWVDKP
>Pyrpy_N_04g1034.1
MGQGLSCGEPRENGVFGAVENGDLGLVGAMVEADPSVLELSKGRRRLSALHVAAANGRIEVLSMLLDRSLINPDVVNRYKQTPLMLAAMNGNITCVQKLIQAGANILMFDSLNGRTCLHYAAYYGHSDCLQAILSAAHSTPVANSWGFARFVNIRDAGGATPLHLAARQRRPECVHVLLDNGALVCASTGGYGYPGSTPLHLAARGGSLDCVRELLAWGADRLHLDSSGRIPYTVALKHKHQACAAVLNPSSAEPLVWPSPLKFISELNPEAKALLEKALTEANMEREKAILKETVASLPSPLHSDTEADDNASEASDVDLCCICFDQLCTIEVVPCGHQMCAHCTLALCCHKKPDPSSTCPTVPVCPFCRTTITQLVVANIKASNDMEPEMSPAKPRRSRKSNVSEGSSSFKVLSPMSSFGRMGNRSSGKVAAECNEEIHKP
>Pyrpy_N_08g1135.1
MVEVAEENGIKISQEQACEEATGNGWCWLRPEPYRKTEKYSGIPKFGIGKISDRFRLLKSHPELFQFGMDKRAEELRIGTGSVGSGRVRLISNLGSRSSFRLSVSLSHTHLSTIPRLYQLDSDDILENAHHCYYDQHNGTTNTHPTILRPRRHLLLRRLSGFGRFANIRDGGGATPLHLATCQRRPERVHVLLDNGALVCASAGGYGYPGSKSLQLAARGGSLDCVRELLA
>Pyrpy_N_11g0842.1
MGQGLSCRESDQHGLFRAVQFGELDTVEDVLERDPTLLRYSTVYDRHSVLHIAAANGQIKILSMLLERSVNPDALNRHKQTPLMLAAMHGKISCVQKLLEAGANVLMFDSLNGRTCLHYAAYYGHSGCLQAIVSAARSSPVSVSWGFARFVNIRDGKGATPLHLAARRSRPECVDILLDNGALVSASTGRYGFPGSTALHLAASGGSLDCIRGLLAWGADRVQRDSSGRIPYIVALKHKHGACAAMLNPSSAEPLVWPAPLKFINELNQEAKALLEQALMEANREREKNILKGTAYSLPSPSHSDAGTDDNISVESDLDQCCICFEQVCTIEVQNCGHQMCAQCTLALCCHKKPNPTTLCLTPPVCPFCRSPIAHLVVAKIKSCDDGDHDTEDNNSSKLRKARRSRNFSEGSSSFKSLSALGSFGKMGGRGSGRIIAGNEWVDKP
>Pyrpy_N_11g1646.1
MAHGKEKGIKSSRSSFGLSVSLFHSHLSTIPRLPRLDSDDILENVHHRRCDQHKGTTTTHPAIFRPRRHPLLCRLLGFARFVNIRDGGGATPLHIAARQRQTECVHVFLDNRALICASAGGYGELLAWGADRLQKDSS
>Pyrpy_N_12g0772.1
NNRKKKGPRGQAARNLSGQSESRGQSPQVLVVYYLIDHSHRYSLQPKPLLSPELSHLRPSGGSTSPLKGGACETYLSGHLSNAITVRVLREMGQGLSCGEPRENGVFGAVGNGDLDLVGAMVEADPSVLELSKGRSRLSALHVAAANGRIEVLSMLLDRSVINPDVVNRYKQTPLMLAAMNGNITCVQKLIQAGANILMFDSLNGRTCLHYAAYHGHSDCLQAILSTAHSTPVANSWGFARFVNIRDGGGSTPLHLAARQRWPECVHVLLDNGALVCASTGGYGYPGSTPLHLAARGGSLDCVRELLAWGADRLQKDSSGRIPYTVALKHKHQACAAVLNPSSAEPLVWPSPLKFISELNPEAKALLEKALTEANMEREKTILKDTVYSLPSPLHSDAEADDNASEASDVDLCCICFDQLCTIEVGPCGHQMCAHCTLALCCHKKPDPSSTCPTVLVCPFCRTTITQLVVANIKANNDVDPEMSPTKPRRSRKSNVSEGSSSFKGLSPMSSFGRMGSRSSGKVAAECNEEIHKL
>Rosch_v2.0_Chr1g0314361
MLAAMHGKISCVRKLLEVGANVLMFDSLHERTCLHYAAYYGHANCLQAIVSAAQSNHVAVSWPECVRILLDNGALVCASTGGYGCPGSTPLHLAARGGSLDCIQGLLAWGADRAQRDGSGRMPYIVALKHKHGACAAMLNPSSAEPLVWPSPLKFISELSEEAKALLEQALTEANKEREKNILKGSGYSLASPSHSDVHSDIGMDDNLSEVISYLPVYF
>Rosch_v2.0_Chr1g0357421
MLAAMHGKISCVRKLLEVGANVLMFDSLHERTCLHYAAYYGHANCLQAIVSAAQSNHVAVSCCPGSTPLHLAARGGSLDCIQGLLAWGAYRAQRDGSGRMPYIVALKHKHGACAAMLNPSSAEPLVWPSPLKFISELNEEAKALLEQALTEANKEREKNILKGSGYSLASPSHSDVHSDIGMDDNLSEVISYLPVYF
>Rosch_v2.0_Chr2g0133681
MLAAMHGKISCVRKLLEVGANVLMFDSLHGRTCLHYAAYYGHADCLQAIVSAAQSNHVAVSWGFGRFVNIRDGRGATLLHLASRRSRPECVRILLDNGALVCASTGGYGEELNSNCPGSTPLHLAARGGSLDCIRGLLAWGADRLKEMDRGIIPFPSIFKNQILRMPYIVALKHKHGACAAMLNPSSAEPLVWPSPLKFISELNEEAKALLEQALTEANKEREKNILKGSGYSLASPSHSDVHSDIGMDDNLSEVISYLPVYF
>Rosch_v2.0_Chr3g0466811
MGQGLSCGEPREIGLFGAVENGDLEGVQDMVEADPSVLDQRKGRGKLSAMHVAAAGGQIEVLSMLLDRSVSPDVVNRHKQTPLMLAAMHGNIACVRKLIQAGANILMFDSLNGRTCLHYAAYYGHSDCLQAFLSAAQSTTVANSWGFARFVNIRDGGGATPLHLAARQKRAECVHVLLDSGALVCASTGGYSYPGSTPLHLAARAGSLDCVRELLAWGADRLQLDSSGRIPYLVALKHKHRACAAILNPSSAEPLVWPSPLKFISELNPEAKALLEKALMESNMEREKAILKEIVSIPSPLHSDVEGDDNASEATDVDLCCICFDQLCTIEVGPCGHQMCAHCTLALCCHKKPNPSSLSCPTVPVCPFCRTSITQLVVANIKANNDVEVEMSPSKPRKSRKSNVSEGSSSFKGLSPLGSFGRLGGRNSGRVSAECNEDIKP
>Rosch_v2.0_Chr3g0487431
MLAAMHGKISCVRKLLEVGANVLMFDSLHGRTCLHYAAYYGHADCLQAIVSAAQSNHVAVSWGFARFVNIRDGRGATPLHLASRRSRPECVRILLDNGALVCASTGGYGCPGSTPLHLAARGGSLDCIRGLLAWGADRAQRDGSGRMPYIVALKHKHGACAAMLNPSSTEPLVWPSPLKFISELNEEAKALLE
>Rosch_v2.0_Chr5g0051561
MESYDEILFPEPSESFLARVQNHPAKASPKLPAGLTLPSPMPVEDLSKRKRGDTKDHPLTQWFMNVSEANELLQLAVAHQQMSISLSEISGYIYRRMAYIGALKHKHGACAAMLNPSSAEPLVWPSPLKFISELNEEAKALLEQALTEANKEREKNILKGSGFSLASPSHSDVHSDIGMDDNLSETYE
>Rosch_v2.0_Chr5g0064211
MGQGLSCGASDEHGLFSAVQLGDLETVETLVERDSAILRHTTVYDRHSALHIAAANGQIEILSLLLERSVNPDALNRHKQTPLMLAAMHGKISCVRKLLEVGANVLMFDSLHGRTCLHYAAYYGHADCLQAIVSAAQSSHVAVSWGFARFVNIRDGRGATPLHLASRRSRPECVHILLDNGALVCASTGGYVCPGSTPLHLAARGGSLDCIRGLLAWGADRAQRDGSGRMPYIVALKHKHGACAAMLNPSSAEPLVWPSPLKFISELNEEAKALLEQALTEANKEREKNILKGSGYSLASPSHSDVHSDIGMDDNLSEASDSDLCCICFEQVCTIEVQNCGHQMCAQCTLALCCHNKPNPNTLCLTPPVCPFCRSTIARLVVAKIKSHDDADLDTGDNISSKLRKARKSRNFSEGSSSFKSLSAMNSFGKMGGRGSGRIVAENEWADKP
>Rubch_LG03.4443
MGQGLSCRARDEHGLFSAVQFGDLETVEALVERDSAILRHTTVYDRHSALHIAAANGQIEILSLLLERSVNPDALNRHKQTPLMLAAMHGKISCLRKLLEVGANVLMFDSLHGRTCLHYAAYYGHSDCLQAIVSAAHSSPVAVSWGFARFVNIRDGRGATPLHLAARRSRPECVHILLDNGALVCASTGGYGGSLDCIRGLLAWGADRAQRDASGRMPYIVALKHKHGACAAMLNPSSAEPLVWPSPLKFISELNEEAKALLEQALMEANKEREKNILKGSGYSLPSPSYSDVHSDVGMDDNLSEASDSDLCCICFEQWQRIEDYDDTDLEIGDNSSSKLRKARKSRNFSEGSSSFKSLSAINSFGKMGGRGSGRIAVENELADKP
>Rubch_LG06.4325
MGQGLSCGETRKSGLFEAVENGDLEVLQDMVEADPSVLEQRKGHAKLSAMHVAAANGQIEVLSMLLDRSVNPDVVNRYKQTPLMLAVMHGKIACVRKLIQAGANILMFDSLNGRTCLHYAAYYGHSDCLKAFLSAAQSTTVANSWGFARFVNIRDGGGATPLHLASRQKRPECVHVLLESGALVCASTGGYSYPGSTPLHLAARAGSLDCIRKLLAWGADRVQLDSSGRIPYLVALKHKHRACAAILNPSSAEPLVWPSPLKFISELNPEAKALLERALMESNIEREKAILKEIVSIPSPLHSDVEGDDNDSEASDVDLCCICFDQLCTIEVGPCGHQMCAHCTLALCCHKKPDPSSLSCPTVPVCPFCRTSITQLVVANIKANNDVEVEMSPSKPRRSRMSNVSEGSSSFKGLSPLGSFGRLGGRNSGRVSAECNELNKP
>Ruboc_03_G16263
MGQGLSCRARDEHGLFSAVQFGDLETVEALVERDSSILRHTTVYDRHSALHIAAANGQIEILSLLLERSVNPDALNRHKQTPLMLAAMHGKISCLRKLLEVGANVLMFDSLHGRTCLHYAAYYGHSDCLQAIVSAAHSSPVAVSWGFARFVNIRDGRGATPLHLAARRSRPECVHILLDNGALVCASTGGYGSPGSTPLHLAARGGSLDCIRGLLAWGADRAQRDASGRMPYIVALKHKHGACAAMLNPSSAEPLVWPSPLKFISELNEEAKALLEQALMEANKEREKNILKGSGYSLPSPSYSDVHSDVGMDDNLSEVCTIEVQNCGHQMCAQCTLALCCHNKPNPNTLCLTPPVCPFCRSTIARLVVAKIEDYDDADLEIGDNSSSKLRKARKSRNFSEGSSSFKSLSAINSFGKMGGRGSGRIAAENEWADKP
>Ruboc_06_G06134
MGQGLSCGETRESGLFEVVENGDLEVLQDMVEADPSVLEQRKGHAKLSAMHVAAANGQIEVLSMLLDRSVNPDIVNRYKQTPLMLAVMHGKIACVRKLIQAGANILMFDSLNGRTCLHYAAYYGHLDCLKAFLSAAQSTTVSNSWGFARFVNIRDGGGATPLHLAARQKRPECVHVLLESGALVCASTGGYSYPGSTPLHLAARAGSLDCIRKLLAWGADRLQLDSSGRIPYLVALKHKHRACAAILNPSSAEPLVWPSPLKFISELNPEAKALLERALMESNIEREKTILKEIVSIPSSLHSDVEADDNASEASDVDLCCICFDQLCTIEVGPCGHQMCAHCTLALCCHKKPDPSSLSCPTVPVCPFCRTSITQLVVANIKANNDVEVEMSPSKPRRSRMSNVSEGSSSFKGLSPLGSFGRLGGRNSGRVSAECNELNKP
