# Supplementary material for: Transcriptomics of long‐term, low oxygen storage coupled with ethylene signaling interference suggests neofunctionalization of hypoxia response pathways in apple ( Malus domestica )
Source: Plant Direct. 2024 Dec 20;8(12):e70025. doi: 10.1002/pld3.70025 (PMC11660084; doi:10.1002/pld3.70025)
Supplement: Supplementary file 2 — Data S2: Homologs of all 606 hypoxia response genes identified in this study across 42 representative species of land plants). [file PLD3-8-e70025-s004.gz › 01-integratedGeneFamilies_dir/1843.faa]

>gnl_Ambtr_v1.0_evm_27.model.AmTr_v1.0_scaffold00023.50
MDVISRPPSSLNPNAPLFVPWAFRLVEDFSDEWWALVQSSPWFRDYWLRERQDDFIAEDDFMAQDNFSACEEELDLLPEIDSVFDGHKGVEEGKGMKNEGMKELATMASLKYERSQNTGESKRKITEKAPKIVNMKLSPRPIQQPR
>gnl_Aquco_v3.1_Aqcoe2G029800.1
MALVSGGRSTLNPDAPLFIPAVYRQVEDFSPEWWDLVKTSTWFHTYWLSEHQEEDIFDGNDEDDIANYLPDSIDLDEDFQNSEVQYSDAEDANEVAYLAYQKEMTQKGVDTDMEALLKNQLKSPKERGSKSPMLSPKFLEKPAKCVSPKCSPRRIHQPR
>gnl_Aquco_v3.1_Aqcoe1G392700.1
MEVISRRTSSSLNPNAPLFIPGVYREVEDFSDQWWELVNSSAWFRDYWLQECFEDPETNLDFDQYDDPILLPDVESVFHDYSTKDPEEEEKDYYKELVSMGALKYNRSRGGGGVAVSPKYFEKVPKFVNVKVNPRPIQQPR
>gnl_Arath_TAIR10_AT2G41430.1
MAMVSGRRSTLNPDAPLFIPAAVRQVEDFSPEWWQLVTTSTWYPDYWISQQQQGADGFYDNGENENGGGHIDVADLLPESFDFDDMEDFFDTDAAEFDQGFDGRMYYQAPSEFGFGKNGEMVKKSSGNRSPRSIVEPAKYAEKPAKWGNQRVAAAPRNIHQPR
>gnl_Arath_TAIR10_AT4G14270.1
MTATIDRRLSTLNPNAPVFDPVEFREVEDFSPKWWDLVTTSKWFRDFWLSANSENEFLGGDDFSVMEEEFEEMIASSDGGSMADTVTEADVASYLKMLLNIAESTKEKIYRSKVSSCSPKYNQKKYMNPNFNCRRNHHIYQPR
>gnl_Betvu_v1.2_Bv2_044480_afgi.t1
MDVLYPQSSVSPSSRLNPDASIFVPMKSYQTIEDFSDQWWDLVHSSPFFRDYWLQDCFHDVDQIDDLDLLDFDAFVDQNLQKQDEKVVKEKKEEKELISMAALKWNGSGRIVEAPRYFEKVPKVVKSVKVSPRTIHQPR
>gnl_Betvu_v1.2_Bv3_062310_rhkr.t1
MALVSGVRSTLNPNAPLYIPAAFRQVEDFSPEWYNLITTSMWFRDYWLSQHQEAEMLYGNNVGSIEENDVLDLLPDEIDLGVDEELLVMESQFEEFIKSNGSQESKLLPRESLVDAKTGFTYLEKPVQK
>gnl_Carpa_v0.4_evm.model.supercontig_19.111
MEVISSRSTLNPNAPMFVPLAYRTVEDFSDQWWALVQSSPWFRDYWLQERFQDPQNDPFSDIYDPVLPDFDALFDEDDDVFFENMEMELRGTPKVAEEEEEEVMRKQLVAAGALKWGKDRSHGNAPRFAEKAPKIVSGKVSPRMIQQPR
>gnl_Carpa_v0.4_evm.model.supercontig_197.11
MAMVEGRVCRLNPNAPMFIPAAYREVEDFSPQWWELVKTCRWFQDYWASQHQDDCFEGEGDDVETQFEELVMWFEAEDATGSVNVDAVKQGGLLDECELIRSCKDCENCSENSSLACYEILDWCALKNVNPSGAGRVSHAIMEAIGSCRIQRN
>gnl_Carpa_v0.4_evm.model.supercontig_5.215
MALVSGGRSTLNPDAPLFIPAAFRQVEDFSPEWWQLVTTSTWYRDYWLSQHQGEDGFYDNAEDDLDSGDIVDLLPDSFDLDAGEDFSNVEYQFEEFVRSYEAELENKSHLSSYGGLKQDVEAENFLRTLGERSPKSPAEPAKYMDKPAKWVNAKCSPRSIKQPR
>gnl_Elagu_v2.0_p5_sc00032.V1.gene469
MAMSSGAATKSTLNPNAPLFIPAAFQQVEDFSPEWWELVKTTTWFRDHWFHQHQEQETFDGDDDEDVANLLPESFDLGIADELSILEAEFEAAAYHQAAGAEELFSGFQKEMKPKPGLENDAEAVIMSLKHITDDIIYFSDRGNDLEEVTRGLNLKSPKNGRVRPAAEPARFREKPLQCMSSKRSTHRIIQQPR
>gnl_Elagu_v2.0_p5_sc00033.V1.gene249
MDVISGRMGSFLNPDAAPYVPGAYRAVEDFSAEWWELVHSSPWFRDYWLRECFHEPQNDPDSFDIHDPALPDDIDSLLYPPHQEEEVEKEKEAKRNKDKIKWELITWGAEKWKGRHGLWEEAKYAEKAPKFVNVKVCPKTIHQPSDTDMLEEYQRPGL
>gnl_Elagu_v2.0_p5_sc00158.V1.gene184
MAVSSGAAAKSTLNPNAPLYIPAAFQLVEDFSPEWWELVKTNAWFRDHWLQQHQEQETFDGDDEEDVVNLLPDSFDLGLADELSILEAEFEEAAYHQTVGAEELVSGIQKKDKLKPGLESDAEAVIRTLNLKSPMNGGVRPVVEPKHREKPLQCVSPKCSPRRIIHQPR
>gnl_Eucgr_v2.0_Eucgr.A02291.1
MALVSGGRSTLNPDAPLFIPAAVRQVEDFSPEWWQLVTTSTWYRDYWLSEHPEGLDDNVDFEDELHGSDVADLLPDTFDLNAEDFSLMDSQFEEFIRFTESEGNDLSAPAFDGTNGKAGLLDMGAMKQNADFLKSLDVERQWTKKESAKYAEKPAKNVNAKCSPRFIQQPR
>gnl_Eucgr_v2.0_Eucgr.G03104.1
MDVISRTSALPTPSTLNPHAPLFVPLAYRAVEDFSDEWWALVHTSPWFRDYWLEERFCDPQDDPLFSAAGDDDDDLALPDLDSLFDDCDQALADQGKEEWSGYCGDLVSIGGLKWKEARREARAPRYAAKAPKIVNSSRVCPRTIQQPR
>gnl_Manes_v6.1_Manes.04G163900.1
MTLVAGQGSTLNPNAPLFIPAVYRQVEDFSPEWWELVKTSTWFRDFWLSQHPEGSFDGGASDDDDVVDLLPEKLDVGFDEEFANLEAQFEDLIMWNEEEKEWKQQPLNGVKMDVKGALKELSIPKSGKERRVKSPANPGKYQMKTAHCGSPKSTPRRIHQPR
>gnl_Manes_v6.1_Manes.08G055000.1
MALVSGGRSTLNPDAPLFIPAAYRRVEDFSPEWWQLVTTSTWYRDYWMSQHQDEEGFYDNAEDDGFDGNDVADLLPDTFDFDAGEYFSSLEVQVQEFAEAYDAEGERRSSPSNEMKQNGFEIEAEEPKRYVSLSKTLEETAPGDKNVNPK
>gnl_Manes_v6.1_Manes.09G010100.1
MALVSGGRSTLNPDAPLFVPAAYRQVEDFSPEWWQLVTTSTWYRDYWLSQHQDEEGFYDNAEDDAGFDGSTDVANLLPDAFEFDAGEDFSSFEVQFQEFVESYDTEVENKSPPSNGMLQNGFQMEAEAPKRDVSLLKTLEETVPAAINVNPN
>gnl_Manes_v6.1_Manes.07G136300.1
MDVIARRSSLNPNAPLFVPLAYRAVEDFSDQWWTLVHSSPWFRDYWLRECFQDPQCDSLINDVCDFDSLFFDSGVEDTAEEEEEHSKDLVSMGLMKWQKGRAQLAQAPRHVEKAPKIVNVKVSPRMIQQPR
>gnl_Medtr_Mt4.0v1_Medtr3g023110.1
MALVTGRSSALNPNAPLFIPAAFRQVEDFSPQWWELVKSSTWFHNYWLSQHKEEDFVESGGNDATNDDDIEHMLSETFDLGIEEDFNFLDNEFEKLVMSDEAQECPVMDEPVEEKKPVHGVNKDAAALIKILSPKERGSKSPIGSPKQFEKPAQYVNLKCAPQRIHQPR
>gnl_Medtr_Mt4.0v1_Medtr7g090630.1
MALVSGGRSTLNPNAPLYIPAAFRYVEDFSPEWWQLVTTLKWYHDYWLSQQHDDEGFYDDVDEFDGNDVVDLLPDAFDLDADEDISIEAQLEEFIKSSEAQEESFVEQGAKKFNG
>gnl_Medtr_Mt4.0v1_Medtr5g083690.1
MEVLSATRTSSSSLNPNAPMFVPLAYRTVEDFSDEWWNLVHSSPWFRDYWLRERFQDPQNYQNDSFSDFEMMDEDDLFHVHEIEPQHEDGKELMKLGSLKWRGSDGWAEVPRYAEKAPKIVKPRVSPRAIHQPR
>gnl_Mimgu_v2.0_Migut.F00617.1
MATSALNPNAPMFVPSAYRTVEDFSDQWWDLVHSSPWFCDYWLRECFSDPQIESLFLDITGGDDDQVHGDSSAITEAFTKGKEGNMDLVALGWLKWRKPRGVAEMPRYCEKSPKFVSMRVNPRPIQQPR
>gnl_Mimgu_v2.0_Migut.K00114.1
MHRSRVRLLVSFDQTGSKSIMALVSGGRSTLNPNAPLFIPAAVQQVEDFSPEWWNLVTTATWFRDYWLSEHHGEDIFGEEDNANDVVGLLPDTIDVGVDEDILNMEAQYEEFLQSETHHHRGFGKNAGVLVKNMSFPRERGPISPNYWEKPAKIVSPRCGPRFIQQPR
>gnl_Mimgu_v2.0_Migut.J01696.1
MALVSGVRSSSLNPNAPLFIPAAVRQVEDFSPEWWDLVTTSTWFRDYWLSHNQGEDIFGEEDDSVVGLLPDNIDLDVDEDILNMEAQFEEFLQSAEYDYGRKAVGGVMENGFGKNGDALVKTLSMPKQRGVNSPMKYWEKPAKHVSPKYSPRSIQQPR
>gnl_Musac_v1_GSMUA_Achr9T17880_001
MARRTRSGLNPDAAPYVPAAQRAVEDFSSEWWDLVHSSPWFADYWLRECFHESVLDFFEDDDPELPDDINDALFSLSAPHQKEAEEEEGGGRNRELITWGAEKWKASRGWAAEGAKYAEKAAKVVSVKLSPRTIQQPR
>gnl_Musac_v1_GSMUA_Achr8T29540_001
MAASSGATGKSMLNPDAPLFIPMAFQQVEDFSAEWWELVKTTTWFREHWLHQHQDQETFDAADDDEDVINLLPDSFDLGVGDESSILEAEHDDAAGDQISMALKKERIGNGIPSDAEAVARSLGVESPKNGSRSILEPTKHREKPAQRLSPRCGPHHVIQQPR
>gnl_Musac_v1_GSMUA_Achr1T11430_001
MAVSSAMKSTLNPNAPLFIPMALQQVEDFSPEWWELVNTTTWFREHWFHRNQDQETFDVNDEEDVANLLPDTIDLGIGDELSIIEAELDDAAFHQSVVAAEALKKGIIDYGFLNDEESMVRNLGLKSPKNAVRPILQSAKYWDKPAQRPNPMGSPRRMIQQPR
>gnl_Musac_v1_GSMUA_Achr11T05970_001
MISGATEREKIEHAIQLYCSLMEEPYSDAKAAIKDLSLNSPKNGVKPLSVPAKYREKPLQCVSPKYSPRRIIHQPR
>gnl_Nelnu_v1.0_NNU_025308-RA
MALVSRMRSTLNPNAPLFIPAAYQQVEDFSPEWWELVKTSTWFMDYWLAQHQEEESFIGNANEDDDVVNLLPDAFDLDADEDMDAQLEEFILSSEENGSALSASKPQNGMEMNAEAVVKNLIPTKFPKSQVEPAKYHEKPPHCISPKCSPRRIHQPR
>gnl_Nelnu_v1.0_NNU_017846-RA
MGLVSGGRSTLNPNAPLFIPAAYRQVEDFSPEWWELVKTSTWFRDYWLAQHQEEETFISTPNDDDDGVDIADLLPESFDFDVDEELYNVDAQFEEFVQSYPQQNGSALFASKPVNGMEMNTEALMKSLMTTSMKSPKVPKSQMEPAKYREKAPQSISPKCSPRRIHQPR
>gnl_Nelnu_v1.0_NNU_007726-RA
MDVMSRRTTSSLNPNAPLFVPWAYRTVEDFSDQWWELVQTSPWFRDYWLQECFQEPSQNGDLDCPHYDGDEPFLPEIDFLFDGYGGQQEDEQEKNYYRDLVSLGALKWRRPRGSSDIPKYSEKAPKIVNVKVNPRPIQQPR
>gnl_Orysa_v7.0_LOC_Os07g46670.2
MSAMAMSSLNPNAAPFIPAAFRRVEDFSPEWWELVKTTAWFRDHWFRQHQMYEDAAAEEDHHRQVFDDDLAALLPDDSLDLLDMVDTDDLFYTPDPPVHHKPTTTPTLDADVLRALSLNSPRLGGAGMVRHAEKPAQFVAAKGGAARHVIHQPR
>gnl_Orysa_v7.0_LOC_Os03g23010.1
MSATAVSSLNPDAPLFIPAAFRQVEDFSPQWWDLVKTTAWFRDHWFHEHQQLDEMADSLALHDAAADDDDLAGLLPDDAFDDDDDDDLFFDQTHNLLVDPPQPPAALKTVKFIAMSPMCVCRCGAQGAEPGVSQGRRRAAGAPGEAPALREAHQVRRQPEERRRSPRHPPASLGCDG
>gnl_Orysa_v7.0_LOC_Os05g27780.1
MEVARGGGKLNPWAEPFVPAGWSATYWRCGGVAAVEPAVAEVEDFSPEWWRLVGSSPAFRDRWLRDYSALGLLDDNDNGDGYDLEGFLLPDDLFSSTPHLVGEPADEKEGKGFGGAGGKKVKGGSAEVVAWGIDKWWRAHSSPPEVPRYADKAPRRVAAAAARVNPRPIQQPR
>gnl_Phavu_v2.1_Phvul.005G033200.2
MALVSGRSSALNPNAPLFIPASLRQVEDFSPQWWDLVKSSTWFRDYWLSQHKEEEFEEVANDSTNDDDMENMLSETFDLGMEEDFDILENEFEQLVLSSLSQDHPVQDNPNDGKVATHDLNKDVKAILINMAPKSPKVLSPSGLAKHLEKPAQHVNVKGVSHRIHQPR
>gnl_Phavu_v2.1_Phvul.008G219700.1
MEVISPSSTSSRLNPNAPMFVPLAYRTVEDFSDEWWNLVRSSAWFRDYWLRECFQDPQYQNELFDFDFDLDLEEEEEENEGEEGKEVVSLGVLKWRSSGGGWAEAPRYVEKAPKFVKPKVSPRAIHQPR
>gnl_Phavu_v2.1_Phvul.001G127900.2
MALVSGGRSTLNPNAPLYIPAAFRQVEDFSPEWWQLVTTFTWYHDFWLSQQQEDGAYYGEEDEFDGNDVVDLLPDSFDLDAGEDLAALDAQLEDFIQSYETQGKNNKGLNSKFKFRSIIIIYYLDDAIIACVWFSFSNVFFFMNFF
>gnl_Phypa_v3.3_Pp3c24_6320V3.1
MATELHPVSTLNPNAPLFVPAAFRIVEDFSNEWWSLVQTCPDFREQWVRERLPALEEQQRFEADLEEIADLDNFLELQEEMEEQAAAAESLYFDDHDRLLEDDLSVINVVQIMDVKVNHKQQAPWNRGLKNHDKFSYKVPNSAKKGATYRIQQPRAASVM
>gnl_Phypa_v3.3_Pp3c13_12420V3.1
MGMETTPPPLMSTLNPNASEFIPAALRVRAELSKTTPADVVILPPTVDHVVTEPYSLEWWHFMETDLAFRQQYFSMCSSEHERTFLSEELDVSADSDDFFSYQEELVLREEEEELARNLAHIDFYSDEDLSLTATNSCKDVKSLKPQPQVPWSKNFNQYQNKAMSYRGGPPRKANTYHRIHQPRSDM
>gnl_Phypa_v3.3_Pp3c3_11230V3.1
MGVEKAPPPIISTLNPNASVFVPASLHVLSEKDGMPDDVVPPPTDDRIAPGPYSDEWWHLMETDSAFRHQYLSMCPNEQEKNILAEEFDVSADSDDFFSYQEKLALQEEEEELARKLAEIDYLEDEDLSLTTTNNCKDVKSPKQQLQVPWSKNSFQYQNKAVSYKAGGYTRKTNAYHRIHQPRTDM
>gnl_Phypa_v3.3_Pp3c8_13720V3.1
MATKINSVSTLNPNAPLFVPAAFRAVEDFSSEWWRLVQTCPDFREQWVRERLPVLEEQEMFEADLDEIADLDEFLEFQEEMQEMEIAQESLNFDVDDGCIDDDLSLFNINQIRDLKLNPKSQAPWNKSLKNRDKISYKVPNSIKKGATYRIQQPRAASVM
>gnl_Poptr_v3.0_Potri.010G182800.1
MDVISHISTSTLNPNAPLFVPLSYRTVEDFSDQWWALVQSSAWFRDYWLQERFHDPEAEPLFSDICDPVLSEDLDSLFFDDPIYDTIKGEEVELKGCNKELVSLGVLKWKMDRFDRAQAPRYLEKIPKIVNVKLSPRTIQQPRQSCMTR
>gnl_Poptr_v3.0_Potri.003G202500.1
MACISSSIASIFSFVIALLKLSGSLSAKKQNRVVSSMTCVASYNSSRFIPSQLLTTLNPNAPLFIPNVYRQVEDFSPEWWELVKTSTWFRDFWLSQHPEESFDGSAGADDDDLTDLLPEDLDVGVEEEFPNLEAQFEEMVKLAEAEEKTDSSAADPKVERKPPNGLIMDVKTLLKDMNIPKSPKERSPRSPRTLAKYQMKPPHCVVAKRTALYIHQPR
>gnl_Poptr_v3.0_Potri.006G044600.1
MGGFDCGLKRMALVSGGRSTLNPDAPLFVPAAYRQVEDFSPEWWQLVTTTTWFRDYWLSQHQDENGFYDNAENDFGFDGNDVADLLPDTFDLDAGDYFTSLEAQFADFIEESFSPLPSDGMLENGFMLEVEAPKKDTGLKPSA
>gnl_Poptr_v3.0_Potri.016G041600.1
MVRTRNRYFLVLRSKDCRGCGLKRMALVSGGRSTLNPDAPLFVPAAYRQVEDFSPEWWQLVTTTTWFRDYWLSQHQDENGFYDNAEDEFGLDGNNVADLLPDTFDLDAGDYFSSLDSQFAGFAEEGSSPLLSNGMLANGFVLEAEAPKKETGLKSSA
>gnl_Poptr_v3.0_Potri.008G074600.1
MEIMSHRSASTLNPNAPLFVPLSYRTVEDFSDQWWALVQSSPWFRDYWLEERFYDPESDPSFSDIYDSFLPDDLYSLFFDDPIYDTIKGKCREEEEEVKGCNKELVSLGVMKWKKGRVDRAQAPRYLEKAPKIVSVKLSPRTIQQPK
>gnl_Poptr_v3.0_Potri.001G023100.1
MATLVSGRSTLNPNAPLFIPNVYRQVEDFSPEWWELVKTSTWFRDFWLSQHPEGSFDGSAGADDDLTDLLPEDLDVGVEEFSNLEAQFEEMVMLAEAEEKTDFSATDPKVEMKPLNGLLVDVKALLNDLNVPKSPKDRNPRSPRTPTKYQTKPLHCVSGKRTALNIHQPR
>gnl_Prupe_v2.1_Prupe.2G258200.1
MDVISRRTTTSSTLNPNAPMFVPLAYRTVEDFSTEWWSLVQSSPWFQDYWLQERFQDPQNDPFSPDINDPALPDDVDALFDDVHYPNNNTQAQQEEEEEEKDFHKELVSMGLLKWRKGRPLAEAPRFIEKAPKIVNVMKVSPRAIQQPR
>gnl_Prupe_v2.1_Prupe.7G049200.1
MALVSGGSTLNPNAPLFIPAALKQVEDFSPEWWQLVTTSTWYHDYWLSQQGEDGFYDNAQGDVDNVADLLPETFDLDAGEDFSSLEAQFEEFLQLSQTESKNGLETSTAVLKNLKSLEDKRSPVEPRRYAEKPAKHVSPKCSPRFIQQPR
>gnl_Selmo_v1.0_441682
MAVKAPVASTLNPHAPLFIPAAYIDTEDFSPEWWCLVENCPAFRDYWLRERYQGMEEELSPEDLEALEMELMEEEEEMEFLAEDDSAAVYNNSENKEQDQHNTSLAKDLSALDLNSDKNDSPSLLEVP
>gnl_Solly_v2.4_Solyc06g050700.2.1
MATSTLNPNAPMFVPFEYRQVEDFSDHWWDLVHSSPWFRHYWLRECFSDPDADNDFSHTYGCSLLPDTDFIKRE
>gnl_Solly_v2.4_Solyc04g017690.2.1
MALVSGGRSSTLNPNAPLFIPSYVQQVEDFSPEWWNLVTTATWFRDYWTSQHQGEEYGDDDFGFAGNDVADLLPENIDLDVDEDILNMEAQFEEFLQSSESEQQGIKSSLSGVNGLPKGSEALVRTLSMPKPKSLIEPPKLYEKPAKIVSPKNSLRRIQQPR
>gnl_Solly_v2.4_Solyc10g079820.1.1
MALVSGGRSTLNPNAPLFVPSFVRQVEDFSPEWWNLVTTSTWFHDYWMSQNQGEEYGAGNDVADLLPENIDLNVDEDILNMEAQFEEFLQSSENEQQGIKSSLYGVNAMPQYGLPSDALIRTLSSPRSPIGPPKYFEKPSKIVSPRNSFRSIQQPR
>gnl_Sorbi_v3.1_Sobic.009G100800.1
MAVVSGSGGGRLNPWAEPFVPSGVRYRGLMQTPEQQEVEDFSPEWWRLVSASPAFRDRWLREYGALGLLDAEEDLDDAEVDGFLPDDFFSAPAPRQESEREGGVAGAGKKVGGGLEVAAWGIDKWWRAHGGPPEAPRYAEKAPRRVAAGARVSPRPIQQPR
>gnl_Sorbi_v3.1_Sobic.001G370600.1
MSAVAVSSSSSLNPDAPLFIPAALLQVEDFSPQWWDLITTTAWFRDHWSREHAHLDEMAEQLDAAGLLPDEEDLFYDDQLEQAPAAVDPAPAAAVLKTDEVLKALNLTSPKGGDAPRGFREKPRHSEKPTKYAGSPKSSAPRVIHQPR
>gnl_Sorbi_v3.1_Sobic.002G405600.1
MSTVAAMASSSLNPNAPLFIPAAYRQVEDFSPEWWELVKTTAWFRDHWFRQHQLHEAAYDAAFAADAADDFDVAALLPDDSVDLLDMVDTDDLFYAPDVHHHQAAKPAPAPGYDLDVLRALSVSSPRAAATVVAAPSPQQQRYADKPAYHAGGRGAARRAIHQPR
>gnl_Spipo_v2_Spipo27G0016100
MAVASGSIKSTLNPNAPLFVPAAFQQVEDFSPEWWELVKTTTWFRDYWFHEHQEQETFNGYYDEEDDIANLLPDSFDLGIVDDFLSSDPHPNEEEALRQQSEAHRALAMSDDHRLPKSGLESEAERLIRNLSLKSPRNTSLGYTKQWEKPAQAFSPRSAPRQIIQQPR
>gnl_Spipo_v2_Spipo23G0042900
MEVMSGRPASALNPDAPLFVPMAYRAVEDFSDEWWDLVKSTAWFRDYWLRECFLEEAEARDGAGFIDEEEEGSSLPEIYDIFEGYQQQGEDGEKGKGRELVSWGAEKWRGMRCLPRTPTYAEKAPRIVKMKPTPRTIQQPR
>gnl_Stras_v2.0_SGA_v2.0_scaffold273T46407
MALVSGGRSTLNPNAPLYIPAAVRQVEDFSPEWWSLVNTVTWFRDYWISQHQGEGIFGNFEQNEKDVVQLLPDTIDLGVDEDILNMEAQFEEFLQSSKGITENGAQVKGQSVPKEEAFYVPN
>gnl_Stras_v2.0_SGA_v2.0_scaffold105T30344
MDSSELIHIVPVDDRLSPVTRPNLLLMYNCVCTVYKFVRRSGRLFNQARTRDFDSNNKPIMSLVSSVRSSLNPNAPLFIPAAMRQVEDFSPEWWDLVTTSTWFRDYWVSQHQGEDIFGEIEVDVDGNNVVGLLPDNIDLDVDEDILNMEAQFEEFLQSNEAGYGGKAFGGAAGFGFGKNPDAIIKSLNMQMQRGLKSPREPIRHFEKPAKHFVSAGAQCHFYVTCNFLYRAR
>gnl_Stras_v2.0_SGA_v2.0_scaffold69T23135
MALVSGVRSTLNPNAPLFIPAAVRQVEDFSAEWWDLVTTSTWFRDYWVGQHQGEDIFGEMETELDGNNVVGLLPDNIDFDVDEDVLNMEAQFEEFLQSSEGGYGGKAYGGAIEFGFGKNSDAIIKNLNMQMQRGPKSPREPVWRFEKPAKSVGLKPSPRFIQQPRLSLQFGSAKAGYKFMFYLQTFCIEQ
>gnl_Stras_v2.0_SGA_v2.0_scaffold44T16651
MATSALNPNAPIFVPTAYRAVEDFSDQWWDLVQSSPWFRDYWLQECFSDPQIAPPFSDIAGATQDGVESDGNAASKERGGGADLVALGWLKWRRPRGGPEAAPRYREKAPKFVSARVSPRPIQQPR
>gnl_Theca_v1.1_Thecc1EG024484t1
MALVAGGRSTLNPNAPLFIPAVYRQVEDFSPEWWQLVTTSTWYRDYWLSQHQDEDGFYDNAEDDGFDGNDIADLLPDTFDLVADEDLSGMDLQFEEFIQSYENEMESASPPLPSNGGLEKDTETLMKNLSLLQSSPRSSSVPAKYAEKPAKTVNPKYSPRCIQQPR
>gnl_Theca_v1.1_Thecc1EG042419t1
MEVFSQRSSSSTLNPNAPLFVPLAYRTVEDFSDQWWALVQSSPCFRDYWLRERFHDPQNDDDSLFFPDDLDAIFDEYDDFSAYSRQQEKEGDGDKELVPIGALKWRKGRVAAESPRFLEKAPKIVNVKVSPRTIHQPR
>gnl_Theca_v1.1_Thecc1EG019501t1
MAAVVGARSSALNPNAPMFIPAAFRQVEDFSPEWWELVKTSTWFRDYWLSEHQEEGFAADDEDDDADVANLLPESFELGFDEELVDLDAQFEEFLESESREKTEAKKDRNGVGMNPKALIRSLSMPKSPRERGTRYFEKPAKYVSSSPKARCSPRRIQQPR
>gnl_Utrgi_v4.1_Scf00016.g2349.t1
MTATSSLNPNAPIYVPSAYLVVDDFSDEWWELIHSSPCFRDYWLRECFHDFQTSESPPPSSLDDTTDLRKDEAITDLAALGWLQWRKTGRIATEAIKPTYFEKAPKILNLRPSPRPIHQPR
>gnl_Utrgi_v4.1_Scf00215.g12841.t1
MAATSSLNPNAPIYVPSAYLAVDDFSDEWWELIHTSPWFRDYWLRECFYDFQAIDSPSPLSPDSTTDVAGVDLKKGEAVTDLATLGWLKWKKTGRIATDVPRYFEKAPKIVNVKPSPRPIQQPR
>gnl_Vitvi_Genoscope.12X_GSVIVT01000857001
MALVSGGRSTLNPNAPLFIPAAFRQVEDFSPEWWKLVKTSTWFRDYWLSQHQDDENFEVNDGADDDVLNLLPETFDLGIDEESLDLEVQMEELIQLSETKEGTESASTVSKTGRKPVNGLKLETEALMKNLNLGNSPKGKSPKTPVGPAKYHEKAAQCMSPKYGPRRINQPR
>gnl_Vitvi_Genoscope.12X_GSVIVT01032732001
MEVISRTPPSSSTLNPNAPLFVPLAYRTVEDFSDQWWALVQSSPWFRDYWLQECFQDPETDPYCYDIDDPALPDIDALFDDCTGSKAEEEKEHQRELVSLGALKWRKTRDPVVTPRHFEKAPKIVSVKVSPRPIQQPR
>gnl_Vitvi_Genoscope.12X_GSVIVT01033561001
MDSPGHISYEPFVDWSERKSIEIFSLPEDNFGIKIKNKGLERCRNWRWHWLQEEDAFDFGTEEDFSHMEAQFEEFIQSSEAEEANKPSHLALNGTSGNGSAVMDVNALMKFTNERGPKSLAEPAKYQEKAGRCMSPKCSPRPIQQPR
>FraveV4A2_6g24790.t1
MALVSGRSTLNPNAPLFIPAALRQVEDFSPEWWQLVTTSTWYHDYWLSQNQDEDGFYDNAHDNYDNVADLLPETFDLDAGEDFSNFEAAQFEEFLQSTQTENKNAGLDTSATVLKNLKASEGRRPKLLVEPRKYAEKPAKFVSPKCSPRFIQQPR
>FraveV4A2_7g25400.t2
MDIISRQQPPQQSSLNPNAPMFVPSAYRAVEDFSTEWWALVQSSPWFRDYWLQENFHDPQNDPFFSDVNDAAFLDDSDYIDDLFDEQHYPTADNKTEVEAEEEEKDYHKELVSLGLLKWPKGRPVANAPRFIEKAPKFVNVKVSPRAIQQPR
>Maldo_HF_05143
MALVSGGSRLNPNAPLFIPVALRQVEDFSPEWWQLVTTSTWYHDYWLSQQGEDGFYDNTQNEVDNVADLLPETFDLDVGDDFSSLEESQFEEFLQMSHTEAGLEKSAAVLKNLKSLEDRHLKSPVEPRKYAEKPAKHSKAETLASIRVHSDAPFVRFTKSTLG
>Malba_008525
MALVSGGSRLNPNAPLFIPAALRQVEDFSPEWWQLVTTSTWYHDYWLSQQGEDGFYDDTQNEVDNVADLLPETFDLDVGDEFYGLEAQFEEFLQMSQTEVKNAGFEKSTAVLKNLKSLEDRRPKSPVEPRRYAEKPAKHVSPKCSPRFIQQPR
>Malba_037800
MALVSGGSRLNPNAPLFIPVALRQVEDFSPEWWQLVTTSTWYHDYWLSQQGEDGFYDNTQNEVDNVADLLPETFDLDVGDDFSSLEESQFEEFLQMSHTEGKNAGLEKSAAVLKNLKSLEDKHLKFPVEPRKYAEKPAKHVSPKCSPRFIQQPR
>Malsi_01g014340
MDVISRSATTSSNLNPNAPMFVPLAYRTVEDFSAEWWALVQSSPWFQDYWLRERFQDPQNDGAYPDILDPDLLPDIDALFDDVENHHHSPRTQPAVEEQEKDLKKELASLGLLKWRKGRPAAEAPRYIEKAPKIVNVKVSPRPIQQPR
>Malsi_07g018640
PYPLIHHLQPFYFCRPSLTLALLVATSFRDLQYQAITRPEMDIISRSTTMSSNLNPNAPMFVPLAYRTVEDFSAEWWALVQSSPWFQDYWLQERFQDPQNDPSFSDIHDPALLSDVDALFDDVENIHHSRNTQAAEEEEKDLNKELVSLGLLKWRKGRPVAEAPRYIEKAAKIVNVKVSPRAIQQPR
>Malsi_12g008690
SKVNDQELCYRVTPIRQSTASNCSKIQESVHCKNRGVRWLGVPEPQVFIPKQLGSDFPHYINPPSLLSSPHTYFSLSSHALYLIFRSLIFSSSLEASEELTCARPKMALVSGGSRLNPNAPLFIPVALRQVEDFSPEWWQLVTTSTWYHDYWLSQQGEDGFYDNTQNEVDNVADLLPETFDLDVGDDFSSLEESQFEEFLQMSHTEAGLEKSAAVLKNLKSLEDRHLKSPVEPRKYAEKPAKHVSPKCSPRFIQQPR
>Malsi_14g009520
MALVSGGSRLNPNAPLFIPAALRQVEDFSPEWWQLVTTSTWYHDYWLSQQGEDGFYDDTQNEVDNVADLLPETFDLDVGDEFSGLEAQFEEFLQMSQTEGKDAGFEKGAAVLKNLKSLEDRRPKSPVEPRRYAEKPAKHVSPKCSPRFIQQPR
>Malsy_01g014710
MDVISRSATTSSNLNPNAPMFVPLAYRTVEDFSAEWWALVQSSPWFQDYWLRERFQDPQNDGAYPDILDPDLLPDIDALFDDVENHHHSPRTQPAVEEQEKDLKKELASLGLLKWRKGRPAAEAPRYIEKAPKIVNVKVSPRPIQQPR
>Malsy_07g019650
MDVISTSTTMSSNLNPNAPMFVPLAYRTVEDFSAEWWALVQSSPWFQDYWLQERFQDPQNDPSFSDIHDPALLSDVDALFDDVENIHHSRNTQAAEEEEKDLNKELVSLGLLKWRKGRPVAEAPRYIEKAAKFVNVKVSPRAIQQPR
>Malsy_12g008040
SKVNDQELCYRVTPIRQSTASNCSKIQESVHCKNRGVRWLGVPEPQVLIPKQLGSDFPHYINPPSLSCPLTRISRSPHTYFSLSGQALYLIFRSLIFSSSLEASEELTCARPKMALVSGGSRLNPNAPLFIPVALRQVEDFSPEWWQLVTTSTWYHDYWLSQQGEDGFYDNTQNEVDNVADLLPETFDLDVGDDFSSLEESQFEEFLQMSHTEGKNAGLEKSAAVLKNLKSLEDRHLKSPVEPRKYAEKPAKHVSPKCSPRFIQQPR
>Malsy_14g008520
MALVSGGSRLNPNAPLFIPAALRQVEDFSPEWWQLVTTSTWYHDYWLSQQGEDGFYDDTQNEVDNVADLLPETFDLDVGDEFSGLEAQFEEFLQMSQTEVKDAGFEKGAAVLKNLKSLEDRRPKSPVEPRRYAEKPAKHVSPKCSPRFIQQPR
>Malsy_17g013690
MAPVPNTRPNGDDEDPRPIKQPRLGEAEDSKEEKPKLKLDTDPMALDDQSPLVEYQAITRPEMDVISRTMMMSSNLNPNTLMFALLAYQTMENFFAEWWALVQSSPFQSQKMNAPKLS
>Malsy_scaffold2211g000010
MDAISRSATTPSNLNPNAPVFVPLMCLTVDDFSAEWWALVQSSPRFQDGELAPGLRPPLTFLLLVKLSTLVKNGGGEGKQNHNRSISDLIDPSTPRNFYDPLGALDSWDASTPSAPCD
>Malsy_scaffold518g000010
MDAISRSGTTPSNLNPNAPVFVPLTCLTVDDFSAEWWALIQSFPRWGTGSRTTSSADVSATCNVKMGNYGTREESAVMTNAQVQQLSTLVKNGGGEGKQNHNRSISDLIDLSTPRNFYDPLGALDSWDASTXXXXSKASFTEL
>Maldo_GDDH_01G1160300
SYPYLLVHLLKRTVSLSLSLSLIDVVSRLTARKASSELAMDVISRSATTSSNLNPNAPMFVPLAYRTVEDFSAEWWALVQSSPWFQDYWLRERFQDPQNDGAYPDILDPDLLPDIDALFDDVENHHHSPRTQPAVEEQEKDLKKELASLGLLKWRKGRPAAEAPRYIEKAPKIVNVKVSPRPIQQPR
>Maldo_GDDH_07G1228500
MDIISRSTTMSSNLNPNAPMFVPLAYRTVEDFSAEWWALVQSSPWFQDYWLQERFQDPQNDPSFSDIHDPALLSDVDALFDDVENIHHSRNTQAAEEEEKDLNKELVSLGLLKWRKGRPVAEAPRYIEKAAKFVNVKVSPRAIQQPR
>Maldo_GDDH_12G1089300
TRISRSPHTYFSLSGQALYLIFRSLIFSSSLEASEELTCARPKMALVSGGSRLNPNAPLFIPVALRQVEDFSPEWWQLVTTSTWYHDYWLSQQGEDGFYDNTQNEVDNVADLLPETFDLDVGDDFSSLEESQFEEFLQMSHTEGKNGKNRYSKRL
>Maldo_GDDH_14G1081500
MALVSGGSRLNPNAPLFIPAALRQVEDFSPEWWQLVTTSTWYHDYWLSQQGEDGFYDDTQNEVDNVADLLPETFDLDVGDEFSGLEAQFEEFLQMSQTEGKDGFEKGAAVLKNLKSLEDRRPKSPVEPRRYAEKPAKHVSPKCSPRFIQQPR
>Maldo_Gala_01g014150
MDVISRSATTSSNLNPNAPMFVPLAYRTVEDFSAEWWALVQSSPWFQDYWLRERFQDPQNDGAYPDILDPDLLPDIDDVENHHHSPRTQPAVEEQEKDLKKELASLGLLKWRKGRPAAEAPRYIEKAPKIVNVKVSPRPIQQPR
>Maldo_Gala_07g019590
MDIISRSTTMSSNLNPNAPMFVPLAYRTVEDFSAEWWALVQSSPWFQDYWLQERFQDPQNDPSFSDIHDPALLSDVDALFDDVENIHHSRNTQAAEEEEKDLNKELVSLGLLKWRKGRPVAEAPRYIEKAAKFVNVKVSPRAIQQPR
>Maldo_Gala_12g008530
MALVSGGSRLNPNAPLFIPVALRQVEDFSPEWWQLVTTSTWYHDYWLSQQGEDGFYDNTQNEVDNVADLLPETFDLDVGDDFSSLEESQFEEFLQMSHTEAGLEKSAAVLKNLKSLEDRHLKSPVEPRKYAEKPAKHVSPKCSPRFIQQPR
>Maldo_Gala_14g007990
MALVSGGSRLNPNAPLFIPAALRQVEDFSPEWWQLVTTSTWYHDYWLSQQGEDGFYDDTQNEVDNVADLLPETFDLDVGDEFSGLEAQFEEFLQMSQTEGKDAGFEKGAAVLKNLKSLEDRRPKSPVEPRRYAEKPAKHVSPKCSPRFIQQPR
>Pyrco_DAP_Chr14v0.1_34811.1
MALVSRGSRLNPNAPLFIPAALRQVEDFSPEWWQLVTTSTWYHDYWLSQQGDDGFYDDTHNEVDNVADLLPETFDLDVGDEFSGLEAQFEEFLQMSQTEGKDAGLEKGSAVLKNLKSLEDRRPKSLVEPRRYAEKPAKHVSPKCSPRFIQQPR
>Pyrco_DAP_Chr1v0.1_01570.1
MDVISRSATTSSNLNPNAPMFVPLAYRTVEDFSAEWWALVQSSPWFQDYWLQERFEDPQNDAAFPDILDPDLLPDIDAFFDDVENHHHSPRTQPAVEEQEKDLKKELASLGLLKWRKGRPAAEAPRYIEKAPKIVNVKVSPRPIQQPR
>Pyrco_DAP_Chr7v0.1_17982.1
MFVPLAYRTVEDFSAEWWALVQSSPWFQDYWLQERFQDPQNDPSFSDIHDPALLSDVDALFDDVENIHYSPNTQTAEEEEKDLNKELVSLGLLKWRKGRPVAEAPRYIEKAPKIVNVKVSPRAIQQPR
>Pyrco_BP1_003754.1
MDVISRSATTSSNLNPNAPMFVPLAYRTVEDFSAEWWALVQSSPWFQDYWLKERFQDPQNDAAFPDILDPDLLPDIDAFFDDVENHHHSPRTQPAVEEQEKDLKKELASLGLLKWRKGRPAAEVPRYIEKAPKIVNVKVSPRPIQQPR
>Pyrco_BP1_010829.1
MALVSRGSRLNPNAPLFIPAALRQVEDFSPEWWQLVTTSTWYHDYWLSQQGDDGFYDDTHNEVDNVADLLPETFDLDVGDEFSGLEAQFEEFLQMSQTEAGLEKGSAVLKNLKSLEDRRPKSLVEPRRYAEKPAKHVSPKCSPRFIQQPR
>Pyrco_BP1_014097.1
MALVSGGSRLNPNAPLFIPVALRQVEDFSPEWWQLVTTSTWYHDYWLSQQGEDGFYDNTQNEVDNVADLLPETFDLDVGDDFSSLEESQFEEFLQMSHTEAGLEKSAAVLKNLKSLEDRHPKSPVVPRKYADKPAKHSEAETLASILVHSDAPFVQFTKSTLGTGRDRTEWDGTGRDRTEWNGVGAKMPSGGNKEEEEGDEEVIILCSTDVERVVPGG
>Pyrco_BP_DH_07g20690
MVIFHSYPYPYPLIHHLQPFYFCRRSLTLALLVATSFRDFHHQAITRPAMDVISRTTTMSSNLNPNAPMFVPLAYRTVEDFSAEWWALVQSSPWFQDYWLQERFQDPQNDPSFSDFHDPALLSDVDALFDDVENIHYSPNTQTAEEEEKDLNKELVSLGLLKWRKGRPVAEAPRYIQKAPKIVNVKVSPRAIQQPR
>Pyrco_BP_DH_12g07430
MVTLFLRWHSLGRSTRTSGSNSKPARLGFLSLYKPPSPIFPTHTYLSLSGRTLYLIFRSLIFSSSLEASEELTCARPKMALVSGGSRLNPNAPLFIPVALRQVEDFSPEWWQLVTTSTWYHDYWLSQQGEDGFYDNTQNEVDNVADLLPETFDLDVGDDFSSLEESQFEEFLQMSHTEGKNAAGLEKSAAVLKNLKSLEDRHPKSPVELRKYAEKPAKHVSPKCSPRFIQQPR
>Pyrco_BP_DH_14g07080
MALVSRGSRLNPNAPLFIPAALRQVEDFSPEWWQLVTTSTWYHDYWLSQQGDDGFYDDTHNEVDNVADLLPETFDLDVGDEFSGLEAQFEEFLQMSQTEGKDAGLEKGSAVLKNLKSLEDRRPKSLVEPRRYAEKPAKHVSPKCSPRFIQQPR
>Pruav_sc0001869.1_g780.1.mk
MALVSGGSTLNPNAPLFIPAALRQVEDFSPEWWQLVTTSTWYHDYWLSQQGEDGFYDNAQGDFDNVADLLPETFDLDAGEDFSSLEAQFEEFLQLSQTESKTAGLETSTAVLKNLKSLEDRRSPVEPRRYAEKPAKHVSPKCSPRFIQQPR
>Pyrusco12g014250.1
MALVSGGSRLNPNAPLFIPVALRQVEDFSPEWWQLVTTSTWYHDYWLSQQGEDGFYDNTQNEVDIVADLLPETFDLDVGDDFSSLEESQFEEFLQMSHTEGKNAAGLEKSAAALKNLKSLEDRHPKSPVEPRKYAEKPAKHVSPKCSPRFIQQPR
>Pyrusco13g012020.1
MDVISRSATTSSNLNPNAPMFVPLAYRTVEDFSAEWWALVQSSPWFQDYWLQERFQDPQNDAAFLDILDPGLLPDIDAFFDNIHVIFDIYFKSFLHCPAWIPSPFASQVTFSSRQQQLITTGAVRPPAFTTP
>Pyrusco14g007260.1
MALVSRGSRLNPNAPLFVPAALRQVEDFSPEWWQLVTTSTWYHDYWLSQQGDDGFYDDTHNEVDNVADLLPETFDLDVGDEFSGLEAQFEEFLQMSQTEGKDGLEKGSAVLKNLKSLEDRRPKSPVEPRRYAEKPAKHVSPKCSPRFIQQPR
>Pyrusco7g017300.1
MDVISRTTTMSSNLNPNAPMFVPLAYRTVEDFSAEWWALVQSSPWFQDYWLQERFQDPQNDPSFSDIHDPALLSDVDALFDDVENIHYSPSTQTAEEEEKDLNKELVSLGLLKWRKGRPVAEAPRYIQKAPKIVNVKVSPRAIQQPR
>Pyrbe_001551
MFVPLAYRTVEDFSAEWWSLVQSSPWFQDYWLQERFQDPQNDAAFPDILDPDLLPDIDAFFDDVENHHDSPRTQPAVEEQEKDLKKELVSLGLLKWRKGRPAAKAPRYIEKAPKIVNVKVSPSRFSSRGRPIRSALDHRV
>Pyrbe_010648
MALVSGGSRLNPNAPLFIPVALRQVEDFSPEWWQLVTTSTWYHDYWLSQQGEDGFYDNTQNEVDIVADLLPETFDLDVGDDFSSLEESQFEEFLQMSHTEGKNAAGLEKSAAVLKNLKSLEDRHPKSPVEPRKYAEKPAKHVSPKCSPRFIQQPR
>Pyrbe_017605
MALVSRGSRLNPNAPLFIPAALRQVEDFSPEWWQLVTTSTWYHDYWLSQQGDDGFYDDTHNEVDNVADLLPETFDLDVGDEFSGLEAQFEEFLQMSQTEGKDAGLEKGAAVLKNLKSLEDRRPKSPVEPRRYAEKPAKHVSPKCSPRFIQQPR
>Pyrbe_023333
MALVSGGSRLNLNAPLFIPAALRQVEDFSPEWWQLVTTDPAARLQSAFGYFGFWDSFLLQGGGERSSLWRVLEEPGKKKPAERMASMMIPDVADLLPETFDLDVDEAEAASCAEAAARSAEMQKQ
>Pyrbe_049771
MDVISRTTTMSSNLNPNAPMFVPLAYRTVEDFSAEWWALVQSSPWFQDYWLQERFQDPQNDTSFSDIHDPALLSDVDALFDDVENIHHSPNTQPAEEEEKDLNKELVSLGLLKWRKGRPVAEAPRYIEKAPKIVNVKVSPRAIQQPR
>Pyrpy_N_01g1459.1
MDVISRSATTSSNLNPNAPMFVPLAYRTVEDFSAEWWALVQSSPWFQDYWLQERFQDPQNDAAFPDILDPDLLPDIDAFFDDVENHHHSPSTQPAVEEQEKDLKKELASLGLLKWRKGRPAAEAPRYIEKAPKIVNVKVSPRPIQQPR
>Pyrpy_N_07g2316.1
SYFPLLSLSADSSPSRLQPFYFCRRSLTLALLVATSFRDLQHQATTRPAMDVISRTTTMSSNLNPNAPMFVPLAYRTVEDFSAEWWALVQSSPWFQDYWLQERFQDPQNDPSFSDIHDPALLSDVDALFDDVENIHHSPNTQPAEEEEKDLNKELVSLGLLKWRKGRPVAEAPRYIEKAPKIVNVKVSPRAIQQPR
>Pyrpy_N_12g0306.1
SPYSAKYWHSLGRSTRTSGSNSKPVRLRFLSLYKPPSPLFPTHTYLSLSGRTLYLIFRSLIFSSSLEASEELTCARPKMALVSEGSRLNPNAPLFIPVALRQVEDFSPEWWQLVTTSTWYHDYWLSQQGEDGFYDNTQNEVDIVADLLPETFDLDVGDDFSSLEESQFEEFFQMSHTEAAGLEKSAAALKNLKSLEDRHPKSPVEPRKYAEKPAKHVSPKCSPRFIQQPR
>Pyrpy_N_14g0709.1
MALVSRGSRLNPNAPLFVPAALRQVEDFSPEWWQLVTTSTWYHDYWLSQQGDDGFYDDTHNEVDNVADLLPETFDLDVGDEFSGLEAQFEEFLQMSQTEAGLEKGSAVLKNLKSLEDRRPKSPVEPRRYAEKPAKHVSPKCSPRFIQQPR
>Rosch_v2.0_Chr1g0371351
MRYFTLSSSSAHLVLLLQFYLSFSTMDVISRQHPQSTLNPNAPMFVPSAYRTVEDFSAEWWALVQSSPWFRDYWLQENFQDPQNDPFFSDIPDDSDYIDDLFDEEHYPTATNNNAQPEVVEEEEEEEKDYHKELVSLGLLKWPKGRAVAKAPRFIEKAPKIVNVKVSPRAIQQPR
>Rosch_v2.0_Chr2g0124241
MALVSGRSTLNPNAPLFVPAAFRQVEDFSPEWWQLVTTSTWYHEYWLSQNQDEDGFYDNAQENYDNVADLLPETFDLDAGEDFSSFEAAQFEEFLQSSQTEGKNAGLDMSAAVLKNLKASEDRRPKLLVEPRKYVEKPAKFVSPKCSPRFIQQPR
>Rubch_LG06.3078
MAMVLGRSTLNPNAPLFIPAALRQVEDFSPEWWQLVTTSTWYRDYWLSQNQDEDGFYDNAQDNYDNVADLLPETFDLDAGEDFTTFEEAQFEEFLQLSQTEGKNAGLDTSAAVLKNLKASEDRRPKLLVEPRKYAEKPAKFVNPKCSPRFIQQPR
>Rubch_LG07.767
MDVISRPSSSTLNPNAPMFVPSAYRTVEDFSTEWWALVQSSPWFRDYWLQENFQDPQNDPFFPDIDDSTFAPDNIDDLFDEEHYPNTNNSRQQVEAEEEEEKDYHKELVSLGLLKWPKGRAVAKAPRFIEKAPKFVNVKVSPRAIQQPR
>Ruboc_06_G20365
MAMVLGRSTLNPNAPLFIPAALRQVEDFSPEWWQLVTTSTWYRDYWLSQNQDEDGFYDNAQDNYDNVADLLPETFDLDAGEDFSNFEEAQFEEFLQLSQTEGKNVGLDTSAAVLKNLKASEDRRPKLLVEPRKYAEKPAKFVSPKCSPRFIQQPR
>Ruboc_07_G04742
MDVISRPSSLNPNAPMFVPSAYRTVEDFSTEWWALVQSSPWFRDYWLQENFQDPQNDPFFPDIDDSTFASDNIDDLFDEEHYPNTNINTNNAQQQVAAEEEEKDYHKELVSLGLLKWPKGRAVAKAPRFIEKAPKFVNVKVSPRAIQQPR
