# Supplementary material for: Transcriptomics of long‐term, low oxygen storage coupled with ethylene signaling interference suggests neofunctionalization of hypoxia response pathways in apple ( Malus domestica )
Source: Plant Direct. 2024 Dec 20;8(12):e70025. doi: 10.1002/pld3.70025 (PMC11660084; doi:10.1002/pld3.70025)
Supplement: Supplementary file 2 — Data S2: Homologs of all 606 hypoxia response genes identified in this study across 42 representative species of land plants). [file PLD3-8-e70025-s004.gz › 01-integratedGeneFamilies_dir/1894.faa]

>gnl_Aquco_v3.1_Aqcoe1G094300.1
MEGGRKPSGSGAAGTGSSTPVSSSSSSINELFGPKGGSSSTKNTGIFDSVFSQPSKYPRSEVIGSWRKKDSDNQGSWNSKQETAGNASKNSENQGQSAYNKGRSSIFQEEGVEPHYLSSSLYYGGQDVYSNPSDTRSSPSPHTYKKDEQDDDPNGSNLHSASRGNWWQGGLYY
>gnl_Arath_TAIR10_AT2G39855.1
MDKKKSVSGSSSSSSSSLDHIFGPRVSHSYSSSTTGLFKSIFPPPSAVTQGNLTSRNGAAKYQPTNFETPNERGERSKNKERKSYQSEETQPPCNLSSSIYYGGQDNYSSSTTNPDAVSPYIFVLHFDRNTKMHNTLKWRFREENGYVSYI
>gnl_Arath_TAIR10_AT3G46880.1
MEGKGRVGSSSSSSFTAQLFGPKEPSSSANFNSIFPPSKGTARNILSSKHGSLEQRKEAGTCNLSSSLYYGGQDVYSHPTHNHTYPTKRQNLLTLQNVESFRLTRIRTEITTMPIRLTPLEETGGKVHYITRSFSKCVSVEEYQVETEQYLIV
>gnl_Arath_TAIR10_AT3G55646.1
MDKNKNKKKIVSASSSSSSLSSFDHIFGPRVSSSSSSSATGLFKSIFPPPSADQLGRQVDFASQGGHVKYQSPNAKGERSNKKEKKSYYNEETEPPCHLSSSLYYGGQETYSSTTTTTHDTYKKDGEEGDSKRASRGNWWEGSLYY
>gnl_Arath_TAIR10_AT5G59080.1
MEGKGRVGSSSSTSSSFTAELFGSKDPSPPSSSSGIFSTMFPHPSKGSARDGSNSKHGSQAQRRESLNAQEDRVEPCHLSSSLYYGGQDVYARSTTNQTYPPVKNDRRRSGEDDANGQNPQDVSRGNWWQGSLYY
>gnl_Arath_TAIR10_AT5G05965.1
MDIKKTKAASSSHSSSFDNLFGPKGSASASSCSTILDSIFPPPVARKKGSHTAPEVQGNISQATDERSSHEKRESSYYSSSIYYGGQQHYSPPRTDGSSTSPSHQPKETNDRTDITTSTSRGNWWKGSLYY
>gnl_Arath_TAIR10_AT5G02020.1
MEGRKKKASSSSPCSSSSLTSELFGSRENPSSPSSSGILGSIFPPPSKVLGRESVRQETVTGGCWNEKTSKTGGNVDRNREQQENHGSGYQQDQRVQPCHLSSSIYYGGPDVYFQPQNSTSNSTNKKDGGEDDSGSASRGNWWQGSLYY
>gnl_Betvu_v1.2_Bv2_025660_hfmz.t1
MSKNSSKKVTSSSSSSSSSSSFNDNYNNNNNSAGATSSSTIADLFGPKPSSSSSSIFGSVFGPTSMGRGRDSTNQVGNYRHGVPGAPVSKGENSNNSYYQQQTVDQPCYFTSSIYYGGQEVYSPTTHSTESHFKKDEQEDDPNSASRGNWWQGSLYY
>gnl_Betvu_v1.2_Bv7_173070_cfud.t1
MDNKKPQVGSSSSLTSQLFGSPESSSSNDVLASIFPPKGTGRNSNEPSGNQPWNTKQDDTYKHGDATYGSLSSSLYYGGRESYAKSPTNQTSTSYPKFKKDGGEDDPSGASRGNWWQGSLYY
>gnl_Carpa_v0.4_evm.model.supercontig_19.255
MENKKHLASYSSSSSSASASLDQLFGPRDSSSSSSSSSGIFGSIFPPPSTVLGRKQDFPSQVGNARYRTPEGNKKGESSKRSSVYHNETAEPCYFSSSIYYGGQENYSPRTTADSHHIYKRDEGDDDANGSNPNSASRGNWWQGSLYY
>gnl_Carpa_v0.4_evm.model.supercontig_56.61
MERKKQLGSSSSSSSSSSYSSSSSFASELFGSKDSLSPSAGIFGSIFAPSAKVFGRESLRSEVVGKKLDSANEPYNTKTGVSGDTSKTGGSEIQSAQNSDASAYYQEQRVLQPCHLSSSIYYGGPDICANPESTQGSTYKKDGGEDDSGSASRGNWWKGSLYY
>gnl_Carpa_v0.4_evm.model.supercontig_81.54
MESKRKAGSFSSSSSSSFTADLFGTKEPQPASSAGIFASIFPPPHTLAGRSTSSSDGIGSWKEQSFGNQAWSNKQGTPGSLYY
>gnl_Eucgr_v2.0_Eucgr.J00967.1
MEKSRRQVGNSSSSSPNNTNASNSLDHLFGPKDSFSPSSGSFGSIFPPPSTVLGRTNNHSRSETFMGSPRNPDSGNQASGCKYENPGASTGQSFKVDGNNATSKAKSVIYQSEAAEPCYLSSSIYYGGQENYSPRTTARTAESHSTFKKDGVEDESNGSNLDSASRGNWWQGSLYY
>gnl_Eucgr_v2.0_Eucgr.B02296.1
MEYKKQGGSSSSFAADIFGAKESPPSSSSTGVFASIFPPPHSVVGTKSSSEVIGYRQKHHNENQGWNSKQGNQVGPERASCNTTSKDGSIFREERGEPCHLSSSIYYGGRDVYSQSPGAQTSSSHPTLKKDGGEDDQNGTNSVSGASRGNWWQGSLYY
>gnl_Eucgr_v2.0_Eucgr.K03042.1
MEGRKQGGSSSAPASASASASASPPPSSFASELFGSKEAYPSSSSAGIFGSIFAPPPRVLGKESVRYESERKQDFQNEPWRSKSGLPDDASNVSGGGQSMLNGDMATIYQEQRVQPCHLSSSIFYGGQENYCHPSSTQGSGLNSVSKKDPGEDDGSASRGNWWQGMGLYITESLPVRRIVNMVHSNTILAV
>gnl_Manes_v6.1_Manes.08G082200.1
MEGKKRVASSSSFTSELFGFKDSTSSAGIFSSIFAPPSKVLGRGLLRYEVMGKKQDSANEAWNTKPGAPDATSKSNQGEGQNMPNRDTSSIYQEQRVQPCHLSSSIYYGGQDIYHTQSSSMTSTFKKDGTEDDSGSASRGNWWKGSLYY
>gnl_Manes_v6.1_Manes.02G126600.1
MDCRKEGSSSSSSFTAELFGTKDSPPSSSTGIFASIFPPPATVLGRKSSSSEVIGSWQKQPFGNQAWNTKHGAPAATSEAASYNMPNKDKNSIFMEEKAEPCHLSSSLYYGGQDNYSQPPSSHISGSYPPFKKDGGEDDPNGNNSNDASRGNWWQGSLYY
>gnl_Manes_v6.1_Manes.09G098500.1
MEEKKQVASSSSFTSELFGSKDSTSSTGIFGSIFAPPSKVLGRGLLRSEVLGKKQGSVNEAWNTKPGTPDDSSKSNHGEGQNVPSRDTNSFYQEQRVQPCHLSSSIYYGGQDIYHHPQNSQNSNMTSMFKKDGTEDDSGSASRGNWWQGSLYY
>gnl_Manes_v6.1_Manes.07G122500.1
MENKRQQSGASSFDHIFGPRGSSSSSSSLFGSIFSSSSTGLGRDSSGIMGNQGGNSKYGNNPDNSSQSNKGGSIGKDTSCVYENETPEPCYFSSSIYYGGQENYSPRTKNSESHHILKKDDKTDDPNGNNSNSASRGNWWQGSLYY
>gnl_Manes_v6.1_Manes.10G021200.1
MENKRQQSGASSFDHLFGPKDSSSASSSSSVFGSIFSSPSTGLGRDSSGIMGNQGGGGKYGNPGNSSQSNKAGSSTGILGKDASSIYQNETAEPCYFSSSIYYGGQENYSPRTNNPESHHSLKKDDKSDDSNGNNSNSASRGNWWQGSLYY
>gnl_Medtr_Mt4.0v1_Medtr3g069570.1
MENKNNKKKVGGAGSSSSTPTNFDHLFGPKDPSTTSSSSNSIFSSIFPPPSTGGWRDSTRHDMGSNTYGAPGNYSNKGGNSANKNTGSDTTYYQNETVEPSNYYSSSIYYGGQENYNSPTTCKTTQTPHFTKKNKDDDDDSNGSDSGSASRGNWWKGQKVLFGLNVH
>gnl_Medtr_Mt4.0v1_Medtr7g065150.6
MEGRKQFGSSSSETSSFTSELFGSNDLHKSSASGIFDSIFSPSSKVFGRESLRSAMNGKTATEGSNSKIDTQEYISKGNDGETQNKTNKDMSYIYQEQRVQPCHLSSSIYYGGQDVYSRPQSARDSGLNTMYKKDGGEDDSGSASRGNWWQGKTYIV
>gnl_Medtr_Mt4.0v1_Medtr5g012280.1
MDNNKNQTCSSSNSSSTVNFNQLFSSKDSTTASFSSFFDSLFPQPSVEGKGSRTEEVGSKSLEAPGTPNSDISNKNTNSTDYQNETVEPTYFSSSIHYGGCEDYFSEGSTIEPRHVKYTNNGDLNGNNSNSASRGDWWQGSLYY
>gnl_Medtr_Mt4.0v1_Medtr5g081360.1
MDNNKKQAWSSSSSSTVKFDQLFGPKDPSSASSSSLFGSIFPPPPTPSVEGRGSRTQEVGSKNLGATGTTPSDGISYNKNTCTNYQNETMEPSYYSSSIYYGGQENYSPRNRTTEPHHVFKKDKNHGDHNGNNSSSASRGDWWEGSLYY
>gnl_Medtr_Mt4.0v1_Medtr5g011930.1
MENNKKQTSSPSSTTVNFDQPLSPKDSICPSPPSVEDIGSRIQEVGKKSLGTPGEATLFSSSILYGGREDDTPIGNTAEPCDVFKKDTDNADLNCNNPNSASRGDWWLGSLYY
>gnl_Medtr_Mt4.0v1_Medtr4g019710.1
MEGKNKQKGISSSPCSELFGSKQCHSSSSSSPGIYGSIFSTQSPKILGRQSVRSEVSSKTTNDTLNTKTVTQESIFKDNGGEAHKTKKTDMSWLYKGQRAHPCHLSSSIYYGGQDIYPIPQSTQNAAFNSKHKNPGGEDDSHMATRGDWWQGSLYY
>gnl_Medtr_Mt4.0v1_Medtr4g019690.1
MEGKNNQNDSSSFVSELFGSKKTHPSSSSGVFGSLVSSQSPNVLGKDSIRTEVSEKSIKEQWDSILGVRTHDDFSKVYGGESQKSSIYYQDQRIGPCNLSSSIFYGGQDIIYPAQSSQNERKKKSLSKKDGEEDDLGIATRGDWWKGGLHY
>gnl_Medtr_Mt4.0v1_Medtr4g034100.1
MKTKAISVEQPEKQSCNTYYNPIRARTTAKNRRVGLLSNMEVGGAEGSRCSSHHHKRRLHLKMYWIPGGGGEFCVERWQRKETLKVRVFEDPSTPTFFQGKYGDGVPAHNPTIKLVNDLGDNVFRVRVSIPEPMPLNDISKIHENQSHTNKVKVTSSIFQDQIIGPCNLSSSIYYGGQDILYPAQNARLTSLKKYDWENDDSGVASRGDWWKDISQNLGDA
>gnl_Medtr_Mt4.0v1_Medtr4g034060.1
MEVGGAEGSSCSSHHHKRRPNLKKIHWILDGGGEFCVERGQIKETLKVSVLEDPTTPTFFSEQKWGSCTYDISKTLENQSHTKKVKIASSIFQDQITGPCNLSSSIYYGGQDILYPAQSTKIARLTLLTKYDWENNDSEVASRGDWWKVAFKEDISSIK
>gnl_Mimgu_v2.0_Migut.F01302.1
MEKQAKQVGSSSSSFTVDLFGPKQSSESSSSSTYFFGSIFGPPTSTVPGRDSSTKEYVHAYGNAKHETTTDNYKSEKGKKCKNSNNEKGRSEPSYYNSSIYYGGQQVYSPTTHNNLKKDDEGNGGVNESNSSGASRGNWWQGSLYY
>gnl_Mimgu_v2.0_Migut.L01972.1
MEGGKESGSSFTSDLFGAKGSAPSAGIFDSIFAPPPPRVSGGGVSILHLSETEKKNDSASRQPTGVNAKSSVSGGEKQKWSRGNKDEKKISSSYEDYQYSSSIYYGGQDQDVYSQPKLNAGLTTFCKDVGEDDSASASRGNWWQGNLCLFNC
>gnl_Mimgu_v2.0_Migut.J00263.1
MEEGKKSGSSLAADLFGEKDSSSALSSAEVFDSIFAPPPKGLGWELLHLSETEKKSSHGNPAWSPKNGVSDGNTVGGEGAKNTTSKDNSSYYQEEKAQPFNYDSSIFYGGQDFYSPPHNPESTTFNKDAVEDDPGSASRGNWWQGSLYY
>gnl_Musac_v1_GSMUA_Achr7T14940_001
MEGKNNSPPPSSSSYRSFTSLADESFGRKDADPSARSSSSYQGYFSTVIPPASAVIAKDLSHSDLCWTLNKQRVEGRIASARCTNAAGRSQGSPGKKPITQNKDGKPVYPNESTEAPYFGSSVNYGARDFYTSSSSNQTTESSTNYINNAGEHLGNPHAADRGEWWQGSLYY
>gnl_Musac_v1_GSMUA_Achr8T02420_001
MEGEKKPSSSSIADELLDIRKSAGTPADSSFSSSSSSALSPGYFSSVFPTGSTEMSKDSAESDLFWTSSERRTDDLIGNAQAAAADGKSQGSPSRRQTTWSKDGKLVDPNQSEESTYLCSSVHYGGRDFYVSSPSNQVSGAPKSDKKSDEGDDSGDANIANRGEWWQDVIIEVMNRGGNMRLKVGV
>gnl_Musac_v1_GSMUA_Achr8T19540_001
MEDDNCSPSFTSQADEVPGRKGANPSSSSPGYFSTVIPPASAVIAKDLSHSDFCWTLNKQRNEGGSAGAQRATSDCKSQGCPTKRQVTKNKDEKSVHPNESVESPCFGSSVHYGGRDFYMSSLSMQTTETSESYKTDDGVDWGNRHAADRGDWWQGSLYY
>gnl_Musac_v1_GSMUA_Achr1T27470_001
MAGKRTSASLTADEIDCQKEPSLSGKSSSSGYFSTVFPPTSTVMAKGLSQLDLYWTLNKQSTDTNTGSAQRKTTENQKKGSSSRSKSIKEGIYPSESTELAYFGSSVHYGARDFYAASSATNTSVNPINHFKTYGEDESGNSNVATRGEWWQGSLYY
>gnl_Musac_v1_GSMUA_Achr6T33930_001
MNSHRSIRPLLPCLRRCRLTTFSTVFPPPSTVIAKHSSPGDLYRTLNRQSTDGQIGNAQNAAADVMSRGSPTRGQTTQGKDGKPVYPNESEESACFGSSVHYGGRDFSVSSPSDQISGAPKSYKTNEGNKPGDTNIATRGEWWQGSLYY
>gnl_Musac_v1_GSMUA_Achr10T22510_001
MESKNTSSSSASSSTSSVDEFVGRKNAKPSATTSSSSSFRPGYFSTVIPPPSAVIAKDLSHSDLCWTLNKQRGEGRIASARCANAAGSQSHGSPSRRQITQNKEGKPVYPNESIESPCFGSSVHYGARDFYTSSSSTHTSGTWKNFITDEGNYLGNPHAADRGEWWQGMLALERLFIFSFFISIYGSNFVFNFLQILLFQVRFTIEVSRSIRRRIEKGTLEQ
>gnl_Musac_v1_GSMUA_Achr10T00610_001
MEGGKKQDAGAPANSSSSSSTSSSSPSGFFSSVFPPPSTVMAKDSSQSDLYWTLSKQRADGSIGNAQGAATDGKSQGSPTKRQTARGKDGKPVDPGQSEESAYFGSSVHYGGRDFYVTSPSNQVSGAPKIYKADEGDGSGDTNIANRGEWWQGSLYY
>gnl_Nelnu_v1.0_NNU_011137-RA
MEGRKQVGSSSFPSDLFGVKDSSSSSSGIFGSVFPSTSTAIGRDISHSELIGSLRNQDKANPVCNTKQGVAEKKAQYSEGNNHGTVEPCFLSSSLYYGGQDVYSQSPNIRSSGSYPIFKKDGGEDDPNGSSLNSASRGNWWQGTNEV
>gnl_Nelnu_v1.0_NNU_007559-RA
MDGRKQVTSSSSSFPSDLFGAKNSSSSSSSGIFGSVFSASSTVVGKESSNSELIGSSRKQESASQFWNTKQGVPGKYADNREGHGHGILNKDRNSIYQGETVEPCCLSSSLYYGGQEVYTQSSSSRVSESKPIFKKDGEDDPNGNNLNSASRGNWWQGSLYY
>gnl_Orysa_v7.0_LOC_Os01g62970.1
MEPKRSPALPQPNVETKKSPPRAAAGGGGGGTAAVGGESPLSSLFHQPSHGAKGKEDIYSIFYKGQNGTAQAGTADGKSQWTPPKSRTVYTKDNKQSNQYDSVDTSCFGSSVNYGGRDYYGISGHKQSTESNDYKADKKDPSTDSHGDWWQGSFYY
>gnl_Orysa_v7.0_LOC_Os05g38040.1
MDSRKKSPPSTAAGAAPAAANGYFSTVFSASPTANTKDAKQADLYAMLNKQNSKGQNGGGFAGNGKSHSPTKARGAYKDGKQSYPNESSESPYFGSSVHYGAREFYGNTPPKQGDASPGNQKEQEQNPDGSLATRGDWWQGSLYY
>gnl_Phavu_v2.1_Phvul.010G005600.1
MEGNKQKGISSSFTSELFGSIKESHHHPSSSAAGGIFGSIFSPPSKTKVLGRESLRSELSRKIANETRSNKIGIQDDFSKGSSSKAQNSVNKDMSSIYQDQRVQPCHLSSSIYYGGQDICPSPQSTHNEGFNSLYQNDVGDDDSELASRGNWWQGSLYY
>gnl_Phavu_v2.1_Phvul.008G114000.2
MEGRKQMGSSSFTSELFGSNQSHELSETGIFESMFSPPSKVLGRESLCSEVSKKTASEWWSSKIGNPDYISKESDGEIQNTAHKDMSSIYQEQKVQPCQLSSSIHYGGQDIYSRPMNTQDSGFNSMMYKKDEVEDDPGSASRGNWWQGSLYY
>gnl_Phavu_v2.1_Phvul.001G238300.1
MENNKKKVAGGSSSSPLTNFDHLFGPKDPSTTSSSSTSIFGSIFPPPSTVGGRDSRKEEMGCKNYGAPGNYGYKGESSGVSNKNTSTNYQNEPVEPSSYYSSSIFYGAQENYSPRTRTTESHHIFKKDKDDDDPNGNDSNSASRGNWWQGSLYY
>gnl_Poptr_v3.0_Potri.010G196400.1
MENKRQVVASSFDHLFGPKDSSSSSSASSGIFESIFPHPSKVPAGRDSGVMENHGGRGKYANRDNVAQKAKGEGSGKGKSVVFQNETPEPCYLSSSIYYGGQENYSPRTKNSEYQHVFKKDDEQENPNGNDPNSASRGNWWQGIMTMRSLNIDHGTKKLIEIGKD
>gnl_Poptr_v3.0_Potri.009G038300.1
MDSNKQGACFSSSSSSFTADLFGTTESAPVSSAGIFASMFPPPSTVVGRKSSGSEVTGSWQKQSYGNQAWYPKQGSPANSQAASYSMPDKDRNSVIQEERVEPCHLSSSLYYGGQENYSQSPSTQMAGSYPIFKKDGGEDDPNGSNPHSASRGNWWQGIMLQKGLEVY
>gnl_Poptr_v3.0_Potri.006G092400.1
MEGKKQTGSSSSSFTSDLFGSKENSPSSMGIFGSIFAPASPKVLIIARRAKFIVLVLIQVLGRESLRFEVAEKKQDSADDAWNTKSGTPASDLTSKMNEGESQSVPNKDMSSIYQEQRVQPCHLSSSIYYGGQDIYHHPQTAHTSSINPMFKKDGPEDDTGSASRGNWWQGMTC
>gnl_Poptr_v3.0_Potri.008G061700.1
MENNRQVGASSFDHLFGPKDSSSSSSASSGIFGSIFPPPSKVPAGRDSGTTGNHVGNETYVNPDNATRKAKGESSGISGKGQSSVYQNETPEPCYFSSSIYYGGQENYSPRTKNSESQHVFKKDYGKDDPNGNDPNSASRGNWWQGSLYY
>gnl_Prupe_v2.1_Prupe.2G242500.1
MENKNQVGGGGSSHASSSSSRTLDHLFGPKDSSSSSSSSLFGSIFPPPPSAGLGSSGKYGNPSALDNKSQGFYTSKGESTKGASKDSMIYQNEAVEPCNFSSSIYYGGQENYSPRTGTTTESHQHHLSKKDGGDDDANGNNSNGASRGNWWKGSLYY
>gnl_Prupe_v2.1_Prupe.6G264600.1
MEGRKQVGSSSSFTSELFGSKESSSSSGIFGAIFAPSSKELVLGRESLRSEVTGKKLTDEPLHVKPGEPVGDSNGSEGESQNMPNKDMSSFYQDQRVQQPCHLSSSIYYGGQDIYSYPQSTQSPGFNSVVRIFVCFAFCFFLLNNCWFYHLTLRIRFFKNFPGNNANTV
>gnl_Prupe_v2.1_Prupe.6G067400.1
MIFITCSAFLVFYLRKILSAALLCFINWVFLGNCFFGECFCLEWLFELTQRKKGNKMESAKKQGSAASSLTADLFGVKEPPPKSSTGIFASIFPPPSQVVGRNSSSSELTEYWQKQSLGNHAWNTKQGCPAISSEGARYSLPNKDRSSVLQEERAEPCYLSSSLYYGGQEVYSQSPSTHASGSYPIFKKDGGEDDPNGSNSNSAARGNWWQGSLYY
>gnl_Solly_v2.4_Solyc06g076470.2.1
MEKSSKKKQVGSADVSASTGIFSSIFPPPSKVMGRKASAAELIQSLEKQSSGCRAWNKSATAYVTKNKQGAGHCRSSKEHESLFQDRGETCPLSSSLLYGGQEDMYIKSSDAHKTLSYTSYKKEGGEYDYSGNTQYSASRGNWWQGSLYY
>gnl_Solly_v2.4_Solyc09g011470.2.1
MEGTKKTSSSSFTSDLFGSKETSASSSSAIFGSIFPPPSKGHGSMNSEQLKHDPVIQERNAKGGYSGSTPSSNEAVGQQAAQNKQPSSFYQNEKVQPCHLSSSIYYGGQDVYSFPQNNNQSSTCTTFNKDNGEDDSGSASRGNWWQGSLYY
>gnl_Solly_v2.4_Solyc05g052880.2.1
MEKGKQVFGSSASASALSFTNDLFGPKEPSKTSLFGSVFGPQSTGLGRDSTHSVARGSSRIQDPKNQSCGNAKYGTSGNKEKNNSILYQNRTTEPCHLSSSIYYGGQDIYYPPTASHNTKMMMIKMETIQIVLQEVIGGKDHYIIEALFFFLTQSGSAFFRTQRIAEI
>gnl_Solly_v2.4_Solyc05g052890.2.1
MEKAKQVIDSSSSSSSFTNELFGPKEPSNSTLFASVFGPPSTGLRRDPIHSGDHRGSSRIQDQGNQYGNNTKYGTSENGSKRSQNEKVEAPCNLSSSIYYGGQDVYPPNNQTTGSQNNIVKKDGDGSNSASRGNWWQGSLYY
>gnl_Sorbi_v3.1_Sobic.003G356400.2
MEPKKSSAQHQPHAMEPKKSSPRGAGAAAATEAESPLSSLFYPPAPAANGKDQDLYSILYKGQSGSAQAGMTDGKPQWSPSKSRTAYAKDGKHSPPYDSVDTSCFGSSVHYGGREYFYGSSTTKKASESSTDYKGDKKDPAADSHGDWWQGSFYY
>gnl_Sorbi_v3.1_Sobic.009G159700.1
MDTKKKSAPAAAGAAAPPPASGYFSTVFSASPAGSANDAKQSDLYTMLNKQSSRGQNGSSITDGKSHGRPTYKDGKQSYPNESSESPYFGSSVHYGGREFYSSTLQKQPANEPHTNYKEDNPDGSATRGDWWQGSLYY
>gnl_Spipo_v2_Spipo0G0107300
MEGKKQPKQAPSSSPPASSSSLVADLFGGKNAPNPSSSSFFHSVFPPASTVLGRDSWKQGAQGQTWNAQNVPADGAIHGSGNKEKSSAYQHEKIDPCSFSSSLYYGGQDICTNAPTSHSPGYNHKKEGEDDSNNPNAVSRGNWWQGSLYY
>gnl_Stras_v2.0_SGA_v2.0_scaffold673T53428
MEGRKKKSLATDLFGEKDSPPTGSTSEILGSIFGNPPNKVYRRENPSETEKGTANPAWNAKNESXSNAVVGEGQASKSSINSHFLDEKTPPFHYSSSIYYGGQDIYHPPPEPAKTPVFSTFNKDGGEDDPGTASRGNWWQGRYIYVCRSRAAVYSPAFFEYGRWKNEYIIRL
>gnl_Theca_v1.1_Thecc1EG041741t1
MESKRQVGSSSSFTADLFGSKESSSSTSKGIFSSIFPPPSMVYTLSHAGGCSCYGYRGREELLKLQGVRILAKSVFRRFSLETWNASIGENKFQVYLLVNSSTFVSIGAYPQNFSVFTPLAEGATYNIPNKERNSVFQEERAEPCHLSSSLYYGGQDIYSRSSSTQTSTSYPIFKKDGGEDDPNGNNSQDASRGNWWQGTDVRFIIRACASSAYGFSISFPRNSYSKQIIMEDKKYE
>gnl_Theca_v1.1_Thecc1EG042650t1
MENKSQVCGSSSSSSYSSSSSLSSSSSSVSFDHLFGPKDSSSSSSTSGIFGTIFPPPSTVLGRDSSHSGMMGSWNNQGLPHHGKYGNPDHSTDSKGRSSCTTHKDKSSSIYQNETVEPCYFSSSIYYGGQENYSPRKNTNEPQHYFKKDGEDDDPNGNNSSGASRGNWWQGSLYY
>gnl_Utrgi_v4.1_Scf00077.g7167.t1
MEGGKKMKPESSLASDLFGSKPISSSGFLSTIFPPETGQQQSLDKKNGSGHEESGVSGVERGNERISTKEMFDEGKEKPHQYGSSIYYGAQDVYFQPEATQKKPGQKPMQKDAGGGEEQDGASRGNWWQGSLYY
>gnl_Utrgi_v4.1_Scf00169.g11373.t1
MEKQKQGSSSSSFATDLFGPEGSSKPSNSSPFGSIFDTPIPAMSTPCPRSGNGPPSQDHSREWKRGEPMKSNQHLEKEKSEPSCYYNSSILYGGREVYPTADPSHTNKKDSEGNSSGCTSRGNWWRGSLYY
>gnl_Utrgi_v4.1_Scf00279.g14502.t1
MMETETLRMEDQEKESGFRAAPVLKDSSGHLPPPPPPETSTKVCSVSEIHILFRILFLFLDSVWYLVSTSCMHSRCWFIPSTGSGLQLGLGEHPIPVLEKTVNSDSATEAVDSGSGGWHVPWLANSEPRNEGMKSCVGGGGGRHRRSSTKEMFEKLYPEEETRPFHYSSSIYYGAQDVYFQPEMHTPLVPEVQREGGGGEDLDAAMRGNWWQGSLYY
>gnl_Utrgi_v4.1_Scf00094.g8122.t1
MEGRTQKSLSSCSDIFVSKTPPSGIRSTVSPPPATTSWGKKSPLSPEPEKLNGSGSGIEWRSVNSDVSGQKRGSTKEIFEHYPEDKVTPFHYGSSIYYGAQDVYFQTTETSHTPTVQKNGGGEDLDSALRGNWFQAIALFLCNCSYRGSSDSSVVYATVAGNLGH
>gnl_Vitvi_Genoscope.12X_GSVIVT01016436001
MENTKQVGSSSSITSDLFGPKDSSSSSSLSSGLFGSIFQPPSSVPGRNSSHTGNIGSFRKQGSGNQVGNGKHGTPDNITQICSGESSKDRGSIYHNETVEPCYFSSSIYYGGQEVYSPNARNTESHPIVTMKKDGGEDDLNGSNSNSASRGNWWQGSLYY
>gnl_Vitvi_Genoscope.12X_GSVIVT01024854001
MEGRRQVGSSSSFTSELFGTKESPPSNSSGIFASIFPPPSTAVGRNPANSEMRGLSGNQTWDTKQGTPDMGKSGVGASSIIPNKDKNQIFQEERVEPCHLSSSLYYGGQDIYSNSSSTQTSGSYPVFKKDEDDPNGNNSQGASRGNWWQGSLYY
>gnl_Vitvi_Genoscope.12X_GSVIVT01034066001
MEGKKRAGSSSSSSFATDLFGSKESSYPSPSSTGIFASIFSTSSKVLGRESLRPDLTKKKQDSGNEVWNAKPGTTENALQQSEGESQSISNRDTGSFYQEQRVQPCHLSSSIYYGGQDIYFHPQNSQSSGMPSMLKKDSGEDDTGSASRGNWWQGSLYY
>FraveV4A2_3g37190.t1
MESVKKQGSSSSSFTAELFGFKDSPPKSSTGIFASIFPPPSQVVGRNSSSSELTEYWRKQSLGNQAWNTKQAISSEDARYSLPNKERSSVLQHERAEPCHLSSSLYYGGQEVYSQSPSTPHASGSYPLVSLDDSRKMLEKMIQMEAMRTVPPEETGGKVHSIIRTLPSLAMNSSSIIKEFMRAWYFKYGEYVV
>FraveV4A2_6g12720.t1
MEGRKPAESSSSSSFTSELFGSKDSSSSSSSGIFGAIFAPPLNSPKVLSRESLRSELTRKKYTDQPLHFNSTQPGDYSNGKAVEGQSTQIKDSSHYYDQRSQQPCHLSSSIYYGGQDIYHQPQNSQDSYNSTYKKDGTDDDGTACRGNWWQGKNR
>FraveV4A2_7g23590.t1
MDQNKKQVGAPSHSHGSSSSSSSSSSTTTNLDHLFGPRDSSTSSASSSLFSTIFPPPSSTGPGRDRISGNATRGSSKSSVYQNNEGTDPPCNFNSSIYYGGQENYNVPKSGSTYESKNHQHNFKKDGGDDDESSGSNSNSTSRGNWWKGSLYY
>Maldo_HF_06444
MEGRKKTGSSSSSFTSELFGSKESSASSGIFGAIFAPSSKDLVFGRESLRSEVTGKKLTDDPLHFKPRDQPGLYAFCIFHLLFFIRYGRMSDSDGYRVVAAADGASKEIEGESKSITNMDIISSIYRDQRVQQPCHFSSSIYYGGQDIYAHPQSTQNPEYNTPYKKDGTEDDSGSASRGNWWQGISHTAMVYWRNLYVLF
>Maldo_HF_08726
MNKDSETASRFLDGLSSLFKSTNADNIDEGEILLVEVVSLHMQLVKVHKVTKVYNRERAREGRKKTGSSSSSFTSELFRSKESSASSGIFRAIFAPSSKDLYYSPVAEKMSLFEQYKVERERPLKVKSYCTR
>Maldo_HF_23998
MLFQDTSTPSVGNDTKSYVGSLSFFHLTTVKTSHLSTMNLHNSRSYSICNQGFQKDQNLQMHKDFSDAISSPNFQTSAKLHNKKKVGSGASHGSSSSSSSLRSLDHFFSLKDSTSSSSLSPSGFFGSIFPPVPSTGVGKERRQDFGDQASMYGSPSFSDNKGENKTSKASNMYQNEAVDPCNLSSSIYYGSQENYSPRIGTTESHQHHTSKKDGSKDDANSASRGNWWQGSLYY
>Maldo_HF_25273
MENNKKVGSGASHGSSSPSARNLDHLFGPKDSSSSSSSSSSSGLFGSLFPPVPSTGAGRERRQGLGDQAGKYGSPCFSDNKGESKTSKASNMYQNEAVEPCNFSSSIYYGSRENYSPRTGTTESHQHHTSKKDGGEDDANGNNANSVSRGNWWQGMICICGLFTYLRRILYLEILKIP
>Maldo_HF_27824
MEGRKQTGSSSSSFTSELFGSKESSASPGIFGAIFAPPSKDLVLGRESVHSEFTGKKLSDEPLHFTPGDQPVFDWDGYRFVAAADGASKESEGESKSISNKDIINSIYRDQRVQQPCHLSSSIYYGGQDIYSYSQSNQSPEYNSTYKKDGTEDDSGSACRGNWWQGWMDSL
>Maldo_HF_34388
MESNNKKPGNSGSSLTADLFGTKESPPKSSTGIFASIFPPPSQVVGRNSSSSELTEYWQQQSLRNHARNTKQGTAAISSEGARYSVPNKDRSSVLQEERAEPCYLSSSIYYGGQEVYSQSPRTHASGSYPILKKDAGEDDPNGTNSNSAARGNWWQGTDIGDEISSINNLELH
>Maldo_HF_39897
MGLTRGERGDGDIRADKLERGDSWVWLWLWRKERRGTEGLTDWREMRATEGLGETMPSGERAGGRERDLLQIRNCDFGQQTQLKSSTNQTSQRQITILPIFLSNPTGRCRLELSFIHKIFTTKEKEGSSSSDCSAPLQALEVFAQIGAQKRQILWNKWSQRSRLHCAVAAQDPVGLGLPLEDDVVLIVGHFRDSSEQRIRFPSSNDCVCGKENSGRVEDPRRICQASSFVNANAAKWTKASISTSCCNTQIYMLVVRLVGSNSEARHLLTGSLSSFFTYEFFGSKESSASSGIFGSLFAPSSSIVKCVLFKSRSNARTFFLG
>Maldo_HF_40228
MESNNKYQGNSGSSLTADLFGAKDKESPPKSSTGIFASIFPPPSQVVGRNSSSSELTEYWQKQSSLGNHAWNSKQAISGEGAHYSLPNKDRSSVLQEERAEPCHLSSSIYYGGQEFKKDGGEDDPNGTNSNSAARGNWWQASG
>Malba_000075
MEGRKKTGSSSSSFTSELFGSKESSASSGIFWAIFASSSKDFVLFPCFFNYFSKNFDGVSYCFLRLFYWVLIFIYAFFVFACVFGKCLIWMDIVLLLLQMVPRKRVKGESKSITNMDIISSITLLILYVCMKQGEMYILYLFTRYILGSLYTKPSVLAPI
>Malba_008803
MEGRKQTGSSSSSFTSELFGSKESSASSGIFGAIFAPPSKDLVLGRESVHSEFTGKRLSDEPLHFTPGEQPDGASKESEGESKSISNKDIINSIYRDQRVQQPCHLSSSIYYGGQDIYSYSQSNQSPEYNSTYKKDGTEDDSGSACRGNWWQGINHTAFVYWRNLYVLFSTSDVVSSSKLSISAGSLYY
>Malba_013454
MESNNKKPGNSGSSLTADLFGTKESPPKSSTGIFASIFPPPSQVVGRNSSSSELTEYWQQQSLRNHARNTKQGTAAISSEGARYSVPNKDRSSVLQEERAEPCYLSSSIYYGGQEVYSQSPRTNASGSYPIFKKDAGEDDPNGTNSNSAARGNWWQGSLYY
>Malba_025123
MENNKKVGSGASHGSSSPSARNLDHLFGPKDSSSSSSSSSSSGLFGSLFPPVPSTGAGRERRQDLGDQAGKYGSPSFSDNKGESKTSKASNMYQNEAVEPCNFSSSIYYGSRENYSPRTGTTESHQHHTSKKDGGEDDANGNNANSVSRGNWWQGMICICGLFT
>Malba_036992
MEGRKKTGSSSSSFTSELFGSKESSASSGIFGAIFAPSSKDLVFGRESLRSEVTGKKLTDDPLHFKPRDQPVSDSDGYRVVAAADGASKEIEGESKSITNMDIISSIYRDQRVQQPCHFSSSIYYGGQDIYAHPQSTQNPEYNTPYKKDGTEDDSGSASRGNWWQGISHTAIVYWRNLYVLF
>Malba_036993
MEGRKKTGSSSSSFTSELFGSKESSASSGIFGAIFAPSSKDLVFGRESLRSEVTGKKLTDDPLHFKPRDQPVSDSDGYRVVAAADGASKEIEGESKSITNMDIISSIYRDQRVQQPCHFSSSIYYGGQDIYAHPQSTQNPEYNTPYKKDGTEDDSGSASRGNWWQGISHTAIVYWRNLYVLF
>Malba_038026
MENKKKVGSGASHGSSSSSSSSRSLDHLFGPKDSSSSSSSSPSGFFGSIFPPVPSTGVGKERRQDFGDQAGKYGSPSFSDNKGENKTSKASNMYQNEAADPCNLSSSIYYGGQENYSPRTGTTESHQQHTYKKDGGEDDANGNNANSASRGNWWQGSLYY
>Malba_040795
MENKKKVGSGASHGSSSSSSSSRSLDHLFGPKDSSSSSSSSPSGFFGSIFPPVPSTGVAKERRQNFGDQAGKYGSPSFSDNKGENKTSKASNMYQNEAVDPCNLSSSIYYGGQENCSPRIGTTESHQHHTSKKDGSEADANGNNANSASRGNWWQGSLYY
>Malba_042450
MESNNKYQGNSGSSLTADLFGAKDKESPPKSSTGIFASIFPPPSQVVGRNSSSSELTEYWQKQSSLGNHAWNSKQAISGEGAHYSLPNKDRSSVLQEERAEPCHLSSSIYYGGQEVYSQSPSTRSSGSYPIFKKDGGEDDPNGTNSNSAARGNWWQGSLYY
>Malsi_01g012930
MENKKKVGSGASHGSSSSSSSSRSLDHLFGPKDSSSSSSSSPSGFFGSIFPPVPSTGVGKERRQDFGDQAGKYGSPSFSDNKGENKTSKASNMYQNEAADPCNLSSSIYYGGQENYSPRTRTTESHQQHTYKKDGGEDDANGNNANSASRGNWWQGSLYY
>Malsi_03g007140
MESNNKYQGNSGSSLTADLFGAKDKESPPKSSTGIFASIFPPPSQVVGRNYSSSELTEYWQKQSSLGNHAWNSKQAISGEGAHYSLPNKDRSSVLQEERAEPCHLSSSIYYGGQEVYSQSPSTRSSGSYPIFKKDGGEDDPNGTNSNSAARGNWWQGSLYY
>Malsi_04g013060
MEGRKQTGSSSSSFTSELFGSKESSASPGIFGAIFAPPSKDLVLGRESVHSEFTGKKLSDEPLHFTPGDQPVFDWDGYRFVAAADGASKESEGESKSISNKDIINSIYRDQRVQQPCHLSSSIYYGGQDIYSYSQSNQSPEYNSTYKKDGTEDDSGSACRGNWWQGINYTAFVYWRNLYVLFSTSDVVSSSKLSISAGSLYY
>Malsi_07g017310
MENNKKVGSGASHGSSSPSARNLDHLFGPKDSSSSSSSSSSSGLFGSLFPPVPSTGAGRERRQGLGDQAGKYGSPCFSDNKGESKTSKASNMYQNEAVEPCNFSSSIYYGSRENYSPRTGTTESHQHHTSKKDGGEDDANGNNANSVSRGNWWQGMICICGLFTYLRRILYLEILKIP
>Malsi_11g007840
MESNNKKPGNSGSSLTADLFGTKESPPKSSTGIFASIFPPPSQVVGRNSSSSELTEYWQQQSLRNHARNTKQGTAAISSEGARYSVPNKDRSSVLQEERAEPCYLSSSIYYGGQEVYSQSPRTHASGSYPIFKKDAGEDDPNGTNSNSAARGNWWQGSLYY
>Malsi_12g013670
MEGRKKTGSSSSSFTSELFGSKESSASSGIFGAIFAPSSKDLVFGRESLRSEVTGKKLTDDPLHFKPRDQPVSDSDGYRVVAAADGASKEIEGESKSITNMDIISSIYRDQRVQQPCHFSSSIYYGGQDIYAHPQSTQNPEYNTPYKKDGTEDDSGSASRGNWWQGSLYY
>Malsi_15g028900
MEGRKKTGSSSSSFTSELFGSKESSASSGIFWAIFASSSKNLSYSPCLIWMDIVLLLLQMVPRKRAKGEKAEHLFDCVLIKDVLPISSHGALTFDEAQVTLSLT
>Malsy_01g013440
MENKKKVGSGASHGSSSSSSSSRSLDHLFGPKDSSSSSSSSPSGFFGSIFPPVPSTGVGKERRQDFGDQAGKYGSPSFLDNKGENKTSKASNMYQNEAADPCNLSSSIYYGGQENYSPRTRTTESHQQHTYKKDGGEDDANGNNANSASRGNWWQGSLYY
>Malsy_03g007520
MESNNKYQGNSGSSLTADLFGAKDKESPPKSSTGIFASIFPPPSQVVGRNSSSSELTEYWQKQSSLGNHAWNSKQAISGEGAHYSLPNKDRSSVLQEERAEPCHLSSSIYYGGQEVYSQSPSTRSSGSYPIFKKDGGEDDPNGTNSNSAARGNWWQGSLYY
>Malsy_04g012780
MEGRKQTGSSSSSFTSELFGSKESSASPGIFGAIFAPPSKDLVLGRESVHSEFTGKKLSDEPLHFTPGDQPDGASKESEGESKSISNKDIINSIYRDQRVQQPCHLSSSIYYGGQDIYSYSQSNQSPEYNSTYKKDGTEDDSGSACRGNWWQGSLYY
>Malsy_07g018270
MENNKKVGSGASHGSSSPSARNLDHLFGPKDSSSSSSSSSSSGLFGSLFPPVPSTGAGRERRQDLGDQAGKYGSPSFSDNKGESKTSKASNMYQNEAVEPCNFSSSIYYGSRENYSPKTGTTESHQHHTSKKDGGEDDANGNNANSVSRGNWWQGSLYY
>Malsy_11g007430
MESNNKKPGNSGSSLTADLFGTKESPPKSSTGIFASIFPPPSQVVGRNSSISELTEYWQQQSLRNHARNTKQGTAAISSEGARYSVPNKDRSSVLQEERAEPCYLSSSIYYGGQEVYSQSPRTHASGSYPIFKKDAGEDDPNGTNSNSAARGNWWQGSLYY
>Malsy_12g014150
MEGRKKTGSSSSSFTSELFGSKESSASSGIFGAIFAPSSKDLVFGRESLRSEVTGKKLTDDPLHFKPRDQPDGASKEIEGESKSITNMDIISSIYRDQRVQQPCHFSSSIYYGGQDIYAHPQSTQNPEYNTPYKKDGTEDDSGSASRGNWWQGSLYY
>Maldo_GDDH_01G1141700
MENKKKVGSGASHGSSSSSSSSRSLDHLFGPKDSSSSSSSSPSGFFGSIFPPVPSTGVGKERRQDFGDQAGKYGSPSFSDNKGENKTSKASNMYQNEAADPCNLSSSIYYGGQENYSPRTRTTESHQQHTYKKDGGEDDANGNNANSASRGNWFTLLLTVCSGHLLAGKTLISSKRKQIKMVVLYMVRI
>Maldo_GDDH_03G1083100
MESNNKYQGNSGSSLTADLFGAKDKESPPKSSTGIFASIFPPPSQVVGRNSSSSELTEYWQKQSSLGNHAWNSKQAISGEGAHYSLPNKDRSSVLQEERAEPCHLSSSIYYGGQEVYSQSPSTRSSGSYPIFKKDGGEDDPNGTNSNSAARGNWWQGSLYY
>Maldo_GDDH_04G1139000
MEGRKQTGSSSSSFTSELFGSKESSASPGIFGAIFAPPSKDLVLGRESVHSEFTGKKLSDEPLHFTPGDQPDGASKESEGESKSISNKDIINSIYRDQRVQQPCHLSSSIYYGGQDIYSYSQSNQSPEYNSTYKKDGTEDDSGSACRGNWWQGSLYY
>Maldo_GDDH_06G1121300
MVASGVVSLHMQLVKVHKVTKVYNRERAREGRKKTGSSSSSFTSELFRSKESSASSGIFRAIFAPSSKDLYYSPVFKIIFLKNFDGFFLLFSSIVLLGFDFYLYILLFYCSIGF
>Maldo_GDDH_07G1207300
MENNKKVGSGASHGSSSPSARNLDHLFGPKDSSSSSSSSSSSGLFGSLFPPVPSTGAGRERRQGLGDQAGKYGSPCFSDNKGESKTSKASNMYQNEAVEPCNFSSSIYYGSRENYSPRTGTTESHQHHTSKKDGGEDDANGNNANSVSRGNWWQGMICICGLFTYLRRILYLEILKIP
>Maldo_GDDH_11G1091200
MESNNKKPGNSGSSLTADLFGTKESPPKSSTGIFASIFPPPSQVVGRNSSISELTEYWQQQSLRNHARNTKQAISSEGARYSVPNKDRSSVLQEERAEPCYLSSSIYYGGQEVYSQSPRTHASGSYPIFKKDAGEDDPNGTNSNSAARGNWWQGSLYY
>Maldo_GDDH_12G1154800
MEGRKKTGSSSSSFTSELFGSKESSASSGIFGAIFAPSSKDLVFGRESLRSEVTGKKLTDDPLHFKPRDQPDGASKEIEGESKSITNMDIISSIYRDQRVQQPCHFSSSIYYGGQDIYAHPQSTQNPEYNTPYKKDGTEDDSGSASRGNWWQGSLYY
>Maldo_Gala_01g012590
MENKKKVGSGASHGSSSSSSSSRSLDHLFGPKDSSSSSSSSPSGFFGSIFPPVPSTGVGKERRQDIGDQAGKYGSPSFSDNKGENKTSKASNMYQNEAADPCNLSSSIYYGGQENYSPRTGTTESHQQHTYKKDGGEDDANGNNANSASRGNWWQGSLYY
>Maldo_Gala_03g007120
MESNNKYQGNSGSSLTADLFGAKDKESPPKSSTGIFASIFPSPSQVVGRNSSSSELTEYWQKQSSLGNHAWNSKQAISGEGAHYSLPNKDRSSVLQEERAEPCHLSSSIYYGGQEVYSQSPSTRSSGSYPIFKKDGGEDDPNGTNSNSAARGNWWQGSLYY
>Maldo_Gala_04g012390
MEGRKQTGSSSSSFTSELFGSKESSASPGIFGAIFAPPSKDLVLGRESVHSEFTGKKLSDEPLHFTPGDQPDGASKESEGESKSISNKDIINSIYRDQRVQQPCHLSSSIYYGGQDIYSYSQSNQSPEYNSTYKKDGTEDDSGSACRGNWWQGINYTAFVYWRNLYVLFSTSDVVSSSKLSISAGSLYY
>Maldo_Gala_07g017970
MENNKKVGSGASHGSSSPSARNLDHLFGPKDSSSSSSSSSSSGLFGSLFPPVPSTGAGRERRQGLGDQAGKYGSPCFSDNKGESKTSKASNMYQNEAVEPCNFSSSIYYGSRENYSPRTGTTESHQHHTSKKDGGEDDANGNNANSVSRGNWWQGMICICGLFTYLRRILYLEILKIP
>Maldo_Gala_08g006930
MQTPFTSTTIDEDFQDEDSIFPPVPSTGVGKERGRTLEIKLGENKTSKASNMYQNEAADPCNLSSSIYYGGQENYSPRTGTTESHQQHTSKKDGSEDDTNGNNANKPTTKVKTLLEAEKKKEEARALNAQLHATVSVARVASAIAAMAAATVALSG
>Maldo_Gala_11g007950
MESNNKKPGNSGSSLTADLFGTKESPPKSSTGIFASIFPPPSQVVGRNSSSSELTEYWQQQSLRNHARNTKQGTADSLPNSFRHFLDIFLFSFFNLRLIASAFAFFSNYIAISSEGARYSVPNKDRSSVLQEERAEPCYLSSSIYYGGQEVYSQSPRTHASGSYPIFKKDAGEDDPNGTNSNSAARGNWWQGSLYY
>Maldo_Gala_12g014400
MEGRKKTGSSSSSFTSELFGSKESSASSGIFGAIFAPSSKDLVFGRESLRSEVTGKKLTDDPLHFKPRDQPDGASKEIEGESKSITNMDIISSIYRDQRVQQPCHFSSSIYYGGQDIYAHPQSTQNPEYNTPYKKDGTEDDSGSASRGNWWQGISHTAMGPSIIKGSFAEAYTRQDNIGRK
>Pyrco_DAP_Chr11v0.1_27128.1
MESNNKKPGNSCSSLTADLFGTKESPPKSSTGIFASIFAPPSQVVGRNSSSSELTEYWQQQSLRNHARNTKQAISSEGARYSIPNKDRSSVLQEERAEPCYLSSSIYYGGQEVYSQSPRTHASGSYPIFKKDAGEDDPNGTNSNSAARGNWWQGTDIGDGISSINNLELHCRGDQRMNF
>Pyrco_DAP_Chr12v0.1_30672.1
MEGRKKTGSSSSSFTSELFGSKESSASSGIFGAIFAPSSKDLVFGRESLRSEVTGKKLTDEPLHFKPGDEPVSDSDGYRVVAAADGASKEIEGESKSITNMDIISSIYRDQRVQQPCHFSSSIYYGGQDIYAHPQSTQNPEYITPYKKDGTEDDSGSASRGNWWQGINHTAIVYWRNLVPLLLRAPLPKLILVKVCYL
>Pyrco_DAP_Chr1v0.1_01299.1
MENKKKVGSGASHGSSSSSSSSRSLDHLFGPKDSSSSSSSSPSGFFGSIFPPVPSTGVGKERRQDFGDQAGKYGSPSFLDNKGENKTSKASNMYQNEAADPCNLSSSIYYGGQENYSPRTGTTESHQQHTSKKDGGEDDANGNNANSASRGNWWQGMIYLWA
>Pyrco_DAP_Chr3v0.1_06098.1
MESNNKNQGNSGSSLTDLFGAKDKESPHKSSTGIFASIFPPPSQVVGRNSSSSELTEYWQKQSSLGNHAWNSKQAISGEGAHYSLPNKDRSSVLQEERAEPCHLSSSIYYGGQEVYSQSPSTHASGSYPIFKKDGGEDDPNGINSNSAARGNWWQGTDIGDEISSINNLIYVVE
>Pyrco_DAP_Chr3v0.1_06148.1
MESNNKNQGNSGSSLTADLFGAKDRESPPKSSTGIFASIFPPPSQVVGRNSSSSELTEYWQKQSSLGNHAWNSKQAISGEGAHYSLLNKDRSSVLQEERAEPCHLSSSIYYGGQEVYSQSPSTHASGSYPIFKKDGGEDDPNGINSNSAARGNWWQGTDIGDEISSINNLIYVVE
>Pyrco_DAP_Chr4v0.1_09297.1
MEGRKQTGSSSSSFTSELFGSKESSASSGIFGAIFAPPSKDLVLGRESVRSEFTGKKLSDEPLHFKPGDQPDGYRVVAAADGASKESEGESKSISNKDIINSIYRDQRVQQPCHLSSSIYYGGQDIYSYPQSTQSPEYNSTYKKDGTEDDSGSACRGNWWQGINHTAIVYWRNLYVVFSTSDVVFLPNYPSLQVPSITKCSFAEAYTRQGMLLLKHC
>Pyrco_BP1_006985.1
MENNKKAGSGASHGSSSPSSRNLDHLFGPKDSSSSSSSSSSSGLFGSLFPPVPSTGVGRERRQDFGDQTGKYGSPSFSDNKGESKTTKASNMYQNEAVEPCNFSSSIYYGGRENYSPRTGTTESHQHHTSKKDGGEDDANGNDANSVSRGNWWQGSLYY
>Pyrco_BP1_007101.1
MEGRKKTGSSSSSFTSELFGSKESSASSGIFGAIFAPSSKDLVFGRESLRSEVTGKKLTDEPLHFKPGDEPDGASKEIEGESKSITNMDIISSIYRDQRVQQPCHFSSSIYYGGQDIYAHPQSTQNPEYNTPYKKDGTEDDSGTASRGNWWQGSLYY
>Pyrco_BP1_012414.1
MESNNKKPGNSCSSLTADLFGTKESPPKSSTGIFASIFPPPSQVVGRNSSSSELTEYWQQQSLRNHARNTKQGTAAISSEGARYSIPNKDRSSVLQEERAEPCYLSSSIYYGGQEVYSQSPRTHASGSYPIFKKDAGEDDPNGTNSNSAARGNWWQGSLYY
>Pyrco_BP1_014593.1
MESNNKNQGNSGSSLTADLFGAKDKESPHKSSTGIFASIFPPPSQVVGRNSSSSELTEYWQKQSSLGNHAWNSKQAISGEGAHYSLPNKDRSSVLQEERAEPCHLSSSIYYGGQEVYSQSPSTHASGSYPIFKKDGGEDDPNGINSNSAARGNWWQGSLYY
>Pyrco_BP1_021337.1
MENKKKVGSGASHGSSSSSSSSRSLDHLFGPKDSSSSSSSSPSGFFGSIFPPVPSTGVGKERRQDFGDQAGKYGSPSFLDNKGENKTSKASNMYQNEAADPCNLSSSIYYGGQENYSPRTGTTESHQQHTSKKDGGEDDANGNNANSASRGNWWQAPSTSGNFATFRNGGCNIRPDSKALGFFRKINPNQALKFIKLQLIYNNLARKSVQNGANIDEQRDGDEDDERDDGGESVEAAAGQSPELDLHHVDESQHQEHATGRRTDTRDEHPDPEEGAVDPDENLGGPVVGRAAGDPDGLLEAEGDEAGEEEGAEGVDVEGDEILGDGGTGAAGRWVVVLDEGVFRVGGVPGEADEDGQGEEGVDVDDAVEGRQVDGGAAGHFGIFVRNRSSGG
>Pyrco_BP1_041951.1
MENKKKVGSGASHGSSSSSSSSRSLDHLFGPKDSSSSSSSSPSGFFGSIFPPVPSTGVGKERRQDFGDQAGKYGSPSFLDNKGENKTSKASNMYQNEAADPCNLSSSIYYGGQENYSPRTGTTESHQQHTSKKDGGEDDANGNNANSASRGNWWQGMIYLWA
>Pyrco_BP_DH_01g16200
MENKKKVGSGASHGCSSSSSSSRSLDHLFGPKDSSSSSSSSPSGFFGSIFPPVPSTGVGKERRQDFGDQAGKYGSPSFLDNKGENKTSKASNMYQNEAADPCNLSSSIYYGGQENYSPRTGTPESHQQHTSKKDGGEDDANGNNANSASRGNWWQGSLYY
>Pyrco_BP_DH_03g06610
MESNNKNQGNSGSSLTADLFGAKDKESPHKSSTGIFASIFPPPSQVVGRNSSSSELTEYWQKQSSLGNHAWNSKQAISGEGAHYSLPNKDRSSVLQEERAEPCHLSSSIYYGGQEVYSQSPSTHASGSYPIFKKDGGEDDPNGINSNSAARGNWWQGSLYY
>Pyrco_BP_DH_04g12730
MEGRKQTGSSSSSFTSELFGSKESSASSGIFGAIFAPPSKDLVLGRESVRSEFTGKKLSDEPLHFKPGDQPDGASKESEGESKSISNKDIINSIYRDQRVQQPCHLSSSIYYGGQDIYSYPQSTQSPEYNSTYKKDGTEDDSGSACRGNWWQGSLYY
>Pyrco_BP_DH_11g07580
MESNNKKPGNSCSSLTADLFGTKESPPKSSTGIFASIFPPPSQLIASAFAFFSNYIAISSEGARYSIPNKDRSSVLQEERAEPCYLSSSIYYGGQEVYSQSPRTHASGSYPIKDAGEDDPNGTNSNSAARGNWWQAYELLTCVSAGSLYY
>Pyrco_BP_DH_12g14700
MEGRKKTGSSSSSFTSELFGSKESSASSGIFGAIFAPSSKDLVFGRESLRSEVTGKKLTDEPLHFKPGDEPDGASKEIEGESKSITNMDIISSIYRDQRVQQPCHFSSSIYYGGQDIYAHPQSTQNPEYNTPYKKDGTEDDSGSASRGNWWQGSLYY
>Pruav_sc0000554.1_g150.1.mk
MENKNQVGGGGSSHASSSSSRTLDHLFGPKDSSSSSSSSLFGSIFPPPPSAGLGSSGKYGNPSALDNKSQGFYSSKGESTKGASKDSMIYQNEAMEPCNFSSSIYYGGQENYSPRAGTTTESHQHHLSKKDGGDDDANGNNSNSASRGNWWKGMFTLLLTLSGAFYENSPPFSRG
>Pruav_sc0001794.1_g300.1.mk
MEGRKQVGSSSSFTSELFGSKESSSSSGIFGAIFAPSSKELVLGRESLRSEVTGKKLTDEPLHVKPGEPVGDSNGSEGESQSMPNQDMSSFYQDQRVQQPCHLSSSIYYGGQDIYSHPQSTQSPGFNSMYKKDGTEDDSGSACRGNWWQGMIFSTSVQEVHKLPYWESGLSIIKGSLAEAYTHQDI
>Pruav_sc0002858.1_g040.1.mk
MESAKNQGSAASSLTADLFGVKEPPPKSSTGIFASIFPPPSQVVGRNSSSSELTEYWQKQSLGNHAWNTKQGSPAISSEGARYSLPNKDCSSVLPEERAEPCYLSSSLYYGGQEVYSQSPSTHASGSYPIVSLDKLIINIIHRLLSRKMGEKMILTEAIRTVLPEEIGGKVHSIIRTFPCLAV
>Pyrusco11g019670.2
MESNNKKPGNSCSSLTADLFGTKESPPKSSTGIFASIFPPPSQVVGRNSSSSELTEYWQQQSLRNHARHTKQAISSEGARYSIPNKDRSSVLQEERAEPCYLSSSIYYGGQEVYSQSPRTHASGSYPIVSLDELIT
>Pyrusco12g008100.1
MEGRKKTGSSSSSFTSELFGSKESSASSGIFGAIFAPSSKDLVFGRESLRSEVTGKKLTDEPLHFKPGDQPDGASKEIEGESKSITNMDIISSIYRDQRVQQPCHFSSSIYYGGQDIYAHPQSTQNPEYNTPYKKDGTEDDSGSASRGNWWQGSLYY
>Pyrusco4g008000.1
MEGRKQTGSSSSSFTSELFGSKESSASSGIFGAIFAPSSKDLVLGRESVRSEFTGKKPSDEPLHFKPGDQPDGASKESEGESKSISNKDIINSIYRDQRVQQPCHLSSSIYYGGQDIYSYPQSTQSPEYNSTYKKDGTEDDSGSACRGNWWQGSLYY
>Pyrusco7g009380.1
MGKKGLVGSNSEAHRLLTGSSSSFFTYEFFGSKESFASSGIFGAIFAPSSGVVYCHYSLKEGFLRLLVNKDQENRGEMLDLHSHPSLRGAASGGYAEETYGRLLLE
>Pyrusco7g015690.1
MENNKKAGSGASHGSSSPSSRNLDHLFGPKDSSSSSSSSSSSGLFGSLFPPVPSTGVGRERRQDFGDQTGKYGSPSFSDNKGESKTTKASNMYQNEAVEPCNFSSSIYYGGRENYSPRTGTTESHQHHTSKKDGGEDDANGNDANSVSRGNWWQG
>Pyrbe_001383
MENKKKVGSGASHGSSSSSSSSRSLDHLFGPKDSSSSSSSPSGFFGSIFPPVPSTGVWKEGRQDFGDQAGKYGSPSFLDNKGENKTSKVSNMYQNEAADPCNLSSSIYYGGQENYSPRTGTTESHQQHTSKKDGGEDDANGNNANSASRGNWWQGSLYY
>Pyrbe_006910
MESNNKKPGNSCSSLTADLFGTKESPPKSSTGIFASIFPPPSQVVGRNSSSSELTEYWQQQSLRNHARNTKQGTAAISSEGARYSIPNKDRSSVLQEERAEPCYLSSSIYYGGQEVYSQSPRTHASGSYPIFKKDAGEDDPNGTNSNSAARGNWWQGSLYY
>Pyrbe_006965
MESNNKKPGNSCSSLTADLFGTKESPPKSSTGIFASIFPPPSQVVGRNSSSSELTEYWQQQSLRNHARNTKQARSSEGARYSIPNKDRSSVLQEERAEPCYLSSSIYYGGQEVYSQSPRTHASGSYPIFKKDAGEDDPNGTNSNSAARGNWWQGSLYY
>Pyrbe_011758
MEGRKKTGSSSSSFTSELFGSKESSASSGIFGAIFAPSSKDLVFGRESLRSEVTGKKLTDEPLHFKPGDQPDGASKEIEGESKSITNMDIISSIYRDQRVQQPCHFSSSIYYGGQDIYAHPQSTQNPEYNTPYKKDGTEDDSGSASRGNWWQGSLYY
>Pyrbe_034887
MGSNNKNQGNSSSSLTADLFGAKDKESPPKSSTGIFASIFPPPSQVVGRNSSSSELTEYWQKQSSLGNHAWNSKQAITGEGAHYSLPNKDRSSVLQEERAEPCHLSSSIYYGGQEVYSQSPSTHASGSYPILKKDGGEDDPNGINSNSAARGNWWQGSLYY
>Pyrbe_039367
MEGRKQTGSSSSSFTSELFGSKESSASSGIFGAIFAPSSKDLVLGRESVRSEFTGKKPSDEPLHFKPGDQPDGASKESEGESKSISNKDIINSIYRDQRVQQPCHLSSSIYYGGQDIYSYPQSTQSPEYNSTYKKDGTEDDSGSACRGNWWQGSLYY
>Pyrbe_048589
MFFYLKLRSQIVGSNSEARRLLTGSSSSFFTYEFFGSKESFASSGIFGAIFAPSSGVVYCLIYGQSSVPLEPLFAEGRLPPTACQQRPGKSRGDVGLTFTPEPQRSSFWGIC
>Pyrbe_049584
MENNKKAGSGASHGSSSPSSRNLDHLFGPKDSSSSSSSSSSSGLFGSLFPPVPSTGVGRERRQDFGDQNGKYGSPSFSDNKGESKTTKASNMYQNEVVEPCNFSSSIYYGGRENYSPRTGTTESHQHHTSKKDGGEDDANGNDANSVSRGNWWQGMMYICGLIT
>Pyrpy_N_01g1317.1
MENKKKVGSGASHGSSSSSSSSRSLDHLFGPKDSSSSSSSSPSGFFGSIFPPVPSTGVGKERRQDFGDQAGKYGSPSFLDKKGENKTSKASNMYQNEAADPCNLSSSIYYGGQENYSPRTGTTESHQQHTSKKDGGEDDANGNNANSASRGNWWQGMIYLWA
>Pyrpy_N_03g0789.1
MESNNKNQGNSGSSLTADLFGAKDKESPPKSSTGIFASIFPPPSQVVGRNSSSSELTEYWQKQSSLGNHAWNSKQAISGEGAHYSLPNKDRSSVLQEERAEPCHLSSSIYYGGQEVYSQSPSTHASGSYPIFKKDGGEDDPNGINSNSAARGNWWQGTDIGDEISSSLYY
>Pyrpy_N_04g1133.1
MEGRKQTGSSSSSFTSELFGSKESSASSGIFGAIFAPSSKDLVLGRESVRSEFTGKKPSDEPLHFKPGDQPDGYRVVAAADGASKESEGESKSISNKDIINSIYRDQRVQQPCHLSSSIYYGGQDIYSYPQSTQSPEYNSAYKKDGTEDDSGSACRGNWWQGWMDSL
>Pyrpy_N_07g1499.1
MGEEGYNLFNLSKTMAFKLGVRLVGSNSEARRLLTGSSSSFFTYEFFGSKESFASSGIFGAIFAPSSGVVYCVPLEPLFAEGRLPPTACQQRPGKSRGRCWTYIHTRASEEQLLGDMLRRLMVDCYWNKEH
>Pyrpy_N_07g2175.1
MENNKKAGSGASHGSSSPSSRNLDHLFGPKDSSSSSSSSSSSGLFGSLFPPVPSTGVGRERRQDFGDQNGKYGSPSFSDNKGESKTTKASNMYQNEVVEPCNFSSSIYYGGRENYSPRTGTTESHQHHTSKKDGGEDDANGNDANSVSRGNWWQGMMYICGLIT
>Pyrpy_N_11g0715.1
MESNNKKPGNSCSSLTADLFGTKESPPKSSTGIFASIFPPPSQVVGRNSSSSELTEYWQQQSLRTHARNTKQGTAGLYHLIASAFAFFSNYIAISSEGARYSIPNKDRSSVLQEERAEPCYLSSSIYYGGQEVYSQSPRTHASGSYPIFKKDAGEDDPNGTNLNSAARGNWWQGTDIGDDISSINNLELHCRGDQHMNF
>Pyrpy_N_12g0876.1
MEGRKKTGSSSSSFTSELFGSKESSASSGIFGAIFAPSSKDLYFIFLLIQVFGRESLRSEVTGKKLTDEPLHFKPGDEPVSDSDGYRVVAAADGASKEIEGESKSITNMDIISSIYRDQRVQQPCHFSSSIYYGGQDIYAHPQSTQNPEYNTPYKKEGTEDDSGSASRGNWWQGSLYY
>Rosch_v2.0_Chr1g0368821
MDQNKKQVGTTSHSHGSSSSSSSTNLDHLFGPKDSSSSASSSLFGSIFPPPPSTGPGRERNSGNTTRGSSKGSVHQNNEGVDRPCNFNSSIYYGGQENYDAPKSGSTYESQHHQHNSKKDGGDDDSNGNNSNSTSRGNWWKGSLYY
>Rosch_v2.0_Chr3g0464641
MEGRKPAGSSSSSSTSELLGSKDSSSSSSGIFGAIFAPPLNSPKVLSRESLRSELTRKKITDQPLNFHSAEPGTYYSGKEGEGQSTRKEDMSSYYEDQRVQSPCHLSSSIYYGGQDIYNYPQNSQNTGINSTFKKDGTDDDGTACRGNWWQGSLYY
>Rosch_v2.0_Chr5g0066931
MESVKKQGNSSSSLTAELFGFKESPPKSSTGIFASIFSPPSQVVGRNSSSSELTEYWQKQSLGNQAWSTKQGNQAISSEDARYSLPNKDSSSVLQGERAEPCHLSSSLYYGGQEVYSQSPSTPHASGSYPIFKEKGGEDDPNGSNANSAARGNWWQGSLYY
>Rubch_LG03.4593
MDSKKNSSSSLTAELFGFKESPPKSSTGIFASIFPPPSQVVGRNSSSSELNACWHKQSLGNQAWNTKQAIRSEGACNSLPNKDRSSVLQEERAEPCHLSSSLYYGGQEVYSQSPSTHHASGSYPIYCDLIASAWLTNKRISRKMGEKMIQMEAMRTVLPEEIGGKVRSIIRTLPSLAMNSSSIFQEFMRPWFLSMVNM
>Rubch_LG06.4435
MEGRKPAGSSSSFTSELSGSKDSSSSSGIFGAIFAPPSTSPKVLSRESLRSELARKKLTHEPLNFNSGEPGDNSYGKDVHRSIMVGKTSIIIPRIATTLELTLRSRKMEVTMMAPLAEETGGKGLSIIKDSLSILIQAL
>Rubch_LG07.954
MDQNKKQVGGTSSHSHGSSSSSTMNLDHLFGPKDSSSSASSSSLFGSIFPPPPSTVLDRGEKEIQVFQIIRVILLEATARVPCIKIMKVWIHLATLIRQSTMAAKKTIIFQNPGVLPSPTTTTSTSLKKMGVRMIQMEIIQKVLHEETGGRVHSITNYSARIICVNSPPSGRGGYHSMRLCSIYVN
>Ruboc_03_G19200
MDSKKNSSSSLTAELFGFKESPPKSSTGIFASIFPPPSQVVGRNSSSSELNEYWRKQSLGNQAWNTKQGNQAISSEGARYSLPNKDRSSVLQEERAEPCHLSSSLYYGGQEVYSQSPSTHHASGSYPIFKKDGGEDDPNGSNANSAARGNWWQGIQHDVPESNATLE
>Ruboc_06_G09870
MEGRKPAGSSSSFTSELFGSKDSSSSSGIFGAIFAPPSTSPKVLSRESLRSELARKKLTHEPLNFESGEPGDNSYGKEGESQSTPNKDMSSYYQDQRVQQPCHLSSSIYYGGQDIYNHPQNSHNPGINSVFKKDGSDDDGTACRGNWWQGIIGNRVAAADHC
>Ruboc_07_G07790
MEQNKKQVGGTSNHSHGFSSSTATNLDHLFGPKDSSSSASSSSLFGSIFPPPPSTGPGRERNSGFSDNKSNTTRGSSKGSMYQNNEGVDPPCYFNSSIYYGGQENYNIPKAGSTAESHHHHQHISKKDGGEDDPNGNNSNSASRGNWWKGGYHSMRL
