# Supplementary material for: Transcriptomics of long‐term, low oxygen storage coupled with ethylene signaling interference suggests neofunctionalization of hypoxia response pathways in apple ( Malus domestica )
Source: Plant Direct. 2024 Dec 20;8(12):e70025. doi: 10.1002/pld3.70025 (PMC11660084; doi:10.1002/pld3.70025)
Supplement: Supplementary file 2 — Data S2: Homologs of all 606 hypoxia response genes identified in this study across 42 representative species of land plants). [file PLD3-8-e70025-s004.gz › 01-integratedGeneFamilies_dir/9576.faa]

>gnl_Ambtr_v1.0_evm_27.model.AmTr_v1.0_scaffold00049.184
MMIKSAAISADYLVFRPIGLLFSGSDSSHFKHRGGSKPDFAVSAKRNSKQKLSRNRGKLEQNTIQITQTPLDELDRVPNSISAPIDNPSSQDDFIHKSSHEILVDDKSSLRRPSRDSVLQACVLTSGSIFALGAIIRQISHISSMEGWAVPDTLMDVSFDFEWWHLQLITGSIITVSSCRYFLLKMWPEFAESSEAANQQVLSSLNPLDYAMVAFLPGISEELLFRGALLPLFGLNWKSALVIGSLFGALHLGNGRKLSFAIWASVVGFIYGLGTIMSSSVLVPMASHSLNNLIGATLWRYSSKNKTEM
>gnl_Aquco_v3.1_Aqcoe5G381300.1
MELVSTITTSTFTTHLLQFGIQAISRVGSNCNHLFFQRKKSIFLTNLQKNFGFVVKSFASRNYAKKSTKKGGESHRNRIKESSRISPDEYSEKTDKSSSNEDLNADSNEVLLNDDLNAKKSISSTSRGDVLQACTVTSGLILALGLVIRQVSLFICQHTAIYPASPKVGSYMIVYKTVKFEAWHLEVIIGLVIVISSCRYLLLQTWTDFRESSEAANQQELLFRGALLPLFGLYWNSALVAAAVFGALHLGSGRKYSFAIWATFVGLAYGYATIVTSSIIVPITSHALNNLIGGILWRSMSTTSEKR
>gnl_Arath_TAIR10_AT3G26085.2
MGSIALQSWSRGASTSLHLLFRPVGSNPKLYDARRVQVRFFNVAASWSEQMISYTIVCLFCLLGFKFDVRASSSRKSLKKLKRESQQGKDIGLRNVTDEEVSSPRFEEAQVDSSTSKDSIDVFVAAPRDKVLQACTVTSGLMAALGLIIRKASHVASTEGLLVPDCSIDVPFGFETWHLGLIAGIVVFISSSRFLLLKSWPDFADSSEAANRQILTSLEPLDYLVVAMLPGISEELLFRGALMPLFGTNWNGIVAVGLIFGLLHLGSGRKYSFAVWASIVGIVYGYAAVLSSSLIVPMASHALNNLVGGLLWRYSSKIKSLE
>gnl_Betvu_v1.2_Bv6_133910_ywhk.t1
MGLLTANYWEWRIAYSFLSNKTHINGNPFGLTQLNPEFGGRIVAFAGRKSAKKLKRIKEQQSEVKLESSKISFNDNNGVKDNVPLKNDTINDDFALVNEKSELNSVTNDAPSRGAVLRACTVTSGLIAALGLAIRQVSQVASSGGLPVFDCSEVSFDFQVWHLELIAGLVVLISLSRYTLLKIWPDFAESSEAANRQVLTSLEAYDYLIVAFLPGISEELLFRGGLLPLLGLNWKSALAVAALFGVLHLGSGRKSSFAIWATFVGVAYGYATIVSSNLAVPMASHALNNLAGALLWQQTSRSSKQISS
>gnl_Carpa_v0.4_evm.model.supercontig_86.6
MDFLTTQSWSARRSHASGSAIHLSPVHAYIPNGANFISLFGAREVSPRGGSKLRMRAFATRKAAKKLRRGGQRGGNSSKSPSDENLSEENDSVEERSPLESDDSQNTVAVASRNNVLQACIITSGLIAALGVTIRQLNLKKRGENMGADGDRFEKRLAGWKRALPFEGARLTLIKSILVGFEIWHLELVAGLVVFVTSCRYLLLRTWPEFAESSEVANQQVLTSLEPLDYLLVAFFPGISEELLFRGALLPLFGINWKSVFLVAGIFGILHLGGGRKYSFAVWHAFLVSHSITCLYSGFQLNGFDNYQGIRLCNGVIRSIRGNEKGVFPSSVESFLSTHLNGHALRKDAKPLWEGVVFAGLWATFVGIVYGWATIVSSSIFVAMGSHALNNLLGGILWRYTSKSLK
>gnl_Elagu_v2.0_p5_sc00117.V1.gene253
MIVANTSPRHGTYGTAFVWSHQLFSLQQDKILTRNDNTFDPSVESISGNLNENDLTARPTRGAVLQACIVTSGLILALGAIIRQASHVASMEGWAIFDSYREELLFRGALLPLFGLNWKSALAIGAIFGGLHLGGGRRYSYAIW
>gnl_Eucgr_v2.0_Eucgr.B03232.1
MPLLTLDACWAQAGGTSPTRFIGASVFKGEEFIGLNDATKHFHATCCRACRVSMSRGSVRCSLKRSRYRRPQKSVDLDLKVDQSSSNTNVTDGSSSTVENAPSIDVSSNSSSMNSTTSISSRSTVLQACTVTSGLMVALGAIIREASHVAFMEGLPVIDCTKEISFGFETWHLELVTGLVILISSCRYLLLRTWPDFAESSEAANWQVLTSLEPVDYLVVSFLPGISEELLFRGTLLPLTGNNWTSVLLVAALFGILHLGSGRKFSFAIWATFVGLMYGSATVVSSSIVVPMLSHSLNNLVGGMIWRYSKSESLR
>gnl_Manes_v6.1_Manes.12G018300.1
MPFCTTTCLTTTRSCSWMLTSFCDSPKILPAKSSSLKGNRFCTRTFARQKSVKKLRRDVQSPNRMALKSTRKSLEDENKILSDGSSLESNNNVEVMQNSLNFPSRSAVLQACTVTSGAIAALGILIRQVSHVASVEGLPILDCSTEVSFGTEMWHLELITGLVMLISLCRYFLLKTWPDFAESTEAANQQVLTSLQPLDYVVVSFLPGISEELLFRGALLPLFGMDSKSALLVAVVFGVLHLGGGRKYSFAVWATFVGLAYGYATIVSSSVIVPMASHALNNLVGGILWSSTSKLSKTVE
>gnl_Medtr_Mt4.0v1_Medtr8g089550.1
MAMLYLSHTLNSWSCCSTFAHTTYFTTLPHRSRYNTCSFAKKSKREGPEAFVDLSDDKFVQNDNLLDTSLNPPVENANPIPSRSAVLQACILTSALIAAFGTVIRQVSHVASIEGLPVLDCSTEVSFGFEMWHLELITGIVVLISSSRYLLLKTWPDFAESSKAANRQVLSSLQPLDYIAVAVLPGISEELLFRGAVLPLLGMNWTSIAVAALIFGVLHIGNGRNYSFAIWATFVGLAYGYATVLSSSLAVPMASHAVNNLIGGLLWRYTSKAEMK
>gnl_Mimgu_v2.0_Migut.K00672.1
MDLLTTNCRFNNLHFHPFLGRRDSHICGGHSSLNFSTKLFSGYGDRIQALGGQNQTKKSRRKRGKLQKGDNDLLKKEQISDEYDVVFEDGNKRISSDNSEIFRTSVISPSSRSAVLQACTVTSAFIAALGVLIRQVSHIASEEGLTVVDCSADITFSFELWHLELIMGSVILVSSSRFLLLKIWPDFAESSEAANQQELLFRGALLPLFGVNNWTSIFAIAALFGVLHLGSGRKYSCAIWATLVGLIYGYATVLSTSIVVPMASHALNNLVGGIIWRYSSKYSSKQIG
>gnl_Musac_v1_GSMUA_Achr2T05910_001
MVMLCETACATGHHQSLPSRENNWPGLLDRNCGRSCSPARKLLPANLQIGFGLQFKAFASSRKSEKKLTNDRKISKTTQRKELLSKDFMDMSDEATSGNDTDFSNRIELANNNLGADGSTSYPTRGQVLQACIITSGLLLALGATIRQAAHVASVEGWAVLDSSEVSFGFEMWHLELILGLVLLVSSSRYLLLKTWPDFSQSSEAANQQILGSLEPLDYILVAFLPGISEELLFRGALMPLFGLNWRSALAVAAIFGVLHLGSGRRYSFAIWATFVGFAYGAATLISSSIIVPMASHSLNNLVGGLLWRLTSINPKERDK
>gnl_Nelnu_v1.0_NNU_002981-RA
MEIVATTRCWSRPGITAGFHIPPGSSILSGTKVTGIFPARKIAPSNLYTGFGDNIKAFANNNSVKKLRRNRGTGSGATLQTKKKPSDEDNGSAGVSQDDFIRDRGSSGDTFPPKVTKSITSRSVVLRACAITSGLILALGVAIRQVSHIASLEGWPILDCSTEVSFDFEMWHLELIAGLVVLISSCRYLLLKTWADFAESSEAANQQVCGNVKLLQASSFVFQVLSGLQPLDFMVVAFLPGVSEELLFRGALLPLFGFSLKSALAVAVIFGLLHLNGGRRYPFAMWATFVGFAYGYSAIVSSSIIVPMASHALNNLIGGILWRYTSTSEEMD
>gnl_Orysa_v7.0_LOC_Os05g22930.1
MAAMLAPAALPPRGLQSWKCGVAVVATWKRLHSGRRNAVRIFAAKSNERRRKSQSISQGPTFISEEASSSGSGENPTTSLEVNANDVTTDEKFTVAPRNAVLQACTLTSSLLLAGGLVLREASHFASLNGWPVADPMNLSFNFETWHLELIAGLVIIISSSRYILLQTWPDFRYSSETANRQILTSLETFDYIVVACLPGISEEVLFRGALMPIFGLNWISAFVTSAIFGILHLGNGRKYSFAIWATFVGVAYGLATIASSSIIVPMASHSINNIIGGLIWRFTNNTERE
>gnl_Phavu_v2.1_Phvul.002G257900.1
MATLSLTLLNCASTVENPHTTFSSSFSTLARRSRYSTCSFAKKSLRKSRRDGPEASGDILDDKIVQNDNLDTSFSPAAKNSNPLPSRSAVLQACIITSGLIGALGLVIRQVSHVASVEGLPVLDCSTEVSFGFELWHLELIIGLVVLISSCRYLLLKTWPNFADSSEAANKQVLSSLQPLDYVVVAFLPGISEELLFRGAILPLLGTNWNSIGIAALIFGVLHLGNGRKFSFAIWATFVGLAYGYATILSSSIMVPMASHAVNNLIGGLLWRYTSNTPNQELNE
>gnl_Phypa_v3.3_Pp3c24_16920V3.1
MEMGARFVCLATPPRCGLCFGALSPGAATTGIPFTASPFSQGDCLKMDESLSGKKIASSYRSSKVRPFLGTSLWKLLPQDSFVSRRPPLINAAKQSGNQGKNSKTPPSADKLDDEKLTESSRLEGQAVEEKVNKKNSDIKTAPAAREEVLKACVNTSAALAIAGIAIRQGTHWAAEANWSVPDCYLGMTYNFQAWHLGVTLGTVTLIASLRQILLSTWPEFSQSSRQSNKQVLSSLELNDYLLVSFLPGISEELLFRGAILPLIGVDWRGVVFSGLVFGILHISGGRNAAFAAWASFVGCVYGLAAIITNDLAVPMVAHSVANLVAAYVWRIESNNDTKI
>gnl_Poptr_v3.0_Potri.008G181400.1
MALLTNTSANIYSVTNHVSWSNSTFMGGKFTALYLIDSCQFLQLPAKSPSGDKFRTRTFARRKSVKKWTRDERSQNGIALESTEKGLEEERVVLSDKSSLEDNSVEPVQSTLNNIASRSDVLQACTVTSGLIAALELFSFVDLVSHVASMEGLPILDCSTEVSFGIEMWHLELITGLVILISSCRYLLLKTWPDFAESTEAANQQVLTSLQPLDYLVVSFLPGVTEELLFRGALLPLFGMDWKSVLLAATIFGVLHLGNGRKYSFAIWATFVGFVYGYATIVSSSLVVPMASHALNNLAGGLLWRNTSKPAK
>gnl_Prupe_v2.1_Prupe.1G238700.1
MGLLAVNFWRSTVNNAAFTTPLSWGSSIFISGNLIGLYDAQKVLPAKLCSGVSISPRAFASRNSVKKLRRDGEARKRVADKSTASEDDYVQIDKKVDPSDNLAAEELVVFPPRGAVLQACTVTSGLIAALGIIIRQASHVASIEGLPVFDCSLDISFDFEVWYLELITGLVIVISLCRYLLLKTWPDFAESSEAANQQVLSSLQPLDYIIVAFLPGISEELLFRGALLPLFGSNWRSALAVAIIFGVLHLGSGRKYSFAIWATFVGLVYGYATIVSSSLIVPMAAHAVNNLVGGISWRYRSGSPRRL
>gnl_Selmo_v1.0_447931
MATVTLLLHFVPSSRTSITASRNRQRSNKVSGDKPAQEKLSIPAPSEARESPIASKATAAPAKREAVLKACFLTSAGLAAAGLALRQASHSLEFLSRDCTSLLGYEFHPWHFGATIGLVAFISALRLGLLATWPDFAQSTKTANERVLSSLGTWDCAAVAFSSGVGEELLFRGALLPLVGMDAKGVFVSGIVFGALHVTGGRNIAFATWASFVGLLYGFAAVWTSDLCVPMLAHSSANLVAALYWKDGIASPIKSTASPRQRGKGGSFSCHGSTRTDWNFSNALEGKFLYSKLSSKIPACTHGVKPGNGHTFTQNSKLSEKPPPSQSGTHL
>gnl_Solly_v2.4_Solyc05g014190.2.1
MLSDDVNPDYVVDNKNASPLDTSEAGTSVPMIPSRGSVLKACIITSGLIGLLGVVIREGSHVASTGGLPIVDCSVEIPLTFQMWHLELITGLVILVSSCRYLLLKTWPDFAESSEAANSQVLSSLEPLDYLVVSLLPGISEEVLFRGALLPLFGIHWQSVVATASIFGILHLGSGRRYSFAGHICWDSVWLCYNFIINCCGANGCSCCK
>gnl_Sorbi_v3.1_Sobic.008G033000.1
MALAVGALSCRRPFPFKGWELQSPVATWKHMQSGRLTEVITFAVKNTKRKRRSFQNESEDSLLVSEEASSGSGGSASTSVKVNSEDAASDDQISGAPRSAVLQACTLTSGLLVAGGLLLRQASHLAALNGWPITDPSDVSFNFETWHLELIAGLVIVISSSRYILLQTWSDFRDSSEAANRQILTSLEPLDYIVVACLPGISEELLFRGAMMPILGLNWISALIIGTIFGVLHLGNGRKYSFAIWATFVGFAYGIGTIASSSTIVPMASHSINNIIGGLLWRYTKNSQK
>gnl_Spipo_v2_Spipo4G0034600
MDSAGRKDNTVYPVTVAHLINLQSRNDASSQISLQFFYPIYEIFSYHRSFLAPILKIWDLELIALLVVLVSVSRYILLKTWPSFAESSEAANEQVLSSLKPADYLVVACLPGISEELLFRGGLLPLFGVNWTSALVVGAIFGCLHLGGGRRYSFAAWATFVGFVYGMAAVASSSIVVPMASHSLNNLVGGLLWYLSSSSAGRLFSKTKSGVPTVNERG
>gnl_Theca_v1.1_Thecc1EG010690t1
MGLLTINCGKLVGYYGAKELSPLKCISGTKFSVRAFASRKSMKKLRREGQLRKSVTLRTKETLPDDSSVPADTSPSKDDNVNDGNSLYSFDNSAPQNSISMPSRSNVLQACTITSGLIAALGLIIRQVSHAGSMEGLPILDCSMEVSFGFQMWHLELITALVILISSFRYVLLKTLPNFAESSEAANQQVLSSLQPYDYLVVAFLPGMSEELLFRGALLPIFGFDWKSVIVVATLFGVLHLGNGRKYSFAVWATFVGIVYGYATIISSSLIVPMASHALNNLVGGVFWRYTSKSVE
>gnl_Vitvi_Genoscope.12X_GSVIVT01010294001
MPCMRSCLSLMTCWEASKYDDADYRDYNGVVIIPLVMGLLPANCHVNGIGTHSPWPISAFMGRKLIGLHDKQKILPTKFFCGLGGKIRAFASRNSVKKLRKDRQARKNLTLQTNKIAPNEDNGLEDRFPSEDDSVPDNKKVSPIDNLAAQGSITIPSRGAVLQACTVTSGLIAALGIIIRQVSHTASIEGLPILDCSMEVSFGFEMWHLELIAGLVIMVSSCRFLLLKTWPDFAESSEAANQQVLSSLQPLDYMVVAFLPGISEELLFRGALLPLFGVNWKSVFVVAAIFGVLHLGGGRKYSFAIWATFVGVLYGYATIASSNLIVPMASHAINNLIGGISWRYTSKSLE
>FraveV4A2_4g24960.t1
MCSLMLNNASATSLTWGSSIFTCGKCIGFYDVQRCLPAKSCSGVAFRPRAFASRNSVKKLRRERLASERVADKTTASSENVQNVDKVELSDDSAAEKGVNIPSRGAVLQACTVTSGLIAALGILIRQASHVASIEGLPVIDCSLEVSFEFETWHLQLIAGLVILISSSRYLLLKTWPEFAESSKAANQQVLTSLQPLDFIIVSFLPGFSEELLFRGALQPLFGSNLSSALVVALVFGALHLGSGRKYSFAVWASLVGFVYGYATIASSSLVVPMVSHAMNNLVGGILWQYRSDSSRQISDSN
>Malba_027519
SIKFEPFCSGGKFDVHKVLPPKLCSGVAISPRAFASQNSVKKLRRDGQARKKVADKSIASEDDCVKNDENVESSVNLAAEELVAFPSRGAVLQACTVTSGLIAALGIIIRQASHVAKIEGLPVFDCSLEVPFDFEVWHLQLISGLVILISLSRYLLLKTWPDFAESSEAANQQVLTSLQPLDYIIVAFLPGVSEELLFRGALLPLFGSNWRSALVVAIIFGVLHLGSGRKYSFAVWATFVGLVYGYATVVSSSLIVPMASHAVNNLVGGMLWRYQSDSSRKI
>Malsi_13g009420
CFGSIKFEPFWSGEKFDVHKVLPPDLCSRVAISPRAFASRNSVKKLRRDGQARKRVADKSIASEDDSVKNDKKVESSDNLAAEEFLVFPSRGAVLRACTVTSGLIAALGIIIRQASHVASVEGLPVLDCSLEFQEHNSFLPSHPVDFEVWHLELISGLVILISLSRYLLLKTWPDFAESSKELLFRGALLPLFGSNWRSALIVAIIFGVLHLGSGRKATFVGLVYGYATIVSSSLIVPMASHAVNNFVGGMLWRYRSDSSRKI
>Malsi_16g009930
MGSLSVISLSWGSSIFIGGKFDVHKALPPKLCSGVAISPRAFASQNSVKKLRRDGQARKKVADKSIASEDDCVKNDENVESSVNLAAEELVAFPSRGAVLQACTASHVAKIEGLPVFDCSLEFQEHNSFPPSGPVDFEVWHLQLISGLVILISLSRYLLLKTWPDFAESSEAANQQVLTSLQPLDYIIVAFLPGVSEELLFRGALLPLFGSNWRSALVVAIIFGVLHLGSGRKATFVGLVYGYATVVSSSLIVPMASHAVNNLVGGMLWRYRSDSSRKL
>Malsy_13g008430
EPSFGLDSGLKLANGFALCEPIELGSSIFICYLAFCVGVYDYASCFGSIKFEPFWSGGKFDVHKVLPPDLCSRVAISPRAFASRNSVKKLRRDGQARKRVADKSIASEDDSVKNDKKVESSDNLAAEEFLVFPSRGAVLRACTATSGLIAALGIIIRQASHVASVEGLPVLDCSSEVSFDFEVWHLELISGLVILISLSRYLLLKTWPDFAESSEALTSLQPLDYIIVAFLPGVSEELLFRGALLPLFGSNWRSALIVAIIFGVLRLGSGRKYSFAVWATFVGLVYGYATIVSDQIHHGRYEKTATVTLTRKCT
>Malsy_16g008170
MGSLSVISLSWGSSIFIGGKFDVHKALPPKLCSGVAISPRAFASQNSVKKLRRDGQARKKVADKSIASEDDCVKNDENVESSVNLAAEELVAFPSRGAVLQACTVTSGLIAALGIIIRQASHVAKIEGLPVFDCSLEVPFDFEVWHLQLISGLVILISLSRYLLLKTWPDFAESSEAANQQVLTSLQPLDYIIVAFLPGVSEELLFRGALLPLFGSNWRSALVVAIIFGVLHLGSGRKYSFAVWATFVGLVYGYATVVSSSLIVPMASHAVNNLVGGMLWRYRSDSSRKL
>Maldo_GDDH_13G1107700
MTMLLALRVAISPRAFASRNSVKKLRRDGQARKRVADKSIASEDDSVKNDKKVESSDNLAAEEFLVFPSRGAVLRACTVTSGLIAALGIIIRQASHVASVEGLPVLDCSLELISGLVILISLSRYLLLKTWPDFAESSKELLFRGALLPLFGSNWRSALIVAIIFGVLHLGSGRKYSFAVWATFVGLVYGYATIVSSSLIVPMASHAVNNFVGGMLWRYRSDSSRKI
>Maldo_GDDH_16G1107600
MGSLSVISLSWGSSIFIGGKFDVHKALPPKLCSGVAISPRAFASQNSVKKLRRDGQARKKVADKSIASEDDCVKNDENVESSVNLAAEELVAFPSRGAVLQACTVTSGLIAALGIIIRQASHVAKIEGLPVFDCSLEVPFDFEVWHLQLISGLVILISLSRYLLLKTWPDFAESSEAANQQVLTSLQPLDYIIVAFLPGVSEELLFRGALLPLFGSNWRSALVVAIIFGVLHLGSGRKYSFAVWATFVGLVYGYATVVSSSLIVPMASHAVNNLVGGMLWRYRSDSSRKL
>Maldo_Gala_13g009150
MLYQLKDCQSLTAHWKYHLISGLVILISLSRYLLLKTWPDFAESSKVSTFFYSASLTQSVSCNLGHYIIVAFLPGVSEELLFRGALLPLFGSNWRSALIVAIIFGVLHLGSGRKYSFAVWATFVGLVYGYATIVSSSLIVPMASHAVNNFVGGMLWRYRSDSSRKI
>Pyrco_BP_DH_16g09180
MGSLSVIPLSWGSSIFVGGKFDVHKVLPPKLCSGVAISPRAFASQNSVKKLRRDGQARKKVADKSIASEDDCVKNDENVESCVNLAAEEPVAFPSRGAVLQACTVTSGLIAALGIIIRQASHVASMEGLPVFDCSLEVPFDFEVWHLQLISGLVILISLSRYLLLKTWPDFAESSEAANQQVLTSLQPFDYIIVAFLPGVSEEILFRGALLPLFGSNWRSALVVAIIFGVLHLGSGRKYSFAVWATFVGLVYGYATVVSSSLIVPMASHAVNNLVGGMLWRYRSDSSRKI
>Rosch_v2.0_Chr4g0432001
MGWLTVNNASTTSLNWGNSIFTCGKCIGLYDVQKCLPAKSCSGVAFSPRAFASRNSLKKLRRERLASERVADKTTASSENVQNDNKVELSDDSAAEKGVNIPSRGAVLQACTVTSGLIAALGILIRQASHVASVEGLPVLDCSLEVSFDFEVWHLQLIAGLVILISSSRYILLKTWPEFAESSNAANQQVLTSLQPLDFIIVAFLPGVSEELLFRGALQPLFGSNLSSAVVVALVFGVLHLGSGRKYSFAVWASLVGFVYGYAAIASSSLVVPMVSHAVNNLVGGILWQYSSDSSGEISD
>Rubch_LG04.1109
MGLLTVNNASTTSLTWGNSIFICGKSIGLYDEQKSLPANSFSRVTISPRAFASRNSVKKLRREKQASERVADKGSGTSSEYVQNDNKEEPGDISAAEKVVNIPSRGTVLQACTVTSGLIAALGILIRQASHAASIEGLPVLDCSLEVPFDFEMWHLQLITGLVVLISSCRYLLLKTWPDFAESSEVANKQVLTSLQPLDYMIVAFLPGVSEELLFRGALQPLFGSNWSSALVVALIFGVLHLGSGRKYSFAIWATLVGFVYGYATIASSSLVVPMVSHAVNNLVAGILWRYRSDSSGEI
