# Supplementary material for: Transcriptomics of long‐term, low oxygen storage coupled with ethylene signaling interference suggests neofunctionalization of hypoxia response pathways in apple ( Malus domestica )
Source: Plant Direct. 2024 Dec 20;8(12):e70025. doi: 10.1002/pld3.70025 (PMC11660084; doi:10.1002/pld3.70025)
Supplement: Supplementary file 2 — Data S2: Homologs of all 606 hypoxia response genes identified in this study across 42 representative species of land plants). [file PLD3-8-e70025-s004.gz › 01-integratedGeneFamilies_dir/2351.faa]

>gnl_Ambtr_v1.0_evm_27.model.AmTr_v1.0_scaffold00002.603
MSDEKKPGASTWVGGVFERGIYAVQTLRIESIPSNPVSPPKPLLITAPTASGEYPLFLFLHGYLLYNSFYSHLLCHLASHGFIVIAPQLYTVAGADCTAEINSVAAISNWFPTGLPNALPKNLTPDLSKLAISGHSRGAKTAFALALGISTTTTLKYSALLAIDPVDGPAPGQQSTPPVLTHEPNSLVTQMPVLVVGSGLGHLKKNPLFPPCAPNGVNHADFFRECQPPAWYFVPSDYGHLDMLDDQTDGIRGRATYCLCKNGATRQPMRRFVGGVMVAFARGYLQGHFGDLRALIEDPGTSPVKLEVAQFLSQ
>gnl_Ambtr_v1.0_evm_27.model.AmTr_v1.0_scaffold00002.609
MAETSVKASKNAGVGEVGSKLSWNSVFDMGRYPVKRIDVEESRNRASPPRPLMIVAPTEEGEYPVIIFFHGFILCNSYYNQLLSHVASHGFIAVAPQVNLYINFANSSKF
>gnl_Aquco_v3.1_Aqcoe2G352400.1
MSSSTTSVDIFELGKYTVLLLQIESKTCASKMTTSLPPPKPLLIATPSEEGQFPVLIFLHGFLLFNKFYSQLIQHIASHGFIVIAPQLYKVAGPDTTDEIKSAALVIDWLSNGLHSVLPPLVQPNLSKLGIGGHSRGGKVAFALALGHIKTSLKYSVLLGIDPVDGMGQGNQTPPPVLTYTPRSFDFNMPVLVIGSGLGETKKNSLFPPCAPKGVNHENFYSECCSPACYFVVKDYGHMDMLDDDTGGVRGKATYCTCSNGKAREPMRTFVGGIMVAFMKAYMENDSRDLMAIKERQGMPLIELQSVEFRL
>gnl_Aquco_v3.1_Aqcoe5G048500.1
MAEALLVKPDVKVKLSPNTASVFEAGLFGASQQTLETSHPSSPPKQLLIISPEAKDEYPVIVFLHGFALSNSYYTDLLKHIASHGYIAVAPQLYTLTPTPPCWGYKEINSTAEVTDWLPKGLQSVLPEKVEADLLNLVLMGHSRGGKTAFSLAVDHGKTSLKFKALIGIDPVAGTSAGGQVKPDILTNHPHSLNVGYPVMVIGTGLGDVKLNFLAPECATKGLNHKNFYYESKPPCYYFVTKDYGHMDMLDDNLSIVGTVASCVCKSGKDSKDLLRRCVGGLVVAFLGNYLYILLNPNNVAPVTLDPVEYQIS
>gnl_Aquco_v3.1_Aqcoe5G048400.1
MAATLLVKPDINDVKLASKSSTPSTTSVFEEGLFDLSPQLRLRPTIHQSRPPKELLILSPKAKGKYPVIIFLHGFSLSNSYYTDLLKHIASHGYIIVAPQLYNVMPVPAWSGDGEIKSTAAVTDWLPKGLQSVLSENNGKAEMSEKKKKPLIRRCRGSNPGHPRDRREYLPLYYNDIFVYVRHLI
>gnl_Arath_TAIR10_AT1G19670.1
MAAIEDSPTFSSVVTPAAFEIGSLPTTEIPVDPVENDSTAPPKPVRITCPTVAGTYPVVLFFHGFYLRNYFYSDVLNHIASHGYILVAPQLCKLLPPGGQVEVDDAGSVINWASENLKAHLPTSVNANGKYTSLVGHSRGGKTAFAVALGHAATLDPSITFSALIGIDPVAGTNKYIRTDPHILTYKPESFELDIPVAVVGTGLGPKWNNVMPPCAPTDLNHEEFYKECKATKAHFVAADYGHMDMLDDDLPGFVGFMAGCMCKNGQRKKSEMRSFVGGIVVAFLKYSLWGEKAEIRLIVKDPSVSPAKLDPSPELEEASGIFV
>gnl_Arath_TAIR10_AT5G43860.1
MSSSSSRNAFEDGKYKSNLLTLDSSSRCCKITPSSRASPSPPKQLLVATPVEEGDYPVVMLLHGYLLYNSFYSQLMLHVSSHGFILIAPQLYSIAGPDTMDEIKSTAEIMDWLSVGLNHFLPAQVTPNLSKFALSGHSRGGKTAFAVALKKFGYSSNLKISTLIGIDPVDGTGKGKQTPPPVLAYLPNSFDLDKTPILVIGSGLGETARNPLFPPCAPPGVNHREFFRECQGPAWHFVAKDYGHLDMLDDDTKGIRGKSSYCLCKNGEERRPMRRFVGGLVVSFLKAYLEGDDRELVKIKDGCHEDVPVEIQEFEVIM
>gnl_Betvu_v1.2_Bv2_033410_dwod.t1
MGSLWVSISIIMILMLTILDYSEAEFSTTTPSFLQESISQYDNSHVSEKLTVFETGKHQVTNPILVRKSQYSTPEPLLIISPKEAGSYPVLFFIHGTLISNQDYSHLFKHVASHGFIVVAPLLFRPLVIFPPSQADEIEMAASMINWLPSKLHEVLRDRVNAKVSADLQKVAISGHSRGGKSAFALALGMSKTKLNFNISALIGVDPVAGPDNHSQTEPHVLTYIDNSFDLSIPCTVIGTGLGSKRNRLIPPCAPSNVSHQQFFNELKQGSHFVIEKYGHMQMLNDFLTDPVAVSMSVMCTSGFGPKTTMRRTLGGIMVAFLDAYFRDEKQQFFTLMANPSLAPTKLSVEKKGKFRFAPTNAQQL
>gnl_Betvu_v1.2_Bv5_124060_sejy.t1
MSSPSSSTNDTTSNFITIFDNGTYSTVLLNIKAEDFSSDSKTTSPSKPLIIATPSCSEGGEFPVLLMLHGYILYNHFYSQLIKHIASHGFVVIAPQLYTIAGADSSDEIKDTAAIIDWASKSLKNVLPSNVRPNLDKLALSGHSRGGKVAFALALKKVTTSPLKISALIGIDPVDGMGKKNQTPPPVLTHLPQSFKLDGMPVLVIGSGFGAIKKNPLFPPCAPEGVNHENFYNESQNPAWYFLVKDYGHLDMLDDCTKGVRGVSTYCLCKNGQSREPMRKFVGGVIVAFLNAYLKADESMLVSIRDGEETIPVKFDKVDVRL
>gnl_Carpa_v0.4_evm.model.supercontig_44.117
MAFASSSSAISSVANVFRDGSYTTMLQTVDQSSTSTIYPSPPPKPLLIALPCVAGEFPVLILLHGYLLYNSFYSQLMQHVASHGFIVLAPQLYEMAGPDSTDEIKSTAAITNWLSEGLQGFLPANVRPNLSKLGLAGHSRGGKTAFGLALRKAATKLKFSALIGIDPVDGMDKGKQTPPPVLTYIPHSFDLDMGVMVIGSGLGEVKRNPLFPPCAPKGVNHEDFFNECRKPACYFVVKNYGHLDMLDDETKGIRGKATYCLCKNGKCREPMRSFVGGIVVAFLKAYLGGDSSHLMAVRDGHEAAPVELQTVQFLE
>gnl_Elagu_v2.0_p5_sc00074.V1.gene15
MSHAGQVFEHGNYTAKLISLEPEPTGSSLTSPSPPPKPLLIATPCEGGIYPVLVFLHGYLLYNSFYSQLFQHVASHGFIVVAPQNIGLPRDGTSHMKDDTNENLAHELYQVAGPDSEDEIKTTAIIIDWLTTGLHHLLPVQVQPNLCKLGLAGHSRGGKVAFALALGHAKTTLKFSALIGIDPVDGMDKGKQTHPPILTYVPHSFNLNMAVLVIGSGLGELKRNPFFPPCAPKGVSHQEFFDECCPPAYHFVAKDYGHLDMLDDETKGLRGKSTYCLCKNGKARKPMRMFVGGVMVAFMKAYLEGETQILVALKDNPEIAPITPLAWDPQKIPWWNKIRWAATVGSPMAQDPLHLSTRKYQLHPLSQGSFISSHLTFTLYESQRNMETSTARTAPGTSAATIPGPTSRRRGTGRSSQCGHFST
>gnl_Elagu_v2.0_p5_sc00197.V1.gene153
MASEIINKPSATAVSVFDYGKLYVDTIPVKQGDESSPPKDILVVSPKVAGTYTVVLFIQGYLLSNTYYTQLLQHVASHGFIVVAPQSIVLSPYSEEDITSAAAVTNWLPAGLQSVLPTGVEPNLDKLALAGHSRGGHAAFSLALGHAETKLKFSLLMGIDPVAGPSKCCQIPPKILTYKPSSFELEIPVLVMGTGLGSEQKNILFPPCAPDGVNHKEFYNECKPPCYHIVVTDYGHLDMLNDTAPKITKCVCKNGTNCREIMRKTTGGIMTAFLKAYLLDLEGDLKAIVDDPQFAPTKLYPVSYRLE
>gnl_Eucgr_v2.0_Eucgr.L03228.1
LYTCAASDSTDDINSAAATTNWLSQGLAAVLPSQVSANLAKLVLAGHSRGGKGAFALALGKSSTPLALSFSALLGIDPVDGAASCCCKFQTKPPVLTKVAQSFDLNMPVMVVGSGLGEDKKYKVFPACAPKGLNHAAFFEECRSPAWHFVAKDYGHMDMLDDDTKGIRGVVSYCMCENGSSREPMRRFVGGAAVAFLRAYVGGDDGDLMALQDTPDIAPVQITVEARL
>gnl_Eucgr_v2.0_Eucgr.B01023.1
MPPSCFPTTASDVFEIGKYKAELRRVEASATSPAATASCATADRPPKPLLIAFPADAPGEFPVLVFLHGYLLYNSFYSQLIRHVSSHGFVVVAPQLYTVAGPDTTDEINSAAATTNWLPRGLAGLLPPQVRPNLAKLAVAGHSRGGKAAFALALGKSATPLALPFSALLGIDPVDGMDKGKQTPPPVLTYAPRSFDLGMPVVVVGSGLGEVRKNPLFPACAPRGVNHADFFAECRPPACYFVAEKYGHLDMLDDETEGLRGKATTRP
>gnl_Eucgr_v2.0_Eucgr.B01021.1
MAASTATTDVFLSGKYKTVLISVDTSSSGLVNPPPKPLLIGSPAEVAGEFPVMVLLHGYMMETSFYSQLIQHVSSHGYIMVAPQLYTCAASDSTDDINAAAATTNWLSQGLAAVLPSQVSANLAKLVLAGHSRGGKGAFALALGKSSTPLALSFSALLGIDPVDGTASCCCKFQTKPPVLTKVAQSFDLNMPVMVVGSGLGEDKKYKVFPACAPKGLNHAAFFEECRSPAWHFVAKDYGHMDMLDDDTKGIRGVVSYCMCENGSSREPMRRFVGGAAVAFLRAYVGGDDGDLMALQDTPDIAPVQITVEARL
>gnl_Eucgr_v2.0_Eucgr.B01022.1
MAASTTTSDVFLSGKYKTVLIDTSSSGLANPPPKPLLIGSPAEVAGEFPVMVLLHGYLMENSFYSQLIQHISSHGYIMVAPQLYKCAGCDSTDDINAAAETTNWLSQGLAAALPPQVSANLAKLVLAGHSRGGKDAFALALGKSWTPLTLSFSALLGIDPVEGLALCCCKFQTKPPVLTEGPQSFDLNMPVMVVGSGLGEDKKYNVLPACAPKGLNHVKFYEKCRSPAWHFVAKDYGHMDMVDDVTNGRGVVLTCTCESGSSREPMRRFVGGAAVAFLRAYLGGDDRDLMALQDTPDIAPVQITVEARL
>gnl_Manes_v6.1_Manes.01G204500.1
MAKLLAITLLLTLLASLLKAESDSGTVGSFQKGKFSTTYYQVEESDPTSPPKPLLIVTPIIQGTYPVVLFLHGTCLSNSFYTDLLQHVSSHGYIVVAPQLYSCLINGVIPVLPISGPAELELAAQVSNWSPSGLQIVLPENVNGDLNKLSVSGHSRGGKTAFALALGYANTPLEVKISALAGIDPVEGARENSPTQPRILTYVPRSLNISIPVTVIGTGLGNQPVCWLVCPACAPDKMNHQEFFNECKAPAGHFVTADYGHMDMLNDNIDVVGRLTSSLCKSSMKPKEPMRRTVGGIVVAFLKAYFEGESRDYMSIVQAPSVAPVKLAPVQFTEE
>gnl_Manes_v6.1_Manes.03G173700.1
MSCSAAATGVFETGNYTTVLQKVESVTCSTKSSVVVPPPKPLLIATPCEAGEFPLLIFLHGYLLYNSFYSLLIQHVASHGFIVIAPQLYTVAGADSSDEIKSTATITDWLPKGLQQVLPLHVQPKLSKIGLAGHSRGGKTAFALALQKAATTLRFSAVIGVDPVDGMDKGKQTPPPVLTYVPHSFDLDMAAMVIGSGLGEIRRNPLFPPCAPKGVNHEDFFRECQKPACYFVVKDFGHLDMLDDETRGIRGKATYCLCMNGKSREPMRRFVGGIMVAFMKAYLGSDNSDLMAIRDGQTGPVELQTSEFWI
>gnl_Medtr_Mt4.0v1_Medtr1g041390.1
MCSSVSNVFETGNYTTKLLRVDSCSHAQNVPPPKSLLIATPIEGGEFPLLLFLHGYLLLNSFYSQLIQHVASHGFIVIAPQLYTVAGPDITEEIYSVAAITNWLSKGLSKILPLNIKPNFHKLALGGHSRGGKTSFAVALRKLNMTTDLKFSAIIGVDPVDGMDKGKQTSPPILTYVPHSFDYDMATLVIGSGLGDVKKNPLFPPCAPKGVNHEDFFSECEKPSWYFVAKDYGHVDMLDDDTKGVRGKVSYCLCKNGESRKPMRMFVGGVMVAFLKAYLHGDNVDLLAIRDKNLSVPIEMKFDYFV
>gnl_Medtr_Mt4.0v1_Medtr1g041385.1
MSSFVTNVFETGKYTTQLQMVGSGSYTQYVPPPRSLLIATPIEGGEFPLLLFLHAYLLYNSFYSQLIQHVASHGFIVIAPQLYIVTGPDIYDDIYSVAAITSWLSEGLNKFLPPNITPNFNKLALGGHSRGGKTSFAIALRKLNITIDLKFSAILGIDPVDGLGEGIQTSPPILTYVPHSFDFDMPTLVIGSSLGDVRKNLLFPPCAPKGINHEDFFSECEKPSWYFLAKDYGHFDMLDDYTPGFRGKLTYCLCKNGESRKPMRTFVGGVMVAFLKAYLYGDNVDLLAIREGKVRVPIAIKSDDFI
>gnl_Medtr_Mt4.0v1_Medtr6g082500.1
MALRDKPVLSTTIGTDVFESGNIKWKQFNVDTSPKPLLVFTPTVEGTYPVILFYHGFAIWNSYYHKLLGHITSHGFIVVAPQLFTIGLPMPGPCEVKFAGKVANWITKGLQPKLKENTKENVVAKLDNLVLAGHSKGGKTAFAVALGHAETNLKFSALIGIDPVAGPSKCKITRTLPHILTGQAQSFDLNMPVIVIGTGLGPEPSNCSPLPCAPDGVNHEEFFYECKPPCAHFVVKDYGHMDMLDDETHDIRGSLLKCLCKNGTGPKDLMIRTLGGLVVSFLKAYLYNQPEDFEVILEDPNLAPAKLEEPVFYP
>gnl_Mimgu_v2.0_Migut.O00579.1
MTTSAAEIATASSDVFETGNYEVTDINVGSGDATKPPTDLFIVSPVTKGTYPVLLFCHGFYIPNTCYTTLLHHIASHGYIVVAPKFYGLIIISIAKGVNKASLVTEWLSTGLSSVLPENVNGDLENLALSGHSRGGKTAFALALASTAPPQKFKAVIGIDPVAGSGPSMRSAPKILEYIPRSFGITTPVAVVGTGYGNQRLGLIPPFAPNGVNHSEFFNESKPPVCYFLAKDYGHCDMLDDWIAKLASFVCKSGGGDRDLMRRGVGGIVVAFLRCYLGGDGDLNGIVGDPSVAPITFDPVIYVKEQKKKKITIWCYVIVLKDVVLTTL
>gnl_Mimgu_v2.0_Migut.D00581.1
MAAVAAENQDSMAKMPSVFMAGKIGGEVKTIKVKKSDANGAELLIVTPKAQGSYPVLLFCHGYSTQTTWYSHLLQHISSHGYIVVAPQVSSFALSLSLSLSLSLSLSLSLMLLLPPCMQFYHCLLISLTDEIKIAAKVTNWLPSGLQDSLPDNIKPDLSKLAIMGHSRGGKIAFALALGHAPTSLKFKALFGLDPVSGPTPPTWVEPNILSYVPHSFKLSIPIGVIGTGLSNRTNNYVFPPLAPNGFNHSEFFNESRPPCCYFLAKDYGHCDFLNDSKTGLAGLVCRSGKGSKEKMRRGVGGIVVAFLNAYLGGGFEDLENIVAAPDIAPITLDPVIHIKE
>gnl_Mimgu_v2.0_Migut.G00380.1
MVMNSSTAIPTSASSSNVFDIGNHTTKLIKIEADNCRKNASSSSPPPKPLLICAPSEEGVYPVLVFLHGFLLYNSFYSQLLQHVASHGFIVVAPQLYSITGPDAKEEIKVTSEITNWLSNGLSRFLPPNVEPNLTKLALAGHSRGGKVAFASALNNKQKSPTSLKFSALIGVDPVDGTGKGEQHPLPVFTYTPHSFDLDGMGVLIVGSGLGEVKRNPLFPPCAPKGVNHEDFYNECSKPVHYFVAKDYGHLDMLDDGTKGIRGKASYCLCKNGESREPMRRFVGGVSVAFLRGYLEGDFKELVAIREGHMVLPLELQRVEFDV
>gnl_Musac_v1_GSMUA_Achr3T25430_001
MSDARQVFEHGEHNVRLLSLEPKAATGSSPSPPPKPLIVASPTEEGEYPTLVFLHGYLLYNSFYSQLLRHVASHGFIIVAPQLYSVAGPDCGAEIQSAAAVVEWLADGLIHVLPEHVRSDLSKLAIGGHSRGGKVAFALALGHAKTTLEFSALIGVGPVDGMEKGKQTRPPILTYVPHSFDLKMAALVIGSGLGELKKSPLFPACAPKGVNHQDFFDECRPPAYHFVAKEYGHQDMLDDETSGVRGKATYCLCKKGPSRKPMRAFVGGAMVAFMKSYLEGDTQFLTAIVDDPQISPVELSTATSLDGHNFRDIIFVIPLCILKNVVDYEYNTNLWLLIFNLSKTRAISFLKKILFCYQNSILYFFFPLIQIIHKLFLTKPNSIFFINF
>gnl_Nelnu_v1.0_NNU_007201-RA
MALLEVNLPTAAATTTGVFETGKFSVGVKDTVCSPKPLRIVSPTESGKYPVLLFLHGTALSNVFYTQLLTHIASHGFICVAPQICCAALVTNWFSEGLKSVIPGEAQPNLQKLALVGHSRGGKAAFALALGLAPTSLAFSVLIGLDPVAGKCKGCECPPKILTYQPRSFNLGIPVMVIGTGLGEKRKIKLFCPCAPPQVSHQEFYDESKHPRYHMVTADYGHMDMLDDNCKGILGTLSSSLCKSGDGDKDLMRRCVGGIIVAFMREYLEVSTGDLKGILDAPEIAPVKLDPVEYDEA
>gnl_Nelnu_v1.0_NNU_007202-RA
MAFQNKNSALTMPPSSSSRSVFEIGKYMASLLRIEPGISSSTRSPSVAPPKPLLIATPSAAGEFPILVFLHGYLLYNSFYSQFILHIASHGFIVVAPQLYTAAGPDTSEEIKAAAAITDWLADGLQSVLPEHVQPCLSKLGLAGHSRGGKAAFALALGLVTGGTSTSSSLKFSALMGIDPVDGMGKGKQTPPPVLTYVPRSFNLDMGVLVVGSGLGQVKRNPLFPPCAPKGVNHEDFFNECRPPAFYFVVKDYGHADMLDDDTKGIRGKATYCLCKNGKSREPMRRFVAGIVVAFMRAYLEGNAADLTAIGDGSQVPPVQLQTIDFLI
>gnl_Orysa_v7.0_LOC_Os10g28370.1
MNMIAFAAQILAFCLLLLLLLLLQLQTTMAGDSSFSGVFDHGSHGVTLVKVDEAPRKCSSAAAAKKTDDDTAPAGGAPPKPLLVAAPCDAGVYPVVVFLHGYLAYNSFYSQLFEHVASHGFVVVGPQLYTMSGPDTTDEINSAAAVINWLAAGGLTSKLPPNVRADATKISISGHSRGGKVAFALALGHANVSLRGGAGGATIAALVAVDPVDGFAAGKQTPPPILTYGGANSLRVPAPVMVIGTGLGGLARAAPLLPACAPPGVSHGEFYGECAAPACHLVARDYGHTDMMDDVTPGARGLATRAVCRSGGARAPMRRFFGGAMVAFVKRWVEGEPELLDCVRARPETAPVVLSAVEFRDEAIANHSY
>gnl_Orysa_v7.0_LOC_Os02g18500.1
MRAKDEEEVLGTTPNERSLRVRPRHVGGPPCAPAGVNHCEFYDECAPPRYHFVLRDNGHLDMLDDGVPYAINNCMCMRNLGDTKEVARRTIGGLMVAFLRDALEDQHDDLKLVLKVGVNPGLAPAVIKPVAYDLA
>gnl_Phavu_v2.1_Phvul.004G154100.1
MEKRGEVEVATTDVFQKGSIQWKQFNLDTTSSSSSPPKPLLIFTPTVPGAYPVMVFYHGFCIHNSYYSELLGHIASHGFILVAPQLFCKGFPIFGSDEIKFAGKVVDWVAEGLQPLLPEKVEAKLEKVVLSGHSKGGKTAFCVAQGYAKTILGFSALIGIDPVGGTSKCKVSKTVPEILTGVPRSLNLNIPVAVIGTGLGPESANVLFPPCAPDGENHKDFFNESKPPCAHFVATEYGHMDMLDDETPGPLGTIMSKCMCKNGKGHRDLMRKTVGGLVVAFLRAQLDEKFKDFDAILGDPNLAPARLDDVVYIPA
>gnl_Phavu_v2.1_Phvul.007G278100.1
MCSYICSYLSSTSVFDTGKYTTEILRVESESYTQNNVPPPKPLLIATPHEAGEFSVLIFLHGYLLYNSFYSQLIQHVASHGFIVIAPQLYTVAGPDTSDEIHSAAAITNWLSEGLCKFLPPNVIPNLNKVALSGHSRGGKTAFALSLRRLNISTDIKFSALIGVDPVDGMDKGKQIPPPVLTYVPHSFDLDMPVMVIGSGLGEVKRNPLFPPCAPKGVNHENFFKECKKPAWYFVAKDYGHSDMLDDDTKGIRGKATYCLCKNGDSRKPMRRFVGGVIVAFLKAYLQDDYGDLLAIRDMHVSLPLEFKFDSYV
>gnl_Phypa_v3.3_Pp3c20_7990V3.1
MARIRNMEDPIPNVHGGIYEDGPFKIEIVHVDDASSSSTCLKKSRAAVDRENLSPKPLVVALPKEEGVYPVIQFHHGFTLQNMFYSQIISHIASYGFIVVAPQMYKISGSDATTEIEDAVQILNWMPTGLVAALPETLSKHRPDFSKVALVGHSRGAKVVFGLALGVRNSILQYSAVVGLDPVDGMGIGQQTNPPILQFSEGSLNLGVPTLIIGTGLGPLRKNFLFPACAPAGVSHEAFYYDSAAPAFHFVASKQGHMDFLNDDCSGPTGMFSYCLCKNGPTRKPMRRFSGGMVVAFLRAAFFGETAPLVAALATPELAPIPLDRPEFKGKLGDAFNKPMLAPALTP
>gnl_Pinta_v2.0_PITA_000074145-RA
MVTQSRHAPFINAPLIKAPRRRRVLKGPALFVKLCGRVTEVYACSAGSAEFGLPRPKVSARKNAPKATTRINGRWQESEEPREDVFKSGRFPVQILKIPHTTTHGSTTPAAPKPLLLAVPDQPGEYPVLLFFHGYLFLNSFYSQLLHHIASHGYIAIAPQMYRVTGADATPEIADAVAICDWLPEGLSCYLPDENRPDFQNVAMAGHSRGGKVAFGLALGRTSQTTKLNFSALVGLDPVDGMARGHQTQPRILTYKPQSFDFIIPSLVIGSGLGPLKRNPFFPPCAPEGVSHREFFNECRAPAYHFVPSDYGHVDFLDDETGGIRGKWSYCLCKNGVSREPMRRFCGGIMVAFLNAYLRNDSAAFNDILIHPSHAPVKLERPQSLVPQVEQNSGESLLRRTV
>gnl_Pinta_v2.0_PITA_000008892-RA
MAMEGLRRISLIFLLGPFLSLLLSHAEEITEFEGKSVDVFNKGPYSVGRLDIPPWGEDPLKPLLVAVPTAKGVYPVVMFLHAYFPIRNYFYWQMLEHVASHGYIVVAPQMYDITGWNTTDEMLDVASIRRWLPAGLVNFFPPYLRATVQPDFGRVAIVGHSRGGKVAFGAAMGLFSPPSFSALAALDPVDGATGHPTIPPLLTDSRNSLNLKIPTLIVGMGLGKVEYRLFPTCAPKGLGHVEFFRETPGPAYHFVALEQGHQDFLNDDVDFVACFLCKCKTPLAPMRRFAAGILVSFLHATVGSKGPEALLEVLINPHLAPVQLEKPEYKPPGPSETDPTSVEHGIEL
>gnl_Poptr_v3.0_Potri.010G082300.1
MKTLERTRKSLINTVTMSSSSAIATVTTTVFEAGKYTTVLQKVESRTTCCTAKTSPPLPVPPPKPLLIVMPCEAGEFPLLVFLHGYLLYNSFYSQLLQHIASHGFIVIAPQLYLVAGQDSSDEIKSVAATTNWLSEGLHHLLPPHVKPNLSKLGLAGHSRGGKTAFALALEKAAATLKFSALIGVDPVDGMDKGKQTPPPVLTYVPHSFDLDMAIMVIGSGLGELKKNPLFPPCAPEGVNHKDFFKECKGPASYFVVKDYGHLDMLDDDTEGIRGKTTYCLCKNGKSREPMRKFIGGVVVAFMKAYLGGDSSDLMAIKGGQTGPVELQTVEYIL
>gnl_Poptr_v3.0_Potri.T156100.1
MHRKKMETRLVFLLAALLATVLLESKPVLPTLASEADHSVLAEVSVFETGNFHPIQSDVGTASSCSPPGSLLIFRPEEKGTYPVILFHHGTGCQNSWYTDVFKFISSHGYIVVAPQLYGLMPPSGQDELDLAAEVANWLPSGLRCVLPEDIEGDIHNLALAGHSRGGYIAFALALGLADVSLDVDFSALIGVDPVAGTSKTNQMEPKILNYESCSFNFSIPVAIIGTGLGNKPACPIIRQTCAPDGVSHTEIFNECKPPCSHFVTTDYGHMDVLDDDIGLIGEGARAMCKGSRRGVSRDPMRRTVGGVSVAFLEAFFKGNYTDYNKILQKSNYFAPTTLDPVQNKSEGTSSSSLSAMSMPATLDWHIDEL
>gnl_Poptr_v3.0_Potri.005G214200.1
MHRKKMETPLVFLLAALLATVLLEYKPVLPTLASEADHSVWAEVGVFETGNFHPIQSDVGTASSCSPPRSLLIFRPEEKGTYPVILFHHGTGCQNSWYTDVFKFISSHGYIVVAPQLYGLKPPSGQDELDSAAEVANWLPSGLRCVLPEDIEGDIHNLALAGHSRGGYIAFALALGLADVSLDVDFSALIGVDPVAGTSKTNQMEPKILNYESCSFNFSIPVAIIGTGLGNKPAFPILPQTCAPDGVSHTEIFNECKPPCSHFVTTDYGHMDVLDDDIGLIGEGARAMCKGSRWGVSRDPMRRTVGGVSVAFLEAFFKGNYTDYNKILQKPNYFAPATLDPVQNKSEGTSCSSLSAMSVDEL
>gnl_Poptr_v3.0_Potri.005G214100.1
METRLVFLLAALLATALLESKPVLPTLASEADHSVSGVFKTGKFHPIHSDVGTASSCSPPRSLLIVRPEEKGTCPVILFHHGTGCQNSWYTDVFKFMSSHGYIVVAPQSCLDLITRIMC
>gnl_Prupe_v2.1_Prupe.8G235600.1
MALVEKSESAAQPLVATSVFDKGNFPFKCITEETPCSSCFDSSAPPKPLLIVTPTVTGTYPVIVLLHGFYLRNYFYQDILQHIASHGYIAVAPQLYGYVPSTGPEEIDSGAKVINWLAKGLQSLLPENVVPDFTKFALSGHSRGGKAAFALALGHAKTALSLKFSVLIGIDPVAGANQHCRTRPHILTYEPQSFNLSIPVTVIGTGLGPEKKNACMSQPCAPNGVNHKEFFHECKPPCAHFVVKDYGHMDMLDDDPPGLVGALSGCMCKNGTGPKELMRKTVGGIVVAFLKAYLNGEDEDLVAIVEDPAVSPAKLEPVEFIRA
>gnl_Prupe_v2.1_Prupe.1G020600.1
MLMTVMSSSTSSSSVASTAATNVVFEIGKYKVVLQRAEPETTCSTKSSNIPVPPPKPLLIGMPCEAGEFPLLLLLHGYLLSNSFYSQLIQHIASHGFIVVAPQLYTIAGPDTTGEIKSTAAITNWLSEGLQFLLPPHVQANLSKLALAGHSRGGKVSFALALGKEGNTNRKFSALIGIDPVDGMDKGKQTPPPVLTYVPHSFDLDMAVMVIGSGLGEVKRNPLFPPCAPKGVNHEDFFNECQKPACYFVAKDYGHLDMLDDETKGIRGKSTYCLCKNGKSREPMRKFVGGVVVAFLQAYLEGDNSHLMAIRDGLDETVPVELQIVKFNL
>gnl_Selmo_v1.0_66990
PPKPLLVAAPSNPAPADGFPVLILFHGFCLSNLFYRQLMRHIASHGFIVVAPQMYRFAGPDASPEIEDAAAIISWIPGNLHRFLPADGVRADATKLAIAGHSRGGKVAFSLALGFSKRSLPSRVSALIALDPVDGTSSASQTNPPVLRYRKDSLQPNCPVLIIAAGYGGEKKNFLFPACAPRGVGPQAFFRDCCAPAFLLSAPEHGHFDFLDDATSGLKGGLTSLVGKNGKARKPMRIFTAGAIVAFLQA
>gnl_Selmo_v1.0_85435
PLRVFTPSSNGTFPLIVFHHGAFLETRIYTDILTHISSHGYVIVAPQRSDRFWDTNATRDIKDAARVIEWLVGNFAAFLPAGVSVNIGKLVNMGHSKGGKIAFALALNIKANVSVPFATLVGLDPMDGTKIGQTQPRVLYDAPIVFQYPSLIIGTGLGGACSPAKYNHASFFNQTSSMVVDLIPAKYGHMDFVDDLGAFDGQRVFLLACKRKSPRKPMRDFTAGAVVAFLRAALYDDTDAFANIVKNPSSAPVLLQKPLVHN
>gnl_Selmo_v1.0_86398
MFTINQRRLLPLRVFTPSSNGTFPLIVFHHGTFLKTRIYTGILTHIASYGYVVVAPQRSDSFWDTNATRDIEDAARVIEWLLGNFAAFLPAGVSVNVGKLVNMGHSKGGKIAFALALNIKANISVPFATLVGLDPMDGTKLGQTQPRVLYDAPIVFQYPSLIIGTGLSGACSPARYNHGGFFNQTRSMVVDLIPSEYGHMDFVDDLGTFDGQRVFLLACKRKSPRKPMRDFTAGAVVAFLRAVLYNVTDAFVNIVRNPSSAPVLLQEPLVHIA
>gnl_Solly_v2.4_Solyc06g053980.2.1
MVITSTSSVTCSTVFDIGNYKTKLLKIEPQTCSKHNSPPKSLLIGTPSEAGNFPVLIFLHGYLLYNSFYSQLIQHLSSHGFIVVAPQLYLVEGADATEDIKSTAEVTHWLSEGLQHHLPPDVEPNLTKLGLAGHSRGGKVAFSLALGRLASDLKFSALIGVDPVDGMEKGKQTPPSVLTYVPRSFINLDMPVMVIGSGLGEVKKNPLFPACAPKGVNHRDFYNECCKPACYFVAKDYGHNDMLDEETKGIRGKATYCLCKKGKSREPMRRFVGGVLVAFLEAYLEGNSSHLIAIRDGHVALPVELQDIDFLV
>gnl_Solly_v2.4_Solyc09g082600.1.1
MVITYSSSPTTSSTIFDIGNYSTKLLNIEPQSCINSSFPSPPKPLLISTPSQGGNFPVILFLHGYLLFNYFYSQLIQHISSHGFIVVAPQLYLVEGTDTTTDIKSTAEITNWLPDGLHRYLPSHVGPNLKKLGLAGHSRGGKAAFALTLGKVTNTTPPVLTYIPQSFNLDMAVMVIGSSLGEVKRNPLFPACAPKGVNHRDFYNECVRPACYVVAKDYGHVDMLDDETKGVRGKATYGLCKNGKSREPMRRFVGGIVIAFLDDYLKGNSSDLMPIKDGYVTLPVELRDVDFRM
>gnl_Solly_v2.4_Solyc09g065620.2.1
MHGNWQSKHRERHIKMGVSSIFEVGNETIDTINVKSSSSLPCSLLVFSPTKKAPYPVLLFFHGFMLQPSWYKSLLQHISSHRYIIVAPQFPLMNQEVKTVQKIAEWLINNLKSVLPEKVQPDLEKVAISGHSKGGNTAFAVALDSSMPLKFSALLGIDPVAGCSPSCLRPPYVLEYIPRIFNQSIPVAVIGAGLSNQSTCCLLPSGAPNGVNHAEFFNESKPPCYYFLAKDYGHADMLQADGIMAILIRIMMKSGKGSKKSMRRAVGGIVVAFLKAYLEGQIDDLNEIVKSPNLAPIILDPVISIKD
>gnl_Solly_v2.4_Solyc12g005300.1.1
MEKVRDDGIALDFEVGDEVVKIINVKSSSLPCPLLVFSPTTEGSYPILLFFHGFRLQPDSYKSLLLHISSHQYIAVAPKFSLMTSRCEVKTAKKVAEWLSAKKLNSVLPEKVFPDIQKVAVSGHSRGGKTAFALALAYGSGDSKGESIVTSGRATRKQKQPPLKISALLGIDPVAKGSSCFCSSNILQYIPYSFNHSVPVAVIGTGLSNRRAYGVCPPDAPNGVNHAEFFNESKPPCYYFLAKNYGHTDMLDEGEKIMGIMKKKGKKETKHDLRRTIGGLFVAFFKAYLEGQADDLINIIESPGIRCPIKLDPVISIEEYTISHSSSQRCICGGFEKRNK
>gnl_Sorbi_v3.1_Sobic.007G168000.2
MASPVAISTTAVFKRGRHPVDTKHVDHSQVPGVPKPLMVVTPTDAGVYPVAVFLHGCSMYNSWYQTLLSHVASHGFIAVAPQLGGILPPLDMKDLKDIDATRKVTAWLADNLAHVLTNILHLHGVTPDLSRLALAGHSRGGDTAFAVALGLGSSSSSSDTTPLKFSALIGVDPVAGLSKELQLEPKVLTFEPRSLDPGMPALVVGTGLGPKGLLPCAPAGVSHGEFYDECAPPRYHVVVRDYGHLDMLDDDGVPYVISNCMCKRNTNTTKDLARRAIGGAMVAFLRAKLEDDDEDLRAVLQNSPGLSPAVLDPVEYDDDEAMDGPGCAGNNGVAVVGKKIGPPTGEIKVPEGTR
>gnl_Sorbi_v3.1_Sobic.001G243300.2
LPPKPLLVAAPREAGEYPVLLFLHGYLAVNSFYSQLFQHVASHGFIVVGPQLYTISGPDTTEEINAAAAVIDWLATGLPSTLPPGVRADLTKVSVSGHSRGGKVAFALALGRAKAKLALPLVALVAVDPVDGMGVGKQTPPPVLTGRTTSLHVGVPAMVIGTGLGELPRGPLLPPCAPRGVSHAAFFDELDRAAPACHLVARDYGHTDMMDDDTPGARGMLTRTVCRSGGARAPMRRFVAGATVAFLNKWVAGDAAAMDGIRTRPDQAPVALSVVEFRDEKAIEDLQAPARQPTQAGTKVEGRSLMTEG
>gnl_Sorbi_v3.1_Sobic.002G135800.1
MAAPVQTMATTPKVLEEPPSAVITSVFQPGKLAVEVISVEHDARPTPPPIPILIAAPKDAGTYPVAILLHGFFLQNRYYEQLLKHVASFGFIMVAPQFHTSLISNSDADDIAAAAKVTDWLPEGLPTVLPTGVEADLSKLALAGHSRGGHTAFSLALGYAKTNTSSLLKFSALIGLDPVAGTGKNSQLPPAILTYEPSSFDIAVPVLVIGTGLGDERENALFPPCAPVEVNHAEFYRECRAPCYHLVTKDYGHLDMLDDDAPKLVTCLCKEGNTCKDVMRRTVAGIMVAFLKAVMGEDEDGDLKAILQHPGLAPTILDPVEYRLA
>gnl_Spipo_v2_Spipo2G0017400
MSPGARVFWLGNHEVRLLNLEPGGAAASSRPPPKPLLIASPTDAGDFPVLLFLHGYLLYNSFYSQLIRHIASHGFIVVAPQLYTLSGPDSTAEIHAAASTADWLPAGLPPVLPPSVRADLAKLAVAGHSRGGKVAFALLLGRGARASLSFSAVIGIDPVDGMGRGKQTAPPVLTYVPGSFATGAAAMVLGSGLGELPRGPLLPACAPAGVNHRDFAAECRPPACYLVAADYGHVDMLDDAPPGLRGKATHCLCKAGASRGPMRAFVGGAVVAFLRAFLEGDPRDLLALRDDPAASPVSLSAATFLLEETVSC
>gnl_Stras_v2.0_SGA_v2.0_scaffold353T49721
MNSDTVPTPDVFSIGNYNTSFIKVEPQTCAPNISKCPPKQLLISSPTEGGIYPVLLFLHGYLLYNSFYSQLLQHVASHGFIVIAPQLYCIAGADASEEIEATAHITKWVYKGLAHFLPPQVRPNLDKLGLAGHSRGAKVAFALLLNRSKSSPDLDRDKDNISSKFSAVLGIDPVDGMEKGKQTPPPVLTYTPQSFDLRGIGVLVIGSGLGPVKRNPFFPPCAPKGVNHEEFYRECRKPAYYFVANDYGHLDLLDDDTRGLRGKATCLLCKNGESREPMRRFVGGAVVAFLRAYLEGDSRDLVSIREGRQVLPLELQRVEFQV
>gnl_Stras_v2.0_SGA_v2.0_scaffold3T01522
MATFDAKSTVSAASDVFEIGNYQVTTSTVRTSNVSRPPTELLILSPAVKGTYPVLLFCHGFMLANTNYTTLLQHIASHGYIVVAPKFYGLIWISIPEEVKRAAQVTDWLSTGLPSVLPEKVNADMEQLALSGHSRGGKTAFALAINRKLTTTNPSFKALIGIDPVAGSSPSSLPDPKILEFIPRIFDIAIPISIIGTGYGNQSLGLFPPGAPDGVNHSEFFNESKPPACYFLARDYGHCDMLNDRVDRTAAMIRSMLKSGKGSKDLMRRSVGGIVVAFLKCYLGGGGEDLEAVVADPSIAPISLDPVIHVKE
>gnl_Stras_v2.0_SGA_v2.0_scaffold42T16113
MATLEAKITVSAPSEVFEMGNYKVKTFTVEPSNASKPPTELVIVSPVQKGTYPVLLFCHGFMVANTNYTSLFEHIASHGYIVVAPKFYGYFPCSIPEEVKQASQVTNWLSTGLPLVLPKSVDGDIEKLALSGHSRGGKSAFALALGENFDKKSHKNTPNPTFKALIGVDPVAGSSPSLLPDPKILQYIPRAFDIVIPISIIGTGYGSQPLGLIPPAAPNGCNHAEFFNESKPPVAYFLAKNYGHCDMLNDNLGFLASILRSMVKSGTGSRDSMRRSVAGVMVAFLKAYLGDGEADVLDVIVGDPSIAPILLDPVIYVKE
>gnl_Stras_v2.0_SGA_v2.0_scaffold247T44854
MAQFENEFVSSKLSVFEPGNVTVKTTKVKKPYSPAELLVLAPEAEGSYPVLLFCHGYCTKNTWYSHILQHVSSHGYIIVAPQFYHYLLISLNDEIKMAAKVTDWLPKGLSPYLPENVKPNISKLALMGHSRGGKVAFALALDYKPISLKFKALLGLDPVSMPNPPAWVEPKILSYVPHSFKISIPVGIIGTGLSSQKRWGIIPPLAPDGFNHSEFFNESKPPCCYFLAKEYGHCDMLNESKLGLTSLVCKSGKGSKEKMRRGVGGVVVALLKGYLEGEFGSLESIVAEPCIAPVTLDPVIYLKE
>gnl_Theca_v1.1_Thecc1EG020693t2
MSAPTTSATNVFGFGSFTTMLQKVDSVTTSSLPVPPPKPLLIATPCEAGEFPLIIFLHGYLQYNTFYSQLLQHVASHGFIVIAPQQLYTVAGADATDEIKSTAAITSWLSKEVLQGLLPPYVQPNLSKLGLAGHSRGGKVAFALALEKAMTTLKFSALIGVDPVDGMDKGKQTPPPVLTYVPYSFNLDMAVMVIGSGLGEVKRNPLFPPCAPKGVNHEDFFKECRKPACYFVAKDYGHLDMLDDDTKGIRGRSSYCLCKNGKAREPMRRFVGGVVVAFVEAYLNGDHTDLIAIRDGYETAPVELKTVEFLV
>gnl_Utrgi_v4.1_Scf00586.g19797.t1
MASSPSILCCSKAEITGTASLKNLHRVYVLAAVSTTYSFTFSMLLCFGFLMNGTCQGLSRACVRAGFGHHAIVHCEKGDEDDELLTTRCPTNEESSLYWGYFCELRKYQVRVLAMAVASSPSAVLSKVFVLGTHLTRSITIDSATAGGVPPPPKPLLIVSPSEAGVFPVLVFLHGFLLYNSFYSELLHHIASHGFIVVAPQLYSIAGPDASDEVKVTAEIAKWLPKGLAHFLPRNVEPDIAKLALSGHSRGGKVSFALALCKSSLSCPKFSAVIGVDPVDGMGQGRQTPPPVLTYIPHSFNLNGTAVLVIGSGLGEQKSNALFPPCAPKGVNHQDFYSECSKPAYHFVAKDYGHLDMLDDDTPGIRGSLTHCLCK
>gnl_Vitvi_Genoscope.12X_GSVIVT01001205001
MATLEARPAPAAATDVFKRGKYAAKPITTCNAPKTLFIVTPDTEGTYPVLLFLHGYNICPCCYMNLLEHISSHGYIVVAPRLLSLCSLYGRPDINSAAEVTNWLSSGLQPVLPENVVPDLSRLALAGHSRGGYLAFALALGNANVSMNLKFLTLIGIDPVAGANKCMKMCPKILTGVPHSFNLDIPVMVIGTGLGGESVIGCIPCSCAPDGLNYAEFFNECKDNCLGFVIPDYGHMDMLDDDYCTNCIGTSIGAIMGSMCKSGKGDKTSMMECVGGLVVAMLMAHLEGETGDLDAIVDEPGVQFRSVNLTQPDTQLESDPILGWIWINIFIIRIEIELSFYN
>gnl_Vitvi_Genoscope.12X_GSVIVT01001207001
MLGENKPWLIPGAALQMQWEIKWYEFVKRSVPQHFFVRCNQKGETAKDIFTEKHMDLVQAGGEWLFKTSESCSVVAALIATVAFATSSTVPEQGATGPSLISYAMQGKWEKVVDICKEDPWAHDEKTATSGDTALHIAVSDGREDVVVKLVQLMAHRNVYLINIKNDRGNTPLHLAASVGNVRMCKCIAAEYPELVGVRNNENETPLFLAALHGMKDAFLCLSNICSSTANNKVYEYLRRSDGENSLHCAITGEYFGGNPSTQGIKLDLKTTTSVFEPGNLSVTCIRVETSNIASPPKPLLIVTPTIQGTYPVLLFLHGFELRNTFYTQLLQLISSHGYIVVAPQLYGLLPPSGIQEIKSAAAVTNWLSSGLQSVLPENVKPDLLKLALSGHSRGGKTAFALALGYADTSLNFSALLGLDPVGGLSKCSQTVPKILTYVPHSFNLAIPVCVIGTGLGDEPRNCLTCPCAPDGVNHVEFFSECKPPCSHFVTTEYGHLDMLDDHLSGCIGAISGYICKSGKGPRDPMRRCVGGLFVAFLKAYLEGQTGDFKAIVDEPDLAPRGRGRAMAALEARPAPAAATDVFKRGNYTAKPITTCNAPKTLFIVTPDTEGTYPVLLFLHGYNICPCCYTNLLEHISSHGDIVVAPRLLSLCSLYGRPDINSAAEVANWLSSGLQSVLPENVVPDLSRLALAGHSRGGYLAFALALGNANVSMNLKFLTLIGIDPVAGANKCMKMCPKILTGVPHSFILDIPVMVIGTGLGGESVIGCIPCSCAPDGLNYAEFFNECKDNCLGFVIPDYGHMDMLDDDYCTNCIGTSIGAIMGSMCKSGKGDKTSMMECVGGLVVAMLMAHLEGETGDLDAIVDEPGIAPVKLEVMEDSEP
>gnl_Vitvi_Genoscope.12X_GSVIVT01001210001
MALLGGNPSTQGIKLDLKTTTSVFEPGNLSVSCIRVETSNIASPPKPLLIVTPTIQGTYPVLLFLHGFELRNTFYTQLLQLISSHGFIVVAPQLYGLLPPSGIQEIKSAAAVTNWLSSGLQSVLPENVKPDLLKLALSGHSRGGKTAFALALGYADTSLNFSALLGLDPVGGLSKCCQTVPKILTYVPHSFNLAIPVCVIGTGLGDEPRNCLTCPCAPDGVNHVEFFSECKPPCSHFVTTEYGHLDMLDDHLSGCIGAISDRLCVSTCRERGRGREMAALEARPAPAAATDAFKRGKYTAKPITTCNAPKTLFIVTPDTEGTYPVLLFLHGYNICPCCYTNLLEHISSHGYIVVAPRLLSLCSLYGRPDINSAAEVANWLSSGLQPVLPENVVPDLSRLALAGHSRGGYLAFALALGNANVSMNLKFLTLIGIDPVAGANKCMKMCPKILTGVPHSFNLDIPVMVIGTGLGGESVIGCIPCSCAPDGLNYAEFFNECKDNCLGFVIPDYGHMDMLDDDYCTNCIGTSIGAIMGSMCKSGKGDKTSMMECVGGIVVAMLMAHLEGETGDLDAIVDEPGIAPVKLEVVEDSEP
>gnl_Vitvi_Genoscope.12X_GSVIVT01018036001
MASHLTGVMSSSTCSTTATNVFEIGKHITVLLRAEPGTCTTKSSLPVPPPLQLLIATPSEAGEFPLLLLLHGYLLYNSFYSQLIQHIASHGFIVLAPQLYTVAGPDSSEEINSAAAVTNWLSKGLHDLLPPHVRPNLSKLGLAGHSRGGKTAFALALRKASTSLKFSALIGIDPVDGMDKGKQTPPPVLTYVPHSFDLDMAVMVIGSGLGEVKRNPLFPPCAPKGVNHEDFFKECREPACYFLAKDYGHLDMLDDETNGIRGKATHCLCRNGKSREPMRRFVGGIVIAFMKAYLEGDNSSLISIRDGHATAPVELQNVEFLV
>FraveV4A2_2g23050.t1
MASVFDEGKLPFKFITEETPFSSCFDSSAPPKPLLIATPTVNGTYPVLLLLHGFYLRNYFYKGILQHIASHGFIAVGPQLYSLVPSTGPEEIESTAKVVNWLPQGLQSLLPENVVADLTKVALSGHSRGGKAAFALALGHAKASLSLDFSVLIGIDPVAGANQYCRTNPHILTYVPCSFDLNIPIAVIGTGLGPEKKNDCMSQPCASDGVNHKEFFNESKPPCAHFVAKDYGHMDMLDDDPPGLVGALSGCLCKNGSGPKDLMRKSVGGIVVAFLKAYLNGEDGDLLAIVADPGLSPAKLDPVKFITA
>FraveV4A2_4g00030.t1
MVVNHEDFFNECRKPACYFVAKDYGHVDMLDDETKGVRGKATYCLCKKDKSREPMRKFVGVVVAFIKAYLGGEMSELMAIREGGHEAAPIELQSVEFLL
>FraveV4A2_4g00040.t1
MTVMVIGTGLGEVKRNTLFPACALKGVNHEDFFHECRKPACYFVAKDYWHVDMLDDETEGLYTIAGSDTSDEVKSTTAITNWLPEGLQSLLPPHVHANLNKQALAGHSRGKVSCALAVGKENITTSLKFSALIGIDPVDGMDKGKQTPPPVLTYVPHSFDLDGMAVMVIGTGLGEVKR
>FraveV4A2_4g00050.t1
MNGHTASSRELLVEAAESSSGCCSTKSSSTVSLRPPKQLLIDLPCEAGEFPVLLLLHGFLLSNSFYSQLIQHIASHGFIIIAPQASTISLSKLNDMNTSQFCTGSVRHD
>FraveV4A2_4g01061.t1
MNGHTASSRELLGMNIHPTMARLTSEAINATCFDIYYAPIPVMSTSSCSNVFELGKYRVEFQTVDAAETSSGCCSTKSSSTVSLRPPKQLLIGLPCEAGEFPVLLLLHGFLLSNSFYSQLIQHIASHGFIVISPQLYTIAGSDTSDEIKSTAAITNWLSEGLQSLLPPHVHANLNKLALAGHSRGGKVSFALALGKEGITTSLKFSALIGIDPVDGMDKGKQTPPPVLTYVPHSFDLEGMAVMVIGTGLGEVKRNPLFPACAPKGVNHEDFFNECRKPACYFVAKDYGHLDMLDDETKGVRGKATYCLCKNGKSREPMRKFVGGVVVAFIKAYLGGDSNELMAISEAGYDAAPIELQSVEFLL
>Maldo_HF_01773
MTAMSSSASSSSIAISGTNVFEIGTYKVVLQIIEAAERSACSSKTKSSSSSSTSPPTNPPPPKPLLIGMPCEAAGEFPVLLLLHGYLLSNSFYSQLISHIASHGFIVIAPQLYTIAGPDTTDEIKSTAAITNWLSNGLQPLLPPNVQANLSKLGLAGHSRGGKVSFALALGKEEIGTSLKFSALIGIDPVDGMDKGKQTPPPVLTYAPHSFDLDMAVMVIGSGLGEVKKNPLFPPCAPKGVNHEDFFNECRKPACYFVAKDYGHLDMLDDETKGIRGKATYCLCKNGQSREPMRRFVGGVVVAFIKAYLEGDSSHLLAIREGVETLPIELQSVKFPL
>Maldo_HF_03006
MALVEKNMSSAQPALTTSVFYQGNCPFECITEETPLSSCFDSSAPPKPLFIVTPTVAGTYPLILLHHGFYLRNYFYKELLQHIASHGFIAVAPQLCGVVPPCGPEEVESGAKVINWLPKGLQPLLPENVVADFTKFALAGHSRGGKTAFAIALGRAKTSLSLKISLLIGIDPVAGANRYCRTRPRILTYSPQSFDLSIPVIVIGAGLGPEGKNACMSKPCAPDGVNHKDFFYECKPPCAHFVVKDYGHMDMLDDDPQGMVGAVSGCMCKNGTGPRELMRKTVGGIVVAFLNAYLNGDDRDLVAIVGDPDSSPAKLEPVEFIRA
>Maldo_HF_13971
MSSSTSSIARSGTNVFEIVKYNVVLQTVEAARRSACSSKTKSSSSILPPPNNPPPPKPLLIGMPCETTGEFPVLLLLHGYLLSNSFYSQLINHIASHGFIVTAPQLYTIVRPDSSDEIKSTAAITNWLSEGLHPLLPPHVQANLSKLALVGHSRRGKGKGKEETSTSLKFSALIGIDPVDGMDTGKQTPPPVLTYVLQSFHLEMPVMVIGSGLGEVKRNPLFPPCAPKGVNHEDFFNECRKLACYFVAKDYGHLDMLDDDTKGITGKATYCLCKNGKSREPMRRFVGGVVVAFIKAYLEGDSSHLLAIREGVETLPIELQIVKLLL
>Malba_015098
MALVEKKMSSAQPALTTSVFNLGNCPFKCIAEEASLSSCFDSSAPPKPLFIVTPTVAGTYPVILLHHGCCLRNYFYKELLQHIASHGFIAVAPQLLLCGVFLPPGSEEVEWGAKVINWLPKGLQPLLPENVVADFTKFALSGHSRGGNTAFAIALGRAKTSLSLKISVLIGIDPVAGATRNILTYSPQSFDLSIPVTVIGTGLGPESKNPCMPPCAPDGANHKEFFYECKPPCAHFVVKDYGHMDMLDDDPQGMVGAVSGCMCKNGTGPRELMRKTVGGIVVAFLNAYLNGDDRYLVAIVVDPDSSPAKLEPVEFIRA
>Malba_015099
MALVEKNMSSAQPALTTSVFNLGNCPFKCITEETPLSSCFDSSAPPKPLFIVTPTVAGTYPVILLHHGCCLRNYFYKELLQHIASHGFIAVAPQLLLCGVFLPPESEEVEWGAKVINWLPKGLQPLLPENVVADFTKFALSGHSRGGKTAFAIALGRAKTSLSLKISVLIGIDPVAGANRYCRTRPRILTYSPQSFDLSIPVTVIGTGLGPESKNPCMPPCAPDGANHKEFFYECKPPCAHFVVKDYGHMDMLDDDPQGMVGAVSGCMCKNGTGPRELMRKTVGGIVVAFLNAYLNGDDRYLVAIVGDPDSSPAKLEPVEFIRA
>Malba_015277
MTAMSSSASSSSIAISGTNVFEIGTYKVVLQRIEAAERSACSSKTKSSSSSSTSPPTNPPPPKPLLIGMPCEAAGEFPVLLLLHGYLLSNSFYSQLINHIASHGFIVIAPQLYTIAGPDTTDEIKSTAAITNWLSNGLQPLLPPNVQANLSKLGLAGHSRGGKVSFALALGKEEIGTSLKFSALIGIDPVDGMDKGKQTPPPVLTYAPHSFDLDMAVMVIGSGLGEVKKNPLFPPCAPKGVNHEDFFNECRKPACYFVAKDYGHLDMLDDETKGIRGKATYCLCKNGKSREPMRRFVGGVVVAFIKAYLEGDSSHLLAIREGVETLPIELQSVKFPL
>Malsi_03g022590
MSSAQPALTTSVFNLANCPFKCITEEASLSSCFDSSAPPKPLFIVTPTVAGTYPVILLHHGCCLRNYFYKELLQHIVSHGFIAVAPQLLLCGVFLPPGSVEVEWGAKVINWLPKGLQPLLPENVVADFTKFALSGHSRGRNTAFAIALGRAKTSLSLKISVLIGIDPVAGATRNILTYSPQSFDLSIPVTVIGTGLGPESKNPCMPPCAPDGANHKEFFYECKPPCAHFVVKDYGHMDMLDDDPQGMVGAVSGCMCKNGTGPRELMRKTVGGIVVAFLNAYLNGDDRYLVAIVGDPDSSPAKLEPVEFIRA
>Malsi_03g022610
MALVEKNMSSAQPALTTSVFNLGNCPFKCITEETPLSSCFDSSAPPKPLFIVTPMVAGTYPLILLHHGFYLRNYFYKELLQHIASHGFIAVAPQLCGVVPPCGPEEVESGAKVINWLPKGLQPLLPENVVADFTKFALAGHSRGGKTAFAIALGRAKTSLSLKISLLIGIDPVAGANRYCRTRPRILTYSPQSFDLSIPVIVIGAGLGPEGKNACMSKPCAPDGVNHKDFFYECKPPCAHFVVKDYGHMDMLDDDPQGMVGAVSGCMCKNGTGPRELMRKTVGGIVVAFLNAYLNGDDRDLVAIVGDPDSSPAKLEPVEFIRA
>Malsi_13g017080
MLPPMTAMSSSASSSSIAISGTNVFEIGTYKVVLQRIEAAERSACSSKTKSSSSSSTSPPTNPPPPKPLLIGMPCEAAGEFPVLLLLHGYLLSNSFYSQLISHIASHGFIVIAPQLYTIAGPDTTDEIKSTAAITNWLSNGLQPLLPPNVQANLSKLGLAGHSRGGKVSFALALGKEEIGTSLKFSALIGIDPVDGMDKGKQTPPPVLTYAPHSFDLDMAVMVIGSGLGEVKKNPLFPACAPKGVNHEDFFNECRKPACYFVAKDYGHLDMLDDETKGIRGKATYCLCKNGQSREPMRRFVGGVVVAFIKAYLEGDSSHLLAIREGVETLPIELQSVKFPL
>Malsi_16g017780
MTIMSSSTSSIARSGTNVFEIVKYNVVLQTVEAARRSACSSKTKSSSSILPPPNNPPPPKPLLIGMPCETTGEFPVLLLLHGYLLSNSFYSQLINHIASHGFIVTAPQLYTIVRPDSSDEIKSTAAITNWLSEGLHPLLPPHVQANLSKLALVGHSRRGKGKGKEETSTSLKFSALIGIDPVDGMDTGKQTPPPVLTYVLQSFHLEMPVMVIGSGLGEVKRNPLFPPCAPKGVNHEDFFNECRKLACYFVAKDYGHLDMLDDDTKGITGKATYCLCKNGKSREPMRRFVGGVVVAFIKAYLEGDSSHLLAIREGVETLPIELQIVQLWVDLLMLRSDYLALLCS
>Malsy_03g023740
LLLCGVFLPPGSEEVEWGAKVINWLPKGLQPLLPENVVADFTKFALSGHSRGGNTAFAIALGRAKTSLSLKISVLIGIDPVAGATRNILTYSPQSFDLSIPVTVIGTGLGPESKNPCMPPCAQYGANHKEFFYECKPPCAHFVVKDYGHMDMLDDDPQGMVGAVSGCMCKNGTGPRELMRKTVGGIVVAFLNAYLNGDDKDLVAIVGDPDSSPAKLEPVEPFPLEMEMDPLGGESGTTAAISSFGADRALQRRPREMTRCGQGRRRPNGLFSLRGTEHFGSKFSLALSPMALVEKNMSSAQPALTTSVFNLGNCPFKCITEETPLSSCFDSSAPPKPLFIVTPTVAGTYPLILLHHGFYLRNYFYKELLQHIASHGFIAVAPQLCGVVPPCGPEEVESGAKVINWLPKGLQPLLPENVVADFTKFALAGHSRGGKTAFAIALGRAKTSLSLKISLLIGIDPVAGANRYCRTRPRILTYSPQSFDLSIPVIVIGAGLGPEGKNACMSKPCAPDGVNHKDFFYECKPPCAHFVVKDYGHMDMLDDDPQGMVGAVSGCMCKNGTGPRELMRKTVGGIVVAFLNAYLNGDDRDLVAIVGDPDSSPAKLEPVEECLANSASLARASAATSRNDATWPRKKTTQRLVFSLRNGAFWLKGVLGDGSSLNK
>Malsy_11g024520
MCYSRARPFPFNCLVLIRQGNCTFKCITEETPLSSCFDSSAPPKPLFIVTPTVAGTYPVILLHHGFYLSNYFYKELLQHIASHGFVAVAPQLCGYVPPSGPEEIELGAKVINWLPKGLQSLLPENVVADFTKFALSGRSKGGKTAFATALGHAKSSLSLKISVLIGIDPVAGADQHCRTYSHILTYSPQSFNLSIPVVDYGHMDMLDDNPRGMVGAWLVAIVGDPDISPAKLDPVEFIRA
>Malsy_13g016240
MTAMSSSASSSSIAISGTNVFEIGTYKVVLQGIEAAERSACSSKTKSSSSSSTSPPTNPPPPKPLLIGMPCEAAGEFPVLLLLHGYLLSNSFYSQLISHIASHGFIVIAPQLYTIAGPDTTDEIKSTAAITNWLSNGLQPLLPPNVQANLSKLGLAGHSRGGKVSFALALGKEEIGTSLKFSALIGIDPVDGMDKGKQTPPPVLTYAPHSFDLDMAVMVIGSGLGEVKKNPLFPPCAPKGVNHEDFFNECRKPACYFVAKDYGHLDMLDDETKGIRGKATYCLCKNGQSREPMRRFVGGVVVAFIKAYLEGDSSHLLAIREGVETLPIELQSVKFPL
>Malsy_16g015880
MTIMSSSTSSIARSGTNVFEIVKYNVVLQTVEAARRSACSSKTKSSSSILPPPNNPPPSKPLLIGMPCETTGEFPVLLLLHGYLLSNSFYSQLINHIASHGFIVTAPQLYTIVGPDSSDEIKSTAAITNWLSEGLHPLLPPHVQANLSKLALVGHSRRGKGKGKEETSISLKFSALIGIDPVDGMDTGKQTPPPVLTYVLQSFHLEMPVMVIGSGLGEVKRNPLFPPCAPKGVNHEDFFNECRKLACYFVAKDYGHLDMLDDDTKGITGKATYCLCKNGKSREPMRRFVGGVVVAFIKAYLEGDSSHLLAIREGVETLPIELQIVKLLL
>Maldo_GDDH_03G1259000
MPPCAQYGANHKEFFYECKPPCAHFVVKDYGHMDMLDDDPQGMVGAVSGCMCKNGTGPRELMRKTVGGIVVAFLNAYLNGDDKDLVAIVGDPDSSPAKLEPVEFIRA
>Maldo_GDDH_03G1259100
MALVEKNMSSAQPALTTSVFNLGNCPFKCITEETPLSSCFDSSAPPKPLFIVTPTVAGTYPLILLHHGFYLRNYFYKELLQHIASHGFIAVAPQLCGVVPPCGPEEVESGAKVINWLPKGLQPLLPENVVADFTKFALAGHSRGGKTAFAIALGRAKTSLSLKISLLIGIDPVAGANRYCRTRPRILTYSPQSFDLSIPVIVIGAGLGPEGKNACMSKPCAPDGVNHKDFFYECKPPCAHFVVKDYGHMDMLDDDPQGMVGAVSGCMCKNGTGPRELMRKTVGGIVVAFLNAYLNGDDRDLVAIVGDPDSSPAKLEPVEFIRA
>Maldo_GDDH_11G1279400
MCYSRARPFPFNCLVLIRQGNCTFKCITEETPLSSCFDSSAPPKPLFIVTPTVAGTYPVILLHHGFYLSNYFYKELLQHIASHGFVAVAPQLCGYVPPSGPEEIELGAKVINWLPKGLQSLLPENVVADFTKFALAGRSKGGKTAFATALGHAKSSLSLKISVLIGIDPNHKEFFYECKPPCAHFVVKDYGHMDMLDDDPQGIVGALLGCMCKNGKGPRELMRKAVGEIVVAFLKAYLNGDDRDLVAIVGDPDISPAKLDHVEFIRA
>Maldo_GDDH_13G1198800
MTAMSSSASSSSIAISGTNVFEIGTYKVVLQIIEAAERSACSSKTKSSSSSSTSPPTNPPPPKPLLIGMPCEAAGEFPVLLLLHGYLLSNSFYSQLISHIASHGFIVIAPQLYTIAGPDTTDEIKSTAAITNWLSNGLQPLLPPNVQANLSKLGLAGHSRGGKVSFALALGKEEIGTSLKFSALIGIDPVDGMDKGKQTPPPVLTYAPHSFDLDMAVMVIGSGLGEVKKNPLFPPCAPKGVNHEDFFNECRKPACYFVAKDYGHLDMLDDETKGIRGKATYCLCKNGQSREPMRRFVGGVVVAFIKAYLEGDSSHLLAIREGVETLPIELQRVKFPL
>Maldo_GDDH_16G1198900
MSSSTSSIARSGTNVFEIVKYNVVLQTVEAARRSACSSKTKSSSSILPPPNNPPPPKPLLIGMPCETTGEFPVLLLLHGYLLSNSFYSQLINHIASHGFIVTAPQLYTIVGPDSSDEIKSTAAITNWLSEGLHPLLPPHVQANLSKLALVGHSRRGKVSFALALGKGERRN
>Maldo_GDDH_16G1199000
MDTGKQTPPPVLTYVLQSFHLEMPVMVIGSGLGEVKRNPLFPPCAPKGVNHEDFFNECRKLACYFVARDYGHLDMLDDDTKGITGKATYCLCKNGKSREPMRRFVGGVVVAFIKAYLEGDSSHLLAIREGVETLPIELQIVKLLL
>Maldo_Gala_03g022710
MSSAQPALTTSVFNLANCPFKCITEEASLSSCFDSSAPPKPLFIVTPTVAGTYPVILLHHGCCLRNYFYKELLQHIVSHGFIAVAPQLLLCGVFLPPGSVEVEWGAKVINWLPKGLQPLLPENVVADFTKFALSGHSRGRNTAFAIALGRAKTSLSLKISVLIGIDPVAGATRNILTYSPQSFDLSIPVTVIGTGLGPESKNPCMPPCAPDGANHKEFFYECKPPCAHFVVKDYGHMDMLDDDPQGMVGAVSGCMCKNGTGPRELMRKTVGGIVVAFLNAYLNGDDRYLVAIVGDPDSSPAKLEPVEFIRA
>Maldo_Gala_03g022730
MALVEKNMSSAQPALTTSVFNLGNCPFKCITEETPLSSCFDSSAPPKPLFIVTPMVAGTYPLILLHHGFYLRNYFYKELLQHIASHGFIAVAPQLCGVVPPCGPEEVESGAKVINWLPKGLQPLLPENVVADFTKFALAGHSRGGKTAFAIALGRAKTSLSLKISLLIGIDPVAGANRYCRTRPRILTYSPQSFDLSIPVIVIGAGLGPEGKNACMSKPCAPDGVNHKDFFYECKPPCAHFVVKDYGHMDMLDDDPQGMVGAVSGCMCKNGTGPRELMRKTVGGIVVAFLNAYLNGDDRDLVAIVGDPDSSPAKLEPVEFIRA
>Maldo_Gala_11g025010
MCYSRARPFPFNCLVLIRQGNCTFKCITDETPLSSCFDTSAPPKPLFIVTPTVAGTYPHIASHGFVAVAPQLCGYVPPSGPEEIELGAKVINWLPKGLQSLLPENVVADFTKFALSGRSKGGKTAFATALGHAKSSLSPKISVLIGIDPDYGHMDMLDDDPRGMVGALLGCMCKNGKGPRELMRKAVGEIVVAFLKAYLNGDDRDLVAIVGDPDISPAKLDPVEFIRA
>Maldo_Gala_13g017160
MLPPMTAMSSSASSSSIAISGTNVFEIGTYKVVLQRIEAAERSACSSKTKSSSSSSTSPPTNPPPPKPLLIGMPCEAAGEFPVLLLLHGYLLSNSFYSQLISHIASHGFIVIAPQLYTIAGPDTTDEIKSTAAITNWLSNGLQPLLPPDVQANLSKLGLAGHSRGGKVSFALALGKEEIGTSLKFSALIGIDPVDGMDKGKQTPPPVLTYAPHSFDLDMAVMVIGSGLGEVKKNPLFPPCAPKGVNHEDFFNECRKPACYFVAKDYGHLDMLDDETKGIRGKATYCLCKNGQSREPMRRFVGGVVVAFIKAYLEGDSSHLLAIREGVETLPIELQSVKFPL
>Maldo_Gala_16g017270
MTIMSSSTSSIARSGTNVFEIVKYNVVLQTVEAARRSACSSKTKSSSSILPPPNNPPPPKPLLIGMPCETTGEFPVLLLLHGYLLSNSFYSQLINHIASHGFIVTAPQLYTIVRPDSSDEIKSTAAITNWLSEGLHPLLPPHVQANLSKLALVGHSRRGKSFHLEMPVMVIGSGLGEVKRNPLFPPCAPKGVNHEDFFNECRKLACYFVAKDYGHLDMLDDDTKGITGKATYCLCKNGKSREPMRRFVGGVVVAFIKAYLEGDSSHLLAIREGVETLPIELQIVKLLL
>Pyrco_DAP_Chr11v0.1_28867.1
MCYSRPFLFNCLVLIRKVMWVMYVPPSGPEEIQLGAKVINWLPKGLQSLLPENVVADFTKFALSGHSRGGKTAFATALGHAKSSLSLKISVLIGIDPVAGADQHCRTYPHILTYSPQSFNLSIPVQ
>Pyrco_DAP_Chr11v0.1_28959.1
MCYSRPFLFNCLVLIRKVMWVMYVPPSGPEEIQLGAKVINWLPKGLQSLLPENVVADFTKFALSGHSRGGKTAFATALGHAKSSLSLKISVLIGIDPVAGADQHCRTYPHILTYSPQSFNLSIPVQ
>Pyrco_DAP_Chr13v0.1_33444.1
MQCTRVQLQCQNIWELNPLSAHKKLDALSMTAMSSSTSSSSFAISGTNVFEMGKYKVVFQRVEAAERSGCSSKTKSSSSSSTSPPANPPPPKPLLIGMPCEAAGEFPVLLLLHGYLLSNSFYSQLINHIASHGFIVIAPQLYTIAGPDTTDEIKSTAAITNWLSNGLQPLLPPNVHANLSKLALAGHSRGGKVSFALALGKEETGTSLKFSALIGIDPVDGMDKGKQTPPPVLTYVPHSFDLDMAVMVIGSGLGEVKKNPLFPPCAPKGVNHEDFFNECRKLACYFVAKDYGHLDMLDDETKGIRGKATYCLCKNGKSREPMRRFVGGVVVAFIKAYLEGDSSHLLAIREGVETLPIELQCVKFLL
>Pyrco_DAP_Chr13v0.1_33464.1
MKCTRVQLQCQNIWELNPLSAHKKLDALSMTAMSSSTSSSSFAISGTNVFEMGKYKVVFQRVEAAERSGCSSKTKSSSSSSSSSSTSPPANPPPPKPLLIGMPCEAAGEFPVLLLLHGYLLSNSFYSQLINHIASHGFIVIAPQLYTIAGPDTTDEIKSTAAITNWLSNGLQPLLPPNVHANLSKLALAGHSRGGKVSFALALGKEETGTSLKFSALIGIDPVDGMDKGKQTPPPVLTYVPHSFDLDMAVMVIGSGLGEVKKNPLFPPCAPKGVNHEDFFNECRKSACYFVAKDYGHLDMLDDETKGIRGKATYCLCKNGKSREPMRRFVGGVVVAFIKAYLEGDSSHLLAIREGVETLPIELQCVKFLL
>Pyrco_DAP_Chr16v0.1_41917.1
MPCEATGKLPMLLLLHCYLLSNSFYSQLINHIASHGFIVIAPQANLSKLALTGHSRKGKVSFALALGKEETSTSLKFTTLIGIDPADGMDTGKQTPPPMLTYVPQSFDLEMPVMVIGSGLGEVKRNILFPPCAPKGVNHEDFFNECWKLACYFVAKDYGHLDMLDDHTKGITGKATYCLCKNGKSRQPMRRFVGGVMVAFIKAYLEGDSSWL
>Pyrco_DAP_Chr3v0.1_07701.1
MALVEKNKSAAQPAPTTSVFNQGNCPFKCITEETPLSSCFDSSAPPKPLFIVTPTVAGTYPVILLHHGCYLRNYFYKELLQHIASHGFIAVAPQLCGVLLPSGPEEVDSGAKVINWLPKGLQPLLPENVVADFTKFALSGHSRGGKTAFAIALGRANTSLSLKISVLIGIDPVAGANRYCRTRPHILTYCPQSFDLSIPVMVIGTGLGPESKNACMSQPCAPDGVNHKEFFYECKPPCAHFVVKDYGHMDMLDDDPQGVVGAVSGCMCKNGTGPREIMRKTVGGIVVAFLNAYLNGDDRYLLAIVGDPDSSPAKLEPVEFITA
>Pyrco_BP1_003007.1
MSSAQPALTTSVFNQGNCPFKCITEETPLSSCFDSSAPPKPLFIVTPTVAGTYPVILLHHGFYLRNYFYEELLQHIVSHGFIAVAPQLCGVVPPSGPEEVESGAKVINWLPKGLQPLLPENVVADFTKFALSGHSRGGKTAFAIALGRAKTSLSLKISVLIGIDPVAGANRYCRTRPHILTYSPQSFDLSIPVTVIGTGLGPESKNACMSQPCAPDGVNHKEFFYECKPPCAHFVVKDYGHMDMLDDDPQGVVGAVSGCMCKNGTGPREIMRKTVGGIVVAFLNAYLNGDDRYLLAIVGDPDSSPAKLEPVEFITA
>Pyrco_BP1_004901.1
MSSSTSSSSFAISGTNVFEMGKYNVVLQRVEAAERSGCSSKTKSSSSTSPPTNSPPPKPLLIGMPCEAAGEFPVLLLLHGYLLSNSFYSQLINHIASHGFIVIAPQVDT
>Pyrco_BP1_031504.1
MHRKLYTIAGPDTTDEIKSTAAITNWLSNGLQPLLPPNVHANLSKLALAGHSRGGKVSFALALGKEETGTSLKFSALIGIDPVDGMDKGKQTPPPVLTYVPHSFDLDMAVMVIGSGLGEVKKNPLFPPCAPKGVNHEDFFNECRKSACYFVAKDYGHLDMLDDETKGIRGKATYCLCKNGKSREPMRRFVGGVVVAFIKAYLEAATRDSLGRQLLLAVSSLDSTSNLFGSFDTAKQGRVTLDLDRFVYCTAITNSPPTRQPSTLSSSPSLWQLASCDHHHQTNTPPSPRKHSNHDLPITAVESSTTSISCPPKLSLQANSGVLTNFDVLNFLKSKGASKDLARVLANVAPSEYKVFDYLVATPAWSQTRESIDEFKEKCREYDLAEAEVLNIINARPYNVVGIFPMIEDIDNRLGDKIQDLVDMVVEVLPSLPVPAATYESLWSQIKFIMSNYLLSILYTWIAFVVSQATVECCHDSRNEETYRSWFLLFWLWFKYYVRGDMRLGAFVKFEVGQRIFVLFKNTKPASETLMFENDAEIKDEDKFLHRTYTGKQKHVVGAARSGIIPRRVRRKTNANRAAARSDIAPGRDKDGFVRTTYSGKGRGGWTS
>Pyrco_BP1_036764.1
MALVEKNKSAAQPAPTTSVFNQGNCPFKCITEETPLSSCFDSSAPPKPLFIVTPTVAGTYPVILLHHGCYLRNYFYKELLQHIASHGFIAVAPQVILSYHSILTSNTISE
>Pyrco_BP1_043702.1
MDTGKQTPPPMLTYVPQSFDLEMPVMVIGSGLGEVKRNILFPPCAPKGVNHEDFFNECWKLACYFVAKDYGHLDMLDDHTKGITGKATYCLCKNGKSRQPMRRFVGGVMVAFIKAYLEGDSSWL
>Pyrco_BP1_043703.1
MTVMSSSTSSSSIARSGTNVFEIGKYNVVLQIVEAAERSACSSKTKSSSSSIPPLKNPPPPKPLLIGMPCEATGKLPMLLLLHGYLLSNSFYSQLINHITSHGFIVIAPQLYTIVGPNSSDEIKSTAAIINWLSEGL
>Pyrco_BP_DH_03g20670
MALVEKNMSSAQPALTTSVFNQGNCPFKCITEETPLSSCFDSSAPPKPLFIVTPTVAGTYPVILLHHGFYLRNYFYEELLQHIVSHGFIAVAPQLCGVVPPSGPEEVESGAKVINWLPKGLQPLLPENVVADFTKFALSGHSRGGKTAFAIALGRAKTSLSLKISVLIGIDPVAGANRYCRTRPHILTYSPQSFDLSIPVTVIGTGLGPESKNACMSQPCAPDGVNHKEFFYECKPPCAHFVVKDYGHMDMLDDDPQGVVGAVSGCMCKNGTGPREIMRKTVGGIVVAFLNAYLNGDDRYLLAIVGDPDSSPAKLEPVEFITA
>Pyrco_BP_DH_13g17260
MHERLKRLKRTLVDPIGSLVRVHPCMQCTRVQLQCQNIWELNPLSAHKKLDALSMTAMSSSTSSSSFAISGTNVFEMGKYKVVFQRVEAAERSGCSSKTKSSSSSSTSPPANPPPPKPLLIGMPCEAAGEFPVLLLLHGYLLSNSFYSQLINHIASHGFIVIAPQLYTIAGPDTTDEIKSTAAITNWLSNGLQPLLPPNVHANLSKLALAGHSRGGKVSFALALGKEETGTSLKFSALIGIDPVDGMDKGKQTPPPVLTYVPHSFDLDMAVMVIGSGLGEVKKNPLFPPCAPKGVNHEDFFNECRKLACYFVAKDYGHLDMLDDETKGIRGKATYCLCKNGKSREPMRRFVGGVVVAFIKAYLEGDSSHLLAIREGVETLPIELQCVKFLL
>Pyrco_BP_DH_16g16760
MTVMSSSTSSSSIARSGTNVFEIGKYNVVLQIVEAAERSACSSKTKSSSSSIPPLKNPPPPKPLLIGMPCEATGKLPMLLLLHGYLLSNSFYSQLINHITSHGFIVIAPQNLYTIVGPNSSDEIKSTAVQANLSKLALAGHSRKDKVSFALALGKEETSTSLKFSTLIGIDPVDGMDTGKQTPPPMLTYVPQSFDLEMPVMVIGSGLGEVKRNILFPPCAPKGVNHEDFFNECWKLACYFVTKGITGKATYCLCKNGKSRQPMRRFVGGVMVAFIKAYLEGDSSWL
>Pruav_sc0000983.1_g580.1.mk
MALVEKSKSAAQPLLATSVFDKGNFPFKCITEETPCSSCFDSSAPPKPLLIVTPTVTGTYPVIVLLHGFYLRNYFYQDLLQHIASHGFIAVAPQVTAEAAKQHLHLHLGVPKLLCIDPVAGANQHCRTKPHILTYEPQSFNLSIPVTVIGTGLGPEKKNACMSQPCAPDGANHKEFFYECKPPCAHFVVKDYGHMDMLDDNPPGLVGALSGCMCKNGTGPKELMRKTVGGIVVAFLKAYLNGEDEDLVAIVEDPAVSPAKLEPAEFIRA
>Pruav_sc0001539.1_g050.1.mk
MLKTVMSSSTSSSSVASIGATNVVFEIGKYKVVLQRAEPVTTCSTKSSNIPVPPPKPLLIGMPCEAGEFPILLLLHGYLLSNSFYSQLIQHIASHGFIVLYTIAGPDSKGEIKSTAAITNWLSEGLQFLLPPHVQANLSKLALAGHSRGGKVSFALALGKEGNTNLKFSALIGIDPVDGMDKGKQTPPPVLTYVPHSFDLDMAVMVIGSGLGEVKRNPLFPPCAPKGVNHEDFFNECRKPACYFVAKDYGHLDMLDDETKGIRGKSTYCLCKNGKSREPMRKFVGGVVVAFLQAYLEGDSSHLMAIRDGVDETLPVELQIVKFNL
>Pyrusco11g003460.1
MSPMALVEKFMSAARTASVFYQGNCTFKCITEETPLSSCFDSLAPPKPLFIVTPTVAGSYPVILLHHGFYLSNYFYKELLQHIASHGFVAVAPQLGFVILISYVGYVYVPPSGPEEIQLGAKVINWLPKGLQSLLPENVVADFTKFALSGHSRGGKTAFATALGHAKSSLSLKISVLIGIDPVAGADQHCRTYPHILTYSPQSFNLSIPVAVIGTGLGPEPKNACMAQPCAPDGVNHKEFFYECKPPCAHFVVKDYGHMDMLDDDPRGVVGALSGCMCKNGKGPRELMRKAVGGIVVAFLKAYLNGDDRDLVAIVGDPDFSCKA
>Pyrusco11g003640.1
MSPMALVEKFKSAARTASVFYQGNCTFKCITEETPLSSCFDSSAPPRPLFIVTPTVAGTYPVILLHHGFYLSNYFYKELLQHKASHGFVAVAPQLGFVILISYVGMYVPPSGPEEIELGAKVINWLPKGLQSLLPENVIADFTKVALSGHSRGGKTEFATALGHAKSSLSLKISVLIGIDPVAGADQHCRTYPHILTYSPQSFNLSIPVAVIGTRLGPEPKNACMAQPCALDGVNHKEFFYECKAPCALFVVKDYGHMDMLDDDPRGVVGALSGCMCENGKGPRELMRKAVGGIVVAFLKAYWNGDDRDLVAIVGDPYISPAKLDAVQFIRA
>Pyrusco13g006430.1
MPLSSASAHKKLDALSMTAMSSSTSSSSFAISGTNVFEMGKYKVVLQRVEAAERSGCGSKTKSSSSTSPPTNPPPPKPLLIGMPCEAAGEFPVLLLLHGYLLSNSFYSQLINHIASHGFIVIAPQLYTIAGPDTTDEIKSTAAITNWLSNGLQPLLPPNVHANLSKLALAGHSRGGKVSFALALGKEETGTSLKFSALIGIDPVDGMDKGKQTPPPVLTYVPHSFDLDMAVMVIGSGLGEVKKNPLFPPCAPKGVNHEDFFNECRKSACYFVAKDYGHLDMLDDETKGIRGKATYCLCKNGKSREPMRRFVGGVVVAFIKAYLEGDSSHLLAIREGVETLPIELQCVKFLL
>Pyrusco16g015290.1
MTVTSSSTSSSSIARSGTNVFEIGKYYVVLQIVEAAERNACSSKTKSSSSSIPPPKNPPPPKPLLIGMPCEATGKLPMLLLLHGYLLSNSFYSQLINHIASHGFIVIAPQLYTIVGPNSSDEIKSTAAIINWLSEGLYTSLKFSTLIGIDPVDGMDTGKQTPPPMLTYVPQSFDLEMPVMVIGSGLGEVKRNILFPPCAPKGVNHEDFFNECWKLACYFVAKDYGHLDMLNDHTKEITGKATYCLCKNGNSRQPMRRFVGGVMVAFIKAYLEGDSSWL
>Pyrusco3g015200.1
MALVEKNKSAAQPAPTTSVFNQGNCPFKCITEETPLSSCFDSSAPPKPLFIVTPTVAGTYPVILLHHGCYLRNYFYKELLQHIASHGFIAVAPQLCGVLLPSGPEEVDSGAKVINWLPKGLQPLLPENVVADFTKFALSGHSRGGKTAFAIALGRANTSLSLKISVLIGIDPVAGANRYCRTRPHILTYCPQSFDLSIPVMVIGTGLGPESKNACMSQPCAPDGVNHKEFFYECKPPCAHFVVKDYGHMDMLDDDPQGVVGAVSGCMCKNGTGPREIMRKTVGGIVVAFLNAYLNGDDRYLLAIVGDPDSSPAKLEPVEFITA
>Pyrbe_009484
MSPMALVEKFKSAARTTSVFYQGNCTFKCITEETPLSSCFDSLAPPKPLFIVTPTVAGTYPVILLHHGFYLSNYFYKELFQHISSHGFVAVGTSDTIVLQYSILRPYIMWVMYVPPSGPEEIQLGAKVINWLPKGLQSLLPENVVADFTKFALSGHSRGGKTAFATALGHAKSSLSLKISVLIGIDPVAVIGTGLGPEPKNACMAQPCAPDGVNHKEFFYECKPPCTHFVVKDYGHMDMLDDDPRGVVGALSGCMCKNGKGPRELMRKAMGGIVVAFLKAYLNGDDRDLVAIVGDPDISPAKLDPVEFIRA
>Pyrbe_026334
MTVMSSSTSSSSIARSGTNVFEIGKYNVVLQIVEAAEKSACSSKTKSSLSSSSIPPPKNPPPPKPLLIGMPCEATRKLPMLLLLHGYLLSNSFYSQLINHIASHGFIVIAPQANLSKLVLAGHSRKGKVSFALALGKEETSTSLKFSTLIGIDPVDGMDTGKQTPPPMLTYVPQSFNLEMPVMVISSGLGEVKRFILFPPCAPKGVNHEDFFNECWKLACYFVAKDYGHLDMLDDHTKGITGKATYCLCKNGKSRQPMRRFVGGVMVAFIKAYLEGDSS
>Pyrbe_037183
MALVEKNMSSAQPALTTSVFNQGNCPFKCITEETPLSSCFDSSAPPKPLFIVTPTVAGTYPVILLHHGFYLRNYFYEELLQHIVSHGFIAVAPQLCGVVPPSGPEEVESGAKVINWLPKGLQPLLPENVVADFTKFALSGHSRGGKTAFAIALGRAKTSLSLKISVLIGIDPVAGANRYCRTRPHILTYSPQSFDLSIPVTVIGTGLGPESKNACMSQPCAPDGVNHKEFFNECKPPCAHFVVKDYGHMDMLDDDPQGVVGAVSGCMCKNGTGPREIMRKTVGGIVVAFLNAYLNSDDRYLLAIVGDPDSSPAKLEPVEFITA
>Pyrbe_058107
MTAMSSSTSSSSFAISGTNVFEMGKYKVVLQRVEAAERSGCGSKTKSSSSTSPPTNPLPPKPLLIGMPCEAAGEFPVLLLLHGYLLSNSFYSQLINHIASHGFIVIAPQLYTIAGPDTTDEIKSTAAITNWLSNGLQPLLPPNVHANLSKLALAGHSRGGKVSFALALGKEETGTSLKFSALIGIDPVDGMDKGKQTPPPVLTYVPHSFDLDMAVMVIGSGLGEVKKNPLFPPCAPKGVNHEDFFNECRKSACYFVAKDYGHLDMLDDETKGIRGKATYCLCKNGKSREPMRRFVGGVVVAFIKAHLEGDSSHLLAIREGVETLPIELQSVEFLL
>Pyrpy_N_03g2455.1
MSSAQPALTTSVFNQGNCPFKCITEETPLSSCFDSSAPPKPLFIVTPTVAGTYPVILLHHGFYLRNYFYEELLQHIVSHGFIAVAPQLCGVVPPSGPEEVESGAKVINWLPKGLQPLLPENVVADFTKFALSGHSRGGFTAFAIALGRAKTSLSLKISVLIGIDPVAGKNRYCTTRPHILTYSPQSFDLSIPVTVIGTGLGPEIKTCIPCAPDGVNHKEFFYECKPPCAHFVVKDYGHMDMLDDDPQGVVGAVSGCICKNGTGPREIMRKTVGGIVVAFLNAYLNGDDRYLLAIVGDPDSSPAKLEPVEFITA
>Pyrpy_N_11g2420.1
MCYSRPFLFNCLVLIRKAARTASVFYQGNCTFKCITEETPLSSCFDSLAPPKPLFIVTPTVAGTYPVILLHHGFYLSNYFYKELLQHIASHGFVAVAPQLGAKVINWLPKGLQSLLPENVVADFTKFALSGHSRGGKTAFATALGHAKSSLSLKISVLIGIDPVAGADQHCRTYPHILTYSPQSFNLSIPVAVIGTGLGPEPKNACMAQPCAPDGVNHKEFFYECKPPCAHFVVKDYGHMDMLDDDPRGVVGALSGCMCKNGKGPRELMRKAVGGIVVAFLKAYLNGDDRDLVAIVGDPDFSCKA
>Pyrpy_N_13g1935.1
MQEHSERLKRTLVDPIGAETKISSAHKKLDALSMTAMSSSTSSSSFAISGTNVFEMGKYKVVLQRVEAAERSGCGSKTKSSSSTSPPTNPLPPKPLLIGMPCEAAGEFPVLLLLHGYLLSNSFYSQLINHIASHGFIVIAPQLYTIAGPDTTDEIKSTAAITNWLSNGLQPLLPPNVHANLSKLALAGHSRGGKVSFALALGKEETGTSLKFSALIGIDPVDGMDKGKQTPPPVLTYVPHSFDLDMAVMVIGSGLGEVKKNPLFPPCAPKGVNHEDFFNECRKSACYFVAKDYGHLDMLDDETKGIRGKATYCLCKNGKSREPMRRFVGGVVVAFIKAYLEGDSSHLLAIREGVETLPIELQCVKFLL
>Pyrpy_N_16g1373.1
MKCRTVQLQGKHIWPCKYLETLVLNDKNFNLSQFYALTMTVMSSSTSSSSIARSGTNVFEIGKYNVVLQIVEAAERSACSSKTKSSSSSSSSIPPPKNPPPPKPLLIGMPCQATGKLPMLLLLHGYLISNSFYSQLINHIASHGFIVIAPQFYTIVGPNSRKETPPPMLTYVPQSFDLEMPVMVIGSRLGEVKRNILFPPCAPKGVNHEDFFNECWKLACYFVAKDYGHLDMRDDHTKGITGKATYCLCKNGKSRQPMRRFVGGVMVAFIKAYLEGDNSWL
>Rosch_v2.0_Chr6g0290141
MAYVFDEGKFPFKFITEETPFSSCFDSSAPPKPLLIATPTVSGTYPVLLLLHGFYLRNYFYKGILQHIASHGFIVVGPQLYSLVPATGPEEIESAAKVVNWLPEGLQSLLPENVVMDLTKFALSGHSRGGKAAFALALGYAKAALSLKFSVLIGIDPVAGANQYCRTNPHILTYVPRSFDLNIPVLVIGTGLGPEKKNDCMSQPCAPEGLNHKEFFNESKPPCAHFVAKDYGHMDMLDDDLPGVVGAMSGCMCKNGSGPKDLMRKSVGGIVVAFLNAYLNGEDGDLLAIVADPALSPARLEPAEFINA
>Rubch_LG02.1642
MASAFDEGNFPVKFITEEAPFSSCFDSSAPPKPLLIATPTVNGTYPIILLLHGFYLRNYFYKGLLQHIASHGFIAVAPQLYGLLPPTGPCEIESAADVVNWLPGNLPSLLPENVAADLTKVALSGHSRGGKTAFALALGHAKVSLSLKFSVLIGIDPVAGANQCCRPYPHILTYVPHSFNLSIPVAVIGTGLGPETKNDCIISQPCAPEGLNHKEFFNECKPPCAHFVAKDYGHMDMLDDDPPGVVGAVSGCMCKNGSGSRDLMRKSVGGIVVAFVKAYLYGEDGDLLAIVGDPALSPAKLEAVEFIKA
>Rubch_LG04.4166
MSTSSSLNVFEVGKYRVEFQTVEAAETRCCSTKSSSSVSVPPPKPLLIGLPCEAGEFPVLLLLHGFLLSNSFYSQLIQHIASHGFILYTVAGSDTSEEIKSTAAITNWLSEGLQSLLPHHVQANLNKLALAGHSRGGKVSFALALGKEGITTSLKFSALIGIDPVDGMDKGKQTPPPVLTYVPHSFDLDDMAVMVIGTGLGEVRRNPLFPPCAPKGVNHEDFFYECRKPACYFVAKDYGHLDMLDDETKGFRGKATYCLCKNGKSREPMRKFVGGVVVAFIKAYLGGDSSRLKQKSSEFLLITDIDTQLCYSWLLVSSSDLSEMKILKADAGALNNFEVLKFLKSKGYSKDDRKRAWVFDYLVDTPAGTQTREGIDEFKEKCKQFDLGNDTILNIINTRPASVVEIYAIVEENADELVEMVGAVLTPPTAPSPNPEAGTDEIDVETMNLEQIEQNDGYKEEP
>Ruboc_02_G04037
MASVFDEGNFPVKFITEEAPFSSCFDSSAPPKPLLIATPTVNGTYPIILLLHGFYLRNYFYKGLLQHIASHGFIAVAPQLYGLLPPTGPCEIESAADVVNWLPKNLTSLLPENVAADLTKVALSGHSRGGKIAFALALGHVKVSLSLKFSVLIGIDPVAGANQCCRPYPHILTYVPRSFDLNIPVAVIGTGLGPETKSDCIMSKSCAPEGLNHKEFFNECKPPCAHFVAKDYGHMDMLDDDPPGVVGAVTGCMCKNGSGPRDLMRKSVGGIVVAFAKAYLYGEDGDLLAIVGDPALSPAVLEPVEFIKA
>Ruboc_04_G13525
MQLIPSHLCSNSTGRVAMSTSSSLNVFEVGNYRVEFQRVEAAETRCCSTKSSSSVSVPPPKPLLIGLPGEAGEFPVLLLLHGFLLSNSFYSQLIQHIASHGFIVIAPQASILSLNLSLSILYTILYTVAGSDTSDEIKSTAAITNWLSEGLQSLLPSHVQANLNKLALAGHSRGGKVSFALALGKEGITTSLKFSALIGIDPVDGMDKGKQTPPPVLTYVPHSFDLDDMAVMVIGTGLGEVRRNPLFPPCAPKGVNHEDFFYECRKPACYFVAKDYGHLDMLDDETKGVRGKATYCLCKNGKSREPMRKFVGGVVVAFIKAYLGGGRSELIAIREGVHEAAPIELQTVEFLL
