# Supplementary material for: Transcriptomics of long‐term, low oxygen storage coupled with ethylene signaling interference suggests neofunctionalization of hypoxia response pathways in apple ( Malus domestica )
Source: Plant Direct. 2024 Dec 20;8(12):e70025. doi: 10.1002/pld3.70025 (PMC11660084; doi:10.1002/pld3.70025)
Supplement: Supplementary file 2 — Data S2: Homologs of all 606 hypoxia response genes identified in this study across 42 representative species of land plants). [file PLD3-8-e70025-s004.gz › 01-integratedGeneFamilies_dir/238.fna]

>gnl_Ambtr_v1.0_evm_27.model.AmTr_v1.0_scaffold00012.268
ATGGCAGAAGAGAACCAACAAACAGAGCTTACTCCAAGCGAGCCTACCGATCAAACTCGTCCGGTTTTGGATGCGGTTGTTCAAGGAGAACCACAAAGGTTTTTCCCCCGAGGGCATGGGGCTCCAAGGGCGAAGGGATGGCCAGAAGTGGTAGGACTTTCAGTCGAAGAAGCTGAGAAGAAGATCAAAGCTGACATGCCGATGGTTCAGTTGCAAGTTGTTAAACCAGATTATTTCGTTACCATGGATTACGACCTTCGTCGCGTACGCCTTTATGTAGATGCCACAGGCATCGTTGTGAAAACCCCAGCGCTTGGC
>gnl_Aquco_v3.1_Aqcoe2G303400.1
ATGGCATCTAGTTGCAGCGATATGGGTAAACAAATGTGGCCGGAGCTGCTTGGTGTACATGGAGAAGTTGCAGCTGCAAAGATCAGGAGACAAAATGCGAATATTGTTGTTGTCATTGTACCAGAAGGAATGTATGTCACCATGGATTTTCGCTGTGATAGGGTTCGGATTTGGGTTGATAAGAGAGGCATTGTGAAACAAGTGCCCAGGCTTGGT
>gnl_Aquco_v3.1_Aqcoe1G103500.1
ATGAAAGTAATTTATCTGCACTTTCACCACTTTTACCTGTTCATCACCTTCCTTCTCCTTGTGCTGTTTCTTGCCATGGCTGAAGAGAATAAACAGACTGAAGACACTCAAGAACAGCCTACCTTACCATTACCAATACTGGGTCATCAAATAGGAACAGGAGCAAGTTCAGGTCCAAAGACAGAATGGCCAGAATTGATTGGATTGACAGTAGAAGAAGCAAAAGAAAAGATACTGTTAGACAAACCGAGGGTTGTGTTCCAGGTGGTTCCTCCTGGTCATTTTGTTACCATGGATTTCAACACGAGACGCGTAAGATTGTATTTAGATGCTTCTGAGAGGATTGCAAGAGCTCCACAAGTTGGT
>gnl_Aquco_v3.1_Aqcoe5G034600.1
ATGGCAGATGTTTGCGGTGGTGATTTGGGAAAAGAGACATGGCCAGAGCTGCTGGGTGTACCTGGAAAAGTTGCTGTGAAAATAATCAATAAAGAGAATCCCAAGGTTAGCGTTAGCATAGTAGAAGAAGGAATGATGGTTACCATGGATTTTCGCTGCGATAGGGTTCGTGTTTGGGTTGATAAGAAAGGCTTTGTCAAGGAGGTGCCAAGGATTGGA
>gnl_Aquco_v3.1_Aqcoe5G034800.1
ATGATTAATATAGACTGCAAAGGAAAACAGATTTGGCCGGAGCTGGTTGGGGTTGATGGGCATGAAGCAGCAGTTAGGATTGAGAGAGAGAATAATTCGGTCCACGCAGAAGTGGTAATGAAAGGGATGGAAATAGTACCTATGGACTTTAAGTGCAACAGGGTCTGGGTTTGGGTCGATTCCAATTGGAAGGTAGCGCAGGTTCCTCGAATTGGT
>gnl_Aquco_v3.1_Aqcoe5G035000.1
ATGATTAATATAGACTGCAAAGGAAAACAGATTTGGCCGGAGCTGGTTGGGGTTGATGGGCATGAAGCAGCAGTTAGGATTGAGAGAGAGAATAATTCGGTCCACGCAGAAGTGGTAATGAAAGGGATGGAAATAGTACCTATGGACTTTAAGTGCAACAGGGTCTGGGTTTGGGTCGATTCCAATTGGAAGGTAGCGCAGGTCCCTCGAATTGGT
>gnl_Aquco_v3.1_Aqcoe5G035100.1
ATGGCAGAATTTTGTCAAGGTAAAAGCGAATGGCCTGAGCTGGTGGGATACAACGGTGAGGTTGCAGCAGCGAAGATAGAAAAAGAGAATCCACTAGTAAATGCAATAGTTTTGCTGGAAGGAACACCTGTGACCGAGGACTTCAGGTGCGACAGGGTTTGGGTCTGGGTTAATACCCAGGGCAAGGTTGTACGAGCACCTCGAATTACT
>gnl_Aquco_v3.1_Aqcoe5G034700.1
ATGGCATCTAGTTGCAGGGATATGGGTAAACAAATGTGGCCGGAGCTGCTTGGTGTACATGGAGAAGTTGCAGCTGCAAAGATCAGGAGACAAAATGCGAATATTGTTGTTGTCATTGTACCAGAAGGAATGTATGTCACCATGGATTTTCGCTGTGATAGGGTTCGGATTTGGGTTGATAAGAGAGGCATTGTGAAACAAGTGCCCAGGCTTGGT
>gnl_Aquco_v3.1_Aqcoe5G034900.1
ATGGCAGAATTTTGTCAAGGTAAAAGCGAATGGCCTGAGCTGGTGGGATACAACGGTGAGGTTGCAGCAGCGAAGATAGAAAAAGAGAATCCACTAGTAAATGCAATAGTTTTGCTGGAAGGAACACCTGTGACCAAGGACTTCAGGTGCGACAGGGTTTGGGTTTGGGTTAATACCCAGGGCAAGGTTGTTCGACCACCTCGAATTACT
>gnl_Aquco_v3.1_Aqcoe3G175300.1
ATGTCCATCCCCAGCCCTCCTCCTCGTTGCGACAGTTTAGGGTGCAGTGATATCACTTGTTGTCCTGGAAAACAGAGTTGGCCAGAGCTTGTGGGGATGAAAGCGATGGAAGCTAAGTCAATAATTGAGGAAGACAACCCAAATGTAACTGTGGTAATCGCAACCACAGAATTATATAGAGTTCCTGATCTATGTTGCAACATTGTCTGGATCTATGTGGACGATCTTCAAAATGGTGTCATCACTTCTGTTCCAAGAGTTGGA
>gnl_Arath_TAIR10_AT2G38870.1
ATGTCGACCGAATGTCCTAGGAAGAACTCGTGGCCGGAGCTTACGGGAACAAATGGTGACTATGCGGCCGTGGTGATAGAGAGAGAGAACCCCACCGTCAATGCTGCCGTGATTTTGGATGGGAGTCCGGTGACCGCAGACTTCAGGTGCGACCGGGTCAGAGTTTTTGTTGATGGAAACCGTATCGTCGTCAAAACCCCCAAATCCGGC
>gnl_Arath_TAIR10_AT2G38900.2
ATGGCAACCGAGTGGTGTAGTTATATTGGTTCGTCTTTCATCCTCAATTTCTACTTTTCATTCTTTGATATTGGGAAGAACTCATGGCCGGAGCTTTTAGGAACAAATGGAGACTATGCGGCTTCGGTGATAAAAGGAGAGAACTCGAGCCTCAACGTTGTCGTGGTTTCGGATGGAAATTATGTGACTGAAGACCTCAGTTGCTACCGCGTTAGGGTTTGGGTTGACGAAATCCGTATCGTTGTCAGAAACCCAACCGCCGGC
>gnl_Arath_TAIR10_AT3G46860.1
ATGTCTCGCTATCCTCCATGTTGGTCTGGCTCTTGCGAAGATCCAGAGTGTTGTGCTATAGGAAAGAAGTATAGGTGGCCAGAACTGGTTGGGAAAAATGGACAATTGGCGAAAATGACGATCGAAAGAGAAAATCCTAATGTGTTAGCGATTGTCCTTCGATATGGAGAAAAGCGGATTGAAAACTTTTGCTGCAACAGGGTCTTTGTTTATTTAGGTTCCAACGGCCAAGTTGCAGATGCTCCTATGATCGGT
>gnl_Arath_TAIR10_AT3G50020.1
ATGAATCGTAATTGTCCGCTCTATAGTCCTCCGTGTCAACGCTGCAGCTGTGCTGGCATTACGTGCCAACCTCTATTTCCAGGAATTAAGGTGGATTGGCCAGAATTAAATGGAGTAAAGGGACTTGAAGCTAAGAGAATAATCGAACATGACAATCCAAAAGTGGTGGTTGTTATCATTCCCGATGATGTTGCTGTACTAGCCGTCAATTGTTGTAACCGTGTCATTGTCCGTGTTCCCGTCAACAACTGTCCCAATGGTCCTGTCAGTAATTTTCCTCACATCGGA
>gnl_Arath_TAIR10_AT5G43580.1
ATGTTTGTCATTGTGGAGAAGAACCCAATACAAAACTCAAATCACAAAAATCTACAAATCAATACATTTATTCAAGAAAAGATGGCAAGCATATGCGAAGATCCAGGAAAAAGCTCATGGCCAGAGCTTTTGGGGGCAAAAGGAGAAGATGCAAAAGAAGTGATCGAGAGAGAGAATCCAAAAATGAAAGCAGTTATCATTTTGGATGGAACAGTTGTTCCGGAGATCTTTATTTGCTCTCGTGTTTACGTTTGGGTCAACGATTGCGGAATCGTTGTTCAAATTCCTATCATCGGT
>gnl_Arath_TAIR10_AT5G43570.1
ATGTCGGACGTTTGCCAAAATACTGCAGGAGAAGGGATGAAGAGCTCATGGCCTGAATTGGTGGGGAGAAGAGGAGAAGAAGTCAAAGAGATCATCGATAGAGAGAACACGAAAGTGACGGCCAAGATTATATCTGAAAATGCAGTTGTTTTGGCTGTTGTAATTTGTGATAGGGTTTATGTTCGTGTCAATGACCAAGGCATTGTCACAAGAACCCCTATTTCGTTGGCTAATTTAATTGTTATATATATATATATATATATATATATATGTGTGTGTGTGTGTGAATCAATTATGGATCTTAATATG
>gnl_Betvu_v1.2_Bv4_078460_xqac.t1
ATGGGCTTTCCACCTTGTGAAAATCCTCTCAAGTGTCAGGATTCACCATGCTGCACTCAAGGGAAAAAGTATGAGTGGCCTGAGTTACTAGGCAAACCAGGGACGTTAGCCAAGAGCATCATTGAACGTGAGAATCCTGAACTAACGGCTGTGATTGAGACAGTGAGACTAAAGATTCTACTAATTTCAATCCTGATTTTTGTTGCAATCGTGTTATTATATTTGTCACCCATGGTTCTGTGGACATTCCACACCCTCGTGTTGGATGAACAAATTATAAGTGCATTGTTG
>gnl_Betvu_v1.2_Bv5_120610_trqe.t1
ATGTCAATTTGCCCAGGAAAGCAAGCGTGGCCTGAACTCATAGGAGAGGATGGAAAAAAAGCAGCAGAAATAATAGAGAAGGAAAATTCAAGTGTGGAAGCTATTGTACTACCAAAAGATTCTGATATTCCATTTGATCTGAGATGTGATCGTGTTTTTGTTTTTGTTGATTCTAAAAACATAGTTGTTGAAGCTCCATCTGTTGGT
>gnl_Betvu_v1.2_Bv5_120630_zrwq.t1
ATGTTACTGAAGCCACTGTTTTACCAGATTGGAACTCCAGTAATCCTAAACTTCAGTTGCAATCGAGTTTGGGTTTGGGTTGATTGTGAGGGAATCGTCGTTCGTCCTCCTATGATTGGT
>gnl_Betvu_v1.2_Bv5_120640_tmyg.t1
ATGTCTTCATGCCAAGGAAAGAATACGTGGCCCGAACTCGTAGGAGAAAAAGGGCAAAAAGCAGCAGAAATTATAGAGAAGGAGAATCCTAATGTGAAGGCTATCGTCATATTAGATGGAACTCCGGTTACATTGGACTTCAGGTGTGACCGAGTTCGAGTTTTCGTTGATTGCAAGGATATCGTGGTTCGTGCTCCTATTATTGGT
>gnl_Betvu_v1.2_Bv5_120650_ntqp.t1
ATGGCATCAAGTCAAGAGAAGACTCAGTGGCCCGAGCTTGTGGGAGAAAATGGAAAAGAAGCAGCAAAAATCATTGAGAAGGAGAATCCTAGTCTGCATACTATTGTTCTCTTAATTGGAAGTCCGGTTACAAAAGACTACAGGACTGATCGAGTTCGAATTTTCGTTGATTGCAAGGGTATCGTCGGCCCCATTCCTAGGATTGGT
>gnl_Betvu_v1.2_Bv5_120660_zkjr.t1
ATGGCATCATGTCAAGAGAAGACTCAGTGGCCCGAGCTTGTGGGAGAAAATGGGAATGAAGCAGCAAAAATCATTGAGAAGGAGAATCCTTGTCTGCATGCTATTGTTCTCTTAATAGGAAGTATCGTTACGCACGACTACAGGGCTGATCGAGTTCGAATTTTCGTTGATTGCAATGGCATCGTCGGCCCCATTCCTATAATTGGT
>gnl_Betvu_v1.2_Bv5_120670_pszo.t1
ATGTCATCAGATGATACATGCCCAGGGAAGGATGCGTGGCCAGAACTTGTAGGAGAACAAGGGAAGAAAGCAGCACAAATCATAGAGAAGGAGAATTCCTACGTGCAGGCTTTTGTTATAAAAGAGGGAACCATGGTTACAATGGACTTCAGGTGTGATCGAGTTCGTGTTTGGGTCGATTGTGACGGGATCGTGGTCCAAACTCCTATTATTGGT
>gnl_Betvu_v1.2_Bv5_120680_dqeh.t1
ATGTCAGAATGCCAAGGGAAAAATGAGTGGCCGGAACTAGTTGGAAAAGACGGGCATTTTGCAGCACAAACAATTGAAAGTGAGAATTGCAATGTGGAAGCCATTGTTTTACTAGTTGGCACTGCGGTGACAAAAGACTTTAGGTGTGATCGAGTTTGGGTTTGGGTTGATTCGTATGGAGTTGTGGTTGAGACTCCTAAAATTGGA
>gnl_Betvu_v1.2_Bv5_120690_mquo.t1
ATGTCAGGAGAAGATTTTTGCAAAGGGAAGAATGCGTGGCCTGAGTTAGTGGGAGAAAATGGAAAGATAGCAGCACAAATCATAGAAAGTGAGAATGATAATGTGAAAGCCATCGTCTTGCCAGATGGCACTGCAGTTCCAGAAGATTTTAGGTGTACTCGAGTGTGGGTTTGGGTTGATTGTGACGAAATTGTTATTCGTCCTCCTACCATTGGT
>gnl_Betvu_v1.2_Bv5_120700_icio.t1
ATGGAATCAGATTTATGCCCACCTGGAAAGCTTAGTTGGCCAGAATTGGTAGGAATGAATGGGGAAGAAGCAGCAAAAATCATCAAGGAAGAAAATCCTCATGTTGATCCCATTGTATGGGATAAGCCATTTATCCCAGGTAACTACAATTGTTATCGAGTTTTTGTCATTGTTGACTCTGATGGAATTGTGAAACGTCCTCCAATCGCAGGT
>gnl_Betvu_v1.2_Bv8_194010_psrm.t1
ATGTCATCGGATCAATGCCCAGGAAAGAACGAGTGGCCAGAATTAGTTGGAGAAAATGGGCCAGAAGCAGCAAATATAGTAGAAAGGGAGAATCCCAATGTGGAAGCCCATGTTGTACTACAGGGAAGCATTGTTACAGCAGATTTTAGATGTGATCGGGTTCGGGTTTGGGTCAATACGAACGGAGTCGTGTACCGTTCTCCTAGAATTGGT
>gnl_Betvu_v1.2_Bv8_194020_jwkr.t1
ATGTCATCAGAATGTCCAGGGAAGAATGTATGGCCGGAACTAGTTGGAGAAAAGGGGAAGGTGGCTGCTGAAGTTATACAAAGAGAGAATCCCAATGTTACTCAAGTAACTGTTTTACCAGATGGAACTCCAGTGATCCTAAACTTCAGATGTGATCGGGTTTGGGTTTGGGTCGATTGTGAGGAACTCGTTGTTCGTCCTCCTATGATTGGT
>gnl_Betvu_v1.2_Bv9_216830_rexd.t1
ATGGCACAAGTACACTGTCCAGGAAAGGAAGTTTGGCCAGAACTACTTGGGAAAAAAGCTCAAGTGGCAAAAAGAACAATTGAGAAAGAGAATCATCTTGTGAAGGGAGTCATTGTGAAGCAAGGAAGTTTTGTAACTCATGATTATCGTTGCGATCGTGTTTGGATTTGGACTAATGATGCTGGAATTGTTGTCAAAGTTCCTCATATTGGA
>gnl_Carpa_v0.4_evm.model.supercontig_228.1
ATGGAGGAGGAAAAGCAGCAGCCTCACCAGCAACCAACACCAACTTTGCCGTTGCCAAGTGCATATACGTATGGAGTTGCAGGGTTTTACGGGCAGTTGGGTGGATCGAACGACGGGGCTGGGAAGAGTGAATGGCCGGAGCTTGTAGGAAAAAGTGCAGAGGAAGCAGAGAGGAAGATAAAAGAAGAAATGCCAGGAGCTAAGATACACGTGGTTCCATCGGATCACTATATCACAATGGATTTCAGGCTCGAACGCGTTCGATTATTCGTTGACTCTGCTGGAATTGTTGAAAAAGTTCCCAGAACTGGC
>gnl_Elagu_v2.0_p5_sc00007.V1.gene367
ATGGCTGGAGGTGAGGAAGAAGGAATAGGGAGGCGGAGAAGTCCAGATCGTAGAATCGACCAAGGAAGAGAGCTCCAATATCACTCTGTCACATCTCGAGTCCAACATCTGAATCGGACACGTGATGGCCACACACTCCTTAGGATAAGATCCAAAAGAATATCTGATGCGTTTAAGGTCTCCTGGCCGGAGCTCGTAGGAGTCCCAGCTAAGCAAGCAGAGGCAGTGATCAAGAAAGACAATCCCTTGGTGGACACATTTGAGAAAGTGACTGCACCTATTATTCTCCCAGTCAAATGTTGCAACCGTGTGGTTCTTGTGCTGGACTCACTTCCAAATGGCAAAGTCACTCAAGTCCCTATCGTTGGA
>gnl_Elagu_v2.0_p5_sc00505.V1.gene51
ATGGCAGAGGAAAGCAAGGAATCTCGGCATCCCCAAGATGGTAAAGCCCCTGTACAGCAAATGGCAGAGCAGGACGGTTTCAAGATGAATGCATCACCCAAAGAGGCATGGCCAGATTTGGTAGGGCTTGATGCAGCAGAAGCGGAGAAGAGGATCAAGAACGACCGGCCAGGAATTCGCATCCAAGTGGTTCCACCAGATCACTTTGTGACCATGGATTTTGACGTCGGACGGGGCCTGGGGCTTGGGGTGGTCGCCCAATTTGACCTACTTCAGGGTCGGCCCAGATGGCCGACTACGCCAATTAATAGCGAGATATTGCCCTCTAAGGGCCTCATTTTGCCGACTCCGATAGTACGTGCCTATGCCAAC
>gnl_Eucgr_v2.0_Eucgr.C02276.1
ATGGTTTATCCACCTTGTGATGAGCGCGGATGCACCACCGTCGAATGCTGCCTTCTTCTTTTAGGGGGTAAACAACGATGGCCCGAGTTGATCGGACAAAGTGGAGATAATGCGAAGGCGGCGATCGAGAGGGACAATCCGTACGTGACGGCTGTGCTGATACCGATGGGACAAGGACGCGAGGGCAATTTTTGTTGTAACCGAGTGTATGTTTGGACTAACGAATTTGGCCTTGTCAGTATGGTACCAGAGGTTGGA
>gnl_Eucgr_v2.0_Eucgr.H05137.1
ATGCCAAGCCCAACGATAAATAAATCCAGTTGGCCGGAGTTGATGGGCGTAAATGGGGCTAATGCGAAGGAAATAATCGAGAATGAGAATCAGCAAGTGACCGGCGTGATACTATTGAAGGGAACCTCTCACTCTCTCGATATTTGCTGTAACCATGTATTCATTTGGGTCAACGACAAGGGCAATACCGATGAAGTGCCCACGATCGGA
>gnl_Eucgr_v2.0_Eucgr.H02107.1
ATGGCGAGCAATGTCGTGAAGACAATAAATAAATCCAGTTGGCCAGAGTTGGTAGGAGTAAATGGGGCTAAAGCGAAGCTAATAATCGAGAATGAGAATAAGCGGGTGACCGGTGTGATACAACTGGAGAGAACCCCTCATTCTCTCGATATTTGCTGTAACCGTGTATTCATTTGGGTTGACAACAAGGGCAATATTGTTAAAGTGCCCACGATTGGA
>gnl_Eucgr_v2.0_Eucgr.H00190.1
ATGGCGGATGGATGCAAAGGTAAGAGCAAATGGCCGGAGTTGGTGGGAGTCGAAGAACATGTTGCGGCCGCGACGGTTGATGCGGAAAACCCCAACGTGAAGACTGTGATTGTTCCGGGAGGATCTCTCGTCCCCGATGATTTTGTGTGCACAAGGGTTTGGATTTGGGTTAACAAAGCTGGATACGTCTTTCAAGTTCCTATTATTGGT
>gnl_Eucgr_v2.0_Eucgr.H05126.1
ATGGACATTATTGTGCTTTTGGGATTTTCAAAGACGATAAATAAATCCAGTTGGCCAGAGTTGGCGGGCATAAATGGGGCTAAAGCGAAGGAAGTAATCGAGAATGAGAATCAGCAAGTGACTGGCGTGATACTATCGAAGGGAACCTCTCACTCTCTCGATATTTGCTGTAGCCATATATTTATTTGGGTTGACGACAGGGGCAATACCGCTGAAGTGCCCACGATCGGA
>gnl_Eucgr_v2.0_Eucgr.H05147.1
ATGTCGTCCTTCCCAAAACAACCTTACCCACCTTGTGGTGATGGAATGTGCAATGATCCCAAGGGGAATCGAATGACGTGGCCTAAGTTGGTGGGCCAGAATGGAGAGAAAGCGAAAGCTGTGATCGAAAAGGACAATCCAACCGTGACTGCTGTGCTGATAGTGAAGGGAAAAGAAGCTGGTTTTGGCGATTATTGCTGCAACCGAGTTTATGTTTGGATTGATGAAAAGGGCAATGTCTGCGAAATACCTATGGTTGGA
>gnl_Eucgr_v2.0_Eucgr.A01291.1
ATGGCGGAGGAGCACGGAAACGCCAACACTTCCCAAGACCAAAACGGTAAATTTACGCCACTCTCTCTCTCTCTCTCTCTCTCTCTCTCTCTGGGCAGGGACACCTTTGGGCAAGTGTCTATCGATGCAATTCTTCAGCTCGTCATGGCGGAGGAGCACGGAAACGCCAACACTTCCCAAGACCAAACCGGTAGAGCAAACGCGGCGCCGAAGAAGATAACATGGCCGGAGCTCGTGGGGTCGACCGCGGAGGGAGCCAAGCAGAAAGTCAAAGAGGAGTTCGGAGATTCGATTCGTGTCCAGGTCGTTCCACCAAACACCTTCGTCACCATGGATTTCGACCGGCAACGGGTCAGGTTGTACGTTGATTCCTCTGGAAACGTGGCACGGACCCCCCGAGTCGGC
>gnl_Eucgr_v2.0_Eucgr.D01653.1
ATGTCTTGTGGAAATCAACCTTACCCACCTTGTTACAGTACTTGCTGCCATCAAGGGAAAACCAGTTGGCCGGAGTTGGTAGGACAAAATGCAGATAAAGCAACGGCAACTATCCAGCGCGAGAATCCACTGGTGGCAGCTGCGATCATACTCCCGGGGCAGCGCCCGATCGGAGACTATTGTTGCAATCGGGTTTTTGTTTGGGCTGATAACAATGGCAACGTCAGCCGTGTACCCGTTATCGGA
>gnl_Eucgr_v2.0_Eucgr.F00211.1
ATGTCAACCTTTGGGTTTTGCTACCCAACACAAAAATGTTGTTTGGAAGCACCCAAATCCAGTTGGCCAGAGCTATTTGGTCAAAATGTCGGCAGCGTGAAGGCAACAATCGAGAAAGACAATCCACTAGTGAAGGTTGTATCATTGCCAGTAGGATCTGTAAGCCTGGATGTCTATTGTTGCAATCGGGTTTATTTGTCGATTGATGAGAACGGAAATGTCACTAAAGTACCCACTGTTGGA
>gnl_Eucgr_v2.0_Eucgr.F04168.1
ATGGGTGACATAACCAAACACCCTTATCCACCTTGTTATAATGGGAGGCTGTGTGATAGTCGCGAATGCTGTTTTGATTCAAAGGATCGAGTGCGCGTCGAGTGGCCGGAGCTGGTGGGACAAAATGGAGAGAAAGCGAAGGCGGTGATCGAGAAGGACAATGCGTATGTGACAGTCATACTGATACGAGTGAAAAAAGAAATTGGGTTTACTGATTTTTGCTGTAACCGAGTATATGTTTGGATCGATGAAAAAGGCAATGTCTTTCAAATGCCTCTGGTTGGA
>gnl_Eucgr_v2.0_Eucgr.F00210.1
ATGCCCCTTTGCTGCCCCAAAAACCCACAATGCTGTCTTGAAGCATCCAAATCAAGTTGGCCAGAGCTGTTGGGTCAAAATGCCGACAGCGCAAAGGCAGCAATCAAAAAAGACAATCCGCTGGTGACGGTTATACCATTGCCGGCAGGATCTATAAGCCCGGATATCAGTCGCTCCGATCGGGTTTATGTGTCAATCGATGAGAACGGAAACGTCGCTAAAGTACCACCATTGGATAGTGGGCAACAGGGAGAAATGAGCTGT
>gnl_Eucgr_v2.0_Eucgr.B01872.1
ATGACCAAATACCCTTATCCACCTTGTCGTTTTGTGTGGGATTGCGATCGTTCCGAATGTTGTTTTGATCCAAAGATACAAGTCCGCGTCCGGTGGCCTGAGTTGGTGGGACAAAATGGAGAGAAAGCAAAGGCGGTGATTGAGAAGGATAATGCATTAGTGACAGTGATACTGCTTAAAGTGGGAAAAGAATATGGGTTTACCGATTTTTGCTGTAATCGAGTATATGTTTATATCGATGACAAGGACAACGTCGTTCAAGAGCCTATGGTTGGA
>gnl_Eucgr_v2.0_Eucgr.B01966.1
ATGACCAAATACCCTTATCCACCTTGTCATGTTGTGTGGGATTGCGATCGTTCCGAATGTTGTTTTGATCCAAAGATACAAGTCCGCGTCCGGTGGCCTGAGTTGGTGGGACAAAATGGGGAGAAAGCGAAGGCGGTGATTGAGAAGGATAATGCATTAGTGACGGTGATACTGATTAAAGTGGGAAAAGAATATGGGCTTCCCGTTTTTTGCTGTAATCGAGTATATGTTTATATCAATGACAAGGACAATGTCGTTCAAGAGCCTATGGTTGGA
>gnl_Eucgr_v2.0_Eucgr.I00167.1
ATGCCTTATATGTTTGCACCCAAATCCAGTTGGCCAGAGCTGTTGGGTCAAAATGCCGGCAGCGTGAAGGCAACAATCGAGAAAGAAAATCCACTGGTGACGGTTGTACCATTGCTGGCGGGATCTGTAAGCCCGGATGTCAGTTGCTGCGGTCGGGTTTATTTGTCGATCAATGAGAATGGAAATGTCGATAAAGTTCCCACCATTGGA
>gnl_Eucgr_v2.0_Eucgr.I00166.1
ATGCCTTATATGTTTGCACCCAAATCTAGTTGGCCAGAGCTGTTGGGTCAAAATGCCGGCAGCGTGAAGGCAACAATCGAGAAAGAAAATCCACTGGTGACGGTTGTACCATTGCTGGCGGGATCTGTAAGCCCGGATGTCAGTTGCTGCGGTCGGGTTTATTTGTCGATCAATGAGAATGGAAATGTCAATAAAGTTCCCACCATTGGA
>gnl_Manes_v6.1_Manes.09G094800.1
ATGGCAGAGAACCAAGAGACCAAGCTCTCTCAACAACACCCACCTGAATCAAACCCATCCTTGTTGCCCAGTGCAAAAACAACATGGCCGGAACTAGTTGGCCTCACGGCGGAAGAAGCTGAAAGAAAGATAAAGGAAGATTTTCCAAGAGCTGAAATTCAAGTGATTCTACCTGATTGCTTCGTTACCATGGATTTTAAACAGGATAGAGTTAGATTATATGTGGATGGTTTTGGAAAAGTTGCAAGAATTCCTAGAATTGGC
>gnl_Manes_v6.1_Manes.15G037300.1
ATGTCAAGTAGTTGTGAAGGTAAGAGTTCGTGGCCAGAGCTGGTTGGCTTTAATGGGGAGGCAGCGACTGTTATCATCATGAGAGAAAACCCAAAAGTTAAGGCAAACACTGTCAAAGAAGGGTCGCCGGTGTCGGGAGATTTCCGGTGCGATAGGGTCCGAGTCTTCATTGATGACAATCACATTGTGACTGTAGAGCCCAAAATTGGT
>gnl_Medtr_Mt4.0v1_Medtr3g020930.1
ATGGCTGAAAGTTTCAAGTTTATATGTGTTATAATTATATTTCTTTGCTCATTTATTGCTGCAAAAAATATTGACGGGAGAAATAATCCAACAAGAAGAAATTGGTCTGAGCTAGTTGGTGTGACAGCAGAAGAAGCAGAGAGGAAAATAAAGGAAGAGATGAATGGAGTTGAAATTCGAGTGGTGCCACCTGGCTATTTTGTTACTGCTGATTATAACACCCAAAGAGTTCGATTGTATGTTGATCAATCTAATAAGCTCATTAAGACTCCAACAATTGGT
>gnl_Medtr_Mt4.0v1_Medtr3g020800.1
ATGACAGAAGAAAAACAAGGACAAGGAACTAACCCTCCTCATGAGCAGCCAAACGAATCATTGCTAAGGACTTACAACCAACGTTTAAGGAGAAATAACCCTACTAAAACAAGTTGGCCAGAGCTAGTTGGTGTCACTGTTGAAGAAGCAAAGAGAAAAATAAAGGAAGAGATGTCTGAGGTTAAAATAGAAGTGGTGTCCCCTGGTTCATGTGTTACCTTTGATTTGAGGTACGATAGAGTTCGATTGTATGTTGATGAATTTAATAATGTCTTCAGTACTCCAAAAATTGGC
>gnl_Medtr_Mt4.0v1_Medtr3g020880.1
ATGGCAGAAGAAAAATCAGGACAAGGAACAAATCCTCCTCAGGAACAGCCAAGGAGAAATAATCCAACAAGAAGAAATTGGTCTGAGCTAGTTGGTGTGACAGCAGAAGAAGCAGAGAGGAAAATAAAGGAAGAGATGCATGGAGTTGAAATTCGAGTGGTGCCACCTGGCTATTTCAGGTTCAAGAGAGTTCGATTGTATGTTGATCAATCTAATAAGCTCATTAAGACTCCAACAATTGGT
>gnl_Medtr_Mt4.0v1_Medtr3g020970.1
ATGGCTGAGGAGCAACAAGGACAAGGAACTAATCCTCCTCAGGAGCAGCCTAATGAACCCTTGCCAAGGACTTACAATCAACTTCTAGGGACAAATAACCCTACAAAAACAAGTTGGCCTGAGCTAGTTGGTGTCACTGCAGAAGAAGCAGAGAGAAAAATAAAGGAAGATATATCTGGAGTTGAAATTCAAGTGGTGCCCCCTGATTCATTTGTTACTGCTGATTTCAGGTTCAAGAGAGTTCGATTGTATGTTGATGAATCTAATAAGGTCATTAGGACTCCAATAATTGGT
>gnl_Medtr_Mt4.0v1_Medtr5g090250.1
ATGTCTGATGAATGCAAAGGTAAGAACTCATGGCCAGAGTTGGTTGGAGTGGAAGGAAAGGTAGCAGAAGCTACAATTCAGAGTGAGAATCCATTGGTGAATGCCATCATTGTGCCAGAAGGATCTTTTGTCACCGCCGACTTCCGCTGTGACAGGGTTAGGGTTTGGGTTGATAAAGATGGAATTGTCTATCAGGTTCCGATAATTGGA
>gnl_Medtr_Mt4.0v1_Medtr5g045470.1
ATGTCGAGTTGCAAGGGTAAGAAAACGTGGCCAGAATTGGTTGGCGTCAATGGAGAAGCAGCAGCACAAATAATCATGAGTGAAAATTCCCTAGTGACTGCAAGCACTCTGCCAGAAGATTCAGTATTTACCGCTGATTTCAGGTGTGACAGAGTTCGTGTCTTTGTTGACAAACAAGATGTTGTTACTCGAGTGCCAAAAATTGGT
>gnl_Medtr_Mt4.0v1_Medtr1g075340.1
ATGTCTGATGAATGCCAAGGTAAGAGTTCATGGCCAGAGTTGGTTGGAGTGGAAGGAAAGGTAGCAGAAGCTACAATTCAAAGAGAGAATCCATTGGTGGATGCCATCATTGTGCCAGAAGGATCTTCTGTCCCCTTTGACTTCCGCTGTGACAGGGTTTGGGTTTGGATTAATAAAGATGAAATTGTCTACCAGGTTCCAACAATTGGA
>gnl_Medtr_Mt4.0v1_Medtr1g070335.1
ATGGAAGGTCGATGTTTAGGGAAGAATAAATGGCCAGAGGTTGTGGGAATGGACGGTGATGAAGCAGCTGAGAAGATAGAAAGAGAGAATGAGAAAGTGAATGCAATAGTGGTGCCAGAAGGGTCTGTTGTGACAATGGATTTCAAGTGCACTAGGGTTTGGGTTTGGGTCGACAAACATGGGAGAGTCACTCGAATGCCAAAAATAGGA
>gnl_Medtr_Mt4.0v1_Medtr1g075380.1
ATGTCTGATGATGAATGCAAAGGTAAGAGTTCATGGCCAGAATTGGTTGGAGTTGAAGGAAAGGTAGCAGAAGCTACAATTCAGAGGGAGAATGCATCGGTGAAAGCCATCATAGTGTTAGAAGGATCTTCTGTCACCGACGACTTACGCTTTGACAGGGTTAGGGTTTGGGTTGATAAAGAAGGAATTGTGACTCAGGTTCCAACAATTGGA
>gnl_Medtr_Mt4.0v1_Medtr1g070330.1
ATGGACGGTGATGAAGCAGTAGAGAAGATTGAAAGAGAGAATCATAGAGTGAATGCAATAGTGGTGCCGGAAGGGTCTCTTGTGCCAATGAATTTCAAGTGCACTAGGGTTTGGGTTTGGGTCGACAAAGAAGGGAAAGTCTTTCGAGTGCCAAAAATAGGA
>gnl_Medtr_Mt4.0v1_Medtr1g075410.1
ATGTCTTATGATGATGAATGCAAAGGTAAGAGCTCATGGCCAGAATTGGTTGGAGTGGAAGGAAAGGTAGCAGAAGCTACAATTGAGAGGGAGAATCCATTGGTGAATGCCATCATTGTGCCAGAAGGATCTGCTGTCATCCTTGACTTTCGTTGTGATAGGGTTTGGGTTTGGGTTGACAAAGATGGAATTGTCTTTAAGGTTCCAACAATTGGA
>gnl_Mimgu_v2.0_Migut.N02024.1
ATGTACAATTGCATGCAAAATTATCAGAGTCTAATCGTCATAAAATCATCACTTACAACTATTATTAGCAGCGATATTCAAAACTTAGATATGGCAGATTGTCCAGGCAAGAATTTCTGGCCGGAGTTGTTGGGGGCCAACGGCTACGCAGCGGCGGCGGTGATAGAGAGGCAGAACCCTAATGTGAACGCCGTTGTCTCGACAAATCCAACTCCGACAACTAGAGACTTCCGTTGCGACCGCGTGTGGATTTGGGTCGACGCGAACGGTGTGGTGCTCCGTGCTCCTCGCGCCGGC
>gnl_Mimgu_v2.0_Migut.N02177.1
ATGGCGGATTGTCCAGGCAAGAATTTCTGGCCGGAGTTGTTGGGGGCCAACGGCGACGCAGCAGCGGCGGTGATAGAGAGGCAGAACCCTAATGTGAACGCTGTTGTCTCGACAAATCCAACTCCGACAACTAGAGACTTCAGGTGCGACCGCGTGTGGGTTTGGGTCAACGCGAACGGTGTGGTGCTCCGCGCTCCTCGCGCCGGC
>gnl_Mimgu_v2.0_Migut.D00399.1
ATGGCAAACGATTGTCCAGGGAAGAATTTCTGGCCGGAGTTGTTGGGGGCCAACGGCGACGCAGCGGCGGCAGTGGTAGAGAGGGAGAACCCAGATGTGATCGCAATTGTGTCAACGAATGAATTTCCGGCAACTAAAGATTTCAGGTGCGACCGTGTTTGGATTTGGGTCGACGCGAATGGTGTGGTGCTTCGTGCTCCTCGTGCCGGC
>gnl_Mimgu_v2.0_Migut.D00400.1
ATGGCAAATTGCCCACCAGGGAAGAGTATGTGGCCGGAGTTGGTGCGGGCGAATGGGGACGCGGCGGCGACGGTGATAGAGAGGCAGAATAGGAACGTGAACGCGATTGTAGTGAGAGAAGGAACTTCGGTGACCGAAGACTTGAGGTGCGATCGTGTCTGGGTTTGGGTTAACGCTTCAAACGTCGTCGTTCGCGTTCCTCGTATTGGT
>gnl_Mimgu_v2.0_Migut.D00398.1
ATGACAGACTGTCCAGGGAAGCTTTCGTGGCCGGAGTTGGTGGGGTCGAGCGGTGCTGCGGCGGCGGCAGTGATAGAGAGGGAGAACCGGAATGTGCACGCCATTGTTCTGAAAGATGGAACTCCGACCACTAGGGACTTCAGGTGCGACCGTGTCTGGGTTTGGGTCAACGATTATGGCGTGGTGATTCGTACTCCTATTGTCCGT
>gnl_Mimgu_v2.0_Migut.D01298.1
ATGACTTATCCCCCTTGCGCTCCATGCGGTAGTCGTGATCGATCCAAGTACAAAAATATATGGCCCGAACTAGTTGGTATGGGTGTCGAAGAAGCTAAGCGTATTATTGTTAAAGACAATCCCCTCGTAACCGTTGTTGTCGTCATCGGGTGCGGAGCGGTAGTTAATATCTTATGTTGCAATCGAGTTTGTCTTTTCCTCGATAAAAACTATCGGGTTTATACCGTGCCAATAGTTGGA
>gnl_Mimgu_v2.0_Migut.F00732.1
ATGTCAAAATTTTCCTGTGACAGTGGTGGATGCGCAAGCCGTGAGTGTTGTGGTGCAGGCACGTTCAATACTGAATGGCCTAATTTAGTTGGTATGGCTGCCGAACAAGCTAAGTCCATTATCCTCAGAGACAATCCCTTAGTGAACGACGTTCGTTTTATCCCCGAAGGCAGCGCAGTCATTCATGATTTTTGCTGCAATCGCGTTTGGCTTTTTTTCGATGAAAACAAACGTGTTGTTCACGTGCCTAAGGTTGGA
>gnl_Mimgu_v2.0_Migut.L00983.1
ATGAGGTGGCCGGAGCTAGTAGGGCTGCCGGCGCCAGTATGCGCGGCGACGATAAAAGAAGATAATCCATTTGTGACATCAATAATAAATCTGGTTCCGAGCGATGAAGGAGTTAATCCAAACTACTGCTGCAACCGCGTTTATCTGTTTCTTGACCAAAACGACGTATGCATCGCCGTTCCTAAAGTTGGT
>gnl_Mimgu_v2.0_Migut.L00816.1
ATGACATCTACCTATCCCCCTTGTAAGAGCGGTGCATGCGTTAGTCGTGAATGTTGCGGCCAAGATATGTACCCTGTTGAATGGCCGAATCTAGTTGGTGTGGCTGCTGAAAAAGCCAAGGCAATTATTACAAAAGATAACCCTCTCGTGACCGTTTTTACTGTGCCGCCAGGCCGCGGAATTTTTTTTGATTTCTGTTGCAACCGTGTTCAGCTTTTTATTGATGAAAACAATCGTGTTAGAGCGGTGCCTATGGTTGGA
>gnl_Mimgu_v2.0_Migut.A00975.1
ATGTCTGATGAATGCAAAGGTAAAGAATCGTGGCCCGAGTTGGTCGGGGTACCTGGAAATGTCGCTGTAGCAACAATTGAGAGGGAGAACCCTTTGGTGAATGCGGTTATTGTACCACCTGGAAATTCTGTTATTACTGATTTTCGATGCGATCGCGTGTGGGTGTTTGTCGACGACAATGGCAATGTTAAAGACGTTCCTTTTATTGGT
>gnl_Mimgu_v2.0_Migut.A00977.1
ATGTCTGACGAATGCAAAGGGAAAGATTCCTGGCCTGAGCTGATCGGGGTACCTGGAAATGTCGCTGTAGCAACAATTGAGACGGAGAACCCTCTTGTGAATGCAATTATTGTACCACCTGGAAATTTTGTTATTACTAATTTTCGATGCGATCGCGTGTGGGTGTTTGTCGACGACAATGGCAATGTTAAGGACGTTCCTTTAATTGGT
>gnl_Mimgu_v2.0_Migut.A00976.1
ATGTCTGACGAATGCAAAGGTAAAGAATCCTGGCCCGAGTTGGTCGGAGTACCTGGAAACGTCGCTGTAGCAACAATTGAGAGGGAGAACCCTTTGGTGAATGCAATTATTTTGCAACCTCGAACTTTTCCGATCCTCGATTTTCGATGCGATCGTGTGTGGGTGTATGTCGATGGCAATGGCAATGTTAGGAGGGTTCCTATGATTGGT
>gnl_Mimgu_v2.0_Migut.A00978.1
ATGTCTACCGAATGCAGAGGTAAAAGATCTTGGCCCGAGTTGGTCGGTGTACCTGGAAATGCAGCTGCAGCAACAATTGAGAGGGAGAACCGTTTGGTGAATGCGATTATTGTACCACCTGGAAATTCTGTTATTACTGATTTTCGATGCGATCGTGTGTGGGTGTTTGTCAATGGCAATGGCAATGTTACGAGGGTTCCTTCTATTGGT
>gnl_Mimgu_v2.0_Migut.A00979.1
ATGTCTAATTCCGAATGCAGAGGTAAAAGATCTTGGCCCGAGTTGGTTGGGGTACCTGGAAATGTAGCTGTAGCAACAATTGAGAGGGAGAACCCTTTGGTGAATGCAATTATTTTGCCACCTGGAACTCTTCCGACCCTCGATTTTCGATGCGATCGTGTGTGGGTGTATGTCAACAGCAATGGCAATGTTACGAGGGTTCCTGTGATTGGT
>gnl_Mimgu_v2.0_Migut.J00302.1
ATGGCTGAGAAGGAGAGTCAACCAGAAATCTTTCCGCAGAAAAATCCCCTTGAGCTATCATCCTCCCCAGCTGGTGGGAGGAGAAGAACATGGCCGGAAGTGGTAGGGCTGACCGCAGAAGAAGCGGAAAGGAAGATAAAGGAAGAGATGCCAGCTGGCACCCGTGTTGACGTGGTTCAACCTGATTGGTTCGTGACAATGGATTACAGAACTGATAGGGTCCGGATCTTCATCGATTCCACCGGGAGAGTTCACAAACCACCAATGATTGGC
>gnl_Mimgu_v2.0_Migut.C00659.1
ATGAGTGAACCAACATGGTTACCTTATCCCCCTTGTGCAAGCAGTATTTGCATGAGTAGTGAGTGTTGCGGTCTAGGAAAGTACGAAACCATTTGGCCCGGTTTACTTGGTAAGGCAGCTGAAGAAGCTCGAGCCGTTATTCTTAAAGGCAATCCTCATGTTGGCGTTGTTATTGTCCCTAAAGACGGTGGCATAACTGACGATTTCTGCTGCAATCGAGTTTGGGTGTTTGTTGATGAGAACAACCGTGTCCGTCGTGTGCCTAAGGTCGGG
>gnl_Mimgu_v2.0_Migut.C00658.1
ATGGCTACAGATTTCCCTCCTTATCCCCCTTGTGCAACTTATCCATGCAGAACTCGTGAATGCTGCGGTCTATTCAAATACAAGACTGAATGGCCGAATTTAGTTGGAATGGCTGCTGAACAAGCGAAGGCAATTATTGTTAAAGATAACCCTATTGTAGCTGTTGTTCTTGTGCACAAAGACGAGGGTGTAGTCGACAATTTTTGCTGCAATCGTGTTTGGCTTTTTGTCGACGACAAAAATCATGTTTCTCAGGTGCCTATGGTTGGA
>gnl_Mimgu_v2.0_Migut.C00655.1
ATGGCGGCAAGTTTCACTCCTTATCCCCCTTGTTCGACTTTTCTATGCAGCGATCGCGAATGTTGCGGTACTAAACAAAAGTACGATACTGTATGGTCGAATCTAGTTGGTATGGTTGCAGAAGAAGCTAAGGCAATTATTACGAAAGATAACCCTCTTGTTACTGTTGTTCTTGTGCATATAGACGAGGCTACAATCGACAATTTTTGTTGCAACCGTGTTTGGCTTTTTGTCGATGAAAACAATCGTGTTCGTAAGGTGCCTATGGTTGGG
>gnl_Mimgu_v2.0_Migut.B00982.1
ATGCCGTACGCATGGCCGCGTTATCCCCCTTGCGCAAGCGATCCATGCACTAGTAGAGAATGTTGCGGTCAAAACCGGTACAATACTATATGGCCAAATCTAATTGGTGTACATGTTGACGAAGCTAGGGACATTATTATGGATGATAATCCCCTTGTAAACGTAGTTTTCGTTCCCCAAGGCGGGGAAGCACTTGAGATTTTTTGTTGCAATCGAGTTTGTATTTTTATGGATGAAAACTATCTTGTTCGCAAAGTGCCAGTGGTTGGA
>gnl_Mimgu_v2.0_Migut.H02350.1
ATGGCGTACCAATGGCCGCGTTATCCCCCTTGTGCAAGCGATCCATGCACTAGTTTTGAATGTTGCGGTCAAAACCGGTACAATACGATATGGCCAAATCTAATTGGTGTAGCTGTTGAAGAAGCTAAGGGAATTATTATGAATGATAATCCCCTTGTAACCGTAGTTGTCGTTCCCCAAGGCGGGGGAGTACTTGATATTTTTTGTTGCAATCGAGTTTGTATCTTTGTCGATGAAAACTATCGTGTTCGCCTTGTGCCAGTGGTTGGA
>gnl_Musac_v1_GSMUA_Achr4T13620_001
ATGCTGTACATGCATGCATGCCTGTTCGCAGGGAAGTATTCATGGCCGGAGCTTCTCGGAGTTGAAGGGGAGAAGGCAGCGACCATCATCGAGTCGGAGAATCCAACGGTGAAGGCAAGGATCGTCGAGGACGGCAAGGTGGTCATCCAGGATTTCCGGTGTGACAGGGTGTGGGTTTGGGTGAACAAGCATGGGGTCGTTGCTCGGGTCCCTCACATTGGC
>gnl_Musac_v1_GSMUA_Achr4T13610_001
ATGGATCAGTGCACAGGGAAGAGCTCGTGGCCGGAGCTGGTGGGAGTGAAGGGAGAGACGGCGGTGACGACGATCGAGTCTGAGAATCCGACCGTCAAAGCTGTCATCGTCGAGGTTGGAACGATAGTTACTGGTGATTTCCTTTGCGACAGGGTGCGGGTTTGGGTTGACAAGGCTGGAATCGTCGCGGAGATTCCTCGTATTGGG
>gnl_Nelnu_v1.0_NNU_019582-RA
ATGGCAATCGAAACAAAAACTCTCGGTGGAGGATTAAAAGTTGAATGGCCTGAATTGTTGGGACAAAATGCACACTATGCTGTAGGAGTGATCCAGAGAGAGAACCCTCGTGTCACAGTAATAATCATGGACAACCACCATCTCAGTTTTGATGTTTGCTGTAACCGTGTGAAGGTGTTTGTTAACAATCCTGATGATCCCCAGGCTAAGGTTTTGGCCCCACCCTCCGCCCTTTATGGATCCATCAATGACTCAGTTGTACCTCGTCATTTGACATGCTCCCAGGTGACCTGTGACTCAGAGGATGGTGGAGCTCCCTGGTGGCGAACTGCCTGGGGGAGAGATATTCCGAGCTCCCTGGTAGCGAACTGCTTGGGAGAGAGCTATGTCGAGCTCCCTGATGGTGAACTGCCTGGGGGAGAGCTATGCCGAGCTCCC
>gnl_Nelnu_v1.0_NNU_025417-RA
ATGTGGCCGGAGCTGGTGGGCATGAACGGAGAAGTAGCAGCAGCTATTATTGCAAACGAGAATCCAAAGGTCAGAGTGGGCATCATTCCGGAAGGAAGGATGGTGACTATGGATTATCGCTGTGATAGGGTTCGGATTTGGGTGGACCAGTATGGGAGTGTCAAACAGATACAAATTTCCAAGTGTAGTTAC
>gnl_Nelnu_v1.0_NNU_000299-RA
ATGTCTTCAGAGTGTTATGGGCCGGGGCTGTGCATATATGCAGGTAAGAATTCATGGCCGGAGCTGGTGGGATGTGAAGGGAAGGTTGCAAAAGCAACGATCGAGCAGGAGAACCCTGCAGTGACTGCTGTCGTTCTGTTAGAAGGAAGCATTGTCACTGCTGATTTCCTTTGCACAAGGGTTCGGGTTTGGGTTGATTGCAATGGGACTGTCACAAAGGTTCCCACTATTGGG
>gnl_Nelnu_v1.0_NNU_000298-RA
ATGGTCAGAAACATGCCAGGGCAATCAGGCATCCGTGAAGAAGAAAAGACTTCGAGATCTCAAATCCCGGGTCCCACCGGCCACCACCTCGTCATGCCATTTCATGGAACGCTGGGTCCAAGTGAACTAACTGGCTCTGCAACCACTGGATTAGAATACGCTTTGGGGCCCACCAGTGATTGTCTGGTGCTATCTGCCTGTCTCATCTCACATGGGAATGGCAATATCTACCGCAGTCCGCGGGTAGCCGGGTACCCGCCCCTAATGCGAAAGAGTTCATGGGCAGAGCTGGTGGGAGCTGAAGGGGAAGTTGCAAAAGCAACGATCGAACAGGAGAACCCTGCAGTGAGTGCTATCGTTGTGTTACAAGGAACAAACGTTCACGAAGATTTCCGTTGCAGCAGGGTTTGGGTTTGGGTTGATGCCAATGGGACTGTCATAAGCGTTCCCACAATTGGG
>gnl_Nelnu_v1.0_NNU_024039-RA
ATGGGCACAATTCCCAGTCCTCTTCCTCCCTGCGACAATCTGGGCTGCAGTGACATTATTTGCTGTCCGGGGAAACAGTCATGGCCAGAGCTTATAGGGATGGAAGCAGAAGAAGCAAAGTCCATAATCGAGAGCGAAAATCCAAATGTGACAGTAGTGATATCAACACCCGATGTGTATAGGATTCCTGATTTATGTTGCAATATTGTGTGGATTTATGTTGAAGATCTTAGCAATGGCATCGTCACAAATGTACCAAAAGTTGGGTGTTCAGGAGCT
>gnl_Nelnu_v1.0_NNU_020909-RA
ATGTCTTCAGAGTGTTCCGGTAAGAGTTCTTGGCCGGAGCTGGTGGGAGCTGAAGGGGAGGTTGCAAAAGCGACGATCGAGCAGGAGAACCCTGCGGTGACTGCTATCATTGTGTTAGAAGGAACACCTGTCATCTTAAATTTCGATTGCACAAGGGTTTGGGTTTGGGTTGATACCAATGGGACTGTCACAAAGGTTCCTAAAATTGGC
>gnl_Orysa_v7.0_LOC_Os08g34258.1
ATGAGCCAGAAGTCGTCGTGGCCGGAGCTGGTGGGCGTACTGGCGACGCTGGCGGCGACGCAGATCGGCAAGGACAGGCCGGACGTCGCCGTCGAGGTGCTCCCGCCGGGCGCGCCCCTCACGCCGGATTTCAACGACAAGCGCGTCCGTGTCTTCATGGACGACAACGGCATCGTCTTCAAAATTCCCGTCATCGGT
>gnl_Orysa_v7.0_LOC_Os08g34249.1
ATGAGCCAGAAGTCGTCGTGGCCGGAGCTGGTGGGCGTACTGGCGACGCTGGCGGCGACGCAGATCGGCAAGGACAGGCCGGACGTCGCCGTCGAGGTGCTCCCGCCGGGCGCGCCCCTCACGCCGGATTTCAACGACAAGCGCGTCCGTGTCTTCATGGACGACAACGGCATCGTCTTCAAAATTCCCGTCATCGGT
>gnl_Orysa_v7.0_LOC_Os01g42860.1
ATGAGTTCATCAGACAGCAAGCCATGTGGTGGTCTTAAGACGGAGTGGCCGGAGCTAGTTGGCCTCACCATCGAGCAGGCCAAGGCGAAAATCAAGGCTGACCGTCCAGACCTCCAAGTTGAGGTGCTCCCAGTAGGAACCATCATCCTGGGAGTGGTCGTCCCGAACCGTGTCATCCTCTGGGTCGACACTGTGGCCGAGATTCCCAAGATTGGC
>gnl_Orysa_v7.0_LOC_Os02g03180.1
ATGCCGGCCGCCGGCGGCGATCCTCAGGTGGCGGCGGCGGAGCAGCTGCGGCGGCTGAAGTCGTCGTGGCCGGAGTTGGTGGGGTGGCCGGAGTTCTACGCGGCGCTGAAGATCATCGACGAGAGGCCGGACGTGACGGTGTACATGTTCCGCGACGGCGACGACCTGCCGCCGCCGGAGCACGACCCCGCCCGCGTCGCCATCTTCGTCGACGGCGACATCCGCGTCTCCCGGACTCCCGTCGTCGGC
>gnl_Orysa_v7.0_LOC_Os02g03140.1
ATGAGCAGCGAGAAGAAGGCGTCGTGGCCGGAGGTGGTCGGGTGGCCGGCGACGGCGGCGGTGACGCAGATCAACGGCGACCGGCCCGACGTCTCCATCGAGGTTATCCCCGACGGCGCCACCGTGCCGCCGGGCTTCGACGCCAACCGCGTCCGCGTCTTCTTCAACGCCGGCGACGCCGTCGGCCCCGTCATGCGCACCCCCTTCGTCGGC
>gnl_Orysa_v7.0_LOC_Os02g03190.1
ATGGGGAGAGCGGCGGCGGCAGTGGGCGGCGGCGAGATAGTGAGCATAAAGACGGCGTGGCCGGAGGTGGTGGGGTGGGATGGCATGTCGGCGGTGATGAAGATCCACCGCGACCGGGCGGACGTGCGGGTGGAGGTGCACACCGTCGGCGAGAGCGTCCCGCCGGGGTTCGACGGCGAGCGCGTCCTCGTCTTCCTCAACGACGACAACGCCGCCACCGTCGCCCAGACGCCAGTCGTCGGC
>gnl_Orysa_v7.0_LOC_Os02g03150.1
ATGGAGAAGAAGAAGGTGAGGTGGGCGGAGGTGCTGGGCGAGCTGGCGCCGCTGGCGGTGACGCAGATCAGCAACGACAGGCCGGACGTGGCGGTGGAGGTGCTCCTGCGGGACGCCGCCGCCGTCGTCTCGCCGGAGTTCAACCCCAAGCGCGTCCGTGTCTTCGTGGACAACAACTTCATCGTCGTCAAGGTCCCCGTCATCAGT
>gnl_Orysa_v7.0_LOC_Os02g03170.1
ATGGGGAGGGCGGCGGCGGCCGGCGACGGGGATAGTCTGAAGACGGCGTGGCCGGAGTTGGTGGGGTGGGTGGAGCTGAACGCGGCGTTCCAGATCAACCGCGACAGGCCGGACGTCCACGTGGCCTTCTACATGGTGGGCACCCAGTTGCCGACGGACCACGACGACCTCCGCGTCATCATCGTCTCCGACGCCGGCACCGTCGTCGTCAGGACACCCGTCGTCGGC
>gnl_Orysa_v7.0_LOC_Os06g21540.1
ATGTCATGGGCCTGTCGCTCCCTGCCTAACTGCCCGAATGGCAAGTCGTCGTGGTCGGAGCTGGTGGGGAAGAAGGGCAGCGAGGCGATGGCGGTGATCTTGAGGGAGAGGCCTGACATCACCAGGGCCATCCTTGTGCCGCAGGACGCCGTCATCACCGACGACTACTGCTGCAACCGCGTTCGGATCCTCGTCGACTGCGGCGACGGCGGCGGCGACTGCGGCGACGCCAGCGTCACTGCCGTCCCGATGATCGGG
>gnl_Orysa_v7.0_LOC_Os12g36210.1
ATGGCCGGAGTTGTGAGGTCGGCGGCGTGCAGCGGCGGCGAGGGGGAGCGGAAGACGTCGTGGCCGGAGGTGGTGGGGCTGTCGGCGGAGGAGGCGAAGAAGGTGATCCTCAAGGACATGCCCGACGCCGACATCGTCGTGCTTCCGGCGGGGTCGCCGGTGACCCTCGACTTCCGCTCCAACCGCGTCCGCATCTTCGTTGACACCGTCGCCGGCACCCCCACCATCGGC
>gnl_Orysa_v7.0_LOC_Os12g36220.1
ATGAGCTCCGGCGGCAAGCAGGACGGTGCGGCGGCGGCGGGCGAGGAGGAGCGGAAGACGTCGTGGCCGGAGGTGGTGGGGCTGCCGGTGGAGGAGGCGAAGAAGGTGATCCTCAAGGACATGCCCGACGCCGACATCGTCGTGCTTCCGGCGGGGTCGCCGGCCGGTGACCAAGGACTTCCGCCCCAACCGCGTCCGCATCTTCGTCGACACCGTCGCCGGCACCCCCACCATCGGCTAGCCTGCCTCATCTGCCTGCCTTCAGCATCCTGCTTATCT
>gnl_Orysa_v7.0_LOC_Os12g36240.1
ATGACTAATTTGGTATTTGATCGTGTCCGGAGGTGTGAGGTCGTCGGCGAGATGAGCTCCGGCGGCGAGGAGGGGAAGACGTCGTGGCCGGAGGTGGTGGGGCTGCGGGCGGAGGAGGCGAAGAAGGTGATCCTCAAGGACATGCCCGACGCCGACATCGTCGTGGTTCCGGTGGGGACGCCGGTGACCATGGACTTCCGCCCCAACCGCGTCCGCATCTTCGTCGACACCGTCGCCGGCACCCCCACCATCGGC
>gnl_Orysa_v7.0_LOC_Os05g25630.1
ATGCCAAAACCCCCATTATATTCAACCCTCCTCCTGCTGCCTATTCTACTAGTTCTAATTTCAACCACATGTATACTAGCTGCAGATGAGCCATGTACGGCACCGCCTTGTCAAGGAAAGCAGACATGGCCAGAGCTCCTCGGAAAGGACCAGGACACGGCCTACGACACCATAAAGCGTGAGAATCCGCAGGTGACAAATATTGTGTACTTGATTTCGAATAGTATTGGGCGAGAGGAAAATGATGAATTCTGTTGTAATCGCGTCGTGCTGGTGATTGGAGCCCTTCCAACCGGTGGCGAAGGGATCAGCAAGGTGCCGCAAGTTGGC
>gnl_Orysa_v7.0_LOC_Os05g01920.1
ATGGGCGGTGGTGTGCGTTCGGCGGCGGCGAAGAGGTCGTGGCCGGAGGTGGTGGGGATGACGATGGAGGAGGCGAAGGCGGCGATTCTCAAGGACAAGCCCGACGCCGACATCGTGGTGCTGCCGGTGGGGGCGCCGATGACCCGGGATCTGCGCCCCAACCGCGTCCGCATCTTTGGCAGCGCCACCGTCGCTGAAACCCCCAGAGTTGGC
>gnl_Orysa_v7.0_LOC_Os11g17790.1
ATGAGCAGCGACAAGTCGTCGTGGCCGGAGGTTGTGGGGCTGCCGGCGGAGGCGGCGAAGCACATCATCCTCAACGACCGGCCGGACGTTCACGTCGTCGTGCTGCGCGTCGGATCCGTCGTCACCACCGAGGTCGACCCCAAGCGCGTCCGCGTCTTCGTCAACAACTCCGCCACCGTCGCTCAGGTCCCCAAGATCGGA
>gnl_Phavu_v2.1_Phvul.009G203600.1
ATGTCAAGTTATTGCAAAGGTAAACGCTCGTGGCCGGAATTGGTTGGCATAAATGGAGAAACAGCAACACAAATCATCGTGAAGGAAAACCCAAGAGTGGAGGCTTTAACTGTGCCAGAAGGATCATTTGTGTCCACTGATTTTAGGTGTGACAGGGTTCGAGTATTTGTTAACTATAAGAACACTGTCACTCGTGTGCCCAACATTGGT
>gnl_Phavu_v2.1_Phvul.005G032000.1
ATGGCTGAGGAAAAGCAAGAACAAGGGACTAACCCTCCCCAGGAACAACCCTTGCCAAGGAATTACATGCAGGCTTTGGGGGCTAACAATCCTACAAAGACAAGTTGGCCTGAACTGGTTGGTGTCACTGCTGAAGAAGCAGAAACAAAGATAAAAGAAGAGATGAGTGAGGTTCAAATTCAAGTGGTGCCTCCTGACTCTTTTGTCACTGCAGATTTTAAACCTAAGAGAGTTCGATTGTATGTGGATGAATCTAACAAAGTCATAAGGACTCCAGCAATTGGC
>gnl_Phavu_v2.1_Phvul.007G125500.1
ATGTCTGAGGATTGCAAAGGTAAGAGTTCATGGCCTGAACTGGTGGGTGTGGAAGGGAAAGTGGCAGAGGCTACAATTGAGAGGGAAAACCCTTTGGTGAATGCTCAAATCGTGGCAGAAGGATCTTCTGTTCCTTTTGACTTTCGATGTGATAGGGTTTGGGTTTGGATTAACAAAGATGGAATTGTCAAACAAGTTCCCCACATTGGA
>gnl_Phypa_v3.3_Pp3c23_22180V3.1
ATGCGTACAGTTGCTTGTTTGATCGTGGTGGTTGTGTTAATGGCGTCTTTATCGGGAGGAAATGCCAACCATGGCCGAATTGGCATCCACTCAGCCCTTGATGGGCGCTGGCCCGATCTCGTGGGACGAGATGCTGAGGAAGCGAAGACTCACATTTTGTCAGAGAGACCCTATCTTAATGTGAGGATTGTTCCTACAGACATGATGGTGACTATGGACTACAACGAGAACCGCGTGAGGCTCTTTGTAGACGATGAGCGTAAGGTTGTGAAGTGTCCGACAATTGGC
>gnl_Pinta_v2.0_PITA_000088066-RA
ATGGCAGACGAGAAACCACAGTCGGAGCTGAATGTGGGGCAAGGTCAACTCACCGAGGAACAACAGAAGAAGCTTTTTGAAGTGAACACTGCCCCTCTGGGGACTTGGCCACAGGTGGTGGGCATCTCAGGAGAAGATGCCAAGAAAAAAATTGAAGCAGAAAACCCGTACTTGAAGGTCTTGATAATGTCTGAGAACTCAATTTTCACAGCAGACTACAATGTGAAGCGTGTCCGGGTATTCGTTGATTCCAATGGCAAAGTAGCCAAAACGCCCATAATAGGC
>gnl_Pinta_v2.0_PITA_000034200-RA
ATGTGCTGCACCCAGTATTGGCAGCAACTTCTCTCCCTTGCTGTAATTGGTGGGCTAACACTTGAGGTGGTATTGGGAATATTATGGTTGCTTCAAACACAAGACCATACATTTCTTTCATGTTTCACTAATTTTTACACACCTTTCATGTTTCACTTATATATACGTGTGTTTTCATATGGAGCTAAGCCGTCCAAGGGCATAGTATTTAATATTCAGAGATGGAGTGCAGAG
>gnl_Poptr_v3.0_Potri.010G075600.1
ATGTCATCTGATACTACATGCCAAGGTAAGAGTTCATGGCCAGAGCTTCTTGGAGCAGAGGGGAAGGTCGCTGCTGCGACGATTGAGAGAGAAAATCCTCTTGTGGACGCTAAAATTGTGCCAGAAGGATCAATTGTCCCTCTGGACTTTCGCTGTGATAGGGTTTGGGTTTGGGTTGATAAAAGGGGCATTGTTATTCAAGTCCCTCGAATTGGT
>gnl_Poptr_v3.0_Potri.010G075200.1
ATGTCATCTGATACTACATGCCAAGGTAAGAGTTCATGGCCAGAGCTTCTTGGAGCAGAGGGGAAGGTCGCTGCTGCGACGATTGAGAGAGAAAATCCTCTTGTGGAAGCTATAATTGTGCCGGAAGGATCAATGGTCATTCTGGACTTTCGCTGTGATAGGGTTTGGGTTTGGGTTGATAAAAGGGGCATTGTTTTTCAAGTCCCTGGAATTGGT
>gnl_Poptr_v3.0_Potri.010G075500.1
ATGGCATCTATTTGTCAAGGTAAGAGTTCATGGCCAGAGCTTCTTGGAGTAGACGGGAAGTGCGCTGTCGCAACGATCGAGAGAGAAAATCCTCTGGTTGAAGCTATAATTGTGCCAGAAGGATCATCGATCATCGAGAATTTTCGGTGCGATAGGGTCTGGGTCTGGGTTGATAAAGATGGCATTGTTTATATAGTCCCTGTAATTGGT
>gnl_Poptr_v3.0_Potri.010G075800.1
ATGGCATCTACATATTGCGAAGGTAAGAGTTCATGGCCAGAGCTTCTTGGAGTAGAGGGGAAGGTCGCTGCTGCAACGATCGAGAGAGAAAATCCTCTTGTTAGAGCTAAAATGGTGCCTGAAGGATCAGCAGTCATCCACAACTTCCGGTGTGATAGGGTTTGGGTTTGGGTTGATAAAAATAACATTGTCTATACAGTCCCTGTGATTGGT
>gnl_Poptr_v3.0_Potri.010G075700.1
ATGGCATCTATTTGTCAAGGTAAGAGTTCATGGCCAGAGCTTCTTGGAGTAGACGGGAAGTGCGCTGTCACAACGATCGAGAGAGAAAATCCTCTGGTTGAAGCTATAATTGTGCCAGAAGGATCATCGATCATCGAGAATTTTCGGTGCGATAGGGTCTGGGTCTGGGTTGATAAAGATGGCATTGTTTATATAGTCCCTGTAATTGGT
>gnl_Poptr_v3.0_Potri.010G075400.1
ATGTCATCTGATACTACATGCCAAGGTAAGAGTTCATGGCCAGAGCTTCTTGGAGCAGAGGGGAAGGTCGCTGCTGCGACGATTGAGAGAGAAAATCCTCTCGTTGAAGCTATAATTGTGCTGGACGGATCGGAGGTCTCTCTGGACTTTCGTTGTGATAGGGTTTGGGTTTGGGTTGATGAAAGGGGCATTGTTATAGAAGTCCCTCGAATTGGT
>gnl_Poptr_v3.0_Potri.010G075300.1
ATGGCATCTATTTGTCAAGGTAAGAGTTCATGGCCAGAGCTTCTTGGAGTAGACGGGAAGTGCGCTGTCGCAACGATCGAGAGAGAAAATCCTCTGGTTGAAGCTATAATTGTGCCAGAAGGATCATCGATCATCGAGAATTTTCGGTGCGATAGGGTCTGGGTCTGGGTTGATAAAGATGGCATTGTTTATATAGTCCCTGTAATTGGT
>gnl_Poptr_v3.0_Potri.009G028300.1
ATGGCATCTATCTGTCAAGGTAAGAGTTCATGGCCGGAGCTTCTTGGAGTAGACGGGAAGTGCGCTGTCGAAACGATCGAGAGAGAAAACTCTCTGGTTGAAGCTATAATTGTGCCAGAAGGATCATCAATCATCGAGGATTTTCGGTGCGATAGGGTTTGGGTTTGGGTTGATAAAGATGGCATTGTTTATCTAGTCCCTGCAATTGGT
>gnl_Poptr_v3.0_Potri.T083400.1
ATGTACGGGTTGGGATCAAATCCTGCTGCAAAAACAACATGGCCTGAGTTAGTTGGCTTAACAGCGGAAGAAGCTGAAAGAAAGATAAAGGAGGAGAAGCCAGGTGCTCAAATTCAAGTTGTTCAACTTGATTGCTTTGTGACCATGGATTTTCGACAGAATAGAGTACGATTACACGTTGACTCATTAGGCAAAATCGAGAGAGCTCCTAGAATTGGT
>gnl_Poptr_v3.0_Potri.T082800.1
ATGACCGAAGAAAATCAACAGATCAAGTCCCCTCAAGAACCGCCTGCTGATCAAGCAGTACCACCCTTGCCAAGAATGTACGGGTTGGGATCAAATCCTGCTGCAAAAACAACATGGCCTGAGTTAGTTGGCTTCACAGCGGAAGAAGCTGAAAGAAGGATAAAGGAGGAGAAGCCAGGTGCTCAAATTCAAGTTGTTCAACCTGACTGCTTTGTGACCATGGATTTTCGACAGAATAGAGTACGATTACACGTTGACTCATTAGGCAAAATCCAGAGAGCTCCTAGAATTGGT
>gnl_Poptr_v3.0_Potri.011G110400.1
ATGTTCTATTACTTCCTTATCTCAAATAAAGGAAAGATCACAGATGTTTGCCCTGATGCGGGAAAGAGCTCGTGGCCGGAGCTAGTGGGAATAAACGGAGAAGTGGCAGCAAAAATCATCGTAAGAGAGAATCCCAAGGTTCGTGCTGGGATTGTGAAGGAAGGAATGATGGTGACCATGGATTTCCGTTGCGACAGGGTCCGAGTTTGGGTTGATAAATATGGAATTGTGAAAGATATTCCACAAATTGGT
>gnl_Poptr_v3.0_Potri.011G110100.1
ATGACAGATGTTTGCCCTGATGCGGGAAAGAGCTCGTGGCCGGAGCTAGTGGGAATAAACGGAGAAGTGGCAGCAAAAATCATCGTAAGAGAGAATCCCAAGGTTCGTGCTGGGATTGTGAAGGAAGGAATGATGGTGACCATGGATTTCCGTTGCGACAGGGTCCGAGTTTGGGTTGATAAATATGGAATTGTGAAAGATATTCCACAAATTGGT
>gnl_Poptr_v3.0_Potri.006G212000.1
ATGTGCAGTGTGTGTTTTAATGCAAATATTGGTGCCTTGAATTTTGCAGGTAAGAGTTCATGGCCAGAGCTCCTTGGAGCGCAAGCAAGCGTTGCGGTAGCCACTATTGAAACGGAGAATCCTTATGTGGACACCCAGGTTGTGTTAGAAGGAACGATTGTGACTGGAGAGTTCTCTTGCACTAGGGTTCGTGTTTGGATTGACAGTAACAGAATTGTTACTCGGGTTCCTATGATTGGT
>gnl_Poptr_v3.0_Potri.006G088700.1
ATGACCGAAGAAAATCAACAGATCAAGTCCCCTCAAGAACCGCCTGCTGATCAAGCAGTACCACCCTTGCCAATTTTAGGAATGTACGGGTTGGGATCAAATCCTGCTGCAAAAACAACATGGCCTGAGTTAGTTGGCTTAACAGCGGAAGAAGCTGAAAGAAGGATAAAGGAGGAGAAGCCAGGTGCTCAAATTCAAGTTGTTCAACCTGATTGCTTTGTGACCATGGATTTTCGACAGAATAGAGTACGATTACACGTTGACTCATTAGGCAAAATCGAGAGAGCTCCTAGAATTGGT
>gnl_Poptr_v3.0_Potri.006G088500.1
ATGCTGCTTTCATTTCGTCGGCACTCTCAAATACAAGGAAACCAGCTGTCCCCTCCTGTTCAGAGCTTTGCTATGACCGAAGAAAATCAACAGATCAAGTCCCCTCAAGAACCGCCTGCTGATCAAGCAGTACCACCCTTGCCAAGAATGTACGGGTTGGGATCAAATCCTGCTGCAAAAACAACATGGCCTGAGTTAGTTGGCTTCACAGCGGAAGAAGCTGAAAGAAGGATAAAGGAGGAGAAGCCAGGTGCTCAAATTCAAGTTGTTCAACCTGATTGCTTTGTGACCATGGATTTTCGACAGAATAGAGTACGATTACACGTTGACTCATTAGGCAAAATCCAGAGAGCTCCTAGAATTGGT
>gnl_Poptr_v3.0_Potri.006G212200.1
ATGGCATCAGAATGTCAAGGTAAGAGTTCATGGCCAGAGCTCCTTGGAGCGCAAGCAAGGGTTGCGGTAGCCACTATTGAAACGGAGAATCCTTATGTGGACACTCAGGTTGTGTTAGAAGGAACGCCTGTGACTGGAGAGTTCTCTTGCACTAGGGTTCGTGTTTGGATTGACAGGAACAGAATTGTTACTCGGGTTCCTGTAATTGGT
>gnl_Poptr_v3.0_Potri.016G079100.1
ATGGCATCAGACTGTCAAGGTAAGAGTTCATGGCCAGAGCTCCTTGGAGCACAAGCAAGGGTTGCTGTAGTGACAATTGAGACGCAGAACCCTTACGTAGACACTCAAGTCGTGCTGGAAGGAACACCAGTGACTAAAGATTTCTCTTGCTCTAGGGTTCGTGTTTGGATTGACCAAAACAGAATTGTTACTCGCGTCCCTGTGATTGGT
>gnl_Poptr_v3.0_Potri.016G078800.1
ATGGCTTCAGAGTGTCAAGGTAAGAGTTCATGGCCAGAGCTCCTTGGAGCACAAGCAAGGGTGGCTATAGTGACAGTGGAGACGCAAAACCCTAATGTTGATGCTCAGGTTGTGCTGGAAGGAACGGTTGTCACCGGAGAGTTCTCTTGCACCAGGGTTCGTGTTTGGATTGACAGGAACAGAATTGTTACTCGAGTTCCAATAATTGGT
>gnl_Poptr_v3.0_Potri.016G079000.1
ATGGCATCAGACTGTCAAGCTAAGAGTTCATGGCCAGAGCTCCTTGGAGCACAAGCAAGGGTTGCTGTAGTGACAATTGAGACGCAGAACCCTTACGTTGACACTCAAGTCGTGCTGGAAGGAACACCAGTGACTAAAGATTTCTCTTGCTCTAGGGTTCGTGTTTGGATTGACCAAAACAGAATTGTTACTCGCGTCCCTGTAATTGGT
>gnl_Poptr_v3.0_Potri.016G078900.1
ATGGCATCAGACTGTCCAGGTAAGAGTTCATGGCCAGAGCTCCTTGGAGCACAAGCAAGGGTTGCTGTAGTGACAATTGAGACGCAGAACCCTTACGTTGACACTCAAGTCGTGCTGGAAGGAACACCAGTGACTAAAGATTTCTCTTGCTCTAGGGTTCGTGTTTGGATTGACCAAAACAGAATTGTTACTCGCGTCCCTGTAATTGGT
>gnl_Poptr_v3.0_Potri.002G042300.1
ATGGCGTCTCGGTGTCCAGGTAAGAGTTCGTGGCCAGAGCTGGTTAGGGCATATGGGGAGGCGGCGGCGGCTACCATTGAGAGAGAGAACAGAAATGTTGATGCAATTGTCTTGCGAGAAGGAACTCCAGTGACCAAGGATTTTAGGTGCAACAGGGTTTGGGTCAATGAACAAGGGGTTGTGACTCGATCAGTTCCT
>gnl_Poptr_v3.0_Potri.005G221000.1
ATGACAGATGTTTGCTCTGATACTGGAAAGAGTTCGTGGCCGGAGCTAGTGGGAATAAACGGAGAAGTGGCAGCAAAAATCATCGAGAGCGAAAATCCCAAGGTTCGTGTTTCGATTGTGGAGGAAGGAATGATGGTGACCCAGGAAATCCGTTGCGACAGGGTCCGAGTCTGGGTTGATAAAAATGGAATTGTGAAAGATATTCCATCGATTCGT
>gnl_Prupe_v2.1_Prupe.8G229000.1
ATGCCACTTTGTCCAGGTGCAGGTAAAAAGTCGTGGCCGGAGGTGGTGGGGCAAAGTGGAGAAGATGCAGCGGCAAAGATAGAGCGAGAGAATCACAACGTTCGAGCAATCGTCATACTGGAAGGCTCTGCAACCACTTTGGACAGGAGGTGTGACAGGGTCTGGGTCTGGGTCAAT
>gnl_Prupe_v2.1_Prupe.8G213200.1
ATGAAAGCAATCTCTTATAACTTTGGGCAGGGTTTCAACACAACTGTAAAATTTGTGGGGTTTTTGTGCTTCGTGAATCTGATTTTGCAGGTTAATTCCAACCCTACTGCAGCTCCTATGAAGCAGCCTAATCCCGATTTTGCAGCCAATGATCATTACTTCTTGCCCAAAGATAGTGGTCTCGTTCCACCTCCCGGCCCTGATCCATGTATCCCACGAGTCGCGGGTAAAAGATCATGGCCCGAGTTGGTCGGCGAAATTGGGGAAGCTGCAGCGATGAAGATAGAGCGAGAGAACCCTAATGTTGGAGCGATCATTCTTGTGGAAGGCACTCCAAGTCCAACAAAGGACCTCAACTGTGACAAAGTTCGGGTCTGGATCGATCAAAACGGCGTCGTGACAAGGGTCCCTAGTGTACGCAAC
>gnl_Prupe_v2.1_Prupe.8G228900.1
ATGTTACATTGTCCAGGTAAACAGGCGTGGCCGGAGGTGGTGGGGCATAGTGGGCAAGATGCAGCGGCAAAGATAGAGCGAGAGAATCATAATGTTCGAGCAATCGTCATACTGGAAGGCTCTCCAGCCACCAAGGACTTGAGATGTGACAGAGTCCGGGTCTGGATCAATCGAAACGGCGTCGTCGTTAGGCCCCCTCATGTTGGC
>gnl_Prupe_v2.1_Prupe.8G229400.1
ATGTATCAGACTGAGAAAACTGAGACTGATGAGAGTGTGAGTGAGGGAGAAAGAAGAATGGCATCTGCATATTGTCCAGGTAAGAGTTCATGGCCAGAGATAGTCGGAGAAGATGGGGAAGTTGCAGCGGCGAAGATAGAGCAAGAGAAGCCTGATGTTCATGCAATCGTCATCCCCGAAGGAACTATAATCACCCAAGAGTTGAGGTGCAACCGGGTCCGGGTCTGGGTTGATGAAAACGGCGTCGTCACCACGGTTCCCCGCGTTGGC
>gnl_Prupe_v2.1_Prupe.I000200.1
ATGTCATCTGAGTGTCAAGGTAAGGATACATGGCCTGAACTTCTGGGATCTCAGGGGACAGTTGCAGAGGCAACAATTGAGAGGGAGAATTCTTTGGTTGATGCTCAGATCGTGCTAGAAGGGACGATTGTCACTGCTGATTTCCGGTGCGATAGGGTTCGCGTTTGGGTTAATACTGATGGCATTGTTACAAGGGTCCCTAGAATTGGT
>gnl_Prupe_v2.1_Prupe.I000300.1
ATGTCATCTGAGTGTCAAGGTAAGAGTAGATGGCCTGAACTTCTGGGAGCTCAGGGGACAGTTGCAGAGGCAACAATTGAGAGGCAGAATTCTTCGGTTGATGCTCAGATCGTGCTAGAAGGGACGCCTGTCACTCGTGATTTCCGGTGCGATAGGGTTCGTGTTTGGGTCGATACAGATGGCATTGTTATAAGGGTCCCTAGTATTGGT
>gnl_Prupe_v2.1_Prupe.1G032400.1
ATGGCATCTGATCAATGTCAAGGCAGCACAGGTAAGTATGTATGGCCTGAGCTGCTGGGAGTGGAGGGGACAGTTGCGGAGGCAACAATTGAGAGGGAGAATTCTACCGTCAAAGTTGAGGTGGTGTTGGAAGGAACCATTGTCCCCGCAGATTTCGTATGCGTACCTGATAGGGTTCGTGTTTGGGTCGACACAGATGGCTTGGTTACTAGGGTTCCTGTAATTGGT
>gnl_Prupe_v2.1_Prupe.1G032700.1
ATGGGTTCAGAATGTGAAGGCAAGGGTTCGTGGCCAGAGCTTGTTGGAGTGGAGGGGGAGGTTGCCAAAGCAACAATTGAGAGAGAGAACCCTATTGTGACTGCTAAGATTGTGGTTGAAGGAGAAACATATGTCATCACCAACTACGATTGCTATCGGGTTTGGGTATGGGTTGATAAAGATGATCGGCTTGTCACAAGGCCTCCCATAATTGGT
>gnl_Prupe_v2.1_Prupe.1G032100.1
ATGCATCCCTCCCTCCCTCCCTCCCTCACAAACATATCACAAGAGATATCAGTGGGAACACTAACGCAAAAGGCGATGATGGCATCTGGATGTAAAGGTAAGGATTCATGGCCTGAGCTGGTGGGAGCCGAGGGGAAAGTTGCCAAGGCAACAATTGAGAGGGAGAATCCTTTAGTCACTGCTCTGATTCTGCATCTAGGAGCACCTATTACCCAAGATCTCCGATTTGATAGGGTTCGTGTTTGGGTTAATACAAATGGCATCGTTACTTGGATCCCAGTAATTGCA
>gnl_Prupe_v2.1_Prupe.1G032900.1
ATGGCGAGTAGCACAAGCACTGGTGCAGCAGCAGGAAAGAGTTCATGGCCAGAGCTGGTGGGGACTAAAGGAGAGGAGGCAGTAGCCACTATAATGAAAGAAAATCCATCGCTCAAAGCCCACACAATAAATCAAGGGTCCTTCATCACCATGGATCATCGTCGCGACAGGGTTCGTGTCTGGATTGATGAGCAAGGTGTTGTCACTGCAGCGCCTAAGATAGCG
>gnl_Prupe_v2.1_Prupe.1G032500.1
ATGTCAACTGAGTGTCAAGGTAAGGATACATGGCCTGAACTTCTGGGATCTCAGGGGACAGTTGCAGAGGCAACAATTGAGAGGGAGAATTCTTTGGTTGATGCTCAGATCGTGCTAGAAGGGTCGATTGTCACTGCTGATTTCCGGTGCGATAGGGTTCGCGTTTGGGTTAATACTGATGGCATTGTTACAAGGGTCCCTAGTATTGGT
>gnl_Prupe_v2.1_Prupe.1G032000.1
ATGTCGTCTGAATGTGAAGGTAAGGATTCATGGCCCGAGCTCGTTGGAGACGAGGGGAAGGACGCCGCTGCAACGATTGAGAGCGAGAATCATTTGGTGAATGCTGTGATTGTGAAAGAAGGAACATTTGTCACTGCTGATTTTCGATGCGATAGGGTTCGAGTTTGGGTCAATAAACGTGGCATTGTTACCAAGGTTCCTATAATTGGC
>gnl_Selmo_v1.0_84301
AAGACAGCATGGCCTGAACTTGTTGGTAAGGATGCAATCTACGCAAGGGAGCAGATTCTGGCTGACAATCCCAAGTTGGAGATTCATATTGTGTTTTATGAGGCGTGTTTAGTTACTGCAGACTTTGATAAAAACCGTGTTCGAATCTACACCGACTGCAGCAACAGGGTAGTCAGAACACCAAGCATTGGC
>gnl_Solly_v2.4_Solyc09g083430.1.1
ATGATTCAACTCGATATCCGAAAACTAATCTGGCTAGAACTTATTGGTGTACCAACAAAGGTTGCTAAGGAAACAATTGAGAAGGAAAATCCATCCATAGCTGATATTCCAATATTATTGAATGGTTCTCCAGTTACATTCGATTTTCGATGTGACCGAGTTCGTCTTTTTGATAACGTTTTGGGTTATGTTGTACAAATTCCTACAGTGACT
>gnl_Solly_v2.4_Solyc09g084490.2.1
ATGGATTCAAAGTTTGCTCACATCATTGTTTTCTTTCTTCTTGCAACTTCTTTTGATACTTTCATGGCACGAAAAGAAAGTGATGGATCAGAAGTCATAAATCTTAAGAAATTGGAATCTGAATCTTTCTGCAAAGGAAAACTAATCTGGCCAGAACTTATTGGTGTACCAACAAAGCTTGCTAAGAAAATAATTGAGAAGGAAAATCCATTCATTAATGATGTTCCAATAGTATTGAGTGGAACTCCAGTCCCATTAGATTATCGTTGTAATAGAGTTCGTCTTTTTGATAACATTTTGGGTGATGTTGTAGTAATTCCTGTGGTTAGT
>gnl_Solly_v2.4_Solyc09g089530.2.1
ATGGAGTCAAAGTTTGCTCACATTATTGTTTTCTTTCTTCTTGCAACTTCTTTTGAAACTCTCAATGCGCAAAGAAATGGACTAGAATTCATAAAACTTGTAAAGGAATTGAAATCGGTTCATGAGCCCAAGCCCAACTTGGAATGTCAAGGAAAACTAATGTGGCCAGAACTTATTGGTGTACCAGCACAATATGCTAAGGGAATAATTGAGAAGGAAAATCCACTTACTCATGTTCAAATAGTATTGAATGGTTCTCCAATCACAACTGATTTAAGTTGTAATCGAGTTCGAATTGCTGTAAACATCTTGGATTATGCTGTATCAATGCCTGTGGTTGGT
>gnl_Solly_v2.4_Solyc09g089490.2.1
ATGGAGGGAAAGAATATGCTCAAGTTATCTCATGTGCTTGCTTTCTTGCTTCTTGCATCACTTTTTCAATCACTGATGGCAAGAGATTTGATTAGTGATGGCATAGAAGTACTACAATTTCCAGTGGAAAATGATGGTGAATTTGTATTTTGCCCAGGTAAGCTATCATGGCCTGAACTTGTTGGAAAATCAGCAGGATATGCAAAAGTAGTAATTCAAAAGGAAAATCCCATAGTTCATGATGTTAGGCTTCTATTTCCTGGTATGCCTATGCCACATAATTATGTTTGTGGCAGAGTTTTTCTGGTTGTTAACTTTCAACGCGTTGTTCAAGTTACTCCCTCTATGGGT
>gnl_Solly_v2.4_Solyc09g089500.2.1
ATGGAGTCAAAGTTTGCTCACATCATTCTTTTCTTTCTTCTTGCATTGTTTTTTCAATCACTGATGGCAAGAGATTTGATCAGTGATGGCATAGAAGTACTACAACTTCCAGTGGAAAATGATGGTGAATTTGTATGCCCAGGTAAGCTATCATGGCCTGAACTTGTTGGAAAGTCAGCAACATATGCAAAAGAAGTAATTCAGAAGGAAAATCCCAATGTTAGTGATATTAGGGTTTTATATCCTGGTATGATGGGGCCATTTAATTATGTTTGTGGCAGAGTTTTGCTGTATGTTGACTGGAAGGCCATTGTTAAAATTACTCCTAGAATGGGT
>gnl_Solly_v2.4_Solyc09g084460.2.1
ATGGATTCAAAGCTTGCTCACATCATTGTTTTCTTTCTTCTTGCAACTTCTTTTAAAACTCTCATGGCACGAAAAGAAAGTGATGGACCAGAAGTCATAAAACTTCTAAAAGAATTTGAATCCGAATTTTGGTGCAAAGGAAAACAATTCTGGCCAGAACTTATTGGTGTTCCAGCAAAGCTTGCTAAGGAAATAATTGAGAAGGAAAATCCATCCATATCTGATATTCCAATATTATTGAATGGTTCTCCAGTCACAATGGATTTTCGATGTGATCGAGTTCGTCTTTTTGATAACATTTTGGGTTATGTTGTACAAATTCCTACAGTGACT
>gnl_Solly_v2.4_Solyc09g084440.2.1
ATGGAGTCAAAGTTTGCTCACATTATTGTTTTCTTTCTTCTTGCAACTTCCTTTGAAACTCTCATGGCACGAAAAGAAATTGATAGACTAGAAGTCACAGAACTTCTAAAGGAATTTGAATCCGACTTGATGTGCAAAGGAAAATTAAGTTGGCCAGAACTTATTGGTGTACCAGCACAATATGCTAAGGGAATAATTCAGAAGGAAAATCCATTCGTAACTGATGTTCAAATAGTATTGAATGGTTCTCCAGTCACAGCTGATTTTAGGTGTTTTCGAGTTCGTATTGTTGTAAACATTTTAAATGTTGCTGTATCAATTCCAGTGGTTGGT
>gnl_Solly_v2.4_Solyc09g089510.2.1
ATGGAGGGAAAGAATATGCTCAAGTTATCTCATGTGCTTGCTTTCTTGCTTCTTGCATCACTTTTTCAATCACTGATGGCAAGAGATTTGATCAGTGATGGCATAGAAGTAGTGAAATTTCCAGTGGAAGATGATGGAGAATTTGTATTTTGCCCAGGTAAGCTATCATGGCCTGAACTTGTTGGGAAATCAGCAGGATATGCAAAAGAAGTAATTCAAAAGGAAAATCCCATAGTTCATGATGTTAGGCTTCTATTTCCTGGTATGATTAGGCCACTTAATTATGTTTGTGGCAGAGTTTTTCTGGTTGTTAACTTTAAACGCATTGTTCGAGTTACTCCCTCTATGGGT
>gnl_Solly_v2.4_Solyc09g089540.2.1
ATGGAGGGAAAGAGTATGCTCAAGTTATCTCATGTTCTTGCTTTCTTGCTTCTTGCATCACTTTTTCAATCACTGATGGCAAGAGATTTGAGTGATGGAATAGAAGTGCTGGAAATTCTAGAAAATGAAATACAAGATGCATTTTGCTCAGGTAAGCAATCATGGCCTGAACTTGTTGGGAAGCCAGCAGAATATGCTAAGAAAATAATTGAGAAGGAAAATCCCATAGCTCATGTTAGTGTTTTATTTCCTGGTATGCCTAGGCCAGGTAATTATGTTTGTGGTAGAGTTTTTCTGGTTGTTGATTGGGAGGCCATTGTTAAAATTACTCCCAGAATGGGT
>gnl_Solly_v2.4_Solyc09g084480.2.1
ATGGAGGCAAAGTTTGCTCATATCATTCTTTTCTTTCTTCTTGCATTTTCTTTTGAAACTCTCATGGCACGAAAAGAAAGTGATGGGCCAGAAGTCATAAAACTTCTAAAGGAATTTGAATCCGAATCTTGGTGCAAAGGAAAACAATTCTGGCCAGAACTTATTGGTGTACCAACAAAGCTTGCTAAAGAAATAATTGGGAAGGAAAATCCATCCATAAATGAATTTCCAATAGTATTGAATGGCTCTCCAGTCCCAGCTGATTTTAGATGTACTCGTGTTCGTCTTATTGACAACATTTTGGGTGTTGTTGTACAAATTCCTAGGGTGGCT
>gnl_Solly_v2.4_Solyc09g089520.2.1
ATGGAGGGAAAGAGAATCAAGTTATCTCATGTTCTTGCTTTCCTGCTTCTTGCATCACTTTTTCAAACACTGATGGCAAGAGATTTGATCAGTGATGGCATAGAAGTGCTACAACTTCCAGTGGAAAATGATGGTGAATTTGTATTTTGCCCAGGTAAGCAATCATGGCCTGAACTTGTTGGAAAATCAGCAAGATATGCAAAACAAGTAATTCAGAAGGAAAATCCAATAGTAACTCAATTTACACTTTTATTTCCTGGTATGCCTAAGCCAGCAGCATATATTTGTGGTAGAGTTTATTTGGTTGTTAACTGGAAACTCATTGTTCAAGTTACTCCCTCTATGGGT
>gnl_Solly_v2.4_Solyc09g084470.2.1
ATGGAGTCAAAGTTTGCTCACATCATTGTTTTCTTTCTTCTTGCAACTTCCTTTGAAACTCTCATGGCACGAAAAGAAATTGATGGGCCAGAAGTCATAGAACTTCTAAAGGAATTTGACTCTAACTTGATGTGCGAAGGAAAACAAATGTGGCCAGAACTTATTGGTGTACCAACAAAGCTTGCTAAGGAAATAATTGAGAAGGAAAATCCATCCATAACTAATATTCCAATATTATTGAGTGGTTCTCCAATTACATTAGATTATCTATGTGATCGAGTTCGTCTTTTTGATAACATCTTGGGCTTTGTTGTACAAATGCCTGTGGTGACT
>gnl_Solly_v2.4_Solyc09g083440.2.1
ATGGAGTCAAAGTTTGCTCACATTATTGTTTTCTTTCTTCTTGCAACTTCCTTTGAGACTCTCATGGCACGAAAAGAAATTGGTGGACCAGAAGTCATCGAACTTCTAAAGGAATATGAATCTAACTTGATGTGCAAAGGAAAACGAATGTGGCCAGAACTTATTGGTGTACCAGCACAATATGCTAAGGGAATAATTGAAAAGGAAAATCCATTCATAACTGATGTTCGGATAGGATTGATTGGTTCTCCAGGCACAGCTGATTTTAAGTGTTTTCGAGTTCGTATTGCTGTAAACATCTTGGATGTTGCTGTATCAATGCCTGTGATTGGT
>gnl_Solly_v2.4_Solyc09g084450.2.1
ATGGAGGCAAAGTTTGCTCACATCATTCTGTTCTTTCTTCTTGCATTTTCTTTTGAAACTCTCATGGCACGAAAAGAAAGTGATGGACCAGAAGTCATAAAACTTCTAAAAGAATTTGAATCCGCATCTTGGTGCAAAGGAAAACAATTTTGGCCAGAACTTATTGGTGTACCAGCACAATATGCTAAGGGAATAATTGAGAAGGAAAATCCATCCATAGCTAATATTCCAATATTATTGAATGGTTCTCCAGTCACAAAGGATTTTCGATGTGATCGAGTTCGTCTTTTTGTTAACATTTTGGGTGATGTTGTACAAATTCCCAGAGTGACT
>gnl_Solly_v2.4_Solyc01g108380.1.1
ATGAGTACCGCTGGTTGTTCTTCCGCATGCAAGGTTACTGGTAAGTCATCGTGGCCGGAGCTAATGGGAACCAATGTGGCTAAAGCAGTGAGTGTAATTCAGACAGAGAACCCAAGTGTTCATGTTAAGGTGTTGAACATGTCTAAGTCAATTCCATTGCCAGTGGATTGTGCTCGTGTCATTGTCTTTGTTGATGACACCAACAAGGTTGCTCTCCCACCTGTTATTTGT
>gnl_Solly_v2.4_Solyc01g108390.2.1
ATGAGTTGTACAGTTCAAGGTAAGACCGCTTGGCCAGAGCTATTAGGGCAAAATGTTGACAAAGCATTGAGTGTAATAGAGAAAGAGAATCCAACTCTTCGCCCCGTCGTGTTAAACATTTCTCAGAATGTTCCAGATCCGGTGGATTGTACTCGTGTTCTTGTATTTATCAATGACAACAACCAGGTTGCTCTGGTACCTATTGTTCGT
>gnl_Solly_v2.4_Solyc08g080020.1.1
ATGGAGAAAATAATAATACTTTTTGGTTTTCTATTTGTTTTTCAATCTATATCTGCTATGTACCCTCCTTGTGATGATTGTGGTTGTAGTGGCAATGGTTGTAAACTACCAGGAGATCCAACTCCATATGAATGGCCAGAGTTGATGGGAGTTGAGATCATGAAAGCTAAGGCTGCAGTTGAAAGTAGTAATCCTAATGTTACTGCTGTACCGTTAGATAGTGATTGTATTCATATTTTTAACCTATGCTGTAACCGTGTGTGGCTTTGTCCAGATGAAAAGGGTCTTATTAGGGAAAAGCCTGTAGTTGGA
>gnl_Solly_v2.4_Solyc08g080630.2.1
ATGGAGGCAAATAAGTCTATGGTGAAGTTGGTTGCTTTCTTGATAATTCTTGTATCATCATGCTTTCAATCTCTCACTGCTCAAGATTTGGAAATCGAAGTTAGCGATGGCTTAAATGTATTGCAAGTACATGATGTGTCTCAATCTTTTTGTCCAGGTGTGACAAAGGAAAGTTGGCCAGAACTTCTTGGAACACCAGCTAAGTTTGCAAAGCAAATAATTCAAAAGGAAAATCCAAAATTAACAAATGTTGAAACTCTACTGAATGGTTCAGCTTTTACAGAAGATTTGAGATGCAATAGAGTTCGTCTTTTTGTAAATTTATTGGACATTGTTGTACAAACTCCCAAAGTTGGT
>gnl_Solly_v2.4_Solyc11g007050.1.1
ATGAAAGTCACCACAACTTTTTTTCTTCTTAGCTTTGTAATATTCATATCTCAATATTTGGTTATAAGTCCATATCCTCCTTGTGCTAGTGGTGTTTGCAGTGGTGTTAAATGCAAATGGCCAGAATTAGTAGGAGTCGAGGTCAAGCAAGCTAAGTTTATAATAGAACAAGAAAATCCTTCTGTTACAGGCGTTATTTTAGGTGATACTGGATGCGTTCATCAAATGGATGTATGTATTAATCGTGTCTGGATTTGTCCCGATAAACATGGTCGTGTTGCAACTGTGCCACAAGTTGGT
>gnl_Solly_v2.4_Solyc10g086090.1.1
ATGGAGAAGTTAACTCTAGTGGTAGCTTTCTTGCTTCTTTCATCAATCTATATCCAACCTCTCACCGCGCAGTCCATTTGTCCAGGGGTTAAAAAGGATACATGGCCAGAACTTCTTGGAGTACCAGCAAAGTTGGCTAAGAGAATAATTCAGAAGGAAAATCGAAGACTAACTAATATTCCAAATGTACTCAATGGTTCTCCAGTAACAAAGGATCTTAGATGTAATCGAGTTCGTCTTTTTGTTAACGTGTTGGACTATGTTGTACAAACTCCCCGAGTTGGT
>gnl_Solly_v2.4_Solyc10g086100.1.1
ATGGAGAAGTTAACTCTTGTGGTTGTCTTCTTGCTTCTTGCATCATTGATTCAACCTCTCACGGCTCAATCCGGTTGCCCAGGAGTGAGAAAAGAAACATGGCCAGAACTTCTTGGTGTACCAGCAAGATTGGCTAGGGAAATAATTCAAAAGGAAAATCCAAGACTAACTAATATTGGAAATGTACAAAATGGTTCACCTGTTACACAAGATTTTCGATGTGATCGAGTTCGTCTTTTTATTAATATTTTGGATTTTGTCGTACAAGTTCCTCGAATTGGT
>gnl_Sorbi_v3.1_Sobic.010G132200.1
ATGTCATACCATGTTCAATGGGTTTGCCAGCCCAATACTCATTTGCACCCTAATTGCCGTGGCAGTAAGTTTTCCTGGCCTGAGCTTGTGGGAAAGAAGGGCAAGGAAGCAAGAGCTATTATCCTAAAAGAAAATCCTTGTGTCACCAATGTGGTTTATGCCCCTCAAGATGCCGTTATTACTGATAACTATTGCTGCAATCGTGTTAGGCTCCTTATGAATTGCGATGCTGGTTGTGACTATAAAAATGCTATAGTGTTCGATGTTCCAATAGTCGGG
>gnl_Sorbi_v3.1_Sobic.003G356850.1
ATGGGGGTGTTCTTTTTCAAACTCCAAAAGGGAACGTTCAAGGTTCATTCTACAAAAAAAAGAGAAGAAAGGCCCAGGCATCCTAGTTCGACGAGAGCAACTAAGTCAGCTACGATTCGACGACAACAACAACAACAACCAAGAACATCGAGGCCTGCTGACGGTCTCCGATACTATGGATGGTCCTGGCCTAAGGTCGTTGGCCTTACAGCAAGTGAGGCTAAGAGTAGGATCGAACGAGATTGCCCGGGAGTCTACTGTCAAGTGGTCTCCGTGAACCAATTGCTAACCATGTGTTACTGCTCTGGACGCGTTCGGCTCTTGGTTGATAGAAACGGCACGGTTGTTAAAACTCCTCGCGTTGGT
>gnl_Sorbi_v3.1_Sobic.009G009600.1
ATGAGCTCCACGGCGGCGGTGACGACGGCACCGGGGAGCGGCGGCGCCAAGACGTCGTGGCCGGAGGTGGTTGGCCTCAGCATAGAGGAAGCCAAGAAGGTGATCCTCAAGGACAAGCCTGATGCCGACATCGTCGTGCTGCCCGTCGGCTCGAAGGTGACCGGTGATTATCTGCCTGACCGCGTCCGCGTCTTCGTCGACACCGTCGCCGAGACGCCCCATGTTGTTTCAATTCGCGACCGACAACCGACGACGATGAGCTCCACGGCGACGGCGGCGGATTGCGGCGGCGCCAAGACGTCGTGGCCGGAGGTGGTCGGGAAGAGCGTGGAGGAAGCAAAGAAGGTGATCCTCAAGGACAAGCCTGACGCCGACATCGTCGTGCTGCCCGTCGGCACGATTGTGACCGCAGATTTTGTGCCCAGCCGCGTGCGTATCTTCGTCGACACCGTCGCCCAGACACCCCACATCGGC
>gnl_Sorbi_v3.1_Sobic.009G009800.1
ATGAGCTCCTCGGCGGAAGCGGAGCGCGGCGGCGCCAAGAAGCAGTCATGGCCAGAGGTGGTCGGACTGAGCGTGGAGGAGGCCAAGAAGGTTATCCTCAAAGATAAGCCCGATGCAGACATTTTCGTGCTGCCCGTCGGATCGCCGGTGACCAGGGATTTCCGTCCGAACCGTGTCCGCATCTTCGTCGACACCGTCGCCGAGACGCCCCGTGTCGGC
>gnl_Sorbi_v3.1_Sobic.009G009700.1
ATGAGCTCCTCGACGATGGCCGGCGGTACCGAGAAGACGTCATGGCCGGAGGTGGTCGGGCTGAGCGTGGAGAAGGCCAAGAAAACCATCCTCAAAGACAAGCCTGACGCCGACATCATCGTGCTGCCCGTCGGCACGCCGGTGCCCAAGGATTTCCAGCCTAACCGGGTGCGCATCTTCGTCGACATCGTCGTGGAGACGCCCCATGTTGGC
>gnl_Sorbi_v3.1_Sobic.009G009900.2
ATGAGTTCCATTGTCATGGATGTTACCAGCGGCGAGAAGAAGACATCATGGCCCGAGGTGCTGGGCATGTCCATCAAGGAGGCGACGGAGATCATTCTGAAAGACATGCCCAACGCGTACATTCAGGTGCTGCCTGTTGGTTCACCTGTGACCCTGGACATTCGCCCCGATCGCGTCCGCATCTTCGTTGATACCGTCGCCAAGACTCCGACAGTTGGC
>gnl_Sorbi_v3.1_Sobic.009G010000.3
ATGAGTTCCATTGTCATGGGTGCTACCGGTGACAAGAACAAGACATCATGGCCCGAGGTGGTGGGCATGTCCATCAATGAGGCGACAGATATTATTCTTAAAGACATGCTCAATGCCCACATTGAAATTTTGCCTATTGGCTCAATTGTGACCCAGGACTTTCGCCTTGATCGTGTCCGCATCTTTGTCGATATTGTTGCTGAAACTCCGATAGTTGGT
>gnl_Sorbi_v3.1_Sobic.009G009400.1
ATGAGCTCCACGGCGGCGGCACCAGAGAGCGGCGGTGCCAAGACATCGTGGCCGGAGTTGGTGGGGCTCAACGTGGAGGAAGCCAAGAAGGTGATCCTCAAGGACAAGCCTGACGCCGACATTGTCGTGCTGCCCGTCGGCTCGCCGGTGACCAGGGATTATCGCCCCAACCGCGTCCGCATCTTCGTCGACATCGTCGCCGAGGCACCCCATGTCGGC
>gnl_Sorbi_v3.1_Sobic.009G108300.1
ATGAGCCAGAACACTAAGACATCGTGGCCGGAGGTGAAGGGGCTGCCGGCTGAGGTGGCGAAGCACAAGATTCAGGATGACCGTCCGGACGTCGAGGTGATCCTCGTGCGTGTCGGCTCAGTCGTGACCGATGACTTCAACACCATGCGCGTCCGCGTCTTCTTCGACAAGGTCGGCAACGTGGCAGAGGTCCCCAAGATCGGC
>gnl_Sorbi_v3.1_Sobic.009G107600.1
ATGAGCGATAGCAGCGAGAAGTCGGCGTGGCCGGAGGTGAAGGGGCTGCCGGCCGAGGTGGCCAAGCACAAGATTCTGGCCGACCGCCGGGACGTCCAGGTGGTTGCTCTGGCCTACGGCACCTTCGTGACCACTGAATTCAACAACAAGCGCGTCCGCGTCTTCTTCAACGAGGCCGGCAACGTGGCAGAGGTCCCCAAGATCGGC
>gnl_Sorbi_v3.1_Sobic.009G009500.1
ATGAGCTCCACGGCGACGGCGGCACCAGAGTGCGGCGGCGCCAAGACGTCGTGGCCGGAGGTGGTCGGGAAGAGCGTGGAGGAAGCCAAGAAAGTGATCCTCAAGGACAAGCCCGACGCCGACATCGTCGTGCTGCCCGTCGGCTCGCCGGTGACCATGGATTACCGCACCAACCGCGTCCGGATCTTCGTCGACACAGTCGCCCAGACGCCCCATGTCGGC
>gnl_Sorbi_v3.1_Sobic.009G010150.1
ATGAGCTCCACAACGGGGGTTCAGAGCACTGGTGGCGTGTGGTCGTGGCCTAACATTATTGGGTTTACAATGGAAGATGCCATGATTATCATCCTTAGGGACAAGCCTGATGCTGATATTGTCTTTCTGCCAGTTGGCTCGCCGGTGACCACAAACGACTTCCGCCCCAACCGCGTTCGCATATTTCTGGACACTATCGTCTCCCCGCCCCGTGAAACTCAGAAGAAAACATGTTGGCCTGAGTTTGTAGGCCTGTCCATCACACAGGCAGTCCCAAGCATTCTAAAAGACATGCCTAACGCCGAAATTGAAGTGCTGGCTCTTGGCTCGCCTATGACTCATGACTTCCGCCCCAACCGTGTCCGCATCTTCGTTGATACCGTTGCTCAGACCCCGATGGTTGGC
>gnl_Sorbi_v3.1_Sobic.005G129780.1
ATGGCTGCCCCTGCCCCTTATACCAAGACAGAGTGGCCCGAGCTGGAAGGAGAGGACCTTCGTGATGCACTAGTCACTATCAGTCAACAGCGTCCGGATGTAACAGGAGTATTTCTCATCATCGGTTTGACGGAAAATGCACCTCCAAACACTGCAGGTGGTGTACGTGTTATTATCAACATCGGGATAGATGAAAACGGTCCATGGATTCGTAACCCACCGCCTCCGCGTATTGGT
>gnl_Sorbi_v3.1_Sobic.005G129800.2
ATGGCTGCCCCTGCCCCTTATACCAAGACAGAGTGGCCCGAGCTGGAAGGAGAGGACCTTCGTGATGCACTAGTCACTATCAGTCAACAGCGTCCGGATGTAACAGGAGTATTTCTCATCATCGGTTTGACGGAAAATGCACCTCCAAACATTGCAGGTGGTGTACGTGTTATTATCAACATCGGGATAGATGAAAACGGTCCATGGATTCGTAACCCACCGCCTCCGCGTATTGGC
>gnl_Sorbi_v3.1_Sobic.005G129716.1
ATGGCTGCTCCTGCCCCTTATACCAAGACAGAGTGGCCCGAGTTGGAAGGAGAGGACCTTCGTGATGCACTAGTCACTATCAGTCAACAACGTCCAGATGTAACAGGAGTATTTCTCATCATCGGTTTGACGGAAAATGCACCTCCAAACACTGCAGGTGGTGTACGTGTTATTATCAACATCGGGATAGATGAAAACGGTCCATGGATTCGTAACCCACCGCCTCCGCGTATTGGC
>gnl_Sorbi_v3.1_Sobic.005G129732.1
ATGGCTGCCCCTGCCCCTTATACCAAGACAGAGTGGCCTGAGCTGGAAGGAGAGGACCTTCGTGATGCACTAGTCACTATCAGTCAACAACGTCCGGATGTAACAGGAGTATTTCTCATCATCGGTTTGACGGAAAATGCACCTCCAAACACTGCAGGTGGTGTACGTGTTATTATCAACATCGGGATAGATGAAAACGGTCCATGGATTCGTAACCCGCCGCCTCCGCGCATTGGC
>gnl_Sorbi_v3.1_Sobic.K014200.1
ATGACGAAGACGTTCGCGCCGCCGAAGGACCACGGGGAGAAGGAGTCGTGGCCGGAGGTGAAGGGCTGGCCGGCGACGCAGGCGGCGCAGACGATCGCCCACGAGAGGCCCGACGTGGCCGTCGAGGTGCTCCCGCCGGGGTCGTACGTGATCCCGGGCTACAACGGCAAGCGCGTCCGCGTCCACATCGACGACAGCGGCAATGTCTCCGAGATTCCCAAGATCGGC
>gnl_Sorbi_v3.1_Sobic.008G067200.1
ATGGCAACGAGTGGACCAAACGCTGACGGTGGCGCCGCCGCCGCTGCCGCTCCCAAGAACTCGTGGCCGGAGTTGGTGGGCAAGTCGTCGGAGGAGGCGAAGAAGAAGATCAAGGAGGACAAGCCGGGCGCCGACGTGCAGGTCGTCCCCGCCGACGCCTTCGTCACCTTGGACTACCGCACCGGCCGCGTCAGGGTCTTCGTCGACTCCGACGACAAGGTTGCCAGAGCTCCCCAGATCGGC
>gnl_Sorbi_v3.1_Sobic.004G022100.1
ATGACGAAGACGTTCGCGCCGCCGAAGGACCACGGGGAGAAGACGAAGGAGTCGTGGCCGGAGGTGAAGGGCTGGCCGGCGACGCAGGCGGCGCAGACGATCGCCCACGAGAGGCCCGACGTGGCCGTCGAGGTGCTCCCGCCGGGGTCGTACGTGATCCCGGGCTACAACGGCAAGCGCGTCCGCGTCCACATCGACGACAGCGGCAATGTCTCCGAGATTCCCAAGATCGGC
>gnl_Sorbi_v3.1_Sobic.004G022300.1
ATGAGCAGCCAGAAGACGTCGTGGCCGGAGGTGGTGGGCTGGCCGGCGGCGGCGGCGGTGACGCAGATCAACAGCGACAGGCCCGACGTGGCCATCGAAGTGGTCCAGGACGGCACCAACGTTGCGCCAGGGTACAACGCCTTCCGCGTCCGCGTCTACTTCGACGCCGGCAACGCCAACGGCCCCGTCCTTTACACTCCCGTCGTTGGT
>gnl_Sorbi_v3.1_Sobic.004G022000.1
ATGACGAAGACGTTCGCGCCGCCGAAGGACCACGGGGAGAAGAAGGAGTCGTGGCCGGAGGTGAAGGGCTGGCCGGCGACGCAGGCGGCGCAGACGATCGCCCACGAGAGGCCCGACGTGGCCGTCGAGGTGCTCCCGCCGGGGTCGTACGTGATCCCGGGCTACAACGCCAAGCGCGTCCGCGTCCACATCGACGACAACGGCAATGTCTCCGAGGTCCCCGTCATCGGC
>gnl_Sorbi_v3.1_Sobic.004G022800.1
ATGGGGAGGGCGGCGGCGGCGGCATCAGCCGGCGGCGGAGGAGATGAGCAGAAGACGTCGTGGCCGGAGGTGGTGGGGTGGGTGACGCTGAACGCGGCGTTCAAGATCAACAGCGACAGGCCCGACGTGTCGACTGCCTTCTACAGTGAGACCACACCGCTGCCGACGGACTATGACCCCAACCGCGTCATCATCGTCGCCGACGGTGGCAGCGTCGTTGTCAGGACTCCAGTTATCGGC
>gnl_Sorbi_v3.1_Sobic.004G022432.1
ATGGGGAGGGCGATGCCGGCAGCCGGCGGCGGAGAAGATGGGCAGAAGTCGTCGTGGCCGGAGGTGGTGGGGTGGGTGATGCTGAACGCATCGGACAAGATCACCAGAGACAGACCGGACGTGTCGATTGCATTCTACAGTCAGACCACCACACTGCCGACCAACTACGACCCCAACCGCGTCATCATCGTCGGCGACAACGGCAGCGTCGTCGTCAGGACTCCTGTCATCGGC
>gnl_Sorbi_v3.1_Sobic.004G022200.1
ATGACGAAGACGTTCGCGCCGCCGAAGGACCACGGGGAGAAGAAGGAGTCGTGGCCGGAGGTGAAGGGCTGGCCGGCGACGCAGGCGGCGCAGACGATCGCCCACGAGAGGCCCGACGTGGCCGTCGAGGTGCTCCCGCCGGGGTCGTACGTGATCCCGGGCTACAACGCCAAGCGCGTCCGCGTCCACATCGACGACAACGGCAATGTCTCCGAGGTCCCCGTCATCGGC
>gnl_Sorbi_v3.1_Sobic.004G022600.1
ATGGGCAGATTCCTCACCCCGGCCACCACCGCCGCCGCGAACGACGACGGCGACTTGAAGACGTCATGGCCAGAGGTGGTGGGGTGGGTGACGCTAAATGCGTCGTTCAAGATCACCGCCGACCGGCCCGACGTGTCGACTGCCTTCTACAGTGATACCACCCCGCTGCCGACGGATTACAACCCCAAACGCGTCATCATCATCTTCGACTCCGGCAACGTCGTCGTCAGAACTCCCGTTGTTGGT
>gnl_Sorbi_v3.1_Sobic.004G021600.1
ATGAGCGTGCCGATCACCGGGAAGTCGTCGTGGCCGGAGCTGGTGGGCGTGCAGGCGACGCTGGCGGCGACGGCGATCGCCCACGACAGGCCGGACGTGTCCGTCGAGGTGCTCCCGCCGGGGTCGCCGGTCATCCCGGACTTCAACCCCACGCGCGTCCGCGTCTTCATCAACAACGGCGGTTTTGTCAACCAGGTCCCCGTCATCGGC
>gnl_Sorbi_v3.1_Sobic.004G021900.1
ATGACGAAGACGTTCGCGCCGCCGAAGGACCACGGGGAGAAGACGAAGGAGTCGTGGCCGGAGGTGAAGGGCTGGCCGGCGACGCAGGCGGCGCAGACGATCGCCCACGAGAGGCCCGACGTGGCCGTCGAGGTGCTCCCGCCGGGGTCGTACGTGATCCCGGGCTACAACGGCAAGCGCGTCCGCGTCCACATCGACGACAGCGGCAATGTCTCCGAGATTCCCAAGATCGGC
>gnl_Sorbi_v3.1_Sobic.004G022700.1
ATGAGCGTGAGGATGTCATGGCCGGAGGTGGTTGGGTGGTCGGCAGCGGATGCCAAGGCTCAGATCAAGAGCGACAGGCCCGATGTCACCATCGAGGTGTTGCCATGGAGCACCTACGCGCCGCCCAAGTATTTCAACAACCTCCGCGTCCGCGTCTACGTCGACACCTCCTACGCCGGCTCACCCGTCGTTTACGTTCCCGTCGTTGGT
>gnl_Sorbi_v3.1_Sobic.004G021500.1
ATGGGCAGGGGCTTGTTGCCGGCGGCGGCGGGCAGCACCGTCGACGATGGGGGCAAGTTGAAGTCCTCGTGGCCGGAGATGGTCGGGAAGCACATGGTGGAGGCGGCCTTCACCATCAAGTCGGAGAGGCAGGACGTCGTCTTGGAGTTCCACACCGCCGACGACTCCCAGCCGCCGGACTTTGACGCCCACCGCGTCTGCATCTTCGTCGACGACAACTTGATTGTCGTCAGGACGCCTGTCGTCGGC
>gnl_Sorbi_v3.1_Sobic.004G021700.1
ATGAGCGTGCCGATTCCCGGGAAATCGTCATGGCCGGAGCTGGTGGGCGTGAATGCGACGCTGGCGGCGACGGCGATCGCCCATGACAGGCCGGACGTGGCCGTGGAGGTGCTCCCGCCGGGGGCGCCGGTCATCCCAGACTACAACCCCTTGCGCGTCCGTGTCTTCATCGACAACAACAACCTTGTCTCCCAGGTCCCCGTCATCGGC
>gnl_Sorbi_v3.1_Sobic.004G022500.1
ATGAGCAGCCAGAAGACGTCGTGGCCGGAGGTGGTGGGGTGGCCAGCGACTGCGGCGGTGACGCAGATCAGCAGCGACAGGCCCGACGTCGCCATCGAGGTGGTCCAGGTCGGCACCAACGTGGCGCCGGGGTACAACGCCCTCCGCGTCCGTGTCTACTTCGACGCCGGCAACGCCACCGGCCCCGTCGTTTACGTTCCCGTCGTTGGTTAT
>gnl_Sorbi_v3.1_Sobic.004G021800.1
ATGACGAAGACGTTCGCGCCGCCGAAGGACCACGGGGAGAAGGAGTCGTGGCCGGAGGTGAAGGGCTGGCCGGCGACGCAGGCGGCGCAGACGATCGCCCACGAGAGGCCCGACGTGGCCGTCGAGGTGCTCCCGCCGGGGTCGTACGTGATCCCGGGCTACAACGGCAAGCGCGTCCGCGTCCACATCGACGACAGCGGCAATGTCTCCGAGATTCCCAAGATCGGC
>gnl_Sorbi_v3.1_Sobic.006G011350.1
ATGGGTTGCGCCAAGGCGTGGTGGCCGGAGCTGGTGGGCATGCCGGCCACGCCGGCGGTGACGACGATCATGCAGGACAGGCCTGACGTCGCCGTGGAGGTGCAACCGCCAGGCAGCAACGTGCTCCCCGGCGACAACCGAAAGCGGGTCCTTGCCTTGATCGACAATCTTGGCGCTGTGCCGCTGTCGCCAAAGCCCCCCACGTCGGCTAGC
>gnl_Spipo_v2_Spipo2G0052800
ATGGGAGACGAAGATGTCGGGTGCAGAGGGAAGAGATCGTGGCCGGAGCTCGTCGGAGCCCGAGGGACCGTGGCCGTGGCCATAATCGAGAGGGAGAACCCTTATGTTCACGCAGGAATCGTACCGGAGGGGACGGCTGTCCTCCTCAACTACGTCTGTGACAGGGTCCGTGTCTGGGTGAACAAGAAAGGCGCCGTCATCCAGACGCCGATGATCGGA
>gnl_Spipo_v2_Spipo2G0054500
ATGGTGTGTGTAGGAAAGGAGTCGTGGCCAGAACTGGTCGGAGCTGAGGGCAGTGCCGCCGCAGTGATAATCGAGGAGGAGAACCCTCATGTGAAGGCCGTTATCCTGCACAAGGACGCGATAACAACCATGGAGTTCCGTTGCGACCGGGTCAGGGTGCGGGTGGACGATTATGGAATCGTGGCAAAAACTCCCCGGATCGGC
>gnl_Spipo_v2_Spipo2G0053500
ATGACGGAGGACAAGAAATATGGGGTGCAGAGGTACGAGAAAGCGTCTGCTTCCCCTTCATCTCCCTCTCAAACCTTACTGTCATCAGTTGTTCCTCAAACTAATTTTAAAATATTCAAGTTTCACTGCGGGTGTGAAGGGAAGAGCTTGTGGCCGAAACTTGTTGGAGTCCAAGGGATTGTGGCCGTAACAACAATCAAGAGGGAGAACCCTCTAGTTAAGCCAATCATCGTGAAGGCGGGAACATTCGTCATCCTCAACTTCGTCTGTAACAGGGTCCGGGTTTGGGTGAACAAAAAATGCATCGTCATCACAACCCCGATGATCGGA
>gnl_Spipo_v2_Spipo2G0054800
ATGGCGGAGACTAGAACGACTTCCGAAGCGAAGAGCTCGTGGCCAGAACTCGTCGGACAAGAGGGTACAACCGCCGCAGCGATAATCGAGAAGGAAAACCCTCTCGTTCATGCCATTGTAGTGAAGGTGGGGACGTCAGTTACAGGCGACTTACGACTGGACAGGGTGTGGGTGTGGATTGACGATTGCGGAACCGTTGCAGAAATACCAAAGATAGGC
>gnl_Spipo_v2_Spipo2G0054000
ATGGCGGAGACAAGATGGGCAAACGGAGGAAAGAGCTCGTGGCCGGAACTCGTCGGACAAGAGGGTAGTGCGGCCGCAGCGATAATCGAGAAGGAGAACCCTCTCGTTGACGCCATTGTAGTGAAGGTTGGGCAAGGAGTTCCAGAGGACTTACGAAATGACAGGGTGTGGGTGTGGGTTGACGATTCCGGCATTGTTGCAAAAACACCAATGATCGGC
>gnl_Spipo_v2_Spipo2G0052900
GCGTGTCCCAACTGCGAAGGGAAGAGATCGTGGCCGGAACTCGTCGGTTACAGGGGGAGTGCCGCCGCTGCGATAATCGAGTCCCAGAACCCACTTGTCGATGCCCAAATCGTCAAGAAAGGGTCGTTTGTTACTGCAGACTTCCGCTGCGACAGGGTGCGGGTTTGGGTAGACGAGAGAGGTATTGTCTACAGAACTCCGGTCATCGGA
>gnl_Spipo_v2_Spipo2G0054700
CTCTGTGAAGGGAAGAGTTTATGGCCAGAGCTTGTGGGAGCGCTGGCGGATGATGCCGCGGCGATAATCGAGAAGGAGAACACTCTTGTTAATGTCATCATTGTTAAGGTTGGGATGCCCGTCACCATGGACTACCGATGCAACAGGGTAAGGCTTTGGGTGGACGAGCATGACATTGTCGTCGAAGTTCCGCGGATCGGT
>gnl_Spipo_v2_Spipo2G0054400
ATGCCGGAGAGAAGCACAGCATACCAAGGGAAGAGCTCGTGGACAGAGCTTGTCGAACAAGAGGGTAGGACCGTTGCAGCGATACTCGAGGAGGAGAACCCTCTGGTTGACGCCATTGTAGTGAAGGTGGGGACAGGAGTAAGGACTTACGAAATGACAGGGTGCGGGTCTGGGTTGACAATAGCGGCATCGTTGCAAAAAAACGTCAAAGATCGGCTAGGACAATGCCCAACGGATGATAGCGATAAAGAAATGACGGTTGGCGAA
>gnl_Spipo_v2_Spipo2G0053600
ATGGGGGACTGCAAAGGGAAGAGCTCCTGGCCGGAACTAGTCGGTTACAAGGGGATTGATGCCGTTGGGATAATCGAGAACCAGAATCCTCTTATCAATGCCATAATCGTCGAGGAAGGGTCGAGCGTTCCTTTAGACTTCCGCTGCGACAGGGTGTGGGTTTGGGTGAACAAGCAAGGCATTGTCTTCAAAACTCCGATCATCGGC
>gnl_Spipo_v2_Spipo2G0053000
ATGGAGGACGAAGATATCGGGTGCACAGAGCTCGTCGGAGCCACAGGAACCGTGGCCGTGACCATAATCAAGAGGCAGAACCCTCTTGTTAAGCCAAGAATTGTCAAGGAGGGAACGTCTGTCATCCTAAACTTCCTCTGTAACAGCGTCTGGGTCTGGGTGAACAAGAGAGGCATAGTCACCAGAACCCCGAGGATTGGA
>gnl_Spipo_v2_Spipo2G0054300
ATGTCGGATTGCAAAGGAAAGGAGTCCTGGCCGGAGCTAGTCGGAGCTGAGGGCAGCGCTGCAGCAATGATAATCGAAAAGGAGAACCCTCACGTTGACGCCATTATCCTCCATAAGGACGTGAAGACGGACATGCAGTACCGTTGCGACCGGGTCAGGGTGCGTGTGGACGATTATGGTATTGTGGTCAAAACTCCAATGATCGGC
>gnl_Spipo_v2_Spipo2G0054100
GAGTGTGAAGGGAAGAGCTCGTGGCCAGAGCTCGTCGGAGCCCCAGGAACCGTGGCCGTGACCATAATCAAGACGCAGAACCCTCTCGTTAAGCCAAGAATTGTCAAGGAGGGAACGTCCGTCATCCTAAACTTCCTCTGTAACAGGGTCTGGGTCTGGGTAAACAAAAGAGGCATAGTCATCAGAACACCGAGGATTGGA
>gnl_Spipo_v2_Spipo2G0053100
ATGTCGGATTGCCAAGGAAAGGAGTCGTGGCCGGAGCTGGTCGGAGCTGAGGGAAGCGCCGCCGCAGTGATAATCGAGAAGGAGAACCCTCACGTGGACGCCATTGTCATTCATAAGGACGAAATAACGGACTCGCAATACCGTTGCGACCGGGTCTGGGTGCGTGTGGATGATTACGGCATCGTGGCTGAAACTCCCAGAATCGGC
>gnl_Spipo_v2_Spipo2G0054600
ATGGTGACAAGAACGACATACCAAGGGAAGAGCTCGTGGCCAGAACCCGTCGGACAAGAGGCTAGGGCCGCCGTGGCGATAATCGAGAAGGAGAACCCCCTCATTGACGCCATTGTAGTGAAGGTGGGGGAAGGAGTTGCAGAGGTCTTACGAAATGACAGGGTGTGGGTGTGGGTTGACGATTCCGGCATTGTTGTAGAAACACCAAAGATCGGC
>gnl_Spipo_v2_Spipo2G0054200
ATGTCGGATTGCCAAGGAAAGGAGTCGTGGCCGGAGCTGGTCGGAGCTGAGGGAAGGGCCGCCGAAGTGATAATCGAGAAGGAGAACCCTCACGTGGACGCCATTGTCATTCATAAGGACAAAATGACGGACATGCAATACCGTTGCGACCGGGTCTGGGTGCGTGTGGATGATTACGGCATCGTGGCTAAAACTCCCATGATCGGC
>gnl_Spipo_v2_Spipo2G0053300
ATGGGAAAGGAGTCGTGGCCAGAACTGGTCGGAGCTGAGGGCAGTGCCGCCGCAGTGATAATCGAGGAGGAGAACCCTCATGTGAAGGCCGTTGTCCTGCACAAGGACGCGATAACAACCATGGAGTTCCGTTGCGACCGGGTCAGGGTGCGGGTGGACGATTATGGAATCGTGGCAAAAACTCCCCGGATCGGC
>gnl_Spipo_v2_Spipo2G0053400
ATGGGAGACTGCGAAGGGAAGAGCTCGTGGCCGGAACTCGTCGGTTACAGGGGAAGTGACGCCGTTGCAATAATCGAGAGCCAGAACCCTCTCGTCGGCGCCATAATCGTTGAGGAAGGGTCGGGGGTGATTACAGACTACCGCTGCGACAGGGTGTGGGTTTGGGTGAACAAGAGCGGCATTGTAATCGAAACTCCGATGATCGGC
>gnl_Stras_v2.0_SGA_v2.0_scaffold103T30002
ATGTTAGCATTTTTGTATCAATGTTTTTTGGGTTTTGTTAATGCTGTAGGTGTAGGCAAGAGTTCATGGCCGGAGTTAGTGGGGCAAAACGGTAATTTTGCTGAGGCAGTGATAGAGCGGGAGAACCCAAACGTGGACGCAATTGTGGTTTTAGATGGAAGTTATGGGACCACGGATTTCAGGTGTGATCGTGTACGTGTTCCTGTTAATCAATCGGGCATCGTGGTTCCGCTCGAGATTGAGCTCGAACTCGAGTACCATGAGCTTGATCTCGGTTCGGCTCGATTCATTTACAACCCTACTTCAAATGATCGTACTATGGATTGA
>gnl_Theca_v1.1_Thecc1EG025715t1
ATGGCGTCTACGGCATGTTTCTTGCATCACCAAGCTTTCATCCACGCACCATTAATTCCAAGATCTTCATCCCCACAGCGCCACCGCCCCAACATCAAGCCCTGCAAGCTTGTGTGCAGCGCTCAGAATCAGCCGCTGAATAAAGATCATCAAGCAGTCCAAGGAGGCGTTTCTCGGAGGTCGGTTGTCGATGCGCTCATTGTTGGTTCTGCAGCGATTGGCTCTGCGCTTGCATTTGTGGGTGCAGGCTATGCTGATGGGTTTTCATCTGGACCGTTTAAGCCCCCAGGTAAACAGTCGTGGCCGGAGCTGGTTGGGGAGAAAGGAGACGTTGCAGCAGCGAAGATCGAGAAAGAGAATCCAAATGTGAAAGCAGTGGTGTTGTTAGAAGGAACTCCAACTGATAGAATGTTCGACATTACTCGGGTTCGGGTTTTTGTCAATGAAGAAGGGATGGTGACTCAAGTGCCTCGGACTGGC
>gnl_Theca_v1.1_Thecc1EG021885t1
ATGGCTGAGAACCAGCACAGTCAGCCCTCTGAAAAACAACCTGGTGAATCAACAGACTCAACACCTGTCTTACCAAGTGAGTTGTTTGCTGCCCGTCTCTCTCACATCAACGGTTTCGCAAATTTGATTATTCAAGTGATTAGACAACTAGTCCGCTTCATGTTTGGAACTTACGGGAGTTTGCTTGGATCAAACACTCCTCCAAAAATGGAATGGCCCGAGTTAGTAGGCCTGACCCCAGAGGAAGCAGAGACAAAGATGAAGGAGGACATGCCAAGGGTCCACATTCAGGTGGTCCAAGCTAATTCTTTTGTTACCATGGATTTCAACCAAGGTCGGGCTCGATTGTACCTTGACCCTTCAGGAAAAGTGCAGAGGCCTACAAGAATTGGT
>gnl_Theca_v1.1_Thecc1EG025717t1
ATGGCGTCTACTGCATGTTTCTTTCATCACCAAGCTTTCGTCCACGCACCATTAATTCCAAGATCTTCATCCCCACAGCGCCACCGCCTCAACATCAAGCCCTCCAAGCTTGTGTGTAGGGCTCCGAATCAGCCGCTGAATAAAGATCATCAAGCCGTCCAAGGAGGCGTTTCTCGGAGGTCGGTTGTCGATGCGCTTATTTTTGGTTCTGCAGCGATTGGCTCTGCGCTTACATTTGTGGGTGCAGGCTATGCTGCTGGTTTTTCATTCGGACCGTTTAAGCCACCAGGTAAAGAGTCGTGGCCGGAGCTGGTTGGGGAGAAAGGAGAGGTTGCAGCAGCGAAGATCGAGAAAGAGAATCCAAATGTGAAAGCAGTGCTGTTGTTTGAGGGAGATATAGCCGATATGAGGTTCGATTTTGGTAGGGTTCGGGTTGTTGTCGATGCAGACGGGATAGTGACTCAAGTGCCTCGGATTGGC
>gnl_Theca_v1.1_Thecc1EG021882t1
ATGGCTGAGAACCAGCACAGTCAGCCCTCTGAAAGACAACCTGGTGAATCGACAGATCCAACACCTGTCTTACTAAGAACTTACGGGTGTTTGCTTGGATCAAACACTCCTCCAAAAATGGAATGGCCCGAGTTAGTAGGCCTGACCCCAGAGGAAGCAGAGACAAAGATAAGGGAAGACATGCCAAGGGTCCATATTCAGGTGGTCCAAGCTAATTCTTTTGTTACCATGGATTTCAACCAAGGTCGGGTTCGATTGTACCTTGACTCTTCAGGAAAAGTGCAGAGGCCTCCAAGAATTGGC
>gnl_Theca_v1.1_Thecc1EG004163t1
ATGTCAGATTGCAGTGGCAAGAGTTCGTGGCCAGAGCTGGTGGGAGTAAATGGGGAAGCGGCAGCAGCCATCATCGTAAAAGAAAATCCAAAAGTTGGCGCTGTAATTGTGAAAGAGGGAATGATGGTGACCATGGATTTCCGTTGTGACAGAGTGCGTGTCTGGGTCGACAAGTATGGAATTGTGAAGCGGAAGCCTCAAATTGGC
>gnl_Theca_v1.1_Thecc1EG043201t1
ATGGCTTCAGATGAATGCCAAGGGAAAAGTTCATGGCCGGAGCTCCTGGGAGCAAAAGGGGAGGAGGCAGCAGCAACAATTGAGAGGGAGAATCCTAATGTCAATGCTGTGATTGTGTTGGAAGGATCATTTGTCACCCCGGATTTCTTGTGCACTAGGGTTCGCGTTTGGGTTAACACTGATGGGATCGTTACCAGGGTTCCCGTCATTGGT
>gnl_Theca_v1.1_Thecc1EG043198t1
ATGGCTTCAGATGAATGCGAAGGGAAAAGTTCTTGGCCTGAGCTTGTGGGGAAGAAAGGGGAGGATGCGGCAGCAACAATTGAGAAGGAGAATCCTCGTGTCAATGCTGTGATTGTGTTAGAAGGATCATTTGTTACAGGGGATTTCTTGTGCACTAGGGTTCGAGTTTGGGTTAACACCTATGGGATTGTTACCAGGGTTCCTATCATTGGT
>gnl_Theca_v1.1_Thecc1EG046959t1
ATGGCTTCAGATGAATGCAAAGGGAAAAGTTCTTGGCCTGAGCTTGTGGGGAAGAAAGGGGAGGATGCGGCAGCAAGAATTGAGAAGGAGAATCCTCATGTCAATGCTGTGATTGTGTTGGAAGGATCATTTGTTACAGCGGATTTCTTGTGCACTAGGGTTCGAGTTTGGGTTAACACCTATGGGATTGTTACCAGGGTTCCTATCATTGGT
>gnl_Theca_v1.1_Thecc1EG043196t1
ATGGCTTCAGATGAATGCCAAGGGAAAAGTTCATGGCCGGAGCTCCTGGGAGCAAAAGGGGAGGAGGCAGCAGCAACAATTGAGAGGGAGAATCCTAATGTCAATGCTGTGATTGTGTCGGAAGGATCATTTGTCACCCCGGATTTCTTGTGCACTAGGGTTCGTGTTTGGGTTAACACTGATGGGATCGTTACCAGGGTTCCCGTCATTGGT
>gnl_Theca_v1.1_Thecc1EG043194t1
ATGGCTTCAGACGAATGCAAAGGAAAAAGTTCATGGCCGGAGCTTGTGGGGAAGAAAGGGGAGGATGCAGCAGCAAGAATTGAGAAGGAGAATCCTCATGTCAATGCTGTGATTGTGTTGGAAGGATCATTTGTTACAGCGGATTTCTTGTGCACTAGGGTTCGAGTTTGGGTTAACACCTATGGGATTGTTACCAGGGTTCCGACCATTGGT
>gnl_Theca_v1.1_Thecc1EG046960t1
ATGGCTTCAGATGAATGCAAAGGGAAAAGTTCTTGGCCTGAGCTTGTGGGGAAGAAAGGGGAGGATGCGGCAGCAAGAATTGAGAAGGAGAATCCTCATGTCAATGCTGTGATTGTGTTGGAAGGATCATTTGTTACAGCGGATTTCTTGTGCACTAGGGTTCGAGTTTGGGTTAACACCTATGGGATTGTTACCAGGGTTCCTATGATTGGT
>gnl_Theca_v1.1_Thecc1EG043202t1
ATGGCTTCAGACGAATGCAAAGGGAAAAGTTCGTGGCCTGAGCTTGTGGGGAAGAAAGGGGAGGATGCAGCAGCAAGAATTGAGAAGGAGAATCCTCATGTCAATGCTGTGATTGTGTTGGAAGGAACATTTGTTACATTGGAGTTCTTGTGCACTAGGGTTCGGGTTTGGGTTAACACCGATGGGATCGTTACCAGGGTTCCCATCATTGGT
>gnl_Utrgi_v4.1_Scf00038.g4452.t1
ATGTATCCGCCGTGTAGCAAAGGCTTGTGTGCGGATCGGAAATGCTGCACCCAAGGGAGGTACAAGTACCAGTGGCCGGAGCTGGTCGGAGAGGCCGCCGGAAAGGCAAGGGAGGTTATCGTCAAAGACAATCCGTTGGTGACGGTCATCATCGTCCCCCCTTCGCGGGTCGTTCCTGATAATTTCTGTTGCAATCGTGTTTGGCTCTTCGTTGATGATGGGCTCCGTGTTTTTAGGGTTCCGATGGTGGGC
>gnl_Vitvi_Genoscope.12X_GSVIVT01018137001
ATGAGAGTAACCAGCTTAGTAACAATTGATCTTCTCTATTCCACTGTTCATATGTTGGATTCAGATTTTGGATCAGATTTCCATATGTATCTTGAATATCAAGAAGCACTGGTGGATAGGTATTTGTGTCAAACAAGAAAAAGAATGGCATCTGAATGTGAAGGTAAGAGTTCCTGGCCCGAGCTGGTGGGAGTTCAGGGAGAGGTTGCTGCAGAAACCATTAAGAGGGAGAATCCTCATATCACTACTGTTGACATCTTGTTAGAGGGAACAATCGTTACCCAAGATTTTTACTGCACTAGGGTCCGTGTTTGGGTCGACGAAAACGGCATCGTAATCAGTGTCCCTACCATCGGA
>gnl_Vitvi_Genoscope.12X_GSVIVT01018139001
ATGGCATCTGAATGTGAAGGTAAGAGTTCCTGGCCCGAGCTGGTGGGAGTTCAGGGAGAGGTTGCTGCAGAAACCATTAAGAGGGAGAATCCTCATATCACTACTGTTGACATCGTGTTAGAGGGAACAAGCGTTACCAAAGATTTTTACTGCACTAGGGTCCGTGTTTGGGTCGACGAAAACGGCATCGTAATCAGTGTCCCTACCATCGGA
>gnl_Vitvi_Genoscope.12X_GSVIVT01018141001
ATGACAACTTGCCCTGATGGCAAGAGTTCATGGCCAGAGCTGGTGGGCGTACATGGAGAGGCAGCAGCAGCAATTATTGAGAGGGAGAATCTGAATGTGAAGGCAGGCGTTGTGAAAGAAGGAACACTGGTGACCACTGATTTCCGTTGTGACAGGGTTCGTGTATGGGTTGATAGCTATGGCATCGTGAGTATGGCGCCTAAAATTGGC
>gnl_Vitvi_Genoscope.12X_GSVIVT01018142001
ATGGCGTTCGAATGCAGAGGTAAGACTTCATGGCCTGAGCTCCTCGGAGTACAAAAGGCGGTCGCTAAGGCAACAGTTGAAAGGGAGAATCCTTATGTCACCGATGTTGAGATCGTGTTGGAGGGAACTATTGTTCCTGCAGATTTGGTCCCAGTTTGCACTAGGGTCCGCATTTGGGTGGACGAGAGTGGCATTGTTACCAGGGTCCCGGTTGTTGGC
>gnl_Vitvi_Genoscope.12X_GSVIVT01032743001
ATGTCAGGACCTCATTGCTTTGGGAAGCAGGCTTGGCCTGAATTGTTGGGAGAGAAGGCTGAAGTAGCAAAAGAGACAATTGAAAGGGAGAACCCTTCGGTGAGAGCCAGGTTTATCAAGCAGGGACACTACAGAACTATGGACTACCGCTGTGATCGAGTCTGGGTTTGGACTACTGAAGGCCAAACAGGGGTGGTTGTAGAGGTCCCAAAGGTTGGC
>gnl_Vitvi_Genoscope.12X_GSVIVT01034125001
ATGGCTGACGAAAACCAGCGAACCGAGCTTCCGCAAGAGCGGCCCCAACAGTCAACAACCATCCCCCAAGAACAACCCCATCAATCAACGATACTCCTCCCAGGGTCAGTGGGCCATCCATCTGGAGTAGAGGTAGCACCAAAAACAACATGGCCTGAGGTGGTGGGCATGACGGTGGAAGAGGCAGAAAGGAAGATAAGAGAAGATATGCCTAGGGTGCAGTTCCAAGTAGTTCCGCCAAATTGCTTTGTGACCATGGATTTCAACACTAGGCGAGTCCGACTGCACGTGGATTCTGAAGGAAAGGTTTCCCGGGCCCCTAGAATCGGC
>FraveV4A2_4g02850.t1
ATGAAGCTCTCGTTTCCTCATTTCCAAGGATCCAACCCACAGCAAACATATTACAAGAGATTCATCACAGAGAGTAAAACTCAGGATTTAAAGAACGCAAAGATGGCCGGACAATGCGTAGGTAAGGAAGATTGGCCTGAACTGTTGGGAGCTGAAGGGACAGTTGCAAAGGAAACAATTGAGAGGGAAAACTCTACAGTTAAGGCAGAGATCGTGCTCGAAGGAACAATTGTCCCTGCAGATTTAGTGAGAGTGTGTGATAGGGTTCGTGTTTGGGTTGATACATGTGGCATTGTTACCAGGGTGCCTACCATTGGT
>FraveV4A2_4g02930.t1
ATGGATATAGATGGATATGGGAGTCATGGGACAGTTTCAGTCATTCATAGCAATGTGAGATTGGAGAGAACCTCCTTCTCCGTGGACTACCATCATTCCATTAATGGTGTCCATGAAGCAGAACATAAATTGAATGATAAGCAATGCGTAGTAATAAGAATTGTCAACAAAAGAATGAATGGTGGCAGCTTGCTCGATGTGGTCAAGATTTGTGAACGTGTAAATTACTTGGAGGTCAAGTCTGAAGACTCAGATCACATATTGCAACTTTGCAAGCACAAAGACTTTTCCGGCGAGATCACCCAAAACTTCAAACAAAGTATATCTCGCCGGAAAACTGGAAAAAAACGGACTTGCCAGGAAAAGAAGGTGGTCGGGGACGCTGCTGGAGTCTTCTGGGGTAAAGGCTCATGGCCGGAGCTTGTTGGAGAGCACGGGGAGGTTGCCAAAGGGAAAATTGAGAGAGAGAACCCTAATGTGACTGCTAGGATTGTAGTTGACGGAGAAATGTACGTCATTACTGACTACGATTGCTTTAGGGTTTGGGTCTGGGTTGACAAAGATGATGGAACTGTTGTGAAAACTCCCATTATCGGT
>Maldo_HF_01812
ATGTCGTACAATCTCCTTGCTAGAGATGTTGAAGGGGAGGTTGTGGACGAACAAGACACAGTTGACTTCTGGGGGCAGACGGGTGGTGCCCCGTTAAAGGCTAATACATCCAAGTTTATAGGAAAGAGTTCATGGCCAGAGCTAGTGGGGACTAGAGGAGAGGAGGCGGTAGCGATTATAATCAAAGAGAATCCATCGGTCAGAGCCCACACCATATATCTGTACACCATGTATCCACCATCGTTCTGCGCTCTCACCCAAGACCTCCGTTTTAACAGGATTCTCATCTTCATTGATCAACGATGTCTTGTTGCTCTACCACCCAAGATAGGA
>Maldo_HF_01865
ATGTCATCTGAATGTGAAGGAAAAAATTCATGGCCGGAGCTCGTCGGAGCCAAGGGGAAGGATGCAGAGGCTATAATCGAGAGCGAGAATCGTTTAGTCAATGCCGTGATCGTGAAAAAAGGATCATTTGTCACTATGGATTATCGATGTGATAGAGTTTGGGTTTGGGTCGATAAAAATGGAATTGTCACCCAGATCCCTGTAATTGGTAAGTATGTATGGCCTGAGCTGTTGGGAGCCAAGGGTACCGTTGCGAAGGCAACAATTAAGAGGGAGAATTCCACTGTCAAGGTTGAGATCGTGGTAGAAGGAACCATTGTACCAGCAGATTTGCGATGTGTAGCTGATAGGGTTCGTGTTTGGGTCGATACAGATGGCTTTGTTACTAGGGTGCCTATCATTGGTAAGGCTTCATGGCCCGAATTATTGGGGACTCAGGGGACAGTTGCAGAGGCAACAATTGAGAGGGAGAATCCTTTGGTCGACGCCGTGATTGTGCTACAAGGAACAATTGTCACCGATGACTTCCGGTGTGATAGGGTTCGTGTTTGGGTCGACACAGACGGAATTGTTGTCGACGTCCCTGCAATTGGT
>Maldo_HF_11149
ATGGCGGAGTGTCCAGGTAAGAAGTCATGGCCAGAGCTGGTGGGAAAAAATGAGGAAAATGCGGCGGCAAAGATAGAGCAAGAGAATCACGGTGTTCGGGCAATCGTGTTACTGGCAGGGTCGGCCTGGGACAGCCCTGGTTACTGGAAGGGTCTGCAACCACCAGGGACAGAAGGTGCGATAGGGTCTGGGTCTGGATTAATGAACGCGGCGTCGTCACTAGGGTTCCTCGTGTTGGTTAGGAGAGCTATTAGGTCACTTGATCTAATTCAAGTACGACGTGAGCTTTTAGTTAACCGTATCTATTTGGGAGAGATGTATACTTTGGACCTCATCACTAATAGG
>Maldo_HF_14084
ATGGCATCTGATCCATGTGAGGGTACTGAAGGTAAGTATGTATGGCCTGAGCTGTTAGTAGCCGAGGGTATGGTTGCGGAGGCAACAATTAAGAGGGAGAATTCCACTGTCAACATTGAAATCGTGGTAGAAGGAACCATTTTACCAGCAGATTTCCGATGCGTAGCTGATAGGTTCGAGTTTGGTTCGATACAGATGGCTTTGTTACCAGGGCGATTTGCTAGGATGTCATTTGAATGTGAAGGGAAGGATACATGGCCCGAGCTTGTCGGAGCCAAGGGGAAGGAGGCGGAGGCAACAATTGAGAGTGAGAATCGTTTAGTCAACGCTGTGATTGTGAAAGAAGGAATGTTTGTCACTACGGATTTTCGATATGATAGGGTTCGAGTTTGGGTCAATAAACATGGCATTGTTACCAGGGTCCCTGCAATTGGT
>Maldo_HF_17399
ATGTTGTTGGGAGACGATGGTGTTGTCCAGAATGGTGCGCAAGTTCTGCTAGTTGATGAGGCTAGAGCAGACGTCGTTGGGAAAATGGATGGAGTTGAAGACGCCAAGTTGGGGCAGGGCTATCCGGAAGAGGCGGGGGGTTTAAAAAGAAGTGGTTGTAGTGTTGTGGTATTGAGATTGATGTGCATATATATAGGTACATCGTCTGAAGGTCATACGCATCACACCTCAGCTAATCAGAATCAGAAGAAGATGTCTACCTGGCCTCGTTACCCACCTTGTGCCAACGATGGCTGCACCAATCCTGCATGTTGTGGTCGAGGACATCAAACTGATTGGCCTGAACTGCTTGGAAAGCCTCTGGGTAAGGCTAAAACAGTAATCCATAAGACCAACCCAGGGGTTACGATTGTGGTAAAAAAAAGTGGAATTATAGGGGTGGAAGTTTGTTGCAACCGTGTGTATGTTTTCATTGATGAATCTGGGAATGTCTCGAGGGTACCATTTGTTCGG
>Malsi_08g018790
ATGAAATCCGGCTCAGTATCGGCTGACGAGTACGTGCACGACCTGGAAGCCGAGCTCTCAGAGCTGGCATTGGAGAAGGCAGCACAAGATCATGGAGGAGCAGCGCGTACCATTTTTGTGCATACATATACATATATATACACACACAATGGAAGAAGGTCATATGCATCAAACTACAACAAATCAAAGAAAATGGTAGGAGCTTCTTGGCCTCATTACCCTCCTTGTGTCAGCGAAGGTTGTACAAATGCTGCATGTTGTGGTCAAGAATTCAAATATGTTTGGCCTGAGCTAGTTGGAAAGCCTGCGTCGGAGGCCGCAGCGACAATCAGCAAGAACAACCCAGCTGTTACAGTTCTCATCTTAAAACCTGGATTCATTAGATTGGACAACTTTTGTTGCAACCGTGTTTATGTCTTCACCGATGAAAAAGGCATTGTCTCGGAAGTACCTACAGTCGGA
>Malsi_13g017480
ATGTCGTACAATCTCCTTGCTAGAGATGTTGAAGGGGAGGTTGTGGACGAACAAGACACAGTTGACTTCTGGGGGCAGACGGGTGGAAAGAGTTCATGGCCAGAGCTAGTGGGGACTAGAGGAGAGGAGGCGGTAGCGATTATAATCAAAGAGAATCCATCGGTCAGAGCCCACACCATATATCTGTACACCATGTATCCACCATCGTTCTGCGCTCTCACCCAAGACCTCCGTTTTAACAGGATTCTCATCTTCATTGATCAACGATGTCTTGTTGCTCTACCACCCAAGATAGGA
>Malsi_15g035120
ATGTTGTTGGGAGACGATGGTGTTGTCCAGAATGGTGCGCAAGTTCTGCTAGTCGATAAGGCTAGAGCAGACGTCGTTGGGAAAATGGATGGAGTTGAAGACGACAAGTTGGGGCAGGGCTATCCGGAAGAGGCGGGGGGTTTAAAAAGAAGTGGTTGTAGTGTTGTGTGCATATATATAGGTACAACGTCTGAAGGTCATACGCATCACACCTCAGCTAATCAGAATCAGAAGAAGATGTCTACCTGGCCTCGTTACCCACCTTGTGCCAACGATGGCTGCACCAATCCTGCATGTTGTGGTCGAGGACATCAAACTGATTGGCCTGAACTGCTTGGAAAGCCTTTGGGTAAGGCTAAAACAGTAATCCATAAGACCAACCCAGGGGTTACGATTGTGGTAAAAAAAAGTGGAATTATAGGGGTGGAAGTTTGTTGCAACCGTGTGTATGTTTTCATTGATGAATCTGGGAATGTCTCGAGGGTACCATTTGTTCGG
>Malsy_05g018990
ATGGCGGAGTGTCCAGGTAAGAAGTCATGGCCAGAGCCGGTGGGAAAAAATGAGGAAAATGCGGCGGCAAAGATAGAGCAAGAGAATCACGGTGTTCGGGCAATCGTGTTACTGGCAGGCCCTGGTCACTGGAAGGGTCTGCAACCACCAGGGACAGAAGGTGCGATAGGGTCTGGGTCTGGATTAATGAACGCGGCGTCGTCACTAGGGTTCCTCGTGTTGGTTAGGAGAGCTATTAGGAGAGAAAGCACTTCCGACATCATTTTTCGGTCACCATATAAAACCATGCACGCTATGAAGTTATTGATGCTTATTCTCTTGATCATTTTCACAGCCAAATTACCCTCTGATCATGTAGCAGCTGCTGCTCGACCTCTGGGCTGCACGATGAAGCCGAAGACTTATGTTCCAAAGACGGCGTTTCTGCCACAAGCTAGAGGTTCAGTGCCACCTACTGGCCCCAATCCGTGCATCCCC
>Malsy_15g034370
ATGCCGCATGCTGTGGTCAAGAATGTTTGTAGATTAGATAGTCCTTCAAATTTGAATGTCGTGTGCACTATTTCCAGGATTGAAATTCGTTTGGCCAGAAATAGTTCGAAAGCCTGCTTGGGAGGCTGCAACAATAATCAAGAAGGACAACCCATCGGTTACGGTTGTTGTCCTAAAACCTGGCTTCGTTGGACTGCACGATTTTTGTTGCAATTGTGTGTCATATGCATCAAACCACAACAAATCAAAAGAAAATGGTTGGAGCATCTTGGCCTCATTACCCACCTTGTGTTAGCGAAGATTGTACAAATGCTGCATGTTGTGGTCAAGCCTGCGTCAGAGGCTGCAGAGATAATCAAGAAAAGCAACCCAGCGGTTACGGTTCTCATCTTAAAGCCTGGATTCATTAGATTGGAGAATTTTTGTTGCAACCGTGTATACGTTTTCAGTGATGGAAATGGCAGAGTCTCGGAGAGGCTTGGGGTCCCTGACGCTCCGGAAGTCTGCGGATTTCTTGTTGCGAGCCTCGAGGGGGAGCTGGTAGTTCTTGAAGTCGTTGACGCTCTCAATCTTCTGGCGTTGGAAGAATTCAAATATGTTTGGCCTGAACTAATTGGAAAGCCTGCGTCGGAGGCTGCAGAGATAATCAAGAAGAGCAACCCAGAGGTTACGGTTCTCATCTTAAAGCCTGGATTCATTAGATTGGAGAATTTTTGTTGCAATCGTGTATACGTTTTCTGTGATGGAAATGGCATAGTCTCGGAGGTACCTACAATCGGA
>Maldo_Gala_08g018430
ATGGTAGGAGCTTCTTGGCCTCATTACCCTCCTTGTGTCAGCGAAGGTTGTACAAATGCTGCATGTTGTGGTCAAGAATTCAAATATGTTTGGCCTGAGCTAGTTGGAAAGCCTGCGTCCGACGCGGTAGCGACAATCAACAAGAACAACCCAGCTGTTACAGTTCTCATCTTAAAACCTGGATTCATTAGATTGGGCAACTTTTGTTGCAACCGTGTTTATGTTTTCACTGATGAAAAAGGCATTGTCTCAGGAGTACCTACAGCTCTGCTCATGAAATTCGGCTCAGTATCAGCTGACGAGTACGTGCGCGACCTGGAAGCCGAGCTCTCAGAGCTGGCATTGGAGAAGGCAGCACAAGATCATGGAGGAGCAGCGGCAAATGATGATGATTATGATCAAACGACGGAGAGGCGGCGTGGAAAGGGATGTGGTGGCGACCGCTGTAGTGGA
>Maldo_Gala_13g017980
ATGATGAATTGGGGGGGAGGGGGCTTTGGCCGAAGAACCTCTGATGCCAAAGTTAGAATTTTGAGAGAAAAGTGTTTAGAGAATTTAGAGAATTTTGCAAGAGAGTTGGAATTGAGTTTTGGAGAAAATGAGGGTGTTTATATAGGGGTTGTGGCTAGCCCTTTTGGGAGGAGGAGGAACGGCCCGTTGGATGGTTTTTTGGGAAAAAATTCATGGCCGGAGCTCGTCGGAGCCAAGGGGAAGGATGCGGAGGCTATAATCGAGAGCGAGAATCGTTTAGTCAATGCCGTGATCGTGAAAAAAGGATCATTTGTCACTATGGATTATCGATGTGATAGAGTTTGGGTTTGGGTCGATAAAAATGGAATTGTCACCCAGATCCCTATAATTGGT
>Maldo_Gala_13g018040
ATGGAAAATAGTACAAGAACTGTTGATAAATTGTCATGGCCAGATCTAGTTGGCACTAAAGGAGAGGAGGCAATAGCCGCAATAATGAAAGAAAATTCATTGCTCAAAGCCTACACAGTATATGAAGGATCCTTTGTCACCTGTGATTTTCGTAGTGACAGGAATACACGAAGCACGTCATGTGGGGTGGCTGGATTGGCTTGGGAGTCTAGCACGTCATGTGGGGTGGCTGGATTGGCTGATTTGGAGCATATGGCAGGAGTTCCTATTATTGGAGAGGAGTTTCAAAGCAACCTTTGGAGATTCATGGAAAAACCTGATGTTGGGTGGTTAAAATGCAACTTCGACGGAGCATGGGAGGAGAATAGCGATATGGGGGGAATAGGCGTGGTGGTCAGAGATGCAAGTGGGAAGTTTGTAGCAGCAATGGTACAAAGACTTGCTGGAATTGTTGGAATA
>Maldo_Gala_15g035160
ATGCATGCATACACACACACACAATTAGAAGGTCATATGCATCAAACCACAACAAATCAAAAGAAAATGGTTGGAGCATCTTGGCCTCATTACCCACCTTGTGTTAGCGAAGATTGTACAAATGCTGCATGTTGTGGTCAAGAATTCAAATATGTTTGGCCTGAACTAATTGGAAAGCCTGCGTCAGAGGCTGCAGAGATAATCAAGAAAAGCAACCCAGCGGTTACGGTTCTCATCTTAAAGCCTGGATTCATTAGATTGGAGAATTTTTGTTGCAAACCGTGTATACAATTCAAATATGTTTGGCCTGAACTAATTGGAAAGCCTGCGTCGGAGGCTGCAGAGATAATCAAGAAGAGCAACCCAGAGGTTACGGTTCTCATCTTAAAGCCTGGATTCATTAGATTGGAGAATTTTTGTTGCAATCGTGTATACGTTTTCTGTGATGGAAATGGCATAGTCTCGGAGGTACCTACAATCGGA
>Maldo_Gala_15g035180
ATGTTGTTGGGAGACGATGGTGTTGTCCAGAATGGTGCGCAAGTTCTGCTAGTTGATGAGGCTAGAGCAGACGTCGTTGGGAAAATGGATGGAGTTGAAGACGCCAAGTTGGGGCAGGGCTATCCGGAAGAGGCGGGGGGTTTAAAAAGAAGTGGTTGTAGTGTTGTGTGCATATATATAGGTACATCGTCTGAAGGTCATACGCATCACACCTCAGCTAATCAGAATCAGAAGAAGATGTCTACCTGGCCTCGTTACCCACCTTGTGCCAACGATGGCTGCACCAATCCTGCATGTTGTGGTCGAGGACATCAAACTGATTGGCCTGAACTGCTTGGAAAGCCTTTGGGTAAGGCTAAAACAGTAATCCATAAGACCAACCCAGGGGTTACGATTGTGGTAAAAAAAAGTGGAATTATAGGGGTGGAAGTTTGTTGCAACCGTGTGTATGTTTTCATTGATGAATCTGGGAATGTCTCGAGGGTACCATTTGTTCGG
>Maldo_Gala_15g035290
ATGGTTGGAGCTTCTTGGCCTCATTACCCACCTTGCGTCAGCGAAGGCTGTACAAATGCTGCATGTTGTGGTCAAGTTGGAAAGCCTGGGTCGGAGGCTGCAGCCATAATCGAGAAGAGCAACCCATCAGTTACAGTTCTCATCTTAAAGCCTGGATTGATTAGATTGGACAATTTTTGTTGCAACCGTGTGTATGTTTTCAGTGATCAAAAGGGCAGAGTCTCGGCGGTACCTACAGTCGGCTCTGAAGCTCTGAAACTCCGAAGCTTTCAAGCATCCAGGTTCTCGAAGAATCAAGAAAGCCTTCTTCGTTCTTCGTTCATCGTTCTTCTAAGATCAAGCCCCGACGGCCCTTTGGATCAACAATCATCCACCTTCAAGCCCAAGCCTCAACGGCCCATTGAAGAAAGCGTTCATCGTTCATCGTTCATCAACTGTTCATCCTCAAGGATCAAGCCCCAACGGCCCCTTTGGATCGACAACATCAACGAATCCGCTCATCCGCTGTTCATCAAGCCCAAGCCTCGACGGCCCTTGAAGAAAGCGTTCATCGTTCATCGTTCATCAACTGTTCATCCTCAAGATCAAGCCCCAACGGCTCCT
>Pyrco_DAP_Chr13v0.1_33492.1
ATGACGATAGCCGCGGTGGCGCTGGTGGCGGTTATCCTTCTGGTAGCTTTCTTCCTGATCCCACGAAGCCCAAAACATAAATGGGCAAGCAAAGCAAATGAAGTTTTGGCAAATGAGAAGGCAGGCAGATCGACGTACGCGAAAGCGGAAGTCTCTTCTGAAATGACCTGTTTTCCCCTACAACCACCCATTTGCTCCCACCAAACTCTCTTTACCAGATCATATTCACATAATAGTGATCATCATATCAAGATGCCACGTGGCAGATCATGTTCTAATGGAAAGAGTTCATGGCCGGAGCTAGTGGGGACTAGAGGAGAGGAGGCGGTAGCGATTATAATCAAAGAGAATCCATCGGTCAGAGCCCACACCATATATCTGTACACCATGAATCCACCATCGTTCTGCGCTCTCACCCAAGACCTCCGTTTTAACAGGGTTCTCGTCTTCATTGATCAACGATGTCTTGTCGCTCTACCACCCAAGATAGGA
>Pyrco_DAP_Chr13v0.1_33526.1
ATGACGACAAACCCCAAACATCACAAACAATATATCTTACAAGAGAGATCAGACAAGTACTCAAACGAAAAGCGAGCGAGGATGGCATCTGAGCAATGTGAGGGCAGTGAAGGTAAGTATGTATGGCCTGAGCTGTTGGGAGCCAAGGGTACCGTTGCGAAGGCAACAATTAAGAGGGAGAATTCCACTGTCAAGGTTGAGATCGTGGTAGAAGGAACCATTGTACCAGCAGATTTGCGATGTGTAGCTGATAGAGTTCGTGTTTGGGTCGATACAGATGGCTTTGTTACTAGGGTGCCTATCATTGGT
>Pyrco_DAP_Chr13v0.1_33527.1
ATGGGCTCAGAATGCGAAGGTAAGGGTTCGTGGCCAGAGCTTGTGGGAGTGAAGGGCAAGATTGCAAAAGAAACAATTGAGAAAGAGAATCCTGTTGTGTCTGCTAAGATTGTAATTGAAGGAGAAACATATGTGATTACCAACTATGACTGCTATAGGGTTTGGGAGCTTCTGTTAATCTCCATGCTGGTGCAATACAATTGGTGTTTGTCAATTTCGTCTGTTTTCATCTTTAGCATGAGCAGAAGAAATATTGGCTCTTTATTATACGAAGCATGGTGGAAAGGGATTCAAAGGGTATTTCTCACAATATGTGCTTGTTACTCTTTTCAGTGTCATAGTAAATCTTCTTCTATGAATGGCATTAAT
>Pyrco_DAP_Chr13v0.1_33632.1
ATGGAAAATAGCACAAGAACTGTTGAGAAGTTGTCATGGCCAGAGCTAGTTGGCACTAAAGGAGAAGAGGCAATAGCCGCAATAATGAAAGAAAATCCATTGCTCAAAGCCCACACAGTCCATGAAGGATCCCTTGTCACCTGTGATTTTCGTAGTGACAGGGTTCGTGTCTATATTAATGAGCAAGTGTTGTCATGGGGCAGCCATCAGGGTGGTGCGGCACATCAACTGGCAGGGGCTAGAAGTCGGCTCGGCATGGGCCTAGGATGTGTTGTTGCTGAGATCATTGCTTTAGGCTGCTTAGATTGGCTAGAGCCAAGGGCAACTTGTGTGGCTAGGGCGCAGTGC
>Pyrco_DAP_Chr15v0.1_39827.1
ATGGTGGTGGTGATCCAGTCTTCATTGTGGTCTGTAATCGGTGAGTCAGAGGACCACGAGGTTCGTCAAGTTGCCAAGATCCGTCTTCCTCCTCGAGGGAGTTTGTTAGAGAGGGTGATGTTGTTGGGAGATGATGGTGTTGTTGAGAATGGCGTGCGAGTTCTGCTAGTCGATGAGGCTAGGGCCGACGTCGTTGGGAAAGTGGATGGAGTTGAAAACAACAAGTCAGTGCGGGGCTATCCAGAAGAGGCGGGGGGTTTGAGAAGAAATGATTGTGGTGTTGTGGTATTGAGATTGATGTGCATATATATAGGTACAACGTCTGAAGGTCATACGCATCACACCTCAGCTAATCAGAATCAGAAGAAGATGTCTACCTGGCCTCGTTACCCACCTTGTGCCAACGATGGCTGCACCAATCCTGCATGTTGTGGTCGAGGACATCAAACTGATTGGCCTGAACTGCTTGGAAAGCCTTTGAGTAAGGCTAAAGCAGTAATCCAGAAGACCAACCCAGGGGTTACGATTGTG
>Pyrco_DAP_Chr15v0.1_39837.1
ACACACACACCATGTATGAAGATCATATACATCACACAACAACAAAATCAAAAGAAAATGGTTGGAGCTTCTTGGCCTCATTACCCACCTTGCGTCAGCGAAGGCTGTACAAATGCTGCATGTTGTGGTCAAGAATTCAAATATGTTTGGCCGGAACTAGTTGGAAAGCCTGCGTCGGAGGCTGCAGCCATAATCGAGAAGAGCAACCCATCAGTTACAGTTCTCGTCTTAAAGCCTGGATTGATTAGATTGGACAATTTTTGTTGCAACCGTGTGTATGTTTTCAGTGATCAAAAGGGCAGAGTCTCGGCGGTACCTACAGTCGGG
>Pyrco_DAP_Chr8v0.1_20745.1
ATGAAACTTTGGAATCCGATTCTGATTATGGATAATTTTTGTGTTTACCACAATTTGGAAGAATCAACAGCGTGTGCTTGGCGTTGGAGTTGGAGGAAGACAACTGGGAAGATGAATTTGGCTAGTCAGCTTGGCATTGGAGGAAGACAACAATATGCCGATAGGAGTGAGCGGACGCCTAACAACTCGTTAAGCAACACAAGAAGGTCATATGCATCAAACTACAACAAATCAAAGAAAATGGTGGGAGCTTCTTGGCCTCATTACCCTCCTTGTGTCAGCGAGGGCTGTACAAATGCTGCATGTTGTGGTCAAGGATTCAAATATGTTTGGCCTGAGCTAGTTGGAAAGCCTGCGTCGGAGGCGGCAGCGACAATCAACAAGAACAACCCAGCTGTTACAGTTCTCATCTTAAAACCTGGATTCATTAGATTGGAAAACTTTTGTTGCAACCGTGTTTATGTTTTCACTGATGAAAAAGGCATTGTCTCGGAAGTACCTACCGTCGGA
>Pyrco_BP1_020306.1
ATGTCGTACATCTCCTTGCTGGAGATGTTGAAGGGGAGGTTGAGGACGAGCAAGACACAATTGACTTCTGGGGGCAGACGGGCGGTGCCGCGTCGGAGTCTGATTGCGGCCATTGTTTGGAGGGTGGGAAATGTAAAGGGCTCGGGTTTGAGATATGACGATAGCCGCGGTGGCGCTGGTGGCGGTTATCCTTCTGGAAAGAGTTCATGGCCGGAGCTAGTGGGGACTAGAGGAGAGGAGGCGGTAGCCATTATAATCAAAGAGAATCCATCGGTCAGAGCCCACACCATATATCTGTACACCATGAATCCACCATCGTTCTGCGCTCTCACCCAAGACCTCCGTTTTAACAGGGTTCTCGTCTTCATTGATCAACGATGTCTTGTCGCTCTACCACCCAAGATAGGA
>Pyrco_BP1_026105.1
ATGGAAAATAGCACAAGAACTGTTGAGAAGTTGTCATGGCCAGATCTAGTTGGCACTAAAGGAGAAGAGGCAATAGCCGCAATAATGAAAGAAAATCCACTGCTCAAAGCCCACACAGTACATGAAGGATCCCTTGTCACCTGTGATTTTCGTAGTGACAGGCCATCGGGGTGGTGCGGCACATCAGCTGGCATGGGCCAGAAGTCGGCTCGGTGGGAAAATAGATCTTCTTCACCTGCTCAAGAGATGCCGGCTGAGAAAAAACCAAAGACTTCTTCCGTTGCTTGTGAGGGTTCGCCTACTGTCGAGAGGCCTGTGATTGACATGACCTCTTCCAATGGAAGGAAAAATAAGGCTGCTAGATCTGAACCTATGGCGCCTGCTATGTCTAGAATGGCTAATTCGAATGCTGATATTACTCAGTGTAAAGGTCTCGTTATGCCTTCAGTGCCGAAGTCCGTGCCAAGACATCCGTTGGGAGCTAAGTCCAATTCTCCTTTGGAAAGGCTTGATATTATGAAAAACGATAAGGTGGACTCTGCTGCTAAAGTGGTGCTAAGGCCCACTCCCTCTGTTGCTGAGACTGATTCGCCTGCTGGGAAAGAGGAGATTGCTCGCGTATGTAGCTTTGAGAAATCCACTAAGCCTGCTTCTGGGGAGGTTGCTGAGATCTGTGTGCTTTTGAAACCAGATATGCTTGAAGATATAGACACTTGTGCCAACAAGGCTGCCAAAGAGGTGGTGAAGACTATGGCAGCTGAAGCTTATTCCTCGGCCGAGGAGATCAAGAGGTTGGACTCTGAGCTCGTTGCTTTGAAGAGATCAACAAAAAGTTTGAAAAAGGAAGTGGATGAGATGCAGTGTGTCCGTGTTGAAGACTTGCTTGCTTTTACTTTAGAGGCTTCCATTGGTGAAGTAGTTAAAGAAGTTGGTGCCCAGGCTAGGGCAGCCGGGGGTGAAATGCTGGATAATGTCGCTGCTAAGAGCGTCACTGTTGTTAAAGTCGATGATCATCTTGTTGGATGCTTTGGCCTGCCTATTGCCTTGAGGATATCTTGGCGTGGACATGTGCTGCTTGATACCATACTTTTGGAAGAACTTCGCCATATCTTTGCCCACGAATTATGGGTCGTTGTATGGACCGAGGATTCCAAATCGGCAAATGACGTTCCTCCATATGAAGTGTTATATGTCCGTTTGAGTTGTGGTCATCTTGGGCTCTGCTTCTACCCATTTTTTGAAGTAGTCAGTTGCCACAATCATCATGCCTCTGCCCCTAGTAGTAGGCGGCATAAGTCCTACCAAGTCGATTGCCCAATGCATGAACGACCAAGAACTCGTATACGGGTG
>Pyrco_BP1_026108.1
ATGTCATCTGAATGTGAAGGGAAGGATTCATGGCCTGAGCTCGTTGGAGCCAAGGGGACAGAGGCGGAGGCGACCATCGAGAGTGAGAATCATTTAGTCAATGCTGTGATTGTGAAAGAAGGAATGTTTGTCACTGCAGATTTTCGATGTGATAGGGTTCGAGTTTGGGTCAATAAACGTGGTAAGGCTTCATGGCCTGAACTATTGGGGACTCAGGGGACAGTTGCAGAGGCAACAATTGAGAGGGAGAATCCTTTGGTCGACGCCGTGATTGTGCTACAAGGAACAAATGTCACCCGCGACTTCCGGTGTGATAGGGTTCGTGTTTGGGTCGACGTAGTCGGAATTGTTGTCGACGTCCCTGTAATTGGT
>Pyrco_BP1_039983.1
ATGTTGTTGGGAGATGATGGTGTTGTTGAGAATGGCGTGCGAGTTCTGCTAGTCGATGAGGCTAGGGCCGACGTCGTTGGGAAAGTGGATGGAGTTGAAAACAACAAGTCAGTGCGGGGCTATCCAGAAGAGGCGGGGGGTTTGAGAAGAAATGATTGTGGTGTTGTGTGCATATATATAGGTACAACGTCTGAAGGTCATACGCATCACACCTCAGCTAATCAGAATCAGAAGATGTCTACCTGGCCTCGTTACCCACCTTGTGCCAACAATGGCTGCACCAATCCCGCATGTTGTGGTCGAGGACATCAAACTGATTGGCCTGAACTGCTTGGAAAGCCTTTGAGTAAGGCTAAAGCAGTAATCCAGAAGACCAACCCAGGGGTTACGATTGTGGTAAAAAAAAGTGGAATTATAGGGGTGGAAGTTTGTTGCAACCGTGTGTATGTTTTCATTGATGAATCTGGGAATGTCTCGCGGGTACCATTTGTTCGG
>Pyrco_BP_DH_13g18040
ATGACGACAAACCGTAACTTCCTCTTCCTTAAGCCAATACATCACAAACAATATATCTTACAAGAGAAATCAGACAAGTACTCAAACGAAAAGCGAGCGAGGATGGCATCTGAGCAATGTGAGGGCAGTGAAGGTAAGTATGTATGGCCTGAGCTGTTGGGAGCCAAGGGTACCGTTGCGAAGGCAACAATTAAGAGGGAGAATTCCACTGTCAAGGTTGAGATCGTGGTAGAAGGAACCATTGTACCAGCAGATTTGCGATGTGTAGCTGATAGGGTTCGTGTTTGGGTCGATACAGATGGCTTTGTTACTAGGGTGCCTATCATTGGT
>Pyrco_BP_DH_13g18080
ATGGGCTCAGAATGCGAAGGTAAGGGTTCGTGGCCAGAGCTTGTGGGAGTGAAGGGGAAGATTGCAAAAGAAACAATTGAGAAAGAGAATCCTATTGTGTCTGCTAAGATTGTAATTGAAGGAGAAACATATGTGATTACCAACTATGACTGCTATAGGGTTTGGGTATGGGTTGACAAAGATGATGGACTTGTCACCAAGCCTCCCATAATTGGGTGTTTGTCAATTTCGTCTGTTTTCATCTTTAGCATAAGCAGAAGAAATATTGGCTCTTTATTATACGAAGCATGGCGGAAAGGGATTCAAAGGGTATTTCTCATAATATGTTGTAGACATCGAAATTTCAGTAAAACAAATGTTCACCAACGCATTAAAGTTTTGACATGTCAGGGCATACATGGCATACGCCACGTGTCGTACAAATTGTACACATGGCATGTGACTCAACAAAATAGGAAGAAATACCCTTGGATGATTAAACAAGTTTTTTTCTTCTCAATTTGGGCAATGACAAGG
>Pruav_sc0000164.1_g490.1.br
ATGAAAGCAATGTCTTATAACTTTGGGCAGGGTTTCAACACCACTCTAAAATTTGTGGGGTTTCTGTGCTTCATGAATCTGATTTTGCAGGTTAATTCCAACCCTACTGCAGCTCCTATGAAGCTGCCTAATACAGATTTTGCAGCCAATGATCATTACTTGTTGCCCAAAGATAGAGCTCCGCTTCCACCTGGCGGCCCCAATCCATGTATCCCAGGAGTCGGGGGTAAAAGATCATGGCCCGAGTTGGTCGGCGAAATTGGGGAAGCTGCAGCCGTAAAGATAGAGCGAGAGAACCCTAATGTTCGAGCAATCATTGTAGCGGAAAGCACTCCAAGTCCAACAAAGGACCGCAAGTGTGACAAAGTTTGGGTCTGGATCGATACAAACGGAGTCGTGACAAGGGTCCCTGGTGTACGCAAC
>Pruav_sc0000583.1_g050.1.br
ATGAAAACAATATTGTTCAAGAAAACCCTTTTCAACAACACTGCTAAACTAGTGGTGTTTCTGTTCTTCATGATTTTGAGTGCAGTCAATTCCAACCCTCCCGTCCCTCCTATGAAGCCTGAAGTTAGATCTACAGGTCTGATCCCACCTCGTGGCCCTAATCCATGCAACCCCAAAGGTGGTAAAAAGTCATGGCCGGAGGTTGTGGGGCAAAGTGGAGAAGATGCAGCGGCAAAGATAGAGCGAGAGAATCACAATGTTCGAGCAATCGTCATACTGGAAGGCTCTGCAACCACCTTGGACCGGAGGTGTGACAGGGTCTGGGTCTGGGTCAATCGAAACGGCACCGTCACCAAGGCTCCTAAGGTTGGC
>Pruav_sc0002198.1_g010.1.br
GTTAATTCCAACCCTACTGCAGCTCCTATGAAGCACCCTAATTCAGATTTTGCAGCCAATGATCATTACTTCTTGCCCAAAGATAGAGCTCTGGTTCCACCTGCCGGCCCCAATCCATGTATCCCAAGAGTAGCGGTGAAGATAGAGCGAGAGAACCCTAATGTTCGAGCAATCATCGCAGTGGAAGGCACTCCAACTCCAACAAAGGACCTCAAGTGTGACAAAGTTTGGGTCTGGATCGATCCAAACGGCGTCGTGACAAGGGTCCCTAGTGTTAATTCCAACCCTACTGCAGCTCCTATGAAGCACCCTAATTCAGATTTTGCAGCCAATGATCATTACTTCTTGCCCAAAGATAGAGCTCTGGTTCCACCTGCCGGCCCCAATCCATGTATCCCAAGAGTAGCGGGTAAAAGATCATGGCCCGAGTTGGTCGGCGAAATTGGGGAAGCTGCAGCGGCAATGATAGAGCGAGAGAACCCTAATGTTCGAGCAATCATTGTAGTGGAAGGCACTCCAACTCCTACAAAGGACCTCAAGTGTGGCAGAGTCTGGGTCTGGATCGATCCAAACGGAGTTGTGACAAGGGCCCCTAGTGTTAATTCCAACCCTACTGCAGCTCCTATGATGCAGCCTAATTCCGATTTTTCAGCCAATGATCGTTACTTGTTGGCCAAAGATAGAGCTCGGGTTCCACCTGCCGGCCCCAATCCATGTATCCCAAGAGGGTTAAAAGATTGGCCCGAGTTGGTCGGCGAAATTTGGGAAGCTGCAGCGGTAAAGATAAAGCGAGAGAACCCTAATGTTCGAGCAATCATCGTAGTGGAAGGCACTCCAACTCCAACAAAGGACCTCAAGTGTGCCAGAGTCTGGGTCTGGATCGACCCAAACGGAGTCGTGACAAGGGCACCTAGTGGGAGTTTCAATTTTGATTTGGGACTTGTTTCCTTTGCTGATATTCCTAAATGGGTAGGGGCTCGCCTAGAGGAGGATCTGATGGGAGTTCATAGAACCCGCTTTATTGCTGTTGTG
>Pruav_sc0002198.1_g030.1.br
ATGAATCTGATTTTGCAGGTTAATTCCAACCCTACTGCAGCTCCTATGAAGCAGCCTAATTCTGATTTTGCAGCCACTTTTCAGGCGCCTGATAATTACTTCTTGCCCGAATATAGAGCTCTGGCTCCACCTGCCGGCCCCAATCCATGTATCCCAAGAGTCGGGGGTAAAAGATCATGGCCCGAGTTGATCGGCGAAATTGGGGAAGCTGCAGCCGTAAAGATAGAGCGAGAGAACCCTAATGTTCGAGCAATCATTGTAGTGGAAAGCACTCCAAGTCCAACAAAGGACCGCAACTGTGACAAAGTTTGGGTCTGGATCGATACAAACGGAGTCGTGACAAGGGTCCCTAGTGTTCGCAAC
>Pruav_sc0006098.1_g090.1.br
ATGTCGTCTGAATGTGAAGGTAAAGATTCATGGCCTGAGCTCGTCGGAGACAAGGGGAAGGATGCCGCGGCAATGATTGAGAGCGAGAATCATTTGGTGAATGCTGTGATTGTGAAAGAAGGAACATTTGTCACTGCTGATTTTCGATGCGATAGGGTTCGAGTTTGGGTCAATAAAGGTAGCATTGTTACCAAGGGTTCTTGTTATAGGTGGAGAGCTGTTAAGAAATTAGATTTTTCTATTGACTCTGAGAGTATGTTGAGTGTTGAATCCATTGATGCACAAATTGAAATGGCCCCAAATTCTAACCCTAAACCCAAGCTTTCAACAACCACCCCATACATTCCACCGGAGCTTGTGTTCGACATTCTTTTACGGCTTCCGCCCAAGGATTTTATG
>Pyrusco13g006760.1
ATGTCGTACATCTCCTTGCTGGAGATGTTGAAGGGGAGGTTGAGGACGAGCAAGACACAGTTGACTTCTGGGGGCAGACGGGCGGTGCCCCGTCGGAGTCTGATTGCGGCCATTGTTTGGAGGGTGGGAAATGTAAAGGGCTCAGGTTTGAGATATGACGATAGCCGCGGTGGCGCTGGTGGCGGTTATCCTTCTGGAAAGAGTTCATGGCCGGAGCTAGTGGGGACTAGAGGAGAGGAGGCGGTAGCGATTATAATCAAAGAGAATCCATCGGTCAGAGCCCACACCATATATCTGTACACCATGAATCCACCATCGTTCTGCGCTCTCACCCAAGACCTCCGTTTTAACAGGGTTCTCGTCTTCATTGATCAACGATGTCTTGTCGCTCTACCACCCAAGATAGGA
>Pyrusco13g007260.1
ATGGAAAATAGCACAAGAACTGTTGAGAAGTTGTCATGGCCAGATCTAGTTGGCACTAAAGGAGAAGAGGCAATAGCCGCAATAATGAAAGAAAATCCATTGCTCAAAGCCCACACAGTACATGAAGGATCCCTTGTCACCTGTGATTTTCGTAGTGACAGGCCATCGAGGTGGTGTGGCATGTCAGCTGGCAGGGGCCAAAAGTCGGCTCGGCATGGGCCTAAGATGCCGGCTGAGAAAAAATCAAAGACTTATTCCACTGCTTGTGAGGGTCCGCTTGCTGTCGAGAGGCCTGTGATTAACATGACCTCTTCCAATGGAAGGAAAAATGAGGCTGCTAGATCTGAACCTGTGGAGCCTGCTATAGGTCTCGTTATGCCCTCAATGCCGAAGTCTGTGCCAAGACATCCGTTGGGAGCTAAGTCCAATTCTTCTTTGGAAAGGCTTGATATTATGAAAAGCGATAAGATGGACTCTGCTGCTAAAGTGGTGCTAAGGCCCACTCCTTCTGTTGCTGAGACTGATTCACCTGCTGGGAAGGAGGAGATTGCTTGCGTGGGTAGCTTTGAGAAATCCACTAAGCCTGTTTCTGGGGAGGTTGCTGAGATCTGTGTGCTTTTGAAACCATATGTGCTTAAAGATATGGACGCTTGTGCCAACAAGGCTGCCAAAGAGGTGGTGAAGACTATGGCAGCTGAAGCTTATTCCTCGGCCGAGGAGATCAAGAGGTTGGACTCTGAGCTTGTTGCTTTGAAGGGTTTGAAGAAGGAAGTGGATGAGCTGCAGTGTGTTCGTGTTGAAGACTTGCTTGCTTTTACTTTTGAGGCTTCCATTGGTGAAGTAGTTGAAGAAGTTGCACTGGATGATGCCGCTGCTAAGAGCGTCACTGCTGTTAAAGTCGATGATCATCTTGTTGGATGCTTTGGCCTGCCTATTGCCTTGAGGATATCTTGGCGTGGACATGTGCTGCTTGATGCCATACTTTTGGAAGAACTTCTGCTCTATGTTCGTATGAGTTATGGTCATTTTAGGCTCTGCTTCTACCCATTTTGTGAAATAGTCAATTGCCATGATCATCATGCCTCTGCCCCTAATAGCAGGCGGCATAAGTCCTACCAGGTCGATTACCTAATGCATGAACGACCAAGAACTTTATGCGGGTGTAGCTCATTGGCAGGTAGTGCTGGAATCGGCTTG
>Pyrusco15g001030.1
ATGTTGTTGGGAGACGATGGTGTTGTTGAGAATGGCGTGCGAGTTCTGCTAGTCGATGAGGCTAGGGCCGACGTCGTTGGGAAAGTGGATGGAGTTGAAAACGACAAGTCAGTGCGGGGCTATCCAGAAGAGGCGGGGGGTTTGAGAAGAAATGATTATGGTGTTGTGTGCATATATATAGGTACAACGTCTGAAGGTCATACGCATCACACCTCAGCTAATCAGAATCAGAAGATGTCTACCTGGCCTCGTTACCCACCTTGTGCCAACAATGGCTGCACCAATCCCGCATGTTGTGGTCGAGGACATCAAACTGATTGGCCTGAACTGCTTGGAAAGCCTTTGAGTAAGGCTAAAGCAGTAATCCAGAAGACGATTGTGGTAAAAAAAAGTGGAATTATAGGGGTGGAAGTTTGTTGCAACCGTGTGTATGTTTTCATTGATGAATCTGGGAATGTCTCGCGGGTACCATTTGTTCGG
>Pyrbe_014954
ATGACGATAGCCGCGGTGGCGCTGGTGGCGGTTATCCTTCTGGTAGCTTTCTTCCTGATCCCACGAGGCCCAAAACATATATGGGCAAGCAAAGCAAATGAAGTTTTGGCAAATGAGAAGGCAGGCAGGTCGACGTACGCGAAAGCGGAAGTCTCTTCTGAAATGACCTGTTTTCCCCTACAACCACCCATTTGCTCCCACCAAACTCTCTTTACCCGATCATATTCACATAATAGTGATCATCATATCAAGATGCCACGTGGCAGATCATGTTCTAATGGAAAGAGTTCATGGCCGGAGCTAGTGGGGACTAGAGGAGAGGAGGCGGTAGCGATTATAATCAAAGAGAATCCATCGGTCAGAGCCCACACCATATATCTGTACACCATGAATCCACCATCGTTCTGCGCTCTCACCCAAGACCTCCGTTTTAACAGGGTTCTCGTCTTCATTGATCAACGATGTCTTGTCGCTCTACCACCCAAGATAGGA
>Pyrbe_057325
ATGTCATCTGAATGTGAAGGGAAGGATTCATGGCCTGAGCTCGTTGGAGCCAAGGGGACAGAGGCGGAGGCAACCATCGAGAGTGAGAATCATTTAGTCAATGCTGTGATTGTGAAAGAAGGAATGTTTGTCACTGCAGATTTTCGATGTGATAGGGTTCGAGTTTGGGTCAATAAACGTGGTAAGGCTTCATGGCCTGAACTATTGGGGACTCAGGGGACAGTTGCAGAGGCAACAATTGAGAGGGAGAATCCTTTGGTCGACGCCGTGATTGTGCTACAAGGAACAATTGTCACCGATGACTTCCGGTGTGATAGGGTTCGTGTTTGGGTCGACGTAGTCGGAATTGTTGTCGACGTCCCTGTAATTGGT
>Pyrbe_059255
ATGGAACATAGCACAAGAACTGTTGAGAAGTTGTCATGGCCAGATCTAGTTGGCACTAAAGGAGAAGAGGCAATAGCCGCAATAATGAAAGAAAATCCATTGCTCAAAGCCCACACAGTATATGAAGGATCCTTTGTCACCTGTGATTTTCGTAGTGACAGGCCCGCTTGGCATTCGCTTGGGAGTCTAGCACATGCCATGGCAAGGGAGAGTTTTGATATGAAACCTGATGTTGGGTGGTTAAAATGCAACTTCGACGGAGCATGGGAGAAGAATAGCGATATGAGGGGAATATGCATGGTGGTCAGAGATGCAAGTGGGAAGTTAGTAGCAGCAATGATACAAAGACTTGCTGGAATTTCTTCACCACTGTTAGCAAAGATGATGGCAGCTCGGGTTGCCATGCTGTTTGCGCGCGATCTGAAGGCTGCTTGTGTGGAATTTGCAGGGGATGCG
>Pyrbe_059258
ATGTCATCTGAATGTGAAGGGAAGGATTCATGGCCTGAGCTCGTTGGAGCCAAGGGGACAGAGGCGGAGGCAACCATCGAGAGTGAGAATCATTTAGTCAATGCTGTGATTGTGAAAGAAGGAATGTTTGTCACTGCAGATTTTCGATGTGATAGGGTTCGAGTTTGGGTCAATAAACGTGGTAAGGCTTCATGGCCTGAACTATTGGGGACTCAGGGGACAGTTGCAGAGGCAACAATTGAGAGGGAGAATCCTTTGGTCGACGCCGTGATTGTGCTACAGGGAACAATTGTCACCGATGACTTCCGGTGTGATAGGGTTCGTGTTTGGGTCGACGTAGTCGGAATTGTTGTCGACGTCCCTGTAATTGGT
>Pyrpy_N_13g1974.1
ATGTCGTACATCTCCTTGCTGGAGATGTTGAAGGGGAGGTTGCGGTCGAGCAAGACACAGTTGACTTCTGGGGGCAGACGGGTGGTGCCCCGTCGGAGTCTGATTGCGGCCATTGTTTGGAGGGTGGGAAATGTAAAGGGCTCGGATTTGAGATATGACGATAGCCGCGGTGGCGCTGGTGGCGGTTATCCTTCTGGAAAGAGTTCATGGCCGGAGCTAGTGGGGACTAGAGGAGAGGAGGCGGTAGCGATTATAATCAAAGAGAATCCATCGGTCAGAGCCCACACCATATATCTGTACACCATGAATCCACCATCGTTCTGCGCTCTCACCCAAGACCTCCGTTTTAAAAGGGTTCTCGTCTTCATTGATCAACGATGTCTTGTCGCTCTACCACCCAAGATAGGA
>Pyrpy_N_13g2019.1
ATGGCAAGTAGCACGACCACTGTTGTCAAGAAGTTGTCATGGCCAGAGCTAGTGGGCACTAAAGGAGAGGAGGCAGTAGCCGCAATCATGAAAGAAAATCCATCGCTGAAAGCCCACACATTACCTGAAGGATCCTTTGTCACCTTTGATCTACGCCATGACAGGTGTCCTGAGAGGGAATATTTTTCAGATTTTGTGCAAGAGCATATTAATATGAGGAACGAATCACAAAGGCGTTGGAATGATCCCAATTACGATTTCTACACTCCATGGTTGAATATCTTACTTTTATGCGAGCAGATCATTAATGCTTTGACTGAAAATCCTAAGGGGCAAGATAGGCACTTTGCACAAAAGAATATTGAACAACAAAAGGAGGAAACCAATTTTTCTAATCAAACCGTAGCTAGCCCACAAGATTCGGAGGAATGCTCCACAATTCAAGAAGTAAACTGTGGGAAAAGCTATGATGATCAAGAGGTTGGTGTAGGAACTGAGGAGCCATCTGCTTGTTGTTCACGCCTAAGGAAGGAAACAGCATATGTTGATCCTGAAATTCCCACAGATCCCATTGCTACCCAAGTCTATGTGCCACACATTCTCTTTCAAAAGGCTGCAGTGCAACCCACAAAGTCGCAGGAAAGCTTTGGAAATGACAGTGCACCTGCACAGTCCATCAAACTTGAAAAAAATTCAATG
>Rosch_v2.0_Chr4g0391001
ATGGCAAGTTCTACTTCTACTGAAACAAAGAGTTCGTGGCCGGAGCTAGTTGGTACCAAAGGCGAGGAAGCAGCAGCCACCATAATCAAAGAAAACCCTTCTGTCAAAGCCCATACAGTAAACGAAGGATCTTTTGTCACCTTCGATATGCGTCGCGACAGAGTTCGGGTCTGGATTGATGAGCGTGGGATTGTCACTAAGGCGCCTAAGATTGAAACAAAGAGTTCGTGGCCAGAGTTAGTTGGAACCAAAGGAGAGGAAGCAGCAGCCACCATAATCAAAGAAAACCCCTCTGTCAAAGCCCATACAGTAAACGAAGGATCCCTCGTCACCTGTGATATACGTCATGACAGAGTTCGTGTCTGGATTGATGAGCGTGGGGTCGTCACTGAGGCCCCTAAGATTGGT
>Ruboc_04_G12468
ATGCGGTGTGCAGGTAAGGATTCGTGGCCTGAGCTCGTCGGAGCCAAGGGGAAGGCAGCGGAGGCGAAGATTGAGAGTGAGAATGATTTTGTCGAGGCTGTCATCGTGAAAGAAGGATCATTTGTCACTCAAGATTTCTGGTGTGATAGGGTTCGCGTTTGGGTTGATAAGCATGGCACTATGGCTGATCAATGCGAAGGTAAGGAGTCATGGCCTGAACTGCTGGGAGCTCAGGGAACAGTAGCAGAGGAAACAATTGAGAGAGAAAATTCTTTAGTCGATGCGGAGATCGTGCTAGAAGGAACAATTGTCCCTATTAATATCAGGCGCGAATGCAAAAGGGTTTGGGTTTGGGTCGATAGAAATGGGATTGTTACCAGGATCCCTGTCATTGGTAAGGATTCATGGCCTGAACTGTTGGGAGCTCAGGGGACAGTAGCAGAGGAAACAATTGAGAGAGAAAATTCTTTAGTTGATGCGGTGATCGTGCCAGAAGGATCGTCTGTCACTCTTGATTTCCGGTGCGATAGGGTTCGTGTTTGGGTCGATACATATGGGATTGTTACCAGGGTCCCTATCATTGGTAAGGATTCGTGGCCTGAGCTCGTCGGAGCCAAGGGGAAGACAGCGGAGGCAAAGATTGAGAGTGAGAATGATTTTGTCGAGGCTGTCATCGTGAAAGAAGGATCATTTGTCACTCAAGATTTCCGGTGTGATAGGGTTCGCGTTTGGGTTGATAATCATGGCACTGTTACCAGGGATTCATGGCCTGAACTGCTGGGAGCTCAGGGAACAGTAGCAGAGGAAACAATTGAGAGAGAAAATTCTTTAGTCGATGCGGTGATCGTGCTAGAAGGATCGCCTGTCACTGCTGATTTCCGGTGCGATAGGGTTCGTGTTTGGGTCGATACAGATGGGATTGTTACCAGGATCCCTATCATTGGTAAAGGTTCATGGCCAGAGCTTGTTGGAAAGCATGGGGAGGTAGCCAAAGGCACAATTGAGAGAGAGAACCCTAATGTGACTGCTAGGATTGTAGTTGACGGAGAAACGTATGTCATCACCGACTACGATTGCTTTAGGGTTTGGGTTTGGGTTGACAAAGACGATGGAACTGTCGTAAGAACTCCCATTATCGTGATCATCATCAAGATGGCAAGTTCTACTTCTACTGAAACAAAGAGTTCATGGCCGGAGCTAGTGGGCACTATAGGAGAGGAAGCAGCAGCCACCATAATCAGAGAAAACCCATCTGTCAAAGCACACACAGTAAACGAAGGATCCTTTGTCACCTTTGATATGCGTCGCGACAGGGTTCGTGTCTGGATTGATGAGCACGGCGTTGTCACTAAGGCGCCTAAGATCGGT
