# Supplementary material for: Transcriptomics of long‐term, low oxygen storage coupled with ethylene signaling interference suggests neofunctionalization of hypoxia response pathways in apple ( Malus domestica )
Source: Plant Direct. 2024 Dec 20;8(12):e70025. doi: 10.1002/pld3.70025 (PMC11660084; doi:10.1002/pld3.70025)
Supplement: Supplementary file 2 — Data S2: Homologs of all 606 hypoxia response genes identified in this study across 42 representative species of land plants). [file PLD3-8-e70025-s004.gz › 01-integratedGeneFamilies_dir/1664.faa]

>gnl_Ambtr_v1.0_evm_27.model.AmTr_v1.0_scaffold00059.174
MGTISKQWACKNKYQTSNPFNSRLSWAKMDGFGQAIVSKPAGSMQGIKSKGKSIGVIRAFSEEQEALVVESWKVMKKDAAELGLKFFEKIFEIAPSTKRLFSFLRDSDVPLQQNPKLRSHALSVFAMTCECAVQLRKSGKVTVRESNLKDLGFTHFKYGIVDEHFDVGKFALLETIKEAIPTMWTVEMKDAWAEAYTQLAFAIKEEMKPTS
>gnl_Aquco_v3.1_Aqcoe2G156900.1
MVFTEQQEALVKESWEIMKQNIPELSLQFFTTILEIAPAAKGLFSFLKDTDEVPQNNPKLKAHAVKVFKMTCEAAVQLREKGAVDLPESTLKYLGAVHVKKGVIDPHFEVVKEALLRTIKDGVGEKWSEELCGAWSEAYDQLATAIKTEMKEEAEQINSSSSA
>gnl_Aquco_v3.1_Aqcoe4G225300.1
MVLFVVVFTEQQEALVKESWEIMKQNIPELSLQFFTTILEIAPAAKGLFSFLKDTDEVPQNNPKLKAHAVKVFKMAAVQLREKGAVDLPESTLKYLGVVHVNKGVIDPHFEKWSEELCGAWSEAYDQLATAIKTEMKEEAEQINSSRNA
>gnl_Arath_TAIR10_AT2G16060.1
MESEGKIVFTEEQEALVVKSWSVMKKNSAELGLKLFIKIFEIAPTTKKMFSFLRDSPIPAEQNPKLKPHAMSVFVMCCESAVQLRKTGKVTVRETTLKRLGASHSKYGVVDEHFEVAKYALLETIKEAVPEMWSPEMKVAWGQAYDHLVAAIKAEMNLSN
>gnl_Arath_TAIR10_AT3G10520.1
MGEIGFTEKQEALVKESWEILKQDIPKYSLHFFSQILEIAPAAKGLFSFLRDSDEVPHNNPKLKAHAVKVFKMTCETAIQLREEGKVVVADTTLQYLGSIHLKSGVIDPHFEVVKEALLRTLKEGLGEKYNEEVEGAWSQAYDHLALAIKTEMKQEES
>gnl_Betvu_v1.2_Bv3_050180_qhag.t1
MTFTEKDEALVKESWDIMKQNIPEYSLRFFSIILEIAPAAKNMFSFLRDSEEVPQNNPKLKAHAIKVFKMTCESAIQLREKGEVVVGETTLKYLGAIHLKNGVIDPHFEVVKQALLRTIEEASGDKWSEELKCAWSVAYDHLAAAIKAEMKE
>gnl_Betvu_v1.2_Bv9_218080_aayd.t1
MSFTNVNYPASDGTVIFTEEQEALVVQSWNVMKKNSAELGLKLFLKIFEIAPTAKKMFSFVRDSDVPLEQNQKLKGHAMSVFVMTCKSAAQLRKAGKVTFGESSLKHMGSVHLKYGVVDEHFEVTRFALLETIKEAVPEMWSPEMKNAWAEAFNHLVAAIKAEMQRLSTQP
>gnl_Betvu_v1.2_Bv9_218080_aayd.t2
MSFTNVNYPASDVIFTEEQEALVVQSWNVMKKNSAELGLKLFLKIFEIAPTAKKMFSFVRDSDVPLEQNQKLKGHAMSVFVMTCKSAAQLRKAGKVTFGESSLKHMGSVHLKYGVVDEHFEVTRFALLETIKEAVPEMWSPEMKNAWAEAFNHLVAAIKAEMQRLSTQP
>gnl_Betvu_v1.2_Bv9_218090_gezu.t1
MAFMSTKTPASNATCISNAVTLNGNFACIKKSNFKSGFTELSWVKREGFQIQGLFCKNPSFITSVRKRNDNGGLIVKAFSEEQEALVVKSWNAMKKNASELALKFFLRVFEIAPTAKKLFSFLRDSSDDVPLEKNPKLKAHALTVFSMTCESAVNLRKAGKVTVKESNLKDLGTTHFKYGVADEHFEVVRFALLETIKEAVPEMWSAEMKEAWKEAYDQLVAAIKQEMKSPEQALQ
>gnl_Carpa_v0.4_evm.model.supercontig_62.96
MATCEGRVFTQEQEALVVKSWNVMKKNAAELGLKFFLKIFEIAPSAQKLFSFLRDSKVPLEQNTKLKPHAMSVFVMTCDSAVQLRKAGKVTVRESNLKKLGATHFKYGVVDEHFEVTKFALLETIKEAVPEMWSAEMKNAWGEAYDQLVSAIKSEMKPSS
>gnl_Elagu_v2.0_p5_sc00030.V1.gene256
MEESPAISFGEEQESFVLKSWTVMKKDAAAISLKFFMRIFEIAPSATQLFSFLRDSNVSLDKNPKLKSHAMAVFAMTCESAVQLRKAGKVTLREATLKKLGDTHSKFGLVDEHFEVVKSALLDTIKDAVPDMWCPEMKTAWGQAYDHLVAYVGCWCKNPFAPKKLESGKPRSPPGPAREV
>gnl_Elagu_v2.0_p5_sc00366.V1.gene27
MALSNVTAAFGDSEAKCFTEEQEALVLRSWNAMKKDAAALGLKFFLRIFEIAPSASRLFSFLRDSDVPLENNPKLKTHAMSVFVMTCESAAQLRKAGKVTVRETTLKKLGATHFKSGVVDEHFEVTRFALLDTIKEAVPDMWSPKMKTAWAEAYDQLVVAIKQEMKPLPSA
>gnl_Eucgr_v2.0_Eucgr.I01236.1
MEGTVFTEEQEALVVKSWGVMKKNAADLGLKFFLKIFEIAPSARKMFPFLRDSNVPLEQNPKLKTHAMSVFIMTCESAAQLRKAGKVTVRESSLKKLGSVHHKSGVVDEHFEVTKYALMETIKEAVPEMWCPEMKSAWGEAYDQLVAAIKSEMKP
>gnl_Eucgr_v2.0_Eucgr.I01237.1
MNLINIKTHVSNGTEVHAFACGTISKPKSWSRLVCQGQSNELSWIKRDGSLGRLRCRNSQPLRGVEKTKKLEVRAYTEEQEALVLKSWNSMKKNAAELGLKVFLRVFEIAPSAKKLFSFLRDSDVPLEQNPKLKAHAMTVFVMTCESAVQLRKVGKPSVRESNLKDLGATHFQYNVVDEHFEVVKFALLEIIKEAVPEMWSPEMKSAWGEAYDQLAAAIKSEMKPQVST
>gnl_Eucgr_v2.0_Eucgr.G02733.1
MALTEKQEVLVKESWEILKQNIPEYSIRLFLRIMEVAPQAKNMFSFLRDSDEIPQNNPKLQAHAVKVFKLTCESVIQLRECGAVAIAGSTMKHLGSVHLKIGVTDRQFDVVRDALLRTIEEAVGEKWSEEMEGAWGAGYDQLAAAILAEMKDDAVPTAN
>gnl_Manes_v6.1_Manes.07G093600.1
MVFNEKEEGLVKESWEIMKQDIPLYSLGFFSSILEIAPAAKDMFSFLRESNEIPQTNPKLKAHAVKVFKMTCESAIQLREKGGVVVSDTTLKYLGSVHLKNGVLDPHFQVVKEALLRTVKTAVGDKWSDEMGGAWCEAYDQLAAAIKA
>gnl_Manes_v6.1_Manes.17G098300.1
MISLIPINTTNLSSETTMLLSGATGIKNHGIRAVSENYMMQKLGPALLHKQSLHLSWVRRDESLHGLVCKSPKYLRYVERSRSLKVSGFTEDQEALVVKSWNSMKKNSGELGLKFFIKIFEIAPSAKKLFSFLKDSDVPVEQNPKLKPHAITVFVMTCESAVQLRKAGKVTLKESSLKDLGATHFKYGVVDEHFEVTKYALLETIKEAVPEMWSPEMKNAWAEAYDQLAAAIKLEMNPPSQTP
>gnl_Manes_v6.1_Manes.17G098200.1
MNTMEGNCKVFTEEQEALVVKSWNVMKKNSAELGLKFFLKIFEIAPSAKKLFPFLKDSNVPLHQNSKLKSHAMSVFIMTCESAVQLRKAGKVTVRESSLKKLGAVHFKYGVVDEHFEVTKFALLETIKEAVPELWTPEMKIAWGEAYDQLVAAIKTEMKPPS
>gnl_Medtr_Mt4.0v1_Medtr0026s0210.1
MEENKKTMEKSVGFTEEQDALVVKSWNAMKKNSGDLSLKFFKKILEIAPPAKQMFSFLKDSNVPLEHNPKLKPHAMSVFLMTCESAVQLRKAGKVTVRESNLKKLGATHFKTGVQDEHFEVTKQALLETIEEAIPEMWYPAMKNAWAEAHDRLANAIKAEMKEAHDQLDSANLIINMEENTGSCFTEEQEALVVKSWNAIKNNSEDLSLKFFKRIFEIAPPAKQLFSFLRDSNVPLEQNPKLKPHAMSVFLMTCESAVQLRKAGKVTVSESNLKKLGATHFKSGVKDEHFEVTKQVLLETIKEALPEMWSPAMENAWGEAHDQLANAIKAEMKKADHDHQANVEDKPSS
>gnl_Medtr_Mt4.0v1_Medtr7g110180.1
MSFIEKQETLVNGSWESVKHNLPHHSVLFYTFKIPTARNMFSFLKDSVEVQNSLKLQAHAEKKFGMVGEVVLEDATLGAIHIQKGVVDPHFVVVKEALLKTMKEAAGDK
>gnl_Medtr_Mt4.0v1_Medtr5g081000.1
MGFTEKQEALVNSSFESFKQNPGYSVLFYTIILEKAPAAKGMFSFLKDSAGVQDSPKLQVHAGKVFGMVRDSAAQLRATGGVVLGDATLGAIHIQNGVVDPHFVVVKEALLKTIKESSGDKWSEELSTAWEVAYDALATAIKKAMS
>gnl_Medtr_Mt4.0v1_Medtr5g080440.1
MGFTEKQESLVNSSWESFKQNLSGYSVLFYTIILEKAPAAKGMFSFLKDTTGVQDSPQLQAHAAKVFEMVRDSAVQLRATGEVILGDATLGAIHIQKGVVDPHFVVVKEALLKTIKEAAGGNWSEELSTAWEVAYDGLAASIKKSMS
>gnl_Medtr_Mt4.0v1_Medtr5g080900.1
MSFTEKQEALVNSSWESLKQNPGYSVLFYTIIFEKAPATKDMLSFLKGSTGVQDSPELQAHAEQVFEMVRDSGVQLRATEGVVLENSTLGVVKEALLKTIKEASKDKWNEELRTAWKVAYDALATSIKKAMS
>gnl_Medtr_Mt4.0v1_Medtr5g080400.1
MGFTEKQEFLVNSSWESFKQNLPGYSVLFYTIILEKAPAAKGMFSFLKNTPEVKDSPQLQAHAEKVFQMVRDAAVQLRATGEVVLGYTKVGAIHIQRGVVDPHFVVVKEALLKTIKEASGDNWSEELNTAWEIAYDELAISIKKAVKLGMIYC
>gnl_Medtr_Mt4.0v1_Medtr5g066070.1
MSFTDKQEALVNSSYEAFKQNLSGYSVFFYTVILEKAPAAKGLFSFLKDSAGVQDSPQLQAHAEKVFGLVRDSASQLRATGGVVLGDAALGAIHIQKGVVDPHFVVVKEALLKTIKEAAGDKWSEELSTAWEVAYDALATEIKKAMS
>gnl_Medtr_Mt4.0v1_Medtr5g041610.1
MGFTENQEALVNSSWEAFKQNLPKYSVLFYTIILDKAPAAKGMFSFLKDSAGVQDSPKLQAHAEKVFGMVRDSAVQLRVKGEVVLGDATLGAIHIQKGVVDPHFVVVKEALLKTIKEVSEDKWSEELNTAWEIAYDGLASAIKKAMN
>gnl_Medtr_Mt4.0v1_Medtr5g081030.1
MGFTENQEALVNSSWESFKQNLPGYSVFFYTTILEKAPAAKGMFSFLKDSTGVQDSPQLQAHAEKVFGMVRDAAVQLRATGEVVLGDATLGSIHIQKGVVDPHFVVVKEALLKTIKEVVGDKWSEELSTSWEVAYDGLASAIKKAMS
>gnl_Medtr_Mt4.0v1_Medtr1g090810.1
MDAFTERQEALVNSSWEAFKKNIPQLSILFYTLILEKVPDAKDMFSFLKNFDGIPHNNSTLEAHAELIFEMTRDSAVQLRAKGKVDVADDVTLEYLGSVHVQKGVIDLHFMVFKEAMLKTIKKAVEDKWSEELDCAWGIAYDELAAAIKKAMGWP
>gnl_Medtr_Mt4.0v1_Medtr1g011540.1
MGFTEKQEALVNSSWELFKQNPGNSVLFYTIILEKAPAAKGMFSFLKDTAGVQDSPKLQSHAEKVFGMVRDSAVQLRATGGVVLGDATLGAIHIQKGVVDPHFVVVKEALLKTIKEVSGDKWSEELSTAWEVAYDALAAAIKKAMG
>gnl_Medtr_Mt4.0v1_Medtr1g090820.1
MGFTERQEALVSSSWETFNQNLPFYSVLFYTFILDKAPAAKGMFSFLKDSNEVPQDNPSVNAHAEKVFGMVRDAAVQLQAKGEVVLGDSTLGIVHTQKGVVGPHFTVVKEALLKTIKEVVGDKWSEELSVAWETAYDELAVAIIKEMS
>gnl_Medtr_Mt4.0v1_Medtr1g049330.1
MSFTQRQEALVNSSWEAFNQNLPFYSVLFYTFILEKTPAAKNMFSFLKDSNEVIQGNPSANAHAEMVFGMVRDAAIQLQVKGEVVLEDNVLGVVHTQKGVADRHFMVVKEALLKTMKEVVGDKWSEEFSVAWETAYDELAYAIKKTMI
>gnl_Medtr_Mt4.0v1_Medtr4g068860.1
MGTLDTKGFTEEQEALVVKSWNAMKKNSAELGLKLFLKIFEIAPSAQKLFSFLKDSKVPLEKNTKLKPHAMSVFLMTCESAVQLRKSGKVTVRESSLKKLGANHFKYGVVDEHFEVTKFALLETIKEAVPEMWSPAMKNAWGEAYDQLVNAIKSEMKPSS
>gnl_Medtr_Mt4.0v1_Medtr4g068870.2
MEENKKTVDGSVDFTEEQEALVVKSWNAMKNNSCDLSLKFFTKILEIAPPAKQMFSFLKDSNVPLEQNPKLKPHAMSVFLMTCESAVQLRKAGKVRVRESNLKKLGATHFKTGVQDEHFEVTKQALLETIEEAIPEMWSLAMKNAWAEAHDQLANAIKVEMKEAHDQMDNANLIINMEENTGSCFTEEQEALVVKSWNAIKYNSGDLSLKFFKKILEIAPPAKQLFSFLKDSNVPLEHNPKLKPHAMSVFLMTCESAVQLRKAGKVTVRESNLKKLGATHFKTGVKDEHFEVTKQALLETIKEALPEMWSPAMENAWGEAHDQLANAIKAEMKKTDHDHQTNVEDKSKPSS
>gnl_Mimgu_v2.0_Migut.N01217.1
MSILKINSSIGSVTGNGIVSRLGFPCHQPVRLSWLRRDASEFCLVSTTPRISSSCMGKSRDLKVRAFTEEQEALVTKSWNIMKKNASELGLKFFLRIFEIAPSAKKLFSFLNDSDIPLELNPKLKPHAITVFVMTCESAVQLRKAGKVTIKDSTLRDLGTTHFKYGVADEHFEVTKYALLETIKEAVPEMWSPEMKCAWADAYDQLVAAIKLEMNPP
>gnl_Mimgu_v2.0_Migut.F01672.1
MGSFSEKQEALVKESWEIIRHNIPELSLRFFTLILEIAPAAKKMFSFLKDTDEIPHNNPKLKAHAVKVFKMTCESAIQLHEKGEVVVGETTLKWLGSIHLQKGVIDPHFEVVKEALLRTVQEGTGDKWSEEMNGAWAEAYDHLATAIKNEMKI
>gnl_Mimgu_v2.0_Migut.F01595.1
MGIIKHNIPELSLRFFTLILEIAPAAKKMFSFLKDTDEIPHNNPKLKAHAVKVFKMTCESAIQLDEKGEVVVGETTLKWLGSIHLEKGVIDPHFEVVKEALLRTVQEGTGDKWSEEMNGAWAEAYDHLATAIKNEMKI
>gnl_Mimgu_v2.0_Migut.B00280.1
MAEHLDTINHNKDGEIKCENVGGANLFTEEQEALVVQSWSLMKKNAGEWGLKFFLKIFEIAPSAQKMFPFLRDSEVPLDQNPKLKPHAKSVFVMTCEAAVQLRKAGKVVIRDSSLKKLGATHFKYGVADEHFEVTKYALMETIKEAVGEMWSAEMKKAWCVAYDHLVAAIKTEMKPSS
>gnl_Musac_v1_GSMUA_Achr4T28130_001
MAILDQFGTSLCLFLSSKGHPILHFFSTIHAFQSLSYRSTCSREREKQLSSEEAEMENSEGAQAIAFSEEQEALVVNSWNVMKQHAADTALSFFLKIFEIAPSATQLFSFLRDADVSLDKNPKLKAHAMAVFTMACESAAQLRKTGKVAVRETTLKKLGATHMNSGVIDEHFEVVKFALLETIKDAVPEMWCPEMKDAWGQAYDHLAAAMKEEMKLLSASV
>gnl_Musac_v1_GSMUA_Achr2T08720_001
MAHSGAAEVFTEEQEALVLKSWNVMKKDSANLGLKLFLRIFEIAPSATRLFSFLRDSDVPLDKNPKLKRHAMSVFVMTCESAVQLRKAGKVTVKETTLKRLGASHFKYGVVNEHFEVTRFALLDTIKEAVPDMWCPEMKAAWGEAYNKLVAAIKEEMKPIPSP
>gnl_Musac_v1_GSMUA_Achr5T01820_001
MEAASEGESRAIAFGEQQEALVVRSWNAMRKVAADVALKFFLRVFEIQPSAARLFSFLRDSKVPLDKNPKLKSHAMSVFTMVCESATQLRKKGKVSVRETTSKKLAGTHLKAGVVDKHFEAVRSALLDTIKHAVPEMWCPEMSAAWGEAYDHLAAALKEEMRLLTSSS
>gnl_Nelnu_v1.0_NNU_006511-RA
MHLLSNILASKATLLLSRGTRTCDVAAELSTICALQGQVSRSRSRHSQELSWAKRDGSRNALVSTTTSLIINSVERSRMLSVKAFTEEQEALVVKSWNAMKKDAGELGMKFFLRVFEIAPSAQKLFSFLRGSDVSLEQNQKLKPHAKTVFVMTCESAVQLRKAGKVTVKDSSLKELGAVHFKYGVVPEHFDVVKFALLETIKDAVPEMWSPEMKNAWGEAYDKLVEAIQKEMKPSSGDS
>gnl_Nelnu_v1.0_NNU_014070-RA
MSLFTEKQETLVKESWETMKQNTPSAYVSSPPKATLLFLCSNSVKDDVVRILEIAPAAKNMFSFLKDSNELPQNNPRLKAHAVKVFKMTCESAVQLREKGEVVVAENTLKNLGSVHLSKGVIDAHFEVVKEALLTTIEEAVGEKWSEEMAGAWGEAFDQLAAAIKAEMKEERRQLSFTWPIALDSLTINWVWSANCNR
>gnl_Nelnu_v1.0_NNU_022489-RA
MAGFTEQQEILVKESWETMKQNVPELSLRFFTTILEIAPAAKGMFSFLKDSDEIPQNNPRLKAHAVKVFKMTCESAVQLREKGEVVVAENTLKNLGSVHLKKGVIDPHFEVVKEALLRTIQEAVGEKWSEEMKNAWGEAYDQLAAAIKAEMKKEAAQDPLAQPST
>gnl_Orysa_v7.0_LOC_Os03g12510.1
MALVEGNNGVSGGAVSFSEEQEALVLKSWAIMKKDSANIGLRFFLKIFEVAPSASQMFSFLRNSDVPLEKNPKLKTHAMSVFVMTCEAAAQLRKAGKVTVRDTTLKRLGATHFKYGVGDAHFEVTRFALLETIKEAVPVDMWSPAMKSAWSEAYNQLVAAIKQEMKPAE
>gnl_Orysa_v7.0_LOC_Os03g13140.1
MALVEDNNAVAVSFSEEQEALVLKSWAILKKDSANIALRFFLKIFEVAPSASQMFSFLRNSDVPLEKNPKLKTHAMSVFVMTCEAAAQLRKAGKVTVRDTTLKRLGATHLKYGVGDAHFEVVKFALLDTIKEEVPADMWSPAMKSAWSEAYDHLVAAIKQEMKPAE
>gnl_Orysa_v7.0_LOC_Os03g13150.1
MAANGSNVVSRGAVRFTEEQEALVLKSWAIMKNDSAHIGHRFFLKIFEVAPSARQLFSFLRNSDVPLEKNPKLKIHAMAVFVMTCEAAAQLRKTGRVTVRDTTIKRLGSTHFKNGVSDAHFEVAKFALLETIKEAVPASMWSPAMKGAWGEAYDHLVAAIKQGMKPAAA
>gnl_Orysa_v7.0_LOC_Os03g13160.1
MAFASASNGAVRFTEEQEALVLKSWAIMKDDSANIGHRFFLKIFEVAPSARHLFSFLRNSDVPLEKNPNLKKHAMAVFVMTCEAAAQLRKTGRVTVRDTTIKRLGSTHFKNGVSDTHFEVARFALLETIKDGIPASMWSPEMKNAWGEAYEHLVAAIKEGMKPVALL
>gnl_Orysa_v7.0_LOC_Os05g44140.1
MGFSETQEELVLRSWQSMKKDSESIALKFFLRIFEIAPAAKQMFSFLRDSGDDVPLENHPKACESATQLRKTGDVKVREATLRRLGATHVKAGVADAYFEVVKTALLDTIKDAVPEMWSPEMKGAWEEAYDQLAAAIKEEMKKAA
>gnl_Phavu_v2.1_Phvul.011G048600.1
MDARVFTEEQEALVLKSWEAMKNNSGELGLKFFTKILEIAPEAKQLFSFLKDSNVPLEENPKIKPHAKAVFVMTCDSASQLRKAGKVTVRESNLKKLGASHFKAGVIAEHFKVTKLALLETIKEAVPEMWSPEMKNAWEEAHDQLADAIISEMKPSS
>gnl_Phavu_v2.1_Phvul.011G048700.2
MNSSGKCFTEEQEALVLKSWSVMKKNSAELGLKFFLKIFEIAPSTQKLFSFLRDSTVPLEQNSKFKVHAISVFIMTCDSAVQLRKAGKVTVRESNLKKLGASHLRTGVVNEHFEVGKFALLETIKEAVPEMWSPEMKYAWGEAYDQLAEAIKSEMKPPSS
>gnl_Phavu_v2.1_Phvul.007G142600.1
MGAFTEKQEALVNSSWEAFKGNIPQYSVVFYTSILEKAPAAKNLFSFLANGVDPTNPKLTAHAESLFGLVRDSAAQLRANGAVVADAALGSIHSQKGVNDSQFLVVKEALLKTLKEAVGDKWTDELSTALELAYDELAAAIKKAYA
>gnl_Phavu_v2.1_Phvul.007G141900.1
MGAFTEKQEALVNSSWEAFKGNIPQYSVVFYTSILEKAPAAKNLFSFLANGVDPTNPKLTAHAESLFGLVRDSAAQLRANGAVVADAALGSIHSQKGVNDSQFLVVKEALLKTLKEAVGDKWTDELSTALELAYDELAAAIKKAYA
>gnl_Phavu_v2.1_Phvul.007G142500.1
MGAFTEKQEALVNSSWEAFKGNIPQYSVVFYTSILEKAPAAKNLFSFLANGVDPTNPKLTAHAESLFGLVRDSAAQLRANGAVVADAALGSIHSQKGVNDSQFLVVKEALLKTLKEAVGDKWTDELSTALELAYDELAAAIKKAYA
>gnl_Phavu_v2.1_Phvul.007G142050.1
MGAFTEKQEALVNSSWEAFKGNLSRHSVTFFTLILEKEPEAKNIFSFLHNGVDPNNPKIAEHAEKLFGLVRDSAVQLKTKGTVVADAKLGSVHAEKKVTDAQFAVVKEALLKTIKEAVGDKWNEELSNAWEIAYDEMAAAIKKAMA
>gnl_Phavu_v2.1_Phvul.007G142200.2
MGAFTEKQEALVNSSWEAFKGNIPQYSVVFYTSILEKAPAAKNLFSFLANGVDPTNPKLTAHAESLFGLVRDSAAQLRANGAVVADAALGSIHSQKGVNDSQFLVVKEALLKTLKEAVGDKWTDELSTALELAYDELAAAIKKA
>gnl_Phypa_v3.3_Pp3c22_15040V3.1
MASAVVNQSEAAAVRAPSKPVKTYSKENEQLVKQSWEILKKDAQRNGINFFRKVFEIAPGAKAMYSFLRDSTIPFEENPKVKNHARYVFMMTGDAAVQLGEKGAYQVLESKLQKLAATHVNAGVTDDQFEIVKEAILYAIEMGVPDLWSPELKSAWGDAYDMLAEQVKAEMHAQRSAATS
>gnl_Phypa_v3.3_Pp3c26_2330V3.1
MSGSHSKVRVTQTVACLLPGCVKQRILNFCALVVVSLEEPTMASSIGAAPVSVAPETAHGAEKVYSKESVALVKQSWELLKVDAQANAVAFFKEVFEIAPAAKGFFSFMQDTSIPFEDNPKVKFHALQVFKLTGDAAAQLGEKGAYELLQSRLHSLAAKHLSKGVQDAHFEVVKEALLRTIAAGLPDLWSPALKQAWADAYDALATTLKNEMHAQAAAAAAKSHT
>gnl_Pinta_v2.0_PITA_000074659-RA
MNAAIFYLDPTSAAPFAVENPSEPECEKISMGFTEEQEALVKYSWNVMKTDAAELGFKFFSKILEIAPEAKGLFSFLRDSTVPLDQNTKLKSHALQVFKMTCESAVQLREKGEVTVKETTLTYLGSLHVKKGVIDAHFEIVKQALLLTIEGAVADKWSPAMAAAWEEAYNHLADAIKSHMKFERETAGASAPE
>gnl_Pinta_v2.0_PITA_000069550-RA
MNLTVSILQTCESAVQLREKGRATFSESNVKDMGKLHFKYGVVDEHFDVVKFGLLETIKDDVPDMWSLEMKIAWDEAYTQLAEAIKSEMKAVQP
>gnl_Pinta_v2.0_PITA_000012274-RA
MWHPLDIIVINKVGGERQSEPKRGKTKMAFTKEEEALVKESWNAMKTNAGELGLKFFSKILEIAPAAKEMFSFLRDSNVPLDQNPKLKTHAVAVFNMVGFSLQTCQSAVQLREKGEVKVKEIALRYLGSVHVKNRVVDADFEIMKQALLLTIEEAVPDKWSVAMASAWEEAYNHLAVVIKAEMKSGREAACASEQ
>gnl_Poptr_v3.0_Potri.009G110800.1
MKSYPRWAQNTNPIFIKSPTCQILKHRATMSTSEFKGFTEEQEALVVKSWSAMKKNASELGLKFFLKIFEIAPSAQKLFPFLRDSSVPVEQNPKLKPHAMSVFIMTCESAVQLRKAGKVTVRESSLKKLGAVHFKNGVVDEHYEVTKFALLETIKEAVPEMWSPDMKKAWGEAYDQLVAAIKTEMKPSS
>gnl_Prupe_v2.1_Prupe.8G107300.1
MEGKVFTEEQETLVAKSWGVMKKNSAELGLKFFLKIFEIAPSAQKLFSFLKDSDIPLEKNPKLKPHAISVFVMTCESAVQLRKSGKVTVRESTLKRLGGVHFKSGVVDEHYEVTKFALLETIKEAVPEMWSLKMKNAWGEAYDQLVAAIKAEMKPSP
>gnl_Selmo_v1.0_80203
MFPLSSKVGIQGILSSAFSRQPPVCLAVRASAESKSNAELVKDSWRVLKRDAGTHATAFFLKIFEIAPTAKQLFSFMRDSTVPAEANPHLKSHALVVFTMTCEAAILLGEDPTLAALRPKLLEMGHTHVVHKVIDEHFDVVKYALLETLKEALKDEWSPSMKAAWAEAYDAVTKIIKDEMHAVRRMEVAV
>gnl_Solly_v2.4_Solyc03g071690.2.1
MGFTDKQEALVRDSWEFMKQDIPQLSLRFFSLILEIAPVAKNMFSFLKDSDELPENNPKLRAHAVKVFKMTCESAIQLREKGEVVVGETTLKYLGSIHLQKRVADPHFEVVKEALLRTVKEATGNKWKDEMKEAWSEAYDQLASAIKAEMHAEAAA
>gnl_Solly_v2.4_Solyc07g008240.2.1
MSSFSEEQEALVVKSWGSMKKDAGEWGLKFFLKIFEIAPSAKKMFSFLKDSNVPLDQNPKLKIHAKSVLVMTCEAAVQLRKAGKVVVRDSTLKKIGATHFKYGVVDEHFEVTKYALLETIKEASQEMWSVEMKNAWGEAYDQLVSAIKTEMK
>gnl_Sorbi_v3.1_Sobic.009G199601.1
MGFSEAQEELVLRSWKAMKNDSESIALKFFLRIFEIAPGAKQMFSFLRDDAGGDAPLENHPKLKAHAVTVFIMACESATQLRSTGDVKVREATLKRLGATHVKAGVADAHFEVVKTALLDTIRDAVPEMWTSEMKAAWEEAYDQLAAAIKEEMKNAAASTTEEAKDAAANTTEEAKDAAVA
>gnl_Sorbi_v3.1_Sobic.001G449600.1
MALAEGNNGAVVFSEEQEALVLKSWAVMKKDSANLGLRFFLKVFEIAPSAKQMFSFLRDSDVPLEKNPKLKTHAMSVFVMTCEAAAQLRKAGKVTVRETTLKRLGATHLKYGVADGHFEVTGFALLETIKEALPADMWSLEMKKAWSEAYNQLVAAIKQEMKPDA
>gnl_Spipo_v2_Spipo0G0113400
MATAAVEFTAEQEALVVKSWNVMKKNAGELGLKFFLRIFDIAPSASKLFSFLRDSDVPLEKNPKLKPHAMSVFVMTCESAAQLRKSGRVTVRDTTLKRLGAVHAKYGVVDEHFEVTRFALLETIKEAVPEMWCPEMKDAWRVAFDQLVAAIKKEMEAQAA
>gnl_Stras_v2.0_SGA_v2.0_scaffold58T20584
MANTTSDGDAILFTEEQEALVLKSWNLMKKDSGEWALKFFLKIFEIAPSAQNLFSFLKDSTVPLAQNPKLKAHAKTVLVMTCEAAVQLRTAGKVVVRDSTLKKLGAVHVKSGVVNEHFEVVKFSLLETIKEASGEMWSEEMKGAWSVAYDHLVAAIKNEMKP
>gnl_Stras_v2.0_SGA_v2.0_scaffold32T13140
MANSNTIKDGDAILFTEEQEALVVKSWNLMKKDAGEWGLKLFLMIFEIAPSAQKLFSFLRDSNVPLEQNPKLKPHAKTVLIMTCEAAVQLRKAGKVVIRDSTLKKLGAVHFKYGVVDEHFEVTKYALLETIKEASGEMWSPEMKKAWSVAYDHLVAAIKTEMKP
>gnl_Theca_v1.1_Thecc1EG006314t1
MTTYEGKVFTEEQEALVVKSWSVMKKNAAELGLKFFLKIFEIAPSAQKLFSFLRDSNVPLDQNPKLKPHAMSVFVMTCESAVQLRKAGKVTVRESSLKKLGAVHFKYGVVDEHFEVTKFALLETIKEAVPEMYTAEMKNAWGEAYDRLVAAIKMEMKACSQAS
>gnl_Theca_v1.1_Thecc1EG006315t1
MNPMTITTSASKATTIRFSDAGISMRDGRCIPNICLTANYGSKLMHHHYLELSWVKRNGSWPDLVCKTPKSIRSVKRDGGFKVRAFTEEQEALVVKSWNSMKKNAGELGLKFFLRIFEIAPSAKKLFKFLRDSDIPLEQNPKLKPHAMTVFVMTCESAVQLRKAGKVTVRESNLKDLGATHFKYGVVDEHFEVTKFALLETIKEAVPEMWSTEMKNAWGEAYDQLAAAIKNEMNPPP
>gnl_Utrgi_v4.1_Scf00012.g1874.t1
MPDPIVFSEDDEALVLKSWNIMKKDAGHWGLKFFLKIFEIAPSAQNMFSFLRDSTVPLEENSKLKVHAKSVFVMSCEAAVQLRKTGEVVIRESTLKRLGAVHQKYGVVQEHFDVTRYALVETIKEAVGPEIWSPQMKQAWATAFDHLVAAIKSEMRPTADP
>gnl_Vitvi_Genoscope.12X_GSVIVT01031900001
MDVSSVVNKNPSFKIISFSHYPTMSLISDQSPASDATICFTEEQEALVVKSWNSMKKNSGELGLKFFLKIFEIAPSAQKLFSFLKDSKVPLEKNPKLKSHAMAVFVMTCESAVQLRKAGKVTVRDSTLKKLGSVHYKSGVLDEHYEVTKFALLETIKEAVPEMWSPEMKNAWAQAYDQLVVAIKSEMKPSS
>gnl_Vitvi_Genoscope.12X_GSVIVT01031901001
MLNTKTPATTATMLISNATQDAKNISKICATHGSGSTSLYRQSLELSWVRRDGSVQGLFCRTPRLITSVEKCRRLEVRAFTEEQEALVVKSWSSMKKNAGELSLKFFLRIFEIAPSAKKLFSFLRDSDVPPEQNPKLKPHALSVFVMTCESAIQLRKAGRVTVRESNLIDLGATHFKYGVVDEHFEVTKYALLETIKEAVPDMWSPEMKSAWAEAYDQLVAAIKKEMKPPQTS
>FraveV4A2_2g07770.t1
MEGKGFTEEQEALVVKSWAAMKKNSAELGLQFFLKVFEIAPSAQKLFSFLKDSDIPLEKNPKLKTHAMSVFVMTCESAVQLRKAGKVTVRDSTLKRLGGVHFKSGVVDEHYEVVKFALLEIIKEAVPEMWSPEMKSAWGEAYDQLVAAIKLEMKPSA
>Maldo_HF_22510
MEGKVFTEEQETLVVKSWGVMKKNAAELGLKFFLKIFEIAPSAQKLFSFLRDSDIPLEKNPKLKPHAMSVFVMTCESAVQLRKAGKVTVRESTLKRLGGVHFKSGVVDEHYEVTKFALLETIKEALPEMWSPEMKNAWGEAYDQLVAAIKSEMKPPLN
>Maldo_HF_22511
MGLMKQNAAELSLKFFLKIFEIAPSAQKLFSFLRDSDIPLEKNPKLKPHAMSVFVMTCESAVQLRKAGKVTVRESTLKRLGGVHFMSGVVDEHYEVTKFALLETIKEALPEMWSPEMKNAWREAYMISWLLL
>Maldo_HF_44075
MEGKVFTEEQETLVVKSWGVMKQNAAELGLKFFLKVFEIAPSAQKLFSFLKDSDIPLEKNPKLKSHAMSVFVMTCESAVQLRKAGKVTVRESTLKRLGGVHFKSGVVDEHYEVVKFALLETIKEAVPEMWSAEMKNAWEEAYDQLVAAIKSETKPST
>Malba_031289
MEGKDFTEEQETLVVKSWGVMKKNAAELGLKFFLKIFEIAPSAQKLFSFLRDSDIPLEKNPKLKPHAMSVFVMTCESAVQLRKAGKVTVRESTLKRLGGVHFKSGVVDEHYEVTKFALLETIKEALPEMWSPEMKNAWGEAYDQLVAAIKSEMKPPLN
>Malba_031290
MEGKVFTEEQETLVVKSWGVMKQNAAELSLKFFLKPKARASCHTCESAVQLRKAGKVTVRESTLKRLGGVHFKSGVVDEHYEVTKFALLETIKEALPEMWSPEMKNAWREAYDQSVTAIKSE
>Malsi_05g008910
MALQCPEELPLNLIFTGFYYIYSLPKNIDRIHGRQSFHRRTGNTGGEVMGIIEIAPSAQKLFSFLRDSDIPLEKNPKLKPHAMSVFVMTCESAVQLRKAGKVTVRESTLKRLGGVHFMSGVVDEHYEVTKFALLETIKEALPEMWSPEMKNAWREAYDQLHGRQSFHRRTGNTGGEVMGIFEIAPSAQKLFSFLRDSDIPLEKNPKLKPHAMSVFVMTCESAVQLRKAGKVTVRESTLKRLGGVHFKSGVVDEHYEVTKFALLETIKEALPEMWSPEMKNAWGEAYDQLVAAIKSEMKPPLN
>Malsi_10g008770
MEGKVFTEEQETLVVKSWGVMKQNAAELGLKFFLKIFEIAPSAQKLFSFLKDSDIPLEKNPKLKSHAMSVFVMTCESAVQLRKAGKVTVRESTLKRLGGVHFKSGVVDEHYEVVKFALLETIKEAVPEMWSAEMKNAWEEAYDQLVAAIKSETKPST
>Malsy_05g000110
MGLMKQNAAELSLKFFLKIFEIAPSAQKLFSFLRDSDIPLEKNPKLKPHAMSVFVMTCESAVQLRKAGKVTVRESTLKRLGGVHFMSGVVDEHYEVTKFALLETIKEALPEMWSPEMKNAWREAYMISKVFTEEQETLVVKSWGVMKKNAAELGLKFFLKIFEIAPSAQKLFSFLRDSDIPLEKNPKLKPHAMSVFVMTCESAVQLRKAGKVTVRESTLKRLGGVHFKSGVVDEHYEVTKFALLETIKEALPEMWSPEMKNAWGEAYDQLVAAIKSEMKPPLN
>Malsy_05g007900
MEGKVFTEEQETLVVKSWGVMKKNAAELGLKFFLKIFEIAPSAQKLFSFLRDSDIPLEKNPKLKPHAMSVFVMTCESAVQLRKAGKVTVRESTLKRLGGVHFKSGVVDEHYEVTKFALLETIKEALPEMWSPEMKNAWGEAYDQLVAAIKSEMKPPLN
>Malsy_05g007910
MALQCPEELPLNLIFTGFYYIYSLPKNIDRIVHIHGRPSFHRRTGNTGGEVMGLMKQNAAELSLKFFLKIFEIAPSAQKLFSFLRDSDIPLEKNPKLKPHAMSVFVMTCESAVQLRKAGKVTVRESTLKRLGGVHFMSGVVDEHYEVTKFALLETIKEALPEM
>Malsy_10g008200
MEGKVFTEEQETLVVKSWGVMKQNAAELGLKFFLKIFEIAPSAQKLFSFLKDSDDIPLEKNPKLKSHAMSVFVMTCESAVQLRKAGKVTVRESTLKRLGGVHFKSGVVDEHYEVVKFALLETIKEAVPEMWSAEMKNAWEEAYDQLVAAIKSEMKPST
>Maldo_GDDH_00G1018700
MEGKVFTEEQETLVVKSWGVMKKNAAELGLKFFLKIFEIAPSAQKLFSFLRDSDIPLEKNPKLKPHAMSVFVMTCESAVQLRKAGKVTVRESTLKRLGGVHFKSGVVDEHYEVTKFALLETIKEALPEMWSPEMKNAWGEAYDQLVAAIKSEMKPPLN
>Maldo_GDDH_00G1018800
FHRRTGNTGGEVMGLMKQNAAELSLKFFLKIFEIAPSAQKLFSFLRDSDIPLEKNPKLKPHAMSVFVMTCESAVQLRKAGKVTVRESTLKRLGGVHFMSGVVDEHYEVTKFALLETIKEALPEMWSPEMKNAWREAYMISWLLL
>Maldo_GDDH_10G1083900
MEGKVFTEEQETLVVKSWGVMKQNAAELGLKFFLKVFEIAPSAQKLFSFLKDSDIPLEKNPKLKSHAMSVFVMTYESAVQLRKAGKVTVRESTLKRLGGVHFKSGVVDEHYEVVKFALLETIKEAVPEMWSAEMKNAWEEAYDQLVAAIKSEMKPST
>Maldo_Gala_05g007630
MEGKVFTEEQETLVVKSWGVMKKNAAELGLKFFLKIFEIAPSAQKLFSFLRDSDIPLEKNPKLKPHAMSVFVMTCESAVQLRKAGKVTVRESTLKRLGGVHFKSGVVDEHYEVTKFALLETIKEALPEMWSPEMKNAWGEAYDQLVAAIKSEMKPPLN
>Maldo_Gala_05g007640
MGLMKQNAAELSLKFFLKIIEIAPSAQKLFSFLRDSDIPLEKNPKLKPHAMSVFVMTCESAVQLRKAGKVTVRESTLKRLGGVHFMSGVVDEHYEVTKFALLETIKEALPEMWSPEMKNAWREAYDQLVTAIKSE
>Maldo_Gala_10g008450
MEGKVFTEEQETLVVKSWGVMKQNAAELGLKFFLKVFEIAPSAQKLFSFLKDSDIPLEKNPKLSYLSFLSSALDFIHDVTRRVFEIAPSAQKLFSFLKDSDIPLEKNPKLKSHAMSVFVMTYESAVQLRKAGKVTVRESTLKRLGGVHFKSGVVDEHYEVVKFALLETIKEAVPEMWSAEMKNAWEEAYDQLVAAIKSEMKPST
>Pyrco_DAP_Chr10v0.1_24022.1
MEGKVFTEEQETLVVKSWGVMKQNAAELGLKFFLKIFEIAPSAQKLFSFLKDSDIPLEKNPKLKSHAMSVFVMTCESAVQLRKAGKVTVRESTLKRLGGVHFKSGVVDEHYEVVKFALLETIKEAVPEMWSAERKNAWEEAYDQLVAAIKSEMKPSPYDQCHNSSSLSFVI
>Pyrco_DAP_Chr5v0.1_11009.1
MEGKVFTEEQETLVVKSWGVMKQNAADLGLKFFLKIFEIAPSAQKLFSFLRDSNIPLEKNPKLKPHAMSVFVMTCESAVQLRKAGKVTVRESTLKRLGGVHFKSGVVDEHYEVTKFALLETIKEAVPEMWSPEMKNAWGEAYDQLVTAIKSEMKPPLN
>Pyrco_DAP_Chr5v0.1_11010.1
MEGKVFTEEQETLVVKSWGVMKQNAADLGLKFFLKIFEIAPSAQKLFSFLRDSNIPLEKNPKLKPHAMSVFVMTCESAVQLRKAGKVTVRESTLKRLGGVHFKSGVVDEHYEVTKFALLETIKEAVPEMWSPEMKNAWGEAYDQLVTAIKSEMKPPLN
>Pyrco_BP1_002967.1
MEGKVFTEEQETLVVKSWGVMKQNAADLGLKFFLKIFEIAPSAQKLFSFLRDSNIPLEKNPKLKPHAMSVFVMTCESAVQLRKAGKVTVRESTLKRLGGVHFKSGVVDEHYEVTKFALLETIKEAVPEMWSPEMKNAWGEAYDQLVTAIKSEMKPPLN
>Pyrco_BP1_013336.1
MEGKVFTEEQETLVVKSWGVMKQNAAELGLKFFLKIFEIAPSAQKLFSFLKDSDIPLEKNPKLKSHAMSVFVMTCESAVQLRKAGKVTVRESTLKRLGGVHFKSGVVDEHYEVVKFALLETIKEAVPEMWSAERKNAWEEAYDQLVAAIKSEMKPST
>Pyrco_BP1_020620.1
MEGKVFREKQETLVVKSWGAMKKNAAELGLKFLKIFEIAPSAQKLFSFLRDSDIPLEKNPKLKPHAILVTVQLRKAGKVTVRESTLKRLGGVHFKSGVVDEHYEVTKFALLETIKEAIPEMWSPEMKNPWGEAYDQLVAAIKSEMKRPLN
>Pyrco_BP_DH_05g06280
MEGKVFTEEQETLVVKSWGVMKQNAADLSLKFFLKIFEIAPSAQKLFSFLRDSNIPLEKNPKLKPHAMSVFVMQQFNSGKAGKVTVRESTLKRLGGVHFKSGVVDEHYEVTKFALLETIKEAVPEMWSPEMKNAWGEAYDQLVTAIKSEMKPPLN
>Pyrco_BP_DH_10g06600
MEGKVFTEEQETLVVKSWGVMKQNAAELGLKFFLKIFEIAPSAQKLFSFLKDSDIPLEKNPKLKSHAMSVFVMTCESAVQLRKAGKVTVRESTLKRLGGVHFKSGVVDEHYEVVKFALLETIKEAVPEMWSAERKNAWEEAYDQLVAAIKSEMKPST
>Pruav_sc0000544.1_g100.1.mk
MEGKVFTEEQETLVAKSWGVMKKNSAELGLKFFLKIFEIAPSAQKLFSFLKDSDIPLEKNPKLKPHAISVFVMVTKFALLETIKEAVPEMWSPEMKNAWGEAYDQLVAAIKAEMKPSP
>Pyrusco5g007460.1
MEGKVFTEEQETLVVKSWGVMKQNAADLGLKFFLKIFEIAPSAQKLFSFLRDSNIPLEKNPKLKPHAMAVFVMTCESAVQLRKAGKVTVRESTLKRLGGVHFKSGVVDEHYEVTKFALLETIKEAVPEMWSPEMKNAWGEAYDQLVTAIKSEMKPPLN
>Pyrbe_041433
MEGKVFTEEQETLVVKSWGEMKQNAADLGLKFFLKIFEIAPSAQKLFSFLRDSNIPLENNPKLKPHAMSVFVMTCESAVQLRKAGKVTVRESTLKRLGGVHFKSGVVDEHYEVTKFALLETIRRPYRKCGHRR
>Pyrbe_041434
MEGKVFTEEQETLVVKSWGVMKQNAADLGLKFFLKIFEIAPSAQKLFSFLRDSNIPLEKNPKLKPHAMAVFVMTCESAVQLRKAGKVTVRESTLKRLGGVHFKSGVVDEHYEVTKFALLETIKEAVPEMWSPEMKNAWGEAYDQLVTAIKSEMKPPLN
>Pyrbe_041435
MQLCQKSRIRTTTCRSGSEDASFRNRRGACSEIEEASFRNRRGVTISKSRSCGIKTAVDKVKEAISRHLESIWTLFPGCLPSFAELSSNPLQYELERLNKETDKRRKLRPSGGDQRKPAAKFKNSTKENQRWEQRSSRFARGLAKTRIFEIAPSAQKLFSFLRDSDNPLEKNPKLNPHAMSVFVMVNIIKLLVLVTVQLRKAGKVTVRESTLKRLGGVHFMSGVVDEHYEVTKFALLETIKEAIPEMWSREMKNAWGEAYDQLVAAIKSEMKRPLN
>Pyrpy_N_00g0576.1
MEGKVFTEEQETLVVKSWGVMKQNASELGLKFFLKIFEIAPSAQKLFSFLKDSDIPLEKNPKLKSHAMSVFVMTCESAVQLRKAGKVTVRESTLKRLGGVHFKSGVVDEHYEVVKFALLETIKEAVPEMWSAEGKNAWEEAYDQLVAAIKSEMKPST
>Pyrpy_N_05g0570.1
MEGKVFTEEQETLVVKSWGVMKQNAADLGLKFFLKIFEIAPSAQKLFSFLRDSNIPLEKNPKLKPHAMAVFVMTCESAVQLRKAGKVTVRESTLKRLGGVHFKSGVVDEHYEVTKFALLETIKEAVPEMWSPEMKNAWGEAYDQLAVPEMWSPEMKNAWGEAYDQLVTAIKSEMKPPLY
>Pyrpy_N_05g0571.1
MMSEERIFEITPSAQKLFSFLRDSNIPLEKNPKLKPHAILVTVQLRKAGKVTVRESTLKRLGGVHFMSGVVDEHYEVTKFALLETIKKAIPEMWSPEMKNAWGEAYDRLVVAIKSEMKRPLN
>Rosch_v2.0_Chr6g0262171
MEGKGFTEEQEALVVKSWAVMKKNSAELGLQFFLKIFEIAPSAQKLFSFLKDSDIPLEKNPKLKPHAMSVFVMTCESAVQLRKAGKVTVRESTLKRLGGVHFKAGVVDEHYEVTKFALLETIKEAVPEMWSPEMKSAWGEAYDQLVAAIKSEMKPSA
>Rubch_LG02.3920
MEGKGFTEEQETLVVKSWAVMKKNSAELALKFFLKIFEIAPSAQKLFSFLKDSDIPLEKNPKLKPHAMSVFVMTCESAVQLRKAGKVTVRESTLKKLGSVHFKSGVVDEHYEVTKFALLETIKEAVPEMWSPEMKSAWGEAYDQLVAAIKLEMKPSA
>Ruboc_02_G26027
MEGKGFTEEQETLVVKSWAVMKKNSAELGLKFFLKIFEIAPSAQKLFSFLKDSDIPLEKNPKLKSHAMSVFVMTCESAVQLRKAGKVTVRESTLKKLGSVHFKSGVVDEHYEVTKFALLETIKETVPEMWSPEMKSAWGEAYDQLVAAIKLEMKPSA
