# Supplementary material for: Transcriptomics of long‐term, low oxygen storage coupled with ethylene signaling interference suggests neofunctionalization of hypoxia response pathways in apple ( Malus domestica )
Source: Plant Direct. 2024 Dec 20;8(12):e70025. doi: 10.1002/pld3.70025 (PMC11660084; doi:10.1002/pld3.70025)
Supplement: Supplementary file 2 — Data S2: Homologs of all 606 hypoxia response genes identified in this study across 42 representative species of land plants). [file PLD3-8-e70025-s004.gz › 01-integratedGeneFamilies_dir/6564.fna]

>gnl_Ambtr_v1.0_evm_27.model.AmTr_v1.0_scaffold00117.15
ATGGCATCACCAGTGTGCCCATCCTGTCCATTGGTGCCGAGAGCGGGCAGGAGAGCCATTAAACAAAATAGAATTAAGGTTCAATCCTGCTGGCCCAATCATCCTGTCCCATGGACTGGATTCTCACAAAGGGCTCATAAGTACAATAATCAACTAGAGCCTGTGAATTTCTATCCTAATTCAGTTGAGACTACAGAGATCATAACTTCTTCAAAGCTTAACAAAGCATGCTTTGGGAGGAATTATGAGGTAGACAAAGGGAAACAGAGATTCATGTACAAGTTATTCTGCGATGGAACAAAGTGGTTGAGACACACAGAGGTTACTATAGCAGCTGGTTTTGTGGCATTTGTGCTCTTATGCGCTCCATCTGCTGATGCTGTTGATGCTCTCAAGACATGTGCTTGTCTCCTGAAAGAATGCAGGTTTGAGTTGGCAAAGTGTATCGCAAACCCAAATTGTGCAGCCAATGTTGCATGTCTCCAGACCTGTAACAATCGACCCGATGAGACAGAATGCCAGATTAAATGTGGGGATCTGTTTGAGAACAGTATTGTGGACGAATTCAATGAGTGTGCAGTCTCTCGAAAGAAATGTGTTCCTCAGAAGTCTGATGTTGGGGATTTTCCTGTCCCTGATCCTACAGCTCTTGTTCAGAGATTTAGTATGGCTGATTTTAGTGGGAAGTGGTATATCAGCAGTGGTTTGAACCCGTCATTTGATACTTTTGATTGTCAATTGCATGAATTTCACCTTGAATCAAACAAACTCGTTGGGAACTTGTCGTGGCGCATACGAACCCCAGATACTGGATTTATCACTCGTTCTGCTGTGCAAAGATTTGTGCAGGATCCCGTGCAGCCTGGAGTGCTTTACAACCATGACAATGAGTATCTTCATTACCAAGATGATTGGTATATCCTGTCCTCCAAGACAGAAAATGCACATGATGACTACATATTTGTCTATTATCGAGGCAGGAACGATGCATGGGATGGTTATGGAGGTGCTGTTGTCTATACCAGGAGCCCAGTCCTACCCGAGAGCATTGTTCCTGAGCTAGAAAAGGCATCAAGGAGGGTAGGCATCGACTTTAACCAGTTCAAAAGAACGGACAACACTTGTGGACCCGAACTACCTCTTGTGGAAAGGATAGAGAAAACAGTGGAGGAAGGAGAGAGAACCATCATAAGAGAGGTGGAAGAGATTGAAGGTGAAGTCAACCAAGTGGGGAAGACTGAGATGACATTGTTTCAGAGGCTGGTAGAGGGATTTAAGGAACTGAAACAGGATGAGGAGAACTTGTTGAGAGAGTTGAATGAGGAGGAGATGGAAGTTCTTGATCAACTCAAGATGGAAGCAAATGAAGTAGAGAAACTTTTTGGGAGAGCACTGCCACTGAGAAAGCTTAGG
>gnl_Aquco_v3.1_Aqcoe2G401800.1
ATGGTGTCCATTGCAAATCCATCCTGTTTCCCTCGATGTGAAAGTATTGTTACGCGTATCGAATCAATGCCTGCAAACAATGAAAGGTTCCTTGGATGTAGGACCTGGAGTCACCATGGAGTTATTAAAGTGAAGTTGCCGTCTGCTAGCAGAGATTCTAGAACAATCCAGGTGACAAAAACTCACATAAATTGTTCTCCATTGGAGTCTGTAGTTTCGGCTGTCTCGTGCGGGAAAGTGGACACTGCTTCAGTTAGTTCTGTTGATACTTCTACAAGCTCTCCTGAGGCAGAGCAAAAATTGGGATCCGTAAAGGTTTGGCAATTGAATGTTGGCAAGCATTGGAGACAAATGCAGGTCATGGCAGTGTCTGGTGTACTGGCCTGCACATTTCTAGTTATGCCACCTGCTTATGCTGTTGACACTCTGAAGACGTGTAGTTGTTTGTTAAAGGAGTGCAGGGTGGAACTGGCTAAGTGTATTGCAAACCCATCTTGTGCAGCCAATGTTGCATGTCTGCAAACATGTAATAATCGTCCCGATGAGACTGACTGCCAGATTAATTGTGGAAACCTATTTGAGAACAGTGTAGTAGATGAATTCAATGAATGTGCGGTCTCGCGCAAGAAATGTGTTCCTCGTAAGTCTGATGTGGGTGAGTTTCCTGCACCAGAACCTGCTGCGCTTGTCAAGAGCTTCAACCTTGAAGATTTCACTGGGAAGTGGTATATAAGCAGTGGGTTGAATCCTCTTTTTGATACATTTGATTGCCAACTGCATGAGTTCCATACGGAGTCCAACAAGCTCGTTGGAAATATAACATGGCGCATAAAAACTTTAGATGGTGGTTTTTTCACACGATCAGGTGTGCAAAAGTTTGTGCAAGATCCTGCACAGCCTGGGATCCTTTACAATCATGACAATGAATATCTTCACTACGAAGATGATTGGTACATTCTGTCATCCAAGATAGAGAATAAACCAGATGATTACATATTTGTATACTATCGGGGCAGGAATGATGCATGGGATGGATATGGTGGTTCTGTCGTGTACACAAGAAGCAAGGTGTTACCTGATAGCATAGTCCCTGAATTAGAAAGAGCAGCAAAGAGTGTAGGACGTGATTTTAACACTTTCATTAGAACGGATAACACTTGTGGACCTGAACCTCCACTCATACAAAGACTGGAGAAAACAGTGGAAGAAGGAGAAAGGACAATCATAAGAGAAGTGGAAGAATTAGAAGAGGAGGTTGAAAAGGTGGAGAAGACTGAAGAAACTTTGCTCCAAAGGCTAGCAGATGGATTCAAGGAGCTTGTACAGGATGAACAGTACTTTGTGAAAGAGCTGAGCAGAGAAGAGATGGAGATTTTGAATGAGCTGAAACTGGAGGCAACCGAGGTTGAGAAACTATTTGGACGGGCACTGCCTCTGAGGAAGATCAGG
>gnl_Arath_TAIR10_AT1G08550.1
ATGGCAGTAGCTACACATTGTTTCACTTCACCTTGTCATGACCGTATTCGATTTTTCTCAAGTGATGATGGTATTGGTAGGCTTGGCATTACAAGAAAGAGGATCAATGGCACTTTCTTGCTCAAGATTTTACCTCCAATCCAAAGTGCTGATCTCAGAACAACTGGTGGGAGATCCTCACGTCCTTTATCTGCATTCAGGTCAGGATTCTCTAAGGGGATATTTGACATTGTGCCATTACCATCAAAGAATGAGCTGAAAGAGCTGACCGCTCCGCTGTTGCTAAAACTCGTGGGTGTTTTAGCTTGCGCGTTCCTTATTGTTCCATCTGCAGATGCAGTTGATGCACTTAAAACTTGTGCATGCTTATTGAAGGGATGCAGGATAGAACTCGCAAAGTGCATTGCCAACCCTGCCTGTGCAGCCAATGTCGCGTGCCTTCAGACCTGCAATAACCGTCCAGATGAAACCGAGTGCCAGATTAAATGTGGGGATCTGTTTGAGAACAGTGTTGTTGATGAGTTCAACGAGTGTGCTGTGTCGAGAAAAAAGTGTGTTCCTAGAAAATCTGATCTCGGAGAATTTCCTGCCCCAGACCCTTCTGTTCTTGTACAGAACTTCAACATCTCGGACTTTAACGGGAAGTGGTACATTACAAGTGGCTTGAATCCAACCTTTGATGCCTTCGACTGCCAGCTGCATGAGTTCCACACAGAAGGTGACAACAAGCTTGTTGGAAACATCTCTTGGAGAATAAAGACCCTAGACAGTGGATTCTTTACTAGGTCAGCCGTACAAAAATTCGTGCAAGATCCTAACCAACCTGGTGTTCTCTACAATCATGACAACGAGTACCTTCACTATCAAGATGACTGGTATATCCTGTCATCAAAGATAGAGAATAAACCTGAAGACTATATATTTGTATACTACCGTGGGCGAAACGATGCTTGGGATGGATATGGTGGTGCAGTTGTATACACGAGAAGTTCTGTATTACCCAATAGCATTATACCAGAACTCGAAAAAGCAGCAAAAAGCATAGGCAGAGACTTCAGCACATTCATTAGAACGGATAACACATGTGGTCCTGAACCTGCGCTCGTGGAGAGAATTGAGAAGACAGTGGAAGAAGGTGAAAGGATAATCGTAAAAGAGGTTGAAGAGATAGAAGAAGAGGTAGAGAAGGAAGTGGAGAAGGTCGGTAGGACTGAGATGACCTTGTTCCAGAGATTGGCTGAAGGATTTAATGAACTGAAGCAAGACGAGGAGAATTTCGTGAGAGAGTTAAGTAAAGAAGAGATGGAGTTTTTGGATGAGATCAAAATGGAAGCAAGTGAGGTTGAAAAATTGTTTGGGAAAGCTTTGCCAATCAGGAAGGTCAGG
>gnl_Betvu_v1.2_Bv4_076960_rneg.t1
ATGGCATTGGTTGCACGATCTATATGCTTATCCTACGACGAAAATGCTGGGATTTGCAACAACATTTCATACCAGAATTTCAAGAAATGGGTTCAATTGAGGAATCCCCTTCTACTCCAAGATGATGTCAGAATGAGAATAAGGTTCAATGAGAGAAAGTTACCATATACTAAGTTTATTGGAGCATTTGAGAAATCTCGTCGTTCTAAATCAGGTCTTATTTCATGTGGATGGGAGGTGAATTCCTCCAAGATTATCTCCAATGCCATCATACCTAAGAAGTGGAACCTGTTAAAAATGAAGCTTGTGGAAGTAACGGCTGCAGTGGCGTGCACATTTTTGGTCATGTCTTCAGCACAAGCTGTTGATCCACTCAAAACTTGTACCTGCTTATTGAAGGAATGCAGAATTGAACTCGCCAAGTGCATTGCCAATCCATCATGTGCAGCTAATGTTGCTTGCCTGCAGACCTGCAATAATAAGCCTGATGAAACAGAGTGCCAAATTAAATGTGGGGACTTGTTCGCGAACAAAGTTGTTGATGAGTTCAACGAGTGCGCAGTCTCTCGAAAGAAATGTGTGCCTCAAAAGTCTGATGTTGGAGAATTTCCTGTTCCTGATGTTGGCGTGCTTGTTAAGAGGTTTGACATTAACGATTTCAGTGGGAAGTGGTTTATAAGTAGCGGTCTGAACCCCACATTTGACACCTTTGATTGCCAATTACATGAGTTCCACGTGGAAGATGGAAAGCTTATTGGAAACTTGTCTTGGCGAATAAAAACACCGGATGGTGGATTTTTCACCCGTTCTGCTGTGCAGAGATTTGTGCAAGATCCCTCCCAACCTGGGATTCTTTATAATCATGACAATGAATATCTTCACTATGAAGATGACTGGTACATCCTATCTTCCAAGATAGAAAATCAACCAGATGACTACATTTTTGTATATTACAAAGGCAGAAATGATGCATGGGACGGCTATGGTGGCTCTGTCATATACACAAGAAGTGCAACTTTACCTGAAACTATTGTGCCTGAACTTGAGAGAGCAGCTCAAAGTGTAGGACGAGACTTTAAAACATTCATCAGGACGGACAATACCTGTGGGCCTGAGCCTCCACTTGTTGAGAGGCTGGAGAAGAAGGTAGAGGAAGGAGAAAGAACTATCATAAGGGAAGTAGAGGAGCTAGAAGAAGAGGTTGAGAAGGTTGGAAAGACAGAGATGACATTGTTTCAGAGGCTAACAGAAGGTTTTAAAGAGCTCCAAAAAGACGAGGAAAACTTTATCCGAGAATTAAGCAAGGAAGAGATGGAATTACTGGATGATTTAAAAATGGAGGCAACCGAGGTGGAGAAACTCTTTGGGCGAGCATTGCCCATAAGAAAAATTCGG
>gnl_Carpa_v0.4_evm.model.supercontig_51.78
ATGGCATTGACGACATGTTCTATTTGTATGTGGCATGAAGAAAGGGTTGGAGGTTCATGTATAAGGTCTAGACCTATAAATTATGGAAGATGCAGTGAGAGGGTAACTCAATTTCATGGGATAGGATTTTGGCATGGTACCACAAATTCAAAGTTCTCTCGATTGATAAAATCTTATAGAAGTCACTATGGATTGGAGTTAAGATGTTTGAATCGACTGCCAGACAGGATAAAGAAGTCCTCTTCTAAGCATGGCACGAATGCAAGAAGAACTGAGGAAAAAGGTGAATTCGAACATTTGGCATTAACTGTGTCAACTGTACTGAAAAGATGGAGTCAGTCACAGTCCGCGAAACTTGCTGGTGTTTTGGCTTGTGTGTTTGTCATGATTCCATCAGCTGCGGCTGTTGATGCTCTCAAAACCTGTGCCTGCTTATTAAAGGAATGCAGGGTAGAGCTTGCTAAGTGCATTGCTAATCCATCATGTGCGGCAAATGTTGCTTGCCTCCAAACATGTAATAATCGGCCTGATGAGACAGAATGCCAGATTAAATGTGGGGACCTCTTTGAGAACTATGTTGTTGATCAATTCAATGAATGTGCAGTCTCAAGAAAAAAATGTGTACCTCAGAAATCTGATGCCGGGGATTTTCCTGTACCTGATCCTGCTGTTCTTGTTAAGAGTTTTAACATTGCAGATTTCAGCGGGAAGTGGTTTATAACCAGCGGCTTGAACCCCACCTTTGATACTTTTGACTGCCAGTTGCATGAATTTCATATAGAATCCAACAAACTCATGGGAAATTTGTCTTGGAGAATAAGAATGCCAGACAGTGGATTTTTCACTCGATCAACTATGCAGAAATTTGTGCAAGACCCAAACCAACCTGGGATTCTCTACAATCATGATAATGAGTATCTTCACTATCAAGATGATTGGTATATTCTATCATCCAAAGTAGAGAACAAAGACGATGATTACATATTTGTATACTATCGGGGCAGGAATGATGCATGGGACGGTTATGGTGGTGCAGTTGTATATACAAGAAGTAGGGTTTTGCCAGAAAGCATTGTACCTGAACTTGAAAGAGCAGCCAAAAGTGTTGGGCGAGACTTTAACAAGTTCATCCGAACTGATAACACTTGTGGACCAGAACCTCCTCTTGTAGAAAGACTGGAGAAGACGGTAGAAGAAGGAGAGAAGACCATAATAAGGGAAGTTGAACAAATTGAAGAAGAGGTAGAGAAGGTAGGGGAAACTGAGATGACCTTGTTCCAGAGGTTAGCAGAAGGATTTAAAGAGTTTCAACGAGATGAAGAATATTTCTTAAGGGAGCTAAGTAAAGAAGAGAAAGATTTATTGAGTGAACTAAAAATGGAGGCAAACGAGGTGGAAAAGCTCTTTGGACGAGCACTGCCAATTCGGAAACTGAGA
>gnl_Elagu_v2.0_p5_sc00082.V1.gene9
ATGCCCTCCCTCCCTATCCCCGATTACTCCACCTTATCTCCATCCCCTAAACCAGTAAAAGCGAAGGGCGTGGCGTGGCGTGGAGTTGGTGGTGGAGCAGCGAACGACGAACTCGAGGTCATTTCTATAGCTGGATTATTAACTTGCACGCTTTTAGCTATCCCATCGGCTGATGCAGCTGATGCGCTTAAGACATGCACTTGCTTATTGAAGGAATGCAGGGTGGAACTAGCCAAGTGCATTGCCAACCCATCCTGTGCGGCAAACATTGCATGTCTGCAGACATGCAATGATCGACCTGATGAGACTGAATGCCAGATTAAATGTGGGGACCTGTTTGAGAACAACGTTGTAGATGAATTCAATGAGTGTGCTGTCTCACGCAAGAAATGTGTTCCTAGAAAATCTGATGTTGCCGAGTTCCCTGTCCCTGATCCTTCTGCTCTGGTCAAAAGCTTTAATATCTCAGATTTTAGTGGGAAGTGGTACATAACAAGTGGCTTGAATCCTACTTTCGACACATTTGATTGCCAAATACATGAGTTCCATGTGGAATCTGACAAACTTATGGGAAATTTATCATGGCGCATACGGACTCCAGATGGTGGTTTTTTCACTCGATCCACTGTTCAGAGATTTGTCCAAGACCCTTCACAACCTGGAATTCTCTACAATCATGACAATGAGTACCTCCATTATCAAGATGACTGGTACATCCTGTCATCCAAGGTAGAGAATAAAGCAGATGATTACATATTTGTGTATTATCAAGGTAGAAATGATGCATGGGATGGATATGGCGGTGCAGTTGTGTATACTAGAAGTGCAGTATTACCTGAGACTATAATACCTGAACTAGATAAAGCGGCAAAAAGTGTTGGACGAAACTTCAGTAAATTCATCCGGACAGACAACACATGTGGTCCTGAACCACCCCTTGTAGAGAGATTAGAGAAGACGGTGGAAGAAGGTGAGAAGACCATCATAAGAGAAGTTGAGCAGATAGAAGGAGAGGTTGAGGAGATAGGTAAGGTAGAAGTGACTTTGTTTCAGAGGCTTGCAGATGGTATCATGGAATTGAAGAGGGACACAGAGAACTTCATAAGAGGTTTGGGGAAGGAAGAGACGGAGATTTTGAATGGCCTGCAGATGGAAGCAAGGGAGAGCGGTGCTTTGTCGATCGGCGAGAAGGCAGTGACCGTTTGTGGACAACCAAGGCTTGAAATCAGTGAGAAGCAAAAGAATTGGACAGCAGCCAGCAAGGGCAAATTGAAGAAAGTAATTGCTAAGCAAAGTCAGCAAGCAGTGGTAAAGAAGGAAAAAGAAAAGGTACTTGATAGAAGACTTAGGGAGCTAATTCGGATTGATGAGAAATATTCTGGGGATGAAGAGTATGCCCCATTCAATGATAGTGAAGATGAAAAGACTGATAACAACTATTATACAAATGTTGAGGTTTTAACAGATGATGAGGAGTTGATAGCTATGAGGGAAAGAGTGAGGAAAGAAAGAAATAAAACTAAGAAGAAGGAGGATCATGTACAGAGGGAGCATCCACCATGTGTGGATGAGGGTATAGGAGCAAGCATTTCTGCTCCTTTAGATGAACTTGAAGAGCAGACTGGATTGGTTCAATCAATCAGTGATTTGTTACCATGTGCTGAGCATAGAAATTGTGCAAGGCATGTATATGGAAACTGGAGGAAGAAGCATAGAGATGGAGTTCTAAAGTCCACCTTCTTCAAAGCTACCAAGTATACTACAAAGGCAGACTTTATGGATGTACTAGATGAGATGAAAGCTTTATTTGAGGAAGCATGGAAAGACTTCACGGATGTAAATCCAAGAAAGTGGGATGAAGAAGAGCTTGGTCTCCAGCATTTATTCTACCTAGCCTCCTATGTGAATCAACATATCTCCCTTGATCTCCATGTTGTTAATGAAGTGGATCCACTGGAGGTGTTGGGGGTAGATCCTCATCACTTATCCAGC
>gnl_Eucgr_v2.0_Eucgr.B02180.1
ATGGCGTCCATGGCTGCGGGTTCCATCTGTCTGTTCCGTGACGAGAGCATTGGCGCCGCATCAATTGCGGTCACCATTTTGGCCAATAGAAGTTCTCATATGGCGAAGTTGCTGTGTTATCGCGGTAAAGCTCGAGCCACGATGTGGATGGGCATAAAGACGACGAGGCGATTGGCAATGAAATGCTCTCTAGAGAGCCATTGTCGCTCCGAATCAAGTTGTTCTGGTTTTCCATTGCCAAGGAAAGAGGAAGTTACTTCGTCGCGTGGAAGTCGTTCAGGAGTGCCTAAGGTAACTGAGAGTGCACGGGAGATATTTCATCTAGTGAGAGAATGGAGTCAGCGACGTGTCATCCAACTAGCTGCTTTAGCTGCCTGCACATTCTTGATAATTCCCTCTGCTGATGCAGTTGATGCCCTCAAAACCTGCGCTTGCTTGCTAAAAGAGTGCAGGATAGAATTGGCCAAGTGCGTTGCAAATCCATCATGTGCTGCGAATGTTGCTTGTCTCCAGACGTGCAACAATCGGCCTGACGAGACTGAATGCCAGATCAAGTGTGGGGATCTTTTTGAAAATAGTGTTGTGGATGAATTCAATGAATGTGCAGTTTCGAGGAAGAAGTGTGTACCTAGGAAATCTGATGTTGGAGAATTTCCTGTTCCTGATCCTGCAGTTCTTGTTAAGAGCTTCAACATGGCAGATTTCACTGGGAAGTGGTTCATTTCTAGTGGCTTAAATCCCACCTTTGACACTTTCGATTGCCAATTGCATGAATTTCATACGGAATCAAACAAGCTCATGGGCAATCTGACGTGGAGGATACGTACTCCAGATAGTGGGTTTTTCACCCGAACAGCTGTACAGAGATTTGTACAGGACCCTGAACAGCCCGGGATATTATACAATCATGATAATGAATATCTCCATTATCAAGATGACTGGTATATATTGTCATCCAAGACAGAAAACAAGCCAGATGATTATGTATTCGTATACTATCGGGGCAGGAATGATGCATGGGATGGGTACGGAGGAGCGGTTGTATACACGAGAAGCGCAGTTTTGCCAGATAGTATCGTACCAGAACTCGAAAGAGCTGCGAAGAGTGTAGGAAGAGACTTTAAAGACTTCATCCGAACCGATAATACTTGTGGCCCCGAGCCGCCTCTTGTGGAGAGAATAGAGAAGACAGTGGAGGAAGGTGAGAAGACTATTGTGAGGGAGGTCGAGCAGATTGAAGATGAGGTACAAAAAGTGGGAAAGACCGAGATGACTTTGTTCCAGAGGTTGACTGAAGGGTTTAGAGAGCTCAGACAAGATGAGGAGAACTTCTTGAGACGCCTTAGTCAAGAGGAAATGGAGGTATTGAATGAGCTGAAGATGGAAGCGACTGAAGTTGAGAAGCTCTTTGGACGAGCATTGCCGATTCGGAAGCTAAGG
>gnl_Manes_v6.1_Manes.09G144600.1
ATGGCTATATCTGCAAATTCAGTCTGTTTATCTCATGAAGAAAGTATTTGTAGTTCATACTTTCGACCAGGAATTGCAAGTTATGAAAGAATTCATGGGAGGAGGGGACTTAATTATCAAAGCATAGTTGTGTTGAACTTTTGGCCTAATAGCAGAAAGTCAAGATATGTTCAGTTGATGAGAACTCATAAGAATTATCATGGGATCAAGCTAAGATGCTCACATGGATTCTCGGGATGGACAAAGAAATTTTCCTCATTTTGTAGGACTGGTGCAAATGTAACTAAGGCAAAAGAAGTGCTTAACTTTCTGATGTTTAGTGTGTCAAACAACCTGAAAGAAAAGAGCCACCTGCAGTTTCTGAAAGTTGCCAGCATACTAGCATGTGTATTATTGTTCATTCCATCAGCTGATGCTGTTGATGCTCTGAAAACCTGTACTTGCTTATTGAAGGAGTGCAGGTTAGAATTAGCTAAGTGCATCGCTAACCCAGCATGTGCTGCAAATATCGCTTGCCTTCAGACTTGCAATAACCGGCCTGATGAGACTGAATGCCAGATCAAATGTGGAGACCTGTTTGAAAACACTGTAGTGGATGAATTCAATGAGTGTGCAGTCTCGAGAAAGAAGTGTGTACCTAAGAAATCTGATGTCGGGGAATTTCCTGTCCCTGATCCAGCTGTTCTTGTCAAGAGCTTTAACATTGCAGATTTTAATGGGAAGTGGTATATTACCAGGGGGTTAAATCCCACCTTTGATACTTTTGACTGCCAATTGCATGAATTCCATGTAGAATCTAACAAACTTGTGGGAAATATATCATGGAGAATACGAACTCCAGATAGTGGCTTCTTCACTCGTTCAACTGTGCAGAGGTTTGTTCAAGATCCCATGCAACCTGGAATACTCTACAATCATGACAATGAGTATCTTCACTATCAAGATGATTGGTATATTCTATCATCCAAGGTGGAAAATAAAAGCGATGATTACATCTTTGTGTACTACCGGGGTAGGAATGATGCATGGGACGGATATGGTGGTGCTGTTGTATACACAAGAAGTTCAGTTTTGCCGGAAAGCATTGCACCTGAACTGGAAAGAGCAGCTAAAAGTGTCGGACGAGATTTCAGCAAGTTTATTAGAACAGATAATACTTGTGGGCCGGAACCTCCCCTTGTTGAGAGACTGGAGAAGACAGTAGAGGAAGGAGAGAAGAGCATAATACGAGAGGTTCAAGAAATTGAAGGGGAGGTAGAAAAGGTGGGCAAGACTGAAATGACCTTGTTTCAGAGATTAGCAGAAGGATTTAAAGAACTCCAGCAAGATGAGGAAATTCTGCTGAGAAAACTAAGTAAAGAAGAGATGGAATTGTTTAATGATCTAAAAATGGAAGCGAGTGAGGTGGAAAAACTCTTTGGAGGAGCACTCCCATTAAGGAAATTAAGA
>gnl_Medtr_Mt4.0v1_Medtr7g116630.1
ATGTATATGGCAACATTGGGTGCAAATTCAAATATTATAATTAAAAATGATATAAGATTTCGCCGAACAACAACAACAAGGTTGGCAGTGTTCAAAGTATTGCCTACACGATTGCATTTCTTAAGACATGATCGTAATTCTCGTGGTTTGGTGGTATGCCAATGTCAACACCACCACCACAAAGGGAAACCAGATTCTTCTTCAAACATATCACGGATATTAGAAAATGGGGTGAATAGGATGCTTGTTGTTCTTGAAGATTGGAGAAATTCACGCATAATCCAATTAGTTGCCATACTGGTTTCTATTTTAATGATTGTTCCATCAGCTGATGCTGTTGATGCACTCAAAACTTGTGCTTGTTTGCTCAAGGAATGCAGGGTAGAATTGGCTAAGTGTCTTGCAAACCCATCATGTGCTGCCAACATTGCTTGTCTCCAAACTTGCAACAATAGACCGGATGAGACTGAATGCCAAATTAAATGTGGGGACGTATTTGAAAACAAAGTGGTTGATGAATTCAATGAGTGCGCTGTATCGAGGAAGAAATGTGTACCTAAGAAATCTGATGTGGGAGAATTTCCTGTTCCAAACCCGGATGTCCTTGTGAAGAGCTTTAATATTGCAGATTTTAGTGGCAAGTGGTTCATCACTAGTGGCTTAAATCCTACATTTGATGCCTTTGACTGCCAATTACATGAATTTCACACAGAATCAAATAAACTTGTTGGTAATATAACATGGAGGATACCAACTCCAGATGGTGGATTTCTTACAAGGTCAGCGGTGCAGAGATTTGTTCAAGATCCTTCAAATCCAGGAATCCTCTATAATCATGATAATGAGTACCTTAACTATCAAGATGACTGGTATGTCGTGTCATCTCAAATTGAGAATAAACCAGATGACTATATATTTATATACTACCGAGGTAGAAACGATGCATGGGATGGCTATGGTGGTGCCGTTGTGTACACAAGGAGTGCAGTTTTACCTGAATCTATTATTCCTGAACTTGATAGAGCGGCAAAGAGTGTAGGAAGAGACTTTAGCAAGTTCATCAGAACAGATAACACATGTGGACCAGAGCCTTCCATTGTGGAAAGGCTGGAGAAAAAGGTTGAGGAAGGAGAGAAAACCATTGTGAGGGAAGTTGAAGAGTTAGAAGAGGAGGTGGAGAAGGATTTGGAGAAGGTTGGCAAAACAGAAATGACCTTGTTACAAAGGCTGGCAGAAGGGTTTAAAGTGTTTCAAGAAGATGAGGAAAATTTCTTAAGAGGGTTATCTAAAGAAGAAATGGAGATACTGGACAGTCTCAAATTGGAAGCTGAGGAAGTAGAAGAGCTCTTTGGACGTGCCTTGCCACTAAGGAAACTAAGA
>gnl_Mimgu_v2.0_Migut.F02066.1
ATGGCTGTATTGTTATACTCGGGGTTACTTTCCAACGGTGAAAGCATTCTCTTACATTGTAAATCAAGATTCTCTCGTGGTGAAAGCCACAAATCGAGTTGTAATGGGAATCTAACAGTGCGAATGGGTTCCGATAAATGGAACTTCCGATACTTGAAATTACTTAAAACCCCTCAGTTCTCTAAAGTGTTCGGCCCGAGATTTTCAAATATCTTCTCTTCAGAGACAACTAAAACTCCTTCGAGCGATGGTCTTAACACAATTATAGCTGAGGTGAAAAAGAAATTAGATTTTCAAGAAGTGCCGAGTTTCGATTCGTGGAAGAAATGGAGCTATGTCAACGGTGCTGCGATTTTACTGGCATTAGCATTGATGTTCGTTCCTACAGCTGATGCCGTAGATGCTCTAAAAACTTGTACTTGCTTACTCAAAGAATGCAGATTGGAACTCGCCAAGTGCATTGCAAATCCATCGTGCGCGGCCAATGTCGCATGTCTTCAGACATGCAATAACAGGCCCGACGAGACCGAATGCCAGATAAAGTGTGGGGACCTATTTGCAAATAGCGTTGTGGATGAATTCAACGACTGTGCCGTGTCTCGAAAGAAATGCGTGCCGCGAAAATCCGATGTGGGAGAATTTCCAGCACCCGATCCAGCTCTTCTAGTGCCGAAATTCAACATAAATGATTTTACCGGGAAGTGGTTTATTACGAGTGGTTTAAATCCTACTTTTGACACCTTCGACTGTCAACTTCACGATTTCCACACGGAATCGAACAGACTTGTCGGGAACTTGTCTTGGAGGATAAAGACACCGGATACTGGCTTTTTCACTCGAACGGCTGTGCAGAAATTCGTGCAAGATCCGAAATACCCGGGAATATTATACAATCATGATAATCCGTTTCTTAACTACCAAGATGACTGGTATATTCTTTCATCCAAGATAGAAAACCAACCGGACGACTATATATTCGTATACTACCGAGGCAGAAACGACGCATGGGATGGATACGGCGGCTCAGTAATCTACACAAGAAGTGCCGTTTTGCCAGAAAGCATAATACCCGAATTACAACTTGCCGCCAAAAAAGTCGGCCGCGATTTCAGCACATTCACAAGGACAAACAACACTTGTGGTCCCGAGCCACCATTGGTCGAAAGATTGGAGAAGACTGTTGAGGAAGGAGAAGAGATACTCGTGAAAGAAGTCGAAGAGATCGAACTAGAAGTGGAGAAAGTGAAGAACACCGAAATCTCGTTGTTCCAGAAGCTGGCCGAAGGGTTTCAAGAACTGATTAAAGATAAAGATTATTTTCTCGAGGAGCTGAGTAAAGAGGAAATGGATATTTTGAGTGAGCTGAAAATGGAGGCGAAAGAGGTAGAACAGCTTTTCGGTAGAGCTATACCATTGAGAAAACTACGA
>gnl_Musac_v1_GSMUA_AchrUn_randomT22860_001
ATGAAATCTGGCCTCTTTACAATTGGTTTCTCCACGAATAGAAGCTTTGTTCCGCATGTCAAACAGTTTCCTATGCTTAATGGAAAGATACCTTGGAGCATCTCTACGTACCATTCATTTTCGAAGAAGGTAAAATCGTGGTCCAACAGAGGAATACCAAGGATCATGTGGCGTAAATCTCAGATGAATTGCTGTCGATTGGAGTTCAGGAGGCAAGCTGTCTTTAACAGTACTGCATCCAATATTGTAGTGGCAAGCAGGTCTTCTTTATTTAACAAGTGGAATCAGTTGTATGTAACAACTATAACAGGGTTGCTAGCGTGTACTCTTCTATTTGTGCCATCAGCTGAGGCAGTTGATTCCCTCAAGACATGTTCTTGCCTATTGAAGGAATGCAGGGTGGAACTAGCAAAGTGCATTGCTAACCCTTCTTGCGCTGCAAATGTTGCATGTCTGCAAACCTGCAATGATAGGCCCGATGAGACTGAATGCCAGATTAAATGTGGGGACCTGTTTGAGAACAGTGTTGTAGATGAATTCAATGACTGTGCAGTCTCACGTAAGAAATGTGTTCCAAGAAAATCAAATGTCGGAGAGTTTCCTGTGCCCGATCCATCTGTTGTTGTCAGAACGTTTAATATATCAGATTTCAGTGGGAAGTGGTACATAACAAGCGGCCTAAATCCTACTTTTGACACATTTGACTGCCAATTACATGAGTTTCACGTGGAATCAGACAGGCTCGTGGGAAATTTGTCTTGGAGGATACGTACACCAGATAGTGGTTTCTTCACTAGATCCGCCGTCCAGAGATTTGTACAAGATCCTTCGCAGCCTGGGGTACTCTACAATCATGACAATGAGTACCTCCACTATCAAGATGATTGGTATCTCTCTCGATTCATA
>gnl_Nelnu_v1.0_NNU_025931-RA
ATGAAACGTACTGTCTCTTTCACTTCCAGCTGCTCAACCTTCGATCGGCCTGACGAGGCAGAAGGGGAAGTTGGATCTCCATCGAAGAAATTATTAAATATTGTGAAGCATTGGAAGGGAGTGCATGTTGTGGCTGCAGCTAGTATACTGGCATGTATATGTTTGGTTGTTCCATCAGCAGATGCTGTTGATGCACTCAAGACGTGTGGTTGTCTATTGAAAGAATGCAGGGTAGAATTAGCCAAGTGTATTGCAAACCCATCATGTGCAGCCAACATTGCATGTCTCCAGACATGTAATAATCGACCTGATGAGACTGAATGCCAGATTAAATGTGGGGATCTGTTTGAGAACAATGTGGTAGATGAGTTCAATGAATGTGCAGTCTCACGTAAGAAATGTGTACCCAGGAAGTCTGATGTAGGCGAGTTTCCAATTCCAGATCCTGCAGCTCTTGTCAAGAGTTTCAACATTGCAGATTTCAGTGGGAAATGGTACATAACTAGTGGCTTAAATCCTACTTTTGATACTTTTGATTGCCAATTGCACGAATTTCATATGGAGTCCAACAAACTTGTGGGAAATTTATCATGGCGGATACGGACTCCTGATGGTGGTTTTTTCACTCGATCTACTGTGCAAAGATTTGTGCAGGATTCAAATCAGCCTGGGGTGCTCTACAATCACGACAATGAGTACCTTCACTACCAAGATGATTGGTACATTCTGTCATCCAGAGTAGAGAACAGGCCAGATGATTACATATTTGTATACTACAGGGGCAGGAATGATGCATGGGATGGATATGGTGGTGCTGTTGTGTACACTAGAAGTGCAGTTTTACCTGAGAGCATTATCCCTGAACTTAAGAATGCTGCAAAGAGTGTAGGACGGGACTTCAACAAGTTCATCACAACTGATAATACTTGTGGGCCTGAACCTCCCCTTGTAGAAAGATTGGAGAAGACAGTGGAGGAAGGAGAGAAGACAATCATAAGGGAGGTAGAAGAGATTGGAGGTGAGGTGGAGAAGGTGAAGAAAACCGAGATGACATTGTTCCAGAGGTTAGCAGAGGGCTTCAAGGAGCTAAAGCAGGATGAGGAGAACTTCCTGAGAGGACTAGGCAAAGAAGAGATGGAACTTCTGAGTGAGCTGAAAATGGAAGCCAGTGAAGTAGAGAAGCTATTTGGACGGACCTTGCCGTTGAGGAAGCTAAGG
>gnl_Orysa_v7.0_LOC_Os04g31040.1
ATGATGCCGCGGCAGTGCGGGAATCGCGCGTTGCTAGCGGAGGGATCGAGCACGGTGGTGGTCGTCCATGGCCGCAAGACCAGAGGTGGTATCAGCACTGTCACCTCCAGCAGGAGGAGGAGCCATGGCGGTGTCAGGTACCACCGGTGCTGCCCCCCGAGGGCTCACCTATGGAGGAAGGGCGATCATCTTCCTCTCCATCATGCCAAGATCTCTGCTCGTTGTTCCGAGATCAAGGCCCACACGGTGCTGCAAGGTTCAGATGCTCTAAGCAGCATCAGGGAGTGGAGCAGGTCGCATTTGGTCACCATGACAGGGCTGGTGGCGTGTGCTGTTCTTGTAGTCCCTTCTGCCGATGCTGTGGATGCTCTCAAGACATGCACTTGCCTTCTCAAGGAGTGCAGAATAGAGCTGGCCAAATGCATAGCAAACCCATCCTGTGCAGCGAATGTAGCATGCTTAAATACATGCAACAATCGCCCTGACGAGACTGAATGCCAGATCAAATGTGGAGATCTGTTTGAGAACACTGTGGTCGATGAGTTCAACGAGTGTGCTGTTTCGCGCAAGAAATGCGTCCCACAAAAGTCCGACGTTGGCGAGTTCCCAGTCCCTGATCCATCCGCCCTTGTCAAGAACTTCAACATGGCTGATTTCAACGGCAAGTGGTATATTTCAAGTGGCCTCAATCCCACTTTCGACACATTCGATTGCCAACTTCACGAGTTCCGTGTCGAGGGAGACAAACTTATAGCGAACTTGACATGGAGAATTCGCACCCCCGACTCTGGCTTCTTCACCAGAACAGCCATACAGCGGTTTGTGCAGGACCCAGCACAACCCGCGATCCTCTATAACCATGACAACGAGTTCCTGCACTATCAAGATGACTGGTACATTATCTCATCCAAAGTAGAGAACAAGGAAGATGACTACATTTTCGTGTACTACCGCGGCAGAAATGATGCGTGGGATGGATATGGAGGTGCTGTTCTGTACACCAGAAGCAAAGTTGTGCCTGAATCAATAGTACCTGAGCTAGAAAGGGCGGCAAAAAGCGTAGGTCGTGACTTCTCCACATTCATCAGAACCGACAACACCTGCGGTCCTGAGCCACCTCTTGTGGAGAGAATAGAGAAGACCGTCGAGCAAGGAGAGAAGACCATCATCAGGGAAGTGCAGGAGATCGAGGGCGAGATCGAGGGAGAGGTGAAGGAGCTGGAGGAGGAGGAGGTCACATTGTTCAAGAGGTTGACAGATGGCCTCATGGAGGTGAAACAGGACTTGATGAACTTCTTTCAGGGGCTAAGCAAGGAGGAGATGGAGCTTTTGGATCAGATGAACATGGAAGCAACTGAGGTTGAGAAGGTCTTCAGCCGCGCCCTGCCAATAAGGAAACTAAGG
>gnl_Phavu_v2.1_Phvul.006G108200.1
ATGGCAGCGTGGGGTGCACATTCAATGTTGTTATCCCATGGGGAAGGCACTGGCACTCCCAATGTATCTTTAAAAGCAGGACTTAAGGTTAGAGGTGATTTAAGGTTTCACAGAACAAGAGAGTTTAAATATGCTCCTCGTATGGTAGTGCTCAAAGTGTTTTCCACCGCGAGAAAGCCAATACGCTTGTGCTTGTTAAGGCCTTGTTGTAGTTTAGGGGGGAAACACAACCAAGGGACAGATTATTCTTCACCCACTACTACACAAATACCACGTCAACAGATATTCAAATTCGTTGCTGATCGAATGCTTGTTGTTCTCAAAGATTGGAATTGGAGTAATTTACGCATCATGGCAGTAGCTGGCATATTGGTATCAGTTTTAATGATCACTCCATCAGCTGATGCTGTTGATGCTCTTAAAACTTGTTCTTGCTTATTGAAGGATTGCAGGTTGGAACTGGCTAAGTGTCTTTCAAACCCATCTTGTGCTGCCAATATTGCCTGTCTCCAAACTTGCAACAATCGACCTGATGAGACTGAATGCCAAATTAAATGCGGGGACCTGTTTGAAAACAGTGTGGTTGATGAATTCAATGAGTGTGCAGTCTCACGGAAGAAATGCGTGCCTAAGAAATCTGATTTGGGAGAATTTCCTGCTCCAAATCCTGATTTCCTTGTTAATAGCTTCAACATTGCGGATTTCAGTGGCAAATGGTTCATCACTAGTGGCTTAAATCCTACCTTTGATGCCTTTGACTGCCAATTACATGAGTTTCACACAGAATCCAATAAGCTTGTGGGTAATTTGACATGGAGAATACGGACTCCAGATGCTGGATTTATTACTAGGTCCGCTGAGCAGAAATTTGTTCAAGATCCTTCCTATCCTGGAATCCTCTACAATCATGACAACGAGTATCTTCACTATCAAGATGACTGGTATATTTTGTCATCAAAGATTGAGAATAAACCAGATGACTACGTATTTGTATACTACCGAGGCAGAAACGATGCATGGGATGGCTATGGAGGTGCTGTTGTGTACACAAGAAGTGCAGTGTTGCCAGAATCTATAGTTCCTGAACTTGAAAAAGCAGCCAAGAATGTGGGAAGAGACTTTAGCAAGTTCATAAAGACAAATAACACATGTGGACCAGAGCCTTCCCTGGTGGAAAGGTTGGAGAAAAAGGTAGAGGAAGGAGAGGAGATCATTGTGAGGGAAGTTGAACAGTTAGAAGAAGAGGTGGAGAAGGTGGAGAAAACGGAGGTTTCACTGTTTCAGAAGTTGGTAGAAGGGTTCAAAGTATTTCAAGAAGATGAGGAAAACTTCTTGAAAGGGCTTTCAAAAGAAGAAATGGAGATACTTAATGACCTCAAAATGGAAGCCAGTGAAGTAGAAAAGCTCTTTGGAAATGCCTTGCCCATAAGGAAACTAAGA
>gnl_Phypa_v3.3_Pp3c3_13220V3.1
ATGGCTGTGGTACATGCTTTACTGTCTCTGCCGCATCCTGCTGCTGGAAATCCTTTGCAGCTATCTGTACAGAGTAATTCAAGGAATACGTCGGCGTCAGCTGGACGCCTGTCGTCTTTATCCAGTAGGCCTTGCTTAGGAGGCTTGGTATCTAGGTCTTCAAAAACTAAATGGATTTCGACTAGAGGCGGTTGCAGAAGGGCTTGTGTAGTAAATATGCGATTATCGAAGTCGCAGTGTAAAGAGCAAGGACAAACCGAGTGTAGTAATGGGGAAATTGCGTCTACTTCAGCTATCGTGGCAAGAGAAGCTAGTAGCGTTCAATCCCCGCGGTGGAGACTTCAAATTCTTCCTAGAAACGTTGCGCAGGGATTTGCATTGCAAGCTGCGGCAGCTGTTGCAACGGGGTTTTTGCTATGGGGTGGATCAAGCGCGTTGGCTGCTGACCCTCTAAAAACATGCTCATGTCTTCTTAAGGAATGCCGGGTGGAATTAGCGAAATGCATTGCAGACCCGAAGTGTGCAGCTAATGTAGCATGTTTACAAACCTGTAATGGACGACCTGACGAGACCGAGTGTCAGATTGGTTGTGGTGATTTATTCGAGAACAAAGTTGTCGATGAATTCAACGAATGTGCTGTAACAAGAAAAGGCTGCGTCCCTCAGAAGGCTGATGAAGGTCGCTTCCCGGTGCCCGCTCCATCCAGCTTAGTGCAAGACTTTGACACTACACGCTTCACAGGGACATGGTACATCACCAGTGGTTTGAACAAAACTTTTGACACTTTCGACTGTCAAAAGCATGAGTTCACAGCAGAGCCCGCAAAATTATCAGGAAATCTGAGCTGGCGAATTGCTACTCCAGATGGAGGCTTCTTCACTCGTTCTACTGTGCAGAACTTCGTACAAGACGAAAAGCAACCAGGAATCTTATTAAACCACGGAAACGAGTTCCTCCACTATCAGGATGATTGGTACATTCTCGCATCAAGGATAGAGAACAAGCCGGATGACTATGTGTTTATCTATTACCGAGGCAAGAATGACGCCTGGGATGGATATGGAGGAGCAGTCGTTTACACCAAGAGCTCAACACTGCCAACCAGTATCATCCCCGAGCTGGGGGCAGCAGCGAAGAAAGTAAATCTGGATTTCAAGAAGTTCACCACAACTGACAACACATGTGGACCGGAACCGCCATTGCTTGCCAGACTGGAAAAGAAGGCGGAGGAAGGAGAGAAATTCCTGGAGAAGGAGGTGGTGGAAGGGGAGAAGTTTGTGGAGAAAGAAGTGGAGGAAGGAGAGAGCTTCTTTGTAAAGGAGGCACAAGAGGTGGAGCAAGGTGGCGAGAAGATTATCCAGAAGCTGGGACGACTGTGGGCTCAGCTGACCAAAGGCGCTGAAGAGGTGCGGCGTGACGAGGAGCAGCTCCTCAAGGAGCTTGGAGAGTTCGGAAAGAGTGCTCAAATGAACGAGGAGGAGTTCATGCAATCTTTGGGAGATGAAGAGAAGAAATTGCTTGAAGACTTGGGGATGCAACCATCTGACGTTGGAAAGCTATTTGGAAACTCCGTTCCACTACGCAAGCTTCGG
>gnl_Pinta_v2.0_PITA_000016872-RA
ATGATACAGGTTGACTCTGTTGAAGCGCCCTTCACAAGTGAAATAAGATTGTGTAATCCTCAGGAACAGACTCTAGAGGTAGTTATTCATTGTCTGCCATTTTACAGGGCAGAATTTGTACAATGTTTTGAAAACCCAGCATGTGCGGCAAATATTGCTTGTCTCCAAACATGCAATGGTCGCCCGGATGAGACAGAGTGTCAGGTAGATTTCTCTCTGCCTCTACACATACACACATACATGCAAATTCTTGAGTATATGCATGTCTTTAATTTCATATTTCTAAGCTCTGCAACCTTCGTGCAGATTAAATGTGGAGATCTGTTTGAGAACAGTGTAGTAGACCGATTCAATGATTGTGCAGTGTCCCGGAAAAAGTGTGTTCCTACAAAAAATGATGAAGGGACATTCCCTATCCCCGATCCCTCTGCTCTTGTTAAGAGTTTCAATATTGCAGATTTTAGTGGAAAGTGGTACATAAGTAGTGGCTTGAATCCATCATTCGATACATTTGATTGCCAGGTTCATGAATTTTATCCAACATCAAAGAATCTCACAGCAAAGTTGTCATGGAGAATATCAACCCCTGATGGTGGCTTCATCACTCGTTCTGCAGTACAGAGATTTGTGCAGGACCCATCTCAACCTGGAGCACTCTACAATCATGATAATGAATATCTACACTATCAGGACGACTGGTCTCTATCTGTATCCTGCCAGAATATCACTCTGAGTTGGATCCATTGGCTACTGAGGCGCTTCCGAAACAGGGGCCTCCTCTTGCATGTGATCCGCATGGAACACCATCCTTGTCAAGTCCCCTTGAAGAACACTATCTTCCTGAGAGTGGGTGGAGATAGTTGGAGTCGAGCTGAGCTGGTTGCTCTCCTCCTCCGAGACAATTATGGCATAGTCAGAGAGGCAAATGTGCCGGGAGAGCAACTGAGGCAAAGCAGGCCAGGAACAGTAGGAGTGCGGAAAGTTACAGCGAGCTTCCAAATCCAAGCTGACAGCCAGACTCAAAAGACCATGCAGAGGTATATACTTTCATCCAAGATAGAAAATAAACCAGATGATTATATTTTTGTATATTATCGAGGTAAGAATGATGCCTGGGAGGGCTATGGAGGTGCTGTTATTTATACAAGGAGTCCAGTTCTACCTTCCAGCATTGTTCCTGAGCTGGAGAAATCTGCAAGAAAGGTAGGGTTGGACATCCAGAAGTTCAAAAGAACAGACAACACGTGTGCCCCAGAACCACCTCTATTGGCAAGATTAGAGAAAAAGGTTGAGGAAGGAGAGCAGGCAATTGCAAAGGAAGTTAAAGAATTAGAAGAGCAGGTCGAGAAGGCTGGAAGGACAGAGTTGACCCTACTTCAGAATTTAGGAAAGGGATTAGAACAACTTAGGAAGGATGAGGAGAATTTCTTGAATGGATTGAGTAAAGAGGAAATGGAACTTTTGGGTGATCTGAAAATGGAAGCTGAGCAGGTTGAGAAACTTTTTGGAAAGTCATTGTCAATAAGAAAGTTCAGA
>gnl_Poptr_v3.0_Potri.013G053100.1
ATGGCATTGGCGGCAAACCCATTTTGTTTGTCCCAAGAACAATATATTATCAGCAGTTCTTCCGTTGCCAAGTCAGGACTTGCAAGTGATGGCAGGTTTCATAGGCGACAGAGGCTTCATTTCCATGGGGCAGTTTTGTCTCAATTTTGGCCAAATAGCAGAAAGTTGAGATACATTCAGTCGATAAGGTCTCATAGACATCACTATGGGGGGGTGATAAGATGTTCAAATCAGCTCTCGGACTGGACAAAGAAGTTTTCTTCTTTGTGTAGCTCTAGTAGTAGAAGTATGCCCAAGGCAATAGAAAGACTTAATTTTGTGGTATTGAGTGTGACAAATGCCCTGAAAGAAAGAAACAACTTGGAGTGCTTGAAACTGGCTGGCATACTACTATGTGCATTACTGGTCATTCCATCAGCTGATGCCGTTGATGCTCTCAAAACTTGTACCTGCTTATTGAAGGAGTGCAGGCTAGAATTGGCAAAGTGTATTGCAAACCCATCTTGTGCAGCTAATGTTGCTTGCCTCCAGACATGCAATAACCGGCCTGATGAGACTGAATGCCAGGCAAGTTCTATCAAATGTGGTGACCTATTTGAAAACAGTGTTGTCGATGAATTCAATGAGTGTGCAGTTTCACGAAAGAAGTGTGTACCTCGGAAGTCTGATGTTGGGGAATTCCCTGTCCCTGATCCTGCTGTTCTTGTCGAGAACTTTAACATGGCAGATTTCAGTGGGAAGTGGTTCATCACTAGTGGCCTAAATCCTACTTTTGATACTTTTGACTGCCAATTGCATGAATTCCATACAGAATCCAACAAGCTTGTTGGAAACTTGTCATGGAGGATAAAAACTCCAGATACTGGCTTTTTCACTCGATCAGCTGTGCAGAGGTTTGTGCAAGATCCAGAGCATCCTGGAATACTCTACAATCACGACAATGAGTATCTTCACTATCAAGATGACTGGTATATTTTATCATCGAAGATAGAAAATAAACAAGATGATTATGTATTTGTGTACTACCAAGGCAGAAATGATGCATGGGATGGATATGGCGGTGCAGTTGTGTACACAAGAAGTGCAGTTCTACCAGAAAGCATTGTTCCTGAACTTGAGAAGGCAGCAAAAAGCGTAGGAAGAGACTTTAGCAAATTCATCAGAACAGATAATACTTGTGGGCCTGAGCCTCCCCTTGTAGAGAGACTGGAGAAGACTGTAGAGGAAGGGGAGAAGACTATTATAAAGGAGGTTGAAGAAATAGAAGAGAAGGTAGAGAAGGCAGGGAAGACTGAGTTGAGCTTGTTCCAGAGATTGACAGAAGGATTTAAAGAAATACAAAAAGACGAGGAAAATTTCTTAAGAGAATTAAGTAAAGAAGAGACGGATCTATTAAATGATCTGAGAATGGAAGCAGGTGAGGTGGAGAAACTCTTTGGACGAGCACTGCCTATAAGGAAATTAAGA
>gnl_Prupe_v2.1_Prupe.6G356100.1
ATGGCACTGGCTGGACGTTCAATTTTCCTGTCCCATAATGATAGTATTGGCAATACATGTATCAGGTTGGGACTTACAAGTGACGAAAGGTTTCAGAAGAGGATGGTTGGTTTTCATGTGGTTGTGAAATTTCCCTCCAATAGAAGAAAATCAAGATACTCCCAATTCATTAGGTCTAAAAGAAACTTTTGTGTTTTGGGGTCAAAATGCTCTTCACTGCTCTCTAGCAAGACAGAGGAGGCTTTCTCAAAATGTAGCACGAGAACTAGTGAACCTGAGATGAAACGAGTAATCAATTTTCTGCTTGAAGAAGCATCAAGTTGCATTAAAGAGTGGAGGCGGTTACATTTCATGAAAGTAGCTGGTTTGCTGGCATGCACTTTCATGATCATGCCATCAGCCAATGCCACCGATGCTCTCAAAACTTGTGCCTGCTTACTTAAGGAATGCAGGGTAGAACTTGCCAAGTGTATTGGAAACCCGTCGTGTGCTGCCAATATTGCTTGTCTGCAAACTTGCAATAATCGACCTGATGAGACTGAATGCCAGATTAAATGTGGGGACCTGTTTGAAAACAGTGTCGTAGATGAATTTAATGAATGCGCAGTGTCGCGAAAGAAGTGTGTACCTAAGAAATCTGATGTGGGAGAATTTCCCATCCCAGATCCGGCTGTTCTTGTTAAAAGCTTTGATATTGAAAAATTTAATGGAAAGTGGTTCATTACAAGTGGCTTGAATCCTACCTTTGATGCATTTGATTGCCAGTTGCATGAATTCCATACAGAATCTAGCAAACTTGTGGGGAATTTGTCTTGGAGAATACGAACCCCGGATGGTGGCTTTTTCACTAGATCAGCTGTGCAGAAATTCGTGCAAGACCCAAATCAGCCTGGAATACTTTACAATCATGACAATGACTATCTTCACTATCAAGATGACTGGTATATTCTATCGTCCAAGATGGAGAATAAACCGGATGACTACATATTTGTGTACTACCGTGGAAGGAATGATGCATGGGATGGCTACGGCGGTGCTGTGATATACACAAGGAGTTCAGTTTTGCCAGCAAGCATTGTTCCTGACCTTGAAAAAGCAGCTGCAAGTGTGGGAAGGGACTTTAGCAAGTTTATCAGAACAGATAATACTTGTGGCCCTGAGCCTCCTCTTGTAGAGAGGTTGGAGAAGACACTTGAAGAAGGGGAAAAGAACATTATAGAGGAAGTTAAACAGTTAGAAGGGGAAGTTGAGAAGGTTGAACAGACTGAGTTGACATTGTTGCAAAAGTTAGCTGAAGGGTTTAACGAGCTTAAACAAGATGAGGAGAATTTCTTGAGAGGGCTTAGCAAAGAAGAGATGGATATATTGAGCGAGCTAAAAATGGAAGCAGGTGAAGTAGAAAAGCTTTTTGGACAAACACTTCCACTTAGGAAGCTAAGA
>gnl_Selmo_v1.0_125245
CTGAGCAAAAAAAAGTGCATCCCTCAAAGTGCCAACGACGGCTCCTACCCGGTACCTCCAGACTGCGCTTTGGTGGAAAAGTTCAACACCCAAGACTTCACAGGCACATGGTATATTACCAGCGGTCTTAACCCCCTGTTCGATCTCTACGATTGCCAAGTCCATGAGTTCTCGGCCAGTCCCCACAAGCTCACCGGAAAACTGACGTGGAGGGTGACCACCCCCGACGGCGGTTTCATCACACGCAACGCGATGCAAAATTTCGTGCAGAAGAATCCCAAACGCCCGGGTGTGCTGTCCAATCATGACAACGAGTACCTCAATTACAAAGACGATTGGTTCATCGTCTCCGCCCGGCTCAACAACCAACCGGATGACTACGTGTTCGTGTACTACAATGGGTCCAACGATGCATGGGACGGCTATGGTGGGGCCGTCGTCTACACACGAAGTTCAAGCCTCCCCAAGTCCAATTTCCCAGAGCTGCGGCTTGCTGCTGCTAAAGTCGGCTTGGATTTTGACAACTTCAAAATGACTGACAACAGTTGCGGTCCGCAGCCATCTTTGTTTGCTAGAGTCCACAAGAGATTGTTTGAAGGAGAGAGAGCTCTTGCTACAAACCGTAATAGTTCTAGC
>gnl_Selmo_v1.0_125344
CTGAGCAAAAAAAAGTGCATCCCTCAAAGTGCCAACAACGGCTCCTACCCGGTACCTCCAGACTGCGGTTTGGTGGAAAAGTTCAACACCCAAGACTTCACAGGCACATGGTATATTACCAGCGGTCTTAACCCCCTTTTCGATCTCTACGATTGCCAAGTCCATGAGTTCTCGGCCGGTCCCCACAAGCTCACCGGAAAACTGACGTGGAGGGTGACCACCCCCGACGGCGGCTTCATCACACGCCACGCGATACAAAATTTCGTGCAGAAGAATCCCAAACGCCCGGGTGTGCTCTCCAATCATGACAACGAGTACCTCAATTACAAAGACGATTGGTTCATCGTCTCCGCCCGGCTCAACAAGCAACCGGATGACTACGTGTTCGTGTACTACAATGGGTCCAACGATGCATGGGACGGCTATGGTGGGGCTGTCGTCTACACACGGAGTTCAAGCCTCCCCAAGTCCAATTTCCCAGAGCTGCGGCTTGCTGCTGCTAAAGTCGGCTTGGATTTTGACAACTTCAAGATGACTGACAACAGTTGCGGTCCACAGCCATCTTTGTTTGCTAGAGTCCACAAGAGATTGTTTGAAGGAGAGAGAGCTCTTGCTACAAACCGTAATAGTCCTAGCTATGTA
>gnl_Selmo_v1.0_29439
TGGTATATCACCAGCGGTCTCAACCCCCTGTTCGATCTCTACGATTGCCAAGTCCATGAGTTCTCGGCCAGTCCCCACAAGCTCACCGGAAAACTGACGTGGAGGGTGACCACCCCCGACGGCGGTTTCATCACACGCAACGCGATGCAAAATTTCGTGCAGAAGAATCCCAAACGCCCGGGTGTGCTGTCCAATCATGACAACGAGTACCTCAATTACAAAGACGATTGGTTCATCATCTCCGCCCGGCTCAACAACCAACCGGATGACTACGTGTTCGTGTACTACAATGGG
>gnl_Selmo_v1.0_126771
CTGAGCAAAAAAAAGTGCATCCCTCAAAGTGCCAACGACGGCTCCTACCCGGTACCTCCAGACTGCGCTCTGGTGGAAAAGTTCAACACGCAAGACTTCACAGGCACATGGTATATTACCAGCGGTCTCAACCCCCTGTTCGATCTCTACGATTGCCAAGTTCATGAGTTCTCGGCCAGTCCCCACAAGCTCACCGGAAAACTGACGTGGAGGGTGACCACCCCCGACGGCGGCTTCATCACACGCAACGCAATACAAAATTTCGTGCAGAGTAATCCCAAACGCCCGGGTGTCCTCTCCAATCATGATAACGAGTACCTCAATTACAAAGACGATTGGTTCATCGTTTCCGCCCGGCTCAACAAGCAACCTGACGACTACATGTTCGTGTACTACAATGGGTCCAACGATGCATGGGACGGATATGGTGGAGCTGTCGTCTACACACGGAGTTCAAGCCTCCCCAAGTCCATTTTCCCCGAGCTGCGGCTTGCTGCTGCTAAAGTCGGCTTGGATTTTGACAACTTCAAGACAACTGACAACAGTTGCGGTCCGCAGCCATCTGTGTTTGCTAGAGTCCACAAGAGATTGTTCGAAGGAGAGAGAGCTATTGCTATAAACCGTAATAATAGTTCTAGC
>gnl_Selmo_v1.0_156974
CTGAGCAAAAAAAAGTGCATCCCTCAAAGTGCCAACGACGGCACCTACCCGGTACCTCCAGACTGCGCTTTGGTGGAAAAGTTCAACACCCAAGACTTCACAGGCACATGGTATATTACCAGCGGTCTCAATCCCTTGTTCGATCTCTACGATTGCCAAGTCCATGAGTTCTCGGCCAGCCCCAACAAGCTCACCGGAAAATTGACGTGGAGGGTGACCACCCCCGACGGCGGCTTCATCACACGCGACGCAACACAAAATTTTGTGCAGAAGAATCCCAAACGCCCGGGAGTCCTCTCCAATCATGACAACGAGTACCTCAATTACAAGGAAGATTGGTTCATCGTCTCCGCGCGGCTCAACAAGCAACCGGACGACTACATTTTCGTGTACTACACCGGGTCCAACGATGCATGGGACGGCTATGGTGGGGCTATTGTCTACACACGGAGTTCAAGCCTCCCCAAGTCCATTGCCCCCGAGCTGCGGCTTGCTGCTGCTAAAGTCGGCTTGGATTTTGACAACTTCAAGACGACTGACAACAGTTGCACTCCGCAGCCATCTTTGTTTGCTAAAGTCCACAAGAGATTGTTCGAAGGAGAGAAAGCTCTAGCTAATAGTTCTAAC
>gnl_Selmo_v1.0_121553
GAGTTTTTTTTTTTTTTTTCCCCTAGATTGGAGCTCGCTCGATGCATTGCAGATCCTTCGTGCGCTGCCAACGTTGCATGCTTGCAAACTTGTAACGATCGACCTGACGAGACCGAGTGCCAGATAAAATGCGGAGACGTCTTTGAGAACAAGGTGGTGGACGAATTCAACGATTGCGCGGTGAGCCGCAAGAGCTGCGTCCCGCAGAAGAAAGACGAGGGGCGTTTCCCAATCCCACCACCCTCGGCACTCGTCCAGAGCTTCGACACCACGAAGTTCACTGGGAAATGGTTCATCTCCAGCGGCCTCAACAGGTCCTTCGATACTTTCGATTGTCAGCTCCACGAATTCACCGCCGCTCCACAGAGATTGACAGGGAACTTGAGCTGGAGAGTGAACACTCCCGACGGGGGATTCATCACTCGAAAAGCAGTCCAGAGCTTCCAACAGGACGCCGAGAATCCAGGAGTTCTCTACAACCATGGCAACGAGTTTCTACACTACAGGGACGATTGGTACATTCTTTCGTCCAAGCTGGAGAATCGAGGAGACGACTATGTTTTCGTGTACTACCGAGGATCAAACGATGCATGGGACGGATATGGTGGCGCCGTCGTCTACACTCGCAGTAGAACACTGCCGCGCAGCATAGTGCCCGAGCTCCAGCGCGCGGCAGCCAAAGTGGGCCTGGATTTCGCAAAGTTCTCGAGCACGGACAATTCGTGCGGGCCGGAGCCGCCGCTGCTGGCGCGGATCGAGAAGAAAGTGGAGGAGGGCGAGAGCGTCCTGGCCGAGGAGGTGCGGGACATCGGCAGGGCCGAGAAATCGCTGCTGGACAAGATCGAGAGCGGGATCGAGAGCGGGATCAAGGAGCTGGAGAAGGACGAGGTGAGTTTCCTCAAGGGATTGAGCGAGGAGGAGAAGGCGCTGCTGGAAACGCTCAAGATGGAGGCCAAGGACGTGGAGAAGCTTTTCGGGGGCGCGGTCCCGGTGAGGAAACTCCGC
>gnl_Solly_v2.4_Solyc04g050930.2.1
ATGGCGCTTGCCCCTCATTCAAACATTCTGTGCAATCATGAGGCCATCAAATGTCAAGTTGGATCAAGGCTTCAGAGTCATACAAGATTTAGCTGGGGTAGAGCAGATTACTTTGGTAGTATAGTCCTAGTGAAAATTTGTTCCAGAAGACAGATACCTACATACTTGCAGAAATCTTCTAGAATATGTTGTGGTTTGGATTCTAGAAGTCTGCAACTATCATCACGGGGGAAACAAAATCTTTCTTCTGCACATAGAATTAACCAGAATGTACCTAAGGGAAATACAATATGGAAATTTCCAGAAGATGTAGCTTTGATGGTCTTGAAGAAATGGGGCCAATTGGCCAAAACAGCAATTGTAACTATATTTATTTTGTCAGTTGCTTCAAAGGCTGATGCCGTTGATGCTCTCAAAACTTGTACTTGCTTACTGAAAGAGTGCAGGATAGAGCTTGCGAAGTGCATCTCAAACCCTGCATGTGCAGCTAATGTTGCCTGTCTCCAAACATGCAACAATAGACCTGATGAAACGGAATGTCAGATAAAATGTGGTGATTTGTTTGAAAACAGTGTTGTAGACGAGTTCAATGAGTGTGCAGTCTCCCGGAAGAAATGTGTACCTCGTAAATCTGATGTTGGTGACTTTCCTGTGCCTGATCCCAGTGTTCTCGTCCAAAAGTTTGACATGAATGATTTTATTGGAAAATGGTACATCACTCGCGGTTTGAATCCCACATTTGATGTTTTTGATTGTCAATTGCATGAGTTCCATACAGAAGGAAACAAACTTGTGGGAAGTCTGACTTGGAGAATAGGGACACCTGATGGAGGATTTTTCACTCGATCCGCAGTGCAAAAATTCGTGCAAGATCCAAAGTATCCCGGGATACTCTACAATCATGATAATGAGTATCTTCACTACCAAGATGACTGGTATATTTTGTCATCCAAAGTTGAAAACAGTCCAGATGATTACATATTTGTGTACTATAAGGGCAGAAATGATGCATGGGATGGATATGGTGGTTCTGTACTTTATACTAGAAGCTCCGTTTTGCCTGAAACGATTATACCTGAGTTGCAAATTGCAGCTCAAAAAGTTGGTCGTGATTTCAACACTTTCATAAAAACAGACAATACTTGTGGCCCTGAGCCACCCCTTGTTGAACGGTTAGAGAAGAAAGTGGAAGAAGGAGAGCGGACAATCATAAAAGAAGTCGAGGAAATAGAAGAAGAAGTCGAGAAGGTGAAGGAAAAAGAAGTCAGCTTATTCAGTAGACTGTTCGAAGGTTTCAAAGAGCTGCAACAAGATGAAGAAAACTTTATAAGAGAGCTCAGCAAAGAAGAAATGGATATTTTGGATGGACTTAAAATGGAAGCAACTGAAGTAGAAAAACTCTTTGGAAATGCATTACCAATAAGGAAATTAAGG
>gnl_Sorbi_v3.1_Sobic.006G049200.1
ATGATGATGTCGCGACAGTGCACAAACCGCATCTTTCTAAGTGGAGGTTCCAGCTTCCTCCATGGCCTCAAATCTAGAGTTTCATCCAGTGGGAGTCGTGGCACCGTCAGACTTAACTGGTGCTGCATGAGAGCCAATCTCTGGAGGACCAAGCGCCCTGGTTTCAAGGCTACTCCGTCTGAGATGATTGCAGTACTGCAAGCGTCAGATATTTTCAGTAGCATCAGGAAATGGAGCAAGTTGCAATTGGTTGCCATGACAGGGGTGATGGCATGTGTAGTTCTGGTAGTCCCTTCTGCTGATGCAATCGATGCTCTCAAGACATGCACTTGCCTACTAAAGGAATGCAGAATAGAGCTGGCCAAATGCATAGCGAACCCGTCCTGTGCAGCAAACGTAGCATGCTTGAACACATGCAATAATCGACCTGATGAAACTGAATGCCAGATCAAATGTGGAGACCTGTTTGAGAACAGTGTAGTCGATGAATTCAATGAATGTGCTGTTTCACGCAAGAAATGTGTTCCAAGAAAATCCGATGTCGGAGAGTTCCCAGTCCCTGATCCATCTGCCCTGGTTAAGGACTTCAATATGGCAGATTTTGATGGCAAATGGTACATTTCAAGTGGCTTAAACCCGACATTTGACACATTTGATTGCCAGCTTCACGAGTTTCATGTCCAGGGAGACAAACTAATCGCAAACATAACATGGAGAATCCGCACCCCAGACTCTGGTTTCTTTACCAGGTCAACCATTCAACGTTTCGTGCAGGACCCCTCACAGCCTGGCATACTCTATAACCATGACAATGAGTTCCTGCACTATCAAGATGACTGGTACATTATCTCATCCAAGGTTGAGAACAAGGATGATGACTACATATTTGTATACTACCGTGGTCGAAATGACGCATGGGATGGTTATGGTGGTTCTGTTTTGTACACAAGAAGTAAAACTGTACCTGAAACAATAATACCTGAGCTAGAAAGAGCTGCAAAAAGCATAGGTCGGGACTTCTCGACGTTCATCAGGACTGATAACACCTGTGGTCCTGAGCCACCTCTTGTGGAGAGAATCGAGAAGACTGTGGAGGAAGGAGAGAAGACCATCGTCAGGGAGGTGAAGGAGATTGAGGAGGAGGTTGAGGAGCTGGAGAAGGAGGAGGCATCATTGTTTCAAAAGCTGGCAGAAGGTCTCATGGAGGTGAAACAGGATTTGATGAACTTCTTGCAGGGGCTGAGCAAGGAGGAGATGGAGCTGTTGGATCAGCTGAACATGGAAGCGACTGAAGTTGAGAAAGTCTTCAGCCGTGCACTGCCATTGAGGAAGCTAAGG
>gnl_Spipo_v2_Spipo7G0045700
CCGCCCAGCAGGGAGGAAGTGGGATTATGGGGAGCGCTTCTTCAGAATGCTGCTGTACAATGGAGGCAAGTGCAAGCTGTGGCTGTAGCTGGATCGCTTGCATGCATTTTTCTGGCCGTGCCATCAGCTGGTGCTGTTGACGCACTGAAGACGTGTGCTTGTCTACTGAAGGAGTGCAGGATAGAACTGGTCAAGTGCATTGGGAACCCCTCCTGTGCTGCAAATGTAGCTTGCCTCCAGACATGCAACGATCGCCCTGATGAGACCGAGTGCCAGATAAAATGTGGCGATCTGTTTGAGAATAGTGTTGTTGATGAATTCAACGAGTGTGCGGTCTCACGAAAGAAATGTGTTCCGAAAAAGTCTGATGTTGGGGAGTTCCCTGTCCCCAACCCATCTGCCCTGGTTACGAAGTTCAATATGTCAGACTTCAATGGGAAGTGGTTCATAAGTAGCGGGCTGAATCCGACCTTTGACGCGTTTGACTGCCAGTTGCATGAATTCCACGTGGAGTCAGATAAGCTAGTGGGGAACCTGTCATGGCGGATACGGACTCCAGATACTGGCTTCTTCACTCGGTCAACGGTGCAGAAATTTGTTCAGGATCCTGTGCAGCCTGGAATATTATACAACCATGACAATGAATACCTTCATTATCAGGATGACTGGTACATTCTCTCATCCAGGATCGAAAACAGCAGTGACGATTATATATTTGTGTATTATCGGGGAAGGAATGATGCATGGGATGGATATGGCGGAGCTGTTGTGTATACAAGAAGTGCTGTGCTTCCAGAGAGCATAGTGCCTGAGCTGGAGAGAGCGGCGAGGAGCGTGGGAAGGGACTTCAGCAAGTTTATTAGAACAGATAACTCATGCGGCCCTGAGCCCCCCCTGGTGGAGAGACTGGAGAGGACGGTGGAAGAAGGGGAGAAGACCATCATCAGGGAAGTGGAGGAAATTGAAGGGGAGGTGGAGAAGCTTGGTAGAACCGAACTCACCTTGATCGAGAGACTGGCTCAGGGATTGATGGAGGTTAAGAGCGATATTGAGTACCTCCTGATGGGGCTGAGCAGGGAGGAAATGGAGCTCCTGAATGATCTGAAGATGGAAGCAAGTGAGGTGGAGAGGCTCTTCGGACGGGAGCTGGCCATTAGAAAGCTGAGA
>gnl_Stras_v2.0_SGA_v2.0_scaffold13T06342
ATGGCTTTTCATTTTCACTCGGGGTTACTTTCAAATGGTGAGCGAATTCTCTCGGTACGTAAATTACCACTGACTAGTTGTGAAAGATATAAGTGGGGTCGAGCTTATCTTAATGGCAATCTATCGGTGAGGATGAGTTCAAGATGTTTGAATGACTTGTCATTAGGAAAGACTAAGGCCCAAATGATATGTGGGATTAACACGATTATAACTGAGACCAGAAAAAAAATAAATCTTCGGGAGGTGGTGAGACTTGTTTCATGGAAGCAATGGGGTTATGTCAATGGTGCTGCAATTTTATTGGCATTGGCACTGCTGATAATTCCAAAGGCTGATGCTGTGGATGCTTTGAAAACCTGTACTTGCTTACTCAAGGAGTGCAGATTGGAGCTTGCCAAGTGCATTGCGAACCCTTCATGTGCCGCTAATATTGCATGTCTCCAGACCTGTAATAACAGACCCGATGAAACCGAGTGCCAGATAAAGTGTGGAGACTTGTTCGAAAATAGCGTAGTAGACGAATTCAACGAGTGTGCAGTTTCAAGAAAGAAATGTGTGCCTCGTAAATCGGACGTAGGTGAATTCCCTGCACCTGATCCAGCTGTGCTGGTGCAGAATTTCAACATCAATGATTTCAACGGGAAGTGGTTTATAACGAGTGGCTTAAATCCCACATTTGACACTTTCGATTGCCAACTACATGAGTTCCATACAGAGTCCAACAAACTCGTGGGCAATATTTCTTGGCGTATAAAGACTCCGGATACTGGTTTTTTCACTCGATCAACGGTGCAGAAATTCATGCAAGATCCGAAATATCCAGGAATATTGTATAATCATGACAACGAGTTCCTTCATTACCAAGACGACTGGTACATTCTCTCGTCTAAGGTACAAAACGAGCCGGATGACTACATATTCGTGTACTACCGAGGCCGAAACGATGCGTGGGATGGGTATGGTGGAGCCGTGGTCTACACACGGGCCCGAGTCATGCCACAGACAATCATTCCCCAACTGGAAGAGGCGGCCCGCAAAGTGGGCCGTGATTTCAAGAAATTCATAATGACGGACAACACATGTGGACCCGAGCCCGCTCTCGTGGAGCGACTGGAGAAGACTGTGGAGGAAGGAGAAGAGATAATCGCCAAGGAAGTGAAGGAAATCGAGCAGGAAGTTGAGCGAGTGAAGGACACAGAAGTCACTTTGTTCCAAAGGTTGTCCGAAGGGTTTCAAGAGCTTATTAAGGATAAAGATTATTTCCTAAAGGAGCTGAGCGAAGAGGAGATGGATATTCTGAGTGAGCTGAAAATGGAGGCCACTGAAGTGGAGAAACTTTTTGGGAAGGCGATACCACTGAGGAAGTTGAGGTGA
>gnl_Theca_v1.1_Thecc1EG026037t1
ATGGCACAAGCTGCACGTTCATTATGTTTTTCCCATGATAAAAGTGTCCAAGTTCCATGTAGAACATCAGGTCTTACTAGTAATGAAAGATTTCACAGGAGGCAAATAGCACATTTTCATGGCATAATGCTAGTGAAAATTCAATCCAGTGGCAGAAAGGCAAGATACTCCCAGTTAAATAAGTCAAATCCGAATTATTCTGCATCAGATTTAAGATGTTCAAATCAGCTGTCAAGAAGGAAAGATAGGAATTTCTCATCCTGTAGCTGCAATAGAAGAAGACCTAAGGCAGAAGAGGCATTTGCATTTCTGGTGCCAACCATATCAAATGTCTTAAAAGAATGGAGCCAGTCAAAAATTGTGAAAGTAGTTGGACTGCTTGCATGTGCATACTTGGTGATTCCATCAGCTAGTGCTGTTGATGCTCTAAAAACATGCACTTGCTTATTGAAGGAGTGCAGGATAGAACTTGCTAAGTGCATTGCCAACCCATCATGTGCTGCAAATATTGCTTGCCTCCAGACCTGCAATGATCGGCCAGATGAGACTGAATGCCAGATTAAATGTGGGGACCTCTTTGAAAACAGTGTTGTAGATGAATTCAACGAGTGTGCTGTCTCACGCAAGAAGTGTGTACCTCAGAAATCTGATATAGGGGAATTTCCTGTCCCCAGCCCTGCTGTTCTTGTCAAAAACTTCAATATTGCTGATTTCAGCGGGAAATGGTTCATAAGTAGTGGCTTAAATCCTACCTTTGACACTTTTGACTGTCAATTACACGAATTTCATACAGAAGCTGGCAAACTCGTGGGGAATTTGTCTTGGAGAATAGGAACACCAGATGGTGGCTTTTTCACTCGATCTACTTTGCAGAGATTTGTGCAAGATCCAAACTACCCTGGGATTCTTTACAATCATGACAATGAGTACCTTCACTACCAAGATGACTGGTATATTATATCATCCAAAATAGAGAACAAACAGGATGATTATATATTTGTATATTACCAGGGTAGGAATGATGCATGGGATGGATATGGCGGTGCTGTTGTCTACACAAGAAGTGCCGTTTTGCCTGAAAGCATTGTACCTGAACTTGAAAAGGCAGCTAAAAACGTAGGGCGAGACTTCAACAAATTTATCAGAACAGATAATACTTGTGGGCCAGAGCCTCCCCTTGTAGAAAGACTTGAAAAGAAAGTAGAGGAAGGGGAGCAGACCCTCATAAGGGAAGTCAAAGAGATAGAAGGGGAGGTAGAGAAGGAGGTAAAGAGGGTTGAGAAGACTGAGATGACCTTGTTCCAGAAGTTGGCAGAAGGTTTCAAAGAGCTACAACAAGATGAAGAAAACTTCTTAAGAGGGCTAAGTAAAGAAGAGATGGGTCTGTTGAACGAGTTAAAAATGGAAGCAAGCGAGGTAGAGAAACTCTTCGGTGAAGCACTACCACTTAGGAAACTGAGA
>gnl_Utrgi_v4.1_Scf00624.g20188.t1
ATGGCGTTCTCGTGCTCTTCAAGGGTAAGATTATCTGGAGAAAACATGGTATGTGTGAATAAGCCACATCTGAATGGCCACCGTGTGGTGTACAAATGGGGCGATGGATATCAAACTCAGAAGAAGCTTCCTTGCCGTTGTAAATGGAACTTCCAGCAAGTGAAAACCTTATCTCATAAGTGGGCACGGTTGTTGGATTCAGATTGTGGGCATACGCCTGAGAAGAAGGTGTCTTTCCAGCACCTGAATGCCTTGCTGCGTGAGTCCACTCGGTTTTCAGATTCAATTTCAGCAACCATCTTATCCACAGTAGCGACCGAGGCCAAGGGGAAAGCGGATTTTCTGAGGGGTCTGAAGCAATGCACTTCTGTTAAGCACACGGTGTTCTTAGTGGCGTTAACCGCTCTGCTGGTCATTCCGTCTGCAAATGCTGTGGATGCTTTGAAAACGTGTGCCTGCTTGCTGAAGGAATGCAGGTTGGAACTGGCCAAGTGCATTTCAAACCCATCATGCGCAGCCAACGTCGCATGCCTTCAGACCTGCAACAACCGCCCGGACGAGACTGAATGCCAGATCAAATGCGGCGACCTGTTCGAAAACGGGGTGGTGGATGAATTCAATGAGTGTGCAGTTTCACGAAAGAAGTGCGTGCCTCGGAAATCCGATGCTGGTGAGTTCGCCATACCTGATCCCGCAGTTTTAGTCTCGAGCTTCAACTTGGACAACTTCACCGGAAAATGGTACATAACCAGTGGCCTAAACCCATCATTCGACACCTTTGATTGCCAACTGCACGAATTCCAGATAGAATCGGGCAGGCTTGTGGGTAACTTGTCATGGAGAATCAGAACTCCTGATACTGGTTTTATCACTCGGACAGCAGTCCAGAAATTCGTGCAGGATCCCAAGTATCCTGGAATTTTGTACAACCATGACAATGAGTTTCTCCATTACAAAGATGACTGGTACATCCTTTCCTCGAAGTTGGACAATGAACCAGATGACTATGTATTCGTGTATTATCGAGGCAGCAACGACGCATGGGACGGCTATGGGGGAGCTGTGGTGTACACCAGGAGTCCGGTCTTGCCAGAGAGCATCATTCCCGAGCTTGAAAAGGCAGCCAAGAATGTGAGTCGTGACTTCGGGAAGTTCAAGAGGACAGACAATTCTTGTGGGCCGGAGCCCCTCCTGGGAGAGAGGTTGGAGAAAACAGTGGAAGAAGGTGAAGAGATTATTGCCAAGGAGGTTGAAGAGATACGGGAGGAGATAGAGGAGGAAGTGAGCAAAGTGGCCAGCACAGAGGTTACACTGTTCCAGAGATTGTACGCAGGATTTCAAGAGCTCTTGAAGGATGGGAATTACTTCCTCAAGGAATTGAACCAAGAAGAGATGGAGATTCTAAAAGACCTGAAAATGGAGGCAAGTGAGATTGAAGGGCTTTTCAGCAGAGCCCTGCCTATAAGGAAACTGAGA
>gnl_Vitvi_Genoscope.12X_GSVIVT01026405001
ATGGTCAAAGTTTCCTCCAAATGCAGAAGTTCCAGACATTCCAAGCTATTAAGATCTTACAGAAATTGTATTCAGGTGGAGTCCAAATATCCAAATTTTCTCTCACACAGAACACACAAGATTTCTCCAATGTGTGGCAGTAATAACATTATACCTGAGGTAGAAGAGGTATTTGAATTTCCAGTTGCAACTGTATTGAATCTTTTAAAGAAATGGAGCCAGTTGCATTTCATGAAAGTAGTCGGTGTACTAGCTTGCACAATGTTGCTTATTCCTTCAGCCAATGCTGTTGATGCTCTCAAAACATGTACTTGCTTACTGAAGGAATGCAGGTTGGAACTCGCCAAGTGCATTGCAAACCCATCTTGCGCAGCCAATGTTGCTTGTCTCCAGACCTGCAACAACAGACCTGATGAGACTGAATGCCAGATTAAATGTGGAGACCTTTTTGAAAACAATGTGGTAGATGAATTCAACGAGTGTGCTGTCTCACGAAAGAAATGTGTGCCTAGAAAATCTGATATAGGAGAATTTCCTGTCCCAGACCCAGCTGTTCTTGTTAAGAACTTTAACATTGCAGATTTCAGTGGGAAGTGGTTCATAACTAGTGGCCTAAATCCTACATTTGATACTTTTGATTGCCAATTGCATGAATTCCACACAGAGTCCAACAAACTTGTGGGAAATTTGTCATGGCGAATACGAACTCCAGACGGTGGGTTTTTCACCCGATCAACAATGCAGAGATTTGTACAAGATCCAAACCAGCCTGGAATACTCTACAATCACGATAATGAGTATCTTCACTACCAGGATGACTGGTATGTTTTGTCATCCAAGATAGAGAACAAACCAGATGACTACGTATTTGTATACTATCAGGGAAGGAATGATGCATGGGATGGATATGGCGGTGCTGTTGTGTACACAAGAAGTGCAACTTTGCCTGAAAGTATTGTACCAGAACTAGAAAAGGCGGCTAAAAGTGTAGGACGAGACTTCAACAAATTCATTAGAACAGACAATACTTGTGGGCCTGAGCCTCCTCTTGTTGAGAGACTTGAAAAGACTGTGGAGGAAGGAGAGAAGACAATTATAAGGGAGGTTGAAGAAATTGAAGGGGAGTTAGGGAAGACTGAAAAGACCTTTTTTGAAACATTGATGGAAGGATTTAAAGAGCTCAGAAAAGATGAGGAATACTTCTTAAAGGAATTGAGCAAAGAGGAGATGGATCTTTTGAGTGAACTAAAAATGGAAGCAAGCGAGGTAGAAAAGCTCTTTGGACGAGCACTGCCACTGAGGAAGCTAAGA
>FraveV4A2_6g01130.t1
ATGGCACTGGCCGCGCGTTCAATCTCCCTGTTCCATAATGATAGTATTGGCAGTACATGTATGAGGTTGGGATTTACAAGTGAAGAAAGGTTTCAGAAGAGAAGGGTGGTTGATTTTCAAGTGGTTGTGAAATTTTGTCCCAATAGCAGAAAATCAAGATACTCCCAATTCATTAGTTCTGATAGAAACTCTTCTGGTTTGGGGTCGAAATGGTCTTCTATGCTCTCTAGGAGGACTGAGAAGGCCTTTTCAAAAAGGGGAACAAGAAGTAGTGAAATTGAGACGAAACAGGTGATTAATGTTATACTTGAAGAAATATCAAGTCTCGTTAGAGAGTGGAGTCAGTTACACTTCTTGAAAGTAGCCGGTTTACTGGTATGCGCTCTCATGGTGATACCTTCAGCCAATGCTGTTGATGCTCTCAAAACTTGTTCCTGCTTACTTAAGGAATGCAGGGTAGAACTTGCAAAGTGCATTGCAAACCCGTCCTGTGCTGCCAATGTAGCTTGTCTGCAAACTTGTAATAATCGTCCTGATGAGACAGAATGCCAGATTAAATGCGGAGACCTGTTTGAGAACAGTGTCGTGGATGAATTTAATGAATGTGCGGTGTCACGAAAGAAGTGTGTACCTATGAAATCCGACGTGGGAGAATTTCCTATCCCAGATCCTTCTGCTCTTGTTCAAAGCTTTGATATGGAAAAGTTTAATGGGAAATGGTTCATCACTAGTGGCTTGAATCCTACCTTTGATGCTTTTGATTGCCAAGTGCATGACTTCCATACAGAATCTGGCAGACTTATAGGAAATTTATCTTGGAGAATAAGAACCCCTGATGGTGGATTTTTCACCCGAACAGCTGTTCAGAAGTTTGTGCAAGATCCAAACCAGCCTGGCATACTATACAATCATGACAATGATTATCTTCACTATCAAGATGACTGGTACATTCTATCTTCGAAGATAGAGAATAAACCGGATGACTATATATTTGTATACTACCGTGGCAAGAATGATGCGTGGGACGGATACGGTGGTTCTGTGATATATACAAGGAATTCAGTTTTGCCACAAAGCATTGTTCCTGAACTTGAAAAAGCAGCTGCGAACGTGGGACGAGACTTCAGCAAGTTCATCAAAACTGATAATACTTGCGGGCCTGAACCTCCACTTGTAGAGAGGTTGGAGAAGAAACTTGAGGAAGGGGAGAGGACCATTATAGAGGAGGTTGAACAGATAGAAGGGGAGGTGCAGAAGGCTGAACAGACTGAGCTGTCATTGTTTCAAAGGTTAGCAGAAGGGTTTAATGAGAGGTTAGCAAAAGGGTTTAATGAGATTAAACAAGATGAGGAGAACTTCTTGAGAGAGCTTTCCAAAGAAGAGATGGATATATTGAGCGAGCTCAAAATGGAAGCAACCGAAGTAGGAAAGCTTTTCGGACGAACACTTCCTCTTCGGAAGCTAAGG
>Maldo_HF_38469
ATGGCGTTGGCTGGACGTTCGGTCTTCCTGTCCCATAAAGATGGTATAGGAAATGCTTGTATTAGGTTGGGACTTAAAAATGATGAAAGGCTTCAGAAGGGAAGGATGGTTGGTTTTCATGTGGTTGTGAAATTTTCCTCCCAGAGAAGAAACTTTTCTGGCTTGGGGTCAAAGCGTTCTTCGCTGCTCTCTAGCAGGATGGAGGAGGCTTTCTCAGAACGAAGCACGAAAACTAGTGAACCCGAGATGGGACGCGCGATTGATTTGATGATTGAAGAAGTATTGAGTGTTATTAAAGAGTGGAGCCAGTTACATTTCATGAAAGTAGCTGGTTTACTGTTATGCACTTTCATGGTCATGCCATCAGCCAATGCTGTCGATGCTCTCAAAACTTGTGCCTGCTTACTTAAGGAATGCAGGTCTTGGCTTATCATAAGACATAAGATTAAATGTGGTGACCTGTTTGAAAACAAAGTCGTAGATGAATTTAATGAATGTGCAGTGTCGCGAAAGAAGTGCGTACCTATGAAATCTGATGTGGGAGAATTTCCTATCCCAGATCCTGCTGCTCTTGTTAAAAGCTTTGATATGTCGAAGTTCAACGGAAAGTGGTTCATTACAAGTGGCTTGAATCCTACCTTCGATGTATTTGATTGCCAATTGCATGAATTCCATACAGAATCCAGCAAACTTGTAGGGAACTTGTCCTGGAGAATAAAAACCCCAGATGGTGGCTTTTTCACTCGATCAGCTGAGCAGAAATTCGTGCAAGACCCAAACCAGCCCGGCATTCTATACAATCACGACAATGAATATCTTCACTATCAAGATGACTGGTATATTCTATCGTCTAAGATAGAAAACACACCGGATGACTACATTTTTGTGTACTACCGTGGAAGAAATGACGCATGGGATGGATATGGTGGTGCTGTTGTATACACAAGGAGTTCAGTTTTGCCAGAAAGCATTGTTCCCGAACTTGAAAGAGCAGCTAAAAGTGTGGGAAGGGACTTCAGCAAGTTTATCCGAACAGACAATACTTGTGGACCTGAGCCTCCGCTCGTAGAGAGGTTGGAAAAGACAATTGAAGAAGGGGAAAGGACCATTATAGAGGAAGTTAAACAGATAGAAGGGGAAGTTGAAAAGGTCGAACAGACTGAGTTGACATTGTTTCAAAAGTTACTGGAAGGGTTTAACGTGCTTAAACAAGACGAGGAGAACTTCTTGAGAGGTCTTTCGAAAGAAGAGATGGATCTGCTGAGCGAGCTAAAAATGGAAGCTGGTGAAGTAGGAAAACTGTTTGGAAAAACTCTTCCGCTGAGGAAGCTAAGA
>Malba_033415
ATGGCGTTGGCTGGACGTTCGGTCTTCGTGTCCCATAAAGATGGTATAGGAAATGCTTGTATTAGGTTGGGACTTAAAAGTGAGGAAAGGCTTCGGAAGGGAAGGATGTTTGGTTTTCATGTGGTTGTGAAATTTTCCTCCCAGAGAAGAAAATCAAGATACTGCCAATTCATTAGTGCTAAAAGAAACTTTTCTGGCTTGGGGTCAAAGCGTTCTTCGCTGCTCTCTAGCAGGATGGAGGAGGCTTTCTCAGAACGAAGCACGAAAACTAGTGAACCCGAGATGGGACACGCGATTGATTTGATGATTGAAGAAGTATTGAGTGTTATTAAAGAGTGGAGCCAGTTACATTTCATGAAAGTAGCTGGTTTACTGTTATGCACTTTCATGGTCATGCCATCAGCCAATGCTGTCGATGCTCTCAAAACTTGTGCCTGCTTACTTAAGGAATGCAGGGTAGAACTTGCGAAGTGCATTGGAAACCCGTCATGTGCTGCCAATATTGCTTGTTTGCAAACTTGCAATAATCGACCAGATGAGACTGAATGCCAGGCTATGTCGCGAAAGAAGTGCGTACCTATGAAATCTGATGTGGGAGAATTTCCTATCCCAGATCCTGCTGCTCTTGTTAAAAGCTTTGATATGTCGAAGTTCAACGGAAAGTGGTTCATTACAAGTGGCTTGAATCCTACCTTCGATGTATTTGATTGCCAATTGCATGAATTCCATACAGAATCCAGCAAACTTGTAGGGAACTTGTCCTGGAGAATAAAAACCCCAGATGGTGGCTTTTTCACTCGATCAGCTGAGCAGAAATTCGTGCAAGACCCAAACCAGCCCGGCATTCTATACAATCACGACAATGAATATCTTCACTATCAAGATGACTGGTATATTCTATCGTCTAAGATAGAAAACACACCGGATGACTACATTTTTGTGTACTACCGTGGAAGAAATGACGCATGGGATGGATATGGTGGTGCTGTTGTATACACAAGGAGTTCAGTTTTGCCAGAAAGCATTGTTCCCGAACTTGAAAGAGCAGCTAAAAGTGTGGGAAGGGACTTCAGCAAGTTTATCCGAACAGACAATACTTGTGGACCTGAGCCTCCGCTCGTAGAGAGGTTGGAAAAGACAATTGAAGAAGGGGAAAGGACCATTATAGAGGAAGTTAAACAGATTGAAGGGGAAGTTGAAAAGGTCGAACAGACTGAGTTGACATTGTTTCAAAAGTTACTGGAAGGTTTTAACGTGCTTAAACAAGACGAGGAGAACTTCTTGAGGGGTCTTTCGAAAGAAGAGATGGATCTGCTGAGCGAGCTAAAAATGGAAGCTGGTGAAGTAGGAAAACTGTTTGGAAAAACTCTTCCGCTGAGGAAGCTAAGA
>Malba_033522
ATGGCGTTGGCTGGACGTTCGGTCTTCGTGTCCCATAAAGATGGTATAGGAAATGCTTGTATTAGGTTGGGACTTAAAAGTGAGGAAAGGCTTCGGAAGGGAAGGATGTTTGGTTTTCATGTGGTTGTGAAATTTTCCTCCCAGAGAAGAAAATCAAGATACTGCCAATTCATTAGTGCTAAAAGAAACTTTTCTGGCTTGCTGCTCTCTAGCAGGATGGAGGAGGCTTTCTCAGAACGAAGCACGAAAACTAGTGAACCCGAGATGGGACACGCGATTGATTTGATGATTGAAGAAGTATTGAGTGTTATTAAAGAGTGGAGCCAGTTACATTTCATGAAAGTAGCTGGTTTACTGTTATGCACTTTCATGGTCATGCCATCAGCCAATGCTGTCGATGCTCTCAAAACTTGTGCCTGCTTACTTAAGGAATGCAGGGTAGAACTTGCGAAGTGCATTGGAAACCCGTCATGTGCTGCCAATATTGCTTGTTTGCAAACTTGCAATAATCGACCAGATGAGACTGAATGCCAGGCTAGTCTCTCTCTCTCAGTTTCAGCGATTAAATGTGGTGACCTGTTTGAAAACAAAGTCGTAGATGAATTTAATGAATGTGCAGTGTCGCGAAAGAAGTGCGTACCTATGAAATCTGATGTGGGAGAATTTCCTATCCCAGATCCTGCTGCTCTTGTTAAAAGCTTTGATATGTCGAAGTTCAACGGAAAGTGGTTCATTACAAGTGGCTTGAATCCTACCTTCGATGTATTTGATTGCCAATTGCATGAATTCCATACAGAATCCAGCAAACTTGTAGGGAACTTGTCCTGGAGAATAAAAACCCCAGATGGTGGCTTTTTCACTCGATCAGCTGAGCAGAAATTCGTGCAAGACCCAAACCAGCCCGGCATTCTATACAATCACGACAATGAATATCTTCACTATCAAGATGACTGGTATATTCTATCGTCTAAGATAGAAAACACACCGGATGACTACATTTTTGTGTACTACCGTGGAAGAAATGACGCATGGGATGGATACGGTGGTGCTGTTGTATACACAAGGAGTTCAGTTTTGCCAGAAAGCATTGTTCCCGAACTTGAAAGAGCAGCCAAAAGTGTGGGAAGGGACTTCAGCAAGTTTATCCGAACAGACAATACTTGTGGACCTGAGCCTCCGCTCGTAGAGAGGTTGGAAAAGACAATTGAAGAAGGGGAAAGGACCATTATAGAGGAAGTTAAACAGATAGAAGGGGAAGTTGAAAAGGTCGAACAGACTGAGTTGACATTGTTTCAAAAGTTACTAGAAGGGTTTAACGTGCTTAAACAAGACGAGGAGAACTTCTTGAGAGGTCTTTCGAAAGAAGAGATGGATCTGCTGAGCGAGCTAAAAATGGAAGCTGGTGAAGTAGGAAAACTGTTTGGAAAAACTCTTCCGCTGAGGAAGCTAAGA
>Malsi_12g021890
ATGGCGTTGGCTGGACGTTCGGTCTTCCTGTCCCATAAAGATGGTATAGGAAATGCTTGTATTAGGTTGGGACTTAAAAATGATGAAAGGCTTCAGAAGGGAAGGATGGTTGGTTTTCATGTGGTTGTGAAATTTTCCTCCCAGAGAAGAAACTTTTCTGGCTTGGGGTCAAAGCGTTCTTCGCTGCTCTCTAGCAGGATGGAGGAGGCTTTCTCAGAACGAAGCACGAAAACTAGTGAACCCGAGATGGGACACGCGATTGATTTGATGATTGAAGAAGTATTGAGTGTTATTAAAGAGTGGAGCCAGTTACATTTCATGAAAGTAGCTGGTTTACTGTTATGCACTTTCATGGTCATGCCATCAGCCAATGCTGTCGATGCTCTCAAAACTTGTGCCTGCTTACTTAAGGAATGCAGGGTAGAACTTGCGAAGTGCATTGGAAACCCGTCATGTGCTGCCAATATTGCTTGTTTGCAAACTTGCAATAATCGACCAGATGAGACTGAATGCCAGATTAAATGTGGTGACCTGTTTGAAAACAAAGTCGTAGATGAATTTAATGAATGTGCAGTGTCGCGAAAGAAGTGCGTACCTATGAAATCTGATGTGGGAGAATTTCCTATCCCAGATCCTGCTGCTCTTGTTAAAAGCTTTGATATGTCGAAGTTCAACGGAAAGTGGTTCATTACAAGTGGCTTGAATCCTACCTTCGATGTATTTGATTGCCAATTGCATGAATTCCATACAGAATCCAGCAAACTTGTAGGGAACTTGTCCTGGAGAATAAAAACCCCAGATGGTGGCTTTTTCACTCGATCAGCTGAGCAGAAATTCGTGCAAGACCCAAACCAGCCCGGCATTCTATACAATCACGACAATGAATATCTTCACTATCAAGACGACTGGTATATTCTATCGTCTAAGATAGAAAACACACCGGATGACTACATTTTTGTGTACTACCGTGGAAGAAATGACGCATGGGATGGATATGGTGGTGCTGTTGTATACACAAGGAGTTCAGTTTTGCCAGAAAGTATTGTTCCCGAACTTGAAAGAGCAGCTAAAAGTGTGGGAAGGGACTTCAGCAAGTTTATCCGAACAGACAATACTTGCGGACCTGAGCCTCCGCTCGTAGAGAGGTTGGAAAAGACAATTGAAGAAGGGGAAAGGACCATTATAGAGGAAGTTAAACAGATAGAAGGGGAAGTTGAAAAGGTCGAACAGACTGAGTTGACATTGTTTCAAAAGTTACTAGAAGGGTTTAACGTGCTTAAACAAGACGAGGAGAACTTCTTGAGAGGTCTTTCGAAAGAAGAGATGGATCTGCTGAGCGAGCTAAAAATGGAAGCTGGTGAAGTAGGAAAACTGTTTGGAAAAACTCTTCCGCTGAGGAAGCTAAGA
>Malsy_04g020580
ATGCACAAGGATCAATCTTCACTATATGAAAAAGATGAGTACAACAAGAGTAGTCTTACCAAGCCAAGGACAAGGCTTGATGGATACAAGAAAAACATTCATCATGAGCTGGACCATATACCAACAAATACCATTATAGAGGAAGTTAAACAGATAGAGGGGGAGGTTGAAAAGGGTGAACAGTCTGAGTTGACATTGTTCCAAAAGTTACTGGGAGGGTTTAACGAACTTAAACAAGACGAGGAGAACTTCTGGAGAGGTCTTCTCAAAGAAGAGATGGATCAGCTGAGCAAGCTAAAAATGGAAGCAGGCGAAGCAGAAAAACTTTTTGGACAAACTCTTCCGCTGAAGAAGCTAACA
>Malsy_12g022190
ATGGCGTTGGCTGGACGTTCGGTCTTCCTGTCCCATAAAGATGGTATAGGAAATGCTTGTATTAGGTTGGGACTTAAAAATGATGAAAGGCTTCAGAAGGGAAGGATGGTTGGTTTTCATGTGGTTGTGAAATTTTCCTCCCAGAGAAGAAACTTTTCTGGCTTGGGGTCAAAGCGTTCTTCGCTGCTCTCTAGCAGGATGGAGGAGGCTTTCTCAGAACGAAGCACGAAAACTAGTGAACCCGAGATGGGACGCGCGATTGATTTGATGATTGAAGAAGTATTGAGTGTTATTAAAGAGTGGAGCCAGTTACATTTCATGAAAGTAGCTGGTTTACTGTTATGCACTTTCATGGTCATGCCATCAGCCAATGCTGTCGATGCTCTCAAAACTTGTGCCTGCTTACTTAAGGAATGCAGGGTAGAACTTGCGAAGTGCATTGGAAACCCGTCATGTGCTGCCAATATTGCTTGTTTGCAAACTTGCAATAATCGACCAGATGAGACTGAATGCCAGGCTATGTCGCGAAAGAAGTGCGTACCTATGAAATCTGATGTGGGAGAATTTCCTATCCCAGATCCTGCTGCTCTTGTTAAAAGCTTTGATATGTCGAAGTTCAACGGAAAGTGGTTCATTACAAGTGGCTTGAATCCTACCTTCGATGTATTTGATTGCCAATTGCATGAATTCCATACAGAATCCAGCAAACTTGTAGGGAACTTGTCCTGGAGAATAAAAACCCCAGATGGTGGCTTTTTCACTCGATCAGCTGAGCAGAAATTCGTGCAAGACCCAAACCAGCCCGGGATTCTATACAATCACGACAATGAATATCTTCACTATCAAGATGACTGGTATATTCTATCGTCTAAGATAGAAAACACACCGGATGACTACATTTTTGTGTACTACCGTGGAAGAAATGACGCATGGGATGGATATGGTGGTGCTGTTGTATACACAAGGAGTTCAGTTTTGCCAGAAAGCATTGTTCCCGAACTTGAAAGAGCAGCTAAAAGTGTGGGAAGGGACTTCAGCAAGTTTATCCGAACAGACAATACTTGTGGACCTGAGCCTCCGCTCGTAGAGAGGTTGGAAAAGACAATTGAAGAAGGGGAAAGGACCATTATAGAGGAAGTTAAACAGATAGAAGGGGAAGTTGAAAAGGTCGAACAGACTGAGTTGACATTGTTTCAAAAGTTACTAGAAGGGTTTAACGTGCTTAAACAAGACGAGGAGAACTTCTTGAGAGGTCTTTCGAAAGAAGAGATGGATCTGCTGAGCGAGCTAAAAATGGAAGCTGGTGAAGTAGGAAAACTGTTTGGAAAAACTCTTCCGCTGAGGAAGCTAAGA
>Maldo_GDDH_12G1255200
ATGGCGTTGGCTGGACGTTCGGTCTTCCTGTCCCATAAAGATGGTATAGGAAATGCTTGTATTAGGTTGGGACTTAAAAATGATGAAAGGCTTCAGAAGGGAAGGATGGTTGGTTTTCATGTGGTTGTGAAATTTTCCTCCCAGAGAAGAAACTTTTCTGGCTTGGGGTCAAAGCGTTCTTCGCTGCTCTCTAGCAGGATGGAGGAGGCTTTCTCAGAACGAAGCACGAAAACTAGTGAACCCGAGATGGGACGCGCGATTGATTTGATGATTGAAGAAGTATTGAGTGTTATTAAAGAGTGGAGCCAGTTACATTTCATGAAAGTAGCTGGTTTACTGTTATGCACTTTCATGGTCATGCCATCAGCCAATGCTGTCGATGCTCTCAAAACTTGTGCCTGCTTACTTAAGGAATGCAGGGTAGAACTTGCGAAGTGCATTGGAAACCCGTCATGTGCTGCCAATATTGCTTGTTTGCAAACTTGCAATAATCGACCAGATGAGACTGAATGCCAGATTAAATGTGGTGACCTGTTTGAAAACAAAGTCGTAGATGAATTTAATGAATGTGCAGTGTCACGAAAGAAGTGCGTACCTATGAAATCTGATGTGGGAGAATTTCCTATCCCAGATCCTGCTGCTCTTGTTAAAAGCTTTGATATGTCGAAGTTCAACGGAAAGTGGTTCATTACAAGTGGCTTGAATCCTACCTTCGATGTATTTGATTGCCAATTGCATGAATTCCATACAGAATCCAGCAAACTTGTAGGGAACTTGTCCTGGAGAATAAAAACCCCAGATGGTGGCTTTTTCACTCGATCAGCTGAGCAGAAATTCGTGCAAGACCCAAACCAGCCCGGCATTCTATACAATCACGACAATGAATATCTTCACTATCAAGATGACTGGTATATTCTATCGTCTAAGATAGAAAACACACCGGATGACTACATTTTTGTGTACTACCGTGGAAGAAATGACGCATGGGATGGATATGGTGGTGCTGTTGTATACACAAGGAGTTCAGTTTTGCCAGAAAGTATTGTTCCCGAACTTGAAAGAGCAGCTAAAAGTGTGGGAAGGGACTTCAGCAAGTTTATCCGAACAGACAATACTTGTGGACCTGAGCCTCCGCTCGTAGAGAGGTTGGAAAAGACAATTGAAGAAGGGGAAAGGACCATTATAGAGGAAGTTAAACAGATAGAAGGGGAAGTTGAAAAGGTCGAACAGACTGAGTTGACATTGTTTCAAAAGTTACTAGAAGGGTTTAACGTGCTTAAACAAGACGAGGAGAACTTCTTGAGAGGTCTTTCGAAAGAAGAGATGGATCTGCTGAGCGAGCTAAAAATGGAAGCTGGTGAAGTAGGAAAACTGTTTGGAAAAACTCTTCCGCTGAGGAAGCTAAGA
>Pyrco_DAP_Chr12v0.1_31564.1
ATGGCGTTCGCTGGACGTTCGGTCTTCCTGTCCCATAAAGATTGTATAGGAAATGCTTGTATTAGGTTGGGACTTAAAAGTGATGAAAGGCTTCAGAAGGGAAGGATGGTTGGTTTTCATGTGGTTGTGAAATTTTCCTCCCAGAGAAGAAAATCAAGATACTGCCAATTCATTAGTGCTAAAAGAAACTTTTCTGGTTTGGGTTCAAAGCGTTCTTCGCTGCTCTCTAGCAGGACGGAGGAGGCTTTCTCAGAACGAAGCACTAAAACTAGTGAGCCCGAGATGGGACGCGCGATTGATTTGATGATTGAAGAAGTACTGAGTGTTATTAAAGAGTGGAGCCAGTTACATTTCATGAAAGTAGCTGGTTTACTGTTATGCACTTTCATGGTCATGCCATCAGCCAATGCTGTCGATGCTCTCAAAACTTGCGCCTGCTTACTTAAGGAATGCAGGGTAGAACTTGCGAAGTGCATCGGAAACCCATCATGTGCTGCCAATATTGCTTGTTTGCAAACTTGCAATAATCGACCAGATGAGACTGAATGCCAGGCTAGTCTCTCTCTCTCAGTTTCAGCGATTAAATGTGGTGACCTGTTTGAAAACAAAGTCGTAGATGAATTTAATGAATGTGCAGTGTCGCGAAAGAAGTGCGTACCTATGAAATCTGATGTGGGAGAATTTCCTATCCCAGATCCTGCTGCTCTTGTTAAAAGCTTTGATATGTCGAAGTTCAACGGAAAGTGGTTCATTACAAGTGGCTTGAATCCTACCTTCGATGTATTTGATTGCCAATTGCATGAATTCCATACAGAATCTAGCAAACTTGTAGGGAACTTGTCCTGGAGAATAAAAACCCCAGATGGTGGCTTTTTCACTCGATCAGCTGTGCAGAAATTCGTGCAAGACCCAAACCAGCCCGGCATTCTATACAATCACGACAATGAATATCTTCACTATCAAGATGACTGGTATATTCTATCGTCTAAGATAGAAAACACACCGGAAGACTACATTTTTGTGTACTACCGTGGAAGAAATGACGCATGGGATGGATATGGTGGTGCTGTTGTATACACAAGGAGTTCAGTTTTGCCAGAAAGCATTGTTCCCGAACTTGAAAGAGCAGCTAAAAGTGTGGGACGGGACTTCAGCAAGTTTATCCGAACAGACAATACTTGTGGACCTGAGCCTCCGCTCGTAGAGAGGTTGGAAAAGACAATTGAAGAAGGGGAAAGGACCATTATAGAGGAAGTTAAACAGATAGAAGGGGAAGTTGAAAAGGTTGAACAAACTGAGTTGACATTGTTTCAAAAGTTACTGGAAGGGTTTAACGTGCTTAAACAAGACGAGGAGAATTTCTTGAGAGGTCTTTCGAAAGAAGAGATGGATCTGCTGAGCGAGCTAAAAATGGAAGCTGGTGAAGTAGGAAAACTGTTTGGAAAAACTCTTCCGCTGAGGAAGCTAAGA
>Pyrco_DAP_Chr4v0.1_10140.1
ATGGCATTGGCTGGATGCTCGGTCTTCCTTTCCCATAAAGATAGTATAGGAAATGCTTGTATTAGGAATGACGCATGGGATGGAAACGGTGGTGCTGTTGTATATACAAGGAGTTCAGTTTTGCAAGAACGCATTGTTCCTGACCTTGAAAGAGCAGCTAAAAGGTTTAACGAGCTTAAACAAGACGAGGAGAACTTCTTGAGAGGTCTTCTCAAAGAAGAGATGGATCAGCTGAGCGAGCTAAAAATGGAAGCAGGTGAAGCAGAAAAACTTTTTGGACAAACTCTTCCGCTGAAGAAGCTAAAA
>Pyrco_BP1_039551.1
ATGGCGTTCGCTGGACGTTCGGTCTTCCTGTCCCATAAAGATTGTATAGGAAATGCTTGTATTAGGTTGGGACTTAAAAGTGATGAAAGGCTTCAGAAGGGAAGGATGATGGGACGCGCGATTGATTTGATGATTGAAGAAGTACTGAGTGTTATTAAAGAGTGGAGCCAGTTACATTTCATGAAAGTAGCTGGTTTACTGTTATGCACTTTCATGGTCATGCCATCAGCCAATGCTGTCGATGCTCTCAAAACTTGTGCCTGCTTACTTAAGGAATGCAGGGTAGAACTTGCGAAGTGCATCGGAAACCCATCATGTGCTGCCAATATTGCTTGTTTGCAAACTTGCAATAATCGACCAGATGAGACTGAATGCCAGGCTAGTCTCTCTCTCTCAGTTTCAGCGATTAAATGTGGTGACCTGTTTGAAAACAAAGTCGTAGATGAATTTAATGAATGTGCAGTGTCGCGAAAGAAGTGCGTACCTATGAAATCTGATGTGGGAGAATTTCCTATCCCAGATCCTGCTGCTCTTGTTAAAAGCTTTGATATGTCGAAGTTCAACGGAAAGTGGTTCATTACAAGTGGCTTGAATCCTACCTTCGATGTATTTGATTGCCAATTGCATGAATTCCATACAGAATCTAGCAAACTTGTAGGGAACTTGTCCTGGAGAATAAAAACCCCAGATGGTGGCTTTTTCACTCGATCAGCTGTGCAGAAATTCGTGCAAGACCCAAACCAGCCCGGCATTCTATACAATCACGACAATGAATATCTTCACTATCAAGATGACTGGTATATTCTATCGTCTAAGATAGAAAACACACCGGAAGACTACATTTTTGTGTACTACCGTGGAAGAAATGACGCATGGGATGGATATGGTGGTGCTGTTGTATACACAAGGAGTTCAGTTTTGCCAGAAAGCATTGTTCCCGAACTTGAAAGAGCAGCTAAAAGTGTGGGAAGGGACTTCAGCAAGTTTATCCGAACAGACAATACTTGTGGACCTGAGCCTCCGCTCGTAGAGAGGTTGGAAAAGACAATTGAAGAAGGGGAAAGGACCATTATAGAGGAAGTTAAACAGATAGAAGGGGAAGTTGAAAAGGTCGAACAAACTGAGTTGACATTGTTTCAAAAGTTACTGGAAGGGTTTAACGTGCTTAAACAAGACGAGGAGAACTTCTTGAGAGGTCTTTCGAAAGAAGAGATGGATCTGCTGAGCGAGCTAAAAATGGAAGCTGGTGAAGTAGGAAAACTGTTTGGAAAAACTCTTCCGCTGAGGAAGCTAAGA
>Pyrco_BP_DH_04g20990
ATGCTTCCATCCATTTATGTGGCGAACACACCGGATGACTACATATTTGTGTACTGTGGAAGGAATGACGCATGGGATGGAAACGGTGGTGCTGTTGTATATACAAGGAGTTCAGTTTTGCAAGAACGCATTGTTCCTGACCTTGAAAGAGCAGCTAAAAGTAGGGGGGAAGTTGAAAAGGGTGAACAGTCTGAGTTGACATTGTTCCAAAAGTTACTGGAAGGGTTTAACGAGCTTAAACAAGACGAGGAGAACTTCTTGAGAGGTCTTCTCAAAGAAGAGATGGATCAGCTGAGCGAGCTAAAAATGGAAGCAGGTGAAGCAGAAAAACTTTTTGGACAAACTCTTCCGCTGAAGAAGCTAAAA
>Pyrco_BP_DH_12g23390
ATGGCGTTCGCTGGACGTTCGGTCTTCCTGTCCCATAAAGATTGTATAGGAAATGCTTGTATTAGGTTGGGACTTAAAAGTGATGAAAGGCTTCAGAAGGGAAGGATGGTTGGTTTTCATGTGGTTGTGAAATTTTCCTCCCAGAGAAGAAAATCAAGATACTGCCAATTCATTAGTGCTAAAAGAAACTTTTCTGGTTTGGGTTCAAAGCGTTCTTCGCTGCTCTCTAGCAGGACGGAGGAGGCTTTCTCAGAACGAAGCACTAAAACTAGTGAGCCCGAGATGGGACGCGCGATTGATTTGATGATTGAAGAAGTACTGAGTGTTATTAAAGAGTGGAGCCAGTTACATTTCATGAAAGTAGCTGGTTTACTGTTATGCACTTTCATGGTCATGCCATCAGCCAATGCTGTCGATGCTCTCAAAACTTGTGCCTGCTTACTTAAGGAATGCAGGGTAGAACTTGCGAAGTGCATCGGAAACCCATCATGTGCTGCCAATATTGCTTGTTTGCAAACTTGCAATAATCGACCAGATGAGACTGAATGCCAGATTAAATGTGGTGACCTGTTTGAAAACAAAGTCGTAGATGAATTTAATGAATGTGCAGTGTCGCGAAAGAAGTGCGTACCTATGAAATCTGATGTGGGAGAATTTCCTATCCCAGATCCTGCTGCTCTTGTTAAAAGCTTTGATATGTCGAAGTTCAACGGAAAGTGGTTCATTACAAGTGGCTTGAATCCTACCTTCGATGTATTTGATTGCCAATTGCATGAATTCCATACAGAATCTAGCAAACTTGTAGGGAACTTGTCCTGGAGAATAAAAACCCCAGATGGTGGCTTTTTCACTCGATCAGCTGTGCAGAAATTCGTGCAAGACCCAAACCAGCCCGGCGTTCTATACAATCACGACAATGAATATCTTCACTATCAAGATGACTGGTATATTCTATCGTCCAAGATAGAAAACACACCGGATGACTACATTTTTGTGTACTACCGTGGAAGAAATGATGCATGGGATGGATATGGTGGTGCTGTTGTATACACTAGGAGTTCAGTTTTGCCAGAAAGCATTGTTCCCGAACTTGAAAGAGCAGCTAAAAGTGTGGGAAGGGACTTCAGCAAGTTTATCCGAACAGACAATACTTGTGGACCTGAGCCTCCGCTCGTAGAGAGGTTGGAAAAGACAATTGAAGAAGGGGAAAGGACCATTATAGAGGAAGTTAAACAGATAGAAGGGGAAGTTGAAAAGGTTGAACAAACTGAGTTGACATTGTTTCAAAAGTTACTGGAAGGGTTTAACGTGCTTAAACAAGACGAGGAGAATTTCTTGAGAGGTCTTTCGAAAGAAGAGATGGATCTGCTGAGCGAGCTAAAAATGGAAGCTGGTGAAGTAGGAAAACTGTTTGGAAAAACTCTTCCGCTGAGGAAGCTAAGA
>Pruav_sc0004456.1_g190.1.mk
ATGGCACTGGCTGGACGTTCAATTTTCCTGTCCCATAATGATAGTATTGGCAATACATGTATCAGGTTGGGCCTTACAAGTGACGAAAGGTTTCACAAGAGAAGGATGGTTGGTTTTCATGTGGTTGTAAAATTTCCCTCCAATAGAGGAAAATCAAGATACTCCCAATTCATTAGGTCTAAAAGAAACTTATGTGTTTTGGGGTCAAAATGCTCTTCACTGCTCTCTAGCAAGACAGAGGAGGCTCTCTCAAAATATAGCACGAGAACTAGTGAACCTGAGATGAAACGAGTAATCAATTTTCTGCTTGAAGAAGCATCAAGTTTCATTAAAGAGTGGAGCCAGTTACATTTCATGAAAGTAGCTGGTTTGCTGGCATGCACTTTCATGATCATGCCATCAGCCAATGCCGCCGATGCTCTCAAAACTTGTACCTGCTTACTTAAGGAATGCAGGGTAGAACTTGCAAAGTGTATTGGAAACCCGTCATGTGCTGCCAATATTGCTTGTCTGCAAACTTGCAATAATCGACCTGATGAGACTGAATGCCAGGCTAGTTCTCTCTCTATCTCTCTATCGATCACATTCACCAGTTCTAAAATTAAATGTGGGGACCTGTTTGAAAACAGTGTTGTAGATGAATTTAATGAATGTGCAGTGTCGCGAAAGAAGTGTGTACCTAAGAAATCTGATGTGGGAGAATTTCCCATCCCAGATCCGGCTGTTCTTGTTAAAAGCTTTGATATTGAAAAATTTAATGGAAAGTGGTTCATTACAAGTGGCTTGAATCCTACCTTTGATACATTTGATTGCCAGTTGCATGAATTCCATACAGAATCCAGCAAACTTGTGGGGAATTTGTCTTGGAGAATACGAACCCTGGATGGTGGCTTTTTCACTAGATCAGCTGTGCAGAAATTCGTGCAAGACCCAAACCAGCCTGGAATACTGTATATTCTATCGTCCAAGATGGAGAATAAACCGGATGACTACATATTTGTGTACTACCGTGGAAGGAATGATGCATGGGATGGCTACGGTGGTGCTGTGATATACACAAGGAGTTCAGTTTTGCCAGCAAGCATTGTTCCTGACCTTGAAAAAGCAGCTGCAAGTGTGGGAAGGGACTTTAGCAAGTTTATCAGAACAGATAATACTTGTGGCCCTGAGCCTCCTCTTGTAGAGAGGTTGGAGAAGACACTTGAAGAAGGGGAAAAGAACATTATAGAGGAAGTTAAACAGATAGAAGGCGAAGTTGAGAAGGTTGAACAGACTGAGTTGACATTGTTGCAAAAGTTAGCTGAAGGGTTTAACGAGCTTAAACAAGATGAGGAGAATTTCTTGAGAGGGCTTAGCAAAGAAGAGATGGATATATTGAGCGAGCTAAAAATGGAAGCAGGTGAAGTAGAAAAGCTTTTTGGACAAACACTTCCACTTAGGAAGCTAAGA
>Pyrusco12g001690.1
ATGGCGTTCGCTGGACGTTCGGTCTTCCTGTCCCATAAAGATAGTATAGGAAATGCTTGTATTAGGTTGGGACTTAAAAGTGATGAAAGGCTTCAGAAGGGAAGGATGGTTGGTTTTCATGTGGTTGTGAAATTTTCCTCCCAGAGAAGAAAATCAAGATACTGCCAATTCATTAGTGCTAAAAGAAACTTTTCTGGTTTGGGTTCAAAGCGTTCTTCGCTGCTATCTAGCAGGATGGAGGAGGCTTTCTCAGAACGAAGCACGAAAACTAGTGAGCCTGAGATGGGACGCGCGATTGATTTGATGATTGAAGAAGTACTGAGTGTTATTAAAGAGTGGAGCCAGTTACATTTCATGAAAGTAGCTGGTTTACTGTTATGCACTTTCATGGTCATGCCATCAGCCAACGCTGTCGATGCTCTCAAAACTTGTGCCTGCTTACTTAAGGAATGCAGGGTAGAACTTGCGAAGTGCATCGGAAACCCGTCATGTGCTGCCAATATTGCTTGTTTGCAAACTTGCAATAATCGACCAGATGAGACTGAATGCCAGATTAAATGTGGTGACCTGTTTGAAAACAAAGTCGTAGATGAATTTAATGAATGTGCAGTGTCGCGAAAGAAGTGCGTACCTATGAAATCTGATGTGGGAGAATTTCCTATCCCAGATCCTGCTGCTCTTGTTAAAAGCTTTGATATGTCGAAGTTCAACGGAAAGTGGTTCATTACAAGTGGCTTGAATCCTACCTTCGATGTATTTGATTGCCAATTGCATGAATTCCATACAGAATCTAGCAAACTTGTAGGGAACTTGTCCTGGAGAATAAAAACCCCAGATGGTGGCTTTTTCACTCGATCAGCTGTGCAGAAATTCGTGCAAGACCCAAACCAGCCCGGCATTCTATACAATCACGACAATGAATATCTTCACTATCAAGATGACTGGTATATTCTATCGTCTAAGATAGAAAACACACCGGAAGACTACATTTTTGTGTACTACCGTGGAAGAAATGACGCATGGGATGGATATGGTGGTGCTGTTGTATACACAAGGAGTTCAGTTTTGCCAGAAAGCATTGTTCCCGAACTTGAAAGAGCAGCTAAAAGTGTGGGAAGGGACTTCAGCAAGTTTATCCGAACAGACAATACTTGTGGACCTGAGCCTCCGCTCGTAGAGAGGTTGGAAAAGACAATTGAAGAAGGGGAAAGGACCATTATAGAGGAAGTTAAACAGATAGAAGGGGAAGTTGAAAAGGTTGAACAAACTGAGTTGACATTGTTTCAAAAGTTACTGGAAGGGTTTAACGTGCTTAAACAAGACGAGGAGAATTTCTTGAGAGGTCTTTCGAAAGAAGAGATGGATCTGCTGAGCGAGCTAAAAATGGAAGCTGGTGAAGTAGGAAAACTGTTTGGAAAAACTCTTCCGCTGAGGAAGCTAAGA
>Pyrbe_012836
ATGGTTGGTTTTCATGTGGTTGTGAAATTTTCCTCCCAGAGAAGAAAATCAAGATACTGCCAATTCATTAGTGCTAAAAGAAACTTTTCTGGTTTGGGTTCAAAGCGTTCTTCGCTGCTCTCTAGCAGGACGGAGGAGGCTTTCTCAGAACGAAGCACGAAAACTAGTGAGCCCGAGATGGGACGCGCAATTGATTTGATGATTGAAGAAGTACTGAGTGTTATTAAAGAGTGGAGCCAGTTACATTTCATGAAAGTAGCTGGTTTACTGTTATGCACTTTCATGGTCATGCCATCAGCCAATGCTGTCGATGCTCTCAAAACTTGTGCCTGCTTACTTAAGGAATGCAGGGTAGAACTTGCGAAGTGCATCGGAAACCCGTCATGTGCTGCCAATATTGCTTGTTTGCAAACTTGCAATAATCGACCAGATGAGACTGAATGCCAGATTAAATGTGGTGACCTGTTTGAAAACAAAGTCGTAGATGAATTTAATGAATGTGCAGTGTCGCGAAAGAAGTGCGTACCTATGAAATCTGATGTGGGAGAATTTCCTATCCCAGATCCTGCTGCTCTTGTTAAAAGCTTTGATATGTCGAAGTTCAACGGAAAGTGGTTCATTACAAGTGGCTTGAATCCTACCTTCGATGTATTTGATTGCCAATTGCATGAATTCCATACAGAATCTAGCAAACTTGTAGGGAACTTGTCCTGGAGAATAAAAACCCCAGATGGTGGCTTTTTCACTCGATCAGCTGTGCAGAAATTCATGCAAGACCCAAACCAGCCCGGCATTCTATACAATCACGACAATGAATATCTTCACTATCAAGATGACTGGTATATTCTATCGTCTAAGATAGAAAACACACCGGAAGACTACATTTTTGTGTACTACCGTGGAAGAAATGACGCATGGGATGGATATGGTGGTGCTGTTGTATACACAAGGAGTTCAGTTTTGCCAGAAAGCATTGTTCCCGAACTTGAAAGAGCAGCTAAAAGTGTGGGAAGGGACTTCAGCAAGTTTATCCGAACAGACAATACTTGTGGACCTGAGCCTCCGCTCGTAGAGAGGTTGGAAAAGACAATTGAAGAAGGGGAAAGGACCATTATAGAGGAAGTTAAACAGATAGAAGGGGAAGTTGAAAAGGTTGAACAAACTGAGTTGACATTGTTTCAAAAGTTACTGGAAGGGCTT
>Pyrpy_N_12g1772.1
ATGGCGTTCGCTGGACGTTCGGTCTTCCTGTCCCATAAAGATAGTATAGGAAATGCTTGTATTAGGTTGGGACTTAAAAGTGATGAAAGGCTTCAGAAGGGAAGGATGGTTGGTTTTCATGTGGTTGTGAAATTTTCCACCCAGAGAAGAAAATCAAGATACTGCCAATTCATTAGTGCTAAAAGAAACTTTTCTGGTTTGGGTTCAAAGCGTTCTTCACTGCTCTCTAGCAGGACGGAGGAGGCTTTCTCAGAACAAAGCACGAAAACTAGTGAGCCCGAGATGGGACGCGCGATTGATTTGATGATTGAAGAAGTACTGAGTGTTATTAAAGAGTGGAGCCAGTTACATTTCATGAAAGTAGCTGGTTTACTGTTGTGCACTTTCATGGTCATCCCATCAGCCAATGCTGTCGATGCTCTCAAAACTTGTGCCTGCTTACTTAAGGAATGCAGGGTAGAACTTGCGAAGTGCATCGGAAACCCATCATGTGCTGCCAATATTGCTTGTTTGCAAACTTGCAATAATCGACCAGATGAGACTGAATGCCAGGCTAGTCTCTCTCTCTCTCTCAGTTTCAGCGGTGATAAAGTTTATACAGGAGAGAATTCTGTGTCGCGAAAGAAGTGCGTACCTATGAAATCTGATGTGGGAGAATTTCCTATCCCAGATCCTGCTGCTCTTGTTAAAAGCTTTGATATGTCGAAGTTCAATGGAAAGTGGTTCATTACAAGTGGCTTGAATCCCACCTTCGATGTATTTGATTGCCAATTGCATGAATTCCATACAGAATCTAGCAAACTTGTAGGGAACTTGTCCTGGAGAATAAAAACCCCAGATGGTGGCTTTTTCACTCGATCAGCTGTGCAGAAATTCGTGCAAGACCCAAACCAGCCCGGCATTCTATACAATCACGACAATGAATATCTTCACTATCAAGATGACTGGTATATTCTATCGTCTAAGATAGAAAACACACCGGAAGACTACATTTTTGTGTACTACCGTGGAAGAAATGACGCATGGGATGGATATGGTGGTGCTGTTGTATACACAAGGAGTTCAGTTTTGCCAGAAAGCATTGTTCCCGAACTTGAAAGAGCAGCTAAAAGTGTGGGAAGGGACTTCAGCAAGTTTATCCGAACAGACAATACTTGTGGACCTGAGCCTCCGCTCGTAGAGAGGTTGGAAAAGACAATTGAAGAAGGGGAAAGGACCATTATAGAGGAAGTTAAACAGATAGAAGGGGAAGTTGAAAAGGTTGAACAAACTGAGTTGACATTGTTTCAAAAGTTACTGGAAGGGTTTAACGTGCTTAAACAAGACGAGGAGAACTTCTTGAGAGGTCTTTCGAAAGAAGAGATGGATCTGCTGAGCGAGCTAAAAATGGAAGCTGGTGAAGTAGGAAAACTGTTTGGAAAAACTCTTCCGCTGAGGAAGCTAAGA
>Pyrpy_N_12g2135.1
ATGACTATCTTCACGATCAAGATTATTGGTAATACATGTCACAACACACCGGATGACTACATATTTGTGTACTGTGGAAGGAATGACGCATGGGATGGAAACGGTGGTGCTGTTGTATATACAAGGAGTTCAGTTTTGCAAGCACGCATTATTCCTGACCTTGAAAGAGCAGCTAAAAGTAGGGGGGAAGTTGAAAAGGGTGAACAGTCTGAGTTGACATTGTTCCAAAAGTTACTGGAAGGGTTTAACGAGCTTAAACAAGACGAGGAGAACTTCTTGAGAGGTCTTCTCAAAGAAGAGATGGATCAGCTGAGCGAGCTAAAAATGGAAGCAGGTGAAGCAGAAAAACTTTTTGGACAAACTCTTCCGCTGAAGAAGCTAAGA
>Rosch_v2.0_Chr3g0448661
ATGGCACTGGCTGCGCGTTCAATCTTGCTGTCCCATAATGATAGTATTGGCAATACATGTATGAGGTTGGGATTTACAAGTGAGGAAAGGTTTCAGAAGAGAAGGATGGTTGATTTTCAAGTGGTTGTGAAATTTTGTCCCAATAGCAGAAAATCAAGATACTCCCAATTCATTAGTTCTGATAGAAACTCTTCTGGTTTGGGGTCAAAATGGTCTTCTCTGCTCTCTAGCAGGACAGAGAAGGCTTTTTTGAAAAGTGGCACAAGAACTAGTGAAACTGAGACTAAACAGGTGATTAATGTTATACTTGAAGAAATACTCAGCTTCATTAAAGAGTCGAGTCAGTTTCACTTCATGAAAGTAGCTGGTTTACTGGTATGCACTCTCATGGTGATTCCATCAGCCAATGCTGTCGATGCTCTCAAAACTTGTTCTTGCTTACTTAAGGAATGCAGGGTAGAACTTGCAAAGTGCATTTCAAACCCGTCCTGTGCTGCCAATGTTGCTTGTCTGCAAACTTGTAACAATCGACCTGATGAGACGGAATGTCAGATTAAATGCGGGGACCTGTTTGAGAACAGTGTCGTTGATGAATTTAATGAATGTGCAGTGTCACGAAAGAAGTGTGTACCTATGAAATCCGATGTGGGAGAATTTCCTATCCCAGATCCTTCTGTTCTTGTTCAAAGCTTTGATATGGAAAAGTTTAATGGGAAATGGTTCATTACTAGTGGCTTGAATCCTACCTTTGATGCTTTTGATTGCCAAGTGCACGAATTCCATACAGAATCTGGCAGACTTGTAGGAAATTTGTCTTGGAGAATAAGAACCCCCGATGGTGGTTTTTTTACTCGAACAGCTATTCAGAAATTCGTGCAAGTTCCAAACCAGCCTGGCATACTATACAATCACGACAATGATTATCTTCACTATCAAGATGACTGGTACATTCTATCTTCACAAATAGAGAATAAACCGGAAGACTATATATTTGTATACTACCGTGGCAGGAATGATGCGTGGGATGGATACGGTGGTGCTGTGATATATACAAGGAGTTCAGTTTTGCCACAAAGCATTGTTCCTGATCTTGAAAAAGCAGCTAAGAGCGTGGGACGAGACTTCAGCAAGTTTATCAAAACAGATAATACTTGCGGGCCTGAACCTCCACTTGTAGAGAGGTTGGAGAAGACACTTGAGCAAGGGGAGAGGGTCATTATAGAGGAAGTTCAACAGATAGAAGGGGAAGTGGAGAAGGTTGAACAGACAGAGCGGTCATTGTTTCAAAAGTTAGCAGAAGGGTTTAATGAGATTAAACAAGATGAGGAGAACTTCTTGAGAGAGCTTTCCAAAGAAGAGATGGATATATTGAGCGAGCTCAAAATGGAAGCAACCGAAGTAGAAAAGCTTTTCGGACGAACACTTCCTCTTCGGAAGCTTAGA
>Rubch_LG06.5412
ATGGCACTAGCTGCGCGTTCAATCTCCCTGTCTCATAATGATAGTATTGGCAATACATGTATGAGGTTGGGATTCACAAGTGAAGAAAGGTTTCAGAAGAGAAGGATGGTTGATTTTCATGTGGTTGTGAGATTTTGTTCCAATAGCAGAAAATCAAGATACTCCCAATTCATCAGTCCTAATAGAAACTCTTCTGGTTTGGGGTCAAAATGGTCTTCTCTGCTATCCAGCAGGACAGACAAGGCTTTTTCAAAATGTGGGACAAGAGCTAGTGAAACTGAGACGAAACGGGTGATTTATGTTATGCTTGAAGAAGTACTAAGTTTCATTAAAGAGTGGAGCCAGTTACATTTCATGAAAGTAGCCGGTTTATTGGTATGCACTCTCATGGTGATACCATCGGCCAATGCTGTCGATGCTCTCAAAACTTGTACCTGCTTACTTAAAGAATGCAGGGTAGAACTTGCAAAGTGCATTGCAAACCCGTCATGTGCTGCCAATGTTGCTTGTCTGCAAACTTGTAACAATCGACCTGATGAGACCGAATGCCAGATTAAATGTGGGGACCTGTTTGAGAACAGTGTTGTGGATGAATTCAATGAATGCGCTGTGTCACGAAAGAAGTGTGTACCTATGAAATCCGATGTGGGAGAATTTCCTATCCCAGATCCTGCTGTTCTTGTTCAAAGCTTCAATATGGAAAATTTTAATGGGAAATGGTTCATTACTAGTGGCTTGAATCCTACCTTCGATGTTTTTGATTGCCAAGTGCATGAGTTCCATACAGAATCTGGCAAACTGGTAGGAAATTTGTCTTGGAGAATAAAAACCCCTGATGGTGGATTTTTTACTCGAACAGCTGTTCAGAAATTCGTGCAAGATCCAAACCAGCCTGGCATACTATACAATCACGATAATGACTATCTTCATTATCAAGATGACTGGTATATCCTATCGTCGAAGATAGAGAATAAACCAGAAGACTACATATTTGTATACTACCGCGGCAAGAATGATGCGTGGGATGGATATGGTGGTGCTGTAATATACACAAGGAGTTCAGTTTTGCCAGCAAGCATTGTTCCTGATCTTGAAAAGGCAGCTAAAAGTGTGGGACGAGACTTTAGCAAGTTTATCAGAACAGATAATACTTGCGGGCCTGAACCTCCGCTTGTAGAGAGGTTGGAGAAGAAACTTGAAGAAGGGGAGAGGACCATTATAGAGGAAGTTCAACAGTTAGAAGGGGAAGTGGAGAAGGTTGAACAGACTGAGCGGACATTGCTTCAAAGGTTATCAGAAGGGTTTAATGAGCTTAAACAAGATGAGGAAAACTTCTTGAGAGAGCTTTCAAAAGAAGAGATGGATATATTGAGCGAGCTCAAAATGGAAGCAAGCGAAGTAGAAAAGCTTTTTGGACGAACACTTCCTCTTAGGAAGCTAAGA
>Ruboc_06_G09168
ATGGCACTAGCTGCGCGTTCAATCTCCCTGTCTCATAATGATAGTATTGGCAATACATGTATGAGGTTGGGATTTACAAGTGAAGAAAGGTTTCAGAAGAGAAGGATGGTTGATTTTCATGTGGTTGTGAGATTTTGTTCCAATAGCAGAAAATCAAGATACTCCCAATTCATCAGTTCTAATAGAAACTCTTCTGGTTTGGGGTCAAAATGGTCTTCTCTGCTATCCAGCAGGACAGACAAGGCTTTTTCAAAATGTGGCACAAGAGCTAGTGAAACTGAGACGAAACGAGTGATTAATGTTATGCTTGAAGAAGTACTAAGTTTCATTAAAGAGTGGAGCCAGTTACATTTCATGAAAGTAGCCGGTTTATTGGTATGCACTCTCATGGTGATACCATCGGCCAATGCTGTCGATGCTCTCAAAACTTGTACCTGCTTACTTAAGGAATGCAGGGTAGAACTTGCAAAGTGCATTGCAAACCCTTCATGTGCTGCCAATGTTGCTTGTCTGCAAACTTGTAACAATCGACCTGATGAGACCGAATGCCAGATTAAATGCGGGGACCTGTTTGAGAACAGTGTCGTGGATGAATTCAATGAATGTGCTGTGTCACGAAAGAAGTGTGTACCTATGAAATCCGATGTGGGAGAATTTCCTATCCCAGATCCTGCTGTTCTTGTTCAAAGCTTCAATATGGAAAATTTTAATGGGAAATGGTTCATTACTACTGGCTTGAATCCTACCTTCGATGTTTTTGATTGCCAAGTGCATGAATTCCATACAGAATCTGGCAAACTGGTAGGAAATTTGTCTTGGAGAATAAGAACCCCTGATGGGGGATTTTTTACTCGAACAGCTGTTCAGAAATTCGTGCAAGATCCAAACCAGCCTGGCATACTATACAATCACGATAATGACTATCTTCACTATCAAGATGACTGGTATATCCTATCGTCGAAGATAGAGAATAAACCAGAAGACTACATATTTGTATACTACCGCGGCAAGAATGATGCGTGGGATGGATATGGTGGTGCTGTAATATACACAAGGAGTTCAGTTTTGCCAGCAAGCATTGTTCCTGATCTTGAAAAGGCAGCTAAAAGTGTGGGACGAGACTTTAGCAAGTTTATCAGAACAGATAATACTTGCGGGCCTGAACCTCCGCTTGTAGAGAGGTTGGAGAAGAAACTTGAAGAAGGGGAGAGGACCATTATAGAGGAAGTTCAACAGATAGAAGGGGAAGTGGAGAAGGTTGAACAGACTGAGCGGACATTGCTTCAAAGGTTATCAGAAGGGTTTAATGAGCTTAAACAAGATGAGGAAAACTTCTTGAGAGAGCTTTCAAAAGAAGAGATGGATATATTAAGCGAGCTCAAGATGGAAGCAAGCGAAGTAGAAAAGCTTTTTGGACGAACACTTCCTCTTAGGAAGCTAAGA
