# Supplementary material for: Transcriptomics of long‐term, low oxygen storage coupled with ethylene signaling interference suggests neofunctionalization of hypoxia response pathways in apple ( Malus domestica )
Source: Plant Direct. 2024 Dec 20;8(12):e70025. doi: 10.1002/pld3.70025 (PMC11660084; doi:10.1002/pld3.70025)
Supplement: Supplementary file 2 — Data S2: Homologs of all 606 hypoxia response genes identified in this study across 42 representative species of land plants). [file PLD3-8-e70025-s004.gz › 01-integratedGeneFamilies_dir/1579.fna]

>gnl_Ambtr_v1.0_evm_27.model.AmTr_v1.0_scaffold00001.141
ATGGCGAAAGGAACTCGTTATCACAAGGCCTACTCAAACAGGCGGTCCACTCAAACCTTAATTCTCGCTGCTCTTGTCATGTTTTCTGTCATGGTCCTCATGCTTCTCGCTCTTGGCATGTTCTCTCTACCTGTTTCTACCACCCCATCACACGAACCCATTGAACGAACTACTGTACATCTTGAGAAGGATGGAAACGATAGAGAAGAGCGAAAACAATGGACTGAAATATTGTCTTGGGAGCCTCGAGCGTTTCTTTTTCACAATTTTTTGTCAAAGGATGAGTGTGAGTACCTAATTAGTCTTGCAAAGCCACATATGGAGAAGTCAACTGTTGTTGATAGTACCACTGGTCAGAGTAAGGACAGCAGAGTGCGGACAAGCTCGGGCATGTTCCTCAAGAGAGGGCAAGATAAAATTATACAGAGCATAGAGAAACGAATTGCAGATTTTACCTTTATTCCCGTAGAACATGGTGAGGGGCTTCAAGTTCTCCATTATGAAGTTGGACAGAAATATGAACCCCATTTTGACTACTTTCTTGATGAATTCAACACCAAAAATGGTGGTCAAAGAATAGCTACCGTGCTTATGTATCTTACAAATGTGGAAAAGGGGGGAGAGACTGTGTTTCCTTCATCCAAGGTAAACAGCAGTTCGGTACCTTGGTGGGATGAGTTATCTGACTGTGCGAAAACTGGGGTATCTGTAAGGCCAAGAATGGGAGATGCCTTGTTGTTCTGGAGCATGAGACCTGATGCCACACTTGATCCGTCAAGTTTGCATGCTGGCTGCCCTGTGATACAAGGGAATAAATGGTCGTCAACAAAATGGTTGCATGTTACTGAGTATAAAGTT
>gnl_Ambtr_v1.0_evm_27.model.AmTr_v1.0_scaffold00098.1
ATGGAGAATTTGGATTTGATAGCGAACAATAAAGCAGTTGTTAAGGAATGCTGTTCTAAACATGGAGAGGGGCTTCAAGTTCTTCACTATGAGCCTGGACAGAAATATGAGCCTCATTTTGATTACTTCCTTGATGAATTCAACACCAAGAATGGTGGTCAACGGATAGCTACCATTCTCATGTACCTTTCTGATGTGGAGAAGGGTGGGGAGACTGTTTTTCCCCAATCTAAAGTAACCAACAACTCTGTTCCATGGTGGGATGAGCTATCTGAGTGTGCAAAATCTGGAATCTCTGTCAGACCAAGGATGGGCGATGCTTTACTCTTTTGGAGCATGAGTCCCGATGCAAAACTGGACCCCAAAAGTTTGCAT
>gnl_Aquco_v3.1_Aqcoe6G235100.1
ATGATGGCGAAACCTGGAAGATATTCACGATTTCAACAGAACAAGAAATTCTCATCTTCTACATTTTCTTCAACATGTACACTTGCTCTTGCTTTACTTTTTATGCTATCTGTTCTTCTTCTTATGCTTCTTGCTCTTGGTATTCTTTCTCTTCCGATTACTTCTTCTGATGGTTCTTCTTCTAAAGCTAACGATCTCAGCAATTTCGTCCGTACTACTACAAGTGACAAAATTGATGAGAGAGAAGAGCATTGGACTGAAGTTATTTCTTGGGAACCTAGAGCTTTCATTTATCGCAATTTCCTGTCCAAAGACGAATGTGAGTATTTGATTAATCTTGCCAAGCCGCATATGGAAAAGTCAACAGTTGTTGATAGTGAAACTGGTAAAAGCAAAGACAGCAGGGTGAGGACAAGCTCTGGGACGTTTCTAAAGCGAGGACGGGATAAAATCGTTAGAAATATTGAGCAACGGATTTCAGATTTCACCTTCATGCCTGTGGAGCATGGTGAAGGGCTTCAAGTTCTTCACTACGAAGTTGGACAGAAATATGAACCTCATTATGACTACTTCAATGATGAATTTAACACTAGGAATGGAGGTCAGCGGATAGCTACGGTCTTGATGTATCTCTCAGATGTTGAAGAAGGGGGAGAAACAGTATTTCCTGCTGCCACGGGAAATTTTAGTAATGTTCCTTGGTGGAACGAATTATCAGAATGTGGGAAAAAAGGCCTTTCTGTTAAGCCAAAGATGGGAGATGCATTGCTGTTCTGGAGTATGCGGCCTGATGGTACTCTAGATCCATCCAGTTTGCATGGTGGTTGCCCTGTGATAAAGGGAAACAAGTGGTCATCTACTAAGTGGATACGTGTCAATGAGTACAAGACT
>gnl_Aquco_v3.1_Aqcoe5G130200.1
ATGCCGAAAGGTGTAAGGCATTCTCGAATGCCAGGAGGAAGAAAAGCTTCAACATTTACACTTGTTCTTGCTATGCTACTTATGCTTTCTTTCGTTCTTCTATTGCTTTTAGCTCTTGGAATTTTTTCTCTTCCAATTAACACTGATGATGCTCCAAAGGCAGTTGATCTCAGTTCATTCTTTCATAAAACTGTTGATAATGCTGCTCATGAAAAAAGAGAACAATGGACGGAAATTCTTTCTTGGGAGCCAAGAGCCTTTATTTATCATAATTTTCTTTCCAAAGAGGAATGCAATTATTTGATCAATCTTGCCAAGCCTCATATGGAGAAATCAACAGTTGTTGATAGTGCAACAGGAAAAAGCAAAGACAGCAGGGTACGTACAAGCTCTGGAACTTTTCTCCAAAGAGGAAGAGACAAAACCATCCGAGACATAGAGAAAAGGATAGCAGATTTCACCTTTATACCTGTAGAACATGGAGAAGGACTTCAGATTCTCCACTATGAAGTTGGGCAGAAATATGAACCTCACTATGACTATTTTCTTGATCAATTTAACACAAAGAATGGTGGTCAAAGGATAGCTACTGTTCTGATGTATCTCTCTGATGTGGAAGAAGGAGGCGAGACTGTATTTCCAGGAGCAAAAGGAAATTTTAGTTCGGTACCATGGTGGAATGAATTATCTGAATGTGGTAAAAAAGGCCTCTCTGTTAAACCAAAGATGGGTGATGCATTGCTTTTCTGGAGTATGAGGCCTGATGCCACTCTCGACCCATCAAGTTTGCATGGTGGTTGTCCTGTGATAAGTGGGAACAAATGGTCATCTACGAAGTGGTTGCATGTCAGTGAATACAAGATT
>gnl_Arath_TAIR10_AT2G17720.1
ATGGCGTCTAAATCGAAGCAGCATCTTCGTTATCAGCCGCGAAAATCTGTGTCACGATCAACACAAGCTTTCACGGTGCTTATACTTCTTCTCGTAGTGATTCTGATTCTTCTGGGTCTCGGGATTTTGTCACTACCTAATGCTAATAGAAACTCTTCCAAGACGAATGATTTGACCAACATTGTACGAAAGAGTGAGACGAGTTCTGGAGATGAAGAAGGGAATGGTGAACGTTGGGTTGAAGTTATTTCTTGGGAGCCTCGTGCTGTTGTTTATCACAATTTCTTGACTAATGAAGAATGTGAGCACTTGATCAGCCTTGCTAAACCGAGTATGGTTAAGTCAACCGTGGTAGATGAGAAAACCGGTGGGAGCAAAGATAGCAGAGTGAGAACTAGCTCAGGAACTTTTCTTAGAAGAGGACATGACGAAGTTGTCGAGGTGATTGAGAAAAGGATTTCAGATTTCACCTTCATTCCTGTTGAAAATGGTGAAGGTCTTCAAGTTCTTCACTACCAAGTTGGGCAGAAGTATGAGCCTCACTATGACTATTTCTTAGATGAGTTCAACACCAAGAATGGAGGACAACGAATAGCTACTGTGCTTATGTACCTCTCTGATGTCGATGATGGTGGCGAGACTGTGTTCCCTGCAGCAAGAGGAAACATTAGTGCTGTCCCATGGTGGAACGAGCTCTCAAAATGTGGTAAAGAAGGACTATCTGTTCTACCAAAGAAGCGAGATGCTTTACTTTTCTGGAACATGAGGCCTGATGCATCTCTAGACCCTTCGAGCTTGCACGGTGGATGTCCAGTGGTGAAAGGAAACAAATGGTCATCCACGAAATGGTTCCATGTCCACGAGTTCAAGGTT
>gnl_Arath_TAIR10_AT4G35810.1
ATGGCGAAGAAACCGAAGCAGCTCCGTAACAAGCCGCGTAAATCTTTTTCGACGCAAACTTTCACAGTTGTCGTACTTGTACTCTTTGTCATTTTGATCCTTGTCGGTCTCGGAATCTTTTCACTACCCAGCACCAACAAGACCTCTTCTATGCCGATGGATTTGACCACCATTGTACAAACGATCCAGGAGAGGGAGAGTTTTGGAGACGAAGAAGACGGTAATGGTGACCGCTGGCTGGAAGTTATCTCCTGGGAGCCTAGAGCTTTTGTTTACCACAACTTCTTGACAAATGAAGAATGTGAGCACTTGATTAGCCTTGCGAAACCTAGTATGATGAAATCAAAGGTGGTTGATGTGAAAACCGGAAAGAGCATCGACAGCAGAGTACGAACCAGTTCAGGAACTTTTCTTAACAGAGGACATGACGAAATAGTGGAAGAGATTGAGAATAGGATTTCAGATTTCACCTTCATTCCTCCAGAAAATGGAGAGGGGCTGCAAGTTCTTCATTATGAAGTTGGGCAGAGATATGAGCCTCACCATGACTATTTCTTTGATGAGTTCAATGTCAGGAAAGGAGGGCAACGAATTGCTACAGTACTAATGTACCTCTCGGATGTCGATGAAGGCGGAGAAACAGTTTTCCCTGCAGCCAAAGGAAACGTTAGTGATGTCCCATGGTGGGACGAGCTCTCACAATGTGGTAAAGAAGGACTCTCTGTTCTGCCAAAGAAGAGAGACGCTTTACTCTTCTGGAGCATGAAGCCTGACGCGTCTCTAGACCCTTCTAGTTTGCATGGTGGTTGTCCAGTGATCAAAGGAAACAAGTGGTCATCAACTAAATGGTTTCACGTTCACGAGTACAAT
>gnl_Arath_TAIR10_AT1G20270.1
ATGGCGAAACTGAGACACTCGCGATTTCAAGCGAGGAAATGGTCGACATTGATGCTGGTTCTGTTTATGTTGTTTATGTTAACGATTGTTCTCTTAATGCTTTTGGCTTTCGGAGTTTTCTCTCTTCCTATTAACAACGATGAATCCTCTCCTATCGATCTCTCTTATTTCCGACGAGCTGCCACTGAGAGAAGTGAAGGACTTGGGAAGAGAGGAGACCAGTGGACTGAAGTGCTTTCTTGGGAACCTAGAGCTTTTGTCTACCACAATTTCTTGTCGAAGGAAGAATGTGAATATTTAATCAGTCTTGCAAAACCACATATGGTGAAGTCAACTGTTGTAGATAGCGAAACCGGCAAGAGCAAAGATAGCAGGGTGCGAACAAGCTCAGGGACTTTCCTTAGGAGAGGAAGGGACAAAATCATTAAGACCATTGAGAAAAGAATAGCAGATTACACCTTTATTCCTGCAGATCATGGTGAAGGACTTCAAGTTCTTCACTACGAAGCAGGGCAAAAGTATGAACCACACTATGATTATTTTGTTGATGAGTTCAACACTAAAAATGGAGGTCAACGGATGGCTACAATGCTTATGTATCTGTCGGATGTTGAGGAAGGCGGTGAAACAGTGTTTCCTGCTGCCAATATGAATTTTAGTTCTGTACCATGGTATAATGAGCTCTCTGAGTGTGGGAAAAAGGGACTTTCCGTAAAGCCGAGAATGGGTGATGCATTGCTTTTCTGGAGCATGAGGCCTGATGCTACACTAGATCCTACAAGTTTGCATGGTGGATGTCCTGTGATTAGAGGGAACAAGTGGTCATCTACCAAATGGATGCATGTTGGCGAGTACAAAATC
>gnl_Arath_TAIR10_AT5G66060.1
ATGATGGCGAGACCGAGGAATCATCGTCCTTCAGCTCGGAAATCCTCGCATTCAACGCTCGTCTTCGCCGTATTGATCATGTCCACTTTCGTGATTTTGATTCTTCTCGCCTTTGGAATTCTCTCGGTGCCCAGCAACAATGCCGGATCCTCAAAAGCCAATGATCTCACTTCTATTGTCCGAAAAACACTTCAGAGAAGTGGCGAAGATGATTCAAAGAACGAGCGTTGGGTTGAAATAATCTCTTGGGAACCCAGAGCTTCTGTTTACCACAATTTCTTGACAAAGGAGGAATGCAAGTATCTAATAGAGCTAGCTAAACCGCATATGGAGAAATCAACTGTTGTCGACGAGAAGACTGGAAAGAGCACAGATAGCAGGGTGCGAACGAGTTCAGGGACATTTCTCGCAAGAGGGCGTGACAAAACTATCCGTGAAATTGAGAAAAGGATATCAGATTTTACATTCATACCAGTTGAGCATGGGGAAGGTCTTCAAGTTCTGCACTATGAGATTGGGCAAAAGTATGAGCCTCATTACGACTACTTCATGGATGAGTATAACACTAGGAATGGGGGACAGCGGATAGCCACAGTTCTCATGTACCTATCAGATGTTGAGGAGGGGGGTGAAACAGTGTTTCCTGCAGCCAAGGGAAACTATAGCGCAGTGCCATGGTGGAATGAGTTGTCAGAGTGTGGGAAAGGAGGGTTGTCTGTGAAACCAAAGATGGGAGATGCATTGCTTTTCTGGAGCATGACGCCTGATGCGACGCTAGACCCATCTAGTCTTCATGGTGGGTGTGCTGTTATAAAAGGGAATAAGTGGTCGTCCACAAAGTGGTTGCGTGTACACGAGTACAAGGTT
>gnl_Betvu_v1.2_Bv6_152670_fiww.t1
ATGGCGAAAGGAAAGCTCGGTCGTACTCCACCTCGAAAATCGTCAACGCCATCGTCAACACTTGTATTCTCATTGCTTCTAATGTTATCCGTCGTCGTTTTGATTCTTCTTGCTCTTGGAATTGTATCGCTTCCTACCTCAAATTCTGCTACTTCTCGTCCAGTTCATGATCTCAACAACATTGTTCATAGCACTGTACACAGAGTTGAAGTGAGTAAGGAAAAAGGTGAACAATGGGTTGAGTTTCTATCTTGGGAGCCTAGAGCTGTTGTTTACCATAATTTCTTGTCTAAGGATGAGTGTGAGTATCTCATCAAACTTGCATCACCTCACATGGAAAAGTCAAAAGTTATCGATGAGAAAACCGGCAAGAGTAAAGACAGCAGGGTGCGTACTAGTTCAGGAACATTCCTTCCTAGAGGCCGGGATACAATCATCAGGGCCATAGAGCAGAGAATTGCGGATTTCACTTTCCTTCCTGTAGAGCATGGTGAAGGTCTTCAAGTTCTTCATTACGAAGTTGGGCAGAAGTACGAGCCTCACTTTGACTACTTCTTGGAAGATTATAGCACTGTCACGGGCGGTCAACGGATAGCCACAGTTCTCATGTATCTCTCTGATGTTGAAGAAGGAGGTGAGACAGTATTTCCTTCTGCAAAAGGAAATATCAGTGATGTACCTTATTGGAATGAGTTATCTAAATGTGGTCAAGAAGGCCTTGCGGTCAAACCAAAGATGGGTGATGCTTTGTTGTTCTGGAGCTTGAAGCCTGATGCTTCTCTGGACCCCTCAAGTTTACATGCTGGTTGCCCAGTGATTAGAGGAGATAAGTGGTCAGCTACAAAATGGATCCGTGTCAATGAATACCACGTT
>gnl_Betvu_v1.2_Bv_008730_qony.t1
ATGTTACTAATGTTAACTGTCGTACTTCTTTTGCTCCTTGCTCTCGGCATTCTCTCTCTTCCTGTTACCTCTGATGATCATAGACCTGCGCACGATCTCAGCAACTTCGGTCGGAAAGTTCTAGAAAGAGGTAAGGGGATTGGGAAGAGAGACGAACAATGGGTGGAAATTTTGTCGTGGGAGCCGCGAGCTTTTCTTTACCATCATTTTCTGTCTAAGGAGGAATGCGATTATCTTATTGACCTTGCAACACCCCATATGGTGAAGTCAACTGTTGTTGATAGTAAAACTGGTCGGAGTAAGGACAGCAGGGTGCGCACTAGTTCTGGAATGTTTCTGAGAAGAGGTCAAGACAAAATTATAAGGGACATAGAGAAAAGAATAGCAGATTTTACCTTCATTCCTGTAGAGCATGGTGAGGGATTACAAATTCTTCACTATGAAGAAGGTCAAAAGTACGAACCTCACTATGATTACTTCCTTGATGAATTCAATAAAAAGAATGGAGGCCAAAGGATTGCCACTGTATTAATGTATTTATCAGATGTTGAAGAGGGTGGTGAGACTGTTTTCCCAGCTGCTCCAGGGAATTTCAGTTCCCTGCCAGGGTGGAATGAGCGATCTGAATGCGGTAAAAGGGGCCTCTCTGTGAGACCAAAAATGGGCGATGCCTTACTCTTCTGGAGTATGAGGCCTGATGCAACATTAGATTCTTCCAGTCTGCATGGTGGCTGCCCAGTTATTAAAGGAAACAAGTGGTCATCTACAAAATGGATGCACGTTGAGGAATATAGGGTC
>gnl_Carpa_v0.4_evm.model.supercontig_26.267
ATGGCGAAAGCGAGGTACCCTCGGTTTCAAGGGAAGAAGTTCTCGACATGGACTCTGGTTTTGTCAATGTTGTTTGTGTTAACAGTTGTTATCTTCATGCTTTTGGCTCTCGGAATTTACTCTCTCCCTATGAGCAGCGATGACTCAACGCCCAACGAACTTACTTCCTTTAGGCGTATGGCCGTTGAAAGAGATGAGGGGATGGGAAGCAGAGGAGAGCAATGGACGGAAGTGATTTCCTGGGAGCCCAGAGCTTTCCTTTATCATAATTTCTTGTCCAAGGAAGAGTGTGAGTACTTAATAAAGCTTGCAAAACCTTATATGAAAAAATCAACTGTAGTGGATAACGAAACTGGTCAGAGTAAAGATAGCAGGGTTCGTACAAGCTCTGGTATGTTTTTTACGAGAGGAAGAGATAAGGTTGTAAGGAACATTGAAAAAAGGATTGCAGATTTCGGTTTTATTCCTGTAGAGCATGGAGAAGGACTTCAAATTCTCCACTATGAAGTTGGTCAGAAGTATGAACCACATTTTGATTACTTCCTGGACAATTTCAATGTCAAACATGGAGGTCAACGGACTGCCACCATGCTTATGTATCTGTCGGATGTGGAAGAAGGGGGTGAAACAGTTTTTCCTGTTGCCAATGTAAATATCAGTTCTGTACCATGGTGGAATGAATTGTCTGAATGTGGTAAAAGAGGGCTTGCTTTGAAGCCAAAAATGGGCAATGCTTTGCTCTTCTGGAGCACGAGGCCTGATGCCACAGTTGATCCATCAAGCCTGCATGGTAGTTGCCCTGTTATTAAAGGGAACAAATGGTCAGCTACAAAGTGGATGCATATCAATGAGTACGGGGTG
>gnl_Carpa_v0.4_evm.model.supercontig_6.312
ATGGCGAAAGTTAGGCATTCTCGTTTCCCGTCACGTAAATCTTCTTCTTCGACGCTCGTGCTCACCATGCTCATCATGTTTACGTTCGTTATCCTGATTCTTCTCGCTCTCGGTATACTCTCGGTCCCCAGTAACAGCGGTGATTCCCCGAAGGCCAACGACCTGAGCTCCATCGTTCGGAAGACTACGGATAGAGGTGTGGGAGATGAGGAGAGAGCTGAACAGTGGGTGGAAGTTATCTCCTGGGAACCTAGAGCTGTGATTTATCATAATTTCTTGAGCAAAGAGGAATGTGAATACTTGATCAATCTTGCGAAACCCCATATGAAAAAGTCAACTGTTGTCGATAGTGAAACTGGCAAGAGTAAAGATAGCAGAGTGCGCACAAGCTCTGGAACATTCCTGCCAAGAGGTCGTGACAAAACTATTAGGGAAATTGAGAAAAGAATTGCCGATTTCACCTTCATTCCTGCTGAGAACGGGGAAGGGCTTCAAGTCCTCCATTATGAAGTTGGACAAAAATATGAGCCTCACTATGACTACTTCATGGATGAGTTCAACACTAAGAATGGGGGTCAACGGATTGCTACAGTCCTTATGTACCTCACAGATGTAGAAGAAGGGGGTGAGACTGTGTTCCCTGCCGCTAAAGGGAACATTAGTGCTGTCCCATGGTGGAATGAGTTATCTGAATGTGGAAAGAAAGGACTGTCTGTTAAACCAAAGATGGGTGATGCATTACTTTTCTGGAGCCAGAAGCCTGATGGTTCTCTAGATCCTTCAAGTTTGCATGGTGGTTGTCATGTAATTAAAGGAAACAAATGGTCATCAACCAAATGGATGCGTGTCTATGAATATATGGTC
>gnl_Elagu_v2.0_p5_sc00103.V1.gene311
ATGGGTTTTGGGTTGTGGTTGCTGCAGCGATGGGAATGGACTGGGGAAGAGAGGGCCGCAGTGGACGGAGGTCGTCTCGTGGGAGCCCAGAGCGTTCATCTACCACAATTTCTTGAGCATGGGGAGGGGCTCCAAGTTCTGCATTATGGAGTTGGACAGAAATATGAACCACACTTTGACTACTTTCTTGATGAATTCAACACTAAGAATGGGGGTCAGCGTATGGCAACCCTTCTAATGTATCTTTCAGATGTTGAAGAAGGAGGTGAGACAGTATTCCCTTCTGTCAAGGTCAACAGTAGTTCTTTACCATCGTACAATGAGCTATCTGAGTGTGGGAAGAAAGGTCTTTCTGTTAAACCAAAGATGGGAGATGCATTACACTTTTGGAGCATGAAGCCTGATGCTGTTGTAGACCCATTAAGTTTGCATGGTTTATCTCCTGGATCATTTGGCTTGCAAGCTGTATCTTTTGGC
>gnl_Elagu_v2.0_p5_sc00153.V1.gene69
ATGGGGCAGAGAGGGGAGCAGTGGACGGAGGTGCTCTCCTGGGAGCCCAGGGCTTTCATATACCATCATTTCTTGTCCAAAGAGGAATGTGAATACCTAATTGAACTTGCAAAGCCCCACATGGAGAAGTCCACAGTTGTTGATAGTGCTACTGGTCGGAGTAAAGATAGCAGGATGGGTGCAAGTGCAAGTGCTTCAAAGGTGAACATAATCAGTTCAAGGAGTGTAAGGGACTTAAGAAGTTCGGATGTTGAGGAAGGTGGTGAGACAGTGTTCCCTTCTGTCAGAGTAAACAGCAGTTCTTTACCATGGTATAATGAGCTATCAGAGTGTGGGAAGAAGGGCCTTTCTGTTAAACCAAAAATGGGAGATGCATTACTCTTCTGGAGCATGAGGCCTGATGCCACTCTTGATCCATCAAGCTTGCATGGTGGGTGCCCTGTGCTTAAAGGGAACAAGTGGTCATCTACAAAATGGATGCACGTCTATGAGTATAAAGTT
>gnl_Eucgr_v2.0_Eucgr.J02489.1
ATGGCGAAGCAGAGGACCTCGCGATTCCCGGGGCGCAGGGCGGCGGGCTCGCCGTCCTCGACCCTGATCCTCACGCTGCTCCTCGTGTTCTCCTTCGTCGTGCTGATCCTCCTCGCCCTCGGGATCCTCTCGATGCCCGGCGGCTCCTCCGCCGGCGGCGACCGGCGGAAGGCCAACGATCTGGCCTCGATCGTGAGGAACACCGTCGACAGGAGCAAGGGGGATGAAGGTCGAGCGGAGCAGTGGGTGGAGGTCATATCGTGGGAGCCTAGAGCTTTTGTATATCACAACTTTCTGTCTAAGGAAGAATGTGAATACCTCATTGAACTTGCAGCGCCTAACATGGAGAAGTCAACAGTGGTAGATAGTGAAACTGGGAAGAGTACAGATAGCAGGGTACGCACGAGCTATGGAACATTTCTGGCGAGAGGACGTGATAAAATAATTAGAGACATTGAGAAAAGAATTGCAGATTACACCTTCATACCTGTAGAGAATGGAGAAGGACTTCAAGTTCTGCACTATGAAGTTGGGCAGAAGTATGAGCCACATTTCGATTACTTCCTTGACGAATATAATACCAGGAATGGTGGTCAGCGCATGGCTACACTTCTCATGTACCTTTCAGATGTTGAGGAAGGAGGTGAGACAGTATTTCCTGCTGCCAAAGGGAATTTCAGTTCTGTTCCTTGGTGGAATGAGCTATCTGATTGTGGGAAGAAGGGTTTGTCTGTTAAACCAAAGATGGGGGATGCCTTGCTCTTCTGGAGCATGAGACCTGATGCCACATTGGATGAATCTAGTTTGCACGGTGGTTGCCCTGTGATTAAGGGTAATAAGTGGTCATCTACCAAATGGATGCGTGTCCATGAGTACAAGGTC
>gnl_Eucgr_v2.0_Eucgr.F01696.1
ATGGAATCCGAGTTCCAGGCGCCGAAGTCGTTCACCTTCTACCTCCGATCGCTGCTGGTCTCCGTCGAGAGGAAGCTAGGGTTCCGAGCGGCCCCGAAGATGGCGAGGGCGCCGAAGCACGCCCGGCCGCACCACGGCAGGAGATCCACGCTGGCGCTCGTCCTCGGGATGCTCCTCGCGCTCTCCATCGTCCTCCTCCTGCTCCTGGCCCTCGGCATTGTCTCCCTGCCGATCGGCGACGGCGATGCCCCTGCGAACGGCTGGAGCTCCTTCAGGCGCCGGACTTTCGAGAGAGGTGACGGATTGGGGCAGAGAGGTGAGCAGTGGACGGAGGTGCTGTCGTGGGAGCCCAGAGCTTTCATTTATCACGGTTTCCTGTCCAGAGAGGAATGTGAATATCTGATAAGTCTTGCTAAACCTCGTATGGCGAAGTCAACTGTGGTTGATAGCACAACTGGGAAGAGTAAAGACAGCAGGGTCCGCACAAGTTCTGGAACATTTCTGCAGAGGGGAGGAGATAAAATCATCAGGGACATAGAAAAAAGAATAGCAGATTTCACCTTCATTCCTGTAGAGCATGGAGAAGGTCTGCAGGTTCTCCATTACGAAGTTGGACAAAAGTATGATGCTCATTATGATTACTTCCTTGATGAGTTTAACACCAAGAATGGTGGTCAACGAATTGCTACGCTACTGATGTATCTGTCGGATGTTGAAGAAGGGGGTGAGACAGTTTTTCCTGATGCCAAGGGAAATATCAGTTCAGTTCCCTGGTGGGATCAATTATCTGAATGTGGTAAGCAGGGTCTGGCTGTGAAGCCAAAGATGGGTGATGCATTACTGTTTTGGAGCATGAGGCCTGAAGGCACGCTTGATCCTTCGAGTTTGCATGGTGGTTGCCCTGTGATTAGTGGAAACAAGTGGTCATCTACAAAGTGGATGCATCTCCGTGAGTATAAGGTC
>gnl_Eucgr_v2.0_Eucgr.F03711.1
ATGGCGAAAGGCAAGGTGGCGCGGGTGCAAGCGCGAAGGGCGTCGAAGCGCTCGCTCGCTCTGGCTTTGCTGCTGTCATTCACGGTGGTCCTTCTGTTCTTGCTCGCTTTCGGGATCGTGTCCATTCCCGTGAGAAGAGAGATTTCGCCTCGTGATGGGCCAAGTACCGTCGAGAGGGCTGCATTTGGAGGGTTGGGAGAGAGAGGGAAGCAGTGGACTCAGGTTCTCTCGTGGGAGCCCCGAGCTTTTCTTTACCACAATTTCCTGTCCAGGGAAGAGTGTGAGTACCTGATAAGTCTTGCTAAGCCTCACATCAGCAAGTCGACCGTGGTCGATGGCTCTAACGGGAAGAGCATGGACAGCGGGGTGCGCACAAGCTTCGGAATGTTTCTCAATCGAGGGCAAGACAAAATCGTGAGAGCAATAGAGAAAAGAATAGCAGATTTCACTCACATTCCCGTAGAGCACGGAGAAGGACTTCAAATTTTGCAATATGGACACGGGCAAAAATACGATGCGCATCATGACTACTTTTCCGACTCTTTCAACACTAGGAATGGAGGCCAAAGAATGGCAACAATGCTTATGTATCTGAGTGACGTCGAGGAAGGGGGAGAGACTGTGTTTCCAGCTGCCAAGGCAAACTTCAGCGCCGTGCCTTGGTGGAACGAGTTATCAGAATGTGGCAAACGGGGATTGTCCGTAAAACCGAAAATGGGGAATGCAGTACTTTTCTGGAGCATGAAGCCTGACGGGACGCTTGACCCAACAAGTTTGCATGGTGCCTGCCCCGTGATCAAAGGGACAAAGTGGTCAGCTCCCAAGTGGATGCGCGTCCAGAACTATAGGGTC
>gnl_Eucgr_v2.0_Eucgr.I02306.1
ATGGGGTACGCAGCAACTCCCTCGCCGTACGGAGCTCCCCTCTCCTCTTCTTCGCCTTCGTCCCTCTCGTCGATCTCGCTCCCGCCTTCGGCGATTCTCCGATCGCCTGACCGCGGCGCCCCCCTGCCCCCTCGCGGCGGTCGTCGGCGGATGGCGAAACCGAGGCAGCCGCGCTTCCCGCAGCGGAGGCCGCCGTCCTCGCGGCGGCTGCTCCTCGCCGCGATCCTGATGTTCGGCCTCGCCGTGCTGATCCTCCTCGCGCTCGGCGTGTTCTCGATCCCGAGCGGCGGCGGCTCCTCCTCCTCCTCCGAGGCCAACGATCTGAGCTCGATCTTGAGGAGGAACGTGAAGAGGAGCGGACTTGGAAGAGATGGAGAGCGAGGTGAGCAGTGGGTTGAGTTGATCTCGTGGGAACCTAGAGCCTTTGTATATCATAATTTCTTGTCTGAAGACGAGTGCAAATACCTAATTGAACTTGCCAAGCCCCATATGAAGAAGTCAACTGTTGTAGATAGGGTTACTGGCGAGACTAAAGATAGCAGGGTACGGACGAGCTTAGGGACATTTCTGGCGAGAGGGCGCGATAAGATAATTAGGGATATTGAGAAAAGGATAGCAGATTTCACCTTCATTCCCATAGAGCATGGAGAAGGACTACAGATGCTCCACTATGAAGTTGGGCAGAAGTATGAACCTCACTATGACTACTTCCAGGATGAATACAACACCAAGAATGGTGGTCAACGAATGGCTACTATTCTCATGTACCTCTCTGATGTTGAGGAGGGAGGTGAGACAGTTTTCCCTACAGCCAAGGGTAACTTTAGTGCAGTACCTTGGTGGAACGAGCTTTCTGATTGCGGTAAAGAAGGACTTTCCGTTAAACCGAAAATGGGTGATGCACTTCTTTTTTGGAGTATGAAACCTGATGGTTCTCTGGATAAATCCAGTTTGCATGGTGGTTGCCCTGTTATCAAGGGGAACAAATGGTCATCTACTAAGTGGCTGCGTGTGCACGAGTACAAAGTT
>gnl_Manes_v6.1_Manes.02G110300.1
ATGGCGAAAGGAAGATACTCTCGCCTTCAAGCTCGAAAATCATTTTCTTCGACACTGATTCTGATTCTCGTCATGTTCACATTCATAATTCTCATACTTGTCGCCTTTGGAATGCTCTATCTTCCTAATAATTCCGCTGATTCATCTCGCAAAGCCAACGATCTCACCACCATCGTCCATAATAAAGTGGACAGCAATTCCGCTGATTCATCTCGCAAAGCCAACGATCTCAGCACCATCGTCCATAATAAAGTGGACAGCAATTCCGCTGATTCATCTCGCAAAGCCAACGATCTCAGCACCATCGTCCATAATAAAGTGGACAGTAGTGAGAGAGACGATGGGAGACAAGAGCACTGGGCAGAAGTGATCTCTTGGGAGCCTCGGTCTTTTATCTATCATAATTTTTTGAGCAAAGAGGAATGTGATTACCTGATTAATCTTGCCAAGCCTCATATGCAAAAGTCTGTAGTTGTTGACAGTAAAACCGGAAAGAGTAAAGATAGCAAGGTGCGTACAAGCTCTGGCACATTCCTTCCAAGAGGTCGTGATGAAAAAATCAGGGAAATTGAGAAAAGGATTAGTGACTTCACCTTCATACCTGTAGAACATGGGGAGGGACTCCAAGTTCTCCACTATGAAGTTGGGCAAAAATATGAGCCTCATTTTGACTACTTTAAGGATGAGTTCAATACAATGAATGGGGGTCAACGCATAGCAACCCTTCTTATGTACCTCTCAGATGTGGAAGAAGGGGGTGAGACAGTGTTTCCTTCTGCCAAAGGGAACTATAGTGCAGTGCCTTGGTGGAATGAGTTGTCTGAATGTGGAAAGGGAGGGCTTTCAGTTAAACCAAAGATGGGTGATGCATTGCTTTTCTGGAGCATGAACCCTGATGCTTCTCTGGATCCTTCAAGTCTGCATGGTGGTTGCCCGGTAATTAAAGGGAATAAGTGGTCAGCCACCAAGTGGATGCGTGTGAATGAGTACAAAGTC
>gnl_Manes_v6.1_Manes.05G143100.1
ATGGCGAAGCTGAGATACTCAAGGATACAAGCAAGGAAATGGTGGACATTGTCGATGGCTTTGAGGATACTGTTTATTCTGACGGTGGTTCTGTTGATGCTTTTGGGCCTGGGGATCTTCTCTCTTCCTATAAGCAGCGACGATGCTCCTCCCAATGATCTCACTACTTCGTATAGACGTCTGGCTGCTGAAAGAGATGATAATGGTTTGGGAAATAGAGGAGAGCAGTGGACTGAAATTCTTTCTTGGGAGCCTCGAGCATTTCTTTATCACAATTTCTTGTCAAAAGAAGAATGCGAGTACCTAATAGCTCTGGCCAACCCACACATGACAAAGTCAACTGTGGTAGATAGCAAGACAGGTCGAAGTAAAGATAGCAGGGTTCGTACGAGTTCTGGAATGTTTCTGAGGAGAGGACGAGATAAAATTATTAGGAGCATTGAAAAGAGGATAGCCGACTTTTCTTTTATTCCTGTAGAGCACGGAGAAGGACTTCAAGTTCTTCATTATGAAGTTGGGCAGAAGTATGAGGCTCACTATGATTATTTTCTTGATGAGTTCAACACTAAGAATGGGGGCCAACGTACTGCAACTGTTCTAATGTATCTGTCAGACGTTGAAGAAGGGGGTGAGACAGTGTTTCCTGCTGCTAAGGGAAACATCAGCTCTGTGCCATGGTGGAATGAGTTGTCTGAATGTGGCAAACAGGGTCTTTCAGTGAAACCGAAAAGGGGAAGTGCCTTGCTGTTTTGGAGCACAAGTCCTGATGCTACTCTAGATCCTTCAAGTTTGCATGGTAGTTGTCCTGTGATTAAAGGGAACAAATGGTCAGCTACAAAGTGGATGCATCTTGGGGAATATAAGATC
>gnl_Manes_v6.1_Manes.18G009400.1
ATGGCCAAGCTGAAACACTCAAGGATACAAGCGAGGAAATGGTCGACATTCTCTCTGGTATTAACGATGCTATTTATGCTAACAGTGGTTCTCTTGATGCTTTTGGCTCTGGGGATTTTCTCCCTTCCTATAAGCAGCGACGATGCTCCTCCCAATGATCTCATTACTTCTTATCGGCGTATGGCCGCTAAAAGAGATGGTGATGGTTTGGGAAAGAGAGGAGAGCAGTGGACTCAAATTCTTTCTTGGGAGCCCCGAGCATTTCTTTATCACAATTTCTTGTCAAAAGAAGAATGTGAGTACCTAATAACTCTGGCCAAGCCACACATGGTAAAGTCAACAGTGGTAGATAGCAAGACAGGTCAGAGTAAAGATAGCAGGGTTCGCACGAGTTCTGGAATGTTTTTGAGGAGAGGACAAGATAAAACTATCAAGAGCATTGAAAAAAGGATAGCAGACTTCTCTTTTATTCCTGTAGAGCATGGAGAAGGACTTCAAGTTCTTCACTATGAAGTTGGGCAGAAGTATGAGGCTCACTATGACTATTTTCTTGATGAATTCAACACTAAGAATGGGGGCCAACGTACAGCTACTGTTCTAATGTATCTGTCGGATATTGAAGAAGGGGGTGAGACAGTGTTCCCTGCAGCAAAGGGGAACATCACCTCTGTGCCGTGGTGGAATGAGTTGTCTGAATGTGGCAAACAGGGTCTCTCAGTGAAACCAAAAATGGGTAATGCATTGCTTTTTTGGAGCACAAGGCCTGATGCATCGCTAGACCCTTCAAGTTTGCATGGTGGTTGTCCTGTGATTAGAGGCAACAAGTGGTCAGCTACAAAGTGGATGCATCTTGGGGAGTACAATGTC
>gnl_Manes_v6.1_Manes.01G150700.1
ATGGCGAAAGGTAGACACTCTCGCCTTCCAGCTCGAAAATCATCGTCGACGATGATTTTGACTGTGCTCCTCATGTTCACATTCGTCATTCTCATACTTCTCGCCCTCGGAATTCTATCTATTCCTAGCAATTCCGGTGATCCCTCTCGCAAAGCCAACGATCTGAGCACCATCGTCCATAATAAAGTGGACAGAATCGAGGGAGATGATGGTAAACGGGAGCAGTGGGTGGAGGTGATCTCGTGGGAACCTCGGGCTTTTATCTATCATAATTTTTTGAGCGAAGAGGAATGTGATTATTTGATCTCTCTTGCCAAGCCTCATATGCAAAAATCTACAGTTGTTGACAGTGAAACAGGAAAGAGTAAAGATAGCCGGGTGCGAACAAGCTCTGGCACATTCCTTCCCAGAGGTCGTGACAAAAAGATCAGGGAAATTGAGAAGAGGATTGCTGATTTCACCTTCATACCTGTAGAACAAGGGGAAGGACTCCAAGTTCTTCACTATGAAGTAGGGCAAAAATATGAGCCTCATTTTGACTACTTTATGGATGAGTTCAATACCAAGAATGGGGGTCAACGCATAGCAACTGTTCTTATGTATCTCTCAGATGTTGAAGAAGGTGGTGAGACAGTATTTCCTTCTGCCAAAGGGAACTACAGTGCTGTGCCTTGGTGGAATGAATTGTCTGAATGTGGAAAAGGAGGGCTTTCTGTTAAACCAAAGATGGGCGATGCATTGCTTTTCTGGAGCATGAAACCTGATGCTTCTGTGGACCCTTCAAGTCTGCATGGCGGTTGCCCAGTGATTAAAGGGAATAAGTGGTCAGCCACCAAGTGGATTCGTGTGAATGAGTACAAAGTC
>gnl_Medtr_Mt4.0v1_Medtr3g114670.1
ATGGCGAAAGGAAAGCATACGCATCCACGTTCACAGGTGAAGAAATTATCGACGTTGATTTTGTTGACTTTGTTCATGCTCACACTTGTCATCATAGTGCTTCTTGCGCTCGGAATACTTTATCTTCCTAATACAACCGATGATTCTTTAATCACAGATCGCCGCAAAATCTATGAAAGTCTGGCGGAAAAGAAGGAGCAGTGGACTGAAATTCTTTCATGGGAGCCAAGAGCTTTCGTCTATCACAATTTTTTGTCCAAAGAAGAATGTGAGCATTTGATCAATCTGGCCAAGCCTTTCTTGGCAAAATCAAGTGTCGTCGATAGCAAGACTGGAAAGAGTACAGAAAGCAGGGTTCGAACTAGTTCAGGAATGTTTCTGAAGAGAGGAAAGGACAAAATTATCCAGAATATTGAAAGGAGAATTGCTGATTTTACCTTCATACCAGTAGAGAATGGAGAGGGACTTCAGGTTCTTCACTATGGAGTTGGGGAAAAATATGAGCCTCATTATGATTACTTCCTTGATGAGTTCAACACTAAGAATGGAGGCCAACGAGTTGCAACAGTTCTTATGTATCTGTCTGACGTTGAAGAAGGAGGTGAGACCGTATTTCCTGCTGCTAAGGCGAACTTTAGTTCTGTGCCATGGTGGAATGATTTATCTGAATGTGCTAGAAAGGGTCTATCACTGAAACCAAAAATGGGTGATGCTCTGCTGTTTTGGAGCATGAGGCCAGATGCCACACTAGATGCATCCAGTTTACACGGCGGTTGCCCCGTAATTGTAGGAAATAAATGGTCTTCAACAAAGTGGATGCATCTTGAGGAGTACAAAGTT
>gnl_Medtr_Mt4.0v1_Medtr3g114610.1
ATGGTCTGCAAGGTCACTCCAAATTCAGGTCAGAAGAATAGCGAGGTGGAGACAGCGACCAGCTTAAAACGAACTAAACGGAAGGATAAAAACTTCATAGATTTGACGGAACGGAAGGATGAAAACTTCATAGATTTGACGGAAAGGAATGATAAAAACTTCATAGATTTAACGGAAAGGAAGGATGAAAACTACATAGATTTGACGGAAAGGAATGCTAAAAACTTCATAGATTGTCAGGAAGGAAGGATGAAAACTTCTTTGTCGGAAAGGAAGGATCAGTGGACTGAAGTTCTTTCATCGGAGCCAAGAGCTTCCATGTATCACAATTTTCTGTCAAAAGAAGAATGTGAGCATTTGATCAATCTTGCCAAGCCTTTCATGCAAAGGTCACTTGTTGTCGATGGCGTAACCGGACAGGGTATACTAAACAGCGTTCGAACTAGTTCAGGAACATTTCTGGAGAGAGGAAAAGACAAAATTGTGCAGAATGTTGAACGGAGAATTGCTGATATTACCTCCATACCAATAGAGAATGGAGAGGGACTTCAGATTATTCACTATGAAGTCGGGCAGAAATTTGAGCCTCATTACGATTACAACTTTAATTGGAGAATCACCAACAATGGAGGTCCACGAGTTGCTACAGTCCTTATGTATCTGTCTGACGTTGAAGAAGGTGGTGAGACTGTATTTCCTAATGCTAAGCCCAACTTTAATTCTGTATCCAAATATCATCCTGGAAAGGGTTTAGTAGTGAAACCGAAAATGGGCGATGCTCTGCTGTTTTGGAGCGTTAAGCCAGATGGCTCACTAGATACAGCTAGCTTACATGGTGGTAGCCCAGTAATTAGAGGAAGTAAATGGGCTTCAAATAAGTTGCTGCATCTTACGGAGTTCAAAGTT
>gnl_Medtr_Mt4.0v1_Medtr8g074890.1
ATGGTGAAATTCAAGCACTCTAACGTAGGACTTCGAAAACCATCGCTAATAACATGCTGGACATTGTTCCTCACATTGTTTGTGACTTTCACATTCCTCATTCTTATTATCTTAACTCTTCGTATCCCTAAACTAAATCACCTTAACTCCATCACTCATAGTAACACTCTCAGAAACGATGACAATAAGCGTTGGGTTCAAATCATATCGTGGGAGCCTAGAGCATTTTTATATCATAATTTTCTTACAAAAGAGGAATGCGAACATCTAATCAATATAGCAAAGCCTAGTATGCATAAATCGGAAGTTATTGACGAGAAAACAGGAAAGAGTCTGAACAGCAGCATACGAACAAGCTCTGGAACATTTCTTGACAGAGAAGGTGATGAAATTGTGAGCAATATTGAGAAAAGAATCGCTGATTTTACTTTTATACCTGTAGAGCATGGCGAAAGCTTTAATGTTCTCCATTATGAAGTTGGACAAAAGTATGAACCTCATTATGACTACTTTTTGGATACGTTTAGTACTAGGCATGCAGGTCAGCGCATAGCAACAATGCTGATGTACCTTTCGGATGTTGAAGAAGGGGGTGAGACGGTGTTCCCAAATGCCAAGGGAAATTTTAGCTCTGTGCCTTGGTGGAATGAGCTTTCCGATTGTGGAAAAGGAGGACTGTCAATTAAGCCAAAGATGGGTAATGCTATACTTTTCTGGAGCATGAAGCCTGATGCAACTTTAGATCCATCGAGTTTGCACGGTGCTTGTCCTGTGATCAAGGGCGATAAGTGGTCATGCGCCAAATGGATGCATGCCGATGAATAC
>gnl_Medtr_Mt4.0v1_Medtr8g074870.1
ATGTCAGTTTTTTTCAAAGGAGAAAACGTGACAGTTGTTTTATTAAAAAATAAAAGTGAAGACGATGACAATAAGCGTTGGGTTGAAATCGTATCGTGGGAGCCTAGAGCGTTTTTATATCATAATTTTCTGACAAAAGAGGAATGTGAACATCTAATCAATATAGCCAAGCCTAGTATGCATAAATCGACTGTTGACGATGAAACGGGAAAGAGTGTGGACAACAGTGCACGTACAAGCTCTGGAACTTTTATCAACAGAGGACATGATAAAATTCTGAGGAATATTGAGCAAAGAATTGCTGATTTTACTTTTATACCTGTAGAGAATGGCGAAAGCGTTAATATTCTCCATTATGAAGTTGGACAAAAGTACGAACCTCATCCTGATTTCTTTACAGATGAGATTAATACTAAGAACGGGGGTGAGCAAGGGGGTGAGACAGTGTTTCCATTTGCTGAGGGAAATTTTAGCTCTGTGCCTTGGTGGAATGAGCTTTCGGATTGTGGAAAAAAAGGACTTTCAATTAAGCCAAAGATGGGTGATGCATTACTTTTCTGGAGTATGAAGCCAGATGGAACTTTAGATCCACTGAGTATGCATGGTGCTTGTCCAGTGATTAAGGGTGATAAATGGTCATGTACCAAATGGATGCGAGTTGGTAAATGGTCCATACCTAAA
>gnl_Medtr_Mt4.0v1_Medtr8g074810.1
ATGGTGAAATTCAGACACTCTCGTCTTGGACCACGAAAACCGTCGTTAACAGCGTCTCAGACATTGATCTTCACATTGTTTGTGACCTTCACATTGCTCATTCTCATTCTCTTAACTCTCCGTATCCCGAAACTCAACCATATCAACTCCATTTCTCATAATGCTCTCAGAAGTGAAGACAATGACAATAAGCGTTGGGTTCAAATCGTATCGTGGGAGCCTAGAGCATTTTTATATCATAATTTTCTGACAAAGAAGGAATGTGAACATCTAATCAATACAGCCAAGCCAAGTATGCAAAAATCATCTGTTGTTGATAATGAAACAGGAAAGAGTAAGGACAGCAGCGTACGAACAAGCTCTGGAACTTTTCTTGACAGAGGAGGTGATGAAATTGTGAGGAATATTGAGAAAAGAATCGCTGATTTTACTTTTATACCTGTAGAGAACGGCGAAAGCTTTAATGTTCTCCGTTATGAAGTTGGACAAAAGTATGATCCTCATTTAGACTACTTTGCGGATGATTATAATACTGTGAATGGAGGTCAGCGTATAGCAACAATGCTGATGTACCTTTCAGATGTTGAAGAAGGGGGTGAGACAGTGTTCCCAGCTGCCAAGGGGAATATTAGCTCTGTGCCTTGGTGGAATGAGCTTTCGGATTGTGGAAAAAAAGGACTTTCAATTAAGCCAAAGATGGGTGATGCATTACTTTTTTGGAGCATGAAGCCAGATGGAACTTTAGATCCATCGAGTTTGCATGGTGCTTGTCCTGTGATCAAGGGTGATAAGTGGTCATGTACCAAATGGATGCGGATCAATGAATTTAGAGCC
>gnl_Medtr_Mt4.0v1_Medtr8g074830.1
ATGGGAAAATTGAAGCACTCTCGTGTGGGACCTCGAAAACCATTGCTGCCAACTTCAAGAACATTGATCTTTACCTTGTTTGTCACCTTCATATTCCTCATTATTTTTCTTATTCTCTTATCTCTCCGTATCCCTAAACCCAAACACCTCAACTCCATCACTCATATTAACAATCTCAGACGCGATGACGATGACAATAAGCGTTGGGTTGAAATCGTATCGTGGGAGCCTAGAGTATTTTTATATCATAATTTTTTGGCAAAAGAGGAATGTGAACATCTAATCAATATAGCCAAGCCTGATGTGCAGAAATCGACTGTTGTTGATGATACAACAGGAAAGAGTGTGAACAGCAGTGCACGAACAAGCTCTGGAACTTTTATCGACAGAGGATATGATAAAATTTTGAGCGATATCGAGAAAAGAATTGCTGATTTTACTTTTATACCTGTAGAGCATGGCGAAGACGTTAATATTCTCCATTATGAAGTTGGACAAAAGTACGATTTTCATACTGACTACTTTGAAGATGAGGTTAATACTAAGCATGGGGGTGAGCGTATAGCAACAATGTTGATGTACCTTTCAGATGTTGAAGAAGGGGGTGAGACAGTGTTTCCATCTGCTAAGGGAAATTTTAGCTCTGTGCCTTGGTGGAATGAGCTTTCTGATTGTGGAAAAAAGGGACTTTCAATTAAGCCAAAGATGGGTAATGCTATACTTTTCTGGGGCATGAAGCCTGATGCAACCGTAGATCCATTGAGTGTTCATGGTGCTTGTCCAGTTATCAAGGGTGATAAATGGTCATGTACCAAATGGATGCGAGTTGGTAAATGG
>gnl_Medtr_Mt4.0v1_Medtr8g074880.1
ATGGTGGAGAGTGAGAAGAAAGAGGATGAGGCAGCAGTGATGGTGGTGGTTGTGGCAACGGCGGCGGTGGGAGACAGTGTAGGGGGCGGCTGTCGGCTAGAGAAGAGAGGTGAAGGAACTGAAGAGAGGATAAAGGGTGAGAGAAAATTTGAGTGTCACTCTAGCGTGGGACTTCGAAAACCGTCGCTAATAATATGTTGGACATTGTTCCTCACATTGTTTGTGACTTTCACATTCCTCATTCTTATTATCTTAACTCTTCGTATTCCTAAACCAAATCACCTTAACTCCATCACTCATAGTAACACTCTCAGAAATGAAGACGATGACAATAAGCGTTGGGTTCAAATCATATCGTGGGAGCCTAGAGCATTTTTATATCATAATTTTCTGACAAAAGAGGAATGTGAACATCTAATCAATATAGCAAAGCCTAGTATGCATAAATCGGCTGTTATTGACGAGGAAACAGGAAATGGTGTGGACAGCCGGGAACGGACAAGCTCTGGAGCTTTTCTTAAGAGAGGAAGTGATAGAATTGTGAAGAATATTGAGAGAAGAATTGCTGATTTTACTTTTATACCTGTAGAGCATGGTGAAAACTTTAATGTTCTCCATTATGAAGTTGGACAAAAGTATGAACCTCATTATGACTACTTTATGGATACTTTTAGTACTACATATGCGGGTCAGCGTATAGCAACAATGCTGATGTACCTTTCAGATGTCGAAGAAGGGGGTGAGACGGTGTTTCCAAATGCCAAGGGAAATTTTAGCTCTGTGCCTTGGTGGAATGAGCTTTCCGATTGTGGAAAAGGAGGACTATCAATTAAGCCAAAGATGGGTAATGCTATACTTTTCTGGAGCATGAAGCCTGATGCAACTTTAGATCCATCGAGTTTGCACGGTGCTTGTCCTGTGATCAAGGGAGATAAGTGGTTATGTGCTAAATGGATGCATGTCGGTGAATTCAAAATC
>gnl_Medtr_Mt4.0v1_Medtr5g022960.1
ATGGCGAAATCACGATACTCTCGTCTCCCATCACGAAAATCATCATCACCATACACACTCATTTTCTCTCTATTCATCGCTTTCACTTTCCTTATCCTCATTCTCCTCGTCTTCGGAATCCTCTCCATTCCTTCTTCCAATCAAAACTTGCCTAAACCCAACGATCTCACCTCCATTGTTCATAACACCGTCGATAGAAATGATGATGAAGAAGGTAAGGGTGAACAGTGGGTTGAAGTTGTATCATGGGAGCCTAGAGCTTTTGTGTATCACAATTTTCTGACCAAGGAGGAATGTGAATATCTGATCGACATAGCAAAGCCGAGTATGCACAAGTCAACGGTTGTTGATAGCGAGACTGGAAAGAGCAAAGACAGCAGAGTGCGTACTAGCTCTGGAACATTTCTGGCCAGGGGACGTGATAAGATTGTGAGGAATATTGAGAAAAAAATTGCCGACTTTACTTTTATTCCTGTAGAGCACGGTGAAGGACTTCAAGTTCTACATTATGAAGTTGGACAAAAGTATGAGCCTCACTATGACTACTTTCTTGATGAATTTAACACAAAGAATGGGGGTCAGCGCATAGCAACGGTACTGATGTACCTTACAGATGTTGAAGAAGGGGGTGAGACAGTGTTCCCTGCTGCTAAGGGGAATTTCAGTAATGTGCCGTGGTATAATGAGCTTTCTGATTGTGGGAAAAAAGGACTTTCAATTAAGCCAAAGAGAGGTGATGCTTTACTTTTCTGGAGCATGAAGCCGGATGCAACTTTAGATGCATCAAGCTTGCATGGTGGTTGTCCGGTAATTAAAGGAAATAAGTGGTCAAGCACCAAATGGATCCGCGTCAATGAATACAAAACT
>gnl_Mimgu_v2.0_Migut.N03185.1
ATGGCGAAGGGGAGGGGAAGTCGGCATCAAGGGAAGAGATCGTCGACGGTGGTTCTGGTTCTATCGATGCTATTAATGCTGACAATAGTTCTCTTGATGCTTCTCGGCCTCGGAATCGTCTCTCTCCCCGTTGGCTCCGATGAAGACTCTTCGCCGATCGGAGAGCGAATTAAATTGAAGCGATTGACCATTGACATAAAAGGTGAAAGTGAAGGAGATGGATTGGGGGAAAGAGGGGATCAGTGGACGGAGGTTCTTTCCTGGGAGCCTAGGGCTTTCGTCTATCATAACTTTTTGTCTAAGGAAGAATGTGAGTATCTGATAAATCTTGCCAGACCTCACATGGTAAAATCGACAGTGGTTGATAGCAAGACTGGCAAGAGTAAAGATAGCAGGGTTCGTACAAGTTCTGGAATGTTTTTGAGGAGAGGACGAGATAAAGTCATTAAAGATATTGAAAAAAGAATAGCAGATTACACTTTTATACCTGCAGAGCACGGAGAAGGTCTACAAGTTCTGCACTATGAAGTGGGACAAAAATACGAGCCTCATTATGACTACTTTCTTGATGATTTCAACACAAAAAATGGGGGTCAACGCATAGCTACTGTGCTTATGTATCTGTCTGATGTTGAAGAAGGCGGCGAGACAATATTCCCTGCTGCAAAGGGCAATTTTAGCACTGTGCCAGGGTGGAATGAGAAGTCCGAGTGTGCTAAGAGAGGCCTTGCTGTCAAACCAAAAATGGGTGATGCACTACTTTTCTGGAGTATGCGGCCTGATGCTACTCTAGATCCAACAAGCTTGCATGGGGGTTGTCCTGTCATCGTTGGGAATAAGTGGTCGTCTACTAAGTGGATGCATGTCGGTGAATACAAAGTC
>gnl_Mimgu_v2.0_Migut.L00720.1
ATGGCGGTGAAGGGGAGGCAGCAGTACGGCAGGGTTGGGCCGCGCAAAACGTCGTCGTCGACGTTGGTTCTGTACGGATTGATAATGCTGTCGTTGCTGATTGTGATCCTTTTAGCTCTGGGAATTCTCTCAATTTCCAGCAGCACCAACGCCTCGAAAGATTCCCCCAGAGCGCATGATCTCAGCTTCATCTCTCACAATTCAGCCCACTCAGATGATGGAGATGAGGAGAGTAAGGATCAGTGGCTTGAAGTTATTTCTTGGGAGCCTAGAGCCTTTGTTTTTCATAATTTCTTGTCAAAAGAGGAATGCGAGTATCTCATTAGTATCGCCGAGCCGCATATGGAAAAGTCAACTGTTGTCGATAGTGAAACCGGGAAAAGTACAGATAGCAGAGTACGTACAAGTTCCGGTACATTTCTTGCTAGGGGACGTGATAAAATTGTACAGAGAATTGAGAAGAGAATTGCAGATTTCACCTTCATCCCTGTAGAGCATGGCGAAGGCCTTCAGATCCTTCACTACGAAGTAGGACAAAAGTACGAGCCTCATTACGACTATTTTATGGACGAATTCAATACTCAAAATGGCGGTCAACGCATTGCTACTGTTCTGATGTACTTGTCAGATGTTGAAGAAGGGGGTGAAACAGTATTCCCAGCAGCAAAAGGAAATATTAGCGCTGTTCCATGGTGGAACGAGCTATCTCAATGTGGGAAAGAAGGACTCTCTATTAAACCAAAAATGGGTGATGCACTACTTTTCTGGAGCATGAAACCTGATGCAACTCTTGATCCATCAAGTTTGCACGGTGGCTGTCCTGTTATAAGAGGGAACAAGTGGTCATCTACGAAATGGATGCGTGTCCATGAGTACAAGGCC
>gnl_Mimgu_v2.0_Migut.C00896.1
ATGGCGAAGTGGAGTGGGCGTCGGCATCAAGGGAAGAGATTCTCTACGGTGGTTTCGGCGCTGTTTATGCTATTAATGCTGACGGTGATGCTACTGATTCTTCTCGGTATCGGAATATTCTCGATTCCGATTGGCTCCGACGAGGATTCCTCTCCTATTGGAGATCCCGTCAAAATGAAGCGCGTGACATTACCCACAAAAAGTGGAGAGCAGTGGACGGAAGTTCTATCGTGGGAGCCCAGAGCTTTCCTTTATCATAATTTTTTGTCTAAGGAAGAATGCGAGCATTTGATAAATCTTGCAAAACCTCACATGGTAAAATCGAGTGTTGTCGATACCGAAACCGGCAAGAGTATAGATAGCAGGATTCGTACAAGTTCCGGAATGTTCTTCAAGAGAGGACACGATAGCGTCATTGGAGCTATCGAGAAAAGAATAGCGGACTACTCACAAATACCTCTCGAGCATGGAGAAGGTATTCAAGTTCTGCACTACGAAGTGGGGCAAAAGTACGAGCCTCACTACGATTACTTTCTCGATGAATTCCACACAAAAAACGGGGATCAACGAGTCGCCACCCTTCTTATGTATTTGTCCGATGTTGAAGAAGGCGGTGAAACTGTTTTTCCAGTTGCCAAGGGAAACTTTAGTTCTCTGCCAGGATGGAATGAGATGTCCGAATGTGCTAAGAAAGGGCTTTCGGTAAAACCGAAAATGGGTGATGCACTGCTTTTCTGGAGTTTGAAACCTGATGCAACTCTAGACCCATCGAGCTTACACGGAGCTTGCCCTGTTATCAGAGGGAACAAATGGTCAGCTACAAAGTGGATGCATCTTCATGAATAT
>gnl_Musac_v1_GSMUA_Achr3T27220_001
ATGCAGAAGTCATCAGTTGTTGATAGTACTACTGGTAAGAGTAAAGACAGCAGGGTCCGAACAAGCACAGGCATGTTTCTTCCAAGGGGACAAGATAAAATAATCAGGGTTATTGAGAAAAGGATATCAGATTATACCTTTATCCCAGTTGAAAATGGGGAGGGGCTTCAAGTGCTGCATTATGAAGTTGGACAAAAATACGAACCTCACTTTGACTATTTCCTTGATGAATTTAACACTATGAACGGAGGTCAGCGAATGGCTACTCTTCTAATGTATCTTTCGGATGTTGAAGAAGGTGGCGAGACAATTTTTCCAAATGCAAAAATAAACAGCAGTTCATTACCATTGTACAATGAGTTATCAGAGTGTGGAAAGAAAGGCATTTCTGTTAGACCAAAGATGGGAGATGCACTGCTCTTCTGGAGCATGAAGCCTGATGCCACTCTAGACCCATTAAGTTTACATGGTGGATGCCCTGTGATCAGGGGAAATAAGTGGTCTTCTACAAAGTGGATGCATGTCCATGAGTATAAAGTT
>gnl_Musac_v1_GSMUA_AchrUn_randomT06330_001
ATGTTTTTAATAGTATCGGTTGATTTATCGAAAGAGTTAGTTAGAGAGAGAAAGATAAATCTTAAGGGGAGAAAAATAAAAAGTTATTGGAGAAGCGAACCGCAGACGGCTTCAGTCTTCCTCGCCTTCTTCTCTTCCGGTCTAGATCTCCCAAAGGTGGCTGCTGTGCTGGCGGCGACCATGGCGAGGGGCGCGCGGCACCCCCGGAAGCTTCCCGGCCGCAGATCCTCCCCGTTCACGCTGATCCTGGCAGCTCTCCTGACCGCGTCGGTGGTCCTCCTGATGCTCCTCGCCCTCGGGATCTTCTCGCTTCCCGTGAACTCCGACGGCCCACCCAAGCTAGACCACCGCCCCCATCGATCTATCCACGAGATGAGGGATGGGATGGGGGAGAGGGGGGATCAGTGGACGGAGGTGCTCTCGTGGGAGCCCAGGGCGTTTATATATCACAACTTTCTGTCCAAGAAAGAATGTGAATACCTGACTGAATTGGCAAAGCCTCACATGGAGAAGTCAACAGTTGTCGATACTGCTACTGGTCAGAGTAAAGACAGCAGGGTACGGACAAGTTCAGGCATGTTTCTTAGAAGAGGACAAGACAAAATTATCCGAACGATCGAGAAAAGGATAGCCGATTATACCTTCATACCTGTAGAAAATGGTGAGGGACTTCAGGTTCTCCATTATGAAGTTGGTCAGAAATATGAACCGCACTTTGACTACTTCCTCGACGAATTCAACACCAAGAATGGGGGTCAGCGTATTGCTACCCTACTTATGTATCTTTCTGATGTTGAGGAAGGTGGTGAAACTGTATTTCCTTCTGCCAAAGTAAATAGTAGCTCTTTGCCAGGGTATAATGAGCTATCAGACTGTGCAAAGAAGGGTATTTCTGTGAAACCTAAGATGGGAGATGCATTACTCTTTTGGAGCATGAGGCCAGATGCCACATTGGATCCATCTAGTTTGCACGCTGGATGTCCTGTTATCAAAGGAAATAAGTGGTCTTCTACAAAATGGATGCGTATCCATGAGTATAGAGCT
>gnl_Musac_v1_GSMUA_Achr4T26090_001
ATGGCGAGGGGCGCGCGGTACTCCCGGACGCTCCTCGGCCGGAGATCCTCCTCGTTCACGCTGATTCTGGCCGCCCTCTTGACCGCGTCGGTCGTCCTCCTGATGCTCCTCGCCTTCGGAATCTTCTCGCTCCCCGTCGGTTCCGACGACCGCGCTAAGCCCGACCTCCGCCCCCGTCGACCCGTCCACGAGGCGAAGGATGAAATGGGGCAGATAGGGGATCAGTGGACGGAGATGCTCTCGTGGGAGCCTAGGGCCTTTATATACCACAATTTTCTGTCCAAGAAAGAGTGTGACTATCTGATTGAGTTAGCAAAGCCTCACATGGAGAAATCAACAGTTGTTGATAGTGCCACTGGTTGGAGTAAAGACAGCAGGGTGAGGACGAGTTCGGGCATGTTTCTTAGAAGAGGAAAAGACAAAATTATCTGTGCAATTGAGAAAAGGATAGCAGATTATACCTTTATACCTGTAGAACATGGCGAGGGTCTTCAGGTTCTCCATTATGAAGTTGGTCAGAAATATGATCCGCACTATGATTATTTTAATGATGAATTCAACACCAAGAATGGGGGTCAACGTATTGCTACCCTTCTCATGTATCTTTCTGATGTTGAGGAAGGTGGTGAAACTGTGTTCCCTTCTGTGAAAGTAAATAGCAGTTCTTTACCGTGGTATAATGAGCTATCAGACTGTGCAAAGCAGTGTCTTTCTGTTAAACCAAAGATGGGAGATGCATTACTCTTCTGGAGCATGAGGCCAGATGCCACTCCAGATCCATCTAGTTTGCACGGTGGATGTCCTGTTATTAAAGGAAATAAGTGGTCTTCTACAAAGTGGATGCGCATGCATGAGTACAGGGCT
>gnl_Musac_v1_GSMUA_Achr9T23730_001
ATGGCGTCGTTGTTTCGACCGCTGATGTCGAGGGAGGGGGGGCGGTCGTACCCCCGCGTCTTCCTCAGCCGGAAGTCCTCCTCGCGCTACGCGCTCGCCCTGATGATGCTTCTCGTGCTCTCCGTTGTCCTTCTTCTCCTCCTTGCCCTCGGCATCTTCTCCCTCCCCGTCCGCTCCGACTCCGCCCCGAAGTCCCAGGCCGACCCTCGCCTCCGCTCCAGGTCCCTCCGCGACGTGGAGGGTTTGGGGCAGCTGGGGCACCAGTGGACGGAGGTAATCTCGTGGGAGCCACGAGCATTCGTCTACCACAACTTTTTGTCTAAGGAAGAGTGTGAATATCTTATTGAGCTGGCGAGACCTCATATGCAGAAGTCAACAGTTGCTGATAGTGCTACTGGTCAGAGTAAAGACAGCAGGGTTCGTACAAGCACAGGCATGTTTCTGCATAGGGGACAAGATAAGACAATCAGGGCCATCGAGAAAAGGATAGCAGAATATACCTTTATTCCAATAGAGCATGGAGAGGGGCTTCAAGTTCTGCATTATGAAGTTGGACAAAAGTATGAACCCCACTTTGACTATTTCCTTGATGAATATAACGCTAAGAATGGGGGTCAGAGGATAGCTACTCTTCTGATGTATTTATCAGATGTTGAAGAAGGTGGGGAGACAATTTTTCCCGATGCCAAAATAAGCAGCAGATCATTATCATGGTCCAATGAGTTATCTAAATGTGGAGAGAAAGGTCTTTCTATTAAGCCAAAGATGGGAGATGCATTGCTTTTCTGGAGCATGAAACCTGATGCTTCTTTAGACCCTTTAAGTTTACATGGTGGATGCCCTGTGATAAAGGGAAATAAGTGGTCTTGTACAAAGTGGATGCATGTCCATGAGTACAAAGTT
>gnl_Musac_v1_GSMUA_Achr1T06870_001
ATGGCATTGCTGCGGCCGCTCATGGCGAAGGCGGAGGCGCGGTTCTCCAACCAGAGGTTCTTCTTCCCTTGTCGGAAGTCGAGGACCTACACGCTGGCCCTGACGTTGCTCCTCGCGCTCTCCGTCGTCCTTCTCGTGCTCCTCGCCCTCGACGTCCTCTCCCTCCCCATCGGCCCACTCTTCGCACCCAGTCGCTCCCACAGCGAGAAGACGGAGGGGTTCGTCCAGAGCGGGCGTCAGTGGACGGAGGTCATCTCCTGGGAGCCCAGAGCTTCCGTCTACCATAATTTCTTGTCCAAGGAAGAATGTGAGTACATAATTCAGCTGGCAAAGCCTCATATGAAAAAATCAACAGTTGTCAATAGCACTACTGGTGGGAGTGAAGATAACAGTGTTCGAACAAGCTCAGGCATGTTTCTTCAAAGAGGACGTGATAAGATAATCAGATCCATCGAAAAAAGGATAGCAGACTATACCTTCATACCTGTAGAGCATGGGGAGGGACTCCAAGTTCTTCATTATGAAGTTGGTCAGAAATATGAACCTCACTTGGACTACTTCGCCGATGAATTCAACACTAAGAATGGGGGTCAGCGGATAGCTACCTTCTTGATGTATCTTTCGGATGTTGAAGAAGGTGGTGAGACAGTGTTTCCTAATGCCAAAGTCAACAGCAGTTCGTTGCCAGGGTACAATGAGCTATCGGATTGTGGAAAGGCAGGTCTTGCTCTAAAACCAAAGATGGGAGATGCCTTACTCTTCTGGAGCATGAAACCTGATGCTACTATGGACCCATTAAGTTTGCATGGTGCATGCCCTGTAATTAAGGGAAATAAGTGGTCTGCTCCAAAGTGGATGCGTCTCCATGAGTATAAAGCT
>gnl_Musac_v1_GSMUA_Achr5T10790_001
ATGTACCTTTCTGATGTCGAAGAAGGTGGTGAGACTGTGTTCCCTTCTGCCAAGGTATTCAGCAGTTCTTTACCGCGGTATACTGAGCTATCAGAGTGCGGGAAGAAGGGTCTTTCTATAAAACCCAAGATGGGAGATGCACTACTCTTTTGGAGCACGAGACCTGATGCCACTTTAGATCCATCAAGTTTACATGGCGGATGTCCTGTCATAAGAGGAAATAAGTGGTCATCGACAAAATGGATGCATATCCGGGAATTTAGAGCT
>gnl_Nelnu_v1.0_NNU_013806-RA
ATGGCGAAACCGAGGCCTTTCCGGACCCCTAACAAGAGATCGTCCACTTACACGCTTGCGCTTGCCATGCTTCTCATGCTCACTTTCGTTCTCCTCATGCTCCTCGCTCTCGGTATCTTCTCTCTTCCTGTCAGCAGCAATGATACCTCGAAAGCAAACGATCTCAGCTCGTTCGTCCACAGGACTGTGCATAGAAATGATGGTGGATTCGGAGAGAGAGGTGAGCAGTGGACTGAAGTTCTTTCCTGGGAGCCCAGAGCGTTTATTTACCATACTTTCCTGTCCAAGGAAGAATGTGAGTACTTAATTGAGCTTGCAAAGCCTCATATGGAGAAGTCAACAGTTGTTGATAGCACAACAGGAAAGAGTAAAGATAGCAGGGTACGCACAAGCTCTGGAACATTTCTCAAGAGAGGACAAGACAAAATCATAAGGAACATAGAGAAAAGGATCGCAGATTTCACTTTCATACCTGTTGAGCATGGGGAAGGACTTCAAATTCTCCACTATGAGGTTGGACAGAAGTATGAGCCTCATTATGACTACTTCCTTGATGAATTTAACACTAAGAATGGGGGTCAAAGGATGGCAACTCTTCTTATCTCTGATGTTGAAGAAGGAGGGGAGACAATATTTCCCTCCACCAATACCAATTTCAGCTCTGTGCCATGGTATAATGAGTTATCTGAATGTGGAAAAAAGGGTTTGTCTGTTAAACCAAAGATGGGTGATGCATTGCTATTCTGGAGCATGAGGCCTGATGCCACTCTGGATCCTTCAAGCTTGCATGGTTACCAAGTTGAGTTTGCTGAGTATAATGGAAGTAGCTGCCGATACTTGGACATGGAATTG
>gnl_Nelnu_v1.0_NNU_013246-RA
ATGTTTAGGTCACGCTCGAAAGATCGAGCTGCTACTAGTCCCGATCCTGCGACAATGGCGTCGAAGAAACCAAAGCATTCTCGGACGCATAATACGAAGAAACCTTCGCCCTCAAGGTCCAAGCATGTCCCTGCTCTGCTTTTGATGCTGTTATTCGTTCTCATCCTTCTTGTCGCTTTCGTAATCTTCTCCCATCAGGTCCGCACCAAAGGCACCCCGAGTGCTAAAGATATCACTTCTTTCCTTCACAAGACCGTGAAGAGTTTTGATGGGTTGGGAGAGAAAGAGCAGCAATGGACGGAAGTTATCTCCTGGGAGCCTAGAGCAGCCGTTTTTCATAATTTCCTGTCTAGGGAGGAATGTGAATACCTGATTGGTCTTGCGAAGCCTCGTATGGAGAAATCAGAAGTTGTCGATAGCACGACCGGGAAGAGTGTTGATAGCGGGGTACGCACAAGCTCTGGGACATTTCTCACGAGAGGGCACGATAAAATCGTTAGGAGCATAGAGGAGAGGATTGCAAAATCCACATTCATTCCTGTAGAGCATGGGGAAGGACTTCATGTGCTCCGTTATGAGCTTGGTCAGATGTACGAGCCCCATTTTGACTATTTCCTGGATGAATTCAACCCTAAGAATGGGGGCCAACGGATGGCCACTGTTCTTATGTACCTTTCTGACGTTGAAGAAGGAGGGGAGACGGTATTTCCCGATGCCAAGGGAAACATTAGTGCAGTTCCTTGGTGGAATGAATTATCTGAATGTGCAAAGAAGGGCCTCTCTGTTAAACCCAAGATGGGTGATGCAATTCTTTTCTGGAGCATGAAGCCTGATGCCACTCTGGATCCTTCAAGTTTGCATGGTGCTTGCCCTGTTATCAAAGGAACTAAGTGGTCATGTGCCAAGTGGATGCGTGTCAACGAGTACCAGTCTGCAATATTCAGAAATGATGGTGTCGGACTCGGAGAGAGAGGGTTGCAGTGGACGGAAGTTATCTCATGGGAGCCCAGAGCAACCCTTTATCACAATTTCCTGGTACTGAATGTGGTTTACTTTGCTGAACAGTCTAAGGAGGAATGTGAGTACTTGATTAGTCTTGCGAAGCCTTACTTGGCCAAGTCATCAGTGGTGGATAGCAATACCGGCAAGAGTATGGATAGCAGAGGACAAGATAAAGTCGTGAGGAGCATCGAGAAAAGGATCGCAGACTTCAGTTTCATACCCGTAGAACACGGGGAAGGACTTCAAATTCTGAGATACGAACTGGGGCAGAAGTATGAGCCTCACTTCGACTACTTCGTCGATGAATTGAACACTAAGAATGGGGGTAACCGGATGGCCACCTTACTTATGTACCTTTCTGATGTTGAAGAAGGAGGGGAGACAGTATTTCCAAATGTCAAGGGAAATATAAGTGCTGTACCCTGGTGGAACGAATTATCTGCATGTGGAAAAAGGGGGCTCTCTGTTAAACCCAAGATGGGGGATGCAATTCTTTTCTGGAGCATGAAGCCTGATGCCACTCTGGATCCTTTGAGTTTGCATGCATTGAGAGTTTTTCATCACCTATCTCTCCAGGTGCTTGCCCTGTTATCAAGGGAACCAAGTGGTCATGCGCTAAGTGGATGCATGTTAATGAATACAAGGTCTAACTGTGTTACCTACCTGAGGTTTCGCTCGTTCCATCGACCTGCGACAATGGCGAAACCAAGGCACCATCGCCCATCTAGCAAGAGATCGCCTTCTTTCACGCTTGTCCTCGTCATGCTTCTCATGCTGACTTTCGTTCTCCTCGTGCTCCTCGCTCTCGGAATCTTTTCTCTTCCCATTAACACCAATGATGCTCCGAAAGCTAACGATCTCAGCTCATTCGTCCGCAAGAGTGCATACAGAAATGATGGTGGGTTCGGAGAGAGAGGGGAACAGTGGACCGAGGTTATCTCCTGGGAGCCTAGAGCGTTCGTTTATCATAATTTCTTGTCCAAGGAGGAATGTGAGTACTTGATTAATCTTGCAAAGCCTCATATGGAAAAGTCAACAGTTGTTGATAGCACAACTGGAAAGAGTAAAGACAGCAGGGTACGTACGAGCTCTGGAACCTTTCTCAGGAGAGGACAGGATGCAATCATCAGGAACATAGAAAAAAGGATTGCAGATTATACTTTCATACCTGTAGAACATGGGGAAGGACTTCAAATTCTCCATTATGAAGTTGGACAGAAGTACGAGTCTCATTATGACTACTTCCTTGATGAATTTAACACTAAGAATGGGGGTCAGCGGATGGCAACTCTTCTTATGTACCTCTCTGACGTTGAAGAAGGAGGGGAGACAGCATTCCCCAATGCCAAAGCAAATTTCAGTTCTGTACCTTGGTACAATGAGTTATCCGAATGTGGGAAAAAGGGATTATCTGTTAAACCAAAGATGGGTGATGCATTGCTTTTCTGGAGCATGAGGCCTGATGCCACTCTGGATCCTTCAAGTTTGCATGGTGGTTGCCCAGTAATCAAAGGAAATAAATGGTCATCTACAAAGTGGATGCATATCAATGAATACAAGGTT
>gnl_Orysa_v7.0_LOC_Os10g35470.1
ATGGCGGGGAGCAGGGCGGCGGGGCGGGGAGGGAGGCCGCTGCTGGGGGGAGGGGGCGGGAAACGCGGCGGCGGCGGCGGCGGCGGTGGTGGTGGAGGGGGGAAGTCGTCGTCGTACACGACGACGGTGATCCTGGCGGCGCTGCTGCTGGCGTCGGTGGCGCTGCTCCTCCTCGTGGCGCTCGGCGCGCTCTCGCTGCCCTCGGGCGGCGGCGTCGGCGTCGGCCACGCCGGCATCGGCCTCCCCCGCCCGCGCCCGCGCTTCCGCAGATCCGCCGCGTTCGAGTCGGGGCTGGAGATGCGCGGGGGCGAGAAGGGGGAGCCGTGGACGGAGGTGCTGTCGTGGGAGCCCCGGGCGTTCTTGTATCACAATTTCCTCTCGAAGGAAGAATGTGAGTATCTGATTTCATTGGCAAAGCCTCACATGAAGAAATCTACTGTTGTTGATGCATCAACTGGAGGGAGTAAAGATAGCAGGGTTCGAACGAGTTCAGGAATGTTCCTTGGAAGAGGGCAGGACAAAATTATCCGTACGATCGAGAAAAGGATATCAGACTACACCTTCATACCTGTAGAGAACGGAGAGGGTCTTCAAGTCCTCCACTATGAAGTTGGACAGAAGTATGAACCTCACTTCGATTACTTCCATGATGAATTCAACACCAAAAACGGGGGGCAGCGTATAGCAACTCTTCTTATGTATCTTTCTGATGTTGAAGAGGGTGGTGAGACTATTTTCCCCTCTTCTAAAGCTAACAGCAGCTCATCACCATTTTATAATGAGCTGTCTGAATGTGCTAAGAAGGGTTTGGCTGTCAAACCCAAGATGGGAGATGCTTTGCTTTTCTGGAGCATGAGGCCTGATGGGTCTTTGGATGCCACAAGCCTTCATGGTGGATGTCCAGTGATAAAAGGTAACAAATGGTCATCGACAAAGTGGATGCGTGTTCATGAGTACAAGATA
>gnl_Orysa_v7.0_LOC_Os02g58070.1
ATGGCGCCCTCCCGCCCGCTCATGCGCGGGATCCGCCCGCCGCGCGTCTTCCCCACCCGCGGCGGCCGCACCTCGCCCTTGGCCCTCGCCCTCGCCGCCCTCCTCCTCGCCTCCGCCTTGCTCCTCGCCCTCATCGCCTTCGGCGTCTTCTCCCTCCCGGTCTCCGCCCCCAACGCCGCCACCACCGACTCCGCCGCCGCCGGGGGAGACGCCGAGCCCGCCGATCCACGGCCCCCGCGCACCCGCGCCCGCCGCGACCTTAGCGAGGGCCTTGGGGAACGAGGAGCACAATGGACGGAAGTCATATCATGGGAGCCCAGGGCTTTCGTCTATCACAATTTCCTGTCCAAGGAAGAGTGTGATTACTTGATTGGATTGGCCAAGCCTCACATGGTCAAATCCACGGTTGTTGATAGCACTACTGGTAAAAGCAAGGACAGCAGGGTACGCACAAGTTCAGGCATGTTTCTCCAAAGGGGACGAGACAAGGTTATTCGGGCCATTGAAAAGAGGATAGCAGACTACACTTTCATTCCTATGGAACATGGAGAGGGACTCCAAGTTCTGCACTATGAAGTCGGGCAGAAGTACGAGCCTCACTTTGACTATTTTCTTGATGAGTACAACACCAAGAATGGTGGTCAGAGAATGGCTACTCTTCTGATGTATCTATCTGATGTTGAAGAAGGGGGTGAGACTATTTTCCCTGATGCAAATGTGAACAGCAGTTCATTACCATGGTATAATGAACTTTCAGAGTGTGCCAGAAAGGGCCTTGCTGTCAAACCAAAGATGGGAGATGCGCTTCTTTTTTGGAGCATGAAACCAGATGCCACTCTAGACCCTTTAAGTTTGCATGGGGGTTGTCCTGTCATCAAAGGAAACAAATGGTCATCAACCAAGTGGATGCATGTCCGTGAGTACAAAGCT
>gnl_Phavu_v2.1_Phvul.003G267200.1
ATGATCAAAACCAGAAATTATCGGATTCGGAAATCGTCCAGGCCCTCGTGGACGCTCACGCTCACGCTGCTCCTCACCTGCTGCTTCCTCATTCTCATTCTCCTCACTCTCCGCATTCTCTCCCTTACCCATTCCAACTCCTCCAATGCTCTCTCCAAACCCAACGATCTCACCTCCATCGCTCGCAACACTCACGTAACCCAAGAAGACGACAGCCAGGGAGAGAGCTGGGTTGAAATAATATCCTGGGAGCCCAGAGCTTTTATCTATCATAATTTTCTGACCAAGGAGGAATGCGAACATCTAATTAATATAGCGAAGCCAAACATGCGTAAGTCAGCAGTTGTTGATAGTGAAACTGGAAAGAGTATGGACAGCAGAGTACGGACTAGCTCTGGTGCTTTTCTGGCCAGAGGACGTGATCAAGTTGTGAGAGATATTGAGAAAAGAATTTCAGATTTGACTTTTATACCAGTAGAGCATGGTGAAGGACTTCAAGTTCTCCATTATGAAGTTGGACAAAAGTACGAGTCTCATTTTGACTACTTTATGGACAACATTAACACTAAGAACGGGGGACAGCGGATAGCAACAATGCTGATGTACCTTTCTGATGTTGAAGAAGGGGGTGAGACAGTGTTCCCCGATGCGAAGGGAAATGTTAGCTCTGTGCCTTGGTGGAATGAGCTTTCTGAATGTGGAAAAAAAGGACTTTCAATCAAACCAAAGATGGGCGATGCTTTACTTTTCTGGAGCATGAAGCCTGATGCAACCTTAGATCCATTGAGTTTGCATGGTGGTTGTCCAGTGATTAAGGGTAATAAGTGGTCAAGTACCAAATGGATGCGTCTCAAAGAATACAAAGCT
>gnl_Phavu_v2.1_Phvul.009G019600.1
ATGGCGAAGGGGAAACATGCGCATACCCGCACGCAGGGGAAGAAGTGGTCAACATTTTCGCTCTTTTTGTGGACGCTTTTCTTCCTTACTCTTATCCTCGTCGTGCTCCTCGCTCTCGGCATTGTTTATCTTCCAACTACCGAAGACGATTTTCCAACCGTAGATCTCGCCGCCTTCAAGCGCAAGACCTCTCAAAGCGGTGAAAGTATGGTGGAAAAAACGGAGCAGTGGACCGAAATTCTGTCCTGGGAGCCGAGAGCGTTTATCTATCATAATTTTCTGTCGAAAGAAGAATGTGAGTACTTGATTGAACTTGCCAAACCTTACATGATAAAATCAAGTGTTGTTGATAGCAAGACTGGGAAGAGTACAGAAAGCAGGGTTCGAACTAGTTCAGGAATGTTTCTGAAGAGAGGAAGGGACAAAGTTGTTCAGGATATAGAGAAAAGAATTGCTGACTTTACCTTCATACCTGTAGAGAATGGAGAAGGACTTCAAATTCTTCATTACGAAGTAGGGCAAAAATATGAACCTCACTATGATTACTTCATTGATGAGTTCAACACTAAGAATGGAGGCCAACGTATTGCTACAGTTCTTATGTACCTTTCAGATGTTGAAGAAGGTGGTGAGACTGTATTTCCTGCTGCCAATGCAAATTTTAGCTCTGTGCCATGGTGGAATGATTTATCCCAATGTGCTAGAAAGGGTCTCTCTGTGAAACCAAAAATGGGTGATGCTCTGCTATTTTGGAGCATGAGGCCTGATGCCACACTAGATCCATCTAGTTTACATGGTGGTTGCCCAGTAATTAAAGGAAATAAATGGTCTTCAACAAAGTGGATGCATCTTCACGAGTACAAGGTT
>gnl_Phavu_v2.1_Phvul.002G104900.1
ATGGCGAAACCCAGGTACTCGCGTCTTCAACCTCGCAAATCATCGTCTTCGTCAACGCTCATCCTCACTCTCTTACTCGTCTTCACCTTCCTCATCCTCATTCTCCTCGCGCTCGGCATCCTCTCCATTCCATCCTCCTCGCGCAACGATTTGCCCAAACCCAACGATCTCACTTCCATTGCTCGCAACACAATCCAAACTTCCGACGATGACGAGGAGAGGGGAGAGCAGTGGGTTGAAGTAGTGTCGTGGGAGCCGAGAGCTTTTGTTTACCACAATTTTCTGACGAAGGAGGAATGCGATTATCTAATTGACATAGCAAAGCCAAGTATGCAAAAGTCAACGGTTGTAGACAGTGAAACAGGAAAGAGTAAAGACAGCAGAGTACGTACAAGCTCTGGAACTTTTCTGCCCAGAGGTCGTGATAAGATTGTCAGGAATATTGAGAAAAAAATTGCTGACTTTAGTTTCATTCCTGTTGAGCACGGCGAAGGACTTCAAGTTCTGCACTATGAAGTTGGACAAAAGTATGAGCCTCACTATGACTACTTTCTTGATGATTTTAACACTAAGAATGGGGGTCAGCGAATAGCAACAGTGCTGATGTATCTTACTGATGTTGAAGAAGGGGGTGAGACAGTGTTTCCAGCTGCCAAAGGGAATTTTAGTTCTGTGCCATGGTGGAATGAGCTTTCTGATTGTGGAAAAAAAGGACTTTCAATTAAGCCGAGGAGGGGCGATGCTTTACTTTTTTGGAGCATGAAGCCAGATGCAACTTTAGATTCATCAAGTTTACATGGTGGTTGTCCAGTGATTAAGGGTAATAAGTGGTCAAGTACCAAATGGTTGCGTGTCAACGAATACAAAGCT
>gnl_Phypa_v3.3_Pp3c22_7180V3.1
ATGGCGAAGCTGAGTCGAGGTCAAAGGAGAGGAGCTGGCACGATGGCTTTGTTGGTGCTGGTCCTGTTGTCTCTAGCGCTCATGCTCATGTTGGCACTTGGCTTTGTAGCCATGCCATCGGCGTCCCACGGGAGTTCGGCTGACGTTGTGGAAATCAAGCTGCCCTCACACAGGCATTTTGGTGCCAACCCCTTATCACGTTGGGTTGAAGTCCTCTCTTGGGAGCCCAGAGCCTTTCTATATCACCACTTTCTGACAGAAGAGGAATGCAATCATCTAATTGAAGTGGCCAGGCCAAGTCTGGTGAAGTCAACGGTTGTAGATAGTGATACAGGAAAGAGCAAAGACAGCAGAGTACGCACAAGTTCAGGTACATTTTTGATGCGAGGCCAAGATCCTGTGATCAAAAGAATCGAGAAGCGAATAGCTGACTTCACATTTATACCTGCTGAGCAAGGTGAAGGCTTACAAGTTCTGCAGTACAAAGAAAGTGAAAAATACGAGCCCCATTATGATTACTTCCACGATGCATACAATACCAAAAATGGCGGCCAAAGAATTGCTACCGTACTGATGTACCTGTCAAATGTCGAGGAAGGAGGAGAAACAGTTTTTCCAGCTGCTCAGGTGAACAAGACTGAAGTTCCCGATTGGGATAAATTATCTGAGTGTGCTCAGAAAGGTCTTTCTGTGCGACCACGCATGGGAGATGCCTTGCTTTTCTGGAGCATGAAACCAGATGCGACACTTGATTCCACTAGCTTGCATGGTGGCTGCCCCGTGATCAAGGGTACCAAATGGTCTGCTACTAAGTGGTTACATGTAGAAAACTATGCAGCC
>gnl_Phypa_v3.3_Pp3c18_17810V3.1
ATGGCGAGGTTGAGTAGGGGGCAAAGGACTGGAGTTGGCACGATGGCATTGCTGGTGTTCGCGTTTTTGTCTTTGATAGTCATGGTCATGTTGCTTCTGGACGTGGTAGCAATGCCATCGGGACGTCGAGGCTCGATTGACGAGGGAGCCGAAGTGGAATTGAAGCTGCCTACCCACAGGCATGTGGATGAAAATCCACTGGCACCTTGGGTTGAGGTCCTTTCCTGGGAGCCCAGAGCTTTTCTGTATCACCACTTTCTGACACAAGTGGAATGCAACCATCTTATTGAGGTGGCCAAGCCTAGCCTGGTGAAGTCAACAGTTATAGATAGTGCTACGGGAAAAAGCAAAGACAGCAGGGTTCGCACAAGTTCAGGGACATTTTTGGTGCGGGGCCAAGATCACATCATTAAGAGGATTGAGAAACGTATCGCTGACTTCACATTCATACCTGTTGAACAAGGTGAAGGCTTGCAAGTTTTGCAGTATAGAGAGAGTGAGAAATACGAGCCTCATTATGACTACTTTCACGATGCTTTCAATACTAAAAATGGTGGTCAGCGGATTGCTACCGTACTGATGTATCTGTCAGACGTTGAGAAAGGGGGAGAAACAGTTTTCCCGGCTTCTAAAGTGAACGCTAGTGAGGTTCCTGATTGGGATCAGCGATCCGAATGCGCTAAACGGGGCCTTTCTGTACGACCACGTATGGGAGATGCCTTACTTTTTTGGAGCATGAAACCAGATGCGAAGCTTGACCCTACCAGTTTGCATGGCGCTTGCCCTGTGATTCAAGGTACGAAATGGTCTGCTACAAAGTGGTTACATGTTGAAAAATACGCAGCACGG
>gnl_Poptr_v3.0_Potri.007G060800.1
CGAGATACTCACGAATTTCAACACGAAAATCACCGTCATCGACACTTATACGAAAATCACTTAACGTTCACTTTCGTGATTTTAATTCTTCTCGCTCTCGGAATTCTCTCGATTCCGAGCACTTCTTCTTCTGATTCGTCGCGTAAAGCTAACGATCTCAGCTCCATCGCTCATAATAGCAAAATTCATGAGAGTGGAGATGATGAAGGCAAAGCAGAGCAATGGGTAGAGGCTATCTCGTGGGAGCCTCGTGCTTTTATTTATCATAATTTTTTGACCAAAGCGGAATGTGATTACTTAATCAATCTTGCAAAGCCACATATGCAAAAGTCGATGGTTGTTGACAGTTCATCTGGGAAGAGTAAAGATAGTAGAGTGCGTACGAGTTCTGGAACATTTCTACCGAGAGGTCGTGACAAAATCATTAGAGATATTGAGAAAAGAATTGCTGATTTTAGCTTTATTCCTTCAGAGCATGGCGAAGGGCTTCAAATTCTCCACTACGAAGTTGGGCAGAAGTATGAGCCTCACTTTGACTACTTTATGGATGATTATAACACCGAAAATGGGGGTCAACGCATAGCCACTGTTCTCATGTACCTCTCAGATGTTGAAGAAGGGGGTGAGACTGTGTTTCCTTCTGCCAAGGGGAACATTAGTTCAGTGCCTTGGTGGAACGAGTTATCTGAATGTGGAAAGGGGGGCCTCTCTGTTAAACCAAAGATGGGTGATGCATTGCTGTTCTGGAGTATGAAACCTGATGCCTCTCTAGATCCATCAAGTTTGCATGGTGGTTGCCCTGTGATTCGAGGTAATAAGTGGTCATCAACCAAATGGATGCGTGTGAATGAGTACAAGGCC
>gnl_Poptr_v3.0_Potri.002G016700.1
ATGGTGAAAGTAAGACACTCGAGGTTACAAGCTATAAAATTGTCGACATTTACGTTGGTCTCGAGTATGTTATTTATGCTGACATTTGTTCTTTTGGTGCTGTTGGGTCTTGGGATTTTTTCTCTTCGTTCAAGCAGTGAAGGTTTTCCCCCCAATGATCTCAGTTCTTATAGGCGTATGACTTCTGAGAGAGAAGGTGATCGAATGGAGAAGAAAGAAGAAAAGTGGACTGAAATTCTTTCTTGGGAACCTAGAGCTTTTCTTTATCACAATTTCTTGTCAAAAGAAGAATGTGAATATTTAATAAACCTTGCAACTGTGGTCGATGCCGAGACGGGTCGGAGTATAGATAGCCGGGTGCGTACAAGTACTGGAATGTTCTTGGATAGAGGACAGGATAGAGTCATCAGGGACATAGAAAAGAGGATAGCTGACTTCTTTTTCATTCCTGTAGAGCATGGAGAGGAACTTCAAGTTCTCCACTATGAAGTTGGACAGAAGCACGAGACTCACACTGACTATTTCGTTGACGAGTTCAATACAAAGAATAGTGGCCAGCGGACAGCTACTCTTCTTTTGTCAGATGTTGAAGAAGGGGGTGAGACTGTATTTCCTTATGCCGACGTAAACATAAGCTCTGTGCCCTGGTGGAATGAGTTGTCTGAATGCGCCAAACAGGGCCTTTCACTGAAACCAAAAAGGGCAATGCATTGCTTTTCTGGAGCACAAGACCTGATGCCATCAGATGCTTCAAGTTTGCATGATAGCTGCCCTGTGATTAGAGGGAACAAGTGGTCAGCTACGAAGTGGTTGCATCTTGGGGAATACAATGTC
>gnl_Poptr_v3.0_Potri.005G245300.1
ATGGTGAAAGTGAGACATTCGAGGTTACATACGAAGAAATGGTCGACATTTACGTTGGTGTTGAGTATGTTGTTTATGCTAACAGTTGTTCTTTTTATCCTGTTGGGTCTTGGGGCTTTTTCTCTTCCAGTCAGCAGTGAAGATTCTTCTCCTAATGATCTCAATTCGTATAGGCGTATGTCTTCTGAAAGTGATGGTGATGGGATGGGGAAGAGAGAAGAACAGTGGACTGAAATTCTTTCTTGGGAGCCTAGAGCTTTCCTTTATCACAATTTCTTGTCAAAAGAAGAATGTGAATATCTAATAAACCTTGCCAAACCTCATATGATGAAGTCTACTGTGGTTGATAGCAAGACGGGTCGGAGTAAAGATAGCAGGGTGCGGACGAGCTCTGGAATGTTCTTGAGGCGAGGACGGGATCGAGTCATTAGAGAAATAGAAAAGAGGATAGCTGACTTCTCTTTCATTCCCGTAGAGCATGGAGAGGGACTTCAAGTTCTCCATTATGAGGTTGGGCAGAAGTACGAGGCTCACTTTGACTATTTCCTTGACGAGTTCAATACAAAGAATGGTGGCCAGCGGACAGCTACTCTTCTTATGTATCTGTCAGATGTTGAAGAAGGGGGTGAGACTGTATTTCCTGCTGCCAACATGAACATAAGTGCTGTGCCATGGTGGAACGAGTTGTCCGAATGCGCCAAACAGGGTCTTTCCCTGAAACCAAAAATGGGCAATGCATTGCTTTTCTGGAGTACAAGACCTGATGCGACACTGGATCCTTCAAGTTTGCACGGTAGCTGCCCTGTGATTAGAGGAAACAAGTGGTCAGCTACAAAGTGGATGCATCTTGGGGAATACAAGATC
>gnl_Poptr_v3.0_Potri.005G108000.1
ATGGCAAAAGCGAGATACTCACGAATTCCCTCACGAAAATCACCGTCATCGACACTTATACTAACTCTGCTATTAATGTTCACATTCGTGATTTTAATTCTTCTCGGTCTCGGAATTCTCTCGATTCCGAGCACTTCTTCTTCCGATTCGTCGCGTCAAGCTAACGATCTCAGCTCCATCGCTCATCATAGCAGAATTGACGGGAGTGGAGATGATGAAGGCAAAGCAGAGCAATGGGCAGAGGTTATCTCATGGAAGCCTCGTGCTTTTGTTTATCATAATTTTTTGACTAAGGCAGAATGTGAGTACTTAATCAATCTTGCAAAGCCGCGTATGCAAAAGTCTACAGTCGTTGATAGTTCAACGGGGAAGAGTAAGGATAGCAAAGTGCGTACGAGTTCTGGAACATTTCTACCGAGAGGTCGTGACAAAATTGTTAGAGATATTGAGAAAAGGATTGCTGATTTTAGCTTCATTCCCGTAGAGCATGGCGAAGGGCTTCAAATTCTCCACTATGAAGTTGGGCAAAGGTATGAGCCTCACTTTGACTACTTTATGGATGAATACAACACCAAGAATGGGGGTCAACGCATAGCTACTGTTCTCATGTACCTCTCAGATGTTGAAGAAGGGGGTGAGACTGTGTTCCCCTCTGCCGAGGGTAACATTAGTGCAGTGCCTTGGTGGAACGAGTTGTCTGAGTGTGGAAAGGGGGGCCTCTCTGTTAAACCAAAGATGGGTGATGCATTGCTTTTCTGGAGTATGAATCCTGATGGCTCTCCAGACCCATCAAGTTTGCATGGTGGTTGTCCTGTGATTCGAGGTAATAAGTGGTCATCAACCAAATGGATGCGTGTGAATGAGTACAAGGTC
>gnl_Prupe_v2.1_Prupe.7G174900.1
ATGGCGGTTAAGCCAAGGCACGCGCGCCTTCAGACTCGCAAAACATCGTCTTCTTCCTCCACGCTGGTCCTCACTTTGCTCGTCATGTTCACTTTCGTGATCCTCATTCTTCTCGCCCTTGGAATACTCTCGGTCCCGAGCGGCTCCTCTGGCAACTCGGCCAAGGCAAACGATCTCAGCTCGATTGTACGGAAGAGCGCCGACAGAAATGAAGAAGAAGGGGCAGGGGAGCAGTGGGTCGAAGTCATCTCATGGGAGCCGAGAGCATTTGTCTATCACAATTTCTTGACCAAGGAGGAATGTGAATATCTAATCGATCTTGCCAAACCTAGTATGCACAAGTCAACAGTAGTTGATAGTGAAACTGGAAAGAGCAAAGATAGCAGGGTCCGCACAAGCTCTGGAACATTTTTGCAAAGAGGGCGCGATAAAATTATCAGGAACATTGAGAAGAGAATTGCTAATTTCACCTTTTTACCTGTAGAACACGGGGAGGGACTTCAAGTTCTCCACTATGAAGTTGGACAGAAGTATGAGCCTCACTATGACTACTTTCAAGATGAGTTCAACACTAGGAATGGAGGTCAACGTATAGCCACGGTTCTCATGTACCTCTCAGATGTTGAAGAAGGGGGTGAGACTGTGTTCCCTGCTGCCAAAGGGAATATTAGTTCTGTGCCTTGGTGGGATGAGCTATCTGAATGTGGGAAAAAGGGACTTTCTGTTAAACCCAAGATGGGGGATGCGTTGCTTTTCTGGAGCATGAGGCCTGATGCGTCGCTAGATCCTTCAAGTTTGCATGGCGGATGCCCTGTGATTAAGGGAAATAAATGGTCATCTACTAAATGGGTGCGTGTCAATGAGTACAAAATT
>gnl_Prupe_v2.1_Prupe.1G359900.1
ATGAGAATTACGGTTGGGTTTCGAGCTCATTCAACAATGGCGAAGGGTAGGTATGGTCGGTTGCAGAGCAAAAAATGGTCGACGTTCACGCTCGTCTTGTCGATGCTATTCATGCTAATAGTGGTGCTGCTGATGCTTCTGGCTTTTGGAATCGTTTCCCTTCCGGTTATCACCGACGAATCTTCACCTAACGATCTCAGTTCCTTTAGGCGCAGCACCGTTGAGAGAACCGATGGATTCGGGGAGAGAGAAGATCAGTGGACAGAAGTGATTTCTTGGGAGCCGAGAGCTTTCATATATCACAATTTCTTGTCCAAGGAAGAATGTGACTACTTAATAAATCTTGCTAAACCTGATATGGTAAAGTCAACTGTTGTCGATAGCAAGACTGGGAAGAGCAAAGATAGTAGGGTGCGCACAAGCTCTGGAATGTTTCTGAAGAGGGGACGTGATAAAATAGTTAGCGATATTGAGAAGAGAATAGCAGACTTCACTTTCATTCCTGTAGAGCATGGAGAAGGACTTCAGATTCTCCACTATGAAGTTGGGCAGAAATATGATGCACATTTTGATTACTTCCTTGATGAGTTCAACACCAAGAATGGGGGCCAACGGATTGCCACTCTTCTGATGTATCTGTCAGATGTTGAAGAAGGTGGTGAGACAGTGTTTCCTGCTGCAAAGGGGAGTTTCAATTCTGTGCGATGGTGGAAGGAATTATCTGAATGTGGTAAACAGGGACTTTCGGTGAAACCTAAAATGGGTGATGCATTACTTTTCTGGAGCATGAGGCCTGATGCTAGTCTAGACCCGTCAAGTTTGCACGGTGGATGCCCTGTGATAAGGGGCAACAAGTGGTCATCTACAAAGTGGATGCATATTGAAGAGTACAAAGTC
>gnl_Selmo_v1.0_411114
ATGCTCCTGCTCATGTCGCTCCTGCTCTTGATTCTCCTGGCGGTGGGATTGCTGGGGGTTCCATCGGGAATCGCTCCTCCGGAGGCGGATATTACCTTGCGGCTACCAAAGGATTTGCTAGAAATGCCCGTGTGGACTGAGACCATTTCCTGGCAACCGCGAGCATCCGTCTTTCACAATTTTTTGTCTAGCGAGGAATGCGATCATTTAATACGCCTAGCACAGCCCAATATGAAGAGATCCGCCGTCGTAGACAACCAGACTGGAAAGAGCAAGGACAGCAGGGTCCGGACCAGCTCTGGCACTTTCCTTCGACGAGGACAAGACGAAATAATCTCTCGGATCGAGGAGAGGATCGCAAAGTTCACGTTTATCCCCAAAGAGCATGGAGAAGGTCTCCAAGTACTGCACTATGAAGTGGGCCAAAAGTATGACGCGCATCACGATTACTTCCACGACAAGGTTAACACGAAGAACGGTGGACAGAGAGTTGCGACCGTGCTCATGTATCTATCGGATGTGGAAGAGGGGGGAGAGACTGTGTTTCCGAGCGCAAAAGTGAACAGCAGCTCGGTTCCATGGTGGGATGAATTGTCCGAGTGTGCGAAGAAAGGCGTGTCTGTGAAACCGCGCAAAGGAGATGCGCTCTTGTTCTGGAGCATGTCGCCCGACGCAGAGCTCGACCCTTTTAGTTTGCATGGGGGGTGCCCAGTGATCAAAGGCAACAAGTGGTCAGCAACTAAATGGATGCACTTGAGGGAGTACGTA
>gnl_Selmo_v1.0_82355
CTCAGAGAAGAGGTTGGCGAAGGGAAGCATGAGCCTTGGTCGGAGATTATCTCGTGGACGCCTCGAGCTTCCCTTGTTCACAACTTTCTAACCGACGATGAATGCGACCATCTGATCCGAGTCGCGATGCCCCTCATGCAAAAGTCCACTGTTGTGGATAGCCAAACCGGTGGAAGCCGCGATAGCAGGGTGCGGACGAGCTCGGGGATGTTCTTGAACCGAGGACAGGACAGAGTTATATCTGAGATCGAGGACAAGATTGCAAAGCTAACATTCATTCCAAAGGATCATGGAGAGGGAATTCAGGTTCTTCACTACGAACCCGGCCAGAAGTACGACGCTCACCACGACTTCTTCTATGACACCGTCAACACCAGAAACGGTGGCCAGAGAATAGCGACGCTCCTCATGTACTTGACGGATGTGGAGGAAGGTGGCGAGACTGTGTTCCCTAAATCGGCCAAGAACTCGAGCTCGCTTCCATGGCATAATCAGCTCTCGGAGTGTGGGAGGCGTGGGGTTTCAGTGCGGCCAAAGAGAGGAGACGCGCTGCTGTTTTGGAGCATGTCACCCGACGCGCAGCTCGATCACTCGAGCTTACACGGAGGGTGTCCGGTGATCAAAGGTGACAAGTGGTCCGCCACCAAGTGGATGCGAGTCTCGGAATACAAGCTT
>gnl_Solly_v2.4_Solyc03g033320.2.1
ATGGCAGTCAAAGGGAGGCATTTCCGAGGTTTATCTCGAAAATCATCTAACTCTACGCTGATTTTTGCCGTGTTTATTGGGTTTTCATTTTTCGTGCTGATTCTTCTCGCTTTTGGAATTTTCTCGATTCCTTTCACTTCTAGAGGATTGCGAAAAGTACATGATCTTAGCTCAATTGCTCACAATGCTGCTGGAAGACGAGATGATGATGGAGGAAGAGGAGATCAGTGGGCTGAAGTGATTTCATGGGAACCAAGAGCTGTCGTCTACCATAATTTCTTGTCAAAGGAAGAATGTGAATATCTGATTAATCTTGGAAAGCCTCATATGAAGAAGTCAACTGTCGTTGATAGTGCTACTGGCAAGAGTACAGATAGCAGGGTTCGAACAAGTTCGGGAACATTTCTTTCCAGGGGACAAGATAAAGTAGTCAGGACCATAGAGAAAAGGATTGCAGATTTCACCTTTATACCCGTAGAGCATGGTGAAGGTCTTCAAATTCTCCACTATGAAGTGGGTCAAAAGTATGAGCCACACTATGATTACTTTTCGGATGAGTTTAATACTCAAAATGGTGGTCAACGCATTGCTACGGTTTTGATGTACTTATCAGATGTTGAAGAAGGGGGAGAAACTGTATTTCCTGCTGCCCAGGGAAACTTTAGTGCGGTTCCTTGGTGGAATGAGCTATCTGAATGTGGAAAAGGTGGACTCTCTGTAAAACCAAAGATGGGTGATGCTTTGCTTTTCTGGAGCATGAAGCCTGATGCTACTCTTGATCCTTCAAGCTTGCATGGTGAGTGGGTGCGCTGTGAT
>gnl_Solly_v2.4_Solyc04g081930.2.1
ATGGCGAAGGGGAGGTTGAATCGGCATCAAGGGAAGAGATCATCGACAGTGGTTTTAGTGCTTTCGATGCTTCTGATGCTAACAGTTGTGCTTCTAATGCTTCTCGCTCTTGGCATTTTTAATCTTCCTGTTGGTTCTGATGATGAGTCGTCTTCGACTGTTCAGGATCACATCAAGTTCAAGCGGTTCAACTTAGATATAGGGGAAGGTGACGGACTGGGGAAAAGAGGGGAACAATGGACAGAGATCTTATCGTGGGAGCCTCGTGCATTTGTTTACCACAATTTCTTGTCCAAGGAAGAATGTGAATACTTGATAAATCAAGCTAAGCCTCACATGGTGAAGTCATCAGTTGTTGATAGCAAGACCGGTCAGAGTAAAGATAGCAGGGTTCGTACAAGTTCGGGAATGTTTTTGAGGAGGGGGCGAGATAAAATTATCAGAAATATTGAGAAGAGAATAGCAGATTATACATTCATTCCTGCAGAACATGGAGAAGGTCTACAAGTCTTACATTATGAAGTTGGACAGAAGTATGAGCCTCATTATGACTACTTCCTTGATGACTTCAACACCAAAAATGGGGGCCAACGTATAGCTACTCTTCTCATGTATCTATCAGATGTTGAAGAAGGAGGTGAGACTGTTTTTCCAGCAGCAAAGGGAAACTTCAGTTCTAGTCCTGGGTGGAATGAGTTGTCAGAATGTGCCAAAGGGGGCCTCTCTGTCAAACCAAAGATGGGCGATGCTTTGCTTTTCTGGAGCATGCGGCCTGATGCTACTTTGGATCCGTCAAGTCTGCATGGTGTGGTTGCCCTG
>gnl_Solly_v2.4_Solyc02g083390.2.1
ATGGCAGTGAAAGGAAGGCATTCTCGATTGGGGCCTCGAAAATCGTCGAATTCTACACTAATCTTTGGTGGGATTATTGTGTTGTCATTTTTCGCTCTCATTCTTCTTGCTTTCCGAATTATCTCCTTTCACAGGGGCTCTCAGAAAGCACACGATCTCACCTCTATAGCCCACAATACAGTTCAAAGACAAGATGATGACGACGATGGAAAAACTGATCAGTGGGTTGAAGTGATTTCTTCGGAACCAAGAGCCTACGTGTACCATAACTTCTTGTCCAAGGAGGAATGTGAGTATCTGATTAGTCTTGCCAAGCCTCACATGCAAAAGTCAAGTGTCGTAGATAGTTCTACTGGCAAGAGTATGGACAGCAGAGTCCGAACCAGTTCCGGAACATTTCTTGCAAGAGGGCGTGATAAGGTGATCAGGGATATTGAGAAAAGGATTGCAGATTTCACCTTCATACCAGTAGAGCATGGTGAAGGTCTTCAAATTCTCCACTACGAAGTGGGGCAAAAGTATGAGCCCCACTACGATTACTTTCTTGATGAGTTTAACACTAAAAATGGGGGTCAACGCATTGCGACGGTTTTAATGTACTTGTCAGATGTTGATGAAGGGGGCGAAACAGTATTCCCAGCTGCAAAGGGAAATTATAGTGCAGTCCCTTGGTGGAATGAACTATCTGTATGTGGAAAAGGTGGACTCTCTGTAAAACCAAAGATGGGTGACGCATTGCTTTTCTGGAGCATGAAGCCTGATGCAGTTCTAGATCCATCAAGTTTGTGGGTGCCCTGTAAT
>gnl_Sorbi_v3.1_Sobic.008G115800.1
ATGCCACCGAAAAAAGCAACACTGTGGACGGAGGACTTGTCGTTCGAGCCCCGCGTTAGGCTGCACCACAACTTCCTTTCCAAGAATGAATGTGACCATCTGATTTCGCTGGCAAAGCCTCATCTGAGGAGGTCGAAAGTAGTTGATCCCCTGACCGGAGGGGGCAAGGATAGCAGTAGCCGAACAAGTTCGGGAATGTTTCTTAAAAGAGGGCAGGACACAATTGTTCGTACAATTGAACAAAGGATAGCAGATTACACCTCGGTACCTATAGAGAATGGAGAGCCCCTTCAAGTTCTCCACTATGCAGTTGGGCAGAAGTTCGAGCCTCACTTCGACTACACCGACGGTACTTCCGTCACCAAAATAGGAGGCCCTCGTAAGGCGACTTTTCTCATGTATCTCTCGGATGTCGAAGAGGGTGGTGAGACTGTATTCCCTAACGCGACAGCGAAAGGCAGCGCACCGTCAGCAAAGAGTGGTATATCTGTTAAACCCAAAATGGGAGATGCATTACTTTTCTGGAGCATGAAGCCTGATGGATCTCTTGATCCCAAAAGCCTGCATGGTGCAAGTCCAGTGATTAAAGGCGACAAATGGTCAGCGACAAAGTGGATTCACGTTAATAAGTACAAT
>gnl_Sorbi_v3.1_Sobic.004G353500.1
ATGGCGCCGTCGCGGCCGCTCATGCGGGGGATCCGCCCGCCGCGCGTCTTCCCGACCCGCGGCGGCCGCGCCTCGCCTTACGCCGTCGCGCTCACCGCCCTGCTCCTCGTCTCCGCCGCCCTCCTCGCGCTCATCGCCTTCGGCGTCTTCTCGCTCCCCGTGTCCGCGCCCAACGCCGCCACTACCGGCGCCGGTGGGGAGACCGAGTCCGCCGACGCTCGACCCGCGCGCCCCCGCGCCCGCCGCGACCTGGGGGAGGGGCTGGGAGAGCGCGGTGCGCAGTGGACCGAGGTCATCTCGTGGGAGCCCAGGGCTTTCGTCTACCACAACTTCCTGTCTAAGGAAGAGTGTGAATACCTAATTGGATTGGCCAAGCCTCACATGGTCAAATCAACAGTTGTCGACAGCACTACTGGTAAAAGCAAGGACAGCAGGGTCCGGACAAGTTCAGGCATGTTTCTTCAAAGAGGAAGAGACAAGGTTATTCGAGCAATTGAAAAGAGGATAGCAGACTATACCTTCATACCTGCAGATCATGGTGAGGGACTCCAAGTGCTGCATTATGAAGTTGGGCAGAAGTATGAGCCTCACTTTGATTATTTTCTTGATGAGTTCAACACCAAGAATGGTGGTCAGAGGATGGCTACTCTTCTGATGTATCTATCAGATGTTGAAGAAGGAGGTGAGACTATTTTCCCTGATGCAAATGTGAACGCCAGTTCTTTACCATGGTACAATGAGCTTTCAGAGTGTGCCAAAAGAGGCCTTTCTGTCAAACCAAAGATGGGAGATGCACTTCTTTTCTGGAGCATGAAACCAGATGCCACTCTGGACCCACTAAGTTTGCATGGGGGGTGTCCTGTGATTAGAGGAAATAAATGGTCCTCAACCAAGTGGATGCATATCCATGAGTACAAAGCT
>gnl_Sorbi_v3.1_Sobic.001G205900.1
ATGGCGGGCCGTGTGGCGGGGCGAGGCGGGAGGCCGCTGCTGGGCGGAAGCGGCGGGGGCGGGAAGCGCGGCGGGAGGCCGTCGATGGCGGTCGTGGCGGCGCTGCTGCTGGCGTGCGCGGCGCTGCTCCTGCTCCTGGCGCTCGGCGCGCTATCGCTGCCCGGGGCCTCCGACGGCTCCGGGGGCCGCGGCGTGGGGCTCGCGCGCCCGCGCCCGCGCTCGCACTTCCGCAGATCCACCTTCGACTCGGGGCTAGAGATGCGTGGGGAGAAGGGGGAGCCGTGGACGGAGGTGCTGTCGTGGGAGCCCCGCGCGTTCGTGTACCACAACTTCCTCTCCAAGGAAGAATGTGACCATTTGATTTCACTGGCAAAGCCTCATATGAAGAAGTCAACAGTAGTTGATTCAGCAACTGGAGCGAGCAAGGATAGCAGAGTGCGGACAAGTTCAGGAATGTTTCTTAGAAGAGGGCAGGATAAAATTATTCAGACAATTGAGAAAAGGATAGCAGATTTCACCTTCATACCTGTAGAGCATGGTGAGGGTCTTCAAGTCCTCCACTATGAAGTTGGGCAGAAGTACGAGCCTCACTTTGATTACTTCCATGATGATTACAACACCAAGAATGGAGGCCAGCGTATAGCCACTCTTCTTATGTATCTTTCGGATGTTGAAGATGGTGGCGAGACTGTGTTCCCTTCATCGACAACAAACAGCAGCTCTTCACCATTTTATAATGAGCTGTCTGAATGTGCAAAGGGCGGTCTATCTGTTAAACCAAAGATGGGAGATGCGCTTCTGTTCTGGAGCATGAAGCCTGATGGATCCATGGATTCCACAAGCCTGCATGGTGGGTGCCCAGTGATAAAAGGCAACAAATGGTCATCGACAAAGTGGATGCGCGTTCATGAGTACAAAGCT
>gnl_Spipo_v2_Spipo17G0027300
ATGGTGCTGACGGTTCTGCTGACGCTGTCCGTTGTCCTACTGCTGCTGCTCGCCCTCGGCATCTTCTCCCTGCCAGTCTCCAGCGACACCTCCGAGGGCGAGCATCCCGTTGAGCGGCACCTGGAGAGCACGTATCATGCGACCAAGAGGAAGGTGGTTCATAGCGATGGACTAGGGACGAGAGGGGATCAGTGGACGGAGGTCCTCTCCTGGGAGCCGAGGGCGTTCATGTATCATAATTTCCTGTCCAAGGAAGAATGCGAGTATTTAATTGAGCTGGCCAAACCTAACATGGAAAAGTCAACAGTTGTTGATAGTGAAACTGGTAAAAGTAAAGATAGCAGGGTTCGCACAAGCTCTGGAACATTTCTTAAGAGAGGGCAAGACAAAATCATCCGGGCAATTGAGAAAAGAATTTCAGATTTCACCTTCATTCCTGTGGAGCACGGAGAAGGTCTTCAAATTCTCCACTATGAAATTGGACAGAAGTACGAACCACATTGGGATTACTTCCTCGACGAAGTCAACACCCAAAATGGAGGACAACGGATTGCTACTCTTCTCATGTATCTCTCTGATGTTGAAGAAGGAGGAGAGACGATTTTTCCCTCTGCAACGTCAGTCAACGTCAGTTCTATACCAGACTACAAGGATCTATCCGAATGCGGTAGAAGGGGCCTCGGTGTCAAGCCAAGAAGGGGAGACGCTCTACTTTTCTGGAGCATGAGGCCTGATGCCACTCTTGATCCGCTGAGCCTTCACGGAGGATGCCCCGTGATCAAGGGGAATAAATGGTCTTCTACAAAGTGGATGCGAGTCCATGAGCACCGGTCCTAT
>gnl_Spipo_v2_Spipo16G0017100
TCTGCGTGGACGCTGGTGGTGGGGATGCTGCTGATGCTGTCGCTCGTCCTTCTCGTGCTCCTCTTCCTGGGTACCTTCCCGATCCCCGACCCCGATGACTCCCCAGGGCTGCATGCGGCGGTGGCGCGGCGCCTGGGGGGCGGGTCTCAGAAGACGGTGATCGCAAGGTATACGGATGGATTAGGACAGAGAGGTGAGCAGTGGACGGAGGTGATCTCTTGGGAGCCGAGGGCATTCGTCTATCACAATTTCCTGTCTAAGGAGGAGTGCGAGCATCTGATTAATCTGGCAAAGCCTTATATGCAGAAGTCAACGGTTGTTGATAGTTCCACCGGTAAAAGCACTGACAGCAGGGTTCGGACGAGCTCTGGGATGTTTCTCAGGAGAGGTCAAGATAAGGTTGTTCAGGCGATTGAGAAGAGAATTGCAGACTTCACCTTCATTCCCGTTGACCACGGGGAGGGCCTCCAGGTTCTGCATTACGAAGTTGGACAGAAATATGAGCCCCATTTTGACTACTTTCTGGATAAATTCAACACCAAGAATGGGGGCCAGCGTATTGCCACCGTCCTTATGTACCTTTCGGATGTTGAAGAAGGTGGAGAAACCATCTTCCCTGCTTCCAAAGTGAACAGCAGCTCCTTGTCATACTACAGTGAGCTCTCTGAATGTGCCAAGAAGGGACTCGCCGTGAAGCCGAAGATGGGCGACGCATTACTCTTCTGGAGCATGAGGCCTGATGCCACGCTCGATCCATCTAGCTTGCACGGAGGATGCCCCGTGATTCGAGGAAATAAGTGGTCGTCGACAAAGTGGATGCATTTGAACGAGTACAGGGCC
>gnl_Spipo_v2_Spipo1G0070600
ATGGCTAAGGGTCTCATGCGAAATGCCCGAGCGTTCACCTTCAGGAAGTCGTCGTCGCCTCTGCAGAGCGTGGTGACCATTCTACTGTTGCTATCGGTCGTCCTCATCCTGCGCCTTGCACTCAGCATATTCTCACTCCCCGTCGACCGCGACTCCCCCAAGATCAGCCACCCCGTAGATGCGTCCCCGACGGCCAGGAGGAAGGTTGTGGAGAGCGGTGGATTGGGTCAGAGAGGGAGGCAGTGGACGGAGGTCGTCTCCTGGGAGCCGAGGGCGTTCGTCTATCACAATTTCCTGTCTGCTGAGGAATGCGAGTATCTGATTGAGATGGCAAAGCCTCGCATGGTAAAGTCAACGGTTGTTGACAGCAAAACTGGCAAAAGCATGGACAGCAGGGTTCGCACCAGCTCTGGAATGTTTTTTAGCAGGGGGCAAGACAAGGTTATACGCGCCATTGAGAAAAGAATTGCAGATTTCACCTTCATTCCTATCGAGCATGGGGAGGGCCTTCAAGTTCTCCACTACGAAGTTGGACAGAAGTATGAGCCCCATTTTGATTACTTCCAGGATGAATTCAACACCAGGAACGGGGGTCAACGGATGGCCACTCTCCTCATGTACCTTTCAGATGTCGAAGAAGGTGGTGAGACAATCTTCCCCTCCGTCAAGGTAAACAGCAGCTCTCTGCCACACTACAAGGAGCTATCTGAATGCGGCAGAAGGGGCCTTGCTGTCAAGCCGAAGAGGGGGGACGCCCTGCTTTTCTGGAGCATGAGGCCTGATGCATCTCTGGACCCCGCTAGCTTGCATGGAGCATGCCCCGTTATCAAGGGGAACAAGTGGTCATGCACCAAGTGGATGCACCTCCACGAGTACAGGGCT
>gnl_Spipo_v2_Spipo11G0040300
GTGCCGCTGGTTCTGGGGTTGCTGCTGATGATGTCGATTGTTCTTCTCGTGCTGCTTGCTCTCGGCATTCTCTCGCTTCCTGTCTCCGCCGGTTCTTCCAAGTTGAACCCAGTCGTAGTGCGGGGCCTGGAGGATGCATCTGACGAGACTAAGATGGGAGCAACGGAAAGGCATTTCCTTTTCAGTGAGGAGCTTTGGGAGAGAGGGGAGCAGTGGTCAGAAATACTATCCTGGGAACCAAGAGCGTTTCTCTATCATAATTTCCTGTCCAAGGCGGAGTGCGACCATTTGATTCAGCAAGCAAAGCCTCGCATGCATAAGTCAACAGTTGTTGATAGTAAAACTGGGAAAAGCATGGACAGCAGAGTCCGCACAAGTTCAGGAACATTCCTGAAAAGAGGTCGAGACAAAATCGTTCAAGCCATTGAGAAAAGAATTTCGGATTTCACATTCATCCCTGTAGAGCATGGTGAGGGCCTTCAGATTCTTCATTATGAAGTTGGACAGAAATATGAACCTCATTATGACTACTTCCTTGATGAATTCAACACCAAGAACGGGGGTCAACGGATAGCTACTGTGCTTATGTATCTTTCAGATGTTGAAGAAGGTGGTGAGACAATCTTCCCCGCTGCCAATGTGAACAGTAGTTCTCTACCATACTACAGTGAGCTATCTGAATGTGGTAGAAGGGGGCTCGGTATCAAGCCGAAGATGGGAGATGCACTACTTTTCTGGAGTATGAGGCCTGATGCAACTCTTGATTCATCCAGTTTACACGATGGTAACCCAATAGTCATGAGATCATAT
>gnl_Stras_v2.0_SGA_v2.0_scaffold25T11201
ATGGCGAGGGCTAGGGGAAATCGGCATCAGGGAAAGAGATCCTCTACGGTGGTTTTGGTGCTGTTCATGCTGTTAATGCTGTCGGTGGTGCTCCTGATGCTCCTCGGCCTTGGCATCCTCTCTCTTCCGATAGGCTCCGACGAGAAATCTTCCACTGTTGGCGATCGAATCAAATTGAAGCGATTGGAATTAGCCATCAAGAGTAAAGGAGAAGGATTGAGAAAGAGTGAAGGAGAAGGATTGGGGAAAAGAGGTGAGCAGTGGACGGAGGTTTTATCGTGGGAGCCTAGGGCTTTCTTGTATCACAACTTCTTGTCTAAGGAAGAATGTGAGTATCTGATAAGTCTTGCAAAACCTCACATGGTGAAATCTTCAGTGGTTGATAGCAAGACCGGCAAGAACCATGGAGAAGGTCTTCAAGTTCTTCACTATGAAGAGGGACAAAAGTACGAGCCCCATTATGACTATTTTCTTGATGAATTCAACACGAAAAACGGGGGTCAACGCATAGCTACTTTACTTATGTACTTGTCAGATGTTGAAGAAGGGGGTGAGACAGTTTTTCCGGCTGCCATGGGCAATTTCAGCAACACGCCAGGGTGGAATGAGATGTCTGAGTGTGCTAAAAGAGGCCTTTCTGTGAAGCCCAAAATGGGTGATGCATTACTTTTTTGGAGCATGAGGCCCGATGCTACTCTGGATCCAACAAGCTTGCATGGTGATATAAGACATTGA
>gnl_Stras_v2.0_SGA_v2.0_scaffold41T15759
ATGAGATGTGGAAGTGGTAGCACGATCAAGTCTAAAGAGGAATGTGAATACCTTATTAGCATTGCTGAGCCGCACATGGAAAAGTCAACTGTCGTTGATAGCGACACTGGAAAGAGTAAAGATAGCAGAGTACGTACTAGTTCTGGAACATTTCTTGCAAGAGGGCGTGACAAGATTGTTCAGAGAATAGAGAAACGAATTGCAGATTTCACCTTCATTCCTGTGGAACATGGTGAAGGCCTTCAAGTTCTTCATTATGAAGTTGGCCAAAAATATGAGCCTCATTACGACTACTTTCAGGATGAGTTCAATACTCAAAATGGTGGTCAACGCATTGCAACTGTTCTTATGTATCTGTCAGATGTTGAAGAAGGCGGTGAGACGGTATTTCCAGCAGCAAAAGGAAATTTTAGTTCTCTGCCATGGTGGGATGAGCTATCTGAATGTGGAAAAGGGGGACTTTCGGTCAAACCAAAAATGGGCGATGCATTACTTTTCTGGAGCATGAAGCCTGATGCAACTTTGGATCCATCAAGTTTACATGGTGGTTGTCCTGTTATAAAAGGGAACAAATGGTCATCTACGAAATGGATGCGTGTCCACGAGTACAAGGTGTAA
>gnl_Stras_v2.0_SGA_v2.0_scaffold19T08580
ATGGCGAGGGGTAGGGGAAATCGGCATCAAGGAAAGAGATCCTCTACGATGGTTTTGGTGCTTTCGATGCTATTAATGCTGTCGGTAGTGCTCTTGATGCTCCTCGGCCTCGGGATCCTCTCTCTTCCGATTGGCGCCGAAGAGGGCTCTTTGCCCGTCGCCGATCGAATCAAACTGAAGCGATTCAAATTGGAGATCAGCAAGAGTGAATGGAAAGGATTGGGGAAAAGAGGGGAGCAGTGGACGGAGATTCTATCGTGGGAGCCTAGGGCTTTCTTGTATCATAACTTTTTGTCTAAGGAAGAATGTGAGTATCTGATAAATCTTGCCAAACCTCACATGGTGAAATCTACAGTGGTTGATAGCAAGACCGGCAAGAGCAAGGATAGCAGAGTTCGCACGAGTTCTGGAATGTTCTTGAGGAGAGGGCGAGATAAAGTCATCAGAGATATTGAAAAACGAATCGCGGACTTTACCTTCATACCTGCAGGCATGTCAGATGTTGAAGAAGGGGGTGAGACAGTTTTTCCCGCTGCCAAGGGCAGTTTTAACTCCACGCCAGGGTGGAACGAGAAATCTGAGTGTGCTAAAAGGGGCCTATCCGTAAAACCCAAAATGGGTGATGCATTACTTTTCTGGAGCATGAGGCCAGATGCTACTCTGGATCCAACAAGCTTGCATGGTGATAAGAAAGTGAAGATTCTATTGTCTAGTTTCAACTAA
>gnl_Stras_v2.0_SGA_v2.0_scaffold292T47393
ATGGGCAATTGGCGGGTCAATCGGCATGCAAGAAAGAGATCGTCTATGGTGCTTTATGTGTTGTTTGTGCTATTAATGTTGTCGGTGGTACTGTTGATGCTTCTTGGGCTCGGAATTCTCTCTCTACCAATTAGCTCCGGCAAGGACTCGTTGTCGGCCAGAGGTCGTGGTGTATCTGAGCAAGTTACCTTAGACACAAATTTGGATGATAGGATGGAAAGTGAAGGGGAGGGATTGGGGAAAAGAGAAAATCAGTGGACGGAAGTACTTTCCTGGGAGCCCAGGGCCTTCCTCTATCATAATTTCTTGTCTAAGGAAGAATGTGTACATATGATAAATCTTGCCAAACCTCACATGACATTATCGACTGTTGTTGATGACGATACCGGAGACAGAGTGAACAGCAGTGTTCGAACGAGCACCGGAATGTTTTTGGAAATAGGACAAGATAGAGTCATCAGAGATATTGAGAAAAGAATAGCGGATTACACACAAATACCTGTAGAACACGGAGAAGGCCTTCAAATTCTACACTATGAAGTAGGGCAAAAGTACGATCCTCATTGTGACTACTTTGAGGATGAATTCAACCTTAAAAATGGGGGTCAACGCTTAGCCACTGTTCTTATGTACTTATCGGATGTTGAGGAAGGGGGTGAGACAGTGTTTCCTGCTGCCAAAGGTAACTTTAGCTCGATTCCCAATTGGGATAAGATGTCGGAATGTGCTAAAGAGGGACTTTTCGTAAAACCGAAAATGGGAGATGCATTGCTTTTCTGGAGTCTAAAACCCGATGGCAGTGACGACCCGATGAGCATGCACGGAGCTTGCCCTGTTATCCGAGGGAATAAATGGTCGTCTACAAAGTGGTTGCATGTTGATTTATATGATAATTCTTAA
>gnl_Theca_v1.1_Thecc1EG000132t2
ATGGCGAAACCGAGGTATTCGCGCCTTCCGGCTCGGAAATCGTCATCCTCAACCACGATTCTAACTATGCTGATCATGTTCACCTTCCTGATTTTGATTCTCTTGGCGCTCGGAATCCTTTCGATTCCCAGTAGCAACTCCGGCGATTTGAGCTCGATTAAGCGTAACGCCGTCGACAGAAGTGATGGTGGTGAAGGGCAAGGAGAGCAGTGGGTTGAAGTCATCTCCTGGGAGCCTAGAGCTTTTATCTACCATAATTTCTTGTCCCAGAAGGAATGTGAATACCTAATTGAGCTTGCCAAGCCTCATATGGAAAAGTCAACTGTTGTTGATAGTGAAACTGGCAAGAGTAAGGATAGCAGGGTACGTACAAGTTCTGGAACGTTTCTGGCTAGAGGACGTGATAAGACTATTAGGAACATTGAGAAAAGGATTGCAGATTTTACCTTCATACCAGTAGAGCATGGGGAAGGGCTTCAAATTCTCCATTATGAAGTCGGCCAAAAATATGAGCCTCACTATGACTACTTCATGGACGAGTTCAATACTAAGAATGGTGGCCAACGCATAGCTACAGTCCTTATGTACCTTTCTGTTCTTTTTTTTTTTTGTGTTTTACCATTTTACAGCTCAGATGTTGAAGAAGGGGGAGAGACAGTGTTTCCTGCAGCAAAGGGGAATATTAGTGCTGTCCCTTGGTGGAATGAATTATCTGAATGTGGAAAAGGGGGGCTTTCTGTCAAACCAAAGATGGGTGATGCGTTACTTTTCTGGAGCATGAAGCCTGATGCAAGTCTAGATCCTTCAAGTCTGCACGGAGGCTGCCCAGTGATTAGAGGAAATAAGTGGTCGTCTACAAAATGGATTCGTGTCAATGAGTACAAGGTT
>gnl_Theca_v1.1_Thecc1EG034293t1
ATGGCGAAAGTGAGACATTCTCGATTGCAAGCGAAGAAATGGTCGACAGTAATGCTTGTGCTGTCGATGTTGTTTATGTTAACGGTCGTTTTGTTGATGCTTTTGGGACTAGGGATTTTCTCTCTCCCGATGAGCACCGACGATTCTCCGCCCAATGATCTCACTTCTTATAGACGCATGGCTTCTGAAAGAGGAAAAGAGTTGGGGAAGAGAGGTGAGCAGTGGACTGAAGTCCTTTCTTGGGAGCCTAGAGCTTTCATTTATCATAACTTCTTGTCCAAGGAAGAATGCGAGTACCTAATAAATCTTGCTAAACCTCACATGGCAAAGTCCACTGTTGTTGATAGCAAAACAGGGCGGAGTAAAGATAGCAGGGTTCGTACAAGTTCAGGTATGTTTCTGAGACGAGGGCAAGATAAAATCATTAGGGACATAGAAAAAAGGATAGCAGACTACACTTTCATTCCTGTAGAGCATGGAGAAGGTCTTCAAGTTCTCCACTATGAAGTTGGACAGAAATACGATGCACACTTTGATTACTTCCTTGATGAGTTCAACACTAAAAATGGAGGCCAGCGGATGGCTACTATGCTTATGTATTTGTCAGATGTTGAAGAAGGGGGTGAGACAATATTTCCAGCAGCCAAGGGAAATTTTAGTGCTGTACCTTGGTGGAATGAATTGTCTGAATGTGGTAAACAGGGTCTTTCTGTGAAGCCGAAGATGGGTGATGCATTGCTGTTCTGGAGCATGAGGCCTGATGCGACGCTAGATCCTTCAAGTTTGCATGGTGGATGCCCTGTGATTATGGGGAACAAATGGTCCTCTACAAAGTGGATTCATGTTGAAGAATACAAGGTT
>gnl_Utrgi_v4.1_Scf00215.g12821.t1
ATGGCGGTGAAGGATAAGCAGGTTCACTTGAAGAATGCGAGGCGTATGCTGTCTTTCACATCACTTTACGGCTTCATGATGCTGTCATTGTTCGTAGCCACGTTTCTTTCTCTTGGAATACTTCCTGTGCCCAGCCGGAAAAATGCGGGTTCCCAACAAGTACATGATCTCACCTCCATTGTCCACGATTCAGTTCATCTGACAAATTATCGGGATCCTCAGCACGCAGTTGATCGCCACTCCGTCGTCCACGAGTCAATTCATCAAGATGAGGAAGATGAGAATACCAAGAACCGGTGGGTTGAAGTCATCTCTTGGGAACCTAGAGCTTCCCTCTTTCACAACTTCCTGTCAAAACAAGAATGTGAATACCTTATAAATCTTGCTGAGCCACAAATGCACAAGTCGAAAGTCGTTAATAGTGATACTGGAGAAAGCATGGACAGTGGTGTTCGCACAAGTTCTGGAACATTTCTTGCTAGAGGGCAAGATAAAGTTGTTCAAAGAATAGAGAAAAGAATCGCAGATTTCACCTTCATACCAGTAGAGCATGGAGAAGGTCTCCAAATCCTCCGTTACCAGGAAGGACAGAACTACGAGCCTCACTTCGACTATTTCAACGACGAATACAACACTAAGAATGGTGGCCAACGCATGGCCACTGTCCTCATGTACTTATCAGACGTAGAAGAAGGCGGAGAAACAGTATTCCCTTCAGCCAAGGGGAACGTCAGTGCTGTCCCTTGGTGGAACGAGCTCTCTCAGTGTGGTAAAGGGGGCCTCTCCGTGAAGCCAAAAATGGGCGATGCAGTCCTTTTCTGGAGCATGAAGCCTGACGCAACTCTAGATCCACTAAGTCTCCACGGTGCCTGCCCCGTTATCAGAGGAACCAAATGGTCAGCCCCAAAATGGCTGCGTGTCCATGAATACAAAGCA
>gnl_Utrgi_v4.1_Scf00041.g4768.t1
ATGGCCGGGAAGGGAAGGCAGGTCTACTCCAAGAATGCGTTACGCAAGTCGTCGTCGTCTTCGACGTCGACTCTCGCCCTATACGGCGTCGTAATGCTGTCATTGGTGGTCGCGGTCCTTCTAGCTCTTGGGATACTTTCGCTGCCCACCAGGAGCACAAGGGATTCTCACAGAGTGAACGATCTTAGCTCAATCGCTCACAATTCAGTCCATGGGGATGATGAAATCCAGGATACCAGGGATCAGTGGGTAGAAGTCATTTCTTGGGAGCCTAGAGCCTTCGTTTTTCACAATTTCCTGTCGAAGGAGGAATGCGAGTACCTTATTAGTGTTGCTGAGCCACACATGGAGAAGTCATCTGTTGTTGATAGTGAGACCGGAAAGAGCAAAGACAGCAGAGTGCGTACGAGTTCCGGAACGTTTCTGGCTCGAGGGCGTGACAAAATCGTCCAGAGAATTGAGAAGCGGATTGCAGATTTCACCTTCATACCTGTTGAGCATGGAGAAGGGCTTCAAGTCCTGCACTATGAGGTAGGCCAGAAGTACGAGCCACACTTCGATTATTTTATGGACCAGTATAATACCCAGAATGGTGGTCAGCGCATTGCCACTGTCCTCATGTACCTATCTGATGTGGAAGAAGGCGGAGAAACGGTCTTCCCTGCGGCCAAGGGAAACTTCACTGCAGTGCCCTGGTGGAATGAGCTGTCTGAATGTGGTAAAGGGGGGCTTTCAGTTAAACCAAAGATGGGTGATGCGCTTCTTTTCTGGAGCATGAAGCCTGATGCGAGTCTAGATCCATCCAGTCTGCATGGTGGCTGTCCTGTGATAAAAGGGAATAAATGGTCATCCACAAAATGGATGCGTGTTCATGAGTACAAGGCC
>gnl_Utrgi_v4.1_Scf00030.g3748.t1
ATGGCGAAGGGAAAGGGTAATCGGAACCATGGGAAGCGAACTTCTACCGTGGGTTTGGTGCTATTAATGCTGTTGATGTTGACAATAGTGCTGTTGATGCTTCTGGCTTTCGGCGCTCTTTCTCTTCCCATCGGGTTCGATGACGATGGATTGCGTGGCGAGGATACCATAAAACTGAAACGCTTGAAGCTGGCTATTAAAAGGGAAGGAGAAGGAGTTGGTGGTGGGCTAGGTGAAAGAGGCGAGCAGTGGACGGAGATCCTTTCTTGGGAGCCCCGGGCTTTTATTTACCATAATTTTTTGTCAAAGGAAGAATGTGAGTATATGATAAATATCGCTGGGCCTCATATGATGAAATCTACTGTGGTTGATAGCAAAACTGGCAAGAGTAAAGATAGCAGGGTCCGTACAAGTTCTGGGATGTTTTTGAGACGGGGTAGAGATAAGGTTATCAGAGATATTGAGAAGCGGATAGCTGATTTCACTTTCATACCTGTAGAGCATGGAGAAGGCCTACAAGTTTTGCACTATGAAGTGGAGCAAAAATACGAGCCTCATTATGATTACTTTCTGGATGAATTTAATACCAAAAATGGCGGTCAGCGTATAGCTACTCTACTGATGTATCTCTCGGATGTGGAGGAAGGTGGTGAGACTATCTTTCCCGCTGCCAAGGGAAATTTCAGTGCATTGCCTGGATGGAGTTCTTTGTCCGAATGTGGCAAGAGAGGCCTGGCCGTCAAGCCCAAAAGGGGCAACGCACTACTCTTCTGGAGCATGCACCCTGATGCCTCCCTAGATTCATCCAGTTTGCACGGAAGCTGTCCAGTAATCAAAGGGAACAAATGGTCAGCTACAAAATGGATGCATGTTGGAGAATACAGAGGC
>gnl_Vitvi_Genoscope.12X_GSVIVT01005191001
ATGGCGAAACCCAGGTACCCGCGTTTTCCACCTCGGAAATCGTCGTCTTCCACGGTTGTTCTTTCCATGCTTCTCATGTTCTCCTTCGTCGTTCTCGTTCTTCTTGCTCTCGGACTCCTCTCGATTCCGAGCCACTCCGGCGATTCTCCACGAGCCAATGATCTCAGTACCATTGTTCACAGGACAGTGGAGAGAAGTGATGGAAATGATGGGAAAGGGGAGCCATGGAGTGAAGTGATCTCATGGGAACCCAGAGCTTTTGTTTATCATAATTTCTTGTCCAAGGATGAATGCGAGTACCTAATCAAACTTGCTAAGCCTCATATGCAAAAGTCAACTGTAGTTGATAGCTCAACAGGCAAGAGTAAAGATAGCAGGGTCCGCACAAGCTCTGGAACATTTTTGACTAGAGGCCAGGACAAAATTATTAGAGGCATTGAGAAAAGGCTTTCTGATTTCACCTTCCTGCCCGTAGAGCATGGTGAAGGACTTCAAATTCTCCACTATGAAGTTGGACAAAAATATGAGCCTCACTATGACTACTTCCTTGACGATTATAACACTAAGAATGGAGGACAGCGTATGGCTACAGTTCTTATGTACCTCTCTGATGTTGAAGAAGGGGGTGAAACAGTATTCCCTGCTGCCAAAGGGAACTTCAGTTCAGTGCCTTGGTGGAATGAGTTATCTGACTGTGGAAAAGAGGGACTTTCTGTTAAACCAAAGATGGGTGATGCATTGCTTTTCTGGAGCATGAAGCCTGATGCTTCTCTTGATCCCTCAAGTTTGCATGGTGGTTGCCCTGTGATTAAAGGAAACAAGTGGTCATCAACTAAATGGATTCGCGTCAATGAGTACAAGATT
>gnl_Vitvi_Genoscope.12X_GSVIVT01008745001
ATGGCGAAAGGGAGGTATTCTAGGGGACATGGCAAGAGGTGGTCGACATTAGCGCTCGTTCTTTCGCTGCTTCTTATGCTAACAGTTGTTCTGCTCATGCTTCTCGCTCTCGGAATCGTCTCATTGCCGATCGGCACGGTAGATTCCGATGCGGCCAACGATCTGAGCTCTTTCAGGCGCAAGACGTTCGATGGAGGTGAAGGATTGGGGAAGAGAGGAGAGCAGTGGACGGAAATTGTCTCCTGGGAGCCCAGAGCTTTCATTTATCACAATTTCTTGTCCAAGGAAGAATGTGAGTACATGATAAGTCTTGCCAAACCTTATATGAAAAAGTCAACTGTTGTTGATAGTGAAACTGGTCGGAGCAAAGATAGCAGGGTGCGTACCAGTTCTGGAATGTTTTTGAGGAGAGGGCGAGATAAAATCATCAGGGACATAGAGAAAAGAATAGCTGACTTCACTTTCATTCCCGTAGAGCATGGAGAAGGACTTCAGGTTCTCCACTATGAAGTTGGGCAGAAGTATGACGCTCACTATGATTACTTCCTTGATGAGTTTAACACTAAAAATGGTGGCCAACGGATAGCTACTCTTCTTATGTATCTGTCAGATGTTGAAGAAGGTGGGGAGACTGTGTTTCCAGCTACCAAGGCAAATTTCAGTTCTGTGCCATGGTGGAATGAGTTATCTGAATGTGGTAAAAAGGGCCTTTCTGTGAAACCAAAGATGGGTGATGCATTGCTTTTCTGGAGCATGAGGCCTGATGCCACACTAGATCCTTCAAGTTTGCATGGCGGTTGCCCTGTGATTAAAGGTAACAAGTGGTCATCAACAAAGTGGATGCATGTAGAGGAGTACAAAGCC
>FraveV4A2_1g11100.t1
ATGGCCGTAAAGCCCAGGCACGGCCGCGTCGCCGGTCGAAAATCGTCGTCGTCGTCCTCGACTCTGGTCCTCACCTTGCTCGTCATGTTCACCTTCGTCATTCTCATTCTCCTCGCCCTCGGAATCCTCTCCGTCCCGAGCGGCTCCTCCGGCGACTCGCCCAAGGCCAACGATCTCAGCTCGATTGTAAGGAACAGCGCCGAGAGGATTCAGGGAGATGATCGGAGCAAGGAGCAGTGGGTTGAAGCCATCTCGTGGGAGCCTAGAGCTTTTGTGTATCACAATTTCTTGACACAACAGGAGTGTGATTATCTGATCGATCTAGCGAAGCCTCATATGGAAAAGTCGACTGTGGTTGACAGTGAAACTGGAAAGAGCAAAGATAGCAGGGTTCGTACGAGCTCTGGAACATTTTTGTCTAGAGGACGGGATAAGGTTATCAGGAATATTGAGAGAAAGATTGCTAATTTCACCTTTCTACCTGTAGAACACGGGGAGGGCCTTCAAATTCTCCACTATGAAGTGGGACAGAAGTATGAGCCTCACTTTGACTATTTTCAGGATGAATATAACACTAGGAATGGAGGTCAACGGATGGCTACCATTCTGATGTATCTCTCAGATGTTGAAGAAGGGGGTGAGACTGTGTTTCCTAATGCAAAAGGGAATATAAGTTCTGTGCCTTGGTGGGATGAGCTATCCGAGTGCGGGAAGAAAGGACTTTCTGTTAAACCTAAGATGGGAGATGCATTGCTTTTCTGGAGCATGAATCCTGATGCAACTTTAGATCCTTCAAGTTTGCATGGTGGGTGTCCTGTCATCAGGGGGAATAAATGGTCATCTACTAAATGGATTCGTGTGGACGAGTACAAAGTT
>FraveV4A2_2g37990.t1
ATGCCAATTAGGTTTTGGTTTCCGATCAGAGGCGCTTTGAGGTTCCGAGCTCGTGCCTCAACAATGGCGAAGGGGAGGTACGGCCGGTTACGGAGCTCGAAATGGTCGACCTTCACGCTCGTCTTGTCGATGCTGTTCATGCTCACCGTCGTGCTTCTCATGCTCATGGCTTTCGGCATCGTTTCGCTTCCGGAGAGCTCCGACGACTCTCCGCCCAACGATCTCAGCTCCTTCCGCCGCAGGATCGTCGAGAGAAGCGAGGGATTGGGGAAGAGAGAGAATCAGTGGACTCAAGTGATCTCTTGGGAGCCTAGAGCTTTCATATATCACAATTTCTTGTCCAAGGAAGAATGTGACTACTTGATACAGCTTGCTACACCTCATATGACAAAGTCGACGGTTGTTGATAGCAAGACCGGGAAGAGCAAAGATAGTAGGGTCCGAACGAGCTCTGGCACATTTCTTAGGAGAGGACGTGATAAAGTAATTAGGGATATTGAAAAGAGAATAGCAGACTTCACTTTTATTCCTGTAGAGCATGGAGAAGGACTTCAAATTCTCCATTATGAAGTTGGACAGAAATACGATGCTCATTTTGATTACTTCCTTGATGAGTACAACACCAAGAATGGAGGCCAAAGGATTGCCACTCTTCTGATGTATCTGTCGGATGTTGAAGAAGGCGGTGAAACAGTGTTTCCTGCTGCCAAAGGGAATATCAGCGCTGTGCCATGGTGGAATGAGTTATCTGAATGTGGTAAAAAGGGACTTGCAGTGAAACCTAAAATGGGGGATGCATTACTATTTTGGAGCATGAGGCCCGATGCTAGTCTAGACCCATCAAGTTTGCATGGTGGATGCCCTGTGATAAGGGGTAACAAATGGTCGTCTACAAAGTGGATGCATCTTGAAGAGTACAAGGTC
>Maldo_HF_13624
ATGGCCAAGGGGAGGTACGGTAGGTTGCAGAGCAAGAAATGGTCTCCGTTCACGCTCGTCTTGTCGATGCTGTTCGTGCTGTCGGTGGTGCTTCTCATGCTCGCTTTTGGAATCGTGTCGCTTCCGGTTAGCACCGACGGCTCTTCACCTAACGATCTCAGCTCCTTTAGGCGGAAGATCGTCGAGAGAAGTGATGGATTGGGGAATAGAGGAGAGCAGTGGACGGAAGTGATTTCTTGGGAGCCCAGAGCCTTCATATATCACAATTTCTTGTCCAAGGATGAATGTGACTACTTAATTAATCTCGCTAAACCTCATATGGTAAAGTCAACTGTTGTTGATAGCAAGACTGGGAAAAGCAAAGACAGTAGCGTGCGCACAAGCTCCGGAATGTTTCTGAGGAGAGGACGCGATAAAATAATTAGGGATATCGAGAAGAGAATAGCAGACTTCACCTTCATACCTGTAGAGCATGGGGACGGACTTCAGGTTCTCCACTATGAAGTTGGGCAGAAATACGATGCGCATTTTGATTACTTCGCAGATGAGTTCAACACCAAGAATGGCGGACAACGGGTTGCAACTCTTTTGATGTATCTGTCGGATGTTGAAGAAGGCGGTGAGACAGTGTTTCCTACTGCAAAGGGGAGTATCAGCTCTGTGCCATGGTGGAATGAATTATCAGAATGTGGTAAACAGGGACTTGCACTGAAACCTAAAATGGGTGATGCATTACTATTCTGGAGCATGAGGCCTGATGCTACTCTAGACCCGTCAAGTTTGCACGGTGCATGCCCTGTGATAAGGGGTAACAAGTGGTCGTGTACAAAGTGGATGCATCTTCAAGAGTACAAAGTC
>Maldo_HF_19250
ATGGCTGTCAAGCCTCGGTATTCGCGCCTCCCGGCTCGCAAAACGTCGTCGTCGTCGTCCACGACGCTGGTCCTGACCTTGCTGGTCATGTTCACCTTCGTCATCCTCATTCTCCTCGCCCTCGGCATCCTCTCCGTCCCCAGCGGCTCCGCCGGCGGCTCCCCCAAAGCCAACGATCTCAGCTCGATCTCGCGGCAGAGCGTCGAGAGGAATGAGGAAAATGAGGCGGGGGAGCAGTGGGTCGAAGCCATCTCTTGGGAGCCAAGAGCTTTTGTGTATCACAATTTCTTGACCAAGGAGGAATGTGAATACCTAATCGATCTTGCCAAACCGACTATGCACAAGTCATCGGTAGTTGATAGTGAAACCGGAAAGAGCAGAGATAGCAGGGTTCGTACAAGCTCTGGAACATTTTTGGCAAGAGGGCGCGATAAAATTATCAGGAACATTGAGAAAAAAATCGCTAATTTCACCTTTTTACCTGTAGAACAGGGGGAGGGGCTTCAGGTTCTCCACTATGAAGTTGGACAGAAGTATGAACCTCACTTTGACTATTTTCAAGATGACTTTAACACCAAGAATGGAGGCCAACGTATAGCTACGGTTCTTATGTACCTCTCAGATGTTGAAGAAGGGGGCGAGACTGTGTTCCCTGCTGCCAAGGGGAATATTAGTTCTGTGCCTTGGTGGTATGAGCTATCTGAATGCGGTAAAAAAGGGCTTTCAGTTAAACCTAAGATGGGCGATGCACTGCTTTTCTGGAGCATGAGGCCTGACGCAAGTCTGGATCCTTCAAGTTTACATGGCGGATGCCCTGTGATTAAGGGGAATAAGTGGTCATCTACTAAATGGATCCGTGTCAGTGAGTACAGCAAAAACCCTAGACTACAAGTACACTGCTCCTTTTCCTCCTCCAAGAAAACACCAAGACGTACGATAAAAGTATCCTTGACATGGCGAGTGGTGCAGATAATATCCCACACGAACTGT
>Maldo_HF_20980
ATGGCGAAGGGGAGGTACGGTCGGTTGCAGAGCAAGAAATGGTCGACGTTCATGCTCGTCTTGTCGATGCTGTTAATGCTATCGGTGGTGCTTCTCATGCTTCTCGCTTTCGGAATCGTGTCGCTTCCGGTCAGCACCGACGACTCTTCACCTAACGATCTCAGCTCTTTTAGGCGGAAAACCGTCGAGAGAGGTAATGGATTGGGGAATAGAGTAGAGCAGTGGACGGAAGTGATTTCTTGGGAGCCCAGAGCCTTCATATATCATAATTTCTTGTCCAAGGAAGAATGTGACTACTTGATAAATCTTGCTAAACCTCATATGGTAAAGTCATCGGTTGTTGATAGTAAGACTGGGAAAAGCAAAGATAGTAGGGTGCGCACAAGCTCCGGAATGTTTCTGAAGAGAGGACGCGATAAAATAATTCGGGATATCGAGAAGAGAATAGCAGACTTCACTTTCATTCCTGTAGAGCATGGAGAAGGGCTTCAGATTCTCCACTATGAAGTTGGGCAGAAATACGATGCACATTTTGATTACTTCCTAGATGAGTTCAACACCAAGAATGGTGGCCAACGGGTTGCTACTCTTTTGATGTATCTGTCAGATGTTGAAGAAGGCGGTGAGACGGTGTTTCCTGCTGCAAAGGGGAATATCAGCTCTGTGTCATGGTGGAATGAATTATCTGAATGTGGTAAACAGGGACTTGCAGTGAAACCTAAAATGGGTGATGCACTACTATTCTGGAGCATGAGGCCCGATGCTACTCTAGACCCGTCAAGATATGAAGAGAGT
>Maldo_HF_30968
ATGGCTTTCAGGCCACGGCACGCGCGCCTCCCGGGCCGCAAAACGTCGTCGCCGTCCACAACGCTGGTCCTGACCTTGCTCGTCATGTTCACCTTCGCCATCCTCATTCTCCTCGCCCTCGGCATCCTCTCCGTTCCCAGCGGCTCCTCCGGCAGCTCCTCCAAGGCCAACGATCTCAGCTCGATCGTACGGCACAGCGTTGAGGGGAATGTGGAAGATGGGGCAGGGGAGCAGTGGGTCGAAGTCATCTCGTGGGAGCCGAGAGCTTTCGTGTATCACAATTTCTTGACCAAGGAGGAATGTGACTATCTAATCGATCTTGCCAAGCCGACTATGCACAAGTCAACTGTAGTTGATAGTGAAACCGGAAAGAGCAAAGATAGCAGGGTTCGTACAAGCTCGGGAACATTTTTGGCAAGAGGCCGCGATAAAATTATCAGGAACATTGAGAAAAAAATTGCTAATTTCACCTTTTTACCTGTAGAACACGGGGAGGGACTTCAGGTTCTCCACTATGAAGTTGGACAGAAGTACGAACCTCACTATGACTATTTTCAAGATGATTTTAACACTAAGAACGGAGGCCAACGTATAGGCACGGTTCTTATGTACCTCTCAGATGTTGAAGAAGGGGGTGAGACTGTGTTCCCTGCTGCCAAAGGGAATATTAGTTCTGTGCCTTGGTGGAATGAGCTATCTGAATGCGGTAAAAAGGGACTGTCGGTTAAACCCAAGATGGGTGATGCATTGCTTTTCTGGAGCATGAGGCCTGATGCAAGTCTAGATCCTTCAAGTTTACATGGCGGATGCCCTGTGATTAAGGGGAATAAGTGGTCATCTACTAAATGGATCCGTGTCAACGAGTACAAGTTCTTTTGTCGGTGTGGTACTTGTCAATATCTCAAGCCAGAGCCTTTGTACTTGTGCTTCAAGTCTCATTTG
>Malba_006869
ATGGCGAAGGGGAGGTACGGTCGGTTGCAGAGCAAGAAATGGTCGACGTTCATGCTCGTCTTGTCGATGCTGTTAATGCTATCGGTGGTGCTTCTCATGCTTCTCGCTTTCGGAATCGTGTCGCTTCCGGTCAGCACCGACGACTCTTCACCTAACGATCTCAGCTCTTTTAGGCGGAAAACCGTCGAGAGAGGTGATGGATTGGGGAATAGAGTAGAGCAGTGGACGGAAGTGATTTCTTGGGAGCCCAGAGCCTTCATATATCATAATTTCTTGTCCAAGGAAGAATGTGACTACTTGATAAATCTTGCTAAACCTCATATGGTAAAGTCATCGGTTGTTGATAGCAAGACTGGGAAAAGCAAAGATAGTAGGGTGCGCACAAGCTCCGGAATGTTTCTGAAGAGAGGACGCGATAAAATAATTCGGGATATCGAGAAGAGAATAGCAGACTTCACTTTCATTCCTGTAGGTGAACTAAGATCGATGATTCGACAAGAACTGGAGAACAACAGGCACTGCAGTGACAGGCAACGGACTCGTTTTCTGCTTAGTGAAGGATTGGAGAGATTGAAACGTCTCGACGAGATGCTTGACATGCAAGGTCAT
>Malba_006874
ATGGCGGGTACCAATTGGCTGAGAAGTAGAGGCCTATTATCnGGACGCGATAAAATAATTCGGGATATCGAGAAGAGAATAGCAGACTTCACTTTCATTCCTGTAGAGCATGGAGAAGGACTTCAGATTCTCCACTATGAAGTTGGGCAGAAATACGATGCACATTTTGATTACTTCCTAGATGAGTTCAACACCAAGAATGGTGGCCAACGGGTTGCTACTCTTTTGATGTATCTGTCAGATGTTGAAGAAGGCGGTGAGACGGTGTTTCCTGCTGCAAAGGGGAATATCAGCTCTGTGCCATGGTGGAATGAATTATCTGAATGTGGTAAACAGGGACTTGCAGTGAAACCTAAAATGGGTGATGCACTACTATTCTGGAGCATGAGGCCCGATGCTACTCTAGACCCGTCAAGCGGATGCCCTGTGATAATTGGTAACAAGTGGTCGTCTACAAAATGGATGCATCTTGAAGAGTACAAAGTC
>Malba_016463
TCAGCGCTCGCTCGGAAGATCGTCGAGAGGTACGCATTTCGCTCATATGATTTTGGACAGTCCAAGGATGAATGTGACTACTTAATTAATCTCGCTAAACCTCATATGGTAAAGTCAACTGTTGTTGATAGCGAGACTGGGAAAAGCAAAGACAGTAGCGTGCGCACAAGCTCCGGAATGTTTCTGAGGAGAGGACGCGATAAAATAATTAGGGATATCGAGAAGAGAATAGCAGACTTCACCTTCATACCTGTAGAGCATGGGGAAGGTCTTCAGGTTCTCCACTATGAAGTTGGGCAGAAATACGATGCGCATTTTGATTACTTCACAGATGAGTTCAACACCAAGAATGGCGGACAACGGGTTGCAACTCTTTTGATGTATCTGTCGGATGTTGAAGAAGGCGGTGAGACAGTGTTTCCTACTGCAAAGGGGAGTATCAGCTATGTGCCATGGTGGAATGAATTATCAGAATGTGGTAAACAGGGACTTGCACTGAAACCTAAAATGGGTGATGCATTACTATTCTGGAGCATGAGGCCTGATGCTACTCTAGACCCGTCAAGTTTGCACGGTGCATGCCCTGTGATAAGGGGTAACAAGTGGTCGTGTACAAAGTGGATACATCTTCAAGAGTACAAAGTC
>Malba_028757
ATGGCTGTCAAGCCTCGGTATTCGCGCCTCCCGGCTCGCAAAACGTCGTCGTCGTCGTCGACGACGCTGGTCCTGACCTTGCTGGTCATGTTCACCTTCGTCATCCTCATTCTCCTCGCCCTCGGCATCCTCTCCGTCCCCAGCGGCTCCGCCGGCAGCTCCCCCAAAGCCAACGATCTCAGCTCGATCTTGCGGCAGAGCGTCGAGAGGAATGAGGAAAATGAGGCTGGGGAGCAGTGGGTCGAAGCCATCTCTTGGGAGCCAAGAGCTTTTGTGTATCACAATTTCTTGACCAAGGAGGAATGTGAATACCTAATCGATCTTGCCAAACCGACCATGCACAAGTCATCGGTAGTTGATAGTGAAACCGGAAAGAGCAGAGATAGCAGGGTTCGTACAAGCTCTGGAACATTTTTGGCAAGAGGGCGCGATAAAATTATCAGGAATATTGAGAAAAAAATCGCTAATTTCACCTTTTTACCTGTAGAACAGGGGGAGGGGCTTCAGGTTCTCCACTATGAAGTTGGACAGAAGTATGAACCTCACTTTGACTATTTTCAAGATGACTTTAACACCAAGAATGGAGGCCAACGTATAGCTACGGTTCTTATGTACCTCTCAGATGTTGAAGAAGGGGGTGAGACTGTGTTCCCTGCTGCCAAGGGGAATATTAGTTCTGTGCCTTGGTGGTATGAGCTATCTGAATGCGGTAAAAAAGGGCTTTCAGTTAAACCTAAGATGGGCGATGCACTGCTTTTCTGGAGCATGAGGCCTGATGCAAGTCTAGATCCTTCAAGTTTACATGGCGGATGCCCTGTGATTAAGGGGAATAAGTGGTCAGCTACTAAATGGATCCGTGTCAGCGAGTACAGTATT
>Malba_043146
ATGGCTTTCAGGCCACGGCACGCGCGCCTCCCGGGCCGCAAAACGTCGTCGCCGTCCACAACGCTGGTCCTGACCTTGCTCGTCATGTTCACCTTCGCCATCCTCATTCTCCTCGCCCTCGGCATCCTCTCCGTTCCCAGCGGCTCCTCCGGCAGCTCCTCCAAGGCCAACGATCTCAGCTCGATCGTACGGCACAGCGTTGAGGGGAATGTGGAAGATGGGGCAGGGGAGGAGTGGGTCGAAGTCATCTCGTGGGAGCCGAGAGCTTTCGTGTATCACAATTTCTTGACCAAGGAGGAATGTGACTATCTAATCGATCTTGCCAAGCCGACTATGCACAAGTCAACTGTAGTTGATAGTGAAACCGGAAAGAGCAAAGATAGCAGGGTTCGTACAAGCTCGGGAACATTTTTGGCAAGAGGCCGCGATAAAATTATCAGGAACATTGAGAAAAAAATTGCTAATTTCACCTTTTTACCCGCAGAACACGGGGAGGGACTTCAGGTTCTCCACTATGAAGTTGGACAGAAGTACGAACCTCACTATGACTATTTTCAAGATGATTTTAACACTAAGAACGGAGGCCAACGTATAGGCACAGTTCTTATGTACCTCTCAGATGTTGAAGAAGGGGGTGAGACTGTGTTCCCTGCTGCCAAAGGGAATATTAGTTCTGTGCCTTGGTGGAATGAGCTATCTGAATGCGGTAAAAAGGGACTGTCGGTTAAACCCAAGATGGGTGATGCATTGCTTTTCTGGAGCATGAGGCCTGATGCAAGTCTAGATCCTTCAAGTTTACATGGCGGATGCCCTGTGATTAAGGGGAATAAGTGGTCATCTACTAAATGGATCCGTGTCAACGAGTACAAGTTCTTATGTCGGTGTGGTACTTGTCAATATCTCAAGCCAGAGCCTTTGTACTTGTGCTTCAAGTCTCATTTG
>Malsi_02g010830
ATGGCTGTCAAGCCTCGGTATTCGCGCCTCCCGGCTCGCAAAACGTCGTCGTCGTCGTCCACGACGCTGGTCCTGACCTTGCTGGTCATGTTCACCTTCGTCATCCTCATTCTCCTCGCCCTCGGCATCCTCTCCGTCCCCAGCGGCTCCGCCGGCGGCTCCCCCAAAGCCAACGATCTCAGCTCGATCTCGCGGCAGAGCGTCGAGAGGAATGAGGAAAATGAGGCGGGGGAGCAGTGGGTCGAAGCCATCTCTTGGGAGCCAAGAGCTTTTGTGTATCACAATTTCTTGACCAAGGAGGAATGTGAATACCTAATCGATCTTGCCAAACCGACTATGCACAAGTCATCAGTAGTTGATAGTGAAACCGGAAAGAGCAGAGATAGCAGGGTTCGTACAAGCTCTGGAACATTTTTGGCAAGAGGGCGCGATAAAATTATCAGGAACATTGAGAAAAAAATCGCTAATTTCACCTTTTTACCTGTAGAACAGGGGGAGGGGCTTCAGGTTCTCCACTATGAAGTTGGACAGAAGTATGAACCTCACTTTGACTATTTTCAAGATGACTTTAACACCAAGAATGGAGGCCAACGTATAGCTACGGTTCTTATGTACCTCTCAGATGTTGAAGAAGGGGGTGAGACTGTGTTCCCTGCTGCCAAGGGGAATATTAGTTCTGTGCCTTGGTGGTATGAGCTATCTGAATGCGGTAAAAAAGGGCTTTCAGTTAAACCTAAGATGGGCGATGCACTGCTTTTCTGGAGCATGAGGCCTGACGCAAGTCTGGATCCTTCAAGTTTACATGGCGGATGCCCTGTGATTAAGGGGAATAAGTGGTCATCTACTAAATGGATCCGTGTCAGCGAGTACAGTATT
>Malsi_08g000780
ATGGCGAAGGGGAGGTACGGTCGGTTGCAGAGCAAGAAATGGTCGACGTTCATGCTCGTCTTGTCGATGCTGTTAATGCTATCGGTGGTGCTTCTCATGCTTCTCGCTTTCGGAATTGTGTCGCTTCCGGTCAGCACCGACGACTCTTCACCTAACGATCTCAGCTCTTTTAGGCGGAAAACCGTCGAGAGAGGTGATGGATTGGGGAATAGAGTAGAGCAGTGGACGGAAGTGATTTCTTGGGAGCCCAGAGCCTTCGTATATCATAATTTCTTGTCCAAGGAAGAATGTGACTACTTGATAAATCTTGCTAAACCTCATATGGTAAAGTCATCGGTTGTTGATAGCAAGACTGGGAAAAGCAAAGATAGTAGGGTGCGCACAAGCTCCGGAATGTTTCTGAAGAGAGGACGCGATAAAATAATTCGGGATATCGAGAAGAGAATAGCAGACTTCACTTTCATTCCTGTAGAGCATGGAGAAGGACTTCAGATTCTCCACTATGAAGTTGGGCAGAAATACGATGCACATTTTGATTACTTCCTAGATGAGTTCAACACCAAGAATGGTGGCCAACGGGTTGCTACTCTTTTGATGTATCTGTCAGATGTTGAAGAAGGCGGTGAGACGGTGTTTCCTGCTGCAAAGGGGAATATCAGCTCTGTGCCATGGTGGAATGAATTATCTGAATGTGGTAAACAGGGACTTGCAGTGAAACCTAAAATGGGTGATGCACTACTATTCTGGAGCATGAGGCCCGATGCTACTCTAGACCCGTCAAGCGGATGCCCTGTGATAATTGGTAACAAGTGGTCGTCTACAAAATGGATGCATCTTGAAGAGTACAAAGTC
>Malsi_15g000790
ATGGCCAAGGGGAGGTACGGTAGGTTGCAGAGCAAGAAATGGTCTCCGTTCACGCTCGTCTTGTCGATGCTGTTCGTGCTGTCGGTGGTGCTTCTCATGCTCGCTTTTGGAATCGTGTCGCTTCCGGTTAGCACCGACGGCTCTTCACCTAACGATCTCAGCTCCTTTAGGCGGAAGATCGTCGAGAGAAGTGATGGATTGGGGAATAGAGGAGAGCAGTGGACGGAAGTGATTTCTTGGGAGCCCAGAGCCTTCATATATCACAATTTCTTGTCCAAGGATGAATGTGACTACTTAATTAATCTCGCTAAACCTCATATGGTAAAGTCAACTGTTGTTGATAGCGAGACTGGGAAAAGCAAAGACAGTAGCGTGCGCACAAGCTCCGGAATGTTTCTGAGGAGAGGACGCGATAAAATAATTAGGGATATCGAGAAGAGAATAGCAGACTTCACCTTCATACCTGTAGAGCATGGGGAAGGACTTCAGGTTCTCCACTATGAAGTTGGGCAGAAATACGATGCGCATTTTGATTACTTCGCAGATGAGTTCAACACCAAGAATGGCGGACAACGGGTTGCAACTCTTTTGATGTCGGATGTTGAAGAAGGCGGTGAGACAGTGTTTCCTACTGCAAAGGGGAGTATCAGCTCTGTGCCATGGTGGAATGAATTATCAGAATGTGGTAAACAGGGACTTGCACTGAAACCTAAAATGGGTGATGCATTACTATTCTGGAGCATGAGGCCTGATGCTACTCTAGACCCGTCAAGTTTGCACGGTGCATGCCCTGTGATAAGGGGTAACAAGTGGTCGTGTACAAAGTGGATGCATCTTCAAGAGTACAAAGTC
>Malsi_15g021890
ATGGCTTTCAGGCCACGGCACGCGCGCCTCCCGGGCCGCAAAACGTCGTCGCCGTCCACAACGCTGGTCCTGACCTTGCTCGTCATGTTCACCTTCGCCATCCTCATTCTCCTCGCCCTCGGCATCCTCTCCGTTCCCAGCGGCTCCTCCGGCAGCTCCTCCAAGGCCAACGATCTCAGCTCGATCGTACGGCACAGCGTTGAGGGGAATGTGGAAGATGGGGCAGGGGAGCAGTGGGTCGAAGTCATCTCGTGGGAGCCGAGAGCTTTCGTGTATCACAATTTCTTGACCAAGGAGGAATGTGACTATCTAATCGATCTTGCCAAGCCGACTATGCACAAGTCAACTGTAGTTGATAGTGAAACCGGAAAGAGCAAAGATAGCAGGGTTCGTACAAGCTCGGGAACATTTTTGGCAAGAGGCCGCGATAAAATTATCAGGAACATTGAGAAAAAAATTGCTAATTTCACCTTTTTACCTGTAGAACACGGGGAGGGACTTCAGGTTCTCCACTATGAAGTTGGACAGAAGTACGAACCTCACTATGACTATTTTCAAGATGATTTTAACACTAAGAACGGAGGCCAACGTATAGGCACGGTTCTTATGTACCTCTCAGATGTTGAAGAAGGGGGTGAGACTGTGTTCCCTGCTGCCAAAGGGAATATTAGTTCTGTGCCTTGGTGGAATGAGCTATCTGAATGCGGTAAAAAGGGACTGTCGGTTAAACCCAAGATGGGTGATGCATTGCTTTTCTGGAGCATGAGGCCTGATGCAAGTCTAGATCCTTCAAGTTTACATGGCGGATGCCCTGTGATTAAGGGGAATAAGTGGTCATCTACTAAATGGATCCGTGTCAACGAGTACAATATT
>Malsy_02g011620
ATCCAATCTCCCCTCACAGAGCTTCAGATCTTGCTGTTCCGATTCCCGAATCCAATCCGAACGATCTCAAATCCCCAATTCCTTGTCCCAGAAGCAACAATGGCTGTCAAGCCTCGGTATTCGCGCCTCCCGGCTCGCAAAACGTCGTCGTCGTCGTCCACGACGCTGGTCCTGACCTTGCTGGTCATGTTCACCTTCGTCATCCTCATTCTCCTCGCCCTCGGCATCCTCTCCGTCCCCAGCGGCTCCGCCGGCGGCTCCCCCAAAGCCAACGATCTCAGCTCGATCTCGCGGCAGAGCGTCGAGAGGAATGAGGAAAATGAGGCTGGGGAGCAGTGGGTCGAAGCCATCTCTTGGGAGCCAAGAGCTTTTGTGTATCACAATTTCTTGACCAAGGAGGAATGTGAATACCTAATCGATCTTGCCAAACCGACTATGCACAAGTCATCGGTAGTTGATAGTGAAACCGGAAAGAGCAGAGATAGCAGGGTTCGTACAAGCTCTGGAAGGGTTCGTACAAGCTCTGGAACATTTTTGGCAAGAGGGCGCGATAAAATTATCAGGAACATTGAGAAAAAAATCGCTAATTTCACCTTTTTACCTGTAGAACAGGGGGAGGGGCTTCAGGTTCTCCACTATGAAGTTGGACAGAAGTATGAACCTCACTTTGACTATTTTCAAGATGATTTTAACACCAAGAATGGAGGCCAACGTATAGCTACGGTTCTTATGTACCTCTCAGATGTTGAAGAAGGGGGTGAGACTGTGTTCCCTGCTGCCAAGGGGAATATTAGTTCTGTGCCTTGGTGGTATGAGCTATCTGAATGCGGTAAAAAAGGGCTTTCAGTTAAACCTAAGATGGGCGATGCACTGCTTTTCTGGAGCATGAGGCCTGACGCAAGTCTAGATCCTTCAAGTTTACATGGCGGATGCCCTGTGATTAAGGGGAATAAGTGGTCATCTACTAAATGGATCCGTGTCAGCGAGTACAGTATT
>Malsy_08g001360
ATGAAGGCGAATCTACAAAAATGTCGAATCCCTCTGAAGCTCATCATCGGGCGCAACGACGCCGTTTTCAATTGTAGCTGGCGTCTATTGCACGAGGGCCCGGACACCGTGGAGGAGCTTCTGGACAGACACATAGTGAAGAAAGAGAAACACCTCGACGACGACGAGGAGGAGTTGCTGAATCGGCGGCGACTCACCAGCACTCGGCGGGAGGCGCTGAGTCTGTACCGAGACATAATTAGGGCGACTCGGTTCTTCATGTGGCCGGACTCTCGAGGCGTGCTCTGGCGAGACGTGCTGAGGGAGAACGCTAGGAAGGAGTTCGAGGAGGCCCGATTCGAGACGGATCCGGAAGTTATAACGCGACTGCTCATCGGCGGTCATGATGCGGTGCAGTCGGCGATAGATAAGCTCGCCGAGAAGCAGCGGCAGCAGATTCAGAAGGAGCGAGGAGGCGGTCAAGATTATGCAGTATTCGCTCAGGGTTTCGGAGCTCGTTCAGCAATGGCGAAGGGGAGGTACGGTCGGTTGCAGAGCAAGAAATGGTCGACGTTCATGCTCGTCTTGTCGATGCTGTTAATGCTATCGGTGGTGCTTCTCATGCTTCTCGCTTTCGGAATCGTGTCGCTTCCGGTCAGCACCGACGACTCTTCACCTAACGATCTCAGCTCTTTTAGGCGGAAAACCGTTGAGAGAGGTAATGGATTGGGGAATAGAGTAGAGCAGTGGACGGAAGTGATTTCTTGGGAGCCCAGAGCCTTCATATATCATAATTTCTTGTCCAAGGAAGAATGTGACTACTTGATAAATCTTGCTAAACCTCATATGGTAAAGTCATCGGTTGTTGATAGTAAGACTGGGAAAAGCAAAGATAGTAGGGTGCGCACAAGCTCCGGAATGTTTCTGAAGAGAGGACGCGATAAAATAATTCGGGATATCGAGAAGAGAATAGCAGACTTCACTTTCATTCCTGTAGAGCATGGAGAAGGGCTTCAGATTCTCCACTATGAAGTTGGGCAGAAATACGATGCACATTTTGATTACTTCCTAGATGAGTTCAACACCAAGAATGGTGGCCAACGGGTTGCTACTCTTTTGATGTATCTGTCAGATGTTGAAGAAGGCGGTGAGACGGTGTTTCCTGCTGCAAAGGGGAATATCAGCTCTGTGTCATGGTGGAATGAATTATCTGAATGTGGTAAACAGGGACTTGCAGTGAAACCTAAAATGGGTGATGCACTACTATTCTGGAGCATGAGGCCCGATGCTACTCTAGACCCGTCAAGTGGATGCCCTGTGATAATTGGTAACAAGTGGTCGTCTACAAAATGGATGCATCTTGAAGAGTACAAAGTC
>Malsy_15g000570
ATGACCGCGAATATACAAAAATGTCGAATCCCTCTGAAGCTCATGACGCGAAACGACATAGTTTTCAATTGTGGCCGGCGTCTATTGCACGAGGGCCCGGACACCGTGGAGGAGCTTCTGGACAGACACGTAGTGAAGAAAGAGAAACACCGCGACGATGAGGAGGAGGAGTTGCAGGAATCGGCGGCGACTCACCAGCACTCGAAGGGAGGCGCTGAGGCGACTCGATTCTTCATGTGGGTGGACTCTCGAGGCGTGCTGTGGCTGGACTCTCGATTGCTCATCGGCGGGCATGATGCGGTGCAGTCGGCGATAGATAAACTCGCCGAGAAGCAGCGGCAGCAGATTCAGAAGGAGCGAGGAGGGGCCCGTTCAACAATGGCCAAGGGGAGGTACGGTAGGTTGCAGAGCAAGAAATGGTCTCCGTTCACGCTCGTCTTGTCGATGCTGTTCGTGCTGTCGGTGGTGCTTCTCATGCTTGCTTTTGGAATCGTGTCGCTTCCGGTCAGCACCGACGGCTCTTCACCTAACGATCTCAGCTCCCTTAGGCGGAAGATCGTCGAGAGGTACGCATTTCGCTCAAGTGATGGATTGGGGAATAGAGGAGAGCAGTGGACGGAAGTGATTTCTTGGGAGCCCAGAGCCTTCATATATCACAATTTCTTGTCCAAGGACGAATGTGACTACTTAATTAATCTCGCTAAACCTCATATGGTAAAGTCAACTGTTGTTGATAGCGAGACTGGGAAAAGCAAAGACAGTAGCGTGCGCACAAGCTCCGGAATGTTTCTGAGGAGAGGACGCGATAAAATAATTAGGGATATCGAGAAGAGAATAGCAGACTTCACCTTCATACCTGTAGAGCATGGGGAAGGACTTCAGGTTCTCCACTATGAAGTTGGGCAGAAATACGATGCGCATTTTGATTACTTCGCAGATGAGTTCAACACCAAGAATGGCGGACAACGGGTTGCAACTCTTTTGATGTCGGATGTTGAAGAAGGCGGTGAGACAGTGTTTCCTACTGCAAAGGGGAGTATCAGCTCTGTGCCATGGTGGAATGAATTATCAGAATGTGGTAAACAGGGACTTGCCCTGAAACCTAAAATGGGTGATGCATTACTATTCTGGAGCATGAGGCCTGATGCTACTCTAGACCCGTCAAGTTTGCACGGTGCATGCCCTGTGATAAGGGGTAACAAGTGGTCGTGTACAAAGTGGATGCATCTTCAAGAGTACAAAGTC
>Malsy_15g020400
GGAGAATCGAACTGGAGTGAGGTGGGAGTTTTCTTGATTCTAGTGCCACTGCAACTAGGCCCCCATCCTCAGACTTTTGAAAATATTAGAAATTGTAGACTTTTCGATGCTTTAATCGAATCTTTCCTCACGGAGCTCCAGATCTTGCTGTTCCAATTCCCAAATCGAACCAATCGATCTCAAACCCCTAGGGTTTTTTCTCAATTCCTTCGCCCAGAAGCAACTATGGCTTTCAGGCCACGGCACGCGCGCCTCCCGGGCCGCAAAACGTCGTCGCCGTCCACAACGCTGGTCCTGACCTTGCTCGTCATGTTCACCTTCGCCATCCTCATTCTCCTCGCCCTCGGCATCCTCTCCGTTCCCAGCGGCTCCTCCGGCAGCTCCTCCAAGGCCAACGATCTCAGCTCGATCGTACGGCACAGCGTTGAGGGGAATGTGGAAGATGGGGCAGGGCAGCAGTGGGTCGAAGTCATCTCGTGGGAGCCGAGAGCTTTCGTGTATCACAATTTCTTGACCAAGGAGGAATGTGACTATCTAATCGATCTTGCCAAGCCGACTATGCACAAGTCAACTGTAGTTGATAGTGAAACCGGAAAGAGCAAAGATAGCAGGGTTCGTACAAGCTCGGGAACATTTTTGGCAAGAGGCCGCGATAAAATTATCAGGAACATTGAGAAAAAAATTGCTAATTTCACCTTTTTACCTGTAGAACACGGGGAGGGACTTCAGGTTCTCCACTATGAAGTTGGACAGAAGTACGAACCTCACTATGACTATTTTCAAGATGATTTTAACACTAAGAACGGAGGCCAACGTATTGGCACGGTTCTTATGTACCTCTCAGATGTTGAAGAAGGGGGTGAGACTGTGTTCCCTGCTGCCAAAGGGAATATTAGTTCTGTGCCTTGGTGGAATGAGCTATCTGAATGCGGTAAAAAGGGACTGTCGGTTAAACCCAAGATGGGTGATGCATTGCTTTTCTGGAGCATGAGGCCTGATGCAAGTCTAGATCCTTCAAGTTTACATGGCGGATGCCCTGTGATTAAGGGGAATAAGTGGTCAGCTACTAAATGGATCCGTGTCAACGAGTACAATATT
>Maldo_GDDH_02G1123600
ATGGCTGTCAAGCCTCGGTATTCGCGCCTCCCGGCTCGCAAAACGTCGTCGTCGTCGTCCACGACGCTGGTCCTGACCTTGCTGGTCATGTTCACCTTCGTCATCCTCATTCTCCTCGCCCTCGGCATCCTCTCCGTCCCCAGCGGCTCCGCCGGCGGCTCCCCCAAAGCCAACGATCTCAGCTCGATCTCGCGGCAGAGCGTCGAGAGGAATGAGGAAAATGAGGCTGGGGAGCAGTGGGTCGAAGCCATCTCTTGGGAGCCAAGAGCTTTTGTGTATCACAATTTCTTGACCAAGGAGGAATGTGAATACCTAATCGATCTTGCCAAACCGACTATGCACAAGTCATCGGTAGTTGATAGTGAAACCGGAAAGAGCAGAGATAGCAGGGTTCGTACAAGCTCTGGAACATTTTTGGCAAGAGGGCGCGATAAAATTATCAGGAACATTGAGAAAAAAATCGCTAATTTCACCTTTTTACCTGTAGAACAGGGGGAGGGGCTTCAGGTTCTCCACTATGAAGTTGGACAGAAGTATGAACCTCACTTTGACTATTTTCAAGATGATTTTAACACCAAGAATGGAGGCCAACGTATAGCTACGGTTCTTATGTACCTCTCAGATGTTGAAGAAGGGGGTGAGACTGTGTTCCCTGCTGCCAAGGGGAATATTAGTTCTGTGCCTTGGTGGTATGAGCTATCTGAATGCGGTAAAAAAGGGCTTTCAGTTAAACCTAAGATGGGCGATGCACTGCTTTTCTGGAGCATGAGGCCTGACGCAAGTCTAGATCCTTCAAGTTTACATGGCGGATGCCCTGTGATTAAGGGGAATAAGTGGTCATCTACTAAATGGATCCGTGTCAGTTATACAAGTTCT
>Maldo_GDDH_08G1008100
ATGGCGAAGGGGAGGTACGGTCGGTTGCAGAGCAAGAAATGGTCGACGTTCATGCTCGTCTTGTCGATGCTGTTAATGCTATCGGTGGTGCTTCTCATGCTTCTCGCTTTCGGAACCGTGTCGCTTCCGGTCAGCACCGACGACTCTTCACCTAACGATCTCAGCTCTTTTAGGCGGAAAACCGTCGAGAGAGGTGATGGATTGGGGAATAGAGTAGAGCAGTGGACGGAAGTGATTTCTTGGGAGCCCAGAGCCTTCGTATATCATAATTTCTTGTCCAAGGAAGAATGTGACTACTTGATAAATCTTGCGAAACCTCATATGGTAAAGTCATCGGTTGTTGATAGCAAGACTGGGAAAAGCAAAGATAGTAGGGTGCGCACAAGCTCCGGAATGTTTCTGAAGAGAGGACGCGATAAAATAATTCGGGATATCGAGAAGAGAATAGCAGACTTCACTTTCATTCCTGTAGAGCATGGAGAAGGACTTCAGATTCTCCACTACGAAGTTGGGCAAAAATACGATGCACATTTTGATTACTTCCTAGATGAATTCAACACCAAGAATGGTGGCCAACGGGTTGCTACTCTTTTGATGTATCTGTCAGATGTTGAAGAAGGCGGTGAGACGGTGTTTCCTGCTGCAAAGGGGAATATCAGCTCTGTGCCATGGTGGAATGAATTATCTGAATGTGGTAAACAGGGACTTGCAGTGAAACCTAAAATGGGTGATGCACTACTATTCTGGAGCATGAGGCCCGATGCTACTCTAGACCCGTCAAGTTTGCATGGCAAGCTCTTTTGCACTCTCCGCTCTCTGTTTTTTTGGGTGGATGCCCTG
>Maldo_GDDH_15G1007000
ATGGCCAAGGGGAGGTACGGTAGGTTGCAGAGCAAGAAATGGTCTCCGTTCACGCTCGTCTTGTCGATGCTGTTCGTGCTGTCGGTGGTGCTTCTCATGCTCGCTTTTGGAATCGTGTCGCTTCCGGTTAGCACCGACGGCTCTTCACCTAACGATCTCAGCTCCTTTAGGCGGAAGATCGTCGAGAGAAGTGATGGATTGGGGAATAGAGGAGAGCAGTGGACGGAAGTGATTTCTTGGGAGCCCAGAGCCTTCATATATCACAATTTCTTGTCCAAGGATGAATGTGACTACTTAATTAATCTCGCTAAACCTCATATGGTAAAGTCAACTGTTGTTGATAGCGAGACTGGGAAAAGCAAAGACAGTAGCGTGCGCACAAGCTCCGGAATGTTTCTGAGGAGAGGACGCGATAAAATAATTAGGGATATCGAGAAGAGAATAGCAGACTTCACCTTCATACCTGTAGAGCATGGGGAAGGACTTCAGGTTCTCCACTATGAAGTTGGGCAGAAATACGATGCGCATTTTGATTACTTCGCAGATGAGTTCAACACCAAGAATGGCGGACAACGGGTTGCAACTCTTTTGATGTATCTGTCGGATGTTGAAGAAGGCGGTGAGACAGTGTTTCCTACTGCAAAGGGGAGTATCAGCTCTGTGCCATGGTGGAATGAATTATCAGAATGTGGTAAACAGGGACTTGCACTGAAACCTAAAATGGGTGATGCATTACTATTCTGGAGCATGAGGCCTGATGCTACTCTAGACCCGTCAAGTTTGCACGGTGCATGCCCTGTGATAAGGGGTAACAAGTGGTCGTGTACAAAGTGGATGCATCTTCAAGAGTACAAAGTC
>Maldo_GDDH_15G1237500
ATGGCTTTCAGGCCACGGCACGCGCGCCTCCCGGGCCGCAAAACGTCGTCGCCGTCCACAACGCTGGTCCTGACCTTGCTCGTCATGTTCACCTTCGCCATCCTCATTCTCCTCGCCCTCGGCATCCTCTCCGTTCCCAGCGGCTCCTCCGGCAGCTCCTCCAAGGCCAACGATCTCAGCTCGATCGTACGGCACAGCGTTGAGGGGAATGTGGAAGATGGGGCAGGGGAGCAGTGGGTCGAAGTCATCTCGTGGGAGCCGAGAGCTTTCGTGTATCACAATTTCTTGACCAAGGAGGAATGTGACTATCTAATCGATCTTGCCAAGCCGACTATGCACAAGTCAACTGTAGTTGATAGTGAAACCGGAAAGAGCAAAGATAGCAGGGTTCGTACAAGCTCGGGAACATTTTTGGCAAGAGGCCGCGATAAAATTATCAGGAACATTGAGAAAAAAATTGCTAATTTCACCTTTTTACCTGTAGAACACGGGGAGGGACTTCAGGTTCTCCACTATGAAGTTGGACAGAAGTACGAACCTCACTATGACTATTTTCAAGATGATTTTAACACTAAGAACGGAGGCCAACGTATAGGCACGGTTCTTATGTACCTCTCAGATGTTGAAGAAGGGGGTGAGACTGTGTTCCCTGCTGCCAAAGGGAATATTAGTTCTGTGCCTTGGTGGAATGAGCTATCTGAATGCGGTAAAAAGGGACTGTCGGTTAAACCCAAGATGGGTGATGCATTGCTTTTCTGGAGCATGAGGCCTGATGCAAGTCTAGATCCTTCAAGTTTACATGGCGGATGCCCTGTGATTAAGGGGAATAAGTGGTCATCTACTAAATGGATCCGTGTCAACGAGTACAAGTTCTTTTGTCGGTGTGGTACTTGTCAATATCTCAAGCCAGAGCCTTTGTACTTGTGCTTCAAGTCTCATTTG
>Maldo_Gala_02g010500
ATGGCTGTCAAGCCTCGGTATTCGCGCCTCCCGGCTCGCAAAACGTCGTCGTCGTCGTCCACGACGCTGGTCCTGACCTTGCTGGTCATGTTCACCTTCGTCATCCTCATTCTCCTCGCCCTCGGCATCCTCTCCGTCCCCAGCGGCTCCGCCGGCGGCTCCCCCAAAGCCAACGATCTCAGCTCGATCTCGCGGCAGAGCGTCGAGAGGAATGAGGAAAATGAGGCGGGGGAGCAGTGGGTCGAAGCCATCTCTTGGGAGCCAAGAGCTTTTGTGTATCACAATTTCTTGACCAAGGAGGAATGTGAATACCTAATCGATCTTGCCAAACCGACTATGCACAAGTCATCAGTAGTTGATAGTGAAACCGGAAAGAGCAGAGATAGCAGGGTTCGTACAAGCTCTGGAACATTTTTGGCAAGAGGGCGCGATAAAATTATCAGGAACATTGAGAAAAAAATCGCTAATTTCACCTTTTTACCTGTAGAACAGGGGGAGGGGCTTCAGGTTCTCCACTATGAAGTTGGACAGAAGTATGAACCTCACTTTGACTATTTTCAAGATGACTTTAACACCAAGAATGGAGGCCAACGTATAGCTACGGTTCTTATGTACCTCTCAGATGTTGAAGAAGGGGGTGAGACTGTGTTCCCTGCTGCCAAGGGGAATATTAGTTCTGTGCCTTGGTGGTATGAGCTATCTGAATGCGGTAAAAAAGGGCTTTCAGTTAAACCTAAGATGGGCGATGCACTGCTTTTCTGGAGCATGAGGCCTGACGCAAGTCTGGATCCTTCAAGTTTACATGGCGGATGCCCTGTGATTAAGGGGAATAAGTGGTCATCTACTAAATGGATCCGTGTCAGTGAGTACAGTATT
>Maldo_Gala_08g000780
ATGGCGAAGGGGAGGTACGGTCGGTTGCAGAGCAAGAAATGGTCGACGTTCATGCTCGTCTTGTCGATGCTGTTAATGCTATCGGTGGTGCTTCTCATGCTTCTCGCTTTCGGAACCGTGTCGCTTCCGGTCAGCACCGACGACTCTTCACCTAACGATCTCAGCTCTTTTAGGCGGAAAACCGTCGAGAGAGGTGATGGATTGGGGAATAGAGTAGAGCAGTGGACGGAAGTGATTTCTTGGGAGCCCAGAGCCTTCGTATATCATAATTTCTTGTCCAAGGAAGAATGTGACTACTTGATAAATCTTGCGAAACCTCATATGGTAAAGTCATCGGTTGTTGATAGCAAGACTGGGAAAAGCAAAGATAGTAGGGTGCGCACAAGCTCCGGAATGTTTCTGAAGAGAGGACGCGATAAAATAATTCGGGATATCGAGAAGAGAATAGCAGACTTCACTTTCATTCCTGTAGAGCATGGAGAAGGACTTCAGATTCTCCACTACGAAGTTGGGCAAAAATACGATGCACATTTTGATTACTTCCTAGATGAATTCAACACCAAGAATGGTGGCCAACGGGTTGCTACTCTTTTGATGTCAGATGTTGAAGAAGGCGGTGAGACGGTGTTTCCTGCTGCAAAGGGGAATATCAGCTCTGTGCCATGGTGGAATGAATTATCTGAATGTGGTAAACAGGGACTTGCAGTGAAACCTAAAATGGGTGATGCACTACTATTCTGGAGCATGAGGCCCGATGCTACTCTAGACCCGTCAAGTGGATGCCCTGTGATAATTGGTAACAAGTGGTCTTCTACAAAATGGATGCATCTTGAAGAGTACAAAGATATGAAGAGAGTTAAGCCGTGCAGGTCGTCTATGGAAGTTAGCAGATTTAGAATCCCTGACAAA
>Maldo_Gala_15g000590
ATGGCCAAGGGGAGGTACGGTAGGTTGCAGAGCAAGAAATGGTCTCCGTTCACGCTCGTCTTGTCGATGCTGTTCGTGCTGTCGGTGGTGCTTCTCATGCTCGCTTTTGGAATCGTGTCGCTTCCGGTTAGCACCGACGGCTCTTCACCTAACGATCTCAGCTCCTTTAGGCGGAAGATCGTCGAGAGGTACGCATTTCGCTCAAGTGATGGATTGGGGAATAGAGGAGAGCAGTGGACGGAAGTGATTTCTTGGGAGCCCAGAGCCTTCATATATCACAATTTCTTGTCCAAGGATGAATGTGACTACTTAATTAATCTCGCTAAACCTCATATGGTAAAGTCAACTGTTGTTGATAGCGAGACTGGGAAAAGCAAAGACAGTAGCGTGCGCACAAGCTCCGGAATGTTTCTGAGGAGAGGACGCGATAAAATAATTAGGGATATCGAGAAGAGAATAGCAGACTTCACCTTCATACCTGTAGAGCATGGGGAAGGACTTCAGGTTCTCCACTATGAAGTTGGGCAGAAATACGATGCGCATTTTGATTACTTCGCAGATGAGTTCAACACCAAGAATGGCGGACAACGGGTTGCAACTCTTTTGATGTATCTGTCGGATGTTGAAGAAGGCGGTGAGACAGTGTTTCCTACTGCAAAGGGGAGTATCAGCTCTGTGCCATGGTGGAATGAATTATCAGAATGTGGTAAACAGGGACTTGCACTGAAACCTAAAATGGGTGATGCATTACTATTCTGGAGCATGAGGCCTGATGCTACTCTAGACCCGTCAAGTTTGCACGGTGCATGCCCTGTGATAAGGGGTAACAAGTGGTCGTGTACAAAGTGGATGCATCTTCAAGAGTACAAAGTC
>Maldo_Gala_15g021830
ATGGCTTTCAGGCCACGGCACGCGCGCCTCCCGGGCCGCAAAACGTCGTCGCCGTCCACAACGCTGGTCCTGACCTTGCTCGTCATGTTCACCTTCGCCATCCTCATTCTCCTCGCCCTCGGCATCCTCTCCGTTCCCAGCGGCTCCTCCGGCAGCTCCTCCAAGGCCAACGATCTCAGCTCGATCGTACGGCACAGCGTTGAGGGGAATGTGGAAGATGGGGCAGGGGAGCAGTGGGTCGAAGTCATCTCGTGGGAGCCGAGAGCTTTCGTGTATCACAATTTCTTGACCAAGGAGGAATGTGACTATCTAATCGATCTTGCCAAGCCGACTATGCACAAGTCAACTGTAGTTGATAGTGAAACCGGAAAGAGCAAAGATAGCAGGGTTCGTACAAGCTCGGGAACATTTTTGGCAAGAGGCCGCGATAAAATTATCAGGAACATTGAGAAAAAAATTGCTAATTTCACCTTTTTACCTGTAGAACACGGGGAGGGACTTCAGGTTCTCCACTATGAAGTTGGACAGAAGTACGAACCTCACTATGACTATTTTCAAGATGATTTTAACACTAAGAACGGAGGCCAACGTATAGGCACGGTTCTTATGTACCTCTCAGATGTTGAAGAAGGGGGTGAGACTGTGTTCCCTGCTGCCAAAGGGAATATTAGTTCTGTGCCTTGGTGGAATGAGCTATCTGAATGCGGTAAAAAGGGACTGTCGGTTAAACCCAAGATGGGTGATGCATTGCTTTTCTGGAGCATGAGGCCTGATGCAAGTCTAGATCCTTCAAGTTTACATGGCGGATGCCCTGTGATTAAGGGGAATAAGTGGTCATCTACTAAATGGATCCGTGTCAACGAGTACAATATT
>Pyrco_DAP_Chr15v0.1_38323.1
ATGGCTGTCAAGCCACGGCACGCGCGCCTCCCGGCCCGCAAAACGTCTTCGCGGTCCACAACGCTGGTCCTGACCTTGCTCGTCATGTTCACCTTCGTCATCCTCATTCTCCTCGCCCTAGGCATCCTCTCCGTTCCCAGCGGCTCCTCCGGCAGCTCCTCCAAGGCCAACGATCTCAGCTCGATCGTACGGCACAGCGTCGAGAGGAATGAGGAAGATGGGGCAGGGGAGCAGTGGGTCGAAGTCATCTCGTGGGAGCCGAGAGCTTTTGTGTATCACAATTTCTTGACCAAGGCGGAATGTGACTATCTAATCGATCTTGCCAAGCCGACTATGCACAAGTCAACCGTAGTTGATAGTGAAACCGGAAAGAGCAAAGATAGCAGGGTTCGTACAAGCTCGGGAACATTTTTGGCAAGAGGCCGCGATAAAATTATCAGGAACATTGAGAAAAAAATTGCTAATTTCACCTTTTTACCTGTAGAACACGGGGAGGGACTTCAGGTTCTCCACTATGAAGTTGGACAGAAGTACGAACCTCACTATGACTATTTTCAAGATGATTTTAACACTGAGAATGGAGGCCAACGTATAGGCACGGTTCTTATGTACCTCTCAGATGTTGAAGAAGGGGGTGAGACCGTGTTCCCTGCTGCCAAAGGGAATATTAGTTCTGTGCGTTGGTGGTATGAGCTATCTGAATGCGGTAAAAAGGGACTGTCGGTTAAACCCAAGATGGGTGATGCATTGCTTTTCTGGAGCATGAGGCCTGATGCAAGTCTAGATCCTTCAAGTTTACATGGCGGATGCCCTGTGATTAAGGGAAATAAGTGGTCATCTACTAAATGGATCCGTGTACAAGTTCGTATGTTGGTGTGGTACTTGTCAATATCTCAAGCCAGAGCCTTTGTACTTGTGCTTCAAGTCTCATTTGTAACT
>Pyrco_DAP_Chr2v0.1_03601.1
ATGGCTGTCAAGCATCGGCACTCGCGCCTTCCGGCTCGCAAAACGTCGACGGCCTCGTCCACGACGCTGGTCCTCACCTTGCTGGTCATGTTCACCTTCGTCATCCTCATTCTCCTCGCCCTCGGCATCCTCTCCGTCCCCAGCGGCTCCTCCGGCAGCTCCCCCAAAGCCAACGATCTCAGCTCGATCTTGCGGCAGAGCGTCGAGAGGAATGAAGAAAATGAGGCAGGGGAGCAGTGGGTCGAAGCCATCTCTTGGGAGCCAAGAGCTTTTGTGTATCACAATTTCTTGACCAAGGAGGAATGTGAATACCTAATCGATCTTGCCAAACCGACTATGCACAAGTCATCGGTAGTTGATAGTGAAACCGGAAAGAGCAGAGATAGCAGGGTTCGTACGAGCTCTGGAACATTTTTGGCAAGAGGGCGCGATAAAATTATCAGGAACATTGAGAAAAAAATCGCTAATTTCACCTTTTTACCTGTAGTTGGAGAACAGGGGGAGGGGCTTCAGGTTCTCCACTATGAAGTTGGACAGAAGTATGAACCTCACTTTGACTATTTTCAAGATGACTTTAACACCAAGAATGGAGGCCAACGTATAGCTACGGTTCTTATGTACCTCTCAGATGTTGAAGAAGGGGGTGAGACTGTGTTCCCCGCTGCCAAAGGGAATATTAGCTCTGTGCCTTGGTGGAGTGAGCTATCTGAATGCGGTAAAAAAGGACTTTCAGTTAAACCTAAGATGGGCAATGCACTGCTTTTCTGGAGCATGAGGCCTGACGCAAGTCTAGATCCTTCAAGTTTACATGGCGGATGCCCTGTGATTAAGGGGAATAAGTGGTCATCTACTAAATGGATCCGTGTCAGCGAGTACGCTATT
>Pyrco_DAP_Chr8v0.1_18858.1
ATGGCGAAGGGAAGGTACGGTCGGTTGCAGAGCAAGAAATGGTCGACGTTCATGCTCGTCTTGTCGATGCTGCTCATGCTATCGGTGGTGCTTCTTATGCTTCTCGCTTTCGGAATCTTTTCGCTTCCGGTCAGCACCGACGACTCTTCACCTAACGATCTCAGCTCTTTTAGGCGGAAAACCTTCGAGAGAGGTGATGGATTGGGGAATAGAGTAGAGCAGTGGACGGAAGTGATTTCTTGGGAGCCCAGAGCCTTCATATATCATAATTTCTTGTCCAAGGAAGAATGTGACTACTTGATAAACCTTGCTAAACCTCATATGGTAAAGTCATCGGTTGTTGATAGCAAGACTGGGAAAAGCAAAGATAAGCATGGAGAAGGACTTCAGATTCTCCACTATGAAGTTGGGCAGAAATACGATGCACATTTTGATTACTTCCTAGATGAGTTCAACACCAAGAATGGTGGCCAACGGGTTGCTACTCTTTTGATGTATCTGTCAGATGTTGAAGAAGGCGGTGAGACGGTGTTTCCTGCTGCAAAGGGGAATATCAGCTCTGTGCCATGGTGGAATGAATTATCTGAATGTGGTAAACAGGGACTTGCAGTGAAACCTAAAATGGGTGATGCACTGCTATTCTGGAGCATGAGGCCCGATGCAACTCTAGACCCGTCAAGCGGATGCCCTGTGATAATTGGTAACAAGTGGTCGTCTACAAAATGGATGCATCTTGAAGAGTACAAAGATATGAAGAGAGTTAAGCTGTGCAGGTCGTCCATGGAAGTTAGCAGATTTAGGATCCCTGACAAA
>Pyrco_BP1_019544.1
ATGGCGAAGGGAAGGTACGGTCGGTTGCAGAGCAAGAAATGGTCGACGTTCATGCTCGTCTTGTCGATGCTGCTCATGCTATCGGTGGTGCTTCTTATGCTTCTCGCTTTCGGAATCTTTTCGCTTCCGGTCAGCACCGACGACTCTTCACCTAACGATCTCAGCTCTTTTAGGCGGAAAACCTTCGAGAGAGGTGATGGATTGGGGAATAGAGTAGAGCAGTGGACGGAAGTGATTTCTTGGGAGCCCAGAGCCTTCATATATCATAATTTCTTGTCCAAGGAAGAATGTGACTACTTGATAAACCTTGCTAAACCTCATATGGTAAAGTCATCGGTTGTTGATAGCAAGACTGGGAAAAGCAAAGATAGTAGGGTGCGCACAAGCTCTGGAATGTTTCTGAAGAGAGGACGCGATAAGATAATTAGGGATATCGAGAAGAGAATAGCAGACTTCACTTTCATTCCTGTAGAGCATGGAGAAGGACTTCAGATTCTCCACTATGAAGTTGGGCAGAAATACGATGCACATTTTGATTACTTCCTAGATGAGTTCAACACCAAGAATGGTGGCCAACGGGTTGCTACTCTTTTGATGTATCTGTCAGATGTTGAAGAAGGCGGTGAGACGGTGTTTCCTGCTGCAAAGGGGAATATCAGCTCTGTGCCATGGTGGAATGAATTATCTGAATGTGGTAAACAGGGACTTGCAGTGAAACCTAAAATGGGTGATGCACTGCTATTCTGGAGCATGAGGCCCGATGCAACTCTAGACCCGTCAAGCGGATGCCCTGTGATAATTGGTAACAAGTGGTCGTCTACAAAATGGATGCATCTTGAAGAGTACAAAGTC
>Pyrco_BP1_025771.1
ATGGCCAAGGGGAGGTACGGTCGGTTGCAGAGCAAGAAATGGTCGGCGTTCACGCTCGTCTTGTCGATGCTGTTCGTGCTGTCGGTGGTGCTTCTCATGCTTCTCGCTTTTGGAATCGTGTCGCTTCCGGTCAGCACCGACGGCTCTTCACCTAACGATCTCAGCTCCTTTAGGCGGAAGATCGTCGAGAGGTACGCATTTCGCTCAAGTGATGGATTGGGGAATAGAGGAGAGCAGTGGACGGAAGTGATTTCTTGGGAGCCCAGAGCCTTCATATATCACAATTTCTTGTCCAAGGAAGAATGTGACTACTTAATTAATCTCGCTAAACCTCATATGGTAAAGTCAACTGTCGTTGATAGCAAGACTGGGAAAAGCAGAGACAGTAGCGTGCGCACAAGCTCCGGAATGTTTCTGAGGAGAGGACGCGATAAAATAATCAGGGATATCGAGAAGAAAATAGCAGACTTCACTTTCATACCCGTAGAGCATGGGGAAGGACTTCAGGTTCTCCACTATGAAGTTGGGCAGAAATACGATGCGCATTTTGATTACTTCGCAGATGAGTTCAACACCAAGAATGGCGGACAACGGGTTGCAACTCTTTTGATGTATCTGTCAGATGTTGAACAAGGCGGTGAGACGGTGTTTCCTACTGCAAAGGGGAGTATCAGCTCTGTGCCATGGTGGAATGAATTATCTGAATGTGGTAAACAGGGACTTGCAGTGAAACCTAAAATGGGTGATGCATTACTGTTCTGGAGCATGACTCCTGATGCTACTCTAGACCCGTCAAGTTTGCACGGTGCATGCCCTGTGATAAGGGGTAACAAGTGGTCGTGTACAAAGTGGATGCATCTTCAAGAGTACAAAGTC
>Pyrco_BP1_041095.1
ATGGCTGTCAAGCATCGGCACTCGCGCCTTCCGGCTCGCAAAACGTCGACGGCCTCGTCCACGACGCTGGTCCTCACCTTGCTGGTCATGTTCACCTTCGTCATCCTCATTCTCCTCGCCCTCGGCATCCTCTCCGTCCCCAGCGGCTCCTCCGGCAGCTCCCCCAAAGCCAACGATCTCAGCTCGATCTTGCGGCAGAGCGTCGAGAGGAATGAAGAAAATGAGGCAGGGGAGCAGTGGGTCGAAGCCATCTCTTGGGAGCCAAGAGCTTTTGTGTATCACAATTTCTTGACCAAGGAGGAATGTGAATACCTAATCGATCTTGCCAAACCGACTATGCACAAGTCATCGGTAGTTGATAGTGAAACCGGAAAGAGCAGAGATAGCAGGGTTCGTACGAGCTCTGGAACATTTTTGGCAAGAGGGCGCGATAAAATTATCAGGAACATTGAGAAAAAAATCGCTAATTTCACCTTTTTACCTGTAGAACAGGGGGAGGGGCTTCAGGTTCTCCACTATGAAGTTGGACAGAAGTATGAACCTCACTTTGACTATTTTCAAGATGACTTTAACACCAAGAATGGAGGCCAACGTATAGCTACGGTTCTTATGTACCTCTCAGATGTTGAAGAAGGGGGTGAGACTGTGTTCCCCGCTGCCAAAGGGAATATTAGCTCTGTGCCTTGGTGGAGTGAGCTATCTGAATGCGGTAAAAAAGGACTTTCAGTTAAACCTAAGATGGGCAATGCACTGCTTTTCTGGAGCATGAGGCCTGACGCAAGTCTAGATCCTTCAAGTTTACATGGTGGATGCCCTGTGATTAAGGGGAATAAGTGGTCATCTACTAAATGGATCCGTGTCAGCGATCCCGGACCCTCCCCCCACAAAACCCTAATTGAAAGTTCAGGCGCCACTGGCCCTTCCTCCGGCTTGGCGGTGGTGTGTCAGATATGGCAGGTCCGCTGCGTTGAGCTTCAAGTTGGTTGTGACGATGTTGCAGCTGGAGCCTGGGGTCGTCAGCGCTGGGATTTGAAACAACTTCGTATTGTTGCTGAAACACGT
>Pyrco_BP1_044613.1
ATGGCTGTCAAGCCACGGCACGCGCGCCTCCCGGCCCGCAAAACGTCTTCGCGGTCCACAACGCTGGTCCTGACCTTGCTCGTCATGTTCACCTTCGTCATCCTCATTCTCCTCGCCCTCGGCATCCTCTCCGTTCCCAGCGGCTCCTCCGGCAGCTCCTCCAAGGCCAACGATCTCAGCTCGATCGTACGGCACAGCGTCGAGAGGAATGAGGAAGATGGGGCAGGGGAGCAGTGGGTCGAAGTCATCTCGTGGGAGCCGAGAGCTTTTGTGTATCACAATTTCTTGACCAAGGCGGAATGTGACTATCTAATCGATCTTGCCAAGCCGACTATGCACAAGTCAACCGTAGTTGATAGTGAAACCGGAAAGAGCAAAGATAGCAGGGTTCGTACAAGCTCGGGAACATTTTTGGCAAGAGGCCGCGATAAAATTATCAGGAACATTGAGAAAAAAATTGCTAATTTCACCTTTTTACCTGTAGAACACGGGGAGGGACTTCAGGTTCTCCACTATGAAGTTGGACAGAAGTACGAACCTCACTATGACTATTTTCAAGATGATTTTAACACTGAGAATGGAGGCCAACGTATAGGCACGGTTCTTATGTACCTCTCAGATGTTGAAGAAGGGGGTGAGACCGTGTTCCCTGCTGCCAAAGGGAATATTAGTTCTGTGCCTTGGTGGTATGAGCTATCTGAATGCGGTAAAAAGGGACTGTCGGTTAAACCCAAGATGGGTGATGCATTGCTTTTCTGGAGCATGAGGCCTGATGCAAGTCTAGATCCTTCAAGTTTACATGGCGGATGCCCTGTGATTAAGGGGAATAAGTGGTCATCTACTAAATGGATCCGTGTCAACGAGTACACTATT
>Pyrco_BP_DH_02g09640
ATGGCTGTCAAGCATCGGCACTCGCGCCTTCCGGCTCGCAAAACGTCGACGGCCTCGTCCACGACGCTGGTCCTCACCTTGCTGGTCATGTTCACCTTCGTCATCCTCATTCTCCTCGCCCTCGGCATCCTCTCCGTCCCCAGCGGCTCCTCCGGCAGCTCCCCCAAAGCCAACGATCTCAGCTCGATCTTGCGGCAGAGCGTCGAGAGGAATGAAGAAAATGAGGCAGGGGAGCAGTGGGTCGAAGCCATCTCTTGGGAGCCAAGAGCTTTTGTGTATCACAATTTCTTGACCAAGGAGGAATGTGAATACCTAATCGATCTTGCCAAACCGACTATGCACAAGTCATCGGTAGTTGATAGTGAAACCGGAAAGAGCAGAGATAGCAGGGTTCGTACGAGCTCTGGAACATTTTTGGCAAGAGGGCGCGATAAAATTATCAGGAACATTGAGAAAAAAATCGCTAATTTCACCTTTTTACCTGTAGAACAGGGGGAGGGGCTTCAGGTTCTCCACTATGAAGTTGGACAGAAGTATGAACCTCACTTTGACTATTTTCAAGATGACTTTAACACCAAGAATGGAGGCCAACATGTTGAAGAAGGGGGTGAGACTGTGTTCCCCGCTGCCAAAGGGAATATTAGCTCTGTGCCTTGGTGGAGTGAGCTATCTGAATGCGGTAAAAAAGGACTTTCAGTTAAACCTAAGATGGGCAATGCACTGCTTTTCTGGAGCATGAGGCCTGACGCAAGTCTAGATCCTTCAAGTTTACATGGCGGATGCCCTGTGATTAAGGGGAATAAGTGGTCATCTACTAAATGGATCCGTGTCAGCGAGTACGCTATT
>Pyrco_BP_DH_08g00660
ATGGCGAAGGGAAGGTACGGTCGGTTGCAGAGCAAGAAATGGTCGACGTTCATGCTCGTCTTGTCGATGCTGCTCATGCTATCGGTGGTGCTTCTTATGCTTCTCGCTTTCGGAATCTTTTCGCTTCCGGTCAGCACCGACGACTCTTCACCTAACGATCGATCAGCTCTTTTAGGCGGAAAACCTTCGAGAGGTGATGGATTGGGGAATAGAGTAGAGCAGTGGACGGAAGTGATTTCTTGGGAGCCCAGAGCCTTCATATATCATAATTTCTTGTCCAAGGAAGAATGTGACTACTTGATAAACCTTGCTAAACCTCATATGGTAAAGTCATCGGTTGTTGATAGCAAGACTGGGAAAAGCAAAGATAGTAGGGTGCGCACAAGCTCTGGAATGTTTCTGAAGAGAGGACGCGATAAGATAATTAGGGATATCGAGAAGAGAATAGCAGACTTCACTTTCATTCCTGTAGAGCATGGAGAAGGACTTCAGATTCTCCACTATGAAGTTGGGCAGAAATACGATGCACATTTTGATTACTTCCTAGATGAGTTCAACACCAAGAATGGTGGCCAACGGGTTGCTACTCTTTTGATGTATCTGTCAGATGTTGAAGAAGGCGGTGAGACGGTGTTTCCTGCTGCAAAGGGGAATATCAGCTCTGTGCCATGGTGGAATGAATTATCTGAATGTGGTAAACAGGGACTTGCAGTGAAACCTAAAATGGGTGATGCACTGCTATTCTGGAGCATGAGGCCCGATGCAACTCTAGACCCGTCAAGTTTGCATGGCAAGCGGATGCCCTGTGATAATTGG
>Pyrco_BP_DH_15g00560
ATGGCCAAGGGGAGGTACGGTCGGTTGCAGAGCAAGAAATGGTCGGCGTTCACGCTCGTCTTGTCGATGCTGTTCGTGCTGTCGGTGGTGCTTCTCATGCTTCTCGCTTTTGGAATCGTGTCGCTTCCGGTCAGCACCGACGGCTCTTCACCTAACGATCTCAGCTCCTTTAGGCGGAAGATCGTCGAGAGAAGTGATGGATTGGGGAATAGAGGAGAGCAGTGGACGGAAGTGATTTCTTGGGAGCCCAGAGCCTTCATATATCACAATTTCTTGTCCAAGGAAGAATGTGACTACTTAATTAATCTCGCTAAACCTCATATGGTAAAGTCAACTGTCGTTGATAGCAAGACTGGGAAAAGCAGAGACAGTAGCGTGCGCACAAGCTCCGGAATGTTTCTGAGGAGAGGACGCGATAAAATAATCAGGGATATCGAGAAGAAAATAGCAGACTTCACTTTCATACCCGTAGAGCATGGGGAAGGACTTCAGGTTCTCCACTATGAAGTTGGGCAGAAATACGATGCGCATTTTGATTACTTCGCAGATGAGTTCAACACCAAGAATGGCGGACAACGGGTTGCAACTCTTTTGATGTATCTGTCAGATGTTGAACAAGGCGGTGAGACGGTGTTTCCTACTGCAAAGGGGAGTATCAGCTCTGTGCCATGGTGGAATGAATTATCTGAATGTGGTAAACAGGGACTTGCAGTGAAACCTAAAATGGGTGATGCATTACTGTTCTGGAGCATGACTCCTGATGCTACTCTAGACCCGTCAAGTTTGCACGGTGCATGCCCTGTGATAAGGGGTAACAAGTGGTCGTGTACAAAGTGGATGCATCTTCAAGAGTACAAAGTC
>Pruav_sc0000085.1_g100.1.mk
ATGAGAATTGCGGTTGGGTTTCAAGCTCATTCAACAATGGCGAAGGGTAGATATGGTCGGTTGCAGAGCAAAAAATGGTCGACGTTCACGCTCGTCTTGTCGATGCTATTCATGCTAATAGTGGTGCTGCTGATGCTTCTGGCTTTTGGAATCGTTTCCCTTCCGGTTATCACCGACGAATCTTCACCTAACGATCTCAGTTCCTTTAGGCGCGGGACCGTTGAGAGAACCGATGGATTCGGGGATAGAGAAGATCAGTGGACAGAAGTGATTTCTTGGGAGCCCAGAGCTTTCATATATCACAATTTCTTGTCCAAGGACGAATGTGACTACTTAATAAATCTTGCTAAACCTGAAATGGTAAAGTCAACTGTTGTCGATAGCAAGACTGGGAAGAGCAAAGATAGTAGGGTGCGGACAAGCTCTGGAATGTTTCTGAAGAGGGGACGTGATAAAATAGTTAGCGATATTGAGAAGAGAATAGCAGACTTCACTTTCATTCCTGTAGAGCATGGAGAAGGACTTCAGATTCTCCACTATGAAGTTGGACAGAAATATGATGCACATTTTGATTACTTCCTTGATGAGTTCAACACCAAGAATGGGGGCCAACGGATTGCCACTCTTCTGATGTATCTGTCAGATGTTGAAGAAGGCGGTGAGACAGTGTTTCCTGCTGCAAAGGGGAGTTTCAATTCTGTGCGATGGTGGAATGAATTATCTGAATGTGGTAAACAGGGACTTTCGGTGAAACCTAAAATGGGTGATGCATTACTTTTCTGGAGCATGAGGCCTGATGCTAGTCTAGACCCAACAAGTTTGCATGGTGGATGCCCTGTGATAAGGGGTAACAAGTGGTCATCTACGAAGTGGATGCATATTGAAGAGTACAAAGTC
>Pruav_sc0000813.1_g090.1.mk
ATGGCGGTTAAGCCAAGGCACGCGCGCCTTCAGACTCGCAAAACATCGTCTTCTTCCTCCACGCTGGTCCTCACTTTGCTCGTCATGTTCACTTTCGTGATCCTCATTCTTCTCGCACTGGGAATACTCTCGCTCCCGAGCGGCTCCTCCGGCAACTCGGCCAAGGCAAACGATCTCAGCTCGATTGTACGGAAGAGCGCCGACAGAAATGAAGAAGAAGGGGCAGGGGAGCAGTGGGTCGAAGTCATCTCATGGGAGCCGAGAGCATTTGTCTATCACAATTTCTTGACCAAGGAGGAATGTGAATATCTAATCGATCTTGCCAAACCTAGTATGCACAAGTCAACAGTAGTTGATAGTGAAACTGGAAAGAGCAAAGATAGCAGGGTCCGTACAAGCTCTGGAACATTTTTGCAAAGAGGGCGCGATAAAATTATCAGGAACATTGAGAAGAGAATTGCTAATTTCACCTTTTTACCTGTAGAACACGGGGAGGGACTTCAAGTTCTCCACTATGAAGTTGGACAGAAGTATGAGCCTCACTATGACTACTTTCAAGATGAGTTCAACACTAGGAATGGAGGTCAACGTATAGCTACGGTTCTCATGTACCTCTCAGATGTTGAAGAAGGGGGTGAGACTGTGTTCCCTGCTGCCAAAGGGAATATTAGTTCTGTGCCTTGGTGGGATGAGCTATCTGAATGTGGGAAAAAGGGACTTTCTGTTAAACCCAAGATGGGGGATGCATTGCTTTTCTGGAGCATGAGGCCTGATGCATCTCTAGATCCTTCAAGTTTGCATGGCGGATGCCCTGTGATTAAAGGAAATAAATGGTCATCTACTAAATGGGTGCGTGTCAACGAGTACAAAATT
>Pyrusco8g006270.1
ATGGCGAAGGGGAGGTACGGTCGGTTGCAGAGCAAGAAATGGTCGACGTTCATGCTCGTCTTGTCGATGCTGCTCATGCTATCGGTGGTGCTTCTCATGCTTCTCGCTTTCGGAATCGTTTCGCTTCCGGTCAGCACCGACGACTCTTCACCTAACGATCTCAGCTCTTTTAGGCGGAAAACCTTCGAGAGAGGTGATGGATTGGGGAATAGAGTAGAGCAGTGGACGGAAGTGATTTCTTGGGAGCCCAGAGCCTTCATATATCATAATTTCTTGTCCAAGGAAGAATGTGACTACTTGATAAACCTTGCTAAACCTCATATGGTAAAGTCATCGGTTGTTGATAGCAAGACTGGGAAAAGCAAAGATAGTAGGGTGCGCACAAGCTCCGGAATGTTTCTGAAGAGAGGACGCGATAAGATAATTAGGGATATCGAGAAGAGAATAGCAGACTTCACTTTCATTCCTGTAGAGCATGGAGAAGGACTTCAGATTCTCCACTATGAAGTTGGGCAGAAATACGATGCACATTTTGATTACTTCCTAGATGAGTTCAACACCAAGAATGGTGGCCAACGGGTTGCTACTCTTTTGATGTATCTGTCAGATGTTGAAGAAGGCGGTGAGACGGTGTTTCCTGCTGCAAAGGGGAATATCAGCTCTGTGCCATGGTGGAATGAATTATCTGAATGTGGTAAACAGGGACTTGCAGTGAAACCTAAAATGGGTGATGCACTACTATTCTGGAGCATGAGGCCCGATGCAACTCTAGACCCGTCAAGTTTGCATGGTGGATGCCCTGTGATAATTGGTAACAAGTGGTCGTCTACAAAATGGATGCATCTTGAAGAGTACAAAGTC
>Pyrbe_019532
ATGGCCAAGGGGAGGTACGGTCGGTTGCAGAGCAAGAAATGGTCGGCGTTCACGCTCGTCTTGTCGATGCTGTTCGTGCTGTCGGTGGTGCTTCTCATGCTTCTCGCTTTTGGAATCGTGTCGCTTCCGGTCAGCACGGACGGCTCTTCACCTAACGATCTCAGCTCCTTTAGGCGGAAGATCGTCGAGAGAAGTGATGGATTGGGGAATAGAGGAGAGCAGTGGACGGAAGTGATTTCTTGGGAGCCCAGAGCCTTCATATATCACAATTTCTTGTCCAAGGAAGAATGTGACTACTTAATTAATCTCGCTAAACCTCATATGGTAAAGTCAACTGTTGTTGATAGCAAGACTGGGAAAAGCAGAGACAGTAGCGTGCGCACAAGCTCCGGAATGTTTCTGAGGAGAGGACGCGATAAAATAATCAGGGATATCGAGAAGAGAATAGCAGACTTCACTTTCATACCCGTAGAGCATGGGGAAGGACTTCAGGTTCTCCACTATGAAGTTGGGCAGAAATACGATGCGCATTTTGATTACTTCGCAGATGAGTTCAACACCAAGAATGGCGGACAACGGGTTGCGACTCTTTTGATGTATCTGTCAGATGTTGAACAAGGCGGTGAGACGGTGTTTCCTGCTGCAAAGGGGAGTATCAGCTCTGTGCCATGGTGGAATGAATTATCTGAATGTGGTAAACAGGGACTTGCAGTGAAACCTAAAATGGGTGATGCATTACTGTTCTGGAGCATGACTCCTGATGCTACTCTAGACCCGTTAAGTTTGCACGGTGCATGCCCTGTGATAAGGGGTAACAAGTGGTCGTGTACAAAGTGGATGCATCTTCAAGAGTACAAAGTC
>Pyrbe_021683
ATGGCTGTCAAGCCACGGCACGCGCGCCTCCCGGCCCGCAAAACGTCTTCGCGGTCCACAACGCTGGTCCTGACCTTGCTCGTCATGTTCACCTTCGTCATCCTCATTCTCCTCGCCCTCGGCATCCTCTCCGTTCCCAGCGGCTCCTCCGGCAGCTCCTCCAAGGCCAACGATCTCAGCTCGATCGTACGGCACAGCGTCGAGAGGAATGAGGAAGATGGGGCAGGGGAGCAGTGGGTCGAAGTCATCTCGTGGGAGCCGAGAGCGTTTGTGTATCACAATTTCTTGACCAAGGCGGAATGTGACTATCTAATCGATCTTGCCAAGCCGACTATGCACAAGTCAACCGTAGTTGATAGTGAAACCGGAAAGAGCAAAGATAGCAGGGTTCGTACAAGCTCGGGAACATTTTTGGCAAGAGGCCGCGATAAAATTATCAGGAACATTGAGAAAAAAATTGCTAATTTCACCTTTTTACCTGTAGAACACGGGGAGGGACTTCAGGTTCTCCACTATGAAGTTGGACAGAAGTACGAACCTCACTATGACTATTTTCAAGATGATTTTAACACTAAGAACGGAGGCCAACGTATAGGCACGGTTCTTATGTACCTCTCAGATGTGGAAGAAGGGGGTGAGACCGTGTTCCCTGCTGCCAAAGGGAATATTAGTTCTGTGCCTTGGTGGTATGAGCTATCTGAATGCGGTAAAAAAGGACTGTCGGTTAAACCCAAGATGGGTGATGCATTGCTTTTCTGGAGCATGAGGCCTGATGCAAGTCTAGATCCTTCAAGTTTACATGGCGGATGCCCTGTGATTAAGGGAATAAGTGGTCATCTACTAAATGGATCCGTGTCAACGAGTACATTATTTGAACTATTATACAAAAGGTACAAGTTCTTATGTTGGTGTGGTACTTGTCAATATCTCAAGCCAGAGCCTTTGTACTTGTGCTTCAAGTCTCATTTG
>Pyrbe_032103
ATGGCTGTCAAGCATCGGCACTCGCGCCTTCCGGCTCGCAAAACGTCGACGGCCTCGTCCACGACGCTGGTCCTCACCTTGCTGGTCATGTTCACCTTCGTCATCCTCATTCTCCTCGCCCTCGGCATCCTCTCCGTCCCCAGCGGCTCCTCCGGCAGCTCCCCCAAAGCCAACGATCTCAGCTCGATCTTGCGGCAGAGCGTCGAGAGGAATGAAGAAAATGAGACAGGGGAGCAGTGGGTCGAAGCCATCTCTTGGGAGCCAAGAGCTTTTGTGTATCACAATTTCTTGACCAAGGAGGAATGTGAATACCTAATCGATCTTGCCAAACCGACTATGCACAAGTCATCGGTAGTTGATAGTGAAACCGGAAAGAGCAGAGATAGCAGGGTTCGTACGAGCTCTGGAACATTTTTGGTAAGAGGGCGCGATAAAATTATCAGGAACATTGAGAAAAAAATCGCTAATTTCACCTTCTTACCTGTAGAACAGGGGGAGGGGCTTCAGGTTCTCCACTATGAAGTTGGACAGAAGTATGAACCTCACTTTGACTATTTTCAAGATGACTTTAACACCAAGAATGGAGGCCAACGTATAGCTACGGTTCTTATGTACCTCTCAGATGTTGAAGAAGGGGGTGAGACTGTGTTCCCTGCTGCCAAAGGGAATATTAGCTCTGTGCCTTGGTGGAATGAGCTATCTGAATGCGGTAAAAAAGGACTTTCAGTTAAACCTAAGATGGGCGATGCACTGCTTTTCTGGAGCATGAGGCCTGACGCAAGTCTAGATCCTTCAAGTTTACATGGCGGATGCCCTGTGATTAAGGGGAATAAATGGTCATCTACTAAATGGATCCGCGTCAGCGAGTACACTATT
>Pyrbe_050646
ATGGCGAAGGGGAGGTACGGTCGGTTGCAGAGCAAGAAATGGTCGACGTTCATGCTCGTCTTGTCGATGCTGCTCATGCTATCGGTGGTGCTTCTCATGCTTCTCGCTTTCGGAATCGTTTCGCTTCCGGTCAGCACCGACGACTCTTCACCTAACGATCTCAGCTCTTTTAGGCGGAAAACCTTCGACAGAGGTGATGGATTGGGGAATAGAGTAGAGCAGTGGACGGAAGTGATTTCTTGGGAGCCCAGAGCCTTCATATATCATAATTTCTTGTCCAAGGAAGAATGTGACTACTTGATAAACCTTGCTAAACCTAATATGGTAAAGTCATCGGTTGTTGATAGCAAGACTGGGAAAAGCAAAGATAGTAGGGTGCGCACAAGCTCCGGAATGTTTCTGAAGAGAGGACGCGATAAGATAATTAGGGATATCGAGAAGAGAATAGCAGACTTCACTTTCATTCCTGTAGAGCATGGAGAAGGACTTCAGATTCTCCACTATGAAGTTGGGCAGAAATACGATGCACATTTTGATTACTTCCTAGATGAGTTCAACACCAAGAATGGTGGCCAACGGGTTGCTACTCTTTTGATGTATCTGTCAGATGTTGAAGAAGGCGGTGAGACGGTGTTTCCTGCTGCAAAGGGGAATATCAGCTCTGTGCCATGGTGGAATGAATTATCTGAATGTGGTAAACAGGGACTTGCAGTGAAACCTAAAATGGGTGATGCACTACTATTCTGGAGCATGAGGCCCGATGCAACTCTAGACCCGTCAAGTTTGCATGGCGGATGCCCTGTGATAATTGGTAACAAGTGGTCGTCTACAAAATGGATGCATCTTGAAGAGTACAAAGTC
>Pyrpy_N_02g0941.1
ATGCAGTCATATTCTCGTGGTTTAACAGAAGACAATCTGAGACTATTCGATGCTCTGATCCAATCTCTCCACACAGATCTTCAGATCTTGCTGTTCCGATTCCCAAATCTAATCCGATCGATCTCAAATCCCCAATTCCTTGTCCCAGAGGCAACAATGGCTGTCAAGCATCGGCACTCGCGCCTTCCGGCTCGCAAAACGTCGTCGGCCTCGTCCACGACGCTGGTCCTCACCTTGCTGGTCATGTTCACCTTCGTCATCCTCATTCTCCTCGCCCTCGGCATCCTCTCCGTCCCCAGCGGCTCCTCCGGCAGCTCCCCCAAAGCCAACGATCTCAGCTCGATCTTGCGGCAGAGCGTCGAGAGGAATGAAGAAAATGAGGCAGGGGAGCAGTGGGTCGAAGCCATCTCTTGGGAGCCAAGAGCTTTTGTGTATCACAATTTCTTGACCAAGGAGGAATGTGAATACCTAATCGATCTTGCCAAACCGACTATGCACAAGTCATCGGTAGTTGATAGTGAAACCGGAAAGAGCAGAGATAGCAGGGTTCGTACGAGCTCTGGAACATTTTTGGCAAGAGGGCGCGATAAAATTATCAGGAACATTGAGAAAAAAATCGCTAATTTCACCTTTTTACCTGTAGAACAGGGGGAGGGGCTTCAGGTTCTCCACTATGAAGTTGGACAGAAGTATGAACCTCACTTTGACTATTTTCAAGATGACTTTAACACCAAGAATGGAGGCCAACGTATAGCTACGGTTCTTATGTACCTCTCAGATGTTGAAGAAGGGGGTGAGACTGTGTTCCCCGCTGCCAAAGGGAATATTAGCTCTGTGCCTTGGTGGAATGAGCTATCTGAATGCGGTAAAAAAGGACTTTCAGTTAAACCTAAGATGGGCGATGCACTGCTTTTCTGGAGCATGAGGCCTGACGCAAGTCTAGATCCTTCAAGTTTACATGGCGGATGCCCTGTGATTAAGGGGAATAAGTGGTCATCTACTAAATGGATCCGTGTCAGCGAGTTATACAAGTTCTTACGTCGGTGTAGTACTTGTCAATATCTCAAGCCAGAGCTTTTGTACTTGTGCTTCAAGTCTCATTTG
>Pyrpy_N_08g0072.1
ATGGCGAAGGGGAGGTACGGTCGGTTGCAGAGCAAGAAATGGTCGACGTTCATGCTCGTCTTGTCGATGCTGCTCATGCTATCGGTGGTGCTTCTCATGCTTCTCGCTTTCGGAATCGTTTCGCTTCCGGTCAGCACCGACGACTCTTCACCTAACGATCTCAGCTCTTTTAGGCGGAAAACCTTCGAGAGAGGTGATGGATTGGGGAATAGAGTAGAGCAGTGGACGGAAGTGATTTCTTGGGAGCCCAGAGCCTTCATATATCATAATTTCTTGTCCAAGGAAGAATGTGACTACTTGATAAACCTTGCTAAACCTCATATGGTAAAGTCATCGGTTGTTGATAGCAAGACTGGGAAAAGCAAAGATAGTAGGGTGCGCACAAGCTCCGGAATGTTTCTGAAGAGAGGACGCGATAAGATAATTAGGGATATCGAGAAGAGAATAGCAGACTTCACTTTCATTCCTGTAGAGCATGGAGAAGGACTTCAGATTCTCCACTATGAAGTTGGGCAGAAATACGATGCACATTTTGATTACTTCCTAGATGAGTTCAACACCAAGAATGGTGGTCAACGGGTTGCTACTCTTTTGATGTATCTGTCAGATGTTGAAGAAGGCGGTGAGACGGTGTTTCCTGCTGCAAAGGGGAATATCAGCTCTGTGCCATGGTGGAATGAATTATCTGAATGTGGTAAACAGGGACTTGCAGTGAAACCTAAAATGGGTGATGCACTACTATTCTGGAGCATGAGGCCCGATGCAACTCTAGACCCTTCAAGTGGATGCCCTGTGATAATTGGTAACAAGTGGTCGTCTACAAAATGGATGCATCTTGAAGAGTACAAAGTC
>Pyrpy_N_15g0041.1
ATGGCCAGGGGGAGGTACGGTCGGTTGCAGAGCAAGAAATGGTCGGCGTTCACGCTCGTCTTGTCGATGCTGTTCGTGCTGTCGGTGGTGCTTCTCATGCTTCTCGCTTTTGGAATCGTGTCGCTTCCGGTCATCACCGACGGCTCTTCACCTAACGATCTCAGCTCCTTTAGGCGGAAGATCGTCGAGAGGTACGCATTTCGCTCAAGTGATGGATTGGGGAATAGAGGAGAGCAGTGGACGGAAGTGATTTCTTGGGAGCCCAGAGCCTTCATATATCACAATTTCTTGTCCAAGGAAGAATGTGACTACTTAATTAATCTCGCTAAACCTCATATGGTAAAGTCAACTGTTGTTGATAGCAAGACTGGGAAAAGCAGAGACAGTAGCGTGCGCACAAGCTCCGGAATGTTTCTGAGGAGAGGACGCGATAAAATAATCAGGGATATCGAGAAGAGAATAGCAGACTTCACTTTCATACCCGTAGAGCATGGGGAAGGACTTCAGGTTCTCCACTATGAAGTTGGGCAGAAATACGATGCGCATTTTGATTACTTCGCAGATGAGTTCAACACCAAGAATGGCGGACAACGGGTTGCGACTCTTTTGATGTATCTGTCAGATGTTGAACAAGGCGGTGAGACGGTGTTTCCTACTGCAAAGGGGAGTATCAGCTCTGTGCCATGGTGGAATGAATTATCTGAATGTGGTAAACAGGGACTTGCAGTGAAACCTAAAATGGGTGATGCATTACTGTTCTGGAGCATGACTCCTGATGCTACTCTAGACCCGTCAAGTTTGCACGGTGCATGCCCTGTGATAAGGGGTAACAAGTGGTCGTGTACAAAGTGGATGCATCTTCAAGAGTACAAAGTC
>Pyrpy_N_15g2055.1
AACTTTAGAAGTTGTAGACTTTTCGATGCTTTAATCGAATCTCTCCTCACAGAGGTCCAGATCTTGCTGTCCCAATTCCCAAATCGAACCAATCGATCTCAAACTCCTAGGGTTTTTTCTCAATTCCTTCGCCCAGAAGCAACTATGGCTGTCAAGCCACGGCACGCGCGCCTCCCGGCCCGCAAAACGTCTTCGCGGTCCACAACGCTGGTCCTGACCTTGCTCGTCATGTTCACCTTCGTCATCCTCATTCTCCTCGCCCTAGGCATCCTCTCCGTTCCCAGCGGCTCCTCCGGCAGCTCCTCCAAGGCCAACGATCTCAGCTCGATCGTACGGCACAGCGTCGAGAGGAATGAGGAAGATGGGGCAGGGGAGCAGTGGGTCGAAGTCATCTCGTGGGAGCCGAGAGCTTTTGTGTATCACAATTTCTTGACCAAGGCGGAATGTGACTATCTAATCGATCTTGCCAAGCCGACTATGCACAAGTCAACCGTAGTTGATAGTGAAACCGGAAAGAGCAAAGATAGCAGGGTTCGTACAAGCTCGGGAACATTTTTGGCAAGAGGCCGCGATAAAATTATCAGGAACATTGAGAAAAAAATTGCTAATTTCACCTTTTTACCTGTAGAACATGGGGAGGGACTTCAGGTTCTCCACTATGAAGTTGGACAGAAGTACGAACCTCACTATGACTATTTTCAAGATGATTTTAACACTAAGAACGGAGGCCAACGTATAGGCACGGTTCTTATGTACCTCTCAGATGTGGAAGAAGGGGGTGAGACCGTGTTCCCTGCTGCCAAAGGGAATATTAGTTCTGTGCCTTGGTGGTATGAGCTATCTGAATGCGGTAAAAAAGGACTGTCGGTTAAACCCAAGATGGGTGACGCATTGCTTTTCTGGAGCATGAGGCCTGATGCAAGTCTAGATCCTTCAAGTTTACATGGCGGATGCCCTGTGATTAAGGGGAATAAGTGGTCATCTACTAAATGGATCCGTGTCAACGAGTACAAGTTCTTATGTTGGTGTGGTACTTGTCAATATCTCAAGCCAGAGCCTTTGTACTTGTGCTTCAAGTCTCATTTG
>Rosch_v2.0_Chr2g0098371
ATGGCGGTTAAGCCCAGGCACGCGCGCGTCGCGGGTCGCAAAACGACGTCGTCGTCGTCGTCCTCGACTCTGGTGCTGACCTTGCTCGTCATGTTCACCTTCGTCATTCTCATTCTCCTCGCCCTCGGAATCCTCTCTGTTCCGAGCGGCTCCTCCGGCGACTCGCCCAAGGCCAACGATCTCAGCTCGATTCTGCGCAACGCCGAGAGGAGTCAGGGAAATGACGGAAGCAAGGAGCAGTGGGTTGAAGTCATCTCCTGGGAGCCAAGAGCTTTTGTTTATCACAATTTCTTGACACAGCACGAATGTGATTATCTAATCAATCTAGCCAAGCCTCATATGGAGAAGTCGACAGTAGTTGACAGTGATACCGGAAAGAGCAAAGATAGCAGGGTTCGTACAAGCTCTGGAACATTTTTGGCTAGAGGACGGGATAAGGTTATCAGGAACATTGAGAAAAAAATTGCTAATTTCACCTTTCTACCTGTAGAACACGGGGAGGGACTTCAAATTCTCCACTATGAAGTCGGACAGAAGTATGAGCCTCACTTTGACTATTTTCAGGATGAATATAACACTAGGAATGGAGGTCAACGTATAGCTACAGTTCTGATGTATCTCTCAGATGTTGAAGAAGGGGGTGAGACTGTGTTCCCTGCTGCCAAAGGGAATATAAGTTCTGTGCCTTGGTGGGATGAGCTATCCGAATGTGGGAAAAAAGGACTTTCTGTTAAACCTAAGATGGGAGATGCTCTGCTTTTCTGGAGCATGAATCCTGATGCAACTTTAGATCCTTCAAGTTTGCATGGTGGATGCCCTGTAATCAGGGGGAATAAATGGTCATCTACTAAATGGATTCGTGTGGATGAGTACAAAATT
>Rosch_v2.0_Chr6g0303631
ATGCCAATTAGGTTTTGGTTTCCGATCAGAGCTTTGAGGTTCGGAGCTCGTGGTTCAACAATGGCGAAGGGGAGGTACGGCGGCCGGTTACGGAGCTCGAAATGGTCGACGTTCACGCTCGTCTTGTCGATGCTGTTCATGCTGACGGTGGTGCTTCTGATGCTCATGGCCTTCGGAATCGTGTCGCTTCCGGAGAGCACCGACGACTCTTCGCCGAACGATCTCAGTTCCTTCCGCCGCAGGATCGTTGAGAGAAGCGAGGGATTGGGGAAGAGAGAGAAGCAGTGGACCGAAGTGATCTCTTGGGAGCCCAGAGCTTTCATATATCACAATTTCTTGTCCAAGGAAGAATGCGACTACTTGATAAAGCTTGCTACGCCTCACATGGCAAAGTCAACTGTTGTCGACAGCAAGACTGGGAAGAGCAAAGATAGTAGGGTCCGAACAAGCTCTGGCACGTTTCTTAGGAGAGGACGTGATAAAGTAGTTAGGGATATTGAAAAGAGAATAGCAGACTTCACTTTTATTCCTGTAGAGCATGGAGAAGGACTTCAAATTCTCCACTATGAAGTTGGACAGAAGTACGATGCACATTTTGATTACTTCCTTGATGAGTTCAACACCAAGAATGGAGGCCAACGGATTGCCACTCTTCTGATGTATCTGTCAGATGTTGAAGAAGGCGGTGAAACAGTGTTTCCTGCTGCCAAAGGGAATATCAGCTCTGTGCGTTGGTGGAATGAATTATCTGAATGTGGTAAACAGGGACTTGCAGTGAAACCTAAAATGGGGGATGCATTACTATTTTGGAGCATGAGGCCCGATGCTAGTCTAGACGCATCAAGTTTGCATGGTGGATGCCCTGTGATAAGGGGTAACAAGTGGTCATCTACAAAGTGGATGCATCTTGAAGAGTACAAAGTC
>Rubch_LG01.2685
ATGGCTGTTAAGCCCAGGCACGCGCGTGTCGCGGGTCGCAAATCGTCGTCGTCGTCCACGCTGGTACTGACCTTGCTCGTCATGTTCACCTTCGTCATTCTTATTCTTCTCGCCCTCGGAATCCTCTCCGTTCCTAGCGGCTCCTCCGGTGACTCGCCCAAGGCCAACGATCTCAGCTCAATTGTGCGCAACAGCGTAGAGAGAAGTGAGCGAGATGACGGAAGCAAGGAGCAGTGGGTTGAAGTCATCTCGTGGGAGCCAAGAGCTTTTGTATATCACAATTTCTTGACTAAGCAGGAATGTGATTATCTAATTGATCTTGCCAAGCCTCGTATGGAAAAGTCAACAGTAGTTGATAGTGAAACTGGAAAGAGCAAAGATAGCAGGGTTCGTACAAGCTCTGGAACATTTTTGGCTAGAGGGCGGGATAAAATTATCAGGAACATTGAGAAAAAGATTGCTAATTTCACTTTTCTACCTGTAGAACACGGGGAGGGACTTCAAATTCTCCACTATGAAGTTGGACAGAAGTATGAGCCTCACTATGACTATTTTCAGGATGAATATAACACTAAGAACGGAGGTCAACGTATAGCTACAGTTTTGATGTATCTCTCAGATGTTGAAGAAGGGGGTGAGACTGTGTTCCCTGCTGCCAAAGGGAATATTAGTTCTGTGCCTTGGTGGGATGAGCTATCTGAATGCGGGAAAAAAGGACTTTCTATCAAACCTAAGATGGGAGATGCATTGCTTTTCTGGAGCATGCATCCTGATGCAACATTAGATCCTTCAAGCTTGCATGGTGGATGCCCTGTAATCAAGGGGAATAAATGGTCATCTACTAAATGGATTCGTGTGGACGAGTACAAAGTT
>Rubch_LG02.333
ATGGCGAAGGGGAGGTATAGCCGGTTGCGAAGCACGAAATGGTCGACCTTCAATCTCGTCTTGTCGATGCTGTTCATGCTTACGGTGGTGCTTCTGATGCTTATGGCTTTGGGAATCGTATCCCTCCCGGATAGCACCGACGACTCTACACCGAACGATCTCAGTTCCTTTCGCCGCAGGATCGTTGAGAGAAGCGAGGGATTGGGGAAGAGAGAAAAGCAGTGGACCGAAGTGATTTCTTGGGAGCCTAGAGCTTTCATATATCACAATTTCTTGTCCAAGGAAGAATGTGACTACTTAATAAACCTTGCTACACCTCATATGGTAAAGTCAACTGTTGTTGATAGCAAGACTGGGAAGAGCAAAGATAGTAGGGTCCGAACAAGCTCTGGCATGTTTCTTAAGAGAGGACGTGATAAAGTAATTAGGGATATTGAGAAGAGAATAGCAGACTTCGCTTTTATTCCTGTAGAACATGGAGAAGGACTTCAAATTCTCCACTATGAAGTTGGGCAGAAATATGATGCACATTTTGATTACTTCCTTGATGAGTTCAACACCAAGAATGGAGGCCAACGAATTGCCACTCTTCTGATGTATCTGTCAGATGTTGAAGAAGGTGGTGAGACAGTGTTTCCTGCTGCCAAAGGGAATGTCAGCTCTGTGCGGTGGTGGAATGAATTATCTGAATGTGGTAAACAGGGACTTTCTGTGAAACCTAAAATGGGGGATGCATTACTATTTTGGAGCATGAGGCCTGATGCTAGTCTAGACCCATCAAGTTTGCATGGTGGATGCCCTGTGATAAGGGGTAACAAGTGGTCATCTACTAAGTGGATGCATCTTGAAGAGTACCAA
>Rubch_LG04.2259
ATGACAAGAAGTGAGGAATTGGGGAAGAGAGAAAAGCAGTGGACCGAAGTGATTTGTTGTGAGTCTAGAGCTTTCATATATCACAATTTCAGAATTTCTTGGAACCTATTGAAGACCACAGGGGTGACAGCCGAATTAGTCATACCACAAGAAATTATGGCTTCGAAATTAGGAGACGTTGGTGCCAATAATGTGGAAGGAACAATAAACGTTGTCATTTTGTTTAACGAAGGAGTCATTGTTGGGGTTGACTCACGAGGGATGCACCCAATTTCCAGTCATATAGTTTCAGATCGAATTAAAAAGTTTCATGAGATAAACGGTATTTTTACAACAATGGGTGGCAGTCGTAATGCAGTTCATAAAGTTTGGAAAGTGATTGAGCTGGAGGTTGAGAAGAATAACAAGAATGGCATCCCAACTACAGTTGAAATGGCTGCAAACTACGCACTTGATTTTGTGAAGTCTGACCAAGATCTTAAGCCATGTAAACTTTACATTATTGGAAATAATGAGGAAAAAAATACAAACATTTGGCTACTTGTGAGTAAGCCTAAAGAAAAAGTTCTGGCAAAGATTGATACTTGGTCTATAATTGGAAAAGGTGCTGAAAAAAATGAAGAGGTTGAAGCTGAATTGGAAAATTACAAATTCCAAATGTCCGAAGATGAAGCTATTCAAATGGTGAAGTTGGCAATACTAATAGCTGCATTGGAAAATAACGGCATGGGAGGACATGTGATTATTCATAAAGTTACTTCAGCTGCAACAAAATTGATTACATGTGAATCTGTTCCGAAAATCTTATTATCCAACTATGACCGCATTGAAGCTTTAGATGACAGAACAATTTTTGTTCTTTCTCTAAATCATGTTGATGATGCATCTGTGTTAGAGTGGTTAAGGAGTGGCTCAATCATTCCAGTGGTACTAATATGGAATTCACATACCATTGGCCAAGTAAGAGGAGGATATAACCTCCGGCGTCTAGTGTTGAAGGTGGATATGGCAGCAGATATATGTCGTGCAATTTCTGTTGTATGTGGAGACTCTGGTGTTGCAAATCGCTCTACTGACCCAATAATTAAGTCATTACCGTTTGTGTCATTTTGTAATGAATTGTTTTATTTTGTGGAGGCATCAAAGTGCATGTTGGAAACATTATGTGCTGATTATATC
>Ruboc_01_G01238
ATGGCTGTTAAGCCCAGGCACGCGCGTGTCGCGGGTCGCAAATCGTCGTCGTCGTCGTCCACGCTGGTACTGACCTTGCTCGTCATGTTCACCTTCGTCATTCTTATTCTTCTCGCCCTCGGAATCCTCTCCGTTCCGAGCGGCTCCTCCGGTGACTCGCCGAAGGCCAACGATCTCAGCTCAATTGTGCGCAACAGCGTAGAGAGAAGTGAGGGAGATGACGGAAGCAAGGAGCAGTGGGTTGAAGTCATCTCGTGGGAGCCAAGAGCATTTGTATATCACAATTTCTTGACTAAGCAGGAATGTGATTATCTAATTGATCTAGCCAAGCCTCGTATGGAAAAGTCAACAGTAGTTGATAGTGAAACTGGAAAGAGCAAAGATAGCAGGGTTCGTACAAGCTCTGGAACATTTTTGGCTAGAGGGCGGGATAAAATTGTCAGGAACATTGAGAAAAAGATTGCTAATTTCACTTTTCTACCTGTAGAACACGGGGAGGGACTTCAAATTCTCCACTATGAAGTTGGACAGAAGTATGAGCCTCACTATGACTATTTTCAGGATGAATATAACACTAAGAATGGAGGTCAACGTATAGCTACAGTTTTGATCTCAGATGTTGAAGAAGGGGGTGAGACTGTGTTCCCTGCTGCCAAAGGGAATATTAGTTCTGTGCCTTGGTGGGATGAGCTATCTGAATGCGGGAAAAAAGGACTTTCTATTAAACCTAAGATGGGAGATGCATTGCTTTTCTGGAGCATGAATCCTGATGCAACTTTAGATCCTTCAAGCTTGCATGGTGGATGCCCTGTAATCAAGGGGAATAAATGGTCATCTACTAAATGGATTCGTGTGGACGAGTACAAAAACTTGGAGTTTGGTGGAAAAAATGGTGTTGCCAATAGTAGCCACACAGTCCATGCATGGCAGACTTCTGTAGCATTTGGCAAGTTGAATAAA
>Ruboc_02_G02195
ATGACGATTAGGTTTTGGTTGCCGGTTAGAGCTTTAAGGTTTGGAGCTCGTTCAACAATGGCGAAGGGGAGGTATAGCCGGTTGCGAAGCACGAAATGGTCGACCTTCACGCTCGTCTTGTCGATGCTGTTCATGCTTACGGTGGTGCTTCTGATGCTTATGGCTTTGGGAATCGTATCCCTCCCGGATAGCACCGACGACTCTACACCGAACGATCTCAGTTCCTTTCGCCGCAGGATCGTTGAGAGAAGCGAGGGATTGGGGAAGAGAGAAAAGCAGTGGACCGAAGTGATTTCTTGGGAGCCCAGAGCCTTCATATATCACAATTTCTTGATGGACGAAATGACGGCTTCCACAGTTGACAGTCTGAAATATGGGTTGTCCAAGGAAGAATGTGACTACTTAATAAAGCTTGCTACACCTCATATGGTAAAGTCAACTGTTGTTGATAGCAAGACTGGGAAGAGCAAAGATAGTAGGGTCCGAACAAGCTCTGGCATGTTTCTTAAGAGAGGACGTGATAAAGTAATTAGGGATATTGAGAAGAGAATAGCAGACTTCGCTTTTATTCCTGTAGAACATGGAGAAGGACTTCAAATTCTCCACTATGAAGTTGGGCAGAAATATGATGCACATTTTGATTACTTCCTTGATGAGTTCAACACCAAGAATGGAGGCCAACGAATTGCCACTCTTCTGATGTCAGATGTTGAAGAAGGTGGTGAGACAGTGTTTCCTGCTGCCAAAGGGAATGTCAGCTCTGTGCGGTGGTGGAATGAATTATCTGAATGTGGTAAACAGGGACTTGCTGTGAAACCTAAAATGGGGGATGCATTACTATTTTGGAGCATGAGGCCTGATGCTAGTCTAGACCCATCAAGTTTGCATGGTGGATGCCCTGTGATAAGGGGATATGAAGAGATAGAGATAGAGGTTCGTTTTATGCAGTTAGGAGGTTTCAAATCACTCACCATACCC
