# Supplementary material for: Transcriptomics of long‐term, low oxygen storage coupled with ethylene signaling interference suggests neofunctionalization of hypoxia response pathways in apple ( Malus domestica )
Source: Plant Direct. 2024 Dec 20;8(12):e70025. doi: 10.1002/pld3.70025 (PMC11660084; doi:10.1002/pld3.70025)
Supplement: Supplementary file 2 — Data S2: Homologs of all 606 hypoxia response genes identified in this study across 42 representative species of land plants). [file PLD3-8-e70025-s004.gz › 01-integratedGeneFamilies_dir/984.fna]

>gnl_Ambtr_v1.0_evm_27.model.AmTr_v1.0_scaffold00022.360
ATGGGGTCTGGTCTTTTATCAGGCCCATCACCTAGTATTTTAGGGCTTGATGCCTCAATTCACAGACACCAGCAACACCATCTCACTCACCAACAACTTCCCCATCAGCACCACATGCATGCAATGGCTGCCTTATCCGTAGACCACCATAACAACACAGGCATGGAGGGCGACCAGTCCTTTTCGATTTTAGAGCCAAAAAACCCCTCAAAAAATTTGGGAATTGGCACCAGAGTAAAGAATACTAGTAACACCAGTGATGAAGATGAACCTAGTTACAATGAAGATGGCACCGATGGCCAATTTATTGGAGCCAAGGGCAAGAAGGGATCTCCATGGCAACGAATGAAATGGAGTGATCATATGGTTAGGCTCTTGATTACCGTGGTTTCTTATGTTGGGGAAGATGGGACCCCTGATGGAGAGAGTGGGCACAAGAGAAAGGGTGGGATTTTGCAGAAGAAGGGTAAATGGAAGACTGTTTCAAAGATAATGATGGAAAAAGGCTGTTCTGTTTCGCCCCAACAATGCGAGGACAAGTTTAACGATCTTAACAAGAGGTATAAGAGGCTGAATGATATATTAGGGAGAGGGACCACTTGTAGGGTGGTTGAGAATCCCTCTCTCTTGGACTCCATGAACCATCTCTCTGCAAAAACCAAGGATGATGTGAGGAAGATCTTGAGTTCCAAGCACTTGTTTTACAAGGAGATGTGTGCATACCATAATGGCCAGAGGATCTCCAATGTCCATGAAGTCCATCCATTGATGTTGTGCAAAAGCAGAGAGACTCAAGATGGGTGTGATTTCGTCAAGGATGATAATGGGTTTGGGGGTGATGAGGATGAGGATGAGGAGAATGACGATGATGAGTTAGATAATGATGACGACGACGATGATGATGGTGATGATGATGATGGCAATGTCGGTGATGGTGATGGAGAAAGAATGGTCAGTTTGGGGAAGAGAAAGAAGGTCAATGAAAATGAGGGTTGTTTTTGGCCTCAAGGGATAGTTTCAGAATGTGGGAAAACTGGGGTTGCTGAGAACTTTGGGGTAGAGATGGCAGGGATGTTGCCTGATAATGCAAAGTCACCATGGGAGCAAAGGGAGTTGATCAAGAGCAGAGTCTTGCAACTTCAAGAACAGAGAGTTGGGTTACAAGCTCAAGCATTCGAGTTAGAGAAGCGCCGGTTTAGGTGGCAGAAATTCTGCAGTAAAAAGGATAGGGAATTAGAGAGGTTGAAGCTAGAGAACGAGAGGATGAGACTTGATAATGAAAGGATGTCCCTTCAAATGAGGCAGAAGGAGCTAGATATGGAA
>gnl_Ambtr_v1.0_evm_27.model.AmTr_v1.0_scaffold00030.37
ATGCAAGGAGCAGTATCAGCCGGAAACCTTCTCCCTGGTACATCTTTCACAGTACTGGATTTACAGGGCTCTTTAGGAATTCCTCAGAATCCAAACTCAATGGCTCACCACCAGCTCCAAGATGTGTATCCTCTTTCTATTGGGCAACATCTAGGAAATTCATTTAGTAGTGAGAGAGGCAAAAATTCAATGAGTGATGAAGAGGAGCGAAGCTTAACTGAAGATGGCATTGAAAACCATCAAGATGGCACTCCAGGAAAGAAGAATTCTCCATGGCAAAGGATGAAATGGACAGATGAAATGGTTCGACTCTTAATTACAGTGGTTTCTTGTATTGGGGAAGATTCTAGTCCTGAATTTGGCAAAATGGGTAGGAGAAAATCCACAGTGTTGCAAAAAAAAGGGAAATGGAAATGGGTTTCAAAGATTATGGCCAAAAAGCGTTGCTATGTTTCGCCCCAGCAGTGCGAAGACAAATTCAATGATCTTAACAAGAGGTACAAGAGGCTCACTGATGTGCTTGGAAGGGGCACCTCATGCAAAGTTGTCGAGCACCCGGCCCTCTTAGATCTCATGGACCATCTTTCTGAAAAGACTAAAGAGGATGTTAGGAAAATATTGAGCTCTAAGCATCTCTTTTATGAAGAAATGTGCTCTTACCATAATGGGAACCGGCTCCATTTGCCTCTCGACCCATCTTTGCAACAGTGTGTTCAATCAGTTCTCAAGGGTCGAGATGCCGATGACACTAGACGCCATGCCCATGATGATACTGGTGAAGATGACCATGATGATGATGATGTTGATGAAAGGGATGATGAGCTCGATGACCACAATACCAACAATAACAATGCTAATAATAGTAGTAGTTTTCATGGGGATGATGGGGGTTTTATTGGGGTTTCTTGTTTTCCAAAGAGAATGAAGCTAAGGCAAGATACTGAAGAGGTAAATTTTGCTAATTCTTTGAATCCCCAAGAATTAAATAATAGGTTGGGTTCTGAAGCCTTTGCTTCTGAGATGAACCAGATTATGCAAGATGGCACTAAAGCTGCTTGGGCACAGAGGCAGTGGATAAGGAACCGCACGCTTCAATTGGAGGAGCAGAGTTTAAGCATTCAGGCTCAGATGTTGGAGTTGGAGAAGCAGCGGTTCAAATGGCAGAAGTTTAGCAGGAAGAAAGACCGGGAATTGAGCAAGATGAGGATGGAAAATGAGAGGATGAAGCTTGCAAATGAACGCTTGACGTTAGAGCTGAAGAGGAAGGAATTAGAAAATGAACTTATC
>gnl_Ambtr_v1.0_evm_27.model.AmTr_v1.0_scaffold00040.290
ATGGAACCAAACGCGATGTTAACAGGAGGTATGCCATCTGGGCTGCTAGGGCTGGAGATGCATCCCCACCAACAACAGCAGCAGCAGGCCTCACACCATCTCCAACATCATATTCAGCATCAGCATAACACGCATCCACTCCAGATTGCTTCTCACATGGCTTCTTCGGCACCCCTCGACAATGATCTCGCATCCCCCATCAAGCACGCCCCCTACCTTTTACTCAACAACAACAGCAGGGGTGGTGGTGGTGGGAGACCGAGCGATGAAGAGGATGCCGGAGCAGAAGATGGGAGGGGAAAGCGGGTGTCACCGTGGCAGAGGATGAAGTGGACAGACAACATGGTGAAGCTCCTCATTATGGTTGTCTTCTTTGTCGGGGATGACCCCTGTAGCCTACAGCAAGGGGAGGGCAGCAGCGGGGACGGGAAGAAGAAATCCATTCTTGGCAGCGGAGGAGGAATGCTCCAAAAGAAGGGAAAGTGGAAGTCAGTGTCGAGAGCAATGATGGAGAAGGGGTTCTACGTTTCACCACAGCAGTGCGAGGACAAGTTCAATGACCTGAACAAGAGGTACAAGCGGGTGAACGACATTTTGGGGAAGGGGACGGCATGCAAGGTGGTGCAGAACCAGAGCCTGCTCGAAACCATGGACCACCTCTCGTCGAAGATGAAGGAGGAGGTGAGGAAGCTCCTGAACTCAAAGCACCTCTTCTTCAGGGAGATGTGCGCCTACCACAGCAGCTGCGCCGGCCAGCAGCCCTGTGACACCACCGACACCCCTCACCACCAGATGCCCCAGCAGCAGCAGAGGTGCTTCCACTCAGCGGAAACAACCAAGCATATAGAGATGGAGGCGAGCAAGGGCCTTCGCATGAATGGCGGTGACGAACAGCAGCATCAAGATACAGAGGAAGAGGATGATGAAGAAGATGAGGAAGACGAAGAGGATGATGAGGAGGAGGAAGAGGAGGAGTGGGGATCGAGTAATAAGAGGCAGAGGAAGCCGATGGGGACGACAATGAGTCGGTTGATGATGAGTGGGGAGGAGGGGAGGGAGTGTATACGGAGGAAGCTGGTGGAGGTGAAGGAGGAGAGGGTGAGGTTCCAGGCGGAGGCGCTGGAGCTGGAGAAACAGAGGTTCAAGTGGGCTAAATTCAGCGGGAAGAAGGAGAGGGAGCTGGAGAGGCTGAAGCTGGAGAACGAAAGGAATAAGCTAGAAAATGAGAGGATGAGCCTCCTCCTGAGGCACAAGGAGGCCGAGCTCGACACTATCGACTCCTCCACCAAGAGGCCCGACGCCTCCACCGCCTCTCTCACCGGCCCCTCC
>gnl_Aquco_v3.1_Aqcoe2G184300.1
ATGGAAAGCAATGGTTTGCTACCCAATTTGACTTGTGGAATGATTAGTTTAGATATACCTTTGCAACCTCATAATACCCAACATCATTCAAGTCATATTCCTAACAACTCTAGTTCTCACCATCAACAATATCCACAGCACAACCAACCAATGCTAGCTTTCACTTCTCATGATCCTCAATGTGTTAAACAAAGTATTTACCCAACTTACCCCACCACGAAAGGCAAACAACCACAACAACAGCAGCAGCAGCTGGTTATCAGTGATGAAGATGAACCGGGATTTACAGCTGATGATGGTAGTGGGGATGGGAAAAAGCGAGTTTCTCCATGGCAAAGAGTGAAATGGACTGATAATATGGTTAGGACTCTTATAATGGCAGTTTATTATATTGGAGATGATTTTTGTCTTGATGCTCATGATCCACCAGGTATAAACAAAAAGAAATCTGGTTCAATGTTACAAAGGAAAGGGAAGTGGAAATCAGTTTCTAAGGCCATGATGGAGAAGGGGTTTTATGTGTCGCCGCAACAATGTGAAGATAAGTTTAATGATCTTAATAAGAGATATAAGAGGGTTAATGATATACTAGGAAAGGGAACTGCTTGTAGAGTGGTGGAGAATCAGAGCTTACTTGATACAATGGATCAACTTTCACTCAAGATGAAAGATGAAGCAAGGAAGTTACTTAATTCTAAGCATCTCTTCTTTAGAGAGATGTGTGCTTATCATAACAGCGGAGGAGTAGGTGGAGCTGTAGGTGCTCATCAAACGGCAGAATTGGCAGTGGACGTTACTCATTATCAACAACAGCAGAACCCACGTTGCTTACATTCTTCAGATGGTGACCAAATTACTGATTCTAGAAATAGGGTCGTTAGAGGAGGAATGCATGAAGAAGAAGTTGAAGAAGAGGAAATCGAGGACAATGAAGAAGATGACGATGAGGATGAAGATTCAGAGGATGAAGAAGAAATTCAACTTCTTGGGGAGAATGGAAAATGTCTTAATGATTACAAAGGGGGCCATGAGGATGGCAACAATAACGGCAACTTTTCATTAAAGAGAAAGCAAAGGAGCATGCTCTCATCACCATCTTCCATATCACCAGCAATTCAGCAAATGAGCTGTGAATTAATGAGTATGCTTCAAGATGGAACGAAGAGCCCATGGGAGCAGAGGCAATGGATGAGAACTCGATCGATGCAATTGGAAGAGCAGCGAGTAAACTATCAATTCCAAGCATTTGATCTTGAGAAGCAACAAATGAAATGGTTTAAGTTTAGTTCTAAGAAAGAGAGGGAGATGGAGAGGTTAAAATTGAATAATGAGAGATTGAGGCTTGAAAGTGAAAGAATGGTTCTTATTCTTCGTCAGAAAGAGCTCGAGTTGCTAGATCCTCATCGACAAAATGTAGCTAAGAAAATATCTGACCTATACTTCATTGCGCAGAAACAAGGCTTGCGAGTGTTCCAAAGGTCTTCTCAAGTTCTGACTATCGAGCTTGTTGAGCACTCAAAAGGATGGTCTTCGGTTGAAGCTAATACTGACTCTGCAGAGAACGTAATGATGGGTGTCTCCGAGGAAGAATTGTATAATATCCCTAGTGCAGAATTTGTTCATAGGCGAGGAGCTTGGAGGCATAGAGATCCATTAAAACCGCATAAAAATGCACGTAAAGTTTTTCACTTTAATCGCGTCTTTAGACAACATCTAGCCAATAAGATGAGGTATACTGTATACAAGGCAACTGATCAACCTTTGACTAGATCTGTCATGGATGGTGACAATGTCTGTATTTTTGCGTATGGTCAAACCGGATCTTCTGGTAAAACGCATACCATGTGTGGTCCATCTGGTGGATCTTCCAAAGATATGGAGATACAGAACTGCACTAGCAATGGTGGGTTGAGTCTTCTAGATGCAACGATGCATGTTGTAAAATCCTCGATGGATGATGTTCTCGATCTAATAAAACTTGGAGAGATGAATCGTTTTGTTAGCGCCACTGCCATTAACCATCAAAGCAGTCGATCACACAGCGTCCTAACAGTGCACGCACATGGTAAAGATGCTTCTGGCAGCATCCTACAGAACTGCCTGCATCTAGTGGACGTTGCTGGGAGCGAGAGGGTGGATAAGTCTGAAGTTACAGGAGACAGGCTA
>gnl_Aquco_v3.1_Aqcoe1G115500.1
ATGGAAGCAAATGATATGTCAGGAAGAATGTTGCCTGGTATGGCTTCTGGACTTCTTGGTCTAGAAATGCCTCTTCATCAACATCAACATCAACACCAACACCAACAACAATTACACTTTTCTCATCATCAACAACAATCCCATCAGCAGCAATTGGTATCTTATCCTACTCATGAAACTCAATCTCAACAATCTATAAAACAAAACAATTACCCTCATTCTAATAAGGCTAAGCAACAGCAGTTGAGTGATGAGGATGAAAATGGATACAATGTTGAGGATGGTGGAGATGATGCGAAGAAGAAAATGTCTCCATGGCACAGAATGAAGTGGACAGATAATATGGTAAGGCTTCTTATAATGGCAGTGTTTTACATTGGAGATGATTGTAGCATTGATGCCAATGACACAAGTTGTACAATCAAGAAGAAAGGCGGTGGTGGGGTTTTGCAGAAGAAAGGGAAATGGAAATCGGTGTCCAAGGCAATGATGGAGAAGGGGTTTTATGTATCGCCACAGCAATGTGAGGATAAGTTCAATGATCTGAACAAAAGGTATAAGAGGGTTAATGATATATTGGGAAAGGGAACAGCTTGTAGGGTTGTGGAGAATCAAAGCTTACTTGATACAATGGATCACCTTACGCCTAAATTGAAAGAAGAGGTGCGAAAATTGCTCAATTCCAAGCATCTTTTCTTTAGGGAGATGTGTGCTTATCATAATAGTGGTGGTGGAGGTGGGAATAATGGTGGGAATCAGTCGTTAGAGACTGCTGCTGAGTCATCTCATCATCAGCAACAACAGCATTGCTTTCATTCACCAGAAAATGGAACTGTTGGGGCTAATCCAAGGAACAGACTGGAGACGTTGGGGCTAAAGACTGCAAACGGAGGTCGAGAAGTAGTAGATGTGGATGATGAGGATGACGACGATGATGACAATGAAGATGAAGAAGATGATAATGATGATGAAGAAGAAACTGAAGGTGGTAGTGGTGGAGGCAGACGCGAAAACAATGGTGATGAGAACGAACTGGTATCAAGAAAGAGGAAAAGAAGAGAGATGTTTAGTTCACCATTGATGAAGCAAATGAGTTGTGAATTGGTGGGCGTGCTTCAAGATGGGACTAAATCTCCTTGGGAACGAAGGCAGTGGATGTTGAGTCGAATGTTTCAATTGGAAGAGCAGAAGGTGAGCTACCAGTACCAAGCATTTGAACTTGAGAAGCAAAGAGTGAAATGGATTAAATTTAGCGCAAAAAAAGAGAGGGAGATGGAAAGGATGAAGCTCAACAATGAGAGAATGAGACTTGAAAATGAGAGAATGGTTCTGCTACTTCGAAAAAAAGAACTTGAATTGTTCCATCGCCATCAACAGCAACAATCCTGTAACAAAAGGCCAGACCCATCGTCCCTAGCTGGA
>gnl_Aquco_v3.1_Aqcoe5G247900.1
ATGGAAGGGAATTTATCGGCAGGAAATATGATTCCAGGTGCTTCGTATGGAGTTCTAGACTTGCAAGGATCGATGCATGTTCATCATCAACAACACCCACATGCCTTGCATCAACATCAACAACAACACCCACATTCTCAACAGGGATCAATGGTTCATCCCCCAATGCATGATGTTTTTCCCCTCACTGCGGGGAATATGCATGAATGTGAACAACCAATGTCTGTAATCGATTACAACAAAGGAGATAGGGCAAAAGCATCAACAAGTGACGAGGATGAGCCTAGCTATAATGAAGGTGGTGTTGACGGGCATGCTGAAGCGGGTAGAGGGAAGAAAGGGTCCCCATGGCAGAGGATGAAGTGGACTGATGCAATGGTCAGGCTTTTGATAACTGTTGTTTCTTACATAGGCGAGGATGCTGCGACTGAATGTAACAGTGGGGGAAGAAGGAAATTTGCGATCCTACAAAAGAAAGGGAAGTGGAAATCAGTTTCGAAAGTCATGGCGGAGAGGGGGTATTATGTTTCACCTCAGCAATGTGAGGACAAGTTCAATGACCTCAACAAAAGGTACAAGAGACTCACAGATATACTTGGAAGGGGCACTTCTTGCAAGGTTGTTGAAAACCCTGCCCTTCTGGATATGATGGAGCAGGTCTCTGAGAAAAATAAGGAGACTGTTAGAAAGATTTTGAGCTCAAAGCATCTGTTCTACGAAGAAATGTGCTCATACCACAATGGAAACAGATTGCATCTCCCTCCTGATCCACAATTGCAGCGTTCCTTGCAATTGGCCCTTAGAAGCAGAGAGGATGAAGAAATGCGTGATACGAGGAGACATCAACAAGATGATCTTGGTGAAGATGAACAAGATGCTGACACTGATGACCATGATGATGAACCCGACGAGAATCATGCTTTACATGGTGATAATGGTGCCATGTTTGGGTTTCAAGGTGGTTTTGCAAAGAGGTTGAAACAAGGGCAAGACCATGAAGATTTGAGTTTTGGCACTCCCTCATCTCAGGATTGTGACAAAAGGTCCTATCCTCATCCTCAGAATACCCCTGTTGATGTCAATCAAGTGCTCCCAGAAGGTAGCAAAGCAGCTTGGTTGCAGAAGCAGTGCATGAGGTCTCGCTCACTTCAGTTGGAGGAACAAAAGTTGCAGATTCAGGCACAAATGTTGGAATTAGAGAAGCAGCGGTTCAAATGGCAGAGGTTTAGCAGGAAGAAAGATCGGGAGCTGGATAAATTGAGAATGGAGAATGAGAGGATGAAGCTCGAAAATGAGCGCATGGCATTAGATCTGAAGCGTAAGGAGTTAGAGACCGGCTATTCC
>gnl_Arath_TAIR10_AT1G21200.1
ATGGATGGGAATTTTCCACAAGGAGGTGTAGTTCGTAGTGGAGCTTCATCTTATGGAGGATTTGATTTACAAGGTTCTATGAGAGTTCATCACCAAGACTCCATGAATCAGCAGCATCGACACAATCCTAATTCTAGACCACTTCATGAAGGTCTTCCCTTTACTATGGTTACAGGTCAAACCTGTGATCATCATCAGAATCAGAACATGTCTATGTCTGAGCAACAGAAAGCTGAAAGAGAGAAGAATTCAGTGAGTGATGATGATGAACCAAGTTTCACAGAGGAAGGTGGTGATGGTGTTCATAATGAAGCTAATAGATCAACTAAAGGATCTCCATGGCAACGAGTGAAATGGACTGATAAGATGGTGAAGTTGTTGATTACTGCTGTTTCTTATATAGGAGATGATTCGAGTATAGATAGTAGTAGTAGAAGAAAGTTTGCTGTTTTGCAGAAGAAAGGGAAGTGGAAATCTGTTTCTAAAGTTATGGCTGAGAGAGGTTATCATGTTTCGCCGCAGCAATGTGAGGATAAGTTCAATGATTTGAATAAACGGTATAAGAAGCTTAATGATATGCTTGGTAGAGGAACATCTTGTCAAGTTGTTGAGAATCCTGCGCTTTTGGATTCGATTGGTTACTTGAATGATAAAGAGAAGGATGATGTTAGGAAGATTATGAGTTCTAAACATCTTTTTTATGAAGAGATGTGTTCGTATCATAATGGGAATAGGTTGCATTTGCCTCATGACCTTGCTTTGCAGCGTTCGTTACAGTTGGCGCTTAGAAGCAGAGATGATCATGATAATGATGATTCTAGGAAACATCAAATGGAGGATCTTGATGATGAGGATCATGATGGTGATGGTGATGAACATGATGAGTATGAGGAGCAACATTATGCGTATGGAGATTGTAGGGTAAATCATTATGGAGGTGGTGGTGGTCCTTTGAAGAAGATAAGACCAAGCCTTAGCCATGAAGATGGAGATCATCCGAGTCATGTGAATTCTCTGGAGTGTAATAAAGTCTCTTTACCTCAAATACCGTTTTCTCAAGCTGATGTGAATCAAGGTGGGGCGGAGAGTGGAAGAGCAGGTTCGGTGCAGAAGCAGTGGATGGAGTCGCGGACTCTCCAGCTAGAAGAGCAGAAGCTTCAGATCCAAGTTGAATTGCTGGAATTGGAGAAACAGAGATTCAGGTGGCAGAGGTTTAGCAAGAAAAGGGATCAAGAACTCGAGAGAATGAGAATGGAGAATGAAAGGATGAAACTTGAGAATGATCGGATGGGATTGGAGTTGAAACAAAGGGAATTGGGTGTTGAATTA
>gnl_Arath_TAIR10_AT1G76870.1
ATGGAAGGAAATTGCTCGCAAGGACGCTTTGATTCTCAAGTTTCTTCTATGAGAGATCTTCGTCCAAATGCTATAAATCAGAATCAGAAACAACACCATCCAAATTCTCGACAAGACTCAGGCTTTAACAATACTATGGATACACGTCACAACAATGTCGACAGAGGAAAGAAATCAATGAGTGAAGATGATGAACTATGTTTGTTAAGTAGTGATGGTCAAAACAAGTCCAAGGAAAACTCTCCTTGGCAACGTGTGAAATGGATGGATAAGATGGTGAAGCTAATGATAACTGCTCTTTCTTATATCGGTGAAGACTCTGGTTCTGATAAGAAATTTGCAGTTTTGCAGAAGAAAGGTAAGTGGAGATCAGTTTCTAAAGTCATGGATGAAAGAGGTTATCATGTTTCGCCGCAGCAATGTGAAGATAAGTTTAATGATCTTAATAAGCGGTATAAGAAGCTTAATGAGATGCTTGGTAGAGGAACTTCTTGTGAGGTTGTTGAGAATCCTTCACTCTTGGATAAGATTGATTACTTGAATGAGAAAGAGAAAGATGAAGTTAGGAGAATCATGAGCTCTAAACATCTTTTCTATGAAGAGATGTGTTCTTATCATAACGGAAACAGATTGCATTTGCCTCATGACCCTGCGGTACAGAGATCTCTTCACTTGATTACGCTTGGAAGCCGTGATGATCATGATAATGATGAACATGGGAAACACCAAAACGAAGATCTTGATGATGATGATGACTATGAGGAAGATCATGATGGAGCTTTAAGTGACCGTCCTTTGAAGAGGTTAAGACAAAGCCAGAGCCATGAAGATGTTGGTCATCCGAATAAGGGTTATGATGTCCCTTGCTTGCCTCGTTCCCAAGCTGATGTGAATCGAGGAATATCGCTAGATAGTAGGAAAGCTGCTGGCTTACAGAGGCAGCAGATTGAGTCTAAGTCTTTAGAGTTAGAAGGACGAAAGCTTCAGATTCAAGCGGAGATGATGGAACTGGAGAGACAACAATTCAAGTGGGAGGTGTTTAGTAAGAGAAGAGAGCAGAAGCTTGCGAAAATGAGAATGGAAAACGAAAGGATGAAACTTGAGAATGAAAGGATGAGTCTTGAACTGAAACGAATAGAGTTGGGTGCTAAATTG
>gnl_Arath_TAIR10_AT3G10040.1
ATGGAATCGAATGTGATGTTCTCTGGGTTTAGTCCAAGAATGTTGAGCTTAGAAATGCCGCAAAATCCACCAAATCCCCAAAATTCAATTCAGTTCCAGCATCCTCATCCTTACACCACCTCCGGCGACCAACAAACTCAGCCGCCGATAAAATCCTTATACCCATACGCCTCAAAACCCAAACAAATGTCACCCATTAGCGGTGGCGGTTGCGACGACGAGGATCGCGGGTCGGGTTCCGGATCCGGTTGCAACCCTGAAGACAGCGCGGGAACTGACGGGAAGAGGAAATTGTCACAATGGCATAGAATGAAATGGACGGATACAATGGTTAGGCTTTTGATCATGGCGGTTTTCTACATCGGTGACGAAGCTGGTTTAAACGATCCAGTCGACGCCAAGAAAAAGACCGGCGGTGGCGGTGGCGGCGGAGGAGGAGGAGGGATGTTGCAGAAGAAAGGGAAGTGGAAATCAGTGTCGAGAGCTATGGTGGAGAAAGGTTTCTCTGTGTCACCACAACAATGTGAAGACAAGTTCAATGATTTGAACAAGAGGTACAAGAGAGTTAACGATATTCTTGGTAAAGGAATCGCTTGTCGTGTCGTTGAGAATCAAGGATTGTTAGAGAGTATGGATCATTTGACTCCGAAGTTGAAAGATGAAGTCAAGAAGTTGCTTAATTCTAAGCATCTTTTCTTTAGAGAGATGTGTGCTTATCATAATAGTTGTGGTCATCTTGGTGGTCATGACCAACAACCACCGCAACAGAATCCTATTTCGATTCCGATTCCGAGTCAGCAGCAGAACTGTTTTCACGCGGCGGAAGCAGGGAAAATGGCGAGAATTGCGGAGAGGGTGGAGGTGGAGGAGGAAGTAGAGTCTGATATGGCGGAGGATTCGGAGTCAGAGATGGAGGAATCAGAGGAAGAAGAGACGAGGAAGAAGCGGAGGATATCGACGGCGGTGAAGAGGTTGAGGGAAGAAGCGGCAAGTGTAGTGGAAGATGTTGGGAAGAGTGTGTGGGAGAAGAAAGAGTGGATAAGGAGAAAGATGTTGGAGATTGAGGAGAAGAAGATTGGGTATGAGTGGGAAGGAGTGGAGATGGAGAAGCAGAGAGTGAAGTGGATGAGATATAGGAGCAAGAAAGAGAGAGAGATGGAGAAGGCTAAGCTTGACAATCAGAGACGGAGGCTTGAGACGGAGAGGATGATTCTCATGTTACGGCGGAGTGAAATTGAGTTGAATGAGTTACAGTCTTCGGGTACACGGGTTGACCCGAGTTCCGCTAAGGGG
>gnl_Betvu_v1.2_Bv4_072390_ztzm.t1
ATGGATAGATCGAGTTTAGGAGGCGGGTTTTTATCGGGGTCAAATGGTCGATTATTGGATATGGAAATGCCGGTTGATAAGTTCCAACACCGTCAAATGGGTCACTCATTAATGACCCATCAACCTCTTGAGTTACATCCTATGAATATGATGAGTGGAGCTGAAAATGAGCAACCACTTGGGTTCTTGGAGGCGAAAGGGTTGTCGTTGAAGGGCATGTCTATGGATTTCAATAAGGGGAAGGGCATATCTCTTGGGTGTTCGCCGAGTAATAATAATACTAGTGAAGATGAAGAGCCGAGTTTTACAGAGGATATGAATGGTGAGAACTGTAATGTTGCTAAGGATAGAAAGGAATCACCTTGGCAGCGGATGAAGTGGACTGATAACGTGGTTAGGCTTCTAATAGCAGTTGTTGCTTCTGTTGGCGATGAGGGAATGTTCGAAGCTAAGGATGGTTTGAAGAGGAAATCTGCAATGTTGCAAAAGAAAGGCAAGTGGAAGATGGTCTCGAACGTTATGATCAGCAACAACTGTTCTGTGTCTCCTCAACAATGTGAGGACAAGTTCAATGACTTGAATAAAAGATACAAGAAGTTAAATGACATTCTTGGTAGGGGAACTAGTTGCCAAGTGGTGGAAAATCCATCTTTAATGGATGCCATGCCGCACTTGACTGAAAAGGCGAAGGATGAGGTGAAAAAGATTTTGAGTTCAAAACATTTGTTTTATCGGGAAATGTGTGCTTTTCATAATGGTCAAAGAATACCTGGCTGTCATGACATTGATTTACAAGCTCATTTATTGCCTCTGGCTAACCACCCAAATGAAAACAATCTTTCTGAGATGCAAGAAGCCGACAGAAATGATGAGTCAGACAGTGATGACTCTTATGAAGAAGATGAGAAGAATATTGATACCAAAGCTGGGAGGATGGAGGAATATTATGCAAGAAGCAGCAGGAATAGAGGCAGGGCTAGCTTCTCACTGTTGTCCAGTGGGCAGGATTGTAATAGAATGGAATTGGAGCCAACGTTTCCGGAGATGACAAAGTCACCGACAGAACAGAGAGCCCAGATTCAGCATCGAATGTTGCAACTTGAAATGCAAAAGGTCAGGTTGCAGGCTGAGGCACTTGACATTGAGAAACAGCGGCTTAAATGGTTAAGATTTCGCAGCAAGAAAGACAGAGAACTTGAGAAATTGAGGCTGGAGAATGATAGGATGAAACTAGAGAATGATCGGATGGTTTTGCTGCTTAAGCAAAAGGAAATGGTGCTAGGTATGCAAAAGTCAGAAACATCATTAGAGCGCACTTCCCTTAGCATTGACAGACTCCAAGGAAGAGATGGAACCAAAACAGATAGGCATCTG
>gnl_Betvu_v1.2_Bv7_160700_mwox.t1
ATGGAAGGAAGTGGGTTTTCAGGAAGAATGTATTCAAATACTGGGGTTGGCATGCTTGGCTTAGAAATTCCCTTAAACCAACAACAACAACAATCTCAACAACAACAACAACAACAACAACAACATTCTCAACAACAACACCTCCAAAAACACCCACATATGGTGGCTTTCACCAACAACCATCACAAACAACATCAGCAACATGAGCAACAAACCCAACTCTCAATGAAGCAACCCACCAACTACTTATCATCATACAACAACCCAAATTCAAACCCGAACACAAACCCGACCCAAAACCAAAACCCAGGTCTTAAAATCAAAACCCAAATGACCCATTTAACAAATAGTGATGAAGATGAACCTGGTTGTGCAAATGATCATGAAAACAGCTCAGTTGATGATAAAAGCAAAGGTGGGACTAATGTGTCACCTTGGCATAGAATGAAGTGGACTGATAATATGGTAAGATTGTTGATCATGGCAGTTTATTATATAGGAGATGAAGGTGGGGCTGAGATTGGATCCGATAAGAAGAAACCGGGTTCGGGCGGTGGTGGAGGAGGTGGAGGTGGAGGTGCTGGTTTATTGCAGAAGAAAGGGAAATGGAAATCAGTTTCTAGAGCAATGATGGAGAAAGGTTTTTATGTATCTCCACAACAATGTGAGGATAAATTCAATGATTTAAATAAAAGATATAAAAGAGTGAATGATATTTTGGGTAAAGGAACTGCTTGTAGAGTGGTGGAGAATCAAACTTTGCTTGATTCTATGGATGTTACTCCTAAATTGAAGGAAGAAGTCAGGAAATTGCTTAATTCTAAGCATTTGTTTTTCAGGGAAATGTGTGCTTATCATAATAGTTGTGGCTATGGAGCTGGTGGCCATGGTAGTGACCCGGGTGCGGCTGCAGCTGCTGTTACAGTGGCGGAGCAGCCGCAGTCACAGCCGCAGCATATCCAACACAATAATCCCCTCCACCACCACCACCACCAACACCAGCAGCAGATGCCGATGCCGAAGCAGCAGCAGCAATCATGCTCACATTCAGCAACAATGTCACAATCTTCAATGGACCCTAATAGTTCACATAAACTAGGATTAGGATTAGAGGATCACGACGAAGACGACGACGATGACGATGAAGATGATGAAGATGAGTACTATGAAGAGGATGAGGAGCAAGATGAAGGAGGACAGAGGAAGAAAGCAAAAACAGTTGTGGGTGATTCATCCAACAATAACTCACATGCATTGCAAAAATTAAATGGGGAAATAATGGGTATGTTGCAAGATGGGAGTAAAAGTTCAAGAGAAAAGAAACAATGGATGATGACACAGTTAGTTCAATTGGAAGAACAGGGTTTGAAGTTTCAATTTCAAGCATTAGAGTTGGAAAAACAGAGGTGGAGATGGATTAAATTTAGCAGTAAAAAAGAGAGAGAAATGGAGAAGATGAAAATTGATAATGAGAGAAAAAGACTTGAAACTGAAAGAATGATGCTTTTGTTAAGACAGAAAGAGATGGAAGTGCTTGTTGAACCATCAAACCCATCTTGTGTTAGTTCT
>gnl_Carpa_v0.4_evm.model.supercontig_2145.1
ATGGAAGGGGGTTTATCTCAGGGAGGTATGATTCCAGGTGGGTCTTCTTTTAGCGGTCTTGATTTGCAAACTTCAATTAGGGTTCATAATCAACCACAGCATCCAACCACCATACACCAACACCACCATCGTCAAGGCTCTTCTGTTCATCCTTCACTTCATGAGGGTTTTCCTCTCACAATGGGTTCCATGCAAGGTTGTGATCAAACCATGTCAATGGCGGATTACAACAAGGTAGAAAGGGGAAAAAACTCAGTTAGCGACGAGGACGAGCCAAGCTTCACAGAAGAGGGTGGTGATGGTCATAATGATCCAAACAAAGGCAAGAAAGGGTCTCCATGGCAACGTGTTAAGTGGACTGATAAGATGGTGAGGCTTTTGATAACAGCAGTGTCTTATATAGGTGAAGACGCATCTTCAGATTATAGAAGGAAATTTTCAGTTTTACAGAAGAAGGGAAAGTGGAAATCGGTTTCAAAAGTCATGGCAGAAAGGGGTTATCATGTTTCCCCACAGCAGTGTGAGGATAAATTCAATGATCTCAACAAGAGATACAAGAAGCTTAATGATATGCTTGGTAGGGGTACTTCTTGTCAGGTTGTTGAGAATCCTGTGCTGTTGGATTTGATAGATTTTTTATCTGAGAAAGAAAAAGATGATGTTCGGAAAATTTTGAGTTCGAAGCATCTTTTCTACGAAGAAATGTGCTCTTACCACAATGGGAATCGGTTGCATCTACCTCATGATCCAGCATTGCAGCGTTCTCTGCAGTTGGCTCTTAGAAGTCGAGATGATCACGATAATGATGATTTAAGGAGACACCAAAATGATGATCCCGATGAAGAAGATCAAGAAGTGGAAGCAGATGAACATGACGAATATGAGGAGCACCGTGGTTTACATGCGGGTGTAAGTGGCTCTTTGAAGAGGTCAAGACAAGGGCAAGGGCAGGAGGATGTCTGTTTTCCGAATTCCTGGAACTCTCAGGACTGCAACAAAGGTCCCTATCCTCATCAACATACTTGCCAAACTGATACGAATCAAGTATTAACTGAAAGCAGCCGCGCAGCTTGGTTACAGAAGCAGTGGATTGAATCCCGTTCGCTTCAAATAGAAGAACAGAAACTGCAGATTCAAGCAGACATGTTGGAATTGGAGAAACAGCGGTTCAAGTGGGAGAGATTCAGCAAGAAAAGGGACCGTGAATTGGAGAGGATGAGAATGGAAAACGAGAGGATGAAACTAGAGAACGAACGAATGGCATTGGAATTGAAGCGAAGGGAATTGGGTGGCGATTTA
>gnl_Carpa_v0.4_evm.model.supercontig_5.104
ATGGAACCCAATGGTTTGCCCGGTGGGATTTTTTCTGGAATTGGTGCAGGAATGTTAGGTCTTGAAATGCCACTTCATCCTCAACAAAACCCTCAAAACCCTCATCACTTACAGCAGCATCAACAAATGGTTTCCTACGCCCCCCATGATGCTGATCATCCTCAACAGACCCAGCAATCGATTAAACAAGGATACCCATATGGCCAAAAGCCCAAACAAGCATCGTTATTAAGCGATGAAGATGACCACGGGTTCAATCCCGACGATAGTACAGGTGATGGGAAGAGGAAAATCTCGCCATGGCAGAGAATGAAATGGACTGACAGTATGGTCAGGCTTCTGATAATGGCGGTTTACTATATCGGAGACGAAGCTGGATCTGAAGCAAATGATAAGAAAAAAGATGGTGCGTTGTTGCAGAAGAAAGGGAAATGGAAATCTGTGTCGAGAGCTATGATGGAGAAAGGGTTTTATGTCTCGCCACAACAGTGCGAGGATAAATTTAATGATTTAAACAAGAGGTATAAGAGGGTTAATGACATTCTTGGAAAGGGAACAGCTTGCCGTGTTGTGGAGAATCAAAGCCTGTTAGAAACAATGGATTTGTCGCCGAAAATGAAGGAGGAAGTCCGTAAATTGCTTAATTCTAAGCATTTGTTCTTCAGGGAGATGTGTGCTTATCACAACAGTTGCGGCCATGGCGCTGCAACCACCGTCGTCGGCGGGCCTAGCGGCGCCAATGGCTCATCGTCGGTTCAGAATGACGCATCTCAGGTTCAGCACCAGCAATCCCAACAACAACGACAGCGGTGTTTGCACTCGTCGGAGAACGCTCATTCGAGCAGAAGCGAAGCAGATGGGTCGAAAATGGGAAGAACCGGGAGCGAGGAAGACGACGATGAGGAAGATGACACCGAGGATGACGATGACGAGGAAGACGACGAAGAAGAAGGAAACTCCAGGGGTCAAAACGGGCATCGACACGAAGATCACGACAACGAGGATAACAAGTTTTCGTCTAAAAGGCAACGAATAATAGGACCCTTGTCCTCCCCTCAATCGCCATTGATGCAGCAATTGAGCTCCGAGGTGACGAGTGTGATCCAAGACGGAACGAGAAACGGGTGGGAGAAGAAGCAATGGTTGAAGATGAGGTTGCTGCAGCTCGAGGAACAGCAAGTGAGCTACCAGTGCCAGGCGTTCGAGCTAGAGAAGCAGAGGCTCAAGTGGGTGAAGTTCAGCAGCAAGAAGGAGAGAGAAATGGAGAGAGCGAAACTGGAGAATGAGAGAAGAAGACTCGAGAGTGACAGAATGGTTTTGCTGGTTCGACAGAAGGAACTGGAATTGCTTCATGTTCAACACCATCATCATCATCATCAACAGCAGAATTCTTCAAACAAGAGAAGCGATCCATCGTCAGTCACTGGT
>gnl_Carpa_v0.4_evm.model.supercontig_84.71
ATGGAAGGTTCGAGTTTGGGAAGTGGGTTTTTGTCAGGGCCTAGTGGGGAATTGTTAGACTTAGAGTCATCTATCAACAGGCATCAACAAACCCAGTTGAGTCATCCTTCATTAACCCATCAGCATCAAATGAATCTGGTGGGAGGTGTTGATCAAAATGATCATCATTCTAGGCTTAGGGAAGTGAAGGGCTCAACACCAAAATGCTTCTCGATGGATTTCGGTAAAGGAAAGAGATACCCAAGAGAGACTAATGTAGTGGAGGAGGAAGAAGATGGTGCAAATAATGATAGCGATGAGTCAGATAATGAAGATGATGATGATCATGCTAATGGGGCTGGTCAGAGAATGAGTGAAGTGGGTGAGAGAAACGAGACCGATCAGGACGATAATTCTTGGTCACATTCTGATGGGCTGGATGATATGAAGTTGCAAATGGCTGCTATATTTCAGGACTCGACAAAATCATTGTGGGAACGAAGAGAGTGGATTAAGAAACAGACGTTACTCCTCTACGAGGAAAGACTTAGCTTGCAAGCCCAAAGTTTTGAGCTTGAGAAACAACGTTTTAAATGGCTGAGATATTGTAACAAGAAAGAAAAGGAACTAGAGCGGTTGAGGCTGGAGAATGAGAGGCTGAGACTTGAGAATGAGCAGAGTTTGTTGCAGATGAGGCAGAAAAAGTCAGAGATGAGTTTCAGGATGTCAGAAGCAGCAGCTTTTGATCCCTCTCACCCTGTCATTGATCGACTGGGCGGACATCAGATGAACTTTGCCAAGCATCAA
>gnl_Elagu_v2.0_p5_sc00012.V1.gene701
ATGGAGGGAAATTTACCAACTGCTAACATGATACCTGCTTCTTATGGTATTTTGGACTTGCAAGGCTCTGTGCATATGCATCACCAACAGCACCCACAAGCGTCCTTTGGTCACCACCAGCAACAGCCAAGCAGCACCCAATTACATCAGAGCTTGATGGTTCACCCACCAATGCATGAAGTTTTCCCCTTGACTGCCAACCACATGAAGGATGTTAAAACCTCCATGAGTGATGATGGTGATCAGAGCTTGGCTGAGGACAGAGTCAATGATCAGGATGATGGTGGCAAAGGGAAGAAGGGCACTCCATGGCAGCGGATGAAGTGGACCGGTCGAATGGTTAGGCTATTGATAACTGCAGTTTCCTATGTAGGAGACGATGCCATCTCAGAATATAACAATGATGGGAGGAGAAAAAGTGCAGTATTGCAGAAGAAGAGGAAGTGGAAGTGTATATCAAAAGTGATGACAGAGAGGGGCTGTTATGTTTCTCCTCAGCAGTGTGAAGACAAGTTCAATGATCTCAACAAGAGATATAAAAGGCTGGTAGATATTCTTGGAAGGGGCACAGCTTGCAAGGTGGTGGAGAATCCAGCTCTATTGGACCAAATGAAGCACATATCTGATAAGCTGAAGGATGATGTGAAGAAGATTTTGAGTTCAAAGCATCTATTCTACGAGGAGATGTGCTCGTATCATAATGCAAATCGGTTAAATTTACCTCACGATCCAGCGCTTCAACGGTCTTTGCAGCTGGCTCTGAGAAGTAGAGATGAGCATGGTACAAGGAGGGCTGTCCATGGAAATAATGATGAAGATGGTCAAGGTACCGACGATGAGAAGGATCATGCTCCAGAGCATACTACATTGCATAGCGATGTTGGGGGATCATGCTTTCCGAAAAGGATGAAGCATTTGGTGGACCATGAAGAAGTGAGTTTTGGAAGCCCTTCAGGGTTACAGGACTGTATAAGAAGGCCTCATCCCCAAGACACGTCTGTAGATATGAAGCAAGTATTCCCAGAAGGATCTACTGTTACTTGGGTGCAGAAGCACTCTAAGAATTTTCCTTCACTTCAGCTGGAAGAGCGAACCCATAATATTAAACTCCAGATGTTGGAGCTTGAAAGGCAAAGCTTCAAGTGGCAACAACTTAGTAAGAAGAAAGACAGAGAACTGAACAAGATGAGAATGGAGAATGAAAGGATGAAGCTTGAGAATGAAAGGCTGGCATTGGAGTTGAAGCGCAGGGAGTTTGAGGTTGATCTTAATTTGAAGAGCAGTCAG
>gnl_Elagu_v2.0_p5_sc00012.V1.gene80
ATGGAAGGAGGCGGCGGCATGCCTGGAGGAATGCTGCCGAGTAGCATAGGCTCCACCGGATTGCTGGGACTGGAGATGCCCCTGCACCAGCAGCAACAGCCGCAGCCGCAGAAGTTCCTCCACCCTCACCAGCAACAGCAGCAGCACCCCATCTTTCCATTCCAGACCCCCCAGTCGGGCAGCGACGCCGCCGACCACCAGATGAGGCACGCCTCCTCCTCCTCCTCCTACACCCCCTACGGCGCCAGAGGGAGGCAGCAGCAGCTGACGCTGAGCTCCGAAGACGAGCTGCAGCCCGGATTCGGGGACGAGGGCGACGGGGCGAGGCGGGTGTCGTCGCAGTCGCCGACGCCCTCTCCGTGGCAGCGGATGAAGTGGACGGACAGCATGGTCCGGCTCCTCATCTCGGTGGTCTACCGCGTGGGGGACGATGGTCGGGGCGGGGGCGAAGGGGAACCGCACCAGCCCCACGCGGCCGTCTCCGCCTCCTCCGCGGCAAAGGGCAAGAAGGGACCGGCGGCATCGGCTTCGGCGACCTCGGCGTCGGCACTGCTGCAGAAGAAGGGAAAGTGGAAGTCGGTGTCGCGGGCGATGATGGAGAAAGGGTTCTACGTGTCGCCGCAGCAGTGCGAAGACAAGTTCAACGACCTGAACAAGCGGTACAAGCGAGTAAACGACCTGCTGGGGAAGGGGACGGCGTGCCGGGTGGTGGAGAACCAGGCCCTCCTAGACACCATGGAGCACCTCTCCCCCAAGGCCAAGGAGGAGGCCCGCAAGCTCCTCAACTCCAAGCACCTCTTCTTCCGTGAGATGTGCGCCTACCACCACGCCACTGCCGCCGCCGCCGCCACGCCCGCTCAGCAGATGCAGCAGCCGCCACCTCCACCGCACGCGGATCAGCAGCAGCAGCAGCTCTGCTTCCACCACCCACCGACCTCTGTGTCCGTCGGGGGGAAGCGAGGAGCCGCCATGGTAGAAGAAGATGGCATGGTAACTCATGAGGAGGACGAGGATGACGATGATGACATAGATTCTGAGGAGGAGGAGGAGGAGGAGGACGACGATGACGAACATGAAGAAGACGAGGACGAGACGGAATACCACCACAACAACAAGCACCGTGCTCACCATGGCGGCGGTCACCACCAGCAGGGGAAGCGGGAGGAGGCGGACGAGGACGAGGATAGCAGGGGATTGGTAGGGGGCCCAGGCCAGACAGAAGGGGCAAAGAGGACCCGTCGAATGTTCTCGGGGGCCTCTCCCCCGCTTTCGCTGTCCCTGTCATCGCCATCTTCGACATCTACATCGTTGCAGAGGCTGAAGAGCGAGCTGATGGGAATGGCGGGGGACGGAGAGCAGCAGCAGCGTCAGTGGCTGAAGGGGAGGGCGGCGGAGCTGGAGGAGCAGCGGGTGGGGTACCAGAGTCGGGCCCTGCAGCTGGAGCGCCAGCGCTTCAAATGGCTCCGCTTCAGCACCAAGAAGGAGCGTGACATGGAGCGGCTGAAGCTCCACAACGACCGCCTCCGCCTCGAGAATGAGCGCATGCTCCTCCTCCTCCGACAGAAGGAACTCGAGTTCCTCCGCTGCGGCGTCGGTGGTGGGGCCGACAACCACCTGCAGCAG
>gnl_Elagu_v2.0_p5_sc00020.V1.gene680
ATGGATAATTCTATGATGAGTAGTGGCCTTCTCCCTGGATCATCCGCCGGAATTCTGGACCACGACCCCTCCGTCCACCACCGCCGCCAACAACACCACCCCCTTCCCCACCTTCAACCAATGCCCGCCGCCGGCATCGATCCCGGCCATGCGATGCCCCTCTTCGACCCTGCCCCCTCCCTCAACCCCCCGCCTCGCGGGAAGGGCATCTACGCCTCCGCCACCACCAGCGAGAATGACGACCAACTTCCCGCCGCCGCCGTCGAGGGGGATGGCCACGGGCAGCAGTCACCGGTCCCTGGCGGAGCCGGGCTGGGCAAAAAGGGCTCGCCTTGGCAGCGTATGAAGTGGACCGACGAGGTGGTCCGGCTGTTGATCCGGATCGTCGCCCTCGTCGGGGATGACGGCGCTTATGAGGCTGTAGACGGGACTCCAGGTGCTGTGAAGAGGAAGCACGGGGCCGCATTCCAGAAGAAAGGAAAATGGAAGATGGTATCGCTCCTGATGCAAGAGAATGGCGCCTATGTTTCGCCGCAGCAGTGCGAGGACAAGTTCAACGACATGAACAAAAGATATAAGAGGTTGAACGATCTTCTTGGTCCTGGAGTCTCCTGCGATGTCGTCCATGATCCTGCAAGCTTGGAGTCGATGCCCATTTCCCAAAAAGCAAAGAATGATGTGAGAAAGATCCTGAGCTCAAAACATCTTTTTTACAAGGAGATGTGTGCGTACCACAGTGGCCAGAAAATACCCAATTGTCCTGATATCAATTTGCAAAGCTGTTTGCTATCACAGGTCGCACCATCAAAAGATGGCAATCAGTGTTTTGATGGGGAGGAAGAGGAGGAGGAAGAGGAGGAGGAGGAGGAGGACAATGTTGGGAATGAAGAAGAGGGGAGCGAAGAGGTCGGAAGGGGGCGCTTTGAGGATTTCCTTGCTGAGATAGATGCGGTCCTTCAGGACCCGACAAGGCCACCATTGGAGCGGCGAAAGTGGTTAAAGATGCGGGCATTGCAGCTCGAGGAGGAGAGATTGGACATCGAGACCGAAGCTCTGGCAATAGAGAGGCAGAGGTTCAAGTGGCAGAGGTTCAGCAGCAAGAAGGATAGGGAGATTGAGAGATCAAGGTTGGACAATGAAAGACTCATGCTTGAGAATGAACAGATGATGATTCTGGTGAGGAAGGAGGAGTTGGAGCTGGATTTCAGGAGGTCAGGAGACCCATTAATGGAGTCTACTGGTTTTCGGATGGAGGAAGAGCGAGGACGAGAGCAGATGGAGTCTGGAAGGGTCCAC
>gnl_Elagu_v2.0_p5_sc00043.V1.gene256
ATGGCGATGCATCAGCAACAGCACCCACATGGTTGCTTTCACCATCAGCAGCAACATCCAAACCTGTCCCAACATCAGGGTCCAATGGTTCATCAACCAATGAACAGTATTTTCTGTCAGCCTGGTCAGATGAGTGAGTGCGAACATGACTACGATAAGGTTGATTATGGCAAAAACTCAACAAGTGAGGATGATGGCACTGAGGATGGAGCTGATGTTCCCAATGAAAGTGGCAGAGAGAAGAAGGCTGCTCCTTGGCAGAGGGTGAAGTGGACGGACAGAATGGTTAAGCTTCTCATAACCGTGATTTCTTACTTAAATGAAGATGCTACTGAACTTAACAGTAGTGCAAAGAGAAAACTCACCATGTTACAGAAAAAAGGAAAGTGGAAGTTGGTGTCAAAAGTCATGGCTGAGAAAAATTGCTATGTATCACCCCAACAGTGTGAAGACAAGTTTAACGATCTGAATAAAAGGTACAAGAGGCTTACAGAAATTCTTGGCAGAGGCACATCTTGCAAGATTGTGGAGAATCCTGCACTATTAGACTACATGCCTTCCATTTCTGAAAAGGTAAAAGATGATGCAAGGAAGATCTTAAGGTCGAAGCATCTTTATTATGAAGAGATGTGCTCATACCATAACAAGAATCGCATAAATCTACCTGCTGATCCTGAAGTTCAGCGCTCTGTGCAGTTGCTTCTGAAAATTAGTGATGATCATGACACAAAAAGGGCTGCACAAGATTATTTTGATGAAGATGATCAAGAAGACAGTGATGATGGGGAAGATGATGTTGAGGAGCATGACATGCTATTTAGAGATATTGGAGGGCCGTCCTTTCCAAAGAGGATGAAGCAAGGGCTGGTGCATGAAGATTTGAATTCTACAAACTCTTTGGGCCCTCAAATCAATCCTAGAAGACCTTATTCTCAAAGCTCCTCTTTTGTTGTGAACCAAGTATTCCCTGAAGAGTCTAGTGCTTCTTGGGCACAGAAGCAGCCGATTAGGTCACGTGCAATTCAGCTGGAAGAACAAAGGCTGCATATTCAGGCAGAGATGTTGGAGATAGAGAGGTGGCGATTCAAATGGAAGCATTTTTGTAAGAAGAAGGACAGCGAATTGGATAGGATAAGAATGCAAAATGAAAGGATGAAACTTGAGAATGAACGCCTGTCATTGGAACAGAAGCACAAGGACATGTGGATCCAAATCCTGAATGCTGGCTCTTGCTGGAATATCTTTGGAGGATTTCCTCCTACTGTCAAAAGCTTCCAACAAAGAAGACAATGCTGCATCTGCTCCCTCTACCACCAGACTCTC
>gnl_Elagu_v2.0_p5_sc00080.V1.gene321
ATGTCGGCAGGGAACATGATGGCGGGGCCTTCTTCTTATGGTTCATTTGATCTCCAAGTTTCGATGGCGATGCATCAGCAACAGCACCCTCATGGATGCTTTCACCATCAGCAGCAACAGCCGACCCAGACCCAACACCAGGGCTCAGTGGTTCATCAACCAATGAACATTATTTTCCCTCAGTCAGTCGGTCAGATGAATGAGCGTGAACAGCAGCCTACGCTTCAGATGATGACGGATTACCGTAAGGTTGACCATGGCAAGATCTCAACAAGTGAGGAGGATGACACCGAGGATGGAGCTGATGGTCACAATGAAGATGAAAGAGGAAAGAAGGCTGCTCCTTGGCACAGAGTGAAGTGGACGGATGCAATGGTTAAGCTTCTCATAACTGTGATTTCTTACTTGAATGAAGATACTGTGGAACTTGATGGTAGTGCGAAGAAAAAACTTGCCGTGTTACAGAAAAAAGGAAAGTGGAAGTTGGTGTCAAAAGTAATGGCTGAGAGAAATTGTTGTGTATCACCTCAACAATGCGAAGACAAGTTTAATGATCTGAATAAAAGGTACAAGAGGCTCATAGAAATTCTTGGCAGGGGCACAGCTTGCAAGGTTGTGGAGAATCCTGCACTATTGGACTATAGGCATGATCTTTCTGGCAAGGTAAAGGATGATGTGAGGAAGATCTTAAGCTCAAAGCATCTTCACTATGAGGAGATGTGCTCGTACCATAACAAGAACCGCTTACATTTACCTGCTGATCCTGAAGTTCAGCGCTCTGTGCAGTTGCTTCTGAAAACTAGTGATGACAATGATGCAAGAAAGGCTGCAAGGGATGACTTTGATGAAGATGATCATGATGAAGATAGTGATGATAGGGAAGATGATCTTGAGGATAATGACACACTGTTGAGAGATATTGGAGCATCATGTTTTTCAAAGAGGATGAAGCCAGGGTTGGTCTGTGAAGATGTGAGCTTTAGAAACTCTTGGGGCTCTCAAAATAATCCTAGAAGACCTCATTCTCAGAGCATTTCTTTTGATGTGAACCAAGTGTTCCCTGAAGGGCCTACCACTCCTTGGGTACAGAAGCAGTTGATCAGGTCACGTTCAATTCAGTTGGAAGAACAAAAGTTGCAGATTCAAGCAGAGATGCTAGAGATTGAAAAGCAACAATTCAAGTGGAAGTGTTTTCGTAAGAAGAAAGATAGGGAATTGGATAAGATGAGAATACAAAATGAAAGGATGAAGCTTGAGAATGAACGCCTGGCATTGGAGCTGAAGCGCAGAGAGGTTTGGAAGGAGGGAGGGGTCAAATGTACAGCCTTAACCCCAGTGAGGTTTCCTTTCTTGATTGGTAATGCCCTCTTTAGGAACATTCATTCATATGAACATGCATATCAGATTTGGATCCAGAGAACTCTTGTAGGTGAGATAACTTGGACGACTCCAGTTGCTAGTTCAAATGAAGACGTCGATGATGATTTGCCAGAGATTGGCAAC
>gnl_Elagu_v2.0_p5_sc00096.V1.gene263
ATGCTTGAAACCCGGCCCCGAGGAAGAGCGGAAGCCAAGGATACTTCGATGACCAGTAGTGGCTTCGTCTCTGGATCATCTGCCGACCCCTCCGTCCACCACCTCCCCCAAGCCCACCATCCCCTCCACAACCTTCAACCAATGCTCGCTGCTGGCCTTTTCGACCCCGCCACCGCCTCTCTGAACCCCCCGCTTCGCGGGAAGGGCATCTCCCCCTCCGCCACCGCCACCAGCGACGATGACGACCCACTACCAGGCGCCGCCGTCCAGGAGAACGGCCACGAGCAACAGACCGGCACCGGCCCTGGCAAAAAGGGCTCGCCTTGGCAGCGTATGAAGTGGACCGACGAGGTGGTCCGGCTGTTGATCCGGATCGTCGCCTTCGTCGGGGATGACTGCGCTCAGGAGGCCGTGGACGGGAAGAGGAAGCACGGGGCCGCATTCCAGAAGAAAGGAAAATGGAAGATGGTGTCCTTACTGATGCAAGAGAATGGCGCCTCTGTCTCGCCGCAGCAGTGCGAGGACAAGTTCAATGACCTGAACAAAAGATACAAGAGGTTGAACGATATCCTTGGTCCCGGGACCTCCTGCATNNNNNNNNNNNNNNNNNNNNGCTCGTCAGTGATCCTGCAAGCTTGGAGTCGATGCCTATCTCCCAAAAAGCAAAGAGCGACG
>gnl_Elagu_v2.0_p5_sc00096.V1.gene264
ATGTGTGCGTACCACAGCGGCCAGAAAATACCTGATTGTCCTGATATCAATTTGCAGAGCTGTTCGCTACCACAAGCTGCATCATCGAAAGATGGCAATCAGTGTGTTGATGGGGAGGAGGAGGAGGAGGAGGAGGAGGAGGAGGAGGATGAGGCGGATCACGATGAAGGGGATGAAGAAGAGGGGAGCGAAGAGGTTGAGAGAGGGAGCTTTGAGAGTTTCCTTGCTGAATTGGATGCTGTCCTTCAAGACCCGATGAGGTCACCATTGGAGCAGCAGGAATGGTTGAGGATGCGGGCATTGCAACTTGGGGAGGAGAGATTGGACATTGAGACTGAAGCTCTGGCAATAGAGAGACAGAGGCTCAAGTGGCAGAGGTTCAGCAGCAAGAAGGATAGGGAGATTGAGAGATCGAGGCTGGAGAATGAAAGACTGATGCTTGAGAATGAGCGAATGATGATGCAGATGAGGCAGAAGGAGTTGGAGCTGCATTTCAAGAGGTCTGGAGACTCATTAGAGTCTGCTGGTTTTGGGACAGAGGAAGAGCAAGGACGAGAGCAGATGGAGCTTGGAAGGGTCCAT
>gnl_Elagu_v2.0_p5_sc00120.V1.gene80
ATGGAGGGTAATTTACCAACCAGTAACATGATCCCTTATGGTGTACTGGACTTGCAAGGTTGCATGCACATGCATCATCAACACCACCCACAAGCATCCTTTCATCATCACCAGCAACAGCCAAGCGGCACTCAACATCAGGGCTCAATGATTCACCCGCCAATGCATGAAGTTTTCCAGCTAACCATGCAGGATTGCAATCATCAACCAGCAGTTCCCGTGACAGACTACAATAAGGGAGAGCATGGTAAAACCTCCATGAGTGACGACGATGATCTCAACTTCATGGAGGATGGAGCCGACGGCCAGAATGAAGCTGGCAATGGGAAAAAGGGCTTCCCGTGGCAGCGGATGAAGTGGACTCGTGCAATGGTTAGGCTTTTGATAACTGCAGTTTCCTACGTGGGAGAAGATGCCATGTCTGAATATAACAGTGGTGGGAGGAGGAAGTATGCCATATTGCAGAAAAAGGGGAAGTGGAAGGCAATATCGAAAGTGATGGCGGAGAGGGGCTGTTATGTTTCACCTCAGCAGTGCGAAGACAAGTTCAATGATCTCAACAAGAGATATAAAAGGCTTACAGATATTCTTGGCAGGGGCACATCTTGCAGGGTGGTGGAGAATCCAGCTCTTTTGGATCAAATGGACATCTCTGACAAGCTGAAGGAAGACGCGAGGAAGATTTTGAGTTCAAAGCATCTATTCTATGAGGAGATGTGCTCATATCATAATGGGAATCGGTTGAATTTACCTCATGATCCAGCACTTCAACGGTCATTGCAACTGGTTCTCAGAAGTAGAGAGGAGCATGATACAAGGAGGGCTGTGCATGAGGATGTTGATGAAGATGATCAAAGCGCAGACACTGACAATGAAGAAGATGATGCTGAAGAGCATACTGTATTGCATGGCGATGTTGGGGGATCGTGCTTTCCGAAAAGGATGAAGCATATGGTAGACCATGAAGAAGTTGGTTTTGGAAACCCTTCAGGGTCACAGGATTGTACGAGGCGGCCTTATCCCCAAAGCATGTCTGTGGATATGAACCAAGTGCTTCCTGAAGGATCTACTGTTGCTTGGGGGGATAAGAACTTGATTAGTTCTCATTCACTTCAGATGGAGGAGCAGAGACTGAAAATACAACTTCAGATGCTGGAGCTTGAAAGGCAACGGTTCAAGTGGCAGCGATTTAGTAAGAAGAAAGACAGAGAACTGAACAAGATGAGGATGGAGAATGAAAGGATGAAGCTTGAGAATGAAAGGTTGGCACTGGAGTTGAAGCGCAAGGAGTTCGAGATTGATCTTAATTCAAAGAGAAATCAC
>gnl_Elagu_v2.0_p5_sc01019.V1.gene12
ATGCCCGGGGGAATGCTGCCGAGCACCATGGGCTCCGCCGGATTGCTCGGCCTGGAGATGCCCCTCCACCCGCATCAACACCCGCAGCAGCAACAGAAGCAGTTCCTCCACCCGCAGCAGCAGCAGCACATCTTCCCGTTCCAGCCCCCCCAGTCCGGCAGCGATATCGACCACCAAATGAGGCACGCCACCTCTTCCTCCTACAGCCCCTACAGCGCCAGGGGGAAGCAGCAGCCTACGCTGAGCTCCGAAGACGAGCAGCAGCCGGGACTCGGGGACGAGGGCGACGGGGCGAGGCGGGTGTCCTCGCAGTCGCCGACGCCTTCTCCGTGGCAGCGGATGAAGTGGACCGACAGCATGGTCCGGCTCCTCATCTCGGTGGTCTACCGCGTGGGGGACGACGGCGGTGGTGGGGGCGGGCCCGAGGGGGAGCCGCAGCAGCCCCACGCGGCCGCCTCTGCCTCCTCTGTGGCCAAGGGCAAGAAGGGGCTGGGGACATCGGCTTCGGCGACCTCGGCTTCGGCTCTGCTGCAGAAGAAGGGGAAGTGGAAGTCGGTGTCGCGGGCGATGATGGAGAAGGGGTTCTACGTGTCGCCGCAGCAGTGCGAGGACAAGTTCAACGACCTGAACAAGCGATACAAGCGGGTGAACGACCTGCTGGGGAAGGGGACGGCGTGCCGGGTGGTGGAGAACCAGGCCCTTCTCGACACCATGGACCTCTCCCCCAAGGCCAAGGAGGAGGCCCGCAAGCTCCTCAATTCCAAGCACCTCTTCTTCCGCGAGATGTGCGCCTACCACAACGCCACCGCCACCGCAAACTTAGCTTCCGCGCCACCTCCGCAGATGCAACCGCCGCCTCCACTGCACGCGGATCACCAGCAGCCCTGCTTCCACCACCCACCGACTGCAGTGTCCGTGGGGAAGCGAGGAACCACGGCTGTGGAGGAGGATGGCATGGCAACTCATGAGGAGGACGAGGACGACGACGACGATGATGTAAACACTGAGGAGGACGACGACGATGATGACGATGACGAACAGGAAGATGACGACGACGAGACGGATTACCACCATAAAAGCAAGCGCCGCGCTCACCACGGCGACGGCCACCACCAGCACCAGGGGAAGCTGGAGGAGGCGGAGGACGAGGACAACAAGGGATTGGTGGGTGACCTAGGCAAGGCAGAAGGGGCAAAGAGGGCTCGTAGGATGTTCTTGGGGGGCTCTCCCCCTCTCTCGCTTTCCCTGTCGTCGCCATCTTCGATCTCTACATCGATGCAGCAGCTGAAGAGCGAGCTGATGGGGATGGCAGGAGGCGGAGAGCAGCAGCAGCGGCAGTGGCTGAAGAGGAGGGTGGTGGAGCTGGAGGAGCAGCGAGTGGGGTACGAGAGCCGGGCTCTGCAGCTGGAGCGCCAGCGTTTCAAATGGCTCCGCTTCAGCACCAACAAGGAGCGCGAGATGGAGCGGATGAAGCTCGAAAACGACCGCCTCCGCCTCGAGAACGAGCGGATGCTGCTTCTTCTCCGCCAGAAGGAATTCGAGCTCCTCGGCGGCGGCGGCGGTGGTGGGGCCGACAACCAACTCCAGCAGCAGCAGCAACAGCTAATGCTTCAACCCGCCACAAATGCCAACCACAAGCGCCCTACCGGGGATCACCACCTCAACCCGTCCGGCGATCATATCTCAACCGCTGCC
>gnl_Eucgr_v2.0_Eucgr.J00785.1
ATGGACAGTTCGGGTTTGGGAGGCGGGTTTTTGTCGGTGTCGAGCGGGGGATTGTTAGACCTGGAGTCCTCGATGCACAGGCACCAGCAGACCCACCTGTCTCATTCTTCCATGAGCCATCGGCAGCCAATGAATCTCATGACTGGTCTTGAAAGCGGCAGCCAACACGTGGGGCTGATAGAAGTTGGGGGCATGACGGCGCGAGGCACACCGACGAATTTTGGCAAAGGGAAGGCTGCGGTTGGTGCATCGAATGCCGGCAACGTTAGCGAGGAGGATGAACCTAGTTTTGATGATGGGACTGGGGATAGTTCAGGAAAGAGTAAGAAGGGTTCTCCTTGGCACCGGATGAAGTGGACCGATGAGGTGGTTAGGCTTCTCATAGCAGTGGTTGCTTGCGTGGGCGATGATGGGATTCCCGAGGAGGGATTTAGGAGGAAATCTGGGATACTCCAGAAGAAGGGCAAGTGGAAAACTGTTTCAAAGATTATGATCAGTAGAGGCTGTCATGTCTCGCCGCAGCAGTGCGAGGATAAGTTCAATGACTTGAACAAGAGGTACAAGAGACTGAATGATATCCTTGGGAGAGGAACTAGTTGTAAGGTGGTGGAGAACCCTTCACTTATGGATTCCATGCCACATCTATCTGCAAAGGCAAAGGAAGATGTGAGGAAGATATTGAGCTCGAGGCATTTATTTTACAAAGAGATGTGTGCCTATCATAATGGCCAGAAGATTCCTAACTGCCAAGATTTTGATTTACAAGCATATTCATTGCATCTTGAGAAGGGATCAAAGGATGATAATGCATCTGATGAGGAAGCTGAAGACAATGAGGATGATGAAGATGAAGACGACGACGATGGATTGGATGATGAGGATGACATTGGTGTTGGCGGATGCCGAGGAAGAGTGTGTGATCCTAATAAGAGGAAAATGGTTGAGGAGGATGGCCCATCATGGCCGCAGTGTAGTAGGCATGAGGGTTTGCAATTTGAGATGGCAGATATATTTCAGGACCCATCAAAGACACCATGGGAGCGAAAAGAATGGATGAAGAGACAGATGTTGCAACTTCAAGAACAGAGAGCAAACATTCAGGCTCAATCCTTTGAGCTCGAGAAACAGCGTTTCAAGTGGCTAAGATACTGCAGCAAGAAAAACAGGGAGCTGGAGCGGTTGAGGCTGGAAAACGAGAGGATGAAACTAGAAAATGAGCGGGGGTTTTTGGAGTTGAAGCATAGGGATTTGGAAATCAATTCCAGGAGGTCAGAAGCATCTTTTGACCCCACTTCTCATGGCATTGACAGAATTCAAGGGAGAGATCACATAGATTTAAGTAGGCATCAA
>gnl_Eucgr_v2.0_Eucgr.A01572.1
ATGCTAGGTCTAGAAATGTCTCTGCACCAGCAGCAGAACCCCCCACCGAATTCCCAAAACCCTCACTCCCTGCACCACCCGCAATTGGTGGCCTATGCCCACCATGAGGCTGACCACCACCACCCTCAGCCTCAGCCGGCGAAACCCGGGTATGCCTTTGCCGGCAAGTCCAAGCAGCAGCTGACCCTTAGCGACGATGACGAGGCCGGGTTCAATGGCGATGATGGTGCCGGGGACGGCAAGAGGAAGGCGTCTCCGTGGCAGAGGATGAAGTGGACCGACACCATGGTCAAGCTCCTTATAATGGCCGTGCTCTATATCGGCGACGAGGGGGGTCCGACAACCGAGTCTAGCGACCCCAAGAAGAAGCCCGGGAGCTTGCTTCAGAAGAAAGGGAAGTGGAAGTCGGTGTCGCGGGCTATGATGGAGAAAGGGTTCTATGGGACGGCTTGCCGGGTGGTGGAGAACCAGAGCTTGTTGGAAGTGATGGATTTGTCGACGAAGATGAAGGAAGAAGTTAAGAAGCTGCTCAACTCGAAGCATTTGTTCTTTAGAGAGATGTGTGCTTACCATAATAGTTGCGGTCATGGTCCTGGGGGTAGTGGTGGCGCCGGCGGTGCCCACCACTCGCCCGAGGTGGCTGTGGAACCATCTCACATTCAGCAGCAGCAGCAGGTGCCGCAGCGAGGTTGCTTTCATGCTGCGGACTCTGCAGCGGGTGATCATTTGGGTAAAACAGAAACTGAGGCTTCAAAGATGTTAAAGGGAGGGAGCTGCGAAGAAGAATATGGTGACGATGAGGATGAAGATTCGGAAGACGAAGATGATGATGATAGTGATGATGAGGTGGGAGAAGGTGGTTCGAGGGGTCACAGCGGGCAGGGACATGAAGATGAACATGAACACAGCGAGAGGACATCATCGCTCAAAAGGCCGAGGAAATACCTATTCCCACCACCTACAATGTTCGTGCAGCAACTGAGCGGTGAGGCGACGGGCGTGATGCAAGATGGTAACAGGAGTCCGTGGGAGAAGAAGCAGTGGATGAAGGTGAAGCTGGTGCAGCTGGAGGAGCAGCGAGTGAGCTACCAGCTGCAGGCGTACGAGCTCGAGAAGCAGCGGCTGAAGTGGTTGAAGTTCAGCGGCAAGAAGGAAAGGGACATGGAGAGAGCCAAGCTCGAGAATGAGCGGAGGAGGCTCGAGAACGAGAGGATGGTGCTTCTTCTCCGCCAGAAGGAGCTCGAATTGCTCGATCTTCAACAGCAGCAGCAGCATTCATCCAACAAACGGAGCGAACCTTCCTCAATCACGGGA
>gnl_Eucgr_v2.0_Eucgr.F04240.1
ATGGAAGGAAATATGTCACAAGGAGGTATGATCCCAGGTAATCCTGCATATGGAGGTCTAGATTTGCAGAGATCAATGCAAATCCACGGTCAAGCACAACAATCGCACACGCTTCATCAGCCACATCACTCTCATCCTCGCCAAACGCCTGGAGTCCACCCCTCGATCCATGAGGGTTTCCCACTTACCATGGGAGCGTTGCCAGGTTGTGATCAGATGATCTCTGTGGGAGATTTCAACAAAGGGGAGAGGTGCAAGAACTCGGCAAGCGATGATGATGATCCAAGCTTTACCGAAGATGGTATCGATAATCATAATGATGTAAGCAAAGGGAAAAAAGGGTCACCATGGCAAAGGGTGAAATGGACTGATAAGATGGTTAGACTTCTGATCACCGCCGTCTCCTATATAGGTGAAGATTCGGGTTCAGATTGTGGGGGTGGGGGACGAAGAAAGTTTGCTGTCTTGCAGAAAAAGGGTAAATGGAAGTCAATTTCGAAGGTCTTGGCTGAGAGGGGTTACCATGTCTCACCTCAGCAGTGTGAGGATAAGTTCAACGACCTTAATAAGAGGTACAAGAAACTCAACGATATGCTTGGTCGGGGGACTTCTTGCCAGGTGGTTGAGAATCCTGCACTTTTGGATATGATAGAGTTCCTTTCGGAGAAGGAGAAGGATGATGTCAGGAAAATTTTGAGTTCAAAGCATTTGTTCTATGAAGAGATGTGCTCTTACCACAATAGCAATCGGCTACATTTACCTCATGACCCAGCCTTACAACGCTCTCTGCAGCAGGCTCTCAGAAGTAGAGATGATCATGAGAATAATGATGTCAGAAGAAACAACCCTGATGACTTTGATGAGGACGATCAAGATGTGGATAATGATGATCACGACGAACATGAGGAGAATTATGCTCCTCATGGTGATGGCAGGACAATGTGTGGGGTTTTAAAGGGTTCTGCGAAGAGGATGAAGCAAGCCCAAGGCCATGAAGATTTCAGTTTTGGTTCTTCTTTGAATGTTCAAGAGTTCAACAAAAGCTCCCATTCCCATTCTCATATGGTACATCCTGATATGAATCAAACTTTTTCAGAGAACAGGGCTTGGTCACAGAAGCAGTCAAATGAATCTCGTTCACTTCAACTGGAAGAACAGAAGTTACAAATTCAATATGAGATGTTGGAGTTGGAGAAACAGCGCTTCAAATGGGAGAGATTTTGCAAGAAAAGAGACCGCGAATTAGAAAAGATGAAAATGGAAAATGAAAAGATGAAGCTTGAAAATGAACGTATGGCCTTAGAATTGAGACAAAAGGAGATGGGTGTTGACTTTAGT
>gnl_Manes_v6.1_Manes.08G018600.1
ATGGAACACAATGGTTTGCCTGGTGGGATATTTTCAGGCATGGGATCAGGAATTCTAGGATTAGAAAGGCCATTACACCAACAACAGAACCCTCACAACTCACAAAATTCACACCACCTGCACCACCCACAAATGGTAGCCTACGCCCACCGAGACTCCGATCATCACCTTCAGTCTCAACAACAAACTCTGAAACACTCATACCCATATCCCTCCTCAGCTTCAAGAGAAAAGCCACAATCACCTCTTAGTGATGAAGATGAGCCTGGTTTTGCTGGAGATGACAACACTAGTGATGGCAAAAGGAAGGTGTCTCCATGGCAGAGAATGAAGTGGACTGATAGCATGGTTAGGCTTCTTATAATGGCAGTGTTCTACATTGGTGATGAAGCTGGATCTGAATTGAATGATCCCACAGGGAAGAAAAAGGCTGGTGGGTTGTCACAGAAGAAAGGGAAATGGAAGTCAGTTTCAAGGGCTATGATGGAGAAAGGATTTTATGTATCTCCACAGCAATGTGAGGATAAATTCAATGATTTAAACAAGAGGTACAAGAGGGTTAATGATATTCTTGGCAAAGGAACTGCTTGCAAGGTTGTGGAGAATCAAACCTTGCTCGAGACAATGGATTTGTCACAAAAGATGAAGGAAGAAGTGAAGAAATTGCTGAATTCTAAGCACTTGTTTTTCAGAGAAATGTGTGCTTATCATAACAGTTGTGGTCATGGTTCAAATGGGGTTGCTTCTGGTACTAATCACTCACCAGAGTTAGCTACAGATCAATCTCATGCTCAGCATCCACAATCATCTCATGCTCAGCAACAAAGGTGTTCTCATTCATCTGAAACTGCACATTTTGTGACCAACTCCAGGAATGAAACAGAGGGGTCCAAAATGGGAAAAAGGGCAAGAAATGAAGAAGATGATGAAGAGGATGATGATGAAAGCGAGGATGATGATGATGATTATGATGAGGATGAAGATGAAGCTATAGAAGGCAATTCAAGGGGTCAAAATGGGCATGGACATGAAGATGAAGATGAGCATGAGGAGAAAGGTTCAAGAAAAAGAAGAAAAACAGGAGTTTTCTCTTTAATATCATCTCTGATGCAGCAATTGAATAGTGAATTGATGAGTGTAATCCAAGATGGAGGAAGGAGTACATGGGAGAAGAAGCATTGGATGAAGCTGAGATTGATGCAATTAGAAGAACAGCAAGTGAGCTACCAATGCCAAGCATTTGAACTAGAAAAACAAAGATTGAAGTGGGTGAAATTTAGCAGCAAGAAAGAGAGAGAAATGGAGAGAGCAAAACTAGAGAATGAAAGGAGAAGACTTGAAGGTGAAAGAATGGTACTTCTCATACGCCAGAAAGAACTTGAATTGCTTGATATTCATCAACAGCAACAGCTTTCTTCCAATAAAAGGAGTGATCCATCCTCCATAACAGGA
>gnl_Manes_v6.1_Manes.02G179000.1
ATGGAAGGGAACTTGTCACAAGGAGGTATGGTTCCAGGTGGGGCTCCTTTTGGAGGCCTTGACTTGCAAGGATCAATTAGACTTAGTCATCAAGCTCAATATGCACATGCTGTACACCAGCAACAACACCCTGTTCAGCGCCAAGGCTCCTTGATCCATCCCTCAGTTCATGAGGCTTTTCCTCTTACCATAGGAACGGTGAACAACTCTGATCAGGCCATTTCCATGACTAATTACAACAAGGGAGATAAGGGAAAAATTTTGGCAAGTGATGAGGATGAGCCAAGCTATACAGATGATGGTGCTGATGGTCACAATGAAGCAAGTAGAGGGAAAAAGGGGTCACCATGGCATCGTGTTAAGTGGACTGAAAAGATGGTGAGGCTTTTGATAACTGCAGTGTCTTACATAGGCGAGGATATGTGTTCAGATTGTGAAGGTGGGATGAGAAGAAAATTAGCAGTGTTACAGAAAAAGGGCAAGTGGAAATTAGTTTCCAAGGTCATGGCTGAAAGGGGTTTCCATGTTTCACCTCAGCAGTGTGAGGATAAATTCAATGACCTTAACAAAAGGTATAAAAGGCTCAATGACGTGCTTGGGAGGGGCACTTCTTGCCAAGTTGTGGAGAACCCTGCACTTTTGGATGTAATAGATTATCTAACAGATAAAGAGAAAGATGATGTTAGAAAAATCTTAAGCTCAAAGCATCTCTTCTATGAAGAGATGTGTTCATACCATAATGGTAATAGATTGCATCTGCCTCATGATCCAGCACTGCAACGTTCCCTGCAGTTAGCTCTTAGAAGTAAAGATGATCATGATAAGGATGATATGAAAAGGTATCAACAGGTTGATCTTGATGAAGATGATCAAGAAGTGGAAACTGATGATCATGATGAATTTGAGGGGAGTCCTACTTCACGTGGGGATAGCAAGGGAATATATGGGATCTCAGGGGGCTCTATGAAAAGGTTGAGACATGGCCAGGGCCATGAAGATGCTTGTTTTGGGAATTCATCTCAGGATGGTAACAAAGGTTCCTATTCTCACCTGCAGATCGGTCAAGTTGATATGAATCAGATGTCGTCTGAAATTACAAGAGCAGCATGGTCACAGAAGCAGTGGCTGGAATCTCGCACACTTCAGTTAGAAGAGCAAAAGTTACAAATTCAACTTGAAATGTTAGAACTGGAAAAACAGCGAGTCAAATGGAAAAGATTTAGCAAGAAAAGAGATCATGAACTAGAAAATATGAGGATGGAAAATGAGAGGATGAAGCTTGAGAATGAGCGAATGGCGTTGGAGCTGAAGCGCAAAGAATTTGGTGTTGATTTTAAT
>gnl_Manes_v6.1_Manes.09G061200.1
ATGGAACATAATGGGTTACCTGGTGGGATATTTTCAGGCATGGGATCAGGAATGTTAGGACTAGAAATGCCATTACAACAACAGCAACAACAGAATCCTCAAAACCCACAAAATTCTCCCCACTTGCACCACCCACAAATGCTAGGTTATGGCCAGCATGAGTCTGATAATCATCATCCACAGTCCCAACAAGCCATGAAACATGGGTACCCATATGCCTCCTCAACTGCAAGACAAAAGCCACAATCAACAGTTAGTGATGAAGATGAGCCTGGTTTCAATGGAGATGATACTACTGATGGCAAAAGGAAGGTATCTCCATGGCAAAGAATGAAGTGGACTGATAGTATGGTGAGGCTTCTTATAATGGCAGTCTTCTATATTGGTGATGAGGCTGGACCTGAAGGAAATGATCCCACAGGCAAGAAAAAGGCAGGTGGATTGTCACAGAAGAAAGGGAAATGGAAATCAGTTTCAAGGGCTATGATGGAGAAAGGATTTTTTGTATCTCCGCAGCAATGTGAGGATAAATTTAATGACTTGAACAAGAGGTATAAGAGAGTTAATGATATATTAGGCAAAGGAACCGGTTGCAAGGTTGTAGAGAATCAAAGCTTGCTTGAGACAATGGATTTGTCACCAAAGATGAAGGAAGAAGTGAAAAAATTGCTTAATTCTAAGCATTTGTTCTTCAGAGAAATGTGTGCTTATCATAACAGCTGTGGTCATGGCTCAAGTGGGGTTGCTACAGATCAATCCAATCCTCAGCATCCACAAGCATCATCTCATGCTCAGCAACAAAGATGTTCTCATTCATCTGAAACTGCTCAGTTTATGACCCATTCGAGGAGTGAAACAGAGGGGTCGAAAATGGCGAAAAGGGGAAGCAATGAAGAAGATGATGAAGAGGATGATGATGAAAGCGAGGAGGATGAAGATGATTCTGATGATGAGGTAGATGAAGCAATAGAAGGCAATTCAAGGGGTCATAAAAATTGTGATCATGGCCATGAGGATGAAGATGATCATGACGAGAAAGGTTCAAAGAAAAGGCAAAGAACAGAAGTATTCTCATTATCATCAGCTATGATGCAGCAACTGAATAGTGATTTGGTGAGTGTCATTCAAGATGGAGCAAAGAGTACATGGGAGAAAAAGCATTGGATGAAGCTGAGATTGATGCAATTAGAAGAACAACAAGTGAGCTACCAATGCCAAGCATTTGAACTAGAAAAACAAAGATTGAAGTGGGTGAAATTCAGCAGCAAGAAAGAGAGAGAAATGGAGAGAGCAAAACTAGAGAATGAAAGGAGGAGACTTGAAAGTGAAAGAATGGTACTTCTGATTCGACAGAAAGAGCTTGAATTGCTTGATCTTCACCAACAGCAGCAAATTTCTTCAAACAAGAGGAGTGATCCATCTTCCATAACTGGA
>gnl_Manes_v6.1_Manes.06G166200.1
ATGAATTTAGTAGGTGGCCTTGAGAATGATCATCAAACCATTGGGCTAATGGAAGTAAAAGTCTCAATCCCAAAAGAATATTCAGTGAGTTTCAGTAAAGGGAAAGCAGTTAGCTGTTTTACTGCTACAAATGATGGTAGTGTGAGTGAAGATGATGAACCAAGCTTTACAGAAGATAGCAATGGTGAGAACTACATTGGGGCTAAGGGTAAAAAGGGATCCCCATGGCAGCGAATGAAATGGACAGATAATGTGGTTAGGCTTCTGATAGCAGTGGTTGCTTGTGCGGGTGATGATGGTGCATTTGAGGGTGTTGAGGGGCTTAAGAGGAAATCTGGGATCCTGCAGAAGGAAGGTAAGTGGAAAACTGTGTCAAAGATAATGATCAGTAAGCGCTGTCATGTTTCGCCGCAACAATGTGAAGATAAGTTCAATGATTTGAATAAGAGGTACAAGAGGTTGAATGATATTCTTGGAAGGGAAACCAGTTGTAGAGTGGTAGAGAACCCTGCTCTTATGGACTCAATGCCTCATCTTTCAGCTAAAGCAAAGGATGATGTTAGAAAGATATTGAGCTCAAAACATTTGTTTTACAAGGAAATGTGTGCTTACCATAATGGACAGAGGATACCCAACTGCCAAGATCTTGATCTACAAGGCAGTTCACTACCCATTGAAAGGTGTTCAAGAGACAATAATGGCTCAGAGGAAGAGGAAGCTGAGGGGCATGATGATAGCGATGATGATGAATCAGACAGTGAAGGTGACCTTAAGGCTAAAAAGGATGAGGAGAAGATGGGAAAGTTCAAGAGCAGCAAAGTAAATGAAGAGGACGACCATCTCTGGTCTCAATCAGGTATATGCAATGGCTTTGAAGTTGAAATGTCTGGGATTTTTCAAGATCCTACAGTGTCATTATGGGAGAAAAAGAAGTGGATTAAGAAACAGAAGTTTCAGCTCCTTGAGCAGAGGAGGGTCTGCATCCTGGCTCAAGCATTTGAGCTTGAGAAACAGCACATTAAGTGGTTGAGATACTGCAGCAAGAAAGATAGGGAGTTTGAGAGATTAAGGCTGGAAAATGAGAGGATGAGGCTAGAGAATGAGCAAAGCATATTGCAACTGAGGCAGAAGCAACTGGAAATGGATTTCAGGAGCTCAGAAACATCTCGACACCCCACATCCCTTGGTATTGACAGAATGCAAGGAAGAGATCAAATTGATCTGGGCAGGCAT
>gnl_Manes_v6.1_Manes.18G091500.1
ATGGAAAGGAATTTTTCACAAGGAGGTTTGATTCCAGGTGGGGCTTCTTTTGGAGGCCTTGCCTTGCGAGGATCAATTAGACTTGGTCATCAAGCACAGTATCAGCATGCTGTACACCAGCAACAACATCTTTCTCGTCGCCAAGGCTCCTCGATCCATCCCTCAGTTCATGAAGAGGTTCCCCTTACAATAGGAACTGTAAACAACTCTGATAAGACCATTTCACTGATTAATTACAACAAGGGAGATAAGGGGAAAAATTCTCCTAGTGATGAGGATGAGGCCAATTATGCAGAAGATGGTGATGATGACCATAACGAAGCAAGTAGAGGGAATAAAGGGTTGCCATGGCAACGTATTAAGTGGAGCGATAAGACGGTGAGGCTTTTGATAACTGCTGTGTCTTACATAGGTGAGGATATATCTTCGGAGTGTGATGGTGTGTTGAGAAGAAAATTAGCAGTTTTACAGAAAAAAGGCAAGTGGAAATTAGTATCCAACGTCATGGCTGAAAGGGGTTTCCATGTTTCGCCTCAGCAGTGTGAGGATAAATTCAATGACCTTAACAAAAGGTATAAAAAGCTTAATGAGATGCTTGGAAGGGGCACTTCTTGCCAAGTTGTAGAGAATCCAGAGCTTTTGGATGTTATACACTATCTAACAGAGAAAGAGAAAGATGAGGTTAGGAAAATCTTAAGCTCAAAGCATCTCTTCTATGAAGAGATGTGTTCATACCATAATGGTAATAGATTGCATCTGCCTCATGATCCACCATTGCAACATTCCTTAAAGTTGGCTCTTAGAAGTAAAGATGATCATGATAATCATGATATGAAAAGGAACCAACATGATGATCTGGATGAAAATAATCAAGAAGTGGAAACTGATGATCATGATGAATTTGAAGAGAACCATGCTTCACATGGGGAGAGCAGGGGAATATATGGAGTCTCTAGGGGCTCTATGAAAAGGTTGAGACAAGGCCAAGCCCATGACGATGCTTGTTTCAGGAATTCATCTCAGGATGGTAATAAAGGTTCTTATTCTCACCTGCAGATTGGTCAGGTTGATATGAATCAAATGTCATCTGAAAGTACAAGAGCAGCATGGCTACAGAAGCAATGGATAGAATCTCGCACACTTCAGTTAGAAGAGCAAAAGTTACAAATTCAACTTGAGATGTTAGAACTGGAAAAACAGAGAATGAAGTGGAAAACATTTAGCAGGAAAAGAGATCATGAACTAGAAAAGATGAGGATGGAAAATGAGAGGATGAAGCTTGAGAATAAGCGAATGGCAATGGAGTTGAAGGGCAAAGAAATTGGTGCTGATTTTAAT
>gnl_Manes_v6.1_Manes.18G091000.1
ATGGAAGGGAATTTATCACAAGGAAGTATGATTCCTGGGGGAAATCCATTTGGAGGACTTGACTTGCAAGGATCCATAAGAGTTCATCAGCAAGCACAGCACCAGCATTCTGTACCCCATCAGCAGCATCCTCTTCATCGCCAGGGTTCTTCTGTACATCCTTCAATTCATGAGGGTTTTCCCCTTACAATGGGAACCATGCACAACTCTGATCAAATCATTTCCATGACTGATTACAGTAAGGGAGATAAGGGGAAAAATTCAGCAAGTGATGATGATGAGCCAAGCTATACTGAAGATGGTGCTGATGGTCACAATGATGCAAGTAGAGGGAGAAAGGGGTCACCATGGCAGCGTGTTAAGTGGACTGATAAAATGGTGAGGCTTTTGATAACTGCTGTGTCTTACATAGGAGAGGATGCAACTTCAGATTGTGGAGGTGGAATGAGAAGAAAATTTGCAGTTTTACAGAAAAAGGGCAAGTGGAAATCAATTTCAAAGGTCATGGCTGAAAGAGGTCACCTTGTTTCACCCCAGCAGTGTGAGGATAAATTCAATGACCTTAACAAAAGGTATAAAAAGCTAAACGACATGCTTGGGAGGGGCACTTCTTGCCAAGTTGTGGAGAATCCAGCACTGCTGGATGTTATAGATTATTTAACAGAAAAGGAGAAAGAGGATGTTAGGAAAATATTAAGCTCAAAGCACCTCTTCTACGAAGAAATGTGTTCATATCATAATGGAAACAGATTGCATCTACCTCATGATCCAGCATTACAGCGATCCTTACAGTTGGCTCTTAGAAGTAAAGATGATCATGATAATGATGATGTGAGAAAGCACCAACACGATGATATTGATGATGATGATGATCAAGAAGTTGAGATCGATGATCATGATGAACTAGAGGAGAATCAACCTGAACATGGAGATAGCAGGAGAATGCATGGTGTCTTGGACCCATCTGTGAAAAGGTTTAGACAAGGCCAGTGCCTTGAAGATGCTTGTTTTGGGAATTCATCTCAGGATGGTAATAAAGGTTCTTATTCTCATTTGCAGATTGCCCAAGTTGATATGAATCAAGTCTCATCAGAAAGTACAAGAGCAGCTTGGTTACAGAAGCAATGGATAGAATCTCGCATGGTTCAGCTAGAAGAGCAGAAGCTGCAAATTCAACAGGAAATGTTGGAGTTAGAAAAACAACGATTCAAATGGCAAAGGTTTTGCTGGAAAAGAGACCGTGAACTAGAAAAGTTGAGAATGGAAAATGAGAGGATGAAGCTGGAGAACGAACGAATGGAATTGGAGTTGAAGCGAAAAGAAATGAGTATTGAATTTACT
>gnl_Manes_v6.1_Manes.14G001700.1
ATGGATAATTCAGGTCTGGGAGGGCGTTTTTTGTCAGGTCCAACTGGTGGATTACTAGACCTTGAGTCACCAATTCATAGACAGCAGCAGACCCAGTTGGGTCATCCCCCTTTAACCCATCAAAATCATATGAATTTAATAGGTGGCCTTGATAATGATCATCAAACCATGGGGCTAACGGAAGTCAAAGGTTCAATCCCAAAAGGATATTCAGCTAATTTCAGTAAAGGGAAAGCAGTTAGCCCTCTCAATGCTGCAAACAATGGCAATGCGAGTGAAGATGATGAGCCAAGCTTTACAGAAGACTGGAATGGTGAGAACTCCAGTGGGGCTAAGGGTAAAAAGGGATCCCAATGGCAACGAATGAAATGGACAGATAATGTGGTTAGGCTTCTTATAGCAGTGGTTGCTTGTGTGGGAGATGATAATGAGGGTGTTGACGGGCTTAAGAGGAAATCTGGCATCCTGCAAAAGAAAGGTAAGTGGAAAACAGTGTCAAAGATAATGATGAGCAAGGGCTGTCATGTTTCGCCACAACAGTGTGAGGATAAGTTTAATGACTTGAATAAGAGGTACAAGCGGTTGAATGATATTCTTGGAAGGGGAACCAGTTGTAGAGTGGTGGAGAACCCTGCTCTGATGGACTCAATGCCTCATCTTTCCGCTAAGGCAAAGGATGATGTTAGAAAGATATTGAGCTCAAAACATTTGTTTTACAAGGAAATGTGTGCTTACCATAATGGACAGAGGATACCCAACTGCCAGGATCTTGACCTACAAGGCTGCTCATTACCCCGTGAAAGGTGCTCAAAAGACAACGATGGTTCAGAGGAAGAGGAAGCTGAGGGTCATGATGATAGTGATGATGATGAATGGGATGGTGAAGATGACAGTAATGCTAAAGTGGATGGAGAGAGGATGGGCAAGTATGAGAGAGATAATGTAAGTGAAGAAGATGCTCACCTTTGGACTCAATCAGGTGGGTGCACTGGCTTTGAGGTTGAAATGGCTGGGATTTTTCAAGATCCTACAGTGTCAGTATGGGAGAAAAAGGAGTGGATTAAGAAACAGAAGTTGCAAGTTTTGGAGCAGAGAGTCAGCATACAGGCTCAAGCATTTGAGCTCGAGAAGCAGCACTTCAAGTGGTTGAGATACTGCAGCAAGAAAGATAGGGAGTTTGAGAGATTAAGGCTGGAAAATGAGAGGATAAAACTAGAGAACGAGCAAAGCATATTGCAACTGAGGCAGAAGCAACTGGAAATGGATTTCAGGAGCTCGAAAACATCTCAAGACCCCACTTCCTTTGGTGTTGACAGAATACAAGCAAGAGATCAAATTGATCTGGGAAGGCATCAA
>gnl_Medtr_Mt4.0v1_Medtr0065s0070.1
ATGGTTGTCCATGACACAAGTGTTTCAATTCAAGGGCTAGGAGGACCAATGACAAGGTCGAGGACCAAGAAAGTTAAGGAGGCCCTAACTCAATTGGTGGCAAAAGTCTTAGAGTTCAAACCTACACTAGAAAGCATGGAGGATAAAATGGTCATGTGCATCAAACCATTGGAGGAGGGGTGGGGCGCATCTCTTGCTGCCCGTTTTATT
>gnl_Medtr_Mt4.0v1_Medtr2g098080.1
ATGAATGGTTCTGGTTTGGGTGGTGGGTTTTTGAGTGGTCCCACTGGGGGTATTTTAGACCTTGAATCTCCATTTAACAGGCATCAACAACAGACTCAGTTAGCTCATGGTCAGCACCATATGAATATGATAACTGGTTTGGAAAATGATAGTAATCAAATTGGTTTAATTGAAGTGAAAAATTTGAATTTTGGTAAAGGGAAGGGAATTGCTAGTTCTAATCATGACAATAGTAACGATATGAGTGAAGACGATGAACATGGTTACGGAGAAGATGGGAATTGCGAGAATTTTTTCGATGGTGGGAAAGGGAAAAAAGGGTCTCCTTGGCAGAGAATGAAGTGGACGGATAATGTGGTTGGGCTTCTTATAGCAGTGGTGAGTTGTGTTGGCGAGGATGGAACAATTTCTGGTGTGGATGGTGTTAAGAGGAAATCCGGGGTTGTACAGAAGAAGGGTAAGTGGAAAACTGTTTCTAAGATAATGATAAGTAAGGGTTGTCATGTGTCGCCGCAGCAGTGTGAGGATAAATTTAATGACTTGAATAAGAGGTATAAGAGGTTGAATGAGATACTTGGTAGGGGAACTTGTTGTCAGGTGGTTGAGAACCCTGCATTGATGGATTCAATGGTTAACTTGTCTGCTAAGGCTAAGGATGATGTTAGAAAGATATTAAGCTCGAAACATTTGTTTTATAAGGAAATGTGTGCATACCACAATGGTCAAAGGATACCAAATAGTCATGATCTTGACTTGCATAGTTATTCGTTGGAACACGGGAAGGACTCGAGAGATCACGATGGCTCTGATGATGAAGATGAAGATAACAATGAAAGTGAGGACGATGAGTTGGATAATGGAATTAATATTAATGCACGTGGTGATGGAGGGAGAATGGAAGGGTTTTGTGATAGAAATAAATTAAGTGAGGAGGATGGCCACTTTTGGCCGCAGTCTATTGGGATGAAGAAACTTGAGAGTGAAATGGCAAGGGTTTTTCAAGACCCTGTAAAGTCACCGTGGGAGAAAAGAGAGTGGATTAAGCAACAGCTGTTGCAGCTCCAAGAGCAAAATGTTGACTTCCAAGCCAAGGCTTTTGAACTTCAGAAACAGCAGTTTAAGTGGTTAAGATACCGCAGCAAGAAGGATCGGGAGCTGGAGAAGCTGGCGATGGAGAACAAGCGAATGAAATTTGAAAATGAGCACAGGATCTTAAAGCTGAAGCAGAGAGAGCAGGAGGCAGAGTTCAGTAGGTCTGAGATGTCCTTAGACCCTACCTCCATTGGTATCAAGAGGCCACAAGGGAGGGAACATATCAACTTGGCTAGACAGCAC
>gnl_Medtr_Mt4.0v1_Medtr7g059155.1
ATGAATCAGTCTTCAAACCTAATTTTACCCAAGTCCCAATCTCTTTCCGTAACCAAGAGACTCAATCCTAATAGTGTTTTGTTCAAGTGTTTTGTTTTCTACACACTCTCACAATATTCATCTGATGAGGGCATGGTTGTCCATGACACAAGTGCTTCAATTCAAGGGCTAGGAGGACCAATAACAAGGGCGAGGACCAAGAAAGCTAAGGAGGCCCTAACTCAATTGATGGCAAAAGTCTTGGAGTCCAAACCTACACTAGAAAGCATGGATGATAAAATGGTCATGTGCATCAAACCATTGGAGGAGGGGTGGGGCGCATCTGTTGCTGCCCATTTTATT
>gnl_Medtr_Mt4.0v1_Medtr7g103390.1
ATGGAATCCAATGGACTAGGTGGTGGAATATTTCCAAACATCAATAATGGATTTCTAGGAGTAGAAAACCCTTCAAAACAACAACAAAACCATCAAAATCCTCACACTTTGCATCATCACCAAATGGTTTCCTATGATCAACCTCATCAATCAATCAAACAAGGCTACCCGTATCCATCCAAAACCAACAACAACAAACCACAACAAATCAACATCAACCTCAGTGATGAAGATGAACCATGTTTTGGAGCAGATGAAACCTCTGTTGGTGACCCAAAAAGAAAAGGATCACCATGGCATAGAATGAAATGGACAGATACAATGGTAAGACTCTTAATAATGGCTGTTTATTACATTGGTGATGAAGCTGGTACTTCAGAATTAAGTGCTGATAAAAAGAAAGCTAATGGTTTATTACAAAAGAAAGGGAAATGGAAATCAGTTTCCAAAGGAATGATGGAAAAAGGGTACTATGTTTCACCTCAACAATGTGAAGACAAGTTCAATGATTTGAACAAAAGGTATAAAAGAGTTAATGATATTCTTGGTAAAGGAACAGCTTGTAGAGTTGTTGAAAATCAAACTTTGTTGGATACAATGGATTTGTCCGCAAAGTTGAAAGAAGAAGCTAGAAAACTTCTGAATTCTAAGCATCTTTTTTTTAGAGAAATGTGTGCTTATCATAATAGTTGTGGCCATGGAAACAACAATTTGCAACAACAATCCTCAACTGAGGCTCAACCACAACAGCATCATCATCCACAACAACAGCAACAACAGCAGCAGCAGCAGCAACAACAATGTTTGCATTCATCAAATGGGGTAGGGAGTTTAGGAATGTTGAAACTGAAAGGTAGAAATGGAGGAGGAGGAGAAGAGGAAGAGGATGAAGACGAAGACGATGAATGGGAGGATGATTCTGAAGAGGAAGAAGAAGAGTCAGGAGAAGGTGGTGGTTATGGTTCAAAGGGACATGAAGAAGATGAAAATATTGATCACTTAAGGAAAAAATCAAGAAAAGTTTCATCATTGCCATCACAAGTGATGCAACAGTTGAGTAGTGAAGTGATGAGTGTGTTGCAAGATGGAGTGAAGAGTTGTTGGGAGAAAAAGCAATGGATGAAGAAGAAGGTGGTGCAATTAGGAGAAGAACAGGTAAACTATCATGTGGAAGCATTTGAGATTGAAAAACAAAGGTTGAAATGGGTGAAATTTAGTAGTAACAAAGAAAGGGAAATGGAGAGACAAAAACTTGAAAATGAAAGGAAGAGTTTGGAAATTGATAGAATGGTTTTGTTGCTACGTCAAAAGGAGCTTGAATTGCAGAACACTCAGCAGCTGCAGCAGCAACAACATTCTTCTACT
>gnl_Medtr_Mt4.0v1_Medtr1g061640.1
ATGATGGAAGCTAATGCCATGTTTTCCACCATCACTCCTTCTGGTTTGTTAGGAGTAGTTGATAATATCCCTTTACACCAACAACAACAACAACAAAAACAACAGAATCTTCCTAATCAACAACAACAAAATCCTCATCAATTGCACCATTCCCAAGTTGTTTCCTATGCTCCCCAACATCATGACACTGACACAAATCAACATCATCATCATTCAATGAAACATGGGTTTCCTCCATTTTCTTCATCCAAGAACAAACAGCAACAACAAAGTTCTCAGATGAGTGATGAAGATGAACCAAATTTTCCAGCTGAAGAAAGCTCTGGTGGTGACCCAAAAAGGAAGATTTCACCATGGCAAAGAATGAAATGGACTGATACAATGGTAAGGCTATTGATAATGGCTGTTTATTACATTGGTGATGAAGCTGGTTCTGAAGGGACTGATCCAAATAAGAAAAAGTCTAGTGGTTTGTTACAGAAGAAGGGAAAGTGGAAATCTGTTTCAAGGGCTATGATGGAAAAAGGGTTTTATGTGTCACCTCAACAATGTGAAGATAAGTTTAATGATTTGAATAAAAGGTATAAGAGAGTGAATGATATACTTGGTAAAGGAACAGCTTGTAGAGTTGTTGAGAATCAAGGTTTGTTGGATTCAATGGATTTGTCACCTAAGATGAAAGATGAAGTTAGGAAATTGCTTAATTCTAAACATCTTTTCTTTAGGGAAATGTGTGCTTATCATAATAGTTGTGGCCATGGTGGTGTTGCTACTTCTAATGTTCAACATCAAGTAGAGGGTGGAAGTGGAACAACAACACCACCTCAGAATCAACCTCAACAACAGCATCAACACCAGCACCAGCAGCAGAACCAACAACATTGTTTTCATTCATCAGAGAATGGTGTAGGGAGTTTAGGTGTTTCAAGAGGAGAAGGATTGAGGATGTTGAAAATAGGAAGTGGATATGTTGAAGAAGAGGATGATGAAGATGAAGAGGATGAGTCAGAGGACTTTTCTGATGAGGGTGAAGATGAATCAGGAGAAGGTTGTTCAAAGGGTCATATAAATGATCAAGATGAAGAAGAGAATGATGGAAAACCATCAAGAAAAAGAGCAAGAAAAGGAGGATTTTCATTTCCAAGGTCATCATCATCAACACAATTGGTGAATCAAATGAACAATGAAATAAGTGGTGTGTTTCAAGATGGAGGTAAGAGTACTTGGGAGAAAAAGCAATGGATAAGAAACAGGATAATGCAGTTGGAGGAACAGAAAATAGGATATGAATCACAAGCATTTCAGCTTGAAAAGCAAAGGTTGAAATGGGCAAGGTATAGTAGTAAGAAAGAGAGGGAAATGGAGAGAGCTAAACTTGAGAATGAAAGGAGAAGATTAGAAAATGAGAGAATGGTTTTGCTTATTAGGAAGAAAGAGCTTGAGTTGATGCATATTCAGCAGCAGCAGCAGCAGCAACACTCTTCTACC
>gnl_Medtr_Mt4.0v1_Medtr1g098920.1
ATGGATGTGAATTTGTCACAAGGAGGAATGATTCAAGGTGGTGTTGGTGGTAATTCTTTTGGTGGCTTTGATTTACCTGGATCAATTCAGGTTCATCATCAAGCACACCATCCTCATACCATTCACCAACATCAAGCTAATCCGCATCAAGGGTTGTCGCTACATTCATCGGTGCAAGATGGTTTTCCACTCACAATGGGACCTTTGCAGAACTGTGATCAGAGTATGTCAATGACAGATTATGGTAAGGGAGAGAGGGGGAAAATTTGTACAAGTGAGGAAGATGAGCCTAGTTTTATGGAGGATGGTTTTGATGGTCAACATGAAGGGGGTAGAGGTAAAAAAGGATCGTCGTCGCCTTGGCAGCGTGTGAAGTGGACTGATAATATGGTGAGGCTTATGATTACAGCTGTTTCTTATATCGGTGAGGATAGAACTTCTGATGGTGTTGGTGGAAGTGGAAGAAGGAAATTTGCGGTTCTGCAGAAGAAGGGTAAGTGGAGATGTGTGTCGAAAGTCATGGCTGAAAGAGGTTGTCATGTTTCGCCGCAGCAATGTGAGGATAAATTCAATGATCTTAATAAAAGGTATAAAAAGCTGAATGATATGTTAGGGAGGGGAACTTCTTGCGAGGTTGTGGAAAATCCTGCGCTTTTGGATGGAATTTATTATCTTTCTGAGAAAGAAAAGGACGAAGTTCGAAAAATATTAAGCTCAAAACAATTGTTCTATGAAGAGATGTGTTCTTACCATAATTGTAATAGGCTGCATTTGCCACATGATCCTGCATTGCAATCTTCGATGCAGTTAGCTCTCCGTAATAGGGATGATCATGATAACGATGATATCAGAAGATCCCAGCTTGATGATCATGATGAAGACGAGCAAGATGCAGAAACTGATGAACACGATGCTTTTAAAGACAATTGTGCTTCCCGTGGTGAGGGGCGGTTAAATGGATCAATGAAGAAATTGAAACAAAACCAAGGCCAAAATCATGCTAATGCTTTTGGTAATTCTTTTAATTGTCAAGATTATTTCAACAAAGGCTCGTATCCGCGTGGACAAATGGGGCAGTCTGATGGTAATCAAGTTATACCTGAAAACATGAGAGCAGCATGGTTACAGAAGCAATGGGTTGACTCTCGCCAAGTTCAGTTAGAAGAGCAAAAGTTACAAATTCAGGCTGAGAAGTTGGAATTAGAGAAACAAAGATTCAAGTGGCAGAGATTTAGCAAGCAAAAGGACCGGGAGTTGGAGAAGCTGAGTCTAGAAAACGAAAGAATGAAGCTTGAAAATGAACGTATGGCTTTAGAACTGAAGCAAAAGGAAATGAGTCTCGGCTTTAAC
>gnl_Medtr_Mt4.0v1_Medtr6g035315.1
ATGGAAGGGAATTTATCACAAGGAGGTATAGTTCAAGGTGGTGGTGGTTCTTTTGGTGGTTTTGATTTGCCGGGATCGATGCGGGTTCATCGTCAAGGGCAACATCCACATACAATGAACCAACATCAAGCTCATCCATGTCAAGGGCCGGCGGTGCATTCTTCGATTAATGAAGGTTTTCCTCTTACAATGGGGACGTTGAAGAACTGTGATCAGACGATGTCGATGAACGAGTTTAGTCAGGGAGATAGAAACAAACACTCGGGAAGTGAGGAAGATGAGCCGGAGGAAGGTGGTGATGGTCATCATCAAGAAGGAAGTAGAGGGAAAAAGGGGTCGCCGTGGCAGCGTGTCAAGTGGACTGATAAGATGGTGAGGCTTTTGATAACGGCGGTCTCTTATATTGGCGAGGACGGGAGTTCTGAAGGTGGTAGTGGTGGAAGGAGAAAATTTGCAGTGTTGCAGAAAAAGGGTAAGTGGAAATCTATATCTAAGGTTATGGCTGAAAGAGGTTATCGTGTTTCGCCTCAGCAATGTGAGGATAAGTTCAATGATCTTAATAAAAGATATAAACGGCTTAACGATATGCTTGGAAGAGGAACTTCCTGTCAAGTTGTTGAAAATCCGGCTTTGTTGGATGTAATCGAATATCTTAACGAGAAAGAAAAGGATGATGTTAGAAAAATATTGAACTCGAAACATCTCTTCTATGAAGAAATGTGTTCTTACCATAATTGTAATAGATTGCATTTGCCGCACGATCCTGCATTGCAGCGGTCCTTGCAAATAGCTCTCCGAAATAGAGATGATCATGATAACGACGATGTGAGAAGGTCCTATCATGATGATCATGACGAGGACGATCATGATATGGAAACGGACGATCATGATGAGTTCGAAGAGAACTACGCTTCCCATGGTGACAGTCGAGTAATCTTTGGGGGATTGGGGGGAACTCCGAAAAGACTAAGACAAGGCCAAGGCCATGAAGATGCCACTACTTTTGGGAATTCTTTCAATTGTCAGGATTACCATAAAAGTCCGTATCCTCATGGACAGATGGTTCAACCGGATGGAAATCATGCTTTACCGGAAAACATGAAAGCAGCTTGGTTACAGAAGCAATGGATTGAATCTCGCTCGGTTCAGTTAGAAGAACAGAAGTTACAGATTCAGGTTGAGATGATGGAACTAGAGAAACAAAAATTCAAGTGGGAGAGGTTTAGCAAGAAAAAAGACCGAGAGTTGGAGAAGTTCAAGCTGGAAAATGACAGAATGAAGATTGAGAATGAACGTATTGCTTTAGAACTAAAGCGAAAGGAGATTGGTGGCACCATATACAGTTTTGATGGGGAAACTGATGAGGGCATGGTTGTCCATGACACAAGTGCTTCAATTCAAGGGCTAGGAGGACCAATGACAAGGGCGAGGACCAAGAAAGCTAAGGAGGCCCTAACTCAATTGGTGGCAAAAGTCTTGGAGTCCAAACCGACACTAGAAAGCATGGAGGATAAAATGGTCATGTGCATCAAACCATTGGAGGAGGGGTGGGGCGCATCTCTTGCTGCCCATTTTATT
>gnl_Mimgu_v2.0_Migut.N03227.1
ATGGAAGGAGATCTGTCTTCAAGAAATCTGATGCAGAGCAACACTTCTTACATCGGTTTCAATTCGCAAGTTCCAATGCGAGTCCATCACCATCAACAACAACAACAACAACACAACAACCCTCATCCTAAACAAGGATCTTCGTCTTCATCGATGATTTACCCCACGATACACGAGAAATTCCCCCTCCCGATAATCGGAACGATTCAAGAAGATCAACCCGTTTCTTTATTAGACTACAACAAACCCAATATGCCCAAATCTCCAAGCGAAGACGAAGAGCCAAGCTTCTCAGAAGAACCAACCAAAGGCAAGAAATCCTCTTCCTCTTCACCGTGGCAGCGTGTGAAATGGACCGACGCTATGGTGCGTCTCTTGATCACAGCTGTTTCCTACATTAGCGAGGAGGCAGCAGAATACAGTGGCACCTCGAAGAGAAAATGCGCAAACTTACAGAAAAAGGGTAAATGGAAGTCCGTTTCGAAAGTCATGGCAGAAAGGGGGCATTTCGTTTCGCCGCAGCAATGCGAGGACAAATTCAACGACCTCAACAAACGGTACAAGCGGCTGAACGAGATTCTAGGAAGAGGTACTTCTTGCGAGGTTGTAGAGAATCCCTCCCTTCTAGAAGTTATGGACCACATTTCAACCAAGGCAAAAGACGAGGTGCGAAAGATTCTCAGCTCGAAGCACTTGCACTACGAGGAAATGTGCTCCTACCACAACGGGAATCGGTTGCATTTGCCGCCCGATCCAGACTTGCAGCACTCTTTAAGATTGGCACTCAGGAACGATGAAGCTGAAGTGAAGAGGCATCACTCGAACGAAGACAATGAAGAGGTCGATCAAGAAGATAACGAACTTGTTCACGATGATAGGGCTTACGTCGTGCAAGGGAACTCTGCAAAGAAGGTGAAGCCGTGTCGGGGGCACGAGGAGTTTCATCACCGGGGCTCTTCAAAATCGGATAAAGTGGTAGCTTTTGAAGGCGGAACGACGAAAATGAATACGGTGACCGCGAATAGCTGGAATCTGCAGATAGAGGAGCAGAGAGTGCATATAGAAGAGCAGATGTTGGAACTGGAGAAAGAGAGGTTCAAATGGCAGAAGTTTTGTCAGAAAAAGGATAGGGAATTGGAGATTATGAGGATCGAAATCGAGAGGATGAAACTCGAGAACGAGCGTATGGCTTTGGATTTGAGACGAAGGGAGATGGGTATTATTGACAACAAC
>gnl_Mimgu_v2.0_Migut.J00492.1
ATGGAATCGAATCCTATGTCCGGCGCCGGAATTTATTCCAATGTTCAACAACCCGGTATGTTGGGCCTAGAAATGTCACTCCACCACCACCACCCTTTGCCGCCGCCGCCGAATCAGCAAAACCCTCACCTCATGCCGCCGCAGCACCACCACCCCATGCCGTCCTACGGCCACCACCACGACGCCGCCGCCGCCGCCGAGTATTTACACCCCCAAACTCAGCAGCAACCCCCCAAACAAAACACATACCCATCTGCACCGAAATCAAAAACCCAACCTCTGACCCTGAGCGACGACGATGAGCCTGGATTCGCCGCCGATAACAGCGCCGACGACGGGAAGAGGAAAATGACTTCGCCCTGGCAGAGAATGAAGTGGACCGACAACATGGTCAAGCTGCTGATCATGGTGGTGTTCTACATCGGCGACGAGGTTGTTGTTGGTGGTGGTGGTGCCGCCGCCGAGGGGGTGGACAAGAAGAAGGGCGGCGGTGGGGCTCTGCAGAAGAAGGGGAAGTGGAAATCGGTGTCCCGGGCTATGATGGAGAGAGGGTTCTACGTTTCCCCGCAGCAGTGTGAGGACAAATTCAACGATTTGAACAAGCGGTACAAGAGGGTTAACGACATTCTCGGCAAAGGCACCTCTTGTCGTGTCGTCGAGAATCAGACCCTCCTCGATTCGATGGATCATTTGTCGCCCAAAATGAAGGAAGAAGTGAAGAAGTTGCTCAATTCCAAGCACTTGTTTTTTAGGGAGATGTGTGCTTATCACAACAGCTGCGCCCACGGTGGCGGCAGCAGTGGAGGTGGCGGCGACGACGATGGAGGGGGGTCGAGGGACGATGACGTGGCGAAGAAGAGGGTGAGGAAGGGTGATTCGGAACTAACGAACTCGGGTTTGATTCAAGAATTGGATGCTGAGCTGGCGAGGGTGTTGCAGGATCCGACCAAGGGTGCGATGGAGAAGAGGCGGTGGATGAAGACGAGGCTGATGAGATTGGAAGAGGAGAGCGTGGGGATACAGTCGCAGTCGTTCGAGATTGAGAAGCAGCGGTTGAAGTGGTTGAAGTTCAGTAGCAAGAAAGAGAGGGAGATGGAAAAGGAGAAGCTCACGAACGAGAGGCGCAAATTGGAGAACGAGAGAATGGTGCTACTTATACGACAAAAGGAGTTCGATTTGTTGCAGCATTATTATTCGAACAAGAAGAGCGACCCCTCTTCCATAACCGGA
>gnl_Mimgu_v2.0_Migut.C01016.1
ATGGAAGGCGATTTATCGTCGCCAAGTACTATGCGTGGCAACCCTTCCTACGGAGGTTTCGATTTCCACCTCCACCACAACCCTAACCGTAGGCAACCTTCCTCAATAGCCCACCACACGATTCACGAGAATTTCCCGCTCACAATTCGAAGCACTCAAGATTTCGACCAGAGCATTTACGGCAAATCCGCAAGCGAAGAAGATGAGCCGAGCGTTATAGAAGAGAGAAAAGGCAAGAAATCTTCTTCTTCACCATGGCAGCGTGTGAAATGGACCGATACAATGGTGAGGCTTCTAATCACAGCTGTCTCTTACATAAGCGAGGAAGCTTCTTCGGAACATTCTAAAAGGAACTTATCGAACTTGCAGAAGAAGGGTAAATGGAAGTCGGTTTCGAAAGCCATGGCCGAAAGGGGTCACCTCGTTTCGCCTCAACAGTGTGAGGATAAATTCAACGACCTCAATAAAAGGTACAAGAGGCTGAACGAGATTTTAGGGAGGGGTACTTCTTGCGAAGTTGTCGAAAATCCGGAGCTTTTAGACGTGATGGATCGAATATCGGAAAAAAACAAAGAGGAAGTTAGAAAGATTCTTAGCTCGAAGCATTTGCATTACGAGGAGATGTGTTCTTACCATAATGGGAATAGGTTGCATTTGCCTCACGATTCGGATTTGCAGCGTTCGTTAAAGTTAGCCCTTTTGCCTAAAGATGACTGTGATGGCAATGAGTTTGATGATCTTGACGGGTCGGACGAGAATCGGGTTGTGGATCTGGATCCGGGTCGCGGGCCGGGGAAACGGGTCAAGCATAGCGAGGAGAATCTTGAAGATTTCGGCGTGAAAGATTCTTTGAATGCGCTAGATTGCAATAAAACGTTCGATGAAAATCAAGCGCCGAACGAAGATGCGAATACGAGTACGTTACAAAAGCAGTGGATGAGTCGTAGGAATGTTCAATTAGAAGAAAAACGGCTACATATACAAGTGCAGACTTTGGAACTGGAGAAAGAGAGATTTAAATGGCAGAGGTTTTGCAGAAAACAAGATCGGGAATTGGAGATGATGAAAATGGAAATCGAGCGGATGAAATTAGAGAACGAACGAATGGCTTTGGAGCTAAGGCGGAAAGAAATGGGTATTATCGACAACAAT
>gnl_Mimgu_v2.0_Migut.B00650.1
ATGCAAGTCAACCACCGCCAAGCCCCCGCCCCCGCCCCCACCCCCACCCCCCGTCCCACCCGCGCCCTCACGCCGTACTCATACGCAAACACATCTTTCAACCAACACCAATTTCTCAACACCCTCGCTTTCGGGGCCCACACCGTACAGCACTTCCATCAACCCGTTATGTTTCTTGGTGGCAAAACCAACGAGGGTGGCATGAAGAACTTTGCACCGAAAAGTCAACTGAAAAGTCAACCGAAAATTCAACACTCGGCTGGTCGAAGTGGTCAAAGCGGGGTTCTGTCCGAAACTGGCACAGAGCAAGTATGGCAGCGCATAAGATGGACGGATGACATGGTCAAGGTTTTAATCAAAGTAGCTTCTTACATTGCAGAGATTGCTTCTCCCGATTGTACCGATGGCGAAACAAACCCTTTACTCACTCCGATAAAGGGCAAGTGGAGGTCGATTTCGAATATAATGGTGGAACGAGGCTACATCGTGTCTCCGCAGCAATGCGAGGACAAATTCAACGACCTCAACAAAAAGTACAAGAGGCTGAGCGACTTACTCGGGGGACACGCTTCTTGCACTGTCGTGGAGAATCCCCTGCTGATGGAATCTATGAACATTCCGGAAGATTCCAAGGAGGAGATCCGGAAGATTCTGACGTGTAAGCAGCTCTTCTACAGAGAGATGTACTCCTACCACAACAAGAGCACGAGGTTTCTCCCTCACGACCCCCCTCTGCAGCAGTTGGTTCGGTCGACTCTTAAGGGAAAAGTCAAGTACGAGTCTTCTCAGAGTCAAAGTTTGACTTTGGACATGCCTGCAAAGAGACAGAAACACGGTGAGGGTAATTGTGTAATTAATGTTGTGCCGGAGGGTATTGAGGGGAAGAAGAGTGAGTGGGTTGTGCCTTGGTCGGTGGGTTTGGCGGATAAGAAGTTGCGGATGCATAACGAGATGATGGAATTGGAGAAAATGAAGTTTGAGTGGGTTAAAGTGTGCCAAGAGGAGGATAAGGAACTGGAGAGGTTGAAGCTGGAGAACGAGTTGATTAAGATCGAGAACGAGCGTTTGGAGTTTCAGATTATGTGCCGCCGCCAGAGGGGCAATGCTCGTCGGTAC
>gnl_Musac_v1_GSMUA_Achr3T19160_001
ATGAAGTGGACTGATGCGATGGTTCGGCTTTTGATAACTGTGGTTTCTTACGTAGGAGAAGACAATGCTTCTGAGAGCAGTGGGAGGAGGAAGTATGTCATATTGCAGAAAAAGGGGAAGCGGAAGGCCATATCGAAAGCTATGGCTGAAAGGGGGTGTTATGTATCACCTCAGCAATGTGAGGATAAGTTTAATGACCTGAACAAGAGATACAAGAAGCTAACGGATATCCTTGGGAGGGGAACATCTAGTAGGGTTGTGGAGAATCCGGCGCTTTTGGACCATATCAGTAATGTCTCTGAGAAGATGAAGGATGATGTCCGGAAGATTTTGAGCTCAAAACATCTTTTCTATGAGGAGATGTGCTCCTATCATAATTGTAACCGGTTGAATTTACCTGCCGACCCTGCACTTCAACGATCGTTGCAGTTGGCACTTAGAAGGAGAGGTGAGCATGATGCAAGGAGGGACTCACACGAAGATGTTGATGAAGATGATCAAAGTGCTGATAGTGACGATGAGGAAGGTGATGCTGAAGAGCATAATACCTTGCACGGTGATTTGGTGGCATCATGCTTTCCAAAAAGGATGAAGAATGGGGTGAGCCATGAAGATTATTTTCAGAAGGATCCAATACAACAGCATTGGGTCAACTCTTATCCGCTTCAATTAGAGGAGAAGAGATTGCAAATTCAAGCTCAAATGCTGGAGCTTGAGAAGCAATGTTACAAGTGGCATAGGTTTAGTAAGAAGAAAGACAGAGAACTAAACATGATGAGGATGGAAAATGAGCGGATGAAGCTTGAGAATGAACACATGAGCCTTGAACTAAGGCAGAAGGAAATAGAGTTGGATCTTACTTCAAAAAGAATTAGTGAGTGGTGCAAATGCAGAACCAGTGAAACCAGAAGTAAAAGCCCCAGTCAAGAC
>gnl_Musac_v1_GSMUA_Achr2T20200_001
ATGAAGTGGACCGACAACATGATCCGGCTCCTCATCAAGGTGGTCTACCGCGTGGGGGACGACGGCGGCGCCGCGGGGGAGGGGGAGCAGCAGGCCCACAAGAAGGGAAAGTGGAAGTCGGTGTCGCGGGCCATGATGGAGAATGGCTTCTGCGTGTCGCCGCAGCAGTGCGAGGACAAGTTCAACGACCTCAACAAGCGGTACAAGCGGGTGAACGACCTCCTGGGGAAGGGCACGGCCTGCCGGGTGGTCGAGAACCAGACGCTCCTCGACACCATGGACAACCTCTACCCCAAGGCCAAGGAGGAGGCCCGCAAGCTCCTCAATTCCAAGCACCTCTTCTTCCGCGAGATGTGCGCGTACCACCACGCCGGAGGAGCCTCCTCCTGCGCCGCCCCTCCCCCTCCGCAGATACCGCCACCACATCCTCCAGATCAGCAGCAGCAGATCTGCTTCCACCACCCACCGCCTGCCGCAGCGCCCCCAGCCAAGCTTCCCGGAGATAGCAGAGGAAGAGGAACCTTCGCTGAAGAGGAGGGCATGGCGGAAGAGGCGGACGATGACGACGACAGGCTCAAGAGGGCTTCCTCCCAGATGTCGGCGTCGCCGCCGCACTCGCTGACGTTGTCGTCATCCAGCTCCATACAGCAGCTGCGCTCCGAGATGATGGCGGTGTCGGGCGGAGGGGAGCAGCAGCAGCAGCAGTGGCTGAGGAGGAAGGCAACGGAGCTGGAGGAGCAGCGGGTGGCGTACCAAGGCCGGGCCTTCCAGCTCGAGCGGCAGCGCTTCAAGTGGCTCCGCTTCAGCTCCAACAAGGAGCGGGAGATGGAGCGCATGAAGCTCGACAACGAGCGCCTCCGCCTCGAGAACGACCGCATGCTGCTGCTCCTCCGGCAAAAGGAGTTGGAACTAGTACACGGCGGCGGAGCGCTCTCCACCGTCACCGTAATCTCTGTACAGCAGCAGCATATATCGAATGCTGATCACGCTGCCGTCGGCAAT
>gnl_Musac_v1_GSMUA_Achr8T17380_001
ATGGCTCCTTGCGATCCAGATTACATGATGTCGGGAGCTTCGTATGGTGTGCTGGCTTTGCAAGGAAACATGTACATGCATCAGGGCTCGATGATCCATCACCCACCGGTGTGTGACGCCTTCGGTGTATCAGGCAGCCACTTGCAGGAATCTGATCACCGAGAAGGTGTTTCCATCATGGACTACCATAAAGGAGAGCGTGGCAGGACCTCAATGAGCGATGACGATGAGCCAATCTTGACCGAGGATGGAGTCGATGCTCAAAATGAGGCTGGCAGAGAGAAGAAGGGCTGTCCGTGGCAGCGAATGAAGTGGACTGATGCAATGGTTAGGCTTTTGATAACTGCGGTCTCTTACGTAGGAGAAGATGCTCCTTCTGAGTGTGGTGGGAGGAGGAAGTATGCAATATTGCAGAAAAAGGGGAAGTGGAAGGCCATATCAAAAGTTATGGCCGAGAGGAGATGTTATGTGTCACCTCAACAATGTGAAGATAAATTCAATGATCTTAATAAGAGATACAAGAGGCTCACCGATATCCTTGGTAGGGGTACATCTTGCAAGGTGGTTGAGAATCCGGCACTTTTGGACCGTATGAGTAATCTCTCAGAAAAGATGAAGGATGATGTGAGGAAGATTTTGAGCTCAAAACATCTTTTCTATGAGGAGATGTGCTCCTATCATAATTGTAACCGGTTGAATCTACCTGCTGACCCAGCTCTTCAACGATCTGCTGACGGTGATGACGAGGATGGTGATGCTGAAGAACATAATGTGCACGGGAATATGGTGGCATCATGCTTCCCAAAAAGGATGAGGCATGGGGTGAACCATGAAGAAGCGGTTTTTGTATTTTCAGAAGGATCTAAATCAACACTGATACAGCAGCACTGGGTTAATTATCCGCTTCAGCTCGAGGAGAAGAAATTGCATATTCAGGCTCAGATGCTGGAGCTCGAAAAACAACGCTACAAGTGGCAAAGGTTTAGTAAGAAGAAAGACAGAGAACTAAATATGATGAGAATGGAAAATGAACGAATGAAGATTGAGAATGAACGCCTATCCCTTGAATTAAGGCAGAAGGAAATGGAGTTGGATCTTACTTCAATGAAAACACAG
>gnl_Musac_v1_GSMUA_Achr6T07150_001
ATGAAGTGGACCGATGCGATGGTGAGGCTTTTGATAACTGCAGTTTCTTACACAGGGGAAGATGTTGCTTCTGAGTGTGGTGGCAGGAGGAAACATGTGATACTGCAGAGAAAGGGGAAGTGGAAGGCCATATCAAAAGTGATGGCCCAGAGAGGTTGTTATGTCTCACCTCAGCAATGTGAAGATAAGTTCAATGATCTCAATAAGAGATACAAGAGGCTCACTGATATTCTTGGTAGGGGCACATCTTGCAAGGTTGTCGAGAATCCATCACTTTTGGACCACATGAATAACCTCTCTGAAAAGTCAAAGGATGATGTGAGGAAGATTTTGAGCTCAAAGCATCTTTTCTATGAGGAGATGTGCTCATATCACAATTGTAACCGGTTGAATTTACCTGCCGACCCAGCACTTCAACGATCACTTCAACAGGCACTTAGAAGTAGGGACGAGCATGACACGAGGAGGAGCTTGCACGAAGATATCGATGAAGGAGATCAAGGTGCTGACAGTGATGACGAGGAAGGTGATGTTCTAGAGCGCTTAACTGTAGATATGAACCAAGTATTTTCAGAAGGATCTCAATCCACACTGATGCATCACCGGTGTAATTCCTATCCACTTCAGCTTGAAGAGAAGAGATTGTATATTCAAGCTCAGATGCTGGAACTCGAGAGACAACATTACAAGTGGCAAAGGTTTAGTAAGAAGAAAGACAGAGAACTAAACAGAATGAGGCTGGAAAATGAACGAATGAAACTTGAGAACGAACACCTATCCCTCGAAATAAGGCAGAAGGAGTTAGAGTTGGATGTTATTTTAAAAAGACAGCAAAGCATGGGAGCGTGCGCGACGAAGCCCATGGCGCAGGGTGACGCGCCCCCGCCGATGGAGCCGGATCCCCAGGTGGAGGATGGCGGCGGAGGGCAGGAGGTCGAGCAGGGGCCGGGCCCGGCGCCGGATGACAACCGCCGGAGATCTCTCGGCGAGCTGTTCAAGAACGAAGAGGTGATCAGATCCTCTGAGACTGATAAGAATGTCGTCTCAGAGACTGTTACACCAGAACCTATGGAAGTGAAGGAAGAAGTAATTGACAACAAAGCAATCGATGAGGCTGTACTGCATGAAGCAGACAAGCAACCCACCGAGGTACCTAAAGCCGAAGCAGAAGCTGCTGAAGCTATCTCAAACTCGACCCCACAGGAGACGTCTGTTCTTCCTCCGGCATCGGATTCTGAAGTAATCACAGCAGATGTGGAACCACTGGGTTCAGAAGTGAAAGCCCAATTGGATACTGGCAAGGTGGAGGCTGTGGAATCTAGCCCGACGGAAGGAGGTCCAGCTGCCTTGGAGAAGAAAGATGTG
>gnl_Musac_v1_GSMUA_Achr6T13450_001
ATGAAGTGGACCGACGGCATGGTCCGGCTCCTCATCCAGGTGAAGTCGTCGTCCGCGGCGGCGGCGGCATCGGCATCGGCATCGGCATCGGCGTCGGCGTCGGCGCTGCTGCAGAAGAAGGGGAAGTGGAAGTCGGTGTCGCGGGCAATGATGGACAAGGGGTTCTTCGTGTCGCCGCAGCAGTGCGAGGACAAGTTCAACGACCTGAACAAGCGATACAAGCGGGTGAACGACCTCCTTGGCAAGGGAACGGCCTGCCGGGTGGTGGAGAACCAGGCTCTCCTCGAGACCATGGACCTCTCCCCCAAGGCTAAGGAGGAAGCCCGCAAGCTCCTCAACTCCAAGCACCTCTTCTTCCGCGAGATGTGCGCCTACCACAACGCTGGAGCTTACTCCGCCTGCGCCGCCCCTCCCCCTCCGCAGATGCCGCCGCCCCATTCCTCAGATCAGCAGCAGCACTGCTTCCACCACCCGCCTGGCCGAGCTGACACGGCACTGTCCACGAGGAAGGTTGCAGGAGGTAGCAGGGCCGCCATCGATGATGATGATGACGACGACATGGAAGGACACAACCATAAGCGCTACGGGCACCACCACCAACACAAGCACGACGAGGTGGGGGAGGACGAGGACAACAAGAAGCACAGGAAGACGGCGTCTCAGACGTCAGCCTCCCCTCCGCTCTCACTGACGCTGTCGTCGCCATCCAGCTCCGCAGCGGAGCTGGAGGAGCAGCGGGTGGCGTACCAGTGCCGGGCCTTCCAACTGGAGCGCCAGCGCTTCAAATGGCTCCGCTTCAGCACTAACAAGGGACGCGAGATGGAGCGCATGAAGCTGGAGAACGAACGCCTCCGCCTTGAGAACGACCGCATGGCGCTGCTACTCCGACAAAGAGAGCTCGAGCTCATACAGGGAGGCAGCGGCGGCGGTGGCGGTGGCGGTGGCGTCTCCTCCTCCGCCGAGCAGCAGCTAATGCTTCAGAACACCAATGCCAATCCTAGCTCTGCTACTACGGTC
>gnl_Musac_v1_GSMUA_Achr10T09490_001
ATGTGGGGGGAGAAACGAGGTCGGTGGTATGTATGGTATGTTGTGCATGTTAATCGAATGGGTTTATGCTTCTTCGACCAGTATCATATAATTAGACACCAGATGGAGGGAAATTACCCGGCTGGGAGCATGATGCCAGGAGCTTCTTATGGTGTGCTAGGTTTGCAAGGGAACATGCACATGCGTCAAGGCTCGATGATCCAAGCGCCAATGCTTGATGCTTTCCCTATGTCAGACAACCAGTTGCAGGAATCTGACTATCAAGCAGGGGTTTCAGTGATGGGCTATAACAAAGGCAAGGTTGGTAAGACCTCCATGAGTGATGATGATGAGCCGAGCTTCACCAAGGATGGAACTGATGGTCAAATTGATGCAGGCAAAGGAGAGAAAGGCTCCTCGTGGCAGCGGATGAAGTGGACCGATGCAATGGTCAGGCTTTTGATAACCGCGGTTTCTTACATAGGGGAAGATGTTGCGTCTGAGTGTGGTGGAAGGAGGAAGTATGCCATACTGCAGAAAAAGGGAAAGTGGAAGGCCATATCTAAAGTTATGGCTGAGAGAGGGTGTTATGTATCGCCTCAGCAATGTGAAGATAAGTTCAATGATCTCAATAAGAGGTACAAGAGGCTCACAGATATTCTTGGTAGGGGCACATCTTGTAAGGTTGTGGAGAATCCAGCACTTTTGGAACATATGAATATCTCTGAAAAGTTGAAGGAGGATGCGAGGAAGATCTTGAGCTCAAAGCATCTGTTCTATGAGGAAATGTGCTCATATCATAATTGTAACCGGTTGAATTTACCTGAAGACCCAGCACTTCAACGATCACTGCAGCTGGCACTTCGAATTAGAGATGAGCATGACACAAAGAGGAGCTCGCTTGAAGATGTTGATGAAGATGACCAAAGTGCTGATAGCGATGACGAGGAAGAACTGGCTTTTTCGAATTGTTCTGGTTCACGAGATTGTAACAGAAGCCTCCACCCTCAAGGTTTAACTGTAGATATGAACCAAGTTTTTTCAGAAGGATCCAAGTCCGCAATGATACCACAGCAGTGGGTTAGTTCTTACCCAATTCAGCTTGAAGAGAAGAGACTGCATATTCAAGCTCAGATGTTGGAGCTTGAGAGACAACGTTACAAGTGGCAAAGGTTTAGTAAGAAGAAAGACAGAGAACTAAACATCATGAGGATGGAAAATGAACGAATGGAGCTGGAGAATAAACGCTTATCCCTTGAACTACAAAAGAAAGAATTAGAGTTGAATCTTACTTTGAAGAAAACCCAG
>gnl_Musac_v1_GSMUA_Achr10T15390_001
ATGAAGTGGACCGACGGCATGGTGCGGCTCCTCATCCAGGTGGTGTACCACAAGTCGGCGGCGGCCTCGGCCCCGGTGTCGGCGCTGTTGCAGAAGAAGGGGAAGTGGAAGTCGGTGTCGCGGGCGATGATGGAGAAGGGGTTCTACGTGTCGCCGCAGCAATGCGAGGACAAGTTCAATGACCTGAACAAGCGGTACAAGCGGGTGAACGACCTCCTGGGGAAGGGGACGGCCTGCCGGGTGGTGGAGAACCAAGCCCTCCTTGACACCATGGACCTCTCGCCCAAGGCCAAGGACGAGGCCCGCAAGCTCCTAAATTCCAAGCACCTCTTCTTCCGGGAGATGTGCGCCTACCACAACGCGGGACAGCTCTGCTTCCACCACCCGCCTGGCCTGGTTGACACGGTACTGTTCACGACGAAGGCTGCTGACGATGATGACTATGACGACGACGGGGATGAAGACAACGACGACATGGAAGGTCAAAATCATAAGCGCCACGGCGACCACCACCACCAACACAAGCACGAGGAGGCGGAGGAGGACGAGGACAGCAAGGGGTTCCAGCAGCAGCGGCAGTGGCTGAAGAGGAAGGCAGCGGAGCTGGAGGAGCAGCGCGTGGCGTACCAATGCCGGGCCTTCCAACTAGAGCGCCAGCACTTCAAATGGCTCCGCTTCAGCACCAGCAAGGAGCGCGAGATGGAGCGCATGAAGCTGGACAACGAACGCCTGTGCCTTGAGAACGACCGCATGCTGCTGCTGCTCCGACAAAAGGAGCTCGAGCTTACACACGGAGGCAGTGGCGGCGGCGGATCCTCCGCCGCCATCCCCTCTGCCGAGCAGCAGCTGATGCTTCAGAACACCAACACCAATCAGAGGCGCCCTGCAGAGCAGCCCCACATACCAAATGCGGATCATGCTTCTACCACGGCT
>gnl_Nelnu_v1.0_NNU_021022-RA
ATGGATGTTAACAGTATGGCGGGAAGAATGATGTCCGGCATGGCTCCTGGAATGCTTGGGTTGGAGATGCCTCTGCACCAGCCACAGCAGCAGCAGCACCATCCTCACCAGCAACTCCAACAGCAGCAGCAGCACCACCACCACCACCAAATGATGGCCTTTGCGGGTCACGACAACGACCATCACTCGCAAGTTCAATCTGTGAAGCAGCATGGCTACGCTTACGCCACCAAGGGGAAGCCGCAGCAACCGGCATTGAGCGACGAGGAGGAGCAGGGGTTGGTGGGGGATGACGGTGGAGCAGACGCGAGGAAGAGAATGTCACCGTGGCAGAGAATGAAGTGGACGGATAACATGGTCAGGCTTCTCATCATGGTGGTCTTCTACATCGGCGATGACGGTGGCTCCGAAGGCAACGACCCCTCCGGCGCCGGCAAGAAGAAACCTGGTGGGCTCCTGCAGAAGAAAGGCAAGTGGAAATCGGTGTCCCGGGCGATGATGGAGAAGGGTTTCTATGTGTCTCCGCAGCAGTGCGAAGACAAGTTCAATGACCTCAACAAGAGGTACAAGAGAGTTAACGATATACTGGGAAAGGGGACGGCCTGTAAGGTGGTGGAGAACCAGAGTTTGCTTGAGACGATGGACCAGCTCTCGCCCAAGATGAAGGAGGAGGTCCGGAAGCTACTCAATTCTAAGCATCTTTTCTTCAGGGAGATGTGTGCTTACCACAATAGCTGTGGCGGTGGTGTAGGCGGTGCCCACCATGCGTCGGAAGCGGCGTTGGAGTCGGAAAACCATCAACAGCAGCAGCATTGCTTCCATTCACCCGAGGGCACCGCTGCTGCTGCTGGAAACCCAAGAAGCTTAAGCAGGTCGGAGTGCGAGGGATTAAAGTTAAGAAGCCGGGAAGAGGAAGAGGATGATGATGGAGAAGATGACGACGACGATGACGACGATGGTGACGAGGACGAGGATGACGAGGATGAGTCGATGGAGATTGGTGGAAGGAGTCGGAACAATGAGCATGGAGGTGGAGGTGGGCATGAAGAAGAGGACGATAACGAGTTGAAGTTAGCTTCGAGGAAGAAGCTGAGAAAGGGAATGCCGGCGGCATCGCTGTCGCCGTCGCCGTCGATACAACATCTGAACAGTGAGATGATGGGTGTGCTTCAAGATGGGACGAAGAGCTCGTGGGATCAGAGACAGTGGATGAGGAACAAGTCATTACAGTTGGAAGAACAGAGGGTGAGCTATCAGTGCCAAGCGTTTGGACTGGAGAAGCAGCGACTGAAATGGATCAAGTTCAGTGGGAAGAAGGAGAGGGAGATGGAGAGAATGAAGCTTAAGAATGAGAGGATGAGGCTTGAGAATGAGAGAATGCTCCTTTTGCTTCGCGAGAAGGAGCTCGAATTGCTCAATCTTCGTCAGAAACAGCAACAGCAGCAACAACACTCTTCGAACAAGAGGCCAGACCAATCAGGA
>gnl_Nelnu_v1.0_NNU_025705-RA
ATGGATAATTCGGTTATGGGAGCTGGGCTTTTGTCAGGTTCAACATCGGGGATTTTAGAGCTGGAACCTTCCATTCAGAGACACCAACAGAGCCATTCGGTTTCCCATCACCATCACCTGCAAGCGATGAACTCGCTGACTGGTCTCAACGGTGATCACTCCATGGGGTTTATGGAAGCGAAGAGCACTGCCCCAAAAGGCATGCCGATGAACTGTAGTAAAGGGAAGGGGTTTACTAAAGCTGGTGTTGCTACCTCTGCTGCTGCAAATAATAACAGCAGCAATACAAGTGATGAAGATGAACCCAGTTATAATGAAGATGGCAATGATCCGCACTTTAATGGGGCAAGGGGCAAAAAGGGATCTCCTTGGCAACGAATGAAATGGACTGATAACGTAGTTAGGCTTCTGATAGCGGTGGTCTCTTTTGTTGGGGATGATGTTACTCCTGAGGGTGTAGATGGGTTGAAGAGGAAGTCAGGAGTTCTGCAAAAGAAGGGTAAGTGGAAAACTGTATCAAATATAATGATGGAAAAGGGTTGTTATGTCTCACCTCAGCAATGTGAAGATAAGTTCAACGACCTGAACAAAAGATACAAGCGGCTGAATGAGATCCTTGGAAGGGGGACCACTTGTAGAGTGGTCGAGAACCCTGCACTCTTGGACACCATGACCAATATCACAGCAAAAATGAAGGATGATGTCAGGAAAATTTTGAGCTCAAAGCACTTGTTTTACAAGGAGATGTGTGCNTACCACAATGGACAAAGGATACCCAATACTCATGACTTCGATCTACATTCTTTACCTGCCACAAGGTGTTCAGAGGGTAATGGATTTGAGGGGGAAGAAGATGTGGAAAATGAGGATTGTGATGATGGAGATTCAGATGATGAAGATGACAACAATGCTGAAGAAGATGCAGAAAGGATGGGGGAGTTTGGAAAAAGGAGGGAAAATGAAGAAGATGGCAATTTGTGGCTACAATCTGGAATTTATAATAGCTTTGCAGCTGAAATAGCTGGAGTTCTTCAAGATCCCACGAAGTCAACATGGGAGNGGCGGGAATGGATTAGGAACCAGTTATTACAACTCCAAGTAAAGAGGGTCAATCTTCAAGCTGAAGCTTTCGAATTGGAGAAGCGTCATTTGAAGTGGCTGAGGTTCTGCAACAAGAAAGATAGGGAGCTAGAGCTTTTGAGGCTGAATAATGAGAGGATGCGATTAGAGAACGAGCGGATGACATTGCAGGTGAAGCAAATAGAGCTGGAACTTGATTTTAAGAGGTCAGAAGCATCTTTAAACCCTGTTTCTCTTGGAATAGATAGACGGCAAGGAGGAAGAGATCAAATTGAATCAGGAAGGGTTCAG
>gnl_Nelnu_v1.0_NNU_022543-RA
ATGGAAGGAAACTTATCGGCGGGAAGTATGATGCCAGGTGCTTCGTATGGAGTTTTAGACTTGCAGGGATCTATTCATGCTCATCACCAAAACCCTCATACCCTCCATCAACAGCAGCAGCAGCAACAGCAACAACTCTCGCACCCTCATCAGGGTTCTATGCTTCATCCCCCTATGAATGATGTTTTCCCCCACACCGTAGGAAATATGCATGAATGTGATCAGTCCATCTCTCTTGTTGATTACAACAAGGGAGATAAGGGGAAGGGTTCCACAAGCGAGGAAGATGAGCCAAGTCTAACAGAAGATGGTGTTGATGGCCATGCGGAACCCGGTAAAGGGAAGAAGGGGTCGCCTTGGCATCGGATGAAATGGACTGATTCGATGGTAAGGCTTCTTATAACTATTGTTTCTTACATAGGTGAGGATGCTGCTTCTGAATGTGGCAACGGAGGAAGAAGGAAGTTTACTATCTTACAGAAAAAGGGAAAGTGGAAGTTGGTGTCAAAGGTCATGGCTGAGAGAGGGTGTTACGTTTCACCACAGCAGTGTGAGGACAAGTTCAATGACTTGAACAAAAGGTACAAAAGGCTGACAGATCTTCTTGGGAGGGGTACTTCTTGCAGGGTTGTTGAGAACCCTGCACTTCTGGACATGATGGATATCTCAGAGAAAGCAAAGGATGATGTTAGGAAAATTTTGAGCTCAAAGCATCTATTCTATGAAGAAATGTGCTCATATCACAATGGAAACCGATTGCATCTACCTGCTGATCCGGCAGTTCAACGTTTTGGAAATCCTTCTCACGAATGTAATAAACTAGCCTTTTCTCATCCACAAACTATCCCTGTTGACATGAATCAAGTGTTCCCTGAAGGCACCAAAGCAGCTTGGTCACAGAAGCAGTGGATGAAATCTCGCTCACTTCAATTGGAAGAACAGAAGATACAGATCGAGGCACAGATGTTGGAGTTGGAGAGGGAGCGGTTCAAATGGCAGAGATTTAGCAGGAAAAAAGACAGGGAGTTGGATAAAATGAGAATGGAAAATGAGAGGATGAAGCTTGAAAATGAGCGCATGGCATTGGAATTGAAGCATAGGGAGTTAGAGGCTGACTTTAATCGAATGCCC
>gnl_Nelnu_v1.0_NNU_002333-RA
ATGGAGGTTAATGGTATGGCGGGAGGAATGATCTCCGGTCTGTCTCCTGGGATGCTTGGACTGGAGATGCCTCTGCACCAAGCGCAGCAACAGCACCATCCTCACCAACACCACCACCAGCAGCAGCACCCCCAAATGGTGTCATTTGCAGGTCAAGACGCCGATCATCACTCGCAGTCTCAGTCTGTGAAGCAGCATGTATACCCTCCTTATGCCACCAAAGCGAAGCCGCAGCAACCGTCATTGAGCGACGAGGAGGAGCAGGGATTCGCGGGGGAGGACGGTGGAGCAGACGGGAAGAAGAGGATGTCTCCGTGGCAGAGAATGAAGTGGACGGATAACATGGTGAGGCTTCTCATCATGGTGGTCTTCTACATCGGCGACGACGGTGGCTCCGAAGGCAACGACCCCTCCGGCGCCGGCAAAAAGAAGCCCGGCGGGCTCCTGCAGAAGAAAGGCAAGTGGAAATCGGTGTCCAGGGCCATGATGGAGAAGGGTTTCTATGTGTCTCCGCAGCAGTGCGAGGACAAATTTAATGACCTAAACAAGAGGTATAAGAGAGTTACAGATATCCTGGGAAGAGGTACGGCTTGCAAGGTTGTGGAGAATCAGAGCTTGCTGGACACAATGGAACAGCTCTCGCCTAAGACGAAGGATGAGGTCCGGAAGCTTCTCAATTCTAAGCATCTCTTCTTCAGGGAGATGTGCGCCTACCACAACAGCTGTGGCGGTGGTGGTCTGGGAGGTGGAGCTGGCGGTGGCCACCATCCGTCGGAGGTGGCGGCAGAGTCGGCAAATCATCAGCAGCAACAGCATTGCTTCCATTCGTCCGAAGGTCCTTCTGTTATTAGCAATTCGAAGGGCTTAAGCAGGGGGGAGACCGAGGGGTTAAAGATGAGGACTGGAAGCGGCCGTGAAGAGGAGGAGGATTGCGACGACGACGATGACGACGACGATGACGACGATGACGACGACGATGACGACGAGGAATCTATGGAAAATGGTGGAAGGGGCCATAGTAGTGAGCATGGAGGAGCAGAAGGAGGGGGTGGACGTGAGGAAGAGGAAGACAACGAGAAATTGGGTTCGAGGAAAAGGAAGAGGAAGAGGAGAGGGATGTCTTCGACTCCGCCATTGATACAGCAGTTGAACAGTGAGATGATGAATGTGCTTCAGGATGGGGCGAAGAGCCCATGGGAGCAGAGAGAGTGGATGAGGACCAAGTCGGTGCAGTTGGAGGAACAGAGGGTGAGCTATCAATGTCAAGCAGTTGAGCTGGAGAAGCAGCGGTTCAAATGGATCAAGTTCAGTGGGAAGAAGGAGAGAGAGATGGAGAGACTGAAGCTTGACAACGAGAGAATGAGGCTTGAGAATGAAAGAATGGTTCTTCTCCTTCGCCAGAAGGAGCTGGAACTGATCAATCTTCATCAGAATCAACAACAACAACAGCAACAACACTCCTCAAACAAGAGGCCCGATCAATCTACT
>gnl_Orysa_v7.0_LOC_Os01g21590.1
ATGGGGCCGAGGGGGGTGGTGGGGTCGGCGGCAATGCTGGGGCTGGAGATGCACCTCGCCCACCCGCAGATGCACGCCGCCGCGTACCAGCAGCCGGACCCCCACGGCGGCGGCGGCGGCGGGTTCCAGCAGCAGGTGGCGGCGGTGAGGCAGCAGCAGCAGCAGTCGTACTCGCCCTACTCGGCGGGGGCGTCGTCGAGGGTGATCAAGGCGCCCGGCCATGACGATGGGATGGGCAACGGCGCCGGTAAGGGCGGCGTGGTGCAGCAGCAGCAGCAGCCCGGGTCGGTGGGGTGCCCGTGGACGCGGATGAAGTGGACGGACGGGATGGTGCGGCTGCTGATCAACGTCGTGTACAGCGTCGGGGACGACGGCGATGGCGTGGCGGCGGGCGGCGCCGCGGGTGGGAAGGCGTCCGCGGGGGCGGCGGGGCACGGGAAGGCCGGCGGGTCCGGGTCCCACGGCGCGCACGGGCAGGCGGCGGCGCAGCAGAAGAAGGGCAAGTGGAAGTCGGTGTCGCGGGCGATGATGGAGAGCGGCCACATGGTGTCGCCGCAGCAGTGCGAGGACAAGTTCAACGACCTCAACAAGCGGTACAAGCGCGTCGTCGACCTGCTCGGCCGCGGCAAGGCGTGCAAGGTCGTCGAGAACCACGCGCTGCTCGACGCCATGGACGAGCTCACCCACAAGGCCAAGGACGAGGCGCGCAAGCTGCTCAGCTCCAAGCACCTCTTCTTCCGCGAGATGTGCGCCTACCACAACTCTGGCGCGGCCGCCGCCGCCGCCGCGCACGGCCCGCACGGCGCCGGCGCCGCCGGCGTCGAGGCCACCGCCTGCTTCCACCACCCGCCGCCCGCGTCCATGGCCGCCGCCTCGTCCGCCGCGCGCCAGGCGGCGGCGGCGGCCCCTTCCCTTGGGATGAAGGACTCCTCCGCGGGCCCGGAGGACGACGAGGACGACAGCGAGGACGTCCCCAGCAGCAACGAGGTCGATGACGAGGACGATGACGACGACGACGACGACGACGAGGTGGGCCCAGGGATGAAGTCCCGCCGGATCTACGGCGGCCACCGCGTCCACCACCACCACCACCACCACAACGGCCACCACAAGCGCCGCCGTGGCGACGACGTGTCGTCGGCGGGCGCGGGGGACGACGACGACGAGGACGGCGTGAAGCGCGCGAGGGGGGCGGCCTCGGCCGCGGGGGGAGGCGACGACGAAGGCCCCTCCGCGGTGCAGCAGCTGCAGAGCGAGCTGGCGGCTGCGGTGGCCGGCGGCGGCGACCCGCAGCAGGTGCGGCAGTGGGTACGGCGGCGCACGGTGGAGGTGGAGGAGCAGCAGGTGGCGCACGAGGTGCGCGCGTACCACCTGGAGCGGCAGCGGCTCAAGTGGGAGCGGTTCCGCGCCAACAAGGAGCGCGACATGGAGCGCGCCCGGCTGCGCAACGACCGCCTCCGCATCGACGGCCGCCGCATGCTCCTCCTCCTCCGCCAGAAGGACCTCGACTTCGACATCGCCGAGGCAAACTCCTCCTCCGTCGACCACCTCACCTCGTCCGCCCCGCCGCCCCTCGCCGCGCTCCAGCAGCAGCAGCAGCCGCTCGGCTCCAGCCCCTCCACCGCCGGCGGCCACCCCAAC
>gnl_Orysa_v7.0_LOC_Os02g33770.1
ATGGAGGGGAATTTGCCGCCGAGAGGAGCCCTTGTCCATGGCCATGGCGGCGGCGTCGGCGCCTTCGATCTGGAGGCGACGATGCAGCCGCCGCCGCCGTTCCACTTCGCCCAGGATCCGCACCTCCACCACCACCAGGGCATGGTCCCCGTCCGCGGGAACCCGATGCTGGATTTGGGCAATGTGGTCAAGACCTCGCCGAGCGACGAGGAGGACGTGGATGACGGCCACCACCATGGTGGCGGCGGCGGCAGCGGTAAGGAGGCCTCCCAGTGGCACCGGGTGAAGTGGATCAGTGGCATGGTCAAGCTGCTGGTGTCCGCCGTGGCCTACATCGACGAGGACGTCGACATGGACTACGGCACGGGCAGCGCCGCGAGGAGGAAGCACGCCATGCTGAAGAGGAAGGGGAAGTGGAGGCTCGTCTCCGCGGCGATGACCGAGAGGGGCTTCCCGGTGTCGCCGCAGCAGTGCGAGGACAAGTTCAACGATCTCAACAAGAGGTACAAGAGGATGACCGAGATCCTTGGCCGGGGAACGGCGTGCCAGGTCGTCGAGCACCCCGAGCTTCTTGAAGGGATGCGGCTCTCGGGAAAGCTCAAAGAGGAGGCTAGGAAGCACCTGAACTCAAAGCATCTGCACTATGAGGAGATGTGCTCGTACCATAACAGGAACAAAATGTGTCTGTTTGATGATCCCGCCCTTCAGAAGTCATTGCGTTTGGCGCTTAGGAGTGGAGAGGAGCATGCAAAGAAGAACCCGTTTGGGTATGATGATGAGGATTTTTCTGACGATGACGACGAAGATGAAGAATTCGATGATCTGGAGGTCAGCGCTGAAGATCATCACCATGGAATTCATGGTGCCAAGAGGCTGAAGCATGATCAGGAGGAGACGCATTTTGGGTCTAATCTGTCAGAAGTTGCTGTTATTGACATGAACAAAATGCTCTCTGAGGGATCTGGTGGTCCAACTGCTGAAAAGAGTCCCTCTACCCCTGGTATGCGTGATATTCGACTTGAAAAACGCCGCCTGAAGATCAAAGCTCAGATGCTGAAAATTGAGCAGAAGCATTTCAAGTGGCTGAGGTTCAGCAAGGAGAAGGACAGGGAATTGGAGAAGATGAGACTGGAGAATGAAAAGATGAAACTGGAGAATGAGCGGTTGGAATTGGAGCTGAAGCTTAAAGAAATAGAGATGGGTATCAAACCAAAGAAGATTTTTAGTGAT
>gnl_Orysa_v7.0_LOC_Os12g06640.2
ATGGAAGGCAACAACCTACCCTCTGGAAGCTTGATGCGTTCTAACTCTGGGCAAATGCATGCTCCAAATCCTGGAAAGCAGGGCTTTGACCATACTCAGATGCCTGGCAATTTATCGATGCATGTAAACCAGTCTACAGATTCTGATCACTTGTCAGAATTTCAATTCGGAGAGCTTGGAAAGGTTGACCACCACCACCACCATCACCATCGTCAACACGCCAAGAACGGCATGAGTGATGATGAGGAACATGGTGTCAACGAGGATGCCACTGATAGCCAGAGCGGCAAGGGAAAGAAGGGCGCTGCATGGCAGCGGATGAAGTGGACTGATTCAATGGTCAAGCTTTTAATTACTGCAGTATCTTACACTGGGGAGGATCCAGGAGCTGATTCAGGAGCTGGGAAGAGAAACTCTGCAATAATGCAGAAAAAGGGCAAGTGGAAGGCAATATCAAAGGTCATGGGTGAGCGAGGCTGCAGTGTATCACCGCAGCAATGTGAAGATAAATTCAATGATCTCAATAAGAGATACAAAAGACTTACAGATATCCTTGGCCGGGGTACAGCTTGCAAGATTGTGGAGAATCATGCTCTGCTGGATTGCATGAGTAATCTGTCTGACAAGATGAAAGATGATGCGAGGAAGATACTGAGTTCAAAGCACTTGTTCTACGAGGAGATGTGCTCCTACCATAATAACAATCGAGTGAGTTTGCCTGAAGATCCTGCCCTTCAGCGTTCACTGCAGCTTGCCCTTAGATGTAAAGATGAGCATGATCTGAGGAGGGGAACAAGCGGAGATGCCGATGAAGATGATCAAAGTGTAGACTCTGATTCCGAGGAGGAGAATGATGAGGAAAATTACACATTACAAGGTGATAAGAGTGCCCTGCCCATGCATAAAAGATTGAGGCTTATGACAGATCAGGAGGATGTGGGTTTTGGCAACTCTTCCAGCTCACATGGATGTAGCAGGAGGTCTGATTCCCATGGCATATCACTGGATATCAACAAAGCATTTCCTGATGGAACCAACTTGGCTTTGGCGCAAAAGGATTTGGCTACACAATCTGCAGATCTTGAGGAACAAAGGTTGCAGATTGAAGTCCAGGCAGTCTATCTTGCAAAACAACGGCTCAAATGGGAGCGCTTCAGTAAAAATAAGGATAGAGAACTGGAACAGATGAGGTTAGAGAATGAAAAAATGAGGCTTGAGAATAAGCGCTTGGAGCTGGAGGTAAGGCACAAAGAGTTAGAGCTTGAACTCAAGCAAAAAGGCAGTGGCAATCATGCA
>gnl_Orysa_v7.0_LOC_Os11g06410.1
ATGTCTATCCTCCTTTGGCTATCCCATGTACTGCTGAAACTTCATTACTTGAGGTTATATTCATGTGCATCCTCGTGCACTCCTGTGTCCATCTTATATGGTACCAACAAGAAGTTGAAGTGTTTGGGTGATCGCTTTGGGGAAATGGAAGGCAGCAACCCACCTGGTAATATGACACAGGGACCTTCCTATGGGAGTTTAGATTTGCATGGTATCTCCAAGCAAATGCATCCTCCAAACTCAGGAAATCAGGGCTTCAACCAGCCTCAGATACCAGGGAATTTTACCATTCCTATGGATAGGGTTACAGAGCCTGATAACATCTCTGATGGAGTTCAGTTAGGACAACATGGGAAGATTGCCCATCATCACCATCACCACAGACACCACTCAAAGAACCATGGGAGTGATGAAGAGGAGCACGATATGAATGAGGATGCTGCTGATGGCAAAGACAAGAAGGGCTCTCCATGGCATCGGATGAAGTGGACAGATTCAATGGTGAAGCTTTTGATTACTGCAGTATCCTACACAGGGGAGGATCCTGGAGCTGATTTAGGCGGTGGGAGGAGGAACTATTCAATGATGCAAAAGAAGGGAAAATGGAAAGCAATATCAAAGGTCATGGGCGAGAGAGGTTGCCATGTGTCGCCACAGCAGTGTGAGGATAAGTTCAATGACCTTAATAAGAGATACAAAAGACTAACAGATATCCTTGGAAGGGGTACTGCTTGTAATGTTGTGGAGAATCACTCACTTCTTGATCACATGGATATTTCTGAGAAGATGAAAGAGGATGCAAGGAAGATACTGAACTCCAAACACTTGTTCTATGAAGAGATGTGTTCCTACCATAATAATAACCGTATAAGTCTGCCTGAAGATCCCGCACTTCAGCAGTCACTACAGCTTGCTCTTAGATGTAAAGAGGATAATGATTTCATGAGGCATGCAAGTGGAGATGCTGAACTAGATGATGATCAGAGTGAAGATTCAGATTATGAGGAGAATGAGGAAGAACATCGAGCAGTTGATACCAATATAAGGGGCCCCTCAATGCATAAAAGGATGTGGCATGTTGTAGATCATGGTGATGTAGGTTTTGTCACCTCATGCTCGAATGATGGTAGTGGGAGGTCTGATCCCTATGACGTGTTGGATATCAACAAACCCTTTCCAGATGGATGTGATTTGGCTTTGGTGCAAAAAGACTTGGCTCTGAAAGCAGCAGAGATTCAAAAACATCGTTTGCAGATTGAAACCAAGGCTGTGCAACTCGCAAAGCAACGTCTCAAGTGGGAGATGTTCAGGAAGAACAAGGACTTGGAATTGGAAAAGTTGGCGTTGGAGAATGAACAAATGATGCTTCAGAATAAGCGGTTTGAGCTTGACCTAAGACACAAGGAGCTAGAACTTGAGATTAAGATAAAGGGCAATGCTAATCATCCA
>gnl_Phavu_v2.1_Phvul.004G095500.1
ATGGAAGGGAATTTGTCTCAGGGAGGTATGGTTCAAGGTGGGAGTTCTTTTAGTGGTTTTGATTTGCCTGGATCAATGAGGGTTAATCGGCAAGGGCATCATCCTCATTCCGTGAATCATCATCAAACTCATCCTTGCCAAGGGCCTTCAGTGCATTCCTCAGTTCAAGATGGTTTTCCTCTTACAATGGGAACCATGCAGAACTGCGATCAGACAATGTCAATGACTGAGTTTAGTCAGGGAGATAGAAACAAGAACTCACCAAGTGATGAAAGTTTTGCCGAGGAAGGTGTTGATGGTCATCATGAAGGAGTTAGAGGGAAAAAGGGGTCGCCTTGGCAGCGGGTGAAGTGGACTGATAAGATGGTGAGGCTTCTGATAACGGCTGTTTCTTACATAGGTGAGGATGCAACATCTGACTGTGGTGGCTCAAGGAGAAAATTTACAGTCCTACAGAAAAAGGGGAAGTGGAAATCGGTTTCCAAGGTCATGGCTGAAAGAGGTCATCGTGTTTCACCTCAGCAGTGTGAGGATAAATTCAATGATCTTAATAAAAGGTACAAAAAGCTTAATGATATGCTAGGCCGGGGAACTTCTTGTCAGGTTGTTGAGAGTCCTTCTCTATTGGATGTGATAGATTATCTTTCTGAGAAAGAAAAAGAGGAGGTTCGAAAAATATTGAGCTCAAAACACTTGTTTTATGAAGAGATGTGTTCTTACCATAATTGTAACAGGTTGCATTTACCTCATGATCTGGAATTGCAACGATCACTGCAGTTGGCTCATAGAAATAGAGATGATCATGACAATGATGATATCAGAAGGTCTCATCATGATGATCACGATGAAGATGATCTAGAAGTGGAAACTGATGATCATGATGACTTTGAGGACAATTATGCTACCCATGCAGATAGTAGAGGAGTCTATGGGGAAGTGGGGCGACCTATGAAGAGATTGAAACCAGGGCAAGGACAAGAAGATGCTGCCACTTTTGGCTGTGCTTTAAGCAGCCAAGAGTACAACAAAACTTCAAATCCTTATATGGTTCAATCTGATGTTAATCAAGCTGCACCTGAAAAAATGAGTGCAGCATGGTTACAGAAGCAATGGTTTGAATCTCGTTCACTTCAGTTAGAAGAGCAGAAGCTACAAATTCAGGTTGAGATGTTGGAGCTGGAGAAACAAAGATTCAAGTGGCAGAAGTTTAGTAAGAAAAAAGACCGGGAGTTGGAAAAGTTGAAGCTGGAGAATGAAAGAATGAAGCTTGAGAATGAACGTATTGCTTTAGAACTAAAACGAAAGGGAGTGGGTGCCGACTTTAAC
>gnl_Phavu_v2.1_Phvul.007G079600.1
ATGGAAGGGAATTTGCCCCAGGGAGGTATAATTCAAGGTGGAACATCTTTTGGTGGCTTTAATTTGCCGGGATCAATTCGGGTTCAGCATCAAGCACAACATCCCCATACCATGCACCAACATCAAAGTCATCCGCGTCAAGGGTCTTCTGTACACTCCACAGTTCATGATGTTTTCCCTCTTACAATGGGAACCCTGCAGAATTGTGACCAAACCATTTCAATGACAGAGTTTAGTAAAGGAGACAGAAGCAAAAACTCAGCGAGTGAGGAAGACGAGCCGAGCTTTACCGAGGATGGTGTTGATTGTCACCATGAAGCTGGTAGAGGGAAGAAAGGATCGCCTTGGCAGCGGGTGAAATGGACCGATAAGATGGTAAAACTTCTGATAACCGCTGTTTCTTATATTGGTGAGGATGTAACTGGCGATGGTGGTGGAAGTGGAAGTGGAAGAAGGAAATTTGCAGTGTTACAGAAGAAGGGTAAGTGGAAATCTGTTTCCAAGGTCATGGCTGAGAGGGGTTATCATGTCTCACCTCAGCAATGCGAGGATAAATTCAATGATCTCAATAAAAGATATAAAAAGCTTAACGATATGCTAGGGAGAGGCACTTCTTGTCAGGTTGTTGAAAAGCCTGCACTGTTGGATGTAATAGATTTTCTTTCTGATAAAGAAAAGGACGATGTTCGAAAAATATTAAGCTCAAAACACTTGTTCTATGAGGAGATGTGTTCTTACCATAATGGTAATAGGTTGCATTTACCCCATGATCCTGCATTGCAACGTTCACTGCAGTTAGCGCTCCGAAATAGGGATGATCATGATAATGATGATATGAGAAGGTCCCATCATGACGATCAGGGCGAAGATGATCCAGATGTGGAAATTGATGATCATGATGACTTTGAAGAGAATTGTACTTCCCATGGTGATAGTAGAGGAATACATGCACCATTAGGTGGATCTATGAAGAAACCAAAACAAGGCCAAGATCAGGAAGATTGCAATACTTTTGGTAATTCTTTAAATTGTCAGGACTACAACAGAAGTTCATATCCCCATGGGCAGATGGTCCAATCTGATGTGAATCAAGGTTTACCTGAAAGCATGAGATCAGCTTGGTTACAGAAGCAATGGGTTGAATCTCGCTTCCTTCAGTTAGAGGAACAAAAGCTACAAATTCAGGTTGAGATGCTGGAACTAGAGAAACAGAGATTCAAGTGGCAGAGGTTTAGTAAAAAAAAGGATCGGGAGTTGGAGAAGCTAAGTCTAGAAAATGAAAGATTGAAGCTTGAAAATGAACGTCTTGCTTTAGAACTTAAGCGAAAGGAATTGAGCACTGGCTTTAAA
>gnl_Phavu_v2.1_Phvul.007G224600.1
ATGCTCTTTCCTCTCTTCAACTATTCGATTAAGGGCGCTGGAATGTTCTCTGGGATGGTAGGAGTGGATAACTCTCTGCAACCGCAGCAACAACAAAACCCTCACCACTTGCAACACCACCCCCAAATGGTTCCCTATGCTCCACACCATGACACTGATCCACATCATCCACACCATAATCAATCCATCAAACAAGGGTACCCTCCCTATTCTTCGGCCAAGACCAAACAACAGCAGCATAGTGGCCTCAGTGATGAGGATGATGACACCTCGGACCCCAAGAAGAAGGTCTCGCTGTGGCAGAGAATGAAGTGGACTGACACCATGGTGAGGCTTTTGATAATGGCGGTTTATTACATTGGTGATGAGGGTGGCTCGGAAGGGACTGATAAGAAGAAGTCCTTGGGTATGTTGCAGAAGAAAGGGAAGTGGAAGTCGGTGTCCAGGGCTATGATGGAGAAAGGGTCCTATGTTTCTCCTCAACAGTGTGAGGACAAGTTCAATGACTTGAACAAGAGGTATAAGAGGGTGAATGATATTCTTGGCAAGGGAACTGCTTGCAGGGTTGTGGAGAATCAGAATTTGTTGGAAACGATGGAGTTGTCACCAAAGATGAAAGAGGAGGTAAAGAAGTTGCTCAATTCCAAACATTTGTTCTTCAGGGAAATGTGTGCTTACCATAATAGTTGTGGTCATGTGAATAACAATCCTCCACAGCAAGGAGAGACTGGGGGTGACGTGCCTCAGTCTCAGGCTCAACTACATCAGCAGCAGCCTCAGCAACAACAGCCTCAGCAACAACAGCAACAGCAACCTTGTTTTCATTCATCAGAGGTGGAGAATTTGGGGGCTTCAGGGGTGGAGGGTTTGAGGATGTTGAAAGTGGGAAATGGGGAAGAGAATGATGATGATTCTGATGAGGAGGAAGACTCTGAGGATGATTCGGATGAGGAGGAAGATGATTCAGGAGAAGGTGGTTCAAGGGGTAATGTGGGGCATGGACATGAAAATATGGAGGATGATAATGATGGAAGGTCAATGAGGAAGAGGGCAAGGAAAGTGAGGGAAGTTCCTGTGTCACCACTGATGATGCAGCAACTGAGTGCTGAGGTGAGTGGTGTGTTCCAAGATGGGGGTAGGAGTGCTTGGGACAAGAAGCAATGGATGAGGAGCAGGATACTGCAGTTGGAGGAGCAGCAAATAAGCTATCAGAGTCAATCATTTGAGTTGGAGAAGCAAAGGTTGAAATGGGCAAGGTTTAGCAGCAAGAAGGAGAGGGAAATGAAGAGAGCCAAACTTGAAAATGAACGAAGGAGGCTTGAGAATGAGAGAATGGTTTTGCTCATTCGCCAGAAGGAGTTTGAACTGATGAGTCTTCAACACCAACAAAAGCATCAACAACAGCAACATTCTTCCACT
>gnl_Phavu_v2.1_Phvul.001G185100.1
ATGGAACCCAATGCATTAGGTGGTGGAATATTTCCTAACATAAGTAGTGGTTTGCTAGGAGTAGAAAAGCTTCAAAACCAGCAAAACCCTCCTCACCCTTTGCACCACCCCCAAATGGTTTCCTATGCCTCTCACCATGACACTGACACACATCAACAACATCCACCACAATCAATCAAACATGGCTACAACTATTCTGCCGCGAAAACCAACAAGTTACAAATCACACTCAGTGATGAAGATGAGGCCGGGTTCACAGCAGAAGACTCTGGTGACCCCAAGAGAAAAATGTCTCCATGGCATAGAATGAAGTGGACTGACACCATGGTAAGGCTTTTAATAATGGCTGTTTATTACATTGGAGATGAGGCTGGTTCAGAAGGCAGTGATCCCACTAAGAAGAAAGCCACGGGGTTGCTGCAGAAGAAAGGGAAATGGAAATCAGTGTCAAGGGGCATGATGGAAAAGGGCTACTATGTATCTCCGCAACAATGCGAAGACAAATTCAATGACTTGAACAAGAGGTACAAGAGGGTCAACGACATTCTGGGCAAGGGCACAGCTTGTCGGGTGGTGGAGAACCAAACCTTGTTGGACACAATGGATCTGTCCCCAAAGATGAAGGAGGAAGTTCGAAAACTGCTCAACTCCAAGCACTTGTTCTTCAGGGAAATGTGTACCTACCACAACAGTTGTGGCCACAACAACAATTGTGGCACATCCAACGCGCAACAATCAAGTGAGGCTCAACCACAACATCAACATCAACATCAACATCAACAGCAGCGGTGTTTGCATTCATCGGAGAACGGGGTGGGGGGTCTGAGAATGTTGAAAGAGGATGAGGATGAGGATATTGAGGAGGAGGATTCGGAGGATTTTTCTGATGAGGAGGAAGATGAATCGGGAGAAGGAGGATCAAGGGGTATGGAGGAGGATGAGAATGATGTGATGAGGAAGAGAGCGAGGAAAGGAGGGTTTGGTGTGTTGTCATCCTCATCATCCGTATCATGTCAGGTGATGATGCAGCAATTGAATGGCGAAGTGAGCGGTGTGTTGCAAGATGTTGCGAAAAGTGCATGGGAGAAAAAGCATTGGATGAAGAAGAGGGTGGTGCAGTTGGAGGAGCAGCAGGTGAATTATCATATGCAGGCCTTTGAATTGGAAAAGCAACGGTTGAAGTGGGAGAGGTTTAGCAGCAAGAAGGAGAGGGAAATGGAGAAAGATAAGCTTCAGAATGAACGGAGGAGGCTGGAAATCGAAAGAATGCTCTTGCTAATTCGCCAGAAGGAGCTTGAACTGGTTACTGTTCATCAACAGCAGCAGCATCAGCAGCAGCATTCTTCTACC
>gnl_Phavu_v2.1_Phvul.L009943.1
ATGAATGGTTCGGGTTTGGGTGGTGGCTTTTTGTCTGGCCCCAGTGGGGGGATTTTGGACTTGGAATCTTCATTTCATAGACACCAACAGACTCAGCTGGGTCATCCATCAATTACTGGTCAACAGCAGTTGAATATCATGAGTGGTCTTGAAAGTGATCACCCCATTGGCCTGATTGAAGTGAAAAATTTGAATGCGGCGTTGAATTTTGGTAAAGGAAAGGCAATTGCTCCTTCCGATAGTAATGAGTTGAGTGACGAGGATGAGCCTAGCTATGCAGAAGAAGGGAATTGTGAGAACCTGGATGGTGGGAAGGGCAAAAAGGGGTCTCCTTGGCAGCGAATGAAGTGGACGGATAATGTGGTTAGGCTTCTTATAACAGTGGTGAGTTGTGTGGGTGATGATGGCACTATTGCAGGCATGGATGGTCACAAAAGGAAATCTGGGGTTTTACAGAAGAAGGGCAAGTGGAAAACAGTCTCCAAGATAATGATAAGCAAGGGTTGTCATGTGTCGCCACAGCAGTGTGAGGACAAGTTCAACGACTTAAATAAGAGATACAAGAGGTTAAATGACATACTTGGAAGGGGAACTTGTTGTCAAGTGGTTGAGAATCCGGCGTTAATGGATTCAATACCTAACCTGTCAGCTAAGATGAAGGATGATGTTAGGAAGATCTTGAGCTCAAAACACTTGTTTTATAAGGAGATGTGTGCCTACCATAATGGGCAAAGGATACCGAATTGTCATGAACTTGATTTGCAGGGTTATTCTATGGAGCATGGGAGGGACTCAACAAGAGATAATAATGGATCTGAGGATGAAGATGAGAATAACAATGATAGCGAGGAGGATGAGTTGGATGATGACATTAATATTAATGCACACGAGGATGGAGGGAGGATGCAGGAACTCTGTGATAGAAATATATTAAGTGAGGAGGATGGCCATTTTGGCCCACAAGCTTCTCGGATGGACAAATTTGAGATTGAAATGGCAAGGGTTTTTCAAGACCCCACAAAGTCATTACGCGAACAAAGAGAGTGGATTAAAATCCAGATGTTGCAGCTTCAAGAGCAAAATATCAGCTACCAAGCCCAAACTCTTGAACTTGAGAAACAGCGGCTTAAGTGGTTAAGATATTGCAGCAAGAAGGACAGAGAACTGGAGAGGCTGAGATTGGAGAACAAAAGAATGAAGTTAGAAAACGAGCACAGGATCTTGAAACTGAAACAAAAAGAGCTAGAGGTAGATTTCAGTACATCTGAGATGTCTTTAGACCCTGCCTCTATAGGAATCAACCGGCCGCAGGGAAGGGAGCATGTCAGCTTAGGCAGACAACAG
>gnl_Pinta_v2.0_PITA_000073440-RA
ATGGAAGGAGATGCCATAACTGGGAATACAACATCTTCTGTAGAAGGGATGGAGGACTTGTGTCCCTCTTCACAAGAGCAGCAGCCACATGAGCAAGAAAGTGTAATGGATGATGAAACCCATAAAAGTGATGATCATTGTCCACGTATGAAATGGACACATGACAAGGCAAGGATTTTGATTGAAGCTGTGACTGAGGAATCCAATACTAACAAGTCTCATGCTCTGGTGATGAAGGGCAAGTGGAAATCTATTTCCAAAATAATAGAGGAGAAGGGATATCAGATTTCTCCTCTTAAATGCAAAGATAAGTTCAATGAGCTGATTAGGAAGTATAAGGGGCTCAGTGATGTCCTTGGAAAAGAAGCATCAAAGGTTGTTGGTAATCATGCTCTCCTTGATTCTATGGATCAAATTGGTGAGGAGACAAAGAAGGATGTGATGAAAATTCTA
>gnl_Poptr_v3.0_Potri.003G204700.1
ATGGATAATTCGGGTTTGAGGGGTCGTTTTTTGTCTGATTCAAGTGGTGGTTTGTTAGACCTCGAGTCACCGATTCATAGACACCAACAATCTCAGTTAGGTCATCCCTCACTAGCGCACCAACATCAGATGAATGTAATGGGTTGTTTTGATAATGATCACCAACCAAGTGGGCTAATGGAAATGAAAGGTTCAACATCAAAAGGATATTTGGTGAATTTTGGTAAAGGAAGAGCTGCTAGTCCGTTTAACGGTGCACATAGTGGCGATGGGAGTGAAGATGATGACCAGAGTTTTATGGAAGATGGGAATGGTGAGAACTCTACTGGCGCTAAGGGCAAACAAGGGTCTCCATGGCAGCGAATGAAATGGACAGATAATATTGTTAGGCTTCTTATTTCAGTGGTTGCTTGTGTGGGTGATGACGATACATTTGATGGTACGGGGGGGCTTAAGAGAAAATCAGGGCTTTTGCAGAAGAAAGGTAAGTGGAAAACAGTGTCAAAGCTAATGATTGGCAAGGGGTGTCATGTTTCGCCACAACAGTGCGAGGATAAGTTCAATGATCTGAATAAGAGGTACAAGAGGTTGAATGAGATTCTTGGGAGGGGGACTAGTTGTAGAGTTGTGGAGAACCCCGCTCTTATGGACTCAATGCCTCATCTTTCAGCTAAGGCGAAGGATGATGTCAGAAAGATATTGAGCTCGAAACATTTGTTTTATAAGGAAATTTGTGCTTACCATAACGGGCAAAGAATACCCAATTGCCAGGATTTTGATCTACAAGGTTGTTCATTACCTCTTGAGAGGTGCTCAAAAGATATGAATGGGTCAGGGGGGGATGAAGTTGAGGGAAATGATGACAGTGATGATGATGAATCGAATAATGAAGCTGATAATAATGCTGATGAGAATGGGGAAAGTGTGGGCCAGTTGTGTGAAAGGATAGTGAATGAAGAGCATTCCCACCTTTGTTCTCAATCAGGTAGGCAAAATAGCTTTGGTGTTGAAATGACAGCAATTTTTCAAGACACTAATGTATCGCCATGGGAGAGAAAGGAGTGGATTAAGAAGCAGAGGTTGCAACTCCTAGAGCAAAGGGTCAACATCAAGGCTCAAGCTTTTGAGCTTGAGAAACAACAGTTCAAGTGGTTGAGATACTGCAGCAAGAAAGATAAGGAGTTCGAGAGGTTGAGGCTGGAGAATGAGATGATGAGACTGGAGAATAGGCAGAGTGCATTTCAACTGAGGCAGAAGCAACTGGAAATGGGTTTGAGGAGTTCAGAACCAGCATATGACCCTACTTCCCTTGGTATAGACAGAGTGCAAGGAAGAGATCAAATTGATCTGGGCAGACATCAT
>gnl_Poptr_v3.0_Potri.006G117500.1
ATGGGATCAGGAATACTAGGACTAGAATTGCCACTACACCAACAACAAAACCCACAAAACCCTCACCACTTGCAGCATCCCCAGATTGTAGCTTATGCCCACCATGAATCTGATCACCATCAACACTCCCAGCAATCTGCCAAACATGCCTATCCTTTTGCCTCCACAAAGCCTAAACAATTATCACCATTGAGTAATGAAGATGAGCCTTCTTTCACTGGAGATGACAGCACCACTGATGGAAACAGGAAAATTTCTCCATGGCAAAGAATGAAGTGGACTGATAATATGGTTAGGCTACTTATAATGGCAGTTTTTTACATTGGTGATGAGGTTGGGTCTGAAGTGAGTGATCCTATAGGCAAGAAAAAGCCCGGTGGCCTGGCACAGAAGAAAGGGAAATGGAAATCAGTTTCTCGGGCAATGATGGAGAAAGGGTTTTATGTGTCTCCACAACAATGTGAGGATAAATTCAATGACTTGAACAAGAGGTATAAGAGGGTTAATGATATCCTTGGAAAGGGGACTGCCTGCAGGGTTGTGGAGAATCAAAGCTTGCTTGATACTATGGATTTGTCACCGAAAATGAAGGATGAAGTGAGAAAATTGCTCAATTCCAAGCACTTGTTTTTCAGAGAAATGTGTGCTTATCATAATAGCTGTGGCCATGCTGGGGTTGCCTCTGGTATTAATAACTCACCAGAGATGGCTACAGACCCATCTCATGCTCAGCACCAACAAGCAACACAACAGCAACAGCAATACCAAAGGTGTTCTCATTCAACTGAAAACGCTCAAGTTGTAACCAATTCGAGGACCGAAACAGAAGGGTCAAAAATGGCAAAAATGGCAAGAAATGAAGAGGATGACCACGACGAAAGCGAGGAAGATGAAGATGATTACGTGGAGGATGAGGAGGAGGAGGATGATGATGATGAAAGAGACGATGATGAAGAGGATTATGAAGAGAATGAGGATGAGGCAGTAGAAGGCAATTCAAGGCATCAAAACGGGCATGGGCATGGAGATGAAGATGACCATGACGAGAAATCATCACGAAAGAGGCCAAGAAAGGAAGTGTTTTCAGCAACATCATCTCTGATGCAGCAATTGAATGGGGAAATAATGAACGTGCTCCGAGATGGAGCAAAGAGTTCATGGGAGAAGAATCAGTGGATGAAGCTGAAGTTGATGCAATTAGAGGAGCAGCAAGTGAACTACCAATGCCAGGCATTTGAGCTTGAAAAGCAAAGGTTGAAGTGGGTGAGATTCAGTAGCAAGAAAGAGAGGGAAATGGAGAGGGCTAAGCTAGAGAATGAGAGAAAAAGGCTTGAAAATGAGAGAATGGTACTGACTGTAAGGAAGAAAGAGCTTGAGTTGCTTGATACTACACATCAACAGCAACAACTGCCTTCAAACAAGCGGAGTGATCCTTCTTCCATTGCTGGA
>gnl_Poptr_v3.0_Potri.016G096300.1
ATGGGATCAGGAATGTTAGGACTAGAATTGCCGCTCCACCAACCAGAAAACCCACAAAACCCTAACCACATGAACCATCCCCAAGTGTTAGCTTATACCGACCATGAATCTGATCACCGCCAACACTCCCAACAATCTGTCAAACATGCCTATCCTTATGCCTCCTCCACAAAGCCCAAACAATTATTATCGCCATTGAGTGATGAAGATGAGCCTTCTTTCACTGGAGATGACAACACTACTGATGGAAAAAGGAAAATGTCTCCATGGCAAAGAATGAAGTGGACTGATCACATGGTTAGGCTCCTTATAATGGCAGTTTTTTACATTGGTGATGACGTTGGGTCTGAAGGGAGTGACCCTATAGGCAAGAAAAAGCCAGGTGGCCTGGCGCAGAAGAAAGGGAAATGGAAATCAGTTTCTCGGGCAATGATGGAGAAAGGATTTTATGTATCTCCACAGCAATGTGAGGATAAATTCAATGACTTGAACAAGAGGTATAAGAGGGTTAATGACATCCTAGGGAAGGGGACTGCTTGCAGGGTTGTGGAGAATCAAAATTTACTTGATACTATGGATTTGTCACCAAAAATGAAGGAAGAGGTGAGAAAATTGCTCAATTCCAAGCACTTGTTTTTCAGAGAAATGTGTGCCTATCATAACAGCTGTGGCCATGCTCCAAGTTGGGTTGCCTTTGGTAGTAATCACTCACCAGAGATGGCTACAGGCCCATCTCCTGCGCATGCTCAGCAACATCAAAGGTGTTCCCATTCAACTGAAAATGCTCAAGTTGTGACCAATTCAAGGACAGAAACAGAAGGGTCAAAAATGGCAAAAAGGGCAATAAATGAAGAGGATGAGGTAGAGGATGACGACGATGATGACAGCGACAATGATGAAGATGACTGCGAAGATGATGGGGATGAGGCAATAGAAGGCAATTCTAGGCATCAAAACGGGCATGGGCAAGGGGATGAAGACAACCGTGATGAAAAATCATCAAGGAAAAGGCCAAGAAAGGATGTGTTTTCAGCAACATCACCTTTGATGCAGCAATTGAATGGTGAAATAATGAACGTGCTCCAAGATGTTGCAAAGAGTTCTTGGGAGAAGAAGCATTGGATGAGGCTGAGGTTGATGCAATTAGAGGAACAGCAAGTGAGCTACCAATGTCAGGCGTATGAGCTGGAAAAGCAAAGGTTGAAGTGGGTGAAATTCAGTAGCAAGAAAGAGAGGGAAATGGAGGGAGTAAAGCTAGAGAATGAGAGAAGGCGGCTTGAAAATGAGAGAATGGTACTGATTGTGAGGAAGAAAGAGCTTGAGTTGCTTGATACTCAACATCAGCAGCAGCAGCAGCAGCAGCAGCAACTACCTTCAAACAAGCGGAGCGATACATCTTCCATTGCTGGG
>gnl_Poptr_v3.0_Potri.002G068700.1
ATGGAAGGGAATTTGTCACAAGGAGGTATGATTCCAGGCGGGGCTCCTTTTGGAGGCCTTGACTTGCAAGGATCAATGAGAGTTCATCATCAAGCACAGCATCCACACACTATGCACCACCACCAGCACCCTCTCCATCGGCAAGGATCTTCAACCCTCACCTCAGTTGAAGAAGGTTTTCCACTCACGATGGGGTTCATGCACAACTCTGATCAAAACATTTCCATGACTGATTACAATAAAGGAGACAGGGGAAAAAATTCAGTCAGTGATGAAGATGAGCCAAGCTATACTGAAGAAGGAGCTGATGGTCACAATGATGCAATCACAGGGAAAAAGGGGACGCCGTGGCAGCGTGTTAAGTGGACTGATAAGATGGTTAGGCTCTTGATAACTGCCGTGTCTTATATAGGTGAGGACGGGACTTCAGATTGTGGTGGTGGGATGCGTAGGAAATTCACAGTTTTGCAGAAAAAGGGAAAGTGGAAATCAGTTTCAAAAGTCATGGCTGAAAGGGGCTTCCATGTTTCTCCACAGCAGTGTGAGGATAAATTCAATGACCTTAATAAAAGGTATAAAAGGCTCAATGATATGCTTGGGAGGGGCACTTCTTGTCAGGTTGTGGAAAACCCTGCACTTTTGGATGTTATAGATTATTTAACAGAAAAGGAGAAAGATGATGTCAGGAAGATATTAAACTCAAAGCATCTTTTCTATGAAGAAATGTGTTCCTATCACAATGGAAATAGGTTGCACCTGCCTCATGATCCAGCTTTGCAGCGTTCCTTACAGTTGGCTCTAAGAAGTAGAGATGATCATGATAATGATGATGCAAGGAGGCACCAACATGATGATCTTGATGAAGATGATCAAGAGATTGAAACTGATGATCATGATGAATTTGAGGAGAATCATGCTTCACATGGGGATTGCAGGGGCATACATGGGGTGTTAGGGGGTTCTGCAAAGAGGCCCAGACAAGGCCAGGGCCATGAAGATGCTTTCTCACCTGAAAGTTCAAAAGCAGTTTGGTTGCAGAAGCAGTGGATGGAATCCCGCACCCTTCAGTTAGAAGAACGGAAGCTACAAATTCAACAAGAGATGTTGGAATTGGAAAAACAGCGATTTAAGTGGCAAAGATTTAGCAAGAAAAGAGACCGTGAACTAGAAAAGTTGAGGATGGAAAATGAGAGGATAAAACTTGAGAATGAGCAGATGGCATTAGAGTTGAAACGCAAGGAAATGGGCGCTGATTTTAAT
>gnl_Poptr_v3.0_Potri.005G191700.1
ATGATTCCTGGCGGGGCTCCTTTTGGAGGCCCTGACTTGCAAGGATCAATGAGAGTTCATCATCAAGGGCAACATCCACACATTGTGCACCACCACCAGCATCCTATCCATCGCCAAGGATCTTCAACGCATCCCTCAGTTCACGATGGTTTTCCACTCACAATGGGGGCCATGCACAAATCTGATCAAAACATGTCCATGACGGATTACAATAAAGGAGATGGGAGGAAAAATTCAGTCAGTGATGAGGATGAGCCAAGCTACACCGAAGAAGGTGCTGATGGTCACAGTGATGTAAGAAGAGGGAAAAAAGGGACTCCGTGGCACCGTGTTAAGTGGACTGATAAGATGGTGAGGCTCTTGATAACTGCCGTGTCTTATATCGGTGAGGATGCGACTTCAGATTGTGGTGGTGGAATGCGTAGGAGATTCACAGTTTTGCAGAAAAAAGGCAAGTGGAAATCAGTTTCAAAAGTCATGGCTGAAAGAGGTTTTCATGTTTCTCCACAGCAGTGTGAGGATAAATTCAATGACCTTAATAAAAGGTATAAAAGGCTCAATGATATGCTTGGGAGGGGCACTTCTTGTCAGGTTGTGGAAAACCCTGCACTTTTAGATGTTATAGATTATTTAACAGAGAAGGATAAGGATGATGTTAGGAAGATATTAAGCTCAAAGCATCTCTTCTATGAAGAAATGTGTTCCTATCATAATGGAAATAGGTTGCACCTGCCTCATGATCCAGCTTTGCAGCGTTCCCTACAGTTGGCTCTAAGAAGTAGAGATGATCATGACAACGATGATGTAAGGAGAAACCAGCTTGATGATCTTGATGAAGATGATCAAGAGATTGAAACTGATGATCATGATGAATTTGGGGAGAATCATGCTTCCCATGGGGATAGTAGGGGCATACATGGGGTATTAGGGGGTTCTGCAAAGAGACCGAGACCAGGCCAGGGCCATGAAGATGTTTATTTTGGGAATTCATCTCAGGACCCTAATAAAGGGTCTTCTTATTCTCATCCACAGATTGCCCAAGTTGATATGAATCAAGTCTCTCCTGAAAGTTCAAGAGCATCCTGGTTGCAGAAGCAGTGGATGGAATCTCGCACACTTGAGTTGGAAGAACAGAATCTAAAAATTCAACAAGAGATGCTGGAATTGGAAAAACAGCGATTCAAATGGCAAAGATTTAGTAAGAAAAGAGACCGTGAACTAGAAAAACTGAGGATGGAAAATGAGAGGATGAAGCTTGAGAATGAGCGGATGACATTAGAGTTGAAACGCAAGGAAATGGGTGCTGATTTTAAT
>gnl_Poptr_v3.0_Potri.001G019200.1
ATGGATAATTCGGGTTTGGGAGGTCGTTTTTTGTCAGGTCCAAATAGTGGTTTGTTAGACCTTGAGTCCCCGATTCATAGACACCAACAATCCCAGTTAGGTCATCCCTCCTTAGCGCACCAACATCAGGTGAACTTAGTGGGTTGTTTTGATAATGATCACCAACCAATTGGGTTATCGGAAGTGAAAGGTACACCATCAAAAGTATATTCAGCGAATTTTGGTAAAGGAAAAGCTGTTAGTCCTTTTAATTGTGCAAGCAGTGGCAATGCGAGCGAAGATGATGACCAGAGTTTTATGGAAGATGGGAATGGTGAGAATTCTACTGGTGTTAAGGGAAAAAAGGGATCTCCATGGCAGCGAATGAAATGGACAGATAATGTCGTTAGGCTTCTTATTGCAGTGGTTGCTTGTGTGGGTGATGATGGTACACTTAATGCTGTTGAGGGGCTTAAGAGAAAATCTGGGCTTTTGCAGAAGAAAGGTAAATGGAAAATGGTGTCGAAGCTAATGATTAGCAAGGGCTGTCATGTTTCGCCACAACAGTGTGAGGATAAGTTCAATGATCTGAATAAGAGGTACAAGAGGCTGAACGAGATTCTTGGGAGGGGAACTACTTGTAGAGTGGTGGAGAACCCTGTTCTTATGGATTCAATGCCTCATCTTTCAGCCAAGGCAAAGGATGATGTCAGAAAGATATTGGGCTCAAAACATTTGTTTTATAAGGAAATGTGTGCATACCATAATGGGCAAAGAATACCCAATTGCCAGGATCTTGATCTACAAGGTTGTTCATTACCCCTTGAGAGGAGCTCGAAAGATAATAATGGGTCAGGGGAGGATGAAGCCGAGGGAAATGGTGACAGTGATGATGGTGATGATGATGATGATGAATCAGATAATGAAGAAAATAATAATGCTGATGAGGACGGGGAGAGGGTAGGCCAGTTGTGTGAGGGGCGAGTGAATGATGAGCATGCCCATCTTTGGTCTCAATCAGGTGGGCGAAATGGTTTTGATGTTGAAATGGCAGCGATTTTTCAAGACCCTGCAGTGTCACCATGGGAGAGAAAGGAGTGGATTAAGAAGCAGAGGTTGCAACTCCTAGAGCAAAGGGTAAGCATCCAGGCACAAACTTTTGAACTTGAGAAACAACGGTTCAAGTGGTTGAGATACTGCAGCAAGAAAGACAAGGAGTTCGAGAGGTTGAGGCTGGAGAATGAGTGGAGGAAACTGGAGAATGAGCAGAGTGCTTTGCAACTGAGGCAGAAGCAACTGGAAATGGATTTTAGGAGTTCGGAACCATCATTCGACCCTGCTTGCCTTGGTATTGACGGAGTGCAAGGAAGAGATCCAATTGATCTGAGCAGGCCTCAA
>gnl_Prupe_v2.1_Prupe.8G028500.1
ATGGAAGGGCACTTATCACAGGGAGGTATGGTTCCTGGTGGGGCTTCCTACGGTGGCCTTGATTTAGAAGGATCGATGAGGGTTCAACATCAAACCCAACACCCACACACCATACACCAACACCATCCTCATCCTCGTCAAGGGTCCTTGGCCCATCCATCGATTCACGAGGGTTTTCCTCTCAAAATGGGAACCATGCATAATTGTGACCAAACCATCTCCATGATGGATTACAATAAGGGAGAGAGGTCCAAGAACTCAGCAAGCGATGAGGATGAGCCGAGTTATACGGAGGAGGGTACTGATGGCCATGCTGAAGGAAATAGAGGGAAGAAGGGATCACCATGGCAGCGTGTAAAGTGGACAGATCAGATGGTGAAGCTTCTGATCACTGCTGTATCTTATATAGGTGAGGATACAAGTTCTGATTGTGGTAGTGGGGGAAGGAGGAAATATTCTACTTTACAGAAAAAGGGAAAGTGGAAATCTGTTTCCAAGGTCATGGCAGAAAGAGGTTTTCATGTTTCTCCGCAGCAGTGTGAGGATAAATTCAATGACCTGAACAAAAGGTATAAGAAACTTAACGACATGCTTGGGAGGGGCACGTCTTGCCAGGTTGTTGAGAACCAGGCACTTTTGGATGTGATAGATTACCTAACAGAGAAAGAAAAAGATGATGTTAGGAAAATATTAAGCTCAAAGCACCTATTTTATGAGGAGATGTGTTCTTACCATAATGGGAATCGTTTGCATCTGCCTCATGATCCAGCATTGCAGAAATCCTTACAGCGGGCTCTTAGAAGAGATGAGCATGACAATGATGATCCGAGAAGGCACCACCATGATGATCTTGACGAAGATGATCAGGATATGGAAACTGATGAGCATGAAGACTTTGAGGAAAATAATGCTTCACATGTCGATAACAGGGGAATATATGTTTTAGAAGACTCTGTAAAGAGGTTGAGACAAGGCCAGGGCCGTGAAGAATTTAACTATGGTAGTTCATTGAATCCCCAGGACTGTAACAAGAGTTCTTATTGTCATCCACCTATTCCCCCAGCTGATATGAATCAAGTCTTACCCGATGGCACAAAAGCTGCCTGGCTACAGAAGCAATGGATTGAATCTCGATCTCTTCAGTTAGAAGAACAGAAGCTGCAAATTCAAGTTGAGATGTTAGAATTGGAGAAACAGCGTTTCAAGTGGCAAAGATTTAGTAAGAAAAGGGACCGTGAATTGGAAAAGCTGAGGATGGAAAATGAGAGGATGAAGCTTGAGAATGAGCGCATGGCATTGGAATTGAAACGGAAGGAAATGGGGGCTGGATTTAGT
>gnl_Prupe_v2.1_Prupe.4G244300.1
ATGGATAGTTCAGGTTTGGGAGGTGGTTTTTTGTCTGGTCCCAGTGGGGGGATACTAGACCTTGAATCGTCCATTCCTAGACGCCAAGAGATACAATTGGGTCATCCGTTGTTCGCACATCATCAACATCACATGAATGTGATGAGTGGCGTTAAAGGTGATCATGATCCCATTGGGCTTGTGGAAGTGAAAGGGTCAATCCCAAAAGTTTGTTCGACTGTTGTCAAAGGGAAGGCAGTGGCACCTTTTAATGCCAATAATGGTTACAATTTGAGTGATGAAGACGAGCCAAGTTATACAGATGATGGTGGCGAGAACTTTGAAGGGGCCAAGGGCAAAAAGGGATCTCCATGGCAGCGAATGAAGTGGACTGATAATGTGGTTAGGCTTCTTATAGCTATTGTTGCTTGTGTGGGTGATGATGGTACGCTTGAAAGTGGCGAGGGGCTTAAGAGGAAATCTGGGATTTTACAGAAGAAGGGTAAGTGGAAGACTGTATCGAAAATAATGATTAGTAAAGGTTGTCATGTGTCTCCTCAGCAGTGTGAGGACAAGTTTAATGACTTGAACAAGAGGTACAAGAGGTTGAATGATATTCTTGGGAGGGGAACTAGTTGTAGAGTGGTGGAGAATCCTGCTCTTATGGACTCAATGCCCCACCTGTCTGCCAAGGCAAAGGATGACGTGAGAAAGATATTGAGCTCAAAACACTTGTTTTATAAAGAAATGTGTGCTTATCATAATGGACAGAGGATACCTGATTGCCATGATCTCGATCTCCAAGGTTATTCTTTGCCTCTTGGGAGGTGCTCAAAAGACAATAATGGATCCGATGAAGAAGAGGCTGAAGAACACCATGATACCGAGGATGATGAATTAGACAATGAAGATGATAACGATGCAGATAATGATAGGGAGAGGATGAGAAGAATGGGTGACAGGAAGAAGGCTAGTGAAGAGGATGGCCATTTCTGGCCACAATATGTTCTTCTGGATAGTTTTGAAGTTGAAATGGGTGAGATTTTTCAAGACCCAACAAAGTCATTATGGGAGCGAAGAGACTGGATCAAGAAACAGAAGTTGCAACTCGAAGAGCAAAGAGTCGGCTTCCAGGCCGAAGCTTTGGAGCTTGAAAAGCAGAGATATAAATGGCTAAGATACTGTAGCAAGAAAGACAGGGAACTGGAGAGGTTGAGGCTGGAGAACGAGAGAATGAAGCTAGAGAATGAGAGAAAGGTACTGCAACTGAGACAGAAGGAACTGGAAATAGATTTGAGGAGGTCAGAATCTTCCTTAGAGCCTTCATCTCTTGGGCTAGGAAGAGATCAGATTGATTTGGGCAGGCATCAA
>gnl_Prupe_v2.1_Prupe.7G120800.1
ATGGAATCCAATGGGTTGTTTTCTGGAATCTTAGGCCTAGAAATGCCTTTGCATCAAACACAAAACCCCCAAAATCCTCAAAACACTCACCATATGCACCAACCCCAAATGGTTGCTTATGCCCACCATGACCCTGATCATCACCAACACCCTCACCAATCTGTCAAACAAGGGTACCCATTTGCCACCAAGTCCAAACAAATAGCTCTAAGTGACGATGATGAGCCTGGGTTTGGTGCTGATGACAACAGCAATGGGGATAACAAGAGGAAAATATCACCATGGCAGAGAATGAAGTGGACTGATACCATGGTCAGGCTTCTAATTATGGCTGTTTTTTACATTGGTGATGAGGGTGGGTCTGAAGGCACTGATCCCACCGGAAAGAAGAAGTCTGTCGGAGGATTGCTGCAGAAAAAAGGGAAATGGAAATCGGTGTCTCGGGCTATGATGGAGAAGGGTTTCTATGTCTCTCCTCAGCAATGTGAGGACAAGTTCAATGACTTGAACAAGAGGTACAAGAGGGTGAATGATATACTTGGCAAGGGGACGGCTTGCCGGGTTGTGGAGAATCAGGGCTTGTTGGAAAAAATGGATTTGTCACCGAAGATGAAGGAAGAAGTTCGTAAATTGCTGAATTCCAAGCACCTATTTTTCAGAGAAATGTGTGCATATCATAATAGTTGTGGTCATGGCACCGTTGGTGGGGTGTCTAATGGTGCACATAACTCCCCACCAGAGGGTGCCACAGAACCATCTGAGATTCCAGCGCATCAGCAGCAGCCCCAGCAACAGAGGTGCTTTCATTCATCAGAAAATGCTCATGTTGTTGCCAATTCAGGCAGGTCAGAGACCGAGGCATCTAAAATGGTGAAAGGGGGAAGTGGAGGTGAGGACGAAGATGAAGACTATGAAGACGATGATTCGGAAGACGAAGATGAAGAGGAAGAAGAGGTGGTTGAAGTTGGCCCGGGCTCTAGAGGTCTAATGGGGCATGGACATCATGAAGATGACGATGACAATGACGACAGAGCTTCACTTAAAAGGCCAAGAAAGGAAGGCTGCTTTTCGGGGCCCTCATCCTCCCAGTTAACTCATCAATTGGGCTGTGAAGTGAGGGGTGTGCTGCAAGATGTGTCAAAGAGCCCTTGGGAGAAGAAGCAGTGGTTGAAGACAAGGCTAATACAATTGGAGGAGCAGCAAGTGAACTACCAATACCAAGCTTTTGAGCTTGAAAAGCAAAGGCTCAAGTGGATCAAGTTTAGTGGCAAGAAGGAAAGAGATATGGAGAGAGCTAAGCTTGAGAATGAGAGAAGGCGGCTGGAGAATGAGAGAATGCTGTTGCTGGTGCGCAAGAAGGAGCTTGAGTTGCTTGAGCTTCATCACCAGCAGCAGCAACAACAACAAAATTCTTCAAACAAGAGAAGTGACCCATCCTCCCTCACTGGA
>gnl_Solly_v2.4_Solyc09g008830.2.1
ATGGATTTTCCTTGTCACAAATTCAATGACTTGAATAAAAGGTACAAGAGGGTTAATGACATTCTTGGAAAAGGTACTTCTTGTAGAGTTGTGGAGAATCAAAAGTTGCTTGAAACAATGGATCATTTATCACCAAAAATGAAAGAAGAAGTGAAGAAGTTGTTGAATTCTAAGCACTTGTATTTCAGAGAAATGTGTGCTTATCATAATAGTTGTGGTCATAATGGTGGTAGTGGGAGTGGAGTTGTGTCTGGTGCAAGAGGAGGACACGAACACGATCATCAGAGCCACGAAGAGGAGGACGATGACATGGATGAAAGATCAAGAAAGAGGCAAAGAAAGTTGGGAACCTCATCACCAATGGTACAACAATTGAGTACTGAATTGGCTAATGTAGTTCAAGATAGAGGGAGGAGTTCACTTGAGAAGATGCAATGGATGAAAACTAAAATGATGCAATTAGAAGAACAACATGTTAGCTATTTGTGTCAAGCATTTGAGCTCCAAAAGCAAAGATTGAAATGGAAGAAGTTTATAAGCAAGAAGGAGAGGGAAATGGAAAGGGATAAACTAATCAATGAGAGGAAAAAATTGGAGAATGAAAGAATGGTGCTTTTGTTGAAACAAAAAGAGCTTGAACTTCTTGATTATCATCAACACCATCCAAACAATAACCATAGGAATAGTGACCCTTCTTCTGTTACTGGA
>gnl_Solly_v2.4_Solyc01g104760.2.1
ATGCAAGTTAATCACCATCTAGCTGGTTACCCTAACCAGGGTCCAGTGGTTCTTATGCAGCATGCTCCACAAGTGAGGTCCTCTGGTGTAAGCAACATGGAAGACACCCCCCAAGAAATGCAGTTGCTTGGTGCTGTCAGACTCAATAGAGTTGAGATGCCTGAATCGTATCATGAGGGTTTGAATGATGCAAGAGAAGTCTCTGGACATACTGAAGGGAAGCAGCCAGTGTATCAGCGTATGAAATGGTCAAATGACATGGTTAAGCTTTTGATTACTGCTCTTTCTTACATCGGAGAAGATGCTTTGAGCAATGGAGTTCTTGTCAAGAAGGGAAAATGGAGGGCCATTTCCTGTGTTATGTCTGAAAGAGGTTATCGTGTATCACCTCAGCAATGTGAGGATAAGTTTAATGATCTCAACAAAAAATTCAGGAGACTGAATGATGTACTTGGGAGAGGTACGGCATGTAATGTTGTGGAGAATCCTGTGCTTCTGGAAATAATGGACCTACCTAATGATTTGAAAGAGGAAATGAACAAGATTTTAGGTAGCAGACAATTGTTCTATGAAGAAATGTGCTCATACAACAATCAGAATAGATTGTTCCTTCCCCATGATCCGGTGGTTCAGCAATCTGTGTTTTGGGCTGTGAGAGGTAAGTATAAATATGAAACTGGAAGCATGTCGCAGGATTTGCCTTTGAAGAGGAATATAGGAGGAGAAGAAAGTCTGGACCATAACACTACAGCAGATCCAAATTTGGTGCAGCATATGCCTGCAAAAAGGAAAGCACGAGGCGAAGAAAGAAATTTGCATATGGCCCGTTTATCCCTGAACGGTACCGCTACATTAGATCCAGATCCAAATATGCTTTATCCTAATAGCAATGGGATTCAACTCTCTTTGAACAAGAAGGAGAAAAAAATACAGGATGAGCATGTTCTCCTTCGCTTACAGAAAATGGAAGAACAAAAGCTACTGATTCAGGGCAAATTACTGGAATTGGAGAAGCAGAGAGTCAACTTGGAGATTTCCTGCAGTGAAGAAGACATGGGTTTACAAAAGATGCAGCTGGATAATAAGGTTATCAAGCTTGAGAATAAGCAACTGATGCTTGAACTCAAATGTGGTGGAAAGCAGCGTTTAGTC
>gnl_Solly_v2.4_Solyc12g100040.1.1
ATGAATAGTTCTGGTATGGGTGGTGGTTTTTTATCTGGGTATAATGGTGGATTTTTGGGGATGAATATGCTGCAACAACCTGAATCAACTAGTAATAATGCAGTTCTTGGTCATCAGATGAACCACAATAATGTTCAATCGTCGGTGAGTGCAAAAATGGGGCTTGAACATGAAAAAACTATAGGTTTGATGGATGCACAAGGTTGTATGGCTTATGGGAAGGATAAAGCAGTTGGGCCGAGTAATGTTGTGTATAATACTAGTAATAATCCTAATAGCAATACGAGTGACGAGGATGAGCCTAGCTTTAATGAGGATGGAAATGGTGAGAACAACGGTGGGGCACCGGGGAAGAAGGGATCTCCATGGCAGAGAATGAAATGGACTGATAATGTTGTTAGGCTTCTTATACAAGTAGTTGCTTGTGTTGGAGATGATGGTAGTTTGGAAGGTCCTGGAGTGGGGTTGAAGAGAAAATCTGCTTGCCTTCAGAAAAAGGGTAAATGGAAAACAGTATCCCGAATAATGATGAGTAACGGTTGTCATGTCTCACCTCAGCAGTGTGAGGATAAGTTTAATGATTTGAATAAGAGGTATAAGAAATTGAATGATATTCTTGGGAGGGGTACTTCTTGTGCTGTGGTGGAAAATCCGGTTCTAATGGACTCCATGCCGCAGCTTTCAGCCAAGGCCAAGGACACGGTGAAAAAGATACTTAACTCAAAACATTTGTTTTATAGAGAGATGTGTGCTTACCATAATGGGCAGAAGATACCTGATTGCAATGATCTTGAATTTCCAGCTCACTCTTCACCTGTTGCAGCACCGTGTGCAAAAGATCATAATGGCTCCCAGGGAGACGAAGCTGAAGAAAATGATGAAAGTGATGATGATGATGATGAATCGGATGATAACCATGGTGATGGTGATGCACGTAAAATTGGAGATTTTGATGAGAGAATGAGACGAGTTGAAGAAAATGGCTACTTCTTGCCACAAATTAACGGGAATGATAATTTTTTGGCTGAAATTAATGAGTTTTTTCATGACCCTACAAAATCCCAGTGGGATAAAAAAATGTGGATTAAGAAACGGATGTTACAACTGGAAGAGGAAAAGATTGGCATCCAGGCTGAAGCCTTTGAGTTGGAGAAACGTCAGGTTAAGTGGCAAAGGTTCTGCCGCAAGAAAGACAGGGAGTTTGAAATTGAAAGGCTGGAGAACAAGAAATTAATGTTGGAGAATGAACATATGGCATTGCAACTGAAGCATAAGCAGCACGAATTAGACAGTACAAAGCCCAACATTTCTTTCAATTCTGCACCTCTGAGCTTAGATAGACCGATGGGAAGAGATCAGCTTGATGCAGCTAGGTATCAT
>gnl_Sorbi_v3.1_Sobic.003G150400.1
ATGCTGGGGCTGGACATGCACCGCGCCCCGCAGCAGATGCACCCGGCCGCCGCGTTCCAGCACCAGCAGGGTGGGTTCCAGCTGCAGCAGCAGGCGGCGCCGCCGCCGCCGTCGTCGTTCTCGCCCTACTCCAACACGTCGTCGTCCAGGGTCGTGGTGAGCGCGGCGGCGGTGGGGGCAGGGCACGACGACGACGTGGTGGGCAACGGTGGCGGCGGGAAGGGAGGAGTGGTGGTGCCGCAGCAGCAGGCGCAGCAGATGGCGTCGGCGGCGTGCCCGTGGACGAGGATGAAGTGGACGGACGCCATGGTGCGCCTGCTCATCGGGGTGGTGTACAGCGTCGGGGACGATGGGGAGGGCGTGGCGACGGCTGGCGGCGCGGGGGCAGGCAGGGCGGGCAGGGCGGGGCACGGGCACGCGGCGGCGGCGCAGCAGCAGAAGAAGGGCAAGTGGAAGTCGGTGTCGCACGCCATGATGGACAAGGGCTTCGTGGTGTCGCCGCAGCAGTGCGAGGACAAGTTCAACGACCTCAACAAGCGGTACAAGCGCGTGGTGGACCTGCTGGGCCGCGGCCGCGCCTGCCGCGTGGTCGAGAACCACGCGCTGCTCGACACCCTCGACGACATGACGCCCAAGGCCAAGGACGAGGCGCGCAAGCTGCTCAGCTCCAAGCACCTCTTCTTCCGCGAGATGTGCGCCTACCACAACAGCGCCGCCGCCGCCGGGGGATCGCACCTGCCTGCGCACGCCGGCGGCGGGGACGCCGCCTGCCTCCACCACCCGGCGCCGGTGCCCGTGGCCGCCGCAGCCTCGTCCGCCGCCCGCCACGCCTACGCGCAGCATCAGGCGGCCCCGTCCCCGCCGGGGATGAAGGACTCCTCCGCCGACGTCGCGGACGACGACGACGACGACGACGACGACGACGACAGCGACGACGACGATGCCGTGAGCGACAACAGCGACGAGGACGTGGACGACTACGATTTGGAGGAGGAGGACGGCCACATGTACCCCAGCAACAACCGCCCCAGTCATCGTCAGCACAGCGGCGGCAAGCGCGGGCGTGGCGAGGACCTCGACGACGAGGCGGAAGGCGGTGGTACTGGTGGGAGAAGCGCGAGGAGGAGGAGGCGGCGGAAGAAGGCGGCGCGGGTGGCACCCGACCCATCGGCGATGCTGCGGCAGGTGAAGAGCGAGCTCGCGTCCGCGACCGCGGCGATGGACCCGCATCAGGTCCGATCCTGGATGCGTCGCCGCGCGCTGGACGTGGAGGAGCAGCAGATCCGCCTGGACTCCCACGCGTGCTACCTGGATGGGCAGCGGCTGAAATGGGAGCGGTTCCGCGACGAGAAGGAGCACGAGCTGCAGCGCGCGCGCCTGCAGAACGACCGCCACCGCATGGAGAGCCGGCGCCTGCTGCTCATGCTCCGCCACAAGGACATCGAGCTCGACATGGCCGAGGTCAACTCTTCCTCCGTCGACCACAACCCTGGCGCCGGCGCGTCGCCGCTCGCAGCACACCAGCAGCAGCAGCAGCAGCAGCCGATTGGGTCCAGCCCCAGCCCGTCCACCGCCGGACACCCAAAC
>gnl_Sorbi_v3.1_Sobic.005G047200.1
ATGCCGGGGACTTTCACAATGTCTATGATCAGGGCTACAGAGCCTGATGACTTTCCTGGCTTTCAGTTCAAAGAACATGGAAAGAGTGATGACCACCACCACCAACACCATAGTCATCACTCAAAGAACTGCAAAAGTGATGGCGAGGAACATGATGTGGCTGAAGATGCTATTGATACCCCAAGTGGCAAAGGCAAGAAGGGCTCTGCATGGCATCGGATGAAGTGGACAGATTCAATGGTAAAACTTTTGATTACAGCAGTGTCTTACACTGGGGATGATCATGGTGCTGATTCCGGTGGTGGCAGGAAGAACTTTACAATAATGCAGAAGAAGGGCAAATGGAAGGCGATATCGAAGGTTATGGGAGAGAGAGGCTGCCATGTGTCACCGCAACAGTGCGAGGACAAGTTCAATGACCTTAACAAGAGATACAAAAGGCTGACAGACATCCTTGGTAGGGGCACTGCTTGCAATGTTGTGGCTAATCCAGCACTTCTTGATAGCATGAATCATCTTTCTGATAAGATGAAAGACGATGCAAAAAAGATACTTAGTTCAAAGCACCTATTCTATGAGGAGATGTGTTCCTACCACAACAACAACCGTGTAAATTTGCCTGAAGATCATGCACTTCAGCATTCACTACTGCTTGCCCTTAGGTGTAAAGAGGAGCATGATCCTCCGAGGGATCCAAGTGGAGATGCTGATGAAGACGATCAAAGTGCAGATTCTGATTATGAGGAGAACGACGAAGAGCAACATCCTGTGCATACAACTATGATGGAAGCCTCAACGCACAAAAGGAAGCGTCACAGTGATGTGCCTTTGATCACATCAAGCTCTCATGAAGGAAGTGAGAGGTCTGATCCCCATGGTGTCACAGTGGACATCAACAAGACTTTCACAGATGCAACCAACATGATTTTGTTGCAACAAGACTTGGCTTCACAAGCCATAGAGATTCAGAAACGTCGCTTGCAGATTGAAGCGAAGGAACTGGAACTCGCAAAGCAACGTCTCAAGTGGGAGCGGTTTAGTAAGAAGAAGGACAGGGAGATCGAAAAAATGGCATTGGAGAATGAACATATGATGATTGAGAACAAACGCTTGGAACTTGAGCTGAGACATAAGGAGTTACAGCTAGATCTTAAGCTGAAAGGC
>gnl_Sorbi_v3.1_Sobic.008G047300.1
ATGGAAGGGAATAACCTACCCTCTGGAAGCTTGATGCAAGGAGCAGCTTATGGTAATTTGGACTTGCATCATCACAGCCATATGCAAATGCCTGCACCAAGCTCTGGAAACCAGGCTTTCAACCACTCTCAGATGCCTGCCAATTTCCCCATTTGTCTGAACCAGGTTACAGATTCGGATCAGCTGCCTGAATTTCAATTTGGAGAGCACGGCAAGGTCAGTCACCACCATCACCATCACCATCACCAGCAGCACGCAAAGAATAGCATGAGTGATGATGAGGAGCATGGTGTGCATGAGGATGCCACTGATAGCCAGACCAGCAAGGGAAAGAAGGGTTCTGCATGGCATCGGATGAAGTGGACTGATTCGATGGTTAGGCTTTTAATTACTGCAGCATCCTATGCCGGGGAGGATCCAGGAGCTGATTTAGGAGGTGGTAGGAGAAGCTGTGCAATGATGCAGAAGAAAGGCAAGTGGAAGGCCATATCAAAAGTCATGGGTGAGCGAGGCTGCCTCGTGTCGCCACAGCAGTGTGAGGATAAGTTCAATGACCTCAATAAGAGGTATAAAAGGCTTACAGATATCCTTGGTCGGGGTACTACTTGCAGAGTTGTGGCGAATCCAGAACTTCTGGATGGCATGACTAATCTCTCTGATAAGATGAAAGATGATGCAAGGAAGATTTTGAGCTCTAAGCACTTGTTCTATGAAGAGATGTGCTCCTATCACAACAATAATAGGTTCAGTTTACCTGAAGATCCTGCACTTCAGCGTTCATTGCAGCTTGCTCTTAAGTCTAAAGATGAGCATGATGCAAGGAAGAGAGCAAGTGGAGATGCTGATGAAGATGATCAAAGTGCAGATACTGATTATGAGGAAGAGAATGATGATGAGCATCCCATGGTGCATGTCAATAAGGGGACCCTACCCATGCATAAAAGAATGCGGTACATGGCTGCGGATATGGAAGATGCAGGTTTCGGCAACTCTTCCAGCTCACATGACTGTAGCAGGAGATCTGACCCCCATAGCATTGCAGTGGACATCAACAAAGCTTTTCCAGATGGAACTAACTTGGCTTTGGTGCAAAAAGACTTGGCTACACAGTCTGCGGAGATTGAGAAACAGCGCATGGAAATTGAAGTTGAGGCATTGGAGCTTGCAAAGCAACGTCTCAAGTGGGAGATATTTAGTAAGAAGAAGGACAGAGAGCTAGAAAAGATGAGGTTGGAAAATGAACAGATGAAGATGGAGAATAGACGTTTGGAGCTAGAGGTAAGAGACAAGGAGTTGGAGCTTGAACGCAAGTTACAAGGCAGTGGCAGTCATGCAATGACA
>gnl_Sorbi_v3.1_Sobic.004G170700.1
ATGGAGGGGAATTTGCCGCCGCCGCCAACCCTGATCCCAGGCGGAGGCGGAGGCGGAGGCGGAGCCCACTTCGATCTGGGGCAGCCGTTCCACTTCGCCGCCCAGCCCCAGGCGGCGGTCCAGGTTCACCAGGGGGGCGTCTTCGCCGTCCCCGCCGCGAACCAGATGCCGGAGCTCGGCAATGCGGTGAAGGTCTCGCTGAGCGACGAGGAGGACGCCGACGACGGCCACCTCGACCACGGCAAGGCGGAGGCGGCCGCCTCCCCGTGGCACCGGGTCAAGTGGACCAGCGGCATGGTCAAGCTGCTCGTGACGGCCGTGTCCTACATCGACGAGGACGTCGACGCGGACTACGGGACCAGCAGCGGGAGGAGGAAGCACGCCCTGCTCAAGAGGAAGGGCAAGTGGAGGCTGGTCTCCTCGGCCATGGCCGAGAGGGGTTTCGCGGTGTCGCCGCAGCAGTGCGAGGACAAGTTCAACGACCTCAACAAGAGGTACAAGAGGCTGACCGAGATCCTCGGCCGGGGAAGGGCTTGCCAGATCGTCGAGAAGCACGAGCTCCTTGACCAGGTGAGCCTATCTGGGAAGCTCAGGGAGGAGGCCAAGAAGCATCTCAACTCCAAGCATCTGCACTACGAGGAGATGTGCTCCTACCACAACAGGAACCGCATCTGCCTGCTTGATGATCCTGCCCTTCGGAGGTTCCTGCGGATGGCGCTTAGGGGTCCAGATGAACAGGGAAAGAAGTGCTTGTTTGGCTATGATGATGACGATGATCAGATGTTGCTTTCTGATGATGATGATTATTATGAGGATGATGAGTTGCATGACAATCTGGAGGCCAGTGCTGAGGATCATGGTGTTCACAGAGTTCATGCCACCAAGAAACTGAAGCATGATCATGGGGAAGGACATTGTGGGTCTCATCTGTCTGAAGTTGCAGCCATTGACATGAACAGAATGTTCTCTGAAGGATCTGGTGGTCCATCTGCTGAGAAGAATTTAAGTGCTGTGCGTGCTCAAATCGAGAGAGAACGTCTGGATATAAAATCTCAGATGCTGAGAATTGAACAGAGGCATTTCAAATGGCTCAAGTTCAGCAGGGAGAAGGACAGGGAGTTGGAGAAAATGAAGCTGGAGAATGAAAAGATGAAGCTGGAAAATGAGCGATTGGAGCTGGAGCTGAAGCTTAAGGAAATTGAGATGGGCATCAAACCAACAAGGATT
>gnl_Spipo_v2_Spipo12G0033100
ATGGATAGCTCGATGATGGGAGCGGGGCTGCTCCCCGCCCCGTCGGCCGGCGTGCTCGACCTCGATCCGCAGGTCCATCAGCATCACCGTCAGCAGCAGCAGCAGCAGCCGCAGCAGCATCACTACCAGCACCACCAGTTGCAGGCCATGGCTCTCGGCGCGGAGCACCATCCGCAGGGGCTCCTGGACCCCTCCTCCGACTCCCCGTCGCTCATCGGCGCCGCTCAGAAGGGGAAAGGGGTGCCCCCTTCCTCCGGCACCCTCTGCAACCACCACCACCTCTTCCAGAACGGCAGCGACGAGGAGGAGGAGCGGAGCCTGACCAACGAGGACAACGGCGCGGAGGACCTCCACGGCAAGTCCAAGAAGGGCCTGCCGTGGCAGCGCATGAAGTGGACCGACGAGATGGTCCGGCTGCTGATCACGGTGGTCGCCTGCGTCGAGGACGACGGCGCGCCGGAGTCCGGCGACGCGCTGGGGAAACGGAAGCACGGCGGCGGCGGCGGCGGCGGCGCCGGCGGGGTCCTCCAGAAGAAGGGGAAGTGGAAGACCGTCTCCAGGCTGATGCTCGAGAAGGGCTGCTACGTCTCCCCTCAGCAGTGCGAGGACAAGTTCAACGACCTGAACAAGCGGTACAAGAGGCTCAACGAGATCCTCGGCCGGGGAACCACCTGCCAGGTCGTCGAGAACCCCGCCCTTCTCGACTCGATGCCCCACGTCCCCCCCAAGGCCAAGGAGGACGTCAGGAAGATCCTCAGCTCGAAGCACCTCTTCTACAGGGAGATGTGCGCCTACCACAATGGACAGCGGCTGCCCCATTCCCATGATCTCAGTTCTTCGCAGGGAGGAGGCTGCCCTCAGCAGCATGCGGCGGCCGGCAGGTACCCAGGGGAGGAGGACGCCGGCAGCGAGGAGGAGGACGACGAGGAAGACGGCGACGTGGAGGAGAAGAACGCTGAATTCTTCGCGAGGAGCTCTGATAGCTTCCAGGCTGAGATCGACGGCGTGTTCACGGACGGCACCAAGTCGATGTGGGAGCAACGGGACTGGATCAGGAAGAGGACGCTGCAGCTCCAGGAGGAGAGGATGGAGATCCAGATGAAGGCGTTCGAGCTGGAGAAGCGTCGGTTCAAGTGGCAGAGATTCTGCAGCAAGAAGGACCGGGAGCTTGACAGAATGAAGCTGGAGAACGAGCGGATGAGCCTGGAAAACCAGAGGATGTCGCTGCAGGTGAAGCAGAGGGAGGCAGAGCTGGAATTCAACGGGGCCGCGGAGCCGATCGACTCCTCTGGATTTGGATTCATCCGAGAA
>gnl_Spipo_v2_Spipo7G0032900
ATGGAGGGCAATGGCTTAGCGGAGGGAATCATTCCAGGCATGCTGGGTCTGGAGATGCCCCTGCACCAGCCTCACCACCAGATACCGGCACCGCCCCCGACGCAGCAGCAGCACCACCACCACCGCCAGGTTTTGCTGTTCCCCTCCCAACTTCATCAGAATCAGGCCCACCACACCGACCCCGACCATAATGCTGCCGCCGCATCCAAATACGCCTACTCGTTTGGGGGGGGCGCCAAGGTGAAGCCGGCGCCAAGCCCCGACGACGAGCCCTGCGCCGCCTTCGGTGAGGATGTCGGCATGGACTTAGCGGTGAGACAGCAGTCGCAGCCCGGGGTGTCCGCTTCATCGACGCCCTCCCCGTGGCAGAGGATGAAGTGGACGGATGCCATGGTGAGACTTCTCATCATGGTGGTCTACTGCGTCGGGGACGAGGGCGGGACCGACGGAGGCGGCGCTGGCGGCCACCATCAAGGCAACAAGCCGGCGAAGAAGGGCGGACAAACGGCTTGCACAGCAGTGTTGCAGCAGCAGCAGAAGAAAGGCAAGTGGAAGTCGGTGTCGCGGGCGATGATGGAGAAGGGACATTATGTGTCGCCACAACAGTGCGAGGACAAGTTCAATGACCTGAACAAGCGTTACAAGCGTGTCAACGACATTCTCGGCAGGGGCACAGCATGCCGGGTGGTGGAGAACCAGGGTCTCCTCGACACCATGGACCACCTCTCCCCTAAAGCAAAGGAAGAGGTCCGTAAGCTCCTCAATTCCAAGCACCTTTTCTTCCGCGAGATGTGCGCCTACCATAGAAGCTGCGCCGCTGCGAGCTCGGCGGGCGAAGCTGCTTCCTCCGCTTCAACCTTGCAGCCTCATCACCAGTCGTGCGAAGCTTTCGCGGGTTCCGATCCGTACAGCTTGCACCAGCAGCAATGTTCCCACCTCGCAGATATTAGCGGCGCACCGGAATTTATGGCGGTCGGGGAGGAGGTTGGCACTGCTCTCAAGATAATGACCACGTCGTCGGATAAGATGGCAGGAGAGCGAGGAGAGGATGATGGGATGGCGGCGGACGAGGACGACGATGAGGAAGATGAGGATGAGGACGATGATTACGACGACGACGACGACGAGGACGACGAGCATAACGGAGTGGCAGAGGGTGGAGGATTGCGACAGCATCGGAAAGGTGCACATGGAGATGATGAGGATGGGTACACGGGAACCGGGGTTAAGAGGCAGAGGAGGTCATCCTCATTGTCCCCGTTCTTTCAACTTTCCTCGTCACAGCACCAGCTGAAGGGTGAGCTGGCTTCCCTGACGGGTTCGGCTGAGCAACAGCGACAGTGGCTCAGCTGGCGGGCTGTGGAGCTGGAGGAGCGACGGGTGAACTGCGGGCGCCGGGCCCTGGAGCTGGAGAAGCAGCGGTTCAAGTGGCTGCGCTTCAGCGGGAACAAGGAGCGGGAGATGGAGCGGGCGAAGCTTGAGAACGAGCACCTCAGCCTAGAGAACGAGAGGATGCTCCTCCTCCTCCGCCAGAAAGAGTTCGAACTCGCCTGCCAAGGCAATGGCGGCGCCGTGGAGCACATCCACAACAACGCCACGAACCACGACGGCCCGTCAGCTTCGGCGGCG
>gnl_Spipo_v2_Spipo0G0125500
ATGATGCCCAGAGCTCCCTATGGAGTTTCAGACCCGCGGGGCTCCGTTCAGATGCATAATCAACAGTTTCAGATCCACCCCTTTCAGCACCTTCAGTATCCCCGGGAGCCTCAAGAACTCCAGCAGCAGGCCCAGCACCATGATCCCGCGGGTCTCCCTCATTCCAGCGGGCAACAACTCCATGGCCCGAAGCAGCCGCAAGCTCCCCAGATGGTGGATTACTCCAGGTGCGATCATGGCGGAAACCAGGGTAGCGACGAGGAGGAGCCCAGCGAGGACCACTCCAACGCCCACGATAATCGGAGCCAGGGCAAGGCCTCGACGGCGTGGCACAGGATGAAGTGGACCGACGCCATGGTCAGGCTTCTGATAACGATCGTCTCTTACATCGGCGAGGATGCTGTTTCCGAAAATAATGGCGGCTGCGGCGGCGGCGCGAGGAGGAAGCTCTCGCTGTTGCAGAAGAAGGGGAAGTGGAAATCAGTGTCCAAGGTCATGGCCGAGAGGGGCTTTCTCGTGTCGCCCCAGCAGTGCGAGGACAAGTTCAATGATCTGAACAAGAGGTACAAGCGGCTCACAGACATCCTGGGGAGGGGGACCTCTTGCAGAGTGGTGGAGACGCCGGCGTTGCTGGACATGATGGACCATCTGTCCGAGAAGGCCAAGGACGACGTCAGGAAGATACTGAGCTCCAAGCATCTCTTCTACGAGGAGATGTGCTCCTACCACAACTGCAACCGGCTCCACCTTCCAGCTGACCCCTCGATCCAGCGATCGGTGCAGCTGGCTCTAAGGAGCGGCGACGACCACGACCCAGGCCGAGGATCGCACGACGACGATGGAGAGGAAGACGATCGGGGAATGGACACGGATGGCAGAGACGAGGAGGGAGAGAACCTCGAGGCCTTCCATGGCGAGCTCGCCATGGGAGGAGGAGGAGGAGGAGGAGGAGGAGGAGGGTTCTTCTTCCCCAAGAGGGTGAAGCTTGATGTGGAGGCGGAGGAGACAGACTACTCCAGCAGGCCCGATTCTCAGGCGGCGTCTTTCGATCCGACCCAGATGTTTCCTGAAGGATCTGAGGCCGCAAGAGTGCAGGACCAGCTGATGCGCTCTCGGGCTCTCCAGCTGAAGGAGCAGCAGCTACAGATCCAGGCGCAGATGACGGAGCTGGAGAGGCAGCGGGCCAGGTGGAGGCAACTGAGCAAGCGCAAGGACAGGGACATCGACCGGCTTCGGGTGGAGAACGAGAAGATGAGGCTCGAGAACGAGCAGCTGGCCCTGCAGCTCAAATACAAAGAGTTGAAGAACAACAACCCACTTTCATCT
>gnl_Stras_v2.0_SGA_v2.0_scaffold25T11171
ATGCAAGACAATAACAACAGCTCTTATGTGGATTTCAACCCGCAAGCTCCGATTCGAGTCCACCACCATCAACACCAAAATTTCCCCACGATCCACGAAAATTTCCCCCTTACAAATGGTGCCAATCAAGAAACCCTAAGAGCAAATTCGGCAAGCGATGAGGATGAACCGAGTTTTAACGAGGATCCCAAGGGAAAAAAGTCAACCTCTCCATGGCAACGCGTGAAATGGACAGACGCAAAAGTTCGTCTTTTAATCACGGCCGTCTCATACATAAACGAGGAGATGGCCCACGAAAACGGACCTAAAAAAAAACTCGCAAATTTGCACAAAAAGGGAAAATGGAAATCCGTTTCAAAAGTCATGGCCGAGAGAGGCCACTTAGTTTCTCCCCAGCAGTGTGAGGACAAATTCAACGACCTTAACAAACGGTACAAGCGGCTGAACGAGATTTTGGGAAGAGGGACTTCTTGTGAGGTAGTTGAGAATCCCGCGCTTTTGGACTTGATGGACCATCTTTCTGATAAGGCCAAAGACGAGGTTCGAAAAATCTTGAGCTCGAAACATTTGCATTACGAGGAGATGTGCTCGTACCATAATGGGAACCGTTTGCATTTGCCACCCGACCCAAATTTGCAGCATTCTTTGAGATTGGCTCTCACGAGCAGAGACGGTCATTTCAATGAAGAGAATGATGAAATTGACGATCAAGAAGGGGAATTTAATGAGTGTGAAGAGAATTTGGGCAAAAGGGTCAAATTGTGCCCGAGTCATGAGGAGTTTAGCTTCAAGAATTCTCTGGGCCCTCATGAAAATGTAATTTCGCAAACGAGCAAGGCAAGTAATTGGAATAAGCTTCAGCTGGAGGAGGAGAGGCTGCATATAGAGGCCCAGATGCTGGAATTAGAGAAGCAGAAGTTTAAGTGGCAGAGATTTTGTCGTAAAAAGGATCGGGAGTTGGAGGTGATGAGGATGGAGATCGAGAGGATGAAGCTCGAGAATGAGAGGATGGCTTTGGAATTAAGGCGGAAGGAGATGGGTTTGGTTGAATGA
>gnl_Stras_v2.0_SGA_v2.0_scaffold40T15434
ATGGACCCAAACTCAATTCCCGGCGGGATTTACTCCGCCGTCCAAACCGGCGGCATGTTGGGCCTTGAAATGTCGCTCCACCAGCCACCGCCGCCGCCGCGGCAAAATCCCCCAACCTCCCATCTCCTCCCCAACCCACACCACCAGATCCTCAACTACCCCCAGCCAGACGAGAGCTACCTCCCGCCGGCCCACCAGCCCACGAAGCCGGCCCACCAATTCCCCTCCAAGCCCAAAGCCCAAACCCTCACCCTCAGCGACGACGAAGACCCCGCGTTCACGGCCGAGACCAGCGCCGACGACGGCCGGAAAAAAGTACCCTCCCCGTGGCAGCGCATGAAGTGGACCGACAACATGGTCCGGCTCCTCATCATGATCGTTTTCTACATCGGTGACGAAGTCGTCTCGGAGCCCGCCGCCGCCGCCGACAAGAAAAAGGGGGCCTTGCAGAAAAAGGGTAAATGGAAGTCGGTCTCACGCGCCATGACGGAACGTGGCTTCCACGTGTCCCCCCAGCAGTGCGAGGACAAGTTCAACGACCTCAACAAGCGGTACAAGCGCGTGAACGACATCCTCGGCAAAGGAGTCTCTTGCCGGGTCGTCGAAAACCAGAGCCTCCTCGACACAATGGACCACGTGTCCCCCAAGATGAAGGACGAGGTCCGCAAACTCCTCAATTCAAAGCATCTCTTCTTCCGGGAGATGTGCGCCTACCACAACAGCTGTGCAGGCGGCGGACCTGCGGCCGAGCCGCCGCCTCCGGCGGCCGCCGCTCAGCCCCAGAGGTGTCTCCACTCGAAAAGTGGCGAGAACATCAACAACAACAACAACAATAATAGTGTCGGTTTAGTTGTGCCTAATTTGAACAGAGCAGAGAATGAAGGGACTAAATTGTCGACGAGCAGTGAGGACGACGATGATGACGTGGACGACGACGATGACGTGGACAACGATGATGACGAGAATTTGTCGGACAACGGGAGGAGACAATTGTCGAGGAAGATGCCGAGGAGGGAAGAGAACGAGTCGCGTGTTGTCCGCCAGCTGGATGCTGAGCTGGCAAGCGTGCTGGAAGACGGTGGGAAGAGTCGGGTGGAGAAGGGGCAGGTTTTGAAGGCGAGGATGGGTCGGCTGGAGGAGGAGAGAGTGGGGATACAGAGGAGGGCGTTTGAGATTGAAAAGCGGCGGCTCAAGTGGCTGAGGTACAGTGGGAATAAGGAGAGGGAGATGGAGAGAGAGAGGCTGGTGAACGAGCGGCTGAGGCTGGAGAACGAGCGGATGGTGCTGGTGATTAGGCAGAAGGAGCTTGATTTGCTGGAACAGCATTCGCGTTTGCAGCAGCAGTTTTCGTCTACTAATAGGAAGAGCGACCCGTCTTCGGTTACTGTATGA
>gnl_Stras_v2.0_SGA_v2.0_scaffold19T08664
ATGCAAGGCAATAACAACAGCTCTTATGTGGGTTTCGATCTACGAACCCACCACCATCATCATCATCATCAACTGTCCCCTTTTACATCCCACCTTAATAATAATAATAACCCTATGCAAGGACCTTCATCTTCATCGCTCGTTCCCCAAACCATCCACGAGAATTTTCCCCTCACCACTCAAGAAACCCACCCGTTATCCCTAACCGATTACAACAAGCCCGATCAGAAAACTAATTCGGCTAGCGATGAAGACGATCCGAGTTTCACCGAAGACAACCCCGAAAGTTCTAACAGGGGAAGAAAGTCAACCTCCCAATGGCAACGCGTGAAGTGGACAGACACAATGGTTCGGCTGCTAATAACGGCCGTCTCGTACATAACCGAGGAATTTGGGCCCGAACATGGCCCGAGAAAGAAATTCGCAAACTTGCACCACAAAAAGGGTAAATGGAAATCCATCTCGAAAGTCATGGCTGAACGCGGCCACTTGGTTTCTCCCCAACAGTGTGAAGATAAATTCAACGACCTTAACAAACGCTACAAGAGGCTGAACGAAATTTTGGGGAGGGGGACCTCTTGCGAGGTTGTTGAGAATCCCACGCTTTTGGACTTGATGGACCATGTTTCCGAAAAGGCCAAAGACGAGGTCCGGAAGATTCTGAGTTCGAAACATTTGCATTACGAGGAGATGTGCTCGTACCATAATGGAAACCGCTTGCACTTGCCGCCTGACCCGGATTTGCAGCATTCTTTGAGGTTGGCAATGAGGAGCCGAGAAGATCATGATGAAGGTAACTTAAAAAGGCATTTGAATGAAGAGAATGATGAAATTGACGATCGGGAGGTGGGATTTGATGAGCTTGGTGGGTTTGAGGAGAATTCAGGCAAGAGAGTCAAACAATGCCCGAGCCATGAGGAATTTAGCTTCAAGAATTCTCTTGGTGTTAATTTTTTGGTGGAAAATGATAGTGTGTGTGCTGAGGGAGCGAAAATGAATGTGATCTCTCGAAAAACTGAGGCGGGCCATTGGAATAAGCTTCAGTTGGAGGAGCAGAGGCTGCATATAGAGGCCCAAATGCTGGAATTAGAGAAAGAGAAATTTAAGTGGCAGAGGTTTTGTCGTAAAAAGGATCGAGAGCTGGAGGTAATGAGGATGGAGATTGAGAGGATGAAGCTCGAGAACGAGAGAATGGCTTTGGAAATAAGGCGAAGGGAGATGGGTTTGGATGACAATTGA
>gnl_Theca_v1.1_Thecc1EG022395t1
ATGTTTTCTATATCTCTCAATCTATTGCGCTCTAACTCGCTTCACCTCTCTTTTCTCTCTGCTCATATTGTTGTTTTCTTCTGTTACATTATTGAAAATCTAAAAGAAAGGGCACTCACAGCCTTTTTTTCTGGGTATAGAAGAAGAAGAAGAAGAAGTTTTCAGGTGCCTGGTGATTGTTACAACTCAATGGTAGTCAGTTCTTTACTGGGAATGTTAGGCCTTGAAATGCCATTACACCCCCAACAACAACAACAACAACCTCAAAACCCCCAAAGTGCCCAAAACCCACATCAGTTACATCATCACCCACAAATGGTTGCTTATTCCCTTCACGAAACTGACCACTCACAACACCAACAATCTGTTAAACAAGGCTATCCTTTTGCTTCCAAAACTAAACAACTATCCCCTCTCAGTGATGAAGATGAACCCGGTTTTACTCCCGATGATGGTGCTGCTGATGCTAAGAGAAAAATATCTCCATGGCAAAGAATGAAATGGACTGATAGCATGGTTAGGCTACTTATAATGGCGGTTTATTATATTGGTGATGAAGCTGGATCAGAAGGGAATGATCCTGCTGGCAAGAAAAAGGCTGGTGGATTATTACAAAAGAAAGGGAAGTGGAAATCGGTTTCGAGGGCTATGATGGAGAAAGGGTTTTATGTCTCACCACAACAATGTGAAGACAAGTTCAATGATTTGAATAAGAGGTATAAGAGGGTTAATGATATACTTGGTAGAGGAACAGCTTGTAAGGTGGTGGAGAATCAAAGCTTGCTTGATACAATGGATTTGTCCCCGAAAATGAAGGAAGAAGTTAGAAAATTGTTGAATTCTAAGCACTTGTTTTTCAGGGAAATGTGTGCTTATCATAATAGCTGTGGCCATGGTGCAACTGCTGGGGCTAGTGGTGCTAATCATTCGCCAGAGGTGGCCACTGAGACATCCCAGATTCAGCACCAGCAAGCTCAACAACAACGATGCCTCCATTCATCAGATACTGCTCAAATTGCTGGCAATTCGGGTGGAATGGATCCAGAGGCATTGAAATTGACTAAAGTAGGCAGTGACGAAGAGGATGATGATGATGATGATGACTCTGATGATGATGAGGATGAGGATGATGAAGAGGCCATGGATGGTCACTCAAGAGGCCACAATGGACACGGTCAAGAAGATGATGAAGACAACGATGAAAAGTCTACTCGTAAAAGGCCAAGAAAGGGAGCATTGGCAATGTCATTATCTCCATTGATGCAACAATTGAGCTGTGAAGCGGTGAATGTGATACAAGATGGGTCAAAGAGTGTTTGGGAGAAGCATTGGATGAAAATGAGGCTAATGCAATTGGAAGAGCAACAAGTGAGCTACCAATACCAAGCATTCGAGCTTGAGAAGCAAAGGCTCAAGTGGGTCAAATTCAGTGGCAAGAAAGAGAGGGAAATGGAGAAAGCAAAGCTTGAGAATGAACGCAGGCGGTTGGAAAATGAGAGAATGGTGCTGCTTGTTAGGCAGAAGGAGTTGGAGTTGGTTGATCTTCAGCACCAACATCAACCTCAGCAGCATTCGTCAAGCAAGAGGGGAGACCCATCTAGCATCACTGGA
>gnl_Theca_v1.1_Thecc1EG040620t1
ATGGAAAATTCAGGTTTGGGAGGTGGGTTTTTATCAGGTCCAAATGGGGGGTTGTTTGACCTTGAGTCATCCATTAATAGACAGCAAAAGCCCCAGTTGGGTCAACCTTCATTGATACCACACCATAATATGGTCTTGATGAGTGAAAATGACCACCGTTCCACTGGAGTAATGGAGGCAAAGGGCTGTAACCCTAAGGGCTTTCCTATGAACTTTGGTAAAGGGAAGGGGGTTAGTCCCATTAGTGCTATGAATAATGGAAGCATGAGTGAAGAAGATGAGCCAAGTTATATTGAAGATGGAAATGGTGAGAACTCCATTGGGGGTAAAGGCAAGAAAGGATCACCATGGCAGAGAATGAAATGGACTGATAATGTGGTTAGACTTCTAATAGCAGTGGTTGCTTGTGTGGGTGATGATGGTATGATTGAGGGTGTGGAGGGGCCTAAGAGAAAATCTGGGATTTTGCAAAAGAAGGGCAAGTGGAAAACAGTTTCAAAGATAATGATTAGTAAAGGCTGTCATGTTTCACCTCAACAATGTGAGGATAAATTTAATGACTTGAACAAGAGATATAAGAAATTGAATGATATTCTTGGGAGAGGAACTAGTTGTAGGGTGGTTGAGAACCCTTCTCTTATGGACTCTATGCCTCACCTCTCAGCTAAGGCAAAGGATGATGTAAAGAAAATTTTGAGCTCTAAACATTTATTTTACCCTGAAATGTGTGCTTACCATAATGGACAGAGAATACCCAATTGCCAGGATCTTGATCTTCAGGGCTGTTTTGTACCTCTTGACAGATGCTTGAAAGACAATAATGGGTCGGATGAGGAAGAAGCTGAGGGAAATGATGATAGTGAGGATGATGATGAAATGGACAATGAAGATGATAATAATGCTGATGGGGATGATGAAAGGATTGGTGAGCTCAATAAGAGGAAGAAGGCAAGTGCTGAGGAAGGCCACTTCTGGTCACAATCTGCCGAACAGGATAGTCTCAAGGTGGAGATGGCTGGAATATTTCACGATCCAACAAGGTCATCATTGGAGCGGAAGGAGTGGATTAAGAGACAGATTTTGCAACTTCAGGAGGAAAGAGTAAACTTGCAGGTGGAAGGTTTTGAGCTTGAAAAACAACGTTTTAAATGGCTGAGATACTGCAACAAGAAAGGCAGAGAACTAGAGAGGCTAAGGTTGGAGAATGAAAGAATGAGGCTTGAGAATGAGCGGAGTTTATTGCAACTGAGGCAGAAAGAATTGGAGGTAGGTTTCAGGAGCTCTGATGCATCTTTAGACCCCACTTCACTTGGCATTGACAGACTGCAAAGCAGAGATCAGATTGATTTGGGCAGGCATCAA
>gnl_Theca_v1.1_Thecc1EG035562t1
ATGGAAGGAAATCTATCACAAGGAGGAATGATTTCTGGTGGGGGTTCTTTTGGAGGCCTTGACGTACAAGGATCAATGAGAGTTCATCATCATGCACAACACCCACATAATATACATCAACATCACCACTCTAACCCTCGCCAAGGAGCTTCTATACACCCTTCTATTCATGAGGGTTTTCCACTCACAATGGGAACCATGCAAAACTGTGATCAAACCATTGCGATGACAGATTACAATAAGGGAGAGAGAAGGAAAAGTTCAGTCAGCGATGAGGATGAACCGAGCTTTACGGAGGAGGGTGTCGATGGTCACAATGATGGAACTAAGGGCAAGAAGGGATCTCCATGGCAGCGTGTGAAGTGGACCGATAAAATGGTGAGGCTTCTAATTACGGCAGTGTCTTATATAGGAGAGGATGCAGCTGGGGACTGTGGTGGTGGGATGAGGAGGAAATTTGCAGTTTTACAGAAGAAGGGTAAGTGGAAATCAGTGTCGAAAGTCATGGCCGAAAGGGGCTATCATGTTTCACCTCAGCAGTGTGAGGATAAGTTCAATGACCTGAATAAAAGGTATAAGAAACTAAATGATATGCTTGGTAGGGGCACTTCTTGTCAGGTTGTTGAAAACCCAGCACTTTTGGATGTTATAGATTACTTAACAGAGAAAGAAAAGGATGATGTTAGGAAAATTTTAAGCTCAAAGCATCTTTTCTATGAGGAGATGTGTTCTTATCATAATGGGAATAGATTGCATCTACCTCATGATCCACAATTGCAGCGTTCCTTGCAGTTGGCTCTTAGAAGTAGAGATGATCATGAGAATGATGATGCAAGGAGGCATCAGCATGATGATCTTGATGATGATGATCATGATATGGAAACTGATGATCATGATGAATTTGAGGAGAATCATGCTTTGCATGGGGACAGCAGGGGAATGTATGGGGTGTTAGGGGGCTCTGCAAAGAGGTCAAGACAAGGTCAGGTCCATGAAGATGCTTGTTTCCAGAACTCATTAAACTCTCAGGACTGCAACAAAAGTTCTTTTTCATATTCACCAATCAACCAAGCTGATATGAATCAAGTCCTACCTGACAATACGAGAGCTGCTTGGTTACAGAAGCAGTGGATTGAGTCTCGCTCACTTCAGCTAGAAGAGCAGAAACTACAAATTCAAGTTGAGATGCTAGAATTGGAGAAACAACGTTTTAAGTGGCAGAGATTTAGTAAGAAAAGGGATCGTGAACTGGAAAAGATGAGAATGGAAAACGAGAGGATGAAGCTTGAGAATGAGCGAATGGCATTAGAGTTGAAGCGAAAGGAATTTGCTGCTGAC
>gnl_Theca_v1.1_Thecc1EG006442t1
ATGGTTAAGCTTTTAATCAATGTGGTTTCATATGTTGAAGAGGGTGCTTCTTCTGATTGTATGGGTGGTGTTAGAAGAAAACAGTTCATGTTGCAGAGGATAGGAAAGTGGAAATGTGTTTCTAAAGTCATGGTCAAAAGGGGTTATCATGTATCACCTCAGCAATGTGAGGACAAGTTCAATGATTTGAATAAAAGATATAAGAGATGCAATGATTTTCTTGGGAGAGGTACTTCATGCAAGGTTGCAGAGAACTCGGAGCTCTTGGACACGAAGTATTTATCTGATAAGGCAAAGGAGGAGGTGAAGAAAATTTTGAGCTCAAAGAATCTGTTTAATGAGGAGATGTGCTCATATCATAAGGGGAATAGGCTGCATCTCCCTCATGATCCAGAGGTGCAACGCTCCTCGCATTTACCTCTTAGATGTAGAGACAACAAGGAGCCTAATCAATCAAGGCAGAACAAAAGTGATGATGACTGTGACAAAGGACAGCAGGGTGCTGGAGCTGATGATCAAATTGAGGAAACAGGAGATAATGGGGGAACCCCCAGGTTTTCGGAGCTGTCCTTGAAGAGCAAGTCAGATGGGTTGCAGGAGCAGTGGATGGCATTTCGCTTACTTCAGTTGAAAGAGCAGAAGTTGTATATTCAGGTCCAAAAGCTTGAGTTGGAGAAGCAACGGTCTAAGTGGCAAAGGGTCAATTGGTACAACAACAGGAATTTGGACAAGATGAGGCTGGAAAATCAGTGTATGAAGTTTGAGAATAAATGTTTGGCATTTGAACTTAAGCGCAAGAAAATAAGCAGTGTC
>gnl_Theca_v1.1_Thecc1EG006441t1
ATGGAAGGTCAACCATCACCAGGTGGTAAGATGCTGCAGGGACGGGACTATGGTTGTCAAGACCTGCAAGGATCAATGAAGCCTTCTCATGAACAAAAGCCATGCATGTTTGAACTTCCTCCTGTTTCTGGTTTAGTTGAGAATGAGGGACACGAAAACATGGTTATTGAGGATGATGTGACAAATTATGCTGAACAAGGCACACTTGAGCACAATGAAGTTGGTAAGAGTGAGGATGGTTCCCCCTGGCAGCGCATGAAATGGACTGGAAAAATGGTGAAGCTTTTGATCACTATTCTTTCTTACATTGGGGAGGATCCTTCCACTGATTGTGTGGGCAGTCAGAGGAAAATGTCTTCTCTTTTGAGGAAACTAGGAAAGTGGAAGTGTGTTTCAAAGGTTATGGTTGAGAGGGGTTACCATGTATCTCCTCAACAATGTGAGGATAAGTTTAATAATTTGAACAAAACATATAGGAGACTGAATGATTTACTGGGGAGAGGCACTTCTTGCAAGGTTGTTGAGAACCCAAAGCTTTTGGACATAATTGATTTATCTGAGAAGGGGAAAGAAGATGTAAGAAAAATTTTGACTTCAAAACATTTGTTTTTTGAAGAGATGTGCTCCTATCACAATGGCAACCGATTGTATCTACCTCATGATCCAGATTTGTTGCAGTGTTTGCTGTTAATTCTGAAGAACGAAAATGATAATGAGCTTTATGACTTGAGCCAGCCTGGCCTTTATGGTATTGATAAAAAAGCTGGAGTTCTTGCTGAAGGTGATGCAGCTGAGGATAGTGGGGCAACTTCTGGGTTTCCAGCGTTCTCAGCAAGGTTAAGACTGACTAATGAAAATGAAATTGCTGGTTTTGGGAATACTTCAAAGTCATTGGATTCTAACCAAACTTTAGATGATCAAGGTGATTTAGCTGAGTACAATGGGACAAATTCTGGGTTTTCTGCGGTCTCTGCAATGTGGTTGAAGCAAACAAATGAAAACCAAGCTGCAGGCCTTGGGAATCCTTTGAAACCGTGGGATTGCAACCAAAATTCAGATGCTCAACCGCTTTATAATTTTGCTCATCAGAATCTTAGTTGCCCTGAAGGCAATGAGGCAGATAGATCACAGAATCAACAGATGGCATATCGCATGTATCAACTAGAGATGCAAAAATTACAGCTAAAATCCAAGATGCTTAAGTTAGAGAAGCAGCGGTTCAAGTGGCAGTGTAACAGCCTGAAACAGGACATGGAGGTGGACAGGATGAGAATGGAAAACAAGTGTCTGAAACTTGGGAATGAGTGCATAGCAATGGAACTTAAGCAGAGAAGAATTAAT
>gnl_Utrgi_v4.1_Scf00092.g8037.t1
ATGGGCTGCCCTCGCCCCCCTAAACCGGCTGCTGCTCCGGTTGTTTTCTCTCTGCACGGAAGCGGTTTTGGTTTAGACATCCTTTTCTTGGCTTTTATTTGGTTGCGCATGGAATCAGAAGCGGCGATTGCACTCGCAATGGCTGCTACTACCGATATGTATCCGCGACCTCCTCCCGATCTTCAGCCCGGTGCTAACAGCGTCTTAGCCCTCGAAATGTCCCTCAACCGGAATCCTAACCAGCTTGATTTCCACCACAGTCACCAGCAGCAACAGCTCCTCCCCCAGCCCAAGATCCAGCAAGCTTTCACATCCCACAGCGACGACGATGATCCGGCCACTCAAACCTCAATGGGAGGCCCCGAAAATGATGCTGCCAAGAGAAAGGTCTCGCCTTGGCATCGGATGAAGTGGACGGATAATATGGTCAGATTGCTGATCACGGTCGTTTACTACGTCGGCGACGAGGCTCCCGTCTCCGACCATGGACCCACCAACGACGATAGCACCAAGAAGAAGGGCGGTTCCGGCTCTGGCTCTGGCTCCGGCTCCGCCGCGTTGCAGAAGAAGGGGAAGGGGAAATGGAAGTCTGTCTCCAAGGCGATGATGGAGAAAGGGTTCTTTGTTTCTCCGCAGCAGTGTGAAGATAAGTTCAACGATTTGAACAAGAGGTACAAGAGGGTGAACGATATTCTCGGCAAGGGTACTTCATGCAGAGTTGTGGAGAATCCGGCTTTGCTGGATAAGCTCGATCATTTGTCGCCCAAGATGAAGGATGAAGTCAAGAAGTTGCTCAGTTCCAAGCACTTGTTCTTCAGAGAGATGTGTGCTTATCATAATACCTGCGGCCATGCTGCTGTTAATGGAGTTGCATCTCAACAAGAGCTCGACCACCATCTCCACCAAACGCAGAAACCATGTTTGCATTCAGATGAGGTAATAGTAGTCCCCAATCTGAACAAATCTGAGAATGAAGGATCCAAACTGGCAGCCGCAGCAATAGAAACAGTGTTGCTCCCTGAAAACAATGTTGAAGTTGCGGCCGCAGAAGAAGATGAAAATGAGCATGAAGCAGATAACGAGGAGGAAGATGATGATATTGATGTTGATGAGGATGATGAGGATAGGAGATCCAGGAAGAGATACAGAAAGGGGGGGCGTTCTTCTTCGGGCGTGGTGCAACAATTAGAAGCTGATATAATAAACATTTTGCAAGATGCATCCAAGAGTCACACGGAGAAGAGGGAGTGGGTGAAGGGGAGGTTGGCGGGATTGGAAGAACAACGTGTAAACATCGCCGCCCAGTCGTTCGAGCTTGAGAAACAGAGATTCAAGTGGCTCAAGTTCAGCAGCAAGAAGGAGAGGGAAATGGAGAGGGAAAAAGTGATGAACGAGAGGTTGAATCTGGAAAATGAGAGAATGATGCTGATTCTGAGGCACAAGGAATTGGATTTGATTCATCATCAGCTTCAACTTCAACAACAGACGCATCATCATCATCACCACAACAGTCACGCCCCCAAG
>gnl_Utrgi_v4.1_Scf00022.g2986.t1
ATGGAAGGGAATCGCCTGTCTTCAAGGAATATGATGCAGGGCAATGTTTCTTTTGGGGGTTTTGATTTGCAAGAACCTATCAGAGTTCATCATCATCAACAACAGCAACCGCAGCAATTTATTGCATCGCACCATGGCTCTCATCCAAGGCAAGGGCCTCCTCCATTAGTTTCCACGAATCATAAGAAGTTCCCCCTTGTGGCAGGAGGAGGAAGCCAAGTTCATGATCACACTGTTTCTCTATCTGACTTGAGCAAGCATGAGAAGTCAAAATCCGCAAGTGAAGAGGATGAACCAAGCTTTGCAGAAGAGATTTCTGAATCTAGAAAAGGGAAGAAGGCTTCATCTCCATGGCAGCGTGTGAAATGGACGGATGAAATGGTGAGGCTGTTGATCACTGCTGTATCATACATAAACGAGGAGGCTGTCTGTGCAGAAAACAGCAGCATTGGTTCGAGGAGGAAGCATGCAAACTTGCAGAAGAAAGGGAAATGGAAATCTGTTTCTAAGGTGTTGGCTGAAAGAGGTTTCTTTGTTTCACCACAGCAGTGTGAGGATAAGTTCAATGATCTCAACAAACGTTACAAGAGGCTGAATGAGATTCTCGGAAGAGGGACTTGTTGCGAAGTTGTCGAGAATCCTTCACTTCTAGAAGTGGTAGATCACATACCTGAGAAAGCAAAAGAAGAGGTTCGAAAAATTCTGAGCTCAAAGCATTTGCATTATGAGGAGATGTGTTCGTATCATAACGGGAACCGGTTGTATCTACCTCATGATCCAGAGTTACAGCGATCTCTGCACTTGGCCCTTGGCACTCGAGATGATCACGAGGAACATGATTCCAAATGCCATCCTCTTGAAGATAACGATGAGTTTGATCACCAAATGGAGTATGATGACCACGAGGATTCTGGTGAAGCAGCAGCATATGGCATGATGCAAAATCTTCCAAAAAGAACGAGATCATCCCAGGGACCTGAGGATTTCAGCTTAAAGAAGCCACCTCCTGTACACTCTTTAGACTGCAATAAAATCGTTGACTATGAGGGAGACCACGTCTCACCAGAAGGAATGGAAATAAATTCCGTATCAAAGAAGCAGTGGATCAGCCAAAGAAGTGTCCAGTTAGAAGAGCAGAGGCTCCAAATAGAAACCCGGATGCTGGAACTTGAAAAGGAGAGGTTCAAATGGCAGAGGTTCTGCCGGAAGAAGGACAGGGAACTGGACTTCGCCAGGATGGAGATAGAACGAATGAAGCTGGCAAACGAGCGCATGGCGCTAGAGCTCAAGAAGAAGGAGATGGAGCTCAATAGCAAC
>gnl_Utrgi_v4.1_Scf00001.g143.t1
ATGGATGTGAATATGACATCGATGAGTAGTATCCAGGGTAATGATGCATCATGTGCTAGAGCTTTTAACATGCAGGGGACAGTGAGACCTCACCATCATCATCTGCAGCAGGAAAGGCTCCCTGGGCAGGGGTCATCAATAGGCTTCACTAGTAGCATTCATGAGAATACAGGGACTTCTCTAAACCATGAAAAGATGATCTCAACAGCAGATATGGGGAGGTCTGTAAGTGATGATGGTGATCCCAGTCTCCTGGAAGAAGTCTCCGAGGGCCGAAAGGATGCTAATGGAAGCAAAAAGAGTGGCTCGCCATGGCATCGTGTGAAATGGACTGACACAATGGTGAGGGTGTTGGTCACAGCTGTTTCCTACACAAATGAAGAGGCTGCTGCCGAGTTTGCCAGAGGACCGAGGAGGAAAAGCATTACATTGCAGAAAAAGGGAAAGTGGAAGGCCATCTCAAAGGTGATGACTGATAGAGGTTACTTTGTTTCACCCCAGCAGTGTGAGGACAAGTTCAATGATCTCAACAAGAAGTACAAGAGGCTGAACGACCTACTTGGGCGGGGGACCTCTTGTGAAGTTGTTGAGAATCCATCTCTGTTGGATATGGTGGATCATATATCTGAGAAAGCCAAGGAGGAAGTCAAAAGAATCCTGAGCTCAAAGCATTTGCATTACGAAGAGATGTGTTCTTACCATAATGGGAACCGTTTAAACCTGCCTCCTGACCCTGAGCTCCGGCATTCACTAAGACTCGCCCTGATGCTGAAAGATGATCAAGATGAGGAGGACAACGACATGAGATCTCATCTCAACAATGAGAATGGAGAGGGTGATCATAGCTCTCCTTTAGGAGGATCTGAGAAGAGAATGGATGATCTGTTAGGCAGTTCAAGCAAGAGGGGTAAGCATAATCACAACGCTGAACATTTTAGTCACAAGGGCTTCAGTAGTTTCCATGGTAATGATGGAAGGCAGACATCATCTGAAAGCACCCACGCTCCTCAGGAGCAGCTGGCAAGTCAAAGGAATCTGGAGGTGGAGGAACAGAGGCTGCGGATACATGAACAGATGGTGCAGCTGGAGAAAGAACGCCTCAAATGGATCGAATTTTCCATGCAAGAAGACGAGGAACTCAAAGCTATGAAAATCGAAATCCAGAGAATGAAGGTGGAAAACGAAAGAATGGCTCTGGAACTGAAACAAAAGGAAATGATTCTCGATACAACT
>gnl_Utrgi_v4.1_Scf00407.g17143.t1
ATGGATGTTAATCTGTCATCGATGAGTGGTATGCAAAGTAATAGTGCATCATGTGGTAGAGTTTTTGACTTGCAGGGAGCAATGAGACCTCGCCATCATAATCTGCAGCAGGAAATGTTTCCTGGATTGGGGTCACAATTAGGCTTTACAAATAATGTTCATGAGAATATTGGGAGCTCTGTAAATCGTGAACAGATGGTTTCAGCAGCAGATGCGGGGAAACCTATGAGTGATGATGGTGAACACAGTTTCATGGAAGAAGTCTCGGAGGGCCAAAATGATGCTAATGAATGTAAGAAGGGTGGCTCACAATGGCATCGAGTGAAATGGTCTGACTCAATGGTGAAGCTATTGGTCACCGCTGTTTCCTACACAAATGAAGAGGCTGCTGCTGAGTGTGCTGGTGGACAGAGGAGAAAAATGATTACATTACAGAAAAAGGGAAAGTGGAAGGCCATCTCAAAGGTGATGGCGGATAAAGGTTATTTTGTTTCACCTCAGCAGTGTGAGGATAAGTTCAATGACCTCAACAAGAAGTACAAGAGGCTGAACGACTTACTAGGGAGGGGGACCTCTTGTGAAATTGTGGAGAACCCATCTCTGCTGGATATGGTGGATCATATATCCGAGAAAGACAAGGAGGAAGTCAAGAGAATTCTGAGCTCAAAGCATTTGCATTACGAAGAAATGTGTTCTTACCATAATGGGAACCGCTTGCACCTGCCTCCTGACCCTGAGCTCAGGAATTCTCTAAGAGTAGCCCTAATGCTTAGAGATGACCATGATGATGAGGACAATGATATGAAATGCCATCTTAATGATGAGAATGGAGAGGGTGATCACAGCTCTCCTTTAGGATCTGATAAAAGGGTAGATGATATGGTAGGCAGTTCAAATAAAAGGGCCAAGCATACTGTCAACTCTGAAAATTTTATTCACAAAGGTTTCGGTTGTTTCCATGCTAATGATCCAAAGCGGACAACATCTGGATTCACACAAGCTCCTCAAGAACAGTGGACAAGCCATACGAATCTTCAGTTGGAGGAACATAGGCTTCAAATACAAGAACAGATGGCGCAGCTAGAGAAAGAACGGCTCAAATGGCTGGAGTTTTGTATGAAAGAAGACGAGGAGTTTGAAGGGTTGAAAATTGAAATCCAGAGAATGAAGGTCGAAAATGAAAGAATGGCTCTGGAATTGAAACAAAAGGAAATGTTGGTCAATGCAACTTAT
>gnl_Utrgi_v4.1_Scf00057.g5996.t1
ATGGGACACAAAAGTGGTTTTGGTTTTTTTCCTATTCTGAGCGCAGCCTTTAAGCAGTCAGTCCATCCATCCTTGTCGTCCATAAGTTTTCTTGTTGTTCTAGTTTCGGAAGTTTGGTTGCACATGGAATCGGATGCTGCGATCGCAATTGCAATGGCTGCTGATATGTATCACCATCCTCCTCCTCCTGACGTTCAGCCCAACACCAGCTGCAGCAACATGTTACCCCTCGAAATGTCCCTCAACCGGAACCCAAACCAGCTCGATTACCACCACCAGCTTCTCCCCCAGCAAAAGATCCAGCATGTTTTGACTCCGCACAGCGACGACGATGATCCGGCAACTCAAATCCCAATGGGTGGCCCTGAGAATGATGATGATCCCGATGGCAGGAGAAAGATCTCGCCTTGGCATCGAATGAAATGGACGGACAACATGGTCAGACTTCTCATCATGGTCGTTTACTACGTCGGCGATGAGGTTCCCGCCTCTGATCATGGAAGCAACAACAACGACACCAAGAAGAAGGGCGGTTCGGGTTCGGCTTCCGGTGCGTTGCAGAAGAAAGGGAAAGGGAAGTGGAAGTCGGTCTCCAAGGCGATGATGGAGAAAGGGTTCTTTGTTTCTCCGCAGCAGTGCGAAGACAAGTTCAATGACCTGAACAAGAGGTATAAGAGAGTCAACGACATTCTCGGCAAAGGCACTTCATGCCGAGTCGTGGAGAATCCGGCGTTGCTGGATAAGATGGATCATTTGTCACCCAAGATGAAGGATGAAGTCAAGAAGTTGCTCAGTTCCAAGCACTTGTTCTTCAAAGAGATGTGCGCTTATCATAATACTTGCGGCCATGCTGTTGCCAATGGAGTCGCATCTCATCAAGAACTCGACCACCACCTACCGGAAAAGCCATGTTTGCATTCGAATGATGTTGTATTAGTCCCGAATCTAAACAAGCCTGAGAATGAAGCATCCAAGTTGGCAGAAGCAGCAGCAGCAGCAGCGGTGGAAGATGAGAATGAGCACGAAGCAGATAACGAAGACGATGAAGAGGAAGAATATGAGATTGATGCCGAAGAAGATGAGGAGATCAGGAGATCGAGGAAGAGATCCAAAAAGGGGGAGCATTCTTCTTCAGGTGTGGTGCAGCAGTTAGAAGCTGATATAATAAACATTTTGCAAGATGCGTCGAAGAGCCACACGGAGAAGAGGGAGTGGATGAAGGGGAGGATGGCGGGATTGGAAGAGCAACGAATGAGCATCGCTGCGCAGTCGTTTGAGCTTGAGAAACAGAGATTCAAGTGGCTCAAGTTCAGTAGCAAGAAGGAGAGGGAGATGGAGAGGGAGAAAGTGATGAACGAGAGATTGAATCTGGAAAATGAGAGAATGATGCTGATTCTCAGGCACAAGGAACTGGATTTGATTCATCATCAGCTTCAAGTTCAACAGCAGATGCGTCATCATCATCACTACCACCACCATCACAACAGTAATAGTCACACATCCGAGCAG
>gnl_Utrgi_v4.1_Scf00836.g22120.t1
ATGTCATTCCACAACCATCACCTGCAGCTCCAAAAACTGCTCCCCGTGTCCCAGAAATCTTCAAAACTGGACCATCCATCTGCCCCAAATCCCATGATCCAAACTTTGACTCTGACTGATGATGAAGCTGGAGCTGAAAGCGTTGGGGAGAATGGGAAAAGGAAGATTTCTACATGGAAAAGGATGAAATGGAGTGATGACATGGTGAGAATACTGATCACGGTCGTTTACTTCATTGATGATGATGTTGTTTCAGAGGGTCATGATAAGAAGAGAGGTGGAGGAGTTGGGCTGAAGAAGGGGAAATGGAAAATGGTTTCATATGCGATGATCGAAAAGGGGTTCAATGTTTCTCCTCAACAGTGTGAAGACAAGTTCAACGATCTCAACAAGAGGTACAAGAGGGCTATCGATATTCTGGGGAAGGGGAATTCATCCAGAGTTGTGGAGAATCCCAGTTTGGTTGATAAATTGGATCATCTGTCTCCCCATTTGAGAGAAGAAGTGAAGAAACTCATCAATTCTAAGCACTTGTTCTTCAAGGAGATGTTTGATTATCACAACAGCTGTGGCGGAGGAGCAGGTTTTCACCATGAATCAGCCCCCAATCCACAACAGCAACAGAAGGGCCGTATGCTCTCAAATCCACCTAACGTGTACGAAGAGGCTGAGAGTGATGAGACGGATGAAGAAGACGGCAACGAGATGAGTGACGAAACGGATGAATTAGCATCGAGGAAGATCCTAAAAGGCAAAGGGGTGGAATACTCAGGCGTGGTTCAAGAGCTGGAAGCTGACGTGATGAGCGTGCTACAAGATGGGGCGAAGAACATGATGGAAAAAAGTGAATGGATGAAGAGAAGATTGACGGGATTGGAACAACGAGGGGTGAACATCGCTTCGCAGGCTTTCGAGCTGGAGAAGGAGAAACTCAGGTGGATGAAGTTCAGCAAGAAGAAAGAAAAGGAGCTGGAAACGGAAAAGCTGACGAATGAGCGTTTGAAATTGGAGAACGAAAGAATGGCGCTCATAATCCGCGGAAAGCAGCTTGACTTGCTTCGTCATCATCATCTCTTACCAACACCTTTATCCGTCCACCGAAAA
>gnl_Utrgi_v4.1_Scf00137.g10165.t1
ATGGACGCCAACTTGTCTTCCTATAGAGATATTGACTTGCGTGCAATGAGGTTTCACCATCATCTGCAGCAGCCTGCGCATGGCTCATCACTAGCTTTTGCTGATTCCAGTGGGAATGCTGTTCCCATTTTTCCGGGGAGCCATCTGCGAGAGCATGATCAGAAGATGGCTGGCTCATCAGGAGGTGCCCGTGCCACAGGCGAGATGAAGTGGTCCGGCGCCATGGTTCGGCTGCTGGTGACAGCCGTGTCCTATCTGGAGGTTCAAATAGTGCCAAGGAAGGAGCACTGGAGGCCAATCTCGAAAGTGATGGCTGAAAGGGGCTATTCTGTTTCACCCAAGCAGTGCGAGGACAAGTTCAATGATCTCAACACCATGTACAGGAGACTGAACGAGATACTTGGCAAGGGGACTTGTTGTGAAGTCGTCGAGAACCCCTCTCTGCTAGACGTATTGAATCACCTGCCCATGACTGCTAAACAAGAAGTCCGCAGGATCCTCGGACAGAAGGATCTGCACTACGAAGAGATGTGTTCCTATCACAACGGCAACTGCCTTAATCTCCCTCCAGACCCCGAGCTCCGCCATTCGCTGACATTGGCCCTTGCGTCGAAAAGGGAGGATGCAGATTATAAACACAAGCACGAGAACGATCCTTCGGGACCCAACATTATGATGATGGAGCATAGGGGATATGATCAGCTCGGCAGCTGCTCCGACGCATTGGAGCAAAAGAGGCTCTGGATACAGCATCAGATGCTGGAGCTTGAGAGGCAGCGGCTGGCATGGATGGTGAGTAGTCTGAGAGAGGACAAAGAACTGGAGGTGATGAAGAGGGAACTCCGGATAATGAAAATGGAGAACGAACAAATGGCCTTGGAATTGAGACAGAAGGACAAGGGAACAACAGCTAGTGATGAGCCTCCAAAACATCTACTA
>gnl_Vitvi_Genoscope.12X_GSVIVT01025297001
ATGTGTGCTTACCATAATGGTAAAAGCATATCAAATTGTCATGATGTTGATCTACAAGGTTATTTTTCACCTCTTGCCAGAAGTTCAAAGGATAATAATGGTTCTGAGGAGGAAGAAGCTGAGGAAAATGAGGACTTTGATTTTGACGATTTGGATAATGAAGAGTATGATAATGCTGATGGGCATGCACAGAGTATGGGGGGTTTTGAAGTGGAAATGGCTGGGATTTTTGAAGACCCCGCCAAGTCTCCGTGGGAGCAGAAAGAGTGGATAAAGAACCGGATGCTGCAACTTCAAGAGCAAATGGTCACCATCATGGCTCAAGGTTTTGAGCTTGAGAAACAACGCTTTAAGTGGTTGAGATTCAGCAGCAAGAAAGGCAGGGATCTGGAGGATTCGAGGCTGGAGAATGAGAGGATGGGATTGGAGAATGAGCGATTGGTCTTGGAATTGAAGCAGAAGGAATTGGAATTAGATTTAAAGGGTCCAGAAGCATCCTTGGATCCAGCTTCTTTTTGCATTGACGGGCTACAAGGAAGAGATCAGATTGAATTGGGCAGGCATCAAAGCCCTCTCTTCTGCTTTCTCCATACATTCAGCCGCAAATCAGGGGTT
>gnl_Vitvi_Genoscope.12X_GSVIVT01033746001
ATGCTAGGCCTAGAAATGCCTCTACAGCAACCGCAACAACAGCAAAACCCTCAAAATCCTCACCACACACACCACCACACCCACCTCCAACAGCACCCCCAAATGGTTGCTTTTGCCCACCCCGATCCTGATCACCACTCACAATCTCAGCAGCCTGTGAAACATGGATACCCATATGTCACTAAAGCCAAACAACAGCTAACACTGAGCGATGAGGATGAGCCTGGACTCACGGGTGATGACAGCACTGCCGACGGGAAAAGAAAGGTGTCTCCTTGGCATAGAATGAAATGGACTGATAATATGGTGAGGTTGTTGATAATGGCAGTTTTTTATATTGGCGATGAAGGTGGGTCCGAGTGTAGTGACCCCTCCGCCAAGAAGAAGACCGGTGGATTGTTGCAGAAGAAAGGGAAATGGAAATCGGTGTCAAGAGCTATGATGGAGAAGGGGTTTTACGTGTCTCCGCAGCAGTGTGAAGACAAGTTCAATGATCTGAACAAGAGGTATAAGAGGGTTAATGATATACTGGGTAAGGGGACGGCGTGCCGGGTTGTGGAGAATCAGAGTTTACTCGACACGATGGACCAGCTATCGCCCAAAATGAAGGACGAAGTTCGAAAATTACTCAATTCGAAGCACCTATTTTTCAGGGAAATGTGTGCTTACCACAATAGCTGCGGTGGTGGTGGGACTTCTGGTGCCCATCCCTCACCACCGGATACAGCGACGGAGGCATCGAAGATGAGGAGGTTAAAAAGGGCGAGAAAGGGGCTGTTCCCATCACCATCGCCATCACCATTGATGAGGCAATTGAGCAGTGAGGTGATGAGCGTGCTGCAAGATGGAACAAAGAGCACATTGGAGAAGAAGCAATGGATGAGGAGCCGGATGATGCAATTGGAGGAGCAGAGGGTGAGCTACCAATGTAAAGCGTTTGAGCTGGAAAAGCAGCGGTTGAAGTGGGTGAAATTCAGCAGCAAGAAGGAGAGGGAAATGGAAAGGGAGAAGCTGGTGAACCAGCGAAAGAGGCTGGAAAACGAGAGAATGGCACTTCTACTTAGGCAGAAAGAGCATGGTGGGTGGTTTTGTAGTTTTCTCTTACTCCAAAATTTTGTTTATGATTTTGGTACTAGAGTATGTATCCATCCAATCTTGTCTACGCTCCTCTTAGTTCATTCTCCTCTTCTGGGTTGTTTTGGTGAAGCATTAAACATAACCATTAACTCA
>gnl_Vitvi_Genoscope.12X_GSVIVT01034521001
ATGATACCTGGTGGTGCCCCTTATGGAGGTCTTGATCTGCAAGGAGCGACACGAATTCACCATCATCAACATCCTCATAACTTACACCAACAACACCATTCTCACTCTCGCCAAGGGACGATGAACCATTCGTCCATCCACCATGAAGTTTTCCCACTCACAATGGGCTCAATGCAAGATTGTGACCAGTCCATTTCGATGGCTGATTACAATAAGGGGGAGAAGGGGAAGGCCCTGACAAGTGATGAGGATGAACCAAGCTTTAATGAAGATGCAATTGATGGGCACAATGATCCCAATAGAGGAAAAAAAGGAAGGAAGTATGCAATTTTACAGAAAAAGGGCAAGTGGAAATCGGTGTCAAAGGTTATGGCTGAAAGGGGTCATTATGTTTCACCACAGCAGTGTGAGGATAAGTTCAATGATCTTAACAAAAGGTATAAGAGACTTAATGATGTGCTAGGGAGGGGCACCTCCTGTCAGGTTGTTGAGAATCCCGCACTTTTGGATATGATGGATCACTTAACGGAGAAAACGAAGGAGGATGTTAGGAAAATTTTGAGCTCAAAGCATTTGTTCTATGAAGAGATGTGTTCATACCATAATGGAAATCGATTGCATTTGCCTCCTGACCCAGCATTGCAGCGTTCTTTGCAGTTGGCTCTGAGAAGTAGAGATGAGCATGATAATAGAGTATATGGGATGCCTGTGAAGAGGATGAAACAAGGACAGAACCAGGAAGATTTTAGTTTTGGGAATCCCTCAAATTCCCAGGACTGCAATAGAAGTCCTCATCCTCAAAGTGCTCATGTTGATATGAATCAAGTGTACCCTGTAGGCTCAGCAGAAGATTTGTTACAGAAGCAGTGGATGAGATCCCGCTCACTTCAATTAGAAGAACAGAAGCTACAAATTCAAGAACAGATGTTGGAATTGGAAAAACAGCGGTTCAAGTGGCAAAGATTTTGCAGGAAAAAAGACAGGGACTTGGATAAGCTGAGAATGGAAAATGAGAGGATGAAGCTTGAAAATGAGCGCATGGCTTTGGAATTGAAGCGGAAGGAGATGGGTGCCAGCTATAAC
>FraveV4A2_2g13860.t2
ATGATTCGTTTTTTGTGTTTGACTGCATGGAATATAATGGATGGGCATTTGTCACAAGGAGGTAGGATTCCTGGTGGGGGAAGTTATGTTGGTCTTGATTTGCAAGGGTCAATGAGGGCTCATCATCAGACCCAACACCCACACAACCTACAACAGCAGCAGCAGCAGCAGCATCAAATTTCTCGGCAAGGATCAATGGTGCACCCCTCGATTCACGAGGGTTTTCCTGTCAAAATGGGAACTATGCATAATTGTGATCGGACCCTTTCGATGGTAGATTACAATAAGGGAGAGAAATGCAAGAACTCGATGAGTGATGAGGATGAGCCGAGTTATACGGAGGAGGGTGTTGATAGTCATATTGAAGCAAGTAGGGGGAAGAAGGGGTCTCCCTGGCAGCGTGTTAAGTGGACGGATAAGATGGTGAGGCTTCTGATAACTGCAGTATCTTATATAGGTGAGGATATTGGTTCAGATTGTGGTGGCGGGGTGAGAAGGAAGTTTTCTGCTCTACAGAAGAAGGGAAAGTGGAAATCTGTTTCCAAGGTCATGGCAGAAAGGGGTTATCATGTTTCTCCGCAGCAGTGTGAGGATAAATTCAATGACCTTAATAAAAGGTATAAGAAACTTAATGACATGCTGGGGAGGGGCACTTCTTGCCAGGTTGTTGAGAACCCTGCACTTTTGGATGTGATTGATTACTTAACAGAGAAAGAAAAAGATGATGTGAGGAAAATATTAAGTTCAAAGCACCTGTTTTATGAAGAGATGTGTTCCTATCATAATGGTAATCGGTTGCATCTGCCTCACGATCCAGCATTGCAGCATGCCTTGCAGGAGGCTCTTAGAAATAGAGATGATCATGATACTGATGATCTGAGGAGGCATCACCATGATGATCTTGATGAAGATGATCAAGATATGGAAACTGATGAGCGTGATGATTTTGAGGAAAATAATGTTTCACATGGTGAAAACAGGGGAATGTTTGGTGGGTCAGGAGACTCTGTGAAGAGGTTGAGGCAATGTCAAGGCCGTGAAGATATTAACTTTGGTGGTTTTTTGAATGCACAAGATTGTAACAAAAGTTCTTATTCTCATCCCCAAATTGCCCAAGGTGATATTAATCAAGCCTTACCTGATAGCACAAAAGCTGCTTGGTTACAGAAGCAGTGGATTGAATCGCGGTCTGTTCAGTTAGAAGAACAGAGGCTACAAATTCAAGTTGAGATGTTAGAATTGGAGAAACAGCGTCTCAAGTGGCAAAAATTTAGCAAGAAAAGGGATCGTGAACTGGAAAAGCTGAAGATGGAAAATGAGAGAATGAAGCTTGAGAATGAGCGTATGGCATTAGAATTGAAAAGGAAGGAAATGGGTGCCGGATTTAGC
>FraveV4A2_3g29090.t1
ATGGACGGTTCAGGTTTAGGAGGTGGATTTTTGTCCGGTCCTAGTGGAGGGACACTAGACCTTGAATCGTCGATTCCTAGACACCAGGAGAAGCAAATGGGTCATCCGGTGTTAGCACATCATCAACGTGTGAATGTGATGAGTGGCGTTGGAGTTGATCGCTGCCCTGTGGGGCTTGTAGAGGTGAAAGGGTCAATACCAAGAGGTGCTTCGATGAATGTTGTAAAAGGGAAGGGGGTTGCACCTTTTTATACTAGTAATGCTTACAATTTGAGTGAAGAGGATGAGCCTAGTTATAATGAAGATGGGAATGATGAGAGCCTTGAAGGAGTCAAGGGTAAAAAGGGGTCAACATGGCAGCGAATGAAATGGACAGATAGAGTGGTTAGGCTTCTTATATCAGTGGTTGCTTGTGTGGGTGATGATGGTGTTGAAGGTGGTGAAGGCCTTAAGAGGAAGTCTGCAGTTTTACAGAAAAAGGGTAAGTGGAAGACTGTGTCAAAGATAATGATCGGTAAAGGATGCCATGTATCACCTCAGCAGTGCGAGGACAAGTTTAATGATTTGAACAAGAGGTATAAGAGGTTAAATGATATTCTTGGGAGGGGAACTAGCTGTAGAGTGGTGGAGAATCCTTCTCTCATGGACTCAATGCCCCATCTCTCTGCCAAGGCGAAAGATGATGTTAGAAAGATATTGAGTTCAAAACAGTTGTTTTATAAAGAAATGTGTGCTTATCATAATGGACAGTGGATACCTGGTTGCCATGATCTTGACCTCCAAGGTGATCCTTTACGTCCCGGGAGATGCTCAACAGACAATAATGTTTCTGAGGAAGAAGGAGTTGAAGAACACCATGACACTGAGGATGATGGTTCAGATAACGAAGATAATAATGCTGACGGTAGTGATAGGGACCGGATGGGTAGAACGGGTGACAGGAAGAGGTCTAGTGAAGAGGATGACCATTTCTGGCAACATGTTTCTCTGGATACTTTTGAAGTTGAAATGGCTGAGGTTCTTCAAGACCCAACAAAGTCTTTATGGGAGCGAAGAGAGTGGATCAACAAACAGAAGTTGCGACTCCAACAGCAAAGAGTCAACTGCGAGGCTGAAGATTTGGAGCTTGAGAAGCAGAGATATAGATGGCTAAGATATCGTAGCAAGAAAGACAGGGAACTCGAGAGGTTGAGGCTGGAGAATGAGAGAATGAAATTAGAGAATGAGAAAAGAGTACTGCAACTGAGGCAGAAAGAACTGGAAATAGATGTGAGGAGGTCAGAAGCTTCTTTAGAACCTTCTGTTGGTATTGACAGATTGCTAGGAAGAGATCTTGACTTGGGCAGACATCAG
>FraveV4A2_6g17470.t1
ATGGAAGGCAATGGTCTAGGGGGTGGTTTGTTTCCAGAAATGAGGTCTGGAATGTTAGGCCTTGAAATGCCTTTGCACCAAACACAAAACCCCCAAAATCCTCAGAACCCACATCACCATATGCACCAACCCCAAATGGTCAGCTATGCCCACCATGAAGCTGATCTTAATCACCACCCACAAGCTCAGCAATCAGTGAAACATGGGTACCCATATGCCGCAAAGCCCAAACAGATCACTCTGAGTGATGAAGATGAACCTGGGTTTGGTGCTGATGACAGTGCTGGTGATAACAAGAGGAAAATCTCACCATGGCAGAGAATGAAGTGGACTGACACCATGGTGAGGCTTCTAATCATGGCTGTGTTTTACATTGGGGATGAGGGTGTCTCTGAATGCCCTGATCCAACAGGGAAGAAGAAGAATGGCGGAGGCTTGCTGCAGAAGAAAGGGAAGTGGAAATCGGTATCGCGGGCTATGATGGAGAAGGGGTTCTATGTCTCTCCACAGCAATGTGAGGACAAGTTCAATGACTTGAACAAGAGGTACAAGAGGGTGAATGACATACTTGGCAAGGGAACTGCTTGCAAGGTTGTGGAGAATCAAGGGTTATTGGAGAAAATGGAATTGTCGTCAAAGATGAAGGAGGAAGTTAAGAAGTTGCTGAATTCCAAGCACTTGTTTTTCAGGGAAATGTGTGCTTATCATAACAGTTGCGGCCATGGCACTGTTGGTGCTGCTGGAGCTAGCGGCGCGCATAACTCATCCCCTGAAATGGCGACAGACCAATCCCAGGTTCAATTGCAGCGGCAGTCCCAGCAGCAGAGGTGCTTTCATGTATCAGAAAATGCTCATGTGGTTGCCAATTCGGGCAGGTCAGAGACTGAGGGGTCGAAAATGTTGAAAGCAGAAAGTGGTGGTGAGGATGAAGATGAAGTAGACTACGAGGATGATGATTCGGAGGACGACGATGAGGAGGAGGAGGAAGGGGTTGTGGAAGGCGGCCCGAGAAGTCAAATTGGGCATGTACATGAGGATGGGGATGAGAATGATCATGAAAGAGCTAAAAGGCCAAGAAAGGGAAGCTGCTTTTCCGGGCCCTCCATGAAAATGTTGATGCAGCAATTGACCAGTGAAGTCAATGGTGTGATCCAAGACGCGTCGAAGACTCCATGGGAGAAGAAGCAGTGGATGAAAAGGAGGCTGATACAATTGGAGGAGCAGCAAGTGAGCTACCGATACCAATCTTTCGAGCTCGAAAAGCAGAGGCTCAAGTGGGTTAAGTATAGTAGCAAAAAGGAAAGGGATATGGAAAGAGCTAAGCTGGAGAATGAGGGAAGAAGGCTTGAAAACGAGAGAATGCTATTGCTTGTTAGGCAGAAGGAGCTAGAGTTGCTTGATCTTCATCACCAACATCCGCAACAAAATTCTTCAAACAAGAGAAGCGACCCTTCGTCCCTCACTGGA
>Maldo_HF_02524
ATGGATAGTTCGGGTTTGGGAGGTGGGTTTTTGTCTGGTCCCAGTGGGGGGATACTAGACCTTGAATTGCCGGTTCCTAGATTGTTAGGACATCACCAACATAACATGAATGTGATGGGGGGCGGCGGCATTGCAGGCGATCGTCATCCTATTGGGCTTGTGGAAGTGAAAGAGTCAGTCCCAAAAGTTGGTTCGACTATTGCCAAAGGGAAGGCAGTTGCTTCGTTTAATGGCAATAACGGTTACAATTTGAGTGATGACGATGAACAAAATTATACAGATGATGAGAGCATTGAAGGTGCCAAGGGAAAAAAGGGATCTCGATGGCAGCGGATGAAGTGGACAGATAATGTGGTCAGGCTTCTTATAGATGTTGTTGCTTGCGTGGGTGATGATGGTTCTGTTGAAGGTGGTGAGGGGCTTAAGAGGAAATCTAGGATATTACAGAAGAAGGGTAAGTGGAAGACTGTGTCGCAAATAATGATTAGTAAAGGTTGTCATGTTTCTCCTCAGCAGTGTGAAGACAAGTTTAATGACTTGAACAAAAGGTATAAGAGGTTGAACGATATTCTCGGGAGAGGAACTACTTGTAGAGTGGTAGAGAATCCTGCTCTTATGGATGCAATGCCCCACCTCTCTGCCAAGGCGATGGATGACGTTAGGAAGATACTGAGCTCAAAACACTTGTTTTATAAAGAAATGTGTGCTTATCATAATGGACAGAGGATATCTGACTGCCAAGATCTCAATCCCCATGGCTATTCCCTACCTCTTGGGAGGTGCTCAAAAGACATCAACGGATCCGAGGAAGAAGAAGCTGAAGAAAACCATGATAGTGAGGATGATAAATTGGACAACGAAGATCATAACGATGCTGATAATGATAGGGAGAGAATGAGAAGAATGAGTGAGAGGAAGAAGGCTAGGGAAGAAGATGGCCATTTGTGGCCACAACATGTTCCTCTCGATAGTTTTGAAGTTGAAGTGGGTGACTGTTTTCAGGACACAACAAAGTCGTTATGGGAACGAAGAGATTGGATCAAGAAACAGAAGCTGCAACTTGAAGAGCAAAGAGTCAGCTTCCATGCTGAAGCTTTGGAGATTGAGAAGCAAAGGTATAAATGGCTGAGATATTGTAGCAAGAAAGACAGGGAACTGGAGAGGCTGAGACTGGAGAATGAGAGAATGAAATTAGAGAACGAGAGAAGGGTATTGCAACTGAGACAGAAGGAAGTGGAATTAGATTTGAGGAGGTCAGAAGCTTCCTTGGAGCCTTCCTCGCTTGGGCTAGGAAGAGATCATATTGATTTGGGAAGGCAT
>Maldo_HF_04101
ATGGATGGTTCAGAGTTGGGAGGTGGGTTTTTGTCTGGTCCTAGTGGGGGGATACTAGACCTTGAATCGCCGGTTCCTAGACGCCAAGAGATGCAGTTGGGTCATCAATTGTTAGGACATCAACAACATCACATGAATGTGATGGGGGGCGTTGCAGGCGATCGCCATCCCATTGGGCTTGTGGAAGTGAAAGGGTCAATCCCAAAAGTTGGTTCGATTATTGGCAAAGGGAAGGTTGTTGCTTCCTTTAATGCCAATAACGGTTACAACTTAAGTGATGAAGATGAACAAAATTATACAGATGATGAGAGCATTGAGGGTGCCAAGGGCAAAAAGGGATGTCCGTGGCAGCGAATGAAGTGGACAGATAATGTGGTCAGGCTTCTTATAGATGTTGTTGCTTGCGTGGGTGATGATGGTTCGGTTGAAGGCGGTGAGGGGCTTAAGAGGAAATCTGGGATATTACAGAAGAAGGGTAAGTGGAAGACTGTGTCAAAACTAATGATTAGTAAAGGTTGTCATGTCTCTCCTCAGCAGTGTGAAGACAAGTTTAATGACTTGAACAAAAGGTATAAGAGGTTGAACGATATTCTCGGGAGAGGAACTAGTTGTAGAGTGGTAGAGAATCCTGCTCTTATGGATGCAATGCCCCACCTCTCTGCCAAGTTGAAGGATGACGTTAGGAAGATACTGAGCTCAAAACACTTGTTTTATAAAGAAATGTGTGCTTATCATAATGGACAGAGGACACCTGACTGCCAAGATCTCGATCACCATGGTTATTCTCTACCTCTTGGGAGGTGCTCGAAAGACGATAATGGATCCGCAGAAGAAGAAGCTGAAGAAAACCATGATAGTGAGGATGATGAATTAGACAATGAAGATGATAATGATGCCAATAACGATAGGGAGAGAATGAGAAAAATGGGTGAGATGAAGAGGGCTAGGGAAGAAGATGGCCATTTGTGGCCGCAATATGTTCTTCTCGATAGTTTTCAAGTTGAAATGGGTGAGATTTTTCAAGACCCAACGAAGTCTTTATGGGAGCGAAGAGATTGGATCAAGAAACAGAAGCAGCAACTCCAAGAGCAAAGAGTCAGCTTCCAGGCTGAAGCTTTGGAGATTGAGAAGCAGAGGTATAAATGGCTAAGATATTGTAGCAAGAAAGACAGGGAACTGGAGAGGTTGAGACTAGAGAATGAGAGAATGAAATTAGAGAACGAGAGAAGGGTACTGCAACTGAGACAGAAGGAACTGGAAATAGATTTGAGGAGGTCAGAAGCTTCCTTAGAGCCTTCCTCACTTGGGCTAGGAAGAGACCATATTGATTTGGGAAGGCAC
>Maldo_HF_05017
ATGGAAGCCAATGGGTTGTTTTCTGGAATGCTTGGCCTGGAAATGCCTTTGCACCAAAACCCCCAAAACCCTCACCACCTTATGCACCAACCCCAAATGGTTGCCTATGCCCCCCACCATGACCCCGACAACCACCAAAACCCTCACCAATCTGTGAAACAGAGGCACCCATTTGCCCCCAAATCCAAACAAATTGCCCTCAGTGATGATGACGAACCCGGTTTCGGTGCTGATGACAACAGCAATGGGGATAACAAGAAGAAGATATCGCCATGGCAGAGAATGAAGTGGACCGACACCATGGTGAGGCTCCTGATCATGGCTGTGTTTTACATTGGTGACGAGGCTTCTGATGGCCCTGATCCTACAGGCAAGAAGAAGCCTGCTGGTGGGTTGCTGCAGAAGAAAGGGAAGTGGAAATCGGTGTCCCGAGCTATGATGGAGAAGGGTTTCTACGTGTCGCCACAGCAATGTGAGGACAAGTTCAATGATTTGAATAAGAGGTATAAGAGGGTTAATGATATTCTTGGAAAGGGGACAGCTTGCCGGGTTGTGGAGAATCAGGGCTTGTTGGAAAAGATGGATTTGGCACCAAAGATGAAGGAAGAAGTTCGTAAATTGCTGAATTCGAAGCACCTGTTTTTCAGAGAAATGTGTGCTTATCATAATAGTTGTGGTCATGAAACTGTTGGTGGTCGGTCTAATGGCGCGCATAACTCCCCGCCAGAGGTGGCCACAGAGCCGTCTGAGATCCCAGTGTGGCCGCAGCCGCACGAGCAGCTCCAGCAGCAGAGATGCTTTCTTTCATCAGAAAATGCTCAAGCGGTTGCCAATTCAGGAAGGTCAGAGACCAAGGGATCCAAGGTAATAAAAGGAGGAAGTGGCTGCGAGGACGAAGATGAAGAATTCGAGGATGATGATTCGGATGACGAGGTGGTTGGAGGTGGTTCTAGAGGTCACATTGGGCATGGAAATCACGAAGACAACGATGACAACGATGACAACGATGACAACGATGAAAGAGCTCCCCAGAAAGTGCCGAGAAAGGAAGGCTGTTTTTCGGGGTCATCCTCATCCACCCATTTAATGCAGCAATTGGGCTGTGAGGTGAGGGTTGTGCTGCAAGATGTGTCAAAGACCCCGTGGGAGAAGAAGCAGTGGTTGAAAACAAGGATAATAAAATTGCAGGAACAGCAAGTGAGCTACCAACACGGAGCTTTCGAGCTCGAGAAGCAGAGGCTCAAGTGGATCAAGTACAGTGGGAAGAAGGAAAGGTACATGGAGAGACGCAAGCTTGAGAACGAGAGAAGGCGGCTTGAGAACGAGAGGATGTTGTTGGTCGTCGGCGGGAAGGAGTTTGATTTGCTGGAGCTTCATCACCAGCAGCAGCAACAGAATTCTTCAAACAAAAGAAGTGATCCATTT
>Maldo_HF_09791
ATGGAAGAGCATTTATCACAAGGAGGAGGAGGAGGTATGGTTCCGGGCGGGGCCTCGTATGGGGGGCTTGATTTGCAGGGGTCAATGAGAGGCCATCAGCAACCCCAACATCCACATACCATACACCATCACCATCCTCAACCTCGTCAAGGGTCGTTGGTCCACTCGCCGATTCCTGAAGGGTTTCCTCTCAAAATGGGAACCATGCATCACTGCGATCAAACCATTTCCATGGTGGATTACAGTAAGGGAGAGAGGTGCAAGAACTCGGCAAGCGATGAGGATGAGCCGAGTTATGCGGAAGAGGGAGATGGTCATGCTGAAGCTAGTAGAGGGAAGAAGGGGTCGCCATGGCAGCGTGTGAAGTGGACAGATCAAATGGTGAAGCTTCTGATCACTGCTGTGTCTTATATAGGTGAGGATACAAGTTCAGATTGTGGCGGTGGGGGAAGAAGGAAATATTCTGTCCTACAGAAGAAGGGAAAGTGGAAATCTGTTTCCAAGGTCATGGCAGAAAGAAGTTATCGTGTTTCTCCACAGCAGTGTGAGGATAAATTCAATGACCTTAACAAAAGGTATAAGAAACTTAATGATATGCTTGGGAGGGGCACTTCTTGCCAGGTTGTTGAGAACCCTGCGCTTTTGGATGTGATAGACTACCTAACGGAGAAAGAAAAAGATGATGTCAGGAAAATATTAAGCTCAAAGCACCTGTTTTATGAGGAGATGTGTTCTTATCATAATGGAAATCGTTTGCATCTGCCTCACGATCCAGCCTTGCAGAAATCTTTACATCGGGCTCTTAAAAGAGATGATCTTGACAACGATGATCTGAGAAGGCACCACCAAGATGATCTTGATGAAGATGATCAAGATATGGAAAATGAAGAGCATGACGACTTTGAGGAAAATAATGCTTTACGTGGAGATAACAGGGGAATATACATTTCAGAGGACTCTGTCAAGAGGTTGAGACAAGGCCAGGGCCGTGAAGATTTTAACTTTGGTAGTTCTTTGAACTCCCAAGACTGTAACAAAAGTTCTTATTTTCATCCCCAAATTCCTCAACCAGATATGAATCAAGTTTTACCTGATGGCACAAAAGCTGCTTGGTTACAGAAGCAGTGGGTTGAATCGCGTTCATTTCAGTTAGAAGAACAGAAGCTACAAATTCAAGTTGAGATGTTGGAATTGGAGAAGCAACGTTTGAAGTGGCAAAGATTTAGTAAGAAAAGGGACCGTGAACTGGAAAAGATGAGAATGGAAAATGACAGGATGAAACTTGAGAATGAGCGTATGGCATTAGAATTGAAACAGAAGGAAATGGGTGCCGGCTCTGGCCTTGCAAAATTA
>Maldo_HF_20705
ATGGAAGCAAATGGGCTGTTTTCTGGAATGCTTGGCCTGGAAATGCCTTTGCACCAAAATCCCCAAAACCCCCCAAATCCCCAAAACCCTCACAACCCTATGCACCAACCCCAAATGGTTCCCTATGCCCCCCACCATGACCCTGACCCCCACCAAAACCCTCACCAATCTGTGAAACAGGGCTACCCATTTGCCCCCAAATCCAAGCAGATTGCCCTGAGTGACGATGACGAACCCGGTTTCGGTGCCGATGACAAGAGGAAGATATCGCCGTGGCAGAGAATGAAGTGGACCGACACCATGGTGAGGCTTCTGATCATGGCTGTGTTTTACATTGGTGACGAGGCGTCCGATGGCCCTGATCCTACGGGCAAGAAGAAGCCTGCTGGTGGATTGCTGCAGAAGAAAGGGAAGTGGAAATCGGTGTCCCGGGCTATGATGGAGAAGGGTTTCTATGTGTCTCCTCAACAGTGTGAGGATAAGTTCAATGACTTGAACAAGAGGTATAAGAGGGTCAATGATATTCTTGGAAAGGGGACGGCCTGCCGGGTTGTGGAGAATCAGGGCTTGTTGGAAAAGATGGATTTGGCACCAAAGATGAAGGAAGAAGTTCGTAAATTGTTGAATTCGAAGCACCTGTTTTTCAGAGAAATGTGTGCTTATCATAACAGTTGTGGTCATGGAACTGTTGGTGGCGCGTCGAATGGTGCGCATAACTCCCCGCCGGAGGCGGCCACAGAGCCGTCTGAGATTCCAGCGCAGCAGCAGCAGAGTTGCTTTCATTCATCAGAAAATGCCCAAGCGGTTGCCAATTCAGGAAGGTCAGAGACTGAGGGATCCAAAATGGTTGTCGGAGGAAGTGGCGGCGAGGACGAAGATGAAGACGAGGAGGAGGATGAATCTGAGGACGAAGATGATGAAGAGGAAGACGAGGTGGTTGGAGGTGGGCATGGAAATCACGAAGATGAGGATGACAACAATGATGAAAGAGCGCCGCGGAAAATGGCAAGAAAGGAAGGGTGCAGTGCGGGGTCCTCCTCATCGAGCCAATTAATGCAGCAATTGAGCTGCGAGATGAGGGTTGTGATGCAAGATGTGACAAAGACCCCGTGGGAGAAGCAGCAGTGGTTGAAAACAAGGCTGATACAATTGGAGGAACAGCAAGTGAGCTACCAATACCAAGCTTTCGAGCTGGAGAAGCAGAGGCTAAAGTGGATCAAGTACAGTGGGAAGAAGGAAAGGGATATGGAGAGAGCCAAGCTTGAGAACGAGAGAAGGCGGCTGGAGAACGAGAGGATGCTGTTGCTCGTGCGCCGCAAGGAGCTGGAGCTTCATCAGCAGCAGCAGCAGCAGCAGCAACAGAATTCTTCAAACAAGAGAAGCGATCCTCCATCTTCGCTGACGGGG
>Maldo_HF_31955
ATGGAAGGGAATTTATCACAAGGAGGAGGAGGTTTGGTTCCGGGCGGGGCTTCGTTTGGTGGGCTTGATTTGCAAGGATCAATGAGGGGTCATCACCAAACCCAACACCAACACACCATACACCATCACCTTCCTCATCCTCATCAAGGGTCGTTGGTCCACCCATCAATTCCCGAAGGTTTTCCGCTCAAAATGGGAACCATGCATCACTGTGATCAAACCATTTCCATGGTGGATTACAATAAGGGGGAGAGAGGCAAGAACTCGGCAAGTGATGAGGATGAGCCGAGTTATGCGGAAGATGGTGCTGATGGTCACCCTGAAGCTAGTAAAGGGAAGAAGGGGTCGCCATGGCAGCGTGTGAAGTGGACTGATCAGATGGTGAAGCTTCTGATTACTGCTGTGTCATATATAGGCGAGGATACAAGTTCAGATTGCGGTAGCGGGGGAAGAAGGAAATATTCTGTTGTACAGAAGAAGGGAAAGTGGAAATCTGTTTCCAAGGTCATGGCAGAAAGAAGATATCATGTTTCTCCGCAGCAGTGTGAAGATAAATTCAATGACCTTAACAAAAGGTATAAGAAACTTAACGATATGCTTGGGAGGGGCACTTCTTGCCAGGTTGTTGAGAACCCTGCGCTTTTGGATGTGATAGAGTACCTAACAGAGAAAGAAAAAGACGATGTTAGGAAAATATTAAGCTCGAAGCACTTGTTTTATGAGGAGATGTGTTCGTATCATAATGGAAATCGTTTGCATCTGCCTCACGATCCAGCCTTGCAGAAATCTTTACAAAGGGCACTTAAAAGAGATGATCCTGACAACGATGATCTGAGAAGGCACCACCATGATGATCTTGATGAAGATGATCAAGATATGGAAAATGACGAGCATGACGACTTTGAGGAAAATAATGCTTTACGTGGAGATAACAGGGGAATATACATTTCAGAGGACTCTGTAAAGAGGTTGAGACAAGGCCAGGGCCGTGAAGATTTTAACTTTGGGAGTTCTTTGAATTCCCAAGACAGTAACAAAAGTTCTTATTCTCACCCCCAGATTCTTCCCCAACCTGATATGAATCAAGTTTTACCTGATGGTACAAAAGCTGTTTGGTTACAGAAGCAGTGGGTTGAATCGCGTTCATTTCAGTTAGAAGAACAGAAGCTACAAATTCAAGTTGAGATGTTAGAATTGGAGAAGCAGCGTTTGAAGTGGCAAAGATTTAGCAAGAAAAGGGACCATGAACTGGAAAAGCTGAGGTTGGAAAATGAGAGGATGAAACTTGAGAATGAGCGTATGATATTAGAATTGAAACAGAAGGAAATGGGTGCTGGATTTAGT
>Malba_011489
ATGGAAGAGCATTTATCACAAGGAGGAGGAGGAGGTATGGTTCCGGGCGGGGCCTCGTATGGGGGGCTTGATTTGCAGGGGTCAATGAGAGGCCATCAGCAACCCCAACATCCACATACCATACACCATCACCATCCTCAACCTCGTCAAGGGTCGTTGGTCCACTCGCCGATTCCTGAAGGGTTTCCTCTCAAAATGGGAACCATGCATCACTGCGATCAAACCATTTCCATGGTGGATTACAATAAGGGAGAGAGGTGCAAGAACTCGGCAAGTGATGAGGATGAGCCGAGTTATGTGGAAGAGGGAGATGGTCATGCTGAAGCTAGTAGAGGGAAGAAGGGGTCGCCATGGCAGCGTGTGAAGTGGACAGATCAAATGGTGAAGCTTCTGATCACTGCTGTGTCTTATATAGGTGAGGATACAAGTTCAGATTGTGGCGGTGGGGGAAGAAGGAAATATTCTGTCCTACAGAAGAAGGGAAAGTGGAAATCTGTTTCCAAGGTCATGGCAGAAAGAAGTTATCGTGTTTCTCCACAGCAGTGTGAGGATAAATTCAATGACCTTAACAAAAGGTATAAGAAACTTAATGATATGCTTGGGAGGGGCACTTCTTGCCAGGTTGTTGAGAACCCTGCGCTTTTGGATGTGATAGACTACCTAACGGAGAAAGAAAAAGATGATGTCAGGAAAATATTAAGCTCAAAGCACCTGTTTTATGAGGAGATGTGTTCTTATCATAATGGAAATCGTTTGCATCTGCCTCACGATCCAGCCTTGCAGAAATCTTTACATCGGGCTCTTAAAAGAGATGATCTTGACAATGATGATCTGAGAAGGCACCACCAAGATGATCTTGATGAAGATGATCAAGATATGGAAAATGAAGAGCATGACGACTTTGAGGAAAATAATGCTTTACGTGGAGATAACAGGGGAATATACATTTCAGAGGACTCTGTCAAGAGGTTGAGACAAGGCCAGGGCCGTGAAGATTTTAACTTCGGTAGTTCTTTGAACTCCCAAGACTGTAACAAAAGTTCTTATTTTCATCCCCAAATTCCTCAACCAGATATGAATCAAGTTTTACCTGATGGCACAAAAGCTGCTTGGTTACAGAAGCAGTGGGTTGAATCGCGTTCATTTCAGTTAGAAGAACAGAAGCTACAAATTCAAGTTGAGATGTTGGAATTGGAGAAGCAACGTTTGAAGTGGCAAAGATTTAGTAAGAAAAGGGACCGTGAACTGGAAAAGATGAGAATGGAAAATGACAGGATGAAACTTGAGAATGAGCGTATGGCATTAGAATTGAAACAGAAGGAAATGGGTGCCGGTTTTAGT
>Malba_017153
ATGGAAGCAAATGGGCTGTTTTCTGGAATGCTTGGCCTGGAAATGCCTTTGCACCAAAATCCCCAAAACCCTCCAAATCCCCAAAACCCTCACAACCCTATGCACCAACCCCAAATGGTTCCCTATGCCCCCCACCATGACCCTGACCCCCACCAAAACCCTCACCAATCTGTGAAACAGGGCTACCCATTTGCCCCCAAATCCAAGCAGATTGCCCTGAGTGACGATGACGAACCCGGTTTCGGTGCCGATGACAAGAGGAAGATATCGCCGTGGCAGAGAATGAAGTGGACCGACACCATGGTGAGGCTTCTGATCATGGCGGTGTTTTACATTGGTGACGAGGCGTCCGATGGCCCTGATCCTGCGGGCAAGAAGAAGCCTGCTGGTGGATTGCTGCAGAAGAAAGGGAAGTGGAAGTCGGTGTCCCGGGCTATGATGGAGAAGGGTTTCTATGTGTCTCCTCAACAGTGTGAGGATAAGTTCAATGACTTGAACAAGAGGTATAAGAGGGTCAATGATATTCTTGGGAAGGGGACGGCCTGCCGGGTTGTGGAGAATCAGGGCTTGTTGGAAAAGATGGATTTGGCACCAAAGATGAAGGAAGAAGTTCGTAAATTGTTGAATTCGAAGCACCTGTTTTTCAGAGAAATGTGTGCTTATCATAACAGTTGTGGTCATGGAACTGTTGGTGGCGCGTCGAATGGTGCGCATAACTCCCCGCCGGAGGCGGCCACAGAGCCGTCTGAGATTCCAGCGCAGCAGCAGCAGCAGAGGTGCTTTCATTCATCAGAAAATGCCCAAGCGGTTGCCAATTCAGGAAGGTCAGAGACTGAGGGATCCAAAATGGTTGTCGGAGGAAGTGGCGGCGAGGACGAAGATGAAGACGAGGAGGAGGATGAATCAGAGGACGAAGATGATGAAGAGGAAGACGAGGTGGTTGGAGGTGGTTGTAGAGGTCAAATTGGGCATGGAAATCACGAAGATGAGGATGACAACAATGATGAAAGAGCGCCGCGGAAAATGGCAAGAAAGGAAGGGTGCAGTGCGGGGTCCTCCTCATCGAGCCAATTAATGCAGCAATTGAGCTGCGAGATGAGGGTTGTGATGCAAGATGTGACAAAGACCCCGTGGGAGAAGCAGCAGTGGTTGAAAACAAGGCTGATACAATTGGAGGAACAGCAAGTGAGCTACCAATACCAAGCTTTCGAGCTGGAGAAGCAGAGGCTAAAGTGGATCAAGTACAGTGGGAAGAAGGAAAGGGATATGGAGAGAGCCAAGCTTGAGAACGAGAGAAGGCGGCTGGAGAACGAGAGGATGCTGTTGCTCGTGCGCCGCAAGGAGCTGGAGCTTCATCAGCAGCAGCAGCAGCAGCAGCAACAGAATTCTTCAAACAAGAGAAGCGATCCATCTTCGCTGACGGGG
>Malba_020048
ATGGAAGCCAATGGGTTGTTTTCTGGAATGCTTGGCCTGGAAATGCCTTTGCACCAAAACCCCCAAAACCCTCACCACCTTATGCACCAACCCCAAATGGTTGCCTACGCCCCCCACCATGACCCCGACAACCACCAAAACCCTCACCAATCTGTGAAACAGAGGCACCCATTTGCCCCCAAATCCAAACAAATTGCCCTCAGTGATGATGACGAACCCGGTTTCGGTGCTGATGACAACAGCAATGGGGATAACAAGAAGAAGATATCGCCATGGCAGAGAATGAAGTGGACCGACACCATGGTGAGGCTCCTGATCATGGCTGTGTTTTACATTGGTGACGAGGCTTCTGATGGCCCTGATCCTACAGGCAAGAAGAAGCCTGCTGGTGGGTTGCTGCAGAAGAAAGGGAAGTGGAAATCGGTGTCCCGAGCTATGATGGAGAAGGGTTTCTACGTGTCGCCACAGCAATGTGAGGACAAGTTCAATGATTTGAATAAGAGGTATAAGAGGGTTAATGATATTCTTGGAAAGGGGACAGCTTGCGGGGTTGTGGAGAATCAGGGCTTGTTGGAAAAGATGGATTTGGCACCAAAGATGAAGGAAGAAGTTCGTAAATTGCTGAATTCGAAGCACCTGTTTTTCAGAGAAATGTGTGCTTATCATAATAGTTGTGGTCATGAAACTGTTGGTGGTCGGTCTAATGGCGCGCATAACTCCCCGCCAGAGGTGGCCACAGGGCCGTCTGAGATCCCAGTGTGGCCGCAGCTGCACGAGCAGCTCCAGCAGCAGAGATGCTTTCATTCATCAGAAAATGCTCAAGCGGTTGCAAATTCAGGAAGGTCAGAGACCAAGGGATCCAAGGTAATAAAAGGAGGAAGTGGCTGCGAGGACGAAGATGAAGACTTCGAGGATGATGATTCGGATGACGAGGTGGTTGGAGGTGGTTCTAGAGGTCACATTGGGCATGGAAATCACGAAGACAACGATGACAACGATGAAAGAGCTCCCCAGAAAGTGCCGAGAAAGGAAGGCTGTTTTTCGGGGTCATCCTCATCCACCCATTTAATGCAGCAATTGGGCTGTGAGGTGAGGGTTGTGCTGCAAGATGTGTCAAAGACCCCGTGGGAGAAGAAGCAGTGGTTGAAAACAAGGATAATAAAATTGCAGGAACAGCAAGTGAGCTACCAACACCGAGCTTTCGAGCTCGAGAAGCAGAGGCTCAAGTGGATCAAGTACAGTGGGAAGAGGGAAAGGTACATGGAGAGACGCAAGCTTGAGAACGAGAGAAGGCGGCTTGAGAACAAGAGGATGTTGTTGGTCGTCCGCGGGAAGGAGTTTGATTTGCTGGAGCTTCATCACCAGCAGCAGCAACAGAATTCTTCAAACAAAAGAAGTGATCCATCTTCCCTCACTGGA
>Malba_022288
ATGGATAGTTCGGTTTTGGGAGGTGGGTTTTTGTCTGGTCCCAGTGGGGGGATACTAGACCTTGAATTGCCGGTTCCTAGATTGTTAGGACATCACCAACATAACATGAATGTGATGGGGGGCGGCAGCATTGCAGGCGATCGTCATCCCATTGGGCTTGTGGAAGTGAAAGAGTCAGTCCCAAAAGTTGGTTCGACTATTGCCAAAGGGAAGGCAGTTGCTTCGTTTAATGGCAATAACGGTTACAATTTGAGTGATGACGATGAACAAAATTATACAGATGATGAGAGCATTGAAGGGGCCAAGGGAAAAAAGGGATCTCGATGGCAGCGGATGAAGTGGACAGATAATGCGGTCAGGCTTCTTATAGATGTTGTTGCTTGCGTGGGTGATGATGGTTCGGTTGAAGGTGGTGAGGGGCTTAAGAGGAAATCTAGGATATTACAGAAGAAGGGTAAGTGGAAGACTGTGTCGCAAATAATGATTAGTAAAGGTTGTCATGTTTCTCCTCAGCAGTGTGAAGACAAGTTTAATGACTTGAACAAAAGGTATAAGAGGTTGAACGATATTCTCGGGAGAGGAACTACTTGTAGAGTGGTAGAGAATCCTGCTCTTATGGATGCAATGCCCCACCTCTCTGCCAAGGCGATGGATGACGTTAGGAAGATACTGAGCTCAAAACACTTGTTTTATAAAGAAATGTGTGCTTATCATAATGGACAGAGGATGCCTGACTGCCAAGATCTCAATCCCCATGGCTATTCCCTACCTCTTGGGAGGTGCTCAAAAGACATTAACGGATCCGAGGAAGAAGAAGCTGAAGAAAACCATGATAGTGAGGATGATAAATTGGACAACGAAGATCGTAACGATGCTGATAATGATAGGGAGAGAATGAGAAGAATGAGTGAGAGGAAGAAGGCTAGGGAAGAAGATGGCCATTTGTGGCCACAACATGTTCCTCTCGATAGTTTTGAAGTTGAAGTGGGTGACTGTTTTCAGGACGCAACAAAGTCGTTATGGGAACGAAGAGATTGGATCAAGAAACAGAAGCTGCATCTCGAAGAGCAAAGAGTCAGCTTCCATGCTGAAGCTTTGGAGATTGAGAAGCAAAGGTATAAATGGCTGAGATATTGTAGCAGGAAAGACAGGGAACTGGAGAGGCTGAGACTGGAGAATGAGAGAATGAAATTAGAGAACGAGAGAAGGGTATTGCAACTGAGACAGAAGGAAGTGGAATTAGATTTGAGGAGGTCAGAAGCTTCCTTGGAGCCTTCCTCGCTTGGGCTAGGAAGAGATCATATTGATTTGGGAAGGCAT
>Malba_034258
ATGGATGGTTCAGAGTTGGGAGGTGGGTTTTTGTCTGGTCCTAGTGGGGGGATACTAGACCTCGAATCGCCGGTTCCTAGACGCCAAGAGATGCAGTTGGGTCATCAATTGTTAGGACATCAACAACATCACATGAATGTGATGGGGGGCGTTGCAGGCGATCGCCATCCCATTGGGCTTGTGGAAGTGAAAGGGTCAATCCCAAAAGTTGGTTCGATTATTAGCAAAGGGACGGCTGTTGCTTCATTTAATGCCAATAACGGTTACAACTTAAGTGATGAAGATGAACAAAATTATACAGATGATGAGAGCATTGAAGGTGCCAAGGGCAAAAAGGGATGTCCGTGGCAGCGAATGAAGTGGACAGATAATGTGGTCAGGCTTCTTATAGATGTTGTGGCTTGCGTGGGTGATGATGGTTCGGTTGAAGGCGGCGAGGGGCTTAAGAAGAAATCTGGGATATTACAAAAGAAGGGTAAGTGGAAGACTGTGTCGAAAATAATGATTAGTAAAGGTTGTCATGTCTCTCCTCAGCAGTGTGAAGACAAGTTTAATGACTTGAACAAAAGGTATAAGAGGTTGAACGATATTCTTGGGAGAGGAACTAGTTGTAGAGTGGTAGAGAATCCTGCTCTTATGGATGCAATGCCCCACCTCTCTGCCAAGTTGAAGGATGACGTTAGGAAGATACTGAGCTCAAAACACTTGTTTTATAAAGAAATGTGTGCTTATCATAATGGACAGAGGACACCTGACTGCCAAGATCTCGATCACCATGGTTATTCTCTACCTCTTGGGAGGTGCTCGAAAGACGATAATGGATCCGCAGAAGAAGAAGCTGAAGAAAACCATGATAGTGAGGATGATGAATTAGACAATGAAGATGATAATGATGCCAATAACGATAGGGAGAGAATGAGAAAAATGGGTGAGATGAAGAGGGCTAGGGAAGAAGATGGCCATTTGTGGCCGCAATATGTTCTTCTCGATAGTTTTCAAGTTGAAATGGGTGAGATTTTTCAAGACCCAACGAAGTCTTTATGGGAGCGAGGAGAGTGGATCAAGAAACAGAATGAGCAACTCCAAGAGCAAAGAGTCAGCTTCCAGGCTGAAGCTTTGGAGATTGAGAAGCAGAGGTATAAATGGCTAAGATATTGTAGCAAGAAAGACAGGGAACTGGAGAGGTTGAGACTAGAGAATGAGAGAATGAAATTAGGGAACGAGAGAAGCGTACTGCAACTGAGACAGAAGGAACTGGAAATAGATTTGAGGAGGTCAGAAGCTTCCTTAGAGCCTTCCTCACTTGGGCTAGGAAGAGACCATATTGATTTGGGAAGGCAC
>Malsi_05g004160
ATGGAAGGGAATTTATCACAAGGAGGAGGAGGTATGGTTCCGGGCGGGGCTTCGTTTGGTGGGCTTGATTTGCAAGGATCAATGAGGGGTCATCACCAAACCCAACACCCACACACCATACACCATCACCTTCCTCATCCTCATCAAGGGTCGTTGGTCCACCCATCAATTCCCGAAGGTTTTCCGCTCAAAATGGGAACCATGCATCACTGTGATCAAACCATTTCCATGGTGGATTACAATAAGGGGGAGAGAGGCAAGAACTCGGCAAGTGATGAGGATGAGCCGAGTTATGCGGAAGATGGTGCTGATGGTCACCCTGAAGCTAGTAAAGGGAAGAAGGGGTCGCCATGGCAGCGTGTGAAGTGGACTGATCAGATGGTGAAGCTTCTGATTACTGCTGTGTCATATATAGGCGAGGATACAAGTTCAGATTGTGGTAGCGGGGGAAGAAGGAAATATTCTGTTGTACAGAAGAAGGGAAAGTGGAAATCTGTTTCCAAGGTCATGGCAGAAAGAAGATATCATGTTTCTCCGCAGCAGTGTGAGGATAAATTCAATGACCTTAACAAAAGGTATAAGAAACTTAACGATATGCTTGGGAGGGGCACTTCTTGCCAGGTTGTTGAGAACCCTGCGCTTTTGGATGTGATAGAGTACCTAACAGAGAAAGAAAAAGACGATGTTAGGAAAATATTAAGCTCGAAGCACTTGTTTTATGAGGAGATGTGTTCGTATCATAATGGAAATCGTTTGCATCTGCCTCATGATCCAGCCTTGCAGAAATCTTTACAAAGGGCACTTAAAAGAGATGATCCTGACAACGATGATCTGAGAAGGCACCACCATGATGATCTTGATGAAGATGATCAAGATATGGAAAATGACGAGCATGACGACTTTGAGGAAAATAATGCTTTACGTGGAGATAACAGGGGAATATACATTTCAGAGGACTCTGTAAAGAGGTTGAGACAAGGCCAGGGCCGTGAAGATTTTAACTTTGGGAGTTCTTTGAATTCCCAAGACAGTAACAAAAGTTCTTATTCTCACCCCCAGATTCTTCCCCAACCTGATATGAATCAAGTTTTACCTGATGGTACAAAAGCTGTTTGGTTACAGAAGCAGTGGGTTGAATCGCGTTCATTTCAGTTAGAAGAACAGAAGCTACAAATTCAAGTTGAGATGTTAGAATTGGAGAAGCAGCGTTTGAAGTGGCAAAGATTTAGCAAGAAAAGGGACCATGAACTGGAAAAGCTGAGGTTGGAAAATGAGAGGATGAAACTTGAGAATGAGCGTATGATATTAGAATTGAAACAGAAGGAAATGGGTGCTGGATTTATATTTATTGCAATAAGCAGGCTGCAGCTGTGGGTTTTAGCCCATTATTGTGAGGAAGGATCTCATTCCCGTCAAGATCACCCTGCCATTGTCCTGTCAAATAACTCATTGCTCATGTCAGGTGCGCTCCTCCTCCTGACTTTG
>Malsi_10g002410
ATGGAAGAGCATTTATCACAAGGAGCAGGAGGAGGTATGGTTCAGGGCGGGGCCTCGTATGGGGGGCTTGATTTGCAGGGGTCAATGAGAGGCCATCAGCAACCCCAACATCCACATACCATACACCATCACCATCCTCAACCTCGTCAAGGGTCGTTGGTCCACTCGCCGATTCCTGAAGGGTTTCCTCTCAAAATGGGAACCATGCATCACTGCGATCAAACCATTTCCATGGTGGATTACAGTAAGGGAGAGAGGTGCAAGAACTCGGCAAGCGATGAGGATGAGCCGAGTTATGCGGAAGAGGGAGATGGTCATGCTGAAGGTAGTAGAGGGAAGAAGGGGTCGCCATGGCAGCGTGTGAAGTGGACAGATCAAATGGTGAAGCTTCTGATCACTGCTGTGTCTTATATAGGTGAGGATACAAGTTCAGATTGTGGCGGTGGGGGAAGAAGGAAATATTCTGTCCTACAGAAGAAGGGAAAGTGGAAATCTGTTTCCAAGGTCATGGCAGAAAGAAGTTATCGTGTTTCTCCACAGCAGTGTGAGGATAAATTCAATGACCTTAACAAAAGGTATAAGAAACTTAATGATATGCTTGGGAGGGGCACTTCTTGCCAGGTTGTTGAGAACCCTGCGCTTTTGGATGTGATAGACTACCTAACGGAGAAAGAAAAAGATGATGTCAGGAAAATATTAAGCTCGAAGCACCTGTTTTATGAGGAGATGTGTTCTTATCATAATGGAAATCGTTTGCATCTGCCTCACGATCCAGCCTTGCAGAAATCTTTACATCGGGCTCTTAAAAGAGATGATCTTGACAATGATGATCTGAGAAGGCACCACCAAGATGATCTTGATGAAGATGATCAAGATATGGAAAATGAAGAGCATGATGACTTTGAGGAAAATAATGCTTTACGTGGAGATAACAGGGGAATATACATTTCAGAGGACTCTGTCAAGAGGTTGAGACAAGGCCAGGGCCGTGAAGATTTTAACTTTGGTAGTTCTTTGAACTCCCAAGACTGTAACAAAAGTTCTTATTTTCATCCCCAAATTCCTCAACCAGATATGAATCAAGTTTTACCTGATGGCACAAAAGCTGCTTGGTTACAGAAGCAGTGGGTTGAATCGCGTTCATTTCAGTTAGAAGAACAGAAGCTACAAATTCAAGTTGAGATGTTGGAATTGGAGAAGCAACGTTTGAAGTGGCAAAGATTTAGTAAGAAAAGGGACCGTGAACTGGAAAAGATGAGAATGGAAAATGACAGGATGAAACTTGAGAATGAGCGTATGGCATTAGAATTGAAACAGAAGGAAATGGGTGCCGGTTTTAGT
>Malsi_12g009480
ATGGAAGCCAATGGGTTGTTTTCTGGAATGCTTGGCCTGGAAATGCCTTTGCACCAAAACCCCCAAAACCCTCACCACCTTATGCACCAACCCCAAATGGTTGCCTATGCCCCCCACCATGACCCCGACAACCACCAAAACCCTCACCAATCTGTGAAACAGAGGCACCCATTTGCCCCCAAATCCAAACAAATTGCCCTCAGTGATGATGACGAACCCGGTTTCGGTGCTGATGACAACAGCAATGGGGATAACAAGAAGAAGATATCGCCATGGCAGAGAATGAAGTGGACCGACACCATGGTGAGGCTCCTGATCATGGCTGTGTTTTACATTGGTGACGAGGCTTCTGATGGCCCTGATCCTACAGGCAAGAAGAAGCCTGCTGGTGGGTTGCTGCAGAAGAAGGGGAAGTGGAAATCGGTGTCCCGAGCTATGATGGAGAAGGGTTTCTACGTGTCGCCACAGCAATGTGAGGACAAGTTCAATGATTTGAATAAGAGGTATAAGAGGGTTAATGATATTCTTGGAAAGGGGACAGCTTGCCGGGTTGTGGAGAATCAGGGCTTGTTGGAAAAGATGGATTTGGCACCGAAGATGAAGGAAGAAGTTCGTAAATTGCTGAATTCGAAGCACCTGTTTTTCAGAGAAATGTGTGCTTATCATAATAGTTGTGGTCATGAAACTGTTGGTGGTCGGTCTAATGGCGCGCATAACTCCCCGCCAGAGGTGGCCACAGAGCCGTCTGAGATGCCAGTGTGGCCGCAGCCGCACGAGCAGCTCCAGCAGCAGAGATGCTTTCATTCATCAGAAAATGCTCAAGCGGTTGCCAATTCAGGAAGGTCAGAGACCAAGGGATCCAAGGTAATAAAAGGAGGAAGTGGCTGCGAGGACGAAGATGAAGACTTCGAGGATGATGATTCGGATGACGAGGTGGTTGGAGGTGGTTCTAGAGGTCACATTGGGCATGGAAATCACGAAGACAACGATGACAACGATGAAAGAGCTCCCCAGAAAGTGCCGAGAAAGGAAGGCTGTTTTTCGGGGTCATCCTCATCCACCCATTTAATGCAGCAATTGGGCTGTGAGGTGAGGGTTGTGCTGCAAGATGTGTCAAAGACCCCGTGGGAGAAGAAGCAGTGGTTGAAAACAAGGATAATAAAATTGCAGGAACAGCAAGTGAGCTACCAACACCGAGCTTTCGAGCTCGAGAAGCAGAGGCTCAAGTGGATCAAGTACAGTGGGAAGAAGGAAAGGTACATGGAGAGACGCAAGCTTGAGAACGAGAGACGGCGGCTTGAGAACGAGAGGATGTTGTTGGTCGTCCGCGGGAAGGAGTTTGATTTGCTGGAGCTTCATCACCAGCAGCAGCAACAGAATTCTTCAAACAAAAGAAGTGATCCATCTTCCCTCACTGGA
>Malsy_03g016240
ATGCCAACTGGCATTGTGATTGAGTGTGGCAAGATGGATGGTTCAGAGTTGGGAGGTGGGTTTTTGTCTGGTCCTAGTGGGGGGATACTAGACCTTGAATCGCCGGTTCCTAGACGCCAAGAGATGCAGTTGGGTCATCAATTGTTAGGACATCAACAACATCACATGAATGTGATGGGGGGCGTTGCAGGCGATCGCCATCCCATTGGGCTTGTGGAAGTGAAAGGGTCAATCCCAAAAGTTGGTTCGATTATTGGCAAAGGGAAGGTTGTTGCTTCCTTTAATGCCAATAACGGTTACAACTTAAGTGATGAAGATGAACAAAATTATACAGATGATGAGAGCATTGAGGGTGCCAAGGGCAAAAAGGGATGTCCGTGGCAGCGAATGAAGTGGACAGATAATGTGGTCAGGCTTCTTATAGATGTTGTTGCTTGCGTGGGTGATGATGGTTCGGTTGAAGGCGGTGAGGGGCTTAAGAGGAAATCTGGGATATTACAGAAGAAGGGTAAGTGGAAGACTGTGTCAAAACTAATGATTAGTAAAGGTTGTCATGTCTCTCCTCAGCAGTGTGAAGACAAGTTTAATGACTTGAACAAAAGGTACAAGAGGTTGAACGATATTCTCGGGAGAGGAACTAGTTGTAGAGTGGTAGAGAATCCTGCTCTTATGGATGCAATGCCCCACCTCTCTGCCAAGTTGAAGGATGACGTTAGGAAGATACTGAGCTCAAAACACTTGTTTTATAAAGAAATGTGTGCTTATCATAATGGACAGAGGACACCTGACTGCCAAGATCTCGATCACCATGGTTATTCTCTACCTCTTGGGAGGTGCTCGAAAGACGATAATGGATCCGCAGAAGAAGAAGCTGAAGAAAACCATGATAGTGAGGATGATGAATTAGACAATGAAGATGATAATGATGCCAATAACGATAGGGAGAGAATGAGAAAAATGGGTGAGATGAAGAGGGCTAGGGAAGAAGATGGCCATTTGTGGCCGCAATATGTTCTTCTCGATAGTTTTCAAGTTGAAATGGGTGAGATTTTTCAAGACCCAACGAAGTCTTTATGGGAGCGAAGAGATTGGATCAAGAAACAGAAGCAGCAACTCCAAGAGCAAAGAGTCAGCTTCCAGGCTGAAGCTTTGGAGATTGAGAAGCAGAGGTATAAATGGCTAAGATATTGTAGCAAGAAAGACAGGGAACTGGAGAGGTTGAGACTAGAGAATGAGAGAATGAAATTAGAGAACGAGAGAAGGGTACTGCAACTGAGACAGAAGGAACTGGAAATAGATTTGAGGAGCGCTGGCTTCGGAGTAGTGATTCGAGATGAGTTAGGTATTTTCAGAGGAGGTGCTGCTATTGAAGGCTTGAATCTTGCTGCAAGTTTGGGGTTCTCCAACCTTATTACATGCTTGCACGGTGGAGCTGAAAAACTGATCGTCGACGCGGCTGTCGAACTTGCATCCCATGCTTCCGTTTCTGATCAGGTTTCTGTTGTCATCCCACTGCTGAAGCTTAAGAAGGCAACAAAGGTATTTTCTCCTATTTCGTGTGAATTGTTATCTGGAATGGCAGATAAGATTCTTGTTAACAGCAAACTCACAGCATCCATGTTTGCGAAGAAATTTAAGCATCTTGACGCACAAGGGATTGAGCCAGCTGTTCTTTATCCAGCTGTCAACGTGAATCAGTTTAATGAACCAGCCAATTCTTACAAG
>Malsy_05g002630
ATGGAAGGGAATTTATCACAAGGAGGAGGAGGTTTGGTTCCGGGCGGGGCTTCGTTTGGTGGGCTTGATTTGCAAGGATCAATGAGGGGTCAACACCAAACCCAACACCCACACACCATACACCATCACCTTCCTCATCCTCATCAAGGGTCGTTGGTCCACCCATCAATTCCCGAAGGTTTTCCGCTCAAAATGGGAACCATGCATCACTGTGATCAAACCATTTCCATGGTGGATTACAATAAGGGGGAGAGAGGCAAGAACTCGGCAAGTGATGAGGATGAGCCGAGTTATGCGGAAGATGGTGCTGATGGTCACCCTGAAGCTAGTAAAGGGAAGAAGGGGTCGCCATGGCAGCGTGTGAAGTGGACTGATCAGATGGTGAAGCTTCTGATTACTGCTGTGTCATATATAGGCGAGGATACAAGTTCAGATTGCGGTAGCGGGGGAAGAAGGAAATATTCTGTTGTACAGAAGAAGGGAAAGTGGAAATCTGTTTCCAAGGTCATGGCAGAAAGAAGATATCATGTTTCTCCGCAGCAGTGTGAGGATAAATTCAATGACCTTAACAAAAGGTATAAGAAACTTAACGATATGCTTGGGAGGGGCACTTCTTGCCAGGTTGTTGAGAACCCTGCGCTTTTGGATGTGATAGAGTACCTAACAGAGAAAGAAAAAGACGATGTTAGGAAAATATTAAGCTCGAAGCACTTGTTTTATGAGGAGATGTGTTCGTATCATAATGGAAATCGTTTGCATCTGCCTCACGATCCAGCCTTGCAGAAATCTTTACAAAGGGCACTTAAAAGAGATGATCCTGACAACGATGATCTGAGAAGGCACCACCATGATGATCTTGATGAAGATGATCAAGATATGGAAAATGACGAGCATGACGACTTTGAGGAAAATAATGCTTTACGTGGAGATAACAGGGGAATATACATTTCAGAGGACTCTGTAAAGAGGTTGAGACAAGGCCAGGGCCGTGAAGATTTTAACTTTGGGAGTTCTTTGAATTCCCAAGACAGTAACAAAAGTTCTTATTCTCACCCCCAGATTCTTCCCCAACCTGATATGAATCAAGTTTTACCTGATGGTACAAAAGCTGTTTGGTTACAGAAGCAGTGGGTTGAATCGCGTTCATTTCAGTTAGAAGAACAGAAGCTACAAATTCAAGTTGAGATGTTAGAATTGGAGAAGCAGCGTTTGAAGTGGCAAAGATTTAGCAAGAAAAGGGACCATGAACTGGAAAAGCTGAGGTTGGAAAATGAGAGGATGAAACTTGAGAATGAGCGTATGATATTAGAATTGAAACAGAAGGAAATGGGTGCTGGATTTATATTTATTGCAATAGTGCGACATCTAGGCCATGTTGATTCTCTCGAATTTGGTAAGCTGCTGTGGGTTCAAAGCAGGCTGCAGCTGTGGGTTTTAGCCCATTATTGTGAGGAAGGATCTCATTCCCGTCAAGATCACCCTGCCATTGTCCTGTCAAATAACTCATTGCTCATGTCAGGTGCGCTCCTCCTCCTGACTTTG
>Malsy_10g001850
ATGAGAGGCCATCAGCAACCCCAACATCCACATACCATACACCATCACCATCCTCAACCTCGTCAAGGGTCGTTGGTCCACTCGCCGATTCCTGAAGGGTTTCCTCTCAAAATGGGAACCATGCATCACTGCGATCAAACCATTTCCATGGTGGATTACAGTAAGGGAGAGAGGTGCAAGAACTCGGCAAGCGATGAGGATGAGCCGAGTTATGCGGAAGAGGGAGATGGTCATGCTGAAGCTAGTAGAGGGAAGAAGGGGTCGCCATGGCAGCGTGTGAAGTGGACAGATCAAATGGTGAAGCTTCTGATCACTGCTGTGTCTTATATAGGTGAGGATACAAGTTCAGATTGTGGCGGTGGGGGAAGAAGGAAATATTCTGTCCTACAGAAGAAGGGAAAGTGGAAATCTGTTTCCAAGGTCATGGCAGAAAGAAGTTATCGTGTTTCTCCACAGCAGTGTGAGGATAAATTCAATGACCTTAACAAAAGGTATAAGAAACTTAATGATATGCTTGGGAGGGGCACTTCTTGCCAGGTTGTTGAGAACCCTGCGCTTTTGGATGTGATAGACTACCTAACGGAGAAAGAAAAAGATGATGTCAGGAAAATATTAAGCTCAAAGCACCTGTTTTATGAGGAGATGTGTTCTTATCATAATGGAAATCGTTTGCATCTGCCTCACGATCCAGCCTTGCAGAAATCTTTACATCGGGCTCTTAAAAGAGATGATCTTGACAACGATGATCTGAGAAGGCACCACCAAGATGATCTTGATGAAGATGATCAAGATATGGAAAATGAAGAGAATGATGACTTTGAGGAAAATAATGCTTTACGTGGAGATAACAGGGGAATATACATTTCAGAGGACTCTGTCAAGAGGTTGAGACAAGGCCAGGGCCGTGAAGATTTTAACTTTGGTAGTTCTTTGAACTCCCAAGACTGTAACAAAAGTTCTTATTTTCATCCCCAAATTCCTCAACCAGATATGAATCAAGTTTTACCTGATGGCACAAAAGCTGCTTGGTTACAGAAGCAGTGGGTTGAATCGCGTTCATTTCAGTTAGAAGAACAGAAGCTACAAATTCAAGTTGAGATGTTGGAATTGGAGAAGCAACGTTTGAAGTGGCAAAGATTTAGTAAGAAAAGGGACCGTGAACTGGAAAAGATGAGAATGGAAAATGACAGGATGAAACTTGAGAATGAGCGTATGGCATTAGAATTGAAACAGAAGGAAATGGGTGCCGGTTTTAGT
>Malsy_11g017000
ATGGGAATATGTGAATCTCGAGATATCACCTGTTTGGATGTTGTGATCGAGTGTGGCGAGATGGATAGTTCGGGTTTGGGAGGTGGGTTTTTGTCTGGTCCCAGTGGGGGGATACTAGACCTTGAATTGCCGGTTCCTAGATTGTTAGGACATCACCAACATCACATGAATGTGATGGGGGGCGGCGGCATTGCAGGCGATCGTCATCCCATTGGGCTTGTGGAAGTGAAAGAGTCAGTCCCAAAAGTTGGTTCGACTATTGCCAAAGGGAAGGCAGTTGCTTCGTTTAATGGCAATAACGGTTACAATTTGAGTGATGACGATGAACAAAATTATACAGATGATGAGAGCATTGAAGGTGCCAAGGGAAAAAAGGGATCTCGATGGCAGCGGATGAAGTGGACAGATAATGCGGTCAGGCTTCTTATAGATGTTGTTGCTTGCGTGGGTGATGATGGTTCGGTTGAAGGTGGTGAGGGGCTTAAGAGGAAATCTAGGATATTACAGAAGAAGGGTAAGTGGAAGACTGTGTCGCAAATAATGATTAGTAAAGGTTGTCATGTTTCTCCTCAGCAGTGTGAAGACAAGTTTAATGACTTGAACAAAAGGTATAAGAGGTTGAACGATATTCTCGGGAGAGGAACTACTTGTAGAGTGGTAGAGAATCCTGCTCTTATGGATGCAATGCCCCACCTCTCTGCCAAGGCGATGGATGACGTTAGGAAGATACTGAGCTCAAAACACTTGTTTTATAAAGAAATGTGTGCTTATCATAATGGACAGAGGATATCTGACTGCCAAGATCTCAATCCCCATGGCTATTCCCTACCTCTTGGGAGGTGCTCAAAAGACATTAACGGATCCGAGGAAGAAGAAGCTGAAGAAAACCATGATAGTGAGGATGATAAATTGGACAACGAAGATCATAACAATGCTGATAATGATAGGGAGAGAATGAGAAGAATGAGTGAGAGGAAGAAGGCTAGGGAAGAAGATGGCCATTTGTGGCCACAACATGTTCCTCTCGATAGTTTTGAAGTTGAAGTGGGTGACTGTTTTCAGGACACAACAAAGTCGTTATGGGAACGAAGAGATTGGATCAAGAAACAGAAGCTGCAACTTGAAGAGCAAAGAGTCAGCTTCCATGCTGAAGCTTTGGAGATTGAGAAGCAAAGATATAAATGGCTGAGATATTGTAGCAAGAAAGACAGGGAACTGGAGAGGCTGAGACTGGAGAATGAGAGAATGAAATTAGAGAACGAGAGAAGGGTATTGCAACTGAGACAGAAGGAAGTGGAATTAGATTTGAGGAGGTCAGAAGCTTCCTTGGAGCCTTCCTCGCTTGGGCTAGGAAGAGATCATATTGATTTGGGAAGGCAT
>Malsy_12g009310
ATGCCTTTGCACCAAAACCCTCACCACCTTATGCACCAACCCCAAATGGTTGCCTATGCCCCCCACCATGACCCCGACAACCACCAAAACCCTCACCAATCTGTGAAACAGAGGCACCCATTTGCCCCCAAACCCAAACAAATTGCCCTCAGTGATGATGACGAACCCGGTTTCGGTGCTGATGACAACAGCAATGGGGATAACAAGAAGAAGATATCGCCATGGCAGAGAATGAAGTGGACCGACACCATGGTGAGGCTCCTGATCATGGCTGTGTTTTACATTGGTGACGAGGCTTCTGATGGCCCTGATCCTACAGGCAAGAAGAAGCCTGCTGGTGGGTTGCTGCAGAAGAAAGGGAAGTGGAAATCGGTGTCCCGAGCTATGATGGAGAAGGGTTTCTACGTGTCGCCACAGCAATGTGAGGACAAGTTCAATGATTTGAATAAGAGGTATAAGAGGGTTAATGATATTCTTGGAAAGGGGACAGCTTGCCGGGTTGTGGAGAATCAGGGCTTGTTGGAAAAGATGGATTTGGCACCAAAGATGAAGGAAGAAGTTCGTAAATTGCTGAATTCGAAGCACCTGTTTTTCAGAGAAATGTGTGCTTATCATAATAGTTGTGGTCATGAAACTGTTGGTGGTCGGTCTAATGGCGCGCATAACTCCCCGCCAGAGGTGGCCACAGAGCCGTCTGAGATCCCAGTGTGGCCGCAGCCGCACGAGCAGCTCCAGCAGCAGAGATGCTTTCATTCATCAGAAAATGCTCAAGCGGTTGCCAATTCAGGAAGGTCAGAGACCAAGGGATCCAAGGTAATAAAAGGAGGAAGTGGCTGCGAGGACGAAGATGAAGACTTCGAGGATGATGATTCGGATGACGAGGTGGTTGGACGTGGTTCTAGAGGTCACATTGGGCATGGAAATCACGAAGACAACGATGACAACGATGAAAGAGCTCCCCAGAAAGTGCCGAGAAAGGAAGGCTGTTTTTCGGGGTCATCCTCATCCACCCATTTAATGCAGCAATTGGGCTGTGAGGTGAGGGTTGTGCTGCAAGATGTGTCAAAGACCCCGTGGGAGAAGAAGCAGTGGTTGAAAACAAGGATAATAAAATTGCAGGAACAGCAAGTGAGCTACCAACACCGAGCTTTCGAGCTCGAGAAGCAGAGGCTCAAGTGGATCAAGTACAGTGGGAAGAAGGAAAGGTACATGGAGAGACGCAAGCTTGAGAACGAGAGAAGGCGGCTTGAGAACGAGAGGTTGTTGTTGGTCGTCCGCGGGAAGGAGTTTGATTTGCTGGAGCTTCATCACCAGCAGCAGCAACAGAATTCTTCAAACAAAAGAAGTGATCCATCTTCCCTCACTGGA
>Malsy_14g010020
ATGGAAGCAAATGGGCTGTTTTCTGGAATGCTTGGCCTGGAAATGCCTTTGCACCAAAATCCCCAAAACCCCCCAAATCCCCAAAACCCTCACAACCCTATGCACCAACCCCAAATGGTTCCCTATGCCCCCCACCATGACCCTGACCCCCACCAAAACCCTCACCAATCTGTGAAACAGGGCTACCCATTTGCCCCCAAATCCAAGCAGATTGCCCTGAGTGACGATGACGAACCCGGTTTCGGTGCCGATGACAAGAGGAAGATATCGCCGTGGCAGAGAATGAAGTGGACCGACACCATGGTGAGGCTTCTGATCATGGCTGTGTTTTACATTGGTGACGAGGCGTCCGATGGCCCTGATCCTACGGGCAAGAAGAAGCCTGCTGGTGGATTGCTGCAGAAGAAAGGGAAGTGGAAATCGGTGTCCCGGGCTATGATGGAGAAGGGTTTCTATGTGTCTCCTCAACAGTGTGAGGATAAGTTCAATGACTTGAACAAGAGGTATAAGAGGGTCAATGATATTCTTGGAAAGGGGACGGCCTGCCGGGTTGTGGAGAATCAGGGCTTGTTGGAAAAGATGGATTTGGCACCAAAGATGAAGGAAGAAGTTCGTAAATTGTTGAATTCGAAGCACCTGTTTTTCAGAGAAATGTGTGCTTATCATAACAGTTGTGGTCATGGAACTGTTGGTGGCGCGTCGAATGGTGCGCATAACTCCCCGCGGGAGGCGGCCACAGAGCCGTCTGAGATTCCAGCGCAGCAGCAGCAGAGTTGCTTTCATTCATCAGAAAATGCCCAAGCGGTTGCCAATTCAGGAAGGTCAGAGACTGAGGGATCCAAAATGGTTGTCGGAGGAAGTGGCGGCGAGGACGAAGATGAAGACGAGGAGGAGGATGAATCTGAGGACGAAGATGATGAAGAGGAAGACGAGGTGGTTGGAGGTGGGTGTAGAGGTCAAATTGGGCATGGAAATCACGAAGATGAGGATGACAACAATGATGAAAGAGCGCCGCGGAAAATGGCAAGAAAGGAAGGGTGCAGTGCGGGGTCCTCATCGAGCCAATTAATGCAGCAATTGAGCTGCGAGATGAGGGTTGTGATGCAAGATGTGACAAAGACCCCGTGGGAGAAGCAGCAGTGGTTGAAAACAAGGCTGATACAATTGGAGGAACAGCAAGTGAGCTACCAATACCAAGCTTTCGAGCTGGAGAAGCAGAGGCTAAAGTGGATCAAGTACAGTGGGAAGAAGGAAAGGGATATGGAGAGAGCCAAGCTTGAGAACGAGAGAAGGCGGCTGGAGAACGAGAGGATGCTGTTGCTCGTGCGCCGCAAGGAGCTGGAGCTTCATCAGCAGCAGCAGCAGCAGCAGCAACAGAATTCTTCAAACAAGAGAAGCGATCCTCCATCTTCGCTGACGGGGGCGATTTACTTGTTTGTACCAAAGGGAATGTGTGGCGATGATACATTTATTATA
>Maldo_GDDH_03G1179000
ATGGATGGTTCAGAGTTGGGAGGTGGGTTTTTGTCTGGTCCTAGTGGGGGGATACTAGACCTTGAATCGCCGGTTCCTAGACGCCAAGAGATGCAGTTGGGTCATCAATTGTTAGGACATCAACAACATCACATGAATGTGATGGGGGGCGTTGCAGGCGATCGCCATCCCATTGGGCTTGTGGAAGTGAAAGGGTCAATCCCAAAAGTTGGTTCGATTATTGGCAAAGGGAAGGTTGTTGCTTCCTTTAATGCCAATAACGGTTACAACTTAAGTGATGAAGATGAACAAAATTATACAGATGATGAGAGCATTGAGGGTGCCAAGGGCAAAAAGGGATGTCCGTGGCAGCGAATGAAGTGGACAGATAATGTGGTCAGGCTTCTTATAGATGTTGTTGCTTGCGTGGGTGATGATGGTTCGGTTGAAGGCGGTGAGGGGCTTAAGAGGAAATCTGGGATATTACAGAAGAAGGGTAAGTGGAAGACTGTGTCAAAACTAATGATTAGTAAAGGTTGTCATGTCTCTCCTCAGCAGTGTGAAGACAAGTTTAATGACTTGAACAAAAGGTATAAGAGGTTGAACGATATTCTCGGGAGAGGAACTAGTTGTAGAGTGGTAGAGAATCCTGCTCTTATGGATGCAATGCCCCACCTCTCTGCCAAGTTGAAGGATGACGTTAGGAAGATACTGAGCTCAAAACACTTGTTTTATAAAGAAATGTGTGCTTATCATAATGGACAGAGGACACCTGACTGCCAAGATCTCGATCACCATGGTTATTCTCTACCTCTTGGGAGGTGCTCGAAAGACGATAATGGATCCGCAGAAGAAGAAGCTGAAGAAAACCATGATAGTGAGGATGATGAATTAGACAATGAAGATGATAATGATGCCAATAACGATAGGGAGAGAATGAGAAAAATGGGTGAGATGAAGAGGGCTAGGGAAGAAGATGGCCATTTGTGGCCGCAATATGTTCTTCTCGATAGTTTTCAAGTTGAAATGGGTGAGATTTTTCAAGACCCAACGAAGTCTTTATGGGAGCGAAGAGATTGGATCAAGAAACAGAAGCAGCAACTCCAAGAGCAAAGAGTCAGCTTCCAGGCTGAAGCTTTGGAGATTGAGAAGCAGAGGTATAAATGGCTAAGATATTGTAGCAAGAAAGACAGGGAACTGGAGAGGTTGAGACTAGAGAATGAGAGAATGAAATTAGAGAACGAGAGAAGGGTACTGCAACTGAGACAGAAGGAACTGGAAATAGATTTGAGGAGGTCAGAAGCTTCCTTAGAGCCTTCCTCACTTGGGCTAGGAAGAGACCATATTGATTTGGGAAGGCAC
>Maldo_GDDH_05G1024300
ATGGAAGGGAATTTATCACAAGGAGGAGGAGGTTTGGTTCCGGGCGGGGCTTCGTTTGGTGGGCTTGATTTGCAAGGATCAATGAGGGGTCATCACCAAACCCAACACCAACACACCATACACCATCACCTTCCTCATCCTCATCAAGGGTCGTTGGTCCACCCATCAATTCCCGAAGGTTTTCCGCTCAAAATGGGAACCATGCATCACTGTGATCAAACCATTTCCATGGTGGATTACAATAAGGGGGAGAGAGGCAAGAACTCGGCAAGTGATGAGGATGAGCCGAGTTATGCGGAAGATGGTGCTGATGGTCACCCTGAAGCTAGTAAAGGGAAGAAGGGGTCGCCATGGCAGCGTGTGAAGTGGACTGATCAGATGGTGAAGCTTCTGATTACTGCTGTGTCATATATAGGCGAGGATACAAGTTCAGATTGCGGTAGCGGGGGAAGAAGGAAATATTCTGTTGTACAGAAGAAGGGAAAGTGGAAATCTGTTTCCAAGGTCATGGCAGAAAGAAGATATCATGTTTCTCCGCAGCAGTGTGAAGATAAATTCAATGACCTTAACAAAAGGTATAAGAAACTTAACGATATGCTTGGGAGGGGCACTTCTTGCCAGGTTGTTGAGAACCCTGCGCTTTTGGATGTGATAGAGTACCTAACAGAGAAAGAAAAAGACGATGTTAGGAAAATATTAAGCTCGAAGCACTTGTTTTATGAGGAGATGTGTTCGTATCATAATGGAAATCGTTTGCATCTGCCTCACGATCCAGCCTTGCAGAAATCTTTACAAAGGGCACTTAAAAGAGATGATCCTGACAACGATGATCTGAGAAGGCACCACCATGATGATCTTGATGAAGATGATCAAGATATGGAAAATGACGAGCATGACGACTTTGAGGAAAATAATGCTTTACGTGGAGATAACAGGGGAATATACATTTCAGAGGACTCTGTAAAGAGGTTGAGACAAGGCCAGGGCCGTGAAGATTTTAACTTTGGGAGTTCTTTGAATTCCCAAGACAGTAACAAAAGTTCTTATTCTCACCCCCAGATTCTTCCCCAACCTGATATGAATCAAGTTTTACCTGATGGTACAAAAGCTGTTTGGTTACAGAAGCAGTGGGTTGAATCGCGTTCATTTCAGTTAGAAGAACAGAAGCTACAAATTCAAGTTGAGATGTTAGAATTGGAGAAGCAGCGTTTGAAGTGGCAAAGATTTAGCAAGAAAAGGGACCATGAACTGGAAAAGCTGAGGTTGGAAAATGAGAGGATGAAACTTGAGAATGAGCGTATGATATTAGAATTGAAACAGAAGGAAATGGGTGCTGGATTTAGT
>Maldo_GDDH_10G1024800
ATGGAAGAGCATTTATCACAAGGAGCAGGAGGAGGTATGGTTCAGGCCGGGGCCTCGTATGGGGGGCTTGATTTGCAGGGGTCAATGAGAGGCCATCAGCAACCCCAACATCCACATACCATACACCATCACCATCCTCAACCTCGTCAAGGGTCGTTGGTCCACTCGCCGATTCCTGAAGGGTTTCCTCTCAAAATGGGAACCATGCATCACTGCGATCAAACCATTTCCATGGTGGATTACAGTAAGGGAGAGAGGTGCAAGAACTCGGCAAGCGATGAGGATGAGCCGAGTTATGCGGAAGAGGGAGATGGTCATGCTGAAGGTAGTAGAGGGAAGAAGGGGTCGCCATGGCAGCGTGTGAAGTGGACAGATCAAATGGTGAAGCTTCTGATCACTGCTGTGTCTTATATAGGTGAGGATACAAGTTCAGATTGTGGCGGTGGGGGAAGAAGGAAATATTCTGTCCTACAGAAGAAGGGAAAGTGGAAATCTGTTTCCAAGGTCATGGCAGAAAGAAGTTATCGTGTTTCTCCACAGCAGTGTGAGGATAAATTCAATGACCTTAACAAAAGGTATAAGAAACTTAATGATATGCTTGGGAGGGGCACTTCTTGCCAGGTTGTTGAGAACCCTGCGCTTTTGGATGTGATAGACTACCTAACGGAGAAAGAAAAAGATGATGTCAGGAAAATATTAAGCTCGAAGCACCTGTTTTATGAGGAGATGTGTTCTTATCATAATGGAAATCGTTTGCATCTGCCTCACGATCCAGCCTTGCAGAAATCTTTACATCGGGCTCTTAAAAGAGATGATCTTGACAATGATGATCTGAGAAGGCACCACCAAGATGATCTTGATGAAGATGATCAAGATATGGAAAATGAAGAGCATGATGACTTTGAGGAAAATAATGCTTTACGTGGAGATAACAGGGGAATATACATTTCAGAGGACTCTGTCAAGAGGTTGAGACAAGGCCAGGGCCGTGAAGATTTTAACTTTGGTAGTTCTTTGAACTCCCAAGACTGTAACAAAAGTTCTTATTTTCATCCCCAAATTCCTCAACCAGATATGAATCAAGTTTTACCTGATGGCACAAAAGCTGCTTGGTTACAGAAGCAGTGGGTTGAATCGCGTTCATTTCAGTTAGAAGAACAGAAGCTACAAATTCAAGTTGAGATGTTGGAATTGGAGAAGCAACGTTTGAAGTGGCAAAGATTTAGTAAGAAAAGGGACCGTGAACTGGAAAAGATGAGAATGGAAAATGACAGGATGAAACTTGAGAATGAGCGTATGGCATTAGAATTGAAACAGAAGGAAATGGGTGCCGGTTTTAGT
>Maldo_GDDH_11G1198200
ATGGATAGTTCGGGTTTGGGAGGTGGGTTTTTGTCTGGTCCCAGTGGGGGGATACTAGACCTTGAATTGCCGGTTCCTAGATTGTTAGGACATCACCAACATAACATGAATGTGATGGGGGGCGGCGGCATTGCAGGCGATCGTCATCCTATTGGGCTTGTGGAAGTGAAAGAGTCAGTCCCAAAAGTTGGTTCGACTATTGCCAAAGGGAAGGCAGTTGCTTCGTTTAATGGCAATAACGGTTACAATTTGAGTGATGACGATGAACAAAATTATACAGATGATGAGAGCATTGAAGGTGCCAAGGGAAAAAAGGGATCTCGATGGCAGCGGATGAAGTGGACAGATAATGTGGTCAGGCTTCTTATAGATGTTGTTGCTTGCGTGGGTGATGATGGTTCAGTTGAAGGTGGTGAGGGGCTTAAGAGGAAATCTAGGATATTACAGAAGAAGGGTAAGTGGAAGACTGTGTCGCAAATAATGATTAGTAAAGGTTGTCATGTTTCTCCTCAGCAGTGTGAAGACAAGTTTAATGACTTGAACAAAAGGTATAAGAGGTTGAACGATATTCTCGGGAGAGGAACTACTTGTAGAGTGGTAGAGAATCCTGCTCTTATGGATGCAATGCCCCACCTCTCTGCCAAGGCGATGGATGACGTTAGGAAGATACTGAGCTCAAAACACTTGTTTTATAAAGAAATGTGTGCTTATCATAATGGACAGAGGATATCTGACTGCCAAGATCTCAATCCCCATGGCTATTCCCTACCTCTTGGGAGGTGCTCAAAAGACATTAACGGATCCGAGGAAGAAGAAGCTGAAGAAAACCATGATAGTGAGGATGATAAATTGGACAACGAAGATCATAACGATGCTGATAATGATAGGGAGAGAATGAGAAGAATGAGTGAGAGGAAGAAGGCTAGGGAAGAAGATGGCCATTTGTGGCCACAACATGTTCCTCTCGATAGTTTTGAAGTTGAAGTGGGTGACTGTTTTCAGGACACAACAAAGTCGTTATGGGAACGAAGAGATTGGATCAAGAAACAGAAGCTGCAACTTGAAGAGCAAAGAGTCAGCTTCCATGCTGAAGCTTTGGAGATTGAGAAGCAAAGGTATAAATGGCTGAGATATTGTAGCAAGAAAGACAGGGAACTGGAGAGGCTGAGACTGGAGAATGAGAGAATGAAATTAGAGAACGAGAGAAGGGTATTGCAACTGAGACAGAAGGAAGTGGAATTAGATTTGAGGAGGTCAGAAGCTTCCTTGGAGCCTTCCTCGCTTGGGCTAGGAAGAGATCATATTGATTTGGGAAGGCAT
>Maldo_GDDH_12G1096800
ATGGAAGCCAATGGGTTGTTTTCTGGAATGCTTGGCCTGGAAATGCCTTTGCACCAAAACCCCCAAAACCCTCACCACCTTATGCACCAACCCCAAATGGTTGCCTATGCCCCCCACCATGACCCCGACAACCACCAAAACCCTCACCAATCTGTGAAACAGAGGCACCCATTTGCCCCCAAATCCAAACAAATTGCCCTCAGTGATGATGACGAACCCGGTTTCGGTGCTGATGACAACAGCAATGGGGATAACAAGAAGAAGATATCGCCATGGCAGAGAATGAAGTGGACCGACACCATGAAGCCTGCTGGTGGGTTGCTGCAGAAGAAAGGGAAGTGGAAATCGGTGTCCCGAGCTATGATGGAGAAGGGTTTCTACGTGTCGCCACAGCAATGTGAGGACAAGTTCAATGATTTGAATAAGAGGTATAAGAGGGTTAATGATATTCTTGGAAAGGGGACAGCTTGCCGGGTTGTGGAGAATCAGGGCTTGTTGGAAAAGATGGATTTGGCACCAAAGATGAAGGAAGAAGTTCGTAAATTGCTGAATTCGAAGCACCTGTTTTTCAGAGAAATGTGTGCTTATCATAATAGTTGTGGTCATGAAACTGTTGGTGGTCGGTCTAATGGCGCGCATAACTCCCCGCCACAGGTGGCCACAGAGCCGTCTGAGATACAAGTGTGGCCGCAGCCGCACGAGCAGCTCCAGCAGCAGAGATGCTTTCATTCATCAGAAAATGCTCAAGCGGTTGCCAATTCAGGAAGGTCAGAGACCAAGGGATCCAAGGTAATAAAAGGAGGAAGTGGCTGCGAGGACGAAGATGAAGAATTCGAGGATGATGATTCGGATGACGAGGTGGTTGGAGGTGGTTCTAGAGGTCACATTGGGCATGGAAATCACGAAGACAACGATGACAACGATGACAACGATGAAAGAGCTCCCCAGAAAGTGCCGAGAAAGGAAGGCTGTTTTTCGGGGTCATCCTCATCCACCCATTTAATGCAGCAATTGGGCTGTGAGGTGAGGGTTGTGCTGCAAGATGTGTCAAAGACCCCGTGGGAGAAGAAGCAGTGGTTGAAAACAAGGATAATAAAATTGCAGGAACAGCAAGTGAGCTACCAACACCGAGCTTTCGAGCTCGAGAAGCAGAGGCTCAAGTGGATCAAGTACAGTGGGAAGAAGGAAAGGTACATGGAGAGACGCAAGCTTGAGAACGAGAGAAGGCGGCTTGAGAACGAGAGGATGTTGTTGGTCGTCCGCGGGAAGGAGTTTGATTTGCTGGAGCTTCATCACCAGCAGCAGCAACAGAATTCTTCAAACAAAAGAAGTGATCCATCTTCCCTCACTGGA
>Maldo_GDDH_14G1094300
ATGTCACACAATCTATTCCTCCACCACCACCACCACCACCACCAAACCTCTCTCTCTCTCCTCTCACTTCTCTCTCTACGTTATCTTCTGCTTCTGCCACACATTTCTGCAAAAGCTGACCAATTGCTCTCATTCCTTTCCATCCGTGGATGTGCCCCTGGACATGTTGATGTAACAAGTCGGTTCCAATCTCTCAGATTCTGTTTATTAGATTTTGGAATGGAAGCAAATGGGCTGTTTTCTGGAATGCTTGGCCTGGAAATGCCTTTGCACCAAAATCCCCAAAACCCCCCAAATCCCCAAAACCCTCACAACCCTATGCACCAACCCCAAATGGTTCCCTATGCCCCCCACCATGACCCTGACCCCCACCAAAACCCTCACCAATCTGTGAAACAGGGCTACCCATTTGCCCCCAAATCCAAGCAGATTGCCCTGAGTGACGATGACGAACCCGGTTTCGGTGCCGATGACAAGAGGAAGATATCGCCGTGGCAGAGAATGAAGTGGACCGACACCATGGTGAGGCTTCTGATCATGGCTGTGTTTTACATTGGTGACGAGGCGTCCGATGGCCCTGATCCTACGGGCAAGAAGAAGCCTGCTGGTGGATTGCTGCAGAAGAAAGGGAAGTGGAAATCGGTGTCCCGGGCTATGATGGAGAAGGGTTTCTATGTGTCTCCTCAACAGTGTGAGGATAAGTTCAATGACTTGAACAAGAGGTATAAGAGGGTCAATGATATTCTTGGAAAGGGGACGGCCTGCCGGGTTGTGGAGAATCAGGGCTTGTTGGAAAAGATGGATTTGGCACCAAAGATGAAGGAAGAAGTTCGTAAATTGTTGAATTCGAAGCACCTGTTTTTCAGAGAAATGTGTGCTTATCATAACAGTTGTGGTCATGGAACTGTTGGTGGCGCGTCGAATGGTGCGCATAACTCCCCGCCGGAGGCGGCCACAGAGCCGTCTGAGATTCCAGCGCAGCAGCAGCAGAGTTGCTTTCATTCATCAGAAAATGCCCAAGCGGTTGCCAATTCAGGAAGGTCAGAGACTGAGGGATCCAAAATGGTTGTCGGAGGAAGTGGCGGCGAGGACGAAGATGAAGACGAGGAGGAGGATGAATCTGAGGACGAAGATGATGAAGAGGAAGACGAGGTGGTTGGAGGTGGGTGTAGAGGTCAAATTGGGCATGGAAATCACGAAGATGAGGATGACAACAATGATGAAAGAGCGCCGCGGAAAATGGCAAGAAAGGAAGGGTGCAGTGCGGGGTCCTCCTCATCGAGCCAATTAATGCAGCAATTGAGCTGCGAGATGAGGGTTGTGATGCAAGATGTGACAAAGACCCCGTGGGAGAAGCAGCAGTGGTTGAAAACAAGGCTGATACAATTGGAGGAACAGCAAGTGAGCTACCAATACCAAGCTTTCGAGCTGGAGAAGCAGAGGCTAAAGTGGATCAAGTACAGTGGGAAGAAGGAAAGGGATATGGAGAGAGCCAAGCTTGAGAACGAGAGAAGGCGGCTGGAGAACGAGAGGATGCTGTTGCTCGTGCGCCGCAAGGAGCTGGAGCTTCATCAGCAGCAGCAGCAGCAGCAGCAACAGAATTCTTCAAACAAGAGAAGCGATCCTCCATCTTCGCTGACGGGG
>Maldo_Gala_05g002610
ATGGAAGGGAATTTATCACAAGGAGGAGGAGGTATGGTTCCGGGCGGGGCTTCGTTTGGTGGGCTTGATTTGCAAGGATCAATGAGGGGTCATCACCAAACCCAACACCCACACACCATACACCATCACCTTCCTCATCCTCATCAAGGGTCGTTGGTCCACCCATCAATTCCCGAAGGTTTTCCGCTCAAAATGGGAACCATGCATCACTGTGATCAAACCATTTCCATGGTGGATTACAATAAGGGGGAGAGAGGCAAGAACTCGGCAAGTGATGAGGATGAGCCGAGTTATGCGGAAGATGGTGCTGATGGTCACCCTGAAGCTAGTAAAGGGAAGAAGGGGTCGCCATGGCAGCGTGTGAAGTGGACTGATCAGATGGTGAAGCTTCTGATTACTGCTGTGTCATATATAGGCGAGGATACAAGTTCAGATTGTGGTAGCGGGGGAAGAAGGAAATATTCTGTTGTACAGAAGAAGGGAAAGTGGAAATCTGTTTCCAAGGTCATGGCAGAAAGAAGATATCATGTTTCTCCGCAGCAGTGTGAGGATAAATTCAATGACCTTAACAAAAGGTATAAGAAACTTAACGATATGCTTGGGAGGGGCACTTCTTGCCAGGTTGTTGAGAACCCTGCGCTTTTGGATGTGATAGAGTACCTAACAGAGAAAGAAAAAGACGATGTTAGGAAAATATTAAGCTCGAAGCACTTGTTTTATGAGGAGATGTGTTCGTATCATAATGGAAATCGTTTGCATCTGCCTCATGATCCAGCCTTGCAGAAATCTTTACAAAGGGCACTTAAAAGAGATGATCCTGACAACGATGATCTGAGAAGGCACCACCATGATGATCTTGATGAAGATGATCAAGATATGGAAAATGACGAGCATGACGACTTTGAGGAAAATAATGCTTTACGTGGAGATAACAGGGGAATATACATTTCAGAGGACTCTGTAAAGAGGTTGAGACAAGGCCAGGGCCGTGAAGATTTTAACTTTGGGAGTTCTTTGAATTCCCAAGACAGTAACAAAAGTTCTTATTCTCACCCCCAGATTCTTCCCCAACCTGATATGAATCAAGTTTTACCTGATGGTACAAAAGCTGTTTGGTTACAGAAGCAGTGGGTTGAATCGCGTTCATTTCAGTTAGAAGAACAGAAGCTACAAATTCAAGTTGAGATGTTAGAATTGGAGAAGCAGCGTTTGAAGTGGCAAAGATTTAGCAAGAAAAGGGACCATGAACTGGAAAAGCTGAGGTTGGAAAATGAGAGGATGAAACTTGAGAATGAGCGTATGATATTAGAATTGAAACAGAAGGAAATGGGTGCTGGATTTATATTTATTGCAATAAGCAGGCTGCAGCTGTGGGTTTTAGCCCATTATTGTGAGGAAGGATCTCATTCCCGTCAAGATCACCCTGCCATTGTCCTGTCAAATAACTCATTGCTCATGTCAGGTGCGCTCCTCCTCCTGACTTTG
>Maldo_Gala_10g002240
ATGGAAGAGCATTTATCACAAGGAGCAGGAGGAGGTATGGTTCAGGCCGGGGCCTCGTATGGGGGGCTTGATTTGCAGGGGTCAATGAGAGGCCATCAGCAACCCCAACATCCACATACCATACACCATCACCATCCTCAACCTCGTCAAGGGTCGTTGGTCCACTCGCCGATTCCTGAAGGGTTTCCTCTCAAAATGGGAACCATGCATCACTGCGATCAAACCATTTCCATGGTGGATTACAGTAAGGGAGAGAGGTGCAAGAACTCGGCAAGCGATGAGGATGAGCCGAGTTATGCGGAAGAGGGAGATGGTCATGCTGAAGGTAGTAGAGGGAAGAAGGGGTCGCCATGGCAGCGTGTGAAGTGGACAGATCAAATGGTGAAGCTTCTGATCACTGCTGTGTCTTATATAGGTGAGGATACAAGTTCAGATTGTGGCGGTGGGGGAAGAAGGAAATATTCTGTCCTACAGAAGAAGGGAAAGTGGAAATCTGTTTCCAAGGTCATGGCAGAAAGAAGTTATCGTGTTTCTCCACAGCAGTGTGAGGATAAATTCAATGACCTTAACAAAAGGTATAAGAAACTTAATGATATGCTTGGGAGGGGCACTTCTTGCCAGGTTGTTGAGAACCCTGCGCTTTTGGATGTGATAGACTACCTAACGGAGAAAGAAAAAGATGATGTCAGGAAAATATTAAGCTCGAAGCACCTGTTTTATGAGGAGATGTGTTCTTATCATAATGGAAATCGTTTGCATCTGCCTCACGATCCAGCCTTGCAGAAATCTTTACATCGGGCTCTTAAAAGAGATGATCTTGACAATGATGATCTGAGAAGGCACCACCAAGATGATCTTGATGAAGATGATCAAGATATGGAAAATGAAGAGCATGATGACTTTGAGGAAAATAATGCTTTACGTGGAGATAACAGGGGAATATACATTTCAGAGGACTCTGTCAAGAGGTTGAGACAAGGCCAGGGCCGTGAAGATTTTAACTTTGGTAGTTCTTTGAACTCCCAAGACTGTAACAAAAGTTCTTATTTTCATCCCCAAATTCCTCAACCAGATATGAATCAAGTTTTACCTGATGGCACAAAAGCTGCTTGGTTACAGAAGCAGTGGGTTGAATCGCGTTCATTTCAGTTAGAAGAACAGAAGCTACAAATTCAAGTTGAGATGTTGGAATTGGAGAAGCAACGTTTGAAGTGGCAAAGATTTAGTAAGAAAAGGGACCGTGAACTGGAAAAGATGAGAATGGAAAATGACAGGATGAAACTTGAGAATGAGCGTATGGCATTAGAATTGAAACAGAAGGAAATGGGTGCCGGTTTTAGT
>Maldo_Gala_12g009830
ATGGAAGCCAATGGGTTGTTTTCTGGAATGCTTGGCCTGGAAATGCCTTTGCACCAAAACCCCCAAAACCCTCACCACCTTATGCACCAACCCCAAATGGTTGCCTATGCCCCCCACCATGACCCCGACAACCACCAAAACCCTCACCAATCTGTGAAACAGAGGCACCCATTTGCCCCCAAATCCAAACAAATTGCCCTCAGTGATGATGACGAACCCGGTTTCGGTGCTGATGACAACAGCAATGGGGATAACAAGAAGAAGATATCGCCATGGCAGAGAATGAAGTGGACCGACACCATGGTGAGTCTCCTGATCATGGCTGTGTTTTACATTGGTGACGAGGCTTCTGATGGCCCTGATCCTACAGGCAAGAAGAAGCCTGCTGGTGGGTTGCTGCAGAAGAAAGGGAAGTGGAAATCGGTGTCCCGAGCTATGATGGAGAAGGGTTTCTACGTGTCGCCACAGCAATGTGAGGACAAGTTCAATGATTTGAATAAGAGGTATAAGAGGGTTAATGATATTCTTGGAAAGGGGACAGCTTGCCGGGTTGTGGAGAATCAGGGCTTGTTGGAAAAGATGGATTTGGCACCAAAGATGAAGGAAGAAGTTCGTAAATTGCTGAATTCGAAGCACCTGTTTTTCAGAGAAATGTGTGCTTATCATAATAGTTGTGGTCATGAAACTGTTGGTGGTCGGTCTAATGGCGCGCATAACTCCCCGCCACAGGTGGCCACAGAGCCGTCTGAGATACAAGTGTGGCCGCAGCCGCACGAGCAGCTCCAGCAGCAGAGATGCTTTCATTCATCAGAAAATGCTCAAGCGGTTGCCAATTCAGGAAGGTCAGAGACCAAGGGATCCAAGGTAATAAAAGGAGGAAGTGGCTGCGAGGACGAAGATGAAGAATTCGAGGATGATGATTCGGATGACGAGGTGGTTGGAGGTGGTTCTAGAGGTCACATTGGGCATGGAAATCACGAAGACAACGATGACAACGATGACAACGATGAAAGAGCTCCCCAGAAAGTGCCGAGAAAGGAAGGCTGTTTTTCGGGGTCATCCTCATCCACCCATTTAATGCAGCAATTGGGCTGTGAGGTGAGGGTTGTGCTGCAAGATGTGTCAAAGACCCCGTGGGAGAAGAAGCAGTGGTTGAAAACAAGGATAATAAAATTGCAGGAACAGCAAGTGAGCTACCAACACCGAGCTTTCGAGCTCGAGAAGCAGAGGCTCAAGTGGATCAAGTACAGTGGGAAGAAGGAAAGGTACATGGAGAGACGCAAGCTTGAGAACGAGAGAAGGCGGCTTGAGAACGAGAGGATGTTGTTGGTCGTCCGCGGGAAGGAGTTTGATTTGCTGGAGCTTCATCACCAGCAGCAGCAACAGAATTCTTCAAACAAAAGAAGTGATCCATCTTCCCTCACTGGA
>Pyrco_DAP_Chr10v0.1_23362.1
ATGGTTCCGGGCGGGGCCTCGTATGGGGGGCTTGATTTGCAGGGGTCAATGAGGGGCCATCAGCAACCCCAACATCCACATACCATACACCATCACCATCCTCAACCTCGTCAAGGGTCGTTGGTCCACCCGCCGATTCCTGAAGGGTTTCCTCTCAAAATGGGAACCATGCATCACTGCGATCAAACCATTTCCATGTTGGATTACAATAAGGGAGAGAGGTGCAAGAACTCGGCAAGTGATGAGGATGAGCCGAGTTATGTGGAAGAGGGAGATGGTCATGCTGAAGCTAGTAGAGGGAAGAAGGGGTCGCCATGGCAGCGTGTGAAGTGGACAGATCAAATGGTGAAGCTTCTGATCACTGCTGTGTCTTATATAGGTGAGGATACAAGTTCAGATTGTGGCGGTGGGGGAAGAAGGAAATATTCTGTCCTACAGAAGAAGGGAAAGTGGAAATCTGTTTCCAAGGTCATGGCAGAAAGAAGTTATCGTGTTTCTCCGCAGCAGTGTGAGGATAAATTCAATGACCTTAACAAAAGGTATAAGAAACTTAATGATATGCTTGGGAGGGGCACTTCTTGCCAGGTTGTTGAGAACCCTGCGCTTTTGGATGTGATAGATTACCTAACGGAGAAAGAAAAAGACGATGTCAGGAAAATATTAAGCTCAAAGCACCTGTTTTATGAGGAGATGTGTTCTTATCATAATGGAAATCGTTTGCATCTGCCTCACGATCCAGCCTTGCAGAAATCTTTACATCGGGCTCTTAAAAGAGATGATCTTGACAACGATGATCTGAGAAGGCACCACCATGATGATCTTGATGAAGATGATCAAGATATGGAAAATGAAGAGCATGACGACTTTGAGGAAAATAATGCTTTACGTGGAGATAACAGGGGAATATACATTTCAGAGGACTCTGTCAAGAGGTTGAGACAAGGCCAGGGCCGTGAAGATTTTAACTTCGGTAGTTCTTTGAACTCCCAAGACTGTAACAAAAGTTCTTATTTTCATCCCCAAATTCCTCAACCAGATATGAATCAAGTTTTACCTGATGGCACAAAAGCTGCTTGGTTACAGAAGCAGTGGGTTGAATCGTGTTCATTTCAGTTAGAAGAACAGAAGCTACAAATTCAAGTTGAGATGTTAGAATTGGAGAAGCAACGTTTGAAGTGGCAAAGATTTAGTAAGAAAAGGGACCGTGAACTGGAAAAGATGAGAATGGAAAATGAGAGGATGAAACTTGAGAATGAGCGTATGGCATTAGAATTGAAACAGAAGGAAATGGGTGCCGGTTTTAGT
>Pyrco_DAP_Chr11v0.1_28210.1
ATGAAAGAAACTGATGTTGTGATCGAGTGTGGCGAGATGGATAGTTCGGGTTTGGGAGGTGGGTTTATGTCTGGTCCCAGTGGGGGGATACTAGACCTTGAATCGCCGGTTCCTAGACGCCAAGAGATGCAGTTGGGTCATCAATTGTTAGGGCATCACCAACATCACATGAATGTGATGGGGGGCGGCGGCATTGCAGGCGATCGTCATCCCATTGGGCTTGTGGAAGTGAAAGGGTCAGTCCCAAAAGTTGGTTCGACTATTGCCAAAGGGAAGGCAGTTGCTTCGTTTAATGGCAATAACGGTTACAATTTGAGTGATGACGATGAACAAAATTATACAGATGATGAAAGCATTGAAGGTGCCAAGGGAAAAAAGGGATCTCGATGGCAGCGGATGAAGTGGACAGATAATGTGGTCAGGCTTCTTATTGATGTTGTTGCTTGCGTGGGTGATGATGGTTCGGATGAAGGTGGTGAGGGGCTTAAGAGGAAATCTGGGATATTACAGAAGAAGGGTAAGTGGAAGACTGTGTCACAAATAATGATTAGTAAAGGTTGTCATGTTTCTCCTCAGCAGTGTGAAGACAAGTTTAATGACTTGAACAAAAGGTATAAGAGGTTGAACGATATTCTCGGGAGAGGAACTAGTTGTAGAGTGGTAGAGAATCCTGCTCTTATGGATGCAATGCCCCACCTCTCTGCCAAGGCGAAGGATGACGTTAGGAAGATACTGAGCTCAAAACACTTGTTTTATAAAGAAATGTGTGCTTATCATAATGGACAGAGGATACCTGACTGCCAAGAGCTCAATCCCCATGGCTATTCCCTACCTCTTGGGAGGTGCTCAAAAGACATTAATGGATCCGAGGAAGAAGAAGCTGAAGAAAACCATGATAGTGAGGATGATAAATTGGACAACGAAGATCATAACGATGCTGATAATGATAGGGAGAGAATGAGAAGAATGAGTGAGAGGAAGAAGGCTAGGGAAGAAGATGGCCATATGTGGCCACAACATGTTCCTGTCGATAGTTTTGAAGCTGAAGTGGGTGACTGTTTTCAAGACGCAACAAAGTCGTTATGGGAACGGAGAGATTGGATCAAGAAACAGAAGCTGCAACTTGAAGAGCAAAGAGTCAGCTTCCATGCTGAAGCTTTGGAGATTGAGAAGCAAAGGTATAAATGGCTAAGATATTGTAGCAAGAAAGACAGGGAACTGGAGAGGCTGAGACTGGAGAATGAGAGAATGAAATTAGAGAACGAGAGAAGGGTATTGCAACTGAGACAGAAGGAAGTGGAATTAGATTTGAGGAGGTCAGAAGCTTCCTTGGAGCCTTCCTCGCTTGGGCTAGGAAGAGATCATATAGATTTGGGAAGGCAT
>Pyrco_DAP_Chr11v0.1_28214.1
ATGAAAGAAACTGATGTTGTGATCGAGTGTGGCGAGATGGATAGTTCGGGTTTGGGAGGTGGGTTTATGTCTGGTCCCAGTGGGGGGATACTAGACCTTGAATCGCCGGTTCCTAGACGCCAAGAGATGCAGTTGGGTCATCAATTGTTAGGGCATCACCAACATCACATGAATGTGATGGGGGGCGGCGGCATTGCAGGCGATCGTCATCCCATTGGGCTTGTGGAAGTGAAAGGGTCAGTCCCAAAAGTTGGTTCGACTATTGCCAAAGGGAAGGCAGTTGCTTCGTTTAATGGCAATAACGGTTACAATTTGAGTGATGACGATGAACAAAATTATACAGATGATGAAAGCATTGAAGGTGCCAAGGGAAAAAAGGGATCTCGATGGCAGCGGATGAAGTGGACAGATAATGTGGTCAGGCTTCTTATTGATGTTGTTGCTTGCGTGGGTGATGATGGTTCGGATGAAGGTGGTGAGGGGCTTAAGAGGAAATCTGGGATATTACAGAAGAAGGGTAAGTGGAAGACTGTGTCACAAATAATGATTAGTAAAGGTTGTCATGTTTCTCCTCAGCAGTGTGAAGACAAGTTTAATGACTTGAACAAAAGGTATAAGAGGTTGAACGATATTCTCGGGAGAGGAACTAGTTGTAGAGTGGTAGAGAATCCTGCTCTTATGGATGCAATGCCCCACCTCTCTGCCAAGGCGAAGGATGACGTTAGGAAGATACTGAGCTCAAAACACTTGTTTTATAAAGAAATGTGTGCTTATCATAATGGACAGAGGATACCTGACTGCCAAGAGCTCAATCCCCATGGCTATTCCCTACCTCTTGGGAGGTGCTCAAAAGACATTAATGGATCCGAGGAAGAAGAAGCTGAAGAAAACCATGATAGTGAGGATGATAAATTGGACAACGAAGATCATAACGATGCTGATAATGATAGGGAGAGAATGAGAAGAATGAGTGAGAGGAAGAAGGCTAGGGAAGAAGATGGCCATATGTGGCCACAACATGTTCCTGTCGATAGTTTTGAAGCTGAAGTGGGTGACTGTTTTCAAGACGCAACAAAGTCGTTATGGGAACGGAGAGATTGGATCAAGAAACAGAAGCTGCAACTTGAAGAGCAAAGAGTCAGCTTCCATGCTGAAGCTTTGGAGATTGAGAAGCAAAGGTATAAATGGCTAAGATATTGTAGCAAGAAAGACAGGGAACTGGAGAGGCTGAGACTGGAGAATGAGAGAATGAAATTAGAGAACGAGAGAAGGGTATTGCAACTGAGACAGAAGGAAGTGGAATTAGATTTGAGGAGGTCAGAAGCTTCCTTGGAGCCTTCCTCGCTTGGGCTAGGAAGAGATCATATAGATTTGGGAAGGCAT
>Pyrco_DAP_Chr12v0.1_30193.1
ATGGAAGCCGATGGGTTGTTTTCTGGAATGCTTGGCCTGGAAATGCCTTTGCACCAAAATACCCAAAACCCCCAAAACCCTCACCACCATATGCACCAACCCCAAATGGTTGCCTATGCCCCCCACCATGACCCCGACAACCACCAAAACCCTCACCAATCTGTGAAACAGGGGCACCCATTTGCCCCCAAATCCAAACAAATTGCCCTCAGTGATGATGACGAACCCGGTTTCGGTGCTGATGACAACAGCAATGGGGATAACAAGAAGAAGATATCGCCATGGCAGAGAATGAAGTGGACCGACACCATGGTGAGGCTCCTGATCATGGCTGTGTTTTACATTGGTGACGACGCTTCTGATGGCCCTGATCCTACAGGCAAGAAGAAGCCTGCTGGTGGGTTGCTGCAGAAGAAAGGGAAGTGGAAATCGGTGTCCCGAGCTATGGTGGAGAAGGGTTTCTACGTGTCGCCGCAGCAATGTGAGGACAAGTTCAACGATTTGAATAAGAGGTATAAGAGGGTTAATGATATTCTTGGGAAGGGGGCAGCTTGCCGGGTTGTGGAGAATCAGGGCTTGTTGGAAAAGATGGATTTGGCACCAAAGATGAAGGAAGAAGTTCGTAAATTGATGAATTCGAAGCACCTGTTTTTCAGAGAAATGTGTGCTTATCATAATAGTTGTGGTCATGGAACTGTTAGTGGTGGGTCTAATGGCGCGCATAACTCCCCGCCAGAGGTGGCCACAGAGCCGTCTGAGATCCCAGTGTGGCCGCAGCCGCACGAGCAGCTCCAGCAGCGGAGATGCTTTCATTCGTCAGAAAATGCTCAAGCGGTTGCCAATTCAGGAAGGTCAGAGACCGAGGGATCCAAGGTAATAAAAGGAGGAAGCGAGGACGAAGATGAAGACTACGAGGATGATGATTCGGATGAGGAGGTGGTTCGAGGTGGTTCTAAAGGTCACATGGGGCATGGAAATCACGAAGACAACGATGACAACGATGAAAGAGCTCCCCAAAAAGTGCCAAGAAAGGAAGGCTGTTTTTCGGGGTCGTCCTCATCCACCCAATTAATGCAGCAATTGAACTGTGAGGTGAGGGTTGTGCTGCAAGATGTGTCAAAGACCGCGTGGGAGAAGAAGCAGTGGTTGAAAACAAGGATGATACAATTGGAGGAACAGCAAGTGAGCTACCAACACCGAGCTTTCGAGCTCGAGAAGCAGAGGCTCATGTGGATCAAGTACAGTGGGAAGAAGGAAAGGTACATGGAGAGAGGCAAGCTTGAGAACGAGCGAAGGCGACTTGAGAACGAGAGGATGCTATTGGTCGTCCGCGGGAATGAGCTCGAGTTGCTGGAGCTTCATCACCACCAGCAGCAACAGAATTCTTCAAACAAAGGAAGTGATCCATCTTCCCCCACTGGA
>Pyrco_DAP_Chr12v0.1_30201.1
ATGGAAGCCGATGGGTTGTTTTCTGGAATGCTTGGCCTGGAAATGCCTTTGCACCAAAATACCCAAAACCCCCAAAACCCTCACCACCATATGCACCAACCCCAAATGGTTGCCTATGCCCCCCACCATGACCCCGACAACCACCAAAACCCTCACCAATCTGTGAAACAGGGGCACCCATTTGCCCCCAAATCCAAACAAATTGCCCTCAGTGATGATGACGAACCCGGTTTCGGTGCTGATGACAACAGCAATGGGGATAACAAGAAGAAGATATCGCCATGGCAGAGAATGAAGTGGACCGACACCATGGTGAGGCTCCTGATCATGGCTGTGTTTTACATTGGTGACGACGCTTCTGATGGCCCTGATCCTACAGGCAAGAAGAAGCCTGCTGGTGGGTTGCTGCAGAAGAAAGGGAAGTGGAAATCGGTGTCCCGAGCTATGGTGGAGAAGGGTTTCTACGTGTCGCCGCAGCAATGTGAGGACAAGTTCAACGATTTGAATAAGAGGTATAAGAGGGTTAATGATATTCTTGGGAAGGGGGCAGCTTGCCGGGTTGTGGAGAATCAGGGCTTGTTGGAAAAGATGGATTTGGCACCAAAGATGAAGGAAGAAGTTCGTAAATTGATGAATTCGAAGCACCTGTTTTTCAGAGAAATGTGTGCTTATCATAATAGTTGTGGTCATGGAACTGTTAGTGGTGGGTCTAATGGCGCGCATAACTCCCCGCCAGAGGTGGCCACAGAGCCGTCTGAGATCCCAGTGTGGCCGCAGCCGCACGAGCAGCTCCAGCAGCGGAGATGCTTTCATTCGTCAGAAAATGCTCAAGCGGTTGCCAATTCAGGAAGGTCAGAGACCGAGGGATCCAAGGTAATAAAAGGAGGAAGCGAGGACGAAGATGAAGACTACGAGGATGATGATTCGGATGAGGAGGTGGTTCGAGGTGGTTCTAAAGGTCACATGGGGCATGGAAATCACGAAGACAACGATGACAACGATGAAAGAGCTCCCCAAAAAGTGCCAAGAAAGGAAGGCTGTTTTTCGGGGTCGTCCTCATCCACCCAATTAATGCAGCAATTGAACTGTGAGGTGAGGGTTGTGCTGCAAGATGTGTCAAAGACCGCGTGGGAGAAGAAGCAGTGGTTGAAAACAAGGATGATACAATTGGAGGAACAGCAAGTGAGCTACCAACACCGAGCTTTCGAGCTCGAGAAGCAGAGGCTCATGTGGATCAAGTACAGTGGGAAGAAGGAAAGGTACATGGAGAGAGGCAAGCTTGAGAACGAGCGAAGGCGACTTGAGAACGAGAGGATGCTATTGGTCGTCCGCGGGAATGAGCTCGAGTTGCTGGAGCTTCATCACCACCAGCAGCAACAGAATTCTTCAAACAAAGGAAGTGATCCATCTTCCCCCACTGGA
>Pyrco_DAP_Chr14v0.1_34955.1
ATGGAAGCAAATGGGCTGTTTTCTGGAATGCTTGGCCTAGAAATGCCCTTGCACCAAAATCCCCAAAACCCCCCAAATCCCCAAAACCCTCACAACCCTATGCACCAACCCCAAATGGTTCCCTATGCCCCCCACCATGACCCTGACCCCCACCAAAACCCTCACCAATCTGTGAAACAGGGCTACCCATTCCCCAAATCCAAGCAGATTGCCCTGAGTGACGATGACGAACCCGGTTTCGGTGCTGATGACAAGAGGAAGATATCGCCGTGGCAGAGAATGAAGTGGACCGACACCATGGTGAGGCTTCTGATCATGGCTGTGTTTTACATTGGTGATGAGGCGTCCGATGGCCCTGATCCTACGGGCAAGAAGAAGCCTGCTGGTGGATTGCTGCAGAAGAAGGGGAAGTGGAAATCGGTGTCCCGGGCTATGATGGAGAAGGGTTTCTATGTGTCTCCTCAGCAGTGTGAGGATAAGTTCAATGACTTGAACAAGAGGTATAAGAGGGTCAATGATATTCTTGGAAAGGGGACGGCCTGCCGGGTTGTGGAGAATCAGGGCTTGTTGGAAAAGATGGATTTGGCACCGAAGATGAAGGAAGAAGTTCGTAAATTGTTGAATTCGAAGCACCTGTTTTTCAGAGAAATGTGTGCTTATCATAACAGTTGCGGTCATGGAACTGTCGGTGGCGCGTCGAATGGTGCGCATAACTCACCGCCGGAGGCGGCCACAGAGCCGTCTGAGATTCCACCGCAGCAGCAGCAGCAGAGGTGCTTTCATTCATCAGAAAATGCCCAAGCGGTTGCCAATTCAGGAAGGTCAGAGACTGAGGGATCCAAAATGGTAGTAGGAGGAAGTGGCGGCGAGGACGAAGATGAAGACGACGAGGATGATGATTCTGTGGACGAAGATGATGAAGAGGAGGACGAGGTGGTTGGAGGTGGTTGTAGAGGTCAAATTGGGCATGGAAATCACGAAGATGACGATGACAACAATGATGAAAGAGCGCCGCGGAAAATGGCAAGAAAGGAAGGGTGCCGTGCGGGGTCCGCCTCATCGAGCCAATTAATGCAGCAACTGAGCTGCGAGATGAGGGTTGTGATGCAAGATGTGACGAAGACCCCGTGGGAGAAGCAGCAGTGGTTGAAAACGAGGCTGATACAATTGGAGGAACAGCAAGTGAGCTACCAATACCAAGCTTTCGAGCTCGAGAAGCAGAGGCTAAAGTGGATCAAGTACAGTGGGAAGAAGGAAAGGGATATGGAGAGAGCCAAGCTTGAGAACGAGAGAAGGCGGCTGGAGAACGAGAGGATGCTGTTGCTCGTGCGCCGCAAGGAGCTGGAGCTTCATCACCAGCAGCAGCAGCAGCAGAATTCTTCAAACAAGAGAAGCGATCCATCTTCGCTGACGGGA
>Pyrco_DAP_Chr3v0.1_06860.1
ATGGATGGTTCAGAGTTGGGAGGTGGGTTTTTGTCTGGTCCTAGTGGGGGGATACTAGATCTTGAATCGCCCGTTCCTAGACGCCAAGAGATGCAGTTGGGTCATCAATTGTTAGGACATCAACATCACATGAATGTGATGGGGGGTGTTGCAGGCGATCGCCATCCCATTGGGCTTGTGGAAGTGAAAGGGTCAATCCCAAAAGTTGGTTCGATTATTGGCAAGGGGAAGGCTGTTGCTTCATTTAATGCCAATAACGGTTACAACTTAAGTGATGAAGATGAACAAAATTATACAGATGATGAGAGCATTGAAGGTGCCAAGGGAAAAAAGGGATGTCCGTGGCAGCGAATGAAGTGGACTGATAATGTGGTCAGGCTTCTTATAGATGTTGTTGCTTGCGTGGGTGATGATGGTTCTGTTGAAGGCAGTGAGGGGCTTAAGAGGAAATCTGGGATATTACAGAAGAAGGGTAAGTGGAAGACTGTGTCGAAAATAATGATTAGTAAAGGTTGTCATGTCTCTCCTCAGCAGTGTGAAGACAAGTTTAATGACTTGAACAAAAGGTATAAGAGGTTGAACGATATTCTCGGGAGAGGAACTAGTTGTAGAGTGGTAGAGAACCCTGCTCTTATGGATGCAATGCCCCACCTCTCTGCCAAGGTGAAGGATGACGTTAGGAAGATACTGAGCTCAAAACACTTGTTTTATAAAGAAATGTGTGCTTATCATAATGGACAGAGGATACCTGACTGCCAAGATCTCGATCCCCATGGTTATTCTCTACCTCTTGGGAGGTGCTCTAAAGACAATAATGGATCCGCAGAAGAAGAAGCTGAAGAAAACCATGATAGTGAAGATGATGAATTAGACAATGAAGATGATAATGATGCCGATAACGATAGGGAGAGAATGCGAAGAATGGGTGAGAGGAAGAGGGTTAGGGAAGAAGATGGCCATTTGTGGCCGCAATATGTTCTTCTCGATAGTTTTCAAGTTGAAATGGGTGAGATTTTTCAAGACCCAACGAAGTCTTTATGGGAGCGAAGAGATTGGATCAAGAAACAGAAGCAGCAACTCCAAGAGCAAAGAGTCAGCTTCCAGGCTGAAGCTTTGGAGATTGAGAAGCAGAGGTATAAATGGCTAAGATATTGTAGCAAGAAAGACAGGGAACTGGAGAGGTTGAGACTAGAGAATGAGAGAATGAAATTAGAGAACGAGAGAAGGGTGCTGCAATTGAGACAGAAGGAACTGGAAATAGATTTGAGGAGGTCAGAAGCTTCCTTAGAGCCTTCCTCGCTTGGGCTAGGAAGAGACCATATTGATTTGGGAAGGCAC
>Pyrco_DAP_Chr5v0.1_10484.1
ATGGGAACCATGCATCACTGTGATCAAACCATTTCGATGGTGGATTACAATAAGGGGGAGAGAGGCAAGAACTCGGCAAGTGATGAGGATGAGCCGAGTTATGCGGAAGATGGTGCTGATGGTCACCCTGAAGCTAGTAAAGGGAAGAAGGGGTCGCCATGGCAGCGTGTGAAGTGGACTGATCAGATGGTGAAGCTTCTGATTACTGCTGTGTCATATATAGGCGAGGATACAGGTTCAGATTGCGGTAGCGGGGGAAGAAGGAAATATTCTGTTGTACAGAAGAAGGGAAAGTGGAAATCTGTTTCCAAGGTCATGGCAGAAAGAAGTTATCATGTTTCTCCGCAGCAGTGTGAGGATAAATTCAATGACCTTAACAAAAGGTATAAGAAACTTAACGATATGCTCGGGAGGGGCACTTCTTGCCAGGTTGTTGAGAACCCTGCACTTTTGGATGTGATAGATTACCTAACAGAGAAAGAAAAAGACGATGTTAGGAAAATATTAAGCTCGAAGCACTTGTTTTATGAGGAGATGTGTTCTTATCATAATGGAAATCGTTTGCATCTTCCTCACGATCCAGCCCTGCAGAAATCTTTACAAAGGGCGCTTAAAAGAGATGATCCTGACAATGATGATCTGAGAAGGCACCACCATGATGATCTTGATGAAGATGATCAAGATATGGAAAATGACGAGCATGACGACTTTGAGGAAAATAATGCTTTACGTGGAGATAACAGGGGAATATACATTTCAGAGGACTCTGTAAAGAGGTTGAGACAAGGCCAGGGCCGTGAAGATTTTAACTTTGGGAGTTCTTTGAATTCCCAAGACAGTAACAAAAGTTCTTATTCTCACCCCCAGATTCTTCCCCAACCTGATATGAATCAAGTTTTACCTGATGGTACAAAAGCTGTTTGGTTACAGAAGCAGTGGGTTGAATCGCGTTCATTTCAGTTAGAAGAACAGAAGCTACAAATTCAAGTTGAGATGTTAGAATTGGAGAAGCAACGTTTGAAGTGGCAAAGATTTAGCAAGAAAAGGGACCATGAACTGGAAAAGCTGAGGTTGGAAAATGAGAGGATGAAACTTGAGAATGAGCTAGTGGGACATCTAGGCAATGTTGATTCTCTCAAATTCGGTAAGCTGCAGTGGGTTCAAGTATCACATATTGTTCGGGGGAGCTTTCTTGGAACGACTCTACCTGGATGTACTCTC
>Pyrco_BP1_001858.1
ATGGTTCCGGGCGGGGCCTCGTATGGGGGGCTTGATTTGCAGGGGTCAATGAGGGGCCATCAGCAACCCCAACATCCACAGACCATACACCATCACCATCCTCAACCTCGTCAAGGGTCGTTGGTCCACCCGCCGATTCCTGAAGGGTTTCCTCTCAAAATGGGAACCATGCATCACTGCGATCAAACCATTTCCATGTTGGATTACAATAAGGGAGAGAGGTGCAAGAACTCGGCAAGTGATGAGGATGAGCCGAGTTATGTGGAAGAGGGAGATGGTCATGCTGAAGCTAGTAGAGGGAAGAAGGGGTCGCCATGGCAGCGTGTGAAGTGGACAGATCAAATGGTGAAGCTTCTGATCACTGCTGTGTCTTATATAGGTGAGGATACAAGTTCAGATTGTGGCGGTGGGGGAAGAAGGAAATATTCTGTCCTACAGAAGAAGGGAAAGTGGAAATCTGTTTCCAAGGTCATGGCAGAAAGAAGTTATCGTGTTTCTCCGCAGCAGTGTGAGGATAAATTCAATGACCTTAACAAAAGGTATAAGAAACTTAATGATATGCTTGGGAGGGGCACTTCTTGCCAGGTTGTTGAGAACCCTGCGCTTTTGGATGTGATAAAGTACCTAACGGAGAAAGAAAAAGATGATGTCAGGAAAATATTAAGCTCAAAGCACCTGTTTTATGAGGAAATGTGTTCTTATCATAATGGAAATCGTTTGCATCTGCCTCACGATCCAGCCTTGCAGAAATCTTTACATCGGGCTCTTAAAAGAGATGATCTTGACAATGATGATCTGAGAAGGCACCACCATGATGATCTTGATGAAGATGATCAAGATATGGAAAATGAAGAGCATGACGACTTTGAGGAAAATAATGCTTTACGTGGAGATAACAGGGGAATATACATTTCAGAGGACTCTGTCAAGAGGTTGAGACAAGGCCAGGGCTGTGAAGATTTTAACTTCGGTAGTTCTTTGAACTCCCAAGACTGTAACAAAAGTTCTTATTTTCATCCCCAAATTCCTCAACCAGATATGAATCAAGTTTTACCTGATGGCACAAAAGCTGCTTGGTTACAGAAGCAGTGGGCTGAATCGTGTTCATTTCAGTTAGAAGAACAGAAGCTACAAATTCAAGTTGAGATGTTAGAATTGGAGAAGCAACGTTTGAAGTGGCAAAGATTTAGTAAGAAAAGGGACCGTGAACTGGAAAAGATGAGAATGGAAAATGAGAGGATGAAACTTGAGAATGAGCGTATGGCATTAGAATTGAAACAGAAGGAAATGGGTGCCGGTTTTAGT
>Pyrco_BP1_004104.1
ATGGAAGGGAATTTATCACAAGGAGGAGGAGGTATGGTTCCGGGTGGGGCTTCGTTTGGGGGGCTTGATTTGCAAGGATCAATGAGGGGTCATCACCAAACCCAACACCCACACACCATACACCATCACCTTCCTCATCCTCATCAAGGGTCGTTGGTCCACCCATCAATTCCCGAAGGTTTTCCGCTCAAAATGGGAACCATGCATCACTGTGATCAAACCATTTCCATGGTGGATTACAATAAGGGGGAGAGAGGCAAGAACTCGGCAAGTGATGAGGATGAGCCAAGTTATGCGGAAGATGGTGCTGATGGTCACCCTGAAGCTAGTAAAGGGAAGAAGGGGTCGCCATGGCAGCGTGTGAAGTGGACTGATCAGATGGTGAAGCTTCTGATTACTGCTGTGTCATATATAGGTGAGGATACAGGTTCAGATTGCGGTAGCGGGGGAAGAAGGAAATATTCTGTTGTACAGAAGAAGGGAAAGTGGAAATCTGTTTCCAAGGTCATGGCAGAAAGAAGTTATCATGTTTCTCCGCAGCAGTGTGAGGATAAATTCAATGACCTTAACAAAAGGTATAAGAAACTTAACGATATGCTCGGGAGGGGCACTTCTTGCCAGGTTGTTGAGAACCCTGCACTTTTGGATGTGATAGAGTACCTAACAGAGAAAGAAAAAGACGATGTTAGGAAAATATTAAGCTCGAAGCACTTGTTTTATGAGGAGATGTGTTCTTATCATAATGGAAATCGTTTGCATCTTCCTCACGATCCAGCCTTGCAGAAATCTTTACAAAGGGCGCTTAAAAGAGATGATCCTGACAATGATGATCTGAGAAGGCACCACCATGATGATCTTGATGAAGATGATCAAGATATGGAAAATGACGAGCATGACGACTTTGAGGAAAATAATGCTTTACGTGGAGATAACAGGGGAATATACATTTCAGAGGACTCTGTAAAGAGGTTGAGACAAGGCCAGGGCCGTGAAGATTTTAACTTTGGGAGTTCTTTGAATTCCCAAGACAGTAACAAAAGTTCTTATTCTCACCCCCAGATTCTTCCCCAACCTGATATGAATCAAGTTTTACCTGATGGTACAAAAGCTGTTTGGTTACAGAAGCAGTGGGTTGAATCGCGTTCATTTCAGTTAGAAGAACAGAAGCTACAAATTCAAGTTGAGATGTTAGAATTGGAGAAGCAACGTTTGAAGTGGCAAAGATTTAGCAAGAAAAGGGACCATGAACTGGAAAAGCTGAGGTTGGAAAATGAGAGGATGAAACTTGAGAATGAGCGTATGATATTAGAATTGAAACAGAAGGAAATGGGTGCTGGATGTAGT
>Pyrco_BP1_012557.1
ATGGAAGCCAATGGGTTGTTTTCTGGAATGCTTGGCCTGGAAATGCCTTTGCACCAAAATACCCAAAACCCCCAAAACCCTCACCACCATATGCACCAACCCCAAATGGTTGCCTATGCCCCCCACCATGACCCCGACAACCACCAAAACCCTCACCAATCTGTGAAACAGGGGCACCCATTTGCACCCAAATCCAAACAAATTGCCCTCAGTGATGATGACGAACCCGGTTTCGGTGCTGATGACAACAGCAATGGGGATAACAAGAAGAAGATATCGCCATGGCAGAGAATGAAGTGGACCGACACCATGGTGAGGCTCCTGATCATGGCTGTGTTTTACATTGGTGACGACGCTTCTGATGGCCCTGATCCTACAGGCAAGAAGAAGCCTGCTGGTGGGTTGCTGCAGAAGAAAGGGAAGTGGAAATCGGTGTCCCGAGCTATGGTGGAGAAGGGTTTCTACGTGTCGCCGCAGCAATGTGAGGACAAGTTCAACGATTTGAATAAGAGGTATAAGAGGGTTAATGATATTCTTGGGAAGGGGGCAGCTTGCCGGGTTGTGGAGAATCAGGGCTTGTTGGAAAAGATGGATTTGGCACCAAAGATGAAGGAAGAAGTTCGTAAATTGATGAATTCGAAGCACCTGTTTTTCAGAGAAATGTGTGCTTATCATAATAGTTGTGGTCATGGAACTGTTAGTGGTGGGTCTAATGGCGCGCATAACTCCCCGCCAGAGGTGGCCACAGAGCCGTCTGAGATTCCAGTGTGGCCGCAGCCGCACGAGCAGCTCCAGCAGCGGAGATGCTTTCATTCGTCAGAAAATGCTCAAGCGGTTACCAATTCAGGAAGGTCAGAGACCGAGGGATCCAAGGTAATAAAAGGAGGAAGTGAGGACGAAGATGAAGACTACGAGGACGATGATTCGGATGACGAGGTGGTTCGAGGTGGTTCTAAAGGTCACATGGGGCATGGAAATCACGAAGACAACGATGACAACGATGAAAGAGCTCCCCAAAAAGTGCCAAGAAAGGAAGGCTGTTTTTCGGGGTCGTCCTCATCCACCCAATTAATGCAGCAATTGAACTGTGAGGTGAGGGTTGTGCTGCAAGATGTGTCAAAGACCGCGTGGGAGAAGAAGCAGTGGTTGAAAACAAGGATGATACAATTGGAGGAACAGCAAGTGAGCTACCAACACCGAGCTTTCGAGCTCGAGAAGCAGAGGCTCATGTGGATCAAGTACAGTGGGAAGAAGGAAAGGTACATGGAGAGAGGCAAGCTTGAGAACGAGCGAAGGCGACTTGAGAACGAGAGGATGCTATTGGTCGTCCGCGGGAATGAGCTCGAGTTGCTGGAGCTTCATCACCAGCAGCAGCAACAGAATTCTTCAAACAAAAGAAGTGATCCATCTTCCCCCACTGGA
>Pyrco_BP1_022353.1
ATGGATAGTTCGGGTTTGGGAGGTGGGTTTATGTCTGGTCCCAGTGGGGGGATACTAGACCTTGAATCGCCGGTTCCTAGACGCCAAGAGATGCAGTTGGGTCATCAATTGTTAGGGCATCACCAACATCACATGAATGTGATGGGGGGCGGCGGCATTGCAGGCGATCGTCATCCCATTGGGCTTGTGGAAGTGAAAGGGTCAGTCCCAAAAGTTGGTTCGACTATTGCCAAAGGGAAGGCAGTTGCTTCGTTTAATGGCAATAACGGTTACAATTTGAGTGATGACGATGAACAAAATTATACAGATGATGAAAGCATTGAAGGTGCCAAGGGAAAAAAGGGATCTCGATGGCAGCGGATGAAGTGGACAGATAATGTGGTCAGGCTTCTTATTGATGTTGTTGCTTGCGTGGGTGATGATGGTTCAGATGAAGGTGGTGAGGGGCTTAAGAGGAAATCTGGGATATTACAGAAGAAGGGTAAGTGGAAGACTGTGTCGCAAATAATGATTAGTAAAGGTTGTCATGTTTCTCCTCAGCAGTGTGAAGACAAGTTTAATGACTTGAACAAAAGGTATAAGAGGTTGAACGAAATTCTCGGGAGAGGAACTAGTTGTAGAGTGGTAGAGAATCCTGCTCTTATGGATGCAATGCCCCACCTCTCTGCCAAGGCGAAGGATGACGTTAGGAAGATACTGAGCTCAAAACACTTGTTTTATAAAGAAATGTGTGCTTATCATAATGGACAGAGGATACCTGACTGCCAAGAGCTCAATCCCCATGGCTATTCCCTACCTCTTGGGAGGTGCTCAAAAGACATTAATGGATCCGAGGAAGAAGAAGCTGAAGAAAACCATGATAGTGAGGATGATAAATTGGACAACGAAGATCATAACGATGCTGATAATGATAGGGAGAGAATGAGAAGAATGAGTGAGAGGAAGAAGGCTAGGGAAGAAGATGGCCATATGTGGCCACAACATGTTCCTCTCGATAGTTTTGAAGTTGAAGTGGGTGACTGTTTTCAAGACGCAACAAAGTCGTTATGGGAACGGAGAGATTGGATCAAGAAACAGAAGCTGCAACTTGAAGAGCAAAGAGTCAGCTTCCATGCTGAAGCTTTGGAGATTGAGAAGCAAAGGTATAAATGGCTAAGATATTGTAGCAAGAAAGACAGGGAACTGGAGAGGCTGAGACTGGAGAATGAGAGAATGAAATTAGAGAACGAGAGAAGGGTATTGCAACTGAGACAGAAGGAAGTGGAATTAGATTTGAGGAGGTCAGAAGCTTCCTTGGAGCCTTCCTCGCTTGGGCTAGGAAGAGATCATATAGATTTGGGAAGGCAT
>Pyrco_BP1_024487.1
ATGGATGGTTCAGAGTTGGGAGGTGGGTTTTTGTCTGGTCCTAGTGGGGGGATACTAGATCTTGAATCGCCGGTTCCTAGACGCCAAGAGATGCAGTTGGGTCATCAATTGTTAGGACATCAACATCACATGAATGTGATGGGGGGCGTTGCAGGCGATCGCCATCCCATTGGGCTTGTGGAAGTGAAAGGGTCAATCCCAAAAGTTGGTTCGATTATTGGCAAGGGGAAGGCTGTTGCTTCATTTAATGCCAATAATGGTTACAACTTAAGTGATGAAGATGAACAAAATTATACAGATGATGAGAGCATTGAAGGTGCCAAGGGAAAAAAGGGATGTCCGTGGCAGCGAATGAGGTGGACTGATAATGTGGTCAGGCTTGTTATAGATGTTGTTGCTTGCGTGGGTGATGATGGTTCTGTTGAAGGCAGTGAGGGGCTTAAGAGGAAATCTGGGATATTACAGAAGAAGGGTAAGTGGAAGACTGTGTCGAAAATAATGATTAGTAAAGGTTGTCATGTCTCTCCTCAGCAGTGTGAAGACAAGTTTAATGACTTGAACAAAAGGTATAAGAGGTTGAACGATATTCTCGGGAGAGGAACTAGTTGTAGAGTGGTAGAGAACCCTGCTCTTATGGATGCAATGCCCCACCTCTCTGCCAAGGTGAAGGATGACGTTAGGAAGATACTGAGCTCAAAACACTTGTTTTATAAAGAAATGTGTGCTTATCATAATGGACAGAGGATACCTGACTGCCAAGATCTCGATCCCCATGGTTATTCTCTACCTCTTGGGAGGTGCTCTAAAGACAATAATGGATCCGCAGAAGAAGAAGCTGAAGAAAACCATGATAGTGAGGATGATGAATTAGACAATGAAGATGATAATGAAGCCGATAACGATAGGGAGAGAATGCGAAGAATGGGTGAGAGGAAGAGGGTTAGGGAAGAAGATGGCCATTTGTGGCCGCAATATGTTCTTCTCGATAGTTTTCAAGTTGAAATGGGTGAGATTTTTCAAGACCCAACGAAGTCTTTATGGGAGCGAAGAGATTGGATCAAGAAACAGAAGCAGCAACTCCAAGAGCAAAGAGTCAGCTTCCAGGCTGAAGCTTTGGAGATTGAGAAGCAGAGGTATAAATGGCTAAGATATTGTAGCAAGAAAGACAGGGAACTGGAGAGGTTGAGACTAGAGAATGAGAGAATGAAATTAGAGAACGAGAGAAGGGTACTGCAATTGAGACAGAAGGAACTGGAAATTGATTTGAGGAGGTCAGAAGCTTCCTTAGAGCCTTCCTCGCTTGGGCTAGGAAGAGACCATATTGATTTGGGAAGGCAC
>Pyrco_BP1_028377.1
ATGGAAGCAAATGGGCTGTTTTCTGGAATGCTTGGCCTAGAAATGCCCTTGCACCAAAATCCCCAAAACCCCCCAAATCCCCAAAACCCTCACAACCCTATGCACCAACCCCAAATGGTTCCCTATGCCCCCCACCATGACCCTGACCCCCACCAAAACCCTCACCAATCTGTGAAACAGGGCTACCCATTTGCCCCCAAATCCAAGCAGATTGCCCTGAGTGACGATGACGAACCCGGTTTCGGTGCTGATGACAAGAGGAAGATATCGCCGTGGCAGAGAATGAAGTGGACCGACACCATGGTGAGGCTTCTGATCATGGCTGTGTTTTACATTGGTGATGAGGCGTCCGATGGCCCTGATCCTACAGGCAAGAAGAAGCCTGCTGGTGGATTGCTGCAGAAGAAGGGGAAGTGGAAGTCGGTGTCCCGGGCTATGATGGAGAAGGGTTTCTATGTGTCTCCTCAGCAGTGTGAGGATAAGTTCAATGACTTGAACAAGAGGTATAAGAGAGTCAATGATATTCTTGGAAAGGGGACGGCCTGCCGGGTTGTGGAGAATCAGGGCTTGTTGGAAAAGATGGATTTGGCACCGAAGATGAAGGAAGAAGTTCGTAAATTGTTGAATTCGAAGCACCTGTTTTTCAGAGAAATGTGTGCTTATCATAACAGTTGCGGTCATGGAACTGTTGGTGGCGCGTCGAATGGTGCGCATAACTCACCGCCGGAGGCGGCCACAGAGCCGTCTGAGATTCCACCGCAGCAGCAGCAGCAGAGGTGCTTTCATTCATCAGAAAATGCCCAAGCGGTTGCCAATTCAGGAAGGTCAGAGACTGAGGGATCCAAAATGGTAGTAGGAGGAAGTGGCGGCGAGGACGAAGATGAAGACGACGAGGATGATGATTCTGTGGACGAAGATGATGAAGAGGAGGACGAGGTGGTTGGAGGTGGTTGTAGAGGTCAAATTGGGCATGGAAATCACGAAGATGACGATGACAACAATGATGAAAGAGCGCCGCGGAAAATGGCAAGAAAGGAAGGGTGCCGTGCGGGGTCCGCCTCATCGAGCCAATTAATGCAGCAACTGAGCTGCGAGATGAGGGTTGTGATGCAAGATGTGACGAAGACCCCGTGGGAGAAGCAGCAGTGGTTGAAAACAAGGCTGATACAATTGGAGGAACAGCAAGTGAGCTACCAATACCAAGCTTTCGAGCTCGAGAAGCAGAGGCTAAAGTGGATCAAGTATAGTGGGAAGAAGGAAAGGGATATGGAGAGAGCCAAGCTTGAGAACGAGAGAAGGCGGCTGGAGAACGAGAGGATGCTCTTGCTCGTGCGCCGCAAGGAGCTGGAGCTTCATCACCAGCAGCAGCAGCAGCAGAATTCTTCAAACAAGAGAAGCGATCCATCTTCGCTGACGGGA
>Pyrco_BP_DH_05g01540
ATGGAAGGGAATTTATCACAAGGAGGAGGAGGTATGGTTCCGGGTGGGGCTTCGTTTGGGGGGCTTGATTTGCAAGGATCAATGAGGGGTCATCACCAAACCCAACACCCACACACCATACACCATCACCTTCCTCATCCTCATCAAGGGTCGTTGGTCCACCCATCAATTCCCGAAGGTTTTCCGCTCAAAATGGGAACCATGCATCACTGTGATCAAACCATTTCCATGGTGGATTACAATAAGGGGGAGAGGGGCAAGAACTCGGCAAGTGATGAGGATGAGCCGAGTTATGCGGAAGATGGTGCTGATGGTCACCCTGAAGCTGGTAAAGGGAAGAAGGGGTCGCCATGGCAGCGTGTGAAGTGGACTGATCAGATGGTGAAGCTTCTGATTACTGCTGTGTCATATATAGGTGAGGATACAGGTTCAGATTGCGGTAGCGGGGGAAGAAGGAAATATTCTGTTGTACAGAAGAAGGGAAAGTGGAAATCTGTTTCCAAGGTCATGGCAGAAAGAAGTTATCATGTTTCTCCGCAGCAGTGTGAGGATAAATTCAATGACCTTAACAAAAGGTATAAGAAACTTAACGATATGCTCGGGAGGGGCACTTCTTGCCAGGTTGTTGAGAACCCTGCACTTTTGGATGTGATAGAGTACCTAACAGAGAAAGAAAAAGACGATGTTAGGAAAATATTAAGCTCGAAGCACTTGTTTTATGAGGAGATGTGTTCTTATCATAATGGAAATCGTTTGCATCTTCCTCACGATCCAGCCTTGCAGAAATCTTTACAAAGGGCGCTTAAAAGAGATGATCCTGACAATGATGATCTGAGAAGGGAAAATGACGAGCATGACGACTTTGAGGAAAATAATGCTTTACGTGGAGATAACAGGGGAATATACATTTCAGAGGACTCTGTAAAGAGGTTGAGACAAGGCCAGGGCCGTGAAGATTTTAACTTTGGGAGTTCTTTGAATTCCCAAGACAGTAACAAAAGTTCTTATTCTCACCCCCAGATTCTTCCCCAACCTGATATGAATCAAGTTTTACCTGATGGTACAAAAGCTGTTTGGTTACAGAAGCAGTGGGTTGAATCGCGTTCATTTCAGTTAGAAGAACAGAAGCTACAAATTCAAGTTGAGATGTTAGAATTGGAGAAGCAACGTTTGAAGTGGCAAAGATTTAGCAAGAAAAGGGACCATGAACTGGAAAAGCTGAGGTTGGAAAATGAGAGGATGAAACTTGAGAATGAGCGTATGATATTAGAATTGAAACAGAAGGAAATGGGTGCTGGATTGGGACATCTAGGCAATGTTGATTCTCTCAAATTCGGTAAGCTGCAGTGGGTTCAAGTATCACATATTGTTCGGGGGAGCTTTCTTGGAACGACTCTACCTGGATATACAGCGGTTGTAGCTGTGGGTTTTAGCCCATTATTG
>Pyrco_BP_DH_10g01640
ATGGAAGAGCATTTATCACAAGGAGGAGGAGGAGGTATGGTTCCGGGCGGGGCCTCGTATGGGGGGCTTGATTTGCAGGGGTCAATGAGGGGCCATCAGCAACCCCAACATCCACAGACCATACACCATCACCATCCTCAACCTCGTCAAGGGTCGTTGGTCCACCCGCCGATTCCTGAAGGGTTTCCTCTCAAAATGGGAACCATGCATCACTGCGATCAAACCATTTCCATGTTGGATTACAATAAGGGAGAGAGGTGCAAGAACTCGGCAAGTGATGAGGATGAGCCGAGTTATGTGGAAGAGGGAGATGGTCATGCTGAAGCTAGTAGAGGGAAGAAGGGGTCGCCATGGCAGCGTGTGAAGTGGACAGATCAAATGGTGAAGCTTCTGATCACTGCTGTGTCTTATATAGGTGAGGATACAAGTTCAGATTGTGGCGGTGGGGGAAGAAGGAAATATTCTGTCCTACAGAAGAAGGGAAAGTGGAAATCTGTTTCCAAGGTCATGGCAGAAAGAAGTTATCGTGTTTCTCCGCAGCAGTGTGAGGATAAATTCAATGACCTTAACAAAAGGTATAAGAAACTTAATGATATGCTTGGGAGGGGCACTTCTTGCCAGGTTGTTGAGAACCCTGCGCTTTTGGATGTGATAAAGTACCTAACGGAGAAAGAAAAAGATGATGTCAGGAAAATATTAAGCTCAAAGCACCTGTTTTATGAGGAAATGTGTTCTTATCATAATGGAAATCGTTTGCATCTGCCTCACGATCCAGCCTTGCAGAAATCTTTACATCGGGCTCTTAAAAGAGATGATCTTGACAATGATGATCTGAGAAGGGAAAATGAAGAGCATGACGACTTTGAGGAAAATAATGCTTTACGTGGAGATAACAGGGGAATATACATTTCAGAGGACTCTGTCAAGAGGTTGAGACAAGGCCAGGGCTGTGAAGATTTTAACTTCGGTAGTTCTTTGAACTCCCAAGACTGTAACAAAAGTTCTTATTTTCATCCCCAAATTCCTCAACCAGATATGAATCAAGTTTTACCTGATGGCACAAAAGCTGCTTGGTTACAGAAGCAGTGGGCTGAATCGTGTTCATTTCAGTTAGAAGAACAGAAGCTACAAATTCAAGTTGAGATGTTAGAATTGGAGAAGCAACGTTTGAAGTGGCAAAGATTTAGTAAGAAAAGGGACCGTGAACTGGAAAAGATGAGAATGGAAAATGAGAGGATGAAACTTGAGAATGAGCGTATGGCATTAGAATTGAAACAGAAGGAAATGGGTGCCGGTTTTAGT
>Pyrco_BP_DH_11g17160
ATGGGAATCTCGCGATATCATCTGTTTTGGTTGGTGAGAAAATGTAGGAAAATGAAAGAAACTGTGAGTGTTAAACCTTTCAGTTGTTTTCGCGAGTGTGGCGAGATGGATAGTTCGGGTTTGGGAGGTGGGTTTATGTCTGGTCCCAGTGGGGGGATACTAGACCTTGAATCGCCGGTTCCTAGACGCCAAGAGATGCAGTTGGGTCATCAATTGTTAGGGCATCACCAACATCACATGAATGTGATGGGGGGCGGCGGCATTGCAGGCGATCGTCATCCCATTGGGCTTGTGGAAGTGAAAGGGTCAGTCCCAAAAGTTGGTTCGACTATTGCCAAAGGGAAGGCAGTTGCTTCGTTTAATGGCAATAACGGTTACAATTTGAGTGATGACGATGAACAAAATTATACAGATGATGAAAGCATTGAAGGTGCCAAGGGAAAAAAGGGATCTCGATGGCAGCGGATGAAGTGGACAGATAATGTGGTCAGGCTTCTTATTGATGTTGTTGCTTGCGTGGGTGATGATGGTTCAGATGAAGGTGGTGAGGGGCTTAAGAGGAAATCTGGGATATTACAGAAGAAGGGTAAGTGGAAGACTGTGTCGCAAATAATGATTAGTAAAGGTTGTCATGTTTCTCCTCAGCAGTGTGAAGACAAGTTTAATGACTTGAACAAAAGGTATAAGAGGTTGAACGAAATTCTCGGGAGAGGAACTAGTTGTAGAGTGGTAGAGAATCCTGCTCTTATGGATGCAATGCCCCACCTCTCTGCCAAGGCGAAGGATGACGTTAGGAAGATACTGAGCTCAAAACACTTGTTTTATAAAGAAATGTGTGCTTATCATAATGGACAGAGGATACCTGACTGCCAAGAGCTCAATCCCCATGGCTATTCCCTACCTCTTGGGAGGTGCTCAAAAGACATTAATGGATCCGAGGAAGAAGAAGCTGAAGAAAACCATGATAGTGAGGATGATAAATTGGACAACGAAGATCATAACGATGCTGATAATGATAGGGAGAGAATGAGAAGAATGAGTGAGAGGAAGAAGGCTAGGGAAGAAGATGGCCATATGTGGCCACAACATGTTCCTCTCGATAGTTTTGAAGTTGAAGTGGGTGACTGTTTTCAAGACGCAACAAAGTCGTTATGGGAACGGAGAGATTGGATCAAGAAACAGAAGCTGCAACTTGAAGAGCAAAGAGTCAGCTTCCATGCTGAAGCTTTGGAGATTGAGAAGCAAAGGTATAAATGGCTAAGATATTGTAGCAAGAAAGACAGGGAACTGGAGAGGCTGAGACTGGAGAATGAGAGAATGAAATTAGAGAACGAGAGAAGGGTATTGCAACTGAGACAGAAGGAAGTGGAATTAGATTTGAGGAGGTCAGAAGCTTCCTTGGAGCCTTCCTCGCTTGGGCTAGGAAGAGATCATATAGATTTGGGAAGGCAT
>Pyrco_BP_DH_12g09810
ATGCTTGGCCTGGAAATGCCTTTGCACCAAAATACCCAAAACCCCCAAAACCCTCACCACCATATGCACCAACCCCAAATGGTTGCCTATGCCCCCCACCATGACCCCGACAACCACCAAAACCCTCACCAATCTGTGAAACAGGGGCACCCATTTGCACCCAAATCCAAACAAATTGCCCTCAGTGATGATGACGAACCCGGTTTCGGTGCTGATGACAACAGCAATGGGGATAACAAGAAGAAGATATCGCCATGGCAGAGAATGAAGTGGACCGACACCATGGTGAGGCTCCTGATCATGGCTGTGTTTTACATTGGTGACGACGCTTCTGATGGCCCTGATCCTACAGGCAAGAAGAAGCCTGCTGGTGGGTTGCTGCAGAAGAAAGGGAAGTGGAAATCGGTGTCCCGAGCTATGGTGGAGAAGGGTTTCTACGTGTCGCCGCAGCAATGTGAGGACAAGTTCAACGATTTGAATAAGAGGTATAAGAGGGTTAATGATATTCTTGGGAAGGGGGCAGCTTGCCGGGTTGTGGAGAATCAGGGCTTGTTGGAAAAGATGGATTTGGCACCAAAGATGAAGGAAGAAGTTCGTAAATTGATGAATTCGAAGCACCTGTTTTTCAGAGAAATGTGTGCTTATCATAATAGTTGTGGTCATGGAACTGTTAGTGGTGGGTCTAATGGCGCGCATAACTCCCCGCCAGAGGTGGCCACAGAGCCGTCTGAGATTCCAGTGTGGCCGCAGCCGCACGAGCAGCTCCAGCAGCGGAGATGCTTTCATTCGTCAGAAAATGCTCAAGCGGTTACCAATTCAGGAAGGTCAGAGACCGAGGGATCCAAGGTAATAAAAGGAGGAAGTGAGGACGAAGATGAAGACTACGAGGACGATGATTCGGATGACGAGGTGGTTCGAGGTGGTTCTAAAGGTCACATGGGGCATGGAAATCACGAAGACAACGATGACAACGATGAAAGAGCTCCCCAAAAAGTGCCAAGAAAGGAAGGCTGTTTTTCGGGGTCGTCCTCATCCACCCAATTAATGCAGCAATTGAACTGTGAGGTGAGGGTTGTGCTGCAAGATGTGTCAAAGACCGCGTGGGAGAAGAAGCAGTGGTTGAAAACAAGGATGATACAATTGGAGGAACAGCAAGTGAGCTACCAACACCGAGCTTTCGAGCTCGAGAAGCAGAGGCTCATGTGGATCAAGTACAGTGGGAAGAAGGAAAGGTACATGGAGAGAGGCAAGCTTGAGAACGAGCGAAGGCGACTTGAGAACGAGAGGATGCTATTGGTCGTCCGCGGGAATGAGCTCGAGTTGCTGGAGCTTCATCACCAGCAGCAGCAACAGAATTCTTCAAACAAAAGAAGTGATCCATCTTCCCCCACTGGA
>Pyrco_BP_DH_14g09210
ATGGAAGCAAATGGGCTGTTTTCTGGAATGCTTGGCCTAGAAATGCCCTTGCACCAAAATCCCCAAAACCCCCCAAATCCCCAAAACCCTCACAACCCTATGCACCAACCCCAAATGGTTCCCTATGCCCCCCACCATGACCCTGACCCCCACCAAAACCCTCACCAATCTGTGAAACAGGGCTACCCATTTGCCCCCAAATCCAAGCAGATTGCCCTGAGTGACGATGACGAACCCGGTTTCGGTGCTGATGACAAGAGGAAGATATCGCCGTGGCAGAGAATGAAGTGGACCGACACCATGGCGTCCGATGGCCCTGATCCTACGGGCAAGAAGAAGCCTGCTGGTGGATTGCTGCAGAAGAAGGGGAAGTGGAAATCGGTGTCCCGGGCTATGATGGAGAAGGGTTTCTATGTGTCTCCTCAGCAGTGTGAGGATAAGTTCAATGACTTGAACAAGAGGTATAAGAGGGTCAATGATATTCTTGGAAAGGGGACGGCCTGCCGGGTTGTGGAGAATCAGGGCTTGTTGGAAAAGATGGATTTGGCACCGAAGATGAAGGAAGAAGTTCGTAAATTGTTGAATTCGAAGCACCTGTTTTTCAGAGAAATGTGTGCTTATCATAACAGTTGCGGTCATGGAACTGTTGGTGGCGCGTCGAATGGTGCGCATAACTCACCGCCGGAGGCGGCCACAGAGCCGTCTGAGATTCCACCGCAGCAGCAGCAGCAGAGGTGCTTTCATTCATCAGAAAATGCCCAAGCGGTTGCCAATTCAGGAAGGTCAGAGACTGAGGGATCCAAAATGGTAGTAGGAGGAAGTGGCGGCGAGGACGAAGATGAAGACGACGAGGATGATGATTCTGTGGACGAAGATGATGAAGAGGAGGACGAGGTGGTTGGAGGTGGTTGTAGAGGTCAAATTGGGCATGGAAATCACGAAGATGACGATGACAACAATGATGAAAGAGCGCCGCGGAAAATGGCAAGAAAGGAAGGGTGCCGTGCGGGGTCCGCCTCATCGAGCCAATTAATGCAGCAACTGAGCTGCGAGATGAGGGTTGTGATGCAAGATGTGACGAAGACCCCGTGGGAGAAGCAGCAGTGGTTGAAAACAAGGCTGATACAATTGGAGGAACAGCAAGTGAGCTACCAATACCAAGCTTTCGAGCTCGAGAAGCAGAGGCTAAACCAAGCT
>Pruav_sc0000052.1_g660.1.mk
ATGGATGGTTCAGGTTTGGGAGGTGGTTTTTTGTCTGGTCCCAATGGGGGGATGCTAGACCTTGAATCGTCCATTCCTAGACGCCAAGAGATACAATTGGGTCATCCGTTGTTAGCACATCATCAACATCACATGAATGTCATGAGTGGCGTTAAAGGTGATCATGATCCCATTGGGCTTGTGGAAGTGAAAGGGTCAATCCCAAAAGTTTGTTCGACTACTGTCAAAGGGAAGGCAGTGGCACCTTTTAATGCCAATAATGGTTACAATTTGAGTGATGAAGACGAGCCAAGTTATACAGATGATGGTGGTGAGAACTTCGAAGGGGCCAAGGGCAAAAAGGGATCTCCATGGCAGCGAATGAAGTGGACTGATAATGTGGTTAGGCTTCTTATAGCTATTGTTGCTTGTGTGGGTGATGATGGTACGCTTGAAAGTGGCGAGGGGCTTAAGAGGAAATCTGGGATTTTACAGAAGAAGGGTAAGTGGAAGACTGTATCGAAAATAATGATTAGTAAAGGTTGTCACGTGTCTCCTCAGCAGTGTGAGGACAAGTTTAATGACTTGAACAAGAGGTATAAGAGGTTGAATGATATTCTTGGGAGGGGAACTAGTTGTAGAGTGGTGGAGAATCCTGCTCTTATGGACTCAATGCCCCACCTGTCTGCCAAGGCGAAGGATGACGTTAGGAAGATATTGAGCTCAAAACACTTGTTTTATAAAGAAATGTGTGCTTATCATAATGGACAGAGGATACCTGATTGCCATGATCTCGATCTCCAAGGTTATTCTTTGCCTCTTGGGAGGTGCTCAAAAGACAATAATGGATCCGATGAAGAAGAGGCTGAAGAAAACCATGATACCGAGGATGATGAATTAGACAACGAAGATGATAACGATGCAGATAATGATAGGGAGAGGATGGGAAGAATGGGTGACAGGAAGAAGGCTAGTGAAGAGGATGGCCATTTCTGGCCACAATATGTTCTTCTGGATAGTTTTGAAGTTGAAATGGGTGAGATTTTTCAAGACCCAACGAAGTCATTATGGGAGCGAAGAGACTGGATCAAGAAACAGAAGTTGCAACTCCAAGAGCAAAGAGTCGGCTTCCAGGCCGAAGCTTTGGAGCTTGAAAAGCAGAGGTATAAATGGCTAAGATACTGTAGCAAGAAAGACAGGGAACTGGAGAGGTTGAGGCTGGAGAATGAGAGAATGAAGCTAGAGAATGAGAGAAAGGTACTGCAACTGAGACAGAAGGAACTGGAAGTAGATTTGAGGAGGTCAGAAGCTTCCTTAGAGCCTTCATCTCTTGGGCTAGGAAGAGATCAGATTGATTTGGGCAGGCATCAA
>Pruav_sc0000395.1_g270.1.mk
ATGGAATCCAATGGGTTGTTTTCTGGAATCTTAGGCCTAGAAATGCCTTTGCATCAAACACAAAACCCCCAAAATCCTCAAAACCCTCACCATATGCACCAACCCCAAATGGTTGCTTATGCCCACCATGACCCTGATCATCACCAACACCCTCACCAACCTGTCAAACAAGGGTACCCATTTGCCACCAAGTCCAAACAAATAGCTCTAAGTGATGATGATGAGCCTGGGTTTGGTGCTGATGACAACAGCAATGGGGATAACAAGAGGAAAATATCACCATGGCAGAGAATGAAGTGGACTGATACCATGGTCAGGCTTCTAATTATGGCTGTTTTTTATATTGGTGATGAGGGTGGGTCTGAAGGCACTGATCCCACAGGAAAGAAGAAGTCTGTCGGAGGATTGCTGCAGAAGAAAGGGAAATGGAAATCGGTGTCTCGGGCTATGATGGAGAAGGGTTTCTATGTCTCTCCTCAGCAATGTGAGGACAAGTTCAATGACTTGAACAAGAGGTACAAGAGGGTGAATGATATACTTGGCAAGGGGACGGCTTGCCGGGTTGTGGAGAATCAGGGATTGTTGGAAAAAATGGATTTGTCACCGAAGATGAAGGAAGAAGTTCGTAAATTGCTGAATTCCAAGCACCTATTTTTCAGAGAAATGTGTGCATATCATAATAGTTGTGGTCATGGCACCGTTGGTGGGGTGTCTAATGGTGCACATAACTCCCCACCAGAGGTTGCCACAGAACCATCTGAGATTCCAGCGCATCAGCAGCAGCCCCAGCAACAGAGGTGCTTTCATTCATCAGAAAATGCTCATGTTGTTGCCAACTCAGGCAGGTCAGAGACTGAGGCATCTAAAATGGCGAAAGGGGGAAGTGGAGGTGAGGACGAAGATGAAGACTATGAAGACGATGATTCGGAAGACGAAGACGAAGAGGAAGAAGAGGTGGTTGAAGTTGGCCCCGGCTCTAGAGGTCTAATGGGGCATGGACATCATGAAGACGACGATGACAATGACGACAGAGCTTCACTTAAAAGGCCACGAAAGGAAGGGTGCTTTTCGGGGCCCTCATCCTCCCAGTTAACTCATCAATTGGGCTGTGAGGTGAGGGGTGTGCTGCAAGATGCGTCAAAGAGCCCTTGGGAGAAGAAGCAGTGGTTGAAGACAAGGCTAATACAATTGGAGGAGCAGCAAGTGAGCTACCAATACCAAGCTTTTGAGCTTGAAAAGCAAAGGCTCAAGTGGATCAAGTTTAGTGGCAAGAAGGAAAGAGATATGGAGAGAGCTAAGCTTGAGAATGAGAGAAGAAGGCTTGAGAATGAGAGAATGCTGTTGCTGGTGCGCAAGAAGGAGCTTGAGTTGCTTGAGCTTCATCACCAGCAGCAGCAGCAACAACAAAATTCTTCAAACAAGAGAAGTGACCCATCCTCCCTCACTGGA
>Pruav_sc0001025.1_g110.1.mk
ATGGAAGGGCATTTATCACAGGGAGGTATGGTTCCTGGTGGGGCTTCCTATGGTGGCCTTGATTTAGAAGGATCAATGAGGGTTCAACATCAAACCCAACACCCACACACCATACACCAACACCATCCTCATCCTCGTCAAGGGTCCTTGGCCCATCCATCGATTCACGAGGGTTTTCCTCTCAAAATGGGAACCATGCATAATTGTGACCAAACCATCTCCATGATGGATTACAATAAGGGAGAGAGGTCCAAAAACTCAGCAAGCGATGAGGATGAGCCGAGTTATATGGAGGAGGGTACTGATGGCCATGCTGAAGGAAATAGAGGGAAGAAGGGATCACCATGGCAGCGTGTGAAGTGGACAGATCAAATGGTGAAGCTTCTGATCACTGCTGTATCTTATATAGGTGAGGATACAAGTTCTGATTGTGGTAGTGGGGGAAGGAGGAAATATTCTACTCTACAGAAAAAGGGAAAGTGGAAATCTGTTTCCAAGGTCATGGCAGAAAGAGGTTTTCATGTTTCTCCGCAGCAGTGTGAGGATAAATTCAATGACCTGAACAAAAGGTATAAGAAACTTAACGATATGCTTGGGAGGGGCACGTCTTGCCAGGTTGTTGAGAACCAGGCACTTTTGGATGTGATAGATTACCTAACAGAGAAAGAAAAAGATGATGTTAGGAAAATATTAAGCTCAAAGCACCTATTTTATGAGGAGATGTGTTCTTACCATAATGGGAATCGTTTGCATCTGCCTCATGATCCAGCATTGCAGAAATCCTTACAGCGGGCTCTTAGAAGAGATGAGCATGACAATGATGATCCGAGAAGGCACCACCATGATGATCTTGACGAAGATGATCAGGATATGGAAACTGATGAGCATGAAGACTTTGAGGAAAATAATGCTTCACATGGAGATAACAGGGGAATATATGTTTTAGAAGACTCTGTAAAGAGGTTGAGACAAGGCCAGGGCCGTGAAGAATTTAACTATGGTAGTTCATTGAATCCCCAGGACTGTAACAAGAGTTCTTATTGTCATCCACCTATTCCCCAAGCTGATATGAATCAAGTCTTACCTGATGGCACAAAAGCTGCCTGGCTACAGAAGCAATGGATTGAATCTCGATCGCTTCAGTTAGAAGAACAGAAGCTGCAAATTCAAGTTGAGATGTTAGAATTGGAGAAACAGCGTTTCAAGTGGCAAAGATTTAGTAAGAAAAGGGACCGTGAATTGGAAAAGCTGAGGATGGAAAATGAGAGGATGAAGCTTGAGAATGAGCGCATGGCATTGGAATTGAAACGGAAGGAAATGGGGGCTGGATTTAGT
>Pyrusco10g027000.1
ATGGAAGAGCATTTATCACAAGGAGGAGGAGGAGGTATGGTTCCGGGCGGGGCCTCGTATGGGGGGCTTGATTTGCAGGGGTCAATGAGGGGCCATCAGCAACCCCAACATCCACATACGATACACCATCACCATCCTCAACCTCGTCAAGGGTCGTTGGTCCACCCCCCGATTCCTGAAGGGTTTCCTCTCAAAATGGGAACCATGCATCACTGCGATCAAACCATTTCCATGTTGGATTATAATAAGGGAGAGAGGTGCAAGAACTCGGCAAGTGATGAGGATGAGCCGAGTTATGTGGAAGAGGGAGATGGTCACGCTGAAGCTAGTAGAGGGAAGAAGGGGTCGCCGTGGCAGCGTGTGAAGTGGACAGATCAAATGGTGAAGCTTCTGATCACCGCTGTGTCTTATATAGGTGAGGATACAAGTTCAGATTGTGGCGGTGGGGGAAGAAGGAAATATTCTGTCCTACAGAAGAAGGGAAAGTGGAAATCTGTTTCCAAGGTCATGGCAGAAAGAAGTTATCGTGTTTCTCCACAGCAGTGTGAGGATAAATTCAACGACCTTAACAAAAGGTATAAGAAACTTAATGATATGCTTGGGAGGGGCACTTCTTGCCAGGTTGTTGAGAACCCTGCGCTTTTGGATGTGATAGAGTACCTAACGGAGAAAGAAAAAGATGATGTCAGGAAAATATTAAGCTCAAAGCACCTGTTTTATGAGGAGATGTGTTCTTATCATAATGGAAATCGTTTGCATCTGCCTCATGATCCAGCCTTGCAGAAATCTTTACATCGGGCTCTTAGAAGAGATGATCTTGACAACGATGATCTGAGAAGGCACCACCATGATGATCTTGATGAAGATGATCAAGATATGGAAAATGAAGAGCATGACGACTTTGAGGAAAATAATGCTTTACGTGGAGATAACAGGGGAATATACATTTCAGAGGACTCTGTCAAGAGGTTGAGACAAGGCCAGGGCCGTGAAGATTTTAACTTCGGTAGTTCTTCGAACTCCCAAGACTGTAACAAAAGTTCTTATTTTCATCCCCAAATTCCTCAACCAGATATGAATCAAGTTTTACCTGATGGCACAAAAGCTGCTTGGTTACAGAAGCAGTGGGTTGAATCGCGTTCATTTCAGTTAGAAGAACAGAAGCTACAAATTCAAGTTGAGATGTTAGAATTGGAGAAGCAACGTTTGAAGTGGCAAAGATTTAGTAAGAAAAGGGACCGTGAACTGGAAAAGATGAGAATGGAAAATGAGAGGATGAAACTTGAGAATGAGCGTATGGCATTAGAATTGAAACAGAAGGAAATGGGTGCCGGTTTTAGT
>Pyrusco11g011170.2
ATGGATAGTTCGGGTTTGGGAGGTGGGTTTATGTCTGGTCCCAGTGGGGGGATACTAGACCTTGAATCGCCGGTTCCTAGACGCCAAGAGATGCAGTTGGGTCATCAATTGTTAGGACATCACCAACATCACATGAATGTGATGGGGGGCGGCGGCATTGCAGGCGATCGTCATCCCATTGGGCTTGTGGAAGTGAAAGGGTCAGTCCCAAAAGTTGGTTCGAGTATTGCCAAAGGGAAGGCAGTTGCTTCGTTTAATGGCAATAACGGTTACAATTTGAGTGATGACGATGAACAAAATTATACAGATGATGAGAGCATTGAAGGTGCCAAGGGAAAAAAGGGATCTCGATGGCAGCGGATGAAGTGGACAGATAATGTGGTCAGGCTTCTTATTGATGTTGTTGCTTGCGTGGGTGATGATGGTTCGGATGAAGGTGGTGAGGGGCTTAAGAGGAAATCTGGGATTTTACAGAAGAAGGGTAAGTGGAAGACTGTGTCACAAATCATGATTAGTAAAGGTTGTCATGTTTCTCCTCAGCAGTGTGAAGACAAGTTTAATGACTTGAACAAAAGGTATAAGAGGTTGAACGATATTCTCGGGAGAGGAACTAGTTGTAGAGTGGTAGAGAATCCTGCTCTTATGGATGCAATGCCCCACCTCTCTGCCAAGGCGAAGGATGACGTTAGGAAGATACTGAGCTCAAAACACTTGTTTTATAAAGAAATGTGTGCTCATCATAATGGACAGAGGATACCTGACTGCCAAGAGCTCAATCCCCATGGCCATTCCCTACCTCTTGGGAGGTGCTCAAAAGACATTAATGGATCCGAGGAAGAAGAAGCTGAAGAAAACCATGATAGTGAGGATGATAAATTGGACAACGAAGATCATAACAATGCTGATAATGACAGGGAGAGAATGAGAAGAATGAGTGAGAGGAAGAAGGCTAGGGAAGAAGATGGCCATATGTGGCCACAACATGTTCCTCTCGATAGTTTTGAAGTTGAAGTGGGTGACTGTTTTCAAGACGCAACAAAGTCGTTATGGGAACGGAGAGATTGGATCAAGAAACAGAAGCTGCAACTTGAAGAGCAAAGAGTCAGCTTCCATGCTGAAGCTTTGGAGATTGAGAAGCAAAGGTATAAATGGCTAAGATATTGTAGCAAGAAAGATAGGGAACTGGAGAGGCTGAGACTGGAGAATGAGAGAATGAAATTAGAGAACGAGAGAAGGGTATTGCAACTGAGACAGAAGGAAGTGGAATTAGATTTGAGGAGGTCAGAAGCTTCCTTGGAGCCTTCCTCGCTTGGGCTAGGAAGAGATCATATAGATTTGGGAAGGCAT
>Pyrusco12g012360.1
ATGGAAGCCAATGGGTTGTTTTCTGGAATGCTTGGCCTGGAAATGCCTTTGCACCAAAATACCCAAAACCCCCAAAACCCTCACCACCATATGCACCAACCCCAAATGGTTGTCTATGCCCCCCACCATGACCCCGACAACCACCAAAACCCTCACCAATCTGTGAAACAGGGGCACCCATTTGCCCCCAAATCCAAACAAATTGCCCTCAGTGATGATGACGAACCCGGTTTCGGTGCTGATGACAACAGCAATGGGGATAACAAGAAGAAGATATCGCCATGGCAGAGAATGAAGTGGACCGACACCATGGTGAGGCTCCTGATCATGGCTGTGTTTTACATTGGTGACGACGCTTCTGATGGCCCTGATCCTACAGGCAAGAAGAAGCCTGCTGGTGGGTTGCTGCAGAAGAAAGGGAAGTGGAAATCGGTGTCCCGAGCTATGATGGAGAAGGGTTTCTACGTGTCGCCGCAGCAATGTGAGGACAAGTTCAACGATTTGAATAAGAGGTATAAGAGGGTTAATGATATTCTTGGGAAGGGGACAGCTTGCCGGGTTGTGGAGAATCAGGGCTTGTTGGAAAAGATGGATTTGGCACCAAAGATGAAGGAAGAAGTTCGTAAATTGATGAATTCGAAGCACCTGTTTTTCAGAGAAATGTGTGCTTATCATAATAGTTGTGGTCATGGAACTGTTAGTGGTGGGTCTAATGGCGCGCATAACTCCCCGCCAGAGGTGGCCACAGAGCCGTCTGAGATCCCAGTGTGGCCGCAGCCGCACGAGCAGCTCCAGCAGCGGAGATGCTTTCATTCGTCAGAAAATGCTCAAGCGGTTGCCAATTCAGGAAGGTCAGAGACCGAGGGATCCAAGGTAATAAAAGGAGGAAGCGAGGACGAAGATGAAGACTACGAGGATGATGATTCGGATGACGAGGTGGTTCGAGGTGGTTCTAAAGGTCACATGGGGCATGAAAATCACGAAGACAACGATGACAACGATGAAAGAGCTCCCCAAAAAGTGCCAAGAAAGGAAGGCTGTTTTTCGGGGTCGTCCTCATCCACCCAATTAATGCAGCAATTGAACTGTGAGGCGAGGGTTGTGCTGCAAGATGTGTCAAAGACCGCGTGGGAGAAGAAGCAGTGGTTGAAAACAAGGATGATACAATTGGAGGAACAGCAAGTGAGCTACCAACACCGAGCTTTCGAGCTCGAGAAGCAGAGGCTCATGTGGATCAAGTACAGTGGGAAGAAGGAAAGGTACATGGAGAGAGGCAAGCTTGAGAACGAGCGAAGGCGACTTGAGAACGAGAGGATGCTATTGGTCGTCCGCGGGAATGAGCTCGAGTTGCTGGAGCTTCATCACCAGCAGCAGCAACAGAATTCTTCAAACAAAAGAAGTGATCCATCTTCCCCCACTGGA
>Pyrusco14g009280.1
ATGGAAGCAAATGGGCTGTTTTCTGGAATGCTTGGCCTAGAAATGCCCTTGCACCAAAATCCCCAAAACCCCCCAAATCCCCAAAACCCTCACAACCCTATGCACCAACCCCAAATGGTTCCCTATGCCCCCCACCATGACCCTGACCCCCACCAAAACCCTCACCAATCTGTGAAACAGGGCTACCCATTTGCCCCCAAATCCAAGCAGATTGCCCTGAGTGACGATGACGAACCCGGTTTCGGTGCTGATGACAAGAGGAAGATATCGCCGTGGCAGAGAATGAAGTGGACCGACACCATGGTGAGGCTTCTGATCATGGCTGTGTTTTACATTGGTGATGAGGCGTCCGATGGCCCTGATCCTACAGGCAAGAAGAAGCCTGCTGGTGGATTGCTGCAGAAGAAGGGGAAGTGGAAGTCGGTGTCCCGGGCTATGATGGAGAAGGGTTTCTATGTGTCTCCTCAGCAGTGTGAGGATAAGTTCAATGACTTGAACAAGAGGTATAAGAGAGTCAATGATATTCTTGGAAAGGGGACGGCCTGCCGGGTTGTGGAGAATCAGGGCTTGTTGGAAAAGATGGATTTGGCACCGAAGATGAAGGAAGAAGTTCGTAAATTGTTGAATTCGAAGCACCTGTTTTTCAGAGAAATGTGTGCTTATCATAACAGTTGCGGTCATGGAACTGTTGGTGGCGCGTCGAATGGTGCGCATAACTCACCGCCGGAGGCGGCCACAGAGCCGTCTGAGATTCCACCGCAGCAGCAGCAGCAGAGGTGCTTTCATTCATCAGAAAATGCCCAAGCGGTTGCCAATTCAGGAAGGTCAGAGACTGAGGGATCCAAAATGGTAGTAGGAGGAAGTGGCGGCGAGGACGAAGATGAAGACGACGAGGATGATGATTCTGTGGACGAAGATGATGAAGAGGAGGACGAGGTGGTTGGAGGTGGTTGTAGAGGTCAAATTGGGCATGGAAATCACGAAGATGACGATGACAACAATGATGAAAGAGCGCCGCGGAAAATGGCAAGAAAGGAAGGGTGCCGTGCGGGGTCCGCCTCATCGAGCCAATTAATGCAGCAATTGAGCTGCGAGATGAGGGTTGTGATGCAAGATGTGACGAAGACCCCGTGGGAGAAGCAGCAGTGGTTGAAAACAAGGCTGATACAATTGGAGGAACAGCAAGTGAGCTACCAATACCAAGCTTTCGAGCTCGAGAAGCAGAGGCTAAAGTGGATCAAGTATAGTGGGAAGAAGGAAAGGGATATGGAGAGAGCCAAGCTTGAGAACGAGAGAAGGCGGCTGGAGAACGAGAGGATGCTCTTGCTCGTGCGCCGCAAGGAGCTGGAGCTTCATCACCAGCAGCAGCAGCAGCAGAATTCTTCAAACAAGAGAAGCGATCCATCTTCGCTGACGGGA
>Pyrusco3g008340.1
ATGGATGGTTCAGAGTTGGGAGGTGGGTTTTTGTCTGGTCCTAGTGGGGGGATACTAGATCTTGAATCGCCGGTTCCTAGACGCCAAGAGATGCAGTTGGGTCATCAATTGTTAGGACATCAACATCACATGAATGTGATGGGGGGCGTTGCAGGCGATCGCCATCCCATTGGGCTTGTGGAAGTGAAAGGGTCAATCCCAAAAGTTGGTTCGATTATTGGCAAGGGGAAGGCTGTTGCTTCATTTAATGCCAATAATGGTTACAACTTAAGTGATGAAGATGAACAAAATTATACAGATGATGAGAGCATTGAAGGTGCCAAGGGAAAAAAGGGATGTCCGTGGCAGAGAATGAGGTGGACTGATAATGTGGTCAGGCTTCTTATAGATGTTGTTGCTTGCGTGGGTGATGATGGTTCTGTTGAAGGCAGTGAGGGGCTTAAGAGGAAATCTGGGATATTACAGAAGAAGGGTAAGTGGAAGACTGTGTCGAAAATAATGATTAGTAAAGGTTGTCATGTCTCTCCTCAGCAGTGTGAAGACAAGTTTAATGACTTGAACAAAAGGTATAAGAGGTTGAACGATATTCTCGGGAGAGGAACTAGTTGTAGAGTGGTAGAGAACCCTGCTCTTATGGATGCAATGCCCCACCTCTCTGCCAAGGTGAAGGATGACGTTAGGAAGATACTGAGCTCAAAACACTTGTTTTATAAAGAAATGTGTGCTTATCATAATGGACAGAGGATACCTGACTGCCAAGATCTCGATCCCCATGGTTATTCTCTACCTCTTGGGAGGTGCTCTAAAGACAATAATGGATCCGCAGAAGAAGAAGCTGAAGAAAACCATGATAGTGAGGATGATGAATTAGACAATGAAGATGATAATGAAGCCGATAACGATAGGGAGAGAATGCGAAGAATGGGTGAGAGGAAGAGGGTTAGGGAAGAAGATGGTCATTTGTGGCCGCAATATGTTCTTCTCGATAGTTTTCAAGTTGAAATGGGTGAGATTTTTCAAGACCCAACGAAGTCTTTATGGGAGCGAAGAGATTGGATCAAGAAACAGAAGCAGCAACTCCAAGAGCAAAGAGTCAGCTTCCAGGCTGAAGCTTTGGAGATTGAGAAGCAGAGGTATAAATGGTTAAGATATTGTAGCAAGAAAGACAGGGAACTGGAGAGGTTGAGACTAGAGAATGAGAGAATGAAATTAGAGAACGAGAGAAGGGTACTGCAATTGAGACAGAAGGAACTGGAAATTGATTTGAGGAGGTCAGAAGCTTCCTTAGAGCCTTCCTCGCTTGGGCTAGGAAGAGACCATATTGATTTGGGAAGGCAC
>Pyrusco5g002090.1
ATGGAAGGGAATTTATCACAAGGAGGAGGAGGTATGGTTCCGGGCGGGGCTTCGTTTGGTGGGCTTGATTTGCAAGGATCAATGAGGGGTCATCACCAAACTCAACACCCACACACCATACACCATCACCTTCCTCATCCTCATCAAGGGTCGTTGGTCCACCCATCAATTCCCGAAGGTTTTCCGCTCAAAATGGGAACCATGCATCACTGTGATCAAACCATTTCCATGGTGGATTACAATAAGGGGGAGAGAGGCAAGAACTCGGCAAGTGATGAGGATGAGCCAAGTTATGCGGAAGATGGTGCTGATGGTCACCCTGAAGCTAGTAAAGGGAAGAAGGGGTCGCCATGGCAGCGTGTGAAGTGGACTGATCAGATGGTGAAGCTTCTGATTACTGCTGTGTCATATATAGGCGAGGATACAGGTTCAGATTGCGGTAGCGGGGGAAGAAGGAAATATTCTGTTGTACAGAAGAAGGGAAAGTGGAAATCTGTTTCCAAGGTCATGGCAGAAAGAAGTTATCATGTTTCTCCGCAGCAGTGTGAGGATAAATTCAATGACCTTAACAAAAGGTATAAGAAACTTAACGATATGCTTGGGAGGGGCACTTCTTGCCAGGTTGTTGAGAACCCTGCGCTTTTGGATGTGATAGAGTACCTAACAGAGAAAGAAAAAGACGATGTTAGGAAAATATTAAGCTCCAAGCACTTGTTTTATGAGGAGATGTGTTCTTATCATAATGGAAATCGTTTGCATCTGCCTCACGATCCAGCCTTGCAGAAATCTTTACAAAGGGCACTTAAAAGAGATGATCCTGACAACGATGATCTGAGAAGGCACCACCATGATGATCTTGATGAAGATGATCAAGATATGGAAAATGACGAGCATGAAGACTTTGAGGAAAATAATGCTTTACGTGGAGATAACAGGGGAATATACATTTCAGAGGATTCTGTAAAGAGGTTGAGACAAGGCCAGGGCCGTGAAGATTTTAACTTTGGGAGTTCTTTGAATTCCCAAGACAGTAACAAAAGTTCTTATTCTCACCCCCAGATTCTTCCCCAACCTGATATGAATCAAGTTTTACCTGATGGTACTAAAGCTGTTTGGTTACAGAAGCAGTGGGTTGAATCCCGTTCATTTCAGTTAGAAGAACAGAAACTACAAATTCAAGTTGAGATGTTAGAATTGGAGAAGCAGCGTTTGAAGTGGCAAAGATTTAGCAAGAAAAGAGACCATGAACTGGAAAAGCTGAGGTTGGAAAATGAGAGGATGAAACTTGAGAATGAGCGTATGATATTAGAATTGAAACAGAAGGAAATGGGTGCTGGATTTAGT
>Pyrbe_002544
ATGGAAGAGCATTTATCACAAGGAGGAGGAGGAGGTCTGGTTCCGGGCGGGGCCTCGTATGGGGGGCTTGATTTGCAGGGGTCAATGAGGGGCCATCAGCAACCCCAACATCCACATACCATACACCATCACCATCCTCAACCTCGTCAAGGGTCGTTGGTCCACCCCCCGATTCCTGAAGGGTTTCCTCTCAAAATGGGAACCATGCATCACTGCGATCAAACCATTTCCATGTTGGATTACAATAAGGGAGAGAGGTGCAAGAACTCGGCAAGTGATGAGGATGAGCCGAGTTATGTGGAAGAGGGAGATGGTCACGCTGAAGCTAGTAGAGGGAAGAAGGGGTCGCCGTGGCAGCGTGTGAAATGGACAGATCAAATGGTGAAGCTTCTGATCACCGCTGTGTCTTATATAGGTGAGGATACAAGTTCAGATTGTGGCGGTGGGGGAAGAAGGAAATATTCTGTCCTACAGAAGAAGGGAAAGTGGAAATCTGTTTCCAAGGTCATGGCAGAAAGAAGTTATCGTGTTTCTCCACAGCAGTGTGAGGATAAATTCAACGACCTTAACAAAAGGTATAAGAAACTTAATGATATGCTTGGGAGGGGCACTTCTTGCCAGGTTGTTGAGAACCCTGCGCTTTTGGATGTGATAGAGTACCTAACGGAGAAAGAAAAAGATGATGTCAGGAAAATATTAAGCTCAAAGCACCTGTTTTATGAGGAGATGTGTTCTTATCATAATGGAAATCGTTTGCATCTGCCTCATGATCCAGCCTTGCAGAAATCTTTACATCGGGCTCTTAGAAGAGATGATCTTGACAACGATGATCTGAGAAGGCACCACCATGATGATCTTGATGAAGATGATCAAGATATGGAAAATGAAGAGCATGACGACTTTGAGGAAAATAATGCTTTACGTGGAGATAACAGGGGAATATACATTTCAGAGGACTCTGTCAAGAGGTTGAGACAAGGCCAGGGCCGTGAAGATTTTAACTTCGGTAGTTCTTCGAACTCCCAAGACTGTAACAAAAGTTCTTATTTTCATCCCCAAATTCCTCAACCAGATATGAATCAAGTTTTACCTGATGGCACAAAAGCTGCTTGGTTACAGAAGCAGTGGGTTGAATCGCGTTCATTTCAGTTAGAAGAACAGAAGCTACAAATTCAAGTTGAGATGTTAGAATTGGAGAAGCAACGTTTGAAGTGGCAAAGATTTAGTAAGAAAAGGGACCGTGAACTGGAAAAGATGAGAATGGAAAATGAGAGGATGAAACTTGAGAATGAGCGTATGGCCTTAGAATTGAAACAGAAGGAAATGGGTGCCGGTTTTAGT
>Pyrbe_008486
ATGGATAGTTCGGGTTTGGGAGGTGGGTTTTTGTCTGGTCCCAGTGGGGGGATACTAGACCTTGAATCGCCGGTTCCTAGGCGCCAAGAGATGCAGTTGGGTCATCAATTGTTAGGACATCACCAACATCACATGAATGTGATGGGGGGCGGCGGCATTGCTGGCGATTGTCATCCCATTGGGCTTGTGGAAGTGAAAGGGTCAGTCCCAAAAGTTGGTTCGACTATTGCCAAAGGGAAGGCAGTTGCTTCGTTTAATGGCAATAACGAAATGTGTGCTTATCATAATGGACAGAGGATACCTGACTGCCAAGAGCTCAATCCCCATGGCTATTCCCTACCTCTTGGGAGGTGCTCAAAAGACATTAATGGATCCGAGGAAGAAGAAGCTGAAGAAAACCATGATAGTGAGGATGATAAATTGGACAACGAAGATCATAACGATGCTGATAATGATAGGGAGAGAATGAGAAGAATGAGTGAGAGGAAGAAGGCTAGGGAAGAAGATTGCCATATGTGGCCACAACATGTTCCTCTCGATAGTTTTGAAGTTGAAGTGGGTGACTGTTTTCAAAACGCAACAAAGTCGTTATGGGAACGGAGAGATTGGATCAAGAAACAGAAGCTGCAACTTGAAGAGCAAAGAGTCAGCTTCCATGCTGAAGCTTTGGAGATTGAGAAGCAAAGGTATAAATGGCTAAGATATTGTAGCAAGAAAGAAAGGGAATTGGAGAGGCTGAGACTGGAGAATGAGAGAATGAAATTAGAGAACGAGAGAAGGGTATTGCAACTGAGACAGAAGGAAGTGGAATTAGATTTGAGGAGGTCAGAAGCTTCCCTGGAGCCTTCCTCGCTTGGGCTAGGAAGAGATCATATAGATTTGGGAAGGCAT
>Pyrbe_011096
ATGGAAGCCAATGGGTTGTTTTCTGGAATGCTTGGCCTGGAAATGCCTTTGCACCAAAATACCCAAAACCCCCAAAACCCTCACCACCATATGCACCAACCCCAAATGGTTGCCTATGCCCCCCACCATGACCCCGACAAACACCAAAACCCTCACCAATCTGTGAAACAGGGGCACCCATTTGCCCCCAAATCCAAACAAATTGCCCTCAGTGATGATGACGAACCCGGTTTCGGTGCTGATGACAACAGCAATGGGGATAACAAGAAGACGATATCGCCCTGGCAGAGAATGAAGTGGACCGACACCATGGTGAGGCTCCTGATCATGGCTGTGTTTTACATTGGTGACGACGCTTCTGATGGCCCTGATCCTACAGGCAAGAAGAAGCCGCTGCAATGTGAGGACAAGTTCAACGATTTGAATAAGAGGTATAAGAGGGTTAATGATATTCTTGGGAAGGGGACAGCTTGCCGGGTTGTGGAGAATCAGGGCTTGTTGGAAAAGATGGATTTGGCACCAAAGATGAAGGAAGAAGTTCGTAAATTGATGAATTCGAAGCACCTGTTTTTCAGAGAAATGTGTGCTTATCATAATAGTTGTGGTCATGGAACTGTTAGTGGTGGGTCTAATGGCGCGCATAACTCCCCGCCAGAGGTGGCCACAGAGCCGTCTGAGATTCCAGTATGGCCGCAGCCGCACGAGCAGCTCCAGCAGCGGAGATGCTTTCATTCGTCAGAAAATGCTCAAGCGGTTGCCAATTCAGGAAGGTCAGAGACCGAGGGATCCAAGGTAATAAAAGGAGGAAGCGAGGACGAAGATGAAGACTACGAGGATGATGATTCGGATGACGAGGTGGTTCGAGGTGGTTCTAGAGGTCACATGGGGCATGGAAATCACGAAGACAACGATGACAACGATGAAAGAGCTCCCCAAAAAGTGCCAAGAAAGGAAGGCTGTTTTTCGGGGTCGTCCTCATCCGCCCAATTAATGCAGCAATTGAACTGTGAGGTGAGCGTTGTGCTGCAAGATGTGTCCAAGACCGCGTGGGAGAAGAAGCAGTGGTTGAAAACAAGGATGATACAATTGGAGGAACAGCAAGTGAGCTACCAACACCGAGCTTTCGAGCTCGAGAAGCAGAGGCTCATGTGGATCAAGTACAGTGGGAAGAAGGAAAGGTACATGGAGAGAGGCAAGCTTGAGAACGAGCGAAGGCGACTTGAGAACGAGAGGATGCTATTGGTCGTCCGCGGGAATGAGCTCGAGTTGCTGGAGCTTCATCACCAGCAGCAGCAACAGAATTCTTCAAACAAAAGAAGTGATCCATCTTCCCACACTGGA
>Pyrbe_017704
ATGGAAGCAAATGGGCTGTTTTCTGGAATGCTTGGCCTAGAAATGCCCTTGCACCAAAATCCCCAAAACCCCCCAAATCCCCAAAACCCTCACAACCCTATGCACCAACCCCAAATGGTTCCCTATGCCCCCCACCATGACCCTGACCCCCACCCAAACCCTCACCAATCTGTGAAACAGGGCTACCCATTTGCCCCCAAATCCAAGCAGATTGCCCTGAGTGACGATGACGAACCCGGTTTCGGTGCTGATGACAAGAGGAAGATATCGCCGTGGCAGAGAATGAAGTGGACCGACACCATGGTGAGGCTTCTGATCATGGCTGTGTTTTACATTGGTGATGAGGCGTCCGATGGCCCTGATCCTACGGGCAAGAAGAAGCCTGCTGGTGGATTGCTGCAGAAGAAGGGGAAGTGGAAATCTGTGTCCCGGGCTATGATGGAGAAGGGTTTCTATGTGTCTCCTCAGCAGTGTGAGGATAAGTTCAATGACTTGAACAAGAGGTATAAGAGGGTCAATGATATTCTTGGAAAGGGGACGGCCTGCCGGGTTGTGGAGAATCAGGGCTTGTTGGAAAAGATGGATTTGGCACCGAAGATGAAGGAAGAAGTTCGTAAATTGTTGAATTCGAAGCACCTGTTTTTCAGAGAAATGTGTGCTTATCATAACAGTTGCGGTCATGGAACTGTTGGTGGTGCGTCGAATGGTGCGCATAACTCACCGCCGGAGGCGGCCACAGAGCCGTCTGAGATTCCACCGCAGCAGCAGCAGAGGTGCTTTCATTCATCAGAAAATGCTCAAGCGGTTGCCAATTCAGGAAGGTCAGAGACTGAGGGATCCAAAATGGTAGTAGGAGGAAGTGGCGGCGAGGACGAAGATGAAGACGACGAGGATGATGATTCTGAGGACGAAGAAGATGAAGAGGAGGACGAGGTGGTTGGAGGTGGTTGTAGAGGTCAAATTGGGCATGGAAATCACGAAGATGACGATGACAACAATGATGAAAGAGCGCCGCGGAAAATGGCAAGAAAGGAAGGGTGCCGTGCGGGGTCCGACTCATCGAGCCAATTAATGCAGCAACTGAGCTGCGAGATGAGGGTTGTGATGCAAGATGTGACGAAGACCCCGTGGGAGAAGCAGCAGTGGTTGAAAACAAGGCTGATACAATTGGAGGAACAGCAAGTGAGCTACCAATACCAAGCTTTCGAGCTCGAGAAGCAGAGGCTAAAGTGGATCAAGTACAGTGGGAAGAAGGAAAGGGATATGGAGAGAGCCAAGCTTGAGAACGAGAGAAGGCGGCTGGAGAACGAGAGGATGCTGTTGCTCGTGCGCCGCAAGGAGCTGGAGCTCCATCACCAGCAGCAGCAGCAGCAGAATTCTTCAAACAAGAGAAGCGATCCATCTTCGCTGACGGGA
>Pyrbe_036173
ATGGATGGTTCAGAGTTGGGAGCTGGGTTTTTATCTGGTCCTAGTGGGGGGATACTAGATCTTGAATCGCCGGTTCCTAGACGCCAAGAGATGCAGTTGGGTCATCAATTGTTAGGACATCAACATCACATGAATGTGATGGGGGGCGTTGCAGGCGATCGCCATCCCATTGGGCTTGTGGAAGTGAAAGGGTCAATCCCAAAAGTTGGTTCGATTATTGGCAAAGGGAAGGCTGTTGCTTCATTTAATGCCAATAACGGTTACAACTTAAGTGATGAAGATGAACAAAATTATACAGATGATGAGAGCATTGAAGGTGCCAAGGGAAAAAAGGGATGTCCGTGGCAGCGAATGAAGTGGACTGATAATGTGGTCAGGCTTCTTATAGATGTTGTTGCTTGCGTGGGTGATGATGGTTCTGTTGAAGGCAGTGAGGGGCTTAAGAGGAAATCTGGGATATTACAGAAGAAGGGTAAGTGGAAGACTGTGTCGAAAATAATGATTAGTAAAGGTTGTCATGTCTCTCCTCAGCAGTGTGAAGACAAGTTTAATGACTTGAACAAAAGGTATAAGAGGTTGAACGATATTCTCGGGAGAGGAACTAGTTGTAGAGTGGTAGAGAACCCTGCTCTTATGGATGCAATGCCCCACCTCTCTGCCAAGGTGAAGGATGACGTTAGGAAGATACTGAGCTCAAAACACTTGTTTTATAAAGAAATGTGTGCTTATCATAATGGACAGAGGATACCTGACTGCCAAGATCTCGATCCCCATGGTTATTCTCTACCTCTTGGGAGGTGCTCTAAAGACAATAATGGATCCGCAGAAGAAGAAGCTGAAGAAAACCATGATAGTGAAGATGATGAATTAGACAATGAAGATGATAATGATGCCGATAACGATAGGGAGAGAATGCGAAGAATGGGTGAGAGGAAGAGGGTTAGGGAAGAAGATGGCCATTTGTGGCCGCAATATGTTCTTCTCGATAGTTTTCAAGTTGAAATGGGTGAGATTTTTCAAGACCCAACGAAGTCTTTATGGGAGCGAAGAGATTGGATCAAGAAACAGAAGCAGCAACTCCAAGAGCAAAGAGTCAGCTTCCAGGCTGAAGCTTTGGAGATTGAGAAGCAGAGGTATAGATGGCTAAGATATTGTAGCAAGAAAGACAGGGAACTGGAGAGGTTGAGACTAGAGAATGAGAGAATGAAATTAGAGAACGAGAGAAGGGTGCTGCAATTGAGACAGAAGGAACTGGAAATAGATTTGAGGAGGTCAGAAGCTTCCTTAGAGCCTTCCTCGCTTGGGCTAGGAAGAGACCATATTGATTTGGGAAGGCAC
>Pyrbe_040621
ATGGAAGGGAATTTATCACAAGGAGGAGGAGGTATGGTTCCGGGCGGGGCTTCGTTTGGTGGGCTTGATTTACAAGGATCAATGAGGGGTCATCACCAAACCCAACACCCACACACCATACACCATCACCTTCCTCATCCTCATCAAGGGTCGTTGGTCCACCCATCAATTCCCGAAGGTTTTCCGCTCAAAATGGGAACCATGCATCACTGTGATCAAACCATTTCCATGGTGGATTACAATAAGGGGGAGAGAGGCAAGAACTCGGCAAGTGATGAGGATGAGCCAAGTTATGCGGAAGATGGTGCTGATGGTCACCCTGAAGCTAGTAAAGGGAAGAAGGGGTCGCCATGGCAGCGTGTGAAGTGGACCGATCAGATGGTGAAGCTTCTGATTACTGCTGTGTCATATATAGGTGAGGATACAGGTTCAGATTGCGGTAGCGGGGGAAGAAGGAAATATTCTGTTGTACAGAAGAAGGGAAAGTGGAAATCTGTTTCCAAGGTCATGGCAGAAAGAAGTTATCATGTTTCTCCGCAGCAGTGTGAGGATAAATTCAATGACCTTAACAAAAGGTATAAGAAACTTAACGATATGCTCGGGAGGGGCACTTCTTGCCAGGTTGTTGAGAACCCTGCGCTTTTGGATGTGATAGAGTACCTAACAGAGAAAGAAAAAGACGATGTTAGGAAAATATTAAGCTCGAAGCACTTGTTTTATGAGGAGATGTGTTCTTATCATAATGGAAATCGTTTGCATCTGCCTCACGATCCAGCCTTGCAGAAATCTTTACAAAGGGCACTTAAAAGAGATGATCCTGACAACGATGATCTGAGAAGGCACCACCATGATGATCTTGATGAAGATGATCAAGATATGGAAAATGACGAGCATGATGACTTTGAGGAAAATAATGCTTTACGTGGAGATAACAGGGGAATATACATTTCAGAGGATTCTGTAAAGAGGTTGAGACAAGGCCAGGGCCGTGAAGATTTTAACTTTGGGAGTTCTTTGAATTCCCAAGACAGTAACAAAAGTTCTTATTCTCACCCCCAGATTCTTCCCCAACCTGATATGAATCAAGTTTTACCTGATGGTACTAAAGCTGTTTGGTTACAGAAGCAGTGGGTTGAATCGCGTTCATTTCAGTTAGAAGAACAGAAACTACAAATTCAAGTTGAGATGTTAGAATTGGAGAAGCAGCGTTTGAAGTGGCAAAGATTTAGCAAGAAAAGAGACCATGAACTGGAAAAGCTGAGGTTGGAAAATGAGAGGATGAAACTTGAGAATGAGCGTATGATATTAGAATTGAAACAGAAGGAAATGGGTGCTGGATTTAGT
>Pyrpy_N_00g0885.1
ATGGAAGAGCATTTATCACAAGGAGGAGGAGGAGGTATGGTTCCGGGCGGGGCCTCGTATGGGGGGCTTGATTTGCAGGGGTCAATGAGGGGCCATCAGCAACCCCAACATCCACATACCATACACCATCACCATCCTCAACCTCGTCAAGGGTCGTTGGTCCACCCCCCGATTCCTGAAGGGTTTCCTCTCAAAATGGGAACCATGCATCACTGCGATCAAACCATTTCCATGTTGGATTACAATAAGGGAGAGAGGTGCAAGAACTCGGCAAGTGATGAGGATGAGCCGAGTTATGTGGAAGAGGGAGATGGTCACGCTGAAGCTAGTAGAGGGAAGAAGGGGTCGCCGTGGCAGCGTGTGAAGTGGACAGATCAAATGGTGAAGCTTCTGATCACCGCTGTGTCTTATATAGGTGAGGATACAAGTTCAGATTGTGGCGGTGGGGGAAGACGGAAATATTCTGTCCTACAGAAGAAGGGAAAGTGGAAATCTGTTTCCAAGGTCATGGCAGAAAGAAGTTATCGTGTTTCTCCACAGCAGTGTGAGGATAAATTCAACGACCTTAACAAAAGGTATAAGAAACTTAATGATATGCTTGGGAGGGGCACTTCTTGCCAGGTTGTTGAGAACCCTGCGCTTTTGGATGTGATAGAGTACCTAACGGAGAAAGAAAAAGATGATGTCAGGAAAATATTAAGCTCAAAGCACCTGTTTTATGAGGAGATGTGTTCTTATCATAATGGAAATCGTTTGCATCTGCCTCATGATCCAGCCTTGCAGAAATCTTTACATCGGGCTCTTAGAAGAGATGATCTTGACAACGATGATCTGAGAAGGCACCACCATGATGATCTTGATGAAGATGATCAAGATATGGAAAATGAAGAGCAGGACGACTTTGAGGAAAATAATGCTTTACGTGGAGATAACAGGGGAATATACATTTCAGAGGACTCTGTCAAGAGGTTGAGACAAGGCCAGGGCCGTGAAGATTTTAACTTCGGTAGTTCTTCGAACTCCCAAGACTGTAACAAAAGTTCTTATTTTCATCCCCAAATTCCTCAACCAGATATGAATCAAGTTTTACCTGATGGCACAAAAGCTGCTTGGTTACAGAAGCAGTGGGTTGAATCGCGTTCATTTCAGTTAGAAGAACAGAAGCTACAAATTCAAGTTGAGATGTTAGAATTGGAGAAGCAACGTTTGAAGTGGCAAAGATTTAGTAAGAAAAGGGACCGTGAACTGGAAAAGATGAGAATGGAAAATGAGAGGATGAAACTTGAGAATGAGCGTATGGCATTAGAATTGAAACAGAAGGAAATGGGTGCCGTGGGACTTCCTGGCAATGTTGCTTCTCTCGAATTCTGTAAGCTGCGGTGGGTTCAAGTATCACATTTGTGGGGGAGCTTTATTGGGATCATGACTCTACCGGGA
>Pyrpy_N_03g1681.1
ATGGATGGTTCAGAGTTGGGAGGTGGGTTTTTGTCTGGTCCTAGTGGGGGGATACTAGATCTTGAATCGCCGGTTCCTAGACGCCAAGGACATCAACATCACATGAATGTGATGGGGGGCGTTGCAGGCGATCGCCATCCCATTGGGCTTGTGGAAGTGAAAGGGTCAATCCCAAAAGTTGGTTCGATTATTGGCAAAGGGAAGGCTGTTGCTTCATTTAATGCCAATAACGGTTACAACTTAAGTGATGAAGATGAACAAAATTATACAGATGATGAGAGCATTGAAGGTGCCAAGGGAAAAAAGGGATGTCCGTGGCAGCGAATGAAGTGGACTGATAATGTGGTCAGGCTTCTTATAGATGTTGTTGCTTGCGTGGGTGATGATGGTTCTGTTGAAGGCAGTGAGGGGTTTAAGAGGAAATCTGGGATATTACAGAAGAAGGGTAAGTGGAAGACTGTGTCGAAAATAATGATTAGTAAAGGTTGTCATGTCTCTCCTCAGCAGTGTGAAGACAAGTTTAATGACTTGAACAAAAGGTATAAGAGGTTGAACGATATTCTCGGGAGAGGAACTAGTTGTAGAGTGGTAGAGAACCCTGCTCTTATGGATGCAATGCCCCACCTCTCTGCCAAGGTGAAGGATGACGTTAGGAAGATACTGAGCTCAAAACACTTGTTTTATAAAGAAATGTGTGCTTATCATAATGGACAGAGGATACCTGACTGCCAAGATCTCGATCCCCATGGTTATTCTCTACCTCTTGGGAGGTGCTCTAAAGACAATAATGGATCCGCAGAAGAAGAAGCTGAAGAAAACCATGATAGTGAGGATGATGAATTAGACAATGAAGATGATAATGATGCCGAGAACGATAGGGAGAGAATGCGAAGAATGGGTGAGGGGAAGAGGGTTAGGGAAGAAGATGGCCATTTGTGGCCGCAATATGTTCTTCTCGATAGTTTTCAAGTTGAAATGGGTGAGATTTTTCAAGACCCAACGAAGTCTTTATGGGAGCGAAGAGATTGGATCAAGAAACAGAAGCAGCAACTCCAAGAGCAAAGAGTCAGCTTCCAGGCTGAAGCTTTGGAGATTGAGAAGCAGAGGTATAAATGGCTAAGATATTGTAGCAAGAAAGACAGGGAATTGGAGAGGTTGAGACTAGAGAATGAGAGAATGAAATTAGAGAACGAGAGAAGGGTACTGCAATTGAGACAGAAGGAACTGGAAATAGATTTGAGGAGGTCAGAAGCTTCCTTAGAGCCTTCCTCGCTTGGGTTAGGAAGAGACCATATTGATTTGGGAAGGCAC
>Pyrpy_N_05g0081.1
ATGGAAGGGAATTTATCACAAGGAGGAGGAGGTATGGTTCCGGGCGGGGCTTCGTTTGGTGGGCTTGATTTGCAAGGATCAATGAGGGGTCATCACCAAACTCAACACCCACACACCATACACCATCACCTTCCTCATCCTCATCAAGGGTCGTTGGTCCACCCATCAATTCCCGAAGGTTTTCCGCTCAAAATGGGAACCATGCATCACTGTGATCAAACCATTTCCATGGTGGATTACAATAAGGGGGAGAGAGGCAAGAACTCGGCAAGTGATGAGGATGAGCCAAGTTATGCGGAAGATGGTGCTGATGGTCACCCTGAAGCTAGTAAAGGGAAGAAGGGGTCGCCATGGCAGCGTGTGAAGTGGACTGATCAGATGGTGAAGCTTCTGATTACTGCTGTGTCATATATAGGCGAGGATACAGGTTCAGATTGCGGTAGCGGGGGAAGAAGGAAATATTCTGTTGTACAGAAGAAGGGAAAGTGGAAATCTGTTTCCAAGGTCATGGCAGAAAGAAGTTATCATGTTTCTCCGCAGCAGTGTGAGGATAAATTCAATGACCTTAACAAAAGGTATAAGAAACTTAACGATATGCTTGGGAGGGGCACTTCTTGCCAGGTTGTTGAGAACCCTGCGCTTTTGGATGTGATAGAGTACCTAACAGAGAAAGAAAAAGACGATGTTAGGAAAATATTAAGCTCCAAGCACTTGTTTTATGAGGAGATGTGTTCTTATCATAATGGAAATCGTTTGCATCTGCCTCACGATCCAGCCTTGCAGAAATCTTTACAAAGGGCACTTAAAAGAGATGATCCTGACAACGATGATCTGAGAAGGCACCACCATGATGATCTTGATGAAGATGATCAAGATATGGAAAATGACGAGCATGAAGACTTTGAGGAAAATAATGCTTTACGTGGAGATAACAGGGGAATATACATTTCAGAGGATTCTGTAAAGAGGTTGAGACAAGGCCAGGGCCGTGAAGATTTTAACTTTGGGAGTTCTTTGAATTCCCAAGACAGTAACAAAAGTTCTTATTCTCACCCCCAGATTCTTCCCCAACCTGATATGAATCAAGTTTTACCTGATGGTACTAAAGCTGTTTGGTTACAGAAGCAGTGGGTTGAATCCCGTTCATTTCAGTTAGAAGAACAGAAACTACAAATTCAAGTTGAGATGTTAGAATTGGAGAAGCAGCGTTTGAAGTGGCAAAGATTTAGCAAGAAAAGAGACCATGAACTGGAAAAGCTGAGGTTGGAAAATGAGAGGATGAAACTTGAGAATGAGCGTATGATATTAGAATTGAAACAGAAGGAAATGGGTGCTGGATTTATAGTGGGACATCTAGGCAATGTTGATTCTCTCAAATTCGGTAAGCTGCAGTGGGTTCAAGTTTCACATATTGTTTGGGGGAGCTTTCTTGGAACGACTCTACCTGGA
>Pyrpy_N_11g1635.1
ATGAAAGAAACTGTGAGTCTTAAACCTTTCAGTTGTTTTCGCGAGTGTGGCGAGATGGATAGTTCGGGTTTGGGAGGTGGGTTTTTGTCTGGTCCCAGTGGGGGGATACTAGACCTTGAATCGCCGGTTCCTAGGCGCCAAGAGATGCAGTTGGGTCATCAATTGTTAGGACATCACCAACATCACATGAATGTGATGGGGGGCGGCGGCATTGCTGGCGATTGTCATCCCATTGGGCTTGTGGAAGTGAAAGGGTCAGTCCCAAAAGTTGGTTCGACTATTGCCAAAGGGAAGGCAGTTGCTTCGTTTAATGGCAATAACGGTTACAATTTGAGTGATGACGATGAACAAAATTATACAGATGATGAGAGCATTGAAGGTGCCAAGGGAAAAAAGGGATCTCGATGGCAGCGGATGAAGTGGACAGATAATGTGGTCAGGCTTCTTATTGATGTTGTTGCTTGCGTGGGTGATGATGGTTCGGATGAAGGTGGTGAGGGGCTTAAGAGGAAATCTGGGATTTTACAGAAGAAGGGTAAATGGAAGACTCTGTCACAAATAATGATTAGTAAAGGTTGTCATGTTTCTCCTCAGCAGTGTGAAGACAAGTTTAATGACTTGAACAAAAGGTATAAGAGGTTGAATGATATTCTCGGGAGAGGAACTAGTTGTAGAGTGGTAGAGAATCCTGCTCTTATGGATGCAATGCCCCACCTCTCTGCCAAGGCGAAGGATGACGTTAGGAAGATACTGAGCTCAAAACACTTGTTTTATAAAGAAATGTGTGCTTATCATAATGGACAGAGGATACCTGACTGCCAAGAGCTCAATCCCCATGGCTATTCCCTACCTCTTGGGAGGTGCTCAAAAGACATTAATGGATCCGAGGAAGAAGAAGCTGAAGAAAACCATGATAGTGAGGATGATAAATTGGACAACGAAGATCATAACAATGCTGATAATGACAGGGAGAGAATGAGAAGAATGAGTGAGAGGAAGAAGGCTAGGGAAGAAGATGGCCATATGTGGCCACAACATGTTCCTCTCGATAGTTTTGAAGTTGAAGTGGGTGACTGTTTTCAAGACGCAACAAAGTCGTTATGGGAACGGAGAGATTGGATCAAGAAACAGAAGCTGCAACTTGAAGAGCAAAGAGTCAGCTTCCATGCTGAAGCTTTGGAGATTGAGAAGCAAAGGTATAAATGGCTAAGATATTGTAGCAAGAAAGATAGGGAACTGGAGAGGCTGAGACTGGAGAATGAGAGAATGAAATTAGAGAACGAGAGAAGGGTATTGCAACTGAGACAGAAGGAAGTGGAATTAGATTTGAGGAGGTCAGAAGCTTCCTTGGAGCCTTCCTCGCTTGGGCTAGGAAGAGATCATATAGATTTGGGAAGGCAT
>Pyrpy_N_12g0460.1
ATGGAAGCCAATGGGTTGTTTTCTGGAATGCTTGGCCTGGAAATGCCTTTGCACCAAAATACCCAAAACCCCCAAAACCCTCACCACCATATGCACCAACCCCAAATGGTTGCCTATGCCCCCCACCATGACCCCGACAACCACCAAAACCCTCACCAATCTGTGAAACAGGGGCACCCATTTGCCCCCAAATCCAAACAAATTGCCCTCAGTGATGATGACGAACCCGGTTTCGGTGCTGATGACAACAGCAATGGGGATAACAAGAAGAAGATATCGCCATGGCAGAGAATGAAGTGGACCGACACCATGGTGAGGCTCCTGATCATGGCTGTGTTTTACATTGGTGACGACGCTTCTGATGGCCCTGATCCTACAGGCAAGAAGAAGCCTGCTGGTGGGTTGCTGCAGAAGAAAGGGAAGTGGAAATCGGTGTCCCGAGCTATGATTGAGAAGGGTTTCTACGTGTCGCCGCAGCAATGTGAGGACAAGTTCAACGATTTGAATAAGAGGTATAAGAGGGTTAATGATATTCTTGGGAAGGGGACAGCTTGCCGGGTTGTGGAGAATCAGGGCTTGTTGGAAAAGATGGATTTGGCACCAAAGATGAAGGAAGAAGTTCGTAAATTGATGAATTCGAAGCACCTGTTTTTCACAGAAATGTGTGCTTATCATAATAGTTGTGGTCATGGAACTGTTAGTGGTGGGTCTAATGGCGCGCATAACTCCCCGCCAGAGGTGGCCACAGAGCCGTCTGAGATTCCAGTGTGGCCGCAGCCGCACGAGCAGCTCCAGCAGCGGAGATGCTTTCATTCGTCAGAAAATGCTCAAGCGGTTGCCAATTCAGGAAGGTCAGAGACCGAGGGATCCAAGGTAATAAAAGGAGGAAGCGAGGACGAAGATGAAGACTACGAGGATGATGATTCGGATGACGAGGTGGTTCGAGGTGGTTCTAAAGGTCACATGGGGCATGGAAATCACGAAGACAACGATGACAACGATGAAAGAGCTCCCCAAAAAGTGCCAAGAAAGGAAGGCTGTTTTTCGGGGTCGTCCTCATCCACCCAATTAATGCAGCAATTGAACTGTGAGGTGAGGGTTGTGCTGCAAGATGTGTCAAAGACCGCGTGGGAGAAGAAGCAGTGGTTGAAAACAAGGATGATACAATTGGAGGAACAGCAAGTGAGCTACCAACACCGAGCTTTCGAGCTCGAGAAGCAGAGGCTCATGTGGATCAAGTACAGTGGGAAGAAGGAAAGGTACATGGAGAGAGGCAAGCTTGAGAACGAGCGAAGGCGACTTGAGAACGAGAGGATGCTATTGGTCGTCCGCGGGAATGAGCTCGAGTTACTGGAGCTTCATCACCAGCAGCAGCAACAGAATTCTTCAAACAAAAGAAGTGATCCATCTTCCCACACTGGA
>Rosch_v2.0_Chr3g0471711
ATGGAACCCAATGGTCTAGGGGGTGGTTTGTTTCCAGAGATGAGGTCTGGAATGTTAGGCCTAGAAATGCCTCTGCACCAAACACAAAACCCCCCAAATCCTCAGAACCCACACCACCATATGCACCAACCCCAAATGGTCAGCTATGCCCACCATGAAGCTGATCACAATCATCACCCACAAGCTCACCAATCTGCAAAACATGGGTACCCATATGCCACAAAGCCCAAACAGATCACCCTCAGTGATGAAGATGAACCTGGGTTTGGTGCTGACGACAGCGCTGGTGAAAACAAGAGGAAAATCTCACCATGGCAGAGAATGAAGTGGACTGACACCATGGTCAGGCTTCTAATCATGGCTGTGTTTTACATTGGGGATGAGGGTGGCTCTGAAGGCCCTGATCCCACAGGGAAGAAGAAGAGTGGTGGAGGATTGCTGCAGAAGAAAGGGAAATGGAAATCGGTGTCGCGGGCTATGATGGAGAAGGGTTTCTATGTCTCTCCTCAGCAATGTGAGGACAAGTTCAATGATTTGAACAAGAGGTACAAGAGGGTGAATGACATACTTGGCAAGGGAACTGCTTGCAAGGTCGTGGAGAATCAAGGGTTATTGGAGAAGATGGAATTGTCGTCCAAGATGAAGGACGAGGTTAAAAAATTGCTGAATTCCAAGCACTTGTTCTTTAGGGAAATGTGTGCTTATCACAACAGTTGCGGCCATGGCACTGTTGGTGCTGCTGGAGCTAGCGGTGTGCATAACTCATCCCCGGAAGACCCTTCGGAGGTTCAATTGCAGCAGCAGCAGCAGCAGCCCCAGCAGCAAAGGTGCTTTCATGTATCGGAAAATGCTCATGTCGTTGCCAATTCGGGCAGGTCAGAGACGGAGGGATCCAAAATGTTTAAAGCAGAGAGTGGTGGCGAGGAGGAAGATGAAGACTATGAGGATGATGATTCGGAGGATGACGATGAGGAGGAGGAAGAAGGGGTTGTTGAAGGCGTTTCGAGGGGTCAAATTGGGCATGGACATGAGGATGAGGATGAGAATGATCATGAAAGAGCTAAAAGGCCAAGAAAGGGAAGCTGTTTTTCTGGGTCCTCACATAAAATGTTGATGCAGCAATTGAGCAGTGAAGTAAGTGGTGTGATCCAAGATGTGTCCAAGAGTCCATGGGAGAAGAAGCAGTGGATGAAAGCAAGGCTGATACAATTGGAGCAGCAACAAGTGAACTACCAATACCAATCTTTCGAGCTCGAAAAGCAGAGGCTCAAGTGGGTTAAGTATAGTAGCAAAAAGGAAAGGGATATGGAAAGAGCTAAGCTTGGGAATGAGAGAAGAAGGCTTGAGAACGAGAGAATGCTATTGCTTGTTAGGCAGAAGGAGCTCGAATTGCTTGATCTGCATCACCAGCAGCAGCAACAACATCAGCAACAAAATTCTTCAAACAAGAGAAGCGACCTCACCGGA
>Rosch_v2.0_Chr5g0051441
ATGGATGGTTCAGGTTTGGGAGGTGGATTTTTGTCTGGTCCAAGTGGGGGGACGCTAGACCTTGAATCGGGGATCCCTAGACACCAGGAGAAGCAGTTGGGTCTTCCGGGGTTGGCACATCATCAACATCATGGGATTGTGATGAGTGGTGTTGGGGTTGGGGTTGATCACCGTCCTGTAGGGCTTGCAGAGGTGAAAGGGTCGATACCAAGAGGTGCTTCGATGAATGTTGTAAAAGGAAAGGCCGTTGCACCTTTTAATACCAATAATGCTTACAATTTGAGTGAAGAAGATGAGCCAAGTTATACAGAAGATGGGAATGGTGAGAACGTTGAAGGAGCCAAGGGTAAAAAGGGATCCACATGGCAGCGAATGAAATGGACGGATAGAGTGGTTAGGCTTCTTATATCGGTGGTTGCTTGTGTGGATGATGATGGTACAGTTGAAGGTGGTGGTGAAGGCCTTAAGAGGAAATCTGCAGTTTTACAGAAAAAGGGTAAATGGAAGACTGTGTCAAAGATAATGATTGGTAAAGGTTGCCATGTATCACCTCAGCAGTGCGAGGACAAGTTTAATGATTTGAACAAGAGGTATAAGAGGTTGAATGATATTCTTGGGAGGGGAACTAGTTGTAGAGTGGTGGAGAATCCTGCTCTTATGGACTCAATGCCCCATCTCTCCGCCAAGGCGAAAGATGACGTTAGAAAGATTTTGAGTTCAAAACAGTTGTTTTATAAAGAAATGTGTGCTTATCATAATGGACAGTGGATACCTGGTTGTCATGATCTTGACCTCAAAGGTCATCCTTTACCTCCCGGGAGATGCTCAACAGACAATAATGTTTCTGAGGAAGAAGGGGCTGAAGAACACCATGACACTGAGGATGATGAGTTAGATGACGAAGATAATAATGCTGATGGTATTGATAGAGATCGGATGGGTAGAATGGGTGACAGGACGAGATCTAGTGAAGAAGATGACCATTTCTGGCAACAGGTTTCTCTGGATAGTTTTGAAGTTGAAATGGCTGAGGTTCTTCAAGACCCAACAAAGTCTCTATGGGAGCGAAGAGAGTGGATCAAGAAACAGAAGTTGCAACTCCAACAGCAAAGAGTCAGCTGCGAGGCTGAAGCTTTGGAGCTTGAGAAGCAGAGGTATAAATGGCTAAGATACCGTAGCAAGAAAGACAGGGAACTGGAAAGGTTGAGGCTGGAGAATGAGAGAATGAGATTAGAGAATGACAAAAGGGTACTGCAACTGAGGCAGAAGGAAGTGGAAATAGATTTGAGGCTGTCAGAAGCTTCTTTAGAACCTTCTGTTGGTATTGACAGATTGCTAGGAAGAGATCTTGACTTGGGGAGGCATCAA
>Rosch_v2.0_Chr6g0275551
ATGGAAGGGCATTTATCACAAGGAGGTAGGATTCCTGGTGGGGGAAGCTATGTTGGTCTTGATTTGCAAGGGTCAGTGAGGGCTCATCATCAGACACAACACCCACACACCCTACACCAGCAACATCATCCGATTTCTCGTCAAGGGTCCGTGGTGCACCCCTCGATTCACGAGGGTTTTCCTGTCAAAATGGGGACCATGCATAACTGTGATCGGACCCTTTCCATGGTTGATTACAACAAGGGAGAGAAATGCAAGAACTCGGCAAGCGATGAGGATGAGCCGAGTTATACAGAGGAGGGTGTTGATAGTCATATTGAAGCACAGAGAGGGAAGAAGGGGTCTCCCTGGCAGCGTGTGAAGTGGACGGATAAGATGGTGAGGCTTCTGATAACTGCAGTGTCTTATATAGGTGAGGATATTGGTTCAGACTGTGGTGGCGGGGGAAGAAGGAAGTTTTCTGCTCTGCAGAAAAAGGGAAAGTGGAAATCTGTTTCCAAGGTCATGGCAGAAAGGGGTTATCATGTTTCTCCACAGCAGTGTGAGGATAAATTCAATGACCTTAATAAAAGGTATAAGAAACTTAATGACATGCTGGGGAGGGGCACTTCTTGCCAGGTTGTTGAGAACCCTACACTTTTGGATGTGATAGATTACTTAACAGAGAAAGAAAAAGATGATGTTAGGAAAATATTAAGTTCAAAGCACCTGTTTTATGAAGAGATGTGTTCCTACCATAATGGGAATCGTTTACATCTGCCTCACGATCCAGCATTGCAGCATTCCTTGCAGGAGGCTCTTAGAAATAGAGATGATCATGACACTGATGATCTGAGGAGGCATCACCATGATGATCTTGATGAAGATGATCAAGATATGGAAACTGATGAGCGTGATGATTTTGAGGAAAATAATGCTTCCCATGGTGATAACAGGGGAATATTTGGTGGTTTAGGGGACTCTGTGAAGAGGTTGAGGCAAGGTCAAGGCCGTGAAGACTTTAACTTTGGTGGTTCTTTAAATGCCCAAGATTGTAACCAAAGTTCTTATTCTCATCCCCAAATTGCCCAAGGTGATTTGAATCAAGTCTTACCTGATAGCACAAAAGCTGCTTGGTTACAGAAGCAGTGGATTGAATCCCGATCTGTTCAGTTAGAAGAACAGAAGCTACAAATTCAAGTTGAGATGTTAGAATTGGAGAAACAACGTCTCAAGTGGCAAAAATTTAGCAAGAAAAGGGACCGTGAACTGGAAAAGCTGAAGATGGAAAATGAGAGAATGAAGCTTGAGAATGAGCGCATGGCATTAGAATTGAAAAGGAAGGAAATGGGTGCTGGATTTAGC
>Rubch_LG02.2708
ATGGAAGGTCATTTATCACAAGGAGGTAGGATTCCTGGTGGGGCTTCCTTTGTTGGTCTTGATTTGCAAGGGTCTATGAGGGCTCATCATCAGACTCAACACCCACACAACCTACACCAACAACATCATCCTAATCCTCGTCAAGGGTCCATGGTCCACCCCTCGATTCACGAGGGTTTTCCTGTCAAAATGGGAACCATGCATAACTGTGATCAGACCCTTTCCATGGTTGATTACAATAAGGGGGAGAAATGCAAGAACTCGACAAGCGATGAGGATGAGCCGAGTTATACAGAAGAGGGTATTGATGGTCATATTGAAGCAAATAGAGGGAAGAAGGGGTCGCCCTGGCAGCGTGTGAAGTGGACAGATAAGATGGTGAGGCTTCTGATAACTGCAGTATCTTATATAGGCGAGGATACAGGTTCAGATTGTGGCAGTGGGGGAAGAAGGAAGTTTTCTGCTCTACAGAAAAAGGGGAAGTGGAAATCTGTTTCCAAGGTCATGGCAGAAAGGGGTTTTCATGTTTCTCCACAGCAGTGTGAGGATAAATTCAACGACCTAAATAAAAGGTATAAGAAACTTAATGACATGCTGGGGAGGGGCACTTCTTGCCAGGTTGTAGAGAACCCTGCACTTTTGGATGTGATAGATTACCTAACAGAAAAGGAAAAAGACGATGTTAGGAAAATATTAAGTTCGAAGCACCTGTTTTATGAGGAGATGTGTTCTTACCATAATGGGAATCGCTTGCATCTGCCTCACGATCCAGCATTGCAGCATTCCTTGCAGGAGGCTCTTCGAAATAGAGATGATCATGACAATGATGATCTGAGGAGGCATCACCGTGATGATCTTGATGAAGATGATCAAGATATGGAAACTGATGAGCATGATGGTTTTGAGGAAAATAATGCTTCACATGGTGATAAAAGGGGAATATTTGGCGGGTTAGGGGACTCTGTGAAGAGGTTGAGGCAAGGTCAGGGCGGTGAAGATTTTAACTTCAGTGGTTCTTTAAATGCTCAAGATTGTAACAAAAGTTCTTATTCTCATCCCCAAATTCCTCAAGGTGATATGAATCAAGTCTTACCTGATAGCACAAAAGCTGCTTGGTTACAGAAGCAGTGGATTGAATCCCGGTCTTTTCAGTTAGAAGAACAGAAGCTACAAATTCAAGTTGAGATGTTAGAATTGGAGAAACAGCGGTTCAAGTGGCAAAAATTTAGCAAGAAAAGGGACCGTGAGCTGGAAAAGCTGAAGATGGAAAATGAGAGAATGAAGCTCGAGAATGAGCGTATGGCATTAGAATTGAAACAGAAGGAAATGGAAACTGGATTTAGC
>Rubch_LG03.3736
ATGGATGGTTCAGGTTTGGGGGGTGGATTTTTGTCTGGTCCCAGTGGGGGGACACTAGACCTTGAATCGTCGATTCCTAGGCACCAGGAGAAGCAGTTGGGTCATCCGTTGTTAGCACATCATCATGTGAATGTGATGAGTGGGGTTGGAGTTGATCACCGCCCTGTAGGGCTTGTAGAGGCGAAAGGGTCAATACCAAAAGGTGCTTCGATGAATATTGTAAAAGGGAAGGCGGTTGCACCGTTTAATCATGGTTACAATTTGAGTGAAGAAGATGAGCCAAGTTATACGGAAGATGGGAATGGTGAGAACACTGAAGGGGCCAAGGGTAAAAAGGGATCTACATGGCAGCGAATGAAATGGACAGATAATGTGGTTAGGCTTCTTATATCGGTGGTTGCTTGTGTCGGTGATGATGGTTCTGTTGAAGGTGGTGAAGGTCTTAAGAGGAAATCTGCAGTTTTACAGAAGAAGGGTAAGTGGAAGACTGTGTCAAAGATAATGATTGGTAAAGGTTGCCATGTGTCACCTCAGCAGTGCGAGGACAAGTTTAATGATTTGAACAAGAGGTATAAGAGGTTGAATGATATTCTTGGGAGGGGAACTAGTTGTCAAGTGGTGGAGAATCCTACTCTTATGGACTCAATGCCCCATCTCTCCGCCAAGGCGAAGGATGACGTTAGAAAGATATTGAGTTCAAAACAGTTGTTTTATAAAGAAATGTGTGCTTATCATAATGGACAGTGGACACCTGATTGCCATGATCTCGACCTCCAAGGTCATCCTTTACCTCTTGGGAGATGCTCAACAGACAATCATGTATCTGACGAAGAAGCTGAAGAACACCATGACACTGAGGATGATGAGTTATATGACGAAGATAATAAGGGTGATGGTATTGATAGGGAAAGGATGGGGGGAATGGGTGACAGGAAGAGATCCAGTGAAGAGGATGATCATTTCTGGCCACAACTTATTTCTCTGGATAGTTTTGAAGTTGAAATGGCTGAGATTTTTCAAGACCCAAAGAAGACTATATGGGAGCGAAGAGAATGGATCAAGAAACAGAAGTTGCAACTTCAAGAGCAAAGAGTCAGTTTCCAGGCTGAAGCTTTGGAGCTCGAGAAGCAGAGGTATAAATGGCTAAGATACCGTAGCAAGAAAGACAGGGAACTGGAGAGGTTGAGGCTCGAGAATGAGAGAATGAAATTAGAGAATGAGAGAAGGGCACTGCTACTGAGGCAGAAGGAATTGGAAATAGATGTGAGGAGGTCAGAAGCTTCCTTAGAACCTTCTGTTGGCATCGACCGATTGCTAGGAAGAGATCTTGACTTGGGCAGGCATCAA
>Rubch_LG06.3975
ATGGAATCCAATAATGGTGTAGGGGGTGGGTTGTTTACAGGAATGTTAGGACTAGAAATGCCTTTGCACCAAACACAGAACCCCCAAAATCCTCAAAACCCACACCACCACCATATGCACCAATCCCAAATGGTCAGCTATGCCCACCATGAAACTGATCAGAATCATCCCCAACAAGCTCAGCAATCTGTCAAACATGGGTATCCATATGCCACAAAGCCCAAACAGATCACCCTAAGTGATGAAGACGAACCTGGGCTTGGTGCTGATGACAGTAATGGTGATAACAAGAGGAAGATTTCACCCTGGCAAAGAATGAAGTGGACAGACACTATGGTCAGGCTTCTAATTATGGCTGTGTTTTACATTGGGGATGAGGGTGTCTCTGAAGGCCCTGATCCCACAGGGAAGAAGAAGAATGGTGGAGGTTTGCTACAGAAGAAAGGGAAATGGAAATCGGTGTCGCGGGCTATGATGGAGAAGGGCTTCTTTGTCTCTCCTCAGCAATGTGAGGACAAGTTTAATGATTTGAACAAGAGATACAAGAGGGTCAATGATATACTCGGCAAGGGAACTGCTTGCAAGGTTGTGGAGAATCAAGGGTTATTGGAGAAAATGGATTTGTCATCGAAGATGAAGGAGGAAGTTCGAAAACTGCTGAATTCCAAGCACCTCTTTTTCAGGGAAATGTGTGCTTATCATAATAGTTGTGGCCATGGTGCTGTTGGTGTTGCTGGAGCGAGCGGTGTGCACAGCTCATCTCCTGAAATGGCCACAGACCCATCCGAGGTTCAATTGCAGCAGCCCCAGCAGCAAAGATGCTTTCACTCATCAGAAAATGCTCATGCGGTTGGCAATTCAGGCCGAGCAGAGACTGAGGCATCGAAAATGTTGAAAGCGGAAAGTGGTGGTGAGGACGAAGATGAAGACGACTATGAGGATGATGATTCGGAGGACGATGAGGTTGATGAGGAAGAAGGGGTTGTGGAAGGTGGTTTAAGGGGTCAAATTGGGCATGGACATGAAGATGAGGATGACAATGATCATGAAAAAGCTAAAAGGCCAAGAAAGGGAGGGTCCTCAAGCAAAATGTTGATGCAGCAATTGAGCAGTGAATTGATGGGTGTGATCCAAGACGTTTCAAAGAGTCCATGGGAGAAGAAGCAGTGGATGAAAACAAGGCTGATACAATTGGAGGAGCAACAAGTGAGCTACCAATACCAATCTTTTGAGCTGGAAAAACAGAGGCTCAAGTGGGTCAGGTATAGTGGCAAGAAGGAAAGGGATATGGAAAGAGCTAAGCTCAAGAATGAGAGAAGAAGGCTGGAGAATGAGAGAATGGTATTGCTCGTTAGGCAGAAGGAGCTCGAGTTGCTTGATCTTCATCACCACCAGCAGCAACAAAACTCTTCAAACAAGAGAAGTGACCCATCGTCCCTTACTGGA
>Ruboc_02_G17699
ATGGAAGGTCATTTATCACAAGGAGGTAGGATTCCTGGTGGGGCTTCCTTTGTTGGTCTTGATTTGCAAGGGTCTATGAGGGCTCATCATCAGACTCAACACCCACACAACCTACACCAACAACATCATCCTAATCCTCGTCAAGGGTCCATGGTCCACCCCTCAATTCACGAGGGTTTTCCTGTCAAAATGGGAACCATGCATAACTGTGATCAGACCCTTTCCATGGTTGATTACAATAAGGGGGAGAAATGCAAGAACTCGACAAGCGATGAGGATGAGCCGAGTTATACAGAAGAGGGTATTGATAGTCATATTGAAGCAAATAGAGGGAAGAAGGGGTCGCCCTGGCAGCGTGTGAAGTGGACAGATAAGATGGTGAGGCTTCTGATAACTGCAGTATCTTATATAGGCGAGGATACAGGTTCAGATTGTGGCGGTGGGGGAAGAAGGAAGTTTTCTGCTCTACAGAAAAAGGGAAAGTGGAAATCTGTTTCCAAGGTCATGGCAGAAAGGGGTTTTCATGTTTCTCCACAGCAGTGTGAGGATAAATTCAATGACCTAAATAAAAGGTATAAGAAACTTAATGACATGCTGGGGAGGGGCACTTCTTGCCAGGTTGTAGAGAACCCTGCACTTTTGGATGTGATTGATTACCTAACAGAGAAAGAAAAAGATGATGTCAGGAAAATATTAAGTTCGAAGCACCTGTTTTATGAGGAGATGTGTTCTTACCATAATGGGAATCGTTTGCATCTGCCTCACGATCCAGCATTGCAGCATTCCTTGCAGGAGGCTCTTAGAAATAGAGATGATCATGACAATGATGATCTGAGGAGGCATCACCGTGATGATCTTGATGAAGATGATCAAGATATGGAAACTGATGAGCATGATGGTTTTGAGGAAAATAATGCTTCACATGGTGATAAAAGGGGAATATTTGGCGGGTTAGGGGACTCTGTGAAGAGGTTGAGGCAAGGTCAGGGCGGTGAGGATTTTAACTTCAGTGGTTCTTTAAATGCTCAAGATTGTAGCAAAAGTTCTTATTCTCATCCCCAAATTCCTCAAGGTGATATGAATCAAGTCTTACCTGATAGCACAAAAGCTGCTTGGTTACAGAAGCAGTGGATTGAATCCCGGTCTTTTCAGTTAGAAGAACAGAAGCTACAAATTCAAGTTGAGATGTTAGAATTGGAGAAACAGCGTTTCAAGTGGCAAAAATTTAGCAAGAAAAGGGACCGTGAGCTGGAAAAGCTGAAGATGGAAAATGAGAGAATGAAGCTTGAGAATGAGCGTATGGCATTAGAATTGAAACAGAAGGAAATGGCAACTGGATTTAGC
>Ruboc_03_G25830
ATGGAGGAAATTGAAGGAATAGCTTTTGAGTTGGGTATGAGGATCCAAAGACTAGGGTTTTGTGGAAAGATGGATGGTTCAGGTTTGGGGGGTGGATTTTTGTCTGGTCCCAGTGGGGGGACACTAGACCTTGAATCGTCGATTCCTAGGCACCAAGAGAAGCAGTTGGGTCATCCGTTGTTAGCACATCATCATGTGAATGTGATGAGTGGGGTTGGAGTTGATCACCGTCCTGTAGGGCTTGTAGAGGTGAAAGGGTCAATACCAAAAGGTGCTTCGATGGATATTGTAAAAGGGAAGGCGGTTGCACCGTTTAATCATGGTTACAATTTGAGTGAAGAAGATGAGCCGAGTTATACAGAAGATGGGAATGGTGAGAACACTGAAGGGGCCAAGGGTAAAAAGGGATCTACATGGCAGCGAATGAAATGGACAGATAATGTGGTTAGGCTTCTTATATCGGTGGTTGCTTGTGTCGGTGATGATGGTTCTGTTGAAGGTGGTGAAGGTCTTAAGAGGAAATCTGCAGTTTTACAGAAGAAGGGTAAGTGGAAGACTGTGTCAAAGATAATGATTCGTAAAGGTTGCCATGTGTCACCTCAGCAGTGCGAGGACAAGTTTAATGATTTGAACAAGAGGTATAAGAGGTTGAATGATATTCTTGGGAGGGGAACTAGTTGTCAAGTGGTGGAGAATCCTACTCTTATGGACTCAATGCCCCATCTCTCCGCCAAGGCCAAGGATGACGTTAGAAAGATATTGAGTTCAAAACAGTTGTTTTATAAAGAAATGTGTGCTTATCATAATGGACAGTGGACACTTGATTGCCATGATCTCGACCTCCAAGGTCATCCTTTACCTCTTGGGAGATGCTCAACAGACAATCATGTATCTGATGAAGAAGAAGCTGAAGAGCACCATGACACTGAGGATGATGAGTTATTTGACGAAGATAATAAGGGTGATGGTATTGATAGGGAAAGGATGGGGGGAATGGGTGAGAGGAAGAGATCCAGCGAAGAGGATGATCATTTCTGGCCACAACTTATTTCTCTCGATAGTTTTGAAGTTGAAATGGCTGAGATTTTTCAAGACCCAAAGAAGACTATATGGGAGCGAAGAGAGTGGATCAAGAAACAGAAGTTGCAACTTCAAGAGCAAAGAGTCAGTTTCCAGGCTGAAGCTTTGGAGCTCGAGAAGCAGAGGTATAAATGGCTAAGATACCGTAGCAAGAAAGACAGGGAACTGGAGAGGTTGAGGCTCGAGAATGAGAGAATGAAATTAGAGAATGAGAGGAGGGCACTCCTACTGAGGCAGAAGGAATTGGAAATAGATGTGAGGAGGTCAGAAGCGTCCTTAGAACCTTCTCTTGGCATCGACCGATTGCTAGGAAGAGATCTTGACTTGGGCAGGCATCAA
>Ruboc_06_G15218
ATGGAATCCAATAATGGTGTAGGGGGTGGGTTGTTTTCTGGAATGTTAGGCCTAGAAATGCCTTTGCACCCAACACAGAACCCCCAAAATCCTCAAAACCCATACCACCACCATATGCACCAATCCCAAATGGTCAGCTATGCCCACCATGAAACTGATCATAATCATCACCAACAAGCTCAGCAATCTGTCAAACATGGGTATCCATATGCCACAAAGCCCAAACAGATCAACCTAAGTGATGAAGATGAACCTGGGTTTGGTGCTGATGACAGTAATGGTGATAACAAGAGGAAAATTTCACCATGGCAAAGAATGAAGTGGACAGATACCATGGTCAGGCTTCTAATTATGGCTGTGTTTTACATTGGGGATGAGGGTGTCTCTGAAGGCCCTGATCCCACAGGGAAGAAGAAGAATGGTGGAGGTTTGCTACAGAAGAAAGGCAAATGGAAATCGGTGTCGCGGGCTATGATGGAGAAGGGCTTCTTTGTCTCTCCTCAGCAATGTGAGGACAAGTTCAATGATTTGAACAAGAGGTACAAGAGGGTCAATGATATACTTGGCAAGGGAACTGCTTGCAAGGTTGTGGAGAATCAAGGGTTATTGGAGAAAATGGATTTGTCATCGAAGATGAAGGAGGAAGTTCGAAAACTGCTGAATTCCAAGCACCTTTTTTTCAGGGAAATGTGTGCTTATCATAATAGTTGTGGCCATGGTACTGTTGGTGTTGCTGGAGCTAGCGGTGTGCATAACTCATCTCCTGAAATGGCCACAGACCCATCCGAGGTTCAATTGCAGCAGCCCCAGCAGCAAAGGTGCTTTCACTCGTCGGAAAATGCTCATGTGGTTGGCAACTCAGGCCGGGCAGAGACCGAGGCATCGAAAATGTTGAAAGCAGAAAGTGGCGGTGAGGACGAAGATGAAGACGACTATGAGGATGGTGATGATTCGGAGGATGATGAGGTTGATGAGGAAGAAGGGGTTGTGGAAGGTGGTTTAAGGGGTCAAAATGGGCATGGACATGAAGATGAGGATGACAATGATCATGAAAAAGCTAAAAGGCCAAGAAAGGGAGGGTCCTCAAGCAAAATGTTGATGCAGCAATTGAGCAGTGAATTGATGGGTGTGATCCAAGACGTTTCAAAGAGTCCATGGGAGAAGAAGCAGTGGATGAAAACAAGGCTGATACAATTGGAGGAGCAACAAGTGAGCTACCAATACCAATCTTTTGAGCTTGAAAAGCAGAGGCTCAAGTGGGTCAGGTATAGTGGGAAGAAGGAAAGGGATATGGAAAGAGCTAAGCTCGAGAATGAGAGAAGAAGGCTGGAGAATGAGAGAATGGTATTGCTCGTTAGGCAGAAGGAGCTCGAGTTGCTTGATCTTCATCACCACCACCAGCAGCAAAATTCTTCAAACAAGAGAAGTGACCCTTCGTCCCTTTCTGGA
