# Supplementary material for: Transcriptomics of long‐term, low oxygen storage coupled with ethylene signaling interference suggests neofunctionalization of hypoxia response pathways in apple ( Malus domestica )
Source: Plant Direct. 2024 Dec 20;8(12):e70025. doi: 10.1002/pld3.70025 (PMC11660084; doi:10.1002/pld3.70025)
Supplement: Supplementary file 2 — Data S2: Homologs of all 606 hypoxia response genes identified in this study across 42 representative species of land plants). [file PLD3-8-e70025-s004.gz › 01-integratedGeneFamilies_dir/8401.fna]

>gnl_Ambtr_v1.0_evm_27.model.AmTr_v1.0_scaffold00016.367
ATGGTAGTTTTTGTGGCTTCTGATTATGATGACGAGGATAATGATGAAACTGAGATAGGTCTGTGGCCAACTCATGATTCCTGCCAAGACTCTGATTCTGGTTTGGACTTCATACTAATGACAGACACTGCAAAGCAATCATATGGTGGTTGGGGTACCTCAGGAGATTGGAGTGAAATTGAGGGAGCATGGGTGCTAAAGCCAAGAAGCTCAAGGCCAACATCAATTGTCCACTTTGTTGGTGGTATTTTTGTTGGGGCTGCTCCTCAGATTACATATCGTTTGTTTCTTGAGCGCCTTTCAGAAAAGGGGGTATTGGTGGTCGCAACACCATTTGCCAGTGGATTTGATCACTTCTTTATTGCAGATGATGTGCAATTCAAGTTTGATAGATGCCTACGATTTTTACAAGGAAGTGTAAATGAGCTTCCAATTTTTGGCGTTGGTCATTCTTTAGGATCAGTAATCCACCTTTTGATAGGATCTAGGTACGCTGTAAACAGGTGTGGAAATGTATTTATGGCATTCAACAATAAGGAAGCAAGCCTCGCCATCCCAATGTTTTCTCCAGTGATTGTTCCAATGGCCCAAAGTTTTGGTCCGGTGCTTTCTCAGCTCACATCTTCTCCTACTGTTCGATATGGAGCAGAGATGGCTATGAAGCAGTTGGAGAGCTTGAGTCCACCAATTCTCAAACAAGTACTTCCACTAGTTGAGCAACTGCCTCCTTTGTACATGGATTTGGTAAAGGGCCGGGAAGAATTCATTCCAAAACCAGACGAAACTCGTCGACTGATAAAATCTTATTACGGCATCTCTCGAAATTTGCTTGTGAAGTTCAAAGACGACAATATTGACGAGACTCCAGTACTGGCTCAGGTTTTAAGTTCTGAGTCTGCCATTAGTTCTGGTCTGGATATGTCCATACGAACATTACCAGGAGACCACGGCTTGCCTTTGCAACAGGTGTTTCCAGAGGTTCCTCCGGCAATGGCTGATGCCGTAAACAAGGGCGGTGAGCTCCTTGCAAATTTGGCAGTAGGGACACCTTGGGAGACTGTAGCTAGAGAGGTTGGGACTTCACTAGGTGCAGAGTCACAGGTCCTTCGCACCCAGAATGTGAAGGATGTGGACCAACTCGTCGATGTCATAGCATCATGGATGCAGTTGCATTCTGGCCCGAGGCTCCTGACACCA
>gnl_Aquco_v3.1_Aqcoe1G061800.1
ATGACCACTTCTTATTTCTGGACACCTTTACCACATGCCATCTCACCTTATCAGCATTATCCGTCAAAGCTTTTGCAGATGCAGACCAATGGCTTCTGTAATACCCCAAGTTACCGTCGTTTGAAACCCACCCCATTCTCTGGGAAGATTTTTTGCTATTCAGACGAAGCCAACAAGACACCCCCCGTTGAAACAACTGGTATACAGCTCTATGGCGAGATAGAGAGATTAATTACAGAAACTGCAAAGCGTTCGCAATATGGTTGGGGTTCTTCAGGAGACTGGTTTGAAATCGAGGGGGCTTGGGTGCTAAGGCCAAGAAATGTAAAGCCGACTTCGGTTGTCCACTTCATTGGTGGTATATTTGTTGGAGCTGCCCCACAGCTTACCTACCGGTTGTTCCTTGAACGACTTTCAGAAAAGGGTGTTTTGGTGATTGCAACACCTTATGCTAGTGGCTTTGATCACTTTCGCATTGCAGATGAAGCACAGTTCAAATTTGATAGATGCCTTCGATGTTTACAAGAGGTAAATGGTCTCCCTACTTTTGGTATTGGTCATTCATTGGGATCTCTGATCCACCTTTTGATTGGGTCGAGGTATGCTATTCAACGAAGTGGAAATGCATTGATGTCATTCAACAATAAGGAAGCAAGCGTGGCTATCCCATTATTCTCGCCTGTTCTTGTACCCATGGCACAAAGCTTTGGTCCAGTTATCTCCCAGCTCATATCGTCTCCAACAGTTCAGTTTGGAGCAGAAATGGCTAAGAAGCAATTTGAGAACCTTAGCCCTCCAATTATGAAGCAAGTACTTCCTCTGGTTGAGCAGCTTCCTCCATTGTACATGGATTTAGCCAAGGGAAGAGAAGATTTCATACCAAAACCTGAAGAAACACGGCGACTAATAAAATCATATTACGGTGTGTCGAAGAATCTTCTCATAAAGTTTAAAGATGATATGATTGATGAAACTTCAATACTAGCACAGGTGCTAAGCTCAGAATCCGCCATTAGTTCATTGCTGGACATGTCAATTCGTTCTTTACCTGGAGATCATGGAAGTCCCTTGCAACAAGTTATCCCAGATGTTCCACCAGCAATGGCTGATGCAGTTAATCGTGGGGGTGAGATTCTAGCAAATTTAACAGTGGGGACACCGTGGGAAACTGTAGCTAGAGAAGTAGGCAGCACTTTAGGCAGGGACGCAAAGGCACAGATGTCAAAAGATGTTGACTTGCTTGTGGATGTGATTACTTCATGGATGACATCCACCTCAGGATCCAAACTTCTACAACCT
>gnl_Arath_TAIR10_AT5G47860.1
ATGGCTACATGTTCCCTCTTACCACCACCGTCTTTTTCTCCGCGCCGGCGATTCTGTAGTTTTTCTCACAATCGCCGGTCTCTACCTTCAATATTCAGTTTCAACAAAGAGCGTGTCTCACGAAGAGTCTTCTGTAGCTCCAAAGAGAACGATATAAACAGAGATCGGAATCAGTCTACAGGAATTCAAGTCTACGGCGAAATCGAGAGGTTATTAACAGAGACTGTAAAAAATTCTCAGAGTAGCTCCGGTGGATCCTCTGATTGGTCAGAAGTTGAGGGAGCATGGGTGCTGAAACCAAGAAACTCGAAACCGAAGATGGTTGTTCATTTCATTGGCGGTATATTTGTCGGTGCAGCACCACAGCTTACTTATCGATTGTTTCTCGAGAGATTAGCGGAGAAGGATGTTTTGGTTATTGCGACACCATATGCTAGTGGTTTTGACCACTTCAATATTGCAGATGAAGTACAATTTAAGTATGATAGATGTTGCCGATCTCTACAAGAAGAAGTGCAGGATCTTCCGTCTTTTGGGATCGGTCATTCACTGGGATCTGTTATTCACCTTCTGATTGGATCAAGGTATGCTGTTCAGCGAAATGGGAACGTATTTATGGCATTCAACAACAAGGAAGCAAGCTTAGCTATTCCTTTGTTCTCCCCAGTTCTTGTCCCGATGGCTCAAAGCCTTGGACCACTGTTGTCACAGGTGGCAACATCCCCAACAATCCGCCTTGGGGCAGAGATGACGCGAAAGCAATTAGAAACGCTTAGCCCTCCCATCATGAAGCAAATTCTGCCTTTAGTGGAACAGCTCCCTCCCTTGTACATGGACTTAGTAAAGGGAAGAGAAGATTTTGTTCCAAAACCAGAAGAAACAAGACGCCTTATAAGATCCTACTATGGAATCTCTAGGAATCTGTTGATAAAATTCGAGGATGATTCAATAGATGAAACATCAATCCTAGCTCAGGTGCTTGGTGTGGAATCATCCATAAGCTCAAAGCTAGACATGTCTATCCGTACACTGCCCGGAGATCACGGTCTCCCTCTGCAACAGGCTCTTCCGGATGTTCCACCAGGAATGGCAGAAGCGGTGAATCGAGGAAGTGAGTTTTTAGCGAATATTGCTGTCGGGACTCCGTGGGAATCTATGGCTAAAGAGGTTGGAGGTTCGCTGGGAATGGACTCGAAGATCCTTCGTGCTGACATGTCCAAAGATCTTGCGCAGCTCGTTGATGCAATCACTTCTTGGATGATTTCAAATATGGGTCCAAAGCTTCTGAGACCA
>gnl_Betvu_v1.2_Bv4_093950_xgjj.t1
ATGGATGTAGCCTGCTGTATTTCAGCATCACGTCTCCACAAAATTCCCCTATTTTCATCTTCATTTCTGCAAACTCCAATCAGCTTGCTTCTTCAACCAATTCATCGTATATCTTTCAAGCGTCTTCGCAGCGCTCCTGTTTATTGCAACTCGGAACCTCCTACTAGTCTTACTAGAACCTCTGATTCTACTGCTATCCAAGTTTACCGTGATTTTGAGAGACTTATTACAGAAGTGGTTAAACAATCACAAGATTCTTTGGGTGGAGCTAGCAACTGGAGTGAAGTTGAGGGTGCTTGGGTGTTGGAACCAAGAAACTCCAGACCGTGGTCTGTTGTGCATTTTATTGGGGGTATATTTGTTGGAGCTGCCCCACAGCTTGCCTACCGTTTATTTCTTGAACGCCTGTGTGAAAAGGGTATATTGATAATTGCAACACCATACGCTAGTGGATTCGATCATTCTTCCATTGCAGATGAGGTGCAATTTAAGTTTGACCGGTGTCTTCGGTCACTACGGGAAACTATTGACAAACTTCCTACTTTTGGCATCGGGCATTCACTGGGCTCAGTCGTCCACCTATTAATTGGTTCAAGGTATGCTGTTCAACGAAATGGGAACATATTGATGGCATTCAATAACAAGGATCCCAGCCAAGCTATTCCATTGTTTTCACCTATTTTTCTCCCGATGACTCAAAGTATGGGGCCACTTCTATCACAGATAGCATCAGCTGAGACAATCCGGCTTGGAGCGGAGACTACTTTAAAGCAATTGGAGAACCTTAGCCCTCCTATCATGAAGCAGGTTCTTCCCCTGTTTGAGCAACTTCCACCCTTGTATATGGACTTGGCTAAAGGAAGGGAGAACTTCAGTCCAAAACCTGAAGAAACTAGACGCCTTATAAAAACATACTATGGCATAAACAGGAATCTTTTGATAAAGTTCAAAGATGATATAATAGATGAGACGTCAGTTCTGGCACAAGTGCTGACCGTTGATTCTGCTATCAGTTCTATGCTGGATATGTCCATTCGTACCGTGCCAGGCGACCATGGTACACCTTTGCAACAGGCTCTCCCTGATGTCCCTCCTGCAATGGCTGATGCAGTAAATCGTGGAAGCGAGCTTCTATCAAATTTGATTGCAGGGACTCCGTGGGAGACGGTGGCTAAGGATGTCAGCACTTTACTGGGAATGGACTCTCAGATTCTTCGTGCAGAAAGCTCAAAGGACCTTGAACACCTTGTTGATGTGGTCAGTTCTTGGATGTCCTCAAGCATCGTTCCAGAGCTTCCGAGG
>gnl_Carpa_v0.4_evm.model.supercontig_102.15
ATGCCTAGTTCAAGTTATCTATGGAAACCATCCACGTCTATTCAGCCCCTGACTCCATTCTTCAACGCTCTTGCTTCCTCTGACTTTACTCACCTTCATCCTCCTTGTCTTCGTTCTGTAAAGACCAAGAATTTTAATGGCAGAATCTACTGCAACAACGATGATACGAATAAGAAACAGTCACAACCTACGGGTATTCAACTTTATGCTGAGATTGAGAGATTACTGACGGAGACTGTAAAACAATCCCAAGGTCCTTGGGGTCCTTCCACAAACTGGACTGAGGTTGAGGGAGCATGGATCCTCAAGCCAAGAAGCTCGAGTCCTAAGTCAGTTGTTCATTTTATTGGTGGTATATTTGTTGGAGCAGCGCCTCAGCTTACCTACCGTTTGTTCCTTGAGCGCCTTTCAGAAAAGGGTATATTGGTAATTGCAACTCCTTACGCAAGTGGATTTGACCACTTCCTCATTGCAGATGAAGTACAGTTTAAATTTGATAGATGTTGCCGGTTTCTGCAAGAAACAGTACAAGATCTTCCTACTTTTGGAATTGGCCATTCTTTGGGATCTGTCATCCACCTCTTGATTGGATCAAGATATGCTGTGCAAAGAAATGGGAATGTGTTCATGGCATTCAACAACAAGGAAGCAAGTTTAGCTATCCCTTTATTCTCACCTGTTATTGTCCCAATGGCCCAAAGGATTGGACCACTTCTATCCCAGATTGCATCATCACCAACAGTTCGCCTTGGGGCAGAAATGACTCTGAAGCAAATTGAGAACCTTACTCCTCCCATCATGAAACAAGTTCTTCCTTTAGTTGAGCAACTTCCGCATTTATACATGGACTTAGTTAAAGGAAGAGAAGATTATCTCCAAAACCAGAAGAAACACGACGACTATTTTCTACTGTTGACACTTAAAACATTCTTTCAGATAAAGTCATACTATGGTGTTTCGAGGAATCTTCTCATAAAGTTCAAAGATGACACAATTGATGAGACATCAACACTAGCTCAGGTGCTTAGTTCAGAGTCAGCCATTAGTTCAATGCTAGACATGTCAATTCGGTTATTGCCCGGAGATCACGGGCTTCCTTTACAACAGGCCCTGCCAGATGTTCCACCAGCTATGGCAGATGCTGTAAATCGTGGAAGTGAACTTTTTGCAAATCTGACAGCTGGAACACCGTGGGAAACAGTTGTGAAAGAAGTAGGTAATTCATTAGGTGTGGATTCAAAGATCCTCCGTGCAGAAATATCCAAGGATGTTGAATTGCTGGTGGACGTAATCACGTCTTGGATGGCTTCAAACAGCGGACCCAAACTACTGAGGCCT
>gnl_Elagu_v2.0_p5_sc00008.V1.gene113
ATGGAGGAAAGTGGATGGAAAGTGGGGATGGTGCAGTCTAACCGAGGAAAGAGGGCTGACTCGGCAAAGCGATCTCAAGATGGATGGGGTGCTTCTGGTGATTGGAATGAAATTGAGGGTGCATGGGTATTGAAACCAAAAAATGCAAAGCCAACATCAGTTGTCCATTTTGTTGGTGGAATTTTTGTTGGAGCTGCTCCTCAGCTAACATATCGCTTTTTTCTAGAGCGTCTTTCTAATAAGGGTGCTTTGGTAGTTGCCACACCTTTTGCTAGTGGTTTCGATTACTTCTTAATTGCAGATGATGTGCAATTCAAATTTGATAGGTGCCTTCAGTTTTTACAAGACACTAAAGCAAGCCTAGCTATCCCATTTTTTTCTCCTGTTATTGTCCCAGTGGCTCAAAGTTTTAGTCCACTTCTATCCCAGCTCACATCATCCCCAACGATTCGCCTTGGGGCAGAAATGGCTATGAAGCAACTAGAGAATCTTAGTCCTCCAATCATGAGGCAAGTTATTCCTTTAGTTGAGCAACTTCCTCCATTTTATATGGATTTAGTTAAGGGGAAAGAAGATTTTACTCCAAAACCAGAGGAAACTCGCCGACTGGTCTTTCCTGATGTTCCACCTGCTATGGCAGATGCTGTAAATCGAGGAGGTGAGCTTCTTGTAAATCTAGTAAGTGCTGGAACACCATGGGAAGCTGTGGCAAAAGAAGTGGGCAACTCATTGGGTGTGGACTCAGGGATCGTGCGAGCACAGATTTCAAAGCATGTTAATATGCTTGTTGATGTAATCACATCATGGATGGCTTCAAACTCTGGCCCAAAACTTCTTCAGCCA
>gnl_Elagu_v2.0_p5_sc00204.V1.gene137
ATGGTGGACGAGTCGGTAGAGATCGTGGGGAGCCGATTTCATATAGACGACGGGCTCCTAGAGGTCGTCCAGCACATGATGCAGCTGCGGACGATCTTGCACGTGGAATTAATTACTGAAACAGCAAAGCTGTCTCAAGATGGCTGGGGTGCTTCTGGAGATTGGAATGAAATTGAGGGTGCATGGGTGCTGAAACCAAAAATTGCAAGGCCAACATCAGTTGTCCATTTTGTTGGTGGAATTTTTGTTGGAGCTGCACCTCAGCTAACTTATCGCTTCTTTCTAGAGTGTCTTGCAAATAAGGGTGCTTTGGTAGTTGCTACACCTTTTGCTAGCGGTTTTGATCACTTCTTAATTGCAGATGAAGTGCAATTCAAATTTGATAGGTGCCTTCGGTCTTTACAGGATACCGAAGCAAGCTTAGCTATCCCATTATTTTCTCCTGTTATTGTCCCAATGGCACAAAGTTTTGGTCCAGTTCTATCCCAGCTCACATCATCCCCAACAATTCGCCGTGGAGCCATTGCAGCTGTCATTGTTGATGATCTAAGTTCTTTTATGCAAGTCAAGTCTCAAATGTCAAATTTACAGAGTCTTGTGACAATGGCAGAAATGGCTATGAAGCAACTACAGAATCTTAGTCCTCCAATGATGAGGCAAGTTCTTCCTTTGGTTGAGCAACTTCCTCCATTGTATATGGATTTAGTTAAGGGGAGAGAAGATTTTACTCCAAAACCAGAGGAAACTCGCCGACTGGCCTTCCCCGATGTTCCACCTGCTATGGCAGATGCTGTAAATCGAGGAGGTGAGCTTCTGGTAAATCTGACTGCTGGAACACCATGGGAAGCTGTGGCAAAAGAAGTAGGAAACACATTGGGTGTGGATTCAGGGATCCTACGGGCACAGATCTCGAAGGATGTTAATATGCTTGTAGATAGGGCAGCAAGAAAAGAGGTGGTCGATAGTTTTCGGAGAAGAACTATAGATGGCACAACCACCCAGAAATTTGCCCAGCTTCGGACTGATAATATCCCTGGTGTTAAGCTTGTGCTTCCAACACAGCCACAGAAAGCACCTTATTTTCAGAGGGATGGGGAGGTTCCAAAGGGAAAAGGTGAACCTATAAAGTGTTCTGGAGCAGTTGAGGAATTGGTAAAGCTAAGCAGTGGAGAACTCACCATTGCCGAAAGCTTTTCAAACAATTTGATCATCTTCGTTGCCAAGAGATACCGAGTT
>gnl_Eucgr_v2.0_Eucgr.B03577.1
ATGGCGAGTTCCAGCTGGCTTCAGCTCCATCCGCACCGGAGCCTCGCCGCCCTCGGCGCCGGAAGGAGCGAGCGGAGGCCGCCGGTTCCTCCCCGAGGCCGTTGCGACGTCGCCGCTCGTTCCCTCCGCGGCCGCCGCTCGATCGCCGTGAAGCAGCCGCAGCCGCAGCGGAGCAGAGTCCGTTGCAGCTACGACGACGGTAATCGGGGACCGCCGCAGCAGCCGCCGCCGCCGCCGCCTCAGCAGCCGCCGCAGCCGCCGCCGTCTCAGTCCACGGGGATTCGACTTTACAGCGAGATTGAGAGAGTGCTTACTGAGACAGTACGCCAGTCTCAAAATGCTTGGGGTATTACAGGGGACTGGAGCCAAATTGAGGGTTCTTGGGTCCTTAAACCAAGACACTCACAGCCAAATGCAGTTGTACATTTTATCGGTGGAATATTTGTGGGAGCAGCCCCTCAGCTAACCTACCGTCTATTCCTTGAGCGGCTTGCAGAAAAGGGTATTTTAGTGATTGCGACACCATATCCCAGTGGGTTTGATCACTTCTTCATTGCAGATGAAGTGCAATTCAAATTTGATCGTTGTCATCGGTATCTACAAGACATAGTACATGATCTTCCCACTTTTGGCATCGGACACTCGTTGGGATCCGTCATCCATCTTTTGATTGGATCAAGATATGCTGTGCAAAGAAATGGAAACATATTAATGGCGTTCAACAACAAGGAGGCGAGCTTGGCTATTCCTTTGTTCTCACCTGTTCTGGTTCCAGTGGCCCAAAGCTTGGGTCCATTTTTATCCCAAATCGCATCATCACCGACAGTCAGACTAGGGGCAGAAATGACTATAAAGCAATTAGAGAACCTCAGCCCTCCCATCATGAAGCAAGTACTTCCTTTAGTTGAGCAACTCCCTCCATTGTACATGGACTTGGTCAAGGGGAGGGAGGACTTTTCTCCAAAGCCAGAAGAAACTCGGCGACTTATAAAGTCCTATTACGGAATCTCAAGGAATCTTTTGATCAAATTTAAGGACGATTCCATCGATGAAACGTCAACACTAGCACAGGTCCTCAGTTCAGAATCGGCTATTAGTTCAATGCTGGACATGTCAATTCGTTTGTTGCCAGGAGATCACGGTCTTCCTCTGCAGCAGGCTCTTCCAGATGTTCCACCTGCAATGGCTGATGCAGTAAACAGGGGAAGTGAGTTCCTCACAAATTTGACAGTCGGAACACCGTGGGAGACAGTTGCCAAAGAGATGGGAAATACTTTAGGTGTTGACCCGAGGTCAAAGATTCTTCGTGCACAAATATCCAAAGACGTAGATGTGCTTGTAGATGTCGTTACATCATGGATAGCTTCAAACACAGGTCCCAAACTTTTGAGGCCT
>gnl_Manes_v6.1_Manes.08G097800.1
ATGGCGAGTTGTCTATGGAGTCATTCTCAGCAACTAATTCAATTTCGCCATCGCTCCTTCTGCTTATCCGATTTTAATCGTCTTTATCCCTGTCATCGTCATGAGCGCCGCCGTTGTCATTTCTCAGTCTCAACCACTTCCCGCCGTAGACGGTACTCCGGAATCTATTGTAACTATGATGATTCAACCAAACCCAACCAATCATCTTCTACTGGAATTCAACTTTACGGTCAGATTGAGAGATTAATTACGGAGACTGTGAGGCAATCCCAAGATGCTTGGGGTGGTTCAGGAGAATGGATTGAAGTCGAGGGAGCATGGGTTCTCAAACCAAGAAACTTACGACCCAAGTCAGTTGTTCATTTCGTTGGAGGTATATTTGTTGGAGCAGCTCCACAGATTACCTACCGTTTGTTTCTTGAGCGTCTTGCAGAAAAGGGTATTTTGGTGATTGCCACGCCATATGCTAGTGGCTTTGACCATTTCTTCATTGCGGATGAAGTGCAGTTTAAATTTGATAGGTGTTTACGGTTTTTACAAGATACAGTACAAGATCTTCCTACTTTTGGCATTGGCCACTCATTGGGATCTGTTATCCACCTGTTGATTGGATCAAGATATGCTGTGCAAAGAAATGGGAACATATTAATGGCTTTTAACAACAAGGAGGCAAGCTCAGCTATCCCTTTGTTCTCGCCTGTTGTTGTTCCTATGGCTCAAAGCATTGGACCGCTTCTATCACAAATTGCATCATCACCAACAGTCCGCCTTGGGGCAGAGATGACTTTGAAGCAAATACAGAACCTAACCCCGCCCATTATGAAGCAAGTTCTTCCTTTGGTGGAACAACTCCCTCCATTATACACGGACTTGGTCAACGGAAGAGAAGATTTTTCTCCAAAACCTGAAGAAACCCGCCGACTTGTGAAGTCATACTATGGCATTTCTAGAAATCTTCTCATAAAGTTCAAGGACGATGCAATTGACGAAACTTCAACATTAGCTCAGGTGCTTAGTTCAGAAGCAGCTATTAGTTCAATGCTAGACATGTCAATTCGCTCGTTGCCAGGAGATCATGGGCTTCCTTTGCAACAGGTTCTTCCAGATGTCCCACCAGCAATGGCAGATGCCGTAAACCGGGGAAGTGAGTTTTTGGCCAATCTGACAGTGGGAACACCGTGGGAGACAGTTGCTAAAGAAGTAGGCAACACAATAGGTGCAGATTCAAGGATTCTTCGTGCTGAAGTATCTAAGGACATAAACCTGCTAGTTGAAGTTATCACCTCGTGGATGGCCTCTAATTCAGGTCCAAAACTTTTGAGACCA
>gnl_Medtr_Mt4.0v1_Medtr8g070480.1
ATGTCAACTTTGCTGTGGACGCCTTCTTTGTATTCTGTGAAACTCAATTTCAACGGTGGAAGACAATCATCTCAGAAGCTGCTTAACGCAAACTCCTCCTCCTCCTCCTCTGCTCATTTCCGACGCACGCACCGTCGCTTTACAATCTCTTGCAATTCTTCTTCTTCTAACGACGATGACTCAACAAAACCACAATCTCAATCCCAATCCCAATCCATTCAACTTTACTCCCAAATTGAAAGATTAGTTACTACTTCTGCTAGTCAATCACAAGATGCATGGTGGGGTTCTTCTTCAGATTGGACTCAAGTCGAGGGATCATGGATTCTCAAACCCAAAAGCTCCAAGCCCAATTTTGTTGTACATTTTGTGGGAGGTATATTTGTAGGAGCTGCCCCTCAGCTTACCTACCGTTGGTTTCTTGAGCGTCTATCAGAAAAGGGTGTATTGATCATAGCAACTCCGTATGCTAGTGGGTTTGATCACTTCCTCATTGCAGATGAAGTGCAGTTCAAATTTGATCGGTGTTACCGCACACTAGATGAAACGGTCAAAGACCTTCCTATTTTTGGCGTTGGTCATTCTTTGGGATCGCTTGTCCACCTTCTGATTGGGTCAAGATATGCAGTTCAAAGATCTGGAAATGTTCTCATGGCATTCAATAACAAGGAAGCAAGTTCGTCTATCCCCTTGTTCTCTCCGGTTCTTGTTCCAATGGCTCAAAACTTTGCTCCACTTCTATCAGATATTTTTTCTTCACCAACTCTACGAGCAGGGGCGGAGATGACTTTGAAACAGTTACAAAATGTTAGCCCTCCCATTATGAAACAGGTTCTTCCTTTAGTTGAGCAGCTGCCTCCCCTGTATATGGATTTGGCCAAGGGAAGAGAAGAATTTACTCCAAAGCCTGAAGAGACCCGTCGACTTATAAAATCATACTATGGCGTATCCAGAAATCTTCTCATAAAATTCAATGATGATTCAATAGACGACACCCCAACTCTAGCACAGGTGCTCAGTTCTGAATCAGCCATTAGCTCTGTACTAGACATGTCAATACGCAAGTTGCCAGGAGATCATGTTCTTCCATTGCAGCAGGCACTACCAGATGTTCCACCAGCAATGGCTGATGCGGTTAATCGTGGAAGCGAGCTTTTGTCGAATCTTACTGTAGGAACACCATGGGAGACTGTTGCCAAAGAAGTAGGGAACACACTAGGCATGGATTCAACAAATATCCTTCGTGCACAAGTATCAAAGGAGATGGATATCCTTGTGGATGTGATCTCGTCTTGGATAGCCTCCAATGTAGGGCCTAAAATTCTGAGGCCG
>gnl_Mimgu_v2.0_Migut.K01148.1
ATGGCGGCGAGCTGCATATGTACGGGGACGTCGACACTTTTCTCCGATTCCCAGAGGATCGTACGTTTCGGCGACTTGCCTTCTAAACGTCGTCGTTGCGTCTCCGCTGTTAGCAACCGTAGCTCAGCCCGTCGAATCGCAGTATGTAGCAGCTCAGACGGCGGCGGTAAATCCACTAATCAAACAGAAACTACAGGAATCCAGCTTTACAGGGACATCGAGAGAATACTTACAGAGACTGCGAAGCAATCTCAAGTTGGTTGGGGTGGTTCAGGAGATTGGAGTGAAATTGAGGGAGCATGGGTATTGAGGCCAAAAAACTCCAAGTCAACAGCAATCGTGCATTTTATTGGTGGCATATTTGTGGGGGCTGCCCCACAGCTTACTTACCGATTATTCCTAGAACGCCTTGCTGATAAGGGTATATTAGTTATTGCCACACCTTATGCGAGTGGTTTTGATCACTTCCTCATTGCAGATGAAGTGCAGTTTAAATTTGAGAGGTGTCTTAGGTATCTCCAAGAAACAGTTGAAGACATTCCTACTTTTGGCATTGGTCATTCACTGGGATCCGTCGTTCATCTTCTGATAGGCTCGAGATATGCTGTGCAAAGAAATGGAAATATATTAATGGCATTTAATAACAAGGAAGCAAGCCTAGCTATTCCTTTGTTTTCACCTGTCCTTGTGCCGATGGCCCAAAGTATTGGACCATTTTTATCGCAAATCGCATCATCACCAACTATTCGCCTTGGGGCTGAGATGACTAGGAAGCAGTTTGAGAACCTTAGCCCTTCCATTTTGAAACAAGTTCTTCCTCTGGTTGAGCAGCTTTCTCCCTTGTACATGGACTTGGCTAAAGGCAGGGACGAATTTTCTCCTAGGCCCGAAGAAACCCAACGATTGATCAGGTCTTATTACGGCATATCAAGGAATTTGTTAATAAAATTCAAAGATGATACGATTGATGAAACTTCCCGACTAGCTCAGGTTCTTAGCTCAGAATCTGCTATTAGTTCAATGCTGGATATGTCCATTCGTTCGTTACCAGGGGATCACGGTCTGCCTCTACAACAGGTAATGCCAGATGTACCCCCAGGAATGGCAGATGCAGTAAATCGTGGAGGAGAATTATTGGCAACATTGTCTGCAGGTACACCATGGGAGTCGGTTGCCAAAGAAGTGGGCAGTACATTCACTACAGATTCACGAATTTTCCGCTCTGAAAATACAAAGGACATTGATCTTCTTGTCGACACTATTGCAAGTTGGATAGCATCCAACGCAGGTGCAAGGCTTTTAAGGTCG
>gnl_Mimgu_v2.0_Migut.H01175.1
ATGACTAGGAAGCAGTTTGAGAACCTTAGCCCTTCCATTTTGAAACAAGTTCTTCCTCTGGTTGAGCATCTTTCTCCCTTGTACATGGACTTGGCTAAAGGCAGGGACGAATTTTCTCCTAGGCCCGAAGAAACCCAACGATTGATCAGGTCTTATTACGGCATATCAAGGAATTTGTTAATAAAATTCAAAGATGATACGATTGATGAAACTTCCCGACTAGCTCAGGTTCTTAGCTCAGAATCTGCTATTAGTTCAATGCTGGATATGTCCATTCGTTCGTTACCAGGGGATCACGGTCTGCCTCTACAACAGGTAATGCCAGATGTACCCCCAGGAATGGCAGATGCAGTAAATCGTGGAGGAGAATTATTGGCAACATTGTCTGCAGGTACACCATGGGAGTCGGTTGCCAAAGAAGTGGGCAGTACATTCACTACAGATTCACGAATTTTCCGCTCTGAAAATACAAAGGACATTGATCTTCTTGTCGACACGATTGCAAGTTGGATAGCCTCCAACGCTAGTGCAAGGCTTTTAAGGTCT
>gnl_Musac_v1_GSMUA_Achr6T11890_001
ATGGGTACCCTTGCGCCGGACTTCGCCTCCGCCTTCCCCGTCGCTACCTCCTCCCACGCCGCCGGGCGCAGCCTGCGGACCACGACCCAGGCTTTTCCAGGCAATTACATGGTAAAATCTCGTAATTTTGCTCTCATGACTGGTGCAGCCGCTGGTACATCTTGCATCACAAAGAAAACAAGCTTTGAGGTTGTTCAGACTAGGTGGCAGCAACAGAGTCCATCATCCAAGAGGAGGATGGTTTGTTATGCAGAAGAAACCAGCAAGAGACAGGTTGATGATTCCACTACTGGGATTCAGCTCTACTCTCAAATTGAAAGATTAATTACTGAAACAGCAAGGCAGTCACAAGATGCTTGGGGTGGTTCTGGAGATTGGAGTGAGATTGAGGGTGCATGGGTGCTTAAACCGAAATCCAGAACTCCAAAAGCGGTTGTTCATTTTGTTGGTGGTATTTTCGTTGGAGCTGCCCCGCAGCTTACATACCGCCTTTTCCTTGAGCGTCTCTCCACAAGGGGGGCTTTGGTGGTTGCAACACCTTTTGCTAGCGGTTTTGATCACTTTTTAATTGCAGATGAAGTACAATTCAAGTTTGATAGATGCATTAGATTTTTACAAGACAGCGTAAATGATCTTCCAACATTTGGTGTTGGTCATTCTTTGGGATCTGTTATTCATCTTCTCATAGGATCAAGATATGCCATTCAGAGATGTGGGAATATATTGATGGCTTTCAATAACAAGGAAGCAAGTTCAGCCATTCCCTTGTTTTCTCCTGTCATTGTCCCAATGGCTCAAAGTTTTGGTCCTCTTCTATCTCAGCTCACATCATCTCCATCACTTCGTCGTGGAGCAGAAATGGCTATGAAGCAGCTTGGGAATCTTAGTCCTCCAATTATGAAGCAAGTTCTTCCTTTAGTTGAGCAACTTCCTCCATTGTATATGGATTTGGTCAACGGAAGAGAAGATTTCAGTCCAAAACCGGAGGAGACACGTCGTTTGGTAAAGTCTTATTATGGTGTTTCAAGGAACCTCCTAATAAAGTTTAAAGATGACACTATCGATGAAACTCCAACGCTAGCACAATTACTGAGTGGAGGATCTGCCATTAGCTCACAACTGGACATGTCAGTTCGACTAATGCCTGGAGATCATGGACTCCCATTACAACAGGTCCTCCCAGATATCCCACCCACAATGGCGGACGCCGTAAACCGAGGGGGTGAGATCCTATCGAACCTGACGGTCGGGACGCCATGGGAAGCCGTCGCAAGAGAAGTAAGCAATACATTGGGCACAGACTCGGGGATCGTGAGGGCACAAATATCCAAGGATATTGATGCGCTCGTGGATCTGATGACATCATGGATGGACTCGAACTCTGACCCGAGACTTATTCGACCC
>gnl_Orysa_v7.0_LOC_Os04g33280.1
ATGATAAGGGTTGTGTCTCCGCCGCCTCCGTCCACCGTGCAGCTGCGCGGCGGCGGCGGCACCCCGGGGCCCTCCTCCTCCTCCGCGGTCTGCCGTTTCTGGGGTTCCCGAAGAGGAAGTAGAGTTGCGGCGACGAGTAGTTGGGGTTGGGGGAAGAGTAGGAGGAGGAGGCGCGCCGCCATCTCATGCTGCTCTGCTGAGGAAGGGGAGGGGCCCCGGGTCGCCACGCCGTCGGCTCCCCCGGCGCCGTCCGAGGGATCGATACAGCTCTACTCGCAGATCGAGAGGGTGATCACGGAGGCGGCGAAGCAGTCCCGGGAGGGCTGGGGTTCGACCGGAGATTGGACCGAGATCGAGGGAGCGTGGGTGCTGAAGCCTAAATCACAGGAGCCCTCGTTCGTTGTTCACTTCGTTGGTGGGATTTTTGTTGGAGCTGCTCCTCAGATCACTTATCGTTTCTTCCTTGAACGACTTGCAGACAAGGGAGCTTTGGTGATCGCAACGCCATATGCTAGCGGCTTTGATCATTTCTTCATCGCAGATGAAGTTCAATTTAAGTTTGACAGGTGCTTAAGAAACATGGTTGAACCTGTAAATGACCTTCCCACATTTGGTGTTGGGCATTCTTTGGGATCTGTGATCCACCTTCTCATTGGATCAAGATACGCTGTGCAGCGAAGTGGAAATATATTGATGGCCTTTAACAATAAGGAAGCAAGCTTGGCAGTTCCATTATTTTCGCCTGTAATTGTTCCCATGGCACAGAGTTTTGGGCCAATATTTTCCCAGTTGACATCATATCCAACACTTCGTTTTGGGGCGGAAGCAGCCATTAAGCAACTTGAGAATCTTAGCCCTCCTGTTGTTAAGCAGCTCCTGCCATTAGTTCAGCAACTTCCTCCACTGTATATGGATTTAGTAAAAGGCCGAGAAGAATTCGTTCCAAAGCCAGAAGAGACACGTCGGCTGGTAAAATCCTACTATGGGATTTCTCGAAACCTCTTGATAAAGTTCAAAGATGATCAAATTGATGAAACATCTATTCTTGCGCAAGTACTAAGCTCCGAATCTGCCATTAGCTCACTGCTTGACATGTCAATTCGGTCACTTCCTGGAGATCATGGACTACCGTTACAGCAGGTACTTCCTGATGTTCCACCAGCAATGGCCGATGCAGTAAACAGAGGAGGTGAACTCCTGACAAATCTAGCAACAGGGACACCATGGGAGGCTGTTGCTAAGGAGGTAGGTAGCACTTTAGGTGCGGATTCGGGCGTTCTACGAGCACAAATCTCAAAGGATGTCAATACACTTGTTGACGTAATTGTTTCATGGATTGAGTCAAATTCTGGTCCAAGATTACTTCGTTCA
>gnl_Phavu_v2.1_Phvul.003G273800.1
ATGGCTACCTCGCTCTGTGCACCCACCTACAGTTTCAAACTCAATTTCTACACTGCACATTCCCACAGATTAAATGCAAAGTCCTCTCTTCATTATAGGCGTCGTTTTGGCACCACCACCACAATCTCTTGCTCCTCTAATAATTTTAACGATGACAACAACCAACAACAACGACCCCAATCGGAAGCTATTCAAGTTTACTCACAAATCGAGAGATTACTTACAGATTCTGTTAGACAATCACAGGATGGCTGGTGGGGTTCCGGAGACTGGAGGGAAGTTGAGGGAGCTTGGATTCTTGAACCGAAAAGCTCCAGACCCAATTTCGTAGTACATTTTATCGGAGGTATATTTGTTGGAGCTGCCCCTCAGCTTACCTACCGATGGTTTCTTGAGCGTCTATCGGAAAAGGGTATATTGATCATTGCAACTCCATATGCTAGTGGGTTTGATCACTTCCTCATTGCAGATGAAGTACAGTTCAAATTTGATAGGTGTTATCGCAGACTGCAAGAAACAATCCAAGACCTTCCTATTTTTGGTGTTGGTCATTCTTTGGGATCAGTGGTCCACCTTCTGATTGGATCAAGATATGCAGTGCAAAGATCTGGAAATGTTCTCATGGCATTTAATAACAAGGAAGCAAGTTCAGCTGTTCCTTTGTTCTCTCCAGTGCTCGTCCCAATGGCACAAACCTTTGGTCCGCTTCTATCAGAGATTTTTTCTTCACCAACTCTACGAGTTGGGGCAGAGATGACTTTTAAACAACTGGGAAACGTTAGCCCACCCATTATGAAGCAAGTTCTTCCTTTAGTTGAGCAGCTCCCTCCCTTGTACATGGATTTGGTTAAGGGAAGAGAAGAATTTTCTCCAAAGCCTGAGGAGACACGTCGACTTATAAAGTCATACTATGGCATATCCAGAAATCTTCTGATAAAATTCAAGGATGATTTAATAGATGAGACTTCAACTCTAGCTCAGGTGCTTAGTTCAGAATCAGCCATTAGCTCTGTGCTTGACATGTCAATACGCAAGTTGGCTGGAGATCACGGACTTCCATTACAACAGGCCCTACCAGATGTTCCACCAGCGATGGCCGATGCAGTTAATCGTGGCAGCGAACTTTTGTCCAATCTTACTGTAGGAACTCCATGGGAGACAGTTGCCAAAGAAGTGGGGAACTCGCTAGGCATGGATTCCAGAGTCCTACGTGCAGAAGTATCAAAGGACATGGATATGCTTGTGGATGTGATCGCATCCTGGATAGCCTCTAATGCAGGACCTAAGCTTCTTAGGCCA
>gnl_Phypa_v3.3_Pp3c24_14070V3.1
ATGACGATGGTGGCGCGTCCACCTTATGGTGTTGCGGCAGCGGTCACCACGATCTCCGTCTCCAGCACCGTCCGTCCTGCAGGGCTCAGAAACTGTAGTTTAGGGTTTCGCAATGCTGCTGGGTTGCGGACGAGTTTCAAATTGGTACGCAGGGATAGTTGTGGAAGGGATCGGTATCAAGGTGATCAGGGCAGCAGGCGTCAAGTAGTGCAACCCAGGGCCGAGCTCAATGACAATCAGAAGGAGAGTCTGCAACTCTATGGCCAGATTGAGAGGGTGATTGCAGATACAGCTAAGCGCACTAGCGGTGGCAACATGGACCCAGGAAGATGGCAAGATATTCAGGGCGCGTGGGTTCTGACACCAAGTAGGAAGGAAGCTGTGGCCGTGATGCACTTTATAGGAGGAGTGTTTGTAGGAGCAACACCCCAGTTGACATACCGTTTGTTCCTCGAACGTCTTTGTGAAAGAGGGTTTGTTATAGTTGCAACGCCGTACGCTAGTGGGTTTGATCACTTGAGAATCGCCGATGAGGCCCAATTCAAGTTTGACCGTTGTATGCGAGCTTTAATGGATGACTCCAAGTATCGACCATTGGTCGAGAACCTACCTGTTTATGGAGTTGGACACTCACTTGGAGCATTAACCCACCTTCTGATAGGAGCTAGATATGCTGTCCAGCGGAAAGGCAATGTAATAATTTCGTTTAACAACAGGTCAGCAAGTGATGCAATTCCGTTCCTATCGCCCATGGTAGCACCTATGACTCAAAACCTTGGCCCACTACTAGCACAGCTCACTTCATCACCAGCTGTTCGCCTCGGAGCAGAAGTTGCATTGAGTCGGTTGAAAGAGTTTGGGAACGTAAGCCCGCCTGTGGTGAAGCAAGTCTTGCCGTTCTTGGAACAACTACTCCCTCTCTACGAGGACTTCGCGAATGGAAAGGACCAATTTACACCTGCCCCTGGAGAGACTGATCGCTTGATAAAATCATATTATGGAGTTCAGCGAAATTTACTGATCAAGTTCAAGGATGACACTATTGATGAGACGCCTCGGTTGGCACAAATTTTGGTCCAAAAATCAGCAGTGAGCGCTTTCCTTGACCTCACGTTACGAGCTTTACCTGGGGATCATGCTCGCCCTTGCCTTCAGGTTTTCCCGGAACTGCCCGACGAGCTGACCAGTACTCTAAACCGAGGCACTGAGATGTTTTCGAGTATAGCAGCTGGCACCCCATGGGCGGATCTCGCAAAAGGGTTCGGAACAAATCCTGCAGCCCAACGCCTCCGATCTGAAACAATTGCCAACATTGAGAGCCTAGTAGATGAAATAGCGATCTGGGTGTCTGCCTCTCCCAAAGACCGGCCACTGTTGAAGGAGTACACGAAC
>gnl_Poptr_v3.0_Potri.003G158400.1
ATGGAGAGTTGCTGCATATGGAGTGCTCATCAACATCTGATTCAGTCCCACCATCGCTTCATCGGTTTTTCCAATCATAAAAATCAACTTGTTCATTTACTGGCGGCAAATGGTCCCCGTAAATGTAATACCAGAAGCAGCAGAATCTTCTGTACTTATGAAGACCCCGTCAAGAAACCACCACAACCATCACCATCTTCTTCTTCGTCATCGTCTTCGGCAATCCAACTTTACAATCAGATTGAAAGATTACTTACGGAGACCTCAAGACAATCACAAGATTATTGGGGTGGTTCTAAAGACTGGTCTGAAGTTGAGGGATCATGGGTTCTTAAACCAAAAAGCTCAAGGCCCAAGTCAGTTGTTCATTTCATTGGTGGTATATTCGTTGGAGCAGCACCCCAGCTTACTTACCGTTTATTTCTTGAACGCTTGGCAGAAAAGGGTGTTTTGGTGATTGCCACACCATATGCTAGTGGATTCGACTATTTCTTCATTGCTGATGAAGTGCAGTTCAAATTTGATAGGTGTCTTCGGTTTCTTCAAGAAACCGTACAAGATGTTCCTACTTTTGGCATAGGCCACTCTTTGGGAAGTGTCATTCACCTTTTGATTGGATCACGATATGCTGTGCAAAGAAGCGGGAATATACTGATGGCATTCAATAACAAGGAAGCAAGTTCAGCTATCCCTTTGTTCTCACCTGTTCTTGTCCCAGTGGCCCAAAGCTTTGGACCATTTCTATCACAAATCGCATCATCACCGACCGTTCGACTTGGGGCAGAGATGACAATGAAGCAACTAGAGAACTTTAGCCCTCCCATTATGAAGCAAGTTTTTCCTTTGGTTGAGCAACTTCCTCCCTTATACATGGACTTGGTTAATGGAAGAGAAGATTTCAGTCCCAAACCCGAAGAAACTCGTCGCCTTATAAAATCATATTACGGCATTTCTAGAAATCTTCTGATAAAGTTCAGGGACGATGCAATCGATGAAACTTCAATGCTAGCTCAGGTGCTTAGTTCAGAAGCAGCCATTAGTTCAATGCTAGACATGTCAATTCGCATGTTGCCAGGAGATCATGGGCTTCCATTGCAGCAGGTGTTCCCAGATGTCCCTCCTGCAATGGCAGATGCAGTAAACCGAGGAAGTGAGCTTTTTGCAAATCTTACCATGGGAACCCCGTGGGAGACAGTTGCCAAAGAAGTAGGCAACACACTAGGCGCAGACTCGAGCATCCTCCGTGCACGAGCATCAAAGGATGTAGACCAACTTGTGGATGTGATAATATCCTGGATGGCTTCAAATTCAGGGCCGAAATTC
>gnl_Poptr_v3.0_Potri.001G072400.1
ATGGAGAGTTGCTGCGTTTGGGGTGGTCATCGACATCTGATTCAATCCCACCATCGCTTTATCGGCTTCTCTCATCACCATCACACTCAACGTGTTCATTTGCTGGCTGCAAATGGTCCCCGTAAATGTAATAACAGAAGCAGCAGAATTTGCTGCGCATATGAAGACCCCATCAAGAAACCACCACAAGCGTCACCATCTCCCTCCTCCTCCTCTTCTTCGGCAATTCAACTTTACAATCAGATTGAAAGATTACTTACGGAGACTGCAAGACAATCACAAGACTCTTGGGGTGGTTCTAACGACTGGTCTGAAGTTGAGGGAGCATGGATTCTTAAACCAAAAGGCTCAAGGCCCAAGTCAATTGTTCATTTCATTGGTGGTGTATTCGTTGGAGCAGCCCCCCAGCTTACGTACCGTTTATTTCTTGAACGCCTGGCAGAAAAGGGTATTTTGGTGATTGCCACACCATATGCTAGTGGATTCGATTATTTCTTCACGGCTGATGAAGTGCAGTTCAAATTTGATAGGTGTTTTCGGTCTCTACAAGAAACTGTACAAGATATTCCTACTTTTGGCATAGGTCACTCTTTGGGAAGCGTCATCCACCTTTTGATTGGATCACGATATGCTGTGCAAAGAAGCGGGAATATATTCATGGCATTCAATAACAAGGAAGCAAGCGCAGCTATCCCTCTGTTCTCACCTGTTCTTGTCCCAATGGCCCAAAGCCTTGGACCATTTCTATCACAAATCGCTTCATCACCAACAGTCCGTCTTGGGGCAGAGATGACAATGAAGCAACTAGAGAGCCTTAGCCCTCCCATTATGAAGCAAGTTCTTCCTTTGGTTGAGCAACTTCCTCCCTTATACATGGACTTGGTTAATGGAAGAGAAGATTTCAGTCCCAAACCTGAAGAAACTCGCCGCCTTATAAAATCATATTACGGTGTTTCTAGAAATCTTCTGATAAAGTTCAAGGACGATGTAATTGATGAAACTCCAACATTAGCTCAGGTGCTTGGTTCTGAAGCAGCCATTAGTTCAATGCTAGACATGTCAATTCGCGTGTTGCCAGGAGATCATGGGCTTCCATTGCAACAGGCGTTCCCAGATGTCCCACCTGCAATGGCAGATGCAGTAAACCAAGGAAGTGAGCTTTTTGCAAATCTCACCGTGGGAACCCCATGGGAGAATGTTGCCAAAGAAGTAGGCAGCACACTGGGCGTGGACTCGAGGATCCTCCGTGCACAAGCATCCAAGGACGTAGATAACCTTGTGGATGTGATAATATCCTGGATGGCATCAAATTCAGGCCCGAGACTCTTGAGGAAGATGCTTGAAGAATCTGCAGAGATAGGGCATTCT
>gnl_Prupe_v2.1_Prupe.1G209800.1
ATGGCCAGTTGGGTAAGGAGCCCGCAGCCTCATCCCCATCTCCATCCTCATCAATCTTTCAACAAGCGGCTTCTAATTCAACCGCAAAGTCGTACTTTCAGGCTTTCAAATTCCCATCGCCATCTTCGGAGGAGAATTTACTGTAACTATGATGACGATGCCACCAAGAAACAATCACAGCCGCAAGCTCCACAGCCAACTGGGATCAAGCTCTACTCTGAGATTGAGAGATTACTTACGGAGACTGTAAGGCAATCCCAAGGTCGCTGGGCTGGTTCAAGCGACTGGACTCAAGTGGAGGGGGCATGGGTTCTCAAACCAAAAACCTCAGAACCCAAGGCCGTTGTACATTTTATTGGTGGCATATTTGTTGGAGCTGCCCCTCAACTTACCTACCGCATGTTTCTTGAGCGCCTCTCAGAAAGGGGTATTTTGGTGATTGCAACACCATATGCTAGTGGATTTGATCACTTCTTCATTGCAGATGAAGTCCAATTCAAATTTGATCGGTGTTATCGGTTTCTTAAAGAGACGGTTCAAGATCTTCCTACTTTCGGCATTGGCCATTCTTTGGGATCTGTCATCCACCTTCTGATCGGTTCAAGATATGCTGTTCAAAGAAATGGGAATGTGTTGATGGCATTCAATAACAAGGAGGCAAGCTCAGCTGTTCCTCTGTTCTCACCTGTTCTTGTTCCAGTGGCTCAAGGCCTCGGACCAATTTTATCTCAGATTGCATCATCACCAACAGTCCGCTTTGGGGCAGAAATGACTTTGAAGCAATTTGAAAACCTTAGCCCTCCCATCATGAAGCAAGTTCTTCCTTTAGTTGAGCAGCTCCCTCCCTTGTATATGGACTTAGTTAAGGGAAGAGAAGATTTTGTTCCAAAACCTGAAGAAACTCGGCGACTTATAAAATCGTACTATGGTATTTCCAGGAATCTTCTGGTGAAGTTTCAGGATGATACAATTGATGAGACTTCAATATTAGCACAGTTGCTAAGTTCAGATTCAGCCATCAGTTCTATGCTAGACATGTCAATTCGCTTATTGCCTGGAGATCACGGGCTTCCTTTGCAACAGGCTCTCCCAGACGTGCCTCCAGCAATGGCAGATGCAGTAAATCGTGGAAGTGAGATTTTGGCCAATCTCACCGTGGGGACACCATGGGAGACAGTTGCTAAAGAAGTAGGCAACTCATTAGGCGTGGATTCAAAGATCCTTCGTGCAGAAATATCTAAAGACATAGGCCTGCTTGTGGATGTGGTTGTATCTTGGATAGCTTCCAACACAGGTCCAAAGCTTTTGAAGCCG
>gnl_Selmo_v1.0_54701
CTCCAGGGAGCATGGATTCTAAGACCGAGCAAAGGAGATCCTGTTGGAGTTGTCCATTTTGTGGGTGGTGTTTTCGTTGGAGCTGCTCCACAGATCACGTATCGCTTGTTTCTGGAACGCCTTGCAGAGAGAGGATTCTTGATCATAGCAACGCCATTCGCGAGTGGCTTCGACCACTTGAAGATCGCTGACGAGACGCAGTTTAAGTTTGATCGCTGCATAAGAGCCTTGAAAGAGCAATCTTTGGAATCACTGCCTAGCTTTGGTGTCGGGCATTCTCTAGGAGCACTGGTACATCTTCTTATTGGTTCCCGTTATGCAGTGGAACGGGCAGGCAACGTTCTGATGTCTTTCAACAACAAGGGGGCCAAGCAAGCAATTCCTTTGTTCTCACCGGTTGCAGTTCCAATGGCTCAAAACCTCGGGCCCCTCCTCACACAAATCAGCAACTCTCCCACTGTTCGCTTCGGGGCAGAAATGGCAAAGAGGCAACTCGAAACTCTCAGTCCGCCACTCGTGAAGCAGATCCTTCCTCTTGTCGAGCAGCTTCCCTCCTTGTACATGGAGCTGGCAAACGGTAAAGAAGACTTCACTCCAACCGTAGAAGATGCAACTAGATTGATAAGATCCTACTATGGCATCAGACGTAATCTACTGGTGCGTTTCAAGGACGATGTGATCGACGAAACTCCAGAGCTGGCCAAGATCTTGAGCTCGAGCTCTGCTGTGAGCATGAACCTCGACTTGTCAGTGAGGACGTTATCTGGAGATCACGCCAGGCCTCTCCAGCAGGTATTCCCCGAGGTTCCTGGCGTGATGGCTGACGCTGTGACGCGAGGGAGCGATTTGCTAGCATCGCTAGCAGTGGGCACTCTTTTCGAAGGGGTGGCCAAAGAGGTTGGGCAGACTTTTGGATCTGATCCAGCGTCTCAGCGGCTTCGCCAGCAGCTTCTGGAAGATATCGAAAACTTGGTGGAGGAAATCGCAGCATGGATGCTA
>gnl_Solly_v2.4_Solyc01g008070.2.1
ATGAACTGCGTCACTGCTCCCAAGGCGAATTGGCGATGTTCGCCGGCGATTTCGTTCTACTCCGATTCCACTAAACTCTACAATCGGAGCAGCATCCGCTTCTACGCCGGAAACCGGAACTCCAGCAGAATCAGATGCAACTTGAAAGCTACCGGCAGCAGCAACAATCAGCCGGAAACAAGTACCGGAATCCAGCTATATAGAGATATTGAGAGATTACTTACAGAGACAGTGAAGCAATCTCAAGATTGGGGAAGTTCACAGGACTGGGATGAAATCGAGGGAGCATGGGTATTGCAACCAAAAACATCAAAGCCGAAGTTAGTCGTACATTTTATTGGAGGTGTTTTTGTTGGGGCTGCTCCGCAGCTTTCTTACCGCCTGTTCCTTGAGCGGCTCAGACAGAAGGATGTCTTGGTGATTGCTACACCTTATGCTAGTGGATTTGACCATTTCTACATTGCAGATGAAGTGCAGTTTAAGTTTGATAGGTGCCTTAGATTTCTCCAAGAAAGAGTACAAGACCTTCCTGTATTTGGCATTGGGCACTCTTTAGGATCTGTAATTCACCTTTTGATTGGAGCTAGATATGCTGTGAAAAGAAACGGGAATGTATTGATGGCTTTCAACAACAAGGATGCCAGCCTTGCAGTGCCGTTGTTCTCATCTGTTCTTGTTCCAATGATGCAAAACTTAGGACCAGTTTTATCACAGATCGCATCATCACCAACCATTCGTCTTGGGGCGGAGATGACTATGAAGCAAATAGAGAACCTTAGCCCCTCAATCATGAAGCAAGTTTTTCCACTGGTTGAGCAACTGACTCCTCTATACACGGACTTGATTAATGGAAAAGAAAATTTCACTCCAAGACCAGAAGAAACTCAAAGACTGATAAGGTCCTACTACGGGATTTCGAGGAATCTCTTAGTTAAGTTCAAAGATGATACAATCGACGAAACTTCAACACTAGCTCAGGTGCTCAGCTCAGGTTCCGCCATCAGCTCAATGCTGGATATGTCTATCCGCACTCTTCCTGGAGACCATGCGCTTCCTCTACAGCAGGCTCTACCAAATGCTCCTCCAGGAATGACGGACGCTGTTAACAGGAGCAGCGAGCTATTGGCGAACTTGACAGCAGGAACGCCATGGGAAAACGTCACGAAGGAAGTCGGCAATACGCTCGGTAATGTAGACTCTATAATTCTTAATTCTGGGAATTCAAAGGACTTGGATATGCTTGTGGAGACAATAACATCATGGATGTACTCTAACACTGGCCCAAAACTTTTACAG
>gnl_Sorbi_v3.1_Sobic.006G065600.2
ATGATAAGGATGGCGGCGGCGGCGTCTCAGCCACCATCGTCAGCCGTGCGGGTGCGCGGGTGCGGCGGCGCGGCGTCTGTGTCGTCGGCGCGCCCCTTCACGGGGTCGCCGCGGGGTAGAGTCGCGGCGTCGATTGGGAAGGGGAGGAAGCGGAGGCGCGCCATCTCGTGCTGCTCGTCTCCGGACGCAGATGGACCACGCCCCGCCGCGCCACCGACCTCCGCGGCGCCTTCGGACGGGTCGATACAGCTCTATTCCCAGATTGAGAGGGTGATCACGGAGGCGGCAAAGCAGTCCCGGGAGGGCTGGGGTTCGACTGGAGATTGGACCGAAGTCGAGGGAGCGTGGGTATTGCGACCGAAGTCCTCGGAGCCATCATTTGTTGTCCACTTTGTTGGAGGAATTTTTGTCGGAGCCGCTCCCCAGATCACATACCGCTTCTTCCTTGAATGTCTCGCGAACAGGGGAGCTTTGGTGATTGCTACGCCTTATGCGAGCGGCTTTGACCATTTCTTCATTGCAGATGAAGTTCAATTTAAGTTTGATAGGTGTTTGAGAAACTTGGATGAGCCTGTAAATGATATCCCAACATTTGGTGTTGGACATTCCTTGGGATCTGTTATCCACATGTTGATTGGATCAAGATATGCTGTGCAGCGAAGTGGAAATGTACTGATGTCCTTTAACAACAAGGAGGCAAGCTCCGCGGTTCCACTATTTTCACCTGTAATTGTTCCCATGGCACAAAGTTTTGGCCCGATACTGTCCCAATTGACATCATATCCAACAATCCGATTTGGGGCAGAAGCAGCCATTAAGCAGCTTGAGAATCTAAGCCCACCTGTGGTTAAGCAACTTCTACCTTTACTTCAACAACTTCCTCCGTTGTATATGGACTTAGTAAATGGGAGGGAGGACTTCATTCCAAAACCAGAAGAGACACGCCGCCTGATAAAATCCTACTATGGGATTTCTCGGAATCTCTTAATAAAGTTCAAAGATGATCAAATTGATGAAACCTCTACCCTTGCACAAGTACTAAGCTCCGAAGCAGCTATTAGCTCGTTGCTTGATATGTCAATTCGATCACTTCCTGGGGATCATGGGCTACCATTGCAACAGGTTCTTCCTGATGTTCCACCAGCAATGGCTGATGCAGTGAACCGTGGAGGTGAACTTCTGGCAAATCTGACAATGGGCACACCATGGGAGGCTGTTGCTAAGGAGGTTGGTACCAGTTTGGGTACTGACTCAGGCATTCTACGAGCACAGATCTCAAAAGACATTGAAACTCTTGTTGATGTAATTGCTTCATGGATATCTTCAAATTCTGGTCCAAGACTACTTCGCCCA
>gnl_Spipo_v2_Spipo13G0041900
ATGACTGGTAGCAGCGGAGGAGACGATCTGGATGCTGGGGGCTCTAGAGGAATCCAGCTTTACAATGGTTGGGGTGCTTCTGGAGACTGGTCAGAAGTTGAGGGAGCATGGGTTCTCAAACCAAAAGACTCAAAGCCGCTGGCAGTTGTGCATTTTATTGGTGGCATTTTTGTTGGAGCTGCTCCTCAACTTACATATCGCTTGTTTCTCAATCAACTTGCAGAAAAGGGAATTTTGGTGATTGCCACCCCTTTCGCTAGTGGGTTTGATCACTTGCTAATTGCTGATGAAGTTCAATTCAAGTTTGATAGGTGCATTCGGTCCTTAAAAGATACTGTTAATGGTCTGCCAACTTTTGGCGTGGGTCATTCTCTGGGATCGCTTGTCCATCTTCTTATTGGGTCAAGATATGCTGTACAAAGAGATGGAAATATATTAATTGCATTCAACAACAAGGAGGCAAGCTCGGCTATTCCACTATTTTCTCCTGTTATTGTACCAATGGCTCAAAGCTTCGGCCCCATTCTATCTCAGCTCTCATCATCCCCTGCAGTTCTACGTGGGGCTGAGTTGGCTATGAAGCAATTAGAGAGCCTCAGCCCTCCAATCATGAAACAAGTTCTACCTCTGGTCGAGCAACTTCCTCCACTCTACATGGATTTGGCCAAGGGAAGGGAGGACTTCAGTCCAAAGCCAGAGGAAACCCGGCGGCTGATAAAATCCTACTACGGGGTTTCGCGGAATCTCCTGATCAAGTTCAAGGATGACGTCATTGATGAGACCCCCACATTGGCCCAGGTTCTGAGTTCCGAATCTGCCATCAGCTCCCAGCTGGACATGTCGATCCGCTCCCTCCCCGGGGATCATGGGCTCCCCCTGCAGCAGCTCCTCCCGGACGTGCCTCCGGCCATGGCTGACACCGTGAACCGGGGGAGCGAGCTTCTGGCGAGCCTCACAGCTGGGACGCCATTGGAGGCCGTGGCCAAGGAGGTGGGCAGCACCTTCAGCCCCGACTCTAGGATCTTGCGAGCACAGGCCTCAAGTGAAGTCAAGGAACTCGTCGAGGTCATTGCATCATGGGTCACCTCCAACTCCGGCCCCAAGCTTCTTCAGTCC
>gnl_Stras_v2.0_SGA_v2.0_scaffold258T45750
ATGGCGAGCTGTACATGGCCGTGGACCCCTTATCTAAAATTTTCTCGGCCCAACTCCGGTTACATTTTCTCCCACAGTACAGTACGGCTCAGCAAGTTCCCTTGTAAGAACAGTCATCACAGCCACTCTCGCCGTCGCATCGGAGTATATTGCACCTCCGGAGACAGCGAAAACGCCGGCAGGCACTCTGAAACAACCGGAATTCAGCTATACAGGGACATCGAGAGAGTACTTACTGAGACCGTGAAGCAATCGCAAGATGGTAAGGATTCTGGAGATTGGAGGGAAATTGAGGGAGCCTGGGTATTGAAACCGAGGAACTCCAAGTTAATGGCTGTCGTACATTTTGTGGGTGGCATATTTGTGGGGGCTGCCCCACAGCTTACATATCGGTTGTTTCTGGAACGTCTAGCAGATGAGGGCATATTGGTTATTGCCACTCCTTATGCCAGTGGTTTTGATCACTTCCTTATAGCAGATGAAGTCCAGTTCAAATTCGAGAGGTGTCTTCGATATCTCCAGGAAACAGATGAAGAGATTCCATGTTTTGGCATTGGTCATTCTCTGGGGTCGGTCATTCACCTTCTTATAGGCTCAAGGTATGCTCTGAAAAGGAACGGGAACATATTAATGGCATTCAATAACAAGGAAGCAAGCCTAGCCGTTCCTTTGTTTTCACCTGTCATTGTGCCAATGGCCGAAAGAATAGGACCTATTTTATCACAAATAATATCATCACCAACGGTTCGCCTTGGGGCTGAAATGACTAGGAAGCAATTTGAGAATCTTAGCCCTTCCATTTTAAAGCAAGTTCTCCCTTTGGTCGAGCAACTCGCTCCATTGTACATGGACTTAGCTAAGGGGAAGGAAGAATTTACTCCCAAGCCAGAAGAAACTCGAAGATTGATAAGGTCTTATTATGGTGTCTCAAGGAATTTATTAATTAAGTTCAAAGATGATACCATCGACGAAACTTCCACTCTAGCCCAGGTTCTCAGCTCAGAATCTGGTATTAGCTCAATGATGGATATGTCTATTCGTTCCTTACCTGGTGATCACGGGCTGCCTCTACAACAGGTCTTGCCGGATGTGCCCCCTGCAATGGCAGATGTAGTGAATCGAGGAGGAGCACTTTTGGCTAGTTTAAGTGCAGGTACACCATGGGAGTCAATGGCCAAACAAGTGGGCACGTCTTTCAGTGCAGACTATTCCAAGGATATTGATCTGCTTGTTGATGTAATTATTAGCTGGATTGCCCGAAACTCTTAA
>gnl_Theca_v1.1_Thecc1EG003140t1
ATGGCTAGGTGCGTCGTGACTCCATCCCCTATTCAAACTCAGACTCGCACGCATAGAACTGGCATCATAAGATGCTTCTCTGTATCGGCTCTCAAGGTTCCTCTGCCGCCTGCAATTCGTCCCCGTCTTACTCCGAGAATCTTTTGTAACTACGATGATCCCAATAGCAACAACCAGAAACAGCCCTCTTCAGTTCAGCTCTATGGTGAAATTGAGAGATTACTTACAGAGACTGTAAGGCAATCGCAAGGTGCTTGGGGTGGTTCAAGTGATTGGAGCCAAGTCGAGGGAGCATGGGTTCTCCAACCAAAACACTCAAAACCTAAGTCAGTTGTTCATTTTGTTGGTGGTATATTTGTTGGAGCCGCTCCTCAGCTTACCTATCGTTGGTTTTTGGAGCGCCTTTCAGAAAAGGGTGTTTTGGTGATTGCGACACCATATGCTAGTGGGTTTGATCACTTCTTCATCGCAGATGAAGTCCAGTTTAAATTTGACAGGTGTTTACGGTTCCTACAAGAAACAGTGCATGATCTTCCCACTTTTGGGATTGGCCATTCTTTGGGTTCTGTCATCCATCTTTTGATTGGATCAAGATATGCCGTGCAAAGAAGTGGGAATGTATTAATGGCATTCAACAACAAGGAAGCAAGCTTAGCCATCCCGTTGTTCTCACCTGTTCTTGTGCCAGTGGCCCAAAGCATTGGACCCATTCTATCACAAATTGCATCATCACCCACAATCCGCATGGGGGCTGAGATGACACTGAAGCAAATAGAGAACTTTAGCCCTCCCATTATGAAGCAGGTTCTTCCTCTAGTTGAACAACTTCCTCCCTTGTACATGGACTTAGTCAAGGGAAGAGAAGATTTCAGTCCAAAACCAGAAGAAACTCGACGACTTATAAAGTCATACTATGGCATTTCGAGGAATCTTCTAATAAAGTTCAAAGATGACTCAATTGATGAAACTCCAAAGTTGGCTCAGGTGCTAAGTTCAGACTCAGCCATCAGCTCAATGCTGGACATGTCAATTCGATTGTTGCCAGGAGATCATGGGCTTCCTCTACAACAAGCCCTTCCAGATGTTCCACCCGCAATGGCCGATGCAGTAAATCGTGGAAGTGAGTTTTTGGCAAATCTGACTGTGGGAACACCGTGGGAGACTGTTGCCAAAGAGGTCAGCAATACATTAGGTACGGACTCGACAGTTCTTCGTGCAGAAATTTCTAAGGACATAGCCCTTCTTGTGGACGTGATCACTTCCTGGATGGCTTCAAATTCAGGTCCAAAACTTTTAAGGGGT
>gnl_Utrgi_v4.1_Scf00111.g8987.t1
ATGGCGACGAGCTCAGCATGTTCTGCAACCCCTCATCGGTTATTTACTTTGCCCTCTTCGATTTCCGGTTATCACCGGAGTACCTACGCTTTTCAACATCGTCGCAGTCATCGGGTCATATCCGTTCGCCGAGGAGTCCCCAGTCATCCCTCTAGCATATGTTGCAGTTACGATGACCGCATTGACTCCAGCAATCAAAGAGAGAACACGGGTATTCAGCTATACCAAGATATCGAGAGAATTCTTACCGAGACTGTAAGGCAATCCCAAGGTAGTTGGGGTTCATCTGATTGGTCTGAGGTTGAGGGAGCTTGGGTATTGAGACCAAAGCAGGCCAGCATAACATCAGTTGTGCACTTCGTGGGTGGCATTTTTGTAGGGGCTGCCCCACAGCTTACTTATCGGTTGTTCCTCGAGCGTCTCGCTAACAAGGGTGTGTTAATTATTGCCACGCCTTATGCCAGTGGGTTTGACCACTTCAGAATCGCGGATGAAGTGCATTTCAAATTTGAAAGGTGTCTTCGCTTTCTTCAGGAGGCTGATGGTCTTCCTACCTTTGGTATTGGCCACTCTTTGGGATCCGTCATTCATCTGCTCATAGGCTCTAGGTATGCTGTTGAGAGAAGAGGAAATGTACTGATGTCATTTAACTGCAAGGAGGCCAGTCTAGCCATTCCGTTGTTTTCACCTGTTCTGATCCCCATGGCTCAAAGTCTTGGGCCGTTTTTATCACAGCTAGCAGCATCCCCAACCATTCGCCTGGGTGCCGAGATGACTAGAAAGCAGTTTGAGAACCTCAGTCCTTCCATCTTAAAGCAAGTCCTTCCTCTTGTGGAACAGCTGCCACCATTGTATGCGGAATTGGCGAATGGAAGGGAAGATTTTTCTCCAAAGCCCGAGGAAACGCGGAGACTGGTCAAATCCTACTATGGCATCTCAAAAAACTTACTGATAAAGTTCAAAGATGACACAATCGATGAAAGTCCCACCTTAGCCCAGATTCTAAGCTCGGAAGCAGCTATAAGTTCCATGCTTGATATGTCCATCCGCTCATTACCTGGTGATCATGGGTTGCCTTTACAACAGGTCTTCCCAGATGTCCCCCCTGCCATGGCAGATGCGGTCAGCCGTGGGGGTGAGCTTTTGGCTTCCATTGCTGCGGGTACACCATGGGAGCCAGTTGCAAGAGACTTGGGGAATTCGTTTAGATCCGAGTCCGGCATTCTTCGGTCAGGAGGATATCCCAAGGATGTGGAAGAGTTGGTAGATACGATCGTTGAGTGGATCATTTCCACCTCTACTGGACCAAGATACCTCAAGGCATCTCCAGATGTTTTTACCTGCACTCGCTCTCTCGCTGTCACTCTCTCAGACACAACCGAGTTGGTGCCA
>gnl_Vitvi_Genoscope.12X_GSVIVT01001142001
ATGGGCAGTTGGTTATGGACACCGCTTCCGCACCTTGCTCCCCGATACCAGCCGCATCTAAATCCTCTTCACAATCGCACCAGCTTTTCTGATTTTCATCACCGCTTTCACTCGGTCAGCAATCGCCCTGCTGGTTGGACACCTATTTCTCTATTCCAAAACAGAATTTATTGCAACTCTGACGATAGCGGCAAGAAACAATCAGAGACAACAGGCATTCAAGTTTACAGTCAAATTGAAAGATTGCTTACTGAGACTGTTAAGCAATCTCAAGATGCTTGGGGTGGTTCAAGTGACTGGAGTGAAGTTGAGGGAGCATGGGTTCTGAAACCAAAAAACTCAAAGCCACGGTCAGTTGTACACTTTGTTGGTGGTATATTTGTTGGAGCTGCCCCTCAGCTTACCTACCGTTTGTTTCTTGAGCGCCTCTCTGAAAGGGGCATTCTGGTGATTGCCACACCATATGCTAGTGGATTTGATCACTTCTTCATAGCAGATGAAGTGCAGTTCAAATTTGATAGGTGTCTTCGATTTCTACAAGAAACAGTACAGGATCTTCCTACTTTTGGCATTGGGCATTCTCTGGGATCTGTTATCCACCTTCTGATTGGATCAAGGTATGCTGTGCAAAGAAGTGGAAATGTATTAATGGCATTCAATAACAAGGAGGCAAGCCTAGCTATTCCACTATTCTCACCTGTTCTTGTCCCAATGGCCCAAAGTATTGGACCACTTCTATCGCAAATTGCATCATCACCTACAGTTCGCCTTGGGGCAGAGATGACTTTGAAGCAATTAGAGAACCTTAGCCCTCCCATAATGAAGCAAGTTATTCCTCTGGTGGAGCAACTTCCTCCATTGTACATGGACTTGGTCAAGGGAAGAGAAGATTTTGCTCCAAAACCTGAAGAAACTCGTCGGCTAATAAAATCATACTATGGAGTTTCCAGGAATCTTCTGATAAAGTTCAAAGATGATACAATTGATGAAACTTCAACACTAGCACAGGTTCTTGCTTCAGATTCTGCCATTAGTTCACTGCTGGATATGTCAATTCGTTTGCTCCCTGGGGATCATGGTCTTCCATTGCAACAGGCTCTCCCAGATGTTCCCCCAGCAATGGCTGATGCAGTAAATCGTGGAGGTGAGTTTTTGGCTAACCTGACCATTGGGACTCCTTGGGAAACAGTTGCCAAAGAAGTAGGCAACACATTAGGTGTAGACTCAAAGATCCTTAGGGCAGAAAATTCAAAGGACCTGGACATGCTTGTGGATGTGATCACATCTTGGTTGGCTTCAAACACAGGTCCGAAACTTCTGAGGCAT
>FraveV4A2_4g21940.t1
ATGGCTAGCTGGGTTAGGAGTGCACAGCTTCATTCTTATCCTGGTGTTCATCATCATCAATCTTTGAAGAAGAGGATTGAGATTCAGCAGCAGGGTCAGTTTCTGAGGTTACCCAATTCTCATAGGGGTCATCTCCGGGGGAGAGTCTTCTGTAACTTTGATGATGAACTTGCCAAGAAAGAATCGCAGCCACAACCAACTGGGGTTCAGCTCTACTCTGAGATTGAGAGGTTGCTTACTGAGACTGTGAGGCAATCACAGGGTGGTTGGAATGATTCCAGTGACTGGAGTCAAGTAGAGGGGGCATGGGTTCTGAAACCGAAAACCTTGAAACCGACGGCAGTTGTACATTTTATCGGTGGTATATTTGTTGGAGCTGCCCCTCAGCTCACCTACCGGTTCTTTCTTGAGCGTCTGGCCGAGAAGGGAATTTTGGTGATTGCAACACCATATCCTAGTGGGTTTGATCACTTCTTCATTGCAGATCAAGTTCAATTCAAATTTGATCGATGTTATAGGTTTTTTAAAGACACAATTGAAGATCTGCCTATCTTTGGCCTTGGGCATTCTTTGGGATCTGTCATCCACCTCTTGATTGGTTCAAGATATGCTGTTCAAAGAAACGGGAATGTATTGATGGCATTCAACAATAGGGAGGCGAGCTATGCTGTTCCTCTGTTCTCACCTGTTCTTGTTCCAGTCGCCCAACGCCTTGGACCAATTTTATCACAGATTGCATCATCACCAACATTTCGCCTTGGGGCTGAAATGACTATGCGGAATTTTGAAAACCTTAGCCCTCCGATCATGAAGCAAGTTCTGCCTTTAGTGGAGCAGCTTCCACCCTTGTATATGGAGCTAGTCAATGGAAGAGAAGATTTTGTCCCAAAACCTGAAGAGACTCGCCGACTTATAAAATCATACTACGGTATTTCCAGGAATCTTCTAGTGAGGTTCAAGGATGATACAATTGACGAGACTTCAATATTAGCACAGGTGCTGAGTTCAGATTCAGCCATCAGTTCTATGCTAGACATGTCAACTCGCCTATTGCCTGGAGATCATGCGCTTCCTTTGCAACAGGCTATACCAGATGTGCCTCCAGCAATGGCAGATGCAGTAAATCGCGGGAGTGAGATGTTGGCCAATCTTACTGTAGGAACGCCATGGGAGTCTGTTGCTAAAGAAGTAGGCAACTCATTAGGTGTAGATTCAACGAAGATCCTTCGTGCAGAAGTGGCCAAAGACCTAGACCTTCTTGTGGATGTTGTTGCATCTTGGATGGCTTCCAATACAGGTCCAAGGCTTCTGAAGCCA
>Maldo_HF_26314
ATGGCCAGTTGCTGGGTAAGCAGTCCGCAGCCCCATCCCAATCTCCACCCTCATCAATCTTTCAGTAAGCGGCTGCTGATTCAGTCGCAGAGCCGCGTCCTCAGCCTCTCGAATTCTCAGCGCCGTCGTCGGAGCAGAATCTGCTGCAACTACGACGACGAAACGACTGGGAGACAATCACAACCACCAATTCCACAGGGTCCACAACCAACTGGGATTCAGCTCTACTCCGAGATTGAAAGAGTACTTACAGAGACAGTGAGGCAAGCCCAAGGTCGTTGGGATGGTACAGGCGACTGGACTCAAGTTGAGGGAGCATGGGTTCTCAAACCGAGAAACTCAGAACCCAAGGCCGTTGTACATTTTATTGGTGGCATATTTGTTGGAGCTGCCCCTCAGCTTACCTACCGTTTGTTTCTTGAGCGCCTCTCAGAAAAGGGTATTTTGGTGATTGCAACACCGTATGCTAGTGGATTTGATCACTTCTTCATTGCAGATGAAACCCAAATCAAATTTGATAGGTGTTATCGATTTCTTAAAGAGACGGTGTGTTTTTATTTCTTATCTTCAGAATCTGTATGTTTCGAATTCTGCTTGATTTTCTTCCTTAGGTGCACAAAACCTGAGATGCTTGATTGTACAGGTTCAAGATCTTCCTACTTTCGGTATTGGCCACTCTTTGGGATCTGTCATCCACCTTTTGATCGGTATTGCCACTTTTTTTTCCTAACTGCTCTTAAGAGTGCAAATCTTTTGGGTTTTAGAAACTCATTACGTTGGTGGCTGAATGGTTGGTTAGGTTCAAGATATGCTGTTCAAAGAAATGGGAATGTGCTGATGGCATTCAATAACAAGGAGGCAAGCTCAACTATTCCTCTGTTCTCACCTGTTGTCGTTCCAGTTGCTCAAGGCCTTGGACCAATTTTAGCACAGATTGCATCATCACCAACAATCCGCCTAGGGGCAGAAATGACTTTGAAGCAATTTGAAAACCTTAGCCCTCCCATCATGAAGCAAGTTCTTCCTTTAGTTGAGCAGCTCCCTCCACTGTATATGGACTTAGTTAATGGAAGAGAAGATTTTGCTCCAAAACCAGAAGAAACTCGGCGACTAGTAAAATCATACTACGGTATTTCCCGGAATCTTCTGGTGAAGTTCAGGGATGATATGATCGACGAGACTTCAACTTTGGCACAGTTGCTAATTTCAAATTCAGCCATCAGTTCTATGCTAGACATGTCGATTCGCTTATTACCTGGAGATCACGGGCTTCCTTTGCAACAGGCTCTCCCAGATGTGCCTCCGGCAATGGCAGATGCAGTAAATCGCGGAAGTGAGATGTTGGCTAATCTCACTGTCGGGACACCATGGGAGACCGTTGCTAAAGAAGTAGGCAGCACATGGGGTGTAGACTCGAAGGTACTTCGTGCAGAAGCATCAAAAGACTTAGGCCTGCTTGTGGATGTGATTGCGTCGTGGATAACTTCAAATGCAGGTCCAAAGCTCTTGAAGCCG
>Maldo_HF_42914
ATGGCCAGTTGCTGGGTGAGGAGTCCGCAGCCCCATCCCAATCTCCACCCTCATCAATCGTTCAGTAAGCGGCTGCTGATTCGGCAGCAGAGCCGCGTCCTCAGCCTCCCGAATTCTCAACGCCGTCGTCGGAGTGGGATTTGCTGCAACTACGACGACGAAACCACCAGGAGACAATCACAACCACCAAGTCCACAGGGTCCACAACCAACTGGGATTCAGCTCTATTCTGAGATTGAGAGGTTACTTACAGAGACTGTGAGGCAATCCCAAGGTCGTTGGGATGGTACAGGAGACTGGAATCAAGTTGAGGGAGCATGGGTTCTCAAACCGAGAAACTCAGAACCCAAGGCCGTTGTACATTTTATCGGTGGTGTTTTTGTTGGAGCTGCCCCTCAGCTTACCTACCGTTTGTTTCTTGAGCGCCTCTCAGAAAAGGGTATTTTGGTGATTGCAACACCATATGCTAGTGGATTTGATCACTTCTTCATTGCAGATGAAACCCAATTCAAATTTGATAGGTGCTATCGGTTTCTTAAAGAGACGGTTCAAGATCTTCCTACTTTCGGCATTGGCCATTCTTTGGGATCTGTCATCCACCTTTTAATCGGTTCAAGATATGCTGTTCAAAGAAATGGGAATGTACTGATGGCATTCAATAACAAGGAGGCAAGCTCAGCTATTCCTCTGTTCTCACCTGTTCTCGTTCCAGTTGCTCAAGGCCTTGGACCAATTTTATCACAGATTGCATCATCACCGACAGTCCGCCTAGGGGCAGAAATGACTTTGAAGCAATTTGAAAACCTTAGCCCTCCCATCATGAAGCAAGTTCTTCCTTTAGTTGAGCAGCTCCCTCCACTGTATATGGACTTGGTCAAAGGAAGAGAAGATTTTGCTCCAAAACCTGAAGAAACTCGGCGACTTGTAAAATCATACTACGGTATTTCCAGGAATCTACTGGTGAAGTTCAAGGATGATATGATTGATGAGACTTCAACATTGGCAGAGTTGCTAAGTTCAGATTCAGCCATCGGTTCTATGCTAGACATGTCGATTCGCTTGTTACCTGGAGATCACGGACTTCCTTTGCAACAGACGCTCCCGGATGTGCCTCCAGCAATGGCAGACGCAGTAAATCGCGGGAGTGAGATGTTGGCCAATCTCACTGTCGGGACACCATGGGAGACAGTTGCTAAAGAAGTAGGCAGCACATGGGGTGTAGACTCGAAGGTACTTCGTGCAGAAGCATCTAAAGACGTAGGCCTGCTTGTGGATGTGGTTGCGGCATGGATAACTTCAAATACAGGGCCGAAGCTCTTGAAGCCG
>Malba_035526
ATGGCCAGTTGCTGGGTGAGGAGTCCGCAGCCCCATCCCAATCTACACCCTCATCAATCTTTCAGTAAGCGGCTGCTGATTCGGCCGCAGAGCCGGGTCCTCAGCCTCCCGAATTCTCGGCGCCGTCGTCGGAATGGGATTTGCTGCAACTACGACGACGAAACCACCAGGAGACAATCACAACCACCAAGTCCACAGGGTCCACAACCAACTGGGATTCAGCTCTATTCTGAGATTGAGAGGTTACTTACAGAGACTGTGAGGCAATCCCAAGGTCGTTGGGATGGTACAGGAGACTGGAATCAAGTTGAGGGAGCTTGGGTTCTCAAACCGAGAAACTCAGAACCCAAGGCCGTTGTACATTTTATCGGTGGTGTTTTTGTTGGAGCTGCCCCTCAGCTTACCTACCGTTTGTTTCTTGAGCGCCTCTCAGAAAAGGGTATTTTGGTGATTGCAACACCATATGCTAGTGGATTTGATCACTTCTTCATTGCAGATGAAACCCAATTCAAATTTGATAGGTGCTATCGGTTTCTTAAAGAGACGGTTCAAGATCTTCCTACTTTCGGGATTGGCCATTCTTTGGGATCTGTCATCCACCTTTTAATCGGTTCAAGATATGCTGTTCAAAGAAATGGGAATGTGCTGATGGCATTCAATAACAAGGAGGCAAGCTCAGCTATTCCTCTGTTCTCACCTGTTCTCGTTCCAGTTGCTCAAGGCCTTGGACCAATTTTATCACAGATTGCATCATCACCGACAGTCCGCCTAGGGGCAGAAATGACTTTGAAGCAATTTGAAAACCTTAGCCCTCCCATCATGAAGCAAGTTCTTCCTTTAGTTGAGCAGCTCCCTCCACTGTATATGGACTTGGTCAAAGGAAGAGAAGATTTTGCTCCAAAACCTGAAGAAACTCGGCGACTTGTAAAATCATACTACGGTATTTCCAGGAATCTACTGGTGAAGTTCAAGGATGATATGATTGATGAGACTTCAACATTGGCAGAGTTGCTAAGTTCAGATTCAGCCATCGGTTCTATGCTAGACATGTCGATTCGCTTGTTACCTGGAGATCACGGACTTCCTTTGCAACAGACGCTCCCGGATGTGCCTCCAGCAATGGCAGACGCAGTAAATCGCGGGAGTGAGATGTTGGCCAATCTCACTGTCGGGACACCATGGGAGACAGTTGCTAAAGAAGTAGGCAGCACATGGGGTGTAGACTCGAAGGTACTTCGTGCAGAAGCATCTAAAGACGTAGGCCTGCTTGTGGATGTGGTTGCGGCATGGATAACTTCAAATACAGGGCCGAAGCTCTTGAAGCCG
>Malba_036417
ATGGCCAGTTGCTGGGTAAGGAGTCCGCAGCCCCATCCCAATCTCCACCCTCATCAATCTTTCAGTAAGCGGCTGCTGATTCAGTCGCAGAGCCGCGTCCTCAGCCTCTCGAATTCTCAGCGCCGTCGTCGGAGCAGAATCTGCTGCAACTACGACGACGAAACGACCGGGAGACAATCACAACCACCAATTCCACAGGGTCCACAACCAACTGGGATTCAGCTCTACTCCGAGATTGAAAGAGTACTTACAGAGACAGTGAGGCAAGCCCAAGGTCGTTGGGATGGTACAGGCGACTGGACTCAAGTTGAGGTCAACCATCACAGGATTTCAAATTTTGTTTCAGTTATGTTTATATTCCGTGATGAATTCTGTATTCGGAACCACTTCCGGGTGGGTATTTTGGTGATTGCAACACCGTATGCTAGTGGATTTGATCACTTCTTCATTGCAGATGAAACCCAAATCAAATTTGATAGGTGTTATCGATTTCTTAAAGAGACGGTTCAAGATCTTCCTACTTTCGGTATTGGCCACTCTTTGGGATCTGTCATCCACCTTTTGATCGGTTCAAGATATGCTGTTCAAAGAAATGGGAATGTGCTGATGGCATTCAATAACAAGGAGGCAAGCTCAACTATTCCTCTGTTCTCACCTGTTGTCGTTCCAGTTGCTCAAGGCCTTGGACCAATTTTAGCACAGATTGCATCATCACCAACAATCCGCCTAGGGGCAGAAATGACTTTGAAGCAATTTGAAAACCTTAGCCCTCCCATCATGAAGCAAGTTCTTCCTTTAGTTGAGCAGCTCCCTCCACTGTATATGGACTTAGTTAATGGAAGAGAAGATTTTGCTCCAAAACCAGAAGAAACTCGGCGACTAGTAAAATCATACTACGGTATTTCCCGGAATCTTCTGGTGAGGTTCAGGGATGATATGATCGACGAGACTTCAACTTTGGCACAGTTGCTAATTTCAAATTCAGCCATCAGTTCTATGCTAGACATGTCGATTCGCTTATTACCTGGAGATCACGGGCTTCCTTTGCAGCAGGCTCTCCCAGATGTGCCTCCGGCAATGGCAGATGCAGTAAATCGCGGAAGTGAGATGTTGGCTAATCTCACCGTCGGGACACCATGGGAGACCGTTGCTAAAGAAGTAGGCAGCACATGGGGTGTGGACTCGAAGGTACTTCGTGCAGAAGCATCAAAAGACTTAGGCCTGCTTGTGGATGTGATTGCGTCGTGGATAACTTCAAATGCAGGTCCAAAGCTCTTGAAGCCG
>Malsi_13g011920
ATGGCCAGTTGCTGGGTGAGGAGTCCGCAGCCCCATCCCAATCTCCACCCTCATCAATCGTTCAGTAAGCGGCTGCTGATTCGGCAGCAGAGCCGCGTCCTCAGCCTCCCGAATTCTCAACGCCGTCGTCGCAGTGGGATTTGCTGCAACTACGACGACGAAACCACCAGGAGACAATCACAACCACCAAGTCCACAGGGTCCACAACCAACTGGGATTCAGCTCTATTCTGAGATTGAGAGGTTACTTACAGAGACTGTGAGGCAATCCCAAGGTCGTTGGGATGGTACAGGAGACTGGAATCAAGTTGAGGGAGCATGGGTTCTCAAACCGAGAAACTCAGAACCCAAGGCCGTTGTACATTTTATCGGTGGTGTTTTTGTTGGAGCTGCCCCTCAGCTTACCTACCGTTTGTTTCTTGAGCGCCTCTCAGAAAAGGGTATTTTGGTGATTGCAACACCATATGCTAGTGGATTTGATCACTTCTTCATTGCAGATGAAACCCAATTCAAATTTGATAGGTGCTATCGGTTTCTTAAAGAGACGGTTCAAGATCTTCCTACTTTCGGCATTGGCCATTCTTTGGGATCTGTCATCCACCTTTTAATCGGTTCAAGATATGCTGTTCAAAGAAATGGGAATGTGCTGATGGCATTCAATAACAAGCTCATAAATTCTATAGAAGGAAAAGTGACGGCACATCCATTATATGCCCCCTTCTTTTTGCCTACTTTATCTACCATGACCAAGTTGAATGGTACGCCATCTCTTAACATCCCATGGCCACCTCAGGAGGCAAGCTCAGCTATTCCTCTGTTCTCACCTGTTCTCGTTCCAGTTGCTCAAGGCCTTGGACCAATTTTATCACAGATTGCATCATCACCGACAGTCCGCCTAGGGGCAGAAATGACTTTGAAGCAATTTGAAAACCTTAGCCCTCCCATCATGAAGCAAGTTCTTCCTTTAGTTGAGCAGCTCCCTCCACTGTATATGGACTTGGTCAAAGGAAGAGAAGATTTTGCTCCAAAACCTGAAGAAACTCGGCGACTTGTAAAATCATACTACGGTATTTCCAGGAATCTACTGGTGAAGTTCAAGGATGATATGATTGATGAGACTTCAACATTGGCAGAGTTGCTAAGTTCAGATTCAGCCATCGGTTCTATGCTAGACATGTCGATTCGCTTGTTACCTGGAGATCACGGACTTCCTTTGCAACAGACGCTCCCGGATGTGCCTCCAGCAATGGCAGACGCAGTAAATCGCGGGAGTGAGATGTTGGCCAATCTCACTGTCGGGACACCATGGGAGACAGTTGCTAAAGAAGTAGGCAGCACATGGGGTGTAGACTCGAAGGTACTTCGTGCAGAAGCATCTAAAGACGTAGGCCTGCTTGTGGATGTGGTTGCGGCATGGATAACTTCAAATACAGGGCCGAAGCTCTTGAAGCCG
>Malsi_16g012490
ATGGCCAGTTGCTGGGTAAGCAGTCCGCAGCCCCATCCCAATCTCCACCCTCATCAATCTTTCAGTAAGCGGCTGCTGATTCAGTCGCAGAGCCGCGTCCTCAGCCTCTCGAATTCTCAGCGCCATCGTCGGAGCAGAATCTGCTGCAACTACGACGACGAAACGACTGGGAGACAATCACAACCACCAATTCCACAGGGTCCACAACCAACTGGGATTCAGCTCTACTCCGAGATTGAAAGAGTACTTACAGAGACAGTGAGGCAAGCCCAAGGTCGTTGGGATGGTACAGGCGACTGGACTCAAGTTGAGGGAGCATGGGTTCTCAAACCGAGAAACTCAGAACCCAAGGCCGTTGTACATTTTATTGGTGGCATATTTGTTGGAGCTGCCCCTCAGCTTACCTACCGTTTGTTTCTTGAGCGCCTCTCAGAAAAGGGTATTTTGGTGATTGCAACACCGTATGCTAGTGGATTTGATCACTTCTTCATTGCAGATGAAACCCAAATCAAATTTGATAGGTGTTATCGATTTCTTAAAGAGACGGTTCAAGATCTTCCTACTTTCGGTATTGGCCACTCTTTGGGATCTGTCATCCACCTTTTGATCGGTTCAAGATATGCTGTTCAAAGAAATGGGAATGTGCTGATGGCATTCAATAACAAGGAGGCAAGCTCAACTATTCCTCTGTTCTCACCTGTTGTCGTTCCAGTTGCTCAAGGCCTTGGACCAATTTTAGCACAGATTGCATCATCACCAACAATCCGCCTAGGGGCAGAAATGACTTTGAAGCAATTTGAAAACCTTAGCCCTCCCATCATGAAGCAAGTTCTTCCTTTAGTTGAGCAGCTCCCTCCACTGTATATGGACTTAGTTAATGGAAGAGAAGATTTTGCTCCAAAACCAGAAGAAACTCGGCGACTAGTAAAATCATACTACGGTATTTCCCGGAATCTTCTGGTGAAGTTCAGGGATGATATGATCGACGAGACTTCAACTTTGGCACAGTTGCTAATTTCAAATTCAGCCATCAGTTCTATGCTAGACATGTCGATTCGTTTATTACCTGGAGATCACGGGCTTCCTTTGCAACAGGCTCTCCCAGATGTGCCTCCGGCAATGGCAGATGCAGTAAATCGCGGAAGTGAGATGTTGGCTAATCTCACCGTCGGGACACCATGGGAGACCGTTGCTAAAGAAGTAGGCAGCACATGGGGTGTGGACTCGAAGGTACTTCGTGCAGAAGCATCAAAAGACTTAGGCCTGCTTGTGGATGTGATTGCGTCGTGGATAACTTCAAATGCAGGTCCAAAGCTCTTGAAGCCG
>Malsy_13g010860
ATGGCCAGTTGCTGGGTGAGGAGTCCGCAGCCCCATCCCAATCTCCACTCTCATCAATCGTTCAGTAAGCGGCTGCTGATTCGGCCGCAGAGCCGCGTCCTCAGCCTCCCGAATTCTCAACGCCGTCGTCGGAGTGGGATTTGCTGCAACTACGACGACGAAACCACCAGGAGACAATCACAACCACCAAGTCCACAGGGTCCACAACCAACTGGGATTCAGCTCTATTCTGAGATTGAGAGGTTACTTACAGAGACTGTGAGGCAATCCCAAGGTCGTTGGGATGGTACAGGAGACTGGAATCAAGTTGAGGGAGCATGGGTTCTCAAACCGAGAAACTCAGAACCCAAGGCCGTTGTACATTTTATTGGTGGTGTTTTTGTTGGAGCTGCCCCTCAGCTTACCTACCGTTTGTTTCTTGAGCGCCTCTCAGAAAAGGGTATTTTGGTGATTGCAACACCATATGCTAGTGGATTTGATCACTTCTTCATTGCAGATGAAACCCAATTCAAATTTGATAGGTGCTATCGGTTTCTTAAAGAGACGGTTCAAGATCTTCCTACTTTCGGCATTGGCCATTCTTTGGGATCTGTCATCCACCTTTTAATCGGTTCAAGATATGCTGTTCAAAGAAATGGGAATGTGCTGATGGCATTCAATAACAAGGAGGCAAGCTCAGCTATTCCTCTGTTCTCTCCTGTTCTCGTTCCAGTTGCTCAAGGCCTTGGACCAATTTTATCACAGATTGCATCATCACCGACAGTCCGCCTAGGGGCAGAAATGACTTTGAAGCAATTTGAAAACCTTAGCCCTCCCATCATGAAGCAAGTTCTTCCTTTAGTTGAGCAGCTCCCTCCACTGTATATGGACTTGGTCAAAGGAAGAGAAGATTTTGCTCCAAAACCTGAAGAAACTCGGCAACTTGTAAAATCATACTACGGTATTTCCAGGAATCTACTGGTGAAGTTCAAGGATGATATGATTGATGAGACTTCAACATTGGCAGAGTTGCTAAGTTCAGATTCAGCCATCAGTTCTATGCTAGACATGTCGATTCGCTTGTTACCTGGAGATCACGGACTTCCTTTGCAACAGACGCTCCCGGATGTGCCTCCAGCAATGGCAGACGCAGTAAATCGCGGGAGTGAGATGTTGGCCAATCTCACTGTCGGGACACCATGGGAGACAGTTGCTAAAGAAGTAGGCAGCACATGGGGTGTAGACTCGAAGGTACTTCGTGCAGAAGCATCTAAAGACGTAGGCCTGCTTGTGGATGTGGTTGCGGCATGGATAACTTCAAATACAGGGCCGAAGCTCTTGAAGCCG
>Malsy_16g010500
ATGGCCAGTTGCTGGGTAAGGAGTCCGCAGCCCCATCCCAATCTCCACCCTCATCAATCTTTCAGTAAGCGGCTGCTGATTCAGTCGCAGAGCCGCGTCCTCAGCCTCTCGAATTCTCAGCGCCGTCGTCAGAGCAGAATCTGCTGCAACTACGACGACGAAACGACCGGGAGACAATCACAACCACCAATTCCACAGGGTCCACAACCAACTGGGATTCAGCTCTACTCCGAGATTGAAAGAGTACTTACAGAGACAGTGAGGCAAGCCCAAGGTCGTTGGGATGGTACAGGCGACTGGACTCAAGTTGAGGGAGCATGGGTTCTGAAACCGAGAAACTCAGAACCCAAGGCCGTGGTACATTTTATTGGTGGCATATTTGTTGGAGCTGCCCCTCAGCTTACCTACCGTTTGTTTCTTGAGCGCCTCTCAGAAAAGGGTATTTTGGTGATTGCAACACCGTATGCTAGTGGATTTGATCACTTCTTCATTGCAGATGAAACCCAAATCAAATTTGATAGGTGTTATCGATTTCTTAAAGAGACGGTTCAAGATCTTCCTACTTTCGGTATTGGCCACTCTTTGGGATCTGTCATCCACCTTTTGATCGGTTCAAGATATGCTGTTCAAAGAAATGGGAATGTGCTGATGGCATTCAATAACAAGGAGGCAAGCTCAACTATTCCTCTGTTCTCACCTGTTGTCGTTCCTGTTGCTCAAGGCCTTGGACCAATTTTAGCACAGATTGCATCATCACCAACAATCCGCCTAGGGGCAGAAATGACTTTGAAGCAATTTGAAAACCTTAGCCCTCCCATCATGAAGCAAGTTCTTCCTTTAGTTGAGCAGCTCCCTCCACTGTATATGGACTTAGTTAATGGAAGAGAAGATTTTGCTCCAAAACCAGAAGAAACTCGGCGACTAGTAAAATCATACTACGGTATTTCCCGGAATCTTCTGGTGAAGTTCAGGGATGATATGATCGACGAGACTTCAACTTTGGCACAGTTGCTAATTTCAAATTCAGCCATCAGTTCTATGCTAGACATGTCGATTCGCTTATTACCTGGAGATCACGGGCTTCCTTTGCAACAGGCTCTCCCAGATGTGCCTCCGGCAATGGCAGATGCAGTAAATCGCGGAAGTGAGATGTTGGCTAATCTCACTGTCGGGACACCATGGGAGACCGTTGCTAAAGAAGTAGGCAGCACATGGGGTGTAGACTCGAAGGTACTTCGTGCAGAAGCATCAAAAGACTTAGGCCTGCTTGTGGATGTGATTGCGTCGTGGATAACTTCAAATGCAGGTCCAAAGCTCTTGAAGCCG
>Maldo_GDDH_13G1135500
ATGGCCAGTTGCTGGGTGAGGAGTCCGCAGCCCCATCCCAATCTCCACCCTCATCAATCGTTCAGTAAGCGGCTGCTGATTCGGCAGCAGAGCCGCGTCCTCAGCCTCCCGAATTCTCAACGCCGTCGTCGCAGTGGGATTTGCTGCAACTACGACGACGAAACCACCAGGAGACAATCACAACCACCAAGTCCACAGGGTCCACAACCAACTGGGATTCAGCTCTATTCTGAGATTGAGAGGTTACTTACAGAGACTGTGAGGCAATCCCAAGGTCGTTGGGATGGTACAGGAGACTGGAATCAAGTTGAGGGAGCATGGGTTCTCAAACCGAGAAACTCAGAACCCAAGGCCGTTGTACATTTTATCGGTGGTGTTTTTGTTGGAGCTGCCCCTCAGCTTACCTACCGTTTGTTTCTTGAGCGCCTCTCAGAAAAGGGTATTTTGGTGATTGCAACACCATATGCTAGTGGATTTGATCACTTCTTCATTGCAGATGAAACCCAATTCAAATTTGATAGGTGCTATCGGTTTCTTAAAGAGACGGTTCAAGATCTTCCTACTTTCGGCATTGGCCATTCTTTGGGATCTGTCATCCACCTTTTAATCGGTTCAAGATATGCTGTTCAAAGAAATGGGAATGTGCTGATGGCATTCAATAACAAGGAGGCAAGCTCAGCTATTCCTCTGTTCTCACCTGTTCTCGTTCCAGTTGCTCAAGGCCTTGGACCAATTTTATCACAGATTGCATCATCACCGACAGTCCGCCTAGGGGCAGAAATGACTTTGAAGCAATTTGAAAACCTTAGCCCTCCCATCATGAAGCAAGTTCTTCCTTTAGTTGAGCAGCTCCCTCCACTGTATATGGACTTGGTCAAAGGAAGAGAAGATTTTGCTCCAAAACCTGAAGAAACTCAGCGACTTGTAAAATCATACTACGGTATTTCCAGGAATCTACTGGTGAAGTTCAAGGATGATATGATTGATGAGACTTCAACATTGGCAGAGTTGCTAAGTTCAGATTCAGCCATCGGTTCTATGCTAGACATGTCGATTCGCTTGTTACCTGGAGATCACGGACTTCCTTTGCAACAGACGCTCCCGGATGTGCCTCCAGCAATGGCAGACGCAGTAAATCGCGGGAGTGAGATGTTGGCCAATCTCACTGTCGGGACACCATGGGAGACAGTTGCTAAAGAAGTAGGCAGCACATGGGGTGTAGACTCGAAGGTACTTCGTGCAGAAGCATCTAAAGACGTAGGCCTGCTTGTGGATGTGGTTGCGGCATGGATAACTTCAAATACAGGGCCGAAGCTCTTGAAGCCG
>Maldo_GDDH_16G1131100
ATGGCCAGTTGCTGGGTAAGCAGTCCGCAGCCCCATCCCAATCTCCACCCTCATCAATCTTTCAGTAAGCGGCTGCTGATTCAGTCGCAGAGCCGCGTCCTCAGCCTCTCGAATTCTCAGCGCCGTCGTCGGAGCAGAATCTGCTGCAACTACGACGACGAAACGACTGGGAGACAATCACAACCACCAATTCCACAGGGTCCACAACCAACTGGGATTCAGCTCTACTCCGAGATTGAAAGAGTACTTACAGAGACAGTGAGGCAAGCCCAAGGTCGTTGGGATGGTACAGGCGACTGGACTCAAGTTGAGGGAGCATGGGTTCTCAAACCGAGAAACTCAGAACCCAAGGCCGTTGTACATTTTATTGGTGGCATATTTGTTGGAGCTGCCCCTCAGCTTACCTACCGTTTGTTTCTTGAGCGCCTCTCAGAAAAGGGTATTTTGGTGATTGCAACACCGTATGCTAGTGGATTTGATCACTTCTTCATTGCAGATGAAACCCAAATCAAATTTGATAGGTGTTATCGATTTCTTAAAGAGACGGTTCAAGATCTTCCTACTTTCGGTATTGGCCACTCTTTGGGATCTGTCATCCACCTTTTGATCGGTTCAAGATATGCTGTTCAAAGAAATGGGAATGTGCTGATGGCATTCAATAACAAGGAGGCAAGCTCAACTATTCCTCTGTTCTCACCTGTTGTCGTTCCAGTTGCTCAAGGCCTTGGACCAATTTTAGCACAGATTGCATCATCACCAACAATCCGCCTAGGGGCAGAAATGACTTTGAAGCAATTTGAAAACCTTAGCCCTCCCATCATGAAGCAAGTTCTTCCTTTAGTTGAGCAGCTCCCTCCACTGTATATGGACTTAGTTAATGGAAGAGAAGATTTTGCTCCAAAACCAGAAGAAACTCGGCGACTAGTAAAATCATACTACGGTATTTCCCGGAATCTTCTGGTGAAGTTCAGGGATGATATGATCGACGAGACTTCAACTTTGGCACAGTTGCTAATTTCAAATTCAGCCATCAGTTCTATGCTAGACATGTCGATTCGTTTATTACCTGGAGATCACGGGCTTCCTTTGCAACAGGCTCTCCCAGATGTGCCTCCGGCAATGGCAGATGCAGTAAATCGCGGAAGTGAGATGTTGGCTAATCTCACCGTCGGGACACCATGGGAGACCGTTGCTAAAGAAGTAGGCAGCACATGGGGTGTGGACTCGAAGGTACTTCGTGCAGAAGCATCAAAAGACTTAGGCCTGCTTGTGGATGTGATTGCGTCGTGGATAACTTCAAATGCAGGTCCAAAGCTCTTGAAGCCG
>Maldo_Gala_13g011860
ATGGCCAGTTGCTGGGTGAGGAGTCCGCAGCCCCATCCCAATCTCCACCCTCATCAATCGTTCAGTAAGCGGCTGCTGATTCGGCAGCAGAGCCGCGTCCTCAGCCTCCCGAATTCTCAACGCCGTCGTCGGAGTGGGATTTGCTGCAACTACGACGACGAAACCACCAGGAGACAATCACAACCACCAAGTCCACAGGGTCCACAACCAACTGGGATTCAGCTCTATTCTGAGATTGAGAGGTTACTTACAGAGACTGTGAGGCAATCCCAAGGTCGTTGGGATGGTACAGGAGACTGGAATCAAGTTGAGGGAGCATGGGTTCTCAAACCGAGAAACTCAGAACCCAAGGCCGTTGTACATTTTATCGGTGGTGTTTTTGTTGGAGCTGCCCCTCAGCTTACCTACCGTTTGTTTCTTGAGCGCCTCTCAGAAAAGGGTATTTTGGTGATTGCAACACCATATGCTAGTGGATTTGATCACTTCTTCATTGCAGATGAAACCCAATTCAAATTTGATAGGTGCTATCGGTTTCTTAAAGAGACGGTTCAAGATCTTCCTACTTTCGGCATTGGCCATTCTTTGGGATCTGTCATCCACCTTTTAATCGGTTCAAGATATGCTGTTCAAAGAAATGGGAATGTACTGATGGCATTCAATAACAAGCTCATAAATTCTATAGAAGGAAAAGTGACGGCACATCCATTATATGCCCCCTTCTTTTTGCCTACTTTATCTACCATGACCAAGTTGAATGGTACGCCATCTCTTAACATCCCATGGCCACCTCAGGAGGCAAGCTCAGCTATTCCTCTGTTCTCACCTGTTCTCGTTCCGGTTGCTCAAGGCCTTGGACCAATTTTATCACAGATTGCATCATCACCGACAGTCCGCCTAGGGGCAGAAATGACTTTGAAGCAATTTGAAAACCTTAGCCCTCCCATCATGAAGCAAGTTCTTCCTTTAGTTGAGCAGCTCCCTCCACTGTATATGGACTTGGTCAAAGGAAGAGAAGATTTTGCTCCAAAACCTGAAGAAACTCGGCGACTTGTAAAATCATACTACGGTATTTCCAGGAATCTACTGGTGAAGTTCAAGGATGATATGATTGATGAGACTTCAACATTGGCAGAGTTGCTAAGTTCAGATTCAGCCATCAGTTCTATGCTAGACATGTCGATTCGCTTGTTACCTGGAGATCACGGACTTCCTTTTCAACAGACGCTCCCGGATGTGCCTCCAGCAATGGCAGACGCAGTAAATCGCGGGAGTGAGATGTTGGCCAATCTCACTGTCGGGACACCATGGGAGACAGTTGCTAAAGAAGTAGGCAGCACATGGGGTGTAGACTCGAAGGTACTTCGTGCAGAAGCATCTAAAGACGTAGGCCTGCTTGTGGATGTGGTTGCGGCATGGATAACTTCAAATACAGGGCCGAAGCTCTTGAAGCCG
>Maldo_Gala_16g012220
ATGGCCAGTTGCTGGGTAAGCAGTCCGCAGCCCCATCCCAATCTCCACCCTCATCAATCTTTCAGTAAGCGGCTGCTGATTCAGTCGCAGAGCCGCGTCCTCAGCCTCTCGAATTCTCAGCGCCGTCGTCGGAGCAGAATCTGCTGCAACTACGACGACGAAACGACTGGGAGACAATCACAACCACCAATTCCACAGGGTCCACAACCAACTGGGATTCAGCTCTACTCCGAGATTGAAAGAGTACTTACAGAGACAGTGAGGCAAGCCCAAGGTCGTTGGGATGGTACAGGCGACTGGACTCAAGTTGAGGGAGCATGGGTTCTCAAACCGAGAAACTCAGAACCCAAGGCCGTTGTACATTTTATTGGTGGCATATTTGTTGGAGCTGCCCCTCAGCTTACCTACCGTTTGTTTCTTGAGCGCCTCTCAGAAAAGGGTATTTTGGTGATTGCAACACCGTATGCTAGTGGATTTGATCACTTCTTCATTGCAGATGAAACCCAAATCAAATTTGATAGGTGTTATCGATTTCTTAAAGAGACGGTTCAAGATCTTCCTACTTTCGGTATTGGCCACTCTTTGGGATCTGTCATCCACCTTTTGATCGGTTCAAGATATGCTGTTCAAAGAAATGGGAATGTGCTGATGGCATTCAATAACAAGGAGGCAAGCTCAACTATTCCTCTGTTCTCACCTGTTGTCGTTCCAGTTGCTCAAGGCCTTGGACCAATTTTAGCACAGATTGCATCATCACCAACAATCCGCCTAGGGGCAGAAATGACTTTGAAGCAATTTGAAAACCTTAGCCCTCCCATCATGAAGCAAGTTCTTCCTTTAGTTGAGCAGCTCCCTCCACTGTATATGGACTTAGTTAATGGAAGAGAAGATTTTGCTCCAAAACCAGAAGAAACTCGGCGACTAGTAAAATCATACTACGGTATTTCCCGGAATCTTCTGGTGAAGTTCAGGGATGATATGATCGACGAGACTTCAACTTTGGCACAGTTGCTAATTTCAAATTCAGCCATCAGTTCTATGCTAGACATGTCGATTCGTTTATTACCTGGAGATCACGGGCTTCCTTTGCAACAGGCTCTCCCAGATGTGCCTCCGGCAATGGCAGATGCAGTAAATCGCGGAAGTGAGATGTTGGCTAATCTCACCGTCGGGACACCATGGGAGACCGTTGCTAAAGAAGTAGGCAGCACATGGGGTGTGGACTCGAAGGTACTTCGTGCAGAAGCATCAAAAGACTTAGGCCTGCTTGTGGATGTGATTGCGTCGTGGATAACTTCAAATGCAGGTCCAAAGCTCTTGAAGCCG
>Pyrco_DAP_Chr13v0.1_32901.1
ATGGCCAGTTGCTGGGTGAGGAGTCCGCAGCCCCATCCCAACCTCCACCCCCATCAATCTTTCATTACAAAAGCAAGATTTCGAATGTTAAAACCGTGCAAGGAAACAATGTATGTCAAACACCCTGAACAAATTATGCTCTCATTAGGAGCATGGGTTCTCAAACCGAGAAACTCAGAACCCAAGGCCGTTGTACATTTTATCGGTGGTATTTTTGTTGGAGCTGCCCCTCAGCTTACCTACCGTTTGTTTCTTGAGCGCCTCTCAGAAAAGGGTATTTTGGTGATTGCAACACCATATGCTAGCGGATTTGATCACTTCTTCATTGCAGATGAAACCCAATTCAAATTTGATAGGTGCTATCGGTTTCTTAAAGAGACGGTTCAAGATCTTCCTACTTTCGGCATTGGCCATTCTTTGGGATCTGTCATCCACCTTTTAATCGGTTCAAGATATGCTGTTCAAAGAAATGGGAATGTGCTGATGGCATTCAATAACAAGGAGGCAAGCTCAGCTATTCCTCTGTTCTCTCCTGTTCTCGTTCCAGTTGCTCAAGGCCTTGGACCAATTTTATCACAGATTGCATCATCACCGACAGTCCGCCGAGGGGCAGAAATGACTTTGAAGCAATTTGAAAACCTTAGCCCTCCCATCATGAAGCAAGTTCTTCCTTTAGTTGAGCAGCTCCCTCCACTGTATATGGACTTAGTCAAAGGAAGAGAAGATTTTGCTCCAAAACCCGAAGAAACTCGGCGACTTGTAAAATCATACTACGGTATTTCCAGGAATCTACTGGTGAAGTTCAAGGATGATATGATTGATGAGACTTCAACATTGGCAGAATTGTTAAGTTCAGATTCAGCCATCAGTACTATGCTAGACATGTCGATTCGCTTGTTACCTGGAGATCACGGACTTCCTTTGCAACAGGCGCTCCCGGATGTGCCTCCAGCAATGGCAGACGCAGTAAATCGCGGGAGTGAGATGTTGGCCAATCTCACTGTCGGGACACCATGGGAGACAGTTGCTAAAGAAGTAGGCAGCACATGGGGTGTAGACTCGAAGGTACTTCGTGCAGAAGCATCTAAAGACATAGGCCTGCTTGTGGATGTGGTTGCGGCATGGATAACTTCGAATACAGGGCCGAAGCTCTTGAAGCCG
>Pyrco_DAP_Chr16v0.1_41431.1
ATGGCCAGTTGCTGGGTAAGGAGTGCGCAGCCCCATCCCAATCTCCACCCTCATCAATCTTTCAGCAAGCGGCTGCTGATTCAGCCGCAGAGCAGCGACCTCAGCCTCTCGAATTCTCAGCGCCGTCGTCGGAGCAGAATCTGCTGCAACTACGACGACGAAACGACCAGGAGACAATCACAAGCACCAAGTCCACAGGGTCCACAACCAACTGGGATTCAGCTCTACTCTGAGATTGAGAGATTACTTACGGAGACAGTGAGGCAAGCCCAAGGTCGTTGGGATGGTACAGGCGACTGGACTCAAGTCGAGGGAGCATGGGTTCTCAAACCGAGAAACTCAGAACCCAAGGCCGTTGTACATTTTATTGGTGGCATATTTGTTGGAGCCGCCCCTCAGCTTACCTACCGTTTGTTTCTTGAGCGCCTCTCAGAAAAAAAGTTGTATTTGATCTTTGTCCATCTCCTAGTGGTTTTGATGGAATTTTCCGCTTTTGAGAAAGAAGAAAATATGATTCAGCCATTTATGTGTTGTAGGGGTATTTTGGTGATTGCAACACCATATGCTAGTGGATTTGATCACTTCTTCATTGCAGATGAAACCCAATTCAAATTTGATAGGTGTTATCGATTTCTTAAAGAGACGGTTCAAGATCTTCCTACTTTCGGCATTGGCCACTCTTTGGGATCTGTCATCCACCTTTTGATCGGTTCAAGATATGCTGTTCAAAGAAATGGGAATGTGCTGATGGCATTCAATAACAAGGAGGCAAGTTCAACTATTCCTCTGTTCTCACCTGTTGTCGTTCCAGTTGCTCAAGGCCTTGGACCAATTTTATCACAGATTGCATCATCACCAACAATCCGCCTAGGGGCAGAAATGACTTTGAAGCAATTCGAAAACCTTAGCCCTCCCATCATGAAGCAAATTCTTCCCTTAGTTGAGCAGCTCCCTCCACTGTATATGGACTTAGTTAATGGAAGAGAATATTTTGCTCCAAAACCAGAAGAAACTCAGCGACTAGTAAAATCATACTACGGTATTTCCCGGAATCTTCTGGTGAAGTTCAGGGATGATATGATCGACGAGACTTCAACTTTGTCACAGTTGCTAATTTCAAATTCAGCCATCAGTTCTATGCTAGACATGTCAATTCGCTTATTACCTGGAGATCACGGGCTTCCTTTGCAACAGGCTCTCCCAGATGTGCCTCCGGCAATGGCAGATGCAGTAAATCGCGGAAGTGAGATGTTGGCTAATCTTACTGTAGGGACACCATGGGAGACCGTTGCCAAAGAAGTAGGCAGCACTTGGGGTGTAGACTCAAAGGTACTTCGTGCAGAAGCATCAAAAGACTTAGGCCTGCTTGTTGATGTGATTGCGTCGTGGATAACTTCAAATGCAGGTCCAACGCTCTTGAAGCCG
>Pyrco_BP1_003076.1
ATGGCCAGTTGCTGGGTGAGGAGTCCGCAGCCCCATCCCAATCTCCACCCCCATCAATCTTTCAGTAAGCGGCTGCTGATTCGGCCGCAGAGCCGCTTCCTCAGCCTCTCGAATTCTCAGCGCCGTCGTCGGAGTGGGATTTGCTGCAACTACGACGACGAAACCACCAGGAGACAATCACAACCACCAAGTCCACAGGGTCCACAACCTACTGGGATTCAGCTCTATTCTGAGATTGAGAGGTTACTTACAGAGACTGTGAGGCAATCCCAAGGCCGTTGGGATGGTACAGGAGACTGGAATCAAGTTGAGGGAGCATGGGTTCTCAAACCGAGAAACTCAGAACCCAAGGCCGTTGTACATTTTATCGGTGGTATTTTTGTTGGAGCTGCCCCTCAGCTTACCTACCGTTTGTTTCTTGAGCGCCTCTCAGAAAAGGGTATTTTGGTGATTGCAACACCATATGCTAGCGGATTTGATCACTTCTTCATTGCAGATGAAACCCAATTCAAATTTGATAGGTGCTATCGGTTTCTTAAAGAGACGGTTCAAGATCTTCCTACTTTCGGCATTGGCCATTCTTTGGGATCTGTCATCCACCTTTTAATCGGTTCAAGATATGCTGTTCAAAGAAATGGGAATGTGCTGATGGCATTCAATAACAAGGTATTTAACTTCCTGAATTCGTTAGTATACATGTCAGTACTCGGTGAGAAGAGAAGAAAC
>Pyrco_BP1_010571.1
ATGGTACAAGCGACTGGACTCAAGTTGAGGGAGCATGGGTTCTCAAACCGAGAAGCTCAGAACCCAAGGCCGTTGTACATTTTATTGGTGGCATATTTGTTGGAGCCGCCCCTCAGCTTACCTACCGTTTGTTTCTTGAGCGTCTCTCAGAAAAGTGAGATTCAGTTAAAACTTTGGTTGTCTGGTGCACAAAACCTGAGATGCTTGATGGTACAGGTTCAAGATCTTCCTACTTTCGGCATTGGCCACTCTTTGGGATCTGTCATCCACCTTTTGATCGGTTCAAGATATGCTGTTCAAAGAAATGGGAATGTGCTGATGGCATTCAATAACAAGGAGGCAAGTTCAACTATTCCTCTGTTCTCACCTGTTGTCGTTCCAGTTGCTCAAGGCCTTGGACCAATTTTATCACAGATTGCATCATCACCAACAATCCGCCTAGGGGCAGAAATGACTTTGAAGCAATTCGAAAACCTTAGCCCTCCCATCATGAAGCAAATTCTTCCCTTAGTTGAGCAGCTCCCTCCACTGTATATGGACTTAGTTAATGGAAGAGAATATTTTGCTCCAAAACCAGAAGAAACTCAGCGACTAGTAAAATCATACTACGGTATTTCCCGGAATCTTCTGGTGAAGTTCAGGGATGATATGATCGACGAGACTTCAACTTTGTCACAGTTGCTAATTTCAAATTCAGCCATCAGTTCTATGCTAGACATGTCAATTCGCTTATTACCTGGAGATCACGGGCTTCCTTTGCAACAGGCTCTCCCAGATGTGCCTCCGGCAATGGCAGATGCAGTAAATCGCGGAAGTGAGATGTTGGCTAATCTTACTGTAGGGACACCATGGGAGACCGTTGCCAAAGAAGTAGGCAGCACTTGGGGTGTAGACTCAAAGGTACTTCGTGCAGAAGCATCAAAAGACTTAGGCCTGCTTGTTGATGTGATTGCGTCGTGGATAACTTCAAATGCAGGTCCAACGCTCTTGAAGCCG
>Pyrco_BP1_011484.1
ATGGCCACCTCAGGTGCACCATATTTACTTGAGGCAAGCTCAGCTATTCCTCTGTTCTCTCCTGTTCTCGTTCCAGTTGCTCAAGGCCTTGGACCAATTTTATCACAGATTGCATCATCACCGACAGTCCGCCGAGGGGCAGAAATGACTTTGAAGCAATTTGAAAACCTTAGCCCTCCCATCATGAAGCAAGTTCTTCCTTTAGTTGAGCAGCTCCCTCCACTGTATATGGACTTAGTCAAAGGAAGAGAAGATTTTGCTCCAAAACCCGAAGAAACTCGGCGACTTGTAAAATCATACTACGGTATTTCCAGGAATCTACTGGTGAAGTTCAAGGATGATATGATTGATGAGACTTCAACATTGGCAGAATTGTTAAGTTCAGATTCAGCCATCAGTACTATGCTAGACATGTCGATTCGCTTGTTACCTGGAGATCACGGACTTCCTTTGCAACAGGCGCTCCCGGATGTGCCTCCAGCAATGGCAGATGCAGTAAATCGCGGGAGTGAGATGTTGGCCAATCTCACTGTCGGGACACCATGGGAGACAGTTGCTAAAGAAGTAGGCAGCACATGGGGTGTAGACTCGAAGGTACTTCGTGCAGAAGCATCTAAAGACATAGGCCTGCTTGTGGATGTGGTTGCGGCATGGATAACTTCGAATACAGGGCCGAAGCTCTTGAAGCCG
>Pyrco_BP_DH_13g11820
ATGGCCAGTTGCTGGGTGAGGAGTCCGCAGCCCCATCCCAACCTCCACCCCCATCAATCTTTCAGTAAGCGGCTGCTGATTCGGCCGCAGAGCCGCTTCCTCAGCCTCTCGAATTCTCAGCGCCGTCGTCGGAGTGGGATTTGCTGCAACTACGACGACGAAACCACCAGGAGACAATCACAACCACCAAGTCCACAGGGTCCACAACCTACTGGGATTCAGCTCTATTCTGAGATTGAGAGGTTACTTACAGAGACTGTGAGGCAATCCCAAGGCCGTTCGGATGGTACAGGAGACTGGAATCAAGTTGAGGGAGCATGGGTTCTCAAACCGAGAAACTCAGAACCCAAGGCCGTTGTACATTTTATCGGTGGTATTTTTGTTGGAGCTGCCCCTCAGCTTACCTACCGTTTGTTTCTTGAGCGCCTCTCAGAAAAGGGTATTTTGGTGATTGCAACACCATATGCTAGCGGATTTGATCGATCCTTCATTGCAGATGAAACCCAATTCAAATTTGATAGGTGCTATCGGTTTCTTAAAGAGACGGTTCAAGATCTTCCTACTTTCGGCATTGGCCATTCTTTGGGATCTGTCATCCACCTTTTAATCGGTTCAAGATATGCTGTTCAAAGAAATGGGAATGTGCTGATGGCATTCAATAACAAGGAGGCAAGCTCAGCTATTCCTCTGTTCTCTCCTGTTCTCGTTCCAGTTGCTCAAGGCCTTGGACCAATTTTATCACAGATTGCATCATCACCGACAGTCCGCCGAGGGGCAGAAATGACTTTGAAGCAATTTGAAAACCTTAGCCCTCCCATCATGAAGCAAGTTCTTCCTTTAGTTGAGCAGCTCCCTCCACTGTATATGGACTTAGTCAAAGGAAGAGAAGATTTTGCTCCAAAACCCGAAGAAACTCGGCGACTTGTAAAATCATACTACGGTATTTCCAGGAATCTACTGGTGAAGTTCAAGGATGATATGATTGATGAGACTTCAACATTGGCAGAATTGTTAAGTTCAGATTCAGCCATCAGTACTATGCTAGACATGTCGATTCGCTTGTTACCTGGAGATCACGGACTTCCTTTGCAACAGGCGCTCCCGGATGTGCCTCCAGCAATGGCAGACGCAGTAAATCGCGGGAGTGAGATGTTGGCCAATCTCACTGTCGGGACACCATGGGAGACAGTTGCTAAAGAAGTAGGCAGCACATGGGGTGTAGACTCGAAGGTACTTCGTGCAGAAGCATCTAAAGACATAGGCCTGCTTGTGGATGTGGTTGCGGCATGGATAACTTCGAATACAGGGCCGAAGCTCTTGAAGCCG
>Pyrco_BP_DH_16g11560
ATGGCCAGTTGCTGGGTAAGGAGTGCGCAGCCCCATCCCAATCTCCACCCTCATCAATCTTTCAGCAAGCGGCTGCTGATTCAGCCGCAGAGCAGCGACCTCAGCCTCTCGAATTCTCAGCGCCGTCGTCGGAGCAGAATCTGCTGCAACTACGACGACGAAACGACCAGGAGACAATCACAAGCACCAAGTCCACAGGGTCCACAACCAACTGGGATTCAGCTCTACTCTGAGATTGAGAGATTACTTACGGAGACAGTGAGGCAAGCCCAAGGTCGTTGGGATGGTACAGGCGACTGGACTCAAGTCGAGGGAGCATGGGTTCTCAAACCGAGAAACTCAGAACCCAAGGCCGTTGTACATTTTATTGGTGGCATATTTGTTGGAGCCGCCCCTCAGCTTACCTACCGTTTGTTTCTTGAGCGCCTCTCAGAAAAGGGTATTTTGGTGATTGCAACACCATATGCTAGTGGAATCGATCACTTCTTCATTGCAGATGAAACCCAATTCAAATTTGATAGGTGTTATCGATTTCTTAAAGAGACGGTTCAAGATCTTCCTACTTTCGGCATTGGCCACTCTTTGGGATCTGTCATCCACCTTTTGATCGGTTCAAGATATGCTGTTCAAAGAAATGGGAATGTGCTGATGGCATTCAATAACAAGGAGGCAAGTTCAACTATTCCTCTGTTCTCACCTGTTGTCGTTCCAGTTGCTCAAGGCCTTGGACCAATTTTATCACAGATTGCATCATCACCAACAATCCGCCTAGGGGCAGAAATGACTTTGAAGCAATTCGAAAACCTTAGCCCTCCCATCATGAAGCAAATTCTTCCCTTAGTTGAGCAGCTCCCTCCACTGTATATGGACTTAGTTAATGGAAGAGAATATTTTGCTCCAAAACCAGAAGAAACTCAGCGACTAGTAAAATCATACTACGGTATTTCCCGGAATCTTCTGGTGAAGTTCAGGGATGATATGATCGACGAGACTTCAACTTTGTCACAGTTGCTAATTTCAAATTCAGCCATCAGTTCTATGCTAGACATGTCAATTCGCTTATTACCTGGAGATCACGGGCTTCCTTTGCAACAGGCTCTCCCAGATGTGCCTCCGGCAATGGCAGATGCAGTAAATCGCGGAAGTGAGATGTTGGCTAATCTTACTGTAGGGACACCATGGGAGACCGTTGCCAAAGAAGTAGGCAGCACTTGGGGTGTAGACTCAAAGGTACTTCGTGCAGAAGCATCAAAAGACTTAGGCCTGCTTGTTGATGTGATTGCGTCGTGGATAACTTCAAATGCAGGTCCAACGCTCTTGAAGCCG
>Pruav_sc0000478.1_g470.1.mk
ATGGCCAGTTGGGTAAGGAGCCCGCAGCCTCATCCCCATCTCCATCCTCATCAATCTTTCAACAAGCGGCTGCTAATTCAACCGCAAAGTCGTACTTTCAGGCTTTCAAATTCCCATCGCCATCTTCGGAGGAGAATTTACTGTAACTATGATGACGATGCCACCAAGAAACCATCACAACCGCAAGCTCCACAGCCAACTGGGATTAAGCTCTACTCTGAGATTGAGAGATTACTTACGGAGACTGTGAGGCAATCCCAAGGTCGCTGGGATGGTTCAAGCGACTGGACTCAAGTGGAGGGGGCATGGGTTCTCAAACCAAAAACCTCAGAACCCAAGGCCGTTGTACATTTTATTGGTGGCATATTTGTTGGAGCTGCCCCTCAGCTTACCTACCGCATGTTTCTTGAGCGCCTCTCAGAAAGGGGTATTTTGGTGATTGCAACACCATATGCTAGTGGATTTGATCACTTCTTCATTGCAGATGAAGTCCAATTCAAATTTGATCGGTGTTATCGGTTTCTTAAAGAGACGGTTCAAGATCTTCCTACTTTCGGCATTGGCCATTCTTTGGGATCTGTCATCCACCTTCTGATCGGTTCAAGATATGCTGTTCAAAGAAATGGGAATGTGTTGATGGCATTCAATAACAAGGAGGCAAGCTCAGCTGTTCCTCTGTTCTCACCTGTTCTTGTTCCAGTGGCTCAAGGCCTCGGACCAATTTTATCACAGATTGCATCATCACCAACGGTCCGCTTTGGGGCAGAAATGACTTTGAAGCAATTTGAAAACCTTAGCCCTCCCATCATGAAGCAAGTTCTTCCTTTAGTTGAGCAGCTCCCTCCCTTGTATATGGACTTAGTTAAGGGAAGAGAAGATTTTGTTCCAAAACCTGAAGAAACTCGACGACTTATAAAATCATACTATGGTATTTCCAGGAATCTTCTGGTGAAGTTTAAGGATGATACAATTGATGAGACTTCGATATTAGCACAGTTGCTAAGTTCAGAGTCAGCCATCAGTTCTATGCTAGACATGTCAATTCGCTTATTGCCTGGAGATCACGGGCTTCCTTTGCAACAGGCCCTCCCAGACGTGCCTCCAGCAATGGCAGATGCAGTAAATCGTGGAAGTGAGATGTTGGCCAATCTCACCGTGGGGACGCCATGGGAGACAGTTGCTAAAGAAATAGGCAACTCATTAGGCGTGGATTCAAAGATCCTTCGTGCAGAAATATCTAAAGACGTAGGCCTGCTTGTGGATGTGGTTGTATCTTGGATAGCTTCCAACACAGTTCCAAAGCTTTTGAAGCCG
>Pyrusco13g000910.1
ATGGCCAGTTGCTGGGTGAGGAGTCCGCAGCCCCATCCCAATCTCCACCCCCATCAATCTTTCAGTAAGCGGCTGCTGATTCGGCCGCAGAGCCGCTTCCTCAGCCTCTCGAATTCTCAGCGCCGTCGTCGGAGTGGGATTTGCTGCAACTACGACGACGAAACCACCAGGAGACAATCACAACCACCAAGTCCACAGGGTCCACAACCTACTGGGATTCAGCTCTATTCTGAGATTGAGAGGTTACTTACAGAGACTGTGAGGCAATCCCAAGGCCGTTGGGATGGTACAGGAGACTGGAATCAAGTTGAGGGAGCCTGGGTTCTCAAACCGAGAAACTCAGAACCCAAGGCCGTTGTACATTTTATCGGTGGTATTTTTGTTGGAGCTGCCCCTCAGCTTACCTACCGTTTGTTTCTTGAGCGCCTCTCAGAAAAGGGTATTTTGGTGATTGCAACACCATATGCTAGTGGATTTGATCACTTCTTCATTGCAGATGAAACCCAATTCAAATTTGATAGGTGCTATCGGTTTCTTAAAGAGATGGTTCAAGATCTTCCTACTTTCGGCATTGGCCATTCTTTGGGATCTGTCATCCACCTTTTAATCGGTTCAAGATATGCTGTTCAAAGAAATGGGAATGTGCTGATGGCATTCAATAACAAGGAGGCAAGCTCAGCTATTCCTCTGTTCTCTCCTGTTCTCGTTCCAGTTGCTCAAGGCCTTGGACCCATTTTATCACAGATTGCATCATCACCAACAGTCCGCCGAGGGGCAGAAATGACTTTGAAGCAATTTGAAAACCTTAGCCCTCCCATCATGAAGCAAGTTCTTCCTTTAGTTGAGCAGCTCCCTCCACTGTATATGGACTTAGTCAAAGGAAGAGAAGATTTTGCTCCAAAACCCGAAGAAACTCGGCGACTTGTAAAATCATACTACGGTATTTCCAGGAATCTACTGGTGAAGTTCAAGGATGATATGATTGATGAGACTTCAACATTGGCAGAATTGTTAAGTTCAGATTCAGCCATCAGTACTATGCTAGACATGTCGATTCGCTTGTTACCTGGAGATCACGGACTTCCTTTGCAACAGGCGCTCCCGGATGTGCCTCCAGCAATGGCAGACGCAGTAAATCGCGGGAGTGAGATGTTGGCCAATCTCACTGTCGGGACACCATGGGAGACAGTTGCTAAAGAAGTAGGCAGCACATGGGGTGTAGACTCGAAGGTACTTCGTGCAGAAGCATCTAAAGACATAGGCCTGCTTGTGGATGTGGTTGCGGCATGGATAACTTCGAATACAGGGCCGAAGCTCTTGAAGCCG
>Pyrbe_014242
ATGGCCAGTTGCTGGGTGAGGAGTCCGCAGCCCCATCCCAATCTCCACCGCCATCAATCTTTCAGTAAGCGGCTGCTGATTCGGCCGCAGAGCCGCTTCCTCAGCCTCTCGAATTCTCAGCGCCGTCGTCGGAGTGGGATTTGCTGCAACTACGACGACGAAACCACCAGGAGACAATCACAACCACCAAGTCCACAGGGTCCACAACCTACTGGGATTCAGCTCTATTCTGAGATTGAGAGGTTACTTACAGAGACAGTGAGGCAATCCCAAGGCCGTTGGGATGGTACAGGAGACTGGAATCAAGTTGAGGGAGCATGGGTTCTCAAACCGAGAAACTCAGAACCCAAGGCCGTTGTACATTTTATCGGTGGTATTTTTGTTGGAGCTGCCCCTCAGCTTACCTACCGTTTGTTTCTTGAGCGCCTCTCAGAAAAGGGTATTTTGGTGATTGCAACACCATATGCTAGTGGATTTGATCACTTCTTCATTGCAGATGAAACCCAATTCAAATTTGATAGGTGCTATCGGTTTCTTAAAGAGATGGTTCAAGATCTTCCTACTTTCGGCATTGGCCATTCTTTGGGATCTGTCATCCACCTTTTAATCGGTTCAAGATATGCTGTTCAAAGAAATGGGAATGTGCTGATGGCATTCAATAACAAGGAGGCAAGCTCAGCTATTCCTCTGTTCTCTCCTGTTCTCGTTCCAGTTGCTCAAGGCCTTGGACCAATTTTATCACAGATTGCATCATCACCGACAGTCCGCCGAGGGGCAGAAATGACTTTGAAGCAATTTGAAAACCTTAGCCCTCCCATCATGAAGCAAGTTCTTCCTTTAGTTGAGCAGCTCCCTCCACTGTATATGGACTTAGTCAAAGGAAGAGAAGATTTTGCTCCAAAACCCGAAGAAACTCGGCGACTTGTAAAATCATACTACGGTATTTCCAGGAATCTACTGGTGAAGTTCAAGGATGATATGATTGATGAGACTTCAACATTGGCAGAATTGTTAAGTTCAGATTCAGCCATCAGTACTATGCTAGACATGTCGATTCGCTTGTTACCTGGAGATCACGGACTTCCTTTGCAACAGGCGCTCCCGGATGTGCCTCCAGCAATGGCAGACGCAGTAAATCGCGGGAGTGAGATGTTGGCCAATCTCACTGTCGGGACACCATGGGAGACGGTTGCTAAAGAAGTAGGCAGCACATGGGGTGTAGACTCGAAGTACTTCGTGCAGAAGCATCTAAAGACA
>Pyrbe_025691
ATGGCCAGTTGCTGGGTAAGGAGTCCGCAGCCCCATCCCAATCTCCACCCTCATCGATCTTTCAGTAAGCGGCTGCTGATTCAGCCGCAGAGCCGCGTCCTCAGCCTCTCGAATTCTCAGCGCCGTCGTCGGAGCAGAATCTGCTGCAACTACGACGACGAAACGACCAGGAGACAATCACAACCACCAAGTCCACAGGGTCCACAACCAACTGGGATTCAGCTCTACTCTGAGATTGAGAGATTACTTACAGAGACAGTGAAGCAAGCCCAAGGTCGTTGGGATGGTACAGGCGACTGGACTCAAGTTGAGGGAGCATGGGTTCTCAAACCGAGAAACTCAGAACCCAAGGCCGTTGTCCATTTTATTGGTGGCATATTTGTTGGAGCCGCCCCTCAGCTTACCTACCGTTTGTTTCTTGAGCGCCTCTCAGAAAAGGGTATTTTAGTGATTGCAACACCATATGCTAGTGGATTCGATCACTTCTTCATTGCAGATGAAACCCAATTCAAATTTGATAGGTGTTATCGATTTCTTAAAGAGACGGTTCAAGATCTTCCTACTTTCGGCATTGGCCACTCTTTGGGATCTGTCATCCACCTTTTGATCGGTTCAAGATATGCAGTTCAAAGAAATGGGAATGTGCTGATGGCATTCAATAACAAGGAGGCAAGCTCAACTATTCCTCTGTTCTCACCTGTTGTCGTTCCAGTTGCTCAAGGCCTTGGACCAATTTTATCACAGATTGCATCATCACCAACAATCCGCCTAGGGGCAGAAATGACTTTGAAGCAATTCGAAAACCTTAGCCCTCCCATCATGAAGCAAGTTCTTCCTTTAGTTGAGCAGCTCCCTCCACTGTATATGGACTTAGTTAATGGAAGAGAATATTTTGCTCCAAAACCAGAAGAAACTCGGCGACTAGTAAAATCATACTACGGTATTTCTCGGAATCTTCTGGTGAAGTTCAGGGATGATATGATCGACGAGACTTCAACTTTGGCACAGTTGCTAATTTCAAATTCAGCCATCAGTTCTATGCTAGACATGTCAATTCGCTTATTACCTGGAGATCACGGGCTTCCTTTGCAACAGGCTCTCCCAGATGTGCCTCCGGCAATGGCAGATGCAGTAAATCGCGGAAGTGAGATGTTGGCTAATCTTACTGTAGGGACACCATGGGAGACCGTTGCCAAAGAAGTAGGCAGCACTTGGGGTGTAGACTCAAAGGTACTTCGTGCAGAAGCATCAAAAGACTTAGGCCTGCTTGTTGATGTGATTGCGTCTTGGATAACTTCAAATGCAGGTCCAACGCTCTTGAAGCCG
>Pyrpy_N_13g1408.1
ATGGCCAGTTGCTGGGTGAGGAGTCCGCAGCCCCATCCCAATCTCCACCCCCATCAATCTTTCAGTAAGCGGCTGCTGATTCGGCCGCAGAGCCGCTTCCTCAGCCTCTCGAATTCTCAGCGCCGTCGTCGGAGTGGGATTTGCTGCAACTACGACGACGAAACCACCAGGAGACAATCACAACCACCAAGTCCACAGGGTCCACAACCTACTGGGATTCAGCTCTATTCTGAGATTGAGAGGTTACTTACAGAGACTGTGAGGCAATCCCAAGGCCGTTGGGATGGTACAGGAGACTGGAATCAAGTTGAGGGAGCATGGGTTCTCAAACCGAGAAACTCAGAACCCAAGGCCGTTGTACATTTTATCGGTGGTATTTTTGTTGGAGCTGCCCCTCAGCTTACCTACCGTTATTTTCTTGAGCGCCTCTCAGAAAAGGGTATTTTGGTGATTGCAACACCATATGCTAGTGGATTTGATCACTTCTTCATTGCAGATGAAACCCAATTCAAATTTGATAGGTGCTATCGGTTTCTTAAAGAGATGGTTCAAGATCTTCCTACTTTCGGCATTGGCCATTCTTTGGGATCTGTCATCCACCTTTTAATCGGTTCAAGATATGCTGTTCAAAGAAATGGGAATGTGCTGATGGCATTCAATAACAAGGAGGCAAGCTCAGCTATTCCTCTGTTCTCTCCTGTTCTCGTTCCAGTTGCTCAAGGCCTTGGACCCATTTTATCACAGATTGCATCATCACCAACAGTCCGCCGAGGGGCAGAAATGACTTTGAAGCAATTTGAAAACCTTAGCCCTCCCATCATGAAGCAAGTTCTTCCTTTAGTTGAGCAGCTCCCTCCACTGTATATGGACTTAGTCAAAGGAAGAGAAGATTTTGCTCCAAAACCTGAAGAAACTCGGCGACTTGTAAAAGCATACTACGGTATTTCCAGGAATCTACTGGTGAAGTTCAAGGATGATATGATTGATGAGACTTCAACATTGGCAGAATTGTTAAGTTCAGATTCAGCCATCAGTACTATGCTAGACATGTCGATTCGCTTGTTACCTGGAGATCACGGACTTCCTTTGCAACAGGCGCTCCCGGATGTGCCTCCAGCAATGGCAGACGCAGTAAATCGCGGGAGTGAGATGTTGGCCAATCTCACTGTCGGGACACCATGGGAGACAGTTGCTAAAGAAGTAGGCAGCACATGGGGTGTAGACTCGAAGGTACTTCGTGCAGAAGCATCTAAAGACATAGGCCTGCTTGTGGATGTGGTTGCGGCATGGATAACTTCGAATACAGGGCCGAAGCTCTTGAAGCCATACAGGCCAAGGCCAAACCGAGAACATGCTCTGACGAAAGCAAGTTGCTCAGCTGCAGCAACTGGATCAACAATGTCTACATCACTGGGTGTTACTGTTCCAGTTGATTCACGGTGTGCCTGCATCGGTGTGTCAGATCAAATATTAGAACTATCCACGTACAGTGACACGGTATACCACAGTCACACTTCCATTGTCAGAAAATATAACATCACGGATTTCCCCACACCATCCTGTCAAAACGAGTTGAAAAGAGAGAAGAGAAAATTACCAGGGGATGAAGGTGGAGGAGGGATTTTCAGGTGGCGTCTGGATGATGTTGTCAGGGATTCTCTTATTGAGGTCTCTGAGGATTTCAGCGAGAGGGCGAGTGATGCAGGACGAGTTGGTATACGAAAACGATTTGTC
>Pyrpy_N_16g0879.1
ATGGCCAGTTGCTGGGTAAGGAGTCCGCAGCCGCATCCCAATCTCCACCCTCATCGATCTTTCAGTAAGCGGCTGCTGATTCAGCCGCAGAGCCGCGTCCTCAGCCTCTCGAATTCTCAGCGCCGTCGTCGGAGCAGAATCTGCTGCAACTACGACGACGAAACGACCAGGAGACAATCACAACCACCAAGTCCACAGGGTCCACAACCAACTGGGATTCAGCTCTACTCTGAGATTGAGAGATTACTTACAGAGACAGTGAAGCAAGCCCAAGGTCGTTGGGATGGTACAGGCGACTGGACTCAAGTTGAGGGAGCATGGGTTCTCAAACCGAGAAACTCAGAACCCAAGGCCGTTGTACATTTTATTGGTGGCATATTTGTTGGAGCCGCCCCTCAGCTTACCTACCGTTTGTTTCTTGAGCGCCTCTCAGAAAAGGGTATTTTGGTGATTGCAACACCATATGCTAGTGGATTTGATCACTTCTTCATTGCAGATGAAACCCAATTCAAATTTGATAGGTGTTATCGATTTCTTAAAGAGACGGTTCAAGATCTTCCTACTTTCGGCATTGGCCACTCTTTGGGATCTGTCATCCACCTTTTGATCGGTTCAAGATATGCTGTTCAAAGAAATGGGAATGTGCTGATGGCATTCAATAACAAGGAGGCAAGCTCAACTATTCCTCTGTTCTCACCTGTTGTCGTTCCAGTTGCTCAAGGCCTTGGACCAATTTTATCACAGATTGCATCATCACCAACAATCCGCCTAGGGGCAGAAATGACTTTGAAGCAATTCGAAAACCTTAGCCCTCCCATCATGAAGCAAGTTCTTCCTTTAGTTGAGCAGCTCCCTCCACTGTATATGGACTTAGTTAATGGAAGAGAATATTTTGCTCCAAAACCAGAAGAAACTCGGCGACTAGTAAAATCTTACTACGGTATTTCCCGGAATCTTCTGGTGAAGTTCAGGGATGATATGATCGACGAGACTTCAACTTTGGCACAGTTGCTAATTTCAAATTCAGCCATCAGTTCTATGCTAGACATGTCAATTCGCTTATTACCCGGAGATCACGGGCTTCCTTTGCAACAGGCTCTCCCAGATGTGCCTCCGGCAATGGCAGATGCAGTAAATCGCGGAAGTGAGATGTTGGCTAATCTTACTGTAGGGACACCATGGGAGACCGTTGCCAAAGAAGTAGGCAGCACTTGGGGTGTAGAGTCAAAGGTACTTCGTGCAGAAGCATCAAAAGACTTAGGCCTGCTTGTTGATGTGATTGCGTCGTGGATAACTTCAAATGCAGGTCCAACGCTCTTGAAGCCG
>Rosch_v2.0_Chr4g0428161
ATGGCTAGCTGGGTTAGGAGTGCACAGCTTCATTCTTATCCTTCTCTTCATCCCCATCAATCTTTGAAGAAGAGGCTTGAGATTCAACAGCAAAGTCATGTTATCAGCCTACCCAATTCTCATCGTCATCTCCGGGGAAGAGTCTTCTGCAACTTTGATGATGAAGCCGCCAAGAAACAATCGCAGCCGCAACCAACTGGGATTCAACTCTACTCTGAGATTGAGAGGTTACTTACTGAGACTGTGAGGCAATCCCAGAGTGGTTGGAATGGTTCGAGTGACTGGAGTCAGATAGAGGGAGCATGGGTTCTGAAACCGAAAACCTTGAAACCCACGGCAGTTGTACATTTTATTGGTGGTATATTTGTTGGAGCTGCCCCTCAGCTCACCTACCGTTTCTTTCTTGAGCGACTAGCAGAGAAGGGAATTTTGGTGATTGCAACACCATATGCTAGTGGGTTTGATCACTTCTTCATTGCAGATGAAGTTCAATTCAAGTTTGATCGTTGTTATCGGTTTCTCAAAGACACGATTGAAGATCTTCCTATTTTCGGCGTTGGTCATTCTTTGGGATCTGTCATCCACCTTTTGATTGGTTCGAGATATGCTATTCAAAGAAATGGGAATGTGTTGATGGCATTCAACAACAGGGAGGCGAGCTCCGCTGTTCCTATATTCTCACCTGTTCTTGTTCCAGTTGCCCAAAGCCTGGGACCAATTTTAACACAGATCGCAGCATCACCAACATTTCGACTAGGGGCTGAAATGACTCTCAGGCAATTTGAAAACCTTAGCCCACCCATCATGAAGCAAGTTATGCCTTTAGTGGAGCAGCTCCCACCCTTGTATATGGATTTAGTCAATGGAAGAGAAGATTTTGCTCCAAAACCTGAAGAGACTCGGCGACTTATAAAATCATACTACGGTATTTCCAGGAATCTTCTAGTGAGATTCAAGGATGATACAATTGATGAGACTTCAGTATTAGCACAGGTGCTAAGTTCAGATTCAGCCATAAGCACTATGCTAGACATGTCAACTCGCCTATTGCCCGGAGATCACGCGCTTCCTTTGCAACAGGCTATACCAGATGTGCCTCCAGCAATGGCAGATGCAGTAAATCGCGGGAGTGAGATGTTGGCCAATCTCACTGTAGGAACGCCATGGGAGTCGGTTGCTAAAGAAATGGGCAACTCATTAGGCGTAGACTCAACGAAGATCCTTCGTGCAGAAGTGTCCAAAGACCTAGACCTTCTTGTGAATGTTATTGCATCTTGGATAGCTTCCAATACAGGTCCAAGGCTTTTGAAGCCA
>Rubch_LG04.1372
ATGGCCAGTTGGGTAAGGAGTGCGCAGCTTTATTCTCATCCTCGGCTTCATCCCCATCAATCCTTGAAGAAGCGGCTAGCAATTCAACAGCAGAGTCATATCGTCAGCCTGCCCAATTCTCATAGCCATCTTCGGGGTAGAGTCTTCTGCAACTTCGATGATGAAACCACCAAGAAACAATCGCAGCCACAACCAACTGGAATTCAACTCTACTCTGAGATTGAGAGATTACTGACAGAGACTGTAAGGCAATCCCAGGGTGGTTGGAATGGTTCAAGCGACTGGACTCAAGTTGAGGGAGCATGGCTCACCTACCGTTTTTTTCTTGAGCGCCTCGCAGAAAAGGGGATTTTGGTGATTGCAACGCCATATGCTAGTGGATTTGACCACTTCTTCATTGCAGATGAAGTTCAATTCAAATTTGATCGATGTTATCGGTTTTTTAAAGACACAATTGAAGATCTTCCTATTTTCGGCATTGGTCATTCTTTGGGATCTGTCATCCATCTTTTGATTGGTTCAAGATATGCTGTTCAAAGAAATGGGAATGTGTTGATAGCATTCAACAACAAGGAGGCAAGCTCCGCTGTTCCTCTGTTCTCACCTGTTCTTGTTCCAGTTGCCCAAAGCCTTGGACCAATTTTATCACAGATCGCATCATCACCGACATTCCGCCTAGGGGCTGAAATGACTCTCAGGCAATTTGAAAACCTTAGCCCTCCCATCATGAAGCAAGTCCTGCCTTTAGTGGAGCAGCTCCCGCCTTTGTATATGGATTTAGTCAATGGAAGAGAAGATTTTACTCCAAAACCTGAAGAGACTCGGCGACTTATAAAATCGTACTACGGTATTTCCAGGAATCTTCTAGTGAGGTTCAAGGATGATACAATTGATGAGACTTCAATATTAGCACAGGTGTTGAGTTCAGATTCAGCCATCAGTTCTATGCTAGACATGTCAACTCGTCTATTGCCTGGAGATCATGGACTTCCTTTGCAACAGGCTCTCCCAGACGTGCCTCCAGCAATGGCAGATGCAGTAAATCGTGGGAGTGAGATGTTGACCAATCTCACCGTAGGAACGCCATGGGAATCTGTTGCTAAAGAAGTAGGCAACTCATTAGGTGTAGACTCGACGAAGGTCCTTCGTGCAGAGGCATCCAAAGACTTGAACCTTCTTGTGGATGTTGTTGCATCTTGGATGGCTTCCAATGCAGGTCCAAGGCTTTTGAAGCCG
