# Supplementary material for: Transcriptomics of long‐term, low oxygen storage coupled with ethylene signaling interference suggests neofunctionalization of hypoxia response pathways in apple ( Malus domestica )
Source: Plant Direct. 2024 Dec 20;8(12):e70025. doi: 10.1002/pld3.70025 (PMC11660084; doi:10.1002/pld3.70025)
Supplement: Supplementary file 2 — Data S2: Homologs of all 606 hypoxia response genes identified in this study across 42 representative species of land plants). [file PLD3-8-e70025-s004.gz › 01-integratedGeneFamilies_dir/9.fna]

>gnl_Ambtr_v1.0_evm_27.model.AmTr_v1.0_scaffold00029.40
ATGATCAAGAAGCCCATATGGTCAGCTATTGCTACACATCTGCCCGGAAGAACCGACAACGAGATCAAGAACTACTGGAACACCCACCTCCGAAAGCGCCTCCTCCGTGATGGCATCGACCCTATAACCCATCTTCCAAGATTCGACATCGGCACCCTCCTCTCTCTCCTCCACTCCAACTCTTTCTCTCTCTGTAACCCAAAACCAAATCTCCATTTCACGTCTCTCAACCCACAATTCCCTACTGCAACCAACAATGACATTCATATCAACAACCATTCTCTCACACCTCCACCCAGCTCCGACTTCAATTCTCAAACTACCCCTGATCCACAATACACTCTAGACTGCTCCCAAACAATGCTACACCCTTCTTCAATGCTTTTGCCAGATACCCATTTTTCGGCGACTATAAACGTGCCAGAAAATCCTTTTCCGGAAATGAATAATGGAAATGGGCGTGCTATCGCAGAAGAAGACAGCCATTATTGGAGCAATCTACTGAAGTTTGCAACTGAAATTTCATCCAATTTGAATTCACAGCCA
>gnl_Ambtr_v1.0_evm_27.model.AmTr_v1.0_scaffold00001.72
ATGGGGCACCACTCGTGCTGCAATCAGCAGAAAGTGAAGCGAGGGCTGTGGTCGCCTGAGGAAGACGAGAAGCTCGTCCGTTACATAACGAGCAACGGCTATGGCTGCTGGAGTGAAGTCCCTGAAAAAGCAGGGCTTCAAAGGTGTGGCAAAAGTTGTAGGTTGAGGTGGATAAATTATTTGAGACCTGACATTAGGAGAGGGAGGTTTACTTCTGAAGAGGAGAAGATAATAATCAATCTTCATGCTGTAGTTGGTAATAGGTGGGCACATATAGCAAGCCATTTACCAGGTAGAACAGATAATGAAATCAAGAACTACTGGAACTCATGGATAAAGAAGAAGATCAGAAAATCAGCAAGCCCATCTAAGACTCCATCATCCACCATTGACAATCTTCAGCCTACTTATGTCGACAATTTTCATCATACTTCTGTCATGGAACAACTTGAATACCCCAAGCAAGAGCCCTCGTCAAAACCCGTCTTCGCAAAGGAGTTCTCTTCTGTATCCCCACCTTTTCTGCCTTTAACAGGCCCAATTGAGGGAATTAGAGATGAAATTGATCATGAAATCTCAGGCCTAAATCTTGAACCATGGCAACCGAATTGTGATCTCCATGTTCCTAGCTCATTCGGATTCACGAGCGTCATAGATTCGAGCTATTTAGGCAATTCAGTCGAAAGGTGGGAGGAGATGGAGAGAGAGAACCTTGGAAACATGAGAGAAAATATGGAGAGCATGAGAGAGAATATGATGAGAGAGAATTTGGAGAGCATTAGGGAGAATATGATGAGAGAGAATGGGGGATTTATGGGGGTGCAAGTTCAAGAGTGCAATGGTGTAGAGGGTGATGAAAGGGTGGGAAGGGAATGCATGGAGAGTGGGTGGGTTGAGGCTCAGCAATATCATCAGGGCTTGATGCTTTGGGACCAGTTAACAACAGGGTTGGGTGGGTATGCTGCATTAGGGCCACAGCTTTCAGGTAATGTGGATGCATTGGCTGGTTCTTATCAGTCTCCATTTTTA
>gnl_Ambtr_v1.0_evm_27.model.AmTr_v1.0_scaffold00022.393
ATGAGAAAGCCTGACTCCCCTGCCAAAGTGTGTAACAATATCAACAATAATGGCAACAGCAATACCAATGGCAACAGCAACAACAACAACAATAGTAACAAGAGGTTGAGGAAGGGGTTGTGGTCTCCAGAGGAGGATGAGAAGCTTATGAGGTACATGATGGGGAATGGTCAGGGATGTTGGAGCGATGTCGCCCGCAATGCCGGGCTTCAGAGGTGCGGCAAGAGCTGTCGTCTGCGGTGGATCAACTACCTCCGCCCGGACCTCAAGCGCGGCGCATTCTCACCGCAGGAAGAAGAGCTCATTGTCCACCTCCACTCCATCCTCGGCAATAGGTGGTCGCAAATCGCAATGCGCCTGCCAGGGCGAACAGACAATGAGATCAAAAACTTTTGGAATTCCACAATCAAGAAAAGGCTGAAGAGCAATCAATCAGCACCAGCAAAGCCTGAAAGTCCTCAAGCTGGCCTCATGGCCATGCATGACAGTAACACGAGCATGCATGACTGCGACATGGCAATGGCCATGGCCATGACCATGTGCATGGAGTCCCTTTCATCATCCCTATCATCATCATCATCATCATCATCCATGCCGTCTACATGCAACAGGACCAGCCAGTCGGCCGGTGTCGAGAACTGTTATGGGATGACCGGTTTAGCTGGTTACTTTCAAATGCCAACGTGCCTAAATGATCTGGGCTTTGATAATGGGGTTTTGGAAGTTGGGCAGATGGGTGATGGTGATCTGAGCTTGGAGGGGGATCTATTTGTGCCCTCATTGGAAAGCATAAGCTTAGATGAGGATATCAATAACAACCATGAAAATGATAGCAATAACAACACAAAAAATAACAGCAACAACTATGATAACATCACTAATAGCAATTACAGCATTGTGAATTGCAATGCTAACAGTAATAACTTGGGTAATAATTGTGAGAGTTTAAATAATGGGAATTATTGGGGAGGAGAGATGAGGATGGGTGAGTGGGGGTTGGAAGATATAGTTGGGGGCTCATCTTTTTCCTTCCCTTACCTGGATTTCCAACTTGAA
>gnl_Ambtr_v1.0_evm_27.model.AmTr_v1.0_scaffold00145.39
ATGGCATGCATAGAGATTCGGAAGGGGCCATGGACGGAGCAGGAAGACTTGCAGCTGGTTTGTTATGTGGGGCTGTTCGGTGAGCGGCGCTGGGATTTCATAGCCAAAGTTTCAGGTCTCAACAGAAGTGGAAAGAGTTGCAGGTTGCGCTGGGTTAACTACCTGCGCCCGGACCTCAAGCGCGGTAAGATCACTCCTCAAGAAGAATGCCTCATCCTTGATCTCCAATCCCGATGGGGAAACAGGTGGTCGAGAATTGCTCGAAAATTGCCAGGAAGGACAGATAATGAGATAAAGAATTACTGGAGGACCCATATGAGGAAGAAGGCGCAAGAGCGTCGAAACGATCCATCACCCCAGTCATGTTCATCTTGCTTGACATCTGATAAAGAACGAGAAGGACGGATGCTGGAGAAAGAGGGCACGAAACTTAACAAGGAGGAAGGAGGTGAGGAGGGAAAGAGTTTGATGGAGGAGATATGGAAGGAGATTGAAGATTATGAAGGAGAGTTTAAATTCTCGAGTTCTTCTTCAATGGAATCTCCTCTGTGGGAGTACTCATGGGACTCACTCTGGAAGATGGAGACTGGTGAGGAGGAATCCTTGGCACCCATGTGTGATCCTCATGATAGGGAGTCA
>gnl_Ambtr_v1.0_evm_27.model.AmTr_v1.0_scaffold01267.1
ATGGGTGGTGAGATAGAAGAAAGGCGCAGGGGTCCTTGGATGGAGGAAGAGGACATAAAGTTGGCAATGTCTGTGAAATTGATAGGAGAGAGGAGATGGGATCACATAGCTCAGGTATCAGGTCTAAAGAGGAGCGGGAAGAGTTGTCGGTTGAGATGGATGAATTATCTTCGTCCAGACCTGAAACAGGGGAGAATGACTGCTCAAGAGGAATGTTTAGTTCTCCAGCTCCATGCTCAATGGGGAAATAAGTGGTCTCGAATTGCTCGGAGATTGCCTGGCAGGACTGATAACGAGATAAAGAACTATTGGAGGACCCATTTGAGGAAGGAGGCCCAAGAGAGATGCCAAGCCACCTCTCCATCTTCTTTCCAAGACCCTACTTCTCTTCTCCTCTCTCACTCCAAAGACAAGGAGCCTCCGAATGCTCATATGAAGGATTTCGCACCAGACAATTCACTATCTGGTAGCAGTTCGCCATCATCTGAGAGTGTCACAACATTTGATGATTATTTTCTATATGCGGATCGTTCGCTACCGTGTCTACAAATGGATGAGAAATGGATTGCTGATCCACATGATGAAGCTGAGTTTTGGAATTCATCCCATGGTCCATCGGACTACTATACAGATTCTTTGTGGAACTTGGAAGAAGAAGATTTAAAATTGGAGAAATGTGGTGCAAATGGGAGATACTTC
>gnl_Ambtr_v1.0_evm_27.model.AmTr_v1.0_scaffold00036.42
ATGGGGTGCAAATCATGTGAGACTCCTAAACCCAAATACAAGAAAGGTTTGTGGTCTCCTGATGAAGATCAGAGGCTGAGGGACTATGTCCTTAGGTTTGGCCATGGCTGTTGGAGCTCGGTTCCCATTAGAGCTGGTTTGCAAAGGAATGGGAAGAGTTGTAGGCTCCGATGGATCAACTATTTGAGGCCTGGCCTAAAGAGGGGACTTTTTACACCACAAGAGCACGAAACTATCCTCAGGCTTCATGCTACTCTGGGAAATAAATGGTCTCAGATTGCCACCCACTTGCCCGGCCGGACAGATAATGAGATCAAGAACTATTGGAACACCTACTTAAAGAAGAAAGTATTGAAGCTTGATGATGATCATCTCAACTCCAACAAAGAATCCAAGGACTTTGGTGTGCCTGATTCTCATGCAATCGAAGAAGAACCGAACTTTCAGATCCCAAAATCAGGGTCTCGAACAACTCTTGACAATCTTGGAGATACAGACCAATCGTCGTCGTCTTGTTCAGGATTACACACCTCTCAAGAAATGTACTCGGCCGCATCGCTGGAGGACAAAGCCGGCTTTTGTTCTGCTAATTCAGTGAAGGGTTTTCCAGTGCCACCCAAGCTTCTGTTCAGTTCCTGGCTACAAAGTAACAACCTTTCCCAAGAGCCAAGGGCTATAGGAGACACAGCCTTATTTGGGGACTTGAATAATTTTAGTTCTTGTGAGGGCATTTTCGATAATTTTGTTGAAGGGCAAGGGTCAGCTTGGGATAGCGAGTATAGCTTTGGTGGGGAGACACAAAATGGGGCCTTTTGGATGCCATGTGAGATAGAGACTGCCAATTCCACTACCGGCATTTGTGACAATCTGTTGCCCAAGGACATCCCTGATAATTTCCTTTTTGTTCATGATCTAATT
>gnl_Ambtr_v1.0_evm_27.model.AmTr_v1.0_scaffold00048.187
ATGGTGAAGGCAAAGTGCTACACGGGTGGAAAGATTAATAGGGGAGCATGGACGGCTGATGAAGATGAAAGACTGAGGGAGTACTTAAAGGTCCATGGAGAAAAGAAATGGAGATCTTTGCCTGCTAGGGCAGGGCTAAACAGGTGTGGTAAGAGCTGTCGGTTGAGATGGCTGAATTACTTGAGGCCTGATATTAAGAGAGGGAATTTCTCAGAAGATGAGGACGATTTGATCATAAGACTTCATAATTTACTTGGAAACAGG
>gnl_Ambtr_v1.0_evm_27.model.AmTr_v1.0_scaffold00037.85
ATGGCCGCTGCTGCCACCGCCAACGCCCAGGAGTCGTCGTCTGGGGGCGGGAGTGGGGGCATGTCAACCGCGATGGCGGCGTCCCTGAAGAAGGGCCCGTGGACTTCGGCGGAGGACGCCATCCTTGTTGAGTATGTGAAGAAGCACGGAGAGGGCAACTGGAATGCTGTTCAGAAGAACTCGGGGCTTTCGCGGTGCGGGAAGAGCTGCCGCCTGCGGTGGGCCAACCACCTCCGCCCCAACCTCAAAAAGGGGTCTTTCTCCCCCGAGGAGGAGCGCCTCATCCTCCACCTCCATGCCAAGCTCGGCAACAAGTGGGCACGCATGGCTGCTCAGTTGCCGGGAAGGACGGACAATGAGATCAAGAACTACTGGAACACTCGTATAAAGCGGCGGCAGAGAGCGGGGCTGCCCCTCTACCCGGCCGAGATGCAACGCCAGGTGCTGAGCCACCACACTCGGCCCCTCAATTGTGATGGTTTTGCCCCTGTTTCCGCCAAGCCCGCTGAGCTTCAGCCCCCTCTCGCCTTCGATTGCCTCAAGCCTCTCAACCCCCAACAGCAGCGGCAACCGCCACCCCCTCCCCTCTGTTTTGATCATCCAAAGCCTCGGCCTTTCTTTGAATCGAGCAATAGTCCTCAAATTCTCAATTGCGATTGTTACCCACTCCCGTCTCAGATGCCTCACCTCAAGCGCTTCTCCGACCGCGCCATGTCCTTCTCTGCCCGTGCCTCCACCCTGTCTCACGTGGCTCTGGCCGCAGCACCGGCACCGGCACCAGGTCCCCTTAGTTTCAGGCAAATGGGTAACTTTGGCATGGCTAGAAGGCTGATGCCCCAGCTTCGGGGTTCAGATATGGGGATGGAGTTTTGTGGTCTTTCGGAGCCATCAATACCCTTCAACAACGGTGGTTCTTCTTCTTTCTCCATTAAGATGGAGCTCCCTTCAAGCCAATATGCCGAGTCTGTGTCCTCGAACACCGGCTCGGGCGCACCACCAAGTGGTGGTGGTGGGCCATCGCCTATGGAAGTGGTGGGGCCCACCGCTGAGCCATTGGGCCAAAGCAATAGCGGGTTATTGGATGCACTTTTGCTGGGGACTCAGCCTATGAGTGGTTGTGAGGAATCAGGGACCCCTGTTCATTCACAGTCCAATTTTTGGAAGAATCTTCCTCCTCCACCGCAGCCTCAGGTCATGCCTGCAAATTCAAATTGCAAGGTGGAGTGGACCGCTGCTGAGGACACGATTCTTGCTGCCCCCTCCCCTGCTACTCCTTGTGCATTGGATGATTCGAGCTCTGCCCAGTCTTCAATGGGAATGAATGTGAAGCTGAAGAAAGAGGAAATGGGGGAGAAGGATGGGAACCGTATGGAAGAGGAGGAGGAGCTCTCGACCCTTCTCGATTTCAGCACCCCTTCGGGCGCACCGCCTATCGCCGACTGGTACAGTGATAGCACCGAGATGTCGAATGCTCAGTCGGGAGTTACAGACTCACCCAATACAGTCGTGTTTGAAGAAGATATGGGCTTGGAGATGCGGCACCTCACTTCTTCTCTGTCATCCAACGACCAAATATGGGCTTTGGGTTCTTACGCCTGGAACAACTTGCCTGGAATATGC
>gnl_Ambtr_v1.0_evm_27.model.AmTr_v1.0_scaffold00030.93
ATGGGGAGAGCCCCTTGTTGCTCGAAAGTGGGTCTTTTGAGAGGACCATGGATCGCCAGAGAAGACACTCTCCTCAAGAGGTACATTGAGACGCATGGCGAAGGGCGTTGGAGGTCACTCCCTAAGAAGGCAGGTTTATTACGATGCGGTAAGAGTTGCAGACTGAGATGGATGAATTACTTAAGACCCAACATTAAACGAGGGAACATTAAGCAGGATGAAGAAGAGCTTATAGTCAGACTCCATGCCTTACTTGGGAACAGGTGGTCACTGATAGCCGGGAGATTGCCCGGACGAACAGACAACGAAATAAAGAACTATTGGAACACACATCTCAGCAAAAACCTTAGGAGTAAAGGGATAGACCCGCGGACCCACAAGCCCATTTCTACTCAAAGCCCAAATTCTTCAAATTCCAAGCAAGAATCAACCTCAAACAAGAAGTCTAGAGCTCCAAAGAGAAAGGGAAAAGACGAGAGAGAGAGAGAGCATTGTGCCCCAAAGATCCATCTCCCTAAACCCAATAGAATAAGCAACACCACTTTTACCATGCCCATAAGCCACCAAAGGCCAAGAAATGTTGAAATCATAGCTCCAACAAAGAATGTTAGCACCATGAGCCCCACAAGTCAAGAGAAAAACACAAATCATGAAAGTTTTCATCTTGATCAAAAGCAAAGTAGTATGGGGGAGGACCTATATGGAGTTGGAACCTCAAACTTGGTTGAAGATTGTCTTAGTTGGGGAGCTGAAGATGAGTGGCTTAGCACTAGCAACACTGAGAGCCCATGTGATAACATGCTGGAGAAGGTCTATGAGGAGTACTTAGACCTCTTGAATTGTGACCATGACTCTATACTGGGGTCCAAAGAGGGCAATCTCATCAATGAAGAAGGAGAAGACAGTGGCTCTGATGGATGGGACTGCACTTACTGGGAAGGCTCAGTCCTCAACTTTCCTTCCATCCCAAGTGATAATACTTTTCAA
>gnl_Ambtr_v1.0_evm_27.model.AmTr_v1.0_scaffold00024.222
ATGGGTAGATGTCCATGCTGCTCTAAAGAGGGTCTAAACAAAGGAGCATGGACTGCCCAAGAAGATAAAATCCTCACTGATTACATCAAAACTCATGGAGAAGGGAAATGGAGAACCCTCTCCCAAAGCACAGGTCTCAAACGATGTGGGAAGAGCTGTAGACTAAGGTGGCTCAACTATCTGAGACCCGACATCAAGAGAGGCAACTTCTCAGACCAAGAGGAGGACCTCATTATTAGACTCCATAAACTCCTCGGCAACAGATGGTCTCTAATAGCAGGTCGACTGCCAGGGCGAACAGACAATGAAATTAAAAACTATTGGAACACATATTTGGTCAAGAAATTTCAAGAGAGCTCAGCCAAAAACCAGAGAGCCAAGTCAATGAGGTCCGAAGAACCAGTCCTAGAAGAGAAGGCCAAGCCAAGCCCAGCTGAGGAATTCATCGTGGTGAGAACCAAGGCCTCAAGGCGCACAGGGCTTGTGGCCCCTCCCGCTCGAGCTGCGCCTGAGGCCCCAACTACCGAGCTCACTACTGAACCCATGGGTAACTATAACGAATCCATGGCTAATGACACCGAACCCACTTCTTTCAAAGCTCCAATTCTCATGGACTTCGACATGGAAGACTTCTCTATTGACAATGAGATTCTTAAATCATATGGGGAGTTTTTGTTACAGAACAAGGATGATGAGATTGATACTCTCTCTCTCTCCTCTCAAAAAACCCTCTCCTTTGATAGTGGCGAATGGGTGGGAGAGGAGTTTGAAGGGGAACATTTTTCTCAAGATTTGTACTCCTTGGGCTACTTTCTT
>gnl_Ambtr_v1.0_evm_27.model.AmTr_v1.0_scaffold00024.221
ATGTTTCTTGTTTGTGTAGGAGGGAGAATTAGAAGGCAAAAGACAGAGGCCAAGAGCCTCATAGAACCTTCACAGGAGAGGATCAAGGTTTTAGAAATGGGTAGAAGTCCATGCTGCTCTAAAGAGGGCCTCAACAGGGGAGCATGGACTACCCAAGAAGATAAAATCCTCACTGATTACATCAACACTCATGGAGAAGGCAAATGGAGGACACTCCCCAAGAAAGCAGGTCTCAAAAGGTGTGGAAAGAGCTGCAGGCTAAGGTGGCTCAATTATCTGAGGCCTGATATCAAAAGAGGCAACATCTCTGATGAAGAGGAGGATCTTATCATTAGACTCCACAAACTCCTCGGCAACAGGTGGTCTCTAATAGCAGGTAGACTGCCAGGGCGAACAGACAATGAAATCAAGAACTATTGGAATACAAATTTGGGCAAGAAAGTTCAGCAGGGCTCAACAAAGGGGCCAAGCCCAACTTTGAAGAGGTGGGAATCCATGGCGAAGAAAGAGGATGAGAGATCTGACCCAGTCGAGGCTCGAGTGGTTCGAACCAAAGCCTCAAGGTGCACCAGGCTCAAGGCCCCGCCACACCTACTTACACCCATCGTCCCAACTGTTTCCATGACCGAACCTATGGCTCACGAAAGTGAACCCACTCATTGTACAGCTCCAAAAACTCCATCTTTCCCTTCAACCTTCATGGATTTCGACTTAGGAGACCTCTGCATTGACACTCAGTTTATTCAGTCATGTGGGGAGTTGATGTTAGAGAGAAAAGAAGATGAGTTTGATAGACTATCTCTCTCTCCTCAACAAAACCTCTCTCTAGATGGTGGAGAATGGATGGAAGAGGAGTTTGAAGAGGGGAATGCTTCGCATGAGTTTCAATCCTTGGCCGCATTCCTTGACTCTGAGGAGGATTGGCTCACTGAA
>gnl_Ambtr_v1.0_evm_27.model.AmTr_v1.0_scaffold00024.337
ATGGATGGAGTCTCCTTCTCCATTTCTCTCTCTTTTCCGCCATCTTCCATTCCCTGTCCACTGCTCCTTCCTACTGCGCAAAACCTCCATCTCTATCGGTCCACTCCAATGGGGAGGAGTCCTTGCTGCTCCAAACTTGGTTTGAACAAAGGGCCATGGACACCGGAGGAAGATTTCCTGCTTATCAACTACATCAATGCTCATGGAGAAGGTGGCTGGACCAATCTACCCAAGAAAGCTGGTTTGCTACGATGCGGCAAGAGCTGCAGACTGAGATGGATGAATTATCTGAGGCCCGATGTGAAGAGAGGTTACATCTTACCAGAAGAGGAAGACCTTATCTTAAGATTGCACCGTCTTCTTGGAAACAGGTGGTCTCTAATAGCGGGTCGCATACCGGGACGCACCGATAATGAGATAAAGAACTACTGGAACACTCACCTAAGCAAGCTGCTCATTAGCCAAGGCATCGACCCTAGAACCCACAAGCCCCTTGCACCCGAGTCCCTTACCCCACCTCCTCCTCTTCCTCGCACCACCCCAAAGGACCCCTCCTTCTCTAGACCCACCCTCCTCCACCAAGCCCATGACTTCAAGCCCTTGTTCCAAGAACAAATATTCACCAACCCTAGCCATCAAAAACCTTCATTTTTCTCCTACAATAACAAAGAAAATTACAATTCCCACTCTCAACTTCCATTTGAGTTGTTCCCATTTCCTCATCAACCTTACCCTCTAAAGAAGGAAGTGGAAGAGGTCGAGTTTGGGGCGGCACCGATTATGGCCATCGGGAACCTAAGTACAATGGATTTTGGTGCCTTGAAGAATGAAGTTGGTGAATTGAAATACCCCATGATGAGCACCACACAGATGCCCACTTATGTGTTCCATGACCACCTGACCCTCTTTCCAACAGCATCAATTGAAGACCAAAATGATCAGAAGCAAGTGATGATCTCATTTGCGAACCAGAACCCACTTGAGCCATCCTTGATGGAGGGTTCGAGCATGGGCCTCTTGCACTCAAACCCGATCATGCAGTTTGGGAGCTCAATATCAACGGGGTTTGATCTCCAACCCATCTTGACTCCCATGGCTTATTCAAGTGGCCAAGTCTCGGAGATAGCATGCAGTTCCATGGATCACTTTGCCGGCCTTTGTCATCAGCAGCAGCAGCAACAATTTCAACCTCAACAGCACCAAGAATTGCAGGTCCAAGCTCCGGAAGATCGCCACAAAGCCTGCGATATCCAAGTGCACTATGACCTCCATAACAATGGGCCTCTTATTCAAGGGGTAGATGGTGCTTTCCCTGTTATAATTCCTCCTCCTGATCATTTCTTGCTAAACCCAGTTAATGGAGAAGATTGCACCAGCAACTTGGCTACCAATGGAACAGGTTGGCCCAACTTCAATGGTGATGCTGCCCTCCTTAGTTATGTGCATGATATGCCACCTCCTCTATCATCTTTCCAAGCATCAGTGCAAGAACTG
>gnl_Ambtr_v1.0_evm_27.model.AmTr_v1.0_scaffold00024.225
ATGGCCAAGAATGTCAACAAGGGTGCATGGACAGCTGAGGAAGATCAAATTCTCTCTCAATGCATCAAAACCCATGGTGCAAAGAAATGGCAATCAATCCCAGCCAAAGCTGGGCTTAAGCGGTGCGGCAAGAGCTGCCGCCTGAGATGGCTTAATTATCTTAGACCTTGTATTAAGAGAGGTAATATCTCAGAAGAGGAAGAAGATCTCATAATTCGACTCCATAAGCTGCTCGGTAACAGGTGGTCACTGATTGCCGGCCGGTTACCTGGACGAACCGATAACGAGATAAAGAATTATTGGAATACTTATTTGAGCAAAAAGCTTAAATTCGAGAAACCAGCAGAGGATCCCAAACAAAGGCCAAGGCCCAAGAAGCAAAGGCTCGAAACACCGACGATGAGAGACAGCGAACCATTTAACATGGAGGTAAGCTCCAGTAACTCGGGTCATAGATCGAATGGGCCTTCCGATGCCGAGCACAAGATTAGTGCTGTGCAAGCTGAGAATTTCAAACTAGGGGAAGACAGTAGTCATGCGGGTTTGGTTAAGGATTTGGAGGTGGTGAATTTTGGTGATTCATATGAGGTGAGCAGAGAAGAGTTCAGTTTGGACTGGTTAAGCAACTTTTTAGAGGCTGATGAAGAGGAATTAGGGTTTTTATCAAGTAATAATTATCTGGAGGAGGAGTACAGGGACCTAATTGGGATTTCCCCTTTGTACTCATGGACTTCTTCTTCCTTTGCATGCACAAATCATAATTGTAAT
>gnl_Ambtr_v1.0_evm_27.model.AmTr_v1.0_scaffold00024.223
ATGGGAAGAAGGCCTTGCTACAGTAAGGAGGAGGGCCTCACCAAAGGAGCATGGACTGCCCAAGAAGATACGATCCTCACTCGATACATCAACACTCATGGGGAGGGCAAATGGAGAGCCCTCCCCAAAAGATCTGGCCTCAAACGGTGTGGAAAGAGTTGCAGACTGAGATGGCTTAATTATCTGAGACCCAACATCAAAAGAGGCAACATCTCCTGTGAAGAGGAAGACCTTATAATTAGACTCCACAACCTTCTCGGCAACAGATGGTCTCTAATAGCAGGTAGACTGCCAGGCCGAACAGACAATGAAATCAAGAACTATTGGAACACAAATTTGGGCAAGAAGCATCAGAAAAACTCTACCAAGAATAGGCAAGGCAGTGCAAATGGGCAAGGATCAGTCTTAAAGGAGGAGGCCAAGCCCAACCCAGTTGTTGTGAGAACAAAGGCCTCGAGGTGCATTGGGATCACGGCCACAACGAGCCCAGTTGCACCAGAGGCTCCAACCATTGATCCTATGACGGAATCCACAGCTCACCACGACAAAACCGCATCTTCGAATGCTCCTCCAGCTCTATCAGTTCTCCCTACATTCATGGACGTTGACATTGGAGACCTTTGTATTGGCACTGAGTTTCTTCAATCATGTGAGAAGTTAGTGCTAGATAATAGTGAAGATGAGTTTGGCAGCATATCTCTCTGTTTCCAAAATAATTTCTCTCCAGATTGCAGAGATTGGATGGAAAATACTTTCCATGAGGGTCATTCTTCTCAAGAATCAGACTCCTTGGCCGCTTTCCTTTACTCCGAGGAG
>gnl_Ambtr_v1.0_evm_27.model.AmTr_v1.0_scaffold00024.329
ATGCATTTCTTCAATGAATTGTTGGGGTATGGAGGAATTTCATGTGAAACATTACAAGCGTCCTACAAGCCCCCCATGGAAAGGGAAGAGACTTCAGCCAAGAAGCATGCAAAGCGAAGTGGGAAACGCCTATGGTCACATGAAGAGGACCTCAGGCTTATTCGTCACATAGAAGCCTATGGCAAAGGAAGTTGGACCACGCTCCCTCAGAAAGCAGGTCTGAACAGAAATTCAAAGAGTTGTCGGCTCCGTTGGATGAACTATCTACGCCCTGACATCAAGCACGGCAACTTCTCCCCAGAGGAGGACGACCTTATCTTGAGACTTCATCGATTAGTGGAAAACAGATGGTCCCTCATAGCAGGGAGAGTTCCTGGTCGAACAGATAGCCAGATCAAGAACTTCTGGAATACAAGATACCGAGGGAAGAAACATATTTATTCATCATTTATTACCATA
>gnl_Ambtr_v1.0_evm_27.model.AmTr_v1.0_scaffold00119.48
ATGATAATTCGCCTTCAAGCCACGCTGGGTAACAGATGGGCTGCTATAGCCACTTACTTGCCTCAAAGGACTGATAATGATATCAAGAACTATTGGAACACACACTTGAAGAAGAAGATCAAGAAGCTCCAATCTGGTATTGAAACCCAATCTAACCCTGTTGTACTAAACAGTTGCCAACTTATTTTTCGGACGAATTGGGAGAAAAAGAGCCAAAATCTTGTAAATGCTCAGTACCCATCACACCAGAGCTCAACCTATGCATCTAGCACAGAGAACATTTCAAGACTTTTAGAAGGGTGGATGAGATCTTCCCCAAAAGCCCAAAAAATTGAGGCCACCAATGAACAAAAACCACTGATTTTCAATATCAGAGCTACGGATTCAGGAAAACATAATCGAGTGAATGATGAGAATGGGAAGAGTGATATGATCTCACATGAAGACTTGGAATCATTGCTTTCCTTTGATTCAACAGTTCTTTATGAGTCACCGCAAGCCACTATTTCTGAAGAATTGAAGGATGCAATGGAGATTAGTGCTCAGCCTCCATTGTCACTTCTTGAGAAGTGGCTCATGGATGAGGCTACAGTACAAGGGGAGGGAGAACTTGTTGAAATGTCTGATGAAGTATTC
>gnl_Ambtr_v1.0_evm_27.model.AmTr_v1.0_scaffold00087.6
ATGCCTATTTTTGTTCATCTTTTCATCAGGTGGGCCCAAATATCCAATTATCTCCCTGGACGTACAGACAATGAAATAAAGAATTATTGGAATTCTCACCTCAAGAAGGGGGCATGGAAGAAAGAACAAATTGAAAAGTCATGGACTCTCAAGGCCCAAGAGAGAACTCCATCAAACAGTATAGTCCCAGAAGAGCAGCACATAATATATGAGGAGCCTAAACTCTTTCAAGGAGAGGTTGGACCCAATTACAATTTCAACAACCTTTATTTTGGTGATTCTCAAGTAGTATTAAATGAGAATTCTAATATTTATAACCAGCCACTCGGAGGGGTAGTCCATGAGAACCATCTTATTGCAATGACACCCTGGGTTCCACCAGATGATGGCCCCCTACAAATGGAGTCCATTATTTTCCCACAACTGAATCCTTTAGATGTTTTTCACCCAGGAATGAGCATGGGTTTGCAAGGATTGGAAGCATATAACTCTCTCAACAATGGGGAATTT
>gnl_Ambtr_v1.0_evm_27.model.AmTr_v1.0_scaffold00032.36
ATGGGTCGTGGCCGTGCACCTTGTTGTGAGAAGGTGGGTTTGAACAAAGGAGCATGGACTCCCTCAGAGGACATGAAACTAGTGTCCTACATTAAAAACCATGGACATGGCAATTGGCGAGCCCTCCCTAAACAAGCTGGGCTGCTGCGTTGCGGGAAGAGTTGTCGCCTAAGATGGACAAATTATCTAAGACCAGACATCAAGCGCGGGAATTTTTCGCGGGAAGAAGAAGAAACCATTATCAAACTCCATGAGCTCTGGGGCAACAGGTGGTCCTTAATTGCTTCACGTTTACCTGGGAGGACAGATAATGAGATAAAGAATGTGTGGAATACTCACTTGAAGAAAAGGTTGGGATCAAAAGTGAAAAGTTCTTGTTTTGGTGATCCTAGTTCATCATGTGGCTCCTCAAGCCAGTCTTCGTCCTCAAATTGTACCCAAGAAGATCAATCGAACCCTAAAGAAGCAAACCCATCATTTGAATTTGATTTATCCCCCAAAAATTGCCATCCAAACTTGCTAGAGGATACATTTGAAATCCCTATTGAGCCTGAATTAGGGTTTTTTGATGCATTCAATGATATATTTGATGACAATTCAAGTTTAGTGTCAAGTTTGGATGGGCCTACCAATTCAAATGGAGACAAACCTCAAATTATGGGGTTTGAAGAAGTCACAGATGAGAAAGAATTTGCAAATTGGGCCAAGTTCTTAGAGAGAGAACTCGATCTAAAAGAAATTGAGAATGCTCAACCTAGTCATGCAAAAGATGATGGAGCCATCCAACCAAACCCTTGTTTGATTGATGAAAGGGTGGAGTCATCTCCCATTTACTTTGACAAGTGGCCTTCTTCTCCACTCCTTTTT
>gnl_Ambtr_v1.0_evm_27.model.AmTr_v1.0_scaffold00032.229
ATGGGTCATCACTGCTGCAACAAACAGAAGGTGAGGAGAGGGTTATGGTCTCCTGAGGAGGATGAGAAGCTCATCAGATATGTCACCACCTATGGCCATCGTTGCTGGAGCTCTGTTCCGAAAGAAGCCGGTCTGCAAAGGTGCGGTAAGAGTTGCAGACTGAGATGGATTAACTATCTTCGCCCCGACCTTAAAAGGGGATCCTTCTCTCCTCAAGAAGAGCGCATCATCATCGATGTCCATAATCTTGTTGGAAATAGGTGGGCTCAAATAGCAAAGCACTTGCCTGGGAGAACAGACAATGAAGTGAAGAACTATTGGAACTCATGCATCAAGAAGAAGCTTGTCTCTCAGGGATTAGACCCTAACACCGACAATAACATCTCTCTACCCAGTGCCAACAGCACTGCATTGATGAGAGAGAAGCAGTCTTGTGCAAATAATACATGGATAGAGAGTAGAGAGATGAGAGAATTGCCTCAGTTGTTAAACCAGGAGAGCAGAGCCAGCTCCGGTTTCGCGATATTACCTCCGACTCCCCCGATTTTGTTCTCTACCCACATGCGAGCTTTCTCTCTCTCCGAAACCCCACTTCCTTGTCTCTCTACTGAGAAAGAATGGAGTGGGAATAGCTTGTGGGCTAGCAACACAGAGGCTGCTGATTTGGAGGGCCAGCGGCCTTTGTCAATGTTTTTGGAGGCCGCGGATTTTGATGGTTGCAATGATACTAATAGTAACAGAGTAAACAACAGCAGTAACAGTGAGTCAGATTTGAGTGTGGTGAATGCCCAGAGCTTTGGGTATGGGTATGGCTGTGGTTATGGTGGGGTCTCTCCTTTTGAACAATTTGATGTTGATTTCATGGGGTCCCCTACAGTGACTTCTGGTTTCTCTTCTCAGGGCATTTTAAGGAATGTGAGGTCCTTGGACCAGCACTTATGGGGCACT
>gnl_Ambtr_v1.0_evm_27.model.AmTr_v1.0_scaffold00006.298
ATGACAAGAGCTCCTTGTTGTGATAAGAGTGGAACTAAGAAGGGGCCATGGACACCAGAAGAAGATCAGAAGCTGGTTGAATACATACGCTTGCTTCGATGCGGCAAGAGTTGCAGACTGAGATGGACTAACTATCTGAGGCCCGATATAAAACGAGGCAATTTCTCGATAGAGGAGGAAACCGCCATCATCACTTTACATTCCATCCTCGGAAACAAGTGGTCTGCCATTGCTGCTCGTTTGCCCGGAAGAACAGATAATGAGATAAAAAACCATTGGAACACCCATCTAAAGAAACGGCTTCTGAAAATGGGGATTGATCCTTTAACCCATGAATCCATTGCAAGTCCAGACCCACCAAACATGGACCAAGGGTTATCTTTTTCAGCCATCATGAGCCAAGCTGGGACTCCAACTAACCATTTTGGCTCACAAAGTGTTAGGCCAATGAATATGAGTGGAGGTTTTTGCTTGCAAGAGCCAATACATGATGGAGATCAAGTCAATTACAGTGGATTGAGTAAGTTCATGGAAGGCCATGGTTGTTACTTAGGGACAATGGCCAGCTCCATGAGTAAAGAACTTGAGAGTGAGACAGCAATGGGGCAGGTTTGGCCTACAGATGGAGAGAGAATAGGGCATGGATGCATTGAAGGCAAGGGTCAATATTGGAGTGGCCTATTAAAGTGTGTTGCAGCTGTCATGAAGCCTGGTGGTTTCATGAAGACT
>gnl_Ambtr_v1.0_evm_27.model.AmTr_v1.0_scaffold00033.166
ATGTTTGATGCGGGTGCGATGAGAAAGGGGCCATGGATGCCCGAGGAAGACGAGATATTGCTGGAGTATGTCCGACAGCACGGCCCCAGAGACTGGAGCGCCATTCGATCCAAGGGTCTCCTACCGAGAACAGGCAAATCCTGCCGCCTGCGATGGGTTAACAAGCTTAATCCCGACGTTAAAACG
>gnl_Ambtr_v1.0_evm_27.model.AmTr_v1.0_scaffold00091.4
ATGGGAAGGCAACCCTGCTGCGACAAAGTAGGGCTGAAGAAGGGACCCTGGACTGCTGATGAAGACAAGAAGCTCATTAACTTCATCCTCACCAACGGCCAATGCTGCTGGAGAGCTGTCCCCAAACTAGCAGGTCTTCTAAGGTGCGGAAAGAGTTGCAGGCTAAGATGGACAAACTACCTGAGGCCTGACCTCAAGAGGGGCCTGCTTTCTGAATCCGAGGAGCAGATGGTCATTGACATCCATGCATATCTTGGTAACAGATGGTCCAAGATAGCTGCACATTTGCCCGGAAGAACCGACAATGAGATCAAGAACTACTGGAACACTCACATAAAGAAGAAGCTTAGAAAGATGGGTATCGACCCGGTGACCCACAAGCCCATTGCCTCTTCTTCCCCTGCAACAACAGAGGAAAAACCTGCTGATTCTCTCTCCAAACCCGAAGAAACCCCATTGAATTTAGCCCTGCCAGAAACCCAAGAAAAAGCTCAATCCAATAAGTCAGAACTCGCGGAAGAAGAGACCAGCATAAACAGTGGTGCACCTCTAGTGAAGCCCACATTCTCCGATAAAAGCCCAGAGTTTTTCTGCACAGATGAGGTGCCACTAATTGAACCCCATGAAATCATGGTTCCTTGTGCTTCTACTTCTTCTTGTTGTTCTTCTAGCTCTATGTGGAACAATGAAGAATCGCCCTTGCACCTACCTGATATCATGTGGCAAATGCATGGGATTGAAGATTTAGAGGAATGGGACTGGAATTCAGACCTCTGTTCAATTTCTAGTAATGGAGGAGCCGATCCATTTGGACAGTATCAGAGGACTCTGTTTCAGTTTGATCAGATGCTA
>gnl_Ambtr_v1.0_evm_27.model.AmTr_v1.0_scaffold00139.15
ATGGGGCGTTCTCCCTGCTGTGAAAAAGCGCACACGAACAAAGGCGCGTGGACGAAAGAGGAGGACCAGCGCCTCATCGCATACATCCGAGCTCATGGCGAGGGTTGCTGGAGGTCGCTTCCCAAAGCAGCAGGTTTACTTCGTTGTGGGAAGAGCTGTAGGCTCAGATGGATAAATTACCTAAGGCCCGACCTCAAGAGAGGAAATTTCACAGAGGAAGAAGATGAGCTCATCATCAAACTACACAGCTTGTTAGGCAACAAATGGTCACTCATAGCTGGTCGCTTACCAGGACGAACGGATAATGAGATCAAGAATTACTGGAACACTCATATAAAGAGAAAATTACTAAGCAGGGGAGTCGATCCTCACACACACCGCCCCCTTCATGAGCCGTACCCGGAGAACTCGGAATCACCACGACAGGCCTCTATTGGACACATCCCACAACAAAGTACTTCAAATTCAGATAAAAATGTTGGTGGTGATAGACAGAGAGAGTTAGCAGAAGAGGGCCACAGCAGCAGTGGAGCAAGTGAGGGGGAGATTCCGGACTTGAATCTCGACCTCTCCATCAGCTTACCATTTCCTTCCATGCCATCTCCAACAACAATTGCAGGCACAACAGAAGAAGGTACGTCCGGTGCGGCCCTCTCGGAGCAACAAATGGGTTCAGTGGTCTGCCTCTGCTGCCACTTGAGCTTGCAGAGCAGCACCGATTGTCGATGCCGGACGCTACACAGCTCGCAACCCGTCTGGTTCTTGAGCAGACCTTCA
>gnl_Ambtr_v1.0_evm_27.model.AmTr_v1.0_scaffold00079.58
ATGGCTTGTGATAGTGGCAGTAGCGGTAGTAAAGAGAGGAGCAGCTCAAAGTATGAAGAGGAGGGTGGTGATCTGAGAAGAGGGCCATGGACACTAGAGGAAGACACACTTCTCATTCACTACATTGCTTGCCATGGTGAAGGGCGCTGGAATATGTTGGCCAAGTACTCAGGACTTAAGAGAACTGGAAAGAGTTGCAGACTGAGATGGCTTAATTACTTGAAACCTGACATCAAGCGCGGAAATCTCACACCAGAAGAACAGCTCTTGATATTGGAGCTCCATTCTAAATGGGGAAACAGGTGGTCAAGAATAGCCCAGCACCTACCAGGAAGAACAGATAATGAAATAAAGAACTATTGGAGAACAAGGGTGCAAAGGCAAGCCAGGCAACTCCAATGTGATGCGAACAGTGCAAGGTTTAGAGAGACAATTACATGCTCATGGATGCCAAAACTTCAAAAGAGAGAGAATTCTTCATCTTCCATTCCTTTCTCTCACTTAAATCCCTCTATTCCTACACAATCCCCACAAGAAACGTCCCAACATATCCAGCCATTTCTTACCCATACAAACAATCCTGATCAAGACCAACTCAGTTTAGAAATTTTACGCTCCTCAGATTCTATCATGACAACCCAATTTCCTTCGTCGGAAGTTCAATTCAACCATGAATTCTTTGGGAGACCAATTTCACAGCCATTTTTGAAGAATTATTGTTCTGATAATTATGGAACAGGTTCTACTTCTATTATGGCCAAAAAGTCAGCTCCTATCAACAATTGCACAATATCAGAACAGTTCATGGCTCAAAACAATTGGGTTGTTAATGTCTCAGATGATCTTTGGAGCATGGATGAGATGTGGCAATCAGTTGAA
>gnl_Ambtr_v1.0_evm_27.model.AmTr_v1.0_scaffold00061.85
ATGGGTATCGACCCTGTAACTCACAAGCCTTTCTCTCACTTAATGGCCGAGATCGCTACCACTCTCGCCCCACCCCAAGTTGCACACTTAGCCGAGGCAGCTCTCGGTTGCTTCAAAGACGAGATGCTCCATCTCCTCACCAAAAAACGAATCACAGACTGGCAGAGCAACCCAAGGCCACACGAGCCTCAAGTACAAGAAGCAAGAGAGAGAGAAAACACCACAGTGGAGAAGATCAAGATGGGCTTGTCTAGAGCCATGCAAGCCCACCATGGGATTGCAACCGAGAGCCCGTGCTCGAAGAATTGGACTCAAAGCGGGCTTGTCAGGGGTGAGAGTTTTGTGGGGTTGTGTGGTGATTTCGATCAAGCAGGAGTTGGAGGGTTCCAATATGGAGATGGAGGAGAGGGATCAGAGCCATGGAGTCAGAGTGTTTGCAGTGGGAGTACTTGCACTGGAGGAGAGAGAGATAGACAAATGGTTGAGAAAGGGGCCGATGATGAAGGAGAGGAAGCACAAGGCGCGGCAGGGAAAGAGGTCGGGGTCTTCAATTCAGAGTGTGTGTTGTGGGATCTAGCGGACGATCTCATGAACCCGATGGTC
>gnl_Ambtr_v1.0_evm_27.model.AmTr_v1.0_scaffold00133.30
ATGGGCAGGCCTCCGTGTTGCGACAAGTCGAGTGTGAGAAAGGGGCCATGGACACCAGAAGAAGATGCGAAGATACTGGCTTACATCTCTGGGCATGGCACTGGTAACTGGACCGCTGTTCCCAAGAAAGCAGGGCTGAAAAGATGCGGAAAGAGTTGCAGGCTAAGGTGGACAAATTATCTGAGGCCAGATCTGAAGCATGATCGCTTCACTCCGCAAGAAGAGGACCTCATTGTCAGCCTCCATGCTGCCATAGGAAGCAGGTGGTCTTTGATAGCAGCCCATTTGCCTGGGCGAACCGACAACGACATAAAGAATTACTGGAACACGAAGCTCCGGAAGAAGCTCCGTGAGATGGGGATAGACCCCGTGACCCACAGGCCGATCTCTCAGATCCTAGCCGACTATGGAAACATGGGTCTCACTAACCCGCTAAAATACCATGGCCGCCGACACCACCACTACCGCCACACTAGCCTCAACCCCGAGCCCGAAAACAAGCTTACACCAAACTTAGGAGAGCTGCATCATTTCAATCAAAACACAAACAACCTCCCATCCACTCAAGAAGCGGCTGCTCTGCCTAATAATTACAATAATCATCCATGGGACCTTCTTGCCCAAATCCACGCCATCAAATTTGCCTCTGAGGCTTCCAACTGTAGTTCTGAAACACCAGTTATAGCCGAAAATGCCAACCCGGTAACCAAAATCTCTAATGAAGCGGCGACGGAGACGGAGACGAGCCAACAAGTCCAAGACTATCCCGAATATTCATCATCTAACTCAGGGTTTACTTGGAGCGAGTTTCTCCTCGATGATGAGCTCTGTGCCTCTCAGCCTAATGGCGACACAGAACTGACCCCATTGCTCTTTGAAAAAGAGATGAAAGAAGAGAAGGATGTATTGGGTCCACTTCATCCAATCCAGATGGTAGACGGCGTCGTCGGAAGTCCGAGCATATCACCTTCCGGCAGGGCCTGTGATGACTCGTTTGTACATGGATTGTTGGAGGGAGATAGGCAATCGCTTTTGTGGGAGTTCCCTGAGCTCTTTGATAATCCTTTGCCTTGGTGCAACCAG
>gnl_Ambtr_v1.0_evm_27.model.AmTr_v1.0_scaffold00133.31
ATGGAAGAAAACCAGGCATGGAGGTGGTCTTCAATAGCAGCCCAATTGCCGGGGCTAACGGACAACGACATAAAGAATTATTGGAACACGAAGCTTTGGAAGATGGGGATATACCCCGTGACCCACAAGCCGATCACTCAGATCTTAGCCGACTATGGAAACATGGGTCTCGCTAACCCGCTAAAATACCATGGCCGCCACCACCACCGCTACCGCCACACTAGCCTCAACCCCGAGATC
>gnl_Ambtr_v1.0_evm_27.model.AmTr_v1.0_scaffold00039.132
ATGTGTGCCTCTTGGGGGTGGGGGAGCCTGGGGGATGAGGTTAACAGAAGGGGCCCTTGGACAGCTGAGGAAGACAAGCTTCTCATCCAATACGTTAGAATGCATGGTGAAGGGAGATGGAATTCAGCTGCAGAGTCAGTAGGGCTGAAGAGGAGTGGGAAGAGTTGTAGACTGAGGTGGGTTAATTACCTGAGGCCTGACCTCAAGAAAGGGCACATCACACCAGAAGAGGAGCGCCTCATTGTGGAGCTGCATGCCAGATGGGGAAACAGGTGGTCCACAATTGCTAGAAGCTTGCCTGGTAGAACTGATAACGAGATAAAAAACTACTGGAGAACCCATTTCAAGAAAAAAGAAAAAACTCGAGAAATACCAAAAAGTAGAGTTCCACTACAACAACAGCAGCTGCAACAACTACAGCAGCAAAAGCAAAGGATGAGCATCAACAAGATTTTGAGTCAATTTGGAGAAGATGAAACCAAGTCATCTCTCCCACAAATGAAGCCAGACATGGTTTGGATACTCCCCACATGTGAAGAGCAATTCCTCCCTTTCATGTTCCTCGGCGAGTCTACCCTTCCCCCAGAGCCCTCCAGAGAGGAGGGCGTCTGGGGCGGCCTTTGGAACCTAGACGACGGCGACGATGTGACAAACACGTATGCCGCAAGCAACATTATGGCACAAAACTATGCCGACCACAATCCTTTTGGTCTTCCAACCTAC
>gnl_Ambtr_v1.0_evm_27.model.AmTr_v1.0_scaffold00003.458
ATGGGGAGAGCACCTTGCTGTGACAAGAATGGCTTGAAAAAGGGCCCATGGACTCCTGAAGAGGACCAGAAATTGATTGATTACATTAAAAAACACGGCCATGGGAGCTGGAGAACTCTTCCAAAGAGTGCCGGGCTGTCGAGGTGTGGGAAGAGTTGCAGGCTTCGTTGGACCAACTACCTGAGGCCCGACATCAAAAGAGGAAGGTTCTCGTTTGAAGAAGAGGAGACCATCATCCAATTACACAGCATTCTTGGCAACAAGTGGTCGGCAATAGCTGCACGTTTGCCCGGAAGGACTGATAACGAGATCAAAAACTATTGGAACACCCACATAAGAAAGAGGCTGCTAAGAATGGGGATCGATCCTGTAACCCACAGCCCAAGGCTCGACCTCCTCGACCTTTCGAGCATGGCATCGCTCCTCAACTCTTCACTCTACAACCTTTCACAGTATGATCTCTCAAAGTTCCTTGGCTTAGACCAAACCCTAGTTAACACAGACGTTCTAAGGCTTGCCAGTGGCCTCTTAAATTCACAGACAGAAAACACTGATCTCCTTCTCCATTCTCTCCTTCAAAACAACCACCTTACCACCACTCAAATGCAAAACCCATATCAAAACTTCCAAAACCCAACTCAAAACGTAATTCCAAACCCACAAATTCAAGCTCAAATCCCTGAAATCCCATCGTGCACCACCTCAAACACCCAATTCTTTAGTGAAACCCAATACCCATCAAACTTCAGCGCCCAAACTCTCCCTCCATGCCCCATGTTCCCAGAGACTCCAAATGTGATCGACTCGAATTTAGGGGATAATATTGAGCCACTGCTAAACCTATGCTATCCTTGTGGGGGAGAGCAGTCAGTTTTAGACCCACTGTCTGAAACCTCCACATATCAATCAACAAATACTAGCAATCAGAGCTTTGGCTTTGCCTCTGTTCTCTCCACCCCTACATCCAGCCCCACGCCACTAAATTCATCATCAAATTATGTGAACAGTTACACTGAAGATGAGAGAGACAGCTATTGTAGTAACCTGATCCAACAGTTCTCCATTCCTGATCTCTTGGATATGCTA
>gnl_Ambtr_v1.0_evm_27.model.AmTr_v1.0_scaffold00003.210
ATGGACTTCTCAAACCGACCCTGCAACTCTTCGCCGCACATTGACGAAGACTCGGAGCTTCGCAGAGGGCCATGGACCGTGGAGGAAGACATGATCCTTGTCAATTACATTGCTAACCATGGCGAAGGACGATGGAATTCTCTTGCCCGATGTGCAGGCCTAAAACGAACTGGTAAAAGCTGTCGATTGAGATGGCTCAATTACTTGCGACCCGACGTGAGGCGCGGAAACATCACTCCTGAAGAACAACTCATGATCCTCGAGCTCCATTCTCGTTGGGGAAACAGATGGTCCAAAATCGCCCAACATTTACCAGGGAGGACAGACAACGAGATTAAAAACTACTGGAGAACCAGGGTCCAGAAGCACGCAAAGCAGCTCCAATGCGACGTTAACAGCAAACAATTCCAGGACACCATGCGTTATATCTGGATGCCTCGCCTCCTGGAGCGAATTCGCGCTGGCCACCGTCCATCGGAAGTATCGACGGCCCCCAGCAACAACAATCCCGTATTCTACCATGCTCCCGAGATCACCCAGATATCCAATTCAATGCCCTCTTACGAAAGTTGCACCAGTGTTTCATCCTCGGACGAAAGCCCCCATGTTTCGGCGATTTCGGATTTAACGGATTATTTTTTCAACGATATTTCGGCTGCACATCTGTACGGAGCCGAAACTCAGACCACGTCTCCTGTTTACGTTAATCAGGGTTCGGACCTTGAGCATACGGGCTGGGTTTGTGGGCCTGGAGAAATCACCGATAATTTGTGGAATATTGAGGACAATAATACTTGGTTTTGGCAGCACCAACAA
>gnl_Ambtr_v1.0_evm_27.model.AmTr_v1.0_scaffold00083.33
ATGGGAAGGCCTTCGAGTACTTATAATAAGCAAAAGCTAAGGAAAGGACTGTGGTCACCACAGGAGGATGAGAAACTCATGAAACACATCACGCAGTTTGGCATTGGTTGCTGGAGCTCAGTGCCCAAACAAGCGGGTTTACAGAGGTGTGGAAAGAGTTGCAGATTGAGATGGATCAATTACCTAAGGCCTGACCTTAAGAGAGGCTCCTTCTCACACCAAGAAGAAAACATCATCATCAGTCTTCATGCAGTTCTTGGAAACAGGTGGTCTCAGATAGCGGCTCAGCTACCTGGAAGAACCGACAATGAGATCAAGAACCTGTGGAATTCATGCCTAAAGAAGAAGTTAATCCAACAAGGAATTGACCCCAACACTCACAAGACATTAACCACAAATGACCCCTCTGAAAACCAGGTCCTCACCAAGAACCAACAAAACCAGAAGCTTCAGAGTATTTCCATGACCGAAACCTCGCAATTGCCGATAAATTCCTTCACAAATAACCCCAACCCACCCTCACTATCTCTTTCAAAAAAAACCATTTCAGAAACACCTATCTCCATCTCTGCAAACTGCCTCAATGTCAATCCTCACTCTGTAACTGACCCATATTCGAATTGGGTTCCATTGTTTCACAGAGATTTTGTTCTCTCTCATCAAATCCAAGCTGAGGTGAGAGAGGATTCCGGATTTTTGCCTGTTACTGAATCAAATTACTGTGAAAAAAGTACCTCCATGGTAATTGAGGACAACTTCTCAGGCAAATTAGACAAATTTGTTACTCCATCGGGTTCATGGACCTGCACTAAAGGGATCGATCAGCGCTGCGATAATGGTAGATTAACCTACAGTAACAGTAGCAGTTCCAGTAGCAATGGAGGAAATAAGGATTTTCAGAGCGAAAACATGCATTTTGAGGGCTTCAAATGGCCTGAATACTTTGAATTATCATTCTCTGAGAATCTGAATTCATGGCAGAAGTTGCAGTGCTCAGATGACTACAGCAGTTTATCAGAAGATCAAACCGATCCCAAATTCGATCTCTTTGAACAGATT
>gnl_Ambtr_v1.0_evm_27.model.AmTr_v1.0_scaffold00045.155
ATGGGGCGCCACTCCTGTTGCTACAAGCAAAAACTCAGGAAAGGCCTGTGGTCTCCTGAGGAAGATGAGAAGCTTCTCAGACATATTACAAAATATGGCCATGGATGCTGGAGCTCAGTGCCTAAACAGGCTGGGCTACAGAGGTGTGGAAAGAGTTGCAGGCTGAGGTGGATCAATTATTTGAGGCCAGATCTAAAGAGAGGCACATTTTCTCAGCAAGAGGAGAACATGATAATTGAGCTCCATGCTGTTCTGGGAAACAGGTGGTCTCAGATAGCTGCACAGTTACCAGGAAGAACGGACAATGAGATAAAGAACTTGTGGAACTCATGCATAAAGAAAAAGCTCAGGCAGAGAGGTATAGACCCCACTACTCATAAACCACTCTCTGAGGTTGAAAATGGAGAAGAGAAGACTCAAAACCAGAATGAGAAAGCTTCTGGGTCCAACGAACTGAAGCTCCTCGCTCCATCTTCAATTCCCGAAACCGAAGTCAAGCCTAACCTGAAGCCCCCGCTGATGACAAACCCAGTTGAGGATTTAACCCCCAAACTCAAAACCACCAGCACCAATACAGGACCTACAAATTCTCTCTCCAAAGAGTTCTTCCTCGAGAGGTTCATAAACAGCCATGAAAGCTCGAGTTGTCGAGGTTCATCAGATTGCAGTCCCTATTTCCCACTCAACCCAGTGAATTATGGCTCAAATTGCACCAACCAGGCTAACCCCATGAATCTCTCGATAAACCCAACTCCAAATCCATGGTTCAATCAAAATTGCAGGCCTCTAACCGACATATCTCCTGTTACTTCGAGCTTAATGGATTCTCCTGCCTGCAAGCGAACCCCAATAATCCAACCATCTCCAAACTTTAAGCCCTCCATTAACCAAGAATTCATGGCTGATAAGTATTGGGAAGCTGGAAGAAACTGTAACAATAGTAGTAACAGTGGGAGCAGTAGTAGCATTGAGTTTCAAAGCACTAACACCACCTCCTTATTTGAGAACAGTGTGTTTTCTTGGGGCTCAGCAGATGGCAGGGTTGACTCTTTGGATATAAGTTCTGAGAAAAATGCACCTATTCGTTTAGAGGGAGAAACAGAGGATGTGAAATGGTGTGATTATCTCCATCTCCCATTAGTCCACCAAATATCAGGAGTAATTCAAAACCAGAACCAGCCATTATATAGTGAGATAAAATCAGAGGACCAATTCAGTTTGAGCTCATGGCATCAAGACCAGAGCCAACAATTACAGAGCAACGACATTTTCGCAAAGGAGTTTCAGAGAATTGCAGCTGCTTTTGAACAAATT
>gnl_Ambtr_v1.0_evm_27.model.AmTr_v1.0_scaffold00056.195
ATGGGGAGAGCTCCTTGCTGTGACAAAGCCAACGTGAAAAGGGGGCCTTGGTCCCCTGAAGAAGACAACGCTCTCAGGAACTATGTTCAGCGCTATGGCACTGGTGGGAACTGGATCGCTCTACCACAAAAAGCAGGGCTTAAACGGTGTGGCAAAAGTTGCAGGCTCAGATGGCTCAATTATTTAAGGCCTGATATCAAACATGGCGGCTTCACTGAAGAAGAAGACAACATTATCATTTCTCTTTATAAGACCATTGGTAGCAGGTGGTCTGTAATTGCATCCCAATTGCCTGGTAGAACTGACAATGATGTGAAGAATTACTGGAACACAAAGCTCAAGAAGAAGCTCTTTGGATCAAAACCCACCACCCCTCAAACCTCCAAAACCACCACCCTCAGTTCCCCATCTTCATGCTCCTCCTCTTCTTCTCACTCTAAAATCCCTCTGAAAAAAGACACCACTTTCTCTCACTACACAGACTCTCTCTCTCTAGAAAAACCCACCTCCATTTCACCCACTGAAATCCCCAACTACGCCTACAATGTAGACCCTCAGAGACTGGTCACTGAAACCATGTCATTTGCACCGTCACATTTAACGGAGTACGAGGTTTCCACGGCATCTTACTCACAGGAGAGCGACTACATTTATTGGGCACTTGACGGTGCAACTAACGGTGCAATTGAAGAAAGCCTTTTAATGGATTATGATTTCATTAATGGGCTTCTGGCCCATGAGAAGAAGCCATTGGAGGTTGGAAGTGTTCCTCATTCTTTTGGTTCTCAGCAGGGGTTTACGTATCAGAGTTTGAAATATTCA
>gnl_Ambtr_v1.0_evm_27.model.AmTr_v1.0_scaffold00009.298
ATGGGACGAGCCCCTTGTTGTGATAAGCAGGGGCTGAAAAAGGGGCCATGGACCCCTGAAGAAGACCAAATCCTTGTTCAATACATAAACACTCACGGCCATGGAAGCTGGCGCTCACTCCCCAAACTTGCAGGGTTGCTTAGATGTGGAAAGAGTTGCCGCTTACGCTGGACTAATTACTTGAGACCAGATATCAAGCGTGGCCCTTTCACACCCGAGGAGGAGAAAACCATCATTCAATTGCATGGTCTACTTGGAAATAGTCCTATATTCCAACCAAAATTGACATTGCGTAATGTACGCATGGCACGAGGCCTCTACGTGCACCTGCATGTGCAGCATGAGCTCTCCACCCACACC
>gnl_Ambtr_v1.0_evm_27.model.AmTr_v1.0_scaffold00009.297
ATGAAATTAATAATCAGGTGGTCCTCCATAGCCTCTCAGCTCCCTGGACGCACCGATAACGAGATCAAAAACTTTTGGAACACTCACCTCAAGAAGCGCCTCTCCCTCTGTGGGCCCCTCCTTGAGTCGTCCACATCACCCGCCACGTCATCACCGCTAATGGGACCCATTCCTTCCATGACAACGTCCACCCGCCACATGGCCCAGTGGGAAAACGCCAGGTGTGATGCCGAGGCCCGCCTCTCCCTCCAAAACCAATACCAGAACCAGAACCAAAACAGCCTCTTCCAAAACCACCAGAGTCGAAAGGCGGTTTCTGACCACTTCCTCAAAATCTGGTATTCTGGCGTCGGGGAATCGTTCCGGCAATTTTCCGGCAAGTACGACGACCTCTCTCCGGCGACCTCATCCACGAAGAGGCCCCATGGGTCGGATTCCTGCGAATTCAATGTCCGAGTGTCAGATTCTGTGGAACTTAACGGCCAAGTCCCCGATTCCGGCGAAGTTGATGCTTCCCGTTTTGGTTCTGTCGAGATGAGTGGCGGGTGTTTGGACTCGAGCGAGGTGAAGGGCTTTCAAATGGATTCGGGTGAGATGAACGGTGCAGATTTGGACTCGACTGAGATCGACGGTGGTGGATTGGATTCGGGTGATTTTAAGGCAGAGGACTCGGCTAGCTCGAGCGAATTGGAAGTGACTGGTGCGTCATTTACGGCCTTGTTGGGGACCGAAATATTGCTGGATTTTTCCCAGGCCATGGCCGAGTCGCCAAACTTCGGTGGTTTTAACTCGCGGTCGAACCCTCAGATGTTGCCTTGGAACGATATAAAGTCCGAGTTT
>gnl_Ambtr_v1.0_evm_27.model.AmTr_v1.0_scaffold00038.125
ATGGGAAGGGCACCATGCTGTGATGATAATGGGCTGAAGAAGGGGCCTTGGACACCTGAAGAGGATCAAAAGCTTGTCAATTACATCAAGAAACAAGGACATGGAAGTTGGAGAGCCCTCCCAAAACATGCAGGTTTGAATAGATGTGGGAAGAGTTGTAGGCTTAGATGGACAAACTACTTGAGGCCTGATATAAAGAGAGGGAAATTCTCCTCAGAGGAAGAGCAAACCATTCTCCATCTCCACTCCATTCTCGGAAACAAGTGGTCAGCCATTGCAACACACCTTCCGGGACGAACAGATAATGAGATAAAGAATTTTTGGAACACCCATCTGAAGAAGAAGCTCATCCAAATGGGTTATGATCCAATGACTCACAGGCCGAGAACTGATCTTTTTAGCAGCTTAAACCAGATACTTGCCATGGCCAATATCAAAGACTTAATGGAACCTTACGAGGAACAAGCACTCAGATTGCAATCAGAGGCTCTGCAACTTGCTAGGCTCCAATATTTACAGTACCTTATTCAATCTGCCTCTTCCATGAATCAACCCAACTCCTTAATTTCCAGTTTCAATGACTTGGAAGCCATTAGCACACTCTTAGTTGCATCTTCTTCAAAGCCTTATTATCAAACCAACAGTGAAGAGACCTTATGGAACACTAATTATCAAACAGATATCAACACTATGTGTTCACAGGTCAATGAGCAGATAGCTCTTACACCATCACAAACCCAACAGTTTCCAAGTACCTTTGAGGATTTTTGTAATCTATCCATGAATGATTACAGCAACCAAGACACAGCTTCACGAATTATCCAAATTGAAAGTGGGGACCCCATATCTCCATTTCCCATTAATGGGTTCTCAAGCTCATTGAACTATATCGATAATTCCACAAACAATAACCAGGCCGATGTATCAGGCTCATCTGGTTGTGGTGCTTCAGCTTCATCCTCACCAATCTGGCCAGAGGTCCTTCTTGAAGACCCATTCATCAATGAAAACCTAAGT
>gnl_Ambtr_v1.0_evm_27.model.AmTr_v1.0_scaffold00038.91
ATGGGTTTGAAGGATCGAAGCAGTTCTCCATCGCTCGATGAAAGTGGTGGATGTGGGAGTGGAGGAGGTGGGGTTTTGAAGAAAGGGCCGTGGACTTCAGCCGAGGATGCCGTATTGATAGAATATGTGAAGAAGCATGGAGAAGGGAACTGGAATGCAGTGCAAAAGCACTCAGGGCTTTCTCGTTGCGGAAAGAGTTGCAGGCTAAGGTGGGCAAACCATCTTAGACCCAATTTGAAGAAAGGGGCTTTCACTGCAGATGAGGAGCGCCTGATCATCGAGCTCCATGCTAAAATCGGGAACAAATGGGCTCGAATGGCTTCTCAGCTTCCAGGGCGCACTGACAATGAGATCAAGAACTATTGGAACACCCGCATCAAGCGTCGGCAACGTGCTGGTCTACCCCTCTATCCCCCCGATCTGCATTTGCAAGCAACAGGAGAAGGCCAACAAAGCGAAAATATTGGTGAATTCACACTTAATGAAAACCACCATTCTGACTTCCTCCAATCCAACAAGCTTGATTTCCCTCATGTCTCATTTGAGGCCCTTAAACCTAACCCTGAAACTCTAACCCTACCTTTTGTCCCACCTTTCTCTGAGGCTCCAAATGGTGGAATCCTAACACGGAGCCTGGGGCCCCACCAAGCGTACACCCCCTTCATACCCCCCTCGCTGGTCCACCCCCCCAAGAGGCTTAGAGGAGGTGAATCGTCCCTTCTTTCAACCTTCCCCAATGGGATCATCCCAATGAGCCCCCTAAATCAATTTCAAAGTGAAAACTATCGAAAAAATCAGTTTCATGTTGAAACCAATGAGAAATTCCATCGCCCATTTTCATTAGGTCATCATCCGTTTGATCCTGACCCCATCGAAAAGAACAATGCCCTGTTAGGGAGCGTTGTAACGGGTAGCCATGCCCTTTTAAATGGCACTTTCTCTACTTCTAAGCCCCTTTGTGGGGCTGTGAAGATGGAGCTCCCTTCACTCCAATATCAAGACCTCTCCGACCTTAAAGGTTGGGGTGTTTGCCCTTCAGGCCCCCCAAATATAGAGGCGGTCGAGTCTTATATCCAATCACCTCCTTCCATGGCACCACCTACTCAGAATGAGTGCTTCTCACCTCGAAGTAGCGGTCTATTAGATGCTTTGCTTCATGAGTCTCATGCGTTGGGTAGTAGTGCTAGTAAGAGCCCTGCTTCTTCTGAGGTGGTGGGCCCTCCTCCTAGGGCTTCTTCTGTTGGTCCCATTGCTGGCCTTTCAGAGCATAGGAGGGTGAACACATGTGAAGAGTGGGGGGGATTTAGAGATCCCATCTCTCCATTGGGGCAATCAGCAGCCATTTGCCTAAGCGAGTCAACGCCCCCTCTGAGCACGACGAGCCTTCTGGAAGAGATCGCACCTGCCAAAGCATCGCCATGTGCCCTTGTGAAGACAGAAGCAGTTGAGCACTTCTCGGATTCAGATGGGGAAGACAGATTCATGGATTTCGATAGGCGTGAGACCTCGCTTATTTCTGATTGGTATGAGCAAAGCTGGGAGAGTGGCAAAGAGCCATCAGGGGTCACAGATGCAATCACATCACTCCTTTCTGAAGACTTCTGCAATGAATACAAGCAGCTCTCAACTGAATCCTCTGCATCGAATCAAGCATGGACTCTTGGTTCATGCCTTTGGAACAACATGCCCCCAGTTTGCCAGAGTGATATCCTTGACAATGCT
>gnl_Ambtr_v1.0_evm_27.model.AmTr_v1.0_scaffold00076.56
ATGGGGAGGGCACCTTGCTGTGATAAGGCAAATGTGAAGAAAGGGCCATGGTCACCTGACGAAGACCTCAAGCTGAAGGAATACATAGAAAAAAATGGCACTGGAGGAAACTGGATCTCCCTACCTCAAAAAGCAGGTCTGAAGCGCTGTGGTAAGAGTTGCAGACTCAGATGGCTCAACTACCTGAGACCCAACATAAAGCATGGAGAATTCTCTGATGAGGAGGACAGGATCATCTGTAACCTCTTTGCCAGCATTGGAAGCAGGTGGTCAGTCATTGCTGCACAATTGCCAGGAAGGACAGATAATGACATTAAAAACTACTGGAATACCAAGCTCAAGAAGAAGCTCTTTGGCAGGCCCCCCACAAAAAACCACCACCCTTTCCCATCCCCTCTCTCATCAAACCCTAACTCCAAACCACCATTTTTGTCTCCCCCTCACCAAAGACCTCAACCCATTTCTTATATTCTCAACTCCTCATGGATTTCTTCTTCCTCTTCACCTTCTTCTTCACTGGTACCTGATAGTGTTGCAGTCTCAGAATCAGGAGCTTTGAGAGCAACAGAAAGTTACAAGTCTCCATGGCTTGGAGCCTTTGAAGGCTTAACAACCAGTGGTTGTGATCAACAAGTGTTTTTTCTTAGGCCTGGTTTTGGGGGCATGAATGCTTCAGAGAAAGGTGGGTACTCCTACCCTAATGGTGGATTCCTTTCCAAAAAAGGAGACTGGTATGAAGATGAGCAGGCAGTCAGCTTTTCAGATTGTAGCCACCAAATGGAAAAAGCCCATTTCAGCAACAACAATCATGCTATCATTAACACCAAAACCATGAGTGATAACAGTCAGCAGAGAGAATATGACATGGCTTTAGGAGATGTTCCTCTGACTGGGGTGGATAACCCATTGTTTTTGCAGCAACAAAGTGCCATGGATTACTCAGAATATGAGGGTTTCACAGTGTGGGATGGCCATTATTATCATGGCATTAGTAGCAGCAATGTAAATCTCTCTCTTACAAACAACCCCATCATGAATTATAAATCAGATCAA
>gnl_Ambtr_v1.0_evm_27.model.AmTr_v1.0_scaffold00055.19
ATGGGTAGGTCTCCTTGCTGTGAGAAAGCACACACTAACAAAGGGGCATGGACAAAGGAAGAGGATGAGCGGCTGATTTCTCACATACGTGCTCATGGGGAGGGCTGCTGGCGCTCACTGCCGAAGGCAGCGGGGCTCCTGCGCTGCGGTAAGAGCTGCCGGCTTCGTTGGATCAACTACCTTCGCCCCGATCTTAAGCGGGGTAACTTCACTGAAGAAGAGGATGAACTTATCATCAAACTCCATAGCCTCCTTGGCAACAAGTGGTCTTTGATTGCTGGAAGGTTACCAGGGAGAACAGACAATGAGATTAAGAACTATTGGAACACCCATATTCGAAGGAAATTGCTGAGCAGGGGAGTCGATCCCCTTACTCATCGCCCCATCAACGGAAAAGTTGCAGAGCCCAACACCACAACCACGATCCCCTTTGTCGAAGACAAGAGTGCGACAAATTCGGAAGAAAAGACAGAGATGTATGAAGATAGAGAAGAGGAATCTCCAGGATTTGATCTCAACCTTGACCTCTGCATTAGCCTTCCCTATCAACACCAACAACAACAACAATCCCACCCTTCACAGAGGAGGGGCCTCTGTTTGTGTTGCAATTTGGGGTTACAGAAGAGCAAAGATTGCAGTTGTAATGAGTTTCTTGGAGTCGAGACTGGCTGCCTTGACTATAGAAGGCTGGAAATGAAA
>gnl_Ambtr_v1.0_evm_27.model.AmTr_v1.0_scaffold00019.235
ATGGGGAGGGCTCCTTGCTGCGACAAAGCCAACGTCAAGAAAGGGCCGTGGTCTCCTGAGGAAGATGCAAAGCTCAAGGCTTTTATAGAGCAGCAGGGCACTGGGGGCAACTGGATCGCCTTGCCTCAAAAGATTGGCCTCAAAAGATGTGGCAAGAGTTGCAGGCTGAGATGGCTCAATTACTTGAGACCCAACATCAAGCATGGTGGATTCTCAGAAGAAGAAGACCGAATCATTTGCAGCTTATACATAAGCATAGGTAGCAGGTGGTCTATAATTGCAGCTCAATTACCAGGAAGAACTGATAACGATATAAAAAATTATTGGAACACCAAGCTCAAGAAGAAGCTTTTAGGGAGAAGAAAGGAGCAGAATTCAAGAAGAGATTCGAATGCAGATGCGAGGAACTCGCCATTGATGGACTCTTTGAGCACCTCTGCCCTCGAAAGAATGCAACTTCACATACAGTTGCAGAGCCTTCATCACCCTCTCTCTCTCTTAAGCCCCTCGATTTGGCCGAGGTTTCCGCCTCTCTTTGACGGAAACAGCATCGAAAACAACAAAAACACGGCGCGGAATTTCATACCCAATGATTTTGCAGGAAACCTAATTGGAAAACCTCCAAGCAACGGTAAAATCGGTACCGAAACTGATGAGAGAGAGAATTCCACGAATGGGTTATCTTCCCCTCACTCTACTCGCTTCAATGGGGACTTCATCTCTCAGGAAAAGCCGGTTGCGAACTCAGGCATGAGCCTGGAGGCCATTGATGGGTTTTTAATGGAGGAGGGCGAGCTGCAAAATGGAGAAACCAGGGGCTTTTTAGAGAGGGAAACAGATAGAGATGGGCTCGACTGTTTTAGAGAGATGGAGAGTACAAGTGAGAATCTGGCGTTGTGGGTTAACGATTCGGAATCAGGGTCTTTCAATTCATGGGACACTGCGTATATCCTTGGGACAGAGGAGTATGATTTGGAGCATCATCTACAG
>gnl_Ambtr_v1.0_evm_27.model.AmTr_v1.0_scaffold00010.533
ATGGGTCGGTCTCCTTGCTGTGAAAAAGTGGGACTGAAGAAAGGGCCATGGACTCCTGAGGAAGACCAGAAGCTCTTGGCTTACATAGAGGAGCATGGCCATGGAAGCTGGAGAGCCTTGCCTGTAAAAGCTGGGCTTCTTAGGTGTGGGAAGAGTTGTAGACTGAGGTGGACTAACTATTTGAGACCTGATATTAAGAGAGGGAAGTTCAGTTTACAGGAAGAGCAGACAATTATTCAACTTCATGCTTTGCTTGGGAACAGGTGGTCGGCAATCGCGACTCATTTGCCTCGAAGAACCGATAATGAGATCAAGAATTACTGGAACACCCACCTGAAGAAGAGGCTCGCGAAGATGGGCATCGACCCGGTCACCCACAAGCCCAAGACCGACGCCCTCTGCTTGGTCGACGGGCAGAGCAAGAACGCTGCCACCCTCTCCCACATGGCTCAGTGGGAGAGTGCAAGGCTCGAAGCGGAGGCCCGGCTCGTCCGAGAATCAAAGCTTCGCTCCGCCTCCACTAATCATAGCAATAGTAATAACAACAAGAATAATTACAGTAAGCTCCTCCAACCGCCGCTCAGCTTTTCTGCCACTCAAATTCAACAGCAGCAACCGAAAGATTGCTCGGGTCTGCCGCTCTGCCTGGATGTTCTCAAAGTGTGGCAGGGTGGCTGGCAAAACAAGATCATGAGGTGCAACGGCCAAGATTTGGCCATGCTCGAGTCACCGACTTCCACTCTCAGCTTCGGTGGTGACAACAACAGCTCGTTGCCGAATCCGGCTGCTGTGGGATTTGGAGGGGAGAATCCGGCAGCCGGTAACGAGTTCGTGGAGAATCAGATGATGCTGGGGCCATCGGATGAGAAAGAGGAGTACTTGCCATCTCTGTGTGATCAGGACGAGGGGCTCAAATGCGGCGGCGTTTACTCCTTCCTCCAACAAGCATTGCGAAGGTCGTCTTCTCAAAATTTTCCCCTAACAGCAAACGAAGAAGAAGAGAAGGAGGAGGTGACCAGGAAGCTCGCCGGAAACAGGCTTGAAAAAGTGGACGGCCTCTTCACAAGCCTGCAAGACATGGTTTTCCCAGCAGATAATTCTGGCGACTTCAAGGCCGGGTCGGGCTTTAACATGGAGGGCTTCATGAGTGGCGACCTCCTCGTCGTGTTGGCCGACGCCCACAGTGAGCCTGAAAACAGGCTGCAGAGCTCCAACGACCAAATTTCCGGCGAAAACGCCCGAGCCAACACCACTGAAGAGGACCACAAGAGCTATTGGAACAATATCTTTAACCTGGTGAATTCTCCACCAGCTGCCTCCCCCATATTC
>gnl_Ambtr_v1.0_evm_27.model.AmTr_v1.0_scaffold00010.457
ATGGGAAGACCACCTTGTTGTGACAAGATTGGAGTAAAGAAAGGGCCATGGACTCCAGAGGAAGACATCATACTGGTTTCTTATATCCAAGAACATGGACCTGGAAATTGGAGGGCTGTTCCCACTAATACAGGTTTACTGAGGTGCAGTAAAAGTTGCAGGCTGAGGTGGACAAATTATCTTAGACCTGGTATTAAGAGGGGCAACTTTACTGAGCATGAGGAGAAGATCATAATTCATCTCCAAGCTCTACTTGGGAACAGATGGGCAGCCATAGCCTCCTACCTCCCACAAAGGACAGACAATGACATCAAGAATTACTGGAATACCCACCTCAAGAAGAAGCTCAAGAAGCTCCAAGCTGGCCTTGATGGTGATTTCCCAAACGGGATTACAAATTTTCAGCAACCGATCTCCAAAGGACAATGGGAAAGGAGGCTTCAGACTGATATCAACACAGCCAAACAGGCCTTATGTGAAGCTCTATCAATGGAGAAACCCAGTTTTTCTCACTCTAAATGCCCCATTGAAGAAACCCATCCCTTGTTTTCTTCTTCTCCCTCCTCTTCTTCTTCTCCCTCCTCTTCTTCATCCTCTCACCTGAGTATCAGATCAAGCCAGGCCTCAACCTATGCTTCAAGCACAGAGAACATCTCAAGGCTTTTGGAGGGGTGGATGAGGTCTTCTCCCATGCTTCAAAAAGAGAAACCCACTGCGCAAAGTGAACTCACTGGCTTGAATAACAACTGTTCAAGTTCTAGTGAGAGAATACAGAGCTCTCTCTCCCTAGTTTGCAGCACCCCAATCAACAACAACAACAACAACAGTGAGATCATCTCACAAGAAGCTCTTGAAAGGCTGCTTGGTTTTGAGGGGGGAAAAGCCATGGCTTCTTGGAAAGATTGCTCTCCTGAATCATCAACTCCTGATGTGTCTCAGGGGGTCTCTTTTGATGAGAACACTGCAAATTACATGCCTGAGAACTCAACAAGCTTTCAAACTTTCCAAGAGGAGAGCAAGCCCAAATCGGAGGGCCAAGGCCCTCTCATCTTGATCGAGAAGTGGCTCATGGACGGCCAGGATTTGATGGATATGTCACTTGACGACACCAGCACACTTGTGTTT
>gnl_Ambtr_v1.0_evm_27.model.AmTr_v1.0_scaffold00068.46
ATGAGGCCATCTTCTTCGGTAGCAGCAGCAACAGCAAGTGGAAGAAGTGGCAGTAGAGGGAACGGGGGCGTGACGCCATGCTGCAGTAAGGTGGGTATGAAGCGAGGGCCATGGTCCCCGGAGGAGGACGAGGTGTTGGTGGCATACATCGCTCGTGAAGGGGAGGGCCGCTGGCGAACACTCCCCAAGCGTGCGGGCCTCCTACGCTGCGGAAAGAGCTGCCGGCTGCGCTGGATGAATTATCTGAGGCCGTGTGTGAAACGTGGGCACATCGCCCCCGATGAGGAAGACCTCATCCTTCGACTCCACCGCCTCCTCGGGAATCGGTGGTCCCTCATTGCCGGCAGGATCCCGGGACGCACCGATAACGAGATCAAGAATTTCTGGAACACTCATCTGTCAAAGAAGCTCATCTCTCAAGGCATCGACCCCAAGACCCACAAACCGCTCTTGCCTTCTTCTCCTCCTGGCCCTCTTCAAAACCCTAATAATAATATGAAGAATGTAATCCCTCCTGTGGTTAGAAGCCCTCAAATTTCTCAAAACCCTAAACCTCCTCATGCTTCCACCCATTTCTCAGCACCGCTGTCACCTCATCCTCCTGAAAACCCTAACCCTGATGGCAACTGTGAAGGTTTTCTGGAAGAGAGTGGGAGTGGATCGGAGGTAGGATTTCAATACTCTTACGATGATGAATTTGACCATGAGGTGACGACCATGGCGACTGAGAATGTGTTTGAAATGGGAAACCCGAATAGCGATGGTGGTGGAGACAATGAGTATAACTCCGAGGACACGTTCTCATCCTTCTTGGACTGTCTTATCAGTGGTGATGATGACTTCCTCTTGCAGGAGCAACAACAGCTTATGGTTGCACCGGAGATGACGATGAATGCAAGTGAACCTCAATGTTCTTACTGGGATCGCACCTTATTGCCAACACCGCTCATCTCCGACCATGAGGGTCCTTCCACTGATAAA
>gnl_Ambtr_v1.0_evm_27.model.AmTr_v1.0_scaffold00068.48
ATGAGGCCATCTTCTTCGGTAGCAGCAGCAACAGCAAGTGGAAGAAGTGGCAGTAGAGGGAACGGGGGCGTGACGCCATGCTGCAGTAAGGTGGGTATGAAGCGAGGGCCATGGACCCCGGAGGAGGACGAGGTGTTGGTGGCATACATCGCTCGTGAAGGGGAGGGCCGCTGGCGAACACTCCCCAAGCGTGCGGGCCTCCTACGCTGCGGAAAGAGCTGCCGGCTGCGCTGGATGAATTATCTGAGGCCGTGTGTGAAACGTGGGCATATCGCCCCCGATGAGGAAGACCTCATCCTTCGACTCCACCGCCTCCTCGGGAATCGGTGGTCCCTCATTGCCGGCAGGATCCCGGGACGCACCGATAACGAGATCAAGAATTTCTGGAACACTCATCTGTCAAAGAAGCTCATCTCTCAAGGCATCGACCCCAGGACCCACAAACCGCTCTTGCCTTCTTCTCCTCCTGGCCCTCTTCAAAACCCTAATAATAATATGAAGAATGTAATCCCTCCTGTGGTTAGAAGCCCTCAAATTTCTCAAAACCCTAAACCTCCTCATGCTTCCACCCATTTCTCAGCACCGCTGTCACCTTATCCTCCTGAAAACCCTAACCCTGATGGCAACTGTGAAGGTTTTCTGGAAGAGAGTGGGAGTGGATCGGAGGTAGGATTTCAATACTCTTACGATGATGAATTTGACCATGAGGTGACGACCATGGCGACTGAGAATGTGTTTGAAATGGGAAACCCGAATAGCGATGGTAGTGGAGACAATGAGTATAACTCCGAGGACACGTTCTCATCCTTCTTGGACTCTCTTATCAGTGGTGATGATGACTTCCTCTTGCAGGAGCAACAACAGCTTATGGTTGCACCGGAGATGACGATGAATGCAAGTGAACCTCAATGTTCTTACTGGGATCGCACCTTATTGCCAACACCGCTCATCTCCGACCATGAGGGTCCTTCCACTGATAAA
>gnl_Ambtr_v1.0_evm_27.model.AmTr_v1.0_scaffold00068.49
ATGAGGCCATCTTCTTCGGTAGCAGCAGCAACAGCAAGTGGAAGAAGTGGCAGTAGAGGGAACGGGGGCATGACGCCATGCTGCAGTAAGGTGGGTATGAAGCGAGGGCCATGGACCCCGGAGGAGGACGAGGTGTTGGTGGCATACATCGCTCGTGAAGGGGAGGGCCGCTGGCGAACACTCCCCAAGCGTGCGGGCCTCCTACGCTGTGGAAAGAGCTGCCGGCTGCGCTGGATGAATTATCTGAGGCCGTGTGTGAAACGTGGGCACATCGCCCCAGATGAGGAAGACCTCATCCTTCGACTCCACCGCCTCCTCGGGAATCGGTGGTCCCTCATTGCCGGCAGGATCCCGGGACGCACCGATAACGAGGTCAAGAATTTCTGGAACACTCATCTGTCAAAGAAGCTCATCTCTCAAGGCATCAACCCCAGGACCCACAAACCGCTCTTGCCTTCTTCTCCTCCTGGCCCTCTTCAAAACCCTAATAATAATATGAAGAATGTAATCCCTCCTGTGGTTAGAAGCCCTCAAATTTCTCAAAACCCTAAACCTCCTCATGCTTCCACCCATTTCTCAGCACCGCTGTCACCTCATCCTCCTGAAAACCCTAACCCTGATGGCAACTGTGAAGGTTTTCTGGAAGAGAGTGGGAGTGGATCGGAGGTAGGATTTCAATACTCTTACGACGATGAATTTGACCATGAGGTGACTACCATGGCGACTGAGAATGTGTTTGAAATGGGAAACCCCAATAGCGATGGTGGTGGAGACAATGAGTATAACTCTGAGGACACGTTCTCATCCTTCTTGGACTCTCTTATCAGTGGTGATGATGACTTCCTCTTGCAGGAGCAACAACAGCTTATGGTTGCACCGGAGATGACGATGAATGCAAGTGAACCTCAATGTTCTTACTGGGATCGCACCTTATTGCCAACACCGCTCATCTCCGACCATGAGGGTCCTTCCACTGATAAA
>gnl_Ambtr_v1.0_evm_27.model.AmTr_v1.0_scaffold00068.74
ATGAGGAGCCCTCAATCATCTGTTCCTGCGGCAGCAGCGGCAGGAAGGACGAGTGGTAGAAGCAGCAGAGGGAGTGGGGGACCGACGCCGTGCTGCAGTAAGGTGGGTCTGAAGCTAGGGCCATGGACCCCGGAGGAGGACGAGGTGCTGGCTGCTTACATTGGTAGCGAGGGTGAGGGCCGCTGGCGGACTCTCCCAAAGCACGCCGGCCTCCTGCGATGCGGAAAGAGCTGCCGACTGAGTTGGATGAATTATCTTAGGCCTTGTGTAAAACGCGGCCGCATTGGGGCCGACGAGGAAGACCTCATCCTTCGACTCTATCGCCTCCTTGGAAACCGGTGGTCCCTCATCGCTGGTAGGATCCCGGGACGCACTGATAATGAGATCAAGAATTACTGGAACACTCACCTCTCAAAGAAGCTCATCTCTCAGGGCATTGACCCAAGGACCCACAAACCGCTCTTGTCTTCTCCTCCTCCTGACCCTCTTCAGATCCCTAATAATAAGGATGTAATCTCTCCCATTATTGAAAGCTCTCGAATTCCACAAAACCCTAATCCTTCCACCAGCTTTCCTCTTGAAAACCCTCTCCCTAACCCTAATTCTGAGGGTTTGGAAGACGAGGATGGGAGCGGAAATGATGTAGGGTTGCAGTACTCTTGTGAGGAAGAGTTTGGGCTCGAGACAACCCCCATGAGGGCAAAGAAAGGGGTGAAAATAGGAAACCCTAGGATCAATCTCGGGGGAGAGGATGAATATTAC
>gnl_Ambtr_v1.0_evm_27.model.AmTr_v1.0_scaffold00111.43
ATGATCGATGCCGGTGCGATGAGAAAGGGGCCATGGATGCCTGAGGAAGACGAGATATTGCTGGAGTATGTTCGACATCATGGCCCCCGAGACTGGAGCGCCATTCGATCCAAGGGTCTCCTACCGAGAACCGGCAAATCCTGCCGCCTGCGATGGGTTAACAAGCTTAAGCCCGACCTTAAAACTGGGTGCAAATTTTCACCTGAAGAAGAGCGAATTGTGATCGAGTTACAAGCGAAATTCGGGAATAAATGGGCAAGAATCGCTACCTATTTACCCGGCCGCACAGATAATGATGTGAAGAATTTTTGGAGCACGAGGCAAAAGAGGCTTGCTAGGACATTACAGGTGGCGGCGCCGCTCCCTCCGCCACCTCCGCCATGTAAAGCATTACGCCCACTGATCGGAAGCAGTGAGCCAGCTGCAAAGGCACCGGTTTTCGAGGATTTTGTGACCTTTCAGAATCCAACAGTGATTAACACAGCTTCCTCAGACCAGATATCACTTTGCCGACCTAACCCACTTACCCCATTCTCTCAAGTCATTCCCACACCTCAGCTGCCAGATCTAGTGAGAGAAAACCTCCCAATCTTAAAAAGAAAGCCATCCCTTCATGAACTAAGGCCCAAAACGGAGCTTCAAATCCAAGAGCCCCCTCTAGACCTTCATCTACTGCCTGCAAACTCGAACCCCATTCCCTTTTTTGCGGAGGAGAACTTTACAGGCTTGCCGGGACATGAATTCAGGCAAGAGATAAGAGGGGATGAGGATTTCCTGGCAACCCCAGACGGCTTTTTTGATGATTTTCCAGTCGATATGTTCGACCTGATCGAGCCATTGCCACCACCCACCTCTCCAAACTGG
>gnl_Ambtr_v1.0_evm_27.model.AmTr_v1.0_scaffold00057.42
ATGCGGAAAGAGTGGTCTTTGATAGCAGCGTATTTACCTGGGCGGACTGATAATGAAATAAAGAACTATTGGAACTCTCACCTCAGTAGGAGAGTTGACACATGGAGGAGGCTGAATGCTAGTGTTCCTGTATTGTTTCATGGCAAGAAGTTTAATGGTGGGGGGAAGAGGAAAGGTGGCAGGGGAAACAAAGTTGGTACAAGGTCCAAAGTGGGTGATTTTAGAGAGAGGAGAGAGAAAGAGGGGTTGAACGGTTTTGTCTCAGGTGAAAATGAGGAAAGAGGGGTCAGAGATCCCAGTTACGAAGGGCGAAAAAACAGCACTCTGCTTACAAAGAGTGATGAGGGCCTTAAAGACATTGAAGGCGCAAACAGAGAGATGGGTATGGTAAAGCATGGTCAAAATGAGGAGAGATGCAGAGAGATGGGGGTTGTGGAGAGAGAGAGTGCCATCTTGAGTGAAAGTTTGGGATTGGGGCTTGTTGGAGATGTAGAGAGAGAAGGTGAGATGATGGTGTCAGGTGATGAGGGAGAGAGTCTGCTGGATTTGTGCAATGAAACTTTGGAGTTGAGTGAGGAGAGAGAGTTACGTGTAGTGAGTGAAGACACAGAGAGAGTGCGTAAAATGTTGGGTTTGAACCAGAAGGAATGTGATATGTGGAGTTTTGATGGGGATTTGGGTTGGGGTTGGGATTGGGATTGGGATTGGGATTGGGATTGGGATTGGGAAACGGGGAAGATGATGGGTGATGAGAGAGAGGAGGTATTTTCTTGGCTT
>gnl_Ambtr_v1.0_evm_27.model.AmTr_v1.0_scaffold00049.47
ATGGGGAGGCAACCCTGCTGTGACAAAGTAGGATTGAAGAGGGGGCCATGGAATGCAGAGGAAGACAAGAAGCTCATGAACTTCATCCTTAACAATGGCCAAAACTGCTGGAGACTCGTTCCCAAGCTAGCCGGACTACTAAGATGTGGAAAGAGTTGCAGGCTGAGATGGACCAACTATCTACGCCCTGACCTAAAGAGAGGCGCGCTCTCCGAATTCGAAGAGAACAAAATCATCGAACTCCACTCACGGCTCGGAAACAGGTGGTCGAGGATCGCTTCGCAATTACCAGGAAGAACCGATAATGAGATAAAGAACCATTGGAACACAAGAATAAAGAAGAAATTAAAGCTCCTCGGATTAGACCCTGATACCCATAAACCCAATGAGACTGGTTGTACGAAAATCGAAGAAGAAACACATAAAGAGGAGGAGAAAATTCAATCCAAGAGTGAAGCTTCTCTGTCTAAAGTTGATGATACAGCGAGCTTTTCGCCAAGCTATGGAGGTTTATGGGAAAGCTGGGGAGTTGAAGAATTAATGGACCCTGTTTTGATAGAACCAGAGGGTTTGGTGGTGAACCAGGAAGAAAGCCATGGCCAAAGCTTAGAGCAAGGTTCTAGTGCTTCTAATAGTTGCATAAGTTCAGCTACATTGGAGGAAGATATGAAGCGTTTTTGGGGTGAGGAATGCTTTTTAGGAGAGAGAATGGGATCCTTCTATGAGTTTGAAGAACAGCAACATTGTCTTGATAGATTTTTCTTCTCC
>gnl_Ambtr_v1.0_evm_27.model.AmTr_v1.0_scaffold00044.207
ATGGGTAGAGCTCCCTGCTGTGATAAAGCCAACGTGAAGAAAGGGCCATGGTCTCCTGAGGAAGACGCCAAGCTCAAAGCCTTTATAGAGCAGCATGGCACAGGAGGCAACTGGATCGCCCTCCCTCAAAAGATAGGCCTCAAGAGATGCGGAAAAAGTTGCAGGCTCAGATGGTTGAATTACCTCAGACCCAATATAAAACATGGCGGTTTTTCTGAAGAGGAAGATGACATCATCTGCAGCCTCTACATAAGCATAGGAAGCAGGTGGTCTATAATAGCAGCTCAATTGCCAGGACGAACTGATAATGATATAAAGAACTATTGGAACACAAGACTGAAGAAGAAGCTTTTAGGTAAGAGAAAGGAACAACAACAACAAGCTCGAAGACTCTCAGCAATGGCTGAAACCAACCCACAGGCTCAAAGAGTGACCAGAGAAAGCGTCTCGACATTCCTGTCTTCTTCGACAAACATAAGCACCCCTTATTCTCTCTCTAGCCTTCCAGGAACTGATTCTCTCTCTACCATTACAAAACCAGGGAGCCATATGTCCATAAATTATATTGCACAAGGAGATGCATCATTCAATGATCATGCTTCTATCCGAAAACTACTGATAAAGCTTGGAGGAAAATTCTCAGATGACATATATCAGAGCCCCACCATCGATGCACCAACACCCAATTTGAGTGCGGCATTGGATGAGAGAGAAAACCCAATGAGCAGTTTTTCTTCATCAACCTCCATAGCTCATACTTGTGGTACTCCTGATCAATTGAACTACCAACCATCGGTTTTTTCTCACTACTATGCGGACCACGCAACTCTCAATTTATCGAACAGTTCGTTGCGTTATCCAATCGAAATGGCGACCGAGAATCTCTACTCGAAAACAGAACAACAGATGGATGCATGGGATTATCTGTATGGATCAAATATTTACATGAGTGGTAACAATGACAGTGGGAGCAATGGAGATGATAACAATGTTAGAGAGAGTAATAGTACCATGTGGAGTGATTTTGGTTCTTGCACCTCTTCATATTTATTTGATGAAGGCTACCAGGGTGTGCTAGAGTCCAAGTATCAGGCTTCTACG
>gnl_Ambtr_v1.0_evm_27.model.AmTr_v1.0_scaffold00005.249
ATGAGGAAGCCTTGCTGCGATAAGCAGGACACGAACAAGGGGGCATGGACTAAGCAGGAAGATGAGAAGCTCATAGCTTATATCCGGAAGCACGGCGAGGGGTGCTGGCGATCCCTCCCTGAAGCCGCAGGTTTGCTACGTTGTGGGAAGAGTTGCCGATTGAGATGGATCAATTACCTGAGACCCGACCTCAAAAGAGGCAATTTTGCTGAGGATGAAGAGGACCTCATCATCAAGCTCCATGCACTCCTCGGAAACAGGTGGTCGTTAATAGCGGGTAGGCTTCCTGGGCGCACGGACAACGAGGTGAAGAACTATTGGAACTCCCATCTCCGGAGAAAGCTCATAGGCTTGGGGATCGACCCCAAGAACCATCGCATGGCCCACACCCTTCCGCGTCAGCACTTCCACTGCTGTTCCCGGACCGACCCGAAGAAGGACCCACTGCCAATGTCCACCGTCCATGTGGAGACTGACCAGGTCTCGGATGCTGCCAGCTGTTTGGATGACGACACTTCGGCTAGTGTGCCTAACCTCAACCTGGAACTAAGACTGAACCAACCCTCTCCATGGCTGGGGCTGGCAACGGCCAGACCAGCCCAGGCTTTAGCCCTAGCACTAGCCCAGCCCCATTCCCTTTGTGAGCCGGCCCTGGCCCTATCAGGGCCAGGCCAGGACAAGCCCAACCGGGTAAAGCTAAAGAAAAACAAGACAAAAGAAAAGAAATATGCTCCAGGCCCGGCTGAACTGGGCTTCGCCACCCTCCCATTGCCAACCCTAATTGTTTCTAATGAGAAGTACAGAAGATTATGCCAT
>gnl_Aquco_v3.1_Aqcoe1953s0001.1
ATGGGGAGATCTTCAATCTGTCCAAAAACTGGATTAAAGAGAGGAGCATGGACTCCGGAAGAAGATAGACTGTTATCAGATTATATTGCAAGATATGGCCTTTGGAATTGGCGCGAGCTACCAAAATTTGCTGGTTTATCAAGGTGCGGTAAAAGTTGCAGACTCCGGTGGATGAACTACCTACGGCCTAATATCAAAAGAGGAAACTACACCAGAGAAGAAGAGAAACTTATCATTAATTTGCATGAAAAGCTTGGCAATAGATGGTCTGCTATAGCAATGAATTTACCAGGAAGAACAGATAATGAGATAAAAAATCACTGGCATACGCACCTAATAAAGAAAAGGGCAAAATCAAATACTACATCAAAGGAGACAAAATGCAAACCTGCTGTGGGATGTGAAACACACAGAAGGAAAGAGTCAGTTCCCAGTTCTTTTCTTCCTGATACCCTAAGGCCTCTAATCTTGGAAAGCTCCTCACTTGTCCTACCAGTGTCGCCTGAGAAGTCTCGTGACTTATCGCCATCCACCAGTATAGATAAAGTTGTAAACCACCAGATGACTGATAGAAGTCCGACATCATCTGAAACACTTACAGAATTTAATGGAAATTTCTGGACTGATGATCCTTTTCTTGAAGACGATCTATACAGGCCGGAGAATACTACATCAGATTATTGGACTGACCCATCACATTTATATGCCAATGCCACATATCCTTATGATTTGTATGATGGCTATGACATGGATATTTTCTTCAACTATAAT
>gnl_Aquco_v3.1_Aqcoe2G014200.1
ATGAGGAAGCCTGATCCCCCAGGAAAAAACAACATGAATACTAATAATGTCAAGCTTAGAAAGGGGTTGTGGTCACCTGAAGAAGATGACAAGCTCATGAACTATATGCTTAGTAATGGGCAAGGTTGTTGGAGTGATGTTGCAAGGAATGCTGGCTTGCAGAGATGTGGCAAGAGTTGTCGACTTCGCTGGATTAATTACTTAAGACCTGATCTTAAACGAGGCGCATTTTCACCCCAAGAGGAAGAGCTTATCATCCATTTGCATTCTGTCCTTGGCAACAGGTGGTCACAGATAGCAGCACGCTTGCCTGGTCGAACTGACAATGAAATAAAGAATTTTTGGAATTCTACAATAAAGAAAAGGCTGAAGAACTCATCAACATCAACCTCACCAAACAAAAGCAATGCATCAGATCCTAGAGATTTCACAGGAGGGCTATTCTCTATGAGTGAGCAAGACATCATGAATTTGTGCATGGACTCATCATCATCGTCCTCATCTTCCATGCACGCAATGGTAATGAGAAACAGATTTGATCCGTTGCCTATGCTGGAGAATAGCTATGATCATATGCCTAATGCAGGTGCGGGATTGTTTAATGTGTCAGCATGCATGACTCAAGTCGGAATTGGTGATGGTTTTTATGGAAACCATGGGATCATAGGGGGTGGTAACATAGGGTTAGATCAAAGTGAGCTATTCATTCCTTCTTTGGAGAGTATAAGCATAGAAGAGAATAATATAACTGACAATACCTTTGAAAAGACAAACAATAACAACCTTCTTAATAACATCAACATCATCAACAACAACAATAACAATAACAACATAGATAACATTGTTGAGAGTGGGAATTATTGGGGAGGAGAAAACTTAAGAATGGGAGAATGGAATATGGAGGAATTATTGGAAGATGTCTCTTCATTTCCTTTCCTTGATTTCCAAGTTCAA
>gnl_Aquco_v3.1_Aqcoe2G366400.1
ATGGCCTGCGACAAATCGCCTAAAGCCATGTACAGAAAAGGATTGTGGTCCCCTGAAGAAGATGAAAAGCTCAGGGATTACATCTTTCGATATGGTCATGGCTGCTGGAGCTCCCTCCCTAGCAGAGTTGGTTTGCAACGTAATGGAAAGAGCTGTAGGTTAAGGTGGATCAATTACTTGAGACCAGGTTTGAAAAGAGGTGTATTTACTTCCCAAGAGGATCAAACCATCCTGGCTCTCCATCAATCACTAGGGAACAGATGGTCTCAAATAGCGCAACAATTGCCTGGAAGAACTGATAATGAGATAAAGAATTACTGGCATTCTTGTTTGAAGAAGAAAGTGATGAAGGCTGCAGAAGGATTCCAAGCTCAAAGCAATAGCCAATCTCCAAAAACTATGGAGTCTGCCTCCAGTTCTCATGAACCAAACAATGAAGTTTCTAGTTTCAAACCATTCCAATCACAAGAACCATATGACCATACGAAGAGATCTTCTTTGGACCCTAATTATGGTACATCTAGGCCAAAGTTTTTCAGTCAAGGAACAAATTCGAAATGCTTTCCAAAAATTTTATTCTCAGAATGGCTAACATCTTCCGATCATGTCAACCAACAACAGAATATTAACCACTCTTGCAACCAAATGATGCTTATGGAGAATTCAGATGATTCAAATGTTGCAAACATTGTTTCCAAATACGAAGATAACTCGCATGATGATTCAAGCGATGTAAATTTTGTGTATAAACAGAATTTCTCACATGAAATAGAGCAAACTGTTGATGAACTACATCATCATGAGTTGAAGAACAATGGTGCAACAATGGTTTCAAAATTTGGATTAGTCGATTTTGTTTCCACGGGAGAAATGTACAGTGACTTTAACATGTATCATGATTTAATTTAC
>gnl_Aquco_v3.1_Aqcoe2G373400.1
ATGGGGAGAGCTCCTTGTTGTGAGAAGATGGGATTGAAAAGAGGTCCATGGACTCCTGAAGAAGATCACTTGTTGGTTTCTTACATTCAAGAAAATGGTCATGGAAATTGGCGTGCTCTTCCTAAACTAGCTGGTTTATTAAGATGTGGTAAGAGTTGCAGACTTAGATGGACAAATTATTTGAGACCAGATATCAAAAGAGGCAATTTCACTGATGAAGAAGAAGAAACAATTATGCAACTTCATGAGAAGCTAGGAAACAGATGGTCTGCCATTGCAGCAAGATTGCCGGGAAGAACTGATAATGAAATCAAAAATGTCTGGCACACTCATTTGAAAAAGAGACTTAAACATAGTCAGGTCACTCCAGACACTAAATCACATTTGATTAAATCTGAAGCTAACATGGGGAAGGAATCCAAATCTAAGTCTAAAGCAAATTCCAGGAAGTTTTCTGCACCCAAAATAAATGACGAGATTCCTGCTCCCATGTCTCCACAACCATCTTCTAGTGAATTATCATCAGGCATTGTATCTACAACAACTACAGGTGAATCTACGACGATAACAGGTGAAAATGATAAAAACAGTAGCAAGGACGAGTACACAGAATCGTGGGAAACATTGCCTCAGACTGATGAAAGTTTGTGGTCTGGCGTTATGCCAATGGAACATTTCAGCTTGATGGAGGAATTGTCGACAATGAGTACTGATCCAGCACTCCAGTTTCCTGTCTCATCATCACTTAGTACTCAATCTTCTATAATAGATGACGAGTTTTGGTATGATCTCTTTGCCAAAGCAGAGGAGTTGCCAGAATTC
>gnl_Aquco_v3.1_Aqcoe2G239500.1
ATGGGCAGGCATTCATGTTGTTACAAGCAAAAGTTGAGAAAAGGTCTTTGGTCTCCAGAGGAAGATGAGAAACTCTTGAGGCATATTACTAAGTATGGTCATGGATGTTGGAGTTCTGTGCCTAAACAAGCAGGTCTGCAAAGGTGTGGGAAGAGTTGCAGGTTGAGGTGGATAAACTACTTGAGGCCTGATTTGAAGAGAGGTACATTTTCACAGCAAGAAGAGAACCTCATAATTGAACTACATGCAGTTCTAGGCAACAGGTGGTCCCAAATTGCAGCACAGTTACCTGGAAGGACAGATAATGAAATCAAGAATCTATGGAATTCTTGCATTAAGAAGAAGCTAAGGCAGAGAGGCATTGACCCAAATACTCATAAACCTCTTTCTGAAGTCGAGAATTGCGAAGAAACAACACCAAGCACCACCACCAATAATACTACTAGTAGCCAGAGAGTTTCAGGGGAGTCTAATGAATTGAACCTTCTCAAGGGAGAGAATTTGAAGGCAGGGGTTGTTGTAACGGAACCGAAGTCGCCTTTAGTTGCTTCAGACTGGTTTTCGATTGAGGGCTATTCAAATACCAGGATGAATAACAATAGCAACAACAATTCGACAACTGTCACACCCACCAAGGACTTCTTTTTAGATAGGTTCATAAACTCTCAAAGAAGTTCCACTCCCACCAGTTGCAAGCCTTCAGAATCTATGGAATACTATCCCCTTCAGCAGTTGAATGCCGTAAGCCAGAATCCGGCACTCTGGTTCAATCAGAACTGCAGGCCTTATGAAATGAATCCTGAATTCAATTGCAATTCAATATCTAGTCTTCTTCCATCAATATCAACCTCAACTCTCACTACATCATTGGGTCATAAACCAGCTATCAGTCTTCCCTCCAATAATGCTCCACCGAGTCCTTTCAACGTCGGTGGAGTCCAATACTGGGAAGCTGGGACTTCTAGTAACAGTAGTAGAAGCAATAGTGGAAGCAGTAGCAGTATCGAATTACAAAGCAACACGTCCATGTTCGAGAACAGCGTCTACTCTTGGGGATTAACTGATTGTAATGCTACAGGTAAAGAAGCTAGAATGTATTCTATTGAAGGGGAACCTGATGATATCAAATGGCCTGACTATCTCCCTACATCATACTTGAATCAAACCCCTCAGTCTATATGCAATGAGATCAAATCAGAGGCACAGTTCACAATTGATGGTTCCAATAATAGTACTTGGCATGAAAACCAGCAGCAACAACAATTACAGTCTCCAGATATATATGCTAAGGATTTCCAAAGATATGCCGCAGCTTTTGGACAAATT
>gnl_Aquco_v3.1_Aqcoe2G279000.1
ATGGGGAGAGCACCTTGTTGTGAAAAAGTTGGTTTAAAAAAAGGAAGATGGACAGCTGAAGAAGATGAGATTTTAAGCAAGTACATTGATGCTAATGGTGAAGGATCATGGAGATCTTTACCTAAGAATGCAGGATTGAAAAGATGTGGGAAAAGTTGCAGATTGAGATGGATTAATTACTTAAGAGGGGACTTAAAGAGAGGGAACATTACTCCTGAAGAAGAAGATACTATCATTAAGATGCATAACACATTGGGTAATAGGTGGTCATTAATAGCTGGACATTTACCAGGAAGAACAGATAATGAAATAAAGAATTACTGGAACTCTCATTTGAGCAGGAGAATTCAGACATTCAGAAGGCCTTTTGTTGAATCCCCACCAAAAGTTATGATAGACATAGTTAAGATGAGGGGTGAGTGCAAGCGAAAAGGTCGAACAAGCCGAGCAGCTATGAAGAAGAACAACATCATGAACAACCCTCATAAAATTCCATCAATTGTCAAAAAGGTTTTTGTAAACAAGTCAGAAGAAGGAGAGAAAAGCATTGAAGGTGTGTTAATTCCATCTACACCCCTTCAAGAGGAGAAACTCAAAGATGTCAAGGAGAGTCAAAATAACCCTGTTCAAGGTCCTAATCTAGCAAGTGAAAATATAGGAATAATATTGAACTCAAGTGAAGAGAGAGAGTGTGTAAGGTCATCATCCCTTAATGGTGATGATAGTGAAGATGGAATTTTGGGACCATATCAAGGTCTAGAGTCCTGCAAGCTATTTGGTGGTGATATTATTATGGGTGATTGGGTACTGTTAAGTCCAAGTGGGATTTTGCCACATAATAATGAAGAGAAACAAAATGTTGCCATTCATCCATTAAGTAGTGAAGAACAACTTGGGTTGTTGGGCTCTACTAGTAATGGTAATATGGCAAGTAGTGAGGAGGGAGAGAGTGGTGGTATAAGTTCATCAAATGGTGCTGCAGAGAGTGGTGAATGGTACTCTTCTTGTTCAATGACTTCATGTTTTGAAGATGATTGGGTTAATTGGGACTGGGAAGGTGTTGTTGAAAGTCCTAATAATAAAAAATTCCTATCTAATGAGGGAGAAGAGTTATTATCTTGGTTGTGGGATAACAATGACAGTGGTAAAGGTGGAGAGATGCTTATGGACTGTGAAGAACAAAATAAAGCCTTAGCTGCTTGGCTTCTTTCT
>gnl_Aquco_v3.1_Aqcoe2G001000.1
ATGGGTAGACCGCCTTGCTGTGATAAGGTTGGCATCAAGAAGGGACCGTGGACACCTGAGGAAGACATCATATTGGTATCATACATTCAAGAACATGGACCAGGAAATTGGAGATCAGTGCCTACTAATACAGGATTGTTGAGGTGCAGTAAAAGTTGCCGACTGAGATGGACTAATTACCTCAGACCAGGGATTAAGCGTGGGAACTTCAACTCTCATGAAGAAGGAATGATTGTTCATTTGCAAGCTTTATTGGGTAACAAATGGGCAGCCATAGCATCTTACCTTCCACAAAGAACAGATAATGACATAAAGAATTATTGGAACACCCACCTAAAGAAGAAGATGAAGAAATTTCAATCAGCTTTGGCTCCTACAAATTCAAAAACTTGTCATCATCAGCTTCTTACCAATAGCTACGATGGGAGAATGAGCCTTAAATCAGACATGACGATGATGAACAAAACTTCCGGCCTACTCAACTTAAATCAGTCATCAACTACTACTACTACTTATGCTTCAAGCACTGAGAACATTTCAAGACTCCTGGAAGGTTGGATGAAGACATCTCCAAAAGATACAAATATCAATAGCAGTAGTATTATTAAGCCCAAAGGAAAGCACCAAAGAAGCAAAAATGACGAAGATATAAATCATCATCCTTTCCTGTGCAATATTAACCAGCAACCAGCTAATGATAATAAAGTTGATCAACAAGAAAGTTCATCATGTGATGAGCACCATCATGATGATCTCATCTCACATGAAGAGTTTGAATCTTTATTGTCATTGGAGAACATCATGACAAGCATTTGTTGGGAGAAGTCATCCTGTGATTCCAGCAGCCTGACAGGGCGGCATGGGTCTCAAACCACTACCACAGAAGAAAGAAGGATCATCCATTCAAATTCAATGTCCACCTCCGAGTTTGAGAAGAGATCATTGGAGAACCATCCACCACTGTCTTTGCTAGAGAAATGGCTCTTGGATGAAGCAGCAGCAGGACAAGTAGAGGTAATGAGCAGTGAAATTGCT
>gnl_Aquco_v3.1_Aqcoe2G205500.1
ATGGGTAGGGCTCCTTGTTGTGATAAAGCAAATGTGAAGAAAGGTCCATGGTCACCTGAAGAAGACTCAAAGCTAAAAGACTACATAGACAAGCATGGAACTGGTGGGAATTGGATTGCCCTCCCACAGAAAGCTGGTCTGAAGAGATGTGGAAAAAGTTGCAGATTAAGATGGCTCAACTATCTCAGACCCAATATAAAACATGGAGAATTCTCTGATGATGAAGATAGGATAATTTGTAGCCTCTTTGCTAGTATTGGTAGCAGGTGGTCAATTATAGCTGCACAGTTGCCAGGTAGAACTGACAATGACATCAAAAACTACTGGAACACTAAGCTGAAGAAGAAACTCATGGGAGTTGTTCCTTCATCACATAGAAAACCACCACAACCACATTTCCCATCTTTTCAAACTCCATCATCAGCTTCATTACCATACAGATCTTGTAACTACAATACCACTTATTACACCCCAAATAGATCTTTTACAGGTCTTGATCAACCTACATCATCAGTTCCATCAAGCTTTTTGAACAACTCAACAACAACTACTACTACTCTTTTTCAACCCCAAGAGAGCTTATTGGGTTCCATGCAACCTTATCATCCAGTGAAAGACCATCTTTTAATTATGTTTGGAGGTGAACCAAGTTGCAGTTCTTCTGATGGGAGTTGTAATCAGATCAGCTATGTAAAAGAGATGGAATATGATCAACATGGTGCTAATAATGCTAGTGGTGGAGTTGGTAGGAATGAACAGGTCCCTTTGGAGAGTTATTTCTTTAATAATGCAGAAGAAAACCAAAAACTCATCCTTAATGGCAGTAGTACTGCTGCAGTTAGTAATGGTTTGTGGGGAGAAACTTCAATAGATTATGGTGTTGATCAGGACATTAAGCAATTTGTTAACAACCATTCAAGTAGTAGTAGTAGTAGTAATTTCTTGTTTGATGAAAACAAGACACAAGGGAAGGTGATGTACTTC
>gnl_Aquco_v3.1_Aqcoe2G003200.1
ATGAGTGGTACAACATCTGAGAGCGATGACGGAGTGCTCTCAAAGGATCAGACGGATTCATCATCATTTGATGAAGGTAGCTGTGGAGGCAGCATAGGAGGAGGGACTGTCTTGAAAAAAGGACCATGGACATCTACTGAAGATGCAATTTTAGTGGACTATGTCAAGAAGCATGGAGAGGGGAACTGGAATGCAGTTCAGAAGCACTCAGGATTGTTCCGCTGTGGGAAAAGTTGCCGTCTGCGATGGGCTAATCACCTGAGGCCAAACTTGAAGAAGGGTGCTTTTACTGCAGAAGAAGAACATAAAATCATTGAACTGCATGCTAAGATGGGGAACAAATGGGCTCGCATGGCTGCACACTTGCCTGGACGCACGGATAATGAGATAAAGAACTATTGGAATACTCGGATCAAGAGGCGCCAACGTGCTGGCTTACCGCTGTACCCCCCAGATGTACGTTTGCAGGCTTATAGTGAGAATCAGAAGGCACAGAACACCAATGACTTCAATGGCGGGGATACACACCATGTCATGCAAGCAAGCAATTTTGACATTCCTGAAGTCATATTCGACCATTTAAAAAGCAATCAGGGTGTTTTGTCTTATGCACCACCACTTCCTGATATTTCCCTTGGTAGCATGCTGAACCATGGACTTGGTTCATCTCAAAACTATAGTTTCATGTCTCATACCATGCATCAGCATAAGCGCCTTCGAGGATCAGAGATTTTATTTCCTGGTTTCAACAGCACCGTCACTAATGCATTCGCACCACTTGACCTATTTCAGAATGACACTTGTGGAAAGACCAATCAGTCCTTTGGGTCAACTTTTCCATATGATCCTGATCCTAATGGAAAGAATCCCTCAACATTTGGGATGATACCTGGCAGCCATGCCATTTTAAATGGCAATTTCTCTACTTCTAAGCCCATTCCCAGGTCTTTGAAGTTGGAGCTCCCTTCACTCCAATATCCAGAAACCGATTTAGGTAGCTGGGGAATGTCTTCTTCTCAGCCACCATCTCTCGATTCTGTTGATGCCTTTATACAATCTCCTTCGCCGACTAGGCCAGTGCAATCTGACTGTGTTTCACCACGAAACAGTGGCCTGTTGGATGCATTACTTCATGAATCTCAGACGTTAAGTAGTGCAAAGAATCAATCATCTGAGAAGAGTTCAAATTCATGTGTAGTCACACCAGGTGATATAGTGGACAGTTCGGCACTAAATGTTTGTGAGGCTGAATGGGAAGAATATGGTGATCCCATCTCTCCTTTGGGCCGTTCTGCCGCATCAGTTTTTAGTGAATGCACTCCTGCTAGCGGAAGTTCATTGGATGAAACTCCTGCTGGCAGAGCCTTGTGTGGATCTGAAGTTAAGCAAGAACCAATCGAGCATGTTACCACTCCAGACGAAGGGAGGCAAATAACCCCCCAGTTGAGCTTTCCAAGGCCTGATGCTTTGCTTGATGGGGCGTGGTTTGAGCAGCGTTCTGAATGTGCTAAGGACCAATCAGTTCTTGCTGATGCCATATCAACATTTATTGGAGAAGATTTCTATGGCGATTACAAGCAAATTCCTGCTGCATCGTCAAATCAAGGATGGGGCGGTGGTTCTTATTTCTGGAATAACTTGCCAGCAGTCTGTCAAATGTCTGAACTCCCC
>gnl_Aquco_v3.1_Aqcoe2G263300.1
ATGGATATTAATGTTCGAGGGTGCAGCAGTAGTAGTTCTGCAACTACTCAAAGTGATGTTGAAGATAGCTTGGACCTTAGAAGAGGTCCTTGGACTGTTGAAGAAGATCTTACTCTTATCAATTACATTTCTAATCATGGTGAAGGTCGTTGGAATTCCCTCGCTCGCTGTGCTGGTTTGAAAAGAACAGGGAAAAGTTGCAGATTAAGATGGTTGAATTACTTGCGTCCAGATGTTCGACGTGGAAATATCACCTTAGAAGAACAACTCTTGATTCTTGAACTTCATTCTCGTTGGGGCAACCGGTGGTCTAAAATTGCGCAACACTTGCCAGGAAGAACAGATAACGAGATTAAGAACTATTGGAGAACAAGAGTTCAAAAGCACGCAAAACAACTCAAATGCGACGTTAACAGCAAACAATTCAAAGATACTATGCGTTATCTATGGATGCCAAGATTGGTGGAAAGGATTCAAGCTGCCGCAGCAACCTCTTCTGCAAGTGGTAGCAACACCACCACCACCACCACCACATCTCATCACCACCTCTACAACAACAACAACAACAGCAACAGCAGTTACAACAATAATAACAGTAGCAACAACAGCAGCTACAATAACCAAGAACTGACAACGGCCACTCAGATTCTACCCGTGGGAAGGGGTGCCTTTATTAACTCAAGTTTCACTCCTGAGAACTCTAGCACAGGTGCTTCATCAGATTCAATGGCTTCAGACATGAGAGACTACTATACATTTCAGGCTAATAACAACAATTATCAAAATACCCAAAATGCCCATATGAATTATCCTGATTCCCAGACTAATCTATCTGGTTACTTTAACCAAGAGTTAGCATACCAGGGTAGTGATCAACATCAGCAACAGCAGAACAACATGTGGTTTGGTGGTGGTGAAGACATAGTTGAGAATTCTTGGAATGTTGAGGACTTATGGTTTTTACAGCAACAGTTGATGCATGGTAAT
>gnl_Aquco_v3.1_Aqcoe6G143700.1
ATGGGGCGTAACAAATGTTCTACTACAGCTTTGAAGAAAGGAGCATGGACAGAAGAAGAAGATACTCTTTTGAAAAGATGTATTGAGAAGCATGGTGAAGGAAATTGGCACAAAGTTCCCCTTAGAGCAGGTCTAAATAGATGTCGAAAAAGTTGTCGACTAAGATGGTTTAATTATCTTCATCCGAATATCAAACGTGAAGAATTTAGCTGGGACGAGATCGATCTTATCATTAAAATGCATAAGCTTTTAGGAAACAGATGGTCCTTAATTGCTGCAAGGCTACCAGGAAGAACAGCAAATGATATAAAGAATCGTTGGAACACTCACATCTATAAAAGCATTCAAAAGAAGCAAGTTATAATGAAGCAGCAGTCAGCTGATACTGAAACTACTACAACTCTAAAGATCAAACCTATAAAGCCTCAGCCTCGAACCTTTTCAAAGATGAAAACTAGTAATAATTCCATAGAGAAAAATCCTACCCAATGTGGTGATGAACTGCATGAGAAATCTATGTCAGAGTTTGAGAAAGAACAAAGCATAAAATGGTGGGAAAGTCTTTTACTTGATGAAGAAGATGATAAGGTCACCAATTCAAGTAGTAGTGGGTCCAAAGATGACTTTGCATTTGACAGTTTTCCCTTTGATGGTATTGTACCTAATAATGAAATGGGTATGTGTTTGGACTTAAATCTTTGGGAATCT
>gnl_Aquco_v3.1_Aqcoe6G143800.1
ATGGGGCGAGGTACATGTTCTTTCACTTTAAACAAAGGAGCATGGACAGAAGAAGAAGATAGACTTTTGAAGAAATGCATTGAAATACATGGTGAAGGAAATTGGCACAAAGTTCCACTTAGAGCAGGTCTAAATCGTTGTCGCAAAAGTTGTAGACTGAGATGGTTTAATTATCTTCATCCTAATATCAAACGTGGAGAATTTGCCTGGGACGAAATCGATCTTATCATTAGGATGCATAAGCTTCTAGGCAACAGATGGTCTTTAATTGCTGCAAGATTACCAGGAAGAACAGCAAACGATATCAAGAATCGTTGGAACACTCACATCCATAAAAGCCTACAGAAGAAGCCATCAGTACTAATGAAGCAGATCAGTACTACTGAAACTATAACAACTCATCAAAAGATCAAAGTTCTAAAGCCTCAACCTCGGACTCTTTCAAAGAAGTCTCAATGGATGATGAAGAATACATATAGCAATTCCATAGAGAAAACTACTACACAATGCAGAGAAGTGCAGAATGATGAACAAATAAGTACAAAATGGTGGGAAAATCTTCTATTTGATGTTGAAGAAGATGATAAGGAAACCAGTAGTGGGTCCAAAGATGAATTTGCAATAATTGATGACAGTTTTTCCCACGATGGTTTTGTTCCTAATGAAACAAGTATGCTTATTGGGGATGGGCTAGACATGTGTTTGGACATGAATCTTTGGGAAACA
>gnl_Aquco_v3.1_Aqcoe6G084200.1
ATGGGAAGATCTCCTTGTTGTGATGAAAATGGTCTTAAGAAAGGACCTTGGACACCTGAAGAAGATCACAAGCTTGTTCAATACATTCAAAAACATGGTCATGGAAGCTGGAGAGCTCTCCCTAAACTTGCTGGTCTTAATAGATGTGGGAAGAGTTGTAGATTGAGATGGACAAATTATTTGAGACCTGATATTAAGAGAGGAAAATTCTCGCAAGAAGAAGAACAAACTATTCTTAATCTTCATTCCTTCCTAGGCAACAAGTGGTCGGCGATTGCGACACACCTTCCTGGTCGAACGGATAATGAAATTAAGAACTTTTGGAATACTCATTTAAAGAAGAAGCTGATTCAAATGGGTTTTGACCCAATGACACATCGTCCAAGAACCGACATATTTTCAAGCTTATCTCACCTCATAGCTCTGGCTAACCTTAAAGATGTTATGGACCATCACCCTTGGGAAGAACATGCTGTGAGACTACAAGCAGAAGCTGCTCAAGTGGCTAAACTGCAGTACATACAGTACCTTCTTCAGTCTTCTTCTCCAGTGCCAACTGGCTCAACCAATTTAACTGGCCTTACAGATATTGAGGCCTTCAATCTGTTGAATTCAATGAAAGAACAACAGAATATTTCGAACCTCTCATCGCAGCTGGAGAGTCCCAACTCAGGTTCTCTTGGACTTGCCACTACACAATCCTTTGATAGTTCTATTTCCTTCTCTCATTTGCCAGATTTACAACTACAAGTCCCATGCAGTTTCCAGACATCTTTGAGTAGCGACTTTGGACAAGGTACTAACTCTGTACTATTTAGTCAAGAAGAAGCTACACCTACATCTCCATGGCTACCAACCTCTTCTCTTAATACTCCACCCCTAGTAACTCAGAATTCTTTCAATAGTTCTGGTGATGCTTGCAGTACTTCTAGTTATGGGGAAGGAGCTCCTTCAGCCTTTTGGCCTGAACTACTCCTCGATGATTCTTTTCTCCATGAGAATATCGCT
>gnl_Aquco_v3.1_Aqcoe6G143400.1
ATGGAGAAAACAAGCTCTTCAGGTTTAAAAAAGGGGAAATGGTCAGAAGAAGAAGATGATCTTCTGAAAAAATGTATTGAGAAGTATGGTGAAGGAAATTGGCACAAAGTTCCCCTTCGAACAGTTTCAGGTTTAAATAGATGTCGTAAAAGTTGTCGGCTGAGATGGTGTAATTATCTTAATCCCAAGGCTAAACGCGGAGAATTTAGTTGGGATGAAATTGATCTCATCATTAAGATGCAAAAGCTTTTAGGCAACAGATGGTCACTAATTGCAGCCAGGCTTCAAGGAAGAACATCAAATGATATAAAAAATCTTTGGACCAGTCACATCTCTAAAAGCCTTCGAAAGAACCAAGGAAAGCAGACTGAAACTGTAACTCCAAAGATCAAAGCTATAAAGCCTAAACCTTTAACCTTCTCACAGAATTCGCCATGGATGAAGAGCAGGTTGACAGAGAAAGCTATACAACGTGAAGAACTACACAGTAATTCTTCATTGGATTTTCAGAAAGAGCCAAGTACAAGTTTGTGGGATGGTATTACCTTTAGTGAGGAAGATATCCTTGGGTGGACTGATGAGTTTGGAATGAAAAGCTTTGTCAATGAACTTACAGAACCTGAGAAGACAGAGATGTGTTTGGACTACTTGAATATTTGGGAA
>gnl_Aquco_v3.1_Aqcoe6G223300.1
ATGGGAAGGTCACCTTGTTGTGAGAAAGCTCACACTAACAAAGGAGCATGGACTAAAGAAGAAGATGATAGACTTATTGCACATATTCGTGCTCATGGTGAAGGATGTTGGAGATCTTTACCTAAAGCTGCTGGTCTTCTTAGATGTGGTAAAAGTTGTCGTCTTCGTTGGATTAATTATTTACGCCCTGATCTTAAACGTGGTAATTTTACTGAAGAAGAAGATGAATTGATTATTAAGCTTCATAGTCTACTTGGTAACAAGTGGTCACTTATAGCTGGAAGATTACCAGGAAGAACAGATAATGAGATAAAGAATTATTGGAATACACATATAAGAAGAAAATTGTTAAGCAGAGGTGTTGATCCTGCAACACACAGACCAATCAATGATCCAATAATATCATCTTCTGATGTTAAAACAATTTCTTTTGCTTCTTCTATTACTAACAAAGAAGATCAAGAAATGATCAAGAAGAATATTGTTGTTGGTTTTGAATGCAAAGAAGAAAAGATTATTAGTTGCAGCAGAGAAGAAAGATGTCCAGACTTGAATCTTGAACTTCAAATTAGTCCACCATGTCAACAACAACAACCATTAATAACAGAGCAAATGAAGATTATAGGAGGAGGAGGAGGAGGAAGAAGGAGTACTCTTTGTTTTTCTTGTAGTTTGGGTTTATTAAATAGTAAAGATTGCACTTGTAGTAGCAGTAGTAGCACAAGTAGTAGTGGTGGTGGAAGTGATGGTGGTGGTGTTTATGGAAATGACTACTTGGGGATGAAAAGTGGTGTTTTGGATTTTAGAAATTGGGATATGAAATATAAC
>gnl_Aquco_v3.1_Aqcoe6G143600.1
ATGGGGCGTAAAATTAGTTGTACTACAGGTTTGAAGAAAGGAACATGGACAGAAGAAGAAGATACTCTTTTGAAAAGATGTATTGAGAAGTATGGTGAAGGAAATTGGCACAAAGTTCCCCTTAGAGCAGGACTAAATAGATGTCGTAAAAGTTGTAGACTAAGATGGATTAATTATCTTAATCCTAATATCAAACGTGAAGAACTCAGCTGGGACGAGATCGATCTTATCATTAAAATGCATAAGCTTTTAGGCAACAGATGGTCCTTAATTGCTGCAAGACTACCAGGAAGAACAGCAAATGATATAAAGAATCGTTGGAACACTCACATCTTCAAAAGCCTTCAAAAGCAGCAGTCTGAAACTATAACTCCAAATAAGATCAAAGTTATTAAGCCTCAACCTTGGACCTTTCCAAAGAAATTTCAAGATATCAAAAGTACTCATAATTCCACAGAGAAAAAAGCTACACAATGTGGTGAACAACTGCATGAGAAATCCCTATTAGAGTTTGAGAACGAACAAAGTATAAAATGGTTGGAAAATTTTTTACTTGATAAAAAAGATGAGTTTGCAATAGACAGTTCTTCCTTTGATGATATTGTACCTGATATTGATATGAGTGTGTTATTGGACTTAAATCTTTGGGAATCTCTAGAA
>gnl_Aquco_v3.1_Aqcoe6G143300.1
ATGGAGCAAACAAACTCTTCGAGTTTAAAAAGGGGGAAATGGTCTGAAGAAGAAGATGATCTTCTGAAGAAATGTATTGAGAAGTATGGTGAAGGAAATTGGCACAAAGTTCCCCCTCGAGCAGTTTCAGGTCTAAAAAGATGTCGTAAAAGTTGTCGGCTAAGATGGTGTAATTATCTTAATCCCAATACTAACCGCAGAGAATTTAGTTGGGATGAAATTGATCTCATCATTAAGATGCAAAAGCTTTTAGGCAACAGATGGTCATTAATTGCAGCACGACTTCCAGGAAGGACAGCAAATGATATCAAAAATCGTTGGACCACTCACATCTCTAAAAGCCTACGAAAGAACCAAGAGAAGCAGACTGAAACTGCAACTCCAAAGATCAAAGCTATAAAGCCTAAACCTCTAACCTTCTCACAGAATTCTCCATGGATGAAGAGCAGGTTGACAGAGAAAGCTATACAACGTGAAAAACTACACAGCAACTCTTTATTGGGTTTTCAGAAAGAACAAACTACAAGTTTGTGGGAAGGTATTACCTTTAGTGAGGAAGACATCCTTGGGTGCACTGATGAGTTTGAAATGGAAAGCTTTTTCGATGAACTTACAAAACCTGAGAAGACAGAGATGTGTTTGGACTACTTGAATATTTGGAAATGGTCA
>gnl_Aquco_v3.1_Aqcoe4G284500.1
ATGGGGAGAGCACCTTGTTGTGAAAAAGTTGGTTTAAATAAAGGATTATGGTCAGCAGAAGAAGATGAGATCTTGCGGAATTACATTGAAGAAAATGGTGAAGGATCATGGAGATCTTTACCTAAGAATGCAGGGTTGAATAGATGTGGGAAAAGTTGCAGACTGAGATGGGTTAATTACTTAAGAGGTGGCTTAATGAGAGGGAACATCACTTCTGAAGAAGAAGATATTATCATCAAGATGCATAACAAAATTGGTAATAGGTGGTCTGTCATAGCTCGACATTTACCAGGAAGAACAGATAATGAAATAAAGAATCACTGGAATTCTTATTTGAGCAGAAGAATTTATACAATCAGAAGGCCTGTTGGTGAATCCTCACCAAGAACTGTGATAGACACAGTTAAGTTGGATGGCGGGTGCAAGCGAAAAGGCCAACCAAGATGCCGAGTATCTAGGAAGAAGAACAATCATCAAGAAATTCCATCAAATGCAGAAAAGGGTTTTATAGAAAAAAGTTTTATTGAAGGTGGATTAATTCCATCTATGACCCTCAATAAAGATGACAAGGAGAGTCAAAATGCCGGAATAATATTGAATTTAAGTGAAGAGATAGAAACTATGAGCTGGTCATCGTCAGTCGTTAATGGTGAACCTGAAAACGAAATTATGGGACCATACCAAGGTCTAGAGTCATGTGTGTTGTTCACAGATGATATTATGGATGAGGATTTATTGAATCCAAGTGATATTTTGTCCCTAAATGAGAAAGACAATGAAGGTCAACTTGGCGTGTTGTTAGGTTCATCAAGTAATAATAATGGTGATGAAGGAGAGAGTAGTGGTGGTGTAAGCTTATCATCAAATAGTACTGCAGCAGATCCAGCAGAGAGTACTGATGAATGGTACGTTCCGTTTTGTTCAATAGCTCATCCTGGGGAGCGGGAAGGTGTCGTTGAAGCTCCTGACAATAATATATTGATAACTGATAAGCTGGGAGATGACCAGTTGTTGTCTTGGCTATGGGATATCAATGATAGCAGTACTAAAGAAGGAGACTTGTTTTTGGATTGTGATGAAGAACAAATTAAAGCAATTGCTGGTTCTCTTCTTTCT
>gnl_Aquco_v3.1_Aqcoe4G284600.1
ATGGGGTTGAAAAGATGTGGAAAGAGTTGCAGACTGAGATGGGTTAATTACTTAAAAGGTGACTTAATGAGAGGGAACATAACTTCTGAAGAAGAAGATATTATCATCAAGATGTATAACAAATTTGGCAGTAGGTGGTCTATCATAGCTGGACAGTTACCAGGAAGAACAGATAATGAAATAAAGAATCACTGGAATTCTTATTTGAGCAGGAGAATATACACAATCAGAAAACCTTTGGGTGGATCCTCACCAACAACTGTGATAGACATAGTTAAGATGGGTGGTATGTACTGCAAGCGAAAAAGCCGAACAAGCAGCAGAACAGCTAGGAAGAAGAATGATCCTCAAGAAATTCCATTAAATGCCAAAAATGCTGTTTTTGTACAAAAGAGTATTGATGGATTAATTCCATCTACGCCTCTTCAAAAGGAGATAGAAACTATAAGCTGGTCATCACCACTCGTTAATGGTGAACCTGAAAACGAAGTTTTTGGACCATACCAAGGTGTAGAGTCATGCATGTTCGCGGATGATATTATGGGTGATTGGTTGTTAGGTCCAAGTTATAATTTGTCACTAAATGACAATGACAATGAAGTCATTACATTGAATGATGGGCAACTAGGGCTGTTGGGTTCTAGTAGTAATAATAATGGTAAGAGAGCAACTAGTGATGAAGAAGAAGAGAGTGGTAGTGGTATTACAAGCATATTATTAAATGGTGCAGCAAAGAATACTGATGAATGGTATGATCCTTCTTGTTCAATAGCTTCATGGGACAGGGATGGTGTAGTTGATGATCGTAACCATAAATTACGAACTGATGATGAGGGAGATGAGTTATTGTCTTGGCTGTGGGATAATCATGATAGTGGCCGG
>gnl_Aquco_v3.1_Aqcoe4G263200.1
ATGGGTAGAGCACCTTGTTGTGATAAAAATGGTTTGAAGAAAGGACCATGGACACCTGATGAAGATCAAAAACTTATGGATTATATTCAAAAAAACGGACATGGTAGTTGGCGCACTCTTCCGAAGAATGCTGGACTTCAAAGATGTGGGAAGAGTTGTCGTCTTCGATGGACAAATTATTTAAGACCAGATATAAAGAGAGGAAGATTTTCATTTGAAGAAGAAGAAACAATAATTCAGCTGCATAGTGTTCTAGGAAACAAGTGGTCTGCTATTGCTGCTCGCTTGCCTGGAAGAACTGATAATGAAATCAAGAACTACTGGAACACTCATATTAGAAAGCGTCTTCTTCGAATGGGAATCGATCCAGTAACACATAGTCCACGTTTCGATCTTTTGGACCTATCTTCAATTCTTGGTTCACAACTTTACAACTCTTCTCAGCTTAATGTTTCAAGGTTACTTGGTATTCATCAACCTGTAGTTAATCCAGAGCTCATAAGATTAGCTACTTCTCTCTTATCATCTCATCGCGAAAACTCCAACAACTTGCTTCTTCAAAATCTTCAAGAAAACCAACTTCGCAATCCAGATTTCCAACAACAAAACCAATTCCAATCCTTCCAACCTAACCAACTTCAAAACTCAATTCAAGAAGTTCATCCAGCTTCTACTACTACTACTACTACTGCATCAGCTGTTCCTTGTGATACATTTTTTAATGAAGCTCAAGTCATGCAAGCCAATACTATGGAGCAATTTCAATCAAATCCCATGAACTTCAACTGCCAAGGTTCTCAACAAAATGTGTGGCAAGACAATGTAATGGTTTCTAATCTAAGCGAAGACTTTGTTCCGGTATCAATCCAACAAAATTATGGCTTATGTGGTTCTAGTAGTCAGCCATCGTTCGAAGACCTTGTATCTGAAAACTCGAATTTCCAATCAAACATTAGTAACCAGAATTTCAGCTTCACTTCAGTTCTATCAACACCTTCATCTAGTCCCACTCCATTGACGACTTCAGGTTCTACTTATATCAGCACAGAAGATGAGAGGGACAGTTACTGCAGCAACATGTTAAAGTTTGAAATTCCTGATATATTGGACATGAATGATTTCATG
>gnl_Aquco_v3.1_Aqcoe7G143400.1
ATGGGGAGAGCACCTTGTTGTGACAAAGCAAATGTGAAAAGAGGACCATGGTCACCCGAAGAAGATATCACTTTGAAGAACTATGTTGAAAGATATGGAACTGGTGGAAATTGGATTGCTTTACCTCAGAAAGCAGGACTTAAGCGCTGCGGGAAGAGTTGTCGTCTGAGATGGCTTAATTATCTAAGGCCAGACATTAAACATGGAGGTTTCACTGAGGAAGAAGATACCATTATTTGTACCTTGTACAAGAATATAGGCAGCAGGTGGTCTGTCATTGCTTCTCAACTGAAAGGAAGAACAGATAATGATGTCAAGAATTACTGGAACACTAAATTGAAGAAAAAAATATTGGCAGGAAAAATCAACCTCACTGGCCATAACAATATTGTTCCTAGTAACAACCATATTCAGCCTAATTCTTCTTCTTCTCCTGCCATGCTAAATGTCTCTCCAAATTATCTCAATCACAATTTCACCACAATGCCGATGTCCATGGATGTTAATGTCAAACAGGAAGTGAGTTCTTCGGGAATGGTTTCGGACGTCTTAATTCAGTATCCTCTTCCAGAGCTAATGGAATCCCTGGAATTCGGGTCAAGTTCAAATAACAATCAAATTATTTCATCATCTCCCGAAGTTTCAAGCTATTCAGTTCCATCTTTCGACAGCAATTTTAGTTTATGGTGGCCTGGTAATGGAATTGCCGATGATGATCGGTTCTTAATGGACTTTGGATTTGGCATGTCCTATGATCTTCCCAGTGGTGCAGGTGCTTCAAGTATTGGTAATTACTCTACCAATGACAGTCTCTTGTCCAACACTTCTGATACAATACCACAAGGGCTGTACCAAAGTATTACAAAT
>gnl_Aquco_v3.1_Aqcoe7G038200.1
ATGGGGAGAGCTCCTTGTTGTGATAAGTTAGGACTAAAAAAAGGACCTTGGGCACCTGAAGAAGACGAATTACTTACTGATTACATTAAGAAGAATGGTCATGGAAGCTGGAGATCTCTTCCTAAGCTTGCAGGTCTGCTTCGATGTGGGAAGAGCTGTAGATTGCGATGGACAAATTATCTTCGTCCCGACATTAAACGTGGTCCCTTCACTGCAGAAGAAGAAAAGACCATTATCCAGTTGCACGGCATTCTTGGCAACAGGTGGGCGTCCATTGCATCTCAGCTGCCAGGAAGAACCGACAATGAAATCAAGAACTTTTGGAACACTCACTTGAAGAAGCGCCTTGTTTGCATGGGCCTTGATCCGCACACTCACACTCCCTCCTCACCCTTGGGTCATAATGCCGCCTCATCTGCATCTCCTTCAACACGGCACATGGCTCAGTGGGAGAGTGCTAGGCTAGAGGCAGAGGCCCGGCTGTCTAAGGAGTCCGTACAGTTTGGATCCCAATCTAATCTTCTGTCCAAGAAAGCTGACTGTGACCATTTTCTCCGCATTTGGCATTCGGAAGTTGGAGAATCATTTCGAAGACTCACTACACCAGGGACCACGGCATGTCAGAGCTCCAATTCCGAGGCATCATCCTCAATCAAATGCGAAGTAGATTCGGGGACTACCACTGAAGTGAAACAAGCGAACACAGGTTCCTTGAGCACAGTTAGTGACCAACATGAAGAGACAAAGGGTAAGAGCTTCAAAACAGAGAGAGATAGGGATCACGTGGTGGCTGGATCAGACTCATCATGCTGCAATGATCTTCATGATTCTGCAGATATGTCATTGCAGTTGCTGCTTGATTTTCCAGGTGGTGATGAGATGAACTTTTTCCAAGCTCATATTGGCAATTATTCAATGTTCCCGAGTTTGTTGATGGAACGCTCCTTTATTTCCTCTCCT
>gnl_Aquco_v3.1_Aqcoe7G150600.1
ATGGGAAGAGCTCCTTGTTGTGACAAAGCCAATGTTAAGAAAGGTCCATGGTCACCTGAAGAAGATGCAAAACTCAAAGAATACATTGAACAACATGGTACAGGAGGGAATTGGATCGCCTTGCCACAAAAGATTGGCCTTAAGAGATGTGGGAAGAGCTGTCGTCTCAGATGGTTGAATTATCTCCGTCCAAATCTTAAGCATGGAGGTTTCTCTGAAGAAGAAGATCACATGATTTGCAGCCTCTATATGAGTATTGGAAGCCGATGGTCGATCATTGCAGCACAATTACCTGGTCGGACTGACAACGACATAAAAAACTATTGGAACACTAAGCTGAAGAAGAAGCTCTTGGGAAAACAAAGGAAGGAACACCAAGCTCGTAGAGCTAGCTACCTAAAGCAAGACAGCATGAAGAAAAGCAATTCTATTCCACTGGTAATTGCAGATCATGGGATGCAAACGCCGTACTGGCCACCAGAGCCACTGATGCCTATATCAACACCGTATCCAAACCAAGGCAATCGGCATAATGATCATGCATCTCTTAGAAAATTACTGATCAAGCTTGGGGGGAAGTTTTCTGATGATTATCAACAAGAACCCAACAACGATGCAAAGAATAATCTTCAGCTCCCCATTGAATGTTCCTCAACTACATATCAACAATTCAATGATCAGAAATCCATTAATCTATTCTCTTCTTCGTCTTCCATGAGTTCCTTGGATATTCCCTATTCTAAATTGTTGACCAACGAGTACAATATCGAGGGAGCAAGCATGCACGTGTTGCAAGGCCTTAACGGATTTCCGGTTGAGTTTGATGAGATGATATGTAGCAATCCAGAGAGTTTAGATGAATTGGAATGCCATTATGGAGTTGGTATGGACAATGGAGTAAGCAGTAGTGGTCCAATATCAACAGAAAGCACTACCTGGGATGACATGGGATCTTTCATCAATCCTCCTAATATCACCAACTATGAAGCTTTACAACAAGAAGTGATACAAGAATGTGCATTATTCGACCAGTCGAGGTACCTTGGATTTCAG
>gnl_Aquco_v3.1_Aqcoe7G024100.1
ATGGGTCATCATTCTTGCTGCAATCAACAGAAAGTTAAAAGAGGTCTTTGGTCTCCTGAAGAAGACGAAAAGCTCATTCGATATATCACCACGCATGGTTATGGTTGTTGGAGTGAAGTTCCTGAGAAAGCAGGACTACAAAGATGTGGTAAAAGTTGTAGATTGAGATGGATCAACTATTTAAGACCTGATATCAGAAGGGGAAGGTTCACACCGGAGGAGGAGAAGTTGATAATCAGCCTTCATGGTGTTGTAGGGAACAGGTGGGCTCATATCGCAAGTCATTTACCTGGGAGAACAGACAATGAAATAAAGAACTACTGGAATTCATGGATTAAGAAGAAAATTCGAAAGACATCATCAGCACCTTCAATGGCAGCACCATCAAATCTTGAGTCTGTCCAGTCAAGTTATGGTTTAAATCAAGCAGATATAATGCATCAAGATTTTTTACCAAAGCAACAAGTTCAAGAAATTATGTTTACTTCTTCGTCTTCCCCGCCTTTCATGTTTGACAGCATAATTAGCTCATCAGTCCATGGCATAAATAGCGATGGCAACACACGAACTGACCTTTTACATGAAGCTGCTGCTGGCATAAATTGTGATCCTTGGCATGTAAATCAGCATCAAGTTCAACCTGCACTCCTTCCACCAACATTTACTACTACTTGCATGGATTCAAATAATTATTTGCCACCTTTGTTAAACATGGAAAATATGATGCCTTTGGAAGTGCAATCATGTAGCATTGGTGCAGAAGTAGAACTGACCATGGAAAGCCTAGAGAGACAAGAGTTTAATGAATGGGTAGAATCACAGCAATGCCCTGCAACAGGGTTATTTATTTGGGATCAAGTTGAAGTTCAGCTTGGTGGGGAAGGAGTTGTATTGCCAGCTTCATCATCAAATATGGGACATATACTATCTGCATACCCTTCATTA
>gnl_Aquco_v3.1_Aqcoe7G425200.1
ATGGGTCATCATACTTGTTGCAACAAACAGAAGGTTAGAAGAGGACTATGGTCACCTGAGGAAGATGAGAAACTTATCAACTACATTTCCACCTATGGTCATGGTTGTTGGAGCTCAGTTCCAAGACTTGCAGGCCTTCAAAGATGTGGCAAGAGTTGCAGGTTAAGATGGATTAATTACCTTCGACCAGACTTAAAACGTGGGAGTTTTTCTCGCCAAGAAGCATCTCTCATTATTGAACTCCATAGAATTCTAGGCAACAGATGGGCGCAAATAGCCAAGCATTTACCAGGAAGGACAGATAATGAAGTGAAGAACTTTTGGAACTCAAGCATCAAGAAGAAGCTACTAATCTCTAATCATGTTGTTCCTGATCCAACTCCCATTCCTGCCATTTTCTCCAACTCAATTGGATCTACTAATCAAGATTTATTGTCGTACAATCCAAATTCCAATTCAATGACAGGTGACTCTCCCTACATTCCGAGTGCAACATCTACTACACTACAGTATGGCTTTGATGATGGACTATACAAGACAGACACCACAAGTTACAATATTGACTGGGTTAATCTAGCAGCAGCTCCATCTCAGTCATTGATTGACGCGACATCATTCTATGTCCCCACATGGTCTCTAAGTTACGACAGTCATCCAAACCAGTATGAACAAAGTACTCTTGTTGACGGGTTCCCTCATGAAGCAATTCCACAATTCGGCAAAGATGAATCTTCATCTCTTGATGCAAATTCTACCATTGTGTCCTACAACGATGATGCAAAACTTTATGAGATGGTCAATGTTGGAGATCAATGTTGCATGCCATCATCTTCTTCTTTAAATGAAGAAATTGACACAAGTATTAGTACTACTACTACTAAACTTCCATTTTTTCCACTCCCACCTTACATCTATGATCCTCTTCAAGCAAACCAGACTATGGGGGTGCTA
>gnl_Aquco_v3.1_Aqcoe7G328900.1
ATGGGTAGAGCTCCTTGTTGTGACAAAGCTAATGTGAAAAAGGGACCTTGGGCACCTGAAGAAGATGCTAAGCTTAAGGCCTATATTGAAGAGTATGGTACAGGAGGCAATTGGATTGCTCTTCCCCAGAAAATTGGGCTTAAGAGATGTGGGAAGAGTTGCAGATTGAGATGGTTGAACTATTTGAGGCCAAACATCAAACATGGTGGATTTTCTGATGAAGAAGACAGCATCATCTGCAGCCTCTATATTAGTATTGGAAGCAGGTGGTCCATAATTGCAGCTCAATTGCCAGGAAGAACTGACAACGACATTAAAAACTATTGGAACACTCGATTGAAGAAGAAGTTGCTTGGTAGGCGTAAGGACTCTCAGGCCCGTCGTCTATCTTCCCTGAATCAAGATGGTAAAGATGGGAATGGAATGGATGATAATTCTTATCCGCATACCTTAAGCAACTCAGCTCTTGAAAGAATGCAACTCCATATGCAGCTGCAAACACTTCACAATCCTTTGTCTTTCTATAACAATCCTGCACTTTGGCCCAAGTTGCATCCTATGGGAGACAGAAACATGCAAGGTCACTATAGCCTGAACAATAACACGCCTCCCTCAATGCAACAAGTTTCTAATGGACAAACTGCGCTGCTTAGAGAAGAGAAGTTCCTCGAGTTGCCCTCTTCTTCGATTGAACAAAGGGCTAATAATTCTACAAAGCAAGATGAAAAAGAAGACTCCTTCAAAGGATTTACATCTTCAGAGAATTCCACTGGATTTAACAATGGAATTAATTCAATGGGGGCAGCTATCATGTCAAAATCAAGTGGTGCAGAAGAACTTAACATGAATTTCCAATCAGTTTCTAGCTTGCAAGCTGAACTTGGTGACATACTTTACAACAAAACAAGTGGTTTCATTGCAACTGAAGATCAGATAAACGAATTCGATTGTTTCAAAGACATGGATGGTGCTAAGGAGGGCATGATTTGGTGGACTAATGGTTTTGAAACAAAATCGTCTTCTTCAAGTTCTTGGGACTCAGCTTCTGCTCTTCAAACGGGGGGACTATTTCAAGATTGTGAATTAGGCTATGATATA
>gnl_Aquco_v3.1_Aqcoe7G074600.1
ATGGGTAGACAACCTTGTTGTGACAAACTTGGTGTGAAGAAAGGTCCTTGGACTGCTGAGGAAGATAAGAAGCTTGTCAATTTTATTCTTACCAATGGACAATGTTGTTGGCGTGCTGTTCCTAAGCTTGCCGGATTACTTCGTTGTGGTAAGAGTTGTCGTCTCAGATGGACTAATTATCTTCGACCGGATTTAAAAAGAGGTCTTCTTACTGAAGCTGAAGAACAATTGGTTATTGATCTTCATGCTCGTCTTGGCAATAGATGGTCTAAGATTGCTGGAAGATTACCAGGGAGAACTGATAATGAAATCAAGAACCATTGGAATACTCATATTAAGAAAAAGCTTATTAAGATGGGAATTGATCCAGTCACTCATGAACCCCTTAAAAAAGAACCTAAAGAAGATCATCAAGATCAAGCATCCCTTCCAACTAATAGTCAACCGGAATCTGACAGTAATAGGTCAGAACAGCCAGAAAATATTGATGGGGTCCTCACATCTGAAGAAAGCTCAAGCTCACCACCTGAAATATCTTCAAGTGAAGAAACCCGATCATCATCAGATAATAATAACAATGATGAAGACCTACTAATGAGTTACTTGTGGCAAGAAGAGGTTGAACCTCTAGTGAATGACTTATGGAAATTTCCAGCAACTGCAGATGATGGCAATGGTATTGGTGTGCCATCATGGGAAGACAATTGCACTTGGTTCTCATTCGATCAACAAGAATTTGGATTCGATGAATTTGGATTAGACCTATTTAATGGACTAAACATGGATATGATTATGGACATGGAACCTACTACTTCAGCAATAATAACTAATGATCAT
>gnl_Aquco_v3.1_Aqcoe7G114500.1
ATGGGTAGAAGTCCTTGTTGTTCTAAGCAGGGAATGAATAGAGGAGCTTGGAGTGCTCATGAAGACAAAATCCTCACTGATTATATTAAGATCCATGGCCAAGGCAAATGGAGAGAACTTCCCAAAAGAGCAGGTCTTAAAAGATGTGGCAAGAGTTGCAGACTTCGTTGGTTGAATTATCTAAGACCTGATATTGTTAGGGGAAACATTAATCGTGACGAAGAAGAACTCATTGTCAAGCTTCACAAGCTCTTGGGAAACAGATGGTCTCTGATTGCTGGCAGGCTTCCAGGTCGAACCGACAATGAAATAAAGAACTACTGGAATACAAATTTAGCAAAAAGGGTTGAAGGTTCCTCAATTTTGACCCCAGCGCATAAGAATACTCCAAATCAATCTAGAAAGAAGAAAAACATGACTGAACCATCCAATGAGGCAGGAAAGTCGTCGAAGGTTGAATCAGTACAAGTAATAAGGACAAAGGCGTATAGGTGCACCAAAGTGTTCCTCACCCCTCAAAGTAATCATCTTAACATAAAGAGCCAAGGTCGCACAGATGCAGAGCTGTATCAAGAAGTGAAATTGAATTCCGATAATGGGATGCATACATGCAGTTCGGGCGAAGAAGAAGATTATAGACCTAGTTTTATGGACCTCAACATCGGTGATTTTGGCCTATCTGATTTTCTGAATTCTGATTTCTCTCAGTTAAGTAATTTTCACAGAGAAACAAAGCTCTTTGGTGATAACAACAACAATGGCAGTAGCAATGACATATCATTGTCTTCTGATCAAACTATGTTGTTCCATGGTGGAATTATGGATGACTGGAGAGAGAATGACTGTATTCATCGGAGTGAAGAAAGTTCTTCTGATCTTCACTCACTAGCTTTAGCTTCTTTCCTAGATACAGAAGAGGGTTGGCTAGGTGAA
>gnl_Aquco_v3.1_Aqcoe1G055500.1
ATGTCAAGAAAAGGAAAAGAAATGCAACCTACCAAGGCATCTTCAATTGCTTCACCAAGTAAAACTACACCTTGTTGTAGTAAAGTGGGGTTGAAGAGAGGACCATGGACACCTGAAGAAGATAGAATCCTATCTAATTATATCAAAAAAGAAGGAGAAGGACGGTGGCGGATGCTTCCTAAGAGAGCTGGCCTCCTTCGCTGTGGTAAGAGTTGTCGTCTTCGTTGGATGAATTATCTCCGTCCCTCAGTTAAACGTGGTCAGATTGCTCCTGATGAAGAAGATCTAATTCTTCGTCTTCATCGCCTTCTTGGTAACAGGTGGGCTTTGATTGCTGGAAGGATTCCTGGAAGAACAGATAATGAAATAAAAAATTACTGGAACACACATCTTAGTAAGAAACTTATCAGCCAAGGAATAGACCCAAGAACTCACAAACCATTAAACCCTAATATTCCCAATTCTTCTATTAACCTTCAACCACCTGCTGCACCCAAACAAAAATACAATTTAAATACAAACCCTAATTCTAGTTGTAATGATTATCTGGAGGCAACTACCAACCTTGATCAAGATCACAACTGGTTGAATTCCAATGAAAGAGATGACATGGGTTTGTGCAGTGATGAAGTCTTCTCATCATTTCTGAATTCTTTAATTAACGATGATGCAGTCGCAAATCAGCAACAGCAACAGCAACAACATCAAAACCAGCCCAATGTGAATCCAATTCATGAAAATGTAGCTTCCTCTGGAAATGGCACATTTGGTTATGATGCAACATGGGATAATGCTACGCTCATCTGTTCACCATCTGATTTTAGTCATGAAAATGAACAAAGGAGGTTTGTTGATCATCAAGCAAATCAGGATTCC
>gnl_Aquco_v3.1_Aqcoe1G154100.1
ATGATGATATTGATGCACAATTCGTCAAAAGCAAGTGTGAAAACCTGCAACGTGCTCCAGGACATGGGGAGGTCTTCAATCTGTGAAAAAACTGGATTAACAAGGGGAACATGGACTCCTGAAGAAGATAGATTGCTAACAGCTTATATTAAGCGATATGGCCACTGGAACTGGCGGGAGCTTCCTAAATATGCTGGTTTATCAAGGTGTGGGAAGAGTTGCAGACTAAGATGGATGAACTACCTGCGCCCTAATATTAAGAGAGGAGATTACACTAGAGAAGAAGATGAACTTATAATCAACCTGCACGCAGAGCTCGGTAATAGATGGTCAGCAATCGCGGCACGTCTACCAGGAAGAACAGACAATGAGATTAAAAACCACTGGCATACCCACCTACAAAAACGTACCAAAAGAACTACAATAGTGAAGGAGGCAAAACCAAAGCCTAATATAGAACATGGGGCAGTGGGGAGAAGGGAGTCTGCAGTACCTAATTGTGTTCATCCCAATGATATAACCCCTCTTATTTTGGAGAGCTCCGCAGTGATCCCAATCTCACCCCCAAAGTCTTCTGATTTCTCATCGTCCTCCACCTATGATTCCGAAGTTGTTATCAGTGAAAATCAGGGCATCACAGATGACAGTGAAATATCATCAGATGGATTTATAGAATATGATGGCAATTTCTGGACTGAGCCTTTTTTGGTAGAAGATTCATACAAGGTGAACGATACTATGCCAGTTTTCGTTAACGAATATTCAGTATCTCCACTTGCAGAAGCCTTGTATCCTTATGATTTATACAATGGTTGTGACATGGACATGCTCTTCAACTAC
>gnl_Aquco_v3.1_Aqcoe1G129600.1
ATGCAAGAAGAAATAATGCGCAAAGGTCCTTGGTTGGAAGAGGAAGACGAACGATTAACCACTTATGTTGCTTTGATGGGAGAGCGACGATGGGACTCCATAGCTAGAGTGTCAGGCCTCAGGAGGAGTGGAAAGAGTTGCAGATTGAGATGGTTGAACTATCTGCGTCCGGATCTTAAGCATGGTCAGATGAATGCAGAAGAGGAATGTGTTATTCTTCAACTGCAAGAACGTTGGGGCAACAAGTGGTCGAAAATAGCTCGTAGGTTACCAGGAAGAACTGATAATGAGATTAAGAACTACTGGAGAACTCATCTAAGAAAGAAAACACAAGCTCAAGAACAAGAGAAACTACAAAGAGAATTACAAAATGCATCAAGTACACCAGATGATCAAAGCCTTCAAACAAACAGCTCTGACTATCAGGACTCTGGCATGGAGGATATACTGATTACACCAGAACACACTGTAAATGCTTTTGAATCATCAGAGTATCCATTTGCAGCTTCACCATATGAAAACTGTCTATCCGATTGGATATCAGAGACAATGCATGATGAAGAGGCCTTGAAGCATCAACAAGAGTACAATGTCTTCGATACTTGGTCATATAATCCAGCATGGCCTTCAGGAGACGGTGACTTCTGGCCAGGCTTACTGTGGGATACCCAGCAATCTAGC
>gnl_Aquco_v3.1_Aqcoe1G169300.1
ATGGGTAGAGTTCGTGCTCCATGTTGTGATAAGATAGGATTGAAGAGAGGTCCTTGGACTCCTGCTGAGGACAAAAGGCTCATTTCTTATGTTGAGAAGAATGGTCATGCAAATTGGCGTGCTCTCCCCACACAAGCAGGTCTATTGCGATGCGGGAAAAGTTGCCGTTTGAGATGGATTAATTATCTTCGACCTGACATTAAACGAGGAAATTTTTCTCAGGAGGAAGAAGAGACCATAATTAGACTACATGAATCTCTTGGAAACAAGTGGTCGAAAATCGCATCTCATTTGCCAGGAAGAACTGATAATGAGATTAAAAATGTCTGGAATACACATTTAAAAAAGAGGGTGGCGCCAAAAGGACCTAAAGTTTGTGAAAATGAAACAAAAGAACCATCAATCTCGTCAACATCCTCGGACTCCTCCTCATCCTCTGCCAACTCTTCCATATCATATTGCAGATCAAACACTGCAGACAAAGAACCTCAAGAACCATCAGATCCCATGTTCAGTGAGGAGGTAAGGAAAGAAGATTCATTTGATGGTCTAGAAATCAATATGGACTTACTGGAAATACCATTTGAGATGGACTTTCTTGACATGTTTGAAGACAAGTCTTGTTTGAATTCAAATGCGTCATCAATGTGTGAAACTGATTCTCAACACACAACAGTCTTTGAGGAAGAATCAAAAAGTGAAGAGGAAATGAGATGGATGGCTTATTTGGAAAATGAGCTTGGACTATATGATACTTGTCATGTTAACCAGGAAATTCTAGCAAGAGATGGAACTCTGCAACAAGAGACAGCCTCTTCAAACAATGAGATAATGTGGCCAGAATTTGATCTTGATCCAGTTGCTGTTTACTTTCAAATG
>gnl_Aquco_v3.1_Aqcoe1G159900.1
ATGGGTCACCACTGTTGTAGCAAACAGAAAGTGAAGAGAGGGTTGTGGTCTCCTGAAGAAGATGAGAAGCTCGTCAAATGCATCAACACTCATGGCCATAGTTGTTGGAGTGCTGTACCAAAACTTGCAGGACTTCAAAGGTGTGGTAAGAGTTGCAGACTTAGATGGATTAACTACTTGAGACCAGACCTCAAGAGGGGTTCTTTTTCTGCACAAGAAGAAAGAATCATCATTGATGTTCACAGAATTCTGGGCAACAGATGGGCACAGATAGCAAAGCATCTACCAGGTAGAACTGACAATGAAGTGAAGAACTTCTGGAACTCATGCATCAAGAAAAAGCTTCTTGCACAAGGGTTAGACCCAAAAACGCATAATTTGATGCCTCCTTCTCAGCAAAATATCAAGAATGCATGCAATGTGAATCAATTCTACCAACAGCCCCCTTCAGTTTTCTCTATGAATTCACAGTTCAGGTCAGATAATAATGTTACACCTATGGACATTAACCAAAGTTTTATCACATTAGCTCCTCCTCATCCTCCAAATACCAATATCTACCCACCTTCACTGGATCAAGCCATGTCCACCTTTAACTATCAAAACCAAAACCATGTTTGGACTACTAATGCTCAAAATTCAGAACCCTCGTCCGATTTCACAAGGCAATCTTTGATACCTATTTCGTCTAGTTCTATGATTGGTTCATCTGGATTTGATTTTCCAGACCATGAGAATAATAACATGTGGGATGATGGTGGAATGGAAGCCTTAGTCAGTCCAAGACAAGAAGAAATGAAACAAACACCAGTACCACAAGGGCTCACGCAGCAGGAAAAGGTGTGTGAAGTGCAGTTGGAGGAAGAAAGGGATGGTCATCATCAGGACATGGACACCTCATTCAGTGATTGCTCCAATTTTGATCTTGAGTTCATGGAGTCTCCATTGATGCCTTGTGGATTAATGTATAGTAATATGAACTCCATGGATCAACTTGCGTGGGATGCT
>gnl_Aquco_v3.1_Aqcoe1G362500.1
ATGAGGAATTCGAATGTTAGAAAAGGTGCATGGAATCAAGATGAAGACTTGTTATTGAAAAGATGTATTGAGAAGTATGGAGAAGGAAACTGGCATCAAGTACCTATGAGGGCAGGACTAAACCGATGTCGCAAAAGTTGTAGACTAAGATGGCTGAACTATCTCCATCCTAACATTAAGCGTGGAGGATTTAAAGAAGATGAAATCGATCTCATTATGAAATTGCATAAGCTCTTGGGAAATAGGTGGTCACTGATAGCTGGTAGACTTCCTGGCCGGACTGCGAATGATATTAAGAACTACTGGAACTCACATTTAAGCAAAAAATTGGAGCTCTGTCACAAGGAATATCAACCATCCATAATGCCAAAAACAGAGGTCATAAGGCCACATCCTAGGACTTTCAATGCCAACTTAGTTCGGTCTCGTGGCAAATTTATTTTGAAAAACCAGCAACCACAACAGCAGAAGCAGAAGCAGCAACAACTTGAACAAGAACAATATGACGCTGTTGTGCCTACTGAAGCTGAGCTTAGCACATGGTGGAATGATCTTGCTAACGATTCAAATATAAGTGTTCCAAACGCAAAAGAAGTAATACCAACAAACTCTACTGTGGAAAATAGGGAGGCAATGAATCCATTCGAAAGAACAATTTTTGATGACATTGCATGGGACGATTTTTTAGCGACTTTT
>gnl_Aquco_v3.1_Aqcoe1G154000.1
ATGGGGAGATTTACAGTCTGTCCAAAAACTGGATTAAAGAGGGGAGCATGGACTCCAGAAGAAGATGGTCTGTTATCAGCTTATATCATGAGATATGGCCACTGGAACTGGCGCGAGATTCCAAAATATGCTGGTTTATCAAGGTGTGGGAAGAGTTGCAGGCTCCGGTGGATGAACTACTTGCGCCCTAATATTAAGAGAGGAAACTACACAAGAGAAGAAGAGGAGCTTATCATCAATCTGCACGAAAAGTTTGGGAAACGATGGTCAGCAATTGCAGCTAGTCTACCAGGAAGAACAGATAATGAGATTAAAAATCACTGGCATACACATTTAAAGAAGCGCACGAAACAAAATACAACCTCTACGAAGGCAAAACGGAAACCCGTAGGATGTGAAACACTCAGGCTGAAAGAGTCTGCAAATTGTTATCAAGCCATAAGTAGGCCTCTAATTTTGGAAAGCTCCGGATTTCTCCCAATGTCACCTGAGAAGTCTTGTGATATACCATCATCGTCTGCAGATTCTGAAGTTGAAATCATACAAAAGCAGGTCACATATGAAAGTCCAATTTCATCATCAGATGCAGTTTCAGATTTTAGTGGAAGTTTTTGGACTGATGAGCCTTTTCTCTTAGAAGACATATTGAATATGTCAGAGGATGTTACATCAGTTTTGGTTGATCCCTCATTTCAATTTCCGCTTTCTCCACTTGGACGAGATATATATCCTTATGATTTATATCATGATTATGACATGGATATTTTCTTCAATCAC
>gnl_Aquco_v3.1_Aqcoe1G231400.1
ATGATGCCTAACAGCAGTGGTGCTGTTAGTGATGATGCATCTTCAGGAAGTGGTTCAAGTCATGGTGGTGGTGGTGGTGGTAATGGTTCTGTAACATTGAAAAAAGGACCATGGACAGCTGCAGAAGACGCAATTTTAATTGAATATGTTAGAAAACATGGTGAAGGGAATTGGAATGCTGTTCAAAAGAATTCTGGTTTATCTAGATGTGGTAAAAGTTGTCGTCTTCGTTGGGCTAATCATTTAAGGCCTAATTTAAAAAAAGGTTCATTTTCTCCTGAAGAAGAACGTCTTATTCTTGAACTTCATGCTAAACTTGGTAATAAATGGGCTAGAATGGCTGCTCAGTTACCAGGGAGAACTGATAATGAAATCAAAAATTACTGGAATACTAGAGTGAAGAGAAGACAGCGTGCAGGTTTACCGCTATACCCGCAAGATATACAGAAGCAAGCTTCTTCATTTCATCTTCATCAGAACAACCATCACCATCAAAACCGTCCTTCTCAATCGTCTTCACCATCAATGCAATTGACTTCGTCGCAACAGCCAAAAACCGGTTTCATTACACCTTTAGCTCTATTTGATTCAATGAATTATTCTACACCAACTTCTCTTCTCAGCCAACACAACAATTCTTATAATATGAACTCATCAATCAATGCTTCAATTCACAACTTGAAACGATTTCGAGGTGGTAACAATGTTGGATCCTTTAATCATTATTCTTCTCGAACTCCTACCTTACCTTCATCGGGTTCTTTGTATACTACTACTAATAATAACAACAACAACAACTACTCTTCCCAATTGTTGCCAGCTCCAAATTTTCAGTTTGATACAAATGGTTACGACTTCAATTCCCAAACATTGCTGCAAAACTGTTTCGAATCTAATGGTTTGATGAATCCTGGTTCGACATTCTCCATTAAACAGGAGCTCCCTTCAAGCCAAATTTCCCAGGCAGCAGCTAATGCTCATGCTTCGGACAATAAGATATCTCTCGCTTTTACAAGGAGCAATAGCAATAGTGGGTTATTGGAAGATTTGCTGCAGGAAGCTGAAGCTATGGGAGGAAGAGAACATGCAAGGAAAGAAGGCCTAATCCAATCCCAAGATGAAAAACGCCGAGAATTAGATGACTTCCTTAATAATAATCCTCCACCTTCTGGTTCAGTTTTTAACGATAAAGCCGCTACACCACGATTAGGATCTGGAAGTCAGTGGGATGATTCAAGCTCTAACCACTCATCAGCCGGTGTGGAGATAAAGAAAGAAGCAACAATTGAGATGAATCATTCGGTGGAAGACGACGACTTGTCAAGCTTGCTCAATATCCTCCCATCCACAATGATGGTTTCTGACTTATACAATGAGGGTGCTGAGACATCGAATGGGCAATCATCGGTGACAGATGAAGATATGGGTCTCGATATGCAACATCATCTGCCATCTACTAGCGCAGCTGCCACCACTTCTGCTCTGGACAATGACTGGACTTTGGGTGTCTGGAATAATTTACCTGGAATGTCTTGT
>gnl_Aquco_v3.1_Aqcoe1G106700.1
AAAAACCATTCACAAGGATGGAGAAAGGGCCCTTGGACTGCTGAAGAAGATAAACTTCTTACTGAATATGTTACTTTGCATGGAGAAGGAAGATGGAGTACAGTGGCTAGGTCAGCAGGATTGAATAGGAACAACAAGAGTTGCAGGCTGAGATGGGTGAACTATCTAAGGCCTGGCCTTAAGAGGGGTCAACTGACTCCTGAGGAAGAGAGCATCATCATCGAGCTGCATGCCGTGTGGGGAAACAAATGGTCTATGATAGCAAGATGCTTGCCTGGTAGGACTGACAATGAGATAAAGAATCTTTCAATCTTCATTCAC
>gnl_Aquco_v3.1_Aqcoe1G380400.1
ATGGGTCGAATTCCTTGTTGTGAGAAGGATAATGTGAAGAGAGGGCAATGGACACCTGAAGAAGACAACAAGCTCTCCTCCTATATTGCTCAACATGGCACTCGAAACTGGCGTCTCATCCCCAAGAATGCTGGTTTGCAAAGATGTGGGAAGAGCTGTCGTCTCCGATGGACAAACTATCTCCGGCCAGACCTCAAGCACGGAGAGTTTCAAGAGTCAGAAGAGCAAACAATAGTCAAGCTTCATTCTGTAGTAGGAAATCGGTGGTCTCTGATTGCTGCTCAATTGCCCGGCCGCACTGACAACGATGTCAAGAACCACTGGAACACAAAACTTAAGAAAAAGCTATCAGGAATGGGAATTGATCCTGTGACTCACAAACCCTTTTCCCACCTTATGGCTGAGATTGCCACCACCCTGGCACCACCACAGGTGGCCCACCTCACTGAAGCAGCTCTTGGCTGCTTTAAAGATGAGATGTTACATCTCTTAACAAAGAAGCGTGTGGACTTCCAGATGGAACATTCCAATGGCGCAGCACCACATGGTCTAGCTCCACTTCCTGGCAGGAACTTCACAACCTCCTATGCCTCTAGGAGACCCAGTGATGAGGATGACACAGTACAAAAAATTAAGCTCAGTGTCTCAAGGGCCATGCAAGACCCTAACACACTACCATCTGAACCTAACATAGCACCATCTAACAAGCCTTGGACCATGGTTTCAATTGGGGAGGCATCTAACACCTTTGCTGAAGCCTACAACACATTTGCTACATCAGTGTCTGGATTCCCATATGGCCCATCTTCTTGTGGTAACGACGGGGATGGCTCTCCATGGAACCAGAGTATCTGCACTGGAAGCACATGCACAGGAGCTGACCAACGACTAGGGTTGAATGGAAAAGGTGGACATGAGGATGGAGATGAGGCTGAAGGTGGGAAAGGAATGAGGAAGGATTCTGATGTATTCAACTCAGACTGTGTCTTATGGGATCTAACTGATGATTTAATGAACCCTGCTGCT
>gnl_Aquco_v3.1_Aqcoe1G001900.1
ATGGGAAGACCTCCTTGTTGCGACAAAGATGGCATCAAGAAAGGACCATGGACACCTGAAGAAGATATCATCTTGGCCTCATACATACAAGAACATGGACCAGGGAATTGGAGATCAGTGCCTACAAATACTGGGTTGTTGAGGTGCAGCAAAAGTTGCAGATTGAGGTGGACTAATTACCTCAGACCAGGGATTAAACGTGGGAACTTCACTTCTCATGAGGAAAGGATGATAGTGCATTTACAGGCTTTACTGGGCAACAAATGGGCCTCCATAGCTTCTTACCTTCCACAAAGGACAGACAACGATATAAAGAACTACTGGAACACCCACCTGAAGAAGAAGATTAAGAAGTTTCAGTCAGCCACAGATTCGCTTGTTCCATCCAGTAATTCATCCACATTTCAGCTTGTTACCAAGAGATCATCATACAGTGAAAAGGCTAGGAGTAAAGAAATGACCAACCTCCAAACTTCAGTTTTCAAGTTAAATCAAACATCCACTTATGCTTCCAGTACCGAAAACATTTCAAGAATGTTAGAAGGTTGGATGAAGTCATCTCCAAAGACAACCATGCTTAGAAATGACCAAGAGGATAATGAAGATAAGCAAAGCAACAACTATTACTACATCAATAAAATCCAAAATGGTAGTACTAGTAGTACCAGCAGCAACAATAATAACAATACTAATAATGCTTTGGATGATCCAGTAGTCTCTCTTCAATGTAACCAAGCTGATCATGAAAAAGCTGGACATGAAGAACACTCTGGTCTCATCTCACATGATGAGTTTGAGTCTCTTATATTTCAGAATATGGGCAGCATTGCATGGGTGAAGTCTGAAACTAGCCATCAAGGATCTGAGTATTCCAACTCAGTGGAAGAAAAGTTTCATACATCGTCATCTGTTCCTGGTAGTGAGCAGACCATGGAGGATCAACCTCCATTCTCTTTTCTGGAGAACTGGCTGTTGGATGAAGCCTCAGGACAAGTAGAACAGCAGATGATGGATTTATCTACAATATTC
>gnl_Aquco_v3.1_Aqcoe1G055800.1
ATGAGGAATCCAAGCATGGCTTCAAAAGTGACGTGTTCTTCTTCATCCCCAGCTTCTGGTAGCACTACTAGTAAGATTACACCTTGTTGTAGTAAGGAGGGATTGAAGAGAGGACCATGGACACCTGAAGAAGATGAGGTTCTGTCTGATTATATTCGAAGAGAAGGTGAAGGGAGGTGGAGAACACTTCCTAAGCGGGCTGGGCTACTTCGATGTGGGAAGAGTTGTCGTCTTCGATGGATGAATTATCTTCGTCCTTCCCTTAAGCGTGGTCAAATTGCACCTGATGAAGAAGATCTTATTCTTCGCCTTCATCGTCTTCTTGGTAACAGGTGGGCTTTGATCGCAGGAAGAATCCCTGGACGTACGGACAATGACATCAAGAACTATTGGAATACTCACCTAAGCAAGAAATTGATCAGCCAAGGAATTGATCCAAGAACTCACAAACCCTTAACCCCTGAATCTTCTTCATGTTTTAGACCTCTTGCACCCGAACCTAACCTTAACAACAACAACACTACCAACCATCAGCGTAACTCTCCAAGTATGGACGAAGTTTCTTGCGGTGGAAATGAAGATTCTATCAAAAATAATACTAATGATCATCTTGAGGGGATCATTGACCATCATCAGCATAATAACTGGCAAAACTATAATGCCCTATTGGCTTTACAAAGAACTACCAATGAAGAAAATGATGAACATATTGGTTATTCGACTGGGGAGGATGTTTTCTCATCCCTATTGAATTCTTGGGTTTACGATGAGGTGTTTGGTTATTCCATATATGGTGGTTCAATCAACTTCTCTCAATCAGGCTTCGACGATGAATGCAAAAGGTTCAGTGATCATGTCAACAAGTGTTTC
>gnl_Aquco_v3.1_Aqcoe1G472000.1
ATGAAGATGGTGCAAGAAGAAACTCGTAAGGGTCCATGGACTGAACAAGAGGACCTTCAACTGGTTTACTTCGTGAGCTTATTCGGAGAAAGACGATGGGATTTCATAGCTAAAGTCTCAGGTTTGAACAGAACAGGAAAGAGTTGCAGGTTACGTTGGGTGAATTACCTACACCCTGGTCTCAAACGTGGAAGGATGACACCCCAAGAAGAGCGTCTCGTTCTGGAGCTCCACTCGCGATGGGGAAATAGGTGGTCTAGAATTGCGCGAAAATTACCAGGCCGAACAGATAATGAAATAAAGAATTACTGGAGAACTCATATGAGGAAGAAGGCACAAGAAAGAAAGCGGGCTTTATCATTGTCCTCGTCTAGCTGTTGCTCAACATCACCTAATAAAAATATTCCAATGGATTTGTCATCCAAGGCCAAGATTGAAGAAGGAAGCAGTAGTAGTGATTTTAAAGATGTCAAAGGAAAGATGACGGAAGAAGAAGGTGTGAAAGGATACCCTATGGACCGAATATGGGATGAAATTGCTTCATCAGAAGAGGTGAGCAGTGGACTAGGTTATGAGGGAGGCACTGAAGAAGGGAGCAGTTTTACTTGTCCTCCACTGGCTTCTCCTCTTTGGGATTATTGCTTTGACTCACTGTGGCGGATGGATGAAGAAGAGATAAAGATGTTGGTTCCATTTAGTGATCTTTCTGCTTACAACTATGGTCATAGCAGAGAACTC
>gnl_Aquco_v3.1_Aqcoe1G285600.1
ATGGAAAGGCGACGTAGAGAAGAAGATATTGTAATAAGGAAAGGACCATGGATGGCTGAAGAAGATGAAATATTGATCGATTATGTGAAAAAACATGGTCCAAGAGATTGGAGCTCTATTCGATCCAAAGGTTTATTGCTGCGAACTGGAAAATCATGTCGCCTTCGTTGGGTTAATAAGCTTAAACCCGATTTAAAGACTGGGTGCAAATTTTCAGCAGAAGAGGAGAGGGTGGTGATTGATTTGCAAGCACGATTTGGAAACAAATGGGCAAGAATCGCTACTTATTTGCAAGGGAGAACTGATAATGATGTGAAGAATTTCTGGAGTAGTAGGCAGAAGAGGCTTGCAAGAATTTTGCAAACATCAAACCAACCCAAATCACAAAGGAACAATGGCAAGGCCCCTGCCGCTTCCCATCATGTTGCTACTTTGGAGGCTCCTAGACCCCTTTCTACAGCAATGGAGCAAATATCATCACAGAGTCAGAGTTGTCAACTTTCATACTTGGAGAATTCTGATGTGATCAAGATGGTGCCTTTGCCAGATCTGATGAATCCAGGTGGTTTACTTAGTTTGGAAACAAATCTTCCTCAACTTGAGTTCACACCAACTGAGAAGAAGCCATGCATTGATCCTCAACCACATTTCTCCTTTCAACTCCCTCAACCTACACTAGACGTTCAACTCTTACCAGAAAGCCAAGACCTTGTTCTTGGACTTGGTGATTCTAACCTTATGGATATGTTTGGCCATCAAGAGACTCCTGGTCTTGATAGGGGCTCACATTCTGTCAATGCTCCATTTTTAGGATTAAGGGGTAGCAGTCGAAATGGTGGCAAAGGAGACTCTGACAACCCTGCAACCCCAGATAGCTTCTTTGAAGATTTCCCAATAGACATGTTTGATTACATTGAGTCATTTCCTAGTTCATCCGATTGG
>gnl_Aquco_v3.1_Aqcoe1G132600.1
ATGGGAAGGGCACCTTGTTGTGACAAAGCAAATGTCAAGAAAGGACCATGGTCTCCTGAAGAAGACACAAGGCTTAAGGAGTACATAGAGAAATTTGGGACTGGTGGGAACTGGATTGCTCTTCCACAAAAAGCTGGTCTAAAGAGATGTGGGAAGAGTTGTAGATTGAGATGGCTTAATTATCTTAGGCCAAACATAAAACATGGCCAATTCTCTGATGATGAAGATAAAGTGATCTGCAGCCTCTTTGCTAGCATAGGTAGCAGGTGGTCAATAATAGCTGCACAGTTGCCAGGCAGGACTGACAATGATATCAAAAACTATTGGAACACCAAGCTCAAGAAAAAATTTATGGGGTTTGTTCCTTCATCACAGATTAAAGCACTTCCACCAATCTTTCCATCTCCATTCCACACTGGATCAACATATGATTACTACCCTTTATCAAAATCTCTTCCAGACCTTGAATCTCTTTCAATCCCATCAAATTTTTTGAACAACACTAACACTACAACCAGTATTATTAGTACATCTCTTCATGAATCCCAACAAAATTTGGAAGGTTTCATGCACCATTATCAAGAGAAAGACAACTTTCTTATCTTTGGAGGTGAACCTAGTTGCAGTTCTTCTGATGGAAGCTGTACTAATCAAATAAGCTACAACAAAGATATTGAGTATGACTATAGTGGCAATGGTAATGGTGGTGGTGGTGGTGGTGGAAATGGTCCTAATGGTGTAAGATTAGGCCAAGAGAGTTATTTTTGCAATGGAGTTCAAGATAATCAGAAATTCATGCTTGGTAATGGTTCCATTGGTAGTAATGGATGGTCTGATCAGAGGCTAAATAGTGGATTAATGTGGGGTGATGATCAGACATCATTACCATTAGATCATCATCATTATGATGGTCTTGAGGATATTAAACTAGTCAAAAACAGTAGTGGTTCTTGTAGTAATATTTTCAATGGTGATGAAACTAAAGCACAGAGTAGAATCATGTACTTC
>gnl_Aquco_v3.1_Aqcoe5G377400.1
ATGGGGAGACAGCCTTGTTGTGAGAAAATTGGACTAAAGAGAGGTCCATGGACTATTGAAGAAGATCACAAACTTATGAGCTTCATCATTAACAATGGGATACACTGTTGGAGAATGATTCCCAAGCATGCAGGTTTATTGAGATGTGGAAAAAGTTGTCGACTAAGATGGATTAATTATCTGCGACCTGATCTTAAGAGAGGCACACTATCAGAATTTGAAGAGAATCAGATTATTCAACTCCATGCTCGACTCGGTAACAGGTGGTCTAAAATTGCCGCACATTTTCCAGGGAGAACAGATAATGAAATAAAGAACCATTGGAATACTAGAATTAAGAAGAGGTTGAAGCTCCTTGGATTAGACCCTTTGACACACATGCCTCTTCAACAAAGTGTACAAGATGCTACAGAAAGTGAACAAACATCTCATTCAAATGAAGATAAGGAGCCACAGATTAAACCGCTCAGTAATCCCGCTTTAGAGTCATATGCAGTGGGAGAGAAGATGCAAGAAAAATTTGAAGTAGGCTCAGATGATACAATCAATCTTTTCAATAGTTACGAAATGCTATGGGATAGCTTTAATCTGGAATCAGCTGTGCAGTCATCAGAAACTACTACTTCCAATAGCAGTAGTACTTCTACTTCCCTTTCTATTACAGATTCTTTCAATCCCTCCATGGGTGAAAGTTCCTCTCTACAAGAAGATTCTCATTGCATTCCTAGTGTAGATTCATTACTCTCGTGGGATGGTTTTAATCCTTTCGATGATTTTTTCCCTCTCCAAAACTACCTT
>gnl_Aquco_v3.1_Aqcoe5G403100.1
ATGGGGCGCCATTCGTGTTGTTTGAAGCAAAAACTACGGAAAGGTTTATGGTCACCTGAGGAAGATGAAAAACTGGTGAACTACATCAGTAGAAATGGTATAGGATGTTGGAGCTCAGTTCCTAAACAAGCAGGTTTGCAAAGGTGTGGAAAAAGTTGTAGATTGAGATGGATAAATTACTTAAGACCAGATCTTAAGAGAGGGATGTTTTCACAACAAGAAGAGAATACCATAATCAATCTCCATGAGATTTTGGGCAACAGGTGGGCTCAAATTTCTGCACATTTACCAGGGAGGACAGATAATGAGATTAAGAATTTCTGGAATTCATGTTTGAAGAAGAAACTCAGGCAACAAGGAATAGACCCCGCAACTCACAAGCCATTGAGCCAGATGGAAATAATGCAAAATGGTAGAGAAGAAAAATACCTACAACCATCTCAACCAAGTAGGGAAATTGAGCAAGAAATGTTGAGCATTAATAATTCGTGCTACTTCGATACTACTGGATACGATGAAGCATCAAACGTACAGTTTCTCACTAAACCCGTCTTTGATCCATTTCCAATATTTGAATCACAATTGAGTTTTGATCAAGTTGGTTCAAATTCAAACCTCCTACTTCAATATCATCAAAATTTTAGACCTTCATCAGACAAGTCCCAAATGGAGGCAAATGATCAAGAGTTCAAGTTTGCTTCAATGCCTAATTTGACTTCTTGTGATTACAGTACTGTGACAGAGACGGACGTCTCTGATAACTCGTCATCCAGAATAAATACCTTATTCTTGGATGAAAGCAAAGAAAGTTGCAGTAACAGTTGTAACTTCAACAGTCAAGCAGCTTCATTTCAAATGAACAATATGGTGGCGAATGCGGTTTTTGCTTTCGACCAAGAAACAAAGTTAGACTCAGTTTTCCAATATCAACTTAATGGGATCAAATGCGAAGATGTGCAGATGAGTTCATGGCAAGAGGAGCAACAACAAAGACACCATCCAGGAGATTTCAATACCTTGCCATCATTATTCTCCGAGGATTTAACTGCAGCTAGTTTCGACCTCTTTGAGCAAATT
>gnl_Aquco_v3.1_Aqcoe5G377300.1
ATGGGAAGACAACCTTGTTGTGAGAAGATTGGATTGAAAAGAGGCCCATGGAGTATTGAAGAAGATTACAAACTTATGAACTTCATCATCAACAATGGAACACAATGTTGGAGAATGGTTCCCAAGCATGCAGGTTTATTGAGATGTGGAAAGAGCTGTAGGCTAAGATGGATTAATTATTTGCGACCTGATCTTAAGAGAGGGCCATTATCAGAAGTCGAAGAAGATCAGATCATTCAGCTCCATGCTCGACTTGGTAACAGGTGGTCTAAGATTGCCGAGCATTTTCCAGGGCGAACAGATAATGAAATCAAGAATCATTGGAATACTAGAATTAAAAGGAGGTTGACGCTCCTTGGTTTAGACCCATTTACACACAAACCTCTTGAACAAAGTGCAGAACATGCCACAAAAAGTGAACAAACTTCTTATTCAAATGGAGATGATAAAGAACCACAGGTTGAATCAGAGCTATATCCAGTGGCAGAGAAGAATCACGAAGAAATTGCATTAGACACAAATGACACAGTCAACCTTTTTCAGAGTTATGAAATGCTATGGGAAAACCTTAGTATGGATTCAAAAGTACATTCAGAAACCTCTTCTTCGAACAACAACAGTCCTTCCTTTTCTACTGGAGATTCTAATAGTCATGCCATATGCGAAAACTCTTTTATGCATGAAGCTTCCCAAAATTGGATTCATAGTGTCGATTCATTCCTCTTATGGGATGGTTTTAGACCTCAAGGAGATTTGTCCACATGGTTT
>gnl_Aquco_v3.1_Aqcoe5G027300.1
ATGGGTAGAGCTCCTTGTTGTGAAAAGATGGGATTGAAGAGAGGGCCATGGACACCTGAAGAAGACCAGGTTTTGATTGCTTTTATTCAGAATTATGGTCATGGAAATTGGCGAGCGCTCCCCAAACAAGCTGGCCTACTGAGATGTGGAAAGAGTTGCAGACTACGTTGGACAAATTACTTGAGACCAGATATTAAGAGAGGGAATTTCAGTAATGAAGAGGAAGAAACTATCATCAAGTTACATGAAATGCTAGGGAACAGATGGTCTGCCATAGCTGGAAGATTACCTGGTCGTACAGACAATGAGATTAAGAATGTTTGGCACACTCATTTGAAGAAAAGACTCAAGAAGAATCAAACCACCCCAGAGAAGAAACAGAACTCGACTGAAACATCAAAGTGTGAAACCAGTAATTCAAGTTTGTCAGAACCAGCAATCAACTCTCAGCCTCAATCAATCACTGAAAATTCATCAAGCTATGATTCAGTATCTCCACAACAATCTTCCAGTGAATTCTCAAGTGGGGCAGACTCATCCTCAGTTATTTCAGTCGACAATCATGACATGGGCACTATGGGTGAATACAATGAGTCTTCTGATAATTTCTTTGACATTGATGAAAGTTTCTGGACAGATGCATTAGCAGTTGAAAATTTTAATATGCCAGGCGACTTCTCACCATCTGCTAGTAATGAAACACAAGTTCAAAGTTCTATCTCTTCAAACAGCTCGAACAACGATGATGGTATGGACTTTTGGTTTGATCTATTCATACAGGCAGGAATGCAACCAGTATTACCAGAATTC
>gnl_Aquco_v3.1_Aqcoe5G407100.1
ATGGACACTAAAAGGCTTGTGAACAAAGGAACATGGACAGCAGAAGAAGATCAGAGACTCGCTGAATATATTGAAATTCATGGAGCAAAGAAATGGAAATCAGTTGCAGTCAAAGCAGGTTTGAACAGATGCGAAAAGAGTTGTAGACTGAGATGGTTGAATTATCTGAGACCTAATATCAAGAGAGGCCATTTTACAGATCAAGAAGAAGACTTGATAATAAGACTCCACAAATTACTCGGAAATAGGTGGTCATTGATTGCTGGAAGAATACCCGGACGAACAGACAATGACATAAAGAATTACTGGAATTCTCATTTGAGCAAGAAGCTAAAACAGGAGAAACTGAGGAATTCAGTAATACAAGAGCAATCTGAAATAACTACTGGGAGTGTAGAAGAGCCTGAATCCGAAATAACTACTGACCATGTAGAGGTAAATGCAGAGAGGAATTCAAAAGGAAGTGACGATAATATAAATACTAGCTTCAATGTGGATGAATTTTTTAATTTCTCCAATGAAGGTTCCTCTAATTTGGAGTGGGTAAGTAAGTTCCTGGAAGTGGATGATGGTACAGATGGTTTTCATGAAAATGGAAATGCTCCATTTTTCGGCGAATGTGACGAACTCAGTTTATTTTATATA
>gnl_Aquco_v3.1_Aqcoe5G267600.1
ATGGATGTAAACCGTGAAAACTATGACAGTTCATCCATAAACCGCGAGGAAGAAGATTTCGACATAAAAAGAGGTCCATGGACAATTGATGAGGACCTTCTTCTTGTCAATTACATTGCAACTCATGGTGAAGGTCGCTGGAGCTCTCTTGCTCGTTCTGCAGGTCTTAAGAGAACTGGGAAAAGCTGCAGACTAAGATGGCTGAACTATTTACGCCCTGATGTTCGACGTGGAAACATCACTCTAGAAGAACAACTCACCATTCTCCAACTCCATTCTCAATGGGGAAACCGGTGGTCAAAAATTGCGCAACATCTACCAGGAAGAACTGATAATGAAATAAAGAATTACTGGAGAACTAGAGTACAAAAGCATGCAAAACAATTAGGTTGCGAGGTTAATAGCAAATTGTTCAGGGATACCATGAAATATCTTTGGATGCCAAGGTTGATGGAAAGAATCCGTTCAACAACTTCTTGCAACACCTCCACCTCCACCACCATCACTAACCATGTCAATGATAACCTTGTGAATATTACACCAAGGCAGGGGTCGCACGTAAGCAGCAGTAGGAGTACTAATAGTAGTAGTGCACAGGTTGATCCAAGTTATACATCGGAAAACTCTAGCACGGCTGTTTCTTTCGATGAACATCAATTGTCTCCGGTATCCGATATGCAAGAAGAATCTGCAGTACCACTACAATTGGAGAATAATGTTAACATCAATACTGAAACGTCGACTGCCTATGTTGGTTATCCAGATTGCCTAACAAGTCCAACTGGTTATAGTTACTTTAACCAAAATGGATTGGAGTTTGAGCAGAACAATATGTGGTTAGGCAATGAGGACTTTTGGGAGAATTTGTGGAATGTTGAGAATATGTTGTTTTCAAAG
>gnl_Aquco_v3.1_Aqcoe5G269300.1
ATGGGTCGTTCTCCATCCTTGGATAAATCATCATCTCATTCTCACTTCAACAAAGGAGCATGGACAGAACAAGAAGATCAGATCCTCATTAATTACATCAAACTTCATGGTGAAGGCAGTTGGAGACAACTCCCTAAAGCTGCTGGTTTGCTTCGTTGTGGAAAGAGTTGTAGACTTAGATGGACAAATTATCTTCGCCCTGATCTTAGAAGAGGCAACTTCACTGTAGAAGAAGATGAAATCATCATTAAACTCCATAGTTTACATGGAAATAAATGGTCTCTTATCGCAGAACGCTTGCCAGGAAGAACAGATAATGAAATCAAGAATTATTGGAACACTCACATTAGGAGAAAGCTCCTAAGCCAAGGATTAGACCCCAAGACGCATCTCCCCATCAATGCCATTGCCTCTGACAATAAAAGTCGAAGCAACAATTCTCCTATACCAATCGCAGCAGCGAGTAAACCTACAGATGATTTCATAACTCAAGATGCAAATGACAACAGGGGCATTGTTAGGGTTCCTGTTCAACACCATCAATTACCTGATTTAAATCTTGAACTCTCTTTACATGTTTCTTGTCAGTCTTCTGCAGAACAAGAAGAATTAAAGCAGAAGGATTCATCATACCAAGTATTAATGAAGCCACAACCAGTTCAAGCTGTGAGTCATAATGTTTGTTTGTGCTGTAATTTAGGATTATATGGCAAGGAAGGTTGTAAATGTCAAGGTGCCAATATGGATCATCTCCATAGATATTTT
>gnl_Aquco_v3.1_Aqcoe5G012100.1
ATGGCCGGATACTTAGGTTGGGGAATCCTTGAAGAAGGGTGGCGAAAAGGTCCTTGGACTGCTGAAGAGGATAAAAAGCTCATTGAGTATGTTAATTTGCATGGGGAAGGAAGATGGAACTCTGTGGCTATGTTTTCAGGATTGAAAAGAAATGGCAAGAGTTGTAGATTGAGGTGGGTTAACTACCTGAGGCCAGATCTCAAGAGAGGGAAAATAACTCCTAATGAAGAGAATATCATTCTAGAGCTGCATGCTAGGTGGGGGAACAGGTGGTCAACAATTGCACGGAGTTTGCCTGGCAGAACTGACAATGAAATCAAGAACTATTGGAGGACCCATTTTAAGAAATCTGCACCTAACTCTGAGAAATCGAAACATTTAAGGCGTCAGCAGTATCAATATCAGCAGCAACAGCAACAACAATACCAAAGTGCTATGAACAAAATAAAGTATCTGCTTGGTGTTGGTGATGATACTGATAATAAAGCATCTCCATTAGGTCATGCAGGACAAGAAACAATCTCAGTATACCCCAGTACATCTGAAGGACAATGCCTACTATCCTCTGTGTTCAACAGTTTCACCTCCATAGCAGATACCTCCAATGAAGACATCCAGTGGGGTGGATTATGGAACATAGATGATATGAATATCAACTTTAACACCGTGTCTTCAACTAGGAGAGAGATTCAAACTCATATCACTCCGTATTGT
>gnl_Aquco_v3.1_Aqcoe3G219400.1
ATGGGAAGATCACCTTGTTGTGATGAATTTGGATTGAAGAAGGGTCCGTGGACGCCAGAAGAAGATGATATGCTTGTTGATTATATCAAAAGACATGGTCATGGAAGCTGGAGAGCACTTCCTAAGCTTGCAGGCTTGAATAGGTGTGGTAAGAGTTGTAGATTGAGATGGACTAATTATCTTAGGCCTGATATCAAAAGAGGGAAGTTCTCTGAAGAAGAAGAGCAACTCATTATCAGTCTTCATTCTGTTCTTGGAAACAAGTGGTCTCAAATTGCCACTCACCTCCCAGGAAGGACAGACAATGAGATCAAGAACTACTGGAACACTCATTTGAAGAAAAAGTTGCTACAAATGGGAATTGACCCAATAACACACAGGCCAAGAACTGATCTTAATCTTCTAGCAAATCTACCTCATCTGCTTGCTGCTGCAAACTTAAGCAATTTAATGAATCCTTGGGACAATGCTTTAAGACTACAAGCAGATGCTGCACAGTTAGCCAAGATTCAACTGCTCCACAGTCTAACACAAGTATTGAATACTAGTACTGCACCTCCAAATATGGACCTACTTAATCAATTGGGATCTGCCCCTGTTCAAGATTATCTCCTTAACGAATACCTTCGATCAAACAGTCAATTTGATGGACTTGCTAATGGTCATCATCCCCTTGGTCTTAATGTTACCGATCCCAACCAGAATCTTTCAAGTTTTTCAAACCTAGTTGCTCAGCAACCAAACCATGAATATCAGGCCATGGCCAATACATTCAGCCGTCTCGAAGGAGAGCCTAACTCAAATATGTCAAACATTGATAATTACCACCTGAGTAGTAGCTCACATTCCATTGCTTCTGCAAATACCATTCCTGCTTTGGTTTCAGCCTCCCCTGAAAGTTCCATTGTTAATCAGACAGAAAGTAAGGTGAACCCAAATGATATTATCTCTACCCACTCATCAACCTCAACCACCCTTGAAGCTTGGTTCAATCTGGATGATGAAGCCAATAATGACTATTACTGGAAAGAACTATTATTAGACCAAACAACATCTCCATCATCTTGGCCTATATCACAG
>gnl_Aquco_v3.1_Aqcoe3G017900.1
ATGAGGCAATCTTCACACTGTCGTAAACAAGATAAGAATAAAGGAGCTTGGTCAAAGCAAGAAGATGATAAGCTCATTGATTATATTCAAGCTCATGGTGAAGGTTGCTGGCGCTCACTCCCTCAGGCTGCAGGCTTGAATCGCTGTCATAAAAGCTGCAGATTAAGATGGATAAATTATCTCAGGCCAGACCTTAAACACGGAAACTTTGCTGAAGATGAAGAAGACCTCATCATCAAGCTTCATGCACTCTTAGGCAATCGATGGTCATTGATAGCAGGAAGATTACCAGGACGTACAGATAATGAGGTGAAGAACTATTGGAATTCTTATTTGAAAAGAAAGCTTATCAACATGGGTATCGATCCTAAAAATCATCGTTTGTCTCAAACTCGGACACTGCATCCATTTAGTCAAGTGACTGAAGCCACTAGTGCTACATCTTCAACTGGGTCACGAAAATATACATGGCTACAACCTACCCAGCCTGTTGCCAACAATAGGCAGGAAGATGATACATCTATCTTGCCAAACCTAAACCTCGATCTTACTATGGCCATTCCATCTCCTTCACTTACATACTCAGAAGAAGTACAACAACATGAGGACTCAAAAACCGCACATCTCTCTTTCGGCCCTAGACATTCTAATGGATCCAAGTCTGTCATG
>gnl_Aquco_v3.1_Aqcoe3G121900.1
ATGGAAAAAGAAGGGAGTTACTATAAGAAAGGTTTGTGGACAGAAGAAGAAGACAAGATTCTTATGGATTACATCAGTGTGCATGGAAAGGGAAGGTGGAGTCGTATTGCTAGGATCACAGGTTTGAAGAGATGTGGGAAGAGTTGTAGACTAAGGTGGATGAACTATTTGAGTCCCAATGTGAAGAAAGGCGATTTTTCTGAGGAAGAAGAAGACCTTATCATTAGACTTCACAAACTACTTGGTAACAGGTGGTCTCTGATTGCAGGAAGAGTACCAGGGCGTACAGACAATCAAGTGAAGAATCACTGGAACACTCATTTGAGCAAGAAGCTCGGAGTAAAAAGAGTGCAGCATAAAGCTAGTACCTCCTCACTAAAAGTTCCAAGAGAGCATAAAGAAGAAAGGGAGTCTCTGAATCTTGTCACCTTTTCCAATCCAAAGATTTCAAGTTCTGATAAGAATGATGGAGTCACTGAGCCAATAGTTGATAACCACATCTCCTCTAGAACTCCTGTTCTAGAGGCATTTAGCACACAACACCAAGCAGAGTTAAATGATCAGAGTAGTATTGTGAGTTCATTTTGGTTTAATAGTGATAATTTAAACCTTAGTGCACCTAGTTTAGTGGATGTACTTTTAGATGGGTACTCTCCTGATGTTATTTGGAATGACTTGAAATTT
>gnl_Aquco_v3.1_Aqcoe3G034600.1
ATGAGTGCTATGTCTACCACTAGCAAGGAGAGTTCAAGCTATGAATATGAAGATTTTGAGCTAAGAAGAGGACCATGGACTCTTGAGGAAGATAGTCTTCTCATCCACTACATTGCTTCCCATGGAGAAGGTCGTTGGGATATGTTAGCCAAATGTTCAGGATTGAAGAGAACTGGGAAAAGTTGTAGATTGAGATGGTTGAATTATCTTAAACCGGACGTTAGACGTGGAAATCTTACTCTTGAAGAACAAGTCATGATTCTTGAACTCCATTCCAAGTGGGGGAACAGGTGGTCTAGGATTGCACAACATCTACCAGGAAGAACAGACAATGAAATAAAGAACTACTGGAGAACAAGAGTGCAGAAACAAGCGCGACAACTTAACATTGATGCTAATAGCGCAAAGTTTCGAGATGTTATCCGATGTTTCTGGATGCCAAGATTGCTACAAAAGATTGAAGAAAACTCTCGTTCTTCTACAATCGAAAACATACAAAATCCGCCAGCTCCTCTTGTGCTCAATCAGCTAGTAACATCATCACAAGCACCACCAACAACACAAAGCTCTCTCATTGTTGGAGAACCTATAAGGTGTTTCAATCATAATGAATATGATTCAAGCCCAGACAACTGCAACAGCCCAAGTGTGTCTCCATCACTCCCTGAAACAAGTCCTTATGGAATTGATAACCTTGCTTACAATCCATATCTACAAAGTTGTGACATGGATGGCTTCAACCTAGACCCAATGTCAGCAATGGGCGGCTTTGAAAATTTGATCTCAGATCGCCAACTGGCAGAAAATAATTGGACAGGTGGTGAAGTGGCAGATAGTCTGTGGAACATGGATGAGTTCTGGCAGTTCACAAAGTTACATGAAAGCAGCATG
>gnl_Aquco_v3.1_Aqcoe3G291200.1
ATGGAAGCAAGAAGTCAGTACAAGAGAGGTCTATGGACAGTGGAGGAAGACCAGATTCTGATGGATTACATAAGAGTGCATGGTAAAGGAAGATGGAATCGTGTAGCTAAGTTGACAGGATTGAAGAGGTGTGGGAAGAGTTGTAGGTTAAGGTGGATAAATTATCTAAGTCCCAGTGTCAAGAAAGGTGATTTTACTGAGGAAGAAGATGACCTCATTATCAGACTCCATAAGCTCCTTGGCAACAGGTGGTCCTTGATAGCTGGTCGAGTGCCAGGGAGAACGGACAACCAAGTGAAGAACCATTGGAACACTCACTTGAGCAAAAAGCTCGGCATTACAAAGAGACAACAAAAATTTGTTGTGTCCTCACCAACAGTCCCTGAAAACGACAAAGAAGAAGCTGATGAAACGAATACGCATTCTAATAATGCAAATATTGAGCTTCCAGGTTATGACAGTAATGGTGGAGTTATCGTGAATGATTACTCATCTCAAAGTGTTGTTGCAGAGTTCTCAAACACTCCTAATGATTGTCTTGTAGGTTCTTCTTGGTTCTCAAATGATTATTTAAGTCTAGGTTACCCTAGTTTGATGGACTTAACGGATATGTTTCCTATTGAATTTCTCTGGGATGGTTTA
>gnl_Aquco_v3.1_Aqcoe3G346800.1
ATGAGACATGGACATGGAAGCTGGCGTGCTTTGCCTGCTAAAGCTGGCCTTCAAAGGTGTGGAAAAAGTTGTCGACTAAGGTGGACTAATTACCTTAGACCTGATATTAAGAGAGGAAAATTCAGCTTACAAGAGGAACAGACTATTATTCAACTTCATGCTCTTCTAGGCAACAGGTGGTCGGCTATAGCTACACACTTGCCTAAGAGAACAGACAATGAGATCAAGAACTACTGGAATACCCATCTCAAGAAAAGGTTGTCTAAGTTGGGTATTGACCCAGTAACCCATAAACCCAAGAGTGATGCACTAAGCTCAGTCGACGGTCAAACCAAGGCTGACTCCAACCTTAGCCATATGGCTCAATGGGAGAGTGCACGTTTGGAAGCCGAGGCAAGATTGGTTCGAGAGTCCAAGCTGCGGTCTACTTCAATGAATAATCAACTTGCGTTGTCAGGTTCGGGTGTGGACCTGGGTCAGCAATTGAACAAAGCAACAAGTACATCTACACAGCCACATTGTTTGGAGGTAATGAAGGCTTGGCAAGGAGTCTGGTCAAAGCCAACAAAATGTGGTTTGATAGCAGGTGAAGGTGGTAGCAGTGGCCTTGACCTTGAGTCTCCTACCTCCACATTGTGCTTCTCAGATAATTCAATGCCAGTCTCAACCGTTGGATTCAGCGATAACCCTATGTCTTCGCTAGATTTGATTACTAATTCAGGCACTTTTGAAGGGACTCCAGTGAAAGAAGAATGTGATGAAGAGTATAAAGTTTATGAGAAAATGAACCATATGGGTGAATACAAGAGCATGGTGAATTCAGTAGCCTTAAATACAGGGTTTCATGACATGGGCTTTAGTACTGTTGAAAGCCCATGGGCCCCAGAATCATCAAAAGTTGGAAATGAGCACATTCCAGTCACTAATTTCATTGAAGGGTTCACTAATCTTCTGCTAGGTAACTCAGATGACAGAAACTCATTGGACAATAGCAGTGGAGATTCATCAGATAATGGCGATGCTGATGCTACAGGTTGCGAAGAATATGAAGAGAACAAAAATTATTGGAACAATATCCTCAACTTAGTAAATTCTTCTCCATCCGATTCACCCACATTT
>gnl_Aquco_v3.1_Aqcoe3G287200.1
ATGGACAAGAAACCCTCTAGTTCTGAAGAAGGTGAAGTCAGAAAAGGACCATGGACTATGGAAGAAGATTTGATTTTGATCAACTACATAGCAAATCATGGTGAAGGTGTATGGAATTCATTAGCTCGATCCGCTGGTCTGAAACGCACCGGAAAGAGTTGTCGTCTTCGATGGCTGAACTACTTGAGGCCTGATGTTCGTAGGGGGAATATTACACCTGAAGAACAACTCTTGATCATGGAACTTCATGCTAGGTGGGGAAACAGGTGGTCGAAAATTGCTAGGCATCTACCTGGCAGAACAGATAATGAAATCAAGAATTTTTGGAGAACAAAAATTCAGAAACACATCAAGCAACCAGAAAATGGTGCTGGACCGAGTTCTGAACGAAACGATAGTGCAAGTTCCAGTCACGTGTCTGGAGCCGAAGAGGGAGCTGAGAACTACTCATCAATGTATACAGGAAATATGGAAGCTTTTCCAACTCCCCCACCTGCTGCTGAACCAAATGAACACTTCTGGAGCATGGAGGATTTCTGGTCAATGCAGCTACTTAACTCTGATCAG
>gnl_Aquco_v3.1_Aqcoe3G338000.1
ATGGGTAGACCTCCTTGCTGTGATAAAGTTGGTGTGAAGAAAGGTCCTTGGACTCCTGAAGAAGATATAATCTTGGTTTCTTATATTCAAGAACATGGTCCTGGGAATTGGAGGGCTGTTCCTACTAATACAGGTTTGCTTAGATGCAGTAAGAGCTGCAGACTTAGGTGGACTAATTACCTTAGACCTGGAATTAAACGCGGTAACTTCACTGATCATGAAGAGAAGATGATCATCCACCTTCAAGCACTGTTGGGAAATAGATGGGCTGCCATAGCTTCATATCTTCCTCAAAGAACAGATAATGACATCAAGAACTATTGGAATACCCATTTGAAAAAGAAACTGAAGAAGCTTCAAACAGGTTTAGATGGTCAGAACAGAGATGGGTTTTCAAGTTTTCAACCATCAATCACTAAAGGTCAATGGGAAAGAAGGCTTCAAACTGATATTCACACAGCCAAGAAAGCTTTATGTGATGCTTTATCTCTTGATGATACCAAACCTTCCAATAGTTGTTTATCTGAATTGAAAGCATCTAATGGTTATTACTCTCTCACAAGATCAAGTCAACCAAGTCAATCTAGTACTACATATGCTTCAAGTACAGAAAACATTTCAAGGTTACTTGAAGGATGGATGGCTAATGCACCAAAACCTGCACAAACTAATTCAGAAACAACTCAGTTTTCCTTCAACAATGTGACTGGAACAGATTCTTCATCAGAGGAATGTACACCAACTGCAACAAACAACAATGAGATGGTTTCACAAGGTGCTTTTGACTCCCTTTTTGCTTTGGATTCTTCCACTCCAGATGTCTCTCCATCTTTGTCACTTGATGAAAGTACTCAATTCCAATCTGAAACCAACTTTTTTCAAGATGAAAGCAAGCCTAGTTTTGAGACCCCAGTTCCTTTTTCCATGCTTGAGAAGTGGTTGTTTGATGAAAGTCTTATTGCTCAAGGGCATGAAGCTCTAAACATTCAACAGATTTCACTAGATGACAATGTTAATTTGTTC
>gnl_Aquco_v3.1_Aqcoe3G372400.1
ATGGTTGGTTTAGGTGGTTGGGGATTTCCAGAACAAGGATGGAGAAAGGGCCCTTGGACTGCTGAAGAAGATAAACTTCTTACTGAATATGTTACTTTGCATGGAGAAGGAAGATGGAGTACAGTGGCTAGGTCAGCAGGATTGAATAGGAACAGCAAGAGTTGCAGGCTGAGATGGGTGAACTATCTAAGGCCTGGCCTTAAGAGGGGTCAACTGACTCCTGAGGAAGAGAGCATCATCATCGAGCTGCATGCCGTGTGGGGAAACAAATGGTCTATGATAGCAAGATGCTTGCCTGGTAGGACTGACAATGAGATAAAGAATTACTGGAGAACTCATTTCAAAAACAAAGCAAGGTCTTCGCGAGCAGATGATAAATTGTCTATGAGGCGAAGACAAAGGCAAGAGCAACAACAACAACAACAAGGGCAACTTCAGCAGCAGCAACAGGAGCCACAATTAGGAGACATGGAAAAGGTTCAATATCATATGGAACAATGTGAGTACCGAGTAGCTCCAGTGCAGTGTGGGCAGGAAATGGACTTCATGATGTTTTCCAATATGGAGGAACAATGCTTCCCCATGGGATTACAACGTGGCGTCTCATCGTTGGATAATATAGGAGAGGATCAAGGCCTATGGGGAAGCTTGTGGAACTTGGATGATCTTCATATCCAATTCAACCAAATGTGCGACAACTTTAAGCCAAATCAAGCTGCGTCT
>gnl_Aquco_v3.1_Aqcoe3G284900.1
ATGGATGGAAGGATAGGCAAGCAATGTAGAGATAGATGGAACAACCATCTAAGACCAGATATTAAGAAGAGCTGTTGGACAGAAGATGAAGACATGGCATTTGTTGTAGCGCACAAGAGATACAACAATAGATGGGTAAAAATAGCTGAGGAAATACCTGGAAGAACAGAAACCCAAGACAAGAAATATCGTCATTCAAAGAATCCACCACCAAGCCCTATACTACAAGAGTACATAAACAACATAAGAAATAAATCTTCTGGCACTACAAAAAAAGTTGCAAATGCACCAACGAGCGGCTGTTACATACCAATGGTTGATACCTTAGCAGCACAGATCCCTCTTGCCGATCAGGGTAGCTGTTACATACCAATGGTTGATACCTTAGCAGCACAGATCCCTCTTACCGATCAGGGTGGTGAAGTTGTTGCCTCTCCTAGCCTCTCATTTGACTTTGATGCGTCTCTTTTTTATGAGGAGATGTTTTCTATCATTAACGAGGGAATTATAGACAATGTGATGCCATCGGATGTGGATCATTTGAGTCCATGTTCAGTGAATAAGGAGATGGATTTATTCGAAATGATCTCTGAGGCTACCATT
>gnl_Aquco_v3.1_Aqcoe3G274900.1
ATGATGGAAAGGCGTAGTAGAGAAGAAATGGTAATGAGGAAAGGGCCATGGATGGCTGAAGAAGATGAAATATTGATGGATTATGTCAAGAAACATGGTCCAAGAGATTGGAGCTCTATTCGATCCAAAGGTTTATTGCCGCGAACTGGAAAATCATGTCGCCTTCGTTGGGTTAATAAGCTTAAACCCGATTTAAAGACTGGGTGCAAATTTTCAGCAGAAGAGGAAAGGGTGGTGATTGATTTGCAAGCGCGCTTTGGAAACAAATGGGCAAGAATTGCAACTTATTTGCAAGGGAGAACTGATAATGATGTGAAGAATTTCTGGAGTACTAGGCAGAAGAGGCTGGCAAGGATTCTGCAAACATCAAACCAAACGAAATCGCAGAAGAATAATGGCAAGGCCCCTGCTTCCCGTCAAGTCACTACTTTGGAGGCTCCTAGACCCGTTTCTATAGCAATGGAGCAATCATCATCATCACAGAATCAGACTTGTCAACTTTCATACTTGGAGAATCCTGATGTGATCAAAATGGTGCCTTTGCCAGACCTGATGAACCCAGGTTTATTTAGTTTGGAAACAAACCTTCCTCAACTTGAGTTCACACCAACTGAGAAGCCATGCACTGATCCTCAACCACATTTCCCCTTTCAACTTCCTCATCCTACACTAGACCTTCCACTCTTACCAGAAAACCAAGACCTTGTTCCTGAACTTGGTGATTCTAACCTTATGGATATGTTTGGCCATCAAGAGACTCCTGGTCCTGATCGGGGGTCACATTACTCTGTCAATCTACCCTTTTTAGGATACAGTGACAACCCTGCAACTCCAGATAGCTTCATTGACGATTTCCCAACAGACATGTTTGATTACATTGAGTCACTTCCTAGTTCATCCGAGTGG
>gnl_Aquco_v3.1_Aqcoe3G100100.1
ATGGGGAGACCACCTTGTTGTGACAAATCAAATGTGAAAAGGGGTCTATGGACTGCGGAGGAGGATGCGAAAATTCTTGCGTATGTTTCTGATCATGGTCCGGGTAATTGGACTTCTGTTCCTAAGAAAGCAGGACTGAGAAGATGTGGGAAGAGTTGTAGGCTTAGGTATACTAATTACCTGAGGCCAAATCTCAAGCATGACAACTTCACACCTCAAGAAGAAGAGTTGATCATCAACCTTCATGCTGCTATAGGTAGCAGGTGGTCCTTAATAGCACAACAACTTCCTGGAAGAACTGATAATGATGTAAAGAACCACTGGAACACTAAGTTGAAGAAGAGGCTATGTGGAATGGGGATTGATCCAGTTACTCACAAACCCATCTCTCAAATCCTTCACGACTATGAAAACATCGGTGGCATACCCAAACCAGGCACTCGGATCGGTACCCTTAATCGAGACTTGAAGAATGCTTTTATGGTTAAACATGAACCACATGATGGAATTTCTGGCATCACAAATCCTTCAATGATACCTATCCAGAGCCTGTCCATGGAACCACTCTTCAGTAGTCATTTCAACATTAACAGCAACAACCACTCTTTAGAACTTTTAGCTCAGTTTCAAGCCATAAAACTTGTTACTGATCAAGCTTCCCACTGCGCCAACCTAGAAAGATTCCAACCACATTTGTTCAGTAGTGAAGGCTCTTCGTCATCATCTTCGTGTTCTTCTAACGTCTTACAGTTAAATTCTCAACCTGTTATCAATCCTAACTGTCAGACTTCTTCAGTCCCAAACACACCATGTTCTCCCTTTAGCTGGAGTGAATTCCTTCTTGAAGACGCATTTCTTCCGCCTAATCAACAAGAACAGCAAGATGTGCAGGGGCTGTCATACATTGAATCTTCAAGCCAACTAGCACAAACTGAATTCAACAATATAGGAAATGTTACTTTGGAGGGTGTCAGGGACATGGGGTACAGCACTTATGACTATACAAATCGTGGTTATCCAATAACCAGCATTGGGGAGACAAATGACGCCTTTGGAGCTTCTTCGTCCTCGGGTAGTTCGTTTGTGGAAGCGCTCTTGGATCGGGACAGTGAGATGTCGTGGGATTTTCCTAGCCTATTAGAGGAACCATATTAC
>gnl_Arath_TAIR10_AT2G36890.1
ATGGGTAGGGCTCCATGTTGTGACAAGGCAAATGTGAAGAGAGGTCCATGGTCTCCTGAAGAAGACGCAAAGCTTAAAGATTACATCGAGAAACAAGGAACTGGTGGCAATTGGATTGCTCTCCCTCACAAAGCTGGTTTAAGGAGATGTGGGAAGAGTTGCAGACTGAGATGGTTAAATTATTTGAGACCAAACATAAGACATGGAGATTTCACTGAAGAAGAAGACAATATTATCTACAGCCTCTTTGCCTCCATTGGAAGCAGGTGGTCAGTAATAGCAGCTCACTTGCAAGGTAGAACTGATAATGACATCAAGAACTATTGGAACACTAAGCTCAAGAAGAAGCTCATAGCCACCATGGCTCCTCCTCCACATCACCACTTAGCCATTGCTACATCATCATCATCAGCATCCCCATCATCATCATCACATTACAACATGATCAATAGTCTTCTTCCGTATAACCCATCAACAAACCAACTTCTCACACCTCATCAGGGTATCATGATGACAATGATGGGCCAACAACAACAACTATTTTATCAAGAAGACATGGGCAATTTGGTAAATTCTCCAAACAGAAACAATCTCATAATGAGCCATCAAGAAGACAACCAAGAGCAAAGTACAAACAAGGGAATAATGTTGTTGAGTGATGTAAGAAGTGGGTCGAGTACAACAAGTACAGTAACAAGAGTGAAGATGGAACATCGTGATCATGATGATCATCATCATCATCATGAAGAAGATGAGAGATCAATGACCTCGGTAGTGATGGAAGATTATGGAATGGAGGAGATCAAGCAATTAATAAGTAGTAGTTGTACGAGTAGTAACAATAGCTTGTGGTTTGACGAAAACAAGACGGAGGATAAGTTCATGTTGTACTAC
>gnl_Arath_TAIR10_AT2G32460.1
ATGGATGGTGGTGGAGAGACGACGGCGACGGCTACGATGGAGGGGAGAGGGTTGAAGAAAGGGCCGTGGACAACGACGGAGGATGCGATCTTGACGGAGTACGTGAGAAAACACGGTGAAGGTAATTGGAACGCCGTGCAAAAGAACTCAGGTTTGCTCCGGTGTGGCAAAAGTTGCCGTCTACGGTGGGCGAATCATCTCCGGCCAAATCTAAAGAAAGGATCTTTTACTCCTGATGAAGAAAAGATCATCATCGACCTTCACGCTAAGCTTGGAAACAAATGGGCTCGTATGGCTTCTCAGTTACCTGGAAGAACAGACAATGAGATCAAGAACTATTGGAACACGAGGATGAAGAGAAGACAAAGAGCTGGTTTGCCTTTATACCCTCATGAGATTCAACATCAAGGGATTGATATTGATGATGAGTTTGAGTTTGATTTAACTTCCTTTCAGTTCCAAAACCAAGATCTTGATCATAACCACCAAAATATGATTCAGTACACTAATTCTTCTAATACTTCATCATCCTCGTCTTCATTCTCTTCTTCATCTTCTCAACCATCAAAAAGGCTGCGTCCTGATCCTTTAGTCTCTACTAATCCCGGCCTAAACCCGATCCCCGATTCTTCGATGGATTTTCAAATGTTCTCTCTTTACAACAATAGCCTTGAGAATGACAATAACCAGTTTGGTTTCTCTGTTCCTTTGTCCTCATCATCCTCGTCTAACGAGGTGTGTAATCCCAACCACATCCTTGAGTACATCTCCGAGAATTCGGACACAAGAAATACCAATAAGAAAGACATTGATGCTATGAGTTATAGTTCATTGCTTATGGGAGATCTTGAGATAAGATCGAGTTCTTTCCCTTTAGGACTAGACAATAGCGTCCTAGAGCTTCCTTCAAACCAAAGACCGACCCATTCGTTCAGTTCTAGTCCTATTATTGACAATGGTGTCCATCTTGAGCCACCTTCTGGCAATAGTGGACTACTTGATGCCCTCTTGGAGGAGTCTCAAGCCTTGTCTCGAGGCGGACTCTTCAAGGACGTTAGGGTTTCCTCCAGTGACCTATGTGAGGTTCAAGATAAAAGGGTGAAGATGGACTTTGAGAATCTTTTAATAGATCATCTAAACTCTTCTAATCATTCATCATTGGGAGCAAACCCTAATATTCACAACAAGTACAATGAGCCAACAATGGTAAAAGTAACGGTGGATGATGATGATGAATTATTGACGAGCCTTCTCAACAACTTCCCTTCAACCACAACACCTTTGCCTGATTGGTATCGGGTGACAGAAATGCAAAACGAGGCCTCATATCTTGCCCCACCAAGTGGAATTCTTATGGGAAACCATCAAGGTAACGGCAGGGTGGAACCACCCACGGTGCCGCCTTCGTCCAGTGTAGATCCTATGGCCTCGTTGGGGTCATGCTATTGGAGCAACATGCCTAGCATCTGT
>gnl_Arath_TAIR10_AT2G31180.1
ATGGGAAGAGCACCATGTTGTGAGAAAATGGGGGTGAAGAGAGGACCATGGACTCCTGAAGAAGATCAAATCTTGATCAATTATATTCATCTTTATGGTCATTCTAATTGGCGAGCTCTCCCAAAACACGCAGGTTTACTTAGATGTGGGAAAAGTTGCAGACTTCGTTGGATCAATTATCTTAGACCAGACATTAAACGTGGCAATTTCACTCCTCAAGAAGAACAAACTATTATCAATCTGCATGAAAGCTTAGGCAACAGATGGTCTGCGATTGCTGCAAAATTGCCGGGACGAACCGACAATGAAATAAAAAATGTTTGGCACACTCATTTGAAGAAAAGACTCAGCAAAAATCTAAACAATGGCGGAGACACCAAAGACGTTAACGGAATTAACGAGACCACAAATGAAGACAAAGGATCTGTGATAGTCGACACAGCCTCTTTACAACAATTTTCTAATAGTATTACAACATTTGATATTTCAAATGATAACAAGGACGATATTATGTCGTACGAGGATATTTCTGCCTTGATAGATGATAGTTTTTGGTCGGACGTCATATCGGTAGATAATTCGAATAAGAATGAGAAGAAGATAGAGGATTGGGAAGGATTGATCGATAGAAATAGTAAAAAATGTAGCTATAGTAATTCTAAGTTGTATAATGATGACATGGAGTTTTGGTTTGATGTTTTCACTAGTAATCGTAGAATTGAGGAATTTTCCGACATACCCGAGTTT
>gnl_Arath_TAIR10_AT2G16720.1
ATGGGAAGATCTCCTTGCTGCGAGAAAGAACACATGAACAAAGGTGCTTGGACTAAAGAAGAAGATGAGAGACTAGTCTCTTACATCAAGTCTCACGGTGAAGGTTGTTGGCGATCTCTTCCTAGAGCCGCTGGTCTCCTTCGCTGCGGTAAAAGCTGCCGTCTTCGGTGGATTAACTATCTCCGACCTGATCTCAAAAGAGGAAACTTTACACATGATGAAGATGAACTTATCATCAAGCTTCATAGCCTCCTAGGCAACAAGTGGTCTTTGATTGCGGCGAGATTACCTGGAAGAACAGATAACGAGATCAAGAACTACTGGAACACACATATAAAGAGGAAGCTTTTGAGCAAAGGGATTGATCCAGCCACTCATAGAGGGATCAACGAGGCAAAAATTTCTGATTTGAAGAAAACAAAGGACCAAATTGTAAAAGATGTTTCTTTTGTGACAAAGTTTGAGGAAACAGACAAGTCTGGGGACCAGAAGCAAAATAAGTATATTCGAAATGGGTTAGTTTGCAAAGAAGAGAGAGTTGTTGTTGAAGAAAAAATAGGCCCAGATTTGAATCTTGAGCTTAGGATCAGTCCACCATGGCAAAACCAGAGAGAAATATCTACTTGCACTGCGTCCCGTTTTTACATGGAAAACGACATGGAGTGTAGTAGTGAAACTGTGAAATGTCAAACAGAGAATAGTAGCAGCATTAGCTATTCTTCTATTGATATTAGTAGTAGTAACGTTGGTTATGACTTCTTGGGTTTGAAGACAAGAATTTTGGATTTTCGAAGCTTGGAAATGAAA
>gnl_Arath_TAIR10_AT2G26950.1
ATGATTCAGGATCAAGCGAATGATTTATTAGCAATGAAGAAAACTTTTACTAAGTCTAAATGGAAACCAGAGGAAGATAGAATTTTGAAAGATTATGTTATTCAATATGGTGATAGAACTTGGACTCATGTTCCAAAACGCACGGGCCTTCCTCATAATCCTGCAAGTTGTCGTTTTCGTTGGATGAATCATCTTAAGCCAAGCTTGAAAAAAGGGCCCTTTACCGATGAGGAAGAGAAGCGTGTTCTCCAACTTCATGCTGTTTTGGGGAACAAATGGTCACAAATGGCTAGAGAATTCCCTGGTCGAACAGATAACGAGATAAAGAATTTTTGGAACGCAAGACGTATGCGATTGAAAGGAAAGGGTTTACCAGTTTACCCTGATGAAGTTCGAGAGCAGGCGATACGTACAGCAGCACAATATGGTGTAAAAGTTGAATTATTGAATGCTCATTATAGTCAAGACTCATTGATGGCAGGCAATGTCGAGAAACCTCAAGAACTCAATAACTTGGCACTCAATCAATGTTCTCCGTATTACCAGTCAACGCTTGCCAATGTTCAGCCTAGCCGCAATCGCGTTATGGAACCAGAAACAACATTTCCTTTCACGGGTGGATCTGCCATGAACGAGCAAAACCCTACTCTCTTGTGTAATCCTTACGTGGAGAGCACTCAAGAACAGTTACCTGACAGCCATTTGTTTGGAAATGTTACATATTCTTCTCCTCCTATGCCTCTCATTCACGAGGTTGAGAACTTGGAGCTCCCTTCATTCCAAGGCTTTGATTTTCATGAAGAGCCTAGCAGTTTTGGAGCAGAACAATATAACCCAATGCTGAATCTTGAGCCACACAACACTTTGGTCCAGTCTCCTCTGATAGGCCAGACACCAACAGATTTCCCATCATCATTCTATGATGAATTGTTGGATGAATTGTTGGAATCAGTTGTTAACGGTTCATTAGGAGAAATACCGAAAACCGATACCAGTTCGGAGTCCCAACTGTTTCAGTCCTCTCTACGTAGCCATACCGATGCTACACCAGACATTGCAAACACAACTGGTTATGTTGGTTCAAATGAGAGAAACACAACAAATGATGACGATTGGATAAGACTACTTCTCGATGAGGGATTCATA
>gnl_Arath_TAIR10_AT2G47190.1
ATGGAAGATTACGAGCGAATAAACTCAAACTCTCCAACACATGAAGAAGATTCTGATGTACGGAAAGGTCCATGGACCGAGGAAGAAGATGCAATCCTAGTCAACTTCGTCTCTATCCATGGCGATGCTCGTTGGAACCACATCGCTCGTTCCTCTGGGCTAAAGCGAACTGGTAAGAGTTGTAGATTAAGATGGCTTAATTACTTACGTCCAGATGTTAGAAGAGGCAACATCACTCTCGAAGAACAATTTATGATCCTCAAACTCCATTCTCTTTGGGGCAATAGGTGGTCGAAGATTGCGCAATATCTACCGGGAAGAACAGATAATGAAATAAAGAATTATTGGAGAACTCGAGTCCAAAAGCAAGCCAAACACCTAAGATGCGATGTTAACAGTAATCTTTTCAAGGAGACTATGAGAAATGTTTGGATGCCGAGATTAGTGGAACGAATCAACGCCCAATCATTACCCACCACGTGTGAACAAGTGGAGTCAATGATCACCGACCCAAGTCAACCAGTTAACGAACCGAGTCCGGTCGAGCCGGGTTTCGTTCAATTCAGCCAGAATCATCATCAGCAATTCGTACCGGCTACGGAATTGTCAGCAACGTCTTCGAATTCTCCGGCTGAGACGTTTTCGGACGTTCGAGGTGGGGTGGTGAACGGGTCAGGTTATGATCCGTCGGGTCAAACGGGTTTCGGAGAGTTCAACGATTGGGGCTGTGTTGGTGGGGACAACATGTGGACTGACGAGGAGAGTTTTTGGTTCTTGCAGGACCAGTTCTGCCCCGATACGACATCGTATTCGTATAAT
>gnl_Arath_TAIR10_AT2G26960.1
ATGGGGAAAGTTCGTCAAGATTCAGGATCAGACGATGACAATTCAATAAAGAAATCTTTTACTAAAGGTCCTTGGACACAAGCAGAAGACAATCTTTTGATAGCTTACGTTGATAAACATGGTGATGGAAACTGGAACGCTGTTCAAAACAACTCGGGCCTTTCTCGTTGTGGTAAAAGTTGTCGCCTTCGTTGGGTAAATCATCTGAGACCAGATTTGAAAAAAGGCGCTTTTACAGAGAAAGAAGAGAAACGTGTCATCGAACTTCATGCTTTGTTAGGGAACAAATGGGCACGAATGGCTGAAGAACTACCGGGACGAACAGATAATGAGATCAAGAACTTCTGGAATACAAGACTTAAGAGACTGCAACGACTTGGTTTACCTGTTTACCCCGATGAAGTTCGAGAGCATGCGATGAATGCAGCGACACATTCCGGTCTAAACACTGATTCATTGGATGGTCATCATAGTCAAGAATATATGGAGGCAGATACTGTTGAGATTCCTGAAGTGGATTTCGAGCATTTACCACTCAATCGATCTTCTTCATACTACCAGTCAATGCTTCGACATGTTCCTCCCACTAACGTCTTTGTGAGACAAAAACCGTGTTTCTTTCAGCCGCCTAATGTGTATAACTTGATACCACCATCTCCTTACATGTCTACCGGAAAACGTCCTAGAGAACCAGAAACCGCGTTTCCTTGCCCGGGTGGATATACCATGAACGAGCAAAGCCCTCGGCTCTGGAACTATCCTTTTGTTGAGAACGTTTCAGAACAGTTACCGGATAGTCATTTGCTTGGTAATGCTGCTTATTCTTCTCCTCCTGGACCTCTTGTTCACGGGGTTGAGAATTTCGAGTTCCCTTCATTCCAATATCATGAAGAGCCTGGCGGTTGGGGAGCAGATCAACCTAACCCAATGCCGGAACATGAGTCAGATAACACTTTGGTTCAATCTCCTCTGACAGCTCAAACACCATCAGATTGTCCATCATCATCACTCTATGATGGACTGTTGGAATCAGTTGTCTATGGATCATCAGGGGAGAAACCGGCAACCGATACCGATTCAGAATCTTCACTGTTTCAGTCATTTACACCAGCCAATGAAAACATAACCGGTAAAACTTGTTTTCTTACTCTTTATGCATTACATGCACTTCATTGTTTGTGTAATCAATTCAAGAAGTCTCCTCTTCTCCATCTGCATGACAAACTTAATTGGTGTAACAAATTTAGGTTCAACTCCTTCAAATCAGGGACACACATCCTT
>gnl_Arath_TAIR10_AT2G47460.1
ATGGGAAGAGCGCCATGTTGCGAGAAGGTCGGTATCAAGAGAGGGCGGTGGACGGCGGAGGAGGACCAGATTCTCTCCAACTACATTCAATCCAACGGTGAAGGTTCTTGGAGATCTCTCCCCAAAAATGCCGGATTAAAAAGGTGTGGAAAGAGCTGTAGATTGAGATGGATAAACTATCTAAGATCAGACCTCAAGCGTGGAAACATAACTCCAGAAGAAGAAGAACTCGTTGTTAAATTGCATTCCACTTTGGGAAACAGGTGGTCACTAATCGCGGGTCATCTACCAGGGAGAACAGACAACGAAATAAAAAATTATTGGAACTCTCATCTCAGCCGTAAACTCCACAACTTCATTAGGAAGCCATCCATCTCTCAAGACGTCTCCGCCGTAATCATGACGAACGCTTCTTCAGCGCCACCGCCGCCGCAGGCAAAACGCAGACTTGGGAGAACGAGTAGGTCCGCTATGAAACCAAAAATCCACAGAACAAAAACTCGTAAAACGAAGAAAACGTCTGCACCACCGGAGCCTAACGCCGATGTAGCTGGGGCTGATAAAGAAGCATTAATGGTGGAGTCAAGTGGAGCCGAGGCTGAGCTAGGACGACCATGTGACTACTATGGAGATGATTGTAACAAAAATCTCATGAGCATTAATGGCGATAATGGAGTTTTAACGTTTGATGATGATATCATCGATCTTTTGTTGGACGAGTCAGATCCTGGCCACTTGTACACAAACACAACGTGCGGTGGTGATGGGGAGTTGCATAACATAAGAGACTCTGAAGGAGCCAGAGGGTTCTCGGATACTTGGAACCAAGGGAATCTCGACTGTCTTCTTCAGTCTTGTCCATCGGTGGAGTCGTTTCTCAACTACGACCACCAAGTTAACGATGCGTCGACGGATGAGTTTATCGATTGGGATTGTGTTTGGCAAGAAGGTAGTGATAATAATCTTTGGCATGAGAAAGAGAATCCCGACTCAATGGTCTCGTGGCTTTTAGACGGTGATGATGAGGCCACGATCGGGAATAGTAATTGTGAGAACTTTGGAGAACCGTTAGATCATGACGACGAAAGCGCTTTGGTCGCTTGGCTTCTGTCA
>gnl_Arath_TAIR10_AT4G34990.1
ATGGGAAGGTCTCCTTGCTGTGAGAAAGACCACACAAACAAAGGAGCTTGGACTAAGGAAGAAGACGATAAGCTCATCTCTTACATCAAAGCTCACGGTGAAGGTTGTTGGCGTTCTCTTCCTAGATCCGCCGGTCTTCAACGTTGCGGAAAAAGCTGTCGTCTCCGATGGATTAACTATCTCCGACCTGATCTCAAGAGGGGTAACTTCACCCTCGAAGAAGATGATCTCATCATCAAACTACATAGCCTTCTCGGTAACAAGTGGTCTCTTATTGCGACGAGATTACCAGGAAGAACAGATAACGAGATTAAGAATTACTGGAACACACATGTTAAGAGGAAGCTATTAAGAAAAGGGATTGATCCGGCGACTCATCGACCTATCAACGAGACCAAAACTTCTCAAGATTCGTCTGATTCTAGTAAAACAGAGGACCCTCTTGTCAAGATTCTCTCTTTTGGTCCTCAGCTGGAGAAAATAGCAAATTTCGGGGACGAGAGAATTCAAAAGAGAGTTGAGTACTCAGTTGTTGAAGAAAGATGTCTGGACTTGAATCTTGAGCTTAGGATCAGTCCACCATGGCAAGACAAGCTCCATGATGAGAGGAACCTAAGGTTTGGGAGAGTGAAGTATAGGTGCAGTGCGTGCCGTTTTGGATTCGGGAACGGCAAGGAGTGTAGCTGTAATAATGTGAAATGTCAAACAGAGGACAGTAGTAGCAGCAGTTATTCTTCAACCGACATTAGTAGTAGCATTGGTTATGACTTCTTGGGTCTAAACAACACTAGGGTTTTGGATTTTAGCACTTTGGAAATGAAA
>gnl_Arath_TAIR10_AT4G05100.1
ATGGGACGATCACCATGTTGTGAGAAGAAGAATGGTCTCAAGAAAGGACCATGGACTCCTGAGGAGGATCAAAAGCTCATTGATTATATCAATATACATGGTTATGGAAATTGGAGAACTCTTCCCAAGAATGCTGGGTTACAAAGATGTGGTAAGAGTTGTCGTCTCCGGTGGACCAACTATCTCCGACCAGATATTAAGCGTGGAAGATTCTCTTTTGAAGAAGAAGAAACCATTATTCAACTTCACAGCATCATGGGAAACAAGTGGTCTGCGATTGCGGCTCGTTTGCCTGGAAGAACAGACAACGAGATCAAAAACTATTGGAACACTCACATCAGAAAAAGACTTCTAAAGATGGGAATCGACCCGGTTACACACACTCCACGTCTTGATCTTCTCGATATCTCCTCCATTCTCAGCTCATCTATCTACAACTCTTCGCATCATCATCATCATCATCATCAACAACATATGAACATGTCGAGGCTCATGATGAGTGATGGTAATCATCAACCATTGGTTAACCCCGAGATACTCAAACTCGCAACCTCTCTCTTTTCAAACCAAAACCACCCCAACAACACACACGAGAACAACACGGTTAACCAAACCGAAGTAAACCAATACCAAACCGGTTACAACATGCCTGGTAATGAAGAATTACAATCTTGGTTCCCTATCATGGATCAATTCACGAATTTCCAAGACCTCATGCCAATGAAGACGACGGTCCAAAATTCATTGTCATACGATGATGATTGTTCGAAGTCCAATTTTGTATTAGAACCTTATTACTCCGACTTTGCTTCAGTCTTGACCACACCTTCTTCAAGCCCGACTCCGTTAAACTCAAGTTCCTCAACTTACATCAATAGTAGCACTTGCAGCACCGAGGATGAAAAAGAGAGTTATTACAGTGATAATATCACTAATTATTCGTTTGATGTTAATGGTTTTCTCCAATTCCAA
>gnl_Arath_TAIR10_AT4G21440.1
ATGGCAAGGTCACCTTGTTGCGAGAAGAACGGACTCAAGAAAGGGCCTTGGACATCTGAAGAAGACCAGAAGCTTGTTGACTATATCCAGAAACATGGTTATGGTAACTGGAGAACCCTCCCCAAAAATGCCGGTTTGCAAAGATGTGGCAAAAGTTGTAGGTTAAGGTGGACTAATTATCTCCGACCAGATATAAAGCGAGGAAGGTTCTCTTTTGAGGAAGAAGAAACCATTATTCAGCTTCATAGCTTCTTAGGAAACAAGTGGTCTGCGATTGCGGCGCGTTTACCAGGAAGAACAGATAATGAGATCAAGAACTTTTGGAACACTCATATAAGAAAGAAGCTACTTAGAATGGGGATTGATCCAGTGACTCACAGTCCACGACTCGATCTCCTCGATATCTCATCCATCTTAGCTTCATCTCTATACAATTCATCTTCACATCACATGAACATGTCAAGACTCATGATGGATACTAATCGTCGTCATCACCAGCAACATCCATTGGTTAACCCCGAGATACTCAAGCTCGCTACCTCTCTCTTCTCTCAAAATCAAAACCAAAACCTTGTGGTGGATCATGACTCGAGAACTCAAGAGAAGCAAACAGTTTATAGCCAAACCGGAGTAAACCAATACCAAACCAACCAATATTTCGAGAACACGATTACTCAAGAACTCCAATCTTCCATGCCACCATTCCCCAATGAAGCTCGTCAGTTTAACAACATGGATCATCACTTCAATGGTTTTGGAGAACAAAATCTTGTTTCAACTTCTACTACGTCAGTCCAAGATTGCTATAATCCGTCATTCAACGATTATTCAAGTTCAAATTTTGTCTTGGATCCTTCTTATTCGGATCAGAGCTTCAACTTCGCAAATTCGGTCTTAAACACGCCATCCTCGAGCCCGAGCCCGACTACGTTAAACTCGAGTTACATCAATAGTAGCAGTTGCAGCACTGAGGATGAAATAGAAAGCTATTGCAGTAATCTCATGAAGTTTGATATTCCCGATTTCTTGGACGTTAATGGTTTTATTATA
>gnl_Arath_TAIR10_AT4G37780.1
ATGGGAAGAGCACCGTGCTGCGACAAGATGGCGGTGAAGAAAGGGCCATGGTCGACGGAGGAAGATGCCGTGCTTAAGTCTTACATCGAAAAACACGGCACCGGCAACAACTGGATTTCCCTCCCTCAGAGAATTGGGATAAAGAGGTGCGGGAAGAGTTGTCGTTTGAGATGGCTTAATTACTTGAGGCCTAACTTAAAGCATGGAGGCTTCACCGATGAAGAAGATTACATCATTTGCAGCCTTTACATTACTATTGGAAGCAGGTGGTCTATCATTGCTTCACAATTACCGGGAAGAACAGACAACGACATCAAAAACTATTGGAACACGAGGCTGAAGAAGAAGCTATTGAGCAAGCAAGGGAAGGCATTTCATCAACAACTTAATGTCAAATTTGAGCGTGGAACAACATCATCATCATCGAGTCAGAACCAGATCCAAATCTTTCATGATGAGAACACCAAATCGAACCAAACATTATATAATCAAGTGGTGGATCCATCAATGAGAGCTTTTGCCATGGAAGAACAAAGCATGATCAAGAATCAGATATTGGAACCATTTTCTTGGGAACCAAACAAGGTTTTGTTTGATGTTGATTATGATGCAGCTGCTTCATCTTATCATCATCATGCATCCCCATCATTGAACTCCATGAGCAGTACTAGTAGTATTGGTACTAATAATTCATCTTTACAAATGTCTCACTACACCGTCAATCACAATGATCATGATCAACCAGATATGTTCTTTATGGACGGGTTTGAGAATTTCCAGGCCGAGCTATTTGATGAGATAGCCAACAACAACACGGTAGAAAATGGCTTTGACGGAACCGAGATCCTGATCAATAACAACTACTTGGATCACGATATTAGCTCCTTCATTGATTATCCTCTATACGATAATGAG
>gnl_Arath_TAIR10_AT4G22680.1
ATGGGGAGACAGCCATGCTGTGACAAGCTAGGGGTGAAGAAAGGGCCGTGGACGGTGGAGGAAGATAAGAAGCTTATAAACTTCATACTAACCAATGGCCATTGTTGCTGGCGTGCTTTGCCGAAGCTGGCCGGTCTCCGTCGCTGTGGAAAGAGCTGCCGCCTCCGGTGGACTAACTATCTCCGGCCTGACTTAAAACGAGGCCTTCTCTCGCATGATGAAGAACAACTTGTCATAGATCTTCATGCTAATCTCGGCAATAAGTGGTCTAAGATAGCTTCAAGATTACCTGGAAGAACAGATAACGAAATAAAAAACCATTGGAATACTCATATCAAGAAGAAACTTCTTAAGATGGGAATCGATCCTATGACCCATCAACCCCTAAATCAAGAACCTTCTAATATCGATAATTCCAAAACCATTCCGTCCAATCCAGACGATGTCTCAGTGGAACCAAAGACAACTAACACGAAATACGTGGAGATAAGTGTCACGACAACAGAAGAAGAAAGTAGTAGCACGGTTACTGATCAAAACAGTTCGATGGATAATGAAAATCATCTAATTGACAACATTTATGATGATGATGAATTGTTTAGTTACTTATGGTCCGACGAAACTACTAAAGATGAGGCCTCTTGGAGTGATAGTAACTTTGGTGTTGGTGGAACATTATATGACCACAATATCTCCGGCGCCGATGCAGATTTTCCGATATGGTCACCGGAAAGAATCAATGACGAGAAGATGTTTTTGGATTATTGTCAAGACTTTGGTGTTCATGATTTTGGGTTT
>gnl_Arath_TAIR10_AT4G26930.1
ATGATCGTGTACGGTGGGGGAGCATCCGAGGACGGTGAAGGTGGAGGGGTGGTTCTGAAGAAAGGGCCATGGACGGTGGCCGAGGACGAGACACTGGCGGCTTACGTACGGGAATACGGTGAAGGGAACTGGAATTCTGTTCAGAAGAAGACATGGCTGGCTAGGTGTGGCAAGAGCTGCCGCCTCCGCTGGGCTAACCACTTACGACCTAATCTCAGGAAAGGCTCCTTCACCCCCGAGGAAGAACGTCTCATCATACAACTCCACTCTCAGCTAGGCAACAAATGGGCTCGCATGGCTGCTCAGTTACCAGGCAGAACAGATAACGAGATCAAGAACTACTGGAACACGAGGTTGAAACGCTTCCAACGCCAAGGCCTCCCTCTCTACCCTCCAGAATATTCCCAAAACAATCATCAACAACAAATGTATCCTCAACAGCCCTCCTCACCTCTCCCGTCCCAAACACCTGCTTCTTCCTTTACCTTTCCTCTCCTCCAACCGCCTTCTCTGTGTCCCAAACGTTGTTATAACACTGCCTTCTCTCCCAAGGCCTCATATATTTCTTCTCCAACCAATTTCCTTGTCTCGTCTCCGACCTTTCTTCACACCCATTCCTCTCTTTCCTCCTATCAGTCTACCAATCCGGTTTACTCCATGAAACATGAGCTCTCTTCAAACCAAATTCCATACTCTGCCTCTTTAGGAGTCTATCAAGTAAGCAAGTTCTCAGACAATGGGGATTGTAACCAAAACCTGAACACCGGTTTGCATACAAATACCTGTCAGCTGTTAGAGGATCTTATGGAGGAGGCCGAGGCTCTAGCTGATAGCTTTCGTGCTCCTAAGCGGAGACAAATCATGGCTGCGCTTGAGGACAACAACAACAACAACAACTTTTTCTCGGGAGGTTTCGGACATCGTGTTTCTTCCAACAGTCTATGTTCCTTGCAAGGTTTAACACCAAAGGAAGATGAGTCTCTCCAGATGAACACAATGCAAGATGAGGACATAACAAAGCTTCTTGACTGGGGAAGTGAAAGTGAAGAAATCTCAAACGGGCAATCCTCTGTGATAACAACAGAGAACAACCTTGTCCTTGACGATCACCAGTTCGCTTTTCTGTTTCCAGTTGATGATGACACCAACAACTTGCCAGGGATCTGC
>gnl_Arath_TAIR10_AT4G17785.1
ATGGGAAGATCACCGTGTTGCGATCAAGACAAAGGCGTGAAGAAAGGACCGTGGCTGCCAGAAGAAGATGATAAGCTCACTGCTTATATAAACGAGAATGGTTATGGGAATTGGCGGTCGCTTCCTAAGCTCGCTGGACTTAACCGCTGTGGCAAGAGCTGTCGGCTCCGGTGGATGAATTATCTCCGGCCTGATATCCGGAGAGGCAAATTTTCCGATGGAGAAGAGAGTACTATCGTTAGACTCCATGCCCTCCTTGGCAACAAATGGTCGAAAATTGCGGGTCATCTTCCAGGAAGAACAGATAATGAAATTAAAAACTATTGGAACACTCATATGAGGAAGAAGTTATTGCAAATGGGGATTGATCCAGTGACGCACGAGCCAAGAACCAACGATCTTAGCCCTATCCTCGATGTTTCTCAAATGCTCGCGGCAGCAATCAACAATGGCCAATTTGGTAACAATAACCTCCTCAACAATAACACCGCTTTGGAAGATATTCTTAAACTCCAATTGATCCATAAAATGCTTCAAATCATAACCCCCAAAGCCATACCAAACATCAGTAGCTTCAAGACCAATTTACTGAATCCTAAACCAGAACCGGTAGTCAATAGCTTCAATACCAATTCAGTGAATCCTAAACCGGATCCCCCGGCTGGTCTTTTCATAAACCAAAGTGGAATCACTCCTGAGGCCGCCTCGGATTTCATTCCATCTTATGAAAATGTTTGGGATGGTTTTGAAGATAACCAGCTTCCTGGTTTGGTTACGGTTTCTCAAGAGAGTTTAAATACAGCAAAACCGGGTACCAGTACGACCACCAAGGTAAATGATCATATCAGAACCGGTATGATGCCGTGTTACTATGGTGATCAACTACTAGAAACCCCATCTACTGGTTCGGTATCGGTCTCTCCCGAGACAACCAGTTTGAACCATCCCAGTACAGCTCAACACTCATCCGGTTCAGATTTCCTAGAGGACTGGGAGAAGTTTCTTGATGATGAAACAAGTGATTCTTGCTGGAAAAGTTTCTTAGACTTAACGTCACCCACATCGTCACCTGTCCCATGG
>gnl_Arath_TAIR10_AT4G01680.2
ATGGGAAGACATTCATGTTGTTACAAACAGAAACTGAGGAAAGGACTTTGGTCTCCTGAAGAAGATGAGAAGCTTCTTCGTTACATCACTAAGTATGGTCATGGTTGCTGGAGCTCTGTCCCTAAACAAGCTGGTACGTTTTTATTTATCCAAATTCATCTTTTGTTTGGTTTACAGAGATGTGGAAAAAGTTGTAGATTAAGATGGATAAATTATTTAAGACCAGATTTGAAGAGAGGAGCATTTTCTCAAGATGAAGAAAATCTCATTATTGAACTTCATGCCGTTCTTGGCAATAGATGGTCTCAGATAGCTGCACAGCTTCCTGGAAGAACCGACAATGAAATCAAGAATCTTTGGAATTCTTGTTTGAAGAAGAAATTGAGGCTGAGAGGAATTGACCCGGTTACACACAAGCTCTTAACCGAAATCGAAACCGGTACAGATGACAAAACAAAACCGGTTGAGAAGAGTCAACAGACCTACCTCGTTGAGACTGATGGCTCCTCTAGTACCACTACTTGTAGTACTAACCAAAACAACAACACTGATCATCTTTATACCGGAAATTTCGGTTTTCAACGGTTAAGTCTAGAAAACGGTTCAAGAATCGCAGCCGGTTCTGACCTCGGTATCTGGATTCCCCAAACCGGAAGAAACCATCATCATCATGTCGATGAAACCATCCCTAGTGCAGTGGTACTACCCGGTTCAATGTTCTCATCCGGTTTAACCGGTTATAGATCCTCCAATCTCGGTTTAATTGAATTGGAAAACTCATTCTCAACCGGGCCAATGATGACAGAGCATCAGCAAATTCAAGAGAGTAACTACAACAATTCAACATTCTTTGGAAATGGGAATCTGAATTGGGGATTAACAATGGAGGAAAATCAAAATCCATTCACAATATCGAATCATTCAAATTCGTCCTTATACAGTGATATAAAATCAGAGACCAATTTTTTTGGCACAGAGGCTACAAATGTTGGTATGTGGCCATGTAACCAGCTCCAGCCTCAGCAACATGCATATGGCCATATA
>gnl_Arath_TAIR10_AT4G09460.1
ATGGGAAGATCTCCTTGTTGTGAAAAAGCTCACACAAACAAAGGAGCTTGGACTAAAGAAGAAGATCAACGTCTCGTAGATTATATCCGTAATCACGGTGAAGGTTGTTGGCGTTCTCTTCCTAAATCCGCTGGATTGTTGCGTTGTGGTAAAAGTTGTAGATTGAGATGGATTAATTACCTTCGTCCTGATCTTAAACGTGGTAATTTTACTGATGATGAAGATCAAATCATCATCAAACTCCATAGCTTACTCGGTAACAAATGGTCATTGATAGCTGGAAGATTACCAGGAAGAACAGATAACGAAATAAAGAATTATTGGAACACTCATATTAAGAGGAAGCTTCTTAGTCACGGTATTGATCCACAAACTCATCGTCAGATTAACGAATCCAAAACGGTGTCGTCTCAAGTTGTTGTTCCTATTCAAAACGATGCCGTTGAGTATTCTTTTTCCAATTTAGCCGTTAAACCGAAGACGGAAAATTCCTCCGATAACGGAGCTTCGACTAGCGGCACGACGACGGACGAGGATCTCCGGCAGAATGGGGAGTGTTATTATAGTGATAATTCAGGACATATAAAGCTGAATTTGGATTTAACTCTTGGGTTTGGATCCTGGTCGGGTCGGATAGTCGGAGTCGGGTCATCGGCTGATTCTAAACCGTGGTGCGACCCGGTGATGGAGGCGCGTTTGTCACTGTTG
>gnl_Arath_TAIR10_AT4G28110.1
ATGGGAAGATCACCTTGTTGTGATAAAAATGGAGTGAAGAAGGGACCATGGACTGCTGAGGAGGATCAGAAACTCATCGATTATATTCGATTTCATGGTCCTGGCAATTGGCGTACGCTCCCCAAAAATGCTGGACTCCATAGATGTGGAAAAAGCTGCCGTCTTCGATGGACCAATTATCTAAGACCGGACATCAAGAGAGGAAGATTCTCGTTCGAGGAAGAAGAAACTATCATTCAGCTACACAGTGTTATGGGAAACAAGTGGTCAGCAATAGCCGCTCGTCTACCAGGGAGGACCGATAACGAAATAAAAAACCATTGGAACACTCACATCCGCAAGAGACTTGTAAGGAGTGGTATCGACCCTGTTACTCATTCTCCACGCCTTGATCTTCTTGATTTGTCCTCACTTTTGAGTGCACTTTTCAACCAGCCAAACTTTTCAGCAGTTGCAACACATGCGTCTTCTCTTCTTAATCCTGATGTATTGAGGTTGGCCTCTCTACTACTGCCACTTCAAAACCCTAATCCAGTTTACCCATCGAACCTCGACCAAAATCTTCAAACTCCAAATACATCATCAGAATCGTCTCAACCACAAGCTGAGACTAGTACAGTCCCAACAAACTATGAAACTTCATCATTGGAGCCTATGAACGCAAGACTCGACGACGTTGGTCTTGCAGATGTATTACCACCTTTGTCAGAGAGTTTTGACTTAGACTCGCTCATGTCAACGCCAATGTCTTCTCCACGACAAAATAGCATTGAAGCAGAAACCAACTCCAGCACTTTCTTCGACTTTGGAATTCCGGAAGATTTCATCTTAGATGACTTTATGTTT
>gnl_Arath_TAIR10_AT4G12350.1
ATGGGAAGGCAGCCATGTTGTGACAAGCTCATGGTGAAGAAGGGGCCGTGGACGGCGGAGGAAGACAAGAAACTGATAAACTTTATCTTGACCAACGGCCACTGTTGCTGGAGGGCTTTGCCGAAGCTGGCCGGTCTCCGTCGCTGTGGGAAGAGCTGCCGTCTACGGTGGACCAATTATCTCCGACCTGACTTGAAGAGAGGTCTTCTCTCCGACGCCGAGGAACAGCTTGTCATCGACCTTCATGCTCTTCTCGGCAACAGATGGTCCAAGATCGCTGCAAGATTACCAGGAAGAACAGACAACGAAATAAAAAATCATTGGAATACTCATATCAAGAAGAAGCTCCTTAAGATGGAAATCGATCCTTCGACCCATCAACCTTTAAACAAAGTATTTACCGATACAAACTTAGTCGATAAATCTGAAACTTCATCGAAAGCCGACAATGTAAATGATAATAAAATCGTAGAGATCGATGGGACAACGACAAATACAATAGATGATAGCATTATCACTCATCAAAATAGTTCAAATGATGATTATGAATTACTTGGTGATATAATTCATAATTATGGAGATTTATTTAATATTCTATGGACCAACGATGAACCTCCTCTAGTCGATGATGCATCATGGAGCAATCATAACGTTGGTATTGGAGGAACAGCTGCAGTTGCAGCCTCAGACAAGAACAACACTGCTGCCGAGGAAGATTTCCCGGAAAGATCATTTGAAAAACAGAACGGCGAAAGTTGGATGTTCTTGGATTATTGCCAAGAATTTGGTGTTGAAGATTTTGGGTTCGAGTGTTACCATGGTTTTGGTCAAAGCTCCATGAAGACGGGTCACAAGGAC
>gnl_Arath_TAIR10_AT4G38620.1
ATGGGAAGGTCACCGTGCTGTGAGAAAGCTCACACAAACAAAGGAGCATGGACGAAAGAAGAGGACGAGAGGCTCGTCGCCTACATTAAAGCTCATGGAGAAGGCTGCTGGAGATCTCTCCCCAAAGCCGCCGGACTTCTTCGCTGTGGCAAGAGCTGCCGTCTCCGGTGGATCAACTATCTCCGGCCTGACCTTAAGCGTGGAAACTTCACCGAGGAAGAAGACGAACTCATCATCAAGCTCCATAGCCTTCTTGGCAACAAATGGTCGCTTATTGCCGGGAGATTACCGGGAAGAACAGATAACGAGATAAAGAACTATTGGAACACGCATATACGAAGAAAGCTTATAAACAGAGGGATTGATCCAACGAGTCATAGACCAATCCAAGAATCATCAGCTTCTCAAGATTCTAAACCTACACAACTAGAACCAGTTACGAGTAATACCATTAATATCTCATTCACTTCTGCTCCAAAGGTCGAAACGTTCCATGAAAGTATAAGCTTTCCGGGAAAATCAGAGAAAATCTCAATGCTTACGTTCAAAGAAGAAAAAGATGAGTGCCCAGTTCAAGAAAAGTTCCCAGATTTGAATCTTGAGCTCAGAATCAGTCTTCCTGATGATGTTGATCGTCTTCAAGGGCATGGAAAGTCAACAACGCCACGTTGTTTCAAGTGCAGCTTAGGGATGATAAACGGCATGGAGTGCAGATGCGGAAGAATGAGATGCGATGTAGTCGGAGGTAGCAGCAAGGGGAGTGACATGAGCAATGGATTTGATTTTTTAGGGTTGGCAAAGAAAGAGACCACTTCTCTTTTGGGCTTTCGAAGCTTGGAGATGAAA
>gnl_Arath_TAIR10_AT4G13480.1
ATGGTGGAAGAAGTTTGGAGAAAGGGTCCATGGACCGCCGAAGAAGACCGTCTTTTGATCGAATACGTCCGTGTTCACGGTGAAGGTCGTTGGAACTCTGTCTCTAAACTCGCAGGATTGAAAAGGAATGGCAAAAGCTGCAGACTAAGATGGGTGAATTACCTTAGACCAGACCTCAAGAGAGGACAGATCACTCCACATGAAGAAAGTATAATACTTGAGCTACACGCTAAGTGGGGAAATAGGTGGTCAACAATTGCACGTAGTTTACCAGGAAGAACAGACAATGAGATCAAGAACTATTGGAGAACCCATTTCAAGAAAAAGGCAAAGCCTACGACTAACAATGCGGAGAAGATAAAGAGTCGTCTCCTAAAAAGGCAACACTTCAAGGAACAGAGAGAAATAGAGTTGCAACAAGAACAGCAGTTGTTTCAGTTCGACCAACTCGGTATGAAAAAGATCATCTCTTTACTCGAAGAAAACAATAGCAGTAGCAGTAGCGATGGCGGTGGTGATGTGTTCTATTATCCTGATCAAATAACACATTCATCAAAACCCTTTGGCTATAACTCTAATTCATTAGAGGAGCAGTTACAAGGTAGATTTTCTCCTGTAAACATACCTGATGCTAATACTATGAACGAAGACAATGCCATATGGGACGGGTTTTGGAACATGGATGTTGTAAATGGACATGGTGGGAACTTGGGTGTTGTGGCTGCTACTGCTGCTTGTGGCCCAAGGAAGCCCTATTTCCATAACTTGGTGATTCCATTTTGT
>gnl_Arath_TAIR10_AT4G25560.1
ATGGCGAAGACGAAATATGGAGAGAGACATAGGAAAGGGTTATGGTCACCTGAAGAAGACGAGAAGCTAAGGAGCTTCATCCTCTCTTATGGCCATTCTTGCTGGACCACTGTTCCCATCAAAGCTGGGTTACAAAGGAATGGGAAGAGCTGCAGATTAAGATGGATTAATTACCTAAGACCAGGGTTAAAGAGGGATATGATTAGTGCAGAAGAAGAAGAGACTATCTTGACGTTTCATTCTTCCTTGGGTAACAAGTGGTCGCAAATAGCTAAATTCTTACCGGGAAGAACAGACAATGAGATAAAGAACTATTGGCACTCTCATTTGAAAAAGAAATGGCTCAAGTCTCAGAGCTTACAAGATGCAAAATCTATTTCCCCTCCTTCGTCTTCATCATCATCACTTGTTGCTTGTGGAAAAAGAAATCCGGAAACCTTGATCTCGAATCACGTGTTCTCCTTCCAGAGACTTCTAGAGAACAAATCTTCATCTCCCTCACAAGAAAGCAACGGAAATAACAGCCATCAATGTTCTTCTGCTCCTGAGATTCCAAGGCTTTTCTTCTCTGAATGGCTTTCTTCTTCATATCCCCACACCGATTATTCCTCTGAGTTTACCGACTCTAAGCACAGTCAAGCTCCAAATGTCGAAGAGACTCTCTCAGCTTATGAAGAAATGGGTGATGTTGATCAGTTCCATTACAACGAAATGATGATCAACAACAGCAACTGGACTCTTAACGACATTGTGTTTGGTTCCAAATGTAAGAAGCAGGAGCATCATATTTATAGAGAGGCTTCAGATTGTAATTCTTCTGCTGAATTCTTTTCTCCATCAACAACGACG
>gnl_Arath_TAIR10_AT1G08810.1
ATGGGTAGGCCTCCATGCTGTGACAAGATAGGGATCAAGAAAGGACCATGGACTCCTGAAGAAGATATCATTCTTGTTTCTTACATTCAAGAACATGGTCCTGGAAACTGGAGATCAGTTCCCACCAACACTGGGTTATTGAGATGCAGCAAAAGTTGTAGACTGAGATGGACAAATTATCTGAGACCTGGAATTAAACGTGGAAACTTTACTCCTCATGAAGAAGGAATGATCATTCACTTGCAAGCCTTATTGGGTAACAAATGGGCGTCCATAGCTTCATACCTACCACAAAGAACGGACAATGATATCAAGAACTACTGGAACACACATTTAAAGAAGAAGCTCAACAAGTCTGACAGTGATGAGAGGAGCAGATCAGAGAACATTGCGCTGCAAACTTCTTCGACAAGAAACACCATTAATCATAGATCTACCTATGCTTCAAGCACCGAAAACATTTCCCGCCTTCTTGAGGGTTGGATGAGAGCGTCTCCAAAGAGTAGTACAAGTACTACTTTCTTGGAACACAAAATGCAGAACCGGACAAACAATTTCATCGATCATCACAGCGATCAGTTTCCATACGAGCAGCTTCAAGGTTCTTGGGAAGAGGGTCATAGCAAAGGAATCAACGGGGATGATGACCAGGGTATAAAGAATTCAGAGAATAACAACGGTGATGATGTTCATCATGAAGATGGTGATCATGAGGATGATGATGATCATAATGCTACACCACCATTGACATTTATTGAGAAATGGCTTTTGGAGGAAACAAGTACTACTGGGGGTCAAATGGAAGAGATGAGCCACTTGATGGAGCTCTCTAATATGCTT
>gnl_Arath_TAIR10_AT1G18570.1
ATGGTGCGGACACCGTGTTGCAAAGCTGAACTAGGGTTAAAGAAAGGAGCTTGGACTCCCGAGGAAGATCAGAAGCTTCTCTCTTACCTTAACCGCCACGGTGAAGGTGGATGGCGAACTCTCCCCGAAAAAGCTGGACTCAAGAGATGCGGCAAAAGCTGCAGACTGAGATGGGCCAATTATCTTAGACCTGACATCAAAAGAGGAGAGTTCACTGAAGACGAAGAACGTTCAATCATCTCTCTTCACGCCCTTCACGGCAACAAATGGTCTGCTATAGCTCGTGGACTACCAGGAAGAACCGATAACGAGATCAAGAACTACTGGAACACTCATATCAAAAAACGTTTGATCAAGAAAGGTATTGATCCAGTTACACACAAGGGCATAACCTCCGGTACCGACAAATCAGAAAACCTCCCGGAGAAACAAAATGTTAATCTGACAACTAGTGACCATGATCTTGATAATGACAAGGCGAAGAAGAACAACAAGAATTTTGGATTATCATCGGCTAGTTTCTTGAACAAAGTAGCTAATAGGTTCGGAAAGAGAATCAATCAGAGTGTTCTGTCTGAGATTATCGGAAGTGGAGGCCCACTTGCTTCTACTAGTCACACTACTAATACTACAACTACAAGTGTTTCCGTTGACTCTGAATCAGTTAAGTCAACGAGTTCTTCCTTCGCACCAACCTCGAATCTTCTCTGCCATGGGACCGTTGCAACAACACCAGTTTCATCGAACTTTGACGTTGATGGTAACGTTAATCTGACGTGTTCTTCGTCCACGTTCTCTGATTCCTCCGTTAACAATCCTCTAATGTACTGCGATAATTTCGTTGGTAATAACAACGTTGATGATGAGGATACTATCGGGTTCTCCACATTTCTGAATGATGAAGATTTCATGATGTTGGAGGAGTCTTGTGTTGAAAACACTGCGTTCATGAAAGAACTTACGAGGTTTCTTCACGAGGATGAAAACGACGTCGTTGATGTGACGCCGGTCTATGAACGTCAAGACTTGTTTGACGAAATTGATAACTATTTTGGA
>gnl_Arath_TAIR10_AT1G68320.1
ATGGAAAATTCGATGAAGAAGAAGAAGAGCTTCAAAGAAAGTGAAGATGAAGAACTAAGAAGAGGGCCTTGGACTTTGGAGGAAGACACACTTCTCACAAATTACATCCTCCATAACGGTGAGGGTCGTTGGAATCACGTCGCCAAATGTGCTGGGCTAAAGAGAACTGGGAAAAGTTGTAGATTGAGATGGTTGAATTACTTGAAACCCGACATAAGACGAGGGAATCTTACTCCTCAAGAACAGCTTTTGATCCTTGAGCTTCACTCTAAATGGGGTAATAGGTGGTCCAAGATTGCACAGTACTTGCCAGGAAGAACGGATAACGAGATCAAGAACTATTGGAGAACAAGAGTTCAAAAACAAGCTCGTCAACTCAACATCGAATCTAACAGCGACAAGTTCTTTGACGCTGTTCGTAGTTTTTGGGTCCCTAGATTGATCGAGAAGATGGAACAAAACTCATCCACTACTACTACTTATTGTTGTCCCCAAAACAACAACAACAACTCTCTTCTTCTTCCTTCTCAATCTCACGACTCTTTAAGTATGCAAAAAGATATAGATTACTCGGGTTTCAGCAACATAGACGGTTCTTCTTCAACTTCTACTTGCATGTCTCATCTAACAACAGTTCCACACTTTATGGATCAAAGCAACACCAATATCATCGATGGCTCGATGTGTTTCCATGAAGGCAATGTTCAAGAATTCGGAGGATATGTTCCTGGCATGGAGGATTACATGGTAAACTCGGACATCTCAATGGAATGTCACGTGGCGGATGGTTATTCAGCGTACGAGGATGTTACACAAGATCCCATGTGGAATGTGGATGACATTTGGCAGTTTAGGGAG
>gnl_Arath_TAIR10_AT1G79180.1
ATGGGGAAGGGAAGAGCACCTTGTTGTGACAAGACCAAAGTGAAGAGAGGTCCATGGAGCCCAGAAGAAGACATTAAACTCATCTCTTTCATTCAAAAGTTTGGTCATGAGAACTGGAGATCTCTCCCCAAACAATCTGGGCTATTGAGGTGTGGGAAGAGTTGTCGTCTAAGGTGGATTAACTATCTTAGGCCAGATCTGAAGCGTGGCAACTTCACTTCAGAGGAGGAAGAAACAATCATTAAGCTTCACCACAACTATGGGAACAAGTGGTCGAAAATCGCTTCTCAACTTCCAGGTAGAACAGATAACGAGATCAAGAATGTGTGGCACACTCATCTAAAGAAAAGACTGGCTCAGAGCTCAGGAACTGCAGATGAACCGGCCTCGCCTTGTTCGAGTGATTCTGTTTCTCGTGGGAAAGATGATAAGTCATCTCACGTAGAAGATTCTTTGAACAGAGAGACTAATCATAGGAATGAGTTGTCTACATCTATGTCTTCTGGGGGTTCCAACCAACAAGATGATCCAAAGATAGACGAACTCAGGTTTGAGTATATAGAAGAAGCTTATAGCGAGTTTAACGACATTATTATTCAAGAGGTAGACAAACCCGATCTGCTGGAGATACCATTTGATTCAGATCCTGACATTTGGAGTTTCTTAGATACTTCAAACTCATTTCAACAATCCACTGCAAATGAGAACAGCTCAGGCTCAAGAGCAACAACAGAAGAAGAGTCTGATGAGGATGAGGTTAAGAAATGGTTCAAGCACCTAGAAAGCGAACTCGGGTTAGAAGAAGACGATAATCAACAACAATACAAAGAAGAAGAATCATCATCATCATCACTCTTGAAGAACTACGAGCTCATGATACAT
>gnl_Arath_TAIR10_AT1G66390.1
ATGGAGGGTTCGTCCAAAGGGTTGAGGAAAGGTGCATGGACTGCTGAAGAAGATAGTCTCTTGAGGCTATGTATTGATAAGTATGGAGAAGGCAAATGGCATCAAGTTCCTTTGAGAGCTGGGCTAAATCGATGCAGAAAGAGTTGTAGACTAAGATGGTTGAACTATTTGAAGCCAAGTATCAAGAGAGGAAGACTTAGCAATGATGAAGTTGATCTTCTTCTTCGCCTTCATAAGCTTCTAGGAAATAGGTGGTCCTTGATTGCTGGTCGATTGCCTGGTCGGACCGCTAATGATGTCAAAAATTACTGGAACACCCATCTGAGTAAAAAACATGAGTCTTCGTGTTGTAAGTCTAAAATGAAAAAGAAAAACATTATTTCCCCTCCTACAACACCGGTCCAAAAAATCGGTGTTTTTAAGCCTCGACCTCGATCCTTCTCTGTTAACAATGGTTGCAGCCATCTCAATGGTCTGCCAGAAGTTGATTTAATTCCTTCATGCCTTGGACTCAAGAAAAATAATGTTTGTGAAAATAGTATCACATGTAACAAAGATGATGAGAAAGATGATTTTGTGAATAATCTAATGAATGGAGATAATATGTGGTTGGAGAATTTACTGGGGGAAAACCAAGAAGCTGATGCGATTGTTCCTGAAGCGACGACAGCTGAACATGGGGCCACTTTGGCGTTTGACGTTGAGCAACTTTGGAGTCTGTTTGATGGAGAGACTGTTGAACTTGAT
>gnl_Arath_TAIR10_AT1G74080.1
ATGGTACGGACGCCGTGTTGTAGAGCAGAAGGGTTGAAGAAAGGAGCATGGACTCAAGAAGAAGACCAAAAGCTTATCGCCTATGTTCAACGACATGGTGAAGGCGGTTGGCGAACCCTTCCGGACAAAGCTGGACTCAAAAGATGTGGCAAAAGCTGCAGATTGAGATGGGCGAATTACTTAAGACCTGACATTAAACGTGGAGAGTTTAGCCAAGACGAGGAAGATTCCATCATCAACCTCCACGCCATTCATGGCAACAAATGGTCGGCCATAGCTCGTAAAATACCAAGAAGAACAGACAATGAGATCAAGAACCATTGGAACACTCACATCAAGAAATGTCTGGTCAAGAAAGGTATTGATCCGTTGACCCACAAATCCCTTCTCGATGGAGCCGGTAAATCATCTGACCATTCCGCGCATCCCGAGAAAAGCAGCGTTCATGACGACAAAGATGATCAGAATTCAAATAACAAAAAGTTGTCAGGATCATCATCAGCTCGGTTTTTGAACAGAGTAGCAAACAGATTCGGTCATAGAATCAACCACAATGTTCTGTCTGATATTATTGGAAGTAATGGCCTACTTACTAGTCACACTACTCCAACTACAAGTGTTTCAGAAGGTGAGAGGTCAACGAGTTCTTCCTCCACACATACCTCTTCGAATCTCCCCATCAACCGTAGCATAACCGTTGATGCAACATCTCTATCCTCATCCACGTTCTCTGACTCCCCCGACCCGTGTTTATACGAGGAAATAGTCGGTGACATTGAAGATATGACGAGATTTTCATCAAGATGTTTGAGTCATGTTTTATCTCATGAAGATTTATTGATGTCCGTTGAGTCTTGTTTGGAGAATACTTCATTCATGAGGGAAATTACAATGATCTTTCAAGAGGATAAAATCGAGACGACGTCGTTTAATGATAGCTACGTGACGCCGATCAATGAAGTTGATGACTCCTGTGAAGGGATTGACAATTATTTTGGA
>gnl_Arath_TAIR10_AT1G71030.1
ATGAACAAAACCCGCCTTCGTGCTCTCTCCCCACCTTCCGGTATGCAACACCGTAAGAGATGTCGATTGAGAGGTCGAAACTACGTAAGGCCAGAAGTTAAACAACGCAACTTCTCAAAAGATGAAGACGATCTCATCCTCAAGCTTCATGCACTTCTTGGCAATAGATGGTCATTGATAGCGGGAAGATTGCCAGGACGAACCGACAACGAAGTTAGGATCCATTGGGAAACTTACCTAAAAAGGAAGCTCGTAAAAATGGGAATCGACCCAACCAATCATCGTCTCCACCATCACACCAACTACATTTCTAGACGTCACCTCCATTCTTCACATAAGGAACATGAAACCAAGATTATTAGTGATCAATCTTCTTCGGTATCCGAATCATGTGGTGTAACAATTTTGCCCATTCCAAGTACCAATTGCTCGGAGGATAGTACTAGTACCGGACGAAGTCATTTGCCTGACCTAAACATTGGTCTCATCCCGGCCGTGACTTCTTTGCCAGCTCTTTGCCTTCAGGACTCTAGCGAATCCTCTACCAATGGTTCAACAGGTCAAGAAACGCTTCTTCTATTCCGA
>gnl_Arath_TAIR10_AT1G57560.1
ATGAAGAGACATTCTTGTTGTTACAAACAAAAGCTGAGAAAAGGTCTTTGGTCTCCTGAAGAAGATGAGAAACTTCTCAATTACATTACCAAACATGGCCATGGTTGCTGGAGTTCTGTCCCTAAACTCGCAGGTCTCGAGAGATGTGGAAAGAGCTGTAGACTCAGATGGATCAATTACTTAAGACCTGATTTAAAGAGAGGAGCTTTCTCTTCAGAGGAACAGAATCTCATTGTCGAGCTTCATGCTGTTCTTGGAAACAGATGGTCGCAAATTGCTGCGAGGCTTCCCGGGAGAACCGACAACGAGATAAAGAACTTGTGGAATTCGTGCATTAAGAAGAAGCTGATGAAGAAAGGCATTGACCCTATTACACATAAACCCCTCTCCGAGGTTGGTAAAGAAACAAACAGAAGCGACAATAACAATTCCACAAGTTTTTCCTCAGAAACTAATCAAGACTTGTTTGTCAAGAAAACGTCTGATTTTGCCGAGTATTCTGCGTTTCAGAAAGAAGAATCCAACTCTGTTTCACTCAGAAATTCGCTCTCTTCCATGATCCCAACGCAATTCAACATCGACGATGGTTCTGTCTCAAATGCGGGTTTTGATACACAAGTATGCGTGAAACCCTCGATTATTCTTCTTCCTCCTCCAAACAACACTTCAAGCACTGTCTCTGGACAGGATCATGTAAACGTGTCAGAGCCTAATTGGGAATCAAACAGTGGAACCACAAGCCACCTCAACAATCCCGGTATGGAAGAAATGAAATGGTCCGAGGAGTACCTAAACGAATCGTTATTCTCTACCCAAGTTTACGTGAAATCAGAGACGGATTTCAACTCCAACATTGCCTTTCCTTGGAGCCAAAGCCAAGCTTGTGACGTATTCCCCAAGGATCTTCAGAGAATGGCCTTCTCTTTTGGTGGTCAGACCCTT
>gnl_Arath_TAIR10_AT1G48000.1
ATGAATATAAGTAGAACAGAATTCGCAAACTGTAAAACCCTTATAAATCATAAAGAAGAAGTCGAAGAAGTCGAGAAAAAGATGGAAATAGAAATAAGGAGAGGTCCATGGACTGTGGAAGAAGACATGAAGCTCGTCAGTTACATTTCTCTTCACGGTGAAGGAAGATGGAACTCCCTCTCTCGTTCTGCTGGACTGAATAGAACGGGGAAAAGTTGCAGATTGCGGTGGCTAAATTATCTCCGGCCGGATATCCGCCGTGGAGACATATCCCTTCAAGAACAATTTATCATCCTTGAACTCCATTCTCGTTGGGGAAATCGGTGGTCAAAGATTGCTCAACATTTACCGGGAAGAACAGATAACGAGATAAAGAATTATTGGAGAACACGTGTTCAAAAGCATGCAAAACTTCTAAAATGTGACGTGAACAGCAAGCAATTCAAAGACACCATCAAACATCTCTGGATGCCTCGTCTCATCGAGAGAATCGCCGCCACTCAAAGTGTCCAATTTACCTCTAACCACTACTCGCCTGAGAACTCCAGCGTCGCCACCGCCACGTCATCAACGTCGTCGTCTGAGGCTGTGAGATCGAGTTTCTACGGTGGTGATCAGGTGGAATTTGGAACGTTGGATCATATGACAAATGGTGGTTATTGGTTCAACGGCGGAGATACGTTTGAAACTTTGTGTAGTTTTGACGAGCTCAACAAGTGGCTCATACAG
>gnl_Arath_TAIR10_AT1G25340.1
ATGTCAAATATAACAAAGAAGAAGTGTAATGGAAATGAAGAGGGTGCAGAGCAGAGGAAAGGGCCTTGGACACTCGAGGAAGACACTCTTCTCACCAATTACATTTCCCATAACGGTGAAGGCCGATGGAATCTGCTCGCTAAATCTTCTGGGCTAAAGAGAGCAGGAAAAAGTTGTAGATTGAGATGGTTGAATTACCTTAAACCCGACATAAAGCGTGGGAATCTCACTCCTCAAGAACAACTTTTAATCCTTGAGCTCCATTCTAAATGGGGTAATAGGTGGTCAAAAATTTCGAAGTATTTACCAGGAAGAACAGACAACGATATCAAAAACTACTGGAGAACTAGAGTCCAGAAACAAGCACGCCAGCTCAACATAGATTCCAATAGCCACAAGTTCATAGAAGTTGTTCGTAGCTTTTGGTTTCCAAGACTGATCAACGAGATTAAAGACAACTCATACACCAACAATATTAAAGCTAATGCTCCTGATTTACTTGGACCAATTTTACGAGACAGCAAAGATTTGGGTTTCAACAACATGGATTGTTCCACTTCCATGTCAGAAGATCTCAAGAAAACTTCACAATTCATGGATTTTTCTGATCTTGAAACCACAATGTCCTTGGAAGGATCACGAGGGGGTAGTAGTCAATGTGTGAGTGAGGTTTATAGCTCCTTCCCTTGCCTAGAGGAGGAGTACATGGTGGCCGTTATGGGCAGTTCAGACATTTCAGCATTGCATGATTGTCACGTGGCTGATTCCAAGTACGAGGATGATGTGACACAAGATCTAATGTGGAACATGGATGACATTTGGCAGTTTAACGAGTATGCACACTTTAAT
>gnl_Arath_TAIR10_AT1G66370.1
ATGGGCGAATCACCCAAAGGGTTGAGAAAAGGTACATGGACTACTGAAGAAGATATTCTCTTGAGGCAATGCATTGATAAGTATGGAGAAGGCAAATGGCATCGAGTTCCTTTAAGAACTGGTCTCAATCGGTGCCGAAAGAGTTGTAGACTTAGATGGTTGAATTATTTGAAGCCAAGTATTAAGAGAGGAAAACTCTGCTCCGATGAAGTTGATCTTGTTCTTCGCCTTCATAAACTTCTAGGAAATAGGTGGTCCTTGATCGCTGGTAGATTGCCTGGTCGGACTGCTAATGATGTCAAGAATTACTGGAACACTCATTTGAGTAAGAAGCACGATGAACGATGCTGTAAGACGAAGATGATAAACAAAAACATTACTTCTCATCCTACTTCATCGGCCCAAAAAATCGATGTTTTAAAGCCTCGGCCTCGATCCTTCTCCGATAAAAATAGTTGCAACGATGTCAATATCTTGCCAAAAGTTGACGTTGTTCCTTTACATCTTGGACTCAACAACAATTATGTTTGTGAAAGTAGTATTACATGTAACAAAGATGAGCAAAAAGATAAGCTTATTAATATTAATCTATTGGATGGAGATAATATGTGGTGGGAAAGTTTACTGGAGGCAGATGTGTTGGGTCCAGAAGCTACGGAAACAGCAAAGGGTGTGACCTTACCGCTTGACTTTGAGCAAATTTGGGCTCGGTTTGATGAAGAGACTTTAGAACTGAAT
>gnl_Arath_TAIR10_AT1G74430.1
ATGGGGAGGACGACGTGGTTCGACGTTGACGGGTTGAGGAAAGGAGAGTGGACGGCGGAGGAAGACCGGAAGCTCGTGGTTTACATCAACGAACACGGTCTAGGCGAGTGGGGTTCACTGCCTAAGAGAGCCGGTCTACAAAGATGTGGAAAGAGTTGTAGATTAAGATGGCTGAATTATTTGAGGCCTGGGATTAAAAGAGGCAAGTTCACTCCTCAGGAAGAAGAAGAAATCATCAAATACCATGCTCTTCTTGGAAACAGGTGGGCAGCAATAGCTAAGCAAATGCCAAACAGAACAGATAATGACATAAAGAACCATTGGAACTCATGCCTTAAGAAAAGACTTGCTAAAAAAGGAATCGATCCAATGACCCATGAGCCAACAACAACAACAAGCCTCACCGTCGATGTCACCTCCTCATCAACTACGTCGTCTCCTACACCGAGCCCTACTTCTTCTTCTTTTTCCTCCTGTTCCTCTACTGGCTCTGCACGTTTCCTTAACAAGCTCGCTGCTGGAATCTCGTCAAGAAAACACGGACTAGAGAGTATCAAGACAGTGATATTGGCAGAACAACCAAGAGAAGCCGTTGATGAAGAGAAGATGATGACAATTAACATGAAAGAGAAGGAATTGATTAGTTGTTACATGGAGATTGATGAGACGATGAGTATTGATGAACTACCTTGTGATGACTCGACGTCTGGCTTCGTGGCTTTTGACGACTACTCATTAATCGACCCATACAGAGACGGTGTGTACGTATCTGATTTCTACGATGAGACTGAACACCTTGACCTGTTCCTTCTT
>gnl_Arath_TAIR10_AT1G06180.1
ATGGGGAGAAGACCATGCTGTGAGAAGATAGGATTGAAGAAAGGGCCATGGAGTGCTGAAGAAGATCGAATCTTGATCAATTATATTAGTCTCCATGGCCATCCCAATTGGAGAGCTCTCCCTAAACTAGCCGGGCTACTTCGGTGCGGAAAAAGTTGCAGGCTTCGTTGGATTAATTATTTGAGACCAGACATCAAACGTGGCAATTTCACTCCTCATGAAGAAGATACTATCATCAGCTTACATCAACTCTTAGGCAACAGATGGTCTGCGATAGCTGCAAAATTGCCTGGACGAACAGACAACGAAATTAAAAATGTTTGGCACACTCATTTAAAGAAAAGACTCCACCACAGTCAAGATCAAAACAACAAGGAAGATTTCGTCTCTACTACAGCTGCGGAGATGCCAACCTCTCCGCAACAACAATCTAGTAGTAGTGCCGACATTTCAGCAATTACAACATTGGGAAACAACAATGACATCTCCAATAGCAACAAAGACTCCGCGACGTCATCCGAAGATGTTCTTGCAATTATAGATGAGAGCTTTTGGTCAGAAGTGGTATTGATGGACTGTGACATTTCAGGAAATGAGAAGAATGAGAAAAAGATAGAGAATTGGGAGGGCTCACTAGATAGAAACGATAAGGGATATAACCATGACATGGAGTTTTGGTTTGACCATCTCACTAGTAGTAGTTGTATAATTGGAGAAATGTCCGACATTTCTGAGTTT
>gnl_Arath_TAIR10_AT1G66230.1
ATGGGGAGACAACCATGCTGTGACAAAGTAGGGTTGAAGAAAGGACCATGGACTGCAGAAGAGGATAGGAAGCTCATAAACTTCATCCTTACCAATGGACAATGTTGTTGGAGAGCTGTTCCTAAGCTTTCTGGTCTTCTTAGGTGTGGCAAGAGTTGCAGACTTCGTTGGACTAACTATCTTAGACCAGACCTTAAGAGAGGTCTTCTCTCTGATTACGAAGAGAAGATGGTCATTGATCTCCATTCCCAGCTTGGAAACAGGTGGTCAAAGATAGCTTCTCATTTACCAGGAAGAACAGACAACGAAATCAAGAATCATTGGAACACTCACATCAAGAAGAAGTTGAGGAAAATGGGGATTGATCCTCTTACACATAAACCACTCTCTATCGTCGAAAAAGAAGACGAAGAACCCTTAAAGAAGCTACAGAATAATACAGTTCCTTTTCAAGAAACAATGGAGCGTCCTTTAGAGAACAACATCAAGAACATATCAAGACTTGAAGAGTCTTTAGGTGATGATCAATTCATGGAGATAAATCTTGAGTATGGTGTCGAAGATGTCCCTCTTATTGAAACAGAGTCTTTAGACCTTATCTGCAGCAATTCAACAATGTCTTCATCCACGTCCACATCTTCGCATTCTTCTAATGATTCGAGTTTCTTGAAGGATTTGCAGTTCCCGGAGTTCGAGTGGTCCGACTATGGTAATAGTAATAATGATAATAATAATGGTGTGGACAACATTATAGAGAACAATATGATGAGCCTGTGGGAAATTAGTGACTTTAGCAGTTTGGATTTGCTGCTTAATGATGAGAGTTCTTCCACTTTTGGGTTGTTT
>gnl_Arath_TAIR10_AT1G34670.1
ATGGGGAGGTCGCCTTGTTGCGACGAGAATGGTCTAAAGAAAGGGCCATGGACTCCTGAAGAAGATCAAAAGCTTATTGATTACATTCATAAACATGGTCATGGAAGCTGGAGAGCTCTCCCCAAGCTCGCAGATTTGAATAGGTGTGGAAAGAGTTGTAGACTGAGGTGGACAAATTATTTGAGACCAGACATCAAAAGAGGAAAGTTTTCAGCCGAAGAAGAGCAAACAATCCTCCATCTCCACTCCATTCTCGGGAATAAATGGTCAGCTATTGCGACGCATTTGCAAGGTCGTACAGATAATGAGATAAAAAACTTTTGGAACACACATCTAAAGAAGAAATTGATCCAGATGGGGATCGATCCTGTGACTCATCAGCCAAGAACCGACCTCTTCGCAAGTTTACCTCAGCTCATAGCCTTGGCAAATCTAAAAGACCTAATCGAACAAACATCACAATTCTCATCCATGCAAGGCGAAGCAGCCCAACTAGCCAATCTACAATATCTCCAACGTATGTTTAATTCTTCGGCTTCATTAACCAACAACAACGGCAACAATTTTAGCCCGAGTAGTATTCTCGATATCGATCAGCACCATGCCATGAACCTCTTAAACTCCATGGTCTCTTGGAACAAAGATCAAAACCCCGCTTTTGATCCGGTTCTTGAACTCGAGGCTAACGATCAAAATCAAGATTTATTTCCACTAGGGTTTATCATTGATCAACCCACCCAACCACTCCAACAACAAAAATACCATTTAAACAATAGTCCTAGTGAGCTACCATCGCAAGGTGACCCACTTCTTGATCATGTCCCTTTCAGTCTCCAAACACCTTTGAATAGTGAGGATCACTTTATAGATAATTTGGTCAAACATCCAACTGATCATGAGCATGAACATGATGACAATCCATCTTCATGGGTTCTCCCTTCTCTTATAGACAATAACCCTAAAACTGTCACGTCTTCTCTTCCACACAACAATCCGGCGGATGCAAGTAGCAGCTCAAGCTATGGAGGTTGTGAAGCTGCGTCGTTTTATTGGCCTGACATTTGCTTCGACGAAAGCCTCATGAACGTTATATCT
>gnl_Arath_TAIR10_AT1G56650.1
ATGGAGGGTTCGTCCAAAGGGCTGCGAAAAGGTGCTTGGACTACTGAAGAAGATAGTCTCTTGAGACAGTGCATTAATAAGTATGGAGAAGGCAAATGGCACCAAGTTCCTGTAAGAGCTGGGCTAAACCGGTGCAGGAAAAGTTGTAGATTAAGATGGTTGAACTATTTGAAGCCAAGTATCAAGAGAGGAAAACTTAGCTCTGATGAAGTCGATCTTCTTCTTCGCCTTCATAGGCTTCTAGGGAATAGGTGGTCTTTAATTGCTGGAAGATTACCTGGTCGGACCGCAAATGACGTCAAGAATTACTGGAACACTCATCTGAGTAAGAAACATGAACCGTGTTGTAAGATAAAGATGAAAAAGAGAGACATTACGCCCATTCCTACAACACCGGCACTAAAAAACAATGTTTATAAGCCTCGACCTCGATCCTTCACAGTTAACAACGACTGCAACCATCTCAATGCCCCACCAAAAGTTGACGTTAATCCTCCATGCCTTGGACTTAACATCAATAATGTTTGTGACAATAGTATCATATACAACAAAGATAAGAAGAAAGACCAACTAGTGAATAATTTGATTGATGGAGATAATATGTGGTTAGAGAAATTCCTAGAGGAAAGCCAAGAGGTAGATATTTTGGTTCCTGAAGCGACGACAACAGAAAAGGGGGACACCTTGGCTTTTGACGTTGATCAACTTTGGAGTCTTTTCGATGGAGAGACTGTGAAATTTGAT
>gnl_Arath_TAIR10_AT1G66380.1
ATGGAGGGTTCGTCCAAAGGGTTGAGGAAAGGTGCATGGACTGCTGAAGAAGATAGTCTCTTGAGGCAGTGTATTGGTAAGTATGGAGAAGGCAAATGGCATCAAGTTCCTTTAAGAGCTGGGCTAAATCGGTGCAGGAAAAGTTGTAGACTAAGATGGTTAAACTATTTGAAGCCAAGTATCAAGAGAGGAAAATTTAGTTCTGATGAAGTTGATCTTCTTCTTCGTCTTCATAAGCTTCTAGGAAATAGGTGGTCCTTGATTGCTGGTCGATTACCTGGTCGGACCGCTAATGATGTCAAGAACTACTGGAACACCCATCTGAGTAAGAAGCATGAACCGTGTTGTAAAACTAAGATAAAAAGGATAAATATTATAACCCCTCCTAATACACCGGCCCAAAAAGTCGATATTTTT
>gnl_Arath_TAIR10_AT1G22640.1
ATGGGAAGATCACCATGCTGCGAGAAAGCTCACATGAACAAAGGAGCTTGGACTAAAGAAGAAGATCAGCTTCTTGTTGATTACATCCGTAAACACGGTGAAGGTTGCTGGCGATCTCTCCCTCGCGCCGCTGGATTACAAAGATGTGGTAAGAGTTGTAGATTGAGATGGATGAATTATCTAAGACCAGATCTCAAAAGAGGCAATTTTACTGAAGAAGAAGATGAACTCATCATCAAGCTCCATAGCTTGCTCGGTAACAAATGGTCTTTAATAGCTGGGAGATTACCAGGAAGAACAGATAACGAGATCAAGAACTATTGGAACACTCATATCAAGAGGAAGCTTCTCAGCCGTGGGATTGATCCAAACTCTCACCGTCTGATCAACGAATCCGTCGTGTCTCCGTCGTCTCTTCAAAACGATGTCGTTGAGACTATACATCTTGATTTCTCTGGACCGGTTAAACCGGAACCGGTGCGTGAAGAGATTGGTATGGTTAATAATTGTGAGAGTAGTGGAACGACGTCGGAGAAGGATTATGGGAACGAGGAAGATTGGGTGTTGAATTTGGAACTCTCTGTTGGACCGAGTTATCGGTACGAGTCGACTCGGAAAGTGAGTGTTGTTGACTCGGCTGAGTCGACTCGACGGTGGGGTTCCGAGTTGTTTGGAGCTCATGAGAGTGATGCGGTGTGTTTGTGTTGTCGGATTGGGTTGTTTCGTAATGAGTCGTGTCGGAATTGTCGGGTTTCTGATGTTAGAACTCAT
>gnl_Arath_TAIR10_AT1G63910.1
ATGGGTCATCACTCATGCTGCAACCAGCAAAAGGTGAAGAGAGGGCTTTGGTCACCGGAAGAAGATGAGAAGCTTATTAGATATATCACAACTCATGGCTATGGATGTTGGAGTGAAGTCCCTGAAAAAGCAGGGCTTCAAAGATGTGGAAAAAGTTGTAGATTGCGATGGATAAACTATCTTCGACCTGATATCAGGAGAGGAAGGTTCTCTCCAGAAGAAGAGAAATTGATCATAAGCCTTCATGGAGTTGTGGGAAACAGGTGGGCTCATATAGCTAGTCATTTACCGGGAAGAACAGATAACGAGATTAAAAACTATTGGAATTCATGGATTAAGAAAAAGATACGAAAACCGCACCATCATTACAGTCGTCATCAACCGTCAGTAACTACTGTGACATTGAATGCGGACACTACATCGATTGCCACTACCATCGAGGCCTCTACCACCACAACATCGACTATCGATAACTTACATTTTGACGGTTTCACTGATTCTCCTAACCAATTAAATTTCACCAATGATCAAGAAACTAATATAAAGATTCAAGAAACTTTTTTCTCCCATAAACCTCCTCTCTTCATGGTAGACACAACACTTCCTATCCTAGAAGGAATGTTCTCTGAAAACATCATCACAAACAATAACAAGAACAATGATCATGATGACACGCAAAGAGGAGGAAGAGAAAATGTTTGTGAACAAGCATTTCTAACAACTAACACGGAAGAATGGGATATGAATCTTCGTCAGCAAGAGCCGTTTCAAGTTCCTACACTGGCGTCACATGTGTTCAACAACTCTTCCAATTCAAATATTGACACGGTTATAAGTTATAATCTACCGGCGCTAATAGAGGGAAATGTCGATAACATCGTCCATAATGAAAACAGCAATGTCCAAGATGGAGAAATGGCGTCCACATTCGAATGTTTAAAGAGGCAAGAACTAAGCTATGATCAATGGGACGATTCACAACAATGCTCTAACTTTTTCTTTTGGGACAACCTTAATATAAACGTGGAAGGTTCATCTCTTGTTGGAAACCAAGACCCATCAATGAATTTGGGATCATCTGCCTTATCTTCTTCTTTCCCTTCTTCGTTT
>gnl_Arath_TAIR10_AT1G16490.1
ATGGGCAAAGGAAGAGCACCATGTTGTGACAAAACCAAAGTGAAGAGAGGACCATGGAGCCATGATGAAGACTTGAAACTCATCTCTTTCATTCACAAGAATGGTCATGAGAATTGGAGATCTCTCCCAAAGCAAGCTGGATTGTTGAGGTGTGGCAAGAGTTGTCGTCTGCGATGGATTAATTACCTCAGACCTGATGTGAAACGTGGCAATTTCAGTGCAGAGGAAGAAGACACCATCATCAAACTTCACCAGAGCTTTGGTAACAAGTGGTCGAAGATTGCTTCTAAGCTGCCTGGAAGAACAGACAATGAGATCAAGAATGTGTGGCATACACATCTCAAGAAAAGATTGAGCTCGGAAACTAACCTTAATGCCGATGAAGCGGGTTCAAAAGGTTCTTTGAATGAAGAAGAGAACTCTCAAGAGTCATCTCCAAATGCTTCAATGTCTTTTGCTGGTTCCAACATTTCAAGCAAAGACGATGATGCACAGATAAGTCAAATGTTTGAGCACATTCTAACTTATAGCGAGTTTACGGGGATGTTACAAGAGGTAGACAAACCAGAGCTGCTGGAGATGCCTTTTGATTTAGATCCTGACATTTGGAGTTTCATAGATGGTTCAGACTCATTCCAACAACCAGAGAACAGAGCTCTTCAAGAGTCTGAAGAAGATGAAGTTGATAAATGGTTTAAGCACCTGGAAAGCGAACTCGGGTTAGAAGAAAACGATAACCAACAACAACAACAACAGCATAAACAGGGAACAGAAGATGAACATTCATCATCACTCTTGGAGAGTTACGAGCTCCTCATACAT
>gnl_Arath_TAIR10_AT1G18710.1
ATGGGGAGGACGACATGGTTCGACGTCGACGGGATGAAGAAAGGAGAGTGGACGGCAGAGGAAGACCAGAAGCTCGGCGCTTACATCAACGAGCATGGCGTTTGTGATTGGCGTTCCCTCCCCAAAAGAGCTGGTTTGCAGAGATGTGGAAAGAGCTGCAGATTAAGGTGGCTTAACTATCTAAAGCCTGGGATTAGAAGAGGCAAATTCACTCCTCAAGAAGAAGAAGAAATCATCCAACTTCATGCTGTTCTCGGAAACAGGTGGGCAGCCATGGCGAAGAAGATGCAGAATCGAACAGACAATGATATCAAGAACCATTGGAACTCTTGTCTCAAGAAAAGACTTTCGAGAAAGGGAATCGACCCTATGACCCACGAGCCCATCATCAAACACCTCACCGTCAATACCACTAACGCAGATTGTGGTAACTCTTCCACCACGACGTCCCCGTCGACGACGGAAAGCTCTCCTTCCTCCGGCTCGTCTCGTCTTCTTAACAAACTCGCCGCAGGTATCTCATCTAGACAACATAGTCTCGATAGGATCAAGTACATCTTGTCGAATTCAATAATCGAAAGCAGTGATCAAGCAAAAGAGGAAGAAGAAAAAGAAGAAGAAGAAGAAGAAAGAGATTCAATGATGGGTCAGAAGATTGACGGTAGTGAAGGAGAAGATATTCAGATTTGGGGCGAGGAGGAAGTTAGGCGTTTAATGGAGATTGATGCAATGGATATGTACGAGATGACTTCGTACGACGCTGTCATGTACGAGAGTAGTCACATACTTGATCATCTCTTT
>gnl_Arath_TAIR10_AT1G35515.1
ATGGGAAGATCACCATGTTGTGAAAAGGCTCACATGAACAAAGGAGCATGGACTAAAGAAGAAGATCAACGTCTTATTGATTATATACGTAATCATGGTGAAGGCTCTTGGCGTTCTCTTCCTAAATCCGTTGGGTTGTTGCGTTGTGGAAAAAGTTGTAGATTAAGATGGATTAATTACCTTCGTCCTGATCTTAAACGTGGAAATTTCACTGATGGTGAAGAGCAAATCATTGTCAAACTTCATAGTTTATTTGGCAACAAATGGTCTTTGATTGCTGGGAAATTACCGGGAAGAACCGATAATGAGATTAAAAATTATTGGAACACTCATATAAAAAGGAAGCTTCTTAACCGTGGTATTGACCCAAAAACTCACGGTTCGATCATCGAGCCTAAAACGACATCGTTTCATCCCCGAAATGAAGATTTGAAGTCCACGTTTCCCGGTTCTGTTAAACTAAAGATGGAGACTTCTTGTGAAAACTGTGCTTCTACGAGCGGTACGACTACGGACGAGGATTTACGGTTAAGTGTTGATTGTGATTACAGATATGATCATCTGGACAAGGAGCTAAACTTGGACCTAACACTCGGGTACAGTCCGACTCGATTTGTCGGGGTCGGATCTTGTTAC
>gnl_Arath_TAIR10_AT1G56160.1
ATGGGGAAAGGAAGAGCACCATGCTGCGACAAGAACAAAGTGAAGAGAGGGCCATGGAGCCCTCAAGAAGATCTCACTCTCATCACTTTTATTCAAAAACATGGCCATCAAAACTGGAGATCTCTTCCCAAGCTTGCTGGATTGTTGAGATGTGGGAAAAGTTGCCGACTAAGATGGATAAACTATCTGAGACCGGACGTGAAGCGAGGCAACTTTAGCAAAAAGGAGGAAGATGCTATCATTCACTACCATCAAACCCTTGGAAACAAGTGGTCAAAGATCGCGTCCTTCTTGCCGGGAAGAACTGACAACGAGATCAAAAACGTGTGGAACACGCATCTCAAGAAACGACTCACTCCATCTTCTTCTTCTTCATCCCTCTCTAGCACTCATGACCAAAGCACAAAAGCAGATCATGACAAGAACTGTGACGGGGCTCAAGAAGAAATACATTCAGGGTTAAATGAGAGCCAAAACTCAGCTACTTCGTCACATCACCAAGGCGAGTGTATGCACACAAAACCAGAGCTTCATGAGGTTAATGGACTCAACGAGATCCAGTTCCTGCTCGACCATGATGACTTTGATGATATAACCTCTGAGTTTCTTCAGGATAACGATATCTTATTTCCGCTAGACTCTCTTCTTCATAACCACCAAACTCACATTTCAACCCAAGAAATGACTCGAGAGGTAACCAAATCGCAATCATTTGATCATCCTCAACCGGATATCCCATGCGGATTTGAAGACACAAACGAAGAATCCGACTTGAGGAGACAGCTGGTTGAATCAACCACACCTAACAATGAGTACGACGAGTGGTTCAACTTCATTGACAACCAAACTTACTTTGATGATTTTAATTTCGTCGGAGAAGTATGTCTA
>gnl_Arath_TAIR10_AT1G18960.1
ATGGTGAGATCTTGTTCTTCAAAATCAAAGAATCCTTGGACAAACGAAGAAGACACAACCCAAAAGTTTGTGTTTGCGTCTGCGTCCAAAAACGGATGTGCAGCTCCTAAGAAAATAGGACTTAGGAGATGTGGAAAGAGTTGCAGAGTGAGAAAGACTGATCATTCAGGAACCAAACATGAGAGCTTCACTTCTGAAGACGAAGATCTGATCATCAAGATGCACGCAGCAATGGGAAGCAGATGGCAACTTATTGCACAACATTTACCAGGAAAGACAGAAGAAGAAGTGAAGATGTTTTGGAACACAAAACTGAAGAAGAAACTGTCGGAAATGGGGATAGATCATGTCACTCACCGTCCCTTTTCTCACGTACTTGCTGAATACGGCAACATCAATGGTGGTGGAAACCTAAACCCTAATCCCTCGAACCAAGCCGGATCTCTTGGACGCAATCACTCGCTCAATGATGATGGTCATCAACAACAACCTAATGATTCAGGAGATCTCATGTTTCATTTACAAGCAATCAAGCTTATGACAGATTCATCGAACCAAGTCAAGCCTGAGTCTACGTTTGTGTACGCCTCTTCGTCTTCTTCTAACTCGTCTCCTCCATTGTTCTCTTCAACTTGTTCTACCATAGCTCAGGAGAATTCAGAGGTTAACTTCACTTGGTCTGACTTCCTTCTTGACCAAGAAACCTTCCATGAAAACCAACAGAATCATCCTCAAGAACTAGACAGCTTGTTTGGGAACGACTTCTCCGAGGTAACAGCAGCTACAATGGCTAACACATCAACCGTACCATCTCAGATCGAAGAAGAATCTTTGAGCAATGGGTTCGTTGAATCGATTATCGCTAAAGAAAAGGAGTTTTTCTTGGGATTTCCGAGCTATCTGGAACAACCTTTCCACTTT
>gnl_Arath_TAIR10_AT1G09540.1
ATGGGGAGACATTCTTGCTGTTACAAACAAAAGCTGAGGAAAGGGCTTTGGTCTCCTGAAGAAGACGAGAAGCTTCTTACTCACATCACCAATCACGGCCATGGCTGCTGGAGCTCTGTCCCTAAACTCGCTGGTTTGCAGAGATGTGGGAAGAGTTGTCGACTAAGATGGATCAATTACTTGAGACCTGATTTAAAGAGAGGAGCTTTTTCTCCTGAAGAAGAGAATCTCATCGTCGAACTTCATGCCGTCCTTGGAAACAGATGGTCACAGATTGCGTCAAGGCTTCCGGGTAGAACCGACAACGAGATCAAGAATCTATGGAACTCAAGCATCAAGAAGAAACTGAAACAAAGAGGCATTGACCCAAACACACACAAGCCCATCTCTGAAGTTGAGAGTTTTAGCGACAAAGACAAACCAACAACAAGCAACAACAAAAGAAGCGGTAACGATCACAAGTCTCCTAGTTCCTCTTCTGCGACTAACCAAGACTTCTTCCTCGAAAGGCCATCTGATTTATCCGACTACTTCGGATTTCAGAAGCTTAACTTCAACTCCAATCTAGGACTCTCTGTTACAACTGATTCTTCACTCTGCTCGATGATTCCGCCGCAGTTTAGCCCCGGGAACATGGTTGGTTCTGTCCTTCAGACACCAGTATGCGTAAAGCCCTCGATTAGTCTTCCTCCCGACAACAACAGTTCGAGTCCTATCTCCGGAGGAGATCATGTGAAATTGGCTGCACCAAACTGGGAATTTCAGACAAACAACAATAATACCTCAAATTTCTTCGACAATGGCGGATTCTCATGGTCTATCCCAAATTCTTCTACTTCTTCTTCACAAGTCAAACCAAATCATAACTTCGAAGAAATAAAATGGTCAGAGTATTTGAACACACCGTTCTTCATAGGGAGTACTGTACAGAGTCAAACCTCTCAACCAATCTACATCAAATCAGAAACAGATTACTTAGCCAATGTTTCAAACATGACAGATCCTTGGAGCCAAAACGAGAACTTGGGCACAACTGAAACTAGTGACGTGTTCTCCAAGGATCTTCAGAGAATGGCCGTCTCTTTTGGTCAGTCCCTT
>gnl_Arath_TAIR10_AT1G74650.1
ATGGGTAGACCACCTTGTTGCGAGAAGATTGAGGTGAAGAAAGGACCATGGACTCCCGAAGAAGACATAATCTTGGTCTCTTATATCCAACAACACGGCCCTGGAAATTGGAGATCTGTCCCTGCAAACACCGGTTTGCTAAGGTGTAGCAAGAGTTGCAGACTTAGATGGACTAATTACCTTCGTCCCGGGATCAAACGAGGAAATTTCACTCAACCGGAAGAGAAGATGATCATCCACCTTCAAGCTCTTTTGGGAAATAGATGGGCAGCTATAGCATCATATCTACCTCAGAGGACCGACAATGATATCAAGAACTACTGGAACACTCATCTTAAAAAGAAACTAGTGATGATGAAGTTTCAAAATGGTATCATCAACGAAAACAAAACCAATCTGGCAACAGATATTTCGTCTTGTAATAATAACAACAATGGATGTAATCACAACAAAAGGACCACCAACAAAGGCCAATGGGAGAAAAAACTTCAAACAGACATCAACATGGCCAAACAAGCCTTATTCCAAGCCTTGTCACTTGACCAACCATCTTCATTGATCCCTCCCGATCCTGACTCACCAAAACCTCATCATCATTCTACCACCACTTATGCCTCAAGCACAGATAACATCTCTAAATTACTCCAGAACTGGACAAGCTCATCATCGTCAAAGCCTAACACTTCATCAGTCTCCAACAACCGGAGCTCAAGCCCCGGTGAAGGAGGACTTTTTGATCATCACTCTTTGTTCTCATCGAATTCAGAATCTGGATCAGTTGATGAGAAGCTGAATTTGATGTCCGAGACAAGCATGTTCAAAGGTGAGAGCAAGCCAGACATAGACATGGAAGCTACACCTACTACTACTACTACTGATGATCAAGGCTCGTTGTCATTGATCGAGAAATGGTTGTTTGATGATCAAGGCTTGGTTCAGTGTGATGATAGTCAAGAAGATCTCATCGACGTGTCTTTAGAGGAGTTAAAA
>gnl_Arath_TAIR10_AT3G28910.1
ATGGTGAGGCCTCCTTGTTGTGACAAAGGAGGAGTGAAGAAAGGGCCATGGACTCCTGAAGAAGATATCATTTTAGTCACTTACATCCAAGAACATGGTCCTGGTAATTGGAGAGCTGTTCCTACCAATACTGGGCTGCTTAGATGCAGCAAGAGTTGTAGACTTAGATGGACAAACTATTTAAGGCCAGGAATCAAAAGAGGCAATTTCACAGAACATGAAGAAAAGATGATTGTTCATCTCCAAGCCCTCTTAGGAAATAGATGGGCTGCAATTGCGTCATATCTTCCACAAAGGACAGACAATGACATTAAGAACTATTGGAACACTCATTTGAAGAAGAAACTCAACAAAGTCAATCAAGATTCTCATCAAGAACTTGACCGTTCCTCGCTCTCATCTTCACCATCGTCTTCTTCTGCTAATTCCAACTCAAACATCTCAAGAGGCCAATGGGAAAGGCGACTTCAAACCGATATCCACTTGGCGAAAAAGGCTCTCTCTGAGGCTTTATCTCCTGCCGTTGCACCAATCATTACATCTACAGTGACAACAACGTCTTCCTCTGCTGAATCAAGACGCTCTACTTCCTCAGCTAGCGGGTTTCTTAGGACGCAAGAAACATCTACAACTTATGCCTCAAGCACCGAAAATATCGCGAAATTGCTCAAAGGGTGGGTGAAAAACTCGCCGAAGACTCAAAACTCCGCGGATCAAATCGCTTCTACAGAGGTAAAAGAAGTGATCAAGAGTGATGATGGGAAGGAGTGTGCAGGGGCATTTCAGTCATTTTCTGAGTTTGATCACTCATATCAACAGGCTGGTGTTTCACCTGATCATGAGACCAAACCAGACATAACTGGATGCTGCAGTAACCAAAGTCAATGGTCTTTGTTTGAGAAGTGGTTGTTTGAGGATTCTGGTGGACAGATTGGTGATATTCTATTGGATGAAAACACTAATTTCTTC
>gnl_Arath_TAIR10_AT3G24310.1
ATGAGTTTGTGGGGAGGGATGGGAGGAGGATGGGGAATGGTAGAAGAAGGTTGGAGAAAAGGGCCTTGGACTGCTGAAGAAGACCGCCTTTTGATCGATTATGTGCAGCTTCACGGTGAAGGGCGATGGAACTCTGTTGCGAGGCTCGCGGGGTTGAAGAGAAATGGGAAAAGCTGCAGGTTAAGATGGGTTAACTACCTAAGACCAGACCTCAAGAGAGGACAAATCACTCCTCATGAAGAAACCATTATCCTTGAGTTACATGCTAAGTGGGGCAATAGGTGGTCCACGATTGCACGTAGTTTACCGGGAAGAACAGACAACGAAATCAAGAACTATTGGCGAACCCATTTCAAGAAGAAGACGAAGTCTCCAACTAACAGTGCGGAGAAGACAAAGAACCGAATCTTGAAGAGGCAACAATTTCAGCAGCAAAGACAAATGGAGTTGCAGCAAGAACAACAGTTGCTTCAATTCAATCAAATCGACATGAAAAAGATCATGTCGTTACTAGATGACGACAACAACAATGGTGATAACACCTTCAGCAGTAGCAGTAGTGGCGAAAGTGGAGCATTATATGTACCTCATCAGATCACACATTCAACAACAACTTCTGGTTGTGAACCAAATAGTAACGGGTATTACCCGGTGGTTCCGGTAACAATACCTGAGGCTAATGTGAATGAAGATAACGCTATTTGGGACGGTTTATGGAATCTGGATTTTGAAGGACAAGGAAGTTTTGGTGGCGCTGCTTGTGCCCCAAGGAAGCACTATTTCCAGAACATGGTCATTCCCTTCTGT
>gnl_Arath_TAIR10_AT3G11440.1
ATGAGTTACACGACGGCGACTGCTGATAGTGATGATGGTATGCACTCCAGCATCCATAATGAATCACCAGCTCCTGATAGTATTAGCAATGGCTGCAGAAGTAGAGGGAAAAGAAGTGTCCTGAAGAAAGGACCATGGACTTCAACTGAAGACGGGATTTTAATTGATTATGTAAAGAAGCACGGCGAGGGTAACTGGAATGCTGTGCAGAAACACACTAGCCTGGCCCGTTGTGGTAAAAGCTGTCGTCTGAGATGGGCTAATCATCTGAGGCCAAACTTGAAGAAAGGAGCATTTAGCCAAGAAGAAGAACAGCTCATTGTTGAAATGCACGCCAAGATGGGAAATAAATGGGCACAGATGGCTGAACATTTACCTGGTCGAACAGATAATGAGATAAAGAATTATTGGAACACTCGTATCAAGAGGAGACAACGAGCAGGCTTACCACTTTACCCTCCTGAAATCTATGTTGATGACCTTCATTGGAGCGAAGAGTATACAAAGAGTAATATCATAAGAGTAGATAGAAGAAGAAGACATCAAGATTTCTTGCAGTTGGGGAATTCTAAAGATAATGTCTTATTTGACGATCTAAATTTTGCTGCTAGCTTGTTACCTGCCGCTTCTGACCTATCAGATTTGGTTGCATGCAACATGCTAGGAACTGGCGCAAGTTCTTCCCGGTATGAGAGCTACATGCCACCAATATTGCCTTCCCCAAAGCAAATCTGGGAATCTGGATCTCGGTTTCCCATGTGCAGCAGTAACATAAAGCATGAATTCCAATCGCCGGAACACTTTCAGAATACGGCTGTACAGAAGAATCCCAGATCTTGCAGTATCTCGCCTTGTGATGTTGATCATCATCCTTATGAAAACCAACATTCGTCTCATATGATGATGGTTCCTGATAGCCATACAGTTACGTATGGCATGCATCCTACTTCTAAGCCCTTGTTTGGGGCAGTGAAGCTGGAGCTCCCTTCATTCCAATATTCAGAAACTAGTGCATTTGATCAGTGGAAGACGACTCCGTCACCTCCACACTCAGATCTCCTTGACTCTGTTGATGCCTATATTCAATCTCCACCACCATCGCAGGTAGAGGAGTCAGATTGTTTCTCTTCATGCGACACCGGCCTACTAGATATGTTACTTCATGAGGCCAAGATCAAAACTAGTGCGAAGCACAGTTTGTTGATGTCATCACCCCAGAAGAGTTTCAGTTCAACTACTTGCACGACCAATGTTACTCAGAATGTACCACGTGGCAGCGAAAACCTGATCAAATCAGGAGAATATGAAGATTCCCAAAAGTATTTGGGTCGCTCCGAGATTACAAGTCCCTCGCAACTTAGTGCAGGTGGTTTTTCATCAGCTTTTGCAGGGAATGTTGTAAAGACAGAAGAGTTGGATCAGGTTTGGGAACCAAAGAGAGTTGATATAACACGGCCTGATGTTTTACTTGCGTCGAGCTGGCTTGACCAAGGCTGTTATGGCATTGTTAGTGACACAAGCAGCATGAGTGATGCGCTTGCACTTCTTGGTGGTGACGACATTGGGAACAGTTACGTGACTGTTGGGTCATCATCAGGTCAAGCACCACGAGGCGTCGGGTCTTATGGATGGACCAATATGCCTCCTGTTTGGTCGCTG
>gnl_Arath_TAIR10_AT3G47600.1
ATGGGAAGACCACCATGCTGTGACAAGATTGGAGTGAAGAAAGGACCATGGACACCAGAGGAAGATATCATCTTGGTTTCTTACATCCAAGAACATGGTCCTGGAAACTGGAGATCTGTGCCTACTCACACAGGTTTGAGGAGATGTAGCAAAAGCTGTAGATTGAGGTGGACTAATTATCTTCGACCTGGGATCAAGCGTGGAAATTTCACCGAGCATGAAGAGAAGATGATTCTCCATCTTCAAGCTCTTTTGGGAAACAGGTGGGCAGCTATAGCATCATATCTTCCAGAAAGGACAGACAATGATATAAAGAACTATTGGAACACTCATTTGAAGAAAAAGCTCAAGAAGATGAATGATTCTTGTGATAGTACTATCAACAATGGCCTTGATAATAAAGACTTCTCCATATCAAACAAAAACACTACCTCACATCAAAGCAGCAACTCCAGTAAAGGTCAATGGGAGAGAAGGCTTCAGACAGATATCAACATGGCTAAACAAGCTCTTTGTGATGCCTTGTCTATTGACAAACCACAAAACCCAACTAATTTTTCTATTCCCGATCTTGGTTATGGTCCATCATCTTCTTCGTCCTCTACCACCACCACCACCACCACCACGAGAAACACTAATCCATACCCATCTGGGGTCTATGCTTCAAGTGCTGAGAACATTGCTCGTTTGCTTCAGAATTTTATGAAAGACACACCAAAGACCTCGGTGCCCTTGCCGGTTGCAGCCACCGAGATGGCTATCACCACGGCAGCTTCGAGCCCTAGCACAACCGAAGGAGACGGAGAAGGGATTGACCATTCTTTGTTCAGCTTCAACTCCATAGATGAAGCTGAAGAGAAGCCTAAACTAATAGACCATGACATTAATGGTCTAATTACACAAGGCTCTCTTTCTTTGTTCGAGAAATGGCTCTTTGATGAGCAAAGCCACGATATGATCATCAATAACATGTCACTAGAGGGTCAGGAAGTGTTGTTC
>gnl_Arath_TAIR10_AT3G60460.1
ATGGAAGCGAAGAAGGAAGAGATAAAGAAAGGTCCATGGAAAGCCGAAGAAGACGAAGTACTCATCAACCATGTCAAGAGATACGGTCCTCGTGATTGGAGCTCCATTCGATCCAAAGGTCTTCTTCAACGCACCGGCAAATCCTGTCGTCTTCGTTGGGTCAATAAACTCCGTCCCAATCTCAAAAATGGATGCAAGTTCTCGGCTGACGAAGAGAGGACTGTGATTGAGTTACAATCTGAGTTTGGTAACAAATGGGCGAGAATCGCTACGTATCTACCGGGAAGAACTGATAACGATGTGAAGAATTTCTGGAGTAGCAGACAAAAGAGACTCGCTAGGATTCTTCATAACTCCTCTGATGCATCGAGTTCGAGTTTCAATCCCAAATCTTCTTCTTCTCATCGACTCAAGGGCAAAAACGTCAAACCAATCCGTCAATCCTCTCAGGGTTTTGGTTTGGTTGAGGAAGAGGTTACAGTTTCTTCTTCATGTTCCCAGATGGTTCCTTATTCATCTGATCAAGTTGGTGATGAAGTCTTGAGGTTGCCGGATTTGGGTGTTAAGTTAGAGCATCAGCCTTTCGCTTTTGGCACTGATCTTGTCCTAGCAGAGTACTCTGACTCACAGAATGATGCAAATCAGCAAGCAATCAGCCCTTTCTCTCCAGAAAGCAGAGAGCTTTTGGCTAGACTTGACGACCCTTTTTACTATGATATACTTGGACCAGCTGATTCTTCTGAGCCATTGTTCGCTCTCCCTCAGCCGTTCTTCGAGCCTTCGCCTGTGCCGAGAAGATGCAGACATGTTTCAAAGGATGAAGAAGCTGATGTTTTCTTAGACGATTTCCCAGCTGACATGTTTGATCAGGTTGATCCAATCCCAAGTCCT
>gnl_Arath_TAIR10_AT3G23250.1
ATGGGAAGAGCTCCATGCTGTGAGAAGATGGGGTTGAAGAGAGGACCATGGACACCTGAAGAAGATCAAATCTTGGTCTCTTTTATCCTCAACCATGGACATAGTAACTGGCGAGCCCTCCCTAAGCAAGCTGGTCTTTTGAGATGTGGAAAAAGCTGTAGACTTAGGTGGATGAACTATTTAAAGCCTGATATTAAACGTGGCAATTTCACCAAAGAAGAGGAAGATGCTATCATCAGCTTACACCAAATACTTGGCAATAGATGGTCAGCGATTGCAGCAAAACTGCCTGGAAGAACCGATAACGAGATCAAGAACGTATGGCACACTCACTTGAAGAAGAGACTCGAAGATTATCAACCAGCTAAACCTAAGACCAGCAACAAAAAGAAGGGTACTAAACCAAAATCTGAATCCGTAATAACGAGCTCGAACAGTACTAGAAGCGAATCGGAGCTAGCAGATTCATCAAACCCTTCTGGAGAAAGCTTATTTTCGACATCGCCTTCGACAAGTGAGGTTTCTTCGATGACACTCATAAGCCACGACGGCTATAGCAACGAGATTAATATGGATAACAAACCGGGAGATATCAGTACTATCGATCAAGAATGTGTTTCTTTCGAAACTTTTGGTGCGGATATCGATGAAAGCTTCTGGAAAGAGACACTGTATAGCCAAGATGAACACAACTACGTATCGAATGACCTAGAAGTGGCTGGTTTAGTTGAGATACAACAAGAGTTTCAAAACTTGGGCTCCGCTAATAATGAGATGATTTTTGACAGTGAGATGGACTTCTGGTTCGATGTATTGGCTAGAACCGGCGGGGAACAAGATCTCTTAGCCGGGCTC
>gnl_Arath_TAIR10_AT3G62610.1
ATGGGAAGGGCGCCGTGCTGTGAGAAGGTAGGAATTAAGAAGGGGCGCTGGACGGCGGAGGAAGACCGGACTCTCTCCGACTACATTCAGTCCAACGGCGAAGGATCATGGCGTTCTCTTCCCAAAAATGCCGGGCTAAAGAGATGTGGAAAGAGCTGTAGATTGAGATGGATAAACTATTTGAGATCAGACATCAAGAGAGGAAACATAACTCCCGAAGAAGAGGACGTCATTGTTAAACTGCATTCCACTTTGGGAACCAGGTGGTCAACAATTGCGAGCAATCTACCGGGAAGAACAGACAACGAAATAAAAAACTATTGGAATTCTCATCTCAGCCGTAAACTCCACGGTTACTTCAGAAAACCAACTGTCGCCAATACCGTCGAGAATGCGCCTCCGCCTCCTAAGCGTAGACCTGGAAGAACCAGCAGATCCGCCATGAAACCCAAATTTATCCTAAACCCTAAAAACCACAAAACCCCTAATTCTTTTAAAGCAAACAAAAGTGACATCGTTTTGCCAACTACGACAATAGAGAATGGAGAGGGAGACAAAGAAGACGCATTAATGGTGTTGTCAAGTAGTAGCTTAAGTGGAGCAGAGGAACCCGGTTTAGGACCATGTGGTTATGGAGACGATGGCGATTGTAACCCAAGCATTAATGGCGACGATGGAGCTTTGTGTCTCAATGACGACATTTTCGATTCTTGTTTTCTATTGGACGACTCTCATGCTGTCCACGTGTCCTCATGTGAGTCGAACAACGTAAAAAACTCTGAGCCATATGGAGGGATGTCAGTTGGGCACAAAAATATCGAAACGATGGCTGATGATTTCGTTGACTGGGACTTTGTATGGAGAGAAGGTCAAACCCTTTGGGACGAAAAAGAGGATCTTGATTCGGTTTTGTCGAGGCTGTTAGATGGAGAGGAAATGGAATCTGAGATCAGACAAAGGGACTCCAACGACTTTGGAGAACCGTTGGATATTGACGAAGAAAACAAGATGGCTGCTTGGCTTTTGTCT
>gnl_Arath_TAIR10_AT3G01530.1
ATGGAGACGACGATGAAGAAGAAAGGGAGAGTGAAAGCGACAATAACGTCACAGAAAGAAGAAGAAGGAACAGTGAGAAAAGGACCTTGGACTATGGAAGAAGATTTCATCCTCTTTAATTACATCCTTAATCATGGTGAAGGTCTTTGGAACTCTGTCGCCAAAGCCTCTGGTCTAAAACGTACTGGAAAAAGTTGTCGGCTCCGGTGGCTGAACTATCTCCGACCAGATGTGCGGCGAGGGAACATAACCGAAGAAGAACAGCTTTTGATCATTCAGCTTCATGCTAAGCTTGGAAACAGGTGGTCGAAGATTGCGAAGCATCTTCCGGGAAGAACGGACAACGAGATAAAGAACTTCTGGAGGACAAAGATTCAGAGACACATGAAAGTGTCATCGGAAAATATGATGAATCATCAACATCATTGTTCGGGAAACTCACAGAGCTCGGGGATGACGACGCAAGGCAGCTCCGGCAAAGCCATAGACACGGCTGAGAGCTTCTCTCAGGCGAAGACGACGACGTTTAATGTGGTGGAACAACAGTCAAACGAGAATTACTGGAACGTTGAAGATCTGTGGCCCGTCCACTTGCTTAATGGTGACCACCATGTGATT
>gnl_Arath_TAIR10_AT3G28470.1
ATGGGAAGACCTCCTTGTTGTGACAAGTCCAATGTCAAGAAAGGTCTCTGGACCGAGGAAGAAGACGCTAAGATCCTTGCTTATGTTGCTATCCATGGTGTAGGAAACTGGAGCTTGATCCCCAAAAAAGCAGGTCTGAATCGATGTGGAAAGAGCTGTAGACTAAGATGGACTAATTACTTAAGACCTGACCTTAAACATGACAGCTTCTCTACCCAAGAAGAAGAGCTTATCATTGAGTGTCATAGAGCCATTGGCAGCAGGTGGTCTTCCATTGCACGAAAGCTTCCAGGAAGAACGGATAATGATGTGAAGAATCACTGGAACACAAAGCTGAAGAAGAAGCTGATGAAAATGGGGATAGACCCGGTGACTCATAAACCGGTTTCTCAACTCCTTGCAGAATTCAGAAACATTAGCGGCCATGGAAATGCATCCTTCAAAACAGAACCATCTAACAACTCTATACTCACACAATCCAACTCAGCTTGGGAAATGATGAGAAACACAACAACAAACCATGAGAGTTATTACACCAACTCTCCAATGATGTTTACAAATTCCTCTGAGTACCAAACTACTCCATTTCATTTCTATAGCCATCCAAATCATCTGCTCAATGGAACCACATCTTCATGCTCTTCCTCATCATCTTCTACTAGTATCACTCAGCCAAACCAAGTACCTCAAACACCGGTTACTAACTTCTACTGGAGCGATTTCCTTCTCTCGGACCCGGTTCCTCAAGTAGTGGGATCCTCAGCTACTAGCGACCTCACTTTTACGCAGAACGAACATCATTTCAACATCGAAGCCGAATACATCTCTCAAAACATCGATTCAAAGGCCTCGGGAACATGTCATTCCGCGAGTTCCTTCGTTGACGAAATACTAGATAAAGACCAAGAGATGTTGTCACAGTTTCCTCAACTCTTGAATGATTTCGATTAT
>gnl_Arath_TAIR10_AT3G12720.1
ATGAGAGAGAAGTGGGAAATGAAAAGAGATGAAATGGGACATCGATGTTGTGGAAAACACAAAGTGAAGAGAGGTCTTTGGTCTCCAGAGGAAGACGAGAAGCTTCTTCGTTATATCACCACTCATGGTCATCCTAGTTGGAGTTCCGTTCCAAAGCTTGCCGGGTTGCAGAGATGTGGGAAGAGTTGCAGATTAAGGTGGATAAACTATCTAAGGCCTGATCTGAGGAGAGGTTCGTTTAATGAGGAAGAAGAGCAGATTATCATCGACGTACATCGTATTCTTGGTAACAAATGGGCTCAGATTGCTAAGCACTTACCTGGACGCACTGATAATGAAGTCAAGAACTTTTGGAACTCATGCATTAAGAAGAAACTTCTTTCTCAAGGCTTAGATCCTTCTACACATAATCTTATGCCTTCACACAAAAGATCTTCTTCTTCAAACAATAATAATATCCCCAAGCCAAACAAAACGACGTCCATCATGAAGAACCCTACTGATCTTGATCAATCAACCACTGCTTTTTCAATCACAAACATCAATCCACCCACTTCCACTAAACCAAACAAACTTAAATCTCCTAACCAGACTACAATCCCATCTCAAACCGTGATCCCTATCAATGATAACATGTCAAGTACTCAAACCATGATCCCTATCAATGATCCCATGTCAAGTCTTTTAGATGATGAGAATATGATTCCTCACTGGTCAGATGTTGATGGAATGGCGATCCACGAAGCTCCGATGTTGCCTAGTGATAAGGCAGTAGTGGGAGTGGATGATGATGATCTCAACATGGACATTTTGTTTAACACTCCTTCTTCTTCTGCTTTTGATCCTGATTTTGCTTCCATTTTCTCCTCTGCAATGTCTATCGATTTCAATCCCATGGATGATCTTGGCAGCTGGACCTTT
>gnl_Arath_TAIR10_AT3G01140.1
ATGCCAATCCATGTCAGAGACCGGGAAAAGGGGCGCTTACAGAACCTAAACAGAGACATCTTCTGTTGTGTTTCTCCATCTATATATCAGAGTGACGCCAAGAGAGCAGCTTTTGTGATCATACTGATCATGATCATATCGCCATGTTGTGATAAGGCCGGGTTGAAGAAAGGGCCTTGGACTCCAGAAGAGGATCAGAAACTTTTGGCTTATATTGAAGAACATGGCCATGGAAGCTGGCGTTCTTTGCCTGAGAAAGCCGGTCTCCAAAGGTGTGGAAAGAGTTGCAGACTCAGATGGACTAACTACCTAAGACCTGACATCAAGAGAGGCAAATTCACTGTACAAGAAGAACAAACCATCATTCAACTCCACGCTCTCCTCGGAAACAGGTGGTCAGCGATTGCAACTCATTTACCAAAGAGGACAGACAACGAGATCAAGAACTACTGGAACACACACTTGAAGAAACGTCTGATCAAAATGGGGATAGATCCAGTGACTCACAAGCACAAAAACGAGACTCTTTCGTCTTCCACAGGACAATCAAAGAACGCAGCCACGCTTAGTCATATGGCTCAATGGGAGAGTGCAAGACTCGAAGCTGAAGCAAGGCTAGCTAGAGAATCAAAGCTTCTCCATTTACAGCATTACCAAAACAATAACAACCTTAACAAATCAGCAGCTCCTCAACAACATTGCTTCACTCAAAAAACATCAACAAACTGGACTAAACCAAACCAAGGAAACGGAGACCAACAGCTTGAATCTCCGACATCGACGGTGACATTCTCTGAGAATCTTCTGATGCCTTTAGGAATCCCTACGGATAGCAGCAGAAATAGAAACAATAACAACAATGAGTCCTCGGCGATGATTGAATTGGCCGTATCTTCGTCAACCTCCTCCGATGTGAGTCTGGTCAAAGAACATGAACACGACTGGATTAGGCAGATCAACTGTGGTAGTGGAGGAATAGGAGAAGGATTCACGAGTCTATTGATCGGTGATTCGGTCGGCCGGGGTTTACCCACCGGGAAAAACGAAGCGACGGCGGGCGTGGGGAATGAGAGTGAGTATAACTACTATGAGGATAACAAGAATTACTGGAATAGCATTCTCAACTTGGTTGATTCTTCACCGTCCGATTCCGCGACGATGTTC
>gnl_Arath_TAIR10_AT3G08500.1
ATGATGATGAGGAAACCGGACATTACTACGATCAGAGACAAAGGCAAGCCAAATCATGCATGTGGTGGTAATAACAACAAACCGAAGCTAAGAAAAGGACTTTGGTCGCCTGATGAAGATGAGAAGCTGATAAGATACATGTTGACTAATGGACAAGGATGTTGGAGTGACATCGCTAGAAATGCTGGTCTTTTACGTTGTGGTAAAAGTTGTCGCCTTCGCTGGATCAATTACTTGAGGCCTGATCTTAAACGTGGATCCTTCTCTCCTCAGGAGGAGGATCTCATCTTCCATTTGCATTCCATTCTTGGTAACAGGTGGTCTCAAATAGCTACTCGGCTTCCAGGTAGAACAGACAACGAGATCAAAAACTTTTGGAACTCGACATTGAAGAAGCGGCTTAAGAACAACAGCAACAACAATACTTCATCAGGATCATCACCTAACAATAGTAATAGTAATTCCTTGGACCCAAGAGATCAACATGTGGATATGGGAGGCAACTCAACTTCATTGATGGATGACTATCATCATGATGAAAACATGATGACAGTGGGGAACACCATGCGCATGGACTCTTCCTCCCCATTCAATGTTGGACCAATGGTTAATAGTGTGGGCTTAAACCAACTTTATGATCCCTTGATGATATCAGTGCCGGATAACGGATATCACCAAATGGGAAACACAGTGAATGTGTTCAGCGTTAATGGTTTAGGAGATTATGGAAACACAATTCTTGATCCAATTAGCAAGAGAGTATCAGTAGAAGGTGATGATTGGTTCATTCCCCCCTCGGAGAATACCAACGTCATTGCTTGTAGTACAAGCAACAACCTAAACTTACAGGCCCTTGATCCTTGCTTCAATAGCAAAAATCTTTGTCATTCAGAAAGCTTCAAGGTAGGGAATGTGTTGGGGATAGAGAATGGTTCTTGGGAAATAGAAAACCCTAAAATCGGAGATTGGGATTTGGATGGTCTCATCGATAACAACTCTTCTTTTCCCTTCCTTGATTTCCAAGTCGAT
>gnl_Arath_TAIR10_AT3G06490.1
ATGGATGAAAAAGGAAGAAGCTTGAAGAACAACAACATGGAAGACGAGATGGACCTAAAGAGAGGTCCGTGGACTGCTGAAGAAGATTTTAAGCTCATGAATTACATTGCTACTAATGGAGAAGGTCGCTGGAACTCTCTTTCTCGTTGCGCCGGCCTCCAACGCACCGGTAAAAGCTGTAGACTAAGGTGGTTAAACTATCTCCGCCCTGACGTCCGCCGTGGAAACATTACACTTGAAGAACAACTCTTGATCCTCGAACTTCATTCCCGTTGGGGAAATAGATGGTCAAAAATCGCACAATATTTACCGGGAAGAACGGACAACGAGATCAAGAACTACTGGAGGACGCGGGTGCAAAAGCATGCGAAACAGTTGAAATGTGATGTGAATAGCCAACAATTCAAAGACACAATGAAGTACTTGTGGATGCCTCGACTAGTCGAGAGGATTCAGTCAGCCTCGGCCTCATCCGCAGCAGCAGCCACCACCACAACCACCACCACCACAGGATCAGCCGGCACGTCATCTTGCATCACAACCTCTAACAATCAATTCATGAATTACGACTACAACAACAACAACATGGGACAACAGTTTGGTGTAATGAGCAACAATGATTATATCACGCCTGAAAATTCCAGCGTGGCAGTGTCTCCGGCGTCAGACTTAACGGAGTACTACAGCGCTCCAAACCCTAACCCGGAATACTATTCGGGTCAAATGGGGAATAGTTATTATCCAGATCAGAATTTAGTGAGTTCACAATTATTACCGGATAATTATTTCGACTATAGTGGATTATTAGACGAAGATCTAACGGCTATGCAAGAGCAGAGTAACCTCAGCTGGTTTGAAAACATTAATGGTGCTGCTTCTTCTTCAGACAGTTTATGGAACATTGGAGAAACTGATGAAGAATTCTGGTTCTTACAGCAGCAACAACAGTTCAACAATAATGGTAGCTTC
>gnl_Arath_TAIR10_AT3G13540.1
ATGATGTCATGTGGTGGGAAGAAGCCAGTGTCTAAGAAAACAACGCCGTGTTGCACGAAGATGGGGATGAAGAGAGGACCATGGACGGTGGAGGAAGACGAGATTCTTGTGAGCTTCATTAAGAAAGAAGGTGAAGGACGGTGGCGATCGCTTCCTAAGAGAGCTGGTTTACTCAGATGTGGAAAGAGCTGTCGTCTACGGTGGATGAACTATCTCCGACCCTCGGTTAAACGTGGAGGAATTACGTCGGACGAGGAAGATCTCATCCTCCGTCTTCACCGCCTCCTCGGCAACAGGTGGTCATTGATCGCGGGAAGGATACCGGGAAGGACTGATAATGAAATTAAGAACTATTGGAACACTCATCTTCGTAAGAAACTTTTAAGGCAAGGAATTGATCCTCAAACCCACAAGCCTCTTGATGCAAACAACATCCATAAACCAGAAGAAGAAGTTTCCGGTGGACAAAAGTACCCTCTAGAGCCTATTTCTAGTTCTCATACTGATGATACCACTGTTAATGGCGGGGATGGAGATAGCAAGAACAGTATCAATGTCTTTGGTGGTGAACACGGCTACGAAGACTTTGGTTTCTGCTACGACGACAAGTTCTCATCGTTTCTTAATTCGCTCATCAACGATGTTGGTGATCCTTTTGGTAATATTATCCCAATATCTCAACCTTTGCAGATGGATGATTGTAAGGATGGGATTGTTGGAGCGTCGTCTTCTAGCTTAGGACATGAC
>gnl_Arath_TAIR10_AT3G46130.1
ATGATGCAAGAGGAGGGAAACCGAAAAGGTCCATGGACAGAACAGGAAGACATACTTCTGGTAAATTTTGTTCACTTATTTGGAGATCGACGATGGGATTTTATAGCAAAAGTATCAGGTTTGAACAGAACAGGAAAGAGTTGCAGGCTAAGATGGGTTAATTACCTACATCCTGGTCTCAAACGTGGCAAGATGACGCCTCAAGAAGAGCGCCTCGTCCTTGAGCTTCACGCTAAGTGGGGAAACAGGTGGTCGAAAATAGCCCGAAAATTGCCGGGACGAACGGATAACGAGATAAAGAACTACTGGAGGACTCATATGAGGAAGAAAGCTCAAGAAAAGAAGCGTCCTGTTTCCCCAACTTCCTCATTTTCCAACTGCAGCTCGTCATCTGTGACCACTACCACCACCAATACTCAAGATACATCGTGCCACTCGCGTAAATCTTCAGGGGAAGTGAGCTTTTACGACACTGGAGGTTCCCGATCCACTAGAGAGATGAATCAAGAAAACGAAGACGTGTACTCGTTGGATGATATATGGAGAGAGATTGATCACTCAGCAGTAAACATAATAAAACCGGTTAAAGACATCTACTCAGAACAAAGCCATTGCTTAAGTTACCCAAATCTAGCTTCACCATCATGGGAAAGCTCATTGGATTCTATATGGAACATGGATGCAGATAAAAGTAAGATATCGTCTTACTTTGCAAATGATCAGTTTCCTTTCTGTTTCCAACACAGTAGATCACCATGGTCGTCAGGT
>gnl_Arath_TAIR10_AT3G27810.1
ATGGAGAAAAGAGGAGGAGGAAGTAGTGGAGGTTCGGGATCATCAGCAGAAGCAGAAGTGAGAAAAGGACCATGGACGATGGAAGAAGATCTTATTCTTATCAACTATATCGCCAACCACGGCGATGGTGTTTGGAATTCTCTCGCCAAATCTGCAGGTCTAAAACGAACCGGGAAAAGTTGCCGGCTCCGGTGGCTGAACTATCTCCGCCCCGACGTACGACGGGGAAACATCACTCCAGAAGAGCAACTTATCATCATGGAACTTCATGCTAAGTGGGGAAACAGGTGGTCGAAAATCGCCAAACATCTTCCAGGAAGAACGGACAACGAGATCAAAAATTTCTGGAGGACAAGAATTCAAAAATACATCAAGCAATCGGATGTAACAACAACATCGTCCGTTGGATCTCATCATAGCTCAGAGATCAACGATCAAGCTGCAAGCACGTCGAGCCATAATGTCTTTTGTACACAAGATCAAGCGATGGAGACTTATTCTCCTACACCGACATCATATCAACATACCAATATGGAATTCAACTATGGTAACTATTCGGCCGCGGCAGTGACGGCAACCGTGGATTATCCAGTACCGATGACCGTTGATGATCAAACCGGTGAAAACTATTGGGGCATGGATGATATTTGGTCATCAATGCATTTATTGAATGGTAAT
>gnl_Arath_TAIR10_AT3G12820.1
ATGGGGAATAGAAGAGCACCATGCTGTGACAAAAGCCAAGTGAAGAGAGGGCCATGGAGTGATGAAGAAAGTGAAAGACTCAGATCTTTTATCCTCAAAAATGGTCATCAAAATTGGCGATCTCTTCCCAAACTCGCTGGATTGATGAGATGCGGAAAGAGTTGTCGTCTAAGATGGATAAACTATCTGAGACCAGGTCTCAAACGAGGCAACTTCACCAAGGAGGAGGAAGATACCATTATCCACCTTCACCAAGCTTATGGAAACAAGTGGTCTAAGATCGCATCCAACTTCCCGGGAAGGACAGACAACGAGATCAAGAATGTATGGAACACTCATCTCAAGAAGCGGTTGGTGAAGAGGAGCATTTCATCATCATCATCCGATGTTACCAATCATTCAGTGTCTTCTACCTCTTCTTCCTCTTCCTCAATCTCGTCAGTCTTGCAGGACGTTATTATTAAGAGTGAGAGGCCTAACCAGGAAGAGGAGTTTGGGGAAATCTTGGTGGAGCAAATGGCATGTGGATTTGAGGTGGATGCACCACAATCACTAGAATGTCTCTTTGACGATAGCCAGGTTCCTCCTCCTATATCTAAACCAGACTCACTACAAACCCATGGGAAGTCATCAGATCACGAATTTTGGAGCCGACTGATTGAACCAGGGTTCGATGATTACAATGAGTGGCTCATTTTCTTGGATAACCAAACTTGC
>gnl_Arath_TAIR10_AT3G53200.1
ATGGATTTTAAGAAGGAAGAAACACTTCGTAGAGGGCCATGGCTCGAAGAAGAAGACGAACGGCTAGTGAAGGTCATTAGTCTTTTGGGAGAACGTCGTTGGGATTCTTTAGCAATAGTTTCCGGTTTGAAGAGGAGTGGTAAGAGTTGCAGGCTAAGGTGGATGAACTATCTGAATCCGACTCTGAAGCGTGGACCGATGAGTCAAGAAGAAGAGAGAATCATCTTTCAGCTCCATGCTCTATGGGGTAACAAGTGGTCGAAGATTGCGAGAAGATTACCCGGTAGGACTGATAACGAGATAAAGAACTATTGGAGAACTCATTATAGAAAGAAACAGGAAGCTCAAAACTATGGAAAGCTCTTTGAGTGGAGAGGAAATACAGGAGAAGAATTGTTGCACAAGTATAAGGAAACAGAGATCACTAGGACAAAGACGACGTCTCAAGAACATGGTTTTGTTGAAGTTGTGAGCATGGAAAGTGGTAAAGAAGCCAACGGTGGTGTTGGTGGAAGAGAAAGCTTCGGTGTTATGAAATCACCGTATGAAAATCGGATTTCGGATTGGATATCAGAGATTTCTACTGACCAGAGTGAAGCAAATCTTTCAGAAGATCACAGCAGCAATAGCTGCAGTGAGAACAATATTAACATTGGTACTTGGTGGTTTCAAGAGACTAGGGACTTTGAGGAGTTTTCATGTTCTCTATGGTCA
>gnl_Arath_TAIR10_AT3G61250.1
ATGGGAAGAACACCTTGTTGTGACAAGATTGGTTTGAAGAAAGGTCCTTGGACGCCTGAAGAAGATGAGGTTCTTGTTGCGCATATCAAGAAAAATGGACATGGAAGCTGGAGAACACTTCCTAAACTTGCTGGTTTACTTCGCTGTGGGAAGAGTTGCAGGCTGAGATGGACAAACTATCTGAGACCAGACATAAAGAGAGGTCCTTTCACTGCTGATGAAGAGAAACTTGTTATCCAGCTTCATGCCATTCTCGGCAACAGGTGGGCTGCTATTGCAGCACAGCTTCCAGGAAGAACAGACAACGAGATCAAGAACTTATGGAACACTCATTTGAAGAAACGTCTTTTATCTATGGGTCTTGATCCCAGAACTCATGAGCCATTACCTTCATATGGGTTAGCTAAACAAGCTCCATCTTCACCAACAACTCGCCACATGGCTCAATGGGAAAGTGCTAGGGTTGAAGCTGAGGCAAGGCTTTCTAGAGAATCAATGCTCTTTAGCCCTTCTTTTTACTCTGGTGTAGTAAAAACTGAATGTGATCACTTCTTACGCATTTGGAATTCCGAGATTGGTGAAGCTTTCAGGAATCTCGCTCCATTAGATGAATCAACTATTACTAGTCAAAGCCCTTGCTCGAGGGCAACATCGACCTCATCTGCACTTCTGAAGAGCTCAACAAATTCTTGGGGAGGGAAAGAGGTTACTGTGGCGATTCATGGCTCAGATTATTCTCCATATTCAAATGATCTTGAAGATGATTCAACAGACTCTGCTCTTCAACTTCTGCTTGATTTCCCTATAAGCGATGATGATATGAGCTTCTTGGAAGAGAACATTGACAGCTACTCACAGGCTCCTCCTATTGGTCTTGTTTCCATGGTTTCCAAATTC
>gnl_Arath_TAIR10_AT3G30210.1
ATGCTTGATTGGGGAGTTCAAGGTCATCATCAAAAGCATGATCATGATATTTATCAACAACAACATCAACAACAAGGATGTAGGAAGGGACCATGGACACTTGAAGAAGACAAGCTTCTCGCAGAGTATGTTACTTCGCATGGTGAAGGAAGATGGAGCACTGTAGCTAAGTGTGCAGGGTTGAATAGAAGTGGTAAAAGCTGTAGACTAAGGTGGGTGAACTACTTGAGGCCAGGGCTTAAGAGAGGACAAATCACTCCTCAAGAAGAAGGAATCATCCTTGAACTTCATTCCCTTTGGGGTAACAAGTGGTCTACAATCGCAAGATATTTACCAGGACGAACCGATAATGAAATAAAAAACTACTGGAGAACACATTACAAGAAAAACCAAAAATCTTCTTCGAAGCAAGACAAAGTAAAAAAATCTCTATCCCGGAAACAACAACAAGTGGATCTTAAACCACAACCACAAGCACAATCTGAGAATCATCAGTCTCAGCTAGTGTCCCAAGATCACATGAATATCGACAACGATCATAACATAGCTTCATCCTTGTATTACCCGACAAGTGTCTTCGATGACAAATTATATATGCCTCAAAGTGTAGCAACAACCTCATCCGACCACTCTATGATCGATGAAGGTCACTTGTGGGGCAGCTTGTGGAATCTAGACGAGGATGATCCGCATAGCTTTGGTGGTGGCTCAGGACAGGGAACAGCTGCGGATATTGATGAGAAGTTTCCAGACAGCGGAATTGAGGCCCCGTCGTGTGGCTCAGGGGATTATAGTTATACTGGAGTTTACATGGGAGGCTATATTTTT
>gnl_Arath_TAIR10_AT3G02940.1
ATGGGGAGATCACCGTGTTGCGATGAGAGCGGATTAAAGAAAGGGCCATGGACGCCAGAAGAAGATCAGAAACTGATAAATCACATAAGAAAACACGGCCATGGAAGCTGGAGAGCTCTACCCAAGCAAGCCGGTTTAAACCGGTGTGGGAAGAGTTGCAGATTGAGATGGACTAATTACTTGAGACCAGATATCAAAAGAGGAAACTTCACAGCTGAGGAAGAACAAACTATCATTAACCTTCATTCTCTTCTTGGGAACAAGTGGTCGTCTATAGCTGGTCATCTCCCAGGAAGAACGGATAACGAAATAAAGAACTATTGGAACACGCATATTAGAAAGAAACTTATTCAGATGGGAATCGATCCGGTGACCCATAGGCCAAGAACCGACCATCTAAACGTTCTAGCCGCTCTCCCGCAACTACTAGCTGCCGCAAATTTCAACAACCTCTTGAATCTAAATCAAAATATACAATTGGATGCAACAAGTGTTGCGAAAGCCCAACTGTTACATAGTATGATTCAAGTCCTTAGCAACAACAATACCTCTTCTTCCTTTGACATTCATCACACAACCAATAATCTCTTTGGCCAATCTTCTTTCTTAGAGAACCTACCAAATATTGAAAATCCTTATGATCAAACCCAAGGCCTCTCTCACATTGACGATCAGCCTCTGGATTCGTTTTCTAGCCCGATTCGAGTAGTTGCTTATCAACATGATCAGAATTTTATTCCGCCCTTGATTTCGACATCTCCTGATGAGTCTAAGGAAACCCAAATGATGGTCAAGAACAAGGAAATCATGAAGTATAATGATCATACTTCAAACCCTTCGTCGACCTCAACTTTTACACAAGATCACCAGCCATGGTGTGACATAATTGATGATGAAGCAAGTGATTCTTATTGGAAAGAGATCATAGAGCAAACTTGTTCGGAGCCTTGGCCATTTCGTGAA
>gnl_Arath_TAIR10_AT3G13890.1
ATGGGTCATCACTCATGCTGCAACAAGCAAAAGGTGAAGAGAGGGCTTTGGTCACCTGAAGAAGACGAAAAGCTCATCAACTACATCAATTCATATGGCCATGGATGTTGGAGCTCTGTTCCTAAACATGCAGGCACTTATACACATATACATGGGTTTTGTTTGCAGAGATGTGGAAAGAGTTGTAGATTAAGATGGATAAATTATCTAAGACCTGATCTTAAACGTGGAAGCTTCTCTCCTCAAGAAGCTGCTCTTATCATTGAGCTTCACAGCATTCTTGGTAACAGATGGGCTCAAATTGCTAAACATCTACCTGGAAGAACAGATAACGAGGTCAAGAATTTCTGGAACTCGAGCATTAAAAAGAAGCTCATGTCTCACCATCATCACGGTCATCATCATCATCATCTCTCTTCCATGGCGAGTTTGCTCACAAACCTTCCTTATCACAATGGATTCAACCCTACTACAGTCGACGATGAAAGTTCAAGATTCATGTCCAATATCATCACAAACACTAACCCTAATTTCATCACTCCAAGCCATCTCTCTCTTCCTTCTCCTCATGTTATGACCCCATTGATGTTCCCAACCTCTAGAGAAGGAGATTTCAAGTTTCTAACCACAAACAACCCAAACCAATCTCATCACCATGATAATAACCATTACAACAACCTCGACATTTTGTCACCCACACCAACTATAAACAATCATCATCAACCTTCACTTTCTTCTTGTCCTCATGATAATAATCTCCAATGGCCAGCGTTACCAGATTTCCCAGCGAGTACCATTTCTGGTTTCCAAGAAACCCTTCAAGATTATGATGATGCTAATAAACTCAACGTGTTTGTGACACCATTCAACGATAATGCCAAAAAGTTATTATGTGGAGAAGTTCTCGAAGGCAAAGTACTATCTTCCTCCTCACCAATTTCACAAGATCACGGCCTTTTTCTTCCCACCACGTACAACTTTCAAATGACTTCTACGAGTGATCATCAACATCATCATCGAGTGGACTCATACATCAATCACATGATCATACCATCATCATCCTCATCGTCGCCAATCTCTTGTGGACAGTACGTCATAACT
>gnl_Arath_TAIR10_AT3G27920.1
ATGAGAATAAGGAGAAGAGATGAAAAAGAGAATCAAGAATACAAGAAAGGTTTATGGACAGTTGAAGAAGACAACATCCTTATGGACTATGTTCTTAATCATGGCACTGGCCAATGGAACCGCATCGTCAGAAAAACTGGGCTAAAGAGATGTGGGAAAAGTTGTAGACTGAGATGGATGAATTATTTGAGCCCTAATGTGAACAAAGGCAATTTCACTGAACAAGAAGAAGACCTCATTATTCGTCTCCACAAGCTCCTCGGCAATAGATGGTCTTTGATAGCTAAAAGAGTACCGGGAAGAACAGATAACCAAGTCAAGAACTACTGGAACACTCATCTCAGCAAAAAACTCGTCGGAGATTACTCCTCCGCCGTCAAAACCACCGGAGAAGACGACGACTCTCCACCGTCATTGTTCATCACTGCCGCCACACCTTCTTCTTGTCATCATCAACAAGAAAATATCTACGAGAATATAGCCAAGAGCTTTAACGGCGTCGTATCAGCTTCGTACGAGGATAAACCAAAACAAGAACTGGCTCAAAAAGATGTCCTAATGGCAACTACTAATGATCCAAGTCACTATTATGGCAATAACGCTTTATGGGTTCATGACGACGATTTTGAGCTTAGTTCACTCGTAATGATGAATTTTGCTTCTGGTGATGTTGAGTACTGCCTT
>gnl_Arath_TAIR10_AT3G48920.1
ATGGTGTTTAAATCAGAAAAATCAAACCGGGAAATGAAATCAAAGGAGAAGCAAAGGAAGGGATTATGGTCACCCGAGGAAGATGAGAAGCTTAGGAGTCATGTCCTCAAATATGGCCATGGATGCTGGAGTACTATTCCTCTTCAAGCTGGATTGCAGAGGAATGGGAAGAGTTGTAGATTAAGGTGGGTTAATTATTTAAGACCTGGACTTAAGAAGTCTTTATTCACTAAACAAGAGGAAACTATACTTCTTTCACTTCATTCCATGTTGGGTAACAAATGGTCTCAGATATCGAAATTCTTACCAGGAAGAACCGACAACGAGATCAAAAACTATTGGCATTCTAATCTAAAGAAGGGTGTAACTTTGAAACAACATGAAACCACAAAAAAACATCAAACACCTTTAATCACAAACTCACTTGAGGCCTTGCAGAGTTCAACTGAAAGATCTTCTTCATCTATCAATGTCGGAGAAACGTCTAATGCTCAAACCTCAAGCTTTTCGCCAAATCTCGTGTTCTCGGAATGGTTAGATCATAGTTTGCTTATGGATCAGTCACCTCAAAAGTCTAGCTATGTTCAAAATCTTGTTTTACCGGAAGAGAGAGGATTCATTGGACCATGTGGCCCTCGTTATTTGGGAAACGACTCTTTGCCTGATTTCGTGCCAAATTCAGAATTTTTGTTGGATGATGAGATATCATCTGAGATCGAGTTCTGTACTTCATTTTCAGACAACTTTTTGTTCGATGGTCTCATCAACGAGCTACGACCAATG
>gnl_Arath_TAIR10_AT3G49690.1
ATGGGAAGAGCACCGTGTTGTGACAAAGCAAACGTGAAGAAAGGGCCTTGGTCTCCTGAGGAAGATGCAAAACTCAAATCTTACATTGAAAATAGTGGCACCGGAGGCAATTGGATCGCTTTGCCTCAAAAGATTGGTTTAAAGAGATGTGGAAAGAGTTGCAGGCTGAGGTGGCTTAACTATCTTAGACCAAACATCAAACATGGTGGCTTCTCTGAGGAAGAAGAAAACATCATTTGTAGCCTTTACCTTACAATTGGTAGCAGGTGGTCTATAATCGCTGCTCAATTGCCGGGACGAACAGACAACGATATAAAAAACTATTGGAACACGAGGCTCAAGAAGAAACTCATTAACAAACAACGCAAGGAGCTTCAAGAAGCTTGTATGGAGCAGCAAGAGATGATGGTGATGATGAAGAGACAACACCAACAACAACAAATCCAAACTTCTTTTATGATGAGACAAGACCAAACAATGTTCACATGGCCACTACATCATCATAATGTTCAAGTTCCAGCTCTTTTCATGAATCAAACCAACTCGTTTTGCGACCAAGAAGATGTTAAGCCAGTGCTCATCAAGAACATGGTCAAGATCGAAGATCAAGAACTGGAGAAAACAAACCCTCATCATCATCAAGATTCAATGACAAACGCTTTTGATCATCTCTCTTTCTCTCAACTCTTGTTAGATCCTAATCATAACCACTTAGGATCAGGCGAGGGTTTCTCCATGAACTCTATCTTGAGCGCCAACACAAACTCTCCATTGCTTAATACAAGTAATGATAATCAGTGGTTCGGGAATTTCCAGGCCGAAACCGTAAACTTGTTCTCAGGAGCCTCCACAAGTACTTCGGCAGATCAAAGCACTATAAGTTGGGAAGACATAAGCTCTCTTGTTTATTCTGATTCAAAGCAATTTTTT
>gnl_Arath_TAIR10_AT5G56110.1
ATGGGTCGGATTCCATGTTGTGAAAAGGAGAATGTGAAGAGAGGACAATGGACTCCTGAAGAAGACAACAAATTGGCTTCTTATATTGCTCAACATGGTACTCGTAATTGGCGTCTCATCCCTAAGAATGCTGGGTTGCAAAGATGTGGGAAGAGTTGTAGGCTGCGATGGACAAACTATCTGCGTCCGGATTTGAAACATGGCCAGTTCTCGGAGGCTGAAGAACATATCATTGTCAAGTTTCACTCTGTTCTTGGTAACCGGTGGTCGTTGATTGCGGCGCAACTTCCTGGTCGGACAGACAACGATGTGAAAAATTATTGGAACACGAAGCTGAAGAAGAAGTTGTCAGGAATGGGAATAGATCCGGTGACCCACAAGCCTTTCTCGCATCTAATGGCAGAGATCACCACTACACTTAATCCTCCTCAGGTTTCTCACCTAGCCGAAGCTGCCCTCGGCTGTTTCAAGGACGAGATGCTTCACTTGCTCACCAAGAAACGTGTTGACCTAAACCAAATCAACTTTTCAAACCATAACCCTAACCCAAACAACTTTCACGAGATTGCTGATAATGAAGCTGGTAAGATAAAGATGGATGGTTTGGACCATGGGAATGGGATAATGAAGTTATGGGACATGGGTAATGGATTCTCATATGGATCCTCTTCGTCTTCGTTTGGGAATGAAGAAAGAAATGATGGATCAGCGTCTCCTGCCGTTGCAGCTTGGAGGGGTCACGGAGGAATACGTACCGCGGTAGCTGAAACCGCGGCAGCGGAGGAGGAGGAGAGAAGGAAGCTGAAGGGAGAAGTGGTTGATCAAGAGGAGATTGGATCTGAAGGAGGAAGAGGAGATGGAATGACGATGATGAGGAACCATCATCATCATCAACATGTGTTTAATGTGGATAATGTCTTGTGGGATTTACAAGCTGATGATCTCATCAATCATATGGTT
>gnl_Arath_TAIR10_AT5G23000.1
ATGGGAAGAGCTCCGTGTTGCGACAAGACAAAAGTGAAGCGAGGGCCTTGGTCGCCTGAAGAAGACTCTAAACTTAGAGATTACATTGAAAAGTATGGTAATGGTGGAAATTGGATCTCTTTCCCCCTCAAAGCCGGTTTGAGGAGATGTGGGAAGAGTTGTAGACTGAGGTGGCTAAACTATTTGAGACCAAACATAAAGCATGGTGACTTCTCTGAGGAAGAAGACAGGATCATTTTTAGTCTCTTCGCTGCCATAGGAAGCAGGTGGTCAATAATAGCAGCTCATCTACCGGGACGAACAGACAACGACATAAAAAACTATTGGAACACAAAGCTAAGGAAGAAACTCTTGTCTTCTTCCTCTGATTCATCATCATCAGCCATGGCTTCTCCTTATCTAAACCCTATTTCTCAGGATGTGAAAAGACCAACCTCACCAACAACAATCCCATCTTCTTCTTACAATCCGTATGCTGAAAACCCTAATCAATACCCAACAAAATCCCTCATCTCCAGCATCAATGGCTTCGAAGCTGGTGACAAACAGATAATTTCCTATATTAACCCTAATTATCCTCAAGATCTCTATCTCTCGGACAGCAACAACAACACCTCGAACGCAAATGGTTTCTTGCTCAACCACAATATGTGTGATCAGTACAAGAACCACACCAGTTTTTCTTCAGACGTCAATGGGATAAGATCAGAGATTATGATGAAGCAAGAAGAGATAATGATGATGATGATGATAGACCACCACATTGACCAGAGGACAAAAGGGTACAATGGGGAATTCACACAAGGGTATTATAATTACTACAATGGGCATGGGGATTTGAAGCAAATGATTAGTGGAACAGGCACTAATTCTAACATAAACATGGGTGGTTCAGGTTCATCTTCTAGTTCGATAAGCAACCTAGCTGAGAACAAAAGCAGTGGTAGCCTCCTACTAGAATACAAATGCTTGCCCTATTTCTACTCC
>gnl_Arath_TAIR10_AT5G52260.1
ATGACCAAATCTGGAGAGAGACCAAAACAGAGACAGAGGAAAGGGTTATGGTCACCTGAAGAAGACCAGAAGCTCAAGAGTTTCATCCTCTCTCGTGGCCATGCTTGCTGGACCACTGTTCCCATCCTAGCTGGATTGCAAAGGAATGGGAAAAGCTGCAGATTAAGGTGGATTAATTACCTAAGACCAGGACTAAAGAGGGGGTCGTTTAGTGAAGAAGAAGAAGAGACCATCTTGACTTTACATTCTTCCTTGGGTAACAAGTGGTCTCGGATTGCAAAATATTTACCGGGAAGAACAGACAACGAGATTAAGAACTATTGGCATTCCTATCTGAAGAAGAGATGGCTCAAATCTCAACCACAACTCAAAAGCCAAATATCAGACCTCACAGAATCTCCTTCTTCACTACTTTCTTGCGGGAAAAGAAATCTGGAAACCGAAACCCTAGATCACGTGATCTCCTTCCAGAAATTTTCAGAGAATCCAACTTCATCACCATCCAAAGAAAGCAACAACAACATGATCATGAACAACAGTAATAACTTGCCTAAACTGTTCTTCTCTGAGTGGATCAGTTCTTCAAATCCACACATCGATTACTCCTCTGCTTTTACAGATTCCAAGCACATTAATGAAACTCAAGATCAAATCAATGAAGAGGAAGTGATGATGATCAATAACAACAACTACTCTTCACTTGAGGATGTCATGCTCCGTACAGATTTTTTGCAGCCTGATCATGAATATGCAAATTATTATTCTTCTGGAGATTTCTTCATCAACAGTGACCAAAATTATGTC
>gnl_Arath_TAIR10_AT5G55020.1
ATGATCATGTACGGAGGAGGAGGAGCAGGGAAGGACGGTGGATCCACCAATCACTTATCAGACGGAGGAGTGATATTGAAGAAAGGTCCATGGACGGCGGCGGAAGATGAGATACTTGCTGCGTACGTTAGAGAGAACGGTGAAGGGAATTGGAACGCCGTTCAGAAAAACACAGGTTTGGCTCGTTGCGGCAAAAGCTGCCGTCTTCGATGGGCCAATCACCTCCGACCAAATCTGAAAAAAGGCTCTTTCACCGGTGACGAAGAACGTCTCATCATTCAGCTTCATGCTCAGCTTGGTAACAAATGGGCTCGCATGGCTGCTCAGTTACCGGGAAGAACAGACAACGAGATTAAGAACTATTGGAACACGAGATTGAAACGACTTCTTCGCCAAGGACTTCCTCTTTATCCTCCAGATATTATCCCTAACCATCAACTCCATCCACATCCACATCATCAACAACAACAGCAACATAACCATCATCATCATCATCATCAACAACAACAACAACATCAACAAATGTATTTTCAACCACAATCTTCACAACGAAACACACCATCATCTTCCCCTCTTCCATCTCCAACACCAGCAAACGCAAAGTCCTCATCATCCTTCACTTTTCATACCACGACTGCTAACCTCCTCCATCCACTTAGCCCTCACACTCCAAACACACCATCTCAACTCTCTTCCACACCGCCTCCACCACCACTTTCCTCTCCTTTATGTTCCCCTCGCAACAACCAATACCCGACCCTTCCCCTCTTTGCCCTCCCGCGTTCCCAAATCAACAACAACAACAACGGAAATTTCACTTTCCCTAGACCTCCACCTCTCCTTCAACCGCCTTCATCACTCTTCGCAAAACGTTACAACAATGCTAACACTCCTCTTAATTGCATCAACCGCGTCTCAACCGCACCATTTTCCCCTGTTTCAAGAGACTCCTACACTTCCTTTCTTACATTGCCTTACCCTTCCCCAACCGCTCAAACCGCTACTTACCACAATACTAATAACCCTTACTCTTCCTCTCCTTCCTTCTCTTTAAACCCTTCTTCTTCTTCTTACCCTACATCAACTTCTTCCCCAAGCTTTCTTCACTCCCATTACACTCCTTCTTCCACCTCATTTCATACCAACCCAGTTTACTCCATGAAACAAGAGCAGCTCCCTTCAAACCAAATTCCCCAAATAGATGGCTTCAATAACGTCAACAACTTCACAGACAACGAGAGACAGAATCATAACCTTAACAGTTCCGGTGCTCATAGAAGAAGTAGTAGCTGCAGCCTCTTAGAGGATGTCTTCGAAGAGGCCGAAGCTTTAGCCTCTGGAGGCAGAGGCCGACCTCCAAAACGAAGACAACTCACAGCTTCTCTTCCGAACCACAACAACAACACCAACAACAACGACAACTTCTTCTCGGTTAGTTTCGGACATTATGATTCTTCTGACAACTTATGTTCCTTGCAAGGTAAAACTAAAACCACTTACAACACTTCAAATCTAAACTACTCTTCTCTCCAAGTAAAATGTAAAATGTTTATGATCAAAACGCAGATT
>gnl_Arath_TAIR10_AT5G07700.1
ATGTCAAAGAGACCATATTGTATCGGAGAAGGACTGAAGAAAGGAGCATGGACTACAGAAGAGGATAAAAAACTCATCTCTTATATCCACGACCACGGTGAAGGAGGCTGGCGTGACATTCCAGAAAAAGCTGGGCTGAAACGGTGTGGAAAGAGTTGTAGATTACGGTGGACTAACTATTTGAAACCAGATATCAAGAGAGGAGAGTTTAGCTATGAGGAAGAGCAGATTATCATCATGCTTCATGCATCTCGTGGCAATAAGTGGTCTGTCATAGCTAGACATTTGCCAAAAAGAACGGATAACGAGGTCAAAAACTATTGGAACACACATCTCAAGAAACGTTTAATCGATGATGGCATTGATCCCGTGACACACAAGCCACTAGCTTCTTCTAACCCTAATCCAGTTGAGCCCATGAAGTTCGATTTCCAAAAGAAATCCAATCAGGATGAGCACTCTTCACAGTCTAGTTCTACAACTCCAGCATCTCTTCCCCTTTCCTCGAATTTGAACAGTGTTAAATCCAAAATTAGCAGTGGTGAGACGCAGATAGAAAGTGGTCACGTGAGCTGCAAGAAACGTTTTGGACGATCGAGCTCTACATCAAGGTTGTTAAACAAAGTTGCAGCTAGAGCTTCTTCCATCGGCAACATCTTATCAACATCCATAGAAGGAACCTTGAGATCTCCTGCATCATCTTCAGGACTCCCAGACTCGTTCTCTCAATCATATGAGTACATGATCGATAACAAAGAAGATCTCGGTACGAGCATTGATCTCAACATCCCCGAGTATGATTTCCCACAGTTTCTTGAGCAACTCATTAACGATGACGACGAAAATGAGAACATTGTTGGGCCCGAACAAGATCTCCTTATGTCCGATTTCCCATCAACATTCGTTGATGAAGACGATATACTTGGAGACATAACCAGTTGGTCAACTTATCTTCTTGACCATCCCAATTTTATGTATGAATCGGATCAAGATTCCGACGAGAAGAACTTCTTA
>gnl_Arath_TAIR10_AT5G57620.1
ATGGGAAGAGCTCCATGCTGCGACAAGGCAAACGTGAAGAAAGGACCATGGTCACCGGAAGAAGATGTGAAGCTCAAGGATTACATCGACAAATATGGCACTGGTGGCAACTGGATCGCACTGCCTCAGAAAATTGGGCTGAAGAGATGTGGTAAGAGTTGCAGACTGAGATGGCTTAATTACTTAAGACCAAACATCAAACATGGTGGTTTTTCTGAGGAAGAAGATAGAATCATCTTGAGTCTCTACATTAGCATTGGAAGCCGGTGGTCCATAATTGCAGCTCAGCTTCCTGGAAGGACTGACAATGATATCAAGAATTATTGGAACACAAAACTGAAGAAGAAACTTCTAGGAAGACAGAAACAAATGAATCGTCAAGACTCCATAACCGATTCTACTGAGAACAACCTCAGCAACAATAACAACAATAAGAGTCCTCAGAATCTGAGCAATTCGGCACTGGAGAGGCTCCAGCTTCACATGCAGCTTCAGAATCTACAGAGCCCTTTCTCTAGTTTCTACAACAACCCTATCTTGTGGCCCAAGCTTCATCCATTGCTCCAGAGCACTACAACTAATCAAAACCCTAAGCTTGCATCTCAAGAAAGCTTCCACCCTTTAGGAGTTAACGTTGATCATCAGCACAACAATACCAAGCTAGCTCAGATAAACAATGGAGCCTCTTCTCTCTATTCGGAGAACGTAGAGCAATCCCAAAACCCTGCTCATGAATTTCAACCTAATTTCGGTTTTTCACAGGACCTTCGATTAGATAATCATAACATGGACTTTATGAACAGAGGGGTTTCTAAAGAACTGTTTCAAGTGGGCAACGAGTTTGAGCTAACGAACGGTTCGAGTTGGTGGTCAGAGGAAGTGGAACTAGAGAGGAAAACGACGTCGTCGAGTTCTTGGGGGTCAGCTTCTGTGCTTGATCAGACAACTGAGGGAATGGTTATGCTTCAAGATTACGCTCAGATGAGCTACCACAGTGTT
>gnl_Arath_TAIR10_AT5G62320.1
ATGGGTGGTCGTAAACCATGTTGTGATGAGGTTGGATTAAGAAAGGGTCCATGGACAGTGGAAGAAGATGGGAAACTAGTTGATTTCTTAAGGGCACGTGGCAACTGCGGTGGTGGTGGAGGAGGATGGTGCTGGAGAGACGTGCCAAAACTGGCGGGGCTAAGGAGGTGTGGCAAAAGTTGCCGTCTCCGGTGGACTAATTATCTCCGGCCAGATCTCAAGAGAGGTCTTTTTACTGAAGAAGAAATCCAACTAGTCATTGATCTTCATGCTCGCCTTGGCAATAGATGGTCGAAGATTGCAGTGGAGTTACCAGGAAGAACAGACAACGATATCAAAAATTATTGGAACACTCATATAAAGAGGAAGCTTATAAGAATGGGTATTGATCCAAACACACATCGTCGATTTGACCAACAAAAAGTCAACGAGGAGGAAACGATATTGGTCAACGATCCAAAGCCTCTGTCTGAGACCGAGGTATCTGTTGCTTTGAAGAATGACACGTCAGCAGTGTTATCAGGAAATCTAAACCAATTGGCTGACGTGGACGGTGATGATCAGCCGTGGAGCTTTCTAATGGAAAATGACGAAGGAGGAGGTGGCGACGCCGCCGGAGAGCTTACGATGCTATTGTCCGGTGACATTACGTCATCATGTTCTTCTTCGTCATCTTTGTGGATGAAGTATGGAGAATTCGGATACGAAGATTTAGAACTTGGATGTTTCGATGTT
>gnl_Arath_TAIR10_AT5G65230.1
ATGGGAAGATCTCCTAGCTCAGATGAAACTGGTCTGAAGAAAGGTCCATGGTTGCCTGAAGAAGATGATAAACTGATCAATTATATTCACAAACATGGCCATAGCAGCTGGAGTGCCCTTCCCAAGCTCGCTGGTCTTAACAGGTGTGGGAAGAGTTGCAGGCTACGATGGACAAACTATTTGAGACCAGACATTAAGCGAGGAAAATTCTCTGCGGAGGAAGAAGAGACCATCCTGAACCTTCATGCGGTTCTAGGCAACAAGTGGTCAATGATTGCAAGCCACTTACCTGGACGAACTGACAATGAGATCAAGAATTTCTGGAATACTCATTTGAAGAAAAAGCTGATTCAGATGGGTTTTGACCCCATGACCCATCAGCCAAGAACCGATGATATCTTCTCAAGTTTATCTCAGCTCATGTCTCTGTCTAACCTAAGAGGACTTGTTGATCTGCAGCAACAGTTTCCAATGGAAGACCAAGCGCTACTTAATCTCCAAACTGAGATGGCTAAGCTCCAATTGTTCCAATACCTTCTTCAACCTTCTCCTGCTCCCATGAGTATCAACAACATTAACCCTAACATTCTCAATCTCCTCATCAAAGAAAACTCCGTTACCAGTAATATCGACCTCGGTTTCCTCTCCTCTCATCTTCAAGACTTCAACAACAACAACCTCCCTTCCCTCAAAACCCTAGACGATAATCACTTCAGTCAAAACACTTCTCCAATATGGCTCCATGAACCACCGAGCTTGAACCAAACTATGTTGCCTACGCATGATCCTTGTGCTCAGAGTGTAGATGGTTTCGGCAGCAACCAAGCCTCCTCAAGCCATGATCAAGAAGTAGCAGTCACAGACTCTGTAGATTGGCCTGATCATCATCTATTTGATGATTCCATGTTTCCAGACATTTCTTATCAATCT
>gnl_Arath_TAIR10_AT5G07690.1
ATGTCAAGAAAGCCATGTTGTGTGGGAGAAGGACTGAAGAAAGGAGCATGGACTGCCGAAGAAGACAAGAAACTCATCTCTTACATTCATGAACACGGTGAAGGAGGCTGGCGTGACATTCCCCAAAAAGCTGGACTAAAACGATGTGGAAAGAGTTGTAGATTGCGATGGGCTAACTATTTGAAACCTGACATCAAGAGAGGAGAGTTTAGCTATGAGGAGGAACAGATTATCATCATGCTACACGCTTCTCGCGGCAACAAGTGGTCAGTCATAGCGAGACATTTGCCCAAAAGAACAGATAACGAGATTAAGAACTACTGGAACACGCATCTCAAAAAGCTCCTGATCGATAAGGGAATCGATCCCGTGACCCACAAGCCACTTGCCTATGACTCAAACCCGGATGAGCAATCGCAATCGGGTTCCATCTCTCCAAAGTCTCTTCCTCCTTCAAGCTCCAAAAATGTACCGGAGATAACCAGCAGTGACGAGACACCGAAATATGATGCTTCCTTGAGCTCCAAGAAACGTTGTTTTAAGAGATCGAGTTCTACATCAAAACTGTTAAACAAAGTTGCAGCTAGGGCTTCTTCCATGGGAACTATACTAGGCGCCTCCATCGAAGGAACCTTGATCAGCTCTACACCGTTGTCTTCATGTCTAAATGATGACTTTTCTGAAACAAGTCAATTTCAGATGGAAGAATTTGATCCATTCTATCAGTCATCTGAACACATAATTGATCATATGAAAGAAGATATCAGCATCAACAATTCCGAATACGATTTCTCGCAGTTTCTCGAGCAGTTTAGTAACAACGAAGGGGAAGAAGCTGACAATACTGGAGGAGGATATAACCAAGATCTTCTTATGTCTGATGTCTCATCAACAAGCGTTGATGAAGACGAGATGATGCAAAACATAACTGGTTGGTCAAATTATCTCCTTGACCATTCCGATTTCAATTATGACACGAGCCAAGATTACGACGACAAGAACTTCATA
>gnl_Arath_TAIR10_AT5G35550.1
ATGGGAAAGAGAGCAACTACTAGTGTGAGGAGAGAAGAGTTAAACAGAGGAGCTTGGACTGATCATGAAGACAAGATCCTTAGAGATTACATCACCACTCACGGCGAAGGCAAATGGAGCACTCTCCCTAACCAAGCTGGTCTCAAGAGGTGTGGCAAAAGCTGTAGACTTCGGTGGAAGAACTACCTAAGACCGGGGATAAAGCGCGGTAACATCTCATCTGATGAAGAAGAACTCATAATCCGTCTCCATAATCTTCTTGGAAACAGATGGTCGTTGATAGCTGGGAGGCTTCCAGGCCGAACAGACAATGAAATAAAGAATCATTGGAACTCAAACCTCCGCAAAAGACTTCCCAAAACTCAAACCAAGCAACCAAAACGTATAAAACATTCGACGAACAACGAGAATAATGTATGTGTTATACGTACAAAGGCGATTAGGTGCTCAAAGACTCTTCTCTTCTCGGATCTCTCTCTTCAGAAGAAGAGTAGTACTAGTCCACTACCTCTGAAAGAACAAGAGATGGATCAAGGTGGATCTTCGTTGATGGGAGATCTCGAATTCGATTTCGATAGGATCCATTCGGAGTTTCACTTCCCGGATTTGATGGATTTTGATGGTTTGGACTGTGGAAACGTTACATCTCTTGTTTCATCTAACGAGATTTTGGGAGAGTTGGTTCCTGCTCAAGGTAATCTCGATCTCAATAGACCTTTCACTTCTTGTCATCATCGTGGCGACGATGAAGATTGGCTCCGAGACTTCACTTGT
>gnl_Arath_TAIR10_AT5G62470.2
ATGGGAAGACCACCTTGCTGTGAAAAGATTGGAGTGAAGAAAGGGCCATGGACACCAGAGGAAGACATCATCTTGGTTTCTTACATCCAAGAACATGGTCCTGGAAACTGGAGATCTGTCCCAACACACACAGGTTTGAGAAGATGTAGCAAGAGCTGCAGATTGAGATGGACTAATTATCTTCGACCCGGTATTAAGCGTGGAAATTTTACTGAGCATGAAGAGAAGACAATTGTTCATCTTCAAGCCCTTTTAGGCAACAGATGGGCAGCCATAGCATCATACCTTCCAGAAAGGACAGACAATGATATAAAGAACTATTGGAACACTCACTTGAAGAAGAAGCTCAAAAAGATTAATGAATCTGGTGAAGAAGATAATGATGGTGTCTCTTCATCAAACACTAGTTCACAAAAGAACCATCAAAGCACTAACAAAGGTCAATGGGAAAGAAGACTTCAGACAGACATTAACATGGCAAAACAAGCTCTTTGTGAGGCCTTGTCTTTAGACAAACCATCATCCACTCTTTCATCATCTTCATCATTACCGACACCAGTAATCACACAACAAAACATCCGTAACTTCTCATCAGCTTTGCTTGACCGTTGTTATGATCCATCCTCTTCTTCTTCATCTACCACAACCACCACTACAAGCAACACTACTAATCCATACCCATCAGGGGTATATGCGTCAAGTGCTGAGAACATCGCCCGGTTGCTTCAAGATTTCATGAAAGACACACCCAAGGCTTTAACTTTATCATCTTCATCTCCGGTTTCAGAGACTGGACCACTCACTGCTGCAGTCTCGGAAGAAGGTGGAGAAGGGTTTGAACAATCTTTCTTCAGCTTCAATTCAATGGACGAAACTCAAAACTTGACTCAGGAGACAAGCTTCTTCCATGATCAAGTGATCAAACCGGAAATAACAATGGACCAAGATCATGGTCTAATATCACAAGGGTCTCTGTCTTTGTTTGAGAAATGGTTATTTGATGAGCAAAGCCACGAGATGGTTGGTATGGCACTAGCAGGACAAGAAGGGATGTTC
>gnl_Arath_TAIR10_AT5G40350.1
ATGGAGAAAAGAGAAAGTAGTGGTGGGTCTGGATCAGGAGATGCAGAGGTGAGAAAAGGGCCATGGACGATGGAAGAAGATTTGATTCTCATCAATTATATCGCCAATCATGGTGAAGGTGTTTGGAACTCTCTCGCCAAATCTGCAGGACTAAAACGCACCGGGAAAAGTTGCCGGCTCCGGTGGCTGAACTACCTCCGACCTGATGTGCGACGGGGAAATATCACACCAGAAGAACAGCTCACCATCATGGAACTTCATGCAAAATGGGGAAATAGGTGGTCAAAAATTGCAAAGCATTTACCAGGAAGAACCGACAATGAGATAAAGAATTTTTGGAGGACTAAGATCCAGAAATACATCATCAAGAGCGGAGAAACGACGACCGTTGGATCACAAAGCTCCGAGTTTATAAACCATCATGCGACAACGAGCCATGTCATGAATGATACTCAAGAAACCATGGATATGTATTCTCCAACGACGTCGTATCAACATGCCAGCAATATTAATCAGCAGCTTAATTATGGTAATTATGTGCCTGAATCCGGTTCGATCATGATGCCATTATCTGTTGATCAATCCGAACAAAACTATTGGAGCGTCGATGATCTTTGGCCCATGAATATATATAATGGTAAT
>gnl_Arath_TAIR10_AT5G49620.2
ATGGGTGACAAAGGAAGGAGCTTAAAGATCAACAAGAACATGGAGGAATTCACGAAAGTGGAAGAAGAAATGGACGTAAGGAGAGGTCCATGGACAGTTGAGGAAGATTTAGAGCTCATCAATTACATTGCTAGTCATGGTGAAGGTCGATGGAACTCTCTCGCTCGTTGCGCCGAACTCAAAAGGACCGGAAAAAGCTGCAGACTTCGGTGGCTGAACTATCTCCGACCAGATGTGCGCCGTGGAAACATAACCCTCGAAGAACAACTCTTGATTCTTGAACTTCACACACGTTGGGGCAATAGTAATGAATTTGATCACAAGTTTTCTTCTTCTTGTGAGGACAGATGGTCTAAGATTGCACAATATTTACCAGGAAGAACGGATAACGAGATCAAAAACTATTGGAGAACACGTGTTCAAAAGCATGCAAAACAGCTTAAATGCGACGTGAACAGTCAACAATTTAAAGACACCATGAAGTATCTTTGGATGCCTCGGCTCGTAGAAAGGATCCAAGCCGCGTCCATCGGGTCTGTTTCCATGTCATCTTGCGTCACCACCTCCTCAGATCAGTTCGTGATCAACAACAACAACACCAACAACGTGGATAATTTGGCTTTAATGAGTAACCCTAATGGTTACATCACGCCGGATAATTCCAGCGTGGCAGTATCTCCTGTATCAGATTTGACGGAGTGTCAAGTGAGTAGTGAAGTGTGGAAGATTGGTCAGGATGAGAATTTGGTGGATCCAAAAATGACATCGCCGAATTATATGGATAATAGCAGTGGACTATTAAACGGAGATTTTACGAAGATGCAAGATCAAAGTGACCTTAATTGGTTTGAAAATATTAATGGGATGGTACCAAATTATTCGGACAGTTTTTGGAACATTGGAAATGATGAAGACTTCTGGCTCTTACAACAACATCAACAAGTCCACGACAATGGAAGCTTC
>gnl_Arath_TAIR10_AT5G40330.1
ATGAGAATGACAAGAGATGGAAAAGAACATGAATACAAGAAAGGTTTATGGACAGTGGAAGAAGACAAGATCCTCATGGATTATGTCCGAACTCATGGCCAGGGCCACTGGAACCGCATCGCCAAGAAAACTGGGCTCAAGAGATGTGGGAAAAGCTGTAGGTTGAGATGGATGAACTACTTAAGCCCTAATGTTAACAGAGGCAATTTTACTGACCAAGAAGAAGATCTCATCATCAGACTCCACAAGCTCCTCGGCAACAGATGGTCGTTGATAGCGAAAAGAGTTCCGGGAAGAACAGACAACCAAGTAAAGAATTACTGGAACACACATCTCAGCAAGAAACTTGGTCTCGGAGATCATTCAACTGCCGTCAAAGCCGCATGCGGTGTAGAGTCTCCACCGTCTATGGCCCTTATAACCACAACGTCCTCCTCTCATCAAGAGATCTCCGGTGGAAAAAATTCAACTCTAAGGTTCGACACTTTAGTTGACGAATCCAAACTCAAACCAAAATCCAAACTAGTCCACGCAACACCAACTGACGTAGAAGTTGCAGCTACGGTTCCAAATCTGTTCGATACCTTTTGGGTTCTTGAAGACGACTTCGAGCTTAGTTCACTCACTATGATGGATTTTACTAATGGGTATTGCCTT
>gnl_Arath_TAIR10_AT5G65790.1
ATGGGAAGAGCACCGTGTTGTGATAAGGCCAACGTGAAGAAAGGGCCTTGGTCTCCTGAGGAAGACGCCAAACTCAAAGATTACATCGAGAATAGTGGCACAGGAGGCAACTGGATTGCTTTGCCTCAGAAAATTGGTTTAAGGAGATGTGGGAAGAGTTGCAGGCTAAGGTGGCTCAACTATTTGAGACCAAACATCAAACATGGTGGCTTCTCCGAGGAAGAAGACAACATCATTTGTAACCTCTATGTTACTATTGGTAGCAGGTGGTCTATAATTGCTGCACAATTGCCGGGAAGAACCGACAACGATATCAAAAACTATTGGAACACGAGGCTGAAGAAGAAGCTTCTGAACAAACAAAGGAAAGAGTTCCAAGAAGCGCGAATGAAGCAAGAGATGGTGATGATGAAAAGGCAACAACAAGGACAAGGACAAGGTCAAAGTAATGGTAGTACGGATCTTTATCTTAACAACATGTTTGGATCATCACCATGGCCATTACTACCACAACTTCCTCCTCCACATCATCAAATACCTCTTGGAATGATGGAACCAACAAGCTGTAACTACTACCAAACGACACCGTCTTGTAACCTAGAACAAAAGCCATTGATCACACTCAAGAACATGGTCAAGATTGAAGAAGAACAGGAAAGGACAAACCCTGATCATCATCATCAAGATTCTGTCACAAACCCTTTTGATTTCTCTTTCTCTCAGCTTTTGTTAGATCCCAATTACTATCTGGGATCAGGAGGGGGAGGAGAAGGAGATTTTGCTATCATGAGCAGCAGCACAAACTCACCATTACCAAACACAAGTAGTGATCAACATCCAAGTCAACAGCAAGAGATTCTTCAATGGTTTGGGAGCAGTAACTTTCAGACAGAAGCAATCAACGATATGTTCATAAACAACAACAACAACATAGTGAATCTTGAGACCATCGAGAACACAAAAGTCTATGGAGACGCCTCAGTAGCCGGAGCCGCTGTCCGAGCAGCTTTGGGCGGAGGGACAACGAGTACATCGGCGGATCAAAGTACAATAAGTTGGGAGGATATAACTTCTCTAGTTAATTCCGAAGATGCAAGTTACTTCAATGCGCCAAATCATGTG
>gnl_Arath_TAIR10_AT5G54230.1
ATGGGAAAATCTTCAAGCTCGGAGGAAAGTGAAGTGAAGAAAGGGCCATGGACTCCGGAGGAAGACGAGAAGCTCGTAGGCTATATTCAAACGCACGGTCCCGGCAAATGGCGTACCCTTCCCAAGAACGCCGGGTTAAAAAGATGCGGGAAGAGTTGTAGATTGCGATGGACGAATTATCTAAGACCCGATATCAAGAGAGGAGAGTTCTCTCTTCAAGAGGAAGAAACCATCATTCAACTTCATCGTCTTCTTGGAAACAAATGGTCCGCAATTGCTATTCACTTACCAGGAAGAACAGATAATGAAATCAAAAACTATTGGAACACACATATTAAAAAGAAACTCTTACGAATGGGGATTGATCCGGTGACTCATTGTCCCCGCATTAATCTTCTCCAGCTCTCTTCGTTTCTTACCTCATCATTGTTTAAATCTATGTCACAACCGATGAATACTCCATTTGATCTCACTACTTCAAATATTAATCCTGATATCTTGAATCATCTCACTGCCTCTCTCAACAACGTTCAGACCGAATCATACCAACCAAACCAACAGCTTCAAAACGACCTAAACACTGACCAAACCACTTTCACCGGTTTGCTCAACTCAACACCACCCGTTCAATGGCAAAACAATGGAGAATACTTGGGAGATTATCACAGTTATACCGGTACAGGTGATCCATCTAATAACAAAGTCCCTCAAGCCGGAAACTACTCATCAGCCGCATTTGTATCCGACCACATTAATGATGGTGAGAATTTTAAGGCCGGATGGAATTTCAGTTCATCAATGCTAGCGGGAACTTCATCGAGCAGCTCGACACCGTTGAATTCGTCTTCGACTTTTTATGTCAATGGTGGAAGCGAAGATGATAGAGAGAGTTTTGGTAGCGACATGTTGATGTTTCATCATCATCATGATCATAATAATAATGCTTTGAATCTATCA
>gnl_Arath_TAIR10_AT5G15310.1
ATGGGTAGATCACCGTGTTGTGACAAATTGGGTTTGAAGAAAGGACCTTGGACACCAGAGGAGGATCAGAAACTTTTAGCTTATATTGAAGAACATGGTCATGGAAGTTGGCGTTCATTGCCTGAGAAAGCTGGTCTCCATCGATGCGGAAAGAGTTGTAGACTAAGATGGACTAACTACCTAAGACCTGACATCAAAAGAGGCAAATTCAACTTACAAGAAGAACAAACCATTATCCAACTCCATGCTCTGTTAGGAAACAGATGGTCAGCGATTGCTACTCATTTGCCAAAGAGAACAGACAACGAGATCAAGAACTATTGGAACACTCATTTGAAGAAACGGTTAGTGAAAATGGGGATTGATCCAGTGACTCATAAACCCAAAAACGAGACTCCTTTATCTTCTCTTGGTCTATCCAAGAACGCAGCTATACTTAGCCACACTGCTCAATGGGAAAGTGCAAGGCTTGAAGCTGAAGCAAGACTAGCTAGAGAATCAAAGCTTCTTCATTTACAACATTACCAAACCAAAACATCATCTCAACCTCATCATCATCATGGATTCACTCACAAGTCATTGTTACCTAATTGGACAACAAAACCACACGAAGATCAACAACAGCTTGAATCTCCGACATCTACAGTGTCATTCTCTGAGATGAAGGAATCAATCCCGGCGAAGATAGAGTTTGTCGGATCATCAACTGGTGTGACTCTGATGAAAGAACCTGAACACGATTGGATCAATTCAACGATGCACGAGTTTGAAACTACGCAGATGGGAGAAGGAATCGAAGAAGGGTTCACGGGTCTCTTGCTCGGTGGTGATTCAATCGACCGGAGTTTCTCCGGCGATAAAAACGAGACGGCCGGCGAGAGTAGTGGTGGTGACTGCAACTACTATGAGGACAACAAGAACTACTTGGACAGCATTTTTAACTTTGTAGATCCTTCACCGTCGGATTCACCGATGTTC
>gnl_Arath_TAIR10_AT5G16600.1
ATGGGGAGGCAACCATGTTGTGACAAAGTAGGGTTAAAGAAAGGGCCATGGACTATTGAAGAAGACAAGAAGCTCATCAACTTCATCCTCACCAATGGCCATTGCTGTTGGAGAGCTCTTCCCAAGCTTTCTGGACTATTGCGGTGTGGTAAAAGCTGCAGATTAAGATGGATAAATTATTTAAGACCTGATTTAAAAAGAGGTCTTTTATCAGAATATGAAGAACAAAAGGTCATTAATCTCCATGCGCAACTTGGCAATAGATGGTCAAAGATTGCCTCTCATCTACCAGGAAGAACTGATAATGAAATAAAGAACCATTGGAACACACACATAAAGAAAAAGCTAAGGAAAATGGGTATTGACCCTTTGACCCATAAGCCTCTCTCTGAACAAGAAGCTTCACAACAAGCTCAAGGGAGAAAGAAAAGTTTAGTGCCTCATGATGACAAGAACCCAAAACAAGATCAACAAACCAAAGACGAACAAGAACAACATCAATTAGAGCAAGCTTTGGAGAAGAACAACACATCAGTGTCTGGTGATGGGTTTTGCATTGATGAAGTCCCATTGCTCAATCCACATGAGATCTTGATCGACATCTCTTCTTCTCATCATCATCATTCTAATGATGATAATGTCAATATCAACACTAGTAAATTTACTTCTCCTTCTTCCTCTTCCTCTTCTACGTCGTCGTGTATATCATCAGTAGTACCGGGTGATGAGTTCTCCAAGTTTTTTGATGAAATGGAGATTCTTGACCTCAAGTGGCTTTCATCCGATGATTCTTTAGGGGACGATATTAGCAAAGACGGCAAGTTCAACAACAGTACTGTTGATACGATGAACTTGTGGGACATCAATGATTTGAGCAGCTTGGATATGTTTATGAATGAACATGATGATGGTTTTATTGGAAATGGAAATGGATGTTCAAGAATGGTTTTAGATCAAGATTCATGGACATTTGATCTCCTC
>gnl_Arath_TAIR10_AT5G49330.1
ATGGGAAGGGCTCCGTGTTGTGAGAAAATCGGGTTGAAGAGAGGGAGATGGACAGCCGAGGAAGATGAGATCCTCACCAAGTATATTCAGACCAATGGTGAAGGTTCTTGGCGATCTTTGCCTAAGAAAGCTGGATTGTTGAGATGTGGAAAGAGCTGTAGACTAAGGTGGATAAACTACTTAAGAAGAGACTTAAAAAGAGGAAATATTACTTCCGACGAAGAAGAAATAATCGTCAAGTTGCATTCCCTTCTCGGCAACAGATGGTCACTTATTGCAACACATCTACCAGGAAGAACAGACAACGAAATTAAAAACTATTGGAACTCACATCTCAGCCGCAAAATCTATGCCTTCACTGCCGTTTCCGGAGATGGACACAATCTACTCGTCAACGATGTAGTCTTGAAGAAATCTTGTTCATCGTCTTCTGGAGCCAAGAACAATAACAAGACCAAGAAGAAGAAGAAGGGAAGGACTAGTAGGTCATCCATGAAGAAACACAAGCAAATGGTGACGGCCTCACAATGTTTCTCACAACCTAAGGAGCTAGAGAGTGATTTCAGTGAGGGAGGGCAAAATGGTAATTTTGAAGGAGAGTCTTTGGGGCCTTATGAGTGGTTGGATGGTGAGTTAGAACGGCTCTTGAGTAGTTGTGTCTGGGAATGCACTAGTGAAGAGGCTGTGATTGGAGTAAATGATGAAAAGGTGTGTGAGAGTGGGGACAATAGTAGTTGTTGTGTTAATTTGTTTGAAGAAGAACAAGGAAGCGAGACAAAGATTGGTCACGTAGGAATCACAGAGGTTGATCATGATATGACGGTGGAAAGAGAAAGAGAGGGAAGTTTTTTAAGTTCGAATTCAAATGAAAATAATGATAAAGATTGGTGGGTTGGTCTATGTAATTCTTCAGAAGTTGGGTTTGGGGTTGATGAGGAGTTGCTTGATTGGGAGTTTCAAGGTAATGTCACTTGTCAAAGTGATGATCTATGGGATCTCTCAGATATTGGAGAGATAACATTGGAG
>gnl_Arath_TAIR10_AT5G60890.1
ATGGTGAGGACACCATGTTGCAAAGAAGAAGGAATAAAGAAAGGAGCTTGGACTCCTGAGGAAGATCAAAAGCTTATTGCTTATCTTCACCTACATGGTGAAGGTGGATGGCGTACTCTCCCTGAAAAAGCTGGATTGAAGAGATGTGGAAAGAGTTGTAGATTGAGATGGGCTAATTACTTAAGACCCGACATTAAGAGAGGAGAGTTTAGTCCTGAAGAAGACGACACTATCATCAAGCTTCATGCTCTTAAGGGTAACAAGTGGGCCGCAATCGCCACTAGCTTGGCGGGACGAACTGACAACGAAATAAAAAACTATTGGAACACAAATCTCAAGAAGCGGTTGAAGCAAAAAGGCATCGATGCAATCACTCACAAACCGATCAATTCAACCGGTCAAACCGGTTTCGAACCAAAAGTAAATAAACCGGTATATTCATCCGGTTCCGCTAGGCTTCTTAACCGCGTCGCAAGCAAATACGCGGTTGAATTAAACCGGGACTTACTGACCGGGATCATCAGTGGAAACTCCACCGTCGCCGAAGATTCACAAAACTCCGGCGACGTTGATTCTCCGACCTCCACATTGCTCAACAAAATGGCGGCAACATCAGTTTTGATCAACACTACGACTACATATTCCGGCTTCTCCGACAACTGTTCTTTCACTGATGAATTCAACGAATTCTTTAACAATGAAGAGATCTCCGATATTTACACGACTGTCGATAATTTTGGGTTTATGGAAGAGTTAAAGAGTATTTTAAGCTACGGCGATGCCAGCGCCGGAGTTATTGAAAATTCGCCGGAGGTCAATGTAGCTGATGCAATGGAGTTCATTGATTCCTGGAACGAAGATGACAATATGGTTGGAGTCTTTGTC
>gnl_Arath_TAIR10_AT5G14340.1
ATGGGGAGAAAACCGTGCTGTGACAAAATTGGATTGAAGAGAGGTCCATGGACTATAGAAGAAGATCATAGACTCATGAACTTCATTCTTAACAATGGCATCCACTGCTGGAGAATTGTCCCCAAACTCGCAGGTTTGTTGAGATGCGGGAAGAGCTGTAGATTGAGATGGATCAATTATTTGAGACCCGATCTCAAGAGAGGTGGTTTCACTGATGCTGAAGAAGATCGGATTATGGAACTTCACTCTCAACTTGGCAACCGGTGGTCTAAAATTGCCTCGCATTTCTCTGGTCGAACGGATAACGAGATCAAAAACCACTGGAATACGAAGATCAAGAAGAAGATGAAACATCTTGGGTTGGATCCGGCTACGCACAAACCGATGAATGATATTACTCATCAAACCGATCCTAATCAAGATAAAAAACCAAATATGTGTTCTACCATCAATGAAGGAGAAGAGATCAAGGATCAAACTCCAAAAGATGATGTTATCACAGAAACAACAAAAACATTAATGTTATCTGATAATGATGAGGAACTTGTGGCGAAAAACTGCAAAATTCTATGTGCAGAAGAAGTAGACTTGGAATCTCTATTTGAAACGCAATGCAATGAGATATCCTCTTCGTCTTTCTCTTCACTATGTAGTAATATTTCAAGAAGTGAATCTTCATCATATCTTGCAGAAGATTCGATCTCTTTAGAGCAATGGGACTTGGATATGACGGATCCTTTTGTACCATGGGACCTCTTCGCCAATCTTGATGATAATCTTTTCCTCTTA
>gnl_Arath_TAIR10_AT5G06100.2
ATGAGTTACACGAGCACTGACAGTGACCATAATGAGTCACCAGCTGCTGATGATAATGGAAGTGACTGCAGAAGTAGATGGGATGGTCATGCTCTCAAGAAAGGCCCTTGGAGTTCAGCTGAAGATGATATTCTTATTGACTATGTGAATAAGCATGGTGAGGGTAACTGGAATGCTGTGCAGAAACACACCAGCTTGTTTCGTTGTGGTAAAAGCTGTCGTCTAAGATGGGCTAATCATCTGAGGCCAAATTTGAAGAAAGGAGCTTTTAGTCAAGAAGAAGAACAGCTTATCGTTGAATTGCATGCCAAGATGGGTAATAGATGGGCACGTATGGCTGCACATTTGCCTGGCCGAACGGATAATGAGATAAAGAATTATTGGAACACTCGTATCAAGAGGCGACAACGAGCTGGTTTGCCACTTTATCCTCCTGAGATGCATGTTGAGGCACTTGAGTGGAGTCAAGAGTATGCCAAGAGTAGAGTTATGGGAGAAGATAGAAGACATCAAGATTTCTTGCAGCTGGGGAGTTGTGAATCTAATGTCTTCTTTGATACTCTTAATTTTACCGACATGGTACCTGGTACTTTTGATCTAGCAGATATGACTGCCTACAAAAATATGGGTAACTGTGCAAGTTCTCCTCGATATGAAAACTTCATGACACCAACAATCCCCTCCTCGAAGCGACTTTGGGAATCTGAGTTGTTGTATCCTGGGTGTAGCAGTACCATAAAGCAAGAATTCTCGTCGCCTGAACAATTCCGGAACACATCTCCACAAACGATTTCCAAAACTTGCAGCTTCTCAGTTCCTTGTGATGTTGAGCATCCTCTCTATGGAAACCGACATTCACCTGTTATGATTCCAGATAGCCATACCCCTACGGATGGCATTGTTCCTTATTCTAAGCCCTTATATGGGGCAGTGAAGCTGGAGCTCCCTTCATTCCAATATTCAGAAACAACATTTGACCAGTGGAAGAAATCGTCATCTCCTCCACACTCTGATCTCCTTGATCCCTTTGATACTTACATTCAGTCTCCACCACCACCAACGGGGGGAGAAGAGTCAGATTTATATTCAAATTTTGATACTGGTCTGCTCGATATGTTGCTTCTGGAAGCCAAGATCAGAAATAATAGTACAAAGAACAATTTGTACAGGAGCTGCGCTTCAACTATTCCATCAGCTGATCTTGGCCAGGTTACTGTATCCCAAACTAAATCCGAGGAGTTTGACAATTCCCTTAAGAGCTTCTTGGTTCATTCCGAAATGTCCACACAAAATGCAGATGAAACTCCACCAAGGCAGAGAGAAAAAAAGCGGAAACCTCTCTTGGATATAACAAGGCCTGACGTTTTGCTTGCATCGAGCTGGCTTGACCATGGTTTAGGGATTGTGAAAGAGACAGGTAGCATGAGCGACGCACTCGCGGTTCTCCTTGGCGATGACATAGGAAATGACTATATGAATATGAGTGTTGGGGCATCCTCAGGAGTTGGGTCTTGTTCTTGGAGCAACATGCCACCTGTCTGTCAAATGACAGAACTACCC
>gnl_Arath_TAIR10_AT5G61420.2
ATGTCAAGAAAGCCATGTTGCGTCGGAGAAGGCTTGAAGAAAGGAGCATGGACCACCGAGGAGGACAAGAAACTCATCTCTTACATCCACGACCACGGCGAGGGAGGCTGGCGCGACATTCCCCAAAAAGCTGGGTTGAAACGGTGTGGAAAGAGTTGTAGACTGCGATGGACCAACTACCTTAAACCTGAGATCAAAAGAGGCGAGTTTAGTTCAGAGGAAGAGCAGATTATCATCATGCTTCATGCTTCTCGTGGCAACAAGTGGTCGGTCATAGCGAGACATTTACCTAGAAGAACAGACAACGAGATCAAGAACTACTGGAACACGCATCTCAAAAAACGTTTGATGGAACAGGGTATTGATCCCGTGACTCACAAGCCACTGGCTTCTAGTTCCAACCCTACGGTCGATGAGAATTTGAATTCCCCAAATGCCTCTAGTTCCGACAAGCAATACTCCCGATCGAGCTCAATGCCTTTTCTGTCTCGTCCTCCTCCATCCAGTTGCAACATGGTTTCCAAGGTCTCCGAGCTTAGCAGCAATGATGGGACACCGATTCAAGGCAGTTCCTTGAGTTGCAAGAAACGTTTCAAGAAATCAAGTTCTACATCAAGGCTCTTGAACAAAGTTGCGGCTAAGGCCACTTCCATCAAAGATATATTGTCGGCTTCCATGGAAGGTAGCTTGAGTGCTACTACAATATCACATGCAAGCTTTTTTAATGGCTTCACTGAGCAGATTCGCAATGAAGAGGATAGTTCTAACACATCCCTGACAAATACTCTTGCTGAATTTGATCCCTTCTCCCCATCATCGTTGTACCCCGAACATGAGATCAATGCTACTTCTGATCTCAACATGGACCAAGATTACGATTTTTCACAATTTTTCGAAAAATTCGGAGGAGATAACCACAATGAGGAGAACAGTATGAATGATCTCCTTATGTCCGATGTTTCCCAAGAAGTCTCATCAACTAGCGTTGATGATCAAGACAATATGGTAGGAAACTTCGAGGGATGGTCAAATTATCTTCTTGACCATACCAATTTTATGTATGACACCGACTCAGACTCGCTTGAAAAGCATTTCATA
>gnl_Arath_TAIR10_AT5G52600.1
ATGGAATGCAAAAGAGAAGAAGGGAAGTCTTACGTGAAGAGAGGGTTGTGGAAACCAGAAGAAGATATGATATTAAAAAGCTATGTTGAGACTCATGGTGAAGGAAACTGGGCAGACATTTCTCGTAGATCCGGGTTGAAGAGAGGAGGAAAAAGCTGTAGGCTGAGATGGAAGAACTATCTAAGACCAAATATCAAAAGAGGAAGCATGTCACCACAAGAACAAGACCTTATCATCCGCATGCATAAGCTTCTTGGAAACAGATGGTCGTTGATCGCTGGTCGCCTTCCAGGTCGTACTGACAATGAAGTGAAGAACTACTGGAATACTCATTTGAACAAGAAACCTAATTCCCGAAGACAGAATGCACCTGAATCAATCGTCGGCGCCACTCCTTTCACGGATAAGCCAGTTATGTCTACAGAACTGAGAAGAAGCCATGGAGAAGGAGGAGAAGAGGAGAGCAATACCTGGATGGAGGAGACCAACCACTTTGGCTATGACGTCCACGTAGGATCTCCCTTGCCACTTATTTCCCACTACCCAGACAACACTCTCGTGTTTGACCCATGTTTTTCCTTTACCGATTTCTTTCCTCTGCTT
>gnl_Arath_TAIR10_AT5G59780.3
ATGAAACTTGTGCAAGAAGAATACCGTAAAGGACCGTGGACAGAACAGGAGGACATCCTCTTGGTCAACTTTGTCCACTTGTTCGGAGATCGAAGATGGGATTTTGTAGCGAAAGTTTCAGGTTTAAACAGAACAGGAAAGAGTTGCAGGTTAAGGTGGGTTAATTACCTGCATCCTGGTCTCAAACGTGGTAAGATGACTCCACAAGAAGAGCGTTTAGTCCTTGAGCTTCACGCCAAATGGGGAAACAGGTGGTCAAAAATTGCCCGGAAATTACCGGGGAGAACAGATAATGAGATAAAGAACTACTGGAGGACTCATATGAGGAAGAAGGCTCAAGAGAAGAAGCGACCTATGTCTCCTACTTCCTCATCTTCAAACTGTTGCTCATCATCTATGACCACTACTACTAGTCAAGACACTGGAGGCTCCAACGGGAAAATGAATCAAGAATGCGAAGACGGGTACTACTCCATGGATGACATATGGAGAGAGATTGATCAGTCTGGAGCAAACGTTATTAAACCGGTAAAAGACAACTACTACTCAGAGCAAAGCTGTTACTTGAATTTCCCTCCTCTGGCTTCTCCAACATGGGAAAGTTCCTTGGAATCTATATGGAACATGGATGCAGATGAAAGTAAGATGTCTTCTTTTGCTATTGATCAGTTTCCTCTAAGTTTTGAACATGGTAGTGGTCGCCTT
>gnl_Arath_TAIR10_AT5G16770.1
ATGGGGCGATCACCATGTTGCGATGAGAATGGTCTAAAGAAAGGGCCATGGACACAAGAGGAGGATGATAAACTGATAGATCACATTCAAAAACATGGCCATGGCAGCTGGAGAGCTCTTCCAAAGCAAGCCGGTTTAAACCGATGCGGAAAGAGTTGTAGATTAAGATGGACCAACTACTTGAGACCTGACATCAAGAGAGGAAATTTCACTGAAGAGGAAGAACAAACTATTATCAACCTCCATTCCCTTCTTGGAAACAAGTGGTCGTCGATAGCCGGTAATCTTCCTGGAAGAACGGACAATGAAATAAAAAACTATTGGAACACACATTTGAGAAAGAAACTTCTCCAAATGGGGATTGATCCGGTGACCCATAGGCCAAGAACCGACCATCTAAACGTTTTAGCAGCTCTCCCGCAGCTTATAGCCGCCGCAAATTTCAACAGCCTCTTGAATCTCAACCAAAATGTGCAACTGGATGCAACAACTCTTGCTAAAGCTCAACTGCTACACACTATGATTCAAGTCCTTAGCACCAATAACAACACCACCAATCCTTCTTTTTCTTCATCAACTATGCAAAACAGTAACACCAATCTCTTTGGCCAAGCTTCTTACTTAGAGAACCAAAATCTTTTTGGTCAGTCTCAAAACTTCTCTCACATTCTTGAGGATGAGAATTTGATGGTCAAAACCCAAATTATTGATAACCCTTTGGACTCTTTTTCTTCCCCCATACAACCCGGTTTTCAAGATGATCATAATTCACTCCCTCTATTGGTTCCGGCGTCTCCTGAAGAATCTAAAGAAACTCAAAGGATGATCAAGAACAAAGACATCGTCGATTACCATCATCATGATGCTTCAAACCCTTCATCATCAAACTCAACGTTTACACAAGATCATCATCACCCATGGTGTGACACTATTGATGATGGAGCAAGTGATTCTTTTTGGAAAGAGATAATAGAGCAAACTTGTTCGGAACCATGGCCATTTCCTGAA
>gnl_Arath_TAIR10_AT5G12870.1
ATGAGGAAGCCAGAGGTAGCCATTGCAGCTAGTACTCACCAAGTAAAGAAGATGAAGAAGGGACTTTGGTCTCCTGAGGAAGACTCAAAGCTGATGCAATACATGTTAAGCAATGGACAAGGATGTTGGAGTGATGTTGCGAAAAACGCAGGACTTCAAAGATGTGGCAAAAGCTGCCGTCTTCGTTGGATCAACTATCTTCGTCCTGACCTCAAGCGTGGCGCTTTCTCTCCTCAAGAAGAGGATCTCATCATTCGCTTTCATTCCATCCTCGGCAACAGGTGGTCTCAGATTGCAGCACGATTGCCTGGTCGGACCGATAACGAGATCAAGAATTTCTGGAACTCAACAATAAAGAAAAGGCTAAAGAAGATGTCCGATACCTCCAACTTAATCAACAACTCATCCTCATCACCCAACACAGCAAGCGATTCCTCTTCTAATTCCGCATCTTCTTTGGATATTAAAGACATTATAGGAAGCTTCATGTCCTTACAAGAACAAGGCTTCGTCAACCCTTCCTTGACCCACATACAAACCAACAATCCATTTCCAACGGGAAACATGATCAGCCACCCGTGCAATGACGATTTTACCCCTTATGTAGATGGTATCTATGGAGTAAACGCAGGGGTACAAGGGGAACTCTACTTCCCACCTTTGGAATGTGAAGAAGGTGATTGGTACAATGCAAATATAAACAACCACTTAGACGAGTTGAACACTAATGGATCCGGAAACGCACCTGAGGGTATGAGACCAGTGGAAGAATTTTGGGACCTTGACCAGTTGATGAACACTGAGGTTCCTTCGTTTTACTTCAACTTCAAACAAAGCATA
>gnl_Arath_TAIR10_AT5G26660.1
ATGGGAAGACATTCTTGTTGTTTTAAGCAGAAGCTAAGAAAAGGCCTTTGGTCTCCTGAAGAAGATGAGAAACTTCTCAATTACATCACTAGACATGGTCATGGCTGTTGGAGTTCTGTCCCTAAACTCGCAGGTTTGCAAAGATGTGGAAAGAGTTGTAGACTTAGGTGGATAAATTATTTGAGACCAGATTTAAAGAGAGGAGCTTTCTCTCAAGACGAAGAAAGCTTGATCATTGAGCTCCATGCTGCATTAGGCAACAGATGGTCTCAAATCGCAACGCGGTTACCGGGAAGAACAGACAACGAGATCAAAAACTTTTGGAACTCATGTCTTAAGAAGAAGCTGAGAAGAAAAGGCATTGACCCAACAACACATAAACCCTTAATAACAAACGAGCTTCAATCTCTTAACGTCATAGATCAGAAACTGACGTCATCAGAAGTAGTAAAGTCAACGGGTTCGATAAACAACCTACATGATCAGTCAATGGTCGTCTCATCGCAACAAGGTCCATGGTGGTTCCCGGCGAATACAACTACGACTAATCAAAACTCTGCGTTTTGCTTTAGTTCAAGTAATACTACAACGGTTTCAGACCAGATCGTATCTTTAATCTCTTCAATGTCTACGTCATCATCTCCGACACCAATGACTTCAAACTTCAGTCCTGCTCCAAACAACTGGGAACAACTCAACTACTGCAACACAGTACCAAGTCAGAGCAACAGTATCTACAGTGCCTTCTTTGGTAATCAATACACAGAAGCTAGCCAAACCATGAACAATAATAATCCACTAGTAGATCAACATCATCATCATCAAGACATGAAGTCATGGGCATCAGAGATTCTTCATTACACAGAACACAACCAAAGCTCAGAAACTGTTATAGAAGCAGAAGTGAAGCCAGACATTGCCAACTACTACTGGAGATCAGCATCATCATCGTCGTCACCAAACCAAGAAGCTGCAACATTACTACACGATGCTAACGTGGAAGTGTACGGTAAAAATCTACAAAAGCTTAATAACATGGTGTTTGATCAGAGCCTT
>gnl_Arath_TAIR10_AT5G14750.1
ATGAGAAAGAAAGTAAGTAGTAGTGGTGACGAAGGAAACAATGAGTACAAGAAAGGTTTGTGGACAGTAGAAGAAGACAAAATCCTCATGGATTATGTCAAAGCTCATGGCAAAGGTCACTGGAATCGTATTGCCAAAAAGACTGGTTTAAAGAGATGTGGAAAGAGTTGTAGATTGAGGTGGATGAATTATCTCAGCCCTAATGTGAAAAGAGGCAATTTCACCGAGCAAGAAGAGGATCTTATCATTAGGCTCCACAAGTTGCTTGGTAATAGGTGGTCTTTAATTGCTAAAAGAGTGCCGGGTCGAACGGATAATCAAGTGAAGAACTATTGGAACACGCATCTTAGTAAGAAACTCGGAATCAAAGATCAGAAAACCAAACAGAGCAATGGTGATATTGTTTATCAAATCAATCTCCCGAATCCTACCGAAACATCAGAAGAAACGAAAATCTCGAATATTGTCGATAACAATAATATCCTCGGAGATGAAATTCAAGAAGATCATCAAGGAAGTAACTACTTGAGTTCACTTTGGGTTCATGAGGATGAGTTTGAGCTTAGCACACTCACCAACATGATGGACTTTATAGATGGACACTGTTTT
>gnl_Arath_TAIR10_AT5G10280.1
ATGGGAAGATCTCCTATCTCTGATGACTCTGGTCTCAAGAAAGGTCCTTGGACTCCTGATGAAGATGAGAAACTTGTCAACTATGTTCAAAAACATGGTCATAGTAGCTGGAGAGCCCTTCCCAAACTCGCTGGTCTTAACAGGTGTGGGAAGAGTTGCAGGCTAAGATGGACGAACTACTTGAGACCAGACATCAAGAGAGGGAGATTCTCTCCGGACGAGGAACAGACTATCTTGAATCTTCATTCAGTTCTTGGAAACAAGTGGTCAACGATTGCGAATCAGTTACCAGGGAGAACAGATAACGAGATCAAGAATTTCTGGAACACTCATTTGAAGAAGAAGCTGATTCAGATGGGTTTTGATCCAATGACTCACCGTCCAAGAACCGATATCTTCTCCGGCTTATCTCAGCTCATGTCTTTGTCTTCTAACCTGAGAGGCTTTGTTGATCTGCAACAACAGTTTCCTATTGATCAAGAACACACTATACTCAAACTCCAAACCGAGATGGCCAAACTCCAATTGTTCCAATACCTTCTTCAACCGTCTTCCATGAGTAACAATGTTAACCCTAATGACTTTGACACTCTCAGTCTCCTTAACTCTATTGCCTCTTTCAAAGAGACCAGTAATAATACCACCAGCAACAATCTCGACCTCGGTTTCCTCGGCTCTTATCTTCAGGACTTCCACAGCTTACCTTCCCTGAAAACCCTAAATTCCAACATGGAACCATCATCTGTTTTCCCCCAGAATCTTGATGACAATCACTTCAAATTCTCCACTCAAAGAGAAAACCTACCCGTGTCTCCAATCTGGCTCTCGGATCCATCCAGCACAACTCCTGCTCATGTGAATGATGATCTGATTTTTAACCAATACGGTATTGAAGATGTCAATAGCAATATCACATCTTCAAGCGGTCAAGAATCAGGAGCTTCAGCTTCAGCTGCATGGCCTGATCATCTATTGGATGATTCTATATTTTCCGACATTCCT
>gnl_Betvu_v1.2_Bv1_001260_iquc.t1
ATGGGTCGTTCTCCTTGTTGTGAAAAAGCTCACACTAACAAAGGTGCTTGGACAAAAGATGAAGATCAACGTCTTATTGATTATATTCGCCTTCATGGTGAAGGATGTTGGCGCTCTCTTCCTAAAGCCGCCGGTTTGCTTAGGTGTGGTAAAAGTTGTAGGTTACGTTGGATAAATTACCTTCGTCCTGATCTTAAACGTGGGAATTTTACTGAAGAAGAAGATGAACTTATCATCAAACTCCATAGTTTACTTGGCAATAAGTGGTCCCTTATAGCGGGAAGATTACCAGGAAGGACAGATAACGAGATAAAAAATTACTGGAATACCCATATCAAGCGTAAGCTTCTAAGCCGCGGCCTGGACCCACAAACTCACCGTCCGTTAAATTCCACCACCGTAAGTGGTGGCGCCGCCGCAACAATTGTCGCCGGGAAAAATTCGCCGGAAATTCTGGGATTTGCGGTCAATCCAGCAATTATGGTTACTCAATTTGGAGCAATTTCTCAAACAATTGACTTCAAGAAGAATAGTTACCCCGACATGAATAATTCCAACAACAACAACAATAATAATAATAATAATAATAATAATAATAAGGTGAAGAGTGAATCTTGCCACAGTGGCACAACCACAGATGAAGGCCAAATGGGCCGGATCCCGGGCCAGCAACAGAAGGCCCAAGAAGATATAAACCTGGAGCTCTCCATCGGGCTTTCTAAGTTCCAGGGTGAGGCCCGTAACTCTACTGCTAGCAGTGCTGAATCTAGAGATGTAGGCCCAAGCCCAAGCCCAAGCCCAAGCCCAAGCCCATTTGAGTTGTTTGATAAGCATAAGCCCATGAAGAAGGGTATGTTGTTGTTGTCATCATATGAGGGGCAAAATAGGGAAATATGTTCATGTTGTGAATTAGGGTTTCAAATGAATAATATTAATAATGGTAATAAAGTAAAAGAAGGTTGTAGTAATTGTCAAATAAAAGGTGGGTATTTTTATTCTAGGTACATTGGAACTTTAGGTTCA
>gnl_Betvu_v1.2_Bv1_001760_owzx.t1
ATGGGTAAAGGAAGAAGGCCATGCTGTGACAAAGCAGGTGTAAAAAAGGGTCCATGGTCTCAAGCTGAAGATTATAAGCTAATCTCCTTCATTAGAAAACATGGTCACAATAATTGGCGTGCTCTTCCTAAACTTGCAGGATTGGCACGGTGTGGAAAAAGTTGTCGCTTAAGATGGGTGAATTATCTACGACCTGATCTCAAACGTGGCAATTTCACTCTCCAAGAAGAGGAATCCATAATCAAACTGCATGAAATGCTAGGAAACAAGTGGTCTAAGATAGCATCTCAATTCCCTGGAAGAACAGACAACGAAATCAAGAATGTATGGAACACTCACTTGAAGAAACGCCTCAAAGAAAGAGGATTAACATCTAATGAAAATACTACATTGTCGTCATCATCATCATCATGTAACACATCATCAATAGATACAACAAGTCCTAATAAAATTCTTGACGAAAGGAACAAATTAGATTGCACTGAACAAGTCCTCATGCACCAAACAACCAACAACAGCGACACAATCGAGTATTCGAGCTCTTCAAGTGCCTCGTATAGTTCACAATCTTCAATTTCGGATAATCAAATAACCGATGATCTCAATCCGAATACAATCGAAAACGCTGGTGAGCATAGGGATGAAACAAGCATGTGTAAAGACAACAACAATGAAAATAGCCTAGATGAGCTACTTGAAATCCCTTTTGAGCCTAACTTGGACTTATGGGACTTGTTACATGGTGGTGATAGTGAAGTCCAATTCGTTGACACCCCAATTATCTCTGATAATGACATGAAGATTGAAAATACTAAAGAAAGTGGTAAAAGCTGGTGGTGGTTAGTATACTTGGAAAATGAACTTGGACTTGACCATCAAAATGAATTTACGCCACTACAATCTACCAATGGTACTTCAAGTCATGACTTACTTTCTGATATTTCCATC
>gnl_Betvu_v1.2_Bv1_002740_dwki.t1
ATGGGAAGAGCTCCTTGTTGTTCTAAAGTTGGCTTACATAGAGGTCCATGGACTGCTAGGGAAGATGTCTTGCTAATCAAATACATTGAAGCTCATGGTGAAGGTCAATGGAGATCTTTGCCTAAAAAAGCCGGACTTCTAAGGTGTGGAAAGAGTTGTAGATTGAGATGGATGAACTACTTGAGGCCAGATATCAAAAGAGGCAATATTACACCAGATGAAGATGACCTAATTATTAGGTTACATGGCTTATTAGGCAACAGATGGTCTCTTATAGCAGGAAGATTACCTGGTAGAACTGATAATGAAATCAAAAATTACTGGAATACCCATTTAAGTAAGAAACTCCGAAGCCAAGGGACCGACCCGAATACCCATAAGAAACTATCCGAATCCGAGCTCGAAAAACTAGCCAAGAATAATTATAATAAAAAGAGATGTAAGAGCTCCATTGATGATAATAATAATAATAAGCATACTAACTATAGGAGTATTAGATCTAAAAAACTTAGTGATGAAGTAGGGGAGAAGACTAAGATCCATTTACCCAAACCCGTTAGGGTTAAATCTGTCATTTCACTAACAAGGAACAATAGTGATAGAAGTTTAGAGACTAACAATAATAATGTAAGTACTACAAGTGCATCTTCAAGTCAAACTCAAACATTAAACCAAAATTATGGGCTAACAACATATGATTCAGAGAATAATATAATTATGCCATGGATGGAAAATCATGCAAGCATGGGAACAAATGGATTTGATGATCATATGATGATGACTATTGGATCATCATATGGTGATCATGATGTTAATATTGATACCATGCAGCCTCATCATGAAGTGGTTGCACCAGATAATAATCAGCAGCTTGAGAAACTTTATGAGGAGTATCTACAGCTTATCAAGGTAGATCATGATCATCATTATCATGATGGTGATGGTGATGATGATGATGTTGATGGTGAAGCTCAACTAGATTCATTTACTGAATCTTTTCTCATC
>gnl_Betvu_v1.2_Bv1_005970_qxpi.t1
ATGGGAAGATCTCCTTGTTGTGATAAGCTAGGGTTGAAGAAAGGACCATGGACAACTGAAGAAGATGAACTTCTTGTCAAATATATTAACCAACATGGTCATGGAAATTGGCGTTCTCTCCCAAAAAATGCAGGTCTTCTTCGGTGTGGAAAGAGTTGCCGGCTTCGTTGGACAAATTATCTTAGGCCAGACATTAAACGCGGTCCATTTACTCCTGAAGAAGAAAAACTTGTTATTCAGCTGCATGCCATTCTAGGCAATAGGTGGGCTGCAATTGCTGCACAACTACCAGGAAGAACGGATAATGAGATCAAGAACTTGTGGAACACCCACTTGAGAAAACGGCTTGTTTGCATGGGCCTCGATCCTCAAACCCATGAACCGTCTCCTACATCTTCTGGGCCAACTACAAAATACCCAGCATCCCCCTCTACTCGCCACAAGGCCCAATGGGAAAGTGCCAGGCTTGAAGCTGAGGCCCGGCTTTCAAGTGAGTCCTTACTGTGTAACTCACATTCTTCAGAGATCCTTGATTCTGACCATTTCCTCCGCCTTTGGAACTCTGAAGTTGGAGAATCATTTCGAAAGTTTGAAATGAAGGAAACGATTGCATGCCAAAGCCCGATATCTCAAGCATCCACGTCTACTACAAAATGTGCCTCTACTTCAGGTCTTACAATGGATAACCAAGAAGAAGAGATTGTGTTTAAGGATTTGATTAAAACTGAAATTGTTGATGTAAATACAAGATCAGATTCTTCGAGCTCCAATGAGGTAGAGGATTCATCCGAGTCTGCATTACAGCTGCTATTGGATTTCCCAGGAAGCAATGACATGAGCTTCTTGGAAGATCCTGTTGATGGCTACTCCATCTTCCCTTGGATGATGAATCCACTATTGAATATCTTC
>gnl_Betvu_v1.2_Bv1_014550_ksfi.t1
ATGGGAAGAGCTCCTTGTTGTGACAAAGATAACGTTAAGAGAGGTCCATGGGCTCCTGAAGAGGATGCTAAGCTCAAATCCTACATCGAAAAACACGGTACAGCCGGAAATTGGATTGCGTTGCCTCAAAAAATTGGGCTTAAGAGATGTGGAAAGAGTTGCCGCCTTCGATGGCTTAACTATCTCCGGCCTAACATCAAGCATGGTAAATTCTCTGAAGAAGAAGATAAAGTTATCATAAGCCTTTATGTGAGCATTGGAAGCAGGTGGTCCATAATTGCAGCTCAATTACCAGGAAGAACAGATAATGATATAAAAAACTACTGGAACACAAGGTTAAAGAAGAAGCTCTTTGGTAAGCAAAGAAGAGATCATCAACAACAAGCTCGGAAAAAAAGCAATCTATTGATAAAGCAAGAGGAGAATAATTTGGTGGAACCAATATCATTTTCCTCAAGTTTCAACACTACCCAAGTTTCATATTGGCCACAACTTACTACTACTAGTATGCCTGGTGCAATTTCAACACCGAATTACTCGAATTTTTCGTCTGAGCTTTGCCATGGCCTCAATGATCACAATTCAATTAGAAAGTTGTTAATGAAGGTTGGAGGGAATTATGATAATTTTACTAATCCTCCATTCATACCTCATTATAACAATACTACTTATCCAAGCAATATTATCATCAAACAAAATAATAACCACTCTAACCTAAACTCGGATACCATGATTAGTAGTGAAATGACAAACTCTAGCCTCTATAATCTTGGAGGTTCTTCAGGTGTAGAGATAGGAATGGTAGAAGGGCAAAGAAGTACTTTCCCACCGGAACTCGAAGAGTTGATGAGTAGCAATCCACAAAAGGGAGTGGATGGAGTAGAGTTATTCTATGGTGATTATGGAAATAAGTTTGTAAACAATGATGGATCAACATCTGATAATACAACTTGTGGAGAGAGCTCAAGTTGGGATGAAATGACTTCTTTGGTTTCTCTTCATAATTTGGAATCTGATTGTAATGTTTTAATTCAAGGAATTGGAGAAGAAGATCAATTTGAAGAAAACTTGAGGTACCCAACTCCTCTA
>gnl_Betvu_v1.2_Bv2_027660_ihfg.t1
ATGAGGAAGCCATGTTGTAATCAGGATGGAAGAAACAAGGGTGCTTGGTCAAAGCAAGAAGATCAAAAACTCGTTGATTACATTAAACTCCATGGTGAAGGTTGTTGGCATTCTCTCCCCAAAGCTGCAGGATTAGACCGTTGTGGCAAGAGTTGTAGGTTGAGATGGATAAATTATCTAAAACCAGATGTTAAACGAGGAAACTTTGCTCAAGATGAGGAGGACCTTATCATCAAACTTCATGCTCTTCTTGGCAATAGGTGGTCATTGATAGCAGGAAGATTACCAGGAAGGACAGATAATGAAGTGAAAAACTATTGGAATTCTCACATAAGGAAGAAGCTAATTTGCGAGGGAATTGATCCTAATAACCATAAACTCTGTCATCATCATCTTTCTCATCCACAAATGTTTCCCATCACAAATTCATCTGAATCAAAGAAGAATGATTCATGTAGTAGTAAGCCACCATCGAAACCTTGTGGGAACAATGCTCGTGATATTAATGGCAAGTATGAAAATGGCGCGATTACTTGCGTTGAGGAAGAAACATCGTCTATGTTGGATTTGAACCTTAAACTCACTATTCATATGCCC
>gnl_Betvu_v1.2_Bv2_029400_xprd.t1
ATGAGAGGACCTAGTAGCATTGGTAGCAACTTCAATCATAGTAGTATGGTAAAGAATGAGATGAAGGAGAAAACTGTGAAGTGTAATCATAATAATAATAATAGTAAGAGTAGTAATAATGATAGTAAGAAGAATAATATAGTGAAATTGAGGAAAGGTTTATGGTCACCAGAAGAAGATGAAAAACTAATGAACTATATGTTGAGAAATGGGCATGGTTGTTGGAGTGACATTGCTAGGAATTCCGGCCTTCAAAGATGTGGTAAGAGCTGCCGCCTTCGCTGGATTAATTATCTCCGTCCTGACCTTAAGCGCGGCGCGTTCTCCCCTCAAGAGGAACACCTTATTCTACACTTCCATTCACTTCTTGGTAACAGGTGGTCTCAAATTGCAGCTCGTCTTCCAGGACGAACTGATAACGAAATTAAGAATTTTTGGAACTCAACCATTAAGAAAAGATTGAAACAAAACAACAGCAGCAACAACAACAACAACATGATCGTCAACAATAACAATTTCAGTGCATCATTAGTGGATGATCCTAGCTTGCTAAGTGACACAATCGATTTAGTGGCACAAAATCAGCATCACAACAGCTATAATATAGTGGGCCAAGAACTAATGCTACCATCATCCATGTATGATCACGAAAATCATCATCATCATCATCATCAAAGTCTCATGATGACAGCTGCTTATAACATGTGCATGGATTCCTCTATACTATCAGATTCTCCATCATCTCCATCCATGCACACTGCTGCAAGCTCCATAACAAGTGCAACCACCAACCAATTTGACAACTCTCTTCCTCCACTCCTTGAAAAAAATGGATATGATATAGCTTTCAGCATGGAAAATTTTGCTGATTTTGTGGGTTGTGACCAAGTAGTACTCCATGATCATCACTTTGTTACACCAGAAAGAATCATGTGTACTAGTAATGGTATCGTCGCCGCCTCCGCCGCCGCCACGGCCTCTATTGCCGCAAGTATGGGCACAAGTGATGTCAATTTTCCCATGATACAAAGGACAACAACATTCCCTAAGAACACAAGTATCAACCAAATCGTTATTAATGACAATGAGAGTTGGGCTGATATGGTCAACACTAATGGGAATGAAGGCATGATTAATTATGGGAATAATGGTAATAGTAATAATAATAATAATAACGGAAAAGAAGGAAACTTAAAAATGGGAGAATGGGATAGTTTGGAGAGTTTGTTGGGAGATGTCTCCTTTCCTTTCCTTGATTTTCAAGCT
>gnl_Betvu_v1.2_Bv2_038830_huqy.t1
ATGGGTCATCATTGCTGCAGCAAACAAAAAGTTAAGAGAGGTTTATGGTCTCCTGAAGAAGATGAAAAACTTGTTAGTCATATTACTATTCATGGTCATAGCTCTTGGAGCTCTGTTCCTAAATTAGCAGGACTCCAAAGGTGTGGAAAGAGCTGTAGATTGAGGTGGATAAACTACTTGAGGCCAGATTTGAAGAGGGGCTCATTTACTGAAGAAGAAGAAAGAAGCATAATTGAAGTGCATAGAATTCTAGGCAATAGATGGGCTCAAATAGCTAAACATCTCCCAGGTAGAACAGACAATGAAGTGAAGAATTTTTGGAATTCTTGCATCAAAAAAAAGCTCCTTGCTCAAGGCTTAGATCCAAACACTCATAATCTTCTACCTTCTAACAAAAAAAAGTCCAAAACTAGTAATAAAACTACAAAATTTCCTAATTATCATCATCCAATTTCATCAAATTCTACCACATTAGTTTTCTCTAATGATCATGACCAATCTCAAACTTGCTATTCTCCAAATGATAAAACAGTGTTGCAAAATACAATCAACTTTGATTGTAACTCCAATGTGACACAAGTTTATGATAATAATGCACCAATTACAGAATTGTCCACCCAATTCTTAGCATCATCAAGTAGTATGAACATATCTAATTCTTTCTCCAATGATGTTAATCTATGTGAGTATGTCGTCGATGAAGATTCGATTTGGAGCACTACAACAACAAGCCTAGAGAACTTTGAACAACCAACAGAAATAACACAAGTTATGGTGCAACAAGATACAATTGGTAGTGACCAAGATTTGGATACTTCTTTGTTTAACATGCTAAGTCTCAATTATGGCTTTGAGGATCATGACTTCCCTAGTAACATCGTGCGGAGCACCGGAGTTTATGACGATATGGCTTCCGGCATGGATCAAGTTGCATGGTGTAACAAATCTATTACTTCTCCATCTCTAAATAACATGTCATATTTGATT
>gnl_Betvu_v1.2_Bv2_040370_dcmm.t1
ATGGGGCTCAAGAAAGGGCCTTGGACTCCTGAAGAAGATCAGAAGCTTTTAGCTTATATTGAAGAACATGGTCATGGAAACTGGCGTGCGCTACCAACAAAAGCTGGCCTCCAAAGATGCGGCAAGAGTTGCAGGCTTAGATGGACTAACTATCTTCGCCCTGATATCAAGCGTGGAAAGTTCAGCTTACAAGAAGAACAAACTATCATACAACTTCACGCTCTTTTAGGAAACAGGTGGTCCGCCATTGCAACGCACTTACCAAAGAGGACAGACAACGAGATAAAGAATTACTGGAACACGCATCTGAAGAAGAGGTTGGCAAAAATGGGAATAGACCCAGTGACACACAAGCCCAAACATGACGCCCTCTTTGCGGCCATTGATGGTGGGAAGCAGTCTAAAAATGCGGCCAACTTAAGCCACATGGCTCAGTGGGAGAGTGCTCGGTTAGAGGCCGAGGCTCGCCTTGCACGGCAGTCCAAAATTCGGTTGCCAGATAATAATAATTCAGGAGATCAGGTTCACATTAATGAGCACAACCAAATAGTACCCTCAGTCTCGGTTGCTCCATTATCATCATCTTCATCGACATCAGCTCATCATTATTTTGGTACCAATGCGGCTTGGCATAGTGTGTGGCCTAATTTTAGTAATAATACTAGTGGTAACAATAATAATAATGATCAGGGTTTTATGAGCATTGGCATGGGAAATGGAATCACATCCACTGGCGGCGGCATTGTTGGCGGAGTTGGAGTTGGACTCGAGTCGCCAACATCAACGTTAAGCTTCTCGGAAAATGCACCGCCGGTGGTCCCAACGATGGAGACTGGAGGCGTGATAGAGTTCATGAGGAATAGTAGTCAAGAGAATGACCATGATAAAATGGTTAAGAAAGAAGATAATCATGTACATGAATGGAAGAGAGGTTTTGATAATGGGATTGAGATTAATTCTTTGTCTTTTAGCCCAACGTCGGCTGGATTCAATGACATTATTGCCCTCTCCCTGGATCATGCTAGGGAAACTGGCGGCGACGATGAAGATGAAGATGAAGATGATGATCATAGTCATAGTTTCATGGAAGGGTTTACAGAACTTCTGCTTAGTACTAATAATAATGCTAGTATTACTACTCCTACTACTAAAGATAATACTATATGTGGTGAGAAAAGTGTAGCAGATGAAGGAGGAGATGAGAATAACAATAGTATTAGGAGTAGTGGAGGTACAACTAGCAGCGGTGGAAGTGATTACTATGAAGATAATAAGACCTATTGGAATAGTATTCTCAACCTAGTCAATTCTTCTCCTTCTCATTCTCCCATGTTC
>gnl_Betvu_v1.2_Bv2_040770_mxwz.t1
ATGGGAAGACCTCCTTGCTGTGACAAAGCAAATGTCAAAAAGGGCCTTTGGACTCCTGAAGAAGATGCTAAGATACTTGCTTATGTTTCTAACCATGGCGTCGGCAATTGGACTCAGGTTCCTAAGAAAGCAGGGCTCAATAGATGTGGGAAGAGTTGCAGGCTTAGGTGGACTAACTATCTGAGGCCTGACCTAAAACATGAAGAATTCACAGAACAAGAAGAGCAGCTCATTATTCAGTACCATGCAGCAATAGGCAGCAGGTGGTCCCTGATAGCGAAACACCTACCTGGAAGAACGGATAACGATGTGAAGAACTACTGGAACACCAAGCTTAAAAAGAAGCTTACTAAAATGGGAATTGACCCTGTCACTCATAAACCCATCTCAAAATGCCTCTCTGATTATGAAAGCATCAGCTGTCTCACAACCAACCACCAAATAAGATCTCTTGACCAAACCTTAGCCACTTCTTTCTCCTCTCACTGTCAAATATCAACTCAGTCTACTGCTAACATGGGTAGACTGCCGTTGATGGATCAGTTCCAAGATGTTACTTCTTTCAACTACTATATATTAGAAGATATATCTCCTTCATCCTCATCGTCCTCTTCATCATCTATATCAAATGGGAAATCAAGCTCACACTTGTCGGTGCCAGGAGCCTACAGTTGGGCCGAGAAAAGAAGCTCTACTGACCCTCTTTTGAATACTGACATCACAGAGGAGGAACATAACTTTCTAGCAGCAGATTCACCTCCTCAAATCCTGGAGAAAACATCACAATTCGAGCTCACTGGGGTAAAACACTCGAGCAGTAAGATGTCAGATGACAAGTTGGGCATGTCAGACTGTGACAGTGCAGCTAAGAATGCTGAAACAAGCAGCTACGTCAATGAGCCTTCATCAGTAAACTCTTTTGTTAAGGCTCTTTTGGATCGTGATAGCGAGATACAGTTAGATTTTCCAGCTTTTAATGAAATCTTAGATTAC
>gnl_Betvu_v1.2_Bv2_046680_nqis.t1
ATGGGAAGACCACCATGCTGTGATAAAGAAGGTGTTAAGAAAGGACCTTGGACTCCTGAAGAAGATATCTTATTAGTCTCTTATATCCAAGAACATGGCCCTGGAAATTGGAGGGCTGTTCCAACTAATACAGGGTTGCTTAGGTGTAGCAAGAGTTGTAGGCTTAGATGGACGAATTATCTAAGACCAGGCATCAAACGAGGCAATTTTACTGACCAAGAGGAAAAAATGATCATACATCTTCAAGCACTTCTAGGCAACAGATGGGCCGCAATAGCATCATACCTTCCACAGAGAACAGACAATGACATCAAGAACTACTGGAACACACATCTGAAAAAGAAGCTAAGGAAAAGCCAATCAAATCATCATCAACAAAGCTCAAGATCAGATGGTTTTACATCCTCACCATCATCTCCTGAAAATCATAGTTCAAGCAGTAGAGGTCAGTGGGAAAGAAGACTTCAAACTGATATTCACTTAGCAAAACAAGCCCTATGTGATGCTCTTTCATCAATGGATCAAAAAACAAGCAATAATAATAGTTTGCCTGATTTGATGAACACAACATCAAAGATTAGCTTACATTCAAACCCTAAAGAAGGGCAAACAGCATCATCCATCTATGCTTCAAGTACTGAGAACATAGCGCGGTTGCTACAAGGGTGGACTAAGAAATCCTCTAAGAAAGAGCAATCTAGCTCTCTTTGTAGCACAAGGGAAGTTGATTATGATCATGAACAAAAACCGAAAATTAGTAATGATCATCAATTTACCAACAATGAGGCTTTTCAGTCTTTGTTTGGTACCATTGAATCTAGTGAGTCTCCCTACTCCGATTTCTCTCAAGCAGTGTCACCGGAGGCTAGCTTCTTTGAGCATGAAAGCAAGCCATTGTGTGATGGTGGACGAGGCACGTTGTCTGTGCTAGAAAAATGGTTGTTTGATGAATGCTCTATTCAACATTGTGGTCCACAAAGCCAAGATCAAGACCTAATTGATATGCCCTTGCAAGAAACAGCTGATTTTGTA
>gnl_Betvu_v1.2_Bv3_049030_urrg.t1
ATGGGAAGAGCTCCATGTTGTGACAAGGTTGGACTAAAGAAGGGGCCTTGGACTCCTGAAGAAGATCAAATTTTGATCTCTTTTATTCAACAACATGGTCATAGTAATTGGCGCGCGCTCCCCAAACAATCAGGATTATTAAGATGTGGGAAAAGTTGTAGATTAAGATGGATAAATTATCTAAGGCCAGATATTAAGAGGGGAAACTTCTCAAAAGAAGAAGAGGATACTATTATTCAACTTCATGAAATGATGGGAAATAGGTGGTCTGCCATTGCTGCAAGGCTTCCAGGAAGAACAGATAACGAGATAAAAAATGTGTGGCACACACACTTAAAGAAGAGGCTTAACCAATATCAAACCACAAAATCACAAGGCAAAATTGGTAGGAAAAGTCGTGAAATAAATAATGTAACTACTACCACTACCACCACAACTGACTCTTTTAGTGGGACTAATGATCAAGTTGATTCTTCACCTCAACAATCTTCTACAACGAGTTGTAACGATTTTTCTTCCGGTTCTGAGGTTTCCAGTGTCAAATTCGACAACGACACTAGTATTATAAACGTACATACGTATGATAATTCTATTCAGCAGTCGGATTTGGAATATTTACCCATCATTGACGAGACATTTTGGGAGTCACACGATAATTCATCATGGGATGGTGATTACAACATAAATTCAGACTTTTCAAACGTTATAGAGGAAGATAATGATCAAATACAATTTGATTCATTTTTAGTAAAAGAAAATTCACAAGTAAGGTACAGTACAAATAATGGCCTTGATGATAGTAACATGGATTTTTGGTTAGATGTTTTTGTACAAGCTGGTGGGGCACCAGAATTGCCCGAATTT
>gnl_Betvu_v1.2_Bv3_049670_hwcc.t1
ATGATGGGGAGATCACCATGCTGTGATGAAAGTGGGCTAAAGAAGGGGCCATGGACACCTGAGGAAGACAAGCAGCTAACTGATTACATCCAAAGACACGGCCATGGAAGTTGGCGCGCGCTGCCTAAACTAGCTGGATTGAACCGCTGTGGTAAGAGCTGCAGGCTTCGCTGGACCAACTACCTTCGCCCTGATATCAAACGCGGAAAGTTCACTGATGAAGAGCAACAAACCATCATCAACCTTCACTCTGTACTTGGCAACAAATGGTCAGCAATAGCAAGTCATCTTCCTGGGAGGACTGACAATGAGATAAAAAACTTATGGAACACCCATTTGAAAAAGAAGCTACTACAGATGGGTATTGATCCTGTCACTCACAGGCCGCGTACAGACCTCAATCTGCTCGCAAACCTCCCTCAGTTGCTCATGGCAGCTAACATCAGCAGCAGTCTAATGATGAACAGTGGAAATATTGGTAATCACACATTGGAAGATACACTAAGGCTGATAGAATCAGACGCTGCCCAACTTGCAAAATTTCAGATACTACACAACTTGCTGCAGGTTCTAAGCCCAAGCAGCAGCAACAACGCGCCACCTGCAGGTCTCCTTAGTAATTCAACCATGCCTTTCCAAAATCAAGTGAATGATAACTATAACCTACTTAGAATGGCCAATTCTAGAGTCGAAACAGGGGTCACTGCTGGGATCACAGCAAGTGAAATCAGTCAATTTCCGGCTTTGAATACTTTTGGTGGTTCTAGCAGCTTTGAAACACCAGCAACTCATCAACAACTACAAACCAATCAACACGACACTAAACAAACAGATGCTGAAATTCGGACACCTGAGAGTCTAATGCCTGCTCTAGTACCGGCCTCACCAGACCACTGCAGTACCTCACAGATAGATACAATAATAATGTCGTCAAATCCTTCTTCAGCTACAACTGCTGCAACTGATCCCTTCGAAACAGCTGCTGCAAGTTGGACTAATGACCTTATTGATGACGCTGAACACTCTTACTGGAGAGACATCATTGAGCAAGCATCCTCCCCTTCCTGGCCTATCTCATCG
>gnl_Betvu_v1.2_Bv3_069570_cwtt.t1
ATGAGTTGGGGAATGATGGGAGATGATGGGTGGAGAAAAGGGCCTTGGACTGCTGAGGAAGACAAGTTGCTCATTGAGTATGTCAATCTTCAAGGTGAAGGCAGATGGAATTCTGTTGCTAGGCTTACTGGATTGAGAAGAAATGGTAAAAGTTGTAGATTAAGGTGGGTGAATTACTTAAGACCGGACCTTAAGAGGGGACAAATCACTCCACACGAGGAAAGTATCATCCTAGAACTCCATGCTAAGTGGGGGAACAGGTGGTCCACTATTGCTCGAAGCTTGCCAGGAAGAACAGACAATGAGATCAAGAATTATTGGAGGACACATTTTAAGAAAAAAGAAAAGACTCCATCAAACAACGTCGAAAAATCAAAAACTCGTTTACTAAGAAAACAACAATTTCAACAACAATACAAAAACCAGCAACAACACCAACAACAAGTACAACAACAACAACATTTTACGTCGATGGACATGAAAAAGATCATGTCGCTTCTCGTCGATGAAAACGAAACTAAGGTACCAACAACTAGTCTACCTCTACCTAGACAATCTGAGATGGCGACTAACATGTATTATCCGACCAATAATACAACTGAAGAGCAAGAAATCTTATCTTTTATGTTGAGCAGTAACGTTTCAACTGAAGATCATCTTTGTTTGGGTGCTTTGTGGAACATAGACGATAATTTCCAAGGTGCCAAA
>gnl_Betvu_v1.2_Bv4_071040_cjuq.t1
ATGAGGAAGCCATCACCACCATCACCATCATCGACGACGAGGAGGCTGCAGGCAGGGTGCAGTAGCAGTAGCAGCAAGGTTGGCATAAAAATGAAGAAGGGACCTTGGACAGCTGAGGAAGATGAGCTTCTGAGAAGTTACATACTCACCCATCAAAATCAAAACGGCAAAGTGGGTGGTTGGCGTACTGTACCGCAGCGTGCTGGCCTTCTGCGCTGTGGCAAGAGCTGCAGGCTACGCTGGATGAACTACTTGCGTCCCAATCTCAGGCGTGGTCTCTTCTCTTCTGACGAGGAGGATCTCATCCTTCGCCTTCATCGCCTCCTCGGAAACCGGTGGGCGCTGATAGCTGGCAGGATTCCAGGAAGAACAGATAACGAGATAAAGAACTACTGGAACACTCATCTTTCCAAGAAGCTCCTTTCTCTTGGCATTGATCCTCTCACTCACAAACCCCTCAATCCTCCTCCCATCAACGGCGCCACCATTGCTACCACTGCCAGGAAGAATATTCATCATGAGTTCGTAACAGCAGCCACTGCTCATGCAAACCCTAATCATTGGAATGATACTAATAATATCCCTCTCCCTCCTAATCATATCACTGCTGCTGCTACTACTGATCTTCTTGCTACCAGTAGTACTGCTATTCGGCCTATTCCTCATCAAAACGACCTACCATATCATGACAATGATTATATGACAAACTACGTCTACAAACATAATAAAGATGATAATTATGATCATAATATTGATGATGTTGATCATGGTGTCTTTTCCTCCTTCTTGGACTCCCTCATCAACTATGATGACATGTCGTCTGAACCAACTTTTCACCATAATGATCATGAGCATGAAGATCCCCTTCATCAATGCATCCAATCGCCCCTTAATACACCACCTCTTACCCCCCATGCC
>gnl_Betvu_v1.2_Bv4_072620_yruo.t1
ATGAGGAAGCCTACTGATCCTGCTTCTAAGGGTAATAGTAATGGTAATAGTAATAGTAATAGTAATGGCGGTTGTACTAGTACGACGAATGGCAGTATCAAGCTTCGAAAGGGGTTATGGTCGCCTGAAGAAGATGATAAACTCATGAATTATATGCTTACTAATGGACAAGGTTGTTGGAGTGATGTAGCAAGGAATGCTGGCTTGTTAAGGTGTGGTAAGAGTTGTCGTCTTCGATGGATTAATTATTTAAGGCCTGATCTTAAACGTGGTGCATTTTCCCCTCAAGAAGAAGATCTCATCATTCATTTGCATTCTCTTCTTGGAAATAGGTGGTCCCAAATTGCGGCTCGTTTGCCTGGAAGAACTGATAATGAGATAAAGAATTTCTGGAATTCAACTGTGAAAAAAAGACTGAAGAGTTCATCAAATTCATCATCATCACCCAATGCAAGCGATTCGTCGTTATCAACTGAGCCAAGAGATGGGATGGTAGGAGGATTTATGGCCATGCAGGATCCATGTAGCATCATGGCTATGTATTTGAACAATAATTCTGCTGCTTCACCAACATCATCATCTTTGCAATCCATGGTACCTCTACATCATCATGGAATCATGGATCCTTTGTCCAATATGGTAAATAACAGTACTACTACTACTACTGCTACTGCTACTGCTACTGCTACTACTCTAGATGTGTCTGCTTGTGGTAATGGATACATGAATCATGCATCATCATGCATGAGCATGTCATCACAAGGACATGGCATGTGTAATGTGGGTGATGATGGATTGATGATATGTGGAAGTTATGGGATGCTTGGAGGTCAAAATTATAATTATGGGATATTGCAAGGGGAGCTTTCTATTCCTTCTTTGGAGACAATAAGCATTGAAGAAAATACACAAGTTTCTGAAGATATTGTTTTTGGTAGTAACACTAGCAACAACAACCATAATTTTCACAACAACAACAATGATAATCATTTTGATCATAACCACCACATAATTAGCACCATAAACAATAACACCAATCCATTTAACATGGCTAAGAAATTCGAGATCGCGATACCTGGAGTTGGAAACAATTGGGAAGGAGGAGAGAATGATTCAAGATTAGGAGAATGGGATTTGGAAGAACTCATGAAGGATGTTTCTTCCTTTCCCTTCATTGATTACCAAGTTGAG
>gnl_Betvu_v1.2_Bv4_074370_ygxg.t1
ATGACGAGCGACAGTGATAAAAGGAGGGCTGCAAAATGTCGAAAAAATTCCCCTAGTGCTGAAGAGGTTTCCAGTGGGGGTAATTCTTCTGGGGGAAGTCCTCTGAAGAAAGGTCCATGGACATCAGCTGAGGATGCAATTTTGGTAGAATATGTTACAAAGCATGGGGAGGGGAACTGGAATGCAGTCCAAAAACATTCAGGACTTTCACGCTGTGGGAAAAGCTGCCGTTTGCGATGGGCTAATCACTTGAGACCAGATTTGAAAAAAGGTGCATTCACCCCTGAAGAAGAAAATCGTATCATAGAACTCCATGCTAAAATGGGAAATAAATGGGCTCGTATGGCTGCAGAGCTGCCTGGACGTACAGATAACGAGATAAAGAACTACTGGAATACAAGAATTAAGAGGTTGCAACGCGCTGGCTTACCCATTTATCCCCCTAGTGTTCGTTTGCATGCAATGAGTGAGTCTCAACAAAGTGAGGATATGATGACATGCCAGAATGGAGATCTACACGGTTCTGAGGCCTCAGAGTCTAGTGGTTTTGACATTCCTGATGTGGAGTTCAAAAATTTAGGACTCAATCAGGGATATCTAAACTGTTCTCCAGCGCTACTTGATATGCCTCCTACAAGCCTCCTCCAAAAAGGTGTGAGCTCGTCTAGCAGCTATGGCTTCATGTTCTCAGCATTGAATCCTCACAAACGCCTTCGGGAGGTGGAAAGTCAGTTTCATAGTTCTGTTGCAAGCACCAGCAATGCCTTTTCCTCATTTGATCAGCATGAAGATGATCTCTTTGGAAGGCTTACCTCTGTGCAGCCACTTTGGTCACCGCCTTCATATGATCCTGATTTCAATATCGATCAGACCTCCCCTATTGACGTTCTTGGTAGCCATGCCCCTATAAATGGCAATTCCTCTTCTTCTGAGCCCATTCATGAGGCCATGAAGCTGGAGCTCCCTTCACTCCAATACTCAGCGTCTCAAGTAGGTAGTTGGGCTACACCATCTTCCCCATTGCCTTCCCTTGAGTCAGTTGATACTTTAATCCAATCTCCCTTGAGTGAGCACACTCAATCAAATTGTCCTTCCCCACGCAGCAGTGGCCTGTTGGAGGCAATTGTTTATGAATCACGGTCTTTGAAGTGCTCAAACTATAATGCGCACCAGCAGATTTCAGAGCCTTCTGTAATGGCTGGTGATGGTGTTGAATCCTCATCACGGAATGTATGTGAAACAAGATGGGATGTGTGTGGTGATCCAATGTCACCACTTAGTCAATCTGCTGCTTCTGTTTTTGTTGAGTACACTCCTGTGAGTGGTGGAAGCTCATCAGATGAACCCCAGTCAGCTGAGAATGAGGTCATACCAGGCCAATTCAAGCCAGAAGCAGCTGACTGGATATCAGATGGAAACAAAGATGTTTTGTGTCCGTTAGATTACTTAAGACCCGATGCTTTGCTGGATTCATTTTGGTATAGCCATCGTGCTGGGCTTAGCAAGGATCAATCAGTTACAGGAGATGACGGGGCACTTCTAGGTGATGATCTCAGTTGCGAATATAAACAAGCCAGTGCTCTGCCCTCGGATGAATCGAATCAAAGTTTTGGGCTGGGTTCTTCAACATGGGATATCTCTGCTGTCTACCCTTTCTCAAAGAACGAT
>gnl_Betvu_v1.2_Bv4_079240_zfig.t1
ATGGGAAGACATTCTTGTTGTTACAAGCAGAAGTTAAGAAAAGGTCTTTGGTCTCCTGAAGAAGATGAAAAACTTCTTAGACATATTACTCAATATGGCCATGGCTGTTGGAGCTCTGTGCCTAAACTTGCTGGTCTGCAAAGATGTGGAAAGAGTTGCAGATTAAGGTGGATTAACTACTTAAGACCTGATTTAAAGAGAGGAGCATTTTCACAAGAAGAAGAGAATTTGATTGTTGAACTTCATGCTGTTCTTGGGAACAAATGGTCTCAAATAGCAGCACAATTACCAGGAAGAACTGATAATGAGATAAAGAACTTGTGGAATTCTTGCCTTAAAAAGAAGCTTAGGCAAAGAGGTATAGACCCAAATACCCACAAACCATTATCAGAAGTTGAAATTGAGGAAGAAAAAGCAAAATCTAGCAACACCAGCAACAACAGCAGCAACACAACAAACAACAGCAACAACAGTAGAAAAACTGAGAAATTATCAGTACTTTCTACTATGATCAACAATGATAATAATACCACCACCACCATTAACCTAACCAACACCAACACAAACTCTACCACCGCCGCGGCCACCACCAATCATACTAACAATTCTACAACATTTACCTTATCATCACCACCACTACCACCACCACAACAATTATCTACCCATGAGTTCTTCCCTGATTCGATATACGGCTCATTTGGGTTCCACCAAAACAACCAAGCTGCTATATGCTTCAATAATTCATCCCTTCAAACAACTTCTAGAAATAATGTTACTACATCATATGACAACCATTGTCATTACTCAATCCCTTCTATTATCCCATTCATTTCAACCACAGACTTTGGAAATAATGGGTATCAAAACATCGACAATACTACTACAACTACAACAGCTACAACCACAAGTACAAGCCATGAAAGTAGTAACAATAATACTATGCACGATCATCTCAATAACAACAACAACAACAACAACAACAATGGATCGTTTTTCGACAACTTTTCTTGGGCAACAATCACAGATCAATCTTCTTCTGTTAAACCCAACAAAAACATTCAGATTAATAGTAGTAATATTGGGTTAGATGTTACAAACCCAGATGAGATAAAATGGTCTGAGTATTTACAAACACCATTATTATTAACTCCTACTAATAATGGTGCTAATACTTCTACTTATGGAGAAATTAAGACAGAAACTTCATCAATTATGCCCTTTACAAGCTCATCAACATGGCATCAAAATCAGCAACCATCACCACCACCACCGATGCCAAGCTTCCATGGCTCTGATATGTATAACAAGGATTTACAACGGCTTGCTGAAGCTTTTGGACAGATTTTC
>gnl_Betvu_v1.2_Bv4_084080_rwwj.t1
ATGGGTAGATCCCCATGTTGTGAGAAAGAACATACAAACAAAGGTGCATGGACTAAAGAGGAAGATGATCGCCTCGTTAACTACATTAAATCTCATGGTGAAGGTTGCTGGAGGTCTCTTCCTAAAGCTGCAGGCTTACAAAGATGTGGAAAGAGTTGTAGACTGAGATGGATAAACTACCTAAGACCTGATCTGAAAAGAGGCAATTTCACTGAAGAAGAAGATGAACTCATTATAAACCTCCATAGCTTGCTCGGGAACAAGTGGTCTCTTATAGCTGCCAAGTTACCAGGAAGAACGGATAATGAGATAAAGAACTATTGGAACACTCATATCAAAAGAAAGCTTCTTAGTCGTGGGATCGACCCGCAAACTCACCGTGTACTTAATTCAAGTACGACCATTGCTACTCCAACTGCCAACACTATTGCTACGACGAAAATTGCCGTAAGCAATAATTATTACAATAACGATAATAATGATAGTAATAATAATAATACTTTCCAATTGATCAACATACGAGGCTCAACGTTACATTTCGGCCTAGGATCGAATCTCAAGCACGAATTTTCAACAAGTACTAGAAGCACTGATGCTAAATTATATTGCACAACTTTTCCTACTATTAGAACGTCTAATATTAGTGAAGATCATTCTAATAGTAGCAGTGTTGTGACTGAGGAAGAAGGTTACAAAGAAATTAATCTTGAATTATCTATTAGCCTTCCAACGTCATCGAAGATTAATTCAGCTAATCATGAAACAATCATGAAGAATCAAGAACCACAAAAATACATGACGTACCAAGTTTTTGGTACTACTACAAGGGTCCCTGTCCTTACCAAAGGAGGAAGTGTATGCTTGTGTCACAATAATTTAGAATTTCAAAATAATGGTAGCCAGTGTAATTGTTATACGCCAATGACTACTACTGCAGCAAAAGTATGTAATAGTGGTAAATTATTA
>gnl_Betvu_v1.2_Bv4_091180_ntuh.t1
ATGGGTAGAATTCCATGCTGCGAAAAGGAAAACGTCAAACGAGGTCAATGGACTCCTGAAGAAGACAACAAACTCTCGTCTTACATCGCCCAACATGGCACCCGCAATTGGCGCCTAATTCCCAAGAATGCTGGT
>gnl_Betvu_v1.2_Bv5_098220_jofq.t1
ATGGGAAGACAACCTTGTTGTGATAAATTGGGGGTGAAGAAAGGCCCTTGGACTGCTGAGGAAGATAAGAAGCTAATCAATTTCATCCTCACCAATGGCCAATGTTGTTGGAGGGCCGTTCCGAAGCTTGCCGGTCTCAGACGGTGTGGAAAAAGTTGTCGTCTTCGATGGACTAATTATCTTCGACCTGACTTGAAACGAGGTCTTCTTAGTGATTCTGAAGAGCAATTGGTTATTGACCTTCATGCTCGACTTGGAAATAGGTGGTCCAAAATTGCTGCAAGGTTGCCAGGAAGAACAGATAATGAGATCAAAAATCATTGGAACACCCACATTAAGAAGAAACTTATTAAGATGGGAATTGACCCTATTACACATGAACCCTTAAACAAAGATCAATCTCCAAATAACCAAATTATTCCAAATCAATCATCTTCATCTTCTAATAACAACAACAATTCCGATATTAGCACAGCTGAATCCTTAAATCAAGCTCAATCATCATCATTAGAAACAAATAATAGTGGTCCAACCAATAGTACAACAACTATTTATTCAATATCGGAGGATATTGCTCATAACAGCCCACCAACAGAGAATAGTTCGAGTATTAATAATCAATCTAGTATGAGCTTAACCGAGATCATTAGCATTGATGACGCGCTAATGAGCTACTTATGGGATGATAATGATGTTACACCATTGGAATTTCCCTATTCATACAAAGTTGATCAACCTTGTTTGTCGAGCAACAATACATGGGATGATAATTGTTCATGGTTATTTGATTGTCAAGATTTTGGTATCCAAGATTTCGGGCTTGATGGTTTCAGTGACATTGAAGTTATGAACACATTGAATGGGGTAGATATGAGTAACAAG
>gnl_Betvu_v1.2_Bv5_099970_sskd.t1
ATGGGGCATCACTCATGCTGCAATCAACAGAAGGTTAAGAGAGGATTATGGTCTCCTGAAGAAGATGAAAAACTCATTCGATACATTACTACTCATGGCTATGGTTGTTGGAGTGAAGTGCCTGAAAAAGCTGGGCTTCAAAGATGCGGCAAGAGTTGCCGTTTAAGATGGATTAATTACTTGAGACCCGATATTAGAAGGGGAAGGTTCACTCCAGAAGAGGAGAAATTGATCATCAGTCTTCATGAAGTTGTAGGCAACAGGTGGGCACACATAGCAAGTCATTTGCCAGGACGAACAGATAATGAAATTAAGAATTATTGGAATTCTTGGATCAAGAAGAAGATTCGAAAGTCTTCATCTTCCTCCATATCCGTCTCTTCAAATATAAACACAACCGTTACAACTACTACTTCTATCCAGGCTCAAATAGCAGCTAGTACCCCATCTAATTGCCCGTTTATGATCAAGTTTGGACCCGAACCGACCAATCAAGAGAATCAAGATAGGCAAACAAAGGAGGCAACATTATTTGTACAAAAAAGTAACACAACCCTAATTCCTTCTTATCCCTTGTTCATGTTTGACACAAGCACACCATGCAACATGGACCCCAATGGTGACAACAATCTTGAAACTAGTAACAATCTCACGGGGATGACTTCATCTGACTCCCAACATATTTGGAACTCTTATGATATACCAATATTTACTAATTGCACAACTATTGATATGCCGATCTTTACTAATTGTACCACTAGCACTATAAGTACTATGAGTGGGTTGGATTTGAGTAATGATAACAACAATCCCTATTTGCCAAGTTTGATAGAAAGTATGGACAGCATGGTTCCAATTGAGGTAGAGTCATGTACAAATGGAAGTATGGATCAAGATCATCGGTCGACGGTTAATCAATGCTTGCCGAGGCAAGAGGATCATCATGATCATGATGATCAAATGGAGGGTGTTAATAATGGATGGGGAATGATTGAATCACAAAGTTGTCCAAGTTTATTATTTTGGGATCAAGTTGAAGGGTTAGCTCTAAACAATATTGCTGATGAAGAACATCAACTTGGACCGCCTTCGTCGAACACAGGAACATTGCTCTCTTCTTTCCCTTCTCCATTG
>gnl_Betvu_v1.2_Bv5_106630_zkef.t1
ATGCTAAACAAACATATAAGCAAAACTATTACGAAGGTAAGACGGATGGGTAGGTCTCCATGCTGTAGTAATAGTCGGGGGTTGAAGAAGGGTCCTTGGACACCGGACGAGGATGAAAAACTTGTCTCTCACATCCAAAACCACAGCCATGGAAGTTGGCGCGCTCTTGCGAAGGCGGCGGGGCTGAGCAGGTGTGGCAAGAGTTGTAGATTGAGATGGCATAATTACTTGAGGCCAGACATTAAGCGCGGTCAGTTTTCTGAAGAAGAAGATAACCTGATTATCCAGCTTCATTCTGTTCTCGGTAATAAGTGGTCACAAATTGCAGCACATCTTCCAGGGAGAACAGATAATGATATAAAGAACTACTGGAACACTCGTATAAAGAAAAAATTACTCAAGATGGGTATCGATCCTGCAACTCACATGTCAAGAACTGATGAACTTAACTTCATAGCTAATCATCTCGCCCAAGTTCTTGCACCCCCACCTCATGTCGGTACTTCTATCAACCATCAAGTACATGCAAATGATCATCTTCAACTCCAGCAAAACATCTTCCAAATCCCATACACAGAGAATAGTAATAGTAACCATAATTCATCATTTCTTCCAAATACCAACATTAATGCTATGTATTCAAGCTCTCTAGGATTTGACCAAGTTCCTAACTGTTATGTGGGCCAAAGCCATGCAACAACAGTTGTTGATAATACTACTTACGAAACCCTAGATGCTGAGAAAAGGCTTCCTGCGCCTTTCACTGTTAACCAACTTGAGAGCAACAACGACACTAATGGCAGCTCCTCGGCCGCCGCCGTAACTACCATAACCGGTGACTTCTGGAAAGAATTGTTCAAGTGGTCACAGATTGCAGCTCATTGCCCAGAGAGGACAAATAAGGATATAAAGAATTACTGGAACACACGCTTAAAGGAAAAACTACTAAATATGGGAATTGATCCCACTACTGACCTTAACTTCTTAGCTAATTACCTGGTTCAAGTTCTTTCAGCTCCACCACATTTGGGTGCTTCAATGAACCTTGGAGACTTCATTAATGTTGTTGGACAACAACATAATTACATCACCATCCCTGAACCTGAAGGAGCACATCTTGAAGTCTTGAAAAACATTTTCCAAATGCTAAACACAAATTCCAACAATATTACATGTTCAAGCTCTCTAGGATTTTGCCAAGTTCCTTCTTATGTGGGTGCAACACAAGCAACATTGGTTAAAACGGATGATAACACCCCAAGATTAAGCCTAAGATTGGACGTTGACCATTGTTACACTCAAAGCTTGAACAAGAAAAGTGCTATGTATGAAACCCTAGATGAGAATACACTTCCTCTAGTGGTTGATAGCTCTCTTGCGGCTATGAATGTAAACCAGCTTGAGAGCAATACAAACTCCACATACGGCTCCTTTACCGCCTTAACAACCGTAACTGGTGACTTCCTGGAAGGTTGGGAAAAGCTTGCTGATGATGGCAATGACTTGTGGAAAGGATTTTTGAATCATGGCCATAACTCAGAGAAATCAAAGACGACAAAGGACCCTGTCCCCTCTCATCATTCGAGAGCACCGTCCCACGAGGTGGCTGACGAGACGGCAGAGAACCCTCGGCAAGCTGTCGTCCTGTCATCTCGCCACCAATACGTCCTTGAAGAGGTGCACCCTCGAGAGGCTACCAGTGTCGTCAACCCTGGGGCGCCTTGGTTGAGGACAGCCCAAACTCAAGCGGGGCTCCCTCGATATGAGCTGACCAGCCCTAATCCGGTCACTCAGCAAGATCTTCAGCAATTGGCAGATCGTCTAAGTGACAACTTCAAGCGAGGCCTCCGGGCCCTGATACTGAACTTCCAGGCGGGAGGGGAAGGGACCTCGAACAAGCCTCCTCTCCCCCCATACCTCGACTGGTCG
>gnl_Betvu_v1.2_Bv5_110160_ztyd.t1
ATGGAAAAAAGGCAAAATAATTCTCAGGATAATGAAGTCAGGAAAGGTCCTTGGACTATGGAAGAAGATTTGATTCTCATTAATTATATTGCTAATCATGGTGAAGGTGTTTGGAACTCCTTAGCTAGATCTGCCGGCCTTAAACGTACAGGAAAAAGTTGTCGACTTCGCTGGTTAAATTATCTGAGGCCGGATGTACGACGAGGAAATATAACTGCTGAAGAAGAGCTCTTGATTATGGAGTTGCATGCTAAGTGGGGAAACAGGTGGTCAAAGATTGCAAAGCATCTCCCAGGGAGAACAGATAATGAAATAAAGAATTACTGGAGAACAAGGATTCAAAAGCATTTAAAGCAAGCAGAAAGTAGCACCAGTACTACAACTACTACATCAAGACAAATGAGCTCCCCGGACCAGAACAACCATGACCAGATTTGTGCAAGTCAAATGTCTACTGCTTCTGCATCTACACCAAGTACTCACTATATATCTTCTTCCAATAATCAAAATGATCCTCCTTATCTTCCTTCCATATCCTCATCTTCCTACCCTCATCTAGATCATCATCATCAAGCCATGGAGGCCACAAGTTATAATATTGTTCCACCTCAAATGCATCCCGTTACTAATGATCATTTCTGGCCTACTCCTGATGAAGATCTTTGGGCTATGCAATTATTTAACAGCTATAAT
>gnl_Betvu_v1.2_Bv5_110170_udmh.t1
ATGGGAAGACCACCTTGTTGTGACAAAGATGGCATCAAGAAAGGTCCTTGGACCCCTGAAGAAGATATCATCCTTGTCTCTTACATCCAAGAACATGGTCCGGGTAATTGGAGATCCGTACCTACTAATACCGGGTTGCAGAGATGCAGTAAGAGTTGTAGGTTACGATGGACAAATTATCTTAGGCCTGGAATCAAACGTGGCAATTTCACTCCTCATGAAGAAGGGATGATCATCCATTTGCAAGCATTATTGGGTAACAAATGGGCAGCAATAGCTTCGTATCTTCCACAAAGAACAGATAATGACATCAAGAACTATTGGAATACCCACTTGAAGAAGAAACTTAAGAGGTTCCAATCAGCTTTCCAGACGCAAGAGCCACAACTTCCAGGGACAACATCAACATCCTCATCTCCACATTACAAATTTGGGAATGATGATAACGTAGCAACACAACCGCAACTAACTTCAACATGTTACGCCTCAAGCACTGAGAACATCTCAAGGCTTTTGGAAAGTTGGATGAAGTGCTCTCCAATTTCAAACCCTAAGCACCACGACAATGACGACAATAACAACAATAATACTAGTTATCATGGTGGATGCGTTGGTGAACAAGATGATCATTTTGAGACACTAATGTCGTTTGACAACCTTAACGATCACAAGGAATCCATGGTTACTACAACATGTGACTCCGTTGAGGAGGACATTATTAACGAAGGTGGAAATAAGGTAAATGAGAATATTGATAGTATGGAGGAAGATGATGAAAATAACCCTCCATTAACTTTTCTAGAGAAATGGCTTTTGGATGAATCTACTACTTCTCGTCAAGTAACAGAGGAGATTTTGCGACTACCATCCATGTTC
>gnl_Betvu_v1.2_Bv5_110170_udmh.t2
ATGGGAAGACCACCTTGTTGTGACAAAGATGGCATCAAGAAAGGTCCTTGGACCCCTGAAGAAGATATCATCCTTGTCTCTTACATCCAAGAACATGGTCCGGGTAATTGGAGATCCGTACCTACTAATACCGTAGGGTTGCAGAGATGCAGTAAGAGTTGTAGGTTACGATGGACAAATTATCTTAGGCCTGGAATCAAACGTGGCAATTTCACTCCTCATGAAGAAGGGATGATCATCCATTTGCAAGCATTATTGGGTAACAAATGGGCAGCAATAGCTTCGTATCTTCCACAAAGAACAGATAATGACATCAAGAACTATTGGAATACCCACTTGAAGAAGAAACTTAAGAGGTTCCAATCAGCTTTCCAGACGCAAGAGCCACAACTTCCAGGGACAACATCAACATCCTCATCTCCACATTACAAATTTGGGAATGATGATAACGTAGCAACACAACCGCAACTAACTTCAACATGTTACGCCTCAAGCACTGAGAACATCTCAAGGCTTTTGGAAAGTTGGATGAAGTGCTCTCCAATTTCAAACCCTAAGCACCACGACAATGACGACAATAACAACAATAATACTAGTTATCATGGTGGATGCGTTGGTGAACAAGATGATCATTTTGAGACACTAATGTCGTTTGACAACCTTAACGATCACAAGGAATCCATGGTTACTACAACATGTGACTCCGTTGAGGAGGACATTATTAACGAAGGTGGAAATAAGGTAAATGAGAATATTGATAGTATGGAGGAAGATGATGAAAATAACCCTCCATTAACTTTTCTAGAGAAATGGCTTTTGGATGAATCTACTACTTCTCGTCAAGTAACAGAGGAGATTTTGCGACTACCATCCATGTTC
>gnl_Betvu_v1.2_Bv5_114810_nmrg.t1
ATGGGAAGGCCACCATGTTGTGATAAAATAGGTGTGAAGAAAGGTCCTTGGACTCCTGAAGAAGATATCATCTTAGTTTCTTATATTCAAGAACATGGTCCTGGAAACTGGAGGGCTGTTCCTACTAATACTGGATTGCGTAGATGCAGCAAAAGTTGCAGGCTCAGATGGACAAATTATCTTCGCCCTGGTATTAAGAGAGGCAATTTCACTGAACAAGAGGAGAAGATGATTATACATCTTCAAGCTCTTTTGGGCAATAGATGGGCAGCCATAGCATCCTACCTGCCACAAAGGACAGACAATGACATAAAGAATTACTGGAATACCCATCTGAAGAAGAAGCTAAAGAAGGAAGAAGAAGGGCAAGATGGTCAAAACACATTATCTCAAGAAGGGTTTTCCTCAAACTCATCATCTTCCACCTCTTCTTCCCATAACACTTCCAACAAAGGACAGTGGGAAAGAAGGCTCCAAACTGATATCAACATGGCTAAACAAGCCCTATGTGAGGCCTTATCCATTGACAAGCCCGAACTTCTTTCAAGCCCAACCCAGGCCCAACAACAACAACAACAGTCCATCTACGCCTCGAGCACTGAAAACATTGCTCGGTTGCTTGAAAGCTGGATGATCCATAAGCCCATCTCAGGTGGATCATCACGAGATTCTACTCAAAACTCTTGTAATGATAAGAAATGGATCAAGTCCCCTGATCATGAGGAGTTTAAGTCACTCCTACGCTTTAACTCGAATTCGAACTCGTCAACAACTACTACAACCACTACCACTACTACCAACGACAATAACTCGCAAGTGTCGGCGTCGGTGGAGGTGTTCCAGGACGAGAGCAAACCACGTTTCGTGACGGCGGCAGCGGTGGCGGAGGAACAAGTACCACTTTCTCTACTAGAGAAGTGGTTGTTTGAGGAAGGGATTAGCCAGGAACATGTAAACATGTTGGACATGTCCTTAGATGTTGAAAATGCTGCTGACCTTTTC
>gnl_Betvu_v1.2_Bv5_115730_oaxt.t1
ATGGTAAAAACTTCATGTTGTAGTAAACTAAATGTGAGGAAGGGAGCTTGGGTAGAAGAGAAGGATGCTACAAATTTCGCGTACTTACCAAAGCAAGGGGGTGCAAATTGGAGTTCTGTTCCAAGAAAAACAGGCACAAAAAGATGTGGGAAGAATTGCAGATTAAGATGGAATAATTATATGAGGCCTGATTTAAGTCATGAAGGTTTTACTCAACAAGAAGAGGAGCGTATTATCAAGCTTCATGCAGCTGTTGGTAGCAGGTGGGGTTTAATAGCACATCAACTACCAGGAAGAACAGAAAATGACATAAAGATCCACTGGAATACCAAGTTAAGGAAGAAGCTCACTGAAATGGGGATTGATCCCATTACTCATAAACCTTTCTCCCAAATCCTTGCGGACTATGGTAACATCGGTGGTGTCTCTAGGTCATTCGACACCCCGAAATACTTAGGGACTATAAGAAGGGACTTGAAGAAAGTTACCACCACATTTTCGCTTCCAAAACCGGAATCTTCCTCTTCGCCTTCAAACACTTTCCTCTCAGACTCACAAGTATCCCAAAATATGTCATCTATGCAAAACAACTATGCTAACTATAGTAATAATAGTCATTCATTAGACCTTTTATCTCAACTACAAGCCATAAGCCTTGTTACTGAAGGACCAATTTCTGATACTACTTTACTACTCAATAATAACAACTATGATTTCTTCAGCCTACCTTCGCCTAAATCATCATCAAATTCGTCAACATCAGCTTGTTCATCAATCACTAATTATGCAGGGCAGGGGACTAATGCTTCAGAGTGTTTTAGTTGGCACGAATTTCTCCTAGAGGACGCGTTCAAACCAGCTCAAAATCAGGCACAAGAGCAAGAAACCAAGTTAAATGATATTGGCTCCGATTTTTCTCCTATGAAATCGTATAATCGTAATGCAAATCAAGTTGCTTCTCTGCCATTATCAACATCTTCGGATGCTTCGTCGTTTTTAGAGGCTATGCTGGATCAAGAAAATGACATGTTCTTGAGCTTTCCGGGGCTTATGGAGGAACCTTTATAC
>gnl_Betvu_v1.2_Bv5_117940_xddf.t1
ATGGGGCGCCATTCTTGTTGTGCAAAACAAAAGTTGAAGAAAGGGTTATGGTCTCCTGAAGAAGATGAGAAGCTCTATAATCACATTACTCGATTCGGCGTCGGTTGCTGGAGCTCCGTCCCTAAGCTTGCTGATCTGCTCCTTCCTCCTCCCTCTCAATCCAACAGAGCAACGAACGCTTAT
>gnl_Betvu_v1.2_Bv5_121120_roao.t1
ATGGGAAGAGCTCCATGTTGTGAGAAGATGGGGTTGAAGAAAGGTCCATGGACTCCTGAAGAAGATCAACTCTTGATTAATTACATTCAAATTAATGGTCATAGTAATTGGCGTGCACTTCCTAAACAAGCTGGTTTATTAAGATGTGGGAAGAGTTGCAGGTTGAGATGGACAAATTATTTGAGACCTGATATTAAAAGAGGAAACTTTACTCAAGAAGAAGAAGAAACTATTATTAAGTTGCATGAAATGCTTGGAAATAGGTGGTCCGCGATTGCAGCAAAGTTACCAGGAAGAACAGACAACGAGATTAAGAATGTATGGCACACTCATTTGAAGAAGAGGCTTCCTAAGCAAATTGAGCCAGATCAAACAGGCTCCGACATTGCCACCACCGATACTACCGTGGTACCCACCAAGAAACGAGCTCGAAAATCGAGGACAACGAAAAAGGGAGGCATTCATGAGGAGGCCCCACCAAGGAAGCACATGAAGTGCATGGATAATCTCGAGAACGACAATAACAATAACGATAACAATAATAATGACGATGATAACGACCCTACAAGTTCACTATGCGACCCTGTTTCTCCACAACCATGCACTAGTGAAGTGTCTACAATCACTAGTACTAGTGCTAGCGAAAATGACAATTGCAGCAAGGAAAATGTGGGAGAAAAGGATGGATACATAGGTGATTTCCCTGAAATTAATGATGATTTCTGGATGGAAGTATTATCTGTTGAAGATACTACTAAGTCTACCGACGATCTACATTGCATTTCGCCGGATGTTTTGATGCCGGAGCCTATGCGAGAATCGGATCCAAAGGTTCATAGCGACGATATGGATTTCTTCTGGTATAATCTTTTGACGAGATCTGATGATTTACCAGAATTTTTTGAGATGTTG
>gnl_Betvu_v1.2_Bv5_121510_iogq.t1
ATGGGGAGAGCACCGTGTTGCGAAAAGATTGGGTTAAAGAGAGGAAGGTGGACAGATGAAGAAGATCAGAAGTTGATGAAATACATAGAAGAAAATGGGGAAGGGTCTTGGAGGTCAATGCCCAAAAATGCAGGGTTATTGAGGTGTGGGAAAAGTTGCAGATTAAGGTGGATAAATTACTTGAGATCTGATTTGAGGAGAGGAAATATCACACCAGAAGAAGAAGAGATCATAATCAAATTACATGCAACTATGGGTAATAGGTGGTCCATGATAGCTGCACAATTACCAGGAAGAACAGACAATGAGATCAAAAACTACTGGAACTCTCATTTGAGCAGGAAAATTCACACATTTAGAAGGTTTAATGGAGAAGATAATGGTAAAATCTTCATAAGTTTAAGCCACACAAACATGCCACCTAAGCGTCGAGGTGGCAGAACTAGCAGATCCGCAATGCAAAGAAACAGAAACAACAAAACCAACAACAACAACACCAACACCAACACCAACACCACCAACAACAACAACAACAACGTTGCTAAAAATGTTATAGCAACAGTGGGTCCCACCATAAAGAGCAACATAATGGGGGATAAAAACTTTAGTATACCCAAAAATAATAATAATGAGGTGATGGACAATCAGAATTTAATGTTTGGTCATGAATCAGATTTGTTGGGTATTGAAGACATTATGGGCCTTGATGGGCTTTTAGCTACCACAAATGAAAACAGTGGAATAGATAGTGATGTTGGTGTGGGACCCAATGAGAGTAATGGGCCTATGGAAATGGGCCCAACTGCAGAGGATCAAGAACATCAGAGTAGTAATAGCAATAATACAGCAAATGTTAGCACTTCAACTGGATCTAATGATTGGGAAATAGGGACCATTGATGATGTTGGACCAGATTTTCAACTATGGAGTGAAAAAGATCAGATTATTTCTTGGTTATGGGAAAATGATGATCATTTGGAACAACCAATTTTTGCTGATCTTTCTAATAATTTGGATGCTGAAAAGGAGCAAGCTATGCTTGATTGGCTACTTTCA
>gnl_Betvu_v1.2_Bv5_125450_qcwx.t1
ATGGGTAGGTCTCCATGTTGTGATGATATTAGTGAGTTGAAGAAAGGTCCTTGGACACCGGAGGAGGATGAAAAACTTGTCTCTTACATCCAAAACCACGGCCATGGAAGTTGGCGTGCTCTTCCTAGGGCCGCGGGGCTCAACAGGTGCGGTAAGAGTTGTAGATTGAGATGGACTAATTACTTGAGGCCTGACATTAAGCGTGGCCGTTTCACTGAAGAAGAAGAAGACATGATCATCAAACTTCATTCTGTTCTTGGAAACAAGTGGTCAAGGATTGCAGCTCATCTTCCTGGAAGAACAGACAATGAGATAAAGAATTACTGGAACACCCATCTAAGGAAAAAGCTTTTACAAATGGGTATTGATCCAGTTACTCACAAACCAAGAACTGATCTTAATATCTTATCTAATCTGTCCCAACTTTTTTCAACCTCACCAAATTTAAGTACCTTGATGAACCCTTGGAACATCAATAATGCTCTTAGAATACAACCAAATGTCGCCGCCGAAGTAGCAAAACTCCAAGTCCTACAAAACATCTTCCAAATCCTAAACACAAGTAATAATACATCATCATCCCTACCAAATATGGACCAAACTATGCCATTAAACTTGGGATACCCCAATGTAAATGGGTTTGGTAATCTCAACAATACCAATAATGCTATGTGTTCAACTTCTCAAGGATTTTGCCATGTTCCAAATTATGTGGGTCCAAACCAAACAATAGTTGATGAATTATATCCAAACTTGGATAGTAATAATAGTAATAAAAGCTTGAGCATAAGTACTTCTACTTATGAAACCCTAGATGAGAATAGACTTCCTTCATTGGTTAATATTTCTCCTGAAGCTTCCACTGTTAATCAAATTGAAAGCAATACAAACTCCACAAATGGCTCCTCTGCTGCTTTCACTCCCACAACAGCTGACTTCTTTGAAGGTTGGGAAAAGCTTCTTGATGATGGAAACAGTGACTTCTGGAAAGAATTCATAAAC
>gnl_Betvu_v1.2_Bv6_128660_hwmt.t1
ATGGGAAGAGCTCCTTGTTGTGACAAGGCCAATGTAAAGAAAGGTCCTTGGTCACCTGAGGAAGATGCAAAGCTCAAGTCTTATATTGAGGCAAAGGGGACTGGAGGTAATTGGATCGCGCTACCGCAGAAAATAGGCCTTAAGAGATGTGGTAAGAGTTGTCGTCTTCGTTGGTTGAATTACCTCCGACCAAATATTAAGCATGGAGGGTTCACTGAAGAGGAAGAAAACATCATCTGCAGCCTGTATGTCAGTATTGGGAGCAGATGGTCTATCATTGCTGCACAATTACCTGGAAGGACAGACAATGATATCAAGAACTACTGGAACACAAGGCTGAAGAAGAAGCTGATGGTTAAGCAAAGGAAAGAGCAGGCAGTTTCTCGTCTTCTCGAGCAGGAGATAAAGAGGGAGAGGGAGAGTGAAACTTATCTGGTTAATCAGACTATGAATCAACTGCCTTACTGGTCAGAACATCAAACATTATCAATCCCCATGATACATCCAAATCATGATGTTCATCATCTCGGAAATCAAGAACAATACACAAGATTAATGATGAAAATTGAGGGACAACTCTATGATGATGCTCAACTCAACAATTTCCAGTATCCCACACAAGACCAGCTTTATGTTGTGGACAAGTCTGAAGTTCAAGCATTAGCCATGAATTCGACAGCGAACATGAATTTTACACAATGGTTAAACACAGATCAATATGATGTTCCTGGTATGAGAATGCATAATCAAGGACAGGAAAATTTTGCTGGGGAACTTGAAGTATACTTCAGTAACCAGCAAAGTATTGATGGAAATGAGAGCTACTCAGGTGGTATTGATGTAGGCAATAGTAGCACTACTAGCAATTCTGCAGGAAGTAGCAGCTGGGGAGACATAAACTCTATAGTTAACACACCTGTATCTAGTTTCGACGCTTATCAGAATGGAGTGCTCCAGGCTCTG
>gnl_Betvu_v1.2_Bv6_135030_oypc.t1
ATGGGACGCTCTCCTTGTTGTGATGAAATTGGCCTCAAAAAAGGGCCTTGGACCCCAGAAGAAGATCAGAAGCTTGTCAAATTCATCCAAAAACATGGCCATGGCAGTTGGAGAGCTCTTCCTAAACTTGCAGGTTTGAATCGATGTGGAAAAAGTTGTAGATTACGATGGACAAATTATCTAAGGCCTGATATTAAGAGAGGCAAATTCACCCCTGAGGAAGAACAAACAATTCTGAACCTCCATGCTATCCTTGGTAACAAGTGGTCAGCAATTGCAAACCATCTACCAGGTAGAACAGACAATGAAATAAAGAATTTCTGGAACACCCACTTGAAGAAGAAGCTGATCCAAATGGGTTTCGACCCGATGACCCACCGGCCTCGAACCGACATATTTTCAAGCTTGCCTCACCTTATAGCCTTAGCAAACCTTAAGGAATTAATGGAGAATAATTCTTGGGAAGAACAAGCAGTAAAATTGCAAACTGAAGTGGCTAAACTTCAGTACTTACAATATCTTCTTCAGCCACCTACTAATTATCCTATGCCTAACTTAGACATGGATACCCTTAATCTTTTGAACTCTCTTCCATCTGCATTTTCTACTAAGGATTTTACTTATAATAACCCGGATGAGAATAGTCCAAACCCTTTTCATGCTATCCATGATCACTTACCAGATCTTAAAACCATGGAAACATCATCACCTAATAACTTAATTAGTAAAGATAACAATAATACTATCAATTTGATTAATCATGTTTATCATAATCATCAACCACCTTGTGAATTTACAGTTTTAAGCCAAGGTGAAAATTCACCAACTTCTCCTTGGCTACCGTCTTCTCCTTCTCCTCCACCGATAACAACCGCGGCCGCCACCACGGCACCACTGTTAGATGGTTGCACCACTAGTTCTGCTGGTAGCTTTTGGCCTGATCTCCTCCTTGAAGACTCCTTGTTTCATGATATTCCC
>gnl_Betvu_v1.2_Bv6_141520_usyi.t1
ATGGAAGAGCTGAGGAGAGGACCATGGACACTTGAAGAAGACACCTCACTTATCCATTATATTCATTGTCATGGTGAAGGTCGTTGGAATTTATTGGCTAAATCTGCAGGATTGAAAAGAACAGGAAAAAGTTGCAGACTAAGATGGCTTAACTACTTAAAACCAGATATTAAGCGCGGTAACCTTAGTCCACAAGAACAGTTAATGATCCTTGAGCTTCACTCTAAGTGGGGTAACAGATGGTCAAAAATAGCAGCACACCTACCAGGAAGAACAGACAATGAGATAAAAAACTATTGGCGAACAAGAGTGCAAAAGCAAGCGAAACAACTTAATATGGAGTGCAATAGCCAAAGTTTCATAGAGGCAATTAGGTGTTATTACATGCCTAGATTGGTTCAAAAAATTGAGCAGAATTCGGCTGATCTTACATCGCTGAACACTGATCAGATTGCTCCCGTTTCGCATTCTTACATGGCATCCTCATCAACCAAATTGGAGCACATCAACTCTGAAAGTACCAAAAATACTTCAAGCTCAAACACCAGCTATTCCAGTATCCCAGAGTTTCAAGATCTGCCCACTAGTAGTACTTCCCTTGCCTATGATAAAGCTGTAAAAAGTAAAGAAAACTCCGTTTTACTAAATAATAATACTCACTGTACAATTAATAGCAGCTGTAACAACTATGACATGGACCTGATTTCTATGACGGCATCTAAGAATCCATTCGCCGAATGCCATGTGGAGGAAAATGATTGGTTTGGGAACGACATGGCAGGAGATGCCATGTGGGATATGGATGCATTGTGGCAGTTTAGGAAG
>gnl_Betvu_v1.2_Bv7_161460_yejr.t1
ATGGGAAGAGCACCATGTTGTGACAAAGCAAATGTGAAGAAAGGTCCATGGTCTCCTGAAGAAGATGCAAAACTCAAACAATACATAGAAAAATTTGGCACTGGTGGTAATTGGATTTCTCTACCTCAAAAAGCTGGTTTAAAGAGGTGTGGCAAAAGTTGCAGATTAAGATGGCTTAATTACTTAAGACCCAATATTAAACATGGGGAGTTTTCTGATGAAGAAGACAGAATTATTTGCAGTTTGTATGCTAGTATTGGAAGCAGGTGGTCGATAATAGCAGCACAATTACCAGGAAGGACAGACAATGATATCAAAAACTACTGGAATACTAAGCTTAAGAAGAAACTTATTAGCACCATGAACAACAACAACAACAACACATCAAAAAAACCACATCAAAATCATCATCTTTATCATCAATATTATCCTATGTTCCAAAATCACTACCCTTTATCTCTTTCATCACCATCATCTTTGTTATCACATGCTATCTCACCTTCATCTTCATCATCCTACCAGTGCACTAGCACATATTATAATGATTCCCCCTCAAATTCTATGACTATGTCTTTTACTCAAGGTTGCTACAATAATATTTCTCCTACCTCAAATAATAACAATAATAATACCCTAATTCTCAAGCAAGATTACCCACATCAGATGTTAAAAGACAATAGTACCCTTCTTGTATTTGGTGGTGATCATCATCAAAATCATCAAAATCAACCTAGTAGTTGTAGTTCTGATGGGAGTTGCAGTATCACTCAAATGATTACTAATCAAGTCAAGCAAGAAGATCATCATCATGATAATAATATTCAGCATCAGCAAAATAATTATGGTGGGCAAGTTAGTGTAAACTATCATCAAGGGAAGAGATTAAGTGATGTTAATCATGATGGAGATCATCATAATAATACTGATCAGATGTTGGTGGATCAGAAGCCTTCCTGTGTTACAACTACTACTGCTGGATTATGGGGGCAAAATAGTCAAAACACTTCATTGTTGTTAGACTATGGTTTAGAAGAGATTAAGCAACTAATTAGCACTAACATTAATGTTGAGAACAACTTCAATTACTTTGGTGAAAACAAAGCTGAAGAGAAAGATACCAAGGTGATGTACTACTATTAT
>gnl_Betvu_v1.2_Bv7_170440_ahzs.t1
ATGGGGCATCATACATGCTGCAACAAGCAGAAGGTGAAAAGAGGTTTATGGTCTCCTGAAGAAGATGAGAAGCTCATCAACTACATTACCACATATGGCCATGGCTGCTGGAGTTCTGTCCCTACACTTGCTGGATTGCAGAGGTGTGGAAAGAGTTGCAGATTAAGATGGATAAATTATTTGAGACCAGACTTAAAACGTGGGAGCTTCTCTCCTCAGGAAGCTGCTCTAATCATTGATCTCCACAGAATTCTAGGAAACAGATGGTCTCAAATAGCTAAGTTCCTACCAGGAAGAACAGACAATGAAGTGAAGAATTTTTGGAATTCAAGCATTAAGAAAAAGCTTCTCTCTCACATTGGTGTCGGGGTATCGACTACTACCTCCAATACTATCTCCAATGATCTCCACCTTAATTATCTTCCTACTATCACTTCATCAAATAATTTCTTAAGTCATGATCATGATATTCGAGGAATAACCACCTTTTCTCCCTCACTTAATAATTCCATTATTAGCACTAATATGATCCTCACATCCCAACAAGGCCATAATCATGATCACCAAATCTCTAATGTTAATCATCTTAATCCAACGACTCCCGCTATACAAACCTTTGATCATCTTAATGAGATGATTCTTAATGATTTCACCCCTCACAATAATTTAGATAATTTGATTCCACCCATTACTACTTATGATCAATTATTATCATCATCAGCAAGGTTTCAACATTTGCTTAATGAAGTTGGGATTAATGATCATCATGTAAATGATCACCCATTTTCATGTCCACGATCATCAGTTTATCCAACATCCAATGATGATGATCAGGCATTTATGAGGAGGATGAAGTTAACAAAGATGATGTTGATGCTAGGAGATCCAATCATGCCGGAATTAGAAACTATGGGATCATTAGAGGAGGGAGAGGTTTGTAATACCATACCATCCTCATCAACATTCCATCATGATAGCTACAATGATGTTTCTAAGGCACTTATTTTGTCATCATGTATGTCAAGCAACCAATTGATGGAGTGCTATGATATGCATGATAATCATGTCATCATACCATCAGTACTACCATCATCCTCGTCATCGCCACCACAACCACGGTCGTTATCACTAGGAGTAGCAGCAGCAGCAGCAACAACAACAGCAATAACAACAGCCTTGCCGTGTATGTGGTGGCAGCCAAGTTCTACTAAACCC
>gnl_Betvu_v1.2_Bv7_170470_eztu.t1
ATGGGGAATCATACATGCTGCAACAAGCAGAAGGTTAAAAGAGGTTTATGGTCTCCTGAAGAAGATGAAAAGCTCATCAGCTACATTACCACTTATGGCCATGGTTGCTGGAGTTCTGTCCCTAGACTTGCTGGATTGCAGAGGTGTGGAAAGAGTTGCAGATTAAGATGGATAAATTATTTGAGACCAGACTTAAAACGTGGGAGCTTCTCTCCTCAAGAAGCTACTCTCATCATTGATCTCCACAGAATTTTAGGAAACAGATGGTCTCAAATTGCTAAGTATCTACCAGGAAGAACAGATAATGAAGTGAAGAATTTTTGGAATTCAAGCATTAAGAAAAAGCTTCTTTCTCACGTTGCTGTCGCGGTGTCTACCACCACCCCTAATATTATCTCCAATGATTTTCACCTTAATTATCTTCCTAATACCACTTCTTCAAATAATTTCTTAAGTCATGATCATGATTTTGGAGGACTAACCACTTTTTCTCCTTCACTTAATAATTCCATTAATGATATGATCTTTACATCCCAACAAGACTATGATCACCAAATCTCTAATGTTAATCAATTTAGTCCACGGATTTCCGGTATCCAAACCTTTGATCATCCTAGTGAGGTGATACTTAATCATTATTTCATCCCTCATAATGATTTGGATAATATGGTTCCACCACTTACTACTTCTTATGATCAATTATTGTCATCATCTTCGTCATCTTCAAGCTTTCAACATTTGCTTAATGAAGTTGGGATTATTAGTGATCATCATGTAAATGATCACCCATTTTCATGTCCACAATCATCATCAGTTTATAATCCATCATCATCCATCGATGATGATCAGGCAATTATGATGAGTAGGATGAAGTTAAAGAAGATGATGTTGATGATGGGAGTTCCAACCATGCCAAAACTAGAAACTATCACATCGTTCGAGGAAGAGGTTTGTAATAACATACCATCCTCATTAACATCTCATCATGACAGCTATAATGATGTTTCTAAGTCATCACCACTTGTTGTGTCATCATGTATGTCAAGCAACCAAGTGATGGAGTACTATGATATGGATGATAATCATGTCATCATACCATCACTACCATCATCCTCATCATCGTCGTCATCGCCGCCACTACCACGACCATCATCATCATCATCACTAGGACCAGCAGCAGCAGCAACAACAGCCTTGCCATGTGGTGGGAGCCAAGTTCTGATAAACCCTAGTTCTAGCTGCTGGAATGCC
>gnl_Betvu_v1.2_Bv7_174540_ksge.t1
ATGACTCCTCATGAAGAGAAACTCGTCCTTGAACTTCATTCTCAGTGGGGAAATAGATGGTCACGAATTGCTCGGAGACTACCCGGGAGAACTGATAATGAAATAAAGAACTATTGGAGAACACATATGAGGAAGAAAGCACAAGAGAAGAAGCAAGAAACATCCCCATCATCATCATCATCAACATCAACAACATCAAATTCCTTCTCTTCATCAAACATCCGAGCAGTGAATTCAAAAATCGCTACTGAGACGACAGAAAGCTTTGACAGCACAGTTCCTGATATCTCTGCTCTGCAAGGAAAGAAGTATCAGAAAGATGAGAGCGAGGAGGAAGAATATTATTCAATGGATGATATATGGAAAGATATCACTTCAGAAGAACCAATAAAACCAGTTTTCAGTGGCTACAGTGACAGACCTCCAATGGCTTCTCCTCTATGGGAATATTGCCCAGACACGCTATGGAGAATGGAGGGAGATGAAAGTAAGATGTTTTTCTCCCCTAGTGATCAGTTTGTTACTTCTTACCAACATGAGAATATGTCTCTAACTGGT
>gnl_Betvu_v1.2_Bv7_174540_ksge.t2
ATGATAGGTTTAAAAAGAACAGGTAAGAGCTGCCGATTACGATGGGTTAATTACCTGCATCCTGGGCTCAAAAGAGGAAAGATGACTCCTCATGAAGAGAAACTCGTCCTTGAACTTCATTCTCAGTGGGGAAATAGATGGTCACGAATTGCTCGGAGACTACCCGGGAGAACTGATAATGAAATAAAGAACTATTGGAGAACACATATGAGGAAGAAAGCACAAGAGAAGAAGCAAGAAACATCCCCATCATCATCATCATCAACATCAACAACATCAAATTCCTTCTCTTCATCAAACATCCGAGCAGTGAATTCAAAAATCGCTACTGAGACGACAGAAAGCTTTGACAGCACAGTTCCTGATATCTCTGCTCTGCAAGGAAAGAAGTATCAGAAAGATGAGAGCGAGGAGGAAGAATATTATTCAATGGATGATATATGGAAAGATATCACTTCAGAAGAACCAATAAAACCAGTTTTCAGTGGCTACAGTGACAGACCTCCAATGGCTTCTCCTCTATGGGAATATTGCCCAGACACGCTATGGAGAATGGAGGGAGATGAAAGTAAGATGTTTTTCTCCCCTAGTGATCAGTTTGTTACTTCTTACCAACATGAGAATATGTCTCTAACTGGT
>gnl_Betvu_v1.2_Bv7_179140_qzfy.t1
ATGATGAGAGAAGAAAATCTGCGAAAGGGACCTTGGTATGAAGAGGAAGATGAACGGCTCAAAGCTTTCGTCGCGGTTTTGGGTGCACGACGATGGGATTCAGTAGCTAGGATATCAGGGCTAAGGAGGAGTGGAAAGAGCTGCAGGTTAAGATGGTTGAACTATCTTAGACCTTTTCTGAAGCATGGTCCTATAACTCCTGAAGAGGAGCACGTAATAGTCAAGCTCCATGAAAGATGGGGTAACAAATGGGCTAAGATTGCTCGAAGATTACCAGGAAGAACTGACAATGAGATCAAGAATTATTGGCGAACTCACCTAAGGAAGAATATGCAAATGAAAATTTCATTACCACACAACTCTACCTCATCTAAATCCCCTTCAAACAACATTTGGACGGTGGAATTATCTTCTTCAAGTGATCATACAAACAATTATTCCATTCAATCAGACGCCTCGCTTAAAGAAGGCGATACGATTACTCCAGAAATAAGTAGCAACACTGATAATATAACATCTTGTACTGATGAAACTATTGGAGCTATAAGTGGTCATTCTAGCTCTTATAACAATGACGATCATCAGAAGGGATTAATATCAGATTGCATGATCACGAATTCGCCGTATGAAGACCGGTTATCGGACTGGATAAATTTGCTGTTGAAAGATGAGGAAACTGATAAGTGTAGTTCATCGGAGTTACGTTTAGATTGTCCCAAAAGTTGGTGTCTTGGAGATGATAGTGCATGGGACTTCCTTGATACAAAGTGGGATATAGATTTGTTCAATATG
>gnl_Betvu_v1.2_Bv8_181370_dxny.t1
ATGGGAAGAGCACCTTGTTGTGATAAAAATGGATTGAAGAAAGGTCCTTGGACTCCTGAGGAAGACCAAAAACTCTTGGATTATATTCAAAAACATGGTTATGGTAATTGGAGAACTCTTCCTAAGAACGCTGGACTTCAAAGATGTGGGAAAAGCTGTCGTCTACGATGGACTAATTATCTCCGACCAGACATCAAAAGAGGAAGATTTTCATTTGAAGAAGAAGAGACCATAATTCAACTGCATAGTATTTTAGGGAATAAATGGTCGGCTATTGCTGCTCGTTTACCAGGAAGAACTGACAATGAAATCAAGAATTATTGGAACACCCACATTAGGAAGAGATTGCTAAGGATGGGAATCGATCCTGTGACGCATAGTCCTCGTCTCGATCTCTTAGACCTATCTACCATATTAAGTAACTCATCTTTTTACAATAACACTACTTCTTCATCATCACATTCTCAAATGAACAACATGTCAAGGTTACTTGGGTTCTCAAATTTGGTAAACCCTAATGAGCTACTAAAAGTAGCTACCTCAATTCTTTCAAATCAACGCCAAAACCCTAATTCTTCTCTATACCAAGATTTTCAAGGTAATGATTTTACTAGCAATGCTCAAATGCAAAATAACTTTAATAACCCAATGTTACAAACTACACAAATTCAAACTCCAATTATAAATCCGATCCCAACTTGTACTACAATGACTACTACTGCTACTGCTACTACTGCTACTACTGCTACTACTGCTACTACTGGTGCTGGTGCTATTGCTACAGATATTGATACGCATCCTTGTGTACCAATTTATGATGAAGCTCAATTAATGGAGCCTAATTTTGAGCAATATTCTACAAATATTACCAACTTTGATGCCCAAAACTTAAATCAATGGCAAAATCATGGTTTGTCCATGCCAGATGGGTTGGTTAATTATCAACCAACAAGTTTTGATTATTATGGTTCTCATCAAAGTTTTATAGACCCTTCATTATCTGATAATTCTACTTTTCAATCATATAATGTACATCAAAACTATATGAGCTATGGACCTTCGGTTATGTCAACACCATCTTCAAGCCCTACACCTCTAAATTCGAGTTCGAATTCAACTACATATGTCAACAGCAGTGGAACAGAAGATGAACGAGAAAGCTATTGTAGTGAGATGAATAAGTTTGAAATTCATGATATTCTTGATGTTAAGCAGTTTTTGTTAGCT
>gnl_Betvu_v1.2_Bv8_181400_zguf.t1
ATGGGAAGAGCACCATGTTGTGATAAAGAGGGATTGAAGAAAGGTCCATGGTTACCTGAAGAAGATCAAAAACTTGTTGATTATATTCAAAAGCATGGTCCTGGAAACTGGAGAACTCTTCCTAAGAAAGCTGGTCTTGAGAGGTGTGGAAAGAGTTGTCGCCTTCGATGGACTAATTATCTTCGACCAGATATCAAGAGAGGAAGATTTACATTTGAAGAAGAAGAAGCCATAATTCAACTCCATAGCGTTTTGGGTAACAAGTGGTCAGCAATTGCTGCTAAATTGCCAGGAAGAACAGATAACGAAATCAAGAATTATTGGAACACCCACATTAGGAAAAGATTGCTTCGAATGGGAATCGATCCTGTGACCCATACACGTCGATTCGAGTTTTTAGACCTTCCTTCTATCTTAAACAATCACTCATCACTTCTACAAAATTATTCATCTGATAATAATAATAATAATAATAATAATAATAATAATCAGCTAAATTTGTTGAAATTACTTGGTTTACAAAGTTTAGTTAATCCAACAAATCTTTTGGGTCTAGCTTCTCTTTTATCAACAAATCAAAACCAAAACACAAACTTTCTCCTACAAAATATTCTAGCAAATCAACAAATTCCAAACCCTTGTGATCAAATACTACAAAATCAATTCATCAACAACAATAACAACCCAATTCTAAACTCTAGTATTTCTCCTGTCCATAATAATTTTGCGGATTTTGGTGATGCTCGAATGATGAAATCGAGTTTTATCAATCAAGAACAAGGGCAATACCAAGATAATTATTGCAACTTTGATGCAATACAACAAACTAATCCTTTGTTAAATAATAATGAATGGCAAAATAATGTTAGCACTAGCATGCTAAGTTTGGAAGGTGAAGGTCATGTACAAGATATGATGGACTCATTGTTAGACACATTGAGCTTAAACAACAATGTAGCAACTAATGGTGGCAGCCACGATGGGCAGCGACTGCCGTCTTTGTTTTCGACGCCGTCTACGAGCCAGCAGACGCCGCCGTTGAGTGCTTCTAACTCGGCGGCGTATCAGCCCAACAGCAGTAGTAATACTAGCAGTGAAGATGAGAATAATGAGATTGATAGTTATTGTCAAAATTTGATGAATTTTGACGTGCCTATTGGTCTTTTTGATAGTAATAATAATAATGTA
>gnl_Betvu_v1.2_Bv8_198730_khqq.t1
ATGGGAAGAGCTCCATGCTGTGACAAAGCTAATGTGAAGAAAGGTCCATGGTCTCCTGAAGAAGATGCTACTCTTAAGGCTTACATTGAGAAATATGGCACTGGTGGTAATTGGATTGCACTTCCACAGAAAATTGGGCTTAAAAGATGTGGAAAAAGCTGTAGACTGAGGTGGTTGAACTACCTAAGACCTAATATCAAACATGGTGGTTTTACCGAGGAGGAAGACAATATCATTCTTAGCCTGTATATTAGTATAGGCAGCAGGTGGTCAATAATAGCAGCACAATTGCCAGGAAGAACTGACAACGACATAAAAAACTATTGGAACACAAGGCTAAAGAAGAAGCTACTTGGAAGAAAAAGGCAACAACAGCAACAAAATGGGTGCAAGGATGAATTAAGCAGCTCAGCCTTAGAGAGACTTCAACTCCATATGCAACTTCAAAGCCAACAAGGGCTTCAAAACTCTCTTTCTCTCTTCAACAACCACCACACAATATTACCTAAATTACACCCTCTTATTCAAGACAAACTTATCCAAAATAACCTCCATTCTCTTAATTCACAAATGATCCAATACCCTAACTATAATGGCCTTGATTTCCTCGACCATACTTCATCGAATCTCGTACACTTGCAGGAAGACCACACCAAGAACAACAACGATAACAATAACAATAACAATAACAGTAACAAAGGGATCATCATTGTTAATAAAGAGCAAGTTATTGAAGAGTTGGAGAGTTCTAGCTTAAATGGTTCAGCATCATCAGGGAGCTCAAATCTTGTTAATAACAATAATAGTAACGATAACAATAACAATAACAATAACAATAACAATAACGAAGTTATGAAAAATAGTAATATTGGTAAATATGTGGATCTTAAGCCAGACGTGTATACTACAGGAATGCAGAGGGTTTTGAGCTTTCAAGCTGAGCTAAATGAGCTTCTTGCAAGTGATAAAGTGGGTAATATTGAATTTGAGGGGATTAATAGTTGGTGGTCTAATGATTCTAGCTCAACTATTTCTTGGGATGCTTCAAATGTTGTTCTTCAATCTGATAATACTTCTACTATGTTGTATAATCAAGATTATGCT
>gnl_Betvu_v1.2_Bv9_214180_gjwr.t1
ATGGGGAGGTCCCCTTGTTGTGAAAAGGCTCATACAAACAAAGGAGCATGGACAAAAGAAGAAGATGATAGATTGATTGCTTACATTAAAGCTCATGGTGAAGGTTGTTGGCGTTCTCTTCCTAAAGCTGCTGGCCTCCTCCGTTGCGGCAAAAGTTGCCGACTTCGTTGGATTAATTATTTGAGGCCTGATTTGAAAAGGGGTAATTTTACTGAAGAAGAAGATGAACTCATTATTAAGTTGCATAGTCTTCTTGGTAACAAGTGGTCTTTAATAGCAGGAAGATTACCAGGAAGAACAGATAATGAGATAAAGAATTATTGGAATACCCACATCAAAAGAAAGCTTCTAAACAGAGGAATTGACCCAATTACACATAGAATTCTTAATGAGGTTACATCTCATCATCATGAATATTCACATTCATCTTCACCTTCACATTCACCTTCACCAACAACAACACCCAATTCAACAACAACAACAACAACAATATCATTTTCTGCTCCAATCACAATTCCCAAGAAAGAAGATGTTTTTGATATGAAAGATGACAACTTTAATCAAGAACCCAGATTAGAAAAATGCCCAGATTTAAACCTTGATCTGAGAATTAGTCCACCTTATCAACAACAGAATCATGAGTCATTGAAAACAGGGACAAGAATTTGCTTCACTTGCAGTTTGGGGATGGAAAGTAGTCAAGATTGTAATTGCAGTCAAACTATTGTTGGTTGTAGTACTACCAGCAGTAATGGTAACAGTATTTGTTATGATTTCTTGGGTTTGAAAAATAATGGTGCTTTGGATTATAGAAGCTTGGAGATGAAG
>gnl_Betvu_v1.2_Bv_000790_ezhe.t1
ATGATACTAAACAAGGGAGGCGGCACGGCGAAAGAGGAGGTTTGCGGAGGATCTAACGGTGGAGTGTTGAAAAAGGGACCGTGGTCAGCAGCAGAAGATGCGGTGTTGGTTGATTACGTGAAGTTACATGGAGAAGGTAATTGGAATGCTGTGCAAAGAAATACAGGACTTCAACGTTGTGGTAAGAGTTGTAGGCTTAGATGGGCTAACCATCTTAGACCTAATTTGAAGAAAGGTGCCTTTTCTTCTCATGAAGAACGTCTCATCATTGATCTTCATGCTAAGCTTGGTAACAAGTGGGCCCGCATTTCTGCCCATTTACCAGGAAGAACAGACAATGAAATCAAAAACTATTGGAACACAAGAGTAAAAAGAAGAATACGCCAAGGTTTACCACTATACCCAAATGATCTTCCAACACCACCTCCACCATATAATCCTCCAACACTTCCACTTTCTCTTCCCAAAACTCCACCACCTACACTCTCTCTCTTCAACCCAATTTCTCTCTCCTCCTCTGTTTTCTCTCTCCACCACCCTCCTCCATTGCTCCCTTCACAAACACTCAAGCGTTGCTCACAACAAAACTCTTTCATGGGTAATCCTGTATTTTCTCCCTCTCAAATGGGTCCCTTTCAGATTAGCCCAATGGGGTTCGGATTCGATCCGGGTCGAAAATTGGATTTCGGGTTCGGTAGCCCGAGTTTTGAGCTCCCTTCAAACCAATTCAGCCAAAATGTGACTAGTAATTATGTGGAGGAGGTGGAAGATGATGATGAGAAGGTTAATCCAAATAATGTGGGTCTGAGTAATAGTGGGTTGTTGGATGATCTTTTGCAAGAAGCTCAAGTTAAGGTGGGTTTAAAGAGAGATAGAGAACAGGATTGTGGCCTTCAGTGGGATATTTCAAGCTCTGAGAATTCTTCAACTGGAAACAAGAAAGAGGAATTGGAAGATCAGCTAATAAACATTGATAGTCAAGATTTGTCGAACATCCTTGAGTTGATCCCTTCACTTGTTCAGGCTCCTTCTTGGTGCAACGAGAGCGGCGGCGAAAGCTCGGCTCCTCAATCATCTGCTGTTAGTACAGATGATAATTGCAATGTATTTGATGATCAAATGCCACAACCTCCATCTTTTGCTGCTATGAACAATACAAGTTTTGAGGATGATGATGGTGATGATTGGAATCCTGGGTTCTATAATTGGGATAACTTGCCTAGGATATGT
>gnl_Betvu_v1.2_Bv_000930_crae.t1
ATGGGAAGGAGTCCGTGTTGCGCAAAAGAAGGGTTGAATAAGGGAGCTTGGACGGCAATGGAAGACAAGATTTTGATAGACTACATTAAGACGCATGGTGAAGGAAGATGGAGAAATCTTCCTAAGAGAGCAGGTTTGAAGAGATGCGGAAAGAGTTGCAGATTGCGATGGTTGAATTATCTTAGACCGGACATTAAGAGAGGCAATATCACCCCTGATGAAGAAGAGCTCATCATAAGACTCCATAAGCTTTTAGGCAATAGGTGGTCATTAATAGCTGGAAGATTACCAGGTCGAACGGACAATGAAATCAAGAATTATTGGAATACCAATTTGAGCAAGCGATTGAATCAATGCAATAATCAAGCACCTAATACTCTCACTACATACCATAAAAAACTTCAAAAAGATCAGAAGAACAAGAAGCCAATTTCCATAGATCAACACAAACAAACCTTAGAGTCCAATGTGGTCCGAACCAAGGCAGTTCGATGTACCAAAGTTTTCATCACACCGGAACCACAACCACAACAACATATACTACATGCTAACAATATCACTGATGTTGCAGCTGCAAACCACAGCTCAATGGTTTATAATGAGGATGATTCGTCGCTAGGGCTAGACGAAGATTATAATCTATCATCCGATTTTATGATGGAGGATTTTAACATGGGAGATTTCAATCTAATTTCAGAGCTTCTGACAACGAATTATTCAGATGTTTGTGATTTTAGTACCGAGTGCAGTAACAATGCTAGTGATTTATCACCTAATTCTCCTGAACAACCTTTTGTTTTCTCTCAAGAGTTGCTAGAGGATTGGCTTGGAGATCAACAAGTTATG
>gnl_Betvu_v1.2_Bv_001400_entg.t1
ATGGACGTAAACATGAGATCATCAACTCATAGTACTAAGTCCGCTAATTCTCAAAGTAGTGAAGATGAATCGGACCTCCGACGAGGTCCGTGGACCGTCGAAGAAGACCTAAGCCTCATCAATTATATTGCTACTCACGGTGAAGGTCGTTGGAACTCCCTTGCTCGTTGTGCAGGCCTTAAGCGAACTGGAAAGAGTTGTAGATTAAGATGGCTCAATTATTTACGTCCTGACGTTCGAAGAGGAAATATTACTCTTGAAGAGCAACTCTTGATCCTTGAACTCCATTCTCGATGGGGCAATAGGTGGTCCAAGATAGCACAATATTTACCCGGAAGAACAGACAACGAGATTAAGAATTATTGGAGAACTCGAGTACAAAAGCATGCCAAGCAGCTGAAATGTGACGTGAACAGCAAGCAATTCAAGGACACTATGCGTTACCTATGGATGCCAAGGCTTGTTGAGAGAATCCAAGCCGCTAACGGGGTCCAGCCTACCGCCACGGCGTCTACATCCGGTGGCTCAAGCATCACCACGGCCACTGGCCGCCCTGCCATGGGCTACTCCGAAAATTTTATCCATGCACCGGTAAATTCCAATTTTACCCCCGAAAACTCGGCTAATTCCTCGGAATCCTTTGGCAATCAAGTTTCAGATTTTGGTGATTATTATGGGATTCCAGTTAATAATCAGAGTGTTAGTCAAGATTATTTCCAAGGTGAACAAGTGGGTTATGGAGGTGATTATTCATTAACAAGTCCTAATTGTGCTTATCTTAACAACCAAGGGATGAGCTTCCAAAGTGTTGATAATGTTATGGATCAAAATAATCAGCAACAATGGGATAATTTTGGTCTTGGGGATACAACGGACAATTTGTGGAATGTTGACGATATTTATGTCTTACAACAACAATTTAGCAACATG
>gnl_Betvu_v1.2_Bv_009650_oyjz.t1
ATGCATCCATTGTATAAATGTTTATCATTTCTTGTATGCAAGGTAGCAAGATACCTCAAATCCAGAAATTACGTGGTTGATAAAACAAAGGTTAGCTGTCCTAAGTATTATGCATGCTATTTTTACAGGTGGGCTGCTATAGCAGCAAGGCTACCAGGAAGAACAGACAATGATGTCAAGAACCACTGGAACAGCCACTTGAGGAAACGAAAAACCATCAACGTTTACCCAGAAACTACACCATCAAAGTCACATACAACCCGTCATATGGTCCAATGGGAAAGTATCCGATTGGAGACCGAGGCTCGATTGTCATTAGAATCCCTCTACAACCCCTCAGGATATTCCAGAACCAACTCTGATCACTTCTTTTCTATGTGGAATTCCGAGGTCGGAGAGTCCTTTAGGAAGATCCAAAATGCGCGGCCCTTGAAAATCGATCGTGTTTCACCTTCCTCAGAGGCTTGTTCAGGGGTAACAGGCCAAGTTCCGCAACACGTAGGTGTCAAAACAGAGCAGCAGCAGAGGACAGACTCAGGGTCTGTTGCATCAGGTGACACTTCAGATACAGCAATGAACATGTTGCTCGATTCTCCAACCAGTGAA
>gnl_Betvu_v1.2_Bv_009730_sjwa.t1
ATGGGGTTGAGATCTTCAGAAAAACCAACAAAAAAGCACAAAAAAGGATTATGGTCACCTGAAGAAGATCAAAGGCTCAAAGACTATATTCTTCAGTATGGCATTAGTTGCTGGAGTTCTGTGCCTCTCATCGCTGGGTTGCAGAGGAATGGAAAGAGCTGCAGATTAAGATGGATTAATTACTTGAGACCGGGATTGAAACGAGGCATGTTTAGCACACAAGAAGAAAAATTGATTCTGACTCTTCACCAAACCTTAGGGAACAAATGGTCTCAAATAGCAAAACACTTGCCAGGAAGGACAGACAATGAGATAAAGAACTACTGGCACTCTTACTTGAAGAAAAGAGCAAGTATTTCTAGAGATGCTGAAGCTACTTATACAGAACCTAAATTTGCTGATATCTCAAACACAGAAGAAAATGATTTTCTGGTGAATCAAAGAAATACATCTTTTGAAAGTGGAGAACAAGTACAAAGCCATGAAAGTTTTCTACCCAAACTTGCTTTTGCTGATTGGCTTCCAATTAGTAACAATGTAGGGCAAAATGGGCTAATTAATTATCAGCTAACTTCTGAAAAAACTGGTTTTGATTGCACAGCAGAGAAACAGGATGAATTTCTGAATGGTTTTGGGTATATTAATGAAGCTGGCTCGTCGTCGAGCAGCGACAAGTTTTGTGAGGATGGTGGAGATGATTTGCGGAAGGGAATGCTGGATTCACCATTTAGGTTCAAGGATCAAAGTGCATTAGGAAGTGATTTCATAGATTTTTCTGCTGGAGATATGTTATATAGTGGATATTATTACATGTCCAATAGTGGGATTTATTCT
>gnl_Betvu_v1.2_Bv_013250_pgya.t1
ATGGGTAGAGCACCTTGTTGTGACAAAGCAAATGTTAAAAGAGGTCCTTGGTCTCCTGAAGAAGATGCCACTTTGAAGAATTACCTTCACAAACATGGCACTGGTGGTAACTGGATTTCTCTCCCTCAAAGAGCTGGTCTAAAGAGGTGTGGAAAGAGTTGCAGATTAAGGTGGCTTAATTATCTAAGGCCAGACATTAAACATGGTTCTTTCACCGAGGAAGAAGATAACATCATCATCTCTCTATTTTACAAAATGGGTAGTAGGTGGTCAGTGATAGCTGCCAATCTACCAGGAAGGACAGATAATGATGTGAAGAATCACTGGAATACTAAGCTCAAGAAGAAACTCTTTGGTGGAAGCAACAATATTAACAAATTCAACCCTTCTAGTATCCCAAAAATTGATGTCTCTTTCACTTATAATCATAATCATAATCATATTAATAATAATAATGTTTTCAATAATAATAATCCCAGTATTTTTCAAGCTAATCCATCTTCTTCAAATCCTACTCCTTCACCCTCACCTTCCCCTACACCTAGCTACATTGACAATACTAATCATAATTTTAATCATCATCATCAATCATATGTCCCAATCACTAGCTTTTCATCTTTGTTGGCTCAATGTAGTACAACTACTACTTCTCCTATGTCAATGATGCCTAATTTTGCTTCCCTATCAAATATGGATCATTCAATTGAGTTCATCCAATCGAGTCCATCAAGGTACTCGCTTCACCAATCGAGTCCTACTGGCCTCGCGGTTCAAGAGAATGTGGCCCATCCGGAGGAATTATCTAGTGTCTCGGCGGGATCTTCATCTGCTATGTATGGATCGAGTCTCGAAGATGACCCGTTTTTTGCGGAGTTAGGGTTCGGGTTGATCCAAGAAGTGATGATGAACCCTAATTGTAGTACTTATGGTGATCAAGAAGATATTAAGCCTCAAGGGCTTGGTCAAAGTGTGGCTAAT
>gnl_Carpa_v0.4_evm.model.supercontig_1.55
ATGAGGTGGTCGGTCATTGCAACTCACTTGCCTAAGAGAACTGATAACGAGATCAAACACTACTGGAATACACATCTCAAAAAAAGATTAAACAAGATGGGTATTGATCCAGTTACCCACAAGCCAAAAATTACAGCCATTGGCTGCAGTGATGGCAACTCCACTAAGGATGTGGCTACTCTTAACCACATGGCTCAACTCGAAGCCAAGGCTAGACTGGTTCGTGAGGCCAAACTTCTAGCAGCCTCCTCAAACCCTCCTCTTCAATTCCACCAACCAGCTCGTCAAAACCTGACCACGAACAAAGCTGCTATAGTGCCACGAGTAGGCAGAACCCAATGTCTCGATATGCTCAAAGTGGGGCAAGGGAAAGTCTCCAACATGTTTTCTGCCGTCACTTCTGCCATCAATGATGTCAACTTGATCGAGGGTTTAAAGTTGCCAACGTCAACGTTGAGCTTCTTGGAGAACACAATACCAATTACATTAACCGTTGGATTTAGTGAGAACCAATTTGTCAGTGATTCCCATATGTGCGGGGGCATGGACTTCAAAGATGTTGGTAAAAAATTACAGTGGCTGGGAATGCAAGCATGCAAAAATATCAAACCAAGCAGCGATGGAATTCTAGAGATACAAACACGACAA
>gnl_Carpa_v0.4_evm.model.supercontig_102.29
ATGGGAAGAGCTCCTTGTTGTGACAAAGCAAACGTAAAGAAAGGACCATGGTCACCTGAAGAAGATGCAAAACTTAAGGAGTATATAGAGAAAAATGGAACTGGCGGCAATTGGATTTCTCTTCCTCAGAAAGCTGGTCTTAAAAGATGTGGGAAAAGCTGCAGACTGAGATGGCTTAATTATCTGAGACCCAACATTAAACATGGAGAATTCACTGATGATGAAGATAGAATCATTTGCAGCCTCTTTGCAAACATCGGAAGCAGGTGGTCAATAATAGCAGCTCAGTTACCTGGCAGGACTGACAATGATATCAAGAACTACTGGAACACAAAGCTCAAGAAGAAGCTCATGGCCATGGTTGCTGCAAACCCATTAAGCTACCCTCAGCCTGATTCCACCTTCTCATCTCCATCATCTTCATCCTCATCACTCTCTTACAACCCTAGTAACAGTAACCCGACTTATTACATTCCTGCACCACCTGCAACTTCTCTTACAACCGGCCTTGAACCCATCTCATATTCTTCATCAACTCTTCTAAATTCTCTCCACCCAGTGCAGGAGACAATTAGTTTTAACTATCAAGTCAATGAGAGTGTTGTCATGGTGGGAAGAGATCAAGCAAGTGCTTGCAGCTCGTCTGATGGGAGTAGCAGCAACAAGATGATCAGCCATGGGGTAGAGCAGCAGAATATCAGCTGGTACAGTAATGGAGTTGAAGATGAGGAGCAGAGAAATGGGTTATGGAGTTCTTCAGAAGCTGCATTAGACTATGGATTAGAGGAAATCAAAGGGCTAACTAGCAGTAATAATAATAATCGTGAAAGTTGTAACAGCTTCTTGTTTGAGGAAAGCAAGACAGAGGAAAAG
>gnl_Carpa_v0.4_evm.model.supercontig_107.47
ATGGGATGCAAGTCATCAGAGAAGCCGAAGCCAAAGCAGAAGCACAGGAAAGGCTTGTGGTCACCGGAGGAAGACCAAAGGCTCAGAAACTATGTCCTTAAACACGGCCATGGCTGTTGGAGCAGTGTTCCAATTAATGCAGGGTTGCAGAGGAATGGAAAGAGCTGCAGATTAAGGTGGATTAATTATCTACGGCCTGGATTAAAGCGAGGAATGTTCAGCGCACAAGAAGAAGAGAGCATCCTCACCCTCCATCGCATGTTAGGTAACAAGTGGTCACAAATAGCGCAACATTTACCTGGAAGAACAGACAATGAGATAAAGAACTACTGGCATTCATATCTGAAGAAAAAAATAGCCAAATCAGAAGAAACCAAATCACATTACACAACTTCAAGCTCAGACAACAACATGGATTTCTCACCAGCTTCCAACAATCATGAAAATTCCCAGAATAATAACAGTAACAATAATAATAAGATCATTCCTAGTTCATTCACACACCAAACCAGCACCATTGATGAACCCAACAAAATCTCCTCCTCCATGCCCAAGATTCTCTTCACAGAATGGCTTCACTTGGACCATGTTAATGGCGGCAGCCCTTCGAGTTCAGGAAAGTTGCCACTAGTTTCAAGGGATGATGACCCTACCCTTATGACTCACCATCAGCATCATCAAGATTCTGCAGATTTCCAGGAATCTGCAGGTTACAATAATCTGCTAAATGAAGGAGCGTTCATGTTCGGTGGGGATCACCAATTTAATGGCATTAGTAACGATGTTCTGTTCAGTAATATTCCACAGTTCAAGTTCGAAGATGATCAGATTCTGGGAACTGCTTTTGTTCAGGATTCTATTAATGGAGGAGACGATCATGATATGTGCAGTGACTTCTCGTGGACATTGATG
>gnl_Carpa_v0.4_evm.model.supercontig_107.48
ATGGGAAGGACACCTTGTTGTGATAGAGAAAAGTTGAAGAAGGGAGCTTGGAGTCCTGAAGAAGACAGGTTACTGGTTCAGTATATCAAGGAACATGGCCATGGTAGTTGGCGTACACTTCCTAAGCTTGCAGGTCTGAGTCGGTGTGGTAAGAGCTGTAGACTTCGATGGACGAACTATCTTCGTCCTGACATCAAGCGTGGACCTTTTTCCCCTGAAGAAGAGTCGGCTATTATCCAGCTTCATTATATGCTTGGTAACAGGTGGGCTGCCATTGCATCACATCTACCTGGAAGAACAGACAATGAGATCAAGAACTTCTGGAACACCAACCTAAAGAAGCCTCTGCTTGCTGCCAAGGACCAGACAATTGTCCATTCCCCTTCCACATACGAGCCAGGAACTTTAAATTCAGAATCCCCTTTGACCCGTCACATGATACAGTGGGAAAGCAAAGGCAACAGGGTTGAAGCTGAGGCAAGGCTGTCAATGGAGTCATCATCAGTAGCCAAAGCTGAGTGTGACATCTTTCTCAAATTGTGGAACTCTGAGGTCGGAGAATCATTTCGTAAGAGTCTGAAGCCTCTCGAGGAAAACGATGAAGCATGTGAAAGCCTTTTCTCGGGAAAATCTCTTTCAAAAATGTCGGAACCAGACTCAAATCTCATTGTTCGAGCTAGGCACACTGCAGCTGGCACTTCCATTGACTCTACTGATAAACAATATGACAGGAACAAGCCAAATGCAGAGATATTGGCTGGTTCAGATTCCATTGCCTCAGATCATGAATTTCTTGATTCATCGGATACCGAATTGAAGATGATGTTTGATTTGCCTGGAGGGAGTTATATAGAATTCTTGCAAGGAAAAACCGATAACTTTTTGAGTTTTGTTGATCTCCAGTGTGACAGAAAATGCAATTCTCTGGCATTCATT
>gnl_Carpa_v0.4_evm.model.supercontig_1097.3
ATGGGAAGACAGCCTTGTTGCGATAAGATCGGGTTGAAGAGAGGTCCATGGACGATTGAGGAAGATCATAAGCTCATGAACTTTATACTCAACAATGGTATTCAGTGCTGGAGAACCGTTCCTAAGCTTGCAGGTTTGTTAAGATGTGGGAAAAGTTGTAGATTAAGATGGATTAACTATTTGAGGCCCGACCTTAAGAGAGGTGGATTCATGGAGTCCGAAGAGAATCAAATTATCGAACTTCACTCTCGTCTTGGAAACCGGTGGTCGAAGATTGCATCACATTTTCCAGGACGAACAGACAACGAAATCAAGAACCATTGGAATACTCGAATCAAGAAGAAACTAAAGCTTCTGGGTTTAGATCCTGTAACCCACAAACCCATCACGGATCGTGATGATGAGGCTGATCATGCACAAAAAGAGACATTACAGGAAATCAGAACCAGTAACAAGAAGATGAAAGAAGAGGAAGAAGAAGATGATCAAGGAATGAAATATTTTATTGAAGAAGAGAGTTTTGATTTTGAGCAGTGGTTGATCAGTACTTCGCGTGATTCAAACCAATNN
>gnl_Carpa_v0.4_evm.model.supercontig_110.11
ATGGGACGCCATTCCTGCTGTCTCAAGCAAAAACTCCGGAAAGGCTTGTGGTCTCCTGAAGAAGACGAGAAACTCTTTAATTACATCACCAGATTTGGCGTTGGTTGCTGGAGTTCTGTTCCCAAGCTAGCTGGCTTACAGAGATGTGGAAAGAGTTGCAGATTGAGATGGATAAACTACTTGAGACCTGACCTTAAGAGGGGTATGTTTTCCCAGCAGGAGGAGGATCTAATAATCAGTCTCCATGAGGTTCTTGGAAACAGATGGGCTCAAATCGCAGCGCAGTTGCCTGGAAGAACAGATAATGAGATTAAGAACTTCTGGAATTCCTGTCTGAAGAAGAAGCTAATGAAGCAAGGCATTGATCCAACCACACACAAGCCACTTATAAACAACTATAATAATATTCAAGTGAAACAAGAGAAGGATTGTACGGACCAAACATCACACTCCACTCTCATCAAACCTTTCACTAATTCACACGAACCAGCATTTCTTGTCAACAACGATTCAACTACTAGTAATTATCAACAAGACGCATTAAGACAAGATCAGCAGTTTTTGATGAACAAACCGGTGGTGGCGTATGATCCTCTATCCTACTTTGACTTACCTGATGTTCCAATAACAGGGTATACTACTATTTCCAGTTATGTTCCTCAAAATCAACCTACGATTTTAAGATCAGTAGCATTTGATCATACCCAGTTTGAGACAAGCTCCAACTTCACCTTCAGTTCAATGCCGAGTTTAGTTAACTTTCATGATTATGGAAACATGTCCGGGACAGAATTCTCTGATAATTCTTTCCTGTTGAATGAAGCAAAGGAGAGTTCAAGCAACAGCTCAAACATCACTACTACTACTACCACTGCATTGACGAGCAATATGGTGGAAAATAATGGAGCTTTCTCATGGGAAAACGACAACAAATTAGACTGTATGTTTCAGCCGAGTAATTCATGGCGTGATCAAGATGAACAGCTGCAATCTCAGACTTGTGTAGATTTAAGTAGCTTTCCGTTAGCATCGTTGTCAGAAGATCTAACAGGACCAAATTTTGATCGTGTCTTCCACCACATA
>gnl_Carpa_v0.4_evm.model.supercontig_111.24
ATGACGAAGACACCATGCAATATCGAAGGTCTAAAGAAGGGTGCATGGACTACTGAAGAAGATAAAAAACTCATTGATTGGATCAAAGAACACGGTGAGGGTGGATGGCGCACCCTACCACAAAGAGCAGGTTTACAAAGATGCGGAAAAAGTTGCAGATTAAGATGGACTAATTATCTCCGACCTAATATCAAGAGAGGAGAGTTTAGTCAACAAGAAAAGCAAACCATCATTCAACTCCATGCTGCTAATGGGAACAAG
>gnl_Carpa_v0.4_evm.model.supercontig_111.6
ATGGGAAGACCACCTTGCTGTGACAGGATTGGTGTCAAGAAAGGGCCATGGACACCGGAGGAAGACATCATCTTGGTTTCTTACATTCAAGAACATGGTCCAGGGAATTGGAGATCGGTGCCAACCAACACAGGTCTGCTTCGGTGCAGTAAGAGCTGCAGGCTTAGATGGACTAATTATCTGAGGCCAGGTATTAAGCGTGGTGATTTCACTGAGCATGAAGAGAAGATGATAGTTCATCTTCAAGCTCTTCTAGGCAACAGGTGGGCAGCAATAGCTTCTTATCTTCCCCAAAGAACAGATAATGATATAAAGAATTACTGGAATACCCATTTGAAGAAAAAGCTGAAAAGACTTCAAACTGGTCTTGATGGAGAAAATCAAGATGGGTTGTCTTCTTCATCACAGCAAATCTCTAAAGGTCAATGGGAAAGAAGACTTCAAACAGACATTAACATGGCTAAACAAGCTCTCTGTGAAGCTTTATCTCTTGATAAATCTACTCCTAATAATTTTCTTCAATCATCAAAACCTACCAATACCACTTCAAGATCTTCTCCTTCCACCTACGCATCCAGCACAGAAAACATCTCACGCTTGCTTGAAAACTGGATGAAGAAATCACCCAGATCATCATCATCATCTTTTTATAATCTTCACACCAGGATGGCGGCTACAAACTCATCGGAAAACACACAGAATTCTTCTTCCTTCAATGATGGTTTCATGGGCTCCTGTTGCAGCACAGAAACACATGGAGCAACTGATGTTTTTGATTCTCTTTTCAGCTTTAATTCTTCCAACTCAGACGTTTCTCAATCCGTCTCGGCTGATGAAACAAATAGCCTGTACTTTCAAGATGAAAGCAAACCAATCATGGAAGGTCAAGTGGGATCATCTTTTTCGTTGCTAGAGAAATGGCTGCTCGATGAAGCTGCACCGCAAGTTCATGAAGAACTACTTAACATGTCATTAGAAGATAACGAAGACTTATTC
>gnl_Carpa_v0.4_evm.model.supercontig_116.38
ATGGCGGCTTCTTTGGAATTGACAAAAGGTGCATGGACAGCGGAGGAAGATGATCGCCTCAGGAAGTGCATTGAGAAGAATGGAGAAGGAAAATGGCATCGAGTCCCACTCGCAGCAGGTCTAAATAGATGTAGAAAGAGTTGTAGGTTGAGGTGGTTGAATTATCTCAGACCAAATATCAACAGAGGAAAGTTCACTGCTGATGAAGTTGATCTCATGATAAGAATGCATAAGCTTCTAGGAAACAGGTGGTCGCTGATTGCTGGTAGGCTTCCTGGAAGAACAGCTAATGATGTGAAAAATTATTGGAACACTCATTTACGAAAAAAAGCTTCAAATTGTTTCCTTAACAAAAATGATGGAAAAGATCTTCATGTTGTGAAAGTGAATGCAATAAAGCCTCAGCCTCGAGTTTTTTCAAAGAACTTGGTATCTCATGAAGGCAAATCTTCCTTTATCGTTGATCACAATCAGGAACATCTTATCTTGAATCAAGACAATCTCTACTTCCAGCCTTTAATGGCTTCCACTGATCAATCTGATAACGAGATTTCATGGTGGCAGAGCTTGGTAGATGATAAACAAATGGATCATATAACACTTAGTAGCTCTACAAGTGCTTTTGAACTTAACTCAGATCACTTCATTGATAAAAATTTCGACTACGTCGAAGTAGATAATATTATCATTAATGATGATCCTACGGTTGTTCATACAGAAGAAGATGAAGAAGAAAATATTCGTATCTTGACAAGTTTAGATATAGATTTTTGGAACTTT
>gnl_Carpa_v0.4_evm.model.supercontig_119.55
ATGAAGAACCCAGTGGGGGGAAAGATTGATGGTAATACGACGCCGTGCTGTAGCAAAGTTGGACTGAAGAGAGGGCCGTGGACGCCGGAGGAAGACGAGCTGTTGGCTGACTACATCAAGAAAGAAGGAGAAGGTCGGTGGCGGACACTTCCCAAGAAGGCCGGTTTACTTCGATGCGGCAAGAGCTGCCGTCTCAGGTGGATGAATTACCTCAGACCCTCCGTCAAACGCGGCCAGATCGCCCCTGATGAAGAAGATCTCATCCTCCGCCTCCACCGCCTTCTCGGCAACCGATGGTCGTTGATAGCTGGGAGGATTCCAGGACGTACAGACAATGAGATAAAGAACTACTGGAACACCCACCTGAGCAAGAAGCTAATCAGCCAAGGAATTGATCCAAGAACACACAAACCCTTTCTCCATTATCAAAGTCAAAATTCCTCATCATTACCTGCTAATTACAAGCCGCCTTCTTCGTCTTCTTCTTCCAGACCCAAACGCAAGCAGCATAAGCAGCATCTCAGACAGCTCAGCCGCCATTATTCCAACAAGCCGAACAATGATAATACTAATACTGACCCTGTACTGCTGTCTTCTTCCTCGGCAGAAACCTGCAACGCTGACAACGGCGGTACTTCCACTCGTCATGAAGACGATCGAGTGATGACGAAAGAAACTGGGTATGAGTTCAACGGCGGCGGTGGCCCGCTTGTTGATCATGGTCACTCGAGCTTGATGAACTACGAGGAGGATTCTGTGATGATCATGAAGAGCAATAACGGAGAAGATAAAGAAGGGAGCTTCTGCAATGAAGATATTTTCTCTTCCTTTCTTAATTCACTTATCAACGAGGACCCTTTTGCAAGCCAAGTG
>gnl_Carpa_v0.4_evm.model.supercontig_12.22
ATGGGGAAGCCTCAGTCCGGGGACAAAAGCGGTAATAACGGAGTATTGAAGAAAGGTCCATGGACTGCTGAAGAAGACCAGAAGCTCGTAGATTATATTCAGAAGAATGGCCATGGAAAATGGCGACTCCTCCCCAAGAATGCAGGACTAAAGAGGTGTGGAAAGAGCTGCCGACTCCGGTGGACAAATTACCTGAGACCTGATATCAAGAGAGGGAAGTTCTCACTTGAAGAAGAAGAGACCATAACTCATTTACACAGTGTCCTGGGAAACAAATGGTCTGCAATTGCTGCTCGTTTACCAGGAAGAACTGATAATGAAATCAAGAACTACTGGAACACGCACATCAAGAAGAAGCTACTCAGAATGGGAATCGACCCAGTCACTCACGCTCCTCGTCTTGATCTTCTCGACCTCTCTTCCATTCTTACCTCGTCTCTGCTTAACTCAACTCAGTTTCATCCGAGTCTTCTCGGCATCGCTTCTCTTGATCCTGCCATCCTAAGCTTAGCCACAACTTTCTTATCAACTCAGCGGCTACAAGGTCTTCAAGATCAAAACCACCTCTGCAACAACACTACCACCACCCACATCCAAAACCACTACGGGTTTTTCTTCCATGAAAACCAGCTTCAAACCCAGAATAGTATTCAACCATGCACGGCATCAAGTGACCATGACTCCAGTACAACTCAGCTATTTCTGGACGAAAATCAAATCATTAATAATCATCATCAGCCCAGTCTGAACCAGTTTTCCACAAGACAAGTCACTGATTTAACTTGCCAAAACTCGTTATCATGGCAAGGCAACAATGGAGAAATACCCTCTAATTATATTCATGATCCTGTAACAAGCTATGGAGGCAACAGCTACCATGAAAATTATAACTCTAAGCTGCCCGGTAGCTGCGGAAACTTGAGCTTTGCTTCTCTCCTGTCATCAACACCTTCTTCTAGCTCAACTCCTCTGCATTCATCTTGCACTGCGGCGTATGTTAATGGCGGCAGTGAGGACGATAAGGATAGCTACTGCAGCAACTTGTTGATGTTCGATATTCCAAGTACTGGCTTAAATGTCGACGGCTGTCTG
>gnl_Carpa_v0.4_evm.model.supercontig_12.292
ATGATCCCCTACGGCATAGGAGAAACAAATGCAAGTGGGTCGTCAAGATCGAGCGGTGAGATTGGGGGAGGAGGAGCTGAAGGTGGGGTCGGAAAAGTGATATTGAAGAAGGGGCCATGGACGGCGGCTGAGGACGCAATCCTGGCGGAGCACGTTAGAACGCACGGTGAAGGAAACTGGAACTCCGTGCAAAAGATCACCGGGCTGGCTCGGTGCGGCAAGAGCTGCAGGCTCCGGTGGGCTAATCATCTCAGGCCGAATCTCAAGAAGGGCGCCTTTACACCTGAGGAGGAAAGGCTTATCGCCGAGCTTCATGCCAAGCTCGGTAATAAATGGGCGCGAATGGCAGCTCAGTTACCGGGAAGAACAGATAACGAAATCAAGAATTACTGGAACACAAGAGTTAAGCGTAGACAACGACAACGTCTTCCTCTTTATCCTCCCGATATCGAACCAACCTACCAACAAGAAGGACAACAGCAACCATTCTACCATTGTCATCAGCAACAACAGCCTCAGCAGCAGCCACACTCACAGCCCATGACACCGATCTCTCCGCTCTCCTCCTCCGCACCCACGACTCCATCTTCGTCTTCTTTCACCTTCCAAACCCATCTCCTTCCTCATTCCCCAACTCCCACAACTCCAAATCCTCCTTCTCCTCTAACTCCTCCTCCTGTGTCTCCAGCTCTTTCTTCGCCCCACAATTTCCCCACACTCTCTCTTTTTGGAAATGGCACCAATTCTCCATTATCTACCGCTACCACCCCTACCAGCAACGCGATCATCAGCCCCTTCTTCTTCCCACGAGCACCTCCTCTACTCCAAACCCCACTACGCTTGAGGCGTCTGCAACATGAAACTGCTACTAACACTACTACTACTCCTCCTCTCACTCCTAATAACAACACTACAAACACTGGCTGTAATGGATTCATGTTACCCTTTTCGTCTTTGATTAACGAGTCTTCGTTTACCTCACTCGTAACCCGCCACAGTTCATGTCCTACTACTCCTACTGATGCAATTTCCCCACAATTACCCCTTCTGGGTTCTCCCACTGTTCCTTCCTACTCATTGAGTAATAGCCCCTTGACTTTTGGCCCTGGTTCGCCTCAAATGCTTCGAGGTGGCCAACAACATATGGTTCCAACAACAGATTCGATCTTTCCAATGAAAACAGAGCTCCCTTCAAGCCAACTATTGTCCCAAAATTCATTCAGTGAGTGGGCATTGGATGCTAAGTTGAAAAAGAACAGCAGAAAGAAGAAGATGATGTTGGGGATACGTCCATGCAGTACTGGGTTGCTGGAGGATTTGCTGTCTGAGTCCCAGAATTTTGGAGGGGAAAGCAGCCATGAGAATATGAAAAGGAGACATATTTTGGAGTTGGAAGAAGATAAGCCTGGATTGGGTGGGTTTGGTTCCTGGTCTGATACAACTAGTATCAGCTTATCTTCAGACATAGGATTTAAACAGAAGGAAGAAGTACCTACCCAGATAAACACTTTACACGAAGACTTGACCAAATTAATCAACGGTGTACCTTCCATGCGTGTTCCTGATCAATGGTACAATGATACAGGAGATCAAATCTCCAATGGCCAACAATCTTCAGTCGTTACAGATGATAATCTGGGAATTGATCTGCAACAGATAGCTTCACTGTTCCCTGTTGACCCTGCAACAGAACCAGGAAGAAACACTGGTTCTTGCTCTTGGGATAACTTACCTGGGATTTGC
>gnl_Carpa_v0.4_evm.model.supercontig_12.83
ATGGGGCGGATTCCATGCTGTGAGAAAGACAATGTGAAGAGAGGGCAATGGACACCTGAGGAAGACAACAAGCTCTCTTCCTACATTGCCCAACATGGAACCCGTAACTGGCGCCTTATCCCCAAGAATGCTGGTCTCCAAAGATGTGGCAAGAGCTGTAGGCTGCGGTGGACAAATTACCTTCGCCCTGACCTTAAGCACGGCCAATTCTCTGATGGCGAAGAACAAATCATTGTGAAACTGCACTCTGTCGTTGGAAACCGGTGGTCATTAATTGCAGCTCAGCTACCTGGCCGTACAGACAATGACGTTAAAAATCACTGGAACACCAAACTAAAAAAGAAGCTTTCAGGCATGGGTATCGATCCAGTCACCCACAAGCCGTTTTCCCACCTCATGGCTGAGATTGCCACCACATTAGCTCCACCCCAGGTGGCTCACCTTGCAGAAGCAGCTCTTGGCTGCTTCAAAGATGAAATGCTCCACCTCCTTACCAAGAAGCGCATTGACTTCCAACTCCAACAGTCAAATGCAACCCCAGGGAACACAGCAACTCCCCACATTACTAACAAACAAGAAGAAAAAGATGATACCATCGAGAAGATAAAGCTTAACATATCAAGAGCCATACAAGAGCCTGCCATCCTACCCTCCAACAAGATATGGGACTCCACTGGACCAACATCCATGAATTTTGCAGGGTCCTGCAGTGTGTTTCCTGCATCCGTTACTGGATTCCAATATGGCCCACCAGCTTTTGGCAACGAAGGGGCTGGATCACCATGGAGCCAGAGTATGTGTACTGGAAGCACGTGCACACCAGGGGAACAAACAGGCCAGTTGCAAGAAAAATTGGAGGATGAAAATGGACATGAGTCAGACGGAGGAAAAGAAATCAGGAACCGGACCAGCCTGTTCAACACAGATTGCATCCTGTGGGACATACCATCAGATGATTTGATGAATCCTATGCTT
>gnl_Carpa_v0.4_evm.model.supercontig_124.57
ATGGAAGACGGGAAGAGTGAATATAAGAAAGGGTTATGGAGCGAGGAGGAAGACAAGATTCTGATCGATTACATAACCCTGCATGGCAAAGGCAAGTGGAGTCGCATTGCTAAACTCACAGGATTGAAGAGAGGCGGCAAGAGCTGCAGGTTAAGGTGGCTTAATTATCTATGCCCTACTGTTAAACGTGGAGATTTCTCTGAGGAAGAAGAAGATCTTATCATTCGCCTCCATAACCTTCTAGGAAATAGGTGGTCTTTAATTGCTGGCCGGGTTCCGGGGAGGACAGACAATCAAGTGAAGAACCACTGGAACACTCGCTTGAGCAAAAGACTTGGTGTGAAGAAAGGAGCATGCAAAACGTTGTCGTGTAAGGAATCAAAAGAAGAGGATCCAAATCCGACATCGTCTACAGCCAGTTGGAATAATCGTTGCCAGAAACGGAAGATAAGCGAAGAGGGTTCTGATCATCAACGCTGTGATAATATTAGTGGGTTCATTAATATTAATTACGCCACTAATGATTTAGGTAGTAATTACCAGCAATTTAATGTTTGGGTCAATACCAATAACGATGATCTGAATTTGCAATATACCCCTAACTTAATTGAATTTCCAGATGAGTCCCCTGACTTTTTCTGGCATGGAATACTN
>gnl_Carpa_v0.4_evm.model.supercontig_126.30
ATGCCAACTGCTCCTGCAAGTAATCGTTTGAACAAGAAAGAAATTAATAGAGAAGCATGGACGGCTGAGGAAGACCAAAAACTGGCTCAAGTTATTAGAATCCATGGCCCAAGGAGATGGAAATCACTAGCAGCTCTAGCAGGTCTTAATAGGTGCGGGAAGAGTTGCAGGTTAAGATGGATGAATTATCTTAGACCTAATATAAAGAGAGGCAACATATCTGAACAAGAAGAAGACTTGATTCTAAGGCTTCATAAACTCCTTGGTAGACTCCCGGGTCGAACTGATAATGAAATAAAGAACTACTGGAATTCTCATTTGAGCAAGAAGATTACCCAAAATGGAAGAGTACGGAAGAAAAGTTCCACAACACAGCAGCCTGAGCCCATGGAAACAAAGGTGATGATCACCCAAATGGAAACAACAGATATTTCAAATTCTACCCTTGTTGGAGAGGATGATCACAGCTTGTTTGATTTCTACATCGAGGAGGAACCCATTAATAATTTAGAATGGATGAGCGAGTTTCTCAATTTGGATCACCAGACATGGCTA
>gnl_Carpa_v0.4_evm.model.supercontig_126.33
ATGGGCAGAAAAGCGTTGTGCTCCAAGAATGGAATGAAGAAAGGAGCTTGGACAGCCATGGAGGATCAAATTCTCACGGATTACATCAAAATTCATGGAGAAGGAAAATGGGGAAACATCCCCATCCAAACCGGGTTAAAAAGATGTGGAAAAAGTTGCAGACTTAGATGGTTAAATTATCTAAAACCCGACATCAAGAGAGGTAATATATCTGAAGAAGAAGAGGATCTCATCATTAGACTTCATAAACTTTTAGGCAACAGATGGTCCCTTATAGCAGGTCGACTTCCGGGGCGAACAGATAACGAAATAAAAAATTATTGGAACACTACTTTGGCAAAAAAAATAAAATCAAATGAACAATCTAAAGATAAAGAGTTACAAATCAATCAAAGAAAAGATCTATCTCTTGATAGTTGCACCACAGTATCGAATACTCCCAAGCCCTCGTATGAGAATAGTTATTTAGAATTTGATAGTGGAGATCAATTCTTGTTCTCAGATATTTCTGACTTTGAATTTTGGAAGATTTCTCAGTTTTTCTCCGGATCAATA
>gnl_Carpa_v0.4_evm.model.supercontig_129.59
ATGGGTAGAGCTCCCTGCTGTGACAAATCCAGTGTGAAGAAAGGTCCGTGGTCACCTGAGGAAGATGCCCAGCTCAAGGACTATATTGAGAAGAATGGCACTGGCGGAAACTGGATTGCACTCCCACAGAAAATAGGGCTTAAGAGGTGTGGGAAAAGCTGTCGGCTTAGATGGTTGAATTATTTGAGGCCTAATATTAAGCACGGAGGGTTTTCTGAGGAAGAAGATAACATTATTTGCAGTCTTTATATCAGTATTGGCAGCAGGTGGTCTATCATAGCGGCACAATTACCAGGAAGAACAGACAACGATATCAAGAACTACTGGAACACGAGGCTGAAGAAGAAATTTCTGGGTAAACAAAGGAAAGAGCAACAAGCTCGACGATGCATCAAGCAAGAAATCATGAAGAGAGAAAGCCATGATCTTGATCATCAGAATATTTATATGGTTAATCCTGCAGCTAATTCTGGTTCCATGATCATAACCAATCAAACTTTATTCTGGCCAAACCCAGCTCAGCTCTCTCTCGTACATAACAATATTAATCCACTGAACCCAAATCCGTCCCCAGACCAAGCTGCCTCCATTAAAAACTTGCTGATCAAGCTCGGTGGCAGATTTTCAGATCATCATCATGATCGTAATGATGATCATCAACAACAACAGCAGCATATACAACAGCCAAACAGTAGTATCTTCACCTCTGCAGATCTACAGAACATGGTGGCTTTTAATCACCATGTTAATAGTACTTCGCTGATCCCTGAAGAACCAGTAATCTACGAGAGTTCCGCCATGAATGTTGCCAGTACAAGTACTTGTTCGTTGCCAAATACTCAGTTCAATGTCGTAAGCAGTGTTGCAGGAGATCGTGATCACTACCACCATGATCAACAACACGATCATCATCAAGACATGTTCCAGGAGCTTGAGAATTTTCTTAGCGACACGGTGATGTACAGCCATGTGCAGGAGGCAGCGGTGAGTGATAATTACATGGAGATGGTGAACAATGGAAGCACAGGGGGGACGAGTACTAATTCAACGGAAAGCAGCAGCTGGGAGGAGTTCAGCTCTCTGGTTTATCATCATCGTCCTCGGATGGTTTCTGATCATTATGAAACTAATTGCCAGCAGAAGAATGCACTAGTACAAGATCCCACTTTTCAAGATTCAACCTACTTTGGACCACAA
>gnl_Carpa_v0.4_evm.model.supercontig_138.22
ATGGGTAGATCTCCTTGCTGCGAGAAAGAGCATACCAACAAAGGTGCATGGACCAAAGAGGAAGATGAACGGCTCATCAACTACATCAAACTCCATGGTGAAGGTTGCTGGAGATCTCTCCCCAAAGCTGCTGGGTTACTTAGATGTGGCAAAAGTTGCAGACTTAGATGGATAAATTATCTCATGCCTGATCTCAAGAGAGGAAACTTCACAGAGGAAGAAGATGAACTCATCATCAACCTCCACAGTTTGCTGGAAACAAGTACATGGTCTCTGATTGCTGCACGGTTGCCTGGAAGAACAGATAATGAAATAAAGAACTACTGGAACACCCATATCAAGAGAAAGCTCTACAGCCGAGGAATCGATCCTCAAACTCATCGGCCACTCAACTCAACCGCCGCTACTACCACCACCACCAGCACTCATCACAAAACAATTACTTCTACTAAGAACTTCCAACTGGAAATGCAAAACTCAGTGGTATTGCAGGTTCCGGTTCCAGGTAGGTCATCTACTATGAAGAAGATGTTAAATGGTAAAAGAGACTCGGTGGAAGAAGAAAGCTCCAACAGTAGCAGTGGCGTAACGACAGAAGAAGTTCATCCACAACTCAATCTGGAACTCTCCATCGGCCTTCCATTTCATCATCATGAACCTCAGAGATCAGTAAGCGAGACAAACCAGAAGAAGAAGCAGTATCTTGGAAGCAGTAGTAGCCAATTACCAGGAGTTAATCAAGTGTGTTTCTGTTATAATCTAGGGTTTAATAAGAGTCAGATGCAGGCATGTAGCTGCAACTTCATGGTAGCTGACAATATCTATAAATATTATACACCCAGCTTGAAATCT
>gnl_Carpa_v0.4_evm.model.supercontig_14.102
ATGGGTCGATCCCCGTGCTGTGACAAAGTGGGTTTGAAGAAAGGGCCATGGACACCTGAAGAAGATCAGAAGCTGTTAGCTTACATCGAAGAACATGGCCACGGAAGCTGGCGAGCCTTGCCTGCCAAAGCTGGTCTTCAAAGATGTGGAAAAAGTTGCAGGCTTAGATGGACTAATTACCTAAGACCTGATATTAAAAGGGGAAAATTCAGTTTGCAGGAAGAACAGACTATAATTCAACTTCATGCCCTCTTGGGTAACAGGTGGTCGGCTATTGCGACTCACTTGCCAAAAAGAACAGATAATGAGATCAAGAATTACTGGAATACGCATCTCAAGAAAAGGTTAGCCAAAATGGGAATAGATCCGGTCACCCACAAGCCCAAAAACGAAGCCTTACTCTCAAGTGATGGTCAGTCCAAGAATGCAGCCAATCTTAGCCACATGGCTCAATGGGAAAGCGCCCGGCTCGAAGCCGAGGCCAGACTGGTTCGAGAATCAAAGCTTCGCTCGCAGTCCTCGTTTCACCAGCACCACCACCATAGCAACTACAATCATCATCTTGTTCAGCTCAACAACAATAATCCTACTCCTGGTAATACTACTACTTACTCTTCTTCCTCGTCTTCTCATCAGCTCGTGAACAAGACAGCCTGGAATGGAAGCAACAATATTGATCTTGAGTCTCCAACGTCGACACTTACCTTTTCCGAGAACAATGCACCGGGGGCTTTGACCGCTGGGATAGGTCTCAGTTCATCTCCAATTCCCATGATTGAGTTTGTCGGCACATCGTCCGGGTCGTCTGAAGCTGGCATTGTCAAGGAAGAAGGGGAACAAGTACATGACTGGAAAGGACTTACAAACTCCACTCACTTGTCTGAATACAAAGAGAGTATTGATCATAATTCTCTGTCTTTCACATCAACTACTCTTCATGATCTAACAATGTCCATGGACGGTCCATGGACCGCCGCTACCCCAGATCATCACCATCACCATCAGAGCCTAAGAACAAGCAGTACTAACAACTCGCCAATGGAGGAAGGATTCACCAATCTCTTGCTTAATGACTCCATTGATAAGAGCTTGTCAGCAGATGATAGCGGCAAAGACTCAGATCAGAACAGCCATGGAAGTGGAGGTGGTGGGAGTGATTACTATGAAGATAACAAGAATTACTGGAACAGCATTCTTAACTTGGTGAATTCGTCACCATCTGATTCACCCACCATGTTC
>gnl_Carpa_v0.4_evm.model.supercontig_14.220
ATGATAGAGAGGATGCATTGGGGAGCTCAAGAGCAAGGATGTCGGAAGGGTCCTTGGACTCCTGAAGAGGATAGATTGCTTATTGAATATGTCAATTTCCATGGAGATGGAAGATGGAGTTCTGTTGCCAGGTCTGCAGGGTTGAATAGAAGTGGAAAGAGCTGCAGGCTGAGGTGGGTGAATTATCTTAGGCCAGGTCTTAAAAGAGGCCAAATGACACCTCAAGAAGAAGGCATCATAGTTGAACTCCATGCCCTATGGGGTAACAAGTGGTCTACCATTGCAAGGTACTTACCTGGGAGAACAGACAACGAGATAAAGAACTATTGGAGGACTCATTTCAAGAAGAAAGACAAATCATCCAAGAAGCAAGAAAAGCCAAAAGCCCAAACTCTAAAACAACAGCAACGACAACAAGAGGTACAGCCACAGGATAAAGAAAGCATGAAAAGGGTAATCTTACCTCAGGTTGCCAGTCATGAAGTAATGAAAATGACAGGGGAACAAGGAAGACAAGAGGTGGACTTCACGTATGATTCCATGGAGGATCAGTGCATACCTAATGTGATGTCTCCAGATGCCGCGTCCTGGTCGGATCACTCAGCGGTAGATGAAGGGTTTCTGTGGAGTGGCCTGTGGCTATGGGACCAAGACGATCCCTATAGCCGCATGGATCATACATGCAACTACGACAAGGCTGTTAATCCTATTAGTGACTTCTATAGCGGAGGA
>gnl_Carpa_v0.4_evm.model.supercontig_145.21
ATGGAAGTGTACGACAGGGGTTTTAGCTCTGCAAGCCAACAGAGCTTCATTAATCAAGATGATATGGACGTGAGGAAAGGTCCGTGGACGGTTGAAGAAGACGCCTTGCTCATGGAGTACGTTTCCGTACACGGCGAAGGTCGCTGGAACTCTGTCGCTCAATCTTCAGGGCTTAAAAGAACAGGAAAAAGTTGCAGACTAAGATGGTTAAATTACTTGCGCCCAGATGTTAGACGTGGGAACATTACTCTCCAAGAACAGTTGTTGATTCTGGAACTCCATTCACGCTGGGGCAACAGGTGGTCGAAGATAGCGCAACACTTGCCTGGAAGAACAGATAATGAGATAAAAAACTACTGGAGAACCCGAGTTCAGAAGCAGGCAAAGCAGCTCCAGTGTGATGTCAACAGCAAAAAATTCAAGGATACCATGCAATTCGTATGGATGCCTCGATTGATGGAGCAGATCCGAGCCGAATCCGGTTCATCTTCTTCCTCTCCAGCTCAAGCCGTCACTACAGATACCACCGTCAGCAATACTAGTACATACCCAAGTGAAGCAAACAGCGGAAGTACTGAATCCGGGTCGGAACTGATAGACGCGTTCGTGGCGGAGGGAGTTGATTCGAGCGGGTGGTGGACGGAGGAGTTGGGTGATGGGTTTCTGAATTTCGAACAAGGCAATTGGAGCGATGTGAATATCTGGGAGCTGATA
>gnl_Carpa_v0.4_evm.model.supercontig_160.24
ATGGGAAGAGCTCCTTGCTGTGACAAAGCCAACGTGAAGAAAGGCCCATGGTCTCCTGAGGAAGATGCCAAGCTCAAGTCTTATATTCACCAGCATGGTACTGCTGGTAACTGGATTGCTCTCCCACAAAAGATAGGGCTTAAGAGATGTGGAAAGAGCTGCCGTCTCAGATGGTTAAACTATCTCCGCCCAGATATCAAACATGGAGGATTTTCTGAGGAAGAAGACAACATTATTTGCAGCCTTTATATCAGTATTGGGAGCAGGTGGTCCATTATTGCAGCACATTTACCAGGAAGAACTGATAACGATATAAAGAACTATTGGAACACAAGACTGAAAAAGAAGCTTCTTGGTAAGCACCGCCTGCAATCTGCAGCTCGTCGGAGCACCGCCGGCGCCGGCCCCTCCATAAACCAAGATCTGATCAAGAAAGAGACTACAACCCAACAGATTAATCCCTACTGGCCAGAACTGTCTTTGCTAAGAGCACCCTACCCTATTAATGAAGAACCCAAATATTTCAGCGACGACCATGAAACATCATCAATCAGAAAATTTCTTGCGAAGCTTGGAGAAAGTTTCTCTGATCACGATCATCATGATTTTGCGGATATCACAAATCTTGATCATTACCCACTTCATGATTTATCTACTACTACATCTACCCAAAAATTCTACGACCACTACTCCATGAGTAACATGACGTCTTCTTCTTCATCAGCTTCCATTAATGGAACTGCTCCTGAACTTGGACACAACCAGTACAGCACTGATCCTCATGATGGGTCTGCTGGTTCTGAAATCTTGCAACGAGAGTACAAAGGTGTAACCACTAGTATTGGTTCAGTGCGGACATTTAATCATGGAGAAACTGATCAGTTCATCAGTAACACTATCATTCGAGTAGATGAGATGGAACTTTTACAGGCAGATGGTCTGGTAAATGAAAGATTAATGTTAAAGGAAGATGAAAGTAATTATGGGTGGGGAGAGATGAGCTCTCTTTTCAGTACAACTTCTTCCTCTTCATCAAGCTATGAAGGAATGTTACAGCAAGGAGGTTTTGCTTTCAGTGAGTGCTTCAGGTACCCAGAACCGCTA
>gnl_Carpa_v0.4_evm.model.supercontig_18.11
ATGGGGAGAGCGCCGTGTTGCGGGAAAGTGGGACTCAATAAGGGGAGATGGACAGCGGAAGAAGATGAGAAATTGACCAAGTACATTCAAGCTAATGGTGAAGGCTCTTGGAGGTCATTACCCAAGAATGCAGGGTTGTTGAGATGTGGGAAGAGCTGCAGACTGAGATGGATGAACTACTTGAGGGCTGACCTGAAGAGGGGAAGCATAACTGCTGAGGAAGAAGAACTTATTGTTAAGTTGCCTACTACTTTGGGAAATAGGTGGTCGTTAATAGTGAGTCATTTACCGGGACGAACAGACAATGAAATAAAGAACTACTGGAACTGCCATTTGAGGAGAAAGATTCACAACCTCCGAAAGTTTATTTCAAACGAAACTCTTTCTGTCATCGCCGATGTCACGAATCTCGCCGCCGCAACCGAGCCAAAACCGCCCGCTGACAAACCAAGCAGTGGTACCAGACGGCCGGCAAAGAAGAAGCATAAAGCTGGGAACCTCCGAAACGACGTCGCAGCGAAGCAGCCAGAAGCGAAGGTACTTTTGGCTTCAAAACCATTGCCATGTCCACCAACTAATCTAGACCTGGACGAAGGTGCCATGAGAGACGTGAATTGCTTCATGAATCTGGATCATCCGTGCGCGGAGAGGGATACAACGTCGTTTCCGAACCCAGCTGGAGGTTCAAGTCCCTCTCGAGACAGTACTAGTGCAGGCCATGCAGTTGCAGACGACAACGTTCATGGAATTCTCTCGTGTTCTGGTGAGGAGAGAGAAGAGACATTAAATGGAAATTCAATGTCGTGCCCAGGTAGTGGTGGACAGAAAGAGACGGAAACTCTTTTGGGTCCACACAACGACGTCACTAATGGTGATGATGATTGGATATTATGTTTTAGCGAACTTATGGATAAGGAGCTTTTGGACCCAGATGAGCTTTTGACTGTGAGTGATTATTCTGCGGTTGTGCTTACAGGTGTTGATCAAGGGACAATCATGAGTAGTGGTGGCGGTAGTGGCGGGAATTGTAGTATGACCATCTCCTCTTCGTGCTCCTCAGAAATTTCTTGTTTGGATACCGAGAAATTTGATTTAGGTAACAATTGGGAATGGATATATAATTATCTTGAAAGGCATAATGAGATTTTGGATGTCGAGAAAGACGACATGTTTTCTTGGTTGTGGGATAATGACAATGAAGTAGGGATAGGGAATGGTGAAAAAAGTAACATTAGTGGATATGAAAGTGATTTTGATAAGCAAAACGCCATTGTCGCTTGGCTTCTCTCT
>gnl_Carpa_v0.4_evm.model.supercontig_18.15
ATGAGTAAATTGAAAAGAAAAGCTTTTAATCATGGCAGATGGTCGTTGATAGCGAGTCATTTACCGGGACGAACGGACAACGAAATAAAGAATTACTGGAACTCCCATTTGAGCAGAAAGATTCACAGCTTCAGGAAGCTTATTTCAAACGAAACCCTTTCCATCATCGCCGACGTCGCAAAGCTCGCCGCCGCAACCAAGCCAAAACCCTCCGCTAATAAACCAGGCAGTGGAATCGGACGGCCGGCAAAGAAGAAGCGTAAAGCTCGGAATGCCCAAAACGACGTCGCAGCGAAGCAGCCAGAAGCGAAGATACCTTTGGCTTCGGAACCCACAGTGTCATCATCATTGCCATGTCCCCCCACTACTCCAGACCTGGACGAAGGTGCCATGAGAGACGTGTACTGCTGCATGAACCTGGATCATCCGTGCGCAGAGAGTGATACGACGTCGTTCCAGAACCCAGCTGGACGTTCAAGTCCCTCTCGAGACAGTAGTTGTACAGGCCATGCAGTTGCAGACGACAACGATCATGGAATTCTATTGTGTTCTAGTGAGGAGAGAGAACAGGCATTAAATGGAAATTCAATGTCGTGCCCAGGCAATGGTGGACAGAAAGAGACGGAAACTCTGTCGGGTCCACACGACGTCGTCATTAATGGTGATGATGATGGGATGTTATGTTTTAACGAGCTTATGGGCGAGGAGCTTTTGGACCCAGATGAGCTTTTGACAGTAAGTGATTATTCTGCGGTTGTGCTTAATGGTGATGATCAAAGGACAATAATGAGTAGTGGTAGTGGTGGGAATTGCACTATGACCAGCTCCTCTTCGTGCTCCTCAGAAATTTCTTGTTTGGATAACGAGAAATTTGATTTAGGTAACAACTGGGAATGGATTGATAATTATCTTGAAGGGCAAAATGGGATTTTGGACGTCGAGAAAGACGACATGCTTTCTTGGTTGTGGGATAATGACGATGGAGCAGGAATAGGAAGCGGTGAAAAACGTAATATTAGTTTAGATGAAAGTGATTTTGATAAGCAAAACGCCATTGTCGCTTGGCTTCTCTCT
>gnl_Carpa_v0.4_evm.model.supercontig_18.16
ATGGGGAGAGCGCCGTGTTGCGAGAAAGTAGGACTCAACAAGGGGAGATGGACGGCGGAAGAGGATGAGAAATTGACTAAGTACATTCAAGCTAATGGTGAAGGTTCTTGGAGGTCATTACCCAAGAATGCGGGGTTACTGAGATGTGGGAAGAGTTGCAGACTGAGATGGATAAACTACTTGAGGGCTGACCTAAAAAGAGGAAACATAACTACTGAGGAAGAAGAGCTGATTGTTAAGTTGCATACTGCTTTGGGAAATAGGTCAGTCCAT
>gnl_Carpa_v0.4_evm.model.supercontig_18.232
ATGGGGAGGACTCCTTGTTGTGATAAGAAGGGATTGAAGAAAGGTCCATGGACTCCTGAAGAAGATGAGCTTCTTGTTAACTATATCAAGACTAATGGCCATGGAAGCTGGCGTTCTCTCCCTAAGCTTGCAGGTCTCCTCCGCTGTGGAAAGAGTTGCCGCCTCAGATGGACAAATTATCTCAGGCCAGACATAAAACGTGGCCCTTTCACTCTTGAGGAAGAAAAGCTTGTCATACAGCTTCATGGCATTCTTGGAAACAGATGGGCAGCCATAGCTGCTCAGCTACCTGGAAGAACAGACAACGAGATCAAGAACTTATGGAACACCCACCTGAAAAAGCGCCTAGTTTGCATGGGACTCGATCCCCAGACTCACGAGCCATTTGCCTTCTGCGGATCAACAGCTAAAACACCGGCTTCTCCGGTGACTCGTCACATGGCACAGTGGGAAAGTGCCAGGCTTGAAGCCGAGGCTCGCCTGTCAAGGGAGTCATTGCTTTTCAACCCTCCGATTCCTGGAAACACAGAGTCTGATTACTTCCTACGAATTTGGAATTCTGAAGTTGGAGAATCCTTTCGGAAGTTGGATAAAACTGCAGGGCAAAGCTCTGGAGTTGCTTCTCAGTCGTCTTCCTCCACAAAATGTGGATCAGCATCGGCTACCAACACTGAGAATGGCCTCCACTTAGCAGGATCCTCGACGACTCTAGCATTTGCAAGGACCCAGAAAGAAGATACGGAATGCAAAAGCTCCAAGTCCTGCATTGATCAACTTTTGGTTGCGTCTGACTCGTCGTGCTCCAACGAAATGGAGGATTCGTCGGACACAGCTCTGCAATTGCTGTTGGATTTCCCTATTAACAATGATATGAGCTTCTTGGAAGAAAATGTTGATAATTATGACATGTCTTCTGGTTTATTGTCAAGTACTGGTAGCTCCTTGACCTGCTCCCTTTTGAAGCATGGT
>gnl_Carpa_v0.4_evm.model.supercontig_186.7
ATGGAGAAAAAGCCATGCAACTCTCAGCAAGCTGAAGTGAGAAAGGGGCCATGGACAATGGAAGAAGACTTGATTCTCATCAACTATATTGCCAACCACGGTGAAGGTGTATGGAACTCTCTTGCTAAATCTGCAGGTTTAAAACGTACCGGAAAGAGTTGCCGGTTGCGGTGGCTAAACTACTTGCGCCCGGATGTCCGACGAGGAAATATAACACCAGAAGAGCAGCTGTTGATCATGGAACTCCATGCTAAGTGGGGAAACAGGTGGTCAAAAATTGCAAAGCATCTACCGGGAAGGACAGATAACGAGATAAAGAATTATTGGAGAACTAGAATCCAGAAACACATTAAGCAAGCAGAAAATTTCTCAGCACAAAACTCTGATCAGGTAAATGAACAAGCCAGTTCAGCAAGTCAAGTTTCTGGCACAGTTGAAACAATGGAAACTTATTCACCTCCTTCATATCAACCAAGCATGGAAGCTTTTCCACCAGTACTACCTTTACCTTCTGAATCAAATGAAAACTACTGGAGTATAGAGGATCTTTGGTCCATGCATCTACTTAATGGTGAT
>gnl_Carpa_v0.4_evm.model.supercontig_190.35
ATGGTGCAAGAGGAAACCAGAAAGGGACCATGGACGGAACAAGAGGACATCCTTCTGGTCAACTTTGTGCACTTATTTGGAGATCGACGATGGGATTTTATAGCAAAAGTTTCAGGTTTGAACAGAACAGGAAAGAGTTGCAGGTTAAGGTGGGTTAATTACCTTCACCCTGGTCTCAAACGTGGGAAGATGACCCTTCAAGAGGAGCGCCTGGTGCTTGAACTTCATGCTAAATGGGGAAATAGGTGGTCAAGAATTGCCCGGAAATTACCAGGGCGTACTGATAATGAAATTAAGAATTACTGGAGAACCCATATGAGGAAAAAGGCTCAACAGAGGAAACAGGACAATTCTCCATCGTCCCCATCATCTAATTGCTGTTCCTCGTCATCAACTGTTACCACAGTGGACTTGATGCTATTCCCAGATGCAGGAAAAGCAAGTTTTTATGATACAGGTGGACTTGATCATGTTACAACTCCAGAAGGGAAAAAGATTGAAGTTGAGGAAGAGAAGGGATACTCCATGGATGATATATGGAAAGATATCGATCTCTCGGAAGAAAACACCATAAAACCAGTAAGTAATGGATACAGCAATTTCTCTTATCCTTCTATTGTTGCTTCTCCATCCTGGGAGTACTCTCTGGACTCAGTCTGGCGTATATTTGAAGAAGATACTAAGATGTTTCTCCCCACCAATCAGTTCCCTCCCTGCAGCTACGAGTATGGGGAGGCATTTTTAACCGGC
>gnl_Carpa_v0.4_evm.model.supercontig_1961.1
AAAGGTTTATGGACAGCTGAAGAAGGTAAGATCCTCATGGATTATGTAAAGCTGCACGGAAAAGGAAAATGGAATCACATTTGCAACAAAACTGGTTTGAATAGATGCGGAAAGAGCTGCAGGCTAAGCTGGATAAATTATCTGAGTCCTAATATAATGCAAGACAGCTTCTCAGAGGAAGAAGAAGACCTTATTATTAGACTCCACAAACTCCTTGGAAACAGN
>gnl_Carpa_v0.4_evm.model.supercontig_1993.1
ATGGCTCAGTGGGAGAGTGCTCGTCTTGAAGCCGAGGCTAGGCTGGTTCGTGAGTGCAAACTTCTAGCACCCTCTTCAAACCTACCTCTTCAGTTCCACCGACCAGTTCTGCCGTGGATCACCTCAAAAACTACTCATTCCTCAACTCGTCAACATTTGATCACCAACAAAGCTGTTATGGTACCACGAGAAGGCAAACCCCAATGTCTCGATGTGCTCAAAGCGTGGGAAGGGGAAGTCTCTAACATGTTTTTCACCGTCACTTCTGCCACCAGGGACGTCAACTTGATCGAGGGTCTGAAGTCACCAACGTCAACTTTGAGCTTCTCAGAGAACGTGTTACCAATTACAACGACCGTTGAATTTAGTGAAAACCAAGTTGACAGTAATTTTCTGATGTGTAGAACCACAGAATTCAAAGATGATGGTCAAAATGACAATAGCTATAAATGCCAACATGCTAAAATGTCAAACCAAAAATCGCCAGAATTTTGGAAATACAAACTCGACAATGATATTCATGCAATGGTAGTGCATGAAATGACAACGTATCCAAATGATCGTACGTTGTTTTATGAAGATTCATCAATGGTGGATCTGTCAGGGAGGCTTGCCTATCATGGTTCTTCTTCTAATCAAGTACAAGATCCACCATTATTGAGCTTCAATAATGGTGGAAGCTATGTTAGCGATATGGTTGATGAAGAGATCAGTAAAAGCTACTGGGAAAACATGTTGCTAAACGTAGCCAATTATGCTTCACCATCTGGATCACCTGTATTT
>gnl_Carpa_v0.4_evm.model.supercontig_1993.2
ATGGGGAAGTCTTCTTGCTGTGATAAGAAGGGATTGAAGAAAGGGTCATGGACTCCTGAAGAAGACCAGAAGCTTTTAGCTTATATTGAAGGACATGGCCATGGAAGCTGGCGGGCGTTGCCTGCAAAAGCTGGACTACAAAGATGTGGGAAGAGCTGCAGACTTAGGTGGATCAATTACCTGAGGCCAGACATTAAGAGAGGAAAGTTCACCCTTCAAGAGGAGCAGACCATCATTCAGCTCCACGCTCTTCTTGGGAACAGG
>gnl_Carpa_v0.4_evm.model.supercontig_214.5
ATGGGGCATCACTCTTGCTGTAACCAACAAAAGGTGAAGAGAGGCCTATGGTCACCGGAGGAAGATGAAAAGCTTATTAGATATATCACATCTCATGGGTATGGATGCTGGAGTGAAGTCCCAGAAAAAGCAGGTCTTCAAAGATGTGGTAAGAGTTGCCGATTGAGATGGATTAATTATTTGAGGCCTGATATCAGAAGAGGGAGGTTCACTCCGGAGGAAGAGAAGTTGATTATTAGCCTTCATGGGGTTGTGGGAAACAGATGGGCTCATATAGCAAGCCACTTACCTGGAAGAACAGACAACGAGATAAAGAATTACTGGAATTCATGGATCAAAAAGAAGATAAGAAAACCCTGTACACCTGCAATCACAACTAGTGCATCATCTAATGAACATTCCCATATAAACTACTGCTCTGGTCAAGTACTAGATCACTTGGTGAATCAAGAATTAACGACAAAGCCACCAGTTCAAAATCAAACCCTTTTCTCTTCGTCAGCTCCTTTGTTTTTGTTCGATGCACCACCGTTAATACAATCAATCACAGATAATACCACTGTTCGTGGAGGCGAGTTGTTTCATGATTCAGCAATCCTGAACACAGGGACATGGAATTTGGATCATCAAAGTCATGATCACAGCAACATTAATCAAGGACTAGTACCTCCTCCTCTTGCAACACCATTCACGAGTGGTATTGATACGAACTATCTGCCACCATTGATAGAGAACATCGAAAACATGGTGACAATTGATCATCAAGTGCAATCATGCAGCATGGATGAGGAAGGAGAGATAGCACTTGAGTGCTTAAGGAGACAAGAATTGAATGAATGGGTTGAATCACAGCAATGCTCAAACTTTCTGTTTTGGGACATAAACGTTGAAGGATCAATACTAGGTGGATCAGATCATGATCATCAACAGATTGATCCAGCCGCTAATTCACCAAGCATGGGCACAAATCTATCGGCTTTCCCTTCATCTCTA
>gnl_Carpa_v0.4_evm.model.supercontig_25.114
ATGGGAAGGAAGCCTTGTTGTTCAAAGGAAGGCTTGAATAGGGGAGCATGGACAGCAATGGAGGACAAAATACTTATAGACTACATTAAGCTCCATGGTGATGGAAACTGGAGAAACCTTCCTAAAAAAGCAGGTCTCAAGAGATGTGGTAAGAGTTGCAGATTAAGGTGGTTAAATTACCTAAGACCTGATATTAAGAGGGGAAACATCACTCATGATGAAGAAGAGCTTATTATCAGACTCCACAACCTCCTTGGAAACAGATGGTCACTAATCGCTGGAAGATTACCAGGGCGAACAGACAATGAAATCAAGAACTATTGGAACACAAAAATCGGAAAAAAGTTACAGAAAAACCAAAACAGTTTCTCCACTGCAAAAACATCTATTAATCATGAGGCACCTAACATAGATACAAGTCAGCTGGTGATCAGGACCAAGGCAACAAGATTAACAAAGCTTGTGGTCAACACTCCAGCTGACCCAGAAATTGTTGGGTCCTCCAAGGTCGATGAAAATGTTATAAACCCTAATTTTTGTTCTGAACTTGATAATTCAGATCGGGATAATTTCATGATAGATGTCGAGCTAGACCATAATTTCCTGTCAGAATTCCTCAATACGGCTGATGGGTTTCCTCTTCTGTCTGATTACTTGGAAAACAACAATGATCATGGAAACAATAATAGCAGACGCGATGATCATGATCATGATCATGGCCATCCAACTACCTTCGTCTCTGATCAAGACCTCTCCTTCTCTGGTAATAATACCCTTCTGACTGACCTGGAATTTCTATCATCAAATATTATGTGTTCTTTAATCGACTCTGAGTTAGAATGGTTCCAGGAT
>gnl_Carpa_v0.4_evm.model.supercontig_25.115
ATGGAAGGGGGAGAAGTGAAGAAGCCAATAGAAACCAAGAAAAGGATGCAGACTCACAGGGATGTTAACAAGGGAGCATGGACAGTAGAGGAAGATGCAAAACTAGCTGAGGTTATTGCAATTCATGGTGCTAAAAGATGGAACACAATTGCTGCCAAAGCAGGTCTTAATCGGTATGGGAAGAGTTGCAGATTAAGGTGGATGAATTATTTAAGACCAAATATTAAGAGAGGCAACATATCAGATCAAGAAGAGGACTTGATACTTAGACTTCATAAACTACTTGGGAACAGGTGGTCTTTGATTGCTGGAAGACTACCTGGTCGAACAGATAACGAGATAAAAAACTATTGGAATTCTCATTTGAGCAAGAAAATAAAGCAGCAACTGAAAGAGAAAGACAGTGGAGGTAGTTCAGGGAGACTAGGATTTGCTGCTGATCAAAAAAGAAGAGCAAGTAGGGATGATGTGAAGAAGATGGTGGAGGTGAAGAGATCAGAAGAGAACACTAATAGTACAATATGTAATTTTAACATAGAGGAAGAAGAAGAAGATCATTCAATAATGGGCTTTAATATGGATGATTTTTTTGATTTCTCCAACGAAGATCCTCTGAAATTAGAGTGGATCAGCAGATTCGTTCAACTT
>gnl_Carpa_v0.4_evm.model.supercontig_25.69
ATGGGACATCACTCCTGCTGCAACAAACAGAAGGTGAAGAGAGGTTTATGGTCACCGGAGGAAGATGAGAAGCTCATTAACTACATTTCAACCTATGGCCATGGATGCTGGAGTTCTGTTCCAAAACTTGCAGGGCTGCAGAGATGTGGGAAGAGCTGCAGGTTAAGATGGATTAATTATCTGAGGCCTGACCTCAAACGTGGGAGCTTCTCTCCCCAAGAAGCTGCTCTTATCATTGAACTCCATAGCGTTCTTGGCAACAGATGGGCTCAGATAGCTAAGCATCTTCCAGGAAGAACAGACAATGAGGTGAAGAATTTTTGGAACTCAAGCATAAAGAAGAAGCTAATGTCTCATGATCATCATGTCTCTGGTTTACCCAATTTCAATGACCATATGCATCATGATCATCATCATCATCAACAGCCTTTCTTCTCTCTCAATGGAAACCCTAATTTGATACTCTCTACACCTCATCAGCAAGATCAACTCTACCTCCCCTCACCACCACCACAACCACCAGTATTGTTACAAAACTTTGGTCATCCAGATCATTTCAGGTCTACTTCCATTAATGTCAATGAGGAAAATTTGGTCCATCATCATCATATACTTTCCAATTCATCTTCCATTGATCACTCTACATGGACATTCCCATATTACCTACCTGAAAATCCAATCAGCTCTACTCAAGAAAATCAAAGCTTCAGCAATGATTATGTCAAGCTTATAGACATGTCAAGAATCTCACTGCCACCTTATCACGAGAATGCACTCATCGTGCCCAAGCTTTGCAAGAATATCCTTGAAGCGAATACAGATAATAATAACTTGTGCAGCAACATGCCATCTTCTTCATCTGCTTCACTGGAGGTTCTTGACCCAGTAATGGCTAGACTGTTATGTTTCCCATCTGGGCCTTACCCGCACGTGCCACAAACGAATCAAGTGGAGTACTTTCATGAGACAATGATCATGCCATCATCTTCATCATCTTCCTTATCGCCATTGTCAATCAATCAATATGCTGCAAACCCTAATGTTGGCTCAACCACTTGGGACCCC
>gnl_Carpa_v0.4_evm.model.supercontig_27.135
ATGGGAAGATCACCTTGTTGTGACAAGAATGGGCTTAAGAAAGGACCATGGACGCCGGAGGAAGATCAGAAGTTGCTTGATTATATCAGCAAACATGGATACGGCAACTGGAGAACCCTCCCCCAAAATGCTGGGTTGCAGAGGTGCGGGAAAAGTTGTCGTCTTCGATGGACTAATTACTTACGACCTGATATCAAGAGAGGCAAATTTTCTTTAGAAGAAGAAGAAGCAATTATTCAGTTGCATAAAATATTGGGTAACAAGTGGTCTGCGATTGCTGCTCGATTGCCGGGGAGAACAGATAATGAAATCAAGAATTATTGGAACACCCACATCAGAAAGAAGCTTCTTCGGATGGGAATTGATCCAGTAACTCATAGTCCAAGACTGGATCTTCTCGACTTGTCTTCATTTCTAAGCTCGTGTCTGTACAATTCATCATCGTCCAATTACTCCAGATTACTCGATCTTCAACAATCCATGGTTAACCCGGAATTCCTAACCCTATCCACTTCACTTTACCCGGAAAATGGAGACCAAACCGAAAATAATAATAACCAAACAGCCAGTAGTTTTCTTCTCCAAAATTCTCAGCAAACCCAACTCTCCAATTCTCATTTTCCCCTTGATACCCAGTACCAAACACTTGGTCAACAAATCCCATGCTCTACCCCATTGGTTTTCTGTAACGAAGAACAGGTGATGAGCAATGCGGGACAACTCGGAAACTTTAACAGCGAATTGAGTTGCCGTCAATGGCAGACGGATCAAAATCTAGGGTTGTCTTCTGATTTGGGTAAATCAGAAGAAAGTTACGTGCCTTTGCCAGCAAGCTACGATGATCATAATAATTACTACAATTATGAGATGATGGATCCTTCGTTTTCCAACAGCAATAATCAAAATTTTAACTTTGGTTCTTCAAGTCCAACTCCACTGAATTCAAACTCGACTTATAATAACATCAACAGCAGCAGCACCATTACCGATCAAGATGAAAGAGACAGCTACTGTAGCAACTTTATCAACTTTGAGATCCCAGAAACTTTGAATGTTAATGAGTTCATG
>gnl_Carpa_v0.4_evm.model.supercontig_27.156
ATGGAAGGAGGTGGTGAAAGCTCAAGTAAGCTCAGACGTTGTATATCTCTGAATAAAGGTGCATGGAGTCCCGAAGAAGACGAGAAGTTGGTAGCTTATATCAGGAGATATGGAATTTGGAACTGGAGTAAGATGCCAAAACCTGCAGGTCTGTCGAGGTCTGGAAAGAGTTGCAGACTTCGTTGGATGAACTATCTGAGGCCGAATATTAAGCGTGGAAAATTCAGCAAGGAAGAAGAGGAAACCATAATTGCTTTACATAACAAGCTTGGAAACCGATGGTCAACAATCGCAACAAAATTACCGGGAAGAACAGACAACGATATCAAAAACTACTGGCACACTCATCTCAAAAAGCGCAGGAAGAACGACATCAATAAAAAACCATCACAAGAAGTTTTAATATTTACGAAAACAAAAGAGAATTCAACCGAGACTCAAGAACTTATCATTTCTCCAGAGCCATCAAATTCAGAAAGCTCCACTGTGATTCAAATGTCACCCTGTCAACCCATATCTGACCTTGTTGAGGAAAGAAAACTGACCATGCTGGAAGAAGAAATAATATTATACGATGAGGAGTACTGGGCAACATATGTAGACTACTCTTTGTGTGTTTTGAATAGTGACTTCTATAATGATGAGGTTGAGAATGATGTTTGGATAAGCCTTTTTATGGATGAGATTTAT
>gnl_Carpa_v0.4_evm.model.supercontig_2742.1
ATGGAGGCGACTTTAGGGTTGAGGAAAGGTGCATGGACGGCGGAGGAAGATGATCGACTCCGAAAGTGCATTGAGAAGCATGGAGAAGGAAAATGGCACCGAGTCCCACTCGCAGCAGGTCTAAACAGATGCAGAAAGAGTTGTAGACTGAGGTGGTTGAATTATCTGAAACCAAATATCAATAGAGGAAAGTTCACTGCTGATGAAGTTGATCTCATGATACGAATGCATAAGCTTCTAGGAAACAGGTGGTCACTAATTGCCGGCAGACTTCCTGGAAGAACAGCAAACGATGTGAAAAATTATTGGAATACTCATTTACGAAAAAAAGATTCGAAN
>gnl_Carpa_v0.4_evm.model.supercontig_28.71
ATGGGGAGGAGACCTTGCTGTGCAAAGGAGGGTTTGAACAGAGGAGCATGGACTGCCCACGAGGACAAGATCCTCATAGACTACATTAAATCCCACGGCGAAGGCGGGTGGAGAAACCTTCCTAAACAAGCAGGTTTGAAGAGATGCGGCAAGAGTTGTAGGCTTCGTTGGTTGAATTATTTGAGACCAGACATTAAGAGAGGTAACATATCAGCCGACGAGGAAGAACTCATTATCAGACTGCACAAGCTCCTGGGTAACAGATGGTCTTTAATTGCTGGGAGGCTTCCAGGGCGAACAGACAATGAAATCAAGAACTACTGGAACACTAACCTGGGAAAAAAGGTTCAACAACGAAAAACTCGATCCAACGCCGTTTCAGCTTCAAATGATAATCTTGATAAGGATTCAAAAATAGTACGCACCAAAGCGACCAAGTGCACCAAGAAGGTGGTGATCAACTCCCAAAGCACCAGTGATGGAGTAGGACAAACGACGCCGTTCATGGATACAGTCAGAAAACAGGGAGATTTCAATGGATTATTGTCGTTTGGTTGCCAAGAAAATGACACATCGGATTTCATGATGATGGATTGCTTCAACATGGATGATTTTTTCTTATCGGATCTTGTCGACTCTCCCGGTTTCTCCGATTTTATTAGCTTCAATTACAGCAGCGATTTAAATCCACCTGTAGATCACCCGCAAGAAATAGTGCAAGACTCGAATACTGGCTCAAATTTACCA
>gnl_Carpa_v0.4_evm.model.supercontig_29.114
ATGGGGAGGCAGCCTTGTTGTGACAAACTGGGTGTGAAGAAAGGACCATGGACAGCTGAGGAGGACAAGAAGCTAATCAATTTCATCATCACCAATGGTCACTGCTGTTGGCGAGCCGTCCCCAAGCTTGCTGGCCTCCGGAGATGCGGGAAGAGCTGCCGCCTTCGCTGGACTAATTATTTCAGACCTGACTTGAAGAGAGGTCTCCTTACTGACTTTGAGGAACAACTTGTCATTGATCTCCATGCTCGTCTTGGCAATAGTTTGCTAACTTGCAAACTATGTTGGATT
>gnl_Carpa_v0.4_evm.model.supercontig_3.239
ATGGGAAGGACTCCGTGCTGCAGTGCCGAAGGGTTGAAGAAAGGCGCGTGGACGGCCGAAGAAGATCAGAAGCTCATTGCTTATATTCAAGAACACGGCGAAGGTGGCTGGCGTACTTTGCCCCAGAAAGCCGGTTTACAGAGATGTGGAAAGAGTTGCAGACTGAGATGGGCTAATTATCTGAGACCTGATATTAAAAGAGGAGAGTTCAGTGCAGAGGAAGAAGATAATATCATTCGCCTTCATGCTATTCGGGGCAACAAGTGGTCAGCCATAGCGAGGCGTTTACCAGGACGAACAGATAATGATATTAAGAACCATTGGAATACACATCTTAAGAAACGCTTAGTCCAGAAAGGAATTGACCCTGCAACTCACAAGCTCATCAATGGCGGAGCTCCCTCTCCTCAACATGATCAAATAAACCCTACCCAAAACCAGACAACCTCATCTAACCCTGATGACGATCTACCCTCACGCCCATCTCGCCCTGTCTCTCTCTCCGCCAAGCTCCTCAACAGAGTTGCCACCAAGCTCGTCATCTCAGACAACCACAACGCTCTCTCAGAAATAATAAAAAATGGCGGTAACACGATTAACAATGTTAACGATGTTCGTGAACGATCATTAATGGAGTCTCCCACTGAATCCAGATTTTCCAGGAGTAATTCCATTACTTCTCGGCTGCTCAACAAAGTGGCCACCAGGCCTAACATGTTACAATCAATCTTGTCGTCTTCAACACCTGCATCAAGTCCTTCGGTTAGTAATGGATTAGTCGGAGGTAGCGTCCCGTTTTCGCCATTAACGTACTGCGTTGATCATGATACAGCTAAGGTGATGAACGAAGAAGAAGATTTCGTCAACATGGTTCTTGCAGAAGACGACCATGGAGCTACCGTTAACAACGTTGATGAGTCTAGCTTTGATATTGACTCTTTGAGAGACTTTCTTCTTGATGATTCCGACATTAGCGGTAGTACTGGATCAGATCAGACTTTCGTTAATGGAGGATCAGAAAGTAGTAACGAAGGTGGGGGAGTTGAAGAGATTACAACTGCAAATTATTGGAACGAGGATTTGGAATTGGAAGAAATTTATGATGGGTTCCTGGATTTTAATTATGGATCTCCGAATGCACAGGTGTTC
>gnl_Carpa_v0.4_evm.model.supercontig_3.300
ATGGGGAGGCAACCCTGCTGTGACAAGCTTGGAGTGAAGAAGGGGCCGTGGACGGCGGAGGAGGACAAGAAATTGGTCACTTTTATTCTAACCCACGGCCATTGTTGCTGGCGAGCCGTCCCCAAGCTCGCCGGTCTCCGGCGGTGCGGCAAGAGTTGCCGTCTCCGGTGGACTAATTACCTCCGGCCTGACTTGAAGAGAGGTTTGCTTAATGAAGCTGAAGAACAGCTCGTCATTGACCTTCATGCTCGTCTTGGGAATAGATGGTCCAAGATTGCAGCAAAATTACCAGGAAGAACTGATAACGAGATCAAGAATCACTGGAACACTCACATCAAGAAAAAGCTTATCAAGATGGGCATTGATCCAGTCACCCATCAACCTCTCCATAATAATGAGATGCAACAAGAAAAACCTGATGATGGCCATGATCACGATCACGATCATAGCACCGAAAAAAATCTGATAACCATGAACGGTGATGATGATGATCATTCTTCAGGCCTTCTTGATGATCATGATGGTCCATCACCAATATCAAGCATAAATAACCATATTGGCCAGAAACCCGCCATGAATGATCAGTATTGTTCTTCGTCTTCAAGCTCTGATATATTAATGGAGCAGAAGATTAGCAGCGGTGATGTAGCAGTATGGGCAGAGACGATATTGATGGATGATGAACAGTTGTTGTGGGAGTTGCCGCCGACTGGATTTGATGATCAGCTAGGGTTTTCTTCTTCGGAAGAAAATTATTATTCTAATTCATGGTTGGTGGATTATCAAGATTTTGGAGACGAAGACTTTGGCCAGCTTGCTTGTTTTGCTGAATTAATGGACGTGACTGCACTTGGCAAGCTGCAG
>gnl_Carpa_v0.4_evm.model.supercontig_3.501
ATGTCTTCTATTAGTAAAAGTGTAAGCGGTAGTTCCAGTGAAGACGACGTCGTAGCAGAGCTTCGGAGAGGGCCATGGACTCTTGAAGAAGATACCCTTCTCGTTCATTATATCTCCTGCCACGGTGAAGGTCGATGGAACTTACTAGCAAAACGCGCAGGGTTGAGGAGGACAGGCAAGAGTTGCAGACTGAGATGGCTGAATTATCTTAAACCAGACGTGAAACGTGGAAATCTTTCTCCTCGAGAACAGCTCTTGATTCTTGAACTCCATTCTAAGTGGGGCAACAGGTGGTCGAAGATTGCTCAACATTTACCAGGGAGGACAGATAATGAAATAAAGAATTACTGGAGGACTCGGGTGCAAAAACAAGCTCGTAATCTGAACATGGAGGCAAACAGCCAGGCATTTCAAGATATGATCAGGTGTTTCTGGATGCCAAGGTTGCTTCAAAAAATTGAAGGCTCTGCAAATTCTTACCCGACCCAGTTCCAAAACCCGGAAAGCAACCCGCTACCGGCTCGAATTGTAAACCCGGATCCAGTTAATTACCAATTGGGTCAGAATCACCACGAACAGAGCTCGGATTCAGAGCACGGGACAAGCTCCTGCATTTCTTCCTCGGAGTCGATTAACATCTCTCATTTCTCGGAGTACCCGACGAGCCCGTTTCAGGCGAGCGATAGTCATGGATGGAATAATTGTTATCATGACGTGATGGAATCAATGAACATGGCGTATGCAAATCCAGTGATTGGAGATTTGGGGAACTATTACGATTACCCTGGCGCTGCTAGTGGTTGTCAAATGGATCATGGCAACTGGGTTGATGATGGGTTGGTGGTAGATCAGAGCTTGTGGAACAGTGATGATCAGTTGTGGAGGAATTTGCAAGAAAGGAGA
>gnl_Carpa_v0.4_evm.model.supercontig_3.502
ATGTCTTCTATTAGTAAAAGTGTAAGCGGTAGTTCCAGTGAAGACGACGTCGTAGCAGAGCTTCGGAGAGGGCCATGGACTCTTGAAGAAGATACCCTTCTCGTTCATTATATCTCCTGCCACGGTGAAGGTCGATGGAACTTACTAGCAAAACGCGCAGGGTTGAGGAGGACAGGCAAGAGTTGCAGACTGAGATGGCTGAATTATCTTAAACCAGACGTGAAACGTGGAAATCTTTCTCCTCGAGAACAGCTCTTGATTCTTGAACTCCATTCTAAGTGGGGCAACAGGTGGTCGAAGATTGCTCAACATTTACCAGGGAGGACAGATAATGAAATAAAGAATTACTGGAGGACTCGGGTGCAAAAACAAGCTCGTAATCTGAACATGGAGGCAAACAGCCAGGCATTTCAAGATATGATCAGGTGTTTCTGGATGCCAAGGTTGCTTCAAAAAATTGAAGGCTCTGCAAATTCTTACCCGACCCAGTTCCAAAACCCGGAAAGCAACCCGCTACCGGCTCGAATTGTAAACCCGGATCCAGTTAATTACCAATTGGGTCAGAATCACCACGAACAGAGCTCGGATTCAGAGCACGGGACAAGCTCCTGCATTTCTTCCTCGGAGTCGATTAACATCTCTCATTTCTCGGAGTACCCGACGAGCCCGTTTCAGGCGAGCGATAGTCATGGATGGAATAATTGTTATCATGACGTGATGGAATCAATGAACATGGCGTATGCAAATCCAGTGATTGGAGATTTGGGGAACTATTACGATTACCCTGGCGCTGCTAGTGGTTGTCAAATGGATCATGGCAACTGGGTTGATGATGGGTTGGTGGTAGATCAGAGCTTGTGGAACAGTGATGATCAGTTGTGGAGGAATTTGCAAGAAAGGAGA
>gnl_Carpa_v0.4_evm.model.supercontig_30.87
ATGGGGCATCAGTGTTGCAACAAGCAGAAAGTAAAGAGGGGTCTGTGGTCTCCCGAAGAAGATGAGAAACTTATCAAACATATAACCGCCCACGGCCATGGCTCTTGGAGTTCTGTCCCAAAACTTGCTGATGTGAAGCGGGGTTCATTCAGTGCGGAAGAAGAGAGAATAATAATTGAAGTTCAGAGAATATTAGGGAATAAATGGGCTCAGATTGCTAAGTATTTGCCTGGTAGAACTGATAATGAAGTTAAGAACTTTTGGAACTCCTCCATCAAGAAGAAGCTCATTGCACAGGCCTTCCAATCCCCTACTCAGAATCTCCTCATCACCTCTCCCAATCGAAGCCATAATACTAATATTTGTAATAATAATAATACCCATGTTAACCCACAACCACGCTTGATGTCATTTGAATATCCTTCTAATAATTCACCATGTTGTTTCTCTATCTTGAATCAAATCTCCACTACGCCACCCTTGGAGAGCCATAAAAATATCGTTTGGAGTGCTACTGCAACCACTACTGAGTCAAGAGATCAGTTGGCAAGCCCATCTCCATGGGAGTACATTACTACTCATCATGATCATCTTCAGCCTGGGATCTTCACCTCTTCTCCATTGACTCAATCTGGGTTTGAAACGGCTTGGATTTCTGGTGGCGGGTTTCAACCCAGGGATCTACATGAAGAGAAGATGATTAAGTGTCAAGGTTTGGATTCTGAGAAAGCTGATGTCTGCAGCAGCTCGATGGGTGCTTTCCCTGATGAAAGTCTTGAGTTCGATATTGATTTTGTAGAATTGCTAAACTGC
>gnl_Carpa_v0.4_evm.model.supercontig_33.151
ATGAGTCACACTACAAATGAAAGTGATGAAGGAATACTGCCTAAGGATCAGATATTCACTGATGAAGGAAATAGTGGGGGAAGTGCTGGGGGTGGCATTGTTCTGAAGAAAGGACCATGGACTTCAGCTGAAGATGCAATTTTAATTGATTATGTCAAGAAGCACGGGGAAGGGAACTGGAATGCTGTTCAGAAGCACTCAGGTCTGTCTCGTTGTGGAAAAAGCTGTAGATTACGTTGGGCAAATCACCTGAGGCCAAATTTGAAAAAGGGGGCATTTAGTCAAGAGGAAGAACAGCTAATTATTGAGCTCCATGCCAAAATGGGAAACAAATGGGCACGCATGGCTGCACATTTGCCGGGTCGTACAGATAATGAGATAAAAAATTACTGGAATACCAGGATTAAGAGACGACAACGTGCTGGTTTACCTCTCTATCCCCCTGAAATGTGTTTGCAAGCATTCAAAGAGAGTCAACAAGGACAGAACGCTAGTGGAATTAATAGTGGAGATAAGGGGCATCATGATCTCTTGCAGGCCAACAGTTTCGAGATACCTGATGTCATATTTGACAGCTTAAAAGGCAGCCATAGTGTTTTACCCTATGTTCCTGAACTCCCTGGTATGTCTAATAGCAGTATGCTGATGAAGGGTTTCAGTTCTTCTCAATATTGCAGCTTCTTGCCACCAAGTACTCATCGTCAAAAGCGTATACGAGAATCAACAAGCCTACTTGCTGCGTACGGTGATAGTGTTAAAGATGATTTCTCCTCCTTTAATAGTTTTCATGATAACATTCATCAAAAGGTAGCTAGATCTTTTGGGTTGTCTTTCCCGCATGATCCTGATCCAAATGCAAAAACCCCGGATGCTTTTGGTGTCGATCAAGGTGGCCATACCCTTTCAAATGGCAATTTCTCTACTTCTAGGCCCATATTGGAGGCCATGAAGTTGGAGCTCCCTTCACTCCAATATCCAGAGACTGATTTAGGTAGCTGGAGCAGGTCTTGTTCACCTCCGGCTTTGCTTGAACCTGTTGATGCTTTTATCCAGTCTCCACCACGTCTTGGAACAGACGAATCTGATTGTGTTTCTCCTCGGAACAGTGGCCTCCTGGATGCATTACTCCATGAGGCAAAAAATATTAGTTCTACAAAAAACCATTCCCATTCATCTGAAAAAGTTTGCAGTTCAACTATTCTTGCTGATATGGGGGACAGTTCCACCCCACCTATGTGTTGTGACCCAAAGTGGGGAGAATATGGTGATCCCCTTTCTCCATTGGGTCATTCTACAACTTCACTTTTCAGTGATTGCGCTCCATTTAGTGCCAGTGGAAGCTCGTTAGATGAATCACCACCTGCTGAATTTACTGGGTGCAAATTGAAGTCAGAATCAGTTGACCTAGCTTGGACTCCAGAGGGGAAAGAGGAGCCAACTCGATTCAATATTACTCAGCCTGATATTTTACTTGCTTCAGATTGGCTCGAGCAGAATTCTGGTCACGTCAAAGACCCAGGCATGGTGAGTGATGCCTTAGCGAACCTTCTAGGCGATGATTTGGGGAATGAGTACAAGCAGATGGCAGCTGGAGGTTCATCGGGTCAAGGATGGGGACTTGGTTCCTGTGCTTGGAATAACATGCCTGCTGTGTGTCAAATGACTGAATTACCA
>gnl_Carpa_v0.4_evm.model.supercontig_34.210
ATGCCTAAGGGTCATCGTGAATCACTATCTGTTCAAGAGGCCAGCACTAGAGAAAATTCAGAAGGGGGTGTCCATTTGAAGAAAGGCCCTTGGACTTCAGCTGAAGATGCAATTTTGGTTGACTATGTCAATAAACATGGTGAGGGGAACTGGAATGCTGTACAGAAGCACTCAGGACTTTCTCGGTGTGGGAAAAGTTGTCGCCTACGATGGGCAAATCACCTAAGACCAGATTTGAAAAAGGGAGCATTTACTCCAGAGGAAGAACAGCATATCATTGAACTCCATGCTAAGTTGGGTAACAAGTGGGCTCGAATGGCTGCAGAGCTGCCTGGGCGTACAGATAATGAGATAAAAAACTACTGGAATACAAGAATGAAGAGGCTGCAACGTGCTGGCTTACCAATTTACCCTGAAGATGTGTGCATGCAAGTGCTGAATGGGGCACGAGAAAGTCAAAACATGGATATATTGCCAAATGGTGATACATGTTCTCTTGATGTCCTGCATACTGACAATTTTGAGATCCCTGACGTGGAATTCAAAAACTTAGAACTTAATCGAGGATTTTTATCTTATTCACCAACATTTCTTGATATTCCTGGGAGCAACATGCAAAAACAAGGTGTTAGTTCATCCGGTAGGTACAACATGATGTTCCCAACTATTACTCCCAGCAAACGGCCTCGAGAATCAGAGTTTGTTATGGATAACGACACTGATGGTGGTGTTCTTCCTTTTAATCAGTACATGAATTATGATCATGAGAAGATCAATGATCCCTTTGGGTTGTCTTATTCCTACCATTCTGATAGCAGCTCTTGTGATCAGTTGGTCTTACTAAGTGTTCCTGGCAGCCATGCCCTTTTAAATGGCAATTCTTCTTCTTCAGAGCCCATATACGGGGCTATGAAGTTGGAGCTCCCTTCACTCCAATATTCAGGTACTCAACAAGATAGTTGGGGAACACCTGCGTCCCCACTGCCTTCACTCGAATCTATTGATACTTTAATCCAGTCCCCTCCAAAAGATCAGACTCGGTCAGATTGTCCATCACCTCAGAATAATGGTCTGTTGGAGGCAGTTCTCTATGAATCAGAGGCTCGGACAAGGTCAAAGAACTATCAACATAAGCAGGCCTCGAATACTCCTTACATGTTTGGTGATAGTATGGATGGTTCACCTTTGAATCTCTGCATGATGGGACAGGAAGCACATGGTGACCCAAACTCTCCTTTAGGTCATTCTACAATATCAGTTCTCAGTGAGTGTACTCCTGTCAATGGAACCCTATCAGATGAACACCAGTCTGCTGAGACTAAGCCAGGGTATGATATTAAGCCAATGATAGCGTATGCTGTCAAGCCTCTGGCTTCGTATTCACCTACAGTCCAAACTGTTGAAAATATAGGAAATTCCGATAACTTGAATTGGCTCGCTTATAGCATGGCAGATCTAAAAAATAAGTCGATTCCGAGGGATGCTATAGGTGTACTTCTTGGTGAGGATTTCGGCGGCAACGGC
>gnl_Carpa_v0.4_evm.model.supercontig_34.62
ATGGTGAGGACACCGAGCTTCGACGAGAATGGACTCAAGAAGGGCACGTGGACGCCTGAAGAAGATCGGAAACTCATCGCTTATGTTACTCGATATGGTTGCTGGAACTGGCGCCAACTTCCAAGATTTGCAGGTCTAGCGAGGTGTGGGAAGAGTTGCAGACTGAGGTGGATGAATTATTTAAGGCCTAATATCAAGAGAGGAAATTACACCAAGGAAGAAGAAGATACCATTCTTAGATTACATGAAACACTTGGGAATAAATGGTCTGCTATTGCTGCTCATCTTGCTGGAAGAACAGATAATGAGATAAAGAACCACTGGGCACACCACCCTCAAGAAACGCAGTTTGAAAATGAAAGAAATCAGCTA
>gnl_Carpa_v0.4_evm.model.supercontig_34.69
ATGGGAAGATCACCTTGCTGTGATAAAAATGGACTGAAGAAAGGTCCCTGGACGCCTGAAGAAGATCTCAAGCTCATCAATTATATTCAGCTTCATGGCCCTGGCCACTGGCGCACCCTCCCCAGAAACGCCGGGCTTCAAAGATGTGGAAAGAGTTGTCGTCTTCGATGGACTAATTACTTGAGACCTGATATTAAGAGAGGAAGATTCTCATTTGAAGAAGAAGAGACCATAATCCAGTTGCATAGTGTTTTAGGCAACAAGTGGTCAGCAATAGCTGCTCGGTTGCCAGGAAGAACAGACAACGAAATCAAGAACTATTGGAACACCCATATAAGAAAAAGGCTACTCAGAAATGGGATTGATCCAATTACTCATGAGCCACGTCTTGATCTTCTCAACCTCTCCACCATTCTCAGATCAACTCTCTCTAACCCTAATTCTCAGCTTCTCACTCTCTCCAACTTGTTAAGAACACAGTTCTCTTCAACCCAGAACTTC
>gnl_Carpa_v0.4_evm.model.supercontig_36.134
ATGGGAAGATCCCCTTGTTGTGATGAAAATGGCCTCAAGAAAGGGCCCTGGACTCCAGAGGAAGATCAAATACTTGTTGATTACATCCAGAAACATGGCCATGGAAGTTGGAGAGCCCTCCCCAAACTAGCAGGTCTCAATAGATGTGGCAAGAGTTGCAGGCTAAGATGGACCAATTACTTGAGACCTGACATCAAGAGAGGCAAATTTTCTCAAGAAGAAGAGCAAACCATCCTCCATCTCCACTCTATCCTTGGAAACAAATGGTCTGCAATTGCAACGCACCTACCCGGTAGGACAGATAATGAGATAAAAAACTTCTGGAACACCCATTTGAAGAAGAAGCTGATTCAGATGGGTATTGATCCAATGACTCACCAACCAAGAACAGACCTCTTCGCTAGTTTGCCTCAGCTCATAGCTCTGGCTAGTCTGAAAGATCTAATGGACCGTTATAACCCATTAGATGAGCACGTAAGATTACAAGCTGAAGCTGCTCAGCTTGCCAAGCTTCAATACCTACAATATCTTCTTCAGCAGTCAACAGCTTCGCTAACCAGCAGTAATGACATTACAGATCAACTGGATGTTCTCGCCTTATTGAATTCAATTCCTCATACTAAAGAAGAAAATAATCCCCATCCAACACTTTTAAATTCACAAGAAATAAATAATACTCCACCAGCTGCTTCTTTTTCGCTTGGACTTGGTGGCTCTCAACCACTCCACCATCCAAGTCAATTATCTCACTTGCCAGACCCACCACCAGTCACTTTCAATTTCCAAACGTCGTCGTTGAATATAAGTGATGATTATCAGGTTTCCCAAAATTCTGACTTCACTACTTTGGTCAGCCAAGCAGCTGATCATTATAACCCACAACCTGATTGTTCATGGCTTAATCTTCCATCTCCCACTCCTCCTGTAATCCCGCCAACTTTAACCGAGACGTCATTAAGCAATGCAGGAGGAGTGGCTGAGAGCAGTTTTGGAGGTGGATCTCCGTATAACTGGCCCGAATTTGGTTCTGAGGACCCTGTTATGCATGGCATCTCA
>gnl_Carpa_v0.4_evm.model.supercontig_37.149
ATGGGAAGGTCTCCATGCTGTGAAAAAGCTCACACGAATAAAGGAGCATGGACCAAGGAAGAAGACGATCGTCTCATAGCTTATATCAAGGCTCACGGCGAAGGTTGCTGGCGATCGCTTCCTAAAGCCGCCGGTCTTCTTCGATGTGGGAAAAGTTGCAGACTCCGTTGGATCAACTACTTAAGGCCTGACCTTAAACGTGGCAATTTCACCGAGGAAGAAGATGAGCTCATTATCAAACTCCATAGCCTCCTTGGTAACAAATGGTCTCTTATAGCCGGGAGATTACCGGGAAGAACAGATAATGAGATAAAGAACTACTGGAACACACATATAAGAAGAAAGCTTCTGAACAGAGGGATCGACCCTGCAACTCACCGGTCAATTAATGAGACTACTTCTCAAGATTTGACTACGACGGCGACGACGACGGCGACCACAATATGCTTCGCCGCGGGTAACAGTAATAATTATAATCAAGAAGATCAAAAGGAGAAGTCTTGCAGCAACAGTACGAGCACTGGGTTTATTTGTAAAGAAGAAGGAAACCCAGTTCAAGAAAGGTGTCCAGACTTGAACTTGGAGCTCAGAATTAGTCCCCCGTACCAAAATTTCCCGTCTTACGATCAACATCAGCCGCCATTGAAGATGAGGGGAGCAGTTGCAGAGAGGTTTCCGCATTGTTTTGCTTGCAGTTTGGGATTGCAGAACAGCAAGGATTGTAGTTGCAGTATGGGGATTGTAATTAGCGGGAATGGAACAAGCAGTCCGGGAAGTAATAGTAGTAATATTACAGGTTATGATTTCTTAGGGTTGAAAACTGGTGTTTTGGATTACAGAGGTTTAATGGAGATGAAA
>gnl_Carpa_v0.4_evm.model.supercontig_37.96
ATGGAAGGGAAGAGAGAAGAGATAAGGAAAGGCCCGTGGAAGGCAGAGGAAGATGAAGTTCTGATCAACCATGTCAACAAATACGGACCCAGAGACTGGAGCTCCATTCGATCCAAAGGTCTACTTCAGCGAACCGGCAAGTCTTGTCGTCTTCGTTGGGTCAACAAACTCAGACCTAATTTGAAAAATGGGTGCAAGTTTTCAGCGGAGGAGGAGAGGGTGGTGATAGATTTGCAAGCACAGTTTGGAAACAAATGGGCAAGGATCGCTACTTATTTGCCGGGAAGAACCGATAATGATGTGAAGAATTTCTGGAGCAGTAGACAGAAGAGATTGGCAAGGATTCTCCATAATTCTACACCTTCCTCTTCCACTTCTAAATCACTCAAAATCAAAAGGGAAATTCCCACTTTTAGAGAACCTATCAGCATGGTGACATTACCGGACCTTGTAAACCCTAACCCTAATCTTGATGATGCTGCAGCACTACACCTTATTGATCATCATCCCACTGAAACAAATCTCCACATTCCCACTCCTACTTTCTCACAAGAAAATCAACGACTGTTGAATAGACTTGACGAAGATCCTTACTTTTTTGACGTTGTGCTTGGGCCACTAGATTCTACTGAGATTTCTCTGGGGCAGCCATTTTTCGAACCTGCAAGAAGCTGCAGACATATAATGAGAGATGATGAGAATGCCAACTCGGTAACTCCGGATTCCTTCTTTGATGATTTCCCTGCGGACATGTTTGATCAAATGGAGTCACTTCCGAGTCCATCTCACACATCA
>gnl_Carpa_v0.4_evm.model.supercontig_43.122
ATGGGGAGATCACCATATTCAGATGGGAATGGGGTGAAGAAGGGGCCATGGACGCCAGAAGAAGACAAGAAACTTATAGAGTACATTGAGGAACATGGACATGGCAGCTGGAGAGCTCTCCCAAAGCTTGCTGGTTTGAATCGATGTGGGAAGAGTTGCAGACTTAGGTGGACCAATTATCTCAGACCTGATATCAAAAGAGGAAAGTTCTCTGAAGACGAAGAGAAAACCATCATCAATCTCCATTCCGTTTTAGGAAACAAG
>gnl_Carpa_v0.4_evm.model.supercontig_44.60
ATGGGCAGAGCTCCTTGCTGTGAGAAAATGGGATTGAAGAAAGGGCCATGGACGCCAGAAGAAGATCAAATCTTGACCAACTACATTCGTAAATACGGCCATGCTAATTGGCGGGCTCTACCTAAGTTAGCCGGTTTGTTGAGATGTGGAAAAAGCTGCAGACTACGGTGGATTAACTACTTACGTCCCGATATTAAACGAGGCAACTTCACGCCGGAAGAAGAGGAAACCATCATCAACTTGCATCAGATTCTGGGAAATAGGTGGTCAGCAATTGCAGCAAAATTACCAGGGAGGACAGACAATGAGATAAAGAATGTGTGGCATACCCACTTGAAGAAAAGGCTCAAACAAAAACCAAACACAATTATTTCACAAATAAAAAATGAACCTTCTTCTCTAACATCAAAATCGTCAGAAACTCCCACCTCATCTCTCCCACTTTCTCCACAAGCTTCTTCTTCTGAAATTACAAATAACATGGAGGATATTTTCCCAGAAATTGATCAAAGTTTCTGGTCAGATTTTTCAGAGATCAGCAATGAATTAGAACAAGACTATTCTTATTATGGCCTGGATTCATCAGTTTCAGGTTTGGATGAGTTTTGGTACGAGCTTTTCATTAGAGCTGGAAATGGACAAGATCAATTACAGCAACTTTGGTCT
>gnl_Carpa_v0.4_evm.model.supercontig_46.144
ATGGGTCGTAAAGTAGACCATGATGAGAACATTAAAGGTGAAATGATAATGAAGCCACTTGAAGAAGCAGTACTGAAAGACATGTCCACTACTAAAAAGGATGTCAATAAAGGAACATGGACAGCAGAAGAAGATAGAAAACTGGCTGAGGTTATTGCAATTCATGGGACCAAAAGGTGGAAGATAATTGCAGCCAAAGCAGGTCTCAATAGGTGTGGCAAGAGTTGCAGGCTACGATGGATGAATTATCTGAGACCAAACATCAAGAGAGGCAATATATCAGAACAAGAAGAAGATTTGATACTTAGGCTTCATAAACTTCTTGGAAACAGGTGGTCTCTGATTGCTGGAAGATTACCCGGGCGAACCGACAACGAGATAAAGAACTACTGGAATTCTCATTTGAGCAAGAAGATAGAGCTGAAAGACAGACAAAGTGGAGCTTCAGAAATCAGAGAAATGTATGTTGGTGAAAAAAGAAAAGTAATGGAGAGCAAGGAGATTAATTTAGAAGTAATGAAGGAAGAAGAGATTAATGGCTGTAATGGAGGGGAAGGCTCACCCTCAGGGAGCTTTAATGTTGATGATTTCTTTGATTTTTCCAATGAGGACCCACTGAACTTGGAGTGGATGAGTAGATTTGTTCAGCTT
>gnl_Carpa_v0.4_evm.model.supercontig_46.32
ATGGAAAACAAAGAAAAGAAGCCACAGCAGGTCAAGAGAGGTTTGTGGAAGCCGGAGGAGGACTTGATTTTGAAGAATTATGTCGAGACTCATGGCGAAGGGAACTGGGCAGATGTCTCTGAGAAATCAGGTTTGATGAGAGGAGGGAAGAGCTGCAGATTAAGATGGAAGAATTATCTGAGGCCCAACTTGAAACGTGGAGGCATGTCTGAGGAAGAAGAAGATCTCATCATCCGAATGCATAAGCTTCTTGGCAACCGGTGGTCACTGATTGCGGGTCGGCTTCCGGGTCGAACTGATAACGAAGTGAAAAACTACTGGAATACGCATTTGAACAAGAAATGCCAATTGGGCAAAAGAAAAACCACCAACCATGACAACTGCAAGACGAACAAGATGAAGCACAAGAAACAAACCAACCACCTTATCAATTCAAATTATCAACAAAACACTTCTGCTGCTACTACTGCTCAAGTACTTCCGGAGGAGAATGACAACAACAACAACAACAACAACGACGATGATAATAATAACACTAATATGGAAGTAGCAAATTATGAAGGTGAGAGCATTGTCACAAGCACATGGATGGAAGACATCAGAAGCTTCAACTACGACGTCATAGAATCCTCAGTTCTGGATCTTCCCAACAATGCCAGCTTAGTTTTCGACGATGATCAGCCCATTGAATCCCCACTTGTGCTCCCCTCGTATTACATTGATGATGATCATGATGACGACGACGACGACGACGATCATGAACCCTCCTTTTCCTTCTTTGATTCTTTTCTTTTGTTT
>gnl_Carpa_v0.4_evm.model.supercontig_49.71
ATGATGAGAACAAGAACTGTGGCCAATGAAGAGGAGACTAGTGAACTAAGAAGAGGACCATGGACTCTTGAAGAAGACACCGTGCTCGCCCATTACATTGCTCGCCATGGGGAAGGTCGATGGAATATGCTAGCCAAATGTGCAGGGCTCAAGAGAACTGGAAAAAGTTGCAGATTAAGATGGCTAAATTATTTGAAACCTGACATCAAGAGAGGAAATCTCACTCCACAAGAGCAGCTCTTGATTCTTGAACTTCATTCCAAGTGGGGTAACAGGTGGTCAAAAATTGCACAGCATCTGCCTGGAAGAACAGACAATGAGATCAAGAACTACTGGAGAACACGGCAACGCTCAACAACTCCGCACCTGTACTCCAACACCCAACAAACCCACATTCCAAACCATGCTAATTACTCTCTGGACAATGACATGGCCGCCTACGTTGCCTCCATTTCATCAGCGGTACTTCCCAACTATTATGAGAGTTTTCCTCCTCCAGACTGCCAGATTTTAGACGCTGATTGGCCAAGCTCTAACGACGTGGCCGATGTTTTACGGGACATGGATGACATATGGTACTTCATGGAG
>gnl_Carpa_v0.4_evm.model.supercontig_50.19
ATGGGGAGAGCTCCATGCTGTGAGAAGATGGGGTTGAAGAAAGGTCCATGGACTCCAGAAGAAGATCAAATCTTGATTAATTACATTCGGCTTTACGGTCACAGCAACTGGAGAGCGCTTCCCAAACAAGCAGGTTTGTTGAGGTGTGGGAAGAGTTGCAGGCTGCGATGGACGAATTACTTGAGACCAGATATTAAACGAGGGAATTTCACCAGAGAAGAAGAAGATACAATCATTGAGCTTCATCAAAGGCTTGGAAATAGATGGTCAGCAATTGCAGCAAGATTACCAGGACGCACAGACAACGAAATAAAAAATGTATGGCACACCCACTTGAAGAAGAGGCTGAATCAAACCCATTCCAACTACCATTCTCACAAGCCATCATCATCGTTATCAACTTTCAATAAGCAAGACAAAATTGGCACCAAGAGAAAAGATGAAGATGATCGTCGACAGCAATCTACGATTAGCGTCGTGATACCAGATTATGTTTATTCGCCTCAACAATCTAACAGCGACGACATATCAACACTGACCACCACTACAACAAACACATCAACGAGCGATGATGACAACACTAAGTTGGATGATAGCTTCTGGTCAGAAGTGCTTTCTGCAGACCATTCAACCATGGCGATTGATCATGGTTTAAACGATCAACTCCATTTATCATCCTCTCCATCGCCTGCAGTTTATTTTGATAATTCAATGACACCTTTATATGATAACATGGATTTTTGGTTCAACCTTTTAACTAGACCTGGAGAACTAACAGACTTGTTAGAGATT
>gnl_Carpa_v0.4_evm.model.supercontig_51.138
ATGAGGAAACCATCTGCGTCTTCTTCATCAGCATCGATTACAAGAAAGACGCCGGAGGGGATAAAGAGAGGGCCGTGGACGGCGGAGGAAGATGAACTCTTGGCAACCTACATCAAGAGAGAAGGCGAAGGTCGGTGGCGAACTCTGCCTTCGCGGGCCGGCTTGCAGAGGTGCGGCAAGAGCTGCCGACTCCGGTGGATGAACTACCTGCGACCCTCTATTAAACGGGGTCGTATTGCTCCAGATGAAGAAGATCTCATTATTCGTCTCCATCGCTTGCTGGGTAACAGGTGGTCTTTGATAGCTGGAAGAATTCCAGGCCGTACAGATAATGAGATAAAAAATTACTGGAACATTCATATCAGCAAGAAGCTCATTAGCCAAGGAATAGATCCAAGAACCCACAAGCCCATCAACTTAAACCCTAATCCTGATTCACTGCAAAATCCTCCACCAAATTCTTTGAACCTGCATGAATTACCTGCGACACCCATTCCTAGAAGAGTTGATGATCACGACCAGGACCGTTTAGATTGTGATAAGTTCTATAATCAGCAAATGATTGATGGGGTACTTATGGAGAATCACTTTGATGGTTTTATGGTGGATCCGTTACCATCAAGCGGCCATGGACACAACAATAATGACGAAGATTATATACAAAACTCTAATGAGGACACTTTTTCTGCATTCTTGGACTCTTTGATAATTAATAATGAAAATGCATTTATGAATCTGGAACAGCAGCAGCCTGCTGGTAATGCTTCTGCTGAAGACACCTTCTTTCATGCCAACATATGGGAAGCTGAAGTTGAATCTACAATGGTTTCCTTGTTGATAGATGAAAAAACTCTT
>gnl_Carpa_v0.4_evm.model.supercontig_51.139
ATGAGGAAGCCATCTGCGTCTTCTTCATCAGCGTCGATTACAAGAAGCACGCCGGAGGGGATAAAGAAAGGGCCGTGGACGGCGGAGGAAGATGTACTCTTGGCCACCTACATCAAGAGAGAAGGGGAAGGTCGGTGGCGAACTCTGCCTTCGCGGGCCGGCTTGCAGAGGTGCGGCAAGAGCTGCCGACTGCGGTGGATGAACTACCTGCGTCCCTCTATAAAACGGGGTCGTATTGCTCCAGATGAAGAAGATCTCATTATTCGTCTCCATCGCTTGCTGGGGAACAGAGTAATTAAGCACTCTCTCAGGTGGTCTTTGATAGCTGGAAGAATTCCAGGCCGTACAGATAATGAGATAAAAAACTACTGGAACACTCATATCAGCAAGAAGCTCATTAGCCAAGGAATAGATCCAAGAACCCACAAGCCTTTCAACTTAAACCCTAATCCTGATTCACAGCAAAACCCTCAACCAAATTCTTTGAAACTGCATGAATTACCTACAACACCCATTCCTAAAAGAGTTCATGACCATGATCAAGACCGTACGGATTGTGATCAGTTCTATAATCAGCAAATGATTGACGGGGTACTTATGGAGAATCACTTTGATGATTTTATGGTGGATCCGTTATCATCAAGCGGCCATGGATACAACAACGACGACGAAGATAACATACAAAACTGCAATGAGGATTCGTTTTCTGCATTCTTGGACTCTTTGATAACCAATAATGAAAATTCATTTATGAACCTGCAACAGCAGCAGCCTGATGGTATTGCTTCTGCCGAAAACACCTTCTTTCATGCCAACGTACGGGAACCTGAAGTTGAATCTACAATTGTTGCCTTGTTGGGAGATGAAAAAACTCTT
>gnl_Carpa_v0.4_evm.model.supercontig_51.67
ATGGGAGGAGCTGCATGGACTAAAGAAGAAGATTACTTGCTCAGAAAATCTGTAATGCAATATGGAGAAGGGAAATGGCATCTCATCCCTCTATTGGCTGGTCTAAACAGATGCCGGAAAAGCTGTAGACTGAGATGGTTAAACTATTTACGTCCAAACATCAAGAGAGGGAGTTTTGCAGAAGATGAAGTGGATCAAATCATTGAGCTCCACAGACTTTTTGGTAACAGGTGGTCACTAATTGCTGCTAGACTACCAGGAAGAACAGCTAATGATGTGAAGAACTATTGGAATTACCATTTGAGTAGAAGATTCAATTCACAAGATGAAAACAAACACAAACAAATCACTAGAAAAAATACTAATATTCATGCAAAACCAAATTCTTCTACCAATTCCAAATCAATTAGAGAAATCTCACAAGTTAAACAACAAGATATCAGCACATCAACAGCACCAATGGAGGGCTCTGGTCAACTGGTAGTTGAAGCAGAATGCAGTGATCAGCAGTTGCAGGCCGATGAAGATGGTACAAATGGAGGCAATCAAAACTTTGAAGCCAAAAATTTGTGCGATGAGGATTTCAAGATTCAAGATGTTAGAGATGATAGAATTGAGGGTTTTAGCCAGTGGGATTGGGATGATTGGATACTGGGTATGGATTTGTGGAATGGAACATTG
>gnl_Carpa_v0.4_evm.model.supercontig_57.32
ATGGGTAGACACTCTTGCTGTTACAAGCAGAAGCTCAGGAAGGGTCTCTGGTCTCCCGAGGAAGATGAGAAGCTCTTGAGGCATATTACCAAGTATGGCCATGGCTGTTGGAGTTCTGTTCCCAAGCAAGCTGGGTTACAGAGATGTGGGAAGAGTTGCAGATTGAGGTGGATTAATTACCTCAGACCTGATTTGAAAAGAGGCACATTCTCTCAACAGGAAGAGAATCTTATCATTGAACTCCATGCTGTTCTGGGTAACAGGTGGTCTCAGATTGCAGCGCAATTACCCGGAAGAACTGATAACGAAATAAAGAATCTAGTGAACCCAACAGCTTTACTAGCAATATCAGTAGCGGATAGCAGCAGCAGCACAGAATTGCAAACCAACACTTCACTCTTTGAGAGCAGCATTTTCAATTGGGGATTGGCCCACCTCAGCACATATGAGAAAGAAATTCAGATGATGAATCCCAATCAGCGGAAGAAATCAACAATCATTTTACAAGGATATAAAATCAGAAACAAATTTCTTGACAGAAAGTTCAAATGGTATGTGGCCTCAACAACACCACCACCACCACCACCACCACCACCACCAGCAGCAGCAGCAGCAGCAGCAGCAACCATCGGGTTTACAAAATCCAGAGATATGCGG
>gnl_Carpa_v0.4_evm.model.supercontig_59.23
ATGTCTTGGGGAGTGATGGGTTGGGGTGTGATAGAAGAGGGTTGGAGAAAGGGTCCTTGGACTGCTGAAGAAGATCGCTTGCTCATTGATTATGTCAGGTTGCATGGTGAAGGCAGATGGAACTCTGTTGCTAGATTAGCTGGATTGAAAAGGAATGGGAAAAGCTGTAGACTTAGGTGGGTTAATTACTTGAGGCCAGACCTTAAGAGAGGCCAGATTACACCTCACGAAGAGAACATCATATTGGAGCTTCATGCTAGGTGGGGGAACAGATGGTCTACAATAGCTCGAAGTTTGCCAGGAAGAACAGATAACGAGATCAAGAATTACTGGAGAACCCATTTCAAAAAAAAGACCAAAGGATCTCCTGACAACTCAAGTAAAGTCAATAAACGTATGCTGAAACGTCAACAATTTCATCACCAACAACAACAACTGCAACATCAACAGCAACACTGTTTACAAGATAATCAAGTCGAGATGAAAAAAATGGTACCACTACTCGATGAAAATGAGCAAAAAGTGCCATATTTTCCTCAAATGACAACTAGTTTTTATTCCCATACAACACCAGTCGATCAGCAAGAACAAGGGTTTAATTACTTGAATCCTACTACGGTGGTGAATGGCAGTGTTTGTGAGGTGAACAATGATGATTTACTCTGGGATGGACTGTGGAACTTGGATGATGTTCATGTCAATTTTGGTGGTGCACCAAAACCCACTTTCCACAATCTGGTCACTCCCTTTTGT
>gnl_Carpa_v0.4_evm.model.supercontig_6.280
ATGGGCAGGTCTCCATGTTGCGAGAAAGGTCATCCAAATAAAGGAGCTTGGAGCAGAGAAGAAGACGAGAGACTCATAGCCTACATTCAAGCTAACGGCCAGGGTTGCTGGAGATCTCTCCCTAAAGCCGCCGGTCTTCTCCGCTGTGGCAAAAGCTGCCGTCTCCGGTGGATTAACTACCTCCGTCCTGATCTTAAGCGCGGCAACTTCACCCCTGAAGAAGAAGAGCTCATTATCAAGCTCCACAGGCTTCTAGGCAACAAATGGTCTATCATAGCAGGGAGATTACCGGGAAGAACCGACAACGAAATCAAGAATTACTGGAATACCCATATAAGGAGAAAGCTGCTAACCAGAGGTGTTGACCCATCAACTCACCAGCCAATCAACAAGGCAGGAAACCTTCGTAGAACGAAACAAGGAGATGAAGAAGCAGAAGAGAAGATCATCTGCAATGGCGGATTCGGGATCCAAAACCAGAAGAATACAGATAGAGAAAAGTGTCATCAAGAACTGAACCTAGAGCTCAGGATAAGCCTACCAACAAATCCAGTAGTGACTCAGCCATTTGAGAAGAGAGGGAGGCAGAAAGTTCTCTGCTTTTACTGCAGCCTGGGTTTGCCGAACAATAAAGAGTGCAGTTGCAGTAGCAGTGAAGGTGGAAGAAACGGTGCCTTGGATTATAGAAAGTTG
>gnl_Carpa_v0.4_evm.model.supercontig_640.1
ATGATGAGGAAACCAGAAGAGAAATTAGGTGGAGGAATTTATAGTAATGACAAGATGAACAAACTGAGAAAAGGTTTGTGGTCGCCTGAGGAAGATGAGAAGCTTGTGAATTACATGTTAAGAAATGGACAAGGTTGCTGGAGTGATATTGCCAAGAATGCAGGTCTGTTGAGATGTGGGAAGAGTTGTCGTCTTCGTTGGATTAATTACTTGAGGCCTGATCTCAAACGCGGAGCTTTTTCTCGCCAGGAAGAAGATCTCATCATCCATTTGCATTCTCTTCTTGGCAACAGGTGGTCACAAATTGCTGCTCGCCTTCCAGGAAGGACAGATAACGAAATAAAGAATTTTTGGAACTCGACATTGAAGAAAAGATTGAAGAATAACAGCAACAACAGCACTACATTTTCTTCATCCCCAAACAACAGTATTACTACTGATCATGATAATTCTTCTGATCATGCCAGAGACCAACATCATCATCTTCTCATGGGAGGATCTGCAGAATCAGAGATGATGTCCATGCATAATACTAACGATCATCATGATATGATGATGTCAATGTGTATGGACTCGTTATCATCATCCTCATCATCATCATCTGCATGCATGCAACACCACAACATGGTTAATCTTGCAGCCAGCAGCAACCAATTTGATCCTTTTTCAGTGATCGAAAATCGGTATGATCATCACATGATCACAGGTTCATCGTGCTATTTCGATGTCAATGCATGTGTTGAAATAGGAGATGGTGGTCATCATGATGATCATGCCATGACATATGGGGATTATTATGGGATTATGGAGTCAAGTAAGATGATGGGATCATTAGAAGGAGAGCTTTCTCTTCCTCCATTAGAGGTAGAGAGCAGAAGCAACATTAAAGACAATAATAATAATAATAAGAATAATAATAATAATAATGAATATATTATTATTAATAATGCTGCTAATAACAGCATTATTGATAATTTGAAAAGTCATAACAATAGTAACTTGAACCTTAATAATAACAGTCTTTGCTTCAATAACACTGATCATCAATATGGGGATGATCATAATAACATGTTTGGGATCATAGAAAATCATCATTTCCCAGCAGAAAACTTAAGAATGGGAGATTGGGATTTCGAGTCTTTAATGGAAAACATTTCCTCTTTTCCTTTCCTTGATTTCCAAGTTGAA
>gnl_Carpa_v0.4_evm.model.supercontig_65.37
ATGGGGAGAGCTCCTTGCTGTGACAAGGCAAATGTGAAGAAAGGGCCATGGTCACCTGAAGAAGATTCAAAGCTCAAGGATTATATAGAAAAATATGGAACTGGAGGAAATTGGATTGCTCTCCCACAAAAAGCTGGTTTAAAGAGATGTGGAAAGAGTTGCAGATTGAGATGGCTCAACTACCTGAGGCCAAACATCAAACATGGTGAATTCTCTGATGAAGAAGATAGAATAATCTGCAGTCTCTTTGCCACCATAGGTAGCAGATGGTCAATAATAGCCGCTCATTTACCAGGAAGGACTGATAATGATATCAAGAACTACTGGAACACCAAGCTGAAGAAGAAGCTCATGGCTATGGCGGCTTCTCCTAATTCTCACAGGAAACCTCCATTGCCGTCTTCCCTTCAAGCTCCTCCTCCTCCTCCACCACCATCACCACCATCATCGTCATCACTATACAAAGATTTTTACAGTAGTTTCTATACCAACTCAACTAAATCTTTCAGTGGTACTGGTCTTGAATTGCCCATAATTAATCCAAATCTAATGTTGAGCAACTCTAGCTCAGCTAATTCTCTCCTCCAAAACCAAGACCAGAGCTTCCTGCTCAGCTCCATGCAACAATCTTACTATCCTAATGTCAAAGATCAGAGTAATTTCCTAGTGTTTGGGAGTGATCAAACTGCAAGTTGTAGCTCATCTGATGGAAGTTGCAGCCAGAACAATATCAGCAATGGACCAAGAGAGATCAAGCAAGAAGATCATCATCATCGGAGCTTCATGTCAAATGGGTATCATCATCATCATCATCATCAAGATCAAGATCATCAAAAGTACAGCTTGCTGTTGAAGAACATGAGCTTAGCAAATTATAATAATAATTGCCAGTACTGGGCTGATCAAGATAAGAATCAAAATTTTAATGGAGAAGAAAGCAGATTAGATTATGGTGATGTTGATCTTGATCAAGATGTTAAGCAACTGGTTAATAGTAGTAATACTGTTTACAATGATGATAATAATAGCAACAACTACTTCTTCTTCAACATTGATGAAAACAAGACACAGCAGGAAGCAGGAGATGATGAAGAAGATCAGAAGGTGATGATGTACTTCTACAACTAC
>gnl_Carpa_v0.4_evm.model.supercontig_73.13
ATGGGCAGACCTCCTTGCTGCGATAAAGTTGGAATCAAGAAAGGTCCATGGACTCCTGAGGAAGATATCATCTTGGTCTCTTATATTCAAGAACATGGTCCTGGAAATTGGAGATCAGTTCCCACTAACACTGGATTATTGAGATGCAGCAAAAGTTGCAGACTTAGATGGACGAATTACCTTCGACCAGGAATCAAACGTGGAAACTTTACTGCTCATGAAGAAGGGATGATTATTCATTTGCAAGCTTTATTGGGTAACAAGTGGGCAGCCATTGCTTCTTACCTTCCACAAAGAACAGATAATGATATCAAGAACTACTGGAACACTCACTTGAAGAAGAAGCTAAATAAGTTTCAAGCAGCTTCAGAGGCTCAAATGGCTGCCACACAAACTAATCAGAATCATAATCAGTTCGTGGGGAAGAGCTTCAATCTGGATTTCACCTCAAGCCGACCAGCTTCTTCAACAAATACAAGGCTTGTTCTGCTGGATTCTAATAATAACAATAACCAGAATTCATCCACTGCAACATACGCTTCAAGCACGGAGAATATCTCACGTCTCCTGGAAGGTTGGATGAGGGCTTCTCCCAAGCTCAAAACCAGTATCAACAATGGCGGAAGGGCAAAACAAGAGGAGGAAGAAGAAGGTGGTAATTTGATTTCTGATGATCAGGAGGAGTTTCAGACCATTTTATCATTTGATCATCATCATCATCATATGAACAATGTTGTTGCATGGGATTATAACAAGTGTACAAGTGATTCTACTACAAAGGGTTCTGGTAATGAAGACGAAAAGGGTAATACGACGTCGTCTTCTTCACCAGACAGGAAGCAGATCATCTCCGATCACAATAATCCTCCATTATCGTTTCTTGAGAAATGGCTGCTAGAGGAAACAAGTACTGCTCAAGTCGAAGAAATTATGCAACTCCCTCCAATATTC
>gnl_Carpa_v0.4_evm.model.supercontig_752.1
ATGGGACGGTCTCCTCCTTGTGATGATCAGGGTGGTCTCAAGAAAGGTCCCTGGACACCTGAAGAAGATCAGAAGCTCATTCAGTACATCCAGAATCATGGCCATGGAAGCTGGAGAGCCCTCCCTAAACTTGCAGGTCTAAACAGGTGTGGGAAGAGTTGCAGATTAAGGTGGACAAACTACTTAAGGCCTGATATAAAGAGAGGAAAATTTTCTGAGGAAGAAGAACAAACAATCTTGAATCTTCATTCAATTCTAGGAAACAAATGGTCAGCAATTGCAAGCCACCTACCGGGGAGGACAGATAACGAAATTAAGAATTTCTGGAACACCCATCTGAAAAAGAGGCTTATCCAAATGGGATTTGACCCGATGACCCATCAGCCCCGAACCGATATCTTCACAAGCTTGACTCACCTTCTAGCGCTGGCTAACCTGAAAGACCTGATCATGGATCATCATTATCATCAACCAGTGGAAGAACAAGCTCTTAGACTACAAGCCGAAGCTCTTCAAATGGCTAACCTTCAATACTTGCAGTATCTTCTTCAACCTCCAGCAGCTTCTTCCAGTACACCAACCACCAACATGATGAACATCAATAGTGAATTTACAGACATCGATTACTCCGTCATCAATCTTCTGAACTTACTTGCTTCAGCGCAGCCCAAGCAGACGACGTCGTTTGACGTTGAAACGACTGCCTGTCTTCAAGGGATGCTTAACAATGTGGTTGATGATAATTCGATCCCTTTTGCTCACTTGCCAGCTCTTCTGCAGGTTCAAGCTTCTCCTAGTTCTGATCTGTTCAGGGCGTTAAGGAACAAAGATCAAACAGGCTCACCCAGTTCCCCAATATGGCTTGTTTCATCTTCTTCATCTCCTTCTCCGCCTTCCACAGCTGCTTCGGATCCTCCTCATCATTCTTTGACAGAGACTTCCAACAAGAACGACATGGAGAATAATGCTTGTTTTTCTTCGAGCTATGGAGGTTGGCCTGATTTGCTGCTTGATGAGACTTTTTCT
>gnl_Carpa_v0.4_evm.model.supercontig_798.1
ATGATGAGAAGTGCAGCAGCTGATCAGACTACCAGTAGCAATGTAAAGATGGAGTTCATTTCTAATGAAGAAGACAGTAGCAGTGATCAGCTGCGGAGAGGTCCATGGACTCTTGAAGAAGACACTCTGCTCACTCATTACATTTCTCGCCATGGTGAAGGTCGCTGGAATATGTTAGCCAAATGCGCCGGGTTGAAGAGGACCGGAAAGAGTTGCAGACTGCGATGGCTGAATTATCTGAAACCAGATATTAAGCGAGGAAATCTTACTCCGCAAGAGCAGCTCTTGATCCTCGAACTCCATTCAAAATGGGGTAACAGGTGGTCAAAAATTGCACAGCATCTACCGGGAAGAACAGATAATGAGATTAAGAATTACTGGAGAACTAGGGTTCAAAAACAGGCTCGTCAGCTGAATATCGAGTCGGACAGCAAGAGATTTCTCGATGCTGTTCGATGTTTCTGGATGCCGAGATTGATTCAGAAAATGGAACAGACGTCTTCGTCTTCGTCTTCTTCGACAAAAATAGAGCTATCTTTCCCTAGTTCTCATCAATCCTCTTCATCTTTCCCTAATTTTCCTTCCGATAATTCATCTTCAATCGCTTCCTCGTCAATCTCCTCGCCAAAAATCATGACGGAGAATTCAAATCATCAAATTGAAGATTCGAATTTGAGTTCAGTTCAGAGTGATGAACAGTTTCTTCAGCAGTATCTGGGGTGTCAACAATTCGATTACAGCAATGTCTACGGCAACAATTACAGTCAGGTCGGAGAAGAAGGTAATAATTACTACGAGATGGAACAGGGGTATGCCATGTCAGCAGCAACAGGGAATTATGAGGTTTTGGCGCCAACGGAGTGCCAGATGGCAGACGGTGGTTGGGTGATTGACGATGACATGGCAGATGCTTTCTGGAACATGGATGACATATGGCAGTTCAGGGAG
>gnl_Carpa_v0.4_evm.model.supercontig_84.59
ATGAGGAAACCAGACCTATCAGGGAAGACCAACAATGGCGGAAACAATAACAAGCTCAGGAAGGGTTTGTGGTCACCAGAAGAAGATGACAAGCTCATGAACTACATGTTAAGAAATGGCCAAGGTTGTTGGAGTGATGTTGCCAGAAATGCTGGTCTGCAGAGGTGTGGCAAGAGCTGCCGTCTCCGGTGGATAAATTACCTTAGGCCCGACCTCAAGCGAGGAGCCTTTTCGCCTCAAGAAGAAGAGCTTATCATCCATTTGCATTCCCTTCTTGGCAACAGGTGGTCTCAAATTGCGGCTCGCTTGCCAGGCCGTACGGACAATGAAATAAAGAACTTTTGGAATTCAACAATCAAGAAAAGGCTAAAGAACTTATCATCCACTGCCTCACCAAACACAAGCGATTCATCGACTGAGCTTAATAAAGATCCTGTCATGGCGGCTGCTGGAGGATCAGGAGGGTTTATCTCCCTGCAAGAACACGGCAATAATATGGCTATGTATAATAACATGGTTGACTCTTCATCCTCAACATCATCATCAATGTCAGCACCACCTAATTCCATGCAAGCTATGGCCTTCAACCACATGATGATCGACCCATTGGCACCTGTCCTCGATCGTAGCCTGAACATTTTTGGTTCTGCTGGTGGCGGGTTTTACCCGAAAGCAACAACGCCTTCATGCCTGGCTCAAATTGGGGTATGTGCTGATGTTTTATACGAACAAGAACCTTGTGTTAACGATATTGGAGTAGCTGGGAATCTATATATTCCGCCATTAGAGACACTGCAAGAAAACAGCATATCTACCACTGAGAATTATCCCACACCTGATTATCACCACAGGGAGATTAACATTAATAATTACTCTTCTAACAATGATCAGTTGAATAATAACAGTTTTATGAGTACCACAAACAGCTTTGATAACAACAAGAGAGTTGCAGAGAACGTAGCTGGGGTTGGGAATTTATGGGTAGAAGAAGATCAGCTCAAGTTAGGAGAGTGGGACTTGGAGGATTTGATGAAAGATGTCCCTTCCTTTCCTTTTCTTGAATTTCAACCT
>gnl_Carpa_v0.4_evm.model.supercontig_87.85
ATGAGGTGCGGCAAGAGTTGCAGGCTCAGATGGGCTAACCATTTGAGGCCTAATCTCAAGAAGGGTACCTTTTCTCCTGAAGAGGAGAGGATCATCATCGAGCTTCACGCCAAGCTCGGTAATAAATGGGCTCGCATGGCTTCTCAGTTACCTGGAAGGACTGACAATGAGATCAAGAATTTCTGGAACACAAGAATGAAGAGACGCCAGAGAGCTGGGTTACCTCTCTACCCTCAAGATATTCAAGACCAAGCCGCCGTGTTTCATCTCCAGCAACAGCGGCAGCACCAGCAGCAGCAGCGACAGACCAAGCGACCTGGTGGGTCTTCTCCGATGTCGTCAATGCTGTCGTCCCCCACCCAGCCTCGAAAACGCAGTTACAGTCCGTCTTTCTCCCTCATCGATCCCACCCGGCCATCTGCAAACCCTCTGCGGACTCATCATCACTTCACTTCTTCAATCAATTACTCTCCCTCCAACAACCAGTTCAAGATTTACTCTGACCATACCGCCGGCAATTCGAACAACGCCGGTTTTGCTCTGTCATTATCCCCTGTTTCTCCCTACAGATCGTCACTCTCTCCAACCCTGTACAATACCCAGAATTTTCCTTCTCAGTCGATCTCAGCACCGTCTTTCCAGTTCAGTACTTCCGGGAATCTCGACACTAAGATGAGTTACAGTTCTTTGCTCATGGGAAACCTTCAGATTGAGCCTTTTAGTTTCGTCTGCGGACTGGGTTCCGAGCTCCCTTCATACCAAACAACTGTAGCAGAAGCCCTGACTCCGGCTTCTTCTAATACTAGCGGCGGAGCTTATTGGATGGCGCCGTCTTCTGGCAGCACTAACAACGATCAGTACGAAATCGACACGGAAATGGCTAGTGCTGGCAACGGTACTGGTTTATTGGATGATCTTTTGCAGGAGTCTAATGCCCTGTCTCGCCATGAGAAATCCAACTGGTGCTGCAGTGAATCGTCTATGTTAACTGATAAAGGGAAAGGTGTAGTGGTTGATCCGTCGATAGAGAAGCTCCAGGAGGAAGAAGACAATCATGAGAATCATGGTCTTGACTCAGCGCTGAGTCTGAGAATCAGTAGTAGTAAGGCCAATGACTTGGAAAACCAATGGGATCATGAGCTCAACTCATCTCCATCTTCAATTGGGACCAAAGCAATTTACAATGATCCAGCGGCGGGGGCGGCGGCGGCGGCAGAGATGAGCTCCATGGACGACGACTTGCTGAGCTTACTTAACAATTTCCCTTCATCATCTCCACTGCCTGATTGGTATCTGGGGAGCAAGTACTCGTCGGAGGGGTCGTCCTCCGGCAGCATCACCACGAAGCTGGTCGTAGACGCTCAAAACAACATGGAAACATCCAAAACAGCTGGTGCTCCACAACTTGACTGGACTCTGGGTTCATGCTACTGGAACAACATGCCTGGAATTTGC
>gnl_Carpa_v0.4_evm.model.supercontig_9.95
ATGGGAAGATCACCATGTTGTGAGAAAGCAGGGTTGAACAGAGGGAGATGGACTGCTGAAGAAGATGAAATTTTGATCAAATACATTCAAGCTCATGGACATGGATCATGGAGGTCTTTACCCAAGAATGCAGGTTTGCTAAGATGTGGCAAGAGTTGCAGGCTTAGATGGATGAACTACCTAAGAACTGATCTCAAGAGAGGGAATATCACTGCTGAAGAAGACCAACTCATTGTTAAGTTGCGTAGCACTTTGGGAAACAAGTGGTCGTTGATAGCTGCACATTTACCAGGAAGAACCGATAACGAGATAAAGAACTACTGGAATTCTCATTTGCGCAGAAAAATTTACAATTTTACCAGGTATAAAGATTATGATTTGTCAGTCAACGAAGTCGACACTATCAAAAATAATATCCCAACAACGACAACCACAAAAAAGCGTAGATCATGCAGGCGAACCAGTCGATCAGCCATGAAAAATCACAAGCTCGTGTTAATGTCATTAAGTCACGAGGTACCTGGACAAGCTGCAAGTGTACCAGAGATGATGGAGGCGAGTATTACCCCACAAAATAGTACGGAATCAGGAGAAGATGAAGCTTTGGAACCCTATCAATGGCTTGATAACGAACTAGAGCGTCTGAAATTTACTTGTATTCATCTGCAAAATGAAGAAACTAGGGTTAACAAGGCAACTGGAGAACACGAGGAAAAGATGGCTTCTGTGGAAAATCATGGTGATGATGAAATGAATGGTCATCACGATGATCAGTTGCAGAGATCATCACAAGGGTGTAACAGAACTGTTTCGATGATATCTGATGATGATTATCATCATCATGATGCAGATCAAGAATGGTGGTATGCTTGTTTTTCACCACTGGTTTCAGAGATTAATAATTATGATCAGGAATGGGGTTTTGAATCCCACGGTGAAAATCAATATGAACATTTGTGGGATGCA
>gnl_Carpa_v0.4_evm.model.supercontig_90.68
ATGGGAAGATCGCCGTGCTGCAATGATGAGAATCTAAAGAAAGGGCCATGGACAGTGGAAGAGGATGAAAAGCTGACGGCTTATATCAACAAAAATGGTCTTGGAAGCTGGAGATCACTCCCCAAACTTGCTGGATTAAACAGGTGTGGAAAGAGTTGCAGGTTAAGATGGACTAATTATCTGAGGCCTGATATCAAGAGAGGCAAATTCTCTCAGGAAGAAGAAAAACTCATCATCAATCTCCATGCTGTTCTTGGAAACAAGTGGTCAAGAATTGCAAGTCATCTTCCCGGGAGGACAGACAATGAAATCAAGAACTTTTGGAACACCCACATAAGGAAAAAGCTTCTGAAAATGGGAGTTGACCCTACCACCCACAAGCCCAGAATTGACCTGAATCATCTTCTTCTAGGTCTTTCTCATTTGATTTTTAATGCTGATGATCAGTTTAGCAGTATGATCAATTTGGAAACTGCCCTTAAGTTACAGGCAGATGCTGCCCAATTGGCCAAAACTCAACTTCTCCAAAACCTGCTTAAGTCCATTCTGAGTCCTACAAAGTTACCACCATACTTTCCTAATTTATCTCACAATTACATCAACAATATGACTGAACCAAATTGGAAACTACACAATGATCCAAATTGTAGCAGCAGCAACGCACCCACACCATTATTACAAGAAAATTATGATGAAGGTGAAGCTATGATGAATGAGCTATGGGCGTGTTTTGATCAGAAGGATGGAGCTCATCAATATTTATGTAATGAAAATGGAGAGGAAAATGAAAATCCAGTTTCCAAATTGGTATCAGGTGCTGATGATCAGGATTATAACAATAAAAATAATAATGATAATAATAATACAGATCAAATGGTTAGCAGCAGTACCCAGATGCCTCAGCTCTTATCTGCATCTTCATCCCCAACCTACGACATGTTTCAGACCACTTGTGACAACCTCATCATGGATGATGACGATGCAACCTACTGGAATAACATTCTAGATGATCACGATCAGTACTGTAATAAACTAATTAAT
>gnl_Carpa_v0.4_evm.model.supercontig_92.99
ATGGTTTGTCGAGCATCCATGAAAGAAGAAAAACCGCGTAGAGGGCCATGGCTGGAGGAGGAGGATGAGCGACTAACCACCTTTGTAAACCTTTTAGGTGAACGAAGATGGGATTCAATAGCGAGAGCATCAGGTCTAAAGAGAAGCGGGAAGAGTTGCAGGTTGAGATGGCTGAACTATCTTCGTCCTAATCTTAAACATGGGGATATTAGTGAGGAAGAAGAGCAGATCATTATCCAGCTTCATCAGCAATGGGGAAATAAGTGGGCAAAAATTGCTCGAAGATTGCCGGGAAGAACAGACAATGAGATCAAGAATTACTGGAGAACTCATTTGAGAAAGAAATTACAAGTTGAAGAACAAGTACACTTCCAGGCTGGAAGAAACAACGGCAAGCAAGAGTTCTTGTATGAAAGGGATGATGGTAGCATCTCAATATGTCAAAGTCAAGACTTGAGGCCAGCTGAGGATACTTGGGAATCCCAAAACATTAACTATCCTAACGATGGGATTGGAAACTATTCCTTTTCGAGTTCGCCATGCGAAACATGGATATCAGATTGGATATCGGAGCTGTCAAGTGATCAAAGCCTAGTAAAATATCATCAAGATTATAGCATTTACAGTCCAGGATGGATTTCTGAGGAGAGTAATATATGGGATTATTCAGGCCCTCTCTGGAACATGAAC
>gnl_Carpa_v0.4_evm.model.supercontig_95.69
ATGGGTCGAGCTCCGTGCTGCGACAAGGCAAATGTCAAGAAAGGACCCTGGTCACCTGAAGAAGACGCCAAGCTCAAAGCCTACATCGAGAAGTATGGGACTGGAGGCAACTGGATTGCTCTTCCCCAAAAAATTGGGCTCAAGAGATGTGGAAAGAGTTGCAGGCTAAGATGGTTGAATTACTTGAGACCCAACATCAAGCATGGAGGATTCTCCGAGGAAGAAGACAACATTATCTGCAGCCTCTATATCAGTATTGGCAGCAGGTGGTCTATAATTGCAGCCCAACTCCCTGGTCGAACAGATAACGACATTAAGAACTACTGGAACACCAGATTGAAGAAGAAGCTACTGGGAAGGCGTAAGAATAGCAATCGCAATGACCCAAATGAGACTGCAAATGGCACAGCAAATGAAAGTAATCAATTTCAACAGACGTTAAGCAACTCGGCACTGGAAAGGCTGCAGCTCCACATGCAGCTTCAGAGCCTGCAAAACCCTATCTCCTTCTACAATAATCCCGCTTTGTGGCCTAAACTCCACCCTCTCCAAGAAAAGATAAACCAGAGCTTGCAGTCTTTGAATCTTCAAAACCCTAATCAAAACAATAATAGTAATAGTAATCCTCTTGTGCAATCAGCTAGCTTGGCTGGTTCTGAAATGGAACAACCCGGGCATGATCAGAAAGTTGATCAGTTCTATGAACCTGTTTCCCTTCACCTAAAAGTCGAAGATCAACTTGGGAGTTCGTTGAACATAACTGATTCTAGTACAGACTTTGCAACTGGGAATATCAATTCAATTTCCTTGGATCCAACAATGGGGAACATGCAACAATCTGAATTACTCCACCAAGTTCCAAACTTTCAAGCTGAAATGCTACTGGACGACTTTCTGAACAATAAGAACTTGTGTAGTGGCTTTGCAAGTCAGGTTGATCAAGATCAAATCGGTGATGAATTTGATTGCTTCAAGGAGATAAACGGGTCATCCAAGGACAGCTTGGTTTGGTGGTCAAATGAATTTGATACGAAATCGGCATCTTCTAACTCTTGGGATTCAACATCTGTGCTTGGTTCAGATCATGGGATGTTTCAAGATTATGAGTTGGGTTACAATATG
>gnl_Carpa_v0.4_evm.model.supercontig_96.57
ATGGGAAGAACTCCTTGCTGTTCAAAGGTAGGGTTACATAGAGGTCCATGGACACCAAGAGAAGATACATTGCTCATCAAGTATATTCAAGCTCATGGTGAAGGCCATTGGAGATCATTACCTAAGAAAGCTGGGCTGCTCCGGTGTGGTAAAAGTTGCAGATTGAGATGGATGAACTATCTACGTCCAGATATAAAAAGAGGAAACATCACTAGTGATGAAGATGATCTTATTATCAGATTACATTCTCTTCTTGGCAATAGATGGTCTCTCATTGCAGGCCGGCTTCCTGGTCGAACTGATAACGAGATTAAAAACTACTGGAATACTCATCTAAGCAAAAGACTTCGATGCCAAGGAACCGATCCAAATACCCACAAAAAATTACCAGAAAATAATAAATTACAAAGCATTAACAAAGAAAAATCAAAAGTAAAGGCAACGAGGTCTAAAGTTCATCTCCCAAAACCCATTCGTCTCCCTCCTTCCTTCTCTAATTCTTCACTACCAACAACCAAACACAGTGCTTCCAGACATGGAAGAGAAAGCTCTGGCCTAGTTACAGACTTTGCAGTGGATGCGATCCCATCTTATAATCTCAATCGTCCTAGTAACGGTTATCACGTCCAATGCCATGATCATCTTTATCGTTTTCATGGTTTAAATGTTGACAGCTCAGATTTTGAGTGCCAATCTGATCAGTTACTCACAGCTGATCATATCTCGCTTGAGAAGCTCTATAAGGAGTATCTGCAGCTCTTAAAAACAGACAATGATCAATTTAAGATAGAT
>gnl_Carpa_v0.4_evm.TU.contig_28309.2
ATGGTGAGACCTCCTTGTTGTGACAAGCTGAATGTGAAAAAGGGTCCATGGACTGCTGAAGAAGATGCAAAGATACTTGCCTATGTATCCAAACATGGAACCGGTAACTGGACTAGTGTTCCTAAAAAAGCAGGACTTCGGAGATGTGGGAAGAGTTGCAGACTCAGGTGGACTAATTACTTGAGACCAGATCTTAAACATGAGAGCTTCACACCCCAGGAAGAGGAATTGATTGTTAACCTTCATGCAGCTATTGGCAGCAGGTGGTCTATTATAGCCCAACAGCTTTCAGGAAGAACAGATAACGACGTGAAAAACTATTGGAACACGAAACTGAAAAAGAAGCTCACCGACATGGGAATTGACCCAGTTACACATAAACCTTTTTCTCAAATCCTAGCTGACTATGGCAACATTGGAGGTCTCCAGAAACCCTCTCCTGCAACTAGATTAATTAGTTCTCTCAACACAGACCTCAACAAGAATGTTAACTTCAACATGACAAAATCTCATGAAAATTACAAATACCCATTTTCAAACATAAACCCTAACATTCTCAAAACAAGAAATTTGCTTCTTTCACCAAAACCAGAACCAGTCATGGAAAACCAACATACCAACTCAACTCATCTTCTTTCTCAGTTGCATGCTATAAACCTAGTCACACAGGTCTCTGGCTGGACGCCTAACCATGAAACTATCACATCTTCATCATCATCATCTTCTTCTTCTACTTGTTCCACAGCGGGACAAGAGAAATCCACAGCAGTAGGTTTCAGTTGGAGTGATTTCCTTCTTGATGATGAGCTTTTACGGGCCCCGGATCATCAACGAGAAGGAGAGCTGCAAGGTGAGGAATTGTTAATGGAGCTTTCTTCAATGGAGTTGGTGAGTGAAAAAAATCACGTGATGCCTGCAAAGATCAGTCATGGTAATGTGGAAAGTTGCGGGGAGATGATTAGCGATAATGGAGAAGTTGAGGGGAAAGAGAAAACAACAGGTGTAAACGAGAAGTTTCATGGTTCCTCATCGGTTGATCATCAAAGTTTTGTGGAAGCCATGTTAGATGGAGAAAATGACATGTACTTGTTATTTCCTGACCTTTCGGATGGACCCTTCTGTAAT
>gnl_Carpa_v0.4_evm.TU.contig_30144.1
ATGGGAAGACCACCCTGTTGTGATAAAACGGGTGTTAAGAAAGGGCCATGGACTCCTGAGGAGGATATCATTTTAGTGTCTTATATTCAACAACATGGTCCTGGTAATTGGAGGGCTGTTCCTACCAATACAGGGTTGCTTAGGTGCAGCAAAAGTTGCAGGCTTAGATGGACTAATTACCTAAGGCCAGGGATTAAACGCGGTAACTTCACAGAGCAGGAGGAGAAGATGATAATTCACCTTCAAGCTCTTTTAGGCAATAGATGGGCTGCCATAGCTTCTTACCTTCCTCAAAGAACAGACAATGATATCAAAAATTACTGGAATACCCACTTGAAGAAGAAGCTCAAAAAGCTTGAAGAAGGTCACCAGGGAAATTTCAGAGAAGGTGGTCATAATCAATCAGCTTCATATCCCACATCAAGAGGTCAATGGGAGAGAAGACTACAAACTGATATTCACATGGCTAAGCAGGCTTTAGTTGACGCCTTGCACCCAGAACAACCAAACTGTTTGTCTCAGCTGAAATCCTATACAAAACCAGGGCAAACATCAGCCTATGCATCAAGCACAGAGAACATAGCTAAGTTGCTTAAAGGGTGGATGAGGGATTCTTCTTCAAAACCAGCTTGCGCCAACTCAGATGCAACTCAGTTCTCATTCAGCAACATGGCTCCGGGGACTGAGTCTGCATCCTCCAGTGAAGGCACTGAGCAGAACCAAGTAAATAACAGTGATTGCATGGAGTTATCAGAAGGTGGGTTTGATGAGTCAGTACTGTTTGGTTTTGATTCGTTTGAGAGCTCCAATTCAGATTTCTCCCAGTCTGTGTCACCTGAGGCTAGCCTTTTCCAAGACCATGAAAGCAAATCAGATCAACACAATGAACAAGTTCCTCTGTCTTTGCTTGAGAAATGGCTGTTTGATGAAGGTGCTACTACACAAGGGAAGGATTTCCTTAGGGACTTGACATTAGATGATAATGCTAATTTTTTC
>gnl_Carpa_v0.4_evm.TU.contig_30289.2
ATGGAGATCGTGGAAGGATTCTGTAACAGCAACAACAACAACAAGACAATTACAGGCATTAATCATGATGATCAGGATGACGATCATCAAGAAGACATGGAAGAATTAAGGAGAGGTCCTTGGACTGTTGAAGAAGACTTTAAGCTCATCAATTACATAGCTAGCCATGGCGAAGGAAGATGGAACTCCCTCGCTCGCTGTGCAGGTCTGAAACGAACCGGAAAAAGCTGCAGATTACGGTGGCTCAATTATCTCCGCCCTGATGTTCGACGTGGAAACATCACTCTTGAAGAACAACTCTTGATTCTCGAACTCCATTCTCGTTGGGGAAACAGATGGTCAAAAATCGCTCAACACTTGCCGGGAAGAACAGACAACGAGATAAAGAACTACTGGAGAACCCGTGTCCAGAAACACGCCAAGCAGCTCAAATGCGACGTCAACAGCAAGCAGTTCAAGGACACTATGCGCTACTTATGGATGCCTCGCCTCGTCGAACGCATTCAAGCCGCCGCCGCAGCCACCGGAAACGATCACCGCCGTTTGATCTCCACGGCGGACAACATCGACGGCGGTACGGTTCAACAATTCGCCGGCGGTTCTGGGATCCTCACGACGAACAACAATGATAATAACCACTACGGGACACCCAGTTACACGCCGGAGAATTCGAGCACGGCGGCGTCTTCGTCGGAGCAGTCGTTTGGGGCGCAGGTATCGCCGGGATCGGAGTTGACGGACTATTATACTATCCCGGTTAACGATAACCCTAACACGGATAACTATTTCCAGGCTAACAACGGCGGGGAAGTTGGATACTCAGAGTCGTTGGTCAGTACTTGCGGGAATTACTTCAACGGCGGATTAGGGTTTGAAGGTTTCGATCAGATGGACTGCCAGCCGAATCACAACAGTAATAATAATGGTTCTTGGAGCTTCCTGGACAGCCTTTGGAATGTTGATGATGCATGGTTTTCACAACAACCATTCAACATG
>gnl_Carpa_v0.4_evm.TU.contig_33658.1
ATGCGGTTGTTTTATTGTCCTGTTTCAGGATTGCTTAGATGTGGCAAGAGTTGTAGACTGCGATGGATAAATTACCTTCGCCCTGATCTCAAGAGAGGGAATTTCACCGAGGAAGAAGATGAACTTATCATCAAGCTTCATAGTTTGCTAGGAAACAAATGGTCTTTGATTGCGGGAAGATTACCTGGAAGAACTGATAATGAGATAAAGAATTACTGGAACACCCACATAAAGCGGAAGCTAATCAGCCGAGGGATTGACCCACAAACTCACCGTCTACTCAACGAATCAAACCCCCCGCCCGTTTCAACTCAGTTGGATTTCAAGAACTCATCATCCTCTCCCCACCCACCCAGAATCTCATTAAACCCAAATAGCGTTACTCTGGATCTCAAGTTCGATGAGTTCCAACCAAAACCCAAAACGGAGTCTGTGGAAGAAGCAATCTGCAGTAGCAGTGGGATGACCACTGATGAAGAACAACACAAGGGGGGGAGTCATGAATATCAGGAAGAGATTAACCTAGAGCTCTCAGTTGGTCTGGCACCGAGTCGGACTCATTCTTCTTCCGCCAAAAACAACAACAACAACACGGCCGAGTCGAAGCTCCAGAAAGTTCCTTTCTTGTTTGGCACATCCATGGTGACACAACCTGTTTGCTTGTGTTGCCATCTGGGTTCTCGCAAAAGTGAACCTTGCAGGAATTGCCAAACTGCAAACGGGTTATACAGATATTACATATCT
>gnl_Carpa_v0.4_evm.TU.contig_42663.2
ATGGAGGCGCCTTTAGGGTTGAAGAAAGGTGCATGGACGGCGGAGGAAGACGACCGTCTCAGAAAGTGTGTTGAGAAGTATGGAGAAGGAAAATGGCATCGAGTCCCATTTGCAGCAGGTCTAAATAGATGCAGAAAGAGTTGTAGATTGAGGTGGTTGAATTATCTGAGTCCAAATATCAACAGAGAAAAGTTCACTGTTGATGAAGTTGATCTCATGATGAGAATGCATAAGCTTCTAGGAAACAGGTGGTCGCTAATTGCTGGTAGGCTTCCTGGAAGAACAGCAAACGACATAAAAAATTAT
>gnl_Elagu_v2.0_p5_sc00001.V1.gene2352
ATGGAGCCCGATGCCCGACTCCCACAACGCGCCCGACTGATTGCCGGAGGGTTCCCGGGCTTCCGCTCGATGCCCCTCAACCAGCCGTCGACCTATAGTCGGTCGGCTCCTCCAAACACCGTACGACTGCTGGAGGCTGCCAGTCCTGACACCGGCATGCGGCACAGCCGCCTTGGGACATTATCCCACTTAAGGCATGGGTCAACCCTAGCGCTCGTTTTCGGCGATCAGACGACGAGGAGATTGGCCGCAACAGATTCAGTAAACAAAAAGGCTGGTAGGTTGACGGATAAGCCCAAGCCTGGTCCACCAAGCATGCATCTACAAGTCATTGGTGAGTCTTTAGGCAAGAAGAACCCAAGAATGGGAAGGCAGCCATGTTGTGATAAGGTGGGGCTGAAGAAGGGGCCGTGGACAACTGAGGAGGACAAGAAGTTGATCGACTTCATCCTCACCAATGGCCAATGCTGTTGGAGAGCTGTCCCAAAACTAGCAGGTACCCATTTCCCCCCCTCCTCTGTTTCCTTGGCTTCCCCTTTTCTTCCTCTGGCTTTCACAAATACAGCTGAGACA
>gnl_Elagu_v2.0_p5_sc00001.V1.gene2682
ATGATGGAAGCAACGGGTCATTTCACGCCTGGGATCGGGTTGTATCTTCCGCGCGAAAGAATGATTCACCTTCTCTCGCGATGCCAACCGTTGGATCGCGCAATGGCCGCGTCGAAATCTTTGAGAGCCGTGCAATATGCAATCCAACGGTTGAGATTGCGGAAGAAGGTCTATCATCATGCGAAGGATACAACCCGCCTTGAACAATTACGATGTGCAACCTCCTCATCCGTCGCTTGTCTTCGCGGTTGGCTGCAAGACACCAACAAGGGAGCATGGACCAAACAGGAGGACGAGAAGCTCATTAACTACATCCGCGCCCATGGAGAAGGTTCTTGGAGATCACTTCCCAAGGCTGCAGGTTTTGCACACCTCAAGTCTGAGTGTTATGAA
>gnl_Elagu_v2.0_p5_sc00001.V1.gene2683
ATGAAGAGGACCTCATCATTAAGCTCCACGCTCTTCTTGGCAATCGACGAGGAAATTGCTGCTGCTCATGGAGGTGGTGGCATGGCGTTCCAGTGCCGAATTCCTGCTGGAAGGCTGCCTGGACGAACAGACAATGAGGTGAAGAATTATTGGAACTCTCATCTTAGGAGGAAGCTCATGAGTATGGGGATCGATCCCAACAACCATCATGTCAGCCAGAGAGTCCCTCTCCACCAGCCTCAAAACTCGGGGAATGTAACGTTATTAGGTGGGCCTGTGAACCATGAACGCATGGAATGCCAGCAATTGAACCCTGTGACGGAGAATGATCGAGTGTCTGATAGTGAGAGCTGCCTGGAGGACAATGCCTCCATGTTGCCTGACTTGAACCTTGATCTCACGAAGTCCATTCCTTCTCCACCTCCTACAGTTGTGGAGTGGAGGCCAGAATCCGAAGAGTTGAAGGCATCATCGGAACTAGGGAATGCAACCAAACCGACACTCCTCCTCTTTAGA
>gnl_Elagu_v2.0_p5_sc00001.V1.gene561
ATGGACGGAAGGACTCGAGGCCTCGGGGATTGTATTACGGTTCGCCAAGTACTAAGAAGGCAGCGGCTTTGCAAATGGATATGCTTTCGGGAATATTTACGAGAAAACCGCGCGAGGTGGGTAAACAAAATTCTGGTCTCTCACGCACCTGCGAGAACGGAGGACCGTCCGTTTCGCAAGGCATCAGCACCGTCCAAACCACATCAAAAGGATCTTCACACGACGGTGACCGGGGGTGGGAATCAGACCTCGTCGTTGTGGTCAACTCGTTCCCACGTTTCCGACGCCGAAATTCAGGATGTGGGCATCCAATGGAAATTGCTTGGGAGAAAAGGAGGCCAAGGTTTTCCGATGGAAGGGGACGGTCATCCACCCGAGAACATAGACTACCACCCAAGCCTTCCCATCTGGGTCCCAGAGGACCAAGCTCGTTCATTTGTGGAGAAATGTGCTCCCACGAAGAATTACAAGGAAGGGTCTAAAGAAATATTTCTCAAATTTCAGAAGGTTTCACATGGCCCAGTCTTCAGGTGGTCTTTGATAGCGGGGAGGATCCCCGGGCGAACCGACAACGAGATCAAGAACTACTGGAACACCCACCTCAGCAAGAAGCTCATCAGCCAAGGCATCGATCCCCGTACTCACAAGCCTTTGATCTCCTCTTCCTCGACTACCGGTCCTGATGCCCCCCTACCGCAGGGTCCCAAGATCCAGCCGCCTGCAACAATGCCGTACCTCAACCCCAACCGTGGTGCAAACCCTAGCTTCCCCATGCCTTCCGTTCTCCAGCAAACGAGTGGCGATCAAGGAAGCCCTGGCATTCACGACGACCAAGATGGTTTCTTCGGCGGGCTGAGTCTGGAACGAGATGATGGATGGCACACCTCCGAGGGCTTTGCTGCATTGGATTTGCAGGGAAGCCGAGGAGGAGTTGACAGTGGAGAAGATGGAGGCATCGACTGCTGCACCGACGATATCTTCTCCTCGTTCCTCGACTCTCTCATCAATGATGAGATTGTCCTGCAGAACCAGCAACAGAATGTTGATTACAACGACAACGAGAATAACAGCAAGGACGGCCAGATTCAGTCAACCGATCCTGTTACGTCTTCTGAACCAGGCTTTGGCCTTGGAACCTTATGGGAATCTACCTTCACATCTTCAGTTAGTCTGGATGAGGAGATTCATGGACGGTTTGTAGATCATGCAGGCAAG
>gnl_Elagu_v2.0_p5_sc00002.V1.gene234
ATGGGTCGAGGTCGAGCGCCATGCTGCGAGAAGGTTGGCCTGAACAAGGGTTCATGGACACCAGAGGAGGATATAAGACTCATGTCCTACATTCAGAAGTATGGGCATGGGAATTGGCGTGCTCTTCCCAAAGCAGCATCTTGTCTGCCGGGAAGAACTGACAATGAGATCAAGAATGTGTGGAACACGCACTTGAAGAAGAGGCTCTTGTCTAGAGACCAAAGCCAGAAGACCGACAAGCTCGAAGAGACACCAAGCTCGCCTTCCTCCACCACTACCAACTCGAGCTCCGATCGAGGCGAAGGCAAGAGCGACAGCGAGCACACCAATCCAAGTGTAGATTCTACCAATTCATCGGAGGATAAGATTGAGATTCCCATTGAGCCCAGCATGGACATCTGGCTTATGCTAGAAGATGCTCTCCCTAGCTCGCCACAAAAAACCGACACCGAGGACAAGAACATGTGGGAGCTGCAATTAGAGCCAAATTCTTTGAAGGTATCGCCATGCTCATCTCCGTCGCATTCCTTGGCAACGAATGGCCGTACCAGTGGCGGTGGTAGAGGAGTACAAGCGCTTAACGACACCGACATGAGGGAGGCTGAGAAGGATCCTTTGGAGATACCGGATGTACCTATCGAACTGGAGCTCTGGGACATGATCGAGGACGGCGATGCCGGATTGTTTAGCCCACGGGTCGGGGCCATGGAGGAGCTTGGAGTTCATGGGAATCCAACAAGCTTGCATGAGGAATCTAGCAGAGAAGAAGGGAGCACAATTTGGTTGGAATACTTGGAGAAAGAGCTTGGCTTGTGGGGTGCGAGCGATGACAACCAGGAGTGCCTGATGAGTCCCTGGACCGAGATGGAGGGAGATCCTGTGTCCTGCTATTTTCAAAAGGGACCCTCTTCCACCTCCCCTTTAGATCTCCATGACTTGAAAGTATCC
>gnl_Elagu_v2.0_p5_sc00003.V1.gene1681
ATGGAGGGGAGAGACATTTCAGCTTGTCCAGATTTCTTAAGGCCTGATGCTTTACTTGGAGGGTCAGATTGGCTTGAGAACTCCCAGACTGCCAAAGAGTATTCTACCTTGAATGATGCCATAGCAACACTTCTGGGTGAAGATCTCTGCAGCGAGTTCGATGTGCCTGCTGGAGCATCATCCACACTCTCTCAAGGATGGCACGGCTTACGGAGCGACGGCAAGCCGGTGGAGCGATCGTGTGCGGCGGCGCACTGCCCAACTGCAAGTGCGCGGCCCAGCGTGCAGATGTGCGGGCGCACGGCCCAGGCC
>gnl_Elagu_v2.0_p5_sc00004.V1.gene741
ATGGCATCAGCAGCCCTTAGCCATGTTGTTATCCTGTCCATTAATTGTGGGGGACCTGATGGGGGCACCAACGGTGGTAGTAGATCTGAGTTGGAGGACAACTTGTCCCTTCCTTGCAAGGGTGACACTAAAGACAATTTAAACATGTCATCTAAGCCACAAGAAAAGTTAATCCCAACCACATTACATGGTTGTGAGGGATGGAGATTCCTCCCCAAACTTTTTGGCAAGGGGAGGTGGTCGCTGATTGCCGGGCGATTACCAGGGCGAACAGACAATGAAATCAAGAACTATTGGAACACTTGTTTGAGGAAGAAGGTCCAAGGCCAGCACCAACTGAAAAGGTGTCAGCCACCAACCAATGAGACACCACTTTTGGTTCGAACAAAGGCTATTCGGTGTGCTAAGTTGTTCATCACACCCCAGCAACACATTGCTCAAAACCAAGAGGGAAATGTAGCTATCGAACCGGCCATGATCGGAGAGATGGCTACCAGTAAGGCACCAAACTCCGAATCCGGCAAACACTCCTCTTTCACTCCTGAAGAAGACACTTGGTGGGATGTGTTGGTGGGACTGGATAAGGGCAATGTCTCCCCATTAGAAGCTCCAGATTTTGATTTCATGCGACTGTGTGGGAGTGAATCACCAAGCAACTACTATACCAGAAGAGAGGACTTTAAGAGGGTGTTTGAAGAGATGAGTGATACAACACTACCAGATTTTGAACTGGAGCTCAAATCATTGGCCAATTTCCTTGATTGTGAAGAGGGATGGCTTGGAGGAGATCTT
>gnl_Elagu_v2.0_p5_sc00005.V1.gene803
ATGGGTAGGGCTCCCTGCTGTGACAAGGCTAATGTGAAGAAGGGTCCATGGTCTCCTGATGAAGATGCAACGCTCAAGGCTTACATTGAGGAGCATGGAACTGGTGGCAATTGGATTGCTCTTCCTCATAAGATTGCAGCCCAATTGCCAGGGAGAACAGATAATGACATCAAGAACTACTGGCATACCAAACTGAAGAAGAAGCTGCTCGGAAGGCGGAGAGATCGACCTCACTCCTGCCACCTCTCCTCCACCGATTCAAAAGAACCGCCCAATGACATGGATCACAACAAGGATTTGCAGTCCCTCAGCACGTCGGCCCTCGAAAGGTTGCAGCTCCACCTGCAACTCCAAGGCCTCCACCACCCGTTTGCCTTCTACAATAACCCTTTGCTATGGCCTAATCTCCTTCCTCCGGGGGAGAGGACCTTACAAAGCCAATACAGCGTTGTCTCCAATGAAACCGTGGTCAAGCCACCCTGTTCGACTATGTCTCCAATGGAACCCGTTCTGCTCGATTCCATGAATGGAGACATTATCGAAAATTTTGATGGTGCTACATTAAATGGTCATTCTTCGATTATGAGCACCACAGTTTTCAACAGTGAGCAGTCCAATTCAAAACTCAACGCGGTGGAGGCCGAGCTCCATGAGTTGCTTTATGGTGGGAAGGAGGACCGCCGGGCCAATGAGTTAGACTGTCTCAAGGAAACGGATAGTGAAGCAGAGAGTATGAATTGGTGGTCTAATGATCTTGATGATGGGAAATCACAAATGAGCTCTTTGGGCTCTTCTTACAATCTCCATGATGACTTGATGGTTCAACAACATGTATTGCCTTATGAGCTA
>gnl_Elagu_v2.0_p5_sc00011.V1.gene629
ATGGGAAGGGCTCCTTGTTGCGACAAAGAAACCGTGAAAAAAGGCCCATGGTCCCCTGAGGAGGATGCCAAGCTCAAGTCCTACATCCAACAGCATGGCACTGTTGGGAATTGGATCGCCCTACCACAGAAAATCGCACAGTTGCCTGGAAGGACTGATAATGATATAAAGAACTACTGGAACACCAAGCTGAAGAAGAAGCTACTGGGAAAGCAGCACAAGAACCAGCAACAGGCTCATCGTGTCTGCCATAAGAATCAGGAGACCAAGGAATCAAAAGATGGCAGCTCCTTTTGGGCCACGCCGCCTAATATTCCCACCAACCAATTCAAGTACCAGGTGGATCACCATGTTGGCGATGGCCATGCATCGATCCGAAAGTTTTCGATGAACGTCGATGGGAGGTTTTCTTGCAATTATGATGCTGGACGTGAGACTCCACTTGCTTCCTTTCTGGAACAGCAGCACTTGCATAGAAGTTCTACTGGTTCAATTGAACTTTCAGAACAAGTCAATTCTTTCATCAATGGTTGTTCTCCATCGGGCTACCACATACTGCAAGGTCCAAATGGGATTCCTGTGGAACTTGATGAGATGTTCTGTGGCAACTCAGTAAAATCAGTAGGGTTGGATGGCTTCATTGGAGTGGGGAACATGGTGGGTGAGAGCAATGGGACTAGTACATCAGGGAGCATGAATTGGAATGAGGCATACAGCAGCATGGCT
>gnl_Elagu_v2.0_p5_sc00028.V1.gene431
ATGGGCCATGCACTCGTACCCTTGGGTGGTTCTAAGCAGCCGAGGCCTCCTGGACACGCTAATAGCATCGAAGACGCGACTTTCAAACCGAGATTAGTTTCTCCTGTGGGAGCTGCAACGCATAGAGTATCCCTCAAATGGGCACAGATAGCAAAGCACCTCCCTGGAAGAACAGACAATGAGGTGAAGAACTTCTGGAACTCCACCATAAAGAAGAAGCTCATGTCTCATGCTATGGATGGCGTCAACCCGATATCTTCCACCGGCGATGAGTTATTACCAATGAGGTCGTACATAAACCAGCTGTTTTGTGCCCAAGACCATTACTATACTCTGGATGCAACATCCACACCACATGGTTATGATGGCCATGACATGACTGCCTACATTGTCGATAGGGCATGTGCACCCTCTCCATTACAAGCTTCTTATAGTTCCACATGGCCTTCGGACCCTCGTCAGCTTCATCAAAACCCCAATGATCACCGGCATCGAGTGGAGGGCTACGCCGGTGCTCCGGTGTATAACGACGAGATTGTCTCCTTGCGGTATGCGGAAACTCAATGTAGCAGTTCCAAGTTTGTGGTCGCCTACGATCAGTCAGTGGATACCCAAGAATGCACCATTCCATCTTTGTCAGTGTCACATGAGATCGATGCAAATGCTGGACTCCCATCTTTTCTGACTCTTCCTCACCAATACAAGCCTCCAGATTCAACAAATCCAATGGACTTCATGGATATGATCATGGGATCGTCTTCATCTGGAGAGGTGTCGGATGATAGCCTTGCCATGATTCCTAGCTTGCAACCACATTGGTACTCCCTCCCAATAGAGCCTGTTGAGCCGTGGAAGACTACAGCAGTATCCCGAAGCCTTCTCAACCTCCTCCGGCGTAACTTGATGGATCGCCATCGGCTCTTGGGTGTACCTTGTCACCAGGATCAT
>gnl_Elagu_v2.0_p5_sc00035.V1.gene394
ATGGCTCATCTCATGGCTTCCCTTCTTTGCTTCAGGTGGTCTGCAATAGCCACCCATCTACCCAAGCGAACCGACAATGAGATCAAGAACTACTGGAACACACACCTCAAGAAGCGGCTGGCCAAGATGGGGATCGATCCGGTGACCCACAAGCCCAAGAGCGACGCCCTCAGCTCCGGCGATGGCCAGTCCAAGAGCTCCGCCAACCTCAGCCACATGGCCCAGTGGGAGAGCGCCCGCCTCGAAGCCGAGGCCCGCCTCGTCCGGGAATCCAAACTCCGCGCCGCCGCACAGTTCCAACCGCAGTCACCCTCCTCCTCCGCCCCTCCACTGCCTCCGGCGCCACCAGTCAACAAGTCGGTGGCTCCCCCGGCGCCTCCCCCTCCCTCTCTTGATGTCTTCCGAGCATGGCACGGAGTCTGGTCCGCCAAACCAACCACCGGAAACCCAGGTGGAAGGATCGATCTCGAGTCGCCAACATCCACCTTGAGCTTCTCGGAGAACGTCCTGCCGATCATTGGCGGCGGGCTAGTCGATGGCAATTCCACAGTGTGTCATCTAGGAGCAGCTCAGGAGCTGGAAGAAGAACAAGACTTGGAGTGGAAGTGCTTCGAGAAGCAACCACTCAGAATGGTGGAGATCAAAGATAATAGAATTGATAGCTTTGCTAGCTTTTCGATGGACACCACGTCGGTCTTCGGTGGTGAGTCCTCGCCGTGGCTTCCGGAGTCGTCGAGCATAGGGACCGGGTCCTCCAGTGGGGAATTCGGAGCAGGGTTCACGGGCATGCTGCTGGATAGCTCTGATGACCGGAATTCTTCGGATGGGCGCGGAGATTCTGACAACTTGGAGGGTGGAAGTTGTGTGGAAGAGGAGGGGAAGGAGGGGGAGGAGAGCAAGAACTATTGGAACAGCATTCTTAAGTTGACAAATGAAGATAGAGATTGGATTATTTTGATATCTGTTGCATTCAGCTCCCATGTC
>gnl_Elagu_v2.0_p5_sc00036.V1.gene251
ATGAGGAGGAGGATCTCATCATCAGACTTCATAAACTCCTGGGCAACCGGTAGAGATCGAAGATTGCCGGGTCGAACGGACAATGAAATCAAGAATTACTGGAACACAAAACTCGGCAAGGAGGTAAAGGCAATCCCCGAGCCATTTAATGGTGAAAAAGTACTTCAGAGTAAACCAAAAGAAAGGAAGGCAGCGGCAAGCCTAAAGGCAAAGGCACCTATAGAACTGGGTAAGCAATCTCATCCTGTCATCCGACCCAAGGCAGTGAGGTGCACCCAGGTATACATTCCACCACACCGAGATGATCATAAAATGGCCGACCAAAACTTGGAGCCTCATTCAAATGAGCATGCATTGGAATCGATACTTGAAGACGTCGACCCCTCAAAATTTTTTGTGGACTTTGACGTGGAAAAGCTTTTGTCCGAACTTTATGACGATGATTTCTTGCAAGTTTGCATGGATGAACCTCGAGAAGATAATAGTGGAGTTCGTGGCCTAGATGGACGCAGCATGATGCTCTCACCCTGGTCTGAAATTTCACGTCATTTTCATGGAGCCATGCCAGAGGAATGGAGGATTGGGGATGGTCTTCAAGCAAATCTCGCCCCA
>gnl_Elagu_v2.0_p5_sc00036.V1.gene621
ATGCTACGCGAGGAGTTTTTGGTGCGTCGAGGTGGGCCCATTTGGGAGGCAGAGTCGTATGGTCCAACTCCAAAACTTTTGTTGGTACCAGAAGTCCTCGTGGCCTATCTGGCGCTGCGTCACCAAAATCAGAGAGTTGTGCCGCCGAGGATCACCGGCCTTGTGCCGCTCGCTTTCCAAAACCTGCATCATGATGGTTATATGGACGGTGCCGCACGCAAGGATCAGTTGTGGTTCGGGTTCGGTCAAACGTCAGGCGGTCTAGAGCTCGAATTGGTGTTCTTGATGTGGTCTCACATTGCAGCACAATTGCCAGGGAGAACGGACAATGAGATCAAGAACCTGTGGAATTCAAGGCTAAAGAAGAAGCTCAAGCAGAGGGGCATCAACCCGATCACCCACAAGCAATTAAGGGAGACAGGAGCACAAGGAGAGATGCCGAGGCCCGCCGTGAAGGCCCTCTTCAATCCCTTCCCCTCATTTGAATGCCAAGCGGCTACAGATCCGAGTGGGACTAATGCAAACTTGGACCACCAACTCCAACAAACTCATAGACCTCTAGAGCAGAATGAATTCATGAACAATTTTGATGATATTTTGGTTTCAAGATCCAACTCAGGGTACTGGAATTATGGTGAAGTATTATACGTTTCAGACACTTATGCCATCCAAGAGAGTTTGAACAGTAGAATCAATTCGAACAGCGATATAGCTGCTCGGATGGGCAGCATGCCAGGAAAAGAGGTCTTCGATTCGTCTTCTTTTGAGATTAAGTTGGAATCACCGCTTCAGACAGAGATCGAAGCATATGAGCAGAGGCTGAATCCATGTCAAGGACTTCAACAAGTGGAAAGTTCAGAAGAATTCAGTAGCTATCTAACGACATCGCTGTCCCGAGATCTATCTGATGCATGCCTTGAATTCTCAAGA
>gnl_Elagu_v2.0_p5_sc00038.V1.gene589
ATGGGTAATTTGCATTCCCCAGTCCAACGTCCAGGTGTTCGCAGAGGGGCATGGAGTGAAGAGGAGGACAGGCGTCTGAGGAAGTGCATTGAGAAATATGGCGAAGGGAATTGGCGCCATGTTCCCCAGAGGGGAGGTCTGCCAACCAGATCAGACAAC
>gnl_Elagu_v2.0_p5_sc00038.V1.gene610
ATGGTCCGTGTCAGCGGGACTGCTCGTTCCAATGGCAAGATATTCGTGAACGGTGCACCACATTTTGGAGTCTTCCAGACTGAATGGAACGTAAATAAAAGAAGTTACAAACGCTGCACTGCCGTTGCAAGAAAAGCAACAGAGGCTGCTAAACTTCAAACATCAAAACCAGATTGCGGTCCTACAGCCACTAAGGTTTTGGTCTCAATGGGTAATTTGCGTGCCGAAGTCCAACGTCCGGGTGTTCGCAAAGGAGCATGGAGTGAAGAAGAGGACAGGCTTCTGAGGAAGTGCATTGAGAAATATGGAGAAGGGAAGTGGCGCCATGTTCCACAAATGGCAGGTAAGCGATTCCTTATAAGTAGCGGAGTCCTTTGTCGACATTCT
>gnl_Elagu_v2.0_p5_sc00042.V1.gene282
ATGGGACGGGCTCCATGTTGTGATAAGGCTAATGTGAAGAAGGGACCTTGGTCTCCTGAGGAGGATGCGAAGCTAAAGGCTTATATTGAGGAGCATGGGACTGGTGGCAACTGGATTGCACTGCCTCAAAAGATTGCCCAATTGCCAGGGAGAACAGATAATGACATCAAGAACTACTGGAACACTAGGCTGAAGAAGAAACTCCTCGGAAAGCGAAGGGATTCGCCGCCGTCTCGCCGCCTCTCTATTAACCAAGATACAAATGAGGAAACCAATAGGATTAGCCCTGACACATCTTCTCAAGCTTTGAGCACATCGGCTCTTGAAAGGATGCAACTCCACATGCAGCTCCAAGGTCTCTACAATCCCTTCTCTTTCTATAACAACCCTGCACTGTGGCCCAAATTCCATCCCTTGCGAGATAAGGTCTTCCCTATCCAACAAACTGATGCCAATACTATTGCTGCCACCCCGGTGCAACAAGCCTCCGATGCCACCATGATTGAGCCCTCTGGTCAAAACTTGTTACCGGTCAAACCCAACATGCCGAATCCCATGAATGCTTATATGCATGAAGATCTGAACCGCTCTACGTTAGGGTTCCCTTCGCCTTCAAGCTCTCGTACTCTCAGCATGGACAATTCCAACCCAAACTTCAATGCAGCTGCTGTGGGACTTCAAGACGAGCTCCATGATTTGCTTTATGGGAAGAACGAGTGTTTCGGCAGGCAGGAAGAGCAACAACAAACTGCGCTGGACTGTTTCAAAGATATGAACGGTGACAAGGAGAGCATGAATTGGTGGGCAACCAATGGTTTTGACGACAAGTCATTAGCGGGGACCTGGGACTTTGCTTCCAATCTCCAGCCTGATTTGCTTCAGGAATATGGGTTAGGCACCATCAAGATTGATGAGGTCACTTCGACTATGGCAGTGATTGAAGATGATGGTGGTAGAGGATCTAGATCCAAGTCGAGAAACTTCAGCAAGATCAGATCTTACAGATATGATGAGTTAAAGCAT
>gnl_Elagu_v2.0_p5_sc00062.V1.gene179
ATGCAGCCAGGGTTCAACTCTGTCGATCAACTCGATGCCATCATCAACCAAAATTTGTCAACAAAGCCAACTCCTGATAACATATTTTCTTCCATGCATTGTCCGATTTTCATGTTCGACACGAGCGCCGGGGATAGCCGCCCGGGCAGCAGTGCAAGAGATGAGATCATCCAAGATGTTGCAACTCTAAATTCCGACATGTGGAACCCTCAGAATCAAGACCAAGCACTGCCCACTCTCCTCGATTTCTCGAGCAGCATGGACACAACCTATTTGCCATCCTTGGTCGATGGCATGGGAAACATGGTGCCCATGGAGGCACAACCATGTTGTGTGGGAGATGATGGAGCGACAAGTAGGGAGTGCTTTGATAAGCAAGAGTTGAATGAATGGATGGACTCACAACAGTACTCTAGCCTTCTTATTTGGGACCAAGTGCAAGGAACCCTTGGTGGAGAAGGCCTCCCAACTGCTACAACCGGTACAGACAGTATGGTTACTTCATTCCCTTCATCTTTA
>gnl_Elagu_v2.0_p5_sc00069.V1.gene445
ATGGCTCAGCAAATAGAGCTCCCAGGGCAGACTAGGTTTGCTTGCAGATGGTCTCTTATTGCTCGGAAGCTACCGGGCCGCACCGATAATGAGATTAAGAACTACTGGAGGACCCATATGAGAAAGAAAGCACAAGAAGGGAAGAGAAGCGCATCCTCTCTATCGCCTTCATCGTCGTCGTCGAGTAACCTTTCCTCCTCTCTCAGTGATCCTCCATTGGAAGAAATTGACGTCGAGAAGCACGAGCGGGATGATATGATAGAAGGTACCTCTGTCATGACCGTGACTGGATTGGAGGAGAATGGCGAAGGTGTGAAGGGTTATCCCATGGACCAGATTTGGAATGACATCGCTACGTCAGAGCTGGTCAGTGACCTGAGCTTCGAGGGATACAAGGATGAAGCTGGCGATTTTTCATGCCCCCCGGTATCCTCTCCTATTTGGGACTACTGTTCGGACTCACTTTGGAAGATAGATGACGACGAGTTCAAAACGTTCGCTCCCATGGCAGACAACACGATCAGGGAATCC
>gnl_Elagu_v2.0_p5_sc00072.V1.gene236
ATGGGGAGGGCTCCATGCTGTGACAAGGCCAACGTGAAGAAGGGTCCTTGGTCTCCTGAGGAGGACTCCAAGCTTAAAGAGTTCATAGAGAAATATGGGACTGGTGGCAATTGGATTGCCCTCCCTCACAAGGCTGAACGTGCGCGACCTGGCCGTAACGAGTACCGGAGATCAAATCTTCATACGTTGTGCAGTGAGGAACAACCTAAAGGAAGGTGGTGGGCATCGCAGGAGAAGAGAAACGGTTGGTGGAGCCGCAAAGACTACCAGACCTGGAAGACTCCTAGTCTAGAAGACGTTAAGATCCATTGCATCACGATTCACATCGTTAGTTCAGACGACATGCGCCGAAGTAGTTGTTCCCATTTCCGTCCAACGGTCCAAGTCTCGTTCCGTGAGGAA
>gnl_Elagu_v2.0_p5_sc00073.V1.gene16
ATGCATGGCAGGTGGTCCAAGATAGCTTCATATTTCCCAGGCCGCACCGATAATGAAATCAAGAACCATTGGAATACTCGAATCAAGAAAAGATTGAAGCTCCTTGGTTTGGACCCTGTGACCCACAAGCCCATAGAACAGCCTGCAAAATATGACAGCTCAAGGAGTGACTGTGTTTCAGAATCTAATCCCTCGGAAGTCCAAGAAAAGAGCATGGAGATTATGGACATAGTTTCAAGCAGCCAAGAAGAACATTTGATGGATGATGAGAAACAAAAAGGCCAAGAAGAACATTTGATGAATGATGAGAAACAAAAGGAGGTCCAATTTGGCTCCAATAACACCATTGTTTTGCATGGGAATGGGATGTCATGGGAAAGCTTGGATGTTGAAGAGATGAAACCTCAGACCAACCCTTCAAGCAGCTTCAGCACTTCATTCTCCGTAGATGACACTGGTCATGCGGGTTCCAGTCTATGCTGCTACACTAACTTTTTCGCTATGACCATACTCACA
>gnl_Elagu_v2.0_p5_sc00076.V1.gene112
ATGGTGAGAGCTCCATGCTGCGAGAAGATGGGTCTGAAGAAGGGCCCCTGGACTCTAGAAGAAGACCGGATTCTGGTCTCTTACATCCAGAGAAACGGCCATGGCAACTGGCGCGCTCTCCCCAAGCAAGCTGCGCAGCTACCTGGACGAACGGACAATGAGATCAAGAACGTGTGGCACACGCACCTGAAGAAACGAGTGAATCCAAACCAGCCGGTCCAAAATCCCTACAGGAAGAGAAAGGCCCAAAGCGATGAGGCCATGGCTGGGATGGGATTTGGACCCACCGCGCCCAACGGGAAGCTACAAAACCCAAGCCCTGGGCCCGTCTCCCCATCGCAGTCTTGTAGCGACATCTCCTCCTCGGCCACCAATTCATCCACCATTACCGAAGAAATTAACATTGCCGGCATCAAGGAAGAGTGCACGGATTCTTCGGAGGAACTCCCGGAAATTGACGAGAGTTTCTGGTCCGAGGCATTATCCATTGAAAATTGTGACACGCCCATGGATTATAACATGATAGCCGAAAAACTGAAACACCGAGAGAAACAACACCTACATGGAAGTTCACATGGGAGCAAATTAGTTTATTCAGAAATCATAAAGGCGTTCACCACTCCGATGACAGGAACCCTCATTAAGATGAGG
>gnl_Elagu_v2.0_p5_sc00115.V1.gene200
ATGGGTAGGGCTCCGTGCTGTGACAAGGCCAACGTGAAGAAAGGGCCTTGGTCTCCGGAGGAGGACTCCAAGCTCAAGGAGTTCATAGAGAAGTATGGGACTGGTGGCAATTGGATCTCTCTTCCTCACAAAGCTGCTGCCCAGCTTCCAGGCAGGACAGATAATGATATCAAGAACTATTGGAACACCAAGCTTAAGAAGAAGCTCTTGGGGATTGCTCCTTCCCAAAGGAAATCACATCAACAGCAACAACAACGGAAGCAGCAGCAGCAGCAGCTACTCTTCCCATCACCATCCTCGTCCTCACAAGGCAGCCGCTACACCTCTCCACTTGCCCCCCTGCCAGTCCTCGAAAGCTTCCCCAAAATCTCGCAGGATGCCTTCACCATTGTTCCTACCACCACTTCTTCCACTCTCTTGCAAGGCCCATCTTATCAGTACCAGATGAAGGAAAGTGGTAATAACACGATCATGTTTGGAAGCGAGCATAGCTGCAGCTCATCTGATGGGAGCTCCACACAGATCAGCTATGGAAAGATGGACCATAACTATATTTGTAGAGGTGGTGGAGGGGAACAGATGGGCTTTGAGAGTTCTCTCTGTGGTGGTGGGATCGAGGACTATGGGCCGTCACGGCTGTGGGAAGAAGGACCATTAGAGTATAATTATGAGGAGATCAAGCAGCTTCTCCGCGGCAACAACGATCACTATTTCTAT
>gnl_Elagu_v2.0_p5_sc00123.V1.gene70
ATGGCTGACGGCATTATCCAAGGCCATGAGAAGATGAGAAAGAAGGAGAGAAAGAAGTGTTGGTGTTTACCTCAGGCTTCAGCAGCATTGTCGGCTCCAATTTTCAGCGAGCATGGGTACGTGAGGCCTCGATTTCAATTAGAGAAACCAAAAAGTAAGGAGAGGAGAGAGACCGATGATCATCGTGGGTTGTTTAGGAGGGGGAGAGGAGGTCTTATAGAGTGGAGGGGAGGTCGAATCCCCCTCGAATTCGACTTCTCCTTCGATAAATTGGTCGAGGCCTCCTGTACCCATGCTCGTCAAAAATTGGAGCCGACAACGCTGCTGAAGCCCGAGGCTCTAGTGGCTAATTCAGTCTTAAGTACAATATCAAATGCAGAAGCGAGGAAACAGCCCCAACCTCCAAAGAAGAGAGACCTGACCATGGGAAGAGCTCCTTGCTGTGACAAAGCAAACGTGAAGAAAGGCCCATGGTCCCCCGAGGAGGATGCCAAGCTCAGGTCCTACATCGAGCAGCATGGCACTGGTGGAAACTGGATCGCCCTCCCACAGAAGATTGCACAGTTACCTGGAAGGACTGATAATGATATAAAGAACTACTGGAACACAAAGCTGAAGAAGAAGCTCCTGGGAAAGCAGCACAAGAATCAACAACAGGCCCGTCGAGTCTGCCGAAGAAATCAGGGGACCAAGGATTCTAAAGATAGCAACACCATGAGTGCTAAGGAAGGTAACCATCACTCCTCTTGGCCCATGCCAACCATTTCCACTAACCAATTCAACCAGGTGGATCACCATGCTAGCGATGACGTGCATGAATCGATCACAAAGTTTCTAATGAACCTTGATGGTGCTGCGTTTTGTTGCCGTGGGAGAGCTGAGCAAGGAAATCCACTTGCTTCTTCTCTGGGACAACAGCACCTGAATAGAAATTCTATGGGTTCAATTACACTTCCCGAGCAAGCCAATTCTTTCATCAATGGTTATTCTCCATCAGGCTACCGTATATCACAAGGTCTAAATGAGATTGCAGTCGAGCTTGATGAGATGTTCTTGGGCAACTCAGTAAAACTACGAGGGCTGGATTGCTTCTTTGGAGCTGGAAACATGGTGGCCGAGAACAATTGGACTAGCACATCAGGAAGCATGAACTGGAATGAAATAAGCCCTTTGATCTATCCGCCTGTGGTCACTAACTATCAAGGGATGCAGCAGCAATGTCTTCCTGATGAACTGGTGCACATCCTTGGGGCACAAATA
>gnl_Elagu_v2.0_p5_sc00128.V1.gene178
ATGGGAAGATCTCCTAATGAGAATGGCCTCAAGAAGGGGCCCTGGACCCCTGAAGAAGACCAGAAGCTGGTCCAGTACATCCAAAAGAATGGCCATGGCAGCTGGAGAGCCCTCCCCAGGCTTGCCGATGTGGCAAGAGCTGCAGGC
>gnl_Elagu_v2.0_p5_sc00185.V1.gene145
ATGGGTAAAAGTCTTATCGCTAATAAGGGTGGTTGCCCCTTGAAGGCACGCCTCTACAAGAGGTATCAAAGGTATGTTGATGTAGGGTGGTCCACCATTGCTCGGAGCCTTCCCGGGAGGACCGACAATGAGATCAAGAACTACTGGAGGACTCATTTCAAGAAGAGCAAGCCCTTGAAGAATATCGAGAAGGCGAGAGCTCGGTTTCTGAAACAGCAAGAAGAGCAACAGAAGAGTGAAGAGGAGCAACACCAAGAGGAGCAGCAGCAAGAGGATATGAGAGGGATCATGACCCAAGTAGAGGAAGCAACCCTTGCACAGGACATGCAGGAGATGAACTACATGTGCCCCCTAAACTATATGCTTCAAGGGGATGGTTTTGGTGGTGGGTGTGGTGGTCGTAGTGGCTCTATAAGCGATGGTTCGAGCGAAGAAGAGATGTGGGGGAGCCTGTGGAATCTTGATGACATACATGATGATCGAGAGGGCATACGCTGTGGTGCTCTAACAATGCAAGATCAAATTGATGGAGTGATAAGGACATTGAAGAAGATAGTGACGGGGGTGGATGACTATGAGATACACTTCACTGAAGAATCAAATGAGAATGAGGACCTATTTGATGTAGGGGCCAAGCATATAGCTAAACTACCTTCAATTGGTCCTAACATTAGGTCAGACAATGAAATCAATGAAGATAAAGGTAAAGAACCCAGGAATGATGTAGATAAAAATACTGAAGAAGCCCCAACAGCTGTACAGTCTACCACCTTCAAA
>gnl_Elagu_v2.0_p5_sc00197.V1.gene27
ATGCATCTGCCTGGAAGAACAGATAATGAAGTGAAAAATTATTGGAATTCCTACTTAAAGAAGAAAGTGATAAATGCTCAAGGATCAGATCCTCATGGCTCTGCAACAAAATCACCAGATTCGACCAATCAAAGCCAAGTGACTCATGCAGAGACCATTTACAAAATTTCAAGTTCTGAATCCATAGAGCCTCCTGGATCATCTACGAGAGATTTAAGTCCATCCATGATGCATCGAATGGAATTTGGCTCCTTCAAAGGGGCAAGCCATCAGCACTTCCCTAAGGTTTTTGCAGATTGGCTCTCTGTCGACCAAGTCATTGATCAGAGCTCAGGGAGCTTTGTTCATGCAAACACTCCATGGAACTCCAACAACTCAAATATTGATGAGGTCCTTAAGCCAGGGTCTTCCCAAGTTGTTGCAGACTCTAAGAGTGATCTTCTCAGTGGATATGGAGATTCTGGTATTTATGGTGAGCTTCAAGCACAACTTGAACCTGCTAGTCAGACTCTAGGAGATGAGTTCTTTGATCTTTTATCCCTGGGGGAGATTTCACTCCATGGCGAGTCGCGCGAGCAAAAGTCCACGCGGCATCGGATCCCTGCGCGAATCTGGAAGCCACACGGGTCCGCACGGACAATCCGGTGCGCGGAGGCGCACCCAAAGGGGGCGGACCGTAGCTCGGCACCCTTTGGAGTTATCGCCCTTTCCTGCCATGAGATTACCGTAGGACCATTTCCTATTACCTTTGTTTCCTTTAAACGATCAGAACCC
>gnl_Elagu_v2.0_p5_sc00226.V1.gene117
ATGCACCTACCAGGGAGAACAGATAATGAAGTGAAGAACTACTGGAACTCCTACCTTAAGAAGAAGGTTGTAAAGTTACGGGGATCAAATTCTCATGCTTCACCAACCAAATCTCAAGACTCGGTCAACCAAAGCCCAGAGACGAGACAGATTCCTGAAGAAGAGAATAAACAAATTCCAGGCTCTGATTCTCTTGAACCACTGGAACCACCCATGCAAAGTAGCATGGACCATGATTCTTTTAAAGGGACACTCCTTCCTCCCTTTCCCAAAGTTCTGTTTGCAGATTGGTTATCCATGGACCATCCCACCAATCAGAGCTTGCTAAACTCGGATGCTGAAATGAATTGCCAATGGGACTCCAATTCGAATGCTGATCTTTTCAAGTATGGATCATTTCAAGCAGATGGTCCCTCTAGCAGTGATTTTCTCCATGGATTTGGAGACAGCAGCTTCTGTGGGGAGTTTCAGTTGCAGTTTGAGCATGGAGATCAGCTCCTGGGAGGTGCATTTTGCAATTATCTGTCGATGGATGAGAATGGGGGTGCAGTGGAGCATTTTGTGGTCAATAGTTTTGCCTGCATTGTAACACAAGGAGCATTTGCTCCAAGAATTAATGAAGAGGATGTCTTTCTCAGACAGAAAGTTAATTTGGAGTCCAAGAGCCCTAGCTTTTTTGTTGCGAAGGCGAGCGCTTCTCTTGGTGAC
>gnl_Elagu_v2.0_p5_sc00357.V1.gene76
ATGGAAGAGAAGGATAAAATGTTGAAGGAAGGAAAACACGGACCAGATAGAATATTTGATGCCATGTGCAAAGAGATGGCTGACAACAAGTCTAGGCCTAGCACAGTAGACCAAAATTCCAAGAGCATCATGTTGGTGGGCTTTCTTGCGGGCTTTTTGAGCAAGCAGGGCATCGAGAGCTCATGCACACTTCCAGAGGACAAATACTCTGCATTAATGTGCATTGGTATTGTGCTTTGCAGGATTGTTGAAGGAAGTGATGATGGAGGCTCTAGTTGGAGCATCTTAGACAAACGGAGCTCTCAGACATTTGAAAAGCGTTTCCAGCGCAAAACATTTAGGGTAGGCACAAGGCGCACGTGTAATGCATTCAGATTCCATTTTCTGGTGGTCAAAGATCCTGAAGCAACTTCAAGGTTTCAGATAGGTAGCATCGACCTTGTAGGAGTGCAAAAAGAGGGGCAGTTCCAGTCCTGGCAATGGGTCACCACTGCTGCAGCAAGCAGAAGGTCAAGAGAGGCCTGTGGTCTCCTGAGGAAGATGAGAAACTCGTCAAATACATCACTACCCATGGCCATGGCTGCTGGACCTCTGTCCCTAAAGCACATAGCGAAGCATCTTCCTGGGAGGACAGACAATGAGGTGAAGAACTTCTGGAATTCATGCATAAAGAAGAAACTGATTGCCCAGGGTTTGGATCCCAAGACCCACAACCTAATCCCCACTGCTCGCCCTAATAATAGCATCAATTCAGCGAACATCTCTCAGTTCCACCACCCCCACTCATCAACCACACCCTTCACTATCAGTTCCCCCAATAAGAGCTTTGAGACAGCAACCCCAATGGACATGAACCCTCCTTTGGTCACAGTACCTCCCCCACCCACTCTTCCCTTGCATGAGACAATACCTATCTCCACCTTCCAATACCAAGATGCCAACGTCTTGATGAGCTTCAAAGATCAAAATTGCCACACTTCAATAGACTTCACCCATGGTTCTTCTTCTTTAGATCAGACAAACATGTCCTCTTCTTCATTCCATCAGCCTGGATTTATGGATGATTGCATGTGGGCTAGTACTGTTGAGCCACTGGAAGGCCCAAGGCAAAATGAGGTAGAATTCCAACAAGGGCAAGGCCAAGCGCAACCACTGGCGTGCAAGATGGACTTCGATGGGCCCAATGAGGAGAAGGGGCTAGAGATGGAGAGCTCCTACAACAGTTCCACCTTCGATATCGAGCTCATGGAATCTGCACTAATGCCTTCTGGAATCTTTTGCGGTGGGAGCTCAATTGAGCAACTGCAGTGGGATTGC
>gnl_Elagu_v2.0_p5_sc00444.V1.gene12
ATGGCAACCCGTTTACCAGGGAGGACGGATAATGAGATCAAGAACTACTGGAACACCCATTTAAGGAAGAAGCTCCTTCAGATGGGTATAGACCCGGTGACGCATAGGCCGAGAACCGATCTCAATCTATTTGGCGGCCTTCGCGACCTTCTCCCTGCCGCCAACTTTGGAAACTTGAGTCATTTGGATAATGCTCTTAAGCTACAGGCAGATGCTGCTCTCTTGGCCAGGTTGCAGGTGGTGCAAAACCTAATTCAGGTTCTAACTAATAGCCCCACTTCAAATCTAGATTTGATGGGTCTCTTGGGATCAGCCTCCCTTGGGAATCCCCAATTGAGTTACTTCCAGCAGTTGAGTCGCCAGTACGAGGGGCTTATTAATAGCTCTCTCAGCCCTCATGGTTCGATTCAAATGCCTTCAAGCCTTCCAAATTTGGGCTTCCAAAACTTGCTGAATAATATTCAAGCTTACAGCAAGTCAAGGCTTTCCCTCGATGGAGGAGAAGTGGCTGTGCAGCTCGATGGTGTTAGTGCTTATTCTTATTCCTTTCCAACTTCAAGTTCCGCACCTTCGCTTGTTCCAGCCTCTCCAGAGGATAACCACATAGATCAAATGCAAGGTCACGCCACCTCGAGCAATGTATCATCCACCACAGCACCCTTTGAACCTTGGGAAGACCTAAATTTAGATGATATTAGCAGTGACTTTGGCTGGAAAGATTTTCTAGACTTGGTAAAGTACATAGGCCTCAAAGCCTTGGTTAGAGGATCAGCCAATATGGACTTTGTGTCCCTAGTTCAACTTATCTTGGGTCTTCTTTATGGCTTGGTGAAACCAGTAAGAGAATTTATAACTGGTTGGCTGGAC
>gnl_Elagu_v2.0_p5_sc01347.V1.gene10
ATGGGGAGGGCTCCATGCTGTGACAAGGCCAACGTGAAGAAGGGTCCTTGGTCTCCTGAGGAGGACTCTAAGCTTAAAGAGTTTATAGAGAAATATGGGACTGGTGGCAATTGGATTGCCCTCCCTCACAAGGCTGGTAAGAGAGTGATTGAGGAGAGAGAGATTTGGTGTCATTATGTGGATGATGGTAATTTGGCTGGTTTGATTGTTGACAGGGCTAAAGAGATGCGGGAAGAGTTG
>gnl_Elagu_v2.0_p5_sc10476.V1.gene2
ATGCAGAGTATGATAACAACCAAAGTAATATCCGGCAAAGAGGGTAACGTGAAGAAGGGACCATGGTCTCCTGAGGAGGATGGGAAGCTAAAGGCTTATATCGAGGAGCATGGGACTGGTGGCAACTGGATTGCACTACCTCAAAAGATTGGTCAG
>gnl_Elagu_v2.0_p5_sc10884.V1.gene1
ATGTCGTGTTTCCCAACACATTCTTTCTGTTTCTCCTCTTTTCTTTCCGCATTCGGCAGGTGGTCGCAAATTGCAGCGCAATTGCCAGGGAGGACCGACAACGAGATCAAGAACTTCTGGAACTCCTGCATTAAGAAGAAGCTGAGGCAGAGAGGCATCGACCCCACCACCCACAAGCCGCTCGCCGACACCCAGGCCCGGGACGACAAACTCCCTCCCAACGGCGGCCAGAATATTAATTCTGGAGCCGATGACCTCAGCGGCCTCCCCTCCCCTGCTGCTCTCGATCCTTCCATACCCAAGCCCGCTCGATCTTTGATGCTCACGGTGGATAAGTTCGCCCCAGAGAGCTCGAACCCGAAGAATTCGGCGGTGGGCGCTCAGGAATTCCTTCTGGACCGGTTCGTCGCCAGCCAGGAGAGCACCTCAAGCTGCCACCCATCCAATTCGCTCGGCTTTTTCCCTCTTCCACAGTTGAGTTATGCCTCCGACTGTGGCGGCAATCAGACGGCTTCGGTCGGGCTCTCCGTGACCCCCAATCCACTTCTCTGGTTTAATCAGAGCAGCCGGCTGTTCGATTCGAGTCCTGAATTCAGTTGCAGCACCATATCCACTCTAGTCCCATCTGCCTCCGCCTCGACTCTCTCCACTTGGATGGGCTTGAAGTCTGTCATCGGTCTCCCACCGGATAATCCTCCACCGAGCTGTGCCGGTCTCACCGGCATTTCCAACTACTGGGAGGCTGCTAATTGTAGCAACAGCAGTGGGAGCAGTGGGGGGAACACCAGTAGTGGAATCGAACTGCAGAGCAATAGCTCCTACTTCGAAAGTGGAATCTTCCCATGGCCGGACCTGACGCCGGATAAAGACGCTCCGGTCCAGCTCCAAGGGGAGCCTGAGGACCTGAAATGGTCGGAGTACCTCCATGGCGCCTTCCCGGTTTCCGCCGCAATCCAGAATCAGAGCCAACCTCTATACGGCGACATCAAAACAGAAAGCCGAGTCGCGGTCGATGGCTTCGGTACTTGTTACCCGAATCGGCAGGCACAGCAGCAACAGCAAGCTTCGGACATGTACGGCAAGGATTTCCAGAGAGTATCTGTGGCTTTTGAACAGATT
>gnl_Eucgr_v2.0_Eucgr.L02563.1
ATGGCCGAGCTTGGGGTTGTGTTGGATGAAAAAGGGAGTTTGAGGAAGGGTGCTTGGAGTGCAGAGGAAGATGAAAAGCTCATTGCTTATATCAAGAGGCATGGCATTTGGAATTGGAGCCGAATGGCTGAACTAGCAGGACTGAGGAGAAGCGGGAAAAGTTGCCGACTTCGGTGGATGAACTATCTGAGGCCCAACCTTAGGCATGGAAATTTCACCAAAGAAGAGGTGGAAATCATCATTAAGCTTCATGAAGTTCTGGGAAACAAATGGTCGGCAATCGCATCAAAACTTGTCGGAAGGACAGACAACGAAGTGAAGAATTACTGGCACACACGCTTGAAGAAGCGGTTCAAGGGAAAACCGATGCAAAAGCCTCGAAAATCCGAAGCTGCAAGGGTGAGTAACAGCGTTGACGCCAATCATGAGAGTTCATCTCAAGGGGAAGAGGTACAATTATTGAATCTTGGAGATTTTACTGGAAATCCGACATCAACCCCAGATAACTTCTGCGCATCGAGCTCTAATCAAGCCATCGGAGTCCCTGGGGACAAGGAAAAGTCCTTTGAGAACAATCTGTGTTCATCATATGTGGATGATAAATTCCAAAGCTATTTGTGGGCACAACACTTTTCTGTGGAAGATGCACACAGG
>gnl_Eucgr_v2.0_Eucgr.E00407.1
ATGGCACCTAAAAGTGAGGGTACTGCTAAAAAGGTGACGAACAAAGGGGCATGGACAGCAGAGGAAGACAGGAGGCTTTCTGAGTACATTGAAGTCCATGGGGCCAAGAGGTGGAAGACTATTGCCGCCAAGTCAGGCTTGAATAGGTGTGGGAAGAGTTGCAGATTGAGATGGTTGAATTATCTGAGGCCTAACATCAAGAGAGGCAACATATCAGATGAAGAAGAGGACTTGATTCTGAGGCTTCATAAGCTTCTGGGAAACAGGTGGTCTTTGATTGCCGGGAGGCTTCCAGGTAGAACCGACAACGAAATTAAGAACTACTGGAATTCTCATTTGAGCAAAAAAATAAGCCAGAAAGAGAAACCACAAAATAAAGTCGTCCCTGAGGCTTCCCCAGAAACTTCCCCAGCGACGCCTCAAGAAGTTGTTCTACCGGCTGAGGAGGGAGCCGACAAAGCGGTCGGGAATTTCTTGGATGTCGACTTCGATACTGATGAGTTCTTCGACTTCACGGCCGAGGGTTCTTACGGGCTCGAGTGGGTGAACAAGTTTTTAGAGCTCGACGAGGGGTTATCACTAAAGGAGAAGATG
>gnl_Eucgr_v2.0_Eucgr.E03819.1
ATGGGGAGAGCACCTTGCTGCGAGAAGAGCGGGTTGAAGAAAGGGCCATGGACCCCGGAGGAAGATCAGAAGCTCGTCGACTACATTCACAAGCACGGCTATGGAAACTGGAGGACTCTTCCCAAGAATGCAGGGTTGCAAAGGTGTGGAAAGAGCTGTCGCCTGCGGTGGACAAACTACCTAAGACCGGACATCAAGAGAGGGAGGTTCTCTTTTGAAGAGGAGGAGACCATTATTCAGCTCCATGGCATTTTGGGGAATAAGTGGTCTGCGATAGCGGCTCGTTTGCCCGGAAGAACGGATAACGAGATCAAGAACTATTGGAACACCCACATCAGGAAAAGGCTCCTCCGGATGGGAATCGATCCGGTGACGCACGCCCCCCGCCTCGATCTCCTCGACTTGTCTTCTTTCGTGAACCCTTGTCTCTTCAACAACAGCTCGTGGGCTCAAGTGAACCTCTCCAGACTGCTCGGGATCGACCCCCCGATCGATCCCGAGCAGTTGAGGCTCGCAATGTTTCCGCTATCGTCCCAACATCAAAACTCGAACCCGGCTCCTCAAAATTTCCAAGAGAGCCAGCTAATAAACCAACAAATTCAAGAACTCCCCGGTTTTACTACAATGGCCTCCCCCCTCGTTCAGTTTCCTAATGAAGCACAAGCATGTCAACCCAACTTGGTAGATGAATTTCCTTCAAATCCCACAGATCTCAGCTCTTCGAGTAATTCTCAGATGAGCGACTTGGCTTCAAGCTTGAAAGAAGATTACGTTCCATTCCCAAGATACGAGTACAACTACTGCAGCTCAGACCAATCACTAATCGACCGTTCATCGACCAACTCCGCCTTCAATTCTCATGATAGCTACCAAAGTTTCGGATCGTCCAGCCCGACAGCGATGAACTCGAACTCAACGTACATCACTGCCAGCACGGAGGACGAGCGGGAAATCAGCTACTGCAGCGACGTGTTAAAATTCGAACTGCCGGATCTTTTGGATGTGAATGAATTCATGTACTGTCAAGAACCAAGATGG
>gnl_Eucgr_v2.0_Eucgr.E01031.1
ATGGGAAGAGCACCATGCTGTTCTAAGGTGGGTTTACGTAGAGGGCCTTGGACGAACAAAGAAGACACGGTGCTTGTCAAGTACATTCAAACGCATGGAGAAGGTCATTGGCGATCCTTGCCTAAAAAAGCAGGGTTGCTGAGATGTGGGAAAAGCTGCAGGCTGAGGTGGATGAACTATCTGAGGCCAGACATAAAGAGAGGGAACATCACTCCCGATGAGGAAGACCTCATCATGAGGCTTCATGCCCTCCTCGGAAACCGGTGGTCGCTGATCGCTGGGCGACTGCCGGGCCGAACCGACAATGAAATCAAGAACTACTGGAACTCGCACCTCAGCAAGAGGGTCGCTACCGACAGCAATGAAAACCACAGCAAGGGACTGAGAGGCCCAAAGAAGAGAAGCAACAACAACCTCATCACCGCCAACAAGAAGAAGAGGCGGTCAGAGAAGAGCCCTCAGGAAGATCGAGAAGAAGAAGAAGAAGAAGTCGCCACCACAAAGAAAATAAAAGTCCACCAACCCAAGGCAATTAGGGTTTCACACATATTCTCCATCGCAAGGAACAACAGCTTCGAGACTGTGGAGGTCGCTGACAAAGAAGTGATGGCGCATGATAAGCGCGAGAGCAATGATGTGATCATCAACAGTAACAATGATCTTTCGTGGATGATGAGTGAGGCTAAAGAACACAACTGGTTCTGCGATGATGAAGATTACAATGACATGGTGGATGTCGAAGGGTGCGGCGGCGGCGGCGGCGGCTGTGGCGATGAGATGATCTGCTCGAATGATGATAAAAACACATCGTCTTCTTCCCCATGCCATCGTATTTGGTTGCCCAACAACAACAATAAGAAGATGCTGGAGAAGATATTTGAGGAGTATCACGAGCTGCTCAAGTCCGAGGATCACCTCCAAATGGAATCTTTTGTGGATTCCTTACTGATT
>gnl_Eucgr_v2.0_Eucgr.E00175.1
ATGGGTAGGAGTCCATGTTGCGAGAGGAAGGACTTGAAGAAAGGGCCATGGACTCCCGAAGAAGATCAGATTCTAATCGATTACATCAGCAAGAACGGCCATGGAAGCTGGCGTGTTCTTCCTAAGCTTGCAGGTCTTCTCCGGTGCGGAAAGAGTTGCCGGCTCAGGTGGACAAACTATCTGAGGCCGGACATTAAGCGCGGCTCCTTTTCTCTCCAGGAGGAAAAGCTTGTCATACAGCTCCATGGGATTCTCGGAAACAGGTGGGCAGCAATTGCGGCTCAGTTACCTGGACGAACCGACAATGAGATCAAGAACTTATGGAACACCCACCTGAAGAAGCGTCTGCTCTCCACGGGTCTCAACCCGCTAACCCAGGATCCATTCAGCCCTCAAGGGTCCATGACAAAGTTGCCTGCATCGTCTATTACTCGACATATGGCTCAGTGGGAAAGCGCGAGGCTCGAAGCTGAGGCCAGGCTCTCCAGGGAGACGTTGTTGCTTAATACACTGCCACTGCAACAAAAAACTGATGGAGACTATTTCTTGCGTGTCTGGAATTCTGAAGTTGGAGAGTCATTTCGAAGCATCAATAGAAGAAGCAAAAGTGCGAGCCTCAGCGCGGTTTCTCAAGCTTCTTCCTGTGCTGAATGTGAAACAAGCTCAGTTGCCACCATAGAGATTGGCACCACATATCTTGGAGCAGATGCAGATTCAACACCAAATGATCATGATAACGATGCAGATGGAAAGAGCAGCGGGGCAGAGTATGAAGCCCTGGCTACATCTGAATACTCTGGCTCTAGTGAGTTCGACAGTTCGACAGTCACTGCACTAGAGATGCTATTTGATTTCCCAATCGACAATGACATGAGCTTCTTAGAAGGAAGTGCT
>gnl_Eucgr_v2.0_Eucgr.E01581.1
ATGTGGGGGGAGTGGGGAGGGCCGTGGAAGGCCGAGGAGGACGACGTCCTGATCAGCCATGTGAAGAAGTATGGTCCCCGCGACTGGAGCTCCATTCGATCCAAGGGCCTCCTGCAGCGCACCGGCAAGTCGTGCCGCCTCCGCTGGGTCAACAAGCTCAGGCCTAATCTCAAAAATGGCTGCAAATTCTCGGCGGAGGAAGAGAGGGTGGTGATAGAGTTGCAGGCGCAGTTTGGGAACAAATGGGCGAGGATCGCGACGCACTTGCCTGGACGGACCGACAACGACGTGAAGAACTTCTGGAGCAGCAGGCAAAAGAGGCTGGCCAGGATCCTGCAGGCCTCATCTTCCAAGCAGCACAAGCACAAAAGGGACGTTCCCAAATTGAGCTCTTCGGCGGAGGAAGAGTCAACCTCAAGGGCTCACTTGTGCACAATGCCGCACATCGCGGATCCTCCGCCGCCACTGAGACTGCTTCCGCCACCGCCCGACCTGCCGAACCCAGGTACTCCCAGTGCCAGCAGCCATTTGGCTCCACACGAGTTCAACTCCAGTGAGGGCCTCTACTCCGATCCCCACATGCAAATCCCGTTCCCTCACATACCGCTTGCGCAATTCGGCATCTCGTTCTCGCCTGAGAGCCAAGATCCCATGTCGACGCTCGATGACCCCGACTATTTCAGTTTGCTGGGCCCTGGGGATGACGCTTCCGAGCTTGTGGACGGAGAGGGATTTCCTCCCGACATGCCCCTTCTTGATCCTTCGTTGTGTTGTAAAGGTGGCGACAGCATGATGCGAGGGAATGTAAACGTGGGGAAGCCGGATATCTTCTTCGACGACTTGCCACTGGATGTACCTGACCATTTCGAGCCACTCCCGAGCCCATCGAAGTGG
>gnl_Eucgr_v2.0_Eucgr.E03689.1
ATGGGGAGAGCACCTTGCTGCGAGAAGAGCGGGTTGAAGAAAGGGCCATGGACCCCGGAGGAAGATCAGAAGCTCGTCGACTACATTCACAAGCACGGCTATGGAAACTGGAGGACTCTTCCCAAGAATGCAGGGTTGCAAAGGTGTGGAAAGAGCTGTCGCCTGCGGTGGACAAACTACCTAAGACCGGACATCAAGAGAGGGAGGTTCTCTTTTGAAGAGGAGGAGACCATTATTCAGCTCCATGGCATTTTGGGGAATAAGTGGTCTGCGATAGCGGCTCGTTTGCCCGGAAGAACGGATAACGAGATCAAGAACTATTGGAACACCCACATCAGGAAAAGGCTCCTCCGGATGGGAATCGATCCGGTGACGCACGCCCCCCGCCTCGATCTCCTCGACTTGTCTTCTTTCGTGAACCCTTGTCTCTTCAACAACAGCTCGTGGGCTCAAGTGAACCTCTCCAGACTGCTCGGGATCGACCCCCCGATCGATCCCGAGCAGTTGAGGCTCGCAATGTTTCCGCTATCGTCCCAACATCAAAACTCGAACCCGGCTCCTCAAAATTTCCAAGAGAGCCAGCTAATAAACCAACAAATTCAAGAACTCCCCGGTTTTACTACAATGGCCTCCCCCCTCGTTCAATTTCCTAATGAACCACAAGTATGTCAACCCAACTTGGTAGATGAATTCCCTTCAAATCCCACAGATCTCAGCTCTTCGAGTAATTCTCAGATGAGCGACTTGGCTTCAAGCTTGAAAGAAGATTACGTTCCATTCCCAAGATACGAGTACAACTACTGCAGCTCAGACCAATCACTAATCGACCGTTCATCGACCAACTCCGCCTTCAATTCTCATGATAGCTACCAAAGTTTCGGATCGTCCAGCCCGACAGCGATGAACTCGAACTCAACGTACATCACTGCCAGCACGGAGGACGAGCGGGAAATCAGCTACTGCAGCGACGTGTTAAAATTCGAACTGCCGGATCTTTTGGATGTGAATGAATTCATGTACTGTCAAGAACCAAGATGG
>gnl_Eucgr_v2.0_Eucgr.E04323.1
ATGGGTCACCACTGCTGCACCAAGCAGAAGGTGAAGAGAGGGTTGTGGTCTCCCGAAGAAGATGAGAAGCTCGCGCGCTTCATCACCACTCACGGCCACGGCAGCTGGAGTTCTGTCCCGAAACTAGCAGGGTTGCAGAGATGTGGGAAGAGCTGCAGATTGAGGTGGATAAACTACCTGAGGCCTGACCTGAAAAGGGGTTCCTTCTCTGCCCAGGAAGAGAGGACCATCATCGACGTGCACCGAATTCTTGGCAACAGGTGGTCTCAGATAGCCAAGCACTTGCCCGGTCGGACCGACAATGAGGTCAAGAACTTTTGGAACTCCTGCATAAAGAAGAAGCTCCTCGCTCAGGGCCTTGACCCCAACACCCACAACCTCCTCTCCACCACCTCGTCCCTCAAAAACAACAATGGAGGCAACGTCAATTCCTCATCGTCCATGTTCCACATGAGCACTGACTCAAGTACTAGCAATTGTTCCATGGATTTGAAGATACCCTTTGTCACATTGCCTTCTGTTCCTTGTCCTGATCAGGCCACCAATCCTATTTGCACTGGCCTGTTTCCCCCAATATTGCATGCAACTTCGTCCAGCTCAAACTTAGTGTCATTTGAATACCACCAACAAAACCCTAGTGCTTCTTCTCCGCATGGGTTGATGGATTTAGCAGCTGCAGGCAGGTCGCCATCATCTTTCTCTTCTCTGTTGAACTCGTTTTCTTCCGGGTTAGCGGGTAATGGGGAGGAGAGTAGCCTCTGGGATTGTGGCCTCGAGGCTAATGCTGTCTTGGCAGCGCCTAGGCACGAAGACACCTCGCAAGTGCAGATGCAGCAACAGCCTCCAGGACTCAAGCAGGCCAATGAGAAGAACGGAAAATTAGGG
>gnl_Eucgr_v2.0_Eucgr.E00261.1
ATGGTTCGATCTCCATGTTGCTCCGGTGACCACGAGGCGGAGGGGTTGAAGAAAGGGCCGTGGAGCGCCGAGGAAGACGCAAAGCTGAGCGAGTACATAGAGAAGGAAGGGCACGGGAGATGGAGTGACCTCCCCAAGAAAGCAGGCCTCAACAGGTGCGGCAAGAGTTGCAGGTTGAGGTGGATCAATTACCTGAGGCCGGACATCAAGAGAGGCAACTTCTCTGATGAAGAAGAGGCCATGATCATCAACTTCCACTCTCTTTACGGAAACAAGTGGTCGAAGATTGCGACCCATCTCCAGGGGAGGACAGACAACGAAATCAAGAACCATTGGAACACCCGGATGAAGAAGAAACTACTCCGGATGGGCATCGACCCGAACACCCACAAGCCAAGAACTGATCATCTCAACCAAGCGATGAACCTTTCGCAGTTGCTAGGCACTGGTGGGGGACCGCACTTGGGCAGCCCACCGCTGAGCTCTCTGGAGAACGCCATCGCAAATGCCGCTGAGCTAGCCAAGCTACAACTTCAGAGCTTGCTACACCAAGCAGTGAACCATTCATCACCATGGCCAAGTTATGGAGGTGGGTTTGGAGTTATTAGGGGAGATGATAATGGTGGGTTGTGCGGCGATGCATGCATGATTCAACCAGAAAATCCACTTCCTCAATTGGTCTCAGCCTCTCCTGAGGGTTCTACAGTAAAGAACCAATTTGAAAGCGAGAGCCTTCCAATTTGTAGCGATTGGCCTACACAATCTCAAGCCCTCACATTTGTCGAGGACTGGGAGAAGTTGCTTGAAGAAGACACAAGTGCCTCCTTCTTGAGAGAGATCCTGCAA
>gnl_Eucgr_v2.0_Eucgr.J02073.1
ATGGACAGAACAGGAGGACTTCAAGCTGGTCTGCTTTGTGGGCTTGTTTGGAGATCGACGATGGGATTTTATAGCCAAGGTTTCAGGTTTGAAGGTGGCGGGAGACAAATAATAGGTTTGAACAGAACAGGGAAGAGTTGCAGGTTACGTTGGGTTAACTACCTCCACCCAGGTCTCAAGCGAGGGAAGATGACACCTCAAGAGGAGAAACTTGTGGTTGAACTTCATGCCAAATGGGGAAACAGATGGTCCAGAATTGCTCGTAAATTACCGGGACGCACAGATAACGAAATCAAGAACTACTGGAGAACTTATATGAGGAAAAAAGCTCAGGAGAGGAAACATCCCATTCCGCCATCATCATCATCATCATCATCTTCTAATTGCTATTCATCCACATCAAACAATCCTCCTGCTGATTTGTTACCCTTCCAAGCAACTGGAGAAGTAAGCTACTATGACACAGGTGGTCCAAATGTATCAACTCCGACAAGAAAGAAGAGTGAAGAAAAAGAAGACCATGAAAAGGGGGACTCCATGGATGATATATGGAAAGATATTACTGCTTCAGAGGAGACTAATGATATCACACAGTCTTACAACTGCTTTAGTGATGAGAGTTACAGTTTCACCTGTCCTCAAATGGCTTCACCAGCATGGGAATTATACTCTGACTCACTCTGGAAAATGGATGAAGAAGAAGGCGAGATGCTTCTCTCCATGAGCAATCATTACTCTTCCTGG
>gnl_Eucgr_v2.0_Eucgr.J02817.1
ATGGTGAGAAGACCATGTTGTGACAAGCAAGGGACGAATAAAGGAGCTTGGTCTGCTGAAGAAGATGAAGTCCTCATCAACTATGTCAAGATTCATGGTGAAGGCAAGTGGAGACGTGTTGCTCAAAATGCTGGTTTGAACAGATGTGCCAAGAGTTGCAGACTTAGATGGTTGAACTACTTGAGACCCGGCATCAAACGAGGCGACATCACCGAGGAAGAAGAAGATCTCATCATCCGGCTCCACCGTCTTCTCGGCAACCGGTGGGCCTTGATCGCAGGGAGGCTTCCAGGACGAACGGACAATGAGATAAAGAATTACTGGAACACCACGCTCGCCAAGAAGTACGGATCTTTCTCCCCACGGTCTTGTGTGAGAAAACCGAACAGCGAGCAGAAAATGTTGCATTACCAAAATCATGGGCCGACGAATAACTCCGACCGAATTAATGCAAACCAGCCATCAGGGGCTGGTACATGCGGAATTGCTATTATACCTCAAGAAGAAAAGCACTGTTTGGAGGAGAAAAGCATTGGCTTGGTCGGTAACAGCTGCAGCATTGACAATCAAGACTTGTTTTCTTCACTTCTGGTCCGAGATGAAGGCGCTGAGGATCATCTGAGCTTTTTGATGAGCATAGACATCAATAAGGATTTCATGACGGGAGTTACCGGGTCGGATTCACAGTTATGTCCCAGTAATAGAACAGCGCATGAAGACAATAATTATGACATTTTTGGCGAGCTCCACAATAATAATCTCACGTCTTCATCTCCTTTTGATGTCACTTCTGATGATCAAGTAGTCAAGGTTGAAAGTAAGGTGATGTGCGATCAGCAACTGTCACTACATGTGGAGCTGAAGAAGCTGGCCTCGTTTCTTGATTTGGAAGACGAATGGAAT
>gnl_Eucgr_v2.0_Eucgr.J00892.1
ATGGGAAGGGCACCATGCTGTGACAAGGCAAACGTTAAGAAAGGGCCATGGTCTCCTGAAGAGGGACTCCAAGCTCAAAGAAAAGCTGGTCTCAAGAGATGTGGGAAGAGCTGTAGGCTTAGATGGCTCAACTATCTGAGGCCAAACATCAAGCATGGTGAGTTCTCGGATGAGGAGGACCGGATCATCTTCAGCCTCTTCGCCACCATCGGAAGCAGATGGTCAATAATAGCTGCTCAGCTACCAGGCAGGACGGACAATGATATCAAGAACTACTGGAACACCAAACTCAAGAAGAAGCTCATGGGCATGATTCCACCATCCCAGAGAAAGCTCATGATCCCTCCATTTTCGTCGTCAACTCCTAACAATTACCCAATTACCCCATCGTCCCAATTATCATCACTACCCTCCTCACTGTACAGAGACTGCACCGCATCTTTTTATAACCCCCCAAGCAACAACAACAGGCCATCAATCACAAACCTTGAGTTCTCATCATCGCTCCCTTCTAGCACTACTCTCTTAACCGACTCCTCATCACTGTTTCAAGCCCAAGAGGGTGGTTTCCTGTGCCCCATCCAGTATGATTCTTCGGTTAAAGACATCAACAATAACAACCACAACAACATGCTCGTGTTTGGAAGTAGTGAGAGGAGTGATTGCAGCTATGGGAGAGAGATGGGGATCAAGCAAGAACAGTTGGACTTTCGAGGATATATACCTAATGGGTTTGAGGGGAACAACAATGTACAGAGGGTCGAGTCTAGTTACAGCAACAGTGGGAGCTGTGACAATGCCAACCATTTAAGTGGGTGCTTCGGGGGAAATGATAACAGCGTGTTGGACTATGATCTAGAGGATGTCAAGAGACTGATTAGCAGTAACAGCAGCAGCAGCAACAGCTTATTGTTCACCGATGAGAGCAACAAAATAGGAGATCAGAGGGCCTTGTACTATTTC
>gnl_Eucgr_v2.0_Eucgr.J01553.1
ATGCAGAAAGGATCGTCCTTCGGATTTAGGAAAGGTTCGTGGACGGAAGAGGAAGATGTTCTCTTGAGGAGCTGTGTCCAGAGGTACGGAGAAGGAGAGTGGCATCGAGTTCCTCAGAGAGCAGGTTTGAATAGGTGCAGGAAGAGCTGCAGATTGAGGTGGTTGAACTATTTGAAGCCCAACATTAAGAGAGGGAAATTCCAAGATGATGAGGTCGATATGATCATCAGGCTTCACAAACTTCTTGGGAACAGGTGGTCCCTAATTGCTGGGAGACTCCCGGGTCGAACTGCGAATGACGTGAAGAACTATTGGAATACCCATCAACGGAAATTGATGACTTACCAAGGGAAGCCGGAGACCAAGAAACCCCAAGATTTGGTAAAAGTTGAAGTCATAAGGCCTCGCCCTCGGACCATCTCCAGGAACTTCTCTTCCTTGGGGGTCGAAGCCTATAGGGAGCTGAATGAGTCCCGAGAGCCGCGTGTCCACGACGTGCCTCCAAACAGAAGCCCC
>gnl_Eucgr_v2.0_Eucgr.J01343.1
ATGCTTCTCTTCGCTGTCATCTCTTTTGACTCTCGGCCTTACCTTCTTGGCAAAAATTACACAAACAGAAAAGAGAAGAACGAGAAAAAGAAAAGAAGAAGAAGCCTAGTTGAAGCAAACGGAAAGATATTATTTGCTGAGAAGTGCAGAGGGTTGAGTGGTTTTGGAATGGGAAGACCACCATGCTGCGATCAAAATGGGGTCAAAAAAGGTCCCTGGACTCCCGAAGAGGATATCATACTGGTGACTTACATTCAGGAGCATGGACCTGGGAATTGGAGATCTATTCCTACCAAAACAGGGTTGGTCAGATGCAGTAAGAGCTGCAGGCTTAGGTGGACTAATTACCTAAGGCCAGGGATCAAAAGAGGCAACTTCACAGATCAGGAGGAGAAGATGATCATCCACCTTCAAGCTCTTCTGGGCAATAGATGGGCAGCCATAGCATCATACCTTCCTGAGAGAACAGACAATGACATTAAAAACTACTGGAATACACATCTCAAGAAGAAGCTCAAGAAACTAGAACTAAGCCCTTATGAAGATCCAATTCCAATGTCTAGAGGCCAATGGGAAAAAAGGCTCCAAACTGACATTCACTTGGCCAGACAAGCTCTATGTGATGCCTTGTCTCCCGAAAAGCCCTCCGCTTCATCTGATCTCTCTGAAGCCAAACACAAGCCCTTTCCTGGATCTTCCCTTTCATCAAAACCTGTCCAAACACTGACGACTATTTACCCTTCAAGCACTGAGAACATAGCTAAGTTGCTCAAGGGGTGGACAAAAGATCCGGCAAAGCAGGCTCACAGAACGGTGGTGGCGGATTTAAGCATGACTGATTCGACATCTTCAGGAGGAGGGATGCCGAGCAACAGGACTGAGGTGTCTGATAATGTGTTCGAGTCACTGATCAAATTGGAGTCGTTAGATTCTTCGACCTCTGGTTTCTCCCGATCAATGTCACCCGAGATCAGCCATCTCCAGGATGAGAGTAGGCTGAGGTTTGGTGCCGACGATCAGGAGCAGTTGTCATTGCTATTGAATTGGCTGTTCGATGAAGCAGGGAAAGAGCAGCTTTGTGATTTCCCAATGGCTGATAATGCAGATTCTTTC
>gnl_Eucgr_v2.0_Eucgr.J01578.1
ATGCAGAAAGGATCGTCGTTCGGATTGAGGAAAGGTTCTTGGACGGAAGAGGAAGATGTTCTCTTGAGGAGCTGTGTCCAGAGGTACGGAGAAGGAGAGTGGCATCGAGTTCCTCGGAGAGCAGGTTTGAATAGGTGCAGGAAGAGTTGCAGAATGAGGTGGTTGAACTATCTGAAGCCCAACATTAAGAGAGGGAAATTCCAAGATGATGAGGTCGATATGATCATCAGGCTTCACAAACTTCTTGGGAACAGGTGGTCCCTAATTGCTGGGAGACTCCCGGGTCGAACTGCGAATGACGTGAAGAACTATTGGAATACCCATCAACGGAAATTGATGACTTGCCAAGGGAAGCCGGAGAACGAGAAACCCCAAGATTTGGTAAAAGTTGAAGTCATAAGGCCTCGCCCTCGGACCGTCTGCAAGAACTTCTCTTCCTTGGGGGTCGAAGCCTGTAGGGAACTGAACGAGTCCCGAGAGCCGCGCGTCCACGACGTGCCTCCAAACAGAAGCCCCTGGATCGATGATGACTTTGAGCTGCGTTCGGAGACGACGGAGCCATGGTTGGATTGTTGGAGCGGACTCTCCTTCGATGCAGAAAGCATCTGGGACTGGCTGGTG
>gnl_Eucgr_v2.0_Eucgr.J02217.1
ATGGACAAGAAGCCAGACGACGACAATGGTAAGTCCCAAGATGTCGAGGTGAGAAAAGGGCCGTGGACGATGGAAGAGGATCTCATCCTCATCAACTACATAGCGAATCACGGCGAAGGCAGTTGGAACTCCCTAGCCAAAGCTGCTGGTCTAAAACGTACCGGGAAGAGTTGTCGGCTCCGGTGGCTGAACTATCTGCGACCCGATGTCCGGAGAGGCAACATCACTACTGAGGAGCAGCTCCTGATCATGGAACTGCATGCCAAGTGGGGAAACAGGTGGTCTAAAATTGCAAAGCATCTTCCCGGAAGGACTGACAATGAGATAAAGAACTTCTGGAGGACTAGAATCCAAAAGCACATCAAGCAAGCAGAGGCTTTCTCTGGTCAGAGCTCCGAGATGAGTGATCAAGCAAGCACAAGCCACATGTCCAGCATGCCAGAGCCGATGGAGACCTACGACTCACCGCCGTCATTCCAAGGCAACAACAACATGGAGCCTTTGCCGGTGAATTTGTCGGTCGAGTCAAATGAAGCCTACTGGAGCATGGACGATCTTTGGTCTATGCAGTTACTCAATGGGGAT
>gnl_Eucgr_v2.0_Eucgr.J02279.1
ATGGGAAGGCAACCTTGTTGTGATAAGGTGGGATTGAAGCGTGGTCCATGGACTATAGAGGAAGACCACAAGCTCGTGAACTTCATCCTCAATAATGGCATTCATTGTTGGAGGACAGTGCCTAAACTTGCAGGCCTGCTGAGGTGTGGAAAGAGTTGCAGATTAAGGTGGATCAATTACCTGAGGCCAGATCTCAAGAGGGGCGCTTTCACTGAGATGGAAGAGAACCAAATAATTCAGCTTCATTCGCGTCTCGGCAACAGGTGGTCTAAGATCGCTTCCCATTTCCCTGGTCGCACAGACAACGAGATCAAGAACCATTGGAACACGAGGATCAAGAAGAAGCTGAAGCAACTTGGACTAGACCCCATCAATCACCAGCCAATTACAGAGGAAGATCACAGCAAAAATGGTGATGAAGAGGGCCAAACCAATTCATCTAAAGAAGAAGAGGGAGTGCTCTCAAAAGTAAAGTCCATGGACACCCAAGAACAGCAAGAGCAACCCCACTTGAAATTGGATGAAGCAACTGACTTTCTGTTGAACAACTATGAATTGCTGCTGTGTGGCAGTCTTGATGAAGGAGTTCAGGGGCTAAATCAAGAATCGAACAGGTCAATCTCACAGAGCTCCAATTCAATTTGCAGGGAGGATTCTTCACAGAACCAGTCTAATTCCAATGGAGAGTCTAATTGCTCATCATCATCACTCCAAGAACACCACAATGGTGGTGGTGTCCAACAATGGGTTGATAGTGTGGACTCTATGCTCTCCTGGGATGGCTTTGATTTCTTAGAACAAGAGCTCTTCTACTTTGAAGACAGATTT
>gnl_Eucgr_v2.0_Eucgr.J02816.1
ATGGTGAGAAGTCCATGCTGTGCTAAGGTAGGGATCAACAAGGGAGCTTGGTCTTCCCAAGAGGATGAAATCCTCATCAACTATGTCAAGATTCATGGAGAAGGCAAGTGGAGAAAAGTTGCCCAGAATGCAGGTTTGAACAGATGCGCCAAGAGCTGCAGGTTTAGGTGGTTGAATTACTTAAGGCCTGGCATCAAACGAGGTGACATAACCAAGGATGAAGAAGATCTCATTATTAGACTCCACCAGCTTCTCGGCAACAGGTGGGCCTTAATAGCGGGGAGGCTTCCCGGACGAACAGACAATGAAATAAAGAACTACTGGAATACAAATCTGGCCAAAAATTTCGGGTCTTTTTCGTCACGGTCGTCATGCAAAATGAAATTCGACCAAGACCTGGGAGTTCAGGAATATCAAGATCACATAACGATGAATCATTCTCCGGTTGATCCGAATGAGCCACTGGGCATAAGTGGTATTCCCATTTTAAAAGAAGAGGAAAAGCCTTTATTGGCGAACGAAAGCACGAGCTTCATAAAAAATGGAAGCAATGATCATGGTCAAGACATGTTCTCTTCACTTCTCGTTGGAGATGATGATGATCTAAGCTTTTTAATGAGCATTGATACAGATTTCGGAGAGGGAGTAACAGACTTCGATCTGCAGTTGTTTCGGGACGATCAAGCTGCAGTTCGTCAAGAAAACGATGATCTCGGAATCATTGTTAGCCGAGTTGATAGCAATGATGGCATCTCTTCATCTTCATTACACTCATCAGGACATGATCAAGTGAAGGTTGAGAGAGGGTTGATGAGTGGTCAGATACCGTCGCTAGATCTGGAGCTGAAGAAACTGGCTTCCTTCCTTGATTTGGAAGATGACTGGACGGAACTC
>gnl_Eucgr_v2.0_Eucgr.J01574.1
ATGCAGAAAGGATCGTCGTTCGGATTGAGGAAAGGTTCGTGGACGGAAGAGGAAGATGTTCTCTTGAGGAGCAGTGTCCAGAGGTACGGAGAAGGAGAGTGGCATCGAGTTCCTCAGAGAGCAGGTTTGAATAGGTGCAGGAAGAGCTGTAGATTGAGGTGGTTGAACTATCTGAAGCCCAACATTAAGAGAGGGAAATTCCAAGATGATGAGGTCGATATGATCATCAGGTTTCACAAACTTCTTGGGAACAGGTGGTCCCTAATTGCTGGGAGACTCCCGGGTCGAACTGCGAATGACGTGAAGAACTATTGGAACACCCATCTACGGAAATTGATGACTTGCCAAGGGAAGCCGGAGAACGAGAAACCCCAAGATTTGGTCAAAGTTGAAGTCATAAGGCCTCGCCCTCGGAACATCTCCAAGAACTTCTCTTCCTTGGGGGTCGAAGCCTATAGGGAGCTGAACAAGTCCCGGGAGCCGCGCGTCCACGACGTGCCTCCAAACAGAAGCCCCTGGATCGATGATGACTTTCAGCTGCGTTCGGAGACGACGGAGGCATGGTTGGATTGTTGGAGCGGACTCTCCTTCGATGCAGAAAGCATCTGGGACTGGACGGGG
>gnl_Eucgr_v2.0_Eucgr.J01601.1
ATGGGAAGGCAGCCTTGCTGTGAGAAAGTGGGGTTGAAGAAAGGGCCGTGGACGGCGGAAGAGGACAAGAAGCTCATCAACTTCATCCTCACTCATGGCCAATGCTGTTGGAGAGCTGTTCCTAAACTTGCAGGATTACTGAGGTGTGGGAAGAGTTGCAGGCTCAGGTGGACGAATTATCTGAGGCCAGACCTGAAAAGGGGGCTCTTATCTGAACAGGAAGAGAAACTGGTCATTGACCTCCATGCCCAACTTGGCAACAGGTGGTCCAAGATTGCCTCTCACCTACCCGGAAGAACCGACAATGAGATCAAGAACCATTGGAACACTCACATCAAGAAAAAGCTCAAGAAGATGGGCGTCGACCCTGTCACCCACAAGCCATTGGTCTCAAACCCATCCGACCCGCCCCAGAGCCTGCAGAATCATCACCAGCAGAAGGAAGAGCAATCTTGCTCAACGAGTTCAGCCGATGCCGCAAAAACACCATCGGCTGATAATTTCATCGATTCGGTCCTAACCGAAGCCAAAGAAGAAGAAGACGGAACAAGCTGCATGGCAAATGCAAGCCTGCTCGAGACAATCGAGGTCATGGACATGAACAGTTTCTGCACAGACGAGGTCCCTCTGATCGACCCCAGCGACATTTTGGTCGCTTGCCCTCCTTCTTCCTCGATCTCCTCATCTTCTTCCTCGTACAACAACGGCGGCGGCGGCGGGGGCGGCGGCAACTTCATTCAAGAACTGCAGTTTCCTGACTTGGACTGGTCGTACGGTGAATTTGGCAATTCTGGCGACGGGGACAACCAACATAGCAAGCCGTGGGATGACGACGACTTCATCAACTGGGATTTTCTGGTCGGCAGCGTCGACGACAAGACGCTAATGCTCGATCCTCATCCGGTGAATTCGTGCCAAAGATCGGCTCTGGATCAGTCATCTTGGACCAATGAGCTAGTGCAG
>gnl_Eucgr_v2.0_Eucgr.J01580.1
ATGCAGAAAGGATCGTCGTTCGGATTGAGGAAAGGTTCGTGGACGGAAGAGGAAGATGTTCTCTTGAGGAGCTGTGTCCAGAGGTACGGAGAAGGAGAGTGGCATCGAGTTCCTCAGAGAGCAGGTTTGAATAGGTGCAGGAAGAGCTGCAGATTGAGGTGGTTGAACTATCTGAAGCCCAACATTAAGAGAGGGAAATTCCAAGATGATGAGGTCGATATGATCATCAGGCTTCACAAACTTCTTGGGAACAGGTGGTCCCTAATTGCTGGGAGACTCCCGGGTCGAACTGCGAATGACGTGAAGAACTATTGGAACACCCATCTACGGAAATTGATGACTTGCCAAGGGAAGCCGGAGAACGAGAAACCCCAAGATTTGGTAAAAGTTGAAGTCATAAGGCCTCGCCCTCGGACCATCTCCAAGAACTTCACTTCCTTGGGGGTCGAAGCCTATAGGGAGCTGAATGAGTCCCGAGAGCCGCGCGTCCACGACGTGCCTCCAAACAGAAGCCCCTGGATCGATGATGACTTTGAGCTGCGTTCGGAGACAACGGAGGCATGGTTGGATTGTTGGAGCGGACTCTCCTTCGATGCAGAAAGCATCTGGGACTGGCCGGTG
>gnl_Eucgr_v2.0_Eucgr.J01558.1
ATGCAGAAAGGATCGTCGTTCGGATTGAGGAAAGGTTCGTGGACGGAAGAGGAAGATGTTCTCTTGAGGAGCAGTGTCCAGAGGTACGGAGAAGGAGAGTGGCATCGAGTTCCTCAGAGAGCAGGTTTGAATAGGTGCAGGAAGAGCTGTAGATTGAGGTGGTTGAACTATCTGAAGCCCAACATTAAGAGAGGGAAATTCCAAGATGATGAGGTGGATATGATCATCAGGCTTCACAAACTTCTCGGGAATGGGCGAGTACATGCTAAGAAAAGGTCACATGTGAAGTGCATTTGTCTATTT
>gnl_Eucgr_v2.0_Eucgr.J01555.1
ATGCAGAAAGGATCGTCGTTCGGATTGAGGAAAGGTTCGTGGACGGAAGAGGAAGATGTTCTCTTGAGGAGCAGTGTCCAGAGGTACGGAGAAGGAGAGTGGCATCGAGTTCCTCAGAGAGCAGGTTTGAATAGGTGCAGGAAGAGCTGTAGATTGAGGTGGTTGAACTATCTGAAGCCCAACATTAAGAGAGGGAAATTCCAAGATGATGAGGTGGATATGATCATCAAGCTTCACAAACTTCTCGGGAACAGGTGGTCCCTAATTGCTGGGAGACTCCCGGGTCGAACTGCGAATGACGTGAAGAACTATTGGAACACCCATCTACGGAAATTGATGACTGGCCAAGGGAAGCCGGAGAACGAGAAACCCCAAGATTTGGTAAAAGTTGAAGTCATAAGGCCTCGCCCTCGGACCATCTCCAAGAACTTCTCTTCCTTGGGGGTCGAAGTCTATAGGGAGCTGAATGAGTCCCGAGAGCCGCGCGTCCACGACGTGCCTCCAAACAGAAGCCCCTGGATCGATGATGACTTTGAGCTGCGTTCGGAGACGACGGAGGCATGGTTGGATTGTTGGAGCGGACTCTCCTTCGATGCAGAAAGCATCTGGGACAGGCCGGTG
>gnl_Eucgr_v2.0_Eucgr.J01576.1
ATGCAGAAAGGATCGTTGTTCGGATTGAGGAAAGGTTCGTGGACGGAAGAGGAAGATGTTCTCTTGAGGAGCTGTGTCCAGAGGTACGGAGAAGGAGAGTGGCATCGAGTTCCTCAGAGAGCAGGTTTGAATAGGTGCAGGAAGAGCTGCAGATTGAGGTGGTTGAACTATCTGAAGCCCAACATTAAGAGAGGGAAATTCCAAGATGATGAGGTCGACATGATCATCAGGCTTCACAAACTTCTTGGGAACAGGTGGTCCCTAATTGCTGGGAGACTCCCGGGTCGAACTGCGAATGACGTGAAGAACTATTGGAATGCCCATCAACGGAAATTGATGACTTGCCAAGGGAAGCCGGAGAACGAGAAACCCCAAGATTTGGTAAAAGTTGAAGTCATAAGGCCTCGCCCTCGGACCATCTCCAAGAACTTCTCTTCCTTGGGGGTCGAAGCCTATAGGGAGCTGAACGAGTCCCGAGAGCCGCGCGTCCACGACGTGCCTCCAAACAGAAGCCCCTGGATCGATGATGACTTTGAGCTGCGTTCGGAGACGATGGAGGCATGGTTGGATTGTTGGAGCGGACTCTCCTTCGATGCAGAAAGCATCTGGGACTGGCCGGTG
>gnl_Eucgr_v2.0_Eucgr.J02819.1
ATGGTGAGGAGACCATATTGTGAAAAGCAAGGGATGAATAAAGGAGCTTGGTCTGCTGAAGAAGATAAAATCCTCATCAACTATGTCAAGATTCACGGTGAAGGCAAGTGGGGACGTGCTGCTCAGAATGCTGGTTTGAAGAGATGTGCCAGGAGTTGCAGGCTTAGATGGTTGAACTACTTGAGGCCCGGCATCCAACGAGGCAACATCACTGAGGACGAAGAAGATCTCATCATACGGCTCCACCGCCTTCTTGGCAACCGGTGGGCCTTGATTGCAGGGAGGCTTCCCGGACGAACGGACAATGAAATAAAGAATTACTGGAACACCATCCTGGCCAAGAAGTGCGGATCTTTCTCGCCACAGTCTTGTGTGAGAAAAGTGAACCATGAAGAGGAAACTGCGCAATGCCGGAATCATGGGTCCATGAATAATTTCGATCTGGTTAATGTAGACCAGCCATCAGTGGCCGGCATGTCCGGAATTCCTGTTCTACCCCAAGAAGAAAAGCACTGTTTTGTGGACAAAGGCATAGGCTTGATGAATAACAGCTGCAGCATCGACAATCAGGGCTTGTTCTCTTCGCTTTTGGTCGGAGATGATGGTGATGAGAATCATCCGAGCTTTTTGATGAACATTGACAACGATAATGATTTCATAATGGGACTTCCGGACATGGATTCACTGTTATTTCCTGGTAATAGAACAATGCATGAAGATAATAATTATGACATATTTGGAGGTTATGACAAGAATAATGTCATGTCTTCGTCTCCTTATGATACCACTTCTGATGATCAAGTAGTCAGGGTTGAAACTGAGGTGATGCATGATCAGCAACCGTCGCTACATGTGGAGCTGAAGAAGCTGGCTATGTTTCTTGATTTGGAAGATGAATGGAAGGAACCC
>gnl_Eucgr_v2.0_Eucgr.J01362.1
ATGGGTAGATCCCCGTGCTGTGACAAGGTGGGATTGAAGAAAGGGCCGTGGACACCTGAAGAAGACCAGAAGCTCCTCGCTTACATCGAAGAGAACGGCCATGGAAGCTGGCGTGCTTTGCCTTCCAAAGCTGGTCTTCAGAGATGCGGGAAAAGCTGTAGGCTAAGATGGACTAATTATCTTAGACCTGACATCAAGAGAGGGAAGTTCAGCTTACAAGAGGAACAGACCATAATTCAACTCCATGCCCTTCTTGGCAATAGGTGGTCGGCCATAGCAACTCATTTACCGAAGCGAACAGACAACGAGATCAAGAACTACTGGAATACGCATCTGAAGAAGAGATTGGCGAAAATGGGAATTGACCCGGTGACCCATAAGCCTAAAAATGACGCCCTAGTCTCTAGTGACGGTCAATCCAAGAGCGCGGCTAAGCTCAGTCACCTGGCTCAGTGGGAAAGCGCTCGGCTCGAAGCTGAAGCTAGATTGGCTAGAGAATCGAAATTACGTTCGCAGTCATTCCAGCATCACCACAGCAGCAGCAACAGCAGCCAGGTTTATTCCGCGGCTTCCGCTTTGGCTTCCACTTCAGCTGCACCGCCCGGCCTCGTCAAAAAAGCCACCGCCCCACTGCCACCATCATCACCGCAGTCTCTTGACACTCTCAAAGCTTGGACCGGTAGCTCATGGCCGTCAACCAAGTCCGGCGAAGGTAGTGGCGGTGCTGGAGGTTCAGCCAACGGGATCGCTGGCGATCTTGAGTCTCCTACTTCGACACTCACTTTCTCCGAGCCTATGAACGTGCTTTGTGAGAATCCCAAGCAAATGATCGAGTTTGTCGGTTCGTCGGGGTCGTCCGACTCCGGGATGATCAAAGAAGAAGGTGAACAAGAGTGGAAAGGCCTTGAAAGCTCAATTACGTTGCCAGAGTTCAAAGAGGGTATGGGGAACAACGCGGTCTCATTTACATCCACGTTCCCTGAAATGACAATGTCCCTAGAAGGTCCCTGGACTCCGGAGTCACTGAGGGCGAGTAGCGTGCATGGTAACGTGGAAAATAACGACATGGAAGAAGGGTTCACTAGTCTTTTGCTTAATAGCTCCGGCGACCAGAGTTTATCAGATGGCGGTGGTGAATCTGACAAACGTAGTGATTACTATGAGGATAACAAGAATTACTGGAATAGCATCCTTAATTTGGTGAACTCTTCGCCATCTGAGTCCCCAATGTTC
>gnl_Eucgr_v2.0_Eucgr.J01573.1
ATGCAGAAAGGATCGTCCTTCGGATTGAGGAAAGGTTCGTGGACGGAAGAGGAAGATGTTCTCTTGAGGAGCAGTGTCCAGAGGTACGGAGAAGGAGAGTGGCATCGAGTTCCTCAGAGAGCAGGTTTGAATAGGTGCAGGAAGAGCTGTAGATTGAGGTGGTTGAACTATCTGAAGCCCAACATTAAGAGAGGGAAATTCCAAGATGATGAGGTGGATATGATCATCAGGCTTCACAAACTTCTCGGGAACAGGTGGTCCCTAATTGCTGGGAGACTCCCGGGTCGAACTGCGAATGACGTCAAGAACTATTGGAATACCCATCTACGGAAATTGATGACTTGCCAAGGGAAGCCAGAGAACGAGAAACCCCAAGATTTAGTAAAAGTTGAAGTCATAAGGCCTCGCCCTCGGACCATCTCCAAGAACTTCTCTTCCTTGGGGGTCGAAGCCTATAGGGAGCTGAATGAGTCCCGAGAGCCGCGCGTCCACGACGTGCCTCCAAACAGAAGCCCCTGGATCGATGATGACTTTCAGCTGCGTTCGGAGACGACGGAGGCATGGTTGGATTGTTGGAGCGGACTCTCCTTCGATGCAGAAAGCATCTGGGACTGGCCGGTG
>gnl_Eucgr_v2.0_Eucgr.J01586.1
ATGCAGAAAGGATCGTCGTTCGGATTGAGGAAAGGTTCGTGGACGGAAGAGGAAGATGTTCTCTTGAGGAGCTGTGTCCAGAGGTACGGAGAAGGAGAGTGGCATCGAGTTCCTCAGAGATCAGGTTTGAATAGGTGCAGGAAGAGCTGCAGATTGAGGTGGTTGAACTATCTGAAGCCCAACATTAAGAGAGGGAAATTCCAAGATGATGAGGTCGATATGATCATCAGGCTTCACAAACTTCTTGGGAACAGGTGGTCTCTAATTGCTGGGAGACTCCCGGGTCGAACTGCGAATGACGTGAAGAACTATTGGAATACCCATCTACGGAAATTGATGACTTGCCAAGGGAAGCCGGAGAACGAGAAACCCCAAGATTTGGTAAAAGTTGAAGTCAAAAGGCCTCGCCCTCGGACCATCTCCAAGAACTTCTCTTCCTTGGGGTTCGAAGCCTATAGGGAGCTGAACGAGTCCCGAGAGCCGCGCGTCCACGACGTGCCTCCAAACAGAAGCCCCTGGATCGATGATGACTTTGAGCTGCGTTCAGAGACGACGGAGGCATGGTTGCATTGTTGGAGCGGACTCTCCTTCGATGCAGAAAGCATCTGGGACTGGCCGGTC
>gnl_Eucgr_v2.0_Eucgr.J01569.1
ATGCAGAAAGGATCGTCGTTCGGATTGAGGAAAGGTTCGTGGACGGAAGAGGAAGATGTTCTCTTGAGGAGCTGTGTCCAGAGGTACGGAGAAGGAGAGTGGCATCGAGTTCCTCAGAGAGCAGGTTTGAATAGGTGCAGGAAGAGCTGCAGATTGAGGTGGTTGAACTATTTGAAGCCCAACATTAAGAGAGGGAAATTCCAAGATGATGAGGTCGATATGATCATCAGGCTTCACAAACTTCTTGGGAACAGGTGGTCCCTAATTGCTGGGAGACTCCCGGGTCGAACTGCGAATGACGTGAAGAACTATTGGAATACCCATCAACGGAAATTGATGACTTGCCAAGGGAAGCCGGAGACCAAGAAACACCAAGATTTGGTAAAAGTTGAAGTCATAAGGCCTCGCCCTCGGACCATCTCCAAGAACTTCTCTTCCTTGGGGGTCGAAGCCTATAGGGAGCTGAATGAGTCCCGAGAGCCGCGCGTCCACGACGTGCCTCCAAACAGAAGCCCCCGGATCGATGATGACTTTGAGCTGCGTTCGGAGACGACGGAGGCATGGTTGGATTGTTGGAGCGGACTCTCCTTCGATGCAGAAAGCATCTGGGACTGGCCGGTG
>gnl_Eucgr_v2.0_Eucgr.J02212.1
ATGGCAAAAGCCACGAACGGTAGAGAGAATGAGCGGAAGAAAGGGCTGTGGACAGAGGAAGAAGACAAGATTCTCATCCACTACGTGGAGGCCAATGGAAAGGGAAAATGGAACACCATTGCTAAGCGGATAGGGCTGAGAAGGTGTGGGAAGAGTTGCAGGTTGAGGTGGATGAATTATCTGAGCCCAGATGTGAAGCGAGATAGTTTCTCTGAGGAAGAAGAAGACCTCATCATTAGGCTCCACAAGCTCCTTGGCAACAGGTGGTCCTTGATCGCGAAGAGAGTGCCGGGTCGAACCGACAATCAAGTGAAGAATTATTGGAACACTCATCTGAGCAAAAAGCTAGGCGTTCAAGTGCACAGCGCTCGATCTAGCACATCGGCCTCCTCCAGGAGTTTACAACCGTCGAGTACTTCTACATATCCATGTTCCACTTCGTCTCACGACGCGGCCTCCGAAAAGAAACTGGACAAGGACGCGAGACCGGACTGCACGAAATGGGATACTAGAGAACCGACCATTAGAGACCAGTCGACGAGCCACTTTTGGGATTTCGAGAGCGAGCTCGGTGAGCTCGGGATGATGGAGTTCTTGCAGGGGCAGTGTCGCGATCTATCTTGGCTTAATTCA
>gnl_Eucgr_v2.0_Eucgr.C01374.1
ATGAAGGCAAGAAAGATCAAGAAAGGCTTGTGGAAACCAGAAGAGGATATGATACTGAAACAGTACGTCGAGACTCATGGCGAAGGCAACTGGGCAGTCGTCTCTCAAAGATCCGGTTTGAAGAGGGGAGGCAAGAGTTGCAGATTGAGATGGAAGAATTACTTGAGACCCAACATCAAACGAGGCGGAATGTCCCCGGAAGAAGAAGATCTCATCATCCGGATGCATAAGCTTCTCGGCAATCGATGGTCACTAATTGCCGGGCGGCTTCCCGGTCGGACGGACAACGAAGTGAAGAACTATTGGAACACCCATTTGAACAAGAGACACTTGTCGCGCAAAAGGAATAGCATTGCCTCAAATGGACGCCGCAAGGACGAGAACATCTGCGCCACCTTGGCCACCGAGACAGCCCCGGAAGTACCAGCTCCACCGCCCATGACTCCTCCACCAGTAATTCACAATGGAAGCAATGACCTCGACGCAAAAGAAGCGATGATGACGGGAAGGAAAGAAGACAGGCTAGAAGATGGAGAAAGATTTGTGTACGGCTGTGACATGGGATCGCCGCTGTCCATGCCCACCAGCAATTATTCTGCGTCGGTTGTCTTTGACGACGAGCTGCTTGTGCCCTGGCTGGATTCCTTTGTTTTTGTC
>gnl_Eucgr_v2.0_Eucgr.C00190.1
ATGGGAAGGGCTCCGTGTTGTGACAAGGCAAATGTGAAGAAAGGGCCATGGTCTCCCGAAGAGGATGCTACGCTCAAGGCTTACATTGAGAAGTATGGAACTGGTGGAAACTGGATTGCCCTTCCTCAGAAAGTTGGGCTAAAGAGATGTGGGAAGAGTTGCAGACTGAGGTGGCTGAATTACTTGAGACCCAACATCAAGCATGGTGGCTTCACTGAGGAAGAGGACAACATCATCTGCAGCCTCTACATCAGCATTGGCAGCAGGTGGTCAATAATTGCTGCCCAGTTGCCAGGAAGAACAGACAATGACATCAAGAACTACTGGAACACCAGGCTGAAGAAGAAGCTGCTCGGAAGACGAAAGCACAGCATCAACGAAAACACGGTGATGAATCGCTTCTCGTCATCGCGCACATCTCAATTGAACCCAGCAAGAGATCTGAACACTGCATCACCAGATGACGATGATGACTCTTCATCACCATATAACTCACATGCTTTGAGCAATTCTGCCCTTGAAAGGCTTCAACTCCACATGCAGCTTCAGACCCTCCAAAACCCTTTGTTCTCAAGCTTCTACAACAACCCTGCACTCTGGCCCAAGATCCACCCCCTGAGAGAGAAGATGATCCAGAGCCTCCATCTCTTGAACCAAAACCCTAATAACACTAATGGCCCCAGTCTAATTCAACAGCTTGCACTGGCCAATGGGTCTCAACAACGAGCTGAGGACATCGAACGCAACAAGGCCGACATTTATGAACTCACCTCCACCAATCCTAATAATGTCTCACTCCAACATGATTCTCTCAAGATCACTGCTTCCAAGATCGAAGAACTGGTGAACTCTTTGAGCACTTCCTCGGATGGCTCGGTTTCCTTCAACTACGCCAAGAATTTGATCGACACGGCCCTTATACCTGAAGTAGATGGTGCTGAAGCAATGTCATATGCTAATGCATTCGACGGTGCCACGTCAAACATCCAAGCTGAGCTGGACGATATGGGGAATAACAAAGCAGCCAATCATTTCGCCCCTCGGGAGGATCATCCGAACACGAACGCCGAGTTCGATTATTTCAAGGAAATCAATGGTTGTAAGGACAACATCCTCTGGTGGTCCAATGAGCTGGACACGAAATTGCCATCGGCCATTTCCTGGGATCCGGTGAACAATTCGGTTTTCCAGAACGAAGGACTGTTTCAAGACTATGGATCAGGAGCAATTTGCGGCAGCGGCCAGTAT
>gnl_Eucgr_v2.0_Eucgr.C00721.1
ATGGGGAGGAGTCCATGTTGCTCCAAGGAAGGGATGAACAGAGGAGCGTGGACTGTCATGGAAGACAAGATCCTTACTTCCTACATCAAAGCCCATGGCGAAGGCAAATGGAGGAACCTCCCCAAACGAGCTGGTTTGAAGAGGTGTGGCAAGAGTTGTAGACTGAGATGGCTCAATTATCTCAGACCAGACATCAAGAGAGGTAACATCTCTCTTGATGAAGAAGAACTCATCATCAGGCTCCATAAGCTTCTTGGTAACAGGTGGTCTTTAATAGCCGGAAGGCTCCCGGGGCGAACAGACAATGAAATCAAGAACTACTGGAACACAACCCTCGGCAAGAAACTCGCCAAAACTGATCGCTCATCTTCCTCTCCACCATCATTAAAAGACATCAATCATCCCTCGTCCAAATCCAGATCCAAGAGACCAGTCTCCAAGTCGAGCTGCTTGTTCCCCACGAAAGCGACTCGGCCCCGAGTCACCAGATACAAGCCCCTGGAGGGCACCAAGGTCCACGCCTCACCAGGCTCCTCACTTCCAAGCAAAAACCAATCCCTCTACTCAATAACCCAAGAATATCCACCGTATCTTCAAGCCAATTACCGCCCAAGTGGGAGCACATGTCAACAGGGGCTAGACTCAGAAAGTCCGAGATCTCATCGTGTTCACTGTGGCGCTCATGATGACCACCTTCAGAAGAACTTTGTTGGAGACTTTGGGCTTATCAACTTTGGCTATGGTGATGAGTTTAACGCGGCCAATGTTATGTGCGCTGACCAGCCCTTGACCGTGGAACAAGAAATGTTGGAGAACTGGACAGCAAGTTTTTGTGTAGAAGAAAAAGACACCTTGGATCTTGATTCCTTGGCATATCTGCTGAATTCCGAGGAATGGCCG
>gnl_Eucgr_v2.0_Eucgr.C03699.1
ATGGTAAGAGCTCCTTGCTGTGACAAGGCTAACGTGAAGAGAGGGCCTTGGTCACCTGAAGAAGATGCCACTCTCGTGAACTACATAAACAAGCATGGAACCGGTGGCAATTGGATCGCTCTTCCTCGCAAAGCCGGGCTTAAGCGCTGCGGCAAGAGTTGCAGGCTAAGGTGGCTGAATTACCTGAGGCCAGACATAAAGCATGGAGGTTTCACTGAGGAGGAGGATCACGTCATCTGCACTCTTTTCTTTACCATAGGAAGCAGGTGGTCGGTAATTGCTTCCAAATTGCCAGGAAGGACAGATAATGATGTGAAGAACTACTGGAACACCAAGCTGAAGAAGAAGCTAATGAAGCAACTGGCTTCTCTGAAAACAGTGCCTGAAAGTAACTTTGACTATCAGGTCTGCGCACAGAACTCGGCCTCAATCGATCCTGAGACCAAGAATCGGGAATATGCTGCTAATTCAATGGGATTCCCCAAGCAGAACTTCAATCCAGGAATACCCACTTCGAACTCGAGTCTTCTCTGTCCTCCAAGTCTCACTGAAGTTTCGGATTTTAGCCATGTACCATCGTCCACGCCAGAAGTTTCAAGTCATTCTGATTCGTGTTCTGTGGTGATGAAGAGCGAATATTCAGGGTCTGCAAACGGCAGTTCCGAACAGGACCAAGTCCTGTTGGACTTTGATTTTGATAGTATGCTCAATGACTTTGGCTTCCAAGATCAGAGCAGC
>gnl_Eucgr_v2.0_Eucgr.C00725.1
ATGCCGACGACACCAACGAGAAGTCGGTGCTCGAAGAGAGATGCTAACAGAGGAGCATGGACTGCAGAAGAAGACCAAAAGCTAGCTCAAGTTATAGAAACCCATGGCCCGAGAAGGTGGAAGCTAGTTGCAGCTAAAGCAGGCCTCAACAGATGTGGGAAGAGTTGCAGATTAAGATGGCTGAATTATCTGAGACCCAATATCAAGAGAGGCAATATCTCAGACCAAGAAGAGGACTTGATTCTCAGGCTTCACAAACTCCTAGGAAACAGGTGGTCTTTAATAGCTGGAAGGCTACCGGGTCGTACAGATAATGAGATCAAGAACTACTGGAACTCTCGTCTGAGCAAAAAGATAAAGCAGAAGGAGAGTCAAAGCAAATTCCTCGAGCCAGATCAATCTCAGGACCCGAGGAATAATCCGTCGGCGATGCATAGCGTGGCGGACAACGATGGGGGAACATCGAAGAGAGAGGAAGAGATGAAAAGCGACGTCTCTAGGGATGACTTCCTTGACAACTTCAACGAGGGTCCTCTCAACTTGGAGTGGATGAGCAAATTCTTGGAAGTGGACGAGAGCTGGTTT
>gnl_Eucgr_v2.0_Eucgr.C00722.1
ATGGGAAGGAGCCCATGCTGCTCAAAAGACGAAGGGTTGAACAGAGGGGCTTGGACTGCTGATGAAGACAAGAGACTCACGGACTACATCAAAGTTCACGGCGAAGGGAAGTGGAGGAACATTCCCAAAAGAGCTGGTCTCAAGAGATGTGGGAAGAGTTGCAGGCTGAGGTGGTTGAATTATCTGAGGCCTGACATCAAGAGAGGCAACATCACCAGTGATGAAGAAGACCTCATCATTAGGCTTCACAGACTCTTGGGCAACCGATGGTCTCTCATTGCGGGAAGACTTCCAGGGCGAACAGACAATGAAATAAAAAACTACTGGAACTCCACCTTGGCCAAGAGGGAACAAGGAGAGAAGAAGCCAAGCCTCTCCACAACTGAGAAGATCAACCCGATGGCCACCTCCTCAATAATGCAGGACGAGACTCAGAACCTGGTGCTAGTTGGAGACTCCACGCTCCACCACATGGAACAGCCATCGGGGACCAGTGAGGCGGCAAAGAGCGGGCAATCGTCAGAGTACGAATCAAGCGACGTCTCATCGCCGGCTTCCATGTCCAGGGAAGAGCCCAACTTGGAGCCGCTCATGGTGGACTGCACTGTCGGGGAGTTGGACCTCGTGGAGATTCTTGACGCTTCTGATTTTAGGCTCAACGAGTCTGGAAATACTTCTCAAGTGATGAACACAGTTGATAATGAGGGTATGAGCAAGAACGAAAATGTCGGAGGTACTTCCTATGGACAGGCACATAACTGGTGGAGTGAAGGATTGGAGATGGATAATTGGGTCTCCGACCTCGCCGAGATGACCTCGGGTTTGGGACCTTTCGCTTCGATCCTATACGGCACCGAAGATTGGATCCCG
>gnl_Eucgr_v2.0_Eucgr.C02280.1
ATGGGTCGAGCTCCATGTTGCGACAAGGCCAACGTGAAGAGGGGACCGTGGTCTGCTGAAGAGGATGCAAAGCTCAAGGATTATATCGAGAAGGATGGCACAGGAGGAAACTGGATTGCCCTTCCTCAGAAAATTGGCCTTAACAGATGTGGGAAGAGTTGCAGATTGAGATGGCTGAATTACTTGAGACCCAACATCAGGCATGGTGGGTTCTCTGAGGAAGAAGACAACCTAATCTGCAGCCTTTACATTAGTATTGGAAGCAGGTGGTCCATTATTGCAGCACAATTGCCCGGAAGAACTGATAATGACATCAAGAACTACTGGAACACCAAATTGAAGAAAAAGCTTCTGGGTAGGCGAAGGGAGTCTTTGCTCAACCGTTCATCTTCCATGAAAGATGCAAACAGTTCCAAAGATGCTACAAGTTCACAGGCCTTGAGCAATTCTGCCCTAGAGAGGCTTCAGCTTCACATGCAGCTTCAGAACCTTCAAAGCCCTTTCTCTTTCTACAACAATCCTGCACTTTGGCCCAAAGTGCCTCCTCTATTGCATGAAAAGATGACCCAAAGCCTTCAGATCTTGAATGAAAGTCCTTATCAGCTGATGCAACCTACCCTCTCTAGTAGTTCATCGCCCAAAAATGACCAGAAGGCCGAGACACATGAGTCCTCACCTGCTGCCTCTCATTCAGCTCCAAGTGATTTTGCCAATCTCAGCTTCAATGATGCTGATTTCAGTGAGTTGGTAAATTCCATGACTAACTGTGTTTCATCTTCAGACCGCTACGTCTCGTTACCCAACATAGGAGTTAATTCGATTGATCAACCAAATAGGACACAGTTTCTCCCAGATCCCATAATCCACACTGAGCTGGACAATTCTCTCAACTACAATAAATCTGATGGATCTATGTCACAGCAGAATCAGGTAGATGAATTTTGTTTCAAGGACATGAACAGCACTTCTAGAGACCCATTGCAGGCTTTGTGGTGTGACAATGAGTACAGCGGGCAATCAGCATCCTCTTATTGTTGGGATTCAACTTCGGCACTTCTATGTGAGGGCATATCCCAGGATTATGGTTTCGGCTATAACATG
>gnl_Eucgr_v2.0_Eucgr.C03151.1
ATGGGAAGGAGTCCATGTTGCTCAAAGGTAGGGCTGAACAGAGGAGCATGGACTCCCTTGGAAGATAGAATTCTGACTGCTTATGTCAAAGCTCATGGGGAGGGCCAATGGAGGAATCTTCCCAAGAGAGCTGGTCTCAAGAGATGTGGCAAGAGTTGTAGACTGAGATGGCTAAACTACCTGAGGCCAGACATCAAAAGGGGTAACATCTCCCATGATGAAGAAGAGCTCATCATCAGACTCCATAAGCTCCTTGGTAACAGATGGTCGCTGATCGCAGGTAGACTCCCGGGACGAACAGATAATGAAATCAAGAACTATTGGAACACCACTTTGGTGAAGAAAGCTAAGGATCAACCGTCTTCTTTTCCCTCCCGAGAATCACCTTCAACTGAGTCCAAAGCCAAAAGGATCTCGGCCAACAATGGCTATTCCAACATCGTCAAGCCCTCGAGTTCTCAGTCGCCGCCGGCGACCGTCACCAGACCGCAGCCCGTGCGAGCAAAGCCAACACAGTGCACCCCGGTGCTAGCCTGGGAGAAACTATATGAACTCGGTCCCCTGCTTAAACCAACGAGTGACATTCAGGATCCACAAATTGGTGAGGCTCGCCGTGAAGATTTTCCTCGTCAAGGTGTTAGTGAAATTCGTCTCTTTGACTTTGAACTTGATGATCATTTCCAAGCAGAGCAAGACCGTTTTATGGGGAATATGCTCGAGACTATTGATAATATTGCACCTAACGTCGAAGAAATTCTTCTGGAGAGTTGGACGGGCAGTGTTTGTACAAAAGAGGACACGTTAGATCTAGAGTCTATTCCATTTGTGCTTGATCCTGAGGAATGGCCG
>gnl_Eucgr_v2.0_Eucgr.C00723.1
ATGGGAAGGAGCCCATGCTGCTCAAAGGAGGAAGGGTTGAACAGAGGTGCATGGACTGCTCGTGAAGATAAGATACTCACAGACTACATCGAAGTTCATGGCGAGGGGAAGTGGAGGAACATTCCCAAAAAAGCTGGTCTTAAGAGATGTGGAAAAAGCTGCAGAATGAGGTGGTTGAATTATCTGAGGCCTGACATCAAGAGAGGTAACATCACCAGTGATGAAGAAGACCTCATCCTCAGGCTTCACAAACTCTTGGGCAACCGATGGTCTCTCATTGCGGGAAGACTTCCAGGGCGAACAGACAATGAAATCAAAAACTACTGGAACGCCAATTTAGCCAAGAGGGAACAAGGAGGGAAGAAGCCAAACCCATCCAAAACTGAGAAGATCAAACCAATCGCCGCCTCCGAAGTAAAGCAGGATGAGACTCAGAACCCGGTGCTAGTCGGTGACTCCGCCCTCCGCAATAAGGATATCGTTACCCTGGCGAATAGCGAGACAACAAAGAGCGGGCAATCGTCGGAATATGAATCCAGCGATGTCTCGTTGCCGGCTTCCATGTCAAGGGAAGAGCCCAGCTTGGAGCAGCTCATGTTGGACTGCACTGTCGGGGAGTCGGACCTGCTGGATATTCTTGATGGTTCTGATTTTAGGTTCAATGAGTTTGAAGATATTTCTCAAGTGATGAACTCAGTCGAGAATGAGGCAATGAGCAAGAACAACAACGTTGGAGCTGCTTCTCCTGGACAGGCACATAACTTAATAATTCCTGCGGATCTCTGTCTCGAAGTTGTATTAGGAGATTTTCGCATTAGTATATCGAAATTC
>gnl_Eucgr_v2.0_Eucgr.C02096.1
ATGTCAGGTCCCCTCAGGGCTCCTGCCCGCCCCGAACCACCCGAGACGATCCCAGATCCAGTTCAGCACCAGTTGCCAAGGGCCATCGTCACTCCTGACCCTTCGACCCCTCCTCTCCTCTCCTCCCTCACTCTCCCTCTTATCTCCTCCCTCCTCTCCTCCGGGTACATGCAAGAATTCGAGGGGGAGAGAGGGAGAGAGCGTGCTTTGAACATGGGGAGGAGCCCGAGGTGCGACAAGGACGGGCTCAACAAAGGAGCGTGGACGGCCGCGGAGGACCAGATCCTGATGGACTACGTCAAGCTCCACGGCGAGGGCAAATGGAGCCGGCTCTCCAGGGAAACCGGTCTAAGAAGATGCGGCAAGAGCTGCAGGCTGCGTTGGATGAATTACCTGAGGCCCGACATCAAGAGAGGGAACATCTCGCCCGACGAAGAAGAACTAATCATCCGGCTTCACAAGCTATTGGGCAACAGGTGGTCGTTGATTGCTGGAAGGCTTCCGGGGCGTACGGACAATGAGATAAAGAACTATTGGAACACCAACTTGGCCAAGAAGCCCGAAGCATTGAGGTCGATCCAATTCCACCATTTGCACAGAGAGCCGATGGTCGAACCTCCCGGAACGTCGCAGCAAGAGCTGGAACAGCAGAGGGTGCCGGAAAGCAACATTCGTGGAGTTGCCAATCCAGAGCCACAAGTTGCTCAACAGAATGCTGCTAATGGGGAAATGCGATCATCCCCAGATGGCAATTACTTGCTGAAGCAAATGCTTTCAGACTCGGATATGAGCGACGGGTCGTTGTCATTCAACTCGGAGGAGGAATCGCCGGACTTCATGATCGATTTCAACGTGGACGACATTAGCCAGTTCCTCGACTCGGATTTCTACAAGCTCGGTCCGGACCAAAACGGCTATTCCCATGACGGGGAGCGAGGCAGCAAGTGCCCGCCCTATTTGAACCAGCAACTCGTGCCGCCGGAGGAAGCCGGGAAGGATCTGGACAACAGCCTACGCATCCGAGATGATTCGGTCTCGGCGTTCCAGTCACTGGCGTCGTTATTCGAATCCGACGACGAGAAGTGGACGGGGGGCGGTGATAAGGCCGACTTTGCATTGCCTGGAAAGAACGGT
>gnl_Eucgr_v2.0_Eucgr.C03152.1
ATGGGCAGAAATCCTAGCAGTGGTAAAGATGGATTGAAGTTGAAGAAAGGAGTTTGGTCGGCTCTTGAAGATCAAATCCTCATCGATTACGTCAAAGTTCATGGCCAAGGGAAATGGGGCAAAGTTCGTAAGGTAACAGGCCTCGAGAGGTGTGGAAAGAGCTGTAGGCTTCGGTGGTTAAATTACCTAAGACCAGATATCAAGAGAGGAAACGTATCGCTTGAAGAAGAGGAACTCATCATTAGGCTCCATAAGCTCCTTGGCAACAGGTGGGCTCTTATCGCGGGAAGGCTTCCTGGCCGGACAGATAATGAGATAAAGAATTACTGGAACTCCACCATAAAGAAGAAGATGGTCCAAGAAAACGGTGACCGGCCAATGAACTCAAAGTGCGAGGATGACAAGCTCACGAAGAACAAGCCCTTAAATGAGACCGCCACGGCTGAATCACAAGGCGATGCCCATCGTGAGAGTAAGCCGTGTAATTCAGAAGGCGTCGTTTCAGATAGAATGATGGAATCAATTGAAGAAAAAGGTGAGGGAGGAGATTGTGAGGACGACACGATTTCATGGGAAAACATGATGATGGACCTCAATGTCGAGGATATGTGCATGTCTGAGAATCAGCACTCCGAGCTCTTTGAAGGCAATGAAGATGGAGGAAATCAAAACGGGTGGATTTCTGAGGAAATGCTGTCTACATGGGTTGCTGAGTTGCTGGGC
>gnl_Eucgr_v2.0_Eucgr.C02391.1
ATGGGTCGAGCTCCGTGTTGCGACAAGGCCAACGTGAAGAGGGGGCCGTGGTCTGCTGAAGAGGATGCAAAGCTCAAGGATTATATCGAGAAGGATGGCACAGGAGGAAACTGGATTGCCCTTCCTCAGAAAATTGGCCTTAACAGATGTGGGAAGAGTTGCAGATTGAGATGGTTGAATTACTTGAGACCCAACATCAGGCATGGTGGGTTCTCTGAGGAAGAAGACAACCTAATCTGCAGCCTTTACATTAGTATTGGAAGCAGGTGGTCCATTATTGCAGCACAATTGCCCGGAAGAACTGATAATGACATCAAGAACTACTGGAACACCAAATTGAAGAAAAAGCTTCTGGGTAGGCGAAGGGAGTCTTTGCTCAACCGTTCATCTTCCATGAAAGATGCACACAGTTCCAAAGATGCTACAAGTTCACAGGCCTTGAGCAATTCTGCCCTAGAGAGGCTTCAGCTTCACATGCAGCTTCAGAACCTTCAAAGCCCTTTCTCTTTCTACAACAATCCTGCACTTTGGCCCAAAGTACCTCCTCTATTGCATGAAAAGATGACCCAAAGCCTTCAGATCTTGAATGAAAGTCCTTATCAGCTGATGCAACCTACCCTCTCTAGTAGTTCATCGCCCAAAAATGACCAGAAGGCCGAGACACATGAGTCCTCACCTGCTGCCTCTCATTCAGCTCCTAGTGATTTTGCCAATCTCAGCTTCAACGATGCTGATTTCAGTGAGTTGGTAAATTCCATGACTAATTGTGTTTCATCTTCAGACCGCTACGTCTCGTTACCCGACATAGGAGTTAATTCAATTGATCAACCAAATAGGACACAGTTTCTCCCAGATCCCATAATTCACACTGAGCTGGACAATTCTCTCAACTGCAATAAATCTGATGGATCTATGTCGCAGCAGAATCAGGTAGATGAATTTTGTTTCAAGGACATGAACAGCACTTCTAGAGACCCATTGCAGGCTTTGTGGTGTGACAATGAGTACAGCGGGCAATCAGCATCCTCTTATTGTTGGGATTCAACTTCGGCACTTCTATGTGAGGGCATATCCCAGGATTATGGTTTCGGCTATAACATG
>gnl_Eucgr_v2.0_Eucgr.C00624.1
ATGGGAAGAGCACCATGCTGTGACAAAGCTAACGTGAAGAGAGGACCGTGGTCGCCTGAAGAAGATGCAACTCTCAAGAGCTATCTGGAAGCTCATGGCACTGGTGGAAATTGGATTGCTTTGCCCAAGAAAGCAGGCCTTAGACGGTGTGGGAAGAGTTGCCGCTTACGGTGGCTCAATTATCTGAGACCAGATATCAAGCATGGTGGTTTCACAGAAGATGAAGATAATATCATATGCAATCTCTACAACGAAATAGGAAGCAGGTGGTCTGTCATAGCATCTCAATTGCCCGGAAGAACGGACAACGACGTCAAGAACTACTGGAACACCAAGTTGAAGAAGAAACGGCTCGCCGGAAAAGTTAATGGGGCTAATAACAGCAGCTACAACACAATGTCCACTTCCAACGCCCCTGCGCTCCTCGGGTTCGCAAGCAACCATCCTTCTGGCTCGCCAAATCTGGACATGTACCACCGTGGATTTTCAGTTTCGGGGATCAACACTTTCACGGCTGCCGAATGCCAGGTTATATATGACAGAGCAACTACTGCTAATGTTCCCAATTCGGCTTATTATCCTTACACAGGCTTCGATCACATAAAGTCTAATGAAATCGAGGCGAGTTCAAAGGTATCGACTTCAAGCATTTCTAATTCATCCAGCATCTCGAGTTCGTCATCGTCTTTGGCAATGGACGGAAAGCCTTCGCTGCTCACTTGCGACAAAGGAACCCTCGATGAGGCCGCTGCAATGATGGATTTCGGGTTCGGATTCCCCTTTGACGCTGTCAACAATGGCATCTGGTTTCAGGAGAGAGCTCAGGATAACTCTCTCAACTGCGGCAGCTATATTTCGAGTTCTGATTTAAACTATATATGC
>gnl_Eucgr_v2.0_Eucgr.C03555.1
ATGGGAAGGAGGCCATGCTGTGCAAAAGAAGGGCTGAACAGAGGGATATGGACTGCTGGAGAAGACAAAATCCTCGTCGACTACATTGAAGCCCACGGCGAAGGGAAATGGCGGGACCTCCCTCAGCGAGCTGGGTTGAAACGTTGTGGGAAGAGTTGCAGATTAAGGTGGTTGAATTACTTAAGGCCAGGTATCAAGAGAGGAAACATCTCAATGGATGAAGAAGAGCTCATTATTAGACTGCATAAGCTCTTGGGCAACAGGTGGTCGTTAATAGCCGGAAGACTCCCCGGACGAACAGACAATGAAATAAAGAATCACTGGAACACCAACCTTAGCAAGAAGGTGCAGGATCAGACACATCAAAATCCTGTCAAGCGGTCCAACGAATTGGAACCTCGGAGCGAGACGTCGAAGGAAGAGTCGCCATCGAGGCTGGAGCCGCACCCAGTCATTCGAACAAAAGCAATCAGATGCACTAGGGTTATCCTCCCACCCCCACTGATGGATCAAGTAGCTAGCAAGGCAACTTCGTTTCGCAATTCGAACAGCGAGACCTCATCTTATACATCATCTCGTCAAAGTGACTTATCTTCCCACTTTCTGGCCGATTTCAACATCGACGACCTTTTGATGTCGGACGAAGCTCAAAATCTGGATTCGTGTTTCCCTCTCGAAGGGGAGAAGGTCAATTGCTATCCGTCCAATTTTACTCTTCCTGCGCATGATGATGCCGGATGCATCCGCTCGGAAGGACTTGACCGCTGGAGGGACAACGATGAGCCTTTTCAACCGAATGGAAGTTTCGATTTCAATTCATTGGCATCATTCCTTAATTCAGATGATGGATGCGGTTTAGATGAA
>gnl_Eucgr_v2.0_Eucgr.C00947.1
ATGGGAAGAGCTCCTTGCTGCGACAAAGCCAGCGTCAAGAGAGGGGCGTGGTCTCCTGAAGAGGATGCCATCCTCATGAGCTACATACAGCAGCATGGCTCCGGCAATAACTGGATCACTCTCCCCGTCAGAGCTGGGCTGAAGCGGTGCGGCAAGAGCTGCAGGCTGAGGTGGCTCAACTACTTGAGGCCGGACATCAAGCGTGGCGGCTTCTCTGAGGAGGAAGACAATGCCATTTTGACTCTCTACTCTGTTTTCGGGAGCAGATGGTCGCTGATATCTTCGAGACTGCCCGGAAGGACGGACAACGACGTGAAGAACCACTGGAACACCAAGCTGAAGAAGAAGCACCTCTCTGCGGGGAAAGCGGCTTGTCTCAGGAGCGATAAAAATCGGAACTTGGGCGGGCCCGCGGTCCCCGACGTTCCTAAACTCGAGACCCACGATGATCATATCGTAGATTCATCATCCTATTGCTTGTACAACAACAGTTTCAGCTCGTTGCCCCAGTTACACGCGAGCCCTGGCCATCAAGAACACAGTAGCTTCGATCACCAGGACCAGAAAGCACCTAGCTTTGTAGCCCCGACCGTAATGGCAAGTTCGGATTTTGGCACCGGTGGGAACAACTTCGGCGCCGCCTCTTCAACATCGCCTCAGGAGGTCTCGAGCCTCTCCAGCGCCTCGTCTTCTCTGGCGTTTCCAGGGAACGATGAAGCCAACGCGGAGGAGGAGCAGATCTTTCTGGATTTCGACTACGATATCCTGAATAGTTTTTGGTCG
>gnl_Eucgr_v2.0_Eucgr.C03554.1
ATGGGAAGAAGCCCTTGCTGCGCGAAAGTGGGCTTGAACAGAGGAGCTTGGACAGTTCAAGAGGACAGAATTCTTGTTGATTACATCCAATCCCACGGCGAAGGAGGTTGGAGGAACCTCCCCAAGAAAGCAGGCTTGAAGAGATGCGGCAAGAGTTGCAGGCTCAGGTGGTTGAACTATTTGAGGCCCGACATCAAGCGAGGCAACATAACAGCGGACGAGGAAGAGCTCATCATCAGGCTTCACAATCTCCTGGGCAATAGGTGGTCTCTGATCGCGGGGAGGCTCCCAGGGCGAACAGACAATGAAATAAAGAATTACTGGAACACCATTGTGAGCAAGAAGGTGAAACACCAGCCAAAGCCATCGAAAGAGACCAAACTCACCAAGTCGAAGGTCATCGCCATGTCTCGACCAGCAACCCAAGTGGTGAGGACTAAGGCCTTGAAGTGCTCCAGGGTTTTGTTCCTCAATCCTCCACAAGCCCGCCCCCAAGTCATGCAACAGCAACAACATCGCCAAGCGGACACTGACCCCGCGACCCAAACCAATGCCATGCCTGTGGTGAAGAGCAAAAATGCAGATGGCAAAGTACCGTGTCTTGCTGGAGGAGAAGATCATCTAGCAACGGACTTTGATTTCAGCGAGATTGACTTGTCGGAGTTCCTGAACTCCGACTTGTCGGACAAGTTTCGCTGCTTCGACGGTTGCAACTATGGCTCCTATAATAATACCTCATTAACTTCTAATTCTTCTTCGGAACAAGCCATGATGTTTTCAGAGGAGATGGTTCAGAGTTGGAACCTCGGTGGGTGTGCTCAAGATCAAGCAAATGTGGGGTCCAATGTTCAATCTCTCTCTCCACTTCTTGATTGCGACAAAGGGGAATGGCTGGCCAGTGGAGTTATT
>gnl_Eucgr_v2.0_Eucgr.C00724.1
ATGGGAAGAAATCCTTGTTGCACCAAGGAGGGACTGAACAGAGGGGCTTGGACAGCTCTCGAGGACCAGATCCTCACAGATTACATCAAAGCTCACGGCGAAGGCAAGTGGAGGAACATTCCCAAGAAATCTGGGCTGAAGAGATGTGGGAAGAGTTGCAGGCTGAGGTGGTTGAACTATCTGAGGCCTGACATCAAGAGAGGCAACATCACTCCTGAGGAAGAGGACCTCATCATCAGGCTTCACAAGCTCCTTGGCAACAGATGGTCTCTAATAGCTGGAAGACTTCCAGGGCGAACAGACAATGAAATCAAGAACTATTGGAACACCATCTTAGGAAAGAAGGTGCAAGGAGAAGAACCAAAGCAACCTAAGAAGGATGAGACCAAGAAGCCCAAGACAAAACAACCCAACAAAAACCTGACGCCAACACCGGCAGCTAACACCAACCCGAACGCCATTCGGCCCCAACCAGCAAAGTGCAACAAGATAACTGTATATCCAGAGCCACAACCAGAAGCATCAGTGACAGATTTCTCCTCGGTTCAAGATCTGGTGAAATCCAGTGAGGGATCGCCATCGATCTTGTCGGAGGAAGAGGACTTCAGGAACCTGCCGATGGACTTCAGCCTGAGCGAGCTCTTGCTGTCCGATGTTCCTGAGTCCGAGTTCTGGAAGCTGTGCCAGTTTGATAATACCTTGGATCAGCCATTCCTCTTCTCAGAAGAGATGATGAATGGTTGGGCCGCCGAGGATGGTTTC
>gnl_Eucgr_v2.0_Eucgr.C00826.1
ATGGGAAGAAGCCCTTGTTGCTCCAAGGAGGGCTTGAACAGAGGAGCGTGGACGGCTCAAGAAGACAGGATCCTCACCAACTACATCAAGGCTCACGGCGAGGGCAGGTGGAGGAACCTCCCCAAGAAAGCAGGGTTGCAGAGATGTGGCAAGAGTTGCAGGCTGCGATGGTTGAACTACCTGAGGCCTGACATCAAAAGAGGCAACATATCTCCCGATGAGGAAGAGCTCATCATCAGGCTTCACAAGCTTTTGGGGAACAGATGGTCTCTGATAGCCGGGAGACTTCCAGGGCGAACAGACAATGAAATAAAGAACTACTGGAACACCAACTTAGGCAGGAAGGTCCAGAGCAATACCCCAACCAACTCGCAATCTCGCAGTGGTCATGTCGATCAATTATCCCCAAATCATCAACGTGACGATGATCGACCCCGCAAAGTAAAGAGCCCGAGACATTCCGAGACATCGAAAATGTCTACCGACGATAATAGTGCCTCTGAGTCGCCATCAAGTAAGCCCGATGCTCGTTCGGTCAAGACCAATGCGTTCAAGTGCTCCAAGGTCCTCATCGACCCACCGCCAGAACAAGAACTTCACCGAAATGAAGATCCTATCAACACGGACTTTGCAGCATCGGCGGCAGTGGACCCGGCTCCCACCGGAGTCTTGCCGCCATTCACGGGGAATATTCCGGCGGATCTGTCGATGGATGACTTTGAGATTGGGGATATCTGCTTGTCAGAGTTCCTGAATTCGGACACATCGAGCATCGCTAACCAAGGTCAATTCAACAGCAATAACAGCATCACGATCAGTGACGATCTGTTCGCTGATGATAGCCAAGTGCAAGGTCTGGGTTGGGCAGCACTGAGCAGTGACAGTGTTCCTGATAATCATCAAGCAAATGCTGGTCCCAACTTCCATCAGGCTTTTGCCTCCTTTCTTGACTATAATGGAGGAGACCAGTGGCTT
>gnl_Eucgr_v2.0_Eucgr.C03153.1
ATGGGCAGAAATCCTAGCAGTGGTAAAGATGGATTGAAGTTGAAGAAAGGAGTTTGGTCGGCTCTTGAAGATCAAATCCTCATCGATTACGTCAAAGTTCATGGCCAAGGGAAATGGGGCAAAGTTCGTAAGGTAACAGGCCTCAGGAGGTGTGGAAAGAGCTGTAGGCTTCGTTGGTTAAATTACCTAAGACCAGATATCAAGAGAGGAAACATATCGCTTGAAGAAGAGGAACTCATCATTAGGCTCCATAAGCTCCTAGGCAACAGGTGGGCTCTTATCGCGGGAAGGCTTCCTGGCCGGACAGATAATGAGATAAAGAATTACTGGAACTCCACCATAAAGAAGAAGCTAGTCCAAGAAAACGGTGACCAGCCAATGAACTCAAAGTGGGAGGATGACAAGCCCTTAAATGAGACCGCCACGGCTGAATCACAAGGCGATGCCCATCGTGAGAGTAAGCCGTGTAATTCAGAAGGCGTCGTTTCAGATAGAATGATGGAGTCAATTGAAGAAAAAGGTGAGGGAGGAGATTGCGAGGACGACACGATTTCATGGGAAAACATGATGATGGACCTCAATGTCGAGGATATGTGCATGTCTGAGAATCAGCACTCCGAGCTCTTTGAAGGCAATGAAGATGGAGGGAATCAAAACGGGTGGATTTCTGAGGAAATGCTGTCTACATGGGTTGCTGAGTTGCTGGGC
>gnl_Eucgr_v2.0_Eucgr.L03599.1
ATGGAGGTTTCACTGAGGATGGGGATGACATCATATGCACTCTTTTTTAACCATAGGAAGCAGGCAAGCGTCAAAATGTGGTCAGTAATTGCTTCCAAGTTGCCAGGTAGAACAGACAATGATGTGCAGAACCACTGGAACACCAAGCCGAAGAAGAGTCTACTGAAGCAAATGGCTTCTCTGAAAACATTGCCTGAAAGTAACTTTAGTCATCAGGACTGGGCACGGAACTTGGCTTCAATTGATCCTGCAACCAAGAATCAGCAATATGCAGATATTTCAATAGAAGTTTCGAGTCATTCCCATTCGAGTTCTGTGGCGATGAAGAGCTGCTATTCAGGGTCTGCAAATGGCAGTTCCGAACAGGACCAAGTCCTGTTGGATTTTGATTACGATAGTATGCTCAATGACTTTGGCTTCCAAGATCAGAGCATCTACGCACAGTTCATGTTTCACAAATGTCACCGTCACAGGTCAAGTCATCAACATAAGAAT
>gnl_Eucgr_v2.0_Eucgr.H01337.1
ATGGGAAGACACTCTTGCTGTTACAAGCAGAAGCTTAGGAAAGGCCTGTGGTCACCTGAGGAAGATGAGAAGCTCCTCAACTACATCACCACGTATGGCCATGGTTGTTGGAGCGCAGTCCCCAAACTAGCAGGTTTGCAAAGATGTGGGAAGAGCTGCAGGCTGAGATGGATCAATTACTTAAGGCCTGACTTGAAGAGAGGTGCATTTTCTCACCAAGAAGAGAACCTCATCATTGAGCTTCACGCTGTTCTTGGTAACAGATGGTCTCAGATTGCGGCTCGATTACCGGGAAGGACTGACAATGAGATAAAGAATTTTTGGAACTCTTCCCTCAAGAAGAAGCTGAGACAAGGAGGGATTGACCCCACCACTCACAAGCCCCTCTCCGAGGTTGCTGATGAGAACGATCATAAAGACAAAGACAAGCCCATCATTCCCAGTATCACCCAACACAACAACAATGATCATCATCACCAGAAATCGTCTAGCACCGCTGCATCATGCAAGAAAGCAACCCTCTTTGAACCAGCATTGAACACTGATAATCTCAAAGTTCATCATCAGCAGCATTCCCTTGAAGTTCCTGCTAGCTCAGAGATGAGGCCTTATTCTGAGATGTTCATGAAAGATTTCACTTTCCAGCAGCTGAGCATGAACTATGGGACAAGCCTTGGGCTTCCGGCTAGTCTGCATCTAAGCAGCAACACTCTTTGCTTCGATCCACGGTCATCATCTGAGAATATAATGTCTCAGTTCAGTTCGGACATGAGCACACCGAACATCATCTCACCTACCATGTCGAGCTCAAGCACCGCTGTCCCAGTAACTTCAGCTCGTGTAAAGCCTTCCATTAGCCTTCCCGCAGAAGCTGCTTTCATGGTCAACAACGGAGTCCCAAGTTGGGAAGCATCACCCGGTAACAATAATTGTAGCAGTGGAAGTACTAATGGCAATGGATTGGTAAGCAATAATAGCAGCATCAACAACACCGCGTTCTTTGAGAGCAACAATTGTTTCTCGTGGGGGCTTGGTGAAGGTACTAATGCCAGCAAGTTTGAAAAGCATGTCCCCTTTCACCACCCCATAGGAAGCAATACAACGGAAGAAAACAGCAGCAAATGGTCTGAATATCTCCAGCTGCCAATCTTGTTCGGAAGCTTGACACAGAATAACGATGAAGCCTCTCATCATCATCAACCGGTCTCACACTTCCATTTGATGGATGGGCTGAACAACATTCCTAGTTGGCAACAGAAGCATCACCAACAAGCCAATCCAGACACTTTTGCTGCTCCTGTTCTTGGTCAAACTCTT
>gnl_Eucgr_v2.0_Eucgr.H00158.1
ATGGGATTAAAGAGGGGTCCATGGACGCCTGACGAAGATCAAGTCTTGATCTCTTACATCCAGAGGAATGGTCATGGAAATTGGAGGGCTCTTCCCAAGCAAGCTGGACTCTTGAGATGTGGGAAGAGTTGCCGGCTTCGGTGGATAAATTATCTGCGGCCTGATATAAAGCGAGGAAATTTCAATAGCGAAGAAGAGGAAACAATCATTAAGTTGCATGAAATGCTTGGAAATAGGTGGTCAGCTATTGCAGCAAGATTACCGGGGCGCACAGACAACGAAATAAAAAATGTGTGGCACACACATTTGAAGAAGAGGCTCAAACAAAATCAAGTCACGCCAGCGACGACAACGACCAACAACAAATCATTCAATTTGGATTCTTCCGAGCCAACGATACCGAGATTGTTAGAAAGTTCAGTCCATGCTCCAATGTCGCCTCAACCTTCCTCGAGCGAAATATCCTCGGTCACGGATGCTTCAACGTCCACAGGAATTGGAGAGGCGAACAACATCGAGATCAAGGGCGAGGACATGGAATACTCCATGGAGTCCTTCCCTTTAATCGACGAGAGTTTTTGGTCGGACAACCCAGGGTTTTTACCTGATGAATACTCGAGCGACTCGTCTGGATTGTCCTGCTTCAACGTAGATACGCAAACTCAGTACTCGGTGGCTCCGATGGCTGATAATGTGCAAGGGTGGCCTAGTGATGGTGTAAGCCACGTCGACAATGGAATGGACTTCTGGTACGATCTTTTCATAAGAGCTGGGGGTGCAGAAGAATTGCCAGCCTTC
>gnl_Eucgr_v2.0_Eucgr.H04082.1
ATGGAGGACTTGCGGAGAGGTCCGTGGACGGTGGAGGAGGACCTCACCCTCGTCAATTACATTGCCAACCACGGCGAAGGACGCTGGAACTCCCTCGCCCGCAGCGCAGGTTTGAAACGGACCGGAAAGAGTTGCCGGCTGCGGTGGCTGAATTACCTCCGCCCCGACGTTCGGCGCGGGAACATAACCCTCGAAGAGCAGCTCATGATCCTTGAGCTCCATTCTCGCTGGGGCAATCGATGGTCGAAGATCGCGCAACACTTGCCGGGCAGGACCGACAACGAGATCAAGAACTACTGGCGAACCCGGGTGCAGAAGCACGCGAAGCAGCTCAAATGTGACGTCAACAGCAAGCAGTTCAAGGACGCCATGAAATACCTCTGGATGCCGAGGCTGGTCGAGAGGATCCAAGCCGCCTCCGCCTCTGTCTCGACCGCTACTGTCGCCGCCGCCGCCATGGCAGCCCCACCCACAATGGCCACCACCGCAGCATCCAACATCGGCGGCATGGCTTTCCCGCCGGCCCTGGCGGGCATGGGCGGCGACTTCAGGGGCGGGCGAGTGAATGTGGCGCCCAGCTACAGCACCCCGGAGAACTCCTGCACGACGGCGTCTTCCGACTCATTCGGTGCGCAGGTCTCACCCGTCTCGGACCTTACCGACCTGACCGAGTACTACCCTATCCCGGCCGGCGACAACCCGAACCCGGATTACTACCAGCCTAACAATAATGGCCAAGGATGCTACCAGGAGTCGTCTCTTACTAGTCCCTGTGCATACTTCAACAACTATGGAATGGACTTCCAAGCGTGCATGGATCAGAACAACAATCAGTGCATCTTTCATTATCCTCGTTCGATCTCGTTCTCGTTCCATCTTGATTTGATTGTCTCGATAGTGGGAGATCATGGGCTGGAAGCTAATCAAGAGAGAAAGATGAGAGGCTTGTTTAATGCAAGCGAGAGGGGGTGTGCATTATTGGCTCCACCGTCTTTTTACCTCCAAAAGGGCTGTCGAGCAGGGGGGAAAAAGCTTGGGGAGGAAAGAGAAGCAAAGTCGAAAGCCATTATCTTAATCGCAAAGCTTTTTGACAAAAAACGGATGTCCATGGGGCCTGAACGGAGGAGGAAGAAGTCCCATGTTTCTAGATTTGCCCCAAGACAAGGGTTCGAGCGGCAATGCGATTGGGGACGTGGCGTCGCT
>gnl_Eucgr_v2.0_Eucgr.H01058.1
ATGGGAAGAGCGCCGTGCTGCGAGAAGGTGGGGTTGAAGAGAGGGCGGTGGACGGCGGAGGAGGACGCCATCCTCTTGAACTACATCAAGGCCAACGGCGAGGGTCACTGGAGGTCCTTGCCCAAGAATGCAGGGTTACTGAGGTGCGGGAAGAGTTGCAGGCTGAGGTGGGTGAACTACTTAAGGACAGACCTGAGGAGAGGCAACATCTCCACTGAGGAGGAGAACGTCATCATCAAGTTGCATGCTTCTCTGGGTAACAGGTGGTCTCTGATAGCCAGTCACTTGCCAGGACGAACGGACAACGAAATTAAGAATTATTGGAACTCGCACTTAAGCAGAAAGATCGACACTTTTCGAAGACCATCCATTGACGAGGCACTGCCTATGGCGATGAACCTCGTCAAAGTCAGCCCCCCGAAGAGGAAAGGGAGGACCAGCAGGTGGGCAATGAAGAAGAACAAGAACTTGCTCGGACCGAAGAAAAACCCAAATAAAGAAACGAGTGCTAATTTCGACATGGTTTCGTCGCCTGCCACACAACCGGTAGAGAGAGAGAGATTGTCCACCACCAAAGCCAGTTCTGAGGATAGAGAAACTAAGGAGAGAGAAAGTCTGGCTACTGTTAATGTTGCTTCTGTTCCTTATTCCGTCGGAGAGGGCGGTACGACTTCGCCATTGTCGTCCAACAACCTGAGTAATCCATTAATGTTGAGCCCAAGTGGGGGGAGAGAGGATGGGACGATTCTAGGACCATTGGAAGGTATTGATGAGGAATTGTCGTTGAGCTTTAATGACATCGTGGACTATGCCCCCCTTCTTGACTCAAGTGGGATCATGGACGTGAGCATCGAGACAAGCGGAGATCATGAGGAGGCTGCGGCAGTGGGCTCAGGGCTTGAGAGAAAGAGCGAGGGCGGCGAGTGGTTCTCTTGTGTTGAGGATGACTGTGTGAATTGGGATTGGGAGAACCATGTTGTTCAAGGGCATGGCCACGATCAGACGGCGGAGGAGAGGGATGGCCAGGAGATGCTGGCGTGGCTTTGGGAGACCGATGGGGGAGAGTGGGGAAGTCAAAGTTTTGAGGAGGTTGACCGGGAGAAGCAAAATGCCATGGTGGCTTGGCTGCTTTCG
>gnl_Eucgr_v2.0_Eucgr.H02896.1
ATGTCTTGGGTAGCAATGACGGGGAACTTTGGGTGGGGCTCAAACTCCATGGAAGAGGCGTGGAGGAAAGGTCCCTGGACTGCTGAGGAAGACAAGTTACTCATTGAGTATGTGAAGTTGCATGGGGAAGGAAGATGGAACTCTGTAGCTAGGCTCACAGGGCTCAAGAGGAATGGGAAGAGCTGTAGATTGAGGTGGGTGAATTACTTGAGGCCTGACCTGAAGAGAGGTCAGATAACCCCTCAAGAAGAGAGCGTCATCCTAGAGCTCCACGCTAGGTGGGGAAACAGATGGTCAACAATTGCAAGAAGCTTGCCAGGGAGGACAGACAATGAGATCAAGAACTACTGGAGGACACATTTCAAGAACAAGGCCAAGGCCTCTCCCACCAACCCTGAGAGATCGAAAGCGGCGCGTCTCCTGCGTCGCCAACAATTTCATCATCATCAGCAACAGCAGCAGCAGCAACATCAGCAAATGCAACAGCAGCAACAACAGCAGCTGCCCCAACTGCAGCAGCATCCGCAACTGACTCAGGTCGACATGAAGAGCATCTGGTCCCTGCTCGAAGAAAACGACCACCACAGAGTCCCGTATACACCCCAAATCCGACCCGAGATTGCAGGGGCCTACCCTAATAGCTCTGGCTATGACCAGTGTTTGTTCTACTCTGTTTTCAATGCCAATAATGCTTCCCTTCCTGAGGCCTCATCATCAACATCTACAGATGAGGATGTGTTGTGGGATGGCCTGTGGACCATGGAAGATGTGCATGGGATCAACTGCGGTGCTCCGTATGCAACGAGCAAAGCCTCTATGCACAATCTGGTCGCTCCCTTCTGT
>gnl_Eucgr_v2.0_Eucgr.H03057.1
ATGGTGAGATCTTCGTGCTGTTGGAGGGCGGGGCTGAAGAAAGGGCCATGGACACCTGAAGAAGACCAAAAACTCTTCTCCTACATCCAGAAGCATGGCCACCCTAACTGGCGAGCTCTTCCCAAGCATGCTGGACTGTTGAGATGTGGGAAGAGCTGCAGGCTTCGGTGGACCAACTACTTGAGGCCAGACATAAAGAGGGGCAACTTCAGCTCCGAGGAAGAGGAGACCATCATCAAGTTGCACGAAATGCTGGGAAATAGGTGGTCAGCGATTGTAGCAAAATTGCCTGGACGTACAGACAACGAGATAAAGAACGTCTGGCACACCCGCCTTAAGAAGAGAGTCAAGCAGAAACAAGCCAACCACCACCCAAGCACCGCCTCTGCCTCAGCCTCCTCCTCCGCCGCCACGCCTGCCTTGTCCATCAATTCTAGCACCGTCAATGACCCGCCGGAACCAGAAGATTCGAACTGCTCAAGACCGCCCGGATTCGAGAGCCCACGGTACGCTCGAAGTTCATCACCTCCACGATCTTCTAGCAAAATTTCTTGCACCTCGGACCCTGTGATGGCCACTGCGGAACCGAACTACAACCTAGACGTCCTCATTGTTGATCAAAACCCGACCGAGTCCATCGAATCGGTCCCAGATTTCTGGTCGGATCCAATCTCAGCCAATTCCTACGTCAGCTTGTCATCGGATTTTGCGGGATTAACCAGTAGTGACGATCAAGCTCAACAGGTTGAATTTCCCTTGGACAAAACTCTTAACGACTTGCAATTTTGGCCCGAATTCAAAGACGTGCCATCAGATTTTGGCCAGGCCAATGAAGCGCAGCAACATGAATTCCCATGGGACATGAATGATCGGTTTGAACTGTGGAGTGGCGATAGCAATTCAATGATCGACGACGGGGTTGACTATTTCTGGTACGATCTTTTGGTGAGAGCTGAGGGTTCAGAAGAACTGCCGTTCCCGGAAATTAAT
>gnl_Eucgr_v2.0_Eucgr.H04157.1
ATGGGTGGTGTGGCATGGACTGAGGAAGAAGACCATTTGCTCAAGAGGTGTATAGAGCAATACGGTGAAGGGAAGTGGCGTAGAGTCCCTCAATTAGCCGGACTGAACCGGTGCCGCAAGAGCTGTCGACTGAGATGGCTAAACTACCTCCGGCCAAACATCAAGAGAGGGAGTTTCACCGAGGAGGAAGTGGATCTTATCATCCAGCTCCACAGTCTCCTGGGCAACAGGTGGTCGTTGATTGCGGGTAGGCTTCCCGGGAGGACCGCCAATGATGTGAAGAACTACTGGAACTGTCACCTTAGCAAGAAGCTGGATCCCCAGCAGATCAGCAACCATGAAGACAACGACCTGAACACGAAGGACGACATCAAAATCCTCTGTCCCAGCCAACCGAGGGACTTCGCTGCATCATCAGGAGGCTGGACACAGCCAACAACAGTTGCTCTTAAAGCTCCAAGCTCAGCGCATGGCCCAATGCCAGAAGAAATTGGCACTTCACCATCACCACCACCAAAGTTGTATGCTGATCAGGATGAACTCAACAATAGTAATCCTCCATTCTTTGAAGAGGATGGGCATGTTCTTGGAGATCTGGGCATGGACTTGCAGTTTGATGGGTCAGCTGGGTTGATGCAAAGCAGCAACCAGTGGGATTGGGATGACTTGATTTCTGACTTGGATCTTTGGGGG
>gnl_Eucgr_v2.0_Eucgr.A01772.1
[truncated: 4,365,865 more chars]
