# Supplementary material for: Transcriptomics of long‐term, low oxygen storage coupled with ethylene signaling interference suggests neofunctionalization of hypoxia response pathways in apple ( Malus domestica )
Source: Plant Direct. 2024 Dec 20;8(12):e70025. doi: 10.1002/pld3.70025 (PMC11660084; doi:10.1002/pld3.70025)
Supplement: Supplementary file 2 — Data S2: Homologs of all 606 hypoxia response genes identified in this study across 42 representative species of land plants). [file PLD3-8-e70025-s004.gz › 01-integratedGeneFamilies_dir/737.faa]

>gnl_Ambtr_v1.0_evm_27.model.AmTr_v1.0_scaffold00071.5
MASKTCIQLNNITSRASILRPPPIPIPFPFPFPFPTKEKLNLPTCKGLKLTTASLSSSLSSTHRLRLRGRRRKFPVCEAQNTVDKVMVITDSNWNNLVVGSDTPVIVEFWAPWCGPCRMIAPVIDELAKEYAGKIMCYKLNTDECPTIASQYGIRSIPTVLLFKNGEKKESIIGAVPKSTLSSTIDKYLEK
>gnl_Ambtr_v1.0_evm_27.model.AmTr_v1.0_scaffold00017.134
MSSATVNIRISSTATLTRPGSPYLLPASSSLKLTVPSSYMIRGARALRAGLRIGEPDPVSPFLVRRRRGSGNFVCGAQDALAQAVEVTESSWKDSVLESEVPVVVEFWAPWCGPCRMIEPLIDEIARQYVGKVKCFKLNTDESPQVATDYGIRSIPTVLLFKNGEKQDTVIGAVPKSALVATIEKHLVS
>gnl_Aquco_v3.1_Aqcoe6G139400.1
MAFVYSTPHSLSCARFIAMQTCSSLIPFQRQNRSCYKDYSISLHFQSQTTKPISKSQFPSIHNNKSSTRSLKITCTRSHDMAVVSGDTWDECVLSSDIPVLVEFWAAWCGPCRMVHREMEEIAKEYSGKINCYMLKADENMGIADKYGIKVVPVVLLFKNGEKCDSVTGTMPNYVYMAAIEKLLSS
>gnl_Aquco_v3.1_Aqcoe6G037300.1
MALETCFQMSTISTPRACVVRAHQPLYSHAKSILPACKGVMKTSTLSLPSSSSFSPLPNAIDHRDRRSLSVCKATVDQVLVATDANWQNLVISSETPVLVEFWAPWCGPCRMIAPVVDELAKQYAGKLACYKVNTDDCPKIARDYGIRSIPTVLFFKNGEKKESVIGAVPKSTLTATIEKYVEA
>gnl_Aquco_v3.1_Aqcoe4G110000.1
MAVLPRSVCISSNLSSPIMGFGFSISNTLKLKSLPKFNGLKTQYGTSMGSLVLGNSKKVKTARSVNGIVCESQNTAVIVPEVAEATWKSLVLESDVPVLVEFWAPWCGPCRMIHPVVDELAKEFAGKLKCFKLNTDDNPSIATQYAIRSIPTVILFKNGEKKDTVVGAVPKSTLTTSIEKFL
>gnl_Aquco_v3.1_Aqcoe7G323400.1
MTRFVLHSGDYSISLHFQSQTTKPISKSQFPSIHNNKSSTRSLNITCTRSHDMAVVSGDTWDECVLNSDIPVLVEFWAACRMVHREMEEIAKEYSGKINCYMLKVDENMGIADKYGIKVVPVVLLFKNGEKCDSVTGTMPNYVYMAAIEKLLSS
>gnl_Aquco_v3.1_Aqcoe7G244900.1
WESLVLKADLPVLVEFWAPWCGPCRMMHPVIGELSKLYAGKLNCYKLDTDESPNTASQYGIRSIPTVMIFKNDEKKDAVIGAVPKTTLITSIDKFV
>gnl_Aquco_v3.1_Aqcoe1G269500.1
MATVLESVIVPRCSSSRSTSSPSIISSISTLKTRSIPQFNGLKIQLQSSNHTFMSSFTSRNTRRGCRIVCEAQDTTATEVPSVTDQTWESLVLKADLPVLVEFWAPWCGPCRMMHPVIGELSKLYAGKLNCYKLDTDESPNTASQYGIRSIPTVMIFKNGEKKDAVIGAVPKTTLITSIDKFV
>gnl_Arath_TAIR10_AT2G15570.2
MAISSSSSSICFNPTRFHTARHISSPSRLFPVTSFSPRSLRFSDRRSLLSSSASRLRLSPLCVRDSRAAAEVTQRSWEDSVLKSETPVLVEFYTSWCGPCRMVHRIIDEIAGDYAGKLNCYLLNADNDLPVAEEYEIKAVPVVLLFKNGEKRESIMGTMPKEFYISAIERVLNS
>gnl_Arath_TAIR10_AT4G03520.1
MAAFTCTSRPPISLRSETRIVSSSPSASSLSSRRMFAVLPESSGLRIRLSLSPASLTSIHQPRVSRLRRAVVCEAQETTTDIQVVNDSTWDSLVLKATGPVVVDFWAPWCGPCKMIDPLVNDLAQHYTGKIKFYKLNTDESPNTPGQYGVRSIPTIMIFVGGEKKDTIIGAVPKTTLTSSLDKFLP
>gnl_Arath_TAIR10_AT1G03680.1
MAAYTCTSRPPISIRSEMRIASSPTGSFSTRQMFSVLPESSGLRTRVSLSSLSKNSRVSRLRRGVICEAQDTATGIPVVNDSTWDSLVLKADEPVFVDFWAPWCGPCKMIDPIVNELAQKYAGQFKFYKLNTDESPATPGQYGVRSIPTIMIFVNGEKKDTIIGAVSKDTLATSINKFL
>gnl_Arath_TAIR10_AT3G15360.1
MASLLDSVTVTRVFSLPIAASVSSSSAAPSVSRRRISPARFLEFRGLKSSRSLVTQSASLGANRRTRIARGGRIACEAQDTTAAAVEVPNLSDSEWQTKVLESDVPVLVEFWAPWCGPCRMIHPIVDQLAKDFAGKFKFYKINTDESPNTANRYGIRSVPTVIIFKGGEKKDSIIGAVPRETLEKTIERFLVE
>gnl_Betvu_v1.2_Bv1_021580_smyd.t1
MAIENCLQLSTTASVGTVAVKSHALQLPPYKLNLTTFQGLKKSFPALSSSASTSLVSSSSPRTYRKSSVVCKASEAVKQVQDVNDSSWKELVLDSQVPVMVDFWAPWCGPCKLIAPVVDELAKEFSGKIAVYKLNTDESPNIATQYNIRSIPTVLFFKNGERKESIIGAVPKSTLADTIEKYLSS
>gnl_Betvu_v1.2_Bv4_096860_swtw.t1
MAAALEFFTAPRASAFPTAVLSPISTSSSSSSLSSSLKLPEFRGLKVSYGVSTRAVRSLSSRSKIVPRSSRIVCDSSESTLQLPSATEETWKSLVLESDLPVMVEFWAPWCGPCRIVEPVIDELSKDFAGKIKVFKVNTDDSPTIASDYGVRSIPTVIIFKNGEKKEAIIGAVPKSTLTSSIEKFL
>gnl_Betvu_v1.2_Bv9_217750_kkyj.t1
MALTASMSFLSYTNCCEGLQQYRGRVPIGYGSQGALSLPALSFLSLHQRNHPGCLRTTRRSPVVCAHQPKTATVTQKSWDKLVLKNESPVLVEFYASWCGPCQMVHRIVDEIAMDYKGKLECFMLNTDNDEVMAEEYEIRAVPVVLLFKNGKKHGSVVGTMPKEFYVAAIDKMLAS
>gnl_Carpa_v0.4_evm.model.supercontig_26.89
MALENCFQISTMCSSTPRAYHPFYSLQKFHFPTCKSFKKSSLTFPSSSSSSSSSSLSFGYSFESRTPKTRIVCKAREAVDQVESLTDSGWEGNVIANKRPVLVEFWAPWCGPCRIIAPAIDELAKEYAGKISCYKVNTDESPNIAAKYGIRSIPTVLFFKNGEKKESVIGAVPKSTLSATIDKYIEG
>gnl_Carpa_v0.4_evm.model.supercontig_34.153
MATLPCSTRYPISLTQAMMASSVKATVIPGVRGFGSFPKFKGLRIRYPLKSSLSSLRSRNPRVCRQRGGIVCEAQEVALDIPNVDDSTWQSLVLDADGPVLVEFWAPWCGPCRVILPDVAELGKQYAGKLKCYKLNTDESPSIATQYGIRSIPTIMIFIKGEKKDTIIGAVGKATLAASIEKFL
>gnl_Carpa_v0.4_evm.model.supercontig_62.1
MASSSSAVSFFSTHSPSSRLPTLSSSFSSQLKPTAVSIPSYLQISKLSFVKSDNNSYLSVRTLCMHEPRAPVVTKDSWKNWILESDTPVLVEFFASWCGPCRMVHRIIDEIAVEYNGRLKCFVLNTDTDLPIAENYEIKAVPVVLLFKNGEKRETVVGTMPKEFYLAAIERVLGSQT
>gnl_Elagu_v2.0_p5_sc00012.V1.gene843
MAKDPIAPVSPFREEGLIQRVRNPSALSAISMTKRRRRRRPSAISGKIFCLFYDAHHYQLMPQSQIFYANRGPRAEAITACAWNDHVLASDIPVLVEFWASWCGPCRMVHRVIDEIARDYAGRIKCYKLNTDDYPQVAVSHNVHRIPTVLLFKDGEMLNSMTASSSSSSVVVPFLMDFLGSLEFVFLEYLVSWNKCESQEGDSILTRTVGRFG
>gnl_Elagu_v2.0_p5_sc00017.V1.gene362
MAAAAAAILEPLAVPGPRPVLGVSSAPRAAAPPVSASLGHRRTGLLPEFKGLRIAWRPPRAPSAASSATEKGLRRRSVVCEAQGTAIEVPEVTKSTWQSLVIESDIPVLVEFWAPWCGPCRMIHPMIGKLSKVYDGRLKCLNLNTDEDQDIATKYGIRSIPTIMIFKNGEKKDAVIGAVPESTLITSIEKFIEK
>gnl_Elagu_v2.0_p5_sc00034.V1.gene49
MALESCFQMSTIASTTKTTSGARFLHAHHPFSYKEKHNLPAYSGLKRTISALSTSSTPSTSISLVNNRRNRFICRAKNAVDEVLVANDANWDNMVIGCETPVLVEFWAPWCGPCRMIAPMIDELAKDYAGKIICCKVNTDDCPNIASKYGIRSIPTVLLFKNGDKKESVIGAVPKSTLCGIIDKYLEM
>gnl_Elagu_v2.0_p5_sc00045.V1.gene248
MALETCFQMSTVASTTTTASRARFLQAHHHFSCKEKHIWPASSGFKRAISSLPSSPNPSMSILPVKNRCRRFICQAKNVVDEVLVANEANWDNMVIGCEAPVLVDFWAPWCGPCRMIAPVIDELAKDYAGKIVCCKVNTDDCPNIASKYGIRSIPTVLLFKNGDKKESVIGAVPKSTLCDIIDKYLEM
>gnl_Elagu_v2.0_p5_sc00187.V1.gene91
MSTQILKAVIEDTQWPRGFIISSACGTMACIFEPKVFGLASAVHSQTGLIDHFLLQLASLVTECDIPVLVEFWASWCGPCRMIDPVIGKLSKAYEGKLKCYKLNTDENPDIATQYGIRSIPTMMIFKNGEKKDAVIGAVPESTLIMCIEKFIERWKLKQREFGFGGPGIDKDSFGAGKRHARGFSVMDPMRIGTSGRFGGALGCFKLIDAGFGTASGFGRIGEAHVCKEASVMP
>gnl_Elagu_v2.0_p5_sc00271.V1.gene62
MAAVYLAPLCLSCASPMAKDSIAPVSPFRKEGLLQNPFLSCFGGSEGWGVRIPWALPAISVTKRRRRRRSGGSSGEVFCLFYDAPEAITACGWNDSVLASDLPVVVEFWASWCGPCRMVHRVIDEIAQEYAGRIKCFRLNTDDYPQVATSHNIDRIPMVLLFKDGEMVNSMTGTLPKSVYVTAIEKSLSN
>gnl_Eucgr_v2.0_Eucgr.A01813.1
MSSMAAMLDSVALSSPKIRPSPRRPAAAMASSPAAISLPSRPKADALPGFAGLRIQSRSLAPSNSRSSRGPRCSRNGRIVCEASDTALDLPPVTDTTWKSLVLKADGPVLVEFWAPWCGPCRMLHPVVGEIADEYAGKLKCFKLNTDESPSIATQYGVRSVPTIMIFSSGEKKDAVLGAVPKSTLTTCIEKFL
>gnl_Eucgr_v2.0_Eucgr.F03319.1
MAAVLESLAVPRSSGAASAAALSPVASASSLAPTAGRRRSATFPQASGLRIGPVSVARSLRSPSQRPRRAPAVVCEAQDTAVEVAGVTDATWQSLVLESESPVLVEFWAPWCGPCRMIHPVIDELAKQYAGKLKCYKVNTDESPSVATRYGIRSIPTVMIFKSGEKKDAVIGAVPKSTLTTSIEKFL
>gnl_Eucgr_v2.0_Eucgr.F02754.1
MEQCVQMMSATRGRVLQCCDRPVAFARRGMPNSPTRKGGAVLKKSALNFSLSSSPPPLASSLSVRHQRRSSIICKARDALDEVRVVTDSSWSNLVIASENPVLVEFWAPWCGPCRMIAPVIDELAKEYAGKIACYKLNTDDCPTIATQYGIRSIPTVLFFKNGEKKESVIGAVPKSTLSATVEKYLDL
>gnl_Eucgr_v2.0_Eucgr.L03049.1
MNDVMPKKLHKKVAGVTDATWQSLVLESESPVLVEFWAPWCGPCRMIHPVIDELAKQYAGKLKCYKVNTDESPSVATRYGIRSIPTVMIFKSGEKKDAVIGAVPKSTLTTSIEKFL
>gnl_Manes_v6.1_Manes.02G173600.1
MAMKNCFQVSTVCTGARAGVLFAPVEKLHLPTSCRGFNNQSNSSSLSSTSSSSSFAHSLTTLRGRSQKSRFVCKAREALDEVKAVTDSSWDDLVIASETPVLVEFWAPWCGPCRMIAPVINELAKEYAGKIACFKVNTDECPNIANKYGIRSIPTVLFFNKGEKKESVIGAVPKTTLSSTLEKYIDA
>gnl_Manes_v6.1_Manes.S068600.1
LPVNEKTWRDLVLLSEIPVLVEFWAPWCGPCRMIDPVIELLAGEYAGKLKCYKLNTDDSPAITTEFGIQSIPTVMIFKDGEKKDGITGPVPKSTLISRIEKFL
>gnl_Manes_v6.1_Manes.13G147100.1
MASALAAHSSFAFSPSSRLKSSVPHPSPAFSPSGHRLLASFPEFRGLKIQMPSPKLSLLSTGARNSRVSRRSGGRVVCEAQETTIDIPAVTDATWQSLVLKADGPVLVEFWAPWCGPCRMIHPVVAELSVEYAGKLKFFKLNTDESPSIASKYGIRSIPTIMIFSNGEKKDAVIGAVPKTTLTTTIGKFL
>gnl_Manes_v6.1_Manes.18G086200.1
MAMKNCFQVSTTVCTSGRAGVVFAPVEKLHLPTSCKGFNLSNLSSSSSSSLFAHSLTLRGNTQKSRIICKAREALDEVQAVTDSSWDNLVIASETPALVEFWAPWCGPCRMIAPVIDELAKEYAGKIACFKVNTDECPNIANKYGIRSIPTVLFFNKGEKKESVIGAVPKTTLSSTLEKYIDA
>gnl_Manes_v6.1_Manes.07G072300.1
MASSTSLSFPLTLPSPRASSPSVHRCLLHLPSLPFPFTLHAKMLSVKNAPPPSSPLRVFCSRDSRASVVTKDSWEKLILQSDVPVLVEFFASWCGPCRMVHRVIDEIVGEYDGKLKCFVLNTDSDLEIAENYEIKAVPVVLLFKNGEKRESVVGTMPKEFYVAAIERVLHL
>gnl_Manes_v6.1_Manes.03G111300.1
MATVLDSLSIPRSHFFPKPTLSPCLTASASPISSTNRRPAVRLPEARGLKIRSFESIAQMPSLSRLVRGGRIVCEAQETAFKVLPVNEKTWRDLVLLSEIPVLVEFWAPWCGPCRMIHPVIDELAGEYAGKLKCYKLNTDDSPAIATEFGIRSIPTVMIFKDGEKKDAIIGAVPKSTLISSIEKFL
>gnl_Medtr_Mt4.0v1_Medtr3g089065.1
MALENCLRVSTARPQCLPSLFPTSREKVVFSAQRAGFKKSVLNSTLSFPSGVAYRKSRFICNAREAVNEVGAVTDSSWNELVLASDTPVLVDFWAPWCGPCRMIAPIIDELAKEYAGKISCYKLNTDENPNIATKYGIRSIPTVLFFKNGEKKESVIGAVPKSTLSTTVEKYIDA
>gnl_Medtr_Mt4.0v1_Medtr2g079420.1
MATVQLESFSLIRSPIVASSRRSTATFPPYTGLKLRPVSATRLRSQSTGRVFPRGGTVVCEARDTTAVEVASITDGNWQSLVIESETPVLVEFWAPWCGPCRMIHPIIDELAKEYAGKLKCYKLNTDESPSVATRYGIRSIPTVIFFKNGEKKDTVIGAVPKATLTTNIEKFL
>gnl_Medtr_Mt4.0v1_Medtr8g059015.1
MATIIESIAVVSRTSASIAPAVALRSSPKFPRYVGLRPNPKPRPIFSTHCIASRIASRNSRVVCEAQDTAVDVPAITDANWQSLVIESESPVLVEFWAPWCGPCRMITPIIDELAIQYTGKLKCYKLNTDESPSTATRYGIRSIPTVMIFKDGEKKDTVIGAVPKSTLTSSIEKFL
>gnl_Medtr_Mt4.0v1_Medtr4g085880.1
MASSTSLSLTSSSHLHIPTFSSSPSRLNPLPSFPFHSRITHKPLHLQTPLLLYPKIRSLRQEIRATPVNKDLWEKSILKSETPVLVEFYANWCGPCKMVHRVIDEIATEYAGRLKCFVLNTDADMQIAEEYGIKAVPVVVLFKNGKKCDAVVGTMPKEFYVTAIERMLKS
>gnl_Mimgu_v2.0_Migut.B00357.1
MSASSCCSSSALFSLALRRRRYGVAPSNSVSHPQLIQRFDLSFRAQRRPGAPKSLRVSCLGDNKAPLVTGKSWNKLILDSESPVLVEFYASWCGPCRMVHRVIDEIATEYKGILKCFVVDADNDSQIAEDYDIKAVPVVLLFKNGEKLESIIGTMPKEFYVAAIDRVLAS
>gnl_Mimgu_v2.0_Migut.M00815.1
MVAAVLETLSIPRASALPSASLGAVAGSSVSRRSSVRFSDFRGLKIQPVRSSSSSVISRSGIDRRGSRIVCEAQETAVEVPAVTDSTWKSLVLDSDLPVLVEFWAPWCGPCRIIHPVIDKLAKQYAGKLNCYKVNTDESPSIATQYGIRSIPTVIIFKSGEKKEAVIGAVPESTLTTCIEKFL
>gnl_Mimgu_v2.0_Migut.H01932.1
MAGLLETLVVPRASAFPSASSAAGAGSSSVRFSEFRGLKIQPTRSSAKLRSNLKFARRGGSIVCEAQEAVQVAGVTDSNWQTLVLDADLPVLVEFWAPWCGPCRMIHPVIDKLAKEYSGKLKCYKVNTDESPSIATQYGIRSIPTVIIFKNGEKKDAVIGAVPESTLTTCIEKFL
>gnl_Musac_v1_GSMUA_Achr3T02940_001
MMINFFCWVFVAETITASAWDVSVLQSDLPVLVEFWASWCGPCKMVHRLLDEIAREYAGRIKLYKLNTDDDPQVATVHGIDRIPTVLLFKNGEKLKSITGTLPKSVYVEAIEQLL
>gnl_Musac_v1_GSMUA_Achr4T29990_001
MTLAPPFCVISLSPALSESPPHLISHPLRLSLSLSDTSSSFSLQPTLLSSTMAAAAAAAVILEPLAVPCPSRGVALASARSPRTSRRSGLLLPRFSGLRCSPLPSRVRAAAPARPRAVGSGAVVCEAQDTAVQLPEVGKATWQSLVLDSDIPVLVDFWAPWCGPCRMIEPLVIKLSKVYEGKLKCYKLNTDENPDIASQYGIRSIPTMMIFKNGEKKDAVIGAVPESTLITSIEKFI
>gnl_Musac_v1_GSMUA_Achr1T00150_001
MAATVLESFAVTRPPHGVAPASAPRAAAVAYVPSPLGRCGLGLLPRFTGLRCASLSPSPRVKPAAAAPRSRGAVVCEAQKTAVQLPEVTKSTWQSLVLDSSVPVLIDFWAPWCGPCRMIEPTVVKLAKAYEGKLKCYKLNTDESPDIATQYGIRSIPTMMIFKNGEKKDAVIGAVPESTLVASIEKFV
>gnl_Musac_v1_GSMUA_Achr11T12620_001
MALKACFQVSTIASSAAATTGTWALPAHRPVFIRDKFHLPAATGHRKSVSSPPSTSTGDDGRRSRVTCRAKKTVDEVLVVVDANWENLVAASDKPVLVEFWAPWCGPCRMIAPVIKELARDYAGKIVCCQVNTDDCSGIASRFGIRSIPTVLVFKNGEKKESVIGAVPKSTLVSVVDKYLEGS
>gnl_Musac_v1_GSMUA_Achr11T21170_001
MAVPRLTASMALPVPRTAALAPAPASSSLSRRATRLLPVFEGLRRCTRLPGVSFATSSRAVRRGAVVCEAPETTTGLPDVSKATWQSLVMDSDVPVLVDFWAPWCGPCRMIEPTIIKLAKVYEGKLRCYKLNTDENPDITTQYGIRSIPTMMIFKNGEKKDAVIGAVPESTLIISIEKFVAR
>gnl_Musac_v1_GSMUA_Achr11T12580_001
MVDRLLDEIARDYAGRIKIYKLDADDYPQIADFEGIDRVPTVLLFKNGEKLKSLTGTMPKSLYVEAIEQLLSH
>gnl_Musac_v1_GSMUA_Achr5T20730_001
MTATVVELMAISGLAPSASAPRAAAVSQASSPRGRCDTRLLPSFDGLRMSSRVRPISPAKRLAGSLMAVRRGAVVCEASEATIQLPEVSKMTWQSLVVGSETPVLVDFWAPWCGPCRMIEPTIVKLAKAYEGKLKCYKLNTDNNPDIATQYGIRSIPTVMIFRNGEKKDAVIGAVPESTLVSTIEKFVVR
>gnl_Musac_v1_GSMUA_Achr5T12100_001
MVVYQKPFISYFLSSRSSHSCVSFIHPSPNHESPSQLSYTYFAARHADPSTAQAAAATSPVVMAATVIQSFAVPCRSRAAAPRASASFSSPLGRRALGLLPQFSGLRCASVPLKVKLAAVAARSRVVRRGAVVCEVQETAVQLPDVTKATWQSLVLDSSVPVLIDFWAPWCGPCRMIEPTVAKLAKVYEGKLKCYKLNTDENPDIATQYGIRSIPTMMIFKNGEKKDTVIGAVPESTLVTSIEKFV
>gnl_Nelnu_v1.0_NNU_015954-RA
MALETCFQVSTISATTRASVLYPHSSVSSKEKLNLPTCKGLKVSTLSHAASSSFSSLSRSVDHRYRGYRIVCKAGEVINEVRVVNESDWEQLVIASETPVLVEFWAPWCGPCRMIQPVIDDLAKKYAGKIVCYKVNTDDCPNIATTYGIRSIPTVLVFNNGEKKESVIGAVPFSTLSAAVEKYLNS
>gnl_Nelnu_v1.0_NNU_009780-RA
MALETYFQFSSIAATTRASVLHPLSSISSRERFNLPTCKGLKVSTLSHSAPSSSSSLSRSLDHRCRGSRIVCKAGEVIDEVRVVNEKSWENSVIASELLVLVEFWAPWCGPCRMIQPVIEDLAKKYAGKIVCFKVNTDECPNIATEYGIRSIPTVLFFRNGEKRESVIGAVPFSTLSAAVDKNLEL
>gnl_Nelnu_v1.0_NNU_011628-RA
MAIGNSAPLSLSCSPLIRNQVRSSSFCQQLHGTPLRNYGTFPSQSRKVTGDRVSLGRYRFSSLKKNPTRSFKVFCLRNYGTAVVTQNSWDELVLKSDIPVLVEFFASWCGPCRMVQRVVDEIAEEYAGRIKCYILDTDRDMPVADEHGINAVPVVLLFKNGEKQYSFVGTLYKETYVEAIEKLLS
>gnl_Nelnu_v1.0_NNU_023188-RA
MNEPPLGDAVPAVTDSTWQPLIHETDQAVLVEFWAPWCGPCRMIHPIIGEISKQYAGRLKCFQLNTDECHSLATQYGIRSIPTIMIFKNGEKKDMIIGVVPKSSLIASIEKFL
>gnl_Orysa_v7.0_LOC_Os04g44830.1
MASALAASTAVCSSPLASASASASSARRLRAVPPSRGIRYQALRADSGFAGNRRGGGRGASVVCAVQGQDTSIQVPEVTKSTWQSLVMESELPVLVGYWATWCGPCKMIDPVVGKLSKEYEGKLKCYKLNTDENPDIASQYGVRSIPTMMIFKNGEKKDAVIGAVPESTLIASIEKFVER
>gnl_Orysa_v7.0_LOC_Os04g36640.1
MAATATACPAPPPPRSLYRGVALAAPGRRRAGDIPVLIEFWASWCGPCRMVHRIVDEIAQEYAGRIKCYKLDTDDYPQVATSYSIERIPTVLLFKDGEKTHSITGTLPKAVYISGIILDSTILTVIFMHADAANQLKVFLLIWYVTSLSSSFTRLYLLAFFAPGFVLLKYYLRVSSGTHAIWGDPSIAYEYIRMIVATRKHVLALRQQALILRLMSRNLGIISYSELFPFLTSRREQKIYLVTEARNLVRAGIWDLLISAPTVLRC
>gnl_Orysa_v7.0_LOC_Os02g42700.1
MASSALAVSVAKPAASPPVAVAAVTPQRRLLPQCRGVRAAPVVRLRSGRARGVSVVCAAQGQETSFQVPDVTKSTWQSLVVESELPVLVEFWASWCGPCKMIDPVIGKLSKEYEGKLNCYKLNTDENPDIATQFGIRSIPTMMIFKNGEKKDAVIGAVPESTLVSSIDKYIGR
>gnl_Orysa_v7.0_LOC_Os12g08730.1
MALETCFRAWATLHAPQPPSSGGSRDRLLLSGAGSSQSKPRLSVASPSPLRPASRFACQCSNVVDEVVVADEKNWDSMVLGSEAPVLVEFWAPWCGPCRMIAPVIDELAKEYVGKIKCCKVNTDDSPNIATNYGIRSIPTVLMFKNGEKKESVIGAVPKTTLATIIDKYVSS
>gnl_Phavu_v2.1_Phvul.003G027800.1
MASFSLPSSPPLLSKPKDPFSHAFPHPPPFLLRMPHQPQHLQTPLLLPKIQSSRHQTTATPVTKDLWDNSILKSETPVLVIFYANWCGPCRMVHRIIDEIATEYAGKLKCFIVNTDTDMQIAEDYEIKAVPVVLLFKNGQKCDSVIGTMPKEFYVAAIERVLKS
>gnl_Phavu_v2.1_Phvul.009G133900.1
MALEKCLTVGTATPQCLSPCFPTSREKLVFPTHRGFKKSMPNAKLSYQSLYSTYRKSRFVCNAREAVNEVKEVTDANWNQLVIANETPVLVEFWAPWCGPCRMIAPVIEELAKEYGEKLACYKLNTDDSPNTATQYGIRSIPTVLFFKNGEKKESIIGAVPKSTLSATVEKYIDL
>gnl_Phavu_v2.1_Phvul.005G071200.1
MATVHFQSLTLTRSSRAPSLTFSPPVAVIGSRISASVPRCSGLRLRSSVRTAFSTRAASRTAPRGGCVVCEARDTAVEVSAITDANWEKLVLETESTVLVEFWAPWCGPCRMIHPIIDELAKEYSGRLKCYKLNTDESPSTASRYGIRSIPTVIIFKNGEKKDTVIGAVPKTTLTSSIEKLL
>gnl_Phavu_v2.1_Phvul.011G157700.1
MATLFDSLAVVRLPSAAISPVAARPTSAKLPQCIGLRLRPTAARFVAASAPRIATHAVRVVCKAQDTAVDVAPITDANWQSLVLESDSAVLVEFWAPWCGPCRMIHPIIDELAKQYAGKLKCYKLNTDESPSTATRYGIRSIPTVMIFKNGEKKDTVIGAVPKSTLTTSIENFV
>gnl_Phypa_v3.3_Pp3c5_23070V3.1
MAMALREVGCAAQLPATVTSSATASSSSSPCVVGMAVRCLPVARGLRIGASRTKLSLSAPSHGASRSQRRGIVCEAQETVTGVAGVVNEETWKELVLESTIPVLVDFWAPWCGPCRMIAPLIDELAKQYAGKIKCLKLNTDESPGIATEYGIRSIPTVMLFKNGEKKDTVIGAVPKSTLATTVEKYITL
>gnl_Phypa_v3.3_Pp3c6_10090V3.1
MAMTVDARVSRTRPVARSAPVVRSWTVSNCSSPCLVSVKLRALLVFRGLRIESTRTTLTSHSSSRGSARSQRKGIVCEAQKTVTGVARAVTEATWTELVLNCDTPVLVDFWAPWCGPCRMIAPMIDEIAKQYAGKVRCLKLNTDESPDIATKYGIRSIPTVLVFTRGEKRDSVVGAVPKSTLTSTIDKYISW
>gnl_Phypa_v3.3_Pp3c6_10040V3.1
MASLLMEVGCTAQQLAPTVASSVATSNSSSPCVVGMSVRCLPVARGLRIGASRSKFSSSTSSHGAVRTQRTGIVCEAQETVTGVAGVVNDATWKELVLESQIPVLVDFWAPWCGPCRMIAPLIDELAKQYAGKIRCLKLNTDESPGIATEYGIRSIPTVMLFKGGEKKDTVIGAVPKSTLTTTVEKYITP
>gnl_Phypa_v3.3_Pp3c25_2880V3.1
MAMFLDAGVAGCAVQLALTVASSVSASSSSSHCVVGMNVRCLPVARGLRIGPSRAKFVSSAASQGSVRSQRRGVVCEAQETVTGVAGVVNEATWKELVLESKIPVLVDFWAPWCGPCRMIAPLIDELAKTYAGQVRCLKLNTDESPGIATEYGIRSIPTVMVFKNGEKKDTVIGAVPKSTLATTLEKYLN
>gnl_Phypa_v3.3_Pp3c16_11171V3.1
MAVLVEAGVVVGCAAQLAQTVASSLSASSSNAPRVVGMGVRCLPVARGLRIDASRTKLASLGPSQSSVRAQRRGIVCEAQETVTGVAGVVNETTWKELVLESDIPVLVDFWAPWCGPCRMIAPLIDEIAKAYAGKVKCLKLNTDESPGIATEYGIRSIPTVMVFKGGEKKDTVIGAVPKSTLTSTLEKHL
>gnl_Phypa_v3.3_Pp3c16_11180V3.1
MAAVVEAGVTWPRLVSARSSSSSSSLAASARSSPFFVGLGVRELPVFCGLRSRSSSAVSSHSARKRISARSAPTGIVCEFQETVTGVAGVVNESTWKELVVDCEIPVLVDFWAPWCGPCRMIAPIFDEIAKQYAGKVRCLKLNTDESPNIATEYGIRSVPTVMVFTKGVKKDTVIGAVPRATLTSTIDKYIS
>gnl_Phypa_v3.3_Pp3c16_11170V3.1
MAVLVEAGVVVGCAAQLAQTVASSLSASSSNAPRVVGMGVRCLPVARGLRIDASRTKLASLGPSQSSVRAQRRGIVCEAQETVTGVAGVVNETTWKELVLESDIPVLVDFWAPWCGPCRMIAPLIDEIAKAYAGKVKCLKLNTDESPGIATEYGIRSIPTVMVFKGGEKKDTVIGAVPKSTLTSTLEKHL
>gnl_Pinta_v2.0_PITA_000075935-RA
MVIALALAMSSANCVSSHHFIAVVSSSSCTYTPPLHSKNGRGQVNFPICNGFRSKPSSTSFSDKECTSKRSCYEALEMKAQALESNDSTWKKLVLESDIPLLVDLWAPWCGPCRITAPLIDEMAKKYVSKIMCLNLNTNESPNINTEYGM
>gnl_Pinta_v2.0_PITA_000001352-RA
MRIEGQDSRGQSISNNEKKTRGFRSIFCEAQEMVAQVKDVNDGTWKSLVLDSEIPVLVDFWAPWCGPCRMIEPLIDELAKQYSGKIRCFKLNTDESPRIATEYGIRSIPTVMLFKNGEKKDTVIGVVPKTTLTASIEKYVEWSFFASSLPLNPSILSKFSSVF
>gnl_Poptr_v3.0_Potri.009G100700.1
MASSATSLYSPPLTSSRAAVLHQCQQLNPNRLSFPSDFNTAKRATNLTVQHVPLPLKVLCGRGNRATAVTQDSWENSILKSDIPVLVEFYASWCGPCRMVHRVIDEIAAEYDGKLKCFVLNTDNDLQIAEDYEIKAVPVVLLFKNGEKRESVVGTMPKEFYIAAVERVLQS
>gnl_Poptr_v3.0_Potri.013G132200.1
MVSSMVLSSYPSSRLKCSLSNPQSVIMMSSPQPTVALLFPVRLGGAASFAEFGGLRIQMGSKLSPSLVSINTRRNPKVFCRIVSEAQETVVDIPTVTDETWQSLVIEADGPVMIEFWAPWCGPCRIIHPVIAELSTEYGGKLKCFMLNTDESPSTVTKYGIRSIPTIIIFKKGEKKDAIIGAVPKTTLISNIKKFL
>gnl_Poptr_v3.0_Potri.011G120500.1
MATVLESLTAPSRSSAVLPKPTTTLVTAFASTINRRSLRFPQLKGLKIHFHSSSTVNRSLGSVSQSSSRLACAGRIVCEAQDIAVKVPAVTDATWKSLVLESESPVLVEFWAPWCGPCRMIHPVIDELANQYAGKLKCYKLNTDDCSSIATEYGIRSIPTVIIFKNGEKKEAIIGAVPKTTLTTSIEKFL
>gnl_Poptr_v3.0_Potri.011G120700.1
MATVLESLTAPSRSSAVLPKPTTTLVTAFASTINRRSLRFPQLKGLKIHFHSSSTVNRSLGSVSQSSSRLACAGRIVCEAQDIAVKVPAVTDATWKSLVLESESPVLVEFWAPWCGPCRMIHPVIDELANQYAGKLKCYKLNTDDCSSIATEYGIRSIPTVIIFKNGEKKEAIIGAVPKTTLTTSIEKFL
>gnl_Poptr_v3.0_Potri.002G073000.1
MAMKNCFQVSSVSTTRAGVCHPFAPVEKLQLPTSKGLNTSNLLLSSPSSSFPPSLRSRCQESRIVCKAREAVDAVQVATDASWDAVIGGDTPVLVEFWAPWCGPCKMIAPVIEELAQEYAGKIACYKVNTDDCPSIATKYGIRSIPTVLFFKKGEKKESVIGAVPKTTLSSSIEKYIDV
>gnl_Poptr_v3.0_Potri.019G110500.1
PAVTDETWQSLIIEADGPVLVEFWAPWCGPCRIIQPVIAELSTEYDGKLKCFKLNTDESPSTTTKYGIRSIPTIMIFKNGEKKDAIIGSVPKTTLISNIKKFL
>gnl_Poptr_v3.0_Potri.019G094900.1
MDSSMALSSYSSRLKCSLPNPPPMMMVPSPQLPGVLPLSSRRCGIASFAEFRGLRMQMGSKLSTSVFSRIVSEAHETFVDIPAVTDETWQSLIIEADGPVLVEFWAPWCGPCRIIHPVIAELSTEYDGKLKCFKLNTDESPSTTTKYGIRSIPTIMIFKNGEKKDAIIGSVPKTTLISNMKKFL
>gnl_Poptr_v3.0_Potri.019G109300.1
PAVTDETWQSLIIEADGPVLVEFWAPWCGPCRIIHPVIAELSTEYDGKLKCFKLNTDESPSTTTKYGIRSIPTIMIFKNGLKKDAIIGSVPKTTLISNMKKFL
>gnl_Poptr_v3.0_Potri.019G110000.1
MDSSMALSSYSSRLKCSLPNPPPMMMVPSPQLPGVLPLSSRRCGIASFAEFRGLRIQMGSKLSTSLVSIGTRRNPKVFSRIVSEAHETFVDIPAVTDETWQSLIIEADGPVLVEFWAPWCGPCRIIHPVIAELSTEYDGKLKCFKLNTDESPSTTTKYGIRSIPTIMIFKNGEKKDAIIGSVPKTTLISNMKKFL
>gnl_Poptr_v3.0_Potri.019G110700.1
MEVFKAIFPGVTDETWQSLIIEADGPVLVEFWAPWCGPCRIIHPVIAELSTEYDGKLKCFKLNTDESPSTTTKYGIRSIPTIMIFKNGEKKDAIIGSVPKTTLISNMKKFL
>gnl_Poptr_v3.0_Potri.019G111200.1
MDSSMALSSYSSRLKCSLPNPPPMMMVPSPQLPGVLPLSSRRCGIASFAEFRGLRMQMGSKLSTSLVSIRTRRNPKVFSRIVSEAHETFVDIPAVTDETWQSLIIEADGPVLVEFWAPWCGPCRIIHPVIAELSTEYDGKLKCFKLNTDESPSTTTKYGIRSIPTIMIFKNGEKKDAIIGSVPKTTLISNMKKFL
>gnl_Poptr_v3.0_Potri.019G111000.1
MQEKLPVPAVTDETGQSLIIEADGPVLVEFWAPWCGPCRIIHPVIAELSTEYDGNLKCFKLNTDESPSTTTKYGIRSIPTIMIFKNGEKKDALIGSVPKTTLISNMKKSLQRRVT
>gnl_Poptr_v3.0_Potri.019G110200.1
ISVPAVTDETWQSLIIEADGPVLVEFWAPWCGPCRIIHPVIAELSTEYDGKLKCFKLNTDESPSTTTKYGIRSIPTIMIFKNGEKKDAIIGSDAERCRTLGRGI
>gnl_Poptr_v3.0_Potri.005G186800.1
MAMKNCFQVSSVSTTTRAGVCHPFAPVEKLQLPTCKGPNTSNLSLSSPSSSFPRSLRSRCQKSRVVCKAREAVDAVQVATDASWDTVIGSDTPVLVEFWAPWCGPCKMIAPVVEELAKEYAGKIACYKVNTDDCPNIATKYGIRSIPTVLFFKKGEKKESVIGAVPKTTLSNSIDKYIDA
>gnl_Poptr_v3.0_Potri.005G058400.1
MALHASMNMSTMSTTRAGVLCSNHVACSKEKLKLPTGRGLRRSSSLSFPSSFSSSYASVKNHKSTIVCKAQEAVGVVQVVTDSSWDSLVIGCEIPVLVEFWAPWCGPCRMITPVIDELAAEYAGKIACFKVNTDDCPNIASQYAIRSIPTVLMFKNGEKKEGVIGAVPKATLAAAIEKYVEA
>gnl_Poptr_v3.0_Potri.001G401500.1
MSAVYLTLDKKRTPDINGRKQMRCNFFHHEVVFEKRNFHFSGKLQISSIPHLSLSPQTQSKASNPILLMAALLESLTVPPLTFPKPKPTTTTPLCAFASPIHRRSLRLPHVKGLKLSFNSSTINRSPGSFVTLTSSRLSRGGRIVCEAQETAVEGHLDLASVTDATWKSVVLESESPVLVEFWAPWCGPCRMIHPIIDELATQYTGKLKCYKVNTDDCPSIATQYGIRSIPTVIIFKNGEKKEAIIGAVPKTTLTTTIEKFL
>gnl_Prupe_v2.1_Prupe.8G126900.1
MAASTFHCSTSLRSRALQNPMLSPFLSHSHLNPSPNLSFPFRLQPKRGLIGLPNAPPRSLTIFSLRESKAAAVTGDSWEKSVINSETPVLVEFYASWCGPCRMVHRVIDEIAVEYAGKLKCFVLNTDVDLQVAEDNEIKAVPVVLLFKNGKKCDTVVGTMPKEFYVAAIERVLKS
>gnl_Prupe_v2.1_Prupe.8G016900.1
MALENCLQLSTVCTTRVGAAQCYQPFSSRERLIVPTCNGLKKSVLKFSSSSSFAPSNKSHRSRFICKAREAVNEVQVVNDSSWNNLVIASEDPVLVEFWAPWCGPCRMIAPVIDELAKEYAGKIACFKLNTDDSPNIATQYGIRSIPTVLFFKNGEKKESVIGAVPKSTLSATIEKYVDL
>gnl_Prupe_v2.1_Prupe.4G183200.1
MATVLDSLVVPRSSALPSSAALSPIAAASSVSSLSGRSGLRHYRGLKVGSALRTRSIGSLSYGPAAGGARHRRGGLVVCEAQDTAVEVPPVTDATWQSLVLESDSPVLVEFWAPWCGPCRMIHPIIDELAKQYAGKLKCYKVNTDEGAAIATQYGIRSIPTVIIFKGGEKKDAVIGAVPKSTLTTSIEKFL
>gnl_Prupe_v2.1_Prupe.3G137100.1
MATITDSIVLYSSAQNSYLRPVISSRPALSISVRRRLGALPEFRGLRVHLLPKPSPAPSNFPKARPFPSTAGIVSQAQDTTLDVPTVTDRTWNSLVLKADGPVLVEFWAPWCGPCRTIHPVVGELAKEYAGKLKCFKLSTDDTPSIATQYGIRSVPTIMIFINGEKKDAIIGAVPKTTLTATIEKFL
>gnl_Selmo_v1.0_96134
AGAVDDTTFKSLVLESEIPVLVDFWAPWCGPCRMLDPVIDSIAEKYKGRIKCYKVNTDDSSKTATELGIRSIPTCMIFKQGERLDTVIGCVPETTLITTIEKYI
>gnl_Selmo_v1.0_82527
MFVPACAVNDSTFQKLVLESDIPVLVDFWAPWCGPCRMIAPLIDELARQYAGKLRCLKLNTDECPNLATEYGIRSIPTVIIFVGGEKKDTVIGAVPKSSLTSMIDKYLS
>gnl_Selmo_v1.0_230724
MRTGAVDDTTFKSLVLESEIPVLVDFWAPWCGPCRMLDPVIDSIAEKYKGRIKCYKVNTDDSSKTATELGIRSIPTCMIFKQGERLDTVIGCVPETTLITTIEKYI
>gnl_Solly_v2.4_Solyc01g108020.2.1
MAASASCATPYSKSPSSLSRSLSLQYRELCNLPYKCKQHQNVRIGLSVENDKGFGTWKTSSPSSLRVFCIRDTQAAAVTAKSWDKLILGSDTPVLVEFHATWCGPCQMVHRVIDEIAGEYSGRLKCYVLDADREPKVAENYDIKAVPVVLLFKNGEKFESVIGTMSKEFYVAAIERLLSS
>gnl_Solly_v2.4_Solyc12g013810.1.1
MAGLLETIAVPRAAAAAASPSLSPVSGRRSSVKFSLFNGLKIQSTRSSVSFSSFTKSVPSRGGRIVCEAQDTAVLVPGVNDQSWETLVIGSKLPVLVEFWAPWCGPCRMIHPVIDELSQEFADKFKFFKVNTDESPGIATRYGIRSIPTVMIFKDGEKKDTVIGAVPKTTLTACIEKFL
>gnl_Solly_v2.4_Solyc10g008390.2.1
MSTILDSVAISSIFSSNLRRSLRPSPPFSAAWDRRAPLKFTGFSISYNPFDNQVSLTSSSRICRRTNSVSGEASDVVFDVPSVTEETWDSLVLNATEPVVVEFWAPWCGPCRMFHPVISDLAKQYTGRVKCFKLNTDDSPSVASRYGIRSIPTIMIFVNGEKKDAIIGAVPKTSLTASIDKFL
>gnl_Solly_v2.4_Solyc10g006970.2.1
MAGMLETIAIPRASVFSSSSARSVPIADLSVSGGRRSSAVNFSQFSGLKVQLNRSPVSLSSRSESVRRGGRIVCEAQESTTVTAAAVTDKTWKSLVIESKLPVLVEFWAPWCGPCKMIHPIINELAQEYAGKFSFFQLNTDESPSIASEYGIRSIPTVMIFKNGEKKDAVIGAVPKTTLATSIDKFL
>gnl_Solly_v2.4_Solyc07g063190.2.1
MAAVLETITVPRASALPSSSLAQVAGYSFSGPRFSVSFSQFSGLKIQPIRSSVSTSSCSKIIPRGGRVVCEAQDTAVEVATVSDKTWKTLVVESTVPVLVEFWAPWCGPCRMIHPVIDELAKEYVGKLTCLKLNTDESPSIATEFGIRSIPTVMIFKNGEKKDAIIGAVPKSTLTTSIEKFL
>gnl_Sorbi_v3.1_Sobic.010G279200.1
MATGTETIAAATLGTRRPRHSRTAASFLSFRFRPSPQLSVAVAASASLRGKAKAHAEGADSKASAAIDDQHVLDVAESTWDDLVLGCECPVLVEFWAPWCGPCRMMHPIIADVARAYTGRLRCLKLNTDKNQEVATRYGIRSIPTILIFKNGERKETVIGAVTDTTLATTVERFL
>gnl_Sorbi_v3.1_Sobic.008G063100.1
MALETCFRAWALHAAPAAGGKDSRLLVVGSSSGSGSNLVLPSKRAAAAAVVAPLSVGRVATRRPRHVCQSKNAVDEVLVADEKNWDGMVMACETPVLVEFWAPWCGPCRMIAPVIDELAKDYAGKITCCKVNTDESPNVASTYGIRSIPTVLIFKAGEKKESVIGAVPKSTLTTLIDKYIGTS
>gnl_Sorbi_v3.1_Sobic.004G228200.1
MASRLAVAVAAPASPSPSPAATVAPPRLALRRGVPAPTWSALRTAVPRSRGAAVVCLAQGGQDTAIQVPDVSKSTWQSLVVESELPVLVQFWASWCGPCKMIDPIVGKLSKEYEGKLKCYKLNTDENPDIATQLGIRSIPTMMIFKNGEKKDAVIGAVPESTLVTCIDKYVGGR
>gnl_Sorbi_v3.1_Sobic.006G082100.1
MAAAAVAAPPCPAPPRGLRCAKTVPFPSSAAAPSRGRVVYGSSYARRWQCRRWAHRPDAATTRIRRPTARRTAALRVTCAYSPGAERITACSWNEYVICSDVPVLIEFWASWCGPCKMVTRIVDEIAQEYAGRIKCYKLDTDDYPQVATAYSIDRIPTVLLFKDGEKIHSITGTLPKAVYVKAIEKSISEQ
>gnl_Sorbi_v3.1_Sobic.006G157600.1
MAAGLAFPVPAASSPLARVSSPAHTAHRICCAIPSSSSPRTVKYPPLRAATVLSGNRRGTGRGASVVCAVQGQDANATIQVPDVTKSTWQSLVIESELPVLVEFWASWCGPCKMIDPVVGKLSKDYEGKLRCYKLNTDENPDIASQYGVRSIPTLMILKNGEKKESVIGAVPESTLVTCIEKFVER
>gnl_Spipo_v2_Spipo4G0114000
MLQLPKSPCFPLRDTDQWLKLPRLVVAVAESVTASTWAASIQRGDSPVLVEFWAAWCGPCIMVARIVDEIAQEFDGQIRCFRLDADRDPQVAVDQGVDRIPTVQLFYKGRRLRSIVGTMPKSVYVAAIESALAS
>gnl_Spipo_v2_Spipo9G0045900
MALETCFQVSTVAHSTTAAAAARNCIAHPHKLNLPASRASRSAAFSLSPSPPGASGYRSTVLAPRRARGGRVVCQANNAVAEVIEVTEGTWNDLVIKNSKLVLVDFWAPWCGPCRMIEPVISELAKEYAGKILCVKLNTDACPNLPNQFGIRSIPTVLLFKNGERKESIIGAVPKGTLSAAIDKYLQM
>gnl_Spipo_v2_Spipo1G0036500
MAAVIESVAVPRVYGLQRSSSSVTAVALVSSASSRPRWRSFPECRGLKVSRSLLTPTPAMASAPGGRVLRRGAVVCEAKDTSIDVPVVTQSSWESLVLGSGNKLVVVAFWAPWCGPCRMIHPIIADISASHAGKLNCFELNTDESPDIATRYGIRSIPTVLFFKNGEKKDAIIGAVPKETLLASIEKLL
>gnl_Stras_v2.0_SGA_v2.0_scaffold73T24271
MAAVLQTLAVPRASAVPSASLAPADGSSVSRRVYLGFSGFRGVRVLTARSSAPVGSRSKLGRFGGRIVCEAQEAALEVPAVTDASWQSNVLQSDLPVLVEFWAPWCGPCRMIHPVVDKLAKQYAGKLKCYKVNTDESPSVATQYGIRSIPTVIIFKNGEKKEAVIGAVPESTLITCIEKFL
>gnl_Stras_v2.0_SGA_v2.0_scaffold34T13823
MPICNLFSPSSTSSSSRSSSTKAWIIHGLAVGAAAVAYLYYCRSGTFRSRVVGIIPARFSSSRFQGKPLVQILGKPMIQRTWERAKMAATLDHVVVATDDDKIAECCRGFGADVVMTAESCRNGTERCNEALQKLGKKYDVVVNIQGDEPLIEPEIIDGIVKALQASPDAVFSTAVTSLKPEDAFDPNRVKCVVDNRGYAIYFSRGLIPFNKSGKVNPQFPYLLHLGIQSFDSKFLKIYPELPPTPLQLEEDLEQLKIDQPEQHQMGLSPITSHQVHTYSRGARDTCNKLSRVHIHSKKIHQTKPKHSFFSTPIFRLHYLHQYLTRARALHSVCTGFFNIFAMAAVLETLTVPRASAVPSAYSAPVVGPSVWPRGSLRSSDFRGLKIHLARPSAPLSSRSRLDRRGGRIVCEAQEAAVEVPAVTDSSWQSNVLQSDSPVLVEFWAPWCGPCRMIHPVIDKLAKQYAGKLKCYKVNTDESPSIATQYGVRSIPTVIIFRNGEKKEAVIGAVPESTLLTCIEKFL
>gnl_Theca_v1.1_Thecc1EG031439t1
MAAATLTFSPITAAAAASSSLVSDRSISIRLPEFRGLKIKPRAASATQASRSVSRDPRRLGRGGRVVCEAQETAVDVPSVKDDTWQSLVLDCKLPVLVEFWAPWCGPCRMIFPIIEELSKQYAGKLKCLKVNTDESPSIATRYGIRSIPTVMIFKGGEKKDAVIGAVPKSTLTTCIEKFL
>gnl_Theca_v1.1_Thecc1EG035372t1
MALENCFQLSSACTTRASVLQSYHHFSSVEKVHLPTFRGFNKPNLSFTSSSSSSSLAHSFTRRSQKSRLICKAREAVDEVAVVTESSWGELVVGSETPVLVEFWAPWCGPCRMIEPVIAELAKEYAGKIACYKLNTDDSPNIATEFGIRSIPTMLFFKDGEKKESIIGAVPKSTLAATIDKYVDS
>gnl_Theca_v1.1_Thecc1EG008097t1
MASVTKSMAALSSPSSSRFATSVSGPAMMTLLPAVSLSSRRGLPECKGLKIQSYSKLSFASYNSRYPGVSKRRAAVVCEAQETALDIPAVTDRTWQSLVLKADGPVLVEFWAPWCGPCRMIHPVIGELAQQYAGKLKCFQLNTDDSPSIATQYGIRSIPTIMIFINGEKKDAVIGAVPKTTLSASIEKFL
>gnl_Theca_v1.1_Thecc1EG046998t1
MASSTSLTPSHFASTRVHPRAISSQLPSKLSSSRISFPLKNGSLKLRYAPPLTLKALSAREPKAAVVTKDTWEKSILNSDTPVLVEFYASWCGPCRMVHRIIDEIAGEYAGRLSCFVLNTDDDLPIAEDYEIKAVPVVLLFKNGEKRESVVGTMPKDFYIAAIERVLKS
>gnl_Utrgi_v4.1_Scf01049.g23460.t1
MAAVLETLGLPRATALPAVAFSPVAVSSTVGFSNFGGLKVRPARSSVKLTSSKKLGRGGSRIVCEAQEAALEVAAVSDSTWESLVLKSDSPVLVEFWAPWCGPCRIIHPVIDKLAKQYAGKLKCYKVNTDESPSIATQYGIRSIPTVIIFKNGEKKDAVIGAVPESTLTTSIEKFL
>gnl_Utrgi_v4.1_Scf00145.g10452.t1
MAISCGSAFPLSLSCTQRRCYRIVSGVNASSLRRPTHRCGFAFLGEKRAPVANLVLVSCFGDHANVHSPTTAHITVKFPQKVLFPDSAAPTVTSKSWEKLVLESKAPVLVEFYARWCGPCRMVHRVIDEIATEYSGRLKCFVIDADKDFKLAEEYDIQVVPMVLLFKNGQKCHSILGTMPKHFYVDAIETLLAP
>gnl_Utrgi_v4.1_Scf00107.g8802.t1
MMGDTRVPKNNKEVLKMAGSRGFAASISLPCIEQRSYGVPVATASVLDLQRKTHIFKIPFLAEKRLHASRRSVLVSCLGDHNTSPVTAKSWEKHVIGSKSPVLVEFYAAWCGPCCIVHRLIDEIATEYSGRLNCFVIDADRDSQLAKHYDVKAVPMVLLFKDGKKRDSILGTMPKSFYLDVIERILAS
>gnl_Utrgi_v4.1_Scf00108.g8868.t1
MATRFETLGLSRASGVPSAGLAPVAVSGSVGYRGVSVLPVRSPAKLSLRKRRGRRSGCRICCEAQEAVLEVVSVTDSTWKSHVLVSDLPVLVEFWAPWCGPCSMFHPVIDNLAKQYAGKLKCYKVNTDESPSIATEYGVRSVPTVLIFKNGDKKDAVIGAAPESALATCIEKFV
>gnl_Utrgi_v4.1_Scf00118.g9337.t1
MAGVLETLVLPRASAISSVAFSPVAISSSVGFSNFGGLKIRPSLSLAKPSSGKRRGRGDGRIVCEAQEAALEVAAVTDSTWESLVLKSDSPVLVEFWAPWCGPCRVIHPVIDKLAKQYAGKLKCFKVNTDESPSIATQYGIRSIPTVIIFKNGEKKDAVIGAVPESTLTTSIEKFL
>gnl_Utrgi_v4.1_Scf00013.g2027.t1
MAAPLETLVLRPSGVPSVGLAPVAVSGSMGFRGLNIMPAPSSAKLSLRKRRGRGGSRILCEAQETTIEVPGVTDSTWKSLVLESDLPVLVEFWAPWCGPCRIIHPVIDNLAKQYAGKLKCYKVNTDVSPSIATQYGIRSIPTVLIFENGEKKDAVIGAVPESTLTTCIEKFV
>gnl_Vitvi_Genoscope.12X_GSVIVT01010012001
MALENCFQVSTVSCARAGVLQSHHPFSAKEKLNLPTCKGVKPSILSFSSSPSSLDYSFHRICRKSRIVCKAREAVDEVQVVTDSSWSNVVIASENPVLVEFWAPWCGPCRMIAPVIDELAKEYAGKIVCCKVNTDDCPNIATQYGIRSIPTVLFFKNGERKESVIGAVPKSTLTATIEKYVDM
>gnl_Vitvi_Genoscope.12X_GSVIVT01014360001
MATVLDSLAVPRSSALPSSAFAPIASSPVCFLSGRRGLARLPEFSGLKIQPSLASRSVAAAGRSSRVGRRVGGVVCEAQETAVEVPAVIDATWQSLVLDADTPVLVEFWAPWCGPCRMIHPVINELAKQYTGKLKCYKVNTDESPSIATRYGIRSIPTVIIFKSGEKKEAIIGAVPKSTLTTSIEKFL
>gnl_Vitvi_Genoscope.12X_GSVIVT01020537001
MPSPTVVSVGRSSFSLPEFSGLKIHTNSSSALASLNSRTSRVCRRGGRIVCEAQETALDVPIVTDTTWQSLVLKATGPVLVEFWAPWCGPCRIIHPVVAELSEEYAGKLKFFKLNTDDSPSIATQYGIRSVPTTMIFINGEKKDAVLGAVPKTTLTASIEKFL
>gnl_Vitvi_Genoscope.12X_GSVIVT01031727001
MFTGFGFYRNKIQILVQKKKKKKNTKPWWGPMFRSSEIRKNVLHSDFPIRFSLHPPLSRFRFPQTPLSGLCSTMASCSNPPPLSSPLSPSLQTRKLFAPLSYPRSGGPSYALHFHAKRGIRFSNPPLRLKVLCSADYDKAAVVTGDSWEKSILNSEIPVLVEFYASWCGPCRMVHRVIDEIAEDYAGRLKCFVLNTDHDLHIAENYEIKAVPVVLLFKNGEKRESVVGTMPKEFYVAAIERVLSS
>FraveV4A2_2g05860.t1
MLSLSSASLPSMAASSSTFPLRSSRAVFLSSSHSRLNPTPTPSLSFPLRFHPKLSSVKLPNPPPRSLKIFSVRESKAPAVTGDSWEKSVINSETPVLVEFYASWCGPCRMVHRVIDEIAVEYAGKLNCFVLNADVDLQIAEDYDIKAVPVVLLFKNGKKCDTVVGTMPKEFYVAAIERVLKS
>FraveV4A2_2g14900.t1
MALENCLQLSTVCTTRVGAAQCYHPFSSEKLVVPTCNGLRKSGLKFSSSSSFVARPKSTRLQKSGFVCKAREAVDQVQVVTDSSWNNLVIASENPVLVEFWAPWCGPCRMIAPVIDELAKEYAGKISCFKLNTDDSPNTATQYGIRSIPTVLFFKNGEKKESVIGAVPKSTLSATIEKYVDL
>FraveV4A2_3g20140.t1
MATVLESIVVPRSSALPSASLSPIAASSVSSRTGRLGLPHFTGLKVRSALQTSRSVGSLTYGPARRRRGLVVCEAQDTAVGVPAVSDATWQSLVLDAELPVLVEFWAPWCGPCRMIHPIIDELAKQYAGKLKCYKVNTDESASVATRYGIRSIPTVIIFKGGEKKDAVIGAVPKSTLTTSIEKFL
>FraveV4A2_6g26180.t1
MATITESTALFSPSYLLPAITSRPGAVSLSLRHRPGFRGLKVQSPLYSSLAPKVSRLPSTPTIVSQAHDTTALDIPTVTEATWQSLVLKADGPVLVEFWAPWCGPCRMIHPVVGELAQEYAGKLNCFRLSTDNSPSIATQYGIRSVPTLMIFNKGEKQDTVIGAVPKTILTASIEKHL
>Maldo_HF_03297
MATVLDSVVAPRSSALPSSAALSPISAPSSPSSLSAGARLPRYRGLKVGSALLTRSARSLSYGPASGRASRRGGLVVCEAQDTAVEVPAVGDATWQSLVLDSETPVLVEFWAPWCGPCRMIHPIIDELAKQYVGKLKCYKVNTDESSSIATQYGIRSIPTVIIFKGGEKKDAIIGAVPKSTLTTSIEKFL
>Maldo_HF_03788
MATVLDSVVVPRSSALPSSAALSRIPAPSSLSSLSAGARLPRYRGLKVGSALRTRSVGSLSYGPASGQASRRGGLVVCEAQDTAVEVPAVSDATWQSLVLDSEYPVLVEFWAPWCGPCRMIHPIIDELAKQYAGKLKCYKVNTDESASIATRYGIRSIPTVIIFKGGEKKDAVIGAVPKSTLTTSIEKFL
>Maldo_HF_22624
MAASTFHCSTPLRSPAIQNPMLSPLLSHSPPNLSFPFRLQQPERGLIVGLPNVPPRSLKILSVRESKAPAVTGDSWDKSVINSETPVLVEFYASWCGPCRMVHQVIDEIAAEYAGELKCYVLNTDVDLQVVEDYEIKAVPVVLLFKNGKKCDSVVGTMPKEFYVAAIERVLKS
>Malba_000883
MALENCLQLSTVCTTRVGAAAQCYHPFSSMGKFVVPICNGLKKSSLKFSSSSSSFPHSSKSQKSRFICKAREALDEVQVVNDSSWSSLVIASENPVLVEFWAPWCGPCRMIAPVIDELAKEYAGKISCFKLNTDESPNTATQYGIRSIPTVLFFKNGEKKESVIGAVPKSTLSATIEKYVDL
>Malba_003929
MATVLDSVVVPRSSALPSSAALSRIPAPSSLSYLSAGARLPRYRGLKVGSALRTRSVGSLSYGPASGRASRRGGLVVCEAQDTAVQVPAVSDATWQSLVLDSEYPVLVEFWAPWCGPCRMIHPIIDELAKQYAGKLKCYKVNTDESASIATQYGIRSIPTVIIFKGGEKKDAIIGAVPKSTLTTSIEKFL
>Malba_007472
MALENCLQLSTVCTTRVGAAAHHPFSSKDKFVVPTSNGLKKSALKFSSSSSSFPRSGKSQKSRFICKAREAVNEVQVVNDSSWNTLVIASENPVLVEFWAPWCGPCRMIAPVIDELAKEYAGKISCFKLNTDESPNTATQYGIRSIPTVLFFKNGEKKESVIGAVPKSTLSATIEKYVDL
>Malba_009096
MAASTFHCSTPLRSPAIQNPMLSPLLSHSPPNLSFPFRLQRPERGLIVGLPNVPPRSLRILSVRESKAPAVTGDSWDKSVINSETPVLVEFYASWCGPCRMVHQVIDEIAAEYAGKLKCYVLNTDVELQVVEDYEIKAVPVVLLFKNGKKCDSVVGTMPKEFYVAAIERVLKS
>Malba_017489
MMRFRSCRFTPRRSAIYSLLLPPSPSTTPSLSSLSIKLRSSAAMATVLDSVVVPRSFPLPSSIALSQIAAPSSLYSLSAGALLPRYRGLKVGSALQTRSVGSLSYGLASGRASRRGELVVYEA
>Malba_021042
MRSAIYSLLLPPSPSTTPSPSSLSIELRSSAAMATVLDSVVVPRSSHLSSSTALCRIAALSSLYSLSVGALLLRYRGLKVGSALLTHSVGSLSYGPASRRASRRGELVVCEAQDTAVEVS
>Malba_045014
MATVIDSVVAPRSSALPSSAALSPISAPSSPSSLSAGARLPRYRGLKVGSALLTRSAGSLSYGPASGRASRRGGLVVCEAQDTAVEVPAVGDATWQSLVLDSETPVLVEFWAPWCGPCRMIHPIIDELAKQYVGKLKCYKVNTDESSSIATQYGIRSIPTVIIFKGGEKKDAIIGAVPKSTLTTSIEKFL
>Malsi_03g019440
MATVLDSVVAPRSSALPSSAALSPISAPPSPSSLSAGARLPRYRGLKVGSALRTRSAGSLSYGPASGRASRRGGLVVCEAQDTAVEVPAVGDATWQSLVLDSETPVLVEFWAPWCGPCRMIHPIIDELAKQYIGKLKCYKVNTDESSSIATQYGIRSIPTVIIFKGGEKKDAIIGAVPKSTLTTSIEKFL
>Malsi_05g003120
MALENCLQLSTVCTTRVGAAAQCYHPFSSMGKFVVPICNGLKKSSLKFSSSTSSFPHSSKSQKSRFICKAREALNEVQVVNDSSWSSLVIASENPVLVEFWAPWCGPCRMIAPVIDELAKEYAGKISCFKLNTDESPNTATQYGIRSIPTVLFFKNGEKKESVIGAVPKSTLSATIEKYVDL
>Malsi_05g010040
MAASTFHCSTPLRSPAIQNPMLSPLLSHSPPNLSFPFRLQQPERGLIVGLPNVPPRNLKILSVRESKAPAVTGDSWDKSVINSETPVLVEFYASWCGPCRMVHQVIDEIAAEYAGKLKCYVLNTDVDLQVVDDYEIKAVPVVLLFKNGKKCDSVVGTMPKEFYVAAIERVLKS
>Malsi_10g001170
MALENCLQLSTVCTTRVGAAAHHPFSSTDKFVVPTSNGLKKSALKFSSSSSSFPRSGKSQKSRFICKAREAVNEVQVVNDSSWNTLVIASENPVLVEFWAPWCGPCRMIAPVIDELAKEYAGKISCFKLNTDESPNTATQYGIRSIPTVLFFKNGEKKESVIGAVPKSTLSATIEKYVDL
>Malsi_11g020200
MATVLHSVVVPRSSALPSSAALSRIPAPSSLSSLSAGARLPRYRGLKVGSALRTRSVGSLSYGPASGRASRRGGLVVCEAQDTAVQVPAVSDATWQSLVLDSEYPVLVEFWAPWCGPCRMIHPIIDELAKQYAGKLKCFKVNTDESASIATRYGIRSIPTVIIFKGGEKKDAVIGAVPKSTLTTSIEKFL
>Malsy_03g021070
MATVLDSVVAPRSSALPSSAALCPISAPSSPSSLSAGARLPRYRGLKVGSALLTRSARSLSYGPASGRASRRGGLVVCEAQDTAVEVPAVGDATWQSLVLDSETPVLVEFWAPWCGPCRMIHPIIDELAKQYVGKLKCYKVNTDESSSIATQYGIRSIPTVIIFKGGEKKDAIIGAVPKSTLTTSIEKFL
>Malsy_05g001500
MALENCLQLSTVCTTRVGAAAQCYHPFSSMGKFVVPICNGLKKSSLKFSSSSSSFPRSSKSQKSRFICKAREALNEALHAVQVVNDSSWSSLVIASENPVLVEFWAPWCGPCRMIAPVIDELAKEYAGKISCFKLNTDESPNTATQYGIRSIPTVLFFKNGEKKESVIGAVPKSTLSATIEKYVDL
>Malsy_05g008970
MAASTFHCSTPLRSPAIQNPMLSPLLSHSPPNLSFPFRLQQPERGLIVGLPNVPPRSLKILSVRESKAPAVTGDSWDKSVINSETPVLVEFYASWCGPCRMVHQVIDEIAAEYAGELKCYVLNTDVDLQVVEDYEIKAVPVVLLFKNGKKCDSVVGTMPKEFYVAAIERVLKS
>Malsy_10g000820
MALENCLQLSTVCTTRVGAAAHHPFSSKDKFVVPTCNGLKKSALKFSSSSSSFPRSGKSQKSRFICKAREAVNEVQVVNDSSWNTLVIASENPVLVEFWAPWCGPCRMIAPVIDELAKEYAGKISCFKLNTDESPNTATQYGIRSIPTVLFFKNGEKKESVIGAVPKSTLSATIEKYVDL
>Malsy_11g021550
MATVLDSVVVPRSSALPSSAALSRIPAPSSLSSLSAGARLPRYRGLKVGSALRTRSVGSLSYGPASGQASRRGGLVVCEAQDTAVEVPAVSDATWQSLVLDSEYPVLVEFWAPWCGPCRMIHPIIDELAKQYAGKLKCYKVNTDESASIATRYGIRSIPTVIIFKGGEKKDAVIGAVPKSTLTTSIEKFL
>Maldo_GDDH_03G1226200
MATVLDSVVAPRSSALPSSAALSPISAPSSPSSLSAGARLPRYRGLKVGSALLTRSARSLSYGPASGRASRRGGLVVCEAQDTAVEVPAVGDATWQSLVLDSETPVLVEFWAPWCGPCRMIHPIIDELAKQYVGKLKCYKVNTDESSSIATQYGIRSIPTVIIFKGGEKKDAIIGAVPKSTLTTSIEKFL
>Maldo_GDDH_05G1011900
MALENCLQLSTVCTTRVGAAAQCYHPFSSMGKFVVPICNGLKKSSLKFSSSTSSFPHSSKSQKSRFICKAREALNEVQVVNDSSWSSLVIASENPVLVEFWAPWCGPCRMIAPVIDELAKEYAGKISCFKLNTDESPNTATQYGIRSIPTVLFFKNGEKKESVIGAVPKSTLSATIEKYVDL
>Maldo_GDDH_05G1082500
PQSTPSLPHRTRNQPTTVSLSLSLSLSPPSAAAAMAASTFHCSTPLRSPAIQNPMLSPLLSHSPPNLSFPFRLQQPERGLIVGLPNVPPRSLKILSVRESKAPAVTGDSWDKSVINSETPVLVEFYASWCGPCRMVHQVIDEIAAEYAGELKCYVLNTDVDLQVVEDYEIKAVPVVLLFKNGKKCDSVVGTMPKEFYVAAIERVLKS
>Maldo_GDDH_10G1011900
MALENCLQLSTVCTTRVGAAAHHPFSSTDKFVVPTSNGLKKSALKFSSSSSSFPRSGKSQKSRFICKAREAVNEVQVVNDSSWNTLVIASENPVLVEFWAPWCGPCRMIAPVIDELAKEYAGKISCFKLNTDESPNTATQYGIRSIPTVLFFKNGEKKESVIGAVPKSTLSATIEKYVDL
>Maldo_GDDH_11G1244900
SSIHCLGYPHSSPQSTSCCFRHPHQLLRLHHLSLSLSLLSISRARSSAAMATVLDSVVVPRSSALPSSAALSRIPAPSSLSSLSAGARLPRYRGLKVGSALRTRSVGSLSYGPASGQASRRGGLVVCEAQDTAVEVPAVSDATWQSLVLDSEYPVLVEFWAPWCGPCRMIHPIIDELAKQYAGKLKCYKVNTDESASIATRYGIRSIPTVIIFKGGEKKDAVIGAVPKSTLTTSIEKFL
>Maldo_Gala_03g020000
MATVLDSVVAPRSSALPSSAALSPISAPSSPSSLSAGARLPRYRGLKVGSALLTRSARSLSYGPASGRASRRGGLVVCEAQDTAVEVPAVGDATWQSLVLDSETPVLVEFWAPWCGPCRMIHPIIDELAKQYVGKLKCYKVNTDESSSIATQYGIRSIPTVIIFKGGEKKDAIIGAVPKSTLTTSIEKFL
>Maldo_Gala_05g001460
MALENCLQLSTVCTTRVGAAAQCYHPFSSMGKFVVPICNGLKKSSLKFSSSTSSFPHSSKSQKSRFICKAREALNEVQVVNDSSWSSLVIASENPVLVEFWAPWCGPCRMIAPVIDELAKEYAGKISCFKLNTDESPNTATQYGIRSIPTVLFFKNGEKKESVIGAVPKSTLSATIEKYVDL
>Maldo_Gala_05g008840
MAASTFHCSTPLRSPAIQNPMLSPLLSHSPPNLSFPFRLQQPERGLIVGLPNVPPRSLKILSVRESKAPAVTGDSWDKSVINSETPVLVEFYASWCGPCRMVHQVIDEIAAEYAGELKCYVLNTDVDLQVVEDYEIKAVPVVLLFKNGKKCDSVVGTMPKEFYVAAIERVLKS
>Maldo_Gala_10g001150
MALENCLQLSTVCTTRVGAAAHHPFSSTDKFVVPTSNGLKKSALKFSSSSSSFPRSGKSQKSRFICKAREAVNEVQVVNDSSWNTLVIASENPVLVEFWAPWCGPCRMIAPVIDELAKEYAGKISCFKLNTDESPNTATQYGIRSIPTVLFFKNGEKKESVIGAVPKSTLSATIEKYVDL
>Maldo_Gala_11g022120
MATVLDSVVVPRSSALPSSAALSRIPAPSSLSSLSAGARLPRYRGLKVGSALRTRSVGSLSYGPASGQASRRGGLVVCEAQDTAVEVPAVSDATWQSLVLDSEYPVLVEFWAPWCGPCRMIHPIIDELAKQYAGKLKCYKVNTDESASIATRYGIRSIPTVIIFKGGEKKDAVIGAVPKSTLTTSIEKFL
>Pyrco_DAP_Chr10v0.1_23228.1
MALENCLQLSTVCTTRVGAAAHHPFSSTDKFVVPTSNGLKKSALKFSSSSSSFSRSGKSQKSRFICKAREAVNEVQVVNDSSWNTLVIASENPVLVEFWAPWCGPCRMIAPVIDELAKEYAGKISCFKLNTDESPNTATQYGIRSIPTVLFFKNGEKKESVIGAVPKSTLSATIEKYVDL
>Pyrco_DAP_Chr10v0.1_23274.1
MALENCLQLSTVCTTRVGAAAHHPFSSTDKFVVPTSNGLKKSALKFSSSSSSFSRSGKSQKSRFICKAREAVNEVQVVNDSSWNTLVIASENPVLVEFWAPWCGPCRMIAPVIDELAKEYAGKISCFKLNTDESPNTATQYGIRSIPTVLFFKNGEKKESVIGAVPKSTLSATIEKYVDL
>Pyrco_DAP_Chr11v0.1_28646.1
MATVLDSIVVPRSSALPSSAALSRIPAPSSLSSLSAGPRLPRYRGLKVGSALRTRSVGSLSYGPASGRASRRGGLVVCEAQDTAVEVAAVSDATWQSLVLDSESPVLVEFWAPWCGPCRMIHPIIDELAKQYAGKLKCYKVNTDESASIATQYGIRSIPTVIIFKGGEKKDAVIGAVPKSTLTTSIEKFL
>Pyrco_DAP_Chr11v0.1_28671.1
MATVLDSIVVPRSSALPSSAALSRIPAPSSLSSLSAGPRLPRYSGLKVGSALRTRSVGSLSYGPASGRASRRGGLVVCEAQDTAVEVAAVSDATWQSLVLDSESPVLVEFWAPWCGPCRMIHPIIDELAKQYAGKLKCYKVNTDESASIATRYGIRSIPTVIIFKGGEKKDAVIGAVPKSTLTTSIEKFL
>Pyrco_DAP_Chr3v0.1_07377.1
MATVLDCIVAPRSSALPSSAALSPIAAPSSPSSLSAGARLPRYRGLKVGSAIRTRSAGSLSYGPASGRASRRGGLVVCEAQDTAVEVPAVSDATWQSLVLDSETPVLVEFWAPWCGPCRMIHPIINELAKQYVGKLKCYKVNTDESASIATRYGIRSIPTVIIFKGGEKKDAVIGAVPKSTLTTSIEKYL
>Pyrco_DAP_Chr3v0.1_07381.1
MTGDFTTTQIAKNQSRISAHSSSVIVSDSHPLTFAAHTLLLSPIHSLLLFPSPSTAPSPSSLSIELRPCAVMATVLDSIVAPRSSALPSSAALSPIAAPSSPSSLSAGARLPRYRGLKVGSALRTRSAGSLSYGPASGRASRRGGLVVCEAQDTAVEGWLGRNDHRVAKDKPRVRLSRDIVHVPAVSDATWQSLVLDSETPVLVEFWAPWCGPCRMIHPIINELAKQYVGKLKCYKVNTDESASIATRYGIRSIPTVIIFKGGEKKDAVIGAVPKSTLTTSIEKFL
>Pyrco_DAP_Chr3v0.1_07402.1
MTGDFTTTQIAKNQSRISAHSSSVIVSDSHPLTFAAHTLLLSPIHSLLLFPSPSTAPSPSSLSIELRPCAVMATVLDSIVAPRSSALPSSAALSPIAAPSSPSSLSAGARLPRYRGLKVGSALRTRSAGSLSYGPASGRASRRGGLVVCEAQDTAVEGWLGRNDHRVAKDKPRVRLSRDIVHVPAVSDATWQSLVLDSETPVLVEFWAPWCGPCRMIHPIINELAKQYVGKLKCYKVNTDESASIATRYGIRSIPTVIIFKGGEKKDAVIGAVPKSTLTTSIEKFL
>Pyrco_DAP_Chr5v0.1_10292.1
MALENCLQLSTVCTTRVGAAAQCYHPFSSMGKFIVPICNGLKKSSSKFSSSSSSFPHSNKSQKSRFICKAREALNEVQVVNDSSWSNLVIASENPVLVEFWAPWCGPCRMIAPVIDELAKEYAGKISCFKLNTDESPNTATQYGIRSIPTVLFFKNGEKKESVIGAVPKSTLSATIEKYVDL
>Pyrco_DAP_Chr5v0.1_10362.1
MALENCLQLSTVCTTRVGAAAQCYHPFSSMGKFIVPICKGLKKSSLKFSSSSSSFPHSNKSQKSRFICKAREALNEVQVVNDSSWSSLVIASENPVLVEFWAPWCGPCRMIAPVIDELAKEYAGKISCFKLNTDESPNTATQYGIRSIPTVLFFKNGEKKESVIGAVPKSTLSATIEKYVDL
>Pyrco_DAP_Chr5v0.1_11090.1
MAASTFHCSTSLRSPAIQNSVLSPLLSHSPPNLSFPFRLQQPQRGLIVGLPNVPPRSLKILSVRESKAPAVTGDSWDKSVINSETPVLVEFYASWCGPCRMVHRVIDEIAAEYAGKLKCYVLNTDVDLQVVEDYEIKAVPVVLLFKNGKKCDSVVGTMPKEFYVAAIERVLKS
>Pyrco_DAP_Chr5v0.1_11101.1
MAASTFHCSTSLRSPAIQNSVLSPLLSHSPPNLSFPFRLQQPQRGLIVGLPNVPPRSLKILSVRESKAPAVTGDSWDKSVINSETPVLVEFYASWCGPCRMVHRVIDEIAAEYAGKLKCYVLNTDVDLQVVEDYEIKAVPVVLLFKNGKKCDSVVGTMPKEFYVAAIERVLKS
>Pyrco_BP1_016730.1
MALENCLQLSTVCTTRVGAAAQCYHPFSSMGKFIVPICNGLKKSSLKFSSSSSSFPHSNKSQKSRFICKAREALNEVQVVNDSSWSSLVIASENPVLVEFWAPWCGPCRMIAPVIDELAKEYAGKISCFKLNTDESPNTATQYGIRSIPTVLFFKNGEKKESVIGAVPKSTLSATIEKYVDL
>Pyrco_BP1_016994.1
MATVLDSIVVPRSSALPSSAALSRIPAPSSLSSLSAGPRLPRYSGLKVGSALRTRSVGSLSYGPASGRASRRGGLVVCEAQDTAVEVAAVSDATWQSLVLDSESPVLVEFWAPWCGPCRMIHPIIDELAKQYAGKLKCYKVNTDESASIATRYGIRSIPTVIIFKGGEKKDAVIGAVPKSTLTTSIEKFL
>Pyrco_BP1_023505.1
MAASTFHCSTSLRFPAIQNPMLSPLLSHSPPNLSFPFQLQQPERGLIVGLPNVPPRSLKILSVRESKAPAVTGDSWDKSVINSETPVLVEFYASWCGPCRMVHRVIDEIAAEYAGKLKCYVLNTDVDLQVVEDYEIKAVPVVLLFKNGKKCDSVVGTMPKEFYVAAIERISSHEIIRKAYLERMNTVMLITVTYWPGAFLVFVGEPESSDLFALAQVPLSSDACVPGATKIGISDILVVDGRALIDATESIPKIACRFQNVEFKHVFCEANFVYDALAKIGGAVVADCPLDRVQGDGFGLGARSSGFSGGDPTGDLGPLPQLEHILHSAGLLNMCTSEDIALDDHDRIYLRFQADEASFQDYWLIPKARKPIRLGCALGGSCNS
>Pyrco_BP1_029042.1
MATVLDSIVAPRSSALPSSAALSPFAAPSSPSSLSAGARLPRYRGLKVGSALRTRSAGSLSYGPASGRASRRGGLVVCEAQDTAVEVPAVSDATWQSLVLDSETPVLVEFWAPWCGPCRMIHPIINELAKQYVGKLKCYKVNTDESASIATRYGIRSIPTVIIFKGGEKKDAVIGAVPKSTLTTSIEKFL
>Pyrco_BP1_040893.1
MALENCLQLSTVCTTRVGAAAHHPFSSTDKFVVPTSNGLKKSALKFSSSSSSFSRSGKSQKSRFICKAREAVNEVQVVNDSSWNTLVIASENPVLVEFWAPWCGPCRMIAPVIDELAKEYAGKISCFKLNTDESPNTATQYGIRSIPTVLFFKNGEKKESVIGAVPKSTLSATIEKYVDL
>Pyrco_BP_DH_03g17390
MATVLDSIVAPRSSALPSSAALSPFAAPSSPSSLSAGARLPRYRGLKVGSALRTRSAGSLSYGPASGRASRRGGLVVCEAQDTAVEVPAVSDATWQSLVLDSETPVLVEFWAPWCGPCRMIHPIINELAKQYVGKLKCYKVNTDESASIATRYGIRSIPTVIIFKGGEKKDAVIGAVPKSTLTTSIEKFL
>Pyrco_BP_DH_05g00690
MALENCLQLSTVCTTRVGAAAQCYHPFSSMGKFIVPICNGLKKSSLKFSSSSSSFPHSNKSQKSRFICKAREALNEVQVVNDSSWSSLVIASENPVLVEFWAPWCGPCRMIAPVIDELAKEYAGKISCFKLNTDESPNTATQYGIRSIPTVLFFKNGEKKESVIGAVPKSTLSATIEKYVDL
>Pyrco_BP_DH_05g07730
MFLFSIKSFDMGWILPYSLTISMNSNSSKLEQVILQVCHKNESRALGHQGNVIRHLTSNQRIVGSNPTGRASFFSPFVFLFFLSFPINPKSKSQIPNPKSQIINYIPFKTAGPTLVLFSTNRCHLIIHHQKHTCPKSPFHSLTSSSHQKPTNHHLSLSLSLSLPLSPPLLLLLSCHGRLHVPLFDFITLPRHPKPNALASPLPLSAKSLIPFPIAAAPTGTHRRPSKCSSSQPQDPLRSRIQRSPAVTGDSWDKSVINSETPVLVEFYASWCGPCRMVHRVIDEIAAEYAGKLKCYVLNTDVDLQVVEDYEIKAVPVVLLFKNGKKCDSVVGTMPKEFYVAAIERVLKS
>Pyrco_BP_DH_05g07750
MEILSRKMDSLYGQVWGPWFLSFGHASPPIYIHAPPSFFSSKFIPAPNPASNSNYSTPRVFDPFAHPCHIVPLCVCIIFAFFRLLGGWKKFPKILTKPKKSRSQTKIPKIFGIKYRTDPKILVRDSVLSTQSFDIGIGSMDKYFYTLFNLNNIKDKIKLKKKHKIWKIKTKIKKKGRNSSCTHSSVSPFVDVVLQLHVSDRYEILMPSTRSQFYIIVYICGVIKLCFAKKGKKKKKQLVLLVLVFQLNSNLCSRVLMSVHIFYIEFEELSNRGSWNFCSGGSCDFCSSRFNFPTILSTPTYSRTYNMKLQIHISKGGDRGLFSRFYVFFNFILSIIIRKTNENGLKTLSFNYKDKIKGKVNSTRIDFLVFLLKIIGYPVIKRLKKSVKLFHSKNLIWYSKLSIIRKKNTLVRSVECDFWKQFPIYYIYICIIIHLNCFASTNLPQMCLFLQHETNILGLYLSILFLGLLLILFCCMKFGNTKPSQNTENISGFPKIGNTKILAWDWSANSRLENFQFGIRDPIFGLDRSYTESSLNFNAQIYNFYLLEIWKVGTNLVSPLNRTYINFHRFPYKFSISHINPQLPINQLLSFFPRWLNIDVDLQVVEDYEIKVVLVVLLFKNGKKCESEGSEVLTFFFQFVPTKLTTINKVIDFFQHVIHKDSYHFSAYSNDTIQVVLVTIISSFCAPLLSFEFLPSLFLVEAFVEIVL
>Pyrco_BP_DH_10g00750
MALENCLQLSTVCTTRVGAAAHHPFSSTDKFVVPTSNGLKKSALKFSSSSSSFSRSGKSQKSRFICKAREAVNEVQVVNDSSWNTLVIASENPVLVEFWAPWCGPCRMIAPVIDELAKEYAGKISCFKLNTDESPNTATQYGIRSIPTVLFFKNGEKKESVIGAVPKSTLSATIEKYVDL
>Pyrco_BP_DH_11g21690
MGSHTEPPLTMWVKIIANFKKVMLTCWSDYVFKLYFINHITYGDTIYNFNLENYMIGDLTQGRENLIRISPLSPPVNRLIHRLGYPHSSPQSTSYLSLSLSLSLYFLSLELRSSAAMATVLDSIVVPRSSALPSSAALSRIPAPSSLSFLSAGPRLPRYRGLKVGSALRTRSVGSLSYGPASGRASRRGGLVVCEAQDTAVEVAAVSDATWQSLVLDSEFPVLVEFWAPWCGPCRMIHPIIDELAKQYAGKLKCYKVNTDESASIATRYGIRSIPTVIIFKGGEKKDAVIGAVPKSTLTTSIEKFL
>Pruav_sc0001411.1_g720.1.mk
MATITDSIALYSSAQNSYLRPAISSRPALSISVRRRLDALPEFRGLRVHLLPKPSPASSNFPKARPFPSSAGIVSQAQDTTLDVPTVTDTTWNSLVLKADGPVLVEFWAPWCGPCRTIHPVVGELAKEYAGKLKCFKLSTDDTPSIATLHGIRSVPTIMIFINGEKKDAIIGAVPKTTLTATIEKFL
>Pruav_sc0002234.1_g160.1.mk
MAASTFHCSTSLRSRALQNPMLSPFLSHSNLNSSPNLSFPFRLQPKRGLIGVPNAPPRSLTIFSLRESKAAVVTGNSWEKSVINSKTPVLVEFYASWCGPCRMVHRVIDEIAAEYAGKLKCFVLNTDVDLQVAEDNEIKAVPVVLLFKNGKKCDTVVGTMPKEFYVAAIERVLKS
>Pruav_sc0002828.1_g420.1.mk
MATVLDSLVVPRSSALPSSAALSPIAAAASVSSLSGRSGLRHYRGLKVGSALRTRSIGSLSYGPAAGGARHRRGGLVVCEAQDTAVEVPPVTDATWQSLVLESDSPVLVEFWAPWCGPCRMIHPIIDELAKQYAGKLKCYKVNTDEGAAIATQYGIRSIPTVMIFKGGEKKDTVIGAVPKSTLTTSIEKFL
>Pruav_sc0004043.1_g090.1.mk
MALENCLQLSTVCTTRVGAAQCYQPFSSREKLIVPTCNGLKKSVLKFSSSSSFAPSNKSHRSRFICKAREAVNEVQVVNDSSWNNLVIASENPVLVEFWAPWCGPCRMIAPVIDELAKEYAGKIACFKLNTDDSPNIATQYGIRSIPTVLFFKNGEKKESVIGAVPKSTLSATIEKYVDL
>Pruav_sc0004043.1_g100.1.mk
MALENCLQLSTVCTTRVGAAQCYQPFSSREKLIVPTCNGLKKSVLKFSSSSSFAPSNKSHRSRFICKAREAVNEVQVVNDSSWNNLVIASENPVLVEFWAPWCGPCRMIAPVIDELAKEYAGKIACFKLNTDDSPNIATQYGIRSIPTVLFFKNGEKKESVIGAVPKSTLSATIEKYVDL
>Pyrusco0g039010.1
MATVLDSIVVPRSSALPSSAALSRIPAPSSLSFLSAGPRLPRYRGLKVGSALRTRSVGSLSYGPASGRASRRGGLVVCEAQDTAVEVAAVSDATWQSLVLDSEFPVLVEFWAPWCGPCRMIHPIIDELAKQYAGKLKCYKVNTDESASIATRYGIRSIPTVIIFKGGEKKDAVIGAVPKSTLTTSIEKFL
>Pyrusco10g027950.1
MALENCLQLSTVCTTRVGAAAHHPFSSTDKFVVPTSNGLKKSALKFSSSSSSFSRSGKSQKSRFICKAREAVNEVQVVNDSSWNTLVIASENPVLVEFWAPWCGPCRMIAPVIDELAKEYAGKISCFKLNTDESPNTATQYGIRSIPTVLFFKNGEKKESVIGAVPKSTLSATIEKYVDL
>Pyrusco11g006280.1
MATVLDSIVVPRSSALPSSAALSRIPAPSSLSSLSAGPRLPRYRGLKVGSALRTRSVGSLSYGPASGRASRRGGLVVCEAQDTAVEVAAVSDATWQSLVLDSESPVLVEFWAPWCGPCRMIHPIIDELAKQYAGKLKCYKVNTDESASIATRYGIRSIPTVIIFKGGEKKDAVIGAVPKSTLTTSIEKFL
>Pyrusco11g006570.1
MATVLDSIVVPRSSALPSSAALSRIPAPSSLSFLSAGPRLPRYRGLKVGSALRTRSVGSLSYGPASGRASRRGGLVVCEAQDTAVEVAAVSDATWQSLVLDSEFPVLVEFWAPWCGPCRMIHPIIDELAKQYAGKLKCYKVNTDESASIATRYGIRSIPTVIIFKGGEKKDAVIGAVPKSTLTTSIEKFL
>Pyrusco3g012660.1
MATVLDSIVAPRSSALPSSAALSPIAAPSSPSSLSAGTRLPRYRGLKVGSALRTRSTGSLSYGPASGRPSRRGGLVVCEAQDTAVEVPAVSDATWQSLVLDSETPVLVEFWAPWCGPCRMIHPIINELAKQYVGKLKCYKVNTDESASIATRYGIRSIPTVIIFKGGEKKDAVIGAVPKSTLTTSIEKFL
>Pyrusco5g001300.1
MALENCLQLSTVCTTRVGAAAQCHHPFSSMGKFVVPICNGLKKSALKFSSSSSSFPHSSKSQKSRFICKAREALNEVQVVNDSSWSSLVIASENPVLVEFWAPWCGPCRMIAPVIDELAKEYAGKISCFKLNTDESPNTATQYGIRSIPTVLFFKNGEKKESVIGAVPKSTLSATIEKYVDL
>Pyrusco5g008650.1
MAASTFHCSTSLRFPAIQNPMLSPLLSHSPPNLSFPFQLQQPERGLIVGLPNVPPRSLKILSVRESKAPAVTGDSWDKSVINSETPVLVEFYASWCGPCRMVHRVIDEIAAEYAGKLKCYVLNTDVDLQVVEDYEIKAVPVVLLFKNGKKCDSVIGTMPKEFYVAAIERVLKS
>Pyrbe_002445
MALENCLQLSTVCTTRVGAAAHHPFSSTDKFVVPTSNGLKKSALKFSSSSSSFSRSGKSQKSRFICKAREAVNEVQVVNDSSWNTLVIASENPVLVEFWAPWCGPCRMIAPVIDELAKEYAGKISCFKLNTDESPNTATQYGIRSIPTVLFFKNGEKKESVIGAVPKSTLSATIEKYVDL
>Pyrbe_009128
MATVLDSIVVPRSSALPSSAALSRIPAPSSLSSLSAGPRLPRCRGLKVGSAFRTRSVGSLSYGPASGRASRRGGLVVCEAQDTAVEVAAVSDATWQSLVLDSESPVLVEFWAPWCGPCRMIHPIIDELAKQYAGKLKCYKVNTDESASIATRYGIRSIPTVIIFKGGEKKDAVIGAVPKSTLTTSIEKFL
>Pyrbe_036767
MATVLDSIVAPRSSALPSSAALSPIAAPSSPSSLSAGARLPRYRGLKVGSALRTRSAGSLSYGPASGRASRRGALVVCEAQDTAVEVPAVSDATWQSLVLDSETPVLVEFWAPVVRALPYDPPYN
>Pyrbe_040498
MALENCLQLSTVCTTRVGAAAQCHHPFSSMGKFVVPICNGLKKSALKFSSSSSSFPHSSKSQKSRFICKAREAINEVQVVNDSSWSSLVIASENPVLVEFWAPWCGPCRMIAPVIDELAKEYAGKISCFKLNTDESPNTATQYGIRSIPTVLFFKNGEKKESVIGAVPKSTLSATIEKYVDL
>Pyrbe_041526
MAASTFHCSTSLRSPAIQNPMLSPLLSRSPPNLSFPFRLQQPQRGLIVGLPNVPPRSLKILSVRESKAPAVTGDSWDKSVINSETPVLVEFYASWCGPCRMVHRVIDEIAAEYAGKLKCYVLNTDVDLQVVEDYEIKAVPVVLLFKNGKKCDSVIGTMPKEFYVAAIERISSHETIRKAYLKRMNTVLLITVTYWPGAFLVFVGEPESSDLFALAQVPLSSEACVPGAMKIGISDIHVVDGRALIDATESIPKIACRFHNVEFKHVFCEANFVYDALAKIGGAVVADCSLDGVQGDGFGLGARSSGFSGGDPTGDLGPLPQLECSSFRRLTKYVYEGVLPATGTSQDIALDDHDRRYPRFQADEASFQDYWLIPKARIPIRLGCALGGSCNS
>Pyrpy_N_00g0789.1
MALENCLQLSTVCTTRVGAAAHHPFSSTDKFVVPTSNGLKKSALKFSSSSSSFSRSGKSQKSRFICKAREAVNEVQVVNDSSWNTLVIASENPVLVEFWAPWCGPCRMIAPVIDELAKEYAGKISCFKLNTDESPNTATQYGIRSIPTVLFFKNGEKKESVIGAVPKSTLSATIEKYVDL
>Pyrpy_N_00g1380.1
MALENCLQLSTVCTTRVGAAAQCHHPFSSMGKFVVPICNGLKKSALKFSSSSSSFPHSSKSQKSRFICKAREALNEVQVVNDSSWSSLVIASENPVLVEFWAPWCGPCRMIAPVIDELAKEYAGKISCFKLNTDESPNTATQYGIRSIPTVLFFKNGEKKESVIGAVPKSTLSATIEKYVDL
>Pyrpy_N_03g2121.1
MATVLDSIVAPRSSALPSSAALSPIAAPSSPSSLSAGARLPRYRGLKVGSALRSRSAGSLSYGPASGRASRRGGLVVCEAQDTAVEVPAVSDATWQSLVLDSETPVLVEFWAPWCGPCRMIHPIINELAKQYVGKLKCYKVNTDESASIATRYGIRSIPTVIIFKGGEKKDAVIGAVPKSTLTTSIEKFL
>Pyrpy_N_05g0686.1
MAASTFHCSTSLRSPAIQNPMLSPLISHSPQNLSFPFRLQQPQRGLIVGLPNVPPRSLKILSVRESKAPAVTGDSWDKSVINSETPVLVEFYASWCGPCRMVHRVIDEIAAEYAGKLKCYVLNTDVDLQVVEDYEIKAVPVVLLFKNGKKCDSVIGTMPKEFYVAAIERVLKS
>Pyrpy_N_11g2112.1
MATVLDSIVVPRSSALPSSAALSRIPAPSSLSSLSAGPRLPRYRGLKVGSALRTRSVGSLSYGPASGRASRRGGLVVCEAQDTAVEVAAVSDATWQSLVLDSESPVLVEFWAPWCGPCRMIHPIIDELAKQYAGKLKCYKVNTDESASIATRYGIRSIPTVIIFKGGEKKDAVIGAVPKSTLTTSIEKFL
>Rosch_v2.0_Chr2g0126351
MATIAESTALYSSSPSYLQPAITSRPALYVSVRRRPGALPEFRGLKLQSPLYSSITPKVSRRPSTPAIVSQAQNTTALDIPTVTDATWQSLVLKADGPVLVEFWAPWCGPCRMIHPIVGELAQEYAGKLNCFRLSTDDSPSIATRYGIRIVPTMMIFNKGEKKDTVIGAVPKTTLTASIEKYL
>Rosch_v2.0_Chr5g0033941
MATVLESIVIPRSSALPSPPLSPIAASSVSSLTGRRGLPHYSGLKVSSALQTTRSVGSLSYGPASGLAPRRRRGLVLCEAQDTAVGVPAVSDATWQSLVLDAELPVLVEFWAPWCGPCRMIHPIIDELAKQYAGKLKCYKVNTDESASVATRYGIRSIPTVILFKDGEKKDAVIGAVPKSTLTTSIEKFL
>Rosch_v2.0_Chr6g0257721
MAASSTFPLRSSRAALQNPIFLHSRLNPTTPTPVLSFPLRLRHSKWSVKLPNASPRTFKIFSVRESKAPPVTTDSWEKSVINSETPVLVEFYASWCGPCRMVHRVIDEIAVEYAGKLKCFVLNADVDLQIAEDYDIKAVPVVLLFKNGKKCDTVVGTMPKDFYVAAIERVLKP
>Rubch_LG02.2540
MALENCLQLSTVCTTRVGAAQYYHPFSSKEKLIMPTCNGLKKSGLKFSSSSSFAARPSKTRFQKSSFVCKAREAVDQVQVVTDASWNNLVIASENPVLVEFWAPWCGPCRMIAPVIDELAKEYAGKINCYKLNTDDSPNTATQYGIRSIPTVLFFKGGEKKESVIGAVPKSTLSATIEKYVDL
>Rubch_LG02.4172
MAASTFPLRSARALQNPLLSPFLSSHSHLNPTPRPLLSFPFRLRPKTGVKLPNGPPRSFKIFSVRESNAPPVTRDSWEKSVINSEIPVLVEFYASWCGPCRMVHRVIDEISVEYAGKLNCFVLNADIDLQIAEDYEIKAVPVVLLFKNGKKCDTVVGTMPKEFYVAAIERVLKP
>Rubch_LG03.2087
MATVLESIVVPRSSALPSATLSPIAASSVSSLTGRVGLPHYSGLKIRSTHQTRSIGSLSYARRRGGLVACEAQNTAVEVPAISDASWQSLVLDSDLPVLVEFWAPWCGPCRMIHPIIDELAKQYAGKLKCYKVNTDESASVATRYGIRSIPTVIIFKGGEKKDAVIGAVPKSTLTTSIEKFL
>Rubch_LG06.2865
MATITESIALYSSSASPSNLRPAIPSRPALSVSVHRRLRALPEFRGLKVQSPPLNSMFTSSNSRKVFRHPPKPSIVSEAQNTALEIPTVTNTTWQSLVLEADGPVLVEFWAPWCGPCRMIHPIIGELAQEYAGKLNCFRLCTDDSPSIATQYGIRSVPTMMIFNKGEKKDTVIGAVSKTTLTASIKKFL
>Ruboc_02_G21452
MAASTFPLRSSRALQNPLLSPFLSSHSHLNPTPRLSFPFRLRPKTGVKLPNGPPRSFKIFSVRESNAPPVTRDSWEKSVINSETPVLVEFYASWCGPCRMVHRVIDEIAVEYAGKLNCFVLNADIDLQIAEDYEIKAVPVVLLFKNGKKCDTVVGTMPKEFYIAAIERDQMKLFSFTRSIYKKRNNFFWLRPHACTYFVPFIIWHTLQCFDTSFACLFQMGTDSLLEFCLLRSARVFTSGCHVSKTISNG
>Ruboc_02_G35321
MALENCLQLSTVCTTRVGAAQYYHPFSSKEKLIVPTCNGLKKSGLKFSSSSSFAASPNKTRFQKSSFVCKAREAVDQVQVVTDASWNNLVIASENPVLVEFWAPWCGPCRMIAPVIDELAKEYAGKINCFKLNTDDSPNTATQYGIRSIPTVLFFKGGEKKESVIGAVPKSTLSATIEKYVDL
>Ruboc_03_G16415
MATVLESIVVPRSSALPSASLSPIAASSVSSLPGRVGLPHYTGLKIRSTHQTRSIGSLSYARRRGGLVVCEAQDTAVQVPAVSDASWQSLVLDSDLPVLVEFWAPWCGPCRMIHPIIDELAKQYAGKLKCYKVNTDESASVATRYGIRSIPTVIIFKGGEKKDAVIGAVPKSTLTTSIEKS
>Ruboc_06_G20516
MATITESIALYSSSASPSNLRPAIPSRPALSVSVRRRLGALPEFRGLKVQSSPLNSKFTSSNCRKVLRHPPKPSIVSEAQNTALDIPTVTNTTWQSLVLKADGPVLVEFWAPWCGPCRMIHPIVGELAQEYAGKLNCFRLCTDDSPSIATKYGIRSVPTMMIFNKGEKKDTVIGAVSKTTLTASIEKFLKTT
