# Supplementary material for: Transcriptomics of long‐term, low oxygen storage coupled with ethylene signaling interference suggests neofunctionalization of hypoxia response pathways in apple ( Malus domestica )
Source: Plant Direct. 2024 Dec 20;8(12):e70025. doi: 10.1002/pld3.70025 (PMC11660084; doi:10.1002/pld3.70025)
Supplement: Supplementary file 2 — Data S2: Homologs of all 606 hypoxia response genes identified in this study across 42 representative species of land plants). [file PLD3-8-e70025-s004.gz › 01-integratedGeneFamilies_dir/67.fna]

>gnl_Ambtr_v1.0_evm_27.model.AmTr_v1.0_scaffold00029.286
ATGTTGCTCCAAGCTCTGCTCCTCTTTCTTGCAATGAACCTCTCTTCCTCATATGACATTGCCTTCAACTACTCGAGCTTCCATGGAGCAAACATGAGCTTAAATGGTGTTTCAGAGATCACAGGTAGTGGAGTCTTACAGTTAACCAATAATTCTCAACCACTGATAGGTCATGCTTTTTACTCCAACCTCTTGCAATTCAAGAATTCCTCAAATGGAAGTGCTTTCTCTTTCTCCACAGCTTTTGTGTTTGCTATCACCGTTCCCCTTGTCTTCCCAGGTTCTGGCCTTGCCTTTGTGATCTCTCCTACTACTCACTTCGAAGAAGCCGATTCGGCTCAGTACCTCGGACTCTTTGGCCTCACAGGCAATGGTGACCCCCAAAACCAAGTTTTTGCAGTGGAATTCGACACCCTCCGGAACATCGATGTAGGCGACATCGATAGTAACCATGTGGGCATCGACCTCAATAGCGTCAGATCGAATGTATCCGCTCATGCGGCCTATTACCTCACAGAGAATAATAAGACCACCATACATAATCTAAGTCTCACGAGTGAAGACCCAATTCAGGTATGGATAGAATATGATGGTACAGAGAAGCTGCTGAATGTAACTCTGTCTCCTATCGGAATAGCAGGAAGGACTGGGCAGCCTTTGATTTCTTACGGGGTCGATCTCTCCCCAACCCTACAGGAGTTCATGTACGTGGGCTTCTCTGCAAGCACAGGCATAGTGGCGAGCTACCATTCCATTCTGGAGTGGAGCTTCGCGATAAATGGCAGAGCTCGAGATTTGGATACCTCTAAACTTCCTTGGTACCCGAGATCCAAATCATCATCTAAGGGGCTTTCCATGGTTTCTATGATTGGGATCTCCCTGTCTTCGATAATTGTTGCCATTGCAGCCATTTCTGTGATTTTATTCATTGTTCGAAGGGGAACATATGAGGAAATTGTGGAAGATTGGGAGTTGGAATATGGTCCCCATAGGTTCTCATACAAGGAAATCTCTATGGCCACAAACGGTTTCAGAGATGAAGAGCTAATAGGATTCGGAGGCTTTGGGAAGGTTTACAAAGGTGTGATGCCGGACTCGGGTCTGCAAGTCGCGGTGAAGCAAGTCGCACAGGAATCAGAGCACAGGGTAAGAGAATTCCTGGCAGAGGTCTCGAGCATCGGCAAACTACGACACCGGAACCTGGTACCACTCCTCGGATGGTGCAAACAGAGAGCCGACCTCATCATAGTTTACGAGTACATGCCCCACGGTAGTCTCGACAAGTACCTTTTCAATGACGATAAGCCGCCCTTAGGCTGGAAGCAGCGGCATAAAATCCTCAAGGGTGTTGCTTCAGCACTATTGTACCTACATGAGCAATGGGAGCAAGTAGTTATACACAGAGACGTGAAGGCCGGCAACGTTCTGTTAGATGCGGAGATGAATGCTCGGCTGGGTGACTTCGGGCTAGCACGGTTATATGAGCATGGATCGGACTCGCAAACTACCCGTGTTGTGGGGACATTTGGGTACCTGGCACCCGAGATGTCCCGCACTGGCAAGGCCACCACTGAGTCTGATGTCTTCTCTTATGGTGCTGTGTTACTAGAGGTGGCTTGCGGGCGTCGGCCAATTGATGGACAGAGGCCGCCGGAAGAGATCATTCTGGTTGATTGGGTGTGGGAGTGCATTAAGGGAGGAAAGCTCTTGGATGTTGTTGACCCCAGGCTTGAAGGTTGCTTTGATATTGGGGAGATCACAATGGTGTTGAGGTTAGGCTTGTGGTGTTCTCACCCAGTGCCTACTCTCAGGCCAAGTATGAAGCAAGTGTACCAGTATTTGGATGGTGATGTCCCATTCCCTGAGATTTCAGTCACCAAAATGGTTGTACAAGAGAAGAAAAACGACCAGTATTCGTTCCTGGAGACGTCTTACCGTCATGACCCCTCAAGCAGCTCTTCTGCAGACACTGCAATCCTGTTATCTGGAGGTCGT
>gnl_Ambtr_v1.0_evm_27.model.AmTr_v1.0_scaffold00012.286
ATGCATTCTATTCCTTCCTCTTCTATGGCTTCCTCTTCCACCTTTCACAACATGAGAAGTTCTTGCAGCTATGAAATTGAGCCAATGAGAGTAGGACTGCTGTTTCAAGCTCTACTGCTCTTTCTTCTTAACTTCTTCAATTCTACAAACTCTGATAATTTTGGGTTCACTTTCTCAGGCTTCCATAGGTCAAATTTGAGCTTGAATGGTGATGCAGAGATAATACAGAGTGGAGCACTACAATTGACAGACAATTCTCTTCAAGTAATTGGGCATGCTTTCTATCCTCACCCTATAAGGTTCAAGAACACCTCATCAGGCAAGGTTTCTTCTTTCTCCACTTATTTTGTGTTTGCCATTACTGGGCCGATCTTCACCCCTGCTGCAGGCCTCGCTTTTGTGATTTCCCCTTCGACCCAGTTTCCAGGAGCCAGGTATGCCCAATATTTTGGCCTCTTTTATAAATCAAGCAATGGCGACCCTCAAAACCATGTCTTTGCAGTAGAATTCGACACAGTTCAAAATGTGGAGTTCGATGACAAGAACGGCCAACATGTAGGTATTGATCTTAATAGCTTGACATCCAATGCGTCTGAGCTTTCAGCTTATTACACAGAAGAAGGTCATAACACACTTAAACATGCATTGGATCTCACAAGTGAAGAGCCAATTCAAGCATGGATAGAGTATGATGGAGTGGAGAAGTTGCTCAATGTGACGTTATCTCCTCTAGTGATAATTGGAAGAAATGGTCGAGAT
>gnl_Ambtr_v1.0_evm_27.model.AmTr_v1.0_scaffold00012.281
ATGCTTCTCCAAACTGTGGTCCTCTTTCTTGCAATCACCCTCTCTTCTTCATATGACACTGGCTTCAACTACTCAAGCTTCCATGGAGCAAACTTGAACTTAACAGGTGTGTCAGAGGTCATACCTAGTGGAGCCTTACAGCTAACCAATAATTCTCAACCAGTGATAGGTCATGCTTTCTACCCCAACCTCTTGCAATTCAAGAATTCCTCAAAAGGAAATGCTTTCTCTTTCTCCACAGCTTTTGTGTTTGCTATCACCCGTCCCATTGTCTCCCCTGGCTCTGGCTTTGCCTTTGTAATCTCTCCTTCTACTCAATTTGAAGGAGCCAATTCGACACAGTACCTCGGACTCTTCAACCTCACAGGCAACGGTGACCCTGAAAACCAAGTTTTTGCAGTGGAATTCGACACCACCCAGAACATCGACGTTGGCGACATTGATGGCAACCATGTTGGCATCGACCTCAATAGCGTGAGGTCGAATGTATCAGCTTCTGCAGCCTATTACCTCACAGAGGATCATAAGATCACCAAACATAATCTAAGTCTCAAGAGTGAAGACCCAATTCAGGTATGGATAGAATATGATGGCACAGAGAAGTTACTCAATATAACTCTGTCTCCTATCAGAATACCCGGAAGGACTGGCCCACCTTTGATTTCTTCCAGGGTTGATCTCTCCCCGATCCTGCAGAAGTACATGTATGTCGGTTTCTCTGCAAGCACAGGCATCGTGGCAAGCTACCAATACATTCTTGGATGGAGCTTCATGATAAATGGCAGAGCTCAAAATTTGGACAGCTCTGATCTCCCTTGGTACCCGAGATCCAAATCAATTAAAGGCCTTTCCATGGTTTCTAAGATTGGGATCTCCCTGTCTTCAATAATCCTTGCCATCGCAGCCATTTCTGTGATCCTATACCTTGTTTGGAAGCGAACAGATGGGGAAATTGCGGAAGACTGGGAATTGGCAAATGGCCCCCATAGGTTCTCATACAAGGAAATCTTTATGGCTACGAAAGGTTTCCATGAGGAAGAGTTAATAGGATTCGGAGGATTTGGCAAGGTTTACAAAGGTGTCATGCGGGACTCTGGTCTGCAAGTTGCGGTGAAGCAAGTTGCTCATGAATCGGAGGAAAGGGTGCGAGAATTTGTGGCAGAGATCTCAAGCATCGGCAAACTACAACACCGGAACCTGGTACGACTTATCGGATGGTGCAAACAAAAAACCAAGCTCATAATAATTTATGAGTACATGCCCCACGGTAGTCTCGACAAGTACCTGTTCCATGAAGATGGGCCACCCCTAAGCTGGAAGCAGAGGCATAAAATCCTTAAGGGTGTTGCTTCTGCACTATTGTACCTACATGAGCAATGGGAGCAAGTAGTTATACACAGAGATGTGAAAGCCAGCAACGTGTTGCTAGATGCGGAGATGAATGCTCGGTTAGGGGACTTCGGATTAGCACGGTTATACGAGCATGGATCAAACTCGCAAACAACTCGTGTTGTGGGGACAATTGGGTATCTGGCACCTGAGATGTCCCTTACTGGCAAAGCCACCACTGAGACTGATGTCTTCGCTTATGGTGCTGTTTTATTAGAGGTGGCTTCCGGGCGTAGGCCAATTTCGCCACAGAGATTGCAGAAACAGGTCATTCTGGTGGATTGGGTGTGGGAGTGCTTCAAGAACGGAAAGCTTTTGGATGTTGCTGACCCTAGGCTTGAAGGTTGCTTTGAAATTGAAGAGATGACAATGGTATTATGGCTAGGGTTGTGGTGCTCTCATCCAGTGCCTGATGCCAGACCAAGTATGAGGCAAGTGTACCAATATTTGAATCGTGATGTCCCATTCCCTGAGATTTCGGCCACCAAATTGGCTGCACCAGGGATGGAAAACTTCCATTATTTGGCCCCGCACGCATCTTCCCACACTGAACTCTCGATCTGCTCTGCAGGCACAGAAATTCTGTTATCTGGTGGTCGT
>gnl_Ambtr_v1.0_evm_27.model.AmTr_v1.0_scaffold00012.275
ATGTTGCTCCAAGCTGTGCTCCTCTTTCTTGCAATCAACCTCTCTGCCTCATACGAGACTGGCTTCATATACTCAAGCTTCCGTGGAGCTAACTTGAGCTTAAATGGTGTCTCAGAGGTCATACCTAGTGGAGCCTTGCAGCTAAGCCAATTTTCTCAACAAGTGAAAGGTCATGCTTTCTTCCCCAACCTTTTGCAATTCAAGAACTCCTCATCAGGAAATGCTTTCTCTTTCTCAACAGCTTTTGTGTTTGCTATCGATGCTATCAAAGTCGTCGCATCTGGTGGTTTTGCATTTGCTATCTCTCCATCTACTGAGCTCGAAGGAGGCCAATCCACACAGTACCTCGGACTCGTTGGCATCACAGGCAATGGTGACCCCAAAAACCAAATTTTTGCAGTGGAATTCGACACCTACAAGAGCATAGATTTAGGAGACATCGATGATAACCATGTGGGTATTGACCTGAACAGCGTGAGGTCTAATGTATCCGCTTCTGCGGCTTATTCCATCACAAAGGATCATGAGACTACCAAACACAACATAAGTCTCAAGAGTGGAGACCCAATTCAGGTATGGATAGAATATGATGGCACAGAGAAGTTGCTGAATGTAACTCTATCTCCTATTCAGATAGCTGGAAGAACCAGCCCCCCTTTGATTTCTACCAGGATTGATCTTTCACCAATCCTACAAGAGTTCATGTATGTGGGTTTCTCTGCAAGCACAGGCATGTTTATAAGCTGCCATTACATTCTGGGATGGAGCTTCGCGATAAATGGCAGGGCTCGAGATTTAGATCTCTCTCACCTTCCTTTGTACCCGAAAGCCAAATCATCTAGAGGGATTTCTATGGCTTCTAAGATTGGCATAATTCTGTCTTCTATAATCCTAGCCATGGCAACTATATCAGGGATTGTATACCTTGTTAAAAGGAAAAGGGATGAGGAGATCGTGGAAGAGTGGGAGTTGGAGTATGGGCCACATAGGTTCTCATACAAGGAGCTCTGTGAGGCCACCAGGAATTTCAGAGAGGATAGGCTGGTGGGATCTGGGGGCTTCGGTAAGGTCTATAGAGGCGTGATGCCAGACTCTGGAATGCAAATTGCAGTGAAATGTGAGGCAAATAAATCGGGGTTAGGGTTAAGAGAATTCTTATCAGAGATTTCCATCATTGGGAGACTACGACACAGGAACCTGTTACCACTACTTGGATGGTGCAAGCGCAAAACAGAGCTCCTCATAGTCTATGACTACATGCCCCACGGTAGCCTCGACAAGCACCTGTTTGATGAAAGCACCCAAATTTTAAGCTGGGAGCAACGGCACAACATCCTAAAACGTGTCGCCTTAGCACTGCTCTACCTACACGAGCAAGCGGATCAGGTGGTAGTTCACAGAGACGTGAAGGCGAGCAACATTTTGTTAGACACTGATATGAATGGTCGATTGGGAGACTTTGGGCTGGCACGGTTATGTGATCATGGAACCGACATGCACACAACGCACGTGGTTGGAACACTGGGCTACCTCGCACCGGAGGTGTCCCGTTCTGGCAAGTATACCACTTACTCTGACGTCTTCTCGTATGGCATTGTGTTGCTCGAGGTGGCCTGCGGGCGTAGGCCAGTCGATCTGCAGGGGTTGCCTGAAGAAATGATTTTGGTGGACTTGGTGTGGAAGTGCTTCAGTGAAGGGAAGCTCTTGGATGTTGCTGACCCTAGGCTTAAGGGTGAGTTTGTGGCTGAAGAGATGGCTATGATCTTAATGCTAGGATTGGTATGCTCTCACCCAGTGCCTGCTTCAAGGCCTAGCATGAGGCAAGTGTGCCAGTATTTGGATGGTGATGTCCCTTTCCCTAATACATTGCCTAATGATATTGTGGTGAACATAAATGAAAACTATGACTACTTCCGAGCCCTTATTTCTTCTCATAATGACTTGTCTCTTAACTCTTCTGCTGGCTCT
>gnl_Ambtr_v1.0_evm_27.model.AmTr_v1.0_scaffold00012.291
ATGGCCTCACCCACCCTGAAGTTCCTCTGCTTTCTCCTCCTCCCCTTTCTCTCTCTGAAACTCCCCTCCTCTTATTCCCAAAACTTCATCTACAATGGTTTCGATAATGCCAACATAACCTTAACAGGTTCATCTCAGATCAAAAGAAGTGGAATTCTTCAACTAACCAATGTTACATCAGGGCTCATAGGCCGTGCCTTTTACCCTGAACCTCTCCAATTCAAGAACTCGAACCGTGTTTCCTCTTTCTCCACCTCCTTTGTCTTTACAATTGTGCCAATTATCCCAACCAAAGGTGGCCATGGCCTGGCCTTCACAATTTCTCCGTCTACATCCTTTCTCGGAGCTTTTGCGAAGCAATACCTCGGCCTTTTCAACGTGACCACCATCGGTAACTTATCGAACCATATCTTTGCCGTCGAATTCGACACAGTTCAAGACTATGAGTTTGGGGATATCAATGACAACCATGTTGGGGTTGACATCGACAACCTTAATTCAACTGTGGCTGCCCCTGCTTTTATCAAATTGGCCAAAAATGGCATCATCACCACCACAAATGTGACCTTGCAAGGTGGTAACCCAATTCAAGCCTGGATCGAGTACGATTCGCCTTCGAAAGTCCTCAACATCACACTCTCTTTGTCCTCTGATAAGCCTCAAATCCCCTTGATCTCGACCGAGATTGATCTCTCTCCGGTCCTTGAAGACTACATGTATGTTGGTTTCTCCACTTCTACTGGTGTCTTGGCGAGTTCCCACTATGTCTCAGGCTGGACCTTTCGAATGAATGGCGAGCCACAACCCCTTTTTCTCTCTCGCCTTCCTCTTCTTCGAAACACGAAGAATATCACGCAGAGCAAAGGTTTCATAAGTGGGGTCTCAATTTCTGTAACTCTTTTGGTTTGTGCTGCCATTGCAGCTTCTCTGTATATAGTATGGAAATTGAAGACAGCAGATATTATCGAAGAATGGGAGTTGACCTCTGGCCCTCATAGATTCTCTTACAAACAGCTTCGAATGGCCACTCGCAGTTTTAGCAGCAAAGAGTTGTTAGGATTTGGTGGATTTGGAAAAGTTTACAGAGGAGTTTTATCAGGCTCAAAGACCGTGGTTGCAGTTAAGCGTGTTAACCATGAATCGAAGCAGGGATTGCGTGAGTTCGTGGCCGAGATCGCGAGCGTCGGACGCATGAGGCACCGCAACCTGGTTCAGTTGCAGGCATGGTTCAAAAGACTC
>gnl_Ambtr_v1.0_evm_27.model.AmTr_v1.0_scaffold00012.278
ATGGCAATTATATCAGGGATTGTATACCTTGTTAAAAGGCAAAGGGATGAGGAGATCGTGGAAGAGTGGGAGTTGGAGTATGGGCCACATAGGTTCTCATACAAGGAGCTATGTGATGCCACCAAGAATTTCAGAGAGGATGGGCTGGTGGGATCTGGGGGCTTCGGCAAGGTTTATAGGGGAGTGATGCCAAGCTCTGGGATGCAAATTGCAGTGAAATGCAATGCAAACAATTCTGGGGTAGGGTTAAGAGACCTCTTATCAGAGATCTCCATCATTGGGAGACTACGACACAGGAACCTGTTACCACTACTTGGATGGTGCAAGTGGAAAACAGAGCTCCTCATAGTCTATGAGTACATGCCCTATGGTAGCCTCGACAAACACCTGTTCGATGAAAGCACCCCACTTTTAAACTGGGAGCAGCGGTACCACATCCTTAAAGGTGTCGTCTCAGCATTGCTCTACCTACACGAACAATGGGAACAAGTGATAGTACCCAGACGTGAAGGC
>gnl_Ambtr_v1.0_evm_27.model.AmTr_v1.0_scaffold00012.270
ATGTCACTGCAAGCCTTGTTTCTCTCTCTTCTTGTAATCGACCTCAATTTCTCTGTCTCCAATGCTTTCAATTACTCAAACTTCAATGGAGCCAACATGACTCTATCAGGCTCTGAGATCACCTCAAGTGGAGCCCTGCAACTAACCAACAACTCTCTGAGAGTAATTGGCCATGCCTTCCATCCCATTCCTTTACAATTCAAAAACTCCTCAGAAGGCTCTGTATTCTCTTTCTCCACATCCTTTGTTTTCGCAATAAGCCTACCGAACCCCGAACCAGCTAGTGGATTTGCCTTCGTAATCTCTCGTTCAACCCAACTTCAAGGAGCTATGTTTGCCCAATTTCTTGGTTTGTTCAATGCAACGAGCAATGGAGACCCCAATAACCATATATTTGCAGTGGAATTCGACACCATCCAAAACATCGAGTTCCTGGACATCAACAATAACCATGTCGGTATCGATCTCAATAGCTTGCGGTCTAATGCATCGGCCCCTGCCGGTTATTACACACCAGATGGCCAAAACACCAACAGGCAAAATTTAAGCCTCAAGAGTGGAGACCCAATTCAAGTGTGGATAGATTACAATGGTACAGAGCAGCTGCTCAATGTGACTCTCTCTCCTCTTGGAGTATCAGGACGAAACAGCCGGCCTTTGCTCTCTTACAGGGTCGATCTTTCCTCTATTTTTCAGGAGTTTATGTACGTGGGATTTTCAGGGAGTACGGGCATGCTCGCAAGTTGCCATTTCATTCTGGGTTGGAGCTTTGAAGTGAACAACAGAGCTCAAGATTTAGATCTCTCTCGTCTTCCTTGGTATCCAAGAGTTATATCTTCATCAAGTAGTCGATTATCCATGGGTGCTAAGATTGGTATATCCCTGGCAGCCGTGTTCCTTGCACTATCTGCCATTGCATTCACTGTATACATTGTTCGATATCGAACAGAGAAGAAGAAGGTGGAAGAGTGGGAGTTGGAGTATGGGCCCCAAAAATTCACTTACAAAGAGCTCTATACAGCAACCAAAGGCTTCAAGGCCGAAAGACTAATTGGCTGTGGAGGATTTGGAGAGGTTTACAGAGGAGTTTTGCCCAACTCAGATTTGGAAGTTGCAGTGAAAAGAGTACAACATGAATCAGAGCAAAGGCTAAGAGAGTTTTTATCAGAGATACAAAGCATAGGGAGACTCAGGCACAGGAACCTGGTCCAGCTCTATGGTTGGTGTAGGAAAAACTGTCAGCTCCTCTTGGTCTACGATTACATGCGCAATGGTAGCCTCGACAAGTATCTGTTTGATAAGAAAGCGCCAGTTTTGAGCTGGGAGCAAAGGTTCAACATCGTAAGGGGCGTGGCTTCTGGCCTCCTATACTTGCATGAGGAGTGGGATCAAGTGGTCATACACAGAGACGTGAAAGCAAGCAACGTATTGTTAGATGCTGATATGAATGGTCGATTAGGTGACTTTGGCCTGGCAAGGCTATACGAGCATGGTTCCGACCCATACACAAGCCATGTGGTTGGCACACTAGGCTACCTAGCACCTGAGCTAGCTCGAACCGGCAAGCCCACCACTGAGTCAGATATCTTCTCATATGGGGCAGTTTTACTCGAAGTGGTTTGTGGTCGTAGGCCTATCGAGCCTCAAGGATCACCAGGAGAAGCTGTACTGGTCGACTGGGTTTGGAAACTGTTCATAGATGGTAGGATTTTAGAAGTTATCGATCTGAGACTCGGGGATTGCTACATTGAAAATGAGGTGCTGATGGTGTTAAAGTTGGGATTGCTATGCTCACACCCAATACCTGGCTCGAGGCCAACCATGAGGCAAATTGTCCAGTATTTGGATGGGGGGGTTGAGTTCCCTGATCTTTCAGTTGATGATATGTTGGTTAGCAATACGGAAATTGAAGAATATGTTCGAACATATATGTCTTTGAACGATGGATATGGAACGACCTCATCTATAATGCCTATCTCGGGGCTCTCGGGAGGTCGC
>gnl_Ambtr_v1.0_evm_27.model.AmTr_v1.0_scaffold00012.277
ATGTTGCTCCAAGCTGTGCTCCTCATTCTTGCACCCAACCTCTCTGCCTCATATGAGACTGGCTTCAACTACTCAAGCTTCCATGGAGCAAACTTGAGCTTAAATGGTGTCTCAGAGAACTCCTCATCGGGCAATGCTTTCTCTTTCTCAAAAGCTTTCGTATTTGTTATCGAGGCTGCCAATGTCATCGCATCTGGTGGTTTTGCATTTGCTATCTCTCCTTCTACTAAGCTTGAAGGAGGCCAAAGCACGCAGTACCTCGGTCTTGGTTGCATCACAGGCAATGATGACCCCAAAAACCAAGTTTTTGGAGTCGAATTTGACACTCACAAGAGCGTAGATTTAGGAGACATCGATGATAACCATGTGGGTATTGACCTGAACAGCGTGAAGTCTAACGTATCCGCTTCTGCGGCTTATTACACTACAAAGAATCATGAGACTTCCAAACATGGCATAAATCTCAAGAGTGGAGACCCAATTCAGGTATGGATAGAATATGATGGCATAGAGAAGATGCTGAATGTAACTCTACCTCCTATTCAAATAGCTGGAAGAACCAGTCCCCCCTTTGATTTCTTCCGGGGT
>gnl_Ambtr_v1.0_evm_27.model.AmTr_v1.0_scaffold00012.288
ATGGCCTCACCCACCCTGAAGCTCCTCTGCTTTCTCCTCCTCCCCTTCCTCTCCCTGAACCTCCCCTCCTCTTACTCCCAAAACTTCATCTACAATGGCTTCCATAACTCCAACATAACCTTAACAGGCTCATCACAGATCAAAAGAAGTGGGATTCTTCAACTAACCAATGTTACATCGAGGCTCATCGGCCGTGCCTTTTACCCTGAACCTCTCCGATTTAAGAATTTGAATTCTGTTTCCTCTTTCTCCACCTCCTTTGTCTTCACAATTGTGCCGATTATCCCAACTAAAGGTGGCCATGGCCTGGCCTTCATAATATCTCCGTCTACGTCCTTCATCGGTGCTCTTCCGAGCCAATACTTCGGCCTCTTCAATGCGCAAACCATCGGTAACTTATCGAACCATGTCTTCGCCGTTGAATTCGACACGGTTCAAGACTATGAGTTTGGGGATATCAATGACAACCATGTTGGGGTTGATATAGACAACCTTAATTCAACAGTGGCTGAACCCGCTTCTGTCAAATTGGCCAGAAATGGCACCATAACCGCCACAAATGTGAGCTTACAAGGTGGCAAGCCAATTCAAGCCTGGATCGAATACAATTCACCTTCGAATCTACTCAACGTAACACTTTCTTTGACTTCTGATAAACCTGAAATCCCCTTGATCTCGACCACGATTGATCTCTCTTCAGCCTTCGAAGACTACATGTATGTTGGTTTCTCCTCTTCTACTGGCCTTTTGTCTAGTTCCCACTATCTCTCAGGCTGGGCTTTTAGAATGAATGGCCAGCCGCAACCCCTTTTCCTTTCTCATCTCCCTCTTCTCCGAGACACAAAGAATATCGCGCGGAGCAAAGGTTTCATAATTGGGGTCTCAATTTCTGCAACTCTTTTGGTTTGTGCTGCCATTGCAGCTTCTCTGTATATAGCATGGAAATTGAAGCGAGCAGATGTTATCGAAGAATGGGAGTTGACCTATGGCCCTCATAGATTCTCTTACAAAGAGCTTCGAATGGCAACTCGAAGTTTTAGCAGCAAAGAGTTGCTAGGATTTGGTGGATTTGGAAAAGTTTACAGGGGAGTTTTACCGGGCTCAAAGACCATGGTTGCAGTCAAGCGTGTTAGCCATGAATCGAAACAGGGATTGCGCGAGTTCGTGGCCGAGATCGCCAGCATCGGACGCATGAGGCACCGCAATGTGGTTCAATTGCAGGGGTGGTGTAGACGAAGGGGCGACCTACTGCTTGTGTATGACTACATGCGAAATGGTAGCCTTGATAAATACATCTTCGAGCCAGAAGAAGGCTCTGTATTGAAATGGGCCCAGCGCTACAAGATAATCAGAGGCGTGGCAGCTGGGCTCTTGTATTTGCACGAGGAATGGGAGCAGGTGGTGGTGCACAGAGACGTGAAGGCGAGTAATGTATTGTTGGACGCTGACATGAATGGAAGACTAGGTGACTTCGGGCTAGCTCGACTATACGAACACGGGGCAAATGCGCACACCACTCATGTTGTAGGAACCCTTGGGTACCTTGCGCCTGAGCTCACACGCACAGGGCGATCGACCACGAAGACTGATGTCTATGCTTACGGTGCTCTCCTTTTAGAGGTGGCTTGCGGGCGAAGGCCAATCGAGGCCAAGGCCCCCCCGGATGAGATGGTATTGGTAGAGTGGGTGTGGGAGTGCCATGCAAAGGGGCAGATTGTTATGGCGGGGGATTGGAGGTTGAGGGGAATGTATGATAGGGGTGAGATGGAGGCAGTGTTACGTCTTGGACTTGCTTGTTCGAGTTCAGCACCAGAGGGACGACCTAGCATGAGGCAGGTTGTGCAGGTGCTTGATGGGGATGCTCCATTGCCTGAGCTGGGGTTGGGGGAGGTTAATAATGATAATGCTAGCAGTAGACTGTACGATGAGGACTATGTGCACTCGTATACTTTGTCGACGGATCAAGGGTCATTCGAGTCGAGGGCCGGAGGGAGCACCGGGGGCGGAGTGCCTTTGTCACCACTAGCGTTGTTGTCTGAGAGGGCCGGATTA
>gnl_Ambtr_v1.0_evm_27.model.AmTr_v1.0_scaffold00012.276
ATGTTGCTCCAAGCTGTGCTCCTCATTCTTGCAGTCAACCTCTCTGCCTCATATGAGACTGGCTTTAACTACTCAAGCTTCCATGGAGCAAACTTGAGCTTAAATGGTGTCTCAGAGGTCACACCAAGTGGAGCCTTACAGCTAAGCCAATTTTCTCAACTGGTGATAGGTCATGCTTTCTACCCCAACCTCTTGCAATTCAAGAACTCCCCATCGGGAAATGTTTTCTCTTTCTCAACAGCTTTCGTATTTGTTATCGAGGCTGCAGATGTCCTCGCATCTGGTGGTTTTGCATTTGCTATCTCTCCTTCTAGTAAGCTCGAAGGAGGCCAAAGCACGCAGTACCTCGGACTCGTTGGCATCACAGGAAATGGTGACCCCAAAAACCAAGTTTTTGGAGTCGAATTTGACACTTACAAGAGCGTAGATTTAGGAGACATCGATGATAACCATGTGGGTATTGACCTGAACAGCGTGAGGTCTAATGTATCCGTTTCTGCGGCTTATTCCATGACAAAGGATTATGAGACTACCAAACACAACATAAGTCTCAAGAGTGGAGACCCAATTCAGGTATGGATAGACTATGATGGCATAGAGAAGATGCTGAATGTAACTCTATCTCCTATTCAGATAGCTGGAAGAACCAAGCCCCCTTTGATTTCTACCAGGGTTGATCTCTCACCAATCCTACAAGAGTTCATGTATGTGGGTTTCTCTGCAAGCACAGGCGTGTTTTTAGCCTGCCATTACATTCTGGGATGGAGCTTTGCAATAAATGGAAGGGCTCGAGATTTAGATCTCTCTCACCTTCCTTGGTACCCTAAACCCAAATCATCTAGAGGGATTTCAAAGGCTTCTATGATTGGCATAATTCTATCTTCTATAATCCTAGCCATGGCAATTATATCAGGGATTGTATACCTTGTTAAAAGGCAAAGGGATGAGGAGATCGTGGAAGAGTGGGAGTTGGAGTATGGGCCACATAGGTTCTCATACAAGGAGCTATGTGATTCCACCAAGAATTTCAGAGAGGATAGGCTGGTGGGATCTGGGGGCTTCGGCAAGGTTTATAGAGGAGTGATGCCAGACTCTGGGATGCAAATTGCAGTGAAATGCGAGGCAAACAATTCTGGAGAATTTTTAAGAGAGTTCTTATCAGAGATCTCCATCATTGGGAGACTACGACACAGGAACCTGTTACCACTACTTGGATGGTGCAAGCGGAAAACAGAGCTCCTCATAGTCTATGAGTACATGCCCTATGGTAGCCTTGACAAGCACCTGTTCGATGAAAGCACCCCACTTTTAAACTGGGAGCAGCGGTACCACATCCTTAAAGGTGTCGTCTCGGCGTTGCTCTACCTACACGAACAATGGGAACAAGTGATAGTACACAGAGACGTGAAGGCTAGTAACATTTTGTTAGACACAGATATGAACAGTCGATTGGGGGACTTTGGGCTAGCACGGTCATGCGATCATGGAACCAACATGCACACGACACACGTGGTGGGATCACTTGGCTACCTTGCACCTGAGGTGTCCCGTACTGGCAAGTACACCACTTACTCTGATGTCTTTTCATGCGGCATTGTGTTGCTCGAGGTGGCTTGCGGGCGTAGGCCAGTCGACGTGAGGAGGTTGCCAGAAGAAATGATTTTGGTGGACTGGGTGTGGAAGTGCTTCAGTGAAGGAAAGCTCTTGAATGTTGCTGACCCTAGGCTTAAGGGTGGATTTGTGGAAGAAGAGATGGAAATGGTCTTAATGATAGGATTGATGTGCTCTTACCCTGTGCCTGGTGCAAGGCCTAGCATGAGGCAAGTGTGCCAATATTTGGATGGTGATATTCCTTTCCCTAAAAATACATTGCCTAATGACATTTTGGTCAACATAAACGGAAAGAATGACTCCTTTGAAGCCCATATTTCTGCTCATGATGATTTCTTCTATTTGAGTTCTTCTGGAGGGACTGAGTTTTTACTCTCAGGAGGCCGG
>gnl_Ambtr_v1.0_evm_27.model.AmTr_v1.0_scaffold00012.284
ATGCTGCTCCAAATTTTACTGCTCTTTCTTGTTATCAGCCCCTCTACCTCATATAGCAGTAGCTTCAATTACTCAAACTTTCATGGAGCAAAATTGAGGTTAGATGGTGTTGCAGAGATCATGCCTAGAGGAGCACTGCAAGTAACAAATAGTTCCCTATCAGTATTGGGCCATGCCTTCTATCCTACCCACTTGAATTTCAAAAACTCTTCAAGAGGAAATGCTCTCTCTTTCTCAACAACCTTTGTCTTTGTTATCACTCTGCCCATTATAAGAGCAGCTAATGGTCTTGCATTTGTGATCTCTCCTTCTACTGACTTCCGAGGAGCCATAAGTGCACAATATCTTGGACTCTTTGGCATCACAGGAGATGGCGACCCGAAAAACAAAGTTTTTGCTGTGGAATTCGACACCCACGATAACGTAGATTTAAAAGACATTGATGATAACCACGTCGGCATCGACCTAAACAGCTTGAGGTCTAATATGTCGGCTTCTGCAGCTTATTACATCACAGAAGATAACCAAACCACCAAAAATCATCTAAATCTCAAAAGTGGAGACCCGATTCAGGTATGGATAGAGTATCATGGCATAGAGAAGCTGCTCAATGTAACTCTGTTTCCTGTCAAAGCAGCAGGAAGACCCAGCCAGCCATTGATTTCTTCCAAGGTAGATCTCTCCCCCATCCTACAAGAGTCAATGTATGTGGGTTTCTCCGCAAGCACAGGTCTATTTGCAAGTGGCCATTACGTTTTGGGATGGAGCTTCGCGATAAATGGTAGAGCTCAAGATTTGGATCTCTCTCTTCTTCCTCCATACCCTAAAGCCAAATCATCTAGAGGGCTTCCCATGGTTGCTAAGATTGGGATCTCTCTATCTTCCGTAATCCTAGCCATGGCAGCCATCTCGATGATCATACACCTTACTAAAAGGCAAAGGGATGAGGAGATTGTGGAAGACTGGGAGTTGGAATATGGACCCCATAGGTTCTCATACAAGGAGCTCTGTGAGGCCACCAAAGATTTCAGAGAGGAAGAGCTGGTGGGATCCGGGGGCTTTGGCAAGGTTTATAGAGGAGTAATGCCAGGCTCTCGGATAGAAGTTGCAGTTAAACGTGTGGCAAATAATTCAGAGCTAGGATTAAGAGACTTCTTGGCAGAGATCTCCAGCATCGGGAAACTACGACACAGGAACCTCGTGCCACTACTAGGATGGTGCAAGCAAAAAACAGAGCTACTAATTGTCTATGACTACATGTCCTATAATAGCCTCGACAAGCACCTGTTCAATGAAAGCACTCCTGTTTTAGGATGGGAGCAAAGGCACAACATCCTCAAGGGTATCGCCTCGGCGTTGCTCTACCTACACGAGCAATGGGAACAAGTGGTAGTACACAGAGACGTGAAGGCTAGCAACATTTTGTTAGATGCAGATATGAACGGTCGATTAGGAGACTTTGGGCTAGCACGGGTATATGAGCATGGATCTGACATGCATACAACACATGTCGTGGGAACCCTGGGCTACCTTGCACCCGAGGTGTCTCGTACTGGCAAGTACACTACTTACTCTGACGTCTTCTCTTATGGCATTGTGCTGCTTGAGGCGGCTTGTGGGCGTAGAACAGTCGAGCCACAGAGGTTGTCTGTCGAAGTCATTTTGGTAGATTGGGTGTGGAAGTGCTTCAAGGAAGCAAAGCTCTTGGACGTCGTTGACCATAGGCTTAAGGGTGGCTTTGTAGCTGAAGAGATGGCAATGGTGTTGAGGCTAGGATTGCTGTGCTCTCACCCAGTGCCAGCTACAAGGCCTAGCATGAGGCCTAGCATGAGGCAAGTGTGNNNNNNNNNNNNNNNNNNNNAAACTCATGACTACTTTCAAGTCCTTAGTTCTTCAAATGAGGAGAGCCCTATGAGCTCTTCTATGGTCACTGAATATTTCCTCTCTGGAGGGCGT
>gnl_Ambtr_v1.0_evm_27.model.AmTr_v1.0_scaffold00012.285
ATGTATGTGGGTTTCTCTTCTAGCACGGGAAATTGGTCCAGCTGCCATTACATTCTAGGCTGGAGCTCCAGAATGAATGACAGACCTCAAGATTTAGATCTCCGTCTTCTTCCTTCATATCCCAAGACTAGGGACAAAGAGCTCATAGGCATCGGAGGCTTTGGCAAGCTTTACAAAGGAGTGTTGCAAACCTCAGGCTTACAAGTTGCAGTGAAGAGACTTGCAAACGAATCAGATCAAAGGCTGAAAGAATTTTTAACTGAGATCTCCAGCATAGGGAAACTGCGCCATAGGAATCTAGTGCAACTCCATGGATGGTGCAAACAAAACGGTGAGTTCCTCATAGTCTATGACTACATGCCAAATGGAAGCCTAGACAAGCTCCTGTTTGATGTTACTGGCCCAATTTTGAGGTGGGAGCAACGACACAACATCCTCGAGGGCGTGGCTTCCGCATTAGTATACCTTCATGAACAGTGGGAACAAGTAATTATACATAGAGATGTGAAAGCCAGCAACGTATTATTAGACGCAGATATGAATGGAAGGTTAGGGGACTTTGGCCTTGCTAGGCTATATGAGCATGGTGACACTTCACAAACAACTCGAGTGGTTGGGACATTAGGTTACATGGCACCAGAGCTTGCTCGAATCGGAAGAGCCACGACTGAGTCAGATGTCTTCTCATATGGCGCACTTTTGTTAGAGGTGGCGTGTGGTCGTAAGCCTATTGAGGTGCAAAGCTCTCCTCAGAAACTTGTGCTTGTTGATTGGGTTTGGAAATGCTTCAAGGCAGGAAGGATCTTGGATGTGTGTGATCCTAGGCTTGGTGGTTGCTATGTGGTAGAGGAGATGGTAATGGTGCTCAAGTTGGGCTTGTTGTGCTCACACCCATTGCCTAGTTCTAGGCCAACCATGAGGCAGGTTTTGCAATATTTAGGTGGAGACACTACCTTTCCTGACCCTTCTCCTAATGATATGGTGGTGAGAAGCAAAGAAATTGATGATGACTATTTTTACTCAAATCTTTCTTTCCATGATGAGTTCTCTGCTAGTTCATCTGCATGTGCTGAAATTCTACTATCTGGTGGCCGT
>gnl_Ambtr_v1.0_evm_27.model.AmTr_v1.0_scaffold00012.289
ATGCCCAATGGTAGCCTTGATAAATACATCTTCGAGCCACAAGAAGGCTCTGTATTGAGCTGGGCTCAGCGCTACAAGGTAATCAGGGGCGTGGCAGCAGGGCTCTTGTATTTGCACGAAGAGTGGGAACAGGTGGTCCTGCACAGAGACGTGAAGGCCAGTAATGTATTGTTGGACGCTGACATGAATGGAAGGCTAGGTGACTTCGGGCTGGCACGGCTATATGAACACGGGGCAAATGCGTACACGACTCACGTGGTAGGAACCCTTGGGTACCTTGCACCCGAGCTTTCGCGCATAGGGCGATCGACCACCAAGACTGATGTCTATGCCTACGGTGCTCTCCTTTTGGAGGTGGCTTGCGGGCGAAGGCCAATCGATGCCAAGGCCCCACCAGAGGAGATGGTTTTGGTAGATTGGGTATGGGATTGCCATGCAAGGGGGCAGATTGTTATGGCCGCGGATTCGAGGCTGAGGGGATTGTATGATATGGGTGAGATGGAGGCCGTGTTACGTCTTGGGCTTTCTTGCTCGAGTTCGGCACCAGAGGCACGACCTAGCATGAGGCAGGTTGTGCAGGTGCTTGATGGGGATGCTCCATTGCCTGAGCTGGGATTGGGGCAGGTTAATAATGATAATGCTAGCAGGAGAGTGTACGTTGAGGACCATGTGCACTCGTATCCTTCCTCAATGGACCAGGGCTCATTCGCGTCGAGCGGAGGAGGGGGCACCGGGGGAGGAGTACCTTTGTCACCACTATCGTTGTCGTTGTTGTCTGAAAGGGCTGGGCGG
>gnl_Ambtr_v1.0_evm_27.model.AmTr_v1.0_scaffold00012.282
ATGTTCTCCATAGCCTTCTTCCCACCCAAACAAAACCAACATTTTTGCAACTCCAGCTTCTTCGGTGTGGCCAAAAGAACAAAAATGCTTCTCCAAACTGTGCTCCTCTTTCTTGCAATCACCCTCTCTTCTTCATATGACACTGGCTTCAACTACTCAAGCTTCCATGGAGCAAACTTGAACTTAACAGGTGTGTCAGAGGTCATACCTAGTGGAGCCTTACAGCTAACCAATAATTCTCAACCAGTGATAGCTTTTGTGTTTGCTATCACCCTTCCCAGTGTCTCCCCTGGTTATGGCCTTGCCTTTGTAATCTCTCCTAATGCTCAATTTGAAAGAGCTAATGCCACACAGTACCTCGGACTCTTCAACCTCACGGGCAATGGTGACTCTGAAAATCAAGTTTTTGCAGTGGAATTCGATACCGTCAAGAACATCGATGTAGGTGACATTGATAGCAACCATGTGGGCATCGACCTCAATAATGTGAGGTCGAGTGTAGCGACTTCTGCAGCCTATTATCTCACAGAGGATCATCAGACCACCAAACATAATCTAAGTCTCAAGAGTGAAGACCCACTTCAGGTATGGATAGAATATGATGGCACAGAGAAGTTACTCAATATAACTCTGTCTCCTATCAGGATGGCGGGAAGGACCGGTCTGCCTTTGATTTCTTCCAGGGTCGATCTCTCCCCTATCCTGCAGGAGTACATGTATGTGGGTTTCTCTGCAAGCACAGGCATCATGGCAAGCTGCCATTACATTACGGGATGGAGCTTCATGATAAATGGCAGAGCTCAAGATTTGGATATCTCGGATCTTCCTTCGTACCCGAGATCCAAATCATCTAAAGAGCTTTTCATGGTTTCTAAGATTGGGATCTCGCTTTCCTCAATAATCCTTGCCATTGCAGCCATTTCTGTGATTCTATACCTTGTTCGGAAGCGAACAGATGGGGAAACTGTGGAAGACTGTGAGTTGGCAAATGGTTGCCCCCATAGGCTCTCATACAAGGAAATCTTTATAGCTACAAAAGGATTCCATGATGATGAGTTAATAGGATTCGGAGGATTTGGGAAGGTTTACAAAGGTGTAATGCCGGACTCGGGTCTGCAAGTTGCGGTGAAGAAAGTTGCACATGAATCAGAGCGAAGGGTGCGAGAATTCCTGGCAGAGATCTCCAGCATGGGTAAACTAGGGCACCGGAACCTGGTGCCACTCCTCGGATGGCTCAAGCAGAAAACCGAGCTCATAATAGTTTACGAGTACATGCCCCACGGTAGTCTCGACAAGCACCTGTTCTATGACAACGTGCCACCCCTAAGCTGGAAGCAGCGGCATAAAATCCTCAAGGGTGTTGCTTCTGCGCTATCGTACCTGCATGAGCAATGGGAGCAAGTAGTTATACACAGAGATGTGAAAGTCGGCAACGTGTTGCTAGATGCGGATATGAATGCTCGGTTAGGCGACTTCGGGTTAGCGCGGCTGTACGAGCATGGATCCAACACACAAACAACCCGTGTTGTGGGGACATTTGGGTACCTGGCACCCGAGATGTCCCGCACTGGCAAGGCCACCACTGAGACTGATGTCTTCTCTTATGGTGCTGTGTTACTAGAGATGGCTTGCGGGCGCAGGCCTATTGAGCGACAGAGGTTGCAGCAAGAAGTCATTCTGGTGGATTGGGTGTGGGAATGCTTTAAGGAAGGAAAGCTCTTGGATGTTGCTGACCCTAGGCTTGAAGGTTGCTTTGAAACTGAAGAGATTACAATGGTGTTATGGCTAGGGTTGTGGTGTTCTCACCCAGTGCCTGCTGCCAGGCCAAGTATGAGGCAAGTTAACCAATATTTGGATGGTGATGTCCCACTCCCTCAGATTTCGGCCACCGAATTGGTTGTATCAGAGAAGGAAAACGACCATTATTTGGCCCCACACACATCTTCCCACAGTCACCTCTCCATCTGCACAGAATTTATGTTATCTGGAGGTCGT
>gnl_Ambtr_v1.0_evm_27.model.AmTr_v1.0_scaffold00012.279
ATGAACAGTCGATTAGGGGACTTTGGGCTAGCACGGTTATGTGATCATGGAACCAACATGCACACGACACACGTGGTGGGATCACTTGGCTACGTTGCACCTGAGGTGTCCCGTACTGGCAAGTACACCACTTACTCTGATGTCTTTTTGTGCGGCATTGTGTTGCTCGAGGTGGCTTGCGAGCGTAGGCCAGTCGACGTGAGGAGGTTGCCAGAAGAAATGATTTTGGTGGACTGCGTGTGGAAGTGCTTCAGTGAAGGAAAGCTCTTGAATGTTGCTGACCCTAGGCTTAAGGGTGGATTTGTGGAAGAAGAGATGGAAATGGTCTTAATGCTAGGATTGATGTGCTTTTACCCAGTGCCTGGTGCAAGGCCTAGCATGAGGCAAGTGTGCCAATATTTGGATGGTGATATTCCTTTCCCTAAAAATACATTGCCTAATGACATTTTGGTCAACATAAACGGAAAGAATGACTGCTTTGAAGCCCATATTTCTGCTCATGATGATTTCTATTTGAGCTCTTCTGCAGGGACTGAGTTTTTACTCTCAGGAGGCCGG
>gnl_Ambtr_v1.0_evm_27.model.AmTr_v1.0_scaffold00012.272
ATGTTGCTCCAAGCTTTACTTCTCTTTCTTGTTATCAACTCCTCTACCTCATATGACACTGGCTTCAATTACTCGAGCTTCCATGGCGCAAACTTGAACTTAAATGGTGTTGCAGAGATCATACCTAGTGGAGCACTACAAGTGACAAACAATTCAAGACAAGTATTGCGCCATGCTTTCTTCCCCAACCTCTTGCAATTCAAGAACTCCTCATCAGGAAATGCTTTCTCTTTCTCAACAGCTTTTGTATTTGTTATCACTCTTCCTATTGTCACACCAGCTAGTGGTCTTGCATTTGTTATCTCTCCTTCTACTAAGCTCGAAGGAAGCCGAAGCCAACAGTACCTCGGGCTGCTCGGCCTCAGCGGAAATGGCGGCCCCAAAAATCAAGTTTTTGCAGTCGAATTCGACACCTGCCTGAGCATAGATTTAGAAGACATTGATGATAACCATGTCGGCATTGACCTAAACAGCTTGAGGTCTAATGTATCGGCTTCTGCTGCTTATTACATCACAAAGGGTCATAAGACTACCAAACAGGGCATAATTCTCAAGAGTGGAGACCCAATTCAGGTATGGATAGAATATGATGGCATGGAGAAGTTGCTGAATGTAACTCTATCTCCTATTCAACTAGCTGGAAGAACTAGCCCCCCTTTGATTTCCTCCAGGATTGATCTCTCCCCAGTCCTTCAAGAGTTCATGTATGTGGGTTTCTCTGCAAGCACAGACATATTTTCAAGCTGCCATTACATTCTGGGATGGAGCTTCGCCATAAATGGCAGGGCTCAAGATTTAGATCTCTCTCTTCTTCCATGGTACCCGAAAGCCAAATCATCTAGAGGAATTTCTATGGCTTCTAAGATTGGGATAATTCTATCTTCTATAATCCTAGCCATGGCAACTATCTCAGGGATTGTATACTTTCTTATAAGGCAAAGGGATGAGGAGCTCGTGGAAGAGTGGGAGTTGGACTATGGACCGCACAGGTTCTCATACAAGGTGCTCTGTAAGGCCACCAAGGATTTCAGAGCGGAAGGGCTGGTGGGATCCGGGGGCTTTGGCAAGGTTCATAGAGGACTATTGCCCGACTCTGGGATGCAAATTGCATTGAAATGTGACGCGAACGATTCCGGGGTTGGGTCAAGAGATTTCTTATCAGAGATCTCCAGCATTGGGAGACTACGACACAGGAACCTGGTACCACTACTAGGATGGTGTAAGCAAAAAACAGAGCTACTCATAGTCTATGAATACATTCCCTACAGTAGCCTCGACAAGCACCTGTTCGATGAAAGCACCCCAATTTTAAGCTGGGAGCAACGGCACAACATCCTAAAGGGTGTTGCCTCAGAGCTGCTCTACCTACACGAGCAAGCAGAACAGGTGGTAGTACACAGAGACATGAAGGCGAGCAACATTTTGTTAGACAGAGATATGAATGGTCGATTAGGGGACTTTGGGCTGGCACGGTTATGTGATTATGGAACCGACATGCACACGACACACATGGTGGGAACACTGGGCTACCTCGCACCAGTGGTGTTCCGTACTGGCAAGTACACCACTTACTCCGATGTCTTCTCGTACGGCATTGTGTTGCTCGAGGTGGCTTGCGGGCGTAGGCCAGTCGATCTGCAGAGGTTGCCTGAAGAGATGATTTTGGTGGACATGGTGAAGTGCTTCAATGAAGGAAAGCTCTTGGATGTTGGTGACCCTAGGCTTAAGGGTGGATTTGTGGCTGAAGAGATGGAAATGGTGTTAATGCTAGGATTGCTATGCTCTCACCCAGTGCCTGGTTCAAGGCCTAGCATGAGGAAAGTGTGCCAGTATTTGAATGGTGATGTCCCTTTCCCTAACACATTGCCTAAAGATATTGTGGTGAACATAAATGAAAACTATGACTACTTCCAATCCCTTTTTTCCGCGCATGATGACTTGTTCCTTGACTCTTCTGCTGGCTCTGAACTTTTACTCTCAGGACGGCGAAGATGCATCACCTTTTTCAACATAAACTTACACTCTGTTTGGCTTCCTCCATCTCTTATCATTATTGAGTGTTTATCAGAAATG
>gnl_Ambtr_v1.0_evm_27.model.AmTr_v1.0_scaffold00012.280
ATGTTGCTCCACGCTTTACTTCTTTTTCTTGTTATCAATCCCTCTGCCTCATATGAAATCGCCTTCAATTACACAAGCTTCCATGGAGCAAACTTGAGCTTAAATGGCGTTTCAGAGATCACACCTAGTGGAGCACTGCAAGTAACAAACCGTTCACAACAAGTATTCGGCCATGCTTTCTACCCCAACCTCTTGCAGCTCAAGAACTCCTCATCAGGAAATGCTTTTTCTTTCTCAACAGCTTTTGTATTTGTTATTTCTCTTCCCATTGTCACTGCAGCCGGTGGTCTTGCATTTGTTATCTCTCCTTCTACTAAGCTCGAAGGATGCCGAAGCCAAGAGTTCCTCGGACTCTTTGGCCTCACAGGCAATGGTGACCCCAAAAACCAAGTTTTTGCAGTTGAATTCGATCCCTACAAGAACATAGATTTAGAAGACATTGATGATAACCATGTGGGCATTGACCTGAACAGCTTGAGGTCTAATGTATCCACTTCTGCGGCTTATTACACTACAAAGGATCATAAGACTTCCAAACATAGTATAAATCTCAAGAGTGGAGACCCAATTCTGGTATGGATAGAATATGATGGCATAGAGAAGTTGCTGAATGTAACTCTATCTCCTATTCAAATAGCTGGAAGAACCAGCCAACCTTTGATTTCTTCCAAGATTGATCTCTCACCAATCCTACAAGAGTTCATGTATGTGGGTTTCTCTGCAAGCACAGGAGAATTTACAAGTTTCTATTGCATTCTGGAATGGAGCTTTGCGATAAATGGGAGGGCTCGAGATTTAGATCTCTCTCACCTTCCTCTGTACCCGAAACCCAAATCATCTAGGGGGATTTCCATGGCTCATAAGATTGAGATAATTCTATCTTCTATAGTCCTAGCCATGGCAACTATCTCTGGGATTGTATACGTTGCTAAAAGGAAAAAGGATAAGGAGACCGTCAAAGAATGGGAGTTGGAGTATGGGCCACATAGGTTCTCATACAAGGAGCTATGTGATGCCACCAAGAATTTCAGAGAGGATGGGTTGGTGGGATCTGGAGGCTTCAGCAAGGTTTATAGAGGAGTAATGCCAGACTCTGGGATGCAAATTGCAGTGAAATGTGAGGCAAACAATTCCGAGGAAGGTTTACGAGGCTTCGTATCAGAGATCTCCACCATTGGGAGACTACGACACAGGAACCTGTTGCCACTACTTGGATGGTGCAAGAGAAAAACAGAGCTCTTCATAGTGTATGAGTACATGCCCTATGGTAGCCTAGACAAACACCTATTCGATGAAAGCACCCCAATTTTAAGCTGGGAGCAGCGGTACCATATCCTCAAGGGTGTTGCCTCAGCATTGTTCTACCTACATGAACAATGGGAACATGTGGTAGTACACAGAGACGTGAAGGCTAGTAACATTTTGTTAGACACAGATATGAACAGTCGATTGGGGGACTTTGGGCTAGCACGGTTATGTGATCATGGAACCAACATGCACACGACACACGTGGTGGGATCACTTGGCTACCTTGCACCAGAGGTGTCCTGTACTGGAAACTACACTACTTACTCTGATGTCTTCTCGTATGGCATTGTGTTGCTCGAGGTGTCTTGCGGGCGTAGGCCAGTCGACATGCGGAGGTTGCCAGAAGAAATCATTTTGGTGGACTGGGTGAGGAAGTGCTTTAGTAAGGGAAAGCTCTTGGATGTTGCTGACCCTAGGCTTAATGGGGCATTTGTGGCTGAAGACATGGCAATGGTGCTAACCCTAGGATTGCTGTGTTCTCACCGAATGCCTGGTGCAAGGCCTAGCATGAGGCAAGTGTGGCATTATTTGGATGGTGATATTCCTTTCCCTAATACATTGCCTAATGACATTGTGGTGAACATGAATGAAAACCATGACTGCTTTCAAGCCCTTAGTGATGAATTCTCTATGAGATCTTCTGTAGGGACTGAGTTTTTACTCTCAGGAGGCCGT
>gnl_Ambtr_v1.0_evm_27.model.AmTr_v1.0_scaffold00012.283
ATGTTGCTCAAAGCTGTGCTTCTCTTTCTTGCAATCAACCTCTCTTCCTCATATGACATTGCCTTCAACTACTCAAGCTTCCATGGAGAAAACTTGAGCTTAAATGGTGATGCAGAGGTAATACCAAGTGGAGCCTTACAGCTAACCAATAATTCTATACAAGTGATAGGCCATGCTTTCTACCCCAAGCTCCTGCAATTCAAGAATTCCTCAACAGGAAGTGCTTTCTCTTTCTCTGCAGCTTTTGTGTTTGCCATCACCCTTCCCATTGTCTTCCCAGGTGCTGGTCTTGCGTTTGTGATCTCTCCTTCTACTCGATTCGAAGAAGCCAATTCGACACAGTACCTGGGACTCTTTAACCTCACTGGAAGTGGCGACCCTGAAAACCAAGTTTTTGCAGTCGAATTCGACACTGTCGAGAACATCGACTTAAGAGACATTGACGGCAACCATGTGGGCATCGACCTCAATAGCGTGAGGTCCAATGTATCGGCTTCTGCAGCTTATTACCTCACAGAGGATCATAAGACCACCAAACATAATCTAAGTCTCAAGAGTGAAGACCCAATTCAGGTATGGATTGAATATGACGGCATGGAGAAGTTACTCAATATAACTCTATCTCCAATTGAAATAGCGGGAAGGACCGGCCGGCCTTTGATTTCTTCCAGGGTTGATCTCTCCCCGATCCTGCAGGAGTTCATGTATGTGGGCTTCTCTGCAAGCACGGGCGTAGTGGCAAGCTGCCATTACCTTCTGGGATGGAGCTTTGCGATAAATGGCAGAGCTCAAGATTTGGATCTCTCTGTTCTTCCTTCGTACCCGAGATCAAAATCATCTAATAAAGGGCTTTCCATGGTATCTAAGATTGGGATCTCACTTTCTTTTATTATCTTTGTGATCGCAGCCATTTCTGTGATTGTATACCTTGTTCGAAGGCGAACAGACAAGGAAATTGTGGAAGACTGGGAATTGGAATATGGCCCCCATAGGTTCTCATACAAGGAAATCACTATGGCAACCAAGGCTTTCCAAGACGAAGAGTTAATAGGATTCGGAGGGTTTGGCAAGGTTTACAGAGGTGTAATGCCAGACTCAGGTCTGCAAGTTGCAGTGAAGCGAGTTGCGCATGAATCAGAGCAAAGGGTGAGAGAATTCCTTGCAGAGATCTCAAGCATCGGCAACCTACGGCACCGGAACCTGGTGCCACTCCTCGGATGGTGCAAGAGGAAAACCGAGCTCATAATAGTTTATGAGTACATGCCCCGTGGTAGTCTCGACAAGTACCTGTTCGGTGATGATGGGCCACCCTTAAGCTGGAGGCAGCGGTGTAAAATCCTCAAGGGTGTGGCTACTGCACTGTTGTACCTGCATGAGCAATGGGAGCAAGTAGTTATACACAGAGACGTGAAGGCCAGCAATGTGCTGTTAGATACAGATATGAATGCTCGGCTAGGGGACTTCGGGCTCGCAAAGTTGTACGAGCGTGGATCGAACTTGCAAACAACCCGTGTTGTGGGGACATTTGGGTACCTGGCACCTGAGTTGTCCCGCACTGGGAAGGCCACCACCGAGTCTGATGTGTTCTCTTATGGTGCTGTGTTACTAGAGGTGGCTTGTGGGCGTCGGCCAATTGAGCGACAGGGGTCGCCGAAAGCTGTTCTGGTGGATTGGGTGTGGGAGTGCTTTAAGGAAGGAAGGCTCTTGGATGTTGCTGACCCTAGGCTTGAAGGTTGCTTTGAAATTGAAGAGATGACAATGGTGTTAAGATTAGGTTTGTGGTGTTCTCACCCAGTGCCTACTGCCAGACCAAGTATGAGGCAAGTGTGCCAAATTTTGGACGGTGATGTCCCATTCCCTGAGATTTCGGCGAGCGAAATGGTTGTACCCGAGAAGGAAGACAACCATTATTTGCCCTCGGAAACATCTTCCCACGACCACCATCCGATCAGCAGTTCTGCAGGCACTGAATTTCGGTTATCTGGAGGTCGT
>gnl_Ambtr_v1.0_evm_27.model.AmTr_v1.0_scaffold00012.273
ATGAGAGTAGGACTGCTTTTTCAAGCTCTACTGCTCTTTCTTCTTACCTTCATCAATTCTACATACTCAGATAATTTTGGCTTCAGTTACTCAGGCTTCCTTAGATCAAATTTGAGCTTGAATGGTGGTGCTGAGATAATACAGAGTGGAGCACTACAATTGACAAACAATTCTCTTCAAGTAATTGGTCATGCTTTCTATCCTCAACCTCTAAGGTTCAAGAACACCTCAGCAGGCAATGTTCCCTCTTTCTCCACTCATTTTGTGTTTGCCATCACTAGTCCAGTCTACCAACCTGCTTCAGGGCTCACTTTTGTGATTTCCCCTGCAACCCAGTTTCCAGAAGCCATGTATGCCCAGTATTTAGGTCTTTTCAATCGAACCAGCAATGGTGACCCTCAAAACCATGTCTTTGCAGTAGAATTTGACACAGTTCAAAATGTGGAGTTCGAAGACAAGAATGGCCAACATGTAGGTATTGATCTTAATAGCTTGACATCCAACGTGTCTGAGTTTTCAGCTTATTACACAGTAGAGGGTCATAGCACAATTAGACATGCTTTGAATCTCACAAGCGAAGAGCCGATTCAAGCATGGATAGACTATGATGGTGCAGAGAAGTTGCTCAATGTAACGTTATCTCCTTCTGGGACAGTGGGAAGGACTGGTCGACCTTTGATTTCGTTCAAGGTTGATCTTTCTGAAATCCTGCAAGAGTTTATGTATGTGGGTTTCTCTTCGAGTACGGGTAGTATTTGGTCCAGCTGCCATTACATTCTAGGTTGGAGTTTCAAAATGAATGATCGAGCTCAAGATTTAGATCTCTCTCTTCTTCCATCATATCCCAAGACTAGTAAATCATCAAGAAGGCTTTCCATGGGGTCTAAATTTGCCATATCCATGGCTGTTGTGATGTTTGTTGTGGCGACCATTTCTGTAACTATATACCTCATCCATAGAAGACGAAGAAATGAGGAAGTCATTGAAGATTGGGAATTAGAATATGGCCCTCACAGGTTCTCGTACAAGGAGCTCTCTATGGCGACCAAGGGGTTTGGGGATGGAGAGCTCATAGGCTCCGGAGGCTTTAGCAAAGTCTACAAAGGAGTGTTGCAAGCCTCTGGATTACAAGTTGCAGTGAAGAGACTCGCACATGAATCAGACCAAAGGTTGAGAGACTTTTTAACAGAGATCTCCAGCATAGGGAAGCTACGCCACAGGAATCTAGTGCAGCTCCATGGATGGTGCAAAAAATTGGGTGAGCTCCTCATAGTCTATGACTACATGCCACATGGAAGTCTAGACAAGCACCTATTTAATGAGAATGGCCTAATTTTGAGGTGGGAGCAGCGATACAACATCCTCAAGGGCGTCGCTTCCGTGTTACTATACCTTCATGAACAGTGGGATCAAGTAGTTATACATAGAGATGTGAAAGCTAGCAATATATTATTAGACACAGATATGAATGGGAGGCTAGGGGACTTTGGACTTGCTAAGCTATATGAGCATGGCGCAAATACACAAACAACTCGAGTGGTTGGGACATTAGGTTACATGGCACCAGAGCTAGCTCGCACCGGAAGAGCCACAACCGAGTCAGATGTCTTCTCATACGGTGCAGTTTTGTTAGAGGTGGCATGTGGTCGTAAGCCAATTGAGGCACAAGGCTCTCATCAAACATTTTTGCTTGTTGATTGGGTTTGGAAGTGCTTCAAGAAAGGAAGGATCTTAGATGTGTGTGATCCTAGGCTTGGTGGTTGCTATGTGGTAGAGGAGATGATAATGGTGCTAAAGTTGGGCTTGCTGTGCTCACATCCATTGCATAGTTACAGGCCAAGCATGAGACAAGTTTTCCAATATTTGGGTGGAGACACTCCCTTTCCAGACCCTTCTCCTAATGATATGGTGGTGAGCACCAAAGAAATCGATGATGACTATTTTTACTCACATGTTTTTTCACATGATGAGTTCTCCACCAGTTCATCTGCATGTACTGAAATTCCATTATCTGGAGGCCGT
>gnl_Ambtr_v1.0_evm_27.model.AmTr_v1.0_scaffold00012.269
ATGAAGGTTTCCTGCATCTATGACCCCATGAGAAAACTAATCTCACCTTTGCTTCTTTCTTTTCTTGTAATCAACCTCACTTTCTCAGGCACCGATGCCTTCACCTTCTTGGGCTTCCGTGGAGCAAACGTGAGCTTATCCGGTGGCTCGGAGATCACGTCAGGTGGTGCCCTGCAACTAACCAACAACTCTCTCAATATCATAGGCCATGCTTTCTATGCCACCCCATTTCAATTCAAGAACTCGTCAGAAGGGGACACCTTCTCTTTCTCTGCATCTTTTGTCTTTGCCATCGACCGTCCGAACCCTTTTGCAGCGAGTGGCTTCGCCTTTGTGATTTCTCCGACTTCCACCCAGTTTGAAGGAGCCACCGGAGACCAATACCTTGGCCTCTTCAACTCCACGAGCAATGGAGATCCTCGAAACCATGTTTTAGCAGTGGAATTTGACACTGTCTTGAACGAACAATTCAATGATATTAATGCAAACCATGTGGGTATCGACCTCAATAGCTTAACGTCAAATATATCGGCCTCTGCTGCTTATTTCATAACAGAGGGTCAGAACACAAGCAGAAACGATCTCAACCTCACAAGCGGAGACATGATTCAGGTATGGATCGATTACAATAGCTCTGAGAAGCTACTCAATGTGACTCTCTCCCCTAATGGAATATCAGGAAGAAACAGCCAGCCTCTGCTATCTCTAAAGGTCAATCTCTCCTCCATCTTTGAAGACTTTATGTATGCGGGTTTCTCTGCATCCACAAGCAGCACGTTTGCGAGTGTTCATTACATTTTGGGATGGAGCTTCGAGGTGAATGGGAAAGCTCAGGATTTAGATTTCTCTCAGCTTCCCTCATACAAAACTGGCAAATCGTCAGGTGGGCTTTCCTTGGGTTTCAAACTTGGGATATCCTTACCACTCGTAGTCCTCTTTGTAACCATGCTTCTCATCTTATACCTCATCCAAAACCAAAAAGACAATGAGAACGTGGAAGATTGGGAATCAGGATATGGTCCTCGAAAGTTCTCGTACAAGGAGCTTTCCCGGGCCACAAAAGGTTTCAAAGATGAAGAGCTTCTAGGATATGGAGGCTTTGGGAAAGTTTACAAAGGGGTACTTCTAAGTTCAGGAGTTCATATTGCAGTGAAGCGATTCACTAGTGAATCAAAGCAAGGTATAAAGGAATTTGCAGCAGAGGTCTCGAGCATCGGCAGGCTACGCCATAGGAACCTGGTCCAACTTCATGGGTGGTGTAGGCAAAATGGTGAGCTTCTTTTAGTCTATGACTACATGCCAAATGGAAGCCTAGACAAGCTCTTATTTAAGGAGGATGGCCCAATTTTAAGTTGGGGGCAAAGGTATAACATCCTTAGGGGAGTGGCTTCAGCACTTTTGTATCTGCACGAGGAATGGGAACAAGTGGTGATACATAGAGATGTGAAGTCCAGCAATGTTCTATTGGATGCTGACATGAATGGGCAGTTAGGGGACTTTGGGCTTGCGAGGCTTCACGACCATGGTGAAAAGATGCACACAACCCGTGTGGTGGGTACATTAGGCTACCTTGCACCTGAACTGGCTCGAACTGGCAGAGCCACCACCCAAACTGATGTCTTCTCCTACGGCATCGTATTACTAGAGGTGGCCTCAGGAAGAAGGCCTACCAGGCCACAAGGATTACCAGAAGAAGGTGCCCTAGTAGATTGGATATGGAAGTGCTTTAAGGAAAGGAAGCTCTTAGATATGGCTGATCCAAAGCTTAGAGATCATTATGTGAAGGATGAAATAGAGATGGTGTTAAAGCTAGGGTTGCTATGTTCACACCCAGTGCCTGAGGCTAGGCCAAGCATGAGGCAAGTATTCCAGTTTTTGGATAGAGATATTCCATTTCCGGATCCATTTCTTGAGGGTATGGTAGCTAGCAACAAGGAAATTAAGGACTATTTTCACTCCTCTCTGTCTTCTACAGGAATTTCTATAGGTACCATATCTGCACTTTCAGGAGGTCGC
>gnl_Ambtr_v1.0_evm_27.model.AmTr_v1.0_scaffold00012.271
ATGTTGCTCCAAGCTTTACTTTTCTTTCTTATTATCAACTCCTCTGCCTCATATGACACTGGCTTCCAATACTCAAACTTTCATGGCGCCAACTTAAGCTTAAATGGTGTTGCTGAGATCATACCTAGTGGAGCACTACAAGTGACAAACAATTCAAAAAAAGTATTGGGCCATGCTTTCTTCCCCAACCTCTTGCAATTCAAGAACTCCTCATCAGGAAATGCTTTCTCTTTCTCAACAGCTTTTGTATTTGTTATCACTCTTCCCATTGTCACACCAGCTAGTGGTCTTGCATTTGTTCTCTCTCCTTCTACTAAGCTTGAAGGAAGCCGAAGCCAACAGTACCTGGGACTGCTCGGCCTCAGCGGAAATGGCGGCCCCAAAAATCAAGTTTTTGCAGTCGAATTCGACACCCTCCTCAGCATAGATTTAGAAGACATTGATGATAACCACGTCGGCATTGACCTAAACAGCTTGAGGTCTAATGTATCGGCTTCTGCTGCTTATTACATCAGAAAGGGTCATAAGACTACCAAACAGGGCATAATTCTCAAGAGTGGAGACCCAATTCAGGTATGGATAGAATATGATGGCATAGAGAAGTTGCTGAATGTAACTCTATCTCCAATTCAAATAGCTGGAAGAACTAGCCCCCCTTTGATTTCCTCCAGGATTGATCTCTCCCCAATCCTTCAAGAGTTCATGTATGTGGGCTTCTCTGCAAGCACAGGCATATTTTCAAGCTGCCATTACATTCTGGGATGGAGCTTCGCCATAAATGGCAGGGCTCAAGATTTAGATCTCTCTCTTCTTCCATGGTACCCGAAAGCCAAATCATCTAGAGGGATTTCTATGGCTTCTAAGATTGGGATAATTCTATCTTCTATAATCTTAGCCATGGCAACTATCTCAGGGATTGTATATTTTCTTATAAGGCAAAGGGATGAGGAGCTCGTGGAAGAGTGGGAGTTGGACTATGGGCAGCACAGGTTCTCATACAAGGAGCTCTGTAAGGCCACCAAGGATTTCAGAGAGGAAGGCCTGGTGGGATCTGGGGGCTTTGGTAAGGTTTATAGAGGAGTAATGCCCGACTCTGGGATGCAAATTGCAGTGAAACGCAAGGCGAACGATTCCGGGGTTGGGTCAAGAGATTTCTTATCAGAGATCTCCAGCATGGGGAGACTACGGCACAGGAACCTGGTGCCACTACTAGGATGGTGTAAGCGAAAAACAGAGCTCCTCATAGTCTATGAGTACATGCCCTACGGTAGCCTCGACAAGCACTTGTTGGATGAAAGCACCCCAATTTTAAGCTGGGAGCAACGGCATAACATCGTCAAGGGCGTCGCCTCAGCACTGCTCTACCTACATGAGCAATCGGAACAGGTGGTAGTACATAGAGACGTGAAGGCTAGCAACATTTTGTTAGACAGAGATATGAATGGTCGATTGGGGGACTTTGGGCTGGCACGGTTATGTGATCATGGAACCGACATGCACACGTCACATGTGGTGGGAACACTGGGCTACCTTGCACCCGAGGTGTCGCATACTGGCACGTACACCTCTTACTCCGACGTCTTCTCCTATGGCATTGTGTTGCTCGAGGTGGCTTGTGGGTGTATCCCAGTCGATCTGCAGAGGTTGCCTGAAGAAATAATTTTGGTGGACTGGGTGTGGAAGTGCTTCAGTGAAGGAAAGCTCTTGGATGTTGCTGACCCTAGGCTTAAGGGTGGATTTGTGGCTGAAGAGATGGAAATGGTGTTAATGCTAGGATTGCTATGCTCTCACCCAGTGCCTGGTTCAAGGCCTAGCATGAGGCAAGTGTGCCAATATCTGAATGATGAGGTCTCTTTCCCTAATACGTGGCCTAAAGATGTTGTGGTGAACATAAATGAAAACTATGACTACTTCCAAGCCCTTTTTTCTTCTCATGATGACTTGTCTCGTAGCTCTTCTGTTTTACTCTCAGGAGGCAGA
>gnl_Ambtr_v1.0_evm_27.model.AmTr_v1.0_scaffold00078.160
ATGGCGAGTTTTCCACTGTTAAAGCAATGTCATGTCCAAATTCTAGACTTCTTGACAGCTTCTAAGACTCCACTCTTATTACAGTTACCATTTCTGGAAACTTTTCTGTTACTTTTGCAACTCTTCTTCTCTGTTGCAGCTTCAAATCAGCAGAGCTTCACCTACAATGGCTTCCACAATTCCAATCTGAACTTAGAAGGAGCCTCATACATTCAACCTAATGGTATTTTAACCATAACCAATGACTCCACCAGACTCATAGGTCATGCCTACCACCCATTTCCTCTTCAATTCAAGAAAAACTCACTTTCCTCAAACAATTCTCGCCATTCTTTTAGCACCACCTTTGTCTTCACCATCTCTCCAAAATACCCTGATCTTGGTGGCCACGGTCTTGCTTTTTTTCTCTCTCCATACAAAAGTCTCCCCAACCCCAGCCGTTACCAATACTTAGGCCTCCCCAACTTCACTCTAACTACCGATGGTCTCCCTACTCGCTTGTTAGCTGTGGAGTTTGACATAGTCCAAAATGATGACGTTTTTGACATAAACGATAATCATGTTGGTATAGACATTAACAGTTTGATCTCAAATGTATCAGCCCCCGCATTTTATTACGGCTCTGGTGAGAGTGAGAAGTCCCTGATGAATCTAAAGAATATAAATGGAGTCCAAGCTTGGGTAGAGTATAGTCATGGAGAAAAGAGGATCAATGTAACAATTGCACCATTTGGGGTTGTGAAGCCTAGAAAGCCATTACTGTCTTTACCAGTTGATATTTCTCTAATTGTAGATGACTTAGGTTATGTTGGATTCTCAGCTGCTACTGGTTTGATCTCGGCTAACCATGAGGTTTATGGGTGGAGTTTTCAGCTTGATGGGAGGGCTAATGATTTGGCCCATTCTGAGCTTCCTCGGTTGAAACGGACCCCAAACATAGTGAGAAGTAGTGGGTTTGTAATTGGGATCACAATCACTTCTTTTACTCTTGTTTTCGTGGTATTCATGGGGGCCATGCACATATGGAAAAGAGAGAGAAACAGCGAGACGATAGAAGATTGGGAGAGGGAATGTGGCGCGCGAAGGTTCACTTACACCGAGCTCTCGGCTGCCACAAATGGGTTTAGAGAGAGAGACATGATAGGGATTGGAGGCTTTGGAAGGGTTTACAGAGGAGTATTGCCAAGCTCTGGCCTAGACGTTGCAATAAAGAGATTATCTGGTGATTCAATGCAAGGAGAGAGAGAGTTCATAGCTGAGGTAACAAGTGTAGGAAGGCTTAGGCACCGAAACCTCATCCAACTCCATGGATGGTGCAAAAGAAAAGGAGAGCTCCTCTTAGTCTATGACTATGTCTCTAACGGTAGCCTCGACAATCTCTTATTTGACAACAAAGACACAGTTTTGCCATGGGAAACGAGATACCAAATACTAATTGGGGCAGCTAAAGGCTTGTTATATCTCCATGAAGAGTGTGAACAAAGAGTGGTTCATAGAGATGTCAAGGCCAGCAATATATTGATAGATTCCGACCTTAACCCTAAATTGGGTGACTTTGGGTTAGCTAGAACTTATGTACATGGAGTTAATTCAAGCACAACAAGAATTGTGGGTACATTAGGCTATCTAGCACCTGAGCTCACTAGAACCGGTAAGGCCACAACAAGCACTGATGTGTTTGGTTTTGGAGCTGTTATGCTTGAAGTGGCTTGTGGTAGGAGGCCTATTGAGCCCGAAAAGTGCAATCGCGAGCTTGTTTTGGTTGATTGGATTCGAGAGCTTCACTGCAGAGGAACCCTTTTAGAGGCAGCTGATCCAAAATTAGATGTGTTTGAACCAGAAGGAATGGAGCTTGTTCTCAAGATTGGGTTGCTTTGTTCTCATCCTCTTCCTGGTTATAGGCCTAGCATGAGACGAGTGGTTCAGTTTTTATTGGGTGAAGCTACTCTTCCTGAGCTTCCACCTGATGTTCATCTAGAGCATCCATCTCTAGTGGCCGAATTCTCAGACGGTTTTGTTAGTTCTGATCCTTCTTCATCTCAAGTGACCTCTTCCAAGAGTACTTCGAGCTTCTCGAGTGTTGATAAGGAATCTCTTGAGTCAGGAATCTTCATTCAAATGGAAGGATTGAGATTGAATCCT
>gnl_Ambtr_v1.0_evm_27.model.AmTr_v1.0_scaffold00002.380
ATGGTGCTATCCTTAGCAGTGTCACTTGTGTGGTTCTCTGCAGCCGGGGTGATTTCTCAGAGAGACTCGTTCGTTTTCAATGGCTTTGAGCCTGCGAATTTGAGCTTAAATGGTGCATCCCTTGTGAGGAGCAACGGAGCCCTTCAGCTCACGAACTCGTCGCTCAATCTCATCGGCCACTCGTTTTACCACCGTCCCTTGAGCTTTCGTAGCGATACCTCTTTCAGCACCACCTTTGTTTTTGCCATTGTGCCCCCTGTGCCAGGCCAAGGAGGCCATGGTCTGGCTTTCACCATCGCCCCCTCTCCCCTTCTACCTGGTGCTCAAATTGGGCAATGGCTTGGCCTCCTCAACAGCACCACCGACGGCAACTCCTCTAACCATGTTTTCGCTGTAGAATTCGACACCGTGCAGGGCCAAAATGGGGACATAGATAGCAACCACGTGGGCATCGACATCAATAGCCTCGTCTCCAATGCTTCGGAGAGCGCCGCCTACTATTCCGGAGACAACCAGAAACAAGCAATCATCTTGGACGATGCGGTGCCGATCCAAGCTTGGGTAGGCTATAGAGCTCGCGAAAAGCGCATCGATGTTACGATAGCGCCTTTCAGAGTGGACAAGCCTCATCGCCCGTTGATCTCCCACACTCTCGACTTGTCGTCGGTCCTCTTACCCTCTATGTATGTTGGCTTCTCCTCTGCAACCATGAAGCTTGGAAGCGCGCATTACATTCTCGGATGGAGCTTTAGCCTGAATGGGGAAGCTCGACCTTTAGATCTCTCTCGCCTCCCTTCTTTCCCTAGACCTGGTGCCGGGTCCAAGCGCGCAGAGACCATTATGATCGTGGCATCATTATCCGGAACCTTCCTCCTCCTTGCAGTTGCAGTGATCTTGGGGGCATACTTGATTCGGAGGGCAAAGCTCTCTGAGACTCTAGAAGATTGGGAACGCGATTACCCGCACAGGTTCTCATACAAGGATCTATACCTGGCCACCAAAGGCTTCAAGGACCGTGAGGTTCTTGGTTCGGGGGGCTTCGGCAGGGTTTACAAAGGAAATCTTCCAGGATCAGGGGCCGAGGTTGCAGTGAAGCGAGTATCTCATGGCTCCAAGCAAGGGGTTCGAGAATTCATTGCAGAGGTAGCAAGCCTTGGGCGCTTGCGCCACCGGAACCTGGTCCAACTCCAAGGATGGTGCAAGCGCAACGATGACCTACTGCTTGTATATGATTACATGCCCAATGGAAGCCTGGATCGATTGATATTTCATGAAGATGATGATGATGATGAGCATGAAATGCAGCAGCAGAGAACTGTTCTAGGCTGGAAAGAGAGGTACAGGATATTGCAGGACATTGCGGCTGCCCTATTATACCTCCACGAGGAGTGGGAGCAAGTGGTGGTGCATAGAGATGTGAAGGCCAGCAATGTGTTGCTCGACTCTGAGATGAATGGCCGGTTAGGGGACTTCGGCCTGTCGAGGCTATACGAGCACGGATCGAACCCGCGAACCACTCATATAGTGGGCACACTTGGGTATTTGGCGCCAGAGCTCACACGCACCTACAAGGCAACCACCGAGGCCGACGTGTATGCATACGGTGCATTGATGCTAGAGGTGGCATGCGGTCGCAGGCCCGTCGAGCCTAAGGCTGCAGTTGAAGAGATGCTACTGGTAGAGTGGGTGCAGGAGCTGTACAGTGAAGGGAAAATAGCCGACGCCTCGGACCAAAGACTCAATGGGTGGTATATGAAGGAAGAGATGGAGATGGTGCTGAAGTTAGGGCTGTTGTGCACGCACCCTCAGCCACAGGCCAGGCCCAGTATGAGGCATGTGTGGCAAGCTCTTGGAGGTCATGCCCTGTTACCACTGGAGCCAAGGTTTATGTGTGAGGACTTAGAATTCAAGAACATGAGCACTGATTCGAGTTCCATTCTGATGCAAACACCTCTTGAGAGCTCCTCTGATTCATTGAGGCCGGAGGGTGGATTCGATACTGTTCATTCACCGCTCCCTCTTTTGGATGGGAAAGGGCTCTCTGCA
>gnl_Ambtr_v1.0_evm_27.model.AmTr_v1.0_scaffold00002.379
ATGCCCAATGGAAGCCTCGATCGATTGATATTTCATGATGATGATGACGAACACGAAAAGCAGCAGGAGAGAGCAATTCTGGGCTGGAAAGAGAGGTACAGGATATTGCAGGACATTGCGGCTGCCCTATTATACCTCCACGAGGAATGGGAGCAAGTGGTGGTGCATAGAGATGTGAAGGCCAGCAATGTCTTGCTCGACTCTGAGATGAATGGCCGGTTAGGGGACTTCGGTCTGGCGAGGCTATACGAGCAGGGATCGAACCCCCAAACCACTCGCGTAGTGGGCACACTGGGTTACATGGCGCCAGAGCTCACACGCACCTACAAGCCCACAACCGAAGCTGACGTTTATGGGTATGGTGCATTGATGCTAGAGGTGGCATGCGGCCGTAAACCCATGGAGCCCAAGGCTGCAGTTGAAGAAATGATATTGGTAGACCTGGTGCGAGATCTTTACATTGCAGGAAAAATTGTGCAGGCCTCTGATCCAAAGCTTAATGGCTTGTATGTGAAGGAAGAGATGGAGCTGGTGTTGAAGTTAGGCTTGTTATGCTCACACCCTGCGCCGGAGGCTAGGCCTACCATTAGGCAGTTATGGCAAGCTCTAGGTGGCCATGGTTTGTTACTGCAGGAGCTACGATTTGAGCGGGGCGAGGAGGTGGATGTCAAGGAAACCAGCAACTCGAGTTCTTTACAAAGGTGCTCCTTTTCTCATTCATACAGGGTGGAGGCTGGATTCTTTCCAATCTCTTCACCACTCCCGCTTTTGGATCACAAAGGGCATACTGCACGATGCAGTGTTTTCAAAAGTTGCAAGCCACCT
>gnl_Ambtr_v1.0_evm_27.model.AmTr_v1.0_scaffold00002.378
ATGGCCCTAACCGCAGCAATGACGTCCCTATTGGTGTCACTTGTGTGGTTCTGTGCAGCCACAGTAAGAGCCCAACGCGACCGGTTCGTCTTCAATGGCTTCCAGTTTGCCAATTTGAGCTTAAATGGTGTGGCCATCAAAAGGCACAACGGTGCTGTTCAGCTCACAAAGGAGACCTTCAGTTCGATCGGCCACGCATTTTACCCCCGCCCCCTAAGCTTCGATAGTCATACCTCTTTCAGTACTACTTTTGTTTTTGCCATTGTGCCCCCGGTGCCGGGTGGAGGAGGCAATGGCCTGGCCTTCACCATTGCTCCGTCTCCCCTCCTACTCGGCGGTCAAGCTGGGCAATGGCTTGGTCTTCTCAATAGCACCACTGATGGGAGCTCCTCTAACCATGTTTTTGCTGTAGAATTTGACACAGTAGAGGGCATGAAGGGTGACATAGATAGCAACCATGTCGGAATCGACATCAATAGCCTGGTCTCCATTGCTTCCAAGACCGCTTCCTATTACTCCGAAAACAACCGGAAGCAAGATCTCCTGTTAGACAGTGGGGTGCGAATCCAAGCTTGGGTAGAATACAGCGCTCACGAAAAGAACATCGAAGTTACGATAGCGCCTTTCGGAGTGGCCAGGCCTCATCGGTATTTGATCTCCCACACCCTCGACCTGTCATCGATCCTCTTACCTTCTATGTATGTTGGCTTCTCCTCTGCAACCCTGAAGGCTGAAGCCGAACATTATGTTCTTGGATGGAGCTTTAGCCTGAACATGGAAGCCCAACCTTTAGATCTCTCTCGTCTCCCTTCTGTCCCTAGGCCTCCCGCTCGACCGAAACGAGCACTAGCCATCAAGATAGGGGCATCCATATCTGGAACTTTCCTCCTCCTTGCAATTGCCGCAACGGCGGCGGCATACTTGATTAGGCGGGCAAAGCTCTCTGAAACTCCAGAGGAGTGGGAACGAGACCTCCCGCACAGGTTCGCATACAAGGATCTTTACCTGGCCACCAAAGGCTTCAAGGACCATGAGCTTCTTGGCTCAGGGGGCTTCGGAAAGGTCTACAAAGGCGTGCTTCCAGGCTCCAGGGTTGAGGTTGCGGTCAAGCGAGTCTCAGATAGCTCGAAGCAAGGGGTTAGAGAATTCATTGCA
>gnl_Ambtr_v1.0_evm_27.model.AmTr_v1.0_scaffold00016.23
ATGGCCCAAACCCTAATGGTGCAGTCCCTAGTGGTGTGGTTCTGTGCAGGCGTGGTGATTGCTCAGAGGGACTGGTTCCTTTTCAATGGCTTTGAGTCTGCGAATTTGAGCTTAAATGGTGCATCCCTTGTGAGGGGCAACGGAGCCCTTCAGCTCACGAACTCGTCGCTCAAGCTCATCAGCCATGCGTTTTACCAACGTCCCTTGAGCTTTAGTAACGATACGTCTTTCATCACGACCTTTGTTTTCGCCATTGTGCCCCAGGGCCAAGACTGGGACATAGATGGCAACCATCTGGGCATCGACATCAATAGCCTCGTCTCCAATGCTTCAGAGAGCGCCGCCTACTATTCCAGAGACAACCAGAAACATGCAATCATCTTGGACAATGCGGTGCTGATCCAAGCATGGGTAGGCTATAGAGCTCGCGAAAAGCACATCGATGTTACGATAGCGCCTTTCAGAGTGGACAAGCCTCATTGCCCATTGATCTCCCACACTGTCGACTTGTTGTCGGTCCTCTTACCCTCTATGTATGTTGGCTTCTCCTCTGCAACCAGGAAGCGTGGAAGAGCCCATTACATTCTCGGATGGAGCTTTCGCCTGAATGGGGAAGCCCGACCTTTAGATCTCTCTTGCCTACCTTCTTTCCCTAGACCTGGTGCCGGGTCCAAGCACGCGGAGACCATTCATATTGGGGTTCTCATACAAGGATCTATACCTGGCCACCAAAGGCTTCAAGGACCACGAGGTTTTAGGTTCAGGTGGCTTCAAGGATCTAAAGGTGTGCTTCCAGGAGGGCCTGAGGTTGCAGTGAAGCGAGTATTTCATGGCTCCAAGCGAGTGGTTCGAGAATTCATTGCAGAGGTAGTAAGCCTTGGGCGCTTGCACCACAGGAACCTGGTCCAACTCCAAGGGTGGTGCAAGCGCAAGGATAACCTATTGCTTGTCTGTGATTACATGCCCAATGAAAGCCTCGACCGATTGATATTTCATGGTGATGATGATGAAGAACACGAAAAGCAGCAGCACAGAGCTGTTCTAGGCTGGAAAGAGAGGTACAGGGTATTGCAGGACGTTGCGGCTGCCCAATTGTACCACCACGAGGAGTGGGAGCAAGTGGTGGTGCATAGAGATGTGAAGGCCAGCAATGTCTTACTCGACTTTGGCGCCAGAGCTCACACGCACCTACAAGACAACCACCGAGGCCGACGTGTATGCATACGGTGCATTGATGCTAGATGTGGCCGGCGGTCG
>gnl_Ambtr_v1.0_evm_27.model.AmTr_v1.0_scaffold00068.131
ATGGACCTCTTTCTTAAACTCCCTTTCCTCCTCCTCCTCCTTTCATCCCTTTTCATGCAACCAATCTCCCCCCTTGAATTCCTCTTCGATGGCTTCAACTCCTTGAACCTCTTGTTATCAGGCGATTCTCAGCTCGTTTCGGGCCGCCTTGTCCTGACGAACGATACCACCTTCTCCATAGGTCACGCCTTTTACCCTCTCCCTCTAACCTCTCGCCCCTTTGTCTCTCCTTTCTCCACTTCTTTCATCTTCTCCATTGCCCCATATAAAGATCTCTTACCAGGCCATGGCTTTGCTCTCTTTTTTGCTCCAACCACTGCTTTGTTACCCACTTCGCCAGCGCAACACTTGGGCCTCTTCAATAGAACCTCTAATGGCTCCCCTCAAAATCACATCTTCGCCGTCGAATTCGACACGTTCGAAAATGCAGAGTTTGCGGATATTGATGATAACCATGTCGGTGTTGATGTTAATAGTCTCAGTTCAGTGGCTTCCTACCCTGCTGGTAGATGGGATTCAGGGAGATTTCAAGGCATGAATTTGAATAGTGGTGAGAATTTCCAAGCCTGGGTTGATTATTACTTTGTTGGGGGTAACAATTTAATGCCTAGATTGAATGTTTCCATGGCTTTGGCAGGACAGAGAAAACCTGATAGGCCTTCGATCTCCCTTGAGTTGAATTTAACAAGTGTTTTTAAGGAGGAGGCTTATGTTGGGTTCTCTGCTGCAACAGGGCAGAGGGTGGAGGGTCATAGGATATTGGGGTGGAGTTTTAGTGAGAGAAACTTCTCTCTAAGTGAAGGGTTGGTCACTACTGGTTTGCCTGATTATAGGTTGAAGGGAGAGAATGGGGGGATTAGGTCTAAGGCCTTCATAGTGGGGCTCTCAGTTGGGGGATTGGTGCTCTTTGGGGTGGTATTGATAATGGGGTTGTTGTGGTTTAGAAAGAGGAGAAAGAAAGGGGGAGAAGAAGAGGGTATTGAGGACTGGGAGATTGAGTATTGGCCCCATAGGGTGCCCTATCAGGATATACTGAGTGCCACAAAAAATTTCAGTGAGACCCAATTGGTGGGTAATGGTGGGAATTCTAGGGTTTTTAAGGGTGTCCTAGCAGGTTCTAGGGCTGAGGTGGCAATCAAGTGTGTAAGCCATGAATCACAGGAAGGGGTTAGAGAATTTGCAACTGAGGTCTCAAGCATAGGGAGGCTAAAGCATAGGAACTTAGTTGGGTTAAGGGGTTGGTGCAAAAGCCCAAAAGAATTCATGTTGATATATGACTACATGGAGAATGGGAGCTTAGACAGTAGGATTTTTGAGGGCATGGGAGGTGAAGTTATGGGATGGGACACTAGGGTTAGGGTTTTGAAAGATGTGGCAAATGGGGTCTTGTATCTTCATGAAGGTTGGGAAGCCAGGGTTTTACATAGAGACATTAAGGCCAGCAATGTTATGCTGGACAAAGATATGTGTGCAAAGCTAGGTGACTTTGGACTGGTAAGGATGTATGAGCATGGGCAACTAGCACACACCACACGTGTGGTTGGGACTGCCGGATACATGGCGCCGGAGGTCGTCAAAAGTGGGAAAGCATCGGTGAAAACAGATGTTTTTGGCTTCGGAGTCCTAATACTAGAGGTGGTTTGTGGGAGGAGGCCTTTGGAGGATGGGCTTGAGCCGCTGGTCGAGTGGGTTTGGAGTAAGCTTGAGCAGGGCGACCTGAGCGGTGCACTGGACCCTAGGCTTAATGGCTCGATCGAAGTGGATGAGGAAGTGGTCGACAGATTACTGAGACTGGGTTTGCTCTGTACATGTCCTGATCCTAGCACTCGACCGACCATGAGACAAGTGGTTCGGACTCTCGAGGATCCCAGATCCGAAGACCTCGAAGGTGAATCAATTGTTTTGAGGCCTGAACCTAAGCTAGGTTCCACCGACCCAGTGTGGTCCCGGAGACCGGGCCCTAGTGGGGACCACCCGACCTTGGGGGACCTGCAATTGTCCTTATCGTCGTCCATGTCGATATCGGATTCGGATGTCATAGTAGATGGCAGA
>gnl_Ambtr_v1.0_evm_27.model.AmTr_v1.0_scaffold00068.130
ATGGACCTCTTCCTTAAACTCCCTTTCCTCCTCCTCTCAGCCCTTTTCCTGCAACCAATCTCCCCCCTTGAATTCCTCTTCAATGACTTCGACTCCTCAAGCCTCTTATTATCAAGCGATTCTCAGCTCGTTTCGGGCCGCCTTGTCCTAACGAACGATACCACCTTCTCCATAGGCCACGCCTTTTACCCTCTCTCTCTAACCACTCGCCCCTTTCTATCTCCTTTCTCCACCTCTTTCATCTTCTCCATTACCCCGAATAAAGACCTCTTACCAGGCCATGGCATTGCGCTCTTTTTTGCTCCAACCACTGCTCTCTTACTCACTTCGCCCGCTGAATACTTGGGCCTCTTCAATCAAACCTCTGATCGCTCCCCTCAAAGTCACATCTTTGCGATCGAATTCGACACTTCCGAGAATCCAGACCTCGCTGATATTGACGATAACCATGTTGGTGTTGATGTTAATAATGCCACTTCAGTGGCTTCCCACTCTGCTGGTAAATGGGATTCAGGGAAATTTGAAGGCATGGATTTGAAAAATGGCGAGAATTACCAAGCTTGGGTGGATTATTACTATGTTGGGGGTAATAATTCAATGCCTAGATTGAATGTTTCCATGGCTTTGGCAGGGCAGAGAAAACCCGGTTGGCCTTTGATCTCTCTTGAGTTGAATTTAACAAGTGTTTTTAATGAGGAGGCTTATGTTGGTTTCTCTGCTGCAACAGGGCAGAGGGTGGAGACTCATAGGATATTGGGGTGGAGTTTTAGTGAGAGAAACTTCTCTCTAAGTGAGGGGTTGGTCACCAGTGGTTTGCCTGATTATAGGTTGAAGGCAAAGAATGGGGTGATTGGGTCGAAGGCCTTTATTGTGGGCCTCTCAAATGGGGGATTGGTGGTTTTTGGGTTGATATTGATAATAGGATTCTTATGGTTTAGAAAGAGGAGAAATAGAGGGGGAGAAGATGAGGGTATTGAGGACTGGGAGATTGAGTATTGGCCTCATAGAGTGCCCTATCAAGACATACTGAGTGCCACAAAAAACTTTAGTGAGACCCAATTGTTGGGTAATGGTGGGAATTCTAGGGTTTTTAAGGGTGTCCTAGCAGGTTCTAGGGCTGAGGTGGCAATCAAGTGTGTAAGCCATGAATCACAAGAAGGGGTTAGAGAATTTGCAGCTGAGGTCTCAAGTATAGGGCGGCTAAAGCATAGGAACTTAGTTGGATTAAGGGGTTGGTGCAAAAGCCCAAAGGAATTCATCTTGGTCTATGACTACATGGAGAATGGGAGCTTAGACAACAGGATTTTTCAGGGCATGGGAGGTGAAGTCATGGGATGGGCTGCTAGGGTCAGGGTTTTGAAAGGTCTGGCAGATGGGGTGTTGTATCTTCATGAAGGTTGGGAAGCTAGGATCTTGCATAGAGACATTAAGGCCAGCAATGTTATGCTAGACGAAGATATGTGTGCAAAACTAGGTGACTTTGGACTGGCAAGAATGTATGAGCATGGGCAACTAGCACACACCACACGTGTGGTTGGGACTGCCGGATACATGGCACCGGAGATGGTAAGAAGTGGGAAAGCATCGGTGAAAACCGATGTTTTCAGCTTCGGAGTCCTAATACTAGAGGTGGTTTGTGGGAGGAGGCCTTTAGAAGATGGGTGTGAGCCACTGGTCGAATGGGTTTGGAGTATGCTTGAGCAGGGCGACCTGATCGGTGCACTGGACCCTAGGCTCAGTGGCTCAAGCGAAGTGGATGAGGAAGTGGTCGATCAATTACTGAGACTAGGTTTGCTCTGTACATGTCCTAATCCTAGCACTCGACCGACCATGAGACAAGTGGTTCGGACCCTTGAGGATCCTGGTTCAGATGATCTCGATGGCGATTCAGTTGTTTTGAGGCCTGAACCTAAGCTTGGTTTTACCGACCCAGTGTGGTCCTGGAGACCGGGCCCTAGTGAGGACCACCCGACTTTTGGGGACCTGCAATTGTCCCCATCATGGTCCATGTCGATATCGGATTCGGATGTCATTGTAGATGGCAGA
>gnl_Ambtr_v1.0_evm_27.model.AmTr_v1.0_scaffold00049.222
ATGACCACTTTACACATGATCTCAGCTCCATGGCTTCTGCTCCTCCTCCCCCTATCCCTTTCTCTCAGCCCAAACTCGGCGGCCTCTGCCACAAATTTCCTCTTCAATGGCTTCTCCACCAAGGACCTCTCCCTCCTCAACGACACCCGAATCGATCGCCACCGCTCGATCCTCCTCACGGACGACTCCAATTACTACTCCATTGGCCGTGCCTTCTTCCCCAATCCTCTACCCATCAAATCCTCGAATTCCACCTCCAGCTTCTATTTTTCTACAACCTTCATCTTCTCTATCCTCCCTCGTATAACAAGGAGCCCGGGATTCGGCCTCGCCTTTGTTCTCTCAGCCTCCACCAACCCCCCTGGTGCTCTGCCAGGCCAGTATTTTGGCCTATTTCCAAACACAAACACTGATGCCTTCGAAGATCTCATCGCAATCGAATTCGACACTGGCAGGAACCCCGAGTTCGATGAGACGGACGATAACCATATCGGGGTTGACCTCGCATCCATAATTTCTGCAAATTCCACACCTGCTGGTTTTTGGAACTCTTCGAATTTGTTTGAGCCGATTGCTATGAGGACCGGTCATAACATTCAAGCTTGGATTGAATTCGATGGCCTGAAGCAGGAAATCAATATCACTATCGCCCCTGCCGGAAATCGACGGCCCTCGCGACCCCTTCTCTCATTCAAGGATGACAGCATAGCCCAATATTTCTCAGATGAAATGTACATCGGGTTCTCGGCATCGAAGGTGAGCGATGCAGCTGAGCGACAGAGGGTGCTGGCGTGGAGCCTCGACACTGAGGGCGTCGCTCGTGCCCTTGACACATCGAACCTCCCCATCTATTCCGTGTCCGAATTCACGTCCTTACCGTTGTCTCAGGCTGCAATTGCCGGAATTGCATCTGCTTGTGTGATTGCATTTCTCTGTCTCGTTGCTGGAATTGGGTATTGGTGGTTTTTCCGGCGGCCGAAAATGCCTGAGGCCGAGGAAGAGGCAGAGGAGTGGGAGGTCGAGTATTGGCCGCATAGGATCGCTTATGAGGACCTACTCCAGGCCACAGATGGGTTCGCCAAGGAGGGCCTAATAGGCTCTGGTGGGTTCGGCAAGGTGTACAAAGGGGTGCTTCCTGGTTCAGGTGCCGAGGTCGCGGTCAAGTGTGTGAACCATGACTCAAAACAGGGGATGCGCGAGTTCTTGGCCGAGATATGGAGCGTGGGACGCCTCCAGCACCGGCGCCTCTTGCAGTTGCGTGGGTGGTGCCGGCGTGCTGACCAGCTCATGCTGGTCTATGACTTCCTGCCTAATGGCAGCCTGGACCGACACATCTTCGGCTCCCCAGAAAAGCCCCTAAGTTGGTCAGGGAGACGCCAAGTGATCGCCGATGTCGCCGAGGGGCTTCTGTATCTGCACGAGGGGTGGGAGCAACAGGTGCTCCACCGCGATGTGAAATCGAGCAATGTGTTGCTTGACACGGATATGAGAGGTCGATTGGGCGATTTCGGGCTCGCGAGGCTGTACCAGCACGGCCAGACCGCACAGGCAACCAGAGTTGTTGGCACGTTGGGCTATCTGGCACCGGAGCTGGCTCGAGCCCCTGCTCCGACGGCGGCAAGCGATGTGTATAGCTTTGGGGTTGTGGTTTTGGAGGTGGCTAGTGGGAGGAGACCAATCGAGACATGGAGGCCCGCCGATGAGCCTGTGCTCGTCGACTGGGTGCGGGGGCTGTACACAGAGGGGAAATTGGTTGAGGCAGCAGATAGCCGAATTGCAGGGGAGTATGGAAATGAAGAAATGGACATGTTTCTCAAGTTGGGGCTGGCCTGCTGCCATCCCGACCCGAAGGAGAGGCCGTCCATGAGACAAGTGGTTGGGATTTTGTTCTGCACCGCTGTGGCCCCGGTGGCGGCTCCAGTGACAAAAACCAGCTCCGACGACAAGCCCGATCAACCAGAACCA
>gnl_Ambtr_v1.0_evm_27.model.AmTr_v1.0_scaffold00049.224
ATGATTGCTCTGTATCTGATTTCATGTCCATGGCTGTCTCTCTTCTCACTGCTACTTGTCCTCTCTCAGAACCCTGCAATGGCGATTGAATTTGACTTCAATGGCTTCAATGACGGCGACATACCCATAATCGGGGCGGCAAAACTCGATGGTAGAACCATCCACCTTACTGGAGCGGATTCCACCAGATCCATTGGCCGTGCCTACTTTCCCACTCCTCTTACCATCAAATTCCAAAATTCCACTAACATGTCATCCTTCTCCACCAGCTTCATCTTCTCCATCCTCAGTCGAACCCCTGAAACCACCCGAAACCGCGGCCTTTCGTTTTTCCTATCGCCCCCTATTGAAGGACATGTCCCCAATCTCGTGAGCCTCATCGATGTCGAGTTTGGCACCAATTTTTACCAAGAATTTGGCAGAAACCATGTTTATGTCCGACCTCCTCCTCCTCTCCCCATTGTTAACAACCCTGCAGGATATTGGAGCTCGACTACCAGTTTCGAGTCTCTAGACATACGTTCTGGTCAAAATATCCAGGTTTGGATCGATTTCGATGGCCCCAATCTCACCATCAATGTTACAATTGCGCCTGCCGGCACAGCCCGTCCAGTCCGTCCACTACTCTCATACCGCAATGACAAACTTCAGGAATCCCTCACTGCAGAGGTGTTTGTAGGATTCTCGGGGTGGAGGTGGAAGCGCAATGAGTGGCAACGGGTCCTCGCCTGGAGCCTCAGCACCGATGGCCCGGCTCCTCCCCTCAACACCTCGAACCTCCCCGTCCTCTCTGTGGAAGAGTCCTCTTCTTCTAAATCCGTAGCTTTTATAGCTGGAATCTCAGCAACTTGCGTTTTGGTGTTTCTCTCTTTGGTGATCGGAATCATCTATAAGGTGTTTTTCAAGAAGGGGAGTTCAGCAGTGGAGGAGTTGGAGGAGTGGGAAAGCGAGTATTGGCCACACAGGATCCCCTTAGAGGTCCTGCACAAAGCCACCAAGGGGTTCTCGAAGGAGGGCTTACTGGGTTCTGGTGGGTTCGGGAAAGTATACAGAGGGACCCTTCCCGATTCGAACTTGGAGGTTGCGGTGAAGTGCGTGTCGCGAACATCTAAGCAAGGGATACGAGAATTTTTAGCAGAGATATGGAGCATGGGGCGGTTACAGCACCGGAGCCTGGTACAATTGAGGGGATGGTGCCGGCAAGACGATCAGCTCATGCTCGTCTATGACTTCATGCCCAATGGCAGCCTTGACAAACGCATATTCGACTCCCCTCGAAATCTCATGAATTGGGAAGATCGACTGCGAGTGGTCACCGATGTGGCGGAGGGACTCCTATACCTGCATGAGGGATGGGAGCAACAGGTGCTTCACCGTGACGTGAAATCGAGCAACGTGCTGCTCGATGCTGATATGAGAGGGCGGATAGGGGACTTCGGTCTCGCGCGGCTCTACCAGCACGGCCAGACCACACAGGCCACACGCATCGTGGGCACCATGGGGTACCTCTCGCCGGAGCTAGGACGCACCATGGCACCCACCACCGCGAGTGATGTGTATAGCTTTGGGGTTGTAGCTTTGGAAGTGGCGAGTGGGAGGAGGCCCGTAGATTTTACGACTGATCAGGTGCTAGTGGATTGGGTCCGCGAGCTCTACTACGAAGGTCGACTTCTCGACGCGGCGGATAGCCGTATCGCCGGCGAATATAGGGAGGCAGAGATGGAGGTGGTGCTTAAAGTGGGCTTGGCATGCTCTCATCCGAACCCGAAGAGGCGACCATCGATCCGGCAGGCACTGCGCGTACTACTTTGCATGAACCTTGATGAGTGCCAT
>gnl_Ambtr_v1.0_evm_27.model.AmTr_v1.0_scaffold00049.223
ATGACTGTTCTACACCTGATTTCATGTCCATGGCTACCTCTGTTGTCAGTGCTACTAGTCCTCTCACAGAACCCTGCAATGGCGATTGAATTCGTCTTCAACGGCTTCAATGATGGTGAGATACCCCTCATCGAGGCCGCAAAACTCGATGGCCGAACCATCCTCCTTACTGGAGCGGATTCTAACAGATCGGTCGGCCGTGCCTACTTTCCCACTCCTCTTACCATCAAAGTCCAAAATTCCACTAGCATGTCGTCCTTCTCCACCAGCTTCATCTTCTCCATCCTCAGTCGCACCCCTGAAACCATCAGAAGCCATGGCCTGGCGTTTTTCCTATCGCCCCCTGTTGAAGGACCTGTCCCCGATCTTGACAGCCTCATCAATGTCGAGTTTGGCACCAATTTCTACCAAGAATTTGGCAGAAACCATGTTTATGTCCAACCCCCTTCTCCTCTCTCCATTGTTAACACCCCTGCAGGATATTGGAGCTCGACTACCAGTTTCGAGTCTCTAGACATACGGTCTGGTCAGAACATCCAAGCTTGGATTGATTTCGATGGCCCCAATCTCACCATCAATGTTACAATTGTGCCTGCGGGAACAGCCCGTCCAGTCCGTCCACTACTCTCATACCGCAATGACAAACTTCAGGAGTCCCTCGCTGCAGAGGTGTTTGCAGGATTCTCGGGGTGGAGGTGGAAGCCCTATGAGTGGCAACGGGTCCTTGCCTGGAGCCTCAGTACCAATGGCCCGGCTCCGCCGCTCAACACCTTGAACCTCCCTGTATTCTCCTTGAAAGAGTCCTCTTCTTCTAAATCCCGAGCTTTTATTGCCGGAATCTCATCAGCCTGCATTTTAGTGTTTCTCACTTTGGTGGTCGGAATCATCTATAAGGTGTTTTTCAAGAAGGGGAGTTCAGCAGTGGAGGAGTTGGAGGAGTGGGAAAGCGAGTATTGGCCACACAGGATCCCCTTAGAGGTCCTGCACCAAGCCACCAATGGGTTCTCAAAGGAGAGCTTACTGGGCTCTGGTGGGTTTGGGAAAGTATACAGAGGGGCCCTTCCCGGCTCGAACCTGGAAGTTGCAGTGAAGTGTGTGTCGCGTACATCCAAGCAAGGGATACGAGAATTTTTAGCAGAGATATGGAGCATGGGGCGGTTACAGCACCGGAGCCTGGTACAATTGAGGGGATGGTGCCGGCAAGACGATCAGCTCATGCTCGTCTATGACTTCATGCCCAATGGCAGCCTTGACAAACGCATATTCGACTCCCCTCGAAATCTGTTGAATTGGGAAGGTCGACGACGAGTGGTGACCGATGTGGCGGAGGGTCTCCTGTATCTGCACGAGGGGTGGGAGCAACAGGTGGTTCACCGTGACGTGAAATCGAGCAATGTGCTGCTAGATGCGGGTATGAGGGGGCGGCTAGGGGATTTTGGTCTCGCCAGGCTCTACCAGCACGGCCAGCCCACGCAGGCCACGCACGTGGTGGGCACCATGGGTTACGTCGCTCCAGAGCTAGCAAGCACACTTGCACCCACGACTGCGAGTGATGTGTATAGCTTTGGGGTCTTAGCTTTGGAAGTGGCATGTGGGAGGAGGCCCATCGATCGTACGAAGCCCGGGAATGATCAGGTGCTAGTGGATTGGGTCCACGGGCTCTACTACGAAGGTCAACTTCTCGAGGCGGCGGATAGCCGTATCGCCGGTGAATATAGGGAGGCGGAGATGGAGGTGATGCTTAAAGTGGGCTTGGCATGCTGCCATCCGAATCCAAAGAAGCGACCTTCGATGCGGCAGGCAGTGCACATACTTCATTGCATTCGCGCCCCCGAGCCACCCCCAACCCCGGAGGTTGAAGATGGCTGTAGTGAGGACAATGATCAGCAGGAACCT
>gnl_Aquco_v3.1_Aqcoe4G099900.1
ATGGCCTTACTGCACTTTCTCTTCCCTTTTATACTACTAGTACTTCAAATCTTATCTTTACAATTCTCTTCAGCTATTGAATTTGTTTACAACAGTTTCAACTCTAAAGATATGTTATACTTTGGCAATGCTACAACCAATTCCCATGTTATATCTCTTACTAGTGAATCCACTTTTTCGATTGGACGTGTATTATATCCATCTAAAATCCATACCAGATCACCAAACTCTAGTAATCTTCTTCCTTTTTCAACGTCTTTTATTTTTTCTATAGCTAAATTCAAGAAGGTTCTTCCAGGTCATGGTATAGTGTTTATCTTCACACCTCATGTTGGTATTCAAGAGCCGGCAGGGTATTGGAATGATAAAAAAGAAGGGTCATTTGAAGCATTAGAATTGAACAATGGAGTCAATTATCAAGTGTGGATTGATTACTTGAATTCTCAGCTAAATGTTAGTATGGCGCCTGTGGGGGTAAGTAGGCCTAGAAAGCCATTGATGAATGTTACTATTGATCTTTCAGATGTTTTTTTAGATGAAATGTATGTAGGATTTTGCGCAGCAACAGGACGATTAGTTCAAAGTCATAGAATACTAGCATGGAGTTTTAGCAATTCTAATGTAAATGTTGGTGAATTGTTGAAGACATCGGACTTACCATCATTTGTTCCAAGAGGGGAATCTGTTTTCCGTTCGAAAGGGTTTATTGCAGGAATTGTTGTGGCGATTTTCGTTGTATTGTGTTTAAGTATTTGGATATCTTTGATAGTGGTGAAGGAAAAGCAGAGGAAAAGGAAATTAAGAGCAGAGATGGAAGAGTGGGAATTAGAGTATTGGCCTCATCGAATGAATTACCAAGACATAAATGTGGCGACAAAGGGGTTTTCAGAAGAGAATGTTATCGGATTTGGAGGAAATGGGAAGGTTTATAAGGGTGTGGTGGGAAGAGTTGAGATTGCTGTGAAGCAATTTGCTCATGAAAATGAAGAAGGGGTCAGAGGATTTTTAGCCGAGGTTTCAAGCCTCGGTCGACTGAAGCATAGAAACTTGGTAGGATTGCGAGGTTGGTGTAAAAGAGAAAAGGGGAGCTTGATTCTGGTTTATGATTATATGGAGAACGGAAGTTTAGACAAAAGAGTTTTTGAATGTGAAGAAAGTTTCATGTTGAATTGGGAAGATAGGGTAAGGGTTTTAAGAGATGTAGCTGCTGGAGTTCTATACTTGCATGAAGGATGGGAATCAAGAGTACTGCATAGGGACATTAAGGCAAGCAATGTCTTGCTTGACAAAGATATGAATGGGAGGTTAGGGGATTTTGGACTGGCTCGAATGCATGGCCATGGGGAGGCGGCTAGTACAACTCGTGTGATTGGTACTGTCGGATACATGGCACCTGAGATAGTTCGAAATGGACGAGCTTCTGCACAGACTGATGTCTTCGGTTTTGGAATTTTAGCTCTGGAGGTTGTGAGTGGGCGAAGACCTATTGAAGATGGTAAGCCACATTTGGTTGATTGGATATGGGGACTAATGGAACAAGGCAACTTAGTGCAGGCAGTTGATAAGAGGTTGATGGCTAAAGGTGGTATCGATGAAGAGGAAGTAGAGACATTCCTTCATTTGGGATTACTATGTGCATACCCTGATCCAAAATCTAGACCTACTATGAGACAAGTAGTCAAGCTGTTAGAGAAGAATTTGGAAACCGAAGAATCAGCAGAACAAGAAGGTATGGAAGTGTATATGCTCGACAAAGCGAAAACAACAGCAATGTGGTCTAAATACCGCCGTAGTTTTCACCTTAAAAAGCACCCGACTTTTGAAGATATCCGACAATCGCTTTCATCTTCCATGTCCCTTCCTTGGACTGAATCTGAAGTTATACTCGATGGTCGA
>gnl_Aquco_v3.1_Aqcoe1G495200.1
ATGAAGATCATGGTCAGTATTACTCTAGTTTTCCTTGTGTTTTTCTTTGCTTATGTTGAAGGGAATTCGCAAAAGGATGATGATTTCATCTTCAATGGTTTTAAGGGAGCTAACCTTAGTATGGATGGATCTTCCATTATTACTCCTAATGGATTACTACAACTAACCAATCAAACAGGTTACATAATTGGTCATGCCTTCTACCCTTCTCCAATCAATATGTTCATTGAGCAAAATTCTTCCAACACATCAACTGTTTCTTCGTTCAGTACGTCTTTTGTTTTTGGGATCATTCCCAGTGATTTAAAGCAAGGTGGTGGCCATGGCTTTGCTTTCGCAATTTCACCTGACAGCAAACTTTCTGGAAGTTCTTCTAGCCATTTCCTTGGACTATTTAATGACGCCAACAACGGGAACCCCATGAATCATGTTTTCGCGGTTGAATTTGATACAGTTGGTGCTGCAGGGGGATTTGGAGACCATGATAGCAACCATGTAGGCATTGATGTCAATGGCCTGAACTCCATTGCCCAGGAACCAGCTACAATGACCATGGAGAATGGAGAGCCAATTAAGGTATGGATAGAATACGATGGAGTTCATAAACATATAAATGTAACTTTATCTCCTTTAGATGTACCAAGGCCTAGTAAACCTCTTTTATCAGAGCCTTTAGACCTCTCAAAGACTTTAATTGATTCCATGTACGTTGGCTTCTCTGCCTCCACTGCAAAGCTTGCTAGCTCTCATTACATATTAGGATGGAGCTTCCGATTGAATGGAACAGCTAAAGAGATTGAAAGTTCTCTCCTTCCTTCGCTCCCGCAAGTTAAATCTCCTGGTGATTCCAAGAGACATGCTGCACTTGCACTAATCCCAGCAACATTTTTAGTGATAGCAGTAGTGGCTTTGTGGTATATGTATCGCATGCGGAAGAAAAGGCAGGAAGAGAGCCTAGAAGATTGGGAATTGGATTGCCCACACAGGTTTGGATACAAAGACCTCCATATTGCTACCAAGGGTTTCAAAGCAAGCGAGGTAATTGGAATCGGAGGGTTTGGTACAGTGTACAAAGGTGTGCTACCTAAAACTGGTGAACAAATTGCGGTGAAAAGGATCTTGCATGGTTCAAGGCAAGGAGTCAGGGAATTTGTCGCAGAGATTGAGAGTCTAGGACGACTAAGACACAAAAACCTTGTTCATCTCCTTGGGTGGTGCAAGCGAAATGAGGATCTCCTATTAGTCTATGATTTCATTCCCAATGGAAGCCTCGATTTATTCCTTCTCATTCGGCAGGATAACTTTGTTCTAAGTTGGGAAAAACGATTCAAAATTGTTCGAGGAATTGCTTCTGCACTCTTGTATTTGCACCAAGATTGGGAGCAAGTAGTAGTTCATAGAGACATCAAAGCTAGCAACATACTGCTAGATGTTGACATGAATGGTCGCTTAGGCGATTTTGGACTAGCAAGGTTGTATGATCATGGGGAAAATCCACGTACTACACATGTAGTAGGCACACTAGGATACATTGCACCCGAACTGTCACGTACGGGCAAGGCCACTGTCAGGACAGACGTTTTTGCTTATGGTACATTACTGCTTGTGGTGGCTTGTGGGAAAAGACCTGTTGATCCAGTTGTGGGGCATTCTACTTTGTTAGATTGGGTGACTGAGTGTTATCATGCTGATCGAGTTATGGATGTTGTTGATCCTAAACTTAATTCGGCATATGTGATCGAAGAGATGGAAATGGTATTGAAGTTGGGTCTTCTATGCTCTAATTGGAACCCTGAATCAAGGCCTTCAATGAGACAAGTGATGCGATTTCTCGATGGTGATGATCCACTTCCTACAGATGGTATTGCCACTGATGCTTATCTTCATTCTCAACATTTTAAATCCATATTTGGAGATGTGGAATTAAAGAATGTAATCACTAGTCATTCACAGAGTTCCTCCATTGGTCCTGTATCTACAAATTCCTTCGAAGGTGGCAGA
>gnl_Aquco_v3.1_Aqcoe1G262500.1
ATGGCTACCAAACACCCACTTCTTCTTCTTCTTCTTTTCTTCTTCTTTATCAACCTACTTTCTTTTCAACAAATTTTAGCTGTTGATTTCATCTTTAATGGGTTTAATTCTTCTAATAATCTTTCTATGTATGGAAATGCTACAATTGAATCCAACATTCTTATTCTCACAAAAGCCACTTTTTTTTCTATGGGTCGTGCTTTCTTCTCTTCTAAAATCTCAACTAAAGCATCAAATAACTCATCCAAGATTCTTCCTTTCTATACTTCTTTTATCTTCTCTATAACCCCTTTAAAGGGTAATAACCCTGGTCATGGTTTAGTGTTTCTTTTTTCTCCATATTCAACTTTAGAAGGAGGTAGTTCAGCTCAACATCTTGCTCTTTTCAATAGAACAAATGATGGGAAACCTGATAATCGTGTGTTGGGAGTTGAGTTTGATGTGTTTGAGAATCCAGAGTTTAATGATATTGATAATAATCATGTGGGTATTGATTTATATTCACTTACTTCCATTGCTGCACATTCTGCTGGTTATTGGTCTGATGTTCAAGCTGATAAATTTCATAAGTTGAAGCTTAATAAGGGTATGAATTATCAAGTTTGGATCGATTACTCGGATTTTTTGTTAAATGTTACTATGGCTCCTGCAGGTATGAAAAGGCCTAAAAAGCCATTACTTAATATTTTCATTGATCTTTCTGATGTTTTTTTGGATGAAATGTTTGTTGGATTTACTGCTGCAACTGGACAATTGGTTCAAACTCATAGAATTCTAGCATGGGGTTTTAGCAATTCTAATTCGATGATTGGTGATAGATTGATTTCTTCAAACCTGCCATCATTTGTTCCTCCTGGTACTTCTATTTTTAAATCCAAAGGGTTTTTGATTGGTGTTCCTTTGGGGATTGTGTTTTTCGTTTGTTCTTGTGGTGGTTTTGTGATTTATTTCTTATTGAATAAGAGAAAGCGAAAAAGACGGGGTATAGAAGAAATGGAAGAATGGGAACTAGAGTATTGGCCACATAGAATTACATCCCAGGAAATTTACAACGCAACAAAGGGGTTTTCAGATGAAAATGTAATTGGGATAGGAGGAAATGGGAAGGTCTATAAAGGAGTTATCTTAGATGGAGTTGAGGTCGCAGTGAAGCGCATTTCACATGAAAGCGAAGCAGGACTGAGGGAATTCCTGTCTGAGGTGTCAAGCCTTGGTAGGTTGAAGCATAGAAACTTAGTGGGACTTAGAGGTTGGTGTAAGAATGAGAAAGGGAGCTTAATATTGGTTTATGATTATATGGAGAATGGGAGCTTGGATAAGAGGATTTTTGACTGTGATGAGAAGATGCTATTGAGTTGGGAAGATAGGTTGAGGGTGTTGAAAAATGTGGCCGAAGGGGTGCTATACTTACATCAGGGTTGGGAATCCAGAGTTTTGCATAGGGACATTAAGGCTAGTAATGTTTTACTTGATAGAGATATGAATGGGAGGTTAGGCGACTTTGGTCTAGCGAGAATGCATGATCATGGTCAAGCAATAAGCACTACACGTGTGGTAGGAACAGCTGGTTATATGGCGCCTGAAGTGGTCCGAAGTGGGCGTGCATCTGCTCAAACTGATGTCTTCGGTTTTGGGATATTGATTCTCGAAGTTGTATGTGGGAGAAGACCAATTGAGGATGGAAAGCCACCATTAGTTGATTGGATATGGGGACTGATGGAAAAAGGTGAATTGGTGAATGCACTAGATGAGAGGTTGAGAGCTAAGGGTGGAATTGACAACGAGGAGGTGGAGAGAGTGCTTCATTTGGGTATGTTGTGTGCTTACCCTGATCCACGTACCCGACCTTCAATGAGGCAAGTTCTGAAGGTGTTAGATGGAACACCTAGTGCAGACGAGTCAGAAGGAGAAGGAATGGAAGTCTATTTGCTTGATAAAATGAAATCATCAACAATGTGGTCTAAATATCACCGCAGCTTGCGACATGGAGGACATCCAACATTTGAGCAGATTCGACAGTCAATCTCTTCTTCGTTGTCTCTCTCTGGGTCAGATATCATCATGGAAGGTCGA
>gnl_Aquco_v3.1_Aqcoe1G103300.1
ATGAAGAAAAACTTTGGGTTTTTGTTTATTTTCATTTTTCTATCATACCCAGTTTTTGTTTTCTCTCAATTTGATGAGTTCTTATACTCTGGATTCAAAAGATTGAATTCTAATATAACTTTAAATGGAGTTGCAGAGATTGAAAATAGTGGAATTCTTCGATTAACAAATGAAACAAGTCGATTAATTGGTAGAGGTTTTTATCCAAATCAACTTCAGTTTAAGAATTCAACTGATGGTAAAGCTTTTTCTTTTTCTACTTGTTTTGCTTTTGCTATTGTTCCTGAATATCCAAGGCTTGGTGGTCATGGTTTAGCTTTTACTATTTCTCCAACTAAAGAACTTAAAGGTGCTCTTCCAAGTCAGTATCTTGGTTTACTTAATGCAAGTGATATTGGGAATTTCTCTAATCATGTATTTGCTGTTGAATTTGATACTGTTCAAGATTTTGAATTTGGGGATATTAATGATAATCATGTTGGAATTGATATTGATAGCTTACAATCGAATTTTTCGATTGCCACTGCTTATTTTGATGATAAATTGTCTAAACAAGAGCTTAATCTTAAAAGTGGGAGAGTGATAAAAGCTTGGATTGATTATGATTCTGTGAAAAATCTTTTCAATGTTACACTTTCGCCTTTTGATTCAAAACCACCTTTGCCACTTATTTCTTTTCCAGTAGATCTCTCTCCAATTCTTTTAGATAAAATGTTTATTGGGTTTTCTTCATCAACTGGCCTTCTTGCAAGCTCTCATTACCTCTTTGGGTGGAGTTTTAAGATGAATGGGATTGCTCAAGCTCTTGACTTGTCTTCTCTTCCTTCTCTCCCTGTTCCTAAGAAGAAAAACGTAGGATTAATGGTTGGAGTCTCTCTTGCAGCTGTACTTCTTGTCGTGTCTGTGATCTCTTTATCATTCTATCTCTATAGGAAGATTAAGAACCGAGAAATAATAGAAGAATGGGAGCTTAACATAGGGCCTCATCGATATAGATATGAAGAACTTAAGAAAGCAACAAAGGGGTTTAAAGAGAAAGAACTACTTGGGTTTGGTGGATTTGGTCGAGTTTATAAAGGAACATTACCAAATTCAAAAACTCAAGTTGCAGTGAAGCGAATTTCACATGAATCGAAACAGGGGTTGCGTGAATTTGTTTCTGAGATTGCAAGTATTGGTCGTCTTCGTCATAGAAATCTTGTTCAATTACAAGGCTGGTGTCGAAGACAAGGTGACCTTCTTCTTGTTTATGACTTCATGCCTAATGGAAGCTTAGATAAGTTCATATTCGAAGAACCAAAGATGATTCTAGGTTGGAAACAAAGGTTCAAGATCATCAAAGGCATAGCTGCAGGTCTACTTTACTTACATGAAGAATGGGATCAAATTGTGATTCACAGGGATATTAAAGCAAGTAATGTGTTACTCGATGCTGACTTAAATGGTCGACTAGGTGATTTCGGCTTAGCTAAGTTGTATGAGCATGGATCAAACCCTACTACAACCCGTGTAGTAGGTACATTAGGCTATCTTGCGCCAGAGTTGACAAGAACTGGGAAGGCGACTACTAGTTCTGATGTGTTTGCCTTCGGTGCATTGTTGCTTGAAATTGTTTGTGGGAGAAGGCCTGTAGAGCCTAAAGCTTTGCCTGAGGAATTGGTGTTGGTTGATTGGGTTTGGGAGAAATGGACGGAAGGGAAAGTGTTTGATGTGGTTGACCGAAGGGTGCAGGATGATTTTGATGAAGGAGAAGTGGTTGTGGTCTTAAAATTGGGGTTGATGTGTTCAAGTTCTGACCCTTTTGCACGGCCAAGCATGAGGCAGGTGGTTAGTTATTTGGAAGGAGAGGTGAGAATGCCAGAAGTGATAACTGCTCCAGGGGAGTATAGAGTTGGGACAAGTGAGGGGTTTGATGATTATGTACATTCGTATCCATCTTCGTCTTTTGAGAAGATCTCGTCTTATTCATTTCCTGGCAATGTTGAAGCTCCAGCTGCTTCATCAGTGTCTCCTTTCCTCAATAGATCTCAAAGTAGTTTG
>gnl_Aquco_v3.1_Aqcoe1G392600.1
ATGGGTGCTCTTCGATTCTTTCTTCTACAACTTCTCAGCTTCAGGCTTGTAACTTCAGATATCAGCTTCATCTACAATGGATTTTCTGATGCAAATTTGAGCTTCTATGGAGCTTCACATGTGACGCACAGAGGCATCTTAGAAGTGACCAATGACGCTAGCAAGCTAATGGGACACTCATTCTATCCATCTTTATTGCGTTTCAAGCAGAATGACACTGAAGGTCATGTTACCTCCTTCAGCACCACATTTGTCTTCTCCATTACTCCGAAGTATCCTGATCTTGGAGGCCACGGTCTCGCCTTTGTCCTGATATCAACTAAAGAACCAAGAGACTGTCTAGGAAATCAATATTTGGGCCTCCCAAACTTAACAAGCAACGCTGAGTTCTCCACTCGAGTAGTTGCAGTTGAGTTTGATGTTGTGCAAAATCTTGAACTTGAAGATATCAATGACAACCATGTAGGGATAGATATAAATACTTTGAACTCTAACAGATCTGAACCTGCAGCATATTACACCACACGCAACCAGCAAGACAACGTTTCAATTGATCTCAAAAGTGGAGCTCCTGTTCATGCATGGATTGATTACATTGGCAAGGATAAGTTGATAACTGTCACAATTTGTCCTTATGGAATGCCAAGGCCCACTCAGCCCTTGATCACATTCTCTGTTGACCTGTCATTAGTGATAGCAGAATACATGTACGTGGGATTCTCTGCTTCCACTGGATTGCTTGCAGCTACACATAGTGTCCTTGGGTGGAGCTTTAGGATCGGTGGTAAAGCTCAAGATTTAGATCCATCTCTGCTTCCAACTCTCATACAACACCAAAAAGTGGTGCATAAGACGAGCTTTGCTGTTGGGATAGCTTTAGCTTGTGCAACACTTGCTTTGCTGGTGATCTGTGCTGCACATCAAGTGGCCCAAAGGAGGAAGCACGGTGATGAGGCATTAGAAGATTGGGAAGTCGAGTATGGAGCACGAAGATTTGAATACTCGGAGCTTCTGGAAGCAACCAGGGGATTTGGGGATGAAAACCTTATTGGCAGTGGAGGATTTGGCAGCGTATACAAAGGGTTTGTTCCTAGCACAGGACTTGAGATGGCAATCAAAAGGATTGCTCATAACTCAAGGCAGGGAATGAGAGAGTTTGTGGCGGAAATAATGAGCATGGGAAGACTCCGGCATCGGAATCTAGCACAGTTACATGGTTGGTGCAAAAGCCAAAACGAGCTGCTTCTTGTTTATGACTATGTTCCCAATGGAAGTCTCGACAAGCTCTTGCTCAGCACCCACAAAAAATTCCTGAACTGGGAACAAAGATATAAAATCTTGATTGGGGTTGCGCAAGCCTTGTTGTATCTCCATGAAGAATGCGAGCAGAGGGTTGTGCACCGAGATGTGAAGCCAAGCAATGTCCTGATAGATGAAGATCTCAATGCCAAGCTCGGAGACTTCGGCCTTGCGAGAATATATGATCACGACATCAATCCTCAGACTACCAATATAGTAGGGACTCTCGGATACCTTGCGCCAGAACTCACAAAGACTGGAAAAGCCACAACAAGCACAGATGTGTTTAGTTATGGTACATTACTGCTTGAAGTGGCTACTGGAAGGAGGCCCATTGAGCCACAAAGAAGTTGTCAAGAATTGGTGTTACTGGATTGGGTTAGGGAGCTACATTCTAGAGGAGAAACAATGAATGCTATTGATACCGAACTGGAATCTTACAACAAAGATGAAGCAGAGCTGGTTCTCAAGCTTGGCTTATTATGTTCTCATCCTCGTCCAGGTTACAGACCTAACATGAGAAGGATAGTTCAATTCCTCTTGGGGGATGCTACCCTTCCTGAGTTACCTCTTGATGTGCACCTTGATGTGCATGGTCCAATAACTGATTCTTCTGATGGTTATTTCGATGATTCAAATCCTTCTTCAGGCCCGCTGACATCTACTAAGAGCACTACTAGTTTCACAAGTTTCGAGCAGAAATTTGTAGCCCAAACCTCAAGAGTAACTTAC
>gnl_Aquco_v3.1_Aqcoe3G144500.1
ATGTTACACTTCCACCAACTCTTCTTTCTCTTCATCATCATCATCATCATCAACAACATCACTTCAACTAAAGCTTTAGATTTCCTCTTCAACTCATTCAACACAAGTGATCTAACTTTAATTGGTGATGCAAGAGTTGAATCATCAAGAATTCGATTAACAAATGATTCAAACCAGTTTTCTATTGGTAGAGCTTTCTATCCATCAACAATTCCAATTCAATTAACCAACCCAACAAATCTTTCATCATTTTCAACTTCATTTGTTTTCTCAATTCTTCCTCAACTTACAACTAGTCCAGGTTTTGGTCTAGCTTTTGTTCTTTCTAACTCAACTTCTCCACCTGGTGCTATTTCTGGTCAATACTTTGGTCTTTTTTCTAATGTTACTACTACTTCTAATTACCCTCTTTTAGCTATTGAATTTGATACTGGTCGAAACCCTGAATTCAATGATCCAGATGATAATCATGTTGGTATTGATTTGAATAATATTGAATCTCAAGAAACTCAATCTGCTGGTTATTATGATTCAACAAATGGAAATTTTGTTCCTGTTAATATGAAGAATGGTCAAAATATTCGAGCTTGGATCGAATTCGATGGTACCCAATTTGTGATTAATGTTACTATTGCTCCTTTAAGTGTTTCTAAACCAGTAAGACCTTTGATTAGCTTTAGAAATCCTGTGATTGCTAATTATGTTTCTAGTGAAATGTTTGTTGGGTTCTCTGGTTCTAAGGTTACTTGGGTTGAACCTCAAAGAGTTCTTGCTTGGAGTTTTAGTAATAATGGGATTGCTAGAGATATTAATACAACCAATTTTCCAGTCTTTTTACCGGAGTCGTCGTCTTCTAAGTTGTCAGCTGGAGTTACTGCGGGAATTGTCATTGCTTGCGTTGTAGGTACATTACTTTGTTTATTTTGTGTTTATTGGTTTTGGTGGAGAAAATGGAAATATGAGGATGAAGAAGAAGATAAAATTGAAGATTGGGAACTTGAATATTGGCCACATAGATTCTCTTATGAAGAACTCTCTGAAGCAACAAAGGGGTTTTCAAAAGACGAGCTTTTGGGATCAGGTGGATTTGGCAGAGTGTATAAAGGGGTTCTTTCAAGTAATACAGAAGTTGGTGTGAAATGTGTTGCTCATGATTCAAAACAAGGTTTGAGAGAATTCATGGCAGAAATTTCAAGTATGGGCAGACTTCAACATAAGAATTTAGTTCAGTTGCGAGGTTGGTGCAGGAAAGGCAATGAGTTACTTCTGGTTTATGACTACATGCCTAATGGAAGTCTTAACCGATGGATCTTTGAGAAACCTAAACAGCTTCTTAATTGGGATGGCCGTAGAAGAGTTCTTGTTGATGTGGCTGAAGGACTGAACTACCTACACCATGGGTGGGATCAGGTAGTACTCCATCGTGACATCAAGTCAAGCAACATTTTGTTAGACTCTGATATGAGAGGTCGATTAGGTGACTTTGGGTTAGCAAAATTATATCAACATGGTCAAGCTCCAGGAACTACACGTGTAGTAGGTACTCTTGGGTATTTGGCACCTGAACTGGCTAATGTTCCAGCACCTACAAGGGCAAGTGATGTCTATAGTTTTGGAGTTGTTGTTCTGGAAGTGGTGTGTGGGAGGAGGCCTATTGAAACTTGGTCAGATGATGAGCCGTTGTTGATCGATTGGGTGAGAGAATTATATGAAGAAGGAAATTTAAGAGAAGCCGCTGATGAGAGAATGGATGGGGAGTATAGAGTGGAGGATGTAGAGATTATCTTGAAGCTTGGACTTGCTTGTTGTCACCCTGATCCTCAACATAGACCAACAATGAAGGAGGTGGTGGCTATTTTAATTGGGGAGGAAGCAGAAGTGGCAGCTAAACCAGCTAGTTTATTGTCAGAACTTGGACGTGGTAATAGTGGTGAAGAGGGTGCGCCACTACATCCACTTTATGGTGATGTTGGTATTCTTAAAGCAGATAATCTTGTG
>gnl_Arath_TAIR10_AT2G37710.1
ATGTTCTTGAAGCTTTTAACCATCTTCTTCTTCTTCTTCTTCAACCTCATCTTTCAATCTTCTTCTCAAAGTCTCAACTTTGCTTACAACAATGGCTTTAATCCACCGACGGACTTATCCATCCAAGGGATCACAACCGTCACACCCAACGGTCTCTTGAAGCTAACCAACACAACCGTTCAGAAAACCGGTCACGCCTTCTATACCAAACCGATCCGGTTTAAAGATTCTCCAAACGGCACCGTTTCATCCTTCTCGACATCGTTCGTCTTCGCTATTCACTCTCAGATCGCGATTCTCAGCGGTCATGGCATAGCTTTCGTCGTCGCTCCTAACGCAAGCCTTCCTTACGGCAACCCAAGTCAATACATAGGTCTCTTCAACCTCGCAAACAACGGTAATGAGACAAATCATGTCTTTGCTGTTGAATTAGATACGATCTTGAGTACAGAGTTCAATGATACAAACGATAATCATGTCGGAATCGATATCAATAGTTTGAAGTCTGTGCAAAGCTCGCCTGCTGGGTATTGGGACGAGAAAGGTCAATTCAAGAATCTGACTTTGATCAGTCGTAAGCCGATGCAGGTCTGGGTCGATTACGACGGACGTACAAATAAAATCGATGTGACGATGGCTCCGTTCAACGAAGATAAACCTACAAGACCGCTTGTTACGGCTGTTAGAGATCTTTCTTCGGTTCTACTCCAAGATATGTATGTGGGTTTCTCCTCTGCGACAGGCTCTGTTCTGTCGGAACATTATATTCTCGGGTGGAGTTTCGGTTTGAACGAAAAGGCTCCACCTTTAGCTTTATCGAGACTCCCGAAGCTTCCTCGCTTCGAGCCCAAGAGAATCTCTGAGTTCTACAAGATCGGAATGCCTTTGATTTCTCTGTTTTTGATTTTCTCGTTTATTTTCCTCGTTTGTTACATCGTGAGGAGGAGGAGGAAGTTTGCGGAGGAGCTCGAGGAATGGGAAAAAGAGTTCGGGAAGAATCGGTTCAGGTTCAAGGATTTGTACTACGCGACCAAAGGGTTTAAGGAGAAGGGACTTCTTGGAACTGGTGGGTTCGGGAGTGTTTACAAAGGTGTGATGCCTGGTACGAAGTTGGAGATCGCTGTTAAAAGAGTTTCGCATGAGTCTCGTCAAGGGATGAAAGAGTTTGTGGCGGAGATTGTGAGTATTGGTCGGATGAGTCATAGGAATTTAGTTCCTCTCTTGGGTTATTGTCGTAGGAGAGGTGAGCTTCTTTTGGTGTATGATTACATGCCTAATGGAAGCTTAGACAAGTACTTGTACAACACTCCGGAGGTAACACTTAATTGGAAACAGAGGATTAAGGTTATTCTAGGTGTTGCCTCTGGCTTGTTCTATCTCCATGAGGAATGGGAACAAGTGGTGATTCACCGGGATGTCAAAGCTAGCAATGTCTTGTTGGACGGAGAGCTCAATGGGAGACTTGGGGATTTCGGTTTGGCTCGGTTGTATGATCACGGATCGGATCCTCAGACCACGCATGTTGTTGGAACATTGGGATACTTAGCTCCTGAACATACTAGGACAGGACGTGCCACGATGGCTACCGATGTTTTTGCGTTTGGGGCGTTCTTACTCGAAGTCGCATGCGGTAGACGTCCTATCGAGTTCCAGCAAGAGACCGATGAGACGTTCTTGCTCGTGGATTGGGTTTTCGGGTTGTGGAACAAGGGAGACATCTTGGCTGCTAAAGATCCGAATATGGGTTCGGAATGTGATGAAAAAGAGGTGGAAATGGTTTTGAAGCTAGGTCTCTTGTGCTCTCACTCTGACCCAAGGGCTAGACCAAGTATGAGACAAGTGCTACATTATCTAAGAGGAGATGCAAAGTTACCAGAATTGTCTCCGTTGGACTTGTCCGGAAGTGGGATGATGTTTGGGGTTCATGACGGATTTAGTGAATTAGGAATGTCGTATTCCTCCTCCGTATTCAAAGGGTTTACCGGTGGATCTTCCATCGCTGATTCTCAACTTTCTGGCGGGAGA
>gnl_Arath_TAIR10_AT2G29220.1
ATGATTACCTTCAAATCTATAGCTCTAACGATAATCTTCCTATCATATTTTGTTTCTTGTGTCTCAAGTCAACGAGAGACCAAGTTTCTTAACCATGGCTTCCTCGGGGCTAATCTCCTCAACTTCGGCTCCTCCAAGGTCTACCCAAGTGGCCTCTTGGAGTTGACAAACACTTCGATGAGGCAGATAGGTCAAGCTTTTCATGGCTTTCCCATCCCCTTGTCAAACCCTAACTCAACAAATTCGGTTTCTTTTTCCACAAGCTTCATCTTCGCCATCACTCAAGGAACCGGCGCACCAGGCCATGGCCTAGCTTTCGTCATTTCACCCTCGATGGACTTCAGTGGTGCTTTTCCCAGCAATTATCTGGGCCTCTTCAACACCTCCAACAATGGAAACTCCTTGAATCGAATTCTTGCAATTGAATTTGACACCGTGCAAGCGGTTGAGTTGAATGATATTGACGATAACCACGTAGGCATCGACCTAAATGGAGTGATCTCCATTGCGTCTGCACCGGCTGCATATTTTGATGACCGAGAGGCCAAGAACATAAGCTTGAGGCTGGCGAGTGGGAAACCAGTAAGAGTCTGGATCGAATACAACGCCACTGAGACAATGCTTAATGTCACATTGGCTCCTCTAGATCGTCCGAAGCCAAGTATACCTCTTCTCTCGAGAAAAATGAATCTTTCAGGGATTTTCTCCCAAGAACATCACGTTGGATTCTCTGCGTCCACGGGGACTGTAGCGAGCTCACATTTTGTTCTAGGTTGGAGCTTCAACATCGAAGGGAAAGAATCAGACTTTGATATCACGAAGCTTCCTTCTCTCCCAGATCCGCCACCAACATTGTCTCCATCCCCAAGTCCTCCGGTTTCAACCGAGAAGAAGTCGAACAACACGATGCTGATCATAATCGTCGCTGCATCAGCAACGGTTGCACTCATGATCCTAATCTTCTCAGGATTTTGGTTCTTACGTAGAGACAAAATATTCTTCATCGGAGGTGCAAGGAAATTCTCCTACCAGACGATATCGAACGCAACGGGAGGTTTCGACAATTCTAAACTCTTGGGAGAGAGAAACTCTGGAAGTTTCTACAAAGGACAGCTTGCTCCCACAGAGATAATTGCCGTAAAGAAGATTACTTGCACCACAAGGCAACAAAAGACAACCCTAATAGCCGAGATCGATGCGATCTCCAAGATTAAACAACGAAACCTAGTCAATCTACATGGTTACTGCAGCAAAGGAAAAGATATCTATCTTGTTTACGAGTATGTCCCCAATGGAAGCCTAGACCGGTTCTTGTTCAACAACGACCGACCAGTTCTCACCTGGTCAGATCGGTTCTGTATAATAAAGGGGATTGCAGCAGCACTTCAACACCTTCACGGTGAAGGTCAAAAACCTTTGATTCATGGAAACGTAAAAGCAAGCAACGTACTCTTAGACGAAGAGCTAAACGCTCGACTAGGCGACTATGGACAAGGAAGCAGACACAGCACCACAGGGCACGTTGCACCAGAACTAGTCAACACGGGAAAGGTAACACGTGACACAGATGTGTTTGCGTTTGGAGTGTTGATGATGGAGATCGTTTGTGGAAGGAAGGCCATAGAGCCGACTAAAGCACCAGAAGAGATAAGTTTGGTGAACTGGGTGCTTCAAGGGTTCAAGAAAGGTGATCTGTTAATGAGCTGCGACACAAGAATCAATAGAGAGAATTTGGTAGCTCGAGAAGTATTATTGGTTCTGAAAACAGGACTTCTCTGCGCCAACCGATCTCCAGAATCAAGGCCAATGATGAAAAATGTGTTTCGGTATCTCGAAGGAACTGAAGCTCTCCCTCATGATGACTACCTCTTCTATGGAGTC
>gnl_Arath_TAIR10_AT2G43700.1
ATGTCTCGTACAATCGGCTCACGGGTCATTTTCTTGATCCTTGCTCTCTTCTGTTGTACTGAAAACTCCCGTGGCAAACTGGTTATGCAGGGATCCGCTGGATTTTTTAAAGGTTACAGGACGTTGACGAGCACCAAGAAGCACGCATATGGTCAAGCCTTCGAGGACGAGATAGTCCCTTTCAAGAATTCGGCCAACGATACAGTTACTTCTTTCTCTGTCACGTTCTTCTTTGCTATCGCCCCTGAGGATAAGCACAAAGGCGCTCATGGTATGGCCTTCGTGATCTCTCCCACAAGAGGCATTACTGGTGCCTCCGCTGATCAGTACCTTGGAATCTTTAACAAAGCAAACAACGGGGATAGCTCAAATCATGTCATCGCTGTGGAGCTCGATATAAATAAAGATGAGGAATTTGGCGACATTAACGATAACCATGTTGGTATCAACATAAACGGAATGAGGTCTATCAAATTTGCTCCTGCTGGTTATTATGATCAAGAAGGTCAATTTAAAGATCTTTCTTTGATAAGTGGAAGTCTACTCCGAGTCACGATTTTGTATAGCCAGATGGAAAAACAGCTTAATGTCACCTTATCATCACCAGAGGAGGCTTATTACCCGAACAAGCCTCTTCTTTCATTGAACCAAGATCTATCACCCTATATTTTGGAGAACATGTATGTGGGCTTCTCAGCCTCAACGGGGTCTGTTAGAGCAATGCATTACATGTTGAGTTGGTTTGTACATGGCGGCGTTGATGTTCCAAACCTGGACTTGGGAATACCAACATTTCCTCCATATCCCAAGGAAAAATCTCTGGTTTATCGGATTGTTTTGGTGACCAGCTTGGCATTGGTTCTCTTTGTTGCGCTTGTTGCATCAGCTTTAAGTATCTTTTTCTACAGGAGACATAAAAAGGTTAAAGAGGTTCTAGAGGAATGGGAGATCCAATGTGGGCCTCATAGGTTTGCTTACAAAGAACTCTTTAAAGCCACAAAAGGTTTCAAACAACTTCTAGGCAAAGGAGGGTTTGGTCAGGTCTTTAAGGGTACACTTCCAGGTTCTGATGCAGAGATTGCCGTTAAACGAATTTCACATGATTCAAAACAAGGAATGCAGGAATTCTTGGCTGAGATATCGACAATTGGTCGGCTTAGACACCAGAACCTAGTCAGGCTTCAGGGTTATTGTAGGTACAAGGAGGAACTCTACTTGGTTTATGACTTTATGCCCAATGGAAGTCTTGACAAGTACCTCTACCACAGAGCGAATCAAGAGCAACTCACTTGGAATCAACGTTTCAAGATCATCAAAGACATAGCCTCTGCACTCTGCTATTTGCATCATGAATGGGTACAAGTTGTAATTCATCGAGACATCAAGCCGGCAAATGTCCTGATTGACCACCAAATGAATGCAAGGCTCGGGGATTTTGGGTTGGCTAAGTTGTACGATCAGGGTTATGATCCTCAGACATCTAGAGTTGCTGGGACATTCTGGTACATTGCACCGGAGCTCATAAGAAGCGGAAGAGCAACCACAGGGACAGACGTCTATGCCTTCGGGCTGTTTATGCTAGAAGTCTCTTGCGGTAGGAGGCTGATAGAGCGAAGAACAGCCTCCGACGAGGTCGTCCTAGCTGAATGGACATTAAAGTGCTGGGAAAACGGAGATATTCTCGAGGCAGTCAATGATGGAATCCGTCACGAAGACAATAGAGAACAGCTCGAGCTTGTTTTGAAATTGGGAGTGTTGTGTTCGCACCAGGCTGTAGCAATTAGGCCAGACATGTCTAAGGTGGTCCAGATCTTGGGTGGTGATCTGCAGCTTCCAGATAATCTACTCGATATAGTCAAAGCAGAGAAGGTCAGAATGTGGTCTGAGACATCTGAGAGTGTACTTGGTGTTTTGACATCACAAGGGTCCATTGGTACCTTGACGTTAACGGAACCTTTTACCTCCCGGGGACGC
>gnl_Arath_TAIR10_AT2G29250.1
ATGGCTAATACCTATAAATCGATAGCTGTATCAATAATCTTCCTACTATACTTTTCTTGTGTCTCAAGTCAACAACAAACCAAATTTCTTAACCATGGCTTTCTGGAAGCTAATCTCCTCAAGTCTGGCTCGTCCAAGATCCACCCGAGTGGCCACTTGGAGTTGACAAACACTTCGATGAGGCAAATAGGTCAAGCTTTTCATGGCTTTCCCATACCATTCTTAAACCCCAACTCCTCAAATTTGGTATCTTTCCCCACAAGCTTCGTCTTTGCCATCACTCCAGGACCTGGCGCACCAGGCCACGGCTTAGCTTTTGTCATTTCACCCTCGCTGGACTTTAGCGGGGCCTTACCAAGCAATTATCTAGGCCTATTCAATACCTCCAACAATGGAAACTCCTTGAATTGCATTCTTGCAGTTGAATTCGACACTGTGCAGGCCGTTGAGTTGAACGATATTGATGATAACCATGTTGGTATAGACCTCAACGGAGTGATCTCCATTGAGTCTACCTCCGCTGAATATTTTGATGACCGAGAGGCAAAGAACATAAGTTTGAGGCTGGCGAGTGGGAAACCAATAAGAGTCTGGATCGAATACAACGCAACTGAGACGATGCTCAATGTCACATTGGCTCCTCTAGATCGTCCGAAGCCAAAGTTGCCTCTTCTCTCTAGAAAACTAAATCTTTCTGGGATCATCTCTGAAGAAAATTATGTTGGATTCTCTGCAGCCACGGGAACTGTCACGAGCTCACATTTTGTGCTAGGCTGGAGCTTCAGCATCGAGGGGAAAGCATCAGACTTTGATATCACGAAGCTTCCCTCTCTTCCAGACCCGCTACCTCCATTGTCTCCATCCCCGAGTCCTCCGGTTTCAGTCATGAAAAATTCGAGTAACACGATGCTGATCATAATCATTGCTGCATCAGCAATATTTGGAATCTTGATCTTAAGCTTCTTAGCGGTTTGCTTTTTTCGTAGAACGGAAAACTTCACCGGAGGCGCACGGAAATTCTCCCACCAGACGATTTCCAGCGCGACGGGAGGTTTTGACAACTCTAAGCTTTTGGGAGAGGGAAACTCTGGGAGTTTTTATAAAGGGCAACTTGCTCCTACAGAGATAATTGCCGTAAAGAGAATTACTTGCAACACAAGGCAAGAAAAGACAGCCCTAATAGCCGAGATCGATGCAATCTCCAAGGTAAAACAAAGAAATCTTGTTGATCTACATGGTTACTGCAGCAAAGGAAACGAGATCTATCTTGTTTACGAGTATGTTATCAATAGAAGCCTAGACCGGTTCTTGTTCAGCAACGACCTACCAGTTCTCAAATGGGTACACCGGTTTTGTATTATAAAGGGTATTGCGTCAGCACTTCAACATCTTCACGCTGAGGTTCAAAAACCTCTCATACACGGAAATGTCAAAGCAAGTAACGTTCTTTTGGACGGAGAGCTAAACGCTCGACTAGGAGACTATGGACATGGAAGCAGACACAGCACTACGGGACACGTTGCACCAGAACTAGTCAACACGGGAAAGGCTACATGTGCCACAGATGTGTTTGAATTTGGAGTGTTAATCATGGAGATTGTTTGTGGAAGGAGAGCCATAGAGCCGACAAAGGAACCGGTAGAGATCAGTTTAGTGAACTGGGTGCTTCGAGGGGTCAAGAGCGGAAATCTCTTAAGGAGATGCGACAAAAGAATCAAGAAAAAGAATTTAGTCTCTGAAGAAGTGTTATTGGTTCTGAAAACAGGACTTCTCTGCGTGAGACGATCTCCAGAAGATAGGCCAATGATGAAGAAAGTGTTGGAGTATCTCAACGGTACAGAACATCTCCCTCATGATGACTACGTCGTC
>gnl_Arath_TAIR10_AT2G43690.1
ATGAGCATGTCTTGTAAAATCAACTGGTTGATGGTTCTGGTGATCATTGCTCTGTCTAATCTTGAAAGCTCACTTGGCAGGCTTGTTTTTGAGGGATCCGCCGGGTTAATGAATGGTTTCACGACGTTGACAAACACCAAGAAACACGCCTATGGTCAAGCCTTCAATGACGAGCCATTCCCTTTCAAGAATTCGGTCAACGGTAACATGACTTCGTTTTCATTTACCTTCTTCTTTGCTATCGTCCCTGAGCATATAGACAAAGGTTCTCACGGTATAGCCTTTGTGATCTCTCCCACGAGAGGCATTCCTGGTGCATCCGCTGATCAGTACCTTGGTATCTTCAACGATACAAATGATGGAAATAGCTCCAACCATATCATTGCTGTGGAGCTTGATATACATAAAGACGATGAATTTGGTGACATTGATGATAACCATGTTGGTATCAATATTAATGGTATGAGATCTATTGTATCTGCTCCTGCCGGTTATTATGATCAAAATGGTCAGTTCAAAAATCTTTCTTTAATCAGTGGAAATCTACTCCGAGTCACGATTTTGTATAGCCAGGAAGAAAAACAGCTTAATGTCACCTTATCACCAGCAGAGGAAGCTAATGTCCCAAAGTGGCCTCTTCTTTCACTGAACAAAGATTTGTCACCGTATCTTTCAAAGAATATGTATATCGGCTTCACAGCTTCCACTGGGTCGGTCGGAGCAATACATTACATGTGGATGTGGTATGTATTTACCTTTATTATTGTTCCAAAACTGGATTTTGATATACCAACCTTTCCTCCATATCCCAAGGCAGAGTCTCAGGTAAAGCTGATAGTTCTTGTGACGTTCTTGACTTTGGCTCTCTTTGTTGCGCTTGCTGCATCAGCTTTAATTGTTTTCTTCTATAAGAGACATAAGAAACTTTTGGAGGTTCTCGAGGAATGGGAAGTCGAATGTGGACCACATAGGTTTTCTTACAAAGAACTCTTCAATGCCACAAATGGTTTCAAACAACTTCTCGGCGAAGGGGGGTTTGGTCCTGTCTTTAAAGGCACACTTTCAGGTTCAAATGCAAAGATTGCTGTTAAACGGGTTTCTCATGACTCAAGTCAAGGAATGAGAGAATTATTGGCCGAGATTTCGACTATTGGTCGGCTTAGACACCCCAATCTAGTCAGGCTTCTTGGTTATTGCAGATACAAAGAAGAGCTCTACTTGGTTTATGACTTTCTGCCCAATGGAAGCCTTGACAAGTACCTTTACGGAACATCAGATCAAAAACAACTCTCTTGGAGTCAACGTTTCAAGATCATCAAAGATGTAGCCTCTGCACTCTCCTATCTCCATCATGGGTGGATACATGTCGTCATTCATAGAGACATCAAGCCAGCAAACGTGCTAATCGATGACAAGATGAATGCAAGTCTTGGAGATTTCGGATTGGCTAAGGTATATGATCAAGGATATGATCCTCAAACCTCTAGAGTAGCTGGAACATTCGGGTACATGGCGCCAGAGATCATGAGAACCGGAAGACCAACTATGGGAACGGATGTTTACGCTTTTGGTATGTTTATGCTTGAAGTTTCTTGCGATAGAAAACTGTTTGAGCCACGAGCAGAGTCGGAAGAGGCTATTCTTACTAACTGGGCGATAAATTGTTGGGAAAACGGTGATATTGTAGAGGCAGCTACTGAAAGAATCCGACAAGATAATGATAAGGGACAGCTCGAGCTTGTTCTGAAGCTAGGAGTGTTATGTTCGCATGAGGCTGAAGAGGTTAGGCCGGATATGGCTACAGTTGTTAAGATTTTGAACGGAGTTTCTGAGCTTCCGGATAACCTGCTTGATATTGTTAGATCCGAGAAGTTGGAAAATTGGTACGAGAGGTACAGCAAAGTAATTGATCCGGTGACAACGGAGGAGTCCATAGGTAACTTGGCCATTACGGAACCGATACTTCCGTCAGGCAGACCCAGGTTGTTTCTC
>gnl_Arath_TAIR10_AT4G02410.1
ATGTTCTTCAAGCTCTTTACCATCTTCTTCTTCTTCATCATCCTACTCTCTAAACCCCTAAACTCCTCTTCTCAAAGTCTCAACTTCACTTACAATAGCTTCCATCGTCCACCAACTAACATATCCATCCAAGGAATTGCCACAGTCACATCCAACGGTATCTTGAAGCTAACAGACAAAACGGTTATAAGTACAGGTCACGCTTTCTACACCGAACCAATCCGGTTTAAAGATTCACCAAACGATACTGTCTCGTCCTTCTCAACAACCTTCGTCATCGGTATCTACTCTGGGATCCCGACAATTAGCGGCCATGGCATGGCCTTTTTCATCGCTCCTAACCCCGTCCTCTCATCAGCCATGGCTAGCCAATACCTTGGTCTCTTCAGCAGCACCAACAACGGTAACGATACGAATCATATACTCGCTGTCGAATTTGATACGATCATGAACCCTGAGTTTGATGATACGAACGATAACCATGTGGGAATCAATATAAATAGTTTGACCTCGGTTAAAAGCTCGCTGGTTGGGTATTGGGATGAGATCAATCAGTTTAATAATCTGACTTTGATAAGTCGTAAACGGATGCAAGTTTGGGTTGACTATGATGATCGTACTAATCAAATCGATGTAACTATGGCTCCGTTTGGTGAGGTTAAACCTAGGAAAGCGCTTGTTTCTGTTGTTAGAGATCTATCTTCTGTTTTCTTGCAAGACATGTACTTAGGTTTCTCGGCTGCGACTGGTTATGTTCTGTCAGAACATTTTGTTTTTGGGTGGAGTTTCATGGTGAAAGGGAAGACAGCTCCGCCGTTGACTTTATCGAAAGTTCCGAAGTTTCCGAGGGTCGGGCCAACGAGTTTACAGAGGTTTTATAAGAACAGGATGCCGTTATTTTCCCTCTTGTTGATTCCGGTCTTGTTTGTTGTCTCGCTCATCTTCCTCGTGCGCTTTATCGTGAGGAGGAGGAGAAAGTTCGCGGAGGAGTTCGAAGATTGGGAAACAGAGTTTGGGAAGAACCGGTTAAGGTTTAAGGACTTGTACTATGCTACAAAAGGGTTCAAGGATAAGGACCTTCTTGGATCGGGTGGGTTTGGTAGGGTTTATAGAGGTGTCATGCCGACAACGAAGAAAGAGATCGCGGTGAAGAGAGTGTCGAATGAATCTCGACAAGGGTTGAAAGAGTTTGTTGCTGAGATTGTGAGTATTGGTAGGATGAGTCATCGGAACTTAGTTCCTCTCTTGGGTTATTGTCGTCGTAGAGACGAGCTTCTTTTGGTGTATGATTACATGCCTAATGGTAGCTTAGACAAGTATTTGTACGATTGTCCTGAGGTAACACTTGATTGGAAACAGAGGTTTAATGTAATTATAGGTGTGGCCTCTGGCTTATTCTATCTCCACGAGGAATGGGAACAAGTGGTGATTCACCGCGACATCAAAGCCAGCAACGTTTTGTTAGACGCGGAGTACAACGGAAGACTCGGGGATTTTGGTTTAGCTCGGTTGTGCGATCACGGTTCGGATCCTCAAACTACGCGTGTTGTTGGAACTTGGGGATACCTAGCCCCGGATCATGTCAGAACAGGACGGGCCACAACCGCTACTGATGTTTTTGCGTTTGGGGTGCTCCTACTAGAAGTGGCTTGCGGTAGGCGACCTATAGAGATTGAGATCGAGAGTGATGAGAGCGTGTTGCTAGTGGATTCGGTTTTTGGTTTTTGGATAGAGGGAAACATCTTGGATGCTACGGATCCGAATCTAGGATCGGTCTATGACCAAAGAGAAGTCGAAACGGTATTGAAGCTAGGGTTGTTATGCTCTCACTCCGACCCACAAGTTAGACCAACAATGAGACAAGTGCTACAGTATCTAAGGGGAGATGCAACGTTACCAGATTTGTCGCCGTTGGACTTCCGTGGGAGTGGGAAAATGTTGGGAATGAACCACAGATTTAGTGAGTCATGCACATTTTCCAGTGGATCTTCGATTGCTTATTCTATAGTCTCTGGCGGGAGG
>gnl_Arath_TAIR10_AT4G28350.1
ATGTTCTCTAAAGTTTCCATTCTTCTCTTTTCCCTCGCATCCCTACTCTTGTTCCGATCAACCACAGGCATCGAATTCATCTACAACTCCAATTTCACCACAACCAACACACTTCTCCTCGGCAACGCCACTGTTAAATCTCCACCGTCGATCCTCACCCTCACCAACCAAACCACTTTCTCCATCGGACGTGGCCTCTACCCTTCAAGAATCAACGCCTCCTCCTCCTCTGCCTCGCCGTTACCTTTCGCCACATCATTCATCTTCTCCATGGCTCCTTTTAAACACCTCTCTCCTGGCCACGGCTTCGCCTTCGTCTTCCTTCCTTTCTCCGAAACCTCCGCCGCAAGCTCATCTCAGCATCTCGGCCTCTTCAACTTCACCAATAACGGTGACCCCAATAGCCGAATCTTCGCCGTTGAATTCGATGTTTTCGCTAACCAAGAGTTCAACGACATCAACGACAACCACGTCGGCGTCGACGTCAATTCTCTCACTTCCGTTGCATCTGAAACTGCAGGTTTCTATGGAGGCAGAGACGGCCAGAGATTCACGGAGCTGAAGCTTAACAGTGGCGAGAATTATCAGGCGTGGATCGAGTTTAATGGGTCAGCGATCAATGTCACGATGGCTAGAGCTAGCTCTAGAAAGCCCATAAGACCACTCATAAGCATTCCATTAAATCTCACTGGAGTCTTACTTGATGATATGTTCGTTGGATTCACTGCCTCCACAGGACAACTAGTGCAGAGCCATAGGATTCTCTCATGGAGTTTTAGTAACTCCAATTTCTCCATTGGTGACTCTGTTTTGAAGTCTAAAGGCTTCATTGCTGGGGTCTCTAGTGGTGTTGTGTTGCAGAGACTAGAAGGAGACGTGGAAGATTGGGAAACAGAGTATTGGCCTCACAGAGTGCAATACAAAGATGTTTTGGAAGCAACAAAAGGGTTTTCCGATGAGAACATGATCGGATACGGAGGGAATTCTAAAGTGTACAGGGGAGTGTTGGAAGGTAAAGAAGTTGCGGTTAAGAGAATAATGATGAGTCCTCGAGAGAGCGTTGGCGCGACGAGTGAGTTCTTAGCTGAGGTCTCGAGCTTAGGGAGGTTGAGACACAAGAATATAGTTGGACTAAAAGGTTGGTCTAAGAAAGGAGGAGAGAGTCTGATATTGATTTACGAGTATATGGAGAATGGAAGTGTCGATAAGCGGATATTTGATTGTAACGAGATGTTGAATTGGGAGGAAAGAATGAGAGTGATAAGAGACCTAGCCTCAGGGATGTTGTATCTACACGAAGGGTGGGAGACAAAGGTGTTACATAGAGATATAAAGTCAAGCAATGTGTTGCTTGACAAGGATATGAACGCGAGGGTAGGTGATTTTGGGTTGGCTAAGTTGCAGAACACTAGTAAAGAGATGGTTAGCACGACACATGTTGTTGGAACAGCGGGTTATATGGCGCCTGAGTTGGTTAAGACAGGGAGAGCATCAGCGCAAACCGATGTGTATAGCTTTGGAGTGTTTGTGTTGGAGGTAGTGTGTGGAAGGAGGCCAATAGAGGAAGGAAGAGAAGGGATAGTGGAATGGATATGGGGACTAATGGAGAAAGACAAAGTGGTTGATGGTTTAGACGAGAGAATAAAGGCGAATGGAGTGTTCGTGGTCGAGGAAGTGGAGATGGCTCTGAGAATAGGACTGTTGTGTGTGCATCCTGATCCGAGAGTGCGTCCGAAGATGAGACAAGTGGTGCAGATATTGGAACAAGGGAGATTAGTGGAGGATGGTGGTGAAAGGGAAATAAGCTTGTTGGAGAGAGTGAAGAGCTCTTACTTGTTGGAAACTGGTGAGGGAAGCAGACAACAACATCCCACGTTCCAAGATGTATGGAATTCGTCTTCTTATTCTAATTCCTTCCAAACTTATGATTCTATTCTTCATGGAAGG
>gnl_Arath_TAIR10_AT4G04960.1
ATGAAAGCTCTTCTCTTTCTTCTTACCCTTTTCCTCATCCTCCCAAACCCAATCTCAGCCATTGATTTCATCTTCAACGGCTTCAATGACTCATCATCTAATGTCTCCCTCTTCGGGATCGCAACAATCGAATCAAAAATCCTAACTTTAACAAACCAAACATCGTTTGCAACTGGTCGTGCTCTATACAACAGAACCATCCGTACAAAAGATCCAATCACATCCTCTGTTTTACCTTTCTCTACTTCTTTCATCTTCACCATGGCTCCTTACAAGAACACACTTCCTGGTCACGGAATCGTCTTCCTCTTTGCACCATCCACTGGAATCAACGGTTCTAGCTCTGCTCAACACTTAGGTCTCTTCAATTTGACTAACAATGGTAACCCTAGTAATCACATCTTTGGAGTTGAGTTTGATGTCTTTGCTAATCAAGAATTTAGTGACATCGATGCTAATCATGTCGGAATTGATGTTAATTCACTTCATTCAGTATATTCTAACACTTCTGGTTATTGGTCTGATGATGGAGTGGTGTTTAAGCCATTGAAGCTTAACGATGGAAGAAACTATCAAGTTTGGATTGATTATAGAGATTTTGTAGTTAATGTTACTATGCAAGTCGCTGGTAAGATTCGACCTAAGATTCCTTTGCTTAGTACGTCTTTGAATCTCTCTGATGTTGTGGAAGATGAGATGTTTGTTGGATTCACTGCTGCTACAGGGAGATTGGTTCAGAGTCATAAGATCTTAGCTTGGAGTTTTAGTAATTCGAATTTCTCGTTGAGTAATAGTTTGATCACTACTGGTTTACCTTCGTTTGTTTTACCTAAGGACTCGATTGTTAAAGCGAAATGGTTTGTTTTTGTGTTGGTGTTGATCTGTTTCTTGGTTGTTGCTTTGGTTGGTTTGGTGTTGTTTGCTGTGGTGAGAAAGAGATTAGAGAGGGCAAGGAAGAGAGCGTTGATGGAGGATTGGGAGATGGAGTATTGGCCTCATCGGATTCCGTATGAGGAGATTGAATCCGGCACTAAGGGGTTTGATGAGAAGAATGTGATTGGGATTGGCGGGAATGGGAAAGTTTATAAAGGTTTGTTACAAGGAGGGGTTGTGGAAGTTGCGGTTAAGCGGATTTCGCAGGAGAGTAGCGACGGGATGAGAGAGTTTGTGGCTGAGATATCGAGTCTTGGGCGGTTAAAGCACCGGAATTTAGTTTCTTTAAGAGGATGGTGCAAGAAGGAGGTTGGTAGTTTCATGTTGGTTTATGATTACATGGAGAATGGAAGTTTAGATCGATGGATATTCGAAAACGATGAGAAGATTACTACCCTTAGTTGCGAAGAGAGAATTCGTATTTTGAAAGGTGTAGCTTCAGGAATATTGTATTTGCATGAAGGATGGGAGTCTAAGGTTTTACATAGAGATATTAAAGCTAGTAATGTTTTACTTGACCGAGATATGATACCGAGGCTTAGTGATTTTGGGTTAGCTCGGGTTCATGGACACGAGCAACCGGTTAGGACCACGAGGGTGGTTGGTACAGCTGGCTATTTGGCTCCTGAAGTGGTTAAGACGGGGCGTGCATCGACACAGACCGATGTTTTTGCTTACGGGATATTGGTTCTTGAAGTAATGTGTGGGAGAAGACCTATTGAAGAAGGGAAGAAACCGTTGATGGATTGGGTTTGGGGATTAATGGAAAGAGGTGAGATTCTAAATGGGCTTGATCCACAGATGATGATGACACAAGGCGTAACAGAAGTCATTGATGAAGCTGAAAGAGTTTTGCAGCTTGGATTGCTTTGTGCACATCCTGATCCGGCCAAAAGACCGTCGATGAGACAAGTGGTTCAAGTGTTTGAAGGTGATAAGGCTGAGATCTTTGAAGCAGAAAGTAGTGAAGATGTCGAGTCATGGATGTTGATGAAGATGGGATCTCGTGGAAGCTCGCGAGAGTTTTGGTATGGAAGCTCATCACATCCGACGATAGAGCAGATTAGACTTCAGTCTTTGTCTGTGTCTCTTTCGTCTTGGAACAGCTCAATTTTAGAAGGGAGG
>gnl_Arath_TAIR10_AT4G29050.1
ATGAAATTTTTTGTACTAGTGCTTCTTCTGGTGCTGCAATTCTTCTCCAACAAAGCACTTTCTCAGAGTGAAGAAGGAGAGTTTGGTTTTAATGGTTACTTGTACGACAACTCTGGAATTGCAATTACTAACTCCAAAGGCTTGATGAAGCTCACAAATTCGTCTGAATTCTCATATGGTCACGTTTTCTACAACTCTCCAGTTAGATTCAAGAACTCACCAAACGGTACCGTTTCGTCTTTCTCCACTACCTTTGTTTTCGCTATAGTCTCTAATGTTAATGCACTTGATGGCCATGGACTTGCATTTGTCATCTCTCCCACCAAAGGCTTGCCCTATAGTTCATCCTCACAATATCTAGGGCTCTTTAATTTGACAAACAATGGAGATCCCTCTAATCATATTGTAGCAGTTGAGTTTGATACATTTCAAAATCAAGAATTTGATGACATGGATAATAACCATGTTGGTATTGACATCAATAGCTTGAGCTCAGAGAAAGCTTCTACAGCAGGTTATTACGAAGACGATGATGGTACTTTCAAAAACATCCGCCTCATAAATCAAAAACCTATACAAGCCTGGATTGAATATGATTCCTCAAGGAGACAACTTAACGTCACAATCCATCCTATTCATCTCCCTAAGCCAAAGATTCCATTGCTTTCTCTAACCAAAGATTTATCTCCATATCTTTTCGACTCTATGTATGTTGGCTTCACTTCAGCCACAGGCCGTCTTCGTTCATCTCACTATATTCTTGGTTGGACCTTCAAGCTCAATGGGACAGCTTCAAATATAGATATTTCTCGTCTTCCAAAACTTCCTAGAGACTCTCGGAGTACAAGTGTGAAAAAGATCTTGGCTATTAGTTTGAGTTTAACCAGCCTCGCCATCCTCGTCTTCTTGACCATAAGCTATATGCTTTTCTTGAAAAGGAAGAAGTTAATGGAAGTTCTTGAAGACTGGGAGGTTCAGTTTGGTCCACATAGGTTTGCTTACAAGGATCTTTACATTGCCACAAAGGGTTTCAGGAACAGCGAGCTTCTTGGTAAAGGAGGGTTTGGAAAAGTATATAAAGGTACATTATCGACGTCTAACATGGACATCGCGGTGAAGAAAGTTTCTCATGATTCAAGACAAGGAATGAGAGAGTTTGTGGCAGAGATCGCGACCATTGGGCGTCTCAGACATCCTAATCTAGTTCGGCTTCTTGGCTACTGTAGGCGCAAAGGAGAACTCTATTTGGTTTACGACTGTATGCCAAAAGGCAGTCTTGATAAGTTTCTCTACCACCAACCAGAACAGAGTCTTGATTGGTCACAAAGATTCAAGATCATCAAAGATGTTGCTTCTGGTCTCTGCTATTTACACCACCAGTGGGTTCAAGTCATTATTCACAGAGACATTAAGCCAGCAAACGTTCTTCTTGATGATTCTATGAACGGAAAGCTCGGTGATTTTGGTCTCGCAAAGCTCTGTGAACACGGGTTTGATCCTCAAACCTCTAACGTGGCTGGTACGTTTGGATACATCTCACCAGAGCTTTCAAGAACAGGGAAGGCAAGCACAAGTTCTGATGTATTCGCGTTTGGAATACTAATGTTAGAGATTACTTGCGGGCGAAGACCCGTCTTGCCACGAGCATCTTCGCCGAGCGAGATGGTTCTTACGGATTGGGTGCTAGATTGTTGGGAAGATGACATATTGCAAGTGGTTGATGAGAGGGTAAAGCAGGATGATAAGTACCTTGAGGAGCAAGTAGCACTGGTTCTGAAGCTCGGCTTGTTCTGTTCGCATCCGGTTGCAGCCGTCAGACCAAGCATGTCGAGCGTCATCCAGTTCTTGGACGGTGTGGCTCAGCTACCAAACAACTTGTTTGACATTGTGAAAGCTAGGGAGAACGTTGGAGCCATTGAAGGCTTCGGTGAAGCAGCTGAGTCCCTTGCAGAGCCCTGTTCGGTGGCTACATTGACGTTTACAGAACCATTTGTCTCGCATGGGCGC
>gnl_Arath_TAIR10_AT4G02420.1
ATGTTCTTCATCAAGCTCTTCACCATCTTCTTCTTAAGCTTCTTTTGGCAATCCCTAAAGTCCTCTTCCCAAATTATCGACTTCACTTACAATGGCTTCCGTCCTCCACCGACAGACATATCCATCCTAGGAATTGCCACCATCACACCAAACGGTCTCTTAAAGCTAACCAACACAACCATGCAGAGCACCGGTCACGCCTTCTATACCAAACCAATCCGGTTCAAAGATTCTCCAAACGGTACCGTATCGTCTTTCTCCACTACCTTTGTCTTCGCTATTCACTCTCAGATACCCATTGCACACGGCATGGCCTTTGTCATCGCTCCTAACCCTCGCCTCCCATTCGGCAGCCCCTTACAATACCTCGGTCTCTTCAATGTAACAAACAACGGTAACGTTAGGAACCATGTATTCGCTGTCGAACTTGACACGATTATGAATATCGAGTTCAATGATACGAACAATAACCATGTTGGAATCGATATCAATAGCTTGAACTCGGTGAAAAGTTCTCCTGCTGGGTACTGGGACGAGAACGATCAGTTTCACAATCTGACTTTGATCAGTAGTAAACGGATGCAGGTTTGGGTCGATTTCGATGGTCCCACCCATCTAATCGATGTAACCATGGCTCCGTTTGGTGAGGTTAAACCTAGGAAACCGCTTGTTTCTATCGTCAGAGATCTGTCCTCTGTTCTTTTGCAAGATATGTTCGTAGGTTTCTCGTCTGCGACCGGTAATATTGTGTCCGAAATTTTTGTTCTTGGGTGGAGTTTTGGAGTGAATGGGGAAGCTCAGCCATTGGCCTTATCGAAACTTCCGAGATTGCCGGTGTGGGACTTAAAACCTACAAGAGTCTACAGATTCTACAAGAACTGGGTGCCGTTGATCTCCCTCTTGTTGATTCCCTTCTTGCTTATAATCTTCCTCGTGCGCTTCATCATGAAGAGGAGAAGAAAGTTCGCGGAGGAGGTGGAAGATTGGGAAACAGAGTTCGGGAAGAACCGACTAAGGTTCAAGGACTTGTACTATGCAACAAAAGGGTTCAAGGATAAGAACATTCTTGGATCAGGCGGGTTCGGGAGTGTTTACAAAGGTATCATGCCCAAGACGAAGAAGGAGATTGCCGTGAAAAGAGTCTCGAACGAATCTAGACAAGGTTTGAAAGAGTTCGTGGCTGAGATCGTGAGTATTGGACAGATGAGTCACCGGAACTTGGTTCCTCTCGTGGGTTATTGCCGTCGGAGAGACGAGCTTCTTCTGGTGTACGATTACATGCCCAATGGAAGTTTAGACAAGTATTTGTACAATAGTCCAGAGGTAACCCTCGATTGGAAACAGAGGTTTAAAGTCATTAATGGCGTGGCCTCTGCCTTATTTTATCTCCACGAGGAGTGGGAACAAGTGGTGATTCACCGCGACGTCAAAGCCAGCAACGTCTTGTTAGATGCAGAGCTCAATGGGAGACTCGGGGATTTCGGTTTAGCTCAGTTGTGTGATCACGGGTCTGATCCTCAAACTACGCGTGTAGTTGGAACTTGGGGATACCTAGCCCCCGATCACATCAGGACAGGACGGGCCACAACCACTACTGATGTTTTTGCATTTGGGGTGCTCCTACTAGAAGTGGCGTGCGGCAGACGTCCTATCGAGATTAATAACCAAAGTGGTGAGAGGGTCGTGCTCGTGGATTGGGTTTTTAGATTTTGGATGGAGGCAAACATTTTGGATGCTAAGGATCCTAATCTAGGGTCTGAGTATGACCAAAAAGAAGTCGAAATGGTTTTGAAGCTAGGTTTGTTGTGCTCTCACTCCGACCCACTAGCTAGACCAACAATGAGACAAGTGCTACAGTATCTAAGGGGAGATGCAATGTTACCAGATCTGTCGCCGTTGGACTTGCGTGGGAGTGGGATCATGTTGGGAACCCACAACGGGTCTAATGAGTCGGGCATGTTTACCAGTGGATCTTCTGTTGCTTATTCTCTACTCTCCAGTGGGAGG
>gnl_Arath_TAIR10_AT1G15530.1
ATGTCGTGGCAATGGCGGCGACGGCAGTGGCCATCCCCTCTCCTCCTTATCCTCATCGTTCTTCATCTCGTCTCTTCCTCTTCCGCCATTGATTTTCTCTACAATTCCTTCAGCTCCGTAACTAACAGAACCGACGTAATCCTCATCGAAGATTCCCGCGTAGAATCCACCGTAATCAGCCTCATCAACGACTCCGATCCACTCTCTTTCGGCCGTGTTTTTTACCCACAAAAACTCACAATTATACCCGATCCAACCCGAAACCCGACCCGACTCTCATCTTTCTCAACTTCCTTCGTCTTCTCCATTCTCCCTGACATATCCACAAGTCCTGGCTTCGGCCTCTGCTTCGTCCTCTCCAATTCCACCTCTCCTCCAAATGCTATCTCCAGCCAATACTTCGGTCTCTTCACTAACGCCACAGTCAGATTCAACGCTCCTCTCCTCGCCGTCGAATTCGACACCGGTAGAAACTCTGAAGTAAACGATATCGACGATAACCACGTCGGAATTGATCTTAACAACATTGAATCCACCACATCCGTAACCGCTGGCTACTACGATTCTGTTAATGGAAGCTTCGTTCGCTTTAATATGCGTAACGGAAACAACGTTCGAGCTTGGATCGATTTCGATGGCCCTAACTTTCAGATCAACGTTTCCGTCGCTCCCGTCGGTGTGCTTCGACCTCGCCGGCCAACTCTTACTTTCCGTGATCCTGTTATTGCTAATTATGTCTCGGCAGATATGTATGCTGGCTTCTCTGCTTCCAAAACCAATTGGAATGAAGCTCGAAGGATTCTAGCTTGGAGCTTGAGTGATACAGGAGCTCTTCGAGAGATCAACACTACGAATTTACCTGTTTTCTTCCTGGAAAACTCTTCTTCTTCTCTTTCCACTGGAGCAATCGCTGGGATCGTTATCGGTTGTGTTGTCTTCGTAGCTCTAATCGGATTTGGGGGTTATTTGATTTGGAAGAAACTAATGAGAGAGGAAGAAGAAGAAGAGATCGAGGAGTGGGAGTTAGAGTTTTGGCCTCACCGTTTCAGCTACGAAGAACTCGCTGCAGCTACGGAGGTTTTCTCTAACGATCGTCTGCTTGGATCTGGAGGATTTGGTAAAGTTTACAGAGGAATTTTGTCAAACAACAGTGAGATTGCTGTTAAATGCGTGAATCACGATTCGAAGCAAGGTTTGAGAGAATTTATGGCGGAGATCTCGAGTATGGGTAGGTTACAGCATAAGAATCTAGTTCAAATGAGAGGATGGTGTCGCCGGAAAAACGAGCTGATGCTTGTCTACGATTACATGCCAAACGGAAGTCTTAATCAGTGGATCTTTGATAATCCTAAAGAGCCAATGCCGTGGAGGAGAAGGCGTCAGGTGATTAACGATGTTGCGGAAGGGCTTAATTATCTCCACCATGGATGGGATCAAGTGGTGATTCATAGAGATATCAAATCAAGTAACATTCTTTTGGATTCTGAGATGCGTGGGAGGCTTGGGGACTTCGGTTTAGCTAAGTTATATGAGCACGGTGGGGCTCCAAACACGACTCGCGTGGTGGGCACGTTAGGGTATTTGGCTCCGGAGCTTGCGTCTGCTTCGGCGCCTACGGAGGCGAGTGATGTGTATAGTTTTGGTGTGGTGGTGTTGGAGGTTGTTAGTGGGAGGAGACCGATAGAGTACGCGGAGGAGGAAGATATGGTGCTTGTGGATTGGGTTAGGGATTTGTACGGTGGAGGAAGAGTGGTTGATGCAGCGGACGAGAGAGTAAGGAGCGAGTGTGAGACGATGGAGGAAGTTGAATTGTTACTCAAGTTAGGTCTGGCTTGTTGTCACCCTGATCCAGCTAAGCGGCCGAATATGAGAGAGATCGTTTCACTACTGCTTGGCTCACCACAAGAGGATTTGTTGACTGGGCTCACGCCGGCCGCCGCCGCGGCAGACTCCACGGCTGCTCACGCA
>gnl_Arath_TAIR10_AT1G70130.1
ATGTCTCTGCTTCTAAAGATGTTATTATTTTCCTTATTCTTCTTCTATATGGCTTCAATTTCTCAATGCTCAGACCCAACCGGTGGACAGTTTAGCTTCAACGGTTACTTGTACACCGATGGAGTTGCGGATCTAAACCCGGACGGTTTGTTCAAACTCATAACTTCAAAGACACAAGGAGGAGCTGGTCAAGTTCTTTACCAGTTCCCACTCCAGTTCAAGAACTCACCAAACGGCACTGTTTCATCCTTCTCCACCACTTTCGTCTTTGCTATCGTCGCAGTACGTAAAACAATCGCCGGTTGTGGACTTTCCTTCAACATCTCTCCTACAAAAGGCTTGAATTCAGTTCCAAATATCGACCACTCTAACCATTCTGTTTCGGTTGGATTTCATACCGCTAAAAGCGATAAACCGGATGGTGAAGATGTCAACCTCGTTGGTATCAATATCGATAGCTCGAAAATGGATAGAAATTGTTCGGCTGGTTACTACAAAGATGATGGTAGATTGGTGAATCTAGATATTGCAAGTGGGAAGCCTATACAGGTTTGGATTGAGTATAACAACTCAACTAAACAGCTTGATGTTACAATGCATTCTATTAAGATATCTAAACCTAAGATTCCTCTGCTTTCGATGCGGAAAGATCTTTCTCCATATCTACATGAGTATATGTACATTGGCTTTACTTCAGTGGGAAGTCCAACTTCTTCTCACTACATTCTTGGCTGGAGTTTCAACAACAAAGGAGCAGTTTCCGATATAAATCTCTCTCGTCTTCCTAAAGTCCCCGATGAAGATCAAGAACGGTCGTTGAGTTCTAAGATCTTGGCGATTAGTTTAAGTATTTCAGGAGTTACACTAGTTATCGTCTTGATTCTTGGAGTTATGTTGTTCTTGAAGAGGAAGAAGTTCTTGGAAGTTATTGAGGACTGGGAGGTGCAGTTTGGTCCTCATAAATTCACTTACAAAGATCTCTTCATCGCCACGAAAGGTTTCAAGAACAGTGAGGTACTTGGGAAAGGAGGTTTTGGAAAAGTTTTCAAGGGGATCTTACCGCTGTCTAGTATACCGATCGCGGTGAAGAAGATTTCTCATGATTCAAGACAAGGAATGAGAGAGTTTTTAGCTGAGATTGCTACCATTGGTAGACTTAGACATCCAGATTTAGTTCGTCTTCTTGGGTACTGTAGACGTAAAGGAGAACTCTACTTGGTGTATGACTTTATGCCCAAAGGAAGCCTTGATAAGTTTCTTTATAATCAACCAAATCAAATTCTTGATTGGTCACAGAGATTCAATATCATCAAAGACGTAGCCTCGGGACTCTGCTACTTGCATCAGCAGTGGGTTCAAGTGATTATTCACAGGGATATTAAGCCAGCAAATATTCTTCTTGATGAAAACATGAACGCGAAGCTCGGTGATTTTGGACTTGCGAAGCTATGTGACCACGGGATTGACTCTCAAACCTCGAATGTTGCAGGTACATTTGGATATATATCACCGGAGCTGTCGAGAACAGGGAAGTCAAGCACAAGTTCTGATGTTTTTGCATTTGGAGTGTTCATGTTGGAGATTACTTGCGGAAGAAGACCCATTGGGCCAAGAGGATCACCAAGCGAGATGGTTTTGACTGATTGGGTACTAGACTGTTGGGACAGTGGAGACATACTGCAGGTAGTTGATGAGAAACTAGGGCACAGGTATCTTGCGGAACAAGTAACTTTGGTTTTGAAACTGGGATTGCTTTGCTCGCATCCAGTGGCAGCCACTAGACCAAGCATGTCAAGCGTGATCCAATTTTTAGACGGTGTAGCCACTCTTCCTCATAACTTGCTAGACCTTGTGAATTCTCGGATAATCAATGAAGGATTTGATACCTTAGGTGTAACGACTGAGTCTATGGAAGCGAGTAGTAACGTTTCCTTGGTCATGACGGAATCGTTTCTCTCTAGTGGACGC
>gnl_Arath_TAIR10_AT1G70110.1
ATGGTGTTGTTGTTGTTTCTGGTACTGTTCTTCGTCCCCGAGAGCGTCGTATGTCAGAGACCAAACCCAAACGGTGTAGAGTTCAACACCAGTGGAAATATGTACACCAGTGGATCAGCATATATAAACAACAATGGTCTGATCAGACTCACAAATTCTACACCACAAACAACTGGTCAAGTTTTCTATAATGACCAACTTCGATTCAAGAACTCAGTGAACGGTACAGTTTCTTCCTTCTCCACCACTTTCGTTTTCTCTATTGAGTTTCATAATGGAATATATGGAGGATATGGAATTGCCTTTGTTATCTGTCCAACGAGAGATCTGTCTCCTACTTTTCCCACCACTTACCTTGGACTTTTCAATAGGAGCAACATGGGAGATCCAAAAAATCATATAGTAGCTGTTGAGCTCGATACTAAAGTTGACCAACAATTCGAGGACAAAGATGCTAACCATGTTGGCATTGATATCAATACTTTAGTTTCAGATACAGTTGCTTTAGCGGGTTATTACATGGATAACGGTACATTTCGAAGTCTCTTGCTTAACAGTGGACAACCTATGCAAATCTGGATTGAGTATGACAGTAAACAGAAACAGATTAATGTCACACTTCATCCTCTTTATGTCCCTAAGCCAAAGATTCCACTTCTTTCTCTTGAAAAGGATCTTTCTCCATATTTGCTTGAACTTATGTATGTTGGATTCACTTCAACTACAGGGGACCTAACTGCATCTCACTATATATTGGGATGGACGTTCAAGATGAATGGGACTACTCCAGATATAGACCCCTCTCGCCTTCCCAAAATTCCTCGTTATAATCAGCCATGGATCCAGAGTCCAAATGGGATTTTGACAATCAGTTTAACTGTATCAGGAGTCATCATACTCATTATCTTGAGTCTCAGTTTATGGCTTTTCCTGAAGAGGAAGAAGCTATTGGAAGTTCTTGAGGACTGGGAAGTTCAGTTTGGTCCTCATAGGTTTGCTTTCAAAGATCTGCATATTGCTACAAAGGGTTTCAAGGATACTGAGGTTCTTGGTAAAGGAGGATTTGGGAAAGTCTATAAAGGAACTTTACCAGTGTCCAACGTAGAGATAGCGGTGAAGATGGTTTCTCATGACTCAAGACAAGGAATGAGAGAGTTTATTGCTGAGATTGCAACCATTGGGCGTCTCAGACATCCTAACTTAGTTCGGCTTCAAGGCTACTGCAGACACAAAGGTGAACTCTACTTGGTGTATGATTGTATGGCCAAAGGAAGTCTTGATAAGTTCCTTTACCATCAACAGACTGGGAATCTTGATTGGTCACAGAGATTCAAGATCATCAAAGACGTAGCTTCTGGACTTTATTATTTGCACCAACAATGGGTGCAGGTCATTATCCACAGGGATATTAAACCAGCCAACATCCTTCTTGACGCTAATATGAATGCTAAACTTGGTGACTTTGGTCTCGCGAAGCTCTGCGATCATGGGACTGATCCTCAGACCTCTCATGTGGCAGGTACACTTGGGTATATTTCACCTGAGCTCTCAAGAACAGGAAAGGCAAGTACAAGATCAGATGTATTTGCGTTTGGAATAGTGATGCTAGAGATTGCTTGCGGGCGAAAACCCATATTGCCACGAGCATCACAAAGAGAGATGGTACTGACTGATTGGGTGCTAGAGTGTTGGGAGAATGAAGATATCATGCAGGTTCTTGATCATAAGATTGGTCAGGAATATGTTGAGGAGCAAGCGGCACTTGTTCTGAAACTTGGCTTATTCTGTTCTCATCCAGTAGCAGCCATCAGACCAAACATGTCTAGCGTCATTCAATTATTGGACAGTGTGGCTCAGCTTCCTCATAACTTACTTGACATTGTGCAAACTCGAGAAGTTCATCGAGGTACTGAAATCTCAGGTGAAGCAGCTGATTCTCCAGAGTCCTGTTCCATCGCTCCCTTGACCTTCACTGAATCCTTTGTCTCTCATGGTCGG
>gnl_Arath_TAIR10_AT1G07460.1
ATGGGTCAAGCCTTCTATGGCTTCCCCATAGCCTTCAAAAACAGTACTAACTCATCAAACTCGTTTTCTTTCTCCACAAGTTTCGTTTTCTCAATCGACGCACCAGGTCATGGCCTAACCTTCCTCATCTCGCCGTCCATGGATTTCACGCAAGCCATGCCGAGCCAGTATCTCGGTCTCTTCAACACTACAAACAATGGAAACTCCACTAACCGAATTCTCGCGGTAGAATTTGACACAGTAAAGTCCAACGAGTTTCTTGACATCGACGATAACCATGTAGGCATCGATGTGAACGGTTTGGTCTCCGTTGAATCTGCACCAGCTGCATTTTTTTCCAACAAGCAAAGCAAGAATATAAGCTTGAAGTTATCGAGCAAAGACCCAATTCGGGCTTGGATCGAATACAATGGAGTAGAAAGGCTTCTCAATGTCACATTGGCTACCCTTGACACTTCTAAGCCTAACTTTCCTCTTTTGTCAAGACAGATGAATCTTTCTGAGATTTTCATGGAGAAAATGTATGTAGGATTCTCGGCATCCACAGGAAACATTACGAGTAATCATGATGTTCTTGGATGGAGCTTTAGCAGAGAAGGAAAACCACAAGACTTTGATCTTAAACTACTTCCTTCGCTTTCAACCCCGTCGCCATCTGACTTTGATGACCTTGATCCCATTCCAGATCCTCCTTCAGATTCAGCAACCGTAAAGCCTAATCACACCAAGACGATGATCATAATCTGCACACTTGCAATAATGATCTTTATGATA
>gnl_Arath_TAIR10_AT3G45390.1
ATGGCTCAAAGATTTTATCTTCTTCTTCTCCTCTTGATCTTCTTAGTTAATCTGATTTGCTTTTCAAGTCAACAAGACTTAAGTTTCGTCTTCAATGGCTTTAACCAAGACCAAGCTGGTGATGAACTTCTCCTTGATGGCTTTGCAAGAATCCAATCTCCAGAAAGAGTTTTGCAGCTAACCGATGGCACGACTCAGCAAAAGGGTCATGCCTTCTTCAACCGACCATTCGATTTCGGTTCAGCTTCATCTCAGTCTCTCTCCTTCTTTACTCAATTCGTTTGCGCTCTTGTCCCTAAGCCAGGATTTTATGGTGGTCACGGGATTGCTTTTGTGCTATCATCTGCACATAATCTCAAAAAAGCATATGCAAGTAGTTACTTAGGACTTTTCAACAGATCAACTAACGGATCTCCTTCTTCTCACGTTTTAGCTGTCGAGCTTGATACGGTCCAAAGCGCAGAGACTGATGACATGGATAACAACCATGTCGGTATAGACGAAAACAGAATCCAATCTGTCGTTTCTGCTTCAGCTTCCTATTATTCCGACAGAGAAGGGAAAAACATAAGCTTAATACTCTTGAGTGGAGATCCTATTCAGGTATGGGTCGATTATGAAGATACTCTACTTAATGTTACTTTAGCACCTCTAAGAAATCAGAAACCAAGTAAGCCTCTTTTGTCAAGAACCATCAACCTCACCGCAATCTTCCCGGATCGAAAAGCTTTTGTCGGGTTTTCGGCTGCAACTGGATCATCGATTAGTAACCAATACATCTTAGGGTGGAGTTTCAGCAGAAGCAGACGATTATTAAAGAGCCTTGACATCTCTGAACTTTCCACAGTTCCTCTTTTCACGGAACAGAAGAGAAAAAGATCTCCTCTGCTTATTGTTCTTTTGGTTATACTCACCCTCGTAGTGATCGGGGGTCTTGGAGGATATTATCTGTACAGAAGAAAGAAGTATGCAGAAGTTAGAGAGCCATGGGAAAAAGAATATGGTCCGCTTCGTTATTCCTATGAATCTTTGTACAAAGCAACAAAAGGGTTTAACAAAGACGGACGTCTTGGAAAAGGCGGTTTTGGAGAAGTGTATAAAGGAAGTCTGCCTCTAGTAGGAGATATAGCTGTGAAGAGACTATCACACAATGCAGAGCAAGGCATGAAACAGTTTGTGGCTGAAGTTGTGACAATGGGGAGCTTACAGCACAAGAATTTAGTACCTCTTCTCGGGAGATTTTGTGCTAGGTTTGATGATCATGGAGCTAACCTCTCTGCAACAGCAGCTGTAGGAACCATAGGTTACATGGCTCTGGAGTTAATATCAACAGGAACTTCCACAAAAACCGATGTGTATGCATTTGGTGCATTCATGCTTGAAGTAACATGTGGTAGGAGACCATTTGATCCTGAGATGCCAGTAGAGAAACGACATCTGGTCAAATGGGTTTGTGAATGCTGGAGGAAACATTCTCTAGTTGACGCTATAGATACACGGTTGAGAGATAAATTTACACTCGGGGAAGTCGAAATGGTTCTGAAGCTCGGTTTGCTCTGTACAAGCATTATACCAGAATCAAGACCTAACATGGAAAAAGTGATGCAATACATAAACAGAGACCAAGCATTGCCTGATTTCTCTCCAGATACTCCCGGAATCGGAGTTTCCACTCCGATGGTAATGGGAATACCTGGTTTGGCAATCACTTCCACTTCAGTAACCTCATCAGCATCAGTACCATTAGTCTCTCCTCCCTCTACCAACAACTCAATGTTCATCTCTCACACCATCTTAAATGGTGATGGAAGA
>gnl_Arath_TAIR10_AT3G55550.1
ATGTCTCAAACCTTTGCTGTCATCTTGTTACTACTCATCTTCTTAACACACTTAGTTTCATCTCTAATTCAAGACTTCTCCTTCATTGGCTTCAAAAAAGCCTCACCAAATTTAACGTTAAACGGAGTTGCAGAGATCGCCCCCACTGGAGCAATCAGGCTCACAACAGAGACACAGCGCGTGATTGGTCACGCTTTCTACTCCTTACCAATACGGTTCAAGCCAATCGGTGTAAACCGAGCTCTGTCTTTCTCCACGTCTTTTGCAATCGCCATGGTTCCAGAGTTTGTTACTCTTGGTGGCCACGGACTTGCCTTCGCCATCACTCCAACTCCAGATCTCAGAGGTTCTCTTCCTAGCCAGTACTTAGGCCTGTTGAATTCAAGCAGAGTTAACTTCTCTAGCCACTTCTTCGCTGTGGAATTCGATACTGTCAGGGATTTGGAGTTTGAGGACATTAATGATAACCATGTAGGAATCGATATAAACAGTATGGAATCGAGTATTTCGACTCCTGCTGGCTATTTCCTCGCTAACTCAACCAAAAAGGAGCTTTTCCTTGATGGTGGTAGAGTGATTCAAGCTTGGATTGATTACGATTCAAACAAGAAAAGGTTAGATGTTAAACTTTCTCCATTCTCAGAGAAACCAAAGTTGTCTCTTCTCTCTTACGATGTTGACCTATCCTCTGTTTTGGGAGATGAAATGTATGTTGGATTCTCTGCTTCCACCGGTTTGCTAGCTAGTTCACATTACATCTTAGGTTGGAACTTTAACATGAGTGGAGAAGCATTTTCTCTGTCTTTGCCATCTCTTCCTCGGATTCCTAGTTCAATCAAGAAGAGGAAGAAGAAGAGACAGAGTTTGATTCTTGGAGTATCTCTCTTGTGTTCCCTTTTGATCTTCGCGGTTCTTGTCGCTGCATCGTTGTTCGTGGTAAGAAAGGTGAAAGATGAAGACAGAGTTGAAGAATGGGAGCTTGATTTTGGTCCGCATAGATTTTCTTACAGAGAGCTCAAGAAAGCTACTAATGGTTTTGGGGACAAAGAGCTTCTCGGGTCTGGCGGGTTTGGTAAAGTATACAAAGGAAAGCTCCCGGGTTCAGACGAATTTGTAGCCGTCAAGAGAATCTCTCATGAGTCAAGACAAGGTGTACGAGAATTTATGTCTGAGGTCTCAAGCATTGGTCACCTCCGGCATAGGAATCTTGTTCAGTTGCTCGGTTGGTGTCGAAGGCGGGATGATTTGCTTCTTGTCTATGATTTCATGCCTAATGGAAGCTTAGACATGTACTTGTTCGACGAAAACCCTGAAGTTATCTTGACTTGGAAGCAAAGATTCAAAATCATAAAAGGGGTTGCTTCCGGTTTACTCTACCTACACGAAGGATGGGAACAAACGGTTATTCACCGCGATATTAAAGCTGCAAACGTTTTGTTGGACAGCGAAATGAACGGACGGGTAGGAGATTTCGGTCTTGCTAAGTTATATGAGCATGGATCGGATCCGGGGGCTACAAGAGTGGTTGGCACATTTGGGTACTTAGCACCAGAACTCACAAAATCCGGAAAACTGACAACAAGCACCGATGTTTATGCGTTTGGAGCGGTTTTATTGGAAGTAGCTTGCGGAAGAAGACCTATCGAAACAAGTGCGTTACCAGAGGAGCTTGTAATGGTTGATTGGGTTTGGTCAAGGTGGCAAAGCGGAGACATTAGAGATGTTGTGGACAGGAGATTGAACGGTGAGTTTGACGAAGAGGAAGTGGTTATGGTGATCAAATTAGGGCTTCTATGCTCAAATAATTCACCCGAGGTTCGACCTACAATGAGACAAGTAGTTATGTATCTCGAAAAGCAGTTTCCGTCGCCTGAAGTTGTTCCTGCACCGGATTTTCTAGATGCAAATGATAGTATGTGTCTTGATGAGCGCAGCGGTAGTGCAGGCGAGTTTGAAGATTTTGTGGATTCAGCTAGGTTTTATAGCGGACCGAATGAAACTACTACTTCGTCGATATTTTCCTTCTCCGGTAAAACAAGAACTGATCCAAGA
>gnl_Arath_TAIR10_AT3G45330.1
ATGGCTCAAAGATTGCATCTCCTTCTTCTTCTCTTCTTGATTTGCTTTGTTAATCTTATTTCTTTTTCAAGTCAACAAGACTTAAGTTTCATCTACAATGGCTTTAACCAAGACCAAACCAATCTAAACCTTGACGGTTCTGCAAAATTCCTACAAGATGGACTTTTGCAGCTAACAAACGCCACGACTCAACAAAAGGGTCATGCTTTCTTCAACCGACCATTCGAATTCGGTTCTGCTTCATCTCAATCTCCTTCTTTCTCGACTCATTTCGTTTGCGCTCTTGTCCCTAAGCCAGGAGTTGATGGTGGTCACGGGATTGCTTTTGTTCTATCATCTTCAATGGATCTTACACAAGCAGATCCAACTCAGTACTTAGGACTCTTCAACATCTCAACTAATGGTTCTCCTTCTTCTCACCTTTTAGCTATTGAGCTTGATACGGTCCAAAGCGCAGAGTTTGATGATAGAGACAAAAACCATGTTGGTATAGACGAAAACAGCCTCCAGTCTGTGGAATCTGCTTCAGCTTCTTATTATTCAGATAAAGAAGGGAAGAACAAAAGCTTGAAACTCTTGAGTGGAGATCCTATTCAGGTATGGATTGATTATGAAGATACTCTACTCAATGTTACTTTAGCACCTCTTAAAACTCAGAAGCCAAGTAAGCCTCTTTTGTCAATAACTATCAATCTCACCGCAATCTTCCCGGATCGAAAAGCATTCATAGGGTTTTCGGCTGCGACTGGTTCATTGATTAGTTATCAATACATCTTAGGATGGAGTTTCAGCAGAAACAGAGCATTACTACAGAGTCTTGACATCTCTAAACTTCCCACGGTTCCACGTCCCAAGAAACCGGAGAAAACATCTCCTCTGCTTATTGTGCTATTGATTATACTCGCTATCATAGTAATGGTGGTGGTAGGAGGATTTTATCTTTACAGAAGAAAAAAGTATGCAGAAGTTAGAGAGCCATGGGAAAAGCCATATGGTCCACTTCGTTATTCATACAAATCTTTATATAAAGCAACAAGAGGGTTTAACAAAGATGGTCGTCTTGGAAGAGGAGGTTTTGGAGAAGTGTATAAAGGTACTCTGCCTATTCTAGGAGATATAGCTGTGAAGAGACTATCACACGATGCAGAGCAAGGGATGAAACAGTTTGTGGCTGAAGTTGTGACAATGGGAAGCTTACAACACAAGAATCTGGTTCCTCTTCTCGGGTATTGTAGGCGAAAAGGCGAGTTATTGCTGGTCTCTAAGTACATGGAAGGAGGTAGTGTTGATCAGTACTTATTTCACGGTGATAAACCGCCTCTTTCTTGGTCTCAAAGAGTATCAATATTGAGAGATATCGCATCTGCGCTCTGTTACTTGCATACAGGAGCTAGTCAAGTTGTTTTACACCGAGATATCAAAGCTTCTAATGTCATGTTAAATGGAAATCTCCAAGGGTTTTTAGGAGATTTTGGAATGGCTAGGTTTGATGATCATGGGTCTAACCTCTCTGCAACTGCAGCTGTAGGAACCATAGGCTACATGGCGCTCGAGCTAACGTCAACAGGAACTTCCACTAGAACAGATGTGTATGCATTTGGTGCATTCATGCTTGAAGTAACATGTGGGAGAAGACCATTTGATCCTGCGATGCCGGTTGAGAAACGACATTTGGTCAAGTGGGTTTGTGAATGCTGGAGAGAAGGTTCTCTAGTCAATGCTGTGGATACAAGACTGAGAGGTAAATTTGTACCCGGGGAAGTTGAAATGGTTCTGAAGCTAGGGTTGCTTTGTACAAGCATTATACCAGAAGCAAGACCTAACATGGAACAAGTGGTCCAATACATAAACAGACACCAAAGATTGCCTGAGTTCTCTCCAAATACTCCCGGGATCGGAGTTTCAACTCCGGTGTTAATGGGTTTACCTTCCTTGGCAATTACTTCTAGTTCAGTGACTTCATCAGTTTCAGGACCATCAGCCTCTCCTTCCTCTGCTAACAACTCAATGTTCATTTCTCACACCATTATATATGGTGATGGAAGA
>gnl_Arath_TAIR10_AT3G08870.1
ATGGGCATAGCAAGATCCATAAACTCGTTCATGTTCTTCTTCTTTCTAATGATATTATCAAACGCTTCTAAAAGCTCTGTTCTTGCTGAGGCCACGACAGCGAAATTCACATTCATAGGTTTCAAAGAAAACCAAACGGATATTCAAACAGAAGGAGCTTCCACAATCCAACACGACAATGATCTTCTTAGACTAACTAATCGGAAACAAAACGTCACTGGAACAGCGTTTTACCGCAAACCAATCAGATTGCGTGAGTTAACCAATTCCTCCGATATCAAAGTTTGTTCCTTTAGCACTTCTTTCGTCTTCGTCATACTCCCTTCAAGTCCCGGCAACGGTGGTTTTGGTTTCACGTTCACACTTTCTCCGACCCCGAATCGTCCAGGAGCCGAATCTGCACAGTATTTGGGTCTGTTGAACAGAACCAACAACGGTAATCCATCGAATCACGTATTCGCAGTGGAATTCGACACGGTACAAGGATTTAAAGACGGCGCAGACAGAAGAGGAAACCACATCGGTCTTAATTTCAACAACCTCTCCTCCAATGTACAAGAACCACTCATTTACTACGACACAGAGGATCGAAAGGAAGATTTTCAGCTCGAGAGCGGCGAACCAATCCGAGTTCTTATCGATTACGACGGATCCAGCGAAACCTTAAACGTTACAATCTATCCGACGAGATTAGAGTTTAAACCCAAGAAGCCTCTAATCTCGCGACGAGTTTCAGAGCTGTCGGAGATTGTGAAGGATGAAATGTACGTCGGATTCACCGCCGCGACTGGAAAAGACCAGTCGAGTGCTCACTATGTAATGGGTTGGAGTTTTTCAAGCTGCGGAGAAAATCCAATGGCGGATTGGCTCGAGATCTCGCGGCTTCCTCCTCCACCTCGCTTGAGTAACAAGAAAGGTTACAATTCTCAAGTCATTGTTTTGATTGTTGCTTTATCGATCGTCACACTGGTCTTGCTTGTGTTACTATTTATATTTGTGATGTACAAAAGGCGAATCCAAGAAGAAGATACTCTAGAGGATTGGGAGATTGATTATCCTCATAGGTTTAGATACAGAGATCTCTACTTAGCAACGAAGAAATTCAAAGAGAGTGAGATTATCGGTACTGGAGGATTTGGAATCGTTTACAGAGGAAATCTATCTTCTTCGGGTCCAATCGCAGTGAAGAAGATAACCTCAAATAGCTTACAAGGTGTTCGAGAATTTATGGCAGAGATCGAGAGTTTAGGAAGATTAGGTCATAAGAACCTCGTGAATCTTCAAGGATGGTGCAAACACAAGAACGAGCTCTTGTTAATTTACGATTATATACCCAACGGAAGTCTCGACTCGTTGCTGTACCAAACGCCGAGAAGAAACGGCATCGTGTTGCCGTGGGACGTGCGTTTCGAGATCATAAAGGGAATCGCGTCGGGACTGTTGTACCTTCATGAGGAATGGGAACAGATCGTGGTTCATAGAGACGTGAAACCGAGCAATGTTCTTATTGATGAAGATATGAACGCTAAATTAGGCGATTTTGGACTCGCGAGGCTTTATGAACGCGGAACGTTAACGCAGACCACGAAAATCGTTGGCACTTTAGGGTACATGGCGCCTGAGCTCACACGTAACGGTAAAGGCTCAACCGCGTCTGACGTTTTCGCGTTTGGCGTTTTGTTGTTAGAAATAGTGTGTGGGAATAAACCAACGAATGCAGAGAACTTCTTCTTAGCTGATTGGGTAATGGAATTTCATACTAATGGTGGAATCCTTTGCGTCGTGGATCAGAATCTCGGGTCTAGTTTCAATGGCAGAGAGGCTAAACTAGCTCTTGTTGTGGGGTTACTATGTTGCCATCAGAAACCAAAATTTAGGCCATCGATGAGAATGGTGCTTAGATATTTGAATGGTGAAGAGAATGTTCCACAGATTGATGAAAATTGGGGATTCTCGGATTCTTCGAGAGACGATCATAAATCGAATGTTGTAGGTTATGTTTCGTCTGATAGAGCCTCGAGCTCGAATACTTTTTCGTCTTTCTCCAATGTTTCTTCAAGCTCTATCGTTAGTGGTAGA
>gnl_Arath_TAIR10_AT3G45440.1
ATGGCTCAAGGATTGCATCTGATCTGGGTGATCTTCTGTCTTCATCTGATTTGCATCTCAAGTCAACAAGAGACAGAGTTTATCTTTAATGGCTTTGGTCAAGCAGATCTTTATACTGATGGGGTAGCCAAAATTCTTCCCAACGGACTGTTGCAGTTGACCGATGGTTCCGGACAGAAAATGGGACATGCCTTCTTCAAGAAGCCTTTTGAGTTCAAGTCACCTAGATCATTCTCTTTCTCAACACATTTTGTGTGTGCGCTGGTGCCTAAGCCAGGATTTATTGGTGGTCACGGTATTGCCTTTGTTTTATCTGCTTCCATGGATCTCACACAGGCAGATGCAACACAGTTCTTGGGACTTTTTAACATCTCGACTCAAGGATCCCCTTCTTCTCATCTAGTTGCTGTTGAGCTAGACACTGCCCTCAGCGCTGAGTTTGATGACATTGATGCCAATCATGTAGGAATTGATGTCAACAGCCTTATGTCTATCGCATCTACTCCGGCTGCTTACTTTTCCGAGATAGATGGGGAGAACAAAAGCATAAAGCTTTTGAGTGGAGATCCTATTCAAGTTTGGGTGGACTATGGAGGGAATGTACTTAATGTTACGCTGGCCCCTCTTAAAATTCAGAAGCCAAGCCGGCCTCTTTTGTCAAGATCCATCAACCTTTCAGAAACATTTCCAGATAGAAAGTTCTTTCTTGGGTTCTCTGGAGCAACAGGGACATTGATCAGCTACCAATACATACTCGGGTGGAGTTTAAGCAGAAACAAGGTGTCATTGCAGACCCTTGATGTCACTAAACTTCCTCGAGTTCCTCGTCATAGAGCTAAAAATAAGGGACCATCAGTGGTCCTTATTGTTCTACTCATTTTACTGGCAATCATAGTGTTTTTGGCTCTTGGAGCAGCTTATGTCTACAGAAGAAGGAAATATGCAGAAATAAGAGAAGAATGGGAAAAAGAATATGGCCCACACCGTTTTTCTTATAAAGATCTGTACATTGCAACGAATGGGTTTAACAAGGATGGACTTCTTGGAAAGGGAGGTTTTGGAAAAGTGTACAAAGGAACTCTGCCTTCCAAAGGACAAATAGCAGTGAAAAGAGTGTCCCATGATGCAGAGGAAGGGATGAAGCAGTTTGTGGCTGAAATCGTGAGCATGGGTAATCTGAAGCACAAGAATATGGTTCCACTTCTTGGGTATTGTAGAAGAAAAGGTGAGTTACTTCTGGTATCTGAATACATGCCCAATGGTAGCCTTGACCAATACTTATTCAATGACGAAAAACCGCCATTTTCATGGCGTCGAAGACTTTTAATCATTAAAGATATAGCTACAGCTCTCAATTACATGCATACAGGAGCTCCCCAAGTTGTTCTCCACCGGGATATCAAGGCCTCTAACGTTATGTTAGACACCGAATTTAATGGAAGGTTAGGGGACTTTGGTATGGCAAGGTTTCATGATCATGGGAAAGACCCTGCTACAACTGCTGCTGTGGGAACCATTGGCTACATGGCACCAGAGCTTGCTACAGTGGGAGCTTGCACTGCCACGGATGTGTATGGCTTTGGTGCCTTTTTACTTGAAGTAACATGTGGGAGGAGACCTGTGGAACCTGGGTTGTCAGCTGAAAGATGGTATATAGTTAAGTGGGTCTGCGAATGTTGGAAAATGGCTTCTTTGCTAGGAGCAAGAGATCCAAGAATGAGAGGTGAAATCTCAGCTGAGGAAGTTGAAATGGTACTGAAACTAGGGTTGCTTTGCACAAATGGTGTGCCAGACCTGAGACCTTCTATGGAAGATATTGTTCAATACTTAAACGGAAGCTTAGAGCTGCCTGATATATCTCCAAATTCTCCTGGTATCGGGTCCTTTACCCCGCTGATTATCGGATCAAACCCCCCTGTCTCCCCCAGTACCAAGACCTTTTACACTTCTTCCTCAGCCAACGATTCCACATTTGTCACTCACTCAATTATCCATGGGGATGGACGG
>gnl_Arath_TAIR10_AT3G59700.1
ATGTCTCGTGAACTTATTATTCTCTGCCAACCAATTCTTGTTCTGTTCCTTACTCTGTTTTACAATTCTCATGGCTACTTCGTCTCACAAGGATCTGTAGGAATCGGCTTCAACGGTTACTTCACTTTAACCAACACCACAAAACACACATTCGGTCAAGCTTTCGAAAACGAGCACGTTGAAATCAAGAACTCATCGACAGGTGTCATCTCATCTTTCTCAGTCAACTTCTTCTTTGCGATCGTCCCTGAACATAACCAGCAAGGCTCACACGGTATGACTTTCGTCATCTCTCCCACAAGAGGCCTTCCCGGAGCTTCCTCCGATCAATACCTCGGAATCTTTAACAAAACAAACAACGGTAAAGCCTCGAATAACGTTATAGCTATCGAGTTAGATATTCATAAAGACGAAGAGTTTGGAGATATTGATGATAATCATGTTGGGATTAATATTAACGGTTTGAGATCTGTTGCCTCTGCTTCTGCTGGTTACTATGATGATAAAGATGGAAGCTTTAAAAAACTTTCTTTGATCAGCAGAGAGGTAATGAGGCTTTCCATCGTTTATAGTCAACCTGATCAACAGCTCAATGTTACTTTATTCCCTGCTGAGATCCCTGTTCCGCCACTAAAACCGCTCTTGTCTTTGAACCGAGATCTCTCGCCGTATTTGCTTGAGAAAATGTATCTTGGATTCACTGCATCGACGGGGTCAGTTGGAGCAATTCATTACTTGATGGGTTGGTTAGTTAATGGTGTAATCGAGTATCCGAGATTGGAGCTTAGTATACCAGTCCTTCCTCCATATCCAAAGAAAACATCTAATAGAACGAAAACTGTTTTAGCCGTCTGCTTAACGGTATCTGTGTTTGCTGCGTTTGTCGCTTCGTGGATCGGTTTCGTCTTCTATTTGAGGCATAAGAAGGTTAAAGAGGTTCTTGAAGAATGGGAGATTCAATATGGACCTCATAGGTTTGCTTATAAGGAGCTTTTCAATGCCACAAAGGGTTTCAAGGAGAAACAACTTCTTGGTAAAGGAGGCTTTGGTCAAGTCTATAAAGGAACACTTCCGGGTTCTGATGCAGAGATCGCTGTGAAGCGGACTTCTCATGATTCAAGACAAGGGATGAGCGAGTTTCTAGCCGAGATATCGACCATTGGTCGTCTCAGACATCCAAATTTAGTCAGGCTTTTAGGATACTGTAGGCATAAAGAGAATCTCTACTTGGTGTATGACTATATGCCTAATGGAAGCCTTGACAAGTATCTAAACCGTAGCGAGAATCAAGAACGGCTTACTTGGGAACAACGTTTCAGGATCATCAAAGATGTTGCAACTGCTCTACTACACCTGCATCAAGAATGGGTACAAGTCATCATTCATCGAGATATCAAACCAGCTAATGTTTTAATCGACAATGAAATGAATGCGAGGCTCGGGGATTTCGGACTGGCGAAACTGTATGATCAGGGATTCGATCCTGAAACATCTAAAGTAGCGGGAACATTCGGATATATCGCACCAGAGTTTCTAAGAACAGGAAGAGCAACCACAAGCACTGATGTTTACGCCTTTGGGTTGGTAATGCTTGAAGTAGTGTGTGGTAGAAGGATAATTGAGAGACGTGCAGCAGAAAATGAAGAATATCTTGTGGATTGGATCTTAGAGCTTTGGGAAAATGGGAAAATTTTCGATGCAGCAGAGGAAAGTATACGTCAAGAACAAAACAGGGGACAAGTTGAGCTTGTTTTGAAGCTAGGTGTGTTGTGTTCGCATCAAGCTGCATCGATAAGACCGGCTATGAGTGTGGTAATGAGGATTTTGAATGGAGTTTCACAGCTACCAGATAATCTTCTTGATGTTGTAAGGGCTGAGAAATTTAGAGAATGGCCTGAGACATCAATGGAATTACTACTACTTGATGTGAATACATCGAGTTCATTGGAGTTAACCGACTCTTCTTTTGTCTCCCACGGCCGC
>gnl_Arath_TAIR10_AT3G59750.1
ATGCCTAGTGAACTCAAAGTCTTGCATATAGTTCTTGTTCTGCTCTATACTCTGTCTTCATCTACTTACAACTCCAATGGAAACTGGACCCTGGAGGGCTCTGCAGCTGACAACTCCATTGGTGACACCATTTTAACGAACACCAAGAAGCATTCCTGCGGTCAAACTTTCAACAACGAATCCATTCCCATAAAAGATTCGTCTTTCAGCTTCCACTTCCTCTTTGGAATAGTACCTGAGCATACACAGTCCGGTTCACATGGCATGTCTTTCGTTATCTCTCCTACAGCAGGCCTTCCAGGAGCTTCCTCCGATCAGTACCTCGGATTATTCAATGAAACAACCAACGGTAAATCATCAAACCACGTTATAGCTATCGAGTTAGATATACAAAAAGACCAAGAGTTCGGAGATATTGATGATAATCATGTTGCAATGGTAATGCGGCTTTCTATCGTTTATAGTCATCCTGATCAACAGCTCAATGTTACTTTATTCCCGGCTGAGATCCCTGTTCCGCCACGGAAACCACTGCTGTCTTTGAATCGAGATCTCTCCCCGTATTTTTTGGAGGAGATGTATTATGGCTACACGGCATCGACTGGATCCATTGGAGCATTTCATTATATGTTGAGTTCGTACGCTACTCCAAAAGTTGAGAATCCAACATGGGAGTTCATCGTAGTCCCAACCCTTCCTCCATATCCGAAGAAATCGTCTGACAGAACAAAGAAGATTTTAGCGGTCTGCTTAACGCTTGCTGTGTTCGCTGTGTTTGTCGCCTCGGGAATCTGTTTTGTCTTCTATACGAGGCATAAGAAGGTTAAGGAGGTTCTTGAGGAATGGGAGATTCAATATGGACCTCATAGGTTTGCCTATAAGGAGCTTCTCAATGCCACAAAGGATTTCAAGGAGAAACAACTTCTTGGAAAAGGAGGCTTTGGTCAAGTCTTTAAAGGAACGCTCCCGGGTTCCAATGCAGAGATCGCTGTAAAACGGACTTCTCATGATTCAAGACAAGGCATGAGCGAGTTTCTAGCCGAGATATCGACCATTGGTCGTCTCAGGCATCCAAATCTAGTCAGGCTTCTGGGATATTGTAGGCATAAGGAGAATCTCTACTTGGTTTATGACTTTACGCCCAATGGAAGCCTTGACAAGTATCTAGACCGTAATGAGAATCAAGAACGGCTCACTTGGGAACAACGTTTCAAGATCATCAAAGATGTTGCATCTGCTCTACTACACCTGCATCAAGAATGGGTACAAATCATCATTCATAGAGATATCAAACCAGCTAATGTCCTAATCGACCACGAAATGAATGCAAGGATCGGGGATTTCGGATTGGCAAAGCTGTATGATCAGGGACTTGACCCTCAGACATCTAGAGTAGCGGGAACATTTGGTTATATCGCACCTGAGCTCCTAAGAACAGGAAGAGCGACCACAAGCACTGATGTTTATGCCTTTGGGTTGGTAATGCTTGAAGTTGTTTGTGGTAGAAGAATGATTGAGCGACGTGCACCGGAAAATGAAGAAGTTCTTGTGGATTGGATCTTAGAGCTTTGGGAAAGTGGGAAACTTTTCGATGCAGCTGAGGAAAGTATCCGTCAAGAACAAAACAGGGGAGAAATCGAGCTTCTTTTGAAGCTAGGTCTGTTGTGTGCACATCACACTGAACTGATTAGACCGAACATGAGTGCGGTTATGCAGATCTTGAATGGCGTTTCGCAGCTTCCAGATAATCTTCTTGATGTCGTAAGAGCTGAGAACTTGAGAGGAATGCCTGAAACATCAATCGAAGTACTACTTGGTCTTAATCTGTATTCAGTTGGTACAATGACATTAACAAATTCTTTCTTGTCCCATGGACGC
>gnl_Arath_TAIR10_AT3G59730.1
ATGTTTAGTGAAGTCAAAGTCTTACAAATAGTTCTTGTTCAGTGGCTTACTCTGTTTTCATTTACTTACAACTCCCATGGCACATATATCCTGGATGGATCTGCAGTTTTCAACGAAAATAGTTACTTGGTTTTAACGAACACCACGAAGCATTCCTACGGTCAAGCTTTTGACAACACAACATTTGAAATGAAGGACCAGTCTTTCTCCATCAACTTCTTCTTCGCTATTGTCCCTGAGCATAAGCAGCAAGGCTCTCACGGTATGACTTTCGCTTTTTCTCCTACAAGAGGCCTTCCCGGAGCTTCCTCCGATCAGTACCTCGGATTATTCAACAAAACAAACAACGGTAAAACTTCGAATCACGTGATAGCTATAGAGTTAGATATACATAAAGACGAAGAGTTTGAAGATATTGATGATAACCATGTTGGGATTAACATTAATGGCTTGAGATCTGTTGCCTCTGCTTCTGCTGGTTACTATGATGATAATGATGGAAGTTTCAAAAATCTTTCTTTGATCAGCGGAAAGTTAATGCGGCTTTCGATCGTTTATAGTCATCCGGATACAAAGCTCGATGTTACCTTATGCCCTGCTGAGTTTCTTGTTCCGCCACGCAAACCACTTTTGTCATTAAACCGAGATCTCTCGCAGTATGTTTTGAAACACATGCATATTGGCTTCACAGCATCTACGGGATCCATTAGAGCGCTCCATTATATGGTGCTGGTGTACACATATCCTGAAGCAGTCTATCAACCGTTGGAGTTCGGAAGAGTCCCCACCCTTCCTCCATATCCGAAGAAACCGTCTGACAGATTAAGGACGGTTTTGGCGGTCTGCTTAACGCTGGCCTTGTTTGCTGTGTTTCTCGCCTCAGGAATCGGTTTCGTCTTCTATTTGAGGCATAAGAAGGTTAAGGAGGTTCTTGAGGAATGGGAGATTCAATGTGGACCTCATAGGTTTTCTTATAAGGAGCTTTTCAATGCCACAAAGGGTTTCAAAGAGAAACAACTTCTTGGGAAAGGAGGCTTTGGTCAAGTCTACAAAGGAACACTTCCGGGTTCCGATGCAGAGATCGCTGTCAAACGGACTTCTCATGATTCAAGACAGGGGATGAGCGAGTTTCTAGCCGAGATATCGACCATTGGTCGTCTCAGACATCCAAATCTAGTCAGGCTTTTGGGATATTGTAAGCATAAAGAGAATCTCTACTTAGTTTATGATTTTATGCCTAATGGAAGCCTTGACAAGTATTTAAACCGTAGCAACACGAATGAGAATCAAGAACGGCTCACTTGGGAACAACGTTTCAAGATCATCAAAGACGTTGCATCTGCTCTACTCCACCTGCATCAAGAATGGGTTCAAGTCATCATTCATAGAGATATCAAACCGGCTAATGTTCTAATCGACCACGACATGAATGCGAGGCTCGGGGATTTCGGACTGGCGAAGCTGTATGATCAGGGATTTGATCCTCAGACATCGAGAGTTGCAGGAACATTCGGGTATATCGCACCAGAGTTTCTAAGAACAGGAAGAGCTGTTAGAGTAAAATTCTTT
>gnl_Arath_TAIR10_AT3G45410.1
ATGGCTTGTAGACTATATTTGGCTTTGATCTTCTCTTGCGTTTATCTGATTTGCCTGTCAAGTCAACAAGAAACCGGGTTTGTCTACAATGGCTTCGAGCAAGCAGATCTTTTTATTGATGGGATCGCCAAAATACTACCTGATGGGCTTTTGCAGTTGACAAATACTACAGAGTTGCAAATGGGTCATGCTTTCTTCAAGAAGCCGTTTGATTTTGATCCATCTTCATCACTATCGTTCTATACACATTTTGTGTGTGCGCTTGTGCCTCCTAAGTTGGGAGCTGATGGTGGCCATGGGATTGTCTTTGTTGTATCTCCTTCCATTGATCTCTCTCATGCATACGCAACTCAGTACTTGGGGGTCTTCAGCAACTTAACAAATGGGACTTCCTCTTCACATCTGCTAGCTATTGAGCTCGATACCGTTAAGACAGTAGAGTTTAATGAGCTGGAGAAGCCTCATGTTGGTATTGATTTGAACAGCCCAATATCTGTTGAATCTGCTCTGCCATCTTACTTTTCCAACGCTTTGGGGAAGAATATAAGCATAAATCTTCTTAGTGGGGAGCCTATACAGGTCTGGGTAGATTACGATGGCTCGTTTCTAAATGTTACACTGGCCCCTATAGAAATCAAGAAGCCAAATCAGCCTCTTATATCAAGAGCCATCAATCTTTCAGAAATCTTTCAAGAGAAGATGTATGTTGGGTTCTCTTCATCAACAGGGAATCTTCTCAGTAACCATTATATACTTGGATGGAGTTTTAGTAGAAGAAAAGAACAATTACAGAGCCTGAACCTCTCTACACTTCCTCGGGTTCCTCTTCCTAAAGAGGAAAAAAAGAAATTATCTCCATTACTTATTGGTTTGGTCATCTTATTAGTGATTCCTGTGGTGATGGTTCTTGGAGGAGTTTATTGGTACAGGAGAAAGAAATATGCAGAAGTAAAAGAATGGTGGGAAAAGGAATACGGCCCACACCGATTCTCCTATAAGTCTCTGTACAAAGCAACAAATGGGTTTCGTAAAGATTGTCGTGTTGGGAAAGGTGGGTTTGGAGAAGTCTACAAAGGAACTTTGCCCGGAGGCAGGCATATAGCTGTGAAAAGACTATCCCACGATGCAGAGCAAGGGATGAAACAGTTTGTGGCAGAAGTTGTAACCATGGGAAATTTACAACATCGGAACTTGGTTCCTCTTCTCGGGTATTGCAGGAGAAAATGTGAGTTACTTTTGGTGTCTGAGTACATGCCCAACGGTAGCCTTGACCAGTACTTGTTTCATGAGGGAAACCCATCTCCTTCATGGTATCAAAGAATTTCTATTCTTAAGGACATTGCCTCAGCTCTCAGTTACTTGCATACAGGAACCAAGCAAGTTGTTTTGCACCGGGATATAAAAGCTTCTAACGTCATGTTGGATTCCGAGTTCAACGGGAGGTTAGGTGATTTTGGAATGGCCAAGTTTCACGACCGTGGAACCAACTTATCTGCAACAGCCGCTGTGGGAACCATAGGTTACATGGCACCTGAACTAATAACAATGGGCACGTCTATGAAAACCGATGTGTATGCTTTTGGTGCTTTTCTTCTTGAAGTAATTTGTGGCAGGCGACCAGTGGAACCTGAGCTACCAGTCGGAAAGCAATATTTGGTCAAGTGGGTCTATGAATGCTGGAAAGAGGCTTGCTTATTCAAGACCAGAGATCCAAGATTGGGAGTAGAATTCTTACCCGAGGAAGTCGAGATGGTTCTGAAACTTGGGTTACTCTGCACAAATGCTATGCCAGAATCAAGGCCTGCGATGGAACAAGTGGTGCAATACCTTAACCAAGACTTACCCTTACCGATTTTCTCGCCGTCTACTCCAGGTATCGGGGCTTTTATGCCAGTTTCTATGGAAGCATTATCTGCCATTGGGGTCTCCAGTGTAAGGAACTCATCAGTTTCTATGTTTGTTACTCACACAATCTTGGACGGGCATGGAAGA
>gnl_Arath_TAIR10_AT3G45420.1
ATGGATTGTAGACTGCATCTGGTTTTGTTCTTCTCCTGTGTTTGTCTGATTTGCTTGTCAGGTCAACAAGAAACTGGGTTTGTCTACAATGGCTTCCATCAAGAAGATCTTTTTATTGATGGGATCGCCATGATCCTTCCTGGTGGACTTTTGCAGTTGACAAATGCTTCACAGTTGAAAATTGGTCATGCTTTTTTCAAGCAGCCCTTTGGTTTTGATCCATCTTCATCACTCTCATTCTATACACATTTTGTATGCGCGCTGGTGCCTCCTAAGTTCGGAGCTGAGGTAGGCCACGGTATGGCCTTTGTTGTATCTCCTTCCATGAATTTCTCTCACGCGTTTCCAACTCAGTACTTGGGTGTCTTCAACAGCTCAACAAATGTGACTTCCTCTTCTCATCTGCTAGCTATTGAGCTTGATACTGTTGAGACAGTAGATTTTCATGATCTAGAAAAGGCTCATGTTGGGATTGATGTGAACAACCCGATATCTATTGAGTCTGCTCTCCCGTCTTACTTTTCTGACGCCTTGGGGAAGAATATAAGCATAAATCTCGTGAGTGGGGAGCCTGTTCAGGTGTGGATTGATTATGATGGATCGTTGCTAAATGTTACACTGGCCCCTATAGAGATTCAGAAACCAAACCGGCCTCTTATATCAAGAGACATCAATCTGTCAGAAATTTTTCAAGATAAGATGTATATTGGGTTCTCTGGATCAAATGGGAGATTGACCAGTAACCAGTATATACTCGGGTGGAGTTTTAGTAAAAGCAAAGAATTTATGCAGTCTCTGGACCTCTCTAAACTCCCCCAGGCTCCTATTCCTAGAAATGAACAGGCCCCCGTTCCTAGAGAGGAAAAAAAGAAATTACATCCGCTACTTATTGGTTTGGTCATCTTATTGGTGATCCCTGTGCTGATGGTTCTCGGAGGAGTTTATTGGTACAGAAGAAAGAAGTATGCAGAAGTAAAAGAATCATGGGAAAAGGAATACGGCCCACACCGATATTCCTACAAGTCTCTGTACAAAGCAACAAATGGGTTTGTCAAAGATGCTCTTGTTGGTAAAGGTGGGTTTGGAAAAGTCTACAAAGGAACTCTGCCCGGAGGCAGGCATATAGCTGTGAAAAGACTATCCCATGATGCAGAGCAAGGGATGAAACAGTTTGTGGCAGAAGTCGTAACCATGGGAAATATACAACATCGGAACTTGGTTCCTCTCCTCGGGTATTGCAGGAGAAAAGGTGAGTTACTACTGGTCTCTGAGTACATGTCCAACGGTAGTCTTGACCAGTACTTGTTTTATAACCAAAACCCATCTCCATCATGGTTGCAAAGAATTTCTATTCTTAAGGACATTGCCTCGGCTCTCAATTACCTGCATTCAGGAGCCAATCCAGCTGTTTTGCACCGGGATATAAAAGCTTCTAATGTCATGTTAGATTCTGAGTATAATGGAAGATTAGGAGATTTTGGTATGGCCAAGTTTCAGGACCCCCAAGGCAACCTATCTGCAACAGCTGCTGTGGGAACCATAGGTTACATGGCACCTGAGCTAATAAGAACTGGAACTTCTAAAGAAACTGATGTGTATGCCTTCGGTATCTTCCTTCTTGAAGTAACTTGTGGAAGGCGACCATTTGAACCCGAGTTACCAGTGCAAAAGAAATATCTGGTCAAGTGGGTTTGTGAATGCTGGAAACAGGCTTCTTTGCTCGAGACCAGAGATCCAAAATTGGGAAGGGAATTCTTATCCGAGGAAGTCGAAATGGTTTTGAAACTTGGGTTGCTCTGCACAAATGATGTTCCAGAATCAAGGCCTGACATGGGACAAGTGATGCAATACCTAAGCCAGAAACAACCCTTACCGGATTTCTCAGCAGATTCTCCAGGTATTGGGGGTTTTATGCCAGTTTCAGTGGAACCATCATCTACCATTGGTATCCCAGATTCATCAATGCATGTTACTCACTCGATCTTGGAAGGGTATGGAAGA
>gnl_Arath_TAIR10_AT3G53810.1
ATGTTCGTCAAGCTCAAGCTCATCTTCTTCTTCTTCCTACTCTGTCAAATTATGATTTCTTCCTCTCAAAATCTCAACTTCACCTACAATGGTTTCCATCCTCCATTAACAGATATCTCACTCCAAGGTCTCGCAACAGTAACACCCAATGGTCTCTTGAAGCTTACCAACACATCGGTACAAAAAACCGGTCACGCCTTCTGTACTGAACGAATCCGGTTCAAAGATTCCCAAAACGGCAACGTATCATCCTTCTCCACAACCTTCGTCTTCGCGATACATTCTCAGATCCCAACACTAAGCGGCCATGGAATCGCCTTCGTTGTAGCTCCAACGCTAGGTCTTCCTTTTGCACTTCCTAGTCAATACATCGGTCTCTTCAACATCTCTAACAATGGTAACGACACGAATCACATCTTTGCCGTCGAATTCGATACAATCCAGAGTAGCGAGTTTGGAGATCCAAACGATAATCACGTCGGAATCGATCTCAACGGTTTACGATCGGCGAATTACTCGACGGCGGGATATAGGGATGATCACGATAAGTTTCAGAATCTGAGTTTGATTAGTCGCAAACGGATCCAAGTTTGGATCGATTACGATAATCGTAGTCATCGAATTGATGTCACCGTGGCTCCGTTTGATTCTGATAAACCTAGAAAACCTCTAGTTTCGTATGTGAGAGATCTTTCTTCGATTCTTCTAGAAGATATGTATGTAGGTTTCTCATCTGCGACTGGTTCAGTTCTCTCGGAGCATTTCTTAGTCGGATGGAGTTTCCGGTTAAACGGAGAAGCTCCGATGCTCTCGTTATCGAAACTCCCGAAGCTTCCTCGATTTGAGCCTAGAAGAATCTCTGAATTCTACAAAATCGGTATGCCTTTGATTTCACTATCTCTGATCTTCTCTATCATCTTCCTCGCTTTCTACATCGTGAGGAGGAAGAAGAAGTACGAGGAAGAGCTTGATGATTGGGAAACAGAGTTTGGGAAGAATCGATTCAGATTCAAGGAGCTCTATCACGCGACCAAAGGTTTTAAGGAGAAGGATCTTCTCGGCTCCGGTGGATTTGGGAGAGTTTACAGAGGCATTTTACCAACGACGAAGCTTGAAGTCGCTGTGAAGAGAGTCTCACATGATTCAAAACAAGGTATGAAAGAGTTTGTGGCGGAGATTGTGAGTATTGGTAGGATGAGTCACCGGAATTTAGTTCCTCTCTTGGGTTACTGTCGCCGGAGAGGAGAGCTTCTTTTGGTTTACGATTACATGCCTAATGGGAGCTTAGATAAGTATCTTTACAACAATCCGGAGACTACCTTAGATTGGAAACAAAGATCTACGATTATCAAAGGAGTTGCTTCAGGATTGTTCTATCTTCATGAGGAATGGGAACAAGTTGTGATTCACCGTGACGTGAAAGCTAGCAATGTTCTGTTAGATGCTGATTTCAATGGTAGACTCGGTGATTTTGGGTTGGCTCGGTTGTATGATCACGGCTCGGATCCTCAGACCACTCACGTTGTTGGAACATTGGGTTACTTAGCACCTGAACATTCCCGGACTGGACGTGCCACTACCACGACTGATGTCTATGCGTTTGGTGCGTTTCTTTTAGAAGTTGTTTCCGGTAGACGACCCATCGAGTTCCATAGTGCAAGCGATGATACGTTCTTGCTTGTGGAATGGGTTTTCAGTTTGTGGCTCAGAGGTAACATAATGGAAGCGAAAGATCCGAAGCTCGGTTCTTCAGGTTATGATCTTGAAGAGGTTGAAATGGTATTGAAACTCGGTCTGTTGTGTTCGCATTCAGACCCTCGGGCTAGACCAAGTATGAGGCAGGTCTTACAATATCTAAGAGGAGACATGGCACTGCCTGAATTAACGCCCTTGGATTTGTCGGCGGGGAGCGTGATGAATCTGGGAGGCCGGGACGGTTTTAGCGGTATTGCAATGACTGATTTTTCCACTGTGTTTAAAGGGTTTACCGGCGGATCTTCCATTGCTGACTCTCTACTCTCCGGTGGGAGG
>gnl_Arath_TAIR10_AT3G45430.1
ATGTCTAAAGGATTGTTTCTAATCTGGTTGATCTCCTCTTTTCATCTTATCTCTTTCTCAACTTCATCAAAAGATACCAGTTTTGTCTTCAACGGCTTTGGTCAATCAAATCTTGCTCTTGATGGGTCTGCTACATTGCTTCCCAATGGATTACTACAGCTTGCAAAAGACTCCCAGCATCAAATGGGTCATGCTTTCATCAAGAAGCCAATTGACTTCAGCTCCTCTAAACCACTCTCATTTTCAACACATTTCGTCTGTGCTCTGGTGCCTAAGCCGGGATTTGAAGGCGGTCACGGCATTACCTTTGTGATATCTCCTACTGTGGATTTCACACGGGCGCAACCAACTCGGTACATGGGGATATTCAACGCATCAACAAATGGATCTCCCTCTTCTCACCTGTTTGCTGTTGAGCTCGACACTGTTAGGAATCCAGATTTTCGTGAGACAAACAATAATCACATTGGGATTGATGTGAACAATCCCATTTCAGTCGAATCAGCACCGGCTTCTTACTTTTCCAAGACAGCACAGAAGAATGTGAGCATAAACCTCTCAAGTGGAAAACCTATACAGGTCTGGGTTGATTACCATGGAAATGTACTTAATGTTTCTGTGGCGCCTCTTGAAGCTGAGAAGCCAAGTTTGCCTCTTTTGTCACGATCCATGAATCTCTCAGAAATCTTCTCGAGGAGAAGATTGTTTGTTGGCTTCGCTGCAGCAACAGGGACATCAATCAGTTACCATTATCTTCTTGGGTGGAGTTTCAGCACAAACAGAGAATTATCTCAGTTACTTGACTTCTCAAAACTTCCTCAAGTTCCACGGCCTAGAGCTGAGCATAAGAAAGTACAATTTGCGCTGATTATCGCTCTGCCTGTTATACTTGCTATCGTAGTAATGGCTGTTCTTGCAGGAGTTTATTACCACAGGAAGAAGAAGTATGCAGAAGTAAGTGAACCATGGGAAAAGAAATATGGTACACACCGGTTCTCTTACAAATCCTTATACATAGCAACTAAAGGTTTCCACAAGGATAGATTTCTTGGAAGAGGAGGTTTTGGAGAAGTGTACAGAGGAGATCTCCCTTTGAACAAAACTGTAGCTGTGAAGAGAGTGTCCCATGATGGCGAACAAGGGATGAAGCAATTTGTGGCTGAAGTCGTGAGCATGAAAAGTCTGAAACACAGGAATCTCGTTCCACTTCTCGGGTATTGCAGGAGAAAAGGCGAGCTTTTACTGGTTTCCGAGTACATGCCTAATGGTAGTCTTGACCAACACTTGTTTGATGATCAAAGTCCGGTTCTTTCTTGGTCCCAAAGATTTGTGATTCTCAAGGGTATAGCCTCAGCTCTCTTCTATCTCCATACAGAAGCTGAACAAGTTGTTCTGCACCGAGATATCAAAGCTTCCAACGTTATGTTAGATGCTGAGTTGAACGGTAGGTTAGGAGATTTTGGTATGGCTAGGTTTCATGACCATGGAGGCAATGCAGCCACAACAGCAGCGGTTGGCACTGTAGGGTACATGGCACCTGAGCTAATAACAATGGGAGCTTCCACTATAACCGATGTATATGCTTTCGGTGTTTTCTTGCTTGAAGTAGCCTGTGGGAGGAAACCTGTGGAATTCGGGGTGCAAGTTGAGAAACGATTTCTGATCAAATGGGTTTGTGAATGCTGGAAGAAAGATTCTTTGCTTGATGCTAAAGATCCAAGATTGGGAGAAGAATTTGTACCCGAGGAAGTCGAGTTGGTTATGAAACTCGGGCTGCTATGTACAAACATTGTGCCAGAATCTAGACCAGCAATGGGACAAGTGGTTCTTTACTTAAGTGGGAACTTACCATTGCCGGATTTCTCACCATATACACTTGGAATCGGCTCGTTTACTCCTGTAGTTGTCGATGCAGCCTCACTTACCGTCTCATTTACTTCGAGGAACTGGTCAGCTCCTTCGGCCTCTTCTTCTTCAGCCAATAACTCAAAGGATCATGAACAACCATTGGAATTTAAGAGC
>gnl_Arath_TAIR10_AT3G59740.1
ATGTCTCATAAAGTCTTACAAATAGTTCTCGTTCTGTTGCTTACTCTGTTTTCATCTACTCACAACTCCAATGGCAACTTCCTCATGGAAGAAGCTGCAGCTGCAGGTTTAAACGGTTATTGCCTTTTAACAAACACCACGAAGCATTCCTACGGTCAAGCTTTCAACAACACTCCCGTTCCCATCAAGAACTCATCTTTCTCATTCAACATCATCTTCGGGATCGTCCCTGAACATAAGCAGCAAGGTTCACACGGTATGGCTTTCGTTTTCTCTCCTACAAGAGGCCTTCCCGGAGCTTCCCCCGATCAATACCTGGGAATCTTTAACGAGACAAACAACGGTAAAGCCTCGAATAACGTTATAGCTATCGAGTTAGATATACGAAAAGACGAAGAGTTTGGAGATATTGATGATAATCATGTTGGGATTAACATTAATGGTTTGACATCTGTTGCCTCTGCTTCTGCTGGTTACTATGATGATGAAGATGGAAACTTCAAAAAGCTTTCTTTGATCAGCACAAAGGTAATGAGGCTTTCCATCGTTTATAGTCACACCGATAAACAGCTCAATGTTACTTTATTACCTGCTGAAATCTCTGTTCCGCCACAAAAATCGCTCTTGTCTTTGAACCGAGATCTCTCGCCCTATTTTTTGGAGGAGACGTACTTGGGTTTCACGGCATCGACCGGGTCGATCGGAGCACTCTATTATGTGATGCAATTTTCCTATGAAGAAGGAGTTATATATCCAGCATGGGACCTTGGCGTAATCCCAACCCTTCCTCCATATCCAAAGAAGTCGTATGATAGAACACGGAGGATTTTAGCGGTCTGCTTAACGTTGGCCGTGTTCACTGCATTAGTCGCTTCCGGAATAGGTTTTGTCTTTTATGTGAGGCATAAGAAGGTTAAGGAGGTTCTTGAAGAATGGGAGATTCAGAATGGACCTCATAGGTTTTCTTATAAGGAGCTTTTCAATGCCACAAAGGGTTTCAAAGAGAAACAACTTCTTGGGAAAGGAGGCTTTGGTCAAGTCTACAAAGGAATGCTTCCGGGTTCCGATGCAGAGATCGCTGTAAAACGGACTTCTCATGATTCAAGACAAGGGATGAGCGAATTTCTAGCCGAGATATCGACCATTGGTCGTCTCAGACATCCAAATCTAGTCAGGCTTTTGGGATATTGTAAGCATAAAGAGAATCTCTACTTAGTTTATGACTTTATGCCTAATGGAAGCCTTGACAGGTGTCTAACCCGTAGCAACACGAATGAAAATCAAGAACGGCTTACTTGGGAACAACGTTTCAAGATCATCAAAGACGTTGCAACTGCTCTACTACACCTGCATCAAGAATGGGTACAAGTCATCGTTCATCGAGATATAAAACCGGCTAATGTTCTACTCGACCACGGCATGAATGCGAGGCTCGGGGATTTCGGATTGGCGAAGCTGTATGATCAGGGATTTGATCCTCAGACATCTAGAGTAGCGGGAACATTAGGTTATATTGCACCTGAGCTCTTAAGAACAGGAAGAGCAACCACAAGCACAGATGTTTACGCCTTTGGGTTGGTTATGCTTGAAGTCGTTTGTGGTAGAAGATTGATTGAGAGACGTGCAGCAGAAAATGAAGCGGTTCTTGTTGATTGGATTTTAGAGCTTTGGGAAAGTGGGAAACTTTTCGATGCAGCTGAGGAAAGTATTCGTCAAGAACAAAACAGAGGAGAAATTGAGCTTGTTTTGAAGCTAGGTCTGTTGTGTGCACATCACACTGAATTGATTAGACCGAACATGAGTGCGGTTTTGCAGATCTTGAATGGCGTTTCGCATCTTCCCAATAATCTTCTTGATGTTGTTAGGGCTGAGAGATTGAGAGGAATTCCTGAGACATCAATGGAAGTACTACTTGGTCTTGATCTGAATTCTTTTGGTACAATGACGTTGACGAATTCTTTTGTGTCCCATGGACGC
>gnl_Arath_TAIR10_AT3G46760.1
ATGTTTGCAGGTATATTTCTAAGAATGGGAGCAGCATTAAGATCAATGTATGTGAACAGCAAGTATGAAGAAGTACGAGAAGAATGGGAGGAAGATTACAGTCCTCAGAGGTTTTCTTACAAAGCTCTCTACAAAGCAACCAAAGGGTTCAAAGAGAGCGAGTTATTCGGTACAGAGGCTAACGGGACAGTCTACAAAGGAAAGCTCTCTTCTAATGCACAGATTGCTGTAAAGAGAGTTTCTTTAGATGCAGAACAAGATACCAAACACCTTGTTTCTCAGATTGTTGGTATTGGGAAGTTAAGGCACAAGAACCTTGTGCAGCTCTTAGGATACTGCAGAAGAAAAGGTGAATTACTCTTGGTCTATGATTATATGCCTTATGGAAATCTTGATGATTTCTTGTTTAATGAGGAAAGGCCTAATCTAAGTTGGTCACAAAGGTTTCATATAATCAAAGGAGTTGCTTCAGCTCTTCTTTATTTGCATGAACAGATCGTTCTTCACCGAGATGTAAAAGCCGCAAATGTACTCTTGGATGAGGATTTAAACGGGCGACTAGATTACGGTCTAGCAAGATTTGGTACAAACAGGAACCCAATGCTAGGAAGCGTAGGTTATGTGGCTCCAGAGCTAATAATAACAGGAATGCCGACAACCAAAGCCGATGTTTATTCATTCGGAGCATTACTACTTGAGTTTGCTTGTGGAAGAATGTTCATTGAGTATCCAGGGAAGCCTGAAGAGTTTAACTTAATCAGCTGGGTGTGTCAATGCTGGAAAAGAGGGAACTTGGTTGGCGCCCGAGACGCTAGATTGGAAGGAGACTACGTCTGCAAGGAGATAGAGATGGTACTAAAGCTTGGTCTACTATGTGCACAGTACAATCCAGAGGATAGGCCTAGTATGTCCCAAGTGGTAAACTATCTTGAAGGAAATGATGTTTTGCCTGAGATGCCTCCAGACACTCCTGGGATCAGTATTCCAACACCGTACCATGAAGTTCTTGCG
>gnl_Arath_TAIR10_AT5G60310.1
ATGGCTTGGGGATTGTTTCAGATCCTGATGATATCCTTTTTTCATTTGATTAAACTCTCAAGTCAGCAAGAGACAAGTTTTGTCTATGAAACTTTTCGCAGCCAAGAAAATCTTTATCTTGATGGATCGGCAACAGTACTTCCCAATGGATTATTGCAGCTTACAAATGCTTCCGATCATCAGATGGCTCATGTTTTCTACAAGGACTCAATTGAGCTCAGTTCCTCTAAACCACTCTCCTTCTCAACACACTTCGTTTGCGCTCTAGTGCCTCAGCCTGGAGTTGAAGGTGGCCATGGAATGGCCTTTGTAGTATCTCCTTCTATGGATTTCTCACATGCAGAATCAACTAGATACTTGGGGATTTTCAACGTATCAAAAAATGGATCTCCCTCTTCTAATGTGCTTGCTGTTGAGCTTGACACTATTTGGAACCCTGATTTTGAAGATATCGACCACAACCATGTGGGGATTGATGTGAACAGTCCTTTGTCAGTTGGGACAGCTTCTGCATCTTACTATTCCGACATAAAGGGGAAGAACGAAAGCATAAACCTCTTGAGCGGACATCCAATACAGGTTTGGGTTGATTATGAAGACAATATGCTTAATGTTTCGATGGCTCCTCGTGAAGTCCAGAAGCCAAGTCGGCCTCTTTTGTCACAACACATCAATCTTTCAGATATTTACCCGAACAGAAGACTTTTCGTTGGATTCTCTGCAGCAACAGGGACAGCTATCAGTTATCAGTATGTTCTTTCATGGAGTTTTAGCACAAGCAGAGGATCACTGCAGCGATTTGACATCTCAAGACTCCCTGAAGTTCCTCATCCTAGAGCTGAACATAAGAACCTATCTCCATTGTTTATTGACCTGCTTGGTTTTCTGGCTATCATGGGCTTGTGTACTCTTACTGGAATGTATTTTTTCAAGAGGGGCAAGTATGCAGAAATAACCGAAGAATGGGAAAATGAATTTGGTGCACATCGGTTCTCTTACAAATCCTTGTACAAAGCAACAAAAGGGTTTCACAAGGATGGATTTCTTGGAAAAGGAGGTTTTGGAGAAGTCTACAGAGGAAAACTCCTTTTAAGCAGAGAAAAAGCTGTGAAGAGAATGTCACATGATGGTGATCAAGGGTTGAAGCAATTTGTGGCAGAAGTGGTGAGCATGAGATGTCTGAAACATAGGAATCTTGTTCCACTTCTTGGGTATTGCAGGAGAAAGCATGAGTTTCTCCTTGTCTCTGATTACATGACCAATGGTAGTCTCGACGAGCATTTGTTTGATGACCAGAAACCGGTACTTTCTTGGCCACAAAGACTTGTGATTATTAAGGGTATTGCATCTGCTCTCTGTTACCTTCATACAGGTGCTGACCAAGTTGTTCTGCACCGAGATATCAAAGCTTCAAACATTATGTTGGATGCTGAGTTCAATGGAAGGTTAGGGGATTTTGGTATGGCCAGTTTTCATGACCATGGAGGCATCTCAGACTCAACATGCGCCGTTGGGACTATTGGGTACATGGCGCCAGAGATACTTTATATGGGAGCTTCCACTAGAACTGATGTGTATGCCTTTGGTGTTTTCATGGTTGAAGTAACATGTGGGAGGAGACCTGTGGAACCACAGTTGCAACTTGAGAAACAAATTCTGATCGAATGGGTGCCAGAATCCAGACCCACAATGGAGCAAGTTATCCTATACTTAAACCAGAACCTACCATTGCCAGATTTCTCACCATACACTGTGGGGATTAGCAATCATTCTTCGGTTCTGATTGATGCAGCCTCCCTTGTAGCTTCAAGGAGCTGGTCAGCTGCTTCGTCGGCCACTAACTCACCT
>gnl_Arath_TAIR10_AT5G60300.3
ATGGCTCGTTGGTTGCTTCAGATCCTGATCATCTCTTCTCTTCATCTGAGCTCTGTATCAAGTCAACAAGAGACAAGCTTTGTCTATGAAAGCTTCCTCGACCGACAAAATCTTTATCTTGACAAATCTGCAATAGTACTTCCCAGTGGATTATTGCAGTTGACAAATGCTTCAGAGCACCAGATGGGTCATGCTTTCCACAAGAAACCAATTGAGTTCAGTTCATCTGGACCACTCTCCTTCTCAACACACTTTGTGTGTGCTTTGGTGCCTAAGCCAGGTTTTGAAGGTGGCCATGGTATTGTCTTTGTATTGTCTCCTTCTATGGACTTTACTCACGCAGAATCAACTAGATACTTGGGGATTTTCAATGCTTCAACAAATGGATCTTCCTCTTATCACGTACTTGCTGTTGAGCTTGACACTATTTGGAACCCAGATTTCAAAGATATTGACCACAATCATGTGGGGATTGATGTGAACAGTCCTATATCTGTCGCAATAGCTTCAGCATCTTACTATTCCGACATGAAAGGGAGTAATGAAAGCATAAACCTCTTGAGTGGAAACCCTATACAGGTCTGGGTGGATTATGAAGGCACTTTGCTCAATGTTTCGGTTGCTCCTCTTGAAGTCCAGAAGCCAACTCGACCTCTTTTATCACACCCCATCAACCTTACAGAACTTTTTCCAAATAGATCAAGTCTGTTTGCTGGGTTCTCTGCAGCAACAGGGACAGCGATCAGTGATCAATATATTCTCTGGTGGAGTTTTAGCATAGACAGAGGATCGCTGCAGCGACTTGATATCTCAAAACTTCCTGAAGTTCCTCATCCTAGAGCTCCACATAAGAAAGTATCTACACTGATTATTCTCCTACCCGTTTGTCTGGCTATTTTGGTGTTGGCTGTTCTTGCAGGACTTTATTTCCGCAGGAGACGCAAGTATTCAGAAGTATCTGAAACATGGGAAAAGGAGTTTGATGCGCATCGGTTCTCTTACAGGTCCTTGTTCAAAGCAACAAAGGGGTTCAGCAAAGATGAATTTCTGGGAAAAGGAGGTTTTGGAGAAGTTTATAGAGGAAATCTCCCACAAGGCAGAGAAATAGCAGTGAAAAGAGTGTCCCATAATGGTGATGAAGGTGTGAAGCAGTTTGTGGCTGAAGTCGTGAGCATGAGATGTCTGAAACACAGGAATCTTGTACCACTGTTTGGGTATTGCAGAAGAAAACGAGAACTTCTTCTTGTCTCAGAGTACATGCCCAATGGTAGTCTTGACGAGCATTTGTTTGATGACCAGAAACCGGTTCTTTCTTGGTCACAGAGACTTGTGGTCGTTAAGGGTATAGCCTCTGCTCTCTGGTACCTGCATACAGGTGCTGACCAAGTTGTTCTGCACCGAGATGTCAAAGCTTCCAACATTATGTTAGACGCGGAGTTCCATGGAAGGTTAGGGGATTTTGGCATGGCCAGGTTTCATGAGCACGGAGGCAATGCAGCTACAACAGCAGCTGTTGGGACTGTAGGGTACATGGCCCCGGAGCTAATCACAATGGGAGCTTCCACTGGAACTGATGTTTACGCATTTGGTGTTTTCATGCTTGAAGTAACCTGTGGGAGGAGACCCGTGGAACCGCAGTTGCAAGTTGAGAAACGACATATGATCAAATGGGTTTGTGAGTGCTGGAAAAAGGATTCTTTGCTTGATGCTACTGACCCGAGATTGGGAGGTAAATTTGTAGCTGAGGAAGTCGAGATGGTTATGAAACTGGGTCTGCTCTGTTCAAATATAGTGCCAGAATCCAGACCCACAATGGAACAAGTGGTCCTGTACCTAAACAAAAACCTACCTTTGCCAGATTTCTCACCATACACTTTGGGGATTGGCACATTTGCTCCGGTTCTGGTAGATGCATCCTCCCTTGTAGTCTCTTCCGCTTCATGGAGTTTGTCAGGTCCATCGATGTCTTCATCCTCGCCCAACCACTCACCTTACGCTTGGCAGTCAACAGATCAGCCATGGGGACAGACAATAGACACTAAGAACTCTCTTCACATAGTTGCAGAACCAGAGAAGCCCTCACCCGCTGTCAAAATGGTCACATTGCCTGCAGAAGATCCTCAGTCCAATCATTCCAGCATCAGCAGTCAGAGAGTCCAGCCTGTAAAGAGGGAAAAACGGCGACTGCATCAGATACTGGTGGCATTCCCTTGGATAAACAAACAATACTTTAAACTTGGATTACCAAAACATATTGTACATGTTTCTTTGTTCTTTTTTCTTCAGCTTGCGAGGTTA
>gnl_Arath_TAIR10_AT5G59270.1
ATGGCTGGAGTTCTAAGATCACTGAGGTTCTGGATGATAATATGTGTCCAGGTGTTGTCTTTGGTGCTAGCTCAAGACCGGGATGAATTTGTGTACCATGACTTCAGTCAAGCAGACCTGCATCTTGACGGCATGGCAAGTATCGATGATGGCCGATTGCATCTTACAAATAATACAACTAAGAGCACCGGTCATGCTTTCTGGAAAATTCCAATGAACTTCACAACATCACCTTCCAGTTCACTTTCTTTTTCGACAGAGTTTGTCTTCGCAATCTTTCCATTGCTAGGTGACGGTCAAGGAATGGCGTTTGTGGTAGCTCCTTTCATGGACATCAGGTATAGTGGTGATGCAGCCTCATACTTAGGACTTTTCAATAGAAAAAATGATAACAAAACAGAAAACCATATCCTGGCTGTAGAGCTTGATACTAATTCAAGCCCTGAAGCAATTGAAGATAGTGATAACCATGTGGGGATTGATATTAACAGTATCATCTCAGAAGACTCTGCCAATGCTAGTTACTTTAGCGGTACGGAGGGAAAGAACATAAGCTTCCGGCTAGCTAGTGAAAAAAGTATTCTGGTATGGATAGATTATAATGGAACAGAGAAACTACTAAATGTAACGGTAGCTCCAGTGCCAACTCCAAAACCAGCATTGCCTTACTTGTCAAGCTCCATCAAACCAAGAAAGCCTCTCTTGTCAAGATTCATCAATATTTCAGAAATTTTCAATGGGACAATGTTTGTAGAAAGCCTTGACTTGTCAAAGATTTTGGATCCTCCTAATCGACCTCCACCACCATCCTCTCCACCACCACCTCCTCCGCCACCTCCCACTCCGCCAACCTCAAGGTCTAAAGACTCTAAGAATATTATTATCATATGTGTTACTGTAACATCAATTGCTTTTCTGTTGATGTTGGGGGGATTTTTGTATCTTTACAAAAAAAAGAAGTATGCAGAGGTGCTTGAACATTGGGAAAATGAATACAGTCCCCAAAGGTACTCCTTTAGGAACCTCTACAAAGCAATAAGGGGTTTCAGGGAGAATCGGCTACTTGGGGCAGGAGGTTTTGGAAAAGTCTATAAAGGAGAACTTCCTTCAGGTACACAGATTGCGGTTAAGAGAGTCTACCATAATGCAGAACAAGGGATGAAACAGTATGCCGCAGAGATTGCTAGTATGGGAAGGTTAAGGCACAAGAACTTAGTGCAGCTTCTTGGTTACTGCAGAAGGAAAGGTGAATTGCTTTTGGTTTATGACTACATGCCAAATGGAAGCCTTGATGACTACTTGTTCAATAAAAACAAGCTGAAAGATCTTACTTGGTCTCAGAGAGTAAATATAATCAAGGGAGTAGCCTCTGCCCTTCTGTATCTTCATGAAGAATGGGAACAAGTTGTACTACATCGAGATATTAAAGCTAGCAACATTCTTTTAGATGCGGATCTAAATGGAAGGTTGGGAGATTTCGGGCTTGCAAGATTCCATGATCGTGGCGAGAATCTTCAAGCAACGCGTGTGGTAGGAACCATTGGCTACATGGCACCAGAGCTTACAGCAATGGGAGTGGCCACTACTAAAACCGATATCTATGCTTTTGGATCTTTCATCCTTGAGGTGGTTTGCGGGAGAAGGCCTGTAGAACCTGATAGACCACCTGAGCAAATGCATTTACTTAAGTGGGTTGCCACTTGTGGGAAAAGAGATACTTTGATGGATGTTGTTGACAGTAAACTAGGAGACTTTAAAGCTAAGGAAGCCAAGCTGCTTCTGAAGCTAGGCATGCTTTGTTCACAGAGTAACCCGGAAAGTAGACCTAGTATGAGGCACATCATACAATATCTGGAAGGAAATGCCACTATTCCAAGCATATCATTTGATACAGCAGGGTTTGGTATTCCCAATATAAGCAATGAAACGATAACACAGATGACAGCCACCTCCTCATCGGCCAATTTCTCTTTTGAAGATGTTACAATACTATTTGGCGGTCGT
>gnl_Arath_TAIR10_AT5G01560.1
ATGGGCAGAGCAAAATCCATGGTCTCTCTCTTGTTGGTGCTCTTCCTTGTTAGAGCTCATGTAGCAACAACAGAGACGACAACAGAGTTCATTTTCCACGGTTTCAAAGGAAACCAATCAGAAATTCATATGCAAGGAGATTCAACCATCACATCCAACGGACTTTTGAGGCTCACCGATCGAAACTCGGACGTTGTTGGTACCGCTTTCTACCATAAACCGGTGAGATTGCTCGACAGTAACTCCACCAATACGACGGTTCGTTCCTTTAGCACTTCTTTCATCTTCATAATCCCTTCAAGCTCAACAAGCAACGGAGGTTTCGGCTTCACATTCACACTCTCTCCAACCCCAAACCGTACAGATGCGGATCCCGAGCAGTACATGGGGCTTCTCAACGAAAGAAACGACGGGAATTCGAGCAATCACGTTTTCGCTGTGGAGTTCGATACGGTACAAGGATTCAAAGACGGAACAAATCGAATAGGCAACCACATCGGTCTAAATTTCAACAGTCTCTCTTCAGATGTCCAAGAACCAGTGGCTTACTTCAACAACAACGATAGTCAGAAAGAGGAATTCCAACTGGTGAGCGGCGAGCCAATCCAAGTCTTCTTGGATTATCACGGACCAACCAAAACGCTTAACCTCACTGTTTACCCAACCAGATTGGGATATAAACCAAGAATCCCCTTGATCTCACGAGAGGTTCCAAAACTGTCAGATATTGTCGTAGACGAAATGTTCGTCGGATTCACAGCAGCGACTGGGAGACACGGACAATCGAGTGCTCATTACGTCATGGGTTGGAGTTTCGCAAGCGGTGGAGAACATCCACTTGCAGCTATGCTCGACATCTCCCAACTTCCTCCTCCGCCTCCGAATAAGGCGAAGAAGAGAGGTTACAATGGTAAGGTCATCGCTCTTATCGTGGCTTTATCGACTGTTATATCGATCATGTTGGTGTTGCTGTTCCTCTTCATGATGTACAAAAAACGAATGCAGCAAGAAGAGATTCTAGAAGATTGGGAAATCGATCATCCTCACAGATTTCGATACAGAGACCTCTACAAGGCTACTGAGGGATTCAAGGAGAATAGGGTTGTCGGAACCGGAGGATTCGGAATTGTTTACAGAGGAAACATCAGATCATCGTCTGATCAAATCGCAGTGAAGAAGATAACCCCAAATAGCATGCAAGGTGTTCGAGAATTTGTCGCGGAGATTGAGAGTTTGGGGAGATTAAGGCATAAGAATCTGGTGAACCTCCAAGGATGGTGTAAACACAGAAACGATCTCTTGTTGATCTACGATTATATTCCCAACGGAAGCTTGGACTCGCTGCTTTACAGTAAACCGAGAAGAAGCGGAGCCGTTTTGTCGTGGAACGCGCGTTTTCAAATCGCTAAAGGAATCGCGTCTGGTTTGTTGTATCTCCACGAAGAATGGGAACAGATCGTGATTCACAGAGACGTGAAACCTAGCAATGTTCTGATTGACTCCGATATGAATCCTAGATTGGGAGACTTTGGACTCGCGAGGCTTTACGAACGCGGATCTCAATCGTGCACCACCGTAGTCGTCGGCACGATTGGATATATGGCGCCGGAGCTAGCCCGCAACGGAAACTCCTCATCAGCTTCCGACGTTTTCGCGTTTGGCGTTTTGCTGTTAGAGATCGTCTCCGGGAGGAAACCGACGGACTCTGGGACCTTCTTTATAGCCGACTGGGTTATGGAGCTACAAGCGAGCGGTGAGATCCTCAGTGCGATCGACCCGAGACTCGGATCTGGTTACGACGAAGGAGAGGCAAGGCTAGCTCTCGCCGTCGGTTTGCTCTGTTGTCACCACAAACCGGAATCTCGGCCGCTGATGAGAATGGTGCTCAGGTACCTGAACAGAGACGAAGATGTTCCTGAGATTCACGACAATTGGGGATATTCAGATTCTTCAAGAACAGATTTAGGATCGAAACTCGTCGGATACATTTCGTCGGATAGGGCTTCGAGCTCACACTCACACACATCTTCGTCTCTCACCAGAATTTCTTCAACTTCTTTAATCAGTGGTAGA
>gnl_Arath_TAIR10_AT5G60320.1
ATGGCTTCTGAAAGATTGCATCTGATCTTATTGGTCTTCTTTAATCATCTGACTTTCTTGTTAAGTCAACAAGAAGAAGCCGGTTTCATCTACAATGGCTTTGGCCAAGCTCAAGCTGGTCTTCATCTAGACGGAGCTGCTAAAATCCTCTTTCCAGATGGATTGTTGCAGTTGACAAATGCCTCAACACAACAAATGGGTCATGCTTTCTTCAAGAAACCATTCAAGTTTGATTCATATGAGAAGAAACTCTCTTTTTCGACTCATTTTGTGTGTGCGCTTGTGCCTAAACCGGGAGCTGATGGTGGCCATGGAATTGCCTTTGTTGTATCCTCTTCCATAGATTTCACACAAGCAGATCCAACTCAGTACTTGGGACTTTTAAACATCTCAACAAATGGATCTCCATCTTCTCAGCTTCTAGCTATTGAGCTCGATACTGTTGAGAGCGCAGAGTTTGATGATATCGACAAGAATCATGTCGGTATAGACATCAAAAGCCTGAATTCTGTAGAGTCTGCTTCAGCTTCATACTTTTCAAACGCCAAAGGGAAGAATCAAAGCATCAAGCTCTTAAGTGGAGACCCTATACAAATCTGGGTGGATTATGAAGGAGCTTTACTCAATGTCACAGTGGCTCCTCTAAGTATCCAGAAACCAAACCATCCTCTTCTGTCAAGATCCATTAATCTCACTGACATCTTCCCGGATCGAAAGCTGTTTTTTGGATTTTCTGCAGCAACAGGAACATTAGTCAGTTACCAATATATCTTAGGATGGAGTTTCAGCAGAAGCAGAATGTTGTTGCAGAGTCTGGACTTCTCAAAACTTCCTCAGATTCCTCATCCAAAAGCCAAACAGGAGCAAACATCTCCACTGCTTATCGTTCTACTCATGTTACTAGTACTCATAATGTTGGCTGTTCTTGGAGGAATTTACTTATACAGGAGAAAGAAGTATGCAGAAGTTAGAGAAGTATGGGAAAAAGAATACAGTCCACACCGGTTTTCTTATAAATCTCTATACAAAGCAACAAACAGGTTTGATAAAGACGGCCGTTTAGGAAAAGGCGGTTTTGGAGAAGTCTACAGAGGAAATCTGCCTCACGTTGGAGATATAGCGGTAAAAAGAGTGTGCCACGATGCAAAGCAAGGCATGAAACAGTTTGTTGCTGAAGTAGTGACTATGGGAAGTTTAAAGCACCGGAATTTGGTTCCTCTTCTCGGGTACTGCAGGAGGAAAGGAGAGCTTCTTCTGGTTTCTGAGTATATGTCTAATGGCAGTCTTGATCAATACTTGTTTCACAGAGAAAAACCGGCTCTTTCATGGTCTCAAAGGCTTGTCATTTTGAAAGATATCGCTTCTGCTCTCAGTTACTTACACACAGGAGCTAACCAAGTTGTGTTACACAGAGATATAAAAGCTTCTAATGTCATGTTAGATTCTGAATTCAATGGAAGGTTAGGAGATTTTGGAATGGCGAGGTTTGAAGATTATGGAGATAGCGTACCGGTAACAGCAGCTGTAGGCACAATGGGTTACATGGCACCTGAGCTAACAACAATGGGAACTTCTACAAGAACAGATGTTTATGCATTTGGTGTACTCATGCTCGAAGTAACTTGTGGAAGAAGACCGTTGGATCCCAAGATTCCATCTGAGAAACGGCATTTGATCAAATGGGTTTGTGATTGCTGGAGAAGGGACTCTATAGTTGATGCTATTGATACAAGATTGGGAGGTCAATACTCGGTAGAAGAAACCGTAATGGTTCTGAAACTCGGATTGATCTGCACAAACATTGTTGCAGAATCCAGACCAACCATGGAGCAAGTGATACAATACATCAACCAGAATCTCCCATTGCCAAATTTCTCACCAGGTTCTCTAGGAATTGGAGTTTCTACTCCTGTTTTGTTGGAATCAGTCTTCAATTCAAGAAGCTCGTTAGCACCATCAATCTCTCCTCCTTCTTCCCATAACTCCATGTTTGTTACTCATACAATCACATACGGAGATGGGAGG
>gnl_Arath_TAIR10_AT5G59260.1
ATGGCTGGAGTTCTAGGATCAGTGGTTTTCTGGTTGATAATTGGTATCCATGTAACCTTTTTGGTGTTCGCTCAAGAGGGAGATCATTTTGTGTATTATGACTTTAGGAATGCAGATCTGGAACTCGATGGAATGGCAAATACAAACCATGGTCCATTGCATCTAACAAATAATACAAACACGGGCACCGGTCACGCTTTCTACAACATTCCCATCAAGTTCACAGCGTCTTCACTCAGTTCATTTTCCTTCTCAACAGAATTTGTCTTTGCAATCTTCCCGCTGCAAAAATCTACCTACGGTCACGGAATGGCATTTGTGGTATCTCCAACCAAAGATCTCAGGTCTAACGGCAGTGCAAATTCAAATTTAGGTATTTTCAATAGAGCAAATGATAACAAGACTGCAACCCATATCTTTGCTGTAGAACTTGACACTAATCAAAACTCGGAGTCATTTGACAAAGGTGGTAACGATGTGGGTATTGATATTAACAGTATAGTTTCAGTTGAATCTGCGGACGCTAGTTACTTTAATGCTAGAAAAGGAAAGAATATAAGTCTGCCGCTTGCTAGTGGTAAAAGTATTCTGGTCTGGATAGATTATGATGGAATAGAGAAAGTACTCAACGTAACGTTAGCTCCAGTACAAACTCCAAAGCCCGATTCGCCTTACTTTTCAAGCTTCATTAAACCAAAAGTGCCACTCTTGTCAAGATCCATCAACCTTTCAGAAATTTTCACTGAGACGATGTATGTAGGTTTTTCTGGTTCTACAGGCTCAATCAAAAGTAACCAGTATATCCTTGGATGGAGTTTCAAGCAAGGCGGAAAAGCGGAAAGCCTTGACATTTCAAGACTTTCGAATCCACCACCATCGCCTAAAAGGTTTCCATTAAAAGAGGTTCTAGGCGCTACCATATCAACAATTGCTTTTCTAACTCTGGGAGGAATTGTGTATCTTTACAAGAAAAAGAAGTATGCAGAGGTGCTTGAACAATGGGAAAAGGAATATAGCCCTCAAAGGTACTCCTTTAGGATCCTTTACAAAGCAACCAAAGGTTTCAGGGAGAATCAGTTACTTGGAGCAGGAGGTTTTGGAAAAGTCTATAAAGGAATACTTCCTTCTGGTACACAAATCGCGGTTAAGAGAGTCTACCATGATGCAGAGCAAGGAATGAAACAGTATGTGGCAGAGATTGCTAGTATGGGAAGGCTAAGGCACAAGAACTTAGTTCATCTCCTTGGTTACTGCAGAAGGAAAGGTGAATTGCTTTTGGTCTATGATTACATGCCAAATGGAAGCCTTGATGACTATTTGTTCCATAAAAACAAGCTAAAAGACCTCACTTGGTCTCAGAGAGTCAATATAATCAAGGGAGTTGCCTCTGCCCTTCTGTATCTTCATGAAGAATGGGAACAAGTTGTACTACATCGAGATATAAAAGCTAGCAACATTCTTTTAGATGCGGATCTAAATGGAAAGTTGGGAGACTTTGGGTTAGCCAGGTTCCATGATCGTGGTGTGAATCTCGAAGCCACACGGGTAGTAGGTACCATTGGCTACATGGCACCAGAGCTTACTGCAATGGGAGTCACCACTACTTGTACCGATGTCTATGCTTTTGGAGCTTTTATCCTTGAAGTGGTATGTGGAAGGAGACCAGTAGACCCAGATGCACCACGTGAGCAGGTGATTTTGGTTAAGTGGGTTGCGAGCTGCGGGAAAAGAGATGCTTTAACTGATACTGTTGACAGCAAACTAATAGACTTTAAAGTTGAGGAGGCCAAGCTTCTTTTGAAGCTAGGAATGCTCTGTTCACAGATCAACCCAGAAAACAGACCCAGTATGAGACAGATATTACAATATCTGGAAGGAAATGTAAGTGTTCCAGCTATATCGTTTGGTACTGTTGCACTTGGTATACCCAATATAAGCCATGAAACAGTAACACAAATGACAACAACCTCTTCATCAGCTAATTTCTCATTTGAGGATGTTACAGTCCTATTTGGTGGTCGC
>gnl_Arath_TAIR10_AT5G60280.1
ATGGCTCCAGGATTGGATCTGATCTGGATGGTAATCTCCTTTCTTCTTCTGATTCATCTGTCAAGTCAACAAGAAACTGGCTTCAGCTTCAACGGTTTTCGCCAGGGAGATCTTCATGTTGATGGGGTTGCTCAAATCCTTCCCGGTGGACTTCTGCGGCTGACTGACACTTCAGAGCAGAAAAAGGGTCATGCTTTCTTCAGGCAGCCCTTAGTGTTCAATTCATCTGAACCTCTCTCGTTCTCAACGCATTTCGTGTGTGCTATGGTGCGTAAACCGGGAGTTACCGGTGGAAATGGGATTGCTTTCTTTCTATCTCCTTCCATGGATCTTACAAACGCAGATGCAACTCAGTATTTGGGTCTTTTCAACACCACAACCAACAGGTCTCCCTCATCTCATATCTTTGCTATTGAGCTTGATACTGTTCAAAGTGCAGAATTTGATGACATCGATAACAATCATGTTGGTATCGACGTGAACAGCCTAACCTCTGTTGAATCTGCTCCGGCTTCTTACTTTTCAGACAAAAAAGGTCTCAATAAGAGCATAAGTCTCTTGAGTGGAGATTCAATCCAGGTCTGGGTGGACTTTGATGGAACTGTACTAAACGTTTCATTGGCGCCTCTAGGGATTCGGAAGCCAAGTCAAAGTCTTATATCAAGATCCATGAATCTTTCAGAAGTTATCCAGGATAGAATGTTTGTCGGATTCTCTGCAGCAACAGGACAATTGGCTAATAACCATTACATACTCGGTTGGAGTTTCAGCAGAAGCAAGGCATCGTTACAGAGCCTAGACATCTCAAAACTTCCCCAAGTTCCTCATCCTAAAATGAAAACTTCTCTCCTGCTGATTCTTCTGTTGATTGTACTTGGAATCATACTCTTGGTACTCCTGGTAGGAGCTTATCTATACAGAAGAAACAAGTATGCAGAAGTAAGAGAGGAATGGGAAAAAGAGTATGGTCCACACCGATACTCTTACAAATCCCTGTACAAAGCAACAAAAGGATTCCACAAAGATGGTTTTCTTGGTAAAGGAGGATTCGGAGAAGTCTACAAAGGAACTCTACCTCAGGAAGACATAGCTGTGAAAAGATTTTCCCATCATGGAGAACGAGGGATGAAGCAATTCGTAGCTGAAATTGCAAGCATGGGTTGCTTAGACCACAGGAACTTGGTTCCACTTTTCGGATACTGCAGGCGAAAAGGCGAGTTTCTTCTCGTCTCCAAGTACATGCCTAATGGAAGTCTTGACCAGTTCTTGTTTCATAACAGAGAACCATCTCTTACTTGGTCCAAAAGGCTAGGGATTCTAAAGGGTATAGCTTCAGCTCTTAAATACTTACACACAGAAGCTACACAAGTTGTTCTACACAGAGATATCAAAGCTTCTAATGTAATGTTAGACACAGACTTCACAGGAAAGTTAGGAGATTTTGGTATGGCTAGGTTTCATGACCATGGAGCAAATCCAACAACAACAGGAGCTGTTGGAACAGTAGGATACATGGGACCTGAGCTAACATCAATGGGAGCTTCAACTAAAACCGATGTATACGCATTTGGTGCATTGATCCTTGAAGTAACTTGTGGGAGAAGACCTGTAGAACCTAATCTGCCGATTGAGAAACAGCTTCTGGTGAAATGGGTTTGTGATTGCTGGAAAAGGAAAGATTTAATCAGTGCTCGAGATCCCAAACTGAGTGGAGAATTGATACCTCAAATCGAGATGGTATTGAAATTAGGGTTGCTTTGCACGAATCTTGTGCCGGAATCGAGACCTGACATGGTAAAAGTTGTGCAGTACCTTGACAGACAGGTTTCGTTGCCGGATTTCTCACCAGATTCACCGGGAATTGGGATTGTTACTCCGGTTTTGGTCGGAGGAAGCTCCACCGTGATCTCTAACATTTCTTCTCCGGTGACTGAGTTTATTACTCACTCGATTCAATACGGAATTGGACGA
>gnl_Arath_TAIR10_AT5G60270.1
ATGATTCGAGGATTGCTTTTGGGAATCATCTGGATGATATTTTGTGTTTGTTCATCATTTCAGCAAGAGACGCCGTTTGTTTACAACAACTTTGGTCACGTAGATCATCTTCACCTTGACGGTAGTGCAAGAATCATTCCCAGTGGTGGTATCCTGCAACTGACAAATGCAACCAATAGCCAAATAGGTCATGTTTTCTACGAGAAGCCGATTGAGTTCAAATCATCTGAATCAGTCTCGTTCTCGACATATTTTGTGTGTGCACTGCTCCCTGCTGGTGATCCGAGTGGCCATGGCATGACCTTTTTTGTGTCTCATTCCACTGATTTCAAAGGCGCAGAAGCAACTCGATACTTCGGGATTTTCAACAGAAATGGTTCTACTTCCACACGTGTGTTGGCTGTAGAGCTTGACACTTCTCTAGCTTCAGATGTGAAAGACATCAGCGATAATCATGTTGGGATTGATGTGAACAGCGCAGAGTCTATTACATCTGCCAATGCTTCTTATTTTTCAGACAAAGAAGGGAAGAAGATTGACATAAAACTCTTGAGTGGTGATCCTATCCAGGTTTGGGTGGACTATGAAGGAACAACGCTCAACGTTTCATTGGCTCCTCTTAGAAACAAGAAACCAAGCCGACCTCTTTTGTCATCAACATCCATCAATCTAACTGATATTTTGCAAGGTAGAAGAATGTTTGTTGGGTTTTCTGGCTCAACCGGATCAAGCATGAGTTACCAGTACATACTCGGGTGGAGTTTCAGCAAAAGCATGGCGTCTCTGCCGAACATTGACATCTCAAAACTTCCCAAAGTTCCTCACTCTAGCACTAAAAAGAAGTCTACATCTCCTGTGCTCAGTGTTCTGCTTGGTTTAATAGCTTTCATAGTTTTGGGGATTCTTGTTGTAGCTTATTTGTATAGGAGAAACTTGTACTCTGAAGTAAGAGAGGAATGGGAAAAAGAGTATGGTCCAATTAGGTATTCCTACAAATCTCTATACAAAGCAACCAAAGGATTCAATAGGAGTGAATTTCTTGGGAGAGGAGGTTTTGGTGAAGTCTACAAAGGAACTCTCCCTCGGAGCAGAGAACTGAGAGAAGTAGCAGTGAAGCGAGTATCACATGATGGTGAGCACGGTATGAAGCAATTTGTTGCTGAGATCGTGAGCATGAGGAGTTTAAAACACCGGAGCTTGGTTCCACTTCTTGGGTATTGCAGGAGAAAACATGAGTTATTACTGGTGTCTGAGTACATGCCAAATGGTAGTCTTGACCATTACTTGTTTAATCATGATAGATTGTCTCTTCCCTGGTGGAGAAGACTTGCGATCCTTAGGGACATCGCATCAGCTCTTAGTTACTTACATACAGAAGCTGACCAAGTTGTTATACACAGAGACATCAAAGCTGCAAATGTTATGTTGGATGCAGAGTTCAATGGAAGGTTGGGAGATTTTGGTATGTCCAGGTTATATGACAGAGGGGCTGATCCAAGCACAACAGCTGCAGTGGGAACTGTTGGTTACATGGCACCTGAGCTTACAACAATGGGAGCTTCTACTGGAACTGATGTGTACGCGTTTGGTGTTTTCTTGCTTGAAGTAACTTGTGGGAGGAGACCTGTGGAACCCGGCTTACCTGAAGCAAAACGTTTTCTGATCAAATGGGTTAGTGAATGCTGGAAAAGGTCTTCTTTGATTGATGCTAGAGATCCAAGGTTGACAGAATTCTCATCCCAGGAAGTCGAGAAGGTTCTGAAACTCGGTTTGCTATGTGCAAACCTTGCTCCAGATTCAAGACCGGCCATGGAACAAGTGGTGCAATACTTAAATGGAAACCTAGCTTTACCCGAGTTTTGGCCCAATTCTCCAGGGATTGGAGTTCTGTCTCCAATGGCGCTTTCCCCAGCACCACTCGTGATCCCTTCACTATCATTTTCGTCTTCCTCCTCCAACAACTCTATGTTTATTACTCACTCAGTCCTCTACGGGAGTGGGCGA
>gnl_Arath_TAIR10_AT5G01540.1
ATGGGCACACAAAGATCCATGTTCATAGTCTCATTCTTATTCAAGCTTTTCCTGTTTTTGAGCGTCCATGTTCGAGCTCAGAGAACAACAACAAATTTTGCTTTCCGAGGTTTTAACGGAAACCAATCGAAGATTCGGATTGAAGGAGCCGCGATGATCAAACCCGACGGACTATTGAGACTCACTGACCGAAAGTCGAATGTTACCGGTACAGCTTTCTACCACAAACCGGTGAGGTTGCTTAATAGAAATTCCACAAACGTCACAATTCGTTCCTTTAGCACGTCTTTCGTCTTTGTCATAATCCCTTCAAGCTCAAGCAATAAAGGCTTTGGATTCACATTCACACTATCTCCAACACCTTATCGTCTCAATGCTGGATCCGCACAGTACTTGGGAGTTTTCAACAAAGAGAACAATGGGGATCCTAGGAACCACGTATTCGCAGTGGAATTCGACACGGTGCAAGGATCAAGAGACGACAACACCGACAGAATAGGAAACGACATCGGTCTGAATTACAACAGTCGTACTTCGGATCTCCAAGAACCAGTCGTGTATTACAACAATGATGATCACAACAAAAAAGAAGATTTCCAGCTTGAGAGTGGCAATCCTATTCAAGCCCTTTTGGAGTATGATGGAGCAACACAAATGCTAAACGTCACCGTTTATCCCGCGAGATTAGGGTTTAAACCCACAAAGCCTTTGATCTCTCAACATGTTCCAAAACTGTTGGAGATTGTGCAAGAAGAAATGTACGTCGGATTCACGGCATCGACGGGGAAAGGTCAGTCAAGTGCTCATTACGTGATGGGTTGGAGTTTCTCAAGCGGCGGAGAACGTCCAATTGCGGATGTTCTAATCCTCTCGGAGCTTCCTCCGCCGCCGCCGAATAAGGCGAAGAAGGAAGGTTTAAATTCTCAAGTCATTGTTATGATCGTGGCGTTATCGGCAGTAATGCTGGTCATGCTTGTGTTACTCTTCTTCTTCGTCATGTACAAGAAGAGACTGGGACAAGAAGAGACTCTTGAAGACTGGGAAATCGATCATCCTCGCAGATTGAGATACAGAGACCTCTACGTAGCCACGGATGGATTCAAAAAGACTGGAATCATCGGAACCGGAGGATTTGGAACCGTTTTCAAAGGAAAACTGCCGAATTCGGATCCCATCGCAGTGAAGAAGATAATTCCAAGTAGCAGGCAAGGTGTTCGAGAATTTGTCGCAGAGATCGAGAGTTTGGGGAAACTAAGGCATAAGAATCTGGTGAACCTCCAAGGATGGTGCAAACACAAAAACGATCTCTTGTTGATTTACGATTACATCCCCAACGGAAGCTTAGACTCTCTGCTCTACACTGTACCGAGAAGAAGCGGCGCCGTTTTGTCGTGGAACGCTCGTTTTCAGATCGCTAAAGGAATCGCGTCTGGTTTATTGTATCTTCACGAAGAATGGGAGAAGATTGTGATTCATAGAGACGTGAAACCTAGCAATGTCTTGATCGATTCAAAGATGAACCCTAGATTGGGAGATTTTGGACTCGCGAGGCTTTACGAACGCGGAACGCTATCGGAAACAACAGCACTCGTTGGAACCATCGGGTACATGGCGCCAGAGCTTTCCCGCAACGGAAACCCCTCATCTGCGTCTGATGTTTTCGCGTTTGGCGTTTTGTTGTTAGAGATCGTTTGCGGGAGAAAACCAACGGATTCCGGTACCTTCTTCTTGGTCGATTGGGTTATGGAGCTTCACGCGAACGGTGAGATTCTCAGTGCGATTGATCCGAGACTAGGATCTGGTTACGACGGAGGAGAAGCAAGGCTTGCTCTCGCCGTCGGATTGCTCTGTTGCCACCAAAAACCGGCGTCTCGGCCGTCGATGAGAATCGTGCTTAGGTATCTAAACGGAGAGGAGAATGTACCTGAGATTGACGATGAGTGGGGATATTCAAAGTCTTCAAGAAGCGAATTCGGATCCAAGTTGGTAGGATATGTTTCGTCGACCTCAATCACCAGAGTTTCTTCGACTTCTCGTATCAGTCAG
>gnl_Arath_TAIR10_AT5G01550.1
ATGCTCGTGCTCTTCTTGCTTTTGACCATCCCTACTCGAGCTCAAAGAACAACAACGGAGACTCCAAAAACAGAGTTTATTTTCCGAGGTTTTAGCGGAAACCAATCAAATATTGTGACAACGGGAGCTGCGACGATCAAACTCGACGGACTATTGAGGCTCACTGACCGAAACTCAAACGTTACCGGTACATCTTTCTACCACAAACCTGTGAGATTGCTGGAGACTAATACAAGTTCCACAAACTCCACAATCCGTTCTTTTAGCACTTCCTTCGTATTTGTCATCATCCCTACAAGCTCTAGCAACGGAGGTTTTGGCTTCACCTTCACGCTATCTCCAACCCCTGATCGTACCGGAGCCGAATCCGCACAGTACTTGGGACTTCTCAACAAAGCAAACGACGGGAATTCGACGAATCACGTTTTTGCTGTGGAATTCGACACAGTGCAAGGTTTTAAAGACGGTGCCGATAGAACAGGCAATCACATCGGTCTGAATTTCAACAGTTTAACATCTGATGTCCAAGAACCGGTCGTGTATTACGACAACGAAGATCCTAACCGGAAAGAGGATTTCCCACTACAGAGTGGCGATCCAATCCGAGCAATTTTGGATTACGATGGGCCAACTCAAACGCTAAACTTAACTGTCTACCCGGCTAACTTGAAGTCTAGACCCGTAAGGCCTTTGATCTCGCGACCTGTTCCAAAGTTGTCGCAAATCGTGCAAGAAGAAATGTATGTTGGATTCACAGCAGCTACAGGGAGAGATCAGTCGAGTGCTCACTACGTCATGGGCTGGAGTTTTTCTAGCGGCGGTGATCTTCTAACTGAAGATACGCTTGACCTCTTGGAACTTCCTCGTCCGCCTCCGAACACGGCGAAGAAGAGAGGTTACAATTCTCAAGTACTCGCTCTGATCGTAGCTCTATCGGGAGTAACAGTGATCTTGCTTGCGTTACTCTTCTTTTTCGTGATGTACAAGAAACGATTGCAACAAGGAGAGGTTCTTGAAGACTGGGAAATCAATCATCCTCATAGACTTAGATATAAAGATCTCTACGCTGCTACGGATGGATTCAAGGAGAATAGGATTGTCGGAACTGGAGGATTTGGAACCGTTTTCCGAGGAAACTTATCGTCACCTTCGTCTGATCAAATCGCCGTGAAGAAGATAACTCCGAATAGTATGCAAGGTGTTCGAGAATTCATCGCAGAGATCGAGAGTTTGGGGAGATTAAGGCATAAGAATCTGGTCAACCTTCAAGGATGGTGCAAGCAAAAAAACGATCTCTTGTTAATTTATGATTATATCCCTAACGGAAGCTTAGACTCGCTGCTCTACAGTAGACCAAGACAGAGCGGTGTTGTTTTGTCGTGGAACGCACGTTTTAAGATTGCTAAAGGAATCGCGTCTGGTTTGTTGTATCTCCATGAAGAATGGGAAAAGGTTGTGATTCACAGAGACATAAAACCTAGCAACGTTTTGATTGAGGACGATATGAATCCTAGGTTGGGAGATTTTGGACTCGCGAGGCTTTACGAACGCGGATCGCAATCGAACACGACCGTAGTCGTGGGCACAATTGGGTACATGGCACCAGAGCTAGCACGCAACGGCAAATCTTCGTCTGCGTCTGATGTTTTTGCGTTTGGCGTTTTGTTATTAGAGATAGTCTCCGGGAGAAGACCGACTGACTCAGGGACATTCTTCTTGGCCGATTGGGTTATGGAATTGCACGCGAGAGGAGAGATTCTCCATGCGGTGGATCCGAGACTTGGATTTGGTTACGACGGCGTTGAGGCACGGCTTGCTCTTGTTGTGGGATTGCTCTGTTGCCATCAAAGACCGACGTCTCGGCCGTCCATGAGAACGGTGCTTAGGTATTTGAACGGAGATGATGATGTACCTGAAATTGATAACGATTGGGGATACTCGGATTCTTCAAGAAGCGATTTAGGATCCAACTTTGAAGGATATGTTTCATCGGATAGGGCTTCGAGCTCAGTCCCATCTTTCTCCGTTACAAGGGTTTCTTCTAGTTCTGTTATCAGTGGTAGA
>gnl_Betvu_v1.2_Bv2_025270_morf.t1
ATGGCTTTCATCTTCAAATTTTTCTGGGTTTTTCTCATCTTCTTACAAAACCCATATCTTTCTAAAAGCCAAGATCTTTTCTTTAATGGATTCAACCATGGTGGTACTAACTTAACCCTAAATGGAATTGCCATGATTCTCAACAATGGCATCCTTAAGTTAACTAATGATACATCTAGACTTCTGGGTCATGCTTTTTATCCTCCTCCAGTAAGGGTAAAAACCTCAAAAAATGGAACTTGTGTTTCATTTTCCACCATTTTTGCTTTTGCATTAGTGCCACAATTTCAAACACTTGGTGGGCATGGATTTGCCTTCACTTTTGCACCCAGTAAAGAACTTCCTGGTGCTCTTCCTAGCCAATATCTTGGCCTTCTTAATTCATCTGATAATGGGAATCTCACTAATCATATTTTTGCTGTTGAATTTGATGAAGTTCAAGATTTTGCATTTGGAGATATTGATGATAATCATGTGGGTATTAATATTAATAGCATGATTTCAGTTAATTCTACTCCAGCAGGTTATTATGTTGATGGGAATTCAACAGCTCAGTATCTTAATATGAAAAGTGGGGAAACAATCTTATGTTGGATTGATTATGATTCAAATAAACATCAGTTAAATGTTAGTCTTTCTCTCTCTGATAAAAAACCAAGTAGGAGTTTATTGTCTTATGATGTTGATCTTTCTCCTTATGTGAATGAGTTTATGTATGTTGGATTTTCTGGTTCAACTGGGTTGCTTGCAAGTTCACATTATATAATGGGTTGGAGTTTTAAGATGAATGGTGTAGCAAAACCTCTTGATTTGTCCTCACTTCCTAAACTTCCAAGAGATAAAAAGACTAATTTTGGGTTGATTTTTGGGGTTTCAATTGGATCTGTTTTTGCATTTTTTATAGTTTTGGGAATAGCTGCTTACATTGTATGGTTGTATAAGAATAGGGATGTGATTGAGTCATGGGAACTTGATGTTGGTCCACATAGGTTCCCTTACCAAGAGCTTAAGAAAGCTACAAAGGGTTTTAAGGACAAACAATTGTTAGGGTTTGGTGGATTTGGAAGGGTTTATAAAGGCACTCTTTCAAATTCTAATACTGAGGTTGCTGTTAAGAGAGTATCTCATGAATCAAGGCAGGGGTTGCAGGAATTTGTGGCTGAGATTGCCACTATTGGCAAGCTACGACACCGGAATTTGGTCCAATTACTTGGGTGGTGCAGGCGTAAGGGTGATTTGATCCTTGTGTATGATTATATGCCAAATGGTAGTTTGGATAAGTACTTGTTTAATGAGCCTGTAATGGTGTTAAGATGGGATCAAAGATTCAATATCATTAAAGGGGTTGCTTCTGGTTTGCTGTATTTACATGAAGAGTGGGAGCAAACTGTGATACATAGAGATGTTAAGGCAGGAAATGTGTTACTAGATGCTGACTTTAATGGTAAGTTAGGTGATTTTGGGTTGGCCAAGCTTTATGAGCACGGCACTGACCCGGGAACTACCCGGGTAGTGGGAACTCTGGGGTATTTGGCACCTGAGCTAACACGAACAGGAAAGCCTACAACGAGCTCTGATGTGTTCGGCTTTGGTGCATTGTTATTGGAATTGGCTTGTGGGAGGAGGCCTATTGAGCCAAAGGCATCACCTGAGGAATTGTTCTTGGTTGATTGGGTTTGGGATAGATGGAAAGAGGGTGCTATACTTGATGTAATGGACCCTAAGTTGAACGGTGATTACAATGAGATTGAGGCGGCAATAGTTCTAAAATTGGGCATCATGTGCTCTGCTGAGACGGCTGATTCCCGACCATCGATGAGGCAGGTGTCGAGGTTTTTGGAAGGGGAAGCTGCATTGCCAGAGGAGATGCTAGTTCCTGGTGGATATAGTGGTAAGAGGAACAGCCAGAGCAGCCGAAAGAAAGGTACTGCTGAATTTGAGGATTTTGTTCATTCATATCCTCAGTCGTCGTATATGGATGTTGAAACTGGTTCTGTTTCTTTGTTACCTTTAACAGGGGGAGATGAAGGTAGA
>gnl_Betvu_v1.2_Bv5_111480_zdip.t1
ATGATTAAATTTCTCAAACTTTTGTGTGCTTTCTCTCTACTCTTGCTCACGTTCACATTTGCACAGCAAACAGAATTCTTCTTTAATGATTTCAGTAAAGCAGGCAGCAATATAATCTTAGATGATTCTGCTAAGTTAATCAAACATGGACATGATAGTATCATACAGCTAACCAACACTAGCCAACGTGTGATCGGGCACGCCTTCTATGCCTCACAAATCAAGTTGAAGGAAACCCGAAATGGCTCCGTATTGGCCTTCTCTACAGCCTTCACCCTTGGAACTGTACCAGAGTTTAAGCAACTTGGAGGGCACGGCATGGCATTCGTCATCTCTCCGTCGAAGAAGATTCTCGACAACGCCCTCCCTAGCCAATACCTCGGCCTCTTCAATGCGGCCAACCTTGGAAACATCAGTGATCACATCTTTGCTGTTGAATTTGACACGGTAAAAGATTTTGAGTACGGTGATATTGATGATAATCATATTGGAATTGATCTTAACAGCTTGGTATCCAACTTCTCTGTTCCAGCTACTTATATTCTTGAGAATTCAACCAAAGTAAATGTGACAATGAAAGCTGGATATACCATTCAGGCTTGGGTTGATTATGATGCTGAAAACCATCTTATAAATGTCACCATTTCCCCTTTTGGTACAAAACCAAGAATTCCTTTAATCTCGTACAAATATGACCTTTCCCAACTATTTGAAGAAAACATGTATGTAGGATTTGCTGCTTCCACGGGTTTGCTCGCGAGCTCACATTATGTTCTTGGTTGGAGCTTTAATATGAGTGGACCAGCAGAATCTCTTCCTATGCTTTCACTCCCACCCCGTCCAAATTCCAATAGCAGTAAACATAAGGCAACTTTGGCAATAGCTGTATCAATTTCGGTATCCATTTTTCTCATCACAGTTGTTTTTGGTGTTATTTATTTGATAATAAGGATAAGAGATCGTGATATAATTGAAGATTGGGAGCTAAAGATTGGGCCTCATCGGTATCCTTACCACGAGCTAAGGGATGCGACAAGAGGATTTCGGGAGAAAGAGCTACTTGGAAGAGGTGGATTTGGAAGGGTATATAAAGATTCAATACTTAACTGGCAGCAGAGATTTCGAATCGTAAAGGGTGTGGCCTCTGGGCTACTTTACTTACATGAAGGATGGGAAAAGGTTGTGATTCATAGGGATATTAAGGCAAGTAACGTCTTACTAGATTGTGATTTCAATGGGAGGCTAGGTGATTTCGGTCTAGCACGGCTGCACGACCATGGGACGGACCTAGGCACGACAAGGGTCATGGGGACATTGGGCTATATAGCACCGGAGTTGTCGCGATCAGGATATGTGACAACAAGCTCTGATGTGTTTGCTTTCGGAGCACTTCTACTTGAAGTAGTGTGTGGGAGGAGGCCTATAGAACCCAGGTTTACTAGTGAGGAGCTGGTATTAGTGGACTGGGTTTGGCTAAAATGGAATGATGGAAAAGTTATGGAAGTTGTGGATCAAAAATTAAGGGGAAGATTTGATGAGAAAGAAATGTTAATGGTTGTCAAATTGGGATTGATGTGCTCAAGTGATGATCCTAGGTTGAGGCCTAGTATGAGGTTAGTAGTGAGGTACTTAGATGGAGAGGTGGCATTGCCAGAGGTGCTAAGAGAACCTAATCCGGAGGATGAGTTGAGGGTATTAAGTGCAGAACCTCGGCATGAAGATTATGTTCACTCATTTGCAACGTCGTCTTCTGGGGTCAGCTTGCAGTCATACAGTACCGGAGATGGAACTAGGGGTGCTAGTGGTTATGCTAGTCTTAGTCCCAACACTAGG
>gnl_Betvu_v1.2_Bv6_150070_iqhc.t1
ATGGCTGAAACTTTTACACACCTACATAAGTTATTGGTACCCCTCTTATTAGTTGTCCTTACCTTTGCTCAAGATGAAAATCAGTTCATCTACAATGGCTTTCAAGAAGCCAAACTTCATCTTGATGGGCTTGCAAACATCCACCCCGATGGCCTTCTACAGATGACCAACTCCTCATTGCAGGGAAGTGGTCATGTCTTCTACCCACGACCGTTGAAGTTCAACACAAGTCGTTCGTTTTCCACAACTTTCACTTTTGCCATAAACACTGATGTGCCAGGTCATGGTGGCCATGGAATAGCTTTTGTTATCTCCTCATCCATGAACTTTGAGCATGCTGTTCCTGCTGAATATCTAGGAATTTTCAATATTACTAGCAACGGTCGTAAATATAATCATGTATTTGCAGTTGAATTAGACACTGTCCAAAATGCTGTTTTTGGAGATATCGATGGCAACCATGTTGGCATCGATGTTAATGGCCTGCGGTCAGTTGATTCTGCTTCAGTGGCATATGATTCGGATGAGACAGGGACAAAAATGAGCCTTGAGCTCTCGGGTGGAAGTCATATGCAGATTTGGATAGATTATGATGGAGAGAAGATGCTAATGAATGTTATGTTAGCTCCATTTAAGCATCCAAAGCCAAAAAAATATCTCTTGTCTACTCGTGTCAATCTTTCTCCAGCATTTCTTGATTCTATGTACGTTGGTTTCTCCTCATCTACTGGTCTTACTGCAACTGAGCATTACATATCAGGTTGGAGCTGGAGTCAAAATGGTCGAGCTCAGGAACTTAACCTTTCCAAGGTTCCATCAATTCCTAGACTTAGAAACCACAAGAAAAATGTTAAAGTTCTTTTTATAATATTGATTGTTGTTTTAGTACTGTTGCTGGAAATTATTGCTGGAGTAGCATTTGCAGTATGGAGGAAGAAGTATAAAGAGCTTAAGGAACCATGGGAACAAGATTACATTTCCTATAGATTTTCATATAAAGATCTTTATTTAGCAACTAAGGGTTTCAAAGACTCAGAGCTTCTTGGTTTTGGAGGTTTTGGGAAAGTTTATAAAGGCGTGATACCTTCTACACAAACCCAAAGTAAGAACTCCAACCTTTCTTGGAGTCAGAGATTTAACATCGTGAAGGGGGTGGCATCTGCCCTTCTATATCTTCACGAGGAGTGGGAACAAGTCGTTCTTCATCGTGATGTAAAGGCAAGTAATGTTATGTTGGATGCTGACATGAATGCACGGCTAGGTGATTTTGGTCTTGCTAGGTTATATGACCATGAAAGTGAACCTCGAAGTACCCATGTAGTTGGAACAGTAGGATATCTTGCACCGGAGCTCAGTATCACAGGCAAACCAACAACTGCCACTGATGTGTTTGCTTTTGGAATATTCTTACTTGAAGTGGCCTGTGGAAGGCGGCCAAACAGTCTTCAGGAATTTTCTGGAGAGGACTATGTTTTGGTTGATTGGGTATATGACTGCTGGAAGAAAGAAGTGATTTTTGAGACAAGCGATCCCAAACTGGAAGGAAACTACCAAGTTGAAGAAATGGAGCTTGTTCTAAAATTAGGCCTGTTGTGTTCCCATCCTAAGCCAGAGGGAAGGCCTAGCATGAGACAGGCAGTTCAATTTCTATATGGAGATGCGAATCTGCCTGAAATATCTTTC
>gnl_Betvu_v1.2_Bv6_150090_nhyf.t1
ATGGCTTTCAGAATCATACTCTATTTTATAGTAATTTATCTCTTGACCTTAGCACCCACAAATTATGCTCAAGATTCAAAGCAGTTCATATATCATGGCTTCCATGATGCAAAGCTTCATCTTGATGGGGCTGCAACAGTCCACTCTAATGGACTGTTGCAGCTGACCAACTATACAAAACAGCTAACTGCTCATGCTTTTCGTCCACTCCCTTTAAACTTCTCTTCATCATCATCGTCTCTTTCATTTTCAACCTCCTATGTTTTTGCCATATATCCTGACATTCCTGCCATAACTGGTCATGGAATTGTGTTTGTTCTTTCTCCTTCAATGGACTTTCACCATGGTGTTCCAGGCAAGTTTTTTGGTCTTTTTAATTCTTCATCAGATTTTAAGCCTTCAGACCACATTTTTGCTGTGGAATTAGATACTATCCAGGATTATGAATTCTTGGATATTGACAGCAATCATGCTGGAATTAATATCAATAGCCTGATTTCAAATGTATCAGCTTCAGCAGCTTATTTTTCTGACACTGAAAAAGTTACCAAGAACCTTAGCCTTGTAAGTGCGAAACCTATGCAAATATGGATTGATTATAATCATAACAACTTGTCAGTTAACGTAACTATGTCTCCTCTTGGACTCCCTAAACCAAGTAGGCCTTTGTTATTTTTACATGTCAATCTTTCTGAAGTTGTCTCAGACACCATGTATGTTGGTTTCGCTTCATCGACTGGTTCAGTGGCTAGCAGTCACTATCTACTTGGGTGGAGCTTCTCACAAGGTGGGAAGGAAGCTCAAAGATTTGATTTATCAAAGCTTCCTCGGCTTCCTCGTTATGGAAGTCAAAGCAGAAAATTGAATGTCGGTTCTATAATCTTGCTGGTTGTTATATCAGTGATTCTGGTAACAATTGGTCTTGTTTATTATGTCATAAGAAGGAAGAAGTATGAGGAAGTTATGGAAGATTGGGAGCAAGAATACCTCTTGCAGAGATATTCTTATGAGGTTCTTTACAGAGCTACAAAGGGGTTCAAAGACAAGGAGCTTTTAGGAGCTGGAGGTTTCGGGAAGGTTTATAAAGGAATGTTACGTTCCCCAAAACTTGAAGTTGCTGTTAAGAAAGTTTCACACGGTTCAGGCCAAGGAATGAGAGAATTTTTAGCAGAAGTAGCTTGTATGGGGAGGTTAAGACACCGGAATTTGGTACAACTGCTGGGGTATTGCCGAAGGAAAGGAGAGTTGCTATTAGTTTATGATTACATGCCTAACGGTAGTCTTGACAAATATCTTTACGAAGATGAAAAACCAAAACTTTCATGGAACGCTAGATTCAGAATAATTCGTGGTGTGGCTTGTGCACTTGTATACCTCCATGAAGAGTGGGAGCAAGTAGTTGTGCATCGAGATGTCAAGGCTAGTAATGTTCTACTCGACACTGACATGAATGCAAGACTTGGTGATTTTGGACTAGCAAGATTATATGATCATGGTACCAATCCTCAGACTACCCATGTGGTTGGAACAGTTGGATATCTTGCCCCAGAGCTTACTAGAAAGGGAAAGGCAACTACAAGCACCGATGTATTTTCCTTTGGAGTGTTCGTCCTAGAAGTTGCGTGTGGGAGGAGTCCAATAAGTCTTCAAGGTTCAAATGGAAAAATGTATTTAGTTGATTGGGTGTATGAATGCTGGAATAAGGGGGTGATTAGTGAGGCAAGTGATCATAAATTAGGAGGGAATTATGTTGCAGATGAAATGGAGCTAGTTTTAAAGCTAGGCATGTTTTGTTGCCATCCAAGACCTGAAGGAAGACCTAACATGAGGCAAGTGATGCAGTTTTTGAATGGAGATAATGCTTTGCCTGAGATGCTTCCTTTTGATGCTAAATTTACTCATCCAACACTCAACCATCAAACTTTGGCGTCATATACCACATCCTCTGAAGGAAACTCTGCCTGTGCTTCATACAGTAGTGATTCTATATTAAAAATTGGTCGG
>gnl_Betvu_v1.2_Bv6_150100_wspm.t1
ATGGTTGTTTTTCACCCTAGAATACTGAGCCTTGCAATATTTCTTACATTAGTTGTACATGCTTTTGCTCAAAATGAAACACAGTTCATCTACAATGGTTTTCAAGGATCCATCAATAAACTTCATGTTGATGGAGTTGCAACTATCCTTCCAAATGGTCTTCTGCAAATGACAAACTACTCACAACGCATTACTGCCCATGCTTTCTATCCTTATCCTGTGAACTTCAGACCAAAGCATCTATCATTTTCCACCACTTTTGTTTTCGCAATGTATCCTCAAGTACCACATTATTCTGGCCATGGAATCGTCTTTGTTATTAGTCCATCCACAAATTTCACAACCGCTTTCCCACACGCATACTTAGGACTCTTGAATCCTTCCACCAATGGCCAGAAATCTAATCATGTATTTGCTGTAGAGTTAGACACAATCCAGAACGCTGATGTCAAAGATATAGATGGCAACCATGTCGGTATTGATATAAATAGCCTCATTTCTGATGATGCTGCTCCAGCAGCATACTATTCTGATAAAGAAAAGGAAAACAAAACCTTGCTGTTAAATAGTGGGAAAGTAATGCAAATTTGGATAGACTATGATGAGATCGAGATGTTAGTTAATGTAACACTAGCTCCATTTCGTCATCCAAAGCCAAGCAAGTGTTTGTTGTCTTATCAAATCAACCTTTCTATAATACTCCTTGATTCCATGTATGTTGGTTTCACTTCTGCTACTGGAAATACAGCAAATTTTCATTACATACTAGGATGGAGCTGGAATCAAAGTGGTAAAGCACAAGATTTTGACCATTCCAAGCTTCCATCACTTCCGCAAATCAAACATCACAAGGAAAGCTTCAAACAGTTATTTTTTATCGTTCTACTTACTATAGTTATACTGCTATTACTATTGATTGTTGCAGCTGTTTGGCTCCTGTGGAGGAAGAAATATGAAGAGTTGCTTGAACCTTGGGAAAAAGACTACTCCCCTAATAGATTCTCATATAAGGATCTTTTTGTAGCAACAAAGGGTTTTAAAAACTCCGAGCTTCTTGGAGGTGGTGGTTTTGGGAAAGTCTACAAGGGTGTGTTACCTTCCACAAGAGACCTAGTTGCTGTGAAACGAGTCTCCAATGATTCTAAACAAGGAATAAAAGAATTTATTGCAGAAATCTCTAGTATGAAAAGGTTAAGGCATAGAAACTTGGTACAACTCCTTGGCTACTGCAGAAGAAAAGGAGAGCTTCTTTTGGTCTACGAGTATATGCCTAACGGGAGTCTTGACAAGTTCCTCTTTGGTACAGATGACAAATCCGTTTTATGTTGGTCCTGGAGGTTCAAGATCATACAAGGGGTGGCATCTGCCCTTATCTACCTTCATGAGGAGTGGGAACAAGTTGTCCTTCACCGTGATGTTAAGGCTAGTAATGTCTTGCTAGACGCTGAGATGAATGCAAGGTTGGGTGATTTCGGCCTAGCCAGACTCTATGATCATAACAATGATCCTCGAACCACTAATGTGGTGGGAACCATAGGATACATTGCACCGGAGATCAGTAGAATGCAAAAACCTACCACCAGCTCTGATGTTTTTGCTTTTGGGATGTTTTTACTTGAAGTGGGTTGTGGGAGGAGGCCAATAGGCAAGCAGAATGATGTTGATATAGAGGACTTTTTCCTCAGTGACTGGGTCTATGATTATTGGAAACTAGGGCAAATTCTTAAGGCGAGTGATCCTAGAATGGAAGGAGATTATCAGGAAAAGGAAATGGAGCTGGTCTTGAAGTTAGGCCTTCTCTGTTTGCATCCGAAGGCCGAAGAAAGACCTACAATGAGGCAAGTAGTTCAGTTTCTTGATGGAAGTGCAACTTTACCAGATATAGCACCCGAATATGACGTTCAAGGTGGTTACTCCTTTGGGGATGCTTGTGGTACATCAGGTTCAATAACAACTTCCTCCGGAACTGCCTCTCTCGGGGTTATGTCTAGCACAAATTCAGCACTCCGATATGGCCGT
>gnl_Betvu_v1.2_Bv7_173340_rrrf.t1
ATGAGCCTTACGTTTGCTTTGATCTTTGTGGTACATGCCCTTGCTCAAGAGCAAACACACTTCATCTACAATGGTTTCCAAGGATCCAACAACACTCTCCTTTTAGATGGACTCTCAAATATCCACCAAAATGGCCTCCTTCAAATGACAAACTACACAATCCCTAGTACTTCTCATGCTTTCTACCCACACCCCATCATGTTCAAACGAGATCATGTATCTTTCTCCACAGCTTTTGTTTTCGCTATGTATCCTCAGTTACCAAATCAATCCGGCCATGGAATCGTCTTCACTATTGCCCCATCGACAAATTTTCAACATACGCTCCCAGCCAAGTACCTAGGACTCTTTAATGATTCCACCAATGGTCTTTCGTCTAATCGTATATTTGGTATAGAGTTAGACACCGTCCAAAATGCTGAGTTTGGAGATATTGATTCCAACCATGTTGGAATTGATGCTAATGGCCTCATATCTGCTGATGCTGCTTCAGCAGCATACTATTCTGAGGCAGAAGGGGTCAATAAAAGCCTGCTGCTAAATAGTAGAAAAGCAATGCAAATTTGGATAGACTATGATGAGGAAGAAATGTTAGTTAATGTCACATTAGTTCCACTTGGTCATCCAAAGCCTAACAAGTGTCTCTTGTCTAAGCACATCAATCTTTCTACAATACTTTATGATTCTATGTACGTTGGTTTCTCTTCATCTACTGGCCTGGTATCCAATAGTCATTACATACTAGGATGGAGCTGGAATCAGAAAGGGAAAGCGCAAGATCTAGACCTTTCCAAGCTTCCATCACTTCCCAGAATTAAACATGAAAAGCAAAGCATAAAACATCTTATTTTTGTTGTTCTGCTTATATTAGTTTTACTGTCGTTGTTCATGATTGTTGGAGCTTCCTGGTTTTTATGGAGGAAGAAATATAAAGAATTGCATGAACCTTGGGAAATGGAATACAATGCACATAGATTCACGTACAAGGATCTTTATGTGGCAACAAAGGGTTTTAAAAAGTTGGAGCTTATTGGAGTTGGCGGTTTTGGGGAGGTATACAAGGGTGTATTGCCTTCTACAAGTATCCCAGTCGCGGTCAAACGAGTCTCCCATGATTCGCAACAAGGGATGAAAGAATTTGTGGCGGAAATCTCTACCCTGGGAAGGTTTAAGCATAGAAACTTGGTGCAGCTCCTAGGCTATTGTAGAAGAAAGGGAGAGCTTCTTCTGGTCTATGAGTATATGCCTAATGGGAGCCTTGACAAGTTCCTCTTCAGCAAGGAAGAAAAGTCAACTTTACATTGGTCTTCAAGAATCAAGATCATCAAGGGAGTGGCTTCTGCCCTACTATATCTTCATGAGGAGGGGGAACAAATTGTCCTTCACCGTGATGTGAAGGCAAGTAATGTCCTATTAGATGCTGACATGAATGCGAGATTGGGTGATTTTGGCCTCGCCAGACTTTACGGTCACAGCAATGATCCTCGAACCACCCATGTGGTGGGGACAAGGGGATATATCGCACCAGAGGTCAGCAGAACAAGGACACCTACACCTAGCACTGACGTTTTTTCTTTTGGTATGTTCTTACTCGAAGTGGGTTGTGGAAGGAGGCCAATTGGCGAGCAGTCTGATGATGATGCAGAGGATCTTTTTCTCAGTGACTGGGTGTATGATTGTTGGAAGAGGGGAGAGATTCTCAAGGTCAGTGATCCTAGAATGGAGGGGGGCTATCTGGAAAAGGAAATGGAGCTCATTTTGAAGTTAGGCCTTCTCTGTTTGCATCCTAAACCAGAAGAAAGGCCTACAATGAGGCAAGTAGTTCTGTATCTTGATGGGACTGCAACTTTGCCTAATATCCCATCTGAATATGATACAGTAAGCGGCAGTTTCTTCGGCGAGGGTTGGGGAACATCGGGTTCATATCCATCGCCATCTAGAACAGTTTCGTTTGGTGTCATGTCCAGCACAAATTCAGTCATCCAATACGGTCGT
>gnl_Betvu_v1.2_Bv7_173350_zsry.t1
ATGGCTTTTAATATCATACTACTAAACTTTGTAGCAATTTTGTTATGGACCTTGGCATTCGCAGTCTTTGCTCAAGACACAAAGAAATTCATTTATAATGGCTTCCAAGAAGCCAAGCTTCATCTTGATGGAGCTGCAACAATCCACCCAAATGGACTTCTGCAGCTGACCAACTTCTCAAAACAGCTAAAAGCTCATGTTTTTCATCCAGACCCGCTTGAGTTTTCTTCTTCATCATCGCTCTCATTTTCCACCACTTGGGCGTTTGCCATTAACCCAGAGATACAAACCTTTAGTGGTCAGGGAATTGCATTTGTTCTCTCTGCTTCCCTGGACTTCCATCATAGTCTTCCAGGCTATGACTTCGGTCTCTTTAATCGTTCCTCTATTGGTAACTTTTCAAACCATATTTTTGCTGTGGAACTAGATACCGCACAAGACGTTGATTTCAGAGATATCAATAGCAACCATGTTGGAATTGATGTCAATAGCCTGATATCAGATGCTTCTGCTTCGGCAGCCTATTATTCTGATGCTGAAAGTCAGAACAAGAGCCTCAACCTTTTGAGTGCGAAACCGATGCAGATTTGGATTGATTATCATGAGACCAGCATTTTGATCCAGGTAACAATGGCTCCCCTTGGACTCCCTAAGCCAAGTAGGCCTCTGTTGACTTCACATATCAACCTTTCTGAAGTTGTCTTAAGCAAGACTTATGTTGGTTTCTCCTCATCTACTGGTTCACTGGCTAGTAGTCACTATCTACTCGGATGGAGCTTCACCCAAGGTGGGCAGGAAGCTGAAAGCCTTGATTTATCAAAGCTTCCTCCACTTCCCCATTTCAGAAACCGAGGGAAAAAACTGAGTGTGGGTTCCGTAATCATGCTGGTTATTCTATCAGTCATGGTCATAACAAGTGCTTCGTTATATTACGTCAAAAGAAGGAAGAAGTATGAGGAAGTCTTTGAAGATTGGGAACAAGAATACCTCCTACAGAGGTTTTCATATAAAGATCTTTATAACGCTACCAAAGGGTTCAAAGAGAAGGAGCTTTTGGGAGCAGGAGGGTTTGGGAAGGTTTATAGAGGGATATTACCTTCCTCGAAACTTGAAGTCGCTGTTAAAAGAGTCTCACATCGCTCAGGCCAAGGAGTGAGAGAATTCGTAGCAGAAATTGCTTCTTTGGGGAAGTTAAGACACCGAAATTTGACTACCCATGTGGTTGGAACAGTCGGATACCTTGCACCTGAGCTTACAAGAAAGGGCAAGGCAACCACTGCCACTGATGTGTTCTCATTCGGGATGCTTACCCTTGAAATTGCTTGTGGGAGGAGCCCAATTAGCCTTCAATCAGGTTCAAATGTAGAAACATATTTAGTCGATTGGGTAGATGAATGCTGGAGAAAAGAGGTGATTATCGAGGCAAGCTATCTAAGATTTGAAAGGAATTGTGTTGCGGAAGAACTGGAGCTAGTTTTAAAGCTAGGCATGCTTTGTTGTCATCCTAAGCCAGAAGCAAGACCTAGCATCAGGCAGGCGGTGCAAATTTTGAGCGGAGATAGTGTTTTGCCTGAGATGCTTCCTTTCGATGCTAAAGCCACTCGCGAAGATCAAACTTTGTTTCCTATATCTTCTCAAGCAACTTCTGCTTATTGTGCACACAGTAGTGATTCCATACTAGAAGTCGGTCGT
>gnl_Betvu_v1.2_Bv7_173360_jooj.t1
ATGTCAATAGCTTACAGAAAACAGAAGTTCTTGACTGTTTTCTTACTGATCTTATCATTATCTGCTTTCTCTGAACAACGAAACCAGTTTGTTTATCATGGTTTTACAGAAGCAGATCTTCATCTCGATGGGCTTGCAGATATTCATCCTAATGGCTTACTGCAACTCACCAACACGACGAAGCTGAAAAAGGGTCATGCTTTCTATAAGTCCTTTCTACAGTTAGACACAAATGTGTCATTTTCAACTTCATTTGTGTTTGCTATATACCGCGAATTTGACATACCACATAGCGGACATGGGATCGCCTTTGTCATCTCTTCATCAATGGATTTCAGCCACGCTGTTCCAGCTGAATACTTGGGGTTGTTCAATGCTTCTTCAAATGGTAAACCTTCAAACCATGTTTTTGCAGTGGAATTAGATACAGTTCAGAATGCAGGTTTTGCAGATATTGATGCCAACCATGTCGGAATTGATGACAATGGTCTGAATTCAGTTAGTGCAGCTTCTGCAATGTACTTTTCGGAAAAAGAAAGAAAGAATAAGAGTCTGCAGCTTACGAGTGGAAAAGTAATGCAGGTTTGGATAGATTATGATGCTGTGAAGATGCTGGTGAATGTGAAGTTGGCACCTATTCATGAACCAAAACCAAAGCATACTCTCGTGTCAGCTCGGGTTGATTTCTCGAAGATCATAACGAATCCTCTTTATGTCGGATTTTCTTCGTCTACTGGTCTATCAACAAATAGACACTTCATATTGGGATGGAGTTGGAATCAAAGTGGCGAAGCTCAAAGCTTAGACCCTTCTAAGCTTCCTAAACTTCCCCGACTAATTTATCCAAAAAAGAAATTAAATCTCGCTGTTATAGTTCCTTTAGTTGTACTAGTGGCTTTCTTTATCAGTATTTTCCTAGGTGCTTATGTGATAGTAAGGAGAAAAAAGTATGAAGAATTGCATGAAGTCTGGGAATCAGAGTATGCTATTAATAGATTATTATACAAGGATCTATATAAAGCAACAAAAGGGTTTAAAGAGAGCGAGCTTCTTGGTTGGGGAGGTTTCGGAAAGGTTTACAAAGGTACACTGCTTCATTCGAATAGCCAAGTTGCAGTGAAAAGAATCTCACATGATTCCAAACAAGGGTTGAGAGAATTTGTGGCTGAAATTGCAAGTATGAGTAGGCTAAGGCATAGAAACTTAGTACAGCTCCTAGGTTATTGTCGGAGAAAGGGAGAACTTATTTTGGTGTATGATTACATGCCTAATGGAAGCCTTGACAAATTTCTTTTCAATGACGAGTCACCAAACCTTTTGTGGCATCAAAGAGTCGGAGTCATCAAAGGCGTGGCATCTGCCTTGCTATACTTGCATGAAGAGTGGGAACAAGTTGTCCTTCATCGAGATGTGAAGGCAAGTAATGTTCTTTTGGATGCTAACATGAATGCTCGTCTAGGTGACTTTGGGCTTTCAAGATTGTATGACCATGACACAGGTCCACATACCACTCGTGTGGTTGGAACAATTGGGTATATAGCACCAGAGCTAACTATCACAGGAAGACCAACTACTAGTACCGATGTTTTTGCTTTCGGGATGTTTATGCTTGAAGTGGTTTGCGGAAGGCGGCCAATATCTCCAATATCCCTTGAAGAAGAGAATTTGGTGGATTGGGTGTTCCAATGCTGGGAAAACAGAGAAATCCTTAAGACAAGTGATCCTAGGTTGGAGGGTAACTACATTGCTGAAGAAATGGAGCTAATTTTGAGGCTAGGATTGACGTGTTGCCATACTAATCCTAATGAAAGGCCTAGCATGAGGCAAATAATGCAAGTTTTGGATGATAGAAACAAAAGTTATGAAGAACTCTCAATGCCATCTCCATTGACACCTGACTTTGCATCTATAGGTTCTGTTTCTAGTACCGATTCAATCCTCATGCATGGTCGT
>gnl_Betvu_v1.2_Bv7_173370_hdix.t1
ATGGAGTTCATCTATAATGGGTTTCAAGATTCCAACTTTCATCTTGATGGAGCTGCAACAATCCACTCTAATGGATTATTACAGTTAACCAACTATTCAAAACAGTTAACTGCTCATGCTTTTCACCCAATTCCATTAAATTTTACTTCTTCATCATCTTATTCATTTTCCACAAGTTTTGCTTTTGCTATGTACCCTGAAATTCAAGCCATAAGTGGTCATGGAATTGTGTTTGTTCTTTCTCCTACAATGAGTTTTCCTAATGGTGTTGCAGGCAAGTATTTTGGACTTTTTAACTCTTCATTAGATTTTTTACCTTCAGACAATATATTTGCTGTGGAATTAGATACTATTGAGGATATTGATTTCTATGACATTGATAGTAATCATGTTGGAATTAATATCAATAGTCTGATTTCAAATACATCAGCACCAGCAGGTTATTTTTCTGATACTGAGAATCAGAATAAGAGCGTTAGTCTTATAAGCGCGAGACCAATGCAAATATGGATTGATTATAATGGAACAACCATGTTAGTGCATGTTACAATGGCTCCTATTAATATCCCTAAACCAAGTAGACCTTTGTTATCTTTACAGGTTAATCTTTCTGACATTGTATCAGATACCATGTATGCTGGTTTCGCTTCTTCTACTGGTTCGGTAGCTAGTAGTCATTATCTACTTGGTTGGAGCTTCGCACAGGGTGGGCGAGAGGCTCAAAATCTTGATATCTCAAATCTTCCTAGGCTTCCTCGTTATGGAAATAGAAGTCGAAAACTGAGTGTAGGTTCTATGGTCTTGGTGATAGTAATATCAGTTGTTGTGTTCATAATTGGTGTAGTTTTTTACATCATAAGAAGGAAGAAATATGAGGAAGTTGTAGAAGATTGGGAGCAAGAATATCACTTGCAAAGGTTTTCATTTAAGGATCTTTACAATGCAACAAAAGGGTTTAAAGACAAAGAGTTTTTAGGAGCTGGAGGATTTGGGAAGGTCTATAAAGGAGTTGACAAACCGAATCTTTCATGGAACGCGAGATTCAAGGTCATTCGTGGTGTGGCTTCTGCGCTTGTATACCTTCACGAAGAGTGGGAGCAAGTAATTATTCATCGAGATGTCAAGGCTAGTAACATTCTACTAGATGTTGACATGAATGCAAGATTAGGTGATTTCGGACTAGCTAGATTATATGATCATGGAACTAATCCTCAAACTACCCATGTAGTTGGAACTGTTGGATATCTGGCACCAGAGCTTACTAGAAAGGGTAAAGCAACTACTAGTACTGATGTGTTCTCATTCGGGGTATTCGTTCTTGAAGTTGCTTGTGGTAAGAGTCCAATTAGCACCTTTCAAGGTAGTTCAAATGGAGAAATGTATCTGGTTGATTGGGTGAATGAATGTTTGAAGAAAGGAGTACTACTCGAGGCAACCGATCCTAAACTAGGACGGGACTATGATGCTGATGAGATGGAGCTAGTTTTGAAGTTAGGATTGCTGTGCTGCCATCCTAAGCCTGAAGGAAGACCTAACATGAGGCAAGTGATGCAGTTTCTGAATGGTCATAGTATTTTGCCTGAAATGCTTCCTTTTGATGCTAAAGCTGCTAATACAACATTCAGCAATCAAAATTTGAGTTCATTTCCCATATCTTCTGCTGGCACCTCTGCTTATGCCTCATATAGCAGTGATTCTATATTAAAAGTAGGTCGT
>gnl_Betvu_v1.2_Bv7_173380_fmme.t1
ATGGCTAAAACTCATACACTTGTACACTACTCAATTTTTTATCTCTTTATTTCTGTATTTACATTTGCACAAGATGTAAACCAATTCATCTACAATGGTTTCCAAGGAGCCAACAATCTTCAACTCTCAGGTCTTGCAAACATCCAATCTGATGGCCTTTTACAACTAACCAACAATTCACAACAACAAAGTGGTCATGTTTTCTACCCTCAAACATTCAACTTGAATGCAAATAATTCTTTCTCCACATCTTTTATATTTGCCATGTATCCTGATGTTGAAGATCTTGGTGGGCATGGAATAGCGTTTGTTATCTCATCATCCATGAACTTTAATGATGCTGTTCCTGCTGAGTTTCTAGGACTATTCAATCTGACTAACAATGGTCTTTCATCTAATCATGTTTTCGCCGTAGAATTAGACACTATTCCAAATGCTGTATTTGGAGATATTGATGGCAATCATGTTGGTATTGATATTAATAGCTTGAATTCTGTTGCTGCTGCTTCAGCAGCATACTTTGATGATGCATTACAGACGAACACGAGCCTTGAGCTTACTAGTCGCCAAGCTATGCAAGTTTGGATAGACTATTATGGAAATTCAAGGCTAATGAATATCACGTTAGCCCCATTTGATCATCCTAAACCAGAACATTCGCTCATATCAACTCATGTTAATCTTTCATCTGTACTTGTTGAATCTATGTATATAGGTTTTTCTGCAGCAACTGGTATTACTACAAATGAGCATTACATATTAGGTTGGAGTTGGAGTCAAGTTGGGCAAGCTCCAAGTTTTAATTATTCCGATCTTCCATCACTTCCAAGAGTCCCGAATCCTCCAAGGAATAGGCTAGAACCAATTTTTATTGTACTTCTTGTTGTTTTTGTACTATTATTGTTTGTGATTGTTGGAATTGTATATGTAATAAGGAGAAAAATGTATGCAGAAGTTAAAGAATCATGGGAAGATGAATATGCTTCTCATAGATTCTCATTCAAGGATTTGTATGTAGCAACTAAAGGCTTTAAAGACTCTGAACTTCTTGGTTCTGGAGGTTTTGGGAAGGTGTATATAGGCGTGTTACCTTCTACAAACACCCAAGTCGCGGTCAAGAGAGTTTCCCATGATTCAAAGCAAGGAATGAGGGAATTTGTGGCTGAAATTGTTAGCATGAGAAGACTAAGACACCGAAACTTGATCCAACTCTTAGGCTATTGTCGAAGAAAAGGAGAGCTTCTTTTGGTTTATGATTACATGCCTAATGGAAGCCTTGATAAGCTCATCTTTGTGAAAAAGGAAACTGATTCTGTTCTTTTCCTATACGATCATGGAAGTAATCTTCGAAGTACCAACATTGTTGGAACAGTTGGATATCTTGCACCAGAACTCGGTATAACAGGCAAGCCAACTCCTGCTACCGATGTTTTTGCTTTCGGAATATTCTTACTTGAGGTGGCCTGTGGAGTGCAGCCATTTCGCGTGCTCAATGTGGCCGGAGATGATCTAGTTTTAGTTGATTGGGTATTCGAGTGCTGGAAGAAGGGCGCTATTCTTGAGACAAGTGATCCTAAGCTAGGAGGATATTATGATATTGAAGAAATGGAGCTTGTTTTAAAACTAGGCTTACATTGTTCACATCCTAAACCAGAAGCAAGGCCTAGTATGAGACAGGTTGGTCAATTTCTTCACAAGGATGCTGTTCTACCAGATGTGCCAGTTGATTACGATCTCGATAGAAGTGATTTCTATGATCAAGGTTGGGGAACATCTGGTTCACTTCCACCCTCATTTCGGGTATCAGATAACACCTTATTTTCGAATAATTCAGTCGGTCATCATGGTCGC
>gnl_Betvu_v1.2_Bv7_173390_wqjc.t1
ATGTTTTCCATGGCTGAAATATGCACAAACTTGCACAATTCATTGGTGCTCTTCTTTCTTCTTGTACTTACTTTTGCTCAAGATGAAAAACAGTTCACCTACAATGGCTTCAATGGAGCCAAATTTCATATTGATGGGCTTGCAGAAATACACTCTAATGGCCTTTTACAGATGACCAACTCCTCATTGCAAGGAAGTGGTCATGTTTTCTTCCTACAACCCATGAACTTCAACACGAGTCGTTCGTTTTCGACAACTTTTGCTTTTGCCATCAATACTAATGTTCCAGGTCATGGTGGCCATGGAATTGCCTTTATTATATCTTCATCAATGAACTTTGAGCATGCTGTTCCTGCTGAATATCTAGCAATCTTTAATACTACTAATAATGGCAATCAGTCTAATCATGTATTTGCAGTAGAGTTAGACACTGTTCAAAATGCTGTATTTGGAGATATTGATGGAAACCATGTTGGGATTGATGTTAATGGATTAAGGTCTATTGGGTCTGCTCCTGTGATGTACTATTCTGACGAAGAACGAAAGAACACGAGTATGCAGCTTTCTGGTGGAGAATCTATGCAGATATGGATAGACTATGATGGAGAAAAGATGGTTATGAATGTTACATTAGCTCCACTTAAACATAAGAAACCAAAAAGAAATCTATTGTCTACTCATGTGAATCTTTCTGAAGTATTACTTGATTCAATGTATGTTGGTTTCTCTTCATCTACTGGTCTTACTTCAACTGAGCATTACATATCAGGTTGGAGCTGGAGTCAAATTGGTGAAGCACCAGAGCTTGATCATTCCAAGCTTCCTCCATTTCCTAGAATTAGAACTCCTAGGAATAAGCTGAAATATATGTTTATAGCTTTGATTGTTATCTTATTCTTGTTGTTGCAAACGATTGCTGGAGTCGCGTTTACATTATGGAGGAGGAAGTATGCAGAGCTTAAGGAACCATGGGAAAGGGAATACATTTCCCATAGATATTCATACAAAGATCTCTACATAGCAACAAAGGGTTTTAAAGACTCTGAGCTTCTTGGTTTTGGAGGTTTTGGGAAAGTTTACAAAGGTGTTATACCTTCTACACAAACCCAATTTGCAGTAAAGAAGGTTGCCCATGATTCCAAGCAAGGAATGAGAGAATTTGTTTCCGAAATTGTAACAATGAGAAGCCTAAGGCATAGAAACTTGGTTCAACTCTTAGGTTATTGCCGAAGAAAGGGAGAGCTTCTTCTGGTGTATGATTACATGCCTAATGGAAGCCTTGACAAGTTTCTCTTCCAGAATAAGGAATATAATCTTTCTTGGTCTCAGAGAATCAACATTGTCAAAGGGGTGGCATCTGCCCTTCTATATCTTCATGAAGAGTGGGAACAAGTCGTTCTTCATCGTGATGTAAAGGCAAGTAATGTTCTGCTGGATGCTGACATGAATGCACGGCTTGGTGATTTCGGGCTTGCTAGGCTATATGACCATGAAACTGATCCTCGAAGTACCCACTTAGTTGGAACTGTGGGCTATCTTGCTCCAGAGCTTAATACAACAGGAAAACCTACTACTGCAACTGATGTTTATGCTTTTGGAACATTCTTACTTGAGGTAGCCTGTGGAAGGCGGCCTAACAGTCTGCAGGAGTTTTCTGCAGATCAGGACTTTGTTTTGGTTGATTGGGTATACGATTCATGGAAGAAGGGGGTGATTCTTGAGACAAGTGATCCCAATCTGGAATATTACCAAGCTGAAGAAATGGAACTTGTACTAAAATTAGCCTTGTTGTGTTTGCATCCTAAGCCAGAAGGAAGGCCTAGCATGAGACAGGCAGTTCAATTTCTTCACAAAGATGCAATTCTGCCTGATATTCCTTCTGATTATGATCATGAAAACAATAGCTTCTTTCATGGGAGTTGGGGAATGTCTATGTCATTTCCATCATCATCAACATCTGGTATCTCTCATGCCACCATATCTAGTGATAATTCAGTCAGACGTGCAGGCCGC
>gnl_Carpa_v0.4_evm.model.supercontig_1.436
ATGGCACAAGAGCTCTTTCTAATTTTCTGGGTCTTTCTTCTTTTCCCCAACCACCTTGTTTTCTCGCAGTTCGACGAGTTCGTCTTCAACGGATTCCATGATGCAGATACCAACATGAGCTTAAATGGAGTTGCAGAGATTGACAAGAAGGGTCTCCTTCACTTAACAAACACTACTCGGCGTTTAATCGGCCATGCATTTTATTCGTCGCAAATCAAGTTCAAGAACAGCACATATGGAAAAGCTCTCTCTTTTTCTACGGCTTTTGCTTTTGCCATAGATCCTGCTTACCCGAAGCTGGGCGGCCATGGCTTCGCTTTCACCATCTCCCCTTCAAAAACGCTTCCGGGCTCTCTTCCCGCGGACTACTTGGGTCTGCTCAACGCTACCAATATGGGGAACTTCTCCAACCATATTCTTGCAGTTGAGTTTGATACTGTGAAGGATGGGTTTAATCATAGAGGTGATCATGATCATGTAGGCATTGATATAAACAGCGTGGAGTCCAATGCCTCAGTTCCTGCTGCCTATTTTGTCGAAAATGGAACGAAGCAGAAGCTTGACCTTAAGAGTGGTAAGGTTTTGCAAGCTTGGATTGATTATGATTCGACCAAAAATCGATTGGAAGTCAAGCTTTCACCATTTTCAACAAAACCCAAGTTGCCAATTCTGTCATTTGATGTGGATCTGTCACCAATTCTGGGAGAAAATATGTACGTTGGCTTCTCTTCTTCAACTGGTGATTCGCTTACAAGCTCACATTACATACTAGGTTGGAGCTTTAACATGAGTGGTGAAGCTGAATCTCTGCCTCTGTCTTCACTTCCTTCTCTTCCTGGTCCTGGAAAGAGCTATCTTGGTTTGATTCTTGCTGTTTCCCTTTCAGCCTCTCTTTTGATTATCGTGGCTGCTGGGTTGGCAATTTACCTCATCAGAAAGATAAAAAATGCGGACATGATTGAAGATTGGGAGCTGGGTGTTGGTCCTCATAGGTTCTCTTACGAAGAACTCAAGACAGCTACGAAGGGTTTTAGAGACAGAGAACTACTGGGGTTTGGTGGATTTGGCAAGGTTTATAAAGGGAAACTGCCTAACTCCAACACCCAAGTTGCTGTCAAGAGAATCTCTCATGAATCTAAACAAGGGTTGAAAGAGTTCTTGTCTGAGATTGAGAGTATAGGTCATTTACGCCATAGAAATCTGGTTCAGCTATTTGGATGGTGTCGGCGAGGAGGAAATTTGCTGCTTGTCTATGATTACATGCCTAATGGGAGCTTGGACAAGTACCTTTTTGATGAACCAATAGCAATTCTCAACTGGGAACAGAGGTTCAAGATCATCAAAGGAGTTGCCTCAGGGCTTTTATATTTGCACGAGGAATGGGAGAAGGCTGTGATTCACAGAGACATCAAAGCAGGAAACGTGTTGTTAGACTCTGAGCTGAATGGCAGACTTGGTGACTTTGGTCTAGCCAGGCTATATGAGCATGATGGCAATCCAAGCACAACAAGGGTTGTAGGCACATTGGGTTACCTTGCTCCAGAGCTCACACGCTCAGGCAAGCCAACAACAAGTTCTGACGTGTTTGCATTTGGGGCACTGATGCTCGAAGTTGTGTGTGGGAGAAGACCCGTAGAGCCCAAGGCATTACTCGAGGAGCTCATATTGGTGGACTGGGTCTGGGACAGATGGCGAAATGGTTCAGTCCTTGAGGTGGTTGACCTAAGATTAAAGGGTGAGTTTGATGAGGTTGAGGCTGATATGGTGCTGAAACTTGGGTTAATGTGCTCTAACAATGCAGCAGAGGCAAGGCCTACAATGAGGGAGGTGGTAAGGTTATTGGAAAGGGAAGTGCCCTTTGCTGAGGTAGTGGCAGCAGCTGATGCATTTGATAGAAAGAAAGGTAATGTTGGTGGTGATATACAGTCTCAAGATTATGTGAATTCATATACAAATTCTTCTTATTTTGATGCTCAGCCAGGTCCAGCTTCATCACTTTCTTCGTTTCTTGCTGGTAGAAATGGTGGAAGG
>gnl_Carpa_v0.4_evm.model.supercontig_110.2
ATGATCCTCATCGAGGACGCCGTGATCGACGCCGCCGTCATTCGGCTCACCAACGATTCCAACCAGTTCTCCTTTGGTCGCGCTTTTCACCGGACAAAACTCACCATGAAACCCAATTCGAATTCTACATTTCTCTCTTCGTTTTCCACTTCGTTTGTGTTCTCTGTTTTGCCGGAGATCGCGTCCAGCCCTGGTTTTGGCCTCTGTTTCGTTCTCTCCGATTCAACGTCTCCTCCCGGTGCTTTAGCGAGTCAATACTTTGGTCTATTCACCAACGCCACCGTTCCTTTTATTGCTCCACTTCTGGTTGTTGAATTCGATACAGGGCAAAACCCAGAATTCAACGACATAGATGGGAATCACATAGGGATCGATTTGAACAATATCCAATCCATCGAGACCCATACCGCTGGATACTTCAACTCTACTGGGGATTTTGTGCCTGTTAATATGCGCGATGGACAGAACATACATGCATGGATTGATTTTGATGGTCCTAATTTTCAGATTAATGTGACAGTTGCTCCTCTGGGTGTTTCTCGTCCTTCTAGACCCACCCTTAGTTATAGAGATCCAGTGATTGCTAATTACGTGTCTGCTGAAATGTTTGTTGGGTTTTCAGCGTCCAAGACTAACTGGGTTGAGGCACAAAGAGTTCTTGCCTGGAGCTTAAGTGACACGGGGTTTGCAAGAGAAATTAACGTAACTGATTTGCCAGTTTTCTCGCCGGAATCCCCATCTTCTCCTTTGCCACCAGGGGGTATTGCCGGAATCGCCATTGGTTGTATCGCTTTTCTGGCTATTCTGGGAGCCGGATGTTTCTGGTTTTGGAGAAAGCACTTGTTGGATGATGAAGAGGATGAGATTGAAGATTGGGAGCTTGAATATTGGCCTCATCGATTCACCTATGAAGAGCTTAGCGAAGCTACTAATGGATTCTCCAATGATCAGCTTCTGGCAAGGGTGAGAGAATTCATGGCAGAGATCTCAAGCATGGGCAGACTCCAACACAAGAATCTGGTCCAAATGCGAGGATGGTGCAGGAAAGGCAACGAGCTCATGCTGGTTTACGATTACATGCCCAATGGCAGTCTAAACCGTTGGATTTTCGACAAACCCAAAAAGCTTCTTGGCTGGAAGCACCGCCTCAAGGTCTTAGCTGATGTAGCCGAAGGGTTAAACTACCTCCACCATGGATGGGAACAAGTAGTGGTTCACAGAGACATCAAGTCCAGCAACATTTTATTAGATTCCGAAATGAGAGGAAGACTCGGAGATTTTGGACTCGCCAAATTGTACCAACACGGACAAGTACCCAACACCACCCGAGTGGTGGGAACTTTAGGTTACCTAGCGCCAGAGTTGGCTTCGGTATCAGCGCCGACGGCGGCGAGCGATGTTTACAGCTTCGGAGTGGTGGTGTTGGAGGTGGTCTGTGGACGGCGGCCGATAGATGTGTCGGCCGAGGATGAGGACGAGGAGGCGGTGCTAATAGATTGGGTTAGAGAACTTTACGGGAAGGGAAGATTGGTGGAGGCGGCGGATGCGAGAATAAAGGAGGAGTACAAAGCGGAGGAGGTGGAGACGGTGATGAAGTTGGGTTTGGCTTGTTGCCACCCAGATCCCCAGAGAAGACCCACCATGAAGGAAGTGGTTGCGATCCTGCTCGGGGAAGATGCCGCGGGTACCCCGGCTGAGTTGTTGAATGAATTGGCATTCGCCGGCGGCAAGTCTGAACAG
>gnl_Carpa_v0.4_evm.model.supercontig_120.40
ATGGATTTAACAAATTCTTTGGCTTCCTTCATCATCATCATCATCGCCACCGTCTTCTTTTTCTCTGGGGTCGTTCAAGGTCAAAACACTAGTTTCATCTTCAGTGGCTTTAATGGAAGTGAAGCTAATATCACCATGGATGGAGCTGCTACTATCATCGCCGGCGGTGCACTTAGACTCACTGGAAAATCACATCATGCTATAGGACATGCATTCTATCGAGAACCAATACGAATGTTTGATGAATCATCATCTTCCTCAAATGAAGATGTGTATTCTTTCAGCACAAATTTTGTGTTTGTTATAAAGTCTCCGAGCTCAGGCAGAGGTGGATATGGATTTGCCTTCACGTTAGCTCCGAAAACACAGTTTTCCGACGCAGAGGCAGGACATTTCCTCGGACTTTTCAACCGAGACAACGACAACAAAACCTCGAATCATGTTTTTGCTGTTGAGTTCGACACAGTTAATGGATTCAATGAGACCACGGACAGCCAAGGAAACCACGTCGGGTTAAACGTTAATAGTGTAGACTCGATTGAGCAAGAACCAGCAGGTTATGACACGCCGGTTCGAAACGAAGATCTGGACTTGGAAATCGGGGAACCAATCCATGCTTGGATTGAATACGATGGAGTCAACAAAGTGGTCAACGTAACAATCTGGCCTGCCAATAAAGAGAGACCAATCAGACCTCTCATCTCTAAATCCTTAGACCTCGTTGACATTGTTAAAGAATTTATGTACGTTGGGTTTTCTGCGTCAACGGGGAAGGAATCAAGCTCCCATTACTTGTTGGGATGGAGCTTTTCGACGAACAAAATGGCTAATTTTCTTCATCTCTCTACGCTTCCTTCAGCTCCAAATGAGAAAGAAAAATCATCCAAAAAAACCCAAGTCGCCGCTTTGATTGGTGCTTTATCTGCTGTTAGTGTTATTCTAATGGTGGTATTAGCATGTTTGGTATTGCACAGACGGAGGATGCAGGCAGAGAATCTTGAAGATTGGGAACTGGATTGTCCTCACAGGTTTCGCTACAAGGATCTGGATAAAGCTACAAAGGGGTTTAAAGAGAGTGAGATGATTGGAGTTGGCGGATTCGGTACAGTCTACAAAGGTGTATTGCCCACTTCTGGGATTCAAATAGCCGTGAAGAAAATCAGCCGAAACTCAATCCAAGGACTCAGAGAATTTGCAGCAGAGATTGAAAGCTTGGGAAGATTACGTCACAAGAACTTGGTTAATCTCCAAGGATGGTGTAAGCACAAGAACGATCTTCTTCTTATCTATGATTATGTCCCTAATGGAAGCCTTGATTCTCTTCTGTTCAGACCCAAGAAAGGATGTGTCTTGAAATGGGATGAGAGAGTTAGCATCGCTAAAGGTGTTGCAGAAGGGCTTTTATACCTTCATGAAGAATGGGAACAAGTTGTTATTCACAGAGACGTGAAATCCAGCAATGTGTTAATAGATGGTGAGATGAATGCAAGACTTGGAGACTTTGGTCTCGCCCGGTTATACGATCACGGCACGTCGTCACACACAACCAATATCGTCGGCACTGTTGGGTACATCGCGCCTGAACTTGCTCGCAATGGTAAAGCTTCTGCTAGCTCAGATGTGTTCGCTTATGGAGTTTTGTTGCTAGAAATAGTCAGTGGAAGGAAACCTACAGCAAAGAACAATTTCTTCTTGGTTGACTGGGTGGCTGAATGTTTCCAAATGGGTAAAATTTTGGAGGCAGTAGATCCGAATCTGAATTCAGATTATGTAGTTGAAGAAGTGAAGTTGATGATGGGTTTGGGACTTTTGTGTTGCCATCGGAAAGATGAATGTAGACCTAGTATGAGACAAGTACTGCGATATCTCAATGGAGATGATGAACTTCCATTGATGGATTTTCGTTGTTATCTGGATTCTGATGAAGAAGAAAGGAGTTCAAGAGTATTTTTACAAGTTGTATCTTATGATACTGTTACAAGATCAATTCGTTCGTCCTCCACTGGTGGTATATCTTTTAGTTCTGTAGACACTGGAAGATGC
>gnl_Carpa_v0.4_evm.model.supercontig_228.2
ATGGCTTGTGTTCTTGGATTCTTCTCTGTAATTCTTCTGTTTCTCTCACCCGCTGTTTTCTCTCAGCTCACTGACCTCTACTTCCCTGGATTCAAAGACGTAGATCCCACCAACTTGACCTTGAGCGGAATTGCAGAGATTCAGAAAAATGGTGTTCTTCGCTTAACAAACGAGACCAGTCGGTTACTGGGTCATGCTTTCTATGCCGCTCCGATCCGACTCAAGAACGATGGTAAACCTGTATCTTTTTCTACTTCTTTTGTTTTGGGTATAGTCCCTGAGTATCCCAGACTTGGCGGCCATGGCCTAGCTTTCGCCATCGCTACATCTAAAGATCTCCAGGCGCTGCCCAGTCAGTATCTTGGACTTCTCAATGCAACCGATAACGGAAACTTCACAAACCATCTAATCGCGGTGGAGTTTGATACTGTTCAGGATTTTGAGTTTCAGGACATCAACGATAATCATATTGGAATCAATCTCAACAGTATGGTTTCTAATGCTTCTGTTGTTGCTTCTTATTACGTTGATGATTCCAATAAGCAAAATATCAGTCTCAAGAGTGGAAAACCTGTTCAGACTTGGATCGATTACGATTCCTCAACGAATCTAATCAACGTTACGATTTCCCCAAATTCTTCCAAACCCACAAGACCGATCTTGTCTTATAAAGTGGATCTCTCCCCAATCTTACACGATTTCATGTACGTTGGTTTCTCTGCTTCAACGGGTTTGCTAGCTAGCTCACATTATATTCTGGGTTGGAGCTTTAAGGTCAATGGTCAACCTCGACCTCTTCATCTCTCTTCACTTCCTCCATTACCAGGTCCGAAGAAGAAACATACAGCGTTAACAATCGGAGTTTCTCTCATGTCGGTGGTTCTCGCCATGTCTGTGATGGCGATTGCTATATATCTGTTTTGGAAAATAAAAAACGCAGATATAATCGAAGATTGGGAACTGGAAATCGGACCACAGAGATATTCATACGCAGAGCTCAAGAAAGCAACCAAAAGTTTCAGTGACAAAGGACTACTTGGTCATGGTGGATTTGGTCGAGTTTACAGAGGAGTACTTCCTGGTTCAAAAATCCAAGTCGCGGTTAAACAAGTTTCCCACGAATCAAAACAAGGTTTGCGAGAATTTTTATCGGAGATTTCTAGTATAGGTCGTCTTCGTCACCGAAACTTGGTTCAGTTATTGGGTTGGTGTAGAAGAAGAGGTGATCTTCTCCTTGTTTACGATTTCATGGCTAATGGCAGCTTAGATAAATTCTTATTCGACGAACCGAAAATGATTTTGAACTGGGAGCAGAGATTTAAAATCATAAAAGGGGTAGCCTCTGGACTCCTTTACTTACACGAAGGCTACGAACAGATCGTGATTCACAGAGATGTTAAAGCTAGTAATGTATTACTCGACAGTGAATTAAATGGAAGATTAGGCGATTTCGGGCTCGCTAGATTGTATGAACACGGATCGAATCCGGGTACAACTCGGGTCGTGGGTACTCTGGGTTATCTTGCACCAGAGTTACCCAGAACTGGAAAGGCTAACGCGAGCTCCGATGTGTACGCATTTGGTGCTGTATTGCTAGAGACGGTTTGTGGGAGAAGACCCATCGAGCCAAAAGCCTTGCCGGAGGAGTTAGTCCTCGTTGATTGGGTATGGGAAAATTACAGAGAAGGTAAGGTTCTCGACGTGGTAGATCAGCGACTCAACGAGAAATATGAAGTGGGTGAGGTGTTAATGGTGATTAAACTCGGATTAATGTGCTCCAACAACATCCCCATGGCAAGACCTACGATGAGACAGGTGGTGAGTTTTTTGGATTGGGAAAGTGAGGTTCCAGACTATTTGATGCCACCCACTGGATCCGAGGGGGGTAAGAGCAGCGCCGGCGCCGGCGCCGGAGCAGAGGGGTTTGATGATTTCGTCAATTCATTCCCATCTTCCTCTTTTGATAACGTAAGTACTTCCTACTCTTTCATGGGAAATGCAATCGGTGGTGCCAGTTTTGCTTCTCTCTCTACTTCTCCACGTTCCCTTCTTGGAGAAACCAGGAGAGAGAGA
>gnl_Carpa_v0.4_evm.model.supercontig_27.32
ATGAACACACACCCACAACCTCTCCTTCTCTTTATTTTCCTCCTTTCTCCGTCAATTTCAGCTGTTGATCTTCTCTTCAATGGCTTCAACTCCTCTGATCTCCTACTCTTCGGCAACGCCACCATTGATTCTCGAATTCTCACACTCACAAGAAACACATCTTTCACAATCGGTCGAGCTCTTTACTCGACAAAAATCCTCACAAAAGACCCAAATACCTCTATCGTCCTTCCTTTCTCTACCTCTTTCATATTCTCCATAGCTCCTCTCAAAGGTGTTCTCCCGGGCCATGGCATAGTCTTCATCTTCATACCCTTTACCGGTATCCAAGGATCCAGCTCTGCCCAACATCTGGGTCTGTTTAATCTCACCAACAACGGGGACTCCAACAACCACGTTCTCGGCATTGAGTTTGATGTTTTCAAGAACCAAGAATTCGATGATATTGACGATAATCATGTGGGTGTTGATGTTAACTCTCTCAAATCGGTTGGAGCACACCGGGCCGGGTTTTGGCCCGATAACAGTGCCGCCGGCGACGAGGAATCATTCGAGGAAGTGAAGCTTAATAATGGTAAAAACTATCAAGTTTGGATCGATTATGCAGATTCTGTAATTAATGTTACTATGGCACCAGTAGGGAAGAAAAAACCTAGACGGCCTTTACTAAATTTTTCTCTTGATTTATCTGATGTTTTTGAAGATGAAATGTTTATTGGATTCACTGGAGCAACAGGCAGATTAGTTGAAGGAAGTGAAGATATGGAAGCTTACTTGCTGCAGAAGGTAAAGGGTAAAAAGGATATGTGGGGTAATTTCTCAATGCATTTTGGATCATTTACTCATCCAACATTTGATGAAATTAGAAAGTATCGTTCTTCTTCTATGTCACTCTCATGGACTAACACATTGGTGGAAGGTAGGTTGCTAACGACGCTGCCAACCCACCAGCGGTCTTGTGGTACAGACACCGGTTCGATTCCCGGCTGGTGCATTGTTTTGGCAGTTTCTTCGGGCCTCAGTTATATTACAGCAATTGCTTCTAGCACT
>gnl_Carpa_v0.4_evm.model.supercontig_34.177
ATGTCTCCACAGTCTTCCCTTCTGCTCATCTTTACCACAACTACCCTTCTCTGCAACTCAGCATCGTGCCTTGATTTTGTCTTTAACACTAACTTCAACTCCACTAATCTACTCACCTTCGGCATTGCCGCAATTGATTCTTCTTCCATTCTCTCCATCACAAACGACACCGTTTTCTCTATTGGCCGTGGATTCTTCCCTTCCAAAATACCCACAAGACAACCCAATTCATCCACCCTTCTCCCCTTCTCCACCTCCTTCATCTTCTCAATTGCTCCTTTCAGAAATCGTCTCCCCGGCCATGGCTTCGCATTCATCTTCATGCCCCGTATGGGCATTGACGGCGCCAGCTCTGCTCAGCATCTGGGTATGCTCAATTTCACCAACAACGGCGATCCCAATAACAATATATTTGGTGTTGAGTTTGATGTGTTTGCAAACCAGGAATTCAGTGATATGAATGCTAATCATGTGGGTATTGATGTCAACTCTCTTGCATCTGTAGCTTCGAGTACGGCAGGGTTTTGGAGAGGTAAGAATGATGATAAGTTCAAGGAGTTGCAGCTAAATAATGGTGAGAATTACCGGGCTTGGATTGATTTTGACAGTTCAAGGATTAATGTAACCATGGCTAAAGTTGGGATGAAAAGGCCAAGGAGGCCTTTGATAAGTGAATTGGTGAATCTAAATGGAGTGTTTTGGATGAAATTTGTTCAATCAAAAGGGTTTATTGCTGGTGTCAGTGTTGCTTGTGTGCTTCTTGTTGGGATTGGAGTTGTTGTTTATGTGTTTTTGTATAGGAGACAGAAGAGTAGAGTGCTGAAAGATGATGTTGAAGATTGGGAGACAGAGTACTGGCCTCATAGGATTAGTTACCAGGAGATTCATGCTGCAACAAATGGTTTCTCCAAAGAAAATGTGATTGGAACCGGAGGATATGGAACCGTTTATAAAGGGATATTGGCCGGAACAGAAGTTGCGGTGAAGAGGATCCACCATGAGAGTGAGAATGCCATGAGAGAATTCTTAGCTGAAGTTTCAAGCTTAGGAAGATTGAAGCATAGAAATTTGGTACAATTGAGGGGGTGGTGTAAGCAAGACAAGGGAAGTTTGACTTTGGTTTATGATTATATGGAAAATGGGAGTGTGGACAAGAGGATTTTTGATTGTGATGAGAGTTTAATGCTGAGTTGGGAAGAGAGAATCAAGGTCTTGAAAGATTCAGCTAATGGGATTTTGTATCTCCATGAAGGATGGGAAGCTAAAGTCTTGCATAGGGACATCAAGGCAAGCAATGTCTTGCTTGACAAGGACATGAATGCAAGGCTTGGTGATTTTGGATTAGCACGGATACATCATCATCAACAGGAATTAGCTACCACCACACAAGTGGTAGGAACTGTAGGATATTTGGCACCGGAAGTGGTGACAACTGGGCGAACCTCTACTCAATCAGATGTGTTTGGCTTTGGTGTGTTGATCTTAGAAGTGGTTTGTGGTCAAAGACCAAATGAAGAAGGGAAGCCAAGCCTGGTTGATCGGTTATGGTGTCTAATGGAGAGGAACGAGTTGGTTTTGGCGCTCGATGATCAGTTAAAATCCAGACAGGGATATAATCAAGAAGATGTGGAAAGAATTTTGCATTTGGGTTTGTTGTGTGCTCATCCTGATCCTCAAGTTAGGCCAACAATGAGGCAAGTTGTGGAGATTTTGGAGGTGGGAAATGGCGAAATCGGAGAGTTAAACTTGCTAGAGAGAATTAGAACATCAGCAATGTGGTCTAGGTACAATTCCAACTTAGGTAGCAGAGGTCACCCAACAATTAAAGAAATTAAGAATCTCTCTATATCCACATCCTTGACAAACTCAGATGAAATGCTAGAAGGCAGG
>gnl_Elagu_v2.0_p5_sc00011.V1.gene229
ATGGCAGCATCCATTGTGCTTCCATTCCTCGTACTTCTCTTGGCCAGCTCTTCCCTCTCTGATAATATCGATTTTACCTACAACGGTTTCAAATCAGCAGCCACCAATCTGAGCTTAGATGGCTATGCTCACATCACATCCAATGGCGTGCTTCAGCTCACCAATGACAGTTACAAAGTGACAGGCCATGCCTTTTTCTCCTCACCGATTCAAATGCTGCTCAATACTCCCTCCGTGACACCCGCTGCGATCTCCTTCAGCACCATCTTCGTCTTCGACATCATCACTGTTGGGAACGGAGGCGGCCATGGCTTCGCCTTCGCAATGGCCCCTACAAAGACTCTCAACGGCAGTTGTTGCCAGTACCTTGGCCTCCTCAATAAGAGTAGCAATGGAAATTCTTCCAATCATGTCTTTGCGATTGAGTTTGACACCGTTCAGGGATCAGATATGTTCAAGGACATCGATGATAACCACGTCGGTGTCGATATAAACAGCCTTGTTTCCAATATTTCGAAACCTGCCTCCTACTATACTAATAATTCCAAGATGGTGGATTTTGAACTGGAGAGTGGGCAACCAATTCTGGCCTGGATAGACTACGATGGCGTTGCAAAAAATTTTGAATGTGACCGTTTCTCCCCTCTCCGTAGACAAACCAAGCCGACCTCTCATATCATATGCCATCGATCTGTCACCAATTCT
>gnl_Elagu_v2.0_p5_sc00011.V1.gene719
ATGGAGGAAGAGGACAAAGAGGTAGAGGCCGAAGATGAAGAGCAAATCAAAGAGCAAACTAGAGAACCAACACCACCTTCATCTCCTACTTCATCGGATGAAGATGATTCAACACCATTAAAGACAAGGAGCATTCAAGATTTATATGAGCTCACCAATGACACACATAAAGTTACGGGCGATGCCTTCTTCTCTTCACCAATTCAAATGCTGCTCAACACTTGCTCCATGACGCCGACTACAATCTCCTTCAGCACCATCTTTGTCTTCGACATCACCACTATCGGGAACCTAGGTGGCCATGGCTTGGCATTCGCAGTGGCCCCTACAAAGACTCTTAGAGGCGGTTGTTGCAACTACCTTGGCCTCCTCAATAGCAATAACAATGGAAAATTTTCCGACCATGTCTTTGCGGTTGAGTTTGGCACCATCCCCAAATCTAGTTCATTCGCGGACATCCATGAGAGCGAAGTTGGGGTTGATATAAATAGCATTGTTTCCAATGTTTCGATAACTACCTCCTACTACGCTAATAATTCCAAGATGGTGAATTTTAAACTGAGTGGGCAACTAATTCAAGTCTGGATAGACTACGATGATGTTACAAAAATTCTGAATGTGACCATTGCTCTCCTTTCCGTAGGCAAACCAAGCCAACATCTCATATCACATGCCACCGATCTGTCACCAATTCTTATGGAGTATATGTATGTTGGTTTCTCTTCATCGACAGAAAAACTCTCGAGTTCTCGTTATATCTTGGGA
>gnl_Elagu_v2.0_p5_sc00011.V1.gene720
ATGGCGTGGCGAGCTCCCTTGATCTATCTCACCTACCCCTTCCTTGACAACCAGCGAAAGCTTCAGACGGAGCTTCTTGGCTCGGGTGGCTTTGGCCTTGCGTACAAGGGCACTCTACCACACACTGGAGAAGAAGTTACAGTCAACAAGATCTCTAGTAATTCCGGGCAAGGAGTGAGAGAATTCATAGCCGAGGTGGCGTGCTGGGGCCGCATGAGACACAGGAATTTGGTGCAGCTGCAAAGATGGTGCAAGCGAAACGAAGACCTCCTCCTTGTCTATGAGCTCATGCCAAATGGCGGCCTGGACACCTTCCTCTTTGAAGGTGAGAAGTGTGGGCTGTTGAGTTGGGATCAGCGGTTTAAGATCCTCAAGGGAGTTGCTTTAGGACTCCCCTACCTACATGAAGAATGGGAGCAAGTGGTTGTCCACAGAGACATCAAGTCTTGCAACGTTCTATTGGATGCTGATATGAATGGAAGGGTGGGAGACTTCGGTCTTGCTAGATTATACGAGCGTGTCAAGAATCCTCACACGATGCTTGTGGTTGGAATC
>gnl_Eucgr_v2.0_Eucgr.L03470.1
ATGCCCAATGGGAGCCTCGACAAGTACCTCTATAACCAACCGAAGGTCACCCTCAATTGGATGAAAAGATTCAGGGTGATCAAAGGAGTGGCATCTGGGCTGCTTTATCTGCATGAAGGGTGGGAGCAAGTGGTGATCCACAGGGATATAAAGGCGAGTAACATCTTGCTAGACGCTGAATTTAATGGAAGACTCGGAGATTTTGGGCTTGCGAAACTATACGACCATGGAACCGACCCTCAAACGACTCATGTCGTGGGAACGTTCGGTTATCTAACCCCCGAGCAAATGCGTACTGGCAAGGCCACTACGAGCACCGACGTGTTTGCTTTCGGAGTGTTTTTGCTCGAGGTCACCTGCGGGAGAAAGCCAATAAAGCAAGGGGACACGGAGGACGTGATCTTAGTGGACTGGGTATTATCTTGCTGGGACAGAGGCGACATTCTTGAGGCAAGTGATCCGAAATTGAGGGCGGAGTTCGTGGAAGAGGAAGTGGAGTTGGTGCTGAAACTTGGGTTGATGTGTTCCCACCCCAATCCGTCGATGAGGCCAAGCATGCGTCAAGTATCGCAGTACTTGGAGGGCGATCTTCCGATGCCAGAATTGTCGTCCACCAACATTTCCTCCAGCCGTTTAACATTCGCTCATCGCGAAGGTTTGGATGATTTGGCCATGTCTTATCCGTCCTCCACAAGCAAGGCATTTTCGCACTTGTCTTCTGTCGCTGAATCGCTCACCTCAGGTGGTCGA
>gnl_Eucgr_v2.0_Eucgr.E03710.1
ATGGAGAATATGGGCCACGCCTTCCATCCCAAGCCAGTCCAGTTCAAGAACTCGCCAAACAGGTCCGTCTCTTCCTTCTCTGCCACGTTCGTCTTTGCGATCCGACCTCGGGATAGGACTCTGAGCGGCCATGGGATCGTCTTCGTGGTCACGCCCCAGAGAGGCCTCCCGGGGTCCCTGCCTAGCCAATACCTTGGCATGTTCAACAAAACTAACAATGGCAACGCCACCAATCATGTGTTCGGAGTGGAATTCGACACGACCCAGGGCAGCGAATTTCAGGATATCGACAGTAATCACGTGGGAATCAACTTGAACGGGTTGAAATCAGCAATGTCAGCTCCAGCGGGGTATTATGCAGATGGGGGGAAGTTCAAGAACTTGACTCTAATAAGCGGTAAAGCAATGCAAGCCTGGGTGGACTACGATGGCACGGAAAAAAAGATCAATGTTACATTGGCTCCGATCAAAGTGCAAAAGCCAGACACTCCCCTTCTGTCTCTTACACGGGATCTCACGTCGGTTATCAACGAGAACATGTATGTTGGCTTCTCATCATCGGCCGGTTGGGTCCAAACTTCTTACTATGTTCTGGGGTGGAGCTTCAGGGTAAATGGAAAGGCTGAGGCACTTGCCCTGTCCCGACTTCCTAAGCTTCCTCAGATCGGTAAAAAGGATATGTCGAAGGTACTGACTATTGGGCTGCCATGGGTGGTTCTTTTCCTCATATCAATCCTGATCTTGAGCGTAATTTATGTGATGAGAAGGAAACGGAAATTTGCCGAGGTGCTCGAAGATTGGGAGAGGGACTACGGCCCGCACCGGTTCAAGTACAAGGACCTTTATATTGCGACAAAAGGATTCCGGGAGCAAGAGCTATTAGGGACTGGTGGGTTTGGTCGGGTCTATAGAGGAAACTTACCCACATCGAACATAGAGATAGCGGTGAAGAGGGTCTCACATGAATCGAGACAAGGTATGAGAGAATTCATAGCAGAGATCATCAGCATTGGTCGGCTACGTCACCGCAACATAGTGTCGCTCCTCGGTTACTGCCGTCGGAAAGGGGAGCTGCTCTTGGTTTACGATTACATGAGCAATGGGAGCCTCGACAAGTACCTCTATAACCAACCAAAGATCACCCTCAATTGGAGGCAAAGATTTAGGGTGATCAAAGGAGTGGCATCTGGGCTGCTTTATCTGCATGAAGGCTGGGAGCAAGTCGTGATCCACAGAGATATAAAGGCGAGTAACATCTTGCTAGATGCTGACCTAAATGGAAGACTTGGAGATTTTGGGCTTGCGAGACTATACAACCATGGAGCCGACCCTCAAACGACTCACGTCGCAGGAACACTTGGTTATCTCGCCCCCGAACACATGCGAACTGGCAAAGCCAGTAGGAGTACGGACTTGTTCGCATTCGGAGTGTTTTTGCTTGAGGTTGCCTGCGGGAGAAGGCCGATCCAGAACCGGGATGCGGAGGACACGATATTGGTGGACTGGGTATTTTCTTGCTGGGACAGAGGTGCCATTCTCGAGGCAAGAGATCCGAAGTTGGGGGCGGAGTTTGTCGAAGAAGAGATGGAATTGGTGCTGAAGCTTGGGTTGATGTGTTCCCACCCCGAGCCGCTGATGAGGCCAAGCATCCGTCAAGTTTTGCATTACTTGGAGGGTGATATTCCAATGCCGGAGTTGTCGTCCATCGGCAGCAGGTTAACATTCGGTCATCACGAAGGTTTTGATGATTTGGCCATGTCTCCGTCCTCCATGGAAAAGGCATTTCAGCAATCATCTTCTGTCGTAGAATCGCTTCTCTCAGGTGGGCGA
>gnl_Eucgr_v2.0_Eucgr.E03712.1
ATGTTCGTCAATATTCTTGTTCTGGTTTCTCTGCTAGCCGTTTTGGCTTACGCTCGAGCGACCAGTTTCCTGTACAACCGTTTCGCAATAGGAGAGCTGAGTCTCGATGGGATGGCCTGGGTCAACCCCCATGGCCTCCTGAGTATGGGCTACGACGTCAGACAGAATATGGAGAATATGGGCCACGCCTTCCATCCCAAGCCAGTCCAGTTCAAGAACTCGCCAAACAGGTCCGTCTCTTCCTTCTCTGCCACGTTCGTCTTTGCGATCCGACCTCGGGATAGGACTCTGAGCGGCCATGGGATCGTCTTCGTGGTCACGCCCCAGAGAGGCCTCCCGGGGTCCCTGCCTAGCCAATACCTTGGCATGTTCAACAAAACTAACAATGGCAACGCCACCAATCATGTGTTCGGAGTGGAATTCGACACGACCCAGGGCAGCGAATTTCAGGATATCGACAGTAATCACGTGGGAATCAACTTGAACGGGTTGAAATCAGCAATGTCAGCTCCAGCGGGGTATTATGCAGATGGGGGGAAGTTCAAGAACTTGACTCTAATAAGCGGTAAAGCAATGCAAGCCTGGGTGGACTACGATGGCACGGAAAAAAAGATCAATGTTACATTGGCTCCGATCAAAGTGCAAAAGCCAGACACTCCCCTTCTGTCTCTTACACGGGATCTCACGTCGGTTATCAACGAGGACATGTATGTTGGCTTCTCATCATCGGCCGGTTGGGTCCAAACTTCTTACTATGTTCTGGGGTGGAGCTTCAGGGTAAATGGAAAGGCTGAGGCACTTGCCCTGTCCCGACTTCCTAAGCTTCCTCAGATCGGTAAAAAGGATATGTCGAAGGTACTGACTATTGGGCTACCATGGGTGGTTCTTTTCCTCATATCAATCCTGATCTTGAGCGTAATTTATGTGATGAGAAGGAAACGGAAATTTGCCGAGGTGCTCGAAGATTGGGAGAGGGACTACGGCCCGCACCGGTTCAAGTACAAGGACCTTTATATTGCGACAAAAGGATTCCGGGAGCAAGAGCTATTAGGGACTGGTGGGTTTGGTCGGGTCTATAGAGGAAACTTACCCACATCGAACATAGAGATAGCGGTGAAGAGGGTCTCACATGAATCGAGACAAGGTATGAGAGAATTCATAGCAGAGATCATCAGCATTGGTCGGCTACGTCACCGCAACATAGTGTCGCTCCTCGGTTACTGCCGTCGGAAAGGGGAGCTGCTCTTGGTTTACGATTACATGAGCAATGGGAGCCTCGACAAGTACCTCTATAACCAACCAAAGATCACCCTCAATTGGAGGCAAAGATTTAGGGTGATCAAAGGAGTGGCATCTGGGCTGCTTTATCTGCATGAAGGCTGGGAGCAAGTCGTGATCCACAGAGATATAAAGGCGAGTAACATCTTGCTAGATGCTGACCTAAATGGAAGACTTGGAGATTTTGGGCTTGCGAGACTATACAACCATGGAGCCGACCCTCAAACGACTCACGTTGCCTGCGGGAGAAGGCCGATCCAGAACCGGGATGCGGAGGACATGATATTGGTGGACTGGGTATTTTCTTGCTGGGACAGAGGTGCCATTCTCGAGGCAAGAGATCCGAAGTTGGGGGCGGAGTTTGTCGAAGAAGAGATGGAATTGGTGCTGAAGCTTGGGTTGATGTGTTCCCACCCCGAGCCGCTGATGAGGCCAAGCATCCGTCAAGTTTTGCATTACTTGGAGGGTGATATTCCAATGCCGGAGTTGTCGTCCATCGGCAGCAGGTTAACATTCGGTCATCACGAAGGTTTTGATGATTTGGCCATGTCTCCGTCCTCCATGGAAAAGGCATTTCAGCAATCATCTTCTGTCGTAGAATCGCTTCTCTCAGGTGGGCGA
>gnl_Eucgr_v2.0_Eucgr.C01712.1
ATGGGCAGTCCTGGGTTCACCTTTGTGATAGCTCCTCGTAGAGAATTTCCTGGAGCTCTGCCTGGTCATTTCTTTGGTCTGTTCAACCAAACAAACGATGGCAATGCCACAAACCACATTTTCGCTGTGGAATTTGACACAATTCTAAACAACGAAGTATCTGATATCAATGACAACCATGTCGGGATCGATGTCAATGGGCTGGTCTCTGTAAAATCTTTCCCTGCTGGATACACTGAAAACAATATTCCAGGCTTTAGAAATTTAAGTCTGGTTAGCGGTAAAGCAATGCAAGGTTGGGTGGATTATGATGGTGTGCAGAAACAAATCAGGGTCACATTAGCTCCAATCAATGTCGACAAACCGACCACTCCCCTTTTGTCTCTGTCCCTCAATCTCTCGCAGATCTTTAAGGAGACCATGTACGTTGGGTTCTCTTCCTCAACCGGTACGTTCTTAACTACTCATTATATCCTCGGATGGAGCTTTAAGGTAAATGGACAAGCTCATAGGCTTGACTTGTCTCGACTTCCTAGATTACCCCATATGAAAAAGCAGATATCCATTCTTCTCACTACTGGGCTGCCCTTCATATGCTTGTTCTTTCTGTCAATACTAGTCTTTGCCATGGTTTATGCTATTAGAAAAAGAAGAAAATTCGCAGAGGTTCTCGAAGATTGGGAGTGCGACTACAGTCCGCATCGGTTCAAGTACAAAGATCTCTATGTTGCCACAAAGGGGTTCAGGGATCAGGAGCTACTAGGAGCTGGTGGATTTGGTAGGGTTTATAAAGGGGTATTACCCACCTCGAAAACTGAGATTGCAGTGAAAAGGGTTTCTCATGAATCGAGGCAAGGGATGAGACAGTTCATTGCCGAGATTGTTAGTATAGGTTGGCTTCGCCATCGGAACATTGTGACACTTCTTGGATACTGCCGTCGGAAGGGTGAACTGCTGTTGGTTTATGACTACATGCCAAATGGAAGCCTAGACAAGTACCTCTATAACCAACCAAAGGTGACCCTCAATTGGAGTCAAAGATTTAGAGTGATCAAAGGTGTTGCATATGGCCTCTATTATCTCCATGAAGGATGGGAACAAGTAGTGATTCACAGGGACATCAAAGCTAGCAACATCTTGTTAGATTCAGAACTAAATGGGAGGTTAGGAGATTTCGGGCTTGCAAAACTTTATGATCACGGTACTGATCCTCAATCCACCCATGTGGTGGGAACTCTTGGGTATATGGCCCCGGAGAACACTCGAACAGCTAGGGCCACTACGAGCACAGATGTTTATGCGTTTGGCGCATTTTTGCTTGAGGTCGCCTGCGGAAGAAGACCGATTGAGGTTCAGGAGGAGGATGATGTGATACTGGTGGAATGGGTGTTTTCTTGCTGGGATAAGGGTGACATACTAGAGGCAAGAGATCCGAACTTAGGGACGGACTTCGTGGCAAAGGAGGTGGAGCTAGTGTTGCAACTTGGATTGTTGTGCTCCCAGTCTCATCCAACTGCGAGACCACGCATGCGCCAAGTAGTACAGTACCTGGAAGGGGATCTCGCATTAGAGGAGTTATCATCTCTTGGTATTTCAAAAAGTGGATTGCAATTTGCGTATCATGAAGGTTTTAGTAAGTCTATCATGCCTGATCCATCTTCATCGGACAAGGCATTTTCACAAATATCTTCTGTCGCGAATTCTGTCCTCTCTGGTGGAAGA
>gnl_Eucgr_v2.0_Eucgr.L01973.1
ATGTCCGTCGAGATTCTTTTTCCGGTCTCTCTGCTAGCAGTTTTGACTTACGCTCAAGAGACCAGTTTCGTGTACAACGGTTTCAGATCGGCCAATCTGAGCCTCGACGGGATCGCTGAGATCACCTCCAGTGGCCTCCTCAAGCTGAACAACGACGCCAGACAGCAGGAGGGCCATGCCTTCCATCCCGACCCAGTCCAGTTCAAGAACTCGCCGAACGGCTCCGTCTTTTCCTTCTCCACCACGTTCGTCTTCGCGATTCAACCTCTGTATGCAAGTCTGAGAGGCAACGGCTTTGCCTTTGTGGTCACGCCACAGAGAGGCCTCCCCAAGTCCCCGCCAGGCAAAAATCTCGGCATGTTCAACTACACCAACAACAGCAGCTCTACCAATTATGTATTCAGTGTAGAACTCGGCGCAATGCAGAGCAGCGAGTTTCAGGACATCAACGATAATCACATCAGCATCGACTTGAACGGGCTGACGTCAGTAATGGCAGCTCCGGCGGGGTATTATGAAGATAATGGGGAGTTCAACAACTTGTCTCTAATCAGCGGTCAAGCAATGCAAGTTTGGGTGGACTATGATGGCACGGTCAAACTGATCCACGTCACATTGGCTCCGATCAATGGGCAAAAACCGAAGACTCCCCTTCTGTCTCTTCCACGGGATCTCTCACCAATCATCAACGAGAACATGTATGTGGGCTTCTCATCATCGATTGATTCGCTCCTAACTTCTCAATATGTTATGGGTTGGAGCTTCAGTGTGAATGGAGAGGCTCAGGCACTTGCCCTGTCCCAACTTCCTAAGCTTTCTCAGGCCGGTAAGAAGGAGAAATCGAAAGTAATGACTATCGGGTTACCGCTGATGGTTCCTTTCGTTGTATCGGTCCTGATCTTGGGCGTAGTTTACATGATAAGAAGGAAAAGGAAATTGGCGGAGGTCCTTGAAGATTGGGAAAGGGACTACGGCCCGCACCGGTTCAAGTACAAAGATCTTTACAATTGGACAAAAGGATTCCGGGACCAGCAGTTATTAGGGGCTGGTGGGTTCGGCCAGGTATATAGAGGAATCTTACCCACATCGAAAACAGAGATTGCAGTGAAAAGGGTCTCCCATGAATCGAGACAAGGCATGAGAGAATTTGTGGCGGAGATTGTCAGCATGGGTCGGCTCCGTCACCGCAACTTAGTGACGCTCCATGGTTACTGCCGCCGGAAAAAGGAGTTGCTCCTGGTTTATGACTACATGCCCAACGGGAGCCTCAACAAGTACCTCTATAACCAACCGAAGGTCACCCTGAATTGGATGCAAAGATTAAGGGTGATCAAAGGAGTGGCATCTGGGCTGCTTTATCTGCATGAAGGGTGGGAGCAAGTGGTGATCCACAGGGATATAAAGGCAAGCAACATCTTGCTAGACACTGAATTTAATGGAAGACTCGGAGATTTTGGGCTCGCAAGACTACACCATCATGGAACCGACCCTCAAACGACTCAAGTCGCAGGAACGGTCGGTTATCTCGCCCCTGAGCATATGCGAACTGGTAAGGCCACTACGAACACCGACGTGTTTGCGTTCGGAGTGTTTTTACTCGAGGTCGCGTGCGGGAGAAGGCCAATAGAGCATGGGGACACGGAGGACGTGATCTTAGTGGACTGGGTATTTTCTTGCTGGGACGGAGGTGCAATTCTCGAGGCAAGAGATCCGAAATTGGGGTTGGAGTTTGTGGGAGAAGAAATGGAATTGGTGATGAAACTCGGGTTGATGTGTTCCCACTCCGATCCTTTGATGAGGCCAAGCATGCGTCAAGCATTGCAGTACTTGGAGGGTGATCTTCCGATTCCTGAATTGTCGTCCATCGGAATCTCGTCTGCCGAGTTAACATTTGCCCATCGCCAAGCTTTCGACAATTTGGCGCACCCATCTTCTGTCATAGAATCGCTTCTCTCAGGTGGGCGA
>gnl_Eucgr_v2.0_Eucgr.H01501.1
ATGATGCCGAAGACCGCTCTGTCCATGCTCCTCCTCTTGGCTGGCATGGTCTTGCCGATCCTCACGGTTGGAGCGCGTAAAGCCATCCCCCCACCCTGCAGCCAGATCTGTCACAATGGCAAGCCTGAGAAGCAGAACCTGACGTACCCGTTCGGGTTCTCACCGGGCTGCCCAATCCAGCTCAACTGCACCGATGATGGGGACGCCCTCATCGGGAAGTTCCGGGTGCAGTCCGCGTCCTCAGAAACCGTCACCGTCACCATTGAGGCCCAGTGCAACCGCTCGTTCGAAGCCATAGCCAATCTCTACGGCCGCAACTATGCCCCGATTGGGAAGAACTCCATCCTCCTCAACAATTGCACGCAGATCTCCCCATGCAATTTGCCCAATACGCAGGTCATCCAGGCCCAATACCAGTCCCTCTGCGAAACTAAAAACATGGCCAACACCGGTATGAGCTGCTACTCCGAGGAGGCGAACAACTACAGCATCAAATTTCTCAACCGCTCGAGGCTCTCCGCCCTTGGCTGCAAGTTCTTTCTGTCGTCGATGTCGGCAGAGGCGCTGAACAACGTGTCGGTGTCGCTGGGCGTCCAGATGTTACAGCTGGCGTGGTGGGTGAATGGCGACGAGTGTGAGTGCTCCCGGGATGCGGACTGCGTTCGGCTCTCAGGGCTGCCCAACGGCGGCGGAAATGGGTTCCGGTGCAAGTGCAGGGACGGGTTCCTAGGCGACGGGTTCTTGGCCGGCACCGGCTGCCAGAGAGCAGAATCGTCGCCAGGGAGAAAGAAAGAGGAGACGTTGAAAGTACTGACTATTGTGTTACCGCTGATGGTTCTTTTGGTTGTATCGATGCTGATCTTGGGCGCCGTTTATGTGATCAGAAGGAAAAGGAAATTTGCTGAGGTCCTCGAAGATTGGGAGAGGGACTACGGCCCGCACCGGTTCAAGTACAAAGATCTTTACACTGCAACGAAAGGATTCCGGGACCAAGAGTTATTAGGGGCTGGCGGGTTCGGCCAGGTCTATAGAGGAATCTTACCCACATCGAATATAGAGATTGCGGTGAAGAGGGTCTCCCATGAATCGAGACAAGGCATGAGAGAATTTGTAGCAGAGATCATTAGCATTGGTCGGCTCCGTCATCGCAACTTGGTGGCGCTCCTTGGTTACTGCCGCCGGAAAAGGGAGTTGCTCTTGGTTTATGACCACATGCCCAATGGGAGCCTCGACAAGTACCTCTATAACCAACCAAAGGTCACCCTCAATTGGATGCAAAGATTAAGGGTGATTAAAGGAGTGGCATCAGGGCTGCTTTATCTGCATAAAGGGTGGGAGCAAGTGGTGATCCACAGGGATATAAAGGCAAGTAACATCTTGCTAGACGCCGAATTTAATGGAAGACTCGGAGATTTTGGGCTTGCGAGACTATATGACCATGGAACCGACCCTCAAACGACTCATGTCGTGGGAACGTTCGGTTATCTGGCCCCCGAGCACATGCGTACTGGCAAGGCCACTACGAGCACCGACGTGTTTGCGTTCGGAGTGTTTTTGCTCGAGGTCGCCTGCGGGAGAAGGCCGATAAAGCATGGGCACACGGAGGACGTGATCTTAGTGGACTGGGTATTTTCTCGCTGGGACAGAGGTGAAATTCTCGAGGCAAGAGATCCGAAATTGGGGTTGGAGTTTGTGGAAGAAGAGATGGAGTTGGTGCTGAAACTCGGGTTGATGTGTTCCCACGCCAATCCGTTGATGAGGCCAAGCATGCGTCAAGTATTGCAGTACTTGGAGGGCGATCTTCCGATGCCTGAATCATCGTCCGTCGGCATTTCGTCTGCCGGGTCAACAGTTGCTCATCGTGAAGGTTTCGACAATTTGGCGTTCTCATCTTCTGTTGCAGAATCGCTTCTCTCAGGTGGGCGA
>gnl_Eucgr_v2.0_Eucgr.H01494.1
ATGTCCGTCGAGATTCTTTTTCTGGTCTCTCTGCTAGTAGTTTTGACTTACGCTCAAGGGACGGGTTTCGTGTACAACGGTTTCAGATCGGCCAATCTGAGCCTCGACGGGATCGCCGAGATCACCTCCAATGGCCTCCTGAAGCTGAACAACGACACCAATCAGCAGGGCCACGCCTTCCATCCCTACCCGGTCCAATTCAAGAACTTGCCGAAAGGCTCCGTCAAATCCTTTTCCACCACATTCGTCTTCGCGATTCGACCTCTTTATGAGAGTATGAGAGGCAGCGGCTTTGCCTTTGTTGTCGCGCCCCAGAGTGGCTTCCCTGGGTCCCTGCCGGGCCGATATCTCGGCATGTTCAATGAAACCAACAATGGCAAGTTCAGCAATCATGTGTTTGGGGTAGAACTCGACACATTCCTCAGCGTCCAGTCTCAGGACCTTAACTATAATCACATCGGGATCGACTTGAACGGGCTGACGTCAGTAAAGTCAGCTCCGGCGGGGTATTATCAAGATAATGGGGAGTTCAACATCTTGTCCCTAATCAGCGGTCAAGAAATGCAAGTTTGGGTGGACTATGATGGTGCGGACAAACTGATCAATGTCACATTGGCTCCGATCCATGTGCAAAAACCGAAGATTCCCCTTCTGTCTCTTCGACGGGATCTCTCACCAATCATCAACGAGAACATGTATGTGGGCTTCTCAGCATCGACTGTAAATCTCCTAACTTCTCACTATGTTCTGGGTTGGAGCTTCAGTGTGAATGGAGAGGCTCAGGCGCTTGACCTCTCCCAACTTCCTAAGCTTCCTAAGCTTTCTCAGATCCGTAAGAAGGAAACATCAAAAGTACTGACCATCGGATTACCACTGACGGTTCTTTTCATTGTATCGATGCTGATCTCGGGCGCAGTTTACGTGATGAGAAGGAAAAGGGAATTGGCCGAGGTCCTTGAAGATTGGGAGAGGGACTACGGCCTGCACCGGTTCAAGTACAAAGATCTCTACATTGCGACAAAAGGATTCCGGGACCAACAGTTATTAGGGACTGGTGGGTTCAGCCAGGTCTATAGAGGAATCTTATCCACATTGAATATAGAGATTGCGGTGAAGAGGGTCTCTCATGAATCGAGAGAAGGCATGAGAGAATTTGTAGCGGAGATAATCAGCATCAGTCGGCTCCGTCACCGCAACTTAGTGGCGCTCCTCGGTTACTGCCGCAGGAAAAGGGAGTTGCTCTTGGTTTACGACTACATGCCCAATGGGGGCCTCGACAAGTACCTCTATAACCAACCAAAGGTCACCCTTAATTGGATGCAAAGATTACGGGTGATCAAAGGAGTGGCGTCCGGGCTGCTTTATCTGCATGAAGGGTCGGAGCAAGTGGTAATCCACAGGGATATAAAGGCTAGTAACATCTTGCTAGATGCTGAATTTAATGGAAGACTCGGAGATTTTGGGCTCGCGAGACTACACGATCATGTAACCGACCCTCAAATGACTCATGTCGCGGGAATGTTCCGTTATCTGGCCCCCGAGCACATGCAAACCGGCAAGGCCACTACGAGCACCGACGTGTTTGCGTTCGGAGTGTTTTTGCTCGAGGTCACCTGCGGGAGAAGGCCAATCAAGCAAGGGGAAACGGAGGACGTGATCTTAGCGGACTGGGTATTTTCTTGCTGGGACAGAGGTGCAATTCTCGAGGCAAGAGATCCGAAATTGGGGTTGGAGTTTGTGGGAGAAGAAATGGAATTGGTGCTGAAACTCGGGTTGATGTGTTCCCACTCCGATCCGTTGATGAGGCCAAGCATGCGTCAAGTATTGCAGTACTTGGAGGGCGATCTTCCGATGCCTAAATTGTCCTCCATCGGAATCTCGTCTGCGGGGTTAACGTTTGTTCATCGCCAAGCTTTCGACAATTTGGCGCACTCATCTTCTGTCACAAATCGCTTCTCTCAGGTGGGCGATGAGCCTCCTGGTGTAGTTTCTGATTTTCTTCCTTCCCTCCCGGTAAACCGAGACAATGTGCAGATC
>gnl_Eucgr_v2.0_Eucgr.H01505.1
ATGTCCTTCTCCACCACGTTCGTCTTCGCGGTTCGACCTCCGTATGCGAGTAAGAGAGTCAACGGCTTTGCCTTTGTTGTCGCACCCCAGATAGGCCTCCCCGGGTCCCTGCCGGGCCGATATCTCGGCATGTTCAATGAAATCAACAATGGCGAGTCTAGCAATCATGTGTTCGGGGTAGAACTCGACACGATCCTCAGCTCCGAGTTTCAGGACATTAACGATAATCACATCGGGATCGACTTGAACGGGCTGACGTCAGAAAAGGCAGCTCCGGCGGGGTATTATCAAGATAATGGGGAGTTCAACAACTTGTCCCTAATCAGCGGTCGAGAAATGCAAGTTTGGGTGGACTATGATGGTGCGGACAAACTGATCAATGTCACATTGGCTCCGATCAATGTGCCAAAACCGAAGACTCCCCTTCTGTCTCTTCGACGGGATCTCTCTCCAATCATCAACGAGAACATGTATGTGGGCTTCTCAGCATCGGCTGATTCGGTCGTAGCTTCTCACTATGTTCTGGGTTGGAGCTTCAGTGTGAATGGAGAGGTTCAGGCACTTGACCTTACCCGACTTCCTAAGCTTCCTCAGATCGGTAAGGAGACATCGAAAGTAATGACTATCGGGTTACCACTGATGGTTCTTTTCGTTGTATCCGTGCTGATCTTGGGCGCAATTTACGTGATAAGAAGGAAAAGGAAATTGGCCGAGGTCCTTGAAGATTGGGAGAGGGACTACGGCCCTTACCGGTTCAAGTACAAAGATCTTTACACTGCAACGAAAGGATTCCGGAACCAAGAGTTATTAGGGGCTGGCGGGTTCGGCCAGGTCTATAGAGGAATCTTACCCACATCGAATTTAGAGATTGCGGTGAAGAGGGTCTCCCATGAATCGAAGCAAGGCATGAGAGAATTTATAGCGGAGATTATTACCATTGGTCGGCTCCGTCATCGCAACTTGGTGGCGCTCCTCGGTTACTGCCGCCGGAAAAGGGAGTTGCTCTTGGTTTATGACTACATGCCCAATGGAAGCCTCGACAAATACCTCTATAACCAACCAAAGGTCACCCTCAATTGGATGCAAAGACTAAGGGTAATCAAAGGAGTGGCATCTGGGCTGCTTTATCTGCATGAAGGGTGGGAGCAAGTGGTGATACACAGGGATATAAAGGCGAGCAACATCTTGCTGGACACTGAATTTAATGGAAGGCTTGGAGATTTTGGGCTCGCGAGACTACACGATCATGGAACTGACCCTCAAACGACTCATGTTGCGGGAACGATAGGTTACCTCGCCCCCGAGCACATGCGAACCGGCAAGGCCACTAGGAGCACCGACGTGTTTGCGTTTGGGGTGTTTTTGCTCGAGGTCGCCTGCGGGAGAAGGCCGATAAAGCGTGGGGACACGGAGGACGTGATCTTAGTGGACTGGGTATTTTCTTGCTGGGACAGAGGTGCAATTCTCGAGGCAAGAGATCCGAAATTGGGGTTGGAGTTTGTGGAAGAAGAGATGGAGTTGGTGCTGAAACTCGGGTTGATGTGTTCCCACGCCAATCCGTTGATGAGGCCAAGCATGCGTCAAGTATTGCAGTACTTGGAGGGCGATCTTCCGATGCCTGAATCATCGTCCATCGGCATTTCGTCTGCCGGGTCAACAGTTGGTCATCGTGAAGGTTTCGACAATTTGGCGTACTCATCTTCTGTTGCAGAATCGCTTCTCTCAGGTGGGCGA
>gnl_Eucgr_v2.0_Eucgr.H01500.1
GGTTTCCAATCGGCCGGTCTGAGGCTCGACGGGATCGCCGGGATCACCTCCAATGGCCTCCTGCAGCTGAACAACTACACCACTCAGGAGCAGCAGGGCTACGCCTTCCATCCCTACCCGGTCCAGTTCAAGAACTTGCCGAACGGCACCGTCAAATCCTTCTCCACCACGTTCGTCTTTGCGTTTGGACCTCCGTATGCGAGTGTGAGAGTCAACGGCTTTGCCTTTGTTGTCGCACCCCAGATAGGCCTCCCCGGGTCCCTGCCGGGCCGATATCTCGGCATGTTCAATGAAACCAACAATGGCAAGTCTAGCAATCATGTGTTCGGGGTAGAACTCGACACGATCCTCAGCCCCGAGTTCCATGAAATCAACGATAATCACATTGGGATCGACTTGAATGGGCTGCCGTCAGTGATGGAATTTCCGGCCGGGTATTATCAAGATTATGGGGAGTTCAACAACTTGTCCCTAATCAGCGGTCGAGAAATGCAAGTTTGGGTGGACTATGATGGTGCGGACAAACTGATCAATGTCACATTGGCTCCGATCAATGTGCAAAAACCGATGACTCCCCTTCTGTCTCTTCGACGGGATCTCTCTCCAATCATCAACGAGAACATGTATGTGGGCTTCTCAGCATCGGCTGATTCGGTCGTAGCTTCTCACTATGTTCTGGGTTGGAGCTTCAGTGTGAATGGAGAGGTTCAGGCACTTGACCTGTCCCGACTTCCTAAGCTTCCTCAGATCGGTAAGGAGACATCGAAAGTAATGACTATCGGGTTACCACTGATGGTTCTTTTCGTTGTATCGGTGCTGATCTTGGGCGCAATTTACGTGATAAGAAGGAAAAGGAAATTGGCCGAGGTCCTTGAAGATTGGGAGAGGGACTACGGCCCTTACCGGTTCAAGTACAAAGATCTTTACACTGCAACGAAAGGATTCCGGAACCAAGAGTTATTAGGGGCTGGGGGGTTCGGCCAGGTCTATAGAGGAATCTTACCCACATCGAATTTAGAGATTGCGGTGAAGAGGGTCTCCCATGAATCGAAGCAAGGCATGAGAGAATTTGTAGCGGAGATTATTACCATTGGTCGGCTCCGTCATCGCAACTTGGTGGCGCTCCTCGGTTACTGCCGCCGGAAAAGGGAGTTGCTCTTGGTTTATGACTACATGCCCAATGGAAGCCTCGACAAATACCTCTATAACCAACCAAAGGTCACCCTCAATTGGATGCAAAGACTAAGGGTAATCAAAGGAGTGGCATCTGGGCTGCTTTATCTGCATGAAGGGTGGGAGCAAGTGGTGATACACAGGGATATAAAGGCGAGCAACATCTTGCTGGACACTGAATTTAATGGAAGGCTTGGAGATTTTGGGCTCGCGAGACTACACGATCATGGAACTGACCCTCAAACGACTCATGTTGCGGGAACGATAGGTTACCTCGCCCCCGAGCACATGCGAACCGGCAAGGCCACTAGGAGCACCGACGTGTTTGCGTTTGGGGTGTTTTTGCTCGAGGTCGCCTGCGGGAGAAGGCCGATAAAGCGTGGGCACACGGAGGACGTGATCTTAGTGGACTGGGTATTTTCTTGCTGGGACAGAGGTGCAATTCTCGAGGCAAGAGATCCGAAATTGGGGTTGGAGTTTGTGGAAGAAGAGATGGAGTTGGTGCTGAAACTCGGGTTGATGTGTTCCCACGCCAATCCGTTGATGAGGCCAAGCATGCGTCAAGTTTTGCAGTACTTGGAGGGCGATCTTCCGATGCCTGAATCATCGTCCATCGGCATTTCGTCTGCCGGGTCAACAGTTGGTCATCGTGAAGGTTTCGACAATTTGGCGTACTCATCTTCTGTTGCAGAATCGCTTCTCTCA
>gnl_Eucgr_v2.0_Eucgr.H01496.1
ATGTCCGTCGAGATTCTTTTTCTGGTCTCTCTGCTAGCAGTTTTGACTTACGCTCAAGCGACCGGTTTCGTGTACAACGGTTTCAGATCGGTCAATCTAAAACTCGACGGGATCGCCGGGATCACCTCCAATGGCCTCCTGCAGCTGAACAACTACACCACTCAGGAGCAGCAGGGCTACGCCTTCCATCCCTACCCGGTCCAGTTCAAGAACTTGCCGAACGGCACCGTCAAATCCTTCTCCACCACGTTAGTCTTTGCGTTTGGACCTCCGTATGCGAGTGTGAGAGTCAACGGCGTTGCCTTTGTTGTCGCACCCCAGATAGGCCTCCCCGGGTTCCTGCCGGGCCGATATCTCGGCATGTTCAATGAAACCAACAATGGCAAGTCTAGCAATCATGTGTTCGGGGTAGAACTCGACACGATCCTCAGCCCCGACGGTCAACAAATGCAAGTTTGGGTGGACTATGATGGTGCGGACAAACTGATCAATGTCACATTGGCTCCGATCCATGTGGCAAAACCGATGACTCCCCTTCTGTCTCTTCGACGGGATCTCTCACCAATCATCAACGAGAACATGTATGTGGGCTTCTCTGCAGCGGCTGGTTCGGTCGTAGCTTCTCACTATGTTCTGGGTTGGAGCTTCAGTGTGAATGGAGAGGCTCAGGCACTTGACCTGTCCCGACTTCCTAAGCTTCCTCAGATCGGTAAGGAGACATCGAAAGTAATGACTATCGGGTTACCACTGATGGTTCTTTTCGTTGTATCGGTGATGATCTTGGGCGCAATTTACGTGATAAGAAGGAAAAGGAAATTGGCCGAGGTCCTTGAAGATTGGGAGAGGGACTACGGCCCGCACCGGTTCAAGTACAAAGATCTTTACATTGCTACAAAAGGATTCCAGGACCAAGAGTTATTAGGGGTCGGGGGGTTTGGCCAGGTCTATAGAGGAATCTTACCCACATCGAATATAGAGATTGCGGTGAAGATGGTATCCCATGAATCGAGACAAGGCATAAGAGAATTTGTAGCGGAGATCATCAGCATCGGTAGGCTCCGTCACCGCAACCTAGTGGCGCTGCTCGGTTACTGCCGCAGGAAAAGGAAGTTGCTCTTGGTTTACGACTACATGCCCAATGGGAGCCTCGACAAGTACCTCTATAACCAACCAAAGGTCACCCTCAATTGGATGCAAAGATTAAGGGTGATCAAAGGAGTGGCATCAGGGCTGCTTTATCTGCATGAAGGGTGGGAGCAAGTGGTGATCCACAGGGATATAAAGGCGAGTAACATCTTGCTAGACGCTGAATTTAATGGAAGACTCGGAGATTTTGGGCTTGCGAGACTATACGACCATGGAACCGACCCTCAAACGACTCATGTCGTGGGAACGTTCGGTTATCTGGCCCCCGAGCACGTGCGTACTGGCAAGGCCACTACGAGCACCGACGTGTTTGCATTCGGAGTGTTTTTGCTCGAGGTCGCCTGCGGGAGAAGGCCGATAAAGCATGGGCACACGGAGGACGTGATCTTAGTGGACTGGGTATTTTCTTCCTGGGACAGAGGTGCAATTCTCGAGGCAAGAGATCCGAAATTGGGGTTGGAGTTTGTGGAAGAAGAGATGGAGTTGGTGCTGAAACTCGGGTTGATGTGTTCCCACGCCAATCCGTTGATGAGGCCAAGCATGCGTCAAGTATTGCAGTACCTGGAGGGCGATCTTCCGATGCCTGAATCATCGTCCATCGGCATTTCGTCTGCCGGGTCAACAGTTGGTCATCGTGAAGGTTTCGACAATTTGGCGTACTCATCTTCTGTTGCAGAATCGCTTCTCTCAGGTGTGCGA
>gnl_Eucgr_v2.0_Eucgr.H01495.1
ATGCCTGCGAAGCAGAACCTGACATACCCGTTCGGGTTCTCACCGGGCTGCCCAATCCGGCTCAACTGCACTGAGGGTGGGGATGCCCTCATCGGGGAGTTCCTGGTGCAGTCCGCGTCCCCAGACACCGTCACCATCACCATCGAGGCCATGTGCAACCGCTCGTTCGGTTCCATCGACCAGCTCTACGGTCGCAACTATGCCCCGACGGTAAAGAACTCCGTCGTCCTCGACAATTGCACGCAGATCAACCCGTGCAATGTGCCCAATACGCAGGTCATCGGGGCCCAGTTCCAGTCCCTCTGCAAGGCTAGCAACAAGACCAACAACAGCATGAGCTGCTACTCCGATCAGGCGAACGACTACAGCACGAAATTTCTCAACCGCACGAGGCTCTTTGCCCTTGGCTGCACGTACTTTGTGTCGTCGTTGTCGGAAGAGGAGGTGAACAACGTGGCGGTGTCGCTGGGCGTCCAGATCTTGCAGCTGGAGTGGTGGGTGAATGGCGACGAGTGTGAGTGCTCCCAGGATTCGGACTGCGTTCCGCTCTCGGGGCTGCCCAACGGCGGCGGAAATGGGTTCCGGTGCAAGTGCAAGGACGGGTTCCGCGGCGACGGGTTCTTGGCCGGCACCGGCTGCCAGAGAGCGAAATCGTCGCCAGACAAAAAGAAAGAGGAGGCGTTGAAAGTACTGACTATTGTGTTACCACTGATGGTTCTTTTGGTCGTATCGATGCTGATCTTGGGCGTAGTTTATGTGATCAGAAGGAAAAGGAAATTTGCTGAGGTCCTCGAAGATTGGGAGAGGGACTATGGCCCGCACCGGTTCAGGTACAAAGATCTTTACATTGCAACGAAAGGATTCCGGGACCAAGAGCTATTAGGGGCTGGTGGGTTTGGCCGGGTCTATAGAGGAATCTTACCCACATCGAATGTAGACATCGCAGTGAAGAGGGTCTCCCATGAATCGGGACAAGGCATGAGAGAATTTGCAGCGGAGATCATCAGCATTGGTCGGCTCCGTCACCGCAACTTAGTGGCGCTCCACGGTTACTGCCGCCGGAAAAGGGAGTTGCTCTTGGTTTACGACTATATGCCCAATGGGAGCCTTGACAAGTACCTCTACAACCAACCAAAGGTCACCCTCAATTGGATGCAAAGATTTGGGGTGATCAAAGGAGTGGCATCTGGGCTGCTTTATCTGCATGAAGGGTGGGAGCAAGTGGTGATCCACAGGGATATAAAGGCTAGCAACGTCTTGCTAGATGCTGAATTTAATGGGAGACTCGGAGATTTTGGGCTCGCGAGACTACACGATCATGGAGATGACCCTCAAACGACTCGCATTGCAGGAACGGTTGGTTATCTCGCCCCCGAGCATGTGCGAACCGGCAGGGCCACTAGGAGCACCGACGTGTTTGCGTTTGGAGCGTTTTTGCTCGAGGTCGCCTGCGGGAGAAGGCCGATAAAGCAAGAAGACACGGAGGACGTGATACTAGTGGACTGGGTATTTTCCTGCTGGGACAGAGGTGACATTCTTGAGGCAAGAGATCCGAAATTGGGGGTGGGGTTTGTGGAAGAAGAGATGGAGTTGGTGCTGAAACTCGGCTTGATGTGTTCCCACGCCAATCCGTTGATGAGGCCAAGCATGCGTCAAGTATTGCAGTACTTGGATGGCGATCTTCTGGTGCCTGAATCGTCGTCCATCGGCATTTCGTCTGCCAGGTTAACATTTGCTCATTGTGAAGGTTCCGACAGTTTGGTGCTTTCATCTTCTGTCGCAGAATCGCTTCTCTCAGGTGGGCAA
>gnl_Eucgr_v2.0_Eucgr.H01498.1
ATGTCCGTCGAGATTCTTTTTCTGCTCTCTCTGCTAGCAGTTTTGACTTACGCTCAAGAGACCGTTTTTTACAACGGTTTCAGATCGGCCGATCTGAGGCTCGACGGGATCGCCGGGATCACCTCCAATGGCCTCCTGCAGCTGAACAACTACACCACTCAGGAGCAGCAGGGCTACGCCTTCCATCCCTACCCGGTCCAGTTCAAGAACTTGCCGAACGGCACCGTCAAATCCTTCTCCACCACGTTCGTCTTTGCGTTTGGACCTCCGTATGCGAGTGTGAGAGTCAACGGCTTTGCCTTTGTTGTCGCACCCCAGATAGGCCTCCCCGGGTCCCTGCCGGGCCGATATCTCGGCATGTTCAATGAAACCAACAATGGCAAGTCTAGCAATCATGTGTTCGGGGTAGAACTCGACACGATCCGCAGCCCCGAGTTCCATGAAATCAACGATAATCACATTGGGATCGACTTGAATGGGCTGCCGTCAGTGATGGAATTTCCGGCCGGGTATTATCAAGATAATGGGGAGTTCAACAACTTGTCCCTAATCAGCGGTCAACAAATGCAAGTTTGGGTGGACTATGATGGTGCGGACAAACTGATCAATGTCACATTGGCTCCGATCCATGTGCCAAAACCGATGACTCCCCTTCTGTCTCTTCGACGGGATCTCTCACCAATCATCAACGAGAACATGTATGTGGGCTTCTCAGCAGCGGCGGGTTCGGTCGTAGCTTCTCACTATGTTCTGGGTTGGAGCTTCAGTGTGAATGGAGAGGCTCAGGCACTTGACCTGTCCCGACTTCCTAAGCTTCCTCAGATCGGTAGGGAGACATCGAAAGTAATGACTATCGGGTTACCACTGATGGTTCTTTTCGTTGTATCGGTGCTGATCTTGGGCGCAATTTACGTGATAAGAAGGAAAAGGAAATTGGCCGAGGTCCTTGAAGATTGGGAGAGGGACTACGGCCCGCACCGGTTCAAGTACAAAGATCTTTACATTGCTACAAAAGGATTCCAGGACCAAGAGTTATTAGGGGTCGGGGGGTTTGGCCAGGTCTATAGAGGAATCTTACCCACATCGAATATAGAGATTGCGGTGAAGATGGTATCCCATGAATCGAGACAAGGCATAAGAGAATTTGTAGCGGAGATCATCAGCATCGGTAGGCTCCGTCACCGCAACCTAGTGGCGCTGCTCGGTTACTGCCGCAGGAAAAGGAAGTTGCTCTTGGTTTACGACTACATGCCCAATGGGAGCCTCGACAAGTACCTCTATAACCAACCATATGTCACCCTCAATTGGATGCAAAGATTAAGGGTGATCAAAGGAGTGGCATCAGGGCTGCTTTATCTGCATGAAGGGTGGGAGCAAGTGGTGATCCACAGGGATATAAAGGCGAGTAACATCTTGCTAGACGCTGAATTTAATGGAAGACTCGGAGATTTTGGGCTTGCGAGACTATACGACCATGGAACCGACCCTCAAACGACTCATGTCGTGGGAACGTTCGGTTATCTGGCCCCCGAGCACATGCGTACTGGCAAGGCCACTACGAGCACCGACGTGTTTGCTTTCGGAGTGTTTTTGCTTGAGGTCACCTGCGGGAGAAGGCCAATAAAGCAAGGGGACACGGAGGACGTGATCATAGTGGACTGGGTATCTTCTTGCTGGAACAGAGGCGACATTCTTGAGGCAAGTGATCCGAAATTGAGGGCGGAGTTCGTGGAAGAGGAAATGGAGTTGGTGCTGAAACTCGGGTTGATGTGTTCCCTCCCCAATCCGTCGATGAGGCCAAGCATGCGTCAAGTATTGCAGTACTTGGAGGGCGATCTTCCGATGCCAGAATTGTCGTCCACCAGCATTTCTTCCAGCGGTTTAGCATTCGCTCATCGCGAAGGTTTGGATGATTTGGCCATGTCTTATCCGTCCTCCACAAGCAAGGCATTTTCGCACTTGTCTTCTGTCGCTGAATCGCTCACCTCAGGTGGTCGA
>gnl_Eucgr_v2.0_Eucgr.H01491.1
ATGTCCATCGAGATTCTTTTTCTGGTCTCTCTGCTAGCAGTTTTGACTTACGCTCAAGAGACCGGTTTCGTGTACAACGGTTTCAGATCGGCCAATCTGAGCCTCGACGGGATCGCCGAGATCACCTCCAATGGCCTCCTGAAGCTGAACAACGACACCAATCAGCAGAAGGGCCACGCCTTTCATCCCTACCCGGTCCAGTTCAAGAACCTACCGAATGGCTCCATCAAATCCTTCTCCACCACATTCGTCTTCGCGATTCAACCTCCGTATGCGAGTATGAGAGGCAGTGGCTTTGCCTTTGTCGTCGCACCCCAGAGTGGCCTCCATGGGTCCCTGCCGGGCCGATACCTCGGCATGTTCAATGAAACCAACAATGGCAACTTCAGCAATCATGTGTTTGGGGTAGAACTCGACACATTCCTCAGCTTCGAGTTTCAGGACATTAACGATAATCACATCGGGATCGACTTGAATGGGCTGACGTCAGTAATGTCAGCTCCGGCGGGCTATTATCAAGATAATGGGGAGTTCAACAACTTGTCTCTAATCAGCGGTCAAGCAATGCAAGTTTGGGTGGACTATGATGGCACAGACAAACTGATCAAAATCACGTTGGCTCCGACCAATGTGAAAAAACCAAAGATTCCCCTTCTATATCTTATACAGGATCTCTCACCAATCATCAACGAGAACATGTATGTGGGCTTCTCATCATCGACTAATTGGCTCCTAACTTCTCACTATGTTCTGGGTTGGAGCTTCAGTGTGAATGGAGAGGCTCAGGCACTTGCCCTGTCCCGACTTCCTAAGCTTTCTCAGATCCGTAAGAAAGAAACGTCGGAAGTACTGACTATCGGATTACCACTGATGGTTCTTTTCGTCGTATTGATGCTGATCTTGAGTGTAGTTTACGTGATAAGAAGGAAAAGGAAATTGGCCGAGGTCCTCGAAGATTGGGAGAGGGAATACGGCCCGCACCGATTCAAGTACAGAGATCTTTACACTGCGACAAAAGGATTCCGGGACCAAGAGTTATTAGGGACTGGTGGGTTCGGCCAGGTCTATAGAGGAATCTTACCCACATCGAATATAGAGATTGCGGTGAAGAGGGTCTCCCATGCATCGGGACAAGGCATGAGAGAATTTGTAGCGGAGATCATCAGCATCGGTCGGCTCCGTCACCGCAACTTAGTGGCGCTCCTCGGTTACTGCCGCAGGAAAAGGGAGATGCTGCTGGTTTACGACTACATGCCCAATGGGAGCCTCGACAAGTACCTCTATAATCAACCAAAAGTCACCCTCAATTGGATGCAAAGATTACGGGTGATCAAAGGAGTGGCATCTGGGCTGCTTTATCTGCATGAAGGGTGGGAGCAAGTGGTGATCCACAGGGATATAAAGGCGAGTAACATCTTGCTAGACGCTGAATTTAATGGAAGACTTGGAGACTTTGGGCTTGCGAGACTACACGATCATGGAACCGACCCTCAAACGACTCATGTCGTGGGAACGTTCGGTTATCTGGCCCCTGAGCACATGCGAACTGGCAAGGCCACTACGAGCACCGACGTGTTTGCGTTCGGAGTGTTTTTACTCGAGGTCGCCTGCGGGAGAAGGCCAATAAAGCAAGGGGACATGGAGGATGTGATCTTAGTGGACTGGGTATTTTCTTGCTGGGACAGAGGCGACATTCTTGAGGCAAGTGATCCGAAATTGAGGGCGGAGTTTGTGGAAGAAGAAATGGAGTTCGTGCTGAAACTCGGGTTGATGTGTTCCCACCCCAGTCCGTCGATGAGGCCAAGCATGCGTCAAGTATTGCAGTACTTGGAAGGGGATCTTCCGATGCCAGAATTGTCATACGCCGGCATTTCTTCCAGCGCTTTAACATTTACTCATCCCGAAGGTTTCGATGCTTTGGCCATGTCTTGTCCGTCCTCCACGGGCCAGGCATTTACGCACTTGTATTCTGCTGCTGAATCGCTCCTCTCAGGTGGTCGA
>gnl_Eucgr_v2.0_Eucgr.H01502.1
ATGTCCGTCGAGATTCTTTTTCTGGTCTCTCTGCTAGCTGTTTTGACTTACGCTCAAGAGACCGATTTCGTGTACAACGGTTTCAGATCGGCCAATCTGAGCCTCGACGGGATCGCCGGGATCACCTCCAATGGCCTCCTGAAGCTGAACAACGACACCAGTCAGGCGCAGGAGGGCCAGGCCTTCCATCCCGACCCGGTCCAGTTCAAGAACTTGCCGAACGGCACCGTCAAATCCTTCTCCACCACGTTCGTCTTCGCGGTTCGACCTCCGGATGCGAGTGTGAGAGTCAACGGCTTTGCCTTTGTTGTCGCACCCCAGAGAGGCCTCCCCGGGTCCCTGGCGGGCCGATATCTCGGCATGTTCAATGAGACCAACAATGGCAAGTCTAGCAATCATGTGTTCGGGGTAGAACTCGACACGATCCAAAGCCCCCAGTTTGAGGACATTAACGATAATCACATCGGGATCGACTTGAACGGGCTGAAGTCAGAAAAGGCAGCTTCGGCGGGGTATTATCAAGATAATGGGGAGTTCAACAACTTGTCCCTAATCAGCGGTCAACAAATGCAAGTTTGGGTGGACTATGATGGTGCGGACAAACTGATCAATGTCACACTGGCTCCGATCCATGTGCAAAAACCGAAGACTCCCCTTCTGTCTCTTCCATGGGATCTCTCACCAATCATCAACGAGAACATGTATGTGGGCTTCTCAGCATCGGCTGGTTCGCTCGTAGCTTCTTACTATGTTCTGGGTTGGAGCTTCAGTGTGAATGGAGAGGCTCAGGCACTTGACCTGTCCCGACTTCCTAAGCTTCCTCAGATCGGTAAGGAGACATCGAAAGTACTGACTATCGGGTTACCACTGATGGTTCTTTTCGTTGTATCGGTGCTGATCTTGGGCGCAGTTTACGTGATAAGAAGGAAAAGGAAATTGGCCGAGGTCCTTGAAGATTGGGAGAGGGAATACGGCCCGCACCGGTTCAAGTACAAAGATCTTTACATTGCTACAAAAGGATTCCAGGACCAAGAGTTATTAGGGGCTGGCGGGTTCGGCCAGGTCTATAGAGGAATCTTACCCATATCGAATTTAGAGATTGCGGTGAAGACGGTCTCCCATGAATCGAAGCAAGGCATGAGAGAATTTGTAGCGGAGATTATTACCATTGGTCGGCTCCGTCATCGCAACTTGGTGGCGCTCCTCGGTTACTGCCGCCGGAAAAGGGAGTTGCTCTTGGTTTATGACTACATGCCCAATGGAAGCCTCGACAAATACCTCTATAACCAACCAAAGGTCACCCTCAATTGGATGCAAAGACTAAGGGTAATCAAAGGAGTGGCATCTGGGCTGCTTTATCTGCATGAAGGGTGGGAGCAAGTGGTGATACACAGGGATATAAAGGCGAGCAACATCTTGCTGGACACTGAATTTAATGGAAGACTTGGAGATTTTGGGCTCGCGAGACTACACGATCATGGAACTGACCCTCAAACGACTCATGTTGCGGGAACGATAGGTTACCTCGCCCCCGAGCACGTGCGAACCGGCAAGGCCACTAGGAGCACCGACGTGTTTGCGTTTGGGGTGTTTTTGCTCGAGGTCGCCTGCGGGAGAAGGCCGATAAAGCGTGGGGACACGGAGGACGTGATCTTATTGGACTGGGTATTTTCTTGCTGGGACAGAGGTGCAATTCTCGAGGCAAGAGATCCGAAATTGGGGTTGGAGTTTGTGGAAGAAGAGATGGAGTTGGTGCTGAAACTCGGGTTGATGTGTTCCCACGCCAATCCGTTGATGAGGCCAAGCGTGCGTCAAGTATTGCAGTACTTGGAGGGCGATCTTCCGATGCCTGAATTATCGTCCATCGGCATTTCGTCTGCCGGGTCAACAGTTGGTCATCGTGAAGGTTTCGACAATTTGGCGTACTCATCTTCTGTTGCAGAATCGCTTCTCTCAGGTGGGCGA
>gnl_Eucgr_v2.0_Eucgr.A00601.1
ATGGCGAAACATGGCGCTCTCTCCTTTCGCCTCCTTTTTTTCTCTTGCTTTCTCGTCCTTGCCGGGTCCCAGTCTCAGCCTGATGATCAGTTCATCTTCAATGGGTTCGACGGCTCCACCGAGTCCGACATTACCCTCCATAGGGCCTCCATCATCAAGTCCAACGGAGCTCTCAAGCTCACCAACCAGACGAGCGACGACATCGGCCAAGCCTTCTACCCTCGGCCTTTCCGGATGTTGGCCGAGGCTTCCGGTGGCCCCGCTGCCGCTGTCTCCTTCAGCACCCACTTCGTGTTCCAGATTAAGCCGCCGAACTCGGGCGAAGGCGGCTACGGCCTCGCGTTCGTGGTCGCCCCCAAGACGTCCTTCCCCGGGGCCCAGGCCGACCACTACCTCGGCCTCTTCAATTCCTCGAACGATGGGAACCCGTCGAACCACATGCTAGTGGTGGAGTTCGACACCGTGAAAGGGTTCAAAGAGACCTCGGACGAAAAGGGGAACAACGTCGGGGTCAATTTCAACGGCATGGAGTCGATCACCACCAAGCCGGCCGGCTACAATATAAATGGCACGTCTAGCGTCGACGACATAAGGCTGGAGAGTGACCAGCCCATTCAAGGCTGGATCGAGTACGACGGCCCGAACAAAGTGTTGAACGTCACTATATCTCCGATCAAGGTGCCGAAACCGGCACAACCTCTCATGTCCGTGCCCGTTAACCTCGCTTTCATATTCGAGGATAGCATGTATGTCGGGTTCTCTGCTTCGACGGGGACCACGAGAAGCTTTCACTACGTTCTAGGATGGAGCTTCCGATTGAACGGAACCGCGACTCCCCTCGACCTGAAACGGCTTCCGCTGCCTCCGGACCAGACGGATTCATCTGATTCATCTTCCTCTTACAAGCCGCGGGTAATAGCCGTCATTGCCTCTCTATGCAGCTTAGCTCTGTGTCTTTCGGGAATCTTGTTCTTCTGTACTGTGATCAAGAAGAGGAGGCAGCCGGAGAATCTTGAGGACTGGGAGTTAGATTGCCCTCACAGGTTCAGGTACAAGGATCTTGACCAGGCAACACAAGGGTTCAAAAAGAGCGAGGTAATCGGGATCGGTGGCTTTGGCGCAGTGTACCACGGCATCTTGCAGACTAACGGGTGCGAGGTCGCTGTCAAGAAGGTGTCTCGAAACTCGATACAGGGAATGAGGGAGTTTGTGGCCGAGATCGAGAGCTTAGGCCGCTTACGGCACAAGAACCTCGTGAATCTCCAAGGTTGGTGCAAGCAGAAGGACGAGCTCCTCCTCGTATACGACTACGTGCCTCACGGGAGCCTCGATTCGCTGATTTTCAAGCGGAAGGACGGCTTTGTGTTGAACTGGGAACAGAGGTTCCGCATCATCAAGGGCGTCGCGGCCGGATTGCTGTACCTCCACGAGGAGTGGGAGCAAGTAGTGATCCATCGGGACGTGAAGTCCAGCAACGTCCTGATCGATGCGGAAATGAATGCGCGGCTCGGGGATTTCGGCCTCGCCAGGCTATACGAACACGGCACGATGTCGCATACCACCAACTTAGTCGGAACCATAGGGTACCTTGCCCCGGAATTGGCCCGCTCAGGGAAGGCTTCGACGAGCTCCGACGTGTATGCTTTCGGCATTCTGCTGCTCGAAGTGGCCAGCGGCAGGCGTCCGACGGGGTCGGGCCAATTCTTGCTGATGGATTGGGTGATAGAATGTTACGGGACGGGTCGGATTCTCGACACCGCGGATCCCAAGTTACGTTCCGCCTACGATGCTGAGGAGATGGCGATGGTATTGAATTTGGGCTTAGTTTGTTCCCAGTACCATGCCCAAGCTAGGCCTACCATGAGGCAGGTGATTCGGTATCTGAACCGGGAGGAGCCGGTACCCATCTTTGTCGATGATTCGGGCTCAAGAACCGACGACGTGAGCTTCGGATTCTTGGAAATAGCTTCTTCCGACACAACCGGGACGTCTCATGCGGCGACATCATCCTACGTGTCATCGTCAGTCCGTGGCCTCTCCTCCACTTCT
>gnl_Eucgr_v2.0_Eucgr.A01292.1
ATGGCTCCCCTCACCCTCCTCCTCATCTTCCTCTCCTCCTTCACCGCCTCCTCCTCCGCCGCCGGCGAGTACCCTACCGACCTCTTCTTCTCCGGGTTCCGCCGCGCCGCCGCCGCCGGCAACATCACCCTCAGCGGCATCGCCGAGATCGACGGCCGCGGCGTCCTCCGGCTCACCAATGAGACGGGCCGCCTGATGGGCCACGCCTTCTACCCCTCCCCGGTCCGGTTCAAGAGCTCCCCGGGCGGCGGCGTCTCCTCCTTCTCCACCTCCTTCGTCTTCGCCGTCGTCCCCGAGTACCCGAAGCTCGGCGGCCACGGGCTCGCCTTCGTCGCCTCCGCCGCCAGGGACCTCCGTGCCCTGCCCAGCCAGTACCTGGGCCTCCTCAACGCCGGCGACGTGGGCAACTTCTCCAACCACCTCTTCGCCGTCGAGCTCGACACCGTCCAGGACTTCGAGTTCGGCGACATCAACGACAACCACATCGGGATCGACATCAACAGCCTGGTTTCCAACGCCTCCGCCGCGGCGGCCTATTATGCCGCCGGCGAAAACTCGACCAAGCTAGATCTGAATCTGAAGTCCGGGAAGGCGCTTCAGGCGTGGATTGATTACGATTCGGGCGAGAAGGTGATCAGCGTGACGATTGCTCCTAGTTCAGTGAAACCCACGAAGCCAATCCTGTCCTACAAAGTGGATTTGTCGCCGATTTTCCGCGAATTCATGTATGTCGGATTCTCTGCTTCGACTGGCCTGCTCGCGAGCTCTCATTACGTGATGGGTTGGAGTTTTCGCATCGATGGGGCGGCGAGAGCTCTCGAGATTTCGTCTCTGCCTCCGTTACCGGGCGCAAGGAAGAAGCATCCCCCCAGCACAGCTCTAGCCATAGGAATCTCGGTGTTATGCGTCGTTCTTGCAGGGTCTGCGGTTTTTCTAGTGGTCTTGATCGTCCGGAGGATCAAGAACGCCGATGGGGTCGAGGAATGGGAGCTCGAGATCGGTCCCCACCGGTTCTCCTACCAAGAACTCAAGAAGGCCACCAATGGGTTCAAGGAGAAGGAGCTTCTTGGGCAAGGCGGGTTCGGCAAAGTGTACAGGGGGACCTTGCCGAACTCCAAGATTCAGGTCGCAGTGAAGCGGATCTCGCACGAGTCGAAGCAGGGCCTCCGAGAGTTCGTGTCGGAGATCTCGAGCATCGGGCGGCTCCGCCACCGGAACCTCGTGCAGCTCGTGGGCTGGTGCCGAAAGAGGGGCGACCTCCTGCTGGTGTACGAGTACATGGCCAACGGGAGCCTGGACAAGTACCTGTTCGACGAGCCTCAGGTCACTCTAGACTGGGAACAGAGGATTCACGTCGTGAAGGGCGTGGCTTCCGGGCTCCTTTACTTGCACGAGGGGTACGAGCAGTCGGTCATCCACAGGGACGTCAAGGCCAGCAACGTCCTGCTGGACGACGAACTGAACGGGAGGCTCGGCGACTTCGGGCTCGCCAGGCTGTATGATCACGGGTCGAACCCAGGCACGACCCGGGTGGTGGGCACGCTGGGGTACCTGGCCCCGGAGACGCCAAGGACCGGGAAGGCGAGCATGAGCTCGGACGTGTTTGCCTTCGGGGCGTTCTTGCTGGAGGTGGCGTGCGGGCGCCGGCCGATCGAACACGAGGCCGGGCCGGAGGAGCTGGTCCTGGTGGATTTGGTGTGGGAGAGGTACAAAGAAGGGAGGGTCCTTGATCTGGTGGATCCTAAATTGAAGGGAGAGTTCAACGAGGGCGAGGTGATGGCGGTGTTGAAATTGGGGCTGTTGTGTTCGAATTGCAACCCGATGGAGAGGCCCACGATGAGGCATGTGGTGAGGTGCTTGGACGGGGAGCTCGACGTGCCAGAGGTGGCGACTGCGCCAAGCGGCTTCGATTGCACGAGGGCGGGCGAAGGATCCAGGTTCGAGGACTTCCGGCTCTCCTTCCCTTCCTCCTGCTTCGACAAGAGGAGCTCGTCCTCCTTTGTGGCGAACCGGGACAACAGTTTCGCATCGCTTTCGACTTCCCCTATCTCGATCCTCACCGGTAGAGGTGATAGCGGG
>gnl_Eucgr_v2.0_Eucgr.A00604.1
ATGGCGAAACATGGCGCTCTCTCCTTTTGCCTCCATTTTTTCTCTTACTTCCTCGTCCTTGCCGTGTCCCAGTCTCAGCCTGATGATCAGTTCATCTTCAATGGGTTCAACGGCTCCACCGACTCCAACATTACCCTCAATAGAGCCTCCATCATCAAGTCCAGCGGAGCTCTCAAGCTCACCAACAGGTCGAGCGACGACGTCGGCCAAGTCTTCTACCCTCGGCCTTTCCGGATGTTGGCCGAGGCTTCCGGTGGCTCCACTGCCGCTGTCTCCTTCAGCACCCACTTCGTGTTTGCGATTAAGCCGCCGAGCTCGGGCGACGGCGGCTACGGCCTTGCGTTCGTGGTAGCCCCCAAGACTTCCTTCCCCGGGGCCCAGGCCGACCACTACCTTGGCCTCTTCAGTTCCTCGAACGATGGGAACTCGTCGAACCACATGCTTGTGGTGGAGTTCGACACCGTGAAAGGGTACAGAGAGACCTCGGACGAGAAGGGGAACCACGTCGGGATCAACATCGACGGCATGGAGTCGAAAGGCTCCAAGCCGGCTGCCTATAACATAGATGGCAAGGACAACGACGAAGAGATAACGCTTGAGAGTGGCCTGCCCATTCAAGGCTGGATCGAGTACGACGGCCCGCAGCAATTGATGAACGTCACTATATCTCCAATCGATGTGCAGAAACCGGTGAAACCTCTCTTGTCCATGACCGTTAACCTCACTTCCATATTCAAGGACAGCATGTATGTCGGGTTCTCTGCTTCGACGGGGACCAAGAGAAGCTTTCACTACGTTCTAGGATGGAGCTTCCGAATGAACGGAACCGCGCCTCCCCTCAACCTGACTCAGCTTCCGCTGCCACCTGACCAGACAGATTCATCTGATTCATCTTCCTCTTACAAGCCACAGGTGATAGCCCTCATTGCCACTTTATGCAGCATAGCGCTGTGTCTTTCGGGAATCTTGTTCTTCTATACTGTGATCAAGAAGAGGATGCATCAGGAGAATCTAGATGACTGGGAGTTAGATTGTCCTCACAGGTTCAGGTACAAGGACCTTGACCAGGCAACAAAAGGGTTCAAACAGAGCGAGGTGATCGGGACCGGTGGCTTCGGCGCAGTGTACCACGGCATCTTGCCGACTAACAGGTGCGAGGTCGCTGTCAAGAAGGTGTCTCGCAACTCAATACAGGGAATGAGGGAGTTTGTGGCCGAGATCGAGAGCTTAGGCCGCTTACGGCACAAGAACCTCGTGAATCTCCAAGGTTGGTGCAAGCAGAAGGACGAGCTCCTCCTCGTGTACGACTACGTGCCTTACGGGAGCCTCGACTCGCTGATTTTCAAGCGGAAGGACGGCTTTGTGTTGAACTGGGAACAGAGGTTCCGCATCATCAAGGGCGTCGCGGCCGGATTGCTGTACCTCCACGAGGAGTGGGAGCAAGTCGTGATCCATCGGGACGTGAAGTCCAGCAACGTCCTGATCGACGCAGAAATGAACGCGCGGCTCGGGGATTTCGGCCTTGCCAGGCTATACGAACACGGCAAGATGTCGCACACCACCCACTTAGTCGGAACCATAGGGTACATTGCCCCGGAATTGGCCCGCTCGGGGAAGGCTTCGACGAGCTCCGACATGTATGCTTTCGGCATTCTGCTGCTCGAAGTGGCCAGCGGCAGGCGTCCGACGGGCCAATTCTTGCTGATGGATTGGGTGATAGAATGTTACGGGACGGGTCGGATTCTCGACGCCGCGGATCCCAAGTTACGTTCCGCCTACGATGCTGAGGAGATGGAGATGGTATTGAATTTGGGCCTAGTTTGTTCCCAGTACCATGCCCAAGCTAGGCCTACCATGAGGCAGGTGATTCGGTGTCTGAACCGGGAGGAGCCGGTACCCGTCTTTGTCGATGATTCGAGCTCCGCTGGCTCTCGAAGAACCAACGACATGAGCTTCGGATTCTTGGAAATAGTTTCTTCCGATACAACCGGTAAGTCTCATGCGTCGACATCATCCTACGTGTCATCGTCGGTCCGTGGCCTCTCCTCCACTTCTTTAGGTGGTTCTGGTAGA
>gnl_Eucgr_v2.0_Eucgr.A00602.1
ATGCAGAAACTCTCCGCCGCTTTGGGAATGGCAAAATATGGCGCTCTCTCCTTTTGCCTCCTTTTTTTCTCTTGCTTCCTCGTCCTTGCCGTGTCCCAGTCTCAGCCTGATGATCAGTTCATCTTCAATGGGTTCAACGGCTCCACCGACTCCAACATTACCCTCAATAGGGCCTCCATCATCAAGGCCAGCGGAGCTCTCAAGCTCACCAACCAGACGAGCGACGACATCGGCCAAGCCTTCTACCCTCGGCCTTTCCGGATGTTGGCCGAGGCTTCCGGTGGCTCCGCCGCCGCTGTCTCCTTCAGCACCCACTTCGTTTTCGCCATTAGGCCTCCGAGCTCGGGCGAGGGCGGCTACGGCCTCGCGTTCGTGGTCGCCCCCAAGACGTCCTTCCCCGGGGCCCAGGCCGACCACTACCTCGGCCTCTTCAATTCCTCGAACGATGGGAACCCGTCGAACCACATGCTAGTGGTGGAGTTCGACACCGTGAAAGGGTACAAAGAGAACTCGGACGAAAAGGGGAACCACGTCGGGGTCAATTTCAACGGCATGGAGTCGAACACCACCAAGCCGGCTGGCTATAATATAAATGGCACGTCTAGCGTCGACGACGTAACGCTGGAGAGTGGCCAGGCCATTCAAGGCTGGATCGAGTACGACGGCCCGAACAAAGTGTTGAACGTCACTATATCTCCGATCAAGGTGCCGAAACCGGCAGAACCTCTCATGTCCGTGCCCGTTAACCTCGCTTCCATATTCGAGGATAGCATGTATGTCGGGTTCTCCGCTTCGACGGGGACCACGAGAAGCTTTCACTACGTTCTAGGATGGAGCTTCCGATTGAACGGAACCGCGACTCCCCTCAACCTGACTCAGCTTCCGCTGCCTCCTGACCAGACCGATTCATCTGATTCATCTTCCTCTTACAAGCCGCAGATAATAGCCGTCATTGCCTCTTTATGCAGCATAGCTCTGTGTCTTTCGGGAATCTTGTTCTTCTATACTGTGATCAAGAAGAGGAGGCAGCAGGAGAATCTTGAGGACTGGGAGTTAGATTGCCCTCACAGGTTCAGGTACAAGGATCTTGACCAGGCAACAAAAGGGTTCAAACAGAGCGAGGTGATCGGGATCGGTGGCTTTGGCGCAGTGTACCACGGCATCTTGCCGACTAACGGGTGCGAGGTCGCTGTCAAGAAGGTGTCTCGAAACTCGATACAGGGAATGAGGGAGTTTGTGGCCGAGATCGAGAGCTTAGGCCGCTTACGGCACAAGAACCTCGTGAATCTCCAAGGTTGGTGCAAGCAGAAGGACGAGCTCCTCCTCGTATACGACTACGTGCCTCACGGGAGCCTCGATTCGCTGATTTTCAAGCAGAAGGACGGCTTCGTGTTGAACTGGGAACAGAGGTTCGGCATCATCAAGGGCGTCGCGGCCGGATTGCTGTACCTCCACGAGGAGTGGGAGCAAGTCGTGATCCATCGGGATGTGAAGTCCAGCAACGTCCTGATCGATGCGGAAATGAATGCGCGGCTCGGGGATTTCGGCCTCGCCAGGCTATACGAACACGGCACGATATCGCACACCACCAACCTAGTCGGAACCATAGGGTACCTTGCCCCGGAATTGGCCCGCTCAGGGAAGGCTTCGACGAGCTCCGACGTGTATGCTTTCGGCATTCTGCTGCTCGAAGTGGCCAGCGGCAAGCGTCCGACGGGCCAATTCTTTCTAATGGATTGGGTGATAGAATGTTACGGGATGGGTCGGATTCTCGACGCCGCGGATCCCAAGTTACGTTCCGCCTACGATGCTGGAGAGATGGAGATGGTATTGAATTTGGGCTTAGTTTGTTCCCAGTACCATGCCCAAGCTAGGCCTACCATGAGGCAGGTGATTCGGTATCTGAACCGGGAGGAGCCAGCACCCATCTTTGTCGATGATTTGGGCTCCGCTGACTCTCGAAGAACCGACGATATGAGCTTCGGATTCTTGGAAATAGTTTCTTCCGATACAACCGGGACGTCTCATGCGGTGACATCATCCTACGTGTCATCGTCGGTCCGTGGCCTCTCCTCCAATTCTTTAGGTGGTTGTGGTAGA
>gnl_Eucgr_v2.0_Eucgr.L01538.1
ATGTTCTTCAAGATTCTGGCCGTGCTCTCTCTGCTACCAGTTTTTGCTTACGCTCAAGAGACCAATTTTGTTTACAATGGTTTCCGATCGGCCAATCTGAGCCTTGATGGGATCGCCGCGGTCACCTCCAATGGCCTCCTGAAGCTGACCAATGCCACCAAACAGCAGAAGGGCCACGCCTTCCATCCCGACCCTGTCCAGTTCAAGAACTCGCCAAATGGCTCCGTCTACTCCTTCTCCACCGCTTTCGTCTTCGCAATTCAACCTCAGTATGCCACTCTAAGCGGCCATGGGATCGTCTTTGTGATCGCGCCCCAGAGAGGCTTCCCTGGGTCCTTGGCGAGCCAATACCTTGGCATGTTCAACGAAACTGACAACGGCAACTCCACCAATCATGTGTTTGGGGTGGAACTCGACACGAACCAGAACCCAGAGTTTAAAGACATCAATGATAATCATGTCGGAATCGACTTGAATGGGTTGACATCAGCATACTCAACTCAGGCGGGGTATTATGCAGATGGTGGTGAGTTCAAGAACTTGACTCTAATCAGTGGTAAAGAAATGCAAGTTTGGGTGGACTACGATGGAACTGTAAAGCGGATCAATGTCACATTGGCTCCAATCAATGTGCAAAAACCGCAGACTCCCCTTTTGTCTCTTAGGCAGGATCTCTCGTCAATCATCAACCAGAGCATGTATGTCGGCTTCTCATCATCGATCGGTTCGTTCCCAACTTCTCACTATATTCTGGGTTGGAGCTTCAGGGTAAATGGAGAGGTTCAAGCACTTGCCCTGTCCCAACTTCCTAAGCTTCCTCGGATCGGTAAGAAGGAGACGTCGAAAGTACTGACTATAGGGCTCCCGCTGATGGTTCTTTTCGTTGTATCGATGCTGATCCTGAGCGTGGTTTACGTGATAAGAAGGAAAAGGAGATTCGCTGAGGTCCTTGAAGAGTGGGAGAGGGACTATGGCCCGCACCGGTTCAAGTTCAAAGACCTTTATATTGCGACAAAAGGATTCCGGGAGCAAGAGCTATTAGGGACAGGAGGGTTTGGTCGGGTCTATAGAGGAATCTTACCCGCATCAAAGATAGAGATTGCGGTGAAGAGGGTCTCACACGAGTCGAGACAAGGCATGAGAGAGTTCATAGCAGAGATCGTCAGCATTGGCCGGCTCCGTCACCGCAACATAGTTTCGCTCCTCGGTTACTGCCGTCGGAAAGGGGAGTTGCTCTTGGTTTACGACTACATGCCCAATGGGAGCCTCGACAAATACCTCCATAACCAACCAAAGGTGACCCTCAATTGGAGGCAAAGATTCAGGGTGATCAAAGGAGTGGCATCTGGGCTGCTTTATCTGCACGAAGGGTGGGAGCAAGTGGTGATCCACAGGGATATAAAGGCGAGTAACATCTTGCTAGATGCTGAATTAAATGGAAGAATTGGAGATTTCGGTCTTGCAAGACTATACGACCATGGAACCGACCCTCAAACGACTCACGTGGTAGGAACGCTCGGTTATCTCGCCCCTGAGCACACAGAAACAGGCAAGGCCACTAGGAACACCGACGTGTATGCGTTTGGAGCGTTTTTGCTCGAGGTAGCCTGCGGGAGAAGGCCGATAGAGCTTCGGGACCCGGAGGAGGTGATATTAGTGGACTGGGTATTTTCTTGCTGGGACAGAGGTGCAATTCTCGAAGCTAGAGATCCGAGGTTGGGGGCGGAATTTGTGGAAGAAGAGATGGAGTTGGTGCTGAAACTCGGGTTGATCTGTTCCCACTCTGACCCGTTGATGAGGCCGAGCATGCGTCAACTTTTGCAGTACTTGGAGGGTGATCTTCCGATGCCCGATCTGTTGTCCATGGGCCTTTCCTCAGGCGGGTTAATGTTCGCTCATCGCGAAGGTTTTGACCATTTGGCCATGTCTTATCCGTCCTCCATGTCCAAGGCATCTACGCACTTGTCTTCTGTCGCAGAATCCCATCTCTCGGGTGGACGA
>gnl_Eucgr_v2.0_Eucgr.L02124.1
ATGGAATTTCCGGCCGGGTATTATCAAGATAATGGGGAGTTCAACGACTTGTCCCTAATCAGCGGTCAGCAAATGCAAGTTTGGGTGGACTATGATGGTGCGGACAAACTGATCAATGTCACATTGGCTCCGATCCATGTGCCAAAACCGATGACTTCCCTTCTGTCTCTTCGACGGGATCTCTCACCAATCATCAACGAGAACATGTATGTGGGCTTCTCAGCAGCGGCTGGTTCGGTCGTAGCTTCTCACTATGTTCTGGGTTGGAGCTTCAGTGTGAATGGAGAGGCTCAGGCACTTGACCTGTCCCGACTTCCTAAGCTTCCTCAGATCGGTAAGGAGACATCGAAAGTAATGACTATCGGGTTACCACTGATGGTTCTTTTCGTTGTATCGGTGATGATCTTGGGCGCAATTTACGTGATAAGAAGGAAAAGGAAATTGGCCGAGGTCCTTGAAGATTGGGAGAGGGACTACGGCCCGCACCGGTTCAAGTACAAAGATCTTTACATTGCTACAAAAGGATTCCAGGACCAAGAGTTATTAGGGGTCGGGGGGTTTGGCCAGGTCTATAGAGGAATCTTACCCACATCGAATATAGAGATTGCGGTGAAGATGGTATCCCATGAATCGAGACAAGGCATAAGAGAATTTGTAGCGGAGATCATCAGCATCGGTAGGCTCCGTCACCGCAACCTAGTGGCACTGCTCGGTTACTGCCGCAGGAAAAGGAAGTTGCTCTTGGTTTACGACTACATGCCCAATGGGAGCCTCGACAAGTACCTCTATAACCAACCAAAGGTCACCCTCAATTGGATGCAAAGATTAAGGGTGATCAAAGGAGTGGCATCTGGGCTGCTTTATCTGCATGAAGGGTGGGAGCAAGTGGTGATCCACAGGGATATAAAGGCGAGTAACATCTTGCTAGACGCTGAATTTAATGGAAGACTCGGAGATTTTGGGCTTGCGAGACTATACGACCATGGAACCGACCCTCAAACGACTCATGTCGTGGGAACGTTCGGTTATCTGGCCCCCGAGCACGTGCGTACTGGCAAGGCCACTACGAGCACCGACGTGTTTGCATTCGGAGTGTTTTTGCTCGAGGTCGCCTGCGGGAGAAGGCCGATAAAGCATGGGCACACGGAGGACGTGATCTTAGTGGACTGGGTATTTTCTTGCTGGGACAGAGGTGCAATTCTCGAGGCAAGAGATCCGAAATTGGGGTTGGAGTTTGTGGAAGAAGAGATGGAGTTGGTGCTGAAACTCGGGTTGATGTGTTCCCACGCCAATCCGTTGATGAGGCCAAGCATGCGTCAAGTATTGCAGTACTTGGAGGGCGATCTTCCGATGCCTGAATCATCGTCCATCGGCATTTCGTCTGCCGGGTCAACAGTTGGTCATCGTGAAGGTTTCGACAATTTGGCGTACTCATCTTCTGTTGCAGAATCGCTTCTCTCAGGTGTGCGA
>gnl_Eucgr_v2.0_Eucgr.I00837.1
ATGTTCTTCAAGATTCTGGCCGTGCTCTCTCTGCTACCAGTTTTTGCCTACGCTCAAGAGACCAATTTTGTTTACAACGGTTTCCGATCGGCCAATCTGAGCCTCGATGGGATCGCTGCGGTCACCTCCAATGGCCTCCTGAAGCTGACCAACTTCACCAAACAACAGAAGGGCCACGCCTTCCATCCTGACCCTGTCCAGTTCAAGAACTCGCCAAATGGCTCTGTCTACTCCTTCTCCACCGTTTTCGTCTTCGCAATTCAACCTCCTCAGTATGCCACTCTGAGCGGCCATGGGATCGTCTTCGTGATCGTGCCCCAGAGAGGCCTCCCTGGGTCCTTGGCGAACCAATACCTTGGCATGTTCAACGCAACTAACAACGGCAACTCCACCAATCATGTGTTTGGGGTGGAACTCGACCCGATCCAGAACCCAGAGTTTAAAGACATCAACGATAATCATGTCGGAATCGACTTGAATGGATTGACATCAGCTTACTCAACTCAGGCGGGGTATTATGCAGATGGTGGTGAGTTCAAGAACTTGACTCTAAGTAGTGGTAAAGAAATGCAAGTTTGGGTGGACTACGATGGAACTGTAAAGCGGATCAATGTCACGTTGGCTCCAATCAATGTGCAAAAACCGCAGATTCCCCTTTTCTCTCTCAGGCAGGATCTCTCGTCAATCATCAACCAGAGCATGTATGTCGGCTTCTCATCATCGACCGGTTTGTTCCTAGCTTCTCACTATGTTCTGGGTTGGAGCTTCAGGGTAAATGGAGAGGCTCAGGCACTTGCCCTGTCTCAACTTCCTAAGCTTCCTCGGATCGGTAAGAAGGAGACGCCGAAAGTATTGACTATAGGGCTCCCGCTGATGGTTCTTTTCATTGTATCAATGCTGATCTTGAGCGTGGTTTACGTGATAAGAAGGAAAAGGAGATTCGCTGAGGTCCTTGAAGAGTGGGAGAGGGACTACGGCCCACACCGGTTCAAGTTCAAAGAACTTTATATTGCGACAAAAGGATTTCGGGAGCAAGAGTTATTAGGGACAGGAGGGTTTGGTCGGGTCTATAGAGGAATCTTACCCACATCGAAGATAGAGATTGCGGTGAAGAGGGTCTCACACGAGTCGAGACAGGGCATGAGAGAGTTCATAGCGGAGATCGTCAGCATTGGCCGGCTCCGTCACCGCAACATAGTTTCGCTCCTTGGTTACTGCCGTCGGAAAGGGGAGTTGCTCTTGGTTTACGACTACATGCCCAACGGGAGCCTCGACAAATACCTCCATAACCAACCAAAGGTGACCCTCAATTGGAGGCAAAGATTCAGGGTGATCAAAGGAGTGGCATCTGGGCTGCTTTATCTGCACGAAGGGTGGGAGCAAGTGGTGATCCACAGGGATATAAAGGCGAGTAACATCTTGCTAGATGCTGAATTAAATGGAAGACTTGGAGATTTCGGGCTTGCAAGACTATACGACCATGGAACCGACCCTCAAACGACTCATGTCGTAGGAACGCTCGGTTATCTCGCCCCTGAGCACACGCGAACAGGCAAGGCCACTAGGAACACCGACGTGTATGCGTTTGGAGCGTTTTTGCTCGAGGTAGCTTGCGGGAGAAGGCCGATAGAGCTTCGGGACCCGGAGGACGTGATATTAGTGGACTGGGTATTTTCTTGCTGGGACAGAGGTGCAATTCTCGAGGCTAGAGATCCGAGGTTGGGGGCAGAATTTGTGGAAGAAGAGATGGAGTTGGTGCTGAAACTCGGGTTGATCTGTTCCCACTCTGACCCGTTGATGAGGCCGAGCATGCGTCAACTTTTGCAGTACTTGGAGGGTGATCTTCCGATGCCGGATCTGTTGTCCATGAGCCTTTCCTCAGGCGGGTTAATGTTCTCTCATCGCGAAGGTTTTGACCATTTGGCCATGTCTTATCCGTCCTCCATGTCCAAGGCATTTACGGACTTGTCTTCTGTCGCAGAATCCCATCTCTCGGGTGGACGA
>gnl_Eucgr_v2.0_Eucgr.I00850.1
ATGTTCTTCAAGATTCTGGCCGTGCTCTCTCTGCTACCAGTTTTTGCCTACGCTCAAGAGACCAATTTTGTTTACAACGGTTTCCGATCGGCCAATCTGAGCCTCGATGGGATCGCTGCGGTCACCTCCAATGGCCTCCTGAAGCTGACCAACTTCACCAAACAACAGAAGGGCCACGCCTTCCATCCTGACCCTGCCCAGTTCAAGAACTCGCCAAATGGCTCTGTCTACTCCTTCTCCACCGTTTTCGTCTTCGCAATTCAACCTCCTCAGTATGCCACTCTGAGCGGCCATGGGATCGTCTTCGTGATCGCGCCCCAGAGAGGCCTCCCTGGGTCCTTGGCGAACCAATACCTTGGCATGTTCAACGAAACTAACAATGGCAACTCCACCAATCATGTGTTTGGGGTGGAACTCGACCCGATCCAGAACCCAGAGTTTAAAGACATCAACGATAATCATGTCGGAATCGACTTGAATGGGTTGACATCAGCTTACTCAACTCAGGCGGGGTATTATGCAGATGGTGGTGAGTTCAAGAACTTGACTCTAAGTAGTGGTAAAGAAATGCAAGTTTGGGTGGACTACGATGGAACTGTAAAGCGGATCAATGTCACGTTGGCTCCAATCAATGTGCAAAAACCGCAGACTCCCCTTTTCTCTCTCAGGCAGGATCTCTCGTCAATCATCAACCAGAGCATGTATGTCGGCTTCTCATCATCGACCGGTTCATTCCTAACTTCTCACTATGTTCTGGGTTGGAGCTTCAGGGTAAATGGAGAGGCTCAGGCACTTGCCCTGTCCCAACTTCCTAAGCTTCCTCGGATCGGTAAGAAGGAGACGTCGAAAGTGCTGACTATAGGGCTCCCGCTGATAGTTCTTTTCATTGTATCGATGCTAATCTTGAGCGTGGTTTACATGATAAGAAGGAAAAGGAGATTCGCTGAGGTCCTTGAAGAGTGGGAGAGGGACTATGGCCCGCACCGGTTCAAGTTCAAAGACCTTTATATTGCGACAAAAGGATTCCGGGAGCAAGAGCTATTAGGGACAGGAGGATTTGGTCGGGTCTATAGAGGAATCTTACCCACATCGAAGATAGAGATTGCGGTGAAGAGGGTCTCACATGAGTCGAGACAGGGCATAAGAGAGTTCATAGCGGAGATTGTCAGCATTGGCCGGCTCCGTCACCGCAACATAGTTTCGCTCCTCGGTTACTGCCGTCGGAAAGGGGAGTTGCTCTTGGTTTACGACTACATGCCCAATGGGAGCCTCGACAAATACCTCCATAACCAACCAAAGGTGACCCTTAATTGGAGCCAAAGATTCAGGGTGATCAAAGGAGTGGCATCTGGGCTGCTTTATCTGCACGAAGGGTGGGAGCAAGTGGTGATCCACAGGGATATAAAGGCAAGTAACATCTTGCTAGATGCTGAATTAAATGGAAGACTTGGAGATTTCGGGCTTGCAAGACTATACGACCATGGAACCGACCCTCAAACGACTCATGTGGTAGGAACGCTCGGTTATCTCGCCCCTGAGCACACGCGAACAGGCAAGGCCACTAGGAACACCGACGTGTATGCGTTTGGAGCGTTTTTGCTCGAGGTAGCTTGCGGGAGAAGGCCGATAGAGCTTCGGGACCCGGAGGACGTGATATTAGTGGACTGGGTATTTTCTTGCTGGGACAGAGGTGCAATTCTCGAGGCTAGAGATCCGAGGTTGGGGGCAGAATTTGTGGAAGAAGAGATGGAGTTGGTGCTGAAACTCGGGTTGATCTGTTCCCACTCTGACCCGTTGATGAGGCCGAGCATGCGTCAACTTTTGCAGTACTTGGAGGGTGATCTTCCGATGCCGGATCTGTTGTCCATGAGCCTTTCCTCAGGCGGGTTAATGTTCGCTCATCGCGAAGGTTTTGACCATTTGGCCATGTCTTATCCGTCCTCCATGTCCAAGGCATTTACGGACTTGTCTTCTGTCGCAGAATCCCATCTCTCGGGTGGACGA
>gnl_Eucgr_v2.0_Eucgr.K03090.1
ATGTTATTCGTGATTGCTCTGGCCGTTTCCCTCCTGGCAAAAACAGCACCGACTCATGAAACTGGCGATTTCACGTACAGTGGTTTTCGGTCAGCGAATCTGAGCCTAGATGGTTCAGCTGTGCTCACTCGCAATGGCCTCCTGAAGTTAACCAACGTGACCCCACATCAGGTAAGTCATGCCTTTCACCCAGACCCCATCACGTTCAAGAACTCATCCAATGGCGCTGTTCACTCGTTCTCCACCACATTCATCTTCGCTATAATTCCTGAATATCCAACTTCGGGCGGTCCTGGGTTCACCTTCGTGATAGCTCCTCGTAGAGAATTTCCTGGAGCTAAGCCTGGTTTTTACTTTGGTCTCTTCAACGAAACAAACAATGGCAATGCCACGAACCACATTTTGGCGGTGGAATTTGACACGTTTCTAAACGCTGAAATACAGGATATCAACGACAATCATGTCGGGATAGATGTCAATGGGCTAGTCTCCATAAAATCTTTCCCTGCTGGATACATTGAAAACGACATCCAAGGCTTCAGAAACTTGACTCTGATTAGTGGTAAAGCTATGCAAGTTTGGGTGGATTATGATGGTGTGCAGAAACAAATCAGGGTCACATTAGCTCCAGTCAATGTCGACAAACCGAACACTCCCCTTTTGTCTCTGTCCTTCAGTCTCTCGCCGATCTTCAAGGAGACCATGTACGTTGGGTTCTCTTCCGGAACCGGTGTGCTCTTAACTTCTCATTATATCCTTGGATGGAGCTTTAAAGTAAATGGACAAGCTCATAGGCTTGATTTTTCTCAACTTCCTAGATTACCCCATGAGAAAAAGAAGCAGAAATCCATTCTTCTCACTACTGGACTACCTTTCATATGCTTGTTCTTTCTGTCAATTCTAGTCTTTGCTATGGCTTATGCAATTCGAAAAAGAAGAAAGTTCGCAGAAATTGTTAGTATTGGTCGGCTTCGTCATCGGAACATTGTGACACTTCTCGGATATTGCCGCCGGAAGGGCGAACTGCTGTTGGTTTATGACTACATGCCAAATGGAAGCCTAGACAAGTACCTCTATAACCAACCAAACGAGACCCTCAGTTGGAGCCAAAGATTTAGGGTGATCAAAGGTGTCGCATATGGCCTCTCTTATCTCCATGAAGGATGGGAACAAGTAGTGATTCACAGGGATATCAAAGCTAGCAACATCTTGCTTGATTCAGAACTAAATGGGAGGTTAGGAGATTTTGGGCTTGCAAGACTCTATGATCACGGTATGGATCCTCAAACCACCCATTTGGTGGGAACTCTTGGATATCTTGCCCCAGAGAACACTCGAACTGCCAGGGCCACCACGAGAACAGATGTTTTTGCGTTCGGGGCGTTTTTGCTTGAAGTTGCTTGTGGAAGAAGGCCGATTGAGGCTCGGGAGGAGGAGGATGTGATATTGGTGGACTGGGTGTTTTCTTGCTGGGATAAGGGCAACATTCTAGAGGCAAGAGATCCGAATTTAGGGGTGGACTTTGTGGCGAAGGAGGTGGAGCTAGTATTGCAACTCGGATTGTTGTGCTCCCAGTCTGAGCCAACTGCGAGACCAAGCATGCGTCAAATAGTGCAGTACTTGGAAGGGGATCTTGTGATGCCAGAGTTATCATCTCTTGGTATTTCAAAAAGTGGATTGACATTTGCGTATCACGAAGGTTTTAGTAGGTCTATCATGTCTGATCCATCTTCATCGGACAAGGCATTTTCACATATGTCTTCTGTCGCAGATTCTCTCCTCTCTAGTGGAAGA
>gnl_Eucgr_v2.0_Eucgr.K03069.1
ATGTACAATGGTTTCAATTCTGCGAATCTGAGCCTCGATGGTTTAGCTGTGGTCACTGGCAATGGCCTCCTCAGGTTAACCAACGTGACCAATCAGAAGGTAAGTCATGCCTTCTACCCCGACCCTATCACATTCAAGAACTCACCCAGTGGCGCTGTCCACTCGTTCTCCACCACATTCGTCTTCGCTATAATTCCCGAATATCCAGCTCATGGCGGTCATGGGTTCACCTTTGTGATAGCTCCTCGTAGAGAAATTCCCGGAGCTCGGCCTGGTCATTTCTTTGGTCTCTTCAACGAAACCAACATTGGCAATGTCACCAACCACATTTTCGCTGTAGAATTTGACACGGTTCAGAACATTGAACTCCGCGATATCAACGACAACCATGTTGGGATAGATGATCGGGGCGTGACAATAGATGTCAATGGGCTGACCTCTGTAAAATCTTCCTCAGCTGGATACACTGAAAACAACGTTCAAGGCTTCAGAAACTTGAGTCTGATTAGTGGTAAAGCAATGCAAGCTTGGGTGGATTATGATGGCTTGCAGAAACATATCATCGTCACATTAGCTCCTGTCAATGTCGACAAACCGAGCAGTCCCCTTTTGTCTCTGTCCTACAATCTCTCGCCAATTTTCATAGAGACCATGTATGTTGGGTTCTCGTCTTCGACTGGCTCGCTCTATACTTCTCATTATATCCTCGGATGGAGCTTTAGGGTAAATGGACAAGCTCAAAGGCTAGATCTGTCAAAACTTCCTAGATTACCCCATAAGAAAAAGAAGCAGAAATCCAATCTTCTCACTACTGGACTACCTTTCATATGTTTGTTTATTCTGTCCATTCTAGTCTTTGCTGTGGCTTACGCGATAAGAAAACATAGGAAATTCGCTGAGGTTCTCGAGGATTGGGAGCGTGACTACAGTCTGCATAGGTTCAAGTACATAGATCTCTATGTTGCCACAAAGGGGTTCGGGGATGAGGAGCTATTAGGAGTTGGTGGATTTGGTAGGGTTTATAGAGGGGTATTACCCACCACGAAAACTGAGATTGCAGTGAAGAGGGTTTCTCATGAATCGAAGCAAGGGATGAGAGAGTTCATTGCGGAGATTATTAGTATTGGTCGGCTTTGTCATCGGAACATAGTAACGCTTCTTGGTTACTGCCGTCGAAAGGGTGAGCTGCTGTTGGTCTATGACTATATGCCGAATGGAAGCCTAGACAAGTACCTCTATAACCAACCAAAGGTGACCCTCAATTGGAGCCAAAGATTTAGAGTGATCAAAGGTGTTGCATATGGCCTCTCTTATCTCCATGAAGGATGGGAACAGGTAGTTATTCATAGGGATATCAAAGCTAGCAACATCTTGCTTGATTCAGAACTAAATGGAAGGTTAGGAGATTTTGGGCTTGCAAAACTATATAATCACGGTACCGATCCTCAATCCACCCATGTGGTGGGAACTCTTGGGTATATGGCCCCGGAGAACACTCGAACGGCCAGGGCCACTACAAGCACAGATGTTTACGCCTTTGGTGCATTTTTGCTTGAGGTCGCTTGCGGAAGAAGACCGATTGAGGTTCGGGAGGATGATGATGTGATATTGGTGGAATGGGTGTATTCCTGCTGGGATAAGGGTGACATACTGGAGGCAAGAGATCCGAATTTAGGGACGGACTTTGTGGCGAAGGAGGTGGAGCTAGTGCTGCAACTCGGACTGTTGTGCTCCCAGTCTCAGCCAACTGCGAGACCAAGCATGCGTCAAGTTGTGCAGTACTTGGAAGGGGATCTTGCAATGCAGGAGCTATCATCTCTCGGTATTTCAAGAAGTGGAAGTGGATTCCCATTTGCATGTCATGAAGGTTTTAGTACGCCTAGCATACCTTATCCGTTTTCCACAGACAAGGCATTTTCTCAGACGTCTTCTGTTGCAGACTCTCTCCTTTCCGGTGGAAGA
>gnl_Eucgr_v2.0_Eucgr.K03103.1
ATGTTATTCGTGATTGTTCTGGCGGTTTCTCTCCTGGCAAACACGGCACCGACTCATGAAACCGGCGATTTCACATACAATGGTTTCGGGTCTGTGAACCTGAGCCTCGATGGTTTAGCTGCACTCACTGGCAATGGCCTCCTGAAGTTAACCAGTGTGAACCAACAGAACAATAGTCGTGCCTTCCACCCAAACCCCATCAAGTTCAAGAATTCATCCGATGGCGCTGTTCACTTGTTCTCCACTACATTCATTTTCGCTATAATTGCCGAATATCCAGCTCTGGCTGGTCCCAGGTTCGCATTCGTGATAGCTCCTCGTAGAGAATTTCCTAGAGATCGGCCTGGTTATGACTTTGGTCTCTTCAACGAAACAAACAATGGCAATTCCTCAAACCACATTTTTGATGACAATCATGTTGGGATCGATGTCAATGGGCTGCTCTCTGTAAAATATTCCCCTGCTGGATACACTGAAAACGACATTCCAGGCTTCAGAAACTTGAGTCTGATTAGTGGTAAAGCAAAGCAAGTTTGGGTGGATTATGATGGTGTGCAGAAACAAATCAGGGTCACATTAGCTCCGGTCAATGTTGACAGACCGAACACTCCCCTTTTGTCTCTGTCCTTCAATCTCTCGCTGATCTTCAAGGAGACCATGTACGTTGGGTTCTCTTCCTCAACCGGTGTGCTCTTAACTTCTCATTATATCCTCGGATGGAGCTTTCTGGTAAATGGACAAGCTCATAGGCTTGATTTGTCTCAACTTCCCAGATTGCCCCATAAGAAAAAGAAGCAAAAAAAAAGAAGAAAATTCGCAGAGGTTCTGGAAGATTGGGAGTGCGACTATGGTCCGCATCGGTTCAAGTACAAAGATCTCTATGTTGCCACAAAGGGGTTCAGGGATCAAGAGCTATTAGGAGTTGGTGGATTTGGTAGGGTTTATAGAGGGGTATTACCCACCTCAAAAACTGAGATTGCAGTGAAGAGAGTTTCTCATGAATCGAGGCAAGGGATGAGACAGTTCATTGTTGAGATTATTAGCATTGAT
>gnl_Eucgr_v2.0_Eucgr.K01640.1
GTGGCACATTCAGACGCCATTCAGGCGAATTTCAGCTTCTATGGGCTATTGAAGCTTGAAGGCGTCCTCGAGGTAGATTCCAATGGTGTAATCGTCATCACGAACTCGACCACACAAGATGCGGGCTACATGTATTACAGCAGTCCCCTCCAGTTCAAGAATTCCTCGACTGGTGATGTCTTCTCTTTCTCTACGACTTTTGTCTTCGCTGTTCCTTCTGCAGACCTTTCAGATGGGAGCGGATTTTCCTTCATCATTTCGCCCTCTAAGGGGATTCCTGGAATCTGGCCGCACAACAGTGCCCGGTCACTGAACAATTCCAATTACTGGAACAGTTCGAACAACATGATCGTACTTGAACTCGACCGGATCGTCAGTAACAATCAATATGGGAGTTCGAATCTCATGCTCAAAACAGGAGAGCCGATCCAAACTTGGGTGGAATACAACAGCGCCAACAAACAAGTCAAGGTCACCTTATATCCGGTTAATACGCCGAGACCTAGTGTCCCTCTCGTGACCTTGACGCAAGATTTTTCTTCTTACATGGACGAGGACATGTATGTCGGCTTCTCATCGTTCACAGAAACATCTTCAACATCTCATTACATATTGGCCTGGAACTTCAAAATGAATGGCGAAGCTGAAGACATCGAAGCGTCTCGGCTTCCTAAACTTCCTATAGGCGCTGGAGGAAATGGAGGATATAGAAATATAAAGAAGATCTTAGCAGTAGTTCTGTCCCTATCGGCGGCTACTTTTGTCCTAGTTTTAATTTTCGGTGCGATCTTGGTTTCAAGGAAGAGGAGGTCTAGAGAAGTGTTGGAAGATTGGGAAGTCCAGTATGGACCGCATAAGTTCACCTACAAGGAACTCTTCGCCGCCACAAAGGGCTTCAAGGACAGAGAGCTTCTTGGGAAAGGAGGGTTCGGCCGAGTGTACAGAGGACTCTTGCTGGCGTCGAACATGCAGATCGCGGTGAAGAGGGTCGCCCATGATTCCAACCAAGGGATGAGAGAATTTGTTGCAGAAATCGCCACCATTGGCCGCCTTCGGCACCCAAACCTCGTCAGGCTCCTCGGTTATTGCAGGCACAAGCAAGAACTTTTCCTAGTCTATGATTACATGCCCAATAAAAGCCTAGACAAGTACCTGTACGGGCAACCGAAATTGACGCTTGATTGGGGAATGCGATACAAGATCCTGAAGGACGTGGCGGCGGCACTCTTCTATTTGCACCAGCAATGGGCACAAGTGGTCATACACCGGGATATCAAAGCCAGCAATGTCCTGATAGACGGCGAAATGAACGGGAGATTAGGAGATTTCGGCCTGGCCAAGTTAGTTGACCACGGTACCGACCCCCAAACATCAGTCTTGGCAGGTACGCTGGGCTATATTGCACCTGAACTTGCCCGGACCGGCAAAGCGAGCACGAGCACTGACTTGTTCGCATTCGGGGTTTTCATGCTGGAGGTCGTTTGTGGCAGGAGGCCGCTGCATCCAAGAGCGCCAGCAGATCAAATTCTTCTGGCCGAGTGGGTGCTAAACTGCTGGGAAAGGGGAGAACTTCTGGAGGTCGTGGATGGGAGGCTCCGGAACGACTACGCAGCCGAAGAAGCTGAACTGGCATTGAAGCTCGGCCTCTACTGCTCGCACGCGGTGGCAGCCGCTAGGCCCAGCATGTCTAGTGTGGTTCAGTACTTGAACGGAGTCTCGAGACTGCCCGACAACTTGCGCGACATAATTGAAGCTCGGGACTTCCCCGGAAGCACTAGTGCGACGAGCTCGGTCGTGCCACGGAGCATGTCGATCTCTTCGCTGACGTTCTCGGCATCTCTG
>gnl_Eucgr_v2.0_Eucgr.K03077.1
ATGTTATTCGCGATTGCTCTGGCGGTTTCCCTCCTGGCAAACACAGCACCGACTCATGAAACTGGCGATTTCACGTACAATGGTTTCCGGTCTGCGAATCTGAGCCTCGATGGTTTAGCTGTACTCACTGGCAATGGCCTCCTGAAGTTAACCAACGTGACCAAACAGAAGGTAAGTCATGCCTTCTACCCGGACCCCATCAGGTTTAAGAACTCATCCGATGGCGCCGTCCACTCGTTCTCCACCACATTCGTCTTTGCTATAGTTCCCCAATTTCCAGCTCTGGGCGCTCCTGGGTTCACCTTTGTGATAGCTCCTCATAGAGAATTTCCTGGAGCTCGGCCTGGTAATTTCTTTGGTCTCTTCAACGAAACAAATGATGGCAATGCCACGAACCACATTTTCGCGGTGGAAGTTGACACGCTTCAAAACGCCGAATTGTACGATATAAATGACAACCATCTCGGGATCGATGTCAATGGGCTGGTCTCTGTAAACTCTTCCCCTGCTGGATACACTGAAAACGACATTCAAGGCTTCAGAAACTTGAGTCTGATTAGTGGTAAAGCAATGCAAGTTTGGGTGGATTATGATGGTACGCAGAAACAAATCAGGGTCACATTAGCTCCGGTCAATGTCGGCAAACCGAACACTCCCCTTTTGTCTCCGTCCTTCGATCTCTCGCCAATCTTCAAGGAGACCATGTACGTTGGGTTCTCTTCCGCAACTAGTACGATCGTATCTTCTCATTATATCCTCGGATGGAGCTTTAAGGTAAATGGACAAGCTCGTAGGCTTGATTTGTCTCAACTTCCTAGATTACCCCGTGTGAAGAAGAAGCAGAAATCCATTCTTCTCACTACCGGACTGCCTTTCTTATGCTTGTTCTTTCTGTCAATACTAGTCTTTGCTATGGCTTATGCGATTAGAAAACAAAGAAAATTTGCAGAGGTTCTTGAAGATTGGGAGCGCGACTACAGTGAACATCGAATCAAATACAAAGATCTCTATGTTGCCACCAAGGGGTTCAGAGATCAGGAGCTATTAGGAGCTGGTGGATTTGGTAGGGTTTATAGAGGGGTATTACCCACCTCAAGAACTGAGATTGCAGTGAAGAGGGTTTCTCACGAATCAAGGCAAGGGATGAGACAGTTCATTGCTGAGATTACTAGTATTGGTCGGCTTCGTCATCGAAATATTGTGACACTTCTTGGATACTGCCGTCGGAAGGGTGAACTGCTGTTGGTTTATGACTACATGCCAAATGGAAGCCTAGACAAGTACCTCTATAACCAACCGAAGTTGACCCTCAATTGGAGCCAAAGATTTAGAGTGATAAAGGGATGGGAACAAAAGGTGATTCACAGGGATATCAAAGCTAGCAACATCTTGCTTGATTCAGAACTAAATGGGAGGATAGGAGATTTTGGGCTTGCAAGACTATATGATCACGGTACAGATCCTCAAACCACCCATTTGGTGGGAACTCTTGGATATCTAGCCCCGGAGCACGCTCGAACTGCCAAGGCCACTACAAGCACAGATGTTTTTGCGTTTGGGGCATTTTCGCTTGAAGTTGCTTGTGGAAGAAGGCCTATTGAGACTCGGGAGGAGGAGGAGGTGATATTGGTGGACTGGGTGTTTTCTTGCTGGGATAAAGGTGACATTCTAGAGGCAAGAGATCCAAACTTAGGGACGGACTTTGTGGCGAAGGAGGTGGAACTAGTGTTGCAACTCGGATTGTTGTGCTCCCAGTCTCAGCCAACTGCGAGACCACACATGCGTCAGGTAGTGCAGTACTTGGAAGGGGATCTCGTATTAGAGGAGTTATCACCTCTCGGCATCTCAAGAAGTGGATTCCCATTTGCATTTCATGAAGGTTTTAGTAGGTCTGGCACGGCTTATCCGTCTTCCGCAGACAAGGCATTTTCTCAGACTTCTTCTGTTGCAAACGGTGTCCTCTCTGGTGGAAGA
>gnl_Eucgr_v2.0_Eucgr.K03098.1
ATGTTCTTCATGATTGTTCTGGTGGTTTCTTCCCTGGCGAACTCTGCACTCTTTCAGGATTCCGGCATTTTCACGTACAACGGTTTCAGGTCGGCGAATCTTAGCCTAGATGGTTTAGCCACATTCACTGGCAATGGCCTCCTAAGGTTAACCAACGCCACCAAACAGAAGCAGAGCCGTGCCTTCTACCCTGACCCAATCATGTTCAAGAACTCATCCAACGGATATGCCTACTCTTTCTCCGCGAGGTTTGTCTTCACTATGATTTACGAGTATCCACCTCTGGGTGGCTACGGGTTTGCTTTCAATTTTACACAATCCAAAAACCATGTATTCCTTGATATCAACGATAACCACGTTGGGATCGATGTCAATGGGCTGACCTCCGTAAAATCTGCACCGGCAGGATACATTGCAAGTCCAGGTGAGGTCTTCACAAACTTGAGCCTGACGGGTGGTAAAGCCATGCAAGTTTGGGTGGATTATAATGGCTCGCAAAAGCAATTCAATGTCACATTAGCTCCTATCAATGTTGAGAAACCAAACACTCCCCTTCTATCTCTGCCCATTGATCTCTCACCAATCATCACAGAGACCATGTACGTGGGTTTCTCGTCCTCAACCGGCTCGTTGATAACTTCTCATTACATCGTTGGATGGAGCTTTAAGGTTAATGGACAAGCTCAGGGATTTGTTTTGTCTCAGCTTCCTAGACTACTCCATGCGAGAAAGGAGGAGAAATCATACCTACTTGCTATAGGAGTGCCTTTCATGTTGTTGTCTTGTCTGTCAATGTTAATCTTATCTGTGGTTTATCTGATAAGACGAAAGAAAAAATTCGCAGAAGTCCTAGAGGATTGGGAGCACGACTATGGTCCTTACATGTTCAAGTACAAAGATCTGTATATTGCCATAAAGGGGTTCAGAGTATTAGGAGCTGGTGGATTCGGTAGGATTTATAGAGGGGTATTACCCACCTCAAAAACTGAGATTGCACTGAAGAGGGTCTCTCATGAATCAAGGCAAGGGATGAGGGAGTTCATTGCGGAGATTATTAGTATTGGTCGGCTTTGTCATCGGAACATTGTAAGCTTCTCGGTTACTGCTGTCGAAAGGGTCCTAGACAAGTACCTCTATAACCAACCAAAGGTGACCCTCAATTGGAGCCAAAGGTTTAGAGTGATCAAACGTGATGGGGAAAAAGTAGTGATTCACAGGGATATCAAAGCTAGCAATATCTTGTTAGATTCAGAACTAAGTGGGAGGTTAGGAGATTTCAGGCTTGCGAAAATATACAATCATGGCACGGATCCTCAGACCACCCATGTGGTGGGAACCCTTGGATATTTGGCCTCGGAGAACACTCGAACTGCCAGGGCCACTACGAGAACAGATGTTTTTGCATCTGGGGCATTTTTGCTCGAGGTTGCTTGTGGAAGAAGGCCGATTGAGGCTCAGGAGAAGGAGGATGTAATATTGGTGGACTGGGTGTTTTCTTGCTGGGATAAAGGTGACATCCTAAAGGCAAGAGATCCAAATTTAGGAACAGACCTTGTGGCGAAGGATGTAGAGCTAGTGTTGAAAATTGGATTGATGCGCTGCCATTTGAAGCCAACAGCGAGACCAAGAATGCGTCAAGTAGTGCAGTACCTAGAAGGGGATGTCACAATGCAGGAGTTATTATCTCTTGATGAGTCTTGGGCTTGGTATATTAAATTGAAAGCACATTTCATAGATCCAAAG
>gnl_Eucgr_v2.0_Eucgr.K03091.1
ATGTTGGTCGTGATTGTTCTGGCGATTTCTCTCCTGGCAAATGCAGCAGTGAGTCCTGAAATCGGCGATTTCACGTACAGTGGTTTCACGTCTGTAAATCATCTGAGCCTCGATGGTTTAGCTGTACTCACCGGCACTGGCCTCATGAGGTTAACCAACGTGACCAAACAGAAGGTAAGTCATGCCTTCTACCCCGACCCTATTGGGTTCAAGAACTCATCCAGTGGCGCTGTCCACTCGTTCCCCACCACATTCCTCTTCGCTATAATTTCCGAATATCCAGCTCTGGGTGGTCATGGGTTCGCCTTTGTGATAGCTCCTAGTAGAGAAATTCCAGGAGCTTGGCCTAATTTTTTTTGGGGCCTCTTCAACGAAACCAACATTGGCAATGCCACAAACCACATTTTCGCTGTGGAATTTGAGACGGTTCAAAACAATGAACTCCGCAATATCAATGACAACCATGTTGGGATATATGTCAATGGGCTGACTTCTATAAAATCTTCCCCAGCTGGATATACTGAAAACAACGTTCAAGGCTTCAGAAACTTGAGTCTGATTAGTGGTAAAGCAATGCAAGCTTGGGTGGATTATGATGACGTGCAGAAACAAATCAGTGTGACATTAGCTCCTGTCAATGTCGACAAACCGAGCAGTCCCCTTTTGTTTCTGTCCTACAAGCTCTCGCCAATTTTCATAGAGACCATGTATGTTGGGTTCTGGTCTTCGACTGGCTCGCTCTATACTTCTCAATGTTCTCATTATATCCTCGGATGGAGCTTCAGGGTAAATGGACAAGCTCAAAGGAAATTCGCTGAGGTTCTCGAGGATTGGGACTGCGACTACAGTCTACATAGGTTCAAGTACAAAGATCTCTATGTGCTCATTTTAGCACTTTCACTCTATGTTTCCACAAAGGGGTTCAGGGATGAGGAGCTATTAGGAGCCGGTGGATTTGGTAGGGTTTATAGAGGGGCATTACCCTCCATAAAAACTGAGATTGCAGTGAAGAGGGTTTCTCAAATCGAGGCAAGGAATGAGGGAGTTCATTACGGAGATTATTACCCAGACAAGTACCTCTATAACCAACCAAAGGTGACCCTCAATTGGAGCCAAAGATTTAGAGTGATCAAAGGTGTTGCATATGGCCCCTCTTATCTTCATGAAGGATGGGAACAAGCAGTAATTCACAGAGATATCAAAGCTAGCAACATCTTGCTTGATTTAGAACTAAATGAGAGGTTAGGAGATTTTGGGCTTGCAAAACGATATGATCACAGTATTGATCCTCAATCCACCCATGTGGAAAAGGGTGACATACTGGAGACAAGAGATCTAAATTTAGGGAGGAACTTTGTGGCGAAGGATGTAAAGCTAGTGCTACAACTCGAATTGTTGTGGTCCCAATCTTGGCCAACTGCAAGACCAAGCATGCGTCAAGTAGTGCAACACTTGGAAGGGGATCTTGCATTAGAGGAGTTATCTATTGGTATTTGTTTCGATAAACAATTATATGTGCATAAG
>gnl_Eucgr_v2.0_Eucgr.K03068.1
ATGAGACAGTTCATTGCCGAGATTATTAGTATTGGTCGGCTTCGTCATCGGAACATTGTGACACTTCTCGGATACTGCCGTCGAAAGGGTGAACTGCTGTTGGTTTATGACTACATGCCAAATGGAAGCCTAGACAAGTACCTCTATAACCAACCAAGGGTGACCCTCAGTTGGAGTCTAAGATTTGGAGTGATCAAAGGTGTTGCATATGGCCTCTCTTATCTCCATGAAGGATGGGAACAAGTAGTGATTCACAGGGATATCAAAGCTAGCAACGTCTTGCTTGATTCAGAACTAAATGCAAGGTTAGGAGATTTTGGGCTTGCAAGACTATATGATCATGGTGCAGATCCTCGAACCACACATTTGGTGGGAACTTTTGGATATCTAGCCCCAGAGAACACTCGATCTGCCAGGGCCACTACAAGCACAGATGTTTTCGCGTTCGGGGCATTTTTGCTTGAAGTTGCCTGTGGAAGAAGGCCGATTGAGACTCGAGGGGAGGAGCCCCTGATATTGGTGGACTGGGTGTTTTCTTGCTGGGATAAAGGTGACATTCTGGAGGCAAGAGACCCGAATTTAGGGACGGACTTTGTGGCGAAGGAGGTGGAGCTAGTGCTGCAACTAGGATTGTTGTGCTCCCAGTCTCAGCCAACTGCGAGACCAAGCATGCGTCAAGTGGTGCAGTACTTAGACGGGGACCTCGCATTAGAGGAGTTATCATATCTTGGAATTTCAAAAGACAAGGCGTTTTCTCAGACATCTTCTGTTGCAAACTCTGTCCTCTCTGGTGGAAGA
>gnl_Eucgr_v2.0_Eucgr.K03083.1
ATGTTATTCGTGATTGTTCTGGCGGTTTCTCTCCTGACAAACCCGGCACCAACTCATGAAACCGGCGATTTCATGTACAATGGTTTCCTGTCTGTGAATCTGAGCCTCGATGGTTTAGCTGCACTCACTGGCAATGGCCTCCTGAAGTTAACCAGTGTGAACCAACAGAACAAAAGTCGTGCCTTCTACCCAAACCCCATCAAGTTCAAGAATTCATCCGATGGTGCTGTTCAGTCGTTCTCCACCACATTCGTCTTTGCTATAATTGCCGAATATCCAGCTCTGGCTGGTACCGGGTTCGCCTTCGTGATAGCTCCTGATATAGAATTTCCTGGATATCGGCCTGGTTATAACTTTGGTCTCTTCAACAGAACAAACGATGGCAATTCCTCAAATCACATTTTTGCGGTGGAATTTGACACAATGAAAAACACCGAAAACCAGGATACCGATGACAACCATGTTGGGATCGATGTCAATGGGCTGCTCTCTATAAAATCTTCCCCTGCTGGATACACTGAAAACAGCATTCCAGGCTTCAGAAACTTGAGTCTGATTAGTGGTAAAGCAATGCAAGTTTGGGTGGATTATGATGGTGTGCAGAAACAAATCAGGGTCACATTAGCTCCGGTCAATGTTGACAAACCGAACACTCCCCTTTTGTCTCTGTCCTTCAATCTCTCGCCGATCTTCAAGGAGACCATGTACGTTGGGTTCTCTTCCTCAACCAGTGCGCTCTCAACTTCTCATTATATCCTCGGATGGAGCTTTCAGGTAAATGGACAAGCTCATAGGCTTGATTTGTCTCAACTTCCTAGATTACCCCATATGAAAAAGAAGGAGAAATCCATTCTTCTCACTACTGGATTGCCTTTCATATGCTTGTTCTTTCTGTCAATACTAGTCTTTGCTATGGCTTATGCGATTAGAAAAAGAAGAAAATTCGCAGAGGTTCTTGAAGATTGGGAGCGTGACTACAGTCCACATCGGTTCAAGTACAAAGATCTCTATGTTGCCACAAAGGGGTTTAGAGATCAGGAGCTACTAGGAGCTGGTGGATTTGGTAGGGTTTATAGAGGGGTATTACCCACCTCGAATATTGAGATTGCAGTGAAAAGGGTTTCTCATGAATCGAGGCAAGGGATGAGACAGTTCATTGCCGAGATTGTTAGTATTGGTCGGCTTCGTCATCGGAACATTGTTACGCTTCTCGGATACTGCCGTCAGAAGGGTGAATTGCTGTTGGTTTATGACTACATGCCAAATCGAAGCCTAGACAAGTACCTCTATAACCAACCAAAGGTGACCCTCAATTGGAGTCAAAGATTTAGAGTGATCAAAGGTATTGCATGTGGCCTCCATTATCTCCATGAAGGATGGGAACAAGTAGTGATTCACCGAGACATCAAAGCTAGCAACATCTTGTTAGATTCAGAACTAAATGGGAGGTTAGGAGATTTCGGGCTTGCAAAACTATATAATCACGGCACCAATCCTCAATCCACCCATGTGGTGGGAACTCTTGGGTATATGGCCCCCGAGAACACTCGAACGGCCAGGGCCACTACAAGCGCAGATGTTTATGCGTTTGGCGCATTTTTGCTTGAGGTCGCCTGTGGAAGAAGACCAATTGAGGTTCAGGAGGAGGATCATGTGATATTGGTGGAATGGGTGTTTTCCTGCTGGGATAAGGGTGACATACTGGAGGCAAGAGATCCGAACTTAGAGACGGACTTTCTGGCGAAGGAGGTGGAGCTAGTGTTGCAACTTGGATTGTTGTGCTCCCAGTCTCAGCCAACTGCGAGACCACGCATGCGTCAAGTAGTGCAGTACTTGGAAGGGGATCTCATATTAGAGGATTTATCAAAAAGTGGATCGCAATTTGCGTATCATGAAGGTTTTAGTAAGTCTATCATGTTTCACCCATCTTCATCAAACAAGGCATTTTCACAAATATCTTCTGTCGCAAATTCTCTTCTCTCTGGTGGAAGA
>gnl_Eucgr_v2.0_Eucgr.K03099.1
ATGTTGGTCGTGATTGTTCTGGCGGTTTTTCTCCTGGCAAATGCAGCAGTGAGTCCTGAAATCGGTGATTTCACGTACAGTGGTTTCAAGTCTGCGAATCTGAGCCTCGATGGTTTAGCTGTACTCACTGGCACTGGCCTCCTGAGGTTAACCAACGTGACCAAACAGAAGGTAAGTCATGCCTTCTACCCCGACCCTATTGGGTTCAAGAACTCATTCAGTGGCGCTGTCCACTTGTTCTCCACCACATTTGTCTTCGCTATAATTCTCGAATATCTAGCTCTGGGCGGTCATGGGTTCGCCTTTGTGATAGCTCCTAGTAGAGGAATTCCTGGAGCTTGGCCTAATTTTTTTTGGGGCCTCTTCAACGAAACCAACATTGGCAATGCCACGAACCACAATTTCACCGTAGAATTTGAGACGGTTCAAAACAATGAACTCCGCAATATCAATGACAACCATGTTGGGATATATGTCAATGGGTTGACTTCTATAAAATCTTCCCCAGCTGGATATACTGAAAACAACGTTCAAGGCTTCAGAAACTTGAGTCTGATTAGTGGTAAAGCAATGCAAGCTTGGGTGGATTCTGATGGCGTGCAGAAACAAATCAGTGTGACATTAGCTCCTGTCAATGTCGACAAACCGAACAGTCCCCTTTTGTTTCTGTCCTACAAGCTCTCGTCAATTTTCATAGAGACCATCTTCGGGGTAAATGGACAAGCTCAAAGGTTAGATTTGTCTCAACTTCCTAGATTACCCCATAGGAAAAAGAAGCAGAAATCCAATCTTCTCACTAGTGGACTGCCTTTCATATGTTTGTTTATTCTATCCATTCTAGTCTTTGCTGTGGCTTACGCGATAAGAAAACATAGGAAATTTTCTGAGGTTCTCGAGGATCGGGACCGTGACTATAGTCCGCATAGGTTCAAGTACAAAGATCTCTATGTTGCCACAAAGGGGTTCGGGGATGAGGAGCTATTAGGAGCTGGTGGATTGGTAGGCCTAGACAAGTACCTTTATAACCAACCAAAGGTGACCCTCAATTGGAGCCAAAGATTTAGAGTGATCAAAGGTGTTGCATATGACCTCTCTTATCTCAATGAAGGATGGGAACAAGCAGTAATTCACAGAGATATCAAAGCTAGCAACATCTTGCTTGATTTAGAACTAAATGGAAGGTTAGGAGATTTTGGGCTTGCAAAACGATACAATCACGGTATCGATCCTCAATCCACCCATGTGGTGGGAACTCTTGGGTATATGGCCCTAGAGAACAATCGAACGGCTAGGGCCACTACAAGCACATATGTCGCTTTTGGAAGAAGACCAATTGAGGTTCAGGAGGAGGATGATGTGACATTGGTGGAATGGTTGTCTTCTTGCTGGGAAAAGGGTGACATTCTGGAGGCAAGAGATTTAAATTTAGGGAGGGACTTTGTGGCGAAGGATGTAAAGCTAGTGCTGCAACTCGGATTGTTGTGCTCCCAATCTCAACCAACTGCGAGACCAAGCATGCATCAAGTAGTGCAGCACTTGGAAGGGGATCTCGCATTAGAGGAGTTATCTGTTGGTATTTGTTTCGATAAACAAGCATACGTGCATAAG
>gnl_Eucgr_v2.0_Eucgr.K03076.1
ATGTCACTCGTGATTGTTCTGGCGGTTTCCCTCCTGGCAAACACAGCACCGACTCAGGAAACCGGCGATTTTACGTACAATGGTTTCCGGTCTGCGAATTTGAGCCTCGATGGTTCAGCTGCACTCACTGGCAATGGTCTCCTGAAGTTAAACAATGAGACCAAACAGAAGGGGAGTTATGCCTTCTACCCAGACGCCATCACGTTCAAGAATTCATCCGATGGCGCTGTCCACTCATTCTCCACCACATTCGTCTTCGCTATAGTTCCCGAATATCCAGTTCTGGGCGGTCCTGGGTTCACCTTTGTGATAGCTTCTCATAGAGAATTTCCTAGAGCTCAGCCTGGTTATTTCTTTGGTCTCTTCAACGAAACAAACGATGGCAATGCCATGAATCACATCTTCGCGGTGGAATTTGACACAATTCAAAACCCCGAAATCCACGATATCGATGGCAACCATATTGGGATCGATGTCAATGGGCTGGTCTCTGTAAAATCTTCCCCTGCAAGATACACTGAAAACAACACTCCAGGCTTCAGAAACTTGAGTCTGATTAGTGGTAAGGCAATGCAAGTTTGGGTGGATTATGATGGTGCGCAGAAACATATAAGGGTCACATTAGCTCCGGTCATTGTTGACAAACCGAACACTCCCCTTTTGTCTCTGCCCTTAAATCTCTCGCCGATCTTCAAGGAGACCATGTACGTTGGGTTCTCTTCTGCAACCGGTGCGCTCTCAACTTCTCATTATATCCTCGGATGGAGCTTTAAGGTAAATGGACAAGCTCATAGGCTTGATTTGTCTCAACTTCCCAAATTACCCTATATGAAAAAGAAGCAGAAATCCATTCTTCTCACTACGGGATTGCCTTTCATATGCTTGTTCCTTCTGTCGATACCAGTCTTTGCTATGGCTTATGCGATTAGAAAAAGAAGAAAATTCGCAGAGGTTCTCGAAGATTGGGAGCGCGACAACAGTCCGCATCGGTTCAAGTACAAAGATCTCTATGTTGCCACAAAGGGGTTCAGAGATCAGGAGCTACTAGGAGCTGGTGGGTTTGGTAGGGTTTATAGAGGGGTATTACCCACCTCGAGAGCTGAGATTGCAGTGAAGAGGGTTTCCCACGAATCGAGGCACGGGATGAGACAGTTCATTGCCGAGATTATTAGTATCGGTCGGCTTCGTCATCGGAACATTGTGACGCTTCTGGGATACTGCCGTCGGAAGGGTGAATTGCTGTTGGTTTATGACTACATGCCAAATGGAAGCCTGGAGAAGTACCTCTATAACCAACCGAAGGTGACCCTCAATTGGAACCAAAGATTTAGAGTGATCAAAGGTGCTGCACATGGCCTCTCTTATCTCCATGAAGGATGGGAACAAGTAGTGATTCACAGGGATATCAAAGCTAGCAACATCTTGCTTGATTCAGAACTAAATGGGAGGTTAGGAGATTTCGGGCTTGCAAGACTATATGATCACGGTACAGATCCTCAAACTACCCATTTGGTGGGAACTCATGGATATCTGGCCCCAGAGAACACTCGAACTGCCAGGGCCACTACGAGCGCAGATGTTTTTGCTTTCGGGGCATTTTTGCTTGAAGTTGCTTGTGGAAGAAGGCCGATCGAGGCTCGGGAGGAGGAGGACGCGATATTGGTGGACTGGGTGTTTTCTTGCTGGGATAAAGGTGACATTCTAGAGGCAAGAGATCCGAACTTAGGGACGGACTTTGTGGCGGATGAGGTGGAGCTAGTGTTGCAACTCGGATTGTTGTGCTCCCAGTTTCAGCCAACTGCAAGACCGCGCATGCGTCAAGTAGTGCAGTACTTGGAAGGGGATCTCGCATTAGAGGAGTTATCATCTCTTGGTATTTCAAAAAGTAGATTGCAATTTGCATATCATGAAGGTTTTAGTAGGTCTGGCACGTCTTCTCCGTATTTCGTAGACAAGGCATTTTCTCAGACATCTTCTGTTGCAAACTCTGTCCTCTCTGGTGGAAGA
>gnl_Eucgr_v2.0_Eucgr.K03096.1
ATGTTATTCATGATTGTTCTGGCGGTTTCTCTCCTGGCAAACCCGGCACCAACTCATGAAACCGGCGATTTCATGTACAATGGTTTCCTGTCTGTGAATCTGAGCCTCGATGGTTTAGCTGCACTCACTGGCAATGGCCTCCTGAAGTTAACCAGTGTGAACCAACAGAACAAAAGTCGTGCCTTCTACCCAAACCCCATCAAGTTCAAGAATTCATCCGATGGCGCTGTTCAGTCGTTCTCCACCACATTCGTCTTTGCTATAATTGCCGAATATCCAGCTCTGGCTGGTACCGGGTTCGCCTTCGTGATAGCTCCTCATATAGAATTTCCTGGATATCGGCCTGGTTATAGCTTTGGTCTCTTCAACATAACAAACAATGGCAATTCCTCAAATCACATTTTTGCGGTGGAATTTGACACAATGAAAAACACCGAAAACCAGGATACCGATGACAACCATCTCGGGATCGATGTCAATGGGCTGGTCTCTTTAAATTCTTCCCCTGCTGGATACACTGAAAACAGCATTCCAGGCTTCAGAAACTTGAGTCTGATTAGTGGTAAAGCAATGCAAGTTTGGGTGGATTATGATGGTGTGCAGAAACAAATCAGGGTCACATTAGCTCCGGTCAATGTCGACAAACCGAACACTCCCCTTTTGTCTCTGTCCTTCAATCTCTCGCCGATCTTCAAGGAGACCATGTACGTTGGGTTCTCTTCCTCAACCGGTGCGCTCTCAACTTCTCATTATATCCTCGGATGGAGCTTTCAGGTAAATGGACAAGCTCATAGGCTTGATTTGTCTCAACTTCCTAGATTACCCCATATGAAAAAGAAGCAGAAATCCATTCTTCTCACTACAGGATTGCCTTTCATATGCTTGTTCTTTCTGTCAATACTAGTCTTTGCTATGGCTTATGCGATTAGAAAAAGAAGAAAATTCGCAGAGGTTCTTGAAGATTGGGAGCGTGACTACAGTCCACATCGGTTCAAGTACAAAGATCTCTATGTTGCCACAAAAGGGTTCAGAGATCAGGAACTACTAGGAGCTGGTGGATTTGGTAGGGTTTATAGAGGGGTATTACCCACCTCGAATATTGAGATTGCAGTGAAAAGGGTTTCTCATGAATCGAGGCAAGGGATGAGACAGTTCATTGCTGAGATTGTTAGTATTGGTCGGCTTTGTCATCGGAACATTGTTACGCTTCTCGGATACTGCCGTCAGAAGGGTGAATTGCTGTTGGTTTATGACTACATGCCAAATGGAAGCCTAGACAGGTACCTCTATAACCAACCAAAGGTGACCCTCAATTGGAGTCAAAGATTTAGAGTGATCAAAGGTATTGCATGTGGCCTCCATTATCTCCATGAAGGATGGGAACAAGTAGTGATTCACAGGGACATCAAAGCTAGCAACATCTTGTTAGATTCAGAACTAAATGGGAGGTTAGGAGATTTCGGGCTTGCAAAACTATATAATCACGGCACCAATCCTCCATCCACCCATGTGGTGGGAACTCTTGGGTATATGGCCCCCGAGAACACTCGAACGGCCAGGGCCACTACAAGCACAGATGTTTATGCGTTTGGCGCATTTTTGCTTGAGGTCACCTGTGGAAGAAGACCAATTGAGGTTCAGGAGGAGGATGTGATATTGGTGGAATGGGTGTTTTCCTGCTGGGATAAGGGTGACATACTGGACGCAAGAGATCCGAACTTAGAGACGGACTTTGTGGCGAAGGAGGTGGAGCTAGTGTTGCAACTTGGATTGTTGTGCTCCCAGTCTCAGCCAACTGCGAGACCACGCATGCGTCAAGTAGTGCAGTACTTGGAAGGGGATCTCATATTAGAGGATATATCATCTCTCGGTATTTCAAAAAGTGGATCGCAATTTGCGTATCATGAAGGTTTTAGTAAGTCTATCATGTTTGACCCATCTTCATCAAACAAGGCATTTTCACAAATATCTTCTGTCGCAAATTCTCTTCTATCTGGTGGAAGA
>gnl_Eucgr_v2.0_Eucgr.K03072.1
ATGTTATTCGTGATTGTTCTGGCGGTTTCTCTCCTGGCAAATACAGCACCGACTCATGGAACCGGCGATTTCACCTACAATGGTTTCCGGTCTGCAAATCTGAGCCTCGATGGTTTAGCTGAGCTCACTGGCAATGGCCTCCTGAAGTTAACCAATGGGACTGAAGAGAAGGAGACTTATGCATTCTACCCAGACCCCATCACGTTCAAGAATTCATCCAATGGCACTGTCCCCTCATTCTCCACCACATTTGTCTTCGCTATAATTCCTGGATATCCAGCTTTCGGCAATCCCGGGTTCACCTTTGTGATAGCTCCTCGTAGAGTATTTCCTGGAGCTCGGCCTGATCATTTCTTTGGTCTCTTCAATGAAACAAACGATGGCAATGCCACGAACCACATTTTTGCAGTGGAATTTGACACGATTCAAAACAACGAAATATATGATATCAATGACAACCATGTCGGGATTGATGTCAATGGGCTGATCTCTCTAAATTCTTCCCCTGCTGGATACACTGAAAACAACATTCCAGGCTTCAGAAACTTGAGTCTGATTAGTGGTAAAGCAATGCAAGTTTGGGTGGATTATCATGGTGTGCAGAAACAAATCAGGGTCACATTAGCTCCAGTCAATGTCGAAAAACCGAACACTCCCCTTTTGTCTCTATCCTTCAATCTCTCGCCAATCTTCAAGGAGACCATGTATGTTGGGTTCTCTTCCTCAACCGGTACGCCCTTAACTTCTCATTATATACTCGGATGGAGCTTTAAGGTAAATGGACAAGCTCATAGGCTTGATTTGTCTCAACTTCCTAGATTACCCCATATGAAAAAGAAGCAGAAATCCATTTTTCTCACTGCTGGGTTGCCTTTCATATGCTTGTTCTTTCTGTCAATACTAGTCTTTGCTATGGCTTATGCGATTAGAAAAAGAAGAAAATTCGCAGAGGTTCTTGAAGATTGGGAGCACGACTACAGTCCGCATCGGTTCAAGTACAAAGATATCTATGTTGCCACAAAGGGGTTCAGAGATCAGGAGCTACTAGGAGCTGGTGGATTTGGTAGGGTTTATAGAGGGGTATTACCCACCTCAAAAACTGAGATTGCAGTGAAGAGGATTTCTCATGAATCGAGGCAAGGGATGAGACAGTTCATTGCCGAGATTATTAGTATTGGTCGGCTTCGCCATCGGAACATTGTGACGCTTCTCGGATATTGCCGTCGGAAGGGTGAACTGCTGTTGGTTTATGACTACATGCCAAATGGAAGCCTAGACAAGTACCTCTATAACCAACCAAGGGTGACCCTCAGTTGGAGTCAAAGATTTAGAGTGATCAAAGGTGTTGCCCATGGCCTCTCTTATCTCCATGAAGGATGGGAACAAGTAGTGATTCACAGGGATATCAAAGCTAGCAACGTCTTGCTTGATTCAGAACTAAATGGAAGGTTAGGAGATTTCGGGCTTGCAAGACTATATGATCACGGTACAGATCCTCAAACCACCCATTTGGTGGGAACTATTGGATATCTGGCCCCAGAGAACACTCGAACTGGCAAGGCCACCACGAGCACAGATGTTTTCGCGTTCGGGGCATTTTTGCTTGAAGTTGCTAGTGGAAGAAGGCCGATTGAGGCTCGGGAGGAGGAGGACGTGATACTGGTGGACTGGGTGTTTTCTTGCTGGGATAAGGGTGACATTCTAGAGGCAAGAGATCCGAACTTAGGGACGGACTTTGTGGCGAAGGAGGTGGAGCTAGTGTTGCAACTCGGACTGTTGTGCTCCCAGTCTCAGCCAACCGCAAGGCCACGCATGCGACAAGTGGTGCAGTACTTGGAAGGGGAGCTCGCGTTAGAGGAGCTATCATCACTTGGTATTTCAAAAAGTGGATGGCAATTTTCATATCATGATGGTTTTAGTACGGCTGGCACGTCTTATCCGTCTTCCGCTAACAAGGCATTTTCTCAGACATCTTCTGTTGCAAACTCTCTCCTCTCTGGCGGAAGA
>gnl_Eucgr_v2.0_Eucgr.K03075.1
ATGTTCTTTGTGATTCTTCTGGCGGTTTCCCCCCTGGCAAACTTTGCACTCGCTCAGGATGCCAGCAGTTTCACGTATAATGGTTTCCGGTCGGCGAATCTTAGCCTAGATGGTTTAGCCACATTCACTGGCAATGGCCTCCTAAGGTTAACCAACGCCACCAAACAGAAGCAGAGCCATGCCTTCTACCCTGACCCAATCAAGTTCAAGAACTCATCCAGTGGATCTGCCTTCTCTTTCTCCACGACGTTTGTCTTCGCTATGATTTCTGATTATCCACCTCTGGGCGGCTACGAGTTCGCTTTCCTCCTCATAGAGAAATTTCCCCGAGCTCTGCCCTGTTATTACTTTGGCCCCTTCAATGAAACCGACAATGGCAATTCCTCGAACCACATTGTCGCGGTAGAATTTGACACAATCCAAAACCATGAATTCCTTGATATCAACGATAACCACGTTGGGATCGATGTCAATGGGCTGACCTCCGTAAAATCTGCACCGACAGGATACTCTCCAAGTCCAGTAACTTCTCATTACATCGTTGGATGGAGCTTTAAGGTTAATGGACAAGCTCAGGGACTGGTTTTGTCTCAGCTTCCTAGACTACCCCATGTGAGAAAGGAGGAAAAATCATACCTACTTACTATAGGATTGCCTTTCATGTTGTTGTCTTGTCTGTCTATGTTAATCTTATCTGTGGTTTATCTGATAAGACGAAAGAAAAAATTCGCAGAGGTCCTAGAGGATTGGGAGCACGACTACAGTCCTTACAGGTTCAAGTACAAAGATCTGTATGTTGCCACAAAGGGGTTCAGAGATCAGGAACTATTAGGAGCTGGTGGATTTGGTAGGGTTTACAGAGGGGTATTATCCACCTCAAAAACTGAGATTGCAGTGAAGAGGGTCTCTCATGAATCGAGGCAAGGGATGAGGGAGTTCATTGCGGAGATTATTAGTATTGGTCAGCTTCGTCATCGGAACATTGTAACACTTCTCGGTTACTGCCGTCGAAAGGGTGAGCTGCTGTTGGTCTATGACTACATGCTGAATGGAAGCCTAGACAAGTACCTCTATAACCAACCAAAGGTGACCCTCAATTGGAGCCAAAGGTTTAGAGTGATCAAAGGTGTTGCATATGGCCTCTCTTATCTCCATGAAAGATGGGAAAAAGTAGTGATTCACAGGGATATCAAAGCTAACAATATCTTGTTAGATTCAGAACTAAATGGGAGGTTAGGAGATTTTGGGCTTGCGAAAATATACAATCATGGCACAGATCCTCATACCACCCGTGTGGTTGCTTGTGGAAGAAGGCCAATTGAGGCTCAGGAGAAGGGGGATGTAATATTGGTGGACTGGGCGTTTTCTTGCTGGGATAAGGGTGACATTCTAGAGGCAAGAGATCCAAATTTAGGGACAGACTTTGTGGCGAAGGATGTGGAGCTAGCGTTGAAACTTGGATTGATGTGCTCCCATTCGGAGCCAACAGCAAGACCAAGAATGCATCAAGTGCAGTACCTAGAAGGGGATGTCGCAATGCATGAGTTATCATGTCTTGTTAATTTAAAAAGTGGATTGACATTTGCATATCATGAAGGTTGTAGTATGTCTGGCATGTATTATCCATCTTCTGCAGAAAAGGCATTTTCACAGACATCTCCAGTCGCAGACTCTCTCCTCTCCGGTGGAAGA
>gnl_Eucgr_v2.0_Eucgr.K03093.1
ATGACACCGACTCATGAAACCGGCGATTTCATGTACAATGGTTTCTGGTCTGCAAATCTGAGCCTCGATGGTTTAGCTGCACTCACTGGCAATGGCCTCCTGAAGTTAACCAGTGTGAACCAACAGGACAAGAGTCATGCCTTCTACCCAGACCCCATCATGTTCAAGAATTCATCCAATGGCGCTGTTCACTCATTCTCCACCACATTCGTCTTCGCTACAATTGCTGAAGATCCAGCTCTGGCTGGGCCCGGGTTCACCTTTGTGATAGCTCCTCGTAGAGAATTTCCTGGAGATTGGCCTGGTTATTTATTTGGTCTCTTCAACATGACAAACTATGACAATTCCTCGAACCATATTTTCGTGGTGGAATTTGACACGATTCAAAACATCGAAGTCCAGGATATCGATGACAACCATCTCGGGATCGATGTCAATGGGCTGGTCTCTTTAAATTCTTCCCCTGCTGGATACACTGAAAACAACATTCCAGGCTTCAGAAACTTGAGTCTGATTAGTGGTAAAGCAATGCAAGTTTGGGTGGATTATGATGGTGTGCAGAAACAAATCAGGGTCACATTAGCTCCGGTCAATGTCGACAAACCGAACACTCCCCTTTTGTCTCTGTCCTTCAATCTCTCGCCGATCTTCAAGGAGACCATGTACGTTGGGTTCTCTTCCTCAACCGGTGCGCTCTCAACTTCTCATTATATCCTCGGATGGAGCTTTCAGGTAAATGGACAAGCTCATAGGCTTGATTTGTCTCAACTTCCTAGATTACCCCATATGAAAAAGAAGCAGAAATCCATTCTTCTCACTACAGGATTGCCTTTCATATGCTTGTTCTTTCTGTCAATACTAGTCTTTGCTATGGCTTATGCGATTAGAAAAAGAAGAAAATTCTCAGAGGTTCTTGAAGATTGGGAGCGTGACTACAGTCCGCATCGGTTCAAATACACAGATCTCTATGTTGCCACAAAGGGGTTCAGAGATCAGGAGCTACTAGGAGCGGGTGGATTTGGTAGGGTTTATAGAGGAGTATTACCCACCTCGAAAATTGAGATTGCAGTGAAAAGGGTTTCTCATGAATCGAGGCAAGGGATGAGACAGTTCATTGCCGAGATTGTTAGTATTGGTGAATTGCTGTTGGTTTATGACTACATGCCAAATGGAAGCCTAGACAAGTACCTCTATAACCAACCAAAGGTGACCCTCAATTGGAGTCAAAGATTTAGAGTGATCAAAGGTGTTGCATATGGCCTCTATTATCTCCATGAAGGATGGGAACAAGTAGTGATTCACAGGGACATCAAAGCTAGCAACATCTTGTTAGATTTAGAACTAAATGGGAGGCTAGGAGATTTCGGGCTTGCAAAACTATATGATCATGGCACCGATCCCCAATCCACCCATGTGGTGGGAACTCTTGGGTATATGGCCCCCGAGAACACTCGAACGGCCAGGGCCACTACGAGCACTGATGTTTATGCATTTGGTGCATTTTTGCTCGAGGTCGCCTGTGGAAGAAGACCGATTGAGGTTCAGGAGGAGGAGGATGTGATATTGGTGGAATGGGTGTTTTCTTGCTGGGATAAGGGTGACATACTGGAGGCGAGAGATCCGAACTTAGGGACGGACTTTGTGGCGGAGGTGGAGCTAGTGTTGCAACTTGGATTGTTGTGCTCCCAGTCTCAGCCAACTGCGAGACCATGCATGCGTCAAGTAGTGCAGTACTTGGAAGGGGATCTCATATTAGAGGAGTTATCATCTCTCGGTATTTCAAAAAGTGGATTGCAATTTGCATATCATGAAAGATTTAGTAAGTCTATCATGTCTGATCCATCTTCATCAGTCAAGGCATTTTCACAAATATCGTCTGTCGCAAATTCTCCTCTCTCTGGTGGAAGA
>gnl_Eucgr_v2.0_Eucgr.K03082.1
ATGACACCGACTCATGAAACCGGCGATTTCATGTACAATGGTTTCTGGTCTGCAAATCTGAGTCTCGATGGTTTAGCTGCACTCACTGGCAATGGCCTCCTGAAGTTAACCAGTGTGAACCAACAGGACAAGAGTCATGCCTTCTACCCAGACCCCATCATGTTCAAGAATTCATCCGATGGCGCTGTTCACTCATTCTCCACCACATTCGTCTTCGCTACAATTGCTGAAGATCCAGCTCTGGCTGGGCCCGGGTTCACCTTTGTGATAGCTCCTCGTAGAGAATTTCCTGGAGATTGGCCTGGTTATTTATTTGGTCTCTTCAACATGACAAACTACGGCAATTCCTCGAACCATATTTTCGTGGTGGAATTTGACACGATTCAAAACATCGAAGTCCAGGATATCGATGACAACCATCTCGGGATCGATGTCAATGGGCTGGTCTCTTTAAATTCTTCCCCTGCTGGATACACTGAAAACAACATTCCAGGCTTCAGAAACTTGAGTCTGATTAGTGGTAAAGCAATGCAAGTTTGGGTGGATTATGATGGTGTGCAGAAACAAATCAGGGTCACATTAGCTCCGGTCAATGTCGACAAACCGAACACTCCCCTTTTGTCTCTGTCCTTCAATCTCTCGCCGATCTTCAAGGAGACCATGTACGTTGGGTTCTCTTCCTCAACCGGTGCGCTCTCAACTTCTCATTATATCCTCGGGTGGAGCTTTCAGGTAAATGGACAAGCTCATAGGCTTGATTTGTCTCAACTTCCTAGATTACCCCATATGAAAAAGAAGCAGAAATCCGTTCTTCTCACTACAGGATTGCCTTTCATATGCTTGTTCTTTCTGTCAATACTAGTCTTTGCTATGGCTTATGCGATTAGAAAAAGAAGAAAATTCGCAGAGGTTCTTGAAGATTGGGAGCGTGACTTCAGTCCGCATCGGTTCAAATACACAGATCTCTATGTTGCCACAAAGGGGTTCAGAGATCAGGAGCTACTAGGAGCTGGTGGATTTGGTAGGGTTTATAGAGGAGTATTACCCACCTCGAAAATTGAGATTGCAGTGAAAAGGGTTTCTCATGAATCGAGGCAAGGGATGAGACAGTTCATTGCCGAGATTGTTAGTATTGGTCGGCTTCGTCATCGGACACATTGTGACACTTCTCGGATACTGCCGTCGGAAAGTCAAAGATCCCGAGTGATCAAAGGTGTTGCATATGGCCTCTATTATCTCCTTGAAGGACGGGACCAAGTAGTGATTCACAGGGACATCAAAGCTAGCAACATCTTGTTAGATTCAGAATTAAATGGGAGGCTAGGAGATTTCGGGCTTGCAAAACTATATGATCATGGCACCGATCCCCAATCCACCATGTGGTGGGAACTCTGGGTATATAGCCCCGAGAACACTCGAACGGCCAGGGCCACTACGAGCACTGATGTTTATGCATTTGGTGCATTTTTGCTCGAGGTCGCCTGTGGAAGAAGACCGATTGAGGTTCAGGAGGAGGATGATGTGATATTGGTGGAATGGGTGTTTTCTTGCTGGGATAAGGGTGACATACTGGAGGCGAGAGATCCGAACTTAGAGACGGACTTTGTGGCGAAGGAGGTGGAGCTAGTGTTGCAACTTGGATTGTTGTGCTCCCAGTCTCAGCCAACTGCGAGACCATGCATGCGTCAAGTAGTGCAGTACTTGGAAGGGGATCTCATATTAGAGGAGTTATCATCTCTCGGTATTTCGAAAAGTGGATTGCAATTTGCATATCATGAAAGTTTTATCAAGTCTATCATGTCTGATCCATCTTCATCAGTCAAGGCATTTTCACAAATATCGTCTGTCCCAAATTCTCCTCTCTCTGGTGGAAGA
>gnl_Eucgr_v2.0_Eucgr.K03102.1
ATGTTATTCGTGATTGCTCTGGCGGTTTCTCTCCTGGTAAACACAGCACCACCTCAAGAAACCGGCGATTTCACATACAATGGTTTCCGGTCTGCGAATCTGAGCCTCGATGGTTTAGCTGCACTCACTGGCAGTGGTCTCCTGCAGTTAACCAACGGGACCGAAACCGAACAGAAGGCAAGTCATGCCTTCTACCCTGACCCTATCGCATTCAAGAACTCATCCAGCGGCACTGTCTACTCGTTCTCCACCACATTCGTCTTCGCTATAGTTCCTGAAAATCCAGATCGGGGCAGTCCTGGGTTCACCTTTGTGATAGCTCCTCGTAGAAAATTTCCTGGAGCTCTGCCTGGTCATTTCTTTGGTCTCTTCAACGAAACAAACGATGGCAATGCCACGAACCACATTTTTGCGGTGGAATTTGACACGATTCTAAACAAAGAAATACACGATATCAATGGCAACCATGTTGGGATCGATGTCAATGGGCTGGTCTCTGTAAATTCTTCTTCTGCTGGATACACTGAAAACAACATTCCAGGCTTCAGAAACTTGAGTCTGATTAGTGGTAAGGCAATGCAAGGTTGGGTGGATTATGATGGTGTGCAGAAACAAATCAGGGTCACGTTAGCTCCGGTCGGTGTGGACAAACCGATCACTCCCCTTTTGTCTCTATCCCTCAATCTCTCGCAGATCTTCAAGGAGACCATGTACGTTGGGTTCTCTTCCTCAACCGGTACGTTCATAACTACTCATTATATCCTCGGATGGAGCTTTAAGGTAAATGGACAAGCTCATAGGCTTGATTTGTCTCAACTTCCTAGATTACCACATATGAAAAAGAAGCAGAAATCCATTCTTCTCACTACTGGACTGCCTTTCATATGCTTGTTCTTTCTGTCGATACTAGTCTTTGTTATGGCTTATGCAATTAGAAAAAGAAGAAAATTCGCAGAGGTTCTCGAAGATTGGGAGCGCGACTACAGTCCGCATCGGTTCAAGTACAAAGATCTCTATGTTGCCACAAAGGGATTCAGAGAGCAGGAGCTACTAGGAGCTGGTGGATTTGGTAGGGTTTATAGAGGGGTATTACCCACCTCGAAAACTGAGATTGCAGTGAAAAGAGTTTCTCATGAATCGAGGCAAGGGATGAGACAGTTCATTGCCGAGATTGTTAGTATTGGTCGGCTTCGTCATCGGAATATTGTTTCGCTTCTCGGATACTGCCGTCGGAAGGGTGAACTGCTGTTGGTTTATGACTACATGCCAAATGGAAGCCTAGACAAGTACCTCTATAACCAACCAAAGTTGACCCTCAATTGGAGTCAAAGATTTAGAGTGATGAAAGGTGTTGCACATGGCCTCTGTTATCTCCATGAAGGATGGGAACAAGTAGTGATTCATAGGGACATCAAAGCTAGCAACATCTTGTTAGATTTAGAACTAAATGGGAGGTTAGGAGATTTCGGGCTTGCAAAACTATATGATCACGGCACCCATCCTCAATCCACCCATGTGGTGGGAACTCTTGGGTATATGGCCCCCGAGAACACTCGAACGGCCAGGGCCACTACGAGCACAGATGTTTACGCGTTTGGCGCATTTTTGCTCGAGGTCGCCTGTGGAAGAAGACCGATTGAGGTTCAGGAGGAGGAGGATGTGATATTGGTGGAATGGGTGTTTTCTTGCTGGGATAAGGGTGACATAGTGGAGGCAAGAGATCCGAACTTAGAGACGGACTTTGTGGCGAAGGAGGTGGAGCTAGTGTTGCAACTTGGATTGTTGTGCTCCCAATCTCAGCCAACTGCGAGACCACACATGCGTCAAGTAGTGCAGTACTTGGAAGGGGATCTCACATTAAAGGAGTTATCATCTCTCGGTATTTCAAAAAGTGGATTGCAATTTGCGTATCATGAAGGTTTTAGTAAGTCTATCATGTCTGATCCATCTTCATCAGACAAGGCATTTTCACAAATATCTTCTGTCGCAGATTCTCTTCTCTCTGGTGGAAGA
>gnl_Eucgr_v2.0_Eucgr.K03066.1
ATGGCGACCGACACTGTGAACTTTGGTCGTTCTTTCATCCTTCCACCATGGGTTGGTCCTCCCTCAAATATTCCCACGGAACCCATGTCTTACAAGTGGTACCATCATATGTTTGTTTTATTATGGGAAGAAAATTACGGGGATATCGATTCCATCACACCCACCTTCTTTCAATCTCTCTCCCCCAGATCTAATCTTGACAAAAAGTCATCATCTATTTTGGAGGCTGCGACTTCTTGCAACGTCCATAGCATTTTGGCTTACGCTCAAGGAACCAATTTTGTGTACAACGGTTTCCGATCGGCCAGTCTGAGCCTTGATGGGATCGCGGGGGTCACCTCCAATGGCCTCCTGAAGCTGACCAACGACACCAGACAGCAGAAGGGCCACGCCTTCCATCCAGACCCTGTGCAGCTCAAGAACTCGCCAAACGGTTCTGTCTACTCCTTCTCCACTGCGTTCGTCTTCGCGATTCAACCTCAGTATGCCACTCTAAGCGGCCATGGGATCGTCTTCGTGATCGCGCCCCAGAGAGGCCTCCCTGGGTCCCTGCCGAGCCAATACCTCGGTATGTTCAGCGAAACTAACAACGGCAACTCCACCAATCATGTGTTTGGGGTGGAACTCGACACGATCCAGAGCAGCGAGTTTAATGACATTAACGATAATCATGTCGGAATCGACTTGAACGGGTTGACATCAGCAATGTCAACTCCAGCGGGGTATTATGCAGATGGTGGGGAGCTCAAGAACTTGACTCTAATCAGTGGTAAAGAAATGCAAGTTTGGGTGGACTACAATGGAACTGAAAAGCGGATCGATGTCACGTTGGCTCCAATCAATGTGCAAAAACCGCAGACTCCCCTTTTGTCTCTTAGGCAGGATCTCTCGTCAATCATCAACCAGAGCATGTATGTCGGCTTCTCGTCATCGACCGGTTCGGTCCTAACTTCTCACTATGTTCTGGGTTGGAGCTTCAGGGTAAATGGAGAGGCTCAGGCACTTGCCCTGTCCCAACTTCCTAAGCTTCCTCGGATCGGTAAGAAGGAGACGTCGAAAGTACTGACTATAGGGCTCCCGCTGATGGTTCTTCTCGTTGTATCGATGCTGATCTTGAGCGTGGTTTACGTGATAAGAAGGAAAAGGAAATTCGCTGAGGTCCTCGAAGATTGGGAGAGGGACTACGGCCCGCACCGGTTCAAGTTCAAAGACCTTTACATTGCGACAAAAGGATTCCGGGAGCAAGAGCTATTAGGGACTGGAGGGTTTGGTCGGGTCTATAGAGGAATCTTACCCAAATCGAAGATAGAGATTGCGGTGAAGAGGATCTCACACGAATCGAGACAAGGCATGAGAGAGTTCATAGCGGAGATCATCAGCATCGGTCGGCTCCGTCACCGCAACATAGTGTCGCTCCTTGGTTACTGCCGCAGGAAAGGGGAGTTGCTCTTGGTTTACGACTACATGCAAAATGGGAGCCTCGACAAATACCTCCATAACCAGCCAAAGGTGACCCTCAATTGGAGGCAAAGATTCAGGGTGATCAAAGGAGTGGCATCTGGGCTGCTTTATCTGCACGAAGGGTGGGAGCAAGTGGTGATCCATAGGGATATAAAGGCGAGTAACATCTTGCTAGATGCCGACTTAAATGGAAGACTTGGAGATTTTGGGCTTGCGAGACTATACGACCATGGAACCGACCCTCAAACGACTCACGTGGTAGGAACGCTCGGTTATCTCGCCCCTGAGCACACGCGAACCGGCAAAGCGACTAGGAACACCGACGTGTATGCCTTCGGAGCATTTTTGCTTGAGGTTGCCTGCGGGAGAAGGCCGATAGAGCTTCGGGACGCGGAGGACGTGATATTAGTGGACTGGGTATTTTCTTGCTGGGACAGAGGTGCAATTCTCGTGGCAAGAGATCCGAGGTTGGGGGCGGAATTTGTGGAAGAAGAGATGGAGTTGGTGCTGAAACTCGGGTTGATCTGTTCCCACTCCGACCCGTTGATGAGGCCGAGCATGCGTCAAGTTTTGCAGTACTTGGAGAGCGATCTTCCGATTCCGGAACTGTCGTCCATCGGCCTTTCCTCAGGCGGATTAACGTTCGCTCATCGCGAAGGTTTTGACGATTTGGCCATGTCTTATCCGTCCTCCATATACAAGGCATTTACGCACTCGTCTTCTGTCGCAGAATCGCAACTCTCGGGTGGACGA
>gnl_Eucgr_v2.0_Eucgr.K03097.1
ATGTTATTCGTGATTGCTCTGGCGGTTTCCCTCCTGGCAAACACAGCACCGACTCATGAAACTGGCGATTTCACGTACAGTGGTTTCCGGTCAGCGAATCTGAGCCTAGATGGTTTAGCTGTGCTCACTCGCAATGGCCTCCTGAAGTTAACCAACGTGACCAAACAGAAGAACTCATCCAATGGCGCTGTTCACTCGTTCTCCACCACATTCATCTTCGCTATAATTCCTGAATATCCAACTTTGGGCGGTCCTGGGTTCACCTTCGTGATAGCTCCTCGTAGAGAATTTCCTGGAGCTAAGCCTGGTTTTTACTTTGGTCTCTTCAACGAAACGAACAATGGCAATGCCTCGAACCACATTTTGGCGGTGGAATTTGACACGGTTCTAAACACTGAAATACAGGATATCAACGAAAATCATGTCGGGATCGATGTCAATGGGCTCGTCTCCATACAATCTTTCCCTGCTGGATACACTGAAAACGACATCCAAGGCTTCAGAAACTTGACTCTGATTAGTGGTAAACCTATGCAAGTTTGGGTGGATTATGATGGTGTGCAGAAACAAATCAGGGTCACATTAGCTCCGGTCAATGTTGACAAACCAAACACTCCCCTTCTGTCTCTGCCCTTCAGTCTCACGCCGATCTTCGAGGAGACCATGTACGTTGGGTTCTCTTCCGCAACCAGTGGGCTCTTAACTTCTCATTATATCCTCGGATGGAGCTTTAAGGTAAATGGACAAGCTCATAGGCTTGATTTGTCTCAACTTCCTAGATTACCCCATGAGAAAAAGAAGCAGGAATCCGTTCTTCTCACTACTGGACTACCTTTCATATGCTTGTTCTTTCTGTCAATTCTAGTCTTTGCTATGGCTTATGCAATTCGAAAAAGAAGAAAATTTGCAGAGGTTCTTGAAGATTGGGAGCACGAGTACGGTCCGCATCGGTTCAAGTACAAAGATCTCTATGTTGCCACAAAGGGGTTTAGGGATCAGGAACTATTAGGAGCTGGTGGATTTGGTAGGGTTTATAAAGGGTTATTACCCACGTCGAAAACTGAGGTTGCAGTGAAGAGAATTTCTCATGAATCAAGGCAAGGGATGAGACAGTTCATTGCCGAGATTGTTAGTATTGGTCGGCTTCGTCATCGGAACATTGTGACACTTCTCGGATATTGCTGCCGGAAGGGTGAACTGCTGCTGGTTTATGACTACATGCCAAATGGAAGCCTAGACAAGTACCTCTATAACCAACCAAACAAGATCCTCAATTGGAGCCAAAGATTTAGGGTGATCAAAGGTGTCGCATATGGCCTCTCTTATCTCCATGAAGGATGGGAACAAGTGGTGATTCACAGGGATATCAAAGCTAGCAACATCTTGCTTGATTCAGAACTAAATGGGAGGTTAGGAGATTTTGGGCTTGCAAAACTATATGATCACGGTACAAATCCTCAAACCACCCATTTGGTGGGAACTCTTGGATATCTTGCCCCAGAGAACACTCGAACTGCCAGGGCCACCACGAGAACAGATGTTTTTGCGTTCGGGGCGTTTTTGCTTGAAGTTGCTTGTGGAAGAAGGCCGATTGAGGCTCGGGAGGAGGAGGACGTGATATTGGTGGACTGGGTGTTTTCTTGTTGGGATAAGGGCAACATTCTAGAGGCAAGAGATCCGAATTTAGGGGTGGACTTTGTGGCGAAGGAGGTGGAGCTAGTATTGCAACTCGGATTGTTGTGCTCCCAATCTGAGCCAACTGCGAGACCAAGCATGCGTCAAATAGTGCAGTACTTGGAAGGGGATCTTGCGATGCAGGAGTTATCATCTCTTGGTATTTCAAAAAGTGGATTGACATTTGCGTATCACGAAGGTTTTAGTAGGTCTATCATGTCTGATCCATCTTCATCGGACAAGGCATTTTCACATATGTCTTCTGTCGGAGATTCTCTCCTCTCTAGTGGAAGA
>gnl_Eucgr_v2.0_Eucgr.L01525.1
ATGTTCTTCAAGATTCTGGCCGTGCTCTCTCTGCTACCAGTTTTGGCTTACGCTCAAGAGACCAATTTTGTTTACAACGGTTTCCGATCGGCCAATCTGAGCCTCGATGGGATTGCCGCGGTCACCTCCAATGGCCTCCTGAAGCTGACCAACGACACCAAACTGCAGAAGGGCCACGCCTTCCATCCCGACCCTGTCCAGTTCAAGAACTCGCCAAATGGCTCCGTCTACTCCTTCTCCACCGCTTTCGTCTTCGCAATTCAATCTCTGTATGCCAATCTAAGCAGCGATGGGATCGCCTTCGTGATCGCGCCCCAGAGAGGCCTCCCTGGGTCCCTGGCAAGCCAATACCTTGGCATGTTCAACCAAACTGACACGGCACTCCCATCATATGGTGGTGAGTTCAAGAACTTGACTCTAATCAGTGGTAAAGAAATCCAAGTTTGGGTGGACTACGATGGAACTGTAAAGCAGATCCATGTCACATTGGCTCCAATCAATGTGCAAAAACCGCAGACTCCCCTTTTGTCTCGTAGGCAGGATCTCTCGTCAATCATCAACCAGAGCATGTATGTCGGCTTCTCATCATCGACCGGTCCAATCCCAACTTCTCACTATGTTCTAGGTTGGAGCTTCAGGGTAAATGGAGAGGCTCAGGCACTTGCCCTGTCCCAACTTCCTAAACTTCCTAAACTTCCTCGGATCGGTAAGAAGGAGACGTCGAAAGTACTGACTATAGGGCTCCCGCTGATGGTTCTTTTCGTTGTATCGATGCTGATCTTGAGCGTGGTTTACGTGATAAGAAGGAAAAGGAGATTCGCTGAGGTCCTCGAAGAGTGGGAGAGGGACTACGGCCCGCACCGGTTCAAGTTCAAAGACCTTTATATTGCGACAAAAGGATTCCGGGAGCAAGAGCTATTAGGGACAGGAGGGTTTGGTCGGGTCTATAGAGGAATCTTACCCGCATCGAAGATAGAGATTGCGGTGAAGAGGGTCTCACACGAGTCGAGACAAGGCATGAGAGAGTTCATAGCGGAGATCGTCAGCATTGGCCGGCTCCGTCACCGCAACATAGTTTCGCTCCTCGGTTACTGCCGTCGGAAAGGGGAGTTGCTCTTGGTTTACGACTACATGCCCAATGGGAGCCTCGACAAATACCTCCATAACCAACCAAAGGTGACCCTCAATTGGAGGCAAAGATTCAGGGTGATCAAAGGAGTGGCATCTGGGCTGCTGTATCTGCACGAAGGGTGGGAGCAAGTGGTGATCCACAGGGATATAAAGGCGAGTAACATCTTGCTAGATGCTGAATTAAATGGAAGACTTGGAGATTTCGGGCTTGCGAGACTATACGACCATGGAACCGACCCTCAAACGACTCACGTGGTAGGAACGCTCGGTTATCTCGCCCCTGAGCACACGCTAAGAGGCAAGGCCACTAGGAACACCGATGTGTATGCGTTTGGAGCGTTTTTGCTCGAGGTAGCCTGCGGGAGAAGGCCGATAGAGCTTCGGGACCCGGACGACGTGATATTAGTGGAGTGGGTATTTTCTTGCTGGGACAGAGGTGCTATTCTCGAGGCTAGAGATCCGAGGTTGGGGGCGGAATTTGTGGAAGAAGAGATGGAGTTGGTGCTGAAACTCGGGTTGATCTGTTCCCACTTTGACCCGTTGATGAGGCCGAGCATGCGTCAACTTTTGCAGTACTTGGAGGGTGATCTTCCGATGCCGGAACTGTTGTCCATGGGCCTTTCCTCAAGCGGGTTACTGTTCGCTCATCGCGAAGGTTTTGATGATTTGGCGAAGGCATTTACACAATCGTCTTCTGTCGCAGAATCCCATCTCTCGGGTGGACGA
>gnl_Eucgr_v2.0_Eucgr.G01510.1
ATGTTATTCGTGATTGCTCTGGCGGTTTCTCTACTGGTGAACACAGCACCGACTCATGAAACCGGGGATTTCACGTACCATGGTTTCCGGTCTGCGAATCTGAGCCTCGATGGTTTAGCTGCACTCACTGGCAATGGCCTCCTGAGGTTAACCAACGAGACTGAACAGAAGGTAAGTCATGCCTTCTACCCCAACCCTATCACGTTCAAGAACTCATCCAGCGGTGCTGTCTACTCGTTCTCCACCACATTCGTCTTCGCTATAATTCCTGCATATCCACGTATGGGCAGTCCTGGGTTCACCTTTGTGATAACTCCTCGTAGAGAATTTCCTGGAGCTCTGCCTGGTCATTTCTTTGGTCTGTTCAACAAAACAAACGATGGCAATGCCACAAATCACATTTTGGCGGTGGAATTTGACACAATTCTAAACAACGAAGTATATGATATCAATGACAACCATGTCGGGATCGATGTCAATGGGCTGGTCTCTGTAAAATCTTTCCCTGCTGGATACACTGAAAACAATATTACAAGCTTTAGAAATTTAAGTCTGGTTAGTGGTAAAGCAATGCAAGGTTGGGTGGATTATGATGGTGTGCAGAAACAAATCAGGGTCACATTAGCTCCGATCAATGTCGACAAACCGACCACTCCCCTTTTCTCTCTGTCCCTTAATCTCTCGCAAATCTTTAAGGAGACCATGTATGTTGGGTTCTCTTCCTCAACCGGTACGTTCTTAACTACTCATTATATCCTCGGATGGAGCTTTAAGGTAGATGGACAAGCTCATAGGCTTGATTTGTCTCAACTTCCTAGATTACCCCACATGAAAAAGAAGCAGAAATCCATTCTTCTCACTACTGGGCTGCCTTTCATATGCTTGTTCTTTCTGTCAACACTAGTCTTTGCCATGGTTTATGCTATTAGAAAAAGAAGAAAATTCACAGAGGTTCTCGAAGATTGGGAGCGCGACTACAGTCCGCATCGGTTCAAGTACAAAGATCTCTATGTTGCCACAAAGGGGTTCAGGGATCAGGAGCTACTAGGAGCTGGTGGATTTGGTAGGGTTTATAAAGGGGTATTACCCACCTCGAAAACTGAGATTGCAGTGAAAAGAATTTCTCATGAATCGAGGCAAGGGATGAGACAGTTCATTGCCGAGATTGTTAGTATAGGTCGGCTTCGCCATCGGAACATTGTGACACTTCTTGGATACTGCCGTCGGAAGGGTGAATTGCTGTTGGTTTATGACTACATGCCAAATGGAAGCCTAGACAAGTACCTCTATAACCAACCAAAGGTGACCCTCAGTTGGAGTCAAAGATTTAGAGTGATCAAAGGTGTTGCATATGGCCTCTATTATCTCCATGAAGGATGGGAACAAGTAGTGATTCATAGGGACATCAAAGCTAGCAACATCTTGTTAGATTCAGAACTAAATGGGAGGTTAGGAGATTTCGGGCTTGCAAAACTTTATGATCATGGTACGGGTCCTCAATCCACCCATGTGGTGGGAACTCTTGGGTATATGGCCCCGGAGTACACTCTAACGGCTAGGGCCACTGCGAGCACAGATGTTTATGCGTTTGGCACATTTTTGCTCGAGGTCACCTGCGGAAGAAGACCGATTGAGGTTCAGGAGGAGGAGGATGTGATACTGGTGGAATGGGTGTTTTCTTGCTGGGATAAGGGTGACATACTAGAGGCAAGAGATCCGAACTTAGGGACGGACTTTTTGGCGAAGGAGGTGGAGCTAGTGCTGCAACTCGGATTGTTGTGCTCCCAATCTCAGCCAACTGCGAGACCAAGCATGCGTCAAGTAGTGCAGTACTTGGAAGGGGACCTCGCATTAGAGGAGTTCTCATCTCTCGGTATTTCAAGAAGTGGATTCCCATTTGCATGTCATGAAGGTTTTAGAACGTCTAGCAGGTCTTATCCGTTTTACGGAGACAATGCATTTTCTCAGATGTCTTCTGTTGCAAACTCTCTACTCTCTGGTGGAAGA
>gnl_Eucgr_v2.0_Eucgr.J02657.1
ATGTATAGCAGGTGCTTGTTTTGCTTAGAAGAGATATTGCTCACCCATTTCATTCTAATCTTTTCAAGTTCTTTAGCTAATGACAAAAAAGACAAGAGTGCTATCGGCAAAAAAGAGGAAAGTGCTATCGGCTTGACCAGTTTCGTGTACAACGGTTTCCAATTGGGAAAGCTGAGCCTCGATGGGATGGCCTGGGTCACCCCCGATGGCCTCCTGAATATGGGCTACGACGTCAGACAGAATATGGGCCACGCCTTCCATCCCGAGCCAGTCCAGTTCAAGAACTCGCCAAACGGCTCCGTCTTCTCCTTCTCCACCACGTTCGTCTTCGCGATCCGACCTCGGTATAAGACTCTGGGCGGCCACGGGATCGTCTTCATGGTCACGCCCCAGAGAGGCTTCCCCGGGTCCCTGTCTAGCGAATACCTTGGCATTTTCAACCAAACTGACCACGGCAACGCCACCAATCATGTGTTCGGGGTGGAATTTGACACGTTCCAGAGCAGCGAGTTTAATGACATCAACGACAATCATGTCGGAATCGACTTGAACGGGTTGATATCAGCAAATTCAACTCCGGCAGGGTATTATGCATATGGTGGCGAGTTCAAGAACTTGACTCTAATCAGTGGTGAAGAGATGCAAGTTTGGGTGGACTATAATGGAACTGAAAAGCGGGTCGATGTCACATTGGCTCCGATCAAAGTGCAAAAGCCAAACACTCCCCTTCTGTCTCTTACATGGGATCTCGCGTCAGTTATCAACGAGAACATGTATGTTGGCTTCTCGTTATCGACCGGTTCAACCCAAACTTCTTACTATGTTCTGGGTTGGAGCTTCGGGGTAAATGCAAAGGCTCAGGAACTTGCCCTGTCCCAACTTCCTAAGCTTCCTCAGGTCGGTAAAAAGGATACGTCGAAGGTACTGACTATTGGGCTACCATGGGTGGTTCTTTTCCTCATATCAATCCTGATCTCGAGCGTGGTTTACGTGATGAGAAGGAAACGGAAATTTGCCGAGGTGCTCGAAGATTGGGAGAGGGACTACGGCCCGCACCGGTTGAAGTACAAAGACCTTTATATTGCGACAAAAGGATTTCGGGAGAAAGAGCTATTAGGGACTGGTGGGTTCGGTCGGGTCTATAGAGGAATCTTACGCACATCAAACATAGAGATCGCAGTGAAGAGGGTCTCACATGAATCGAGACAGGGTATGAGAGAATTCATAGCGGAGATCATCAGCATCGGTCGGCTACGTCACCGCAACATAGTGTCGCTCCTTGGTTACTGCCGTCGGAAAGGGGAGTTGCTCTTGGTTTACGAATACATGCCCAATGGGAGCCTCGACAGGTACCTCTATAACCAACCAACAGTCACCCTAAATTGGGGGCAAAGATTTAGGGTGATCAAAGGAGTGGCATCTGGACTGCTTTATCTGCACGAAGGCTGGGAGCAAGTAGTGATCCACAGGGATATAAAGGCGAGTAACGTCTTGCTAGATGCTGACCTAAATGGAAGACTTGGAGATTTTGGGCTTGCGAGACTATATGACCACGGAGCCGACCCTCAAACGACTCACGTCGCAGGAACGCTTGGTTATCTCGCCCCCGAACACACGCGAACCGGCAAAGCCACTAAGAGCACAGACGTGTTTGCATTTGGAGTGTTTTTGCTTGAGGTCGCCTGCGGGAGAAGGCCGATCCAGAATGGAGATGCGGAGGACACGATATTGGTGGACTGGGTATTTTCTTTCTGGGACGGAGGTGCCATTCTCGAGGCCAGAGATCCGAAGTTGGGGACGGTGTTTGTGGAAGAAGAAATGGAGTTGGTTCTGAAACTCGGGTTGATGTGTTCCCACGCTGAGCCGCTGATGAGGCCTAGCATCCGTCAAGTTTTGCATTACTTGGAGGGCGATATTCCAACGCCGGAGTTGTCATCCATCAGCGGCAGGTTAACAGTCGGTCATCACGGAGGTTTTGATGATTTGGCTAAGTCTCCGTCCTCCATGGAAGAGGCATTTCAGCAATCATATTCTGCTGCAGAATCGCTTCTCTCAGGTGGGCGA
>gnl_Eucgr_v2.0_Eucgr.G00286.1
ATGTTCAACGAAACTGACAACGGCAACTCCACCAATCATGTGTTTGGGGTGGAACTCGACACGATCCAGAACACAGAGTTTAAAGACATCAACGATAATCATGTCGGAATCGACTTGAATGGGTTGACATCAGCAAACTCAACTCAGGCGGGGTATTATGTAGATGGTGGTGAGTTCAAGAACTTGACTCTAATCAGTGGTAAAGAAATGCAAGTTTGGGTGGACTACGATGGAACTGTAAAGCGGATCAATGTCACATTGGCTCCAATCAACATGCAAAAACCGCAGACTCCCCTTTTGTCTCTTAGGCAGGATCTCTCGTCAATCATCAACCAGAGCATGTATGTCGGCTTCTCATCATCGATCGGTTCGGTCCTAACTTCTCACTATGTTCTGGGTTGGAGCTTCAGGGTAAATGGAGAGGCTCAGGCACTTGCCCTGTCCCAACTTCCTAAGCTTCCTCGGATCGGTAAGAAGGAGACGTCGAAAGTACTGACTATAGGGCTCCCGCTGATGGTTCTTTTCGTTGTATCAATGCCGATCTTCAGCGTGGTTTACGTGATAAGAAGGAAAAGGAGATTCGCTGAGGTCCTCGAAGAGTGGGAGAGGGACTACGGCCCGCACCGGTTCAAGTTCAAAGACCTTTATATTGCGACAAAAGGATTCCGGGAGCAAGAGCTATTAGGGACAGGAGGGTTTGGTCGGGTCTATAGAGGAATCTTACCCACATCGAAGATAGAGATTGCGGTGAAGAAGGTCTCACACGAGTCGAGACAAGGCATGAGAGAGTTCATAGCAGAGATTGTCAGCATTGGTCGGCTCCGTCACCGCAACATAGTTTCGCTCCTCGGTTACTGCCGTCGGAAAGGGGAGTTGTTCTTGGTTTACAACTACATGCCCAACGGGAGCCTCGACAAATACCTCCATAACCAACCAAAGGTGACCCTCAATTGGAGGCAAAGATTCAGAGTGATCAAAGGAGTGGCATCTGGGCTGCTTTATCTGCACGAAGGGTGGGAGCAAGTGGTGATCCACAGGGATATAAAGGCGAGTAATATCTTGCTAGATGCTGAATTAAATGGAAGACTTGGAGATTTCGGGCTTGCAAGACTATACAACCATGGAACCGACCCTCAAACGACTCACGTGGTAGGAACGTTCGGTTATCTTGCCCCTGAGCACACGCGAACAGGCAAGGCCACTAGGAACACCGACGTGTATGCGTTTGGAGCGTTTTTGCTCGAGGTAGCCTGCGGGAGAAGGCCGATAGAGCTTCGGGACCCGGAGAGCGTGAAATTAGTCAACTGGGTATTTTCTTGCTGGGACAGAGGTGCAATTCTCGAGGCTAGAGATCCGAGGTTGGGGGCAGAATTTGTGGAAGAAGAGATGGAGTTGGTGCTGAAACTCGGGTTGATCTGTTCCCACTCTGACCCGTTGATGAGGCCGAGCATGCGTCAACTTTTGCAGTACTTGGAGGGTGATCTTCCGATGCCGGATCTGTTGTCCATGGGCCTTTCCTCAGGCGGGTTAATGTTCGCTCATCGCGAAGGTTTTGACCATTTGGCCACGTCTTATCCGTCCTCCACCTCCAAGGCATTTACGGACTTGTCTTCTGTCGCAGAATCCCATCTCTCAGGTGGACGA
>gnl_Eucgr_v2.0_Eucgr.G02954.1
ATGGCCAGAGCCCTGTTTTTCCTCTGCCTCTTGCTGGCCCTCGCGGACCCGTCTTTTTCTCTGCCCGACGAGCTCTTCTTCACCGGGTTCGACGGCGCCGTGGGGAGCAACGTGAGCCTCAGCGGTGTCGCGGAGGTCGAGGACAGCGGCGCCCTTCGCCTCACCAAAGACTCGCTCCGGGTTCTTGGGCACGCCTTCTACTCGTCCCCTGTTCGGTTCAAGGACTCGGGCAGTGGCAAAGTGAGGTCCTTCTCGACTTGTTTTGCCTTCGCGATTGTCCCTCAGTACCCGAAGCTCGGGGGTCACGGCCTCGTCTTCACGATCTCTCCCGACAAGGAGCTTACCGGGGCTCTTCCTAGTCAGTACCTCGGGCTTCTGAACACGAACGATAATGGTAACTTCTCGAACCATGTTTTTGCGGTTGAGTTTGACACTGTTCAGGACTTCGAGTTTGCCGACATAAACGACAACCACGTTGGGATTGACATCAACAGTCTAGTGTCTAATAAGTCTGCCCCTGCTGCGTATTACGCTGAGAATTCCACAAAGCAGGACGTTAATCTCAAGAGTGGTAAAGTAATTTTTGCATGGATTGATTATGATTCACTCAACAATCAGTTGGATGTGAAGATTTCGCCGTCTTCCGTCAAGCCCAGTAATTCGCTTCTGTCTTTAGATGTGGATCTGAGCTCGGTCTTTGAGGAAACCATGTATGTCGGGTTCTCTGCTGCGACCGGTTTGCTCGCTAGCCAGCATTACATCTTGGGTTGGAGTTTTACGATGAATGGAGAAGCTAGATCTTTGTCTCTGTCATCTCTCCCTTCTCTTCCCGGGCCTAAGAAGAGCGATACGCCCTTAATTATAGCAGTTTCGGTTACCGCTGCTGCTGTGGTTATCTTAGTTGCTGCATTGGCCGTTTTCATCATCAAGAAGATCAGGGATGCAGATGTTATTGAACCTTGGGAGCTCGATATTGGGCCGCATCGATTCCCTTACAAAGAACTCAAGAGGGCGACCCGCGGTTTTAGAGACAAAGAGCTGCTTGGATTCGGCGGGTTTGGTCGAGTTTACAAGGGCACTATACCGAACACAAACACCGAAGTCGCGGTTAAGCAGATCTCGCACGAATCAAAACAGGGTCTGCAAGAATTTGTGTCTGAGATTGCCACCATAGGGCGTCTTCGGCATAGAAACTTAGTCCAACTATTTGGATGGTGTCGGCGTCGGGGCGATCTTTTACTTGTCTATGACTTCATGCCTAATGGAAGCTTGGACAAGTACCTATTTGATGAACCCAAAACCGTTCTGACTTGGGTACAGAGATATAAAATTGTCCAAGGCGTGGCTTCGGGCCTCTTGTATTTGCACGAGGAATGGGAGCAGACTGTAATCCACAGAGACATTAAAGCCGGCAATGTATTACTGGATGCAGAGCTAAACGGTAGGTTAGGCGACTTTGGTCTTGCCAAGTTATACGAGCACGGGGCTGTTCCGAGCACTACACGCGTCGTGGGCACATTGGGTTATCTCGCGCCCGAGCTCACACGTACGGGCAAGCCCACGACGAGCTCGGACGTGTTTGCGTTCGGTGCATTGCTACTCGAGGTCGTCTGTGGCAGAAGACCTATCGAGCCGAAAGCCTTGCCTGAAGAGCTCATTCTGGTGGACTGGGTGTGGGAGAAGTGGAGGACAGGGGCTATACTGGATGTGGTGGATTCGAGATTGAAAGGTGAATTTGACGAGATCGAGGCCGTTGTAGTGTTGAAGCTGGGATTGATGTGTTCGAACAATGCCCCGGAGTCGCGGCCTACAGTGAGGCAGGTGGTGAGATACTTAGAAGGGCAGGTGGCGTTGCCGGAGACAGTGGCCGCACCAGATGCGGATGATGAGAAGAAGGGCAAAATCTGCAGCGCTAGCGATGGGAATTTTGATGATTTTGTCCATTCCTATCGGTATCCGACGTCTTCATTTATGGAGAAGGTCAGCACATGTTCATCCGATGATCGGGATCGGGATCGGGATCGTGATCTTGAAGCAGGCTTGGCCTCACCGCTTTCGCATTCCGGCAGTGGGGATGGCAGG
>gnl_Eucgr_v2.0_Eucgr.G00264.1
ATGTTCTTCAAGATTCTTGTTCTGGTTTCTCTGCTAGCCGTTTCGGCTTACGCTCAAGTGACCAGTTTCGTGTACAACGGTTTCCAATTGGGAAAGCTGAGCCTCGATGGGATGGCCTGGGTCACCCCCGATGGCCTCCTGAATATGGGCTACGACGTCAGACAGAATATGGGCCACGCCTTCCATCCCGAGCCAGTACAGTTCAAGAACTCGCCAAACGGCTCCGTCTTCTCCTTCTCCACCACGTTCGTCTTTGCGATCCGACCTCGGTATAAGACTCTGGGCGGCCACGGGATCGTCTTCATGGTCACGCCCCAGAGAGGCTTCCCCGGGTCCCTGTCTAGCGAATACCTTGGCATTTTCAACCAAACTGACCACGGCAACGCCACCAATCATGTGTTCGGGGTGGAATTTGACACGTTCCAGAGCAGCGAGTTTAATGACGTCAACGACAATCATGTCGGAATCGACTTGAACGGGTTGATATCAGCAAATTCAACTCCGGCAGGGTATTATGCATATGGTGGCGAGTTCAAGAACTTGACTCTAATCAGTGGTGAAGAAATGCAAGTTTGGGTGGACTATAATGGAACTGAAAAGCGGGTCGATGTCACATTGGCTCCGATCAAAGTGCAAAAGCCAAACACTCCCCTTCTGTCTCTTACATGGGATCTCGCGTCAGTTATCAACGAGAACATGTATGTTGGCTTCTCGTCATCGACCGGTTCAACCCAAACTTCTTACTATGTTCTGGGTTGGAGCTTCGGGGTAAATGCAAAGGCTCAGGAACTTGCCCTGTCCCAACTTCCTAAGCTTCCTCAGGTCGGTAAAAAGGATACGTCGAAGGTACTGACTATTGGGCTACCATGGGTGGTTCTTTTCCTCATATCAATCCTGATCTCGAGCGTGGTTTACGTGATGAGAAGGAAACGGAAATTTGCCGAGGTGCTCGAAGATTGGGAGAGGGACTACGGCCCGCACCAGTTGAAGTACAAAGACCTTTATATTGCGACAAAAGGATTTCGGGAGAAAGAGCTATTAGGGGCTGGTGGGTTCGGTCGGGTCTATAGAGGAATCTTACCCACATCAAACATAGAGATCGCAGTGAAGAGGGTCTCACATGAATCGAGACAGGGTATGAGAGAATTCATAGCGGAGATCATCAGCATTGGTCGGCTACGTCACCGCAACATAGTGTCGCTCCTTGGTTACTGCCGTCGGAAAGGGGAGTTGCTCTTGGTTTACGAATACATGCCCAATGGGAGCCTCGACAGGTACCTCTATAACCAACCAACGGTCACCCTAAATTGGGGGCAAAGATTTAGGGTGATCAAAGGAGTGGCATCTGGACTGCTTTATCTGCAGGAAGGCTGGGAGCAAGTAGTGATCCACAGGGATATAAAGGCGAGTAACGTCTTGCTAGATGCTGACCTAAATGGAAGACTTGGAGATTTTGGGCTTGCGAGACTATATGACCACGGAGCCGACCCTCAAACGACTCACGTCGCAGGAACGCTTGGTTATCTCGCCCCCGAACACACGCGAACCGGCAAAGCCACTAGGAGCACAGACGTGTTTGCATTCGGAGTGTTTTTGCTTGAGGTCGCCTGCGGGAGAAAGCCGATCCAGAATGGAGATGCGGAGGACACGATATTGGTGGACTGGGTATTTTCTTGCTGGGACAGGGGTGCCATTCTCGAGGCCAGAGATCCGAAGTTGGGGGCGAAGTTTGTGGAAGAAGAAATGGAGTTGGTTCTGAAACTCGGGTTGATGTGTTCCCACCCCGAGCCGCTGATGAGGCCTAGCATCCGTCAAATTTTGCATTACTTGGAGGGCGATATTCCAACGCCGGAGTTGTCGTCCATCGGCGGCAGGTTAACAGTCGGTCATCACGGAGGTTGTGATGATTTGGCTAGGTCTCCGTCCTCCATGGAAAATGCATTTCAGCAATCATATTCTGTCGTAGAATCGCTTCTCTCAGGTGGGCGA
>gnl_Eucgr_v2.0_Eucgr.G00265.1
ATGTTCTTCAAGATTCTTGTTCTGGTTTCTCTGCTAGCCGTTTCGGCTTATGCTCAAGTGACCAGTTTCGTGTACAACGGTTTCACAATGGGAGAACTGAGCCTCTATGGGATGGCCTGGGTCACCCCCGATGGCCTCCTGACTATGGGCTACGACCTATTACGGAAAGTGGGCCACGCCTTCCATCCCGAGCCAGTCCAGTTCAAGAACTCGCCAAACGGCTCCGTCTTCTCCTTCTCCACCACGTTCATCTTTGCGATCCGACCTCAGTATAAGCGTCTGGGCGGCCACGGGATCGTCTTCATGGTCACGCCCCAGAGAGGCTTCCCCGGTTTCCTGCCTAGCCAATACCTTGGCATGTTCGACTCAATTAACAATGGCAACGCCACCAATCATGTGCTCGGGGTGGAATTTGACACGGTACAGGACTACGAATTTGCTGACATCAACGATAATCACGTTGGGATCGACTTGAACGGGTTGGTATCAGTGAAGTCAACTCCAGCGGGGTATTATGCAGATGGGGGGAAGTTCAATGACTTGAATCTAAAAAGCGGTAAACCAATGCAAGTTTGGGTGGACTACGATGGCATGGAAAAGCTGATCAGTGTCACATTGGCTCCGATCAAAATGCAAAAGCCAAATACTCCTCTTCTGTCTCTTACATATGATCTCGCATCGATTTTCAACGAGAACATGTATGTTGGCTTCTCATCATCGACCGGTTTGCTCACTAATACTCACTATGTTCTGGGTTGGAGCCTCGGGGTAAATGCAAAGGCTCAGGAACTTGCCCTGTCCCAACTTCCTAAGCTTCCTCAGGTCGGTAAAAAGGATACGTCGAAGGTACTGACTATTGGGCTACCATGGGTGGTTCTTTTCCTCATATCAATCCTGATCTCGAGCGTGATTTACGTGATGAGAAGGAAACAGAAATTTGCTGAGGTGCTCGAAGATTGGGAGAGGGAATACGGCCCACACCGGTTCAAGTACAAAGACCTTTATATTGCGACAAAAGGATTTCGGGAGCAAGAGCTATTAGGGACTGGTGGGTTCGGTCGGGTCTATAGAGGAATCTTACCCACATCAAACATAGAGATCGCAGTGAAGAGGGTCTCACATGAATCGAGACAGGGTATGAGAGAATTCGTAGCGGAGATCATCAGCATCGGTCGGCTACGTCACCGCAACATAGTGTCGCTCCTTGGTTACTGCCGTCGGAAAGGGGAGTTGCTCTTGGTTTACGACTACATGCCCAATGGGAGCCTCGACAGGTACCTCTATAACCAACCAACGGTCACCCTAAATTGGAGGCAAAGATTTAGGGTGATCAAAGGAGTGGCATCTGGACTGCTTTATCTGCACGAAGGCTGGGAGCAAGTCACCTGCGGGAGAAGGCCAATCCAGAATCGAGATGCGGAGGACACGATATTGGTGGACTGGGTATTTTCTTGCTGGGACAGAGGTGCCATTCTCGAGGCCAGAGATCCGAAGTTGGGGGCGGAGTTTGTGGAAGAAGAAATGGAGTTGGTTCTGAAACTCGGGTTGATGTGTTCCCACCCCGAGCCGCTGATGAGGCCTAGCATCCGTCAAATTTTGCATTACTTGGAGGGTGATATTCCAACGCCGGAGTTGTCGTCCATCGGCGGCAGGTTAACAGTCGGTCATCACGGAGGTTGTGATGATTTGGCTAGGTCTCCGTCCTCCATGGAAAATGCATTTCAGCAATCATATTCTGTCGTAGAATCGCTTCTCTCAGGTGGGCGA
>gnl_Eucgr_v2.0_Eucgr.G00255.1
ATGTTCTTGAAGATTCTTGTTCTGGTTTCTCTGCTAGCCGTTTCGGCTTATGCTCAAGTGACCAGTTTCGCGTACAACGGTTTCCCAATGGGAAAGCTGAGCCTCGATGGGATGGCCTGGGTCACCCCCAATGGCCTCCTGAATATGAGCTACGACGTCAGACAGAATATGGGCCACGCCTTCCATCCCGAGCCAGTCCCGTTCAAGAACTCGCCAAACGGCTCCGTCTTCTCCTTCTCCACCACGTTCGTCTTTGTGATCCGATCTCGGTATAAGACTCTGAGCGGCCACGGGATCATCTTTATGGTCACGCCCCAGAGAGGCTTCCCCGGGTCCCTGCCTAGCCAAAACCTTGGCATTTTCAACCAAACTGACCACGGCAACGCCAGCAATCATGTGTTCGGGGTGGAATTTGACACGACCCAGAGCAGCGAGTTTAATGACATCAATGACAATCATGTCGGAATCGACTTGAACGGGTTGACATCAGCAAACTCAACTTCGGCAGGGTATTATGCAGATGGTGGTGAGTTCAAGAACTTGACTCTAATCAGTGGTGAAGAAATGCAAGTTTGGGTGGACTATAATGGAACTGAAAAGCGGATCGATGTCACATTGGCTCCGATCAAAGTGCAAAAGCCAAACACTCCCCTTCTGTCTCTTACATGGGATCTCGCGTCAGTTATCAACGAGAACATGTATGTTGGCTTCTCGTCATCGACCGGTTCAGCCCAAACTTCTAACTATGTTCTGGGTTGGAGCTTCGGGGTAAATGCAAAGCCTCAGGAACTCGCCCTGTCCCAACTTCCTAAGCTTCCTCAGGTCGGTAAAAAGGATATGTCGAAGGTACTGACTATTGGGCTACCATGGGTGGTTCTTTTCCTCATATCAATCCTGATCTCGAGCGTGGTTTACGTGATGAGAAGGAAACGGAAATTTGCCGAGGTGCTCGAAGATTGGGAGAGGGACTACGGCCCGCACCGGTTCAAGTACAAAGACCTTCATATTGCGACAAAAGGATTTCGGGAGCAAGAGCTATTAGGGACTGGTGGGTTCGGTCGGGTCTATAGAGGAATCTTACCCATATCAAACATAGAGATCGCAGTGAAGAGGGTCTCACATGAATCGAGACAGGGTATGAGAGAATTTGTAGCGGAGATCATCAGCATCGGTCGGCTACGTCACCGCAACATAGTGTTGCTCCTTGGTTACTGCCGTCGGAAAGGGGAGTTGCTCTTGGTTTACGAATACATGCCCAATGGGAGCCTCGATAGGTACCTCTATAACCAACCAACGGTCACCCTAAATTGGGGGCAAAGATTTAGGGTGATCAAAGGAGTGGCATCTGGACTGCTTTATCTGCACGAAGGCTGGGAGCAAGTAGTGATCCACAGGGATATAAAGGCGAGTAACGTCTTGCTAGATGCCGACCTAAATGGAAGACTTGGAGATTTTGGGCTTGCGAGACTATACAACCACGGAGCCGACCCTCAAACGACTCACGTCGCAGGAACGCTTGGTTATCTCGCCCCCGAACACATGCGAACTGGCAAAGCCACTAGGAGCACAGACGTGTTTGCATTCGGAGTGTTTTTGCTTGAGGTCGCCTGCGGGAGAAAGCCGATCCAGAATCGAGATGCGGAGGACACGATATTGGTGGACTGGGTATTTTCTTGCTGGGACAGAGGTGCCATTCTCGAGGCCAGAGATCCGAAGTTGGGGGCGGAGTTTGTGGAAGAAGAAATGGAGTTGGTTCTAAAACTCGGGTTGATGTGTTCCCACCCCGAGCCGCTGATGAGGCCTAGCATCCGTCAAGTTTTGCATTACTTGGAGGGCGATATTCCAACGCCGGAGTTGTCATCCATCAGCGGCAGGTTAACAGTCGGTCATCACGGAGGTTTTGATGATTTGGCTAGGTCTCCGTCCTCCATGGAAGAGGCATTTCAGCAATCATATTCTGCTGTAGAATCGCTTCTCTCAGGTGGGCGA
>gnl_Eucgr_v2.0_Eucgr.J02660.1
ATGGGAGAGATGAGCCTCGATGGGATGGCCTGGGTCACCCCCGATGGCCTCCTGACTATGGGCTACGACGTATTAACGGAAGTGGGCCACGCCTTCCATCCCGAGCCAGTCCAGTTCAAGAACTCGCCGAACGGCTCCGTCTTCTCCTTCTCCACCACGTTCATCTTTGCGATCCGACCTCATATTAAGACTCTGAGCGGCCCCGGGATCGTTTTCACGGTCGCGCCCCAGATAGGCTTCCCCGGGTCCCTGCCTAGCCAATACCTTGGCATTTTCAACGAAACTGACTACGGCAACGCCACCAATCATGTGTTCGGGGTGGAATTTGACACGACCCAGAGCAGCGAGTTTAATGACATCAACGACAATCATATCGGAATCGACTTGAACCGGTTGACATCAGCAAACTCAACTCCGGCAGGGTATTATGCAGATGGTGGTGAGTTCAAGAACTTGACTCTAATCAGTGGTGAAGAAATGCAAGTTTGGGTGGACTATAATGGAACTGAAAAGCGGGTCGATGTCACATTGGCTCCGATCAAAGTGCAAAAGCCAAACACTCCCCTTCTGTCTCTTACATGGAATCTCGCGTCAGTTATCAACGAGAACATGTATGTTGGCTTCTCGTCATCGACCGGACATTCAGTCCAAACTTCTTACTATGTTCTGGGTTGGAGCTTCGGGGTAAATGCAAAGGCTCAGGAACTTGCCCTGTCCCAACTTCCTAAGCTTCCTCAGGTCGGTAAAAAGGATACGTTGAAGGTACTGACTATTGGGCTACCATGGGTGGTTCTTTTCCTCATATCAATCCTGATCTCGAGCGTGGTTTACGTGATGAGAAGGAAACGGAAATTTGCCGAGGTGCTCGAAGATTGGGAGAGGGACTACGGCCCGCACCGGTTCAAGTACAAAGACCTTTCTATTGCGACAAAAGGATTTCGGGAGCAAGAGCTATTAGGGACTGGTGGGTTCGGTCGGGTCTATAGAGGAATCTTACCCACATCAAACATAGAGGTCGCAGTGAAGAGGGTCTCACATGAATCGAGACAGGGTACGAGAGAATTCGTAGCGGAGATCATCAGCATCGGTCGGCTACGTCATCGCAACATAGTGTTGCTCCTTGGTTACTGCCGTCGGAAAGGGGAGTTGCTCTTGGTTTACGAATTCATGCCCAACGGGAGCCTCGACAGGTACCTTTATAACCAACCAACGGTCACCCTAAATTGGAGGCAAAGATTTAGGGTGATCAAAGGAGTGGCATCTGGACTGCTTTATCTGCACGAAGGCTGGGAGCAAGTAGTGATCCACAGGGATATAAAGGCGAGTAACGTCTTGCTAGATGCTGACCTAAATGGAAGACTTGGAGATTTTGGGCTTGCGAGACTATACGACCACGGAGCTGACCCTCAAACGACTCACGTTGCAGGAACGCTTGGTTATCTCGCCCCCGAACACACGCGAACTGGCAAAGCCACTAGGAGCACAGACGTGTTTGCATTCGGAGTGTTTTTGCTTGAGGTCGCCTGCGGGAGAAGGCCGATCCAGAATCGAGATGCGGAGGACACGATATTGGTGGACTGGGTATTTTCTTGCTGGGACATAGGTGCCATTCTCGAGGCCAGAGATCCGAAGTTGGGGGCGGAGTTTGTGGAAGAAGAAATGGAGTTGGTTCTGAAACTCGGGTTGATGTGTTCCCACGCCGAGCCACTGATGAGGCCTAGCATCCGTCAAGTTTTGCATTACTTGGAGGGCGATATTCCAACGCCGGAGTTGTCGTCCATCGGCGGCAGGTTAACAGTCGGTCATCACGGAGGTTTTGATGATTTGGCTAGGTATCCATCCTCCATGGAAAATACATTTCAGCAATCAAATTCTGTCGTAGAATCGCTTCTCTCAGGTGGGCGA
>gnl_Eucgr_v2.0_Eucgr.G00291.1
ACTTCAAAGCCTCTGGCCGTGTTCCTTGGGATTGTTCTGACGGTGACTCTCCTGGCAAACACAGCCGCAAGTCATGGAACCGGCGATTTCACGTACAGTAGTTTCAAGACTGCGAATCTGAGCCTCGATGGTTTAGCTGTACTCACTGGCGATGGCCTCCTGAGGTTAACCAACGTGACCAAACAGAAGGTAAGTCATGCCTTCTACCCCGACCCTATCGCGTTCAAGAACTCATCCAACGGTGCTGTCCACTCATTCTCCACCACGTTTGTCTTCGCTATAATTCCCGAATATCCAGCTCTGGGTGGTCATGGGTTCGCCTTTGTGATAGCTCCTCGTAGAGAAATTCCCGGAGCTCGGCCTAATTTTTTCTTGGGCCTCTTCAACGAAACCAACAATGGCAATGCCACGAACCACATTTTCGCTGTAGAATTTGACACGGTTCAAAACAACGAATTCAGAGATATCAATGACAACCATGTTGGGATCGATGTCAATGGGCTGACCTCTGCAAAATCTTCCCCAGCTGGATACATCGAAAACAGCGTTCAAGGCTTCAGAAACTTGAATCTGATTAGTGGTAAAGCAATGCAAGTTTGGGTGGATTATGATGGTGTGCAGAAAAAAATCAGTGTCACATTAGCCCCTGTCAATGTCAACAAACCGAGCATTCCCCTTTTGTCTCTGTCCTGCAATCTCTCGCCAATTTTCAAGGAGACCATGTACGTTGGGTTTTCATCTTCGACCGGCTCGCTCTATACTTCTCATTATATCCTTGGATGGAGCTTTAAATTAAATGGACAAGCTCAAAGGCTAGATTTGTCTCAACTTCCTAGATTACCACATAGGAAAAAGAAGCAGAAATACAATCTTCTCACTACTGGACTGCCTTTCATATGTTTGTTTATTCTGTCCATTCTAGTCTTTGCTGTGGCTTATGTGATAAGAAGACGACGGAAATTCGCAGAGGTTCTCGAGGATTGGGAACGCGACTACAGTCCGCATAGGTTCAAGTACAAAGATCTCTATGTTGCCACAAAGGGGTTCAGGGATGAGGAACTGTTAGGAACTGGTGGATTTGGTAGGGTTTATAGAGGGGTATTACCCACCATGAAAACTGAGATTGCAGTGAAGAGGATTTCTCATGAATCAAGGCAAGGGATGAGGGAGTTCATTGCGGAGATTATCAGTATTGGTCGGCTTTGTCATCGGAACATAGTAACACTCCTCGGTTACTGCCGTCGAAAGGGTGAGCTGCTGTTGGTCTATGAGTATATGCCGAATGGAAGCCTAGACAAGTACCTCTATAACCAACCAAAGATGACCCTCAGTTGGAACCAAAGATTTAGAGTGATCAAAGGTGTTGCATATGGCCTCTCTTATCTCCATGAAGGATGGGAACAAGTAGTGATTCACAGAGATATCAAAGCTAGCAACATCTTGCTTGATTCAGAGCTAAATGGGAGGTTAGGAGATTTCGGGCTTGCAAAACTATATGATCATGGTACCGATCCTCAATCCACCCATGTGGTGGGAACTCTTGGGTATATGGCCCCGGAGAGCACTCGAATGGCTAGGGCCACTACGAGCACAGATGTTTACGCATTCGGCGCATTTTTGCTCGAGGTCACTTGCGGAAGAAGACCGATTGAGGTTTGGGAGGATAATGATGTGATATTGGTGGAATGGGTGTTTTCTTGCTGGGATAAGGGTGACATACTGGAGGCAAGAGATCCAAATTTAGGGACGGACTTTTTGGCGAAGGAGGTGGAGCTAGTGCTGCAACTCGGATTGTTGTGCTCCCAATCTCAGCCAACTGCGAGACCAAGCATGCGTCAAGTAGTGCAGTACTTGGAAGGGGATCTCGCATTAGAGGAGTTCTCATCTCTCGGTATTTCAAGAAGTGGATTCCCATTTGCATGTCATGAAGGTTTTAGTACGTCTGGCAGGTCTTATCCGTTTTACGGAGACAACGCATTTTCTCAGATGTCTTCTGTTGCAAACTCTGTACTCTCTGGTGGAAGA
>gnl_Eucgr_v2.0_Eucgr.L02889.1
ATGTTCTTCAAGATTCTGGCCGTGCTCTCTCTGCTACCAGTTTTGGCTTACGCTCAAGAGACCAATTTTGTTTACAACGGTTTCCGATCGGCCAATCTGAGCCTCGATGGGATTGCCGCGGTCACCTGCAATGGCCTCCTGAAGCTGACCAACGACACCAAACTGCAGAAGGGCCACGCCTTCCATCCCGACCCTGTCCAGTTCAAGAACTCGCCAAATGGCTCCGTCTACTCCTTCTCCACCGCTTTCGTCTTCACAATTCAACCTCTGTATGCCAATCTAAGCAGCGATGGGATCGCCTTCGTGATCGCGCCCCAGAGAGGCCTCCCTGGGTCCCTGGCAAGCCAATACCTTGGCATGTTCAACGAAACTGACAACGGCAACTCCAATCATGTGTTTGGGGTGGAACTCGACACGATCCAAAACACAGACTTTAAAGACATCAACGATAATCATGTCGGAATCGACTTGAATGGGTTGACATCAGCAAACTCAACTCAGGCGGGGTATTATGCAGATGGTGGTGAGTTCAAGAACTTGACTCTAATCAGTGGTAAAGAAATCCAAGTTTGGGTGGACTACGATGGAACT
>gnl_Manes_v6.1_Manes.04G009600.1
ATGCTTCCAGAAATATGGTTGAAAATTCCATTACTTATGCTTATCAAAAGTTTTGAATTTGATACAGTTCAAGATTTTGAGTTTGGAGATATTAATGATAACTATATGGGTATTGATATAAATAGTTTGGTATCAAATAAATATGCTCCTGCTGCTTTTTTTATTGATAATTCTACTAAGATGAATTTGACTCTCCAAAGTGGTAAGGTTTTTCAAGCTTGGGTTGATTATGACTTGACCCAGAATCTAATAGAGGTTAGGCTTTCATCTTCTTCCATAAAACCAAGATCTCCCATCTTGTCTTTTGAAGTAGATCTTTCTCCTTTCCTCCATGATTATATGTATGTGGGATTCTCTTCATCTACTGGGTTGCTGGCAAGCACACACTATATTCTTGGA
>gnl_Manes_v6.1_Manes.08G058800.1
ATGTTTTACACAATTTTGATCCTAAGTTTGTTCCTAAAATTTGCATCTTCAGACAACAAAACTGAACCTGGATTCTTGTTCGATGATTATTTCGAATTGGGTGGCAAAGCAGAGGTGAACAATTCCAATATGTCCTCTTATGTAATATTTGCAGATAGTGGGCTAAGCGAAGCAGGACAAGTCTTCTACGACCATCCTTTCAAATTCAAGAACTCAACAGCTTCTGCTTCCGTCTTCTCTTTCTCCACCACCTTTGTTTTTGTAGTAATATCAAGGGATCCTGAATTCAGCGGCCATGGACTTGCCTTCGCTATCTCGCCATCGAAAGGTATGCCTGGTGCCTTACCAAATCAGTATCTTGGTCTTTTTAATGCAACTAACAATGGAAATAGTTCAAATCATGTAGTTGCAGTAGAGCTCGACACAGACCAAGATTTCCAATTTGATGACAGAGATGATAATCATCTGGGTATTGATATTAATGGGTTGGTTTCTGTGAAATCTGCTACTGCTGGTTACTATACTGAACATGGGAATTTCAAAGAGCTAGATCTCAAGAGTGGGAAACCAATTCAGGTCTGGATTGAATATGATAGCTTGAATCAACAGCTTAATGTCACAATTCATCCAATAAAAGTCCCTAAACCCTTGCGTCCACTTTTATCACTTGCAAGAAATCTTTCCCCTTATTTCTTTGAGTTTATGTATGTTGGCTTCTCATCAGCTAGTGGGTCGAAATCTTCTCACTACATCTTGGGTTGGAGTTTCAGGATGAATGATCAAGCTCCGGAGATTAATCTCTCTGGTCGTCCTGATATTCCTGGTGTCACAAGTGAAAATGAAGGTGATAGATCTGGAAAAGTACAGAAGATTTTGGCTGTCGTATTATCTTCAACAGGTGGTGTTTTTGTTCTACTGTTGATTTTTGGTGCACACATGATTTCCAGGAGGAGAAAATTCATTCGGGGACTTGAGGATTGGGAGGTGCTATATGGACCTCACAGGTTCTCATATAAAGATCTATTTATTGCAACAAAAGGCTTCAGACATAGACAACTTCTTGGAAAGGGAGGTTTTGGCAGGGTTTATAGAGGAATTCTACCATTCTCAAATGTTCAAATTGCAGTGAAGAGGATCTCTCATGATTCCAGGCAAGGAATGAGAGAGTTCGTAGCCGAAATCGCAACCATTGGCCGTCTAAGGCACCCGAACTTAGTTCGGCTTCTGGGATATTGCAGGCGCAAGAATGAACTTTTCTTAGTTTATGACTTCATGCCTAATGGAAGTCTTGACAAGTTCCTTTATCATGTACCCAATTCCATACTAAACTGGAAACAAAGATTCAAAATTATCAAAGATGTGGCATCTGCACTGTTCTATCTCCACCAACAATGGGTTCAAGTTATAATCCACAGAGATATCAAGCCTGCCAATGTGCTCATCGACAATGAGATGAATGCCAGGCTCGGAGATTTTGGGCTTGCCAGGTTATGTGACCATGGAAACGATCCTCAAACCTCACATGTTGCTGGTACTCCAGGCTATATTGATCCAGAGATTGTGCAGAGTGGAAAATCAACCACACTTACTGATATATATGCATTTGGGGTGTTTATGCTTGAGGTTACTTGTGGAAGAAAGCCTGTGGATCCTCGAGCTTCGGCTGAGAAAGTAATGTTGATCGATTGGGTGATGAATTGCTGGGATAGAGGAGCTATTTTGGAGACAGTTGATTGGAGACTAGGAAATGAGTATGTGTTGCATGAAGCTGAATTGGTTTTGAAGCTTGGATTGCTTTGTTCACATCCTGTTGCTGCTTTTAGGCCTAGCATGTCTAGTGCAGTACAATTATTGGATGGAGTTGCTCAGTTGCCGGAAAATTTAAGTGATATAATCAAATCTCGAGATTCCGGTGAAGGATCCCGTCAAGGAGGTGTAGCCAATGATGAATTCTCGTGTCAACAAATATCTGTTGCTTCATTGACATTTACAGAATCATTTGCTTCTGATGGACGT
>gnl_Manes_v6.1_Manes.08G088500.1
ATGGCATTTACTCTCAGGTTTTTCTCTGCTTTTGTCTTGTTCTTCATCCCAGTTTCATGTCACCCCAATGAACTCTTCTTTGCTGGATTTAAAGATGTTGGTGCCAATATAACCTTGAGTGGAGTTGCAGAGATTGGTAAAAATGGCATTCTTCGCTTAACTAATGAAACCAGTAGATTAATGGGTCATGCTTTTTATTCTTCTCCATTTCAGTTCAAGAACTCTACTAATGGCAAAGCTTTCTCTTTTAGTACCTCTTTTGCTTTTGCTATAGTCCCAGAGTATCCAAAGCTCGGTGGCCATGGTCTCGCTTTCACAATCTCAACTTCAAAGGATCTGAAGGCTCTCCCCAGTCAGTATCTTGGCCTTCTCAATTCAACTGATTTAGGTAACTTCACAAATCACCTTCTGGCTGTTGAATTCGACACTGTTCAAGATTTCGAGTTCGACGACATCAACGACAACCATGTTGGTATCGATATCAACAGCTTGAAGTCTAACGCATCTGCTCCTGCAGAATATTACACTGACAATTCTACAAAGCTGGGTCTGAATCTCAAAGGTTTGCTCGCTAGCTCACACAATCTCTTGGGCTGGAGCTTTAAGATGAATGGCCAAGCTCCAGCTCTGGATCTTTCTTCTCTGCCTTCACTTCCGGCTGGTCCCAGAAAGAAGCACATGGGTTTAACAATAGCGGTCGCAGTCTCGTCAGTTTTTCTTGCAATTATCGCATTAGCCGTTGCTAGCTTCTACGTGATTAGAAAAATCAAGAACACTGAGATAATAGAAGATTGGGAGCTGGAGATTGGTCCTCATCGATACTCTTATGAAGAACTCAAGCAAGCAACCAATAGTTTCAGCGACAAGGAGCTACTTGGGCAAGGTGGTTTTGGCCAAGTTTTCAAAGGTACACTTCCCGGTTCAAAGACTCAAGTAGCAGTCAAGCGAATTTCAAATGACTCTAAACAAGGTCTGCGCGAATTCGTATCAGAAATCGGTAGTGTTGGTAGACTTCGTCACCGGAATCTGGCTCAACTGCTGGGTTGGTGTCGGCGACGAGATGATTTTCTTCTCGTTTATGAATATATGGCTAATGGGAGTTTAGATAGGTTTCTGTTCGATGAACCAAGAATAATTTTAAACTGGGAATTGAGGTTCAAGATTATAAAAGATGTTGCTTCTGGGCTTCTTTATTTACACGAAGGCTACGAGCAGGTGGTGATTCACAGAGACGTCAAAGCCAGCAATGTCCTTCTAGACAGCGAGCTAAACGGCAAACTTGGCGATTTTGGTCTTGCAAGACTATACGAACATGGCTCGAACCCAAGCACGACACGGGTCGTGGGCACATTGGGGTATCTAGCACCAGAATTGCCGAGGACAGGGAAGGCCACAACAAGCTCAGATGTGTATGCATTTGGTGCACTTTTGCTTGAGGCAGCTTGTGGGCGCAGGCCCGTTGAACCCAAGGCGTTGCCGGAGGAGATGGTGCTGGTGGATTGGGTGTGGCAAAGGTTCAGAGAAGGCAGAGTCCTTGATGTGGTGGACCACAGGCTAAATGGTGAGTATGATGAGAGGGAAATGACGATGGTTCTGAAATTGGGGATAATGTGCTCAAACAATGTGCCAATAGCTAGGCCAACAATGAGACAAGTGATGAGGTTTTTGGATGGAGAGGCTCAGCTGCCGGAAAATTTGAGGGCTCCAAACGGAGCAGAATATGGTGACGGAGGAGGAATGGAGATAATTGATGGGTTTGATGATTTTGTGGACTCATTTGCATCTTCTTCGTTTGATAAAATGAGCTCATCATATTCGTTTATGGAACATAGGGATGGTGGTAATAGTTTTGCTTCTGTTTCTACTTCTCTTTCTCTTCTCCATGTTAGAGGAGAGACAAGG
>gnl_Manes_v6.1_Manes.02G129300.1
ATGCCTGATTTCGCTGGCCAAGGCTTTGCCTTCACAATTTCTCCATCTGCTGAGTTCACAGGGGCGTGGGCAATAGGGTACCTCGGACTTTTTAATTTAACAAACAAAGGCTTGTCCTCAAACCATGTCTTTGCTGTTGAGCTTGATACTATATTGACTCCTGAATTTAATGACATCAATGACAACCATGTTGGAATTGATGTAAATGGCTTGATTTCCAATGTATCAGCACCAGTGGCCTATTTTCCTGATAAGGAAAGGGAAAATAAGAGCTTAGAGCTCAGAAGTGGAAATCCAAGGCCTCTATTGTCAACAGCTATTGATCTTTCTCCAGTCTTCATGGATTCTATGTATGTTGGCTTTTCTTCATCTACTGGAACACTGGCAAGCTACCATTATATTCTTGGATGGAGCTTCAACAGAAGTGGACCAGCTCAAAGTCTTGATGTATCTAAGCTTCCTTCACTTCCACCTAAAAGAGAATCAAGTAAGAAACTTGATTTAAGAATTATGGTCCCATCAGTAACAGCAAGTATTGTGCTGATAATAGCATCTGGAGTTGTTTATAGGAGGAAGAGATTTGAAGAATTGCACGAAGATTGGGAACAGGAATATGGTCCTCAAAGATTCTCTTACAAGGATCTCTACAAAGCAACAAGAGGATTCAAAGACAAAGAGCAGCTGGGATTTGGAGGTTTTGGAAGTGTTTACAAAGGTGTATTGCCTTCTTCCAATACACAAGTTGCGGTTAAGAAAGTCTCACATGATTCTCAACAAGGAATTAAGGAATTTGTTTCTGAGATTGTCAGCATGGGGAGGCTAAGGCATAGGAACCTGGTGCAGCTCCTAGGCTATTGCCGTCGAAAGGGAGAGCTGCTCTTGGTATATGATTATATGCCTAATGGAAGCCTTGACAAATTCCTATTTCAAAACGACACACCAAATTTGAATTGGATTCGCCGATATCAAATCCTGAGAGGAGTTGCATCTGCCATGCTTTACCTCCATGAAGAGTGGGAACAAGTCGTTCTGCACAGAGATGTTAAAGCTAGTAACGTTATGCTAGATGCTGAACTTAATGGACGGTTAGGAGATTTTGGACTAGCTAAGTTCTATGATCATGGATCAATTCCTCAAACAACCTGTGTGGTTGGAACTGTGGGATACCTTGCACCAGAGGTTTCAAGAACAGGAAGGGTCACTACCAGCAGTGATGTTTTTGCCTTTGGGATCTTAATGCTTGAAGTGGCTTGTGGAAGAAGGCCTATAGAGCCAGAAAGACCACCTCAGGAGGCGCTTTTGTTAGACTGGGTTCTTGAATGCTGGAAAAGAGGGGCCATTCTGGAGACGAGTGATCCTAGACTGGAAGGTAGGTATATGGCAGAAGAAATGGAAATGATTTTGAAGCTAGGCTTGCTTTGTACTCACGCTACACCAGCAGCAAGGCCTATCACGAGACAAGTCATGCAATATCTGGATAAAAATGCTCCCTTACCAGATATACTATTGGATGGTCCTGGTATAGGTTTGGTCACAGTTAGCCAAGAAGCCGCTGGAGATTTCTATTCGTCCTTCCCTGCATCTAATGATTATTCTGTGTTGTCTATTACCACCTCCATCCTTAGCTACGGTCGC
>gnl_Manes_v6.1_Manes.02G129100.1
ATGTTGTTAACGGTCAAATTGCTGTATATTCTGCTATGCAGTTCTGTTTTCTTGAAGTATTTGGCCTTAGCTGATCAAGAGGTAAATCAGTTCATCTACCATGGCTTCAATGAAGCCAACCTGCATCTTAATGGGATTGCCAAAATCCTCCCCAATGGTCTATTACAGTTGACAAACATTTCATTCGAACAAATTGGCCACGCTTTCTTTCCACTCCCTATCAAATTCAGTAAAAATGCATCCACCAATTCTCAGTCTTTCTCATTTTCTACCAGTTTTGTTTTTGCTATTGTTCCTCAGGTGCCTGATCTCGGTGGCCATGGCTTTGCCTTCACAATTTCTCCATCTGCTGAGTTCACAGGGGCGTGGGCAGTAGGGTACCTAGGACTTTTTAATTCAACAAACAACGGCTTGTCCTCAAACCATGTCTTTGCTGTTGAGCTTGATACTATATGGACTCCTGAATTTAATGACATCAACAGCAACCATGTTGGAATTGATGTAAATGGCTTGATTTCCAATGTATCAGCACCAGTGGCCTACTTTCCTGATAAGGAAAGGGAAAATATGAGCTTAGAGCTCAGAAGTGGAAATCCAATGCAGGTTTGGATAGATTACGATGATATGGAGCAGCTTCTCAACGTAACAGTAGCTCCTCTAACAAGCAAGAAACCGCAAAGGCCTCTATTGTCAACAGCTATTGATCTTTCTCCAGTCTTCATGGATTCTATGTATGTTGGCTTTTCTTCCTCTACTGGAGCAGTGGCAAGCTACCATTATATTCTTGGATGGAGCTTCAACAGAAGTGGACCAGCTCAAAGTCTTGATTTATCTAAGCTTCCTTCACTTCCACCTAAAAGAGAATCAAGTAAGAAACTTGATTTAAGAATTATGGTCCCATCAGTAACAGCAAGTATTGTGCTGATAATAGCATCTGGAGCTGTTTATAGGAGGAAGAGATTTGAAGAATTGCACGAAGATTGGGAACAGGAATATGGTCCTCAAAGATTCTCTTACAAGGATCTCTACAAAGCAACAAGAGGATTCAAAGATAAAGAGCTGCTGGGATTAGGAGGTTTTGGAAGGGTTTACAAAGGTGTATTGCCTTCTTCCAATACACAAGTTGCGGTTAAGAAAGTCTCACATGATTCCCAACAAGGAATTAAGGAATTTGTTTCTGAGATTGTCAGCATGGGGAGGCTAAGGCATAGGAACCTGGTGCAGCTCCTAGGCTATTGCCGTCGAAAGGGAGAGCTGCTCTTGGTATATGATTATATGCCTAATGGAAGCCTTGACAAATTCCTATTTCAAAACGACACACCAGATTTGAATTGGATTCGCCGATATCAAATCCTGAGAGGAGTTGCATCTGCCATGCTTTACCTCCATGAAGAGTGGGAACAAGTCGTTCTGCACAGAGATGTTAAAGCTAGTAACGTTATGCTAGATGCTGAACTTAATGGACGGTTAGGAGATTTTGGGCTAGCTAAGTTCTATGATCATGGATCAATTCCTCAAACAACCCGTGTGGTTGGAACTGTGGGATACCTTGCACCAGAGGTTTCAAGAACAGGAAGGGTCACTACCAGCAGTGATGTTTTTGCCTTTGGAATCTTAATGCTTGAAGTGGCTTGTGGAAGAAGGCCTATAGAGCCAGAAAGACCACCTCAGGAGGCGCTTTTGTTAGACTGGGTTCTTGAATGCTGGAAAAGAGGGGCCATTCTGGAGACGAGTGATCCTAGACTGGAAGGTAGGTATATGGCAGAAGAAATGGAAATGATTTTGAAGCTAGGCTTGCTTTGTACTCACGTTACACCAGCAGCAAGGCCTATCATGAGACAAGTCATGCAATATCTGGATAAAAATGCTCCCTTACCAGATATACTATTGGATGGTCCTGGCATAGGCTTGGTCACAGTTAGCCAAGAAGCCGCTGGAGATTTCTATTCGTCCTCCCCTGCATCTAATGATTATTCTGTGTTGTCTATTACCACCTCCATCCTTAGCTACGGTCGC
>gnl_Manes_v6.1_Manes.02G129400.1
ATGGCATTGTTTCTCACGTCACTTAAACTTTTGCTAGCTTTTTTCGTTTGCTCGATACCCTTGTCCCTAGCTCAAGAAGCAAATCACTTCATTTACAATGGCTTCAAGGGAGCCAATCTGAGTCTCAATGGGATTGCAAAAATCAATCCCAATGGTCTTTTACAACTTACAAACACTTCCCACCAGCAAATTGGCCATGCTTTCTTCCCATTCCCATTTCATTTCAATTCATCTTTGTCTAACAATTCTCGGCCATCTTTCTCATTTTCTACTTCTTTTGTGTTTGCCATGGTTCCTGAGTCGCCTGCTCGAGATGGCCATGGCATAGCCTTTACTATATCACCATCTCTAGAGTTCAAAGGGGCCATAGCAACGCAATATCTTGGACTCTTCAACTCCAAGCATTTTTTCAAATCATGCAGAAATAGAGAAATATTTTCAAAAACATGCAGGATCCGAAAATATTTTCGGATTCTGTGCTTATCTTCAAACCACTTGCTTGCTGTCGAGTTCGATACTGTAAGGAACCCTGAATTTGGAGATATTAACGACAACCATGTTGGAGTAGATATCAATAACTTGACGTCCATTGAATCAGCTCCGGCGATGTATTTTTCTGAAAATGATGGGAAAAATAAGAGCTTGGACCTTGCTAGTGGGAAACCAGTGCAGGTTTGGATAGATTATGATGAATTAGAGAAGTTACTCAATGTAACACTAGCTCCTCTTGGAACAGTGAAGCTAGAAAAGCCACTATTGTCGACAACTGTTGATATCTCTGCAGTTCTCTTGGAGTCCATGTATGTTGGGTTCTCTGCATCTACAGGTTCAGTTGCATGTTACCACTATATTCTTGGGTGGAGCTTCAACAATAATGGGCAAGCACAAAGCCTTGACCTCTCAAAGCTTCCTTCACTTCCTCTTAAAAGAAAATCAAAGAGTAAGCTAGAACTAAAAAATTTTCCACCATTACTGACAGTAATTGTCTTCCTCGTAACTATTTCTGTAACTATTTATGTAATGAGGAAGAAATATGAAGAAATACGTGAAGATTGGGAACTGCAATATGGTCCTCAAAGATTTTCTTACAAGGATCTTTACAAAGCAACCAAAGGTTTCAAAGACAAACAGCTTCTTGGGTCTGGAGGTTTTGGAAGTGTTTACCGAGGAACGTTACCTTCATCCAATGTGGAAGTTGCAGTAAAGAAAATTTCACATAATTCAAAACAAGGAATGAAGGAATTTGTGGCAGAAATTGCTAGCATGGGAAGGCTAAGGCACAGGAACCTGGTTCACCTCCTAGGCTATTGCCGGCGAAAGGGAGAGCTTTTCTTGGTCTATGATCATATGCCCAATGGAAGCTTTGATAAGTTCCTTTTTAGCAATGAAAAACCCAACCTTGATTGGGTTCGGCGATTTCAAATCATCAAAGGAGTAGCATCTGCTCTATTCTACCTGCATGAAGAGTGGGAACAAGTTGTTCTTCATAGAGATGTGAAAGCTAGCAATGTTTTGTTAGATGCTGATCTCAACGGGCGACTAGGAGACTTTGGACTTTCCAAGTTTTATGATCATGGATCAACACCTCAAACAACGTCTGTGGTTGGAACTGTGGGATATCTTGCACCTGAACTTAGTACAACTGGAAAACCTACTACAAACAGTGATGTTTTTGCTTTTGGGATCTTCCTGCTTGAAGTGGTTTGTGGAAGGAGACCTGTGGAGTATAAAAGACCACAGGAGGAAGCTGTTTTGTTGGATTGGGTTCTTGAATGCTGGAAAAGAGGGGACATGCTTATGACTGTTGATCCTAGATTGGAAGGTAGCTTTGTTGTGGAAGAAATGGAATTGGTTTTGAAACTAGGTCTACTTTGTGCACACCGTCTACCCATGGCTAGGCCCACAATGAGGCAAGTGGTGCAATATTTAGATGGAAATGCCACCTTGCCAGAGATACCATTGCACGGTGCGGGTGTTGGTGTATTTTCAGTTAGCCATGAAGCACCTATGAGATGGATGTTAATGGTTTGTTTCAATCAACCTTTTGCTGCCCAGTCTGATGACATTAATGACATCAAATTGCTTTGT
>gnl_Manes_v6.1_Manes.02G129000.1
ATGGCATTGTTTCTCAAGTCACTTAAACTTTTGCTTGCTTTTTTCGTTTGCTCGATACCCTTGTCCCTAGCTCAGGAAGCAAATAACTTCATTTACAATGGCTTCAAGGGAGCCAATCTGAGTCTCAATGGGATTGCAAAAATCAATCCCAATGGTCTTTTACAACTTACAAACACTTCCCACCAGCAAATTGGCCATGCTTTCTTCCCATTCCCTTTTCATTTCAATTCATCTTTGTCTAACAATTCTCGGCCATCGATCTTTCTCATTTTCTACTTCTTTTATGGCCATGGCATAGCCTTTACTATATCACCATCTGTAGAGTTCAAAGGGGCCATAGCAACGCAATATCTTGGACTCTTTAACTCCACCACCTTAGGCTTATCTTCAAACCACTTGCTTGCTGTCGAGTTCGATACTGTAAGGAACCCTGAATTTGGAGATATTAACGACAACCATGTTGGAGTAGATATCAATAACTTGACGTCCATTGAATCAGCTCCGGCGATGTATTTTTCTGAAAATGATGGGAAAAATAAGAGCTTGGACCTTGCTAGTGGGAAACCAGTGCAGGTTTGGATAGATTATGATGAAATAGAGAAGTTGCTCAATGTAACACTAGCTCCTCTTGGAACAGTGAAGCCAGAAAAGCCACTATTGTCGACAGCTGTTGATACCTCTGCAGTTCTCTTGGAGTCCATTTACCACTATATTCTTGGGTGGAGCTTCAACAATAATGGGCAAGCACAAAGCCTTGACCTCTCAAAGCTTCCTTCACTTCCTCTTAAAAGAAAATCAAAGAGTAAGCTAGAACTAAAAAATTTTCCACCATTACTAACAGTAATTGTCTTCCTCGTAACTATTTCTGTAACTATTTATGTAATGAGGAAGAAATATGAAGAAATACGTGAAGATTGGGAACAGCAATATGGTCCTCAAAGATTTTCTTACAAGGATCTTTACAAAGCAACCAAAGGTTTCAAAGACAAACAGCTTCTTGGGTCTGGAGGTTTTGGAAGTGTTTACCGAGGAACGTTACCTTCATCCAATGTGGAAGTTGCAGTAAAGAAAATTTCACATAATTCAAAACAAGGAATGAAGGAATTTGTGGCAGAAATTGCTAGCATGGGAAGGCTAAGGCACAGGAACCTGGTTCACCTCCTAGGCTATTGCCGGCGAAAGGGGGAGCTTTTCTTGGTCTATGATCATATGCCCAATGGAAGCTTTGATAAGTTCCTTTTTAGCAATGAAAAACCCAACCTTGATTGGGTTCGGCGATTTCAAATCATCAAAGGAGTAGCATCTGCTCTATTCTACCTGCATGAAGAGTGGGAACAAGTTGTTCTTCATAGAGATGTGAAAGCTAGCAATGTTTTGTTAGATGCTGATCTCAACGGGCAACTAGGAGACTTTGGACTTTCCATGTTTTATGATCATGGATCAACACCTCAAACAACGTCTGTGGTTGGAACTGTGGGATATCTTGCACCTGAACTTACTACAACTGGAAAACCTACTACAAACAGTGATGTTTTTGCTTTTGGGATCTTCCTGCTTGAAGTGGTTTGTGGAAGGAGACCTGTGGAGTATAAAAGACCACAGGAGGAAGCTGTTTTGTTGGATTGGGTTCTTGAATGCTGGAAAAGAGGGGACATGCTTATGACTGTTGATCCTAGATTGGAAGGTAGCTTTGTTGTAGAAGAAATGGAATTGGTTTTGAAACTAGGTCTACTTTGTGCACACCGTCTACCCATGGCTAGGCCCACAATGAGGCAAGTGGTGCAATATTTAGATGGAAATGCCACCTTGCCAGAGATACCATTGCACGGTGCGGGTGTTGGTGTATTTTCAGTTAGCCATGAAGCACCTAGTGATCGGCCTTTTCTTTCTGCAGAGAGTATTTATTCCTTTTCCTTCTCAGATACTGACTCAATCCTCAATGGTCGC
>gnl_Manes_v6.1_Manes.02G128900.1
ATGTTGTTAACGGTCAAATTGCTGTATATTCTGCTATGCAGTTCTGTTTTCTTGAAGCATTTGGCCTCAGCAGATCCAGAGGTAAATCAGTTCATCTACCATGGCTTCAATGAAGCCAACCTGCATCTTAATGGGATTGCCAAAATCCTTCCCAATGGTCTATTAGAGTTGACAAACATTTCATTCCAACAAATTGGCCGCGCTTTCTTTCCACTCCCTATCAAATTCAGTAAAAATGCATCCACCAATTCTCAGTCTTTCTCATTTTCTACCACTTTTGTTTTTGCTATTGTTCCTCAGATGCCTGATTTGGGTGGCCATGGCTTTGCCTTCACAATTTCTCCATCTGCTGAGTTCACAGGGGCGCGGGCAATAGAGTACCTAGGACTTTTTAATTTAACAAACAACGGCTTGCCCTCAAACCATGTCTTTGCTGTTGAGCTTGATACTATATTGACTACCGACTTTAATGACATCAATGACAACCATGTTGGAATTGATGTAAATGGCTTGATTTCCAATGTATCAGCACCAGTGGCCTATTTTCCTGATAAGGAAAGGGAAAATAAGAGCTTAGAGCTCAGAAGTGGAAATCCAATGCAGGTTTGGATAGATTACGATGATATGGAGAAGCTTCTCAACGTAACGGTAGCTCCTGTAACAAGCAAGAAACCGCAAAGGCCTCTATTGTCAACAGCTATTGATCTTTCTCCAGTCTTCATGGATTCTATGTATGTTGGCTTTTCTTCATCTACTGGAACACTGGCAAGCTACCATTATATTCTTGGATGGAGCTTCAACAGAAGTGGACCAGCTCAAAGTCTTGATGTATCTAAGCTTCCTTCACTTCCACCTAAAAGAAAATCAAGTAAGAAACTTGATTTAAGAATTATGGTCCCATCAGTAACAGCAAGTATTGTGCTGATAATAGCATCTGGAGTTGTTTATAGGAGGAAGAGATTTGAAGAATTGCACGAAGATTGGGAACAGGAATATGGTCCTCAAAGATTCTCTTACAAGGATCTCTACAAAGCAACAAGAGGATTCAAGGACAAAGAGCTGCTGGGATTTGGAGGTTTTGGAAGGGTATACAAAGGTGTATTGCCTTCTTCCAATACACAAGTAGCAGTTAAGAAAGTCTCACATGATTCTCAACAAGGAATTAAGGAATTTGTTTCTGAGATTGTCAGCATGGGGAGGCTAAGGCATAGGAACCTGGTGCAGCTCCTAGGCTATTGCCGTCGAAAGGGAGAGCTGCTCTTGGTATATGATTATATGCCTAATGGAAGCCTTGACAAATTCCTATTTCAAAACGACACACCAAATTTGAATTGGATTCGCCGATATCAAATCCTGAGAGGAGTTGCATCTGCCATGCTTTACCTCCATGAAGAGTGGGAACAAGTCGTTCTGCACAGAGATGTTAAAGCTAGTAACGTTATGCTAGATGCTGAACTTAATGGACGGTTAGGAGATTTTGGGCTAGCTAAGTTCTATGATCACGGATCAATTCCTCAAACAACCTGTGTGGTTGGAACTGTGGGATACCTTGCACCAGAGGTTTCAAGAACAGGAAGGGTCACTACCAGCAGTGATGTTTTTGCCTTTGGGATCTTAATGCTTGAAGTGGCTTGTGGAAGAAGGCCTATAGAGCCAGAAAGACCACCTCAGGAGGCGCTTTTGTTAGACTGGGTTCTCGAATGCTGGAAAAGAGGGGCCATTCTGGAGACGAGTGATCCTAGACTGGAAGGTAGGTATATGGCAGAAGAAATGGAAATGATTTTGAAGCTAGGCTTGCTTTGTACTCACGCTACACCAGCAGCAAGGCCTATCATGAGACAAGTCATGCAATATCTGGATAAAAATGCTCCCTTACCAGATATACTATTGGATGGTCCTGGTATAGGCTTGGTCACAGTTAGCCAAGAAGCCGCTGGAGATTTCTATTCGTCCTTCCCTGCATCTAATCATTATTCTGTGTTGTCTATTACCACCTCCATCCTTAGCTACGGTCGC
>gnl_Manes_v6.1_Manes.02G129200.1
ATGGCATTGTTTCTCACGTCACTTAAACTTTTGCTAGCTTTTTTCGTTTGCTCGATACCCTTGTCCCTAGCTCAAGAAGCAAATCACTTCATTTACAATGGCTTCAAGGGAGCCAATCTGAGTCTCAATGGGATTGCAAAAATCAATCCCAATGGTCTTTTACAACTTACAAACACTTCTCACCAGCAAATTGGCCATGCTTTCTTCCCATTCCCTTTTCATTTCAATGCATCTTTGTCTAACAATTCTCGTCCATCTTTCTCATTTTCTACTTCTTTTGTGTTTGCCATGGTTCCTGAGTCGCCTGCTCGAGATGGCCATGGCATAGCCTTTACTATATCACCATCTGTAGAGTTCAAAGGGGCCATAGCAACGCAATATCTTGGACTCTTTAACTCCACCACCTTAGACTTATCTTCAAACCACTTGCTTGCTGTCGAGTTCGATACTGTAAGGAACCCTGAATTTGGAGATATTAACGACAACCATGTTGGAGTAGATATCAATAACTTGACGTCCATTGAATCAGCTCCGGCGATGTATTTTTCTGAAAATGATGGGAAAAATAAGAGCTTGGACCTTGCTAGTGGGAAACCAGTGCAGGTTTGGATAGATTATGATGAAATAGAGAAGTTGCTCAATGTAACACTAGCTCCTCTTGGAACAGTGAAGCCAGAAAGGCCACTATTATCGACAACTGTTGATATCTCTGCAGTTCTCTTGGAGTCCATGTATGTTGGGTTCTCTGCATCTACAGGTTCAGTTGCAAGTTACCACTATATTCTTGGGTGGAGCTTCAACAATAATGGGCAAGCACAAAGCCTTGACCTCTCAAAGCTTCCTTCACTTCCTCTTAAAAGAAAATCAAAGAGTAAGCTAGAACTAAAAATTTTTCCACCATTACTAACAGTAATTGTCTTCCTCGTAACTATTTCTGTAACTATTTATGTAATGAGGAAGAAATATGAAGAAATACGTGAAGATTGGGAACAGCAATATGGTCCTCAAAGATTTTCTTACAAGGATCTTTACAAAGCAACCAAAGGTTTCAAAGACAAACAGCTTCTTGGGTCTGGTGGTTTTGGAAGTGTTTACCGAGGAACGTTACCTTCATCCAATGTGGAAGTTGCAGTAAAGAAAATTTCACATAATTCAAAACAAGGAATGAAGGAATTTGTGGCAGAAATTGCTAGCATGGGAAGGCTAAGGCACAGAAACCTGGTTCACCTCCTAGGCTATTGCCGGCGAAAGGGAGAGCTTTTCTTGGTCTATGATCATATGCCCAATGGAAGCTTTGATAAGTTCCTTTTTAGCAATGAAAAACCCAACCTTGATTGGGTTCGGCGATTTCAAATCATCAAAGGAGTAGCATCTGCTCTATTCTACCTGCATGAAGAGTGGGAACAAGTTGTTCTTCATAGAGATGTGAAAGCTAGCAATGTTTTGTTAGATGCTGATCTCAACGGGCGACTAGGAGACTTTGGACTTTCCAAGTTTTATGATCATGGATCAACTCCTCAAACAACGTCTGTGGTTGGAACTGTTGGATATCTTGCACCTGAACTTACTACAACTGGAAAACCTACTACAAACAGTGATGTTTTTGCTTTTGGGATCTTCCTGCTTGAAGTGGTTTGTGGACGGAAACCTGTGGAGTCTAAAAGACCACAGGAGGAAGTTGTTTTGTTGGATTGGGTTCTTGAATGCTGGAAAAGTGGGGACATGCTTATGACTGTTGATCCTAGATTGGGAGGTAGCTTTGTTGTAGAAGAAATGGAATTGGTTTTGAAACTAGGTCTACTTTGTGCACACCGTCTACCCATGGCTAGGCCCACAATGAGGCAAGTGGTGCAATATTTAGATGGAAATGCCACCTTGCCAGAGATACCATTGCACGGTGCGGGTGTTGGTGTATTTTCAGTTAGCCATGAAGCACCTAGTGATCGGCCTTTTCTTTCTGCAGAGAGTATTTATTCCTTTTCCTTCTCAGATACTGACTCAATCCTCAATGGTCGC
>gnl_Manes_v6.1_Manes.09G094700.1
ATGTTTTTCCAAGCTGTCCTTCTGGTGTCCAGCTTAGTTTGTTTAGCAGTTTCTCAAGATCTCAGTTTCCTCTACAATGGCTTCCGATCCGCTAATCTAAGCCTTGATGGTTTAGCTGAGATCACCTCTAGTGGCCTTTTGAAGCTCACCAATGACACAAAGCAGCAAAAGGGTCACGCCTTTTTTCCAAACCCAATAAATTTCAAGAACTCAAATGGCTCAGTTTTCACCTTTTCTACTACTTTTGTTTTTGCTATTGTACCTGAAATTTCAAGTGTTAGTGGTCATGGGATTGTGTTTGTGATTGCACCAACAAAAGGCTTCCCTGGCTCTCGTCCCAGCCAGTTCCTTGGGTTGTTTAATGAGACCACCAACGGTAATAAGACCAACCATGTTGTTGCAGTAGAGCTTGACACCATCTATAGCAGCGAGTTCGGTGATATCGATGACAATCATGTCGGAATAGATATTAATGGGTTAAGGTCTGAAGTATCTGCTTCAGCAGGATATCGTACTAATTCCAGTGGGAAGCTCACAAACTTGACCCTTATCAGCGGCCAACCAATGCAAATTTGGGTGGACTATGATGGTGCAAGGAAGCAACTTGATGTCACTTTAGCTCCAATTAATATTGGTAAACCCAGGTTTCCTCTTTTGTCTTTAGCTCTTGATCTGTCTCCAATCTTGCGAGATACCATGTACGTTGGTTTCTCATCATCTACAGGCTCTGTCCTAACATCACATTATGTGTTGGGTTGGAGCTATAAGATGAATGGCCCAGCTCAAGCACTGGATCTTTCTCAACTTCCTAAGCTTCCTCGAATTGGACACAAGAAGAGATCAAAATTTCTAACAGTTGGGCTACCTACAATTTCTGTAAGTTTGGCTTTTATAGTAATCTCAGGTTTAGTTTATTTCATAAGAAGGAAAAGGAAGTTTGCAGAAGTCCTTGAAGATTGGGAGCTTGACTATGGGCCTCACAGATTCAAATACAAAGATCTATACATCGCCACTAAAGGATTTAGAGACAAGGAACTATTGGGTAGTGGTGGATTTGGTAGAGTCTATAAAGGAGTGTTGCCAACTTCCAAGATTGAGATTGCTGTAAAGAAGGTATCCCATGAATCAAGACAAGGAATGAAGGTTTTTGTGGCAGAAATTGTTAGCATTGGCCGGCTTCGTCACCGGAACCTAGTAACGCTCTTGGGCTATTGCCGGCGAAAAGGAGAACTACTTCTGGTCTATGATTACATGCCCAATGGAAGTCTGGACAAGTACCTGTATGATCAACCACGAGTCACCCTGAATTGGGAACAAAGGTTTAAAGTCATAAAAGGTGTAGCTTCAGGACTGCTCTATCTGCATGAAGAATGGGAACAAGTAGTGATTCACAGAGATGTCAAGGCCAGCAATGTGTTGCTAGATGGTGAATTGAATGGGAGATTGGGAGATTTTGGCCTTGCTAGATTATATGACCATGGAACAGATCCTCAAACTACTCATATTGTTGGTACTCTTGGTTATCTTGCACCTGAACACACTCGAACAGGAAAGGCCACAACAAAAACTGATGTGTTTGCTTTTGGTGCATTTTTACTTGAGGTTGCCTGTGGTAGAAGGCCAATAGGTCGAAGAGAACAAGCAGAGGATCTAATCTTGCTTGACTGGGTGTTTTCTCTGTGGGTAAGAGGTGAAATGCTTGAGGCCAGAGATCCAAATTTGGGTAGAGACTATATAGCAGAAGAAGTGGAAATGGTGTTGCAGCTTGGCTTGTTGTGTTCACATTCTGAGCCTGAAATTAGGCCAAGCATGCGCCAAATTGTGCAGTTTTTGGAGTGGGATACTCCTCTTCCTGAGTTGTCATCCCTTGGACTCTCTGCGAGTGGCCTAACTTTTGCAAATCCTGAAGGTTTTAGCGATTTTGCTATGTCTTATCCATCTTCCATGAACAATGCATTCTCACATTCATCTTCTATAGCCGAGTCCCTTCTCTCAGGAGGCCGC
>gnl_Manes_v6.1_Manes.09G094900.1
ATGGCCTTTCCTGTCTGGTTCTTCTCAGCTTTTATCTTCTTGTTGATCTCAGTCTCATGTCAGCCCAGTGAACTCTTCTTTCCTGGATTTAAAGGTGTTGATGACACCAATATAACCTTGAGCGGAGTTGCAGAGATTGATGAAGATGGTGTTCTTCGGTTAACCAATGAAACCAGTAGATTAATGGGCCATGCTTTTTATACTTCTCCATTTCAGTTCAAGAACTCTAGTAATGGCAAAGCTTTCTCTTTTTCTACTTCTTTCGCTTTCGTTATTGCCCCAGAGTATTCAAAACTTGGTGGCCATGGCCTCGCTTTCACAATCTCAACTTCAAAGGATCTAAAGGCTCTTCCCAGTCAGTATCTGGGTCTTCTCAATGCAAGTGATGCAGGTAATTTTACAAATCACCTTCTCGCTGTTGAATTCGACACTGTTCAAGACTTCGAGTTCGAAGACATCAACGACAACCATGTTGGTATTGACATAAACAGCTTGAAATCCAATGCATCTGCTCCAGCAGCATATTACAGTGACGATTCTTCAAAGCAGGATTTAAATCTCAAGGGTAGATATGCCATCCAGGTTTGGATTGATTATGATTCGCTGCAAAATCTTCTCAATGTGACTATTTCACCCACTTCCAAGAAACCCAGATTGCCAATCCTTTCATTTCCTGTAGATCTCTCACCAATATTTAAAGAGCATATGTACGTTGGATTCTCTTCTTCAACAGGTTTGCTTGCTAGCTTACATTATATACTGGGCTGGAGCTTTAAGATTAATGGGCAGGCTCCAGCTTTGGATCTTTCTTCTCTGCCTTCACTTCCTGCTAGTCCCAAAAGGAAGCACATGGGTTTAACAATAGGTGTCTCAGTCCCATCGGTTTTTCTCGCAATTGTCTTTATATCATCTGCTATCGTCTACGTAATTAGAAGAATTAAGAACGCTGATATAATAGAAGATTGGGAGCTGGAGATTGGGCCTCATCGATACTCTTATCAAGAACTCAAAGAAGCAACCAATAGTTTCAGCGAGAAAGAGCTGCTTGGGCACGGTGGTTTTGGCCAAGTTTATAAAGGTACACTACCCGATTCAAAGGTTCAAGTAGCAGTCAAGCGAATTTCAAACGAATCTAAACAAGGCCTGCGCGAGTTCGTATCTGAAATCGCCAGCGTTGGTCGACTTCGTCACCGAAATCTCGTTCAATTGTTGGGTTGGTGTAGGCGAATAGATGATTTTCTTCTCGTTTATGATTACATGGCTAATGGGAGTTTAGACAAGTTCTTATTTGACGAACCAAAAATGATTTTAAATTGGGAACAGAGGTTAAAAATTATAAAGGACGTTGCTTCTGGGCTTCTTTATTTACACGAAGGCTATGAGCAGGTAGTGATTCACAGAGACGTTAAGGCCAGCAACGTTCTCCTGGACAGTGAACTGAATGGTAAACTTGGCGATTTTGGACTAGCAAGAATATACGAACACGGCTCAAATCCCAGCACAACGAGGGTCGTGGGCACTTTGGGTTATCTAGCACCAGAATTGTCAAGAACAGGAAAGGCTACAGCGAGCTCAGATGTGTATGCATTTGGCGCACTTCTGCTCGAGGTTGCTTGCGGGCGCAGGCCTATAGAACCCAAGGCATTGCCTGAAGAGATGGTTCTGGTGGAGTGGGTGTGGGAGAGATTCAGAGAAGGCAAAGTCCTTGATGTGGTGGACCGTAGGCTCAATGGGCAGTATAATGAGAGTGAAATGGCAATGGTTATAAAATTGGGAATAATGTGCTCAAACGATGTGCCAATAGCACGCCCGACAATGAGGCAAGTGATGAGGTTTTTGCATGGAGAGTGTCAAGTGCCTGAAAGATTGAGGACTCCAGATCAGGGAGCATATGCTGATGGGTTTGATGATTTTGGGGTGAATTTTAGTTATTGTTCTTCAACTCAAATCGTTGTACCACGA
>gnl_Manes_v6.1_Manes.09G109700.1
ATGAACTCTTTAGCTTTGCTCGTCTTCTTCTTTTCTGTTATTATCGATCAAGCTCAGTCTGAACACTTCTTGTTTGAGGGATTCAGTGGAAGTGATGAAAAGGGTAGGCTTTTTCCTGAGGGAGCTTCCATTTTAAAGCCTAATGGCGCCTTGAGGCTCACTAACAAAACCAGAAACGCCATAGGACATGCGTTCTATTCCAAAGCAATACAAATGTTTAATACAACATCGCCAAATTCCACTTCTTTCAGCTCGTACTTCGTCTTCTCAATTGTCCCTCCAGCCTCAGGTCAAGGTGGTTTCGGCCTAGCTTTCACGATCGCTCCTTCCTACCAGATCGCAGGAGCTAAGCCTGGCCACTACCTTGGTCTCTTCAATGAGTCGAATAATGGCAAAGAATCAAACCATATTGTCGCAGTTGAATTCGATACTGTCAGAGGTTACAATGAGGTATCAGACAGAAATGGAAACCATGTCGGAATCAACATTAACAGCATGGATTCCAACACATCGAAGCCAGCTGGTTACATTATCGACGACCCATTAAAAGTACTCGATCTAGACATGCATAACAGTGATCCAATTCAAGCCTGGGTAGAATATGATGGTACGAGAAAAGTTATGAATGTTTCAGTAAGTCCCATGTGGGAATCGAAACCAATGGAGCCACTCCTTCAACTTCATGTTGATCTAACACAAATTGTGAAGGAGTTTATGTATGTCGGATTTTCTGCTGCTACAGGGGACACAGCAAGCTCTCATTACATCCTAGGATGGAGTTTTTCCACGACCGGAGCAGCCCCTTTATTGAATCTCTCTCGACTACCTATGCCTCCAGTGGACAAAGAATCATCGTCTTTCCAATTCTCAGTGATTGCTCTTATCGTCTCTTTGAGCGTCTTGATTGTTATCTTGTCTGGGATACTGATCTTTCTCACGGTTCACAAAAGAATGGGAAGATTTGAGAGTCTGGAAGATTGGGAATTGGAGTGTCCACACAGGTTTCGTTATTGTGATCTTTATACAGCAACTAAAGGTTTTAAAGACAGCGAGATCATCGGAGCTGGAGGGTTCGGTATAGTTTACAAAGCTGTAATGCCTAGTACTGGAAATGAAGTTGCTGTTAAGAAGATCAGTCGTAATAATCCGTTTCAAGGGTTGAAAGAATTTATAGCAGAGATTGAAAGCTTGGGACGATTGAGGCATAAGAACTTGGTCAATCTTCAAGGATGGTGCAAAAAGAAAAATGATCTCCTTCTAATCTATGACTACATTCCAAATGGAAGCCTCGATTCTCTCCTCTTCCATTCTAAAAACTCCTTGAGCTGGGAACAGAGATTAAATATTGTTAAAGGCATCGCCTCAGGTCTGTTGTATCTGCATGAAGAATGGGAACAAGTGGTGATTCACAGAGACGTCAAATCTAGCAATGTCCTTATAGATGCAGAAATGAACGGCCGATTGGGAGACTTTGGTCTAGCAAGGCTATATGATCATGGCATAAATTCGCACACCACAAATGTCGTCGGAACTATAGGTTACATTGCGCCGGAACTTGCACGAACAGGGAGGGCCTCTACAAGCTCAGATGTGTTTGCATATGGGGTTCTACTTCTTGAAGTGGCTACAGGAAGGAGGCCTATTGAATCAGGGCAGTTTATATTGGTAGATTGGGTAGTGGAATGCCAACAAATAGGAAGAATTCTTGAGACAGTAGATCCAAAGTTGGAATCGAGATATGTAGAAGAAGAGATGAAGTTGATTTTGGAATTGGGTCTTCTTTGTTCTCATCAGAACGCAGAATCGAGGCCTACAATGAGACAAGTTAGGAGGTATCTTGATGGAGACGAGAAGCTTCCTGTAATGGAGGAAATGGGTTCAAATGATTCTAGTCGGCTGAGTGAAATCAATGGGAGATTGATGCAACTGAGTTGCATAGAAATGACAAGCACATCTTATCATTCATCTTCTGTTGGATTCATGTCCACAAATTCAATAGATGACGGAAGA
>gnl_Manes_v6.1_Manes.09G006300.1
ATGAATTGTAAGATTCTCATGCTTTACTTCTTCCTGGAGCTTGCATTTGCAGACAAGAACATTCAATCTGGATTCTTGTTCAATGGTTACTTCAAATTGAATGGAAGTGCAGAGTTAAATCATCCCAACATGTCCTCTGCAGTAATATCTCAAGATGCTGGGCGAAGCCAAGCATTCCAAGTCTTCTATAACAACTCTTTCAAATTCAAAAACTCAACAACTGGTTCTGTCTTCTCCTTCTCCACCACCTTCGTCTTTGCAATAGTATCCACGGACCCTGAATTCCGCGGCCATGGACTTGCCTTCGTTATCTCGCCATCAAAGGGTATTCTTGATGCCTCACCAAATCTATATCTTGGTCTTTACAATGGAACTAGCAATGGAAACAGCTCAAATCTTGTTGCTGTGGAACTTGACACAGACCAAGATTTTCAGTTCAATGACACAGACAATAATCATCTGGGGATTGATATTGAAGGGTTGATGTCTAACCAATCAAATACTGCTGGGTACTATACGGATCGTCGTTTCCAAAAGCTAGATCTTGTAAGTGGAAAACCAATGCAAGTTTGGGTTGAATATGAGAGCTCGAAGCAACAACTCAATGTCACAATCCATCCAATAAACATTCCTAAACCTAAACATCCACTTTTATCCTTGACAAGAGATCTTTCTCCTTATATCTCTGAGTTCATGTATGTTGGCTTCTCATCCTCTAGTGGGCCTAACGCTTCTCACTACATAATGGGTTGGAGTTTCATGATCAATGGCCAACCTCAGGAGATTAACGTCTCTAGCCTTCCTCATATACCTGGCGTTAGAAGAGAAGATGAAGACGATTCAGGCGACAGATATAGAAAACAGCAGAAGATGTTGGCATTTGTATTGTCTCTGACAGGAGGTTTTTTCCTTCTGTTCTTGATTTTTGGAGTACTTATGATGTTAAGGAGGAGAAGATTCATTCAGGTGCTTGAAGATTGGGAGTTGCTATATGGACCTCATAGGTTCTCTTACAAAGACCTATTCGTTGCTACGAAAGGATTCAGAAATAAACAACTTCTCGGAAAGGGAGGCTTTGGCAGGGTGTACAGAGGAGTTCTACCATTCTCAAAAGTCCAAATTGCAGTGAAGAGAATTTCTCATGATTCCAGCCAAGGAATGAGAGAATTCATCGCCGAAATTGCAACTATTGGCCGTCTCAGGCATCCAAACTTGGTTAGACTTCTGGGGTATTGCAGGCGGAAGAATGAGCTTTTCTTAGTTTATGACTATATGCCTAATGGAAGTCTTGACAAGTTCCTTTATAGATTACCCAATTGCATACTCAACTGGAAACAAAGATTCAAAATCATCAAAGATGTGGCATCTGCACTTTTCTATCTGCACCAACAATGGGTACAAGTTGTAATCCACAGAGACATCAAGCCAGCAAATGTCCTCATCGACAATGACATGAACGGCAGGCTAGGAGATTTTGGGCTTGCCAGGCTATTTGATCATGGAAACGATCCTCAAACCTCTATTGTGGTTGGTACTCCAGGCTATATTGACCCAGAGATTGTGCATAGTGGAAAATCAAACACATCTACCGATCTATATGCATTTGGAGTCTTTATGCTTGAGGTTACTTGTGGTAGAAGACCTGTGGACCCTCGAACTTCGCCGGAGAAAGTATTGTTGATCGATTGGGTAACAAACTGTTGGGATAGAGGAGCTATTTTGGAATCAATTGATTGTAGATTAGTTAATGATTATGTCTGTCATGAAGCTGAAATGGTGTTGAAGCTTGGCTTGCTATGTTCACACCCTGTTGCTGCAGCTAGGCCAAGCATGTCTATTGTAGTACAAATTTTAGATGGAGCTGCTCAGTTGCCGGAAAATATAATTGGTATAATCAAAACTAGAGATTCCGGTGATGCCGCCCGTCTAGGTGGTTTAGGCAGTAAAATCCCTTCTGCGATAACTTCTATTGCTTCATTGTCATTTACAGAATCATTTGTTTCTGATGGCCGT
>gnl_Manes_v6.1_Manes.S001300.1
ATGTCTCCACAAACCATCCTCCTTTTCTTCTGCACAATTACACTCTCCCTCTTCAACCCAATATCACCTTCTGAGTTCATCTACAATACCAATTTCAACTCCACCAACCTTCTCACTTATGGCAATGCCACAATCCAATCTTCAATCCTTGCTCTCACCAATGATGACACTTTCTCTATCGGAAGAGCTTTGCACCCTTCAAAAATCGCCACTAAATCATCCAATTCGTCTTTAGTACTTCCTTTCTCCACTTCTTTCATTTTCTCCATTGCTCCCTTCAAGAATTTCCTCCCTGGCCATGGATTTGCCTTTGTGTTCGTACCTTCCACTGGCATTCGAGGTGCAAGCTCATCTCAGCACCTGGGTCTCTTCAACCTCACAAACAATGGTAACCCAGATAACCATATTTTTGGGGTTGAATTTGACACCTTTATGAACCAAGAATTCAATGATGTCAATGATAACCATGCTGGTATTGATGTAAACTCTCTCTCATCCGTTTCACAGCATGAAGCAGGTTTTTGGGAAGGGGAAGATGACGAAGAGTTTGAGGAATTGCAGCTTAATAATGGGATTAACTACCAAGTTTGGATTGATTACATGGATTCCAGGGTTAATGTAACTATGGCCAAGGCAGGGGCAAAAAGGCCTAGGAGACCTTTGATGAGTGAGTTTGTTAATCTTTCTGGGGTTTTCTTGGATGAAATGTATGTGGGTTTCTGTGCAGCTACAGGGCAAATGGTTCAAAGCCATAGGATATTGGCTTGGAGCTTTAGTAATACAGATTTTTCTATTGGTGATGCTTTGATCACTAGGGACTTGCCCTCTTTTGTGCCTCCAAAGGAATCAGTGTTCAAATCAAAAAGATTCATTATTGGGGTTAGTGCTGCTGGTGTGATAATTATTGTGTTTGGAATTGTGATGTACGAGGTTTTGGCTTGGCGGAAGAGGACAAAAGAGAAGAAGAAAGAAGAAATTGAAGACTGGGAGTCTGAGTATTGGCCTCATCGCATTGATTATAGACAAGTACATGCAGCAACAAAGGGATTTGCAGAAGAAAATGTGATTGGAGTTGGAGGAAATGGAAAGGTCTATAAGGGTACATTGGAAGGAGGAGTAGATGTTGCTGTTAAAAGATTTTCTCATCAAAATGAACGAGGAATCAGGGAATTTCTTGCTGAAGTTTCAAGCCTAGGGAGACTAAAGCATAGGAACTTAGTAGGAATAAGAGGTTGGTGTAAACAAGACAGAAAAAGCTTGATTTTGTTGTATGATTATATGGAAAATGGGAGCTTGGACAAGAGGATTTTCACTTCCAAGAATTCTACTTTGAGTTGGGAAGAAAGGATCAAGATCTTGAAAGATGCAGCTAATGGGATCTTGTATTTGCACGAAGGATGGGAAGCGAAAGTCTTGCACAGAGACATCAAGGCAAGCAATCTATTACTTGACAAGGAAATGAATGCAAGGTTAGGAGATTTTGGTTTAGCCAGGATGCACCATCATGGACAATTAGCTAGCACAACACAAGTGGTTGGGACAGTAGGATACATGGCACCGGAAGTTGTTCGAACCGGACGAGCCTCAACACAGACCGATGTGTTTAGTTTTGGAGTCTTGCTCCTAGAAGTTGTCTGTGGTAGAAGATCTACCGAGGAAGGTAAGCCAGGATTAATTGAATATGTCTGGAGGCTAATGGACAGAGGGGAAGTAATTAATGGGTTGGATGAGAGACTAAAAGCAAAGGGTGGCTATACAAATGAGGAAGTGGAGAGGCTAATTCACTTGGGATTATTATGTGCATATCCAGATCCAAGTGCTAGGCCATCAATGAGGCAAGTAGTGAAGGTATTAGAAGGGGCAACTGACGGCATGGAATCAGAAGAGGAAGGAATGGAAGTGAACTTGCTTGATGGTATAAGAAGAAGTAGAATGTGGTCTGCTGGACCTCACCAGAACTATAGTGACAGACTACACCCAACTTTTGATGAAATTTTACCTTTATCATTTTCTGTACCTCTATCAAGTTCAGATATCATCACAAAGGGCAGG
>gnl_Manes_v6.1_Manes.01G169700.1
ATGTCTGATGCTGTAAGATTCCTCCTCCTATATTTCCATTTGTCCATGATTTCCTTGAACTTAGCTCAAGAAGTAGACCAATTCATCTACAATGGCTTCCTTGGAGCCAACCTCCAACTTGATGGAATTGCAGAAATCCATCCCAATGGGCTGTTGCAGCTAACCAACACCTCAAAGCAGAAAATGGGTCATGCCTTCTATCAGTTTCCTCTGAAATTCAATCCAAATTCAGCCAATTCATCTGAATCTTTATCATTTTCCACTATCTTTGTGTTTGCCATGGTTCCTGAGCTGCAAAATCTTAGTGGCCATGGAATAGCATTCACCATCTCACCATCCTTGGATTTCAGCCATGCTGTTGCAAGTCAGTATTTGGGACTCCTCAACACTTCAAACAATGGTGTTTCTACCAACCACATGTTGGCAGTTGAACTCGATACCATTCGCAGCCCAGATTTTCAAGATGCAGATGCAAACCATGTGGGAATTGATGTGAACAGCCTGAATTCTATTGAATCAGCTTCAGCAACTTATTTTTCCAACACAGAAGGGACAAATAGAAGCTTGAATCTTATTAGTGGTGATCCCATAAAGGTTTGGATAGACTATGATGAAACAGAAACATTACTCAATGTGACTCTAGCTCCAATTAGTAGCCCAAAACCAAACCAACTGCTCTTGTCAACAACCACCAATCTTTCTGAAATTCTTCTGGAATCCATGTATGTTGGTTTTTCTGCAGCAACTGGAACACTTGCAAGTAACCATTACATTCTAGGATGGAGCTTCAACAAATCTGGAAAAGCACAAGACCTTGATATTTCAAAGCTCCCCTCACTTCCACCCCTTGGGAAAGCTGAAAAGAAATCGAAAGTGGTGATTGTAGTGATACTTGTAGCAGTAATGGTTGTGCTTATAACAATCGTTGGAGGTACATATATTATAAGGAGGAAGAAATATGAAGAAATACGTGAAGATTGGGAAAGGGAATATGGTCCTCAAAGATTCTCCTATAAGATTCTCTACACAGCAACCAAAGGCTTTAAAGACAAAGAGCTTCTTGGAGCAGGAGGCTTTGGAAAGGTTTATAGAGGAATACTCCCTTCTTCCAACCTACCAGTTGCAGTGAAGAAAGTCTCACATGATTCAAAACAAGGGATGAAGGAATTTGTAGCTGAGATTGCCAGCATTGGAAGGCTGAGGCACAGGAACCTGGTGCAGCTCCTTGGCTACTGCAGGAGACAGGGAGAGCTCCTCTTGGTCTATGATTACATGCCTAATGGGAGCCTTGACAAATTCCTGTTTACCAATGAAAAACCAGTCCTTGATTGGCCTCAAAGATTTCAAATCCTCAAAGGAGTGGCATCTGGTCTTCTTTACCTCCATGAGGGGTGGGAACAAGTTGTTCTGCATAGAGACATAAAAGCTAGTAATATTCTTTTAGATGGTGGCTTAAATGGACGACTTGGAGACTTTGGCCTTGCTATACTATACAATCATGGTTCCAATCCTCAAACCACCCATGTGGTTGGGACCGTGGGCTATTTGGCTCCAGAGCTGGCTAGATTTGGAAAGGCAACCACTAGCACTGATGTGTTTGCTTTTGGGGCTTTTCTGCTTGAGGTGGCTTGTGGTAGAAGGCCAATAGAGCTCCTAGGACTTCCTGAAGAGGTAACTTTGGTAGATTGGGTCATTGAGTGCTGGAAAAGAGGGGATATTCTTGATGCTAGTGATCCAAGATTGCAAGGAAATTATGTGATAGATGAAATGGAGTTGGTTTTGAAACTAGGACTTATCTGTTCGCACTCTGTGCCCACAATGAGACCAAGCATGAGGCAAGTGATGCAGTATTTGGATGGTGATGCTACTTTGCCAGATATACCACTAGAAAATGCTGCTATTGGTACATTCATAACATATAATGAAGCCTCTGATTTTGTAATGTCATTTCCTTCCACTGTTGGGAAGGGATCTGGACGTTCCTTCACTAGCAATGATTCAATCCTCACTGATGGTCGT
>gnl_Manes_v6.1_Manes.14G061200.1
ATGAGGCCGCCGCCTCAGTCCTTCATCCTCCTCCTCCTCTGTTGGGTCTATCCCTGTTTTTCGGTTGACTTTCTCTTTAATTCCTTTAATGCTACAAAGCCCGGTGTTATTTTCATCGATGATGCCCGGGTGGACTCGGCGGTCATCCTGCTCACCAACGATACCAACCAGTATTCCTTGGGACGAGCCTTTTACCCAACAAGGATTCGAATGAAACCAACTCAGAACTCCACTACTCTGTCTTCCTTCTCTACTTCATTCGTTTTCTCTGTATTGCCAGAGATCGCCTCAAGTCCAGGCTTTGGCCTTACCTTTGTTCTCTCAAACTGGACCAACCCTCCTAATGCTCTCGCCAGTCAGTATTTCGGGCTTTTCACTAATGCGACTGTATCTTCTCAGGCTCCACTTCTGGCTGTGGAGTTCGACACGGGGCAGAATCCTGAATTCAACGACCCTAATGGGAATCATATCGGGATTGATTTGAATAACATTGAATCTACCAAGACAGAACCTGCTGGATATTATAATTCCTCTGGAGGATTTGTGCCAGTAATTATGAACAATGGGCAGAACGTTCACGCCTGGATTGACTTCAATGGTCCTAATTTTGAGATAAATGTGACTGTTGCGCCCATTGGAGTGCCTCGTCCGCCTGTGCCTACACTCAATTTTAAAGATCCTGTTATTGCTAATTATGTTTCTGCTGAGATGTATGTGGGATTCTCGGCTTCCAAGACGACTTGGGTTGAGCCCCAAAGGATTTTGGCTTGGAGTTTCAGTGACACGGGGTTGGCCAGAGAGATTAACACCACAAATCTGCCGGTTTTTTTGCCCCCATCATCGACCAACTCTTTGTCGGCTGGGGCTATCGCCGGGATTTCGATTGGTTGTGCTGCTTTTGTTCTTATCCTTTCTTATGGGCTTTATAGGTTCTGGCTAAACCAGAAATTGAAAGATCAAGAAGAAGATGAGATCGAAGATTGGGAGCTTGAATACTGGCCTCATCGATATTCATATGAAGAGCTAAGCCAAGCCACAAATGGATTCTCCAACGATCAGCTCCTGGGTTCGGGAGGATTTGGTAAAGTATACAAGGGAATTCTCTCCAACAGCACGGAAGTTGCCGTCAAATGTGTGAACCACGACTCCAAACAAGGTCTGAGAGAGTTCATGGCAGAAATCTCAAGCATGGGTAGACTCCAACATAAGAACCTAGTCCAAATGAGAGGCTGGTGCAGAAAATCCACTGAGCTCATGCTTGTCTATGATTACATGTCCAATGGCAGCCTCGATCGTTATATATTTAGCAAGCCCAAGAAGCTTTTGAACTGGCAACAACGCCGCCAAGTCCTCGCCGATGTAGCCGAGGGGCTAAACTACCTTCACCATGGATGGGACCAAGTGGTGGTACACAGGGATATTAAATCGAGCAACATATTGTTGGACTCAGAGATGCGAGGCCGGCTTGGAGACTTTGGTCTTGCAAAGCTGTACAGTCACAATGAAGTACCTAACACGACGCGAGTAGTGGGAACATTGGGATACTTGGCACCTGAACTGGCAACGATTGCCGTACCGACGGCGGCAAGCGATGTATATAGCTTTGGAGTAGTAATACTAGAGGTCGCCAGCGGAAGGAAGCCGATAGAGATGGGGAAGGATGAAGAGGAAGATAGGGTGCTTATTGATTGCGTGAGGGAATTGTATGTCGAAGGGAAGTTGGTGGAGGCGGCGGATGAGAGGATGCAAGGGGAGTATGGGGTGGAGGAGATGGAGATGGTCTTGAAGCTTGGGTTGGCCTGTTGCCACCCGGATCCCCAGAAGAGGCCTAGCATGAAAGAGGTCGTGGCCCTTCTGGTGGGAGAGCATGTGGCGGCTGCGCCGGCGGAATTATTGACTGAGTTGGCTCGTGGGGCTACCGGAGACAATAATGATGTG
>gnl_Manes_v6.1_Manes.17G046200.1
ATGTCTGTCTATCGGCTACCTGAGGGCTCTTCTGGTAGCAAACTAGCTATGAAGCCTCCTCCTCTTCTTCTTTTGTTTCTGCTTAACATGATCGTATCTTGTCAACCCATATCAGCGATTGATTTTGTCTTCAATGGCTTCAATTCTTCAAGCTTGCTTCTCTATGGCAATGCCACCATCGAATCTAATATTCTTTCACTTACTAACAGAATATCTTTTGCAGTTGGTCGTGCTTTATACCCATCAAAAATACCCACCAAAGCTCCTAATTCCTCTTATGTATATCCATTCTCTACTTCTTTCATTTTTGCTATGGCTCCTTACAAGAACGTTCTCCCTGGACATGGCTTCGTTTTCATTTTTGCCCCATTTACTGGGATCGATGGCACAAACTCTGCCCAGAATTTAGGCTTGTTTAATCGGACGAATGATGGTAAATTCAGCAATCATGTGTTTGGGGTCGAGTTCGATGTGTTTGCCAACCAAGAATTCAATGACATAAATGACAACCATGTTGGTATAGATCTGAATTCCCTGACCTCAAAATTTGCTGAAGATGCGGGATATTGGCCTGATAATGAAAAGGGTAACAGCAAGTTCAAGGAATTGAAGCTAAATAATGGTGAGAATTACCAAGTTTGGATTGATTATGCAGATTCTGTCATTAATATTACTATGGCTCCTGTTGGCATGAAAAGGCCTAGTCGGCCTCTGTTAAATGTTTCTCTTAATCTTACTGATATTTTTGAGGAAGAGATGTATATTGGGTTCACTTCTTCAACAGGAAGACTCATTCAGAGTCACAAGATTCTGGCTTGGAGCTTTAGCAATTCCAATTTTGCATTAAGTGAAAGTTTGATTACAACTGGGTTGCCATCGTTTGTGCTGCCGAAGGATCCAGTTTTTAAGTCAAAAGGGTTCATTGCAGGAGCCACAGTTGCAAGTTTCCTTGTTATTGTCCTTATTGCTTTGATTGCTCTGTTCTACATTAGGAGGAAGCAGAGGAGGGCAAGAGCAAGAGCTGACATGGAGGACTGGGAATTGGAATATTGGCCACATAGAATTACATATCAGGAAATTGAGGCAGCAACAAAAGGATTCAGTGAAGACAATGTAATTGGAGTTGGAGGAAATGGGAAGGTGTTTAAGGGTGTGTTACCAGGAGGAACTGAGGTTGCAGTGAAGCGAATTTCGCATGAAAATGATGGGATGAGAGAATTTTTGGCTGAAATTTCTAGCCTTGGAAGATTGAAGCACAGGAGCTTAGTTGGGTTGAGAGGATGGTGCAAGAGAGAAAAAGGAAGCTTCATGTTAGTGTATGATTATATGGAAAATGGGAGTTTAGACAAGAGAGTGTTTGATTGTGAAGACAATAAAATGTTAAGCTGTGAAGAGAGAATAAGGATATTGAAAGATGTTGCTTCAGGAGTATTGTATTTGCATGAGGGATGGGAATCTAAAGTCCTACACAGAGACATTAAAGCAAGCAATGTGTTACTTGACAAGGAAATGAATGGAAGACTAGGTGATTTCGGCCTAGCTCGGATGCATAGCCATGGTCAGCTACCTAGCACCACAAGGGTGGTCGGAACGGTGGGGTACTTGGCACCTGAGGTGGTTCGCAGTGGTCGTGCTTCAGCTCAAACAGATGTGTTTGGTTTTGGTGTATTGATTTTGGAAGTGATGTGTGGAAGAAGACCTATAGAAGAAGGGAAGCCACCACTTGTAGAATTGGTATGGAAATCAATGATGGAAGAACAATTGCTGAGTGTGTTTGATCCAAGGCTGAAGGCTCGAGGAGGATTTGATGAAGACGAAGTGGAGAGAGTGCTTCATTTAGGCTTGTTGTGCACATACCCTGAGCCGAGTTCTCGACCAACAATGAGGCAAGTGCTGAAGATTTTGGAGGGCAAGAATGAGAGTAATGAGGCTGAGAGTGAAGATATAGATGCATATCTGCTCCAACAGATGAATTCTGAAACAATGTGGATGAATTATTCAGAGAGTTCAGGGTTTTCATCTCATCCAACATTTGAAGAAATTAGAAAATCCAAATCATCTTCCATGTCATTCTCTTGGACCAATAGTGTGGTGGAGGATTTTCGAAGCGAAACAAGGTTGGGTAAGCAGCTGCCCAAGTGGGGACAAATGAGATCCAACAGCACA
>gnl_Manes_v6.1_Manes.10G027700.1
ATGTTCCAGAAACTGTCTCCTTTCTTGTTTTTTCTCTCTTTTCTTTTGAACCCAGTTTTTTCTCAGCTAGATGAGCTCTTTTCCCAAGGCTTTGATCATGCCAGGAGCAACATGAGCGTCTGTGATGGTGCTCAGATTGAAGATAATGGCATACTTCGGTTAACAAACAATTCTCTTCGCTTGAAAGGCCATGCTTTTTACTCAAATCAAATGCAATTCAAGAGCTCTATCACTGGCAAAGCTTTCTCCTTCTCCACCGCCTTCGCTTTCGCCATAGTTCCTGAGTACCCAAAGCTTGGTGGCCATGGTTTTGCTTTCACCATCTCTCCCTCAAAAGACCTACCTGGGTCTCTTCCAAGCCAGTACCTAGGCCTACTCAATGCAAGCAATATTGCTGTTGTGTTCATAATCTTGGTCATGGGTATAGCTTTTTACCTGGTTAGAAAGATTAAAAATGCGGATGTGATCGAGGAATGGGAGTTTGATGTTGGTCCTCATAGATTTTCTTATCAAGAACTCAAGAAAGCAACAAGGGGATTCAGAGACAAAGAGCTTCTTGGATTTGGTGGATTTGGCAAAGTTTATAAAGGAACTCTACCAAATTCTAATACTCAAGTTGCTGTTAAGCGAATCTCTCGTGAATCTAAACAAGGTGTGAGGGAATTTACGTCTGAGATTGCTAGTATTGGTCGTCTTAGACATAGAAATTTGGTTCAGTTGCTGGGTTGGTGTCGCCGGCGAGGTGACTTACTACTTGTCTATGATTTCATGCCTAATGGGAGCTTAGACAAGTACTTGTTTGATAATCCTAAAACCATTCTCAATTGGGAACAAAGATTCAATATTATTAAAGGTGTTGCTTCTGGCCTTCTGTATTTGCATGAAGGATGGGAACAGACTGTGATTCATAGAGACATAAAGGCAGGCAATGTGTTGTTAGATTCTGAGCTAAATGGAAGACTTGGTGACTTTGGTCTTGCCAAATTGTATGAGCGAGGCACTAATCCTAGCACCACTAGGGTGGTGGGCACTTTAGGTTACTTAGCACCTGAGCTAACAAGAACCGGCAAGCCTACTACAAGCTCAGATGTGTTTGCATTTGGTGCACTACTGCTTGAAGTGGTGTGTGGAAGGAGACCTATTGAGCCTAAAGCAATGCCTGAGGAGCTCATTTTGGTGGACTGGGTGTGGGAGAAGTGGAAAAATGGTGCAATTCTTGATGTTGTGGATCCGCGATTGAATGATGAGTTTGATGAACTTGAAGCTGTTGTTGTGTTGAAACTCGGACTAATGTGTTCCAACAATTTACCCAACGTTAGGCCGACGATGAGGCAAGTTGTGAGATACTTGGAGGGAGAAGTGTCGTTGCCGGAGGTGGTTGCGGCCCCAGATGCATACGATGGGAAAAAGAGTGAGGGTGGTAATGGTGGAGAGTTTGAAGATTATGTTCATTCATATCCATCATCAACAAATTTTGACAAGTTCACTACATGGTCATGTGGGGCTGATTATGGGGATATTGATATTGAAGCTGGTTCGACTTCGTTTCGCTCACCTTCTCATCGAAATGAAGGCAGA
>gnl_Medtr_Mt4.0v1_Medtr3g068025.1
ATGGCAAATATACCTCTTTATCTTCTTTGCATCATGGTCCTTCTAGCCTCAAACTCCATACATTCTCATTCTCAGCAAGATGAGTTTTTCTATGCTGGATTCAATGAAGCTGCTACCAACATAACCTTAAACGGAGGTGCAGTGATTGAACACAAAGGCATAATTCGTTTAACAAATGACACTGAAAGAGTACTTGGTCATGCTTTTTATTCAACACCAATCCACTTCAAGAACAAAACCACAACCAAAGCTTTCTCCTTTTCAACTTCTTTTGCTTTTGCAATAGTCCCTCAATATCCAAAACTAGGAGGACATGGCTTTGCCTTCACCATTTCACCTTCCAAAACACTCTCCAATGGTTATCCTAGTCAGTATCTAGGCCTTCTCAACCCACATGATTTAGGCAACTTTTCGAATCACTTATTCGCCGTTGAATTCGATACTGTCCAAGATTTCGAATTCAATGACATCAATGACAATCATGTTGGTATCAATCTTAACAACATGGTATCAAACAAATCAGTTAAAGCATGTTTTTTTACTGATGGCTCGGAGAATAAACAAGTTCAAATTCAAGACCTTAACTTGAAGAGTGGTAGTGTGATTCAAGCATGGATCGACTATGATTCCTCAAGAAGCATTATAGAAGTTAGACTCTCACCAACTTCATCAAAACCAAGTTCACCAATCTTATCATATCAAGTAGATCTAACACCAATTTTCAAAGAAACTATGTATGTTGGGTTTTCTTCTTCAACAGGGTTACTCTCTGGCTCACACTATATAATGGGTTGGAGCTTCAAAATCAATGGAGAATCCAAAACTTTGTCTTTGAAAAATCTTCCTTCACTCTCTTCACACAATACTCGAACTCGAAAGGCCTTAATCTTGGGTCTTACTATTTCATTTGTGATTCTAATAGTTTTAACAACTGGTTTAGCTTTTTACTTCAAGATGAAAAACAATGATGTTATAGAAGCTTGGGAACTAGAAGTGGGACCACATAGATTTCCTTACAAAGAACTAAAGCAGGCTACAAGAGGGTTCAAGGACAAGAACCTTCTTGGGTTTGGTGGTTTTGGTAAAGTTTACAAAGGGGTGTTACCAGATTCCAAAACTGAAATAGCTGTGAAACAAATCTCCCAAGAATCAAGACAAGGGTTGCAAGAGTTTATCTCAGAAATTGAAACAATTGGTAAACTTCGTCACAGGAACCTAGTACAGTTACTAGGTTGGTGTCGGAAGCGAAATGATTTAATCTTAGTGTATGATTTCATGGAGAATGGGAGTTTAGATAAGTATATATTTGAACAACCAAGAGCAATATTGAGGTGGGAAGAAAGGTTTAGGATTATAAAAGGTGTGGCTTCGGGGCTTGTTTATTTGCATGAGGAATGGGAACAAACAGTGATTCACAGAGATGTGAAAGCAGGGAATGTTCTTTTGGATTCTGAGATGAATGCAAGATTAGGTGATTTTGGTTTGGCTAAGCTTTATGATCATGGTGAGAATCCAAGCACGACGAGGGTGGTGGGAACTTTGGGGTATTTAGCACCCGAGTTAACGAGAACAGGGAAACCAACAACTAGTTCTGATGTGTTTGCGTTTGGGGCATTGTTGTTGGAAGTGGTTTGTGGGAGAAGACCTATTGAGCCTAAAGCATTGCCTGAGGAGCTTGTTTTGGTGGATTGGGTTTGGGATAGATTAAGGTTAGGAGCGGCTTTAGAGATTGTGGATCCTAAGTTGGCTGGGGTTTACGATGAGGTGGAGGTTTTATTGGTGATTAAGGTGGGGTTGTTGTGTTCTGAAGATTCGCTGGAGCGGAGGCCTACAATGAAGCAGGTAGTTAGGTACTTGGAGGGGGAGTTGCCGTTGCCGGAACTTGATGTTTTTGGTGTGAAAAAGGGTGGTGGTGGTCGTCAGTTTGAGGGAATGTATCCAATGTCGCCATTCTTTGAAAGCGTGAATACATGGTCGTCGACGGGTGGATATGATTCGTCTCTTTCACTTTCCGGTGGCCGA
>gnl_Medtr_Mt4.0v1_Medtr2g013720.1
ATGACCAAACACAAAAACCTTTATCTTCTTCTTCTCTCAACAACAATTTTCTTCCTTCTCTTCAACTCAATCTCAGCCATTGATTTCATTTTCAACGGCTTCAACTCTTCAAACGTGCTTCTCTTTGGCAATGCCACCATTGATTCTCAAATTCTAACACTCACACATCAACAATCTTTCTCTGTTGGTCGTGCTCTTTACCCTAAAAAAATTCCCACAAAAAACTCTTCTTATGTATACCCTTTTTCTACTTCTTTCATCTTTTCCATGGCACCTTTTGAAGATACTCTGCCTGGTCATGGTTTAGTTTTCATCTTCACACCTGTTAAAGGCATAGAAGGTACAAGTTCAGCTCAACATCTTGGTCTTTTTAATCTCTCAAACAATGGAAATTCCAACAACCATGTTTTTGGTGTTGAGTTTGATGTTTTTATGAATCAAGAGTTTAATGATATCAATGCTAACCATGTTGGAATTGACATAAACTCTCTTAATTCTGTTGTTTCCCATGATGTTGGGTTTTGGGTTGATGATGAGAAAAGTGAAAAAGATCAAATTTTTGAGAAATTGGTGTTGAATAATGGTGAAAATTATCAAGTTTGGATTGATTATAAAGATTCTTTGATTAATGTTACTATAGCAAAATTAGGTATGAAAAGACCTATTAGGCCTTTATTGAATGTTTCTCTCAATTTATCTGATGTTTTTGAAGATGAAATGTTTGTTGGATTTACTAGCTCAACTGGACAATTAGTTGAAAGTCACAAGATTTTAGCTTGGAGTTTTAGCAATGCAAATTTTTCATTGAGTGATGAACTTGTTACTAGTGGATTACCTTCTTTTGTTCTTCCAAATGATTCAATTTTTAAGTCCAAAGGGTTTGTTGCAGGATTTAGTGTAGGAGTTTTCTTTATTATTTGTGTTTTGGTTTTGTTGGTACTGTTTTTGATTCAAAAGAAGAGAAAAATAGACAAGAAGAGAAGTGAAATGGAAGATTGGGAGTTAGAGTATTGGCCACACAGAATGACATATGAAGAAATTGAAGCTTCCACAAAAGGTTTCTCTGAGAAAAATGTGATTGGTGTTGGAGGGAATGGGAAAGTCTATAAGGGTGTTTTAAGAGGAGGAGTAGTGATTGCTGTGAAACACATTTCTCATGAGAATAATGGTATGAGAGAATTTCTTGCAGAAGTTTCAACTCTTGGGAGGTTAAAGCAAAGGAATTTAGTAGGGTTAAGAGGTTGGTGCAAGAAAAATGCTGGCAATTTCTTATTAGTCTATGAATATATGGAAAATGGAAGTTTAGACAAAAGGGTGTTTGATTGTGATGAGAGCAAGATGTTAAACTTTGAAGATAGAATAAGGATTATTAAAGATGTGGCTCATGCTGTTTTGTATTTGCATGAAGGGTGGGAAGTGAAAGTGGTGCATAGGGACATTAAGGCAAGCAATGTTTTACTTGATAAGGATATGAATGGCAAGTTAGGTGATTTTGGTTTAGCTAGAATGCAAGATCATGGTCAAGTTGCTAGCACAACAAAATTGGTTGGCACGGTCGGTTACATGGCTCCTGAAGTGATCAAAACTGGAAGAGCTTCGACTCATACCGATGTTTACATGTTCGGTATCTTGATTTTAGAGGTTATGTGTGGAAGGAGACCATTAGAAGAAGGTAAACCATCTTTGGTGGAGTTTGTTTGGAAACTTATGGTACAAGGGGAACTTGTGAATGCACTTGATCAAAGGCTAAGGGATAAAGGTGAATTTAGTGAGCAAGAATTGGAGAGACTGCTACATTTGGGCTTGTTGTGTGCATATCCTGAACCAAAATCTAGGCCAACAATGAGACAAGTGGTGAATATTTTAGAGGGGAAGAATGAAGGAGTTGAAGAGTCAGAGATTGAGAATATGGATAGTTATCTGCTCCAACAATTGAAATCAAGGGATATTTTGGCTGAGTATTCACAGTATTTTAGCTATGCATCACATCCAACTTTTCAAGATATTGGTCACTTTTCCTCAACATCTTTCACTTGGTCTGGATCTTTAGTTCAGGGTAGG
>gnl_Medtr_Mt4.0v1_Medtr2g090250.1
ATGCCTCAACTTAAGCTACTTTTCACTCTTCTTTACACTTTAACCATTTTGAGTTATGTTTCCACTACTGAATTTGTCTATAATACAAACTTCAACTCCAAAAACATTATCCTATATGGAAATGCAACCATTAACAAATCCATTCTCACTCTGACTAATGACACTTCTACTTCCTTCTCAATAGCTCGTGCTTTTTACCCTAAAAAAATACCTACAAAACCATCAAACTCTTCCACTCTTCTCCCATTTGCTACTTCCTTCATTTTCTCTGTCTCCCCCATCAAAAACTTTATCACAGGACATGGCTTTGCCTTCATATTCACACCTTCAAGTGGTCTAAATGGAACAACATCAACCGAGTATATCGGTTTTTTAAATCTTACAAATCAAGGTAATCCTAACGACCATGTTTTTGGAGTCGAATTCGATATAGTTAGAAACGAAGAATTCAATGATACTGATGATAATCATGTTGGTATCGACGTAAACTCTCTAACATCCGTATCTTCACATGAGGCTGGCTATTGGGGTGGGAAACATGACAAGAAGTTTAATGTGTTGAACATGAACAGTGGAGAAAATTATCAAGTATGGATTGAGTTTATGCACTCTCAGATAAACGTTACGATGGCTCGGGCAGGACAAAAGAGGCCACGTGTGCCTCTTATCAGCATGAATCTTAACCTTTCTGGAGTTCTTAGGGATGAAACTTATGTTGGATTCTGTGCAGCCACGGGGAAGAAAAGAGATAGTGTTAAGATTCTTGCTTGGAGCTTTAGTAATACAAATTTTTCAATTGGTGATGCTTTAGTAACACACAACTTGCCTTCATTTGTCCCTCATAAAGGATGGTTTTTCGGAGCAAAGGCTATAGATGTAGGAATAACCAGTGTTGTCTGTGTCTTAATCATTGGTTGTGCAGTGTTATTCATTCGCCATATGAGAAACAAAGGAGAAGAAGAAATTGAAGATTGGGAATTAGAGTATTGGCCACATAGGATTAGTTTCCAAGAGATTCATGCAGCAACAGGAGGATTCTCTGAAGAGAATGCGGTTGCTGTAGGAGGGAACAAAAGTATATATAAAGGGATTTTGCAAGGCGTTGAAGTCGCTGTCAAGATAATCCCTCAAGAGAGAGAAGGGATGAGAGAGTTTTTGGCCGAGGTTTCAAGCCTAGGAAGACTGAAACATAGAAATTTAGTAGGATTCAGAGGTTGGTGCAAGGAAGAAAAGGGAAACTTGATTCTAGTTTATGACTTCATGACTAATGGAAGTTTAGACAAATGGATCTTTGAGTGTGAAGAAGGAAAGATGCTAACATGGGAAGAGAGGATTCAAGTTTTGAAAAATGTAGCCACAGGGATTCTATACCTGCATGAAGGTTGGGAAGTCAAGGTTTTGCATAGGGATATCAAAGCAAGCAATGTTCTACTTGACAAGGATATGAATGCTAGATTGGGGGATTTTGGTTTGGCTCTCATGCATGAGCATCACGGACAAGTGGCCAGCACAACAAAAGTACTCGGAACATTAGGATACATTGCTCCAGAAGTGATTCGAACAGGAAGAGCATCAACTATGTCTGATGTGTTTGGGTTTGGAATATTGGTGTTGGAAGTGATTTGCGGCCGAAGACCTATTGATGAACATAAGCCAGGGCTAATCGAATGGATGGAGTCCCTAATGGTGCTTGATCAACTTCACAGTGCTGTTGATGAAAGGTTGAAGGCTAAGGGAGGATACACCATTGAGGAAGCTGAGAGATTGCTTCATTTGGGTTTACAGTGTTCAAATTCAGACCCTAGTGTTAGACCAGTAATGAGACAGGTTGTGAAAATGTTAGAGGGAGAAATGGAAAGCATTGAATCTGATGAAGAAAATACAGAGAAAAGTTTACTTGGAAGAATAAAATCAGCTGCAATGTGGTCTAGAACTGAAAGTACACTTCCATATAGAGATCACCCTACTTTTGAAGAAATTAGAATGTTCAGTTATAATTCTAAGACATCTACAAGTGGCTCAAGTTCAATTTTACCGTCGGATTCAGATATCATTCGGGAAGGCCGG
>gnl_Medtr_Mt4.0v1_Medtr2g090410.1
ATGTCTCTTCTCCTAATCCTTAACATAACACTATTACTTTTGTTGTCTTCAGTTTCATCAACTGAATTTGTTTATAACAGAAACTTCAACTCAACAAACATAAACCTTAATGGAAATGCAACAATTCAAAATTCAATCCTCACTCTCACAAACCAAACATTTTTCTCAATTGGTCGTGCTTTTTTCCCTCAAAAAATACCAACAAAACCAATCAAAAACTCTTCAAATTTTCTTCCATTTGCAACTTCTTTCATATTTTCCATCACTCCTTGCAAGAATTTCCCAGTTGCACATGGCTTTGCCTTCATTTTCTCACCATCAATGGTGATCAATGGTGCACAAACAGGAAACTATCTTGGACTGTTTAATAGAACCTCTTCAGGTAATGATTATAATCATGTCTTTGCAGTTGAGTTTGATGATTATAGGAATGAAGAGTTTAATGAAGTTAATGATAATCATGTTGGTGTTGATTTGAATTCTATTATTTCTAATTATTCTGAACCTGCTGAGTTTTGGGGTGGTGGAAAAAATGGTGATGAATTGGAAAAGTTGAAACTGTCTAGTGGTGAAAATTATCAAGTTTGGATTGAGTTTAGGGAGTTTGAAATTAATGTTACTATGGCTCCGGCGGGGAAAAGAAAACCTAATAGGCCTTTGATTAGCAAGCCTATTAATTTTTCTAGGGTTTTTGTGGATGAAATGTATGTTGGATTTTCGGGATCGACTGGGAGAATGGTTGATACTTGTAGAATTTTAGCTTGGAGTTTTAGTCATTCGAATTTTTCGATTGGTGATGCTTTGAATACTAAAAATTTGCCTACATATGTGAATCCAAAGAAATTCATATATAAATCTAAGGCTTTTGTTATAAGTGTGATTTTTGGTTCACTTTTAGTCTTTGGTTGTTGCATTTTGGTTTTTTTCATTTTGTTGAGAAAAAAGAAGGAAGAGAAAGAGGAAGAATTTGAAGATTGGGAATTGGAGTATTGGCCACATAAGATTAGCTATAAGGAGATTTGTGATGCAACAAGTGGATTTTCTGAAGAGAATGTGATAGGAATTGGAACAAGTGGGAAAGTATACAAAGGAGTTTTGAAAGGAGGAGACGAAGTTGCGGTGAAGAGATTCAATCATGATACTCAGCATGGAATGAGAGGCTTTCTAGCTGAGATTTCAAGCTTAGGAAGACTGAAACACAGAAACTTGTTGGGTTTCAAAGGTTGGAGTAAAGAAAAACGAGGGAAATTAATACTGGTTTTTGATTACATGGAGAATGAGAGTTTAGATAAAAGAATCTTTGAATGTGAAGAGACGAAGTTGCTTAATTGGGAAGAAAGAATAAGAGTCCTAGAAAATGTAGCTAGTGGAATTTTATATCTACATGAAGGTTGGGATTTTGAGGTTTTGCATAGAGATATTAAAGCAAGTAATGTGCTACTTGGCAAAGATATGAATGCAAGAATTGGTGATTTTGGTCTTGCAAGGTTGCAGCATCAAGAACGAGTAGCTGACACAACGAGTGTGATAGGTACTTTAGGGTACATGGCACCAGAACTAGTTAAAGTTGGTAAACCATCAACTGCAACTGATGTTTATAGTTTCGGAATATTGGTTTTAGAAGTTGTTTGTGGTAGAAGGCCTATTGTAACGGATGAACCACCATTGGTTGAATTGGTATTTTCTCTTATGGAGAAAGGTGAATTGAGTAGCGCAATTGATGAACGTTTGAAGGGTCAAATGGAGTGTAAATATAACACAGTCGTAGCTGAGAGATTGCTTCATTTGGGTTTGTTATGTGCTAGTGTAGACCCTGGTGTTAGACCTACAATGAGACAGGTTGTGAAAGCTTTGGAGGGTGTAAAATGCACTGAGTGTAATGAAGAGTGTGTTCATGTGAGTCTTATTGGAAAAATAAACTTAGCAGCATCATGGTCTAAGAATTCTTATGATTCGGCACGTTTAAACTCTCCTACCCTTGCTGATATTTTGCCATTCAAATATTTTTCTGGAGATTGTTTAAGTGTGTCTTATGCGAGTATGGAGCCATTGTCTGATTCTCTCTCAGAAGGAAGCAAAAGTTTCTGTCATATTAATCCATTGACAATGCCTCAACTTAAGCTCCTTATCACTCTTCTTCACACTGTAACCATAATTATATGTTGTGTTTCCACTACTGAATTTGTCTATAATACAAACTTCAACTCCACAAACATCATCCTATATGGAAATGCCACCATTCAGACCTCTATTCTCACTCTCACTAATGGTAGTTTCTTCTCCATAGGCCGTGCTTTTTACCCTAAAAAAATACCTATCAAACCACCCAACTCTTCCACCATTCTCCCCTTTGCAACCTCCTTCATTTTCTCTGTTGCCCCCATCAAAAACTCTATTGCAGGACATGCCTTCTCCTTCCTATTCACATCTTCAAGAGATGTAAATGGCACAACATCAGCTGAGTATATGGGCCTCTTCAATCTCACCAATGAAGGTAATCCTAACAACCATGTTCTTGCAGTTGAATTCGATATAGCTAAAAACGTAGAAGAGTTCAACGATATAAATGACAATCATGTTGGTGTTGACATAAACTCACTTACATCCTTAACTTCACATGAGGCTGGCTACTGGGGTGGAAAATATGACAATGAATTTAAGGTGTTGAAGATAAAAAGCGGAGAAAATTATCAAGTATGGATCGAGTTTATGCACTCCCAGCTAAATGTTACAATGGCTCTGGCAGGACAAAAGAGGCCCCATGTTCCTCTCATCAGTACAAATGTTGATCTTTCCGGGGTTCTTATGGATGAAACATATGTTGGATTCTGCGCATCCACAGGGCGATTAATAGACAGTAGTAAGATTCTTGCTTGGAGCTTTAGTAACACAAATTTTTCAATTGGTGATGCTTTAGTGACAGATAACTTACCTTCATTTGTCCCTCATAAGGGATGGTTTTCTGGAGCAAAAGCTATAGCTGTAGGAGTCACTACTGTTGTCTGTGTGTTAATCATCGGTTTTGGTTGTGTAGTGTTTTTCATCCGATATATAAGACAAAAGGGAGAGGAAGAAATTGAAGAGTGGGAACTAGAGTACTGGCCACATAGAATTAGTTTCCAAGAGATTCACGCAGCAACAAGAGGGTTCTCTGAAGAGAATGTGGTAGCTGTAGGAGGTAATGGAAAGGTATATAAAGGGATTTTGCAAGGAGTTGAAGTTGCGGTCAAGAGAATCCCTCAAGAAAGAGAAGACGGAATGAGAGTGTTTTTGGCAGAGGTTTCAAGCATAGGAAGAATGAAACACAGAAATTTAGTAGGGTTGAGAGGTTGGTGCAAAAAAGATAAAGGAAACTTGATTCTAGTGTACGACTTCATGAATAATGGAAGTTTGGACAAATGGATATTTGAGTGTGAAAAAGGAAAGATGCTAACATGGGAAGAGAGGATTCAAGTTTTGAAAAGCGTAGCCGCGGGGATTCTTTACCTGCATGAAGGTTGGGAAGTTAAGGTCTTGCATAGGGATATCAAAGCAAACAATGTTCTACTTGACAAGGACATGAATGCTAGATTGGGGGATTTTGGTTTGGCTCTTATGCATGAGCATCATGGACAAGTTGCCAACACAACAAAAGTATTAGGGACATTAGGATACATTGCTCCGGAAGTGATTCGAACAGGAAAAGCATCGACTATGTCTGATGTGTTTGGCTTTGGAATATTGGTGTTGGAAGTAATCTGCGGGCGAAGACCTATTGAAGAACATAAGCCAGGGCTAATTGAATGGGTGGAGTCTCTAATGGTGCTTGATCAATTGGACAATGCTGTTGATGAAAGGTTGGAGACGGAAGGAGGATACTCCATCGAAGAAGCTGTGAGATGGCTTCATTTGGGTTTGTTGTGTACAAGTTCAGACCCTAACGTTAGACCAATGATGAGGCAGGTTCTGAAAATGTTGGGGGGAGAAATTGACAACATTGAGTGTGATGGTGAAAATATGGAGACAAGTTTGCTTAGAAGAATACAATCAGCTGCAACATGGTCTAGAACTGATCCGTGCAGAGGTCATCCTACCTTTGAAGAAATTAGAATGATCAGTTATAATTCAAAGACCTCAAGTGATATCATTTGGGAAGGTAGA
>gnl_Medtr_Mt4.0v1_Medtr7g062900.1
ATGGGAAAGTTGAACATGGTTCTTATCTCTCCAAGAAACATCAAAGAGGCAAGTGAAGAAAACAGTTTCATCTATAAATACAATGGATTCCATTCATCACATTTATATCTTGATGGTATTGCTAAGGTAAACTCAAATGGCTTACTAAGACTCACCAATGACACAGAAAGAGCCAAAGGATATGCTTTCTATCCAAATCCTATAGTTTTCAAAAACACTTCCAATGAAAGTGTGTATTCTTTCTCAACTACTTTTGTATTTGCCATCAAATCTAGGTATACAGCTACTTGTGGCCATGGACTTGTTTTTGTTGTTTCACCAACAAAAGGGCTACCAAATTCGCTACCAAGTAAATACCTTGGTCTCTTTGACACTTTCAACACTGGAAACATTAGCAACCATGTTTTTGCTGTTGAGTTTGACACTGTTCAAGATTTTGAGTTTGACGATATCAATGATTTGAAATCAGTAAATTCAATTTCTGCAGGATATTATGATGATTATGATCGATTCAAGGATTTATCCCTTTCCAGTGGATATCCCATGCAGGTATGGATTGACTATGATGGAGTGAAGAAAAAGATTGAGGTTACATTAGCTCCGATTAGTGTTGGTTTTAATAATAAACCAACACGACATTTGTTGTCATTGACCAAAGATCTTTCTCCAATTCTCAACAATAGTATGTATGTTGGATTATCATCTTCAACAAGGTTAATTTTAGCTTCTCATTATGTTCTTGGTTGGAGTTTTAAGGTTAATGGTCAAGCTCAAAACCTTGAAATCTCTGAGCTTCATGAGCCAATAGTATTTGCTGACAAAAAAAGGGTTATGTATTATCTCAAATTGAAGAAGTTTGATGAAGTTCTTGAAGATTGGAAACATGAATATGGCCCACGTAGATTTAAATTCAAAGATCTATACTCAGCCACAAAAGGTTTCAGGGAAAAGGGGCTCCTGGGAGTTGGTGGATTTGGTAGAGTCTACAAAGGTGTGATACCAAGTTTCAAACTTGAGGTTGCTGTGAAAAGGGTGTCTCATGAATCAAGACAAGGGATGAGGGAATTTGTGCGGGAAATTGTCAGTATTGGTCGTCTTTGGCACAGGAATCTTGTTCGACTTCATGGCTATTGTAGACGAAAAAGCGAGTTACTTTTGGTTTATGATTACATGCCAAATGGAAGTTTAGACAACTATCTATATAACCAACCAAAAGTGAAGTTGAATTGGAGTGAAAGATTTAGAATCATCAAAGGTGTTGCTTCAGGTGTGGTTTATCTTCATGAAAAATGGGAGAAAGTTGTTATCCATAGAGACATAAAAGCTAGTAATGTGTTGTTAGATTCTGAATTCAATGCAGATCCTCACAAAACTCATTTGGCTGGAACTATTGGTTATCTTGCTCATGAACATATTAGAACAGGTAAGGCGACTAAATTTTCTGATATGTTTTCTTTTGGTGCATTTCTTCTTGAGGTTGCTTGTGGAAGAGGGCCTATTGCTAATGTAGGGGAAAATGAATGTGTAATTTTGGTTGATAGTGTGTTTGAGTGTTGGAAAAGAGGTGATATTCTTGAGGCAAAAGATGTAAATTTGGGGACAGATTATGTGTCTGAAGAGGTGGAATTGGTGTTGAAACTTGGTTTGTTGTGTTCACATTCAGAACCTTTGGCTAGACCAGGTATGAGACAAGTTGTGCAGTATTTGGAGAGGGATATACCTTTGCCAGATTTGTCTTTGCCTAGTTTATCTTCTTCTGGATTAACTTTTGGGAACAAATATTTTTTTGAGGACTTTCCTTTGTCTTATCCTTCTTCTATGGACAAGAAAATGTCGCATACGTCTGTGTCTCTTGCTGATTCACTTCTCTCTGGTGGTTGT
>gnl_Medtr_Mt4.0v1_Medtr7g062890.1
ATGTTCTTCAGGCTTGTGTTCATGTTGTTTTATCTTGTTACATTGGTAGCAAGTGAAGAAAACAGTTTCATCTATAATGGATTCCAATCATCAAATTTATATCTTGATGGTATTGCTGAGTTAACCTCAAATGGCTTACTAAAACTCACCAATGATACAGAATATGAAAAAGGACATGGTTTCTATCCAAATCCTATAGTTTTCAAAAACACTTCCAATGGAAGTGTGTCTTCTTTCTCAACTACTTTTGTATTTGCCATAAGACCTCAATATCCAACTATTAGTGGTGATGGAATTGTTTTTGTTGTTTCTCCTACAAAAGGGCTACCAAACTCACTACCACGTCAATACCTTGGTCTCTTTAACAATTCAAACAATGGAAACAGTAGCAACCATGTTTTTGGTGTTGAACTTGATTCTGTTTTGACTAATGAGTTTAATGATATCGATGATAACCATGTTGGAATTGATATCAATGATTTGAAATCAGCTATTTCAACTTCTACAGGATATTACGATGAATATAATCGATTCAGGGATTTATCCCTTTTCAGTGGATATCCCATGCAGGTATGGATTGACTATGATGGAGTGAAAAAAAAGATTGATGTTACTTTAGCTCCAATAGATGCTAGTAATAAACCAACACAACCTTTGTTATCATTGACCAAAGATCTTTCTCCAATTCTCAACAATAGAATGTATGTTGGATTCTCATCTTCAACAGGTTTAATTTTAGCTTCTCATTATATTCTTGGTTGGAGTTTTAAGGTTAATGGTCAAGCTCAAACCCTTGAAATCTCTGAACTTCCTAAACTACCTGCAGAGAAAAAAAAGTCGAAATTTTTAACTGTTGGATTGCCTTTGATTTTGCTAAGTTTGGTATTCATGATAACTATAGGGATTATGTATTATGTCAAATTGAAGAAGTTTGATGAGGTTCTTGAAGATTGGGAACATCAATATGGCCCACATAGATTTAAGTTCAAAGATCTATACTCAGCCACAAAGGGTTTCAGGGAAAAGGGGCTATTGGGAGTTGGTGGATTTGGTAGAGTCTACAAAGGTGTGATACAAAGTTCCAAACTTGAGGTTGCTGTGAAAAGGGTGTCTCATGAATCAAGACAAGGGATGAGGGAATTTGTGTCGGAAATTGTTAGTATTGGTCGTCTTCGACACAGGAATCTTGTTCAACTTCATGGCTATTGCAGGCGAAAAAGGGAGTTACTTTTGGTTTATGATTACATGCCAAATGGAAGTTTAGACAACTATTTATACAAGGAACCAAAAGTGAGGTTGAATTGGATTCAAAGATTTAAAATCATCAAAGGTGTTGCTTCAGGTTTGGTTTATCTACATGAAGAATGGGAAAAAGTTGTGATTCATAGAGACATAAAAGCTAGTAATGTGTTGTTAGATTCTGAATTTAATGCTAGATTGGGAGATTTTGGTCTTTCAAGGTTGCATGATCATGGTGCTGATCCTCACACAACTCATTTGGCTGGAACTATTGGTTATCTTGCTCCGGAACATATTAGAACTGGTAAGGCTACTAAATTTTCTGATGTGTTTTCTTTTGGTGCATTTCTTCTTGAGGTTGCTTGTGGTAGAAGGCCTATTGCCAATGTAGGGGAAAATGAATGTGTAATTTTGGTTGATTGTGTATTTGAGTGTTGGAAAAGAGGTGATATTCTTGAGGCAAAAGATGTAAATTTTGGGACAAATTATGTGTCTGAAGAGGTGGAATTGGTTTTGAAACTTGGATTGTTGTGTTCTCATTCAGAGCCTTTGGCTAGACCAAGCATGAGGCAAGTTGTGCAGTATTTGGAGAGGGATATACCTTTGCCAGATTTTTCTTCGCTTAGTTTATCTTCTTTTGGTTTAACTTTTGGGTACCAAGAATGTGTTGAGGACAAGACAATGCCGTATACTTCTGTGTCTATTTCTGAATCCGTTCTCTCCGGTGGTCGT
>gnl_Medtr_Mt4.0v1_Medtr7g063030.1
ATGCCAACCCATCTTCAATTCTTGGTAACATTTTTGCCATTCCTTTTTGTTCAAGTATTGTCCCAAGTTGACCAACTACTATACACAGGTTTTAAGGATGGTGGTGCCAGCAATTTAACCTTAAACGGTGTTGCAAAGATAGAGAAAAATGGAATAATAAGATTAACAAATGATTCAAGCAAATTAATGGGCCATGCTTTTTACTCTCAACCTTTTCAGCTAAAGAACTCAACAACTGGTAAAGCTTTTTCCTTTTCATCAACCTTTGCTATTGCTGTTGTTCCTGAGTATCCTAGAGTTGGTGGTCATGGCATGGCTTTCACAATAGCACCTACTAAGGATCTCAATGCTTTACCTATTCAATATCTTGGTCTTTTCAATGCAAGCAATGTTTTTGGTAATTTCTCTAACCATATTTTTGCTGTCGAGTTTGACACTGCTCAAGACTTTGAGTTTGATGATATTAATGATAACCATGTTGGTATAGACATCAATAGTTTGAGGTCAAATGCTTCTGTTACTGCTGGTTATTACACTGATAATTCAACCAAACAAGATCTTAATATTAAAAGTGGGAAACCAATTCTTGTTTGGGTTGATTATGATTCTTCATTGAATCTTATTAGTGTTACACTTTCTCCAACTTCAATTAAACCGAAAAAACCGATCTTGTCCTTTCATGTGGATCTATCTCCTATTTTTCATGATACTATGTATGTTGGTTTCTCTGCTTCAACTGGTAATCTTGCAGCCTTTCATTACTTGTTGGGTTGGAGTTTCAAAATCAATGGAGTAGCACCATTTCTTGACTTGTCTTCACTTCCACAACTTCCACAACCAAAGAAGAAACAAACTTCTTTGATAGTTGGTGTTTCACTCACAGCTTCTGTGATTGCTTTGTGCTCTATAGCATTTGCTATTTACATTTTCAGAAAAATCAAGAATGCTGATGTTATTGAAGCATGGGAGCTTGAAGTTGGGCCACATAGATACTCCTATGAAGAGCTCAAGAAAGCTACAAAAGGTTTCAAGGAGAAAGAGTTGCTTGGGCAGGGTGGTTTTGGGAAAGTTTACAATGGAATATTGCCGAAATCGAAGATTCAAGTGGCTGTTAAGAGAGTTTCACATGAATCAAAACAAGGGTTGAGAGAATTTGTATCTGAAATTGCAAGCATAGGCCGGCTTCGCCATCGGAATTTGGTTCAGTTACTTGGGTGGTGTCGCCGCAGAGGCGACCTCCTACTTGTGTACGATTTCATGTCAAATGGAAGCTTAGACAAATACTTGTTTGAAGATTCAGAAATTGTGCTAAGTTGGGAACAAAGGTTTAAGATAATAAAGGGTGTTGCTGCAGGTCTTTTGTTTCTACATGAAGGTTATGAGCAAGTGGTAATACATAGAGATGTTAAGGCTAGTAATGTTCTCTTAGATTGCGAACTCAATGGAAGATTAGGTGATTTTGGATTGGCAAGGTTGTATGAACATGGTGCTAATCCCGGCACGACAAGAGTGGTGGGAACATTAGGCTATTTGGCACCAGAATTGCCTAGAACAGGAAAGGCATCTACAAGCTCCGACGTTTTTGCATTCGGCGCGCTTCTTCTCGAGGTTGCTTGCGGAAGAAGGCCTATTGAACCTAAGGCATTACAAGAAGAACTGGTGTTGGTGGAATGGGTGTGGGAAAGGTACAAAGAAGGAAGAATACTTGAAGTAATGGATCCTAAATTGAATGGTGATTTCAATGAAAGTGAGGTGATGATGGTGTTGAAATTAGGGTTGATGTGTTCAAATGATGTTCCTACTATTAGGCCTAGCATAAGACAAGTAGTGAGGATTTTGGATGGAGAAGTTGAGTTACCAAATGAAATGAGAAAGCCAAGAGGTATTGATTCACAAGAGGGGTTTGATGAGTTTTTGCATTCTCTTGGAACTTCTTCATTTGATAAGACTAATTCAAGCTCCTATCTTGGAACTTCTTCATTTGATAACACA
>gnl_Medtr_Mt4.0v1_Medtr7g062850.1
ATGTTCCTCAAGTTTGTCTTTATGTTATGTTTGCTTGTTACATTGGTAGCAAGTGAAGACAACGGTTTCATCTATAAAGGATTCCAATCATCACATTTATATCTTGATGGTATTGCTGAGTTAACTTCAACTGGCTTACTAAGACTCACCAATGATATCGGGCAAGATACAGCACATGCTTTCTATCCAAATCCTATAGTTTTCAAAAACACTTCTAGGCTACCAGATTCACTTCCAAACCAATACCTTGGTCCCTTTAACGATTCCAACATTGGAAACACTAGCAACCATGTGTTTGCTGTTGAGCTTGACACTATTCAAGATCTTGAGTTTGATGATATCAATAATAACCATGCTGGTATTGACATCAATAATTTGAAATCAGCTAATTCAACTCCTGCAGGATACTATAATGCTATTGGTCGATTCAACGACTTATCCCTTTCTAGTGGATATCCTATGCAGGTATGGATAGAATATGATGGAGTGAAGAAAAATATTGATGTTACATTAGCTCCAATTAATTTTGGTTGTAATGTTGTTAAACCAGCACGACCTTTGTTATCATTCACGAAAGATCTTTCTCCAATTCTCAACAATAGAATGTATGTTGGATTCTCATCTTCAACCGGGGTAATTGTAGCTTCCCATTATATTCTTGGTTGGAGTTTTAAGGTTAATGGCCAAGCTCAAAACCTTGAAATCTCTAAACTTCCTGAGCTAAGAATATTTGCTACTGAACTAGGAATATTTAATGAGAAAAAAGAGTCAAAAACTTTAACTGTTGGGTTGCCTTTGATTTTCCTAAGTTTGCTATTCATAATAGCTTTAAGGATTATGTATCATATCGAACAGAAGAAGTTTGCTAAGGTTCTTGAAGATTGGGAACATGAATATGGCCCACATAGATTTAAGTTCAAAGATATATACTTTGCCACAAAGGGTTTCATGGTAAAGGGGCTGTTGGGAGTTGGTGGATTTGGTAGAGTCTACAAAGGTGTGATACCAAATTCCAAACTTGAGGTTGTTGTGAAAAGGAGCTTTGAAACTATTACCGGGGTGAGTCACGATCAGGTCGCTTTCTTTAAGACGTTTCGCGGCACTATC
>gnl_Medtr_Mt4.0v1_Medtr7g062990.1
ATGTCTTCTAAGCTTCTAGCATTGTTTTTTATGTTTGTCACATTGGTAGTAGCTAGTGAAGATAACAATATTAGTTTCACATATAATGGTTTCAAATCATCACATTTATATCTTGATGGTGTTGCTGAATTAACCTCAAATGGTTTACTAAGATTAACCAATGATTCAAGACAACAAAAGGGTCATGCTTTCTATCCAAACCCTATAGTTTTCAACAATGGAAGTAGTAGTAATGTATCTTCTTTCTCTACTACTTTTGTTTTTGCCATAAAATCTGAGTTTCCTAATCTTAGTGGCCATGGAATTGTTTTTGTTCTTTCTCCAACAAAAGGGTTACCAAATTCACTACCAAGTCAATACCTTGGTCTATTCAATGAATCAAACAATGGAAACAACAATAACCATGTTTTTGGTTTGGAGCTTGATACTATTATGAATACGGAGTTCGATGATATCAATGACAACCATGTTGGAATTGATATCAATGGTTTGAAATCAGAGAAATCGGCTTCGGCAGGATATTATGATATTGATGGTAATGAGTTCAAGAATTTGAGCCTTTTTAGTGGCTTACCAATGCAAATTTGGTTGGAATATGATGGAGTGAAGAAAAAGATTGATGTTACTTTAGCTCCAATTAATGTTGTTAAACCAAAACAACCTTTGTTATCATTGAACAAAGATCTTTCTTCAATTCTTAACACTAGTATGTATGTTGGATTCTCATCTTCAACAGGTTCAATTCTAACTTCTCATTATATTCTTGGTTGGAGTTTTAAGGTTAATGGTCAAGCTCAAAATCTTGTAATCTCTGAACTTCCTAAGTTACCTACTTTAGATGAAAAACATGATTCTAAGGCAATTATGATTATTGGTTTGCCTTTGATTTCACTATGTTTGATTCTAATGGTAGCTATAGCAATATTTCATTTCATCAAAAGGAAGAAAATGTTTTCTGAGCTTCATGAAGATTGGGAGAAAGACTATGGAACTCAAAGATTCAAGTACAAAGATTTATACTTTGCAACAAAGGGTTTCAAGGAGAAGGAGCTATTAGGAACAGGTGGATTTGGTAGAGTCTACAAAGGTGTGATGCCGATTTCAAAACTCGAGGTAGCCGTGAAGAGAGTTTCACATGAATCAAGACAAGGGATGAAGGAATTCGTCGCGGAAATTGTTAGTATAGGTCGTCTTCGTCATAGAAATCTCGTTCCACTTCTCGGCTACTGCAGGCGAAAAGGCGAGTTACTTCTTGTCTACGATTACATGCAGAATGGAAGTTTAGACAAATATTTACACACCAAACAACAAAGATTTACCTTAAATTGGAGTCAAAGGTTTAGAATCATTAAAGGTGTTGCTTCTGGTTTGTTTTATTTACATGAAGAATGGGAACAAGTTGTTATTCATAGAGACATTAAAGCTAGTAATGTTTTATTAGATGGTGAAATGAATGGTAGATTAGGTGATTTTGGTTTATCAAGATTATATGATCATGGAACTGATCCTCAAACAACACATGTTGTTGGAACACTTGGTTATTTAGCACCAGAACATACAAGAACAGGTAAAGCTACAACAAGTTCTGATGTGTATTCTTTTGGTGCATTTTTACTTGAGGTAGTTTGTGGTAAAAGACCTATTGAACAAGTAAGGGAATGTGAGAGTGAGAGTATAATTTTGGTTGATTATGTTTATGATTGTTGGAAAAGAGGTGAGATTATTGAGGCTAAAGATGTGAATTTAGGTGTGGATTATGTGGTTGAAGAAGTTGAATTGGTTTTGAAACTTGGTTTGTTATGTTCACATTGTGAGGCTTTGGCTAGACCAAGTATGAGACAAGTTTTGAGGTATTTGGAGAGGGATTTGCAATTACCTGATTTGAGTTTTCTTAGTTTGTCTTCAATGGGATTAAGTTATGGACAATGTGAAAATTTTCAAGATTTTGGTATGTCTTATCCTTCTTCTTCTATGGATAGACCTTTCTCACATACTTCTTCAATTGCTGAATCACTTCTCTCTGGTGGTCGT
>gnl_Medtr_Mt4.0v1_Medtr7g062950.1
ATGTTCCTCAAGCTTGCGTTCATGTTGTTTTTTCATGTTACATTGGTAGCAAGTAAAGATAACAGTTTCATCTATAATGGTTTCCAATCATCACATTTATATCTTGATGGTATTGCTAATTTAACCTCCAATGGCTTACTTAGACTCACCAATGATACCAAGCAAGAAAAAGCACATGCTTTCTATCCAAATCCTATAGTTTTCAAGAACACTTCTAATGGAAGTGTTTCTTCTTTCTCAACTACTTTTGTGTTTGCCATAAGACCTCAATATCCAACTCTTAGTGGCCATGGAATTGTTTTTGTTGTCTCTCCTACAAAAGGGCTACCAAATTCACTACAAAGTCAATACCTTGGTCTCTTTAACAAATCCAACAATGGAAATAGTAGCAACCATGTTTTTGGTGTTGAACTTGATACTATTATTAGTAGTGAGTTTAATGATATCAATGATAACCATGTTGGTATTGATATCAATGATTTGAAATCAGCTAAATCAACTCCTGCAGGATATTATGATGTTAATGGTCAACTCAAGAATTTGACCCTTTTCAGTGGCAATCCTATGCAGGTATGGATTGAATATGATGGTGAAAAGAAAAAGATTGATGTTACTTTAGCTCCAATTAATGTTGTTAAACCAAAACAACCTTTGTTGTCATTGACCAGAGATCTTTCTCCAATTTTAAACAATAGTATGTATGTTGGATTTTCATCAGCTACTGGTTCAGTTTTCACTTCTCATTATATTCTTGGTTGGAGTTTTAAGGTTAATGGTCAAGCTGAAAACCTTGTAATCTCTGAACTTCCTAAGCTACCAAGATTTGGTGAGAAAAAAGAGTCCATGTTTTTAACTGTTGGATTGCCTTTGGTTTTGCTAAGTTTGGTTTTCATGATAACCTTAGGGGTTATTTATTATATCAAAAGGAGAAAGAAGTTTGCTGAGTTGCTTGAAGATTGGGAGCATGAATATGGCCCTCATAGGTTTAAGTTCAAAGATTTGTACTTTGCCACAAAGGGTTTCAAGGAAAAGGGTCTATTAGGAGTTGGTGGATTTGGTAGAGTCTACAAAGGTGTGATGCCAGGTTCCAAACTTGAGGTTGCAGTGAAGAGGGTTTCACATGAATCAAGACAAGGGATGAGGGAATTCGTGTCGGAAATTGTTAGTATCGGTCGTCTTCGTCATAGGAATCTTGTTCCACTTCTCGGCTATTGCAGGCGAAAAGGTGAGTTGCTTCTGGTCTATGATTACATGCCTAATGGAAGTCTAGACAATTATCTATACAACCAACCAAGAGTGACCTTGAATTGGAGTCAAAGATTTCGAATCATCAAAGGTGTTGCTTTGGGTTTGTTTTATCTACACGAAGAATGGGAGCAGGTTGTGATTCATAGAGACATAAAGGCTAGCAATGTGTTATTAGATGGTGAATTGAATGGTAGATTAGGAGATTTTGGTCTTGCAAGGTTGTATGATCATGGTGCTGATCCTCACACAACTCATTTGGTTGGAACTGTAGGGTATCTAGCACCTGAACATACTAGAACAGGTAAGGCTACTAAATTTTCTGATGTGTTTTCTTTTGGTGCATTTCTTCTCGAGGTTGCTTGTGGTAGAAGGCCTATTGAAAATGTAGCGGAAAATGAATGCGTAATTTTGGTTGATTGTGTCTTTGAGTGTTGGAAAAGGGGTAATATTCTTGAGGCAAAAGATGTAAATTTGGGGACAAACTATGTGTCTGAAGAGGTTGAATTGGTGTTGAAACTTGGTTTGTTGTGTTCACATTCAGAACCTTTGGCTAGACCAGGTATGAGACAAGTTGTACAGTATTTGGAAAGGGATATACCTTTACCAGATTTGTCTTTGCTTAGTTTATCTTCTTCTGGTTTAACTTTTGGGTACCAAGAATTTTTTGAGGACTTTCCTTTGTCTTATCCTTCTTCTATGGGCAACACAATGTCACACACCTCTGTGTCTATTGCTGATTCACTTCTCTCTGGTGGTCGT
>gnl_Medtr_Mt4.0v1_Medtr7g063010.1
ATGCTTCAAACTTTGATACCATTTTTATTGTTCTTTTTTGTACCAGTTTTGTCTCAAGTTGACCAACTACTATACACAGGTTTTAAGGATGTTGGTCCAAAAAACCTAACCTTAAATGGTATAGCAGAGATAGAAAAAAATGGTATAATAAGATTAACAAATGAAACAAGTAGATTATTGGGTCATGCTTTTTATCCTCAACCATTTCAGATAAAGAACAAAACTACTGGTAAAGTTTTCTCTTTCTCATCATCTTTTGCACTTGCTTGTGTTCCTGAATATCCTAAACTTGGTGGCCATGGCATGGCTTTTACTATAGTCCCTTCAAAAGATCTCAAAGCTTTACCTAGTCAATATCTTGGTCTTCTGAATTCAAGTGATGTTGGTAATTTCTCTAACCATCTTTTTGCTGTTGAGTTTGACACTGTTCAAGATTTTGAGTTTGGTGATATTAATGATAACCATGTTGGTATAGATATTAATAGTATGCGTTCAAATGCAACTATTACTGCTGGTTATTATAGTGATGATGATATGGTTCATAATATTAGTATTAAAGGTGGAAAACCAATTTTAGTTTGGGTTGATTATGATTCTTCATTGGAACTTATTAGTGTTACACTTTCACCAACTTCTAATAAGCCTAAAAAACCTATTTTGACTTTTCATATGGATCTATCACCTCTTTTTCTTGATACTATGTATGTTGGTTTCTCTGCTTCAACTGGTTTACTTGCTAGCTCTCATTATGTTTTGGGATGGAGTTTTAAAATTAATGGGCCGGCGCCTTTTCTTGATTTGTCCAAACTACCAAAGCTTCCACATCCTAAGAAGAAACATACTTCTTTGATACTCGGTTTATCGCTCGGATCTGCTTTGATTGTATTGTGTTCTATGGCATTTGGTTTTTACATTTATAGAAAAATCAAGAATGCTGATGTTATTGAAGCTTGGGAGCTTGAAGTTGGACCACATAGATATACTTATCAAGAGCTGAAGAAAGCTACAAAAGGTTTCAAGGAGAAACAGTTGCTTGGGCAGGGTGGTTTTGGCAAAGTTTACAATGGGATATTGCCGAAATCGAAGATTCAAGTGGCTGTTAAGAGAGTTTCACATGAGTCAAAACAAGGGCTAAGGGAATTTGTGTCTGAAATCGCTAGCATAGGCCGGCTTCGCCACAGGAATTTGGTTATGTTACTCGGATGGTGTCGTCGCAGAGGTGACCTTTTGCTTGTGTATGATTACATGGCGAATGGAAGCTTGGACAAGTACTTGTTTGAAGATTCAGAATATGTGCTAAGTTGGGAACAGAGGTTTAAGATAATAAAGGGTGTTGCTTCAGGTCTTTTGTATCTACATGAAGGCTATGAGCAAGTGGTAATCCATAGAGATGTTAAAGCTAGCAATGTGCTGTTGGATTTTGAACTCAATGGAAGATTAGGCGATTTCGGATTGGCAAGGTTGTATGAACATGGTGCTAATCCAGGCACAACAAGAGTGGTGGGAACATTAGGCTATTTGGCACCGGAGTTACCTAGAACAGGACGAGCAACAACAAGCTCCGATGTTTTTGCATTCGGCGCGCTTCTTCTCGAGGTTGTTTGTGGAAGAAGGCCTATTGAACCTAAGGCATCACAAGATGAGTTGGTATTGGTGGATTGGGTGTGGGAAAGGTTCAAAGAAGGAAGAGCATTTGAAGTAGTTGATCCTAAATTGAATGGTGATTTTGTTGAAACTGAGGTAATGATGGTTTTGAAATTAGGTTTGATATGTTCAAATGATGTTCCAACTATAAGGCCTAGTATGAGACAAGTAGTGAGGATTTTGGATGGAGAAGTTGAGTTACCAAATGAAATGAGAAAACCAGGTGGTATTGATTCACAAGAAGGATTTGATGAATTCTTGAATTCTCTTGGAACTTCTAACTCATTTGATCAAATGAGTTCAAGTTCTTATAATGGAAAGAGAGATATTGATAATACTAGTTTTATCACTTTTGGTAATTCACCTCAATCATCACTTCTCAATGCTAGAGGAGAAACAAGAGTTATTTTAGTGAAGACAGATTTTACTTCTGCTTTAGTTTTTAACATGTATAAGAAATTTGCTGAGGTGACTGGTGAGGAGATGAAGTTGGCGTACTTGAACATAGATCCATCGTCTAAT
>gnl_Medtr_Mt4.0v1_Medtr7g062880.1
ATGACTAAAACCATTGTAGAAAATATGGTAAGCTCATTTTGGGTGGTGTGGGCATGTGTGGAAAAGCCTCATAATAACACCATAACGAGGTTGTTGTCTGAAGAGGTGGAATTGGTGTTGAAACTTGGCTTGATGTGTTCACATTCAGAGCCTTTGGCTAGACCAAGTATGAGACAAGTTGTGCAGTATTTGGAGAGGGATATACCTTTACCAGCTTTGTCATTGCTTAGTTTATCTTCCTATGGATTAACTTTTGGGCACCAAGAACTTGTTGAGGACAAGACAGTGCCATATACTTCTGTGTCTATTGCTGAATCTGTTCTCTCTGGTGGTCGT
>gnl_Medtr_Mt4.0v1_Medtr7g062920.1
ATGTTCCTCAGACATGTGTTCATGTTGTTTTTTCATGTTACATTGGTTGCAAGTGAAGACAACAGTTTCATATATAATGGATTCCAATCATCACATTTATATCTTGATGGTATTGCTGAGTTAACTACAAATGGCTTACTAAAACTCACCAATGATACAGAAAGAGACAAAGGACATGGTTTCTATCCAAATCCAATAGTTTTCAAAAACACTTCCAGTGAAAGCGTGTCTTCTTTCTCAACTACTTTTTTATTTGCCATAATACCTCAATATGCAAATATTGGTGGCCATGGAATTGTTTTTGTTATTTCTCCAACAAAAGGGCTACCAGATTCACTACCAAGTCAATACCTTGGTCTCTTTAACGATTCCAACAGTGGAAACAGTAGCAACCATGTTTTTGGTGTTGAGCTTGACACTCGTCAAAATTTTGAGTTTGATGATATCAACGATAACCATGTTGGAATTGATATCAATGATTTGAAATCAGCTGATTCAACTCCTGCAGGATATTATGATGGTTATGGTCAATTCAAGGATTTATCCCTTTCCAGTGGATACCCTATGCAGGTATGGATTGAATATGATGGAGTGAAGAAAAAGATTGATGTTACTTTAGCACCAATGAGTGTTGGTGCTAGTAATAAACCAACACAACCTTTGTTATCATTGACCAAAGATCTTTCTTCAATTCTCAACAATAGAATGTATGTTGGATTCTCATCTTCAACAGGGTTAATGGTAGCTTCTCAGTATATTCTTGGTTGGAGTTTTAAGGTTAATGGTCAAGCTCAAAACCTTGAAATCTCTGAACTTCCTAAACTACCTGCAGAGAAAAAAAAGTCGAAATTTTTAACTGTTGGATTGCCATTGATTTTCCTAAGTTTGGTATTCATGATAACTTTAGGGGTTATGTATTATGTCAAATTGAAGAAGTTTGATGAGGTTCTTGAAGATTGGGAACATGAATATGGCCCACGTAGATTTAAGTTCAAAGATCTATACTCAGCCACAAAGGGTTTCAGGGAAAAGGGGCTATTGGGAGTTGGTGGATTTGGTAGAGTCTACAAAGGTGTGATACAAAGTTCCAAACTTGAGGTTGCTGTGAAAAGGGTGTCTCATGAATCAAGACAAGGGATGAGGGAATTTGTGTCGGAAATTGTTAGTATCGGTCGTCTTCGGCACAGGAATCTTGTTCAACTTCATGGCTATTGCAGGCGAAAAAGCGAGTTACTTTTGGTTTATGATTACATGCCGAATGGAAGTTTAGACAACTATCTATATAACCAACCAAAAGTGAGGTTGAATTGGAGTCAAAGATTTAGAATCATCAAAGGTGTTGCTTCAGGTGTGGTTTATCTTCATGAAGAATGGGAGAAAGTTGTTATTCATAGAGACATAAAGGCTAGTAATGTGTTGTTAGATTCTGGATTTAATGCTAGATTGGGAGATTTTGGTCTTTCAAGGTTGCATGATCATGGTGCTGATCCTCACACAACTCATTTGGCTGGAACTATTGGTTATCTTGCTCCTGAACATATTAGAAGAGGTAAGGCTACTAAATTTTCTGATGTGTTTTCTTTTGGTGCATTTCTTCTTGAGGTTGTTTGTGGTAGGAGGCCTATAGGTCGTGTAGGAGACAATGAGAGTCTAATTCTAGTTGATTCTGTGTTTGAATGTTGGCAAAGAGGTGAGATTCTTGAGGCAAAAGATGTTCATTTAGGAACAAATTATGTGTCTGAAGAGGTGGAATTGGTGTTGAAACTTGGCTTGTTGTGTTCACATTCAGAGCCTTTGGCTAGACCAAGTATGAGACAAGTTGTACAGTATTTGGAGAGGGATACACCTTTGCCAGATTTTTCTTCGCTTAGTTTATCTTCTTCTGGTTTAACTTTTGGGTACCAATTATTTGTTGAGGACAGGAGAATGCCATATACTTCAGCGTTAATTGCTGAATCTGTTCTCTCGGGTGGTCGT
>gnl_Medtr_Mt4.0v1_Medtr7g062750.1
ATGTTCCTCAAGCTTGTGTTTATGTTGTTTTTTCTTGTTACATTTGTAGCAAGTGAAGACAGCAGTTTCATCTATAATGGTTTCCAATCATCACATTTATATCTTGATGGTATTGCTGAGTTAACTTCAGATGGCTTACTAAGACTCACCAATGATACCGGGCCAGATACAGCATATGCTTTCTATCCAAATCATATAGTTTTTAAAAACACTTCGAATGCAAGTGTGTCATCTTTCTCAACTACTTTTGTATTTACCATAAAATCCATGTATCCATCTATTAGTGGCCATGGAATTGTTTTTGTTCTTTCTCCTACAAAAGGGCTACCAAATTCACTACCAAATCAATACTTTGGTCTCTTTAACTACTCCAACATTGGAAACAGTAGCAACCATGTTTTTGGTGTTGAGCTTGACACTCGTAAAAATTTTGAGTTTGATGATATCAATGATAATCATGTTGGAATTGATATCAATGATTTGAAATCAGCTAATTCAACTCCTGCAGGATATTATGATGATACTGGTCGATTCAGGAATTTATCCCTTACCAGTGGACATCCTATGCAGGTATGGATTGAATATGATGGAGTGAAGAAAAAGATTGATGTTACCTTAGCTCCAGTTAGTGTTGGTTTTAGTCATAAACCAACACAACCGACGTTATCATTGACCAAAGATCTTTCCCCAATTCTCAACAATAGAATGTATGTTGGATTCTCATCTTCAACAGGGTTCATTGCAGCTTCTCATTATATTCATGGTTGGAGTTTTATGGTTAATGGCCAATCTCAAAACCTTGAAATCTCTGACCTTCCTGGAGAAAGAGTATTTGCTGAGAAAAAAAAGTCCAAATTTTTAACTGTTCGGTTGCCTTTGATATTGCTAAGTTTGGTATTCATCATAACTTTAGGGGTTATGTATTATATCAAATTGAAGAAGTTTGATGAGGTTCTTGAAGATTGGGAACATGAATATGGCCCACATAGATTTAAGTTCAAAGATCTATACTCTGCCACGAAGGGTTTCAGGGAAAAGGGGATACTGGGAGTTGGTGGATTTGGTAAAGTCTACAAAGGTGTGATACCAAGTTCCAAACTTCAAGTTGCTGTGAAAAGGGTGTCTCATGAATCAAGACAAGGGATAAGGGAATTCGTGTCGGAAATTGTTAGTATCGGTCGTCTTCGGCACAGGAATCTTGTCCAACTTTATGGCTATTGCAGGCGAAAAAGCGAGTTACTTTTGGTTTATGATTACATGCCGAATGGAAGTTTAGACAACTATCTATTCAACCAACCAAAAGTGAGGTTGAATTGGAGTCAAAGATTTAGAATCATCAAAGGTATTGCGTCAGGTGTGGTTTATCTACACGAAGAATGGGAGAAAGTTGTGATTCATAGAGACATAAAGGCTAGTAATGTGTTGTTAGATTCTGAATTTAATTCAAGATTGGGAGATTTTGGTCTTTCAAGGTTGTATGATCACGGTGCAGATCCTCACACAACTCATTTGGCTGGAACTATTGGTTATCTTGCTCCTGAACATATTAGAACAGGTAAGGCTACAAAATTTTCTGATGTGTTTTCTTTTGGTGCATTTCTTCTTGAGGTTGTTTGTGGTAGGAGGCCTCTAGGCCGTGTAGGAGACAATGAGAGTCTAATTCTAGTTGATTATGTGTTTGAATGTTGGCAAAGAGGTGAGATTCTTGAGGCAAAAGATGTAAATTTGGGCACTGATTATGTGTCTGAGGAGGTCGAGTTGGTGTTGAAACTTGGATTGTTGTGTTCACATTCAGAACCTTTGGCTAGACCAGGTATGAGACAAGTTGTGCAGTATTTGGAGAGGGATATACCTTTGCCATATTTGTTTTCGCTTAGTTTATCTTCTTCTGGTTTATTTTTTGGGTACCAAGTATCTGTTGAGGACAAGACAATGCCGTATACTTCTGTATCTATTGCTGAGTCTGTTCTCTCTGGTGGTCGT
>gnl_Medtr_Mt4.0v1_Medtr7g062940.1
ATGTTCCTCAGGCTTGTGTTTATGTTGTTTTTTCTTGTTACATTGGTACCAAGTGAAGACAAAAGTTTCATCTATAATGATTTCCAATCATCTCATTTGTATCTTGATGGTATTGCTAATTTAACCTCCAATGGCTTACTAAGACTCACCAATGACACCAAACAAGAAAAAGCACATGCTTTCTATCCAAACCCTATAGTTTTGAAGAACACTTCCAATGGAAGTGTTTCTTCATTCTCAACTACTTTTGTATTTGCCATAAGACATCAAGGTCCAACTTATAGTGGCCATGGAATTGTTTTTGTTCTTTCTCCTACAAAAGGGCTACCAAATTCACTCCAAGGTTCATACCTTGGTCTCTTTGACGATTCCAACAATGGAAATCCTAGCAACCACGTTTTTGGTGTTGAACTTGATACTATTGAAAATCGTGAGTTTGATGATATCAATGATAACCATGTTGGTATTGATATCAATGATTTGAAATCAGCTAATTCAACTCCTGCAGGATATTATGATGGTAATGGTCAATTCAAGAATATAAGCCTTATCAGTGGCTATCCTATGCAGGTATGGATTGAATATGATGGTGAAAAGAAAAAGATTGATGTTACTTTAGCTCCAATTAATGTTGTTAAACCAAAACAACCTTTGTTATCATTGACCAAAGATCTTTCTCCAATTCTTAACAATAGTATGTATGTTGGATTTTCATCAGCTACTGGTTCATTTCTAACTTCTCATTATATTCTTGGTTGGAGTTTTAAGATTAATGGTCAAGCTCAAAACCTTGTAATCTCTGAACTTCCTGAGTTACCAGTATTAGCTGAGAAAACGAAATCAAATTTTTTAACTGTTGGGTTGCCTTTAATTTTGATAAGTTTGATATTCATGATAACTTTAGGGGTTATGTATTATATCAGACGGAAGAAGTTTGCTGAGATTCTTGAAGATTGGGAACAAGAATATGGCCCACATAGATTTAAGTTCAAAGATTTGTACTTTGCCACAAAGGGTTTCAGGGAAAAGGGGCTACTGGGAGTTGGTGGATTTGGTAGAGTCTACAAAGGTGTGTTACCAAGTTCCAAACTTGAGGTTGCTGTGAAAAGGGTGTCTCATGAATCAAGACAAGGGATGAGGGAATTTGTGTCGGAAATTGTTAGTATCGGTCGTCTTCGGCAGAGGAATCTTGTTCAACTTCATGGCTATTGCAGGCGAAAAAGCGAGTTACTTTTGGTTTATGATTACATGCCGAATGGAAGTTTAGACAAATATTTATACAACCAACCAAAAGTGAGGTTGAATTGGAGTCAAAGATTTAGAATCATCAAAGGTGTTGCTTCAGGCGTGGTTTATCTTCATGAAGAATGGGAGAAAGTTGTAATTCATAGAGACATAAAAGCTAGTAATGTGTTGTTAGATTCTGAATTTAATGCTAGATTGGGAGATTTTGGTCTTTCAAGGTTGTATGACCATGGTGCAGATCATCACACGACTCATTTGGCTGGAACTATTGGTTATCTTGCTCCGGAACATATTAGAACAGGTAAGGCTACTAAATTTTCTGATGTGTTTTCTTTTGGTGCATTTCTTCTTGAGGTTGCTTGTGGTAGAAGGCCTATTTCTAATGTTGGGGAAAATGAAAGTGTAATTTTGGTTGATTGTGTATTTGAGTGTTGGAAAAGAGGTGATATTCTTGAGGCAAAAGATGTAAATTTGGGGACAAACTTTGTGTCTGAAGAGGTGGAGTTGGTGTTGAAACTTGGATTGTTGTGTTCACATTCAGAACCTTTGGCTAGACCATGTATGAGACAAGTTGTGCAGTATTTGGAGAGGGATATACCTTTGCCAGATTTGTCTTTGCTTAGTTTATCTTCTTCTGGATTAACTTTTGGGTACCAAGAATTTTTTGAGGACTTTCCTTTGTCTTATCCTTCCTCTATGGGCAACACAATGTCACAGACTTCTGTGTCTATTGCCGACTCAATTCTCTCTGGTTGTCGT
>gnl_Medtr_Mt4.0v1_Medtr7g062680.1
ATGTTCCTCAAGCTTGTGTTTATGTTGTTTTTTCTTGTTACATTAGTAGCAAGTAAAGATAACAGTTTCATCTATAATGGTTTCCAATCATCACATTTATATCTTGATGGTATTGCTGAGTTAACCCCAGATGGCTTACTAAGACTCACCAATGATACAGAACATGAAAAAGGACATGCTTTCTATCCAAATCCTGTAGTTTTCAAAAACACTATCAGTGAAAGTGTATCTTCTTTCTCAACTACTTTTGTATTTGCCATAAGACCTCAATATCCAACTCTTAGTTCCCATGGAATTGTATTTGTTGTTTCACCTACAAAAGGGCTGCCAAATTCAAAAGCAAGTCAATATCTTGGTCTCTTTAACCAATCCAACAATGGAAACAGTAGTAACCATGTTTTCGGTGTTGAACTAGATACTCTTCTAAGTAGTGAGTTTGATGATATCAATGATAACCATATTGGTATTGATATCAATGATTTGAAATCAGCTAATTCAACTCCTGCAGGATATTATGATAGTAATGGTCAATTCAAGAATATGAGCCTTTTCAGTGGCTATCCTATGCATGTATGGATTGAATATGATGGTGAAAAGAAAAAGATTGATGCTACTTTAGCTCCAATTAATGTTGGTTTTAATGTTGTTAAACCAACACGACCTTTGTTATCATTCACCAAAGATCTTTCTCCAATTCTTAACACTAGTATGTATGTTGGATTCTCATCTTCAACAGGTTCTATTCTATCTTCTCATTATGTTCTTGGTTGGAGTTTTAAGGTTAATGGTCAAGCTCAAAACCTTGATATCTCTAAACTTCCTGAGCTAAGAACATTTGCTCCTGAGCTAAGAATACTTGACGATAAAAAAAAGTCAAAAATTTTAACTGTTGGGTTGCCTTTGAGTTTGCTAAGTTTGTTATTCATGATAACCTTAGGGATTATGTATTATATCAAATGGAAGAAGTTTGCTGAGATTCTTGAAGATTGGGAACAGGAATATGGTCCACATAGATTTAAGTTCAAAGATCTATATTTTGCTACAAAAGGTTTCGGGGAAAAGGGTCTACTAGGAGTTGGTGGATTTGGTAGAGTCTACAAAGGTGTGATACAAAGTTCCAAACTTGAGGTTGCTGTGAAAAGGGTGTCTAATGAATCAAGACAAGGGATGAGGGAATTTGTGTCGGAAATTGTCAGTATCGGTCGTCTTCGACACAGGAATCTTGTTCAACTTCATGGCTATTGCAGGCGAAAAAGGGAGTTACTTTTGGTTTATGATTACATGCCAAATGGAAGTTTAGACAACTATCTATACAAGCAACCAAAAGTGAGGTTGAATTGGAGTCAAAGATTTAGAATCATCAAAGGTGTTGCGTCAGGTGTGGTTTATCTACACGAAGAATGGGAGAAAGTTGTAATTCATCGAGACATAAAGGCTAGTAATGTGTTGTTAGATTCTGAATTTAATGCTAGGTTGGGAGATTTTGGTCTTTCAAGGTTGTATGACCATGGTGCAGATCCTCACACAACTCATTTGGTTGGAACTATTGGTTATCTTGCCCCTGAGCATATTAGAACAGGTAAGGCTACTAAATTTTCTGATGTGTTTTCTTTTGGTGCATTTCTTCTTGAGGTTGTTTGTGGTCGGAGGCCTATAGGTCGTGTGGGAGAAAATGAGAGTCTAATTCTAGTTGATTATGTGTTTGAATGTTGGAAAAGAGGTGAAATTCTTGAGGCAAAAGATGTATATTTAGGAACAAATTATGTGTCTGAAGAGGTTGAATTGGTGTTGAAACTTGGCTTGTTGTGTTTGCATTCAGAGCCTCTGGTTAGACCAAGTATGAGACAAGTTGTGCAGTATTTGGAGAGGGATATAGCTTTGCCAGATTTGTCTTCGCTTAGTTTATCTTCTTCTGGTTTAACTTTTGGGTACCAAGAATGTGTTGAAGACAAGACAATGCCATATACTTCTGTGTCTATTGCTGAGTCTGTTCTCTCTGGTGGTCGT
>gnl_Medtr_Mt4.0v1_Medtr7g062770.1
ATGTTCATCAAACTTGTGTTCATGTTGTTTTTTCATGTTACATTGGTAGCAAGTATAGACAACAGTTTCATCTATAAATATAATGGATTCCAATCATCAAATTTATATCTTGATGGTACCGCTGAGTTAGCCTCAACTGGCTTACTAAGACTCACCAATGATACAAAACAAGAAAAAGGACAAGCTTTCTATCCAAATCCTATAGTTTTCAAAAACACTTCCAGCGGAAGTGTTTCTTCTTTCTCAACTACTTTTGTATTTTCCATAAAATCTTCATATCCAACTCTTAGTGGCCATGGAATTGTTTTCGTTATTTCTCCTACAAAAGGGCTACCAAATTCACTACCAAGTCAATACCTTGGTCTCTTTAACCAATCCAACATTGGAAACGGTGGCAACCATGTTTTTGGTGTTGAACTTGATACTCTTCTAAGTAGTGAGTTTGATGATATCAATGATAACCATGTTGGTATTGATATCAATGATTTGAAATCAGCTAATTCAACTCCTGCAGGATATTACGATGAATATAATCGATTCAGGGATTTATCCCTCTCCAGTGGATATCCTATGCAAGTATGGATTGAATATGATAGAGTGAAGAAAAAGATTGATGTTACCTTAGCTCCATTTAGTGTTGGTTTTAGTCATAAACCAACACAACCGACGTTATCATTGACCAAAGATCTTTCCCCAATTCTCAACAATAGAATGTATGTTGGATTCTCATCTTCAACAGGGTTCATTGCAGCTTCTCATTATATTCATGGTTGGAGTTTTATGGTTAATGGCCAATCTCAAAACCTTGAAATCTCTGACCTTCCTGGAGAAAGAGTATTTGCTGAGAAAAAAAAGTCCAAATTTTTAACTGTTCGGTTGCCTTTGATATTGCTAAGTTTGGTATTCATCATAACTTTAGGGGTTATGTATTATATCAAATTGAAGAAGTTTGTTGAGGTTCTTGAAGATTGGGAACATGAATATGGCCCACATAGATTTAAGTTCAAAGATCTATACTCTGCCACGAAGGGTTTCAGGGAAAAGGGGCTACTGGGAGTTGGTGGATTTGGTAGAGTCTACAAAGGTGTGATACCAAGTTCCAAACTTGAGGTTGCTGTGAAAAGGGTGTCTAATGAATCAAAACAAGGGATGAGGGAATTTGTGTCGGAAATTGTTAGTATCGGTCGTCTTCGACACAGGAATCTTGTTCAACTTCATGGCTATTGCAGGCGAAAAAGTGAGTTACTTTTGGTTTATGATTACATGCCGAATGGAAGTTTAGACAACTATTTATACAACGAACCAAAAGTGAGGTTGAATTGGATTCAAAGATTTAGAATCATCAAAGGTGTTGCTTCAGGTTTGGTTTATCTTCATGAAGAATGGGAGAAAGTTGTTATCCATAGAGACATAAAAGCTAGTAATGTGTTGTTAGATTCTGAATTTAATGCTAGATTGGGAGATTTTGGTCTTTCAAGGTTGTATGATCATGGTGCTGATCCTCACACTACTCATTTGGTTGGAACTTTTGGTTATCTTGCTCCTGATCATATTAGAACAGGTAAGGCTACTAAATTTTCTGATGTGTTTTCTTTTGGTGCATTTCTTCTTGAGGTTGTTTGTGGTAGGAGGCCTATAGGTCGTGTAGGAGAATATGAGAGTCTAATTCTAGTTGATTGTGTGTTTGAGTGTTGGAAAAGAGGTGATATTCTTGAGGCAAAAGATGTAAATTTGGGGACAGATTATGTGTCTGAAGAGGTGGAGTTGGTGTTGAAACTTGGATTGTTGTGTTCTCATTCAGAGCCTTTGGCTAGACCAAGTATGAGGCAAGTTGTGCAGTATTTGGAGACGGATATACCCTTTCCAGATTTGTCTTCGCTTAGTTTATCTACTTTTGGTTTAACTTTTGGGTACCAAGAATGTGTTGAGGACAAGACAATGCCGTATACTTCTGTGTCTATTGCTGAATCCGTTCTCTCTGGTGGTCGT
>gnl_Medtr_Mt4.0v1_Medtr7g062700.1
ATGTTCCTCAAACATGTGTTCATGTTGTTTTTTCTCGTTACATTGGTAGCAAGTGTAGACAACAGTTTCATATATAATGGATTCCAATCATCACATTTAAATCTTGATGGTATTGCTGAGTTAACCTCAAATGGCTTACTAAAACTCACCAATGATACAGAAAGAGCCAAAGGATATGCTTTCTATCCAAATCCTATAGTTTTCAAAAACACTTCCAATGAAAGTGTGTCTTCTTTCTCAACTACTTTTGTGTTTGCAATAAGACCTCAATATCCACCTTTTAGTGGCCAAGGAATTGTTTTTGTTCTTTCTCCTACAAAAGGGCTACCAAATTCACTACCAAGTCAATACCTTGGTCTCTTTAACGATTCCAACAATGGAAACAGTAACAACCATGTTTTTGGTGTTGAGCTTGACACTCGTCAAGATTTGCAGTTTGATGATATCAATGATAACCATGTTGGTATCGATATCAATTATTTGAAATCAGCTAATTCAACTCCTGCAGGATATTATAATGATCATGGTCAATTCAGGGAGTTATCCCTTTCCAATGGATTTCCTATACAGGTATGGATTGACTATGATGGAGTGAAGAAAAAGATTGATGTTACTTTAGCTCCAATGAGTGTTGGTGCTAGTAATAAACCAACACAACCTTTGTTATCATTGACCAAAGATCTTTCTTCAATTCTCAACAATAGAATGTATGTTGGATTCTCATCTTCAACAGGGTTACTTGTAGCTTCTCATTATATTCTTGGGTGGAGTTTTAAGGTTAATGGCCAAGCTCAAAACCTTGAAATATCTGAACTTCCTAAGCTAACAGTATTTGCTGAGGTAAAAAAGTCTAAATTTTTAACTGTTGGGTTGCCTTTGATTTTGCTAAGTTTGCTATTCATGATAACTTTAGGGGTTATATATTATATCAAACGGAAGATGTTTGCTGAGATTCTTGAAGATTGGGAACATGAATATGGCCCACATAGATTTAAGTTCAAAGATCTATACTTTGCCACAAAGGGGTTCAGGGAAAAAGGGCTACTGGGAGTTGGTGGATTTGGTAGAGTCTACAAAGGTGTGATACCGAGTTCCAAACTTGAGGTTGCTGTGAAAAGGGTGTCACACGAGTCAAGACAAGGGATGAGGGAATTTGTGTCGGAAATTGTTAGTATCGGTCGTCTTCGGCACAGGAATCTTGTTCATCTTCATGGCTATTGCAGGCGAAAAAGCGAGTTACTTTTGGTTTATGATTACATGCCGAATGGAAGTTTAGACAACTATCTATATAACCAACCAAAAGTAAGGTTGAATTGGAGTCAAAGATATAGAATCATCAAAGGTGTTGCTTCAGGTGTGGTTTATCTTCATGAAGAATGGGAGAAAGTTGTTATCCATAGAGACATAAAAGCTAGTAATGTGTTATTAGATTCTGAATTTAATGCTAGATTGGGAGATTTTGGTCTTTCAAGGTTGTATGACCATGGTGCAGATCCTCACACAACTCATTTGGCTGGAACAATTGGTTATCTTGCTCCTGAACATATTAGAACAGGTAAGGCCACTAAATTTTCTGATATGTTTTCTTTTGGTGCATTTCTTCTTGAGGTTGCTTGTGGTAGAAGGCCTATTTCTAATGTTGGGGAAAATGAAAGTGTAATTTTGGTTGATTGTGTATTTGAGTGTTGGAAAAGAGGTGATATTCTTGAGGCAAAAGATGTAAATTTGGGGACAAATTATGTGTCTGAAGAGGTTGAGTTGGTGTTGAAACTTGGTTTGTTGTGTTCACATTCAGAACCTTTGGCTAGACCAGGTATGAGACAAGTTGTGCAGTATTTGGAGCGGGATATACCTTTGCCAGATTTGCCTTCGCTTAGTTTATCTTCTTCTGGATTAACTTTTGGGTACCAAGAATATTTTGAGGACTTTCCTTTGTCGTATCCTTCTTCCATGGACAAGACAATGTCACATACTTCTGTTTCTATTTCTGATTCACTTCTCTCTGGTGGTCGT
>gnl_Medtr_Mt4.0v1_Medtr7g062660.1
ATGTTCCTCAAACTTGTGTTTATGTTGTTTTTTCATGTTACATTAGTAGCAAGTGAAGATAACAGTTTCATCTATAATGGATTCCAATCATCACATTTATATCTTGATGGTTTTGCTGAGTTAACCTCAGATGGCATACTAAGACTCACCAATGATACAGAACAAGTAATAGGTCATGCTTTCTATCCAAATCCAATAGTTTTCAAAAACACTTCCAGTGAAAGTGTGTCTTCTTTCTCAACTACTTTTGTATTTGCCATAATACCTCAATATCCACCTTTTACTGGCCATGGAATTGTTTTTGTTCTTTCTCCAACAAAAGGGCTACCAAATTCACTACCAAATCAATACCTTGGTCTCTTTAATGATTCCAACAATGGAAACAGTGGCAACCATGTTTTTGGTGTTGAACTTGACACTTCTAAAGATTTTGAGTTTGGTGATGTTGACAATAACCACGATGGTATTAATATCAATGATCTGAAATCAGTTGTCTCAACTACTGCAGCCTATTACGATGATCATGGTCAAATCAGAACAGTAGACCTTTCCAGTGGAAATCCTATACAGGTATGGATTGATTATGATGGAGTGAAGAAAAAGATTGATGTTACTTTAGCTCCAGTTTATGTTGTTAAACCAACAGGACCTTCGTTATCAATGACCAAAGATCTTTCTCCAATTCTTAACAATAGTATGTATGTTGGATTCTCATCTTCAACAGGGTTACTTGCAGCTTCTCATTATATTCTTGGTTGGAGTTTTAAGGTTAATGGTCAAGCTCAAAACCTTGTAATCTCTCAATTTCCTTATAAAAAAAAGTCAAAAATTTCAACTGTTGGGTTGCCTTTAATTTTCCTAAGTTTGGTATTCATGATAACTTTAGGGGTTATTTATTATATCAAACGGAAGAAGTTTTCTGAGATTCTTGAAGATTGGGAACAAGAATATGGCCCACATAGATTTAAGTTCAAAGATCTATACTTTGCCACAAAGGGTTTCAGGGAAAAGGGGCTATTGGGAGTTGGTGGATTTGGTAGAGTATACAAAGGTGTGATGCCAAGTTCCAAACTTGAGGTTGCTGTGAAAAGGGTGTCTCATGAATCAAGACAAGGGATGAGGGAATTTGTGTCGGAAATTGTTAGTATCGGTCGTCTTCGGCACAGGAATCTTGTTCAACTTTATGGCTATTGCAGGCGAAAAAGCGAGTTACTTTTGGTTTATGATTACATGCCGAATGGAAGTTTAGACAACTATCTATACAACCAACCAAAAGTGAGGTTGAGTTGGAGTCAAAGATTTAGAATCATCAAAGGTGTTGCTTCAGCTGTGGTTTATCTTCACGAAGAATGGGAGAAAGTTGTTATCCATAGAGACATAAAAGCTAGTAATGTGTTGTTAGATTCTGAATTTAATGCTAGATTGGGAGATTTTGGTCTTTCAAGGTTGTATGATCATGGTGCTGATCCTCACACTACTCATTTGGTTGGAACTTTTGGTTATCTTGCTCCTGATCATATTAGAACAGGTAAGGCTACTAAATTTTCTGATGTGTTTTCTTTTGGTGCATTTCTTCTTGAGGTTGTTTGTGGTAGGAGGCCTATAGGTCGTGTAGGAGAGAATGAGAGTCTAGTTCTAGTTGATCATGTGTTTGAATGTTTGAAAAGAGGTGAAATTCTTGAGGCTAAAGATGTATATTTAGGAACAAATTATGTGTCTGAAGAGGTGGAATTGGTGTTGAAACTTGGCTTGATGTGTTCACATTCAGAGCCTTTGGCTAGACCAAGTATGAGACAAGTTGTGCAGTATTTGGAGAGGGATTTACCTTTACCAGATTTGTCATTGCTTAGTTTATCTTCCTATGGATTAACTTTTGGGCACCAAGAACTTGTTGAGGACAAGACAGTGCCATATACTTCTGTGTCTATTGCTGAATCTGTTCTCTCTGGTGGTCGT
>gnl_Medtr_Mt4.0v1_Medtr7g062730.1
ATGCATCGTATTTCATCATATGTCTCTCTTTTCTCTCTTATTCAACAGTCACCAAGGCCAACAACTTCAACTTCTTTAAGCCCTATAGTCTTAAATTTTAAGCTTAATGGTCAAGCTCAAAATCTTGTAATTTCTGAACTTCCTAAACTACGAAGATTTGGTGAGAAAAAAGAGTCCAAATTTTTAACTGTTGGGTTGCCATGGGTTTTCCTAAGTTTGGTATTCATGATATCTTTAGGGGTTATGTATTATATCAAATTGAAGAAGTTTGATGAGGTTCTTGAAGATTGGGAACATGAATATGGCCCACATAGATTTAAGTTCAAAGATCTATACTTTGCTACAAAGGGTTTCAGGGAAAACGAGCTACTGGGAGTTGGTGGATTTGGTAGAGTCTACAAAGGTGTCATACCAAGTTCCAAAATTGAGGTTGCTGTGAAAAGGGTCTCTCATGAATCAAGACAAGGGATGAGGGAATTCGTGTCGGAAATTGTTAGTATCGGTCGTCTTCGGCACAAGAATCTTGTTCAACTTCATGGCTATTACAGGCGAAAAAGCGAGTTACTTTTGATTTATGATTACATGCCGAATGGAAGTTTAGACAATTATCTACATAACCCACCAAAAGTGTTACTCCAACAT
>gnl_Medtr_Mt4.0v1_Medtr5g035910.1
ATGCCAACCCTTGTTCAATTCTTGATACTAGTTTTACTATTGTTCAATTTTGTGTCAGTTTTATCCCAAGTTAACCAGTTCTTGTATGCAGGATTCAAGGATGTTGGTCCCAACAATCTTACCTTGAATGGTTTTGCAGAGATAGAGAAAAATGGGATGATAAGATTAACAAATCACACAAACAATGAAATGGGCCATGCTTTTTACTCATTACCTTTTCAGCTAAGGAACTCGACAACTCGTAAAGCTTACTCATTTTCTTCATCTTTTGCTCTTGCTGTTGTCCCTGAGTATCCTAATATAGGTGGTCATGGCATGGCTTTCACAATAGCAACTACTAAGGATCTCGAAGGTTCGCCTCTTCAGTATCTTGGTCTTTTCAATTCGAGTAATGTTGGTAATTTTTCGAACCATCTTTTTGCTGTTGAATTTGACACTGTCTTAGACTTTGGGTTTGATGATATTAATGATAACCATGTTGGTATAGACATCAATGGTTTGAAATCCAAAGCATATGTTACTGCTGGCTATTATATTGATAATGATTCAACCAAACAACAACATCTTGATATCAAAAGTGGGAAACCAATTCTAGCTTGGGTTGATTATGATTCTTCAATAAATCTTGTTAGTGTTACACTTTCTCCAACTTCAACAAAACCAAAAAAACCAACTTTGTCCTTTCATACCGATCTATCGCCTATTTTTCATGATACTATGTATGTTGGATTCTCTGCATCAACTGGTTTACAGCTTGCTAGCTCTCATTACATCTTGGGTTGGAGCTTTAAAATCAACGGACCGGCACCACCACTTGATTTGTCTTCACTCCCACAACCTCCTCGACCAAAGAAGAAAAAAACTTCTATGATAATCAGTGTTTCGGTCACAGTTTTTTTTGTTGTATTGTGTTCAATAGCAATTGGTATTTACATTTTTAGAAAAATCAAGAATGCTGATGTAATAGAACCATGGGAGCTTGAAGTTGGGCCACATAGATACTCCTATCAAGAGCTCAACAAAGCTACAAAAGGTTTCAAGGAGAAAGAGCTACTTGGGCAGGGTGGTTTTGGAAGAGTTTACAAAGGGACATTGCCAGATTCAAATATTCAAGTAGCTGTTAAGAGATTTTCACATGAATCAAAACAAGGGCTTAGGGAATTCGTGTCTGAAATCGCCAGCATAGGCCGGCTTCGTCACAGGAATTTAGTTCAGCTACTTGGATGGTGTCGCTGCAAAGGCGACCTGCTACTTGTGTATGACTTCATGGCTAATGGAAGCTTAGATAAGTACTTGTTTGAAAACACAGAAATTGTGTTAAGTTGGGAACAAAGGTTCAAGATAATAAAGGGTGTTGCTTCAGGCCTTTTGTATCTACATGAAGGCTATGAGCAAGTTGTAATACACAGAGATGTTAAGGCTAGCAATGTTCTTTTAGACTTTGAACTCAACGGAAGATTAGGTGATTTTGGTTTGGCAAGGTTATATGAACACGGTGCTAATCCAGGGACCACAAGAGTGGTGGGAACCTTAGGCTATTTGGCACCGGAATTACCTAGAACAGGAAGAGCATCAACGAGTTCAGACGTTTTTGCATTTGGTGCACTTCTGCTTGAGGTAGCTTGTGGGAGAAGGCCTATTGAGCCTAAGGCATTGCAAGAAGAGTTAGTGTTGGTGGATTGGGTGTGGGAAAAGTACAAAGAAGGAAGAATACTTGAAGTAGTGGATCGTAAATTGAATCGAAATTTTGATGAAAGTGAGGTAGTGCTTGTGTTGAAATTAGGATTGTTATGTTCAAATGATGTTCCTTTTGTTAGACCTAGCATGAGACAAGTGATGAGGATTTTGGATGGAGAAGTTGAGTTGCCTGATGATTTGAGTAATCCAGGAGTTATTGATCCACAACAGGGGTTTGATGAATTTTTGCACTCTGCATATTCCTCATTTGATATCATGGATTCAAGCTCTTATCTTGAAAATAGATATACAGATGGTACTTGTTATATCTCTTTTGAGAGTTCACCTCAATCACTTCTCAATTCTAGAGAGGAAAAAAGG
>gnl_Medtr_Mt4.0v1_Medtr1g052275.1
ATGTTCCTCAAGCTTGTGTTTATGTTGTTTAATCTTGTTACATTGGTAGCAAGTGAAGATAACAGTTTCATCTATAATGGATTCCAATCATCACATTTATATCTTGATGGTATTGCTGAGTTAACCTCAAATGGCTTACTAAGACTCACTAGTGATACAGATCATGAAATAGGGCATGCTTTCTATCCAAATCCTATAGTTTTCGAAAACACTTCCGGCGAAAGTGTGTTTTCTTTTTCAACTACTTTTGTATTTGCCATAAGACCTCAATATCCAACTCTTGGTGGCCATGGAATTGTTTTTGTTATTTCTCCTACAAAAGAGCTACCAAATTCACTACCAACACAATACCTTGGTCTCTTTAACAATTCCAACAATGGAAACAGTAGCAACCATGTTTTTGGTGTTGAGCTTGACACTGTTCAAGATTTTGAGTTTGATGATATCAATAATAACCATGTTGGTATTGATATCAATGATTTGAAATCAGCTAACTCAACTTCTGCAGGCTATTATGATGATAATGATGGATTCAATGATTTATCCCTTTTCAGTGGATATCCTATGCATGTATGGATTGAATATGATGGTGAAAAGAAGAAGATTAATGTTACTTTAGCTCCAATTAGTGTTGGTTTTAATAAAAAACCAGCAAGACCTTTGTTATCATTGACCAAAGATCTTTCTCCAGTTCTCAACAATAGTATGTATGTTGGATTCTCATCTTCAACAGGGTTACTTGCAGCTTCTCATTATATTCTTGGTTGGAGTTTTAAGGTTAATGGCCTGGCTCAAAACCTTGAAATCTCTGAACTTCCTGAAGTAACAGTATTTTCTGAGAAAAAAAAATCCAAATTTTTAACTATTAGTTTGCCTTTGATTTTGCTTAGTTTGGTATTCATGATAACTTTAGGGGTTATGTATTATATCAAACGGAAGAAGTTTTCTGAGATTCTTGAAGATTGGGAACATGAATATGGCCCACATAGATTTAAGTTCAAAGATCTATATTTTGCTACAAAAGGTTTCGGGGAAAAGGGTCTACTGGGAGTTGGTGGATTTGGTAGAGTCTACAAAGGTGTGATACCGAGTTCCAAACTTGAAGTTGCTGTGAAAAGGGTGTCTCATGAATCAAGACAAGGGATAAGGGAATTCGTGTCGGAAATTGTTAGTATTGGTCGTCTTCGGCACAGGAATCTTGTTCAACTTTATGGCTATTGCAGGCGAAAAAGCGAGTTACTTTTGGTTTATGATTACATGCCAAATGGAAGTTTAGACAACTATCTATACAACCAACCAAAAGCGAGGTTGAATTGGAGTCAAAGATTTAGAATCATCAAAGGTGTTGCTTCAAGTGTGGTTTATCTACATGAAGAATGGGAGAAAGTTGTAATTCATAGAGACATAAAAGCTAGTAATGTGTTGTTAGATTCTGAATTTAATGCTAGATTGGGAGATTTTGGTCTTTCAAGGTTGTATGATCATGGTGCAGATCCTCACACAACTCATTTGGCTGGAACTATTGGTTATCTTGCTCCGGAACATATTAGAACAGGTAAGGCTACTAAATCTTCTGATGTGTTTTCTTTTGGTGCATTTCTTCTTGAGGTTGTTTGTGGTAGGAGGCCTATAGGTCATGTCGGAGACAACGAGAGTCTAATTCTAGTTGATTATGTGTTTGAATGTTGGAAAAGAGGTGAAATTCTTGAGGCAAAAGATGCATATTTAGGAACAAAATATGTGTCTGAAGAGGTGGAATTGGTGTTGAAACTTGGCTTGTTGTGTTCACATTCCGAGCCTTTGGCTAGACCAAGTATGAGGCAAGTTGTGCAGTATTTGGAGAGGGATATACCTTTGCCAGATTTGTCTTCACTTAGTTTATCTTCTTCTGGTTTATCTTCTGTGTCTATTGCTGAATCTGTTCTCTCTGGTGGT
>gnl_Medtr_Mt4.0v1_Medtr4g105070.1
ATGAATATCCAACTCTTCCACTCCCTCACCATCCTCCTCCACCTCCACATCCACATCCTCATCCTCATCCCCACCACCAACTCCCTCAACTTCCTCTACAACTCCTTCACCACCACCACCAACCTCACTCTCATCCCCGACGCCCACATCCAACCACCTGTCATCCGCATGACCAACGACTCCAACCAATACTCTTACGGCCGTGCCTTCCACCCCACTAAACTCCCCATGCTCAAACCTTCACCTTCCTCAACAAACATCACTTCCTTCTCCACTTCCTTCATCTTCTCCATCTTACCAGACAACCCCACCAGCCCTGGCTTCGGTCTCGCTTTCGTCCTCTGCAACACCACTTCCCCTCCCGGCGCACTCGCTAGTCAATATTTCGGCTTATTCACAAACTCGATTAGCTCTTCTTCAATTTTCCCTCTCATCGCCGTTGAATTTGACACTGGTCAAAACCCTGAGTTTAATGATAAAGACAGCAATCACATCGGAATTGATTTGAATAACATCGAATCCAAAATTCAAACTCCTGCAGGGTATTATAATTCCACCGGAAGCTTCGTTCCGGTTCAGATGAACACTGGGGAGAATATTCGTGCGTGGATTGAATTTGACGGCGAGAGGTTGGAGATAAATGTTACTGTTGCTCCGGTTGGTGTTTCGAAGCCTTTGAAACCGACGCTATCTTATAATGATTCGAGTATAGCTCATTATGTTGCTCCTGAAATGTTCTTTGGTTTTTCAGCTTCGAAAACGAATTGGATTGAAGCGCAGAGAGTTTTAGCATGGAGTTTTAGTGATGATGGGAGTTTGAAAGAGTTGAACACGACAAATTTACCGGTGTTTAAGCGAGGATCATCTTCGTCTTCACTTTCCAGTGGAGCTATTGCTGGGATTGCAGTTGGTTGTTTTGTTTTTGTTGTGTGTTGCACGAGTGTGTTTGTATTATATTTTCGTTGGCGAAAAAGAAGAGAAGATGATGATGATGTTGAAGATTGGGAAATGGAGTATTGGCCTCATAGATTCTCTTATGAGGAACTAAGCAATGCTACAAAGGGTTTTCAGAGAGAGCAGCTTCTAGGTTTTGGAGGGTTTGGAAAAGTTTACAAAGGTACATTAATGAATAAAACATTGGTTGCAGTTAAGTGTGTTAATCATGATTCTAAACAAGGGTTAAGAGAATTTATGGCTGAGATTTCAAGTATGGGGAGGCTTCAACATAAGAATTTAGTACAAATGAGGGGATGGTGTAGAAAGGGCAATGAATTGATGTTGGTTTATGATTATATGCCTAATGGAAGTTTAAACAAGTGGGTTTTTGATAAACCTGAGAAAGTTTTGGGATGGGACCAAAGGCGTAGGATTCTTGTTGATGTGGCAGAAGGGCTTAGCTACCTTCATCATGGTTGGGACCAGGTTGTTATTCATAGGGATATTAAATCTAGTAACATTTTGTTGGATGGTGATATGAGAGGAAGATTGGGAGATTTTGGTTTGGCTAAGCTTTACCAACATGGGCAAGTTCCTAATACCACACGTGTGGTGGGGACTTTAGGGTATTTGGCGCCGGAGATAGCGACGGTTGCAGCGCCTACTTCGGCGAGCGATGTGTATAGTTTTGGGGTGGTGTTGTTGGAGGTGGCTTGTGGAAGGAGGCCGTTGGAGACGGATGTGGTGGAGGAGGAGGTTGTGCTTATTGATTGGGTGAGGGAGTTGTATGCAAAAGAGTGTGTGGTTGAAGCTGCGGATAGTAGGATTAAGGGTGAGTATGATGTGGGTGATATGGAGATGGTGTTGAAGCTTGGGTTGGCTTGTTGTCATCCTGAGCCGAATAGGAGGCCTACTATGAAGGAAGTTGTCGCGCTTCTTCTTGGGGAGGATATTGCGGAGGCGCCGGGGAAAGTGTTGTCTGATTTGGCTCGTGGTGATGACAATGGTGGCGGCGGCGGCAGGGAATCCGATGAGGAGGTGCCTTTGCAATCCACC
>gnl_Mimgu_v2.0_Migut.O00150.1
ATGTTCCCTCCGGTTCTGTTCATCCTGTTCGTACAGTTAGCGCTTCCAGCTTCATCTCTCGACTTCGTCTTCAACTCCTTCACCGCCGCCGCCGCCGCCAACCTCACACTCACCGACGACGCCCTCCTCGAGCCGCCGGTGGTCCGGTTCACCAACGACACAAACCCCTTCTCAATCGGCCGGGCCTTTTACCCCTCCAGAATCCCTTTCAAAACCCCCAATTCCGCCAACGTAACGACGTCGTTTTCAACTCAATTCGTCTTCTCAATCCTCCCCGACATCGCCACCAGCCCCGGATTCGGCCTCGCCTTCGTCCTCTCCAACTCCACCATCATAACCAACGTGATCGCCGGCCAGTATTTCGGCCTCTTCTCCAACTCCACAACCGTCGCTCCGCTTCTCGCCGTCGAGTTCGACACGGGTCGGAACACCGAATTCAACGACCCGGATGGCAACCACGTCGGCATCGACCTGAACAGCATCTTATCCGAGGTAACACAAACAGCTGGTTATTACAACACCACCGCCGGCGGTGCTAATTCCACCTTTGTGCCCGTCGCCATGAGAAACGGGCAGAACATCCACGCCTGGATCGATTTCGACGGCCCGAACAACGAAATCAACGTGACGATTGCCCCAGCTGGAATGACCCGGCCCGCCACAGCCCTGCTGTCATACAGAGACCCCAAAATCTCAAACTATATCGGGTCGGAAATGTTCGTCGGATTTTCGGCATCTAAGACCCAATGGGTTGAAGTTCAGCGAGTGCTAGCATGGAGTTTCAGCGATGTTGGGGTTGCCCGAGATATCAACACCACTGGATTGCCCGTTTTCGAGTTAGCGAATTCAAGCTCGTCTTCGTTATCTCAACCCGCCATAGCCGCCATTGCGGTAGGTTGTGCTTTGGCGGTGATTCTTGCCGTGTTTCTAGTGTACTGGTTTTGGTGGAGGAGAAAGAAAATGGAGGAAGAAGATGATGTCGTCGAGGATTGGGAGATGGAGTATTGGCCTCATCGATACTCCTACGAGGAGCTTAGTTTGGCCACAAAGGGGTTTTCGAGCGAAGAACTTCTCGGATTCGGTGGATTCGGTAAAGTCTATAAAGGGACATTAGCCAATAACACAGAGGTGGCGGTGAAGTGCGTTAGCCACGATTCGAAACAAGGGTTGAGGGAATTCATGGCTGAGATTTCGAGTATGGGGAGACTACAGCACAAGAACCTAGTTCAAATGAAGGGGTGGTGCAGAAAAAGGAACGAGCTTTTGCTCGTTTACGATTACATGCCAAACAGTAGCCTCAACAAGTGGATATTTGATAAACCGAAGAAGCTCATAGGATGGAAAGAGAGGAAGCAGGTTTTGGCTGATGTAGCGGAGGGTTTGGACTACCTACACCACGGTTGGGAACAAGTGGTGGTCCATAGAGACATAAAATCGAGCAATGTCTTGCTCGATTCCGATATGCGCGGTAGATTAGGCGATTTTGGCTTAGCAAAGCTTTATACGCATGGAGAAGTGCCGAATACGACTCGGGTAGTGGGTACTTTGGGGTATTTAGCCCCCGAGGTGGTGACAATGGCTTCTCCGACGGAAGCTAGTGATGTGTACAGCTTTGGGGTGGTGGTGTTGGAGGTGGCGTGCGGGCGGCGGCCGCTGGAGACGGCGGTTGAGAGGGAGGAGGAGGAGGTGTTGATGGATTGGGTGAGGCAGAAGTACGTGGAGGGGCGGCTGTACGAGGAGATGGAGGCCGTCTTGAAACTCGGGCTGTCTTGTTGCCACCCGGACCCACTTCGTAGGCCCACTATGAGGGAGGTTAACGCGTTATTGTTGGGCGAGCATGTTGTTGAGATGGGCCCCACACCGAAGGATTTGCTATCTGAATTGACGAAGCATGTTGATAGAGGTGAAGGTGAAAATGAACAAGAAAGGGTTTTTCTGCAAGAAGAGGTT
>gnl_Mimgu_v2.0_Migut.L02039.1
ATGGCTGCTACTGCTACTGCTACTGCGTTGTTGATGATGTGCAACCTTTTATTGTTATCTGAATCGTTTGAATTCGTGTACAATGGATTCAACGACTCAAATATGGTAGAAGCAGGAGCCACAGTTATCAAACCCAGCGGAGCACTCAGGCTCACCAACAATTCAGAAAACGTCATCGGCCATGCATTTCATCCTACACCAATTCCCATATTATCAATTAATTCAACCTCTTTCAGCACATATTTTGTATTCCAAATAGTACCCTCCACCTCTAACCGGGGTGGTTATGGCCTAGCCTTCACTCTATCCCCCTCCACAAGTTTCCCAGGTGCATCCCCCGGCCATTACTTGGGTGTATTCAATGAATCCAACAGATACACTCCTTCCAAACACATTTTCATGGTCGAATTCGACACTGTTAATGGTTACAACGACACCTCAGACACAGACGGGAATCATGTTGGGATCAACATCAATGGAATGAACTCCACTTTTCATCAACCAGCATCTTATTCTGTTGATGGTACCCGAGCCAAGAACGAGGATTTTCCTTTGGAGAATTATGGTCCGGTCCAGGCATGGATTGACTACGATGCTTTCACTAAACTTGTCAATGTAACTGTTTCTCCTCTACGCGTTGTTCCTAAGCCACTTCGACCTTTGATCACCGGGGAAATCGATTTGTCCGATGTACTCCTGGATACCATGTACGCTGGTTTCTCTGCCGCCACAGGACAGGTATCAAGCTATCATTACATCTTGGGATGGAGTTTTCGTCTTAACGGGACAGCCGATCCACTCGATCTATCCCAGCTTCCTGTTATACCTGACAAGATATTGCCTTCTAGCTCCATTGACGTTGACTTGAAAAAGGCACTTATTGCCACGTTTTCTGTTATCCTCTTCGTCCTGTTAGTCTCACTCTTATTCACAGTGTTTTACCGGAAAGTGATGAAGCTTGAGGTGATGGAGGATTGGGAGTTGGACTGTCCTCACAGATTCCGTTACAGGGATCTTCACAAGGCCACTAAGGGATTTAATGAAACTGAGAAAATTGGATCTGGCGGATTCGGAGCGGTTTACAAGGGTGTTTTACCTTCCACTGGGGCTGAGGTTGCAGTTAAAAAGATCATGTCCAACAATCCACTCCAAGGGATGAGGGAATTCGCTGCAGAAATCGAGAGCCTTGGTAGATTAAGGCACAAGAACTTGGTCAATCTTCAAGGATGGTGCAAGCACAACAACGACCTCATCCTCGTCTATGAATATGTCTCCAACGGAAGTCTCGATTCTCTACTCTACACCCATTCCAACCCCAATTTACTGCTCACTTGGGATCAGAGATTCAACATTGTCAAAGGTGTTGCATCTGGGCTCTTGTACTTGCACGAGGAGTGGGAGCAAGTTGTCATTCACCGTGATGTCAAGTCGAGCAATGTTTTGATCGACCACGAAATGAACCCCAAATTAGGAGATTTCGGGCTTGCAAGATTATACGACCATGGGAAAGCCTCACACACCACAAACGTTGTGGGCACAATAGGCTACATTGCACCCGAGTTGTCTCGAATAGGTAAGGCTTCCAAGGGCACTGATGTCTTTGCTTATGGGATTCTCCTGCTTGAGTTGGCCTGCGGGCGGGCCCCAGTCGTTTATGAGGCTGCCCGCAATGTAATCTTGGTGGATTGGGTGGCAGAGTGTATGCAAATGGGGAATATTTTTGATGCAGTTGATCCTAAATTGAACTCATCTATGTATGCGAGTGAAGAGATGGAGTTGGTGCTGGGATTAGGGCTTCTTTGTTCACACCCAAAGCCAGAGGCAAGGCCTACAATGAGACAAGTGATTAAATATCTCAACGGAGACGAAGTTATGCCCTTGTTTGATCAGTTGAGCTCAGCTGGATCGAGAAGACTTGATCAAGTTACTTCAAGATTCTTGGCATTAGCATTAAGTGCTGATAGTGATAGCATTACTACTACTACAGGAGCTGCAACATTTGCATCATCTTCTGTAGGGACAATATCTTCTGCTTCTTTTGAATCCGGTAGG
>gnl_Mimgu_v2.0_Migut.J00301.1
ATGGCGATTTACCTCGTACTATTCTTCTTCTCACTCACACTCTTATCAAGCCAAGCTTCATCTCAAACGGATGAATTCACCTATTCCGGATTTTCCGATCCAAAAACCAACCTAACATTAAACGGCGTCGCTCTGATCGACAACGACGGCATTCTCCGGCTGACAAACGAGACCAGCCGGCAATTAGGCCACGCATTCTACGCATCGCCGATCCAGTTCAAGAACTCGACCACCGGCGCCGTCTCCTCCTTCTCCACCTGCTTCGTCATCTCCATCCACCCGGAGTACCCGAGGCTCGGCGGCCACGGCCTCGCCTTCACGGTGGCGCCGACCAAAGAGCTGAAATCCGCCCTCCCCAGCCAGTACCTCGGCCTCCTCAACTCCAGCAACGGCGGCAACTCCTCCAACCACATCTTCGCCGTCGAGTTCGACACCGTCCAGGACTTCGAGTTCGGCGACATCAACGACAACCACGTCGGCATCGACATCAACAGCCTGAACTCCAACGTATCCGCCGCCGCCGCCTATTTCTCCGGCGACGACGGCTCTGTGAAGAACGACCTCAATCTCAAAGGCGGCAAACCCATCGTCGCGTGGGTGGAGTATGATTCCGCCACGAATCTCGTCAACGTCACTCTTTCTCTCTCTTCGACGAAACCCAGAATCCCTGTCTTATCTTTACAAGTAGATCTCTCCCCAATTTTTCAAGAAAATATGTTCATCGGATTCTCTGCTTCAACTGGTTTGCTCGCGAGCTCACACTACATTCTCGGATGGAGCTTCAAAATGAACGGTGAAACCAAATCGTTAGATTTGGGTTCTCTCCCCTCAGTTCCAGGTATCAAGAAGAAACACACGCGCCTAATTACAACCATCTCCATTACAGCAATTTGTTTCATACTAGGATCAATACTACTCGCTGTTTTCGTAATTAAAAAAATCAAGAACAGAGAAGTAATTGAATCTTGGGAGCTGGAAATCGTGCCCCATAGATACAAATACCAAGAGCTCAAACGCGCCACAAAAAGCTTCAAAGACAGCGAGCTACTCGGTACCGGAGGCTTCGGCCGTGTCTACAGAGGCACACTCGGCCGAAACCCCGAAACCCAAGTCGCAGTCAAACGCATCTCACACGAGTCCAACCAAGGTGTTCGAGAATTTGTCTCAGAGATCTCCACCATAGGCAGGCTCCGCCACCGCAACCTAGTTCAGCTACACGGGTGGTGCAGGCGTGGTGCCGACCTTCTCCTCGTCTACGATTTCATGCCCAACGGAAGTTTGGATAAGTTCTTGTTCGAAGAAACACAGCCCACATTGAATTGGGAACAAAGGTTCAAGATTATTAAAGGTGTTGCTTCCGGACTTTTATACTTACACGAAGGCTACGAACAAATAGTCATCCACCGAGATGTCAAAGCTAGCAACGTGCTCCTCGACGGAGAAATGAACGGCCGGTTAGGAGATTTCGGACTCGCGAAGCTATACGATCACGGGTCGAACCCGGGTACAACCCGGGTCGTTGGTACGTTGGGTTACTTGGCTCCGGAGCTTCCACGAACCGGGCGTGCCACGACGGGGTCCGACGTGTTTGCATTCGGTGCACTATTGCTCGAAGTTGCATGCGGCCGTAGGCCTATTGAATCGAAAGCGGGGCCGGATGACTTGGTTTTGGTGGATTACGTGTGGAATAAGTGGAAAGAGGGATCGGTTCTTGATTGCGTGGACGGAAGAATGAAGGGAGATTTTGACGAGAACGAGGTTTTGATGGTGTTGAAATTAGGGCTGATGTGTTCGAGTAACGAGCAGAAAGGGAGGCCTAGTATGAGGCAGATTGTGAGTTATTTGGACGGTGAGATTGAAATGCCGGAGGTTTTGCGGGCGCCGGGTACTTTTAGGGAGGACGGTGGGTTCGAGGATTATTTGCATTCGTATGCTTCTTCGTCGTTTGAGAAAACGAGTTCGTCCGTACGCACTGTTGACTCGATTTCGTCGCCTGTTACGCATCTCCTTCATAGTATAGGGGAAGCTAGA
>gnl_Mimgu_v2.0_Migut.J00303.1
ATGTCTCCAATTAAGCTTTTAGCATTGCTTTTGCTACCTCAAATTGTAGCCATTTCAGCTTCAGATTCTTCTCCTTTCACCTTCAATGGATTCAAATCGGCTAACTTGAGCCTCGACGGCGTAGCCCAACTCGCACAAAACGGCCTCTTGATTCTATCAAACTTCACCAAACAGCAAACAGGGCATGCTTTCTATCCACACCCTCTTACTTTCAAGAATTCCTCAAATACCTCAGCTTTCTCTTTTTCGACCTACTTTGTATTCGCCATAGTTCCCCAATTTCAGCTACTAGGAGGTCACGGGTTGACTTTCGTGTTATCTCCGACAAGAGGGCTCCCAGGTTCTCTTCCAAGCACATACCTCGGACTCTTCAACGAATCCAACAATGGAGATATTTCCAATCATATAGTTGCAGTTGAACTAGACACCCTTAGAAGCGCTGAATTTAATGATATCGACGACAATCATGTCGGTATAGATATCACCAGTTTGGAATCGGTGCTAGCTAAGCCTGCAGGGTATTACGAAAAGGGTGTTTTCAAGAATTTGACTCTCAATAGTGGCAAGACAATGCAAGCTTGGATCGAATACGACGGTGTTTCAACACTATTCAATGTGACACTAGCTCCACTAAAATCAAGAAAACCAAGTACTCCTCTGTTGTCATTGAGGTACGATATTTCGCCTATTATCAATCAGATCATGTACGTTGGATTTTCGGCCGCGCCTTTACAGACATCACATTATATATTGGGGTGGAGCTTCGATATCAACGGAGCTGCTCCACCGTTGGATCTCTCAGAACTACCCAAGATCCCAAGAATCGGACCGAAGAAACAACCAAAGTCTTTAACAATCGGTTTGCCTGTGATCTCTGTAGTTTTACTACTGTTGGTTACCATTTGCGTGGCTTACTATGCTAGACGAAAATGGAAGTTCGCCGAAGTTGTTGAAGGGTGGGAGCTTGATTATATACCCCACAGATTCACATACAAAGATTTGTACATTGCCACCAAAGGGTTTAAAGAGAAGGAGCTATTAGGAAGCGGGGGATTCGGTAAAGTGTACAGAGGTATAATGCCTAAATCAAGAATCGAAGTTGCGGTGAAGAAGGTTTCTCACGAATCGAGGCAGGGGATGAAAGAATTCGTGGCGGAGATTGTCAGCATGGGGCGGCTCCGCCACCGGAACTTAGTGCCGCTGCTGGGGTACTGCCGGAGAAAAGGGGAGCTCCTCTTGGTGTACGAATACATGCCTAATGGGAGCCTGGATAAATATTTACACGATCAACCAAAATCAACTCTCACTTGGGCGCAAAGATTTAAAGTGATCAAAGGCGTAGCTTCCGGGATTCTTTACCTACACGAAGAATGGGAGCAAGTTGTGATTCACAGAGATATAAAAGCCAGTAATGTATTGCTGGACGGCGAATTGAAAGCGAGATTGGGGGATTTTGGCCTAGCTAGGTTGTACGACCATGGATCCGACCCGCAAACGACCCATGTTGTTGGTACTCTCGGGTATTTGGCTCCGGAACATACCAGAACGGGTAAAGCCACGACCAGCAGCGACGTGTATGCATTTGGGGCTTTTTTGCTTGAGGTGGTTTGTGGGAGGAGGCCGGTGGATCCGAAGAGTTCGTCGGAAAAAGCGGTGCTTGTGGAGTGGGTGATTTCACTGTGGAGTGGAGGTGAGATTTTGGGGGCGGTTGATCCGAATTTGGGGGGTGAATTTGCTGAGGGGGAAGTGGAATTGGTGCTGAAATTAGGTTTACTGTGCTCACATTCGAGGCCGGAGATTAGGCCTGGGATGAGAGAGATTGTGAGGTATTTGGAGGGGACGTTGGCTATGCCGGAGTTGTCGTCGGCGGCGGGTGTCTCCGGCGGGGAGTTGGGGTATTATTGTGAAGGATTTGATGATTATCGATTCTCGTATACGTCTACTGCGCAGACTGCCATGTTTTCCGGCTCACTCTCTGTTTCGAATTCCCTTATTTCCGGTGGTCGG
>gnl_Mimgu_v2.0_Migut.M01138.1
ATGAGAGCCACCTCTTTCAAACCCCAGAGCTGCAAAGCAATGAAGAAACCCCAAATCCAACTCCTGCTGTACTTACTGGCAACAATTCTAACCGCCGATCACACCTCCGCCGCCGATTTCATCTTCAACGGCTTCGAATCGTCCGACGTGTCGCTCTACGGCAACGCCACAATCGAATCCCGAATCCTCACACTCACAACCGACGCAACTTTCTCCATCGGCCGCGTTCTCCTCCCTTACAAAATCCGAACAAAGCAGCCCAATTCGTCGGTAGTTCTCCCCTTCTCCACATCCTTCATTTTCGCCATGGCTCCTTACGCCGGCAGGCTACCCGGACACGGCATCGTTTTCCTGTTCACCCCGCACGTGGGAATCGAGGGTTCCAGCTCGGCGCAGCATCTGGGCCTCTTCAACTTCAGCAACAACGGCAATTCGAGCAACCGCGTCCTCGGCGTCGAATTCGATGTGTTCAAGAACGAAGAATTTCGAGATATTAACGCCAATCATGTAGGGATTGATGTGAACTCACTCATCTCTGTTGATTCCTACGAAGCGGGCTATTGGCCCGACGATGGTAACTCGTTTAAGAAACTGACTCTCAATAACGGGAGGAATTACCAGGTGTGGATTGATTACGTTAACGGCGCCGTTAACGTGACAATGGCGCCGGTTGGGAAGAAAAGGCCTAATCAACCGTTGCTAAGTGTTCCTCTCAATCTTTCGGAAGTTTTCGAGGATGAAATGTATGTGGGATTCACTGCAGCTACTGGAGCTTTAATCGAGAGCCACAAGATTTTAGCTTGGAGCTTTAGCAACACTAATTTTTCAACTAGCGAGAGTTTGATCACTCGTGGTTTGCCTTCGTTCGAGCTTCCGAAAACTCCGATTCACAAGACCAGAGGCTTCGTTGCAGGTTTGGTTGTGGGCGTTTTGTTCGTCGCTGCTGTTTGCTCTGTTATTGCTTTATTGTTGGAGACTAAGAAAGATAAAGGAGGAACTGGAGGATTGGGAATTGGAGTATTGGCCCCACAGAATCACTTACCAAGAAATCGAAACCGCAACCAAGAACTTCTCAAACAAAACGTGATCGGGATCGGTGGAAACGGTAAAGTCTACAAAGGAATATTCCCTGGAGGCTCGGAAGTTGGTGTAAAGCGTATCTCCCACGAAAGCAGCGAAGGCATAAGGGCATTTGTGTCAGAAATATCGAGCCTCGGCAGATTGAAGCACCGGAACTTAGTGGGGTTGAAGGGTTGGTGCAAGAAAGAAAAGGGCAGCCTCATTTTGGTATACGAGTACATGGAAAACGGAAGCCTCGACAAGAGGCTCTTCGAATGCGACGAGAGCAAGATTTTGAGTTGGGAAGAAAGAACGAGAATTTTAAAGCAAGTAGCTTCGGGTGTTTTGTACTTGCACTACGGATGGGAGTCGAAGGTTTTACATAGGGATATTAAGGCAAGCAACGTGTTGCTCGATAAAGAAATGAACGCTAGGCTAGGGGATTTCGGGCTGGCCCGTATGCACGACCATGATAAGGTGGCGGGGACCACGCGGGTGGTGGGTACCGTTGGGTACTTGGCGCCGGAGTTTGTCAGAAGTGGGAGGGCTTCGATGCAAACGGATGTCTTCGGCTTCGGGGTGTTGATTTTGGAGGTTGTTTGTGGGAGAAGGCCGATCCAAGGTGGCGAGCCGCCATTGGTGGAGTGGGTGTGGGATCTTTTGAGGCGGGAGGAATTGATCACAGCCGTTGATTCAAGGTTAAGGGCTAGAGGAAATCTTGATGAAGAGGAAGTCGAAAGAGTGCTTCATTTAGGGCTACTGTGTGCTCACCCGGACCCTAGCGCAAGGCCAAGTATGAGACAGGTGGCGAAATTCTTCGAAGGGAAGAGTGGTCAGGTGGATGAATCCGAAGGGGAGGACATGGGTATGCACTTACTAGACAAGATGAAAACCAAGGAGATTTGGTCTATGTATCCTCAGATTTTCAACAGCGGTTCTTCTAGTTCGCATCCGACTTTTGAAGAAATTAGAAAAGGGTTGTCTGATTCGATGTCGGTTTCTTGGTCTAGTGCAGTGGTGGAGGGGTTTGGATTCTTTGGGATCGGAAAAGGCGATGTTCGTGGGCAGAGGTCG
>gnl_Mimgu_v2.0_Migut.H01485.1
ATGAAGAAGCATCAAACCCTAGTTCCGCTGTTCATCCTCGCTGTGCAGCTCACCTCCGCCGTCGATTTCATCTTCAACACCTTCGACTCCTCCGGCGTGTCCCTCTCCGGCAACGCCACAATCGAATCCCAAATCCTCACACTCACAAACGACGCCACTTTCTCAATCGGCCGCGCATTCTACACTTCGAAAATCCCGACGAAGCAACCCAACACAACCGTCGTACTCCCCTTCTCAACGTCCTTCATCTTCGCCATGGCCCCCTACCGGAACCGCCTCGCGGGGCACGGCGTCGTCTTCGTGTTCTCCCCCCACGACGGAATCGAGGGTTCCAGCTCGGCGCAGAATTTAGGGCTTTTTAACTTCACCAACGACGGAAGCCCTAATAATCACGTGTTGGGCGTCGAATTCGACTGTTTCAGGAACCAGGAATTCAACGACATTGACGACAACCATGTCGGAATCGATGTCAACTCTCTCACCTCTGTAGCCGCCCACGAAGCTGGATACTGGCCCGATGACGGCGGGGCTTCTTCGTTCGAGAAATTGGAGCTCAACAATGGCAGAATTTACCAAGTTTGGATTGATTATGCTGATAGCATTCTCAACGTTACCATGTCCCCTGTCGGTATGAAAAGGCCTAAACAGCCTTTGCTCAACGTTCCTCTGAATTTATCCGATGTTTTCGAAGACGAGATGTTTGTCGGATTCACTGCTTCAACAGGAGACATGATTCAAAGCCACAAGATCCTATCTTGGAGTTTTAGTAACACAAATTTTTCTCTGAGCGAGGGATTGATCACGGATGGTCTGCCCTCTTTTGAGCTTCCGAAAACTCCGATCCATCGAACCAAAGGTTTTATTACAGCTCTGATAGTTGGGATTTCGGTTTTCGCCCTAGCATGCTCTGTTGTTGCTTTCTTTTCCGTCGTAAGGAATAGGAGAACAAGAAAGGAGAAGGATGAAATGGAAGATTGGGAATTGGAGTATTGGCCGCATCGAATTTCTTTACAAGAGATCGAATCGGGAACCAAGAATTTCGCCGATCAAAATGTAATCGGAGTTGGTGGAAACGGCAAAGTCTACGGAGGGGTTTTGCGCGGTGGATCGCAAATTGCGGTCAAGGTCATTTCTCGTGAAAATGGAGAAGGGACAAGGGCGTTTTTGTCCGAAATATCAAGCCTAGGAAGACTAAAGCACCGATACTTGGTGGGTTTTCGAGGGTGGTGCAAGAAAGACAAGGGCCACCTTATTTTAGTGTACGATTACATGGAAAACGGAAGCCTCGACAAGAGGGTTTTCGAATGTGATGAAAATATGATATTGAGTTTTAAAGATAGAATAAGAATTCTAAAGCAAGTGGCATCGGCGCTATTGTACTTGCACGAGGGCTGGGAGGCGAAAGTTTTGCATCGAGACATCAAGGCAAGCAATGTGCTCCTTGATAAAGAAATGAACGCGAAATTGGGCGATTTCGGATTGGCCAGAATGCACGACCACGATAGAACATCTGGCACGACGCGGTTGGTGGGGACGGTCGGGTATCTGGCGCCGGAGATTGTGAGGGATGGACGTGCCTCCACGAAAACCGATGTTTTCGGTTACGGGGTTTTGATATTGGAGGTGGTTTGTGGGAGGAGGCCGGTGGAGGCGGGGGAGGAGGGGTTGGTGGAGTGGGTTCTGGACGCTTCTAGAAGGGGGGAGCTGGTAACGGCGGTTGATCGGCGGTTGAAGAGGGATGGCGGGGAGACGGTCGATGAAGAAGGAGTCGAAAGAGTGCTTCGATTAGGGTTGTTGTGTGCGCATTTCGATCCGAAGGTGAGGCCGAGTATGAGACGAGTGGTGGAAATATTTGAAGGGGGGAATGAAGAAGCTCAACAAGAAAGTTTGTTTGTGGGAGATCATGATCAGGGTTTTAGCAGAGGTTTAGGTTTTACAAATCCAACATTTGATGAGATTGCTGAGGGGTTGTCTTCTTCAATGGCAATCTCTTGCAGTGGTATTCTTGTGGAGGGGAGG
>gnl_Musac_v1_GSMUA_Achr3T07080_001
ATGGAGGACAAACTACTGGAGGTTGTGGATCCACGACTGGGCGGGTTGTACCCGGAGCAGGAGATCAAGCTGGTGCTGAGGCTTGGGCTGCTTTGCTCTCAGTCCATCCCTGAAGCGCGGCCAACCATGAGTCAGGTGACGCGGTATCTCGACGGCACCGACGGCCTGACAGATGATGTTGCGTTTGTCTACCATATAAAACAAGTGTTCTGCAGGATTCCAATTTATTCACAGGAGCACCAAACCTGTCTCGAGTGCAAAACAAGACAATACAATAGTTTTTATTTAATTTCTATTAAGTCCGTTAAAATAGTTTGGATTTTTCTTGTTGTCAAATTATCCTTGGTAAATTTTCAAGGGCAACTGAAAGCTCCCCTTCCACATCTTTTTCTCCTCCTCCTCTCCATCTATTCTCCAACTCTGGCCACCAAGTTCCTCTTTAATGGGTTCAAAGAAGCTGCTAATTTGAGCTTGGATGCCTCGGCCCTTATCACTTCCAATGGAATTCTCCAGCTGACCAATGGCAGCAAGAGACAGATAGGTCATGCCTTTCTTTCTTCTCCGGTGCACATGCTTCACAGACGATCCGTTGTCACCTCATTCAGCACAGCCTTCGTGTTCGAAATCGTCACTGTTAATGGCGGTGGCGGCGAAGGCCTGGCCTTTGTGGTTGCCACCTCCAAAACCCTGCCTGGAGCTCAGAATGGCCAGTTCCTTGGACTCCTCAGCACCCAGAACAATGGCAATTTCTCCAATCATCTCTTTGCCATAGAATTCGACACGGTGAAGGCCACTGGACCATTCAATGACATCGATAAGAACCATATCGGTGTGGACGTCAACAGCCTCGAATCAAATGTCGCAAAGCCCGCCGCCTATTACGCAGATGGTGGCAATAAGGTGTCCATAGAACTGCTGAGTGCGCAGCCAAACCAGGCCTGGATCAACTATAATGGTGTCACAGGCATTCTGAACGTGACCATCGCTCCGCTGCGGCTCCCCAGACCACGCCGCCCTCTCATATCGCACGCCATCGATCTATCGCCAATCTTCAAGGAGTACATGTACGTTGGATTCTCCGCCGCAACTGGAAATCTCACAAGCCACCACTATATCTTGGGTTGGAGCTTCAGCACGGATGGAGTCGGGTCGAGCCTCGATCCATCTCAGCTGCCCCTTTCAAGGCAAAAGGATGCATCACCAGCTTCAAGATTTAGGAGACTAAAGATCACATTGGGCGTTTTCTTTGGGTTACTGTCCTCTATAGCGTTGATTGCACTACTTATAAAGTCTATTAAGGATGGCAACTTTCTTTCATTCATTATGCTGCTACAGTGGTGGAGGAAGGGAGGATCAAGCCGTGGG
>gnl_Musac_v1_GSMUA_Achr3T07070_001
ATGCCTACATTGCCAGCTCCCCTTCCACGTCTTCTTCTGCTCCTCCTCCTCCTCTCCATCTATTCTCCAACTCTGGCCACCGAGTTCCTCTTCAATGGGTTCAAAGAAGCTGCTAATTTGAGCTTGGATGCCTCGGCCCTTATCACTTCCAATGGAGTTCTCCAGCTGACCAATGACAGCAAGAGACAGATAGGTCATGCTTTTCTTTCTTCTCCGGTGCACATGCTTCACAACCGATCCGTTGCCGCCTCATTCAGCACGGCCTTCAATGGCCAGTTCCTTGGACTCCTCAGCACCCAGAACAATGGCAATATCTCCAATCATCTCTTTGCCATAGAATTCGACACGGTGAAGGCCATTGGACCATTCACTGACATCGATGAGAACCATGTCGGTGTGGATGCCTGGATCGACTACAACGGTGTCACAAGCATTCTGAACGTGACCATCGCTCCGCTGCCGCTCCCCAGACCACGCCGCCCTCTCATATCGCACGCCATCGATCTATCGCCAATTTTCAAGGAGTATATGTACGTTGGGTTCTCCGCCGCTACCGGAAAGCTCACAAGCTACCACTATATCATGGGTTGGAGCTTCAGCACGGATGGAACCGCAGTGTTGTCTTCCATTGACTGGGAGTCGTATTACCCCCACAGGTTCCCATATAAGGAGCTCTACAAAGCAACCAAAGGGTTCCAAGATACGGAGCTCCTCGGCTCGGGAGGCTTTGGCCAAGTCTACAGGGGCACTCTGCGGCGCACCGGAGAAGTGGTCGCCGTAAAGAAGATCTCCAGCAATTCAAGACAAGGAGTAAGAGAGTTCATAGCCGAGATCTCAAGTTTAGGCCGGATGAGGCACAGGAACTTGGTGCAGCTCCAAGGATGGTGCAAGCGGAACGAGGACCTCCTCCTCGACATAGCTTTCGGCCTCCTCTACCTGCACGAAGAATGGGAGCAAGTGGTCGTCCACAGAGACATCAAGTCCAACAACGTGCTACTGGACGCCGACATGAACGCAAGGCTGGGTGATTTCGGCCTCGCCAGACTGCACGAGCACGGAGAGAATCCTCACACAACCCATGTC
>gnl_Musac_v1_GSMUA_AchrUn_randomT17000_001
ATGGCTGCTTCCATCCACCACTACCTCCTCCTCTTCCTCTTCAGCCTCAGCCTCCCCTTCGCCTCCGCCATCAACTTCCTCTTCAACTCCTTCTCCGCCGTCTCCAACCTCACCCTCGTCGACGACGCCCGCGTCGAAGACTCCGTCCTCCGCCTCACCAACGACTCCAACTACTACTCCATCGGCCGGGCCTTTTACCCCGACCGCCTCCGCTTGGCCTCAGGCCCCGGCCAAGCCCTCTCCTCATTCTCCACCTCCTTCTACTTTGGCGTCTTCTCCAACGCCACCCGCCAGTTCCCGGCGCCGCTCCTCGTCGTCGAGTTCGATGCCGGGCGGAACCCGGAGTTCAACGACCAGGATGGCAACCACGTCGGCGTCGACCTCAACTTCGTCGAGTCCGCCATCAATGTCACCGTGGCGCCGGCCCAGGAACCACGGCCGCGGTGGCCGCTGATATCCTACACCGATCCCGTGATCGCCAACTACGTGTCGCCTGAGATGGAGCTCAACACCTCCAATTTGCCCGTTTTCTTGCCGCCGAGGAGGGGAAAGGCGAGAATCCGCAAAGAGGAGGAAGAAGAGGAGTGGGAATCGAAGTACTGGCCAAGGAGGTTCAACTACGAGGACCTTTGGAGTGCTACCAATGGGTTCTGTAAGGAGCGGTTGTTGGGCTTCGGTGGCTTCGGCAAGGTCTACAGGGGAATGGAGGAGGTGGCGGTGAAGTGCGTGTCACACGACTCGAAGCAGGGGCTGAGGGAGTTCATGGCGGAGATATCAAGCATGGGGCGGCTGCAGCACCGGAGCCTGTGGCTCTTCTCCGACGCAGAGCACCGGCCAGCGCTGGCCTGGCCGGCGCGGCGGCGGGTGCTGGTGGACGTGGCGGAGGGGCTGCTGTATCTCCACCAGGGGTGGGAGCAGGTGGTGCTCCACCGGGACGTGAAGAGCGCCAACATACTACTCGACGGCGACATGCGGGGGCGCCTCGGCGACTTCGGGCTCGCCAAGCTCTACGAACGCGGCGCCGCGCCGTGCAGCACCAGGGTGGTGGGGACGCTGGGCTACCTGGCGCCGGAGATGGCGGTGGCGTCGGCGCCCACGGCGGCGAGCGACGTGTACAGCTTCGGGGTAGTGGTGCTGGAGGTAGCGTGCGGGAGGCGGCCCATCGAGAGGGCGGAGCGCGTGGAGGACGACGACTGGGTGCTGGTGGACTGGGTGAAGGAGCGGCCGAGCATGAAGGAGGTGGTGGAGCTGCTGCTGGCTGCAGAGTCTGTCGGAACTCCTGTAGCCGAGCGCAATGCCCAGCAAAGCTCA
>gnl_Musac_v1_GSMUA_Achr4T02610_001
ATGAATCCACCAACGCTTGCTGGCAATAAGTTCACAGTTACGGGAGCGCGACGCAGTGCTGCTTTCTGTGCCTTCGAGCTCGTTGCTCCGCTCTCAGCTCTCATGTCGAAGGAGAGCAAGCGAGCCAAACCAACACCCCCGCTGCTTCACCTTCTCCTCCTCGTTCTAACCTTCCACGCTCTTCCCTCCGCCGCCGTCCACCTTATCTTCAACGGATTCGAATCCTCGGACCTCAGTCTCTACGGCAACGCCACCCTTGAGTCCTTTCCCTCCTCCTCCCCTTCCTTCCAGGAGACAAGCAGCCGCCACCGCCATTACCTCTCCCTGACCGACGAGTCTTTCTCCCTCGGCCGAGCCCTTCTCCCCGTCCCCATCCGAACCAAGTCCTCCAACTCCACCGTGCTGCCCTTCGCCGCCTCGTTCCTTTTCTCCATCGCTCCCATTATCGAAACCCTACCTGGTCATGGCCTCGCCTTCCTCTTCGCCCCCGCCGCGGGCACCCTCGGTGCCGCCCCCTCCGAGCACCTCGGCCTCTTCAATTTCTCCGCCAACGGTGACCCCGCCTCCCGCGTCCTAGCCGTCGAGTTCGACGTCTTCCGGAACGGGGAGTTCCACGACATCAACGACAACCACGTCGGGGCATGGGTGGATTACGACTGCGGCCGGCTTAACGTCACCATGGCTCCAGCTGCTCTCGGCCGGAAGCCGCGCCGCCCCCTTATCTCCATCGAGATGGACCTTTCCGACGTCTTCCTTGACGAGATGTACGTCGGCTTCTGCGCCGCCACGGGAAAGCTGGTGGAGCGTCACCACGTCCTCGCCTGGAGCTTCAGCAACTCCAACTTCTCCGCCGGTGACGACCTAGTTACCTCGGACCTCCCCAATTTCGTCCCACTGGCGGCCCAATCCACGGCAGGGGTATGGATGGCGTTGATTCGCAGGACGAGGAAAATACAAGGAAACGAGGAAGAGGTAAGTCAACAGGAGATCGAGGAATGGGAATTGGAGTATTGGCCGCATCGGATCGGGTATCAAGAGATCGTCGCCATCACAGAGGGTTTCTCCAAGCGTAACCTGATCGGCCGCGGCGGCAACGGCAGCGTCTACAAGGGGTTTCTCGGTGGCGCCCTGGTGGCCGTGAAGCTCTTCTCTCAGACCAACGAGGACGAGGCGAAGCAATTCGTGGCGGAGGTTTGCACCCTCGGAAGGCTAAAGCATCGGAACCTGGTCAGCCTCCGCGGCTGGTGCAGATCCCGACGACCGGGAGGCGGCGACGTGATGATCCTGGTATACGACTACATGGAGAATGGGAGCCTGGACCAGCGGATGTTCGGGAACGCGAAACCGTTGGATTGGAAGTCGAGGGTGAGGATCCTCCGGGACGTGTCGGCGGCCGTGCTGTACCTGCATGAGGGGTGGGGCGAGGCTGTGGTGATCCACCGCGATGTCAAGGCGAGCAACGTGATGTTGGACGGGTCGATGACCGGGCGGCTGGGAGACTTCGGCCTGGCGCAGGCCCACCCGCGAGGGCGGGCGCTGGGGACCACGCGGGTAGTGGGGTCAGCGGGGTACCTGGCGCCGGAGGTGGTGCGCACCGGGCGGGTGACGGCGGCAACAGACGTGTACGCATTCGGGGTGTTGGCGCTGGAAGTGGTGAGTGGGCGGCGAGCGGCGGAGGCGGGGCGCCCTCCGCTAGTGGCGTGGGGGTACGACGCGAGGGAGGCAGCGATGGTGGTGGGGTTGGGCCTGGCATGCACGCGGGAGGACGCGGCGGGGCGCCCGACGATGAGGCAGGTGGCGCGTATGATGGACGCCGAGGAGCACAAGGCGGCGAACGGCCGGGACGACTCGACCTCATGGTTGCTGGACGCCAGGCTGCAGGCGGCGGCGGGGACCGTCGCCGGGGCGCACCCGCAGCCGCAGCAGCACCTCCTCGCGTCCGAACCCGACCCTTGCAAGGCACGCCAAACGCAACGTGGTACAGACTCC
>gnl_Musac_v1_GSMUA_Achr7T10620_001
ATGCTTCTTCCCGGGATCCTCACTGTTATCCTTCTCGCCGAGCTCGCGGCGTCCTCCGATGGTAACTTCACCTTCAACGGATTCAGCGGCGCGAACCTGACCCTCAACGGCTTCGCGGCGATCACCTCCGAAGGCCTCCTGTGTCTGACGAACGACACGCAGCAAGTGATCGGCCACGCTTTCTACCCCTTCCGACTCCGCTTCGGTAAGCCTCCGTCCTTCTCGAGCACCTTCGTGTTCGCCATCAAACCCACTTTCCCCCACACGAGCGGCCATGGAATTGCTTTTGCCCTCTCCCCCTCGAAGGAGCTCCGTGGTGGAGAGCCGATGCAGGTTTGGGTTGATTTCAGTGGCGAGGACATGCGATTCGATGTTGCAGTGGCTCCTCTCCGTGAATCCAAACCCAAGGCTCCACTTGTGTCCTCGAGGTTTAATCTCTCGTCGGTCATCTCGGATACGATGTACGTGGGCTTCTCTGCCTCCACCGGTGCGGCTACCGGATCCCATTACATTCTGGGATGGAGCTTTAGCCTCGACGGAGACGCTTCACCACTTGATCTCTCTGCTCTTCCTCGACTCCCTGGTTCGCCAAAGAAGAAATCGGTAGTCTTGGTCATTTCGTTGCCTGTAGCCGCAGTGCTTCTGCTGGTAGTCGCCATGGTCATCGTCGTCTTGTACCTCAGGAGAAGGAAGAAATTTGCAGAGGTCCTCGAGGATTGGGAGCATGAATTCGGACCTCATAGGCTTCGGTCGGGTTTACCGCGGCGTGCTCTGCTCCTGGTGTACGATTACATGGCAAACGGCAGCCTGGATCGGTTCCTCTTCGACGGGAATCAGGCACCGCTGAATTGGTCTCAGAGGTTTCACATCATCAAAGGAGTGGCGGCAGGGCTCCTATACCTGCACGAAGGATGGGAGCAAGTAGTGATTCATCGAGACATCAAGGCCGGCAACATTCTCCTCGACAGCGAGCTCAACGGGAAGTTGGGAGACTTCGGGCTAGCGAGACTGTACGATCACGGGACGAATTCGCAGACCACCCACATCGTCGGCACATTGGGTTATCTTGCTCCGGAGCTCAGCAGGACGGGGAAGGCCACCACACACACCGACGTGTACGCCTTCGGCGCCTTCCTGCTGGAGGTCGCCTGCGGGAAAAGGCCGCTGCAGCTGGACGCGCCAGGGCTGGTGGATTTCGTGCTCGAGTGCTGGAAGATGAACCCCATGTTCAGGCCGAGCATGAAGCAGGTGGTGCAGATCTTGGAAGGCGACGCTCCCTTGACTGTGTCACCGGACGGCATGATCAGCTGCCTCTCCGCGCGACAGTACGATGAATCGTTCGATCATCTCGTCTTGTCGTATCCGTCGAGTTCGGCTGCTACGCATGTGTTACACTCATCGCCGTTGTTCTCTGCTACTCGC
>gnl_Musac_v1_GSMUA_Achr7T24970_001
ATGGTCATCTTCCACTTCACCCCCTCCGCCGCCATCGATCTCGTCTTCAACGGCTTCGAGGCCTCCGACCTCGACCTCTACGCCAACGCCACCCTCGAGCCCTTCCCCTCCTCCGCCGCCCCCGCCCAACGTCGCCACCGCAGCCGCTACCTCTCCCTCACCGCCAACGACACCTTCTCCCTCGGTCGCGCCCTTCTACCCTCCCCCGTCACCACCAAGTCCGCCAACTCCTCCGAGGCGCTGCCCTTCGCTACCTCCTTCCTCTTCTCCATCGCCCCCGTGCCCCAAGCTCTCCCTGGTCACGGCATCGCCTTCCTCTTCGCCCCCGAACCTGGCACCCTCGGCGCCACGTCTTCCCAGCACCTCGGCCTCTTCAACCTCTCCACCGACGGCGACCCCTCCGACCGCGTACTCGCCGTCGAGTTCGACGTCTTCCAGAACGAGGAGTTCAACGACATCAACGCCAACCACGTCGGCGCTTGGGTCGACTACGCAGGCGGCCGGCTCAATGTCACCATGGCCCCGGTCTCGTTCGGTCGGAAGCCGCGCCGCCCCCTCCTCTCCGTTGAGATCGACCTCTCCGACCTCTTCCTCGACAAGATGTACGTCGGAAGGCACCTCGTCATCGGCCTCTACGTGGCTGCGATCGTCGTATGCGAGGAGACGATCGAGGACTGGGAATCCGAGTATTGGCCGCATCGAATTGCTTACCAGGAGATCCACCGGAACCTGGTCGGCCTCCGCGGATGGTGCCGGGCACGACGAACGGCCGCTGCCGGTGGCGGCGACGCGATGATCCTGGTGTACGACTACATGGAGAACGGGAGCCTGGACCAATGGATCTTCGGCGCCGGGCAGCCGCTGGATTGGGGATCGAGTGTGAGGATCCTCCGGGAAGTGGCGGCGGCGGCACTATACCTGCACGAGGGTTGGGGCGAGGCGGTGGTGCTCCACCGCGACATCAAGGCAAGTAACGTGATGCTGGACGGGTCGATGACCGGCCGTTTAGGGGACTTCGGCCTGGCGCGGGCCCACCAGCGGGGGCGGGCGCTGGGGACCACCCGGGTGGTGGGTTCGGCGGGTTACCTTGCGCCGGAGGTGGTGCGGACCGGCCGGGCGACGACGGCGACGGACGTGTACGCCTTCGGAGCCGCCGCGATGGGCGGGGAGGCGGCTGTGGTGGACCGGAGGGTGAGGGCGTCGGAGGGGTACGACGAGGGGGAGGCGGCGCGGGTCGTGGCGGTGGGGCTGGCGTGCACGCGCATCGCCGCGGCTGCGCGGCCCACGATGAGACAAGTGGTGCGGATGTTCGAAGCCGGCGAGGACGAAACGGCTGACGGCGGGGACGACTCGACGTCCTTGCTGCTGGACGCCAGACTGAAGCCGGCGATGCGGTCCGACAAGGCGTTTGCCTCCGCAGGGGCCCAACGGCAGCCGCACCGCCATCTCACGTTCGAGGAGCTGCGGCACTCGCTTTCCTGTTCGACGTCGCTCTCCGGATCCGACGTCATCTTAGAGGGACGC
>gnl_Musac_v1_GSMUA_Achr9T09970_001
ATGATTGAGATGCCAGCAATGCTGCTCAATACTTGGGTGGTCTGCCTGCTTCTCCTCCACCCAAGTCTTGCAGGTGGAAACCACGACTTCGTCTTCAATGGATTTGGGGGATCCAATCTCACCCTCGGTGGTGTCGCATCGATCACTTCCGGTGGTCTCTTGATGCTCACCAACAACACCAAGGAGAAGATGGAGTACGCCGATTTTAGCAGCCATGGAGTCGCCTTCGTAATATCGATGACAATCATGTCGGCATCGATATCAACAGCT
>gnl_Musac_v1_GSMUA_Achr9T10000_001
ATGCCCAATGGCAGTCTCGATAAGTTTCTGTACGACCAAGAGAAGCCTCCTCTGGATTGGGCGACACGGTTTCGGGTCATCAAAGGCGTGGCATCAGGCGTTCTGTATCTACATGAAGACTGGGAGCAGGTTATAGTCCACAGAGACATCAAGGCGAGCAATACCACCCGCGTCGTCGGAACCATCGGTTATCTTGCTCCCGAGCTCGCTCGAACCGGCAAGGCGACCACCGTCACCGACGTGTTTGCGTTCGGGGCATTCCTTCTGGAGGGGACGATACTGGCGACGAGGGATCCAAGGCTGGGGGAAGACTACGCGGTGGAGGAGGTGGAGCTGGTGTTGAAGCTTGGATTACTGTGCTCGCATCCACTTCCCACAGCAAGGCCGAGCATGCGCCAAGTCGTGCGCTACTTGGAGGGCCATGCACCGCTCGCCGAACTCTCGCCCACGTACCTCAGCTTCAGCGCTTTTGTGCAGGTTCACAACGAAGGTGCCGATGACCATATCACGTCGTATACTTCGTCGGTGGCTTCTGCATCGGAAGAATATGAACCTCTTGTTGTTTCTAATAATAAATCTTGCCCGTTTGTCACACTTTTGGTGAAAGAAGAAACACATGGTATGATATTAGTCAAACCAGTCAATTTTGTCTGTGTCAGAGTAATGACACCAAAGCCAACATCTCTCTTCGCTCTTCTCTGTTCATTAAAAATATATCACTCACTGGAGTGCAACAGAGCTTTGGTCTGCCTTCTCCTCTTCCTCCTCCTCCACAGGAGATCGAGTCTTGCAGCCTCTTCCAGTGGAAGTGATGATGGTGATGATTTCATCTTCAATGGATTCGGAGGAGCTAATCTTACTCTCGACGGGGTCGCATCGATCACTTCCACTGGTCTTCTGATGGTCACCGACGCGTCAATGGAGACGAAAGGCCACGCCTTCCACCCATCCCCACTTCGCTTCAGAGACATGTCTAATGGTACAGTCATCTCCTTCTCCACCACCTTTGCTTTCGGATTCATCTCAGACTACCCAGGTCTTAGTGGCCATGGCATGGCCTTCGTGATTGCACACACCAAGGACTTCTCCAAAGCCTTAGGAAGTCAGTTCTTAGGCCTTTTCAACCAGAGCAGCAAGGCTTACAGCTCAAGCAATCATGTCCTTGCGATTGAGCTTGACACAATCCTTAGTCCCGATTTCCAAGACATCGACAACAATCATGTCGGGATCGATATCAACACCTTGATATCCAACAAGTCCCACACCGCTGGTTACTATGATGACCACACTGGTTCGTTCGAAAGATTAAGCCTTGGAAGTGGCCAAGCCATGCAAGTTTGGATAGACTACCATGCTCGAGATATGCTACTTAATGTTACCTTAGCTCCAATCCCGATGGCCAAACCCCATAGGCCTCTCTTATCTGCGGTCATCGATCTTAAAAGCGTGTTATTGGATCTCATGTATGTTGGATTCTCCTCCTCCACTGGTCCTTGGCTAACATCTCATTACGTCCTTGGTTGGAGCTTTAAGATGAATGGCGTTTTGCGCATCGGGCTACCCTTGGCCTCAGCTACACTTCTCGAGTACGGGCCTCATCGATCGGAGCTTCTGTTGGTGTATGATTATATGCCCAATGGCAGCCTCGAAAAGTTCCTACATGATCAAGCTAAGCCTACTCTGGATTGGGCGACCCGATTTCGGATCATCAAAGGCGTGGCTTCAGGTCTATTATATCTTCACGAAGACTGGGAGCAAGTCGTCATCCACAGAGACATTAAGGCGAGTAATGTGTTGCTCGATAATGAATTGAATGGAAGGTTGGGTGACTTTGGCTTAGCAAGGTTGTACGATCATGGAACGGATCCACAGACCACTCATGTCGTGGGAACTATGGGTTATCTTGCTCCCGAGCTTGCTCGAACCGGCAAGGCGACTGCCGTCACCGACGTGTTTGCGTTCGGGGCATTCCTTCTGGAGGTTGCTTGCGGCAGGAGGCCGGTGGACCCGACGGCGCACGAGGAGCAGCTGGTTCTACAGGATTGGGTGGTGGATATATGGCGGAAGGGATCGATACTGGAGACGAGGGATCCGAGGCTGGGAGAAGAGTACGCGGTGGAGGAGGTGGAGCTTGTTCTGAAGCTTGGACTGCTGTGCTCGCATCCGCTGCCCACAGCGCGGCCCAGCATGCGCCAAGTCGTGCGGTACTTGGAAGGCCATGCGCCACTCCCGGAGCTGTCGCCCGCGAACCTGAGCTTCAGCCTTCTCGCGCTGCTTCGCAAGGAAGGTTTCGATGACCATATCATGTCGTGTCCTTCCTCCTCGGTGGCTACTGCATCTATGCTTTCTGGAGCATCCATCAATTTCGTTCATAGGTTGGAATCCCATGCGAACGCCGCTTCTATTCTTGCCATGCCATTGACCAGTGGGTGCTGCCTTCGCCTCCTGTCGCTGTTCTTCAGCGTAGTCAACCGAGCTGACGCAAAAGCAGTTTGCGTGTCGGAAAGAGGACTCTTCTTCAAACTTGTGGCATCAGGGTTTCAATTTGTTGCGTGGTCTTCCTTCCCTTGGTCGTCGTCTCCACTACCAATGGGGTCCCATCTGCACCATTCCATGTCCTCTCTGCGGAATACCCGCTGCGAAATTGACCCCTACTACACCAAAGCCTGCAACTCTCTCCTCCTCTGCCCATCAAAAACTAGAATCTGTTCCAGATTCTTGAAGACAGACATGTCAGCGGTGCTTCTCAGGGCCTCCGTCTGCCTTCTCCTCCTCCTCTTCCTCCACCAAAAGCTTGCCGCCTCAGCAAACGGAGGAGATAGCTTCACCTACAGTGGATTCAGGGGAGCCAATCTTACCCTCGATGGGGTGGCAGCCATCTCATCCGATGGTCTTCTTGTAGTCACCAACAAGACGACGCAGATAAAGGGCCATGCCTTCCATCCATCCCCTCTTCACTTCAGGAATCCATCAAATGGTACAATCTTCTCCTTCTCCACCACTTTTGTCTTCGGCTTCTACCTAGGCCTCTTCAATCAGAGCAACAATGGTAACTCGACCAATCATGTGCTTGCGATTGAGCTTGACTCGATCTTTAACCCCGAATTCGCAGATATGAATGACAACCATGTCGGGATCGACATAAATGGCTTGAAATCCAACAAGTCCCAGTCTGCTGGTTACTATGCTGATGATTCTGGTCTGCTCAATACTTTAAGTCTTAGAAATTGTGAAGCCGTGCAGCCACACAAACCTCTGTTGTCTGACACCATTGATCTTTCAAGCGTGTTATTAGATCCCATGTTTGTCGGCTTCTCGTCTTCCACTGGTCCTTTCCTGACGTCTCACTACGTTCTCGGATGGAGCTTCAAGATGAATGGAGTAGCTCCGGACCTTGACGACTCCCTGCTGCCTGTGCTTCCTTGTCCCAGATCTAAGGGTAAATCAGACGTTTTGGTCATTTATGCAGAGCTCCTCGAGGATTGGGAGCTTGAGTACGGTCCTCATCGCAGAGGTTGGGAGCTCCTGTTGGTGTACGACTACATGCAAAATGGGAGCCTCGACAAGTTCCTGTATGACGAAGCCAAGCCTACTCTGGACTGGCCGACGCGCTTCCGGATCATCAAAGGCGCAAGCAATGTGCTGCTCGACCATGAACTGAACGGAAGGCTGGGCGACTTTGGCCTAGCAAGGTTGTATGATCACGGAACTGCTCCCAAGACCACTCGTGTCGTCGGAACCATGGGTTATCTTGCTCCCGAGCTGGCTCGAACCGGCAAGGCCACCACCATCACCGACGTGTTTGCGTTCGGGATCTTCGTCTTGGAGGAGACGAGTGATCCGAGGCTGGGAGAAGAATTCGTGGTGGAGGAGATGGAGCTGGTTTTGAAGCTTGGATTGCTGTGCTCGCATCCGCTGCCGGCGGGCAGGCCGAGCATGCGCCAAGTTGTGGAGTACTTGGAGGGCAATGCGCCACTCCCAGAGTTGTCGCCGACGTACCTCAGCTTCAGCGTTCTTGCGATGCTTCACAACGAAGGCTTCGACGACTACATCATGTCCTATCCTTCGTCGGTGGCCACTGCAACTTCTATTTCCGGAGTCAATACATCCAATGCCACATCTCCTGCCCTCGTGATGAAGGAACCCAAAAGACTTGATGAGAAAAAGGAAGAAAGATGGAGAATCCACCGCCAAGCCTTTTGTTTTCAATATGAACAGCAACTTATTCCCTCACCACCCACGCAATCCTGCAACGGAGTTTTGCCACTAATGTCTCCCAAGATTTTGATCTGCCTCCTCCTCCTCCTCCTCCACCAAAGTCTTGCAGCCTCTGCCAGCAGCGGAAATGATGATTTCCTCTTCAATGGATTCAGAGGAGCCAACTTTACCCTCGACGGGATCGCAGCGATCACTTCCGACGGTCTTCTGATGCTCACCGACAAAACGATGGAGATCAAGGGCCATGCCTTCCAACCATCTCCGCTTCGGTTCAGAGACGTCGCTAATGGTACGGCCTTCTCCTTCTCCACCACGTTTAACTTCTCCCAAGCCTTAGGTAGCCAGTATTTAGGCCTCTTCAATATGAGCAACAATGGCAACTCCACCAACCATGTCCTTGCCATCGAGCTCGACACGATCCGTAACCCCGAATTCCATGACATCGATAACAATCATGTCGGCATCGATATCAACAGCTTGACATCTAATCAGTCCTACACTGCTGGTTATTATCCCAATGACACTGATTCCGTGTTCTCGGACACCATGTACGTCGGATTCTCCTCATCCACAGGTCCTTTCCTAACATCTCATTACGTTCTCGGTTGGAGCTTTAAGATGAATGGAGCTTTGCGTATCGGGCTGCCCTTGGCGTCAGCTGCACTTGTTGCGATCGTTGTAGGGATCATCGTGTTATACGTGAGATGGAGGATCAAGTATGCCGAGCTACTGGAAGACTGGGAGGTCGAGTACGGACCTCACCGGTTCTCCTACAGAGATTTGTTCAACGCTACCAAGGGCTTCCACGATAAGGAGTTGCTCGGGATCGGCGGGTTCGGGAGAGTCTACAGGGGCGTGCTACCGTCTTCTAGATCGGAGATTGCGGTGAAAAGAGTGTCCCATGGATCGAGACAGGGTATGAGAGAGTTCATAGCGGAGATCGTCAGCATCGGCCGCCTCCGCCACAGGAACCTTGTCCACCTCGACAACTTTCTGTATGACCAAGACAAGCCTACTCTGGATTGGGCGACACGCAATGTGCTGCTCGACCATGAATGGAACGGAAGACTGGGTGACTTCGGCCTAGCAAGACTATACGATCATGGAACTGATCCACTGACCACCCATGTGGTCGGAACCACGGGTTATCTTGCTCCCGAGCTCGCCCGAAACGGCAAGGCGACCACCGTCACCGACGTGTTTGCGTTCGGGGCATTCGTTCTCGAACCCGGCCGAGCATGCGGCAAGTGGTGCGGTTCTTGGAGGGCGACGCGCCGCTTCCGGAACTGTCGCCCACGTACCTCAGCTTCAGCGTTCTTGGGCTGCCTCACAATGAAGGTTTCGATGATCATATTGTGTCGTACCCTTCGTCGTCGGTGGCCACTGCCTCAGTTGTTTCTGGAATTTCCGGAGGTCGATGACAGAGAGATTGTAAATGATGTGCTGAGGGCTTCCGTCTCTTTTGTTCATTTTGTCATAGCTTTATCGCATCATCTTATTTTCTTCCCTGCTTCATTTGTTGTGGATTTCCTT
>gnl_Musac_v1_GSMUA_Achr9T28290_001
ATGGCGCTGCTATCCAGGCTGCCGCTTCTGGTCCTTCTCGCGGAGCTCGCAGCGGCGTCCTATGATGTCGGATTCGTCTTCGATGGATTCACCGGTGGCGCGAACCTGAGCCTGAACGGCTACGCCGAGGTCACCTCCGACGGCCTCCTGAAGCTGACCAACTTCACACCGGAAGCGACGGGACATGCCTTCTACCCTTCCCCGATCAACTTCAAGAACGCTACGAATGGCGGGCCGATATCGTTCTCGACTACCTTCGTCCAAGATCTGGGCCTCTTCAACAGTTCCGACCACGGCCAAGCTAGCAACCATGTGGTGGCTGTCGAGCTCGACACGGTGAAGTCCGTGGATTTCGATGATATCAACGCAAACCATGTGGGCATCGATGTCAATAGCTTGAAGTCCCTGAACGCGTCGCCGGTTTGGGTCGATTACCATGGCGGGGAGACGAAGCTTGATGTCATGGTAGCTCCTCTTAATGAGCCCAAACCTGCAGTGCCGCTCGTGTCCTCCACCATCAACCTCTCATCGATCGTCTTGGACGAGATGTACGTGGGCTTCTCTTCCGCCACGGGAGGTCGGACGAAGAGATCAACAGAGAAGTTCGCCGAGATGCGCGAGGACTGGGAGCTTGAATACGGGCCTCATAGATTCTCCTACAAGGATCTCTACAGAGCGACGAAGGGCTTCCACGAACAGAACCTGCTCGGCGTCGGAGGCTTCGGTCGGGTCTACAAGGGCGTCCTGCCGACATCCAAGATGGAGATCGCAGTCAAGAAGATTTCACATGATTCGAAGCAGGGGATGAGGGAATTCATCTCGGAGATCGTGAGCATGGGCCGGCTGCGGCACCGCAACCTGGTTCGGCTCCTCGGCTACTGCCGACGCCAGGGGGAGCTCCTCCTGGTTTGGTCTCGGAGCAATGTTCTCATGGACACAGAATTCAACGGAAGACTGGGAGATTTCGGTCTGGCGAGGTTGTATGATCACGGGACTAATCCCCAGACCACGCGTATCGTGGGAACACTGGGCTACCTTGCGCCAGAACTCAGCATGACCGGCAAGGCGACGACACAGACGGATGTGTACGCCTTCGGTGCTTTCCTACTGGAGGTTGCCTGCGGGAGAAGGCCGATGGATGAGGTGGAGTTGGTGCTTAAGCTCGGGCTGCTCTGCTCACACCCGGATCCCATGGCCAGGCCGAGCATGAAGCAGGTGATGCGGTTCTTGGAAGGCGATGCTCCCTTGCCGATGACCACGGCCGGAAGCCTCATCAGCAGTGTCGCCAAGCAGAGATACGATCGAACGTTCGATGATTTCCTCATGTCGTATTCATCTTTCTCGGACGCGTCGCACGTAACGCATTCAGCAACGTTGCTTTCGACGGCCGATGATTCTGCCATGCAATTGGATGTA
>gnl_Musac_v1_GSMUA_Achr9T09960_001
ATGTCGGCAGTGTTTCTTAGGACTTTGGTCGGCCTCCTCCTTCTCCTCTTTCACCTAAAGCATGCAGCCTCTAGCGGTGGAAACGATAGCTTCACCTTCAACGGATTCGGACGCCTCAATCTTACCTTCGATGGGGTGGCCAACGTCACCTCCGATGGTCTGCTGATGCTCACCGACATGTCAACGCAGGCGAAGGGCCATGCCTTCTTCCCAACTCCGCTTCGTTTCCGGAACCGGACGAACGCCTTAGGAAGTCAGTACTTGGGCCTCTTCAACCAAAGCAGCGACGGTAACTCGAACAATCATGTCCTTGCGATTGAGATTGACACGATCTATAACCCCGATGTTCTGGATATTGATGACAACCATGTCGGGATCGATATCAACAGTACTATGACGGCCATGAGATGCTGCTTAACG
>gnl_Musac_v1_GSMUA_Achr9T09940_001
ATGGCCTTCTTAGTTTCCCCCACCAAGGACTTCTCCGGAGCCTTAGGTAGTCAGTTTTTAGGCCTCTTCAATTCAAGCAGCCTCGGTAACTCGACCAACCATGTCCTTGCGATCGAGCTTGACACAGTCCGTAACCCCGAATTCCAAGATACTGATGATAACCATGTCGGGATCAATATCAACGACATGAAATCTGATGAGCCCCACACTGCTGTTTGGGTAGACTATGATAGCCATGAGATGCTACTTAACGTGACCTTAGCTTCAATCCCAATGGCCAAACCCCAAAAACCTCTCTTATCTGCGACCATCGATCTATCAAGCGTGCTAACGGATCCCATGTATGTTGGATTTTCCTCATCCACTGGTTCAATCCTGACGTCTCATTACATTCTGGGTTGGAGCTTTAACATGAACGGAGTAGCTCAAGCTCTCGACTATTCCCTACTACCCTCGCTCCCTCGTGTGAGACCCAAGCGAGGATCAAAGGCGTTGGCCATTTCACTGCCTCTAGCATCAGCTGGACTAGTTCTAATCGTCGTAGGAGTCGTGGCTTTCATCGTAAGATGGAGCGTCAAGTACGCAGAGCTCCTCGAGGACTGGGAGCTTGAGTACGGCCCTCATCGGTTCTCCTACAAAGACTTGTACGAAGCTACCAAGGGTTTCAAGGACAAAGATTTGCTCGGAATAGGCGGATTCGGAAAGGTCTACAAGGGGGCGCTGCAGACTTCGAAATCGGAGATTGCT
>gnl_Musac_v1_GSMUA_Achr9T09880_001
ATGGCCAAACCCCAAAAACCTCTCTTATCCGCGATCATCGATCTATCAAGCGTGCTAACAGATCCCATGTATGTTGGCTTCTCCTCATCCACTGGTTCTCTCTTGACGTCTCATTACATTCTGGGTTGGAGCTTTAAGATGAATGGAGTAGCTCAAGCTCTCGACTATTCCCTACTACCCTCGCTCCCTCTTCTAATCGTCGTAGGAGTCGTGGCTTTCATCGTAAGATGGAGGATCAAGTACGCAGAGGTCCGCGAGGACTGGGAGCTTGAGTACGGCCCTCATCGGTTCTCCTACAAAGACTTGTACAAAGCTACCAAGGGTTTCAAGGACAAAGATTTGCTCGGAATAGGCGGATTCGGAAAGGTCTACAAGGGGGTGCTACAGACTTCTAAATCGGAGATTGCGGTGAAGAGAGTATCTCATGAATCAAGACAGGGCATGAGGGAGTTTGTCGCTGAGATAGTTAGCATCGGTCGCCTCCGCCACCGCAACCTTCCAACTCTGGATTGGGCGACGCGCAATGTGCTGCTCGACCATGAATTGAATGGAAGGTTGGGTGACTTCGGCCTAGCAAGACTATACGATCATGGGACTGTTCCCCTGACCACCCATGTCGTTGCTTGTGGAAGGCGGCCGGTGGACTCGATCGCGTCCGGGGAGGAGCTGATTTTGTTGGATTGGGTGCTTGGATTGCTGTGCTCGCATCCGCTGCCGGCAGGCAGGCCGAGCATGCGACAAGTGGTGGAGTACTTGGAGGGCGAAGCAGCACTTCCGGAACTGTCACCGACGTACCTCAGCTTCAGCGTTCTGGCGATGCTTCACAATGAAGGCTTCGATGATTACATCATGTCGTATCCTTCGTCGGTGGCCATTTCTGGAGCTTGG
>gnl_Musac_v1_GSMUA_Achr9T03410_001
ATGCGTAAAAGTTGGATCTTTTTCCCTCTTATTGTCTCTCTCATCCTCTCCGCCGCCGCCCAGCAAGATGAGTTCATCTACACCGGCTTCTCTGCCGCAGCAGACGGTGGCGTAAATGGCGGCGGGCGAAACATAAGCTTGATCAAGACGGCGGAAATCCAGGACGGCGGGATCCTGCGCCTGACGAACGAGACGACCCGGTTGATCGGGCGCGCCTTCTACCCGGAGGCCCTCCGGTTCCGGAACGCTGCCGACGGCTCTGCCTTCTCCTTCTCCACCGCCTTCGCCTTCGCCATCTACCTCGGCCTCATGAACTCCTCCGACATCGGTAACGCCACCAACCACGTCTTCGCCGTGGAGTTCGACACTGTCCAGGACTTCGAGTTCTTGGACATCAACGACAACCATGTTGGAATCGACATCAACAACTTGGCCTCCAATCGGTCCGCTGCCCCGGACACTCCGCTGATATCCTTTCCGATCAAGAACGCCGACGTGATCGAGCCGTGGGAGCTGACCTGCGGCCCGCATCGCTTCTCCTACGAGGAGCTGAAGCGCGCCACCAAGGGATTTCGGGACCGAGAGCTCCTGGGCTTCGGCGGGTTCGGCAAGGTCTACAAGGGGACGCTTCCGGGCTCGCGGGTGGAGGTGGCGGTGAAGCGTGTCTCCCACGAGTCCAGGCAGGGGATTCGCGAGTTCGTAGCGGAGATCGCCAGCATCGGCCGGCTACGCCACCGGAACCTGGTGCAGCTGCAGGGCTGGTGTCGCCGCCGCGGCGACCTCCTCCTGCCGCCAGGGCCGCTGCTATCGTGGTCGCAGCGCTTCAGGATCCTCCGCGGAGCCAGCAACGTCCTCCTCGACGCCGAGCTCAACGGCCGCCTCGGTGACTTCGGGCTGGCCAAGCTATACGACCACGGCGCTAACCCAAGCACCACCCGCGTGGTGGGCACCCTCGGCTACCTGGCGCCCGAGCTCACCCGCACCGGCAAGGCCACCACCAGCTCCGACGTGTTCGCCTTCGGAGCCCTGGTGCTCGAGTGGGCCGACGTGGTGGACCCGCGGCTGGGCGGCGAGTACGATCGTGAGGAGGTAGCGGTGGCCTTAAAGGTGGGCGTCTGGTGCTCACACCCGTCGGCGGCGGCCAGGCCGGGCACGAGGGAGGTGGCGCGGTACCTCGACGGCGGTGATGCGGCGGAGGTACCGCCGATGCCCGGCCCGGCGGAATACTCCGCCGCCGGCGAGAGCAGCGTTGGCTTCGACGACTTCGTGCACTCCTACCCTTCATCGTTCGAGAAGGTCTCCTTGTGCTCGGCTGCCGTTGTCGAGGAGGCGGCGGGGCCCGCTTACTCCCCCGTCTCCCGGTTCTCACAAGTTAGCTTG
>gnl_Musac_v1_GSMUA_Achr9T09900_001
ATGTATGTTGGCTTCTCCTCATCCACTGGTTCTCTCCTGACGTCTCATTACATTCTGGGTTGGAGCTTTAACATGAATGGAGTAGCTCAAGTTCTCAACTATTCCCTACTGCCCTCTCTCCCTCGTGTGAGACCCAAGCGAGGATCAAAGGCGTTGACCATTTCACTGCCTCTAGCATCAGCTGGACTAGTTCTAATCGTCGCAGGAGTCGTGGCTTTCATCGTAAGATGGAGGATCAAGTACGCAGAGGTCCTCGAGGACTGGGAGCTTCAGTACGGCCCTCATCGGTACTCCTACAAAGACTTGTACGAAGCTACCAAGGGTTTCGAGGACGAAGATCTGCTCGGAATAGGCGGATTCGGAAAGGTCTACAAGGGGGTGCTACAGACTTCTAAATCGGAGATTGCGGTGAAGAGAGTATCTCATGAATCAAGACAGGGCATGAGGGAGTTTGTCGCTGAGATAGTTAGCATCGGTCGCCTCCGCCACCGCAACCTTGTTCAGTTGTTGGGCTATTGCCGACGCAAAGACAAGCCTACTCTGGATTGGGCGACACGCAATGTGCTGCTCGACCATGAACTGAATGGAAGGTTGGGTGACTTCGGCCTAGCAAGATTATACGATCATGGGACTGTTCCCCTGACCACCCGTGTCGTGGGAACCATGGGTTATCTTGCTCCCGAGCTTGTTCGAACCGGCAAGGCGGCAACCATCACCGACGTGTTTGCATTCGGAATCTTCCTCGTGGAGAAGGGATCGATACTGGAGACGACGGATCCAAGGCTCGGAGAAGCGTACGCGGTGGAGGAGGTGGAGCTGGTGTTGAAGCTTGGACTGTTGTGCTCGCATCCACTGCCCACGGAAAGGCCGAGCATGCGCCAAGTGGTGCGCTACTTGGAGGGCCATGCACCGCTTCCGGAGCTGTCGCCCACGTACCTCAGCTTCGGCGCTTTTGTGCAGCGTCGCAACGACGGTGTCGATGGCCGTATCATGTCGAATACTTCGCAGGTGGCTACTACATCGGTTCTCTCCGGAGGTCGT
>gnl_Musac_v1_GSMUA_Achr9T09930_001
ATGAGGGAGTTTATAGCTGAGATAGTTAGCATCGGTCGCCTCCGCCACCGCAACCTTTTTCTGCATGGCCAAGACAAGGCTACTCTGGATTGGGCGACGCGGTTCCGGATCATCAAAGGCGTGGCATCAGGACTTCTGTATCGACACGAAGATTGGGAGCAAGTCGTCATCCACCGAGACATCAAGGCGAGCAACACCACCGGTATCGCGGGAACCATGGGTTACCTTGCTCCCGAGCTCCCTCGAACCGGCAAGGCGACCACCATGACCGATGTGTTTGCCTTTGGAACCGATGTGTTTGCCTTTGGAACCGAAGTGAGTGCATATGTGTTAGGCGAGAGGAATCTACGGGCACGGCACAGCACATCATTTAAAATCTACGCACACAGCCATGTCACTCTCGATCCGACACCACCGAGAATGACATTGGATCCCCCAAATCCATTGAAGACGAAGTCGTGGTTTCCACCTGCTAACAGTTCGACATCACAAAATGATGTTGACAACCGATATGCCGAAAACTTGGACCTGAAGCAGCTCAAGCATCGGGTCACGCAAGTTCAATTTAATTCCGGAAAGCTCTATTCGAACCCTATTCACTGGTTGGAACCTTCAACCTCTTTGCGCTTATATATATCAGTGGGTGATATTATCTGTTCTTCTGAGTGCTTACTTTCGTATGTGGTGACTATGAGACACCAAAGCCAACAGCACTCTCCTCCTATCTGTCAATCCAAAACTAGCGTGAAGAAGCTCTGTAACATGTCGACAGTGTTTCTTAGGACTTTGGTCTGCCTCCTCCTCCTCCTCTTCCACCTAAAGCTTGCAGCCTCTAGCGGTGGTAATGATAGCTTCACCTTCAACGGATTCGGACGCCTCAATCTTACCTTCGATGGGGTGGCCAACGTCACCTCCGATGGTCTGCTGAAGCTCACCAACATGTCAAAGCAGTCGAAGGGCCATGCCTTCTACCCAACCCCGCTTCGTTTCCGGAACCTGACGAACGGAAGTCAGTTCTTGGGCCTCTTTAACCAAAGTAGCGACGGTAACTCGAACAATCATGTCCTCGCGATTGAGATTGACACGAACTATAACCCCGATGTTCTGGATATTGATGACAACCATGTTGGGATCGATATCAACGGCGTGATATCCAACGCATCCCACGCTGCTGTTTGGATAGACTATGACGGCCATGAGATGCTGCTTAACGTGACCATGGCTCCAATCCGAATGGCCAAGCCGCATAAACCTCTGTTGTCCGCCACCATTGATCTCTCAAGCGTGTTGTTATCAGATCCCATGTATCTGAACCTCTCGACTACTCCTTGCTGCCATCGCTTCCTCGGGCAAAGTCAAATGGCAAGTCAAAGGTTTTGGACATCGTGCTGCCCTTGGCGTCGGCTGGACTTGCTG
>gnl_Musac_v1_GSMUA_Achr9T09910_001
ATGGAACCGTGTGACTATTACTCGCCACACGCGAATGAAATCTTGTTGACATGCAAATTTATTAACGTGTCATATTTACATCATAACATGATGGCGAATTCGATCCTAAATTCCGGTTCTTTGAATTGCTTTGAAATGCGTATGGATGATGAAAAGGAATCTCATGCGAACGCCGCTTCTATTCTTGCCGTCCCATTGACCAGCGGGTGCCGCCTTCGCCTGCTGTTGCTACTCTTCAGCGTAGTCAGCCGAGCTGAGGCAAAAGAAAACTCCTTCAAACTTAACGGCTTCAGGGTATCAATTTCTTGCGTGGTCTTCCTTCCCTTAGTCGTCGTCTCCGCTACCACAGATAGCTTCACCTACAGTGGGTTCAGAGGAGCCAATCTTACCCTCGATGGGGTGGCAGCGATCTCATCCGGCGGTCTTCTCGTGGTCACCGACAACACAGTCCAGTCGAAGGGCCACGCCTTCTACCGAACCCCACTTCGATTCAAAGAGTCTCCTAATGGTACCGTCTTCTCCTTCTCCACCACTTTTGACTTCTCCCGAGCCTTAGGTAATCAGTATTTAGGCCTCTTCAATCTAAGCAGCGTCGGTAATTCGACCAACCATGTCCTTGCGATCGAGCTTGACACAACCCGTAACCCCGAATTCCAAGATATTGATAATAACCATGTCGGCATCGATATCAACAACTTGAAATCTGATGAGTCCCACACTGCTGGTTATTATCTGAATGACACTGGTTCCGTGTTGTTGGAAACTATGTATGTTGGATTCTCCGCCTCCAATGGTCCTTTCCTAACATCTCATTACGTCCTTGGTTGGAGCTTTAAGATGAATGGCTTAAAGGTTTTGCGCATCGGGCTGCCTTTGGCGTCATCTACGCTTCTTGAGTACGGGCCTCATCGGTTCTCCTACAAGGATTTGTTCAGGGCTGCCAAGGGTTTCAGGGACACGGAGCTTCTCGGAATGGGCGCGTTCGGGAGAGTGTACAAGGGTGTGCTACCGTCTTCTGGATCGGAGGTTGCAATTAAAAGAGTGTCCCATGGATCAAGACAGGGTATGAGAGAGTTCATTGCGGAGATCGTCAGCCTCGGTCGCCTCCGCCACCGAAACCTCTTCCTACATGATCAAGCTAAGCCTGCTCTGGATTGGGCGACCCGGTTTCGGATCATCAAAGGCGTGGCTTCAGGTCTATTATATCTTCACGAAGACTGGGAGCAAGTCGTCGTCCACAGAGACATTAAGGCGAGTAATGTGTTGCTCGATAATGAATTGAATGGAAGGTTGGGCGACTTTGGCCTAGCAAGGTTGTACGATCATGGAACGGATCCACAGACCACTCATGTCGTTGCTTGCGGCAGGAGGCCGGTGGACCCGACGGCGCACGAGGAGCAGCTGGTTCTACAGGATTGGGTGCTTGGACTGCTGTGCTCGCATCCGCTGCCCACAAAGCGACCCAGCATGCGCCAAGTCGTGCGGTACTTGGAAGGCCATGCGCCGCTCCCGGAGCTGTCGCCCGCGAACCTGAGCTTCAGCCTTCTCGCGCTGCTTCGCAAGGAAGGTTTCGATGACCAAATCATGTCGTTCTACAACTCAACCAAAACTAAAAGTGAGTGCCTACGTATGAAATCACATGCCATGGAACCATTTATATTGAACGAGGAGAAAAATATATTGGAGGGCATATTAATTACACTTTGGGAACTATTTGGTCCTCTGAAAGTGTTGCAGACTTTGCAAGATACATATGGCTGCCGTACTTTGGTCAGCCTCCTCCTCCTCCTCTTCTTCCACAAAAAGCTTGCAGCCTCCGGCAGCGCAAACCATGAATTCATCTTCAATGGATTCAGTGGAGCCAATCTTACGCTCGACGGGGTGGCATCCATCACCTCCAGTGGTCTGCTGAGGATCACCAACGCGACAACGCAGAATTCGCCAATCTTAGCGGCCATGGAGTCGTCTTCT
>gnl_Musac_v1_GSMUA_Achr9T09990_001
ATGGCTAAACCCCATAGACCTCTCTTATCTGCGGTCATCAATCTTTCAAGCGTGTTATTGGATCTCATGTATGTTGGATTCTCCTCCTCCACTGGTTCTTTCCTAACATCTCACTACGTCCTTGGTTGGAGCTTTAAAATGAATGGCGTTTTGCGCATCGGGCTGCCATTGGCGTCAGCTACGCTTCTCGAGTACGGGCCTCATCGGTTCTCCTACAAGGATTTGTTCAAGGCTGCCAAGGGTTTCAGGGACACAGAGCTTCTCGGAAGGGGCGGGTTCGGGAGAGTGTACAAGGGTGTGCTACCGTCTTCTAGATCGGAGGTTGCAATTAAAAGAGTGTCCCATGGATCAAGACAGGGTATGAGAGAGTTCATTGCGGAGATCGTCAGCCTCGGTCGCCTCCGCCACCGAAACCTCTTCCTACATGATCAAGCTAAGCCTACTCTGGATTGGGCGACCCGATTTCGGATCATCAAAGGCGTGGCTTCAGGTCTATTATATCTTCACGAAGACTGGGAGCAAGTCGTCATCCACAGAGACATTAAGGCGAGTAATGTGTTGCTCGATAATGAATTGAATGGAAGGTTGGGCGACTTTGGCCTAGCAAGGTTGTACGATCATGGAACGGATCCACAGACCACTCATGTCGTGGGAACCATGGGTTATCTTGCTCCCGAGCTTGCTCGAACCGGCAAGGCGACCACCATCACCGACGTGTTTGCGTTCGGGACATTCCTTCTGGAGGTTGCTTGCGGCAGGAGGCCGGTGGACCCGACGGCGCACGAGGAGCAGCTGGTTCTACTGGATTGGGTGCTTGGACTGCTGTGCTCGCATCCTCTGCCCACAGCGCGGCCCAGCATGCGCCAAGTCGTGCGGTACTTGGAAGGCCATGCGCCACTCCCGGAGCTGTCGCCCGCGTACCTCAACTTCAGCCTTCTCGCGCTGCTTCACAAGGAAGGTTTCGATGACCATATCATGTCGTGTCCTTCCTCCTCGGTGGCTACTGCATCTGTGCTTTCTGGAGGTCGA
>gnl_Musac_v1_GSMUA_Achr9T09920_001
ATGTCAGCGATGTTTCTCAAGACTTTGCTCTTCCTGTTCCTCCTCCACCGAGAAGTTGCAGACGCTTGCGGTGGGACTGATGGGTTCACCTTCAATGGATTCCGTTGCCGCAATATTGATCCCGACGGGATCGCGTCGATCACCTCCAACGGGCTTCTCGTGGTCACCAACAACACATTCGAGTCGAGGGGCCACGCCTTCTACCCAATCCCACTTCGCTTCAAAGAGTCTCCTAATGGTACCGTCTTCTCCTTCTCCACCACTTTTTATTTAGGCATCTTCAATTCAAGCAACCTCGGTAACTCGACCAACCATGTCCTTGCGATCGAGCTTGACACAATCCGTAACCCCGAATTCCAAGATATTGATGATAACCATGTCGGGATCAATATCAACGACATGAAATCTGATGAACCTCTCTTATCTGCGGTCGTCAATCTTACAAGCGTGTTGTTAGAAACGATGTATGTTGGATTCTCCGCCTCCGCTGGTCCTTTCCTAACATCTCATTACGTCCTTGGTTGGAGCTTTAAGATGAATGGCTTTAAGGTTTCGCGCATCGGGCTGCCCATGGCGTCAGCTACGCTTGTTTTAACCGTCGTAGGGATTGTCGTGTTCATCCTGAGACGGAGGACCAAGTATTCAGAGCTCCTGGATGACTGGGAGCTTGAGTACGGGCCTCATCGATCGGAGCTTCTGTTGGTGTACGATTACATGCCCAATGGCAATTGGGAGCAAGTCGTCATCCACAGAGACATTAAGGCGAGCAACACCACCCATGTGGTGGGAACCATGGGTTATCTTGCTCCCGAGCTTGCTCGAACCGGCAAGGCGACCACCATCACCGACGTGTTTGCGTTCGGCAATTGGCAGAAGGGATCGATACTGGAGACGACGGATCCAAGGCTCGAAGAAGAGTACGATGTGGAGGAGGTGGAGCTGGTGTTGCAGCTTGGACTGTTGTGCTCGCATCCACTGCCCACGGAAAGGCCGAGCATGCGCCAAGTGGTGCGCTACTTGGAGGGCCATGCACCGCTTCCCGAGCTGTCGCCCACGTACCTCAGCTTCAGCGCTTTTGTGCGGCTTCGCAACGACGGTGTCGATGACCATTCTTCATTTGATGATAACTCCGAAGACTTTGAAGATTCTAGAGAACGACTTTATACTTGTTCTTCTAATGAATCCGATGTGGCTGGAACAAGAATAAAAATGAGAGGAGAAAAAACAAAAACATCCTTTTTGGTCTGTCAGTTTCATTCAAGTCCGGTGTTTGCTTTCACCGTTGCTGTCACTGAGCAAAAAAGTCTACCGGCGTGCAAGACTTTCTTTTTTTCCCATAACATCAAGTGTTCAATTATTGCTTTGGCCATGTTTCTCAAGACTTTGGTCGGCCTCCTCCTCCTCTTCTTCCACAAAAAGCTTGCAGCCTCCGGCAGCGAAAGCCACGAATTCATCTTCAATGGATTCAGAGGCGCCAATCTTACGCTCGACGGGGTGGCATCCATCACCTCCAGTGGTCTGCTGAGGATCACCAACGCGACAACGCAGGTGAAGGGCCACGCCTTCCGTCCATCCCCACTTCGTTTCAGAGATCAAACTACTGGTAAAATCTTCTCCTTCTCCACCACTTTCGACTTCTCCAGAGCCTTCGGTAGTCGGTTCTTAGGCCTCTTCAACCCGAGCAACAATGGGAACTCGAGCGATCATATTCTTGGCATCGAGCTTGACACAATCTATGACCCTGAATTCCAAGATATTGATGACAATCATGTCGGAATCGATATTAACAGCCTGACATCTAACTCTTCCCACACCGCTGTTTGGATAGATTACGACGCCCAAGAGATGCTGCTTAATGTTACCTTAGCTTCAATCCAAATGACCAAACCCCAAAAACCTCTTTTATCCGCGATCATCGATCTATCAAGCGTGCTGACAGGTCCCATGTATGTTGGCTTCTCCTCATCCACTGGTTCTCTCCTGACGTCTCATTACATTCTGGGTTGGAGCTTTAAGATGAATGGAGTAGCTCAAGCTCTCGACTATTCCCTACTACCCTCGCTCCCTCTTCTAATCGTCGTAGGAGTCGTGGCTTTCATCGTAAGATGGAGGATCAAGTACGCAGAGGTCCGCGAGGACTGGGAGCTTGAGTACGGCCCTCATCGGTTCTCCTACAAAGACTTGTACGAAGCTACCAAGGGTTTCGAGGACGAAGATTTGCTCGGAATAGGCGGATTCGGAAAGGTCTACAAGGGGGTGCTACAGACTTCTAAATCGGAGATTGCGGTGAAGAGAGTATCTCATGAATCAAGACAGGGCATGAGGGAGTTTGTCGCTGAGATAGTTAGCATCGGTCGCCTCCGCCACCGCAACCTTCCTACTCTGGATTGGGCGACACGCAATGTACTGCTCGACCACGAATTGAATGGTAGGTTGAGTGACTTTGGCCTAGCAAAGTTATACGATCGTGGAACGGATCCACAGACCACCGGTATCGCGGGAACCATGGGTTACCTTGCTCCCGAGCTCCCTCGAACCGGCAAGGCGACCACCATGACCGATTTGTTTGCCTTTGGGGTTTTCATTCTCGAGGTTGCTTGCGGAAGGAGGCCGGTGGAGCTGGTGTTGAATCTCGGACTGCTGTGCTCGCATCCACTGCCCGCAGCCCGGCCGAGCATGCGCCAAGTGGTACGCTACTTGGAGGGTCATGCACCGCTGCCGGAACTGTCGCCGACGTACCTCAGCTTCGGCGGTCTTGCTTTGCTTCGCAATGATGGCTTCGATGAATATTGCATGTCGTATCCTTCGTCGGTGGCCACTGCATCGATTATTTCGGGAGGTCGA
>gnl_Musac_v1_GSMUA_Achr9T09890_001
ATGGGCCACGCCTTCTACCGAACCCCACTTCGCTTCAGAGATTCTCCTAATGGTACCGTCTTCTCCTTCTCCACCACTTTTGACTTCTCCGGAGCCTTAGGTAATCAGTATTTAGGCCTCTTCAATTCAAGCAGCCGCGGTAACTCGACCAACCATGTCCTTGCGATCGAGCTTGACACAATCGCTTCAATCCCAATGGCCAAACCCCATAGACCTCTCTTATCTGCGGTCGTCAATCTTTCAAGCGTGTTGTTGGAAACGATGTATGTTGGATTTTCCTCCTCCACTGGTCCTTGGCTAACATCTCATTACGTCCTTGGTTGGAGTTTTAAGATGAATGGCGTAGCCCAAGCTCTCGACTTCTCCCTGCTGCCTTCTCTTCCTCGTGCGAAATCAAATCACAAGTTAAAGCATGCAGAAGTGCTCGAGGATTGGGAGCTTGAGTATGGGCCTCATCGGTTCTCCTACAGAGATCTGTTCGTCGCTACAAAGGGTTTTAAAGATAAGGAGCTGCTCGGAATAGGCGGATTCGGAAAGGTCTACAAGGGGGTGCTACAGACTTCTAAATCAGAGATTGCGGTGAAGAGAGTGTCTCATGAATCAAGTCAGGGCATGAGGGAGTTCATAGCAGAGATCCCTACTCTGGATTGGGCGACGCGCTTCCGGATCATCAAAGGCGTGGCATCAGGGCTTCTGTATCTACATGAGGACTGGGAGCAAGTCGTCATCCACAGAGACATCAAGGCGAGCAACGTGCTGCTCGACCATGAACTGAACGGAAGGTTGGGTGACTTTGGCCTGGCAAGGTTATATGATCATGGAACCGATCCACACACCACCCGCATCGTCGGAACCATGGGTTATCTTGCTCCCGAGCTTGTTCGAACAGGCAAGGCGACCACCATCACCGACGTGTTTGCGTTCGGGAATTGGCGGCAGGGATCGATACTTGCGACGAGGGATCCGAGGCTGGGACAAGAGTACGTGGTGGATGAGATGGAGCTGGTTCTGAAGCTTGGATTTCTGTGCACGCATCCTTTGCCGGCAGGCAGGCCGAGCATGCGGCAAGTGGTGGAGTATTTGGAGGGGGAGGCAGCACTTTCGGAATTGTCGCCCACCTACCTCAGTTTCAGCGTTCTGGCGATGCTTAACAATGAAGGCTTCGATGATTACATCATGTCGTATCCTTCGTCGGGAGCCCCTTCATCCGCCATTTCTCAAGCTCGATTTAGCCTTTGTTTTTTTCACTTGAAAGGAAGTGATTTTTTTTTTTACGTGTTTTCATTGCATTTTACAATCACGAGATCGAACAAAACTGAAATTAGGAAGAATAGCTTTTGCCTGGATCATCCATGCTCGACTTGGGCATCATCACAATTAAACTTTGACTCATCTAAAAATAAATTTAATTCCACCAATAATGGGTCCACATTTCTCAATATTTTTTTCTCAAATATGATAGGATTAAAAACCTTTGTGTCGTTCGATCGCGTTCCATCCATTTCTGAATTGGACCGTGACATTTCGGGACGTAGACTATTGTACTACTTTGAGATGTGTGCATCATGTCCAAAAAAAACCTTTTTGGTCTGTGAGGGTCCATTCACGTCCTGTGTTTGCTTCACCGTTGGCGTTGCTGTCACTGAGCAAAAAAATCTACATGCGTACGTGACTTTCTTTGTTTTCCATAACATCAAGTGTCCAATTTTTTCTTTGGGTCGTCTGTGTTATCATCGATTGGCCATTTACATCATAGATTTACTACGACTCTCTCCGACGACGGCGATAAACGGGTTCCGAAACATATTAACTACACTTTGGGAACTATTTGGTCCTCCGAACGAGTTGCAGACTTTGCACGACAAATATGGCTGCCGTGTTTCTCAAGTAACCTATAAAACTAAGCCGATGATACCCGATGAAAGCAGACTTAAGTTAACTTTGGTCAGCCTCCTCCTCCTCCTCTTCTTCCACAAAAAGCTTGCAGCCTCCGGCAGCGAAAGCCATGAATTCATCTTCAATGGATTCGGTGGCGCCAATCTTACGCTCGACGGGGTGGCATCCATCACCTCCAGTGGTCTGCTGAGGATCACCAACGCGACAACGCAGGTGAAGGGCCACGCCTTCCGTCCATCCCCACTTCGTTTCAGCGATCAAACTACTGCGGCCATGGAGTCGTCTTCT
>gnl_Musac_v1_GSMUA_Achr8T02530_001
ATGTCTAAACGTTCGATACTTTTCACCCTCCTCTTCTCTCTCTCGCTCTCTGCCGCCGCCCAGCAAGACGAGTTCACCTACATAGGCTTCTCCGGCGGCGCAAATGGCGGTGGAAGCAACATCAGCTTGAATGGGGTTGCGGAGGTCGACAACAGCGGGATCCTGCGGCTGACCAACGAGACGAGCCGGCTGATCGGCCACGCCTTCTACCCTGCGGCCCTCCGGTTCCGGAACGCCACCAGCGGCGCCGCCTTCTCCTTCTCCACCGCCTTCGCCCAGTACCTCGGCCTCGTGAACGCCTCCGACGTCGGCAACCCCACAAACCACGTCTTCGCCGTGGAGTTCGACACCGTCCAGGACTTCGAGTTCGGCGACATCAACGACAACCACGTCGGGGTCGACATATACGGCTTGGTCTCCAACTCTACGCCGTTGCTGTTGTTTCGGATCAAGAATGCCGACGTGATCGAGCAGTGGGAGTTCAGCTGCGGCCCCCATCGCTTCTCCTACGAGGAGCTGAAGCGCGCCACCCACGGGTTTCGAGACAGAGAGCTGCTGGGCTTGGGCGGGTTCGGCAAGGTATACAGGGGAACCCTTCCGGGCTCTCGGGCGGAGGTGGCGGTGAAGCGGGTCTCCCACGAGTCGAGGCAGGGGATCCGCGAATTTGTGGCGGAGATCGCTAGCATTGGGCGGCTCCGCCACCGGAACCTGGTCCAGCTCCAGGGCTGGTGCCGCCGCCGTGGAGACCTCCTCTTGCCGCCACCGCTCATTTCCAACGTCCTCCTCGACGCCGAGTTCAACGGCCGCCTCGGCGACTTCGGGATGGCCAAGCTCCACGACCACGGCGCCAACCCGAGCACCACCCGCTTGGTGGGCACCGTGGGTTACCTTGCCCCCGAGCTCACCCGTACCGGCAGGGCCTCCACCAGCTCCGACGTGTTCGCCTTCGGCGCTCTGGTGCTCGAGGTGGTGTGCGGGCGGCGGCCCATCGAGCCCAAGGCGTCACCGGAGGAGCTGGTGCTGCTGGACTGGTACGAACGCGAGGAAGCGGCGGTGGCGATAAAGTTGGGACTTTGGTGCTCCCACCCCTCGGCGGCGGCGAGGCCGGGCATGAGGGAGGTGGTGCGGTACCTCGACGGCGGTGACGTGGCGGAGTTGCCGCCGTTTCCCAGACCTCCGGAGAGTAACGGCGGTCTCGACGGCTTAGCACCGTTCTACCCTTCCTCCGCCGAGAAGGTCTCCACGGGGTCGACTTCTCTCGGAGAAGAGGCAGTGGGGTCCGCCCACTCATCTCTCTCCCTTCATTCCCATGATCCCATGCCAGAACAAGGTTTAGATCATTGCCGCCCTCCG
>gnl_Musac_v1_GSMUA_Achr10T00470_001
ATGCCTAATAGTCCAATCTTTTTCACTCTTCTCCTCTCTCTTTTCCTCTCGGCTTCCGCCCAGCAAGACGAATTTGTCTACATAGGCTTCTCCGGCGATGCAGATGGCGGCGGAAGCAACATGAGCTTGAACGACGTGGCGGAGATCGAGAACAGCGGGATCCTGCGGCTGACGAACGAGACGAGCCGGCTGATCGGCCACGCCTTCTACCCTGCGGCCCTCCGGTTCCGGAACGCCACCACTGGCGTAGCCTTTTCCTTCTCCACCACCTTCGCCCAGTATCTCGGCCTCATGAATGCCTCCGACGTCGGAAACGCCACCAACCACGTATTCGCCGTGGAGTTCGACACCGTCCAGGACTTCGAGTTCGACGACGTCAACGATAACCACGGTGGTTACACAATCCAGGCTTGGGTAGACTACGACGGAGCCGAGAAGGTCCTCAACGTCACCCTTTCCCCTTTCTCCACGAAGCCGAGTACTCCGCTGCTATCGTTTCAGGTGGATTTGTCCCCAGTCCTCCTCGACGACATGTTCAAGAAAAATGTCACCTTGACTGTCGCTATCTCTAATGCCGATGTGATCGAGGCGTGGGAGCTCAACTGCGGCCCGCATCGCTTCGCCTACGAGGAGCTGAAGCGAGCCACCGAGGGGTTTCGAGACCAACAGCTCCTGGGCTTCGGCGGGTTCGGAAAGGTCTACAAGGGGACCCTTCCGGGCTCGCGGGTGGAGGTGGCGGTGAAGCGAGTGTCCCACGAGTCAAGGCAGGGGATCCGCGAGTTCTTGGCGGAGATAGCCAGCGTGGGGCGGCTCCGCCACCGGAACCTGGTCCAGCTCCGGGGCTGGTGCCGCCGCCGCGGAGACCTGTTCTTGCGGCCAAGGCCGGTCCTTTCGTGGCCACAGCGCTTCAGGATCCTCCGCGGCGTCGCCTCCGCGCTCCTCTACCTTCACGAGGAGTGGGAGCACGTCGTGATCCACCGAGACGTCAAGGCCAGCAACGTCCTCCTCGACGCCGAGTTCAACCCCCGCCTTGGCGACTTCGGGCTGGCCAAGCTCCACGACCACGGCGCTAACCCCAGCACCACCCGCGCGGTGGGCACCCTGGGCTACCTCGCGCCTGAGCTCACCCGCACCGGCAAAGCCACCACCAGCTCCGACGTGTACGCATTCGGCACCCTGGTGCTTGAGGTGGTGTGCGGGCGGCGGCCTGTCGAGCCGAAGGCGTTGCCGGAGGAGCTGGTGCTGGTGGACTGGGTATGGGAGCGGTGGACTTCGGGGCGGTGGGCGGACGTGGTGGACCACCGGCTGGGCGACGACTACGACCGCGAAGAGGCGGTGGTGGCTATAAAGGTGGGGCTTTGGTGCTCCCACCCCTCAGCAGCGGCCAGGCCAGGCACGAGGGAGGTGGTGCGTTACCTCGATCGTGGAGACGCCGCGGAGGTGCCGCCATTGGCCGGACCCCCGGAGGAATACGACGCCGGCGAGAGCAACGGCGGGTTCGACGACTTCGTGCATTCCTACCTTGCCTCCTCCGAGAAGATCTCCAAGGGTTCGGCTGCTCTTGGACAAGAAGCTTCCCGTACCTGTGTT
>gnl_Nelnu_v1.0_NNU_026600-RA
ATGACCAAACCCAATCGTCCACTCTTGTCTTTGAAACAAGATCTTTCAGAGTTCCTCCTGGACAGGATGTACGTGGGGTTCTCTGCATCTTTCGGGGCTGTTCGATCAGATCATGACGTATTGGCTTGGAGCTTTAAGATGAACGGACAGGCTGAATCGCTCGATCTGTCACGACTGCCAAAGCTCCCAAGTGGCCCAGGGAAGAAGCTACCAATTTTGCCGATTTCGTTGCCCTTTGTTGGTGTTATTTGTGGGTTAGTGCTCGCCTGGCTAATCATTCTGTTTGTGAGGAAGATAAAGTACAAGGAAGTGCTCGAAGATTGGGAGCTTCAGTATGGACCTCACAGGTTCTCTTACAGGAATCTCTTTCTTTCCACCAATGGTTTCAAAGACAACGAACTTCTGGGGAGAGGAGGTTTCGGTCGGGTCTATAAAGGGGTGCTGCCCAAATCAAAGATTCAAGTTGCAGTGAAGAGAATTTCTCATGATTCAACCCAAGGAATGAGAGAATTCATCGCTGAGATCGCAACCATCGGCAGGCTCCGCCACCCAAACTTGGTCCGACTACTGGGCTACTGCCGGCGTAAAGGTGAGCTCCTCTTGGTTTATGATTTCATGTCCAACGGCAGTCTCAACAAGTTCATTTTCGACCGACCCAAGTTGGCGCTTAATTGGGCACAGAGGTTCAAGATCATCAAGGACGTGGCTTCTGCTCTCCTTTATCTGCACGAACAGTGGGTGCAGGTGGTCATCCACAGAGATATTAAGGCCAGCAATGTGTTATTAGACAGTGAAATGAACGGAAAGCTAGGAGATTTTGGCCTGGCCAAGCTCAGCGAGCAAGGAGCCGATCCACAAACTTCCTATCTAGCCGGCACTCCCGGCTATATTGCACCGGAGCTGGCCAGAACCGGCAAATCTAGCACGAGCACCGACCTGTTTGCATTTGGCACATTTCTGCTCGAGGTTGCCTGCGGCAGAAGACCGGTGGAGATGGAGGAAGTTCCGAAGAAGATATTCCTGGTGGACTGGGTGACGGACTGTTGGGGGAGGGGAAACATTCTGGAGACAGTGGATCCGAAACTAGGGAAGGAATTTGTGGCGGAGGAAGCGGAGTTGGTGCTGAAGCTTGGATTGCTTTGCTCACATCCTGCGGCCGAAGCCAGGCCGACCATGTCTTCTGTAGTCATGTATTTGGAAGGTGAAGCTTCCTTGCCGAAGGAATTCAGTGCAGAGGGGATAGCGCAGGAGAATAAAGTACGAATCAGAGCAAGGTCTGAGTTGTTCGGTTCTTGGCTGCAAAAGGATTCAACCCCATCGTTAACAATCACAGAGAAGTTCACATCCAGCGGCCGT
>gnl_Nelnu_v1.0_NNU_004283-RA
ATGTTACATTATCTTGTCTTCTTCGTATTCTTATTGTTCTCCCCCTGTTTCGCTCTCGATTTCTTGTTCAATTCCTTCAATTCCACCGATCTTCTTTTGCTAAATGACACCCGAATTGAGTCGTCCGTCGTCCGATTAACCAATGACTCCAACGAGTTTTCCGTCGGGAGAGCCTTCTATCCTGTCCGACTCCCTATGAGAGCCACTAACACCAGCACCACTATCTCTTCGTTCTCGACTTCTTTCGTCTTTTCGATCCTCCCCCAGATCACTTCAAGTCCCGGCTTTGGCCTCGCATTCGTACTCTCCAATTCCACCACACCTAAGGACGCCCTATCCGGCCAATATTTCGGCCTTTTCTCCAATGCCACCACCCCTTCTGTTGCTCCACTCTTAGCCGTCGAATTTGATACCGGTCAGAACCCAGAATTCAACGACCTAGATGGGAATCACGTTGGAATCGACCTTAACAATATCGAATCAGCCGTGACCCATACCGCCGGGTACTATAATTCCACTGGCGGATTCGTCGATTTGGATATGCGTAATGGCCAGAATGTCCACGCTTGGATCGAATTCGACGGGACTCAGTTTGAAATCAACGTTACAATAGCTCCAATAGGTGTATCTCGACCATCAAAGCCTCTGCTGACATACAAGAATGCCGCAATCGCAAACTATGTATCAGCCGATATGTATGTTGGGTTTTCTGCTTCGAAAGTCACTTGGGTAGAAGCGCAAAGGGTTCTAGCTTGGAGCTTAAGCGACACTGGAATTGCCAGGAATATAAACACCACTAATTTGCCTATTTTCCTGCCCGAATCCTCTTCGTCGTCTTCCCTTTCCGCTGGAGTTATAGCCGGCATTTCAATCGCCTCTGTTGTTTTTGTGGTCATATGTTTATCTGGGCTTTACTGGTTTTGGCAAAAGAAGAAGAGGATTGAGGAAGAAGAAGATGAGATAGAAGATTGGGAGCTTGAGTACTGGCCACACCGTTTTCCATACGAAGATCTCAGGGAAGCCACAAAGGGGTTCTCGGACAATGAGCTTCTTGGATCGGGTGGATTTGGCAGAGTGTACAAGGGGACTCTTGCCAACGGCACCGAAGTGGCAGTGAAATGCGTCAACCACGATTCGAAACAAGGGTTGAGAGAATTCATGGCGGAGATCTCCAGTATGGGTAGGCTCCAACACAAGAACCTGGTCCAAATGAGAGGGTGGTGCAGGAAAGGCAACGAATTGATGCTGGTATATGATTATATGCCCAACGGCAGTCTTAATCGTTGGATCTTCGACAAGCCGAAGCAGGTGATGGGGTGGGAGGGACGGCGCAGGGTGCTGGCGGATGTAGCGGAGGGCTTGAACTATCTGCACCACGGATGGGACCAGGTGGTGCTCCACAGGGACATCAAGTCCAGCAACGTATTACTGGATTCAGAAATGAGAGGTCGGTTGGGTGACTTTGGACTGGCGAAGCTGTACCAGCACGGGCAAGCGGCAAAGACAACTAGAGTGGGGGTGGAAAGTGGAAACTATTTTTCTTTATCTGTATCTGAAAGTCGAATTGGG
>gnl_Nelnu_v1.0_NNU_020262-RA
[truncated: 1,178,810 more chars]
