# Supplementary material for: Transcriptomics of long‐term, low oxygen storage coupled with ethylene signaling interference suggests neofunctionalization of hypoxia response pathways in apple ( Malus domestica )
Source: Plant Direct. 2024 Dec 20;8(12):e70025. doi: 10.1002/pld3.70025 (PMC11660084; doi:10.1002/pld3.70025)
Supplement: Supplementary file 2 — Data S2: Homologs of all 606 hypoxia response genes identified in this study across 42 representative species of land plants). [file PLD3-8-e70025-s004.gz › 01-integratedGeneFamilies_dir/3597.fna]

>gnl_Ambtr_v1.0_evm_27.model.AmTr_v1.0_scaffold00184.14
ATGGACGAGCAGCAGATCAGCCATCGACGCCTCGACGCATCCAGGCCGACCCTTGGCTTCCCTTTAGGCACCGCTCTCTTACTCATCTTGATCTTCTCGATAAGCGCCTTCTTCTCTTGTTGTTACCATTGGGACAAAATCCGAAATCTCCGTCGACCCTCCTCCGCCTCTGCTCCCCCCTCCGCCTCGCTCTCTCCTCCCCTCCGATCTCCTCCCTCCCCTGCAAAGGGTTCGAAGGTGAATTCGAGCATGAGCCTACCGGTGTTGATGCCCGGAGATAGGATACCCAAGTATATTGCGTGGCCGTGTCCATGTAAGTGCCCTGCGCCGAACACAGTCGCAGTACATGTGCAGGAG
>gnl_Aquco_v3.1_Aqcoe6G066800.1
ATGGAGAATCAAGATCTTACACCAGTTCATCACACAGATACATCTCGACCATCCCTTGGTTTTCCTCTTGGCACGGCGCTCTTATTAATTATTATCTTTGGGTTAAGTGGATTCTTCTCTTGTTGTTATCATTGGGAAAAACTACGGTCACTTCGTCGATCTTTTTCGAGCCAAGAGCCTGATCCAGATAATTTGGATCCTGATTCCATTCCTTCACCTACTAAACCCACATCTCCTTACCCAAATTTAAAGGAAAAACAAATCCAAAGCTTACCAGTGATTATGGCAGGAGACAATATACCAAAGTTTATGGCGTTACCATGTCCTTGTGAACCACCAAGGCCTGAAAAAATTACTATAGAGGTACAAACACCACCAATGCAGCCGGTGCAACAATCGCGTCCTTCGCCACCTCTGCCACAAATTGTTTATAATCACGTAGCTCGATTTGGTGTATATTATGATGGT
>gnl_Arath_TAIR10_AT5G65660.1
ATGGAGAACACTCAAGATTTCTCGCCACCACACATGGATGCTTCTCGGCCGTCACTAGGATTCCCTCTTGGCACAGCTCTGCTTCTTATCATCATTTTCAGCCTCTCCGGAATATTCTCTTGTTGTTACCATTGGGACAAACATCGTTCTCTCCGCCGCTCTTTGGCCAATGGTCGTCCCTCCGCCGACATCGAGTCTAATCCTTACAAACCCAAACCCCCTTTTCCGGAAATGAAGAAACCGCAGAATCTGAGCGTACCGGTGTTAATGCCAGGAGATAATACACCCAAATTCATAGCATTGCCGTGTCCGTGTGCACCACCTCGACCTGAAAAACTCACCGTAGATGTCCAAACTCCGCCGCAATCACCGCCTGTTAAGCCGGCGCGTTTTCCTGTTCCTTTGTAT
>gnl_Betvu_v1.2_Bv6_152920_xnqc.t1
ATGATGCAGCACAGTCCATTGTATTCCCCTGTACCTCATCACTCGGATGGATCACGACCGTCCCTTGGATTTCCACTTGGTACAGCTTTACTGTTACTTGTGATCTTCAGTTTAAGTGGTATTTTCTCTTGTTGTTATCATTGGGACAAATTTCGTTCTCTTCGTCGATCTTATAATCATGATCTTGATATTGAAGCTGCTAATCATCATTCTGATCCTGCTAAACCCAAGTCTAATTACTTCAAGCAAGAGCAAATGGGAAGCCTACCAGTGATAATGCCAGGAGATAAGATAGCAAAATTCATAGCATTACCATGCCCATGTGAGCCACCTCGGCCAGAAAAGCAAGCTCCAATTCCAACTACTGAAAAAACTCCTAAACCTCCACGTTTCCCTGTTCCTTTGTAT
>gnl_Carpa_v0.4_evm.model.supercontig_129.22
ATGGAGAGTCCGGAGTTGTCGCCGCCCCACGCCGACGCATCTCGCCCCTCGCTTGGTTTCCCGCTAGGAACGGCGTTACTCTTGATCGTCATCTTCAGTCTCAGCGGCATCTTCTCCTGCTGCTACCACTGGGAGAAACTTAGATCCCTCCGCCAATCTCTCTCCGGAAACCACCCCGATCATCCCGGCCGCGACGATCTCGAGGCCTCGCCTTCCAAATCTATTCCGCCCCCTACGGAATTGAAGAAAATTGAAAGCCAGAGCTTCTCGGTGTTAATGCCAGGTGATCAGATCCCTAAGTTCATCGCATTGCCGTGTCCGTGCGAGCCTCCTCGAGCAGATAAGAATATCGTGCTGGAACTCCAGAAGCCTCCTAAGCCGCCACGTCTGCCGGTGCCTTTATAT
>gnl_Eucgr_v2.0_Eucgr.I00609.1
ATGGAGAGCCCGGATCTTTCCCCGCCGCACACGGCCGCGGACCGGCCGTCCCTCGGGTTCCCCCTAGGCACGGCCCTCCTCCTCATCGTCATCTTCAGCCTGAGCGGCATATTCTCCTGCTGCTACCACTGGGAGAGGCTCCGCTCCCTCCGCCAGTCTTCCTCTGACGGCGCTGATCCCGAGGCCGACCCCGAAAACCCGCCCTGGAAATCCGCGCCCCCTTCCAAGGATGTGAAGCGAGATCACGGCCAGACCTTGCCGGTTTTGATGCCGGGCGACGGGGTACCGAAGTTCATAGCACTGCCGAGTCCGCGCCAGCCTCCGCGAGAAGAGAAAACCGTCGTCGTCAAAGTGCAGAAGCCGGTGAAGCCGCCTCGGCTACCAGTTCCTCTGTAT
>gnl_Manes_v6.1_Manes.05G187200.1
ATGGAGAATGAAGAATCAACTCGACCCTCCATAGGGTTTCCTCTAGGTTTAGCTCTTTTGCTGGTCATGTTGCTTTTCATGGCTGGATTTTTCACTTGCTGCCTTTACTGGGACAAGCTACGATCCCTTCTTGGAGTTTCATCTGAAGAAATCTCCCATGCCCAGAAACCTACTCCTCCTCAAGAGGAATCAAAGAGAAATAGAGCAGAAAGCCTGCCAGTGTTGATGCCAGGGGATCAAGTACCAAGGTTCATAGCAATGGCCTGTCCTTGTAAGCCTCCTTTACCAGAGAAGATCACCATCAAAGTGCAGAAGCCACCAACTTTCCCACTTCCTTTATATTTA
>gnl_Manes_v6.1_Manes.13G104600.1
ATGGAGAGTCCAGATTTTTCACCATCCCACGTGGACGCATCTCGGCCGTCCCTCGGCTTCCCTCTCGGTACTGCCTTGCTCTTGATCATTATCTTCACCTTGAGCGGTATTTTCTCCTGCTGTTACCACTGGGACAAGTTCAGATCACTCCGTCGCTCTTCCTCCGGCAACGCTGATCCCGAGGATCACTTCGAGCCTTCGCCCGCCAAATCTAAGCCTCTTCACACGGATTCGAAGCAAAATGAAAGCCCAAGCTTACCAGTACTAATGCCTGGAGATCAGATCCCGAAATTTATCGCATTGCCATCTCCTTGTAAGCCGCCGCGAGCTGAGGAAGTTGCCGTCAGAGTCCATAGGCTCCCGCCGCCTAAACTGCCGCGAGTCCCGGTTCCTTTGTTT
>gnl_Manes_v6.1_Manes.12G120900.1
ATGGAGAGTCCAGATTTTTCACCGCCTCACTTGGACGCATCTCGACCGTCCCTTGGCTTCCCTCTTGGTACTGCCTTGCTCTTGATCATCATCTTCACTTTGAGTGGTATCTTCTCTTGCTGCTATCACTGGGATAAGCTCAGATCACTCCGTCGTTCTTTCTCCGACGAACCTGAACCGCAGGATGACATAGAGGCTTCACCTTCCAAATCTGCTCCTCATCAAACGGGTTTGAAGCAAAATCAAAGCCAAAGTTTGCCGGTTCTAATGCCTGGAGATCAGATTCCGAAATTTATAGCATTGCCATGTCCGTGTGAACCGCCGCGAGAGGAGAAAGTTGTCGTCAGAGTGCATAGGCCGCCGCCGCCGCCGCCTAAAATGCCGAGATTGCCGGTGCCTTTGTTT
>gnl_Medtr_Mt4.0v1_Medtr3g111270.1
ATGGAAATTGAAGAGACACCATACATTGGATTCCCATTGGGTTTAGCTCTTCTTGTTTTCTTGTTATTCTTCATTTGTTGTTTCTTTTGTTGTTGTTTATATTGGGACAAACTCCAATTTTTATTTCCATCTTCTGTGGTTAATGTTATTATCAACCCACAACCTCGTATACAACCAGAATTTGCTTCCTCTCACCACAAACCAGGATTTCCTGTTTTGATGATGAAGGAGAATCATGATCAAAGCTTGCCTGTGTTGATGCCAGGAGATATGGTTCCAAAATTCATAGCTTTGGCATGCCCATGTAAGGCTGGCTCCAACGGA
>gnl_Medtr_Mt4.0v1_Medtr8g067590.1
ATGGAGAGCCAAGATCATCTTACACCATCACACGTGGATGCATCTCGACCATCCCTTGGTTTCCCTTTGGGCACTGCCCTTCTCTTGATCATCATTTTTAGCTTGAGTGGTATCCTCTCTTGTTGCTACCATTGGGACAAAGTTCGTTCCTTACGCCAATCTTTTTCAGATTCTGATCCTCAAAGTCATTCATCAAATAAATCTAAACTTTACTCCACCGAATTGAAGCAAAACAGAGGAGAAAGTTTTTCAGTGATGATGCCAGGGGATGATGTGCCAAAGTTCATAGCGATGCCATGTCCGTGTCAACCGTCACGGCCGGAAAACATTGTTGTGACTGTCGAGAAGCCGCCGCCACCGCTAAAGCCACCGCAACTACCGATTCCTTTGTATTTG
>gnl_Medtr_Mt4.0v1_Medtr7g079650.1
ATGGAGGGGGAAAAGAAGGGGCAGAGTGTGACGGTGTTGATGTCAGGGGATGAGGTACCGAAGTTTATAGCCATGCTGCCTTGCCCGTGTCGGCATTCGCAGCTAGAAGAGATTATTGTCAACATCGAGAAGCCACCGACCAAACCACGG
>gnl_Medtr_Mt4.0v1_Medtr7g079600.1
ATGATGATGGAGAGCCCAGATCTTTCCCCACCTCAAGTAGGTACTGCTCTCCTCTTGCTCATCATCTTCAGCTTAAGTGGTATCTTCTCATGTTGCTACCACTGGGAAAAGTTTCTTTCACTTCATCAATCTCTCTCTCATCTTGAGTCTCCACAAGCACATACTCAA
>gnl_Medtr_Mt4.0v1_Medtr5g067320.1
ATGGAACTTCAAGACACAGCAGCAGCTAAAATAACCATTGGTCTTCCATTGGGTTTAGCACTTCTATTTGCTTGTTTACTCTTCATTTGTGTCTTCTTTTGTTGCTTATTACATTGGAATAAGCTCAAATTTTTCTTTCCATATTCTTCTGGGGTTATTAATTCTCAAGCTCAGATACAAACTGACTTAACTTCCTCTCCTCAGAAACCAGCATTTCCTTTTGTGATGATGAAGCAGACCTATGCTGAGAGCTTGCCTGTGTTGATGCCAGGAGATGAGATCCCAAAATTCATAGCCATGGCATGTCCATGTAAACCTCCAACAGATGAAAGTATCACAATCCATGTGCACAAGGAAGAAACAAATGATTTTCACAGTGAAAATCCATGT
>gnl_Medtr_Mt4.0v1_Medtr5g030740.1
ATGATGATGATGGAGAGCCCAGATCTTTCCCCACCTCAAATAGACACATCTCGACCGTCCCTCGGTTTCCCACTAGGTACTGCTCTCCTCTTGCTCATCATCTTCAGCTTAAGTGGTATCTTCTCATGTTGCTACCACTGGGAAAAGTTTCGTTCACTTCATCAATCTCTCTCTCATCTTGAGGCTGCACAAGCACATACCCAATCCCCACCTTCCAAGTCTAAACCTCACTCCACGGAAACGGAGGGGGAAAAGAAGGGGCAAAGTTTAACGGTGTTGATGCCTGGGGATGAGGTACCAAAGTTTATAGCCATGCCTTGCCCGTGTCAGCATTCGCGGCTAGAAGAGATTATTGTCAACATCGAGAAGCCATCGTCCAAACCACCA
>gnl_Mimgu_v2.0_Migut.O00811.1
ATGGAGGGTCAGTATCACGGCGGCGCGCCTATTTCTCACAGCGGAGGATCTCGCCCTTCCCTAGGGTTTCCCCTGGGAACCGCACTTCTCTTGGTGGTGATCTTCAGCCTCAGCGGAATATTCTCCTGCTGCTACCACTGGGACAAGCTCCGCCGCACTTTGTCCCTCAACGCCGCCGCCGATCTCGAAGCCGACGGTGATCTCGGCCCCTCCAAACCTAAAAACCCTCACCTGCATATGAAGAAGGAGGTGAATCAGAGTTTGCCTGTGATAATGCCAGGGGATAACGTACCCAGGTTCATAGCGCTGCCGTGTCCGTGTGAGCCGCCGCGGCTGGGCCAAATCGCCGCCGTGGTGCAGAAACCGCCGCCAAAGCCGCCGCGGATCGCCGTGCCCTTGTAT
>gnl_Nelnu_v1.0_NNU_006285-RA
ATGGAGAATCAAAACCTGACGCCGTCCCACCATTTGGATGCATCTCGGCCCTCTCTTGGCTTCCCTCTTGGCACGGCACTCCTCTTGATCGTCATATTCGGCTTGAGTGGGGTATTCTCTTGTTGCTACCATTGGGAAAAGCTTCGATCCCTCCGTCGTTCATTCTCGCAAGACACCACCGATGCCGACGAAGACACTCTCCAACAACCACCATCCAAATCTAAGCCCACTTCCATGAGCTCCAAGCAGAATCAAAACGAGAGCTTACCAGTACTGATGCCCGGCGATCAGATCCCAAAATTTATAGCACTGCCATGTCCGTGTGAACCGCCGCGAGAGGAGATGGTCGCGATCGTAGTGCAGAAACCACCACCTATAGTGGTGCCTTTTTATTATAAT
>gnl_Phavu_v2.1_Phvul.003G286300.1
ATGGACACCCCGGATCTTTCGCCGCCGCCACACGTCGACGCTTCTCGACCCTCCCTTGGCTTCCCCTTGGGCACTGCCCTTCTCTTGATCATCATCTTCACCCTCAGTGGCGTCCTCTCTTGCTGCTACCACTGGGATAGGCTCCGCTCCGTTCGTCAATCTCAATCTCAATCTCAGTCCGATCCCCAAATGCATTCCGATCCCACCAAATCTAAACCCCCCACGGAATTGCGGCAGAACAGGGGACAGAGCTTGCCAGTGTTGATGCCGGGGGATGATGTGCCCAAGTTCATAGCCATGCCGTGTCCGTGCCAGCCTTCAAGGCCAGACAACATCGTTGTCACCGTGGAATTGGAGAAGCAGCCTCCCAAACCGCCGCAGCTACCGGTCCCTTTGTATCTG
>gnl_Phavu_v2.1_Phvul.009G145900.1
ATGGAGATTGAGGACACATCAAGTGGAGCATCCATTGCCTTCCCTCTTGGCTTAGCTCTTCTCGTTGCCCTCTTGTTGTTCTTTTGCTGCTTCTTTTGCTGCTGCTTGCATTGGGAAAAGCTCAGACCTTTCTTTCCATTCTCTTCTGGGATTATCAGCAATCACCCTCATCACACACCACCATACACAGACACAACTCCCCCCCCTCACAAACCTGGTTTTCCTGTCTTGATGGTGAAGCAGAACCGAGGTGAGAGTTTCCCAGTGCTGATGCCAGGAGATGAGGTTCCAAAGTTCATAGCTTTAGCATGCCCATGTCAGCCTGCAACAAATGAAAGTATCACAATCCATGTGGTCAAGGCAGCACCCAATGATTTGTGT
>gnl_Phavu_v2.1_Phvul.011G152600.1
ATGGAGAGCCCGAATCTTTCACTGCCACACGTCGATGCATCTCGACCCTCATTTGGCTTCCCCTTAGGCACTGCCATTCTCTTTATCATCATCTTCACCCTCAATGGCGTCCTCTTTTGCTGGTACCACTGGGATAGGATCCGCTTCCTTCGTCAATCTCTCTCTCAGTCTGATCCCCAAATGCATTCCGATCTTACCAAATCTAAACACTTTACG
>gnl_Phavu_v2.1_Phvul.008G184900.1
ATGGAGCTTCAGGATACTGCTGCAAGCCGTGTGTCAATTGGATTTCCTCTGGGCTTAGCCCTTCTCTTTGTCTGTTTACTCTTCATTTGTGGATTTTTTTGCTGCTGCTTGCATTGGAGTAGGCTTCAAACTTTGCTTGAGTCACATGGGATCATCAACCCTCAATCTTTGCCACAGACTCAAATACAATCAGAGTTAGCTTCCTCCTACCAGAAACCAGCTTTTCCTGTTGTGATGATGAAGCAGAATTATGCAGAGAGTTTGCCTGTGCTGATGCCAGGGGATGCTGTCCCAAAATTCATAGCCACAGCATGCCCATGTCAGCCTCCAAGAGATGAAAGGATCACAATCCATGTGCAGAAGGAACCATCCACTGAATTTTGCAGTGGAAAC
>gnl_Phavu_v2.1_Phvul.002G142600.1
ATGGAGGGCCAAGATCCTTCCCCATCCCACATCGACACATCTCGACCGTCCCTGGGCTTCCCCTTGGGCACTGCCCTCCTCTTGATCATAATCTTCAGCCTCAGCGGCATCTTCTCCTGCTGCTACCACTGGGACAAGCTACGCTCTTTTCGCCAATCTCTCTCTCACCCCCTCCCTGCACCCTCCCTCACCCAATCGCAGCCCTCCATGGTGAAGCAAAACAAGGGTCAGAGCTTGCCAGTGTTGATGCCCGGGGATGACCTGCCCAAGTTCATAGCCACGCCTTGCCCGCGTCTACCTCCGCGCCCGGATGCCATCGTTGTCACCGTCCAGCACCCGCCGCTGCCGGTGGCTCCTTTCTGT
>gnl_Phypa_v3.3_Pp3c22_10680V3.1
ATGGTTGGATTAATTAGCCACTGGCTGCCGGAGCATCACCACCACCCCCCACTGTCGGCCCCAGTTACCCGACATCCTCACAAGCTCAATTTTTACCTGGGCATCGTTATTGTAGCGTTTATGGCGGTGAGCGTGGTTGCACTAGTCTGCTGTTGCTACCGCTTGGAATGGCGTCTTCGCCTTCAGGCTAGAAATGCAGCGCGCCGGGTGAGTTGGGGCAATGGAATCTTGACGCAGAATACTGATGGTTCTCACGAGATAATAAGTGCTCGGGTTGGAAAGAAGACCAAACAGGAGACAAATCTTTCCGTCATGATGCCTGGAGACAGTATTCCAAGTTTTCTTGCGAACGCCAAACCTCATGGAACGTCCACTGATCCTGCTTTTTCAGATTCACATGAAAGTGCAGCGAAGGATACATCCCCACTTTTCGGTAGCGTTGACGATATTGGATTCACACAACAAATGAGGGAATGGTCTCGCTTCCAACCAATGAGTTTCAGAGAAGGAAATGAAGACCATCCCTTACAAATTGGTGGCAATGGTGGCTCCCAAACA
>gnl_Phypa_v3.3_Pp3c17_7570V3.1
ATGCAAATGGGAATTGGGGCATTTGAGAGGACGTTAGTGTCAGCACGCAGGGCGCTTCTGAATAGCACTACACTCATAAGCCCAGTACCTCCAAGACATGTGAGGACAAATTGCACTCTAATGGGCGTCATAGTCGTCCTCATGGTGTTGGCCGTAGCAGCCATAGCCTGCTGCTGTTATCAATGGGAGAAGCAAATGCGACTGCAAACTCAAGTTCGCAACAGCGCGGCGCAAGACGAATTCACAAACGGCACAAAATTCTCCGACCCTCCCGAAAAGAATCCAGCCTTCACGGAGAAAATATCTGCAGGCAATCTCGATCATTCCGTCGTA
>gnl_Phypa_v3.3_Pp3c2_12290V3.1
ATGGAAGCTCAATTTGCATCGTTTGAGTGGAAATCTTTGTCGGTGGAAGGCAAGGCTCTGCAGGCCACCCATGCTCCGCCTCCTCTCATGAATCCATCGCCTCCCAAGTATTCGAGGACGAATTTCGCCCTGGTATCTGGACTAGCTATCCTCATCGTGATGGCTGTCGGTGCCATCCTCTGCTGCTGCTATCAATGGGAGGTGCAATTGAGGCTTCAATCGCGGGCTCGTAGTGTAAGACATTCGACGGAGCTTCTCGACGACATGCCATCATCGTCACCGTCGAATTCTTTTCAAGATTCTGTGGATTCTCGCAGCACCAATGATCCTCCAAGGGTTATATCTATGTCCGTGATAATGCCTGGAGACGACTTTCCTCGATTCGTCGCTTGGGTTGTCCCA
>gnl_Phypa_v3.3_Pp3c19_15010V3.1
ATGGTTGGATTGATGAACCACTGGCTGCCGGAGCATCACCGTCACCCGCCGCTGTCGGCCCCGGTTTCACGACACTCTCACAAGATCAACTTCTATCTAGGTATCGTCCTTGTCGTGTTCATGGCGGTGAGTGTAGTGGCGCTTTTCTGCATTTGCTACCACTTGGAATGGCGTCTTCGCCTTCAGGCCAGGAATGTTGCAAGGCGGGTGAGTAGAGGAAATGGGTTCTCGGTGCAAGATGCGGGCTGTTCTCAAGACATGATCGGTGCGCGGGTCGGGAATAGGATCAAACAGGAGACAAGTCTTTCCGTAATGATGCCTGGAGATAGCATTCCAAGCTTTCTTGCGAAGGCTAAACCTCATGGATCACCAACTGATCCTCATTTTTCAGATTCACTTGTAAGTGCAGCGATTGATCTTTCTCAAACTTTTAGA
>gnl_Phypa_v3.3_Pp3c1_33730V3.1
ATGTGGGAGATGGGTAGAAATTTTGTAATTAGATACTTGTCAATCTTCCTTCTTGTCGGTTTAGAGGCATTGAGTGCAATGGAAGCTCAAATGATGTCGTTTCAGTGGGAATCTGTTTATCAAGAGGGAAGAGTTCTTCAGGGAACCCATGCCCGGCCTCCTCTTATAAGTCCAGCGCCTCCTAAGCATTCAAGAACGAATGTCACCCTGGTGACTGGCATAGTTGTTCTTATGGTAATGGCAGTTTGTGCCATTCTTTGCTGCTGCTATCAGTGGGAGGGACAAATGCGACTTCAATCCCAGGCCCATAGTACCGGACATTCTGAGCTCCTTGACGACACGCGATCATCATCACCACCGATTTCTTTTCATCATTCTGTGGATGCTATCAACACTCGTGATCCTCCAAGAGCTGCATCTATCTCGGTGATAATGCCCGGAGACGACATTCCTCGATTCGTCGCCTGGGTTGTCCCTCGAGGGAGTCCTATTGCTTCCACTATGCCCGAATCACGTAACCAGCAACAAGCACCGGATCCATATTCGGGAAAACTCGCTCACACTTCCGTTGTACCTGTACACGCGTCCGTCGGTGTTGATAGAGTG
>gnl_Poptr_v3.0_Potri.002G108100.1
ATGGAGGAGGGAGATACAAATCGACCATCACTAGGGTTCCCGGTAGGTTTAGTTCTTCTATTGTTTATGTTGTTTATCATGAGTGGCTTGTTCAGTTGCTGCCTCCACTGGGAAAAGGTACTTTCCCTACTTGGAGTTTCAAGCGAGGACAATCATTCCCACATCGAAGAAGATGTAGAACATTTGCCCCAGAAATCTTCACCCCCTCATGTGAAGTTGAAGAGAAATCAAGGCCAGAGCCTTCCAGTTTTGATGCCAGGGGATCAAGTTCCAAAGTTTATAGCAATGGCATGTCCATGTGAGCCTCCGCGAACTGAGAAGATAACAGTGCAAATTCAGAAGCCACCTTCTTTTCCAGTACCTTTTTAC
>gnl_Poptr_v3.0_Potri.019G055500.1
ATGACTAGTCAGGATTTCTCTCCTCCCTACGTGGACGCATCTCGTCCGTCCCTCGGATTTCCTCTTGGCGCTGCCTTGCTCTTGATAAGCATACTCAGCTTGAGTGGTGTTTTTTCTTGCTGCTATCACTGGGATAAACTAAGATCATTCCGCCGGCGCCGGTCTTCCTCCGAACACCCGGATCCTGGGGCCTACATCGAAACATCACCCTCTAAATCTAAGCTATTCCAAATGGATTTGAAGCAATACCACAACCAAGGGATGCCTGTAGTGATGCCTGGAGACGATGTTCCGAAGTTCATAGCATTACCATGTCCATGTGAGCCCCCACGAGGCTCCGAGAGAGTTACTATTGAAGTGCAAAGGCCGCCCAAGGCGCCGCCGCGGCTACCGCTGCTTGTGTAT
>gnl_Prupe_v2.1_Prupe.6G210400.1
ATGGAGAGCCAGGATTTTTCGCCACCCCACGTGGATGCATCTCGGCCGTCCTTGGGCTTCCCTCTTGGCACAGCACTCCTCTTGATCATCATCTTCAGCCTCAGCGGAATCTTCTCCTGCTGCTACCACTGGGACAAGCTCAGATCACTCCGTAGATCTTTCACCCAAGACGCAGACCCCGAGGCCGATGCTGAGCCACAATCACCCTCCAAATCTAAGCCTCCTCACATGGATTTAAAGCAGAAGCAGAGGCAGAGCTTGCCTGTGATAATGCCTGGGGATCAAATTCCAAAGTTTATGGCATTGCCATGCCCCCGAGAGCCTCCAAGAGAAGAGAAGATTGTTGTGAAGGTGCAAAAGCAGCCAAAGCCACCTCGCTTTCCTGTGCCTTTGTAT
>gnl_Prupe_v2.1_Prupe.1G540600.1
ATGGAGAATTATGAAGTTTCAACTCGGCCTAATCTAGCTTTTCCTGTTGGCTTGGCTCTTCTTCTGTTCCTCTTGCTTAGCATCAGTGCCTTCTTCTTGTGTTGCCTCCATTGGGACAGGATTCGAGCTCTCATTTTTTCCTCTGTGGAAGACAACCCTGCAGATCAACTTCAACCAGAGTTGGATCAGAAACCTGCACTTCCTAACATGATGGCAAAGAAAAATCAGCAACAGAGCCTGCCAGTGCTGATGCCAGGAGATCAGGTGCCAAAGTTCATAGCAGTTGCTTGTCCATGCGAGCCTCCAGTTAGGGAGAAGCTCACTGTGATTGTTCAGAAGCCTGCCTATTTCTGTGATGCCGCTACTGTATATATC
>gnl_Selmo_v1.0_418780
ATGGCGTGGGCATTTGCGTCCAATGGTCGTGTAGACGATTCCAGACGCTTGCTCGTTGTTGATTGCTCAAACAGGGATTTGAGTTCTTACAACTGCTTGATCTCGGGGTTCTCCCTGAACGATCGGCCCCAAGAAGCAGTGGAGGTGTTTGCGATGCTGCTTTTGGAGGGCGAGTTTCATCCAAACGACGTGAGCTTCCTCGCAGTTCTTAGCTGCTCGTACTTCAAAAGGATTCGCGATTTGAGAACCATCTACAATGTCGCGAGCGAGGCGGGCTATCTTGCAAACACGAGGGTCGCAAACTCTCTCGTGAATTGTTTTGGCAGATCTGGAGCTCTTGACGACGCAACTTGCCTGTTCCGGCAGATCACGAAAACGGCAAATGCCGCCTCTTGCTGGAACGTCCTTCTCGGCGTCTACGTCGAAAGCAATCTCCCACGCGAGGCCATTCTTTTGTTTCGCGAAATGGACGTGGAAGGCGTAAAGCTCGACTCCATCACGATGATCCTGGCCGTCGATGCCTGCCGGATCGGAGGGCCCGGCGCCACCCTCTTCCGGCGCTCCATCCACGACAGGGCCATCCGTACGGGCTTTCTCCAGCATGTGAAAGTCGCCACCGGGCTTGTCACCATGTACGGCCAGTACGGCATGCTGGCAACGAATGGAAGCGACAACCAAGAAAGATTTCGAGGCAACGTCAGAGTAGATATGTACAAGAGCCGCGGGATGCTCGAAGACTTGGGAAACGCGCACAGAAGAGTTCCAGAGGAGGAATCGAGCGCTCCTCCGCCAGCGTCGTCTTCGATCGCCGCCAGTGGCTCCGCCGCGACTAGGCCAGCGCTGGGATTCCCTCTGGGCACAGCGCTCATCCTCTTCCTCGTTTTCGGAGTGAGTACTCTCTTCTCTTGCTGCTACCACTGGGAGAAGATCCGGAGCCACACTGGCAGGCTCACTGCAAACCGGAGCTCCGCCATGGATTCATCCGCGACGAGTTCCTCCGCGGGCGCTGCTGATGGCGCCGCCGGCGATCGATGCTGCGAAATCGATCCACCCAAGTGCACCAAACAGTCTCTCATCTTGCCAGTGTTGATGCCTGGCGATCAAATCCCTAGGTACGTCGCGTGGCCCTCTCCTCATGGAATCCCAGACGAAGCTATTAAC
>gnl_Solly_v2.4_Solyc03g043740.2.1
ATGGATAACCAATATTATGCACCACCACATTCAGATGCATCAAGGCCATCGTTAGGATTTCCTTTGGGTACTGCTGTGCTTTTGATTGTCATTTTTAGCTTGAGTGGTATATTTTCTTGCTGCTATCACTGGGAGAAGCTCCGATCGCTTCGTCGATCGTTTGCTGATTTGGAATCCGGCCTCGATCCTACTTCTATGAAATATAAGCAAAACCATACGAATTGGAAACAACGCCAGAGTCCAATTTTGCCAGCAGTTTTAATGCCAGGTGATGAATTTCCAAAATTCATAGCAATGCCATGTCCATGTCAGTTTCCGGCATCGGAAAAAGTCGTTCATGAGTTGCAGAAATTGCCGCTACCGTTGCCGTCGCCGCCTAAGCCGCCACGAACGGTGGCCGCAGTACCTTTCTAT
>gnl_Solly_v2.4_Solyc03g114610.1.1
ATGGACTATTACAATGAAGAAGTCACTCCAAGCTCTGCATCAAATTCTACAATAGCTCACATCGTCGACGGTTGGGTCGCGATGATATTTGGGATTTTTGCTCTGTTTTGCCTGTTCAAATGTTGCTGCTACACTGAACGGGTACTTTCATCAGAAAAGATTGAAATGTTATCAATTGCACCAGTTGGTGATCAACATGATCATAGTAGGCTTGTTATCATGCCCGGGGATCAAAATCCTACCTGCATAGCAATGCCTGTTTCTTCTCCTTGTCTTCATCATACTCAGGATGGT
>gnl_Solly_v2.4_Solyc12g088140.1.1
ATGCTCGATAATAATTCTTCATCGTCATCGCGACCGACGATAGCTTTTCCTCTAGGTCTAGCTCTTCTTGTACTTGTTCTTGTTTGTATAACTGGATTGTTTTCTTGTTGCTACCATTGGAATAAGCTTAGGTCTATTCTTTGTTATGATGATGATCAATCCTCATCAGATGATGATTCAATTGTTTCATCAAATCCCAAGTCTAATCAGGTGAAGGAGCATAAAAATTGTAGTGAGAGCTTGACAATATTGATGCCAGGCGATGATGTTCCAAAGTTTTTGGCTTTGCCTACTCCCCTTTGCTCTACTCTCCGAATCGAAACGCTTGTA
>gnl_Solly_v2.4_Solyc02g063410.2.1
ATGGAGCATCCTCAGTATTATGCACCCTACCGCCTTGCGGACTCATCATCTCTAGGATTTCCTCTTGGCACTGCCTTTCTCTTGGTTGCTGTTTTCAGTCTGAGTGGTATATTTTCTTGCTGTTATCACTGGAACAGAATCCGCTTGCTTCGTCGACGCGCAGACCTCGAAGCAGGCGATGATCCTGCTTCCGTCAAATATAAACTCAATTATAACATGAGTGAAAAGCAGAACCAAAGCCAAAACATGCCTGCAGTGTTAATGCCAGGTGATGAAGTTCCAAAATTCATAGCATTGCCATGTCCATGCCAGCCACCACGACCGGAAAAGGTAGCTGAAGAGGTGCAGCTGCCGCCTTCGCCTTCACCTAAGCCAATTCGTATGGTAGTGGGATTACTTTTG
>gnl_Solly_v2.4_Solyc02g063420.2.1
ATGGAGAGTCCTCAATATTATGCACCACCACAAACTGTGGACTCCTCCTCTCGTCCGTCTCTGGGATTTCCTCTGGGGACTGCGCTTCTCTTGCTTGTCATTTTCAGCTTGAGTGGTGTTTTTTCTTGCTGCTATCATTGGGACAAAATACGAGCCCTGCGACGTCGATCTCTAGCCGATATCGAAGCTGGAGATGATGATCCTTCATCTTTGAAATCCAAACACAACAAAATGGGTGAAAAGCAGAGCCAATGCCAAAGTATGCCTGCAGTGTTGATGCCAGGTGATGTAGTTCCAAAATTCATAGCAATGCCTTGTCCATGTCAGCCGCCCATACCGGAAAAAGTGGTGGTTGAAGAGCAGAAGCCGCCGCAGCCTCAGCCTCCTAAACCAGTTCGTATGGTAGTGGGATTACCTTTGTAT
>gnl_Solly_v2.4_Solyc02g091700.2.1
ATGGAGAATCAAAATTATGCACCGGCCCATTCAGACCCGTCGCGGCCTTCACTTGGGTTCCCTCTGGGAACTGCGCTTCTATTGCTAATAATATTCAGCTTGAGTGGTATCTTCTCTTGCTGCTACCATTGGGACAAGCTTCGATCTCTCCGTCGATCCTTCGCCAACAGCACAGATCTCGAAGCCGGCGGAGACCCTTCATATTTGAAATCTAAACGAGCATACATGAACTGTAAGCAAAACCAAATCTCAGACATGCCAGCAGTGTTAATGCCTGGAGATCAAGTACCCAAGTTTATAGCATTGCCATGTCCATGTCAGCCTCCTCGACCGGACAAGGTACTTGCAGAGGTTCAGCAGCAGCCGTCATCTCCAATGAAGCCACCTCCTCATACACCAGTACGGGCAGTGGCAGAGGCAGAGGCAGAGGATGTAACTTTCACTCAAATTCGTAGTACTTTTTACTTG
>gnl_Sorbi_v3.1_Sobic.001G009500.3
ATGCAAATGACCCGGCTGGAAGACCTGACACCTGCTCCATCCATGACGTTGCCCATTGAGCATTCCTCAAGGCCGACCCTGGGGTTTCCCCTGGGGACTGCTCTCTTGCTCCTCGTGATCTTTGCCCTGAGTGGCATGTTCTCATGCTGCTACCACTGGGACAAGCTCCGTGCCCTCCTCCGGTCTCGGCATCCTGCCTTGTTCCAGGAGAGCGAGCATACGGCCATCTCCATCGCGTCAACACCGAGCAAGACGACTTCTGATCACAAGCTGGAGAAAGTGGGGAAAGAGTGCGGTCTGCCTGTTATTATGCCTGGGGACAAGATCCCCAAATTCTTCGCTAGGCCCTGCCCTCACGAGACGTGTTTGCCCGAAGCAGATAAGACTGAAGTTCCGTTGGAAACCAAATGTTCAGATCATGAACCGTCCGTTAGTATCTGTATACATGAAAGCACAGTTAGCTGT
>gnl_Spipo_v2_Spipo9G0032000
ATGGACGTGCCGATGGGACCACGGAACTCGCAAGCCCTTGTTGGTGCGGCGGAGTACTGGAGTGCTATGGGGACGATGGCACTGGCTTTAAGCTCTCTCCCCTTCTCGAGCACACACTTTCCACGTATAACCAGCGCAAAGCACGTCTCTTTTGACGAGGATGCCAGTCGAGGAGAGCGGTGCTCGACAGAGGGTCCCCGACTGCGCCAATCACATGAGACGGGGAGGCGGCGGCGCACAAAGGCATCCAAACACGGCGTGGTGGGGAGGACGAAGGTTGCAGAACTGACGACAATGAACGAGCAGTACCGGCGGCAGACCCAGGCGGAGGCGGCGCCGGCGTCCTCCTCGCGCCCGACTCTAAGCTTCCCGCTGGGGACCGCGCTTCTGCTCATCGTCGTGTTCTGCCTCAGCGGGGCGCTTTCCTGCTTCTACCACTGGGAGAAGCTCCGGCCTCTTCGCCGCAGGCGCGAAGGAGACGAGGAGGAGGACGCCAGCCGCCGCGACAGTGTTTCCCAAGGAGTGCCGTCCCCGCCTGCGAAGGCCGAGGTCCCGAATCAGCATGTGAAGCAGGAGGTGCGGAGCGGAAGCTTCCCGGTGATAATGCCGGGTGACCATGTGCCCACCTTCATCGCCTGGCCGTGCCCTTGTGAGCTCCTCTCGTCCGCTGCCCCGCCACAGCCGCCGTCCGCGCCGCAGCCGGAAGGGATGACCGTCGATGCGCCGCCTCGGGCGACTCCGCCGCTGTCAGCGGCCGTCGCATGCGTCACGGCGCTGTCCGCCGCGCCACAAGCGGGGGTGGCG
>gnl_Stras_v2.0_SGA_v2.0_scaffold149T36521
ATGGAGGCTCCATATCACAGTGCCCAGCCGGCTTCCCACGGCGGCGACTCCCGGCCGTCCGTCGGATTCCCCCTCGGCACCGCCCTTTTGCTCGTCGTCATTTTCAGCCTCAGCGGAATATGCTCGTGCTGCTACCACTGGGATAAGCTCCGCCGCCGCTCCTTGTCCTTCCACGCCACCGCCGATCTCGAGGCCGCCGCCTCCGCCGCCGTTCTCCGCCCCTCGAAGCCCATCATTCCACTAATGAATTTAAAACAGCAAGAGACGCAGAGTTTGCCGGTTATAATGGCTGGGGATAATGTTCCGAAATTCATAGCTTTGCCATGTCCATGTGAACCGCCGCGAATGGTGAAAATTATCGACGCCGATCTGCAGAAACCGCCGTCGCTTGAAGCTGTTGGTGCACACCACTGTATACACCATCCAAATTCAAGTTTATTCAATGTATATATAATATAA
>gnl_Theca_v1.1_Thecc1EG000913t1
ATGGAGAATCAGGATCTTTCCCCACCCCACGTGGATGCGTCTCGACCTTCCCTCGGGTTCCCTCTTGGCACAGCTCTCCTCTTAATCATCATATTCAGCTTGAGTGGCATCTTCTCCTGCTGCTACCACTGGGACAAGCTCAGATCACTCCGCCGCTCTATCTCCGATGGCACGGGTCCGGATGCGGACATCGAAGCATCGCCCTCCAAATCTAAGCCTGAGTACATGGATTTAAAGGAAAACCAAAGCCAAAGCTTGCCTGTGTTAATGCCAGGAGATCAGATCCCCAAGTTCATAGCATTTCCATGTCCATGTGAACCTCCAGGGCCAGACAAGGTTGAAGTAAAAGTGCAAAAGCCGCCCAAGCCGCCACGTTTTCCAGTACCTTTGTAT
>gnl_Theca_v1.1_Thecc1EG034575t1
ATGAAGGAAGAAGAAAGAAGGATGGAGAACGAAGAATCGTCAAGCAGGCCGTCCATAGGGTTTCCTCTTGGTTTAGCCCTGCTTTTGATCTTGTTATTATGCATAAGCGGGTTTCTCATTTGTTACCTCAAATGGCACAAGCTTCGGGCCCTCATCCTCCGATCCTCCGAGGATGACAACGACGATATTCAATCAGATATCAATCACTCACCGGCCGTTCAAGCTGCATCTCCTGTCCTGAAACCAAAGCCAAGTACTGGAGGGCAGAGCCTGGCGGTTTTGATGCCAGGGGATCAGGTACCAAGGTTCATAGCAATGGCTAGTCCATGTGCGCCAGCGATGATGGAAAAGATTACGATAACAGTACAGAAGCCTCCAGCTCTTCCAGCGCCGTTTTATTACTCG
>gnl_Utrgi_v4.1_Scf00125.g9686.t1
ATGGATAGTTCAAGCATCGGCAACGGAGGGATGAGGACGTCGCTAGGGTTTCCGGTGGGGACGGCGGTGCTCCTGGCGGTGCTCTTCAGCCTCACCGGGATATACTCCTGTTGCTACCACTGGAATAGGCTCCAACGGGCTTTGTTCCCGCGCACCGCCGATGATATCGAAGCTCAGGGCGGATTACGCCCCTACTCGGCTTCGTATTTTCCAGAGAATTTGGAGATTCAGAAGAATTTTCAATTGCCGGTGATAATAATGCCGGGGGACGATGTTCCGAAATTCGTTGCGCTTCCTTGTCCCTGTGAGCCACCACATCCGGAGAAAATCTCGTCGGAAGTGTTTCCAACACTTCCCAAGCAGCCATCGCCGCCGCGGATTGCGGTGCCGCTGTAT
>gnl_Vitvi_Genoscope.12X_GSVIVT01003715001
ATGGAGAGCCCAGATTTTTCGCCACCCCACTCCGACCCCTCCAGGCCGTCCTTAGGCTTCCCTCTCGGCACCGCTCTTCTTCTGATCATCATATTCAGCTTGAGCGGAATCTTCTCCTGCTGCTACCATTGGGACAAACTCCGATCCCTCCGCCGATCCTTCTCCGATGACAGGGACCCTGAAGCAGATGTCCGAGAATCTCCCTCAAAAACCAAACCCGAATATACGGGTTTAAAGCAGAACCTGAGCCAAAGCATGCCAGTACTAATGCCTGGAGATCAGATTCCAAAGTTCATAGCATTGCCATGTCCCTGCGAGCCTCCAAGAGCCGAGAAGATCGTTGTACAGGTGCAGAAGCCACCCTCTAAGCCACCTCGTTTTCCAGTTCCTTTGTAT
>gnl_Vitvi_Genoscope.12X_GSVIVT01009236001
ATGTCTTTCTGCTTTCACTGGGATAAGTTCCGATGCCTCCGTCACTCTACTGAGGATCACACTTCCAATACTCAATCCCGAATTCCTCATTCACCCCCCAAATCTGTCCCCCCTCACATGAAGTGGAAACAAAATCAAAGTCCAAGCTTGCCAGTGTTGATGCCCGGCGATGAGGCACCCAAATTCATAGCAATTCCCTGTCCCAGGGTCATAGTAAAAGTGGAGACGCCGCTCGCCTTCCGAGAACCACTGTAT
>FraveV4A2_1g18910.t3
ATGGAGAGCCAGAATCTTTCGCCGCCGCACGTGGATGCCTCTCGTCCGTCCTTGGGGTTCCCTCTCGGCACCGCGCTCCTCCTCATCATCATCTTCAGCTTGAGCGGCGTCTTCTCCTGCTGCTACCACTGGGATAAGCTCAGATCACTCCGCAGGTCGTTCGCCGAAGACTCCAACCCCGAAGCCTCTGACGACATCGAAGGCCAGCCTCCCTCCAAATCTAAACCCGCTCATCTGGACATGAAGCAGACCCAAAAGCAAAGCGTGCCGGTGATAATGCCCGGAGATCAGATTCCGAAGTTTATGGCATTGCCATGTCCATGTGAGCCGCCGAGGGAGGAGAAGATAGTTGTCAAAGTTCAAAAACCGCCCAAGCCACCTCGCTTTCCTGTACCTCTGTAT
>FraveV4A2_5g33800.t1
ATGGAGAGGAGAATGGAGAACGATGAAATATCAACTCGGCCTTCTTTAGCTTTTCCTCTGGGTTTGGCTCTTGTTCTTCTCATGCTATTGAGCATCTGTGCCTTCTTCTTGTGCTGTATCTACTGGGACAGACTTCGATCTCTCTTCGTATCCTCTCTAGATCAAGAACACGACCTAGAAGCCGAGTCAGATCAGAAACCTGCACGTCCGAAAACGATGGAAAATCAAGATCACTTGCAGAGCTTGCCGGTATTGATGCCTGGAGATCAAGTTCCAAAGTTCATAGCAATTGCATGTCCCTGTGAACTTCCGGCGGTGGAGAAGAAGATTACGGTGATAGTAGACAAGCCTACTCGCGATCGTTTGTGTGATGCTAGTACTGTATATAGC
>Maldo_HF_15184
ATGGAGAGCCCGGATTTTTCACCACCCCACGTGGATGCATCACGGCCGTCCTTGGGCTTCCCTCTTGGCACGGCTCTCCTCTTGATCATCATATTTAGCCTCAGTGGAATCTTCTCGTGCTGCTACCACTGGGACAAGCTCAGATCACTCCGTAGATCTTTCAACCAAGACGCTGACCCCGAGGCCGACGTCGAACCGCCATCTCCCGCCAAATCTAAACCTGCCCACATGGATTTGAAGCAGAAGCAGAGGCAAAGCTTGCCAGTGATAATGGCAGGGGACCAGATTCCAAAGTTTATGGCATTGCCATGTCCTCGAGAACCTCCGAGAGATGACAAGATTGCAGTGAAGGTGCAGAAGCAGCCCAAGCCACCTCGATTTCCTGTGCCTCTGTAT
>Maldo_HF_17394
ATGGAGCAAAACGATGAAGTTTCAACTCGGCCATCGCTAGCTTTTCCTGTTAGCTTGGCGCTGCTTGTGTTGCTGTTATTGAGCACCAGCATCTTCTTCTTGTGTTGCCTCCATTTGGACAGGCTTCGGTCTCTATTTCTGTCCTCTGTGGAAGAAGGCAACCCTGACGATCATATCCTACCAGATTTAGATCAGAAATCTACTCGTCCAAACATGATGGAAAAGCAAAATCAGCAGAAGAGCCTGACAGTGCTGATGCCAGGAGATCAGGTGCCAAAGTTTATAGCAATTGCTTGTCCATGTCAGGCTCCAGTAATGGAGAAGCTCACTGTGATTGTGCAGAAGCCTACCCTTTTTCTG
>Maldo_HF_31556
ATGGAGAGCCAGAACTTTTCACCACCCCACGTAGATGCATCTCGGCCGTCCTTGGGCTTCCCTCTTGGCACGGCTCTTCTCTTGATCATCATATTCAGCCTCAGTGGAATCTTCTCGTGCTGCTACCACTGGGACAAGCTCAGATCACTCCGTAGATCTTTCAACCAAAACGCTGACCCCGAGGCCGATGTTCAACCGCCATCTCCCTCCAAATCTAAACCTGCCCACATGGATTTGAAGCAGAAGCAGAGGGAAAGCTTGCCGGTGATAATGGCAGGTGACCAGATTCCAAAGTTTATGGCATTGCCATGTCCTCGAGAACCTCCGACAGATGAGAAGACTGTGGTGAAGGTGCAAAAGCAGCCCAAGCCACCTCGATTTCCTGTCCCTTTGTAT
>Maldo_HF_34872
ATGGAGCAAAACGACGAAGTTTCAACTCCATCTCTAGATTTTCCTGTTGGCTTGGCGCTGCTTCTGTTGCTGTTATTGAGCGTCAGTACCTTCTTCTTGTGTTGCCTTCATTGGGACAAGGTTCGGTCTCTATTTCTATCCTCTGTGGAAGAAGGCAACCCTGACGATCATATCCTGCCAGACTTTGATCAGAAACCTACTCGTCCAAACATGATGGAAAAGCAAAATCAGCAGAAGAGCCTGACAGTGCTGATGCCTGGAGAACAGGTGCCCAAGTTCATAGCAATTGCTTGTCCATGTCAGCCTCCGGTAATGGAGAAGCTTTCTGTGGCTGTGCAGAAGCCTACCCTTTTTCAG
>Malba_000212
ATGGAGAGCCAGAACTTTTCACCACCTCACGTAGATGCATCTCGGCCGTCCTTGGGCTTCCCTCTTGGCACGGCTCTTCTCTTGATCATCATATTCAGCCTCAGTGGAATCTTCTCGTGCTGCTACCACTGGGACAAGCTCAGATCACTCCGTAGATCTTTCAACCAAAACGCTGACCCCGAGGCCGATGTTCAACCGCCATCTCCCTCCAAATCTAAACCTGCCCACATGGATTTGAAGCAGAAGCAGAGGGAAAGCTTGCCGGTGATAATGGCAGGTGACCAGATTCCAAAGTTTATGGCATTGCCATGTCCTCGAGAACCTCCGACAGATGAGAAGACTGTGGTGAAGGTGCAAAAGCAGCCCAAGCCACCTCGATTTCCTGTCCCTTTGTAT
>Malba_009833
ATGGAGAGCCCGGATTTTTCACCACCCCACGTGGATGCATCACGGCCGTCCTTGGGCTTCCCTCTTGGCACGGCCCTCCTCTTGATCATCATATTTAGCCTCAGTGGAATCTTCTCGTGCTGCTACCACTGGGACAAGCTCAGATCACTCCGTAGATCTTTCAACCAAGACGCTGACCCCGAGGCCGACGTCGAACCGCCATCTCCCGCCAAATCTAAACCTGCCCACATGGATTTGAAGCAGAAGCAGAGGCAAAGCTTGCCAGTGATAATGGCAGGGGACCAGATTCCAAAGTTTATGGCATTGCCATGTCCTCGAGAACCTCCGAGAGATGACAAGATTGCAGTGAAGGTGCAGAAGCAGCCCAAGCCACCTCGATTTCCTGTGCCTCTGTAT
>Malba_015724
ATGGAGCAAAACGATGAAGTTTCAACTCGGCCATCGCTAGCTTTTCCTGTTAGCTTGGCGCTGCTTGTGTTGCTGTTATTGAGCACCAGCATCTTCTTCTTGTGTTGCCTCCATTTCGACAAGCTTCGGTCTCTATTCCTGTCCTCTGTGGAAGAAGGCAACCCTGACGATCATATCCTACCAGATTTAGATCAGAAATCTACTCGTCCAAACATGATGGAAAAGCAAAATCAGCAGAAGAGCCTGACAGTGCTGATGCCAGGAGATCAGGTGCCAAAGTTTATAGCAATTGCTTGTCCATGTCAGGCTCCAGTAATGGAGAAGCTCACTGTGATTGTGCAGAAGCCTACCCTTTTTCTG
>Malba_039503
ATGGAGCAAAACGACGAAGTTTCAACTCCATCTCTAGATTTCCCTGTTGGCTTGGCGCTGCTTCTGTTGCTGTTATTGAGCGTCGGTACCTTCTTCTTGTGTTGCCTTCATTGGGACAAGGTTCGGTCTCTATTTCTATCCTCTGTCGAAGAAGGCAACCCTGACGATCATATCCTGCCAGACTTTGATCAGAAACCTACTCGTCCAAACATGATGGAAAAGCAAAATCAGCAGAAGAGCCTGACAGTGCTGATGCCTGGAGAACAGGTGCCCAAGTTCATAGCAATTGCTTGTCCATGTCAGCCTCCGGTAATGGAGAAGCTTTCTGTGGTTGTGCAGAAGCCTACCCTTTTTCAG
>Malsi_01g005040
ATGGAGAGCCCGGATTTTTCACCACCCCACGTGGATGCATCACGGCCGTCCTTGGGCTTCCCTCTTGGCACGGCTCTCCTCTTGATCATCATATTTAGCCTCAGTGGAATCTTCTCGTGCTGCTACCACTGGGACAAGCTCAGATCACTCCGTAGATCTTTCAACCAAGACGCTGACCCCGAGGCCGACGTCGAACCGCCATCTCCCGCCAAATCTAAACCTGCCCACATGGATTTGAAGCAGAAGCAGAGGCAAAGCTTGCCAGTGATAATGGCAGGGGACCAGATTCCAAAGTTTATGGCATTGCCATGTCCTCGAGAACCTCCGAGAGATGACAAGATTGCAGTGAAGGTGCAGAAGCAGCCCAAGCCACCTCGATTTCCTGTGCCTCTGTAT
>Malsi_08g018830
ATGGAGCAAAACGACGAAGTTTCAACTCCATCTCTAGATTTTCCTGTTGGCTTGGCGCTGCTTCTGTTGCTGTTATTGAGCGTCAGTACCTTCTTCTTGTGTTGCCTTCATTGGGACAAGGTTCGGTCTCTATTTCTATCCTCTGTGGAAGAAGGCAACCCTGACGATCATATCCTGCCAGACTTTGATCAGAAACCTACTCGTCCAAACATGATGGAAAAGCAAAATCAGCAGAAGAGCCTGACAGTGCTGATGCCTGGAGAACAGGTGCCCAAGTTCATAGCAATTGCTTGTCCATGTCAGCCTCCCGTAATGGAGAAGCTTTCTGTGGTTGTGCAGAAGCCTACCCTTTTTCAG
>Malsi_15g027870
ATGGAGAGCCAGAACTTTTCACCACCCCACGTAGATGCATCTCGGCCGTCCTTGGGCTTCCCTCTTGGCACGGCTCTTCTCTTGATCATCATATTCAGCCTCAGTGGAATCTTCTCGTGCTGCTACCACTGGGACAAGCTCAGATCACTCCGTAGATCTTTCAACCAAAACGCTGACCCCGAGGCCGATGTTCAACCGCCATCTCCCTCCAAATCTAAACCTGCCCACATGGATTTGAAGCAGAAGCAGAGGGAAAGCTTGCCGGTGATAATGGCAGGTGACCAGATTCCAAAGTTTATGGCATTGCCATGTCCTCGAGAACCTCCGACAGATGAGAAGACTGTGGTGAAGGTGCAAAAGCAGCCCAAGCCACCTCGATTTCCTGTCCCTTTGTAT
>Malsi_15g035190
ATGGAGCAAAACGATGAAGTTTCAACTCGGCCATCGCTAGCTTTTCCTGTTAGCTTGGCGCTGCTTGTGTTGCTGTTATTGAGCACCAGCATCTTCTTCTTGTGTTGCCTCCATTTGGACAGGCTTCGGTCTCTATTTCTGTCCTCTGTGGAAGAAGGCAACCCTGACGATCATATCCTACCAGATTTAGATCAGAAATCTACTCGTCCAAACATGATGGAAAAGCAAAATCAGCAGAAGAGCCTGACAGTGCTGATGCCAGGAGATCAGGTGCCAAAGTTTATAGCAATTGCTTGTCCATGTCAGGCTCCAGTAATGGAGAAGCTCACTGTGATTGTGCAGAAGCCTACCCTTTTTCTG
>Malsy_01g005640
ATGTGTGGAATCTTCTCGTGCTGCTACCACTGGGACAAGCTCAGATCACTCCGTAGATCTTTCAACCAAGACGCTGACCCCGAGGCCGACGTCGAACCGCCATCTCCCGCCAAATCTAAACCTGCCCACATGGATTTGAAGCAGAAGCAGAGGCAAAGCTTGCCAGTGATAATGGCAGGGGACCAGATTCCAAAGTTTATGGCATTGCCATGTCCTCGAGAACCTCCGAGAGATGACAAGATTGCAGTGAAGGTGCAGAAGCAGCCCAAGCCACCTCGATTTCCTGTGCCTCTGTAT
>Malsy_08g018740
ATGGAGCAAAACGACGAAGTTTCAACTCCATCTCTAGATTTTCCTGTTGGCTTGGCGCTGCTTCTGTTGCTGTTATTGAGCGTCAGTACCTTCTTCTTGTGTTGCCTTCATTGGGACAAGGTTCGGTCTCTATTTCTATCCTCTGTGGAAGAAGGCAACCCTGACGATCATATCCTGCCAGACTTTGATCAGAAACCTACTCGTCCAAACATGATGGAAAAGCAAAATCAGCAGAAGAGCCTGACAGTGCTGATGCCTGGAGAACAGGTGCCCAAGTTCATAGCAATTGCTTGTCCATGTCAGCCTCCGGTAATGGAGAAGCTTTCTGTGGTTGTGCAGAAGCCTACCCTTTTTCAG
>Malsy_15g026280
ATGGAGAGCCAGAACTTTTCACCACCCCACGTAGATGCATCTCGGCCGTCCTTGGGCTTCCCTCTTGGCACGGCTCTTCTCTTGATCATCATATTCAGCCTCAGTGGAATCTTCTCGTGCTGCTACCACTGGGACAAGCTCAGATCACTCCGTAGATCTTTCAACCAAAACGCTGACCCCGAGGCCGATGTTCAACCGCCATCTCCCTCCAAATCTAAACCTGCCCACATGGATTTGAAGCAGAAGCAGAGGGAAAGCTTGCCGGTGATAATGGCAGGTGACCAGATTCCAAAGTTTATGGCATTGCCATGTCCTCGAGAACCTCCGACAGATGAGAAGACTGTGGTGAAGGTGCAAAAGCAGCCCAAGCCACCTCGATTTCCTGTCCCTTTGTAT
>Malsy_15g034490
ATGGAGCAAAACGATGAAGTTTCAACTCGGCCATCGCTAGCTTTTCCTGTTAGCTTGGCGCTGCTTGTGTTGCTGTTATTGAGCACCAGCATCTTCTTCTTGTGTTGCCTCCATTTGGACAGGCTTCGGTCTCTATTTCTGTCCTCTGTGGAAGAAGGCAACCCTGACGATCATATCCTACCAGATTTAGATCAGAAATCTACTCGTCCAAACATGATGGAAAAGCAAAATCAGCAGAAGAGCCTGACAGTGCTGATGCCAGGAGATCAGGTGCCAAAGTTTATAGCAATTGCTTGTCCATGTCAGGCTCCAGTAATGGAGAAGCTCACTGTGATTGTGCAGAAGCCTACCCTTTTTCTG
>Maldo_GDDH_01G1045700
ATGGAGAGCCCGGATTTTTCACCACCCCACGTGGATGCATCACGGCCGTCCTTGGGCTTCCCTCTTGGCACGGCTCTCCTCTTGATCATCATATTTAGCCTCAGTGGAATCTTCTCGTGCTGCTACCACTGGGACAAGCTCAGATCACTCCGTAGATCTTTCAACCAAGACGCTGACCCCGAGGCCGACGTCGAACCGCCATCTCCCGCCAAATCTAAACCTGCCCACATGGATTTGAAGCAGAAGCAGAGGCAAAGCTTGCCAGTGATAATGGCAGGGGACCAGATTCCAAAGTTTATGGCATTGCCATGTCCTCGAGAACCTCCGAGAGATGACAAGATTGCAGTGAAGGTGCAGAAGCAGCCCAAGCCACCTCGATTTCCTGTGCCTCTGTAT
>Maldo_GDDH_08G1207400
ATGGAGCAAAACGACGAAGTTTCAACTCCATCTCTAGATTTTCCTGTTGGCTTGGCGCTGCTTCTGTTGCTGTTATTGAGCGTCAGTACCTTCTTCTTGTGTTGCCTTCATTGGGACAAGGTTCGGTCTCTATTTCTATCCTCTGTGGAAGAAGGCAACCCTGACGATCATATCCTGCCAGACTTTGATCAGAAACCTACTCGTCCAAACATGATGGAAAAGCAAAATCAGCAGAAGAGCCTGACAGTGCTGATGCCTGGAGAACAGGTGCCCAAGTTCATAGCAATTGCTTGTCCATGTCAGCCTCCGGTAATGGAGAAGCTTTCTGTGGTTGTGCAGAAGCCTACCCTTTTTCAG
>Maldo_GDDH_15G1306100
ATGGAGAGCCAGAACTTTTCACCACCCCACGTAGATGCATCTCGGCCGTCCTTGGGCTTCCCTCTTGGCACGGCTCTTCTCTTGATCATCATATTCAGCCTCAGTGGAATCTTCTCGTGCTGCTACCACTGGGACAAGCTCAGATCACTCCGTAGATCTTTCAACCAAAACGCTGACCCCGAGGCCGATGTTCAACCGCCATCTCCCTCCAAATCTAAACCTGCCCACATGGATTTGAAGCAGAAGCAGAGGGAAAGCTTGCCGGTGATAATGGCAGGTGACCAGATTCCAAAGTTTATGGCATTGCCATGTCCTCGAGAACCTCCGACAGATGAGAAGACTGTGGTGAAGGTGCAAAAGCAGCCCAAGCCACCTCGATTTCCTGTCCCTTTGTAT
>Maldo_GDDH_15G1391900
ATGGAGCAAAACGATGAAGTTTCAACTCGGCCATCGCTAGCTTTTCCTGTTAGCTTGGCGCTGCTTGTGTTGCTGTTATTGAGCACCAGCATCTTCTTCTTGTGTTGCCTCCATTTGGACAGGCTTCGGTCTCTATTTCTGTCCTCTGTGGAAGAAGGCAACCCTGACGATCATATCCTACCAGATTTAGATCAGAAATCTACTCGTCCAAACATGATGGAAAAGCAAAATCAGCAGAAGAGCCTGACAGTGCTGATGCCAGGAGATCAGGTGCCAAAGTTTATAGCAATTGCTTGTCCATGTCAGGCTCCAGTAATGGAGAAGCTCACTGTGATTGTGCAGAAGCCTACCCTTTTTCTG
>Maldo_Gala_01g005120
ATGGAGAGCCCGGATTTTTCACCACCCCACGTGGATGCATCACGGCCGTCCTTGGGCTTCCCTCTTGGCACGGCTCTCCTCTTGATCATCATATTTAGCCTCAGTGGAATCTTCTCGTGCTGCTACCACTGGGACAAGCTCAGATCACTCCGTAGATCTTTCAACCAAGACGCTGACCCCGAGGCCGACGTCGAACCGCCATCTCCCGCCAAATCTAAACCTGCCCACATGGATTTGAAGCAGAAGCAGAGGCAAAGCTTGCCAGTGATAATGGCAGGGGACCAGATTCCAAAGTTTATGGCATTGCCATGTCCTCGAGAACCTCCGAGAGATGACAAGATTGCAGTGAAGGTGCAGAAGCAGCCCAAGCCACCTCGATTTCCTGTGCCTCTGTAT
>Maldo_Gala_08g018460
ATGGAGCAAAACGACGAAGTTTCAACTCCATCTCTAGATTTTCCTGTTGGCTTGGCGCTGCTTCTGTTGCTGTTATTGAGCGTCAGTACCTTCTTCTTGTGTTGCCTTCATTGGGACAAGGTTCGGTCTCTATTTCTATCCTCTGTGGAAGAAGGCAACCCTGACGATCATATCCTGCCAGACTTTGATCAGAAACCTACTCGTCCAAACATGATGGAAAAGCAAAATCAGCAGAAGAGCCTGACAGTGCTGATGCCTGGAGAACAGGTGCCCAAGTTCATAGCAATTGCTTGTCCATGTCAGCCTCCGGTAATGGAGAAGCTTTCTGTGGTTGTGCAGAAGCCTACCCTTTTTCAG
>Maldo_Gala_15g027590
ATGGAGAGCCAGAACTTTTCACCACCCCACGTAGATGCATCTCGGCCGTCCTTGGGCTTCCCTCTTGGCACGGCTCTTCTCTTGATCATCATATTCAGCCTCAGTGGAATCTTCTCGTGCTGCTACCACTGGGACAAGCTCAGATCACTCCGTAGATCTTTCAACCAAAACGCTGACCCCGAGGCCGATGTTCAACCGCCATCTCCCTCCAAATCTAAACCTGCCCACATGGATTTGAAGCAGAAGCAGAGGGAAAGCTTGCCGGTGATAATGGCAGGTGACCAGATTCCAAAGTTTATGGCATTGCCATGTCCTCGAGAACCTCCGACAGATGAGAAGACTGTGGTGAAGGTGCAAAAGCAGCCCAAGCCACCTCGATTTCCTGTCCCTTTGTAT
>Maldo_Gala_15g035220
ATGGAGCAAAACGATGAAGTTTCAACTCGGCCATCGCTAGCTTTTCCTGTTAGCTTGGCGCTGCTTGTGTTGCTGTTATTGAGCACCAGCATCTTCTTCTTGTGTTGCCTCCATTTGGACAGGCTTCGGTCTCTATTTCTGTCCTCTGTGGAAGAAGGCAACCCTGACGATCATATCCTACCAGATTTAGATCAGAAATCTACTCGTCCAAACATGATGGAAAAGAAAAATCAGCAGAAGAGCCTGACAGTGCTGATGCCAGGAGATCAGGTGCCAAAGTTTATAGCAATTGCTTGTCCATGTCAGGCTCCAGTAATGGAGAAGCTCACTGTGATTGTGCAGAAGCCTACCCTTTTTCTG
>Pyrco_DAP_Chr15v0.1_39025.1
ATGGAGAGCCAGAACTTTTCACCACCCGACGTAGATGCATCTCGGCCGTCCTTGGGCTTCCCTCTCGGCACGGCTCTTCTCTTGATCATCATATTCAGCCTCAGTGGAATCTTCTCGTGCTGCTACCACTGGGACAAGCTTAGATCACTCCGTAGATCTTTCAACCAAAACGCTGACCCCGAGGCCGATGTCCAACCGCCATCTCCCTCCAAATCTAAACCTGCCCACTTGGATTTGAAGCAGAAGCAGAGGGAAAGCTTGCCGGTGATAATGGCAGGTGACCAGATTCCAAAGTTTATGGCATTGCCATGTCCTAGAGAACCTCCGAGAGATGAGAAGACTGTGGTGAAGGTGCAAAAGCAGCCCAAGCCACCTCGATTTCCTGTCCCTTTGTAT
>Pyrco_DAP_Chr15v0.1_39829.1
ATGGAGCGAAACGATGAAGTTTCAACTCGGCCATCGCTAGCTTTTCCTGTTAGCTTGGCGCTGCTTGTGTTGCTGTTATTGAGCGCCAGCATCTTCTTCTTGTGTTGCCTCCAATGGGACAAGCTTCGGTCTCTATTTCTGTCCTCTGTGGAAGAAGGCAACCCTGACGATCATATCCTACCAGATTTAGATCAGAAATCTACTCGTCCAAACATGATGGAAAAGCAAAATCAGCAGAAGAGCCTGACAGTGCTGATGCCAGGAGATCAGGTGCCAAAGTTTATAGCAATTGCTTGTCCATGTCAGGCTCCAGTAATGGAGAAGCTCACTGTGATTGTGCAGAAGCCTACCCTTTTTCTT
>Pyrco_DAP_Chr1v0.1_00436.1
ATGGAGAGCCCGGATTTTTCACCACCCCACGTGGATGCATCACGGCCGTCCTTGGGCTTCCCTCTTGGCACGGCTCTCCTCTTGATCATCATATTTAGCCTCAGTGGAATCTTCTCGTGCTGCTACCACTGGGACAAGCTCAGATCACTCCGTAGATCTTTCAACCAAGACGCCGACCCCGAGGCCGACGTCGAACCGCCATCTCCCACCAAATCTAAACCTGCCCACATGGATTTGAAGCAGAAGCAGAGGCAAAGCTTGCCGGTGATAATGGCAGGGGACCAGATTCCAAAGTTTATGGCATTGCCATGTCCTCGAGAACCTCCGAGAGATGACAAGATTGCAGTGAAGGTGCAGAAGCAGCCCAAGCCACCTCGATTTCCCGTGCCTCTGTAT
>Pyrco_DAP_Chr8v0.1_20748.1
ATGGAGCAAAACGATGAAGTTTCAACTCCATCTCTAAATTTTCCTGTTGGCTTGGCGCTGCTTCTGTTGCTGTTATTGAGCGTCAGTGCCTTCTTCTTGTGTTGCCTACACTGGGACAAGGTTCGGTCCCTATTTCTATCCTCGGTGGAAGAAGGCAGCCCTGACGATCATATCCTACCAGACTTAGATCAGAAACCTACTCGTCCAAACATGACGGAAAAGCAAAAACAGCAGAAGAGCCTGACAGTGCTGATGCCCGGAGAACAGGTGCCCAAGTTCATAGCAATTGCTTGTCCATGTCAGCCTCCGGTAATGGAGAAGCTTTCTGTGGTTGTGCAGAAGCCTACCCTTTTTCAG
>Pyrco_BP1_008599.1
ATGGAGCGAAACGATGAAGTTTCAACTCGGCCATCGCTAGCTTTTCCTGTTAGCTTGGCGCTGCTTGTGTTGCTGTTATTGAGCGCCAGCATCTTCTTCTTGTGTTGCCTCCAATGGGACAAGCTTCGGTCTCTATTTCTGTCCTCTGTGGAAGAAGGCAACCCTGACGATCATATCCTACCAGATTTAGATCAGAAATCTACTCGTCCAAACATGATGGAAAAGCAAAATCAGCAGAAGAGCCTGACAGTGCTGATGCCAGGAGATCAGGTGCCAAAGTTTATAGCAATTGCTTGTCCATGTCAGGCTCCAGTAATGGAGAAGCTCACTGTGATTGTGCAGAAGCCTACCCTTTTTCTT
>Pyrco_BP1_029499.1
ATGGAGAGCCAGAACTTTTCACCACCCGACGTAGATGCATCTCGGCCGTCCTTGGGCTTCCCTCTCGGCACGGCTCTTCTCTTGATCATCATATTCAGCCTCAGTGGAATCTTCTCGTGCTGCTACCACTGGGACAAGCTTAGATCACTCCGTAGATCTTTCAACCAAAACGCTGACCCCGAGGCCGATGTCCAACCGCCATCTCCCTCCAAATCTAAACCTGCCCACTTGGATTTGAAGCAGAAGCGGAGGGAAAGCTTGCCGGTGATAATGGCAGGTGACCAGATTCCAAAGTTTATGGCATTGCCATGTCCTAGAGAACCTCCGAGAGATGAGAAGACTCTGGTGAAGGTGCAAAAGCAGCCCAAGCCACCTCGATTTCCTGTCCCTTTGTAT
>Pyrco_BP1_030650.1
ATGGAGCAAAACGATGAAGTTTCAACTCCATCTCTAAATTTTCCTGTTGGCTTGGCGCTGCTTCTGTTGCTGTTATTGAGCGTCAGTGCCTTCTTCTTGTGTTGCCTACACTGGGACAAGGTTCGGTCCCTATTTCTATCCTCGGTGGAAGAAGGCAGCCCTGACGATCATATCCTACCAGACTTAGATCAGAAACCTACTCGTCCAAACATGACGGAAAAGCAAAAACAGCAGAAGAGCCTGACAGTGCTGATGCCCGGAGAACAGGTGCCCAAGTTCATAGCAATTGCTTGTCCATGTCAGCCTCCGGTAATGGAGAAGCTTTCTGTGGTTGTGCAGAAGCCTACCCTTTTTCAG
>Pyrco_BP_DH_15g35270
ATGGAGCGAAACGATGAAGTTTCAACTCGGCCATCGCTAGCTTTTCCTGTTAGCTTGGCGCTGCTTGTGTTGCTGTTATTGAGCGCCAGCATCTTCTTCTTGTGTTGCCTCCAATGGGACAAGCTTCGGTCTCTATTTCTGTCCTCTGTGGAAGAAGGCAACCCTGACGATCATATCCTACCAGATTTAGATCAGAAATCTACTCGTCCAAACATGATGGAAAAGCAAAATCAGCAGAAGAGCCTGACAGTGCTGATGCCAGGAGATCAGGTGCCAAAGTTTATAGCAATTGCTTGTCCATGTCAGGCTCCAGTAATGGAGAAGCTCACTGTGATTGTGCAGAAGCCTACCCTTTTTCTT
>Pruav_sc0002327.1_g540.1.mk
ATGGAGAATTATGAAGCTTCAACTAGGCCTAATCTAGCTTTTCCTGTTGGTTTGGCTCTTCTTCTGTTCCTCTTGCTTAGCATCAGTGCCTTCTTCTTGTGTTGCCTCCATTGGGACAGGCTTCGAGCTCTCATTTTTTCCTCTGTGGAAGACAACCCTGCAGATCAAATTGAACCAGAGTTGGATCAGAAACCTGCACTTCCTAACATGATGGCAAAGCAAAATCAGCAACAGAGCCTGCCAGTGCTGATGCCAGGGGATCAGGTGCCAAAGTTCATAGCAATTGCTTGTCCATGCGAGCCTCCAGTTAGGGAGAAGCTCACTGTGATTGTTCAGAAGCCTGCCCATTTCTGTGATGCCGCTACTGTATATATC
>Pruav_sc0008654.1_g010.1.mk
ATGGAGAGCCAGGATTTTTCGCCACCCCACGTGGATGCATCTCGGCCGTCCTTGGGCTTCCCTCTTGGCACAGCACTCCTCTTGATCATCATCTTCAGCCTCAGCGGAATCTTCTCCTGCTGCTACCACTGGGACAAGCTCAGATCACTCCGTAGATCTTTCAACCAAGACGCAGACCCCGAGGCCGATGCTGAGCCACAATCACCCTCCAAATCCAAGCCTCCTCACATGGATTTAAAGCAGAAGCAGAGGCAGAGCTTGCCTGTGATAATGCCTGGGGATCAAATTCCAAAGTTTATGGCATTGCCATGCCCTCGAGAACCTCCAAGGGAAGAGAAGATTGTTGTGAAGGTGCAAAAGCAGCCAAAGCCACCTCGCTTTCCTGTGCCTTTGTAT
>Pyrusco15g000970.1
ATGGAGCGAAACGATGAAGTTTCAACTCGGCCATCGCTAGCTTTTCCTGTTAGCTTAGCGCTGCTTGTGTTGCTGTTATTGAGCGCCAGCATCTTCTTCTTGTGTTGCCTCCAATGGGACAAGCTTCGGTCTCTATTTCTGTCCTCTGTGGAAGAAGGCAACCCTGACGATCATATCCTACCAGATTTAGATCAGAAATCTACTCGTCCAAACATGATGGAAAAGCAAAATCAGCAGAAGAGCCTGACAGTGCTGATGCCAGGAGATCAGGTGCCAAAGTTTATAGCAATTGCTTGTCCATGTCAGGCTCCAGTAATGGAGAAGCTCACTGTGATTGTGCAGAAGCCTACCCTTTTTCTT
>Pyrusco15g007620.1
ATGGAGAGCCAGAACTTTTCACCACCCCACGTAGATGCATCTCGGCCGTCCTTGGGCTTCCCTCTTGGCACGGCTCTTCTCTTGATCATCATATTCAGCCTCAGTGGAATCTTCTCGTGCTGCTACCACTGGGACAAGCTTAGATCACTCCGTAGATCTTTCAACCAAAACGCTGACCCCGAGGCCGATGTCCAACCGCCATCTCCCTCCAAATCTAAACCTGCCCACTTGGATTTGAAGCAGAAGCAGAGGGAAAGCTTGCCGGTGATAATGGCAGGTGACCAGATTCCAAAGTTTATGGCATTGCCATGTCCTAGAGAACCTCCGAGAGATGAGAAGACTCTGGTGAAGGTGCAAAAGCAGCCCAAGCCACCTCGATTTCCTGTCCCTTTGTAT
>Pyrusco1g004990.1
ATGGAGAGCCCGGATTTTTCACCACCCCACGTGGATGCATCACGGCCGTCCTTGGGCTTCCCTCTTGGCACGGCTCTCCTCTTGATCATCATATTTAGCCTCAGTGGAATCTTCTCGTGCTGCTACCACTGGGACAAGCTCAGATCACTCCGTAGATCTTTCAACCAAGATGCCGACCCCGAGGCCGACGTCGAACCGCCATCTCCCACCAAATCTAAACCTGCCCACATGGATTTGAAGCAGAAGCAGAGGCAAAGCTTGCCCGTGATAATGGCAGGGGACCAGATTCCAAAGTTTATGGCATTGCCATGTCCTCGAGAACCTCCGAGAGATGACAAGATTGCAGTGAAGGTGCAGAAGCAGCCCAAGCCACCTCGATTTTCTGTGCCTCTGTAT
>Pyrusco8g010430.1
ATGGAGCAAAACGATGGAGTTCCAACTCCATCTCTAGATTTTCCTGTTGGCTTGGCGCTGCTTCTGTTGCTGTTATTGAGCGTCAGTGCCTTCTTCTTGTGTTGCCTACACTGGGACAAGGTTCGGTCCCTATTTCTATCCTCGGTGGAAGAAGGCAGCCCTGACGATCATATCCTACCAGACTTAGATCAGAAACCTCCTCGTCCAAACATGACGGAAAAGCAAAAACAGCAGAAGAGCCTGACAGTGCTGATGCCTGGAGAACAGGTGCCCAAGTTCATAGCAATTGCTTGTCCATGTCAGCCTCCGGTAATGGAGAAGCTTTCTGTGGTTGTGCAGAAGCCTACCCTTTTTCAG
>Pyrbe_000418
ATGGAGAGCCCGGATTTTTCACCACCCCACGTGGATGCATCACGGCCGTCCTTGGGCTTCCCTCTTGGCACGGCTCTCCTCTTGATCATCATATTTAGCCTCAGTGGAATCTTCTCGTGCTGCTACCACTGGGACAAGCTCAGATCACTCCGTAGATCTTTCAACCAAGATGCCGACCCCGAGGCCGACGTCGAACCGCCATCTCCCACCAAATCTAAACCTGCCCACATGGATTTGAAGCAGAAGCAGAGGCAAAGCTTGCCGGTGATAATGGCAGGGGACCAGATTCCAAAGTTTATGGCATTGCCATGTCCTCGAGAACCTCCGAGAGATGACAAGATTGCAGTGAAGGTGCAGAAGCAACCCAAGCCACCTCGGTTTCCTGTGCCTCTGTAT
>Pyrbe_022480
atggagagccagaacttttcaccaccccacgtagatgcatctcggccgtccttgggcttccctcttggcacggctcttctcttgatcatcatattcagcctcagtggaatcttctcgtgctgctaccactgggacaagcttagatcactccgtagatctttcaaccaaaacgctgaccccgaggccgatgtccaaccgccatctccctccaaatctaaacctgcccacttggatttgaagcagaagcagagggaaagcttgccggtgataatggcaggtgaccagattccaaagtttatggcattgccatgtcctagagaacctccgagagatgagaagactctgctgaaggtgcaaaagcagcccaagccacctcgatttcctgtccctttgtattag
>Pyrbe_023909
ATGCAGCAAAACGATGAAGTTTCAACTCGGCCATCGCTAGCTTTTCCTGTTAGCTTGGCGCTGCTTGTGTTGCTGTTATTGAGCGCCAGCATCTTCTTCTTGTGTTGCCTCCAATGGGACAAGCTTCGGTCTCTATTTCTGTCCTCTGTGGAAGAAGGCAACCCTGACGATCATATCCTACCAGATTTAAATCAGAAATCTACTCGTCCAAACATGATGGAAAAGCAAAATCAGCAGAAGAGCATGACAGTGCTGATGCCAGGAGATCAGGTGCCAAAGTTTATAGCAATTGCTTGTCCATGTCAGGCTCCAGTAATGGAGAAGCTTACTGTGATTGTGCAGAAGCCTACGCTTTTTCTT
>Pyrbe_052914
ATGGAGCAAAACGATGGAGTTCCAACTCCATCTCTAGATTTTCCTGTTGGCTTGGCGCTGCTTCTGTTGCTGTTGTTGAGCGTCAGTGCCTTCTTCTTGTGTTGCCTACACTGGGACAAGGTTCGGTCCCTATTTCTATCCTCGGTGGATGAAGGCAGCCCTGACGATCATATCCTACCAGACTTAGATCAGAAACCTACTCGTCCAAACATGACGGAAAAGCAAAAACAGCAGAAGAGCCTGACAGTGCTGATGCCTGGAGAACAGGTGCCCAAGTTCATAGCAATTGCTTGTCCATGTCAGCCTCCGGTAATGGAGAAGCTTTCCGTGGTTGTGCAGAAGCCTACCCTTTTTCAG
>Pyrpy_N_01g0453.1
ATGGAGAGCCCGGATTTTTCACCACCCCACGTGGATGCATCACGGCCGTCCTTGGGCTTCCCTCTTGGCACGGCTCTCCTCTTGATCATCATATTTAGCCTCAGTGGAATCTTCTCGTGCTGCTACCACTGGGACAAGCTCAGATCACTCCGTAGATCTTTCAACCAAGATGCCGACCCCGAGGCCGACGTCGAACCGCCATCTCCCACCAAATCTAAACCTGCCCACATGGATTTGAAGCAGAAGCAGAGGCAAAGCTTGCCGGTGATAATGGCAGGGGACCAGATTCCAAAGTTTATGGCATTGCCATGTCCTCGAGAACCTCCGAGAGATGACAAGATTGCAGTGAAGGTGCAGAAGCAGCCCAAGCCACCTCGATTTCCTGTGCCTCTGTAT
>Pyrpy_N_08g2158.1
ATGGAGCAAAACGATGGAGTTCCAACTCCATCTCTAGATTTTCCTGTTGGCTTGGCGCTGCTTCTGTTGCTGTTATTGAGCGTCAGTGCCTTCTTCTTGTGTTGCCTACACTGGGACAAGGTTCGGTCCCTATTTCTATCCTCGGTGGAAGAAGGCAGCCCTGACGATCATATCCTACCAGACTTAGATCAGAAACCTGCTCGTCCAAACATGACGGAAAAGCAAAAAGAACAGAAGAGCCTGACAGTGCTGATGCCTGGAGAACAGGTGCCCAAGTTCATAGCAATTGCTTGTCCATGTCAGCCTCCGGTACTGGAGAAGCCTTCTGTGGTTGTGCAGAAGCCTACCCTTTTTCAG
>Pyrpy_N_15g2555.1
ATGGAGAGCCAGAACTTTTCACCACCCCACGTAGATGCATCTCGGCCGTCCTTGGGCTTCCCTCTCGGCACGGCTCTTCTCTTGATCATCATATTCAGCCTCAGTGGAATCTTCTCGTGCTGCTACCACTGGGACAAGCTTAGATCACTCCGTAGATCTTTCAACCAAAACGCTGACCCCGAGGCCGATGTCCAACCGCCATCTCCCTCCAAATCTAAACCTGCCCACTTGGATTTGAAGCAGAAGCAGAGGGAAAGCTTGCCGGTGATAATGGCAGGTGACCAGATTCCAAAGTTTATGGCATTGCCATGTCCTAGAGAACCTCCGAGAGATGAGAAGACTCTGGTGAAGGTGCAAAAGCAGCCCAAGCCACCTCGATTTCCTGTTCCTTTGTAT
>Pyrpy_N_15g3296.1
ATGCAGCAAAACGATGAAGTTTCAACTCGGCCATCGCTAGCTTTTCCTGTTAGCTTGGCGCTGCTTGTGTTGCTGTTATTGAGCGCCAGCATCTTCTTCTTGTGTTGCCTCCAATGGGACAAGCTTCGGTCTCTATTTCTGTCCTCTGTGGAAGAAGGCAACCCTGACGATCATATCCTACCAGATTTAGATCAGAAATCTACTCGTCCAAACATGATGGAAAAGCAAAATCAGCAGAAGAGCCTGACAGTGCTGATGCCAGGAGATCAGGTGCCAAAGTTTATAGCAATTGCTTGTCCATGTCAGGCTCCAGTAATGGAGAAGCTCACTGTGATTGTGCAGAAGCCTACCCTTTTTCTT
>Rosch_v2.0_Chr2g0109921
ATGGAGAGCCAGGATCTTTCGCCACCGCACGTGGACGCGTCTCGGCCGTCCTTGGGGTTCCCTCTCGGCACCGCGCTTCTCCTCATCATCATCTTCAGCTTGAGCGGTGTCTTCTCCTGCTGCTACCACTGGGACAAGCTCAGATCACTCCGCAGGTCTTTCTCCGAAAACTCCACTCCCGAAACCTCCGACGACATCGAAGGCCAATCTCCCTCCAAATCTAAACCCGCCCATCTGGACTTGAATCAGAATCAAAATCAAAGCGTGCCGGTGATAATGCCCGGCGATCAGATTCCGAAGTTTATGGCATTGCCGTGTCCTCGTGAGCCTCCGAGAGAAGAGAAGATAGTTGTCAAAGTTCAAAAACCGCCCAAGCCACCTCGATTTCCTGTACCTCTGTAT
>Rosch_v2.0_Chr7g0233121
ATGGAGAACGATGAAGTATCAACTCGGCCTTCTTTAGCTTTTCCTCTGGGTTTGGCTCTTCTTCTTCTCATGCTATTGAGCATCAGCACCTTCTTCTTCTGCTGCCTCTACTGGGACAGAGTTCGATCTCTCTTCATATCCTCTCTCGATCAAGATCAAGACCCAGAAGCAAATTTAGATCAGAAACCTGCACGTCCAAAAACGATGGAAAATCAAAATCAACTACAGAGCTTGCCAGTACTGATGCCTGGAGATCAAGTGCCAAAGTTCATAGCAATTGCATGTCCCTGTGAACTTCCGGCGGTGGAGAAGAAGATCACGGTGATAGTAGACGAGCCTACCCGTTTGTGTCATGCTAGTACTGTATGTAGC
>Rubch_LG01.1959
ATGGAGGGCCAGGATCTTTCTCCGCCGCACGTGGACGCATCTCGGCCGTCCTTGGGGTTCCCTCTCGGCACGGCGCTCCTCCTCATCATCATCTTCAGCTTGAGCGGAATCTTCTCCTGCTGCTACCACTGGGACAAGCTCAGATCACTCCGCAGGTCTTTCTCCGAAGACTCGAATCCCGAAAGCGCCGAAGACATTGAAGGCCAATCTCCCTCCAAATCTAAACTCGCTCACTTGGACTTGAAGCAGAACCAAAAGCAAAGCGTGCCGGTGATAATGCCCGGCGATCAGATTCCGAAGTTTATAGCATTGCCGTGTCCTCGTGAGCCTCCGAGAGAAGAGAAAATAGTGGTCAAAGTGCAAAAGCAGCCCAAGCCACCTCGTTTTGCTGTACCTCTGTAT
>Rubch_LG05.3729
ATGGAGAACGATGATGTATCAACACGGCCTTCTTTAGCTTTTCCCCTGGGTTTGGCTCTGCTTCTTCTCATGTTACTGAGCATCAGTGCCTTCTTCTTTTGCTGCCTCCACTGGGACAAAATTCGATCTCTCTTCGGATCCTCTCTCGATCAAGATCCAGAAGCAGAGTTAGATCAGAAACCTGCACGTCTGAAAACGATGGAAAATCAGAATGAATTACAGAGCTTGCCAGTACTGATGCCTGGAGATCAAGTGCCAAAGTTCATAGCAATTGCATGTCCGTGTGAACGACCAGCGGTGGAGAAGAAGATCACAGTAATAGTAGACAAGTCTACCCATTTGTGTGATACTGTAAATAGC
>Ruboc_01_G11205
ATGGAGGGCCAGGATCTTTCTCCGCCGCACGTGGACGCATCTCGGCCGTCCTTGGGGTTCCCACTCGGCACGGCGCTCCTCCTCATCATCATCTTCAGCTTGAGCGGTATCTTCTCCTGCTGCTACCACTGGGACAAGCTCAGATCACTCCGCAGGTCTTTCGCCGAAGACTCGAATCCCGAAACCACCGAAGACATCGAAGGCCAATCCCCCTCCAAATCTAAACCCGCTCACCTGGACTTGAAACAGAACAAGAAGCAAAGCGTGCCGGTGCTAATGCCCGGCGATCAGATTCCAAAGTTTATGGCATTGCCGTGTCCTCGTGAGCCTCCGAGAGAAGAGAAAATAGTGGTCAAAGTGCAAAAGCAGCCCAAGCCACCTCGTTTTCCTGTACCTCTGTAT
>Ruboc_05_G15968
ATGGAGAACGATGATGTATCAGCACGGCCTTCTTTAGCTTTTCCTCTGGGTTTGGCTCTGCTTCTTCTCATGTTACTGAGCATCAGTGCCTTCTTCTTTTGCTGCCTCCACTGGGACAAAGTTCGATCTCTCTTCGTATCCTCTATCGATCAAGATCCAGAAGCAGAGTTAGATCAGAAACCTGCACGTCCGAAAACGATGGAAAATCAGAATGAATTACAGAGCTTGCCAGTACTGATGCCTGGAGATCAAGTGCCAAAGTTCATAGCAGTTGCATGTCCGTGTGAACCACCAGCGGTGGAGAAGAAGATCACAGTAATAGTAGAGAAGCCTACCCATTTGTGTAATACTGTATATAGC
