# Supplementary material for: Transcriptomics of long‐term, low oxygen storage coupled with ethylene signaling interference suggests neofunctionalization of hypoxia response pathways in apple ( Malus domestica )
Source: Plant Direct. 2024 Dec 20;8(12):e70025. doi: 10.1002/pld3.70025 (PMC11660084; doi:10.1002/pld3.70025)
Supplement: Supplementary file 2 — Data S2: Homologs of all 606 hypoxia response genes identified in this study across 42 representative species of land plants). [file PLD3-8-e70025-s004.gz › 01-integratedGeneFamilies_dir/5870.fna]

>gnl_Ambtr_v1.0_evm_27.model.AmTr_v1.0_scaffold00007.164
ATGGCTGCTGTCTCTGCGTGTCTTCCTCAATTCCATGGCCTCAAGGCTACCACCGCCATGGGCCGCACCCAGAGCATGGCTGTCATGCAACCAGTAGCATACAAAGGAAGAGGAGCATTGGGAGCTCGCTGTGGTGACTTCTTGGGCTCACCAACTAACTTGATAATGGTGGCATCAACAAGCCTCATGCTATTTGCTGGGAGGTTTGGGCTTGCACCATCTGCAAACAGGAAGGCCACAGCTGGTTTGAAGCTGGAGGGAAGGGACTCTGGTCTCCAAACAGGGGACCCTGCTGGTTTCACAGGGGCTGATACCTTGGCTTGTGGGTCTCTGGGACACATCATTGGTGTTGGAGTTGTTCTGGGCCTCAAAAGCATCGGCATCATC
>gnl_Aquco_v3.1_Aqcoe4G002800.1
ATGGCAGCTAAACTTGCTTCTTCAACCACAGTGATGACTTCTCTTCCACAGTTCAGTGGTCTTCGTCCACAAGCTTCAACTGTTCATGCAGGCAGTCTGGTAGTTGCGCAACCTATTAGGCGAAGGGGAAAGGGTGCTTTGGGTGTTCGATGTGACTTCATTGGATCACCAACAAATTTGATAATGGTGAGTGCAACCACTCTCATGTTGTTTGCTGGAAGGTTTGGGTTAGCTCCTTCAGCAAACAGGAAGGCTACTGCTGGTTTGAAGCTTGAAGTTAGGGACTCTGGTTTGCAGACAGGCGACCCAGCTGGATTCACCCTTGCAGATACATTGGCGTGCGGAACTGTAGGGCACATTATTGGTGTTGGTTTTGTTCTTGGCCTCAAGAACATTGGTGCTATA
>gnl_Arath_TAIR10_AT1G30380.1
ATGGCTAGCACTATGATGACTACATTGCCTCAGTTCAATGGTCTTCGAGCCACCAAAATCTCTGCAGCTCCTGTACAAGGCCTGGCAAGTGTTCAGCCCATGAGACGCAAGGGAAATGGAGCTTTGGGTGCAAAGTGTGACTTCATCGGTTCATCAACAAATCTGATAATGGTAACGTCGACGACCCTGATGTTGTTCGCGGGGAGATTCGGACTTGCGCCATCAGCCAATAGGAAGGCGACAGCTGGACTTAGGTTGGAGGCACGTGACTCAGGTCTACAAACGGGTGACCCGGCCGGGTTCACGCTTGCGGACACTTTGGCTTGTGGCACCGTTGGTCATATCATCGGTGTAGGAGTTGTCCTTGGCCTTAAAAACATTGGTGCTATT
>gnl_Betvu_v1.2_Bv7_176760_ahon.t1
ATGGCATCTGTTGTGATGACTTCTCTCCCACACTTCACTGGGCTTAGACCCCAGCAGGCCTCTTCCCCTGTCAAGAGCTTGTCAGCAGCTCTGCCGCTGAAGGGCAAAGGAAAGGGAGCTCTGGGTGCACGATGTGATTTCATTGGCTCACCCACAAACTTGATAATGGTGACCTCAACAAGTCTAATGCTGTTTGCTGGAAGATTTGGTCTAGCTCCATCAGCCAATAGAAAAGCAACAGCTGGTTTAAGATTGGAAGTAAGAGACTCTGGACTACAAACTGGTGACCCTGCTGGTTTTACACTTGCGGATACCCTTGCTTGTGGTACTGTTGGTCATATTATTGGTGTTGGTGTTGTACTTGGCCTCAAGAACATTGGGGCTCTT
>gnl_Carpa_v0.4_evm.model.supercontig_17.68
ATGGCAACCACTGTGATGACTTCTCTCCCTCAATTTTCTGGGTTAAGACCCAACTTCTCAGCAGCTCCAGTGAAAACCCTGGCAGCTGTTCGACCAATGAAGAGAAAGGGAAATGGAGCACTGGGTGCTCGCTGTGATTTCATTGGCTCCCCCACTAACTTGATAATGGTGACGAGTACAAGTCTAATGTTATTCGCGGGGAGATTCGGGTTAGCTCCATCGGCAAATCGAAAGGCGACCGCAGGATTAAAGCTAGAAGTGAGGGACTCAGGGCTGCAAACAGGCGACCCAGCTGGATTTACACTTGCAGACACTTTGGCTTGTGGTGTTGTGGGTCATATTATTGGTGTTGGTGTTGTTCTTGGCCTTAAGAATCTTGGTGCTTTG
>gnl_Elagu_v2.0_p5_sc00161.V1.gene52
ATGGTGACAACCACAACCTTGATGCTATTCGCCGGGAGGTTCGGATTGGCCCCGTCGGCTAACAGGAAGGCGACGGCAGGGCTGAAGCTTGAAATGCGAGACTCCGGGCTGCAGACTGGCGACCCAGCCGGATTCACTCTGGCTGATACCTTGGCATGTGGGACGCTACCTGCTTTTTATGATATATCCAAATGTGAAGATGTCAGACTTTGTATATCAATGAGAACCAAGGAGGCAAAGCTTGAGAAATTATTGGCTCCTCGAGCCAAGGCCTGTTCGCTGCATATGGCTCCACCGATCCAGATGACCCTCCAGTTATCATGTAAATTTCATCCTGCAGGGGTTGATCTTCTGCTACCATCTGCCCCTCCGCTTGTGGTTGCATTAAAGCTAGTTGAGGTTGAGGCTGAGGGGGCTAGCGCTGTCGCTGCTGAGGCACAGGATGTCTCCGTTGCTGTTGCCCAACCCTTGGAGGATATCGGCGTGGAGGACCTTGTCGTTGGA
>gnl_Eucgr_v2.0_Eucgr.D00234.1
ATGGCGACAACAGTGATGACATCTCTCCCTCAGTTCAATGGCCTCAGACCCGCTGCTCCAGCGGCTCCTGTGCGAAGCCTGGCTGCGGTCGTTCAGCCGATGAGGCGCAAGGGAAAGGGAGCGCTGGGGGCTCGCTGCGACTTCATCGGTTCGCCCACTAACTTGATCATGGTGACCACAACAACCCTGATGCTGTTTGCTGGGAGGTTCGGGTTGGCGCCGTCGGCGAACCGGAAGGCCACCGCTGGGCTGAAGTTGGAGGCGAGGGACTCGGGGCTGCAGACCGGCGACCCGGCCGGCTTCACTCTAGCCGACACCTTGGCTTGCGGCTCCTTCGGCCACATCATCGGTGTCGGGGTTGTTCTTGGCCTCAAGAACATAGGTGCTCTG
>gnl_Manes_v6.1_Manes.06G061100.1
ATGGCAGCAGCATCTATGATGACCACTCTCCCACAGTTCAATGGGTTGAAGCCCCAATTCTCAGCTGCCCCTATAAAATCCCTGGCATTAGTTCGGCCCATGAGGAGAAAGGGAAATGGAGCATTGGGCACTCGCATGGATTTCATTGGCTCACCCACAAATTTGATAATGGTGACAACAACAAGCCTAATGCTATTTGCTGGTAGATTTGGGTTGGCTCCATCAGCAAATAGGAAGGCCACTGCAGGATTAAAGCTTGAAGCAAGGGACTCTGGACTTCAAACCGGTGATCCAGCTGGTTTCACTCTTGCTGATACCTTGGCTTGTGGTACTGTTGGTCATATTATTGGTGTTGGCATTGTTCTTGGCCTTAAGAACCTTGGATCTCTG
>gnl_Manes_v6.1_Manes.14G134800.1
ATGGCAGCCTCTATGATGACCACTCTCCCTCAATTCAATGGGCTAAAACCCCAGATCTCAGTTGCTCCTGTGAAATCCGTGGCAGCAGTTCAACCCATGAGGAGAAAGGGAAATGGAGCTTTGGGAGCTCGCATGGATTTCATTGGTTCACCCACAAATTTGATAATGGTGACAACAACAAGCCTGATGCTATTTGCTGGGAGATTTGGGTTGGCACCATCAGCAAACAGGAAGGCAACTGCAGGATTGAAGCTTGAAGCAAGGGACTCAGGGTTGCAAACTGGAGACCCAGCTGGTTTCACTCTTGCTGATACTTTGGCTTGTGGGACTGTTGGTCATATTATGGGTGTTGGGATTGTTCTTGGCCTCAAGAACCTTGGTGCTCTG
>gnl_Medtr_Mt4.0v1_Medtr1g026820.1
ATGGCAACTTCTATGATGATAACTTTGCCTCAATTCACTGGTCTTAGATCACAACTCAAACCTTCTCCTATCCAGGGTTTGGTTGCTGCCCAACCTATGACAAAGCGCAAGGGAAAGGGTGCTTTGGGAGTTCGTTGTGACTTCATTGGTTCATCAACTAATGTGATTATGGTGGCATCTACAACCCTAATGTTGTTTGCCGGAAGATTTGGATTGGCTCCATCAGCAAACAGGAAAGCAACAGCAGGACTAAAGCTGGAGACAAGGGACTCAGGCTTGCAGACTGGTGACCCAGCTGGGTTCACTCTTGCTGATACTTTGGCATGTGGAACTGTTGGACACATCATTGGTGTTGGTGTTGTTCTTGGTCTTAAGAACATTGGTGCATTG
>gnl_Mimgu_v2.0_Migut.M01877.1
ATGGCATCTGCTGTGATGACTTCTCTTCCGCAGTTCAATGGGCTGAAACCCCAAATTGCCCCTGCTTCTCCTGTGAAAAGTTTGGTAGCTGTTCAACCAATGAGGCGTAGAGGGCAGGGTGCTTTGGGCGCTCGTTGTGATTTCATTGGCTCACCTACAAATTTGATAATGGTGACGTCAACTAGCCTGATGCTGTTCGCGGGTCGGTTTGGATTGGCTCCATCAGCGAACCGGAAGGCGACAGCGGGTCTGAAGCTGGAGGCGAGGGATTCGGGTCTGCAAACGGGTGACCCGGCGGGTTTCACACTGGCGGATACTTTGGGCTGTGGGGTTGTGGGTCACATTATTGGGGTTGGGGTTGTATTGGGCCTCAAGAACATTGGTGCCCTC
>gnl_Musac_v1_GSMUA_Achr9T10310_001
ATGGCTTCCAAGCTCACCTGTCCAGCTTCAGTCATGGGTGCTCTCCCACACTTCAGTGGCCTCAAGGTCCAGCCATCAATGGTGGCGCTGCCTCAGCTCAGGCAGCGAGGGAGGGGAGCTTTGGGTGCTCGCTGTGACTTCATCGGCTCGTCGACGAACATCATAATGGTGGTGAGCACAAGCTTGATGTTGTTCGCGGGGAGGTTCGGGTTGGCTCCGTCTGCGAACAGGAAGGCCACGGCGGGGCTGAAGCTGGAAGCCCGCGACTCTGGGCTGCAGACCGGCGATCCTGCCGGGTTCACCTTGGCGGACACGTTGGCCTGCGGCACCGTCGGCCACATCATCGGCGTCGGCGTCGTCTTAGGCCTCAAGAACTTGGGCGTCCTA
>gnl_Musac_v1_GSMUA_Achr6T31250_001
ATGGCCTCCAAGCTCGCCTCTCCGGCTGCAGCCATGACCGCCCTCCCACAGTTCAGCGGCCTCAAGGTCCAGCCATCCATGGTGATGCTGCCTCAACTCAAGCAGCGTGGGCGGGGAGCTTTGGGCGCTCGCTGTGACTTCATCGGCTCTCCGACCAACATCATAATGGTGACGAGCACGAGCTTGATGTTGTTCGCCGGGAGGTTCGGGCTGGCACCGTCGGCGAACAGGAAGGCCACGGCGGGGCTGAAGCTGGAGGTCCGCGACTCCGGGCTGCAGACCGGCGACCCCGCCGGATTCACCTTGGCGGACACCTTGGCTTGCGGCGTCGTCGGCCACATCATCGGCGTCGGCGTCGTGTTAGGCCTCAAGAACCTGGGCGCCCTA
>gnl_Nelnu_v1.0_NNU_019605-RA
ATGGCAACTAAACTCGCCACCCCAACTGCTGTGACGACTTTTCTCCCTCAATTCAGTGGCCTCAGACCCAGATCATCATCTGCCCGTGCAGACGGCTTGGTGTCATTTCAACCTGTGAGGAGCAAGGGAAAGGGTGCCTTGGGTGCTCGTTGTGACTTCATTGGCTCACCTACAAATTTGATCATGGTGACTTCTACAAGTCTAATGCTGTTTGCTGGACGATTTGGGCTGGCTCCATCAGCAAACAGGAAGGCGACCGCAGGCTTGAAGCTTGAGATAAGGGACTCTGGCCTGCAGACTGGTGACCCAGCTGGTTTCACCCTTGCTGATACCTTGGCCTGTGGAGTTGTTGGTCACATTATTGGAGTTGGGGTTGTTCTTGGGCTTAAGAACATTGGTGCATTG
>gnl_Nelnu_v1.0_NNU_024267-RA
ATGGTGACATCCACAACCCTAATGCTGTTTGCTGGAAGGTTCGGATTGGCTCCATCAGCCAACAGGAAGGCCACACCAGGGTTGAAGCTGGAGACGAGGGACTCTGGCCTGCAGACCGGAGACCCAGCTGGTTTCACCCTTGCAGATACCTTGGCATGTGGGACTGTTGGTCACATTATTGGTGTTGGGGTTGTTCTTGGCCTCAAGAACATTGGTGCATTG
>gnl_Orysa_v7.0_LOC_Os07g05480.1
ATGGCTTCCCAGCTCTCCGCCGCCACATCCGTGCCGCAGTTCCATGGCCTCCGGACCTACTCCTCTCCTAGGTCCATGGTGACGCTGCCATCGTTGAGGATGAGCAAGAAGAGGTCCCAGGGCATCCGGTGCGACTACATCGGCTCAGCCACCAACGTTATCATGGTGACGACGACGACGCTGATGCTGTTCGCGGGGAGGTTCGGGCTGGCGCCGTCGGCGAACAGGAAGTCGACGGCGGGGCTGAAGCTGGAGGCGCGCGACTCCGGCCTGCAGACCGGCGACCCCGCCGGGTTCACGCTCGCCGACACGCTGGCCTGCGGCGCCGTCGGCCACATCATGGGCGTCGGCGTCGTCCTCGGCCTCAAGAACATCGGCGTCCTGGACCAGATCATCGGC
>gnl_Phavu_v2.1_Phvul.009G216400.1
ATGGCAACCACTGCTATGACCACTCTCCCACAATTCAGTGGTCTCAGACCCCAATTCTCAGCTGCCCCTGTGCACAACCTGGTTGCTGTCCAACCCATGAGGCGCAAGGGGAAGGGTGCTTTGGGAACTCGATGTGACTACATTGGTTCATCCACTAATCTGATTATGGTGGCTTCTACAAGCTTGATGCTGTTTGCTGGAAGGTTTGGATTGGCTCCATCAGCAAACAGGAAAGCCACTGCAGGGCTAAAGCTGGAAGTGAGGGACTCAGGCTTGCAGACTGGTGACCCTGCTGGCTTCACCCTTGCAGACACCTTGGCCTGTGGAGCTGTTGGGCACATCATTGGGGTTGGGGTTGTTCTTGGCCTCAAGAACATTGGTGCTCTG
>gnl_Phavu_v2.1_Phvul.002G140800.1
ATGGCAACCACTGCGATGACCACTCTCCCCCAATTCACTGGTCTTAGACCCCAATTCTCAGCTGTCCCTGTGCAGAGTTTGGTTGCTGTCCAAACCATGAGGCGCAAGGGGAAGGGTGCATTGGGAACTAGATGTGACTACATTGGATCATCCACTAATCTGATTATGGTGGCTTCTACTAGCCTGATGCTGTTTGCTGGAAGGTTTGGATTGGCTCCATCGGCGAACAGGAAAGCCACTGCAGGGCTAAAGCTGGAGGTGAGGGACTCAGGCTTGCAGACTGGTGACCCTGCTGGCTTCACCCTTGCTGACACCTTGGCCTGCGGAGCTGTTGGCCACATCATTGGGGTTGGGGTTGTTCTTGGACTCAAGAACATTGGTGCCCTT
>gnl_Phypa_v3.3_Pp3c13_10520V3.1
ATGGCTACCGTGGCCGCTACGATGTCAGTCGCCACTGTGCACCTGTTTGAAGGCCTCAAGAGCACCACCTGCTTCAGCAAGCCCATTCCAAGCCTGGCAAGTTGCGACTACATCGGTTCCTCAACCAATCTGATCATGGTTGCGTCCACCACGTTGATGTTGTTCGCTGGGAGGTTCGGCCTCGCTCCCTCAGCTAATAGGAAATCAACTGCTGGGCTCAAGCTTGTGGACAGGGACTCTGGTCTTCAGACCGGCGATCCAGCGGGATTCTCTGCCACTGACACTCTAGCTTGCGGAGCGATGGGACATGTGATTGGCGTCGGGATTGTTCAAGGTCTGAAGGCAACTGGTGGGTTG
>gnl_Phypa_v3.3_Pp3c13_10540V3.1
ATGGCTGCCGTCGCCGCAACTATGTCCGTCGCCACTGTGCGCCAATTCGAAGGTCTCAAGGCCACCACCAGCTTTAGCAAGCCTGTGCCAAGCTTGGTGATGAAGAAGTCTTCAGGAAAGGGTGCTTTGGGAGCACGATGTGACTACATTGGATCTTCTACCAACTTGATCATGGTTGCATCGACCACTCTGATGTTGTTCGCCGGTAGGTTCGGCCTTGCACCTTCCGCCAACAGGAAGTCTACCGCTGGATTGAAGCTCGTGGATCGAGACTCTGGCCTCCAAACTGGTGACCCCGCTGGATTCACTGCCACTGACACCCTTGCCTGCGGAGCCATGGGACACGTAATAGGAGTAGGGATCGTTCTAGGATTGAAGGCCACAGCTGGTCTG
>gnl_Phypa_v3.3_Pp3c3_10740V3.1
ATGGCAGCCATGGCCACCACGATGTCTGTCGCCACCGTGCGCCAGTTCGAAGGCCTCAAGGCCACCACCAGCAGCTTCAGCAAGCCCCTCCCAAGCTTGGCTTTGAGGAAGACCGCCGGAAAGGGTGCTTTGGGTGCCCGCTGTGACTACATTGGATCATCCACGAACCTGATCATGGTTGCTTCGACCACTTTGATGCTGTTCGCTGGAAGATTTGGCCTTGCCCCTTCAGCCAACAGGAAATCAACCGCTGGACTGAAGCTTGTCGACAGAGATTCTGGCCTTCAAACTGGTGACCCCGCTGGATTCACAGCAACCGACACCCTGGCCTGTGGCGCTTTGGGACACGTGATCGGTGTAGGAATTGTTCTAGGACTTAAGGCCACTGCTGGTCTG
>gnl_Pinta_v2.0_PITA_000062183-RA
ATGGACCATATTGAGAGGCGTTTCCCTGCAGCCGAGCACTCGATCTACTTAATCTACCCGACGTTCCGCCTGCAGCTGCCCATAACATACTTAATCACTGACCCTACAAATCCAAAGGATGGGAAGTGTAGAACATACGTGTGCTGGGATGCGTCCCATTCTCTGATTTCGAAGGCAGTGCTCTCAGCCCATTCAGTGGCAATCTCCATTCCTCAATTCAATGGCCTTTCAAAGTACAGAACCAACCTCGGCAGCCCACAGAGCTCGGCCATGCTGCCCATCCATGTATCAGTTAAGACCCGGGGCAAGGGTGCTCTAGGCGCCCGTTGTGATTTCTTCGGCTCTCCAACCAATCTGATAATGATTACCACCACGTCGCTGATGTTGTTCGCCGGTAGATTCGGGTTGGCTCCCTCAACCAGCAGGGTAGCATCTGCCCGGCTGAAGCTCCAGGACATGGAGTCCGGGCTTCAGACTGGAGACCCCGCCGGTTTCACTGCCACTGATGCCCTTGCTTGTGGTAGCCTGGGCCACATCATCGGTGTTGGCATCGTTCTCGGTCTCAAGGCCACTGGTAACATA
>gnl_Poptr_v3.0_Potri.006G254200.1
ATGGCAGCCACTACCATGATGACTGCTACTGCTCTCCCACAATTCAGTGGCCTGAGACCCTCAGCTGCCCCCGTAAAATCCCTGGCAGCTGTTCAGCCTACAAGGCGAAAGGGAAATGGAGCCCTGGGTGCTCGTATGGATTTCATTGGTTCGCCCACAAATTTGATAATGGTGACTAGCACAAGCCTCATGCTATTTGCTGGGAGATTTGGGTTAGCCCCATCAGCAAACAGGAAGGCAACTGCAGGATTGAAGCTTGAAGTGAGGGACTCGGGCTTACAAACTGGCGATCCAGCTGGTTTCACTCTTGCTGATACCTTGGCATGTGGGTCTGTTGGTCACATAATTGGTGTTGGAGTTGTTCTTGGTCTTAAGAACATTGGTGCATTG
>gnl_Poptr_v3.0_Potri.018G027600.1
ATGGCAGCCGCCGCCATGATGACTGCTAATACCCTCCCAAGATTCAATGGCCTAAGACCCTCAGCCGTCCCTGTAAAATCCCTGGCAGCTGTTCAACCAGTGAGGCGAAAGGGAAATGGAGCTCTAGGTGCTCGTATGGATTTCATCGGTTCACCCACAAATTTGGTAACAATCTTACTGATAATGGTGACAAGCACAAGCCTCATGCTATTTGCTGGAAGATTTGGGCTAGCTCCATCAGCAAACAGGAAGGCTACAGCAGGATTGAAGCTCGAGGTGAGGGACTCAGGCTTACAAACTGGTGATCTAGCTGGGTTCACTCTTGCTGATACCTTGGCGTGTGGGGCTGTTGGCCACATAATTGGTGTTGGGGTTGTCCTTGGTCTCAAGAACATGGGTGCATTG
>gnl_Prupe_v2.1_Prupe.4G088200.1
ATGGCAGCAGCCACTGTGACCACTTCTCTCCCCCAGTTCAATGGGCTAAAATCCAAAGTCTCATACGCAAATGTACAAAGCCTGGCAGCAGTTCAACCAATGAGGCGCAAGGGCCAGGGTGCTTTGGGAGCTCGCTGTGATTTCATTGGCTCACCCACCAATTTGATAATGGTGACTACTACAACCCTAATGCTATTTGCTGGGAGGTTTGGGTTGGCCCCATCTGCAAACAGGAAGGCAACAGCAGGGTTGAAGCTTGAGACCAGGGACTCTGGGCTGCAGACCGGTGACCCAGCTGGGTTCACTCTTGCTGATACCTTGGCTTGTGGCACTGTGGGGCACATTATTGGGGTTGGGGTTGTTCTTGGCCTTAAGAATATTGGTTCCCTG
>gnl_Selmo_v1.0_29306
CTCCAGGCCCTGCCGTCGCTGAGATGCAGAGGCAAAGGAGCTCTCGGAGCTCGATGCGGCTTCATCGGATCACCCACGAATCTGATAATGGTTGCTTGCACGACGTTGTCTCTCATCGCGGGGCGATTTGGATTGGCACCGTCAGCCAACCGGCAGGCGCTGGCTGGGTTGAAGCTGGTGGACAGAGACTCGGGTCTCCAAACCGGTGATCCCGCAGGATTCACAGGAAGCGAC
>gnl_Solly_v2.4_Solyc08g006930.2.1
ATGGCTTCCACCATGATGACTACTCTACCACAGTTCAATGGACTCAAACCCCAACCTTTCTCAGCTTCTCCAATTCAAGGCTTGGTGGCAATTCAACCAAGACGCAACAAAGGACAAGGTGGTTTGGGAGCTCGTTGTGATTTCATTGGCTCATCCACTAATTTGATAATGGTGACATCAACAAGCCTGATGTTGTTTGCTGGTAGATTTGGTCTAGCACCATCAGCAAACAGGAAGGCAACTGCAGGGCTAAAACTTGAAGTGAGGGACTCTGGGTTACAGACAGGGGACCCTGCTGGATTTACACTTGCTGATACTTTGGCTTGTGGTACTGTGGGTCATATTATTGGTGTTGGAGTTGTTCTTGGACTCAAAAACATTGGTGCTCTC
>gnl_Sorbi_v3.1_Sobic.002G033900.1
ATGGCCTCCCAGCTCTCCGCCGCCGTGCCGCAGTTCCACGGCCTCCGGGGCTACGCCTCGCCCAGGTCCGTGGTGGCGATGCCGTCCGTGCGGGTCGGCAGGAAGAGGTCCCAGGGCATCCGCTGCGACTACATCGGCTCCGCCACCAACCTGATCATGGTGACGACGACGACGCTGATGCTGTTCGCGGGGCGGTTCGGGCTGGCGCCGTCGGCGAACCGGAAGGCGACGGCGGGGCTGAAGCTGGAGGCGCGCGACTCCGGGCTGCAGACGGGCGACCCCGCCGGGTTCACCCTCGCCGACACGCTGGCATGCGGCGCCGTCGGCCACATCCTCGGCGTCGGCATCGTGCTCGGGCTCAAGAACACCGGCGCCCTCGACCAGATCATCGGC
>gnl_Spipo_v2_Spipo8G0026800
ATGGCCGCCAAGATCAGCTCCAGCCCGGCGGTGACCACGCTCCCTCAGTTCTCCGGCCTCAAGTCGTCCAAGCCATCCGTGGCGATGCTGCCGGCCGTGAAACGCCGCGGAAATGGTGCCCTAGGAGCTCGCTGCGACTTCATCGGTTCATCGACCAACATCATAATGGTGACCACCACGAGCCTGATGCTGTTCGCCGGGCGCTTCGGACTGGCTCCATCTGCCAACCGGAAGGCCACCGCCGGGCTGAAGCTGGAGGTGAGGGACTCCGGCCTTCAGACCGGCGACCCCGCCGGCTTCACCCTGGCCGACACCCTGGCCTGCGGAACCGTCGGCCACATCTTGGGCGTCGGGATTGTTCTCGGCCTCAAGAACATCGGTGCCTTG
>gnl_Stras_v2.0_SGA_v2.0_scaffold223T42844
ATGGCTGCTAATGTCATGACTTCCCTTCCACAGTTCACTGGGCTTAAGTCCCAATTTGTCTCAGGCTCTCAACTGAAAAACTTGGCGGCTGCTCAGCCCATGAGGCCCAAAGGGCGGAGAGCTTCGGGCGCTCGTTGCGACTTCATTGGCTCGTCAACAAATTTGATCATGGTTACATCAACAAGCCTGATGTTGTTCGCGGGCCGGTTTGGGCTGGCCCCATCAGCAAACCGGAAGGCTACAGCTGGGCTGAAGCTGGAGGCGAGGGATTCGGGCCTGCAGACGGGCGATCCAGCAGGCTTCACTCTGGCGGATACATTGGCCTGTGGAGTTGTGGGCCACATCATCGGGGTTGGGGTTGTGCTAGGCCTCAAGAACATTGGCGCAATCTAG
>gnl_Theca_v1.1_Thecc1EG006076t1
ATGGCAGCCACTGCAATGACCACTCTCCCTCAGTTCAGTGGGCTAAGACCCAGAATTTCTGCAGCTCCAGTTAGGGGCCTGGCAGCGGTTCAGCCAATGAGGCGCAAGGGGAAGGGAGCTTTGGGTGCTCGCTGTGGTTACATTGGTTCTCCCACAAATTTGATAATGGTGACAACAACAAGCCTTATGCTCTTTGCTGGGAGATTTGGGTTGGCTCCCTCAGCAAACAGGAAGGCCACTGCTGGGCTGAAGCTCGAAGCAAGGGACTCCGGGTTGCAGACTGGTGACCCTGCTGGTTTTACTCTCGCAGACACCTTGGCTTGTGGCTCTGTTGGCCACATTATTGGTGTTGGGATTGTTCTAGGCCTTAAGAACATTGGTGCTCTG
>gnl_Utrgi_v4.1_ctg13473.g26928.t1
ATGACAACTCGCCACGTCACCGTGCACGTATCTTCAGGGCTCACCACGTCCACAGCTCTTCCTTGCGGCTATGGCGAGTGTCGAGTATACAACCCATCCATTCCTCACTCCTCCTTCACTGACTTGCAACTGCTACGCACTCTGAAGCAGATCTTCTTCCATCTCTTCTCCGTCCGATCAGCGATGGCCGCCGCGATCACCTCCCTCCCCCAATTCGCAGGGCTGAAGCCGCAATTGCCTTCGATTTCACCCTGCCGAGCTCTGGTTTCGGTTCAGCCGGCGAAGCGCCGGGGACAGGGCGCTCTAGGCGCGCGGTGCGATTACATCGGATCATCCACCAATTTGATAATGGTGACCACCACGAGCTTGATGCTGTTCGCTGGGCGATTCGGACTGGCGCCGTCGGCGAACAGGAAGGCGACGGCGGGGCTGAAGCTGGTAGATCGGGAGTCCGGGCTGCAGACTGGGGATCCGGCAGGGTTCACGTTGGCGGACACCCTGGCGTGCGGGGCGGTGGGCCACATTATTGGGGTCGGGGTTGTGCTCGGCCTCAAGAATATCGGAGTTATC
>gnl_Vitvi_Genoscope.12X_GSVIVT01021584001
ATGGCAACCACTGTGATGACCACTCTCCCACAATTCAATGGCCTCAGACCCAAATCTTCCACATCTCCTGTACAAACTCTGGCAGCAGTTCAACCAATGAGGCGCAAGGGGAAGGGAGCTTTGGGTGCTCGCTGTGATTTCATTGGTTCACCCACCAATCTGATTATGGTGACTTCAACAAGCCTAATGCTGTTTGCTGGGCGATTTGGGTTGGCTCCATCGGCCAACAGGAAGGCGACTGCGGGATTGAAGCTTGAGGTAAGGGACTCAGGGCTGCAGACTGGAGACCCAGCTGGCTTCACCCTTGCAGATACCTTGGCATGTGGAACTGTAGGTCACATAATTGGGGTTGGGGTTGTTCTTGGACTTAAGAACATAGGTGTCCTG
>FraveV4A2_3g09680.t1
ATGGCAGCAGCTACTATGACTACTTCTCTCCCTCAGTTCAATGGGTTGAGACCCAAGATCTCATCCAATGTACAGAGCTTGGCTGCTGTTCAACCAATGAGGCGCAAGAGCCAAGGTGCTTTGGGAGCTCGCTGTGACTTCATAGGTTCACCCACCAATTTGATCATGGTGACTACTACAAGCCTAATGTTGTTTGCTGGGAGATTTGGGTTGGCACCATCTGCAAACAGGAAGGCAACAGCAGGATTGAAGCTCGAAATCAGGGAGTCAGGTCTTCAAACTGGTGACCCAGCTGGGTTCACCCTTGCTGATACCTTGGCTTGTGGGACTGTAGGTCACATGATTGGGGTTGGGGTTGTTCTTGGCCTTAAGAACATGGGTGCTCTG
>Malba_025828
ATGAGAAAGAAGATATGGGTTTTGGTTTTGCAGTGCCTCTTGCTCATGGGAATGGGATGCCATCTGGTTTCGACAATGGGAGCAGCGGTGCAAGAGAAGGCAGATGGAGCAATTCCAGACACCACATTGTCACCACCAGAAGGGAACACAACATTCCTTGATGGCACGACATGGTGCGTAGCCCTTCCCGGGGTTTCCCAAGCCGATTTGCAGAATGCATTAGACTGGGCCTGCGGATTGGGAATGGTTGCTCGCGCGGCTGCGGCTGCAGACTTTGTTACCCTAAAAGCTTATAACGATATTATGGCCACTGATCAACCAATGAGGTGCAAAGGCCAGGGCGTTTTGGGAGCTCGCTGCGATTTCATTGGTTCATCCACCAATTTGATAATGGTGACTACTACAAGCCTAATGCTGTTTGCCGGAAGATTCGGGTTGGCCCCGTCGGCAAACAGGAAGGCAACGGCAGGATTGAAGCTTGAAACAAGGGACTCTGGGCTGCAGACCGGCGATCCGGCTGGGTTTACGCTTGCTGATACCTTGGCTCGTGGGACTGTTGGTCACATTATTGGGGTTCGTTTTGTTCTTGGCCTTAAGAATGTTGGTGCCCTG
>Malba_029942
ATGGCAGCTGCCGCCGTGACCGCTTCTCTCCCACAATTCAATGGCCTCAGACCCAAAATCTCATTCTCCAATGCGCGAAGCATGGCAGTTGTTCAGCCGATGAGGCGCAAGGGCCAGGGCGCTTTGGGAGCTCGCTGCGATTACATCGGCTCGCCTACCAATTTGATAATGGTGACCACAACAAGCCTAATGCTGTTTGCCGGAAGATTCGGGTTGGCTCCGTCGGCAAACAGGAAGTCAACGGCAGGATTGAAGCTTGAAACAAGGGACTCTGGGCTGCAGACCGGCGACCCAGCTGGGTTTACACTTGCTGATACATTGGCCTGTGGTTCTGTTGGTCACATTATTGGGGTTGGAGTTGTTCTTGGCCTTAAGAATATTGGTGCCCTG
>Malsi_05g026280
ATGTTATTAGCTAACTTGAGTTTCAAACTTCTTATGCTTTCACAGGCCATTGCTCAACCAATGAGGCGCAAAGGGCAGGGCGCTTTGGGAGCTCGCTGTGATTTCATTGGTTCATCCACCAATTTGATAATGGTGACTACTACAAGCCTAATGCTGTTTGCCGGAAGATTCGGGTTGGCCCCGTCGGCAAACAGGAAGGCAACGGCAGGATTAAAGCTTGAAACAAGGGACTCTGGACTGCAGACCGGCGATCCGGCTGGGTTTACGCTTGCTGATACCTTGGCTTGTGGGACTGTTGGTCACATTATTGGGGTTGGTTTTGTTCTTGGCCTTAAGAATGTTGGTGCCCTG
>Malsi_10g023900
ATGGCAGCTGCCGCTGTGACCGCTTCTCTCCCACAATTCAATGGCCTCAGACCCAAAATCTCATTCTCCAATGCGCGAAGCATGGCAGTTGTTCAGCCGATGAGGCGCAAGGGCCAGGGCGCTTTGGGAGCTCGCTGCGATTACATCGGCTCGCCTACCAATTTGATAATGGTGACCACAACAAGCCTAATGCTGTTTGCCGGAAGATTCGGGTTGGCTCCGTCGGCAAACAGGAAGTCAACGGCAGGATTGAAGCTTGAAACAAGGGACTCTGGGCTGCAGACCGGCGACCCAGCTGGGTTTACTCTTGCTGATACATTGGCCTGTGGTTCTGTTGGTCACATTATTGGGGTTGGAGTTGTTCTTGGCCTTAAGAATATTGGTGCCCTG
>Malsy_05g024530
ATGGGACAAAGCCACGTCGGCAACAAAGATCCTGGTGTATCCAAATCTGGAATTCTGGAGCCACAGGTTGCGCGCGCGGCTGCGGCTGCAGACTTTGTTACCCTAAAAGCTTATAACGATATTATGGTCATTGCTCAACCAATGAGGTGCAAAGGCCATGGCGCTTTGGGAGCTCGCTGCGATTTCATTGGTTCATCCACCAATTTGATAATGGTGACCACTACAAGCCTAATGCTGTTTGCCGGAAGATTCGGGTTGGCCCCGTCGGCAAACAGGAAGGCAACGGCAGGATTGAAGCTTGAAATAAGGGACTCTGGGCTGCAGATCGGCGATCCGGCTGGGTTTACGCTTGCTGATACCTTGGCTTGTGGGACTGTTGGTCACATTATTGGGGTTGGTTTTGTTCTTGGCCCTAAGAATGTTGGTGCCCTG
>Malsy_10g022740
ATGGCAGCTGCCGCTGTGACCGCTTCTCTCCCACAATTCAATGGCCTCAGACCCAAAATCTCATTCTCCAATGCGCGAAGCATGGCAGTTGTTCAGCCGATGAGGCGCAAGGGCCAGGGCGCTTTGGGAGCTCGCTGCGATTACATCGGCTCGCCTACCAATTTGATAATGGTGACCACAACAAGCCTAATGCTGTTTGCCGGAAGATTCGGGTTGGCTCCGTCGGCAAACAGGAAGTCAACGGCAGGATTGAAGCTTGAAACAAGGGACTCTGGGCTGCAGACCGGCGACCCAGCTGGGTTTACTCTTGCTGATACATTGGCCTGTGGTTCTGTTGGTCACATTATTGGGGTTGGAGTTGTTCTTGGCCTTAAGAATATTGGTGCCCTG
>Malsy_scaffold2570g000940
ATGGGACAAAGCCACGTCGGCAGCAAAGATCCTGGTGTATCCAAATCTGGAATTCTGGAGCCACAGGTTGCTCGCGCGGCTGCGGTTGCAGACTTTGTTACCCTAAAAGCTTATAACGATATTATGGTCATTGCTCAACCAATGAGGTGCAAAGGCCAGGGCGCTTTGGGAGCTCGCTGCGATTTCATTGGTTCATCCACCAATTTGATAATGGTGACCACTACAAGCCTAATGCTGTTTGCCGGAAGATTCGGGTTGGCCCCGTCGGCAAACAGGAAGGCAACGGCAGGATTGAAGCTTGAAACAAGGGACTCTGGGCTGCAGACCGGCGATCCGGCTGGGTTTACGCTTGCTGATACCTTGGCTTGTGGGACTGTTGGTCACATTATTGGGGTTGGTTTTGTTCTTGGCCCTAAGAATGTTGGTGCCCTA
>Maldo_GDDH_00G1109700
ATGGCAGCTGCCGCTGTGACCGCTTCTCTCCCACAATTCAATGGCCTCAGACCCAAAATCTCATTCTCCAATGCGCGAAGCATGGCAATTGTTCAGCCGATGAGGCGCAAGGGCCAGGGCGCTTTGGGAGCTCGCTGCGATTACATCGGCTCGCCTACCAATTTGATAATGGTGACCACAACAAGCCTAATGCTGTTTGCCGGAAGATTCGGGTTGGCTCCGTCGGCAAACAGGAAGTCAACGGCAGGATTGAAGCTTGAAACAAGGGACTCTGGGCTGCAGACCGGCGACCCAGCTGGGTTTACTCTTGCTGATACATTGGCCTGTGGTTCTGTTGGTCACATTATTGGGGTTGGAGTTGTTCTTGGCCTTAAGAATATTGGTGCCCTG
>Maldo_GDDH_05G1276100
ATGGCAACTGCCACTGTGACTACTTCTCTCCCCCAATTCAATGGGCTCAGACCCCAAATCTCCTTCTCTAATGTGCAAAGCATGGCAAGTTCTGCTTTCGCCATTGCTCAACCAATGAGGCGCAAAGGGCAGGGCGCTTTGGGAGCTCGCTGTGATTTCATTGGTTCATCCACCAATTTGATAATGGTGACTACTACAAGCCTAATGCTGTTTGCCGGAAGATTCGGGTTGGCCCCGTCGGCAAACAGGAAGGCAACGGCAGGATTAAAGCTTGAAACAAGGGACTCTGGACTGCAGACCGGCGATCCGGCTGGGTTTACGCTTGCTGATACCTTGGCTTGTGGGACTGTTGGTCACATTATTGGGGTTGGTTTTGTTCTTGGCCTTAAGAATGTTGGTGCCCTG
>Maldo_Gala_05g024960
ATGGCAACTGCCACTGTGACTACTTCTCTCCCCCAATTCAATGGGCTCAGACCCCAAATCTCCTTCTCTAATGTGCAAAGCATGGCAAGTTCTGCTTTCGCCATTGCTCAACCAATGAGGCGCAAAGGGCAGGGCGCTTTGGGAGCTCGCTGTGATTTCATTGGTTCATCCACCAATTTGATAATGGTGACTACTACAAGCCTAATGCTGTTTGCCGGAAGATTCGGGTTGGCCCCGTCGGCAAACAGGAAGGCAACGGCAGGATTAAAGCTTGAAACAAGGGACTCTGGACTGCAGACCGGCGATCCGGCTGGGTTTACGCTTGCTGATACCTTGGCTTGTGGGACTGTTGGTCACATTATTGGGGTTGGTTTTGTTCTTGGCCTTAAGAATGTTGGTGCCCTG
>Maldo_Gala_10g023170
ATGGCCGCTGCCGCTGTGACCGCTTCTCTCCCACAATTCAATGGCCTCAGACCCAAAATCTCATTCTCCAATGCGCGAAGCATGGCAGTTGTTCAGCCGATGAGGCGCAAGGGCCAGGGCGCTTTGGGAGCTCGCTGCGATTACATCGGCTCGCCTACCAATTTGATAATGGTGACCACAACAAGCCTAATGCTGTTTGCCGGAAGATTCGGGTTGGCTCCGTCGGCAAACAGGAAGTCAACGGCAGGATTGAAGCTTGAAACAAGGGACTCTGGGCTGCAGACCGGCGACCCAGCTGGGTTTACTCTTGCTGATACATTGGCCTGTGGTTCTGTTGGTCACATTATTGGGGTTGGAGTTGTTCTTGGCCTTAAGAATATTGGTGCCCTG
>Pyrco_BP1_005448.1
ATGGAAGTGGCGCTGCAAGATGGAGCAATACCAGACACCACATTGTCACCACCAGAAGGGAACACAACATTCCTTGATGGCACAACATGGTGCGTAGCCCTTCCCGGGGTTTCCCAAGCCGATTTGCAGAATGCATTAGACTGGGCCTGTGGATTGGGAATGGCAGACTGCAAGCCAATTCAACAAGGTGGAGCGTGTTACGAACCAGATACTCTGGTGTCTCATGCCTCTTACGCTTTCAATAATTATTATCAGCAGAACGGGAATTCAGATATTGCCTGCAATTTTGGGGGAACTGCTGCTGTCACTAAAACTAACCCAAGTCAAGGAAAATGCGTCTATGCTGCGCCCGGGGCCACGTCAGCAGGCAAGGATCCTGGCATATCCGAATCTGGGAATTCTGAAGCCACAGTTGTTCAGCCGATGAGGCGCAAGGGCCAAGGCGCTCTGGGAGCTCGCTGCGATTTCATCGGCTCACCTACCAATTTGATAATGGTGACCACAACAACCCTAATGTTGTTTGCCGGAAGATTCGGGTTGGCTCCGTCGGCAAACAGGAAATCAACGGCAGGATTGAAGCTTGAAACAAGGGACTCTGGGCTGCAGACCGGCGACCCAGCTGGGTTTACACTTGCTGATACATTGGCCTGTGGTTCTGTTGGTCACATTATTGGGGCAGTTGTTCAACCGATGAGGCGCAAGGGCCAGGGCGCTCTGGGAGCTCGTTGTGATTTCATCGGCTCACCTACCAATTTGATAATGGTGACCAAAACAACCCTAATGCTGTTTGCCGGAAGATTCGGGTTGGCTCCGTCAGCAAACAGGAAATCAACGGCAAGATTGAAGCTTGAAACAAGGGACTCTGGGCTGCAGACCAGCGACCCAGCTGGGTTTACACTTGCTGATACATTGGCCTGTGGTTATGTTGGTCACATTATTGGGGTTGGAGTTGTTTTTGGCCTTAAGAATATTGGTGCCCTG
>Pyrco_BP1_044408.1
ATGCAATCAGAAGCTGCTGCCAGCACACGGAACCTTATCCAATTAAGTAATACGATCAAATCCAATGGCAAAGGGCCACGTCAGCAGGCAAGGATCCTGGCATATCCGAATCTGGGAATTCTGAAGCCACAGGTTACTCGTGTGGCTGTGGCTCAAAAGAAAATGGCAGCTGCCACCGTGACCACTTCTCTCCCACAATTCAACGGCCTCAGACCCAAAATCTCATTCTCCAATGCGCAAAGCATGGCAGTTGTTCAGCCGATGAGGCGCAAGGGCCAAGGCGCTCTGGGAGCTCGCTGCGATTTCATCGGCTCACCTACCAATTTGATAATGGTGACCACAACAACCCTAATGTTGTTTGCCGGAAGATTCGGGTTGGCTCCGTCGGCAAACAGGAAATCAACGGCAGGATTGAAGCTTGAAACAAGGGACTCTGGGCTGCAGACCGGCGACCCAGCTGGGTTTACACTTGCTGATACATTGGCCTGTGGTTCTGTTGGTCACATTATTGGGGTTGGAGTTGTTCTTGGCCTTAAGAATATTGGTGCCCTA
>Pyrco_BP_DH_05g25710
ATGGCAGCTACCACTGTGACCACTTCTCTCCCCCAGTTCAACGGGCTCAGACCCAAAATCTCCTTCTCTAATGTGCAAAGCATGGCGGTTGCTCAACCAATGAGGCGCAAAGGCCAGGGCGCTTTGGGAGCTCGCTGCGATTTCATTGGTTCATCCACCAATTTGATAATGGTGACTACAACAAGCCTAATGTTGTTTGCTGGAAGATTCGGGTTGGCCCCTTCGGCAAACAGGAAGGCAACGGCAGGATTGAAGCTTGAAACAAGGGACTCTGGGCTACAGACTGGCGACCCGGCTGGGTTTACACTTGCTGATACCTTGGCCTGTGGGACAGTTGGTCACATTATTGGGGTTGGTGTTGTTCTTGGCCTTAAGAATGTTGGTGCCCTG
>Pyrco_BP_DH_10g21120
ATGCAATCAGAAGCTGCTGCCAGCACACGGAACCTTATCCAATTAAGTAATACGATCAAATCCAATGGCAAAGGGCCACGTCAGTTACTCGTGTGGCTGTGGCTCAAAAGGTTTATAACAATATTACGGGATGCAAAAGCTCATAAAATTATCAAAACAAAAGAAAGAGAGAAATTGCAATACAAAATTCAGAAAATGGCAGCTGCCACCGTGACCACTTCTCTCCCACAATTCAACGGCCTCAGACCCAAAATCTCATTCTCCAATGCGCAAAGCATGGCAGTTGTTCAGCCGATGAGGCGCAAGGGCCAAGGCGCTCTGGGAGCTCGCTGCGATTTCATCGGCTCACCTACCAATTTGATAATGGTGACCACAACAACCCTAATGTTGTTTGCCGGAAGATTCGGGTTGGCTCCGTCGGCAAACAGGAAATCAACGGCAGGATTGAAGCTTGAAACAAGGGACTCTGGGCTGCAGACCGGCGACCCAGCTGGGTTTACACTTGCTGATACATTGGCCTGTGGTTCTGTTGGTCACATTATTGGGGTTGGAGTTGTTCTTGGCCTTAAGAATATTGGTGCCCTA
>Pyrusco10g006780.1
ATGGCAGCTGCCACCGTGACCACTTCTCTCCCACAATTCAACGGCCTCAGACCCAAAATCTCATTCTCCAATGCGCAAAGCATGGCAGTTGTTCAACCGATGAGGCGCAAGGGCCAGGGCGCTCTGGGAGCTCGTTGTGATTTCATCGGCTCACCTACCAATTTGATAATGGTGACCAAAACAACCCTAATGCTGTTTGCCGGAAGATTCGGGTTGGCTCCGTCAGCAAACAGGAAATCAACGGCAAGATTGAAGCTTGAAACAAGGGACTCTGGGCTGCAGACCAGCGACCCAGCTGGGTTTACACTTGCTGATACATTGGCCTGTGGTTATGTTGGTCACATTATTGGGGTTGGAGTTGTTTTTGGCCTTAAGAATATTGGTGCCCTG
>Pyrbe_043565
ATGGCAGCTGCCACTGTGACCACTTCTCTCCCCCAGTTCAACGGGCTCAGACCCAAAATCTCCTTCTCTAATGTGCAAAGCATGGCGGTTGCTCAACCAATGAGGCGCAAAGGTCAGGGCGCTTTGGGAGCTCGCTGCGATTTCATTGGTTCATCCACCAATTTGATAATGGTGACTACTACAAGCCTAATGCTGTTTGCCGGAAGATTCGGGTTGGCCCCGTCGGCAAACAGGAAGGCAACGGCAGGATTGAAGCTTGAAACAAGGGACTCTGGGCTGCAGACTGGCGACCCGGCTGGGTTTACACTTGCTGATACCTTGGCCTGTGGGACAGTTGGTCACATTATTGGGGTTGGTGTTGTTCTTGGCCTTAAGAATGTTGGTGCCTTG
>Pyrpy_N_05g2568.1
ATGGCAGCTACCACTGTGACCACTTCTCTCCCCCAGTTCAACGGGCTCAGACCCAAAATCTCCTTCTCTAATGTGCAAAGCATGGCGGTTGATCAACCAATGAGGCGCAAAGGCCAGGGCGCTTTGGGAGCTCGCTGCGATTTCATTGGTTCATCCACCAATTTGATAATGGTGACTACTACAAGCCTAATGCTGTTTGCCGGAAGATTCGGGTTGGCCCCGTCGGCAAACAGGAAGGCAACAGCAGGATTGAAGCTTGAAACAAGGGACTCTGGGTTGCAGACCGGCGACCCGGCTGGGTTTACACTTGCTGATACCTTGGCTTGTGGGACAGTTGGTCACATTATTGGGGTTGGTGTTGTTCTTGGCCTTAAGAATGTTGGCGCCTTG
>Pyrpy_N_10g1334.1
ATGCAATCAGAAGCCGCTGCCAGCACGCGGAACCTTATCCAATTAAGTAATACGATCAAATCCAATGGCAAAGGGCCACGTCAGCAGGCAAGGATCCTGGCGTATCCGAACCTGGGAATTCTGAAGCCACAGGTTGCTCGTGTGGCTGTGGCTCAAAAGAAAATGGCAGCTGCCACTGTGACCACTTCTCTCCCGCAATTCAATGGCCTCAGACCCAAAATCTCATTCTCCAATGCGCAAAGCATGGCAGTTGTTCAACCGATGAGGCGCAAGGGCCAGGGTGCTTTGGGAGCTCGCTGCGATTTCATAGGCTCACCTACCAATTTGATAATGGTGACCACAACAACCTTAATGCTGTTTGCCGGAAGATTTGGGTTGGCTCCGTCGGCAAACAGGAAGTCAACGGCAGGATTGAAGCTTGAAACAAGGGACTCTGGGCTGCAAACCGGTGACCCAGCTGGGTTTACACTTGCTGATACATTGGCCTGTGGTTCTGTTGGTCACATTATTGGGGTTGGAGTTGTTCTTGGCCTTAAGAATATTGGTGCCCTG
>Rosch_v2.0_Chr5g0015361
ATGGCAGCAGCTACTGTGACTACTTCTCTCCCCCAGTTCAATGGGTTGAGACCCAAGATCTCATCCAATGTACAGAGCTTGGCTGCTGTTCAACCAATGAGGCGCAAGAGCCAAGGTGCCTTGGGAGCTCGCTGTGATTTCATCGGTTCACCCACCAATTTGATAATGGTGACTACTACAAGCCTAATGTTGTTTGCTGGGAGATTCGGGTTGGCGCCATCTGCAAACAGGAAGGCAACAGCAGGATTGAAGCTTGAAATAAGGGACTCAGGGCTTCAGACCGGTGACCCAGCTGGGTTCACCCTTGCTGATACCTTGGCTTGTGGGACTGTGGGTCACATCATTGGGGTTGGGGTTGTTCTTGGCCTTAAGAACATTGGTGCTCTG
>Rubch_LG03.965
ATGGCAGCAGCAGCTGTGACTACTTCTCTCCCTCAGTTCAATGGATTGAGACCTAGGATTACATCCAATGTACAGAGCCTGGCAGCTGTTCAACCAATGAGGCGCAAGAGCCAAGGTGCTTTGGGTGCTCGCTGTGATTTCATTGGTTCACCCACCAATTTGATAATAGTGACTACTACAAGCCTAATGTTGTTTGCTGGGAGATTTGGGTTGGCACCATCTGCAAACAGGAAGGCAACAGCAGGATTGAAGCTTGAAATAAGGGACTCAGGGCTGCAGACTGGTGACCCAGCTGGGTTCACCCTTGCTGATACCTTGGCTTGTGGGACTGTCGGTCACATCATTGGGGTTGGGATTGTTCTTGGCCTTAAGAACATTGGTGCTCTG
>Ruboc_03_G24832
ATGGCAGCAGCTACTGTGACTACTTCTCTCCCTCAGTTCAATGGGTTGAGACCTAAGATTACATCCAATGTACAGAGCCTGGCAGCTGTTCAACCAATGAGGCGCAAGAGCCAAGGTGCTCTGGGTGCTCGCTGTGATTTCATTGGTTCACCCACCAATTTGATAATGGTGACTACTACAAGCCTAATGTTGTTTGCTGGGAGATTTGGGTTGGCACCATCTGCAAACAGGAAGGCAACAGCAGGATTGAAGCTTGAAATTAGGGACTCAGGGCTGCAGACTGGTGACCCAGCTGGGTTCACCCTTGCTGATACCTTGGCTTGTGGGACTGTAGGTCACATCATTGGGGTTGGGGTTGTTCTTGGCCTTAAGAACATTGGTGCTCTG
