# Supplementary material for: Transcriptomics of long‐term, low oxygen storage coupled with ethylene signaling interference suggests neofunctionalization of hypoxia response pathways in apple ( Malus domestica )
Source: Plant Direct. 2024 Dec 20;8(12):e70025. doi: 10.1002/pld3.70025 (PMC11660084; doi:10.1002/pld3.70025)
Supplement: Supplementary file 2 — Data S2: Homologs of all 606 hypoxia response genes identified in this study across 42 representative species of land plants). [file PLD3-8-e70025-s004.gz › 01-integratedGeneFamilies_dir/7901.fna]

>gnl_Ambtr_v1.0_evm_27.model.AmTr_v1.0_scaffold00061.40
ATGGCAACCACCTTGTTCACTACACCCACCCTCTCACCCCCCCTCCAAAAACACCCCCAAATCTCCCCCAATTTCAATCTCTTCCAAGGCCTGCGCCCCCTTAAACCTCTAAACTCCTTCCACTTACTAGCTAAAATCTCATCCAAAACCCAACCCAAATCTAGAAGTCCCTCTAAATTTGGCCCAAAAGCTGAGTTGAACGCATCTTTGGTAATAAGCCTCAGCACTGGCTTGTCCTTGTTCTTGGGTAGGTTTGTTTTCTTGAATTTTCAAAGAGAAAATGTTGCCAAGCAAGGTTTGCCAGAGCAAAATGGGGTGACCCACTTTGAGGCAGGTGATGATAGAGCTAAGGAGTATGTTGGATTGTTGAAATCAAATGACCCTGCTGGTTTCAATATTGTTGATGTCCTGGCATGGGGATCAATTGGCCATATTGTGGCTTACTACATATTGGCCACCACTAGCAATGGCTATGACCCAAGCTTCTTTGGT
>gnl_Aquco_v3.1_Aqcoe1G382900.1
ATGGCTTCTACTGGCTTGTTCTCCACTGCTGCTGCCTTCACACCTACTACCAATACCATCCAAAAACAAAGTCACAGCTGCTTTCATGGTCTTAGACCTCTAAAACCAACTGACTCTTCATTCTTGGCACTCACTAGTACCAAGGTCAGGGCCATGCAACCAAGAAAAATGAATTCCAGATATGTTGGAGTAAGAGCTGACTTGAGTCCATCTGTAGTGATCAGTTTGAGCACTGGGCTATCACTTTTCCTAGGGAGGTTTGTATTCTTTGGCTTTCAACGCGAAAATGTCGCAAAACAAGGACTACCAGAGCAGAATGGCATGACTCATTTCGAAGCTGGAGATACTAGAGCCAAAGAGTATGTTAGTCTGCTGAAATCAAATGATCCAGTTGGATTTAACATTGTTGATGTTTTGGCTTGGGGATCTATTGGACACATTGTTGCTTATTATATCCTTGCTACCTCTAGCAATGGTTATGATCCCAAATTCTTTGAT
>gnl_Arath_TAIR10_AT1G55670.1
ATGGCCACAAGCGCATCAGCTTTGCTCTCACCAACCACATTCTCCACTGCAATCTCCCACAAAAACCCTAACTCCATCTCATTCCATGGCCTTCGTCCCCTCCGTCTAGGTGGCTCCTCCTCCGCCCTACCCAAACTATCAACCACCGGGAGAAAATCCTCCTCCGCTGTCGTGAGAGCTGAGCTAAGCCCTTCCATCGTCATAAGTCTCAGCACAGGTCTCTCCCTCTTCCTCGGCCGTTTCGTCTTCTTCAACTTCCAGAGAGAGAACGTAGCAAAACAGGGCTTACCGGAGCAGAACGGAAAAACCCATTTCGAAGCTGGAGATGATCGTGCTAAGGAGTACGTCAGTCTCTTGAAATCGAACGATCCAATTGGATTCAACATTGTTGATGTTCTTGCTTGGGGTTCTATTGGACACATCGTTGCTTACTACATCTTGGCTACTTCCAGCAATGGATACGACCCAAGCTTCTTTGGA
>gnl_Betvu_v1.2_Bv3_065490_nptx.t1
ATGTCAGCAACCACAGCAGGTCTAAGCAGCAGCAGCTTATTAGCAGCATGCAGCTCAAAGCAGCAGCATAATGTCCATGTCCAAGTAAAATCCATCTCATTTTCCGGGCTGCGGCCATTGAAACTGAATATGCTGAAGACTAACAGTAAATTTTCGACGTCCGAATCTCGACGATCAATGACTTGTAGAGCTGAACTGAGCCCATCATTGGTGATAAGTCTAAGCACAGGACTGTCACTTTTCTTAGGAAGGTTTGTGTTCTTTAACTTCCAAAGAGAAAATATGGCAAAACAAGTCCCTGAACAAAATGGGTTAACCCATTTCGAAGCGGGTGATAGCCGGGCTAAAGAGTATGTTAGTCTTTTGAAATCAAATGATCCAGTTGGGTTTAATATTGTTGATGTTCTTGCATGGGGTTCTATAGGTCATATTGTTGCTTACTATATTTTGGCTACTGCTAGTAATGGTTATGATCCTAAATTCTTCAAC
>gnl_Carpa_v0.4_evm.model.supercontig_12.69
ATGGCTACCTCATCGGCCCTGTTCACTCCCACTACTTTCTCCGGCATTCACAACCACAATCCTAACAACATCACCTTCCAAGGCCTCAAACCCCTAGCGCCGCAAAGAACCATCGCCTCTTCGGTGAAGCTCACCGCCGTCGGTACGAGACGGAGATCAAGCGTCTCCGTGAAAGCCGAATTGAACCCCTCGGTGGTAATCAGCTTGAGCACAGGCCTATCGCTGTTCTTGGGGAGATTCGTCTTCTTCAATTTCCAGAGAGAGAACGTGGCGAAACAAGTTCCGGAGCAAAACGGGTTGACCCATTTCGAAGCGGGCGATACCCGGGCGAAGGAGTACGTGAGTCTGCTCAAGTCAAATGACCCAGTCGGGTTCAACATCGTTGATGTTCTTGCTTGGGGATCGATCGGACACATCGTGGCGTACTACATCTTGGCGACCTCAAGCAACGGCTACGATCCTAGCTTCTTCAAC
>gnl_Elagu_v2.0_p5_sc00198.V1.gene163
ATGCGGTGTGAGTTTGCCATCTCCGGCCATGATCCGGAGGGATTGGACTTCGAGAGGGAGAGGCACGTGTTGTTTCTGAAGGCGTTCACAACCCCTCCATCCCAATCTTCAACCTCTCTCACAACCTCAGCCATGGCCTCCACTCTCTTCTCCACACCCACCTTCAACGGCCTCCGCCCCCTCAAGCCCACCGACTCCTCCCTCTCCTTCCCTAGAAGAGCCAGCCTTGCCCTCTCCGCCCGGCCAAGCCGGCCCAGCGCCAAACCCGGTCTGGCGGTCAGGGCCGAGCTGAACCCGTCCCTGGTGATCAGCCTCAGCACCGGTCTGTCCCTGTTTCTCGGCCGGTTCGTGTTCTTCAACTTCCAGAGGGAGAACGTAGCCAAACAAGGGCTCCCGGAGCAGAACGGGAAGACCCACTTCGAGGCCGGAGACACCCGGGCCAAGGAGTTCGAGGCTCTTCTCAAGTCCAACGACCCCGTCGGGTTCAACGTCGTGGACGTTCTTGCATGGGGTTCCATTGGGCACATAGTGGCTTACTACATCCTCGCCACCTCCAGCAACGGCTACGATCCCAAGTTCTTC
>gnl_Elagu_v2.0_p5_sc17626.V1.gene1
ATGGCCTCCACTCTCCTCTCCACACCCACCTTCACTGGCCTCCGCCCTCTCAAGCCCGCCGACTCACGCTCCCTCTCCTTCCCCAGGAGCGCCAGCCTCGCTCTCTCCGCCAGGCCGCCGCTCCGGTCCACCACCAGACCCGGTCTAGCAGTGAAGGCCGAGCTGAACCCATCCCTGGTGATCAGCCTCAGCACCGGTTTGTCCCTCTTCTTGGGCCGGTTCGTGTTCTTTAACTTCCAGAGGGAGAACGTGGCCAAGCAAGGGCTCCCGGAGCAGAACGGGATGATCCACTACGAGGCCGGCGACACCCTGGCCAAGGAGTACGTGGGTCTCCTCAAGTCCAACGACCCGGTCGGGTTCAACATAGTCGACGTCCTTGCATGGGGTTCCATCGGACACATCGTCGCTTACTACATCCTCGCCACCTCCAGCAACGGCTATGATCCCAGGTTCTTC
>gnl_Eucgr_v2.0_Eucgr.F03646.1
ATGGCCGCCGCTTCCCCCGCCGTCTTGTCCCTCGCCGCCGGCGCCACCTCCAGGCGCCACGCCGGCGGCCTCTCTCCGGCCAGCATCTCCTTCCAAGGCCTCAGGCCCCTCGCCAACAGGGCCACCAGGGCTTCCTCCTCCTCCTCCGCCGCCGCGGCTGCGCCGAGGAGGTCGGGGGCGGTAAGGGCGGAGCTGAGCGCGCCGGTGGTGATAAGCCTGAGCACGGGGCTGTCGCTGTTCCTGGGGAGGTTCGTGTTCTTCAACTTCCAGAGGGAGAACGTGGCGAAGCAGGTGCCGGAGCAGAACGGGAAGACCCACTTCGAGGCCGGGGACGTGAGGGCCCAGGAGTACGTGAGCCTCCTCAAGTCCAACGACCCCGTCGGCTTCAACATCGTCGACGTCCTCGCCTGGGGCTCCATCGGCCACATCGTCGCCTACTACATCCTCGCCACCACCAGCAACGGCTACGACCCCAAGTTCTTCGGT
>gnl_Manes_v6.1_Manes.01G006400.1
ATGGCAACCTCCACCTTGTTCCTCACACCCACGGTCCAAAAGCACCGCCACAACCTCTCCCCGTTTCAAGGCCTTAGACCCATCACCCAGGCCAAAACCTCCCTGCTCAAGTTCACCACCACCACCAACTCAAGGAGGAGCTTCGGCGTGAAAGCAGAGCTAAGCGCCCCACTAGTGATCAGCCTGAGCACAGGACTGTCTCTGTTCCTGGGAAGATTTGTGTTCTTCAACTTCCAGAGAGAGAACGTGGCAAAGCAAGGGTTGCCGGAGCAGAACGGAGTGACCCATTTTGAGGCCGGAGATGTGCGTGCCAAGGAGTATGTTAGCCTCTTGAAATCAAACGATCCGGTTGGGTTCAATATCGTTGATGTTCTTGCATGGGGCTCGATTGGCCACATCGTTGCTTACTATATCTTGGCCACCACCAGCAATGGCTATGATCCTAAGTTCTTC
>gnl_Medtr_Mt4.0v1_Medtr3g010000.1
ATGGCAGCTTCAGCCTCATCCATGATATCAACTCATGCATTAACAACCACCATTCAAAAACACAAAACTCACAATCTCAAGCCATCAAGCTTATCCTTCCAAGGTTTCAACCCTCTCACAAGGTCAACAAAAGTCAACACATTCACACCAAGCAAAAAGAGATTTTCAAGTCTTGTTGTCAAAGCTGAACTCAACCCTTCACTTGAAAGGTTTGTGTTTTTCAACTTCCAAAGAGAAAATGTAGCCAAACAAGGTTTACCTGAGCAAAATGGTGTGACACACTTTGAAGCTGGTGACAAACGTGCTAAGGAATATGTTAGCTTGCTTAAATCCAATGATCCTGTTGGTTTTAACCTTGTTGATGTTTTGGCTTGGGGTTCTTTAGGTCATATTGTTGCTTACTATATCTTGGCTACTTCTAGCAATGGTTATGATCCTAGTTTCTTTGGT
>gnl_Mimgu_v2.0_Migut.M01583.1
ATGGCGTCCACTCTGTTCTCCGCTCCATCTTTCCAAGGTCTGAGACCCCTCAACAAGCCCACAGACGCCGCCCTCTTCCTCTCCAAACCCACCTCCGCCACCTTCCGCCGCCCCATCACCGCCACGAACCGCCTCACCATCAAGTCGGAGCTGAACCCATCTCTGGTAATCAGCCTCAGCACCGGGCTCTCACTCTTCCTGGGGAGATTCGTGTTCTTCAAGTTCCAGAGAGAGAACGTGGCCAAACAGGGTCTGCCGGAGCAGAACGGAATCTCCCACTTCGAAGCCGGCGATGTGAGGGCGAAGGAGTACGTCAGCCTCCTGAAATCGAACGACCCGATTGGGTTCAACATCGTCGATGTTCTCGGGTGGGGATCGATTGGTCACATCGTGGCTTACTACATTCTTGCCACCTCAAGCAACGGCTACGATCCTTCCTTCTTTGGT
>gnl_Musac_v1_GSMUA_Achr5T04170_001
ATGGCTACTTCCACTCTCTTCACCTATTCCATGCAAAAGGGCAGCATCCTCGCCCCCTCCACCTCCTTCCGTGGCCTCCGCCCCCTGAAGCCCACCGACTCCTCCCAGTTCCCCCAAACCCGAGCCATCTCCATCAAACCGGTACGTCCCGTCCGCAAGCCAGGTGGGATCCGGGCCGAACTGAACCCGTCGCTGGTCATCAGCCTCAGCACCGGCCTCTCCCTCTTCCTGGGCAGGTTCGTCTTCTTCAACTTCCAGCGCGAGAATGTGGCGAAGCAGGGCCTGCCGGAGCAGAACGGCGTGACGCACTTCGAGGCCGGCGACACCCAGGCGAAGGAGTACGTGGGTCTGCTCAAGTCCAACGACCCCGTGGGGTTCAACATCGTGGACGTGCTTGCATGGGGATCCATCGGCCACATCGTCGCCTACTACATCCTTGCCACCTCCAGCAATGGGTACGACCCCAAGTTCTTTGGT
>gnl_Nelnu_v1.0_NNU_005305-RA
ATGGCCTCCACCTTGTTCTCAGCTCCCACCTTCACACCCTCCATCCAGAAACACCCACAACTCACTCCTCACCAATCCTTATTTCAAGGTCTCAGACCCATCAAGTCCACTGATTCCTCCCTCTTCGGTCTCACCAAGGCCTTGTCTTCTTCATCCAAGACCTCCACCAAGTTGAGCAGAAACACTCCCAAATTTGGAGTGAAAGCAGAATTGAACCCATCCCTGGTCATAAGCTTGAGCACAGGGCTGTCTCTCTTCTTGGGTAGGTTTGTCTTCTTCAACTTCCAGCGTGAGAACGTAGCCAAACAAGGACTGCCGGAGCAGAACGGGATGACCCACTTCGAGGCCGGTGATGTTAGAGCCAAAGAGTATGTCAGCTTGCTCAAGTCGAATGACCCAGTTGGATTCAACATTGTTGATGTGCTCGCTTGGGGATCCATCGGCCACATCGTTGCTTACTACATACTTGCCACCTCCAGCAACGGCTATGACCCTAAGTTCTTTGGT
>gnl_Orysa_v7.0_LOC_Os09g30340.1
ATGGCCGCCACCTCGCTGTCGCCGCCGACCGTGGCCGGGCTGCGGCTGGCGCCGTCGCCGCGCGTGCGGTCGCCGTCTGTGGCGTTCAGGGCGGCGCCGGCGAGGAGGAGGTCGGTGGCGGCGAGGGCGGAGCTGAGCCCGTCGCTGGTGATCAGCCTGAGCACCGGCGTCTCCCTGTTCCTGGGGCGGTTCGTGTTCTTCAACTTCCAGCGGGAGAACGTGGCGAAGCAGGTGCCGGAGCAGAACGGCAAGACGCACTTCGACGCCGGCGACGAGCGCGCCAAGGAGTTCGCCGGCCTGCTCCGGTCCAACGACCCCGTCGGCTTCAACCTCGTCGACGTCCTCGCCTGGGGCTCCCTCGGCCACATCGTCGCCTACTACATCCTCGCCACCTGCAGCAACGGATACAACCCAAACTTCTTC
>gnl_Phavu_v2.1_Phvul.005G004000.1
ATGGCAGCCTCAGCTTCATCCATGATATCAACTTCTGCAGCCTTATCTGCCACCATCCAAAAGCAGCATCATGTGAAGCCCTCCAACGTGTGCTTTCAGGGTCTGAGACCCCTCACAAGGTCCACAGCCTCAGCCAGAGTGAGCACCTCCAAAAGGGTCCCTCGTGGTAGTGGTGTTGTGAAGGCTGAACTCAACTCAGCCCTTGTGATAAGCCTCAGCACTGGCCTCTCCCTCTTCTTGGGGAGGTTTGTGTTCTTCAACTTCCAAAGGGAGAACGTGGCAAAGCAAGTCCCTGAGCAGAACGGGCTCACACACTTTGAGGCTGGTGACTCACGTGCCAAGGAGTATGTCAGTCTCCTCAAATCCAATGACCCTGTTGGATTCAACATAGTTGATGTCTTGGCTTGGGGTTCCATAGGCCATGTTGTTGCTTACTATATCTTGGCCACCACTAGCAATGGCTATGACCCTGCATTCTTTGGT
>gnl_Phypa_v3.3_Pp3c9_15440V3.1
ATGGCGTCCTGCGCTGCAACCATGGCAGGAGTGGCTGGATCCAGCCTCTTCCTCAAGAGGAGCAACGCCGTGCAGGCCTCCGCTTCCCCCCTCGTGAGCTTCGGTGGCCTGAGGCGTGTAACCAAATTGGATTCCGTTGCCATGAGGAGCAACTCGTTTGCGAGCCAGACTGCTATCTGCAAGTCGTCTGGAAGGGTCACCTGCGAGGCGAACACCGCCTTGACGATCACTTTGAGCACCGGCGCCCTGCTGTTCCTCGGCCGCTTCGTCTTCCTCCCCTTCCAGAGAGATAATGTGTCGAGGCAGGGCTTACCAGAGCAGAATGGAGTGACCCACTACGACGCAGGCGACACCCGTGCTCAGGAGGTCGTCGGCATGCTGAAGACCAACGACCCTGCAGGATTCACCCTCGTGGACGTCCTCGCCTGGGGAGCCTTGGGTCACGCCATCGGTTTCTTCATCTTGGCCACCGCCAACAACGGATACACCCCTCAATTC
>gnl_Phypa_v3.3_Pp3c15_5850V3.1
ATGGCTTCCTGCGCTGCATCCATGACAGGGGTGGCTGCCTCCAGCCTCTCCCTCAAGGCTAACTTCTCCGGCCTGAGGCGCGGAACTAAGGTGGACTCCATCGCCATGAGTCGGAGTTCCTCCTTCGCTAGCAAGACCGCCATCGCTAAGTCGTCCGGCAAAGTCACTTGCGAGGCCAACACTGCTCTGACGATCACCCTCAGCACTGGCGCCCTGTTGTTCCTCGGCCGCTTTGTCTTCCTCCCCTTCCAGAGGGACAATGTCTCGAGGCAAGGACTGCCCGTGCAGAACGGAGTGACTCACTTCGACGCCGGTGACAGCCGTGCTCAGGAGGTGACCAGCTTTTTGAAGACCAACGACCCCGCTGGCTTCACCATCGTAGATGTGTTGGCATGGGGTGCCTTGGGCCACGCTGTCGGCTTCTTCATCCTGGCAACCATCAACAATGGTTACAACCCCCAGTTC
>gnl_Poptr_v3.0_Potri.011G168700.1
ATGGCAACCTTTAGCTTGCTTCCCACACCCACCATCCAAAAGCACCACCACAACCTCACCCCATCCAACATCTCATTCCAAGGCCTTAGACCCCTCACCAAGGCCAAAACCGCCTCCCTCTCCAAGATCACCCTCACTGCACCAAAAAGGAGCTTAGCTGTGAAAGCAGAGCTTAACCCATCATTGGTCATAAGCTTGAGCACAGGGGTATCACTCTTTTTGGGAAGGTTTGTGTTCTTTAACTTCCAAAGGGAGAACGTGGCAAAACAAGTGCCTGAGCAGAATGGTTTGACTCACTTTGAGGCAGGAGATGAGCGTGCCAAGGAATATGTTAGCCTCCTGAAATCAAATGATCCAGTTGGTTTCAACATTGTTGATGTTCTTGCTTGGGGATCCATTGGCCATATTGTTGCCTACTACATCTTGGCCACAGCCAGCAATGGCTATGACTGGGACCCCAGCTTCCCATGTTGCTTT
>gnl_Poptr_v3.0_Potri.001G471900.1
ATGGCAACCTCTAGCCTGCTCTTCACGCCCACTATCCAAAAGAACCACCACAACCTCACCCCATCCAACCTCTCATTCCAAGGCCTTAGACCCCTCACCAGGGCCAAAACCACCTCCCTCTCCAAGATCAGCACCGCTGCACCAAAAAGGAGCTTAGCTGTGAAAGCAGAGCTTAACCCATCACTGGTCATAAGCTTGAGCACAGGGGTATCACTCTTTTTGGGAAGGTTTGTGTTCTTTAACTTCCAAAGGGAGAACGTGGCAAAACAAGTGCCTGAGCAGAATGGTTTGACTCACTTTGAGGCAGGAGATAAGCGTGCCAAGGAATATGTAAGCCTCCTGAAATCAAATGATCCAGTTGGTTTCAACATTGTTGATGTTCTTGCTTGGGGATCCATTGGCCATATTGTTGCCTACTACATCTTAGCCACAGCCAGCAATGGCTATGACTGGGATCCCAGCTTCCCATGTTGCTTT
>gnl_Prupe_v2.1_Prupe.6G035200.1
ATGGCAGCCTCTTCCTCCACCTTGTTCTCTGCCCCAGCCATCTCTTCCACCATCTCAAGGAGCCATACTCACCAACTCTCACCAACCCAAATCTCCTTCCAAGGCCTTAGACCCCTCACCAAGGCTGCCCCAAGCACCAAGCTGAGCTTCAGTGCACCAAACACCAAGAGATCAACTGGTGTTGTGAGAGCAGAGCTGAACCCATCTTTGGTCATAAGCCTGAGCACAGGGCTGTCACTTTTCTTGGGGAGGTTTGTGTTCTTCAACTTCCAGAGAGAGAATGTGGCCAAGCAAGGCTTGCCTGAGCAGAATGGAGTAACCCATTTTGAGGCAGGAGACACCAGAGCCAAGGAGTATGTGAGCCTCCTCAAATCTAATGACCCTGTTGGCTTCAACATTGTAGATGTTCTGGCCTGGGGCTCCATTGGTCACATAGTGGCTTACTACATCTTGGCCACTTCTAGCAATGGCTATGATCCCAAGTTCTTTGAA
>gnl_Selmo_v1.0_27993
TCCAGTTTCGAGAGCAAGACGGGCTTCGCGAGATCTATGGCTCGGACCACCTGCCTGGAGGCGCCGATCATCATCAGCCTGTGCACTGCTGCGTCGCTCGCCATGGGACGGTTTGTGTTCCTTCCTTTCCAGAGAGAGCAGATTGCCAAGGCCGGGTTGCCGCTCCAAAACGGTGTAAGTCACTACGAGGCCGGAGACACCCGGGCTCAGGAGTTTGTGAGCTTGCTCAAGACGAACGATCCCGCTGGCTTTAACATCGTCGATGTGCTCTCCTGGGGATCCATTGGTCATATTATTGCCTACTGGATCCTGGCAACTTCAAGCAATGGTTATGATCCTCAATTC
>gnl_Solly_v2.4_Solyc07g066150.1.1
ATGGCATCAGCTCTGTTTTCTGCACCAACTTTCCAAGGTCTCAGACCTCTCAACAAACCCACCGACTCTTCCCTCTTCCTCAACAAACCCATCGCCTTCAAACCTATCACCAAAAAACCCCGAAATCTCGCTGTGAAAGCTGAACTCAATCCATCCGTTGTCATCAGTTTGAGCACTGGGCTTTCGCTTTTCCTTGGAAGGTTCGTTTTCTTCAATTTCCAGAGAGAAAATGTAGCGAAACAGGTGCCATCTCAGAATGGAATTTCTCACTTTGAAGCTGGAGATGTTAGGGCTAAGGAATATATAAGTTTGTTAAAATCAAATGATCCAGTTGGATTCAATATTGTTGATGTGCTTGCTTGGGGATCTATTGGACATATTGTTGCTTATTATATCCTTGCTACTTCTAGCAATGGATATGATCCCAGTTTCTTTGGC
>gnl_Sorbi_v3.1_Sobic.002G242000.1
ATGGCCACATCGACCGCCGCCGTGCTGTCCCCGCCGTCCGTGGCCGGGCTCCGCCTGGCGCCGTCCCCCCGCCGGGCGGCGCGCGTGGCGTTCCGCGCGGCGCCGGCGCGGCGGTCCGTGGCGGCGCGCGCGGAGCTGAGCGCGTCGCTGGTGATCAGCCTGAGCACGGGCGTGTCGCTGTTCCTGGGCCGCTTCGTCTTCTTCAACTTCCAGCGGGAGAACGTGGCGAAGCAGGTGCCCGCGCAGAACGGCAAGACGCACTTCGACGCCGGCGACGAGCGCGCCAAGGAGTTCGCGGCCCTGCTCAAGTCCAACGACCCCGTGGGCTTCAACCTCGTCGACGTCCTCGCCTGGGGCTCGCTCGGCCACATCGTCGCCTACTACATCCTCGCCACCTCCAGCAACGGATACGACCCCAACTTCTTC
>gnl_Spipo_v2_Spipo10G0029800
ATGGCCTCAGCCGTGCTGTCCGCCGCCGTGGCCTGCAACTCCGCTGCCGCCCTCCTCAGCCCCTCCCGCCGCTCCTTCCAGGGCCTGAGGCCGCTCAAGGCCACCGACTCCCCCGCCGCCGCTGCCGCCCTCTGCAGGAAGGCCGCGCCCTCCGCGGTGCGCCGCCGCTCCCCGGGGGTCCGGGCGGAGCTGAACACCTCCCTGGTGATCAGCCTCAGCACGGGGCTCTCCCTCTTCCTGGGCCGGTTCGTCTTCTTCAACTTCCAGAGGGAGAACCTGGCCAAGCAGGGCCTGCCGGAGCAGAACGGGAAGACCCACTTCGAGGCCGGCGACAGCCGTGCGCAGGAGTTCGCCGGCCTGCTCAAGTCCAACGACCCCGTGGGCTTCAACCTCGTGGACGTCCTCGCATGGGGCTCCATCGGCCACATCGTCGCCTACTACATCCTCGCCACCTCCAGCAACGGCTACGACCCCTCCTTCTTCAAC
>gnl_Stras_v2.0_SGA_v2.0_scaffold186T40234
ATGGCCGCCGCTCTTTACTCCATCCCGACCTTCCAGGGCTTCCGCCCCCTCAACAAGTCCCTCGACTCCCCGAAAATCGCCTACTGCCGGCCGATCTCCGCCGGGAAGAGGCGCATGGCCGCCGGCGCTGTGAGGGCGGAGCTGAACCCGTCGGTGGTGATAAGCCTTAGCACTGGGCTATCGCTGTTCCTGGGAAGGTTCGTGTTCTTCAATTTTCAGAGGGAGAACGTGGCTAAGCAGGTGCCGGAGCAGAACGGCGTTTCCCACTTCGAGGCCGGCGACACCCGCGCCAAGGAGTACGTCAGCCTTCTCAAGTCCAACGATCCCGTCGGCTTCAACATCGTCGACGTCCTCGCCTGGGGTTCAATCGGCCACATTGTCGCCTATTATATCCTCGCAACCTCCAGCAATGGATACGACCCCAAGTTCTTTTAA
>gnl_Utrgi_v4.1_ctg09925.g26572.t1
ATGGCGTCGGCCCTCTTCTCCGTTCCTACGTTCCACGGTCTCCGCCCCACCATTCGCACGCATGTCCGCTCCCCTTTCTCCATCTCCCTCAAAAAGGAGCAGCGGGGGGCACTAATTGTAAAAGCTGAGCTGAATCCTTCGATCGTCATCAGCCTGAGCACTGGGCTGTCCCTCTTCCTTGGGCGTTTTGTCTTTCTCAACTTCCAGCGCGAGAACGTCGGGAAACAAGGCTTGCCGGAGCAGAACGGCGTCTCGCACTTCGAGGCTGGCGATGTACGAGCCAAGGAATACGTCAGCCTCCTCAAATCCAACGATCCTGTTGGCTTTAACATCGTCGATGTGCTTGCCTGGGGTTCTATTGGCCACATTGTTGCCTATTACATTCTCGCAACTTCCAGCAACGGTTACGATCCCAGTTTCTTTGGG
>gnl_Utrgi_v4.1_Scf00004.g748.t1
ATGGCGTCCGCACTCTTCTCCGCTCCCACGTTCTACGGTCTCCGCCCCGCCACACGCACCCGAAATCCCTCCTCGTTCTCCTCCATTTCCCTGAAAAAGCAGCAGCAGCAGCGGGGGTCAATGATCGTGAAGGCGGAGCTGAATCCTTCGATCGTGATCAGTCTGAGCACTGGACTGTCCCTCTTCCTCGGGCGCTTTGTCTTCTACAATTTCCAGCGGGAGAACGTAGCGAAACAAGGGTTGCCGGAACAGAACGGCGTCTCACACTTTGAGGCTGGTGATGTACGGGCCAAGGAATACGTTAGTCTCCTCAAATCCAACGATCCTGTCGGCTTTAACATCGTCGATGTACTTGCCTGGGGATCCATTGGCCATATCGTTGCCTATTATATTCTCGCCACTTCCAGCAACGGTTATGATCCCAGCTTCTTTGGC
>gnl_Vitvi_Genoscope.12X_GSVIVT01014842001
ATGATCTTTATTCATATCTTATGTATATCCTCATCCCTCTCCCTCTTTCTCCCTGTAATTCAATCTGATCATTTCTTTCTCTCCCACCTACACCTCGCAATGGCATCCTCCGCCTTCTTCTCGGCACCGACCTTCTCATCCGCCGCCACCACCCTCCAGAAGCACCTTCCCCACCAATCCTTCCAAGGTCTCAGACCCCTCAGCAAGCCCACTGACCTCTCCCTCACCATCCCCAGAATGTCCACCAGACCCATCCCCAAGAGGAGCGCCGGCGTGGTGAGAGCCGAGCTGAACACCTCTCTGGTGATCAGCTTGAGCACTGGGCTATCCCTCTTCCTTGGGAGGTTCGTCTTCTTCAACTTCCAGAGGGAGAACGTGGCCAAGCAAGTCCCTCAGCAGAACGGCTTGACCCACTTCGAGGCTGGCGACTCAAGGGCCAAGGAGTACGTAAGCCTCCTCAAATCCAACGACCCTGTTGGTTTCAACATCGTTGATGTCCTGGCTTGGGGCTCCATCGGCCACATCGTGGCTTATTACATCCTTGCCACCTCCAGCAACGGCTATGACCCCAAGTTCTTCGGC
>FraveV4A2_3g41620.t1
ATGGCAGCTTCTTCCTCCTCCACCTTGTTCCTCTCACCCTCCATCACCAGGCCACAACTCTCACCAACCCAAATATCCTTCCAAGGCCTCAGACCGCTCACCAGGTCTGCAGCCCCAAGCACCAAGTTGAGCATCACTGCACCAACCACCAAGAGATCAAGTGGTGTTGTGAGAGCTGAGCTGAGCACACCTTTGGTCATAAGCCTTAGCACAGGGCTCTCCCTTTTCTTGGGTAGGTTTGTGTTCTTCAACTTCCAGAGGGAGAATGTTGCCAAACAAGGCTTGCCTGAGCAGAATGGAGTGACTCATTTTGAGGCTGGTGACACCAGGGCTAAGGAGTATGTGAGCCTCCTTAAGTCAAATGACCCAGTTGGGTTCAACATTGTGGATGTTCTGGCATGGGGCTCAATTGGTCACATAGTGGCTTACTACATCTTGGCAACCTCCAGCAACGGCTATGATCCCAAGTTCTTTGAC
>Maldo_HF_39927
ATGGCAGCCACCTCCTCCGCCTTGTTCTCAGCCCCGTCCATCTCCTCCACAGCCACAAGGCACCACCAAACCCTATCACCAACCCAAATCTCCTTCCAAGGCCTCAGACCCCTCACCAAGTCCTCCCCTCCCACCAAGCTTGGTTTGCATGCACCCAGCACCAGGAGAAGTTCATGCGTCGTCAAAGCTGAGCTGAACCCATCACTGGTCATCAGCCTGAGCACCGGACTCTCTCTCTTCCTTGGGAGGTTTGTTTTCTTCAACTTCCAGAGAGAGAATGTGGCCAAGCAAGGGTTGCCGGAGCAGAACGGGGTGACGCACTTTGAGGCTGGGGACACTAGGGCTAAGGAGTATGTGAGCCTCCTCAAGTCTAATGACCCTGTTGGGTTCAACATTGTGGATGTTTTGGCTTGGGGTTCTATCGGTCACATCGTGGCTTACTACATCTTGGCCACCTCTAGCAATGGCTATGATCCCAAGTTCTTTGAA
>Maldo_HF_43612
ATGGCAGCCACCTCCTCCGCCTTGTTCTCAGCCCCATCCATCTCCTCCACCGCCGCAAGGCACCACCAGACCCTCTCACCAACCCAAATATCCTTCCAAGGCCTCAGACCCCTCACCAAGTCCTCCCCTCCCACCAAGCTGGGTTTGATTGCACCCAGCACCAGGAGAAGGTCATGCGTTGTGAAAGCTGAGCTGAACCCATCGCTGGTCATCAGCCTGAGCACCGGTCTCTCTCTCTTCCTTGGGAGGTTTGTGTTCTTCAACTTCCAGAGAGAGAATGTGGCCAAGCAAGGGTTGCCGGAGCAGAACGGGGTGACACATTTCGAGGCTGGGGACACTAGGGCTAAGGAGTATGTGAGCCTCCTCAAGTCCAATGACCCTGTTGGGTTCAACATTGTGGATGTTTTGGCTTGGGGTTCTATTGGTCACATTGTGGCTTACTATATCTTGGCTACCTCTAGCAATGGCTATGATCCCAAGTTCTTTGAA
>Malba_009793
ATGGCAGCCACCTCCTCCGCCTTGTTCTCAGCCCCGTCCATCTCCTCCACAGCCACAAGGCACCACCAAACCCTATCACCAACCCAAATCTCCTTCCAAGGCCTCAGACCCCTCACCAAGTCCTCCCCTCCCACCAAGCTGGGTTTGCATGCACCCAGCACCAGGAGAAGTTCATGCGTCGTCAAAGCTGAGCTGAACCCATCACTGGTCATCAGCCTGAGCACCGGACTCTCTCTCTTCCTTGGGAGGTTTGTTTTCTTCAACTTCCAGAGAGAGAATGTGGCCAAGCAAGGGTTGCCGGAGCAGAACGGGGTGACGCACTTTGAGGCTGGGGACACTAGGGCTAAGGAGTATGTGAGCCTCCTCAAGTCTAATGACCCTGTTGGGTTCAACATTGTGGATGTTTTGGCTTGGGGTTCTATCGGTCACATCGTGGCTTACTACATCTTGGCCACCTCTAGCAATGGCTATGATCCCAAGTTCTTTGAA
>Malba_033744
ATGGCAGCCACCTCCTCCGCCTTGTTCTCAGCCCCATCCATCTCCTCCACCGCCGCAAGGCACCACCAGACCCTCTCACCAACCCAAATATCCTTCCAAGGCCTCAGACCCCTCACCAAGTCCTCCCCTCCCACCAAGCTGGGTTTGATTGCACCCAGCACCAGGAGAAGGTCATGCGTTGTGAAAGCTGAGCTGAACCCATCGCTGGTCATCAGCCTGAGCACCGGTCTCTCTCTCTTCCTTGGGAGGTTTGTGTTCTTCAACTTCCAGAGAGAGAATGTGGCCAAGCAAGGGTTGCCGGAGCAGAACGGGGTGACACACTTCGAGGCTGGGGACACTAGGGCTAAGGAGTATGTGAGCCTCCTCAAGTCCAATGACCCTGTTGGGTTCAACATTGTGGATGTTTTGGCTTGGGGTTCTATTGGTCACATTGTGGCTTACTATATCTTGGCTACCTCTAGCAATGGCTATGATCCCAAGTTCTTTGAA
>Malsi_03g003440
ATGGCAGCCACCTCCTCCGCCTTGTTCTCAGCCCCGTCCATCTCCTCCACAGCCACAAGGCACCACCAAACCCTATCACCAACCCAAATCTCCTTCCAAGGCCTCAGACCCCTCACCAAGTCCTCCCCTCCCACCAAGCTTGGTTTGCATGCACCCAGCACCAGGAGAAGTTCATGCGTCGTCAAAGCTGAGCTGAACCCATCACTGGTCATCAGCCTGAGCACCGGACTCTCTCTCTTCCTTGGGAGGTTTGTTTTCTTCAACTTCCAGAGAGAGAATGTGGCCAAGCAAGGGTTGCCGGAGCAGAACGGGGTGACGCACTTTGAGGCTGGGGACACTAGGGCTAAGGAGTATGTGAGCCTCCTCAAGTCTAATGACCCTGTTGGGTTCAACATTGTGGATGTTTTGGCTTGGGGTTCTATCGGTCACATCGTGGCTTACTACATCTTGGCCACCTCTAGCAATGGCTATGATCCCAATAACAACACTAGAGGCAGGACTATAGCCAAT
>Malsi_11g003960
ATGCCAACTCACCATCCAAAATCTTTCCCTCCCACCTTCCCATCCTCACAACCTCCACACAACCAGTCGAGATATATCACCCCTTCCCCACTACTATACAAATCTCATCTCCTCCACAAAACCAACCTCCACTTTTCATCAAACTTCCACAGCCCAACACCCTCCTCGTCTACAACCGAACAAATGGCAGCCACCTCCTCCGCCTTGTTCTCAGCCCCATCCATCTCCTCCACCGCCGCAAGGCACCAGCAGACCCTCTCACCAACCCAAATATCCTTCCAAGGCCTCAGACCCCTCACCAAGTCCTCCCCTCCCACCAAGCTGGGTTTGATTGCACCCAGCACCAGGAGAAGGTCATGGGTTGTGAAAGCTGAGCTGAACCCATCGCTGGTCATCAGCCTGAGCACCGGTCTCTCTCTCTTCCTTGGGAGGTTTGTGTTCTTCAACTTCCAGAGAGAGAATGTGGCCAAGCAAGGGTTGCCGGAGCAGAACGGGGTGACACACTTTGAGGCTGGGGACACTAGGGCTAAGGAGTATGTGAGCCTCCTCAAGTCCAATGACCCTGTTGGGTTCAACATTGTGGATGTTTTGGCTTGGGGTTCTATTGGTCACATTGTGGCTTACTATATCTTGGCTACCTCTAGCAATGGCTATGATCCCAAGTTCTTTGAA
>Malsy_03g003960
ATGGCAGCCACCTCCTCCGCCTTGTTCTCAGCCCCGTCCATCTCCTCCACAGCCACAAGGCACCACCAAACCCTATCACCAACCCAAATCTCCTTCCAAGGCCTCAGACCCCTCACCAAGTCCTCCCCTCCCACCAAGCTTGGTTTGCATGCACCCAGCACCAGGAGAAGTTCATGCGTCGTCAAAGCTGAGCTGAACCCATCACTGGTCATCAGCCTGAGCACCGGACTCTCTCTCTTCCTTGGGAGGTTTGTTTTCTTCAACTTCCAGAGAGAGAATGTGGCCAAGCAAGGGTTGCCGGAGCAGAACGGGGTGACGCACTTTGAGGCTGGGGACACTAGGGCTAAGGAGTATGTGAGCCTCCTCAAGTCTAATGACCCTGTTGGGTTCAACATTGTGGATGTTTTGGCTTGGGGTTCTATCGGTCACATCGTGGCTTACTACATCTTGGCCACCTCTAGCAATGGCTATGATCCCAATAACAACACTAGAGGCAGGACTATAGCCAAT
>Malsy_11g004050
ATGCCAACTCACCATCCAAAATCTTTCCCTCCCACTTTCCCATCCTCACAACCTCCACACAACCAGTCGAGATATATCACCCCTTCCCCACTACTATACAAATCTCATCTCCTCCACAAAACCAACCTCCACTTTTCATCAAACTTCCACAGCCCAACACCCTCCTCGTCTACAACCAAACAAATGGCAGCCACCTCCTCCGCCTTGTTCTCAGCCCCATCCATCTCCTCCACCGCCGCAAGGCACCACCAGACCCTCTCACCAACCCAAATATCCTTCCAAGGCCTCAGACCCCTCACCAAGTCCTCCCCTCCCACCAAGCTGGGTTTGATTGCACCCAGCACCAGGAGAAGGTCATGGGTTGTGAAAGCTGAGCTGAACCCATCGCTGGTCATCAGCCTGAGCACCGGTCTCTCTCTCTTCCTTGGGAGGTTTGTGTTCTTCAACTTCCAGAGAGAGAATGTGGCCAAGCAAGGGTTGCCGGAGCAGAACGGGGTGACACATTTCGAGGCTGGGGACACTAGGGCTAAGGAGTATGTGAGCCTCCTCAAGTCCAATGACCCTGTTGGGTTCAACATTGTGGATGTTTTGGCTTGGGGTTCTATTGGTCACATTGTGGCTTACTATATCTTGGCTACCTCTAGCAATGGCTATGATCCCAAGTTCTTTGAA
>Maldo_GDDH_03G1042800
ATGGCAGCCACCTCCTCCGCCTTGTTCTCAGCCCCGTCCATCTCCTCCACAGCCACAAGGCACCACCAGACCCTCTCACCAACCCAAATCTCCTTCCAAGGCCTCAGACCCCTCACCAAGTCCTCCCCTCCCACCAAGCTTGGTTTGCATGCACCCAGCACCAGGAGAAGTTCATGCGTCGTCAAAGCTGAGCTGAACCCATCACTGGTCATCAGCCTGAGCACCGGACTCTCTCTCTTCCTTGGGAGGTTTGTTTTCTTCAACTTCCAGAGAGAGAATGTGGCCAAGCAAGGGTTGCCGGAGCAGAACGGGGTGACACATTTCGAGGCTGGGGACACTAGGGCTAAGGAGTATGTGAGCCTCCTCAAGTCCAATGACCCTGTTGGGTTCAACATTGTGGATGTTTTGGCTTGGGGTTCTATCGGTCACATCGTGGCTTACTACATCTTGGCCACCTCTAGCAATGGCTATGATCCCAAGTTCTTTGAA
>Maldo_Gala_03g003650
ATGGCAGCCACCTCCTCCGCCTTGTTCTCAGCCCCGTCCATCTCCTCCACAGCCACAAGGCACCACCAAACCCTATCACCAACCCAAATCTCCTTCCAAGGCCTCAGACCCCTCACCAAGTCCTCCCCTCCCACCAAGCTGGGTTTGCATGCACCCAGCACCAGGAGAAGTTCATGCGTCGTCAAAGCTGAGCTGAACCCATCACTGGTCATCAGCCTGAGCACCGGACTCTCTCTCTTCCTTGGGAGGTTTGTTTTCTTCAACTTCCAGAGAGAGAATGTGGCCAAGCAAGGGTTGCCGGAGCAGAACGGGGTGACGCACTTTGAGGCTGGGGACACTAGGGCTAAGGAGTATGTGAGCCTCCTCAAGTCTAATGACCCTGTTGGGTTCAACATTGTGGATGTTTTGGCTTGGGGTTCTATCGGTCATATCGTGGCTTACTACATCTTGGCCACCTCTAGCAATGGCTATGATCCCAATAACAACACTAGAGGCAGGACTATAGCCAAT
>Maldo_Gala_11g003890
ATGCCAACTCACCATCCAAAATCTTTCCCTCCCACCTTCCCATCCTCACAACCTCCACACAACCAGTCGAGATATATCACCCCTTCCCCACTACTATACAAATCTCATCTCCTCCACAAAACCAACCTCCACTTTTCATCAAACTTCCACAGCCCAACACCCTCCTCGTCTACAACCGAACAAATGGCAGCCACCTCCTCCGCCTTGTTCTCAGCCCCATCCATCTCCTCCACCGCCGCAAGGCACCAGCAGACCCTCTCACCAACCCAAATATCCTTCCAAGGCCTCAGACCCCTCACCAAGTCCTCCCCTCCCACCAAGCTGGGTTTGATTGCACCCAGCACCAGGAGAAGGTCATGGGTTGTGAAAGCTGAGCTGAACCCATCGCTGGTCATCAGCCTGAGCACCGGTCTCTCTCTCTTCCTTGGGAGGTTTGTGTTCTTCAACTTCCAGAGAGAGAATGTGGCCAAGCAAGGGTTGCCGGAGCAGAACGGGGTGACACACTTTGAGGCTGGGGACACTAGGGCTAAGGAGTATGTGAGCCTCCTCAAGTCCAATGACCCTGTTGGGTTCAACATTGTGGATGTTTTGGCTTGGGGTTCTATTGGTCACATTGTGGCTTACTATATCTTGGCTACCTCTAGCAATGGCTATGATCCCAAGTTCTTTGAA
>Pyrco_DAP_Chr11v0.1_26682.1
ATGGCCGCCACCTCCTCCGCCTTGTTCTCAGCCCCATCCATCTCCTCCACCGCCGCAAGGCACAACCAGGCCCTCTCACCAACCCAAATCTCCTTCCAAGGCCTCAGACCCCTCACCAAGTCCTCCCCTCCCACCAAACTGGGTTTGATTGCACCCAGCACCAGGAGAAGGTCATGCGTTGTGAAAGCTGAGCTGAACCCATCGCTGGTCATCAGCCTGAGCACCGGTCTCTCTCTCTTCCTTGGGAGGTTTGTGTTCTTCAACTTCCAGAGAGAGAATGTGGCCAAGCAAGGGTTGCCGGAGCAGAACGGGGTGACACACTTCGAGGCTGGGGACACTAGGGCTAAGGAGTATGTGAGCCTCCTCAAGTCCAATGACCCTGTAGGGTTCAACATTGTGGATGTTTTGGCTTGGGGTTCTATTGGTCACATTGTGGCTTACTATATCTTGGCTACCTCTAGCAATGGCTATGATCCCAAGTTCTTTGAC
>Pyrco_DAP_Chr3v0.1_05727.1
ATGGCAGCCACCTCCTCCGCCCTGTTCTCAGCCCCGTCCATCTCCTCCACAGCCACAAGGCACCACCAAACCCTATCACCAACCCAAATCTCCTTCCAAGGCCTCAGACCCCTCACCAGGTCCACCCCTCCCACCAAGCTGGGTTTGCATGCACCCAGCACCAGGAGAAGTTCATGCGTCGTCAAAGCTGAGCTGAACCCATCACTGGTCATCAGCCTGAGCACCGGCCTCTCTCTCTTCCTTGGGAGGTTTGTTTTCTTCAACTTCCAGAGAGAGAATGTGGCCAAGCAAGGGTTGCCGGAGCAGAACGGGGTGACGCACTTTGAGGCTGGGGACACTAGGGCTAAGGAGTATGTGAGCCTCCTCAAGTCTAATGACCCTGTTGGGTTCAACATTGTGGATGTTTTGGCTTGGGGTTCTATCGGTCACATCGTGGCTTACTACATCTTGGCCACCTCTAGCAATGGCTATGATCCCAAGTTCTTTGAA
>Pyrco_BP1_007354.1
ATGGCCGCCACCTCCTCCGCCTTGTTCTCAGCCCCATCCATCTCCTCCACCGCCGCAAGGCACAACCAGGCCCTCTCACCAACCCAAATCTCCTTCCAAGGCCTCAGACCCCTCACCAAGTCCTCCCCTCCCACCAAACTGGGTTTGATTGCACCCAGCACCAGGAGAAGGTCATGCGTTGTGAAAGCTGAGCTGAACCCATCGCTGGTCATCAGCCTGAGCACCGGTCTCTCTCTCTTCCTTGGGAGGTTTGTGTTCTTCAACTTCCAGAGAGAGAATGTGGCCAAGCAAGGGTTGCCGGAGCAGAACGGGGTGACACACTTCGAGGCTGGGGACACTAGGGCTAAGGAGTATGTGAGCCTCCTCAAGTCCAATGACCCTGTAGGGTTCAACATTGTGGATGTTTTGGCTTGGGGTTCTATTGGTCACATTGTGGCTTACTATATCTTGGCTACCTCTAGCAATGGCTATGATCCCAAGTTCTTTGAC
>Pyrco_BP1_009309.1
ATGGCAGCCACCTCCTCCGCCCTGTTCTCAGCCCCGTCCATCTCCTCCACAGCCACAAGGCACCACCAAACCCTATCACCAACCCAAATCTCCTTCCAAGGCCTCAGACCCCTCACCAGGTCCACCCCTCCCACCAAGCTGGGTTTGCATGCACCCAGCACCAGGAGAAGTTCATGCGTCGTCAAAGCTGAGCTGAACCCATCACTGGTCATCAGCCTGAGCACCGGCCTCTCTCTCTTCCTTGGGAGGTTTGTTTTCTTCAACTTCCAGAGAGAGAATGTGGCCAAGCAAGGGTTGCCGGAGCAGAACGGGGTGACGCACTTTGAGGCTGGGGACACTAGGGCTAAGGAGTATGTGAGCCTACTCAAGTCTAATGACCCTGTTGGGTTCAACATTGTGGATGTTTTGGCTTGGGGTTCTATCGGTCACATCGTGGCTTACTACATCTTGGCCACCTCTAGCAATGGCTATGATCCCAAGTTCTTTGAA
>Pyrco_BP_DH_03g03300
ATGGCAGCCACCTCCTCCGCCCTGTTCTCAGCCCCGTCCATCTCCTCCACAGCCACAAGGCACCACCAAACCCTATCACCAACCCAAATCTCCTTCCAAGGCCTCAGACCCCTCACCAGGTCCACCCCTCCCACCAAGCTGGGTTTGCATGCACCCAGCACCAGGAGAAGTTCATGCGTCGTCAAAGCTGAGCTGAACCCATCACTGGTCATCAGCCTGAGCACCGGCCTCTCTCTCTTCCTTGGGAGGTTTGTTTTCTTCAACTTCCAGAGAGAGAATGTGGCCAAGCAAGGGTTGCCGGAGCAGAACGGGGTGACGCACTTTGAGGCTGGGGACACTAGGGCTAAGGAGTATGTGAGCCTACTCAAGTCTAATGACCCTGTTGGGTTCAACATTGTGGATGTTTTGGCTTGGGGTTCTATCGGTCACATCGTGGCTTACTACATCTTGGCCACCTCTAGCAATGGCTATGATCCCAAGTTCTTTGAA
>Pruav_sc0001392.1_g330.1.mk
ATGGCAGCCTCTTCCTCCACCTTGTTCTCTTCCCCAGCCATCTCTTCCACCATCTCAAGGAGCCATACTCACCAACTCTCACCAACCCAAATCTCCTTCCAAGGCCTCAGACCCCTCACCAAGGCTGCCCCAAGCACCAAGCTGAGCTTCAGTGCACCAAACACCAAGAGATCAAGTGGTGTTGTGAGAGCAGAGCTGAACCCATCTTTGGTCATAAGCCTGAGCACAGGGCTGTCACTTTTCTTGGGGAGGTTTGTGTTCTTCAACTTCCAGAGAGAGAATGTGGCCAAGCAAGGCTTGCCTGAGCAGAATGGAGTTACCCATTTTGAGGCAGGAGACACCAGAGCCAAGGAGTATGTGAGCCTCCTCAAATCTAATGACCCTGTTGGCTTCAACATTGTGGATGTTCTGGCTTGGGGCTCCATTGGTCACATAGTGGCTTACTACATCTTGGCCACTTCTAGCAATGGCTATGATCCCAAGTTCTTTGAA
>Pyrusco11g022390.1
ATGGCAGCCACCTCCTCCGCCTTGTTCTCAGCCCCATCCATCTCCTCCACCGCCGCAAGGCACCACCAGGCCCTCTCACCAACCCAAATCTCCTTCCAAGGCCTCAGACCCCTCACCAAGTCCTCCCCTCCCACCAAACTGGGTTTGATTGCACCCAGCACCAGGAGAAGGTCATGTGTTGTGAAAGCTGAGCTGAACCCATCGCTGGTCATCAGCCTGAGCACCGGTCTCTCCCTCTTCCTTGGGAGGTTTGTGTTCTTCAACTTCCAGAGAGAGAATGTGGCCAAGCAAGGGTTGCCGGAGCAGAACGGGGTGACACACTTCGAGGCTGGGGACACTAGGGCTAAGGAGTATGTGAGCCTCCTCAAGTCCAATGACCCTGTAGGGTTCAACATTGTGGATGTTTTGGCTTGGGGTTCTATTGGTCACATTGTGGCTTACTATATCTTGGCTACCTCTAGCAATGGCTATGATCCCAAGTTCTTTGAC
>Pyrbe_006440
ATGGCAGCTACCTCCTCCGCCTTGTTCTCAGCCCCATCCATCTCCTCCACCGCCGCAAGGCACCACCAGGCCCTCTCACCAACCCAAATCTCCTTCCAAGGCCTCAGACCCCTCACCAAGTCCTCCCCTCCCACCAAACTGGGTTTGATTGCACCCAGCACCAGGAGAAGGTCATGCGTTGTGAAAGCTGAGCTGAACCCATCGCTGGTCATCAGCCTGAGCACCGGTCTCTCTCTCTTCCTTGGGAGGTTTGTGTTCTTCAACTTCCAGAGAGAGAATGTGGCCAAGCAAGGGTTGCCGGAGCAGAATGGGGTGACACACTTCGAGGCTGGGGACACTAGGGCTAAGGAGTATGTGAGCCTCCTCAAGTCCAATGACCCTGTAGGGTTCAACATTGTGGATGTTTTGGCTTGGGGTTCTATTGGTCACATTGTGGCTTACTATATCTTGGCTACCTCTAGCAATGGCTATGATCCCAAGTTCTTTGAC
>Pyrbe_034523
ATGGCAGCCACCTCCTCCGCCCTGTTCTCAGCCCCGTCCATCTCCTCAACAGCCACAGGGCACCACCAAACCCTATCACCAACCCAAATCTCCTTCCAAGGCCTCAGACCCCTCACCAGGTCCTCCCCTCCCACCAAGCTGGGTTTGCATGCACCCAGCACCAGGAGATGTTCATGCGTCGTCAAAGCTGAGCTGAACCCATCACTGGTCATCAGCCTGAGCACCGGACTCTCTCTCTTCCTTGGGAGGTTTGTTTTCTTCAACTTCCAGAGAGAGAATGTGGCCAAGCAAGGGTTGCCGGAGCAGAACGGGGTGACGCACTTTGAGGCTGGGGACACTAGGGCTAAGGAGTATGTGAGCCTCCTCAAGTCTAATGACCCTGTTGGGTTCAACATTGTGGATGTTTTGGCTTGGGGTTCTATCGGTCACATCGTAGCTTACTACATCTTGGCCACCTCTAGCAATGGCTATGATCCCAAGTTCTTTGAA
>Pyrpy_N_03g0469.1
ATGGCAGCCACCTCCTCCGCCCTGTTCTCAGCCCCGTCCATCTCCTCAACAGCCACAAGGCACCACCAAACCCTATCACCAACCCAAATCTCCTTCCAAGGCCTCAGACCCCTCACCAGGTCCTCCCCTCCCACCAAGCTGGGTTTGCATGCACCCAGCACCAGGAGAAGTTCATGCGTCGTCAAAGCTGAGCTGAACCCATCACTGGTCATCAGCCTGAGCACCGGACTCTCTCTCTTCCTTGGGAGGTTTGTTTTCTTCAACTTCCAGAGAGAGAATGTGGCCAAGCAAGGGTTGCCGGAGCAGAACGGGGTGACGCACTTTGAGGCTGGGGACACTAGGGCTAAGGAGTATGTGAGCCTCCTCAAGTCTAATGACCCTGTTGGGTTCAACATTGTGGATGTTTTGGCTTGGGGTTCTATCGGTCACATCGTGGCTTACTACATCTTGGCCACCTCTAGCAATGGCTATGATCCCAAGTTCTTTGAA
>Pyrpy_N_11g0347.1
ATGGCAGCCACCTCCTCCGCCTTGTTCTCAGCCCCATCCATCTCCTCCACCGCCGCAAGGCACCACCAGGCCCTCTCACCAACCCAAATCTCCTTCCAAGGCCTTAGACCCCTCACCAAGTCCTCCCCTCCCACCAAACTGGGTTTGATTGCACCCAGCACCAGGAGAAGGTCATGCATTGTGAAAGCTGAGCTGAACCCATCGCTGGTCATCAGCCTGAGCACCGGTCTCTCTCTCTTCCTTGGGAGGTTTGTGTTCTTCAACTTCCAGAGAGAGAATGTGGCCAAGCAAGGGTTGCCGGAGCAGAACGGGGTGACACACTTCGAGGCTGGGGACACTAGGGCTAAGGAGTATGTGAGCCTCCTCAAGTCCAATGACCCTGTAGGGTTCAACATTGTGGATGTTTTGGCTTGGGGTTCTATTGGTCACATTGTGGCCTTACTATATCTTGGCTACCTC
>Rosch_v2.0_Chr5g0074661
ATGGCAGCTTCTTCCTCCTCCACCTTGTTCCTCTCACCCTCCATCACAAGGCCACAACTCTCACCAACCCAAATCTCCTTCCAAGGCCTCAGACCCCTCACCAGGTCTGCAGCCCCAAGCACCAAGTTGAGCTTCACTGCACCAACCACCAAGAGATCAAGTGGTGTTGTGAGAGCTGAGCTGAGCCCACCTTTGGTCATAAGCCTCAGCACAGGTCTATCACTATTCTTGGGTAGGTTTGTGTTCTTCAACTTCCAGAGGGAGAATGTTGCCAAACAAGGCTTGCCTGAGCAGAATGGAGTGACTCATTTCGAGGCTGGTGACACCAGGGCTAAGGAGTATGTGAGCCTCCTCAAGTCAAATGACCCAGTTGGATTCAACATTGTGGATGTTCTGGCTTGGGGTTCAATTGGTCACATAGTGGCTTACTACATCTTGGCAACCTCCAGCAATGGCTATGATCCCAAGTTCTTTGAC
>Rubch_LG03.4992
ATGGCAGCTTCTTCCTCCTCCACTTTGTTCCTCTCCCCCTCCATCACAAGGCCTCAGCTCTCACCATCCCAAATCTCCTTCCAAGGCCTCAGACCCCTCACCAGGTCTGCAGCCCCAAGCACCAAGTTGAGCATCACTGCACCAAATACCAAGAGATCAACTGGTGTTGTGAGAGCTGAGCTGAGCACTCCTTTGGTCATAAGCCTCAGCACAGGGCTATCCCTGTTCTTGGGTAGGTTTGTGTTCTTCAACTTCCAGAGGGAAAATGTTGCCAAGCAAGGCTTACCTGAGCAGAATGGAGTGACCCATTTTGAGGCTGGTGACACCAGGGCTAAGGAGTATGTGAGCCTCCTCAAGTCAAATGACCCTGTTGGGTTCAACATTGTGGATGTTCTGGCTTGGGGTTCAATTGGTCACATAGTGGCTTACTACATCTTGGCAACCTCCAGCAATGGCTATGATCCCAAGTTCTTTGAC
>Ruboc_03_G12074
ATGGCAGCTTCTTCCTCCTCCACTTTGTTCCTCTCCCCCTCCATCACAAGGCCTCAGCTCTCACCAACCCAAATCTCCTTCCAAGGCCTCAGACCCCTCACCAGGTCTGCAGCCCCAAGCACCAAGTTGAGCATCACTGCACCAAATACCAAGAGATCAACTGGTGTTGTGAGAGCTGAGCTGAGCACTCCTTTGGTCATAAGCCTCAGTACAGGGCTATCCCTGTTCTTGGGTAGGTTTGTGTTCTTCAACTTCCAGAGGGAAAATGTTGCCAAGCAAGGCTTACCTGAGCAGAATGGAGTGACCCATTTTGAGGCTGGTGACACCAGGGCTAAGGAGTATGTGAGCCTCCTCAAGTCAAATGACCCTGTTGGGTTCAACATTGTGGATGTTCTGGCTTGGGGTTCAATTGGTCACATAGTGGCTTACTACATCTTGGCAACCTCCAGCAATGGCTATGATCCCAATAACAAGATGTGGGCAAAATCTCATGGTACTTGGTACAGTGAAAATGGTCTTACAGGT
