# Supplementary material for: Transcriptomics of long‐term, low oxygen storage coupled with ethylene signaling interference suggests neofunctionalization of hypoxia response pathways in apple ( Malus domestica )
Source: Plant Direct. 2024 Dec 20;8(12):e70025. doi: 10.1002/pld3.70025 (PMC11660084; doi:10.1002/pld3.70025)
Supplement: Supplementary file 2 — Data S2: Homologs of all 606 hypoxia response genes identified in this study across 42 representative species of land plants). [file PLD3-8-e70025-s004.gz › 01-integratedGeneFamilies_dir/5589.faa]

>gnl_Ambtr_v1.0_evm_27.model.AmTr_v1.0_scaffold00032.206
MSSISKLRCITVDVTGTLIAYKGELGDYYCMAAKAVGLPCPDYKRMHEGFKAAYTDMAKKYPCFGHAAKIPNVDWWHSCVKDSFIKAGYDYDQETFEKVFKRIYSVFGSAAPYTVFPDSQPFLRWLRERGLIVGIVSNAEYRYKDVILPALGLNQGSEWDFGVFSGIDGVEKPNPRIYEIALEKAGNIAPHEVLHIGDSMRKDYLPAKSVGMHALLLDRFKTPDAENWKMSGAIVLPDLVATQAWLSGEEEDIKKKPINVA
>gnl_Aquco_v3.1_Aqcoe1G162100.1
MSLLSRLRCVTIDVTGTLIAYKGDLGDYYCMAAKSVGLPCPNYKRMHEGFKSAYTDMAKQYPCFGHAAKMPNIVWWRSCVKDSFVRAGYDYDEETFEKVFRRIYSVFGSAAPYTIFPDSKPFLIWAREQGLTVGIVSNAEYRYQDVILPSFGLNQGSEWDFGVFSGLEGVEKPDPRIYQIALERAGNIAPEEVLHIGDSIRKDYMPAKALGMHALLLDRFKTREAESWKQTGAPVLPDLETAQAWLTAENSSDGTFLSSSQDGHISSSL
>gnl_Arath_TAIR10_AT5G44730.2
MAVSLLSKLRCITVDVTGTLIAYKGELGDYYCMAAKAIGLPCPDYKRVHEGFKLAYTDMAQKYPCFGFHAKMPNIVWWKTCVRDSFVKAGYEYDEETFEKIFRRIYSTFGSAAPYSVFQDSQPFLRWARRKGLIVGLVSNAEYRYQEVILPSFGLSKAEWDFGVFSGIEGIEKPDPRIFTLALERAGNNIAPEEVLHIGDSMRKDYVPAKSIGMHALLVDRFKTEAAKDWIEAGAIVLPDLVAVQQLLESDKLKC
>gnl_Betvu_v1.2_Bv6_150190_odmk.t1
MSFLSKLRYITVDVTGTLIAYKGELGDYYCMAAKAVGLPCPDYKRVHEGFKLSYTEMAKKYPCFGHAAKMPNIIWWKTCVRDSFKRAGYDYDEDTFEKIFRRIYASFGSSAPYVLFPDAIPFLRWVRSKGIPIGLVSNAEYRYQDVILPALGLNQGSEWDFGVFSGLEGVEKPNPRIYEIALERAGNIAPEEALHIGDSFRKDYLPAKSLGMHALLLDRFKTPDAENWRKAGSPIFPDLTSVKNLLDSGNIDLLKDN
>gnl_Carpa_v0.4_evm.model.supercontig_30.100
MSLLSKLRCITVDVTGTLIAYKGELGDYYCMAAKAVGLPCPDYKRVHEGFKHAYTEMAKQYPCFGYLVKMPNIVWWKTCVRDSFVRVRYFNDNFTFNLTKFIRSSI
>gnl_Elagu_v2.0_p5_sc00010.V1.gene619
MSILSKLRCITVDVTGTLIAYKGQLGDYYCMAAKSVGLPCPDYKRMHEGFKAAYTEMAKRYPCFGYAAKIPNVDWWRSCVKDSFTKAGYEYDDETFEKVFRRIYASFGSSAPYSVFPDSQPFLRWARQKGLVVVIVSNAEYRYQDVILPALGLHQGSEWDFGVFSGLVGVEKPDPRMYEIALEKAGNIPPEEALHIGDSMRKDYIPARSVGMHALLLDRFKTPDAESWKQSGALVFPDLLAVRDWLTKEEVIAAGQKA
>gnl_Elagu_v2.0_p5_sc00042.V1.gene648
MAILSKLRCITVDVTGTLIAYKGHLGDYYCMAAKAVGLPCPDYKRMHEGFKAAYTDMAKRYPCFGHAAKVPNVDWWRSCVKDSFIRAGYEYDDETFEKVFRRIYSAFGSSAPYSIFPDSQPFLRWARQKGLIVGIVSNAEYRYQDVILPALGLNQGSEWDFGVFSGLVGVEKPDPRIYEIALEKAGNIAPEEALHIGDSMRKDYIPARTVGMHALLLDRFKTPDAESWRQSGALVLPDIMAVQDWLIKEVGLAAGQQA
>gnl_Eucgr_v2.0_Eucgr.D00011.1
MKILSKLRCITVDVTGTLMAYKGELGDYYCMAAKSVGLPCPDYKRVHEGFKLAYTEMAKKYPCFGYAAKMPNIVWWKTCVRNSFVQAGYEFDEETFEKIFKRIYASFGSAAPYTVFPDSQPFLRWLRQQGLKVGIVSNAEYRYKDVILPALGLNQGSEWDFGVFSGLEGVEKPDPRIYEIALERAGNIAPEEVLHIGDSMRKDYVPAKSVGMHALLLDRFKTSDAEEWRKSGAVVLPDLVAAQDWLSRDEQVPS
>gnl_Manes_v6.1_Manes.16G057900.1
MLDAMSLLSKLRCITVDVTGTLIAYKGELGDYYCMAAKSVGLPCPDYKRVHEGFKLAYTDMAKKYPCFGHAAKMPNIVWWKTCVRNSFIKAGYDYDEETFEKIFRRIYASFGSSAPYTVFPDSQPFLRWAREKGILVGLVSNAEYRYQDVILPALGLNQGSEWDFGVFSGLEGVEKPDPRIYEIALERAGNIAPEEALHIGDSMRKDYLPAKSVGMHALLLDRFKTPDAEQWRKSGAVVLPDLVSVQELLTLGTLTC
>gnl_Medtr_Mt4.0v1_Medtr2g035440.1
MSILPKLRCVTIDVTGTLMAYKGELGDYYCMAAKASGRPCPDYKRMHEGFKYAYKDMAKKYPCFGFAAKMPNIVWWKTCVRDSFVRAGYEYDEETFEKIFRRIYSSFGSSAPYTVFPDSKPFLRWLRGKGLKVGIVSNAEYRYRDVILPALGLNQGSEWDFGVFSGLEGVEKPDPKIYEIALERAGNIAPEEALHIGDSMRKDYEPAKSIGMHALLLDRFKTPEAVEWRKSGAVVLPDLTTTQEWLSSEKSTS
>gnl_Mimgu_v2.0_Migut.M02014.1
MSMLTKLRLITVDVTGTLIAYKGELGDYYCMAAKSVGLPCPDYKRVHEGFKLAYTEMVNKHPCFGFSEKIPNIVWWKTCVRDSFVRAGYDYDEETFENVFRRIYATFGSAAPYSIFPDSQPFLKGLREKGIIVGIVSNAEYRYKDVVLPALGLHEGSEWDFGVFSGLEGVEKPDPRMYEIALERAGNIAPEEALHIGDSIRKDYLPAKSVGMHALLLDRFKTPDAENWKKSGATVLPNLVAVQEWLSSEEHGR
>gnl_Musac_v1_GSMUA_Achr7T03620_001
MSILSKLRCITVDVTGTLIAYKGELGDYYCMAAKAVGLPCPDYRRMHEGFKSAYTDMAKQYPCFGHAAKMPNIDWWRSCVKDSFIRAGYEYDDETFEKVFKRIYSSFGSSAPYSVFLDSQPFLRWARQKGLIVGIVSNAEYRYQDVILPALGLNRGLEWDFGVFSGIVGVEKPDPRIYQIALEKAGNINPSEALHIGDSMRKDYLPARSVGMHALLLDRFKTSDAETWRKSGAIVLPDLVAAQEWLTKEENTAAMQQN
>gnl_Musac_v1_GSMUA_Achr8T33540_001
MSILSKLRCITVDVTGTLIAYKGELGDYYCMAAKAVGLPCPDYKRMHEGFKAAYTDMVKEYPCFGHAAKMPNIDWWRACVKDSFIRAGYEYDAETFEKVFRRIYSSFGSSAPYVVFPDSQPFLRWARQKGLMVGIVSNAEYRYQDVILPALGINQGSEWDFGVFSGVEGVEKPDPRIYEIALEKAGNIAAEEAVHIGDSMRKDYLPASSVGMQALILDRFKTSDAENWRKSGAVVLPDLVATQEWLTKEENVTAMLA
>gnl_Nelnu_v1.0_NNU_014013-RA
MVSSPWSMLLKLRCVTIDVTGTLIAYKGELGDYYCMAAKAVGLPCPDYKRMHEGFKDAYTNMAKQYPCFGYAEKMPNIVWWKSCVKDSFIRAGYEYDDETFEKVFKRIYSVFGSSAPYTIFPDSQPFLRWVREKGITVGIVSNAEYRYQDVILPALGLEQGFEWDFGVFSGLEGVEKPDPRIYEIALQKAGNIAPEEALHIGDSFRKDYMPAKSIGMHALLLDRFKSPDAENWRKAGALVLPDLVATQAWLTAENSSSQEAASYT
>gnl_Nelnu_v1.0_NNU_023497-RA
MLSKLRCITIDVTGTLIAYKGELGDYYCMAAKAVGLPCPDYNRMHEGFKAAYTDMAKRYPCFGYAAKMPNIVWWKSCVKDSFVRAGYDYDEETFEKVFRRIYSVFGSSAPYTIFPDSQPFLRWACEKGITIGIVSNAEYRYQDAILPALGLDQGSEWDFGVFSGLEGVEKPDPRIFKIALEKAGNIAPEEALHIGDSMRKDYLPAKSIGMHALLLDRFKSPDAESWRKSGAVVLSDLVATQAWLTSEKSS
>gnl_Orysa_v7.0_LOC_Os02g07730.1
MSLLSKLRLVTVDVTGTLIAYKGQLGDYYCMAAKSAGMPCPDYKRMHEGFKAAYTEMTVRHPCFGHASNMPNIDWWKMCVKDSFIRAGYEYDDATFEKIFRRIYSTFGSSAPYSVFPDAQQFLRWLRNNGCTVGIVSNAEYRYKDVVLPALGLNEGSEWDFGVFSGIVGVEKPDRRMYEAALEMAGGVAAAEALHIGDSMRKDYAPARRAGMHALLLDRFRTAEAEGWRRSGAAVLPDLAAAREWLTAAAAPPATAAWRRSPSSQLTAESSE
>gnl_Orysa_v7.0_LOC_Os06g45440.1
MSLISKLRLITVDVTGTLLAYKGQLGDYYCMAAKAAGKPCPDYQRMHEGFKLAYTEMARQYPCFGFAAKMPNIDWWRMCVKDSFVKAGYEYDEETFEKIFKRIYSSFGSSAPYSVFPDAQPFMRWLRGKGLTVGIVSNAEYRYKDVILPALGLNQGSEWDFGVFSGIVGVEKPDPSIYRIALEMAGKVAPEEALHIGDSMRKDYTPARSIGMHALLLDRFKTADAESWRKSGATVLPDLVAAQEWLSKNLKDEPVAAEQNV
>gnl_Phavu_v2.1_Phvul.009G243000.1
MTLLAKLRCVTIDVTGTLMAYKGELGDYYCMAAKAAGHPCPDYKRMHEGFKLAYKEMAKNYPCFGHAAKMPNIVWWKTCVRDSFVRAGYVYDEETFEKIFRRIYASFGSSAPYTVFPDSQPFLRWLREQGLKVGIVSNAEYRYQDVILPALGLNEGSEWDFGVFSGLEGIEKPNPKIYEIALERAGNIPPEQTLHIGDSIRKDYEPAKSIGMHALLMDRFKTPEAAEWKKTGAVVLPDLSAVQEWLSSAESDF
>gnl_Phypa_v3.3_Pp3c17_20220V3.1
MAAQAMMRKAAPCAMRQLKCITVDVTGTLIAYKGLLGDYYCKAAKAVGVPCPDYDQMHEGFKVAYTEMASKYPCFGQATKMSNRDWWRTCVRNSFREAGYDYSNEIFDHVFKRIYSMFGSTAPYMIYSDAQPFLRWARKQGIVVGVVSNAEYRYRDIILPTLGLNQGSEWDFGLFSGIVGIEKPDPRIFEIALKKAGGVAPEHALHIGDSLVKDYLPARELGMHAMLLDRFKSKEARVAREAGVPVFPDLSDAQNFIISWQEQVKRASMI
>gnl_Phypa_v3.3_Pp3c2_4490V3.1
MAAQALMQKASPAALGKLKCITVDVTGTLIAYKGLLGDYYCMAAKAVGLPCPDYDRMHQGFKIAYKDMATKHPCFGQASRMPNIDWWRVCVRNSFIEAGYNYDDETFGKVFKRIYSMFGSAAPYIIYPDAQPFLRWARKQGIIVGVVSNAEYRYRDVILPCLGLNQGSEWDFGVFSGIVGVEKPDPRIFEIALKKAGGIAPEQALHIGDSLRKDYVPARGLGMHALLLDRFQTNEAMRASEAGVPVFPDLTYAQKYIMSLQEKTEALVV
>gnl_Phypa_v3.3_Pp3c8_22630V3.1
MVRIMFVRAFTSGSHALLKHGVRSRAQPLKCVTVDVTGTLMGYKGVLGDYYCMAAKRSGLPCPDYERMHQGFKVAYKEMDTLYPCFGKLHNISNQEWWRTCVRKAFCEAGYDYTDKEFDAVFKRIYGIFGSAAPYEVFEDAKPFLRWVRAQGIVVGVLSNASYRYRDDILPQLGLRQGEEWDFGVFSGIEGVEKPNPEIFKIALSRAGDNILPEQALHIGDSLRKDFVPAAALGMHALLLNRFDSKEARAAKENGVLVVTDLHQCQDYITRLQEEAKTSVLL
>gnl_Poptr_v3.0_Potri.003G154500.1
MSLLSKLRCITVDVTGTLIAYKGELGDYYCMAAKSVGLPCPDYKRMHEGFKLAYTEMAKKYPCFGHAAKLPTIVWWKTCVRNSFIKAGYDYDEETFEKIFRRIYASFGSSAPYSVFPDSQPFLRWARGEGLLVGLVSNAEYRYQDVILPALGLEQGSEWDFGVFSGLEGVEKPDPRIYKIALERAGKIAPIAPEVTLHIGDSMRKDYLPAKSVGMQALLLDRFKTPDAVEWKKSGATVLPDLAAVQEFLTSGNKLTC
>gnl_Poptr_v3.0_Potri.003G153900.1
MSLLSKLRCITVDVTGTLIAYKGELGDYYCMAAKSVGLPCPDYKRMHEGFKLAYTEMAKKYPCFGHAAKLPTIVWWKTCVRNSFIKAGYDYDEETFEKIFRRIYASFGSSAPYSVFPDSQPFLRWARGEGLLVGLVSNAEYRYQDVILPALGLEQGSEWDFGVFSGLEGVEKPDPRIYKIALERAGKIAPIAPEVTLHIGDSMRKDYLPAKSVGMQALLLDRFKTPDAVEWKKSGATVLPDLAAVQEFLTSGNKLTC
>gnl_Prupe_v2.1_Prupe.4G118300.1
MSLLSKLRCITVDVTGTLLAYKGELGDYYCMAAKSVGLPCPDYQRVHEGFKYAYKDMASKYPCFGHAAKMPNIVWWKACVRDSFMRAGYHYDEETFEKVFRRIYASFGSSAPYSIFPDSQPFLRWVHEQGLKVGIISNAEYRYRDVILPALGVNQGSDWDFGVFSGIEGVEKPDPRIYEIALERAGNMAPEEVLHIGDSMRKDYVPATSIGMHALLLDRFKTSDAEEWRKSGAVVLPDLEAAKEWLTSEKSSC
>gnl_Selmo_v1.0_167838
MAAARLKCVTLDVTGTLMAYKGELGDYYCMSAKALGLPCPDYKRVHEGFKAAYAEMSKKFPCFGYGHLSDVEWWRRCVRDSFIRAGYSFDPDTGEQIFNRIHAMFGSTAPYTIFPDAQPFLRWARASGLSVGIVSNAESRYRDVILPALGLNQGSEWDFGVFSGLEGVEKPDPGIYKLALEKAGNVPPSMALHIGDSLRKDYLPAQSLGIHAILLDRFKTAEAARLKESGVIVLPDLSAAQQWILHNCSVQQITKGLD
>gnl_Solly_v2.4_Solyc02g081820.2.1
MLYIVKRLRCITLDITGTLIAYKGDLGDSYCLAVQAGFKVAYAELAKKHPCFGFADNIPNYVWWKICVRDSFVKAGYEYDDETFQNIYSRIYATFGSAAPYRIFPDAIPFLRWLRKGDVTVGLVSNAEYRYRDIILPALRLNQGSEWDFGVFSGLDGVEKPDPRIFEIALKKAGNVAPEEALHIGDSLRKDYLAARGVGMHALLLDRFKTADAVNGRKSGAIVLPDLTATKDWLTSEKLVSCL
>gnl_Solly_v2.4_Solyc02g081830.2.1
MSILTKLRCITLDVTGTLIAYKGELGDYYCMAAKAAGQQCPDYKRVHEGFKLAYTEMAKKHSCFGFAEKIPNIVWWKTCVRNSFVQAGYEYDDETFEKIFRRIYATFGSSAPYNIFPDAIPFLRWLRERGVTVGLVSNAEYRYQDVILPALGLNQGSEWDFGVFSGLEGVEKPDPRIYEIALKKAGNVAPEEVLHIGDSLRKDYLPARSVGMHALLLDRFKTADAVDWRKSGVTVLPDLIATKEWLTSENSKCIDL
>gnl_Sorbi_v3.1_Sobic.010G220200.1
MSLLSKLRLITVDVTGTLIAYKGHLGDYYCMAAKSAGMPCPDYNRMHEGFKLAYTEMARQYPCFGFAAKMPNIEWWRTCVKNSFVKAGYDYDEETFEKIFRRIYSAFGSSAPYSAFPDAQPFMRWAREKGLIVGVVSNAEYRYKDVILPALGLNQGSEWDFGVFSGMVGVEKPDPRIYKIALEMAGNVAPEEALHIGDSMRKDYTPARSIGMHALLLDRFKTADAESWRQSGATVLPDLVATQEWLTKNQNEEQEKTVASRVLNRMSEKLKMGA
>gnl_Sorbi_v3.1_Sobic.004G058300.2
MSSLLSRLRLVTVDVTGTLIAYRGQLGDYYCMAAKSAGMPCPDYARVHEGFKLAYADMSRRHPCFGHAAAMPTADWWWKTCVRDSFVRAGYDYDDETFERIFRRIYSTFGSAAPYAVFPDAQRFLRWLRKEGLVVGIVSNAEHRYRDVVLPALGLNQGSEWDFGVFSGVVGVEKPDPRIYEAALEQAAAVTGGVAPGEALHIGDSLRKDYAPARSLGMHALLLDRFRTAEAERWRRSGVPVLPDLVAAQEWLASPGGAADQPVTAR
>gnl_Spipo_v2_Spipo8G0017500
MSILSKLRCITIDVTGTLIAYKGELGDYYCKAAKSVGLPCPDYKRMHEGFKNAYSEMAKRYPCFGHAAKMPNIVWWRTCVKDSFVKAGYDYDDETFEKIFKRIYASFGSSAPYSVFPDSQPFLRWARQKNLIVGIVSNAEYRYQDVILPALGLNKGSEWDFGVFSGIEGVEKPNPRIYEIALERAGNVAPEEALHIGDSMRKDYLPARSIGMQALLLDRFKTADAEDWRKAGAPVLPDLEAARDWLTKEEKVAAGQ
>gnl_Stras_v2.0_SGA_v2.0_scaffold171T38868
MSMLSKLRLITVDVTGTLIAYKGQLGDYYCMAAKSIGLPCPDYNRVHEGFKLAYTEMARKHPCFGFAEKIPNIVWWKTRIYATFGSAAPYSIFPDSQPFLRWLRGEKDITVGIVSNAEYRYQDGSEWDFGVFSGLEGIEKPDPKMYEIALERAGNIAPEEALHIGDSMRKDYLPAKAVGMHALLLDRFNTPDAENWKESGATVLPDLVAVKSWLSSEQNDG
>gnl_Theca_v1.1_Thecc1EG005987t3
MSLLSRLRCITVDVTGTLIAYKGELGDYYCMAAKAVGLPCPDYKSVHEGFKFAYTEMAKKYPCFGFAAKMPNIVWWKTCVKDSFVRAGYDYDEETFEKIFRRIYASFGSSAPYTVFPDSQPFLRWAREKGLKVGIISNAEYRYQDVILPALGLNQGSEWDFGVFSGLEGVEKPDPRIYKIALERAGNIAPEETLHIGDSMRKDYVPAKSVGMKALLLDRFKTPDAVEWRKSGAIVLPDLVAVQELLSSGKLTC
>gnl_Utrgi_v4.1_Scf00109.g8895.t1
MSMLMKLRLVTVDVTGTLIAYKGELGDYYCMAAKAIGLPCPDYKRVHEGFKLAYKEMASKHPCFGFSEKIPNIVWWKTCVRDSFVRAGYDYDEETFEKIFRRIYATFGSSAPYKAFPDSSPFLQWLRRSGVNVGLVSNAEYRYQDVILPALGFHQGSEWDFGVFSGLEGVEKPDPRIYKIALERAGNIAPEEALHIGDSFRKDYLPAKSAGMQAILLDRFQSPEAETWKKSGAVVLPDLGAVQDWLTSPQQL
>gnl_Vitvi_Genoscope.12X_GSVIVT01012153001
MSMLSKLRCITFDVTGTLIAYKGELGDYYCMAAKSIGLPCPDYKRVHEGFKLAYTEMAKKYPCFGYAAKMPNIVWWKTCVRDSFVRAGYDYDEETFEKVFRRIYSTFGSSAPYTIFPDSQPFLRWVHEKGLKVGIISNAEYRYKDVILPALGLNQGTEWDFGVFSGLEGVEKPNPRIYEIALERAGNIAPEEVLHIGDSMRKDYLPAKGVGMHALLLDRFKTPDAIEWSKSGATVLPDLVSVQEWLTSQN
>FraveV4A2_3g13030.t1
MSLLSKLRCITVDVTGTLIAYKGELGDYYCMAAKSVGQPCPDYKRMHEGFKLAYKEMASNYPCFGHAAKMPNIVWWKTCVRDSFIRAGYHYDEETFEKVFRRIYASFGSAAPYSIFPDSQPFMRWVREQGLKVGLVSNAEYRYQEVILPALGLNQGSEWDFGVFSGIEGVEKPDPRIYEIALKRAGNIKPEEVLHIGDSMRKDYVPATSIGMHGLLLDRFKTSDAEEWRKSGAVVLPDLEAAKEWITSEKSAG
>Maldo_HF_11503
MNVQSKPQTTLRFLLRNSGSLPISACDFGVSLQNSFTMSLLAKLRCITVDVTGTLLAYKGELREYYCMAAKAVRPECPGYKSVHEGFKYAHKDMATKYPCFRHAAKMSNIMWWKTCVRDSFIRGTDWDFGVFSGIEGVEKPNPRIYELGWKSVTGRGSAHRGQHAQRLCPSNSIGMLELLLDRFKTSDADEWLFPDLEAAKEWLTTEKSAS
>Maldo_HF_20821
MEKLETDQENFFEFSVKFFSVSFFSLILESEKESKSIYYSVFVDANRLRMSVLVEILCATSVFQALGFLKGWRNFLLGSETLSYLLSLTSRNCNPDNGINNLIHIEIGFGFQRDKTLIIPNWVLEVDQNPSHGLNITAAFGLMSMLNEVVDVFWLELQNSFTMSLLSKLWCITVDVIGTLLAYKGELRDYYCMVAKVVGLECLTTKKCMKASNMHIKTWPPSIHVSGMVRKWLTSCGGKLVSETPL
>Maldo_HF_23031
MLSVRLCTVGNKQELFAARVKMKLQNMYDSRTTIFSPEGRLYQVEYAMEAIGNAGTAIGILSKDGVVLVGEKKVTSKLLQTSTSTEKMYKIDDHVACAVAGIMSDANILINTARVQAQRYTFAYQEPMPVEQLVQSLCDTKQGYTQFGWDKNYGFQLYMSDPSGNYGGWKAAAIGANNQAAQSMLKQDYKDEITREEAVELALKVLSKTMDSTSLTSDKLELAEVFVLPSGKVKYQVCSPDALSKLLVKSGILSPISASGFTMSLLSKLRCITVDVTGTLLAYKGELGDYYCMAAKAVGLECPDYKRVHEGFKYAYKDMATKYPCFGHAAKMPNIVWWKTCVRDSFIRAGYHYDEETFEKVFRRIYASFGSSAPYSIFPDSQPFLRWVHEQGLKVGIISNAEYRYRDVILPALGVHQGTDWDFGVFSGIEGVEKPNPKIYELALKRAGNLSPDEVLHIGDSMRKDYVPATSIGMHALLLDRFKTSDADEWRKSGAVVLPDLEAAKEWLTSQKSAS
>Malba_016011
MSLLAKLRCITVDVTGTLLAYKGELGEYYCMAVKALGLECPDYKRVHEGFKYAYKDMATKYPCFRHAAKMPNIIWWKTCVRDSFIRVRHLTWLVNLLVQSDVIISFSTTVVCDAKVLWLDISTMRRHLRTDVCTHPFGSSAPYSIFPDSQPFLRWVHEQGFKSLFQQHYLRLQYAHPLGLVCFHFFLFLMVSYQLFIQGTDWDFGVFSGIEGVEKPNPRIYELVLGRAGNLSLDKVLHIGDRRKDYVPATALGCLHCYWIGSRHLMPMSGFFPT
>Malba_043547
MSLLSKLRCITVDVTGTLLAYKGELGDYYCMAAKAVGLECPDYKRVHEGFKYAYKDMATKYPCFGHAAKMPNIVWWKICVRDSFIRAGYHYDEETFEKVFRRIYASFGSSAPYSIFPDSQPFLRWVHEQGLKVGIISNAEYRYRDVILPALGVHQGIDWDFGVFSGIEGVEKPNPKIYELALERAGNLSPDEVLHIGDSMRKDYVPATSIGMHALLLDRFKTSDADEWRKSGAVVLPDLEAAKEWLTSQKSAS
>Malba_043548
MSLLSKLRCITVDVTGTLLAYKGELGDYYCMAAKAVGLECPDYKRVHEGFKYAYKDMATKYPCFGHAAKMPNIVWWKICVRDSFIRAGYHYDEETFEKVFRRIYASFGSSARYSIFPDSQTFLRWVHEQGLKVGIISNAEYRYRDVILPALGVHQGIDWDFGVFSGIEGVEKPNPKIYELALERAGNLSPDEVLHIGDSMRKDYVPATSIGMHALLLDRFKTSDADEWRKSGAVVLPDLEAAKEWLTSQKSAS
>Maldo_GDDH_05G1245600
MNVQSKPQTTLRFLLRNSGSLPISACDDNWNSLKRLVDSSNICFGVSLQNSFTMSLLAKLRCITVDVTGTLLAYKGELREYYCMAAKAVRPECPGYKSVHEGFKYAHKDMATKYPCFRHAAKMSNIMWWKTCVRDSFIRGTDWDFGVFSGIEGVEKPNPRIYELVLERAGNLSLDEVLHIGDSTRKDYVPATALGCLNCYWIGSRHLMPMSGFFPT
>Maldo_GDDH_10G1226900
MSLLSKLRCITVDVTGTLLAYKGELGDYYCMAAKAVGLECPDYKRVHEGFKYAYKDMATKYPCFGHAAKMPNIVWWKTCVRDSFIRAGYHYDEETFEKVFRRIYASFGSSAPYSIFPDSQPFLRWVHEQGLKVGIISNAEYRYRDVILPALGVHQGTDWDFGVFSGIEGVEKPNPKIYELALKRAGNLSPDEVLHIGDSMRKDYVPATSIGMHALLLDRFKTSDADEWRKSGAVVLPDLEAAKEWLTSQKSAS
>Pyrco_DAP_Chr10v0.1_25354.1
MSLLSKLRCITVDVTGTLLAYKGELGDYYCMAAKAVGLECPDYKRVHEGFKYAYKDMATKYPCFGHAAKMPNIVWWKTCVRDSFIRAGYHYDEETFEKVFRRIYASFGSSAPYSIFPDSQPFLRWVHEQGLKVGIISNAEYRYRDVILPALGVHQGTDWDFGVFSGVEGVEKPNPKIYELALERAGNLSPDEVLHIGDSMRKDYVPATSIGMHALLLDRFKTSDADEWRKSGAVVLPDLEAAKEWITSEKSAS
>Pyrco_DAP_Chr14v0.1_35091.1
MCFLLSLKNTLGHIEMRLLWFRLHCYSAAYILDVTGILLAYKGELRDYYCMAAKAIGLECPDYRRVHEGFKYAYKDMATKYPCFGHAAKMSNIVWWKNCVKDSFIMAGYHYDEETFEKVF
>Pyrco_DAP_Chr5v0.1_12539.1
MSLLAKLRCITVDVTGTLLAYKGELREYYCMTAKAVGLECPDYKRVREGFRYAYKDMATKHPCFGHAAKMPNIRWWKTCVRDSFTRLLWLDISTMRRHLRTDVCMHPFGSSAPYSIFPDSQPFLRWVHEQGLKVGMISNAEYRYRDVILPALGVHHGTDWDFGVFSGIEGVEKPNPRIYELALERAGNLSLDEVLHIGDSMRKDYIPATALGCLHCYWIGSRQLMPMSGGNLAQLSFPT
>Pyrco_BP1_022313.1
MAAKAVGLECPDYKRVREGFRYAYKDMATKYPCFGHAAKMPNIRWWKTCVRDSFTRAGYQYDEETFENRRLKVGMISNAEYRYRDVILPALGVHHGTDWDFGVFSGIEGVEKPNPRIYELALERAGNLSLDEVLHIGDSMCKDCPSNSIGMHALLLDRFKTTDADEWRESGAVVLPDLEAAKEWLTSEKSAS
>Pyrco_BP1_034690.1
MSLLSKLRCITVDVTGTLLAYKGELGDYYCMAAKAVGLECPDYKRVHEGFKYAYKDMATKYPCFGHAAKMPNIVWWKTCVRDSFIRAGYHYDEETFEKVFRRIYASFGSSAPYSIFPDSQPFLRWVHEQGLKVGIISNAEYRYRDVILPALGVHQGTDWDFGVFSGIEGVEKPNPKIYELALERAGNLSPDEVLHIGDSMRKDYVPATSIGMHALLLDRFKTSDADEWRKSGAVVLPDLEAAKEWITSEKSAS
>Pyrco_BP_DH_10g19080
MSLLSKLRCITVDVTGTLLAYKGELGDYYCMAAKAVGLECPDYKRVHEGFKYAYKDMATKYPCFGHAAKMPNIVWWKTCVRDSFIRAGYHYDEETFEKVFRRIYASFGSSAPYSIFPDSQPFLRWVHEQGLKVGIISNAEYRYRDVILPALGVHQGTDWDFGVFSGIEGVEKPNPKIYELALERAGNLSPDEVLHIGDSMRKDYVPATSIGMHALLLDRFKTSDADEWRKSGAVVLPDLEAAKEWITSEKSAS
>Pruav_co4031473.1_g010.1.mk
MSLLSKLRCITVDVTGTLLAYKGELGDYYCMAAKSVGLPCPDYQRVHEGFKYAYKDMASKYPCFGHAAKMPNIVWWKACVRDSFMRAGYHYDEETFEKVFRRIYASFGSSAPYSIFPDSQPFLRWVHEQGLKVGIISNAEYRYRDVILPALGVNQGSDWDFGVFSGIEGVEKPDPRIYEIALERAGNMAPEEVLHIGDSMRKDYVPATSIGMHALLLDRFKTSDAEEWRKSGAVVLPDLEAAKEWLTSEKSSC
>Pyrusco0g033410.1
MSLLSKLRCITVDVTGTLLAYKGELGDYYCMAAKAVGLECPDYKRVHEGFKYAYKDMATKYPCFGHAAKMPNIVWWKTCVRDSFIRAGYHYDEETFEKVFRRIYASFGSSAPYSIFPDSQPFLRWVHEQGLKVGIISNAEYRYRDVILPALGVHQGTDWDFGVFSGIEGVEKPNPKIYELALERAGNLSPDEVLHIGDSMRKDYVPATSIGMHALLLDRFKTSDADEWRKSGAVVLPDLEAAKEWITSEKSAS
>Pyrusco10g008830.1
MSLLSKLRCITVDVTGTLLAYKGELGDYYCMAAKAVGLECPDYKRVHEGFKYAYKDMATKYPCFGHAAKMPNIVWLDISTMRRHLRTDVCMHPFGSSAPYSIFPDSQPFLRWVHEQGLKVGIISNAEYRYRDVILPALGVHQGTDWDFGVFSGVEGVEKPNPKIYELALERAGNLSPDEVLHIGDSMRKDYVPATSIGMHALLLDRFKTSDADEWRKSGAVVLPDLEAAKEWITSEKSAS
>Pyrusco14g010520.1
MAAKAVGLECPDYKRVHEGFKYAYKDMATKYPCFGHAAKMPNIVWWKTYVRDSFIRIRRGSWFGYHYDEETFEKVWVHEQGLKVGIISNGTDWDFVIVHADGSTLCFVF
>Pyrbe_004928
MSLLSKLRCITVDVTGTLLAYKGELGDYYCMAAKAIGLECPDYKRVHEGFKYAYKDMATKYPCFGHAAKMPNIVWWKTCVRDSFIRAGYHYDEETFEKVFRRIYASFGSSAPYSIFPDSQPFLRWVHEQGLKVGIISNAEYRYRDVILPALGVHQGTDWDFGVFSGVEGVEKPNPKIYELALERAGNLSPDEVLHIGDSMRKDYVPATSIGMHALLLDRFKTSDADEWRKSGAVVLPDLEAAKEWITSEKSAS
>Pyrbe_043275
MATKYPCFGHAAKMPNIIWWKTCVRDSFIRGTDWDFGVFSGIEGVEKPNPRIYELALERAGNLSLDETSDADEWRESGAVVLPDLEAAKQWLTSEKSAS
>Pyrpy_N_05g2056.1
MSLLAKLQCITVDVTGTLLAYKGELREYYCMTAKAVGLECPDYKRVREGFRYAYKDMATKHPCFGHAAKMPNIRWWKTCVRDSFTRAGYPYDEETFENRRIIPLLRCNSSSLGCAPRKLLKSLFQQHYLSLQYAHPLGLVCFRFFLFLMVSYQLFIQATDWDFGVFCGIEGVEKPKPRIYELALERAGNLSLDEVLHIGDSMRKDYVPATALGCLHCYWIVSRQLMPMSGGNLAQLSFPT
>Pyrpy_N_10g1123.1
MSLLSKLRCITVDVTGTLLAYKGELGDYYCMAAKAVGLECPDYKRVHEGFKYAYKDMATKYPCFGHAAKMPNIVWWKTCVRDSFIRAGYHYDEETFEKVFRRIYATFGSSAPYSIFPDSQPFLRWVHEQGLKVGIISNAEYRYRDVILPALGVHQGTDWDFGVFSGIEGVEKPNPKIYELALERAGNLSPDEVLHIGDSMRKDYVPATSIGMHALLLDRFKTSDADEWRKSGAVVLPDLEAAKEWITSEKSAS
>Rosch_v2.0_Chr5g0021221
MSLLSKLRCITVDVTGTLIAYKGELGDYYCMAAKSVGQPCPDYKRMHEGFKNAYKDMASKYPCFGHAAKMPNIVWWKTCVRDSFIRAGYHYDEETFEKVFRRIYASFGSAAPYSIFPDSQPFMRWVREQGLIVGIVSNAEYRYQDVILPALGLNQGSEWDFGVFSGLEGVEKPDPRIYEIALKRAGNLKPEEVLHIGDSMRKDFVPATSIGMHALLLDRFKTSDAEEWRKSGAVVLPDLEAAKEWLTSEKSAC
>Rubch_LG03.1227
MSMLSKLRCITVDVTGTLIAYKGELGDYYCMAAKSVGLPCPDYKRMHEGFKYAYKDMATKYPCFGHAAKMPNIVWWKTCVRDSFIRAGYHYDEDTFEKVFRRIYASFGSAAPYTIFPDSQPFLSWVHEQGLKVGIISNAEYRYPDVILPAMGLNQGSQWDFGVFSGLEGVEKPDPRIYEIALKRAGNLAPEEVLHIGDSMRKDYVPATSIGMHALLLDRFKTSDAVEWRKSGAVVLPDLEAAKEWLTSEKSTC
>Ruboc_03_G05824
MSMLSKLRCITVDVTGTLIAYKGELGDYYCMAAKSVGQPCPDYKRMHEGFKHAYRDMATKYPCFGHAAKMPNIIWWKTCVRDSFIRAGYHYDEDTFEKVFRRIYASFGSAAPYNIFPDSQPFLSWVHEQGLKVGIISNAEYRYPEVILPAMGLNQGSQWDFGVFSGLEGVEKPDPRIYEIALKRAGNLAPEEVLHIGDSMRKDYVPATSIGMHALLLDRFKTSDAVEWRKSGAVVLPDLEAAKEWLTSEKSTC
