# Supplementary material for: Transcriptomics of long‐term, low oxygen storage coupled with ethylene signaling interference suggests neofunctionalization of hypoxia response pathways in apple ( Malus domestica )
Source: Plant Direct. 2024 Dec 20;8(12):e70025. doi: 10.1002/pld3.70025 (PMC11660084; doi:10.1002/pld3.70025)
Supplement: Supplementary file 2 — Data S2: Homologs of all 606 hypoxia response genes identified in this study across 42 representative species of land plants). [file PLD3-8-e70025-s004.gz › 01-integratedGeneFamilies_dir/8708.faa]

>gnl_Ambtr_v1.0_evm_27.model.AmTr_v1.0_scaffold00061.6
MAAATALSSMVATHLKYLSSKRPTVLLLPNLSLRHNSLWASKFPFLNFTAAPSSLSLSLSLNEDDIGNVVEEEEEDEHLQQMRRQAEDGRRLYIGNLPYSVTTPQLSQLLQECGTVERVEVVYDRMTDRSRGFGFVTMATAEDASNAIRMLHGSQLGGRTLKVNFPEVPRGGETRMMGTRTRVNKYVDSPHKVYVGNLAWSVTSEKLEEAFMKGGVEGVLGAMVVYEQGNINKSRGFGFVSFATAEQACSAVATFNATVSRSDNNNTPSPSSIFCARKLANVM
>gnl_Aquco_v3.1_Aqcoe2G068300.1
MALTAPFLSISATSLSSLSFSSLRLQPHRLSSTLSFDYLNTIEPHNIKTQFSSLHTFLSHHSSQFIASASALNRFKDSQRGEEFYEDEEDEEIGAKGSRLYVGNLSYDMTSSQLIEIFSEAGRVTSVEIIYDRVTDRSRGFAFITMQTVDEAKEAIRMFSGALVGGRSLKVNFPEVPRGGEREVLGPKIRSSYRGFVDSSYKIYAGNLSWNITSQGLRDAFEDQPGLLSAKVIYERGSGRSRGFGFITFTSMNAAQSALDAMNGVELDGRPLRLNLAVGSASTSDAQLSETKSETETNDSGNATQSTSMH
>gnl_Arath_TAIR10_AT3G52380.1
MSSAYCSSAVAVSAAATASSAATFNPLLSSHSNSQLFYRFTPKSFKLVANCPNPLILHSNIRRHRFFCAAETEASSADDEIQASVEEEEEVEEEGDEGEEEVEEEKQTTQASGEEGRLYVGNLPYTITSSELSQIFGEAGTVVDVQIVYDKVTDRSRGFGFVTMGSIEEAKEAMQMFNSSQIGGRTVKVNFPEVPRGGENEVMRTKIRDNNRSYVDSPHKVYAGNLGWNLTSQGLKDAFGDQPGVLGAKVIYERNTGRSRGFGFISFESAENVQSALATMNGVEVEGRALRLNLASEREKPTVSPPSVEEGETEEASLESNEVLSNVSA
>gnl_Betvu_v1.2_Bv5_108640_czuy.t1
MAAAAAFSSIVTPSSSSSSLAFFPCETSLNHLSPNYFPSPKTKPFPKTLTLKSQNYIISSLPVLFPLHLCHSSSVVNDIEDSITDELEENPDEFEQDEEDEDEEEEEGDESEEVQFEENKGFDSYDDRRIFVGNLPYSMTSTQLSEVFADAGQVQSVEIIYDKVTDRSRGFGFVTMGSIDEAKKAVRTFDGSQVGGRTVRVNFPEVPRGGERKVMGPKIRYSNQRYVDTPHKIYAGNLGWGVTTQGLTDAFANYQGFLSAKVIYDRTSGRSRGFGFITFSSADAAESALSAMNGVELEGRSLRLNMAADRSRSNTEAFSEQTA
>gnl_Carpa_v0.4_evm.model.supercontig_104.10
MAATATTASSSLCNKLCNLPFTPSPIPLRIHFQSSKPKYPKPLRLKTQNPHSFPFSILSSLSNSRCFSATFDSFQITEDDSQKESEAEEEQEEEEEVEEEEEAEEDEEGENAKRSGDDVGRLYVGNLPYAMTSSQVAEYFGEAGDVVSVEIVYDRVTDRSRGFAFVTMGSNEEAKEAIRMFDGSQMGGRTVRVNFPEVPRGGEREVMGPKIRSGYKGFVDSPYKIYAGNLGWGLTSQGLRDAFADQPGLMSAKVIYDRNSGRSRGFGFVSFESEEDLQAALNAMNGVEVEGRPLKLNVAAERAPLTPPPASQRDRESNIDSSELLSASI
>gnl_Elagu_v2.0_p5_sc00422.V1.gene32
MASVEEANEAIRMFDGSQVGGRIVKVNFPEVPRGGEREVMGPRMRSRGYIDSPHKIYAGNLGWTVTSENLRNAFAAQPGFLSAKVIFERDTGRSRGFGFVSFASAEEAQAAMEAMNGVEVEGRPLRLSPAVGKPAASPLQYSGVEADSQEADEASLEESEKEESSVQSSVSY
>gnl_Eucgr_v2.0_Eucgr.A02571.1
MSTSSLSMAAAAPPSLGHKAPSSALFLAPPRASLPSHFPPKPPALCLLLALKSSAPVFGSAKLPRQPLLSAAFDGFEAEDGAAGSEEEDPEEAEELLESAGEEEEEGEGEEIGEEKRVSGSSGGRLYVGNLPYSMNSSQLAEVFEEAGRVINVEVVYDRVTDRSRGFAFVTMGSVEEAQEAIRMFDGSQVGGRTVKVNFPEVPKGGEREVMGPRIRNSNRGFVDSPHKLYAGNLGWGLTSEGLRDAFANQPGLLSAKVIYDRNSGKSRGFGFISFESAEAVESALDAMNGVEVEGRPLRLNLAADRASPASLNRNAANNLDSSELLSSISS
>gnl_Manes_v6.1_Manes.08G034600.1
MSALSMATSTFSSSPLHTKLSFTPSPLSLPSRYLSKPFKPLKLFKFNTHFQDPLFPLSPSHFHPAFAAFESSEVAHESNEEGEEAELDVEEYKREDDDDELKPTESNEEGEEAEQKVVEYKKEDDDELKPTASNEEGKIYVGNLPYSMTSSQLTEVFQEAGSVMNVEIVYDRVTDRSRGFGFVTMASGEEAKEAIRMFNGSQIGGRTVRVNFPEVPKGGEKEAMAPRIRSTYKGFIDSPHKIYAGNLGWGLTSQGLRDAFANQPGLLSAKVIYERNTGRSRGFGFVSFESAENAEAALTAMNGVEVEGRPLRLNLASERARSSPTLEANQEENLESSEQLSSIGS
>gnl_Manes_v6.1_Manes.09G044400.1
MAASTVSSSPLHAKLSNLSFTPSPLPLPTHYSSKPFNPLKLKLNTHFPNSHLLLSPPHFHAAFAAFDSFEVAQDDDITAQDDPQSEGEDWEQEEEYEELKPIDSNEGGRLYVGNLPYAMTSSQLTEVFQEAGRVINVEIIYDRVTDRSRGFGFVTMANDEEAKEAIRMFNGSQIGGRTVRVNFPEVPRGGEKEVMAPKIRSSYKGFVDSPHKIYAGNLGWGLTSQGLIDAFANQPGLLSAKVIYERDTGRSRGFGFVSFESDENAEAALNAMNGAEVEGRPLRLNLAAERARSPPAIEANTVDNLDSSELLSSIGS
>gnl_Medtr_Mt4.0v1_Medtr7g106440.1
MATSTAYVSSSIFNRINNLSFTHSSISLTTTNFPQTPISHKPFNLTLKSQSFILSSLPLQSLHPPFVATDEFETSQDTIISQQQEPEPETSDKPKQDEEQKVTTSDDAGRLYVGNLPFSMTSSQLADIFAEAGTVVSVEIVYDRLTDRSRGFAFVTMKSAEEAKEAIRMFDGSQVGGRSAKVNFPEVPKGGERLVMGQKVRNSYRGFVDSPHKIYAGNLGWGMNSQDLRDAFDEQPGLLGAKIIYERDNGRSRGFGFVTFETAEHLEAALNAMNGVEVQGRPLRLNLAAARTSPSPPVIEENTKNNIESSELVSSAST
>gnl_Medtr_Mt4.0v1_Medtr1g056520.2
MAGASTGSFPIYHRLFNLSFTTHSSISHITLNFPHRTTTTTTISSKPFNLISQLFNPLHPPPSFSFYEEEQQFFESESESESESESETETETLLNSDLNQEAESTQSRRLFVGNLPFSLSSSQLAQLFGEAGNVVSVEILYDDITNRSRGFAFVTMGNVEDAEEAIRMFDGTTVGGRAIKVNFPEVPIVGKRVQMGSTYRGYVDSPHKIYAGNLGWDMTSQYLRKAFAKQPGLLSAKVVYERNNGKSRGYGFVSFETAEDVEVALSAMNGVEVQGRPLRLKLAVDNRKPSSLDQNKGNNVDSLEMLFGISK
>gnl_Mimgu_v2.0_Migut.J00689.1
MSASSLTMAAAAFATSSHSLSSTSVDHLSLHLFPFSKANPIKTHPSKLKSFFNCSSFSSLCRSSSVYCASTAFDSVELNQEDVDDDDDEDEEEDIDEEETLSEIQDEGADVSQPSGRLYAGNLPFSMTSAQLSEIFAEAGRVVSVEIVYDRVTDRSRGFAFVTMGSVEEAKEAIRLFDGAQIGGRTAKVNIPEVPRGGEREVMSPKIRSSYQGFVDSPYKIYAGNLSWNLTSQILRDTFSQQPGFLSAKVIYDRDSGRSRGFGFITFSSAEDVQSAMDALNGLELEGRPLRLNLSEQRAPAASSSPDVENATDNNLESGEIFSSVVSA
>gnl_Musac_v1_GSMUA_Achr11T25210_001
MTPAELAEVFSEAGTVETVEVVYDRVTERSRGFAFVTMASVEEANEAIRMFDGSQVGGRTVKVNFPEVPRGGEREVLGPRMRSRGFVDSPYKVYAGNLGWSLTSQALRDAFFSQPGLLGAKVIFDRDTGRSRGFGFVTFASAEECQAAIEAMNGVVVEGRPLRLSLAEGRPSTSSSQESRVEAQSQGSSLESSLSY
>gnl_Nelnu_v1.0_NNU_002649-RA
MAMAATATASTSASIVRLHNRLTNLSSFDHHLFVTVAIAGAAITRKHQTQILKFKAQNPHLPLLSLRSPSHLCYVSSAFESFEDPEENEAIADDEEEEGHDERTYAEERRLYVGNLPFSMTSSHLAEVFSEAGQVDAVEIIYDRVTDRSRGFAFVTMGSAQDAKEAIRMFDGSQVGGRSVKVNFPEVPRGGEREVMGPKIRNSYRGFIDSAHKIYAGNLSWGLASQGLKDAFADQPGLLSAKVIFERDSGRSRGFGFVTFASAEEAQSALESMDGVEVEGRPLRLNMAAERASPASPQTPESRTEVSLNSGMQSSISAY
>gnl_Orysa_v7.0_LOC_Os07g06450.1
MAAVAFRSLLHPAAAALTERVPLPPAHLRLQGLHRHRVGVLNLFVASGHRRRILLPLAAAGGEFSSEEEEYANEEEEEGEEYVEEEEEDGEEEEAAAVAAPRGYYPPRSRPALGQEPGRLFVGNLPYTMTSGEISQTFSEAGRVDNVQIIYDKVTDRSRGFAFVTMATAEEAATAIQMFNGALLGGRTARVNYPEVPRGGERAVGSAAATRENRRDDGTFKIYAGNLGWGVRADALRAAFEGQPGLLDARVIFERDSGRSRGFGFVSFRTAEDAQAALEALDGVELEGRPLRLSMAEQNPTAGSPSTVQSQEEETASESSDAETEQSITSEPSEAETEESNLQTAASY
>gnl_Phavu_v2.1_Phvul.001G196700.1
MAAAASFSSSICNRIYNLSLTHSSVSLTSNFLQRPIFQKQLNLNLKSQSFSLSFLPLHRLSPPSATFDGLEVGQDITESRQDEPVAETSEKTEQEEERKVSDYDNDAGRLYIGNLPFSITNSQLAELFAEAGTVASVEIVYDRVTGRSRGFAFVTMESVEDAKEAIRMFDGSQVGGRTAKVNFPEVPKGGERLVMGAKIRDNYRGFVDSAYKIYCGNLGWGVNSQGLREAFAEQPGILSAKVVYEKDSGRSRGFGFVSFTTAESAAAALDIMNGVEVQGRPLRLNIAETRTPPSPPVIEENAGSNAESSELVSSART
>gnl_Poptr_v3.0_Potri.006G202000.1
MSAFSMAASTITSSPLHTKLSNLSFTHSPLPLPSHFSSKPLLKPLKPPQLNNHDSNSLSLLSLPHFHGIFAASSDSFESGTEENTTALDDPQSETDEFDQEIVEEEGDVEAIKATEEGKLYVGNLPYSMTSSELTEVFEEAGRVFSAEVIYDRVTDRSRGFGFVTMGSVEEAKKAIQMFNGTQFGGRSVRVNFPEVPRGGEREVMGPRIQSGYKGFIDSEHKIYAGNLGWRLTSEGLRDAFANQPGVLSAKVIYERDSRRSRGFGFVSFESAENAEAALEAMNGEEVEGRPMRLNLAGERSPPPSAKENNTENNLESGELLSSFGT
>gnl_Poptr_v3.0_Potri.016G068300.1
MQIKNLIFLTTPKISSKHISNPPFLVNLSHRIKMSAFSVAASTITSSPLHTKLSKLSFTHSQLLIPSYFLSKPFLKPLKPLKLNSQNSNSLPHSHGTFAATFDNFEVETDENIAAQDDPQSETDEFDQEIVEEEEEEEDVVAIKAREEGKLYVGNLPYSMTSSELAEVFEEAGRVFGAEVICDRVTDRSRGFGFVTMESVEEAKEAIRMFNGSQVGGRTLRVNFPEVPRGGEREVMEPRIRSGYKGFIDSEHKIYAGNLGWRLTSEGLGDAFANQPGLLSAKVIYERDTGRSRGFGFVSFDSAENAEAALEAMNGEEVDGRPLRLNLAGERSYPPPAKENNTEDNLESSELLSSIGA
>gnl_Prupe_v2.1_Prupe.7G093200.1
MLASSLSMASTSTSCSSSLCNKISNFSIPHSPTPIPSHFPPHIKPPKPLKLKAHFPTFSRLSSLTQFRRPLATFDGFEVEEDSESEEQQKPEAEPIEKEEEQEQREEEPKVASYNDAGRLYVGNLPYSLTSTQLAEVFGEAGTVVFSEIIYDRVTDRSRGFGFVTMSTLEEAQHAIRMFDGSQVGGRNVKVNFPEVPKGGEREILGPKSIRSGFKVYIDSPHKIYAGNLGWGLTSQGLKDAFEGQPGLLGAKVIYERGSGRSRGFGFVTFETNEAAVAAVAAMNEVEVDGRPLRLNMAAERARTVSVSSSPASESTAQDTDSSEVVSPPASETTTAENTDSSELVSPPASETKTEDAGSSELISSSVSV
>gnl_Solly_v2.4_Solyc01g006940.2.1
MSVFSSSSSSSSSLHFFTQKPKFSVVEHISTSINNTHFNFKINNSINPIKSKPHFPISSLLASFSRISTHFSTSAVSDGAGVVGLDEEAELSAEEEIEEDEENEGGESLEKEEDGVVDEPKSIEDGRLYVGNLPFSMTPSQLSEIFAEAGKVANVEIVYDRVTDRSRGFAFVTMGSVEDAKEAVRLFDGSQVGGRTVKVNFPEVPRGGERQVMSAKIRSTYQGFVDSPHKLYVANLSWNLTSQGLKDAFADQPGFLSAKVIYDRASGRSRGFGFITFSSAEAMNNALDTMNEVDLEGRPLRLNIAGQRDPVSSPPVVKTSESENSVIL
>gnl_Sorbi_v3.1_Sobic.002G038300.1
MAAAVTATFRTLLQHAAAGGVPVPLPSVRFQSLQRHRVGLRLLAPPRGRPVLLPPVAAAAAGEEFSSDGEDSTGDEYFDEEEASESEEEAEAPRAYSPPRSRPTRGDDPGRLFVGNLPYTYTSEELAQVFAEAGRVDDAQIIYDKVTNRSRGFAFVTMATAEEAAKAIQMFDGALLGGRTARVNYPEVPRGGERRTVTMAGRRRDDGTYKIYAGNLGWGVRADTLRNVFEGRAGLLDARVIFERETGRSRGFGFVSFRTAEDAQAALEALDGVELEGRPLRLSLAEQNPPPGSPPSNAQAQQEETDSGASDAETEVVSSSELSEAELDENNLQTAATY
>gnl_Spipo_v2_Spipo0G0089200
MAATSSFAARRLYVGNLPYSMTPSNLAEVFSEAGTVTSVEVVYDRVTDRSRGFAFVTLASADEAWAAIRMFDGSQLGGRTVKVNFPEVPRGGEREVMGPRLREARRGFVDSPHKLYAGNLSWVVSSEALRAAFAGCAGLLGAKVVYERDTARSRGYGFVSFASAEDAQSALSAMDGV
>gnl_Stras_v2.0_SGA_v2.0_scaffold13T06657
SFSTKGINPFLTLKEPYPELYHSSSFSQFKNPQSIELLNTSELSTVAKMAASSLSVAIGTCSQSFSVSTSIDRPLSLHLSPYYSANPKKGLPKLKILLSHSPFFPISRLSISRASSAFDGVGLDVDEDEETESEVGESASEEEFNLSESADGGRLYVGNLLFTMTAAQLEEIFSEAGKVISVEIVYDRVTDRSRGFAFITMGTVDEAKEAIRLFDGAQIGGRVAKVNFPEVPRGGEREVMSPKKGSGYQGFVDSPHKIYAGNLSWNLTSQGLREAFAEQPGFLSAKIIFDRESGRSRGFGFVTFSSAEELESALNVMNDVVVEGRPLRLKVAEPKAALSTLPSVEKMSENNLESSEVFSGATM
>gnl_Theca_v1.1_Thecc1EG022982t1
MHILFFSLQKMSAPTLPMAATVAAAATSLFSNNKLSTLLSSSLHSLPSKPTHKQLKPFNLKTQSLNSLPFSLHLSLPRLHCFAASFDSFLVTEDDRSPGEEYPESPNVEEPPQQEEAEEEKISESGGEEGRLYVGNLPYSMTSSELSEIFNEAGRVANVEIVYDRVTDRSRGFAFVTMASVDDAKEAIRLFDGSQVGGRTVKVNFPEVPRGGEREVMGPKIRRGYKSFLDSPYKIYAGNLGWGVTSQGLRDAFASQPGLLSAKVIYERDTGRSRGFGFVSFESAETVEAALNAMNGVEVEGRPLRLNMAADRAPGTPSPEMERNTKESLESSELLSSVTA
>gnl_Utrgi_v4.1_Scf00430.g17539.t1
MSSSSLAVAATAIDASLHSFSSTSVDHHHRSLHIFAFDSKPIKPSLKLKQFFSFSPVTRPFASTTSFDSVELGQEENDDDEDETSFQELASEDGNGVPQSAESGRLYVGNLPFSMTSSELSQIFSEAGRVVSVEILYDKVTDRSRGFGFVTMANADEAKEAIRLFDGAQIGGRTAKVNFPEVPRGGEREVLRPKIRATNQGFVDSPHKIYAGNLSWGLTSQALREAFEDLPGFLSAKVVYDRDSGRSRGFGFITFSSAEEVNSALEIMNGSEIEGRPLRLNPAEQKPPVTPQAPAPVDSLESS
>gnl_Vitvi_Genoscope.12X_GSVIVT01022600001
MTSSQLGDVFNEAGSVISVEIVYDRVTDRSRGFAFVTMGSVQEAKEAIRMFDGSQVGGRTVKVNFPEVPRGGERAVMGPKIRSSYRGFVDSPYKIYAGNLSWRLTSEGLRDAFADHPGLLGAKVIYERESGRSRGFGFLSFASAENAESALNAMNEVEVEGRPLRLNLAAVRAPPAPSPGPGLERNVDNSELISSIST
>FraveV4A2_6g20490.t1
MSTFSLKTFLTNSSMASTSATCSSSLCNKISNFSVVRSLTHIPAHLQPQFKPPKPLKPLRLKAHCSLFSRLSSLHHFRRPCSALDGLEVEEGNESSEEEKDPQAELLEEEEGGEEEPKGEAGSDGSDAGRLYVGNLPYSMTSTQLSEIFGEAGTVTYSEIIYDRVTDRSRGFGFVTMANVEEAQEAIRMFDGSQVGGRTVRVNFPEVPRGGEREILGPKMRNTGYKVYIDSPNKIYAGNLGWGLTSQGLKDAFEGQPGLLGAKVIYERGSGRSRGFGFVTFDTAANAEAAVTAMNGVEVDGRELRLNMASERARTVTVTPPPAAETSTENTEASELVSPSASETTAEDTTDSGEVVSSPGSESTAEDADSSELVSSVSI
>Maldo_HF_20152
MKIQKSRKPYPCPTSAFVKWEAPPPRLLPLEDLPSPNTISSHTMLSMASTSTSCSSPLCNKISNFSISHSLPPIPTHLPPNIKPLKPLKLKARFHSFPHLSPAPSFRRSLAAFDGFEAKEDSESQDEQDPETQLHEKQEEEEEEEQREEVAKISDVGRLYVGNLPYNLTSTQLAEVFGEAGTVVFSEIIYDRVTDRSRGFGFVAMSTVEEAQDAIRMFDGSQVGGRTVKVNFPEVPRGGEREMLGPNRPRTGFKVYIDSPHKVYAGNLSWGLTSQGLKDAFEDQPGLLGAKVIYERVSGRSRGFGFVTFETNEAAESAVAAMNGVEVDGRPLRLNMAAERARTVVSSPAASETTAQDTDSSEVVSPPASETTTDNTDNSELVSPPASDTTTDNTDNSELVSSPASDTTTEDTDSGELVSSVSI
>Maldo_HF_36304
MGVRLADIHLSQTLRKAGALCTGYDLYGMERSDNPSPKLICVPHVGIRLSQMGSPSSGLLPLEDLPSPNTISSHTMLSMASTSTSCSSPFCNKIPNFSISRSLTPIPTHFPPHIKLLKPLELKACFHSFPHLSPSPSFRRSLAAFDGFAAKEDSDSQAELDPEAELHEKQEEEEEREEVPKISDAGRLYVGNLPYNLTSTQLAEVFGEAGTVVFSEIIYNRVTDRSRGFGFVTMSTVEEAQDAIRMFDGSQVGGRTVKVNFPEVPRGGEREILGPNSTRTGFKVYIDSPHKVYAGNLSWGLTSQGLKDAFEEQPGLLGAKVIYERVSGRSRGFGFVTFETNEAAESAVAATNGVEVDGRPLRLNMAAERARPVASSPAASETTAQDTDSSELVSPPASETTTEDGDSGELVSSVSI
>Malba_006381
QVGGRTVKVNFPEVPRGGEREILGPNSTRTGFKVYIDSPHKVYAGNLSWGLTSQGLKDAFEEQPGLLGAKVIYERVSGRSRGFGFVTFETNEAAESAVAAMNGVEVDGRPLRLNMAAERARPVASSPAAPETTAQDTDSSELVSPPASETTTEDGDSGELVSSVSM
>Malba_037713
MLSMASTSTSCSSPLCNKIPNFSISHSLTPIPTHFPPHIKLLKPLELKACFHSFPHLSPSPSFRRSLAAFDGFEVKEDCESQAELDPEAELHEKQEEEEEREEVPKISDAGRLYVGNLPYNLTSTQLAEVFGEAGTVIIYNRVTDRSRGFGFVTMSTVEEAQDAIRMFDGSQVGGRTVKVNFPEVPRGGEREILGPNSTRTGFKVYIDSPHKVYAGNLSWGLTSQGLKDAFEEQPGLLGAKVIYERVSGRSRGFGFVTFETNEAAESAVAAMNGVEVDGRPLRLNMAAERARPVASSPAAPETTAQDTDSSELVSPPASETTTEDGDSGELVSSVSM
>Malsi_12g004150
MGSPSSGLLPLEDLPSPNTISSHTMLSMASTSTSCSSPLCNKIPNFSISRSLTPIPTHFPPHIKLLKPLELKACFHSFPHLSPSPSFRRSLAAFDGFAAKEDSDSQAELDPEAELHEKQEEEEEREEVPKISDAGRLYVGNLPYNLTSTQLAEVFGEAGTVVFSEIIYNRVTDRSRGFGFVTMSTVEEAQDAIRMFDGSQVGGRTVKVNFPEVPRGGEREILGPNSTRTGFKVYIDSPHKVYAGNLSWGLTSQGLKDAFEEQPGLLGAKVIYERVSGRSRGFGFVTFETNEAAESAVAAMNGVEVDGRPLRLNMAAERARPVASSPAASETTAQDTDSSELVSPPASETTTEDGDSGELVSSVSI
>Malsi_14g004980
MKIQKSRKPYPCPTLAFVKWEAPPPRLLPLEDLPSPNTISSHTMLSMASTSTSCSSPLCNKISNFSISHSLPPIPTHLPPNIKPLKPLKLKARFHSLPHLSPAPSFRRSLAAFDGFEAKEDSESQDEQDPETQLHEKQEEEEEEEQREEVAKISDVGRLYVGNLPYNLTSTQLAEVFGEAGTVVFSEIIYDRVTDRSRGFGFVAMSTVEEAQDAIRMFDGSQVGGRTVKVNFPEVPRGGEREMLGPNRPRTGFKVYIDSPHKVYAGNLSWGLTSQGLKDAFEDQPGLLGAKVIYERVSGRSRGFGFVTFETNEAAESAVAAMNGVEVDGRPLRLNMAAERARTVVSSPAASETTAQDTDSSEVVSPPASETTTDNTDNSELVSPPASDTTTDNTDNSELVSSPASDTTTEDADSGELVSSVSI
>Malsy_12g004060
MKIQKSRKLIHVPPHVGIRLSQMGSPSSRLLPLEDLPSPNTISSHTMLSMASTSTSCSSPLCNKIPNFSISRSLTPIPTHFPPHIKLLKPLELKACFHSFPHLSPSPSFRRSLAAFDGFEVKEDSESQAELDPEAELHEKQEEEEEREEVPKSSDAGRLYVGNLPYNLTSTQLAEVFGEAGTVVFSEIIYNRVTDRSRGFGFVTMSTVEEAQDAIRMFDGSQVGGRTVKVNFPEVPRGGEREILGPNSTRTGFKVYIDSPHKVYAGNLSWGLTSQGLKDAFEEQPGLLGAKVIYERVSGRSRGFGFVTFETNEAAESAVAAMNGVEVDGRPLRLNMAAERARHVASSPAAPETTAQDTDSSELVSPAASETTTEDGDSGELVSSVSI
>Malsy_14g003970
MKIQKSRKPYPCPTSAFVKWEAPPPRLLPLEDLPSPNTISSHTMLSMASTSTSCSSPLCNKISNFSISHSLPPIPTHLPPNIKPLKPLKLKARFHSFPHLSPAPSFRRSLAAFDGFEAKEDSESQDEQDPETQLHEKQEEEEEEEEEEQREEVAKISDVGRLYVGNLPYNLTSTQLAEVFGEAGTVVFSEIIYDRVTDRSRGFGFVAMSTVEEAQDAIRMFDGSQVGGRTVKVNFPEVPRGGEREMLGPNRPRAGFKVYIDSPHKVYAGNLSWGLTSQGLKDAFEDQPGLLGAKVIYERVSGRSRGFGFVTFETNEAAESAVAAMNGVDVDGRPLRLNMAAERARTVVSSPAASETTAQDTDSSEVVSPPASETTTDNTDNSELVSPPASDTTTDNTDNSELVSSPASDTTTEDADSGELVSSVSI
>Maldo_GDDH_12G1042000
MKIQKSRKLIHVPHVGIRLSQMGSPSSRLLPLEDLPSPNTISSHTMLSMASTSTSCSSPLCNKIPNFSISRSLTPIPTHFPPHIKLLKPLELKACFHSFPHLSPSPSFRRSLAAFDGFEVKEDSESQAELDPEAELHEKQEEEEEREEVPKSSDAGRLYVGNLPYNLTSTQLAEVFGEAGTVVFSEIIYNRVTDRSRGFGFVTMSTVEEAQDAIRMFDGSQVGGRTVKVNFPEVPRGGEREILGPNSTRTGFKVYIDSPHKVYAGNLSWGLTSQGLKDAFEEQPGLLGAKVIYERVSGRSRGFGFVTFETNEAAESAVAAMNGVEVDGRPLRLNMAAERARHVASSPAAPETTAQDTDSSELVSPPASETTTEDGDSGELVSSVSI
>Maldo_GDDH_14G1041200
MKIQKSRKPYPCPTSAFVKWEAPPPRLLPLEDLPSPNTISSHTMLSMASTSTSCSSPLCNKISNFSISHSLPPIPTHLPPNIKPLKPLKLKARFHSFPHLSPAPSFRRSLAAFDGFEAKEDSESQDEQDPETQLHEKQEEEEEEEQREEVAKISDVGRLYVGNLPYNLTSTQLAEVFGEAGTVVFSEIIYDRVTDRSRGFGFVAMSTVEEAQDAIRMFDGSQVGGRSVKVNFPEVPRGGEREMLGPNRPRAGFKVYIDSPHKVYAGNLSWGLTSQGLKDAFEDQPGLLGAKVIYERVSGRSRGFGFVTFETNEAAESAVAAMNGVEVDGRPLRLNMAAERARTVVSSPAASETTAQDTDSSEVVSPPASETTTDNTDNSELVSPPASDTTTDNTDNSELVSSPASDTTTEDADSGELVSSISI
>Maldo_Gala_12g004240
MGSPSSGLLPLEDLPSPNTISSHTMLSMASTSTSCSSPLCNKIPNFSISRSLTPIPTHFPPHIKLLKPLELKACFHSFPHLSPSPSFRRSLAAFDGFAAKEDSDSQAELDPEAELHEKQEEEEEREEVPKISDAGRLYVGNLPYNLTSTQLAEVFGEAGTVVFSEIIYNRVTDRSRGFGFVTMSTVEEAQDAIRMFDGSQVGGRTVKVNFPEVPRGGEREILGPNSTRTGFKVYIDSPHKVYAGNLSWGLTSQGLKDAFEEQPGLLGAKVIYERVSGRSRGFGFVTFETNEAAESAVAAMNGVEVDGRPLRLNMAAERARPVASSPAASETTAQDTDSSELVSPPASETTTEDGDSGELVSSVSI
>Maldo_Gala_14g003620
MKIQKSRKPYPCPTSAFVKWEAPPPRLLPLEDLPSPNTISSHTMLSMASTSTSCSSPLCNKISNFSISHSLPPIPTHLPPNIKPLKPLKLKARFHSFPHLSPAPSFRRSLAAFDGFEAKEDSESQDEQDPETQLHEKQEEEEEEEQREEVAKISDVGRLYVGNLPYNLTSTQLAEVFGEAGTVVFSEIIYDRVTDRSRGFGFVAMSTVEEAQDAIRMFDGSQVGGRSVKVNFPEVPRGGEREMLGPNRPRAGFKVYIDSPHKVYAGNLSWGLTSQGLKDAFEDQPGLLGAKVIYERVSGRSRGFGFVTFETNEAAESAVAAMNGVEVDGRPLRLNMAAERARTVVSSPAASETTAQDTDSSEVVSPPASETTTDNTDNSELVSPPASDTTTDNTDNSELVSSPASDTTTEDADSGELVSSISI
>Pyrco_DAP_Chr12v0.1_29697.1
MSHTWAFVLVKWEAPSSRLLPLEDLPSPNTISSHTMLSMASTSTSCSSPLCNKISNFSISHSLTPIPTHFPPHIKLLKPLQLKACFHSFPHLSPSPSFRRSLAAFDGFEVEEDSESQGELDPEAELHEKQEEEEEEREEVPKISDAGRLYVGNLPYNLTSTQLAEVFGEAGTVVFSEIIYNRVTDRSRGFGFVTMSTVEEAQDAIRMFDGSQVGGRTVKVNFPEVPRGGEREILGPNSTRTGFKVYIDSPHKVYAGNLSWVLTSQGLKDAFEEQPGLLGAKVIYERVSGRSRERARPVASSPAGSETTAQDTDSSELVCPPASEITTEDGDSGELVSSVSI
>Pyrco_DAP_Chr14v0.1_34474.1
MASTSTSCSSPLCNKISNFSISHLLPPIPTHLPPHIKPLKPLKLKARFHSFPHPSPPPSFHRSLAAFDGFEAEEDSESQGEQDPEARRHEKQEEEEEEEEQREEVAKISDAGRLYVGNLPYNLTSTQLAEVFGEAGTVVFSEIIYDRVTDRSRGFGFVTMSTVEEAQDAIRMFDGSQVGGRTVKVNFPEVPRGGEREMLGPNRPRTGFKVYIDSPHKVYAGNLSWGLTSQGLKDAFEDQPGLLGAKVIYERVSGRSRGFGFVTFETNEAAESAVVAMNGVEVDGRPLRLNMAAERARTVVSSPAASETTAQDTDSSDVVSPPASETTTDNTDNSALVSPPASDTTTDNTDNSELVSTPASDTTTEDADSGELVSSVSI
>Pyrco_BP1_001711.1
MASTSTSCSSPLCNKISNFSISHLLPPIPTHLPPHIKPLKPLKLKARFHSFPHPSPPPSFHRSLAAFDGFEAEEDSESQGEQDPEARRHEKQEEEEEEEEQREEVAKISDAGRLYVGNLPYNLTSTQLAEVFGEAGTVVFSEIIYDRVTDRSRGFGFVTMSTVEEAQDAIRMFDGSQVGGRTVKVNFPEVPRGGEREMLGPNRPRTGFKVYIDSPHKVYAGNLSWGLTSQGLKDAFEDQPGLLGAKVIYERVSGRSRGFGFVTFETNEAAESAVVAMNGVEVDGRPLRLNMAAERARTVVSSPAASETTAQDTDSSDVVSPPASETTTDNTDNSALVSPPASDTTTDNTDNSELVSTPASDTTTEDADSGELVSSVSI
>Pyrco_BP1_006056.1
MSHTWAFVLVKWEAPSSRLLPLEDLPSPNTISSHTMLSMASTSTSCSSPLCNKISNFSISHSLTPIPTHFPPHIKLLKPLKLKACFHSFPHLSPSPSFRRSLAAFDGFEVEEDSESQGELDPEAELHEKQEEEEEREEVPKISDAGRLYVGNLPYNLTSTQLAEVFGEAGTVVFSEIIYNRVTDRSRGFGFVTMSTVEEAQDAIRMFDGSQVGGRTVKVNFPEVPRGGEREILGPNSTRTGSKVYIDSPHKVYAGNLSWGLTSQGLKDAFEEQPGLLGAKVIYERVSGRSRGFGFVTFETNEAAESAVAAMNGGEVDGRPLRLNMAAERARPVASSPGASETTAQDTDSSELVSPPASETTTEDGDSGELVSSVSI
>Pyrco_BP_DH_12g03670
MSHTWAFVLVKWEAPSSRLLPLEDLPSPNTISSHTMLSMASTSTSCSSPLCNKISNFSISHSLTPIPTHFPPHIKLLKPLKLKACFHSFPHLSPSPSFRRSLAAFDGFEVEEDSESQGELDPEAELHEKQEEEEEREEVPKISDAGRLYVGNLPYNLTSTQLAEVFGEAGTVVFSEIIYNRVTDRSRGFGFVTMSTVEEAQDAIRMFDGSQVGGRTVKVNFPEVPRGGEREILGPNSTRTGFKVYIDSPHKVYAGNLSWGLTSQGLKDAFEEQPGLLGAKVIYERVSGRSRGFGFVTFETNEAAESAIAAMNGVEVDGRPLRLNMAAERARPVASSPAASETTAQDTDSSELVSPPASETTTEDGDSGELVSSVSI
>Pyrco_BP_DH_14g03500
MLSMASTSTSCSSPLCNKISNFSISHLLPPIPTHLPPHIKPLKPLKLKARFHSFPHPSPPPSFHRSLAAFDGFEAEEDSESQGEQDPEARRHEKQEEEEEEEEQREEVAKISDAGRLYVGNLPYNLTSTQLAEVFGEAGTVVFSEIIYDRVTDRSRGFGFVTMSTVEEAQDAIRMFDGSQVGGRTVKVNFPEVPRGGEREMLGPNRPRTGFKVYIDSPHKVYAGNLSWGLTSQGLKDAFEDQPGLLGAKVIYERVSGRSRGFGFVTFETNEAAESAVVAMNGVEVDGRPLRLNMAAERARTVVSSPAASETTAQDTDSSDVVSPPASETTTDNTDNSALVSPPASDTTTDNTDNSELVSTPASDTTTEDADSGELVSSVSI
>Pruav_sc0003201.1_g080.1.mk
MLASSLSMASTSTSCSSSLCNKISNFSIPHSPTPIPSHFPPHIKPPKPLKLKAHFPTFSRLSSLTQFRRPLAAFDGFEVEEDRDSEEQQNPEAEPIEKEEEQEQREEEPKVASYNDAGRLYVGNLPYSLTSTQLAEVFGEAGTVVFSEIIYDRVTDRSRGFGFVTMSTVEEAQQAIRMFDGSQVGGRNVKVNFPEVPKGGEREILGPKSIRSGFKVYIDSPHKIYAGNLGWGLTSQGLKDAFEGQPGLLGAKVIYERGSGRSRGFGFVTFETNEAAVSAVAAMNEVEVDGRPLRLNMAAERARTVSVSSSPASEATAQDTDSSEVVSPPASETTTAENTDSSELVSPPASETTTEDAGSSELVSSSVSV
>Pruav_sc0003201.1_g110.1.mk
MLASSLSMASTSTSCSSSLCNKISNFSIPHSPTPIPSHFPPHIKPPKPLKLKAHFPTFSRLSSLTQFRRPLAAFDGFEVEEDRDSEEQQNPEAEPIEKEEEQEQREEEPKVASYNDAGRLYVGNLPYSLTSTQLAEVFGEAGTVVFSEIIYDRVTDRSRGFGFVTMSTVEEAQQAIRMFDGSQVGGRNVKVNFPEVPKGGEREILGPKSIRSGFKVYIDSPHKIYAGNLGWGLTSQGLKDAFEGQPGLLGAKVIYERGSGRSRGFGFVTFETNEAAVSAVAAMNEVEVDGRPLRLNMAAERARTVSVSSSPASEATAQDTDSSEVVSPPASETTTAENTDSSELVSPPASETTTEDAGSSELVSSSVSV
>Pyrusco14g003670.1
MLSMASTSTSCSSPLCNKISNFSISHLLPPIPTHLPPHIKPLKPLKLKARFHSFPHPSPPPSFRRSLAAFDGFEAEEDSESQGEQDPEARRHEKQEEEEEQREEVAKISDAGRLYVGNLPYNLTSTQLAEVFGEAGTVVFSEIIYDRVTDRSRGFGFVTMSTVEEAQDAIRMFDGSQVGGRTVKVNFPEVPRGGEREMLGPNRPRTGFKVYIDSPHKVYAGNLSWGLTSQGLKDAFEDQPGLLGAKVIYERVSGRSRGFGFVTFETNEAAESAVAAMNGVEVDGRPLRLNMAAERARTVVSSPAASETTAQDTDSSDVVSPPASETTTDNTDNSELVSRPASDTTTDNTDNSELVSTPASDTTTEDADSGELVSSVSI
>Pyrbe_010245
MSHTWAFVLVKWEAPSSRLLPLEDLPSPNTISSHTMLSMASTSTSCSSPLCNKISNFSISHSLTPIPTHFSPHIKLLKALKLKACFHSFPHLSPSPSFRRSLAAFDGFEVEEDSESQGELDPEAELHEKQEEEEEREEVPKISDAGRLYVGNLPYNLTSTQLAEVFGEAGTVVFSEIIYNRVTDRSRGFGFVTMSTVEEAQDAIRMFDGSQVGGRTVKVNFPEVPRGGEREILGPNSTRTGFKVYIDSPHKVYAGNLSWGLTSQGLKDAFEEQPGLLGAKVIYERVSGRSRGFGFVTFETNEAAESAIAAMNGVDVDGRPLRLNMAAERARPVASSPAASETTAQDTDSSELVSPPASETTTEDGDSGELVSSVSI
>Pyrbe_016934
MASTSTSCSSPLCNKISNFSISHLLPPIPTHLPPHIKPLKPLKLKARFHSFPHPSPPPSFHRSLAAFDGFEAEEDRESQGEQDPEARRHEKQEEEEEEEQREEVAKISDAGRLYVGNLPYNLTSTQLAEVFGEAGTVVFSEIIYDRVTDRSRGFGFVTMSTVEEAQDAIRMFDGSQVGGRTVKVNFPEVPRGGEREMLGPNRPRTGFKVYIDSPHKVYAGNLSWGLTSQGLKDAFEDQPGLLGAKVIYERVSGRSRGFGFVTFETNEAAESAVFAMNGVEVDGRPLRLNMAAERARTVVSSPAASETTAQDTDGSEVVSPPASETTADNTDNGELVSPASDTTTDNTDNSELVSTPASDTTTEDADSGELVSSVST
>Pyrpy_N_00g0034.1
MGALIARVGFNLRFPLHPVGLLDLLWWQQPCDGESLSMSHTWAFVLVKWEAPSSRLLPLEDLPSPNTISSHTMLSMASTSTSCSSPLCNKISNFSISHSLTPIPTHFPPHIKLLKALKLKACFHSFPHLSPSPSFRRSLAAFDGFEVEEDSESQGELDPEAELHEKQEEEEEREEVPKISDAGRLYVGNLPYNLTSTQLAEVFGEAGTVVFSEIIYNRVTDRSRGFGFVTMSTVEEAQDAIRLFDGSQVGGRTVKVNFPEVPRGGEREILGPNSTRTGFKVYIDSPHKVYAGNLSWGLTSQGLKDAFEEQPGLLGAKVIYERVSGRSRGFGFVTFETNEAAESAIAAMNGLEVDGRPLRLNMAAERARPVASSPAASETTAQDTDSSELVSPPASETTTEDGDSGELVSSVSI
>Pyrpy_N_14g0341.1
NLIHAPTSAFVKWEAPPPRLLPLEDLPSPNTISSHTMLSMASTSTSCSSPLCNKISNFSISHLLPPIPTHLPPHIKPLKPLKLKARFHSFPHPSPPPSFHRSLAAFDGFEAEEDSESQGEQDPEARRHEKQEEEEEQREEVAKISDAGRLYVGNLPYNLTSTQLAEVFGEAGTVVFSEIIYDRVTDRSRGFGFVTMSTVEEAQDAIRMFDGSQVGGRTVKVNFPEVPRGGEREMLGPNRPRTGFKVYIDSPHKVYAGNLSWGLTSQGLKDAFEDQPGLLGAKVIYERVSGRSRGFGFVTFETNEAAESAVAAMNGVEVDGRPLRLNMAAERARTVVSSPAASETTAQDTDSSDVVSPPASETTTDNTDNNELVSRPASDTTTDNTDNSELVSTPASDTTTEDADSGELVSSVSI
>Rosch_v2.0_Chr3g0476371
MPMRATSLRSSTFFPKNISLPIPLVMSTSSLSVASTSTTCSSSLCNKISNFSLTPIPTHLQPQFKPLKPLKLKAHFSYFSRLSSLHHFRRPFSALDGLEVEEGNESSEEEGEEQKDPQAELLEEDEVEEEKEEPKEAGSDRSDAGRLYVGNLPYSMTSTQLSEIFGEAGTVTYSEIIYDRVTDRSRGFGFVTMSNVEEAQEAIRMFDGSQVGGRTVRVNFPEVPRGGEREILGPKIRNPGYKVYIDSPNKIYAGNLGWGLTSQGLKDAFEGQPGLLGAKVIYERGSGRSRGFGFVTFDTAAAAEAAVTAMNGVEVDGRALRLNMASERARIVTVTPPPASETSTENTEASELASPSASETTAEDTTDSGEVVSSPASETTAEDADSSELISSVSI
>Rubch_LG06.3666
MSTSSLFMASTSTTCSCSLGHKISNFSITRSLPTHLLQPQFKPLKPLKLKAHFPNLSRRLSSLHHFRRSFSALDGLEVEEGNESAEEEDPQPEMDKEEGEEDEVQEEEPKESGPESDAGRLYVGNLPYSMTSTQLSEIFGEAGTVTYTEIIYDRVTDRSRGFGFVSMANVEEAQEAIRMFDGSQVGGRTVRVNFPEVPRGGERAIWGPRIRNTGYKVYIDSPNKIYAGNLGWGLTSQGLKDAFEGQPGLLGAKVIYERGSGRSRGFGFVTFDTAATAEAAVTAMNGVEVDGRPLRLNMASERARTVTVAPPPALETTTEDNRDSSELVSPPASETNAEDTTESSELVSSPAFETNAEDTTESNELVSSPASETTAEDTTDSSELVSSVSI
>Ruboc_06_G07506
MTTSSLFMASTSTTCSSALGHKISNFSIARSLPTHLLQPQFKPPKPLKLKAHFPNFSRRLSTLHHFCRSFSALDGLEVEEGNESAEEEDPQAELLEEGGGGDEVEEEEPKESGPESDAGRLYVGNLPYSMTSTQLSEIFGEAGTVTYTEIIYDRVTDRSRGFGFVTMANVEEAQEAIRMFDGSVSAKDMGNPRFYAAEQVGGRTVRVNFPEVPRGGERAILGPKIRNTGYKVYIDSPNKIYAGNLGWGLTSQGLKDAFEGQPGLLGAKVIYERGSGRSRGFGFVTFNTAATAEAAVTAMNGMEVDGRPLRLNMASERARTVTVAPPPALETTTEDTTDGSELVSPPASETNAEDATESSELVSSPASETTAEDTTDSSELVSSSREWVFECAPCALLLDRLLFHCSIQIAKLLCHTKSTQIAWYLHRMSPSSVLPCHVCVVPYIGVILFKFNFVTMEQYQIFLSSFHLQACEKMTRRRKDIHKAIALKEEANDLITENHDQ
>Ruboc_06_G29153
MTSTQLSEIFGEAGTVTYTEIIYDRVTDRSRGFGFVTMANVEEAQEAIRMFDGSVSAKDMGNPRIHAAEQVGGRTVRVNFPEVPRGGERAILGPKIRNTGYKVYIDSPNKIYAGNLGWGLTSQGLKDAFEGQPGLLGAKVIYERGSGRSRGFGFVTFDTAANAEAAVTAMNGVEVDGRPLRLNMASERARTVTVAPPSALETSTEDTTDSSELVSPASETNAENTTESSELVSSPASETTAEDTTDSTELVSSCRQWVFECAQCALSPGPSPFPLLNTNCQIGIKQSKSYWLPRARIELAHLIVVSYQVNPNSLVPASHEPVLCAAMPCLCCALYNIVNFVTMEQNQIFLSSIYLQACENLTRICSKQSQWLSLK
