# Supplementary material for: Transcriptomics of long‐term, low oxygen storage coupled with ethylene signaling interference suggests neofunctionalization of hypoxia response pathways in apple ( Malus domestica )
Source: Plant Direct. 2024 Dec 20;8(12):e70025. doi: 10.1002/pld3.70025 (PMC11660084; doi:10.1002/pld3.70025)
Supplement: Supplementary file 2 — Data S2: Homologs of all 606 hypoxia response genes identified in this study across 42 representative species of land plants). [file PLD3-8-e70025-s004.gz › 01-integratedGeneFamilies_dir/364.fna]

>gnl_Ambtr_v1.0_evm_27.model.AmTr_v1.0_scaffold00006.164
ATGGGTGGTGTGACGTCTTCAATGGCGGCGAAATTCGCCTTCTTTCCTCCAAACCCACCATCATATAAAGTGATTGTGAATGAAGCCAACCAAAAATTGAGTTTTTCTGATGTTACTTTGAGAAAAAATGTCGATATATTGAAGCTTTCGACGAGCAGGGGTTGTGAGATTGTGGCCATGTATATTAAGAACCCCATGGCGAAATTGACAGTTTTGTATTCACATGGAAACGCAGCTGATTTGGGCCAAATGTATGAGCTTTTTTCGGAGCTCAGTATTCATCTTCGTGTGAATTTGATGGGGTATGATTATTCAGGGTATGGTCAATCCACAGGGAAGCCAAGCGAGCAAAATACTTATGCGGATATTGAGGCTGCATTTAAATGCCTCGAAGAGACCTATGGAGTGAATGAGGATAACATCGTTTTGTATGGGCAATCAGTTGGGAGTGGACCGACATTGGATTTAGCAATTCAATTACCAAGATTGAGAGCTGTCGTGCTGCATAGTCCTATACTGTCTGGCTTACGGGTCATGTATCCTGTAAAACGAACGTATTGGTTTGACATCTATAAGAACATTGACAAAATCCCACTAGTTAATTGTCCTGTCCTGGTCATTCATGGAACTGCGGATGAAGTAGTGGATTGCTCTCATGGTAAGCAGCTATGGGAACTTTGTAAAGAGAAGTATGAGCCACTGTGGATAAAAGGAGGCAACCACTGTGACTTGGAGCTCTATCCAGAGTACATAAGGCATCTTAAGAAGTTCATATCAGCTGTTGAGAAATCTCCTGGCCTTAAGAATGGTCCACAACAGAACACCAATGAAACAGAGCCTTCTAGAAAGAGCAGCGATCGAAGAGACAAGTCCAGGCCAAGTATAGATCGGCCTGAGAAGTCAAGGGCCAGCACAGATCGAAGAGAGAAATCGAGAAAGAGTGTGGACCGAAACGAGAAGCCAAGGAGCAGCTTGGATCAAGGGGACAAGCCAAGGAAGAGCATGGATCAACCTGAGAAGGGGAGGACCAGCATTGATCGCTTTGGGGAAATGATGAGAGCGGTGGGCTTGTGCAATACCGACTGTTTCAAGCCTCAGGCAGCTGGGGTC
>gnl_Ambtr_v1.0_evm_27.model.AmTr_v1.0_scaffold00150.3
ATGGGAAATGTAACTTCTAGTGTTGCCGCAAAGTTTGCGTTTTTCCCACCAGACCCACCAACCTATGATGTTTACAGTGATGAAGGTAAGTTCTTCTTCACAGGGGTTGGCCCTGATGAAAACATGGATGTTCACCTTCTTGACACAAAGGGGGGCAATAAGATTGTAGCCACTTTTTGGAGACACCCATTTGCGAGGTTCACTTTGCTTTACTCTCATGGAAATGCTGCTGATCTAGGCCAGATGCATGAGCTGTTCATTGAGCTTAGAGCCCATCTTCGTGTTAATATTATGAGTTATGATTACTCCGGATATGGAGCGTCTTCTGGCAAGGCCTCAGAGTTCAACACATACTATGACATAGAGGCAGTGTATCAATGCTTGAAAAGAGAGTATGGAATTAGACAGGAGGATGTGATTCTTTATGGGCAGTCAGTTGGGAGCGGACCCACTTTACACTTGGCTTCTCGTTTACCGAAGCTAAGAGCAGTTGTTCTTCATAGTGCCATTCTATCGGGCATACGCGTTCTCTATCCAGTGAAAATGACATTCTGGTTCGACATTTTTAAAAACATTGACAAGATACGGCATGTCAACTGCCCTGTTCTTGTAATACATGGAACTGAAGATGACATAGTCGATTGGTCTCATGGGAAACGATTGTGGGAGCTTTCCAAGGAGAAATACGAGCCTTTATGGATCAAAGGCGGTGGTCATTGCAACTTGGAGACCTACCCAGAATACATCAAACACCTCCGCAAATTCATAAATGCAATGGAGAAGCTCTCTCTTGTGAAACAATCAAAGCTAAGTAACCCGCAAAACCAGAGCTTCACTGAGTCTAAACATAACAAGTGCTTGAGATTTGGAAAGAAA
>gnl_Ambtr_v1.0_evm_27.model.AmTr_v1.0_scaffold00057.72
ATGGGGGGTGTTACTTCTTCTATTGCCGCCAAATTCGCCTTCTTCCCGCCAACTCCTGCAACTTACACCATACCCCAAGATGAAATCAGTGGTAAACTCCTCATTCCAGAGCTACCCAGATGGGACAATGTCGAAGTCATGAAGCTCCATACCAGAAGAGGCCAGGAATTGGTGGCTGTCTATATAAGGAACCCAATGGCCAAGCTCACTCTTCTCTACTCTCATGGAAATGCAGCCGACTTGGGGATGATGTTTGAGCTTTTTCTCGAACTGAGTCTTCGACTTGGAGTCAATTTAATGGGGTATGACTATTCGGGCTATGGGCAGTCTACTGGAAAGCCCAGCGAGTGCAACACCTATGCAGATATCGAAGCAGCATATAACTGCCTCAAGGATCAGTATGGAATAAGAGATGAGGATTTAATCTTATATGGGCAGTCTGTTGGGAGTGGCCCAACTTTGGATCTGGCTTCACGCCTTCCTAATTTGCGAGCGGTGGTTTTACATAGCCCTATACTTTCTGGATTAAGAGTAATGTGCACAGTCAAGCGCAGTTACTGGTTTGATATATACAAGAACGTTGACAAAATTGGCTTAGTGAATTGTCCAGTTCTAGTTATACATGGTACAGCAGATGAAGTTGTGGATTGGTCCCATGGGAAACAGCTTTGGGAGCTAAGCAAAAACAAATACGACCCCCTGTGGATTGATGGGGGTGGGCACTGCAATCTTGAGATATACCCCGATTACATGCTCCATCTAAACAAGTTCATTTCAACTCTTGGAAAACAAAGATCCAGCTCAATGGAGCTAGTTAACCCAATCACCTTTAATTTCTCTAATGTCAAAGAGAAACCTGAGATTTCAAGGCATAGTTTTGATAGCCGTACAGAGAGATCACGGAGAAGCATAGGCCGAAGAGAGAAGCACAAGAGGCATGGGGAGCGACTCGAGAAGGCGAGGTCTAGTCTCGACCAATTGGGAAGAACCTTCCCCAAGTTAGAAATATGCAAAGAACTC
>gnl_Ambtr_v1.0_evm_27.model.AmTr_v1.0_scaffold00049.102
ATGGGTGCTGTGACCTCTTCAATGGCGGCCAAGTTCGCCTTTTTCCCTCCTAATCCACCATCTTATAAGATCAGCACTGATGAGCTCAGTGGGCGCTCGGTCATGACTGATGCTCCTCACAGAGAGAACGTCGATGTCCTCAAACTGCCCACAAGAAAAGGTCATGAGATTGTTGCTATGTATGTTCGCAACCCTATGGCCAATCTTACTTTGCTTTACTCTCATGGAAACGCCGCTGATTTGGGCCAGATGTATGAGCTCTTCGTCGAATTGAGTGTCCACCTCAGAGTTAATCTCATGGGGTATGACTATTCTGGGTATGGACAATCGACTGGAAAGCCAAGTGAGCACAACACTTATGCAGACATTGAGGCAGCTTATAAGTGTCTTGAAGAAACCTATGGAGCAAAGGAGGAGGACATAATCCTTTATGGTCAATCTGTTGGAAGTGGCCCCACTTTGGACCTAGCGACTCGGCTACCTCGATTGAGAGCTGTGGTTCTCCATAGTCCTATACTATCGGGATTGAGAGTCATGTATCCTGTGAAGCGCACATACTGGTTTGACATTTATAAGAATATTGACAAGATCCCTTTTGTTACTGCTCCCGTATTGGTCATTCATGGGACCGCAGATGAAGTTGTGGACTGCTCCCATGGCAAGCAACTTTGGGAGCTATGCAAAGAGAAGTATGAGCCACTATGGCTCAAAGGAGGCAACCACTGTGACTTAGAGCTTTACCCAGAGTATATAAGGCACTTAAGGAAATTCATATCAACTGTTGAGAAATCTTCTTGCCCTCGAAATGGGTCGAGGAAGAGTACTGATAGGCTGGAGCCATCGAGGCGAAGCACCGATTGCTTTGAGGCCTCGAGGAAGAGTACTGATAGGAGAGAGAAGCCCAGGCCAAGCACTGATAGACCATCTGAGAAGCTCCGAAGTGGGATTGAAAAGCCCGAGAAGATGAGGCTTTCTATGGAGCATATTGAGAAATCTCGGCGGAGTGTGGACCGACATGATAGGACAAGGAGGAGCTTGGAACAATTGGAGAGAGCAAGGAAGAGTGTGGACTTGTTGGATAGACTACGAGTTGGT
>gnl_Aquco_v3.1_Aqcoe2G109700.1
ATGGGAATGGGGTGTTTGGTTTCACATCTTGCGGCAAAGTTGGCATTTTTTCCACCTCGACCATCAACATATCAAGTAAAGAAGAAGGAAGATGGGAAAATGGTAGTAGTGTCTTCTACCATTCCTAATGATGATAGTTCCATGGATGTTAGGTTGTTGAACACCAAACGTGGTAACAAGATTGTTGCTTTTTACCTTAAAAACCCTTATGCTAGACTTACTCTTCTTTATTCACATGGCAATGCTGCTGATCTTGGTCAACTCTATGACCTTTTTGTTCAGCTCAAGCTCAATCTTAGGGTTAATCTTATGGGATATGACTATTCAGGGTATGGAGCTTCTACTGGTAAGCCGAGTGAATATGATACATATGCAGACATTGAGGCTGTATATGAGTGTCTTGAGACTGAGTATGGAGTTAGTCAGGAAGATATGATTCTGTACGGCCAATCAGTTGGAAGTGGACCCACTCTACATTTGGCAGCGAAGTTACCCAGGCTAAGAGGCGTGGTTTTGCACAGTGCTATACTCTCAGGCCTTAGAGTACTTTGTCATTCAAAAGTCACTCTCTGCTTCGACATTTATAAAAATATCAACAAAATTCGGAAGGTCAAATGCCCAGTCCTTGTCATACATGGCACAGATGATGATGTTGTCAATTGGTTTCATGGGAATGAGCTTTGGAAATTGGCCAGAGAACCATATGAGCCCCTTTGGATCAAGGGAGGAGGACACTGCAACTTGGAACTTTATCCGGATTACATTCGCCATCTATGCAAGTTTGTCTTAGAAATGGAGAACCTGACAACACAGATCCGTCTTAGAAAGATTCGACAGTCTCTTCCTCGACGAAACTACTCTAACAATAGTGCTAACAGGTGTTGTAGAATTAGGTGTTGTAGAATTAGACTCTGGAAACCCAAATGTCTTACATGCTCAAGACCTCGCTGTGTAAGCCTGAAATGCTCAAGACCTCACTGCATAAGCCTGAAATGCTTGAGACCTTGCTGCACAAAATTATGTTTCTGC
>gnl_Aquco_v3.1_Aqcoe7G363000.1
ATGGGCAATGTAACATCAAGTGTTGCTGCAAAATTTGCATTTTTTCCACCAGACCCACCAACATATGATGTTTATAAAGAAGAAGAAGATGGAAAACTTGTGTTTACAGGAGTTACAGCTGATAAGAATATGGATGTTCATTTGTTAGAAACAAAAGGTGGGAATAAGATTGTTGCTACGTTTTGGAAACACCCTTTTGCCAGATTTACTCTTTTGTATTCTCATGGTAACGCTGCTGATTTGGGTCAGATGCAAGAGCTTTTTATTGAGCTTAGAGCACATCTTCGTGTTAACATTATGAGTTATGATTACTCAGGATATGGAGCCTCTTCTGGAAAGCCATCTGAGTTCAACACATACTATGACATAGAAGCAGTATATAATTGCTTGAAGAGAGAGTATAATATCAAGCAAGAAGATATTATACTTTATGGGCAGTCTGTTGGAAGTGGACCCACGTTACACTTGGCGTCACGTCTAGAACGGCTGAGAGCTGTCGTTCTGCATAGCGCAATCCTTTCGGGCATACGGGTGTTATACCCTGTCAAGATGACATTCTGGTTTGATATTTTTAAGAACATTGACAAAATACAAAAAGTCAGCTGCACGGTTCTCGTTATACATGGAACAAATGATGACATTGTCGATTTGTCTCATGGGAAGCGATTGTGGGAATTGGCCAAAGAAAAGTATGATCCCTTATGGGTCAAGGGTGGTGGACACTGTAACCTGGAAACTTATCCTGAATACATTAAGCACTTGCGAAAGTTTATAAATGCAATGGAAAAACTCTCTCTCGTGAAACAACCAAAACAAAACCCCCCGACAACTTCAACCATCACTGAAGAAAAACATAACAAATGCTTGAGATTCGGAAAAAGA
>gnl_Aquco_v3.1_Aqcoe5G385000.1
ATGGGTGGAGTTACATCATCAATGGCAGCAAAATTTGCATTTTTTCCACCAAATCCACCTTCATACAAGTTAATAACAGATGAAATAACTGGTTTATTAACTTTTAACACATACCCACATAGAGAAAACGTTGAAATTCTCAAATTACCAACTCGTCGTACTACTGAAATCGTTGCTATCTATGTTCGACATCCTATGGCTACTTCTACTTTACTTTATTCACATGGTAACGCTGCAGATCTTGGTCAAATGTATGAGCTTTTTGTTGAATTAAGTATCCATTTACGCGTAAATCTCATGGGGTATGATTATTCAGGTTATGGCCAGTCAACTGGAAAGCCAAGTGAGCAGCACACTTACGCAGATATTGAGGCAGCTTATAAGTGTCTTGAAGAGAGCTATGGTGCTAAACAGGAAGATATTATCCTATATGGTCAATCTGTTGGAAGTGGTCCTACCTTGGATTTAGCAGCTCGCTTGCCCCACTTAAGAGCTGTTGTCCTCCATAGTCCTATACTCTCAGGCTTAAGAGTTATGTACCCGGTAAAACGCACATATTGGTTTGACATATATAAGAATATTGACAAAATTCCATTGGTTGGTTGTCCTGTGCTGATCATCCATGGAACTTCTGATGAAGTAGTAGATTGTTCTCATGGTAAGCAACTTTGGGAACTGTGTAAGGAGAAGTATGAACCTTTATGGCTTAAAGGAGGCAATCATTGCGACTTGGAGCTTTATCCGGAATACATAAAGCACCTTAAGAAGTTCATTGTAACAGTTGAAAGATCGCCTTCCCAAAGGCACAGTTCGAGGCGGAGCACAGATCAGTTTGAACAGTCTAGAAGGAGCACAGACTGTTTTGAAGGTTCAAGGAAGAGCACTGACAGGAGAGAAAAACCAAGACAAAGTATTGACAGACATGAGAAAAAGAAAAGTCACGATCACAAGTCGAATAATATAAACAAGTTAGACAAGCTCAGGATCTCATTTGACTATATGGATAGGTCTAGAAGAAGTGTGGACTGCATTGAAAAATCACGGAAAAGTGTTGATCATCAGCCAGAGAGAGCACGGAAGAGTGTCGATCGGTTAGATAGAATACGAGTTGTG
>gnl_Aquco_v3.1_Aqcoe3G381800.1
ATGGGAGGTGTAACATCATCTATGGCAGCGAAATTTGCTTTTTATCCACCAAACCCACCTTCATATAACCTTGTAGTGAATGAATCCAATGGTAAAGTTGGGTTTTCTAATGTTATATTGAAAGAAAATGTGGATGTATTAAAGCTTTGTACTAAGAGAGGAAATGAGATTGTTGCTTTATATGTTAAGAATCCATTGGCTTCTTTGACTGTTTTATATTCTCATGGTAATGCTGCTGATTTGGGACAAATGTATGAGCTTTTCGTCGAGCTTAGTATTCATCTTCGGATTAATTTAATGGGGTATGATTATTCGGGATATGGTCAATCATCTGGCAAGCCCAGTGAGCATAATACTTATGCTGACATTGAAGCCGCTTATAGATGCCTTGAAGAGATTTATGGGACAAAGGAGGAAGATGTTATCTTGTATGGGCAATCAGTTGGTAGTGGGCCTACCTTGGATTTGGCTAGTCGGTTGGATCGATTAAGAGCTGTGATCCTTCACAGTCCTATCCTTTCCGGTCTTAGAGTCATGTACCCAGTGAAGCGATCATACTGGTTCGACATATATAAGAATATTGATAAAATTCCATTGGTAGACTCCCCTGTCTTGATAATTCATGGAACTTCAGATGAAGTGGTGGACTTTTCCCATGGGAAGCAACTTTGGGAGCTGTGTAAAGAGAAGTATGAACCTCTATGGGTTACAGGAGGGAACCATTGTAACTTGGAACTCTTCCCTGAGTACATAAGGCATCTCAAGAAGTTCTTTTCTGTAATTGAAAAGGTACCAGTCCTCAAGAATATTTCTAAACAGAGTGCAGATCAGTCAGAGCTTCCTCGGAGTAGCACTGATACTAGGGAAAAATCCAGATCTAGTGTGGACCAAAGGGAGAAGTCTAGGCCAAGTACAGAAAAATTAGAGAGATCTAGGCTCAGTGCGGATTCAAATGAGAGGTCTCGATCAAGTACAGATAAAAGAGAAAAATCCAGATCTAGCACAGATCTTAAAGAGAAGTCAAGATCTAGCACCGATAAAAGAGATAAATCAAGAAAGAGCGTGGATCGACCTGAGAACTGTACAAATATTATCGAGCAGCCTGAGCGTGGGAGGAAAAGCATTGATCGATTTGGAGGCATGATGAGATCGGTCGCATTGTGCAATATCGATTGTTTCAAGCCCACAGGTTCAAAAATATGCAATTCAACGGTGGTCTCGCTATCCAGCTTGCAAGCAAAGCTTCTTGTACAGTGG
>gnl_Aquco_v3.1_Aqcoe3G027500.1
ATGGGAGGGATAACATCTTCGATTGCAGCAAAGTTTGCTTTTTTTCCACCAACACCACCATCATATACTGTAATTACAGATGAAATATGTGGTGGGAAATTAGTTATACCTGAATTACCAAGAAGAGAAAACCTTGATGTTTTAAAACTTAAAACTAGAAAAGGGAATGAAATCTTAGCTGTTCATCTTAAACATCCTAAAGCTACATCAACTATACTTTATTCTCATGGAAATGCTGCTGATTTGGGTCAAATGTTTGAACTTTTTGTCGAATTGAGTATTCGCCTTCGTGTTAATCTTATGGGGTATGACTACTCTGGCTATGGACAATCAACTGGAAAGCCTACTGAATATAACACATATGCCGACATTGAGGCAGCATATAAATGCCTCAAGGATCAATATGATGTAAAGGACGAACAAATAATATTATATGGTCAGTCTGTTGGGAGTGGTCCAACTCTTGATCTAGCTTCACAGTTACCAGATTTGAGAGCAGTAGTATTGCATAGCCCGATTCTCTCTGGATTGCGAGTATTGTACCCTGTCAAGCGAACATACTGGTTTGATATTTACAAGAATATCGATAAAGTTGGCACTGTGAGCTGCCCGGTTCTTGTAATTCATGGAACAGCAGATGATGTTGTCAATTGTACCCACGGGAAGCAGCTTTGGGAGCTTAGCAAGGAAAAGTATGAACCCCTTTGGGTAAATGGTGGTGGTCATTGTAATCTCGAACTTTACCCGGAGTACATCAAGCACATGAAGAAGTTTGTATCGACAGTTGGCAAGTCAAAGGCTTCGACAGACGGTTCTAAAATAAAGAAGCTGCAATCAGATGAGCAGAGTAACCAATCAGAAAGTAAAAGTTCAGATGCATCTGAAATAAGTTCCGACAATGCTGATGTTTCCAGAAATAGTTTAGATAGTCGACTTGATAAATCTAAGAAGTCAAGCAAACCTGAGAAAACGCGGATGAGCGTTGACAGTGATGAAAGGTACCGGAAAACAAAGTGCTTGATCTGG
>gnl_Arath_TAIR10_AT2G24320.1
ATGGCTGCAAAGTTCGCTTTCTTCCCACCGCCACCAACATACGACGTGGGTAAAGACGAGGAGACCGGAAAGCTTATGTTCACCGGGATAACACCAGAAAAAAGCATGGATGTTCATCAGCTTACCACCAAATCTGGCAACAAGGTCATTGCCACGTTTTGGAAACACCCTTTCTCTAGATTCACTCTTCTTTATTCACATGGCAATGCCGCGGATCTCGGCCAAATGGTTGATCTCTTCATCGAGCTTCGAGCTCATCTCCGCGTCAACATTATGAGCTATGATTATTCAGGCTATGGAGCTTCAACAGGCAAGCCAACTGAGCTCAATACGTACTATGATATCGAGGCTGTGTACAATTGCTTGAGGACCGAGTACGGGATCATGCAAGAGGAAATGATTCTATATGGTCAATCCGTTGGAAGCGGACCAACATTGCACTTAGCATCTCGAGTAAAGAGACTAAGAGGGATTGTTCTTCATAGCGCAATTCTCTCCGGCCTCAGAGTTCTGTATCCTGTCAAAATGACATTCTGGTTCGATATGTACAAAAACATTGACAAGATACGCCATGTAACATGCCCTGTTCTTGTCATACATGGAACAAAAGATGATATTGTGAATATGTCACATGGGAAGCGATTGTGGGAACTAGCAAAGGACAAGTATGATCCATTGTGGGTAAAAGGAGGAGGGCATTGCAACTTGGAAACATACCCCGAGTACATCAAGCATATGCGAAAGTTCATGAACGCCATGGAGAAACTCGCTCTCAACAATCCACCAAACAAACAACAAAACGACGAGCCAAGCATCAAGGAAACTAAACAAAATCGGTGCTTGAGATTCAGCAAAAGA
>gnl_Arath_TAIR10_AT4G31020.2
ATGGGTAATGTGACGTCAAATGTGGCGGCCAAGTTCGCATTCTTCCCGCCGGAGCCAGCAACATACGGCGTAACGAAGGATGACGAGACCGGGAAGCTGGTCTTCGCCGGAGTGTCGGCTGACAAGAACGTGGAAGTCCACCAACTCACCACAAAGTCCGGCAACAAAGTTGTTGCCACGTTTTGGAGACACCCTTTTGCGAGATTCACGCTTCTCTATTCCCATGGCAATGCCGCTGATCTTGGCCAAATGGTCGAGCTATTCATCGAACTCCGTGCTCATCTCCGCGTCAACATCATGAGTTATGATTATTCAGGATATGGAGCTTCAACAGGAAAGCCGTCTGAATTCAACACGTATTATGACATAGAGGCAGTGTACAGTTGCTTGCGGAGCGATTATGGGATCAAGCAAGAGGAGATAATTCTGTACGGTCAGTCTGTAGGAAGCGGTCCAACGTTGCACATGGCTTCTCGGTTGAAGAGGCTTAGAGGAGTTGTTCTTCACAGCGCCATTCTCTCTGGAATCAGAGTCTTGTATCCTGTCAAAATGACTCTCTGGTTCGATATATTCAAAAACATAGACAAGATTCGCCATGTCAACTCACAAGTCCTTGTCATACATGGCACAAATGACGAGATTGTTGATTTGTCTCACGGGAAACGACTGTGGGAGCTGGCGAAGGAGAAGTATGATCCGTTATGGGTGAAGGGAGGAGGGCATTGCAACCTCGAGACTTACCCTGAGTACATCAAGCACCTCAAAAAGTTCGTAAATGCAATGGAGAAACTCTCTCTAACCAATCCACCACCCAAACAACTAACTAATGAGCCCAGTATCACCGAGACTAAGCACAATCGGTGCTTGAAATTCGGGAAACGG
>gnl_Arath_TAIR10_AT4G24760.1
ATGGGAGGTGTGACTTCTTCAATGGCGGCGAAGTTGGCGTTTTTTCCTCCGAATCCGCCGTCGTACAAGCTGGTCAGAGATGAAACAACGGAGCTTTTTCTAATGAGCCCTTTTCCCCATCGAGAAAATGTCGACATTTTGCGGCTGCCCACGCGCCGAGGCACCGAAATCGTGGCCATGTACATCAGATACCCAATGGCCGTCACCACCCTTCTCTACTCTCATGGAAATGCTGCCGACATCGGTCAGATGTATGAGCTCTTCATCGAGCTCAGTATTCACCTCCGCGTCAATTTGATGGGGTATGACTATTCAGGGTATGGCCAATCATCAGGGAAGCCCACAGAACAAAACACTTATGCTGATATCGAGGCTGCTTACAAATGTCTGGAAGAGAATTATGGGGCTAAGCAGGAGAACATTATTCTCTATGGTCAATCTGTTGGTAGTGGTCCAACCGTGGACCTAGCTGCTCGTTTGCCTCGACTAAGAGCTTCCATTCTTCATAGTCCAATTCTTTCTGGGCTTAGAGTTATGTATCCCGTTAAGCGAACTTATTGGTTTGACATATACAAGAACATTGACAAAATTACGCTGGTGAGGTGTCCTGTCCTCGTGATTCATGGAACAGCGGATGATGTGGTTGACTTCTCTCATGGGAAGCAGCTTTGGGAACTCTGCCAAGAGAAATATGAACCGCTATGGCTCAAAGGTGGAAACCATTGTGATCTTGAACTCTTTCCCGAATACATAGGCCATCTCAAGAAGTTTGTGAGCGCTGTGGAGAAATCTGCATCGAAAAGAAACAGTTCTTTCTCAAGAAGAAGCATGGAAGGGTGTGAACAACCTCCTCGTCATAGTGTAGATGCTCCAAGGAAGAGTAAGGACGGACGAGAAAAACCGAGGAAAAGCATAGACAGACTAAGGTTCCAGGGATACAAGTTGAGCCACATAGAGAAACCGGAGAAGCTGAAGGTTCCATTTGAAGAAATGGAGAGGTCAAGGAGAAGCGTGGACATATACAGAGATAAGTCTCAGCCGATGGAGAGAGCACGTAAGAGTGTGGATTGGTTGGACAGAAGTCGAGCTACCGAA
>gnl_Arath_TAIR10_AT1G66900.1
ATGGGAGGTGTTACATCATCGATCGCTGCTAAATTTGCTTTCTTTCCACCAACGCCACCGTCGTATGAGGTTATAGCCGACGATAGCTGCGGTGGACGTTTATACATACCGGAGATTCCTCGCCGTGATGATGTTGATATATTGAAGCTTCGTACTCGTTGTGGTAATGAGATCGTTGCTGTTTATGTGAAACATTCAAAAGCTAATGGCACGCTTTTGTATTCTCATGGTAACGCTGCTGATTTGGGTCAAATGTTTGAGCTTTTCGTTGAGCTTAGCAATCGCCTTCGCGTCAATCTTATGGGGTATGATTACTCTGGTTATGGTCAGTCTACTGGACAGGCTAGCGAGTGTAATACATATGCTGATATAGAGGCATCATATAAATGCCTCAAGGAAAAGTACGGTGTAAAAGACGATCAACTGATAGTATATGGTCAATCTGTTGGTAGTGGACCTACGGTTGATCTAGCTTCACGCACACCTAACTTAAGAGGCGTGGTTTTACAGTGTCCTATCCTGTCTGGGATGAGGGTTTTGTATCCTGTGAAATGTACATATTGGTTTGACATTTACAAGAATATTGACAAGATCGGCTCAGTTACCTGTCCTGTATTAGTAATCCATGGTACTGCGGATGAAGTAGTTGATTGGTCTCACGGAAAACGGCTCTGGGAACTCAGCAAAGAGAAGTATGAACCTTTGTGGATAAGTGGAGGTGGACACTGTGACCTTGAACTCTATCCAGATTTCATCAGACATCTGAAGAAATTTGTTGTATCACTTGGCAACAAACAAGCAGAGCAAGCTCCCACA
>gnl_Arath_TAIR10_AT1G32190.1
ATGGGGTGCATGTTCTCTCACCTCGCCGCCAAATTCGCCTTCTTCCCACCCTCTCCTCCCACTTACCACCTCACCAAAACCCCCGACGGCAAACTCTCCGCCGTATCCTCCGCTTCCTCCTCCTCCTCCACTTTTCCCTCCGCCGGAGACCCATCTCTCGACGTCAAAGTAGTAAAGACAAGACGCGGCAACAAAGTCACAGCTTTTTACCTTAGAAACCCTAACGCAAGACTCACACTTCTCTACTCTCATGGAAATGCTGCAGATTTGGGACAACTCTTCGATCTCTTTGTTCAACTCAAAGTCAATCTCCGAGTCAATCTCATGGGGTATGATTATTCAGGCTATGGAGCTTCTACTGGTAAGCCGAGTGAGTACGATACATATGCAGATATAGAGGCGGCGTATGAGTGTTTGCAGACGGATTATGGGGTAGGGCAAGAAGATTTGATCTTGTATGGTCAATCTGTTGGCAGCGGTCCAACGCTGCACCTTGCCTCTAAGCTTCCACGGCTTAGAGGTGTCGTTCTTCATAGCGGCATTCTCTCTGGTCTTCGTGTTCTATGTCATGTCAAGTTCAAGTTTTGTTGTGACATTTATTCGAACGTAAACAAGATCAAGAAGGTGAAATGCCCGGTTCTTGTCATACACGGAACAGAGGATGATGTGGTGAATTGGTTACACGGAAACAGGCTTTGGAAAATGGCAAAGGAACCGTATGAACCGCTCTGGATTAAAGGCGGTGGACATTGCAACCTTGAGATATATCCGGACTACATTAGACACCTATACCGGTTTATACAAGACATGGAAAATACAACCACTAAGTCTCGTCTCAAAACGATTTGGCAAGAAATCCGTCGGCGAGATGAATCCACAGGATGTTGTTGTTCCGGACTGTGCAGACCTAGCTGCAGTTGTCCCAAACCTCGGTGTCCCAAACCTAGTTGCAGTTGCGGCTGCGGTTGTGGCGACTGCGGTTGTTTCAAGTGTTCGTGTCCGACTTTGAAGGGATGTTTCTCTTGCTGCAAGAAACCGAGCTGTGTTAGTAGTTGTTGCTGTCCCACGTTCAAATGCAGCAGCTGCTTTGGGAAGCCAAAATGTCCGAAATGCTCTTGTTGGAAATGTCTAAAATGCCCCGACACCGAGTGTTGCCGGAGTAGTTGTTGTTGTTCCGGTTGTTTTAGCTGGTTGTGTTGCTGCGGTGGAGGGAGGAGGAAAGAGGGGGAGAGGAGAGGATCTACTACGTTGGAGAAGAGTGAAGGG
>gnl_Arath_TAIR10_AT3G30380.1
ATGGGAGCGGTGACGTCATCAATGGCGGCGAAGTTTGCGTTTTTCCCGCCAAATCCGCCGTCGTACGGCGTAGAAGTGGTGGAAGGAAAGCTGAGGCTGATTGGTGTAGAGAACGTGAAGGAGAATGTTGAAGTATTGAAGCTGAAGACGAAGAGAGGTAATCAGGTGGTTGCGGCGTATATTAAGAATCCTACAGCTTCACTTACGCTTCTTTATTCTCATGGTAACGCCGCGGATCTTGGTCAGATGTTCGAGCTTTTCTCCGAGCTTAGCCTCCATCTTCGTGTTAACTTAATTGGGTATGATTATTCGGGTTATGGGAGATCTTCAGGGAAGCCTAGTGAGCAGAACACGTATAGCGATATAGAAGCAGTGTATAGATGCTTGGAAGAGAAGTATGGTGTGAAGGAACAAGATGTTATCTTATATGGACAATCTGTAGGAAGCGGCCCGACTTTAGAATTGGCTTCTCGGTTACCTAACCTACGAGCCGTGGTTCTTCATAGCGCTATTGCTTCCGGACTTAGAGTCATGTACCCTGTTAAACGAACTTACTGGTTCGACATTTACAAGAATGTCGAGAAGATATCGTTTGTCAAATGTCCGGTTTTAGTAATACACGGAACATCAGATGATGTTGTTAATTGGTCTCATGGGAAGCAATTATTTGAGCTATGTAAAGAAAAATATGAACCGCTTTGGATCAAAGGAGGGAACCATTGTGATTTAGAGTTATATCCGCAATACATAAAGCATCTAAGAAAATTTGTATCGGCGATTGAAAAGTCGCCGATACTTAGAAATGGACCGGTGCCACTAACAGAGAAGGCAAGGAGTAGTACGGATATTAGAGAACCTGCAAGACCAAGCACAGATCAGAGAGATAAATCAAGAACAAGCACGGATCAAAGAGAGATGCCGAAGCTGAGTACAGATATAGCGAGAGCAAGCGTTGATAAGAGGGAGAGAACGAGAAGAAGCGTTGATGGGACTGAGAAACCGAGTAATTCCGCGGAACAGCAACTAGTACAACCAGAGAAAGGAAGGAATAGCATTGACAGGTACATTTCTCAGAGTTTCTATGATGTGTTGATGATCATGTTGTTGATGATCATGTATGATAACAGGTTTGGGGAGATGATAAGATCAGTAGGATTTTGCAACATAGATTGTTTCAAGCCTACAGCAACAGCTAAG
>gnl_Arath_TAIR10_AT3G01690.1
ATGGGAGGGGTGACGTCATCGGTGGCGGCGAAGTTTGCCTTCTTCCCGCCGAGTCCACCGTCTTACAAGGTGGTGACCGACGAGCTCACCGGACTGTTGCTTCTCAGCCCTTTCCCCCACCGCGAAAACGTAGAAATCGTAAAGCTTCGGACCAGGAGAGGCACAGAGATCGTGGGCATGTACGTGAGGCATCCGATGGCTACCTCCACGCTCCTCTACTCCCATGGCAACGCCGCCGATCTGGGACAGATGTATGAGCTCTTCATTGAGCTTAGCATCCATCTCAAGGTTAATCTTATGGGATACGATTACTCCGGGTATGGACAATCTACTGGAAAGCCGAGTGAGCATAACACGTATGCTGATATCGAAGCTGTTTATAAGTGTCTTGAAGAAACCTTTGGCTCTAAGCAGGAAGGTGTCATCCTCTACGGCCAATCTGTAGGCAGCGGACCTACGTTAGATCTTGCTTCCCGGTTGCCTCAACTTAGAGCCGTCGTCCTTCACAGCCCCATTCTCTCCGGTTTAAGAGTTATGTATTCCGTCAAGAAAACCTACTGGTTCGACATCTACAAGAATATCGACAAAATCCCATATGTCGATTGCCCGGTTCTCATCATTCATGGAACTTCGGATGAGGTAGTGGATTGTTCTCATGGGAAACAACTATGGGAACTCTGCAAAGACAAGTACGAGCCGCTCTGGGTGAAAGGAGGGAACCACTGTGATCTTGAACACTACCCTGAATACATTAGACACCTCAAGAAGTTCATAGCAACAGTAGAGAGATTACCATGTCCGAGGATGAGCAGCGACCAATCAGAGAGAGTGAGAGATGCGCCCCCGAGGAGAAGTATGGACAGGAGAGTGAAGCCGAGGCAGAGCACAGAGCGTAGAGAGAAAGAGAAGCCACCAAAGAGTCAGTCGAAGATGAGTAGCAGCAGCAGCAAGCTCAAGATCTCGTTTGATCAACTTGATCGCTCGCGGAGGAGCGTTGACTGCCATGAAAAGACTCGGAAGAGCGTTGACCAGATTGAGAGGGGGAGGAAGAGTGTGGATAGGTTGGATAGAGTTCGCTCCGAG
>gnl_Arath_TAIR10_AT5G14390.1
ATGGGAGGTGTGACGTCATCAGTTGCGGCGAAGTTCGCTTTCTTCCCGCCGAGTCCGTCGTCTTACAAGCTGGTTTACGATGAACTGACCGGACTTCTTCTGATGAACCCATTTCCTCACCGTGAAAACGTTGAAATCCTTAAGCTTCCGACACGTAGAGGAACAGAGATCGTGGCTATGTACGTCAGACATCCGATGGCTACCTCTACTCTGCTTTATTCCCATGGAAACGCCGCCGATCTGGGCCAGATGTATGAGCTCTTCATCGAATTGAGCATCCATCTTAAGGTTAATCTCATGGGGTACGATTACTCCGGGTATGGACAATCTACTGGAAAGCCAAGTGAGCACCATACATATGCTGATATCGAAGCTGCTTATAAATGTCTTGAGGAAACCTATGGAGCAAAACAGGAAGACATAATCCTTTATGGCCAATCCGTTGGAAGTGGACCTACATTAGATCTTGCTGCTCGGTTGCCTCAATTAAGAGCTGCTGTTCTCCATAGCCCGATTCTTTCTGGTCTAAGAGTAATGTATCCAGTGAAGAAGACATACTGGTTCGACATCTTCAAGAATATCGACAAAATACCTCTTGTGAATTGCCCGGTTCTCGTCATTCACGGAACTTGTGATGAAGTTGTTGACTGTTCTCATGGAAAACAACTATGGGAACTCTCTAAAGAGAAATATGAACCGCTTTGGCTCGAAGGCGGTAACCACTGTGATCTAGAACACTATCCTGAATACATTAAACACCTTAAGAAGTTCATCACAACCGTAGAGAGAGATCTCTCCTCGAGGGCGAGCACGGCCCAATTAGAGAAACAGAGCAGCGATTTGGAAATGCCGAGGCAGAGCGTAGATAGAAGAGAGAAGCCGAGGCAAAGCGTTGATAAAAGGGAGAAAGAGAAACCTCCAAAGGGTCCTTCAAAGAAGAGTAAGCTGAGAATCACGTTCGAGCAGCACTTAGATCGGACTAGGAGAAGCGTTGACTTCCACGAAAAGGCAAGGAAGAGCGTTGACCATCATCAGCATCATCAGAATCATCATCAGATTGAGAGAGGAAGGAAGAGTGTTGATAGATTGGATAGAGTACGGTCTGAG
>gnl_Arath_TAIR10_AT5G38220.1
ATGGGAGGAGTAACTTCATCAATCGCTGCAAAATTCGCTTTTTTCCCGCCATCACCACCGTCTTATGGATTTGTTTCCGACGTTGACCGATTATACATAACAGAAGTACCTCGCCGTGATGATGTAGATGTATTGAAGCTAAAGACTCGTCGTGGTAACGAGATTGTAGCTATTTATATTAAACATCCTAAAGCTAATGGTACGCTTTTGTATTCACATGGTAACGCTGCTGATTTGGGTCAAATGTTTGAGCTTTTTATCGAACTTAGTAATCGTCTCCGACTTAATCTCATGGGGTATGATTACTCTGGTTATGGTCAGTCTACTGGAAAGGCAAGTGAATGTAATACCTATGCTGATATAGATGCAGCATATACTTGCCTCAAGGAACATTATGGTGTAAAAGATGATCAACTGATATTATATGGTCAGTCTGTTGGTAGTGGACCAACGATTGATTTAGCTTCACGCACGCCTAATTTGCGAGGAGTGGTTTTGCACAGCCCTATTCTCTCTGGGATGAGAGTTTTGTATCCGGTTAAACGTACCTATTGGTTTGACATTTACAAGAATATTGACAAGATCGGTGCAGTTACCTGTCCTGTCTTAGTAATCCATGGGACTGCAGATGAAGTGGTTGATTGTTCTCATGGAAAACAACTTTGGGAACTTTCAAAAGAAAAGTATGAGCCTTTATGGGTATCTGGAGGAGGACACTGCAATCTAGAACTCTATCCAGAGTTCATAAAACATCTGAAGAAATACGTAATTTCTATTTCCAAGGGACCAAGAACTGGTTCGAACAAGACTGCAACGACGGATGCAGCCAAAAAACAGAGCAAGCCTGCAGAGAACGGGCGTGCTGATACGTTTCAACTTGGCTGTTGCCTTCCAGAAGTTTCTAGAAACAGTGTAGACAGTCAGCTGGAGAAATCTAAGAAGACTAGTAAACCCGAGAAGTCTCGTATGAGCATTGATAGGTTTAGAAGGAAAAAAGGTTCAGTCTGG
>gnl_Betvu_v1.2_Bv2_027060_ykxn.t1
ATGGGGGGAGTGACATCATCAATTGCTGCTAAATTCGCGTTTTTTCCTCCAACTCCTCCGTCGTACACGGTGGTCACCGACGAAAATTCCGGCGATGAAAAATTGTTGATGCCGGAAGTTCCGAGGAGGGATGGTGTTGATATTGTGAAGCTTCGAAATCGGAGGGGAAACGACGTCGTTGCTGTGTATGTGAAGCATCCTAAAGCATCAGCTACTTTGCTGTATTCTCATGGCAATGCTGCTGATTTAGGTCAAATGTTTGAGCTTTTTGTGGAGCTCAGCAGTCGCCTTCGTGTTAATCTTATGGGGTATGATTACTCTGGATATGGACAGTCAACTGGAAAGCCTAGTGAATCTAATACATACGCCGACATTGATGCAGCATATAAATGCCTCAAGGAGCAGTATGGGGTGAAAGATGAGCAATTAATATTGTATGGTCAGTCTGTCGGTAGTGGTCCTACGGTTGATCTAGCTGCACGTACCCCTAACCTGAGAGGGGTGGTTCTGCATAGCCCTATCCTCTCTGGAGTGAGGGTGCTCTATCCTGTCAAAAGGACATATTGGTTTGATATCTACAAGAATGTTGACAAAATTGCTCAGGTGAATTGCCCTGTCTTAGTGATCCATGGGACATCCGATGAAGTTGTTGATTCTTCCCATGGAAAGCAGCTTTATGAGCTCTGTAAGGAAAAGTATGAACCTTTGTGGCTCAGTGGCGGTGGGCATTGTAATCTTGAGCTCTATCCCGAATACATCAGACATTTAAAGAAGTACGTATCATTTCTTAACAAATTGAAAGCAAGCTCCAATGGGACCAAAGATCCTACCGAAGAATCCTCATCAAACGGGTCCTCAAAAGAATCAACAGTTGAATTAAGTTCAGACAATCAAAGCAAGGCTTCAGACAATCAAAGCATAGTATCCACAACATCAAATTCAGACACATTTGAGTTGAAACCTGATCTTCCAGAAGTCTCTAGGAACAGCTTAGATAGCCGGCTCGAGAAATCCAAGAAGACTAGCAAGCCCGAGAAATCACGAATGAGCACTGATCAAGTTGACAGGTTTAGGCGAAAAAAGGGCTTATTATGG
>gnl_Betvu_v1.2_Bv2_028420_zpap.t1
ATGGGAGCGGTGACATCGACAATGGCGGCGAAATTTGCGTTCTTTCCACCGGACCCGGCGTCGTATCGGGTGGAGGTGGAGGAAGGAACAGGGAAGCTGAAGATGAGTGGTGGTGTGGTGGAGAGAGAAAATGCAGATGTTTTGAAGCTTTGTACAAAAAGAGGGAATGAAATTGTGGCAGTTTTTATGAGAAATCCTTTGGCAAAGCTTACTCTTCTCTACTCTCATGGTAATGCTGCTGATTTAGGCCAGATGTATGAGCTTTTTGGAGAGCTCAGTATTCACCTCAGAGTCAATTTGATGGGATATGATTATTCTGGTTATGGACAGTCTACAGGCAAGCCGAGTGAGCAGAACACTTATGCGGATATAGAAGCTGCATATAGATGTCTTGTGGAAAGATATGGGGTGAAGGAGGAAGATGTTATATTGTATGGGCAATCTGTTGGGAGTGGCCCTACTTTAGATTTAGCTACTCGGTTACCAAAATTAAGAGCTGTTGTTCTTCATAGTCCAATCATGTCTGGCTTGCGGGTGATGTATCCAGTAAAGAGGACATATTGGTTTGACATATACAAGAATATTGACAAGATACCATTGGTCGGTTGCCCTGTTTTAGTAATTCATGGGACAGCTGATGATGTGGTCGACTGCTCTCATGGTAAGCAACTGTGGGAGAATTGTAAAGAAAAGTATGAACCACTATGGGTTAAAGGTGGAAATCACTGTGACTTGGAGCTTTATCCAGAGTACATTAAGCATCTTAAGAAGTTCATATCCATAATTGAAAAATCACCACATTTAAGAAGTGGATCTGGATTGAGCTCAGATCGATCAGATCATCCCCGCCGGAGCAGCACAGATTGCCGAGATAATAAATCAAGACCAAGTGCTGATCAAAGAGAAATGCCTAGAGAGAGTATGGAGAAGAAAGAAAAACCCAGGAAAAGTTCAGATCTAAGAGACAAGTCCAGAACCAGTACTGACAAGAGAGAGAAATCAAGGAAGAGTACAGATATCCCTGATAAAGCAAATAACTCTATTGAACGGCCTGATAAAGCTCGGAACAGTGTTGATAGATTTGGAGGGATGATAAGATCTGTAGGATTCTGCAATATTGATTGTTTCAAGCCTTCAGCCACAGGG
>gnl_Betvu_v1.2_Bv5_107110_jrdn.t1
ATGGGGTGTTCAATGTCAAATTTAGCTGCTAAATTTGCCTTCTTTCCGCCATCTCCGGCAACATATGAGGTTAAAAAAAGGGATTCAGACAGCAAAGTTGTGGCGGTTTCAACTGCGGCGGCTGTGCCAATACCTCAAGGAGATGACCCACTTTTGAATGTTCATGTAATTGAGACAAAAAGAGGGAACAAAATTGTAGCTTTTTACTTGAAAAACCCTTATGCTAGACTCACTCTTCTTTACTCTCATGGAAATGCTGCTGACCTTGGTCAACTCTATGATCTCTTTGTTCAGCTTAAAATCAATCTCAGAGTCAACTTAATGGGGTATGATTACTCTGGGTATGGTGCATCGACTGGGAAGCCGAGTGAGACCAATACATATGCAGATATAGAGGCTGTTTATCAGTGTCTTCAGTCGGAATATGGTATCAGTCAAGAAGACTTAATTTTATACGGGCAGTCTGTAGGAAGTGGGCCCACACTGCACCTGGCTTCGAAATTGCCAAGGTTGAGGGGAGTGGTTTTGCACAGTGCCATCCTCTCCGGACTTCGTGTATTGTGCCATGTGAAGTTCTCATTCTGTTTTGATATATATAGGAATATACGAAAAATTCGGAACGTGAAGTGCCCTGTGCTGGTTATACATGGTACAGAGGACGATGTAGTGAACTGGTTACATGGAAATGGATTATGGAAACGAGCCAGGGAACCTTATGAACCTTTATGGATCAAAGGCGGTGGGCACTGCAACTTGGAGCTGTACCCTGATTATATTCGCCACCTCTGCCGGTTTGTCCATGAAATGGAGAACACGACCACACAAATCCGGCTGAAGAAGATCCGGGACGCCCTTAACCTCCATCCAAAGCCCCGTCATCCTCCCCCCAATACTACCTGTAGCCGGTCTTGTAACTGTTGGGACTGTTGTAGCTGTACCTGTAAGATGAAATGCTGGCAACCTCGTTGCCCTAAATCCTGTTGCTCACTGAGCTGCTGTGCTTGTTTCAAATGGCCTAAATGCTCGAGTTGCTGTAGTTGTTTCGGATGGCCTAAATGCTCGAGTTGCTGTAGTTGTTTCGGATGGCCTAAATGCTCGAGTTGCTGCTGCATACCTGAATGTTTAAAATGCTCACGACCAAAATGCTCCGAGGATTGCTGTTCATGCAAAGGATGCTGTTCATGGAATTGCTGTGGCTGTTGTTGTTCTACAGATCAGAGGCAAGGCAGT
>gnl_Betvu_v1.2_Bv6_140120_tzop.t1
ATGGGGTCTGCAACATCATCAATGGCAGCAAAATTTGCCTTTTATCCTCCAAACCCACCAACTTATACACTAATTAGTGATGAAACAACTAAAAAACTTGCACTTTCTAATGTTCTTAGGAGAGAAAATGTAGATGTGTTTAAGTTATGCACTAAGAAAGGCAATGAGATTGTTGCAGTTTATGTAAAAAACCCTTCTGCTTCATTAACCATTTTATATTCTCATGGTAATGCTGCTGATCTTGGTCAGATGTTTAACATCTACTCTGAACTTAGTGTTCATCTTGGTGTTAATCTTATGGGGTATGATTATTCTGGATATGGGCAATCTACTGGCAAACCAAGTGAGCAGGACACATACGCAGACATAGAAGCAGCATATAAGTGCTTAGGAGATAAGTATGGAGTGGAAGATGAAAAGCTCATACTATATGGGCAGTCTGTCGGGAGCGGCCCGACACTCGAGCTAGCGATCCGTGTGCCTCGACTGAGGGCCGTTATTCTCCACAGCGCTATCCTCTCCGGTATCCGAGTCATGTATCCTGTTAAGCGAAGTTACTGGTTTGACATTTTTAAGAACATAGACAAAATTTCCCTTGTTGATTGCCCAGTTCTAGTTATCCATGGAACAGCAGATGAAGTAGTGGATTACTCTCACGGTAAACAATTATGGGAACTGTGCAACGAAAAATATGAACCATTATGGGTAATAGGAGGAAACCACTGCAACTTGGAGCTCTATCCAGAGTACTTAAGGCATCTTACTAAGTTCATTTCAGCAATCCAGAAACTACTGCCTCCTGCACAAGTTCAAAAAGAATCGGAGCGAAGTAACTCAGATGTGCTGAGATCAAATGGTGACCTTAAAGAGCTTAGTTTCAGGTCAAGTACTGATCAAAGTGAGAAGTCTTCTTCTCGGTTCAGCATTGGACAGCGCGAAAACTGTAGATTAAGCATTGATGGTAAGGAGATCAAGCCGAGGGCAAGCAGTGATCGGAAAGAGAGAACAAGGAGGAGGAGCATGGACAGATCCAGCAGAGCCAGGAACAGTACAGATCAAACTGACAAGCCTAGAAAAAGCTTTGATCGGTTAGGAGACATGGTGAGATCGGTTGGGTTATGCAATGTTGATTGTTTTAAACAAACGGCAACCACAGTT
>gnl_Betvu_v1.2_Bv7_177040_pjmf.t1
ATGGGAGGGGTGACATCTTCAATGGCTGCTAAATTTGCATTTTTCCCACCAAACCCACCTTCATATAGAGTAATGAAAGATGAATCAACAGGTTTACTACTTTTAGACCCATACCCACATAGGGAAAACGTCGACGTTTTGAAGATCCCAACAAGAAGAAATACTGAGATTGTTGCTATGTATGTGAGGTATCCAATGGCAACTTCTACTTTGCTATATTCTCATGGAAATGCTGCTGATATTGGTCAGATGTATGAGCTTTTTGTTGAGTTGAGCATCCATTTGAAGGTTAATATCATGGGGTATGATTATGCCGGGTATGGACAATCAACAGGAAAGCCCACTGAGAATAACACATATGCGGATATTGAAGCTGCATACAAGTGTCTTGAAGAGAACTATGGTGCCAAGCAGGAAGATATAATTCTTTATGGTCAATCTGTTGGTAGTGGCCCCACTTTGGATCTTGCCTCTCGTTTACCTCGATTAAGGGCTGTTGTTTTGCATAGTCCTATACTCTCTGGCTTGAGAGTCATGTATCCTGTGAAGCGCACCTATTGGTTTGACATCTACAAGAATATTGATAAGATTCCATTGGTGAAGTGTCCTATTCTGGTAATTCATGGAATGGCTGATGATGTAGTTGATTTTTCTCATGGTAAAACATTGTGGGAATTATCCCAAGAAAAATATGAACCTTTGTGGCTCAAAGGAGGAAGTCATTGTGACTTGGAACTTTTCCCCGAGTACATCAAACATCTCAAGAAATTTGTGTCCACAGTGGAGAAACCACCCTCCCAAAGGCACAACATCTCAAGAAGAAGTGTAGACAAGCCTGAAAACTCACGAAAGAGCGTTGACGGTATTGATCCTTCTAGGAAAAGTACTGACCGCAGAGAGAAACCAAGGAAAAGCACAGACCGACCAGAAATGCTGAGGTTACACGAGTACAAAGCCAGCAGCATCAATAAGCTAGAGAAATTGAACATTCCTTTTGAACAGTTGGAGAGGTCCCGCAGAAGTGTTGAATATCATGACAGGTCTCGGAAAAGTGTCGATTTACAGTTTGAGAAGGGTCGGCGTAGTGTGGATTGGGTGGATAGAATAAGAGCTGTT
>gnl_Betvu_v1.2_Bv8_192460_rjtm.t1
ATGGGTAATATGACATCAAATGTGGCTGCAAAGTTTGCATTTTTCCCACCAGAACCTGCAACATATGAAGTGATAAAAGAGGAAGAAGAAGATGAAGAAAAAGAAAGGTGGGTATTTTCAGGAATAACAGCAGATAAAAATGTGGATGTTCATGTTATTGAAACAAAGACTGGAAATAAAGTGGTTGCAACATTTTGGAAACACCCTTTTGCAAGGTTTACCCTTTTGTATTCTCATGGTAATGCTGCTGATTTGGGTCAGATGCAGGAGCTTTTTATTGAGCTTAGAGCACACCTTCGTATAAATATTATGAGCTATGACTACTCAGGATATGGAGCTTCAACTGGCAAGCCAACGGAGCACAATACATACTACGACATAGAAGGTGTATACCATTGCTTAAAGAGAGAATATAACATTAAGCAAGAAGAATTAATATTGTATGGCCAATCAGTTGGAAGTGGCCCCACATTACATTTGGCATCACGTATGACAAGGTTAAGGGGTGTTGTTCTTCATAGTGCTATACTATCTGGTATACGCGTCCTGTATCCTGTGAAGGTTACATTGTGGTTCGACATTTTTAAAAATATTGACAAAATTCGGCATGTCACCTGTCCAGTCCTTGTTATACATGGAACCAATGATGAAATTGTAGACTTGTCTCATGGGAAGCGATTATGGGAACTATCAAAGGACAAGTATGAGCCACTATGGGTAAAGGGTGGGGGTCATTGCAACCTTGAGACTTACCCAGAATACATCAAGCATTTGCGTAAGTTTATCAACTCAATGGAAAAATTAGCCATCACTCAGCCACACAAGCAGCTTACTGAGGCCCCAAGTATAACCGAAAATAAGCACCATCGATGCTTAAGATTTGGCAGGAGA
>gnl_Carpa_v0.4_evm.model.supercontig_14.250
ATGGGGGCGGTGACATCATCAATGGCGGCAAAGTTTGCGTTCTTCCCACCAAATCCACCGTCGTACGAGATGGCAGCGGACGAGGTTACGGGGAAGTTGAGGATGTCGGGAGTGCCCAGCAGACAAAACGTCGATGTTTTGAAACTGAGCACCAAGAGAGGGAATCAGGTGGTTGCGTTGTACGTAAAGAACCCTGCTGCTTCGTTGACCCTTCTCTACTCCCATGGAAACGCCGCTGATCTTGGCCAGATGTACGAGCTGTTCGCTGAGCTCAGCCTGCATCTCAGGGTCAACTTGATGGGTTATGATTATTCTGGATATGGACAGTCAAATGGGAAGCCAAGTGAGCAGAACACATATGCTGACATAGAAGCTGTATATAAATGCCTTGAAGAGAAATATGGAGTGAAGGAGGAAGATACTATATTGTACGGGCAGTCAGTTGGGAGTGGACCTACTCTAGATTTGGCAACCCGGTTACCTAAATTGAGGGCTGTTGTTCTTCACAGCCCAATCATGTCTGGCCTCAGAGTTATGTATCCAGTGAAGCGAACGTACTGGTTTGACATTTATAAGAATATTGACAAAATACCATTTGTCAAGTGTCCAGTTCTTGTAATTCATGATTTAAGGGAGGGAATAACGTTAAAGGAATGGTCAACTGAGGAGAAGGTTCCCATGAATTTCCCTTTGTTCTTTTCTAAAAATGCACTC
>gnl_Carpa_v0.4_evm.model.supercontig_170.44
ATGGGAGGGGTCACCTCATCGATCGCCGCCAAATTCGCTTTCTTCCCGCCTAATCCGCCATCTTACAGAGTTCTAGAGGACGAATCATGCGGCGGCCGCCTCTATATCCCGGAGGTCTCTCAACGGGACGATGTTGACGTACTCAAGCTCCGTACACGCCGCGGCTACGAAATCGTGGCCGTGCACATCAGGCACCCCAAGGCATCTGCTACTCTGCTATATTCTCATGGAAATGCGGCAGATTTGGGCCAGATGTTTGAACTCTTCGTTGAATTGTGTAATCGTCTCCGCGTTAACCTTATAGGGTATGATTACTCTGGATATGGACAATCTACTGGAAAGCCGACTGAATGTAATACATATGCAGACATAGATGCTGTATATAAATGCCTGAAGGAGCAGTATGGGGTCAAAGATGAACAATTGATAATATATGGTCAATCTGTAGGTAGCGGACCCACTCTTGATCTTGCTTCACGTGTTCCAAACTTGAGAGGCGTGGTCTTACATAGCCCCATTTTGTCTGGGATGCGGGTTTTGTACCCTGTCAAACGGACATACTGGTTTGACATTTACAAGAATATTGACAAAATCGGTATGGTGGACTGTCCTGTTTTAATAATTCATGGAACTGCAGATGAAGTAGTTGATTGTTCCCATGGAAAACAGCTGTGGGAACTCTGCAAAGAGAAGTATGAACCTTTATGGGTAAGTGGAGGAGGACATTGCAATCTTGAACTTTATCCAGAATTCATCAGACACTTGAAGAAATTTGTTCTGTCACTAGGCAAATCAAAAGCAGCCGTAAATGGTTCCAAAAAAACAGTAGTAGACTCTGACAATCAAAGCAAATCTTCCGAGACTGGACCTGCTGATACTTTTGAATTGGGTACTGACCTTCCAGAAGTTTCTAGGAACAGTTTAGATAGTCGACTTGAGAAGTCTAAGAGGTCAAATAAGCCTGAAAAATCACGGATGAGCACTGACCGCGTCGATAGGTTTAGGAGAAAGAAAGGCCTAGTCTGG
>gnl_Carpa_v0.4_evm.model.supercontig_1921.2
ATGGGAGGGGTGACGTCGTCAATGGCGGCAAAGTTCGCTTTCTTTCCGCCGAACCCACCATCGTATAAGCTGATAACCGACGACCTCACCGGGCTCTTGTTGCTCAGCCCTTATCCCCACCGCGAGAACGTTGAAATCCTGAAGCTGCCGACTCGGAGAGGGACGGAGATTGTGGCGGTCTACGTGAGGCATCCGATGGCCACCTCCACTCTACTTTACTCGCATGGTAACGCCGCCGATCTGGGTCAGATGTATGAGCTCTTCATCGAATTGAGCATTCACTTGCGAGTTAATCTCATGGGGTACGATTATTCGGGATATGGACAATCAACTGGAAAGCCGAGTGAGCAAAATACATATGCAGATATTGAAGCTGCATATAAGTGTCTTGAAGAGAGTTATGGAGCGAAACAGGAAGATATCATCCTTTACGGCCAATCTGTGGGAAGTGGCCCTACTTTGGATCTTGCTGCTCGGCTGCCTCAGTTGAGAGCTGTTGTTCTCCATAGTCCTATACTTTCCGGGTTAAGAGTCATGTATCCAGTGAAGCGTACATACTGGTTCGACATTTATAAGAATATTGACAAAATTCCGCTTGTTAGTTGTCCCGTGCTTATTATCCACGGCACTTCAGATGAAGTAGTTGATTGCTCCCATGGCAAGCAACTCTGGGAACTGTGCAAAGAGAAGTATGAACCACTTTGGCTTAAAGGAGGCAACCACTGTGATTTAGAGCATTACCCTGAGTATATCAGGCATCTCAAGAAGTTTATATCAACAGTAGAGAAATCTCCATCCCAAAGATACAGTTCTAGGAGAAGCACAGATCAATTTGAGCAACCTCGGAAGAGCACAGATGTGTTTGAGGTTTCAAGGAAGAGTACTGACCGGAGAGAAAAACCGCGGAAGAGCACTGATAGACCTGAAAAACTAAAAAGCCACTCTAATACTATTGATAAACTAGAAAAATTGAGAATATTTGATCAAATGGAAAGATCCCGGAGGAGTGTTGATTGCCATGAGAAGTCCCGGAAAAGCATCGATCACCAATTGGAAAGGGCAAGGAAGAGTGTTGATCGGTTGGAAAGAATACGAACAGGG
>gnl_Carpa_v0.4_evm.model.supercontig_46.116
ATGGGAAATGTAACGTCGAGTGTGGCCGCGAAGTTCGCTTTCTTTCCGCCGGACCCGCCGACGTACGATGTATGCAGAGAAGAAGAAGGGAGGCTGGTATTTTCCGGAGTGACGGCAGACAAAAACATGGACGTTCATTTGCTAGACACCAGAGGTGGCAACAAGGTTGTCGCAACTTTTTGGAAGCACCCTTTTGCGAGATTCACCCTCTTGTATTCTCATGGCAATGCGGCTGATTTAGGCCAGATGGTTGAGCTCTTCATTGAGCTCAGAGCTCATCTCCGTGTCAACATCATGAGTTATGATTATTCGGGTTATGGAGCATCTACCGGTAAGCCATCGGAGTTCAACACGTACTACGACATAGAGGCTGTGTACAATTGCTTGAAGAGAGAATATGGAATTAAACAGGAGGAGTTGATTTTATATGGCCAATCTGTTGGAAGTGGACCCACGTTACACCTTGCTTCTCGTTTACAGAGGCTACGAGGAGTTGTTCTTCATAGTGCCATCCTTTCCGGAATAAGGGTCTTGTATCCAGTCAAGATGACATTTTGGTTTGATATTTTCAAAAATATAGACAAAATTCGGCATGTCAACTGTCCAGTTCTTGTTATACATGGTACAGCCGATGACATTGTAGACTGGTCACACGGGAAACGCCTGTGGGAACTTTCAAAAGAAAAGTATGACCCTTTATGGGTCAAGGGTGGAGGTCATTGCAACCTTGAAACTTATCCCGAGTACATCAAACACTTGCGCAAGTTCATAAACGCGATGGAGAAGCTTTCTCTCACCAATCCATCAAAACAACTTACTTCTAAGCCGAGTTTTACAGAATTTAGACACAACAAGTGCTTGAGATTTGGAAAAAAAGTTGCTGGCCAAGATAAGATAGTAGTGAATCAAAACAGG
>gnl_Carpa_v0.4_evm.model.supercontig_760.2
ATGGGGTGTACACTGTCTCAATTAGCTGCAAAGTTTGCGTTTTTTCCTCCTTCTCCACCGACGTATCAGATCAAGAAAAGTGACAACGGAAAGCTCACAGTGGTTTCTACTTCTTCATCATTGCCTATTCATGTTGCAGATGACAACTCTTTGGATGTCCTGTTGGTTGATACCAAGCGTGGAAACAAGATTGTAGCTTTTTATCTTAAAAATCCATATGCTCGTCTCACTCTGCTTTACTCCCATGGCAATGCTGCCGACTTGGGCCAGCTCTATGATCTCTTCGTGCAGCTCAAGGTCAATCTCAGGGTTAATCTAATGGGATATGACTACTCTGGCTATGGAGCCTCAACCGGCAAGCCCAGCGAGTTTGACACATATGCTGATATAGAGGCAGTTTACCAGTGTCTCCAGACTGAATACGGAATTAGCCAGGAAGACCTAATTTTATATGGTCAATCGGTTGGAAGTGGTCCAACACTGCATTTGGCCTCCAAATTACCCAGGCTGAGAGGGGTAGTTCTCCATAGTGGCATCCTTTCTGGTCTACGTGTGCTCTGCCACGTCAATTTCTCATTTTGCTTCGACATATATACGAATATCAATAAAATCCAGCGGGTGAAATGCCCTGTGCTTGTAATACATGGTACAGAGGATGATGTTGTGAACTGGTTACATGGTAATGGACTGTGGAAAATGGCAAGGGAGCCCTATGAACCATTGTGGATTAAAGGAGGGGGCCACTGCAATCTTGAGCTTTACCCTGATTACATACGCCATCTCTACCGGTTTATTCAAGAAATGGAGAACATAACCACAGAAATCCGCCTTAAAAAGATTCGACAAAGTCTTGGTCTGCATCAGAGAGTAGATGCTACTTCTGCAAGTGCTAAAAGGTGCTGTAGGATCAAAATCTGGAGACCTAAATTCTCAAGCTGTTGTTGGAAACCTAGCTGCACAAAATGCCATTGTCAGCCCAAATGCCCAGGATGTTGGAGACCGAGCTGCATAAGATGCTGTTGGAAGCCAAAATGCCCCAAATGTCCCAAGATTGCCCGGCCAAGCTGCTGCTTTAACTGTTTGCATTGN
>gnl_Carpa_v0.4_evm.model.supercontig_998.3
ATGGGTACTGCAACATCATCCATGGCCGCGAAATTCGCTTTCTTCCCGCCAAACCCGCCGTCGTACAGCGTGATCGTGGAGGAATCAACGGGGAAGATGAAGATCTCAGATGTTCATGAGCAGAGAGAAAACGTAGATGTTATGAAGCTAAAAACGAAGAAGGGAAACGAGATCGTTGCCATGTACGTAAAGAACCCAGCAGCTTCACTTACAGTGCTTTATTCCCATGGAAACGCAGCTGATCTCGGCCAGATGTATCACATTTTCGCTGAGCTCAGTCTTCACCTTAATGTCAACCTTATGGGGTACGATTACTCTGGGTATGGACAGTCTTCTGGAAAGCCAAGTGAGCAGGACACATATGCAGACATTGAAGCTGCTTATAAATGCCTTGAAGAAACCTATGGAGCAAAAGAGGAAGACATTATACTGTATGGACAGTCAGTTGGGAGTGGACCTGCTCTTGAATTAGCCGCACGTTTGCCTCGTCTGAGAGCTCTAATTCTCCACAGTCCCATTTTGTCTGGCCTTCGTGTCATGTATCCTGTGAAGAGGACATTCTGGTTTGATATTTACAAGAACATTGATAAAATTCCACTTGTCCAGTGCCCAGTTCTGGTAATTCATGGAACTAAAGATGAAATTGTGGATTTTTCTCATGGTAAGCAGCTGTGGGAACTGTGTAGAGAAAAGTACGAACCTTTGTGGCTAAAGGGGGGAAACCACTGTAACTTAGAACTCTATCCTGAGTATTTACGACATCTGAAGAAGTTCATATCAGCCATTGAGAAATTACCTTGTCCTCAAATTGCATCTGACCACAATAACGAGCAACTGGAGCAGCCTGTGAACTCCACAGATCACAATAAGGAGAAATCAAGGGGAAGCACAGACCAAAAGGAGAAGGCTAGGCCTAGTACTGGACAAAGAGAAAAGTCTAGTCCGAGCACTGGTGGCAGAGAAAAATCAAGAGCCAGTACTGATAGGAGGGAGAAATCAAGAAAGAGTCTTGATCATTCTGGGAAGGCAAGGAACAGTGTAGATCATGCAGAAAGAGCTAGGAATAGCTTTGATCGATTCGGTGATATGGTGAGATCAGTTGGGTTGTGCAATGTTGATTGTCTGAAGCAGGCAGCTGCAGAGGCT
>gnl_Elagu_v2.0_p5_sc00004.V1.gene456
ATGGGAGGGGTGGCGTCGTCGGTGGCGGCGAAGTTTGCATTCTTCCCGCCAAGCCCGCCGACGTACGAGGTGGTGACGGACTCCGAGACCGGGCTGGTGACGCTGAGCCGCTTCCCTCACCGAGAGAACGTGGAGGTGCTCCGCCTGCCCACCCGCCGGGGGATGGAGATCGTCGCCGTCTACATCCGCTATCCCCATGGCTTCTTCCACTCTTCTCTACTCCCATGGCAATGCCGCCGATATCGGCCAGATGTACGAGCTCTTCCTCGAGCTCAGCTTCCACCTCCGCATCAATCTCCTTGGGCTGCAGGCAGAGAGGTGTTCTGCCTGAATCCTGCGTTAAGCTTTTGCAGCTTAAGTATAAATGGGAGTGTGAGTGGGAAAGAGCCAAGTGAGCAAAACACTTATGCTGATATTGAAGCTGCTTATAAGTGCCTTGAAGATAATTATGGCGCAAAGGAGGAAGACATTATCCTTTATGGACAGTCTGTTGGAAGTGGACCAACTTTGGATCTGGCAGCACGTCTACCACACTTACGAGCAGTTGTTTTACATAGTCCTATACTTTCTGGACTAAGAGTCTTGTATTCTATAAAGCGGACATACTGGTTTGATATTTACAAGGGAACATCAGATGATGTTGTGGACTGCTCTCATAGTAAGCAGCTTTGGAGCCTGTGCAAGGAGAAGTATGAACCACTATGGCTTAAAGGAGGAAACCACTGTGACTTGGAACTCTTTCCTGAGTATATTGCACATCTTAAGAAGTTTGTATCTACAGTTGAGAAATCACCTTCCAAAAGGAATACTCTAAAGAAAAGCACAGATAATTTTGAACTGTCCAGAAGGAGCACTGACTGTTTCGAAGCATCAAGGAACAGCACTAATCAGAGAGAAAAACCAAGGCATAGCACAGAGAAGCTGAGAAGCAAAGATCGCATGTCTTCAAACATTGAAAAGTTGGAGAAGTTAAAGTTGTCATTCAACCTTACCGAGAAGTCCAGAAGGAGCTTGGATTGCCTCCAGAAGTCTCGGAAGAAGACTGATCAGCTAGAGAGCACCCGGAAGAGTGTTGACCGGCTGGACAGAGTACAAGCTGCA
>gnl_Elagu_v2.0_p5_sc00044.V1.gene316
ATGGGGAACGTGACGTCGTCGGTGGCGGCGAAATTCGCGTTCTTTCCGCCGGAGCCGGCGACGTACGAGGTGGTGAGGGAGGGAGGAGGGGGAGGGCGGCTGTTCATGACGGGGGTGTCGCCGGACAAAAACGTGGAGGTGCACCTGCTGGAGACCAAGGCCGGGAACCGGATCGCCGCCGCCTTCTGGCGACACCCCCTCGCCCGCTTCACCATGCTCTACTCCCACGGCAACGCTGCCGACCTGGGCCAGATGGTCGACCTCTTCCTCGAGCTCCGCGCCCACCTCCGCGTCAACATCATGAGTTATGATTACTCTGGTTATGGAGCTTCCACTGGGAAGCCATCGGAGTTCAATACGTACTATGACATAGAAGCTGTTCATGATTGTTTGAAGAAAGAGTATGGCATAAGACAGGAGGATCTAATATTGTATGGTCAGTCTGTTGGTAGTGGACCTACATTGCATTTGGCCGCACGCTTGCAGAAACTGAGAGGTGTTGTCCTTCATAGTGCAATCCTATCAGGCATACGTGTCTTGTACCCTGTGAAGAACATTGACAAGATACGACAGGGAACAGCTGATGATATTGTTGATTGGTCCCATGGAAAGCGTTTGTGGGAGCTATCCAAAGAAAAGTATGATCCATTATGGGTCAAGGGTGGTGGTCATTGCAATTTAGAAACTTACCCTGAGTACATCAGGCACTTGCGAAAATTTATTAGTGCAATGGAGAAGCACTCTCTCTCAAAGCAGCAGAAACAAAGCAATGCACCAGCATCCACCATCACCGAAAGCAAGAGAGTGATACGGTCAACACAAAACATACTCAATGCGCGCACACAAGTGGTGGCTTTTCCGGCGTGGTTCTTAATGAAAAACATAATTCGTGCA
>gnl_Elagu_v2.0_p5_sc00044.V1.gene671
ATGGGAGGGGTGACGTCGGCGGTGGCGGCGAAGTTCGCGTTCTTCCCGCCGAGACCGCCGTCGTACGGGGTGGTGGTGGTCGACGAGGCGGCGGGGCGGCTGGAGATGACGGAGGTGCCGCGGCGGGAGAACGTCGAGGTCCGGCGGCTGCGGACGAAGCGGGGAACGGCGATTGTCGCGATGTATGTCACCAACCCCGCGGCGAGACTCACCGTGCTCTACTCCCATGGCAACGCTGCTGACCTTGGACAGATGTACGAGCTCTTTACTGAGCTCAGTTTCCACCTCCGTCCGAGTGAGCAAAATACCTATGCAGATATAGAGGCTGCTTATAGATGCCTTGAAGAAGCTTATGGAACACATGCAGAAGACATCATTCTATATGGCCAATCAGTTGGCAGTGGCCCAACCTTGGAATTAGCTACTCACTTGGCAAATTTTCGAGCGGTTGTTCTACATAGTCCCATTTTGTCTGGCCTGAGGGTCATGTACCCTGTGAAGCATTCATACTGGTTTGACATATATAAGAACATTGATAAAATTCCTTTGGTCAAATGCCCTGTGTTGGTCATTCATGGGATGGCTGATGAGGTTGTAGATTGGTCGCATGGAAAGAGGCTCTCGGAGCTTTGCAAAGTAAAATACGAGCCTCTATGGATCAATGGAGGTAGCCACTGCAATTTGGAGCTCTACCCGGAGTACATAAGACATCTTAGGAAGTTCATAACGGCCATGGAGAAATCATCTTCTAATAGAAACAAATCCGCAGGCTGCTCAGGTGTTGCAGATCCTCCTCAGACAAGCTCTGATGGTTTGGATATTCCAAGGAACAGCACTGATCAGAGGGAGAAGTCCAGGCAGAGCACTGACAATAGGGAGAAGCCAAGGCACAGCACAGACAGGAGAGATAAGTCTAGAGCCAGTACTGATAGGAAAGAGAAGTCTAACAAGGGGGCTGATCATGCTGACAAGGCAAGGAACAATATCGACCAGCCTGAGAAGCCAAGGAAGAGCTTTGATCGGTCTGATAAAACT
>gnl_Elagu_v2.0_p5_sc00058.V1.gene38
ATGGGCGGAGTCGCGTCGTCGATCGCCGCCAGGCTTGCCTTCTTTCCCCCCAGCCCCCCTTCCTACACCGTGACCGCTGACGAGCCCGGCGGCCGCCTCTCCATTCCCGAGCTTGCCTCCGGCCGGCGCGCCGACATCGACATCCTCCGGGTCCGGACAAGGAGGGGGAACAAGATCGTAGCCGTCCATGTCAGGAACCCCCGTGCAACGGCCACCCTGCTGTACTCTCACGGCAACGCCGCGGACATCGGCCAGATGTTCGAACTCTTCGTCGAGCTCAGCGCCCGCCTCCGCATCAATCTCATGGGGTCCGTCGTTGATGCTCGAATACCTCTTTTCGACATAGAGGCAGCATATAATTGCCTCAAGGAACAATATGGAGTGGCAGATGACGATCTAATTCTGTATGGTCAGTCTGTTGGTAGTGGTCCTACTCTTGATCTGGCATCCCGTCTCCCAAACCTAAGAGCTGTTGTTCTACATAGTCCTATCCTTTCTGGATTAAGGGTGCTATATCCAGTGAAAAGAACATATTGGTTTGACATTTACAAGAATATCGACAAGATTGGCCGTGTGAATTGCCCGATCTTAGTCATTCATGGTACATCAGATGAAGTTGTTGACTGCTCCCACGGAAAGCAACTCTGGGAGCTTAGTAAAGAGAAGTACGAACCACTTTGGCTAAAAGATGGTGGTCATTGCAATTTGGAGTTTTTCCCTGAATACATCAAGCATCTGAAGAAATTTGTGTCAACAGTTGCAAAGAGTAATTCTACGAAGAACGATTCAGCAAGCACAAAAACAAAAGATGATCAGAGCAAGCAGACTGAAATTGGAACATCAGGAGATACATGCAATGCCCGTAACTGTTCTGAGATCTCGAGAAAGAGTTTGGACAGTCAGATCACTAAACCAACAAACGTAGATCAGGCTGAGGAATCGCGGATGAGTGTTGACAGGAAGAAAGGGAAAGTCTTGTTATGGCGA
>gnl_Elagu_v2.0_p5_sc00117.V1.gene107
ATGGGAGGGGTGACGTCGTCGATGGCGGCGAAGCTGGCGTTCTTCCCGCCGAGTCCGCCGACGTACGAGGTGGTACGGGACGAGGAGACGGGGCTGGTGACGCTGAGCCGGTTCCCGCACAGGGAGAATGTGGAGGTGCTGCGGTTGCCGACGCGGCGGGGGACGGAGATCGTCGCTGTGTACGTGCGCAACCCCATGGCCGCTTCCACTCTGCTCTACTCCCACGGCAACGCCGCCGATCTCGGCCAGATGTATGAGCTCTTCATCGAGCTCAGCATCCACCTCCGCGTCAACCTCTTGGGGTACGATTATTCTGGATATGGACGATCATCTGGAAAGCCAAGCGAACAGAACACTTATGCTGACATAGAAGCTGCTTATAAGTGCCTTATAGAGAACTATGGTGCAAAGGAGGAAGAGATTATCCTTTATGGCCAATCTGTTGGAAGTGGGCCTACTGTTGATTTGGCAACCCGCTTACCACGTTTACGAGCTGTTGTTTTGCATAGCCCTATACTTTCAGGTTTAAGAGTGATGTATCCTGTAAAACGTACATACTGGTTCGACATCTATAAGGTTGCAGAAGTGGGTTTGGATTGCCTGCCAGTAGAAGACAAGTTTGGGTCTAACCACATGGGAACATCAGATGATGTTGTAGACTGCTCTCATGGTAAGCAGCTTTGGGAACTGTGTAAGGAGAAATATGAGCCGCTGTGGCTTGAAGGGGGAAAGCACTGTGATTTAGAAGTTTTTCCTGAGTACATCAGGCACCTCAAGAAGTTTATAGCTACAGTTGAAAAATCACCTTCCCAAAGAAACACTTGGAGAAAAAGCACAGATCGGTTTGAACCTTCGAGGAGGAGCACTGACTGTTTTGAGCCACCGCGGAAGAGCACTGATCGGAGAGATAAGCCAAGGCCTAGTGCAGAAAAGCTGAGAAATAATGATTACAAATATAGCAATATGGACAAGTTGGACAAACTAAAAATCTCCTTTGACCATATGGAGAAGTCCAGGAGGAGTGTAGATTGTCTTGAGAAGTCTAGAAAGAACACTGATCAACTGGACAGAGGACGGAAGAGTGTCGACAGGTTGGACAGAATATGGGCTGGACAAAAACTGCTTAACCTCATGCAGCATGCCCAAATCATTAGTTACAAG
>gnl_Elagu_v2.0_p5_sc00224.V1.gene23
ATGGCCAAATCCTACATAAAAATTGAGAGAAATGTTGTGGAAAGAGAGATGGAGCCAAGTGAATACAACACTTATGCAGACATTGAGGCTGTATACCAATGCCTGGAAACTGAATATGGAGTCAGTCAGGAAGACTTGATCTTGTATGGGCAGTCTGTTGGTAGTGGTCCCACACTACACTTGGCAGCTCGCTTGCCAAGATTGCGTGGTGTAGTGCTTCACAGTGCTATATTGTCAGGCCTCCGTGTGGTCTGCCATGGCACGGAGGATGATGTAGTGAATTGGCTTCACGGTTATGGGCTATGGAAACTAGCAAGAGAACCCTACGAACCCTTGTGGATCAAAGGAGGTGGTCACTGCAACCTGGAGTTGTACCCGGACTACATCCACCATCTATGCAAGTTTATCCTGGAAATGGAGAACATCACCACTGCAACCCGGCTCAAAATCCGACAGGAGCTCCAACTTCCTAGAAAAGCTTCTAATGCGAGCACGACCACCACCACTACTTTCACTACTAACTGCTGCTGCCAAATTAGAATTCGGAAGCCTACTTGCTCAGGCTGTCCGCAAACAGGATGTCTGAAGTTGCGGAGTTGCAAGGGGTCAGTGTACTCCTGCAACTGGTGTTGTGGTAGAGACGGGCAG
>gnl_Eucgr_v2.0_Eucgr.E00227.1
ATGGGGTGCGTGGTGTCTCAGCTGGCGGCCAAGTTCGCCTTCTTCCCGCCGTCGCCGCCGACGTACCGGATCAAGAAGCGTGATGACGGGAGGCTCACCGCCGTCTCGGCCTCGTCGGCGGCGGCGGTGGCCCCCATAGCTAGCGCTGACGACGACTCGCTCGACGTGCTGTTGGTCGACACCCAGCGCGGGAACAAGATCGTTGCCTTCTACCTGAGGAACCCGTACGCGAGGCTGACGTTGCTGTACTCGCATGGCAATGCGGCTGATTTGGGGCAGCTCTATGATCTCTTCGTGCAGCTCAAGGTCAATCTCAGGGTCAACGTCATGGGATACGATTATTCTGGTTATGGAGCGTCTACTGGTAAGCCCAGCGAATCCAATACATATACAGATATAGAGGCGGTTTATAATTGTCTCGAGACCGAATATGGGGTCAGCCAGGAAAATTTGATTCTGTACGGCCAGTCTGTTGGAAGTGGACCAACACTGCACTTAGCAGCAAAGTTGCCGAGGTTAAGAGGGGTTGTCTTGCATAGTGCCATCCTCTCTGGTCTTCGTGTGCTCTGCCATGTGAAGTTCTCTTTCTGCTGTGACATATACAAGAACATTAACAAAATTCGGAAGGTGAAGTGCCCGGTGTTAGTAATACATGGCACAGACGATGACGTCGTGAATTGGTTGCACGGCCACGGACTGTGGAAAATGTCGAGGGAACCATTCGACCCTCTGTGGATCAAAGGAGGTGGGCACTGCAACTTGGAGCTTTATACCGATTACATCCGCCATTTGTGTAGGTTCGTCCACGAAATGGAGAGCATTACCACAGAAATCCGCCTAAAAAAGATTCGACAGACTCTCCACCTACCGAGGCGGTCTTCTACATCCACATCTACCAAGTGCTGCAGAATCAAATTCCAGCGTCCCAAGTGCGCAGAATGCTCACTACCTAGCTGCGCAAAATGTTCGTGCCAGCCCAAGTGCACCCGATGTTGGAGACCCAGCTGCTTCAAATGCTTATGTAAACCCAAATGCTTAAGATGTCCGAGGCCGAGCTGTCCAAGGCTGAGCTGTCCACAGCCGAGCTGTCCACGGCCGAGCTGTCCACGGCTGAGCTGTCCGAGACCGAGCTGTGTCAAGTGTTTGAGCTGGGTGTGCTGCTGCTGCTGCTGTGGCGGAAGAGGCGGCGAGGTGAACGATAACAGAAGTAGGGAGGTA
>gnl_Eucgr_v2.0_Eucgr.J01512.1
ATGGGCGGGGTCACGTCGTCCATTGCAGCGAAGTTCGCCTTCTTCCCGCCGCAACCGCCGTCTTACAGCGTCGTCGAGGAGGACGACGGCGGCGGCGGGGGCGGGGGCGGGGGCGGGGGCGGGGGCGGGGGCGGGGGCGAGGGGGAGCAGCGGCGGAAGCTGCGGATACCGGAGTGTGCCGACGGGGACGCCGCCGCCCCCATCGACGTGATGAAGCTGAGGACGCGGCGGGGGAACGAGATCGTGGCCGTGCACGTGGCACACCCCAAGGCGTCCGCCACCATGCTGTACTCCCATGGGAATGCCGCGGATTTGGGGCAAATGATGGAGCTTTTCGTCGAATTGAGCAAGCGCTTGAGGGTCAATATCATGGGGTATGATTATTCTGGTTATGGGCAATCTACTGGAAAGCCAACTGAATATAACACATATGCCGACATCGATGCGGCATATAAGTGCCTTAAGGAACAGTATGGAGTTCAAGATGAAAAGTTAATATTATATGGCCAGTCAGTTGGCAGTGGACCTACTGTCGACCTCGCATCACGCGTTCCAAATTTGAGGGGTGTTGTATTACATAGTCCTATTCTTTCAGGACTCAGAGTATTGTACCCGGTCAAGAGGACGTACTGGTTTGATATCTACAAGAATCTTGACAAAATAGGACTGGTGAATTGTCCGGTTTTTATAATTCATGGAACTGCAGATGAAGTAGTTGACTGTTCACATGGGAGACAGCTAGCGGAGCTTTGCAAGACTAAGTATGAACCACTGTGGATAAATGGGGGTGGACATTGCAATCTCGAGCTTTACACAGAATACATTAAGCATCTAAGAAAGTTTGTACTGAGCTTGAACAAAGCAAAAGTCACAACAAACAATACAAGGGAGAACAATGGAGACTCTGAAGCCGAAAAGAAACCACCAGATACTGGAGCTTCAGATACTTTTGAGTTGGCTCCAGATCTTCCTGAAGTTTCCAGGAACAGCTTAGATAGTCGGCTGGAGAAGTCTAAGAAGTCAGTAAAGCCTGAACAATCTCGCATGAGCACTGATCGTCTTGAATGGTTTAGGAGGAAAAGGGGCTTAATTTGG
>gnl_Eucgr_v2.0_Eucgr.C00381.1
ATGGGAAATGTGACTTCCAATGTGGCCGCGAAGTTCGCGTTTTTCCCGCCAGACCCGCCGACGTACGATGTGCTCAGAGACGAAGGTGGGAAGCTGCTGTTCTCCGGGGTCACGGCCGACAAGAACATGGACGTCCACCTGCTCGACACGAAGGGCGGCAACAAGATCGTCGCCACGTTCTGGAAACACCCTTTTGCCAGATTCACCCTCCTCTATTCCCACGGCAATGCGGCTGATTTGGGTCAGATGCAGGAGCTCTTCATTGAGCTCAGAGCTCACCTCCGTGTTAATATTATGAGTTATGATTATTCAGGTTATGGCGCCTCCTCTGGAAAGCCATCGGAATTCAATACTTACCACGACATAGAGGCTGTTTACAATTGCCTGAAGAGTGAATACGGGATTAAACAGGAGGATCTCATCCTATATGGCCAATCTGTGGGAAGTGGGCCTACACTGCACTTAGCTGCTCGATTGCAGAAATTGCGAGGCGTTGTTCTTCATAGTGCCATACTTTCAGGCATACGTGTCCTTTATCCTGTCAAGATGACTTTTTGGTTTGACATATTTAAGAATATTGACAAAATACGGCATGTCAACTGTCCAGTTCTAGTCATACATGGAACAAATGATGATATCGTCGATTGGTCCCACGGAAAACGCTTGTGGGAACTTTCCAAAGAAAAATACGACCCTTTATGGGTCAAGGGCGGGGGTCATTGCAACCTCGAGACCTATCCCGAGTACATTAAGCACCTGCGCAAGTACATAAGCGCGATGGAGAAAATTTCGCCCATGAGACCGACAAAGCATCAGCTCACTTCTAATTCCAGCATGACGGAAGTCAAACATAACAAGTGCTTGAGATTTGGAAAGAAG
>gnl_Eucgr_v2.0_Eucgr.B03111.1
ATGGGTTCTGCAACGTCGTCCATGGCGGCGAAGTTCGCCTTCTTCCCCCCGACGCCGCCGTCGTACCGCGTCTACGCGGACGAGTCGACGGGGAGACTGAGGATGAGCGACGTGAGCCAGAGGGACGACGTGGACGTGATGAAGCTGAGGACCAAGAGAGGGAACGAGATCGTCGCCGTGTACGTGAAGCACCCGTCGGCCTCCTTGACCCTCCTCTATTCCCACGGGAACGCGGCCGATATTGGACAGATGTATCACATCTTCGTGGAGCTCAGCCTCCATCTGGGCGTCAATCTTCTTGGGTATGACTATTCAGGGTATGGACAATCTTCGGGAAAGCCGAGCGAGCAGGACACGTATGCTGACATAGAGGCGGCTTACAAGTGCCTTCAAGAGACATACGGAGCAAAGGAGGAAGACGTAATATTGTACGGTCAGTCGGTCGGAAGTGGACCTACTCTAGAGCTTGCCATACGGTTGCCTTGTTTGAGGGCTGTAATTCTTCACAGTCCAATCTTGTCTGGTCTTCGAGTCATGTATCCCGTGAAGAGAACACTCTGGTTTGACATATATAAGAATATTGACAAAATTCCTCTGGTTAACTGCCCGGTTCTGGTCATTCATGGAACTGAAGATGATGTAGTAGATTGCTCCCACGGCAAGCAGTTGTGGGAGCAGTGCAAAGAAAAGTATGAACCATTATGGCTTAAAGGAGGGAGCCACTGTAATTTGGAGGTCTTCCCTGAGTACTTGAAGCATCTCAGGAAGTTCATATCCGCCATTGAGAAACTACCTCGTGTTCGCGATGTATCTGAACAAAGTACAGATAATTCTGAACTTCCTCTGATTGCCACTGAAGCGAGTAGGGATAAGTCCAGGCTAAGTGCGGATAATAGGGAGAAATCAAGGCCGAGCACTGGGCAACAGGATAAGGCAAGGCTAAGTACGGACAGCAGAGACAAGTCAAGATCCAGCACTGACAAGAGAGAAAAATCAAGAAAGAGCGTGGATCGGCTTATGAAATCAAGAAACAGCACAGATCAGCCGGAGAAAGCTAGGAACAGCTTTGACCGGTTGGGAGATATGGTGAGGTCAGTCGGGTTGTGCAATGTCGATTGCTTGAAGCCAACAGCTTTAGAAGCC
>gnl_Eucgr_v2.0_Eucgr.I01707.1
ATGGGGGGCGTGACGTCTTCGATGGCGGCCAAGTTCGCCTTCTTCCCGCCGAGCCCGCCGTCGTACAAGCTGGTGACGGACGACCTGACGGGGCTGCTGCTGCTGAGCCCGTTCCCGCACCGGGAGAACGTGGAGGTGCTGCGGCTGCCGACGCGGCGGGGGACGGAGATTGTGGCGGTGTACGTGCGGCACCCCATGGCCACCTCCACCCTCCTCTACTCCCACGGCAACGCCGCCGATCTGGGCCAGATGTACGAGCTCTTCATCGAATTGAGCATCCACCTGCGCGTCAATCTCATGGGGTATGATTATTCAGGGTATGGACAATCATCTGGAAAGCCAAGTGAGCAGAATACTTATGCAGATATAGAAGCTGCTTACAAGTGTCTTGAAGAGAGTTATGGTGTTAAGCAGGAAGATATTATCCTTTATGGACAATCTGTTGGTAGTGGCCCCACTGTGGAACTTGCTGCAAGACTGCCTCAGCTAAGAGCTGTCGTTTTGCATAGCCCTATACTTTCTGGCGTGAGAGTCATGTATCCTGTAAAGCGTACATACTGGTTTGATATATACAAGAATGTTGACAAAATTCCACTGGTTAATTGTCCAGTCCTCATCATTCATGGAACTGCTGATGAAGTTGTTGATTGCTCCCACGGGAAGCAACTGTGGGAACTGTGTAAGGAGAAGTATGAACCCTTATGGATTAAAGGTGGAAATCACTGTGATCTAGAGCTCTATCCTGAATTTATAAGGCATCTTAAAAAGTTCATAACTACTGTCGAGAAGTCTCCTTCCCAGAGGTACAGCTCCAGGCAAAGCACAGATCAGTTCGAGCAGCCCCGCAAGAGCACTGATGTGTACGAAGTGTCTAGAAAGAGCACCGACAGGAGAGAGAAGCCGAGGAAGAGCACAGACAGGCCCGAGAAGCTGAAAAATCAGGGTCTCAGCGCTGATAAGCTAGAGAAATTACGCATCTCTTTTGACCACATGCAAAGGTCCCGGAGAAGTGTGGATTGCCACGAGAAATCCAGAAAGAGCATTGATCATCAGTTGGAAAAGGCACGGAAGAGCGTCGACCGGCTGGATCGGATACGGAATGGA
>gnl_Eucgr_v2.0_Eucgr.I02080.1
ATGGGGGCGGTGACGTCGGCGATGGCGGCGAAGTTCGCGTTCTTCCCGCCGACGCCGCCGTCGTACGGGGTGACGAGGGACGACGTCACGGGGAAGCTGAGGATGACCGGCGTGAGCGTGAAGGAGAACGTCGACGTCCTGAGCCTGCCCACGAAGAGAGGGAACGAGATCGTCGCGCTGTACGTGAAGAACCCGGTGGCCGCGTTGACCGTGCTGTACTCGCACGGGAACGCGGCCGATCTGGGCCAGATGTACGAGCTGTTCAGCGAGCTCAGTGTGCACTTGCGAGTCAACCTCATGGGGTATGACTATTCGGGATACGGCCGGTCCACCGGAAAGCCAAGTGAGCAGAACACGTATCACGACATTGAAGCAGCGTATAGATGCCTTGTAGAGAAGTACGGGGTGAAGGAAGAAGATGTTATTTTGTATGGGCAATCAGTCGGCAGTGGACCAACTCTTGATTTGGCCACCCGGTTACCAAGACTGAGGGCTGTAGTCCTCCACAGTCCAATTCTATCTGGGCTTAGAGTCATGTATCCAGTGAAGAGGACGTATTGGTTTGACATTTACAAGAATATCGACAAAATACCATATGTCACCTGTCCTGTTCTGGTGATACATGGAACAGCAGATGACGTGGTGGACTGGTCCCATGGAAAGAAGTTATGGGAGCTTTGTAAAGAGAAGTACGAACCACTATGGATCAAAGGGGGGAATCACTGTGACCTGGAACTTTACCCACAATACATAAGGCATCTTAAGAAGTTCATATCAGCCATTGAGAAAGCTCCTCATTTGAGGAATAAACCTGTTCTAAACGGAGATCAGCCAGAGAATCCTCGTACTAGCACGGACTTCAGAGAAAAATCCAGATCAAGCACAGATCAACGAGAGAAATCGAGGCCTAGCACCGATCAGAGAGAGAGGCCAAGGTTAAGCACAGATCGAAGGGAAAAATCAAGAGCCAGCATTGAAAAGAGAGAAAAGTCACAAAAGAGTGTAGATTTCCCTGAGAAAGTAAGTAATGGCACCGATCAGCCAGAGAAGGGGAGGAACAGCATTGACCGTTTTGGAGGCATAATGAGATCAAGGTTGTGCAATATAGATTGCTTCAGGCCACCGGCAACAGGTGTA
>gnl_Eucgr_v2.0_Eucgr.K02770.1
ATGGGTGGAGTCACTTCATCCATGGCGGCGAAATTCGCCTTCTTCCCGCCGAACCCACCTTCCTACCGGATAATTACGGACCATGCCACCGGGCTCTTGCTCCTGGACTGCTTCCCCCACCGCGAGAACGTCGACGTCCTCCGCCTGACGACGCGGCGGGGCACGGAGATCGCCGCCGTGTACGTGAGGTACCCCATGGCCACCTCCACGCTGCTCTACTCCCACGGCAATGCCACGGACATTGGCCAGATGTACGAGCTCTTCGTTGATTTGAGCATCCACCTCAAAGTTAATCTCATGGGGTACGACTATTCTGGTTACGGGCAATCGTCGGGAAAGCCAAGTGAGAACAATACATATGCAGATATTGAAGCTGCATTCAAGTGTCTTAAAGAGAATTACGGTGCTAAGGAGGAAGACATCATTCTTTATGGCCAGTCAGTTGGAAGTGGGCCCACTGTGGATCTCGCAGCTCGCTTACCTCGTCTAAGAGCTGTTGTTCTGCATAGTCCAATTCTATCTGGGTTGAGGGTCATGTACCCTGTCAAACGCACATATTGGTTCGACATCTACAAGAATATTGACAAAATCCCGCTGGTGAAGTGTCCAGTGCTGGTTATCCACGGAACAGCAGATGAAGTAGTTGATTTCTCTCACGGTAAGCAACTATGGGAACTGTGTCAGGAGAAATACGATCCCTTGTGGCTCATAGGCGGAAATCATTGTAACTTAGAGGCGCACCCAGAGTACATCAGACATCTTAAGAAGTTCATATTAACAGTCGAGAAATCACCTTCTCGAAGGAGTAGTTCAAGGAAAAGCATAGACGGGGTGGAGCATTCGAGGAGGAGCACAGAATATTTTGATGCTCCAAGGAAGAGTACCGACCGGAGGGAGAAATCGAGAAAGAGTACAGACAAGCCCGAAAAGCTTAGAGTGCCAAACCACAAGTACAGTAATGTGGAGAGGCCAGATAAGTTTAGAATACCCTTTGACCACGTGGAGAGATCTCGGAGGAGTGTGGAGTTTTATGAGAAACCCCGAAGGAGTATCGACCAGCAGGTCGAAAAAGGGCGCAAGAGTGTCGACTGTTTGGACAGATTCCGTTCTGGG
>gnl_Manes_v6.1_Manes.08G095900.1
ATGAATGAATATGAAGTTAAGGAAGAGGATTTGATCTTGTATGGACAATCTGTTGGAAGTGGACCTACCCTGCATTTAGCTTCTCGTTTAGAGAAGTTGAGGGGAGTTGTTCTTCACAGCGCAATCCTTTCAGGCATACGCGTCTTGTGTCCTGTCAAGATGACATTTTGGTTTGACATTTACAAGAATATTGACAAAATACGGCAAGTCAATTGCCCAGTTCTTATTATACATGTAAGTTCTTGTCATTGTTATTCTTCG
>gnl_Manes_v6.1_Manes.02G061100.1
ATGGGGGCGGTATCGTCAACAATGGCGGCAAAGTTCGCTTTTTTCCCGCCGAGTCCGCCTTCTTACCAGTTGGCGATGGATGGCGCGACTGGGAAGCTAATGATGGTGGAATTGGGGACAAGGGAAAATGTAGATGTTTTGAAGTTGGATACCAAGAGAGGGAATAGAGTGGTGGCGGTGTATATTAAGAACCCTGCGGCTTCATTGACTGTGCTCTACTCCCATGGCAACGCGGCCGATCTGGGGCAGATGTTTGATTTGTTTAATGAACTCAGCTTGCATCTACGGGTCAACTTGATGGGGTACGATTACAGTGGGTATGGACAGTCCAGTGGGAAGCCAACTGAGCAGAATACTTATGCTGACATAGAAGCTGCATATAGGTGCCTTGAAGAGAGATATGGGGTGAAGGAAGAGGATATCATCTTGTATGGACAATCAGTTGGAAGTGGACCTACTCTAGATTTAGCAGCCCGGTTAATAAAATTGAGAGCAGTGGTTCTACATAGTCCAATTGCATCTGGCCTTCGGGTCATGTATCCTGTGAAGCGAACGTATTGGTTTGATATATATAAGAATGTTGATAAAATACCAATGGTGAATTGTCCAGTATTGGTAATCCACGGAACTGCTGATGATGTTGTAGATTGGTCGCATGGTAAGCAGCTTTGGGACCTCTGCAAAGAGAAATATGAACCATTATGGGTGAAGGGAGGAAATCATTGTGACTTGGAGCTTTAT
>gnl_Manes_v6.1_Manes.02G070300.1
ATGGGCGGAGTCACCTCGTCAATAGCTGCAAAGTTCGCTTTCTTCCCGCCAAATCCTCCTTCATACACTGTGGTAGCAGACGAGTCCAGCCCCGAAAAATTTGTCATTCCGGAGGTCCCGAGGAATGATGCAGTGGATGTTCTGAAGCTCCGGACTCGACGAGGAAACCAAATCGTGGCCATTCATATAAAGCATCCGAGAGCATCATCAACTCTGTTATATTCACATGGAAATGCAGCTGATTTGGGACAGATGTTTGAGCTCTTCGTCGAATTGAGTAAACGGCTTCGCGTTAATCTCATGGGGTATGATTACTCTGGCTATGGACAATCAAGTGGAAAGCCAACTGAGTGTAATACATATGCGGATATAGATGCTGCATATAATTGCCTCAGAGAACAGTACGGGGTTAGAGATGAACAATTAATACTGTATGGTCAATCTGTTGGCAGTGGACCTACAGTTGATCTTGCTTCAAGGTTACCAAACTTGAGAAGCGTGGTTCTACATAGCCCAATTTTGTCTGGAATGAGGGTACTATACCCAGTCAAGAGGACATACTGGTTTGACATTTACAAGAACATTGACAAAATTGGAATGGTGAACTGTCCTGTTCTGGTAATTCATGGAACAGCAGATGAAGTTGTTGATTGCTCCCACGGGAAACAGCTTTGGGAGCTCTGCAAGGAGAAGTATGAACCATTATGGATAAGTGGGGGTGGACATTGCAATCTTGAGCTTTATCCAGAGTTCATTAAACATTTGAAGAAGTTTGTGTCGACAGTAGGCAAAACAAAAACCGAAGCAAATGGTTCTAAGAAAACAACAGGAGAGTTGGAAAATCAGAACAAACCATCTGAGAGTGGAACATCAGATACTTTTGAATTGGGTGCTGACCTTCCACAAATATCTAGAAATAGTTTAGATAGTAGACTCGAGAAGTCCAAGAAGCCAGATAAACCTGAAAAGTCTCGGATGAGTACTGACCGTGTTGATAGATTTAGGAGAAGAAAGGGCTTGGTCTGG
>gnl_Manes_v6.1_Manes.06G078600.1
ATGGGAACAGCAGCGTCGTCAATGGCGGCCAAATTGGCCTTCTACCCACCAAGTCCACCGTCTTATAACATAGTAATTGATGAAGAAACTGGGAAACTGAGGATTTCAAACGTCTGTCGGAGAGACGACGTGGACGTGTTGAAGCTTTCCACAAAGAAAAGGAATGAGATTGTTGCCATTTACGTGAAGAACCCATCAGCTTTGCTGACTGTTCTATACTCTCACGGCAACGCTGCTGATATTGGCCAGATGTATCATTTATTCTCTGAGCTTAGCTTGAACCTAAACGTTAATCTTATGGGGTATGATTATTCTGGGTATGGACAGTCTTCTGGAAAGCCAAGTGAACAGCACACATATGCTGATATCGAGGCTGCATACAAATGCCTAAAGGAGACTTATGGAGTGAAGGAGGAAGACGTTATATTGTATGGTCAGTCAGTAGGCAGTGGGCCTACTCTTGAATTGGCTACACATTTGCCCCAATTAAGAGCTGTTATTCTTCACACTCCTATCCTGTCTGGGATTCGTGTCATGTATCCTGTCAAGAAAACATACCGGTTCGATATCTATAAGAACATTGATAAGATTCCGCTTATTAATTGCCCAGTTCTGGTAATCCATGGAACTGAAGATGAAGTCGTGGATTTTTCCCATGGTAAGCAGCTGTGGGAGCTTTGTAAAGAGAAGTATGAGCCCTTGTGGCTCAAAGGAGGAAACCATTCTAACTTGGAACTCTACCCGGAGTACCTGAGGCATCTCAGGAGGTTCATATCCACCATTGAGAAGCTGAATTCACATCTTATAATTGCATCTGAACAAAGTTCAGATCAACCTAATCAGCCTTCGAATTCCCCACATGACAATATGGAAAAATCAAGGCCAAGCACAGATCACGGAGATAAAGGGCCTAGTACTGGGCATAAAGAAATAACTGGGCTAAGCACAAATGGCAGAGAGAAAGGAAGAGCTAGCAGAGACAGGAGAGAGAAGTCAAGAAAGAGCATAGATCGAGCAACCCAAGCCAGGAACAGCTTTGAGCGGTTGGGAGACATGTTTAAATCTGTGGGATTTTGCAATGTTGATTGTTTGAAGCAGACAGCTTCCAAGGCT
>gnl_Manes_v6.1_Manes.06G038600.1
ATGGGAAATGTAACGTCTAATGTGGCAGCGAAATTCGCATTCTTCCCACCAGACCCGCCAACGTACGATGTGTGTAGAGAGGATGATGGGAGGTTGGTGTTGCCTGGGGTCTCAGCTGACAAGAACATGGACGTTCATTTGTTGGAGACCAAAGGCGGGAATCAGATTGTGGCTACGTTTTGGAAACATCCTTTTGCCAGGTTCACTCTCTTGTATTCACATGGAAACGCAGCTGATCTTGGCCAAATGCATGACCTCTTCATTGAGCTCAGAGCTCATTTGAGGGTCAATATCATGAGCTATGATTATTCAGGATATGGTGCTTCTTCTGGCAAGCCATCCGAGTTCAACACGTATTATGACATAGAAGCAGTGTACAATTGTTTAAAGGAGTATTATGAAGTTAAGCAAGAGGATTTGATCTTATATGGTCAATCTGTTGGAAGTGGACCTACCCTGCATCTAGGTTCTCGTTTACAGAAGTTGAGAGGTGTTGTTCTTCACAGCGCTATCCTTTCAGGCTTACGCGTCTTATACCCTGTCAAGATGACATTTTGGTTTGACATTTACAAGCTTGTCTATTATTTACAGAATATAGACAAAATACGGCTTGTCAATTGTCCGGTTCTGGTTATGCATGGAACAAATGATGACATTGTTGATTTTTCTCATGGGAAGCGCCTGTGGGAACTCGCGAAGGAAAAGTACGATCCCTTATGGGTCAAGGGTGGTGGCCATTGCAACCTTGAAACTTACCCAGAGTATATCAAACACTTGGGGAAGTTCATGAATGAATTGGAGAAGGCCTCCATCACCAAACCAGCAAAGCAGCTCACATCGGATCCGAGCATCGACTTGAAACATAACAAGTGCTTAAGATGGAAAAAGGGTAGCAATTCAAAT
>gnl_Manes_v6.1_Manes.06G112600.1
ATGGGTGGGGTGACTTCTTCCATGGCAGCAAAATTTGCTTTTTTTCCGCCGAACCCTCCTTCGTACAAGCTAATTACTGATGATGCCACTGGCCTTTTGCTGCTGGACCACTTCCCTCACCGCGAGAACGTCGACGTCTTGCGCCTTCCCACCCGCCGGGGTACCGAGATAGTTGCTGTTTATGTTAGGTACCCTATGGCCACCTCTACTCTGCTATATTCTCATGGAAATGCTGCTGATATCGGCCAGATGTATGAGCTTTTTATCGAATTGAGCATCCACTTGCGTGTAAATCTCATGGGGTATGACTACTCTGGGTATGGACAGTCATCAGGGAAGCCCAGTGAGCACAATACTTATGCTGATATTGAAGCTGCTTATAAGTGTCTTGAAGAGAGCTATGGTACCAAGCAGGAGAATATCATCCTTTATGGTCAATCTGTTGGTAGTGGGCCTACTTTGGATCTTGCTGCACGTTTACCTCGGCTAAGAGCTGTTGTCCTGCATAGTCCTATACTATCAGGGTTAAGAGTCATGTATCCTGTGAAGCGCACCTATTGGTTTGATATCTACAAGAATATAGACAAGATTCCATTGGTGAAGTGTCCTGTGCTGGTTATCCATGGAACATCTGATGAAGTAGTTGACTGTTCTCATGGAAAGCAGCTTTGGGAATTGTGCCAGGAGAAATATGAACCCCTATGGGTCAAAGGAGGAAATCACTGCGATTTAGAATTGTATCCAGAGTATCTTAGGCATCTGAAGAAGTTCTTATCAACAGTTGAGAAATCACCTTTACGAAGAAATACTGCTAGGAGGAGTACAGATGGACTTGAACAGCCAAGACGGAGTACTGATTGTTATGAGGGTCCGAGAAAGAGTACAGATCGGAGGGAGAAACCAAGAAAAAGCACTGATAGACCTGAAAAACTGAAGTTTCATGAATATAAGTTTACGAATATTGAGAAGCTAGAAAAGTTAAAGACTTCCTTTGACCAAATGGAGAGGTCACGGAGAAGTGTGGAATACCATGACAAATCTAGAAAGAGCATTGACCTACAGCTAGAAAAGGCAAGGAAAAGTGTGGATTGGATTGATAGGATTCGTACTGGG
>gnl_Manes_v6.1_Manes.15G153700.1
ATGGGAGGGGTGACATCGTCCATGGCGGCGAAATTTGCTTTCTTTCCACCAAACCCACCTTCATACAAACTAATAACAGATGACCTCACTGGTCTCTTGCTTTTGAGTCCCTTCCCTCACCGTGAAAATGTTGAAATCTTGAAATTGCCCACTAGGAAAGGTACTGAGATAGTGGCAATGTACATAAGGCATCCTATGGCCACCTCTACTCTTCTTTACTCTCATGGGAACGCTGCCGATCTGGGGCAGATGTATGAACTCTTCATCGAATTGAGCATCCACCTGAGGGTTAATCTCATGGGGTATGACTATTCCGGGTATGGGCAATCATCTGGGAAGCCAAGTGAGCAGAATACATATGCAGATATTGAAGCTGCATACAAGTGTCTAGAAGAAAGTTATGGCACCAAGCAAGAAGACATTATCCTTTATGGACAATCAGTTGGAAGTGGCCCCACCTTAGATCTTGCTGCTCGGCTGCCTCAGTTACGAGCTGTTGTTCTGCATAGTCCCATACTCTCGGGTTTAAGAGTCATGTATCCTGTCAAGCGTACATACTGGTTTGACATTTATAAGAATATTGACAAAATCCCACTAGTTAACTGTCCTATTCTTATCATTCACGGAACTTCAGATGAAGTGGTCGATTGCTCCCATGGTAAGCAACTCTGGGAACTTTGTAAAGAAAAATATGAACCACTATGGCTTAAAGGAGGGAACCACTGCGATTTAGAGCACTTTCCAGAGTATATCAGGCATCTGAAGAAGTTCATATCAACTGTTGAGAAATCTCCTTCTCAAAGATACAGTTCAAGGAGAAGTACAGATCAGTTTGAACAAGCCCGGAAGAGTACTGATGTATTTGAGGTTTCAAGGAAAAGTACAGACCGGAGAGAGAAACCGAGGCATAGTACTGACAGGCCGGAGAAACTAAAAGGCCAATCTAATCATGCAGAAAAGCTGGAAAAGCTCAAAAACCAATCGAATAATGCTGATAAGCTAGAAAAGTTGCGAATCTCCTTTGATCAAATGGAAAGGTCTCGAAGAAGTGTTGATTGCCTCGAGAAGTCCCGGAAAAGCATCGACCATCAACTGGAAAGAGCACGAAAAAGCGTTGACAGGTTGGATAGAATACGAACTGGT
>gnl_Manes_v6.1_Manes.15G188100.1
ATGGGGTGCATGTTCTCTCAGTTAGCTGCAAAATTTGCTTTCTTTCCTCCATCTCCTCCTACTTATCAGATCAAGAAGAGAGATGATGGCACGCTCACTGTGGTCTCTTCTTCTTCTTCAATGCCACTTCCTCTTGCTGATGATACTTCATTTGATGTACTATTGATTGATACAAAAAGAGGCAACAAGATTGTTGCTTTTTATCTCAGAAACCCATATGCAAGACTCACTCTTCTCTACTCCCATGGAAATGCTGCTGACCTTGGCCAGCTCTATGACCTCTTTGTTCAGCTCAAGATTAATCTTAGAGTTAATATCATGGGATATGATTATTCTGGGTATGGAGCTTCCACTGGTAAGCCAAGTGAATCTGATACCTATGCAGACATAGAAGCAGTTTACAGGTGTCTTCAGACAGAATATGGAGTTAGTCAGGAAGACATAATTTTGTATGGGCAGTCAGTTGGTAGTGGTCCAACGTTGCACCTGGCAGCTAAATTGCCAAGGCTGAGAGGTGTAGTTTTGCATAGTGCTATTCTTTCTGGTCTTCGCGTCCTCTGCCATGTAAAATTCACATTCTGCTTTGACATATACAAGAACATAAACAAAATTCGAAAGGTGAAGTGTCCTGTGCTAGTGATACATGGGACAGAGGATGATGTTGTAAACTGGTTACATGGCAATGGACTTTGGAAATTGGCAAGGGAACCATACGAGCCTCTATGGATTAAAGGTGGCGGCCATTGTAACTTGGAACTGTACCCTGATTATATCCGCCATCTTTGCATGTTTATTCAAGAAATGGAGAATATAACCACAGAAATCCGACTGAAAAAGATTCGGCACAATCTTCGGCTCAAACCAAGGTCTAATGCTTGTGCTTCTAACAAGTGCTGTAGATTTAAATTATGGCGACCGAGATGCCCGGCGTGTTTCAGATCAAGGTGCATCAAATGTTTGTGCAGATCCAAATGCTTGGAATGTTGGGGATTAAGGTGCGTAAAATGTTGCCTGCAACCAAAATGCCCCAAATGTTGGATACCCAGTTGTTGCTGCAGTATCGAATGTCTACATGCACAGTGTTGTGCCGGAACACATAGCGGGATGAACGGGAAACGGGACAGCCGA
>gnl_Manes_v6.1_Manes.01G104700.1
ATGGGGACGGTGACGTCAACGATGGCGGCGAAATTCGCGTTCTTCCCGCCGACTCCGCCGTGTTACCAGGTGGCGATGGATGAGGCCAGTGGGAAGCTGATGATGATGGAGATGGGGACCAGAGAAAATGTCGACATTTTGAAGCTGGATACCAAGAGAGGGAATCGGGTGGTGGCGGTGTATTTTAAGAATCCTGCGGCTTCCCTAACTCTGCTTTACTCCCATGGCAACGCGGCCGATCTGGGGCAGATGTTTGATTTGTTTAATGAGCTCAGCTTGCATCTTCGGGTCAACTTGATGGGGTATGATTATAGTGGGTATGGACAGTCCAGTGGAAAGCCAAGTGAGCAGAATACTTATGCTGACATAGAAGCTGCATATAGGTGCCTGGAAGAAAGATATGGGGTGAAGGAAGAAGATGTCATCCTATATGGACAATCAGTTGGAAGTGGACCTACTCTAGACTTAGCAGCTCGATTGATGAACTTGAGGGCTGTGATTCTACATAGCCCAATTGCATCTGGCTTTCGTGTAATGTATCCTGTGAAGCGAACATATTGGTTTGATATATACAAGAATATTGATAAGATGCCAATGGTCAACTGTCCAGTACTGGTAATCCATGGAACTGCTGATGATGTTGTAGATTGGTCCCATGGTAAGCAGCTTTGGGACCTTTGTAAAGAGAAATACGAACCATTATGGGTGAAGGGAGGCAATCATTGTGACTTGGAGCTTTACCCACAATACATCAAACACCTCAAGAAGTTTGTATCAGCCGTTGAAAAATCACCACAACTTAGAAATGGACCTGGGCCTGTTGCAGATCAAATGGAGACTCCTCGGAAGAGCACAGACTGTAGAGAGACTTATACACCAAACATGGATCAAAAAGAGAAGTTTACACTGAATACTGAGCAAAGAGAAAAGCCCAGGGTAAGCACAGACTGTAGAGAGAAACCAAGAGCAAGCATAGATAGGAGAGAGAAATCAAGGAAGAGTATAGACTGTCCTGAGAAAGAGAATCATATCTCAGATCAGCCTGAGAAAGCAAGGAACAGCATTGATCGCTTTGGAGACATGATAAGATCAGTACAATTATGCAATATTGCTTGTTTCAAACCTGCCACAAAAGCTCTC
>gnl_Manes_v6.1_Manes.01G112100.1
ATGGGCGGAGTCACCTCATCAATAGCTGCAAAGTTCGCTTTCTTCCCGCCAAATCCTCCCTCATATACTGTCGTAGAAGACGAGTCCACCCCCGGGAGGCTAGTCATTCCGGAGGTCCCGAGGAGGGATGAGGTTGATATTTTGAAGCTCCGGACTCGACGAGGAAACGAAATAGTGGCCGTTCATATAAAGCATCCTAAAGCATCAACAACTTTGCTATATTCCCATGGAAATGCAGCTGATTTGGGACAGATGTTTGAGCTCTTCGTCGAGTTGAGTAAACGCCTTCGCATTAATCTCATGGGGTATGACTACTCTGGATATGGACAATCAAGTGGAAAGCCAACTGAATGTAATACATATGCGGATATAGAGGCTGCATATAATTGCCTCAGAGAACAGTACGGGGTGAAAGATGAGCAATTAATACTGTATGGTCAGTCTGTTGGTAGTGGACCTACTGTTGATCTTGCTTCACAGTTAACAAACTTGAGAGGTGTGGTTCTACATAGCCCAATTTTGTCTGGAATGAGGGTATTATATCCAGTCAAGAGGACGTACTGGTTTGACATTTACAAGAACATTGACAAAATCGGTATGGTGAACTGTCCTGTTCTGATAATTCATGGAACAGCAGATGAAGTTGTTGATTGCTCCCATGGGAAGCAGCTTTGGGAGCTTTGCAAGGAGAAGTATGAACCATTATGGATAAGTGGTGGTGGACATTGCAATCTTGAGCTTTATCCAGAGTTCATCAAACATCTGAAGAAGTTTGTGTTGACAATAGGCAAATCAAAAACAGCTCCAAATGGTTCTAAGAAAACAACAGTAGAGTTGGAAAATGAGAACAAACCGTCTGAGAGTGGAACATCAGATACTTTTGAATTGGTTCCTGACCTTCCAGAAGTCTCTAGAAATAGTTTAGATAGTAGGCTTGAGAAATCCAAGAAGCCAAATAAACCTGAAAAGTCACGGATGAGCACCGACCGTGTTGATAGATTTAGGAGAAGTAAAGGCATGGTCTGG
>gnl_Manes_v6.1_Manes.14G141900.1
ATGGGAAATGTAACGTCTAATGTGGCAGCGAAATTCGCCTTCTTCCCCCCAGACCCACCAACCTACGATGTGTGTGAAGAGCAAGATGGGAGGCTGTTGTTTTCGACTATCACAGCTGACAAGAACATGGACGTGCATTTGTTAGAAACCAGAGGAGGGAACAAGATTGTGGCCACGTTTTGGAAACACCCTTTTGCTAGATTCACCATCTTGTACTCCCATGGAAACGCTGCCGACCTTGGCCAAATGCATGAGCTCTTCATTGAGCTTAGAGCTCATTTGAGAGTCAATATTATGAGCTATGATTATTCAGGATATGGGGCATCTTCTGGCAAGCCCTCTGAGTTAAACACATACTCTGACATAGAGGCTGTGTACAATTGTTTGATGAATGAATATGAAGTTAAGGAAGAGGATTTGATCTTGTATGGCCAATCTGTTGGAAGTGGACCTACTCTGCATTTAGCTTCTCGTTTAGAGAAGTTGAGGGGAGTTGTTCTTCACAGCGCAATCCTTTCAGGCATACGCGTCTTGTGTCCTGTCAAGATGACATTTTGGTTTGACATTTACAAGAACATTGACAAAATACGGCAAGTCAATTGCCCAGTTCTTGTTATACATGGAACAAGCGATGACATTGTTGATTTTTCTCATGGGAAGCGCCTATGGGAACTCGCAAAGGAAAAGTACGACCCCTTATGGGTCAAAGGTGGTGGCCATTGCAACCTCGAAACTTATCCCGAGTATATCAAGCACTTGCGAAAGTTCATGAACGCAATGGAGAAAATATCCATCACAAAACCCACAAAGCAGCTCACTTCTATTCCAAGCATTGATGTCAAACAAAACAAATGCTTAAGATGGAAAAAGGCAGCACCTCAATCG
>gnl_Manes_v6.1_Manes.14G091500.1
ATGGGAACGGCAACATCATCAATGGCGGCGAAATTCGCCTTCTTCCCACCAAACCCACCGTCTTATACAATAACAGTGGATGAAGCAACTGGGAAACTGAGGATCTCAGATGTCCAACAGAAAGACGACGTGGACGTGCTGAAGCTTTCCACAAAGAAAGGGAATGAGATTGTTGCAATATACGTGAAGAACCCATTAGCTTCATTAACTGTCCTATACTCTCATGGCAACGCTGCTGATCTTGGTCAGATGTATCATATCTTCACTGAGCTTAGCCTGCACCTTAATGTTAATCTTATGGGGTACGATTATTCTGGGTATGGACAGTCTTCTGGAAAGCCAAGTGAACAAGATACATACGCTGATATAGATGCTGCATATATGTGCCTGGAAGAGACTTATGGAGTGAAGGAGGAAGATGTTATATTGTATGGTCAATCAGTAGGAAGTGGACCTACTCTTGAATTAGCAACTCGTTTGTCTCAATTAAGAGCTGTGATTCTTCACAGTCCTATCCTCTCAGGCCTTCGTGTCATGTATCCTGTCAAGAAAACATTCTGGTTCGATATTTACAAGAATATTGATAAGATTCCGCTAGTGAATTGTCCAGTTCTGGTAATTCATGGAACAGAAGATGAAGTTGTGGATTTTTCCCATGGTAAGCAGCTATGGGAGCTTTGCAAAGAGAAGTATGAGCCCTTGTGGCTTAAAGGAGGAAGCCACTGCAACTTGGAACTCTACCCAGAGTACTTAAGGCATCTCAGGAAGTTCATATCTGCCATTGAAAAGATGCCTCCCCATCTCAGGAATGGACCTGGACAAAGCACAGATCAGCCTGATCAGCCTTCGAACACTGCAGATTCCAATAAGGAAACATCAAGGCCAAGCACAGATCAGAGAGATAAGGCCAGGGCTAGTACTGGGCAGAGAGAAAAATCCAGGCTAAGCACAGACAGCAGAGATAAAGGAAGAGCAAGCACTGAAAGAAGAGAGAAGTCAAGAAAGAGCATAGATCGCTCAGCTAAAGCAAGAAACAGCACTGATCAGCCAGAAAAAGCAAGAAACAGCTTCGATCGGTTGGGAGACATGGTTAGATCTGTGGGATTGTGCAATGTTGATTGCTTGAAGCCGACAGCTTCTGAGGCC
>gnl_Manes_v6.1_Manes.14G057000.1
ATGGGTGGGGTAGCTTCTTCCATGGCAGCAAAAATGGCTTTTTTCCCGCCCAACCCTCCTTCCTATAAGCTAATTACTGATGATGCCACTGGCCTTTTGCTTCTGGATCACTTTCCTCACCGTGAGAACGTCGATGTCTTGAGACTTCCTACCCGCCGGGGCACCGATATTGTTGCTGTGTATGTTAGGCACCCTATGGCCACCTCTACTCTGCTCTATTCTCATGGAAATGCTGCTGATATTGGCCAGATGTATGAGCTCTTCATCGAATTGAGCATCCACTTGCGTGTAAATCTCATGGGGTATGACTACTCTGGCTATGGACAATCATCAGGCAAGCCTGGTGAGCACAATACTTATGCTGATATTGAAGCTGCTTATAAGTGTCTTGAGGAGAGATATAGTACCAAGCAGGAGAATATCATCCTTTATGGTCAATCTGTTGGCAGTGGGCCTACTTTGGATCTTGCTGCACGTTTACCTCGGCTAAGAGCTGTTGTCCTGCACAGTCCTATCCTATCAGGGTTAAGAGTCATGTATCCTGTGAAGCGCACATACTGGTTCGATATCTACAAGAATATAGACAAGATTCCATTGGTGAAGTGTCCTGTGCTTGTTATCCATGGAACATCTGACGAAGTAGTAGACTGTTCTCATGGCAAGCAGCTCTGGGAATTGTGCCAGGAGAAATATGAACCACTATGGCTCAAAGGAGGAAATCACTGTAATTTAGAGATGTATCCAGAGTATCTAAGGCATCTGAAGAAGTTCATATCAACAGTTGAGAAATCACCTTCTCGAAGAAATACTGGTAGGAGAAGTACAGATGGAATTGAACAGCCTAGAAGGAGTACTGATTGCTTTGAGGCACCAAGGAAGAGTATGGATCGGCGAGATAAACCAAGGAAAAGCACTGATAGAACTGAAAAACTGAAGTTCCATGAATATAAGTTTACCAATATTGAAAAGCTAGAAAAGTTAAAGGTCTCCTTTGACCAAATGGAGAGGTCACGGAGAAGCGTGGAATACCATGAGAAATCTAGGAAGAGCATTGACCTACAGCTTGAAAAGGCACGGAAAAGTGTGGATTGGCTGGATAGGATTCGCGCTGTC
>gnl_Manes_v6.1_Manes.17G109400.1
ATGGGAGGGGTGACATCGTCCATGGCAGCGAAATTTGCCTTCTTTCCACCAAACCCACCATCATACAAGCTAATAACAGACGACCTTAATGGTCTCTTGCTTTTGAGCCCCTTCCCTCATCGTGAAAATGTCGAAATCTTGAAATTGCCCACTAGGAAAGGCACAGAGATAGTGGCAATGTACATAAGGCATCCTATGGCTACCTCTACTCTTCTTTACTCTCACGGTAATGCTACCGATCTGGGGCAGATGTATGAGCTCTTCATCGAATTGAGCATCCACCTGAGGGTTAATCTAATGGGGTATGACTATTCCGGGTATGGGCAATCATCTGGAAAGCCGAGTGAGCAGAATACATATGCAGATATTGAAGCTGCATACAAGTGTCTTGAAAAAAGTTGTGGCACTAAGCAAGAAGACATTATCCTTTATGGACAATCTGTTGGAAGTGGCCCCACCTTAGATCTTGCAGCTCGACTGCCCCAGTTACGAGCTGTAGTTCTGCATAGTCCCATACTCTCAGGTTTAAGAGTCATGTATCCTGTCAAGCGTACATATTGGTTTGATATTTATAAGAATATTGATAAAATTCCACTAGTTAATTGTCCTGTTCTTATCATTCATGGAACTTCAGATGAAGTTGTGGATTGCTCCCATGGTAAGCAACTCTGGGAACTGTGTAAAGAAAAATACGAACCGCTCTGGCTTAAAGGAGGCAACCACTGCGATCTAGAGCAGTTTCCAGAGTATATCAGGCATCTGAAGAAGTTCATATCAACTGTTGAGAAACCTCCTTCTCAAAGATACACTTCAAGGAGAAGTACAGACCAGTTTGAGCAACCCCGGAAGAGTACTGATGTTTTTGAAGTTTCGAGGAAAAGTACAGACAGGAGAGAAAAACCAAGGCATAGTACTGACAGACCTGAGAAACTGAAAAACCAATCCAATCATGCTGATAAACTGGAAAAACTCAAAAATCAGTCGAGCAATGCTGATAAACTAGAAAAGCTGCGTGTCTCCTTTGATCAAAGGTCTCGAAAAAGTGTTGATTGCCATGAGAAGTCTCAGAAATGCATCGACCACCAACTGGAAAGGGCAAGAAAAAGCGTCGACAGGTTGGATAGAATACGAACAGGT
>gnl_Manes_v6.1_Manes.17G034700.1
ATGAATGAATATGAAGTTAAGGAAGAGGATTTGATCTTGTATGGCCAATCTATTGGAAGTGGACCTACCCTGCATTTAGCTTCTCGTTTAGAGAAGTTGAGGGGAGTTGTTCTTCACAGCGCAATCCTTTCAGGCATACGCGTCTTGTGTCCTGTCAAGATGACATTTTGGTTTGACATTTACAAGAATATTGACAAAATACGGCAAGTCAATTGCCCAGTTCTTGTTATACATAAACTTGTAGAAGACCAAAATCAGATGATAGCTCAAATGCGTGATGAACTA
>gnl_Medtr_Mt4.0v1_Medtr3g075410.1
ATGGGAGGAGTGACGTCATCAATGGCAGCGAAATTAGCATTCTTTCCACCAAACCCACCATCATACAAACTCATCAAAGAAGAAGCAACAGGTTTATTGTTGATGGAACCATTCCCACACCGTGAAAATGTTGAAGTTTTGAAATTTCCTAATCGACGTGGAATTGAGATCGTTGCTATGTATGTTCGTCATCCAATGGCGAAAACCACTGTGCTGTACTCTCATGGAAATGCTGCTGATATTGGTCAGATGTATGAGCTTTTTGTGGAGCTTAGTATTCACCTGCGGGTTAATCTCATTGGATACGATTACTCTGGCTATGGACAGTCGTCAGGGAAGCCAAGTGAGCATAATACGTATGCTGACATTGAAGCTGTATATAAGTGTCTCGAAGAGAACTATGGTGCTAAGCAGGAAGATATAATCCTTTATGGTCAATCTGTTGGGAGTGGTCCTACTTTGGATCTTGCTGCTCGATTACCCCGACTGAGGGCTGTTGTTCTCCATAGTCCTATACTATCGGGGTTGAGAGTGATGTATCCGGTGAAAAGGACATACTGGTTTGACATCTATAAGAACATTGATAAAATTCCGTTGGTGAAGTGTCCAGTGCTAGTGATTCATGGAACTGCTGATGAGGTTGTTGATTGCTCTCATGGAAAGCATTTATGGGAGCTATGCCAACAGAAATATGAACCTTTATGGCTCAAAGATGGAAACCACTGTAACTTGGAGCTCTATCCAGAATACCTTAGACATCTAAGAAAATTCATATCAACGGTAGAAAAGTCACCATCCCAAAGACTGAGTTTTAGAAGAAGTGTGGATAGGGTTGAACAATCCAGAGGAAGTACTGATTGCTCAGAAAAGCCAAGGAAGAGCACAGATCACAGAGACAAACCACCAAGAAGTACTGATAAGTCAGAAAAACTGAAATATCATGAATTCAAATTCAACAATCCTGAGAAATTAGAGAAGTTAAGAGTCCAATTTGACCAGACGGAGCGGTCAAGAAGAAGCGTAGAGTACAATGACAAATCTAGAAGCATTGAATTCCAAGAGAAATCCAGAAGAAGTGTCGATGTTCAGTTTGAGAGACCGCGGAAGAGCATCGACTGGCTGGATAGAATTCGAGCTAGT
>gnl_Medtr_Mt4.0v1_Medtr8g037335.1
ATGGGTTGCATGGTGTCTTCTTTAGCTTCAAAATTTGCATTTTTTCCACCTTCACCACCAACGTATCAGCTGAAGAAGAATGATGACGGCAAACTCACGGTGGTTTCCACCGCGTCTCCGATTCCTCATCCTGATGATAACTCATTGGATGTTCTTCTTGTTGATACAAAACATGGAAATAAGATAGTTGCTTTTTATCTTAAGAACCCTTATGCAAGATTAACTTTGCTTTATTCTCATGGCAATGCTGCTGATTTAGGTCAACTTTATGATCTCTTTGTTCAACTTAAGGTTAATCTCAGAGTTAATCTCATGGGGTATGACTATTCTGGATATGGTGCCTCTACTGGCAAGCCTAGTGAATCCAGCACATATGCTGACATAGAGGCGATATATGAATGCCTTGAAACCAAATATGGAGTTGGCCAGGAAGACGTAATCTTATACGGGCAATCAGTTGGAAGTGGACCAACATTGCATTTGGCAGCTAAGTTGCCGAGGCTGAGAGGCGTGGTTCTACACAGCGGCATTCTTTCTGGTCTTCGAGTTCTCTGTCATGTGAAGTTCTCTTTTTGCTTTGACATTTATAAGAACATCAACAAAATAAAGAAGGTCAAGTGTCCTGTCCTTGTAATACATGGTACAGAAGATGATGTGGTCAATTGGTTACATGGCAACCGACTATGGAAAATGGCAAGGGAGTCATATGAACCCTTATGGATCAAAGGAGGCGGTCACTGCAACTTAGAGCTTTACCCTGATTACATACGCCATCTATGCAAATTCATCCAAGAAATGGAGAAGATGACAACTGAAAAGCGCCTCAAAAAGATCCGACAAAGTCTGGAATCAAAATCAAAGTCGAAATGTTGCTCCACATCTGCATCAAGTGTTGCCGCTTACCGAAGTTCACAGATTGTTTCGGATCAACATGCTGCACAAAATGCTCAATGCCTGGTTGTTGTTGTCCAAAATGTTCATTGCCTTGTTGCTACCCTAAATGTTCAAGACCAAGTTGTTGCA
>gnl_Medtr_Mt4.0v1_Medtr7g032640.1
ATGGGTGGGGTAACATCATCAATGGCATCAAAATTTGCATTCTTTCCACCAAACCCACCATCATACAAACTAATCAAAGATGATTTAACAGGTCTTCTTCTACTAACACCTTATCCTCACCGTGAAAACGTTGAGATTATGAAACTTTCGACGCGTCGAGGAACGGAGATTGTGGCTGTTTATGTTCGTCATCCAATGGCTACTTCAACTCTTCTTTACTCTCATGGCAACGCTGCTGATCTGGGTCAGATGTATGAGCTTTTCATTGAGCTTAGTATCCACTTGCGTGTTAATCTCATGGGGTATGATTATTCTGGGTACGGACAATCATCAGGAAAGCCAAGTGAGCAGAACACATATTCAGATATCGAGGCTGTGTACAAGTGTCTCGAAGAAAGTTTTGGTGCTAAGCAAGAAGATATAATCCTTTACGGACAATCTGTTGGAAGTGGCCCGACTTTGGATCTTGCAGCTAGGTTACCTCAATTACGAGCTGTTGTTTTGCACAGTCCAATACTTTCTGGCTTAAGGGTGATGTATCCAGTAAAGCGTTCATACTGGTTTGACATATATAAGAATATCGACAAAATTCCACTAGTTAATTGTCCAGTTCTCATAGTTCATGGTACTTCAGATGAAGTTGTAGATTGTTCCCACGGTAAGCAACTCTGGGAACTTTGTAAAGAGAAATACGAACCGTTGTGGCTCAAAGGAGGTAACCACTGCGATTTAGAGCTCTTTCCCGAGTACATCAGGCATCTGAAGAAGTTCATAACAACTGTAGAGAAGTCTCCGTCGCAACGATACAGTTTCCGAAGGAGTACAGACCAGTTTGAGCAGCCTAGAAAGAGTACAGATAAATTTGAAGTGAGTAGAAAGAGCACTGATCGTAGAGAAAAGCCAAGGAAGAGCACAGACAAACCAGAGAAGGTAAAAAACTCGTCTTCCAGTAATGGTGGTGATATGTTGGAGAAATTAAGAATGACGTTTGATCATAAAGAGAGATCTCGGAGAAGTGTTGACTGTCATGAAAAGTCTCGAAAAAGTGTTGATCATCAATTAGAAAAAGGAAGGAAGAGCGTTGACCGACTCGACAGAATAAGGACTGGT
>gnl_Medtr_Mt4.0v1_Medtr7g017430.1
ATGGGAGCTGTAACTTCATCCATGGCAGCAAAATTCGCTTTCTTCCCACCAAATCCACCTTCCTACGGACTCGGAGTAGACGAATCAACTGGCAAAAACAAGATCACTGGTGTTTCAACTCGTGAAAACGTCGACGTTTTGAAACTTTGTACTAAAAGAGGAAACAATATCGTTGCTTTGTATATAAAAAACTCTTCAGCTTCGTTAACGATTCTGTATTCTCATGGTAACGCTGCTGATCTAGGTCAGATGTATGAGTTGTTCAGTGAACTCAGTATTCATCTTCGTGTTAATCTCTTATGTTATGACTATTCTGGGTATGGACAGTCCTCTGGGAAGCCTAGTGAACAGAACACCTATGCAGATATAGAAGCTGCTTATAAATGTTTGGTAGAAATGTATGGGTCCAAAGAAGAAGATATTATTCTGTACGGACAATCTGTTGGGAGTGGTCCTACTACAGATTTGGCTGCTCGTTTACCCAATCTTCGAGCTGTCATTCTCCACAGTCCCATCTTATCCGGCCTTAGAGTCATGTATCCTGTGAAGCGGACGTACTGGTTCGACATTTATAAGAACATCGATAAAATTCCCATGGTCAATTGTCCAGTTTTGGTAATTCATGGAACGGCCGATGATGTAGTAGATTGCTCCCACGGGAAGCAACTTTGGGAACATTGTAAAGAAAAGTATGAACCGTTATGGGTTAAAGGAGGAAATCATTGTGACCTAGAGCTTTACCCTCAATATATAAAGCACCTAAAGAAATTTATTGCAGCTATTGAAAAGTCCTCGCGTAATAGAATTGAATCGGGACCCACTCCCGATCAACCGGACATACCTCGGAACAGCACAGATTTTAGAGAGAAACCTAGACCCAGCATGGATATAAGGGAGAATTCTAGACGAAGTATTGAATTTAAAGACAAAGCTAGAATAAGCACAGACCAGAAAGAAAAATCAAGATCTGGCGTTGATAAGAGAGATAAATCAAGAAAGAGTGTTGATCGTGCCGATAAAGTAAATAACGGAGCAGAAATTCCTGAGAAAGCTAGAAATAGCATTGACCGTTTTGGAGGGATGGTGAGATCAGTTGGATTTTGCAATATTGATTGTTTCCGGCCCTCGGCGACTCATGCA
>gnl_Medtr_Mt4.0v1_Medtr5g029210.1
ATGGGTTGCATGGTGTCTTCTTTAGCTTCAAAATTTGCATTTTTTCCACCTTCACCACCAACGTATCAGCTGAAGAAGAATGATGACGGCAAACTCACGGTGGTTTCCACCGCGTCTCCGATTCCTCATCCTGATGATAACTCATTGGATGTTCTTCTTGTTGATACAAAACATGGAAATAAGATAGTTGCTTTTTATCTTAAGAACCCTTATGCAAGATTAACTTTGCTTTATTCTCATGGCAATGCTGCTGATTTAGGTCAACTTTATGATCTCTTTGTTCAACTTAAGGTTAATCTCAGAGTTAATCTCATGGGGTATGACTATTCTGGATATGGTGCCTCTACTGGCAAGCCTAGTGAATCCAGCACATATGCTGACATAGAGGCGATATATGAATGCCTTGAAACCAAATATGGAGTTGGCCAGGAAGACGTAATCTTATACGGGCAATCAGTTGGAAGTGGACCAACATTGCATTTGGCAGCTAAGTTGCCGAGGCTGAGAGGCGTGGTTCTACACAGCGGCATTCTTTCTGGTCTTCGAGTTCTCTGTCATGTGAAGTTCTCTTTTTGCTTTGACATTTATAAGAACATCAACAAAATAAAGAAGGTCAAGTGTCCTGTCCTTGTAATACATGGTACAGAAGATGATGTGGTCAATTGGTTACATGGCAACCGACTATGGAAAATGGCAAGGGAGTCATATGAACCCTTATGGATCAAAGGAGGCGGTCACTGCAACTTAGAGCTTTACCCTGATTACATACGCCATCTATGCAAATTCATCCAAGAAATGGAGAAGATGACAACTGAAAAGCGCCTCAAAAAGATCCGACAAAGTCTGGAATCAAAATCAAAGTCGAAATGTTGCTCCACATGTACATGCCCTAGTATGAAGTGTTGTTGCAGCTGCAAATGCAAGTTACCTAAATGCTCTAGCTGCTGCAGCTGCATAAATTTTTCCCTGTCTATCAATTGTCCTGATTGTTGCTGGAAACCTAGCTGCATCAAGTGTTGCCGCTTACCGAAGTTCACAGATTGTTTCGGATCAACATGCTGCACAAAATGCTCAATGCCTGGTTGTTGTTGTCCAAAATGTTCATTGCCTTGTTGCTACCCTAAATGTTCAAGACCAAGTTGTTGCATGAGTTGTTTCTGTTGGCAATGTTTTATGGGAAAACACAGTGGAAGAAATGGAAAACAAAGAGGC
>gnl_Medtr_Mt4.0v1_Medtr6g018930.1
ATGGGCGGAGTAACTTCCTCAATAGCTGCAAAGTTCGCTTTCTTCCCACCACAACCACCATCCTACACACTCACCGTTTCTGAATCCACCGCCACCACCGCCGCAGCAAACGGTACTTCACCTGCGACGAAGCTTTTGATTCCGGAAGTTCCGATGAAGGAGAACGTGGATGTAGTGAAGGTGAAAACAAGAAGAGGGAATGAAATCGCGGCGGTGTATGTTAAGTATCATAGACCTGCATGTACCATGCTTTATTCTCATGGAAATGCTGCTGATTTGGGTCAGATGTTTGAATTGTTTGTTGAATTGAGTAATCGACTCAGAATTAATGTTATGGGTTATGATTACTCTGGTTATGGACAGTCGACAGGGAAGCCAACTGAATATAATACATACGCAGATATTGAAGCTGCATATAAATGCCTGAAGGAACAATACGGGGTGAAAGACGAACAATTGATATTGTATGGTCAATCTGTTGGCAGCGGTCCCACACTTGACCTTGCTTCAAGGATATCAGAATTGAGAGGTGTTGTGTTGCATAGTCCAATTTTGTCAGGGTTGAGAGTACTATACCCTGTAAAACGGACATATTGGTTTGATATTTATAAGAATATTGATAAAATTGGCATGGTCAAATGTCCTGTTTTGGTTATCCATGGTACAGCAGATGAAGTTGTAGATGTGTCCCATGGAAAACAGCTATGGGAACTTTGCAAGGTAAAGTATGAACCCTTGTGGGTAAGTGGTGGCGGACATTGTAATCTCGAGCTTTACCCAGAGTTCATTAAACACCTAAAGAAATTTGTACAGACACTTGGAAAACCTAAACCAACTACTGCAAATGGTTCTGAAAAGGAAGCTGTGGTTGAAACTGAGAATCAAAGCAACAAAGCAAGCAAAGAATCAGAAACTGGAACTTCTAGTACTTCTGAATTGAGTACAGAAATTCCTGAAGCTTCCAGAAACAGTTTAGATAGCCGTCTTAAAAAGTCTAAAAAACCAGACAAACCAGAGAAATCTCGAATGAGCACAGATCATGTTGATAGGTTTAGGAGAAGAAAGGGGTTAGTTTGG
>gnl_Mimgu_v2.0_Migut.D02034.1
ATGGGCGGGGTGACGTCATCGATGGCGGCGAAGTTGGCGTTTTTTCCGCCGACTCCGGCGAGCTACAAGGTGGTTACCGACGACGCCACGGGGCTGCTGCTGCTGCAGCCGTTCCCGCACCGCGAGAACGTCGACGTTTTGAAGCTCCCGACGCGGCGGGGCACGGAAATCGTCGCCGTGTACGTGAGGTACCCCATGGCGAGTTCCACGTTGCTGTACTCGCACGGCAACGCGGCGGACATCGGCCAGATGTACGAGCTGTTTATCGAGCTCAGCATTCACCTCAGGGTTAATCTCTTAGGGTACGACTATTCAGGTTATGGCCAATCAACCGGAAAGCCAAGTGAGCACAATACTTACGCGGATATCGAAGCTGCATACAAGTGTCTTGAAGAGAGCTATGGAGCTAAGCAAGAAGACATAATCCTATACGGTCAATCTGTTGGCAGTGGTCCTACTGTCGATCTTGCAGCTCGTTTGCCTCGTCTAAAGGCAGTTGTTTTGCATAGCCCTATTTTATCGGGATTAAGGGTTATGTACCCTGTGAAGAGGACATATTGGTTTGACATTTATAAGAACATTGACAAAATCCCGTTGGTGAAGTGCCCTGTTCTAGTTATTCATGGCACTTCGGATGATGTTGTTGATTACTCCCACGGAAAACAGCTTTACGAGCTCTGTCAAGAGAAATACGAGCCCTTGTGGATAAAAGGTGGAAACCACTGCGATTTGGAACTTTATCCGGAGTATATCAAGCACCTAAAGAAGTATGTATCCACCGTAGAGAAACCTCCCTCACAAAGGAACATGTCGAGGAGGAGCGTCGAGCGTCCCGAACATTCTAGAAGGAGCACCGATTTTATCGAAGCTCCGAGAAAGAGCACAGACAGGAGAGAGAAACCTAGACGGAGCACCGATAGGCCGGAGAAACTAAAAACGTTCGACTACAAGTTTCATAACGACGACAAGCTTTCAAAATTGAGAGCCTCGTTCGATCAAATGGAAAGATCTAGAAGGAGCGTCGAGTACCACGAGAAATCAAGAATGAGTGTCGACGTGCAGTTTGAGAAAGGGAGGAAGAGTGTGGATTGGCTTGAGAGGGTAAGAGCTGCA
>gnl_Mimgu_v2.0_Migut.L00501.1
ATGGGCGGGGTGACGTCATCGATCGCCGCTAAGTTCGCCTTCTTTCCGCCGAATCCGCCGTCGTACACGGTGGCGGCGGACGAATCGCGCGGCGGCGGAGCACTCTGCATACCGGAGGTACCGCAGCGGGAGGGAGTCGACGCTCTGAGGCTGAAGACGCGGCGGGGGAACGAAGTCGTCGCCGTCCACATCAGCCACCCCAAAGCCACCGCCACTCTGCTCTATTCCCACGGCAACGCCGCCGATTTAGGGCAGATGTATGAGCTGTTCGTTGAGATTACCCTCCGCCTCCGCATCAATCTGATTGGGTACGATTACTCGGGTTATGGACAATCCACTGGAAAGCCGACTGAATGTAATACATACGCAGACATTGACGCTGTATATAAGTGCCTCAAGGAGCAGTACGGAGTTAAAGACGAACAACTAATATTATATGGTCAGTCTGTTGGTAGTGGTCCCACCATTGATCTTGCATCACGACTGCCAAATTTGAGAGGGGTTGTTTTGCATAGCCCGATTCTATCGGGGTTGAGGGTATTGTACCCTGTTAAACGTACATATTGGTTTGATATATACAAGAATATTGACAAAATTGGTGCGATAAACTGTCCGGTTCTTGTTATTCATGGTACTGCAGATGAAGTTGTAGATTGCTCCCACGGGAAGAAGCTTTGGGAGCTTTGCAAGGTTAAATACGAACCCTTATGGTTAAGCGGAGGTGGCCATTGCAATCTCGAAATATACCCCGAGTTCATTAAACATCTCAAAAAGTTCGTACTTGCTCTCGGAAAATCGAGGCCAGCTGTCAATAGTACTGTAGTAACAGCATCGTTAAATTCAGACAGTACGGATAAATCTGCTGAACAAAGCACTACTACCGCAGATGCACCGGATATTCCGGAAATTTCTAGAAACAGTTTGGATAGCCGACTTGACAAGTCAAAGAAGTCGACGAGCAAGCCGGAAAAATCTAGAATGAGTACTGACGAAGGATTCAGGAGAAAAAAAGGCTTGATCTGG
>gnl_Mimgu_v2.0_Migut.K00350.1
ATGGGAAATGTGACCTCGAGCGTGGCGGCAAAGTTCGCATTTTTTCCGCCGGACCCGCCGACGTACGACGTGTACAGAGACGACGACGAGGATGGGCGGTTGCTGATGAGCGGATTGACGGCGGACAAAAACGTCGACGTTCATCTTCTCGAGACGAAAGGAGGTAATAAAATCGTGGCCACCTTCTGGAAACATCCTTCCGGCAGGTTCACCATATTGTACTCCCATGGCAACGCCGCCGATTTAGGTCAAATGCAGGAGCTCTTCATCGAGCTCAGAGCACATCTACGTGTCAACATTATGAGCTATGATTATTCTGGATACGGAGCATCTACCGGTAAGCCATCTGAGTTGAACACGTACTACGATATCGAGGCAGTATATAACTGCCTGAAGAGCGAGTACAGTATCAAGCAAGAGGATGTGATTCTGTACGGACAATCCGTTGGGAGCGGGCCCACGTTGCATCTTGCTTCTCGTTTTCCGAGGTTGAGAGCTATAGTTCTACATAGCGCAATTCTTTCAGGCATACGAGTTTTGTACAATGTTAAGATGACATTCTGGTTCGACATTTTTAAAAACATAGACAAAATACGGAGCGTCAGCTGCCCTGTTCTAGTCATACATGGTACGAACGACGACATTGTTGACTGGTCACACGGGAAGAGACTATGGGAGCTGGCGAAGGAGAAATACGACCCGTTGTGGGTCCAAGGTGGAGGGCATTGTAATCTCGAAACGTTTCCGGAATACATTAAGCACTTGCGGAAATTCGTAAACGCAATGGAGAAGCTCTCGTTCTCGAAAAGGGGCAAGGCCCGTGCGGGCCCCGCCCCGTCTATAACAGAAGCCAAACACAACAAATGCTTGAGATTCGGCAAA
>gnl_Mimgu_v2.0_Migut.K01419.1
ATGGGTGGGATGACGTCATCGATGGCGGCGAAGTTCGCTTTCTTCCCTCCTAATCCTCCGTCGTACAAGCTGGTGCACGACGCCGCGACGGAGCTGCTGCTGCTCAGCCCTTTCCCCCACCGCGAAAACGTGGAAATCATGCGGCTGCCGACGCGGCGGGGAACGGAGATTGTGGCGTTGTACGTGCGCCACCCCATGGCGAATTCCACACTTCTCTACTCTCACGGCAACGCCGCCGATCTGGGTCAGATGTACGAGCTCTTCATCGAACTCAGTATCCACTTGCGCGTTAATCTCCTCGGTTACGACTACTCTGGATATGGCCAATCATCTGGGAAGCCAAGTGAGCAGAACACATATGCAGACATTGAAGCTGCATTTAAATGTCTTGAGGAGAATTACGGTACTAAGCAAGAAGACGTAATCTTATACGGTCAATCCGTTGGAAGTGGTCCCACTTTGGATCTTGCTTGTCGTTTGCCTCGTTTACGAGCTGTTGTCTTGCATAGTCCTATATTGTCTGGTGTTAGAGTTATGTATGCCGTAAAACGCACATACTGGTTCGATATCTACAAGAACATTGAAAAGATTCCACTGGTTAAATGTCCTGTGCTCATTATTCATGGAACTGCAGATGAAGTGGTGGATTTTTCACATGGTAAGCATTTATGGGAACTGTGTAAGGAGAAATACGAGCCGTTGTGGATTAAAGGAGGCAACCACTGCAATCTAGAACTCTACCCCGATTACGTAAAACATCTCAGAAAATTTGTTGCTACGGTAGAAAGATCTCCTTCGCACAGAAAGAGTAGTCGTAAAAGTACAGACCAGTTGGAACCTTCTAGAAAGAGCACGGATATGTTTGATCTACCGAGGAAGAGCCTAGACAGGAGAGAGAAACCTAGGCCGAGTACAGACAAGGCCGAAAGATCGAAAACTCAGTCACAGAATGTTGATAAATTAAGGATTTCTTTCGATCCAATTGACCGGACAAGGAGGAGCGTTGATTGCATTGATAAATCGTGGAGGACCGTTGATCATCATCAGCTGGAACGGGCCCCACGCAAGAGCGTTGACAGTCTCGACAGAATTCTTCGTAATGGG
>gnl_Mimgu_v2.0_Migut.A01180.1
ATGGGGTGTCTGGTATCTCAACTGGCAGCAAAATTTGCATTCTTTCCACCAAAGCCGGCCACATACCAGATAAAGAAGAGGGATGATGGGAAGCTAGTGGCAGCATCGACGACGTCGTCTCACTCACAGCCAATAGCAATAGAAGATTCATGTATGGATGTATTGTCTATCCAAACCAAAAGGGGAAACAATATTGTAGCTTTCTACTTGAGGAACCCATACGCTAGGCTTACGGTGCTCTACTCCCATGGAAATGCAGCTGATCTGGGCCAGCTCTATGACCTCTTTCTTCAGCTCAAACAAAATCTCAGAGTTAATCTCATCGGGTATGACTATTCTGGTTATGGAGCTTCTACGGGTAAGGCAAGTGAATATGACACGTATGCGGACATAGAGGCAGTATACGAGTGTCTTCAGACAGAGTATGGAGTAAGCCAAGAAGACTTAATATTGTACGGACAATCAGTTGGAAGTGGGCCCACATTGCATTTAGCAGCTCAATTGCCGAGGTTGAGAGGTGTCGTTCTTCACAGTGCTATTCTATCTGGACTTCGTGTGCTCTGTCATGTCAAATTCACTCTCTGTTGTGATATTTACAAGAATGTAAACAAAATCCGAAAGGTGAAGTCTCCCGTGCTCGTTATACATGGGACAGAGGATGATGTGGTAAATTGGTTGCATGGGAACGGATTATGGGAAATGGCAAGAGAAGCATACGACCCATTGTGGATCAAAGGAGGTGGACACTGCAATTTGGAGCTATATCCGGATTATATTCGACATCTTTGCAGATTTATTCAAGAAATGGAGAACATCACTACTCAAACTCGACTCAATAAGATCCGCAACACTCTCTCTCTACTCAAAAGGTCAAACTCCGATAACAACACATGCTGCTGTACAACAACACCTAAATGCCCTCAATGTTTCAAACTCAAAAGCTGCAGCAGCTGCTGCTGCTGCTTGCCCAAATGTCCAAAATGCCCTCTCTGGAAGCTGCCAAAGTGTTTCAAACCCAACTGTTTGTGTCAGTGCATGAAATGCTCGTGTAGGTGCTCTATTTGCTCGTGTTTGTGTGCTGCTAAATGTTCGTGCTTG
>gnl_Mimgu_v2.0_Migut.H00232.1
CCATCTGAATATAATACATACGCAGACATTGATGCTGTATATAAATGCCTCAAGGAGCAGTATGGCGTCAAAGACGAACAACTGATACTGTACGGTCAATCTGTCGGCAGCGGTCCCACATCTGATCTTGCCTCGCGTCTCCCTAACTTGAGAGGTGTTGTTTTGCATAGCCCGATTTTATCAGGGCTGAGGGTCTTGTACCCTGTAAAACGTACATATTGGTTCGACATTTACAAGAATATCGACAAAGTCGGTGCAATAAACTGTCCAGTTCTTGTTATTCATGGAACTGCTGATGATGTTGTTGATTGGTGCCATGGGAAGCAGCTTTGGGAGCTTTGCAAGGTAAAGTACGAGCCTGTCTGGATAAAAGGCGGCGGGCATTGCAATCTTGAACTATATCCCGATTTTATTAAAAAATTGAAAAAGTTTATACAAACACTCGGAAAATCAAAACCGTTACTCAATGACTCTGTGGCAACATCACTAGATTCCGACAGTAAGAATAAATCTGGCGAAAGCGATAATAACACGGACACGTTTGTTGAGTTGCAACCAGAAGTTTCTAGAAACAGTTTGGACAGCCGGCTTGACAAGTCGAAGAAGTCAACCAAGCCTGAAAAATCGAGAATGAGTACAGATAACGTCGACTGGTTCAGGAGAAGAAAAGGCTTGATCTGG
>gnl_Mimgu_v2.0_Migut.H00576.1
ATGGGGGCGGTGACGTCGTCGATGGCGGCGAAGTTTGCGTTTTTTCCACCGGATCCGGCGTCGTACGAGGTGACGGTGGAGAAGGGGGCGGGGAAGCTGAAGATGACGGAGGTGGCGGAGAACGAAAACGTCGACGTTTTGAAAGTGAAATCGAAGAGGGGGACGGAGATCGTGGCGGTGTATGTGAAGAATCCGTCGGCGAAGCTGACACTTCTGTACTCCCACGGCAACGCCGCTGATCTAGGGCAAATGTATGATCTCTTCATTGAACTCAGCATCCACCTCCGGGTCAACTTGATGGGGTACGACTATTCTGGGTACGGAAAGTCAACTGGCAAGCCAAGTGAGCAGAATACTTATGCCGACATCGAAGCTGCGTACGAGTGCCTTCAAGAGACTTATGGTGTGAAAGAAGAAGATGTAATATTATACGGACAGTCTGTTGGGAGTGGTCCCACATTGGATTTAGCATCCCGTTTGTCTAGATTAAGGGGTGTGGTTCTTCACAGCCCAATTCTCTCTGGACTTAGAGTTATGTATCCTGTTAAGCGCACATATTGGTTCGACATTTATAAGAATATTGACAAAATCCCACTGGTCAAATGCCCCGTCCTGGTTATTCATGGGACTGAAGATGACGTAGTAGATTGCTCTCATGGCAAGCAGCTATGGGAGCTCTGTAAAGAAAAGTACGAGCCCTTATGGGTTAAAGGCGGCAATCATTGTAATCTCGAGCTTTACCCAGAATATATTAAGCACTTGAAGAAATTTGTATCAGCTATAGAAAAATCGGGACATCTGAGAAATGGAACTGTACCATCTATCGATCTGATGGCTGATAGTCGACCAAGACAAAGCACGGACCAGAGAGAGAAATCTCGATCGAGCACAGATCATAGAGAAAACCCTAGGGTAAGCACGGATCTAAGGGAGAAATCGAGGGCCAGCATTGACAAGAGAGAAAGGTCAAGAAAGAATATGGAGTTGTCTGAAAAGACGAGTAATGTTACAGAACAGCCTGAGAAAGCGAGGAACAGTATAGATCGCTTCGGAGATATGATGAGATCGGCTGTTTTGTGCAACATCGACTGTTTCAAACCTGTGGGAACTAAGGTC
>gnl_Musac_v1_GSMUA_Achr3T17130_001
ATGGGAGGAGTGACGTCCTCGGTGGCAGCGAAGCTGGCTTTCTTCCCTCCGTCGCCGCCGTCGTACGAGGTGGTGACGGAGCCGGAGTCCGGGGTGGTCACGCTCAGCCGCTTCCCCCACCGCGAGAACGTGGAGGTGCTCCGGCTCCCTACCCGCCGTGGCACCGAGATCGTCGCCCTCTACGTCCGCAACCCCATGGCCACATCCACCCTCCTCTACTCCCACGGCAACGCCGCCGATCTCGGCCAGATGTACGAGCTCTTCGTCGAGCTCAGCATCCACCTCCGCGTCAACCTCCTGGGGTATGACTATTCTGGATATGGACAATCATCTGGAAAGCCAAGCGAGCAAAACACATATGCTGATATAGAGACTACTTATAAATGCCTTATAGAGAATTATGGTGCTAAGGAGGAAGAAATTATCCTCTATGGTCAATCTGTGGGAAGTGGTCCAACTGTGGATTTAGCTTCTCGCCTGCCTCACTTACGAGCTGTTGTGTTGCATAGCCCTATACTTTCAGGTTTAAGAGTGATGTATCCTGTAAAACGCACATACTGGTTTGACATCTACAAGAATATTGACAAAATATCATTGGTCCATTGTCCTGTGCTAGTAATTCATGGAACATCAGATGATGTCGTAGACTTTTCTCATGGTAAGAAGCTTTGGGAATTGTGTAATGAGAAGTATGAACCACTTTGGCTAAAAGGAGGGAGGCATTGTGACTTGGAGCTTTTCCCAGAGTACATTAGACATCTCAAGAAGTTTATATCTACAGTTGAGAAATCACCTTCTCAGAGGAGAACCTGGAGAAAAGGTGCAGAACAGTTTGAACCATCAAGGAAGAGCACTGACTGCTTTGAACCATCAAGGAAAAGCATTGATCGCAGAGAAAAATCTAGGTCAACCACAGAGAAGTCGAGAAACAAGGATCAGAGATCTACCAATGTGGAAAAGTTGGAAAAAGTAAAGGTATCATTTGACCAATTGGAGAAGTCTAGGAGGAGTTTAGATTGCTTTGATAAGTCCAGGAAGAACATTGATCAACTCGACAGAGGACGGAAGAGCGTTGACAGACTGGATAGGATATGGGCTGGG
>gnl_Musac_v1_GSMUA_Achr3T04580_001
ATGGGGAACGTGACGTCGTCGGTGGCGGCACGGTTCGCGTTCTTCCCGCCGGAGCCTGCGACGTACGAGGTGTTCCGGGAGAGGGGAGGGGAGGGGCGGCTCTGCCTGTCGGGGCTGCCGCCGGAGAATAACGTGGAGGTGCACCTGGTGGAGACCAGGGCCGGGAACCGGGTGGTGGCCACCTTCTGGCGTCACCCCAACGCCCGCTTCACCCTCCTCTACTCCCATGGCAACGCCGCCGACCTCGGCCAGATGTTCGACCTCTTCCTCCGGCTCCGTGCCCACCTCCGTGTCAACATCATGAGTTATGACTACTCAGGTTACGGAGGATCTACGGGGAAGCCATCTGAGTTCAATACATACTACGACATAGAAGCTGTGCATGATTGCTTGAAGAAAGAGTATGGGATAAGGCAAGAGGATCTCATTCTGTATGGCCAATCTGTCGGTAGTGGACCAACATTACACTTGGCTACGCAATTACAAGGTCTGAGAGGTGTTGTCCTCCATGGTGCAATTCTTTCGGGCATACGCGTCTTATATCCTGTAAAAGTGACATTCTGGTTTGATATATTTAAAAACATCAACAAAATCCAACAAGTTGACTGCCCGGTTCTTGTTATACATGGAACTGCCGATGGTATCGTGGAGTGGACTCACGGAAAGCGTTTGTGGGAGCTATCGAAAGAAAAGTATGATCCATTGTGGATCAAAGGTGGTGGTCACTGCAACTTAGAAGCATATCCCGAATACATCAGGCACCTGAGAAAGTTCATTAGTGCCATGGAGAAACTCCCTCTTGTGAGACAGGAAAAACAGAGCAGTGTGCCAACATCAACCATCACAGAATCAAAACACAACAAGTGTTTGAGATTTGGCAAGAGG
>gnl_Musac_v1_GSMUA_Achr3T28090_001
ATGGGCGGGGTGACGTCGACGATGGCGGCGAAGTTCGCATTCTTTCCGCCGAGCCCGCCGTCGTACGGGGTGACGGCGGCGACGGAGGGGCGGCTGGAGATGACGGACGTGCCGCCACGGGAGAATGTGGAGGCCTGGCGGCTGCCAACGAGGCGGGGGACGGAGATCGTCGCCATGTACGTGAAGAATCCCGCGGCGAGCCTCACCTTGCTCTACTCCCACGGCAACGCTGCGGACCTCGGGCAGATGTATGAGCTCTTCTGGCAACTCAGCAAGCACCTTTGCGTCAACCTGATGGGGTATGATTATTCTGGATATGGCCAGTCTTCTGGAAAGCCGAGCGAGCAAAATACTTATGCAGATATAGAAGCTGCTTATAAGTGTCTTGAAGTAGCTTATGGTACCCATGCAGAAGACATTATCCTTTATGGACAATCAGTTGGTAGTGGGCCTACTTTGGAACTAGCTGCTCGTTTACCTAATCTGAGAGCAGCTGTTCTCCACAGTCCCATTTTGTCTGGTCTCCGTGTCATGTATCCTGTAAAACATACATACTGGTTTGACATATATAAGAATATTGACAAAATTCCTTTGGTCCAATGTCCAGTGTTGGTAATACATGGAATGGTTGATGATGTTGTGGATTGGTCCCATGGAAAGCAGCTGTGGGAGCTGTCCAAAGTGAAGTATGAGCCTCTATGGGTCAAGGCAGGCAATCACTGTAATTTGGAATTGTTTCCAGAGTACATAAGGCATCTTAAGAAGTTTATATCAGCCATAGAGAAGGCACCCCCACCTAGAACTGCATCTACTGAAAGCTCAGTTCCACAAGATCCTCCTAGTATGAGCTCTGATCATTTGGACCACCAAAGAAGCATGGATAAGATGGAAAACCTAAGATCAAGTACTGATCATAAGGAGAAGGGTGGGAATAGTACGGACAGGAGAGAGAAGCCAAGATTAAGCACAGACAAGAAAGAAAAATCAAGAAAGAGCTTTGATATCTCAGACAGAGCGAGAAATAGTATGGACCAGCAAGAGAAACCACGAAAGAGCTTTGAACGACTTGGAGGGATGATAAAATCGGTCAGCTTGTGCAATATTGATTGTTTCAAAGGCCCTGCCTCTCAGTCCGAGGAGTGCAAAGGTCAGTGC
>gnl_Musac_v1_GSMUA_Achr7T17430_001
ATGTTCTCGGGGTGCTCGGTCTCGAGTCTGGCGGCGAGGTTCGCCTTCTTCCCGCCCGACCCACCGACTTACAGCGTCAAGAAGGACGACGGCGGGCGGCTGGCGGCATCTGGCGTCCCAAGGGACCACTCCATGGATGTCCTGGTGCTGGACACCAAGAACGGGAACAAGATTGTTGCGTTTTATTTGAAGAACCCCTGTGCCAGGCTCACAGTGCTCTACTCACATGGCAATGCTGCAGATCTGGGACGACTCTATGATCTCTTCGTGCAGCTTAAGGTCAACCTCAGGGTTAATCTGATGGGATATGACTATTCAGGATATGGAGCATCTACTGGTAAGCCTAGTGAATACAACACATATGCAGACATCGAGGCAGTGTACCAGTGTCTGCAAACAGAATATGGAGTCAGTCAGGAAGATCTGATCTTATATGGGCAATCAGTCGGTAGCGGCCCCACATTGCATTTGGCAGCTCGCTTGCCAAGACTGCGAGGTGTAGTGCTCCACAGTGCTATATTGTCAGGACTCCGTGTGGTTTGCCATGTCAATTTCAATTTCTGCTTCGACATTTATAAAAACATTAACAAAATAAAAAAGGTCAAGTGCCCAGTTTTTGCAGTTCATGGTACCGAGGATGATGTAGTGAATTGGCTTCACGGACATGGTCTGTGGAAACTAGCAAAGGAGCCGTACGAGCCCTTATGGATCAAAGGAGGAGGTCATTGCAACCTGGAGCTGTATCCAGACTACATCCGCCACCTCCGCAAGTTCATTCAGGAAATGGAGAACATCACCACTGCAACCCGGCTCAAGAAGATCCGGCAAACTCTCAAGTCGCCTACAAAACCTGTTGCTACCACCAGCGCCGCCACGACAACGAGCTTCACTGCAAACTGCTGCTGCCGAATCAGATTCAGGAAACCTGACTTCCCGAGCTGTTCGAGTAGGCGATGCCCAACGGTGCAGTGTTCCAATGGGTCAGCATACCTGTGCAACTGGTGTTGTGGTGGAGATGGCCAT
>gnl_Musac_v1_GSMUA_Achr9T02010_001
ATGGGCGGCGTGGCGTCGTCGGTGGCGGCGAAGCTGGCATTCTTCCCGCCGTCGCCTCCATCGTACGAGGTGGTGACGGATCCGGGGACGGGGATGGCGAGGCTGAGCCGCTTCCCCCACCGGGAGAACGTGGAGGTGCTCCGCCTCCCCACGCGCCGGGGCACGGAGATCGTGGCTGTCTACGTCCGCAACCCCATGGCGTCGTCCACCCTCCTCTACTCTCACGGCAACGCCGCCGACCTCGGCCAGATGTACGAGCTCTTCCTCGAGCTCAGCATCCACCTCCGCGTCAACCTCCTGGGGTATGATTACTCTGGATATGGGCAATCCACTGGAAAGCCAAGTGAACAAAATACTTATGCTGATATAGAAGCTGCTTATAAATGCCTCATAGAGCAATATGGTGCTAAGGAGGAAGAGATTATATTGTATGGACAATCTGTTGGAAGTGGACCAACTGTGGATTTGGCTACTCGCCTACCTCGCTTACGCGCTATTGTTCTGCATAGCCCTATACTGTCAGGTTTAAGAGTGATGTATCCAGTAAAGCGCACATATTGGTTCGACATTTACAAGAATATTGACAAAATTCCACTGGTCAAATGCCCGGTGCTAATAATTCATGGAACATCGGACGAAGTTGTAGATTGTTCTCATGGTAAGAAGCTTTGGGAACTGTGTAAGGAGAAGTATGAACCGCTTTGGCTCAAAGGAGGGAAGCATTGTGATTTAGAACTTTTTCCTGAGTACATCAAACATCTCAAAAAGTTTGTATCTACAGTGGAGAAATCACCTTCCCACAGAAGCACCTGGAGAATAAGTACAGAAAGATTTGAACCTCCTAGGAAGAGCTCTGATTGTTTTGAACCATCAAGGAAGAGCATTGATCATAGGGAGAAGCATAGGCCTAGTTCAGATAAGTCAAGAAACAAGGATCAGCGACGTAGCAATATGGAAAAATTGGGAAAGTCAAAGACCTCGTTTGACCATTTGGAGAAATGTAGGAGAAGTGTGGATTGCCTGGAGAAGTCTAGGAAGAACACTGATCAGCTGGATAGAGGCCGGAAGAGTGTGGACAGGTTGGACAGGATATGGGCTGGC
>gnl_Musac_v1_GSMUA_Achr9T07620_001
ATGGGTGGGGTGACTTCCTCGGTGGCGGCGAAGCTGGCCTTCTTCCCGCCATCGCCGCCGTTGTACGAGGTGGTGACGGAGCCGGAGTCAGGGGTGGTGCGACTCAGCTGCTTCCCCCACCGCGAGAACGTGGAGGTGCTCCGCCTCCCCACCCGCCGCGGCACGGAGATCGTCGCCCTGTACGTCCGCAACCCCTTGGCGGCCTCCACCCTCCTCTACTCCCACGGCAACGCCGCGGATCTCGGCCAGATGTACGAGCTCTTCGTCGAGCTCAGCATCCACCTCCGCGTCAACCTTCTGGGGTATGACTATTCTGGATATGGGCAATCATCCGGAAAGCCAAGTGAGCAAAACACATATGCCGATATAGAGGCTGCTTATAAGTGCCTTGTCGAGATCTACAGTGCTAAGGAGGAAGAAATTGTCCTCTATGGTCAGTCTGTCGGAAGTGGACCGACGGTGAATTTGGCTGCCCGACTACCTCACTTAAGAGCTGTCATATTGCATAGCCCTATACTCTCAGGTTTAAGAGTGATGTATCCCGTAAAGCACACATATTGGTTTGACATCTACAAGAATATTGACAAAATATCATCGGTCAATTGTCCTGTGCTGGTAATTCATGGAACATCAGATGAAGTTGTGGACTTCTCTCATGGCACAAAGCTTTGGGAATTATGTAATAAGAAGTATGAACCGCTTTGGCTCAAAGGAGGAAAGCATTGTGACTTGGAGCTTTTTCCTGAGTACATCAAACACCTCAAGAAGTTTATATCTGCGGTCCAGAAATCGCCTTCTCAGAGGAGCACCTGGAGAAGAAATGCAGATCAATTTGAGCTATCGAGGATGAGCACCAGCCGCTTGGAGCCATCAAGGATGAGCTTTGGTCGGAGAGAAAGATCTAAGCCAAGCACTGCAAAGTCTAAAAGCAAGGATCAGACGTCTCCCAATGTGGAAAAGCAGGAGAAGATGAAGATATCATTTGACAAAACAGAGAAGTCCAGGAGAAGTCTGGATTGCTTCAGACTTTCCGGGAAGCACGTCGCCGATCAACCGGATAGAGGACGTCGGAGCGTCGACAGATTGGATAGGATATGGGCCGGT
>gnl_Musac_v1_GSMUA_Achr9T13240_001
ATGGGGAACGTGACATCGTTGGTGGCGGCACGGTTCGCGTTCTTCCCGCCGGAGCCGGCGACGTACGAGGTGTTCCGGGAGAGGGGAGGGGATGGGAGGCTCTGCCTGACGGGGCTGTCGCCGGAGAAGAACGTGGAGGTGCACCTGGTGGAGACCCGCGCCGGGAACCGAGTGGTGGCCACGTTCTGGCGCCACCCCCGCGCCCGCTTCACCGTCCTCTACTCCCACGGCAATGCCGCTGACCTCGGTCAGATGCTCGACCTCTTCCTTGAGCTCCGCGCTCACCTCCGCGTGAATATCATGAGTTACGATTTCTCAGGCTATGGAGCATCGACGGGGAAGCCATCTGAATTCAACACATACTATGACATAGAAGCAGTATATGATTGTCTGAAGAAAGAGTATGGAATAAGACAGGAGGATCTCATTTTGTATGGCCAGTCTGTTGGTAGCGGACCAACATTGCACCTCGCTGCACGATTACAGAAACTGAGAGGCGTCGTTCTCCATAGTGCAATTCTCTCGGGCATACGTGTCTTGTATCCTGTGAAAGTGACATTCTGCTTTGATATCTTTAAAAACATTGACAAGATACGACAAGTCAACTGCCCAGTCTTTGTTATACATGGAACGGCTGATGACATCGTCGACTGGACTCATGGGAAACGTTTGTGGGAACTATCCAAAATAAAATATGATCCCTTGTGGATCAAGGGTGGTGGTCACTGCAACTTAGAGACATATCCTGAATATATCAAGCATTTGCGAAAATTTATTAATGCCATGGAGAAACTTCCACTTGTGAAACAGAACAACCAAAGCAGGCTTCCGACATCAACCATCACAGAATCAAAACATAACAAGTGTTTGAGATTTGGCAAGAGA
>gnl_Musac_v1_GSMUA_Achr9T22710_001
ATGCACCAAGAACTTTTAGTTGATGGCATGATGCTATGCCAACATCTTTCACTCAGATGTCTTCATGAAGAGGTCCTTCTCATGTTCTTGGTCAAGATTCATTGTACATGTTTGCTTCTTATGTACGATTATTCTGGATATGGGCAGTCTTCTGGAAAGCCAAGTGAGCAAAATACTTATGCAGATATAGAAGCTGCTTATAGGTGTCTTGAAGCATCTTATGGAATCCATGCAGAAGATGTTATCCTTTATGGCCAATCAGTTGGTAGTGGGCCTACACTGGAATTAGCGACTCATTTACCTAACTTGAGAGCAATTGTTCTCCATAGTCCCATTTTGTCTGGTCTGCGTGTCATGTATCCCGTGAAGCATACATACTGGTTTGACATTTATAAGAATATTGATAAAATTCCCTTGGTCCAATGTCCAGTGTTGGTAATACACGGAATGGCTGATGATGTTGTGGATTCATCACATGGGAAACAGCTTTGGGAACGTTGCAAAGAAAAGTATGAGCCTTTATGGATCAAGGGAGGGAATCACTGTAATTTGGAACTGTTCCCAGAGTTCATAAGACATCTTAAGAAGTTCATATCAGTCATAGAAAAGGCACCTCCAGCTAGAACTGCGTCTTCCGAGAACTCTGTTCTCCGGAATCCTCCTAGTACGAGCACCGATTATTTGGATCATCAGAGAAAAAGCACGGATCGGAGGGAAAAGCCAAGGCCAAGTACTGATCGTAAGGATAAGGGTAGGAACAGTACAGATAGGAGAGAGAAGCCAAGGATTAGCACAGATAAGAAAGAAAAATCAAGAAAAAGCTTTGATGTCACTGACAAAGCGAGAAGCTGTGTGGACCAGCAAGAGAAGCCACGGAAAAGTTTTGACCGATTTGGAGGAATGATAAAGTCAGTCAACTTGTGCAATATTGACTGTTTCAGAGTCCCAGCTTCTCAGGCCGAGGAGTGCAAAGGTCGGTGT
>gnl_Musac_v1_GSMUA_Achr8T17940_001
ATGGGCGGAGTCACGTCCTCGATCGCCGCCAAGTTCGCCTTCTTTCCCCCGAACCCGCCAACCTACGCCGTGATCGCCGACGAACAGAGCGGGCGGCTCGCCATCCCTGGGATCGCGGCGGCGGGGCGCGACGACGTGCACGTCGTCCGCCTCCCAACGCGGCGGGGCAACGAGATCGTGGCGGTGTACCTGCGTCACCCCCGGGCGACCGCCACGCTGCTCTACTCGCACGGGAACGCCGCCGACATCGGTCAGATGTTCGATCTCTTCGTCGAGCTCAGCGTCCATCTTCGCGTCAATCTCATCGGGTATGATTATTCAGGTTACGGGCAATCAACGGGAAAGCCTACTGAATATAATACATATGCGGACATAGAGGCAGTATATAACTGTCTTAAAGAACAATACGGAGTAGCAGATGAGGACCTAATCTTGTATGGTCAGTCAGTGGGTAGCGGTCCAACTCTTGATTTGGCCTCCCGTCTACAGAAGTTAAGAGCTGTTGTTCTACACAGTCCTATCCTTTCTGGACTTAGGGTACTATATCCAGTTAAGCGAACATATTGGTTTGACATTTACAAGAACATTGACAAAATTGGCCTTGTCAATTGTCCGATATTAGTTATTCATGGTACTTCAGATGAAGTAGTTGATTGCTCACATGGGAAACAGCTTTGGGAGCTAAGCAAACAGAAATATGAGCCTCTTTGGCTAAACGGTGGAGGCCACTGTAACCTTGAGCTATACCCTGAATACATCAGACACCTCAAGAAGTTTGTTTCGGCTACTCAAAAGGACAGTGCCGCAAGGAGCAATCTGAAGGAGACCAAGCCACCGACTAGGGATGATGAAAGCGGTCAGTCAGAGATTAAAGCCGCAGATGATGAGCACAGGGCATGCAGCTGTTCTGAGATTGCAAGAAAGAGTTTGGACAGTCAACTTAGGAAACCACCAAAGGCGGACCAACCTGAGAAGTCACGAATGAGCACCGACCTTGGCGAGCGAAAGAGGAGGAAAGGCTTGGTATGG
>gnl_Musac_v1_GSMUA_Achr8T28640_001
ATGGGCGGAGTGACGTCGTCTGTGGCGGCGAAGCTGGCCTTCTTCCCGCCTTCGCCGCCGTCCTACGAGGTGGTGACGGAGCCCGAGTCCGGGGTGGTCCGGCTCAGCCGCTACCCCCACCGCGAGAACGTGGAGGTGCTCCGACTCCCCACCCGCCGGGGCACGGAGATCGTCGCCCTCTACGTCCGCAACCCCATGGCCGCGTTCACGGTCCTCTACTCCCACGGCAACGCTGCCGATCTCGGCCAGATGTACGAGCTCTTCCTCGAGCTTAGCATCCACCTCCGCGTTAACCTGTTGGGGTATGACTATTCTGGCTATGGTCAATCATCCGGAAAGCCAACTGAGCAAAACACCTATGCTGATATAGAGACCGCTTATAAGTGCCTCGTAGAGAACTATGGTGCTAAGGAGGAAGAAATTATCCTCTATGGCCAATCTGTGGGAAGTGGACCAACTGTGGACTTGGCTGCCCGTTTACCTCATTTTCGTGCTATCATGCTGCATAGTCCTATACTATCAGGTTTAAGAGTGATGTATCCTGTAAAACGCACATACTGGTTTGACATCTACAAGAACATCGACAAGATATCATTGGTTAATTGTCCTGTGCTAGTAATTCATGGAACATCTGATGAAGTTGTGGATTTTTCTCATGGTAAGAAGCTATGGGAATTGTGTAATGAGAAGTATGAACCTCTTTGGCTAAAAGGAGGAAAGCATTGTGACTTGGAGCTTTTTCCAGAATACCTTAAACACATCAAGAAGTTTATATCTACAGTTGAGAAATCACCTTCTCAGAGGAGCACCTGGAGAAAAAGTGCAGAACAGTTTGAACCTCCTAGGAAGAGCACTGATTGCTTTGAACCATCAAGGAAGAGCATTGATCGAAGAGAAAAATCTAGGCAAAGTACAGAGAAGTCAAGAAGCAAAGATCAGAGGACTACAAATGTGGAAAATTTGGAAAAATTAAAGATATCATTTGACCAAATGGAGAAGTCTAGGAGGAGTTTAGATTGTTTTGATAAGTCTAGGAAGAACATTGATCAACTGGACAGAGGACGGAAGAGTGTTGACAGATTGGATAGGATCTGGGCTGGA
>gnl_Musac_v1_GSMUA_Achr1T06220_001
ATGGCCAATCTGTCGTTAGCGGTCCCACATTGCGTTTGGCAATTGCCGAGGCTGCGAGGCATAGTACTTCACAGTGCTATACTGTCAGGTCTTCGTGTGGTTTGCCATGTCAAATTCTCGTTCTGCTTTGTCATTTATAAAAACATTGACAAAATGAAAAAGGTCAAGTGCCCAGTTTTTGTAATTCATGGTACCGAAGATGATGTAGTGAATTGGCTTCATGGACATGGTTTATGGAAACTAGCGGAAGAACCGTACGATCCCTTATGGATCAAAGGAGGCGGTCATTGCAACCTAGAGTTATATCCAGACTACATCCGTCACCTATGCAAGTTTATTCGGGAAATGGAGAACCTCACGACTGCAACCCGGCTCAAGAAGATCCGGCAAACTCTCAAACTCCCTGCCAAAGCTGCCGCAACCACCAGCACCACCACCTTCACTACCAACTGTTGCTGCCAAATTAGATGCAGGAAACCCGATTGCTGGAGCTGCCCACGGAGAGGATGTCTGATGGTGCGATGCTCCAAGGGATCTGCATACCTGTGCAACTGGTGTTGTGGAGATTGGCAT
>gnl_Musac_v1_GSMUA_Achr1T06210_001
ATGGGCATTCCTTACTTCCCCTTTGCTCATATTGGACTTGTAATTACTATGGTTATGGTGCCATACAAAATCAACTTTTTAGCAGAAGTTTTATATAATGGTGTTTACTTTCTCGTAACATGCAGATATGACTATTCAGAATATGGAGCATCTACTGGTCAGCCAAGCGAATACAACACATATGCAGACATCGAGGCAGTGTCCCAGTGTCTGCAGAAAGAATATGGAGCCGGTCAGGAAGATTTGATCTTGTATGGCCAATCTGTCGGTAGCAGTCCCACATTGCATTTGGCAGCTCACTTGCCGAGACTGCGAGGCGTAGTACTTCACAATGCTATACTGTCAGGTCTTCGTGTGGTTTGCCATGTCAAATTCTCGTTCTGCTTTGTCAGTTATAAAAACATTGACAAAATTAAAAAGGTCAAGTGCCCAGTTTTTGTAATTCATGGTACCGAAGATGATGTAGTGAATTGGCTTCATGGACATGGTTTATGGAAACTAGCGAAAGAACCGTACGATCCCTTATGGATCAAAGGAGGAGGTCATTGCAACCTAGAGTTATATCCAGACTACATCCGTCACCTATGCATGTTTATTCGGGAAATGGAGAACCTCACGACTGCAACCCGACTTAAGAAGATCCGGCAAACTCTCAAACTCCCTGCCAAAGCTGTCGCAACCACCAGCTCCACCGCCTTCACGACCAACTGTTGTTGCCAAATTAGATGCCGGAAACCCGATTGCTGGAGTTGCCCACGGAGAGGATGTCTGATGGTGCGATGCTCCAAGGGATCTGCATACCTGTGCAACTGGTGTTGTGGAGATTGGCAT
>gnl_Musac_v1_GSMUA_Achr1T06250_001
ATGTTCTCGGGGTGCTCGGTTTCGAGTCTGGCGGCGAAGTTCACCTTCTTCCCGCCCGACCCACCTACTTACAGCGTGAAGAAAGACGACAGCGGGCGGCTGGTGGCATCTGGCGTCCCAAGGGACCATTCTATGGATGTCCTGCTGCTGGACACCAAGCACGGGACCAAGCTTGTCGCATTTTATTTGAAGAACCCCTGTGCCAGGCTCACGGTGCTATACTCACACGGCAATGCTGCAGATCTGGGGCAGCTCTATGATCTCTTCGTGCAGCTTAAGGTCAACCTGAGGGTTAATCTGATGGGATATGACTATTCAGGATATGGAGCATCTACTGGTAAGCCAAGCGAATACAACACATATGCAGACATCGAGGCAGTGTACCAGTGTCTGCAGACAGAATATGGAGTCGGTCAGGAAGATTTGATCTTGTATGGCCAATCTGTCGGTAGCGGTCCCACATTGCATTTGGCAGCTCACTTGCCGAGACTGCGAGGCGTAGTACTTCACAGTGCTATACTGTCAGGACTTCGTGTGGTTTGCCATGTCAAATTCTCGTTCTGCTTTGACATTTATAAAAACATTGACAAAATTAAAAAGGTCAAGTGCCCAGTTTTTGTAATTCATGGTACCGAAGATGATGTAGTGAATTGGCTTCATGGACATGGTTTATGGAAACTAGCGGAAGAACCGTACGATCCCTTATGGATCAAAGGAGGAGGTCATTGCAACCTAGAGTTATATCCAGACTACATCCGTCACCTATGCAAGTTTATTCAGGAAATGGAGAACCTCACGACTGCAACCCGGCTCAAGAAGATCCGGCAAACTCTCAAACTCCCTGCCAAAGCTGTCGCAACCACCAGCACCACCACCTTCACGACCAACTGTTGCTGCCAAATTAGATGCAGGAAACCCAATTGCTGGAGCTGCCCACGGAGAGGATGTCTGATGGTGCGATGCTCCAAGGGATCTGCATACCTGTGCAACTGGTGTTGTGGAGATTGGCAT
>gnl_Musac_v1_GSMUA_Achr11T09910_001
ATGGGGAACGTGACGTCGTCGGTGGCGGCACGATTTGCGTTCTTCCCACCGGAGCCGGCGACGTACGAGGTGTTCCGGGAGGGGGGAGGAGAAGGGCCGCTGTGCCTGTCGAGGCTGCCGCCGGGGAAGAACGTGGAGGTGCACCTGGTGGAGACCAAGGCCGGGAACCGGGTGGTGGCCACCTTCTGGCGCCACCCCTTAGCCCGCTTCACCCTCCTCTACTCCCACGGCAACGCTGCCGACCTCGGCCAGATGCTCGACCTCTTCCATGAGCTCCGTTCCCACCTCCGCGTCAACATCATGAGTTATGATTACTCAGGTTATGGAGCATCTACAGGAAAGCCATCTGAGTTCAACACATACTATGACATAGAAGCAGTCTACGATTGCTTGATGAAAGAGTATGAGATAAAACAGGAGGATCTCATTTTGTATGGTCAGTCTGTTGGTAGTGGACCGACATTGCACCTGGCTGCACGTTTACAGAAACTGGGAGGTGTAGTCCTCCATAGTGCAATCCTCTCAGGCATACGAGTCTTGTATCCTGTGAAAGTGACATTGTGGTTTGATATTTTTAAGAACATTGACAAAATTCGACAAGTAAACTGCCCAGTTCTTGTTATACATGGAACCTCCGATGAGATTGTTGACTGGACTCATGGAAAACGCCTGTGGGAGCTATCGAAAGAAAAGTACGATCCATTGTGGATCAAGGGAGGCGGCCACTGCAACCTAGAGACATTTCCCCAATTTATCAAGCACCTGCGAAAATTTATCAATGCGATGGAGAAGCTCACTCTTGTGAAACAGATAACACAGAGTAGTCTGTCGATATCAGCCGTCACAGAAGTAAAATATAACAAGTGTTTGAGACTTGGCAAAAGA
>gnl_Musac_v1_GSMUA_Achr10T31330_001
ATGGGAGGGATGACGTCGACGATGGCTGCGAGGTTCGCTTTCTTCCCGCCGGACCCGCCTTCGTACAGGGTAGTGGTGGAGGATGAAGCGTCGGGACGGCTGTCCATGACCACCGTGACGCCGCGGGAGGGGGTGGAAGTACGGCGGCTGTGGACCAGGCGCGGGAGCGGGATCGTCGCGATGTACGTTACGAACCCCAACGCGAAGCTCACCCTGCTCTACTCCCATGGCAACGCGGCCGACCTTGGCCAGATGTACGAGCTCTTCGTCGGGCTCAGCAATCACCTCCGCGTCAACTTGATGGGATATGACTATTCAGGTTATGGGCAATCATCTGGAAAGGCTTCAGAGCAAAATACTTATGCTGATATAGAAGCTGCTTACAAATGCCTTAAAGAGACTTATGGAGCCCATGAAGAAGATATTATTTTATATGGCCAATCAGTTGGTACTGGTCCTACTTTAGAATTAGCTGCTCGTTTGCCTCGATTGAGAGCAGTTGTTCTGCATAGTCCTATTTTGTCTGGTCTACGTGTAATGTATCCTGTGAAGCATACATACTGGTTTGACATATATAAGAACATTGATAAAATGCCACTTGTGAAATGTCCCGTGCTGGTAATTCATGGTACAGAAGATAATGTCGTTGATTGTTCACATGGGAAGCGCCTGTGGGAACTATGCAAAGAAAAGTATGAACCTCTTTGGATTAAGGGAGGCAACCACAATAATCTAGAACTCTTTCCAGATTACATCAGGCATTTAAAGAAGTTCATATCAGCCATAGAGAACTTACTTGTAAGAAAAGATGAATCTGTTGAGAGATCAGATGTCACTGAGGCTCCTCGGACGAGCTCCGACTGTCTAGAGTCTTCAAGAATGAGCACAGATCAGACAGACATGAGAGAGAAATCAAGAAAAAGTGTTGATAGTTCTAAAGACATGAAGGATGACATGGACCAACCAGAAAAACCGAGGAAAAGCTCTGATCGCTTTGGAGACATGATGAGATCAATGGGATTATGCAATATGGACTGTTTGAAAGACACAGCTTCCAAGGCC
>gnl_Musac_v1_GSMUA_Achr5T04500_001
ATGGGGAACGTGACGTCGTCGGTGGCGGCACGGTTTGCGTTCTTTCCGCCGGAGCCGGCTACGTACGAGGTGTTCCGGGAGGGGGGAGCGGAGGGGCGGCTGTGCCTGTCGGGATTGTCGCCGGAGAGGAACGTGGCGGTACACCTGGTAGAGACCAAGGTCGGGAACCGGGTGGTGGCCACCTTCTGGCGCCACCCCTTGGCCCGCTTCACCCTCCTTTACTCCCACGGCAATGCGGCTGACCTCGGCCAGATGCTCGACCTGTTCTTCGAGCTCCGCGCTCACCTCCGGGTCAACATCATGAGTTATGATTACTCAGGTTATGGAGCATCGACAGGGAAGCCATCCGAGTTCAACACGTACTACGACATAGAAGCAGTGTACGATTGTTTGAAGAAAGAGTATGGGATAAAACAAGAAGATCTCATTTTGTATGGCCAGTCTGTTGGTAGCGGACCGACGTTGCACCTGGCTGCACGATTACAGAAACTGCGAGGCGTTGTCCTCCATAGTGCAATCCTGTCAGGCATACGAGTCCTATATCCTGTGAAACTGACATTCTGGTTTGATATTTTCAAGAACATTGACAAAATTCGACAAGTAAACTGCCCAGTTCTCGTTATACATGGAACTGCTGATGATATCGTCGACTGGACTCACGGGAAACGCTTGTGGGAACTATCCAAAGAGAAGTATGATCCATTATGGATCAAGGGAGGTGGTCACTGCAACTTAGAGTCGTATCCCCAATATATCCGGCACCTGCGCAAATTTATCAATGCAATGGAGAAACTTTCTGTCGCAAAACAGACGACGCAAAGCAGTCTGCCCACATCAACCATCACAGAGGTGAAACACAACAAGTGCTTGAGATTTGGCAAGCGA
>gnl_Nelnu_v1.0_NNU_004225-RA
ATGGGAGGAGTGACTTCGTCCATGGCGGCCAAGTTCGCATTCTTCCCACCCAATCCTCCTTCTTACAAGGTAATTGCAGACGAAGTCACTGGTCTCTTGATTCTGAGCCCCTTCCCTCACCGTGAGAACGTCGATGTTCTCAAATTGCCCACTCGTCGTGGCACTGAGATTATGGCCATCTACGTTCGACATCCCATGGCGACCTCTACTGTCCTCTACTCTCATGGCAACGCCGCCGATCTCGGCCAGATGTATGAGCTCTTCATCGAATTGAGTATCCATCTGGGAGTCAATCTCATGGGATATGACTATTCTGGGTATGGACAATCATCTGGGAAGCCAAGTGAGCAGAATACCTATGCAGATATAGAAGCTGCCTATAAGTACCTTGAAGAGAATTACGGTGCTAAGCAAGAAGATATTATCCTCTATGGCCAATCTGTTGGAAGTGGCCCAACTTTAGATCTTGCAGCTCGTTTGCCTCAATTAAGAGCTGTTGTTCTGCATAGTCCTATACTTTCAGGCTTAAGAGTCATGTACCCTGTGAAACGCACATACTGGTTTGACATCTATAAGAACATTGACAAAATTCCACTGGTTAACTGTCCTGTATTGATCATTCATGTAAGTCCTGGTTTTCTCTTCACT
>gnl_Nelnu_v1.0_NNU_004224-RA
ATGGGAGGAGTGACTTCGTCCATGGCGGCCAAGTTCGCATTCTTCCCACCCAATCCTCCTTCTTACAAGGTAATTGCAGACGAAGTCACTGGTCTCTTGATTCTGAGCCCCTTCCCTCACCGTGAGAACGTCGATGTTCTCAAATTGCCCACTCGTCGTGGCACTGAGATTATGGCCATCTACGTTCGACATCCCATGGCGACCTCTACTGTCCTCTACTCTCATGGCAACGCCGCCGATCTCGGCCAGATGTATGAGCTCTTCATCGAATTGAGTATCCATCTGGGAGTCAATCTCATGGGATATGACTATTCTGGGTATGGACAATCATCTGGGAAGCCAAGTGAGCAGAATACCTATGCAGATATAGAAGCTGCCTATAAGTACCTTGAAGAGAATTACGGTGCTAAGCAAGAAGATATTATCCTCTATGGCCAATCTGTTGGAAGTGGCCCAACTTTAGATCTTGCAGCTCGTTTGCCTCAATTAAGAGCTGTTGTTCTGCATAGTCCTATACTTTCAGGCTTAAGAGTCATGTACCCTGTGAAACGCACATACTGGTTTGACATCTATAAGGGAACCTCTGATGAAGTGGTCGACTGCTCTCATGGTAAGCAGCTTTGGGAACTGTGCAAGGAGAAGTACGAGCCGCTATGGCTCAAGGGAGGGAACCACTGTGACTTGGAGCTCTTTCCAGAGTATATTAAGCATCTAAAGAAGTTCATATCGACAGTTGAGAAATCACCACCTTCCCAGAGGAACAGTTCAAGGAAGAGCACAGACAGATTTGAACAATCCAGGCGAAGCACCGACTGTTTTGAGGCTTCAAGGAAGAGCACCGACAGGAGAGAGAAACCAAGGCAGAGCACTGACAAGCTTGAAAAACTGAAAAACCATGACTCTAAGTCTAACAATGTGAACAAGTTAGAAAAGTTAAAGATCTCATTTGATCAAATAGAGAGGTCTCGCAGAAGTGTAGACTGCCATGAGAAGTCTCGTAGGAGCATTGATCACCAGTTGCAGAGAGCACGGAAGAGTGTTGACCGGTTGGATAGAGTAAGGGCTGGG
>gnl_Nelnu_v1.0_NNU_008231-RA
ATGGGGGCTGTAACGTCATCAATGGCGGCAAAGTTCGCTTTTTTCCCTCCGAATCCGCCATCGTATAAGCTCGTCGTCGGCGAACATACCGGAAAATTGTTAATATCGGACGTTCCGCACAGAGAAAACGTTGATGTACTAAAGCTCTGTACGAAGAGAGGAAATGAGATAGTTGCGATGTATGTCAAGAATCCGTCGGCGTCGCTGACTGTGCTGTACTCTCATGGCAACGCTGCTGATTTGGGGCAGATGTATGAGCTCTTCACGGAGCTTAGTCTTCATCTATGCGTAAACTTGATGGGGTACGATTATTCTGGGTATGGACAGTCTTCTGGGAAGCCGAGCGAGCAAAACACATATGCGGACATAGAGACAGTTTATAGATGTCTTGAGGAGATTTATGGAGCCAAGGAGGAAGACGTTATCTTGTACGGTCAGTCAGTTGGTAGTGGCCCTACTTTGGATTTGGCGACCCGTTTGCCTCGACTGAGAGCTGTGGTTCTCCACAGTGCAATCATGTCTGGCCTGCGAGTCATGTATCCAGTAAAACGAACATACTGGTTTGACATTTATAAGAACGTTGATAAAATTCCATTGGTTACTTGCCCAGTTCTCATAATTCATGGAACTGCAGATGAAGTTGTAGACTGTTCCCATGGTAAGCAGCTTTGGGAACTCTGTAAAGAAAAGTATGAGCCGCTATGGCTTAAGGGAGGGAACCACTGTAACTTGGAACTCTACCCAGAATATCTAAAGCATCTCAAGAAGTTTATATCAGCTATTGAGAAATTGCCAAATCCCAGCAGTGGATGCCAACAGAGTACAGATCAGCCAGAGCCTCCTCGAAATAGTACAGACCAGAGAGAGAAGTCCAGGCCCAGTATTGATCAGAGAGAGAAATCTAGGCCAAGCACAGATCGGAGGGAGAAGTCAAGAGCCAGCACAGATAGGAGAGAAAAATCAAGAAAAAGCACCGATCGCCCTGAGAAGGCAAGAAGTAGCACAGACCAGCCAGAGAGAGCAAGGAACAGCATTGATCGCTTCGGAGATATGATGAGATCGGTCGGATTGTGCAATATCGATTGTTTCAAGCCTACAGCATCTGGGATC
>gnl_Nelnu_v1.0_NNU_001066-RA
ATGGGTGCCATAACGTCGTCAATGGCGGCGAAGTTTGCCTTCTTCCCGCCGAATCCTCCGTCGTATAAGCTCGTCGTCGATGAACATGCCGGGAAATTGATGATTTCGGACGTTCCGCAACGAGAAAACGTTGATGTATTGAAACTCTGTACAAAGAGAGGAAACGAGATAATTGCGATGTATGTGAAGAACCCGTCGGCATCTCTGACCTTGTTGTACTCTCATGGCAACGCTGCCGATTTAGGGCAGATGTATGAGCTCTTTACGGAGCTTAGTCTTCATCTGCGTGTAAACTTGATGGGGTACGATTATTCTGGGTATGGGCAGTCTTCTGGAAAGCCAAGCGAGCAGAACACCTATGCCGATCTAGAGGCTGCTTATGGATGTCTTGAAGAGAAATATGGAGCCAAGGAGGAAGACATTATCTTATATGGTCAGTCAGTCGGTAGTGGCCCTACTGTGGATTTGGCGGCCCGTTTGCCTCGGCTGAGAGCAGTGATTCTCCACAGTCCGATCATGTCTGGCCTTAGAGTCATGTATCCAGTGAAAAGAACATACTGGTTTGACATATATAAGAATATTGATAAAATTCCTTTGGTTAACTGCCCAGTTCTCATAATCCATGGAACTGCAGATGAAGTTGTAGATTGCTCCCATGGTAAACAGCTTTGGGAGCTTTGTAAGTTGAAGTATGAACCACTATGGCTTAAAGGAGGGAACCACTGTAACCTGGAACTTTACCCAGAGTACTTAAGGCATCTCAAGAAGTTCATACTAGCCATTGAGAAAACGCCGCATCTCAGCAATGGATGTCAACAAAGCATAGATCAGTCAGAGGCTCCTCGGAGCAGGATGTACCCATTTATATCAAATATTGGGAAGAGCCCTAACCACTTCCCTTTTGTTGATATCAAATATATGTTTCTTTGG
>gnl_Nelnu_v1.0_NNU_001308-RA
ATGGCTCACTTTGCATGGAAATTCATCCTTGAGAAGATGGTACCCACTGAATCTAATACGTATGCAGACATAGAGGCAGCTTATAAATGCCTGAAGGAGCAATATGGAGTAAAAGATGAGGATTTAATATTATATGGTCAGTCAGTTGGAAGTGGTCCAACTCTTGATCTTGCTTCCCGTTTGCCAAACTTGAGAGCTGTAGTTCTTCATAGTCCCATTCTTTCTGGGTTGCGAGTATTGTATCCTGTCAAACGAACATACTGGTTTGACATCTATAAGAATATTGACAAAATTGGCATGGTGAATTGTCCAGTCCTAATAATTCATGGTACAGCAGATGAAGTTGTAGATTGGTCCCATGGGAGGCAGCTTTGGGAGCTTTGCAAGGAAAAGTATGAACCTCTCTGGATAAATGGTGGTGGCCACTGCAATCTTGAACTTTTCACCGAGTACATTAAACATCTGAAGAAATTTGTGTTGACCGTTGGTAAATCAAAGGCTGCTACAAATGGTCATAAAAGAACAAAGATCGAGTCTGATCATAAGAGTAAACCAGCTGAAAGAGCAACTTCAGATGCAATTGAAGTAGGCACCGACTACCCTGAGGTCTCTAGGAACAGCTTAGATAGTCGACTAGAGAAGTCTAAAAAGTCAAACAAGCCTGAAAAATCACGAATGAGCACTGACCGTGTTGATAGATTTAGAAAAAAGGGTTTGATC
>gnl_Nelnu_v1.0_NNU_013134-RA
ATGGGCAATGTAACTTCCAGCGTTGCTGCAAGATTCGCATTTTTTCCTCCAGACCCACCAACCTATGATGTGCGCAGAGAAGAAAATGGGAGGCTTCTGTTGTCTGGACTCTCGGCTGATAAGAACGTGGATGTACATTTGCTAGATACTAAGGGAGGAAACAAGATCGTCGCGACCTTTTGGAGACACCCACATGCAAGATTTACGCTTTTGTATTCTCATGGCAACGCTGCTGATTTGGGTCAGATGCAGGAACTCTTCATTGAGCTTAGAGCACACCTGCGTGTCAATGTTATGAGCTATGATTATTCGGGTTATGGAGCCTCCTCCGGCAAGCCGTCCGAGCAAAACACATACTTTGACATAGAGGCAGTATACACTTGTTTGAAGAGAGATTATGGAATTAAGCAGGAGGATATAATTCTGTATGGACAATCGGTTGGTAGTGGACCCACACTACATTTGGCTGCACGTTTGCAGAGGCTGAGGGCTGTTGTTCTTCACAGTGCTATACTTTCAGGCATACGGGTGTTGTACCCTGTCAAGATGACATTTTGGTTTGACATTTTTAAAGTAAGTTTCAACCAGATAATTAATTCTTCTCATTATTTTCAGAATATTGACAAAATACGGCATGTCAGCTGTCCTGTTCTTGTTATCCATGTAAGTCTCCAAGTTATTTGCTTGATTGGTCTATTTTCAGGGATTTCTGAGACAGAACATCCCTGTTTTCATCTTTATAATCGTTTTGTACAAAGGGCATACTATATATTCTGCCATCTTCAT
>gnl_Nelnu_v1.0_NNU_014256-RA
ATGTTCTTGGGGGGAATGGGGTGTCCAGTTTCGCGTCTGGCGGCGAAGCTCGCATTCTTCCCGCCACGGCCGGCGACTTACGAGGTGAAGAAGCGGGAAGATGGAAAGGTGGTAATAGTGTCTTCTGCAATCCCTCATGACGATGGGTCCTTCGATGTTCGGTTGCTCAAGACCAAGCGGGGTAACAAGATCGTTGCTTTCTATCTCAGGAATCCTTATGCTCGACTGACGTTGCTTTACTCCCATGGCAATGCAGCCGACCTTGGACAGCTCTATGATCTATTTGTGCAGCTTAAGGTCAATCTCAGGGTTAACATCATGGGATATGACTATTCTGGGTATGGGGCCTCTACTGGTAAGGTAGGTGGTTCTTTCTTTTTAGTCCTTGTCCTTGGGATTATGAGATACTTATCTCAACTATCTTTGCGCTATGTTTTGCCAAGTGAAGCAGACACTTATGCAGATATAGAGGCAGCATATGAATGTCTTCAGATTGAGTATGGAGTGAGCCAGGAAGACATGATTTTGTATGGGCAATCAGTGGGAAGTGGACCTACATTGCACTTGGCATCTCGATTACCAAGACTGAGAGGTGTGGTTCTGCATAGTGCTATACTTTCTGGTCTTCGTGTGCTGTGTCATGTGAAGTTCTCTTGCTGCCTTGACATTTACAAGAACATCAATAAAATTCGAAAAGTGAAGTGCCCAGTTCTTGTTATACATGGTACAGATGATGATGTAGTTAATTGGCTCCATGGGAATAATCTATGGCAATTGGCAAGGGAACCATATGAGCCCCTCTGGATTAAGGGAGGTGGACACTGCAATTTGGAGCTCTACCCTGACTTCATTCGCCATCTGTACAGGTTCATCCAAGAGATGGAGAACATAACCACGGAGATTCGCCTTCGGAAGATTAGGGAGAGTCTCCGGTACTCAAAGAAATCAATTACTATTAGGTTCTGTGGAGTTAAATTATGCCCAGATTGTCTGTGCACACCCAAATGCCTAGCATGCCCCTGCCTACCCAAGTGCCCAGGGTGTTGCTGCCGACCCAAGTGTCCAGAGTGCTGCTGCAGACCCAGATGTTCATGCACAGAATGTTTTTGCCCACCCAAATGTCCAGTATGCTTGTGCCAACCCAAATGCCCTGAATGTTTCTGCCTACCCAAATGCCCAAAAATTTCGAGACCAAAGTGCACAAAATTGTGTTTCTGCCGA
>gnl_Nelnu_v1.0_NNU_021799-RA
ATGGGCGTTGTCACCTCGTCGATTGCCGCGAAATTTGCCTTCTTCCCTCCTAACCCGCCGTCTTACCATGTGATCGGCGACGAAGCTTGCGGCGGCAGATTGTTCATTCTGGACGCCCCCAGGCGAGATGACGTTGATGTCTTGCAGCTCCGAACCAGACGAGGCAACGAAATCGTGGCCATCTATGTCAAGCATCCCAAGGCTACTATGACTCTCCTGTATTCTCATGGTAACGCGGCTGATTTGGGCCAGATGTTTGAGCTCTTCGTCGAGCTTAGCCTTCGTCTCCGCATCAATCTCATGGGATATGACTACTCTGGCTATGGACAATCAAGTGGCAAGCCCACTGAATCTAATACATATGCAGACATAGAGGCAGCCCATAAATGCCTTAAGGAGCAGTATGGGGTAAAAGATGAAGATTTAATATTATATGGCCAGTCAGTTGGAAGTGGCCCAACTCTTGATCTTGCTTCACGTTTACCGAACTTGAGAGCTGTTGTTCTTCATAGTCCTATTCTCTCTGGTTTGCGAGTTTTGTACCCTGTAAAGCGGACATACTGGTTTGACATTTACAAGAATATTGACAAAGTTGGCATGGTGAACTGTCCAGTTCTAGTAATTCATGTGAGTGGTTTTACTTATGACTATTTACATCTT
>gnl_Nelnu_v1.0_NNU_019349-RA
ATGGGCAATGTTACTTCTGGTGTTGCTGCAAGACTCGCATTTTTTCCTCCAGACCCACCAACCTATGATGTTGTGCAGAGAGAGGATGGGAAGTATATTTTCAATGGAGTCACGAATGATAAGAGCATGGACGTGCATTTGCTAGAAACAAAAGGAGGGAACAAGATTGTTGCAACCTTTTGGAGACACCCAGATGCGAGGCTAACAGTTTTGTATTCTCATGGCAACGCTGCTGATTTGGGTCAGATGAAGGAGCTATTTATTGAGCTTAGAGCACATCTGCATGTCAACATTATGAGCTATGATTATTCAGGTTATGGAGCCTCCACTGGTAAGCCGTCCGAGTTCAATACGTACTATGACATAGAGGCAGTGTACAATTGTTTGAAGAGAGAGTATGAAATTAAGCAGGAGGATGTAATTCTATATGGGCAATCTGTTGGGAGCGGACCCACTCTACACTTGGCTGCACGTTTACCAAGGCTGAGAGGTGTTGTTCTTCATAGTGCTATCCTATCAGGCATACGGGTGTTGTACCCTGTCAAGATGACATTCTGGTTTGACATCTTTAAAAATATTGACAAAATACGGAACGTCAACTGCCCAGTTCTTGTTATACATGGAACAAGTGATGACATTGTTGATTTCTCCCATGGAAAGCGCTTGTGGGAACTTTCCAAGGAAAAATACGATCCACTATGGATTAAAGGTGGAGGCCACTGCAACCTGGAAACATATCCCGAGTATATCAAACACTTGCGGAAGTTCATAAATGCCATGGAAAAGCTCTCTCTTATGAAAGAAACAAAACCAGCCCTTCTTCCAAATCCATCTATGACAGAAACAAAACATAACAAATGCTTGAGATTTTCCAAGAGA
>gnl_Nelnu_v1.0_NNU_020081-RA
ATGTTCTTGGGGGGAATGGGGTGTCCTGTTTCGCGTCTGGCGGCGAAGTTTGCATTCTTCCCGCCACGGCCAGCGACTTACCAGGTGCAGAAGCAGGAGGAAGGTGGAAAGGTGGTGGTGAAGTCTTCTGTAATCCCTCATGACGATGCCTCCTTGGACGTCCGGCTGGTTAAGACCAAGCGGGGTAACAAGATCGTTGCTTTCTACCTCAGGAATCCTTATGCTCGACTAACACTGCTTTATTCCCACGGCAATGCAGTCGACCTTGGACAGCTCTATGAGCTCTTCGTGCAGCTTAAAGTCAATCTCAGGGTTAACATCATGGGGTATGATTATTCGGGGTATGGGGCCTCTACTGGTAAGCCAAGTGAACCCGACACTTATGCAGACATAGAGGCAGCATACGAGTGTCTTCAGACTGAGTATGGAATAAGCCAGGAAGACTTGATTTTGTATGGGCAATCAGTTGGAAGTGGGCCAACATTGCACTTGGCAGCTCGACTACCTAGGCTGAGGGGCGTGATTCTCCATAGTGCTATACTTTCTGGCCTTCGTGTGCTGTGTCATGTGAATTTCACATGCTGCTTTGACATTTATAAGAACATAAACAAAATTCAAAAGGTGAAGTCGCCAGTGCTTGTTATCCATGGTACAGAGGACGATGTAGTTAATTGGCTCCATGGCAATAGTCTATGGCAATTGTCTAGAGAACCATTTGAGCCCCTGTGGATCAAGGGAGGTGGACATTGCAATTTGGAGCTCTACCCTGACTACATTCGCCATGTCTACAAGTTCATCCAAGAGATGGAAAATATAACCACAGAGATCCGCTTAAAAAAGATTCGGCAGAGTCTCCATCAAAAGAAGAATTCAATTAGGTGCTGTGGAATTAGATGTTGGCGACCCAAGTGCCCAAAGTGTTTCTGCCAACCCAAATGCTCATGCCTCCAGTGTTTTTGCCTACCCAAATGCTCATGCCCCGAGTCTTCCTGCCAACCCAAATGCTCATGCCTCCAGTGTTTTTGCCTACCCAAATGCTCATGCCCTGAGTCTTCCTGCCAACCAAAATGCTTATGCCTAGACTGTTTCTGCCAAGCCAAATGTCCATCCTCAGACTGTTTGTGCCAACCCAAATGCCTATGGTCGGCCCAGAATGTGTCTGCCAACCCAAATGCCCAGGCCCAGAATGTGTCTGCCAACCCAAATGCCCAGGCCCAGAATGTGTCTGCAAACCCAAATGCGGATGCTCACAGTGTCTCTGCCAACCCAAATGCCCATGCTCAGGTTGTTGCTGCCAACCCAAATGCGGATGCCCAGATTGCTTTTGCCTACCTAAATGCCCAGGATGTTTCTGCCTACCCAAATGCTCGGAATGATGCTCCTGTTTTCCCAAATGCCCAGGATGTTCCTGCCTTCCCAAATGCTCAGAATGTTTCTGCATACCCAAATTCTCAGGATGTTTCTGCATTCCCAAATGCTCAGGATGTTTCCGGTGGCCAAAATGATGTTCCTGCAAGCCCAAATGCACTGGGTGTTTCAGGCGACCCAAATGCACAGGATGTTTCTGCAAGCCCAAATGCGCAGGATGTTTCTGCAAGCCCAAAGGCTCAAAATGCTCAATATGCAGATGCA
>gnl_Orysa_v7.0_LOC_Os08g06420.1
ATGCTGTCGGGGTGCACGGTGTCCAGTCTCGCGGCGAGGTTCGCCTTCTTCCCGCCGGAGCCGGCGACCTACGCCGTCAGGAAGGATGAGGCGTGCGGCGGCGGAGGGCGGCTGGTGGCGTCGGGCGTCCCGCGGGACGCCGCCGTGGACGTGCTGCTGGTGGACACCAGGAAGGGGAGCAAGGTGGTGGCCTTCTACCTGAGGAACCCCGCCGCCCGCCTCACCGTGCTCTACTCGCACGGCAACGCCGCCGACCTCGGCCAGCTCTACGACCTCTTCGTGCAGCTCAAGGTCAATCTCAAGGTCAATCTGATGGGATATGACTACTCTGGGTATGGAGCATCTACTGGCAAGCCAAGTGAAGAGAATACATATGCAGACATTGAGGCAGTTTACCAGTGCTTAGAAACAGAGTATGGAATCAGTCAGGAAGACCTTATCTTGTATGGACAATCTGTTGGCAGTGGACCTACATTGCATTTAGCTTCCCGTTTACCAAGATTGCGTGGCGTGGTTCTTCATAGCGCTATACTGTCAGGCCTCCGAGTTGTTTGCCATGTGAACTTTACTTTCTGCTTTGACATCTACAAAAATGTGAAGAAAATCAAAAAGGTTAAATCCCCAGTGCTTGTTATTCATGGAACTGATGATGATGTCGTGAACTGGTCGCATGGTAACGAGCTGTGGAAACTGGCGAGGGAGCCTTACGATCCGCTATGGATCAAAGGAGGAGGCCATTGCAACCTGGAGCTGTACCCGGACTTCATCCGCCACCTCTCCAAGTTCATCCGCGAGATGGAGAACATCACAACGAAGACAAGGCTTAAGAAGATCCGGCAGTCCCTGCAACCCGCACCTAAGAAGGTCCACCACCGGGCGAGCACCGGGACGACCACCACCTTCACCACCAACTGCTGCTGCCGCATCCGGGTCCGCAAACCGAGTTGCCGTTGCCCTGGCTGCAACCTAAGCTGCGGCTGCTGCTCTGGTCTGATGAGTTGCTTCTCATCCCGGCTGTTCAAGTGCTCAACCTGCTTCTCCTCCTGCAGCTGCAGGGGATGCTTCAAGTGCCCAACCTGCTTCTCCTTCTCCTGCAGCTGCTGCAGGAGCTGCCTCAAGTGCCCAACCTTCAAATGCTGCTGCTGCGGTTCATGCAGAGATGAGCAA
>gnl_Orysa_v7.0_LOC_Os01g49510.1
ATGGGCGGCGTCACGTCCACCATCGCCGCGCGCTTCGCCTTCTTCCCGCCCACGCCGCCGTCCTACACCGTCGTCGCCGACGCCGCCACGGGCCGCCTCGCCATCCCCGAGATCTCCCGCCCGCCCGCGCGCCGCCGGCGGAGGGACGGCGGCGGGGACGCCTCGGCGTCGGGCGCCGCACCCGCCGAGGACGAGGACGGCACGGAGGTGGTGCGCCTCCGCACGCGGCGCGGGAACGAGATCGTCGGGGTGCACGTGCGCCACGAGCGGGCCTCCGCCACGCTGCTCTACTCCCACGGCAACGCCGCGGACCTCGGCCAGATGTACGGCCTCTTCGTCGAGCTCAGCCGCCGCCTCCGCATCAATCTCTTTGGGTATGATTATTCTGGATATGGGCGGTCTACAGGGAAGCCCACTGAGTGTAATACATATGCAGACATTGAAGCAGCATATAACTGCCTCAAGGAAAAATATGGTGTCGCAGATGAGGATATAATCTTGTATGGTCAGTCTGTTGGGAGTGGTCCAACCATTGATCTTGCTTCTCGTTTGCCAAATTTGCGAGGTGTGGTTTTGCACAGTCCCATTTTATCTGGACTAAGAGTACTATATCCTGTCAAAAGGACGTATTGGTTTGACATTTATAAGAATATTGACAAAATTGGCCTGGTAAATTGCCCAGTGCTCGTAATTCATGGTACATCAGATGATGTCGTTGACTGTTCCCATGGAAAGCAGCTGTGGGAACTTTGCAAAGTAAAATATTCACCGTTGTGGCTAACTGGTGGTGGCCACTGCAATCTTGAGCTTTATCCTGATTATATCAAGCACTTGAAGAAGTTTGTGTCAAGTCTTGGCAAAAAATCATCAAAACCTGATCTTAAAGAGATAACGATGAAGGAGGGTGCTTCTAGTAAAGATTCAGAACCTGCAAGCTCTGAGAAACCCCAAGAAGCTCCAAAGTGCTCCCAGATCTCACGAAAGAGCTTAGATAGTCGAGTTGGGAAATCAAAAACTGTGGATGTTCCTGAAAAGCCACGAATGAGCTCAGATGATGTCGACAAGTTCAGGAGGAGAAGATGTTTGGTCTGG
>gnl_Orysa_v7.0_LOC_Os02g55330.2
ATGACGGGGGTGTCGGCGGACGCCGGCGTGGAGGTGCACGCGCTGCCGACCAAGGGAGGGACGCGCGTCGTCGCCGCCTTCTGGCGCCACCCCTCCGCGCGCCTCACGCTGCTCTACTCCCACGGCAACGCCGCCGACCTCGGCCAGATGCTCGGCCTCTTCCTCGAGCTCCGCGCCCACCTCCGCGTCAACATCATGAGCTATGATTATTCAGGATATGGGGCCTCTACAGGCAAACCATCAGAATACAACACATACTGTGACATAGAGGCTGTTTATGACTGTTTAACGAAGGTGTACGGGATTGAACCAGAGGATCTAATCTTGTATGGACAATCAGTTGGAAGTGGACCAACATTGCATTTAGCCTCGCGCTTGGAAAAATTAAGAGGGGTTGTCCTTCACAGTGCTATACTTTCAGGCATTCGGGTTCTATATCCGGTAAAAGTAACACTTTGGTTTGATATCTTCAAGAACATCGACAAAATAAAGCAGGTTGACTGTCCAGTGCTGGTTATACATGGCACAGCAGACGACATCGTCGATTTCTCCCACGGCAAGCGGCTATGGGAGCTCGCGAAGGAGAAGTACGAGCCCTTATGGGTGAAAGGTGGCGGCCACTGCAACCTGGAGACGTACCCTGAATACATCAGGCATCTGAGGAAGTTCATCAACGCGATGGAGAAGCTCTCCAAGGATAAGACAGCCAAAGCGCCCCAGTTGGCGCCGTCGTCCTCGAACAATAACATGACCGAAGTAAAACACAACAAGTGCTTGAGATTCGGCAAGAGA
>gnl_Orysa_v7.0_LOC_Os02g09770.1
ATGGGAGCCGTCACCTCGACGGTCGCGGCCCGCTTCGCCTTCTTCCCGCCGAGCCCGCCGTCGTACGGCGCCGAGGCCCCGCCTCCCCCCGCCGCGGCGGGCGCGGGGGTGGGGGTGGAGAAGGATGGAGGGGGAGGAGGGGTGGTGGTGGAGCTGACGGATGTGCCGAGGAGGGGGAACGTGGAGGCGAGGCGGCTGCGGACGAAGCGGGGGACGGAGGTGGTGGCGATGTACGTGCGGCAGGCCGGGGCGCGGCTCACGCTGCTCTACTCGCACGGCAACGCGGCCGACCTGGGCCAGATGTTCGAGCTCTTCGTCGAGCTCAGCGCCCACCTCAACGTCAACCTCATGGGCTATGACTATTCTGGTTATGGGCAATCTTCTGGGAAGCCCAGTGAGCACAACACTTACGCTGATATAGAAGCCGTTTACAGATGTCTTGTAGAAACCTATGGAGCCTCCGAGGAGAATATCATTCTTTATGGACAATCAGTGGGTAGTGGTCCTACTTTGGATTTAGCCTCCCGTTTGCCTCATTTGAGGGCAGTTGTTCTGCATAGCCCAATTTTATCTGGCTTAAGAGTGATGTATCCTGTAAAACATACATACTGGTTTGACATATACAAGAATATTGACAAAATTCCATTAGTCAGATGCCCTGTGTTAGTGATTCATGGTACAGCTGATGAAGTTGTCGACTGTTCCCATGGGAGGGCATTGTGGGAGCTTTCCAAAGTAAAGTATGAGCCTCTATGGGTCAAAGGAGGAAACCACTGTAATTTGGAACTGTACCCAGAGTACATTAAGCATCTAAAGAAGTTTGTTGGGGCCATTGAAAAATCGCCACCCCTATATGATGAATCTCCAGAGAGCTCAGGTCCATCAGATAATACTCAAACAAACCCTGAAGGCACAGAGGAATCTAGGAAAAGCACAGACTGCAGGGAGAAAACAAGGCCAAGCATAGATCACAGACAAAGCACAGATCGCCGGGACAAATCAAGGGGCAGCACAGATAGGAGGGATAAAAACAGAAAGAGTGTGGACCAACCACGGGCTAGTGTCGATCAGCCTGATCGGCCAAGGAAAAGCGTTGACCGCTTTGGTGGGGTGATGAAGTCCGTCAGATATATCGACTGTTTCAGAGTAACAACTGCATCTGGGAGC
>gnl_Orysa_v7.0_LOC_Os06g42730.1
ATGGGGGCGGTGGCGTCGACGGTGGCGGCGCGCTTCGCCTTCTTCCCGCCGGCCCCGCCGTCGTACGGCGTGGAGCCGCCGCCGTCGCCGTCGCCGGCGGCCGCGGCGGAGGACGGGGCGGTGGTGGAGCTCAGCGGGGTGCCGCGGCGGGCCGGGGTGGAGGCGCGGCGGCTGCCGACGGGGCGGGGCACGGAGGTGGTGGCCATGTACGTGCGCCAGCCCGGGGCGCGCCTCACGCTGCTCTACTCCCACGGCAACGCCGCCGACCTCGGCCAGATGTACGAGCTCTTCGTCGAGCTCAGCTCCCACCTCAACGTCAACCTCATGGGTTACGATTATTCCGGTTATGGGCAATCATCAGGGAAGCCAAGTGAGCAGAACACTTATTCTGATATAGAGGCTGCATATAGGTGTCTAGTAGAAACTTATGGAGCCACAGAGGAAAACATCATTCTGTATGGTCAATCAGTTGGCAGCGGTCCTACTTTAGATTTGGCATCCCGTTTGCCTCATCTGAGGGCTGTTGTTTTACACAGCCCTATTTTATCTGGCTTAAGAGTGATGTATCCTGTAAAGCATACATACTGGTTTGACATATACAAGAATATTGATAAAGTTCCATTGGTCAAATGTCCTGTTTTAGTAATCCATGGTACAGCTGATGAAGTTGTCGACTGTTCTCATGGGAGGGCACTGTGGGAACTCTCTAAAATAAAGTATGAGCCTCTGTGGGTCAAAGGTGGAAATCATTGTAATCTGGAACTATATCCAGAATACATCAAGCACCTAAAAAAGTTTGTCATGGCCATTGAGAAATTACCACCTACAAAAGATGAATCCTCAGGGAGCTCAGGTCCTTCAGATCCTTGTGAAATAGGATCAGAAAGTATGCAGAGCTCAAGAAAAAGCACGGATGTAAAGGATAAATCTAGGTCAAGCATTGATCACAGGCATAGCGTTGATAGGCGGGAAAAACCAAGAGGAAGCATAGATAGGAGAGATAAAAGCAGAAAGAGTATAGATCATCCTGATAAGCCAAGGGCTAGTGTGGATCAACCTGATAGACCACGGAGAAGCATCGATCGTTTTGGAGGGATGATGAGGTCGGTGACATCCGTCAAGTTGTGCAATATTGACTGTTTCAAAGTAACCTATGCTTCTGGGAGC
>gnl_Orysa_v7.0_LOC_Os12g18860.1
ATGGGAGGGGTGACGTCGAGCGTGGCGGCGAAGATGGCCTTCTTCCCGCCGACGCCGCCGTCGTACGCGCTGGTGGACGACCCGGCCGCCGGGGTGACCACCATGACGGGGCAACCCCACAGGGAGAACGTCGAGGTGCTCCGCCTCCGGACGCGGCGGGGGAACACCGTGGCGGCGGTGTACGTCCGCCACCCGGACGCCGCCACCACGCTGCTCTACTCCCACGGCAACGCCGCCGACCTGGGCCACCTCTACCAGCTCTTCCTCCACCTCTCCTTCAACCTCCGCGTTAACGTCCTCGGATATGACTATTCAGGATATGGACAATCATCAGGAAAGCCAAGTGAACACAACACTTATGCTGATATAGAGGCTGCTTACAAATGCCTCATTGAGAACTTTGGTGCCAAGGAAGAAGAAATAATTCTTTATGGACAATCTGTTGGAAGTGGACCCACAGTAGATTTGGCTAGTCGATTGCATCGGCTTCGAGCTGTTGTCTTGCACAGTCCTATACTGTCAGGATTGAGAGTTATGTATCCTGTGAAGCGTACATACTGGTTTGACATATATAAGAATATCGATAAAATCCCTCAGGTCACCTGCCCTGTGCTCATTATACATGGAACTGCTGATGAAGTAGTTGATTGGTCTCATGGTAAGCAACTATGGGAGCTTTGCAAAGAGAAATATGAGCCTTTATGGCTCAAGGGAGGGAAGCACTGTGACTTGGAGCTCTTCCCAGAATATCTTCGGCATCTCAAGAAGTTTGTCAACACAGTAGAGAAGTCACCATCCCCAAGGAATGCCTGGAGGGAAAGTTTGGACCGGATTGAACCCTCTCGGAAAAGTGTCGATTGCTTTGAACCCTCGAGGAGAAGTGTTGATTTCTTTGAACCCTCGCGGAAGAGCACAGACCGAAGGGAGAAATCAAGGCCAACCCGTGATAGGATGAGAGGTGTTGAACACAGATATAGCAATGTTGAGAAGACGGACAAATTAAAGTTCTCATTCGACCATATGGAGAAATCGAGGAGAAGCATTGACATCTTTGAGAGGCCAAAGAAGAACATTGAACAGCTCGACTGTGGAAGGAAGAGCGTGGATAGATTGGACCGGATTTGGGCCAGT
>gnl_Phavu_v2.1_Phvul.003G158300.1
ATGGGCAATGTGACGGGGACAGTGGCTGCGAAATTCGCGTTTTTCCCGCCAGAGCCACCGACGTACGACGTTTGCCGAGAGGGGGATGGGAGGGTGGTGCTGTCGGGTGTCACCGCCGACAAAAATGTCGACGTTCACATTCTCGACACTAAGGGTGGCAACAAGATTGTTGCCACCTTCTGGAAACACCCTTTTGCCCGCTTCACCTTCTTGTACTCTCACGGTAATGCTGCTGACTTGGGTCAGATGCACGACCTCTTCATCGAGCTCAGAGCTCACCTCCGTGTCAACATCATGAGTTATGACTATTCAGGATATGGAGCATCTACGGGTAAGCCATCTGAGTTCAACACGTATTACGACATAGAGGCTGTATATCATTGTTTGAAGCGCGAATATGGAGTTAAGCAAGAAGAATTGATTTTGTATGGTCAATCGGTTGGAAGTGGACCCACACTGCACTTGGCTTCTAAGTTGCAGAAGTTGAGAGGTGTTGTTCTTCACAGTGCCATCCTTTCGGGGATAAGGGTCTTGTACCCTGTCAAGATGACATTTTGGTTTGACATATTTAAAAATATAGATAAAATTCGACATGTCAACTGTCCAGTGTTTGTTATACATGGAACAAATGATGATATTGTTGATTGGTCTCACGGGAAGCGATTATGGGAACTCTCGAAGGAAAAATATGATCCCTTGTGGGTAAAGGGTGGTGGTCATTGCAACCTTGAAACATTCCCAGAGTACATCAAATACTTGCGCAAGTTCATTAATGCAATGGAGAAACTCGCTCTCACAAAACAGTCAAGCAAACAACTCTCTCAAAATCCTAGTATTACTGAATCCAGACATAACAAATGCTTAAGATTTGGCAAAAAA
>gnl_Phavu_v2.1_Phvul.009G194300.1
ATGCTACTATGCAGCTATGATTATTCAGGATATGGAGCATCTACAGGTAAGCCATCTGAGTTCAACACATATTATGACATAGAGGCTGTGTATGATTGTTTGAAGAAAGATTATGGAATTGAGCAAGAAGATTTAATTTTGTATGGCCAATCAGTTGGTAGTGGGCCCACAATACACTTGGCTACTAAGTTACGGAATGTGAGAGGTGTTGTTATTCACAGTGGAATCCTTTCAGGGATAAGGGTCTTGTACCCTGTCAAGGTCACATTTTGGTTTGACATATTCAAAAATATAGACAAAATAAGGCATGTTGACTGTCCAGTCTTAGTTATACATGGAACCAATGATGAAATCGTTGACTGGTCCCATGGAAAACGATTGTGGGAACTTTCCAAGGAAAAATATGACCCTTTGTGGGTGAAGGGCGGGGGTCATTGCAACCTTGAGGCTTTCCCTGAGTACATCAAGCACTTGCGCAAGTTTCTAAATGCCATGGAGAAAATCTCAATCACAGGAGAGACAAACAAACAACAACCAACCCAAAATCCTAGTAATACTGAATCTAAACAAAACAAATGTTTAAGATTTGGTCTAATAAGA
>gnl_Phavu_v2.1_Phvul.009G170900.1
ATGGGAGGTGTGACTTCTTCAATGGCGGCGAAGTTGGCGTTCTTCCCTCCGAATCCACCGTCGTATAGGCTGGTCAAGGAGGAGGCCACGGGGCTGCTGCTCATGGACCCTTTCCCGCACCGCGAGAACGTGGAGGTTCTCCGCTTCCCCAACCGCCGTGGCACGGAGATCGTCGCCGTCTACGTTCGCCATCCCACCGCCAAGTCTACCGTCCTTTACTCCCACGGCAATGCCGCCGATATTGGTCAGATGTACGAGCTCTTCGTAGAGTTGAGCATCCACCTCCGCGTCAATCTCATCGGATATGATTACTCTGGCTATGGACAGTCATCAGGAAAGCCAAGTGAGCATAATACTTATGCTGACATTGAAGCTGCATATAAGTATCTTGAAGAGAACTATGGTGCTAAGCAGGAAGACATCATCCTTTATGGTCAATCTGTTGGAAGCGGTCCTACTTTGGATCTTGCTTCCCGTTTACCCCGACTAAGGGCTGTTGTTCTCCACAGTCCTATACTATCAGGACTGAGAGTCATGTACCCTGTGAAACGGACATACTGGTTTGACATTTATAAGAACATCGATAAAATTCCATTGGTGAAGTGTCCGGTACTAGTAATTCATGGAACTGCTGATGAGGTTGTTGATTGCTCTCATGGCAAGCAGTTGTGGGAGCTGTGCCAACAGAAATATGAACCTTTATGGCTCAAAGGAGGAAATCACTGTAATTTGGAACTCTATCCTGAATATTTACGACATCTCAGAAAATTCATATCCTCGGTGGAGAAGCCACCATCCCAAAGAGTGAGTTTCAGGAGAAGTGTAGATAGAGTTGAACAATCCAGAGGAAGTACCGATTGCTTTGAAACACCGAGGAAGAGTACCGATCAGAGGGACAAACCAAGGAAAAGCACTGATAGGACAGAAAAAATGAAATTTCATGAATTCAAATTCAATAATACTGAAAAGTTAGAAAAGATAAGAGTCCAATTTGATCAGATGGAGAGGTCACGAAGAAGCGTAGAGTACAATGATAAATCAAGAAGCATTGAGTTCCAAGATAAATCCAGGAGAAGTGTTGATGTTCAGTTTGAGAGGCCACGGAAGAGCATTGATTGGCTGGATAGAATTCGT
>gnl_Phavu_v2.1_Phvul.008G024800.1
ATGGGGGCGGTGACGTCGTCGATGGCGGCGAAGTTCGCGTTTTTCCCCCCCAATCCGCCGTCGTACGGCGTTGGGGTGGATGAAGTCACCGGGAAGCTGAAGATGACGGGGGTGGTCACCCGGGAAAACGTCGACGTTTTGAAGCTCTGTACCAAACGAGGGAACACCATCGTTGCCATCTACATTGCAAACCCTTCCGCCTCCTCCACCCTGCTCTATTCCCACGGCAACGCCGCCGATCTGGGTCAGATGTACGAGTTGTTCTCCGAGCTGAGTCACCACCTCCGAGTCAACCTCTTATGTTATGACTATTCTGGGTACGGTCAGTCTTCTGGGAAGCCTAGTGAGCAGAACACGTATGCAGATATAGAAGCTGCATATAAATGTCTGGTAGAAATGTATGGGGCGAAAGAGGAAGATATTATTTTGTATGGCCAATCTGTCGGCAGTGGACCCACCACAGATTTGGCTACTCGTTTACCAAACCTTAGGGCTGCCATTCTCCACAGTCCCATCTTATCTGGCCTTCGAGTCATGTATCCTGTGAAGCGGACATACTGGTTTGACATTTATAAGAACATTGATAAAATTCCCTTGGTCAGTTGTCCAGTTCTGGTAATTCATGGAACAGCTGATGATGTAGTAGATTGCTCCCACGGGAAGCAACTTTGGGAACATTGCATACAAAAGTATGAACCCCTATGGATTAAAGGAGGAAATCATTGTAACCTGGAGCTTTACCCTGAATATATAAAGCACCTCAAGAAATTTATTGTGGCTATTGAGAGGCCACCGTATCAAAAAACTGGATCTGAACCGGTTCCTGATCATCTGGACAGACCTAGGAGTAGCACAGATTTTAGAGAGAAACCTAGACTCAGCATGGATCTAAGGGAGACTTTGAGACGAAGTTTTGACTTCAAAGAAAAGCCAAGGATAAGCACAGACCATAAAGAAAAGTCAAGAGCTGATAAGAAAGATAAATCAAGAAAGAGTATAGATCACTCTGAGAAAGCATGTAACAGAGCAGAAATTCCTGAGAAAGCAAGAAATAGCATTGACCGTTTTGGGGACATGGTGAGATCAGTTGGATTGTGCCATATTGATTGTTTCAGGCCCAGGGCAACTCATGCA
>gnl_Phavu_v2.1_Phvul.008G148000.1
ATGGGAGGGGTAACATCATCCATGGCGGCAAAGTTCGCGTTTTTCCCGCCGAACCCTCCGTCGTACAAGGTCGTGACGGACAACCTTACGGGGCTGCTTCTCCTGACGCCGTTCCGTCACCGCGAGAACGTGGAAATCCTGAAGCTTCCGACGAGGCGCGGCACGGAGATAGTTGCTCTCTACATTCGCCACTCCATGGCCACCTCCACCCTCCTCTACTCTCACGGCAACGCCGCCGATCTCGGCCAGATGTACGAGCTCTTCATCCAGCTCAGCATCCACTTGCGCGTTAACCTCATGGGGTATGACTATTCTGGGTACGGCCAGTCGTCTGGGAAGCCAAGTGAGCAGAATACATATTCAGATATTGAGGCTGCATACAAGTGTCTAGAAGAAAGTTATGGTGCCAAGCAGGAAGATATAATCCTGTATGGACAATCTGTTGGCAGTGGCCCAACTTTGGATCTTGCAGCTAGGTTGCCTCAATTAAGAGCCGTTGTTCTGCACAGTCCCATACTTTCTGGCTTAAGGGTCATGTATCCAGTAAAGCGTACATACTGGTTTGACATATATAAGAATATCGACAAAATTCCTCACGTTAATTGTCCAGTTCTCATAATTCATGGTACTTCAGATGAAATTGTAGATTGCTCCCATGGCAAGCAACTCTGGGAACTGTGTAATGAGAAGTACGAACCACTGTGGCTCAAAGGAGGTAACCACTGTGATTTGGAGCTCTTTCCTGAGTATATTAGGCATCTGAAGAAGTTTATAACAACAGTTGAGAAGTCTCCTTCGCAACGATACAGTTTCCGGCGGAGCACAGACCAGTTTGAGCAGCCTCGAAAGAGTACGGATTTTTACGAAGTAAGTAGAAAGAGCACTGATCGTAGAGAAAAGCCAAGGAAGAGCATAGACAGGCCAGAAAAGCTGAAAAACCTGTCTAATAATGCTGATATGTTAGAGAAATTGAGAATGACTTTTGATAATAAGGAAAGATCTCGGAGAAGTGTGGATGAGAAGTCTCGGAAAAACATTGACCATCAATTAGAGAAAGCAAGGAAGAGTGTTGATGGGCTTGACAGAATAAGGAATGGA
>gnl_Phavu_v2.1_Phvul.004G067200.3
ATGGGCGGAGTCACCTCATCGATCGCCGCCAAGTTCGCGTTCTTCCCGCCGCAGCCGCCCTCCTACACGGTGGTCGCCGCCGAGGGTGGTGCAGACTCTGGGTCGCCGAGGCTTGTCATTCCCGAGGTGCCGATGAAGGACAACGTGGACGTGCTCAGGCTTCGGACGCGCCGAGGTAATGAAATCGTGGCGGTGTACATTAAGTACCATAGACCCACCAGCACCATGCTCTATTCCCACGGTAATGCTGCGGATTTGGGCCAAATGTTCGAACTTTTCGTCGAATTGAGCAACAGGCTTCGCCTCAATGTTATGGGTTACGATTACTCTGGGTATGGACAGTCAACAGGAAAGCCAACTGAATATAATACATACGCAGATATTGATGCTGCATATAAATGCCTAAAAGAGCAATACGGGGTGAAAGATGAACAATTGATACTGTATGGTCAATCTGTAGGAAGTGGTCCAACACTTGATCTTTCTTCACAGATACCAGAATTGAGAGGTGTTGTCTTGCATAGTCCAATTTTATCCGGGCTTAGAGTACTATACCCTGTAAAACGGACATACTGGTTTGATATTTACAAGAATATTGATAAAGTTGGTGCAGTCAAATGTCCTGTTTTGGTTATACATGGGACAGCAGATGAAGTTGTGGATGTGTCCCATGGGAAGCAGCTATGGGAGCTTTGCAAGGTAAAGTACGAACCCTTGTGGGTAAGTGGTGGTGGACATTGCAATCTTGAGCTTTACCCAGAATTCATTAAACATCTAAAGAAATTTGTACAGACAATTGGAAAATCTAAAGCAACTGCAGCAAATGGTTCCAAAAAGGACATTGTAGAATCTGAGAATGAAGGCAAAGCCAGAAAAGAATCTGAAAGTGGAGCATCCGGTACTTCTGAATTGAGTAAAGAAATCCCTGAAGTTTCTAGAAACAGTTTAGATAGCCGTCTTGAGAAGTCTAAAAAACCAGACAAACAAGAAAAATCTCGTATGAGCACAGACCATGTTGATAGGTTTAGGAGAAGAAAGGGGTTAGTTTGG
>gnl_Phavu_v2.1_Phvul.004G044400.1
ATGGGAGCGGTCACGTCGTCCATGGCGGCCAAGTTTGCGTTCTTTCCGCCGGATCCGCCGTCGTACACGGTGGCGGAGGAGGCGGAGGGGAGGGCGAAGATGGTGGAGGTGGCGACGAGGGAAAACGTCGACGTTTTGAAGGTGCGCACGGAGAGAGGGAACAGCGTTGTGGCGATGTATATTAAGAACCCGACAGCGTCGTTGACTTTGCTTTACTCGCACGGTAACGCCGCTGATCTGGGTCAGATGTACGAGTTGTTCAGCGAACTGAGTCTCCACCTCCGAGTTAACCTCATGGGTTATGACTATTCTGGATATGGACAGTCATCTGGGAAGCCTAGTGAGCAGAACACTTATGCAGATATAGAAGCTGTTTATAAATGCCTGCAGGAGAAGTATGGTGCAAAAGAGGAAGATATTGTTTTGTATGGGCAATCTGTTGGTAGTGGACCAACTATAGATTTGGCTTCTCGTTTACCAAACCTTAGGGCAGTGATTCTCCACAGTCCAATCTTATCTGGTCTTCGTGTTATGTATCCTGTGAAGCGCACATACTGGTTTGACATTTATAAGAACATCGATAAAATTCCCTTGGTGAGTTGTCCCGTTCTTGTGATTCACGGAACAGCTGATGATGTAGTGGATTGCTCCCATGGGAAGCAACTTTGGGAAAATTGTAAACAAAAGTATGAGCCCTTGTGGATTAAAGGAGGAAATCACTGTGATTTGGAACTTTACCCTCAATATATAAAGCACCTCAAGAAATTCGTTACAGTCATCGAGAAGTCACTACATCAAAAAACTGGATCTGGTCATATTCCTGATCCACAGGACAAACCTAGGAACAGCATAGATTTTCGGGAGAAATCCAGACCGAGCATGGATCTTAGGGAGAATTTGAGGAGTATTGATCACAAAGAAAAGCCTGGTGCAAGCACAGTCACAGACCATAAAGAGAAGTCAAGAGCCAGCATAGACCGGAGAGATAAATCAAGGAAGAGTATAGATCGCCCTGAGAAGGCATATCATGGAGCAGATATACCTGAAAAAGCTAGAAATAGTATTGACCGCTTTGGGGAGATGGTGAGATCTGTTGGATTGTGCAACATCGATTGTTTCAGGCCCACAGCCACTCATGCA
>gnl_Phavu_v2.1_Phvul.004G059600.1
ATGGGAGGAGTGACATCATCAATGGCTGCTAAGTTGGCGTTCTTCCCACCCAACCCAGCATCGTACAAGGTGGTGAAGGACCAGGTAACTGGTCTTCTGCTGCTCACTCCCTTCCCTCACCGCGAGAACGTCGAAATTCTCAAGCTTCCCACGCGCCGTGGAACTCAGATACTCGCCATGTACGTTCGCCACCCCATGGCCTCTTCCACTCTTCTCTACTCTCACGGCAACGCCACCGATCTTGGCCAGATGTATGACCTCTTCATCAACCTCACCATCCACCTGCGTGTTAATCTCATTGGGTATGACTACTCTGGGTATGGCCAGTCATCAGGGAAGCCAAGTGAGCAGAATACATATGCAGATATTGAGGCTGTGTATAAGTGTCTAGAAGAAACCTTTGGTACCAAGCAAGAGGATATAATCTTGTATGGCCAATCTGTTGGCAGTGGCCCTACTTTGGATCTTGCAGCTAAATTGCCACAATTGAGAGCTGTTGTTCTGCACAGTCCTATACTTTCGGGCTTAAAGGTCCTGTATCCAGTAAAACGCAGTTACTGGTTTGACATATACAAGAATATCGACAAAATTCCACTAGTTAATTGTCCTGTTCTTATAATTCATGGAACTTCAGATGAAGTGGTAGATTGCTCCCACGGAAAACAACTGTGGGAACTGTGTAAAGAGAAGTATGAGCCACTGTGGCTGCAAGGAGGTAACCACTGTGATTTAGAGCAATTTCCTGAGTACATCAGACATCTGAAGAAGTTCATTTCCACCGTTGAGAAGTCTCCATCACAAAGATACACCTTCAGAAGAAGCATGGAGCAGTTTGAGCAGCCAAGAAAGAGCACCGATGTATTTGATGTCAGTAGAAAGAGCACTGATCGCAGGGACAAGCCACGGCTGAGCACAGACAGGCCTGAAAAATTGAAGAACTTGTCCAATAATGCAGATAAGTTAGAGAGACTAAGAGTAACTTTTGATCATATAGAAAGGTCAAGAAGAAGTGTGGATTGTCTTGAAAAGTCTAGAAAAAACATTGATCATCAACATGAAAAGGCAAGGAAGAGTGTGGACAGGCTGGAGAGGATAAGGACC
>gnl_Phavu_v2.1_Phvul.002G136400.3
ATGGGGTGCATGGTGTCTCAGTTGGCCGCGAAATTCGCCTTCTTTCCGCCCTCTCCGCCCACCTACCACCTCAAGAAGAGGGACGACGGCAAGCTCACGGTGGTCTCCCCGGCGGCCCCAATCCCCCACGCCGATGACACCTCCCTCGACGTTCTCCTCGTCGACACCAAGCATGGAAACAAGATTGTCGCCTTTTATCTCAGAAACCCCTACGCTCGTCTCACCCTTCTCTATTCTCATGGCAATGCCGCTGACTTGGGTCAACTCTATGATCTCTTCGTGCAACTCAAGGTCAATCTTAGAGTTAATCTCATGGGATATGACTACTCTGGATATGGGGCATCTACTGGCAAGCTCTTTAAAATTGTACAGCCTAGTGAGTCCAGCACATATGCTGACATAGAAGCAATATATGAATGCCTTGAAACCGAATATGGAGTTAGCCAAGAAGATGTGATCTTGTATGGGCAATCGGTTGGAAGTGGACCAACACTGCACTTGGCATCTAAATTGCCAAGGTTGAGAGGTGTGGTTCTACACAGTGGAATTCTTTCTGGCCTACGGGTGCTCTGCCATGTGAAGTTCACATTTTGCTTTGACATTTATAAGAACATCAACAAAGTAAAGAAGGTCAAGTGCCCTGTACTTGTAATACATGGTACAGAAGATGAAGTTGTGAACTGGTTACATGGTAATGGACTTTGGAAAATGGCAAGGGAGTCATACGAGCCCTTGTGGATAAAAGGAGGTGGTCACTGCAACTTGGAGCTCTACCCTGATTACATCCGCCATCTATGCAAATTTATCCAAGAAATGGAGAACATGACAACCGAGAAGCGCCTCAAGAAGATTAGGCAAAGTGCGAAGGAATCAAAGTCAAACTGTAGTTCATGCTGTAGAATGACGTGTTGTAGAGTTAAGTGTCCTGATTGTTCTAATTGCTGCAGCGACTGCATGAATGTTTCCTGGTCCATCAACTGTCCTGAATGCTGTTGGAGACCTAGCTGCATTAAGGGTTGCTGCTTCCTCAAATTCCCTAGTTGTTTGGGGTCATTCTGCTGCACAAAATGCTCATGGCCTAGATGTTGTGGTGTAACAAAATGTTCATTGCCTAGCTGCTACCCCAAGTATGCGAGACCAAGTTGCTGCTGCAAGAGTTGTTTTTGTTGGCAATGTTGTGTAGGAAAACACAGTAATGGAACAAATGGAAAACAGAATGGC
>gnl_Phypa_v3.3_Pp3c11_18640V3.1
ATGGGAGCTGTGACCTCGTCTGTGGCAGCGAGGTTTGCGTTTTTTCCTCCGACGCCTCCGTCTTATCAGGTAGTTGTAGATGAGGCGACGGGCAAGTTGCGCATGACGGATGTGGCGCCGCGCGAGAATGTAGATGTGTTGAAACTGCAGACTAGGCGGAACAACGAGATTGTGGCGTTATTTGTGAGGCATCCGTCGGCGTCCTTGACGCTGCTTTATTCACATGGAAATGCGGCCGACCTAGGTCAAATGCATGAGCTGTTTGTAGAGCTTAGTGTTCACCTTCGGATCAACATTCTCGGTTATGATTACTCAGGATATGGTGCATCCACTGGCAAGCCAAGTGAACCAAACACATATGCAGATATAGAAGCAGCATACAAGTGCCTGGAGGGCACGTATGGTATTCGCGAAGAGAATATTGTGTTATACGGGCAATCAGTAGGCAGCGGACCTACTTGTGATTTGGCTACTCGGCTACCCAGTCTTCGAGGTGTTGTACTTCACAGTCCAATCCTTTCCGGACTTCGAGTTATGTACCCAGTGAAACGCACGTACTGGTTTGACATTTACAAGAACATTGACAAAATTGGTCAAATCTCCTGTCCCGTACTCGTGATGCATGGAACGTCTGATGAAGTAGTTGATTGGACACACGGTAAGCAACTACATGATCTATCCAAGGAGAAATACGAGCCGCTGTGGTTGAAAGGTGCTGGTCATTGTAATCTGGAATTGTATCCAGAATACATCAAGCACCTCCGCAAGTTCCTTCAATCATTGGAGCGATCTCCTGACAGCACTAAGAAGTCCTTGGAATCAGCC
>gnl_Pinta_v2.0_PITA_000043469-RA
ATGAGATGGGTCCAAACATTGTCTTTTAGAGGCCTGGATAATGGTGTCTATTACATGCTTGCGCCCAAAGTGGATTGCCTCAGGTATTTGGTTATTGAAACGCATGTTGATGGTTTCCGCTTTGATCTTGCTTCCATTATGACAAGAGCTTCAAGTTTGTGGGATGGAGCCAATGTTTTTGGATATAATACAGAAAGAGATTTCTTGACCACTAGGATCCCTCTAAATGAACCTCCCTTAATTGATATGATCAGCAATGATCCAGTCCTTCATGGTGTCAAGCTCATAGCTGAGGCATGGGATATAAGTGGCCCAACTTTAGATTTGGCAGCACGTTTGCCCAATTTAAGGGTTGTTGTCCTACACAGTGCAATACTTTTTGGTTTACGTGTTATGTACCCAGTAAAGTGCACATACTGGTTTGACATTTACAAAAACATTAACAAAATGCCTCTGGTGAATTATCCTATATTGATCATACCTAGAACATCCGATGAAGTTGTTGATTGCTCCCATGGTAAGCAACTTTGGGAGCTATGCAAGGAAAAGTATGAACCATTATGGCTGAAGGGTGGCAGCCGTTGCAATTTGGAGCTCTATCTGGATTATATCAGACATTTGAGAAAATGTATATCAACTATTGAGAAGTCTCCTGTTCTGAGAAATAGTTCTAGAAGAAGCACATATTGTTCTGAACCTTCTAGGAGAAGCACTGATCGGCAAGAGAAGTCTAGGAGCAACGTACACAGATCACAGAATGAGAAACTCAGATCAGGGAATACGCGGTACAAAGAGGCACTAAACAACGTCTACTCTGTTTTT
>gnl_Pinta_v2.0_PITA_000000125-RA
ATGCCCCGCGGGCAATGGCAAGTGGGAAAAACTGTTTGGGACCCCGTGGGTTTGAACGAGAGGGGAGCGGCCCATTCAAGGCCTTTAAAGAAAGGGGAAATGGGAAGCCTAGTGTCTAATGTGGCTGCGAAGTTTGCATTTTTCCCACCGCAGCCTCCGACATATAATATTCAGAGAGAGGGAGCCAAGATCACGTTTGCCAGGATCCGCAGCGAGAAGAATATACACGTTCACCTGCTGGACACCAAGCGGGGCAACCGGATCGTTGCAATGTATTGGCGTCACCCTTATGCCAGGTTTACGGTGCTCTATTCACACGGGAACGCCGCCGATTTGGGGCAAATGTATGACTTATTCGTTCAGCTCAGGAAACATCTGCGCATCAACTTAATGGCTTACGATTATTCTGGATATGGAGCTTCTACTGGCAAGGCAACTGAATACAACACATACTCAGACATTGAAGCAGTGTACCAATGTTTGACAACAGAATATGGAGTGAAGCAGGAGGAATTGATTTTATATGGCCAGTCTGTTGGCAGTGGCCCTACATTACACTTGGCAGCTCGCTTACCAAGGTTGAGGGCAGTCGTTCTTCACAGTGCTATACTTTCAGGCCTCCGTGTACTTTATCCTCTCAAAATCACTTTCTGGTTTGATATCTATAAAAATATTGACAAGATCCGACATGTGAAATGTCCTGCACTGGTGATACATGCCAAGGTTGGCCCCAATGTTGGA
>gnl_Poptr_v3.0_Potri.010G136900.1
ATGGGTACAGCAACATCATCCATGGCAGCGAAATTTGCTTTCTTTCCACCAAATCCACCATCTTACACCATATTAGTGGATGAAGAAACTGGAAAGCTCAGGCTCTCGTCAGACGTAATCCACCAGAGGGACAACGTGGATATTCTGAAGTTATGTACCAAGAAAGGCAATGAGATTGTTGCTACGTACGTGAAGAATCCTTCAGCTTCATTGACAGTGTTGTATTCTCATGGCAATGCTGCTGATATTGGCCAGATGTATCATATTTTCACTGAGCTTAGCTCGCACCTTAATGTTAATCTTATGGGGTATGATTATTCTGGCTATGGACAGTCTTCTGGAAAGCCAAGCGAGCATGACACCTACTCTGACATAGAGGCTGCGTATAAATGCCTTGAAGAGACATATGGAGTGAAGGAGGAAGACATTATATTGTATGGCCAGTCAGTAGGGAGCGGACCTGCTCTTGAATTGGCTACTCATTTGCCTGGACTGAGGGCTGTAATTCTTCACAGCCCTATCCTGTCTGGCCTTCGAGTCATGTATCCTATCAAGAAAACTTTCTGGTTCGACATTTACAAGAATATTGATAAAATTCCGCTAGTCAATTGTCCAGTTCTTGTAATTCATGGAACAGAAGATGAAGTTGTGAATTTCTCTCATGGGAAGCAGCTTTGGGAGCTTTGCAAAGAGAAGTATGAACCACTGTGGCTCAAAGGAGGAAACCACTGCAATCTGGAACTCTACCCAGAGTACTTGAAGCATCTCAAGAAGTTCATATCTGCCATCGAAAAACTGCCGCCGCATGTATCTGCACAAAGTACAGATCAACCTGAACAACCCTTGAATGCAGCAGGATACAACGCGGAGAAGCCAAGGCCAAGCTCAGATCATAAAGAGAAGGCTAGGCCTAGTTTTGGACAGAGAGAAAAATCCAGGCTAAGCACAGACAATAGAGAGAAAGCAAGAGCCAGCACTGACAGAAGAGAGAGGACGCGAAAGAGCATTGATCGCGTGGGGAAAGCAAGAAATAGCACAGATCAGCAAGAGAAAGCGAGGAACAGCTTCGACCGGTTGGGAGACATGGTGAGGTCTGTTGGATTGTGCAACGTTGATTGTCTTAAGCAGACAGCTGCCGAGGCC
>gnl_Poptr_v3.0_Potri.017G117900.1
ATGGGCGGAGTCACTTCAACAATTGCCGCGAAGTTCGCTTTCTTCCCACCTAACCCGGCTTCTTATACGGTGGTAACTGATGACTCTTCCTCCGCCGTGTCTGGCGGCTCCACCACAAGGCTGTATATACCCGAGGTGCCGAGGAAGGATGACGTGGATGTGCTGAAGTTGAGGACTCGGCGTGGAAATGAAATCGTGGCTGTTCATATTAAACATCCAAGAGCTTCAGCTACTTTGTTGTATTCTCATGGAAATGCTGCTGATTTGGGTCAAATGTTTGAGCTTTTTGTTGAATTGAGTAATCGCCTTCGCATTAATCTTATGGGTGAACTTTGTGGTTGCGACAAGGAAGTAACGTATGACTGTGGTGAGGGTAACGTTTACTCAACTGGTATTGAAAGTGAGTTTGGGAACTCTAATGGTGGAAAGAGAGGTTTAGGTCCAACTGAATGTAACACATATGCGGACATAGACGCTGCATATAAATGCCTCAAGGAGCAGTATGGGGTTAAAGATGATCAACTAATATTGTATGGTCAGTCTGTTGGTAGCGGTCCCACAGTTGATCTTGCTTCGCGTTTACCAAACTTGAGAGGTGTGGTTCTGCATAGCCCAATATTGTCTGGGATGAGGGTATTGTACCCAGTCAAAAGGACTTACTGGTTTGACATTTACAAGAACATTGACAAAATTGGTATGGTGAACTGTCGTGTTCTCATAATTCATGGAACATCAGATGAAGTGGTTGACTGCTCTCACGGGAAACAACTTTGGGAGCTTTGCAAAGAGAAATATGAACCATTGTGGATCAATGGAGGTGGGCATTGCAATCTTGAGCTTTACCCAGAATTTATCAAACATCTGAAGAAGTTTGTTTTGACCATAGGCAAATCAAAAACAGCTACAAATGGTCCTAAAACAACAGCAGAGTCTGAAAATCAGAACAAACCATCTGAGAGTGCAAGTTCAGACACTTTTGAACTGGGTGACCTTCCTGAAATCTCTAGAAATAGCTTAGATAGTAGGCTTGAGAAGTCTAAGAAGCCAAATAAGCCTGAAAAGTCTCGGATGAGCACTGACCGTGTTGATAGATTTAGAAGAAGAAAAGGCTTGGTCTGG
>gnl_Poptr_v3.0_Potri.017G102500.1
ATGGGGGCGGTGACATCGACGATGGCGGCGAAGTTCGCGTTTTTTCCGCCGAGTCCGCCGTCGTATGAGTTGGAGGAGGAGGAGGAGGAGGAGGAGGAGGCGGAGGATTGTGGAAAGAAGTTAAGGATGGTGATGGGGGTATCTGTACGTAGTAACAACAACAATAATAATACTAATAGGAAAAAAGTTGATGTGTTGAAGTTGGAGACGAAGAGAGGGAATCAGGTGGTGGCGGTGTATTTTAAGAATCCTGCGGCGTCGTTGACGGTGCTATACTCGCATGGAAATGCAGCTGATCTAGGACAGATGTATGATTTGTTTTGTGAGCTCAGTTTGCATCTCCGTGTTAACTTGATGGGGTATGATTATAGCGGGTATGGACAGTCAACTGGAAAGCCAACTGAGCAGAATACATATGCTGACATAGAAGCTGCATATAGGTGCCTCGAGGAGAAATATGGGGTGAAAGAAGAAGATGTTATCTTATATGGACAGTCAGTTGGGAGTGGACCCGCTTTAGATTTGGCAACACGGTTACCGAAGTTAAGGGCTGTGGTTCTTCACAGCCCTATTGCTTCTGGTCTTCGTGTAATGTATCCAGTGAAGAGAACTTATTGGTTCGACATATACAAGAACATCGATAAAATACCTTTGGTCAATTGTCCTGTACTGGTTATTCATGGAACTGCTGATGATGTCGTGGATTGGTCCCATGGTAAGCAGCTTTGGGAGTGTTGTAAAGAGAAGTATGAACCATTATGGGTGAAGGGAGGGAATCATTGTGACTTGGAGCTTTTCCCGCAATACATCAAGCATCTCAAGAAGTTCATTTCAGCCATTGAGAAATCATCTCGTCTGAGAAATGTTTCTGGGCTCATTGTGGATCAAACAGAGGATCATCGAAAGAGCACAGATTTTAGAGAGGCTTCTATATCAAGCGTGGATCAGAGAGAGCGGTGTAGGCTAAGTGCTGAGCAAAAAGAAAAGCCTAGGTTAAGCATAGACTGCAGAGAGAAATCAAGATGCAGCACTGATAGGAGAGAGAAATCAAGAAAAAGTATGGATTGCCCTGAGAAAGATAGCAATGGTTCATACCAGCATGAGAAAGCGAGGAATAGCATTGATCGATTTGGGGGCATGATAAGATCTGTTGGTTTGTGCAATATTGATTGTTTCAAGCCCACAGCGACAGCCATC
>gnl_Poptr_v3.0_Potri.004G112300.1
ATGGGGGCGGTCACATCCACGATGGCGGCGAAGTTTGCGTTTTTTCCTCCGAGTCCTCCGTCTTACGAGCTGGAGGAGGAGGACGAGGAGGCGGAGGGCGGTGCGAAGAAGTTAAGGATGGCGGCGGCGGCGGGTGTACATAATAGTAATAGAGAATACGTTGACGTGTTGAAATTGGAAACGAAGAGAGGGAATCATGTGGTGGCGGTGTATTTTAAGAACCCTGCGGCTTCATTGACAGTGCTTTACTCGCATGGAAATGCAGCTGATCTGGGGCAGATGTATGATTTGTTTTGTGAGCTCAGTTTGCATCTCCGTGTTAACTTGATGGGGTATGATTATAGTGGGTATGGACAGTCAACTGGAAAGCCAACTGAGCAGAATACATATGTTGACATAGAAGCTGCTTATAGGTGTCTTGAAGAGAAATATGGGGTTAAAGAAGAAGATGTTATCTTATACGGGCAATCAGTTGGAAGTGGACCCACTTTAGATTTGGCAACACGGTTACCAAAATTGAGGGCTGTGGTTCTTCACAGTCCAATTGCATCCGGCCTTCGTGTAATCTATCCAGTGAAGAGAACATACTGGTTCGACATATATAAGAACATTGATAAAATTCCTTTCATCAATTGTCCAGTACTGGTGATTCATGGAACTGATGATGATGTTGTGAGTTGGTCCCATGGTAAGCAGCTTTGGGAGCGATGTAAAGAGAAGTATGAACCATTATGGGTGAAGGGAGGGAATCATTGTGACTTGGAGCTTTACCCACAATACATAAAGCATCTCAAGAAGTTCATATCAGCCATTGAGAAATCATCACGTCTGAGAAATGTATCTGGGTCCATTGTGGATCAAACAGAGGATCCTCGAAAGAGCACAGATTTTAGGGAGGTTGCCAGATCTAGTATAGATCAGAGAGAGACGTCTAGACTAAGTGCTGATAAAAAAGAAAAGCCTAGGCTAAGCACAGACCGCAGAGAGAAGTCAAGGTCCAGCACTGATAGGAGAGAGAGATCAAGAAAAAGCGTGGATCACCCTGAGAGAGAGAGCAATGGTTCAGACCAGCATGAGAAAGCTAGGAACAGCATTGATCGCTTTGGGGACATGATAAGATCTGTTGGATTGTGCAATATCGATTGCTTCAAGCCCACGGCGACAGCCATC
>gnl_Poptr_v3.0_Potri.004G097300.1
ATGGGTGGAGTCACTTCAACAATTGCCGCGAAGTTCGCTTTCTTTCCACCAAACCCGCCTTCTTACACGGTGGTAACTGATGAGTCTCTCTCCGCCGTGTCTGGTGGTTTTACTACTAGACTGTGTATACCGGAGGTGCCGAGGAAGGATGAGGTGGATTTTTTGAAGTTGAGGACTCGGCGTGGAAATGAAATCGTGGCTGTTCATATAAAGCATCCTAGAGCTTCAGCTACTTTGTTATATTCTCATGGAAATGCAGCTGATTTGGGTCAAATGTTTGAGCTTTTTGTTGAATTGAGTAATCGCCTTCGCATTAATCTTATGGGATACGATTACTCAGGCTATGGGCAATCAAGCGGAAAGCCAACTGAATGTAATACATATGCGGACATAGACGCGGCATATAAATGCCTAAAGGAGCAGTATGGGGTTAAAGATGATCAACTAATATTGTATGGTCAGTCTGTTGGTAGTGGTCCCACAGTTGATCTTTCTTCACGTTTACCAAATTTGAGAGGTGTGGTTCTGCATAGCCCAATATTGTCTGGGATGAGGGTATTGTACCCTGTCAAAAGGACTTACTGGTTCGACATTTACAAGAACATTGACAAAATTGGTATGGTGACCTGTCCTGTTCTCGTAATTCATGGGACATCAGATGAAGTTGTTGATTGCTCTCATGGGAAACAACTTTGGGAGCTTTGCAAAGAGAAATACGAACCATTGTGGATCAATGGAGGTGGGCATTGCAATCTTGAGCTATATCCAGAATTTATCAAACATCTGAAGAAGTTTGTTTTGACCATAGGCAAATTAAAAACAGCTACAAATGGTTCTAAGAAAACACAAGAGTCTGAAAATCAGAACAAACAATCTGAGAGTGGAAGCTCAGACACTTTTGAATTGGGTGACCTTCCTGTAATCTCTAGAAATAGTTTAGATAGCAGGCTTGAGAAGTCAAAGAAGCCAAATAAACCTGAAAAGTCTCGGATGAGCACTGATCGTGTTGATAGATTTAGAAGAAAAGGATTGGTCTGG
>gnl_Poptr_v3.0_Potri.003G096900.1
ATGGGGTGCATGCTCTCTCAATTAGCAGCAAAGTTTGCTTTCTTTCCTCCATCTCCACCTACATATCAGATTAAGAAGAGAGACAATGGCAAGTTCTCTGTGGTCTCAACTTCTCCTTCTATGCCACTTCCTCTTGCTGATGATAGTTCGTTAGATATACTCTTGATTGATACAAAGAGAGGCAACAAGATTGTTGCTTTTTATCTCAAAAACCCTTATGCAAGACTCACTGTGCTTTACTCTCATGGTAATGCTGCTGACCTTGGCCAGCTTTATGATCTCTTTGTGCAGCTCAAGGTCAATCTCAGAGTTAATATCATGGGCTATGACTATTCTGGTTATGGTGCTTCATCTGGCAAGCCAAGTGAATCCAACACATATGCTGATATAGAGGCAGTTTACGAGTTTCTTCAGACTCAGTATGGAGTCAGTCAGGAAGACTTAATTTTGTATGGGCAGTCAGTTGGTAGCGGGCCAACATTGCACTTGGCGGCGAAGTTGCCAAGGCTGAGAGGTGTAGTTTTGCACAGTTCCATTCTTTCTGGTCTCCGTGTGCTCTGCCATGTGAAGTTTACATTTTGCTTTGACATCTACAAGAATGTAAACAAAATTCGGAAGGTGAAGAGCCCTGTTCTAGTGATACATGGCACAGAGGATGATGTTGTGAACTGGTTACACGGTGATGGGCTGTGGAAAATGGCAAAAGAACCGTACGAGCCTTTATGGATTGAAGGAGGAGGGCACTGTAACTTGGAACTGTATCCTGATTACATCCGCCATCTCAGCAGGTTTATACACGAAATGGAGAATATAACCGCAGAGATCCATCTCCAAAAGATCAGGCAGAATCTCCGTATAAAACCTAGGTCTGAGAATGCTTCCAACAAGTGCTGTGGGTTCAAACTGTGGCGACCTAAATGCTCAGAATGTTTAAGATCCAGGTGCATAAAATGCTGGTGGCGTCCCAAGTGCACACAAAGCCGGAGACCCAAATGTTCAAGTTGTGTTGCATGTTGCTGGCGACCCAGATGCCCTAAATGCCCAATACACGGTTGCTGCTGCAGAATAAGTTGTGCGCCATGGAGATGCTATTTGGGAAAACACAGTGGGATAAATGGAAAGCAGGATGGC
>gnl_Poptr_v3.0_Potri.006G188100.1
ATGGGAAATGTAACGTCAAGTGTGGCAGCAAAATTTGCGTTCTTCCCGCCAGACCCCCCAACGTATGATGTGTTTAGAGAGCGAGATGGGAGGCTGGCGTTACCAGGTGTAACTGCAGACAAGAACATGGATGTTCACTTGTTGGAAACTAAAGTTGGAAACAAGATTGTGGCTACGTTTTGGAAACACCCTTTTGCAAGATTCACAGTTTTGTACTCTCATGGAAATGCTGCAGACCTTGGACAAATGCATGAGCTTTTCATTGAACTTAGAGCTCATTTGAGAGTCAATATTATGAGCTATGATTATTCTGGATATGGAGCATCTTCTGGCAAGCCATCTGAGTTCAACACATACCATGACATTGAGGCTACGTACAATTGTTTGAAGAAGGATTATGGGATAAAGCAGGAAGACTTGATCGTGTATGGTCAATCTGTTGGAAGTGGTCCTACCCTGCACTTGGCTTCTCGCTTACAGAGGTTGAGAGGTGTTGTTCTTCACAGTGCAATTCTTTCAGGCATAAGGGTCTTGTATCCTGTCAAGATGACATTTTGGTTTGACATTTTCAAGAATATAGACAAGATACGACTTGTCAGCTGCCCTGTTCTGGTTATCCATGGAACAAATGATGATATTGTTGATCTGTCCCATGGAAAGCGCCTGTGGGAACTTGCCAAGGAAAAATATGATCCCTTATGGGTCAAAGGTGGTGGTCATTGCAACCTGGAAACTTATCCAGAGTACATCAAGCACTTGCGAAAGTTCATAAATTCCATGGAGAAAATCTCCATGGTGAAACCATCAAAGAAACTCACTCAGAACCAGAGTATTGAAGTCAAACACAACAAATGCTTAAGATTTGGTAAAACT
>gnl_Poptr_v3.0_Potri.018G111400.1
ATGGGAAATGTAACGTCAAGTGTGGCAGCAAAATTTGCTTTTTTCCCGCCAGACCCTCCAACGTATGATGTGTTTAGAGAGAGTGATGGGAGGCTGGTGTTACCAGGTGTAACTGCAGACAAGAACATGGAGGTTCATTTGTTGGAAACTAAACCTGGGAACAAGATTGTGGCCACGTTTTGGAAACACCCTTTTGCAAGATTTACAGTTTTGTACTCTCATGGAAATGCTGCTGACCTTGGACAAATGCATGAGCTTTTCATTGAGCTTAGAGCTCATTTGAGAGTCAATATTATGAGCTATGATTATTCAGGATATGGAGCATCTTCCGGCAAGCCATCTGAGTTCAACACATACTATGACATTGAGGCTGTGTACAATTGTTTGAAGAAGGATTATGGAATAAAGCAGGAAGACTTGATCTTGTATGGCCAATCTGTTGGAAGTGGTCCTACCCTGCACTTGGCTTCTCGTTTACAGAAGTTGAGAGGCGTCGTTCTTCACAGTGCAATTCTTTCAGGCATAAGGGTCTTGTGTCCTGTCAAGATGACATTTTGGTTTGACATTTACAAGAATATAGACAAAATACGTCTTGTCAGCTGCCCTGTTCTGGTTATCCATGGAACAAATGATGATATTGTTGATTTATCCCATGGAAAGCGCCTGTGGGAACTTGCCAAGGAAAAATATGATCCCTTATGGGTCAAAGGTGGTGGGCATTGCAACCTGGAAACTTACCCTGAGTACATCAAGCACTTACGAAAGTTCATAAATGCGATGGAGAAAATCTCCATTGTTAAACCGACAAAGCAACTCACACAGAACCCAAGTATTGAAGTCAAACACAACAAGTGCTTAAGATTTGGAATAAGG
>gnl_Poptr_v3.0_Potri.T064300.1
ATGGGCGGAGTCACTTCAACAATTGCCGCGAAGTTCGCTTTCTTCCCACCAAACCCTGCTTCTTATACGGTGGTAACTGATGACTCTTCCTCCGCCGTGTCTGGCGGCTCCACCACAAGGCTGTATATACCCGAGGTGCCGAGGAAGGATGACGTGGATGTGCTGAAGTTGAGGACTCGGCGTGGAAATGAAATCGTGGCTGTTCATATTAAACATCCAAGAGCTTCAGCTACTTTGTTGTATTCTCATGGAAATGCTGCTGATTTGGGTCAAATGTTTGAGCTTTTTGTTGAATTGAGTAATCGCCTTCGCATTAATCTTATGGGATATGATTACTCTGGCTATGGGCAATCAAGCGGAAAGCCAACTGAATGTAACACATATGCGGACATAGACGCGGCATATAAATGCCTCAAGGAGCAGTATGGGGTTAAAGATGATCAATTAATATTGTATGGTCAGTCTGTTGGTAGTGGTCCCACAGTTGATCTCGCTTCGCGTTTACCAAACTTGAGAGGTGTGGTTCTGCATAGCCCAATATTGTCTGGGATGAGGGTATTGTACCCAGTCAAAAGGACTTACTGGTTTGACATTTACAAGAACATTGACAAAATTGGTATGGTGAACTGTCGTGTTCTCATAATTCATGGAACATCAGATGAAGTGGTTGACTACTCTCACGGGAAACAACTTTGGGAGCTTTGCAAAGAGAAATATGAACCATTGTGGATCAATGGAGGTGGGCATTGCAATCTTGAGCTTTACCCAGAATTTATCAAACATCTGAAGAAGTTTGTTTTGACCATAGGCAAATCAAAAACAGCTACAAATGGTCCTAAAACAACAGCAGAGTCTGAAAATCAGAACAAACCATCTGAGAGTGCAAGTTCAGACACTTTTGAACTGGGTGACCTTCCTGAAATCTCTAGAAATAGCTTAGATAGTAGGCTTGAGAAGTCTAAGAAGCCAAATAAGCCTGAAAAGTCTCGGATGAGCACTGACCGTGTTGATAGATTTAGAAGAAGAAAAGGCTTGGTCTGG
>gnl_Poptr_v3.0_Potri.015G087100.1
ATGGGAGGGGTGACTTCATCAATGGCAGCAAAATTAGCATTTTTCCCACCAAACCCACCATCATACAAGCTAATTACAGATGATGCCACTGGTCTCTTACTTCTTGAACACTTTTCTCACCGTGAAAATGTTGATGTTTTGCGTCTCCCAACTCGGCGAGGGACTGAGATTGTTGCTGTTTACGTTAGATATCCAATGGCAACTTCTACTTTGCTTTACTCTCATGGAAATGCAGCTGATATTGGTCAGATGTATGAGCTCTTCATCGAATTGAGTATTCACTTGCGTGTTAATCTCATGGGGTATGACTACTCTGGCTATGGACAATCATCAGGAAAGCCCAGTGAACACAATACATATGCAGATATTGAAGCTGCTTATAAGTGTCTCGAGGAGAGCTATGGTGCCAAGCAGGAAAATATCATCCTTTATGGCCAATCTGTGGGAAGTGGCCCAACCGTGGATCTTGCTGCACGTTTACCTCGACTAAGAGCTGTTGTACTGCATAGTCCTATACTATCAGGGTTAAGAGTGATGTATCCTGTGAAACGCTCATACTGGTTTGACATCTACAAGAACATAGACAAAATTCCTCTGGTGAAGTGTCCCACGCTGGTAATCCATGGAACTGCTGATGAAGTAGTTGACTGTTCTCATGGCAAGCAACTTTGGGAGCTGTGCCAAGAGAAATATGAACCTCTGTGGCTCAAAGGGGGTAATCACTGTAATTTGGAGATGTATCCGGAGTATCTGAGGCATCTGAGGAAGTTTATATCAACAGTTGAGAAATCAGCATACCGAAGAAATGCCGGGAGGAGAAGTGTAGATGGGTTTGAACAGGCCAGACGAAGTAGTGATTGTTTAGAGGGTCCAAGGAAGAGCACAGATAGGAGGGAGAAACCAAGAAAGAGCACAGATAGGCCAGAAAGACTGAGATTTCACGAATTCAAGTTCACGCACACGGACAAGGCAGAAAAGTTAAAGGTCTCGTTTGAGCACAAGGAGAGGTCACGGAGAAGCGTGGAATACTGCGATAAATCGAGAAAAAGCATGGATTTACAGCTAGAAAAAGCACGGAAGAGTGTGGACTGGGTGGATAGAATTCGA
>gnl_Poptr_v3.0_Potri.008G112600.1
ATGGGGGTAGCAACATCATCCATGGCAGCAAAATTTGCTTTCTTTCCACCAAATCCACCATCTTACACCATATTAGTGGATGAAGAAACCGGAAAACTTAGGCTCTCATCAGATACACTCCACCAGAGGTACAACGTGGATGTTTTGAGATTATGTACCAAGAAAGGCAATGAGATTGTTGCCATGTATGCGAAGAATCCATCAGCTTCATTGACAGTGTTGTATTCTCATGGCAATGCTGCTGATATTGGCCAGATGTATCATATTTTCACTGAGCTTAGCTTGCATCTCAATGTTAATCTTATGGGGTATGATTATTCTGGCTATGGACAGTCTTCTGGAAAGCCAAGTGAGCAAGACACGTATGCTGATATAGAGGCTGCATTTAAATGCCTTGAAGAGACATATGGAGTGAAGGAGGAAGACATTATATTGTATGGCCAGTCGTTAGGGAGTGGACCTGCTCTTGAATTGGCTACTTGTTTGCCTGAATTAAGGGCTGTTATTCTTCACAGTCCTATCCTGTCTGGCCTTCGAGTCATGCATCCTATCAAGAAAACATTCTGGTTCGACATTTACAAGAATATTGATAAAATCCCGCTAGTCAACTGCCCAGTTCTTGTAATTCATGGAACAGAAGACGAAGTTGTGAATTTCTCTCATGGGAAGCAGCTCTGGGAGCTTTGCAAAGAGAAGTATGAGCCATTGTGGCTTAAAGGAGGAAACCACTGCAATCTGGAACTCTACCCAGAATACTTGAAGCATCTCAAGAAGTTCATATGTGCCATCGAAAAATTGCAGCCGCGTCTTAGAAATGTATCGGCCCAAAGTACTGATCAACCTGAACAACCCTTGAATACTGCAGAACACAATGCGGAGAAGCCAAGGCCAAGCACAGATCATAAAGAGAAGGCAAGGCCTAGTATTGGACACAGAGAAAAATCCAGGCTAAGCACAGACAGTAGAGAGAAAGCAAGAGCCAGCACTGACAGAAGAGAAAGGGCACGAAAGAGCATTGATCGCATGGGCAAAGCAAGAAATAGCACGGATCAGCCAGAGAAAGCTAGGAACAGCTTCGACCGGTTGGGAGACATGGTGAGGTCTGTTGGATTGTGCAATGTTGATTGTCTGAAGCAGACAGCTGCCGAGGCC
>gnl_Poptr_v3.0_Potri.001G340000.1
ATGGGAGGGGTAACATCATCAATGGCAGCAAAGTTTGCTTTTTTTCCACCAAACCCACCATCATACAAGCTAGTAACTGATGAATTAACAGGTCTATTGCTACTGAGCCCATTTCCTCATCGTGAAAATGTTGAAATCTTGAAATTGCCAACAAGGAAAGGTACAGATATTGTGGCAATGTATATAAGGCATCCTTTGGCTACTTCCACCTTGCTTTATTCTCATGGAAATGCTGCCGATCTGGGTCAGATGTATGAGCTTTTCATTGAGTTGAGCATCCACTTAAGGGTCAATCTCATGGGGTATGACTATTCTGGGTATGGGCAATCGTCGGGAAAGCCGAGTGAGCAGAATACATATGCTGATATTGAAGCTGCATACAAGTGTCTAGAAGAAAGCTATGGTACCAAGCAGGAAGACATAATCCTTTATGGGCAATCTGTTGGAAGTGGCCCCACGTTAGATCTTGCTGCTCGACTGCCTCAGTTACGGGCTGTTGTTCTGCATAGTCCCATACTCTCAGGATTAAGAGTCATGTATCCTGTTAAGCGTACATACTGGTTTGACATTTATAAGAATATTGACAAAATCCCACTAGTAAATTGTCCAGTTCTCATCATGCATGGAACTTCAGATGAAGTTGTCGATTGCTCCCATGGTAAGCAATTATGGGAACTCTGTAAAGAAAAGTACGAACCACTTTGGCTTAAAGGAGGGAACCATTGTGATTTAGAGCACTATCCAGAGTATATCAGGCATCTGAAGAAGTTCATATCAACTGTGGAGAAATCTCCTTCTCAAAGATACAGTTCCAGGAGAAGTACAGATCAGTTTGAGCAGTCACGGAAGAGTACTGATGTCTTTGAGGTTTCAAGGAAAAGCACAGATCGAAGAGAGAAACCAAGGCAGAGTACTGACAGGCTCGAGAAACCAAAAATTCAATCTAATCATGTTGACAAGCTAGAAAAACTAAAAAATCTGTCAAATAATGCTGATAAGCTAGAAAAGTTAAGGATGTCATTTGATCAAATGGAAAGGTCTCGGAGGAGTGTTGATTGCCATGAGAAATCCCGGAAAAGCATCGACCACCAATTGGAAAGAGCACGGAAAAGTGTTGACAGGTTGGAAAGAATACGGACTGGT
>gnl_Poptr_v3.0_Potri.001G136400.1
ATGGGGTGCATGTTCTCTCAACTAGCTGCACAGTTCGCTTTCTTTCCTCCATCTCCACCTACATACCAGATTAAGAAGGGAGACAATGGCAAGCTCTCTGTTGTCTCAACTTCTTCTCCTTCTATGCCGCTTCCTCTTGCTGATGATAATTCACTAGATGTGCTCATGATTGATACAAAGAGAGGCAACAAGATTGTTGCCTTTTATCTCAAAAACCCTTATGCTAGACTCACCGTGCTTTACTCTCATGGCAATGCTGCTGACCTTGGCCAGCTTTATGATCTCTTTGTCCAGCTCAAGGTCAATCTCAGAGTTAATCTCATGGGATATGACTATTCTGGTTATGGTGCCTCTTCTGGTAAGCCAAGTGAGTCCAACACATATGCTGATATAGAGGCAGTTTACGAGTGTCTCCAGACACAATATGGAGTTAGTCAGGAAGAGTTAATTTTGTATGGGCAGTCAGTTGGTAGTGGGCCAACATTGCACTTGGCAGCGAAGTTGCCAAGGCTGAGAGGGGTGGTTTTGCATAGTGCCATTCTTTCTGGTCTTCGTGTGCTCTGCCATGTGAAGTTCACATTTTGCTTTGACATATACAAGAACATAAACAAAATTCGGAAGGTGAAGTGCCCTGTTCTAGTGATACATGGCACAGAGGATGATGTTGTGAACTGGTTACATGGTGATGGGCTGTGGAAAATGGCGAAAGAACCATATGAGCCTTTATGGATTAAAGGAGGCGGGCACTGTAACTTGGAATTATACCCTGATTACATCCGCCATCTCTGCAGGTTTATTCATGAAATGGAGAATTTAACCACAGAAATCCGTCTCAAAAAGATCCGGCAGAATCTGTGTCTAAAACCGAGGTCTAAGACTGATTCCAACAAGTGCTGTAGGTTCAAACTGTGGCGACCTAAATGCCCAGAATGTTTAAGACCCAGGTGCATAAAATGCTCGTGGGGTCCCAGGTGCGCAGAATGCTGGAGACCCAGATGCTCAAGTTGTGTTAAATGTTGCTGGCGAGCACCCAGATGCCCAAAATGTCCGAGACCCAGTTGCCCAAAATGTCCGAAACCCAGTTGCCCAAAATGTCCGAGACCCAGTTGCTGCTGTAGAATTAGATGTCTGCCCTGGCGATGTTGCTTTGGAAAACAGAGTGGGATGAATAGGAAGCAGGATGGG
>gnl_Poptr_v3.0_Potri.012G090800.1
ATGGGAGGGGTGACTTCATCAATGGCTGCAAAATTAGCATTTTTTCCTCCAAACCCACCATCATACAAGCTAGTTACAGATGATGCCACTGGTCTTTTACTTCTAGACCACTTCCCTCACCGGGAAAACGTTGATATCTTGCGTCTACCAACTCGGCGAGGGACTGAGATTGTTGCTGTTCATGTTAGGTACCCAATGGCAACTTCTACTTTGCTATACTCCCATGGAAATGCAGCTGATATTGGTCAGATGTATGAGCTCTTCATCGAATTGAGTATTCATTTGCGGGTTAATCTCATGGGGTACGACTACTCTGGCTATGGACAGTCATCAGGAAAGCCCAGTGAACAAAATACATATGCAGATATTGAAGCTGCTTACAAGTGTCTTGAAGAGAGCTATGGTGCCAAGCAGGAAAATATCATCCTTTATGGCCAATCTGTTGGAAGTGGCCCCACTGTGGATCTTGCTGCGCGTTTACCTCGACTAAAAGCTGTTGTATTGCATAGTCCTATACTATCAGGGTTAAGAGTGATGTATTCTGTGAAGCGCACATACTGGTTTGACATCTACAAGAATATAGACAAAATTCCACTGGTGAAGTGTCCTGTGCTGGTAATCCATGGAACTGCTGATGAAGTGGTTGACTGTTCTCATGGCAAGCAACTTTGGGAGCTGTGCCAAGAGAAATATGAACCTCTATGGCTCAAAGGAGGTAATCACTGTAATTTGGAGCTGTATCCAGAGTATCTTAGGCATCTAAAGAAGTTTATAACGACAGTGGAGAAATCCCCGTCTGGAAGAAGTTCCGGTAGGAGAAGTGTAGATGGGTTTGAACAGGCCAGACGAAGCACTGATTGTTTTGAGGCCCCGAGGAAGAGTACTGACCGGAGGGAGAAGCCGAGGAAGAGCACTGATAGGACTGAAAAAATGAAATTTCACGAATTCAAGTTTACACACACAGACAAGCTAGAAAAGTTAAAGGTCTCCTTTGAGCACATGGAGAGATCACGGAGAAGCGTGGAATATTATGATAAATCTAGAAAAAGTGTCGACGTACAGGTAGAGAAAGCACGGAAGAGTGTCGACTGGTTGGAGAGAATTCGG
>gnl_Prupe_v2.1_Prupe.5G027400.1
ATGGGGTGCATGTTCTCTCACCTGGCTGCCAAATTTGCCTTCTTTCCTCCATCTCCACCGACCTACAAGATCCAGAAGCGCGACCACGACGGCAAGCTCACCGTCGTCGCCTCCGCCTCCACAACGACGTCTTTGCCTGTTCCTCACGCCGATGACCTTTCCTTGGACGTCTTGCTCATTGACACAAAACGCGGCAACAAGATCGTTGCTTTTTATCTCAGAAACCCATATGCTCGCCTCACTCTGCTTTACTCTCATGGCAATGCTGCTGACCTTGGTCAGCTCTATGACCTCTTTCTCCAGCTCAAGCTCAGTCTCAGAGTCAATCTCATTGGGTACGACTATTCTGGATATGGAGCCTCAACTGGCAAGCCTAGTGAAGAGAATACATATGCTGACATAGAGGCAGTATACGAGTGCCTTGAGACTGAGTATGGAGTTAGCCAGGAAGATTTAATCTTGTATGGGCAGTCAGTTGGAAGTGGACCGACACTGCATTTGGCGGCTAAGTTGCCAAGGCTGAGGGGTGTAGTTCTGCACAGCGCAATTCTTTCTGGTCTTCGTGTGCTGTGCCATGTGAAATTCACATTCTGCGTTGACATTTATAAGAACATCAATAAAATTAAGAAGGTGAAGTGCCCTGTGCTAGTAATACATGGTACAGAAGATGATATTGTGAATTGGTTACATGGCGATGCACTGTGGAAAATGGCAAGGGATGCGTATGAGCCTTTGTGGATTAAAGGAGGTGGACACTGCAACCTGGAGCTTTACCCTGATTACATCCGCCATCTTTGCAGGTTTATCCAAGAAATGGAGAACATAACCACAGAAATCCGTTTAAGAAAGATTTGGCAAAATATGCGTACGCAGAAGAGATCAAGTGCAAGTTGTGCAAAGTGCTGTAGAATTAAACTCTGCTTACCCAAGTGCCCTGAATGTAGAAGACCAAAGTGTGTAAAATGTTGTTCATGGCAGCTAAAATGCCCTGCATGCTGGAAGCCTGGCAGTGTAAAATGTTCCTGGCGACCAAAATGCCTAAAAGGTGCAGAACCAAGCCGCTGCATTAGATGTTTTCACTGGCGGTGCTGCATAGGAACACACAGCGGATTAAATGGGAAGCAGGATGGC
>gnl_Prupe_v2.1_Prupe.5G160600.1
ATGGGTGGGGTTACTTCATCCATGGCTGCAAAGTTTGCCTTTTTCCCACCCAACCCACCATCCTACAAGGTAGTTAAAGACGAAGCCACTGGTCTCTTGCTCATGGACCCTCTTCCTCATCGTGAAAACGTCGACGTTTTGAAGTTTCCCACTCGCCGCGGCAATGAGATCGTGGCCGTTTATATACGCCACCCAATGGCCACCTCTACCCTGCTGTACTCTCATGGCAACGCCACTGATATCGGTCAAATGTACGAGCTTTTCATCGAATTGAGCATTCACCTCCGCGTCAATCTCATGGGGTATGATTACTCTGGCTATGGACAGTCATCAGGCAAGCCAAGTGAACATAATACTTATGCAGATATTGAAGCTGCATATAAGTGTCTTGAAGAGAGGTATGGGGCTAAGCAGGAAGACATAATCCTCTATGGTCAGTCTGTTGGAAGCGGTCCTACTGTTGATCTTGCTGCCCGTTTGCCTCGACTGAGAGCAATTGTTTTGCATAGCCCTATATTATCAGGTTTAAGAGTCATGTATCCTGTGAAACGCACGTACTGGTTTGATATCTATAAGAACATTGATAAAATCCCTCTGGTGAAATGTCCTGTGCTGGTAATACATGGAACAGCTGATGAAGTTGTCGACTGCTCACACGGCAAGCAACTTTGGGTACTGTGTCAAGAGAAATATGAACCTCTATGGCTAAAAGGCGGAAGTCACTGTAATTTGGAACTGTATCCAGAATATCTTAGACATCTCAATAAGTTCATATCAACTGTTGAAAAATCAGCTTCGCGAAGGATTAGTTCTAGAAAAAGCACAGACCATAGGAAAAGCACGGACCGCATCGAACTTCCTAGGAGGAGTGTTGATTTTTTTGAGGCTCCAAGGAAGAGTACTGATCGGAGAGAGAAATCAAGGAAGAGCACTGATAGACCCGAAAAGCTGAAATTTAGTGAATACAAGTTTAATAACGTTGACAAGGTAGATAAGTTTAGGATCTCTGCTGACCAGATAGAGAGGTCACGAAGAAGCGTGGAATACCATCACGAGAAATCTAGGAGAAGCATTGACCATCAGCTAGAAAAAGCGCGGAAGAGCGTTGACTGGCTGGACAGAATTCGAGCTGGG
>gnl_Prupe_v2.1_Prupe.7G259200.1
ATGGGCAATGTAACGTCGGGTGTGGCTGCAAAGTTTGCATTTTTCCCTCCAGACCCACCCACCTATGATGTGCACAAAGACGACGGTGGTAAGCTTGTGTTCTCGGGAGTTACAGCTGACAAGAACATGGAAGTGCATTTGCTTGATACAAAAGCAGGGAACAAGATCGTTGCCACGTTTTGGAAGCACCCTTTTGCCAGGTTCACGCTTCTCTACTCGCATGGTAATGCTGCTGACTTGGGTCAGATGCACGAGCTCTTCATTGAGCTCAGGGCTCACCTGCGTGTCAATATTATGAGCTATGACTATTCAGGATATGGAGCATCAGCTGGTAAGCCATCTGAGTTCAACACATATTATGACATAGAAGCTGTGTACGATTGTTTAAAGAACGACTACGAAATAAGACAAGAGGATTTGATACTGTATGGCCAATCTGTTGGAAGCGGACCAACACTGCACTTGGGTTCTCGCTTACAGAAACTGAGAGCCGTTGTTCTTCATAGTGCCATCCTGTCAGGCATACGAGTCTTGTATCCCGTCAAGTTGACGTTTTGGTTTGACATTTTCAAAAATATAGACAAAATACGGCACGTCAACTGTACGGTTTTAGTTATACATGGAACAGATGATGAAATTGTTGATTGGTCCCATGGAAAGCGTTTATGGGAACTTTCCAAGGAAAAGTATGATCCCTTATGGGTCAAGGGTGGAGGCCACTGCAATCTCGAAACATATCCCGAGTACATTAAGCACTTACGCAAATTCATAAATGCAATGGAGAAACTTTCGCTCGCTAAACAAACGAAGAAACAACTCACTTCTAACCTAAGTATCACAGAAGTAAAACACAACAAGTGCTTGAGATTTGGAAAAAAA
>gnl_Prupe_v2.1_Prupe.3G296100.1
ATGGGTGGGGTGACCTCGTCCATGGCGGCCAAGTTCGCCTTTTTCCCACCGAACCCACCATCCTACAAGCTCATCACAGACGACCACACTGGTCTCTTGCTTCTCAGCCCATTCCCCCACCGAGAAAACGTCGAGGTTCTCAAATTGCCGACTCGGCGTGGCACTGAGATAGTGGCCATCTACATTCGCCACCCCTTGGCCACTTCTACTCTGCTTTACTCTCATGGCAACGCCGCCGATCTGGGCCAGATGTACGAGCTGTTCATCGAATTGAGCATCCACTTGCGCGTCAATCTCATGGGGTATGATTATTCAGGGTATGGGCAATCATCTGGAAAGGCAAGTGAGCAGAATACATATGCAGATATTGAAGCTGCATATAAGTGTCTTGAAGAAAGCTATGGTACTAAGCAGGAAGATATCATTCTCTATGGCCAATCTGTTGGAAGTGGCCCCACATTGGATCTTGCTGCTCGGCTGCCTCAGTTAAGAGCTGTTGTCCTGCATAGTCCCATACTATCTGGTTTAAGGGTCATGTATCCTGTAAAGCGTACATACTGGTTTGACATTTATAAGAATATTGATAAAATTCCACTGGTCAATTGTCCTGTTCTCATCATTCATGGAACTGCGGACGAAGTAGTTGATTGCTCTCATGGGAAGCAACTGTGGGAACTATGTAAAGAGAAGTATGAACCACTATGGCTTAAAGGAGGGAACCACTGTGATTTAGAGCTGTATCCTGAGTATATCAGGCATCTCAAGAAGTTCATATCAACTGTTGAGAAGTCTCCTTCCCAAAGGTACAATTCTAGGAGAAGCACAGACCAATTTGAGCAGCCTCGGAAGAGTACTGATGTTTATGAAGTTTCAAGGAAGAGCACAGATCGAAGAGAGAAACCAAGGAAGAGCACTGATAGGCCTGAAAAGCTGAAAAATCAATTCATTAGTGCTGATAAACTAGAAAAATTAAGAGTATCTTTTGATCATATGGAAAGGTCTCGGAGAAGCGTGGACTGCCATGAAAAGTCCAGAAAAAGTATTGACCACCAACTGGACAGAGCACGGAAGAGTGTTGATCGGTTGGATAGAATACGAACTGGG
>gnl_Prupe_v2.1_Prupe.3G247400.1
ATGGGAGCAGTCACGTCGTCAATGGCAGCCAAGTTCGCGTTTTTCCCACCGAACCCGCCGTCGTACGGACTGGAGAAGGAGGAGGAGAGTGGGAAGCTGAAGATGACTGGGGTAGGGACCAGGGAAAACGTGGACGTTTTGAAGCTGAAGACCAAGAGAGGGAACGACGTCGTGGCGGTGTACATAAGGAATCCGTCGGCGAAGCTCACAGTTTTACACTCGCACGGGAACGCAGCTGATCTGGGTCAGATGTACGAGTTGTTCAGCGAGCTCAGTCTTCATCTCCGAGTCAACTTGTTGGGGTATGACTATTCGGGGTACGGACAATCTACTGGGAAGCCAAGTGAGCAAAACACTTATGCAGACATAGAAGCTGCATATAGATGCCTTGTGGAGAGGTACGGTGCGAAGGAGGAAGATGTTATCTTATATGGGCAATCAGTTGGTAGTGGGCCCACTCTAGATCTAGCAACCCGGTTACCAAGATTGAGGGCGGTGGTTCTTCACAGTCCGATCATGTCTGGTCTTCGTGTCATGTATCCGGTGAAGCGGACATACTGGTTTGACATTTATAAGAACATTGACAAAATACCCTTGGTCAGTTGTCCTGTTCTGGTGATTCATGGGACGGCTGATGATGTTGTGGATTGGTCCCATGGCAAGCAGCTTTGGGAACATTGTAAGGAGAAGTATGAGCCATTATGGATAAAAGGAGGGAATCATTGTGACTTGGAGCTCTACCCACAATACATAAAGCATGTCAAGAAGTTTGTATCAGCTGTTGAGAAATATCCACATCTTAGAAATGGATTTGGGCCAATTACGGATCAACCAGAAAATCCACGGAGAAGCACTGACACTAGGGAGAAATCTTGTTCCACTACAGATCAACAAGAGCATTCTAGACCAAGTACCGACCATAGAGAAAACCCTAGGCTAAGCACAGATCACAGAGAGAAGTCAAGGGCCAGCACTGATAAGAGAGAGAGATCAAGAAAGAGTACGGATCACCCAGAAAAAGCAAGTAATAGCATGGATCAGCCAGAGAAAGCACGAAATAGCATTGACCGCTTTGGAGAGATGTTCAGATCAGTCGGATTGTGCAATATTGATTGTTTTAAGCCCACAGCTACTAGTGCA
>gnl_Prupe_v2.1_Prupe.3G146300.1
ATGAATTTTGGTTTCGCCTGTGATGAGAACGATAAGATGGGCGGAGTGACCTCTTCGATTGCAGCCAAGTTCGCGTTTTTCCCGCCGAATCCGCCGTCGTACAGAGTCGTCCCCGACGAGTCGTGTGGAGGGGTACTGTACATTCCGGAGGTGCCTAGAAGGGACGACGTGGATGTGATCAAGCTCAGGACTCGCCGAGGGAATGAAATCGTGGCCGTACACGTCAAGCACCCCAAGGCCTCGGCTACTATGCTCTACTCCCATGGAAATGCTGCTGATTTGGGCCAGATGTTCGAGCTCTTCGTCGAATTGAGTGCTCGCCTTCGGGTTAATTTGATGGGCTATGATTACTCTGGCTACGGACAGTCAACTGGAAAGGCAACTGAATATAATACATATGCCGACATTGATGCAGCTTATAAATGCCTCAAGGAGAAATATGGGGTCAAAGATGAGCAACTAATATTATATGGCCAGTCTGTTGGTAGTGGCCCAACTGTTGATCTTGCATCACGTTTACCAACCTTGAGAGGTGTGGTGTTACACAGTCCTATTTTGTCTGGGCTGAGGGTTTTGTACCCTGTCAAGCGGACATACTGGTTTGATATTTACAAGAATATCGACAAAATGGCAATGGTGAACTGTCCTGTCCTGGTTATACATGGGACAGCAGATGAGGTTGTAGATTCGTCTCATGGGAAGCAACTTTGGGTGCTTTGCAAGGAAAAGTATGAACCTTTATGGCTTAGTGGAGGTGGACATTGCAATCTTGAGCTTTACCCAGAATTCATTAAACATCTAAAGAAATTTGTACATAGCCTTGGCAGGTCAAAATCAGCCACAAATGGTTCTAAAACAAGTACAGTAGATTCTGACGAATGCAAACCACCTGAAACCGGCACTTCAGATTCATCCGAATTGGGTTCTGATCTTCCGGAAGTTTCTAGAAACAGCTTAGATAGTCGACTTGAGAAGTCTAAAAAGCCAAACAAGCCTGAAAAGTCTCGGATGAGCACTGACCGAGTTGACACCTTTAAGAGAAGGAAGGGTTTAGTGTGG
>gnl_Prupe_v2.1_Prupe.1G295500.1
ATGGGGTCTGCAACATCTTCTATGGCTGCAAAGTTTGCATTTTTCCCACCAGACCCTCCATCATATAGCGTATATGTGGATGAACCAACTGGGAAATTGAGGATCTCTGATGTTCATCCCAGAGATGATGTGGACGTGGTCAAGCTCAGCACCAAGAAAGGGAATGAGATTGTGGCCATGTTTGTCAAAAACCCATGTGCTTCTCTCACTCTGCTTTACTCCCATGGAAATGCTGCTGATCTAGGTCAGATGTACCACATTTTCACTGAGCTTAGTCTTCATCTTGGTGTAAATCTCATGGGGTACGACTATTCTGGTTATGGACAATCTTCTGGAAAGCCAAGTGAGCAGGACACTTATGCAGACATAGAAGCTGCATATAAATGCCTCGAAGAGACGTATGGTATAAAGGAGGAAGACGTCATATTGTATGGACAGTCAGTTGGAAGTGGACCAGCTTTGGAGTTGGCTATTCGTTTGCCTCACTTGAGGGCTGTAGTTCTGCACAGTCCTATACTGTCTGGCCTTCGAGTGATGTACCCTGTTAAGAAAACATTCTGGTTCGACATTTACAAGAATATCGATAAGATCCCGTTTGTCAATTGCCCAGTTCTGGTAATTCATGGAACTGAAGATGAAGTTGTGGATTTCTCCCATGGTAAGCAACTGTGGGAGCTTTGCAAAGAGAAGTATGAGCCTTTGTGGCTTAAAGGAGGGAACCATTGTAATTTGGAACTCTATCCAGAGTACTTGAGGCATCTCAGGAAGTTCATATCTGCCATAGAGAAATTACCACGTGTTCAAAGTTTACCTGAACCAAGTGCAGATCAATTGGAGTCTTCTCTGAAGACCATAGACAACAAGGAGAAGGCCAGATCAAGCACTGACCAGAAAGAGAAGTCTAGGTCCAGCACTGGGCAGAGAGAAAAATCGAGACTGAGCACGGACGGCAGAGAGAAATCAAGAACCAGCACTGATAAGAGAGAGAAGTCAAGAAAGAGCACCGATCGATCTGGCAAGGCAAGAAATAGCACAGATCAGTCAGAGAGAGCTAGAAACAGCTTCGACCGCTTGGGAGATATGGTGAGGTCGGTTGGATTGTGTAATGTTGATTGTCTGAAGCATGCAGCATTAGAGGCT
>gnl_Selmo_v1.0_153030
ATGGGAGCTGTGACGTCCACTGTGGCTGCCAAGTTCGCGTTTTTTCCCCCGAATCCGCCATCGTATAGGGTAGTCAAGGACGAGGTGACTGGGAATTTGATGCTCTCGGATGTGCCGCGCAGCGATTCCGTGGATGTGAGAATTTTGAGAACCAAGAGGGGGCAGGATATCGTGTCCCTCTATATCAAAAACCAGGAGGCTCGTCTCACACTTTTATACTCCCATGGCAACGCTGCAGACTTGGGCCAAATGTATGAGCTCTTCCTCGAGCTAAGCCGTCACCTACGAGTAAATCTCATGGGCTATGATTATACAGGGTATGGAGCGTCCACTGGAAAGCCAACGGAGTTTAACACGTATGCTGACATTGAGGCGGTCTACGAGTGCCTGGAGCGCGACTATGGTGTCAAACAGGAGGACCTTGTCCTGTATGGACAGTCCGTTGGGAGTGGACCGACACTCGACTTGGCAGCGCGACTGCCAAGGCTCCGGGCTGTAGTTCTTCACAGCCCGATTCTATCTGGACTGCGAGTAATGTATCCCGTGAAGCGCACGTACTGGTTTGACATCTACAAGAATATCGACAAGATAGGCCAAGTTAACTGTCCAGTTCTCGTGATTCATGGAACCTCGGATGACGTTGTGGATTGCTCGCATGGAAAGCAGCTCTGGGACCTCTGCAAAGAGAAG
>gnl_Solly_v2.4_Solyc00g027980.1.1
ATGGCAAAGGAACCGTATGAACCGCTCTGGATTAAAGGCGGTGGACATTGCAACCTTGAGATATATCCGGACTACATTAGACACCTATACCGGTTTATACAAGACATGGAAAATACAACCACTAAGTCTCGTCTCAAAACGATTTGGCAAGAAATCCGTCGGCGAGATGAATCCACAGGATGTTGTTGTTCCGGACTGTGCAGACCTAGCTGCAGTTGTCCCAAACCTCGGTGTCCCAAACCTAGTTGCAGTTGCGGCTGCGGTTGTGGCGACTGCGGTTGTTTCAAGTGTTCGTGTCCGACTTTGAAGGGATGTTTCTCTTGCTGCAAGAAACCGAGCTGTGTTAGTAGTTGTTGCTGTCCCACGTTCAAATGCAGCAGCTGCTTTGGGAAGCCAAAATGTCCGAAATGCTCTTGTTGGAAATGTCTAAAATGCCCCGACACCGAGTGTTGCCGGAGTAGTTGTTGTTGTTCCGGTTGTTTTAGCTGGTTGTGTTGCTGCGGTGGAGGGAGGAGGAAAGAGGGGGAGAGGAGAGGATCTACTACGTTGGAGAAGAGTGAAGGG
>gnl_Solly_v2.4_Solyc00g027970.1.1
ATGGGGTGCATGTTCTCTCACCTCGCCGCCAAATTCGCCTTCTTCCCACCCTCTCCTCCCACTTACCACCTCACCAAAACCCCCGACGGCAAACTCTCCGCCGTATCCTCCGCTTCCTCCTCCTCCTCCACTTTTCCCTCCGCCGGAGACCCATCTCTCGACGTCAAAGTAGTAAAGACAAGACGCGGCAACAAAGTCACAGCTTTTTACCTTAGAAACCCTAACGCAAGACTCACACTTCTCTACTCTCATGGAAATGCTGCAGATTTGGGACAACTCTTCGATCTCTTTGTTCAACTCAAAGTCAATCTCCGAGTCAATCTCATGGGGTATGATTATTCAGGCTATGGAGCTTCTACTGGTAAGCCGAGTGAGTACGATACATATGCAGATATAGAGGCGGCGTATGAGTGTTTGCAGACGGATTATGGGGTAGGGCAAGAAGATTTGATCTTGTATGGTCAATCTGTTGGCAGCGGTCCAACGCTGCACCTTGCCTCTAAGCTTCCACGGCTTAGAGGTGTCGTTCTTCATAGCGGCATTCTCTCTGGTCTTCGTGTTCTATGTCATGTCAAGTTCAAGTTTTGTTGTGACATTTATTCGGTA
>gnl_Solly_v2.4_Solyc03g111770.2.1
ATGGGTGGGGTAACCTCCTCCATGGCGGCCAAGTTGGCTTTCTTCCCACCTAATCCGCCTTCATACAGGGTGGTTACTGATCAACTTACTGGTTTGTTGCTGCTTGATACTTTTCCTCACCGGGAAAATGTTGACGTTTTGAAGCTTCCTACTCGAAGGGGAAACGAGATCCTCGCAATTTATATTCGGTACCCTATGGCTACTACCACTTTACTTTACTCGCACGGAAACGCTGCTGATATTGGACAGATGTATGAGCTTTTTATTCAGCTTAGCATCCATCTGAAAGTCAATCTCATGGGGTATGACTACTCTGGCTATGGACAGTCATCTGGCAAGCCAAGTGAGCAGAACACTTACGCAGATATTGAAGCTGCATACAAGTGTCTTGAAGAGAGTTATGGCGCAAAGCAGGAAGATATAATCCTTTATGGACAATCTGTTGGAAGCGGTCCCACCGCGGACCTTGCTGCTCGTTTGCCTCGACTTAGAGCAGTTATTTTGCATAGTCCAATCCTGTCAGGCTTAAGGGTCATGTATCCTGTCAAACGCACATATTGGTTTGACATTTATAAGAACATTGACAAGATCCCATTGGTTAAATGCCCTGTCCTGATCATTCATGGCACTTCTGATGAAGTTGTTGACTGCTCCCATGGGAAACAGCTATGGGAGTTATGCCAGGAAAAATATGAACCATTATGGCTCAAAGGGGGAACACATTGCGACTTAGAACTATACCCCGAATACATTAGACATCTGAAGAAGTTTGTATCTACAGTTGAAAAACCACCTTCTCAGAGAAACTTATCAAGAAAAAGCGTTGACAGGCCTGAACAATCACGGAGGAGTACAGACTGTTATGAAATTCCAAGAAAAAGCACTGATCGGAGGGAGAAACCAAGAAAAAGCACTGATAAGCCGGAAAAGTTGAAAAACTACGACTACAAGTATGCTAATGATGATAAAATTTCGAAGTTAAGGATGTCTTTTGACCAAGTAGAGAGGTCTAGGAGGAGCGTGGAATTCTTTGAGAAGCCTCGAAGAAGCATCGACCAGCAAATGGAAAAAGCGCGAAAAAGTGTGGACTGGCTAGATAGAATAAGAGCTGGT
>gnl_Solly_v2.4_Solyc03g034270.2.1
ATGGGCGGTGTGACGTCATCCATCGCCGCTAAATTCGCTTTTTTCCCACCGAATCCTCCGTCATACACGGTTGTTTCCGACAAGTCATGTGGCGGTAAATTATGCATACCGGAGATACCCAGGAGGGAAAACGTCGACGTTTTGAAGCTGCGGACTCACCGGGGAAACGAAATCGTCGCCGTATACGTGAAACATCCAAAGGCATCCGCCTCTATGCTTTACTCTCATGGAAATGCTGCTGATTTGGGGCAAATGTTTGAATTATTTGTGGAGTTAAGCCTTCGTCTTCGGGTCAATCTCATGGGGTATGATTACTCTGGATATGGACGGTCGACTGGAAAGCCATCTGAGTGTAATACGTACGGGGACATTGATGCAGTATATAAATGCCTAAAGGAGCAGTACGAGGTCAAAGATGAACAGCTAATACTGTATGGTCAATCTGTTGGCAGTGGTCCAACCGTTGATCTTGCATCGCACACACCAAATTTAAGAGCTGTTGTTTTACATGGTCCAATATTGTCTGGTCTAAGAGTGTTGTACCCTCTCAAACACACACATTGGTTTGATATTTATAAGAATGTCGAAAAGATTAGCTTGGTGAATTGTCCTGTTCTAGTCATCCATGGAACAGCAGATGAAGTTGTTGATTGCTCCCACGGAAAACGACTCTATGAACTATGCAAGAAGAAGTATGAACCACTGTGGATAAATGGAGGCGGGCATTGCAATCTTGAACTTTACCCGGTTTACATCAAGCATCTTAAAAAGTTTGTTCTTGGTCTTGGCAAATCAAAGCATGCTTCAAATGGTTCTCATAAACCGGCATTAATCTCTGACACTAAGAAACCAGCTGAAAATGTCTCCTCAAACACATTCAATCTTCATTCTGACCTTCCAGAAATTCCAAGAAATAGTTTGGATAGTCGACTTGATAAGACAAAGAAGTCGAACAAACCTGAGAAGTCTCGAACGAGTACAGGTTGTGTTGACAGGTTCAGGAGACGGAAGGGATTGGCG
>gnl_Solly_v2.4_Solyc08g076350.2.1
ATGGGTTGTTGTATATCTCAGTTGGCAGCAAAGTTTGCTTTTTTTCCTCCATCACCAGCTACATATCAAGTAAAGAAAAGGGATGATGGAAGACTTGTAGCTGTTTCTACTACATCTTCTATGCCTATTTCTGGTGCTGCGGATGATTCTTCTCTTGATGTGCTTTTGGTTGACACCAAAAAGGGCAACAAGATTGTAGCTTTTTACTTAAAAAATCCATATGCTAAACTTACTGTGCTTTACTCACATGGCAATGCTGCTGATCTGGGACAGCTATATGACTTGTTTGTTCAGCTTAAAGCTAATCTCAGAGTCAACCTTATGGGATATGACTATTCTGGCTATGGAGCATCTACAGGAAAGCCAAGCGAATTTGATACATACGCGGACATAGAAGCGGTGTATGATTGCCTTCAAACAGAGTATGGAATTAGCCAGGAAGATTTGATTCTCTATGGACAATCTGTTGGAAGTGGCCCAACATTACATTTGGCAGCTAAATTACCGCGTTTGAGAGGTGTGGTTCTGCACAGTGGCATTCTTTCTGGCCTTCGTGTGCTTTGCCATGCAAACTTCACTTTTTGCTTTGACATTTATAAGAATTTAAACAAGATTCAGAAGGTGAAAAGCCCTGTGCTTGTTATACATGGCACAGAGGATGATGTGGTCAGTTGGCTACACGGTAATGGACTTTGGAAAATGTCGAGGGATCCATATGAGCCGTTATGGATCAAAGGAGGGGGCCACTGCAACTTGGAACTCTACCCGGATTACATCCGCCATCTTTGCAGGTTTATCCAAGAAATGGAGTGCATGACCACTGAAATCAGGCTGAAAAAGATAAAACAAACGCTACGTCTGCCAAAGAGATCAGACACCACCATTTCTACCAACTGCTGTTGTCAAGTCAAATGCAGACTACCTAATTGTCTAAATTGCTCGAAAGTGAGTTGCACGAAATGTTGCTATTGGCCCAAATGCCCTAAATGGAAACCCAAATGCTTGGTATGTTGGAAACCTAGTTGCCTCGGATGTTCATGCACGTTGCCAAAATGTTCATGCGCGTGCCCAGAATGTTCATGTGCATGCCCAAAATGTTCATTTACGTGCCCTAAATGTTCGTGTGCATGTCCAAAATGCTGTTGTTGGAGCGTAAAATGTTCTTGTTGG
>gnl_Solly_v2.4_Solyc02g086220.2.1
ATGGGAGGAGTGACTTCTTCCATCGCTGCTAAGTTCGCCTTCTTCCCACCGACTCCGCCGTCTTACACGGTTGTCCCCGACGACGGCAAGTTTAGCATACCTGAGGTAGCTAGGAGAGATGGAGTAGACTTTTTGAAACTTCGTACTCGCCGTGGAAATGAAATCGTGGCCGTTCATGTGAAGCATCCAAAGGCATCTGCTACTATGCTGTATTCTCATGGTAATGCTGCTGATTTGGGTCAGATGTTTGAGCTCTTTGTTGAATTGAGCCTCCGTCTTCGTGTTAATCTCATGGGGTATGATTACTCTGGATATGGACAATCAACTGGAAAGCCATCTGAATGTAATACATACGCGGACATTGATGCAGTATATAAATGCTTAAAGGAGCAATATGAGGTCAAAGATGAACAGTTAATAATCTATGGTCAATCTGTTGGCAGTGGCCCAACTGTTGATCTTGCATCACGAGTACCCAATTTACGAGGTGTTGTTTTACATAGTCCAATATTGTCTGGTGTAAGAGTTTTGTACCCTGTCAAGCGGACATATTGGTTTGACATATACAAGAACATTGACAAGATTAGTGCAGTGAATTGTCCGGTTCTCGTCATTCATGGAACAGCGGATGAAGTTGTTGACTACTCCCATGGGAAACAGCTGTGGGAGCTATGTAACGAAAAATATGAACCTTTGTGGATAAATGGAGGTGGACACTGCAATCTTGAACTTTACCCAGAGTATATCAAACATCTAAAGAAATTTGTTCTTGGTCTTGGCAAACCGAAGCCTGCTGCTAATGGCCCCCAGAAAGCATCAACAGAGTCTGAAAATCAGAGTAAACCTGCCGAAAGTGGTAGTACCACCGACACGTTTGACCTGAAACCTGATCTTCCTGAAATTTCAAGGAACAGTTTGGATAGTCGACTTGAAAAGACTAAGAAGTCAAACAAACCTGAGAAGTCGCGGATGAGCACAGATCGTGTTGACAGGTTTAGGAGAAGAAAGGGCTTAGTGTGG
>gnl_Solly_v2.4_Solyc02g065700.2.1
ATGGGAGCTGTAACGTCGTCTATGGCGGCAAAGTTTGCTTTTTTTCCGCCTAATCCACCGTCGTATGGGGTGGTGGTGGAAGAATCGACCGGAAAACTTAAGATGACAGAGGTGGTTCAAGGGGAAGACGTTGACATTTTGAAGCTAGAGACGAAGAAGGGGACGGAGATTATTGCTATGTACGTGAGAAATCCGGCCGCGAAGTTGACCGTGCTTTACTCACATGGAAACGCTGCTGATTTAGGGCAGATGTACGATTTGTTTACAGAACTCAGTCTCCATCTCCAGGTCAATTTGATGGGGTATGACTATTCAGGGTATGGCCAGTCCACTGGCAAGCCAAGTGAGCAGAACACTTATGCCGACATAGAAGCTGCATATAAGTGTCTTGAAGAGACATACGGGGTGAAAGAGGAGGATATAATATTGTATGGACAGTCTGTTGGTAGTGGACCAACAGTAGATATGGGATCCCGCTTATCAAGATTGAGGGGACTGGTTCTGCACAGCCCGATACTCTCTGGAGTTCGTGTCCTGCATCCAGTTAAGAGGACATACTGGTTTGACATATTTAAGAACATTGACAAGATACCATTGGTTGAATGTCCGGTCCTCGTTATTCATGGCACCGCAGATGATGTTGTGGATTGTTCCCATGGTAAGCAGCTGTTTGATCTATGTAAGCAAAAATATGACCCGTTGTGGGTTGAAGGAGGTAACCATTGTGATTTAGAGCTCTATCCTGAGTACATAAAACATCTGAAGAAGTTCATATCAGCTATTGAGAAATCAACAGTTTCTACCAATGGAAATGCGCAAAGTATGGACCAAATAGAAAAACCT
>gnl_Solly_v2.4_Solyc02g067920.2.1
ATGGGAGGGGTAACTTCATCAATGGCGGCGAAGTTCGCGTTTTTTCCTCCAAACCCACCTTCTTATAAGCTTATTAAAGATGATCTCACGGGTCTTTTGCTGCTAAGCCCTTTTCCTCACCGTGAAAATGTTGAAGTACTTAAGTTGCCCACTCGTAAAGGCACTGAAATTGTTGCCATGTATATTAGGCATCCCATGGCTACCTCCACTTTACTGTATTCTCATGGAAATGCGGCTGACTTGGGTCAGATGTATGAGCTTTTCATTGAATTGAGCATCCACTTGCGGGTCAATCTCTTGGGGTATGACTACTCTGGGTATGGACAGTCAACTGGTAAGCCAAGTGAGCAGAATACCTATGCAGATATTGAAGCTGCGTATAAGTGCCTTGAAGAAAACTATGGCACAAAGCAGGAAGATGTTATACTTTATGGCCAATCAGTTGGTAGTGGGCCTACTTTGGATCTTGCGGCTCGTCTACCACGATTAAGAGCAGTCATACTGCACAGTCCCCTTCTATCAGGTTTACGAGTCATGTATCCTGTCAAGCGCACTTACTGGTTTGACATTTACAAGAATATTGACAAGATCCCTTCGGTTAATTGTCCCGTGCTCATCATTCATGGAACTGCAGATGAAGTAGTTGATTTTTCACACGGCAAGCAGCTCTGGGAATTATGCAAGGAGAAGTATGAGCCTTTATGGATCAAGGGAGGGAACCATTGCGACTTGGAGCTCTATCCAGAATACATCAGACACCTGAAGAAGTTTGTAGCAACGATTGAAAGGTCCCAATCACAACGGATCAGTTGTAGGAAAAGCACAGATCAGTTTGAGCCACCAAGAAAGAGTACAGATGTTTTTGAAGCTTCAAGGAAAAGCACTGACCGTAGAGAAAAACCGAGACACAGCACAGACAGGCCTGAGAAGTTAAAGAATCATTCCAGTAATGCTATTACAGACAAACTAGAAAAACTAAGGATCTCTTTTGAACAAATGGAGAGATCTCGGAGAAGTGTGGACTGCACTGAAAAATCAAGGAAAAGCATTGATCACCAATTAGAAAGAGCCCGGAAGAGTGTTGATAGAATGGACAGAATACGAACTGGT
>gnl_Solly_v2.4_Solyc02g089320.2.1
ATGGGAGCGGTGACATCGTCCATGGCAGCAAAGTTTGCGTTTTTTCCGCCGAATCCGCCGTCGTATGGAGTGGTGGTGGAAGAATCGACGGGGAAATTGAAGTTGACTGAAGTGGCGGCGAAGGAAAACGTTGACGTATTGAAGCTACCGACGAAGAAGGGAACGGAGATTGTCGCGGTGTATATTAGGAATCCGGCGGCGACGCTGACGGTGCTTTACTCGCATGGCAACGCGGCTGATCTAGGTCAGATGTACGAGTTGTTTGTCGAACTAAGTCACCTTCTCCGGGTCAATTTGATGGGATATGACTATTCAGGGTATGGGCGGTCCACCGGCAAGCCTAGTGAGCAGAATACTTACGCCGACATAGAAGCTGCATATAGATGTCTTGAAGAGACATATGGGGTGAAAGAGGAAGATGTCATACTATATGGACAGTCGGTTGGTAGTGGACCCACACTGGATCTGGCGTCGCGGTTGTCAAGATTGAGGGCAGTGGTTCTTCACAGCCCAATACTCTCCGGACTTCGTGTAATGTATGCAGTGAAGCGGACATATTGGTTTGACATATATAAGAATATTGACAAAATACCATTGGTTGAATGTCCTGTCCTCATTATTCACGGCACTGCAGATGATGTAGTTGATTGCTCCCATGGCAAACAACTTTTTGAGCTATCTAAGCAGAAATATGAGCCTTTGTGGGTTAAAACTGGTAACCATTGTGATTTGGAGCTCTTCCCAGAGTACATAATACATCTGAAGAAGTTCATATCAGCTATTGAGAAATCAACTAGTTTTAGAAATGTATCTGCTCTTAGCATAAACCAAATAGATAAACCTCGAAGCAGTACAGATTGTAGACCCCGGTCGAGCACAGATCAGAGGGAGAAATCTAGGCTAAGCACAGAGAAGAGAGAGCCTAGAATAAGCACAGATCAAAGAGAAAAATCCAGAGCTAGCATAGACCGCAAGGAGAAGTCGAGCAAGAGTGTGGATCTCTCAGATAAGGCAAATGATAATACAGAACAACAAGAGAAAGCTAGAAAAAGCATTGATCGGTTAGCTTTGGCAACA
>gnl_Solly_v2.4_Solyc07g005130.2.1
ATGGGGAATGTAACAGCAGGTGTAGCTGCAAAATTTGCATTTTTTCCACCAGAGCCACCAACATATGAAGTATTTAAAGATGAAGATGGAAGGGTTTGTTTTAGTGGAATAACAGCTGATAAGAATGTAAATGTTCATTTGTTAGATACAAAAGGTGGTAATAAAATTGTAGCTACTTTTTGGAAACATCCATCTGGCAGATTTACACTTCTTTATTCACATGGAAATGCTGCTGATTTGGGACAAATGATTGATCTTTTTGTTGAGCTTAGAGCTCATCTTCGTGTTAATATTATGTGCTATGATTACACGGGATATGGTGGATCTTCAGGTAAGCCATCTGAGTTCAACACGTACCACGACATAGAAGCTGTCTATAATTGTTTGAAGAGTGAATACAGCATTAAGCAAGAGGATATCATCCTATATGGACAATCTGTTGGCAGTGGACCGACACTACACTTGGCATCTCGCCTACAGAGGTTAAGAGCCATTGTTCTTCATAGCGCTATACTTTCAGGAATACGAGTTCTATATCCTGTCAAGATGACATTCTGGTTTGACATTTTCAAAAATATAGACAAAATACAAAAAGTCAGCTGCCCGGTTTTAGTAATCCATGGTACATCAGATGAAGTTGTTGACTTTTCACATGGTAAGCGTTTGTGGGAACTTGCCAAAGAGAAATATGATCCATTATGGGTCGAAGGTGGAGGACATTGTAATTTAGAGACATTTCCCGAGTACATCAAGCACATGCGCAAATTCGTTAATGCAATGGAGAAACACTCGTTCTCTAAACGAAACAAAGGACGGCTTTCTCAAAGCCCGAGTATAGCTGAATCCAAACACAATAGATGCTTAAGATTTGGTAAGAGACAAAAA
>gnl_Sorbi_v3.1_Sobic.010G199300.2
ATGTACGTGCGCCAGCCCGGGGCGCGCCTCACGCTGCTCTACTCCCACGGCAACGCCGCCGACCTGGGCCAGATGTACGAGCTCTTCGTCGAGCTCAGCGCCCACCTCAACGTCAACCTCATGGGTTATGATTATTCTGGGTACGGACAATCATCTGGGAAGCCAAGTGAGCAAAACACGTATGCTGATATAGAAGCTGTTTATAGGTGTCTTATAGAAACATATGGAGCCTCTGAGGAAAACATCATTCTATATGGTCAATCAGTGGGGAGTGGCCCTACTTTGGATTTAGCATCCCGTTTGCCTCATTTACGAGCTGTTGTTCTACATAGCCCAATTTCATCTGGTTTAAGAGTGATGTATCCTGTAAAGCATACATATTGGTTTGACATATATAAGAACATTGACAAAATTCCTCTGGTCAAGTGTCCTGTATTAGTTATACATGGTACAGCGGATGAGGTTGTTGACTGTTCTCATGGGAGGGCACTATGGGAACTATCCAAAGTGAAATACGAGCCTCTATGGGTCAAAGGAGGGAACCACTGTAATTTGGAATTGTATCCAGAATACATTAAGCACCTGAAAAAATTTGTCAATGCCATAGAGAGATCACCACCAGTTAAAGATGAATCTCCGGAGAGTTCAGGTCCTTCAGATCCTAGTGAAACAGGATCCGAAAGTGCGGAGAGCTCACGGAGAAGCACAGATATCCGGGAGAAACCAAGATCAAGCATTGATCATAGACCTAGCATTGATCGACGGGAGAAACCTAGGGGAAGTATAGACAGGAGAGATAAAAGCAGAAAGAGCGTTGATCAGCTTGACAAACCACGGGCTAGTGTGGATCAACCTGACCGGCCGCGGAAGAGCATTGATCGCTTCGGGGGTATGATGAGGTCAGTCAAGTTGTGCAATATTGACTGTTTCACTGCGGCTTCTGGGAGC
>gnl_Sorbi_v3.1_Sobic.003G262500.1
ATGGGCGGCGTGACGTCCAACATCGCCGCGCGCTTCGCCTTCTTCCCGCCCACGCCGCCGTCCTACACCGTCGTGGTCGCGGACGCCGCCACCGGCCGCCTCGCCATCCCGGAGATCTCCCGGGGCCCCTCGCGCCGCCGGAGGCGGGACGGCGCCGGGGGCTCCTCCTCCTCCTCGGCCTCCTCCGTCGCGGCGGCCGGTGCCGAGGAGGAGGACGGCGCGGAGGTGGTGCGCCTCCGGACCCGCCGCGGGAACGAGATCGTGGGGGTGTACGTGCGCCACGCGCGGGCCTCAGCCACGATGCTCTACTCCCACGGCAACGCCGCCGACCTCGGCCAGATGTACGGGCTCTTCGTCGAGCTCAGCCGCCGCCTCCGCGTCAACCTCTTCGGGTATGATTATTCTGGTTATGGGAGATCTACAGGGAAGCCCACTGAGTGTAATACATATGCAGACATTGAAGCAGCATATAACTGTCTCAAGGAAAAATATGGTGTCGCAGATGAGGATATAATCTTATATGGTCAGTCTGTTGGAAGTGGTCCAACCATTGATCTTGCTTCGCGATTGCCAGACTTGCGAGCCGTGGTTTTGCATAGTCCTATTTTATCTGGACTAAGAGTACTATATCCAGTCAAACGGACGTTTTGGTTTGACATTTACAAGAACATCGATAAAATTGGCTTGGTAAATTGTCCGGTGCTTGTCATTCATGGTACATCAGATGATGTCGTTGACTGCTCCCACGGAAAACAGCTATGGGAGCATTGCAAAGTAAAATATTCTCCACTGTGGTTGAGTGGTGGTGGCCACTGCAATCTCGAGCTATATCCAGATTACATTAAGCACTTGAAGAAGTTTGTGTCAAGCGTTAGCAAAAAGACATCAAAACCTGAACCAAAAGAGATAACAGCAAAGGATGGCACTACCAGTAAAGAAACAAAGGAAGCATACTCGGAGAAACCTCAAGAGGCTACTAAGTGCTCACAGATCTCACGGAAGAGCCTAGATAGCCGAGTTGGGAAATCCAAAACAGTGGATGTTCCTGATAAACCACGGATGAGCTCAGATGACATTGACAAGTTCCGGAGGAGAAGATGCTTGGTTTGG
>gnl_Sorbi_v3.1_Sobic.K001650.1
ATGGGTGGGGTGACCTCGAGTGTGGCGGCGAAGATGGCCTTCTTCCCACCGACACCGCCGTCGTACGCGCTGGTGGAGGACGCTGGTGCGGGGGTCACCACGCTCAGCGGCCAGCCGCACCGGGAGAACGTCGAGTTGCTGCGCCTCCGCACCCGCAAGGGGAACACGCTGGCGGCGATGTATGTACGACACCCGGACGCCGCGTCCACGGTGCTCTATTCTCACGGCAACGCCGCTGACCTGGGCCACCTTTACCAGCTCTTCCTGCACCTGTCCTTCAACCTCCGCGTTAACATCCTCGGGTATGACTATTCAGGATATGGGCAATCATCAGGAAAGCCCAGTGAACACAATACTTATGCTGACATAGAGGCAGCTTACAAGTGCCTCATAGAGAACTTTGGTGCCAAGGAAGAAGAAATCATTCTTTATGGACAATCTGTTGGAAGTGGGCCTACTGTAGATTTGGCCAGTCGTTTGCCTCAGCTGCGGGCTGTTGTCCTGCATAGTCCTATATTATCAGGGCTGAGAGTTATGTATCCTGTGAAGCGCACATATTGGTTTGACATCTACAAGAATATTGATAAAATCCCTCAAGTTACATGTCCTGTGCTCATTATACATATCGATCATGCGCCTACTCGCCGCCTGCGCCAGCGCTCGCGCCTCCCACACTCGCCACCGTACGCCCTCCGTTGCAAGGCCCAACGTGACTTCATGGCGACGACCAGGACCTCCTCAGCAACGGTGCTGCCATCGACCGGCTCGTCAACGTCCGGTGTACCCATGACGGGCGTATCACTGCCGCTCACCCCCACGACCACTGCACTCCTGCCCGCCACCCCGCCCGCGGGACCTCCCACGCTCGCCTTCATCGCCGACTCGCTCGCCGCTCTCGCCGCTGCGTTCAACGAGATG
>gnl_Sorbi_v3.1_Sobic.008G088830.1
ATGGGTGGGGTGACCTCGAGTGTGGCGGCGAAGATGGCCTTCTTCCCACCGACACCGCCGTCGTACGCGCTGGTGGAGGACGCTGGTGCGGGGGTCACCACGCTCAGCGGCCAGCCGCACCGGGAGAACGTCGAGTTGCTGCGCCTCCGCACCCGCAAGGGGAACACGCTGGCGGCGATGTATGTACGACACCCGGACGCCGCGTCCACGGTGCTCTATTCTCACGGCAACGCCGCTGACCTGGGCCACCTTTACCAGCTCTTCCTGCACCTGTCCTTCAACCTCCGCGTTAACATCCTCGGGTATGACTATTCAGGATATGGGCAATCATCAGGAAAGCCCAGTGAACACAATACTTATGCTGACATAGAGGCAGCTTACAAGTGCCTCATAGAGAACTTTGGTGCCAAGGAAGAAGAAATCATTCTTTATGGACAATCTGTTGGAAGTGGGCCTACTGTAGATTTGGCCAGTCGTTTGCCTCAGCTGCGGGCTGTTGTCCTGCATAGTCCTATATTATCAGGGCTGAGAGTTATGTATCCTGTGAAGCGCACATATTGGTTTGACATCTACAAGAATATTGATAAAATCCCTCAAGTTACATGTCCTGTGCTCATTATACATGGAACTGCTGATGAAGTTGTGGATTGGTCACATGGTAAACAACTTTGGGAACTTTGCAAAGAGAAATATGAGCCCTTATGGCTCAGGGGAGGGAAGCACTGTGATTTGGAGCTCTTCCCGGAATACATCCAGCACCTCAAGAAATTTTTCCACACAGTAGAGAAATCGCCATCCCATAGGCAAGCCTGGAGGGAAAGTGGGGACCGGATTGAACCGTCACGGAAGAGCATCGATTTCTTTGAACCCTCGCGAAAGAGCACGGACCAAAGTGAAAAATCAAGGTCAACTCGAGATAGGACGAGAAACAAGGAACATAGATATAGCAACTTCGAGAAGGTAGACAAGCTAAAGATATCATTTGATCAGTTTGAGAAATCCAGGAGGAGTGTTGACATCTTCGAGAGGCCAAAGAGGAACATTGAGCAGCTGGACTGTGGTCGGAAGAGTGTCGACAGATTGGACAGGATTTGGGCTAGT
>gnl_Sorbi_v3.1_Sobic.004G331000.1
ATGGGCAACGTCACGTCGTCGGTGGCGGCGCGGCTGGCCTTCTTCCCGCCGGAGCCGGCGACGTACGGCATCGAGGCCCAGGACGGCGCCGGCTCCCTGCTGCGGATGACGGGGGTGTCGCCGGACACCGGCGTCGAGGTGCGCGCGCTGCCCACCAGGGCCGGCACGCGCGTCGTCTCCGCCTTCTGGCGCCACCCCGCCGCGCGGCTCACGCTGCTCTACTCCCATGGCAACGCCGCCGACCTCGGCCAGATGTTCGGCCTCTTCCTCGAGCTCCGCGCGCACCTCCGCGTCAACATCATGAGCTATGATTATTCAGGCTATGGTGCCTCTACAGGAAAACCATCAGAGTACAACACATACAATGACATAGAGGCTGTTTATGATTGCTTGAAAAAGGAGTATGGGATAGAAGAAGAGGATTTAATCCTGTATGGGCAATCAGTTGGAAGTGGACCAACATTGCATTTAGCCTCGCGTTTGGAGAAGTTAAGAGGGGTTGTCCTTCACAGTGGTATACTCTCTGGCATACGGGTTCTGTATCCAGTGAAAGTGACACTTTGGTTCGACATCTTCAAGAACATCGACAAAATAAAGCAGGTTGCCTGTCCTGTGTTAGTCATACATGGAACAGCGGATGACATCGTGGACTTCACTCACGGCAAGCGCCTGTGGGAGCTAGCCAAGGAGAAGTACGAGCCGCTGTGGATCAAAGGCGGTGGGCACTGCAACCTGGAGACGTACCCGGAGTACATCAGGCACCTGCGCAAGTTCATAAACGCTATGGAGAAGCTGGCCAAGGACAGCAAGGCGGCCCAGGCGCCGCCATCGTCGAGCTTGGCGGCGGAAGCAAGACACTCCAAGTGCTTGAGATTCGGGAAGAGTCGAAGAAGAGATAGCACAGGTCGTCAA
>gnl_Sorbi_v3.1_Sobic.004G074200.3
ATGGGCGCCGTCACCTCGACGGTCGCGGCGCGCTTCGCCTTCTTCCCGCCGAGCCCGCCGTCGTACGGGGTGGAGCTGCCGCAGCCGCCACAACCGCCGGCGCCGGCCCCGGCCTCTGCCGCCCCCGAGCCGGCGCCGAAGGCGGGGGAGGAGAAGGGCGGAGGAGGCGCGGTGGTGGAGCTGACGGGCGTCCCGCGGAGGGGCAACGTGGAGGCGCGGCGGCTGCGGACGAAGCGGGGCACGGAGGTGGTCGCGATGCACGTGCGCCAGGCGGGGGCCAAGCTCACGCTGCTCTACTCCCACGGCAACGCCGCCGACCTCGGCCAGATGTACGAGCTCTTCGTCGAGCTCAGCGCCCACCTCAACGTCAACCTCATGGGCTATGACTATTCTGGTTATGGGCAATCCACTGGGAAGCCTAGTGAACAAAACACTTATGCTGACATAGAAGCTGTATACAGATGCCTCATAGAAACCTATGGAGCTGCTGAGGATAATATCATTCTTTATGGTCAATCAGTGGGCAGTGGTCCTACTTTGGATTTAGCATCCCGATTAACTCGTTTGAGAGCGGTTGTTCTACATAGCCCAATTTTGTCTGGATTAAGAGTTATGTATCCTGTAAAACATACATACTGGTTTGACATATACAAGAACATCGACAAAATTCCATTAGTCAGGTGTCCCGTGCTAGTGATACATGGTACAGCTGATGAGGTTGTTGACTGTTCCCACGGGCGGTCACTGTGGGAGCTCGCGGAAGTGAAGTACGAGCCGCTGTGGATCAAAGGCGGAAACCACTGCAACCTAGAACTGTACCCGGAATACATCAAACACCTGAAGAAGTTTGTCGGAGCCATAGAGAGATCGCCACCCCCACCTCCAATCGATGAGTCCACAGAGAGTTCAGGCCCGTCGGGCCGCACCGTGACGACGGAGCCCGAATGTAATTCATCGGAGGACTCATCAAGGAAGAGCACGGACTGCAGGGACAAAACACGGCCGAGCATCGACCAGAGACACAGCACGGACCGGCGGGAGAAGCCGAGGGGCAGCACGGATAGGCGGGACAAGACGAGGAAGAGCGTGGACCATCCCGACAAGCCGCGGGCTAGCGTCGATCAGTCGGATCGGCCGAGGAAAAGCATCGACCGGTTTGGAGGCATGATGAAGTCGGTGAGGCTGTGCAATATCGACTGCTTCAAAGTGACAGCAACCTCTGGGAGC
>gnl_Sorbi_v3.1_Sobic.007G050800.1
ATGCTGTCGGGGTGCTCGGTGTCCAGTCTCGCGGCGCGGTTCGCCTTCTTCCCGCCGGAGCCGGCGACGTACGCCGTCCGGAAGGACGAGGCCACGGGCCGCCTCGTCGCCTCGGGGGTGCCGCGGGACAACGCCTTGGACGTCCTGCTCGTCGACACCGCCAGGGGGAACAAGGTCGTCGCCTTCTACTTCCGGAACCCCTGCGCCCGGCTCACCCTGCTCTACTCGCACGGCAACGCCGCCGACCTTGGCCAGCTGTACGACCTCTTTGTGCAGCTCAAGGTCAATCTCAAGATCAATCTGATGGGATACGACTATTCTGGCTATGGTGCATCTACTGGCAAGCCAAGTGAAGAGAATACATATGCAGACATTGAAGCAGTTTACCAATGCTTAGAAACTGAGTATGGGATCAGCCAGGAAGACATTATCCTGTATGGACAATCTGTGGGCAGTGGACCAACATTACATTTAGCCTCTCGTTTGCCTAGATTGCGTGGGGTGGTTCTCCACAGCGCTATACTGTCAGGCCTCCGTGTTGTTTGCCATGTGAACTTTACTTTCTGCTTTGACATTTACAAAAATGTGAAGAAAATAAAAAAGGTCAAATGCCCAGTGCTCGTTATTCATGGGACGGATGATGATGTTGTGAACTGGTCACATGGAAAGGAGCTGTGGAAGCTAGCAAGGGATCCTTACGACCCACTGTGGATCAAAGGGGGCGGTCACTGCAACCTGGAGCTGTACCCGGACTTCATCCGCCACCTATCCAGGTTCATCCGCGAGATGGAGAACATCACAACGAAGATCCGGCTCAAGAAGATCAGGCCGTCCCTCCAGCTGCCCAGAAAGAAGGCCCACCACCGGGCGAACACCGCGACGACAACCACCTTCACCGCTAACTGCTGCTGCCGCATCCGTGTCCGCAAGCCGACCTGCCCCAGCTGCAACTTCAGCTGCGGTGGCTGCTGTGGGCTGAGGAACTGCTTCACATTCCGTTTTTCCAGGTGCTGCCGCCCTCCTACCTGCTTCACCGGCGGTGGCGGCTGTTGCTCGTGCAGGAGCTGCTTCAAGTGCTGCTGCTGTGGAGATGGGCGT
>gnl_Spipo_v2_Spipo12G0015400
ATGGGGACGGTGACGTCGTCGATGGCGGCGAAGCTCGCTTTCTTCCCCCCGACGCCCCCGTCGTATGAGCTGGAGGAGGACGCGGCTAGGGGGAAGCTGGTAATGTCTGGGGTGCCGCAGAGGGATAACGTGGACGTGGTGAAGGTGAGGACGAAGAGGGGCAGCGAGGTCGTCGCAGTGTACATCCGGAACCCGTCCGCGAAGTTGACCGTGCTCTACTCGCATGGCAACGCCGCCGACCTCGGGCAGCTGTACGAGCTCTTCAGTCAGCTCAGTATCCATCTGCGCATCAACGTGATGGGGTACGATTATTCTGGATATGGCCAGTCTTCTGGAAAGCCAAGTGAGCAAAATACTTACGCAGACATTGAGGCTGCTTTCAAATACCTCTTGGAGAAGTATGGTGCACATGAGGAGGATATAATATTGTATGGTCAGTCAGTTGGTAGTGGTCCAACTTTGGATCTAGCAACTCGGCAGCCTAGATTGAGAGCAGTGGTTCTTCACAGTCCTATTTTGTCTGGCCTGCGTGTTATGTACCCTGTGAAGCATACGTATTGGTTTGACATATATAAGAACATTGATAAAATCCCGCTTGTTAGTTGCCCTGTTTCAGTAATTCATGGGACGGCTGACACGACTGTGGATTGCTCGCATGGGCGAGGCCTGTATGAGCTTGCAAAGCAGAAGTATGAGCCTCTCTGGATTCATGGAGGAAACCACTGCGACCTGGAGCTGTATCCTGAGTACATCAGGCATCTTAAGAGGTTCATATCCGCCATGGAGAAGTCAACCCTAAGTGGGTCCCGATCTGTGTTTACCATTGAGCTCTCTGATGAACCCCGGCGGAGTGCTGATTATATGGGCCAGAAGCCTAGGCCGAGCACTGACTCTAGAGAGAAGCCTAGGCCAAGTACTGACTGCAGAGAGAAGCCTAGGCGGAGCACCGACCAGAGAGAGAAGGCGAGAACTGGGGCAGATAAGAGTGAAAGATTTAGGAAGAGCACCGATCGCTCTGAAAAGCCTAGGAACAGCACCGACCAGCCAGAGAAAGCAAGGAACAGCATCGATCGGTTCGGGGGAATGATGAGATCTGTGGGGCTGTGCAACATCGATTGCTTCAAGCAGCCGCACACTGGACCC
>gnl_Spipo_v2_Spipo4G0037100
ATGGGAGGGGTGACATCGAGTGTGGCGGCGAAGTTCGCCTTCTTCCCGCCGAACCCGCCGTCGTATAAGCTGGTGGCGGACGATTTGACGGGGCTCACAAAGCTCAGCCGCTTCCCCCACCGGGAAAACGTCGAAGTCCTGCAGCTCCCCACCCGACGGGGCAACGAGATTGTCGCCGTCTACGTCCGCTACCCCATGGCCACCTCCACCTTGCTCTATTCTCACGGCAACGCCGCTGACCTCGGCCAGATGTACGAGCTCTTCATCGAGCTCAGCATCCACCTTCGGGTCAACCTCCTGGGGTATGATTACTCCGGATATGGACAATCTTCTGGAAAGCCAAGTGAGCAGAACACGTATGCTGACATTGAAGCTGCCTACCAATGGCTGCAAAAGAGCTATGGAGTTAAGGAAGAGGATATCATCCTCTATGGGCAGTCTCTTGGGAGTGGGCCAACATTGGATCTCGCCGCTCGCTTACCCAATTTGAGAGCTGTCATCCTGCACAGTCCAATACTCTCGGGTTTGAGAGTCATGTACCCTGTGAAGCGTTCATACTGGTTTGACATCTACAAGAATATCGACAAAATTCCATCGGTCAATTGTCCTGTCTTGGTGATTCATGGCACTTCTGACGAGGTGGTGAACTGGTCCCACGGGAAGCAGCTGTGGGAGCTCTGCAAGCAGAAGTACGACCCGCTGTGGCTCAAGGGCGGCCATCACTGCGATCTCGAGCTCTTCCCCGAGTACATCCGGCACCTGAAGAAGTTCATAGTGGCGGTGGAGAAGTCCCCTCCCTCTCAAAGCTCCTGGAGGACCGGCGGCGGTGGGGGGATCGAGCCGCCGCGGCACAGCACGGACCTCTGCGAGACGTCGCGGCGGAGCACCGACCGCCGGGAGAGGCCGAGGCCCAGCGTGGACCAGCCCAGAGAGAAGGAGCGCAGGGGCGGCGGCGTGGAGAAGCTGAAGCTGCCATTTGAACCAGCGGAGAAGTCGCGGAGGAGCGTCGATTACCTGGAGAAGGGGAGGAAGAAGGCGGAGAAGGCGGAGAAGGCGAGGAAGAGCGTGGACCGGTTCAGCAGGATACGGGCAGGT
>gnl_Spipo_v2_Spipo8G0065300
ATGGGGGTGGTGACGTCGTCGATCGCCGCCAAATTCGCCTTCTTCCCTCCGACTCCGCCGTCGTACACCGTCGTCGCCGACGAGGTCACCGGCCGGCTTTCGGTCCCCGAGCTTTCGGCGTCATTGGCGGCGCTGCCGGCGGGATCGCGGCGGCGGGTGGGGGATGTGGACGTGCTGCGCCTGCGTACGCGCCGGGGAAATGAGATTGTGGCCATGTACGTGAAGAGCTTGTCGAAGGCGGGCGGAGGCGCGGCCGGGGCCCCCCTCACGCTGTTGTATTCTCACGGCAATGCGGCAGACATCGGGCAGATGGTGGAGCTCTTCCTCGAGCTCAGCATCCACCTGCGGGTCAACGTCGTCGGCTATGATTATTCTGGCTACGGGCAATCCACCGGCAAGCCGACTGAATCTAACACGTATGCAGACATTGAGGCGGTGTATAGATGTCTGAGGGAACAGTACGGAACAAGGGAAGAGGACATAATTTTGTACGGCCAGTCTGTGGGAAGCGGCCCGACCGTTGAGCTGGCCTCCCGCCTTCAAGCTCTGAGAGCCGTCGTTCTTCACAGCCCCATTCTCTCTGGACTTAGGGTTCTGTACCCTGTCAAACGAACCTACTGGTTCGACATTTACAAGAATATCGATAAAATCCGATCCGTCAGCTGCCCAGTTCTCGTCATCCATGGCACCGATGACGACGTCGTCGATTGCTCCCACGGGAAGCAGCTGTGGGAGCTCAGCAAGGAGAAGTACGAGCCTCTGTGGCTGAGCGGCGGCGGCCACTGCAACCTCGAGCTCTTCCCGGAGTACATCCGCCACCTGAAGAAGTTCGTCCTGGCGATGGCCGGCCGGGGAGGCGGCGGCGGCGCCGAGACCCACCAGGCGGACCGGCCGCAGAGCCGGGCGGGGAAGCGGAAGGAGGATCCCGGCGGCGCTCCGCCGCCCGCGGGC
>gnl_Spipo_v2_Spipo28G0010700
ATGGGGAATGTGACTTCATCTGTGGCGGCGAAGTTTGCATTCTTCCCTCCCGACCCTCCGACGTACGATGTGTTCCGAGAAGGGGGAGCAGAGGGGAAGCTCTACTTCTCCGGCTTGTCGGGGGATAAGAACGTGGATGTGCATTTGCTTGAGACCAGGGGAGGGAACAAGATCGTCGCCACCTTCTGGCGGCACCCTCTGGCCCGCCTCACGCTGCTCTACTCCCATGGCAACGCCGCCGACCTTGGCCAGATGATCGAGCTATTCATCGAGCTCCGTGCCCACCTTCGCGTCAACATCATGAGTTACGATTACTCAGGATATGGAGCCTCTTCTGGGAAGCCTTCGGAGCTCAACACGTACTACGACATAGAGGCCGTCTACAATTGCCTCAGGAGGGATCACGGGGTGAAGCAGGAAGATCTGGTTCTCTATGGGCAGTCTGTGGGGAGCGGCCCAACGCTGCACTTGGCTTCACGCGTGCAGAACTTGAGAGCTGTCGTGCTCCACAGTGCAATCTTGTCCGGGATCCGGGTTCTTTACCCTGTTAAGATGACATTCTGGTTTGACATTTTCAAGAACATTGACAAGATACGGCAGGTCAACTGTCCAGTTCTTGTCATTCATGGCACAGCTGATGACATCGTCGACTGGTCCCATGGGAAACGGCTGTGGGAGCTCTCCAAGGAGAAGTACGACCCCTTGTGGGTGAAGGGCGGCGGGCACTGCAACCTGGAGGCGTTTCCCGAGTACATCAAGCACCTGCGCCGATTCATGCACGCCATGGAGAAGCAGTCAAACGCCAAGCAGGCCAAGCCGAGTCAACAGCAGCCAGGGTCCATCCCCGACTCCAAGCACAACAAATGCCTCAGATTTGGAAAGAGA
>gnl_Stras_v2.0_SGA_v2.0_scaffold30T12399
ATGTTGCAACTCTGTTTACAGCCCAGTGAGCATAACACATATGCAGATATTGAAGCTGCATTTAAGTGTCTCGAGGAAAATTACGGCACCAAACAGGAAGATTTGATACTCTACGGTCAATCAGTTGGGAGTGGGCCCACCTTAGATCTAGCTGCTCGTCTTCCTCGTTTAAGAGCCGTTGTTTTACATAGCCCTATACTATCAGGCGTTAGAGTCATGTATGCTGTGAAACGCACATACTGGTTCGACATCTACAAGAACATCGATAAAATGCCTCAGGTTAATTGTCCAGTTCTCGTCATTCATGGTACGGCAGATGAGGTGGTCGACTTCTCACACGGCAAGCAGCTGTGGGAGCTCTGCAAGCACAAATACGAGCCCCTGTGGGTGAAGGGTGGTACCCACTGCAACCTGGAGTTGTACCCTGAATACATTAGGCACCTTAAGAAATTCATCTCAACCGTTGAGCGGGGCCCACATTCCTCCCGAAGGATCAGCACGCGGAAAAGCACCACCGAGCAAATCGAGCCGTCGAGGAAGAGCACGGACTCGTCACTGTTTGAGCTGCCGAGAAGGAGCACAGATTGGAGGGAGAAGCCCAGGCACAGCACGGACAGGTTAGAAAGGCCCGTGAAAAACAGTGGGCCGCAAAATGGGGATCGAGTGAGAATGTCGTTTGAGCAGGTGGAGAGGTCGAGGAGGAGTGTCGATAAATCGTGGAAGTCTGTGGTGGATTATAATCAGTTTGAGAGGGGGAGGAAGAGTGTTGATAGGTTGGAGAGAATACGGTAA
>gnl_Stras_v2.0_SGA_v2.0_scaffold298T47712
ATGTTACATAGCCAAAAATTGTTTATCCCATGCTTCCCCGATATGCGCGTAAATCATTACTTCCTGTTATCATATGACACAAGCCATTCTTTTTCTTTGAAACAGCCAACTGAATGTAATACATACGCAGACATTGATGCTGTGTATAAATGCCTCATGGAGAAGTATGGTGTTAAAGATGAACAACTAATACTATATGGGCAGTCTGTTGGTAGTGGTCCCACCATCGATCTTGCATCACGAGTGCCGTACTTGAGAGGTGTTGTGTTACACAGCCCAATTTTATCTGGGTTGAGAGTTCTATACCCTGTGAAAAGGACATTTTGGTTTGATATTTACAAGAATATTGACAAAATTGGTGAAGTGAACTGTCCGCTTCTAGTTATTCACAAGGTTGCAGGAGCAGATTACATCAAGTTCCACTGA
>gnl_Stras_v2.0_SGA_v2.0_scaffold7T04173
ATGGGAGGGGTGACGTCATCAATGGCTGCAAAGCTGGCGTTTTTCCCACCGACCCCGCCGAGCTACAAGCTGATTACCGACGACGCCACGGGCCTGCTCCTGCTGCAGCCCTTCCCCCATCGCGAAAACGTCGACGTATTGAAGCTCCCGACGCGGCGGGGCACGGAGATCGTGGCCGTCTATGTGCGGTACCCCATGGCGAGTTCCACTCTGCTTTACTCGCACGGCAACGCGGCGGATATCGGTCAGATGTACGAGCTCTTTATTGAGCTCAGCATTCATCTCAGAGTTAATCTCCTGGGATTATATGGTGATTATGAGAGTGAAACTGATGTGGACAGTCAATTCCAATATTCCATTGTTATTTCCTTAGGAAATAGCTTATCTCTAAAGAAATTTGGTAGGGAACTTTTTCTGTCAGTTAATCAGATAATGTGTTACATCCTCATGTACGACTATTCGGGCTATGGGCAATCGACCGGAAAGCCGAGCGAACATAACACTTATGCAGATATTGAAGCAGCATATAAGTGTCTGGAAGAGAACTATGGGGCTAAGCAAGAAGACATCATACTATACGGTCAATCTGTGGGTAGTGGACCTACTGTAGACCTTGCAGCTCGTTTGCCTCATCTGAGAGCTGTTGTTTTGCATAGTCCTATTTTGTCGGGCCTAAGAGTTATGTACCCTGTGAAGCGCTCATATTGGTTTGACATCTATAAGAACATTGACAAAATCCCCTTGGTCAAATGCCCTGTCCTTGTTATTCATGGCACTGCAGATGATGTGGTTGACTACTCCCATGGAAAGCAGCTTTACGAAGTGTGCCGAGAAAAATACGAACCCCTGTGGATCAAGGGTGGTAACCACTGTGACCTGGAGCTGTATCCCGAGTACATCAAACACCTCAAAAAGTTTGTCCACACAGTAGAAAAACCTCCCTCTCAACGACACATGTCAAGAAGAAGCATCGACCGTCCGGAACATTCCAGAAGGAGCACCGACAGGAGAGAAAAGCCAAGACGGAGCACTGACAGACCTGAAAAGCTGAGAACCTTCGAGTACAAGTTCCACAGCAACAATAATGAGGACAAGCTGTCCAAGTTAAAAGTCTCGTTTGAGCACATGGAAAGATCTAGAAGAAGTGTGGAGTACCACGAGAAGTCCCGGATGAGTATCGATATTCAGATGGAGAAGGCCCGGAAGAGTGTCGACTGGCTGGATAGGATACGAGCCACATGA
>gnl_Stras_v2.0_SGA_v2.0_scaffold52T19059
ATGGGGGCGGTGACGTCGTCGATGGCGGCGAAGTTTGCCTTTTTTCCGCCGAACCCGCCGTCGTACGGCGTGTCGGTGGAGGAGGGGACGGGGAAGCTGAGACTGACGGAGGTGGCGGAGCACGAGAATGTGGACGTGCTGAGGGTGAAGACGAAGAGGGGAACGGAGATCGTGGGGGTGTACGTGAAGAATCCTGGGGCCAAGCTGACGCTTTTGTACTCGCACGGCAACGCGGCTGATCTGGGGCAGATGTATGATCTATTCACTGAGCTGAGCATCCACCTCCGGGTCAACTTGTTGGGGTATGACTACTCAGGGTATGGACAGTCCACGGGCAAGCCGACCGAATTGAACACCTATGCGGACATTGAAGCTGCATATGAGTGCCTTCAAGAGAATTACGGAGTGAAAGAAGAAGATGTAATATTGTATGGACAGTCTGTCGGGAGTGGGCCTACTTTGGACCTGGCATCCCGTTTGCCAAGATTAAGGGCTGTGGTTCTGCACAGCCCAATCCTGTCTGGACTTAGAGTTATGTATCCTGTTAAGCGAACATATTGGTTCGATATTTATAAGAATATTGACAAAATTCCTTTGGTTCAGTGCCCTGTATTGGTTATTCATGGTACTGATGACGACGTGGTAGATTGTTCTCACGGTAAGCAGCTTTGGGAGCTCTGTAAAGAAAAATACGAGCCTTTATGGGTCAAAGGTGGCAATCACTGTGACCTCGAGCTTTATCCAGAATATATTAAGCATCTTAAGAAGTTCGTATTAGCTATCGAGAAATCAGGCCATGTGAGAAATGGATCTGCAACGTCAACAGACGACATGTACAATGCTCAAAACATCATGGATGGCCGGCCAAGAGAAAGCACAGACCAGAGAGAAAAGTCGAGATCGAGCACAGATTACAGAGAGAATCCTAGAGGCAGCATAGACCGGAGGGAAAAATCAAGAGCAAGCACTGACAAGAGAGAGAGATCACGAAAGAGTGTGGATTATGCTGACAAGGCAAATAATATTCCAGAACAGCCAGAGAGAGCTAGGAACAGCATAGACCGCTTCGGAGATATGATGAGATCGGCTGTTTTGTGCAATATTGATTGTTTCAAACCTGTGGGAACTAAGGTCTGA
>gnl_Stras_v2.0_SGA_v2.0_scaffold206T41851
ATGGGAAATGTGACGTCTAGCGTGGCCGCAAAGTTCGCATTTTTCCCGCCGGACCCGCCGACGTACGAGGTGTACGAGGAAGATGGGCAGCTCGTTATGAGTGGGTTGACGGCGGACAAGAACGTGGACGTTCATTTGGTGGAGACGAAAGGTGGGCATAAAGTGGCGGCCACGTTCTGGAAACACCCATCGGCGAGGTTCACCTTGCTTTACTCACACGGCAACGCCGCCGATTTGGGGCAGATGCAAGAGCTCTTTATTGAGCTCCGGGCACATCTACGTGTCAACATTATGAGCTATGACTATTCTGGATATGGAGCATCAACTGGGAAGCCATCTGAATTGAACACATACCACGACATTGAGGCAGTCTATAACTGTATGAAGAGCAAATACGGGATCAGGCAAGAAGATGTGATTTTGTACGGACAATCTGTTGGAAGTGGGCCCACATTACATCTGGCTTCTCGTTTTCCAAGGCTAAGAGCAATAGTTCTTCATAGCGCGATACTTTCAGGCATAAGAGTATTGTATAACGTTAAAATGACGTTCTGGTTTGACATCTTCAAGAACATTGACAAAATAAGGAATGTTTGCTGCCCAGTTTTAGTCATACAT
>gnl_Stras_v2.0_SGA_v2.0_scaffold36T14293
ATGGGTTGTCTGATATCTCAGCTGGCGGCCAAATTCGCTTTCTTCCCGCCGTCGCCGGCGACTTATCAGGTGAAGAAGAGGGACGACGGCAAGCTGGTGGCCGTCTCGACGGCGTCGTCTCTGCCGATAGCCGTTGACGACTCTTCCTTGGACGTGTTGTCCATCCCGACCAAAAGGGGCAACAAGATTGTAGCTTTTTACCTGAGGAACCCGTACGCTAGGCTTACCGTGTTGTACTCTCATGGCAATGCGGCTGATCTGGGCCAGCTCTATGATCTCTTTGTTCAGCTCAAAGCCAATCTCAGAGTTAATCTTATTGGATACGATTATTCCGGTTATGGAGCTTCTACTGGCAAGCCAAGCGAATATGACACATATGCTGATATAGAGGCTGTCTATGAATGCCTTCAAACCGAGTATGGGATCAGCCAAGAAGATCTAATTTTATACGGACAATCGGTTGGAAGTGGGCCCACATTGCATTTAGCAGCTCAGTTACCGAGGTTGAGAGGTGTAGTTCTGCATAGTGCTATACTCTCTGGCCTTCGCGTGCTTTGCCATGTGAAGTTCACTCTGTGTTGTGATATATATAAGGTTAGCTCCATATTTATGTACTCCTGA
>gnl_Theca_v1.1_Thecc1EG037099t1
ATGGGGAATGTGACGTCGAGTGTGGCTGCAAAGTTTGCGTTTTTTCCACCAGACCCACCAACGTACGATGTTTACAGGGAAGAAAATGGGAAGCTGGTTTTGCCAGGGGTCTCGGCTGACAAGAACATGGATGTTCATTTGCTTGATACCAAAGGTGGCAATAAGATCGTAGCAACCTTTTGGAAACACCCTTTTGCCAGGTTCACGCTCTTGTATTCCCATGGCAATGCTGCTGACTTAGGCCAGATGCATGAACTCTTCATTGAGCTCAGAGCCCACCTCCGTGTCAATATTATGAGTTATGATTATTCAGGATATGGAGCATCATCTGGCAAGCCAACTGAGCTCAACACATATTATGACATCGAAGCAGTGTACAATTGCTTGAAGAAGGAATATGGAGTTAAACAGGAAGACTTGATAGTGTATGGCCAATCTGTTGGAAGTGGGCCGACTCTGCACTTGGCTTCTCATTTACAGAGACTAAGAGGAGTTGTTCTTCATAGTGCCATCCTTTCAGGCATACGGGTCTTGTATCCTGTCAAGATGACATTTTGGTTTGATATTTTCAAAAATATAGACAAAATACGGCGGGTCAACTGTCCAGTTCTAGTTATACATGGTACAAATGATGACATTGTTGATTGGTCTCATGGAAAGCGATTGTGGGAACTTTCCAAGGAAAAATATGATCCTTTGTGGGTCAAGGGTGGCGGCCATTGCAACCTTGAAACTTATCCAGAGTACATTAAGCATCTACGCAAATTCATAAATGCGATGGAGAAGATATCCATTACAAAACCAACAAAACAACTTACCTCTACCCCCAGTCTCACAGAATCTAAACACAATAAATGCTTGAGATTTAAGAAAAAGGTAGCTGTACCGAAAAAGGAG
>gnl_Theca_v1.1_Thecc1EG014523t1
ATGGGTGGGGTGACATCATCTATGGCTGCCAAGTTTGCATTTTTTCCGCCCAACCCACCTTCATACAAGCTGATTAAGGATAAAGCAACTGGGCTTTTGCTTTTGGCTCCTTTTCCTCACCGTGAAAACGTCGACGTTTTGCGTCTCCCCACTCGCCGTGGCACCGAAATCGTTGCTGTGTACGTGAGGTACCCCATGGCCACCTCCACTCTGCTCTATTCGCATGGGAACGCGGCTGATGTTGGCCAAATGTATGAGCTTTTCATCGAACTAAGCATCCACTTAAGAGTCAATCTCATGGGGTATGACTACTCTGGCTATGGACAATCATCAGGAAAGCCTAGTGAGCAGAATACTTATGCTGATATTGAAGCTGCATACAAGTGTCTTGAAGAGAGCTATGGTGCCAAGCAAGAAAATATCATCCTTTACGGTCAGTCTGTGGGAAGTGGTCCTACTGTGGACCTTGCTGCTCGTTTACCTCGACTAAGAGCTGTTGTTCTGCATAGTCCTATACTATCAGGGTTAAGGGTCATGTATCCTGTGAAGCGCACTTATTGGTTTGACATCTACAAGAATATTGACAAAATCTCACTGGTAAAGTGTCCTGTGCTGATCATTCATGGAACTAATGATGATGTTGTTGACTGCTCTCATGGAAAGCAACTTTGGGAACTCTGCCAAGAAAAATATGAACCATTATGGGTCAAAGGAGGAAACCACTGTGATTTGGAACTCTACCCGGATTATATTAGGCATCTAAAGAAATTTATATCAACAGTTGAGAAATCACCTTCTCAAAGAAATGGTTCTAGGAGAAGTACGGATGGTATTGACCAGTCTAGGCATAGTACTGACTACTTTGAGGCTCCAAGAAGGAGTATAGATCACAGGGAAAAACCAAGGAAAAGCACTGATAGCAGGGACAAGCCAAGGAAAAGCACTGATAGCAGGGACAAATCAAGGAAAAGCACTGGTAGGCCAGAAAAACTGAAAGTTCATGAGTATAATAAATTTAATAACATCCACAAGCTAGAAAAGCTAAGAATATCCTTAGACCAGATGGATAGAATGGAGAGGATGGAGAGGTCGCGCAGAAGTGTGGAATATCATGATAAATCTAGGAGAAGCATTGACCACCAGCTAGAAAAAGCGAGGAAGAGTGTTGATTGGTTAGATAGAATCGAAGCAGTT
>gnl_Theca_v1.1_Thecc1EG016601t1
ATGGGGTGTATGGTTTCTCAGCTGGCTGCGAAGTTTGCTTTCTTTCCACCATCTCCACCAACGTATCAGATCAAGAAGCATGACAATGGGAAGCTCACGGTGGTTTCATCTTCTTCTTCAACGCCTATTTCTGTTGCTGATGATACTTCCTTGGATGTGCTTTTGATTGACACCAAACGTGGGAACAAGATCGTCGCGTTTTACTTGAAAAACCCATATGCACGCCTTACCGTGCTTTATTCTCACGGCAATGCTGCTGACCTTGGCCAGCTCTATGACCTCTTTGTCCAGCTCAAGGTCAACCTCAGAGTCAATATTATGGGGTATGACTATTCTGGCTATGGAGCATCTACTGGTAAGCCAAGTGAATCAAACACATATGCTGATATAGAGGCAGTGTATCAGTGTCTTCAGACAGAGTATGGAATTAGTCAGGAGGACTTAATTTTATATGGACAGTCAGTTGGAAGTGGGCCAACATTACATTTGGCAGCTAAACTGCCGAGGCTCAGAGGCGTAGTTCTGCATAGCGGCATTCTTTCTGGCCTTCGTGTGCTCTGCCACGTTAAATTCACATTCTGCTTCGACATTTATCAGAATATCAATAAAATACGAAAGGTGAAGTGCCCTGTGCTTGTAATACATGGTACAGAAGATGATGTTGTCAATTGGCTGCATGGAAATGGACTCTGGAAAATGGCGAGGGAGCCATATGAGCCTTTGTGGATCAAGGGAGGTGGCCACTGCAACTTGGAGCTATACCCCGATTACATACGCCATCTTTGTAAGTTCATTTATGAAATGGAGAACATGACAACAGAGATTCGCCTTAAAAGGATTCGTCAGAGTCTCCGTCTACCAACAAGGCCAAATACTACTGCTTCCTCGGTTACTAGCAATGAATGCTGTAAGATTCATTTTTGCCAACCCAAATGCCCCAAATGCCCCAAATGTCCAAAACCTAGATGCACTAACTGTTGTTGCTGGTGGCCTAAGTGCTCTTGTTGCTGGAGACCCAGCTGCCTAAACTGTTGCAGGAAACCAAAATGCCCAAAATGCTGGTTGGGTTCCTGCTGCTGCATCAAATGTTCACAGTGGAGATGTTGTGTGGATTCACATAATGAGTTAAACGGTAAGCAGGAGGGC
>gnl_Theca_v1.1_Thecc1EG019386t1
ATGGGAGGAGTCACGTCGTCGATCGCCGCGAAATTCGCGTTCTTCCCGCCAAATCCACCGTCTTATAAAGTGGTAGAGGACGAGTCATTCGGCGGTCGGCTTTACATACCGGAGGTACCGAGGAGGGACGACGTCGACGTCCTGAAGCTTCGCACGCGCCGTGGAAACGACATCGTCGCGGTTCACATAAAGCACCCGAAAGCTTCCGCTACGCTCTTGTATTCTCATGGAAATGCCGCTGATTTGGGACAAATGTTTGAGCTTTTCGTCGAGTTGTGTAATCGCCTTCGAGTTAATCTAATGGGGTATGATTATTCTGGCTATGGACAATCAACTGGAAAGCCAACAGAATGTAATACATATGCAGACATAGATGCAGCGTATAAATGCCTTAAAGAACAGTATGGAGTTAGAGATGAACAATTAATATTATATGGTCAGTCTGTTGGTAGTGGACCTACTGTTGATCTTGCTTCACGTTTGCCAAACTTGAGAGGTGTGGTTCTACATAGCCCAATCTTGTCTGGGATGAGAGTATTATACCCTGTCAAAAGAACATACTGGTTTGACATTTACAAGAATATTGACAAAATTGGAGTGGTGAACTGTCAGGTTTTGGTAATTCATGGAACAGCAGATGAAGTTGTCGATTGTTCCCATGGTAAACAGCTTTGGGAGCTTTGCAAGCACAAGTATGATCCTTTATGGGTAAGTGGAGGAGGACATTGCAATCTTGAGCTCTATCCAGAATTCATTAGACATCTGAAGAAATTTGTACTGTCCCTAAACAAATCAAAAGCAGCCACAAATGGTTCTGAAAAGACAATGGTAAACTCTGACAATCAGAGCAAACCATCTGAGATTGGAACCTCAGATACTTTCGAATTGGGTTCTGATCTTCCAGAAGTTTCTAGAAACAGTTTAGATAGTCGACTTGAGAAGTCTAAGAAGTCGAATAAGCCTGAGAAGTCTCGAATGAGCACTGACCGTGTTGATAGGTTTAGGAGAAAGAAGGGCTTAGTTTGG
>gnl_Theca_v1.1_Thecc1EG019033t1
ATGGGAGGGGTGACGTCAACAGTGGCGGCGAAGTTTGCGTTTTTTCCACCGAATCCCCCGTCGTATACGGTGGTGGAGAGTGGAGGGAAGCTGGTGATGAATGGGGTGGTGGCGAGAGAGAGCGTAGACGTTTTAAAGGTGGGGACTAAGAGAGGGAATCAGGTGGTGGCTGTGTATATAAAGAACCCTGGAGCTGCGTTGACTGTGCTTTACTCACACGGGAATGCAGCTGATCTGGGGCAAATGTATGATCTTTTCAGTGAACTCAGTTTACATCTCAGAGTTAACTTATTGGGGTATGATTATTCTGGATATGGACAGTCAACTGGGAAGCCAACTGAACAGAACACCTATGCTGACATAGAAGCTGTATATAGATGCCTTGGGGAGAAATATGGGTTGAAGGAGGAAGATGTTATTTTATATGGTCAATCGGTTGGGAGTGGACCCACTCTAGATTTGGCAACTCGGTTACCGAAATTGAGGGCTGTGGTTCTTCACAGCCCAATCTTGTCTGGTCTAAGAGTAATGTATCCAGTGAAGCGAACTTACTGGTTTGACATATATAAGAATATTGACAAAATACCGTTTGTCAATTGTCCTGTTCTGGTAATCCATGGGACTGCTGATGATGTTGTGGATTGGTCCCATGGTAAGCAGCTTTGGGAACTTTGTAAAGAGAAATATGAACCTTTATGGGTTAAAGGAGGAAATCATTGTGACTTGGAACTATATCCACAATACATCAAGCATCTCAAAAAGTTCATTTCAGCGATTGAGAAATCTCATCGTAGAAAAGGATCTGTCCCACTTCGTGATCAACCAGAGAAGCCTCGGAATAGCACAGATTTTAGGGAGACATCCAGACCAAGCATTGATCAGAGAGAAAAGTCAAGGGCTAGTATTGACCAAAGAGAAATGCCAAGGTTAAGCACCGATCATAGAGAAAAAGCCAGAAACAGCACTGATAAGAGAGAAAAATCAAGAAAGAGTGTGGATCAGCCTGAGAAATTCTGTAATGGCTCAGACCAACCTGAGAAAGCAAGGAACAGCATTGACCGCTTTGGAGAGATGATGAGATCTGTTGGATTGTGCAATATTGATTGTTTCAGGCCCACGGCAACAGCTGTC
>gnl_Theca_v1.1_Thecc1EG017022t1
ATGCATCAATTCCAACTCCTCCTGACCAAACCAACAAAAAGAAAAAAAACTGAAAGCAGAGCAAAAACAGAGCAAAGCAGAGGGAACAACAGAGAGAGAAAAGAAAAGGCAGAGATGGGAGGAGTGACGTCTTCAATGGCGGCAAAGTTTGCTTTTTTCCCACCAAACCCACCGTCATACAAGCTTGTAACTGATGAATTAACTGGCCTTTTGCTTCTAAGTCCTTTTCATCATAGAGAAAACGTTGAGGTTCTTAAGCTTCCAACTCGGCGTGGCACGGAGATTGTAGCTATTTACATCAGGCATCCTATGGCTACTTCCACTTTGCTTTACTCTCATGGAAACGCTGCCGATCTGGGTCAGATGTATGAGCTTTTCATTGAATTGAGCATCCACTTGAGGGTCAATCTTATGGGCTATGACTATTCTGGGTATGGGCAATCATCTGGAAAGCCAAGTGAGCAGAATACATATGCAGATATTGAAGCCGCATATAAATGTCTTGAAGAAAGCTATGGTACAAAACAGGAAGATATCATCCTCTATGGCCAATCTGTTGGTAGTGGCCCCACTTTGGATCTAGCAGCTCGGCTGCCTCAGTTAAGGGCTGTTGTTCTGCACAGTCCCATACTTTCTGGCTTAAGAGTCATGTATCCTGTAAAGCGTACATATTGGTTTGACATTTATAAGAATATTGATAAAATTCCACTTGTCAATTGTCCTGTTCTTATCATTCATGGAACTTCAGATGAAGTTGTCGATTGCTCTCATGGTAAGCAACTCTGGGAACTGTGCAAAGAGAAGTATGAACCACTGTGGCTTAAAGGAGGGAACCACTGTGATCTAGAGCACTACCCTGAGTATATCAGACATCTCAAGAAGTTCATATCAACCGTTGAGAAATCTCCTTCACAAAGGTACAGTTCTAGGAGAAGCACAGACCAGTTTGAACAGTCCCGGAAAAGTACTGATGTATTTGAGGTTTCAAGGAAGAGTACTGATCGAAGAGAGAAACCGAGGAAGAGCACTGACAGGCCTGAGAAGTTGAAAAACCAGTCTAATAATATGGATAAGCTAGAAAAACTAAGAATCTCTTTTGATCAATTGGAAAGGTCTAGGAGGAGCGTGGATTGCCATGAGAAGTCCCGGAAAAGCATCGACCACCAGTTGGAAAGAGCAAGGAAAAGTGTTGATCGGTTGGATAGAATACGAACTGGT
>gnl_Theca_v1.1_Thecc1EG011422t1
ATGGGGACTGCAACATCAACCATGGCAGCTAAATTTGCATTCTTCCCGCCGGACCCGCCTTCCTACAACATAGTTGTGGATGAATCAACTGGGAAAATGAGGATCTCGGATGTTAACCAGAGAGATAACGTGGACGTGTTGAAGCTGACTACCAGGAGAGGGAATGAGATTGTGGCCATGTATGTGAAGAACCCATCAGCTTCATTGACAGTGCTGTATTCTCATGGAAACGCTGCTGATCTTGGTCAGATGTATCACATTTTCACTGAGCTCAGTATCCACCTTAATGTTAATCTTATGGGATACGACTACTCAGGATATGGACAATCCTCTGGAAAGCCAAGTGAGCAGGACACATATGCAGACATAGAGGCAGCTTACAAATGCCTGGAAGAGACCTATGGAGTTAAACAGGAAGACACTTTATTGTATGGGCAGTCAGTTGGGAGTGGACCTGCTCTGGAACTAGCCATTAGGTTGCCTTGTTTGAGGGCTGTAATTCTTCACAGTCCAATCTTGTCTGGCCTCCGTGTCATGTATCCTGTGAAGCGTACATTCTGGTTTGACATTTACAAGAACATCGATAAAATTCCTCTAGTTGACTGCCCTGTTCTGATAATTCATGGAACTGAAGATGAAGTGGTGGATTTCTCCCATGGTAAGCAACTTTGGGAGCTATGCAAAGAGAAGTACGAGCCATTATGGCTCAAAGGTGGGAACCATTGTAATTTGGAACTCTACCCTGAGTACTTAAGGCACCTTAGGAAGTTCATATCAGCCATCGAGAAACTACCACGTCTTCGTAATGTAACTGAGCAACCCAAGGATCAGTCGGAACAACCTCCAAACAACACAGACCAAATCAAGGAGAAATCCAGGGCAAGCACTGACCATAGAGAGAAGGGTAGGCCAAGTTTTGGGCAAAGAGAAAAGTCTAGGCTAAGCACAGACAATAGAGAGAAAGCAAGAGCCAGCACTGACAAAAAAGAGAAATCAAGAAAGAGCATTGATCGAAGTATGAAGGCCAGGAACAGCACGGATCATTCCGAGAGAGCAAGAAATAGTTTTGACCGCTTGGGAGATATGGTGCGATCTGTTGGACTGTGCAATGTTGATTGTTTAAGGCAAACAGCTGCTGAGGTT
>gnl_Utrgi_v4.1_Scf00041.g4731.t1
ATGGGAGTGACTGCGTCGATCGCTGCTAAGTTCGCCTTTTTCCCGCCTAACCCGCCCTCTTACACTGTTATCGAAGACGAGATGCGTGGAGGAGCACTCCGGATACCCGAGTTGCCCCCGAGAGAGGGCGTCCAAGTATTGAAGCTGAGGACGCGAAGAGGTAACGACGTCGTCGCCGTGCACATCAGGCATCCTAAATCCACTGCTACGGTACTGTACTCACATGGCAACGCCGCTGATTTGGGCCAGATGTTTGAGCTGTTCGTCGAGATTACCCGGCGTCTACGGATCAATCTGATTGGTTACGACTACTCAGGCTATGGACAGTCCACTGGCAAGCCAACTGAATGTAATACATACGCAGACATTGATGCTGTATATGAGTGCTTGAAGGAGCAGTATGGTGTTAAAGATGAGCAGTTAATACTATATGGTCAATCAGTTGGTAGTGGTCCCACCATTGATTTAGCCTCACGTGTATCCAACTTGAGAGGTGTAGTTTTACACAGCCCAATTTTATCTGGTATAAGGGTATTGTACCGGGTGAAGAGGACATTTTGGTTCGATATTTACAAGAACATAGACAAAATTGGTGCTGTGGAGTGTCCAGTTCTTGTTATTCATGGTACTGCTGATGAAGTTGTTGATTGCTCCCATGGTAAGAAGCTCTGGGAGCTTTGCAAGGAAAAATATGAACCATTGTGGGTAACTGGAGGGGGGCATTGCAACCTCGAGCTATATCCAGAATTCATAAAACATCTGAAGAAGTTTGTACTGACTCTTGGAAGATCGAAGCCATCCATGAGTAACCCAGCGACAGTGCCTGAAGATAGGTCTGTTGAAGTTGGAGGTACAGATGCAGTCGAGGTGGAGAATGTTGTTCCTGAATTTTCTAGGAATAGCTTGGATAGTCGCCTAGACAAGTTTAAGAAGGCTGAGAGGCCGGAGAAATCAAGAACGAGTATAGATCATCTTGACAGATTATTCAGGAGAGTGAAGGGAGGTTGCATTCCC
>gnl_Utrgi_v4.1_Scf00032.g3988.t1
ATGGGAAATGTGACATCCGGCGTGGCTTCAAAGTTTGCGTTTTTCCCACCGAACCCACCAACTTACAATGTGTACAGGGACGATCGGAATGGGAGGCTCGTGATGAGCGGATTGACCAGTGATCAACAGGTGAATGTGCATTTGCTCGAGACCGAAGGGGGGAATAAGATCGTGGCCACTTTTTGGAAACATCCGGCTGGGAGATTCACGTTGTTGTATTCCCATGGCAATGCGGCTGATTTGGGGCAGATGCAAGAACTGTTCATTGAACTCAGAGCTCATCTTCGTGTCAACATCATGAGGTCTGCTAGTGCATCACTTTTTCATTTCTGCTATGACTACTCCGGCTATGGTGCGTCCTCTGGCAAGCCATCTGAGTCGAGCACCTACTACGACATCGAAGCCGTCTACAGTTGCTTGAAGACTGAATACGGTATCAACCAAGAGGATGTAATTCTGTACGGCCAATCTGTTGGCAGTGGCCCAACATTACATCTAGCCTCCAAGTCTCCAAGGTTGCGAGCTGTTGTTCTTCACAGTGCCATTCTTTCAGGCATACGAGTGCTTTACAACGTTAAAGTAACACTCTGGTTCGACATTTTCAAAAACATCGACAAGATAAGGAATGTAAGCTGCCCTGTTCTGATCATACATGGCACCAACGACGACATAGTCGACTTGTGCCATGGAAAGCGCCTCTGGGAGCTGGCCAAGGACAAGTACGAGCCTCTGTGGATAGAAGGGGGAGGCCACTGCAACCTTGAGACATTCCCTGAGTACATCAAACACCTAAAAAAGTTCTTGAGTGCAATGGAGAACCTCTCCTTCTCGAGACGGCCGGCATCGAAGTTGCCCATCGAATCAGAACCTCCGGTCACGGACTCCAAACAACACACCAGATGCCTGAGATTTATGAAAAAT
>gnl_Utrgi_v4.1_Scf00169.g11388.t1
ATGGGAGGTGTGACTTCATCTATGGCAGCAAAGTTGGCCTTTTTCCCGCCAACGCCGCCAAGCTACAAGCTTGTGACAGATGAATACACGGGCTTGTTGCTCTTACACCCTTATCCCCACAGGGAAAATGTGCAGATTCTCAAGCTTTCAACACGCAGGGCCACGGAAATTGTTGCCATGTACGTGACCTATCCCATGGCTACTTCCACACTCCTGTATTCTCACGGTAACGCTGCAGATATTGGCCAGATGTACGAGCTCTTTATCGAGCTTAGCATTCATCTCAAAGTTAATGTCATGGGGTATGATTACTCTGGCTATGGACAATCTTCTGGGAAGCCAAGTGAGCATAACACCTACGCAGACATAGAAGCTGTCTACAAATGTCTTGAAGAGTTTTACGGGGCCAAGCAAGAAGATGTCATCCTATATGGTCAATCTGTTGGTAGCGGCCCTACAGTCAATCTTGCATGCCGTTTGCCTCGACTGAAGGCAGTTGTTTTGCATAGTCCTATTTCATCAGGCTTAAGAGTAATGTACCCTGTGAAGCGAACATATTGGTTTGACATCTATAAGAATATCGATAAAATAGCACTGGTGAAGTGCCCCGTTCTAGTTATTCATGGTACAGCTGATGATGTCGTCCATTGTTCCCACGGAAAAGAACTTTATGAACTATGCCAGGAGAAGTACGAGCCCCTTTGGATAAAGGGAGGCAACCATTGCAACTTAGAACTGTACCCGGAGTACATCAAGCACCTAAAGAGGTTCATAACATATGTAGAGAAGCCTCTGTCAGTGAGGAAGCTTTCAAGAAAAAGCGTAGACCATCCCCAACAATATTGGAGCACAGAGACCAGCAGCATGGGGACTCCCAGAAAGAGCACAGATCAGCAACAGAAGCCTAGACGCAGCGTTGACAAACTCAAAGTGTTGGAATTCAAGTTTCACAGCGGCAACAGCAGGTTCTCAAAGCAGAAGGTGTCACTGGATCAAGTGGAACGATCAACAAGACCTGGCATGGAATACCACCTCGAGAAGCCAAGGAGAAGCACCAGCATCGAGTTCGAGTTGGAGAAAGGGCGGAAAAGCATGGACTGGCTGGACAGAATCCGGCCAACTACA
>gnl_Utrgi_v4.1_Scf00129.g9868.t1
ATGGGAGGCGTCACTTCATCCATGGCAGCAAAGTTGGCTTTTTTCCCGCCAATGCCACCAAGCTACAAGCTTGTGACTGATGAATTGACGGGCTTATTGCTCTTACACCCTTATCCCCATAGGGAAAATGTTCAGATTCTCAAGCTTGCAACACGCAGGGCCACGGAAATTGTTGCCATGTACGTGACCTACCCCATGGCTACTTCCACGCTTCTCTATTCTCATGGTAATGCTGCAGATATTGGTCAGATGTACGAGCTCTTTATCGAGCTTAGCATTCATCTCAAAGTTAATATCATGGGGTATGATTACTCTGGCTATGGACAGTCATCTGGGAAGCCAAGTGAGCATAACACCTATGCAGACATAGAAGCTGCATATAAGTGTCTTGAAGAGTTTTATGGAACCAAGCAAGAAGATGTTATCCTCTATGGTCAGTCTGTTGGTAGCGGCCCTACAGTGGATCTGGCTTCTCGTTTGCCTCGACTTAAGGCAGTTGTTTTGCATAGTCCTATTTCATCAGGCTTAAGAGTTATGTATCCTGTGAAGCGAACATATTGGTTTGACATCTATAAGAATATCGACAAAATCCCCTTGGTGAAGTGTCCTGTTCTAATTATTCATGGTACCGCTGACGATGTGGTTGATTTTTCCCATGGAAAACAACTTTACGAACTCTGCCAGGAGAAGTACGAGCCCCTTTGGATAAAGGGAGGCAACCACTGCAACTTAGAGCTGTACCCGGAGTACATCAAGCACCTGAAAAAGTTCATAACATACGTTGAGAAGCCTTTGTCGGTGAGGAAGTATTCAAGACACAGTGTAGACCGTTCCGACCAGTTCCGAAGCACTTTTACCAGCATGGGGACTCCCAGAAACAGCACAGATCAGCGAGAGAAGCCTAGACGCAGCATTGACAAACCCAAAGTGTTGGAATTCAAGTTCCATAGCAGCAACAACAGATTCTCCAAACAGAAGCTGTCACTGGATCAACTGGATCGATCGAGAAGAAGTGTAGAATACCACCTCGAGAAGCCGAGGAGAAGCACCAGCATTGAGTTCGAGTTTGAGAAAGCCCGGAAAAGCATGGACTGGATGGATAGGCTCCGGCCAACTAAT
>gnl_Utrgi_v4.1_Scf00104.g8653.t1
ATGGGTGGTGTTACGTCATCCATGGCGGCGAAGCTCGCCTTCTTTCCACCCAATCCGCCGTCGTACGAACTCACCCATGATCCCGTCACTGGGCTATTGCTTTTGAGCCCCTTCCCGCACCGTGAAAACGTAGAGATTATGCAGTTACCGACGCGGCGGGGGACGCAGATTGTCGCCTTGTACGTTCGATACCCGATGGCGAGCTCAACTCTCCTCTACTCCCACGGAAACGCCGCTGATTTGGGCCAGATGTATCAGTTCTTCATCGAGCTATGTATACACTTGCGCGTCAATCTCCTCGGGTATGATTATTCCGGGTACGGCCGGTCAACCGGGAAGCCGAGTGAGCAGAACACCTACGCAGACATTGATGCTGCATTGGCGTGTCTTGAGGAGAACTTCGGGTGCAAGCCGGAGGATGTCATCCTGTACGGCCAGTCTGTGGGGAGCGGACCGAGTGTGGAACTCGCCGCCCGGCTGAACCGGTTCCGGGGAGTCATCCTTCACAGCCCGATAATGTCCGGCGTCAGAGTCATGTACGCGGTGAAGCATACCTACTGGTTCGACATCTACAAGAACATTGATAAAATCCCTCTGGTGGACTGCCCTGTCCTCGTCATCCATGGAAGTGCAGACGAGGTTGTGGATTGGTCTCACGGGAAGCAGCTCTGGGAAGCCTGCAAGCAGAAATACGAGCCATTGTGGATCGAGGGAGGAACGCACAGCAACCTGGAGTCGTACCCGGAGTACATCAAGCATCTCAAGAAATTCATCGCCACCCTCGAGCGGCATCAGGCTACGGCAGTCAACGATGCTCGGAACCTCCAGGAAGGTGTAGCGGATAAGCATACCCGGAAGCTGAGGGCCTACTTCTTGGATCACAAGGAGAGGAGACAGAGGAGAAGCGTCGACTGGTCATCGGAGAAATCACGGAAGCCCACCGCCGATAGCAATATTCACCCCGGAAAAGCTCGCAAAAGCATCCAATTG
>gnl_Utrgi_v4.1_Scf00158.g10942.t1
ATGGGGGCCGTGACCTCTGCTCTGGCGGCGAAGTTCGCGTTTTTTCCTCCGAATCCGCCCTCGTATGGATTGGTTTTGGATGAGGGGACGGGGAGGTTGAAGATGACGGAGGTGTCGGAGAAGGAAAACGTCGACGTTTTGAAAGTTAAGACGAACAGAGGAACGGAGATCGCCGCCTTGTTCGTCAGAAGCCCGACTGCGAAGCTTACATTGCTTTACTCTCATGGGAACGCTGCTGATTTGGGACAAATGTATGATCTTTTCACTGAACTCAGCATCCACCTCCGCGTTAATTTAATGGGATATGATTACTCGGGGTATGGACAGTCTACTGGGAAGCCTTCAGAGATGAACACTTACGCTGATATCCAAGCTGCTTATGAGTGTCTTAAAGAGACATATGGTGTTAAGGAAGAGGACCTGATATTATACGGGCAGTCTGTCGGAAGTGGACCTACCTTGGACTTGGCATCCCGACTGCCAAGATTACGAGCTGTTGTTCTCCACAGCCCCATCTTATCTGGACTCAGAGTTATGTACCCTGTCAAGCACACATACTGGTTTGACATTTACAAGAATATCGACAAGATCCCTCTGGTCCAAGCGCCAGTTTTGGTTATCCATGGCACTGATGATGATGTAGTCAACTGGTCTCATGGGAAGCAGCTGTGGCAGCTGTGTAGGCAAAAGTATGAACCCCTGTGGATCAAGGGTGGAAATCATTGCAACCTTGAGCTTTATCCAGATTATATAAAGCATTTGAAGAAGTTCATATGTGCTGTCGAGAAGTTGGGGCCTTATCGAGCATCAGACAACAGGGGCACGGATGGCCGGCCCAGAAACAGCACAGATCGAAGGTCAAGGTCAAGTACAGATCAAAGGGAAATGCCTAGAATGAGCAGAGACAGCACTGACAGGAGGGACAGATCTAGAAAAAGCGTGGATTACTCAGACAAGCTGAGTAATGTTGCAGAACAGCCGGAGAGATCAAGGAACAGCATCGACCGGTTTGGAGGGATCATGAGGTCTGCCGTTTTGTGCAACATCAACTGCTTCAAGCCGGTGTCT
>gnl_Vitvi_Genoscope.12X_GSVIVT01001076001
ATGGGCAATGTAACGTCGAATGTTGCTGCGAAATTCGCGTTTTTTCCACCAGACCCACCAACGTACGATGTGATCAGAGAGGAAGACGGGAGGCTGGTGTTCTCCGGGCTCACCGCAGACAAGAACGTGGATGTTCATTTGCTTGATACCAAGGGTGGAAGCAAGATTGTAGCCACCTTCTGGAGACACCCTTTTGCCAGATTCACGATTTTGTACTCCCATGGCAACGCTGCTGACCTGGGTCAGATGCAGGAGCTATTCATTGAGCTCAGAGCTCACCTCCGTGTCAACATCATGAGCTATGATTATTCTGGATATGGGGCTTCCACTGGTAAGCCATCTGAGTTCAACACATACTATGACATAGAAGCTGTATACAATTGTTTGAAGAGAGAATATGGACTTAAGCAAGAGGATGTGATTTTGTATGGCCAATCTGTTGGAAGTGGACCGACATTACACTTGGCTTCTCGGTCACCAAAGTTGAGAGGTGTTGTTCTTCATAGTGCCATCCTTTCAGGCATACGAGTCTTGTATCCTGTAAAGATGACATTTTGGTTTGATATTTTCAAAAATATAGACAAAATACGGCAAGTCAACTGCCCTGTTCTAGTAATACATGTGAGTTCCCCTTTTTTTGCAGCTGAATTTCTTTTTACATCTATAGTTTTATATATATATGTACATTTTATCTGTGGGGCTTACTGCCAATTGATAGAT
>gnl_Vitvi_Genoscope.12X_GSVIVT01003720001
ATGGGCAATGTAACGTCGAATGTTGCTGCGAAATTCGCGTTTTTTCCACCAGACCCACCAACGTACGATGTGATCAGAGAGGAAGACGGGAGGCTGGTGTTCTCCGGGCTCACCGCAGACAAGAACGTGGATGTTCATTTGCTTGATACCAAGGGTGGAAGCAAGATTGTAGCCACCTTCTGGAGACACCCTTTTGCCAGATTCACGATTTTGTACTCCCATGGCAACGCTGCTGACCTGGGTCAGATGCAGGAGCTATTCATTGAGCTCAGAGCTCACCTCCGTGTCAACATCATGAGCTATGATTATTCTGGATATGGGGCTTCCACTGGTAAGCCATCTGAGTTCAACACATACTATGACATAGAAGCTGTATACAATTGTTTGAAGAGAGAATATGGACTTAAGCAAGAGGATGTGATTTTGTATGGCCAATCTGTTGGAAGTGGACCCACATTACACTTGGCTTCTCGGTCACCAAAGTTGAGAGGTGTTGTTCTTCATAGTGCCATCCTTTCAGGCATACGAGTCTTGTATCCTGTAAAGATGACATTTTGGTTTGATATTTTCAAAAATATAGACAAAATACGGCAAGTCAACTGCCCTGTTCTAGTAATACATGTGAGTTCCCCTTTTTTTGCAGCTGAATTTCTTTTAACATCTATAGTTTTATATATATATGTACATTTTATCTGTGGGGCTTACTGCCAATTGATAGAT
>gnl_Vitvi_Genoscope.12X_GSVIVT01003990001
ATGGGTGGAGTTACTTCATCCATGGCTGCCAAGTTCGCCTTCTTTCCACCCAACCCACCATCTTACAAGCTCATCAGGGACGACCTCACTGGGCTGTTGCTTCTCAGTCCCTTCCCGCACCGTGAAAACGTGGAGGTGCTCAAATTGCCCACTCGTCGGGGCACCGAGATTGTGGCGGTGTATGTTCGGCACCCCATGGCGACCTCAACCCTTCTCTACTCTCATGGCAACGCCGCCGATCTGGGCCAGATGTATGAGCTCTTCATCGAATTGAGCATCCACTTGAGAGTTAATCTCATGGGGTACGATTATTCTGGGTACGGGCAATCATCTGGGAAGCCAAGTGAGCAGAATACATATGCAGATATTGAAGCTGTATACAAGTGTCTTGAAGAGAGTTATGGTGCAAAGCAGGAAGATATCATCCTTTATGGCCAATCTGTTGGGAGCGGCCCAACACTGGATCTTGCTGCTAGGCTGCCTCAGTTAAGAGCTGTTGTTTTGCATAGTCCTATACTTTCAGGTTTAAGAGTTATGTATCCTGTAAAGCGAACATACTGGTTTGACATTTATAAGAACATTGACAAAATTCCACTGGTTAATTGTCCTGTGCTCATCATTCATGGAACTTCAGATGAAGTAGTTGATTGTTCCCATGGCAAGCAACTCTGGGAACTGTGTAAAGAGAAGTATGAACCTCTATGGCTTAAAGGAGGGAACCACTGTGATTTAGAGCTCTATCCTGAGTATATCAGGCATCTCAAGAAATTTGTATCAACTGTGGAGAAATCGCCTTCCCAGAGGAACAGTTCTAGGAGAAGCACAGATCAGTTTGAGCAGTCTCGGAGGAGTACTGATGTTTTCGAGGTTTCAAGGAAAAGCACCGACCGGAGAGAGAAACCAAGGCAGAGCACTGACAGGCTTGAAAAACAGAAAAACCTGTCCAATAATGCTGATAAGCTAGAAAAGTTAAGAATGTCTTTTGACCAAATGGAAAGGTCTCGGAGAAGTGTTGATTGCCATGAGAAGTCCCGGAAAAGCATTGACCACCAACTGGAAAGAGCTCGGAAGAGTGTGGACCGATTGGAACGAATACGAACTGGG
>gnl_Vitvi_Genoscope.12X_GSVIVT01007588001
ATGGGGGGTGTGACTTCATCCATGGCTGCCAAGTTGGCTTTCTTCCCACCAAACCCTCCATCCTACAAGCTAATTACGGACGATGCCACCGGCCTCTTGCTCTTCAACCACTTCCCCCACCGCGAAAACGTCGACATTTTGAAGCTTCCGACGCGCCGCGGCACCGAGATCGTGGCCCTCTATGTGCGGTACCCCATGGCCACCTCTACGCTGCTCTATTCCCATGGGAATGCGGCTGATATCGGCCAGATGTACGAGCTCTTCATCGAGTTGAGCATTCACTTGCGGGTTAATCTCATGGGGTATGATTATTCTGGCTATGGGCAGTCTTCAGGAAAGCCAAGTGAGCACAATACTTATGCAGATATTGAAGCTGCATATAAATGTCTTGAAGAAAGCTTTGGTGCGAAGCAGGAAGACATCATCCTTTATGGTCAGTCTGTTGGAAGTGGGCCTACTTTGGATCTTGCAGCTCGTTTGCCTCGATTAAGAGCTGTTGTTTTGCATAGTCCAATACTCTCAGGCTTACGAGTCATGTATCCTGTGAAACGTACATATTGGTTTGATATCTACAAGAATATTGACAAAATCCCATTGGTGCAGTGCCCTGTACTAGTGATTCATGGCACAGCTGATGAAGTTGTTGACTGCTCTCATGGCAAGCAGCTTTGGGAACTCTGCAAAGAGAAGTATGAACCCTTATGGTTAAAAGGGGGGAATCATTGTGATCTGGAGCTGTATCCAGAATACATTAAACATCTCAAGAAGTTCATATCCACAGTGGAAAAATCACCTTCCCGGAGGAGCAGTGCAAGGAGAAGTGTAGACCGGCCAGAATATTCCAGGAAGAGTACTGATTACAAACCAAGGCGGAGCACTGACAGGCCTGAAAAACTGAAACTCTATGACTACAAGTCTAATGATGTTGACAAGCTTGAGAAGTTAAGAACCTCTCTTGATCAGGTAGAGAGATCTCGGAGAAGCGTGGAATACAATGATAAGTCTCGGAGAAGCATCAACCAACAGTTGGAAAGAGCACGGAAGAGCGTGGATTGGTTGGACAGAATACGTGCCGGA
>gnl_Vitvi_Genoscope.12X_GSVIVT01010118001
ATGGGGTCTGCGACGTCGTCGATGGCGGCCAAGTTTGCATTTTTCCCTCCTAACCCTCCTACGTATAAAGTAGTTTCCGATGAATCCACCGGAAAAATGAGACTCTCCGACGTGCCTCAGAGAGAGAACGTGGACGTGTTGAAGCTGTGCACGAAGAAAGGGAACGAGATAGTTGCAGTGTACGTGAAGAACCCTTCAGCGTCAGTGACAGTGCTCTACTCTCATGGCAATGCAGCTGATCTTGGTCAGATGTTTAACATCTTCGCCGAACTGAGTCTTCGTCTGGGGGTGAATCTCATGGGGTACGATTATTCTGGGTATGGACAATCCTCTGGAAAGCCAAGTGAGCAGGACACATATGCAGACATAGAGGCTGCTTACAGTTGCCTCGAAGACACCTATGGAGTGAAGGAGGAAGACATTATACTGTATGGGCAGTCGGTTGGCAGTGGACCTACTCTAGAATTAGCCACTTGTTTCGCTCGATTGAGGGCTGTTATTCTTCACAGTCCAATCCTATCTGGGCTTCGAGTCATGTATCCTGTGAAGCGAACATTTTGGTTTGATATCTACAAGAATATTGATAAAATTCCACTGGTGAATTGCCCTGTTCTGGTCATTCACGGAACGGATGATGAAATTGTGGATTGGTCCCATGGTAAGCAGCTGTGGGAGCTCTGTAAAGAGAAGTATGAACCTTTGTGGCTTAAAGGAGGGAACCACTGTAACTTAGAGCTCTATCCAGAGTACCTAAGGCATCTCAAGAAGTTCATATCAGCCATAGAGAAATTGCCATGTGCACAATATATATCTGGACAAAGTACAGATCAATCAGAGCGGTCTGTGAATTCCACAGACCATAGAGACAGGTCCAGAACAAGCACAGACCATAGGGAAAAGTCCAGATTAAGCAATGGGCAAAGAGAAAAATCTAGGCCAAGCACGGACAGCAGAGAGAAGTCCAGAGCCAGCACCGACCGGAGAGAGAAGTCAAGAAGGAGCTATGATCGATCAGGGAAAGCAAGGAACAGCATAGACCAGTCAGAGAGAGCGAGAAACAGCTTTGATCGCTTGGGAGATATGGTAAGATCAGTTGGGTTGTGCAATGTTGATTGTTTCAAGCAGACAGCCACAGAGGTC
>gnl_Vitvi_Genoscope.12X_GSVIVT01013058001
ATGGGGTGCATGGTCTCGCGTTTAGCGGCGAAATTCGCCTTCTTTCCGCCGTCGCCGGCGACGTACCAGGTGAAGAAGCGCGACGATGGCAGGCTCGTGGCGGTGTCCTCTTCGATGCCGATCCCACTTGCCGACGATAGTTCACTTGATGTTCTGCTTATCGATACCAAGCGTGGCAACAAGATCGTCGCTTTCTATCTGAGGAACCCTTATGCTCGCCTCACTCTTCTGTACTCTCATGGCAATGCTGCTGACCTTGGCCAGCTTTATGATCTCTTTGTTCAGCTCAAGGTCAATCTTAGAGTTAATCTCATGGGATATGACTATTCTGGCTATGGAGCCTCTACTGGTAAGCCCAGTGAATCCAATACTTATGCTGACATAGAGGCAGTTTATGAATGTCTTGAGACTGAGTATGGAGTTAGCCAGGAAGACTTAATTTTGTATGGGCAGTCAGTTGGGAGTGGGCCAACACTGCACTTGGCTGCTCAATTGCCAAGGCTGCGAGGTGTAGTTCTACATAGCGCCATTCTGTCTGGCCTTCGTGTGCTGTGCCATGTAAAGTTCACACTTTGCTTTGATATTTATAAGAATGTGAACAAAATTCGGAAGGTGAAGTGCCCTGTGCTAGTGATACATGGTACTGAAGATGATGTGGTAAATTGGTTACATGGCAATGGACTATGGAAAATGGCGAGAGAACCATATGAACCCTTATGGATTAAAGGAGGTGGGCACTGCAACTTGGAGATATATCCTGATTACATCCGCCATCTTTGCAGGTTCATCCAAGAAATGGAGAATATAACAACAGCAACTCGCCTAAAAAAGATCCGCGAAAGTCTTGGTGTTGGCCACATGAAGTGTGGCAGACAGTTCCCAGTATATGTATTTGACATGTCTGAACAATTGGACAAATACATTTGCTTAAGCTGCAGCCTCATA
>gnl_Vitvi_Genoscope.12X_GSVIVT01030994001
ATGTTTGAGCTCTTTGTGGAATTGAGCCTTCGTCTTCGAATCAATCTCATGGGGTATGACTATTCTGGCTATGGACAATCAACTGGAAAGCCATCAGAATGTAATACATATGCAGACATTGATGCAGTATATAAATGCCTTAAGGAGCAGTACGGGGTTAAAGATGAGCAATTAATATTATATGGTCAGTCTGTTGGTAGTGGTCCTACAATTGATCTTGCTTCACGTGTATCAAACTTGAGAGGTGTGGTCTTACATAGCCCAATTTTGTCTGGGTTGAGGGTCTTGTACCCTGTCAAACGGACATACTGGTTTGATATTTACAAGAATATTGACAAAATTGGTATGGTGAGATGTCCTGTTCTTGTAATTCATGGGACGGCTGATGAAGTTGTTGATTGTTCCCATGGGAAGCAGCTTTGGGAGCTTTGCCAGGAAAAGTATGAACCATTATGGTTAAGTGGAGGTGGACATTGCAATCTTGAGCTTTATCCAGAATTCATTAAACATCTGAAAAAATTTGTGCTGACTATTGGCAAATCGAAGGCGGCCACAAATGGTTCTAAAAAAACAGCAGTAGACTCTGACAGTCAGAGCAAGACATCTGAAAGTGGAACTTCAGATGCGTTTGAATTGAGCACTGACCTTCCAGAAGCATCTAGAAACAGTTTAGATAGTCGACTTGAGAAGTCAAAGAAGACGAACAAGCCTGAAAAATCTCGGATGAGCACTGACCATGTTGACAGGTTTAGGAGAAGAAAAGGCTTAGTCTGG
>gnl_Vitvi_Genoscope.12X_GSVIVT01036519001
ATGGGCGGGGTCAAGTCCTCCTTGGCCTCCAAGTTCGCGTTCTGCCCACCGAAGCCGCCATCGTACGGACTTGCGGTGGATGAGTCCACTGGGAGATTGACGATGTCGGGCGTGCCGTCGAGGGAAAACGTCGATATTTTGAAGCTGTGTACAAAAAGAGGGAACGAGATTGTGGCTATGTATATGAGGAACCCAGCTGCGACATTGACGCTGCTCTACTCGCACGGCAACGCGGCTGATCTGGGCCAGATGTATGAGTTGCTCAGTGAACTCAGTGTTCATCTCCCGGTTAACTTGTTAACGTATGATTATTCTGGATATGGGAAGTCAACTGGGAAGCCGAGTGAGCATAACACTTACGCTGACGTAGAAGCTGCATATAGATGCCTGGAGGAGATATATGGTGTGAAGGAGGAAGATGTTATCTTATACGGACAGTCACTTGGGAGTGGACCTACTATTGATTTAGCAGTCCGGTTATCAAGATTGAGGGCTGTAGTTCTCCACAGCGCAATCTTGTCTGGACTTAGAGTCCTGTATCCAGTGAAACGGACATATTGGTTTGACATTTTCAAGAATATTGATAAGATACCGCTGGTCAAGTGTCCTGTTTTGGTAATTCATGGAACTGCAGATGATGTTGTGGATTTCTCTCATGGTAAGCAGCTTTGGGAGCTTTGTAAAGAGAAATATGAACCATTATGGATTAAAGGAGGGAATCATTGTGACTTGGAGCTTTACCCACAGTTCATCAGGCATCTCAAGAAGTTCATATCAGCAATGGAGAAATCAGCACACCTGATAAATTGTTCAGGGCCAGTTGCAGACCTTTCAGGGAATCCCCAGAATAGCACAGATTGTATAGAAAAATCCAGACAAAGTATAGATCAGAGAGAGAAGACTAGAACCAGTACTGACAAGAAAGAGAAGGAGAAAGCATGTGCTGGAACAGACCAACCAGAGAAAGCAAGAAAAAGCATTGATCGCTTAGGAGGCATGATGAGATCAGTTGGATTGTGCAATATCGGTTGTTTCAAGCATAATGTATCTGGTGGC
>FraveV4A2_1g01310.t1
ATGGGCAATGTAACGTCTGGTGTGGCTGCAAAGTTTGCGTTTTTTCCACCAGACCCGCCGACGTATCATGTGTCGAAAGACGAGGGAGGGAAGCTTGTGTTCTCTGGAGTCTCGGCTGATAAGAACATGGAGCCTCATTTGCTTGAGACCAAAGCCGGAAACAGAGTCGTGGCCACGTTTTGGAAGCACCCTTTTGCAAGGTTCACCATTCTTTACTCGCATGGCAATGCTGCTGATTTGGGTCAGATGCATGAGCTCTTCATTGAGCTCAGGGCTCACCTCAGGGTTAATATTATGAGCTACGATTATTCAGGATATGGAGCATCCAGCGGTAAGCCATCCGAGTTCAACACCTATCACGACATAGAAGCTGTGTACAATTGCTTGAAGACCGAATATGGAGTAAAGCAAGAAGATTTGATACTTTACGGCCAATCTGTTGGAAGCGGACCAACACTGCACATGGGTTCTCGGTTAAAGAGACTGAGAGCTGTTGTTCTTCATAGTGCAATCCTCTCAGGCATACGAGTTTTATATAATATCAAAGTGACATTTTGGTTCGACATTTTCAAAAATATAGACAAAATACGGCATGTCAGCTGCCCAGTTTTAGTTATACATGGAACAGAAGATGACATTGTCGATTTGTCCCATGGGAAGCGTCTATGGGAACTTTCCAAAGAAAAATACGACCCCTTATGGGTCAAGGGCGGAGGCCATTGCAACCTAGAAACGTATCCAGAGTACATTAAGCACTTACGCAAGTTCATCAATGCGATGGAGAAACTCTCGCTCTCGAATCCATCGAAGAAAGAACAGACTCCTACCCCGAGTATGGAATTAAAACACAACAAGTGCTTGAGATTTTCCAAAAAA
>FraveV4A2_4g29030.t1
ATGGGGTCTGCAACATCGTCTATGGCTGCAAAGTTTGCATTTTTTCCACCAGATCCTCCATCATATAACATATTCGTCGAAGAACCTACTGGGAAGATGAGGATCTCTGATGTTCATCCCAGAGAAGATGTGGACGTTATGACGATCAACACCAAGAAAGGGAATGAGATTGTTGCCTTGTTTATCAAAAATCCATCTGCTTCACTCACTATGCTCTACTCTCATGGAAATGCTGCTGATATTGGCCAGATGTACCACGTTTTCAGTGAGCTTAGTGTTTATCTGGGTGTTAATCTAATGGGGTATGACTATTCTGGTTACGGACAATCTTCTGGAAAGCCAAGTGAGCAGGACACATATGCAGACATAGAGGCTGCATATAAATGCCTTGAAGAAACCTATGGTGTAAAGGAGGAAGATGTCATATTGTACGGACAGTCAGTTGGAAGTGGACCTACTTTGGATTTGGCTGCTCGTTTGCCTAATCTGAGAGCTGTGGTTCTTCACAGTCCAATACTTTCTGGTCTTCGAGTAATGTACCCTGTTAAGAAAACATTCTGGTTTGACATTTACAAGAATATTGATAAAATGCCACTCGTCAATAGCCCGGTTTTGGTGATTCATGGAACTGAAGATGATGTGGTGGATATCTCCCATGGTAAGCAGCTGTGGGAGCTTAGCAAAGACAAGTATGAACCTTTGTGGCTTAAAGGAGGTAACCATAGTAACCTGGAACTCTATCCAGAGTACTTGAGGCATCTCAGGAAGTTCATATCTGCCGTTGAGAAGCTACCACGACACCGGAATCTAACTGAGCTGAGTCCTCTCAAGACAATAGATGACAGCAAAAAGGCAAGATCAAGCAGTGGAAAGAGGGACAAGGCTAGGTGGAGCACCGGGCAGCTGAGAGAAAAATCAAGAAGGAGCACAGAGAATAGAGAGAAACCGTGGTCAAGAAGCAGTACTTATAGTAGAGAAAAATCGGGGAGAAAACAAAGTGTGGATCGATCTGGGAAGGCAAGGAATAGCACAGACTCGGATAGAGCAAGAAACAGCTTCGACCGCTTGGGAGATATGGTGAGATCAGTTGGATTGTGCAATGTTGATTGTATGAAGCCAGCAGCTTTCGAAAATTTCGATGCT
>FraveV4A2_5g06791.t1
ATGGGTGGGGTTACCTCATCCATGGCTGCAAAGCTTGCTTTTTTCCCACCAAACCCACCTTCCTACAAGGTCATTAAGGACAACCCAACTGGGCTCTTGCTCATGGACCCTTTTCCCCACCGTGAAAACGTCGACGTTTTGAAGTTTCCGACTCGCCGCGGCAATGAGATCGTGGCCGTCTATGTCCGCCACCCAATGGCCACATCCACCGTTCTGTATTCTCACGGCAACGCTACTGATATAGGCCAGATGTATGAGCTCTTCATTGAATTGAGTATCCACCTGCGTGTTAATCTCATGGGGTATGATTACTCTGGATATGGGCAGTCATCTGGCAAGCCAAGTGAACATAATACTTATGCAGATATTGAAGCTGCGTATAAGTGTCTTGAAGAGAGGTATGGTGCCAAGCAGGAGAACATAATCCTCTATGGTCAATCTGTTGGAAGCGGTCCTACTGTTGATCTTGCTGCCCGTTTGCCTCAACTAAGAGCAATTGTTCTGCATAGTCCGATATTATCAGGGTTAAGAGTCATGTATTCGGTGAAGCGCAGTTATTGGTTTGACATCTACAAGAACATTGATAAGATCCCTCTGGTGAAATGTCCTGTGCTGGTAATACATGGAACATGTGATGAAGTAGTTGACTGCTCGCACGGCAAGCAACTCTGGCTACTGTGCCAGGAGAAATACGAACCTCTATGGCTTAAAGGTGGAAATCACTGCAATTTGGAACTCTTCCCGGAATATGTTAGACATCTCAACAAGTTCATATCCACTGTTGAAAAAGCTCCTCCATGCAAGTTGAGTTCAAGGAAAAGCACAGACTGTGTTGAACGTCCTAGGCGTAGTGTTGAATATCCTAGGCACAGTGTTGATTACTGTGAGCTTCCGAGGAAGAGTACTGATAAGAGAGAAAAATCAAGGAAAAGCACGGATAGACGACCTGAAAAGCTGAGAGTTAACGAGTACAAGTTAAATAACAGTGACAAGCTAGAGAAGTTTAGAATTTCTGTCGATCAGATAGAGAGGTCCCGAAGGAGCGTCGAATACCATCATGAGAAGTCATCTAGGAGAAGCGTGGACCATCAGCTAGAAAAACCAAGGAGAAGTGTCGACTGGCTGGACAGAATTCGAGCCGGG
>FraveV4A2_5g23110.t1
ATGGGGTGCATGTGCTCTACCTTGGCTTCCAAATTCGCCTTCTTCCCTCCATCTCCCCCAACCTACAAGATCCTCCACCCTGAAAACAACGACGGCAAGCTCACCGTCGTAGCCTCCCCCTCCTCCACCACCACCTCATTCCCTCTGCCTCACGCCCAGGACAACTCCCTCGACGTTTTGCTCATTGACAACAAACGTGGCTCCAAGATTGTCGCCTTCTATCTTCGAAACCCATATGCTCGTCTCACTCTGCTTTACTCTCATGGCAATGCTGCTGACCTTGGTCAACTCTATGATCTCTTTGTCCAGCTCAAGGTCGCTCTCAGGGTCAATCTCATTGGATATGACTATTCTGGCTATGGATCCTCTACTGGCAAGCCAAGTGAGGAAAACACATATGCTGACATAGAGGCAGTATATGAGTGCCTTGAGACTGAATATGGAGTTAGCCAGGAAGATTTGATCTTGTATGGGCAGTCAGTTGGAAGTGGACCAACACTCCACTTGGCATCTAAACTACCAAGATTAAGGGGTGTAGTTCTGCACAGTGCAATTCTCTCTGGCCTTCGTGTTGTCTGCCATGTTAAATTTACATTCTGCTTTGACATTTATAAGAACATCAATAAAATCAAGAACGTGAAGTGCCCTGTGCTAGTGATACATGGTACAGAAGATGATATTGTGAATTGGTTACATGGCAATGGACTGTGGGAAATGGCAAGGGATCCGTATGAGCCTCTATGGATTAAAGGAGGTGGGCACTGCAACTTGGAGCTTTACCCTGATTACATCCGCCATCTTTGCAGATTTGTCCAAGAAATGGAGAACATAACCACTGAAATCCGTCTAAAAAAGATCCGGCAGAACATGCATGTGCACAAGAGATCATGTGCAAGCCATTGCTGCAGAATTAAAGTCTGCCGACCTAAATGCCCTGAATGTTCTATGCCAAAATGTGTAAAATGCTCCTGGCGCCCAAAATGCTCCTCATGCTGCTGGAAGCCGAAATGCTCCTCTTGCTGGAAGCCGAAATGCTCCTCTTGCTGGAAGCCGAAATGCTCCTCATGCTGGAAGCCGAAATGCTCCTCTTGCTGGAAGCCGAAATGCTCCTCTTGCTGGAAGCCAAGCTGCATAAAATGTTGCTGGCGGCCCAAATCCCTGAAATGTGCAGGACCAAGCTGCTGCATTACATGTTTTCAGTGGCGGTGCTGTGTAGGAGGAACACAAAGTGGGTTAGACAGGAGGCAGGATGGC
>FraveV4A2_6g46130.t1
ATGGGGGCGGTGACGTCATCGATGGCGGCGAAGTTCGCGTTCTTCCCGCCGCAGCCGCCGTCGTACGGGGTGGAGGAGGAGGAGGAGAGCGGGAAGCTGAGGATGACGGGGGTGCCGGCGAGGTCGAACGTCGACGTTTTGAAGCTGAGGACGAAGAGGGGAAACGACGTCGTCGCCGTTTACTTTAAGAACCCGGCGGCGAAGCTCACCGTGCTGCACTCCCACGGTAACGCGGCTGATCTGGGCCAGATGTATGAGCTCTTCAGTGAGCTCAGTCTTCACCTCAGAGTCAACTTGTTGGGGTATGATTATTCTGGGTATGGACAATCTACTGGGAAGCCGAGTGAGCAGAACACTTATGCAGACATAGAAGCTGCGTATAGATGTCTCGTGGAGAAGTACGGTGCAAAGGAGGAGGATGTAATTTTATACGGGCAATCAGTTGGCAGTGGGCCTACTCTAGATCTGGCAACTCGCTTACCGAAATTAAGGGCAGTGGTTCTTCACAGCCCGATCATGTCTGGCCTTCGCGTCATGTATCCGGTGAAGCGATCGTACTGGTTTGACATTTACAAGAATATTGACAAAATACCATTGGTCAATTGTCCTGTTTTGGTTATCCATGGGACAGCTGATGATGTGGTGGATTGGTCACATGGCAAACAACTTTGGGAACACTGTAAGGAGAAGTATGAGCCATTGTGGATAAAAGGAGGGAACCATTGTGACCTAGAGCTCTACCCACAGTACATCAAGCATTTGAAGAAGTTTGTATCAGCTGTTGAGAAGTATCCACGCCTTAAAAAGGGATCTGCACCAGTTTCGGATCAACCAGAAAAGCCCCGGGGAAGCACCGACATCAGGGAGAAATCTTTGGCCAAGACAGATCATAAAGATGTTTCCAGAACAAGTACTGACCATAGAGAAAACCCTAGGGTAAGCACAGACTGCAGAGAGAAGTCAAGGGCCAGCACTGATAAGAGAGATAGATCAAAAAAGATTATGGATCAACCTGAAAAGCCAAGTAATAGCGTGGATCAGCCAGATAAAGCAAGGAATAGCATTGACCGCTTCGGGGAGATGTTCAGATCAGTTGGCTTCTGCAATATTGATTGTTTTAGGCCCACGGCAACCAGTGTA
>FraveV4A2_6g52100.t3
ATGGGTGGCGTGACGTCATCCATGGCGGCCAAGTTCGCGTTTTTCCCGCCGAACCCACCGTCGTATAAGCTGATCACCGACGAGCCGACGGGGCTGTTGCTGCTGAGCCCATTTCCCCACAGAGAAAACGTGGAGGTTCTGAAGCTGCCGACTCGTAGAGGCACTGAGGTGGTGGCTATTTACATTAGGCACCCTTTGGCTACTTCCACTCTGCTTTACTCTCACGGCAACGCCGCCGATCTGGGTCAGATGTATGAGCTCTTCATCGAGCTGAGTATCCACTTGAGGGTTAATCTCATGGGGTATGACTATTCAGGGTATGGGCAATCATCTGGAAAGGTCTGCTGCAGAATTGAGCACTTATCTATTCTGTTAACTCCGGTCCATTTCATAAGTTGCTTGTTTTTTTTTTTTTTTTTTTTTTTTTTTTTATCACAATGGATTGTGGAAGGCTCATATTTTGTTTATATGTTCCAGGCAAGTGAGCAGAATACATACGCAGATATTGAAGCTGCATATAAGTGTCTTGAAGAAAGCTATGGTACCAAGCAGGAAGATATCATTCTCTATGGTCAATCTGTTGGAAGTGGCCCGACTTTGGATCTTGCTGCTCGGTTGCCTCAGTTAAGAGCTGTTGTCCTGCATAGTCCCATACTATCTGGTTTAAGAGTCATGTATCCTGTAAAGCGCACATACTGGTTTGACATTTATAAGAATATTGATAAAATTCCACTGGTCAGTTGTCCTGTTCTCATCATTCATGGAACTGCAGATGAAGTAGTTGATTGCTCTCATGGCAAGCAACTGTGGGAGCTATGTAAAGAGAAGTATGAACCGCTATGGCTTAAAGGAGGCAATCACTGTGATTTAGAACTGTATCCTGAGTACATTAGGCATCTGAAGAAGTTCATATCAACTGTCGAGAAGTCTCCGTCCCAAAGGTTCAGTTCTAGGAGAAGCACAGACCAGTTTGAGCAGCCTCGGAAGAGTACTGATGTTTACGAAGTTTCTAGGAAGAGCACTGATCGAAGAGAGAAACCAAAGAAGAGCACCACTGATAGACCTGAGAAACTGAAAAACCAGTTCATTAGTGCTGATAAACTAGAAAAGTTAAAATTGTCCTTAGACCATATGGACAGGTCTCGGAGAAGCGTGGACTGCCACGAGAAGTCCAGAAAAAGTGTTGACCACCAATTGGATAGAGCGCGGAAGAGTGTGGATCGATTGGATAGAATACGATCTGGG
>FraveV4A2_7g12140.t1
ATGGGTTTGATGCATGCTATGTTTTCTTCACTTGCATCTCGTTACATGTTTCACCCTCCGGAGTTACCGTTCTACACACTGAATGAGGAGGAAGGGAGCAAGAAGCTAAAGCTACGGTTGAGACATATTTTGAACCCAAACATTCCTAGTTGTAAGCCAGAGTATTTAGAAACTCTAGACATCTTTAAGATCAGAACCAAGAGAGGGAATGATATTGTGGCACTGTATGTTAAGAACCCCTCGGCGTCGTTGACTATTCTATACTCGCACACTAATGCAGAAGATTTGGGTGTTCTATTGAGGGACAAAAGCTTCAGGGAGCTCAGCAATGACCTTGGAATGAATGTGATGGTGTATGATTACTCCGGTTACGGCCAATCAACTGGGAAGCCAAGTGAGAAAGACACTTATGCAGATATAGAAGCTGCGTATGGATGCCTTGTGGACAGGTATGGTGCAAAGGAGGAAGATGTTATCTTATATGGGAGATCCATTGGTTCTGGACCAACAATAGACCTTGCAACCCGGTTGCCGAAACTGAGGGGTGTGGTTCTTGAAAGTGGTATCACATCTGTCTTTCGGGTTGCATCTCTTGCATTTTGTGGCGTAGTGTCGAAGCGACGATCATATTCGTTTGACATATATAAGAACCTAGAGAAAATAGCTTTGGCTAGTTGTGGTGATTCATGGAACAGA
>Maldo_HF_03151
ATGGATGCTTCTCTGCTTCCACATTATCTGTTCATGCTAGTATTCTTTGAAATTTCAACATTTGATTGTTCCAGTAAACAACGGCGTTATGACTATTCGGGATATGGAGCATCCACTGGTAAGCCATCTGAGTTCAACACATACTATGACATAGAAGCCGTGTACAATTGTTTGAAGAGCGACTATGAAATTAGACAGGAGGATTTGATAGTGTATGGCCAATCTGTTGGAAGCGGACCAACACTGCACTTGGCTTCTCAATTGAAAAAACTCAGAGCCGTTGTTCTTCACAGTGCCATCCTTTCAGGCATACGAGTCTTGTATCCTGTCAGGTTGACGTTTTGGTTCGACATTTTCAAATTTGTTAATCTATGGTTTGAAACCGTT
>Maldo_HF_16255
AGGGAGATCGTGAGTGCGTGGAGGCGAAGGCATTGTGGGGTGCGGGAGCAACTGCGGCGGAGGAGGGACTGGATCTCTTCCATTTATCTGTGGGTGTATCATCAGTCTCGACGTTGCACTCCGACGAGAGTTGTTGAGTTCGAAGCCAGATCCGCCGGTAATACACCACGGTGGAACTGCTCTTACGCCCTCCTCACTCTGCTTTACTCGCATGACAATGCTGCTGACCTCGGCCAGCTCTATGACCTCTTTCTCCAGCTCAACCTCTCTCTGCGGGTCAATCTCATTGGGTATGACTATTCTGGCTATGGAGCCTCTACTGGCAAGCCTAGTGAAACAAATACATATGCTGACATAGAGGCAGTATATGAGTGCCTTGGGACCGAGTACGGAGTTAGCCAGGAAGATTTGATCTTGTATGGGCAGTCAGTTGGAAGTGGACCAACACCGCACTTGGCAGCTAAGTTGCCAAGGCTGCGGGGTGTAGTTCTGCATAGTGCAATTCTTTCCGGGCTAAGTTGCCATGTGAAATTCACATTCTGCCTTGACGTTTATAAGAGCAACTCACTGAAGCTCGTTCTGTTCCTATTCTATGCTATTCGCCATTCTGATGGTGTGCAGAACTTCAATAAAATTAAGAAAGTGAAGTGCCCGGTGCTAGTAATACATGGTACAGATGATGATATCGTGAATTGGTTACATGGTAATGCGCCGTGGAAAATGGCAAGGGATCCATATGAGCCTTTGTGGATTAAAGGAGGTGGGCACTGCAACTTGGAGCTTTACCCTGATTACATCCGCCATCTTTGCAGGTTTATCCTAGGAATAGAGAACATAACCACAGAAATTCGTCTAAAAAAGATTCGACAGAATATGCATTTGCAGAAGAAAAGATCATGTGCAATTTGTGCAAGCATGTGTTGTAGAATAAAACTCTACCAACCTAAATGCCCTGAATGTTCAAGACCGAAGTGTCTAAAATTTCCTACATGCTGGAAGCCTAAGTGCATAAAATGTAGTTGGCGACCCAAATGCCCGAAATGTGCAGGACCAAGCTGCTGCTTTAGAAGCGTCACTGGCGATGCTGTGGTTGTGACATTATATGAACTTACTTTCGGATCAATGGCAGAGGGTGGCAAACTCGGAACCTCTTCAAACGTCAGGGAAGTTAAGTACGAC
>Maldo_HF_18416
ATGGGCAACGTTACGGCGGGCGTGGCGGCCAAGTTTGCGTTTTTCCCGCCGGACCCGCCGACGTACGACGTGTCCAAGGACGAGGGCGGGAAGCTGGTGTTCTCCGGCGTGACGGCGGACAAGAGCATGGAGGTGCATTTGCTGGACACGAAGGGCGGGAACAAGATCGTGGCGACGTTTTGGCGGCACCCGTTCGCGCGGTTCACGCTGCTATACTCGCATGGGAATGCGGCGGACTTGGGGCAGATGCACGAGCTCTTCATTGAGCTCAGGGCTCACCTGCGTGTCAATATTATGAGTGATGCGAAAGCCTTCCCGGATGTACTTAACATGGTTTTCTTTGTCGCAGTTATGACTATTCGGGATATGGAGCATCCACTGCCATCTGAGTTCAACACATACTATGACATAGAAGCCGTGTACAATTGTTTGAAGAGCGACTATGAAATTAGACAGGAGGATTTGATAGTGTATGGCCAATCTGTTGGAAGCGGACCAACACTGCACTTGGCTTCTCACTTGAAAAAACTCAGAGCCGTTGTTCTTCACAGTGCCATCCTTTCAGGCATACGAGTCTTGTATCCTGTCAAGTTGACGTTTTGGTTCGACATTTTCAAAAATATAGATAAAATACGGCATGTCAGCTGTCCGGTTTTAGTTATTCATGGAACGGAGGATGAAATTGTTGACTTGTCCCACGGAAAGCGTTTGTGGGAACTATCCAAGGAAAAATATGATCCATTATGGGTGAAGGGTGGAGGCCACTGCAACCTCGAAACATTTCCCGACTACATTAAGCACTTACGCAAGTTCATAAACGCAATGGAGAAACTCGCGCTCGCAAAACCACAACAGGAGAAGAAACAACTCACTTCTGACGGAAGCATCACAGAAGTAAAACACAACAAGTGCTTGAGATTTAGAAAGAAG
>Maldo_HF_27030
ATGGATGCTTCTCTGCTTCCACATTATCTGTTCATGCTAGTATTCTTTGAAATTTCAACATTTGATTGTTCCAGTAAACAACGGCGTTATGACTATTCGGGATATGGAGCATCCACTGGTAAGCCATCTGAGTTCAACACATACTATGACATAAAAGCCGTGTACAATTGTTTGAAGAGCGACTATGAAATTAGACAGGAGGATTTGATAGTGTATGGCCAATCTGTTGGAAGCGGACCAACACTGCACTTGGCTTCTCAATTGAAAAAACTCAGAGCCGTTGTTCTTCACAGTGCCATCCTTTCAGGCATACGAGTCTTGTATCCTGTCAGGTTGACGTTTTGGTTCGACATTTTCAAATTTGTTAATCTATGGTTTGAAATCGTT
>Maldo_HF_30260
ATGGGCAATGTTACGGCGGGAGTGGCGGCCAAGTTTGCGTTTTTCCCACCTGACCCGCCGACGTACGACGTGTACAAGGACGAGGGAGGGAAGCTGGTGTTTTCCAGCGTGACGGCGGACAAGAACATGGAGGTGCATTTGCTGGACACGAAGGGCGGGAACAAGATCGTGGCGACGTTTTGGCGGCACCCTTTAGCGCGGTTCACGCTGCTCTACTCGCATGGGAATGCGGCTGACTTGGGGCAGATGCACGAGCTCTTCATTGAGCTCAGGTCTCACCTGCGTGTCAATATTATGAGCTATGACTATTCGGGCTATGGAGCATCCACTGGTAAGCCATCTGAGTTCAACACATATTATGACATAGAAGCCGTGTACAATTGTTTAAAGAACGAGTATGAAATAAGACAGGAGGATTTGATAGTTTACGGCCAATCTGTTGGAAGTGGACCAACGCTGCACTTGGCTTCTCGCTTAAAAAAACTGAGAGCCGTTGTTCTTCACAGTGCCATCCTTTCAGGCATACGAGTCTTGTATCCTGTCAAGTTGACGTTTTGGTTCGACATTTTCAAATTACTTGAATTTTTATTGACAAGCCCTGTGCAATGTTTTCAGAATATAGACAAAATACGGCATGTCAGCTCTCCGGTTTTAGTTATTCATAAATTACAGCAAGATTCTGAATTTCCTAAACATGGAACAGAGGATGAAATTGTTGACTTGTCCCACGGAAAGCGTTTGTGGGAACTATCCAAAGAAAAGTACGATCCATTATGGGTGAAGGGCGGAGGCCACTGCAACCTTGAAACATATCCCGAGTACATTAAGCACTTACGCAAGTTCATAAACGCAATGGAGAAACTCTCACTCACAAAACCACAACAGGCGAAGAAACAACTCACTTCTGATGGAAGCATCACAGAAGTAAAACACAACAAGTGCTTGAGATTTGGAAAGAGG
>Maldo_HF_32310
ATGGGCGGAGTGACCTCTTCGATCGCAGCCAAGTTCGCTTTTTTCCCGCCGAGTCCGCCGTCGTACACAGTCGTCGCCGACGAGTCGTGTGGAGGGAGGCTCCACATTCCGGAGGTGCCGAGGAGGGACGACGTGGATGTGCTGAAGCTCAGGAATCGCCGGGGGAATGAAATCGTGGCCGTACACGTCAAGCACCCCAAGGCCTCTGCAACTATGCTTTATTCCCATGGAAATGCTGCTGATTTGGGGCAGATGTTCGAGCTTTTCGTCGAATTGAGTGCTCGCCTTCGGATTAATTTGATGGGGTATGATTACTCTGGTTATGGACAGTCAACTGGAAAGGCAACTGAGTATAATACGTATGCAGACATTGATGCAGCTTATAAATGCCTCAAGGAGAAATACGGGGTCAAAGATGAACAACTAATATTATATGGTCAGTCTGTTGGTAGTGGTCCCACTGTTGATCTTGCATCACGTTTACCAACCTTGAGAGGTGTGGTATTACACAGTCCCATTTTGTCTGGGCTGAGGGTGTTGTACCCTGTCAAGCGGACATACTGGTTTGATATTTACAAGAATATCGACAAAATTTCAATGGTGAACTGTCCTGTCCTGGTTATACATGGGACAGCAGACGAGGTTGTAGATTCGTCCCATGGGAAGCAGCTTTGGGTGCTTTGCAAGGAAAAGTATGACCCTTTATGGCTCAGTGGAGGTGGGCACGGCAATCTTGAGCTTTACCCAGAATTTATCAAACATCTAAAGAAATTTGTACACAGCCTTGGCAAGTCAAAATCGACCACAAATGGTTCTAGAACAAGTACAGTAGATTCTGAGAACGAGAACAAACCATCTGAAACCGGTACTTCGGATTCATGTGAAGCGGGTTCTGATCGTCCTGAAGTTTCTAGAAACAGTTTAGATAGTCGACTAGAGAAGTCTAAAAAGTCGAACAAGCCGGAAAAGTCTCGGATGAGCACTGACCGAGCCGACACGTTTAGGAGAAAGAAGGGTTTAGCGTGG
>Maldo_HF_33032
ATGGGTGGGGTGACGTCGTCCATGGCGGCCAAGTTTGCCTTTTTCCCACCGAACCCACCTTCCTACAAGCTCATCACAGACGACCACACCGGCCTTCTGCTTCTCAGCCCCTTCCCTCACCGGGAAAACGTGGAGGTTCTGAAACTGCCGACCCGCCGTGGCACTGAGGTTGTGGCCATCTACATTCGCCACCCTTTGGCCACTTCTACTCTGCTCTACTCCCACGGCAACGCCGCCGATCTGGGCCAGATGTACGAGCTCTTCATCGAATTAAGCATCCACCTGCGCGTCAATCTCATGGGGTACGACTATTCGGGGTATGGGCAATCAACTGGAAAGGCAAGTGAGCAGAATACATATGCAGATATTGAAGCTGCATATAAGTGTCTTGAAGAATGCTATGGTACTAAGCAGGAAGATATCATTCTCTATGGCCAATCCGTTGGAAGTGGCCCCACGTTGGATCTTGCTGCTCGGCTGCCTCAGTTAAGAGCTGTTGTCTTGCATAGCCCCATACTTTCTGGTTTAAGGGTCATGTATCCTGTAAAGCGTTCATACTGGTTTGACATTTATAAGAATATCGATAAAATTCCACTGGTCCATTGTCCCGTTCTCATCATTCATGGGACTGCGGATGAAGTAGTCGATTGTTCTCATGGCAAGCAACTCTGGGAACTGTGTAAAGAGAAATATGAACCACTGTGGCTTAAAGGAGGAAACCACTGTGATTTAGAGCTCTATCCTGAGTATATCAGACATCTCAAGAAGTTCATATCAACCGTTGAGAAGTCTCCTTCCCAGAGATACGGTTCTAGGAGAAGCACAGACCAGTTTGAGCAGCCTCGGAAGAGTACTGATGTTTATGAAGTTTCAAGGAAGAGCACAGATCGAAGGGAGAAACCGAGAAAGAGCACTGATAGGCCTGAAAAACTAAAAAATCAGTTCATCAGTGCTGATAAACTAGAAAAACTAAGAGTATCTTTTGACCACATGGAAAGGTCGCGGAGAAGCGTGGACTGCCATGAGAAGTCTAGAAAAAGTATCGACCACCAAATGGACAGAGCACGGAAGAGTGTGGATCGATTGGATAGAATACGAACTGGG
>Maldo_HF_36794
ATGGGCGGAGTGACCTCTTCGATCGCAGCCAAGTTCGCGTTTTTCCCGCCGAGTCCGCCGTCGTACAGAGTCGTCGCCGACGAGTCGTGTGGAGGGAGGCTCTACATTCCGGAGGTGCCGAGGAGGGAAGACGTGGATGTATTGAAGCTCAGGACTCGCCGGGGAAATGAAATCGTGGCCGTACACGTCAAGCACCCCAAGGCCTCAGCAACCATGCTTTACTCCCATGGAAATGCTGCTGATTTGGGGCAGATGTATGAGCTTTTCGTCGAATTGAGTGCTCGCCTTCGGATTAATTTGATGGGGTATGATTACTCTGGTTATGGACAGTCAACTGGAAAGGCAACTGAATATAATACATATGCGGACATTGATGCAGCTTACAAATGCCTCAAGGAGAAATACGGGGTCAAAGATGAACAACTAATATTATATGGTCAGTCTGTTGGTAGTGGTCCCACTGTTGATCTTTCATCACGTCTCGCAACCTTGAGAGGTGTGGTGTTACACAGTCCTATTTTGTCTGGGCTGAGGGTATTGTACCCTGTCAAACGGACGTACTGGTTTGATATTTACAAGGGGACAGCAGACGAGGTCGTAGATTCGTCCCATGGGAAGCAACTATGGGTGCTTTGCAAGGAAAAGTATGAGCCTTTATGGCTCAGTGGAGGTGGACACTGCAATCTTGAGCTTTACCCAGAATTTATCAAACATCTAAAGAAATTCGTACACAGCCTCAGCAAGTCAAAATCGACCACAAATGGTTCTAGAACAAGTACAGTAGATTCTGAGAACAAGAACAAACTATCTGAAACCGGTACTTCGGATTCAACTGAAGTGGGTTCTGATCTTCCAGAAGTTTCTAGAAACAGTTTAGATAGTCGACTAGAGAAATCTAAAAAGTCGAACAAGCCCGAAAAGTCTCGGATGAGCACTGACCGAGTCGACACGTTTAGGAGAAAGAAGGGATTAGTGTGG
>Maldo_HF_37284
ATGGGGTGCATGTTGTCTCAGGTAGCAGCGAAATTTGCCTTCTTTCCGCCATCTCCACCGACCTACAAGATCCAAAAGCGGGAGCGCGACGGCAAGCTCAGCGCAGTAGCAGCATCGGCCACCACCAACACCACGTCGTTGCCGGCTGTTCCACCTGATAACAAATCCTTGGACGTGTTGGTGATTGACACAAAGCGGGGGAACAAGATCGTTGCTTTTTATCTGCGAAACCCTTATGCCCGCCTCACTCTGCTTTACTCCCATGGCAATGCTGCTGACCTCGGCCAGCTCTATGACCTCTTTCTCCAGCTCAGCCTCTCTCTGCGCGTCAATCTCATTGGGTATGACTATTCTGGCTATGGAGCCTCTACTGGCAAGCCTAGTGAAAAAAATACATATGCTGACATAGAGGCGGTATATGAGTGCCTTGAGACTGAGTATGGAGTCAGCCAGGAAGATTTGATCTTGTATGGGCAGTCAGTTGGAAGTGGACCAACATTGCACTTGGCAGCTAAGTTGCCAAGGCTGAGGGGTGTAGTTCTGCACAGTGCAATTCTTTCCGGCCTCCGTGTTCTTTGCCATGTGAAATTCAAATTCTGCTTTGACATTTACAAGAACATCAATAAAATTAAGAAAGTGAAGTGCCCCGTGCTAGTAATACATGGTACAGACGATGATATTGTGAATTGGTTACATGGCAATGCGCTGTGGAAAATGGCTAGGGATCCGTATGAGCCTTTGTGGATTAAAGGAGGTGGACACTGCAACTTGGAGCTTTACCCTGATTACATCCGCCATCTTTGCAGGTTTATCCTAGAAATGGAGAACATGACCACAGAAATCCGTCTCAAAAAGATTCGGCAGAATATGCGTTTGCAGAAGAAGAGATCGTGTGCAATGTGTGCAAGCATGTGTTGTAGTATAAAACTCTGCCGACCTAAATGCCCCGAATGTTCAAGGCCAAAGTGTCTAAAATGTCCTCCATGCTGGAAGCCAAAGTGCGTAAAATGTTGTTGGCGACCGAAATGCCCAAAATGTGCAGGATCAAGCTGCTGCTTTAGAAACGTTAACTGGCGGTGCTGTGGTAGCGGTTTAAACGGCGAGCAGGATGGA
>Maldo_HF_38952
ATGGGTGGGGTGACGTCGTCCATGGCGGCCAAGTTCGCCTTTTTCCCACCGAACCCACCTTCGTACAAGCTCATCACAGACGAGCACACCGGGCTCTTGCTTCTCAGTCCCTTCCCTCACCGTGAAAACGTGGAGGTTCTGAAACTCCCGACTCGCCGCGGCACTGAGGTAGTGGCCATCTACATTCGCCACCCTTTGGCCACTTCCACTCTGCTCTACTCCCACGGCAACGCTGCCGATCTGGGCCAGATGTACGAGCTCTTCATCGAATTGAGCATCCACCTGCGCGTCAATCTCATGGGGTACGACTATTCGGGCTATGGGCAATCAACTGGAAAGGCAAGTGAGCAGAATACATATGCAGATATTGAAGCTGCATACAAGTGTCTTGAAGAAAGCTATGGTACCAAGCAGGAAGATATCATTCTCTATGGCCAATCTGTTGGAAGTGGCCCCACGTTGGATCTTGCTGCTCGGCTGCCTCAGTTAAGAGCTGTTGTCCTGCATAGTCCCATACTATCTGGTTTAAGGGTCATGTATCCTGTAAAGCGTACATACTGGTTCGACATTTATAAGAATATCGACAAAATTCCACTGGTCCATTGTCCTGTTCTCATCATTCACGGGACTGCGGATGAAGTAGTCGATTGCTCTCATGGGAAACAACTCTGGGAACTGTGTAAAGAGAAGTATGAACCACTATGGCTTAAAGGAGGGAACCACTGTGATTTAGAGCTCTATCCTGAGTATATCAGGCATCTCAAGAAGTTCATATCAACCGTTGAGAAGTCTCCTTCCCAGAGATACAGTTCTAGGAGAAGCACGGACCAGTTCGAGCAGCCTCGGAAGAGTACTGATGTTTACGAAGTTTCAAGGAAGAGCACAGATCGAAGGGAGAAACCGAGGAAGAGCACTGATAGGCCTGAAAAACTGAAAAATCAGTTCATCAGTGCTGATAAACTAGAAAAATTAAGAGTATCTTTCGACCATATGGAAAGGTCTCGGAGAAGCGTGGACTGCCATGAGAAGTCCAGAAAAAGTATCGACCACCAAATGGACAGAGCGCGGAAGAGTGTGGATCGGTTGGATAGACTACGAACTGGG
>Maldo_HF_41429
ATGGGTGGGGTTACTTCATCCATGGCTGCAAAGTTTGCATTTTTTCCACCGAACCCACCATCCTACAAGGTAGTGAAAGACGAAGCCACAGGGCTGTTGCTACTGGATCCGCTTCCCCACCGCGAAAACGTCGACGTTTTGAAGTTTCCGACGCGCCGCGGCAATGAGATCGTCGCCGTCTATATCCGCCACCCAATGGCCACGTCCACGCTCCTTTACTCCCACGGCAACGCCACCGATATCGGCCAGATGTATGATTACTCTGGCTATGGGCAGTCCTCAGGCAAGGCGAGTGAACATAATACTTATGCAGATATTGAAGCTGCATATAAGTGTCTTGAAGAGAGGTATGGTGCTAAGCAGGAAGACGTAATCCTCTATGGTCAGTCGGTTGGAAGTGGCCCGACTGTTGATCTTGCTGTCCGTTTGCCTCGATTAAGGGCAATTGTGCTGCATAGTCCTATATTATCTGGTTTAAGAGTCATGTATCCTGTGAAGCGCACATACTGGTTTGATATCTATAAGAACATTGATAAAATCCCACTGGTAAAATGTCCTGTGCTGATGACTAAAGCAGAATATCAAATGGATTTTGCCAAGTTTTTATTTTTTTGTTGGTTGAAATTTCTGATTGTTATTCTTCTGCAGGGAACATCTGATGAAGTTGTGGACTGCTCACACGGCAAGCAACTTTGGGTACTTTGCCAAGAGAAATATGAACCTCTATGGCTCAAAGGCGGAAATCACTGTAATTTGGAGCTCTATCCAGAATATATTAGACATCTCAACAAGTTCATCTCAACTGTCGAAAAATCACCTTCACGTAGGATTACTTCAAGAAAAAGCACAGGCCACAGGAAAAGCACGGACCGTATTGAACATCCTAGGAGGAGTGTCGATTTTTACGAGGCTCCAAGAAAGAGTACTGATCGGAGAGAGAAATCAAGGAAAAGCACTGATAGACCTGAAAAGCTGAATATTAGTGAATACAAGTTCAATAACATTGACAAGGTAGACAAGTTTAGAATCTCTGTTGACCAGATAGAGAAGTCACGAAGAAGTGTGGAATACCGTCATGAGAAATCCAGGAGAAGCGTCGACTGTCAGCTAGAAAAACCACGGAAGAGCATTGACTGGCTGGAGAGAATTCGACCTAGG
>Maldo_HF_42298
ATGGGGTCTGCAACATCGTCTATGGCTGCAAAGTTTGCATTTTTCCCACCGGACCCTCCGTCATACGACACGTACGTCGACGAACCAACGGGGAAAATGAGGATCTCCGATGTTCTTCCCCGAGACGACGTTGACGTGCTGAGGCTGAGCACAAAAAAAGGGAATGAGATTGTGGCCATGTATGTCAAAAATCCATGTGCTTCACTCACTGTTCTTTACTCCCATGGAAATGCTGCTGATCTTGGTCAGATGTACCACATTTTCACTGAGCTTAGCCTTCATCTGGGTGTCAATCTCATGGGGTACGATTATTCTGGCTATGGACAATCTTCTGGAAAGGACACATATGCAGACATAGAGGCAGCATACAAATGCCTTGAAGAGAAGTACGGTATAAAGGAGGAAGATGTCATTCTGTACGGACAGTCAGTTGGAAGCGGACCTGCTTTGGATTTGGCCGTTCGTTTGCCTAACTTGAGGGCTGTTGTTCTTCACAGTCCAATATTGTCGGGCCTCCGAGTAATGTACCATGTCAAGAAAACATTCTGGTTTGACATTTACAAGGGAACTGAAGATGAAGTTGTGGATTCCTCCCATGGAAAACAGTTGTGGGAGCTTTGCAAAGAGAAGTATGAACCTTTGTGGCTCAAAGGAGGCAACCATTGTAACTTGGAACTCTATCCGGAATACTTGAGGCATCTCAGGAAGTTCATATCTGCCATAGAGAAATTACCCTGTCTTCGAAATTCAACCGAACAAAGTGCAGACCAATCAGAGTCTCCTCTGAAGATTGAAGACATCAGGGACAAGGCAAGATCAAGCACTGACTTAAGGGACAAGTCTAGGTCCAGCACCGGGAAGCGAGACAAGTCTAGGCTAAGCACAGACAGTAGAGAGAGATCAAGTACAAGCACTGAAAAGAGAGAGAAGTCAAGAAAGAGCACCGATCGGTCTGGAAAGTTGAGGAGCAGCACAGATCAGTCGGAGAGAGCTAGAAATAGCTTCGACCGCCTCACAAACTCCACAGAAGAAAACTCGGAGTCCAAACAAAACAAGCTTGGCCACTGCTTCTCTGGCTTCGCTTCCTTCTTCGTCTCCCTTCGCACTCAGAAACCCCAGCAGGGCCTTGAACCTCAGATTCTCAGAAGCGTTTTTTTGCCGCAGAATGGACTCCGAAAGGCCTTCTCTTGCATCGGATTGAAGTGGAAGGTTGAGAGCAGGAACAGACGAGTGTCCTTCCGCTGCGACGCGGCGGTTGCCGAGAAGGAGGAGGCCACCGATGCCCCCGGTGAGAAATTTGAGTACCAGGCCGAGGTATCTCGGCTTATGGATTTGATAGTTCATAGTCTATACAGCGACAAGGAGGTGTTCCTTAGGGAGCTTGTGAGAGCCCTCTCTCTGCTTGGAGATGCTGCTGAGCTACAGATTCGCATCAAACCTGATCCAGACAATGGGACTATCACTATATTGGATACTGGTATTGGAATTACAAAAGAGGAACTCATTGATTGCCTTGGAACCATTGCCCAGAGTGGTACTTCAAAGTTTTTGAAGGCTCTGAAGGAAAACAAGGATCTTGGTGCAGACAATGGCTTGATTGGTCAATTTGGTGTTGGTTTCTATTCTGCTTTTCTTGTCGCTGAGAAGGTTGTTGTCTCTACAAAAAGCCCAAGGTCAGATAAGCAGTATGTTTGGGAAGCAGCAGCTGACAGTAGCTCTTATGTTATTAAGGAAGAAACTAATCCGGAAAATCTCATACAGCGGGGAACACAGATAACCCTCTATTTAAGGCCGGATGACAAGTATGAATTCTCAGAGCCAGCCCGGATCGAGGGTTTAGTGAAGAATTACTCACAGTTTGTTTCCTTTCCCATCTATACATGGCAAGAAAAATCAAGGACAGTGGAGGTGGAAGAGGAGGAAGAACCAAAAGAAGGAGGAGAACCAAAACCAGATGGTGAGAAGAAAAAGAAGACAAAAACTGAGAAGTATTGGGATTGGGAATTAGCCAATGAAACAAAGCCTATATGGAGGCTATTGTTAGATGAATATCCTATACTATACCTG
>Malba_014204
GGACAGCCGAGTGAGCAAAACACTTATGCAGACATAGAAGCTGCATATAGATGCCTTGTGGAGAGGTACGGTGCGAAGGAGGAGGATGTTATCTTATATGGGCAATCAGTTGGTAGTGGGCCTACTCTCGATCTAGCAACCCGGTTACAGAAATTGAGGGCAGTGGTTCTTCACAGTCCGATCATGTCTGGTCTTCGGGTCATGTATCCAGTGAAGCGAACATATTGGTTTGACATTTATAAGAACATCGACAAAATACCCTTGGTCAGTTGTCCTGTTCTGGTGATTCATGGGACCGCTGATGATGTTGTGGATTGGTCTCATGGCAAGCAGCTTTGGGATAATTGTAAAGAGAAGTATGAGCCGTTATGGATAAAAGGAGGGAATCATTGTGACTTGGAGCTCTACCCACAGTACATAAAGCATGTCAAAAAATTTGTATCAACTATCGAGAAATATCCGCATCTGAGGAATAAATCAGGGCCAGTTACAGTTCAAACAGAAAATCCGCGGAAAAGCACTGACACCAGGGAGAAATCTTGTTCCAGCACAGATCACAAAGAGAATTCTAGACCCAGTACCGACCATAGAGAAAACCCCAGGTTAAGTACAGATCATAGAGAGAAGTCAAGGGCCAGCACGGATAGGAGAGAGAGAACAAGAAAAAGTATGGATCAACCTGAAAAAGCAAGTAATAGCGTGGAACAGCCAGAGAGAGCTCGGAATAGCATTGACCGCTTCGGAGAGATGTTCAGATCAGTTGGATTGTGCAACATTGATTGTTTTAAGCCCACAGCTACCAGTGCGATGAGAGCCAGCTACGTGGAGAATTCAAGTATTGTATACGTCACTGACTCACTAGTGCGAAACCAAGAAAGATGTACGGTC
>Malba_017439
ATGGGGTGCATGTTGTCTCAGGTAGCAGCGAAATTTGCCTTCTTTCCGCCATCTCCACCGACCTACAAGATCCAAAAGCGGGAGCGCGACGGCAAGCTCAGCGCAGTAGCAGCATCGGCCACCACCAACACCACGTCGTTGCCGGCTGTTCCGCCTGATAACAAATCCTTGGACGTGTTGGTGATTGACACAAAGCGGGGGAACAAGATCGTTGCTTTTTATCTGCGAAACCCTTACGCTCGCCTCACTCTGCTTTACTCCCATGGCAATGCTGCTGACCTCGGCCAGCTCTATGACCTCTTTCTCCAGCTCAGCCTCTCTCTGCGCGTCAATCTCATTGGGTATGACTATTCTGGCTATGGAGCCTCTACTGGCAAGCCTAGTGAAAAAAATACATATGCTGACATAGAGGCAGTATATGAGTGCCTTGAGACTGAGTATGGAATCAGCCAGGAAGATTTGATCTTGTATGGGCAGTCAGTTGGAAGTGGACCAACATTGCACTTGGCAGCTAAGTTGCCAAGGCTGAGGGGTGTAGTTCTGCACAGTGCAATTCTTTCCGGCCTCCGTGTTCTTTGCCATGTGAAATTCAAATTCTGCTTTGACATTTACAAGAACATCAATAAAATTAAGAAAGTGAAGTGCCCCGTGCTAGTAATACATGGTACAGACGATGATATTGTGAATTGGTTACATGGCAATGAGCTGTGGAAAATGGCAAGGGATCCGTATGAGCCTTTGTGGATTAAAGGAGGTGGACACTGCAACTTGGAGCTTTACCCTGATTACATCCGCCATCTTTGCAGGTTTATCCTAGAAATGGAGAACATGACCACAGAAATCCGTCTCAAAAAGATTCGGCAGAATATGCGTTTGCAGAAGAAGAGATCGTGTGCAATGTGTGCAAGCATGTGTTGTAGTATAAAACTCTGCCGACCTAAATGCCCCGAATGTTCAAGGCCAAAGTGTCTAAAATGTCCTCCATGCTGGAAGCCAAAGTGCGTAAAATGTTGTTGGCGACCTAAGTGCCCAAAATGTGCAGGATCAAGCTGCTGCTTTAGAAACGTTAACTGGCGGTGCTGTGGTAGCGGTTTAAACGGCGAGCAGGATGGA
>Malba_018360
ATGGGCGGAGTGACCTCTTCGATCGCAGCCAAGTTCGCTTTTTTCCCGCCGAGTCCGCCGTCGTACACAGTCGTCGCCGACGAGTCGTGTGGAGGGAGGCTCCACATTCCGGAGGTGCCGAGGAGGGACGACGTGGATGTGCTGAAGCTCAGGAATCGCCGGGGGAATGAAATCGTGGCCGTACACGTCAAGCACCCCAAGGCCTCTGCAACTATGCTTTACTCCCATGGAAATGCTGCTGATTTGGGGCAGATGTTCGAGCTTTTCGTCGAATTGAGTGCTCGCCTTCGGATTAATTTGATGGGG
>Malba_024889
ATGGGCGGAGTGACATCTTCGATCGCAGCCAAGTTCGCATTTTTCCCGCCGAGTCCGCCGTCGTACAGAGTCGTCGCCGACGAGTCGTGTGGAGGGAGGCTCTACATTCCGGAGGTGCCGAGGAGGGACGACGTGGATGTGCTGAAGCTCAGAACTCGCCGGGGAAATGAAATCGTGGCCGTACACGTCAAGCACCCCAAGGCCTCGGCTACCATGCTTTACTCCCATGGAAATGCTGCTGATTTGGGGCAGATGTACGAGCTTTTCGTCGAATTGAGTGCTCGCCTTCGGATTAATTTGATGGGGTATGATTACTCTGGTTATGGACAGTCAACTGGAAAGGCAACTGAATATAATACATATGCGGACATTGATGCAGCTTACAAATGCCTCAAGGAGAAATACGGGGTCAAAGATGAACAACTAATATTATATGGTCAGTCTGTTGGTAGTGGTCCCACTGTTGATCTTGCATCACGTCTCGCAACCTTGAAAGGTGTGGTGTTACACAGTCCTATTTTGTCAGGGCTGAGGGTATTGTACCCTGTCAAACGGACGTACTGGTTTGATATTTACAAGAATATCGACAAAATTTCAATGGTGAGCTGTCCTGTTCTGGTTATACATGGGACAGCAGACGAGGTCGTAGATTCGTCCCATGGGAAGCAACTATGGGTGCTTTGCAAGGAAAAGTATGAGCCTTTATGGCTCAGTGGAGGTGGACACTGCAATCTTGAGCTTTACCCAGAATTTATCAAACATCTAAAGAAATTCGTACACAGCCTCAGCAAGTCAAAATCCACCACAAATGGTTCTAGAACAAGTACAGTAGATTCTGAGAACAAGAACAAACTATCTGAAACCGGTACTTCGGATTCAACTGAAGTGGGTTCTGATCTTCCGGAAGTTTCTAGAAACAGTTTAGATAGTCGACTAGAGAAATCTAAAAAGTCGAACAAGCCCGAAAAGTCTCGGATGAGCACTGACCGAGTCGACACGTTTAGGAGAAAGAAGGGATTAGTGTGG
>Malba_026605
ATGGGGTCTGCAACATCGTCTATGGCTGCAAAGTTCGCATTTTTCCCACCGGATCCTCCATCATATGACACGTACATCGACGAACCAACCGGGAAAATGAGGATCTCCGATGTTCTTCCTCGAGACGATGTTGACGTGGTGAAGCTGAGCACAAAAAAAGGGAATGAGATTGTGGCTATGTATGTCAAAAATCCATGTGCTTCACTCACTCTGCTTTACTCCCATGGAAATGCTGCTGATATTGGTCAGATGTACCACATTTTCACTGAGCTTAGTCTTCATCTGGGTGTCAATCTCATGGGCTACGATTATTCTGGCTATGGACAATCTTCTGGAAAGCCAAGTGAGCAGGACACATATGCAGACATAGAGGCAGCATACAAATGCCTTGAAGAGAAGTACGGCATAAAGGAGGAAGATGTTATTTTGTACGGACAGTCAGTTGGGAGCGGACCTGCTTTGGATTTGGCCATTCGTTTGCCTAACTTGAGGGGTGTTGTTCTTCACAGTCCGATACTGTCCGGCCTTCGAGTGATGTACCCTGTCAAGAAAACATTCTGGTTCGACATTTATAAGAACATCGATAAGATCCCACATGTCAGTTGCCCAGTTTTGGTGATTCATGGAACTGAAGATGAAGTTGTGGATTTCTCGCATGGAAAACAGCTGTGGGAGCTTTGCAAAGAGAAATATGAACCCTTGTGGCTCAAGGGAGGCAACCATTGTAACTTGGAACTCTATCCAGAGTACTTGAGGCATCTCAGGAAGTTCATATCTGCCATAGAGAACCTACCCCGTCTTCGAAATTCAACCGAACAGAGTGCAGATCAATCGGAGTCTCCTCTGAAGACCGAAGACAACAAGGACAAGGCAAGATCAAGCACTGACTTGAGAGACAAGTCTAGGTCCAGCACGGGGCAGCGAGACAAGTCCAGGCTCAGCACAGACAGTAAAGAGAGATCAAGAACAAGTACTGAGAAGAGAGAGAAGTCAAGAAGGAGCACAGATCGGTCTGGAAAGGCAAGGAGCAGCATAGATCAGTCGGAGAGAGCTAGAAATAGCTTCGACCGATTGGGAGATATGGTGAGGTCAGTTGGATTATGTAACGTAGATTGTCTGAAGCAGGCCGCTTTAGAGGCT
>Malba_028388
ATGGGCAACGTTACGGCGGGCGTGGCGGCCAAGTTTGCGTTTTTCCCGCCGGACCCGCCGACGTACGACGTGTCCAAGGACGAGGGCGGGAAGCTGGTGTTTTCCGGCGTGACGGCGGACAAGAACATGGAGGTGCATTTGCTGGACACGAAGGGCGGGAACAAGATCGTGGCGACGTTTTGGCGGCACCCGTTCGCGCGGTTCACGCTGCTATACTCGCATGGGAATGCGGCGGACTTGGGGCAGATGCACGAGCTCTTCATTGAGCTCAGGGCTCACCTGCGTGTCAATATTATGAGTTATGACTATTCGGGATATGGAGCATCCACTGGTAAGCCATCTGAGTTCAACACATACTATGACATAGAAGCCGTGTACAATTGTTTGAAGAGCGACTATGAAATTAGACAGGAGGATTTGATAGTGTATGGCCAATCTGTTGGAAGCGGACCAACACTGCACTTGGCTTCTCAATTGAAAAAACTCAGAGCCGTTGTTCTTCACAGTGCCATCCTTTCAGGCATACGAGTCTTGTATCCTGTCAAGTTAACGTTTTGGTTCGACATTTTCAAAAATATAGATAAAATACGGCATGTCAGCTGTCCGGTTTTAGTTATTCATGGAACGGAGGATGAAATTGTTGACTTGTCCCACGGAAAGCGTTTGTGGGAACTATCCAAGGAAAAATATGAACCATTATGGGTGAAGGGTGGAGGCCACTGCAACCTCGAAACATTTCCCGAGTACATTAAGCACTTACGCAAGTTCATAAACGCAATGGAGAAACTCGCGCTCACAAAACCGCAACAGGCGAAGAAACAACTCACTTCTGATGGAAGCATCACAGAAGTAAAACACAATAAGTGCTTGAGATTTAGAAAGAAG
>Malba_031654
ATGGGCAATGTTACGGCGGGAGTGGCGGCCAAGTTTGCGTTTTTCCCACCTGACCCACCGACGTACGACGTGTACAAGGACGAGGGAGGGAAGCTGGTGTTTTCCAGCGTGACGGCGGACAAGAACATGGAGGTGCATTTGCTGGACACGAAGGGCGGGAACAAGATCGTGGCGACGTTTTGGCGGCACCCTTTAGCGCGGTTCACGCTGCTCTACTCGCATGGGAATGCGGCTGACTTGGGGCAGATGCACGAGCTCTTCATTGAGCTCAGGTCTCACCTGCGTGTCAATATTATGAGCTATGACTATTCGGGCTATGGAGCATCCACTGGTAAGCCATCTGAGTTCAACACATATTATGACATAGAAGCCGTGTACAATTGTTTAAAGAACGAGTATGAAATAAGACAAGAGGATTTGATAGTTTACGGCCAATCTGTTGGAAGTGGACCAACGCTGCACTTGGCTTCTCGCTTAAAAAAACTGAGAGCCGTTGTTCTTCACAGTGCCATCCTTTCAGGCATACGAGTCTTGTATCCTGTCAAGTTGACGTTTTGGTTCGACATTTTCAAAAATATAGACAAAATACGGCATGTCAGCTCTCCGGTTTTAGTTATTCATGGAACAGAGGATGAAATTGTTGACTTGTCCCACGGAAAGCGTTTGTGGGAACTATCCAAAGAGAAGTATGATCCATTATGGGTGAAGGGAGGAGGCCACTGCAACCTTGAAACATATCCCGAGTACATTAAGCACTTACGCAAGTTCATAAACGCAATGGAGAAACTCTCACTCACAAAACCACAACAGGCGAAGAAACAACTCACTTCTGATGGAAGCATCACAGAAGTAAAACACAACAAGTGCTTGAGATTTGGAAAGAGG
>Malba_031832
ATGGCAAACAGAGGTGCCTGGAGAAAATGTGAAAGTTCAATTTGCACTCCCTTCTGCACTTCGGAGGCTAGCCTTGAAGACGACCTTCCTTTAGACATTCAGATTTGGATACATCGCCAAAGATACCGATTATGTGCAGACCTCGGTCCAAATACGTATGATTACTCTGGCTATGGGCAGTCCTCAGGCAAGGCAAGTGAACATAATACTTATGCAGATATTGAAGCTGCATATAAGTGTCTTGAAGAGAGGTATGGTGCTAAGCAGGAAGACGTAATCCTCTATGGTCAGTCGGTTGGAAGTGGCCCGACTGTTGATCTTGCTGTCCGTTTGCCTCGATTAAGGGCAATTGTGCTGCATAGTCCTATATTATCTGGTTTAAGAGTCATGTATCCTGTGAAGCGCACGTACTGGTTTGATATCTATAAGAACATTGATAAAATCCCACTGGTAAAATGTCCTGTGCTGGTAATACACGGAACATCTGATGAAGTTGTGGACTGCTCACACGGCAAGCAACTTTGGGTACTTTGCCAAGAGAAATATGAACCTTTATGGCTCAAAGGTGGAAATCACTGTAATTTGGAGCTCTATCCAGAATATATTAGACATCTCAACAAGTTCATCTCAACTGTCGAAAAATCACCTTCACGTAGGATTACTTCAAGAAAAAGCACAGGCCACAGGAAAAGCACAGACCGTATTGAACATCCTAGGAGGAGTGTCGATTTTTACGAGGCTCCAAGAAAGAGTACTGATCGGAGAGAGAAATCAAGGAAAAGCACTGATAGACCCGAAAAGCTGAATATTAGTGAATACAAGTTCAATAACATTGACAAGGTAGACAAGTTTAGAATCTCTGTTGACCAGATAGAGAAGTCACGAAGAAGTGTGGAATACCGTCATGAGAAATCCAGGAGAAGCGTCGACTGTCAGCTAGAAAAACCACGGAAGAGCATTGACTGGCTGGAGAGAATTCGACCTAGG
>Malba_031833
ATGGCTGCAAAGTTTGCATTTTTTCCACCGAACCCACCATCCTATAAGGTAGTGAAAGACGAAGCCACAGGGCTGTTGCTACTGGATCCGCTTCCCCACCGCGAAAACGTCGACGTTTTGAAGTTTCCGACGCGCCGCGGCAATGAGATCGTCGCCGTCTATATCCGCCACCCAATGGCCACGTCCACGCTCCTTTACTCCCACGGCAACGCCACCGATATCGGCCAGATGTACGAGCTTTTTATCGAATTGAGCATTCACCTGCGCGTCGCCACCCAATGGCCACGTCCACGCTCCTTTTCTCGCGCGGCAACGCCACCGATATCGGCCAGATGGACTAGCTTTTTATCGAAT
>Malba_032573
ATGGGGGCAGTGACGTCATCAATGGCGGCCAAGTTCGCGTTTTTCCCGCCGAGCCCGCCGTCGTACGGGGTGGAGAAGGAGGAGGATAGTGGGAAGCTGAAGATGACCGGGGTGGGGACTAGGGAGAACGTCGACGTCTTGAAGCTGAGGACCAAGAGAGGGAACGACGTCGTGGCGGTGTACATAAGGAATCCGTCGGCGAAGCTTACTGTTCTGCACTCGCATGGGAACGCGGCTGATCTGGGTCAGATGTACGAGTTGTTCAGTGAGCTGAGTCTTCACCTCCGAGTCAACTTGTTGGGGTATGATTATTCGGGCTACGGACAGTCCACTGGGAAGCCGAGTGAGCAAAACACTTATGCAGACATAGAAGCTGCATATAGATGCCTTGTGGAGAGGTACGGTGCGAAGGAGGAGGATATTATTTTATATGGGCAATCAGTAGGTAGTGGGCCTACTCTCGATTTAGCAACCCGGTTACCAAGATTGAGGGCAGTGGTTCTTCACAGTCCGATCATGTCTGGTCTTCGTGTCATGTATCCAGTGAAGCGAACATATTGGTTTGACATTTATAAGAACATTGACAAAATACCCTTGGTCAGTTGTCCCGTTCTGGTGATTCATGGGACGGCTGATGATGTTGTGGATTGGTCTCATGGCAAGCAGCTTTGGGATAATTGTAAGGAGAAGTATGAGCCATTATGGATAAAAGGAGGTAATCATTGTGACTTGGAGCTCTACCCACAGTACATAAAGCATGTCAAAAAGTTCGTATCGACCATTGAGAAATATCCACATCTGAGGAATAAATCAGGGCCAGTTCCGGGTCAACCAGAAAATCCGCGGAAAAGCACTGACATCAGGGAGAAATCTTGTTCCAGCACAGATCACAAAGAGAATTGTAGACCAAGTACCGATCATATAGAAAACCCGAGGTTAAGTACAGATCGTAGAGAGAGGTCAAGGTCCAGCACTGATAAGAGGGAGAGAACAAGAAAGAGTATGGACCAACCTGAAAAAGCAAGTAATAGCGTAGATCAGCCAGAGAGAGCAAGAAATAGCATTGACCGCTTCGGAGAGATGTTCAGATCAGTTGGATTGTGCAATATTGATTGTTTTAAGCCCACAGCTACCAGTGCG
>Malsi_02g001050
ATGGGCAACGTTACGGCGGGCGTGGCGGCCAAGTTTGCGTTTTTCCCGCCGGACCCGCCGACGTACGACGTGTCCAAGGACGAGGGCGGGAAGCTGGTGTTCTCCGGCGTGACGGCGGACAAGAGCATGGAGGTGCATTTGCTGGACACGAAGGGCGGGAACAAGATCGTGGCGACGTTTTGGCGGCACCCGTTCGCGCGGTTCACGCTGCTATACTCGCATGGGAATGCGGCGGACTTGGGGCAGATGCACGAGCTCTTCATTGAGCTCAGGGCTCACCTGCGTGTCAATATTATGAGTTATGACTATTCGGGATATGGAGCATCCACTGGTAAGCCATCTGAGTTCAACACATACTATGACATAGAAGCCGTGTACAATTGTTTGAAGAGCGACTATGAAATTAGACAGGAGGATTTGATAGTGTATGGCCAATCTGTTGGAAGCGGACCAACACTGCACTTGGCTTCTCACTTGAAAAAACTCAGAGCCGTTGTTCTTCACAGTGCCATCCTTTCAGGCATACGAGTCTTGTATCCTGTCAAGTTGACGTTTTGGTTCGACATTTTCAAAAATATAGATAAAATACGGCATGTCAGCTGTCCGGTTTTAGTTATTCATGGAACGGAGGATGAAATTGTTGACTTGTCCCACGGAAAGCGTTTGTGGGAACTATCCAAGGAAAAATATGATCCATTATGGGTGAAGGGTGGAGGCCACTGCAACCTCGAAACATTTCCCGACTACATTAAGCACTTACGCAAGTTCATAAACGCAATGGAGAAACTCGCGCTCGCAAAACCACAACAGGAGAAGAAACAACTCACTTCTGACGGAAGCATCACAGAAGTAAAACACAACAAGTGCTTGAGATTTAGAAAGAAG
>Malsi_02g018730
ATGCGACCTGGTCACCTGCTTGCATCTGCTTCTGCGGCGATTGCTTCTGTATGTGCTTCTTCCTGCGAGCGATTTTATGACTATTCGGGATATGGAGCATCCACTAGTAAGGTAAGTATTGAGTATCGATGGAGTTGGTTTGCGTTTATAGTGCCATCTGAGTTCAACACATACTATGACATAAAAGCCGTGTACAATTGTTTGAAGAGCGACTATGAAATTAGACAGGAGGATTTGATAGTGTATGGCCAATCTGTTGGAAGCGGACCAACACTGCACTTGGCTTCTCAATTGAAAAAACTCAGAGCCGTTGTTCTTCACAGTGCCATCCTTTCAGGCATACGAGTCTTGTATCCTGTCAGGTTGACGTTTTGGTTCGACATTTTCAAAAATATAGATAAAATACGGCATGTCAGCTGTCCGGTTTTAGTTATTCATGTAAGTACCTATTTCCTTCATTCATTTGAAACTATTTTGTTTGAGTATCATTCTTTTAGAATTCAGAGAGTTTGTGCTGTGGTTCTAATGTCGTTAATCTTCCCGCCCCTGCCTAGTACATCTTGTCTGATTTCTCTCATTTTGAGTCTGCACCATTTGTTGTTTTCAGTTTGT
>Malsi_05g012370
ATGGATGCTTCTCTGCTTCCACATTATCTGTTCATGCTAGTATTCTTTGAAATTTCAACATTTGATTGTTCCAGTAAACAACGGCGTTATGACTATTCGGGATATGGAGCATCCACTGGTAAGCCATCTGAGTTCAACACATACTATGACATAGAAGCCGTGTACAATTGTTTGAAGAGCGACTATGAAATTAGACAGGAGGATTTGATAGTGTATGGCCAATCTGTTGGAAGCGGACCAACACTGCACTTGGCTTCTCAATTGAAAAAACTCAGAGCCGTTGTTCTTCACAGTGCCATCCTTTCAGGCATACGAGTCTTGTATCCTGTCAGGTTGACGTTTTGGTTCGACATTTTCAAAAATATAGATAAAATACGGCATGTCAGCTGTCCGGTTTTAGTTATTCATACAACCCGCGGAAAAGATATCTATGGGATAGGCATGGTGGAAAAGAAGGCAATAAGAGGAGGAAGAAGAATACTGCTT
>Malsi_06g000960
ATCGAGGGTGGCGGTAGGAAAGAAGTAGGTGGGCAGAGAAAATATCTCTCCCCGCGAGCTGGTAACCTCGACCTCACCCAGGCATTCTTCACCACGTGTGTTCTAGCAAACAGTATATCAGAAAGAATTCTCACCATTGACGCCGCCGGAGCCACCGATGGCATCCTCGCCGCTAATGCTCTCTCTCTCCTCGAGTCCTCTCTCTGTAGAAAATTCGGTGACCCCAACATCGCCATCTCCGACTTATTCAACGTTGTTTCCGAGTTAAGTGTCGGCGGCATTCTCGTCGCCCTCCTCTTCACTCGAGGTTTAAAGGAAATGTCGACCCGACCCATGTTCACCGCCAAAGAAGCCCTCGACTCCTTATCGAGAACCGCCGTAAGATCTTCAAACCATCGCCGGATGGGGTTCCCTAACGGGTTTTCCGGCCATCGAAGGGAAAATGTCGACGTCTTGAAGCAGCGGACCAAGAAAGGGAACAACATCGTGGCGGTGTACATAAAGAATCCGTCGGTGAAGCTTATTGTTCTGCACTCGCATGGGAACGCATCTGATCTGGGTCAGATGTACGAGTTGTTCAGTGAGCTGAGTCTCCACCTCCAAGTCAACTTGTTGAGGTATGATTATTCGGGTTACGGACAGTCTACTGGGAAGGATTTCGTTTCTTGCAATCCCCATCAGAAGAAAATGAAACTTGAATTTGGTTTTGTTTGTTTGGTTGCCGAGAAAGTGAGAGAATAC
>Malsi_06g003710
ATGGGGTGCATGTTGTCTCAGGTAGCAGCGAAATTTGCCTTCTTTCCGCCATCTCCACCGACCTACAAGATCCAAAAGCGGGAGCGCGACGGCAAGCTCAGCGCAGTAGCAGCATCGGCCACCACCAACACCACGTCGTTGCCGGCTGTTCCACCTGATAACAAATCCTTGGACGTGTTGGTGATTGACACAAAGCGGGGGAACAAGATCGTTGCTTTTTATCTGCGAAACCCTTATGCCCGCCTCACTCTGCTTTACTCCCATGGCAATGCTGCTGACCTCGGCCAGCTCTATGACCTCTTTCTCCAGCTCAGCCTCTCTCTGCGCGTCAATCTCATTGGGTATGACTATTCTGGCTATGGAGCCTCTACTGGCAAGCCTAGTGAAAAAAATACATATGCTGACATAGAGGCGGTATATGAGTGCCTTGAGACTGAGTATGGAGTCAGCCAGGAAGATGTGATCTTGTATGGGCAGTCAGTTGGAAGTGGACCAACATTGCACTTGGCAGCTAAGTTGCCAAGGCTGAGGGGTGTAGTTCTGCACAGTGCAATTCTTTCCGGCCTCCGTGTTCTTTGCCATGTGAAATTCAAATTCTGCTTTGACATTTACAAGAACATCAATAAAATTAAGAAAGTGAAGTGCCCCGTGCTAGTAATACATGGTACAGACGATGATATTGTGAATTGGTTACATGGCAATGCGCTGTGGAAAATGGCTAGGGATCCGTATGAGCCTTTGTGGATTAAAGGAGGTGGACACTGCAACTTGGAGCTTTACCCTGATTACATCCGCCATCTTTGCAGGTTTATCCTAGAAATGGAGAACATGACCACAGAAATCCGTCTCAAAAAGATTCGGCAGAATATGCGTTTGCAGAAGAAGAGATCGTGTGCAATGTGTGCAAGCATGTGTTGTAGTATAAAACTCTGCCGACCTAAATGCCCCGAATGTTCAAGGCCAAAGTGTCTAAAATGTCCTCCATGCTGGAAGCCAAAGTGCGTAAAATGTTGTTGGCGACCTAAGTGCCCAAAATGTGCAGGATCAAGCTGCTGCTTTAGAAACGTTAACTGGCGGTGCTGTGGTAGCGGTTTAAACGGCGAGCAGGATGGA
>Malsi_09g002000
ATGGGTGGGGTGACGTCGTCCATGGCGGCCAAGTTTGCCTTTTTCCCACCGAACCCACCTTCCTACAAGCTCATCACAGACGACCACACCGGCCTTCTGCTTCTCAGCCCCTTCCCTCACCGGGAAAACGTGGAGGTTCTGAAACTGCCGACCCGCCGTGGCACTGAGGTTGTGGCCATCTACATTCGCCACCCCTTGGCCACTTCTACTCTGCTCTACTCCCACGGCAACGCCGCCGATCTGGGCCAGATGTACGAGCTCTTCATCGAATTAAGCATCCACCTGCGCGTCAATCTCATGGGGTACGACTATTCGGGGTATGGGCAATCAACTGGAAAGGCAAGTGAGCAGAATACATATGCAGATATTGAAGCTGCATATAAGTGTCTTGAAGAATGCTATGGTACTAAGCAGGAAGATATCATTCTCTATGGCCAATCTGTTGGAAGTGGCCCCACGTTGGATCTTGCTGCTCGGCTGCCTCAGTTAAGAGCTGTTGTCTTGCATAGTCCCATACTATCTGGTTTAAGGGTCATGTATCCTGTAAAGCGTTCATACTGGTTTGACATTTATAAGAATATCGATAAAATTCCACTGGTCCATTGTCCCGTTCTCATCATTCATGGGACTGCGGATGAAGTAGTCGATTGTTCTCATGGCAAGCAACTCTGGGAACTGTGTAAAGAGAAATATGAACCACTGTGGCTTAAAGGAGGAAACCACTGTGATTTAGAGCTCTATCCTGAGTATATCAGACATCTCAAGAAGTTCATATCAACCGTTGAGAAGTCTCCTTCCCAGAGATACGGTTCTAGGAGAAGCACAGACCAGTTTGAGCAGCCTCGGAAGAGTACTGATGTTTATGAAGTTTCAAGGAAGAGCACAGATCGAAGGGAGAAACCGAGAAAGAGCACTGATAGGCCTGAAAAACTGAAAAATCAGTTCATCAGTGCTGATAAACTAGAAAAACTAAGAGTATCTTTTGACCACATGGAAAGGTCGCGGAGAAGCGTGGACTGCCATGAGAAGTCTAGAAAAAGTATCGACCACCAAATGGACAGAGCACGGAAGAGTGTGGATCGATTGGATAGAATACGAACTGGG
>Malsi_09g007100
ATGGGGGCAGTGACGTCATCAATGGCGGCCAAGTTCGCGTTTTTCCCGCCGAGCCCGCCGTCGTACGGGGTGGAGAAGGAGGAGGATACTGGGAAGCTGAAGATGACCGGGGTGGGGACGAGGGAAAACGTCGACGTCTTGAAGCTGCGGACCAAGAGAGGGAACGACGTCGTGGCGGTGTACATAAGGAATCCGTCGGCGAAGCTCACTGTTCTGCACTCGCATGGGAACGCAGCTGATCTGGGTCAGATGTACGAGTTGTTCAGTGAGCTGAGTCTTCACCTCCGAGTCAACTTGTTGGGGTATGATTATTCGGGGTACGGACAGTCTACTGGGAAGCCGAGTGAGCAAAACACTTATGCAGACATAGAAGCTGCATATAGATGCCTTGTGGAGAGGTACGGTGCGAAGGAGGAGGATGTTATCTTATATGGGCAATCAGTTGGTAGTGGGCCTACTCTCGATCTAGCAACCCGGTTACAGAAATTGAGGGCAGTGGTTCTTCACAGTCCGATCATGTCTGGTCTTCGGGTCATGTATCCAGTGAAGCGAACATATTGGTTTGACATTTATAAGAACATCGACAAAATACCCTTGGTCAGTTGTCCTGTTCTGGTGATTCATGGGACCGCTGATGATGTTGTGGATTGGTCTCATGGCAAGCAGCTTTGGGATAATTGTAAGGAGAAGTATGAGCCGTTATGGATAAAAGGAGGGAATCATTGTGACTTGGAGCTCTACCCACAGTACATAAAGCATGTCAAAAAGTTTGTATCAACTATCGAGAAATATCCGCATCTGAGGAATAAATCAGGGCCAGTTACAGTTCAAACAGAAAATCCGCGGAAAAGCACTGACACCAGGGAGAAATCTTGTTCCAGCACAGATCACAAAGAGAATTCTAGACCCAGTACCGACCATAGAGAAAACCCCAGGTTAAGTACAGATCATAGAGAGAAGTCAAGGGCCAGCACGGATAGGAGAGAGAGAACAAGAAAAAGTATGGATCAACCTGAAAAAGCAAGTAATAGCGTGGAACAGCCAGAGAGAGCTCGGAATAGCATTGACCGCTTCGGAGAGATGTTCAGATCAGTTGGATTGTGCAACATTGATTGTTTTAAGCCCACAGCTACCAGTGCG
>Malsi_09g022660
ATGGGCGGAGTGACCTCTTCGATCGCAGCCAAGTTCGCGTTTTTCCCGCCGAGTCCGCCGTCGTACAGAGTCGTCGCCGACGAGTCGTGTGGAGGGAGGCTCTACATTCCGGAGGTGCCGAGGAGGGACGACGTGGATGTGCTGAAGCTCAGGACTCGCCGGGGAAATGAAATCGTGGCCGTACACGTCAAGCACCCCAAGGCCTCAGCAACCATGCTTTACTCCCATGGAAATGCTGCTGATTTGGGGCAGATGTATGAGCTTTTCGTCGAATTGAGTGCTCGCCTTCGGATTAATTTGATGGGGTATGATTACTCTGGTTATGGACAGTCAACTGGAAAGGCAACTGAATATAATACATATGCGGACATTGATGCAGCTTACAAATGCCTCAAGGAGAAATACGGGGTCAAAGATGAACAACTAATATTATATGGTCAGTCTGTTGGTAGTGGTCCCACTGTTGATCTTGCATCACGTCTCGCAACCTTGAGAGGTGTGGTGTTACACAGTCCTATTTTGTCTGGGCTGAGGGTATTGTACCCTGTCAAACGGACGTACTGGTTTGATATTTACAAGAATATCGACAAAATTTCAATGGTGAGCTGTCCTGTTCTGGTTATACATGGGACAGCAGACGAGGTCGTAGATTCGTCCCATGGGAAGCAACTATGGGTGCTTTGCAAGGAAAAGTATGAGCCTTTATGGCTCAGTGGAGGTGGACACTGCAATCTTGAACTTTACCCAGAATTTATCAAACATCTAAAGAAATTCGTACACAGCCTCAGCAAGTCAAAATCGACCACAAATGGTTCTAGAACAAGTACAGTAGATTCTGAGAACAAGAACAAACTATCTGAAACCGGTACTTCGGATTCAACTGAAGTGGGTTCTGATCTTCCAGAAGTTTCTAGAAACAGTTTAGATAGTCGACTAGAGAAATCTAAAAAGTCGAACAAGCCCGAAAAGTCTCGGATGAGCACTGACCGAGTCGACACGTTTAGGAGAAAGAAGGGATTAGTGTGG
>Malsi_11g006080
ATGGATGCTTCTCTGCTTCCACATTATCTGTTCATGCTAGTATTCTTTGAAATTTCAACATTTGATTGTTCCAGTAAACAACGGCGTTATGACTATTCGGGATATGGAGCATCCACTGGTAAGCCATCTGAGTTCAACACATACTATGACATAGAAGCCGTGTACAATTGTTTGAAGAGCGACTATGAAATTAGACAGGAGGATTTGATAGTGTATGGCCAATATGTTGGAAGCGGACCAACACTGCACTTGGCTTCTCAATTGAAAAAACTCAGAGCCGTTGTTCTTCACAGTGCCATCCTTTCAGGCATACGAGTCTTGTATCCTGTCAGGTTGACGTTTTGGTTCGACATTTTCAAAAATATAGATAAAATACGGCATGTCAGCTGTCCGGTTTTAGTTATTCATGTAAGTACCTATTTCCTTCATTCATTTGAAACTATTTTGTTTGAGTATCATTCTTTTAGAATTCAAAGAGTTTGTGCTGTGGTTCTAATATCGTTAATCTTCCCGCCCCTGCCTAGTACATCTTGTCTGATTTCTCTCATTTTGAGTCTGCACCATTTGTTGTTTTCAGTTTGT
>Malsi_13g004810
ATGGGGTCTGCAACATCGTCTATGGCTGCAAAGTTTGCATTTTTCCCACCGGACCCTCCGTCATACGACACGTACGTCGACGAACCAACGGGGAAAATGAGGATCTCCGATGTTCTTCCCCGAGACGACGTTGACGTGCTGAGGCTGAGCACAAAAAAAGGGAATGAGATTGTGGCCATGTATGTCAAAAATCCATGTGCTTCACTCACTGTTCTTTACTCCCATGGAAATGCTGCTGATCTTGGTCAGATGTACCACATTTTCACTGAGCTTAGCCTTCATCTGGGTGTCAATCTCATGGGGTACGATTATTCTGGCTATGGACAATCTTCTGGAAAGCCAAGTGAGCAGGACACATATGCAGACATAGAGGCAGCATACAAATGCCTTGAAGAGAAGTACGGTATAAAGGAGGAAGATGTCATTCTGTACGGACAGTCAGTTGGAAGCGGACCTGCTTTGGATTTGGCCGTTCGTTTGCCTAACTTGAGGGCTGTTGTTCTTCACAGTCCAATATTGTCGGGCCTCCGAGTAATGTACCATGTCAAGAAAACATTCTGGTTTGACATTTACAAGAATATCGATAAGATCCCACTTGTCAGTTGCCCAGTTTTGGTGATTCATGGAACTGAAGATGAAGTTGTGGATTCCTCCCATGGAAAACAGTTGTGGGAGCTTTGCAAAGAGAAGTATGAACCTTTGTGGCTCAAAGGAGGCAACCATTGTAACTTGGAACTCTATCCGGAATACTTGAGGCATCTCAGGAAGTTCATATCTGCCATAGAGAAATTACCCCGTCTTCGAAATTCAACCGAACAAAGTGCAGACCAATCAGAGTCTCCTCTGAAGATTGAAGACATCAGGGACAAGGCAAGATCAAGCACTGACTTAAGGGACAAGTCTAGGTCCAGCACCGGGAAGCGAGACAAGTCTAGGCTAAGCACAGACAGTAGAGAGAGATCAAGTACAAGCACTGAAAAGAGAGAGAAGTCAAGAAAGAGCACCGATCGGTCTGGAAAGTTGAGGAGCAGCACAGATCAGTCGGAGAGAGCTAGAAATAGCTTCGACCGATTGGGAGATATGGTGAGGTCAGTTGGATTGTGTAACGTTGATTGTCTGAAGCAGGCGGCTTTGGAGGCT
>Malsi_14g017160
ATGGGTGGGGTTACTTCATCCATGGCTGCAAAGTTTGCATTTTTTCCACCGAACCCACCATCCTACAAGGTAGTGAAAGACGAAGCCACAGGGCTGTTGCTACTGGATCCGCTTCCCCACCGCGAAAACGTCGACGTTTTGAAGTTTCCGACGCGCCGCGGCAATGAGATCGTCGCCGTCTATATCCGCCACCCAATGGCCACGTCCACGCTCCTTTACTCCCACGGCAACGCCACCGATATCGGCCAGATGTACGAGCTTTTTATCGAATTGAGCATTCACCTGCGCGTCAATCTCATGGCGTATGATTACTCTGGCTATGGGCAGTCCTCAGGCAAGGCAAGTGAACATAATACTTATGCAGATATTGAAGCTGCATATAAGTGTCTTGAAGAGAGGTATGGTGCTAAGCAGGAAGACGTAATCCTCTATGGTCAGTCGGTTGGAAGTGGCCCGACTGTTGATCTTGCTGTCCGTTTGCCTCGATTAAGGGCAATTGTGCTGCATAGTCCTATATTATCTGGTTTAAGAGTCATGTATCCTGTGAAGCGCACATACTGGTTTGATATCTATAAGAACATTGATAAAATCCCACTGGTAAAATGTCCTGTGCTGGTAATACACGGAACATCTGATGAAGTTGTGGACTGCTCACACGGCAAGCAACTTTGGGTACTTTGCCAAGAGAAATATGAACCTCTATGGCTCAAAGGCGGAAATCACTGTAATTTGGAGCTCTATCCAGAATATATTAGACATCTCAACAAGTTCATCTCAACTGTCGAAAAATCACCTTCACGTAGGATTACTTCAAGAAAAAGCACAGGCCACAGGAAAAGCACGGACCGTATTGAACATCCTAGGAGGAGTGTCGATTTTTACGAGGCTCCAAGAAAGAGTACTGATCGGAGAGAGAAATCAAGGAAAAGCACTGATAGACCTGAAAAGCTGAATATTAGTGAATACAAGTTCAATAACATTGACAAGGTAGACAAGTTTAGAATCTCTGTTGACCAGATAGAGAAGTCACGAAGAAGTGTGGAATACCGTCATGAGAAATCCAGGAGAAGCGTCGACTGTCAGCTAGAAAAACCACGGAAGAGCGTTGACTGGCTGGACAGAATTCGACCTGGG
>Malsi_15g014870
ATGGGCAATGTTACGGCGGGAGTGGCGGCCAAGTTTGCGTTTTTCCCACCTGACCCGCCGACGTACGACGTGTACAAGGACGAGGGTGGGAAGCTGGTGTTTTCCAGCGTGACGGCGGACAAGAACATGGAGGTGCATTTGCTGGACACGAAGGGCGGGAACAAGATCGTGGCGACGTTTTGGCGGCACCCTTTAGCGCGGTTCACGCTGCTCTACTCGCATGGGAATGCGGCTGACTTGGGGCAGATGCACGAGCTCTTCATTGAGCTCAGGTCTCACCTGCGTGTCAATATTATGAGCTATGACTATTCGGGCTATGGAGCATCCACTGGTAAGCCATCTGAGTTCAACACATATTATGACATAGAAGCCGTGTACAATTGTTTAAAGAACGAGTATGAAATAAGACAGGAGGATTTGATAGTTTACGGCCAATCTGTTGGAAGTGGACCAACGCTGCACTTGGCTTCTCGCTTAAAAAAACTGAGAGCCGTTGTTCTTCACAGTGCCATCCTTTCAGGCATACGAGTCTTGTATCCTGTCAAGTTGACGTTTTGGTTCGACATTTTCAAAGGAACAGAGGATGAAATTGTTGACTTGTCCCACGGAAAGCGTTTGTGGGAACTATCCAAAGAAAAGTATGATCCATTATGGGTGAAGGGCGGAGGCCACTGCAACCTGGAAACATATCCCGAGTACATTAAGCACTTACGCAAGTTCATAAACGCAATGGAGAAACTCTCACTCACAAAACCACAACAGGCGAAGAAACAACTCACTTCTGAGGGAAGCATCACAGAAGTAAAACACAACAAGTGCTTGAGATTTGGAAAGAGG
>Malsi_16g005140
ATGGGGTCTGCAACATCGTCTATGGCTGCAAAGTTCGCATTTTTCCCACCGGACCCTCCGTCATATGTCACGTACATCGACGAACCAACCGGGAAAATGAGGATCTCCGATGTTCTTCCTCGAGACGATGTTGACGTGGTGAAGCTGAGCACAAAAAAAGGGAATGAGATTGTGGCTATGTATGTCAAAAATCCATGTGCTTCACTCACTCTGCTTTACTCCCATGGAAATGCTGCTGATATTGGTCAGATGTACCACATTTTCACTGAGCTTAGTCTTCATCTGGGTGTCAATCTCATGGGCTACGATTATTCTGGCTATGGACAATCTTCCGGAAAGCCAAGTGAGCAGGACACATATGCAGACATAGAGGCAGCATACAAATGCCTTGAAGAGAAGTACGGCATAAAGGAGGAAGATGTTATTTTGTACGGACAGTCAGTTGGAAGCGGACCTGCTCTGGATTTGGCCATTCGTTTGCCTAACTTGAGGGGTGTTGTTCTTCACAGTCCGATACTGTCCGGCCTTCGAGTGATGTACCCTGTCAAGAAAACATTCTGGTTCGACATTTATAAGAATATCGATAAGATCCCACATGTCAGTTGCCCAGTTTTGGTGATTCATGGAACTGAAGATGAAGTTGTGGATTTCTCGCATGGAAAACAGCTGTGGGAGCTTTGCAAAGAGAAATATGAACCCTTGTGGCTCAAAGGAGGCAACCATTGTAACTTGGAACTCTATCCAGAGTACTTGAGGCATCTCAGGAAGTTCATATCTGCCATAGAGAAACTACCCCGTCTTCGAAATTCAACCGAACAGAGTGCAGATCAATCGGAGTCTCCTCTGAAGACCGAAGACAACAAGGACAAGGCAAGATCAAGCACTGACTTGAGAGACAAGTCTAGGTCCAGCACGGGGCAGCGAGACAAGTCCAGGCTCAGCACAGACAGTAAAGAGAGATCAAGAACGAGTACTGAGAAGAGAGAGAAGTCAAGAAGGAGCACAGATCGGTCTGGAAAGGCAAGGAGCAGCATAGATCAGTCGGAGAGAGCTAGAAATAGCTTCGACCGATTGGGAGATATGGTGAGGTCAGTTGGATTATGTAACGTAGATTGTCTGAAGCAGGCCGCTTTAGAGGCT
>Malsi_16g023890
TATGACTATTCTGGCTATGGAGCCTCTACTGGCAAGCCTAGTGAAACAAATACATATGCTGACATAGAGGCAGTATATGAGTGCCTTGGGACCAAGTACGGAGTTAGCCAGGAAGATTTGATCTTGTATGGGCAGTCAGTTGGAAGTGGACCAACACCGCACTTGGCAGCTAAGTTGCCAAGGCTGCGGGGTGTAGTTCTGCATAGTGCAATTCTTTCCGGGCTAAGTTGCCATGTGAAATTCACATTCTGCCTTGACGTTTATAAGAACTTCAATAAAATTAAGAAAGTGAAGTGCCCGGTGCTAGTAATACATGGTACAGATGATGATATCGTGAATTGGTTACATGGTAATGCGCCGTGGAAAATGGCAAGGGATCCATATGAGCCTTTGTGGATTAAAGGAGGTGGGCACTGCAACTTGGAGCTTTACCCTGATTACATCCGCCATCTTTGCAGGTTTATCCTAGGAATAGAGAACATAACCACAGAAATTCGTCTAAAAAATATTCGACAGAATATGCATTTGCAGAAGAAAAGATCATGTGCAATTTGTGCAAGCATGTGTTGTAGAATAAAACTCTACCAACCTAAATGCCCTGAATGTTCAAGACCGAAGTGTCTAAAATTTCCTACATGCTGGAAGCCTAAGTGCATAAAATGTAGTTGGCGACCCAAATGCCCGAAATGTGCAGGACCAAGCTGCTGCTTTAGAAGCGTCACTGGCGATGCTGTGGTTGTGGTT
>Malsi_17g001890
ATGGGTGGGGTGACGTCGTCCATGGCGGCCAAGTTCGCCTTTTTCCCACCGAACCCACCTTCGTACAAGCTCATCACAGACGAGCACACCGGGCTCTTGCTTCTCAGTCCCTTCCCTCACCGTGAAAACGTGGAGGTTCTGAAACTCCCGACTCGCCGCGGCACTGAGGTAGTGGCCATCTACATTCGCCACCCTTTGGCCACTTCCACTCTGCTCTACTCCCACGGCAACGCTGCCGATCTGGGCCAGATGTACGAGCTCTTCATCGAATTGAGCATCCACCTGCGCGTCAATCTCATGGGGTACGACTATTCGGGCTATGGGCAATCAACTGGAAAGGCAAGTGAGCAGAATACATATGCAGATATTGAAGCTGCATACAAGTGTCTTGAAGAAAGCTATGGTACCAAGCAGGAAGATATCATTCTCTATGGCCAATCTGTTGGAAGTGGCCCCACGTTGGATCTTGCTGCTCGGCTGCCTCAGTTAAGAGCTGTTGTCCTGCATAGTCCCATACTATCTGGTTTAAGGGTCATGTATCCTGTAAAGCGTACATACTGGTTCGACATTTATAAGAATATCGACAAAATTCCACTGGTCCATTGTCCTGTTCTCATCATTCATGGGACTGCGGATGAAGTAGTCGATTGCTCTCATGGGAAACAACTCTGGGAACTGTGTAAAGAGAAGTATGAACCACTATGGCTTAAAGGAGGGAACCACTGTGATTTAGAGCTCTATCCTGAGTATATCAGGCATCTCAAGAAGTTCATATCAACCGTTGAGAAGTCTCCTTCCCAGAGATACAGTTCTAGGAGAAGCACGGACCAGTTCGAGCAGCCTCGGAAGAGTACTGATGTTTACGAAGTTTCAAGGAAGAGCACAGATCGAAGGGAGAAACCAAGGAAGAGCACTGATAGGCCTGAAAAACTGAAAAATCAGTTCATCAGTGCTGATAAACTAGAAAAATTAAGAGTATCTTTCGACCATATGGAAAGGTCTCGGAGAAGCGTGGACTGCCATGAGAAGTCCAGAAAAAGTATCGACCACCAAATGGACAGAGCGCGGAAGAGTGTGGATCGGTTGGATAGACTACGAACTGGG
>Malsi_17g006140
ATGGGGGCAGTGACGTCATCAATGGCGGCCAAGTTCGCGTTTTTCCCGCCGAGCCCGCCGTCGTACGGGGTGGAGAAGGAGGAGGATAGTGGGAAGCTGAAGATGACCGGGGTGGGGACTAGGGAAAACGTCGACGTCTTGAAGCTGAGGACCAAGAGAGGGAACGACGTCGTGGCGGTGTACATAAGGAATCCGTCGGCGAAGCTTACTGTTCTGCACTCGCATGGGAACGCGGCTGATCTGGGTCAGATGTACGAGTTGTTCAGTGAGCTGAGTCTTCACCTCCGAGTCAACTTGTTGGGGTATGATTATTCGGGCTACGGACAGTCCACTGGGAAGCCGAGTGAGCAAAACACTTATGCAGACGTAGAAGCTGCATATAGATGCCTTGTGGAGAGGTACGGTGCGAAGGAGGAGGATATTATTTTATATGGGCAATCAGTTGGTAGTGGGCCTACTCTCGATTTAGCAACCCGGTTACCAAGATTGAGGGCAGTGGTTCTTCACAGTCCGATCATGTCTGGTCTTCGTGTCATGTATCCAGTGAAGCGAACATATTGGTTTGACATTTATAAGAACATTGACAAAATACCCTTGGTCAGTTGTCCCGTTCTGGTGATTCATGGGACGGCTGATGATGTTGTGGATTGGTCTCATGGCAAGCAGCTCTGGGATAATTGTAAGGAGAAGTATGAGCCATTATGGATAAAAGGAGGTAATCATTGTGACTTGGAGCTCTACCCACAGTACATAAAGCATGTCAAAAAGTTCGTATCGACCATTGAGAAATATCCACATCTGAGGAATAAATCAGGGCCAGTTCCGGGTCAACCAGAAAATCCGCGGAAAAGCACTGACATCAGGGAGAAATCTTGTTCCAGCACAGATCACAAAGAGAATTGTAGACCAAGTACCGATCATATAGAAAACCCCAGGTTAAGTACAGATCGTAGAGAGAGGTCAAGGGCCAGCACTGATAAGAGAGAGAGAACAAGAAAGAGTATGGACCAACCTGAAAAAGCAGGTAATAGCGTAGATCAGCCAGAGAGAGCAAGAAATAGCATTGACCGCTTCGGAGAGATGTTCAGATCAGTTGGATTGTGCAATATTGATTGTTTTAAGCCCACAGCTACCAGTGCG
>Malsi_17g021890
ATGGATTTCGCAGGTATGATTACTCTGGTTATGGACAGTCAACTGGAAAGTCACCCTTTCCTCTTGAATCAGGCAACTGAGTATAATACGTATGCAGACATTGATGCAGCTTATAAATGCCTCAAGGAGAAATATGGGGTCAAAGATGAACAACTAATATTATATGGTCAGTCTGTTGGTAGTGGTCCCACTGTTGATCTTGCATCACGTCTACCAACCTTGAGAGGTGTGGTATTACACAGTCCCATTTTGTCTGGGCTGAGGGTGTTGTACCCTGTCAAGCGAACATACTGGTTTGATATTTACAAGAATATCGACAAAATTTCAATGGTGAACTGTCCTGTCCTGGTTATACATGGGACAGCAGACGAGGTTGTAGATTCGTCCCATGGGAAGCAGCTTTGGGTGCTTTGCAAGGAAAAGTATGACCCTTTATGGCTCAGTGGAGGTGGGCACGGCAATCTTGAGCTTTACCCAGAGTTTATCAAACATCTAAAGAAATTTGTACACAGCCTTGGCAAGTCAAAATCGACCACAAATGGTTCTAGAACAAGTACAGTAGATTCTGAGAACGAGAACAAACCATCTGAAACCGGTACTTCAGATTCATGTGAAGCGGGTTCTGATCGTCCTGAAGTTTCTAGAAACAGTTTAGATAGTCGACTAGAGAAGTCTAAAAAGTCGAACAAGCCGGAAAAGTCTCGGATGAGCACTGACCGAGCCGACACGTTTAGGAGAAAGAAGGGTTTAGCGTGG
>Malsy_02g002800
ATCCTTCTCCAACAGCAATCCGTAATTTCCAGCTCCCCCACCTGGATCGGATCTATCTTTTGCCACCACCACCTTTCGCCTTTAATTTCATCTGACGCCACCTCCCACCTGCAAGGATTGGTAGAACTCGATTTGTCTGCAGCTGGGTTTGCGTTAATGGGCAACGTTACGGCGGGCGTGGCGGCCAAGTTTGCGTTTTTCCCGCCGGACCCGCCGACGTACGACGTGTCCAAGGACGAGGGCGGGAAGCTGGTGTTCTCCGGCGTGACGGCGGACAAGAGCATGGAGGTGCATTTGCTGGACACGAAGGGCGGGAACAAGATCGTGGCGACGTTTTGGCGGCACCCGTTCGCGCGGTTCACGCTGCTATACTCGCATGGGAATGCGGCGGACTTGGGGCAGATGCACGAGCTCTTCATTGAGCTCAGGGCTCACCTGCGTGTCAATATTATGAGTTATGACTATTCGGGGTATGGAGCATCCACTGGTAAGCCATCTGAGTTCAACACATACTATGACATAGAAGCCGTGTACAATTGTTTGAAGAGCGACTATGAAATTAGACAGGAGGATTTGATAGTGTATGGCCAATCTGTTGGAAGCGGACCAACACTGCACTTGGCTTCTCACTTGAAAAAACTCAGAGCCGTTGTTCTTCACAGTGCCATCCTTTCAGGCATACGAGTCTTGTATCCTGTCAAGTTGACGTTTTGGTTCGACATTTTCAAAGGAACGGAGGATGAAATTGTTGACTTGTCCCACGGAAAGCGTTTGTGGGAACTATCCAAGGAAAAATATGATCCATTATGGGTGAAGGGTGGAGGCCACTGCAACCTCGAAACATTTCCCGACTACATTAAGCACTTACGCAAGTTCATAAACGCAATGGAGAAACTCGCGCTCGCAAAACCACAACAGGAGAAGAAACAACTCACTTCTGACGGAAGCATCACAGAAGTAAAACACAACAAGTGCTTGAGATTTAGAAAGAAG
>Malsy_02g013050
ATGTCGGTTCTCTCTCAATTTTTCACATCCGCCGTGAATCTGCAAAAACCCAACAACCTAAAGCTTTCCCAGAAAACCCACCGTTTCACCCGCCTCTCATCCCCCATTTCTGACGCTCCAACTGTCACATTTCCTTCCCTACCAAAACTTGAGCCTGAGTGTGCATGCCTCCTCCCCGGGCGCCATCACCAATCTGTGACTTCCATGGCCGATTTCCAGTTCAATGTGAGCGCTCCTCTCATCTCTGCTCATGACCAATTGGGCATCTGGATGGTTCTCTTCGCCATAGGCGCTTTCGGTATCTGGTCAGAGAAGAACACAAAGATTGGGAGCGCATTAAGTGGGGCATTGATAAGCACGTTGATCGGACTTGCAGCCAGCAATCTGGGAATCATTTCTTCAAACTCGTCGGCCTATTTGATTGTGTTGGAGTTCCTGCTCCCGCTGGCTGTCCCGCTAGCTTTCGCTTTTTTCACACCGAACCCACCTTCCTACAAGCTTATCATAGACGACCACACCGGCCTCCTGCTTCTCAGCCCCTTCCATCACTGGGAAAATATGGAAGTTCTGAAACTGCTGACCCGTCGTGGCATTGAGGTTGTGGCCATCCACATTCGCCACCCTTTGGCCATTTCTACACTGCTTTACTCCCACAGCAACGCCACCGATCTGGGCCATATGTACAAGCTCTTCATCGAATTGAGCATCCACCTGCGCGTCAATCTCATGGGGTACGACTATTCGGGGTATGGGCAATCAACTGGAAAGGCAAGTGAGCAGAATACATATGCAGATATTAAAGCTGCATATAAGTGTCTTGAAGAATGCCATAGTATCGAAGTTCTTCCACCGAAAATTCCAAGTTCGGAGATTTCTCTTGCAGGAGCTCAAGCAGCTCATCCGCAACGTCCGGCGAAGGAGCACACAGAACCGGAGGAAGAGGAAATGTTTGGGCACTTAACTGATGAGCCACGTGCTCATGATAATCTCTTGTATGACCGGACATCCACTTGCTTGGACATTCGCTTATTGGGACACCTATGTGCCTGGACCCAATTCGATGACCCTACAGATAGCCCCAACTCAATGGCCCTACGTATAGCCCCAACTCAAAGACCTGACTTGCGGACCCAATCTGCGATTCCGACACATAGACCCAATATGCGAACCCGACAAGCGAACCTGAGTCATGTCGAGAATCAACTCATATTGAGTGCATGTCGACATAAACCTCTAGTCGAGCCGCCTCGCAACGAGCATCGCCTCCAGCCGAGCAAACGCTTCGCCGCGAGCATAGCCTTTAGCCGAGCAGCCTCGCAACGAGTATCGCCTCCAGCCGACCGAGTATTGCTTTATGTTGAGCATTGCCTTGGGTTGAGTACTAGTTCAAGACATCTAGCCATTTCGGCCCGTACATGGATTGGATTTGAAATTCACGGTCGGATTTACGTTGTTCCAAGACCTCTGGTTTTGTGCATCAACAATTTCAATATAGTACCTCCATTACATTTCTCATCCATTGATCCGCTAAAAGCTGACGTGGCTGCCAAATGTCCCTTCCCTATCACCATCGCAACCCCCAGACCACTCATCCCTCTTCACCTTCCCGACCCACCTTTTCCCTCCTCCACTCTCTTCATCTCCCCTTATTTGGTCGAGACCCACTGCCGAAGGCGACGCCGAACCGGAACCCAAATCCTTCTGTCCGAACCATTTATGGAGTTTGTGGGTTCTAGAGCTCTTACTCAATTCGGCAATGCGGTGGTGGTCACGAGGAGGAGGGATTGGGGAGAGTCGTCATCGCCGCCGCCCATCCACCGTGAGACGACGATGTCATTCAAGAACCATGAAGGATGTTGGATATTTATCACCAAGAAGAAAAAGAAGTCCGGCGAAAGTTCGAAGCGCCATGACGGACACCTTCTTGCCTTCGGGCGAATGCCATTAAAGAAGGTTGTGAAGCTTTGCTCTCGTCATTTATGTTCGTACGATAATGGCGACAATGGTACATGGGGCTCGATAAACCTAGAGCACCCGGACATGAAGAAAATGATTAGAGGAGTATTTCATGTGTTGGAAGTAGAAGACTTCTTCTGTTGTTTCTCAAAGGCGATACCTCCAGTTGCTGCTTTTCCAGTTATTGAGAATCTGATATTCTGTGGTAATCCTAGTGTTGTGTTGGTTTGCTACGTTGCAGTAGTTCACTTATTCATATACTGCTTACAGTATTGTCCTCTCGGCACTGGAAAATCGAGCTTGATCGCTGCCATGGCTAGTTATCTCAAGTTTGATGTGTATGATTTCGAGAATAGTAATCCTTCCACTGACCATATATTGAAGAGGGTGTTGTTGTCTACTACATATCGTTCGATTTTGGTATCGAGGACTGGGGATCGATTGCTGCAGCGT
>Malsy_03g010770
TCGCCTTTTTTCACACCAAACCTACCTTCCTACAAGCCCATCACAGACGACCACACCGGCCTCCTGCTTCTCAGCCCTTTCCCTCACCGGGAAAATGTGGAGGTTCTAAAACTACCGACCCGCCGTGGCATTAAGGTTGTGGCCATCCATATTCGCCACCCTTTGGCCATTTCCACACTGCTCTACTCCCACGGCAACGCCGCCGATCTGGGCCATATGTACGAGCTCTTCGCCGAGAGTGAGAGCTTTGAATCCCAATGCTCCAATGTTTGCGTCGCTGGCCTATCAGACGGTGGAGGACTTCTTCGTCGAGTGGTGGGCCCTGGTCCAGTCCTCCCCCTGTCGTCAGCCGGGGATTCGGGGTTTCGAAGCGGACCTTCAAGGCTAGGCTCAGCAGTATCAGTGACTACTGTGTGCACCACTGCGTCTGCCCTGAGGAAGGAGGCG
>Malsy_06g003890
ATGGGGTGCATGTTGTCTCAGGTAGCAGCGAAATTTGCCTTCTTTCCGCCATCTCCACCGACCTACAAGATCCAAAAGCGGGAGCGCGACGGCAAGCTCAGCGCAGTAGCAGCATCGGCCACCACCAACACCACGTCGTTGCCGGCTGTTCCGCCTGATAACAAATCCTTGGACGTGTTGGTGATTGACACAAAGCGGGGGAACAAGATCGTTGCTTTTTATCTGCGAAACCCTTACGCCCGCCTCACTCTGCTTTACTCCCATGGCAATGCTGCTGACCTCGGCCAGCTCTATGACCTCTTTCTCCAGCTCAGCCTCTCTCTGCGCGTCAATCTCATTGGGTATGACTATTCTGGCTATGGAGCCTCTACTGGCAAGCCTAGTGAAAAAAATACATATGCTGACATAGAGGCGGTATATGAGTGCCTTGAGACTGAGTATGGAATCAGCCAGGAAGATTTGATCTTGTATGGGCAGTCAGTTGGAAGTGGACCAACATTGCACTTGGCAGCTAAGTTGCCAAGGCTGAGGGGTGTAGTTCTGCACAGTGCAATTCTTTCCGGCCTCCGTGTTCTTTGCCATGTGAAATTCAAATTCTGCTTTGACATTTACAAGGGTACAGACGATGATATTGTGAATTGGTTACATGGCAATGCGCTGTGGAAAATGGCAAGGGATCCGTATGAGCCTTTGTGGATTAAAGGAGGTGGACACTGCAACTTGGAGCTTTACCCTGATTACATCCGCCATCTTTGCAGGTTTATCCTAGAAATGGAGAACATGACCACAGAAATCCGTCTCAAAAAGATTCGGCAGAATATGCGTTTGCAGAAGAAGAGATCGTGTGCAATGTGTGCAAGCATGTGTTGTAGTATAAAACTCTGCCGACCTAAATGCCCCGAATGTTCAAGGCCAAAGTGTCTAAAATGTCCTCCATGCTGGAAGCCAAAGTGCGTAAAATGTTGTTGGCGTCCGAAATGCCCAAAATGTGCAGGATCAAGCTGCTGCTTTAGAAACGTTAACTGGCGGTGCTGTGGTAGCGGTTTAAACGGCGAGCAGGATGGA
>Malsy_09g001840
ATGGGTGGGGTGACGTCGTCCATGGCGGCCAAGTTTGCCTTTTTCCCACCGAACCCACCTTCCTACAAGCTCATCACAGACGACCACACCGGCCTTCTGCTTCTCAGCCCCTTCCCTCACCGGGAAAACGTGGAGGTTCTGAAACTGCCGACCCGCCGTGGCACTGAGGTTGTGGCCATCTACATTCGCCACCCTTTGGCCACTTCTACTCTGCTCTACTCCCACGGCAACGCCGCCGATCTGGGCCAGATGTACGAGCTCTTCATCGAATTAAGCATCCACCTGCGCGTCAATCTCATGGGGTACGACTATTCGGGGTATGGGCAATCAACTGGAAAGGCAAGTGAGCAGAATACATATGCAGATATTGAAGCTGCATATAAGTGTCTTGAAGAATGCTATGGTACTAAGCAGGAAGATATCATTCTCTATGGCCAATCCGTTGGAAGTGGCCCCACGTTGGATCTTGCTGCTCGGCTGCCTCAGTTAAGAGCTGTTGTCTTGCATAGCCCCATACTTTCTGGTTTAAGGGTCATGTATCCTGTAAAGCGTTCATACTGGTTTGACATTTATAAGGGGACTGCGGATGAAGTAGTCGATTGTTCTCATGGCAAGCAACTCTGGGAACTGTGTAAAGAGAAATATGAACCACTGTGGCTTAAAGGAGGAAACCACTGTGATTTAGAGCTCTATCCTGAGTATATCAGACATCTCAAGAAGTTCATATCAACCGTTGAGAAGTCTCCTTCCCAGAGATACGGTTCTAGGAGAAGCACAGACCAGTTTGAGCAGCCTCGGAAGAGTACTGATGTTTATGAAGTTTCAAGGAAGAGCACAGATCGAAGGGAGAAACCGAGAAAGAGCACTGATAGGCCTGAAAAACTAAAAAATCAGTTCATCAGTGCTGATAAACTAGAAAAACTAAGAGTATCTTTTGACCACATGGAAAGGTCGCGGAGAAGCGTGGACTGCCATGAGAAGTCTAGAAAAAGTATCGACCACCAAATGGACAGAGCACGGAAGAGTGTGGATCGATTGGATAGAATACGAACTGGG
>Malsy_09g006180
ATGGGGGCAGTGACGTCATCAATGGCGGCCAAGTTCGCGTTTTTCCCACCGAGCCCGCCGTCGTACGGGGTGGAGAAGGAGGAGGATACTGGGAAGCTGAAGATGACCGGGGTGGGGACGAGGGAAAACGTCGACGTCTTGAAGCTGCGGACCAAGAGAGGGAACGACGTCGTGGCGGTGTACATAAGGAATCCGTCGGCGAAGCTCACTGTTCTGCACTCGCATGGGAACGCAGCTGATCTGGGTCAGATGTACGAGTTGTTCAGTGAGCTGAGTCTTCACCTCCGAGTCAACTTGTTGGGGTATGATTATTCGGGGTACGGACAGTCTACTGGGAAGCCGAGTGAGCAAAACACTTATGCAGACATAGAAGCTGCATATAGATGCCTTGTGGAGAGGTACAGTGCGAAGGAGGAGGATGTTATCTTATATGGGCAATCAGTTGGTAGTGGGCCTACTCTTGATCTAGCAACCCGGTTACAGAAATTGAGGGCAGTGGTTCTTCACAGTCCGATCATGTCTGGTCTTCGGGTCATGTATCCAGTGAAGCGAACATATTGGTTTGACATTTATAAGGGGACCGCTGATGATGTTGTGGATTGGTCTCATGGCAAGCAGCTTTGGGATAATTGTAAGGAGAAGTATGAGCCGTTATGGATAAAAGGAGGGAATCATTGTGACTTGGAGCTCTACCCACAGTACATAAAGCATGTCAAAAAGTTTGTATCAACTATCGAGAAATATCCGCATCTGAGGAATAAATCAGGGCCAGTTACAGTTCAAACAGAAAATCTGCGGAAAAGCACTGACACCAGGGAGAAATCTTGTTCCAGCACAGATCACAAAGAGAATTCTAGACCCAGTACCGACCATAGAGAAAACCCCAGGTTAAGTACAGATCATAGAGAGAAGTCAAGGGCCAGCACGGATAGGAGAGAGAGAACAAGAAAAAGTATGGATCAACCTGAAAAAGCAAGTAATAGCGTGGAACAGCCAGAGAGAGCTCGGAATAGCATTGACCGCTTCGGAGAGATGTTCAGATCAGTTGGATTGTGCAACATTGATTGTTTTAAGCCCACAGCTACCAGTGCG
>Malsy_09g021500
ATAGACGACGATGATGTGATTTCCTCGGCCAACTTTGACACGTTCTCTCACTCCCTCCAATTTCCACTCACCACCGCCTTCCACCCCCACGCGCCGCCACAGGCAAACAATCACAACAATAAGATGGGCGGAGTGACCTCTTCGATCGCAGCCAAGTTCGCGTTTTTCCCGCCGAGTCCGCCGTCGTACAGAGTCGTCGCCGACGAGTCGTGTGGAGGGAGGCTCTACATTCCGGAGGTGCCGAGGAGGGAAGACGTGGATGTATTGAAGCTCAGGACTCGCCGGGGAAATGAAATCGTGGCCGTACACGTCAAGCACCCCAAGGCCTCAGCAACCATGCTTTACTCCCATGGAAATGCTGCTGATTTGGGGCAGATGTATGAGCTTTTCGTCGAATTGAGTGCTCGCCTTCGGATTAATTTGATGGGGTATGATTACTCTGGTTATGGACAGTCAACTGGAAAGGCAACTGAATATAATACATATGCGGACATTGATGCAGCTTACAAATGCCTCAAGGAGAAATACGGGGTCAAAGATGAACAACTAATATTATATGGTCAGTCTGTTGGTAGTGGTCCCACTGTTGATCTTTCATCACGTCTCGCAACCTTGAGAGGTGTGGTGTTACACAGTCCTATTTTGTCTGGGCTGAGGGTATTGTACCCTGTCAAACGGACGTACTGGTTTGATATTTACAAGAATATCGACAAAATTTCAATGGTGAGCTGTCCTGTTCTGGTTATACATGGGACAGCAGACGAGGTCGTAGATTCGTCCCATGGGAAGCAACTATGGGTGCTTTGCAAGGAAAAGTATGAGCCTTTATGGCTCAGTGGAGGTGGACACTGCAATCTTGAGCTTTACCCAGAATTTATCAAACATCTAAAGAAATTCGTACACAGCCTCAGCAAGTCAAAATCGACCACAAATGGTTCTAGAACAAGTACAGTAGATTCTGAGAACAAGAACAAACTATCTGAAACCGGTACTTCGGATTCAACTGAAGTGGGTTCTGATCTTCCAGAAGTTTCTAGAAACAGTTTAGATAGTCGACTAGAGAAATCTAAAAAGTCGAACAAGCCCGAAAAGTCTCGGATGAGCACTGACCGAGTCGACACGTTTAGGAGAAAGAAGGGATTAGTGTGG
>Malsy_12g000780
ATGACTATTCGGGATATGGAGCATCCACTGCCATCTGAGTTCAACACATACTATGACATAGAAGCCGTGTACAATTGTTTGAAGAGCGACTATGAAATTAGACAGGAGGATTTGATAGTGTATGGCCAATCTGTTGGAAGCGGACCAACACTGCACTTGGCTTCTCAATTGAAAAAACTCAGAGCCGTTGTTCTTCACAGTGCCATCCTTTCAGGCATACGAGTCTTGTATCCTGTCAGGTTGACGTTTTGGTTCGACATTTTCAAAGTAAGTTCGACTTTGTCTTCTTTGAATTGCTTAATTCTGCTGCAAGGCTCGGTTACT
>Malsy_13g004210
ATGGGGTCTGCAACATCGTCTATGGCTGCAAAGTTTGCATTTTTCCCACCGGACCCTCCGTCATACGACACGTACGTCGACGAACCAACGGGGAAAATGAGGATCTCCGATGTTCTTCCCCGAGACGACGTTGACGTGCTGAGGCTGAGCACAAAAAAAGGGAATGAGATTGTGGCCATGTATGTCAAAAATCCATGTGCTTCACTCACTGTTCTTTACTCCCATGGAAATGCTGCTGATCTTGGTCAGATGTACCACATTTTCACTGAGCTTAGCCTTCATCTGGGTGTCAATCTCATGGGGTACGATTATTCTGGCTATGGACAATCTTCTGGAAAGTTGGGTAGGACAAGTGAGAAAGTGAAAGAGAAGAGGGCACATATCCGGGACACGAGAGGTTATTTCTCCGATTTTCCAAGTGAGCAGGACACATATGCAGACATAGAGGCAGCATACAAATGCCTTGAAGAGAAGTACGGTATAAAGGAGGAAGATGTCATTCTGTACGGACAGTCAGTTGGAAGCGGACCTGCTTTGGATTTGGCCGTTCGTTTGCCTAACTTGAGGGCTGTTGTTCTTCACAGTCCAATATTGTCGGGCCTCCGAGTAATGTACCATGTCAAGAAAACATTCTGGTTTGACATTTACAAGGGAACTGAAGATGAAGTTGTGGATTCCTCCCATGGAAAACAGTTGTGGGAGCTTTGCAAAGAGAAGTATGAACCTTTGTGGCTCAAAGGAGGCAACCATTGTAACTTGGAACTCTATCCGGAATACTTGAGGCATCTCAGGAAGTTCATATCTGCCATAGAGAAATTACCCCGTCTTCGAAATTCAACCGAACAAAATGCAGACCAATCAGAGTCTCCTCTGAAGATTGAAGACATCAGGGACAAGGCAAGATCAAGCACTGACTTAAGGGACAAGTCTAGGTCCAGCACCGGGAAGCGAGACAAGTCTAGGCTAAGCACAGACAGTAGAGAGAGATCAAGTACAAGCACTGAAAAGAGAGAGAAGTCAAGAAAGAGCACCGATCGGTCTGGAAAGTTGAGGAGCAGCACAGATCAGTCGGAGAGAGCTAGAAATAGCTTCGACCGTTATGAGCAGAAGCTTGGCCACTGCTTCTCTGGCTTCGCTTCCTTCTTCGTCTCCCTTCGCACTCAGAAACCCCAGCAGGGCCTTGAACCTCAGATTCTCAGAAGCGCTTTTTTGCCGCAGAATGGACTCCGAAAGGCCTTCTCTTGCATCGGATTGAAGTGGAAGGTTGAGAGCAGGAACAGACGAGTGTCCTTCCGCTGCGACGCGGCGGTTGCCGAGAAGGAGGAGGCCACCGATGCCCCCGGTGAGAAATTTGAGTACCAGGCCGAGGTATCTCGGCTTATGGATTTGATAGTTCATAGTCTATACAGCGACAAGGAGGTGTTCCTTAGGGAGCTTGTGAGAGCCCTCTCTCTGCTTGGAGATGCTGCTGAGCTACAGATTCGCATCAAACCTGATCCAGACAATGGGACTATCACTATATTGGATACTGGTATTGGAATTACAAAAGAGGAACTCATTGACTGCCTTGGAACCATTGCCCAGAGTGGTACTTCAAAGTTTTTGAAGGCTCTGAAGGAAAACAAGGATCTTGGTGCAGACAATGGCTTGATTGGTCAATTTGGTGTTGGTTTCTATTCTGCTTTTCTTGTTGCTGAGAAGGTTGTTGTCTCTACAAAAAGCCCAAGGTCAGATAAGCAGTATGTTTGGGAAGCAGTAGCTGACAGTAGCTCTTATGTTATTAAGGAAGAAACTAATCCGGAAAATCTCATACAGCGGGGAACACAGATAACCCTCTATTTAAGGCCGGATGACAAGTATGAATTCTCAGAGCCAGCCCGGATTGAGGGTTTAGTGAAGAATTACTCACAGTTTGTTTCCTTTCCCATCTATACATGGCAAGAAAAATCAAGGACAGTGGAGGTGGAAGAGGAGGAAGAACCAAAAGAAGGAGGAGAACCAAAACCAGAGGGTGAGAAGAAAAAGAAGACAAAAACTGAGAAGTATTGGGATTGGGAATTAGCCAATGAAACAAAGCCTATATGGATGTGGTGTGCAAAGGAAGTTCAAAAAGAGGAGTATCAAGAATTTTACAAGAAAACTTTTAATGAGTTCCTGGATCCACTTGGATACACTCACTTCACCACTGAGGATGAGGTGGAGTTCAGGAGTGTTCTTTATATTCCTGGAATGGGGCCTCTTAACAATGAGGATGTTGTAAATCCAAAAACAAAGAATATACGTTTTGATATCGTTCGCATCAGCTATGCCCTCCACCTCATGCTTGTTTTTCCCGGTATTTTCCATCCACTGCGACTCAACTTGAATGACCTCCTCTCTCCTTCGTCTAGGCCTCTGGTTTCCCATTTTTGTAGGATTACATTAAGCACCATCGGACTAATTTCTCTCGTCTTCTTGGGTGCAAATTTTATTCCCAGCATCTGTGATGTTTTCCAGTTCTCTGGAGCGACCGCTACAGTCTGCATTGGATTCATCTTTCCTGCTGCCATTGCTCTAAGGGATGGCATAGCAACGATGAAGGACAAGATCTTATCTGTTTTCATGATCGCTCTTGCTGTGTTTTCGAATTTGATAGAGATATACATCGATGCTACTGCCCTTTTCAAACAGAAGGTGTCCATTAATGCATGGTTTTATATTGTTCAGAGGCTATTGTTAGATGAATATCCTATACTATACCTG
>Malsy_14g016250
ATGGGTGGGGTTACTTCATCCATGGCTGCAAAGTTTGCATTTTTTCCACCGAACCCACCATCCTACAAGGTAGTGAAAGACGAAGCCACAGGGCTGTTGCTACTGGATCCGCTTCCCCACCGCGAAAACGTCGACGTTTTGAAGTTTCCGACGCGCCGCGGCAATGAGATCGTCGCCGTCTATATTCGCCACCCAATGGCCACGTCCACGCTCCTTTACTCCCACGGCAACGCCACCGATATCGGCCAGATGTACGAGCTTTTTATCGAATTGAGCATTCACCTGCGCGTCAATCTCATGGCGTATGATTACTCTGGCTATGGGCAGTCCTCAGGCAAGGCAAGTGAACATAATACTTATGCAGATATTGAAGCTGCATATAAGTGTCTTGAAGAGAGGTATGGTGCTAAGCAGGAAGACGTAATCCTCTATGGTCAGTCGGTTGGAAGTGGCCCGACTGTTGATCTTGCTGTCCGTTTGCCTCGATTAAGGGCAATTGTGCTGCATAGTCCTATATTATCTGGTTTAAGAGTCATGTATCCTGTGAAGCGCACGTACTGGTTTGATATCTATAAGAACATTGATAAAATCCCACTGGTAAAATGTCCTGTGCTGGGAACATCTGATGAAGTTGTGGACTGCTCACACGGCAAGCAACTTTGGGTACTTTGCCAAGAGAAATATGAACCTCTATGGCTCAAAGGCGGAAATCACTGTAATTTGGAGCTCTATCCAGAATATATTAGACATCTCAACAAGTTCATCTCAACTGTCGAAAAATCACCTTCACGTAGGATTACTTCAAGAAAAAGCACAGGCCACAGGAAAAGCACAGACCGTATTGAACATCCTAGGAGGAGTGTCGATTTTTATGAGGCTCCAAGAAAGAGTACTGATCGGAGAGAGAAATCAAGGAAAAGCACTGATAGACCTGAAAAGCTGAATATTAGTGAATACAAGTTCAATAACATCGACAAGGTAGACAAGTTTAGAATCTCTGTTGACCAGATAGAGAAGTCACGAAGAAGTTTGGAATACCGTCATGAGAAATCCAGGAGAAGCGTCGACTGTCAGCTAGAAAAACCACGGAAGAGCGTTGACTGGCTGGACAGAATTCGACCTGGG
>Malsy_15g013340
TCTGAATTTGTTTCTCTTCGTATCCAACAGCAATCCATAATTCCAGCTCACCCGCCTAGATCGGATCCATTTTTCTGCCACCACCACCACCTTTCACCTTTAATTTCATCCGACGCCACCTCGGACCTGGAACAGCAAGGAGAACCAAAAGCTGAGGAAACCCAGCAAGGATTCGTAAAACCCAATTTGTCTGCAGCTGGGTTTGCGTTAATGGGCAATGTTACGGCGGGAGTGGCGGCCAAGTTTGCGTTTTTCCCACCTGACCCGCCGACGTACGACGTGTACAAGGACGAGGGAGGGAAGCTGGTGTTTTCCAGCGTGACGGCGGACAAGAACATGGAGGTGCATTTGCTGGACACGAAGGGCGGGAACAAGATCGTGGCGACGTTTTGGCGGCACCCTTTAGCGCGGTTCACGCTGCTCTACTCGCATGGGAATGCGGCTGACTTGGGGCAGATGCACGAGCTCTTCATTGAGCTCAGGTCTCACCTGCGTGTCAATATTATGAGCTATGACTATTCGGGCTATGGAGCATCCACTGGTAAGCCATCTGAGTTCAACACATATTATGACATAGAAGCCGTGTACAATTGTTTAAAGAACGAGTATGAAATAAGACAGGAGGATTTGATAGTTTACGGCCAATCTGTTGGAAGTGGACCAACGCTGCACTTGGCTTCTCGCTTAAAAAAACTGAGAGCCGTTGTTCTTCACAGTGCCATCCTTTCAGGCATACGAGTCTTGTATCCTGTCAAGTTGACGTTTTGGTTCGACATTTTCAAAGGAACAGAGGATGAAATTGTTGACTTGTCCCACGGAAAGCGTTTGTGGGAACTATCCAAAGAAAAGTATGATCCATTATGGGTGAAGGGCGGAGGCCACTGCAACCTTGAAACATATCCCGAGTACATTAAGCACTTACGCAAGTTCATAAACGCAATGGAGAAACTCTCACTCACAAAACCACAACAGGCGAAGAAACAACTCACTTCTGATGGAAGCATCACAGAAGTAAAACACAACAAGTGCTTGAGATTTGGAAAGAGG
>Malsy_16g022150
CAAGTATTTACTTACGTTTTTTCTTCAAATGTAATCCAGCCTAGTGAAACAAATACATATGCTGACATAGAGGCAGTATATGAGTGCCTTGGGACCGAGTACGGAGTTAGCCAGGAAGATTTGATCTTGTATGGGCAGTCAGTTGGAAGTGGACCAACACCGCACTTGGCAGCTAAGTTGCCAAGGCTGCGGGGTGTAGTTCTGCATAGTGCAATTCTTTCCGGGCTAAGTTGCCATGTGAAATTCACATTCTGCTTTGACGTTTATAAGGGTACAGATGATGATATCGTGAATTGGTTACATGGTAATGCGCTGTGGAAATTGGCAAGGGATCCATATGAGCCTTTGTGGATTAAAGGAGGTGGGCACTGCAACTTGGAGCTTTACCCTGATTACATCCGCCATCTTTGCAGGTTTATCCTAGGAATAGAGAACATAACCACAGAAATTCGTCTAAAAAAGATTCGACAGAATATGCATTTGCAGAAGAAAAGATCATGTGCAATTTGTGCAAGCATGTGTTGTAGAATAAAACTCTACCAACCTAAATGCCCTGAATGTTCAAGGCCGAAAGACCAAGCTGCTGCTTTAGAAGCGTCACTGGCAATGCTGTGGTTGTGGTTTAAACGGGAAGCACGATGGCTGACGGTAACAACATACAGGTTGATGGATGCTTACACCCAATCTTTTGTGCAGTTTTGT
>Malsy_17g001700
ATGGGTGGGGTGACGTCGTCCATGGCGGCCAAGTTCGCCTTTTTCCCACCGAACCCACCTTCGTACAAGCTCATCACAGACGAGCACACCGGGCTCTTGCTTCTCAGTCCCTTCCCTCACCGTGAAAACGTGGAGGTTCTGAAACTCCCGACTCGCCGCGGCACTGAGGTAGTGGCCATCTACATTCGCCACCCTTTGGCCACTTCCACTCTGCTCTACTCCCACGGCAACGCTGCCGATCTGGGCCAGATGTACGAGCTCTTCATCGAATTGAGCATCCACCTGCGCGTCAATCTCATGGGGTACGACTATTCGGGCTATGGGCAATCAACTGGAAAGGCAAGTGAGCAGAATACATATGCAGATATTGAAGCTGCATACAAGTGTCTTGAAGAAAGCTATGGTACCAAGCAGGAAGATATCATTCTCTATGGCCAATCTGTTGGAAGTGGCCCCACGTTGGATCTTGCTGCTCGGCTGCCTCAGTTAAGAGCTGTTGTCCTGCATAGTCCCATACTATCTGGTTTAAGGGTCATGTATCCTGTAAAGCGTACATACTGGTTCGACATTTATAAGGGGACTGCGGATGAAGTAGTCGATTGCTCTCATGGGAAACAACTCTGGGAACTGTGTAAAGAGAAGTATGAACCACTATGGCTTAAAGGAGGGAACCACTGTGATTTAGAGCTCTATCCTGAGTATATCAGGCATCTCAAGAAGTTCATATCAACCGTTGAGAAGTCTCCTTCCCAGAGATACAGTTCTAGGAGAAGCACGGACCAGTTCGAGCAGCCTCGGAAGAGTACTGATGTTTACGAAGTTTCAAGGAAGAGCACAGATCGAAGGGAGAAACCGAGGAAGAGCACTGATAGGCCTGAAAAACTGAAAAATCAGTTCATCAGTGCTGATAAACTAGAAAAATTAAGAGTATCTTTCGACCATATGGAAAGGTCTCGGAGAAGCGTGGACTGCCATGAGAAGTCCAGAAAAAGTATCGACCACCAAATGGACAGAGCGCGGAAGAGTGGGACTGCGGATGAAGTACTAGTCGATTGCTCCCATGGCAAGCAACTCTGGGAACTGTGTAAAGAGAAGTATGAACCACTATGGCTTAAAGGAGGGAACCACTGTGATTTAGAGCTCTATCCTGAGTATATCAGGCGTCTCAAGAAGTTCATATCAACCGTTGAGAAGTCTCCTTCCCAGAGATACAGTTCTAGGAGAAGCACGGACCAGTTCGAGCAGCCTCGGAAGAGTACTGATGTTTACGAAGTTTCAAGGAAGAGCACAGATCGAAGGGAGAAACCGAGGAAGAGCACTGATAGGCCTGAAAAACTGAAAAATCAGTTCATCAGTGCTGATAAACTAGAAAAATTAAGAGTATCTTTCGACCATATGGAAAGGTCTCGGAGAAGCGTGGACTGCCATGAGAAGTCTAGAAAAAGTATCGACCACCAAATGGACAGAGCGCAGAAGAGTGTGGATCGGTTGGATAGACTACGAACTGAG
>Malsy_17g006090
ATGGGGGCAGTGACGTCATCAATGGCGGCCAAGTTCGCGTTTTTCCCGCCGAGCCCGCCGTCGTACGGGGTGGAGAAGGAGGAGGATAGTGGGAAGCTGAAGATGACCGGGGTGGGGACTAGGGAAAACGTCGACGTCTTGAAGCTGAGGACCAAGAGAGGGAACGACGTCGTGGCGGTGTACATAAGGAATCCGTCGGCGAAGCTTACTGTTCTGCACTCGCATGGGAACGCGGCTGATCTGGGTCAGATGTACGAGTTGTTCAGTGAGCTGAGTCTTCACCTCCGAGTCAACTTGTTGGGGTATGATTATTCGGGCTACGGACAGTCCACTGGGAAGCCGAGTGAGCAAAACACTTATGCAGACGTAGAAGCTGCATATAGATGCCTTGTGGAGAGGTACGGTGCGAAGGAGGAGGATATTATTTTATATGGGCAATCAGTTGGTAGTGGGCCTACTCTCGATTTAGCAACCCGGTTACCAAGATTGAGGGCAGTGGTTCTTCACAGTCCGATCATGTCTGGTCTTCGTGTCATGTATCCAGTGAAGCGAACATATTGGTTTGACATTTATAAGGGGACGGCTGATGATGTTGTGGATTGGTCTCATGGCAAGCAGCTTTGGGATAATTGTAAGGAGAAGTATGAGCCATTATGGATAAAAGGAGGTAATCATTGTGACTTGGAGCTCTACCCACAGTACATAAAGCATGTCAAAAAGTTCGTATCGACCATTGAGAAATATCCACATCTGAGGAATAAATCAGGGCCAGTTACAGGTCAACCAGAAAATCCGCGGAAAAGCACTGACATCAGGGAGAAATCTTGTTCCAGCACAGATCACAAAGAGAATTGTAGACCAAGTACCGATCATATAGAAAACCCCAGGTTAAGTACAGATCGTAGAGAGAGGTCAAGGGCCAGCACTGATAAGAGAGAGAGAACAAGAAAGAGTATGGACCAACCTGAAAAAGCAAGTAATAGCGTAGATCAGCCAGAGAGAGCAAGAAATAGCATTGACCGCTTCGGCGAGATGTTCAGATCAGTTGGATTGTGCAATATTGATTGTTTTAAGCCCACAGCTACCAGTGCG
>Malsy_17g022020
ATGGCGACACTGCAGAAATTCAAGCTCTTAGCGACTCAATGTGCCGTCGCCGGAAGCCCAACGCGAAGCCCATCGGCCAGCCCAGTCATCCACCTCCGCCGCCGCAAGACGCTAAGAATGTTCCTCACCCGCCAGGATCGCCGCCGATTGCCTCGCCAAACCAATTCCTCGGAATCTCCACCCATTGACGGTGACAATAGCAACGGTGATTCGCCGCAGAAGAGCAAGGAGGTCGCTCGGGTTCGGCGCAAGCTGAAGGACCTCTTCGTGTCGTCGCCGCCGTTCGAAGATAGGATTTCGGATAGGAGGAGTGGAGGAATTGGGAACGAAGGAGAAGGACGAGGGTTGTTATCGGCAACCGGAAGTGGTGATGGTGCCGGTGAGATTCCGACTCAGCGAGGCGCAGGCTTGTCGCTTCGGCCAATAACGGCGTCGTTTCGAAATAGGTTACTGAAACGAGCTTGGCGGCCTGTTCTGGGGCCTCTGATATTTCGGTTGCCGCCTGGCGCCTGTGATGAGAAGGACAATAAGATGGGCGGAGTGACCTCTTCGATCGCAGCCAAGTTCGCTTTTTTCCCGCCGAGTCCGCCGTCGTACACAGTCGTCGCCGACGAGTCGTGTGGAGGGAGGCTCCACATTCCGGAGGTGCCGAGGAGGGACGACGTGGATGTGCTGAAGCTCAGGAATCGCCGGGGGAATGAAATCGTGGCCGTACACGTCAAGCACCCCAAGGCCTCTGCAACTATGCTTTACTCCCATGGAAATGCTGCTGATTTGGGGCAGATGTTCGAGCTTTTCGTCGAATTGAGTGCTCGCCTTCGGATTAATTTGATGGGGTATGATTACTCTGGTTATGGACAGTCAACTGGAAAGGCAACTGAGTATAATACGTATGCAGACATTGATGCAGCTTATAAATGCCTCAAGGAGAAATACGGGGTCAAAGATGAACAACTAATATTATATGGTCAGTCTGTTGGTAGTGGTCCCACTGTTGATCTTGCATCACGTTTACCAACCTTGAGAGGTGTGGTATTACACAGTCCCATTTTGTCTGGGCTGAGGGTGTTGTACCCTGTCAAGCGGACATACTGGTTTGATATTTACAAGGGGACAGCAGACGAGGTTGTAGATTCGTCCCATGGGAAGCAGCTTTGGGTGCTTTGCAAGGAAAAGTATGACCCTTTATGGCTCAGTGGAGGTGGGCACGGCAATCTTGAGCTTTACCCAGAATTTATCAAACATCTAAAGAAATTTGTACACAGCCTTGGCAAGTCAAAATCGACCACAAACGGTTATAGAACAAGTACAGTAGATTCTGAGAACGAGAACAAACCATCTGAAACCGGTACTTCGGATTCATGTGAAGCGGGTTCTGATCGTCCTGAAGTTTCTAGAAACAGTTTAGATAGTCGACTAGAGAAGTCTAAAAGGTCGAACAAGCCGGAAAAGTCTCGGATGAGCACTGACCGAGCCGACACGTTTAGGAGAAACAAGGGTTTAGCGTGG
>Maldo_GDDH_02G1010900
TTGTCTGCAGCTGGGTTTGCGTTAATGGGCAACGTTACGGCGGGCGTGGCGGCCAAGTTTGCGTTTTTCCCGCCGGACCCGCCGACGTACGACGTGTCCAAGGACGAGGGCGGGAAGCTGGTGTTCTCCGGCGTGACGGCGGACAAGAGCATGGAGGTGCATTTGCTGGACACGAAGGGCGGGAACAAGATCGTGGCGACGTTTTGGCGGCACCCGTTCGCGCGGTTCACGCTGCTATACTCGCATGGGAATGCGGCGGACTTGGGGCAGATGCACGAGCTCTTCATTGAGCTCAGGGCTCACCTGCGTGTCAATATTATGAGTTATGACTATTCGGGATATGGAGCATCCACTGGTAAGCCATCTGAGTTCAACACATACTATGACATAGAAGCCGTGTACAATTGTTTGAAGAGCGACTATGAAATTAGACAGGAGGATTTGATAGTGTATGGCCAATCTGTTGGAAGCGGACCAACACTGCACTTGGCTTCTCACTTGAAAAAACTCAGAGCCGTTGTTCTTCACAGTGCCATCCTTTCAGGCATACGAGTCTTGTATCCTGTCAAGTTGACGTTTTGGTTCGACATTTTCAAAAATATAGATAAAATACGGCATGTCAGCTGTCCGGTTTTAGTTATTCATGGAACGGAGGATGAAATTGTTGACTTGTCCCACGGAAAGCGTTTGTGGGAACTATCCAAGGAAAAATATGATCCATTATGGGTGAAGGGTGGAGGCCACTGTAACCTCGAAACATTTCCCGACTACATTAAGCACTTACGCAAGTTCATAAACGCAATGGAGAAACTCGCGCTCGCAAAACCACAACAGGAGAAGAAACAACTCACTTCTGACGGAAGCATCACAGAAGTAAAACACAACAAGTGCTTGAGATTTAGAAAGAAG
>Maldo_GDDH_02G1141500
ATGGTGGCCAAGTTCGCTTTTTTCACACCGAACCCACCTTCCTACAAGCTTATCATAGACGACCACACCGGCCTCCTGCTTCTCAGCCCCTTCCATCACTGGGAAAATATGGAAGTTCTGAAACTGCTGACCCGTCGTGGCATTGAGGTTGTGGCCATCCACATTCGCCACCCTTTGGCCATTTCTACACTGCTTTACTCCCACAGCAACGCCACCGATCTGGGCCATATGTACAAGCTCTTCATCGAATTGAGCATCCACCTGCGCGTCAATCTCATGGGGTACGACTATTCGGGGTATGGGCAATCAACTGGAAAGGCAAGTGAGCAGAATACATATGCAGATATTAAAGCTGCATATAAGTGTCTTGAAGAATGCCATAGTATCGAAGTTCTTCCACGTCCCCTAAGGGTG
>Maldo_GDDH_03G1244100
ATGGATGCTTCTCTGCTTCCACGTTTGATATGTTTCGTTTGTTTTTTTTTATTAGATTATCTGTTCATGCTAGTATTCTTTGAAATTTCAACATTTGATTGTTCCAGTAAACAACGGCGTTATGACTATTCGGGATATGGAGCATCCACTGGTAAGCCATCTGAGTTCAACACATACTATGACATAGAAGCCGTGTACAATTGTTTGAAGAGCGACTATGAAATTAGACAGGAGGATTTGATAGTGTATGGCCAATCTGTTGGAAGCGGACCAACACTGCACTTGGCTTCTCAATTGAAAAAACTCAGAGCCGTTGTTCTTCACAGTGCCATCCTTTCAGGCATACGAGTCTTGTATCCTGTCAGGTTGACGTTTTGGTTCGACATTTTCAAATTTGTTAATCTATGGTTTGAAACCGTT
>Maldo_GDDH_06G1038600
ATGGGGTGCATGTTGTCTCAGGTAGCAGCGAAATTTGCCTTCTTTCCGCCATCTCCACCGACCTACAAGATCCAAAAGCGGGAGCGCGACGGCAAGCTCAGCGCAGTAGCAGCATCGGCCACCACCAACACCACGTCGTTGCCGGCTGTTCCGCCTGATAACAAATCCTTGGACGTGTTGGTGATTGACACAAAGCGGGGGAACAAGATCGTTGCTTTTTATCTGCGAAACCCTTACGCCCGCCTCACTCTGCTTTACTCCCATGGCAATGCTGCTGACCTCGGCCAGCTCTATGACCTCTTTCTCCAGCTCAGCCTCTCTCTGCGCGTCAATCTCATTGGGTATGACTATTCTGGCTATGGAGCCTCTACTGGCAAGCCTAGTGAAAAAAATACATATGCTGACATAGAGGCGGTATATGAGTGCCTTGAGACTGAGTATGGAGTCAGCCAGGAAGATTTGATCTTGTATGGGCAGTCAGTTGGAAGTGGACCAACATTGCACTTGGCAGCTAAGTTGCCAAGGCTGAGGGGTGTAGTTCTGCACAGTGCAATTCTTTCCGGCCTCCGTGTTCTTTGCCATGTGAAATTCAAATTCTGCTTTGACATTTACAAGAACATCAATAAAATTAAGAAAGTGAAGTGCCCCGTGCTAGTAATACATGGTACAGACGATGATATTGTGAATTGGTTACATGGCAATGCGCTGTGGAAAATGGCAAGGGATCCGTATGAGCCTTTGTGGATTAAAGGAGGTGGACACTGCAACTTGGAGCTTTACCCTGATTACATCCGCCATCTTTGCAGGTTTATCCTAGAAATGGAGAACATGACCACAGAAATCCGTCTCAAAAAGATTCGGCAGAATATGCGTTTGCAGAAGAAGAGATCGTGTGCAATGTGTGCAAGCATGTGTTGTAGTATAAAACTCTGCCGACCTAAATGCCCCGAATGTTCAAGGCCAAAGTGTCTAAAATGTCCTCCATGCTGGAAGCCAAAGTGCGTAAAATGTTGTTGGCGTCCGAAATGCCCAAAATGTGCAGGATCAAGCTGCTGCTTTAGAAACGTTAACTGGCGGTGCTGTGGTAGCGGTTTAAACGGCGAGCAGGATGGA
>Maldo_GDDH_07G1206800
ATGGGTGGGGTGACATCGTCCATGGTGGCTAAGTCCGCCTTTTTCACACCGAACCCACCTTCCTACAAGTTTATCACAGACGACCATACCGGCCTCCTGCTTCTCAGCCCCTTCCCTCACCGGGAAAATGTGGAGGTTCTGAAACTGTCGACCCTCCATGGCATTGAGGTTGTGGCCATCCACATTCACCACCCTTTGGCCATTTCCACACTGCTCTACTCACACGGCAACGCCGCCGATCTAGGCCATATGTACGAGCTCTTCATCGAATTGAGCATCCACCTGCACGTCAATCTCATGGGGTACGACTATTCGGGGTATGTGCAATCAACTGGAAAGGCAAGTAAGGAGAATACATATGCAGATATTGAAGCTGCATATAAGTGTCTTGAAAAATGCCATAATATCAAAGTTCTTTCACGTCCCCCAAGGGTG
>Maldo_GDDH_09G1020200
ATGGGTGGGGTGACGTCGTCCATGGCGGCCAAGTTTGCCTTTTTCCCACCGAACCCACCTTCCTACAAGCTCATCACAGACGACCACACCGGCCTTCTGCTTCTCAGCCCCTTCCCTCACCGGGAAAACGTGGAGGTTCTGAAACTGCCGACCCGCCGTGGCACTGAGGTTGTGGCCATCTACATTCGCCACCCCTTGGCCACTTCTACTCTGCTCTACTCCCACGGCAACGCCGCCGATCTGGGCCAGATGTACGAGCTCTTCATCGAATTAAGCATCCACCTGCGCGTCAATCTCATGGGGTACGACTATTCGGGGTATGGGCAATCAACTGGAAAGGCAAGTGAGCAGAATACATATGCAGATATTGAAGCTGCATATAAGTGTCTTGAAGAATGCTATGGTACTAAGCAGGAAGATATCATTCTCTATGGCCAATCTGTTGGAAGTGGCCCCACGTTGGATCTTGCTGCTCGGCTGCCTCAGTTAAGAGCTGTTGTCTTGCATAGTCCCATACTATCTGGTTTAAGGGTCATGTATCCTGTAAAGCGTTCATACTGGTTTGACATTTATAAGAATATCGATAAAATTCCACTGGTCCATTGTCCCGTTCTCATCATTCATGGGACTGCGGATGAAGTAGTCGATTGTTCTCATGGCAAGCAACTCTGGGAACTGTGTAAAGAGAAATATGAACCACTGTGGCTTAAAGGAGGAAACCACTGTGATTTAGAGCTCTATCCTGAGTATATCAGACATCTCAAGAAGTTCATATCAACCGTTGAGAAGTCTCCTTCCCAGAGATACGGTTCTAGGAGAAGCACAGACCAGTTTGAGCAGCCTCGGAAGAGTACTGATGTTTATGAAGTTTCAAGGAAGAGCACAGATCGAAGGGAGAAACCGAGAAAGAGCACTGATAGGCCTGAAAAACTGAAAAATCAGTTCATCAGTGCTGATAAACTAGAAAAACTAAGAGTATCTTTTGACCACATGGAAAGGTCGCGGAGAAGCGTGGACTGCCATGAGAAGTCTAGAAAAAGTATCGACCACCAAATGGACAGAGCACGGAAGAGTGTGGATCGATTGGATAGAATACGAACTGGG
>Maldo_GDDH_09G1076700
ATGGGGGCAGTGACGTCATCAATGGCGGCCAAGTTCGCGTTTTTCCCGCCGAGCCCGCCGTCGTACGGGGTGGAGAAGGAGGAGGATACTGGGAAGCTGAAGATGACCGGGGTGGGGACGAGGGAAAACGTCGACGTCTTGAAGCTGCGGACCAAGAGAGGGAACGACGTCGTGGCGGTGTACATAAGGAATCCGTCGGCGAAGCTCACTGTTCTGCACTCGCATGGGAACGCAGCTGATCTGGGTCAGATATACGAGTTGTTCAGTGAGCTGAGTCTCCACCTCCGAGTCAACTTGTTGGGGTATGATTATTCGGGGTACGGACAGTCTACTGGGAAGCCGAGTGAGCAAAACACTTATGCAGACATAGAAGCTGCATATAGATGCCTTGTGGAGAGGTACGGTGCGAAGGAGGAGGATGTTATCTTATATGGGCAATCAGTTGGTAGTGGGCCTACTCTCGATCTAGCAACCCGGTTACAGAAATTGAGGGCAGTGGTTCTTCACAGTCCGATCATGTCTGGTCTTCGGGTCATGTATCCAGTGAAGCGAACATATTGGTTTGACATTTATAAGAACATCGACAAAATACCCTTGGTCAGTTGTCCTGTTCTGGTGATTCATGGGACCGCTGATGATGTTGTGGATTGGTCTCATGGCAAGCAGCTTTGGGATAATTGTAAGGAGAAGTATGAGCCGTTATGGATAAAAGGAGGGAATCATTGTGACTTGGAGCTCTACCCACAGTACATAAAGCATGTCAAAAAGTTTGTATCAACTATCGAGAAATATCCGCATCTGAGGAATAAATCAGGGCCAGTTACAGTTCAAACAGAAAATCCGCGGAAAAGCACTGACACCAGGGAGAAATCTTGTTCCAGCACAGATCACAAAGAGAATTCTAGACCCAGTACTGACCATAGAGAAAACCCCAGGTTAAGTACAGATCATAGAGAGAAGTCAAGGGCCAGCACGGATAGGAGAGAGAGAACAAGAAAAAGTATGGATCAACCTGAAAAAGCAAGTAATAGCGTGGAACAGCCAGAGAGAGCTCGGAATAGCATTGATCGCTTCGGAGAGATGTTCAGATCAGTTGGATTGTGCAACATTGATTGTTTTAAGCCCACGGCTACCAGTGCG
>Maldo_GDDH_09G1255000
ATGGGCGGAGTGACCTCTTCGATCGCAGCCAAGTTCGCGTTTTTCCCGCCGAGTCCGCCGTCGTACAGAGTCGTCGCCGACGAGTCGTGTGGAGGGAGGCTCTACATTCCGGAGGTGCCGAGGAGGGACGACGTGGATGTGCTGAAGCTCAGGACTCGCCGGGGAAATGAAATCGTGGCCGTACACGTCAAGCACCCCAAGGCCTCAGCAACCATGCTTTACTCCCATGGAAATGCTGCTGATTTGGGGCAGATGTATGAGCTTTTCGTCGAATTGAGTGCTCGCCTTCGGATTAATTTGATGGGGTATGATTACTCTGGTTATGGACAGTCAACTGGAAAGGCAACTGAATATAATACATATGCGGACATTGATGCAGCTTACAAATGCCTCAAGGAGAAATACGGGGTCAAAGATGAACAACTAATATTATATGGTCAGTCTGTTGGTAGTGGTCCCACTGTTGATCTTGCATCACGTCTCGCAACCTTGAGAGGTGTGGTGTTACACAGTCCTATTTTGTCTGGGCTGAGGGTATTGTACCCTGTCAAACGGACGTACTGGTTTGATATTTACAAGAATATCGACAAAATTTCAATGGTGAGCTGTCCTGTTCTGGTTATACATGGGACAGCAGACGAGGTCGTAGATTCGTCCCATGGGAAGCAACTATGGGTGCTTTGCAAGGAAAAGTATGAGCCTTTATGGCTCAGTGGAGGTGGACACTGCAATCTTGAGCTTTACCCAGAATTTATCAAACATCTAAAGAAATTCGTACACAGCCTCAGCAAGTCAAAATCGACCACAAATGGTTCTAGAACAAGTACAGTAGATTCTGAGAACAAGAACAAACCATCTGAAACCGGTACTTCGGATTCAACTGAAGTGGGTTCTGATCTTCCGGAAGTTTCTAGAAACAGTTTAGATAGTCGACTAGAGAAATCTAAAAAGTCGAACAAGCCCGAAAAGTCTCGGATGAGCACTGACCGAGTCGACACGTTTAGGAGAAAGAAGGGATTAGTGTGG
>Maldo_GDDH_13G1055400
ATGGGGTCTGCAACATCGTCTATGGCTGCAAAGTTTGCATTTTTCCCACCGGACCCTCCGTCATACGACACGTACGTCGACGAACCAACGGGGAAAATGAGGATCTCCGATGTTCTTCCCCGAGACGACGTTGACGTGCTGAGGCTGAGCACAAAAAAAGGGAATGAGATTGTGGCCATGTATGTCAAAAATCCATGTGCTTCACTCACTGTTCTTTACTCCCATGGAAATGCTGCTGATCTTGGTCAGATGTACCACATTTTCACTGAGCTTAGCCTTCATCTGGGTGTCAATCTCATGGGGTACGATTATTCTGGCTATGGACAATCTTCTGGAAAGCCAAGTGAGCAGGACACATATGCAGACATAGAGGCAGCATACAAATGCCTTGAAGAGAAGTACGGTATAAAGGAGGAAGATGTCATTCTGTACGGACAGTCAGTTGGAAGCGGACCTGCTTTGGATTTGGCCGTTCGTTTGCCTAACTTGAGGGCTGTTGTTCTTCACAGTCCAATATTGTCGGGCCTCCGAGTAATGTACCATGTCAAGAAAACATTCTGGTTTGACATTTATAAGAATATCGATAAGATCCCACTTGTCAGTTGCCCAGTTTTGGTGATTCATGGAACTGAAGATGAAGTTGTGGATTCTTCCCATGGAAAACAGTTGTGGGAGCTTTGCAAAGAGAAGTATGAACCTTTGTGGCTCAAAGGAGGCAACCATTGTAACTTGGAACTCTATCCGGAATACTTGAGGCATCTCAGGAAGTTCATATCTGCCATAGAGAAATTACCCCGTCTTCGAAATTCAACAGAACAAAGTGCAGACCAATCAGAGTCTCCTCTGAAGATTGAAGACATCAGGGACAAGGCAAGATCAAGCACTGACTTAAGGGACAAGTCTAGGTCCAGCACCGGGAAGCGAGACAAGTCTAGGCTAAGCACAGACAGTAGAGAGAGATCAAGTACAAGCACTGAAAAGAGAGAAAAGTCAAGAAAGAGCACCGATCGGTCTGGAAAGTTGAGGAGCAGCACAGATCAGTCGGAGAGAGCTAGAAATAGCTTCGACCGATTGGGAGATATGGTGAGGTCAGTTGGATTGTGTAACGTTGATTGTCTGAAGCAGGCGGCTTTGGAGGCT
>Maldo_GDDH_14G1165900
ATGGGTGGGGTTACTTCATCCATGGCTGCAAAGTTTGCATTTTTTCCACCGAACCCACCATCCTACAAGGTAGTGAAAGACGAAGCCACAGGGCTGTTGCTACTGGATCCGCTTCCCCACCGTGAAAACGTCGACGTTTTGAAGTTTCCGACGCGCCGCGGCAATGAGATCGTCGCCGTCTATATTCGCCACCCAATGGCCACGTCCACGCTCCTTTACTCCCACGGCAACGCCACCGATATCGGCCAGATGTACGAGCTTTTTATCGAATTGAGCATTCACCTGCGCGTCAATCTCATGGCGTATGATTACTCTGGCTATGGGCAGTCCTCAGGCAAGGCAAGTGAACATAATACTTATGCAGATATTGAAGCTGCATATAAGTGTCTTGAAGAGAGGTATGGTGCTAAGCAGGAAGACGTAATCCTCTATGGTCAGTCGGTTGGAAGTGGCCCGACTGTTGATCTTGCTGTCCGTTTGCCTCGATTAAGGGCAATTGTGCTGCATAGTCCTATATTATCTGGTTTAAGAGTCATGTATCCTGTGAAGCGCACATACTGGTTTGATATCTATAAGAACATTGATAAAATCCCACTGGTAAAATGTCCTGTGCTGGTAATACACGGAACATCTGATGAAGTTGTGGACTGCTCACACGGCAAGCAACTTTGGGTACTTTGCCAAGAGAAATATGAACCTCTATGGCTCAAAGGCGGAAATCACTGTAATTTGGAGCTCTATCCAGAATATATTAGACATCTCAACAAGTTCATCTCAACTGTCGAAAAATCACCTTCACGTAGGATTACTTCAAGAAAAAGCACAGGCCACAGGAAAAGCACAGACCGTATTGAACATCCTAGGAGGAGTGTCGATTTTTATGAGGCTCCAAGAAAGAGTACTGATCGGAGAGAGAAATCAAGGAAAAGCACTGATAGACCTGAAAAGCTGAATATTAGTGAATACAAGTTCAATAACATCGACAAGGTAGACAAGTTTAGAATCTCTGTTGACCAGATAGAGAAGTCACGAAGAAGTGTGGAATACCGTCATGAGAAATCCAGGAGAAGCGTCGACTGTCAGCTAGAAAAACCACGGAAGAGCGTTGACTGGCTGGACAGAATTCGACCTGGG
>Maldo_GDDH_15G1155900
ATGGGCAATGTTACGGCGGGAGTGGCGGCCAAGTTTGCGTTTTTCCCACCTGACCCGCCGACGTACGACGTGTACAAGGACGAGGGTGGGAAGCTGGTGTTTTCCAGCGTGACGGCGGACAAGAACATGGAGGTGCATTTGCTGGACACGAAGGGCGGGAACAAGATCGTGGCGACGTTTTGGCGGCACCCTTTAGCGCGGTTCACGCTGCTCTACTCGCATGGGAATGCGGCTGACTTGGGGCAGATGCACGAGCTCTTCATTGAGCTCAGGTCTCACCTGCGTGTCAATATTATGAGCTATGACTATTCGGGCTATGGAGCATCCACTGGTAAGCCATCTGAGTTCAACACATATTATGACATAGAAGCCGTGTACAATTGTTTAAAGAACGAGTATGAAATAAGACAGGAGGATTTGATAGTTTACGGCCAATCTGTTGGAAGTGGACCAACGCTGCACTTGGCTTCTCGCTTAAAAAATCTGAGAGCCGTTGTTCTTCACAGTGCCATCCTTTCAGGCATACGAGTCTTGTATCCTGTCAAGTTGACGTTTTGGTTCGACATTTTCAAAAATATAGACAAAATACGGCATGTCAGCTCTCCGGTTTTAGTTATTCATGGAACAGAGGATGAAATTGTTGACTTGTCCCACGGAAAGCGTTTGTGGGAACTATCCAAAGAAAAGTATGATCCATTATGGGTGAAGGGCGGAGGCCACTGCAACCTTGAAACATATCCCGAGTACATTAAGCACTTACGCAAGTTCATAAACGCAATGGAGAAACTCTCACTCACAAAACCACAACAGGCGAAGAAACAACTCACTTCTGATGGAAGCATCACAGAAGTAAAACACAACAAGTGCTTGAGATTTGGAAAGAGG
>Maldo_GDDH_16G1054200
TTTCATATATCACACAGTCTCATACCAAAAAAATACCAACTTCAAAAACAAAAGCCAAACTTTACTCTGCACTACAATTCTCTCCCAAAAATTTCCACGGATCAAGAAATGGGGTCTGCAACATCGTCTATGGCTGCAAAGTTCGCATTTTTCCCACCGGACCCTCCGTCATATGACACGTACATCGACGAACCAACCGGGAAAATGAGGATCTCCGATGTTCTTCCTCGAGACGATGTTGACGTGGTGAAGCTGAGCACAAAAAAAGGGAATGAGATTGTGGCTATGTATGTCAAAAATCCATGTGCTTCACTCACTCTGCTTTACTCCCATGGAAATGCTGCTGATATTGGTCAGATGTACCACATTTTCACTGAGCTTAGTCTTCATCTGGGTGTCAATCTCATGGGCTACGATTATTCTGGCTATGGACAATCTTCTGGAAAGCCAAGTGAGCAGGACACATATGCAGACATAGAGGCAGCATACAAATGCCTTGAAGAGAAGTACGGCATAAAGGAGGAAGATGTTATTTTGTACGGACAGTCAGTTGGAAGCGGACCTGCATTGGATTTGGCCATTCGTTTGCCTAACTTGAGGGGTGTTGTTCTTCACAGTCCGATACTGTCCGGCCTTCGAGTGATGTACGCTGTCAAGAAAACATTCTGGTTCGACATTTATAAGAATATCGATAAGATCCCACAAGTCAGTTGCCCAGTTTTGGTGATTCATGGAACTGAAGATGAAGTTGTGGATTTCTCGCATGGAAAACAGCTGTGGGAGCTTTGCAAAGAGAAATATGAACCCTTGTGGCTCAAAGGAGGCAACCATTGTAACTTGGAACTCTATCCAGAGTACTTGAGGCATCTCAGGAAGTTCATATCTGCCATAGAGAAACTACCCCGTCTTCGAAATTCAACCGAACAGAGTGCAGATCAATCGGAGTCTCCTCTGAAGACCGAAGACAACAAGGACAAGGCAAGATCAAGCACTGACTTGAGAGACAAGTCTAGGTCCAGCACGGGGCAGCGAGACAAGTCCAGGCTCAGCACAGACAGTAAAGAGAGATCAAGAACAAGTACTGAGAAGAGAGAGAAGTCAAGAAGGAGCACAGATCGGTCTGGAAAGGCAAGGAGCAGCATAGATCAGTCGGAGAGAGCTAGAAATAGCTTCGACCGATTGGGAGATATGGTGAGGTCAGTTGGATTATGTAACGTAGATTGTCTGAAGCAGGCCGCTTTAGAGGCT
>Maldo_GDDH_16G1270400
ATGGCCGTTCTGCCTGTTAATAACTCCTTGGATGTGTTGTTGATTGACACAAAGCGGGGTGATGAGGAGATCGTGAGTGCGTGGAGGCGAAGGCATTGTGGGGTGCGGGAGCAACTGCGGCGGAGGAGGGACTGGATCTCTTCCATTTATCTGTGGGTGTATCATCAGTCTCGACGTTGCACTCCGACGAGAGTTGTTGAGTTCGAAGCCAGATCCGCCGGTAATACACCACGGTGGAACTGCTCTTACGCCCTCCTCACTCTGCTTTACTCGCATGACAATGCTGCTGACCTCGGCCAGCTCTATGACCTCTTTCTCCAGCTCAACCTCTCTCTGCGGGTCAATCTCATTGGGTATGACTATTCTGGCTATGGAGCCTCTACTGGCAAGCCTAGTGAAACAAATACATATGCTGACATAGAGGCAGTATATGAGTGCCTTGGGACCGAGTACGGAGTTAGCCAGGAAGATTTGATCTTGTATGGGCAGTCAGTTGGAAGTGGACCAACACCGCACTTGGCAGCTAAGTTGCCAAGGCTGCGGGGTGTAGTTCTGCATAGTGCAATTCTTTCCGGGCTAAGTTGCCATGTGAAATTCACATTCTGCCTTGACGTTTATAAGAGCAACTCACTGAAGCTCGTTCTGTTCCTATTCTATGCTATTCGCCATTCTGATGGTGTGCAGAACTTCAATAAAATTAAGAAAGTGAAGTGCCCGGTGCTAGTAATACATGGTACAGATGATGATATCGTGAATTGGTTACATGGTAATGCGCCGTGGAAAATGGCAAGGGATCCATATGAGCCTTTGTGGATTAAAGGAGGTGGGCACTGCAACTTGGAGCTTTACCCTGATTACATCCGCCATCTTTGCAGGTTTATCCTAGGAATAGAGAACATAACCACAGAAATTCGTCTAAAAAAGATTCGACAGAATATGCATTTGCAGAAGAAAAGATCATGTGCAATTTGTGCAAGCATGTGTTGTAGAATAAAACTCTACCAACCTAAATGCCCTGAATGTTCAAGACCGAAGTGTCTAAAATTTCCTACATGCTGGAAGCCTAAGTGCATAAAATGTAGTTGGCGACCCAAATGCCCGAAATGTGCAGGACCAAGCTGCTGCTTTAGAAGCGTCACTGGCGATGCTGTGGTTGTGGTT
>Maldo_GDDH_17G1020600
ATGTATCCTGGGACTGCGGATGAAGTACTAGTCGATTGCTCCCATGGCAAGCAACTCTGGGAACTGTGTAAAGAGAAGTATGAACCACTATGGCTTAAAGGAGGGAACCACTGTGATTTAGAGCTCTATCCTGAGTATATCAGGCGTCTCAAGAAGTTCATATCAACCGTTGAGAAGTCTCCTTCCCAGAGATACAGTTCTAGGAGAAGCACGGACCAGTTCGAGCAGCCTCGGAAGAGTACTGATGTTTACGAAGTTTCAAGGAAGAGCACAGATCGAAGGGAGAAACCGAGGAAGAGCACTGATAGGCCTGAAAAACTGAAAAATCAGTTCATCAGTGCTGATAAACTAGAAAAATTAAGAGTATCTTTCGACCATATGGAAAGGTCTCGGAGAAGCGTGGACTGCCATGAGAAGTCTAGAAAAAGTATCGACCACCAAATGGACAGAGCGCAGAAGAGTGTGGATCGGTTGGATAGACTACGAACTGAG
>Maldo_GDDH_17G1020800
ATGGGTGGGGTGACGTCGTCCATGGCGGCCAAGTTCGCCTTTTTCCCACCGAACCCACCTTCGTACAAGCTCATCACAGACGAGCACACCGGGCTCTTGCTTCTCAGTCCCTTCCCTCACCGTGAAAACGTGGAGGTTCTGAAACTCCCGACTCGCCGCGGCACTGAGGTAGTGGCCATCTACATTCGCCACCCTTTGGCCACTTCCACTCTGCTCTACTCCCACGGCAACGCTGCCGATCTGGGCCAGATGTACGAGCTCTTCATCGAATTGAGCATCCACCTGCGCGTCAATCTCATGGGGTACGACTATTCGGGCTATGGGCAATCAACTGGAAAGGCAAGTGAGCAGAATACATATGCAGATATTGAAGCTGCATACAAGTGTCTTGAAGAAAGCTATGGTACCAAGCAGGAAGATATCATTCTCTATGGCCAATCTGTTGGAAGTGGCCCCACGTTGGATCTTGCTGCTCGGCTGCCTCAGTTGAGAGCTGTTGTCCTGCATAGTCCCATACTATCTGGTTTAAGGGTCATGTATCCTGTAAAGCGTACATACTGGTTCGACATTTATAAGAATATCGACAAAATTCCACTGGTCCATTGTCCTGTTCTCATCATTCACGGGACTGCGGATGAAGTAGTCGATTGCTCTCATGGGAAACAACTCTGGGAACTGTGTAAAGAGAAGTATGAACCACTATGGCTTAAAGGAGGGAACCACTGTGATTTAGAGCTCTATCCTGAGTATATCAGGCATCTCAAGAAGTTCATATCAACCGTTGAGAAGTCTCCTTCCCAGAGATACAGTTCTAGGAGAAGCACGGACCAGTTCGAGCAGCCTCGGAAGAGTACTGATGTTTACGAAGTTTCAAGGAAGAGCACAGATCGAAGGGAGAAACCGAGGAAGAGCACTGATAGGCCTGAAAAACTGAAAAATCAGTTCATCAGTGCTGATAAACTAGAAAAATTAAGAGTATCTTTCGACCATATGGAAAGGTCTCGGAGAAGCGTGGACTGCCATGAGAAGTCCAGAAAAAGTATCGACCACCAAATGGACAGAGCGCGGAAGAGTGTGGATCGGTTGGATAGACTACGAACTGGG
>Maldo_GDDH_17G1067200
ATGGGGGCAGTGACGTCATCAATGGCGGCCAAGTTCGCGTTTTTTCCGCCGAGCCCGCCGTCGTACGGGGTGGAGAAGGAGGAGGATAGTGGGAAGCTGAAGATGACCGGGGTGGGGACTAGGGAAAACGTCGACGTCTTGAAGCTGAGGACCAAGAGAGGGAACGACGTCGTGGCGGTGTACATAAGGAATCCGTCGGCGAAGCTTACTGTTCTGCACTCGCATGGGAACGCGGCTGATCTGGGTCAGATGTACGAGTTGTTCAGTGAGCTGAGTCTTCACCTCCGAGTCAACTTGTTGGGGTATGATTATTCGGGCTACGGACAGTCCACTGGGAAGCCAAGTGAGCAAAACACTTATGCAGACGTAGAAGCTGCATATAGATGCCTTGTGGAGAGGTACGGTGCGAAGGAGGAGGATATTATTTTATATGGGCAATCAGTTGGTAGTGGGCCTACTCTCGATTTAGCAACCCGGTTACCAAGATTGAGGGCAGTGGTTCTTCACAGTCCGATCATGTCTGGTCTTCGTGTCATGTATCCAGTGAAGCGAACATATTGGTTTGACATTTATAAGAACATTGACAAAATACCCTTGGTCAGTTGTCCCGTTCTGGTGATTCATGGGACGGCTGATGATGTTGTGGATTGGTCTCATGGCAAGCAGCTTTGGGATAATTGTAAGGAGAAGTATGAGCCATTATGGATAAAAGGAGGTAATCATTGTGACTTGGAGCTCTACCCACAGTACATAAAGCATGTCAAAAAGTTCGTATCGACCATTGAGAAATATCCACATCTGAGGAATAAATCAGGGCCAGTTACAGGTCAACCAGAAAATCCGCGGAAAAGCACTGACATCAGGGAGAAATCTTGTTCCAGCACAGATCACAAAGAGAATTGTAGACCAAGTACCGATCATATAGAAAACCCCAGGTTAAGTACAGATCGTAGAGAGAGGTCAAGGGCCAGCACTGATAAGAGAGAGAGAACAAGAAAGAGTATGGACCAACCTGAAAAAGCAAGTAATAGCGTAGATCAGCCAGAGAGAGCAAGAAATAGCATTGACCGCTTCGGCGAGATGTTCAGATCAGTTGGATTGTGCAATATTGATTGTTTTAAGCCCACAGCTACCAGTGCG
>Maldo_GDDH_17G1247600
ATGGGCGGAGTGACCTCTTCGATCGCAGCCAAGTTCGCTTTTTTCCCGCCGAGTCCGCCGTCGTACACAGTCGTCGCCGACGAGTCGTGTGGAGGGAGGCTCCACATTCCGGAGGTGCCGAGGAGGGACGACGTGGATGTGCTGAAGCTCAGGAATCGCCGGGGGAATGAAATCGTGGCCGTACACGTCAAGCACCCCAAGGCCTCTGCAACTATGCTTTACTCCCATGGAAATGCTGCTGATTTGGGGCAGATGTTCGAGCTTTTCGTCGAATTGAGTGCTCGCCTTCGGATTAATTTGATGGGGTATGATTACTCTGGTTATGGACAGTCAACTGGAAAGGCAACTGAGTATAATACGTATGCAGACATTGATGCAGCTTATAAATGCCTCAAGGAGAAATACGGGGTCAAAGATGAACAACTAATATTATATGGTCAGTCTGTTGGTAGTGGTCCCACTGTTGATCTTGCATCACGTTTACCAACCTTGAGAGGTGTGGTATTACACAGTCCCATTTTGTCTGGGCTGAGGGTGTTGTACCCTGTCAAGCGGACATACTGGTTTGATATTTACAAGAATATCGACAAAATTTCAATGGTGAACTGTCCTGTCCTGGTTATACATGGGACAGCAGACGAGGTTGTAGATTCGTCCCATGGGAAGCAGCTTTGGGTGCTTTGCAAGGAAAAGTATGACCCTTTATGGCTCAGTGGAGGTGGGCACGGCAATCTTGAGCTTTACCCAGAATTTATCAAACATCTAAAGAAATTTGTACACAGCCTTGGCAAGTCAAAATCGACCACAAATGGTTCTAGAACAAGTACAGTAGATTCTGAGAACGAGAACAAACCATCTGAAACCGGTACTTCAGATTCATGTGAAGCGGGTTCTGATCGTCCTGAAGTTTCTAGAAACAGTTTAGATAGTCGACTAGAGAAGTCTAAAAAGTCGAACAAGCCGGAAAAGTCTCGGATGAGCACTGACCGAGCCGACACGTTTAGGAGAAAGAAGGGTTTAGCGTGG
>Maldo_Gala_02g001070
ATGGGCAACGTTACGGCGGGCGTGGCGGCCAAGTTTGCGTTTTTCCCGCCGGACCCGCCGACGTACGACGTGTCCAAGGACGAGGGCGGGAAGCTGGTGTTCTCCGGCGTGACGGCGGACAAGAGCATGGAGGTGCATTTGCTGGACACGAAGGGCGGGAACAAGATCGTGGCGACGTTTTGGCGGCACCCGTTCGCGCGGTTCACGCTGCTATACTCGCATGGGAATGCGGCGGACTTGGGGCAGATGCACGAGCTCTTCATTGAGCTCAGGGCTCACCTGCGTGTCAATATTATGAGTTATGACTATTCGGGATATGGAGCATCCACTGGTAAGCCATCTGAGTTCAACACATACTATGACATAGAAGCCGTGTACAATTGTTTGAAGAGCGACTATGAAATTAGACAGGAGGATTTGATAGTGTATGGCCAATCTGTTGGAAGCGGACCAACACTGCACTTGGCTTCTCACTTGAAAAAACTCAGAGCCGTTGTTCTTCACAGTGCCATCCTTTCAGGCATACGAGTCTTGTATCCTGTCAAGTTGACGTTTTGGTTCGACATTTTCAAAAATATAGATAAAATACGGCATGTCAGCTGTCCGGTTTTAGTTATTCATGGAACGGAGGATGAAATTGTTGACTTGTCCCACGGAAAGCGTTTGTGGGAACTATCCAAGGAAAAATATGATCCATTATGGGTGAAGGGTGGAGGCCACTGCAACCTCGAAACATTTCCCGACTACATTAAGCACTTACGCAAGTTCATAAACGCAATGGAGAAACTCGCGCTCGCAAAACCACAACAGGAGAAGAAACAACTCACTTCTGACGGAAGCATCACAGAAGTAAAACACAACAAGTGCTTGAGATTTAGAAAGAAG
>Maldo_Gala_02g009250
ATGCCCACTCACCTAGGATCCGCGCTACGACTCTCTAACATCAAAACCAAGGCGTTCCGAACGAATAATGTGAGACCCATTGATCGAAATCAACCGTCGATCAAAGGTTCGACGGTAGGGTCATATCGCCAGGGGAATGAAATCGTGGCCGTACACGTCAAGCACCCCAAGGCCTCTGCAACTATGCTTTACTCCCATGGAAATGCTGCTGATTTGGGGCAGATGTTCGAGCTTTTCGTCGAATTGGGTGCTCGCCTTCGGATTAATTTGATGGGGGCGCTGGAAGAGAGGAAGAAGATGAAGATGAGGGAGAAGAGAGAGAAGGGAGGGGGTGGGGAAAGGGACGTGAGGACGCTCCGAACGGAAAACGCTGCCGGAAACTCCCCAAGGTCACAGCTTCATCTTCAGGATCCGAAGAAGCCGCTGGCCGATGAGTTTTCGACTCCTAAGCTGAAGAAAAAGAAACCCTCGACCCAGAAGGCCCTCCTCCACTCCCGG
>Maldo_Gala_03g021320
ATGGTTGTAATCAAGAGCCAAGAGTTTCAATTTGGAAAGCTTTCCAAAATGGAGAGGGAGCACTCCACTCAATTGATTAAAGGAGATGTCAAGGATTTCGAGGTTGATTATCTGTTCATGCTAGTATTCTTTGAAATTTCAACATTTGATTGTTCCAGTAAACAACGGCGTTATGACTATTCGGGATATGGAGCATCCACTGGTAAGCCATCTGAGTTCAACACATACTATGACATAGAAGCCGTGTACAATTGTTTGAAGAGCGACTATGAAATTAGACAGGAGGATTTGATAGTGTATGGCCAATCTGTTGGAAGCGGACCAACACTGCACTTGGCTTCTCAATTGAAAAAACTCAGAGCCGTTGTTCTTCACAGTGCCATCCTTTCAGGCATACGAGTCTTGTATCCTGTCAGGTTGACGTTTTGGTTCGACATTTTCAAAAATTCAAAGAGTTTGTGTTGTGGTTCTAATGTCGTTAATCTTCCCGCTCCTGCC
>Maldo_Gala_06g003880
ATGGGGTGCATGTTGTCTCAGGTAGCAGCGAAATTTGCCTTCTTTCCGCCATCTCCACCGACCTACAAGATCCAAAAGCGGGAGCGCGACGGCAAGCTCAGCGCAGTAGCAGCATCGGCCACCACCAACACCACGTCGTTGCCGGCTGTTCCGCCTGATAACAAATCCTTGGACGTGTTGGTGATTGACACAAAGCGGGGGAACAAGATCGTTGCTTTTTATCTGCGAAACCCTTACGCCCGCCTCACTCTGCTTTACTCCCATGGCAATGCTGCTGACCTCGGCCAGCTCTATGACCTCTTTCTCCAGCTCAGCCTCTCTCTGCGCGTCAATCTCATTGGGTATGACTATTCTGGCTATGGAGCCTCTACTGGCAAGCCTAGTGAAAAAAATACATATGCTGACATAGAGGCGGTATATGAGTGCCTTGAGACTGAGTATGGAGTCAGCCAGGAAGATTTGATCTTGTATGGGCAGTCAGTTGGAAGTGGACCAACATTGCACTTGGCAGCTAAGTTGCCAAGGCTGAGGGGTGTAGTTCTGCACAGTGCAATTCTTTCCGGCCTCCGTGTTCTTTGCCATGTGAAATTCAAATTCTGCTTTGACATTTACAAGAACATCAATAAAATTAAGAAAGTGAAGTGCCCCGTGCTAGTAATACATGGTACAGACGATGATATTGTGAATTGGTTACATGGCAATGCGCTGTGGAAAATGGCTAGGGATCCGTATGAGCCTTTGTGGATTAAAGGAGGTGGACACTGCAACTTGGAGCTTTACCCTGATTACATCCGCCATCTTTGCAGGTTTATCCTAGAAATGGAGAACATGACCACAGAAATCCGTCTCAAAAAGATTCGGCAGAATATGCGTTTGCAGAAGAAGAGATCGTGTGCAATGTGTGCAAGCATGTGTTGTAGTATAAAACTCTGCCGACCTAAATGCCCCGAATGTTCAAGGCCAAAGTGTCTAAAATGTCCTCCATGCTGGAAGCCAAAGTGCGTAAAATGTTGTTGGCGACCGAAATGCCCAAAATGTGCAGGATCAAGCTGCTGCTTTAGAAACGTTAACTGGCGGTGCTGTGGTAGCGGTTTAAACGGCGAGCAGGATGGA
>Maldo_Gala_07g017930
ATGGGTGGGGTGACATCGTCCATGGTGGCTAAGTCCGCCTTTTTCACACCGAACCCACCTTCCTACAAGTTTATCACAGACGACCATACCGGCCTCCTGCTTCTCAGCCCCTTCCCTCACCGGGAAAATGTGGAGGTTCTGAAACTGTCGACCCTCCATGGCATTGAGGTTGTGGCCATCCACATTCACCACCCTTTGGCCATTTCCACACTGCTCTACTCACACGGCAACGCCGCCGATCTAGGCCATATGTACGAGCTCTTCATCGAATTGAGCATCCACCTGCACGTCAATCTCATGGGGTACGACTATTCGGGGTATGTGCAATCAACTGGAAAGGCAAGTAAGGAGAATACATATGCAGATATTGAAGCTGCATATAAGTGTCTTGAAAAATGCCATAATATCAAAGTTCTTTCACGTCCCCCAAGGTTTTCTTCACTGATTCCATCACTGAATCTGAGAAATAAAAGAGAAAATAAACTTAGAGGGTGTGAGGGTGGCAGATCTAGACAGCAAAAATTCCAAGTTCGGAGATTTCTCTCGCAGGAGCTCAAGCAGCTCATCCGCAACGTCCGGCGATGGAGCACACAAAACTCGAAGGAGAGGAAATGTTGGAGCACTCAGTGTCTGGGTCCTTCTCTTTTCCATTATTGTCAGAACCCTCTCAATATTGTGGAATATTTTGACAGACACAATCGGGGAGGAACGTGCGAGAGGAATATTTTTTACCATACTTTCTTGGTCTCTGGTACTTTGAGATATCATCTGAAGCTTTACCCAGCAACCATG
>Maldo_Gala_09g001870
ATGGGTGGGGTGACGTCGTCCATGGCGGCCAAGTTTGCCTTTTTCCCACCGAACCCACCTTCCTACAAGCTCATCACAGACGAACACACCGGCCTTCTGCTTCTCAGCCCCTTCCCTCACCGGGAAAACGTGGAGGTTCTGAAACTGCCGACCCGCCGTGGCACTGAGGTTGTGGCCATCTACATTCGCCACCCTTTGGCCACTTCTACTCTGCTCTACTCCCACGGCAACGCCGCCGATCTGGGCCAGATGTACGAGCTCTTCATCGAATTAAGCATCCACCTGCGCGTCAATCTCATGGGGTACGACTATTCGGGGTATGGGCAATCAACTGGAAAGGCAAGTGAGCAGAATACATATGCAGATATTGAAGCTGCATATAAGTGTCTTGAAGAATGCTATGGTACTAAGCAGGAAGATATCATTCTCTATGGCCAATCCGTTGGAAGTGGCCCCACGTTGGATCTTGCTGCTCGGCTGCCTCAATTAAGAGCTGTTGTCTTGCATAGCCCCATACTTTCTGGTTTAAGGGTCATGTATCCTGTAAAGCGTTCATACTGGTTTGACATTTATAAGAATATCGATAAAATTCCACTGGTCCATTGTCCCGTTCTCATCATTCATGGGACTGCGGATGAAGTAGTCGATTGTTCTCATGGCAAGCAACTCTGGGAACTGTGTAAAGAGAAATATGAACCACTGTGGCTTAAAGGAGGAAACCACTGTGATTTAGAGCTCTATCCTGAGTATATCAGACATCTCAAGAAGTTCATATCAACCGTTGAGAAGTCTCCTTCCCAGAGATACGGTTCTAGGAGAAGCACAGACCAGTTTGAGCAGCCTCGGAAGAGTACTGATGTTTATGAAGTTTCAAGGAAGAGCACAGATCGAAGGGAGAAACCGAGAAAGAGCACTGATAGGCCTGAAAAACTAAAAAATCAGTTCATCAGTGCTGATAAACTAGAAAAACTAAGAGTATCTTTTGACCACATGGAAAGGTCGCGGAGAAGCGTGGACTGCCATGAGAAGTCTAGAAAAAGTATCGACCACCAAATGGACAGAGCACGGAAGAGTGTGGATCGATTGGATAGAATACGAACTGGG
>Maldo_Gala_09g006560
ATGGGGGCAGTGACGTCATCAATGGCGGCCAAGTTCGCGTTTTTCCCGCCGAGCCCGCCGTCGTACGGGGTGGAGAAGGAGGAGGATACTGGGAAGCTGAAGATGACCGGGGTGGGGACGAGGGAAAACGTCGACGTCTTGAAGCTGCGGACCAAGAGAGGGAACGACGTCGTGGCGGTGTACATAAGGAATCCGTCGGCGAAGCTCACTGTTCTGCACTCGCATGGGAACGCAGCTGATCTGGGTCAGATATACGAGTTGTTCAGTGAGCTGAGTCTCCACCTCCGAGTCAACTTGTTGGGGTATGATTATTCGGGGTACGGACAGTCTACTGGGAAGCCGAGTGAGCAAAACACTTATGCAGACATAGAAGCTGCATATAGATGCCTTGTGGAGAGGTACGGTGCGAAGGAGGAGGATGTTATCTTATATGGGCAATCAGTTGGTAGTGGGCCTACTCTCGATCTAGCAACCCGGTTACAGAAATTGAGGGCAGTGGTTCTTCACAGTCCGATCATGTCTGGTCTTCGGGTCATGTATCCAGTGAAGCGAACATATTGGTTTGACATTTATAAGAACATCGACAAAATACCCTTGGTCAGTTGTCCTGTTCTGGTGATTCATGGGACCGCTGATGATGTTGTGGATTGGTCTCATGGCAAGCAGCTTTGGGATAATTGTAAGGAGAAGTATGAGCCGTTATGGATAAAAGGAGGGAATCATTGTGACTTGGAGCTCTACCCACAGTACATAAAGCATGTCAAAAAGTTTGTATCAACTATCGAGAAATATCCGCATCTGAGGAATAAATCAGGGCCAGTTACAGTTCAAACAGAAAATCCGCGGAAAAGCACTGACACCAGGGAGAAATCTTGTTCCAGCACAGATCACAAAGAGAATTCTAGACCCAGTACTGACCATAGAGAAAACCCCAGGTTAAGTACAGATCATAGAGAGAAGTCAAGGGCCAGCACGGATAGGAGAGAGAGAACAAGAAAAAGTATGGATCAACCTGAAAAAGCAAGTAATAGCGTGGAACAGCCAGAGAGAGCTCGGAATAGCATTGATCGCTTCGGAGAGATGTTCAGATCAGTTGGATTGTGCAACATTGATTGTTTTAAGCCCACGGCTACCAGTGCG
>Maldo_Gala_09g022190
ATGGGCGGAGTGACCTCTTCGATCGCAGCCAAGTTCGCGTTTTTCCCGCCGAGTCCGCCGTCGTACAGAGTCGTCGCCGACGAGTCGTGTGGAGGGAGGCTCTACATTCCGGAGGTGCCGAGGAGGGAAGACGTGGATGTATTGAAGCTCAGGACTCGCCGGGGAAATGAAATCGTGGCCGTACACGTCAAGCACCCCAAGGCCTCAGCAACCATGCTTTACTCCCATGGAAATGCTGCTGATTTGGGGCAGATGTATGAGCTTTTCGTCGAATTGAGTGCTCGCCTTCGGATTAATTTGATGGGGTATGATTACTCTGGTTATGGACAGTCAACTGGAAAGGCAACTGAATATAATACATATGCGGACATTGATGCAGCTTACAAATGCCTCAAGGAGAAATACGGGGTCAAAGATGAACAACTAATATTATATGGTCAGTCTGTTGGTAGTGGTCCCACTGTTGATCTTTCATCACGTCTCGCAACCTTGAGAGGTGTGGTGTTACACAGTCCTATTTTGTCTGGGCTGAGGGTATTGTACCCTGTCAAACGGACGTACTGGTTTGATATTTACAAGGGGACAGCAGACGAGGTCGTAGATTCGTCCCATGGGAAGCAACTATGGGTGCTTTGCAAGGAAAAGTATGAGCCTTTATGGCTCAGTGGAGGTGGACACTGCAATCTTGAGCTTTACCCAGAATTTATCAAACATCTAAAGAAATTCGTACACAGCCTCAGCAAGTCAAAATCGACCACAAATGGTTCTAGAACAAGTACAGTAGATTCTGAGAACAAGAACAAACTATCTGAAACCGGTACTTCGGATTCAACTGAAGTGGGTTCTGATCTTCCAGAAGTTTCTAGAAACAGTTTAGATAGTCGACTAGAGAAATCTAAAAAGTCGAACAAGCCCGAAAAGTCTCGGATGAGCACTGACCGAGTCGACACGTTTAGGAGAAAGAAGGGATTAGTGTGG
>Maldo_Gala_13g004640
ATGGGGTCTGCAACATCGTCTATGGCTGCAAAGTTTGCATTTTTCCCACCGGACCCTCCGTCATACGACACGTACGTCGACGAACCAACGGGGAAAATGAGGATCTCCGATGTTCTTCCCCGAGACGACGTTGACGTGCTGAGGCTGAGCACAAAAAAAGGGAATGAGATTGTGGCCATGTATGTCAAAAATCCATGTGCTTCACTCACTGTTCTTTACTCCCATGGAAATGCTGCTGATCTTGGTCAGATGTACCACATTTTCACTGAGCTTAGCCTTCATCTGGGTGTCAATCTCATGGGGTACGATTATTCTGGCTATGGACAATCTTCTGGAAAGTTAGGTAGGACTAGTGAGAAAGTGAAAGAGAAGAGGGCACATATCCGGGACACGAGAGACATAGAGGCAGCATACAAATGCCTTGAAGAGAAGTACGGTATAAAGGAGGAAGATGTCATTCTGTACGGACAGTCAGTTGGAAGCGGACCTGCTTTGGATTTGGCCGTTCGTTTGCCTAACTTGAGGGCTGTTGTTCTTCACAGTCCAATATTGTCGGGCCTCCGAGTAATGTACCATGTCAAGAAAACATTCTGGTTTGACATTTATAAGAATATCGATAAGATCCCACTTGTCAGTTGCCCAGTTTTGGTGATTCATGGAACTGAAGATGAAGTTGTGGATTCTTCCCATGGAAAACAGTTGTGGGAGCTTTGCAAAGAGAAGTATGAACCTTTGTGGCTCAAAGGAGGCAACCATTGTAACTTGGAACTCTATCCGGAATACTTGAGGCATCTCAGGAAGTTCATATCTGCCATAGAGAAATTACCCCGTCTTCGAAATTCAACAGAACAAAGTGCAGACCAATCAGAGTCTCCTCTGAAGATTGAAGACATCAGGGACAAGGCAAGATCAAGCACTGACTTAAGGGACAAGTCTAGGTCCAGCACCGGGAAGCGAGACAAGTCTAGGCTAAGCACAGACAGTAGAGAGAGATCAAGTACAAGCACTGAAAAGAGAGAAAAGTCAAGAAAGAGCACCGATCGGTCTGGAAAGTTGAGGAGCAGCACAGATCAGTCGGAGAGAGCTAGAAATAGCTTCGACCGATTGGGAGATATGGTGAGGTCAGTTGGATTGTGTAACGTTGATTGTCTGAAGCAGGCGGCTTTGGAGGCT
>Maldo_Gala_14g015840
ATGGGTGGGGTTACTTCATCCATGGCTGCAAAGTTTGCATTTTTTCCACCGAACCCACCATCCTACAAGGTAGTGAAAGACGAAGCCACAGGGCTGTTGCTACTGGATCCGCTTCCCCACCGCGAAAACGTCGACGTTTTGAAGTTTCCGACGCGCCGCGGCAATGAGATCGTCGCCGTCTATATCCGCCACCCAATGGCCACGTCCACGCTCCTTTACTCCCACGGCAACGCCACCGATATCGGCCAGATGTACGAGCTTTTTATCGAATTGAGCATTCACCTGCGCGTCAATCTCATGGCGTATGATTACTCTGGCTATGGGCAGTCCTCAGGCAAGGCAAGTGAACATAATACTTATGCAGATATTGAAGCTGCATATAAGTGTCTTGAAGAGAGGTATGGTGCTAAGCAGGAAGACGTAATCCTCTATGGTCAGTCGGTTGGAAGTGGCCCGACTGTTGATCTTGCTGTCCGTTTGCCTCGATTAAGGGCAATTGTGCTGCATAGTCCTATATTATCTGGTTTAAGAGTCATGTATCCTGTGAAGCGCACATACTGGTTTGATATCTATAAGAACATTGATAAAATCCCACTGGTAAAATGTCCCGTGCTGGTAATACACGGAACATCTGATGAAGTTGTGGACTGCTCACACGGCAAGCAACTTTGGGTACTTTGCCAAGAGAAATATGAACCTCTATGGCTCAAAGGCGGAAATCACTGTAATTTGGAGCTCTATCCAGAATATATTAGACATCTCAACAAGTTCATCTCAACTGTCGAAAAATCACCTTCACGTAGGATTACTTCAAGAAAAAGCACAGGCCACAGGAAAAGCACGGACCGTATTGAACATCCTAGGAGGAGTGTCGATTTTTACGAGGCTCCAAGAAAGAGTACTGATCGGAGAGAGAAATCAAGGAAAAGCACTGATAGACCTGAAAAGCTGAATATTAGTGAATACAAGTTCAATAACATTGACAAGGTAGACAAGTTTAGAATCTCTGTTGACCAGATAGAGAAGTCACGAAGAAGTGTGGAATACCGTCATGAGAAATCCAGGAGAAGCGTCGACTGTCAGCTAGAAAAACCACGGAAGAGCGTTGACTGGCTGGACAGAATTCGACCTGGG
>Maldo_Gala_15g014670
ATGGGCAATGTTACGGCGGGAGTGGCGGCCAAGTTTGCGTTTTTCCCACCTGACCCGCCGACGTACGACGTGTACAAGGACGAGGGAGGGAAGCTGGTGTTTTCCAGCGTGACGGCGGACAAGAACATGGAGGTGCATTTGCTGGACACGAAGGGCGGGAACAAGATCGTGGCGACGTTTTGGCGGCACCCTTTAGCGCGGTTCACGCTGCTCTACTCGCATGGGAATGCGGCTGACTTGGGGCAGATGCACGAGCTCTTCATTGAGCTCAGGTCTCACCTGCGTGTCAATATTATGAGCTATGACTATTCGGGCTATGGAGCATCCACTGGTAAGCCATCTGAGTTCAACACATATTATGACATAGAAGCCGTGTACAATTGTTTAAAGAACGAGTATGAAATAAGACAGGAGGATTTGATAGTTTACGGCCAATCTGTTGGAAGTGGACCAACGCTGCACTTGGCTTCTCGCTTAAAAAAACTGAGAGCCGTTGTTCTTCACAGTGCCATCCTTTCAGGCATACGAGTCTTGTATCCTGTCAAGTTGACGTTTTGGTTCGACATTTTCAAAAATATAGACAAAATACGGCATGTCAGCTCTCCGGTTTTAGTTATTCATGGAACAGAGGATGAAATTGTTGACTTGTCCCACGGAAAGCGTTTGTGGGAACTATCCAAAGAAAAGTACGATCCATTATGGGTGAAGGGCGGAGGCCACTGCAACCTTGAAACATATCCCGAGTACATTAAGCACTTACGCAAGTTCATAAACGCAATGGAGAAACTCTCACTCACAAAACCACAACAGGCGAAGAAACAACTCACTTCTGATGGAAGCATCACAGAAGTAAAACACAACAAGTGCTTGAGATTTGGAAAGAGG
>Maldo_Gala_16g005040
ATGGGGTCTGCAACATCGTCTATGGCTGCAAAGTTCGCATTTTTCCCACCGGACCCTCCGTCATATGACACGTACATCGACGAACCAACCGGGAAAATGAGGATCTCCGATGTTCTTCCTCGAGACGATGTTGACGTGGTGAAGCTGAGCACAAAAAAAGGGAATGAGATTGTGGCTATGTATGTCAAAAATCCATGTGCTTCACTCACTCTGCTTTACTCCCATGGAAATGCTGCTGATATTGGTCAGATGTACCACATTTTCACTGAGCTTAGTCTTCATCTGGGTGTCAATCTCATGGGCTACGATTATTCTGGCTATGGACAATCTTCTGGAAAGCCAAGTGAGCAGGACACATATGCAGACATAGAGGCAGCATACAAATGCCTTGAAGAGAAGTACGGCATAAAGGAGGAAGATGTTATTTTGTACGGACAGTCAGTTGGAAGCGGACCTGCTCTGGATTTGGCCATTCGTTTGCCTAACTTGAGGGGTGTTGTTCTTCACAGTCCGATACTGTCCGGCCTTCGAGTGATGTACCCTGTCAAGAAAACATTCTGGTTCGACATTTATAAGAATATCGATAAGATCCCACATGTCAGTTGCCCAGTTTTGGTGATTCATGGAACTGAAGATGAAGTTGTGGATTTCTCGCATGGAAAACAGCTGTGGGAGCTTTGCAAAGAGAAATATGAACCCTTGTGGCTCAAAGGAGGCAACCATTGTAACTTGGAACTCTATCCAGAGTACTTGAGGCATCTCAGGAAGTTCATATCTGCCATAGAGAAACTACCCCGTCTTCGAAATTCAACCGAACAGAGTGCAGATCAATCGGAGTCTCCTCTGAAGACCGAAGACAACAAGGACAAGGCAAGATCAAGCACTGACTTGAGAGACAAGTCTAGGTCCAGCACGGGGCAGCGAGACAAGTCCAGGCTCAGCACAGACAGTAAAGAGAGATCAAGAACGAGTACTGAGAAGAGAGAGAAGTCAAGAAGGAGCACAGATCGGTCTGGAAAGGCAAGGAGCAGCATAGATCAGTCGGAGAGAGCTAGAAATAGCTTCGACCGATTGGGAGATATGGTGAGGTCAGTTGGATTATGTAACGTAGATTGTCTGAAGCAGGCCGCTTTAGAGGCT
>Maldo_Gala_16g023550
TATGACTATTCTGGCTATGGAGCCTCTACTGGCAAGCCTAGTGAAACAAATACATATGCTGACATAGAGGCAGTATATGAGTGCCTTGGGACCGAGTACGGAGTTAGCCAGGAAGATTTGATCTTGTATGGGCAGTCAGTTGGAAGTGGACCAACACCGCACTTGGCAGCTAAGTTGCCAAGGCTGCGGGGTGTAGTTCTGCATAGTGCAATTCTTTCCGGGCTAAGTTGCCATGTGAAATTCACATTCTGCCTTGACGTTTATAAGAACTTCAATAAAATTAAGAAAGTGAAGTGCCCGGTGCTAGTAATACATGGTACAGATGATGATATCGTGAATTGGTTACATGGTAATGCGCCGTGGAAAATGGCAAGGGATCCATATGAGCCTTTGTGGATTAAAGGAGGTGGGCACTGCAACTTGGAGCTTTACCCTGATTACATCCGCCATCTTTGCAGGTTTATCCTAGGAATAGAGAACATAACCACAGAAATTCGTCTAAAAAAGATTCGACAGAATATGCATTTGCAGAAGAAAAGATCATGTGCAATTTGTGCAAGCATGTGTTGTAGAATAAAACTCTACCAACCTAAATGCCCTGAATGTTCAAGACCGAAGTGTCTAAAATTTCCTACATGCTGGAAGCCTAAGTGCATAAAATGTAGTTGGCGACCCAAATGCCCGAAATGTGCAGGACCAAGCTGCTGCTTTAGAAGCGTCACTGGCGATGCTGTGGTTGTGGTT
>Maldo_Gala_17g002020
ATGGGTGGGGTGACGTCGTCCATGGCGGCCAAGTTCGCCTTTTTCCCACCGAACCCACCTTCGTACAAGCTCATCACAGACGAGCACACCGGGCTCTTGCTTCTCAGTCCCTTCCCTCACCGTGAAAACGTGGAGGTTCTGAAACTCCCGACTCGCCGCGGCACTGAGGTAGTGGCCATCTACATTCGCCACCCTTTGGCCACTTCCACTCTGCTCTACTCCCACGGCAACGCTGCCGATCTGGGCCAGATGTACGAGCTCTTCATCGAATTGAGCATCCACCTGCGCGTCAATCTCATGGGGTACGACTATTCGGGCTATGGGCAATCAACTGGAAAGGCAAGTGAGCAGAATACATATGCAGATATTGAAGCTGCATACAAGTGTCTTGAAGAAAGCTATGGTACCAAGCAGGAAGATATCATTCTCTATGGCCAATCTGTTGGAAGTGGCCCCACGTTGGATCTTGCTGCTCGGCTGCCTCAGTTAAGAGCTGTTGTCCTGCATAGTCCCATACTATCTGGTTTAAGGGTCATGTATCCTGTAAAGCGTACATACTGGTTCGACATTTATAAGAATATCGACAAAATTCCACTGGTCCATTGTCCTGTTCTCATCATTCACGGGACTGCGGATGAAGTAGTCGATTGCTCTCATGGGAAACAACTCTGGGAACTGTGTAAAGAGAAGTATGAACCACTATGGCTTAAAGGAGGGAACCACTGTGATTTAGAGCTCTATCCTGAGTATATCAGGCATCTCAAGAAGTTCATATCAACCGTTGAGAAGTCTCCTTCCCAGAGATACAGTTCTAGGAGAAGCACGGACCAGTTCGAGCAGCCTCGGAAGAGTACTGATGTTTACGAAGTTTCAAGGAAGAGCACAGATCGAAGGGAGAAACCGAGGAAGAGCACTGATAGGCCTGAAAAACTGAAAAATCAGTTCATCAGTGCTGATAAACTAGAAAAATTAAGAGTATCTTTCGACCATATGGAAAGGTCTCGGAGAAGCGTGGACTGCCATGAGAAGTCCAGAAAAAGTATCGACCACCAAATGGACAGAGCGCGGAAGAGTGGGACTGCGGATGAAGTAGTCGATTGCTCCCATGGCAAGCAACTCTGGGAACCGTGTAAAGAGAAGTATGAACCACTATGGCTTAAAGGAGGGAACCACTGTGATTTAGAGCTCTATCCTGAGTATATCAGGCGTCTCAAGAAGTTCATATCAACCGTTGAGAAGTCTCCTTCGCAGAGATACAGTTCTAGGAGAAGCACGGACCAGTTCGAGCAGCCTCGGAAGAGTACTGATGTTTACGAAGTTTCAAGGAAGAACACAGATCGAAGGGAGAAACCGAGGAAGAGCACTGATAGGCCTGAAAAACTGAAAAATCAGTTCATCAGTGCTGATAAACTAGAAAAATTAAGAGTATCTTTCGACCATATGGAAAGGTCTCGGAGAAGCGTGGACTGCCATGAGAAGTCTAGAAAAAGTATCGACCACCAAATGGACAGAGCGCGGAAGAGTGAGGATCGGTTGGATAGACTACGAACTGAG
>Maldo_Gala_17g006910
ATGGGGGCAGTGACGTCATCAATGGCGGCCAAGTTCGCGTTTTTTCCGCCGAGCCCGCCGTCGTACGGGGTGGAGAAGGAGGAGGATAGTGGGAAGCTGAAGATGACCGGGGTGGGGACTAGGGAAAACGTCGACGTCTTGAAGCTGAGGACCAAGAGAGGGAACGACGTCGTGGCGGTGTACATAAGGAATCCGTCGGCGAAGCTTACTGTTCTGCACTCGCATGGGAACGCGGCTGATCTGGGTCAGATGTACGAGTTGTTCAGTGAGCTGAGTCTTCACCTCCGAGTCAACTTGTTGGGGTATGATTATTCGGGCTACGGACAGTCCACTGGGAAGCCAAGTGAGCAAAACACTTATGCAGACGTAGAAGCTGCATATAGATGCCTTGTGGAGAGGTACGGTGCGAAGGAGGAGGATATTATTTTATATGGGCAATCAGTTGGTAGTGGGCCTACTCTCGATTTAGCAACCCGGTTACCAAGATTGAGGGCAGTGGTTCTTCACAGTCCGATCATGTCTGGTCTTCGTGTCATGTATCCAGTGAAGCGAACATATTGGTTTGACATTTATAAGAACATTGACAAAATACCCTTGGTCAGTTGTCCCGTTCTGGTGATTCATGGGACGGCTGATGATGTTGTGGATTGGTCTCATGGCAAGCAGCTTTGGGATAATTGTAAGGAGAAGTATGAGCCATTATGGATAAAAGGAGGTAATCATTGTGACTTGGAGCTCTACCCACAGTACATAAAGCATGTCAAAAAGTTCGTATCGACCATTGAGAAATATCCACATCTGAGGAATAAATCAGGGCCAGTTCCGGGTCAACCAGAAAATCCGCGGAAAAGCACTGACATCAGGGAGAAATCTTGTTCCAGCACAGATCACAAAGAGAATTGTAGACCAAGTACCGATCATATAGAAAACCCCAGGTTAAGTACAGATCGTAGAGAGAGGTCAAGGGCCAGCACTGATAAGAGAGAGAGAACAAGAAAGAGTATGGACCAACCTGAAAAAGCAAGTAATAGCGTAGATCAGTCAGAGAGAGCAAGAAATAGCATTGACCGCTTCGGAGAGATGTTCAGATCAGTTGGATTGTGCAATATTGATTGTTTTAAGCCCACAGCTACCAGTGCG
>Maldo_Gala_17g022380
ATGGGCGGAGTGACCTCTTCGATCGCAGCCAAGTTCGCTTTTTTCCCGCCGAGTCCGCCGTCGTACACAGTCGTCGCCGACGAGTCGTGTGGAGGGAGGCTCCACATTCCGGAGGTGCCGAGGAGGGACGACGTGGATGTGCTGAAGCTCAGGAATCGCCGGGGGAATGAAATCGCAACTGAGTATAATACGTATGCAGACATTGATGCAGCTTATAAATGCCTCAAGGAGAAATACGGGGTCAAAGATGAACAACTAATATTATATGGTCAGTCTGTTGGTAGTGGTCCCACTGTTGATCTTGCATCACGTTTACCAACCTTGAGAGGTGTGGTATTACACAGTCCCATTTTGTCTGGGCTGAGGGTGTTGTACCCTGTCAAGCGGACATACTGGTTTGATATTTACAAGAATATCGACAAAATTTCAATGGTGAACTGTCCTGTCCTGGTTATACATGGGACAGCAGACGAGGTTGTAGATTCGTCCCATGGGAAGCAGCTTTGGGTGCTTTGCAAGGAAAAGTATGACCCTTTATGGCTCAGTGGAGGTGGGCACGGCAATCTTGAGCTTTACCCAGAATTTATCAAACATCTAAAGAAATTTGTACACAGCCTTGGCAAGTCAAAATCGACCACAAATGGTTCTAGAACAAGTACAGTAGATTCTGAGAACGAGAACAAACCATCTGAAACCGGTACTTCAGATTCATGTGAAGCGGGTTCTGATCGTCCTGAAGTTTCTAGAAACAGTTTAGATAGTCGACTAGAGAAGTCTAAAAAGTCGAACAAGCCGGAAAAGTCTCGGATGAGCACTGACCGAGCCGACACGTTTAGGAGAAAGAAGGGTTTAGCGTGG
>Pyrco_DAP_Chr13v0.1_32266.1
ATGGGGTCTGCAACATCGTCTATGGCTGCAAAGTTTGCATTTTTCCCACCGGACCCTCCGTCATATGACACGTACGTCGACGAACCAACCGGGAAAATGAGGATCTCCAATGTTCTTCCCCGAGACGACGTTGATGTGGTGAGGCTGAGCACAAAAAAAGGGAATGAAATTGTGGCCATGTATGTCAAAAATCCATGTGCTTCACTCACTCTTCTGTACTCCCATGGAAATGCTGCTGATCTTGGTCAGATGTACCACATTTTCATTGAGCTTAGCCTTCATCTGGGTATCAATCTCATGGGGTACGATTATTCTGGCTATGGACAATCTTCTGGAAAGCCAAGTGAGCAGGACACATATGCAGACATAGAGGCAGCATACAAATGCCTTGAAGAGAAGTTCGGTGTAAAGGAGGAAGATGTCATTCTGTACGGACAGTCAGTTGGAAGCGGACCTGCCTTGGATTTGGCCGTTCGTTTGCCTAACTTGAGGGCTGTTGTTCTTCACAGTCCAATATTGTCCGGCCTCCGAGTAATGTACCATGTCAAGAAAACATTCTGGTTTGACATTTACAAGAATATCGATAAGATCCCACTTGTCAGTTGCCCAGTTTTGGTGATACATGGAACTGAAGATGAAGTTGTGGATTTCTCCCATGGAAAACAGCTGTGGGAGCTTTGCAAAGAGAAGTATGAACCTTTGTGGGTCAAAGGAGGCAACCATTGTAACTTGGAACTCTATCCGGAATACTTGAGGCATCTCAGGAAGTTCATATCTGCCATAGAGAAATTACCCCGTCTTCGAAATTTAACCGAACAAAGCGCAGATCAATCAGAGTCTCCTCTGAAGATTGAAGACATCGGGGACAAGGCAAGATCAAGCACTGACTTAAGGGACAAGTCTAGGTCCAGCACCGGGAAGCGAGACAAGTCTAGGCTAAGCACAGACAGTAGAGAAAGATCAAGTACAAGCACTGAAAAGAGAGAGAAGTCAAGAAAGAGCACCGATCGGTCTGGAAAGTTGAGGAGCAGCACAGATCAGTCGGAGAGGGCTAGAAATAGCTTCGACCGATTGGGAGATATGGTGAGGTCAGTTGGATTGTGTAACGTTGATTGTCTGAAGCAGGCGGCTTTGGAGGCT
>Pyrco_DAP_Chr14v0.1_35460.1
ATGGGTGGGGTTACTTCATCCATGGCTGCAAAGTTTGCATTTTTTCCACCGAACCCACCATCCTACAAGGTACTGAAAGACGAAGCCACAGGGCTGTTGCTACTGGATCCGCTTCCCCACCGCGAAAACGTCGACGTTTTGAAGTTTCCGACGCGCCGCGGCAATGAGATCGTCGCCGTCTATATCCGCCACCCAATGGCCACGTCCACGCTCCTTTACTCTCACGGCAACGCCACCGATATCGGCCAGATGTACGAGCTTTTTGTCGAATTGAGCATTCACCTGCGCGTCAATCTCATGGCGTATGATTATTCTGGCTATGGGCAGTCCTCAGGCAAGGCCAGTGAACATAATACTTATGCAGATATTGAAGCTGCATATAAGTGTCTTGAAGAGAGGTATGGTGCTAAGCAGGAAGACATAATCCTCTATGGTCAGTCGGTTGGAAGTGGCCCGACTGTTGATCTTGCTGTCAGTTTGCCTCGATTAAGGGCAATTGTGCTGCATAGTCCTATATTATCTGGTTTAAGAGTCATGTATCCTGTGAAGCGCACGTACTGGTTTGATATCTATAAGAACATTGATAAAATCCCACTGGTAAAATGTCCTGTGCTGGTAATACATGGAACATCTGATGAAGTTGTGGACTGCTCACACGGCAAGCAACTTTGGGTACTTTGCCAAGAGAAATATGAACCTCTATGGCTCAAAGGCGGAAATCACTGTAATTTGGAGCTCTATCCAGAATATATTAGACATCTCCACAAGTTCATCTCAACTGTCGAAAAATCACCTTCGTGTAGGATTACTTCAAGAAAAAGCACAGGCCACAGGAAAAGCACGGACCGTATTGAACATCCTAGGAGGAGTGTCGATTTTTACGAGGCTCCAAGAAAGAGTACTGATCGGAGAGAGAAATCAAGGAAAAGCACTGATAGACCTGAAAAGCTGAATATTAGTGAATACAAGTTCAATAACATTGACAAGGTAGACAAGTTTAGAATCCCTGTTGACCAGATAGAGAAGTCACGAAGAAGCGTGGAATACCGTCATGAGAAATCCAGGAGAAGCGTCGACTGTCAGCTAGAAAAACCACGGAAGAGCGTTGACTGGCTGGACAGAATTCGACCTAGG
>Pyrco_DAP_Chr15v0.1_37619.1
ATGGGCAACGTTACGGCGGGTGTGGCGGCCAAGTTTGCGTTTTTCCCACCGGACCCGCCGACGTACGACGTGTACAAGGACGAGGGAGGGAAGCTGGTGTTTTCCAGCGTGACGGCGGACAAGAACATGGAGGTGCATTTGCTGGACACGAAGGGCGGGAACAAGATCGTGGCGACCTATGACTATTCGGGCTATGGAGCATCCACTGGTAAGCCATCTGAGTTCAACACATATTATGACATAGAAGCCGTGTACAATTGTTTAAAGAATGAGTATGAAATAAGACAGGAGGATTTGATAGTGTACGGCCAATCTGTTGGAAGTGGACCAACGCTGCACTTGGCTTCTCGCTTAAAAAAACTGAGAGCCGTTGTTCTTCACAGTGCCATCCTTTCAGGCATACGAGTCTTGTATCCTGTCAAGTTGACGTTTTGGTTCGACATTTTCAAAAATATAGACAAAATACGGCATGTCAGCTCACCGGTTTTAGTCATTCATGGAACAGAGGATGAAATTGTTGACTTGTCCCACGGAAAGCGTTTGTGGGAGCTATCCAAAGAAAAGTATGATCCATTATGGGTGAAGGGCGGAGGCCACTGCAACCTTGAAACATATCCCGAGTACATTAAGCACTTACGCAAGTTCATAAACGCAATGGAGAAACTCTCACTCACAAAACCACAACAGGCGAAGAAACAACTCACTTCTGATGGAAGCATCACAGAAGTAAAACACAACAAGTGCTTGAGATTTGGAAAGAGG
>Pyrco_DAP_Chr16v0.1_40671.1
ATGGGGTCTGCAACATCGTCTATGGCTGCAAAGTTCGCATTCTTCCCACCGGACCCTCCGTCATATGACACGTACATCGACGAACCAACCGGGAAAATGAGGATCTCCGATGTTCTTCCTCGAGACGATGTTGACGTGGTGAAGCTGAGCACAAAAAAAGGGAATGAGATCGTGGCTATGTATGTCAAAAATCCAAATGCTTCACTCACTCTGCTTTACTCCCATGGAAATGCTGCTGATATTGGTCAGATGTACCACATTTTCACTGAGCTTAGTCTTCATCTGGGTGTCAATCTCATGGGCTACGATTATTCTGGCTATGGACAATCTTCTGGAAAGCCAAGTGAGCAGGACACATATGCAGACATAGAGGCAGCTTACAAATGCCTTGAAGAGAAGTACGGCATAAAGGAGGAAGACGTTATTTTGTACGGACAGTCAGTTGGTAGCGGACCGGCTTTGGATTTGGCCATTCGTTTGCCTAACTTGAGGGGTGTTGTTCTTCACAGTCCGATACTGTCCGGCCTTCGAGTGATGTATCCTGTCAAGAAAACATTCTGGTTCGACATTTATAAGAATATCGATAAGATCCCACATGTCAGTTGCCCAGTTTTGGTGATTCATGGAACTGAAGATGAAGTTGTGGATTTCTCGCATGGAAAACAGCTGTGGGAGCTTTGCAAAGAGAAATATGAACCCTTGTGGCTCAAGGGGGGCAACCATTGTAACTTGGAACTCTATCCAGAGTACTTGAGGCATCTCAGGAAGTTCATATCTGCCATAGAGAAACTACCCCGTCTTCGAAATTCAACCGAACAGAATGCAGATCAATCGGAGTCACCTCTGAAGACTGAAGACAACAAGGACAAGGCAAGATCAAGCACTGACTTGAGGGACAAGTCTAGGTCCAGCATGGGGCAGCGAGACAAGTCTAGGCTCAGCACAGACAGTAAAGAGAGATCAAGAACAAGCACTGAGAAAAGAGAGAAGTCAAGAAAGAGCACAGATCGGTCTGGAAAGGCAAGGAGCAGCATAGATCAGTCGGAGAGAGCTAGAAATAGCTTCGACCGATTGGGAGATATGGTGAGGTCAGTTGGATTGTGTAACGTAGATTGTCTGAAGCAGGCCGTGTTAGAGGCT
>Pyrco_DAP_Chr17v0.1_42842.1
ATGGGTGGGGTGACGTCGTCCATGGCGGCCAAGTTCGCCTTTTTCCCACCGAACCCACCTTCGTACAAGCTCATCACAGATGAGCACACCGGGCTCTTGCTTCTCAGTCCCTTCCCTCACCGTGAAAACGTGGAGGTTCTGAAACTCCCGACTCGCCGCGGCACTGAGGTAGTGGCCATCTACATTCGCCACCCTTTGGCCACTTCCACTCTGCTCTACTCCCACGGCAACGCCGCCGATCTGGGCCAGATGTACGAGCTCTTCATCGAATTGAGCATCCACCTGCGCGTTAATCTCATGGGGTACGACTATTCGGGGTATGGGCAATCAACTGGAAAGGCAAGTGAGCAGAATACATATGCAGATATTGAAGCTGCATATAAGTGTCTTGAAGAAAGCTATGGTACTAAGCAGGAAGATATCATTCTCTATGGCCAATCTGTTGGAAGTGGCCCCACGTTGGATCTTGCTGCTCGGCTGCCTCAGTTAAGAGCTGTTGTCCTGCATAGTCCCATACTGTCTGGTTTAAGGGTCATGTATCCTGTAAAGCGTACATACTGGTTCGACATTTATAAGAATATCGACAAAATTCCACTGGTCCATTGTCCTGTTCTCATCATTCACGGGACTGCGGATGAAGTAGTCGATTGCTCTCATGGGAAGCAACTCTGGGAACTGTGTAAAGAGAAGTATGAACCACTATGGCTTAAAGGAGGTAACCACTGTGATTTAGAGCTCTATCCTGAGTATATCAGGCATCTCAAGAAGTTCATATCAACCGTTGAGAAGTCTCCTTCCCAGAGATACAGTTCTAGGAGAAGCACGGACCAGTTCGAGCAGCCTCGGAAGAGTACTGATGTTTACGAAGTTTCAAGGAAGAGCACGGATCGAAGGGAGAAACCGAGGAAGAGCACTGATAGGCCTGAAAAACTGAAAAATCAGTTCATCAGTGCCGATAAACTAGAAAAATTAAGAGTATCTTTCGACCATATGGAAAGGTCTCGGAGAAGCGTGGACTGCCACGAGAAGTCTAGGAAAAGTATCGACCACCAAATGGACAGAGCACGGAAGAGTGTGGATCGGTTGGATAGACTACGAACTGGG
>Pyrco_DAP_Chr17v0.1_43218.1
ATGGGTGGGGTGACGTCGTCCATGGCGGCCAAGTTCGCCTTTTTCCCACCGAACCCACCTTCCTACAAGCTCATCACAGACGACCACACCGGCCTCCTGCTTCTCAGCCCCTTCCCTCACCGGGAAAACGTGGAGGTTCTGAAACTGCCGACCCGCCGTGGCACTGAGGTTGTGGCAATCTACATTCGCCACCCTTTGGCCACTTCCACTCTGCTCTACTCCCACGGCAACGCCGCCGATCTGGGCCAGATGTACGAGCTCTTCATCGAATTGAGCATCCACCTGCGCGTCAATCTCATGGGGTACGACTATTCGGGGTATGGGCAATCAACTGGAAAGGCAAGTGAGCAGAATACATATGCAGATATTGAAGCTGCATATAAGTGCCTTGAAGAATGCTATGGTACTAAGCAGGAAGATATCATTCTCTATGGCCAATCCGTTGGAAGTGGCCCCACGTTGGATCTTGCTGCTCGGCTGCCTCAGTTAAGAGCTGTTGTCTTGCATAGTCCCATACTTTCTGGTTTAAGGGTCATGTATCCTGTAAAGCGTTCATACTGGTTTGACATTTATAAGAATATCGATAAAATTCCACTGGTCCATTGTCCCGTTCTCATCATTCATGGGACTGCGGATGAAGTAGTCGATTGTTCTCATGGCAAGCAACTCTGGGAACTGTGTAAAGAGAAATATGAACCACTATGGCTTAAAGGAGGAAACCACTGTGATTTAGAGCTCTATCCTGAGTATATCAGACATCTCAAGAAGTTCATATCAACCGTTGAGAAGTCTCCTTCCCAGAGATACAGTTCTAGGAGAAGCACAGACCAGTTTGAGCAGCCTCGGAAGAGTACTGATGTTTACGAAGTTTCAAGGAAGAGCACAGATCGAAGGGAGAAACCGAGAAAGAGCACTGATAGGCCTGAAAAACTGAAAAATCAATTCATCAGTGCTGATAAACTAGAAAAACTAAGAGTATCTTTTGACCACATGGAAAGGTCACGGAGAAGCGTGGACTGCCATGAGAAGTCTAGAAAAAGTATCGACCACCAAATGGACAGAGCACGGAAGAGTGTGGATCGATTGGATAGAATACGAACTGGG
>Pyrco_DAP_Chr17v0.1_44019.1
ATGGGGGCAGTGACGTCATCAATGGCGGCCAAGTTCGCGTTTTTCCCGCCGAGCCCGCCGTCGTACGGGGTGGAGAAGGAGGAGGATAGTGGGAAGCTGAAGATGACCGGGGTGGGGACGAGGGAAAACGTCGACGTCTTGAAGCTGAGGACCAAGAGAGGGAACGACATCGTGGCGGTGTACATAAGGAATCCGTCGGCGAAGCTTACTGTTCTGCACTCGCATGGGAACGCGGCTGATCTGGGTCAGATGTACGAGTTGTTCAGTGAGCTGAGTCTTCACCTCCGAGTCAACTTGTTGGGGTATGATTATTCGGGGTACGGACAGTCCACTGGGAAGCCGAGTGAGCAAAACACTTATGCAGACATAGAAGCTGCATATAGATGCCTTGTGGAGAGGTATGGTGCGAAGGAGGAGGATATTATTTTATATGGGCAATCAGTTGGTAGTGGGCCCACTCTCGATTTAGCAACCCGGTTACCAAGATTGAGGGCAGTGGTTCTTCACAGTCCGATCATGTCTGGTCTTCGTGTCATGTATCCAGTGAAGCGAACGTATTGGTTTGACATTTATAAGAACATTGACAAAATACCCTTGGTCAGTTGCCCTGTTTTGGTGATTCATGGGACGGCTGATGATGTTGTGGATTGGTCCCATGGCAAGCAGCTTTGGGATAATTGTAAGGAGAAGTATGAGCCATTATGGATAAAGGGAGGTAATCATTGTGACTTGGAGCTCTACCCACAGTACATAAAGCATGTCAAAAAGTTTGTATCGACCATTGAGAAATATCCGCATCTGAGGAATAAATCAGGGCCGGTTACAGGTCAACCAGAAAATCCACGGAAAAGCACTGACATCAGGGAGAAATCTTGTTCCAGCACAGATCACAAAGAGAATTGTAGACCAAGTACCGATCATATAGAAAACCCCAGGTTAAGTACAGATCATAGAGAGAAGTCAAGGGCCAGCACTGATAAGAGAGAGAGAACAAGAAAGAGTATGGACCAACCTGAAAAAGCAAGTAATAGCGTGGATCAGCCAGAGAGAGCAAGAAATAGCATTGACCGCTTCGGAGAGATGTTCAGATCAGTTGGATTGTGCAATATTGATTGTTTTAAGCCCACAGCTACCAGTGCA
>Pyrco_DAP_Chr17v0.1_45572.1
ATGGGCGGAGTGACCTCTTCGATCGCAGCCAAGTTCGCTTTTTTCCCGCCGAGTCCGCCGTCGTACACAGTCGTCGCCGACGAGTCGTGTGAAGGGAGGTTCCTCATTCCGGAGGTACCGAGGAGGGACGACGTGGATGTGCTGAAGCTCAGGAATCGCCGGGGGAATGAAATCGTGGCCGTACACGTCAAGCACCCCAAGGCCTCTGCAACTATGCTTTACTCCCATGGAAATGCTGCTGATTTGGGGCAGATGTTTGAGCTTTTCGTCGAATTGAGTACTCGCCTTCGGATTAATTTGATGGGGTATGATTACTCTGGTTATGGACAGTCAACTGGAAAGGCAACTGAGTGTAATACGTATGCGGACATTGATGCAGCTTATAAATGCCTCAAGGAGAAATACGGGGTCAAAGATGAACAACTAATATTATATGGTCAGTCTGTTGGTAGTGGTCCCACTGTTGATCTTGCTTCACGTCTACCAACCTTGAGAGGTGTGGTATTACACAGTCCCATTTTGTCTGGGCTGAGGGTGTTGTACCCTGTCAAGCGGACATACTGGTTTGATATTTACAAGAATATCGACAAAATTTCAATGGTGAACTGTCCTGTCCTGGTTATACATGGGACAGCAGACGAGGTTGTAGATTCGTCCCATGGGAAGCAGCTTTGGGTACTTTGCAAGGAAAAGTACGACCCCTTATGGCTCAGTGGAGGTGGGCACGGCAATCTTGAGCTTTACCCAGAATTTATCAAACATCTAAAGAAATTTGTACACAGCCTTGGCAAGTCAAAATCGACCACAAATGGTTCTAGAACAAGTACAGTAGATTCTGCGAACGAGAACAAACCATCTGAAACCGGTACTTCAGATTCATGCGAAGGAGGTTCTGATCTTCCAGAAGTTTCTAGAAACAGTTTAGATAGTCGACTAGAGAAGTCTAAAAAGTCGAACAAGCCCGAAAAGTCTCGGATGAGCACTGACCGAGCCGACACGTTTAGGAGAAAGAAGGGTTTAGCG
>Pyrco_DAP_Chr2v0.1_02618.1
ATGGGCAACGTGACGGCGGGCGTGGCGGCCAAGTTTGCGTTTTTCCCGCCGGACCCGCCGACGTACGACGTGTACAAGGACGAGGGCGGGAAGCTGGTGTTTTCCGGCGTGACGGCGGACAAGAACATGGAGGTGCATTTGTTGGACACGAAGGGCGGGAACAAGATCGTGGCGACGTTTTGGCGGCACCCGTTCGCGCGGTTCACGCTGCTATACTCGCATGGGAATGCCGCGGACTTGGGGCAGATGCACGAGCTCTTCATTGAGCTCAGGGCTCACCTGCGTGTCAATATTATGAGTGATGTGAAGGCCTTCCCGGATTTACTTAACATAGTTTTCTTTGTCGCAGTTATGACTATTCGGGATATGGAGCATCCACTGCCATCTGAGTTCAACACATACTATGACATAGAAGCCGTGTACAATTGTTTAAAGAGCGACTATGAAATTAGACAAGAGGATTTGATAGTGTATGGCCAATCTGTTGGAAGCGGACCAACACTGCACTTGGCTTCTCGCTTGAAAAAACTCAGAGCCGTTGTTCTTCACAGTGCCATCCTTTCAGGCATACGAGTCTTGTATCCTGTCAAGTTGACATTTTGGTTCGACATTTTCAAAAATATAGACAAAATACGGCATGTCAGCTGTCCGGTTTTAGTTATTCATGGAACAGAGGATGAAATTGTTGACTTGTCCCACGGAAAGCGTTTGTGGGAACTATCCAAGGAAAAATATGATCCATTATGGGTGAAGGGTGGAGGCCACTGCAACCTCGAAACATTTCCGGAGTACATAAAGCACTTGCGCAAGTTCATAAACGCAATGGAGAAACTCGCGCTCACAAAACCACAAAAGGCGAAGAAACAACTCACTTCTGATGGAAGCATCACAGAAGTAAAACACAATAAGTGCTTGAGATTTAGAAAGAAG
>Pyrco_DAP_Chr6v0.1_13891.1
ATGGGGTGCATGTTGTCTCAGGTAGCAGCGAAATTTGCCTTCTTTCCGCCATCTCCACCGACCTACAAGATCCAAAAGCGGGAGCGCGACGGCAAGCTCAGCGCAGTAGCAGCATCGGCCACCACCAACACCACGTCGTTGCCGGCTGTTCCGCCTGATAACAAATCCTTGGACGTGTTGGTGATTGACACAAAGCGGGGGAACAAGATCGTTGCTTTTTATCTGCGAAACCCTTACGCCCGCCTCACTCTGCTTTACTCCCATGGCAATGCTGCTGACCTCGGCCAGCTCTATGACCTCTTTCTCCAGCTCAACCTCTCTCTGCGCGTCAATCTCATTGGGTATGACTATTCTGGCTATGGAGCCTCTACTGGCAAGCCTAGTGAAACAAATACATATGCTGACATAGAGGCAGTATATGAGTGCCTTGAGACCGAGTATGGAGTTAGCCAGGAAGATTTGATCTTGTATGGGCAGTCAGTTGGAAGTGGACCAACATTGCACTTGGCAGCTAAGTTGCCAAGGCTGAGGGGTGTAGTTCTGCACAGTGCAATTCTTTCCGGCCTCCGTGTTCTTTGCCATGTGAAATTCAAATTCTGCTTTGACATTTACAAGAACATCAATAAAATTAAGAAAGTGAAGTGCCCCGTGCTAGTAATACATGGTACAGACGATGATATTGTGAATTGGTTACATGGCAATGCGCTGTGGAAAATGGCAAGGGATCCGTATGAGCCTTTGTGGATTAAAGGAGGTGGACACTGCAACTTGGAGCTTTACCCTGATTACATCCGCCATCTTTGCAGGTTTATCCTAGAAATGGAGAACATGACCACAGAAATCCGTCTCAAAAAGATTCGGCAGAATATGCGTTTGCAGAAGAAGAGATCATGTGCAATGTGTGCAAGCATGTGTTGTAGTATAAAACTCTGCCGACCTAAATGCCCTGAATGTTCAAGACCAAGGTGTCTAAAATGTCCTACATGCTGGAAGCCAAAGTGCGTAAAATGTTGTTGGCGACCTAAATGCCCAAAATGTGCAGGATCAAGCTGCTGCTTTAGAAACGTTAACTGGCGGTGCTGTGGTAGTGGTTTAAACGGCGAGCAGGATGGA
>Pyrco_DAP_Chr6v0.1_13925.1
ATGGGGTGCATGTTGTCTCAGGTAGCAGCGAAATTTGCCTTCTTTCCGCCATCTCCACCGACCTACAAGATCCAAAAGCGGGAGCGCGACGGCAAGCTCAGCGCAGTAGCAGCATCGGCCACCACCAACACCACGTCGTTGCCGGCTGTTCCGCCTGATAACAAATCCTTGGACGTGTTGGTGATTGACACAAAGCGGGGGAACAAGATCGTTGCTTTTTATCTGCGAAACCCTTACGCCCGCCTCACTCTGCTTTACTCCCATGGCAATGCTGCTGACCTCGGCCAGCTCTATGACCTCTTTCTCCAGCTCAACCTCTCTCTGCGCGTCAATCTCATTGGGTATGACTATTCTGGCTATGGAGCCTCTACTGGCAAGCCTAGTGAAACAAATACATATGCTGACATAGAGGCAGTATATGAGTGCCTTGAGACCGAGTATGGAGTTAGCCAGGAAGATTTGATCTTGTATGGGCAGTCAGTTGGAAGTGGACCAACATTGCACTTGGCAGCTAAGTTGCCAAGGCTGAGGGGTGTCGTTCTGCACAGTGCAATTCTTTCCGGCCTCCGTGTTCTTTGCCATGTGAAATTCAAATTCTGCTTTGACATTTACAAGAACATCAATAAAATTAAGAAAGTGAAGTGCCCCGTGCTAGTAATACATGGTACAGACGATGATATTGTGAATTGGTTACATGGCAATGCGCTGTGGAAAATGGCAAGGGATCCGTATGAGCCTTTGTGGATTAAAGGAGGTGGACACTGCAACTTGGAGCTTTACCCTGATTACATCCGCCATCTTTGCAGGTTCATCCTAGAAATGGAGAACATGACCACAGAAATCCGTCTCAAAAAGATTCGGCAGAATATGCGTTTGCAGAAGAAGAGATCATGTGCAATGTGTGCAAGCATGTGTTGTAGTATAAAACTCTGCCGACCTAAATGCCCTGAATGTTCAAGACCAAGGTGTCTAAAATGTCCTACATGCTGGAAGCCAAAGTGCGTAAAATGTTGTTGGCGACCTAAATGCCCAAAATGTGCAGGATCAAGCTGCTGCTTTAGAAACGTTAACTGGCGGTGCTGTGGTAGTGGTTTAAACGGCGAGCAGGATGGA
>Pyrco_DAP_Chr9v0.1_22832.1
ATGGGCGGAGTGACCTCTTCGATCGCAGCCAAGTTCGCGTTTTTCCCGCCGAGTCCGCCGTCGTACAGAGTCGTCGCCGACGAGTCGTGTGGAGGGAGGCTCTACATTCCGGAGGTGCCGAGGAGGGACGACGTGGATGTGCTGAAGCTCAGGACTCGCCGGGGAAATGAAATCGTGGCCGTACACGTCAAGCACCCCAAGGCCTCAGCTACCATGCTTTACTCCCATGGAAATGCTGCTGATTTGGGGCAGATGTATGAGCTTTTCGTCGAATTGAGTGCTCGCCTTCGGATTAATTTGATGGGTGATCATATTGGTCCTGTAGTTCAATTATCGGCAGATTCAGACATTAAGTATGATTACTCTGGTTATGGACAGTCAACTGGAAAGGCAACTGAATATAATACATATGCGGACATTGATGCAGCTTACAAATGCCTCAAGGAGAAATATGGGGTCAAAGATGAACAACTAATATTATATGGTCAGTCTGTTGGTAGTGGTCCCACTGTTGATCTTGCATCACGTCTAGCAACCTTGAGAGGTGTGGTGTTACACAGTCCCATTTTGTCTGGGCTGAGGGTTTTGTACCCTGTCAAACGGACGTACTGGTTTGATATTTACAAGAATATCGACAAAATTTCAATGGTGAGCTGTCCTGTTCTGGTTATACATGGGACAGCAGACGAGGTCGTAGATTCGTCCCATGGGAAGCAACTATGGGTGCTTTGCAAGGAAAAGTATGAGCCTTTATGGCTCAGTGGAGGTGGACACTGCAATCTTGAGCTTTACCCAGAATTTATCAAACATCTAAAGAAATTCGTACACAGCCTCGGAAAGTCAAAATCGACCACAAATGGTTCTAGAACAAGTACAGTAGATTCTGAGAACAAGAACAAACCATCTGAAACCGGTACTTCAGATTCAACTGAAGTGGGTTCTGATCTTCCAGAAGTTTCTAGAAACAGTTTAGATAGTCGACTGGAGAAATCTAAAAAGTCGAACAAGCCCGAAAAGTCTCGGATGAGCACTGACCGAGTCGACACGTTTAGGAGAAAGAAGGGGTTAGTGTGG
>Pyrco_BP1_000287.1
ATGGGTGGGGTGACGTCGTCCATGGCGGCCAAGTTCGCCTTTTTCCCACCGAACCCACCTTCCTACAAGCTCATCACAGACGACCACACCGGCCTCCTGCTTCTCAGCCCCTTCCCTCACCGGGAAAACGTGGAGGTTCTGAAACTGCCGACCCGCCGTGGCACTGAGGTTGTGGCAATCTACATTCGCCACCCTTTGGCCACTTCCACTCTGCTCTACTCCCACGGCAACGCCGCCGATCTGGGCCAGATGTACGAGCTCTTCATCGAATTGAGCATCCACCTGCGCGTCAATCTCATGGGGTACGACTATTCGGGGTATGGGCAATCAACTGGAAAGGCAAGTGAGCAGAATACATATGCAGATATTGAAGCTGCATATAAGTGTCTTGAAGAATGCTATGGTACTAAGCAGGAAGATATCATTCTCTATGGCCAATCCGTTGGAAGTGGCCCCACATTGGATCTTGCTGCTCGGCTGCCTCAGTTAAGAGCTGTTGTCTTGCATAGTCCCATACTTTCTGGTTTAAGGGTCATGTATCCTGTAAAGCGTTCATACTGGTTTGACATTTATAAGAATATCGATAAAATTCCACTGGTCCATTGTCCCGTTCTCATCATTCATGGGACTGCGGATGAAGTAGTCGATTGTTCTCATGGCAAGCAACTCTGGGAACTGTGTAAAGAGAAATATGAACCACTATGGCTTAAAGGAGGAAACCACTGTGATTTAGAGCTCTATCCTGAGTATATCAGACATCTCAAGAAGTTCATATCAACCGTTGAGAAGTCTCCTTCCCAGAGATACAGTTCTAGGAGAAGCACAGACCAGTTTGAGCAGCCTCGGAAGAGTACTGATGTTTACGAAGTTTCAAGGAAGAGCACAGATCGAAGGGAGAAACCGAGAAAGAGCACTGATAGGCCTGAAAAACTGAAAAATCAATTCATCAGTGCTGATAAACTAGAAAAACTAAGAGTATCTTTTGACCACATGGAAAGGTCACGGAGAAGCGTGGACTGCCATGAGAAGTCTAGAAAAAGTATCGACCACCAAATGGACAGAGCACGGAAGAGTGTGGATCGATTGGATAGAATACGAACTGGG
>Pyrco_BP1_001779.1
ATGGGGTCTGCAACATCGTCTATGGCTGCAAAGTTTGCATTTTTCCCACCGGACCCTCCGTCATATGACACGTACGTCGACGAACCAACCGGGAAAATGAGGATCTCCAATGTTCTTCCCCGAGACGACGTTGATGTGGTGAGGCTGAGCACAAAAAAAGGGAATGAGATTGTGGCCATGTATGTCAAAAATCCATGTGCTTCACTCACTCTTCTGTACTCCCATGGAAACGCTGCTGATCTTGGTCAGATGTACCACATTTTCACTGAGCTTAGCCTTCATCTGGGTGTCAATCTCATGGGGTACGATTATTCTGGCTATGGACAATCTTCTGGAAAGCCAAGTGAGCAGGACACATATGCAGACATAGAGGCAGCATACAAATGCCTTGAAGAGAAGTTCGGTGTAAAGGAGGAAGATGTCATTCTGTACGGACAGTCAGTTGGAAGCGGACCTGCTTTGGATTTGGCCGTTCGTTTGCCTAACTTGAGGGCTGTTGTTCTTCACAGTCCAATATTGTCCGGCCTCCGAGTAATGTACCATGTCAAGAAAACATTCTGGTTTGACATTTACAAGAATATCGATAAGATCCCACTTGTCAGTTGCCCAGTTTTGGTGATACATGGAACTGAAGATGAAGTTGTGGATTTCTCCCATGGAAAACAGCTGTGGGAGCTTTGCAAAGAGAAGTATGAACCTTTGTGGCTCAAAGGAGGCAACCATTGTAACTTGGAACTCTATCCGGAATACTTGAGGCATCTCAGGAAGTTCATATCTGCCATAGAGAAATTACCCCGTCTTCGAAATTCAACCGAACAAAGCGCAGATCAATCAGAGTCTCCTCTGAAGATTGAAGACATCGGGGACAAGGCAAGATCAAGCACTGACTTAAGGGACAAGTCTAGGTCCAGCACCGGGAAGCGAGACAAGTCTAGGCTAAGCACAGACAGTAGAGAAAGATCAAGTACAAGCACTGAAAAGAGAGAGAAGTCAAGAAAGAGCACCGATCGGTCTGGAAAGTTGAGGAGCAGCACAGATCAGTCGGAGAGGGCTAGAAATAGCTTCGACCGATTGGGAGACATGGTGAGGTCAGTTGGATTGTGTAACGTTGATTGTTTGAAGCAGGCGGCTTTGGAGGCT
>Pyrco_BP1_004244.1
ATGGGCGGAGTGACCTCTTCGATCGCAGCCAAGTTCGCGTTTTTCCCGCCGAGTCCGCCGTCGTACAGAGTCGTCGCCGACGAGTCGTGTGGAGGGAGGCTCTACATTCCGGAGGTGCCGAGGAGGGACGACGTGGATGTGCTGAAGCTCAGGACTCGCCGGGGAAATGAAATCGTGGCCGTACACGTCAAGCACCCCAAGGCCTCAGCTACCATGCTTTACTCCCATGGAAATGCTGCTGATTTGGGGCAGATGTATGAGCTTTTCGTCGAATTGAGTGCTCGCCTTCGGATTAATTTGATGGGGTATGATTACTCTGGTTATGGACAGTCAACTGGAAAGGCAACTGAATATAATACATATGCGGACATTGATGCAGCTTACAAATGCCTCAAGGAGAAATATGGGGTCAAAGATGAACAACTAATATTATATGGTCAGTCTGTTGGTAGTGGTCCCACTGTTGATCTTGCATCACGTCTAGCAACCTTGAGAGGTGTGGTGTTACACAGTCCCATTTTGTCTGGGCTGAGGGTATTGTACCCTGTCAAACGGACGTACTGGTTTGATATTTACAAGAATATCGACAAAATTTCAATGGTGAGCTGTCCTGTTCTGGTTATACATGGGACAGCAGACGAGGTCGTAGATTCGTCCCATGGGAAGCAACTATGGGTGCTTTGCAAGGAAAAGTATGAGCCTTTATGGCTCAGTGGAGGTGGACACTGCAATCTTGAGCTTTACCCAGAATTTATCAAACATCTAAAGAAATTCGTACACAGCCTCGGAAAGTCAAAATCGACCACAAATGGTTCTAGAACAAGTACAGTAGATTCTGAGAACAAGAACAAACCATCTGAAACCGGTACTTCAGATTCAACTGAAGTGGGTTCTGATCTTCCAGAAGTTTCTAGAAACAGTTTAGATAGTCGACTGGAGAAATCTAAAAAGTCGAACAAGCCCGAAAAGTCTCGGATGAGCACTGACCGAGTCGACACGTTTAGGAGAAAGAAGGGGTTAGTGTGG
>Pyrco_BP1_011886.1
ATGGGCGGAGTGACCTCTTCGATCGCAGCCAAGTTCGCTTTTTTCCCGCCGAGTCCGCCGTCGTACACAGTCGTCGCCGACGAGTCGTGTGAAGGGAGGTTCCTCATTCCGGAGGTACCGAGGAGGGACGACGTGGATGTGCTGAAGCTCAGGAATCGCCGGGGGAATGAAATCGTGGCCGTACACGTCAAGCACCCCAAGGCCTCTGCAACTATGCTTTACTCCCATGGAAATGCTGCTGATTTAGGGCAGATGTTTGAGCTTTTCGTCGAATTGAGTACTCGCCTTCGGATTAATTTGATGGGGTATGATTACTCTGGTTATGGACAGTCAACTGGAAAGGCAACTGAGTGTAATACGTATGCGGACATTGATGCAGCTTATAAATGCCTCAAGGAGAAATACGGGGTCAAAGATGAACAACTAATATTATATGGTCAGTCTGTTGGTAGTGGTCCCACTGTTGATCTTGCTTCACGTCTACCAACCTTGAGAGGTGTGGTATTACACAGTCCCATTTTGTCTGGGCTGAGGGTGTTGTACCCTGTCAAGCGGACATACTGGTTTGATATTTACAAGAATATCGACAAAATTTCAATGGTGAACTGTCCTGTCCTGGTTATACATAATGTCCCTCCTGCTACGTACGCCACGACGTCGTTTGCTGGCAACCTCTTCACCTTCGTCTTCTTCTCCCTCCTCATCTTCTCTTTCCGCACGGTCGTCGAAAATAGGACTCGCCTCCTCACCTCATTCGTCGACCGCGATCCTTCTCTTAAATCCCTCATCTCTTGCATCGACCTCGCTGGTGTCGGCAATACCAACCACCACTCTCCTAGATCTCCAGCCGAGTCCCTTTCTACGATCTCTCTCCGCTGTCGACACCGCCCATTTCTTCACCTCACCCGTGTCGGAACCTTAGATGACGATTTCTTCTCCGACGATGACGACGACGCTCGCTCCCTCTTCTGCCCTAATCAGATCGCCCCAATCCTCATTTTCTCCTCCTACTCTTACTCCACCTCCAAATTAGGATTTAATGGAACTCACGGGACTAGGGTTTCTGAAATTGTGCGCTCCAGCCTCACGTTCAAGGTTGAGAAATTCACCATTTCTGATGACAAAGCTAGAGGCAGAGATGGCGACGGAGAAAGCAATGAAGGGGAGGAGAAAGACGGCGATGAAGAAATGGACGATCGAGCCGTCGATTTGCAATTCTTGATAACGGATTGGAGTTGGGTCGTGGGGACGTGGCGGCGTTGTTCTTCCTCT
>Pyrco_BP1_013387.1
ATGGGCAACGTGACGGCGGGCGTGGCGGCCAAGTTTGCGTTTTTCCCGCCGGACCCGCCGACGTACGACGTGTACAAGGACGAGGGCGGGAAGCTGGTGTTTTCCGGCGTGACGGCGGACAAGAACATGGAGGTGCATTTGTTGGACACGAAGGGCGGGAACAAGATCGTGGCGACGTTTTGGCGGCACCCGTTCGCGCGGTTCACGCTGCTATACTCGCATGGGAATGCCGCGGACTTGGGGCAGATGCACGAGCTCTTCATTGAGCTCAGGGCTCACCTGCGTGTCAATATTATGAGTGATGTGAAGGCCTTCCCGGATTTACTTAACATAGTTTTCTTTGTCGCAGTTATGACTATTCGGGATATGGAGCATCCACTGCCATCTGAGTTCAACACATACTATGACATAGAAGCCGTGTACAATTGTTTAAAGAGCGACTATGAAATTAGACAAGAGGATTTGATAGTGTATGGCCAATCTGTTGGAAGCGGACCAACACTGCACTTGGCTTCTCGCTTGAAAAAACTCAGAGCCGTTGTTCTTCACAGTGCCATCCTTTCAGGCATACGAGTCTTGTATCCTGTCAAGTTGACATTTTGGTTCGACATTTTCAAAAATATAGACAAAATACGGCATGTCAGCTGTCCGGTTTTAGTTATTCATGGAACAGAGGATGAAATTGTTGACTTGTCCCACGGAAAGCGTTTGTGGGAACTATCCAAGGAAAAATATGATCCATTATGGGTGAAGGGTGGAGGCCACTGCAACCTCGAAACATTTCCGGAGTACATAAAGCACTTGCGCAAGTTCATAAACGCAATGGAGAAACTCGCGCTCACAAAACCACAAAAGGCGAAGAAACAACTCACTTCTGATGGAAGCATCACAGAAGTAAAACACAATAAGTGCTTGAGATTTAGAAAGAAG
>Pyrco_BP1_014895.1
ATGTATCCTGTAAAGCGTACATACTGGTTCGACATTTATAAGAATATCGACAAAATTCCACTGGTCCATTGTCCTGTTCTCATCATTCACGGGACTGCGGATGAAGTAGTCGATTGCTCTCATGGGAAGCAACTCTGGGAACTGTGTAAAGAGAAGTATGAACCACTATGGCTTAAAGGAGGGAACCACTGTGATTTAGAGCTCTATCCTGAGTATATCAGGCATCTCAAGAAGTTCATATCAACCGTTGAGAAGTCTCCTTCCCAGAGATACAGTTCTAGGAGAAGCACGGACCAGTTCGAGCAGCCTCGGAAGAGTACTGATGTTTACGAAGTTTCAAGGAAGAGCACAGATCGAAGGGAGAAACCGAGGAAGAGCACTGATAGGCCTGAAAAACTGAAAAATCAGTTCATCAGTGCCGATAAACTAGAAAAATTAAGAGTATCTTTCGACCATATGGAAAGGTCTCGGAGAAGCGTGGACTGCCATGAGAAGTCTAGGAAAAGTATCGACCACCAAATGGACAGAGCACGGAAGAGTGTGGATCGGTTGGATAGACTACGAACTGGG
>Pyrco_BP1_015717.1
ATGGGTGGGGTTACTTCATCCATGGCTGCAAAGTTTGCATTTTTTCCACCGAACCCACCATCCTACAAGGTACTGAAAGACGAAGCCACAGGGCTGTTGCTACTGGATCCGCTTCCCCACCGCGAAAACGTCGACGTTTTGAAGTTTCCGACGCGCCGCGGCAATGAGATCGTCGCCGTCTATATCCGCCACCCAATGGCCACGTCCACGCTCCTTTACTCTCACGGCAACGCCACCGATATCGGCCAGATGTATGATTATTCTGGCTATGGGCAGTCCTCAGGCAAGGCAAGTGAACATAATACTTATGCAGATATTGAAGCTGCATATAAGTGTCTTGAAGAGAGGTATGGTGCTAAGCAGGAAGACATAATCCTCTATGGTCAGTCGGTTGGAAGTGGCCCGACTGTTGATCTTGCTGTCAGTTTGCCTCGATTAAGGGCAATTGTGCTGCATAGTCCTATATTATCTGGTTTAAGAGTCATGTATCCTGTGAAGCGCACGTACTGGTTTGATATCTATAAGAACATTGATAAAATCCCACTGGTAAAATGTCCTGTGCTGGTAATACATGGAACATCTGATGAAGTTGTGGACTGCTCACACGGCAAGCAACTTTGGGTACTTTGCCAAGAGAAATATGAACCTCTATGGCTCAAAGGTGGAAATCACTGTAATTTGGAGCTCTATCCAGAATATATTAGACATCTCCACAAGTTCATCTCAACTGTCGAAAAATCACCTTCGTGTAGGATTACTTCAAGAAAAAGCACAGGCCACAGGAAAAGCACGGACCGTATTGAACATCCTAGGAGGAGTGTCGATTTTTACGAGGCTCCAAGAAAGAGTACTGATCGGAGAGAGAAATCAAGGAAAAGCACTGATAGACCTGAAAAGCTGAATATTAGTGAATACAAGTTCAATAACATTGACAAGGTAGACAAGTTTAGAATATCTGTTGACCAGATAGAGAAGTCACGAAGAAGTGTGGAATACCGTCATGAGAAATCCAGGAGAAGCGTAGACTGTCAGCTAGAAAAACCACGGAAGAGCGTTGACTGGCTGGACAGAATTCGACCTAGG
>Pyrco_BP1_019296.1
ATGGGCAACGTTACGGCGGGTGTGGCGGCCAAGTTTGCGTTTTTCCCACCGGACCCGCCGACGTACGACGTGTACAAGGACGAGGGAGGGAAGCTGGTGTTTTCCAGCGTGACGGCGGACAAGAACATGGAGGTGCATTTGCTGGACACGAAGGGCGGGAACAAGATCGTGGCGACGTTTTGGCGGCACCCTTTAGCGCGGTTCACGCTGCTCTACTCGCATGGGAATGCGGCTGACTTGGGGCAGATGCACGAGCTCTTCATTGAGCTCAGGTCTCACCTGCGTGTCAATATTATGAGCTATGACTATTCGGGCTATGGAGCATCCACTGGTAAGCCATCTGAGTTCAACACATATTATGACATAGAAGCCGTGTACAATTGTTTAAAGAATGAGTATGAAATAAGACAGGAGGATTTGATAGTGTACGGCCAATCTGTTGGAAGTGGACCAACGCTGCACTTGGCTTCTCGCTTAAAAAAACTGAGAGCCGTTGTTCTTCACAGTGCCATCCTTTCAGGCATACGAGTCTTGTATCCTGTCAAGTTGACGTTTTGGTTCGACATTTTCAAAAATATAGACAAAATACGGCATGTCAGCTCACCGGTTTTAGTCATTCATGGAACAGAGGATGAAATTGTTGACTTGTCCCACGGAAAGCGTTTGTGGGAGCTATCCAAAGAAAAGTATGATCCATTATGGGTGAAGGGCGGAGGCCACTGCAACCTTGAAACATATCCCGAGTACATTAAGCACTTACGCAAGTTCATAAACGCAATGGAGAAACTCTCACTCACAAAACCACAACAGGCGAAGAAACAACTCACTTCTGATGGAAGCATCACAGAAGTAAAACACAACAAGTGCTTGAGATTTGGAAAGAGG
>Pyrco_BP1_023281.1
ATGGGGTCTGCAACATCGTCTATGGCTGCAAAGTTCGCATTCTTCCCACCGGACCCTCCGTCATATGACACGTACATCGACGAACCAACCGGGAAAATGAGGATCTCCGATGTTCTTCCTCGAGACGATGTTGACGTGGTGAAGCTGAGCACAAAAAAAGGGAATGAGATCGTGGCTATGTATGTCAAAAATCCAAATGCTTCACTCACTCTGCTTTACTCCCATGGAAATGCTGCTGATATTGGTCAGATGTACCACATTTTCACTGAGCTTAGTCTTCATCTGGGTGTCAATCTCATGGGCTACGATTATTCTGGCTATGGACAATCTTCTGGAAAGCCAAGTGAGCAGGACACATATGCAGACATAGAGGCAGCTTACAAATGCCTTGAAGAGAAGTACGGCATAAAGGAGGAAGACGTTATTTTGTACGGACAGTCAGTTGGTAGCGGACCGGCTTTGGATTTGGCCATTCGTTTGCCTAACTTGAGGGGTGTTGTTCTTCACAGTCCGATACTGTCCGGCCTTCGAGTGATGTATCCTGTCAAGAAAACATTCTGGTTCGACATTTATAAGAATATCGATAAGATCCCACATGTCAGTTGCCCAGTTTTGGTGATTCATGGAACTGAAGATGAAGTTGTGGATTTCTCGCATGGAAAACAGCTGTGGGAGCTTTGCAAAGAGAAATATGAACCCTTGTGGCTCAAGGGGGGCAACCATTGTAACTTGGAACTCTATCCGGAGTACTTGAGGCATCTCAGGAAGTTCATATCTGCCATAGAGAAACTACCCCGTCTTCGAAATTCAACCGAACAGAATGCAGATCAATCGGAGTCACCTCTGAAGACTGAAGACAACAAGGACAAGGCAAGATCAAGCACTGACTTGAGGGACAAGTCTAGGTCCAGCATGGGGCAGCGAGACAAGTCTAGGCTCAGCACAGACAGTAAAGAGAGATCAAGAACAAGCACTGAGAAAAGAGAGAAGTCAAGAAAGAGCACAGATCGGTCTGGAAAGGCAAGGAGCAGCATAGATCAGTCGGAGAGAGCTAGAAATAGCTTCGACCGATTGGGAGATATGGTGAGGTCAGTTGGATTGTGTAACGTAGATTGTCTGAAGCAGGCCGTGTTAGAGGCT
>Pyrco_BP_DH_02g00980
ATGGGCAACGTGACGGCGGGCGTGGCGGCCAAGTTTGCGTTTTTCCCGCCGGACCCGCCGACGTACGACGTGTACAAGGACGAGGGCGGGAAGCTGGTGTTTTCCGGCGTGACGGCGGACAAGAACATGGAGGTGCATTTGTTGGACACGAAGGGCGGGAACAAGATCGTGGCGACGTTTTGGCGGCACCCGTTCGCGCGGTTCACGCTGCTATACTCGCATGGGAATGCCGCGGACTTGGGGCAGATGCACGAGCTCTTCATTGAGCTCAGGGCTCACCTGCGTGTCAATATTATGAGTTATGACTATTCGGGATATGGAGCATCCACTGGTAAGCCATCTGAGTTCAACACATACTATGACATAGAAGCCGTGTACAATTGTTTAAAGAGCGACTATGAAATTAGACAAGAGGATTTGATAGTGTATGGCCAATCTGTTGGAAGCGGACCAACACTGCACTTGGCTTCTCGCTTGAAAAAACTCAGAGCCGTTGTTCTTCACAGTGCCATCCTTTCAGGCATACGAGTCTTGTATCCTGTCAAGTTGACATTTTGGTTCGACATTTTCAAAAATATAGACAAAATACGGCATGTCAGCTGTCCGGTTTTAGTTATTCATGGAACAGAGGATGAAATTGTTGACTTGTCCCACGGAAAGCGTTTGTGGGAACTATCCAAGGAAAAATATGATCCATTATGGGTGAAGGGTGGAGGCCACTGCAACCTCGAAACATTTCCGGAGTACATAAAGCACTTGCGCAAGTTCATAAACGCAATGGAGAAACTCGCGCTCACAAAACCACAAAAGGCGAAGAAACAACTCACTTCTGATGGAAGCATCACAGAAGTAAAACACAATAAGTGCTTGAGATTTAGAAAGAAG
>Pyrco_BP_DH_06g03240
ATGGGGTGCATGTTGTCTCAGGTAGCAGCGAAATTTGCCTTCTTTCCGCCATCTCCACCGACCTACAAGATCCAAAAGCGGGAGCGCGACGGCAAGCTCAGCGCAGTAGCAGCATCGGCCACCACCAACACCACGTCGTTGCCGGCTGTTCCGCCTGATAACAAATCCTTGGACGTGTTGGTGATTGACACAAAGCGGGGGAACAAGATCGTTGCTTTTTATCTGCGAAACCCTTACGCCCGCCTCACTCTGCTTTACTCCCATGGCAATGCTGCTGACCTCGGCCAGCTCTATGACCTCTTTCTCCAGCTCAACCTCTCTCTGCGCGTCAATCTCATTGGGTATGACTATTCTGGCTATGGAGCCTCTACTGGCAAGCCTAGTGAAACAAATACATATGCTGACATAGAGGCAGTATATGAGTGCCTTGAGACCGAGTATGGAGTTAGCCAGGAAGATTTGATCTTGTATGGGCAGTCAGTTGGAAGTGGACCAACATTGCACTTGGCAGCTAAGTTGCCAAGGCTGAGGGGTGTAGTTCTGCACAGTGCAATTCTTTCCGGCCTCCGTGTTCTTTGCCATGTGAAATTCAAATTCTGCTTTGACATTTACAAGAACATCAATAAAATTAAGAAAGTGAAGTGCCCCGTGCTAGTAATACATGTAAGTATTTCTTGTCTTCTTGAAATGTTCAAAAATTATATTAATCAAAGATCCCTTTCAGTTTTCCATTGTTTTTGTCTGTTTGAATTTCTG
>Pyrco_BP_DH_09g00390
ATGGGGGCAGTGACGTCATCAATGGCGGCCAAGTTCGCCTTTTTCCCGCCGAGCCCGCCGTCGTACGGGGTGGAGAAGGAGGAGGACACTGGGAAGCTGAAGATGACCGGGGTGGGGACGAGGGAAAACGTCGACGTCTTGAAGCTGCGGACCAAGAGAGGGAACGACGTCGTGGCGGTGTACATAAGGAATCCGTCGGCGAAGCTCACTGTTCTGCACTCGCATGGGAACGCAGCTGATCTGGGTCAGATGTACGAGTTGTTCAGTGAGCTGAGTCTTCACCTCCGAGTCAACTTGTTGGGGTATGATTATTCGGGGTACGGACAGTCTACTGGGAAGCCGAGTGAGCAAAACACTTATGCAGACATAGAAGCTGCATACAGATGCCTTGTGGAGAGGTACGATGCGAAGGAGGAGGATGTTATCTTATATGGGCAATCAGTTGGTAGTGGACCTACTCTCGATCTAGCAACCCGGTTACTGAAATTGAGGGCAGTGGTTCTTCATAGTCCGATCATGTCTGGTCTTCGGGTCATGTATCCAGTGAAGCGAACGTATTGGTTTGACATTTATAAGAATATCGACAAAATACCCTTCGTCAGTTGTCCTGTTCTGGTGATTCATGGGACGGCTGATGATGTTGTGGATTGGTCCCATGGCAAGCAGCTTTGGGATAATTGTAAAGAGAAGTATGAGCCGTTATGGATAAAAGGAGGGAATCATTGTGACTTGGAGCTCTACCCACAGTACATAAAGCATGTCAAAAAGTTTGTATTAACCATCGAGAAATATCCGCATCTGAGGAATAAATCAGGGCCAGTTACAGTTCAAATAGAAAATCCACGGAAAAGCACTGACACCAGGGAGAAATCTTGTTCCATCACAGATCACAAAGAGAATTCTAGACCCAGTATCGACCATAGAGAAAACCCCAGGCTAAGTACAGATCATAGAGAGAAGTCAAGGGCCAGCACAGATAAGAGAGAGAGAACAAGAAAAAGTATGGATCAACCTGAAAAAGCAAGTAATAGCGTGGAACAGCCAGAGAGAGCTCGGAATAGCATTGACCGCTTCGGAGAGATGTTCAGATCAGTTGGATTGTGCAATATTGATTGTTTTAAGCCCACAGCTACCAGCGCG
>Pyrco_BP_DH_09g17090
ATGGTCAGTCTGTTGGTAGTGGTCCCACTGTTCGATCTTGCATCACGTCTAGCAACCTTGAGAGGTGTGGTGTTACACAGTCCCATTTTGTCTGGGCTGAGGGTATTGTACCCTGTCAAACGGACGTACTGGTTTGATATTTACAAGAATATCGACAAAATTTCAATGGTGAGCTGTCCTGTTCTGGTTATACATGGGACAGCAGACGAGGTCGTAGATTCGTCCCATGGGAAGCAACTATGGGTGCTTTGCAAGGAAAAGTATGAGCCTTTATGGCTCAGTGGAGGTGGACACTGCAATCTTGAGCTTTACCCAGAATTTATCAAACATCTAAAGAAATTCGTACACAGCCTCGGAAAGTCAAAATCGACCACAAATGGTTCTAGAACAAGTACAGTAGATTCTGAGAACAAGAACAAACCATCTGAAACCGGTACTTCAGATTCAACTGAAGTGGGTTCTGATCTGACAGAAGTTTCTAGAAACAGTTTAGATAGTCGACTGGAGAAATCTAAAAAGTCGAACAAGCCCGAAAAGTCTCGGATGAGCACTGACCGAGTCGACACGTTTAGGAGAAAGAAGGGGTTAGTGTGG
>Pyrco_BP_DH_111g01690
ATGGGTGGGGTGACGTCGTCCATGGCGGCCAAGTTCGCCTTTTTCCCACCGAACCCACCTTCCTACAAGCTCATCACAGACGACCACACCGGCCTCCTGCTTCTCAGCCCCTTCCCTCACCGGGAAAACGTGGAGGTTCTGAAACTGCCGACCCGCCGTGGCACCGAGGTTGTGGCAATCTACATTCGCCACCCTTTGGCCACTTCCACTCTGCTCTACTCCCACGGTAACGCCGCCGATCTGGGCCAGATGTACGAGCTCTTCATCGAATTGAGCATCCACCTGCGCGTCAATCTCATGGGGTACGACTATTCGGGGTATGGGCAATCAACTGGAAAGGCAAGCGAGCAGAATACATATGCAGATATTGAAGCTGCATATAAGTGTCTTGAAGAATGCTATGGTACTAAGCAGGAAGATATCATTCTCTATGGCCAATCCGTTGGAAGTGGCCCCACGTTGGATCTTGCTGCTCGGCTGCCTCAGTTAAGAGCTGTTGTCTTGCATAGTCCCATACTTTCTGGTTTAAGGGTCATGTATCCTGTAAAGCGTTCATACTGGTTTGACATTTATAAGGGGACTGCGGATGAAGTAGTCGATTGTTCTCATGGCAAGCAACTCTGGGAACTGTGTAAAGAGAAATATGAACCACTATGGCTTAAAGGAGGAAACCACTGTGATTTAGAGCTCTATCCTGAGTATATCAGACATCTCAAGAAGTTCATATCAACCGTTGAGAAGTCTCCTTCCCAGAGATACAGTTCTAGGAGAAGCACAGACCAGTTTGAGCAGCCTCGGAAGAGTACTGATGTTTACGAAGTTTCAAGGAAGAGCGGGATCGATCGAAGGGAGAAACCGAGAAAGAGCACTGATAGGCCTGAAAAACTGAAAAATCAATTCATCAGTGCTGATAAACTAGAAAAACTAAGAGTATCTTTTGACCACATGGAAAGGTCACGGAGAAGCGTGGACTGCCATGAGAAGTCTAGAAAAAGTATCGACCACCAAATGGACAGAGCACGGAAGAGTGTGGATCGATTGGATAGAATACGAACTGGG
>Pyrco_BP_DH_13g04900
ATGGGGTCTGCAACATCGTCTATGGCTGCAAAGTTTGCATTTTTCCCACCGGACCCTCCGTCATATGACACGTACGTCGACGAACCAACCGGGAAAATGAGGATCTCCAATGTTCTTCCCCGAGACGACGTTGATGTGGTGAGGCTGAGCACAAAAAAAGGGAATGAGATTGTGGCCATGTATGTCAAAAATCCATGTGCTTCACTCACTCTTCTGTACTCCCATGGAAACGCTGCTGATCTTGGTCAGATGTACCACATTTTCACTGAGCTTAGCCTTCATCTGGGTGTCAATCTCATGGGTGAGCAGGACACATATGCAGACATAGAGGCAGCATACAAATGCCTTGAAGAGAAGTTCGGTGTAAAGGAGGAAGATGTCATTCTGTACGGACAGTCAGTTGGAAGCGGACCTGCTTTGGATTTGGCCGTTCGTTTGCCTAACTTGAGGGCTGTTGTTCTTCACAGTCCAATATTGTCCGGCCTCCGAGTAATGTACCATGTCAAGAAAACATTCTGGTTTGACATTTACAAGAATATCGATAAGATCCCACTTGTCAGTTGCCCAGTTTTGGTGATACATGGAACTGAAGATGAAGTTGTGGATTTCTCCCATGGAAAACAGCTGTGGGAGCTTTGCAAAGAGAAGTATGAACCTTTGTGGCTCAAAGGAGGCAACCATTGTAACTTGGAACTCTATCCGGAATACTTGAGGCATCTCAGGAAGTTCATATCTGCCATAGAGAAATTACCCCGTCTTCGAAATTCAACCGAACAAAGCGCAGATCAATCAGAGTCTCCTCTGAAGATTGAAGACATCGGGGACAAGGCAAGATCAAGCACTGACTTAAGGGACAAGTCTAGGTCCAGCACCGGGAAGCGAGACAAGTCTAGGCTAAGCACAGACAGTAGAGAAAGATCAAGTACAAGCACTGAAAAGAGAGAGAAGTCAAGAAAGAGCACCGATCGGTCTGGAAAGTTGAGGAGCAGCACAGATCAGTCGGAGAGGGCTAGAAATAGCTTCGACCGATTGGGAGACATGGTGAGGTCAGTTGGATTGTGTAACGTTGATTGTTTGAAGCAGGCGGCTTTGGAGGCT
>Pyrco_BP_DH_14g13850
ATGGGTGGGGTTACTTCATCCATGGCTGCAAAGTTTGCATTTTTTCCACCGAACCCACCATCCTACAAGGTACTGAAAGACGAAGCCACAGGGCTGTTGCTACTGGATCCGCTTCCCCACCGCGAAAACGTCGACGTTTTGAAGTTTCCGACGCGCCGCGGCAATGAGATCGTCGCCGTCTATATCCGCCACCCAATGGCCACGTCCACACTCCTTTACTCCCACGGCAACGCCACCGATATCGGCCAGATGTACGAGCTTTTTGTCGAATTGAGCATTCACCTGCGCGTCAATCTCATGGCGTATGATTATTCTGGCTATGGGCAGTCCTCAGGCAAGGCAAGTGAACATAATACTTATGCAGATATTGAAGCTGCATATAAGTGTCTTGAAGAGAGGTATGGTGCTAAGCAGGAAGACATAATCCTCTATGGTCAGTCGGTTGGAAGTGGCCCGACTGTTAATCTTGCTGTCAGTTTGCCTCGATTAAGGGCAATTGTGCTGCATAGTCCTATATTATCTGGTTTAAGAGTCATGTATCCTGTGAAGCGCACGTACTGGTTTGATATCTATAAGAACATTGATAAAATCCCACTGGTAAAATGTCCTGTGCTGGTAATACATGGAACATCTGATGAAGTTGTGGACTGCTCACACGGCAAGCAACTTTGGGTACTTTGCCAAGAGAAATATGAACCTCTATGGCTCAAAGGTGGAAATCACTGTAATTTGGAGCTCTATCCAGAATATATTAGACATCTCCACAAGTTCATCTCAACTGTCGAAAAATCACCTTCGTGTAGGATTACTTCAAGAAAAAGCACAGGCCACAGGAAAAGCACGGACCGTATTGAACATCCTAGGAGGAGTGTCGATTTTTACGAGGCTCCAAGAAAGAGTACTGATCGGAGAGAGAAATCAAGGAAAAGCACTGATAGACCTGAAAAGCTGAATATTAGTGAATACAAGTTCAATAACATTGACAAGGTAGACAAGTTTAGAATATCTGTTGACCAGATAGAGAAGTCACGAAGAAGTGTGGAATACCGTCATGAGAAATCCAGGAGAAGCGTAGACTGTCAGCTAGAAAAACCACGGAAGAGCGTTGACTGGCTGGACAGAATTCGACCTAGG
>Pyrco_BP_DH_15g13990
ATGGGCAACGTTACGGCGGGTGTGGCGGCCAAGTTTGCGTTTTTCCCACCGGACCCGCCGACGTACGACGTGTACAAGGACGAGGGAGGGAAGCTGGTGTTTTCCAGCGTGACGGCGGACAAGAACATGGAGGTGCATTTGCTGGACACGAAGGGCGGGAACAAGATCGTGGCGACGTTTTGGCGGCACCCTTTAGCGCGGTTCACGCTGCTCTACTCGCATGGGAATGCGGCTGACTTGGGGCAGATGCACGAGCTCTTCATTGAGCTCAGGTCTCACCTGCGTGTCAATATTATGAGCTATGACTATTCGGGCTATGGAGCATCCACTGGTAAGCCATCTGAGTTCAACACATATTATGACATAGAAGCCGTGTACAATTGTTTAAAGAATGAGTATGAAATAAGACAGGAGGATTTGATAGTGTACGGCCAATCTGTTGGAAGTGGACCAACGCTGCACTTGGCTTCTCGCTTAAAAAAACTGAGAGCCGTTGTTCTTCACAGTGCCATCCTTTCAGGCATACGAGTCTTGTATCCTGTCAAGTTGACGTTTTGGTTCGACATTTTCAAAAATATAGACAAAATACGGCATGTCAGCTCACCGGTTTTAGTCATTCATGGAACAGAGGATGAAATTGTTGACTTGTCCCACGGAAAGCGTTTGTGGGAGCTATCCAAAGAAAAGTATGATCCATTATGGGTGAAGGGCGGAGGCCACTGCAACCTTGAAACATATCCCGAGTACATTAAGCACTTACGCAAGTTCATAAACGCAATGGAGAAACTCTCACTCACAAAACCACAACAGGCGAAGAAACAACTCACTTCTGATGGAAGCATCACAGAAGTAAAACACAACAAGTGCTTGAGATTTGGAAAGAGG
>Pyrco_BP_DH_16g04720
ATGGAAAACCTTCCAAACTTTACTCTGCACCACAATTCTCTCCCAAAATTTTCCACGGATCAAGAAATGGGGTCTGCAACATCGTCTATGGCTGCAAAGTTCGCATTCTTCCCACCGGACCCTCCGTCATATGACACGTACATCGACGAACCAACCGGGAAAATGAGGATCTCCGATGTTCTTCCTCGAGACGATGTTGACGTGGTGAAGCTGAGCACAAAAAAAGGGAATGAGATCGTGGCTATGTATGTCAAAAATCCAAATGCTTCACTCACTCTGCTTTACTCCCATGGAAATGCTGCTGATATTGGTCAGATGTACCACATTTTCACTGAGCTTAGTCTTCATCTGGGTGTCAATCTCATGGGCTACGATTATTCTGGCTATGGACAATCTTCTGGAAAGCCAAGTGAGCAGGACACATATGCAGACATAGAGGCAGCTTACAAATGCCTTGAAGAGAAGTACGGCATAAAGGAGGAAGACGTTATTTTGTACGGACAGTCAGTTGGTAGCGGACCGGCTTTGGATTTGGCCATTCGTTTGCCTAACTTGAGGGGTGTTGTTCTTCACAGTCCGATACTGTCCGGCCTTCGAGTGATGTATCCTGTCAAGAAAACATTCTGGTTCGACATTTATAAGAATATCGATAAGATCCCACATGTCAGTTGCCCAGTTTTGGTGATTCATGGAACTGAAGATGAAGTTGTGGATTTCTCGCATGGAAAACAGCTGTGGGAGCTTTGCAAAGAGAAATATGAACCCTTGTGGCTCAAGGGGGGCAACCATTGTAACTTGGAACTCTATCCAGAGTACTTGAGGCATCTCAGGAAGTTCATATCTGCCATAGAGAAACTACCCCGTCTTCGAAATTCAACCGAACAGAATGCAGATCAATCGGAGTCACCTCTGAAGACTGAAGACAACAAGGACAAGGCAAGATCAAGCACTGACTTGAGGGACAAGTCTAGGTCCAGCATGGGGCAGCGAGACAAGTCTAGGCTCAGCACAGACAGTAAAGAGAGATCAAGAACAAGCACTGAGAAAAGAGAGAAGTCAAGAAAGAGCACAGATCGGTCTGGAAAGGCAAGGAGCAGCATAGATCAGTCGGAGAGAGCTAGAAATAGCTTCGACCGATTGGGAGATATGGTGAGGTCAGTTGGATTGTGTAACGTAGATTGTCTGAAGCAGGCCGTGTTAGAGGCT
>Pyrco_BP_DH_17g01740
ATGGGTGGGGTGACGTCGTCCATGGCGGCCAAGTTCGCCTTTTTCCCACCGAACCCACCTTCGTACAAGCTCATCACAGATGAGCACACCGGGCTCTTGCTTCTCAGTCCCTTCCCTCACCGTGAAAACGTGGAGGTTCTGAAACTCCCGACTCGCCGCGGCACTGAGGTAGTGGCCATCTACATTCGCCACCCTTTGGCCACTTCCACTCTGCTCTACTCCCACGGCAACGCCGCCGATCTGGGCCAGATGTACGAGCTCTTCATCGAATTGAGCATCCACCTGCGCGTTAATCTCATGGGGTACGACTATTCGGGGTATGGGCAATCAACTGGAAAGGCAAGTGAGCAGAATACATATGCAGATATTGAAGCTGCATATAAGTGTCTTGAAGAAAGCTATGGTACTAAGCAGGAAGATATCATTCTCTATGGCCAATCTGTTGGAAGTGGCCCCACGTTGGATCTTGCTGCTCGGCTGCCTCAGTTAAGAGCTGTTGTCCTGCATAGTCCCATACTGTCTGGTTTAAGGGTCATGTATCCTGTAAAGCGTACATACTGGTTCGACATTTATAAGAATATCGACAAAATTCCACTGGTCCATTGTCCTGTTCTCATCATTCACGGGACTGCGGATGAAGTAGTCGATTGCTCTCATGGGAAGCAACTCTGGGAACTGTGTAAAGAGAAGTATGAACCACTATGGCTTAAAGGAGGGAACCACTGTGATTTAGAGCTCTATCCTGAGTATATCAGGCATCTCAAGAAGTTCATATCAACCGTTGAGAAGTCTCCTTCCCAGAGATACAGTTCTAGGAGAAGCACGGACCAGTTCGAGCAGCCTCGGAAGAGTACTGATGTTTACGAAGTTTCAAGGAAGAGCATCGATCGAAGGGAGAAACCGAGGAAGAGCACTGATAGGCCTGAAAAACTGAAAAATCAGTTCATCAGTGCCGATAAACTAGAAAAATTAAGAGTATCTTTCGACCATATGGAAAGGTCTCGGAGAAGCGTGGACTGCCATGAGAAGTCTAGGAAAAGTATCGACCACCAAATGGACAGAGCACGGAAGAGTCTCGATCGGTTGGATAGACTACGAACTGGG
>Pyrco_BP_DH_17g06750
ATGGGGGCAGTGACGTCATCAATGGCGGCCAAGTTCGCGTTTTTCCCGCCGAGCCCGCCGTCGTACGGGGTGGAGAAGGAGGAGGATAGTGGGAAGCTGAAGATGACCGGGGTGGGGACGAGGGAGAACGTCGACGTCTTGAAGCTGAGGACCAAGAGAGGGAACGACATCGTGGCGGTGTACATAAGGAATCCGTCGGCGAAGCTTACTGTTCTGCACTCGCATGGGAACGCGGCTGATCTGGGTCAGATGTACGAGTTGTTCAGTGAGCTGAGTCTTCACCTCCGAGTCAACTTGTTGGGGTATGATTATTCGGGGTACGGACAGTCCACTGGGAAGCCGAGTGAGCAAAACACTTATGCAGACATAGAAGCTGCATATAGATGCCTTGTGGAGAGGTATGGTGCGAAGGAGGAGGATATTATTTTATATGGGCAATCAGTTGGTAGTGGGCCCACTCTCGATTTAGCAACCCGGTTACCAAGATTGAGGGCAGTGGTTCTTCACAGTCCGATCATGTCTGGTCTTCGTGTCATGTATCCAGTGAAGCGAACGTATTGGTTTGACATTTATAAGAACATTGACAAAATACCCTTGGTCAGTTGCCCTGTTTTGGTGATTCATGGGACGGCTGATGATGTTGTGGATTGGTCCCATGGCAAGCAGCTTTTGGATAATTGTAAGGAGAAGTATGAGCCATTATGGATAAAGGGAGGTAATCATTGTGACTTGGAGCTCTACCCACAGTACATAAAGCATGTCAAAAAGTTTGTATCGACCATTGAGAAATATCCGCATCTGAGGAATAAATCAGGGCCGGTTACAGGTCAACCAGAAAATCCACGGAAAAGCACTGACATCAGGGAGAAATCTTGTTCCAGCACAGATCACAAAGAGAATTGTAGACCAAGTACCGATCATATAGAAAACCCCAGGTTAAGTACAGATCATAGAGAGAAGTCAAGGGCCAGCACTGATAAGAGAGAGAGAACAAGAAAGAGTATGGACCAACCTGAAAAAGCAAGTAATAGCGTGGATCAGCCAGAGAGAGCAAGAAATAGCATTGACCGCTTCGGAGAGATGTTCAGATCAATTGGATTGTGCAATATTGACTGTTTTAAGCCCACAGCTACCAGTGCG
>Pyrco_BP_DH_17g24890
ATGGGCGGAGTGACCTCTTCGATCGCAGCCAAGTTCGCTTTTTTCCCGCCGAGTCCGCCGTCGTACACAGTCGTCGCCGACGAGTCGTGTGAAGGGAGGTTCCTCATTCCGGAGGTACCGAGGAGGGACGACGTGGATGTGCTGAAGCTCAGGAATCGCCGGGGGAATGAAATCGTGGCCGTACACGTCAAGCACCCCAAGGCCTCTGCAACTATGCTTTACTCCCATGGAAATGCTGCTGATTTGGGGCAGATGTTTGAGCTTTTCGTCGAATTGAGTACTCGCCTTCGGATTAATTTGATGGGGTATGATTACTCTGGTTATGGACAGTCAACTGGAAAGGCAACTGAGTGTAATACGTATGCGGACATTGATGCAGCTTATAAATGCCTCAAGGAGAAATACGGGGTCAAAGATGAACAACTAATATTATATGGTCAGTCTGTTGGTAGTGGTCCCACTGTCGATCTTGCTTCACGTCTACCAACCTTGAGAGGTGTGGTATTACACAGTCCCATTTTGTCTGGGCTGAGGGTGTTGTACCCTGTCAAGCGGACATACTGGTTTGATATTTACAAGAATATCGACAAAATTTCAATGGTGAACTGTCCTGTCCTGGTTATACATGGGACAGCAGACGAGGTTGTAGATTCGTCCCATGGGAAGCAGCTTTGGGTACTTTGCAAGGAAAAGTACGACCCCTTATGGCTCAGTGGAGGTGGGCACGGCAATCTTGAGCTTTACCCAGAATTTATCAAACATCTAAAGAAATTTGTACACAGCCTTGGCAAGTCAAAATCGACCACAAATGGTTCTAGAACAAGTACAGTAGATTCTGCGAACGAGAACAAACCATCTGAAACCGGTACTTCAGATTCATGCGAAGGAGGTTCTGATCGTCCAGAAGTTTCTAGAAACAGTTTAGATAGTCGACTAGAGAAGTCTAAAAAGTCGAACAAGCCCGAAAAGTCTCGGATGAGCACTGACCGAGCCGACACGTTTAGGAGAAAGAAGGGTTTAGCG
>Pruav_co4062691.1_g010.1.mk
ATGTTACTTGTCCAGGGGACAGCAGATGAGGTTGTAGATTCGTCCCATGGGAAGCAACTTTGGGTGCTTTGCAAGGAAAAGTATGAACCTTTATGGCTTAGTGGAGGTGGACATTGCAATCTTGAGCTTTACCCAGAATTCATTAAACATCTAAAGAAATTTGTACATAGCCTTGGCAAGTCAAAATCAGCCACAAATGGTTCTAAAACAAGTACAGTAGATTCTGACATATGCAAACCATCCGAAACCGGCACTTCAGATTCATCCGAATTGGGTTCTGATCTTCCGGAAGTTTCTAGAAACAGCTTAGATAGTCGACTTGAGAAGTCTAAAAAGCCAAACAAGCCTGAAAAGTCTCGGATGAGCACTGACCGAGTTGACACCTTTAAGAGAAGAAAGGGTTTAGTGTGG
>Pruav_co4071913.1_g010.1.br
GGTACAGAAGATGATATTGTGAATTGGTTACATGGCGATGCGCTGTGGAAAATGGCGAGGGATGCGTATGAGCCTTTGTGGATTAAAGGAGGTGGACACTGCAACCTGGAGCTTTACCCTGATTACATCCGCCATCTTTGCAGGTTTATCCAAGAAATGGAGAACATAACCACAGAAATCCGTTTAAGAAAGATTTGGCAAAATATGCGTACACAGAAGAGATCAAGTGCAAGTTGTGCAAAGTGCTGTAGAATTAAACTCTGCCGACCCAAGTGCCCTGAATGTACAAGACCAAAGTGTGTAAAATGTTGTTCATGGCAGCTAAAATGCCCTGCATGCTGGAAGCCCGGCTGCGTAAAATGTCCCTGGCGACCGAAATGCCTAAAATGTGCAGGACCAAGCTGCTGCATTAGATGTTTTCACTGGCAGTGCTGCATAGGAACACACAGTGGATTAAACGGGAAGCAGGATGGC
>Pruav_sc0000040.1_g870.1.mk
ATGGGTGGGGTGACCTCGTCCATGGCGGCCAAGTTCGCCTTTTTCCCACCGAACCCACCATCCTACAAGCTCATCACAGACGACCACACTGGTCTCTTGCTTCTCAGCCCATTCCCTCACCGAGAAAACGTCGAGGTTCTCAAATTGCCGACTCGGCGTGGCACTGAGATAGTGGCCATCTACATTCGCCACCCCTTGGCCACTTCTACTCTGCTTTACTCTCATGGCAACGCCGCCGATCTGGGCCAGATGTACGAGCTGTTCATCGAATTGAGCATCCACTTGCGCGTCAATCTCATGGGGTATGACTATTCAGGGTATGGGCAATCATCTGGAAAGGCAAGTGAGCAGAATACATATGCAGATATTGAAGCTGCATATAAGTGTCTTGAAGAAAGCTATGGTACTAAGCAGGAAGATATCATTCTCTATGGACAATCTGTTGGAAGTGGCCCCACATTGGATCTTGCTGCTCGGCTGCCTCAGTTAAGAGCTGTTGTCCTGCATAGTCCCATACTATCTGGTTTAAGGGTCATGTATCCTGTAAAGCGTACATACTGGTTTGACATTTATAAGGGAACTGCGGACGAAGTAGTTGATTGCTCTCATGGGAAGCAACTGTGGGAACTGTGTAAAGAGAAGTATGAACCACTATGGCTTAAAGGAGGGAACCACTGTGATTTAGAGCTGTATCCTGAGTATATCAGGCATCTCAAGAAGTTCATATCAACTGTTGAGAAGTCTCCTTCCCAAAGGTACAATTCTAGGCGAAGCACAGACCAATTTGAGCAGCCTCGGAAGAGTACTGATGTTTACGAAGTTTCAAGGAAGAGCACAGATCGAAGAGAGAAACCAAGGAAGAGCACTGATAGGCCTGAAAAGCTGAAAAATCAATTCATTAGTGCTGATAAACTAGAAAAATTAAGAGTATCTTTTGATCATATGGAAAGGTCTCGGAGAAGCGTGGACTGCCATGAAAAGTCCAGAAAAAGTATTGACCACCAACTGGACAGAGCACGGAAGAGTGTTGATCGGTTGGATAGAATACGAACTGGG
>Pruav_sc0000194.1_g090.1.mk
ATGAATTTTGGTTTCGCCTGTGATGAGAACGATAAGATGGGCGGAGTGACCTCTTCGATTGCAGCCAAGTTCGCGTTTTTCCCGCCGAATCCGCCATCGTACAGAGTCGTCGCCGACGAGTCGTGTGGAGGGGTACTGTACATTCCGGAGGTGCCCAGAAGGGACGACGTGGATGTGATCAAGCTCAGGACTCGCCGAGGGAATGAAATCGTGGCCGTACACGTCAAGCACCCCAAGGCCTCGGCTACTATGCTCTACTCCCATGGAAATGCTGCTGATTTGGGCCAGATGTTCGAGCTCTTTGTCGAATTGAGTGCTCGCCTTCGGGTTAATTTGATGGGGGCGAGGAACACCTGGCCAATCTCATTGAGGAATACGATATATCCTCCTTCCTCATCCTCATCTTCCAAACCTTCCTCATCTTACAGTTCTTCAGGCTCTAGTCCCAGCTATGATTACTCTGGCTATGGACAGTCAACTGGAAAGGCAACTGAATGTAATACATATGCCGACATTGATGCAGCTTATAAATGCCTGAAGGAGAAATATGGGGTCAAAGATGAGCAACTAATATTATATGGTCAGTCTGTTGGTAGTGGCCCAACTGTTGATCTTGCATCACGTTTACCAACCTTGAGAGGTGTGGTGTTACACAGTCCTATTTTGTCTGGGCTGAGGGTGTTGTACCCTGTCAAGCGGACATACTGGTTTGATATTTACAAGAATATCGACAAAATGGCAATGGTGAACTGTCCTGTCCTGGTTATACATGGGACAGCAGATGAGGTTGTAGATTCGTCCCATGGGAAGCAACTTTGGGTGCTTTGCAAGGAAAAGTATGAACCTTTATGGCTTAGTGGAGGTGGACATTGCAATCTTGAGCTTTACCCAGAATTCATTAAACATCTAAAGAAATTTGTACATAGCCTTGGCAAGTCAAAATCAGCCACAAATGGTTCTAAAACAAGTACAGTAGATTCTGACATATGCAAACCATCCGAAACCGGCACTTCAGATTCATCCGAATTGGGTTCTGATCTTCCGGAAGTTTCTAGAAACAGCTTAGATAGTCGACTTGAGAAGTCTAAAAAGCCAAACAAGCCTGAAAAGTCTCGGATGAGCACTGACCGAGTTGACACCTTTAAGAGAAGAAAGGGTTTAGTGTGG
>Pruav_sc0000557.1_g1330.1.mk
ATGGGCAATGTAACGTCGGGTGTGGCTGCAAAGTTTGCATTTTTCCCTCCAGACCCACCCACCTATGATGTGCACAAAGACGACGGTGGTAAGCTTGTGTTCTCGGGAGTTACAGCTGACAAGAACATGGAAGTGCATTTGCTTGATACAAAAGCAGGGAACAAGATCGTTGCCACGTTTTGGAGGCACCCTTTTGCCAGGTTCACGCTTCTCTACTCGCATGGTAATGCTGCTGACTTGGGTCAGATGCACGAGCTCTTCATTGAGCTCAGGGCTCACCTGCGTGTCAATATTATGAGCTATGACTATTCAGGATATGGAGCATCAGCTGGTAAGCCATCTGAGTTCAACACATATTATGACATAGAAGCTGTGTACAATTGTTTAAAGAACGACTACGAAATAAGACAAGAGGATTTGATACTGTATGGCCAATCTGTTGGAAGCGGACCAACTCTGCACTTGGGTTCTCGCTTACAGAAACTGAGAGCCGTTGTTCTTCATAGTGCCATCCTGTCAGGCATACGAGTCTTGTATCCCGTCAAGTTGACGTTTTGGTTTGACATTTTCAAAAATATAGACAAAATACGGCACGTCGACTGTACGGTTTTAGTTATACATGGAACAGATGATGAAATTGTTGATTGGTCCCATGGAAAGCGTTTATGGGAACTTTCCAAGGAAAAGTATGATCCCTTATGGGTCAAGGGTGGAGGCCACTGCAATCTCGAAACATATCCTGAGTACATTAAGCACTTACGCAAGTTCATAAATGCGATGGAGAAACTTTCGCTCGGTAAACAAACGAAGAAACAACTCACTTCTAACCCAAGTATCACAGAAGTAAAACACAACAAGTGCTTGAGATTTGGAAAAAGA
>Pruav_sc0000588.1_g050.1.mk
ATGGGGTCTGCAACATCTTCTATGGCTGCAAAGTTTGCATTTTTCCCACCAGACCCTCCATCATATAGCATATATGTGGATGAACCAACTGGGAAATTGAGGATCTCTGATGTTCATCCCAGAGATGATGTGGACGTGGTCAAGCTCAGCACCAAGAAAGGGAATGAGATTGTGGCAATGTTTGTCAAAAATCCATGTGCTTCTCTCACTCTGCTTTACTCCCATGGAAATGCTGCTGATCTAGGTCAGATGTACCACATTTTCACTGAGCTTAGTCTTCATCTTGGTGTAAATCTCATGGGGTATGACTATTCTGGTTATGGACAATCTTCTGGAAAGCCAAGTGAGCAGGACACTTATGCAGACATAGAGGCTGCATATAAATGCCTTGAAGAGACGTATGGTATAAAGGAGGAAGACGTCATATTGTATGGACAGTCAGTTGGAAGTGGACCTGCTTTGGAGTTGGCTATTCGTTTGCCTCACTTGAGGGCTGTAGTTCTGCACAGTCCTATACTGTCTGGCCTTCGAGTGATGTACCCTGTTAAGAAAACATTCTGGTTCGACATTTACAAGAATATCGATAAGATCCCGTTTGTCAATTGCCCAGTTCTGGTAATTCATGGAACTGAAGATGAAGTTGTGGATTTCTCCCATGGTAAGCAACTGTGGGAGCTTTGCAAAGAGAAGTATGAGCCTTTGTGGCTTAAAGGAGGGAACCATTGTAATTTGGAACTCTATCCAGAGTACTTGAGGCATCTCAGGAAGTTCATATCTGCCATAGAGAAATTACCACGTGTTCAAAGTTTACCTGAACCAAGTGCAGATCCATTGGAGTCTTCTCCGAAGACCATAGACAACAAGGAGAAGGCCAGATCAAGCACTGACCAGAAAGAGAAGTCTAGGTCCAGCACTGGGCAGAGAGAGAAATCTAGACTGAGCACAGACGGCAGAGAGAAATCAAGAACCAGCACTGATAAGAGAGAGAAGTCAAGAAAGAGCACCGATCGATCTGGCAAGGCAAGGAATAGCACAGATCAGTCAGAGAGAGCTAGAAACAGCTTCGACCGCTTGGGAGATATGGTGAGGTCGGTTGGATTGTGTAATGTTGATTGTCTGAAGCATGCAGCATTAGAGGCT
>Pruav_sc0000600.1_g170.1.mk
ATGGGGTGCATGTTCTCTCACCTGGCTACCAAATTTGCCTTCTTTCCTCCATCTCCACCGACCTACAAGATCCAGAAGCGCGACCACGACGGCAAGCTCACCGTCGTCGCCTCCGCCTCCACAACGACGTCGTTGCCTGTTCCTCACGCCGATGACCGTTCCTTGGACGTCTTGCTCATTGACACAAAACGAGGCAACAAGATCGTTGCTTTTTATCTCAGAAACCCTTATGCTCGCCTCACTCTGCTTTACTCTCATGGCAATGCTGCTGACCTTGGTCAGCTCTATGACCTCTTTCTCCAGCTCAAGCTCACTCTCAGAGTCAATCTCATTGGATATGACTATTCTGGATATGGAGCCTCAACTGGCAAGCCTAGTGAAGAGAATACATATGCTGACATAGAGGCAGTATATGAGTGCCTTGAGACTGAGTATGGAGTTAGCCAGGAAGATTTAATCTTGTATGGGCAGTCAGTTGGAAGTGGACCGACACTGCACTTGGCGGCTAAGTTGCCAAGGCTGAGGGGTGTAGTTCTGCACAGCGCAATTCTTTCTGGTCTTCGTGTGCTGTGTCATGTGAAATTCACATTCTGCTTTGACATTTATAAGAACATCAATAAAATTAAGAAGGTGAAGTGCCCTGTGCTAGTAATACATGGTACAGAAGATGATATTGTGAATTGGTTACATGGCGATGCGCTGTGGAAAATGGCGAGGGATGCGTATGAGCCTTTGTGGATTAAAGGAGGTGGACACTGCAACCTGGAGCTTTACCCTGATTACATCCGCCATCTTTGCAGGTTTATCCAAGAAATGGAGAACATAACCACAGAAATCCGTTTAAGAAAGATTTGGCAAAATATGCGTACACAGAAGAGATCAAGTGCAAGTTGTGCAAAGTGCTGTAGAATTAAACTCTGCCGACCCAAGTGCCCTGAATGTACAAGACCAAAGTGTGTAAAATGTTGTTCATGGCAGCTAAAATGCCCTGCATGCTGGAAGCCCGGCTGCGTAAAATGTCCCTGGCGACCGAAATGCCTAAAATGTGCAGGACCAAGCTGCTGCATTAGATGTTTTCACTGGCAGTGCTGCATAGGAACACACAGTGGATTAAACGGGAAGCAGGATGGC
>Pruav_sc0000661.1_g140.1.mk
ATGGGAGCAGTCACGTCGTCAATGGCTGCCAAGTTCGCGTTTTTCCCACCGAACCCGCCGTCGTACGGACTGGAGAAGGAGGAGGAGAGTGGGAAGCTGAAGATGACTGGGGTAGGGACCAGGGAAAACGTGGACGTTTTGAAGCTGAAGACCAAGAGAGGGAGCGACGTCGTGGCGGTGTACATAAGGAATCCGTCAGCGAAGCTCACAGTTTTACACTCGCACGGGAACGCAGCTGATCTGGGTCAGATGTACGAGTTGTTCAGCGAGCTCAGTCTTCACCTCCGAGTCAACTTGTTGGGGTATGACTATTCGGGGTACGGACAATCTACTGGGAAGCCGAGTGAGCAAAACACTTATGCAGACATAGAAGCTGCATATAGATGCCTTGTGGAGAGGTACGGTGTGAAGGAGGAAGATGTTATCTTATATGGGCAATCAGTTGGTAGTGGGCCCACTCTAGATCTAGCAACCCAGTTACCAAGATTGAGGGCGGTGGTTCTTCACAGTCCGATCATGTCTGGTCTTCGTGTCATGTATCCGGTGAAGCGGACATACTGGTTTGACATTTATAAGAACATTGACAAAATACCCTTGGTCAGTTGTCCTGTTCTGGGGACGGCTGATGATGTTGTGGATTGGTCCCATGGCAAGCAGCTTTGGGAACATTGTAAGGAGAAGTATGAGCCATTATGGATAAAAGGAGGGAATCATTGTGACTTGGAGCTCTACCCACAATACATAAAACATGTCAAGAAGTTTGTATCAGCTGTTGAGAAATATCGACATCTTAGAAATGGATTTGGGCCAATTACGGATCAACCAGAAAATCCACGGAGAAGCACTGACATTAGGGAGAAATCTTGTTCCACTACAGATCAAAAAGAGAATTCTAGACCAAGTACCGACCATAGAGAAAACCCTAGGCTAAGCACAGATCACAGAGAGAAGTCAAGGGCAAGCACTGATAAGAGAGAGAGATCAAGAAAGAGTACGGATCACCCTGAAAAAGCAAGTAATAGCATGGATCAGCCAGAGAAAGCACGAAATAGCGTTGACCGCTTTGGAGAGATGTTCAGATCAGTCGGATTGTGCAATATTGATTGTTTTAAGCCCACAGCTACTAGTGCA
>Pyrusco0g008560.1
ATGGGGTCTGCAACATCGTCTATGGCTGCAAAGTTTGCATTTTTCCCACCGGACCCTCCGTCATATGACACGTACGTCGACGAACCAACCGGGAAAATGAGGATCTCCAATGTTCTTCCCCGAGACGACGTTGATGTGGTGAGGCTGAGCACAAAAAAAGGGAATGAGATTGTGGCCATGTATGTCAAAAATCCATGTGCTTCACGCACTCTTCTGTACTCCCATGGAAATGCTGCTGATCTTGGTCAGATGTACCACATTTTCACTGAGCTTAGCCTTCATCTGGGTGTCAATCTCATGGGGTACGATTATTCTGGCTATGGACAATCTTCTGGAAAGCCAAGTGAGCAGGACACATATGCAGACATAGAGGCAGCATACAAATGCCTTGAAGAGCAGTTCGGTGTAAAGGAGGAAGATGTCATTCTGTACGGACAGTCAGTTGGAAGCGGACCTGCTTTGGATTTGGCCGTTCGTTTGCCTAACTTGAGGGCTGTTGTTCTTCACAGTCCAATGTTGTCCGGCCTCCGAGTAATGTACCATGTCAAGAAAACATTCTGGTTTGACATTTACAAGAATATCGATAAGATCCCACTTGTCAGTTGCCCAGTTTTGGTGATTCATGGAACTGAAGATGAAGTTGTGGATTTCTCCCATGGAAAACAGCTGTGGGAGCTTTGCAAAGAGAAGTATGAACCTTTGTGGCTCAAAGGAGGCAACCATTGTAACTTGGAACTCTATCCAGAATACTTGAGGCATCTCAGGAAGTTTATATCTGCCATAGAGAAATTACCCCGTCTTCGAAATTCAACCGAACAAAGCGCAGATCAATCAGAGTCTCCTCTGAAGATTGAAGACATCGGGGACAAGGCAAGATCAAGCACTGACTTAAGGGACAAGTCTAGGTCCAGCACCGGGAAGCGAGACAAGTCTAGGCTAAGCACAGACAGTAGAGAAAGATCAAGTACAAGCACTGAAAAGAGAGAGAAGTCAAGAAAGAGCACCGATCGGTCTGGAAAGTTGAGGAGCAGCACAGATCAGTCGGAGAGGGCTAGAAATAGCTTCGACCGATTGGGAGATATGGTGAGGTCAGTTGGATTGTGTAACGTTGATTGTCTGAAGCAGGCGGCTTTGGAGGCT
>Pyrusco14g016240.1
ATGGGTGGGGTTACTTCATCCATGGCTGCAAAGTTTGCATTTTTTCCACCGAACCCACCATCCTACAAGGTAGTGAAAGACGAAGCCACAGGGCTGTTGCTACTGGATCCGCTTCCCCACCGCGAAAACGTCGACGTTTTGAAGTTTCCGACGCGCCGCGGCAATGAGATCGTCGCCGTCTATATCCGCCACCCAATGGCCACGTCCACGCTCCTTTACTCCCACGGCAACGCCACCGATATCGGCCAGATGTACGAGCTTTTTGTCGACTTGAGCATTCACCTGCGCGTCAATCTCATGGCGTATGATTATTCTGGCTATGGGCAGTCCTCAGGCAAGGCAAGTGAACATAATACTTATGCAGATATTGAAGCTGCATATAAGTGTCTTGAAGAGAGGTATGGTGCTAAGCAGGAAGACATAATCCTCTATGGTCAGTCGGTTGGAAGTGGCCCAACTGTTGATCTTGCTGTCAGTTTGCCTCGATTAAGGGCAATTGTGCTGCATAGTCCTATATTATCTGGTTTAAGAGTCATGTATCCTGTGAAGCGCACGTACTGGTTTGATATCTATAAGAACATTGATAAAATCCCACTGGTAAAATGTCCTGTGCTGGTAATACACGGAACATCTGATGAAGTTGTGGACTGCTCGCACGGCAAGCAACTTTGGGTACTTTGCCAAGAGAAATATGAACCTCTATGGCTCAGAGGCGGAAATCACTGTAATTTGGAGCTCTATCCAGAATATATTAGACATCTCAACAAGTTCATCTCAACTGTCGAAAAATCACCTTCATGTAGGATTACTTCAAGAAAAAGCACAGGCCACAGGAAAAGCACGGACCGTATTGAACATCCTAGGAGGAGTGTCGATTTTTACGAGGCTCCAAGAAAGAGTACTGATCGGAGAGAGAAATCAAGGAAAAGCACTGATAGACCTGAAAAGCTGAATATTAGTGAATACAAGTTCAATAACATTGACAAGTTAGACAAGTTTAGAATCTCTGTTGACCAGATAGAGAAGTCACGAAGAAGCGTGGAATACCAGTTTGGGGTTTCGACAAAAAGTTTGTGGTTTTTCGGAATGTGCAATCTTTGTTATTTCAAGTTCACATGTAACTTTGTCATGGCT
>Pyrusco15g019730.1
ATGGGCAACGTTACGGCGGGTGTGGCGGCCAAGTTTGCGTTTTTCCCACCGGACCCGCCGACGTACGACGTGTACAAGGACGAGGGAGGGAAGCTGGTGTTTTCCAGCGTGACGGCGGACAAGAACATGGAGGTGCATTTGCTGGACACGAAGGGCGGGAACAAGATCGTGGCGACGTTTTGGCGGCACCCTTTAGCGCGGTTCACGCTGCTCTACTCGCATGGGAATGCGGCTGACTTGGGGCAGATGCACGAGCTCTTCATTGAGCTCAGGTCTCACCTGCGTGTCAATATTATGAGCTATGACTATTCGGGCTATGGAGCATCCACTGGTAAGCCATCTGAGTTCAACACATACTATGACATAGAAGCCGTGTACAATTGTTTAAAGAATGAGTATGAAATAAGACAGGAGGATTTGATAGTGTACGGCCAATCTGTTGGAAGTGGACCAACGCTGCACTTGGCTTCTCGCTTAAAAAAACTGAGAGCCGTTGTTCTTCACAGTGCCATCCTTTCAGGCATACGAGTCTTGTATCCTGTCAAGTTGACGTTTTGGTTCGACATTTTCAAAAATATAGACAAAATACGGCATGTCAGCTCACCGGTTTTAGTCATTCATGGAACAGAGGATGAAATTGTTGACTTGTCCCACGGAAAGCGTTTGTGGGAACTATCCAAAGAAAAGTATGATCCATTATGGGTGAAGGGCGGAGGCCATTGCAACCTTGAAACATATCCTGAGTACATTAAGCACTTACGCAAGTTCATAAACGCAATGGAGAAACTCTCACTCACAAAACCACAGCAGTCGAAGAAACAACTCACTTCTGATGGAAGCATCACAGAAAATATCAATATACAAAAATTACGGATGATGTGTAGAAAG
>Pyrusco16g004610.1
ATGGGGTCTGCAACATCGTCTATGGCTGCAAAGTTCGCATTCTTCCCACCGGACCCTCCGTCATATGACACATACATCGACGAACCAACCGGGAAAATGAGGATCTCCGACGTTCTTCCTCGAGACGATGTTGACGTGGTGAAGCTGAGCACAAAAAAAGGGAATGAGATCGTGGCTATGTATGTCAAAAATCCATGTGCTTCACTCACTCTGCTTTACTCCCATGGAAATGCTGCTGATATTGGTCAGATGTACCACATTTTCACTGAGCTTAGTCTGCATCTGGGTGTCAATCTCATGGGCTACGATTATTCTGGTTATGGACAATCTTCTGGAAAGCCAAGTGAGCAGGACACATATGCAGACATAGAGGCAGCTTACAAATGCCTTGAAGAGAAGTACGGCATAAAGGAGGAAGATGTTATTTTGTACGGACAGTCAGTTGGTAGCGGACCTGCTTTGGATTTGGCCATTCGTTTGCCTAACTTGAGGGGTGTTGTTCTTCACAGTCCGATACTGTCCGGCCTTCGAGTGATGTATCCTGTCAAGAAAACATTCTGGTTCGACATTTATAAGAATATCGATAAGATCCCACATGTCAGTTGCCCAGTTTTGGTGATTCATGGAACCGAAGATGAAGTTGTGGATTTCTCGCATGGAAAACAGCTGTGGGAGCTTTGCAAAGAGAAATATGAACCCTTGTGGCTCAAAGGGGGCAACCATTGTAACTTGGAACTCTATCCAGAGTACTTGAGGCATCTCAGGAAGTTCATATCTGCCATAGAGAAACTACCCCGTCTTCGAAATTCAACCGAACAGAATGCAGATCAATCGGAGTCACCTCTGAAGACTGAAGACAACAAGGACAAGGCAAGATCAAGCACTGACTTGAGGGACAAGTCTAGGTCCAGCATGGGGCAGCGAGACAAGTCTAGGCTCAGCACAGACAGTAAAGAGAGATCAAGAACAAGCACTGAGAAAAGAGAGAAGTCAAGAAAGAGCACAGATCGGTCTGGAAAGGCAAGGAGCAGCATAGATCAGTCGGAGAGAGCTAGAAATAGCTTCGACCGATTGGGAGATATGGTGAGGTCAGTTGGATTGTGTAACGTAGATTGTCTGAAGCAGGCCGTGTTAGAGGCT
>Pyrusco17g000950.1
ATGGGTGGGGTGACGTCGTCCATGGCGGCCAAGTTCGCCTTTTTCCCACCGAACCCACCTTCGTACAAGCTCATCACAGACGAGCACACCGGGCTCTTGCTTCTCAGTCCCTTCCCTCACCGTGAAAACGTGGAGGTTCTGAAACTCCCGACTCGCCGCGGCACTGAGGTAGTGGCCATCTACATTCGCCACCCTTTGGCCACTTCCACTCTGCTCTACTCCCACGGCAACGCCGCCGATCTGGGCCAGATGTACGAGCTCTTCATCGAATTGAGCATCCACCTGCGCGTTAATCTCATGGGGTACGACTATTCGGGGTATGGGCAATCAACTGGAAAGGCAAGCGAGCAGAATACGTATGCAGATATTGAAGCTGCATATAAGTGTCTTGAAGAAAGCTATGGTACCAAGCAGGAAGATATCATTCTCTATGGCCAATCTGTTGGAAGTGGCCCCACGTTGGATCTTGCTGCTCGGCTGCCTCAGTTAAGAGCTGTTGTCCTGCATAGTCCCATACTATCTGGTCTAAGGGTCATGTATCCTGTAAAGCGTACATACTGGTTCGACATTTATAAGAATATCGACAAAATTCCACTGGTCCATTGTCCTGTTCTCATCATTCACGGGACTGCGGATGAAGTAGTCGATTGCTCTCATGGGAAGCAACTCTGGGAACTGTGTAAAGAGAAGTATGAACCACTATGGCTTAAAGGAGGGAACCACTGTGATTTAGAGCTCTATCCTGAGTATATCAGGCATCTCAAGAAGTTCATATCAACCGTTGAGAAGTCTCCTTCCCAGAGATACAGTTCTAGGAGAAGCACGGACCAGTTCGAGCAGCCTCGGAAGAGTACTGATGTTTACGAAGTTTCAAGGAAGAGCACAGATCGAAGGGAGAAACCGAGGAAGAGCACTGATAGGCCTGAAAAACTGAAAAATCAGTTCATCAGTGCCGATAAACTAGAAAAATTAAGAGTATCTTTCGACCATATGGAAAGGTCTCGGAGAAGCGTGGACTGCCACGAGAAGTCTAGGAAAAGTATCGACCACCAAATGGACAGAGCACGGAAGAGTGTGGATCGGTTGGATAGACTACGAACTGGG
>Pyrusco17g018370.1
ATGGGCGGAGTGACCTCTTCGATCGCAGCCAAGTTCGCTTTTTTCCCGCCGAGTCCGCCGTCGTACACAGTCGTCGCCGACGAGTCGTGTGAGGGGAGGTTCCTCATTCCGGAGGTACCGAGGAGGGACGACGTGGATGTGCTGAAGCTCAGGAATCGCCGGGGGAATGAAATCGTGGCCGTACACGTCAAGCACCCCAAGGCCTCTGCAACTATGCTTTACTCCCATGGAAATGCTGCTGATTTGGGGCAGATGTTTGAGCTTTTCGTCGAATTGAGTACTCGCCTTCGGATTAATTTGATGGGCTCAATTATTTCCTTTTACAAGTATTCCAAGAAATGCAAAATTGCAAATCAATATCCTTGTGCACTGGTAGGCCCTCATTTTTTTATAATGCCTCAAGGAGAAATACGGGTCAAAGATGAACAACTAATATTATATGGTCAGTCTGTTGGTAGTGGTCCCACTGTTGATCTTGCATCACGTCTACCAACCTTGAGAGGTGTGGTATTACACAGTCCCATTTTGTCTGGGCTGAGGGTGTTGTACCCTGTCAAGCGGACATACTGGTTTGATATTTACAAGAATATCGACAAAATTTCAATGGTGAACTGTCCTGTCCTGGTTATACATGGGACAGCAGACGAGGTTGTAGATTCGTCCCATGGGAAGCAGCTTTGGGTGCTTTGCAAGGAAAACCTTGGCAAGTCAAAACCGACCACAAATGGTTCTAGAACAAGTACAGTAGATTCTGAGAACGAGAACAAACCATCTGAAACCGGTACTTCAGATTCATGCGAAGCAGGTTCTGATCTTCCAGAAGTTTCTAGAAACAGTTTAGATAGTCGACTAGAGAAGTCTAAAAAGTCGAAGAAGCCCGAAAAGTCTCGGATGAGCACTGACCGAGCCGACACGTTTAGGAGAAAGAAGGGTTTAGCG
>Pyrusco9g002390.1
ATGGGCGGAGTGACCTCTTCGATCGCAGCCAAGTTCGCGTTTTTCCCGCCGAGTCCGCCGTCGTACAGAGTCGTCGCCGACGAGTCGTGTGAAGGGAGGCTCTACATTCCGGAGGTGCCGAGGAGGGACGATGTGGATGTGCTGAAGCTCAGGACTCGCCGGGGAAATGAAATCGTGGCCGTACACGTCAAGCACCCCAAGGCCTCAGCTACCATGCTTTACTCCCATGGAAATGCTGCTGATTTGGGGCAGATGTATGAGCTTTTCGTCGAATTGAGTGCTCGCCTTCGGATTAATTTGATGGGGTATGATTACTCTGGTTATGGACAGTCAACTGGAAAGGCAACTGAATATAATACATATGCGGACATTGATGCAGCTTACAAATGCCTCAAGGAGAAATACGGGGTCAAAGATGAACAACTAATATTATATGGTCAGTCTGTTGGTAGTGGTCCCACTGTTGATCTTGCATCACGTCTAGCAACCTTGAGAGGTGTGGTGTTACACAGTCCCATTTTGTCTGGGCTGAGGGTATTGTACCCTGTCAAACGGACGTACTGGTTTGATATTTACAAGAATATCGACAAAATTTCAATGGTGAGCTGTCCTGTTCTGGTTATACATGGGACAGCAGACGAGGTCGTAGATTCGTCCCATGGGAAGCAACTATGGGTGCTTTGCAAGGAAAAGTATGAGCCTTTATGGCTCAGTGGAGGTGGACACTGCAATCTTGAGCTTTACCCAGAATTTATCAAACATCTAAAGAAATTCGTACACAGCCTCGGCAAGTCAAAATCAACCACAAATGGTTCTAGAACAAGTACAGTAGATTCTGAGAACAAGAACAAACCATCTGAAACCGGTACTTCAGATTCAACTGAAGTGGGTTCTGATCTTCCAGAAGTTTCTAGAAACAGTTTAGATAGTCGACTAGAGAAATCTAAAAAGTCGAACAAGCCCGAGAAGTCTCGGATGAGCACTGACCGAGTCGACACGTTTAGGAGAAAGAAGGGTTTAGTGTGG
>Pyrusco9g002410.1
ATGGGCGGAGTGACCTCTTCGATCGCAGCCAAGTTCGCGTTTTTCCCGCCGAGTCCGCCATCGTACAGAGTCGTCGCCGACGAGTCGTGTGGAGGGAGGCTCTACATTCCGGAGGTGCCGAGGAGGGACGACGTGGATGTGCTGAAGCTCAGGACTCGCCGGGGAAATGAAATCGTGGCCGTACACGTCAAGCACCCCAAGGCCTCAGCTACCATGCTTTACTCCCATGGAAATGCTGCTGATTTGGGGCAGATGTATGAGCTTTTCGTCGAATTGAGTGCTCGCCTTCGGATTAATTTGATGGGGTATGATTACTCTGGTTATGGACAGTCAACTGGAAAGGCAACTGAATATAATACATATGCGGACATTGATGCAGCTTACAAATGCCTTAAGGAGAAATACGGGGTCAAAGATGAACAACTAATATTATATGGTCAGTCTGTTGGTAGTGGTCCCACTGTTGATCTTGCATCACGTCTAGCAACCTTGAGAGGTGTGGTGTTACACAGTCCCATTTTGTCTGGGCTGAGGGTATTGTACCCTGTCAAACGGACGTACTGGTTTGATATTTACAAGAATATCGACAAAATTTCAATGGTGAGCTGTCCTGTTCTGGTTATACATGGGACTGCAGACGAGGTCGTAGATTCGTCCCATGGGAAGCAACTATGGGTGCTTTGCAAGGAAAACCTCGGCAAGTCAAAATCGACCACAAATGGTTCTAGAGCAAGTACAGTAGATTCTGAGAACAAGAACAAACCATCTGAAACCGGTACTTCAGATTCAACTGAAGTGGGTTCTGATCTTCCAGAAGTTTCTAGAAACAGTTTAGATAGTCGACTAGAGAAATCTAAAAAGTCGAACAAGCCCGAGAAGTCTCGGATGAGCACTGACCGAGTCGACACGTTTAGGAGAAAGAAGGGTTTAGTGTGG
>Pyrusco9g002430.1
ATGGGCGGAGTGACCTCTTCGATCGCAGCCAAGTTCGCGTTTTTCCCGCCGAGTCCGCCGTCGTACAGAGTCGTCGCCGACGAGTCGTGTGAAGGGAGGCTCTACATTCCGGAGGTGCCGAGGAGGGACGATGTGGATGTGCTGAAGCTCAGGACTCGCCGGGGAAATGAAATCGTGGCCGTACACGTCAAGCACCCCAAGGCCTCAGCTACCATGCTTTACTCCCATGGAAATGCTGCTGATTTGGGGCAGATGTATGAGCTTTTCGTCGAATTGAGTGCTCGCCTTCGGATTAATTTGATGGGGTATGATTACTCTGGTTATGGACAGTCAACTGGAAAGGCAACTGAATATAATACATATGCGGACATTGATGCAGCTTACAAATGCCTCAAGGAGAAATACGGGGTCAAAGATGAACAACTAATATTATATGGTCAGTCTGTTGGTAGTGGTCCCACTGTTGATCTTGCATCACGTCTAGCAACCTTGAGAGGTGTGGTGTTACACAGTCCCATTTTGTCTGGGCTGAGGGTATTGTACCCTGTCAAACGGACGTACTGGTTTGATATTTACAAGAATATCGACAAAATTTCAATGGTGAGCTGTCCTGTTCTGGTTATACATGGGACAGCAGACGAGGTCGTAGATTCGTCCCATGGGAAGCAACTATGGGTGCTTTGCAAGGAAAACCTCGGCAAGTCAAAATCAACCACAAATGGTTCTAGAACAAGTACAGTAGATTCTGAGAACAAGAACAAACCATCTGAAACCGGTACTTCAGATTCAACTGAAGTGGGTTCTGATCTTCCAGAAGTTTCTAGAAACAGTTTAGATAGTCGACTAGAGAAATCTAAAAAGTCGAACAAGCCCGAGAAGTCTCGGATGAGCACTGACCGAGTCGACACGTTTAGGAGAAAGAAGGGTTTAGTGTGG
>Pyrusco9g018030.1
ATGGGTGGGGTGACGTCGTCCATGGCGGCCAAGTTCGCCTTTTTCCCACCGAACCCACCTTCCTACAAGCTCGTCACAGACGACCACACCGGCCTCCTGCTTCTCAGTCCCTTCCCTCACCGGGAAAACGTGGAGGTTCTGAAACTGCCGACCCGCCGTGGCACTGAGGTTGTGGCAATCTACATTCGCCACCCTTTGGCCACTTCCACTCTGCTCTACTCCCACGGCAACGCCGCCGATCTGGGCCAGATGTACGAGCTCTTCATCGAATTGAGCATCCACCTGCGCGTCAATCTCATGGGGTACGACTATTCGGGGTATGGGCAATCAACTGGAAAGGCAAGTGAGCAGAATACATATGCAGATATTGAAGCTGCATATAAGTGTCTTGAAGAATGCTATGGTACTAAGCAGGAAGATATCATTCTCTATGGCCAATCTGTTGGAAGTGGCCCCACGCTGGATCTTGCTGCTCGGCTGCCTCAGTTAAGAGCTGTTGTCTTGCATAGTCCCATACTTTCTGGTTTAAGGGTCATGTATCCTGTAAAGCGTTCGTACTGGTTTGACATTTATAAGAATATCGATAAAATTCCACTGGTCCATTGTCCCGTTCTCATCATTCATGGGACTGCGGATGAAGTAGTCGATTGTTCTCATGGCAAGCAACTCTGGGAACTGTGTAAAGAGAAATATGAACCACTATGGCTTAAAGGAGGAAACCACTGTGATTTAGAGCTCTATCCTGAGTATATCAGACATCTCAAGAAGTTCATATCAACCGTTGAGAAGTCTCCTTCCCAGAGATACAGTTCTAGGAGAAGCACAGACCAGTTTGAGCAGCCTCGGAAGAGTACTGATGTTTACGAAGTTTCAAGGAAGAGCACGGATCGAAGGGAGAAACCGAGAAAGAGCACTGATAGGCCTGAAAAACTGAAAAATCAATTCATCAGTGCTGATAAACTAGAAAAACTAAGAGTATCTTTTGACCACATGGAAAGGTCACGGAGAAGCGTGGACTGCCATGAGAAGTCTAGAAAAAGTATCGACCACCAAATGGACAGAGCACGGAAGAGTGTGGATCGATTGGATAGAATACGAACTGGG
>Pyrbe_013477
ATGGGGTCTGCAACATCGTCTATGGCTGCAAAGTTTGCATTTTTCCCACCGGACCCTCCGTCATATGACACGTACGTCGACGAACCAACCGGGAAAATGAGGATCTCCGATGTTCTTCCCCGAGACGACGTTGATGTGGTGAGGCTGAGCACAAAAAAAGGGAATGAGATTGTGGCCATGTATGTCAAAAATCCATGTGCTTCACTCACTCTTCTGTACTCCCATGGAAATGCTGCTGATCTTGGTCAGATGTACCACATTTTCACTGAGCTTAGCCTTCATCTGGGTGTCAATCTAATGGGGTACGATTATTCTGGCTATGGACAATCTTCTGGAAAGCCAAGTGAGCAGGACACATATGCAGACATAGAGGCAGCATACAAATGCCTTGAAGAGAAGTTCGGTGTAAAGGAGGAAGATGTCATTCTGTACGGACAGTCAGTTGGAAGCGGACCTGCTTTGGATTTGGCCGTTCGTTTGCCTAACTTGAGGGCTGTTGTTCTTCACAGTCCAATATTGTCCGGCCTCCGAGTAATGTACCATGTCAAGAAAACATTCTGGTTTGACATTTACAAGAATATCGATAAGATCCCACTTGTCAGTTGCCCAGTTTTGGTGATACATGGAACTGAAGATGAAGTTGTGGATTTCTCCCATGGAAAACAGCTGTGGGAGCTTTGCAAAGAGAAGTATGAACCTTTGTGGCTCAAAGGAGGCAACCATTGTAACTTGGAACTCTATCCAGAATACTTGAGGCATCTCAGGAAGTTTATATCTGCCATAGAGAAATTACCCCGTCTTCGAAATTCAGCCGAACAAAGCGCAGATCAATCAGAGTCTTCTCTGAAGATTGAAGACATCGGGGACAAGGCAAGATCAAGCACTGACTTAAGGGACAAGTCTAGGTCCAGCACCGGGAAGCGAGACAAGTCTAGGCTAAGCACAGACAGTAGAGAAAGATCAAGTACAAGCACTGAAAAGAGAGAGAAGTCAAGAAAGAGCACCGATCGGTCTGGAAAGTTGAGGAGCAGCACAGATCAGTCGGAGAGGGCTAGAAATAGCTTCGACCGATTGGGAGATATGGTGAGGTCAGTTGGATTGTGTAACGTTGATTGTCTGAAGCAGGCGGCTTTGGAGGCT
>Pyrbe_018575
ATGGGTGGGGTTACTTCATCCATGGCTGCAAAGTTTGCATTTTTTCCACCGAACCCACCATCCTACAAGGTACTGAAAGACGAAGCCACAGGGCTGTTGCTACTGGATCCGCTTCCCCACCGCGAAAACGTCGACGTTTTGAAGTTTCCGACGCGCCGCGGCAATGAGATCGTCGCCGTCTATATCCGCCACCCAATGGCCACGTCCACGCTCCTTTACTCCCACGGCAACGCCGCCGATATCGGCCAGATGTTCGAGCTTTTTGTCGAATTGAGCATTCACCTCCGCGTCAATCTCATGGCGTATGATTATTCTGGCTATGGGCAGTCCTCTGGCAAGGCAAGTGAACATAATACTTATGCAGATATTGAAGCTGCATATAAGTGTCTTGAAGAGAGGTATGGTGCTAAGCAGGAAGACATAATCCTCTATGGTCAGTCAGTTGGAAGTGGCCCGACTGTTGATCTTGCTGTCAGTTTGCCTCGATTAAGGGCAATTGTGCTGCATAGTCCTATATTATCTGGTTTAAGAGTCATGTATCCTGTGAAGCGCACGTACTGGTTTGATATCTATAAGAACATTGATAAAATCCCACTGGTAAAATGTCCTGTGCTGGTAATACACGGAACATCTGATGAAGTTGTGGACTGCTCGCACGGCAAGCAACTTTGGGTACTTTGCCAAGAGAAATATGAACCTCTATGGCTCAAAGGCGGAAATCACTGTAATTTGGAGCTCTATCCAGAATATATTAGACATCTCAAGAAGTTCATCTCAACTGTCGAAAAATCACATTCATGTAGGATTACTTCAAGAAAAAGCACAGGCCACAGGAAAAGCACGGACCGTATTGAACATCCTAGGAGGAGTGTCGATTTTTATGAGGCTCCAAGAAAGAGTACTGATCGGAGAGAGAAATCAAGGAAAAGCACTGATAGACCTGAAAAGCTGAATATTAGTGAATACAAGTTCAATAACATTGACAAGGTAGACAAGTTTAGAATCTCTGTTGACCAGATAGAGAAGTCACGAAGAAGCGTGGAATACCGTCATGAGAAATCCAGGAGAAGTGTCGACTGTCAGCTAGAAAAACCACGGAAGAGCGTTGACTGGCTGGACAGAATTCGACCTAGG
>Pyrbe_020898
ATGGGCAACGTTACGGCGGGTGTGGCGGCCAAGTTTGCGTTTTTCCCACCGGACCCGCCGACGTACGACGTGTACAAGGACGAGGGAGGGAAGCTGGTGTTTTCCAGCGTGACGGCGGACAAGAACATGGAGGTGCATTTGCTGGACACGAAGGGCGGGAACAAGATCGTGGCGACGTTTTGGCGGCACCCTTTAGCGCGGTTCACGCTGCTCTACTCGCATGGGAATGCGGCTGACTTGGGGCAGATGCACGAGCTCTTCATTGAGCTCAGGTCTCACCTGCGTGTCAATATTATGAGCTATGACTATTCGGGCTATGGAGCATCCACTGGTAAGCCATCTGAGTTCAACACATATTATGACATAGAAGCCGTGTACAATTGTTTAAAGAATGAGTATGAAATAAGACAGGAGGATTTGATAGTGTACGGCCAATCTGTTGGAAGTGGACCAACGCTGCACTTGGCTTCTCGCTTAAAAAAACTGAGAGCCGTTGTTCTTCACAGTGCCATCCTTTCAGGCATACGAGTCTTGTATCCTGTCAAGTTGACGTTTTGGTTCGACATTTTCAAAAATATAGACAAAATACGGCATGTCAGCTCACCGGTTTTAGTCATTCATGGAACAGAGGATGAAATTGTTGACTTGTCCCACGGAAAGCGTTTGTGGGAACTATCCAAAGAAAAGTATGATCCATTGTGGGTGAAGGGCGGAGGCCACTGCAACCTTGAAACATATCCCGAGTACATTAAGCACTTACGCAAGTTCATAAACGCAATGGAGAAACTCTCACTCACAAAACCACAGCAGTCGAAGAAACAACTCACTTCTGATGGAAGCATCACAGAAGTGAAACACAACAAGTGCTTGAGATTTGGAAAGAGG
>Pyrbe_024924
ATGGGGTCTGCAACATCGTCCATGGCTGCAAAGTTCGCATTCTTCCCACCGGACCCTCCGTCATATGACACGTACATCGACGAACCAACCGGGAAAATGAGGATCTCCGATGTTCTTCCTCGAGACGATGTTGACGTGGTGAAGCTGAGCACAAAAAAAGGGAATGAGATCGTGGCTATGTATGTCAAAAATCCATGTGCTTCACTCACTCTGCTTTACTCCCATGGAAATGCTGCTGATATTGGTCAGATGTACCACATTTTCACTGAGCTTAGTCTTCATCTGGGTGTCAATCTCATGGGCTACGATTATTCTGGCTATGGACAATCTTCTGGAAAGCCAAGTGAGCAGGACACATATGCAGACATAGAGGCAGCTTACAAATGCCTTGAAGAGAAGTACGGCATAAAGGAGGAAGATGTTATTTTGTACGGACAGTCAGTTGGTAGCGGACCTGCTTTGGATTTGGCCATTCGTTTGCCTAACTTGAGGGGTGTTGTTCTTCACAGTCCGATACTGTCCGGCCTTCGAGTGATGTACCCTGTCAAGAAAACATTCTGGTTTGACATTTATAAGAATATCGATAAGATCCCACATGTCAGTTGCCCAGTTTTGGTGATTCATGGAACTGAAGATGAAGTTGTGGATTTCTCGCACGGAAAACAGCTGTGGGAGCTTTGCAAAGAGAAATATGAACCCTTGTGGCTCAAGGGGGGCAACCATTGTAACTTGGAACTCTATCCAGAGTACTTGAGGCATCTCAGGAAGTTCATATCTGCCATAGAGAAACTACCCCGTCTTCGAAATTCAACCGAACAGAATGCAGATCAATCGGAGTCACCTCTGAAGACCGAAGACAACAAGGACAAGGCAAGATCAAGCACTGACTTGAGGGACAAGTCTAGGTCCAGCATGGGGCAGCGAGACAAGTCTAGGCTCAGCACAGACAGTAAAGACAGATCAAGAACAAGCACTGAGAAGAGAGAGAAGTCAAGAAAGAGCACAGATCGGTCTGGAAAGGCAAGGAGCAGCATAGATCAGTCGGAGAGAGCTAGAAATAGCTTCGACCGATTGGGAGATATGGTGAGGTCAGTTGGATTGTGTAACGTAGATTGTCTGAAGCAGGCCGTGTTAGAGGCT
>Pyrbe_027995
ATGGGTGGGGTGACGTCGTCCATGGCGGCCAAGTTCGCCTTTTTCCCACCGAACCCACCTTCGTACAAGCTCATCACAGACGAGCACACCGGGCTCTTGCTTCTCAGTCCCTTTCCTCACCGTGAAAACGTGGAGGTTCTGAAACTCCCGACTCGCCGCGGCACTGAGGTAGTGGCCATCTACATTCGCCACCCTTTGGCCACTTCCACTCTGCTCTACTCCCACGGCAACGCCGCCGATCTGGGCCAGATGTACGAGCTCTTCATCGAATTGAGCATCCACCTGCGCGTTAATCTCATGGGGTACGACTATTCGGGGTATGGGCAATCAACTGGAAAGGCAAGCGAGCAGAATACGTATGCAGATATTGAAGCTGCATATAAGTGTCTTGAAGAAAGCTATGGTACCAAGCAGGAAGATATCATTCTCTATGGCCAATCTGTTGGAAGTGGCCCCACGTTGGATCTTGCTGCTCGGCTGCCTCAGTTAAGAGCTGTTGTCCTGCATAGTCCCATACTATCTGGTCTAAGGGTCATGTATCCTGTAAAGCGTACATACTGGTTCGACATTTATAAGAATATCGACAAAATTCCACTGGTCCATTGTCCTGTTCTCATCATTCATGGGACTGCGGATGAAGTAGTCGATTGCTCTCATGGGAAGCAACTCTGGGAACTGTGTAAAGAGAAGTATGAACCACTATGGCTTAAGGGAGGGAACCACTGTGATTTAGAGCTCTATCCTGAGTATATCAGGCATCTCAAGAAGTTCATATCAACCGTTGAGAAGTCTCCTTCCCAGAGATACAGTTCTAGGAGAAGCACGGACCAGTTCGAGCAGCCTCGGAAGAGTACTGATGTTTACGAAGTTTCAAGGAAGAGCACAGATCGAAGGGAGAAACCGAGGAAGAGCACTGATAGGCCTGAAAAACTGAAAAATCAGTTCATCAGTGCCGATAAACTAGAAAAATTAAGAGTATCTTTCGACCATATGGAAAGGTCTCGGAGAAGCGTGGACTGCCATGAGAAGTCTAGGAAAAGTATCGACCACCAAATGGACAGAGCACGGAAGAGTGTGGATCGGTTGGATAGACTACGAACTGGG
>Pyrbe_028480
ATGGGGGCAGTGACGTCATCAATGGCGGCCAAGTTCGCGTTTTTCCCGCCGAGCCCGCCGTCGTACGGGGTGGAGAAGGAGGAGGATAGTGGGAAGCTGAAGATGACCGGGGTGGGGACGAGGGAAAACGTCGACGTCTTGAAGCTGAGGACCAAGAGAGGGAACGACATCGTGGCGGTGTACATAAGGAATCCGTCGGCGAAGCTTACTGTTCTGCACTCGCATGGGAACGCGGCTGATCTGGGTCAGATGTACGAGTTGTTCAGTGAGCTGAGTCTTCACCTCCGAGTCAACTTGTTGGGGTATGATTATTCGGGGTACGGACAGTCCACTGGGAAGCCGAGTGAGCAAAACACTTATGCAGACATAGAAGCTGCATATAGATGCCTTGTGGAGAGGTATGGTGCGAAGGAGGAGGATATTATTTTATATGGGCAATCAGTTGGTAGTGGGCCCACTCTCGATTTAGCAACCCGGTTACCAAGATTGAGGGCAGTGGTTCTTCACAGTCCGATCATGTCTGGTCTTCGTGTCATGTATCCAGTGAAGCGAACGTATTGGTTTGACATTTATAAGAACATTGACAAAATACCCTTGGTCAGTTGCCCTGTTCTGGTGATTCATGGGACGGCTGATGATGTTGTGGATTGGTCCCATGGCAAGCAGCTTTGGGATAATTGTAAGGAGAAGTATGAGCCATTGTGGATAAAGGGAGGTAATCATTGTGACTTGGAGCTCTACCCACAGTACATAAAGCATGTCAAAAAGTTTGTATCGACCATTGAGAAATATCCACATCTGAGGAATAAATCAGGGCCAGTTACAGGTCAACCAGAAAATCCACGGAAAAGCACTGACATCAGGGAGAAATCTTGTTCCAGCACAGATCACAAAGAGAATTGTAGACCAAGTACCGATCATATAGAAAACCCCAGGTTAAGTACAGATCATAGAGAGAAGTCAAGGGCCAGCACTGATAAGAGAGAGAGAACAAGAAAGAGCATGGACCAACCTGAAAAAGCAAGTAATAGCGTGGATCAGCCAGAGAGAGCAAGAAATAGCATTGACCGCTTCGGAGAGATGTTCAGATCAGTTGGATTGTGCAATATTGATTGTTTTAAGCCCACAGCTACCAGTGCG
>Pyrbe_030620
ATGGGCGGAGTGACCTCTTCGATCGCAGCCAAGTTCGCTTTTTTCCCGCCGAGTCCGCCGTCGTACACAGTCGTCGCCGACGAGTCGTGTGAAGGGAGGTTCCTCATTCCGGAGGTACCGAGGAGGGACGACGTGGATGTGCTGAAGCTCAGGAATCGCCGGGGGAATGAAATCGTGGCCGTACACGTCAAGCACCCCAAGGCCTCTGCAACTATGCTTTACTCCCATGGAAATGCTGCTGATTTGGGGCAGATGTTTGAGCTTTTCGTCGAATTGAGTACTCGCCTTCGGATTAATTTGATGGGGTATGATTACTCTGGTTATGGACAGTCAACTGGAAAGGCAACTGAGTGTAATACGTATGCGGACATTGATGCAGCTTATAAATGCCTCAAGGAGAAATACGGGGTCAAAGATGAACAACTAATATTATATGGTCAGTCTGTTGGTAGTGGTCCCACTGTTGATCTTGCATCACGTCTACCAACCTTGAGAGGTGTGGTATTACACAGTCCCATTTTGTCTGGGCTGAGGGTGTTGTACCCTGTCAAGCGGACATACTGGTTTGATATTTACAAGAATATCGACAAAATTTCAATGGTGAACTGTCCTGTCCTGGTTATACATGGGACAGCAGACGAGGTTGTAGATTCGTCCCATGGGAAGCAGCTTTGGGTGCTTTGCAAGGAAAAGTACGACCCCTTATGGCTCAGTGGAGGTGGGCACGGCAATCTTGAGCTTTACCCAGAATTTATCAAACATCTAAAGAAATTTGTACACAGCCTTGGCAAGTCAAAATCGACCACAAATGGTTCTAGAACAAGTACACTAGATTCTGAGAACGAGAACAAACCATCTGAAACCGGTACTTCAGATTCATGCGAAGCAGGTTCTGATCTTCCAGAAGTTTCTAGAAACAGTTTAGATAGTCGACTAGAGAAGTCTAAAAAGTCGAAGAAGCCCGAAAAGTCTCGGATGAGCACTGACCGAGCCGACACGTTTAGGAGAAAGAAGGGTTTAGCG
>Pyrbe_031183
ATGGGCAACGTGACGGCGGGCGTGGCAGCCAAGTTTGCGTTTTTCCCGCCGGACCCGCCGACGTACGAAGTGTACAAGGACGAGGGCGGGAAGCTGGTGTTTTCCGGCGTGACGGCGGACAAAAACATGGAGGTGCATTTGCTGGACACGAAGGGCGGGAACAAGATCGTGGCGACGTTTTGGCGGCACCCGTTCGCGCGGTTCACGCTGCTATACTCGCATGGGAATGCGGCGGACTTGGGGCAGATGCACGAGCTCTTCATTGAGCTCAGGGCTCACCTGCGTGTCAATATTATGAGTTATGACTATTCGGGATATGGAGCATCCACCGGTAAGCCATCTGAGTTCAACACATACTATGACATAGAAGCCGTGTACAATTGTTTAAAGAGCGACTATGAAATTAGACAAGAGGATTTGATAGTGTATGGCCAATCTGTTGGAAGCGGACCAACACTGCACTTGGCTTCTCGCTTGAAAAAACTCAGAGCCGTTGTTCTTCACAGTGCCATCCTTTCAGGCATACGAGTCTTGTATCCTGTCAAGTTGACATTTTGGTTCGACATTTTCAAAAATATAGACAAAATACGGCATGTCAGCTGTCCGGTTTTAGTTATTCATGGAACGGAGGATGAAATTGTTGACTTGTCCCACGGAAAGCGTTTGTGGGAACTATCCAAGGAAAAATATGATCCATTATGGGTGAAGGGTGGAGGCCACTGCAACCTCGAAACATTTCCGGAGTACATAAAGCACTTGCGCAAGTTCATAAACGCAATGGAGAAACTCGCGCACACAAAACCACAAAAGGCGAAGAAACAACTCACTTCTGATGGAAGCATCACAGAAGTAAAACACAATAAGTGCTTGAGATTTAGAAAGAAG
>Pyrbe_044830
ATGAGGTTTGGCTTCCATTTTGAGAAAAGAACGCAATTGGTGGCTCTAAGGGTTTCATGGCGGCGATTCGCCATACCTACAACCTTCACCGTTGATCACCACCACCAAAGGACTCCCCTCAACCTCAAGAACAAGACCCATGCACTAGTTGAGGCATTGGAGTTTGTTTTGGAGTTGAATCGGGAACACCTATTTCTAGGGTATTCAACCGATCAAGGGCAATTTCAGGTAGCAGCGAAATTTGCCTTCTTTCCGCCATCTCCACCGACCTACAAGATCCAAAAGCGGGAGCGCGACGGCAAGCTCAGCGCAGTAGCAGCATCGGCCACCACCAACACCACGTCGTTGCCGGCTGTTCCGCCTGATAACAAATCCTTGGACGTGTTGGTGATTGACACAAAGCGGGGGAACAAGATCGTTGCTTTTTATCTGCGAAACCCTTACGCCCGCCTCACTCTGCTTTACTCCCATGGCAATGCTGCTGACCTCGGCCAGCTCTATGACCTCTTTCTCCAGCTCAACCTCTCTCTGCGCGTCAATCTCATTGGGTATGACTATTCTGGCTATGGAGCCTCTACTGGCAAGCCTAGTGAAACAAATACATATGCTGACATAGAGGCAGTATATGAGTGCCTTGAGACCGAGTATGGAGTTAGCCAGGAAGATTTGATCTTGTATGGGCAGTCAGTTGGAAGTGGACCAACATTGCACTTGGCAGCTAAGTTGCCAAGGCTGAGGGGTGTAGTTCTGCACAGTGCAATTCTTTCCGGCCTCCGTGTTCTTTGCCATGTGAAATTCAAATTCTGCTTTGACATTTACAAGAACATCAATAAAATTAAGAAAGTGAAGTGCCCTGTGCTAGTAATACATGGTACAGACGATGATATTGTGAATTGGTTACATGGCAATGCGCTGTGGAAAATGGCAAGGGATCCGTATGAGCCTTTGTGGATTAAAGGAGGTGGACACTGCAACTTGGAGCTTTACCCTGATTACATCCGCCATCTTTGCAGGTTTATCCTAGAAATGGAGAACATGACCACAGAAATCCGTCTCAGAAAGATTCGGCAGAATATGCGTTTGCAGAAGAAGAGATCATGTGCAATGTGTGCAGGCATGTGTTGTAGTATAAAACTCTGCCGACCTAAATGCCCTGAATGTTCAAGACCAAAGTGTCTAAAATGTCCTACATGCTGGAAGCCAAAGTGCGTAAAATGTTGTTGGCGACCTAAATGCCCAAAATGTGCAGGATCAAGCTGCTGCTTTAGAAACGTTAACTGGCGGTGCTGCGGTAGTGGTTTAAACGGCGAGCAGGATGGA
>Pyrbe_044834
ATGGGGTGCATGTTGTCTCAGGTAGCAGCGAAATTTGCCTTCTTTCCGCCATCTCCACCGACCTACAAGATCCAAAAGCGGGAGCGCGACGGCAAGCTCAGCGCAGTAGCAGCATCGGCCACCACCAACACCACGTCGTTGCCGGCTGTTCCGCCTGATAACAAATCCTTGGACGTGTTGGTGATTGACACAAAGCGGGGGAACAAGATCGTTGCTTTTTATCTGCGAAACCCTTACGCCCGCCTCACTCTGCTTTACTCCCATGGCAATGCTGCTGACCTCGGCCAGCTCTATGACCTCTTTCTCCAGCTCAACCTCTCTCTGCGCGTCAATCTCATTGGGTATGACTATTCTGGCTATGGAGCCTCTACTGGCAAGCCTAGTGAAACAAATACATATGCTGACATAGAGGCAGTATATGAGTGCCTTGAGACCGAGTATGGAGTTAGCCAGGAAGATTTGATCTTGTATGGGCAGTCAGTTGGAAGTGGACCAACATTGCACTTGGCAGCTAAGTTGCCAAGGCTGAGGGGTGTAGTTCTGCACAGTGCAATTCTTTCCGGCCTCCGTGTTCTTTGCCATGTGAAATTCAAATTCTGCTTTGACATTTACAAGAACATCAATAAAATTAAGAAAGTGAAGTGCCCTGTGCTAGTAATACATGGTACAGACGATGATATTGTGAATTGGTTACATGGCAATGCGCTGTGGAAAATGGCAAGGGATCCGTATGAGCCTTTGTGGATTAAAGGAGGTGGACACTGCAACTTGGAGCTTTACCCTGATTACATCCGCCATCTTTGCAGGTTTATCCTAGAAATGGAGAACATGACCACAGAAATCCGTCTCAAAAAGATTCGGCAGAATATGCGTTTGCAGAAGAAGAGATCATGTGCAATGTGTGCAAGCATGTGTTGTAGTATAAAACTCTGCCGACCTAAATGCCCTGAATGTTCAAGACCAAAGTGTCTAAGATGTCCTACATGCTGGAAGCCAAAGTGCGTAAAATGTTGTTGGCGACCTAAATGCCCAAAATGTGCAGGATCAAGCTGCTGCTTTAGAAACGTTAACTGGCGGTGCTGCGGTAGTGGTTTAAACGGCGAGCAGGATGGA
>Pyrbe_053555
ATGGGTGGGGTGACGTCGTCCATGGCGGCCAAGTTCGCCTTTTTCCCACCGAACCCACCTTCCTACAAGCTCGTCACAGACGACCACACCGGCCTCCTGCTTCTCAGTCCCTTCCCTCACCGGGAAAACGTGGAGGTTCTGAAACTGCCGACCCGCCGTGGCACTGAGGTTGTGGCAATCTACATTCGCCACCCTTTGGCCACTTCCACTCTGCTCTACTCCCACGGCAACGCCGCCGATCTGGGCCAGATGTACGAGCTCTTCATCGAATTGAGCATCCACCTGCGCGTCAATCTCATGGGGTACGACTATTCGGGGTATGGGCAATCAACTGGAAAGGCAAGTGAGCAGAATACATATGCAGATATTGAAGCTGCATATAAGTGTCTTGAAGAATGCTATGGTACTAAGCAGGAAGATATCATTCTCTATGGCCAATCCGTTGGAAGTGGCCCCACATTGGATCTTGCTGCTCGGCTGCCTCAGTTAAGAGCTGTTGTCTTGCATAGTCCCATACTTTCTGGTTTAAGGGTCATGTATCCTGTAAAGCGTTCATACTGGTTTGACATTTATAAGAATATCGATAAAATTCCACTGGTCCATTGTCCCGTTCTCATCATTCATGGGACTGCAGATGAAGTAGTCGATTGTTCTCATGGCAAGCAACTCTGGGAACTGTGTAAAGAGAAATATGAACCGCTATGGCTTAAAGGAGGAAACCACTGTGATTTAGAGCTCTATCCTGAGTATATCAGACATCTCAAGAAGTTCATATCAACCGTTGAGAAGTCTCCTTCCCAGAGATACAGTTCTAGGAGAAGCACAGACCAGTTTGAGCAGCCTCGGAAGAGTACTGATGTTTACGAAGTTTCAAGGAAGAGCACGGATCGAAGGGAGAAACCGAGAAAGAGCACTGATAGGCCTGAAAAACTGAAAAATCAATTCATCAGTGCTGATAAACTAGAAAAACTAAGAGTATCTTTTGATCACATGGAAAGGTCACGGAGAAGCGTGGACTGCCATGAGAAGTCTAGAAAAAGTATCGACCACCAAATGGACAGAGCACGGAAGAGTGTGGATCGATTGGATAGAATACGAACTGGG
>Pyrbe_054064
ATGGGGGCAGTGACGTCATCAATGGCGGCCAAGTTCGCGTTTTTCCCGCCGAGCCCGCCGTCGTACGGGGTGGAGAAGGAGGAGGATACTGGGAAGCTGAAGATGACCGGGGTGGGGACGAGGGAAAACGTCGACGTCTTGAAGCTGCGGACCAAGAGAGGGAACGACGTCGTGGCGGTGTACATAAGGAATCCGTCGGCGAAGCTCACTGTTCTGCACTCGCATGGGAACGCAGCTGATCTGGGTCAGATGTACGAGTTGTTCAGTGAGCTGAGTCTTCACCTCCGAGTCAACTTGTTGGGGTATGATTATTCGGGGTACGGACAGTCTACTGGGAAGCCGAGTGAGCAAAACACTTATGCAGACATAGAAGCTGCATACAGATGCCTTGTGGAGAGGTACGGTGCGAAGGAGGAGGATGTTATCTTATATGGGCAATCAGTTGGTAGTGGGCCTACTCTCGATCTAGCAACCCGGTTACTGAAATTGAGGGCAGTGGTTCTTCATAGTCCGATCATGTCTGGTCTTCGGGTCATGTATCCAGTGAAGCGAACGTATTGGTTTGACATTTATAAGAACATCGACAAAATACCTTTGGTCAGTTGTCCTGTTCTGGTGATTCATGGGACGGCTGATGATGTTGTGGATTGGTCCCATGGCAAGCAGCTTTGGGATAATTGTAAAGAGAAGTATGAGCCGTTATGGATAAAAGGAGGGAATCATTGTGACTTGGAGCTCTACCCACAGTACATAAAGCATGTCAAAAAGTTTGTATTAACCATCGAGAAATATCCGCATCTGAGGAATAAATCAGGGCCAGTTACAGTTCAAACAGAAAATCCACGGAAAAGCACTGACACCAGGGAGAAATCTTGTTCCATCACAGATCGCAAAGAGAATTCTAGACCCAGTATCGACCATAGAGAAAACCCCAGGTTAAGTACAGATCATAGAGAGAAGTCAAGGGCCAGCACGGATAAGAGAGAGAGAACAAGAAAAAGTATGGATCAACCTGAAAAAGCAAGTAATAGCATGGAGCAGCCAGAGAGAGCTCGGAATAGCATTGACCGCTTCGGAGAGATGTTCAGATCAGTTGGATTGTGCAATATTGATTGTTTTAAGCCCACAGCTACCAGCGCG
>Pyrbe_056152
ATGGGCGGAGTGACCTCTTCGATCGCAGCCAAGTTCGCGTTTTTCCCGCCGAGTCCGCCATCGTACAGAGTCGTCGCCGACGAGTCGTGTGGAGGGAGGCTCTACATTCCGGAGGTGCCGAGGAGGGACGACGTGGATGTGCTGAAGCTCAGGACTCGCCGGGGAAATGAAATCGTGGCCGTACACGTCAAGCACCCCAAGGCCTCAGCTACCATGCTTTACTCCCATGGAAATGCTGCTGATTTGGGGCAGATGTATGAGCTTTTCGTCGAATTGAGTGCTCGCCTTCGGATTAATTTGATGGGGTATGATTACTCTGGTTATGGACAGTCAACTGGAAAGGCAACTGAATATAATACATATGCGGACATTGATGCAGCTTACAAATGCCTCAAGGAGAAATACGGGGTCAAAGATGAACAACTAATATTATATGGTCAGTCTGTTGGTAGTGGTCCCACTGTTGATCTTGCATCACGTCTAGCAACCTTGAGAGGTGTGGTGTTACACAGTCCCATTTTGTCTGGGCTGAGGGTATTGTACCCTGTCAAACGGACGTACTGGTTTGATATTTACAAGAATATCGACAAAATTTCAATGGTGAGCTGTCCTGTTCTGGTTATACATGGGACAGCAGACGAGGTCGTAGATTCGTCCCATGGGAAGCAACTATGGGTGCTTTGCAAGGAAAAGTATGAGCCTTTATGGCTCAGTGGAGGTGGACACTGCAATCTTGAGCTTTACCCAGAATTTATCAAACATCTAAAGAAATTCGTACACAGCCTCGGCAAGTCAAAATCGACCACAAATGGTTCTAGAACAAGTACAGTAGATTCTGAGAACAAGAACAAACCATCTGAAACCGGTACTTCAGATTCAACTGAAGTGGGTTCTGATCTTCCAGAAGTTTCTAGAAACAGTTTAGATAGTCGACTAGAGAAATCTAAAAAGTCGAACAAGCCCGAGAAGTCTCGGATGAGCACTGACCGAGTCGACACGTTTAGGAGAAAGAAGGGTTTAGTGTGG
>Pyrpy_N_02g0115.1
ATGGGCAACGTGACGGCGGGCGTGGCGGCCAAGTTTGCGTTTTTCCCGCCGGACCCGCCGACGTACGACGTGTACAAGGACGAGGGCGGGAAGCTGGTGTTTTCCGGCGTTACGGCGGACAAGAACATGGAGGTGCATTTGCTGGACACGAAGGGCGGGAACAAGATCGTGGCGACGTTTTGGCGGCACCCGTTCGCGCGGTTCACGCTGCTATACTCGCATGGGAATGCGGCGGACTTGGGGCAGATGCACGAGCTCTTCATTGAGCTCAGGGCTCACCTGCGTGTCAATATTATGAGTTATGACTATTCGGGATATGGAGCATCCACTGGTAAGCCATCTGAGTTCAACACATACTATGACATAGAAGCCGTGTACAATTGTTTAAAGAGCGACTATGAAATTAGACAAGAGGATTTGATAGTGTATGGCCAATCTGTTGGAAGCGGACCAACACTGCACTTGGCTTCTCGCTTGAAAAAACTCAGAGCCGTTGTTCTTCACAGTGCCATCCTTTCAGGCATACGAGTCTTGTATCCTGTCAAGTTGACATTTTGGTTCGACATTTTCAAAAATATAGACAAAATACGGCATGTCAGCTGTCCGGTTTTAGTTATTCATGGAACGGAGGATGAAATTGTTGACTTGTCCCACGGAAAGCGTTTGTGGGAACTATCCAAGGAAAAGTATGATCCATTATGGGTGAAGGGTGGAGGCCACTGCAACCTCGAAACATTTCCGGAGTACATAAAGCACTTGCGCAAGTTCATAAACGCAATGGAGAAACTCGCGCTCACAAAACCACAAAAGGCGAAGAAACAACTCACTTCTGATGGAAGCATCACAGAAGTAAAACACAATAAGTGCTTGAGATTTAGAAAGAAG
>Pyrpy_N_06g0356.1
ATGGGGTGCATGTTGTCTCAGGTAGCAGCGAAATTTGCCTTCTTTCCGCCATCTCCACCGACCTACAAGATCCAAAAGCGGGAGCGCGACGGCAAGCTCAGCGCAGTAGCAGCATCGGCCACCACCAACACCACGTCGTTGCCGGCTGTTCCGCCTGATAACAAATCCTTGGACGTGTTGGTGATTGACACAAAGCTGGGGAACAAGATCGTTGCTTTTTATCTGCGAAACCCTTACGCCCGCCTCACTCTGCTTTACTCCCATGGCAATGCTGCTGACCTCGGCCAGCTCTATGACCTCTTTCTCCAGCTCAACCTCTCTCTGCGCGTCAATCTCATTGGGTATGACTATTCTGGCTATGGAGCCTCTACTGGCAAGCCTAGTGAAACAAATACATATGCTGACATAGAGGCAGTATATGAGTGCCTTGAGACCGAGTATGGAGTTAGCCAGGAAGATTTGATCTTGTATGGGCAGTCAGTTGGAAGTGGACCAACATTGCACTTGGCAGCTAAGTTGCCAAGGCTGAGGGGTGTAGTTCTGCACAGTGCAATTCTTTCCGGCCTCCGTGTTCTTTGCCATGTGAAATTCAAATTCTGCTTTGACATTTACAAGAACATCAATAAAATTAAGAAAGTGAAGTGCCCCGTGCTAGTAATACATGGTACAGACGATGATATTGTGAATTGGTTACATGGCAATGCGCTGTGGAAAATGGCAAGGGATCCGTATGAGCCTTTGTGGATTAAAGGAGGTGGACACTGCAACTTGGAGCTTTACCCTGATTACATCCGCCATCTTTGCAGGTTTATCCTAGAAATGGAGAACATGACCACAGAAATCCGTCTCAAAAAGATTCGGCAGAATATGCGTTTGCAGAAGAAGAGATCATGTGCAATGTGTGCAAGCATGTGTTGTAGTATAAAACTCTGCCGACCTAAATGCCCTGAATGTTCAAGACCAAAGTGTCTAAAATGTCCTACATGCTGGAAGCCAAAGTGCGTAAAATGTTGTTGGCGACCTAAATGCCCAAAATGTGCAGGATCAAGCTGCTGCTTTAGAAACGTTAACTGGCGGTGCTGCGGTAGTGGTTTAAACGGCGAGCAGGATGGA
>Pyrpy_N_09g0176.1
ATGGGTGGGGTGACGTCGTCCATGGCGGCCAAGTTCGCCTTTTTCCCACCGAACCCACCTTCCTACAAGCTCATCACAGACGACCACACCGGCCTCCTGCTTCTCAGCCCCTTCCCTCACCGGGAAAACGTGGAGGTTCTGAAACTGCCGACCCGCCGTGGCACTGAGGTTGTGGCAATCTACATTCGCCACCCTTTGGCCACTTCCACTCTGCTCTACTCCCACGGCAACGCCGCCGATCTGGGCCAGATGTACGAGCTCTTCATCGAATTGAGCATCCACCTGCGCGTCAATCTCATGGGGTACGACTATTCGGGGTATGGGCAATCAACTGGAAAGGCAAGTGAGCAGAATACATATGCAGATATTGAAGCTGCATATAAGTGTCTTGAAGAATGCTATGGTACTAAGCAGGAAGATATCATTCTCTATGGCCAATCTGTTGGAAGTGGCCCCACGCTGGATCTTGCTGCTCGGCTGCCTCAGTTAAGAGCTGTTGTCTTGCATAGTCCCATACTTTCTGGTTTAAGGGTCATGTATCCTGTAAAGCGTTCGTACTGGTTTGACATTTATAAGAATATCGATAAAATTCCACTGGTCCATTGTCCCGTTCTCATCATTCATGGGACTGCGGATGAAGTAGTCGATTGTTCTCATGGCAAGCAACTCTGGGAACTGTGTAAAGAGAAATATGAACCACTATGGCTTAAAGGAGGAAACCACTGTGATTTAGAGCTCTATCCTGAGTATATCAGACATCTCAAGAAGTTCATATCAACCGTTGAGAAGTCTCCTTCCCAGAGATACAGTTCTAGGAGAAGCACAGACCAGTTTGAGCAGCCTCGGAAGAGTACTGATGTTTACGAAGTTTCAAGGAAGAGCACAGATCGAAGGGAGAAACCGAGAAAGAGCACTGATAGGCCTGAAAAACTGAAAAATCAATTCATCAGTGCTGATAAACTAGAAAAACTAAGAGTATCTTTTGACCACATGGAAAGGTCACGGAGAAGCGTGGACTGCCATGAGAAGTCTAGAAAAAGTATCGACCACCAAATGGACAGAGCACGGAAGAGTGTGGATCGATTGGATAGAATACGAACTGGG
>Pyrpy_N_09g0607.1
ATGGGGGCAGTGACGTCATCAATGGCGGCCAAGTTCGCGTTTTTCCCGCCGAGCCCGCCGTCGTACGGGGTGGAGAAGGAGGAGGATACTGGGAAGCTGAAGATGACCGGGGTGGGGACGAGGGAAAACGTCGACGTCTTGAAGCTGCGGACCAAGAGAGGGAACGACGTCGTGGCGGTGTACATAAGGAATCCGTCGGCGAAGCTCACTGTTCTGCACTCGCATGGGAACGCAGCTGATCTGGGTCAGATGTACGAGTTGTTCAGTGAGCTGAGTCTTCACCTCCGAGTCAACTTGTTGGGGTATGATTATTCGGGGTACGGACAGTCTACTGGGAAGCCGAGTGAGCAAAACACTTATGCAGACATAGAAGCTGCATACAGATGCCTTGTGGAGAAGTACGGTGCGAAGGAGGAGGATGTTATCTTATATGGGCAATCAGTTGGTAGTGGGCCTACTCTCGATCTAGCAACCCGGTTACTGAAATTGAGAGCAGTGGTTCTTCATAGTCCGATCATGTCTGGTCTTCGGGTCATGTATCCAGTGAAGCGAACGTATTGGTTTGACATTTATAAGAACATCGACAAAATACCCTTGGTTAGTTGTCCTGTTCTGGTGATTCATGGGACGGCTGATGATGTTGTGGATTGGTCCCATGGCAAGCAGCTTTGGGATAATTGTAAAGAGAAGTATGAGCCGTTATGGATAAAAGGAGGGAATCATTGTGACTTGGAGCTCTACCCACAGTACATAAAGCATGTCAAAAAGTTTGTATTAACCATCGAGAAATATCCGCATCTGAGGAATAAATCAGGGCCAGTTACAGTTCAAACAGAAAATCCACGGAAAAGCACCGACACCAGGGAGAAATCTTGTTCCAGCACAGATCACAAAGAGAATTCTAGACCCAGTATCGACCATAGAGAAAACCCCAGGTTAAGTACAGATCATAGAGAGAAGTCAAGGGCCAGCACGGATAAGAGAGAGAGAACAAGAAAAAGTATGGATCAACCTGAAAAAGCAAGTAATAGCGTGGAACAGCCAGAGAGAGCTAGGAATAGCATTGACCGCTTTGGAGAGATGTTCAGATCAGTTGGATTGTGCAATATTGATTGTTTTAAGCCCACAGCTACCAGCGCG
>Pyrpy_N_09g2112.1
ATGGGCGGAGTGACCTCTTCGATCGCAGCCAAGTTCGCGTTTTTCCCGCCGAGTCCGCCATCGTACAGAGTCGTCGCCGACGAGTCGTGTGGAGGGAGGCTCTACATTCCGGAGGTGCCGAGGAGGGACGACGTGGATGTGCTGAAGCTCAGGACTCGCCGGGGAAATGAAATCGTGGCCGTACACGTCAAGCACCCCAAGGCCTCAGCTACCATGCTTTACTCCCATGGAAATGCTGCTGATTTGGGGCAGATGTATGAGCTTTTCGTCGAATTGAGTGCTCGCCTTCGGATTAATTTGATGGGGTATGATTACTCTGGTTATGGACAGTCAACTGGAAAGGCAACTGAATATAATACATATGCGGACATTGATGCAGCTTACAAATGCCTTAAGGAGAAATACGGGGTCAAAGATGAACAACTAATATTATATGGTCAGTCTGTTGGTAGTGGTCCCACTGTTGATCTTGCATCACGTCTAGCAACCTTGAGAGGTGTGGTGTTACACAGTCCCATTTTGTCTGGGCTGAGGGTATTGTACCCTGTCAAACGGACGTACTGGTTTGATATTTACAAGAATATCGACAAAATTTCAATGGTGAGCTGTCCTGTTCTGGTTATACATGGGACTGCAGACGAGGTCGTAGATTCGTCCCATGGGAAGCAACTATGGGTGCTTTGCAAGGAAAAGTATGAGCCTTTATGGCTCAGTGGAGGTGGACACTGCAATCTTGAGCTTTACCCAGAATTTATCAAACATCTAAAGAAATTCGTACACAGCCTCGGCAAGTCAAAATCGACCACAAATGGTTCTAGAGCAAGTACAGTAGATTCTGAGAACAAGAACAAACCATCTGAAACCGGTACTTCAGATTCAACTGAAGTGGGTTCTGATCTTCCAGAAGTTTCTAGAAACAGTTTAGATAGTCGACTAGAGAAATCTAAAAAGTCGAACAAGCCCGAGAAGTCTCGGATGAGCACTGACCGAGTCGACACGTTTAGGAGAAAGAAGGGTTTAGTGTGG
>Pyrpy_N_13g0752.1
ATGGGGTCTGCAACATCGTCTATGGCTGCAAAGTTTGCATTTTTCCCACCGGACCCTCCGTCATATGACACGTACGTCGACGAACCAACCGGGAAAATGAGGATCTCCGATGTTCTTCCCCGAGACGACGTTGATGTGGTGAGGCTGAGCACAAAAAAAGGGAATGAGATTGTGGCCATGTATGTCAAAAATCCATGTGCTTCACTCACTCTTCTGTACTCCCATGGAAATGCTGCTGATCTTGGTCAGATGTACCACATTTTCACTGAGCTTAGCCTTCATCTGGGTGTCAATCTAATGGGGTACGATTATTCTGGCTATGGACAATCTTCTGGAAAGCCAAGTGAGCAGGACACATATGCAGACATAGAGGCAGCATACAAATGCCTTGAAGAGAAGTTCGGTGTAAAGGAGGAAGATGTCATTCTGTACGGACAGTCAGTTGGAAGCGGACCTGCTTTGGATTTGGCCGTTCGTTTGCCTAACTTGAGGGCTGTTGTTCTTCACAGTCCAATATTGTCCGGCCTCCGAGTAATGTACCATGTCAAGAAAACATTCTGGTTTGACATTTACAAGAATATCGATAAGATCCCACTTGTCAGTTGCCCAGTTTTGGTGATACATGGAACTGAAGATGAAGTTGTGGATTTCTCCCATGGAAAACAGCTGTGGGAGCTTTGCAAAGAGAAGTATGAACCTTTGTGGCTCAAAGGAGGCAACCATTGTAACTTGGAACTCTATCCAGAATACTTGAGGCATCTCAGGAAGTTTATATCTGCCATAGAGAAATTACCCCGTCTTCGAAATTCAACCGAACAAAGCGCAGATCAATCAGAGTCTCCTCTGAAGATTGAAGACATCGGGGACAAGGCAAGATCAAGCACTGACTTAAGGGACAAGTCTAGGTCCAGCACCGGGAAGCGAGACAAGTCTAGGCTAAGCACAGACAGTAGAGAAAGATCAAGTACAAGCACTGAAAAGAGAGAGAAGTCAAGAAAGAGCACCGATCGGTATGGAAAGTTGAGGAGCAGCACAGATCAGTCGGAGAGGGCTAGAAATAGCTTCGACCGATTGGGAGATATGGTGAGGTCAGTTGGATTGTGTAACGTTGATTGTCTGAAGCAGGCGGCTTTGGAGGCT
>Pyrpy_N_14g1411.1
ATGGGTGGGGTTACTTCATCCATGGCTGCAAAGTTTGCATTTTTTCCACCGAACCCACCATCCTACAAGGTAGTGAAAGACGAAGCCACAGGGCTGTTGCTACTGGATCCGCTTCCCCACCGCGAAAACGTCGACGTTTTGAAGTTTCCGACGCGCCGCGGCAATGAGATCGTCGCCGTCTATATCCGCCACCCAATGGCCACGTCCACGCTCCTTTACTCCCACGGCAACGCCACCGATATCGGCCAGATGTACGAGCTTTTTGTCGACTTGAGCATTCACCTGCGCGTCAATCTCATGGCGTATGATTATTCTGGCTATGGGCAGTCCTCAGGCAAGGCAAGTGAACATAATACTTATGCAGATATTGAAGCTGCATATAAGTGTCTTGAAGAGAGGTATGGTGCTAAGCAGGAAGACATAATCCTCTATGGTCAGTCGGTTGGAAGTGGCCCAACTGTTGATCTTGCTGTCAGTTTGCCTCGATTAAGGGCAATTGTGCTGCATAGTCCTATATTATCTGGTTTAAGAGTCATGTATCCTGTGAAGCGCACGTACTGGTTTGATATCTATAAGAACATTGATAAAATCCCACTGGTAAAATGTCCTGTGCTGGGAACATCTGATGAAGTTGTGGACTGCTCGCACGGCAAGCAACTTTGGGTACTTTGCCAAGAGAAATATGAACCTCTATGGCTCAGAGGCGGAAATCACTGTAATTTGGAGCTCTATCCAGAATATATTAGACATCTCAACAAGTTCATCTCAACTGTCGAAAAATCACCTTCATGTAGGATTACTTCAAGAAAAAGCACAGGCCACAGGAAAAGCACGGACCGTATTGAACATCCTAGGAGGAGTGTCGATTTTTACGAGGCTCCAAGAAAGAGTACTGATCGGAGAGAGAAATCAAGGAAAAGCACTGATAGACCTGAAAAGCTGAATATTAGTGAATACAAGTTCAATAACATTGACAAGTTAGACAAGTTTAGAATCTCTGTTGACCAGATAGAGAAGTCACGAAGAAGCGTGGAATACCGTCATGAGAAATCCAGGAGAAGCGTCGACTGTCAGCTAGAAAAACCACGGAAGAGCGTTGACTGGCTGGACAGAATTCGACCTAGG
>Pyrpy_N_15g1324.1
ATGGGCAACGTTACGGCGGGTGTGGCGGCCAAGTTTGCGTTTTTCCCACCGGACCCGCCGACGTACGACGTGTACAAGGACGAGGGAGGGAAGCTGGTGTTTTCCAGCGTGACGGCGGACAAGAACATGGAGGTGCATTTGCTGGACACGAAGGGCGGGAACAAGATCGTGGCGACGTTTTGGCGGCACCCTTTAGCGCGGTTCACGCTGCTCTACTCGCATGGGAATGCGGCTGACTTGGGGCAGATGCACGAGCTCTTCATTGAGCTCAGGTCTCACCTGCGTGTCAATATTATGAGCTATGACTATTCGGGCTATGGAGCATCCACTGGTAAGCCATCTGAGTTCAACACATACTATGACATAGAAGCCGTGTACAATTGTTTAAAGAATGAGTATGAAATAAGACAGGAGGATTTGATAGTGTACGGCCAATCTGTTGGAAGTGGACCAACGCTGCACTTGGCTTCTCGCTTAAAAAAACTGAGAGCCGTTGTTCTTCACAGTGCCATCCTTTCAGGCATACGAGTCTTGTATCCTGTCAAGTTGACGTTTTGGTTCGACATTTTCAAAAATATAGACAAAATACGGCATGTCAGCTCACCGGTTTTAGTCATTCATGGAACAGAGGATGAAATTGTTGACTTGTCCCACGGAAAGCGTTTGTGGGAACTATCCAAAGAAAAGTATGATCCATTATGGGTGAAGGGCGGAGGCCATTGCAACCTTGAAACATATCCTGAGTACATTAAGCACTTACGCAAGTTCATAAACGCAATGGAGAAACTCTCACTCACAAAACCACAGCAGTCGAAGAAACAACTCACTTCTGATGGAAGCATCACAGAAGTGAAACACAACAAGTGCTTGAGATTTGGAAAGAGG
>Pyrpy_N_16g0456.1
ATGGGGTCTGCAACATCGTCTATGGCTGCAAAGTTCGCATTCTTCCCACCGGACCCTCCGTCATATGACACATACATCGACGAACCAACCGGGAAAATGAGGATCTCCGACGTTCTTCCTCGAGACGATGTTGACGTGGTGAAGCTGAGCACAAAAAAAGGGAATGAGATCGTGGCTATGTATGTCAAAAATCCATGTGCTTCACTCACTCTGCTTTACTCCCATGGAAATGCTGCTGATATTGGTCAGATGTACCACATTTTCACTGAGCTTAGTCTGCATCTGGGTGTCAATCTCATGGGCTACGATTATTCTGGTTATGGACAATCTTCTGGAAAGCCAAGTGAGCAGGACACATATGCAGACATAGAGGCAGCTTACAAATGCCTTGAAGAGAAGTACGGCATAAAGGAGGAAGATGTTATTTTGTACGGACAGTCAGTTGGTAGCGGACCTGCTTTGGATTTGGCCATTCGTTTGCCTAACTTGAGGGGTGTTGTTCTTCACAGTCCGATACTGTCCGGCCTTCGAGTGATGTATCCTGTCAAGAAAACATTCTGGTTCGACATTTATAAGAATATCGATAAGATCCCACATGTCAGTTGCCCAGTTTTGGTGATTCATGGAACCGAAGATGAAGTTGTGGATTTCTCGCATGGAAAACAGCTGTGGGAGCTTTGCAAAGAGAAATATGAACCCTTGTGGCTCAAAGGGGGCAACCATTGTAACTTGGAACTCTATCCAGAGTACTTGAGGCATCTCAGGAAGTTCATATCTGCCATAGAGAAACTACCCCGTCTTCGAAATTCAACCGAACAGAATGCAGATCAATCGGAGTCACCTCTGAAGACTGAAGACAACAAGGACAAGGCAAGATCAAGCACTGACTTGAGGGACAAGTCTAGGTCCAGCATGGGGCAGCGAGACAAGTCTAGGCTCAGCACAGACAGTAAAGAGAGATCAAGAACAAGCACTGAGAAAAGAGAGAAGTCAAGAAAGAGCACAGATCGGTCTGGAAAGGCAAGGAGCAGCATAGATCAGTCGGAGAGAGCTAGAAATAGCTTCGACCGATTGGGAGATATGGTGAGGTCAGTTGGATTGTGTAACGTAGATTGTCTGAAGCAGGCCGTGTTAGAGGCT
>Pyrpy_N_17g0170.1
ATGGGTGGGGTGACGTCGTCCATGGCGGCCAAGTTCGCCTTTTTCCCACCGAACCCACCTTCGTACAAGCTCATCACAGACGAGCACACCGGGCTCTTGCTTCTCAGTCCCTTCCCTCACCGTGAAAACGTGGAGGTTCTGAAACTCCCGACTCGCCGCGGCACTGAGGTAGTGGCCATCTACATTCGCCACCCTTTGGCCACTTCCACTCTGCTCTACTCCCACGGCAACGCCGCCGATCTGGGCCAGATGTACGAGCTCTTCATCGAATTGAGCATCCACCTGCGCGTTAATCTCATGGGGTACGACTATTCGGGGTATGGGCAATCAACTGGAAAGGCAAGTGAGCAGAATACGTATGCAGATATTGAAGCTGCATATAAGTGTCTTGAAGAAAGCTATGGTACCAAGCAGGAAGATATCATTCTCTATGGCCAATCTGTTGGAAGTGGCCCCACGTTGGATCTTGCTGCTCGGCTGCCTCAGTTAAGAGCTGTTGTCCTGCATAGTCCCATACTATCTGGTCTAAGGGTCATGTATCCTGTAAAGCGTACATACTGGTTCGACATTTATAAGAATATCGACAAAATTCCACTGGTCCATTGTCCTGTTCTCATCATTCACGGGACTGCGGATGAAGTAGTCGATTGCTCTCATGGGAAGCAACTCTGGGAACTGTGTAAAGAGAAGTATGAACCACTATGGCTTAAAGGAGGGAACCACTGTGATTTAGAGCTCTATCCTGAGTATATCAGGCATCTCAAGAAGTTCATATCAACCGTTGAGAAGTCTCCTTCCCAGAGATACAGTTCTAGGAGAAGCACGGACCAGTTCGAGCAGCCTCGGAAGAGTACTGATGTTTACGAAGTTTCAAGGAAGAGCACAGATCGAAGGGAGAAACCGAGGAAGAGCACTGATAGGCCTGAAAAACTGAAAAATCAGTTCATCAGTGCCGATAAACTAGAAAAATTAAGAGTATCTTTCGACCATATGGAAAGGTCTCGGAGAAGCGTGGACTGCCACGAGAAGTCTAGGAAAAGTATCGACCACCAAATGGACAGAGCACGGAAGAGTGTGGATCGGTTGGATAGACTACGAACTGGG
>Pyrpy_N_17g0619.1
ATGGGGGCAGTGACGTCATCAATGGCGGCCAAGTTCGCGTTTTTCCCGCCGAGCCCGCCGTCGTACGGGGTGGAGAAGGAGGAGGATAGTGGGAAGCTGAAGATGACCGGGGTGGGGACGCGGGAAAACGTCGACGTCTTGAAGCTGAGGACCAAGAGAGGGAACGACATCGTGGCGGTGTACATAAGGAATCCGTTGGCGAAGCTTACTGTACTGCACTCGCATGGGAACGCGGCTGATCTGGGTCAGATGTACGAGTTGTTCAGTGAGCTGAGTCTTCACCTCCGAGTCAACTTGTTGGGGTATGATTATTCAGGGTACGGACAGTCCACTGGGAAGCCGAGTGAGCAAAACACTTATGCAGACATAGAAGCTGCATATAGATGCCTTGTGGAGAGGTACGGTGCGAAGGAGGAGGATATTATTTTATATGGGCAATCAGTTGGTAGTGGGCCCACTCTCGATTTAGCAACCCGGTTACCAAGATTGAGGGCAGTGGTTCTTCACAGTCCGATCATGTCTGGTCTTCGTGTCATGTATCCAGTGAAGCGAACGTATTGGTTTGACATTTATAAGAACATTGACAAAATACCCTTGGTCAGTTGTCCTGTTCTGGTGATTCATGGGACGGCTGATGATGTTGTGGATTGGTCCCATGGCAAGCAGCTTTGGGATAATTGTAAGGAGAAGTATGAGCCATTATGGATAAAGGGAGGTAATCATTGTGACTTGGAGCTCTACCCACAGTACATAAAGCATGTCAAAAAGTTTGTATCGACCATTGAGAAATATCCGCATCTGAGGAATAAATCAGGGCCGGTTACAGGTCAACCAGAAAATCCACGGAAAAGCACTGACATCAGGGAGAAATCTTGTTCCAGCACAGATCACAAAGAGAATTGTAGACCAAGTACCGATCATATAGAAAACCCCAGGTTAAGTACAGATCATAGAGAGAAGTCAAGGGCCAGCACTGATAAGAGAGAGAGAACAAGAAAGAGCATGGACCAACCTGAAAAAGCAAGTAATAGCGTGGATCAGCCAGAGAGAGCAAGAAATAGCATTGACCGCTTCGGAGAGATGTTCAGATCAGTTGGATTGTGCAATATTGATTGTTTTAAGCCCACAGCTACCAGTGCG
>Pyrpy_N_17g2352.1
GTCGCCGACGAGTCTTGTGAAGGGAGGTTCCTCATTCCCGAGGTACCGAGGAGGGACGACGTGGATGTGCTGAAGCTCAGGAATCGCCGGGGGAATGAAATCGTGGCCGTACACGTCAAGCACCCCAAGGCCTCTGCAACTATGCTTTACTCCCATGGAAATGCTGCTGATTTGGGGCAGATGTTTGAGCTTTTCGTCGAATTGAGTACTCGCCTTCGGATTAATTTGATGGGGTATGATTACTCTGGTTATGGACAGTCAACTGGAAAGGCAACTGAGTGTAATACGTATGCGGACATTGATGCAGCTTATAAATGCCTCAAGGAGAAATACGGGGTCAAAGATGAACAACTAATATTATATGGTCAGTCTGTTGGTAGTGGTCCCACTGTTGATCTTGCATCACGTCTACCAACCTTGAGAGGTGTGGTATTACACAGTCCCATTTTGTCTGGGCTGAGGGTGTTGTACCCTGTCAAGCGGACATACTGGTTTGATATTTACAAGAATATCGACAAAATTTCAATGGTGAATTGTCCTGTCCTGGTTATACATGGGACAGCAGACGAGGTTGTAGATTCGTCCCATGGGAAGCAGCTTTGGGTACTTTGCAAGGAAAAGTACGACCCATTATGGCTCAGTGGAGGTGGGCACGGCAATCTTGAGCTTTACCCAGAATTTATCAAACATCTAAAGAAATTTGTACACAGCCTTGGCAAGTCAAAATCGACCACAAATGGTTCTAGAACAAGTACACTAGATTCTGAGAACAAGAACAAACCATCTGAAACCGGTACTTCAGATTCATGCGAAGCAGGTTCTGATCTTCCAGAAGTTTCTAGAAACAGTTTAGATAGTCGACTAGAGAAGTCTAAAAAGTCGAACAAGCCCGAAAAGTCTCGGATGAGCACTGACCGAGCCGACACGTTTAGGAGAAAGAAGGGTTTAGCG
>Rosch_v2.0_Chr1g0350901
ATGGGTTTTATGCATGCTGTGTTTTCTTCACTTGCAACCGATTATCTGTTTCACCCTCCGGAAAAACCTTTCTACACACTGGAGGAGGAGGAAGGGAGCAAGAAGCTAAAGCTGGAGTTGAGCGCTGTCACGTACACAAAGTTTCCTTGGTACAAACCGGAGTTGAAGCCAGGGATGGACGTTGTCAAGATCAGGACCGAGAGAGGGAATGATATCGTGGCAGTGTATGTTAAGAACCCCTCGGCTTCCTTGACTGTTCTATACTCGCATGGAAATGCAGTAGATTTGGGTAATCTAATGAGGCTCAGGGGCTTGACTGAGCTCAGCGATCACCTCGGAGTCAATGTATTGGGGTACGATTACTCTGGTTACGGCCAGTCCACCGGGAAGCCAAGTGAGGAAAACACTTATGCAGACATAGAAGCTGCGTATAGATACCTTGTGGACAAGTACGATGCAAAGGAGGAAGATGTCATCTTATATGGGAGTTCCATTGGAGCTGGACCTACAATAGACCTTGCAACCCGGTTGCCGAGATTGAGGGGTGTGGTTCTTCAAAGTGCTATCACATCTGCCCTTCGGTTAGTATCGTTTGCACTTTGTGCCGCAGGATTGGAGCGACGATCATATTCGTTTGACATTTATAAGAACCTTGAGAAAATACCTTTAGTTAGTTGTCCTGTACTGGTGATTCATGGGACGGCTGATGAACTGGTGCACTGGTGGCATGGCCAGCAGCTTTGGTATCATTCGAAGTACCGGTATGAACCACTGTGGATACAAGGAGGGAAACATAATGACTTGAATAAGTACCCACGATTCAGAAAGCATTTAAAGAAGTTTGTATCGGACATGGAGATAGAATTTCCATATAGAAGAGCTAGCCAGAGCATAGATCACGACGAGAGGTCAAGGGCCATTTCTGAAGAGGAGGTGAGATCAATAAAGAGTTTTGATGTGGATAAGTCGGAGGAACAAGCAAGTAATGTCAGTGGAAAGATTTTCAGATCAGTTGGGTTGTTAAATTGTTTTAAGCCGGCA
>Rosch_v2.0_Chr2g0086141
ATGGGCAATGTAACGTCTGGTGTGGCTGCAAAGTTTGCGTTCTTTCCACCAGACCCGCCGACTTATGATGTGTCGAAAGACGAAGGAGGGAAGCTTGTGTTCTCTGGAGTCTCCGGTGATAAGAACATGGATGTGCATTTGGTCGAGACCAAAGGAGGAAACAAAGTCGTTGCCTCGTTTTGGAAGCACCCTTTTGCCAGGTTCACCATTCTTTACTCGCATGGCAATGCTGCTGATTTGGGTCAGATGCATGAGCTCTTCATTGAGCTCAGGGCTCACCTCAGGGTTAATATCATGAGCTATGATTATTCAGGATATGGAGCATCCAGCGGTAAGCCATCTGAGTTCAACACCTATCATGACATAGAAGCTGTGTACAATTGCTTAAAGAGCGAATATGGAGTAAAGCAAGAAGATTTGATACTTTACGGCCAATCTGTTGGAAGTGGACCAACACTGCACATGGCTTCTCAGTTAAAGAGGTTGAGAGCTGTTGTTCTCCATAGTGCAATCCTTTCAGGCATACGAGTCTTGTATAATATCAAAGTGACATTTTGGTTTGACATTTTTAAAAATATAGACAAAATACGGCATGTCACCTGTCCGGTTTTAGTTATACATGGAACAGAAGATGACATTGTTGATTTGTCCCATGGGAAGCGTTTATGGGAACTCGCCAAGGAAAAATATGACCCCTTATGGGTCAAGGGCGGAGGCCATTGCAACCTAGAGACGTATCCAGAGTACATTAAGCACTTGCGCAAGTTCATAAATGCCATGGAGAAACTCTCACTCTCGAATCAAACGAAGAAAGAACTCACTTCTACCCCAAGTATTGAATTAAAACACAACAAGTGCTTGAGATTTGGAAAGAAA
>Rosch_v2.0_Chr2g0164581
ATGGGGGCGGTGACGTCATCCATGGCGGCGAAGTTCGCGTTCTTCCCGCCGCACCCGCCGTCGTACGGGGTGGAGGAGGAGGAGGAGAGCGGGAAGCTGAGGATGACGGGAGTGCCGGCGAGGGCGAACGTCGACGTTTTGAAGCTGCAGACGAAGAGGGGAAACGACGTCGTCGCGGTTTACTTTAAGAACCCGGCGGCGAAGCTCACCGTTCTGCACTCCCACGGTAACGCAGCTGATCTGGGCCAGATGTATGAGCTCTTCAGCGAGCTCAGTCTTCACCTCAGAGTCAACTTAATAGGGTATGATTATTCTGGGTACGGACAATCTACTGGGAAGCCAAGTGAGCAAAACACTTATGCAGACATAGAAGCCGTGTATAGATGTCTCGTGGAGAAGTACGGTGCAAAGGAGGAGGATGTAATTTTATACGGGCAATCAGTTGGCAGTGGGCCTACTCTAGATCTGGCAACTCGCTTACCGAAATTGAGGGCAGTGGTTCTTCACAGTCCGATCATGTCTGGCCTTCGAGTCATGTATCCGGTGAAGCGATCGTACTGGTTTGACATTTACAAGAACATTGACAAAATACCATTGGTCAAATGTCCTGTTTTGGTTATCCATGGGACAGCTGATGATGTTGTGGATTGGTCACATGGCAAGCAACTGTGGGAACACTGTAAGGAGAAGTACGAGCCTTTGTGGATAAAAGGAGGGAACCATTGTGACTTGGAGCTCTACCCACAGTACATCAAGCATCTGAAGAAGTTTGTATCGGCCATTGAGAAGTTTCCACGTCTTAAAAATGGATCTGCACCAGTTCTTAAAAATGGATCTGCACTAGTTACGGATCAACTAGAAAAGCCCCGAGGCAGCACCGACATCAGGGAGAAACCTTGGTCCAACACAGATCATAAAGAGGTTTCCAGAACAAGTACTGACCATAGAGAAAACCCTAGGGTAAGCACAGACTGCAGAGAGAAGTCAAGGGCCAGCACTGATAAGAGAGATAGATCAAAAAAGATTATGGATCAACCTGAAAAGCCAAGTAATAGCGTGGAGCAGCCGGAGAAAGCGAGGAATAGCATTGACCGCTTTGGGGAGATGTTCAGATCAGTTGGCTTCTGCAATATTGATTGTTTTAGGCCCACGGCGACCAGTGTA
>Rosch_v2.0_Chr2g0173611
ATGGGTGGCGTGACGTCATCCATGGCGGCCAAGTTCGCCTTTTTCCCGCCGAACCCGCCGTCGTACAAGCTCATCACCGACGAGCTGACGGGGCTGTTGCTGCTGAGCCCATTTCCGCACAGGGAAAACGTGGAGGTTCTGAAGCTGCCGACTCGGCGCGGCACTGAGGTGGTGGCTATTTACATTAGGCACCCTTTGGCCACTTCTACTCTGCTTTACTCTCACGGCAACGCCGCCGATCTGGGCCAGATGTATGAGCTCTTCATCGAGCTCAGCATCCATTTGAGGGTTAATCTCATGGGGTATGACTATTCAGGGTATGGGCAATCATCTGGAAAGGCAAGTGAGCAGAATACATACGCAGATATTGAAGCTGCATATAAGTGTCTTGAAGAAAGCTATGGTACCAAGCAGGAAGATATCATTCTCTATGGTCAATCTGTTGGAAGTGGCCCAACTTTGGATCTAGCTGCTCGGCTGCCTCAGTTAAGAGCTGTTGTTCTGCACAGTCCCATCCTATCTGGTTTAAGAGTCATGTATCCTGTAAAGCGTACATACTGGTTTGACATTTATAAGAATATTGATAAGATTCCACTGGTCAATTGTCCTGTTCTCATCATTCATGGAACTGCAGATGAAGTAGTTGACTGCTCTCATGGCAAGCAACTGTGGGAGTTATGTAAAGAGAAGTATGAACCACTATGGCTTAAAGGAGGCAACCACTGTGATATAGAACTGTATCCCGAGTACATCAGGCATCTCAAGAAGTTCATTTCAACTGTCGAGAAGTCTCCTTCCCAAAGATACAGTTCTAGGAGAAGCACAGATCAATTTGAGCAGCCTCGGAAGAGTACTGATGTTTACGAAGTTTCTAGAAAGAGCACTGATCGAAGAGATAAACCAAAGAAGAGCACTGATAGACCTGAGAAACTGAAAAACCAGTTCATTAGTGCTGATAAACTAGAAAAATTAAAAGTATCCTTTGACCATATGGACAGGTCTCGGAGAAGCGTGGACTGCCATGAGAAGTCCAGAAAAAGTGTCGACCACCAACTGGATAGAGCACGGAAGAGTGTGGATCGATTGGATAGACTACGGAGTGGG
>Rosch_v2.0_Chr3g0495091
ATGGGAGGAGTGACGTCTTCAATCGCAGCCAAGTTCGCCTTCTTCCCGCCGAATCCACCTTCGTACAGAGTCATCGCAGACGATTCCTGCGGAGGAAGACTCTACATTCCTGAGGTTCCCAGAAGGGACGACGTGGATATCCTCAAGCTCAGGACTCGCCGTGGCAATGAAATCGTCGCCGTCCACGTCAAGCACCCCAAGGCTTCTGCCACTATGCTTTATTCCCATGGAAATGCTGCTGATTTGGGCCAGATGTTCGAGCTGTTTGTTGAATTGAGCGCTCGCCTTCGGGTTAATTTAATGGGGTATGATTACTCTGGCTATGGGCAGTCAACTGGAAAGGCATCTGAATGTAATACATACGCGGATATTGATGCAGCATATAAATGCCTCAAGGAGCAGTGTGGGGTCAAGGATGAACAACTGATATTATATGGTCAGTCTGTTGGTAGTGGCCCCACTGTTGATCTTGCTTCACGTATACCAACCTTGAGAGGTGTAGTATTACACAGTCCCATTATGTCCGGGTTGAGGGTGTTGTACCCTGTCAAGCGGACATACTGGTTTGATATTTACAAGAATATCGATAAAATTGCAATGGTGAACTGCCCTATCCTGGTTATACATGGGACAGCAGATGAAGTTGTAGATTCCTCCCACGGCAAGCAGCTTTGGGTTCTTTGCAAGGAAAAGTATGAACCTTTGTGGATTAGTGGAGGTGGACATTGCAATCTTGAGCTTTACCCAGAATTTATTAAACATCTAAAGAAATTTGTACAGAGTCTTGGCAAGTCAAAATCCGCCACAGATGGTTCAAAAAAAAATACAGTTGATTCTGATGGCCAAAGAAAAAATTCTGAAACAGGTACTTCAGATTCGCTTGAATTGGCTGCAGATCTATCAGAAGTTTCTAGAAACAGTTTAGATAGTCGACTTGAGAAGTCTAAAAAGTCTAACAAACCTGAGAAGTCTCGAATGAGCACCGACCGAGTTGACACCTTTAGAAGAAAAAAGGGTTTGGTGTGG
>Rosch_v2.0_Chr4g0437131
ATGGGGTCTGCAACATCGTCTATGGCTGCAAAGTTTGCATTTTTTCCCCCAGATCCTCCTTCCTATAACATATTCGTTGATGAACCGACTGGGAAAATGAGGATCTCTGATGTTCATCCCAGACAAGATGTGGACGTGGTGAAGATCAACACCAAGAAAGGGAACGAGATTGTTGCCTTGTTTATCAAAAACCCATCTGCTTCACTCACAGTGCTTTACTCTCATGGAAATGCTGCTGATATTGGTCAGATGTACCACGTTTTCAGTGAGCTTAGTGTTTATCTGGGTGTTAATCTAATGGGGTATGACTATTCTGGTTATGGACAATCTACTGGAAAGCCAAGTGAGCAGGACACATATGCAGACATAGAGGCTGCATATAAATGCCTTGAAGACACCTATGGTGTAAAGGAGGAAGATATTATATTGTACGGACAGTCAGTTGGAAGTGGACCGACTTTGGATTTGGCTAGTCGTTTGCCTCACGTGAGAGCTGTGATTCTTCACAGTCCAATACTTTCTGGCCTTCGAGTAATGTACCCTGTTAAGAAAACATTCTGGTTTGACATTTACAAGAATATTGATAAAATGCCACTCGTCAATAGCCCGGTTTTGGTGATTCATGGAACTGAAGATGATGTGGTGGATATTTCCCATGGTAAGCAGCTGTGGGAGCTTAGCAAAGACAAGTATGAACCTTTGTGGCTTAAAGGTGGTAACCATTGTAATCTGGAACTCTATCCAGAGTACTTGAGGCATCTCAGGAAGTTCATATCTGCCATTGAGAAGTTACCACGACACCGGAATCTAACTGAGCTGAGTCCTCTCAAGACCGTAGACGACAATGACAAGGCAAGACCAAGCAGTGGGAAGAGGGGCATGGCTAGGTGGAGCACCGGGCAGCTGAGAGAAAAATCAAGGAGGAGCACAGAGAATGGAGAGAAATCGTCATCAAGAAGCAGTACTTATAGTAGAGAGAAATCATCGAGAAAGCTAAGTGTGGATCGATCTGGGAAGGCAAGGAATAGCACAGACTCAGATAGAGCAAGAAACAGCTTCGACCGCTTGGGAGATATGGTGAGATCAGTTGGATTGTGCAATGTTGATTGTATGAAGCCGGCAGCTTTCGAGGCT
>Rosch_v2.0_Chr7g0191761
ATGGGTGGGGTTACTTCATCCATGGCTGCAAAGCTTGCGTTTTTCCCACCAAACCCACCTTCCTACAAGGTCATTAAGGGCCAGGCAACTGGGCTCTTGCTCATCGACCCTTTTCCCCACCGTGAAAACGTCGACGTTTTGAAGTTTCAGACCCGCCGCGGCAATGAGATCGTGGCCGTTTATGTCCGCCACCCAATGGCCACCTCCACCGTTCTGTATTCTCATGGCAACGCTACTGATATAGGCCAGATGTACGAGCTCTTCATTGAATTGAGTATTCACCTGCGTGTCAATCTCATGGGGTATGATTACTCTGGATATGGGCAGTCATCAGGCAAGCCAAGTGAACATAATACTTATGCAGATATTGAAGCTGCATATAAGTGTCTCGAAGAGAGGTATGGTGCCAAGCAGGAGGACATAATCCTCTATGGTCAATCTGTCGGAAGTGGCCCTACTGTTGATCTTGCTGCTCGTTTGCCTCAACTGAGAGCAATTGTTCTGCATAGTCCGATATTATCAGGGTTAAGAGTTATGTATTCTGTGAAGCGCAGTTATTGGTTTGATATCTACAAGAACATTGATAAAATCCCACTGGTGAAATGTCCTGTGCTGGTAATACATGGAACATGTGATGAAGTTGTTGACTGCTCTCACGGCAAGCAACTTTGGCTACTGTGCCAAGAGAAATACGAACCTCTATGGCTCAAAGGCGGAAATCACTGCAATTTGGAACTCTATCCGGAATATATTAGACATCTCAACAAGTTCATATCCACTATTGAAAAAGCGCCTCCACGCAAGTTGAGTTCAAGGAAGAGCACAGACTGTGTCGAACGTCCTAGGCATAGTGTTGAATATCCTAGGCACAGTGTTGATTACTCTGAGCTTCCGAGGAAGAGTACTGATAAGAGAGAAAAATCAAGGAGAAGCACTGATAGACGACCTGAAAAGCTGAGACTTAATGATTACAAGTTAAATAACAGTGACAAGCTAGAGAAATTTAGGATCTCTGTTGATCAGATAGAGAGGTCCCGAAGGAGCGTCGAATACCACCATGAGAGATCATCTAGGAGAAGCGTTGACCATCAGCTAGAAAAACCAAGGAGAAGTGTCGACTGGCTGGACAGAATTCGAGCTGGG
>Rosch_v2.0_Chr7g0211991
ATGGGGTGCATGTGCTCTACCTTGGCTGCCAAGTTCGCCTTCTTCCCTCCATCTCCTCCCACCTACAAGATCCACAACCGGGAAAACGACGGCAAGCTCAGCGTCGTAGCCTCCGCCTCCACCTCCACGTCGTTTCCTCTCCCTCACACCGACGACAACTCCCTCGACGTTTTGCTCATTGACAACAAACGCGGCAGCAAGATTGTCGCTTTTTATCTCAGAAACCCATATGCTCGTCTCACTCTGCTTTATTCTCATGGCAATGCTGCTGACCTTGGTCAACTCTATGATCTCTTTGTCCAGCTCAAGGTCGCTCTCAGGGTCAATCTCATTGGATACGACTATTCTGGCTATGGAGCCTCTACTGGCAAGCCAAGTGAGGAAAACACATATGCTGACATAGAGGCAGTATATGAGTGCCTTGAGACCGAATATGGAGTTAGCCAGGAAGATTTGATCTTGTATGGGCAGTCAGTTGGAAGTGGACCAACACTCCACTTGGCATCTAAACTACCAAGACTAAGGGGTGTAGTTCTGCACAGTGCAATTCTCTCCGGCCTTCGTGTTGTCTGCCATGTAAAATTCACATTCTGCTTTGACATTTATAAGAACATCAATAAAATTCGGAAAGTGAAGTGCCCTGTGCTAGTGATACATGGTACAGAAGATGATATTGTGAATTGGTTACATGGCAATGGACTTTGGAAAATGGCAAGGGATCCGTATGATCCTTTGTGGATTAAAGGAGGTGGGCACTGCAACTTGGAGCTTTACCCTGATTACATCCGCCATCTTTGCAGGTTTATCCAAGAAATGGAGAACATAACCACAGAAATCCGTCTCAAAAAGATCCGACAGAACATGCATGTGCACAAGAGATCATGTGGAAGCCATTGCTGTAGAATTAAAGTCTGCCGACCTAAATGCTTTGAATGTTCGATACCAAAATGTGTAAAATGCTCATGCTGGAAGCCGAAATGCTCCTCATGCTGGAAGCCGAACTGCTCCTCATGCTGGAAGCTGAACTGCTCCTCTTGCTGCAAGCCGAACTGCTCCTCTTGCTGCACGCCGAACTGCTCCTCTTGCTGCAAGCCGAACTGCTCCTCTTGCTGCAAGCCGAACTGCTTCTCTTGCTGCAAGCCGAACTGCTTCTCTTGCTGCAAGCCGAAATGCTCCTCTAGCTGCAAGCCGAAATGCTCCTCTAGCTGCAAGCCGAACTGCTCCTCTTGCTGCAAGCCCAACTGCTCCTCTTGCTGCAAGCCCAACTGCTTCTCTTGCTGCATGCCGAACTGCCTCTCTTGCTGCAAGCCGAACTGCCTCTCTTGCTGCACGCCGAACTGCTTCTCTTGCTGCAAGCCGAACTGCTTCTCTTGCTGCAAGCCGAACTGCTTCTCTTGCTGCAAGCCGAAATGCTTCTCTTGCAGCAAGCCGAAATGCTTCTCTTGCAGCAAGCTGAAATGCTTCTCTTGCTGCAAGCCGAAATGCTTCTCTTGCTGCAAGCCGACATGTTTCTCTTGCTGCAAGCCGAAATGCTTCTCTTGCTGCAAGCCGAAATGCTTCTCTTGCTGGAAGCCGACATGCTTCTCTTGCTGGAAGCCGACATGCTTCTCTTGCTGGAAGCCGAGCTGCATAAAATGTTGCTGGCGGCCCAAATGCCCGAAATGTGCCGGACCAAACTGTTGCATTACATGTTTTCAGTGGCGGTGCTGTGTAGGAGGAACACAAAGTGGGTTAGACAGGGAGGATGGC
>Rubch_LG01.172
ATGGGCGGAGTGACGTCTTCAATCGCAGCCAAATTTGCCTTTTTCCCGCCGAATCCACCTTCTTACAGAGTCATCGCAGACGATTCCTGTGGAGGAAGACTCTACATTCCTGAGGTTCCTAGAAGGGATGATGTGGATGTGCTCAAGCTCAGGACTCGCCGTGGCAGTGAAGTCGTCGCCGTCCACGTCAAGCACCCCAAGGCTTCTGTTACTATGCTTTACTCCCATGGAAATGCTGCTGATTTGGGCCAGATGTTCGAGCTTTTTGTTGAATTAAGCGCTCGCCTTCGGGTTAATTTAATGGGGTATGATTACTCTGGCTATGGGCAGTCAACTGGAAAGGCATCTGAATGTAATACATATGCAGATATTGATGCAGCATATAAATGCCTCAAGGAGCAGTATGGGGTCAAGGATGAACAACTGATATTATATGGTCAATCTGTTGGTAGTGGCCCCACTGTTGATCTTGCTTCACGTATACCAACCTTGAGAGGTGTAGTGTTACACAGTCCCATTTTGTCCGGGCTGAGGGTGTTGTACCCTGTCAAGCGGACATACTGGTTTGATATTTACAAGAATATCGATAAAATTGCAATGGTGAACTGCCCTGTCCTTGTTATACATGGGACAGCAGATGAAGTTGTAGATTCATCCCATGGCAAGCAGCTTTGGGTGCTTTGCAAGGAAAAGTATGAACCGTTGTGGCTTAGTGGAGGTGGACATTGCAATCTTGAGCTTTACCCAGAATTTATTAAACATCTAAAGAAATTTGTACAAAGTCTTGGCAAGTCAAAATCCGCTACAAATGTTTCAAAGAAAAATACAGATGATTCTGACAGCCAAAGCAAAACAATTGAAACAGATCTTCCAGAAGTTTCTAGAAACAGTTTAGATAGTCGACTTGAGAAGTCTAAAAAGTCAAACAAACCTGAGAAGTCTCGGATGAGTACCGACCGAGTTGACACCTTTAGGAGAAGAAAGGGTATGGTGTGG
>Rubch_LG01.3479
ATGGGCAATGTAACGTCTGGTGTGGCTGCAAAGTTTGCGTTTTTTCCACCAGACCCGCCGACCTATGATGTGTCCAAAGACGAAGGAGGCAAGCTTGTGTTCTCGGGAGTCTCGGCTGATAAGAACATGGACGTGCATTTGCTTGAGACCAAAGGAGGAAACAAAGTCGTTGCCACGTTTTGGAAGCACCCTTTTGCCAGGTTCACGATTCTGTACTCGCATGGCAATGCTGCTGATTTGGGTCAGATGCATGAGCTCTTCATTGAGCTCAGGGCTCATCTCCGAGTGAATATCATGAGCTATGATTATTCAGGATATGGAGCATCCAGCGGTAAGCCATCCGAGTTCAACACCTATTACGACATAGAAGCTGTGTACAATTGCTTAAAGAGCGAATATGGAGTAAAGCAAGAAGATTTGATACTTTACGGCCAATCGGTTGGAAGTGGACCAACACTGCACTTGGGTGCTCGCTTAAAGAAACTGAGAGCTGTTGTTCTTCATAGTGCGATCCTTTCAGGCATACGAGTCTTGTATCCTGTCAAGTTGACGTTTTGGTTCGACATTTTCAAAAATATAGACAAAATACGGCATGTCACCTGTCCGGTGTTAGTTATACATGGAACAGATGATGACATTGTCGATTTGTCCCATGGAAAGCGTTTGTGGGAACTTGCCAAGGAAAAATATGACCCCTTATGGGTCAAGGGTGGAGGCCACTGCAACCTCGAAACGTATCCAGAGTACATTAAGCACTTACGCAAGTTCATAAATGCCATGGAGAAACTCTCACTCTCGGATCAAACGAAGAAAGAACTCACTTCTACCCCAAGTATTGAAGTAAAACACAACAAGTGCTTGAGATTTGGAAAACGA
>Rubch_LG04.745
ATGGGGTCTGCAACATCGTCCATGGCTGCCAAGTTTGCATTTTTTCCACCAGATCCTCCATCATATAACATACAAGTTGATGAACCAACTGGGAAAATGAGGATTTCTGACGTTCATCCGAGAGAAGATGTGGACGTGGTGAAGATCAACACCAAGAAAGGGAATATGATTGTGGCCTTGTTTGTCAAAAATCCTTCTGCTTCACTCACTGTGCTTTACTCTCATGGAAATGCCGCTGATATTGGTCAGATGTACCACATTTTCAGTGAGCTTAGTGTTCATCTGGGTGTCAATCTAATGGGGTATGACTATTCTGGTTATGGACAATCTTCTGGAAAGCCAAGTGAGCAGGACACATATGCAGACATAGAGGCTGCATATAAATGCCTTGAAGAGACTTATGGTGTAAAGGAAGAAGATGTCATATTGTACGGACAATCAGTTGGAAGTGGACCTACTTTGGAATTGGCTACTCGTTTGCCTCACTTGAGAGCTGTGGTTCTTCACAGTCCAATACTCTCTGGCCTTCGAGTCATGTACCCTGTTAAGAAGACATTCTGGTTCGACATTTACAAGAATATTGATAAAATTCCACTAGTCAATTGCCCGGTTTTGGTAATTCATGGAACTGAAGATGATGTGGTGGATGTCTCCCATGGTAAGCAGCTGTGGGAGCTTAGCAAAGACAAGTATGAACCATTGTGGCTTAAAGGAGGGAACCATTGTAATCTGGAACTCTATCCAGAGTACTTGAGGCATCTCAGGAAGTTCATATCTGCCATTGAGAAGTTACCACGACAACGAAATCTAACTGAACCGAGTCCTCTCAAGACCATAGACAACAAGGACGACAAGGCCAGATCAAGCAGTGGCCAGAGGGACAAGGCTAGGTGGAGCACTGGTCAGCTGAGAGAAAAATCGAGACGGAGCACAGACAATAGAGAGAAATCATCATCAAGAAGCAGCACTTACAGTAGAGAGAAATCATCGAGAAAACTGAGCGAGGATCGATCGGGAAAGGCAAGGAATAGCACAGACTCGGATAGAGCAAGAAATAGCTTCGACCGCTTGGGAGATATGGTGAGATCAGTTGGATTGTGCAATGTTGATTGTATGAAGCCGGCGGCATTCGAGGCC
>Rubch_LG05.2079
ATGGGGTGCATGTGCTCTAACTTGGCTGCCAAATTCGCCTTCTTCCCTCCATCTCCGCCCACCTACAAGATCCACAAGCGGGAAAACGACGGCAAGCTCAGCGTCGTAGCCTCCACCACCACCACGACGTCGTTTCCCCTCCCTCACGCCGACGACAACTCCCTTGACGTTTTGCTCATTGACAACAAACGCGGCAGCAAGATTGTTGCTTTCTATCTGAGGAACCCTTATGCTCGCCTCACTCTGCTTTACTCTCATGGCAATGCCGCTGACCTTGGTCAACTCTATGATCTCTTTGTGCAGCTCAAGGTCGCTCTCAGGGTCAATCTCATTGGATATGACTATTCTGGCTATGGAGCCTCTACTGGCAAGCCAAGTGAAGAAAATACATATGCTGACATAGAGGCAGTATATGAGTGCCTTGAGACTGAGTATGGAGTTAGCCAGGAAGATTTGATCTTGTATGGGCAGTCAGTTGGAAGTGGACCAACACTCCACTTGGCAGCTAAACTGCCAAGACTAAGGGGTGTAGTTCTGCACAGTGCAATTCTCTCCGGCCTTCGTGTTGTCTGCCATGTAAAATTCACATTCTGCTTTGACATTTATAAGAACATCAATAAAATTCGGAAAGTGAAGTGCCCTGTGCTAGTGATACATGGTACAGAAGATGATATTGTGAATTGGTTACATGGCAATGGACTGTGGGAAATGGCAAGGGATCCGTATGAGCCTTTGTGGATTAAAGGAGGTGGTCACTGCAACTTGGAGCTTTACCCTGATTACATCCGCCATGTTTGCAGGTTTATCCAAGAAATGGAGAACATAACCACAGAAATCCGTCTCAAAAAGATTCGGGAGAACATGCGTGTGCACAGGAAGTCATGTGCACATAATTGCTGTAGAATGAAAGTCTGCCAACCCAAATGCCCTGAATGCCGAAATGCTCCTGCTGGAGGCCAAAATGCTCCTGCTGGAGGCCGAAATGCTCCTGCTGGACGCCGAAATGCTCCTGCTGGACGCCCAAATGCTCCTGCTGGACGCCCAAATGCTCCTGCTGGAGGCCGAAATGCTCCTGCTGGATGCCGAAATGCTCCTGCTGGATGCCGAAATGCTCCTGCTGGATGCCGAAATGCTCCTGCTGGATGCCGAAATGCTCCTGCTGGAAGCCAAAATGCTCCTGCTGGAAGC
>Rubch_LG06.194
ATGGGTGGGGTGACGTCGTCCATGGCGGCCAAGTTCGCCTTTTTCCCACCGAACCCGCCGTCGTACAAGCTCATCACCGACGAGCACATCGGCCTGCTGCTGCTAAGCCCATTTCCTCACAGAGAAAACGTAGAGGTTCTGAAACTGCCGACTCGCCGCGGCACTGAGATAGTGGCTATTTACATTCGACACCCTTTGGCCACTTCTACTTTGCTCTACTCTCACGGCAACGCCGCCGATCTGGGCCAGATGTACGAGCTCTTCATCGAATTGAGCATCCACTTGAGGGTGAATCTCATGGGGTATGACTATTCGGGGTACGGGCAATCATCTGGAAAGGCAAGTGAGCAGAATACATATGCAGATATTGAAGCTGCATATAAGTGTCTTGAAGAAAGCTATGGTACTAAGCAGGAAGATATCATTCTCTATGGCCAATCTGTTGGAAGTGGCCCGACTTTGGATCTTGCTGCTCGGCTGCCTCAGTTAAGAGCGGTTGTCCTGCATAGTCCCATACTATCTGGTTTGAGAGTCATGTATCCTGTAAAGCGTACATACTGGTTCGACATTTATAAGAATATTGATAAAATTCCACTGGTCAGTTGTCCTGTTCTCATCGTTCATGGGACTGCAGATGAAGTAGTTGATTGCTCTCATGGCAAGCAATTATGGGAACTGTGTAAAGAAAAGTATGAACCACTATGGCTTAAAGGAGGCAACCACTGTGATTTAGAGCTGTATCCCGAGTATATCAGGCATCTCAAGAAGTTCATATCAACTGTGGAGAAGTCTCCTTCCCAGAGATACAGTTCTAGGAGAAGCACAGACCAGTTTGAGCAGCCTCGGAAGAGTACTGATGTTTATGAAGTATCGAGAAAGAGCACTGATCGAAGAGAGAAACCGAGGAAGAGCACTGATCGGCCCGAGAAACTGAAAAACCAGTTCATCAGTGCTGATAAACTAGAAAAGTTAAGAGTATCTTTTGACCATATGGAAAGGTCTCGGAGAAGCGTGGACTGCCATGACAAGTCCAGAAAAAGTGTTGACCACCAACTGGATAGAGCGCGGAAGAGTGTGGATCGATTGGATAGAATACGAACTGGG
>Rubch_LG06.687
ATGGGGGCGGTGACGTCATCAATGGCGGCCAAGTTCGCGTTTTTCCCGCCGCACCCGCCGTCGTACGGGCTGGAGGAGGAGGAGGAGAGCGGGAAGCTGAGGATGACCGGGGTCCCGGCAAGGGCAAACGTCGACGTTTTGAAGCTGCGGACTAAGAGGGGGAACGATGTGGTTGCGGTGTACTTTAAGAACCCGTCGGCGTCGCTCACTGTTCTGCACTCGCATGGTAACGCAGCTGATCTGGGCCAGATGTATGAGCTGTTCAGTGAGCTCAGTCTTCACCTCAGAGTCAACTTGCTGGGGTATGATTATTCTGGGTACGGACAGTCTACTGGGAAGCCAAGTGAGCAAAACACTTATGCAGACGTAGAAGCTGCATATAGATGTCTCGTGGAGAGGTATGGTGCAAAGGAGGAAGATGTAATTTTATACGGGCAATCAGTTGGTAGTGGGCCAACTCTAGATCTAGCAACTCGGTTACCGAGATTGAGGGCGGTGGTTCTTCACAGTCCAATCATGTCTGGCCTTCGAGTCATGTATCCAGTGAAGCGAACATACTGGTTTGACATTTACAAGAACATTGACAAAATACCGTTGGTCAGTTGTCCTGTTTTGGTTATCCATGGGACAGCTGATGATGTTGTGGATTGGTCACATGGCAAGCAACTTTGGGAACACTGTAAGGAGAAGTATGAACCATTGTGGATAAAAGGAGGGAACCATTGTGACTTGGAGCTCTACCCGCAGTACATCAAGCATCTGAAGAAGTTCGTGTCGGCCATTGAGAAGTTTCCACGTCTGAAAAATGGATCTGCGCCAACTACGGATCAACCAGAAAATCCCCGGAGAAGCACTGACATTAGGGAGAAGTCTTGGTCCAACACAGATCATAGAGAGGTTTCCAGACCAAGTACTGACCATAGAGAAAACCCTAGGGTAAGCACAGACTGCAGAGACAAGTCGAGGGCCAGCATTGATAAGAGAGAGAAAACAAGAAAGACTATGGATCATCCTGAAAAGCCAAGTAATAGTGTGGATCAGCCGGAGAAAGCAAGGAATAGCATTGACCGCTTTGGGGAGATGTTCAGATCAGTTGGCTTCTGCAATATTGATTGTTTTAGGCCCACGGCGACCAGTGTA
>Ruboc_01_G05089
ATGGGCAATGTAACGTCTGGTGTGGCTGCAAAGTTTGCGTTTTTTCCACCAGACCCGCCGACCTATGATGTGTCCAAAGACGAAGGAGGCAAGCTTGTGTTCTCGGGAGTCTCGGCTGATAAGAACATGGACGTGCATTTGCTTGAGACCAAAGGAGGAAACAAAGTCGTTGCCACGTTTTGGAAGCACCCTTTTGCCAGGTTCACGATTCTGTACTCGCATGGCAATGCTGCTGATTTGGGTCAGATGCATGAGCTCTTCATTGAGCTCAGGGCTCATCTCCGAGTGAATATCATGAGCTATGATTATTCAGGATATGGAGCATCCAGCGGTAAGCCATCCGAGTTCAACACCTATTACGACATAGAAGCTGTGTACAATTGCTTAAAGAGCGAATATGGAGTAAAGCAAGAAGAGTTGATACTTTACGGCCAATCGGTTGGAAGTGGACCAACACTGCACTTGGGTGCTCGCTTAAAGAAACTGAGAGCGGTTGTTCTTCATAGTGCGATCCTTTCAGGCATACGAGTCTTGTATCCTGTCAAGTTGACGTTTTGGTTCGACATTTTCAAAAATATAGACAAAATACGGCATGTCATCTGTCCGGTGTTAGTTATACATGGAACAGATGATGACATTGTTGATTTGTCCCATGGAAAGCGTTTGTGGGAACTTGCCAAGGAAAAATATGACCCCTTATGGGTCAAGGGTGGAGGCCACTGCAACCTCGAAACGTATCCAGAGTACATTAAGCACTTACGCAAGTTCATAAATGCGATGGAGAAACTCTCACTCTCGGATCAAACGAAGAAAGAACTCACTTCTACCCCAAGTATTGAAGTAAAACACAACAAGTGCTTGAGATTTGGAAAACGA
>Ruboc_01_G22509
ATGGGCGGAGTGACGTCTTCAATCGCAGCCAAATTTGCCTTTTTCCCGCCGAATCCACCTTCTTACAGAGTCATCGCAGACGATTCCTGTGGAGGAAGACTCTACATTCCTGAGGTTCCTAGAAGGGATGACGTGGATGTGCTCAAGCTCAGGACTCGCCGTGGCAATGAAGTCGTCGCCGTCCACGTCAAGCACCCCAAGGCTTCTGTTACTATGCTTTACTCCCATGGAAATGCTGCTGATTTGGGCCAGATGTTCGAGCTTTTTGTTGAATTGAGCGCTCGCCTTCGGGTTAATTTAATGGGCAAAGCAAGTTCAACTGCAAGGGAGTTTATTTTGATCAGCTCCTTGTGTTCTCGAGTTTATCATACTGTCCCAGGCTCTTCTCTTTACCATTGGGTGGCTCCGCCCACGGGTTCCTGCAAATCTCTACCTGCCATTTCTTCTGTTGCAGTAGAGGCTTTAGCAGTGTTGGAAGGCATTATCTTAGCCTCCTCATTATCCTTGACATTAGTGGAAGTTGAATCAGATGCTTCTCAAGTCATTTCTGCTCTTAGCTCCACTAAGAACCTGGTGGTCTGGTATGATTACTCTGGCTATGGGCAGTCAACTGGAAAGGCATCTGAATGTAATACATACGCAGATATTGATGCAGCATATAAATGCCTCAAGGAGCAGTATGGGGTCAAGGATGAACAACTGATATTATATGGTCAATCTGTTGGTAGTGGCCCCACTGTTGATCTTGCTTCACGTATACCAACCTTGAGAGGTGTAGTGTTACACAGTCCCATTTTGTCCGGGCTGAGGGTGTTGTACCCTGTCAAGCGGACATACTGGTTTGATATTTACAAGAATATCGATAAAATTGCAATGGTCAACTGCCCTGTCCTTGTTATACATGGGACAGCAGATGAAGTTGTAGATTCATCCCATGGGAAGCAGCTTTGGGTGCTTTGCAAGGAAAAGTATGAACCGTTGTGGCTTAGTGGAGGTGGACATTGCAATCTTGAGCTTTACCCAGAATTTATTAAACATCTAAAGAAATTTGTACAAAGTCTTGGCAAGTCAAAATCCGCCACAAATGTTTCAAAGAAAAATACAGATAGTGACAGCCAAAGCAAAACAACTGAAACAGGTACTTCAGATTCATTTGAATTAGCTGCAGATCTTCCAGAAGTTTCTAGAAACAGTTTAGATAGTCGACTTGAGAAGTCTAAAAAGTCAAACAAACCTGAGAAGTCTCGGATGAGTACCGACCGAGTTGACACCTTTAGGAGAAGAAAGGGTATGGTGTGG
>Ruboc_04_G02559
ATGGGGTCTGCAACATCGTCCATGGCTGCAAAGTTCGCATTTTTTCCACCAGATCCTCCATCATATAACATACATGTTGATGAACCAACTGGGAAAATGAAGATCTCTGATGTTCATCCCAGAGAAGATGTGGACGTGGTGAAGATCAACACCAAGAAAGGGAATGAGATTGTAGCCTTGTTTGTCAAAAACCCATCTGCTTCACTCACTGTGCTTTACTCTCATGGAAATGCCGCTGATATTGGTCAGATGTACCACATTTTTAGTGAGCTTAGTGTTCATCTGGGTGTCAATCTAATGGGGTATGACTATTCTGGTTATGGACAATCTTCTGGAAAGCCAAGTGAGCAGGACACATATGCAGACATAGAGGCTGCATATAAATGCCTTGAAGAGACTTATGGTGTAAAGGAAGAAGATGTTATATTGTACGGACAGTCAGTTGGAAGTGGACCTACTTTGGAATTGGCTAGTCGTTTGCCTCACTTGAGAGCTGTGGTTCTTCACAGTCCAATACTCTCTGGCCTTCGAGTTATGTACCCTGTTAAGAAGACATACTGGTTCGACATTTACAAGAATATTGATAAAATCCCACTCGTCAATTGCCCGGTTTTGGTAATTCATGGAACTGAAGATGATGTGGTGGATGTCTCCCATGGTAAGCAGCTGTGGGAGCTTAGCAAAGACAAGTATGAACCATTGTGGCTTAAAGGAGGGAACCATTGTAATCTGGAACTCTATCCAGAGTACTTGAGGCATCTCAGGAAGTTCATATCTGCCATTGAGAAGTTACCACGACACCGAAATCTAACTGAACCGAGTCCTCTCAAGACCATAGACAACAAGGACGACAAGGCCAGATCAAGCAGTGGCCAGAAGGACAAGGCTAGGTGGAGCACTGGTCAGCTGAGAGAAAAATCGAGACGGAGCACAGACAATAGAGAGAAATCATCATCAAGAAGCAGCACTTATAGTAAAGAGAAATCGTCGAGAAAGCTGAGTGAGGATCGATCGGGAAAGGCAAGGAATAGCACAGACTCGGATAGAGCAAGAAATAGCTTCGACCGCTTGGGAGATATGGTGAGATCAGTCGGATTGTGCAATGTTGATTGTATGAAGCCGGCGGCATTCGAGGCT
>Ruboc_05_G13809
ATGGGTTGCATGTGCTCTAACTTGGCTGCCAAATTCGCCTTCTTCCCTCCATGTCCGCCCACCTACAAGATCCACAAGCGAGAAAACGACGGCAAGCTCAGCGTCGTAGCCTCCGCCTCCACTTCGACGTCGTTTCCCCTCCCTCACGCCGACGACAACTCCCTCGACGTTTTGCTCATTGACAACAAACGCGGCAGCAAGATTGTTGCTTTCTATCTGAGAAACCCTTATGCTCGCCTCACTCTGCTTTACTCTCATGGCAATGCTGCTGACCTTGGTCAACTCTATGATCTCTTTGTGCAGCTCAAGGTCGCTCTCAGAGTCAATCTCATTGGATATGACTATTCTGGCTATGGAGCCTCTACTGGCAAGCCAAGTGAAGAAAACACGTATGCTGACATAGAGGCAGTATATGAGTGCCTTGAGACCGAGTATGGAGTTAGCCAGGAAGATTTGATCTTGTATGGGCAGTCAGTTGGAAGTGGACCAACACTCCACTTGGCAGCTAAACTGCCAAGACTAAGGGGTGTAGTTCTGCACAGTGCAATTCTCTCCGGCCTTCGTGTTGTCTGCCATGTAAAATTCACATTCTGCTTTGACATTTATAAGAACATCAATAAAATTCGGAAAGTGAAGTGCCCTGTGCTAGTGATACATGGTACAGAAGATGATATTGTGAATTGGTTACATGGCAATGGACTGTGGGAAATGGCAAGGGATCCGTATGAGCCTTTGTGGATTAAAGGAGGTGGGCACTGCAACTTGGAGCTTTACCCTGATTACATCCGCCATCTTTGCAGGTTTATCCAAGAAATGGAGAACATAACCACAGAAATCCGTCTCAAAAAGATTCGGCAGAACATGCGTTCTGCCAACCCAAATGCCCTGAATGTG
>Ruboc_06_G03893
ATGGGTGGGGTGACGTCGTCCATGGCGGCCAAGTTCGCCTTTTTCCCACCGAACCCGCCGTCGTACAAGCTCATCACCGACGAGCACATCGGCCTGTTGCTGCTGAGCCCATTTCCTCACAGAGAAAACGTAGAGGTTCTGAAACTGCCGACTCGCCGCGGCACTGAGATAGTGGCTATTTACATTCGACACCCTTTGGCCACTTCTACTCTGCTCTACTCTCACGGCAACGCTGCCGATCTGGGCCAGATGTACGAGCTCTTCATCGAATTGAGCATCCACTTGAGGGTGAATCTCATGGGGTATGACTATTCGGGGTACGGGCAATCATCTGGAAAGGCAAGTGAGCAGAATACATATGCAGATATTGAAGCTGCATATAAGTGTCTTGAAGAAAGCTATGGTACTAAGCAGGAAGACATCATTCTCTATGGTCAATCTGTTGGAAGTGGTCCGACTTTGGATCTTGCTGCTCGGCTGCCTCAGTTAAGAGCGGTTGTCCTGCATAGTCCCATACTATCTGGTTTGAGAGTCATGTATCCTGTAAAGCGTACATACTGGTTCGACATTTATAAGAATATTGATAAAATTCCACTGGTCAGTTGTCCTGTTCTCATCGTTCATGGGACTGCAGATGAAGTAGTTGATTGCTCTCATGGCAAGCAACTGTGGGAACTGTGTAAAGAGAAGTATGAACCACTATGGCTTAAAGGAGGCAACCACTGTGATTTAGAGCTGTATCCCGAGTATATCAGGCATCTCAAGAAGTTCATATCAACTGTGGAGAAGTCTCCTTCCCAGAGATACAGTTCTAGGAGAAGCACAGACCAGTTTGAGCAGCCTCGGAAGAGTACTGATGTTTATGAAGTTTCGAGAAAGAGCACTGATCGAAGAGAGAAACCGAGGAAGAGCACTGATCGGCCCGAAAAACTGAAAAACCAGTTCATCAGTGCTGATAAACTAGAGAAGTTAAGAGTATCTTTTGACCATATGGAAAGGTCTCGGAGAAGCGTGGACTGCCATGACAAGTCCAGAAAAAGTGTTGACCACCAACTGGATAGAGCGCGGAAGAGTGTGGATCGATTGGATAGAATACGAACTGGG
>Ruboc_06_G04873
ATGGCGGCCAAGTTCGCGTTTTTCCCGCCGCACCCGCCGTCGTACGGGCTGGAGGAGGAGGAGGAGAGCGGGAAGCTGAGGATGACCGGGGTGCCGGCAAGGGCAAACGTCGACGTTTTGAAGCTGCGGACTAAGAGGGGGAACGATGTGGTGGCGGTGTATTTTAAGAACCCGTCGGCGTCGCTCACTGTTCTGCACTCGCATGGTAACGCAGCTGATCTGGGCCAGATGTATGAGCTGTTCAGTGAGCTTAGTCTTCACCTCAGAGTCAACTTGCTGGGGTATGATTATTCTGGGTACGGACAGTCTACTGGGAAGCCAAGTGAGCAAAACACTTATGCAGACGTAGAAGCTGCATATAGATGTCTCGTGGAGAGGTACGGTGCAAAGGAGGAAGATGTAATTTTATATGGGCAATCAGTTGGTAGTGGGCCAACTCTAGATCTAGCAACTCGGTTACTGAGGTTGAGGGCGGTGGTTCTTCACAGTCCAATCATGTCTGGCCTTCGAGTCATGTATCCAGTGAAGCGAACATACTGGTTTGACATTTACAAGAACATTGACAAAATACCGTTGGTCAGTTGTCCTGTTTTGGTTATCCATGGGACAGCTGATGATGTTGTGGATTGGTCACATGGCAAGCAACTTTGGGAACACTGTAAGGAGAAGTATGAACCATTGTGGATAAAAGGAGGGAACCATTGTGACTTGGAGCTCTACCCGCAGTACATCAAGCATCTGAAGAAGTTCGTGTCGGCCATTGAGAAGTTTCCACGTCTAAGAAATGGATCTGCGCCAACTACGGATCAACCAGAAAATCCCCGGAAAAGCACCGACATTAGGGAGAAGTCTTGGTCCAACACAGATCATAGAGAGGTTTCCAGACCAAGTACTGACCATAGAGAAAACCCTAGGGTAAGCACAGACTGCAGAGACAAGTCGAGGGCCAGCACTGATAAGAGAGAGAGAACAAGAAAGACTACGGACCATCCTGAAAAACCAAGTAATAGTGTGGATCAGCCGGAGAAAGCAAGGAATAGCATTGACCGCTTTGGGGAGATGTTCAGATCAGTTGGCTTCTGCAATATTGATTGTTTTAGGCCCACGGCGACCAGTGAGTGCAAAGTTTCATCGAATGAAAATGTAGGTCTACCAGAGACTCAGAGAGGCGTG
