# Supplementary material for: Transcriptomics of long‐term, low oxygen storage coupled with ethylene signaling interference suggests neofunctionalization of hypoxia response pathways in apple ( Malus domestica )
Source: Plant Direct. 2024 Dec 20;8(12):e70025. doi: 10.1002/pld3.70025 (PMC11660084; doi:10.1002/pld3.70025)
Supplement: Supplementary file 2 — Data S2: Homologs of all 606 hypoxia response genes identified in this study across 42 representative species of land plants). [file PLD3-8-e70025-s004.gz › 01-integratedGeneFamilies_dir/412.fna]

>gnl_Ambtr_v1.0_evm_27.model.AmTr_v1.0_scaffold00006.208
ATGGCGTTGAGGAAGGGGAGCCGGGTGGAAGTTAGCAGCGATGAAGATGGCTTCAAGGGTGCCTGGTTCACTGCAACTGTGACGAAAATGGTTGGAAAAACCAGAATCATGGTTGAGTACGATAACCTTGTGAGTGACGATGAGAATGGGCCATTGGTTGAAACTTTGGAGATTGTCAATGTGAGGCCATTGCCTCCCGTTCCTGATACGCCACATGCTTTCTCTCTCTACGAAGAGGTCGATGCTTTCTACAATGATGGCTGGTGGGTCGGGGTGATTTCGAAGGTGGTTGCAGAGGATGGTTCGAAGTATGCTGTGTATTTTAGGAACACTCGCGAAGAGATGATTTTTGAGTTCAATCAGATGAGGGTTCATCAAGATTTCATTGATGGCCATTGGGTCATGGCTTCACAGGGCATCACCCTGTTTGTCTCCCTCGAAACAGGCAGAAGCTTTGCAAATCATCTCTCTCTTTCTCATGAGATTTTGGGCTCTAACTTGAAGGAGCCAGGCCTCTCAAAAGTGTGGATGTTAAAGGCATTGCCTGATTCTTGGCCATTTGCAGTGGTAGACTTCAGCTGGCCATGGAAGCCTGACTCCTGGGCATTTCCCATGGTAGACTTCAGCCCTCCATGGAAGCTTGTTGGGAGGATCTTGGTGCTTTTTAGGGATAGAAGGGCCACTGCATCAATTGCAGGGAAGAAATGGAGAGAGAGGAGGTGGATTCTCTCAACTGAAGCTGACTCCATTGCGTCTACGTCCTCGCCCTGGTGGGGAGGCGAGTTCTCGTCCCCACACAAAAGCCCTCTACAAATATTT
>gnl_Ambtr_v1.0_evm_27.model.AmTr_v1.0_scaffold00050.97
ATGATAGGGAAATGCAAAGTCATGGTTGAATACGATAACATTGTGAGCGATGATAAGAAGCAGCCATTGATTAAAATCACAAATATATTTAATGTGAGGCCATTGCCCCCACCACGTGGTTTCTCTGTCCATGAGGAAGTCGACGCTTTCTGCAACGATGGCTGGTGGGCTGGTGTGATTACGAAGGTAAAGACCAAAGAGTTTGAAGAGTGGAAGATTGATGATGTTAAGTGTCATGGAGCAAAGAAGGCAAAGAAGGGGGGCGATAATGAAGGAACCAAAGAACTTGAAGAAGAGAACAACAGTAGAAAACGTGAAAGAAGATCCCAATTGGACATGCCTGATTTAACCCCAACCAAGGAGGAGGCAAAGAAAGCAAAGATGGGGAAAGATAATGGAAACATAGGTATGGTTGTC
>gnl_Ambtr_v1.0_evm_27.model.AmTr_v1.0_scaffold00050.94
ATGGTTGAATATGATAACATTGTGAGTGATGATAAGAAGCAGCCATTGGATGAATTCACAAATATCTTTAATGTGAGGCCATTGCCCCCACCACATGGTTTCTTTATCTATGAGGAAGTCGACACTTTCTGCAACGATGGCTGGTGGGCTGGTGTGAATACTAAGCTTAGGGTTCATCAAGATTTTGTTGATGGGCATTGTGTCATGCCATCTTCTTCACAGAAATTGCTATTGGTGGAA
>gnl_Ambtr_v1.0_evm_27.model.AmTr_v1.0_scaffold00086.5
ATGATAGGGAAAAAAAAAGTCATACTTGAATATGATAACATTGTGAGTGATGATAAGAAGCAGCCATTGGTTGAAATCACGAATATCTTCAATGTGAGGCCAGTGCCCGCACCACATGGTTTCTCTATCTATGAGGAAGTTGACGCTTTCTGCAATAATGGATGGTGGGCTAGTGTGATTATTAAGGTGAATGCCGAGCGTCCCAAGTACATCATGTATTTA
>gnl_Ambtr_v1.0_evm_27.model.AmTr_v1.0_scaffold00097.3
ATGGCGTTTAGGACGGGGAGCCGAGTCGAAGTTAGCAGAGATGAAAAAGGTGGATGCAAGGGTGCCTGGTTCACTGCATCAGTGGCGAAAATGATGGGGGAAAGCAAAGTCATGGTTAAATACGATAACCTTGTGAGTAATGATAAGAAGCGGCCATTGGTTGAAATCACGAACATCGTCAATGTCAGGCCATTGCCCCCACCGCGTGGTTTCTCTGTCCATGAGGAAGTCGACGCTTTCTGCAACGATGGCTGGTGGGCTGGTGTGATTACGAAGGTGATGGCAGAGGGACCCAAGTACATCGTGTATTTATGGGACTCTGAGAAAGAGATGATTTTTGAGCCTAATCAGCTGAGGGTTCATCAAGATTTCGTTGATGGCCATTGGATCATGCCATCTTCTTCAAAGGTATATGTTCAAGCTCCCATTCTTGTGTTTAATGCAAAACACAATGTTATTCTTTCTTATTCTCACTCAAAAGGGGTCAAGCTTATAGGGTTTGAAATGGATGCTTTCTCT
>gnl_Ambtr_v1.0_evm_27.model.AmTr_v1.0_scaffold00005.40
ATGAGCAAAGGAACAAGGGCGTTTAGGAAGGGGAGCCGGGTCGAAGTTGGCAGTGATGAAGATGGCTTCAAGGGTGCCTGGTTCACTGCAACAGTGACGAAAATGGTTGGAAAGTTCAGAGTTACTGTTGAATACGATAACCTTATGAGTGATGATGAGAAGGGGCCATTAGTTGAAACTGTGGAGGTCCTCAATGTGAGGCCATTGCCCCCTTCTGATACACCTCGTGCTTTCTCTCTCTACGAAGAAGTTGATGCTTTCCACAACGATGGCTGGTGGGTTGGTGTGATTACTAAGGTGATTGCAGAGGGTCCCACGTATATCGTGTATTTTAGGAACTCCGGCGAGGAGATGCTTTTTGAGCTTAATGAGTTGAGGGTTCATCAAGATTTCGTTGATGGGCATTGGGTCCTGGCATCTTCACAGGTATCATATGCAAATGGTGCCCTCACTCTTTCTCTTTCTCTTTCT
>gnl_Aquco_v3.1_Aqcoe2G265400.1
ATGATGGAATTCTCAACACCATCAAGTGGTGGCGGTGGCGATAGTGGTTGTGGTGGTGGTGGTGGTGGTGGAGCACCTTCATTAGAACCAAAACCCACCACCACCACCACCGAATTAATCAATTTTGCAACACCACCAATCACAGAAGGTACATCACGTAGATATGAAATGCAAAAGAGAAGAGATATGAAGACATTCTTACAATACTTGAAAAATCATAAACCCCCTTTACATTTACAAAGATGTGGAGATGAAGAAATTATTGAATTTTTAAAGCATATGGATCAATTTGGTAAGACTAAGTTGCATTTATCTAGTTGTCAATATTTTGGGAAATTTATTAATTATATACCAAAACCACCAGTAATTGTATGTGATTGTCCATTAAAACAAGCTTGGGGTAGTCTTGATTCTTTAGTTGGAAGATTAAGAGCTGCTTTTGAAGAAAATGGTGGGAATCCTGAATTAAATCCTTTTGGTAGTAAAGTTGTTAGAATGTATTTGAAACAAGTTAAACAAGAACAAGCTAAAGCTAGAGGGATACCTTCCGATAAGAAGAGAAGGAAGTCTGGTGTAACATACACGGCATCCCCATATACTGTAGTTGTTACTGAAGGGATACCTGATATCAGTGATGTGGTTGATGGCAGAAATGGTGGTGGTGGTGGTGTTATTTCTAATGCTCGAGGGGTTTTAACTACTCAGGGTATACATTCTGAGAAAATGAGAAAGCAGCCCACAACATTATGTGAATCAACGTCAATAAATGGTGCTCAAATGGTTGATGGCAGTGGTTATGATGGTGGTGGTGGTACTGGTCGTGGAGGTGAAGGTGGTCATAATGGTTCTGATGTTTGTAGTGGTGGTGTTTCTACATTGGTTGCTGGTGGAGTTGTTACGGTAGAAGTAGATGGTGGTGGTGGTATTGGTCGTGGAGGTGAAAGTGGTCATAATGGTCCTGATGTTTGTAGTGGTGGTGTTTCAACATTGGTTGCTGGTGGAGTTGTTACAGTAGAGGTGGCCGTTTCTACTCCTGGTACTGATGGTGTTGTTTCTGTCGAGAAGACAAATATGAGGTTTGTTGCTGGAACACCAGTAGAGGTCAGCATCCGTGATAAACAATGTCCTGGTGCATGGTTCCCAGCAACAATACTCAAGGAAATTGACAGTGGCTTATTCTTGGTTGGGTACCAAAGCTTGAGATTAGGTGATGTGGAGGGTTGTTCAAAAGAGATTGTGGATTCTTTACATATCCGACCTTCCCCCCCTGATAGTTTGCAGAGAAAAGGATTTAATGTATTGGAGAAAGTTGATGTTTATTATGATGGTGGCTGGTGGAGTGGACAAATTGCAGAAGTTCTTGCTAGTAACCGGTACCTTGCCCACTTTAAGCATCAGAAAATTGGGAGGGAATTCAATCTATTTGAACTAAGGCGTCATATGGAATGGGTCAATGGAAAATGGGTCCAAGATTCATTGCAAACAATGGAGCAAAGGTTTATCACAGGAACACCAGTGGAAGTAAGAACTCGTGACAAACGCTGCCATGGTGCTTGGTTTCCAGCGACCATACTCAAGGACTTTGACCATCATCTTTTCTTAGTTGGTTACAAAAGCTTGAGGTTGAGTGACAAGGAAGAGTGTTCAAAAGAGATTGTGGAAGTTCGACATATCCGTCCCTCCCCTCCTGAAATTTTGGAGAAGAAAGAATTTGACGTGTTCGAAAAAGTTGATGCCTATTATGATTGTGGCTGGTGGAGTGGAAAAGTTGCTGAAGTTCTGGCTGGTAACAGGTACATTGTTCACTTTAAGCATCAGATGAAAGGGAGAGAATTTAGTCAGTCTGAACTACGGTGTCATATGGAATGGAGCAACGGAAAATGGCTTCAGGATTCATGGGATATAGACACAAACCGTAATCAAGTTAAAGTCAGCAGTGATCAGGCACACCTTTTACTCAGGTGCAACTCTGCTAATGATGCCAATGAACCAAATACGAGAAAGCAGCAAATCGAACAACTAGCTCCTAAAAGCAACACCTCCGAGATTTCACCTCCTTGCAAGATGCTGATGACAAGAGAAACAATAGAGGCTTCTTTGTTAACAGCTATTCCCGAAAAGGAAATGCCCACCATTTCACATCCAGCACAAGAGTTGAGTGATCATCCCACATCAAATGTCGGTCTAGAGGACAGTGGAAATACTTTAGATTGTGACAGGTTTGGGAGCCATCCAATAATTGATGATTTAAATGTGTCACCTTATACCAGTATTGAAGAAGATCAATGTGGCTCATCGAAAACTCTATTGCAATGCTCAGAACAGAATTTTGGTCTACAATCCCTACCAGATAGCACCGTAAGACCAGATCATCAAAAAACTTCAGATCAGCAGAATTGTAGAAGCGGAGGAACACAGTGGTGCTGCCATGAGATGGCTTCATCCAGAAATCAATACTATGAGAAGCATCTATTGGAGCAGTGGTGCTGCCATGAGATGGCTTCATCCGGAAATCAATACTGTGAGAAGCATCTATTGGAGCAGAACTTTTGTAAAGAAAAGAGAAGGAAGAGGCCAAGAGAACAAAGTTGTGTTTCTGTGGATCTGTTTCAACCTTCAATTTACCAGCAATGCAGTAATGAGCAAGGAACATTTGTTGACTCTAGCTTGTCACCTCCTCCCACTTTTAAAGAAGGCGCACAGTGTGACTCGTCGAAAAGTCAAGTCCAGTTCTTGGAAAATGATCTTGCTGTTCAACCACATAGCAGAAAAAGCTTGGGTGGTCATGACTTAGACACGGAATATAATCATATTGATGTCAGAAGTGACCAGGCACACCTGTTGCTGCTCTGCAACTCTGCTGACATTGCTACTGAATCAAATACGAGACACCAGCGAATTGAGCAACCAACTCCTAGAAGCACCAACAACGAGATTTCGCCACTTTTGGAGATGGTAAAGACAGGAGAAACAACAGCGACTTCATTGGTTTTAATAGAAAATGGCGGACAAGAAATACCCACCGTTCCTAGTCCGTCAGAAGGCTTGAGTTTTCCTGCACCAAGTTTTGGTGTAGATAATGTTTTAGATACTGATTGGTTTGGGAGTGACCCAATTAATGAATCTAGCATATCACCTCCTTCCAATATTAATGATCAATGTGACGCATCTAGAACTCAAGTGCAATGCTCACAAGAGACTCTTACTCTACAATCCCCACTAGAGAAATCAGATCAGCAGAAATGTAGATGTAAACGCGCACGATGGCATTGTTCTGAGATGGCTTTACCTGGAAAACAACTTTGTGAGAAGCATCTACTGGAGCAGCTCATTCGTAATGAAAAGAGAAGGAAGAGAGTGGGCCCATTTTTACCATTGGTCCAGCAACAATGCAGGCGTACGGGAACAGGATGGCGTTGCCATGAGATGGCTTTACCTGAAAAACGTTACTGTGAGAAGCATCAATTAATTAAGGATGTTTATAACGAAAAGAGAAGGAAAAACACAAGAAAGCCAAGTCGTTTTTCAGTGGGTCCATTTCTCCCTTCAGTTCAACAACAATGCAGGCGTACAGGAACAGGATGGCGTTGCCATGAGATGGCTTTACTTGGGAAACGATATTGTGAGAAACATCAATTAGGGAAGGATATTTATAATGAAAAGAGAAGGAAGAAGGAACACACTAGTAATGAAAGCCCCGAGATTGTGAAGATATCAACAATGGAAGGAGTCGGAGTTCAAACTTCAAAGTCAAAGAAACAATTACATGGAAATAGCAACATGGAAGGTGTAGATTTGGAAGGAGGAGCAGAGAGTACAAGCACAAGACCTGAAGACAGG
>gnl_Aquco_v3.1_Aqcoe2G265900.1
ATGGGAGATTTAGATTTGTTCAGCAAAGGAATGGAAGTAGAAGTATGTAGTGATGATGTAGGTTTAAGAGGTGCTTGGTTTACAGCAACTGTTCTTCGATCTAATTTGAAAAAAAACAAAATTTGTGTTGAATATAAAACATTAATTGCAAATGAAAAAGATAATAAACCATTAAGAGAATTTGTTAATGTTGTTAATCTTAGACCAATTCCACCTAGAGAAATTCAAAGAAGTTTTCAATCAAGTGATGAAGTTGATGCTTATCATAATGATGGTTGGTGGGAAGGTGTTGTTATTAAAGTTCTTGATAATTCTAGATATTCTGTTTATTTTAGGTCTGGTAAAGAACAAATTGATTTTAATGAATCTCAATTAAGGATTCATAGAGAATGGGTTAATGGAATTTGGGTTCCACCTATGATGGAGGAGGAAGAGAAGAAGAAGGTAGAAGAATTGCCTTTTTCTCAGCAGAAGAAGCAGGTGGAGAAGAAGAAGAAGAATCAGCAGCAGAAGGTAGAGAAGAAAGAAGAATTGCCTCTGTCTCAGCAGCAGCAGAAGGTAGAGAAGAAGGAAGAATTGCCTCTGTCTCAGCAGCAGCATAAGCAGGTGCAGAAGATGAAGAAGAATCAGAATAAAACATCATCTAAGTTGGAAGTGGAGTTTAATGAGGGGATGCATGTGGAAGTCAGTAGTGATGAAGAAGGTTTTGTTGGTGCCTGGTACACTGCAACAGTTGTCAAAGTCATTGGAAAAAATAGGTTCCTGGTGGAGTACCAAACCCTTAGGACAGATGATGAGAGTGAACTTCTGAAAGAAGAAGTGGATGATCTGCATATCAGGCCTCCCCCACCTGAAGTTCCACAAGTTGACAGTTTCAGTCGGCTTGAAGAAGTTGATGCTATGTACCATGATGGATGGTGGGTGGGTGTGATTTCCAAAGTTCTTGGTAACTCAAGGTACATTGTCTACTTCAGGGAAGGTAATGAGGAAATAGAGTTTGGCTCTTCTCAGTTGAGGCTTCATCAGGACTGGATTAATGGAAAGTGGCTCAGACTTTCAGAGGCGTTATTGCGAGAGGTGAAGGAAGTA
>gnl_Aquco_v3.1_Aqcoe2G265800.1
ATGGAGGAAACACAGTTCATCAAAGGAATGGAAGTAGAAGTATGTAGTGATGATGTAGGTTTAAGAGGTGCTTGGTTTACAGCAACAGTTATTCGAGCAAATCAAAAGAGAAAATTACCAGCAAGAACAAAAAAAGGGAATCAAAGCAATGAGATTGAGAGAGAAAAAGTATATGTGGAATATCATACTTTAGTAGCAAATGAAAAGAGTAGTAAACCATTGAGAGAATATGTAGATTCAATTTATCTTAGACCAATACCACCTCGAGAAGTTTATCACAGTTTTCAATCTAGTGATGAAGTTGATGCTTATTATCATGATGGTTGGTGGGAAGGAATTGTGATTAGAGTTGTTGAGAATTCTAGGTATGTTGTTTACTTTAGGTCTGGGAAGGAAGAGATTGAGTTTGGTCAGTCTGATTTGAGGATTCATAGGGAATGGGTTAAGGGTTTGTGGAAGCCTCCAATGTTGGAGGAGAAGGTCGAGGAAGACGCAGATGTGTCGTTGGTTCCAGATATGGAGGACAAGGCAGAGAAGCTGCAGGAGAAACAGATCAATCTTGAAGATGGTTCTGTACAAGCTTTTGATGTCCAGGCCTCTGCACCTGACAAAGCCAATGACAAAACTATTACTAGTCTCGCGTACAATACATCTGTGCCCAAGGATAAAGACAGAGAACATAATGAAGTTGATGGTAGAAGATCTGATCAGGCAAACCTGTCACTTGTCTACAACACAGCTGATGCAGCTAATGAATCAAATACAAGAATGGAAAATATCAAACGACCAACTCCTGAAAGCAACAAGATTTCACAATCTTGCAAGAAGTTAAAGGAAAGTGAAGTGACAGAGGGTTGCTCGTTCGTAAATATAGATATCAATGAAACGTTACCCTCCACAAGTCCATTAGAAGAGTTGACTGATCATCCTGCACGGAGTATTGATCGAACGAGTATCAGTTGTGTTTTGAATTTTGACGGGTATTGGAGTCACCCAGCACTTAGTGAGTTTAGCTCGTCAGCCCTTGCCAATATAGGAGAAAAAGAATGTGAGTCTTCTAAACCTCAAGTGGAGTGCTCGCAAGAGAATATTGCTGATCAGTCCACCCCATATAGCAGCCAATGCCCAGATCTGTTGGAGCAGGAAGGTTGTAACAAAAAGAGGAGGAGGGGGCCCAGAAAACAAAGTCAATTTTTATTGGATCCTCTTTTACCTTCAGGTGATATGCGATGCAGGCGTACAGGAAAAGGATGGCGTTGTCGCGAGATGGCTTTATCTGAAAAAATATACTGTGAGAAACATCAATTGGAGCAGGTTTTACACAACAAAAGGAGAAGGAAAGGTCCAAAAAAGGAAAGTCGTTTTGCCATGGATCCTCTTCTACCTTCAGGTCATCCACAATGCAGGCGTAGTGGCAAAGGATGGCGTTGCTCCGAGATGGCTTTACTTCAAAAAATATACTGTGAGAAACATCAATTAGAGCAAGACACTTATAATGAAAAGAGAAGGAAGAGACGAAGAGAACAAATCAGTTTAGTCGCTTGTGACAGTGAGAAGAGTAGTCAATTTAATAGCGATGATCCTCTCCCTTCAGATGACCAGCAATGCAGTGGAGTCGTAAGAGATGATACCAACCAACGTAAAGGAGAAATAGGAGGACATGAAACTGCCAATTTGAAAACAAGAGGGCATTCAGAAGAAATGCTTCCAGAAGCTTCAGCAAAGGGTGAACAGGCAACTGCCAATTTGGAAACAAGAGGGCAATCAGAAGAAATGCTTTCAGAAGCTCCAGCGAAGGGTGAACAAACAACTGCCAATTTGGAAACAAGAGGGCAATCAGAAGAAATGCTTTCAGAAGCTCCAGCGAAGGGTGAACAAGCAACTGCCAATTTGGAAACCGGAATACAATTAGAAGAAATGGTTTCAGAAGCTTCAGCACAAGATCCATTTTTAGGCATTGCTCTCGAGTTTCATCGTCAGACTCCACTGCGGTATCCTCTTTGGGGACCT
>gnl_Aquco_v3.1_Aqcoe2G265000.1
ATGGTGGAATTTGTTGTAGGAGAAAGAGTTGAAGTTACAGATGAAGAGTTTAATAAGGGGTCATGGTATTCAGCTATAGTTACTGGAAATTTTATTAAAGATGGCAAGAAGAAGATATTGATAGAATATGATAAGTTAAAGGCTGATGAAAAGGGTTTGAATCCTTTTGAAGATTTTGTTGATGTGCATTTAGTTAGACCTCAACCACCCCTTCAAGAACAAATCAATGGAGTTTTTAAAGTAAACCAAGTTGTTGATGTTATCTTTGGAACAGGTTGGTGGAAAGGGAAAATTACTAGGGTTCTTGAGGATTCGAGATATGTCGTCGCAATGGAGTCCCTTGCTTTGGACACAATGGAATTTAGCCTTGATGAGTTGAGAATTCACCATGATTGGTTTAATGGGAACTGGATTACTCCCCAAGTTCAGGACATAAACACGAACCTCAATCAAAGTGATGCCAAAACAACTGATCAAGCACAGCTGTGGCAAGTCAGCAACACTGTAAGTATTGACATACCTAACAAATTAAATACAATAACATGGAACATCAAAGATTCTACTCCTAAAAGATGCACCAATTTTTCACCACCATGTGAGAAGTTAACAAATGAAGCAGCAGAAGAAAACACCCTTTCTCTAATAGGACAGCCTGAATCAACCACAAAGGGAGAAGAAGTTTCTCTCCAAACGAAGAAAGACAAATGTCAGATGGCTGAAACCGCACCCATAGATCGAGAAAATGATGTTGTTTTCCAGTACTGCAACTGTGATGAGGTAACTTTGAATAATGGAAATTTACCTTTTACCAAGTCCATAGAAGATGGAGAAGATGTTAGGCAGGATCACAATGATGAAGAGACGACTTTGGAGAGTGAAGAGCTGCCCTTTACCATGGACATAAAAGATGGAGAAAATGAGGTTATTACACAAGATCACAGCTGTGAAGATGTAATTATGGTGGATGGAAAGCGGAAATCTCCCAAGGCTGTTGAAGACAGAATAAAGGAGGCTTTCATGAAGGATCACAACTACAATGAGGTCATGGACTCAAACCGTCAAGATGTTGTTGCTAAAGCTAATCAGGCTCAGCCATCACAAGTTGAAAAAATGTTTGCAGCCGACACTGGCAATGAATCAAATACAAGAAAGAGGAAAATTCTCGAAAAGAAAGCAAAGAAGAAGATTGTCAAAGTTACAAGGAGGAAATTTACCAGCACCATAGAAGATGGAGAAAACGAAGATGCTCATCTGGGTCATAACAGTAACGAGGCGATCTTAGAGGATGGAAATGTGTCCTCTACCAAGGACGTTGAAGATGGAGAAAGTGAACGTGTCGTAAAGGATGACAATTGTGACAAAGTGGCTTTGGGGAATGAAGATGTGTCTTTTGCAGAGGTTGAAGAAATTAGAGAAATTGAGACTGTTATGCGGAATCAAAATTCTGATGAAGCGACTTTAGGGTACAGAAGCTGGCCCTTTAGAAAGAGCTCTTCTATGTGGAAGTTTGTGGAATCGAAGAAAATATTCCAAGCAATGCCTCAGCAGCCACATTTCCTTCCCTTGCATGAACTGAATGATTTTCTTCGTGAAGGACAAGCTTTTGGTTTGACTTTAAGCTTTGTCGATATGGTTGACAAAATAAGAAGGACAAAATTTGATGAACCTAAGAGCAAATTAGACAGCAAAGCAAACACTCTTACTCAGTTTGAAACCTTTGGATTCAATGTTGAACCAGTACGAGCGCGAGTGGAAGAGCTTATAAGACTCAAAGATAACCAAGTAAAGCTTGATGGAACTTTGAAGGAATTTGAAGAGAAGTTTAGTAAGGAAAAGCATGAGGAAGATTCGCAAAAGGCAAAACTCAATGAAATTGATGAGAAACTTAGGAAGCTTAATGAATTGTTCAACCAAATAAACAAGAAGCGGCAAATGACGGAGATGAAAAGGCAGTCCATAAGCTCTAGCATTGCTGCATTACAAAGGGAGCATTGTGAGATTGAGGAAAAAATTCAGGGTGCAAAACATGATTTTACTCAAATAGCTACAGCCCCATGGTCTTCTCTG
>gnl_Aquco_v3.1_Aqcoe2G265600.1
ATGCGGTCTCCTACTAAATATCCAACGCCGGCGGCAAGTGAAATGCAGCAAACAATGAAATCGAGGTTTTTCGTTGGAACATCTGTAGAAGTCAGTCTTCCTGATAAAGAATGGCATGGTGTTTGGTTTCCAGCAACAATACTCAAGGAAATTGACCATGACTTCTTCTTGGTTGGGTACCAAAGCTTGGGATTAGATGACAAAGAGGGTTGTTTGAAAGAGGTTACTGATGCTGTACATATCCGACCCTCTCCACCTGAAAATTCTGACAGGAAGGTGTTTGCTGTGTCGGAGAAAGTTGAAGTCTATTACGATTGTAGCTGGTGGAGTGGACAAGTTAAAGACATTCTTCCTGGTAAACGATACATAATCTGGTTTAACCGTCAGAAGGAAAGGAGAGAATTCAGTCATTTTGAGCTAAGATTTCACATGGAGTGGATCAATGGGAAATGGATTCATGATGCAAAGCAAACAGAAGAGCTAAGGTTTAATAGGGGAACACCAGTAGAAGTCAGCCTTCCTGATAAAATTTGTCGTGGTGCTTGGTTCCCAGCCACAGTACTTGAGGAAGTTGAGAATGGCTTATTCTGTGTTCAGTACAATATCTCAAGATTAGGTGACAATGAGGAGTGTTTGAACGACATTGTGGCTGCGCAACAGATTCGACCATCCCCGCCTGAGGACAGGAATGAAAGAATTTTTGCTGTGTTAGAAGACGTGGATGTCTTCTTTGATTGTGTCTGGTGGGAAGGAAACGTTACTGAAGTTCTTACTGGTAATGAGTACAATATAAGCTTTAAGCATGAGAAGAAACAGAGACAATTCGATGAATCTGAACTTAGGTCTCATATGATTTGGATCAATGGAAATTGGGTCCAAAATTTACAGGATAAAAACACGGAATGTCATCAAGGTAATGTCCGAAACACTGATCAGCAGCAGTTGCAAGTTGGCAATGCTGCTAATAAATCAAATAGGAGAAAAAGAAAGATCAAACAATGGCCTCGTGAACCTGGCAAACACTTAAAGAGAAGAGGCATGTCTGAAGGAACAATGCCAGACAGAACCATGATTGGGTCAGGGACATCTATTGGTCTAGTCACCCCAAGCCCAAAGGCAGAAGAAGCTCTTATTGAGAAAAAGAACGACATAAGTCAGAATTTGATTGAGGTCTTTGTAAGTCCATCAGAAGGATTCAGTTTTAACCCCCGGAAAGGATTTGGTAAAGAAAAATTTAGTAGAGTTTTAGATTGCTACATGTCTGGTATCGACTCTAGCTTGTCATCTCCTTCGAAAATCAAGGGCGGAGAACAATATGACTTCTATGAAACTCCAGTCCAGTTCTTGCAGAAAAGTCATCTTGCTCAGTCCCCACCTCAGACAACCAAAGGCTTGGCTGATGATGAGATCCAACAACAGAGAGGGGAGAGAGAAAAAGGAATTACCACCACTCTGGACACAAGAGGGCAGTCGAAAGAAATTGTTACAGAAGCTTCATACAAAGATCCAATATACACAACTCCCAGTACAGAAATGACTGAACTAGCTCAAACAGAATATACATCAGAAAATACTGAGATGATTGCGACAGAAGGATTGAGCAACATCGAAGATTTGCAACCTTTATCTATGTGTTCTGAGGAATCGAACTGGCCTGCAATGAAAGATAAGCAGGATATCCAACACCAGAGAGGAGAATTTGAAAAAGAAACCACCACCATTTTGGAAATGGGAGAACAGTCAAAAGAAATGGTTTCAGAAGCTTTTGTAGAAGATCCAATGAACAAAATTCCCAGCATAAAAATCGCTGAAGTAGTTCAAACAGAACAGAATGAAACATTGAGCAGCATTGAAGATTTGCAGCCTCTTTCTATGTGCTCTGAAGGAGTTTTACCTGATAACGGACTTGCGTCTCATTCCAACATGCCAATCACCTCAGGAGAAGTGTCAATGGGGGGCCGAGAACTACAAAATTCTTCGTATGTATCTAAGTGTTCCACGAGTCTCGAGCATTGTACCAAGGCAGTAGATGATGTACCAAATAAGAGTGGTGTGCATGAAAATAGAGATCCAATGAACAAAACTACCAGTATAGCAATCGCCGAAGTAATTCAAACAGAGTGTACATCAGGAAGGACTGAGATTACTGTGACTGAACCATTGAGCAGCATTGAAGATTTGCAGCCTCTTTCTATGTGCTCTGAAGATGGAGTTTTATCTGATAACGGACTTCCATCTCATTCCACCATGCCAATCACCTCAAGAGAAGTGTCAATGTGGGGCCGAGAAGTACAAAATTCTTCGTATGTATCTAATTGTTCCACGAGTCGCGAGCATTGTACTAAGGCAGTAGAAGATGTACCAAATAAGACTGGTGTGCATGAAAATAGAGATCCAATGAACAAAACTCCCAGCATAGAAATCGCTGAAGTAGTTCAAAAAGAATGTACATCAAGGACAGAAATGATTGTGACTGAAACTTTGAGCAGCATTGAAGATTTGCAACCTCTATCTATGTGCTCTGAAGATTTGTATTGTTCTGCGAGGAAAGATAACAAACTTTCACCTGATAACAGACTTGCATCTCATTCCAACATGCCAGTCACTTCAAGAGAAGTGTCAATAGAGGGTCGAGAAGTACAAAATTCTCCATATGTATCTAAGTGTTTGATGAGTAGCCAGGATTGTACCAAGACGGTAGAAGATGTACCAAACAAGATTGGTATGCATGAAAATAGAGATCCAATGAACAAAACTCCCAGCATAGAAATCGCTGAAGTAGTTCAAATAGATTGTACATCAGGAAGGACTGATATTATTGTGACTGAAACATTGAGCAGCATTGAAGATTTGCAACCTCTATCTATGTGCTCTGAAGATTTGTCCTGTCCTGCAAAGAAAGATAACAGTGTTGCACCCGATAACGAACTTGCATCTCATCCCAACATGCCAGTCACCTCAAGAGAAGTGTCAATGTGGGGCCAAGAAGTACACAATTCTTCGTATGTATCCAAGTGTTCCATGAGTCACAAGCATTGTAACAAGGCAGTTGAAGAGGTACCATATAGGACTGGTATGCATGAAAATAGAGGCGAGGTTACTCTGGAGAACAGAAATCTGCCCTTTGTCAAGAGCTATTCTTTTTGGGAGAATTTAGACTCCAGGGATGTAATCCATTTCCAACGCCCACATTTCCGACCCTTGCTAGAAAGTGATGAGTGGCTTTGTGAAGGTCAAGCTCTAGGATATATGCTAAGCTTTGTCGACATTGTAGAAAGTATAAGCAAGGCCCGATTTAATGTACCTAAGAGCGATCTTCAAAAGATATTAAAAGCTCTTGTCGATTTGAAGCCCTTCGGTTTTAATGTTCACCCAGTTTGTGCCCGAGTGGAAGAGTTACTTGGAGTCCAAGATAAAGTAGTACAACTTGATGAGAAGTTGAAGGAAATTGAAGGGAAACTTATCAAGGAGACATATGTAGAAGAATCACAGAACTCAGAAGTCAATGAAGTCAACAATGAACTTCTGAAGCTTCAAGAATCCATCAACGAACTTAACAACGAGCAAGAAAAGGTTATAATGGAACTGCAGACCAAAGGTTCTAGCATCGTTGAAATGCAGAAGAGGTTTCACGAGATCAAGAATGATATTTATGCCGTTAATCTTGATTTTGATCGCGTAGCTGCAGCACCTTGG
>gnl_Aquco_v3.1_Aqcoe2G265700.1
ATGAAGCCAACGTTTATTGCTGGAACATCTGTTGAAGTCAACCTTCGCGATGAACAATGCCATGGTGCATGGTTTCCAGCAACAATACTCAAGGACATTGACCATGAATTATTCTTGGTTGGATACCAAAGCTTGAGATTCAAGGAGGGCTGTTCAAAGGAGGTTATCAATGCAACACATATCCGACCCTCCCCTCCTGAAAATTTTGATTGGAAAGTGTTTGCTGTGTCGGAGAAAGTTGATGTTTATTACGATTGTGGGTGGTGGAGTGGACAAGTTAAAGAAGTTCTTCCTGGCAACCAGTATATAGTCTTGTTTAACCATCAGAAGAAAGCGAGAGAATTCAACCATTTTGAACTGAGGTGTCACATGGAATGGATCAATGGAAGATGGGTTCAAGATCCATGGCCAACAAAGGAGTCAAAGTTTATCACAGGAATGGCAGTAGAAGTCAGCATTCATGATAAACGTTATCATGGTGCTTGGTTCCCAGCGACTATACTCAAGAAATATGACCACAACTCTTTCTTGATTGGCTACCACAGCTTGAGGTTGAGCAATGAGGTTGAATGCTCGAAAGAAATTTTGGATGCTCAACATATGCGACCATCCCCTCCTGAAAGTTTTGAGGGTAAAGAATTTGTTGAATCAGAAAAAGTTGATGCTTATTACGATTGTGGCTGGTGGAATGGTAAAGTTACCAAAGTTCTTGGCACTAACCGCTACATTGTGCAGTTTGAGCATCAGAACATAGAAAGGGAATTTAACCACTTTGAACTAAGGTGTCATATGGAATGGATCAGCGGAAAATGGGTTCAAGATTCATGGGATATAGAAGAAACACCTAATCAGTGTGATGTTGATAAGATTGATCTGCCACAGCTATCACAAGTTTGCAATACCTCTGTAGGTATTGATATTGCTAATGAATCATATAAAAGTAAGAGGAAGATCCAAGAGTTCCCTTCAGAGCCTTGCCAGAAGTTAAAGAAAGGAGAAGCTGCAGAGACGTCCACTCTTATACCAGATCTTCAAAGAAAAATGCCTGCAAGAACCATGAGTGAGTCAGGGCCGTCTTTTGACTTATCCACACCAACCACTACGGAGGAAAAGGCTCTTCCTCGAAACAAGAAGGACATAAGTCGAAATTTAAATGATATATTTTCTAGTCCATCAGAAGGGTTGAGTGATCCTCCTAGACTCTGTTTTGGTCAAGAGAAAAGTACAAATGTTATAGATTGTGAAAACTCTGGTAATCCCCAAACATTAAGGGACTCTAGCTTGTCACCTCTTTCTGCAATCGAAGGAGTATACTGTGACTTGTCCAGAACTCAAGTCCAACTCTTGCAAAAGACTCTTCAAGTTCAACCACATTGTACAAATAGCTTGCACGGTGATGTAATCAAACAACTGAATGAAGGGGTTGGAAACCAAACAGCTGAAGGAGTTTCACCTGATAATGAGCTTGCATCCCAGTCTAACATGAGAATCACGTTGAGAGAACCATCAGCCAAAGGCCCTGAAGTTCAAATTTCCATGAGTTTGGAAGATGGGAAAACTGAGACTCAAATGCCAGGGTTCTTATTGTTTAATAACAACATTGATGAGGTGACTATGGAGAATCAAAACTTGCCATTTATTAAGAGAAATCCCGTGTGGCAGGATTTGGAGGCTATGGGAATATTCCGTTCAATTCCCCAACTACCACATTTTCGTCCGTTAGAGCAACTGAGTGAGTTCCTCCGTGAAGGACAAGCTGTAGGTTACATGCTTAGCTATGCAATAATTGCAGACAAAGCAAGCAAGGCACAAGTTGATGAACCTAGGATTTCCCTTGAAAGCAAATTAAATGCTCTTCTCGATTTGGAACTCCTTGGATTCTATGTTCAACCAATACGAGCTCGTCTAGAGGAGTTGCTAAGAGTAAAAGACTGCCGAGTACAGCTTGCTGTGGAGTTGAAGCAAGTTGAAGAGAAGATCATGAAGGGGGAAAACGAAAAAGAATCACTGGAGTCAGAACTCGAAAAATTTGATAAGAAAATTAACGACTTTCAAGAATTTATCATCCAGTTGAATAAGCAGAGACAAATGATTTTCATGGAAAAACAGAACAAAGGCCTTAGCATTGATGAATTACAACAAAAGATTTGTGAGACTGAGGAAGAAATTCACGGAATTAAACTACAGTTTGCTCATGCCGCCGCAGCCCCTTGG
>gnl_Aquco_v3.1_Aqcoe6G045600.1
ATGGCGAAGAACAAGTTAGAGTTCATAACAGGGCAAGAAGTTGAGGTGAAAACAATTGAGAAAAGAATTGAAGAAATATGGTCTGTTGGGAAGATTATAGGAGTATCAGAAGACAAGACAAAGAGAAACAAGTATCTTATTGAGTACCCAACTTCTGTTAATACCCCTTTAGCAGATTTCATTCCTCATTGTCGTTTAAGACCTCTACCACCACCACCAATAACAAGTCAAGAGACTATGAATCAACAGTTTCAGTTAAATGAAGTGGTTGATGCATTCTATAATGATGGATGGTGGAAAGGAGTTGTGAGTAAGATTCCTAATGATGAGGATTCTTCATGTTATACTGTATTCTTCAAAGATGAACAAAAGGAAATGTTGATTGAAAGATCTATT
>gnl_Aquco_v3.1_Aqcoe6G045200.1
ATGAAGTGGAAATTTAACTTTATCAAAGGACAAGAGGTAGAGGTAATTTGTAAAGAAGAAGGACTAGAAGATTGTTTCTTTGTTGGAACAATTATAAGCATATCAAATCAGAAGAAAAAGAAGAACAAATATCGTTTTGAGTACAAAACTTTACTTGATGAAACTGAGACAAAACCATTGAGAGAATATGTTCATTATACTAGTTTAAGACCTGCACCACCTCAAGTTCAAACTAGTCCAACCTATGAATTAAACATGCATTCTACAATGATGGATGGAGTGATCAGTAAGATTCGTAATGCTGATTCTTTGAAGTACACAGTATTTTTTAAACACCATGACGATGAAATGGAGTTCGAATGTTGCGATTTAAGAAGTCATTATGATTGGATTGATGTAAAGTGGGCTTCTTCTAAAAACAAGGTATATCTGCTCATTGATGCTTGTAATTTAATGTTGCCTATTACTGTAAAATTCCAAAGCTTGCGCGACATATGTAAATTT
>gnl_Aquco_v3.1_Aqcoe6G030700.1
ATGAAGAAGAGTGATGAGAATTTCATTGAAGGGCAACAAGTAGAGGTAACAAGTGATAATGATTCATCATGGTATATTGCAACAATAATAATTATAAACACAGCATTAGCAAAGTCAAAGGAAGAGCAGAAAGTTTTAGTTGAGTATAGAAACTTAGTTGATGCTAAAGATAGAAACAATTCATTAAGAGAATATGTTGATTTGGTTCGTTTAAGACCAATTCCACCTAAAGAAACAACTTTTAGAAGATTTTATCTAAATGAAGAGGTTGATGCTTATTTTCATGATGGTTGGTGGAAAGGGGTTGTAACTAAGATTTCTACTCAAGGTTCAAGTTTAAAATATTCTGTTTTTTTTAATTCTACAAATGAGGTATTGGAGTTTCAACAGTCGGATTTAAGAACTCATCTTGAATGGATTGGAGATAAATGGGTTTGTTGTTCTAATCGGGTAATAGGAGAAGCAGTGGAGGTTAGACTTGATGACGAAACTTGTCATGGTGCTTGGTTCCCGGCGACCATACTGAAAAGAATTAGCGATTATTCTGTCTTGGTTGCTTACAAGAGGTTGCGGTTTGGTGAAGTGGTTGAGCAGTTGACTGAGATTATTGATTCTCTACATGTACGGCCTTCTCCTCCTCTCAGTTCAGATAGCAAAAACTTTGATGTGTTGGAAAAAGTGGACGCTTTTTATGATTTTGGCTGGTGGACTGGAGTGATTACTAAAGTTCTTCCTAATGACAAATACATAGTCTTCTTCAAGCATCAGAACGAAGAGAAAGAGTTCTCCCGGTCAGATCTCAGACTTCATATGGACTGGATAGAAGCCAAAATATGGTTTCTGAATCCCAAAGAAACAGATGTCCCAACACAGAATGAAGCAAGTGTCCAAGCTCTTACTCCAACAGGCAACTTTTCTTGTAGGAGCGAGATAGCAACTCCACAAACTCCAACTGGAACTAGAGACGTCCTGTCGAACGATAATCTATCTTCAATAAGCTTTTGTGGAAGGATGGATGATCAATCAATTTGTAACAAAACAGATTCTAGAAGCAATGGTGGGGTAGGACCATTCAAGATAGTAAGGGAAGGAGAAACAACACAAACTCACACTTGCATAAAAGCATGCCATGCAAGAGAAGCAGTTCTTACACAGGAGAATAAATCACGGGGAGTAGGAGGGGTGCATACTCAAGAAGAGGTCCTAAAAAGGAAAAGAGGACGACCGCCAGGTTCAGGTAATAAAAAGAAGAGAGAGCTCACAAAGATTCTGGGAACGACATCTCAATCAAAAGGTCATGAAAATGAATCTGCCAGCAAAGAAATGACAGATGTTCTGAGAGAATCTTCACCATCATTGAGTGAAATTGCGGAAGCGAATCAAGCTGTTTCTGTTCTCTTGGAGAAATCCAGTTCATATTCCGCAAAAGACGTTGGAGCTCCTAGTGAAGAAATAACATTTGTTCAGACAGAACCAACACAATTGTTGAGCCATACTGCAGGGAAGACCCAACTAAGCTTTGAAAATTCCAATGCTTCTCAAGTGGAAGTCAATGGAGGAGCCGATAATGAACTTGCCAGCGAAGGAATGATGGTCGTTCAGACAGAGTTGACACAAGTGTTGAGCTATACTGCAGGAAAACAACTACTCTTTGAATATTCTAGTTCTCCTGCAGTGAAAGTCAATGGAGGAGTCTCAACTGATAATCAGCTGATGCCGGATGAGGCTAGCACTCTAGTAGATGTATCGATGGAGGGCCATGCTCTCCCGGAGTCAACAAATGTCGTTGGGAGTTTGATTATGGAAGAATGTATGACTTATGATGACCAATATCAATTTGATAATGCAAGTGGAGATGAAAGTGTCCTACCCTCAGCCAATATCACAGCAAACAAAATTTCATCTCCAGAACAGGATGAAGGACATTCACCTCCACAAGGCACTAGCTTGCCTTTCACCAAGAGTTCACTTATGTGGGGAGTTCTGGATTCTATGGAAGTCTTTCAGTTAATGCCACAAAATCCACATTTCCTCCCCCTCAAAAAATACAATGAAGAGCTTCGTGAAGGACTTGCTGTAGGGAGCATGTTGAATTTTGCCAACTTGGTGGAAAGAATATGGAAGGCAAAACTTGACGAACCTAAAAGCTTTTTCGAAAATAAGTTTAAGGTGCTTATGGATTTGGAAGATCTTGGATTCACAGTTCAGCCAGTACGAATGCGATTGGAAGAGTTACGAAATATGAAAGATAGCTATAAAGATTTTGATGACAAGTCTAAGACAGCTGATCTACTGGTCACTGAAGGAAAACGCAAAGATTGCGAGCTACAAGAGTCCATCAGTCAATTGCACGTGAAACTGCAAGCCCTTGTGAAGGAAAAGGAGATGAATGACTCTAATGTTGCTGAACTACAAAGGACAGCAGATGCAATTAAAGAAAAACTTCATGGTGTTAGACATAATTTTGATAGCATGGTTGCATGCAAAAGTATGTTG
>gnl_Aquco_v3.1_Aqcoe6G045700.1
ATGATGATGATGATGGAGATGAAGGGGAAAGATTTTAAAAAAGGGCAAGAAGTAGAAGTAACTACTGATGAAGAAGGATTTGAAGATTCATGGTATGTTGCTACTATACTTAGAAAATCATTCTCGAAGAATAAATACAAAGTTAAGTATTTTGGTTTATTAAATGATGATGAATCAGAACCATTGACAGAATATGTTGAGATTTATAATATAAGACCACTTCCGCCTAAAGAGACTGTTAGAGTTACTCAATCATTTGAGTTAAATCAAGAAGTTGATGCCTTTCTTAATGATGGATGGTGGAAAGGAGTTATTCATGGAGTTATTATTGAGGGTTTAAAGTTTTCTGTGTTTTTTCCACCTACAAAAGAGATATTGGAGTTTGATCAAACAGACTTGAGAGCTCACATTGATTGGATTGATGGGAAATGGGTATCTCAAAACCAAGTCTTATTTGAGGAAACGGCGGTTATCACAGACAATCATGGAAGTTTCCTGGATATTAATCTTACAGGGAACTCTGTTTGTAGCATTGATATGGACATGTCACAATCTCCACGTGCAGTCAGGAAGAACTTGTGGGAGGAAGGTGTGACTCTTTCCAAAAACATGCAAGGAAGAAAGGATCAGCCAATCACTGAAATCATAGACTCACCTAGTGATGGTCTAGATTCAAGCCAGAAATATATGAAGCATTCAGTTCAGAAAAGCTCAGCTGAGGTTGAAGGACCTTTCAAGAAGTTAAGGTGTGGAGAAGCAACAGAAGCTCCCTCGTGCATCAAAACATGCAATTCAAAAGGAACCTCGACAGAAAGCCATATTGATGCACCGTCTTTCCTCTCTTCAACCACAAAAGGAAAAAGAAAGAAATTTCAAAGTAAAAGTGCTGTAAATCCTATTTCCTCCGAATCTAGTCCTCAGCTTCATTCAGATTTTATAGAAGCAGAACACTCCGAGGTTTTAGATGTTGCGAATCAACCAAATTTCTTAGAAAAGGAAAGAAGAAGACCATCAGGTTCAGATAAAAAGCAGGAGAGAGTAGGAGCTGCGGGTAACCAAACAATGAGCCAAAAAAGGAAAAGAGGACAGCCGCCAGGTTCAGGTCCTGAAAATGGTTTTTCCAGCAAAGAAGTAACTGATGTTCAGACAGAATGTACGCCATTGCGGAGTGACATTGCAGAAGACCATCTACCGCTTTCTATGTTCCTTACAAAATCCAGTTCTCATGTAGTGGAAGACATTGAAGGAGTGGTGGACAAACAAATTGTGAATGTCTCCGAAAGGAGAAGTGAGCAAATCAAAGGTTCAAGGGAAAAAACATCAGTAATAGAACTCGAACATGAAGCTGCCAGTGAAGAATTGCCAGTTCTGAAGGAATGTACTCAGCCGACATTTACTGCAGAAGAGTGTCAACCTCTTTCTCCATGTTCTGAAAAGTCAAATTCTCTTGCATTGAACGAAAATGGAGGCGTTTTACCTGATAATCAGCGTATACAGAACGATGCTATGAATCAGATAGACGTGTCAATGGAGAGCCTGGTACTTCCGCATTCATCAAATGTGACTGAGAGTTCTTCTTTGCTACATACAACTTTTGAGGACAAAAGTCACTACGACAACGTAAGTGGAGATGAAAGAGACCTAATCTTGGGTGATATCACAGCAAACACATGTTCATTTCCGAAGCAACAGGATGAGGGTCTTTTCTCTCTACCTGATGAAAGCTTGCCCTTTGTGAAGCACCCAGATTTATGGGAATCTGTTGAGTCTCTTGAAGTCTTCCAAAGAATGCCGCAAAAACCACATTTTCGGCCTCTAAAACAATACGAGGAAGAGACTCGTGAAGGATATGCTATAGCAAACATGTTGAACTTTGCCAATTTAGTGCAAAAAACTTTGAAGGCAAAACTTGATGAGCCTAGAAGCGTGTATGAAAGCAGGTTGAAGATACTCGCTGATTTGGAAGAGCACGGCTTTACAGTTCAGCCAATACGAGCTGTATTGGAAGGAATTCTAAACATGAAAGCTAGCTACACTGAGCTTGATGACAAGACAAAGAAGGCTGAAAAGGAGTTCGTTGAAGAAAAGGGCAAGTTAGTCGAGGTAGAAGAGTCTATTGTCGAGGTAGAAGACTATATCACGCAGCTTAACATAAAACTCCAAACACTTGTGAAGGATAAGGAGATGAGAAGCTCTACCATAGCTGAACGTCAAAGGAAGGTTGCTGAATTTCAAGAGCATATCCAAGGTGTCAAACTCGACTTTGAGAAGATGGTTGCATCCATGTTCTCA
>gnl_Aquco_v3.1_Aqcoe6G045400.1
ATGCCGAGGAAGAAGTTTGAGTTCATAACAGGGCAAGAGGTTGAAGTGAAAACTATTGAGAAAAGAATTGAAGAAATATGGTATGTTGGGAAGATAGTAGGAATATCAGAAGAGAAAACGAAGAGAAACAAGTATCTTGTTGAGTACCCAACTTCTGTAAAAAACCCTTTAGCAAATTGCATTCCTCATTGTCGTTTAAGACCTCTACCACCATCACCAACAACTCAAGAAACTAAGAATCAACAGTTTCAGTTAAATGAAGTGGTTGATGCATTCTATAATGATGGATGGTGGAAAGGAGTTGTGAGTAAGATTCCTAGTGAGGGTTATCCATGGTATTCTGTATTCTTCAAAGATGAACAAAAGGCAGTGCTGTTCAGAAGATATAATTTGAGGGTTCATTTTGATTGGATCAATGGAAAGTGGTTTACTTCTCAAAATAAGGAAACAGAAGTTCTCGCACAAAACGTAGGGAGTTTCCTGACACTTATTCCAACAGACATCTCTGTTTGTGGCAATGATATGGACGTATCGCAAACTCCTAATGAAATGATGGATAGTTCATCAACTCCTAATAAAACTCAAGCCGAAATGATAGCCATAGCACAGAATGATGGAACTTTCCTAGCCCCTATTCAAACAGGAAGCTCTTCTGATATGGATATATCACAAACTCCAAGTGGATTCGGGGAAATTTTGTTGGAAGAGTGTCCCGAGGCTCTCACAAGCACAATACCTTGCCATGACGACCAGTGGCAGAAAAAGCAGCATGCTGGTCTACCTACAACACAAATGAAAGAACCCTCGCACTGCACTGAGATCAAACTACATGGAAGAGGAGGCGTGGGCAAGCAATTAGAGGTCTTCAAAAGAAGAAGAGGACGACGAATAGGATCAGTAGGACCCGAAGATGAAGTTTCCAGTGAAGAATTGACAGTCGATCAGATGGAAACTACACAATTATTGAACACGCCTGTCGAAGATTGTCCGCCTTTGCTTACATGCCTTGAAAGGTCGAATTCTCCCATAGAGAATGATAATAGAGAAGTTTCACCTGATAATCAGCTAATACCAACCGTGGCAACAGCTCAGATAAGTGCATCACTGGAGAACCTTGCACTCTTGGAGTCGTCAAATGAGTTTGACAATTTATTCTTGGGAGAATATACAACTTTAGATGCACTACTTCAGTATGATGAAGTAACTGGAGATGAAAGAGGCACACACTCGGCTGATATTGCAGCAATAAGCACATCTCTGGTGCAACATGCTGAGGGGCATATGCATGATGCAAATTTGCCTTTCGTCAAGAGCTCACCTCTGTGGGAAACTTTTGAAGGTATTGAAGTCCTCCAGTTAATGCCACAACATCCACATTTTCGCCCCGTAGAACAATACGATGAGGAGTTTCGTGAAGGGTATGCTATAGAAAACTTGGTGAACTTTGTAAACTTGGCCAAAGATATATTGAAAGCAAAGCTTGAGGAACCTAGAAGCGTGTTTGAAAACAGGTTGAAGGCTCTTGCTGAACTGGAAGAGCATGGTTTTACTGTTGACCCACTACGATTTCAACTGAAAGAATTCTTAAGAATCAAAGACAGCTATACTGAACTCGATATCAACTCGAAAACAGTTGAAAGAGAGTTAACTGAGGAAAAACTTAAGTATAATGAGCTACAAGACTCTGTCACTCAGTTAAAGATGAAGCTCAAACCACTTATGATGGATAAGGAGTTGATAGAAACCGATGTAGCTGATCAACAAAAGAAGGTAGCAGAATTCAAAGAAATCATCAAGAGTTTGAAACGCGAATTTGATAACATGGTTGCCTCCGCTTTTGTTAGTACTTTTAGTAGT
>gnl_Aquco_v3.1_Aqcoe6G022100.1
ATGGGTTTTAGCAAGGGTGATGCTGTAGAAGTCAATAGTAAGCAAGAAGGGTTTGTTGGTTCATACTATGAAGCTACTGTTCTTATGCCATATGAGAAGAACAAATACGTAGTGCAGTATAAGACATTGATAACTGATGATGAAAAGTATTGGTTGAAGGAAGTTGTCGATGCAAGTGAAATAAGACCAACACCACCACCTAAAGTTATGGTCTCGGGTTTTAATCATCATGACTTTGTTGATGTTTATGATAATGATGGTTGGTGGGTTGGAAGAATCACTGGAAGATCTCCTACACATTATTCTGTATACTTTGATTCTACTTCTGAAGAACTCAGTTATCCAGTTTCTAAAGTTAGGGTTCATCAAGAGTGGATAAACGGCAGGTGGTTCACCCCTCAG
>gnl_Aquco_v3.1_Aqcoe1G165600.1
ATGGAGATTGAAAAGGGGAAAGAAGTTGAAGTAAGTAATAAAGAAGGATATGAAGGAACATTGTTTGTTGCGAGTGTAATACGTCCTTCATTAGTGAATAAGAACATGATTCTTGTTGAGTACCTTGCGCTAATCGACGAAGAAGAGAATGTCCCATTGCAAGGTTATGTTAAAATATCTAATTTGAGGCCAATTCCACCTACACAAAAGACTAGGATTTTCAAGCTAAATGAAGAGGTGGATGCATTTTTTTGTTCTGGGTGGTGGAAAGGAGTTATTATTAAGGTTTTAGAGGATTCAAAGTACACTGTCTATATCAAAAGTACCAAAGAGGAGATAGATTTCCAGAACTGGGAGTTAAGAACTCATCGCGAATGGGTTGGAGGAAGATGGGTTAGCTCGCAAGATCAGAATATGACAGTCATAGAACACAACGAAGAAAGTAGCCGATTTCTTAATCCAGCTGCAGCAGGCAGCCCTGCTCCGAATATTGATAAAGTGACTCAACCATCTCCAAGTGAATCCATGGACAATTTATTGGAGAACATTGTCTTTACGACGGATGAGGAACCAAGCACTAATGAACCACACTCGTCATCTGATCCTGCACTTACATCCCAGGAGCTGTCGTCAATATCAAAAGCTACTGATGAGTTTGTAAGACCTTCCAAAGATACAAGGGAAGGAGAAGCAACAGACCTTACTTTGTCCTTGAAAAGATGCCATGCATTAGGAGCCTCCAAAGGAAGTAGCGTAGAGGTACAACGTGTACTTCCCTTTTCTACCGGAAAAGGCGAAAGTAGTCCTGCGAAAGAATCTACTATAAAAGAAATGAGTCAAATGACCAATGTTCAGACAGAGCATACACAAGTGCTGAGCTATATTGTAGAAGAGGATCAAACTCTTTCCATGCTTTCTAAGAAAACTAATATTCCCATAGCGAAAGACAATGGAGGTACTGAAAATGGAAATACCAACAATGACCTAAATCGTTCACAGTTTTCGAGCCCAACCATGGAGGAGCTTCAAACTCCTTCTTTGGTCCTTGAACAGTCCAATCATCCAACAGCTGAAGACAACGGTGATACTCAGGTCTTGGCAAATGAGACAATCACTTCGAAAGATAATTCATCAAAGAGCTTCAAGGGCCCTGAGTTTAGATTTGAAGCAAGAGGAGATGAGAGAGTTCTCCAGTCCTCGGTCAATGATACAGCAAATGCACATTCATCTCCGATGCAACTGGATGGGGGGAGTCTGCCGAAAGAAAGCTTGCCCTTTATCAAGAGTTCTAATGTGTGGGAAACTTTTGAGTCCATGCGCGTGTTCCGGTTAGTGCCACAATGCCCACATTTCCAACCCCTAGAAAAAGAAAATGAGCTGCTTCGAGAAGGGACCGCTTTAGGGAAAATGTTCAGCTTTGCCAATTTGATGGAGAGCATATGCAAGGCAGACATCGATGAACCTAGGAGTGCCTTTGAAAACAAGCTAAAGGTGCTACCTGACATGGAACAGCATGGTTTTACTATCCAGCCTTTACAATCTCGATTGGAGAAGATCCTAAGCATGAAAGATAGGCATAGTCAGCTTGAGGACAGTTCAAATATTGCTAAACGGAAAATCAGTGATGCAGTACACCAACTTGATGAGATAGAAGGGTCTATTTTCCGAGGGAACATGGAACTCCAAGAACTTTTGACAAAAATGGAAACAAGAGACTCAAAAGTAGCTAAATTACAAAAGACAAGAGATGCAATCTTAGAAATGAAGCAGAAGGCCAAAACTGATTTTGAAAGAAAAGTTGCTGCCTTTGGAAGTCGAAATCTCCAATGTGATGGTGTTGAAGTACAAGGCCTTGCAATTTCAGGACAAAAAGCTGCTGGTAACAGAGATTTAAGAGAAGTTTTAATAGTTCAG
>gnl_Aquco_v3.1_Aqcoe1G165500.1
ATGAATATAGAAGGAGTAGAAGTTGAGGTTTGTAACAAAAAGGGGTTTGAAGATTTATGGCTTGTTGCAACTATAAAACGTTTATCGTTGAAGAACAAGAGAAGAGTTCTTGTTGAGTACCAGAACTTACTAGATGAAAAAGAGTCAAAACCATTGCAAGAATATGTCGATTTGTCTTGTTTAAGGCCTGTGCCACCTATACAAAACACAACAATTTTTCAGCTAAATAAAGGGGTTGATGCATTTTCTGGTAAAGGGTGGCGTAAAGGAATTATTAGTAAGGTTCTCGAGGATTCAAAGTACTGCGTTTATTTCAGAAATCCAGAAGAGGAGATGGAATTTAAGCATGGAGAATTAAGGCCTCATCTTGAATGGGTTCACGAGAAATGGGTTGGTCTTGAAGTTCAGGAACAATGCAGGCGCAATGACAGAAACTGGTGTTGTCGCGAGATGTCTTCACCTGGAAGTGTATATTGTGAGAAGCATCAAATGATGCAGAATATTCGAAACGAAAAGAGAAGGAAGAGGACTAGAGAATCAATTCCTTTTTTCATGAAACAATTTTTACCTTCAGAACTCGGGCAATGCAGGCGCACCGGAAAAGGATGGCGATGCCACGAAATGGGTTCGCCTAGTAGCATATATTGTCAGAAGCATCGATTGGAACAAGACACTTATAACCAAAAGAGAAAGAAAATGCGAGAAGAGCAGAGTTCTTTTGATGCTGGTGGAAGCAATGAAGGCAGAACCCCTAGTGGTGATTACCTTTTACCTTCCAATATCCTGCAGCACAGTGGGGAGGCGGTCATGGAACAAAATAGAGGGCATGTCATATCCTCTGATACAGTAGATAATCCTGCTCTAAACATTGATATAGCCAGTCATTTATCTCCAAGTGAAGGCAGAGGCAATTTCTGCGCAGATGGTAGCATGTCTACACCTCATTTGCAGTTCCAGAAACAGCCGCGTGCTCAGAAGATGAAAGAACCCTTGTTTAGCACTGGAGTAGAAGGGGATTGCCACCAAACGGAAAATGTCTTGAAAAGAAGAGGACGACCAAAAGGTTCAGGTAAGAAACATATGACTGATACATGCTCTAAACAAAATAGAGGGCATGTCATTTCCCCTGATACAGCAGATAATCGTGCTCTAAACAATGATATAGCCAGTCATTTATCTCCGAATGAAGGCAGAGGCAATTTCTGCGCAGATGGTAGCTTGTCTACACCTCATTTGCAGTTTCAGAAACAGCAGAGTGCTCAGAAGATGAAAGAACCCTTGTTTAGAACTGAAGCAGAAGGGGATTGCCACCAAACGGAAAATGTCCAGATAGATTGCACACGATTGTTGAGCCCAACTGTCACGCAGGAATCAACATTTTCTTCGTCCCTTGAACAGACTAATCCTCATCTTAATGGAGATACTGAAGATGAAGCTACCAACGATGAATTGATTATTGTCCCAGTAGATGGTACACAATTATTTATCCCGACAGTTGGGGAGCATCGCACTCTTTCTTCATGCCTTGAAAAGTCCAATTCTCCTACTGCAGAAGCCAATGGAGATAAAAAACTTGCGTTCAATGAGAAAATCACTCTGAGAGATCCATCGTTGGAGAACCTCAATCACATTCAGTTCCCAAATGAAGAGATGAGTTCATTTAATTCGGAAGCAAAAGGAGGCGACGCAGTTCTTCAGTCCTCTGTTAATGTCATGACAAACATGAATTCATGTCCAATGCAACAGGAAGTGAGGCCTCCTCTAAACAACCAAAGCTTGCCTTTTATCAAGAAATCACATTTGTGGGGCAATTTAGAGTCCATGGAAGTCTTCCAGTTAGTTCAACAGAACCCACATTTTCGTCCCCTAGAAAAAGAAAATGAAGAGCTTCGTGAAGGGACAGCAATAGGGAACATGGTCAACTTCGTCAATTTGATGGAAGGAACACGCAAGACACACATTGACGATCCTAGAAGCAAGATTGAAAGGAAGTTGATGGTGCTACCCATTTTTGAAAATCTTGGTTTCACTGTTGAGCATATACAATCTGGACTAGAAGAGTTGCTTATGATCAAAGATAGTTATCATCAATTTGGTGACAAGTTGAAGACAGCTGATGAAATGGTCAATAATGAAAGGCGTCAATCCGATGAGACACAAGAATCTATTACCCGACTGAACATGGAACTCCAGGCACTTTTGACTGAAAAGGAGATGAAATATTCTGAAGTAGCTGAGCTACAAATGAAGGCAGAGGCAATTGAAGGATTGGTGGAGGGTGCTAGACTTGATTTTTATGGCGTAGTTACAACTCCTTGG
>gnl_Aquco_v3.1_Aqcoe1G227700.1
ATGGATCAAAAGTTCAAACGAGGTGATTCAGTTGAAATTAGTATAAAAGAAGATGGATTTTATGGTTCATATTATGTTGCTAATGTTCTTTCTCATTTAAATGATCATGAATATATTATTGAGTACAAAACATTATTGAATGATGATGCAACAAAGCTTCTTAAAGATATTGTTGATGTTGAAAATGTTAGACCATTACCACCTCAAATCTCAGTTTCTTCTGGATTTCTTCTTCATGAAGAAGTTGATGTTTATGATAATGAAGGATGGTGGGTTGGAAATGTTACTGGAAGAAATGGTTTGATGTATAATGTGTATTTTGCTAGTACTAATGAAGAAATTGCTTATCCATCTTATCGATTAAGGCTTCATCAAGAATGGAAAGATGGGAAATGGGTTATTGGCAGTGAAAAGGGGTCAAAG
>gnl_Aquco_v3.1_Aqcoe1G165700.1
ATGAACATGGAGGTAGGGCAAGAGGTTGAGGTTAGTAATAAAAAAGGATTTGAAGGTACATGGCTTGTTGGGACTATTAGACGTTCTACATCGTCATCATCATCATCTTCATCAGCAAAAAAGAAGAAGACATTGTTTGTTGAGTACAAGACGTTAGTTGACGAAAAAGGGTCAAAACCATTGCAGGAATATGTGGAGTTGTCTCATTTGAGGCCAGTTCCACCTAAACAAAAGGATAGGCCATTTCAGTTAAATGAAGAGGTTGATGCGTTTTTCAGTCATGGATGGCGGAAAGGAGTTATTATTAAGGTTCTCAAGGATTCAAAGTACTCTGTCTGCTTTAAAACTACTGAAGAGGAGAAGGATTTTCCTTTTAAAGAGGAGAGGGAATTTCAGCACTCTGATTTAAGGGTTCATCTTGAATGGACTGATGGGAGATGGCTTGGTTCTCTAGATCAGGAGCAATGCAAGCGCGATGGATCAAGATGGCGGTGCCCAGAAATGTCGACACCTGGCGAACAATTTTGTGGAAGACATTTAGCAAGTCGTACTGATAAAAGAAGGAAGAGACCAAGAGAACAATGCAAGAGTACAGGACCATGTGAGATGGTTTCACCTGGAAAACAATTTCGTGAGAAGCTTCAACTAGAAGGAGACATTCATAACCAAAAGAGAAGGAAGAGCCCACGAGAACATGAAGTCTTAGCTGATAATGGGAGTAATGAGAGGAGAAACTCCAGTCATCTCTTACCTTCTGATCATCAGCAACATAGTTTGGCGGAAACAGGAATCTCAGAACCAAATGAATCAAGTGTCTCCTTCCCTAATCCAAAAGTCAGCTCTGCTCGTAACATGGATATAGCCACTCAACCATCTCTAAGTGAAGCCAACGACAATTTTGGAGAGAATGTTATCTTTTCGATGGATAAAGAAATGACTGCTAATAAAGAATTACTTTGGAGTCCGACAGCTGAGGATAATCAAACTCTTTCTCTTTGCCTTGAAAAGTCCAATCCTCCTATACTGAAAGACAACCGAGATATGATACCTGTGTCAAATGATGCAATCACTCTAAGAGATACATCAATGAAGAGCCTCAAACACCTTCAGTCCTCAAATGAAGTTATGTGTGCATCTAGTTTGGAAGCAAGAGGAGATGATAGAGCTCTTCCATCCCCTGTTGATGTCATGGCAAACACATATTCGAGTCCAACACAAGAGGATGTAAGGCATCCTCTCGGGAACCAAAGCTTGCCCTTTGTCAAGACATCAGATTTGTGGGAAGGTTTTGAGTCCATGGAAGTCTTCCAGTTAATGCCACAATACCCACATTTTCGTCCCCTGGAAAAAGAAAATGAAGAGTTTCGTGAAGGGATCGCTATAGGGAACATGGTCAACTTTGCCAATTTGATGAAAAGAACATGCAAGGCACAACTTGATGATCCTAGGAGCATGCTTGAAATGAAGTTGAAGGCACTACCTGCTTTTGAAGAGCTTGGTTTCACTGTTCAGCCAATACGGTCTCGATTGGAAAAGTTGTTAAAGCTCAAAGATTGTTACAGTCAGTGTGGTGGCAGGTTGAAGACGGTTGAAGAATTGGTCAATGATGAAAGGCGCCAATATGATGAGATACAAGAATCTATCACCCGACTGAACATGGAGCTCCAACAGAAAGGCTCCAAAATAGCTGAATTACAAATGACGGCAGAGGCAGTCGAAAAGATGGTTGAGAGTACCAAAATTGATTTTTATGGCGAGATCACAACTCCTTGGAAG
>gnl_Aquco_v3.1_Aqcoe5G025200.1
ATGAAGATGAAGAAGTTTGTGAAAGGAGAAGAAGTAGAAGTATCAACTGAAGAAGAAGGTTTTGAAGATTCATGGTTTGCTGCAACTGTAATTGGCCGATCTAAGTCGAGGAACAAGTACCTTATTGAGTACAAAACCTTACTCCACCAAAGTGGAACGAAACCATTGAGAGAATCTGTACAGTTTTCTATGTTAAGACCAGTTCCTCCTCAAGAAACTATTAGTACTACTCGATCTTTTCAGCTAGATGAAGAGGTTGATGCATATCTTAATGATGGATGGTGGAAAGGGGTTATTAACAAAATTGTCAGTGAAGGTTCAAGATATTCTGTGTTCTTTCCACCTACTAAAGAAATATTGGAGTTTGATCAAATGGATTTGAGGGGTCATCTTGATTGGATCGATGGGAAATGGGTTTTTCAAAACCAAGTATTATATGAGGAAACATTACGCACCCCAGAAAATTATGGAAGCTTCCTGGCCCCCATGTTAACAGACAGCTCTGTTTGTACAATTGATATGGACATATCACAATCTCCATGTGCAGTCAGGAGGAATCTATGGGAGGATGGTGTGACTATTTCAAAAAACATTCAAGCAAATTTGGACCAATCACTTCCTCAGATGGTAGACTCACATTCTGATCCTATAGTTCCAAGCCAGAAAAATATAAAGCATTCAGCTCCGAAAAGTGATGCTGAGAGTGAAAGACCTCTAACAAAGGTACGAGCTAGACAAGCAACAAAAGCTCTCACACCCATGAAAGCATGCAATGCAAAAGAAACTTCGATCGAAAGCCCTAGTGCACAATGTCTTCTCTCCTGTTCACCCACCAAAAGAAAAAGACAGAAGCTTTCTAACCCTCAATGTCAATCTAATGACATAGAAAGGGAACACGCTGAGGTTATTAGCTTCCCTAAAGTACCAAGGGAGGGACCCTTATGTGGCACTTTTGTAACACAGGAGACAACACTACATGGAGCAAGAGCTTTGGAAAATCATACAAACGTCTTAAGAAAGAAAACAGGACGATCATCTGGTTCAGGTCCTCGGAGTACAATTTCCAGCAATGAAGTGACGGATATTCAGACAGATTGTACGGCATTGCGAAGTGTTACAGCAGAAGACTATCAACCTCTTTCTACGTTCCTTGTGAAACCCAGTTCTCGTGTTGTAAACGACACTGGAGGAGTGGTGGACAAACAAGTTTTGAATGTCTTTGAAAGAAAAAGGAAACAATTCAGAGGTTCAAGCAAAGAAGCATCAGTGATAGGTGTTGAAAATGAATTTTCCAGCAATGAAGTAACAAATATTCAGGGAGAAGATACACTGTTGCCAAGTGAGATTGCAGAAGAACAGCAGCCTCTTTCTATGTTCCTTGATAAGTCCAGTTCTAATGTAGTACAAGGCATTGAAGGCATGGTAGACAAACAAGTCATGAATGTCTTGAAAAGAAAAACTAAACAAGTCAAAGGTTCAAGCAAAGAAGCATCAGTGATAGGATGTGAACATCAAGCTTCCAGCGAAGAAATGCCAGTTGTTCCGAATGACACACAACTGTTAACCATCATTGCAGAAGAGCGTCAACCTCTTTCTCCATGCCTTCCAAAGTCAAATTCGTCTGTCATGAACAATTGTGGAGGAGTTTTTCCTGATTATCAACATCTACACAATGAGGCAATCAATCAGATGGATGCATCAGTGGAGAGCCTGCTACTTGGTGGAAGCTGGCCCTTCATCAAGAAATCTCATCTGTGGGAAAATTTTGAGTCTAATCAAGTCTTCAAGTTACTGCCACAGCACCCACATTTCCGGCCTCTAGAGCAATGTGATGAAGAGTTCCGTGAAGGGAAGGCTATAGGCAAGGTGTTCAACTTTATTAATTTAGTGGAAAGGACATTAAAGGCAAAACCGAACGAAGCTAGAAGCGTATTTGACAACAGGTTGAAGTTTCTTGTAGATTTGGAAAAGCATGGTTTTTGTGTTCAGCCAATACGAGTTCGATTGGAAGAAATACTAAGAAAGAAAACAAGCCACAATGAGCTTGGTGACCAGTTGAAGGTGGCTGAAAGGGAGTTCGAGGAGGGAAACCATAAATTAGATCAGATAGACATGTCTATCATAGATTTAAATATGAAACTCCAAACACTTAGGAATGAAAAGGAAACGGTAAGCTCTACTTTAACTGAAGTTGAAAGGAAGATGGCTGAAATCAATGAGCAACTGCAGGGTGTCAATCTTGACTTTGATAACATGGTTGCATCCCCTCTGAGCTGCAATGTTGGTTACTGTGATACTGTTGCAGAGTGGGGAAGA
>gnl_Arath_TAIR10_AT2G47230.2
ATGGAGGAAACGATTAGGAAAGGTTCTGAAGTGGAAGTGTCTTCTACAGAAGAAGGTTTTGCAGATGCATGGTTCAGAGGTATCCTCCAAGAAAATCCTACCAAATCAGGTCGCAAAAAGCTCCGTGTTCGTTACTTGACTCTGTTAAACGACGACGCTTTGTCTCCTCTTATCGAGAACATTGAACCGAGGTTTATTCGACCGGTTCCGCCGGAGAATGAATACAACGGTATCGTTTTGGAGGAAGGAACGGTGGTTGATGCTGACCACAAAGACGGATGGTGGACCGGTGTCATTATTAAGAAATTGGAGAATGGCAAGTTTTGGGTTTATTATGATTCTCCACCTGACATTATTGAGTTCGAGAGAAACCAATTGAGACCTCATTTGCGCTGGTCCGGTTGGAAATGGCTCCGACCAGATATTCAGGAATTGGATAAGTCCATGTTTAGCTCCGGGACAATGGCGGAAGTGAGTACTATTGTAGATAAAGCTGAAGTTGCGTGGTTCCCTGCTATGATAATTAAAGAGATTGAAGTGGATGGTGAGAAGAAATTCATCGTGAAGGACTGTAATAAACACTTGAGCTTTAGTGGTGATGAGGCGAGAACCAACAGTACCATTGATTCGTCCCGTGTTAGACCCACACCGCCTCCTTTTCCAGTTGAAAAGTACGAATTGATGGATCGTGTGGAGGTGTTTCGTGGTTCGGTATGGCGTCAAGGTTTGGTAAGAGGAGTTCTCGATCACAACTGTTACATGGTTTGTTTAGTGGTTACAAAGGAGGAACCAGTGGTTAAACACTCAGATCTTAGGCCTTGTAAAGTGTGGGAAGATGGGCAAACCCCTGTGATAGAAACTCCTTCCAACGTCATGAAAACGAAGCCAATGCGCTCTTGTTCTGGTGCTAAGTCAATGACTCCTAAAAGGACCACAAAACATGCCAGAAGATCACTGAATCTTGAGAAAAGTGCAGAGACACTCACAAAAGCTGAAAGTAGAGCTGCCACTGGAGAATTGAGAAGTAAGAGGGCTAATGATGTTATTAATGATAATACTCCTCTGGTCATAACCCCACAAGTGAAACCAATAGCCTCTGTTGAACCTGTAACCCCTTCCCGAGTCAGAACTGCAACACCGTTGAAACAAACAAAGGCTGATACTCAAGGAAAGTCTTCCCCCAAGAAGACACTTGAGCCAATGAGAGATGAAAATGGCTTAGAAAATTCAACTCGACAGAAGGTACTTGAGGAGAAGAATAGCGAAAAGAAGGGTAGGAAAAGAAAAAGACAAGAAGAACACAACTCAGACCTTAAGGAGACTGATGAGAGTTGCAATGGTCAAATGGCCGAGATCAATGATACAAGCAGTATCTGCAACGATGTTGATGATCAGCCTCTCGCTGCTTGGATAAATTTGCCTACTGACAATTTTTTTTTTTTTTTTTTTTTTATCGTGTTGATCTATCCAGAGACATCCATTGATCATAGCCCGATTGTGGTGAATAATGCTGCTATTGCCACCGATGTTGAGGAAAGACAAGCAAATGATACACTAATGATTTTACCTTTTGCAAAGAAGTCACCGTTTTGGAAGATGTATGAGACACAGGAGGTATGCAAAATAGCACCACAGAGTCCACATTTCAGCCCGCTGTTCGAGGCTAAAGAAGAACTCCGCGAATGGACAGCCGTTGGTATGATGGTGAGTTTCTATGGTTTATTAGAGGAAGTAAAAAACCTGCAACTCGATGTTTCCCCAAGCACTCTAGGTAGCCTCAGTTGTTCTTTTGCCGAGCTAGAGAAGCACGGTTTTGACGTTGCAGCCCCTCAGTCACGAATCAACAAAATGCTGTCTCTCCAAGATGAGCGAGCAAAGAAAGCAGAGGAAAGAAAAGGTCTTGAGAAGAAGATTGAAGCAGGAGAGATAGAAGGGCACACGTATGAAGAAGAAATGGCTGAGTTAGAACTCAAAATTCTGGAGCTGAAGAGACAACAAGTGGTTGCGAAAGAGATGAAGGAAGCTACAGACAAAGTGACAAGTGGAATGAAATCATATGCAGAAATGATTAATCAAGAGATAGAAGATTTGAGGCTTGAGTTTCAGTCAACTGCTTCTGCTCCATGG
>gnl_Arath_TAIR10_AT1G11420.1
ATGGAGCAGATGATATTCATTAGAAAAGACGACAAAGTAGAAGTTTTTTCTGAAGAAGAAGAGTTAAAAGGGTCTTATTACAGAGCGATTCTGGAAGATAATCCAACGAAATCAGGACACAATAAGCTTAAAGTTCGTTACTTGACGCAGCTCAATGAACACCGTTTGGCTCCTTTAACGGAATTCGTCGATCAGAGGTTCATTCGTCCTGTCCCGTCGGAGGATGTGAACGACGGCGTCGTTTTTGTAGAAGGCTTGATGGTCGACGCTTATCTCAAAGATGGGTGGTGGACTGGTGTGGTGGTAAAAACAATGGAGGATGAGAAGTTTTTGGTTTACTTCGATTGCCCACCAGACATTATTCAGTTTGAGAAAAAGAAATTGAGGGTTCATCTTGATTGGACCGGCTTCAAATGGATCCGACCTGATAATAAGGAATTGGTCAAGTCTGTTTTTAGTTGCGGGACAATGGTGGAATTGAGATTTGATTGTGCTTGGATTCCGGTAATTGTCATTAAGGAGTTGGAGAAGGACAAGAGGTTTCTTGTCAAGTACTGGAATAAGTCCTATAGCTGCCGGGAATCGAAAAATTTAATTGTTGATTCCCTAAGACTAAGGCCTATGCAGCCTCCTTTATCTGTTGGAAAGTATGAATTGCTGGATCATGTAGAGGCGTTTAGTGGTTTTGAATGGCGTCAAGGTGTGGTCAGGGGAATTGTCTTTGAGGGAAGGTACATGGTAAGTTTCGGGGCAACAAAGGAGGCATCGCAATTTAATCACTCTGATATTAGGCCTCCAATGGAGTGGGAAGATGGAGTTTGGCATAAAAGAACAAAGCCAAAACGCCAGAAAGAAACTTCTTTAGACGGCAACAGAAATGTGCAGACAAAGGAACCACCGGGAAATGAGATGGCTGATGATGTGAAAAAAGAATCTGGTTTACCTATAACCCTGGGGGTAACTGCAACAAAGAACAAAACCCAAGGAAAGGTATCCCCTGTGCCAATGAAGAATGGCTTTGGAAATGAGTCAACTCGAGAGAAGATGCCTGAGGAGCCTAAGATCAAATATTATACTCGAAAGAGGAAAAGAGGAGGTCTAAAGCTCAATTCATACATCAATAAGACTGTGTTATCCTCGGATCGGACCCCCAATGTGGTGAAGAATTCTGCTTCTAATGCTGAGGAAAACCATGCAAAACACACAATAATGGTTTTGCCTTTTGCAAAGAAGTCACCGGTCTGGAAGACTTATGAATCACTGGAGGTCTTCAAAAGTGTATCACACAGTCTTCATTTCAGCCCATTGTTTGAGACTAAGCAAGATTTCCGTGAAGGGTATGCAATAGGTATGATGGTGACTTATTTTGGGTTACTGGAGAAATTTAAAGATCTTGAAGCCGACGTTCCTGTAAGCCAACTAAATAGCCTTAAAGATTCATTTTCGGAGCTCGAGAAACATGGCTTCAATGTTACAACTCCATTATCACGGATCGACAAGCTGTTAGCACTCAAAGATAGACAACTATATATAATGGAGGAACTAAAAGGTTTTGACAAGGAGATGACAAATGAATTTAGCAAGGCTAAACAAGAGTTTGATGACATGGAACAAAAGATTCTTGAGGTGAAACACAAGATTATCGAGCTGCAGAGGCAAGAAGCTGCTCTAAAAGAACAAAAGGAAGCAGAAAAAGAACAGAAAGATGCAGCCTGGAAAAAGATATGTCAGATGGAGTCATGTGCAAAAGATCTCAATGTAGAGCTTGAAGATGTGGAGTTTGAGTTTGAGACAATTTTGTCGGCTCCTTGG
>gnl_Arath_TAIR10_AT1G03300.1
ATGGCGATTTTCAAAGATTGTGAAGTAGAGATCTTCTCTGAAGAAGATGGGTTTAGAAACGCTTGGTACAGAGCAATTCTGGAGGAAACCCCAACGAATCCGACATCGGAAAGCAAAAAGCTACGATTTAGTTACATGACGAAGTCGCTCAACAAAGAAGGTTCTTCGTCTCCTCCAACGGTCGAACAGAGGTTCATAAGACCGGTTCCGCCGGAAAACCTTTACAACGGCGTCGTTTTTGAGGAAGGAACGATGGTTGATGCTGATTACAAACACAGATGGAGAACCGGCGTTGTGATAAATAAAATGGAGAACGACAGCTATTTGGTTCTCTTCGATTGTCCACCAGACATTATTCAGTTCGAGACAAAGCATTTGCGAGCACATCTTGACTGGACGGGTTCGGAATGGGTCCAACCAGAAGTCAGGGAACTGAGTAAGTCCATGTTTAGCCCTGGGACATTAGTTGAAGTAAGTTGTGTAATAGATAAAGTTGAAGTTTCCTGGGTTACGGCAATGATAGTTAAGGAGATTGAGGAGAGTGGTGAGAAGAAATTTATAGTGAAGGTATGCAATAAACACTTGAGTTGCCGTGTTGATGAGGCAAAACCAAACATGACGGTTGATTCATGCTGTGTTAGGCCTAGACCGCCTCTTTTTTTCGTTGAAGAGTATGACTTGCGTGATTGTGTAGAGGTGTTTCATGGTTCGAGTTGGCGTCAAGGGGTGGTGAAGGGAGTTCACATTGAGAAACAGTACACGGTTACTTTAGAGGCTACCAAGGATAAGTTGGTCGTGAAACACTCGGATCTTAGGCCTTTTAAGGTGTGGGAAGATGGGGTTTGGCATAACGGACCACAGCAGAAACCCGTAAAGGAAAGTCCTTCCAACGCCATCAAACAGAAGCCAATGTGCTCTTCTTCTGGTGCTAGGCCAATGACTCCTAAAATGGCTACAAAACATGCGAGAATATCTTTTAACCCTGAGGAAAATGTCGAGGAACTCTCTGTAGCTGAAACTGTTGCTGCCACTGGAAAGTTGGAAAAGATGGGGATTGCAGAAGAATCTGTTTCATGTGTAACACCGTTGAAACAAACAGAGGCCAACGCTGAAGGAAACAAACTTGAGCCGATGCGGAATCAGAATTGCTTGAGAAATGATTCAACTCAACAGATGTTGCCTGAGGAGGAGAATAGCAAAGACGGGAGCACAAAAAGGAAGAGAGAAGAAAAACACAACTCAGCTTCTTCCGTTATGGATGAAATTGATGGGACTTGTAATGGTTCAGAGTCTGAGATTAGTAATACAGGTAAAAGTATCTGCAACAATGATGATGTTGATGATCAGCCGCTCTCTACTGAGCTACCATATTATCAGAGCTTGAGTGTGGTGAACAGTTTTGCTGCTGATGCAGAGGAAACTCCAGCAAAGAGTGCACGAACTATTTCTCCTTTTGCAAAGAAGTTACCGTTTTGGAAAAGCTATGAAACAGATGAATTGTACAAATCATTACCACAAAGTCCTCATTTCAGCCCGTTGTTCAAGGCTAAAGAAGATATCCGCGAATGGTCCGCGGTTGGTATGATGGTGACTTTCTATTGTTTATTAAAGGAAGTCAAAGATCTGCAGCTCGATGATTCCTCAAGCAAACTAAGTAGCCTCAGTAGTTCTTTGGCGGAGCTCGAGAAGCACGGTTTCAACGTTACAGATCCATTGTCACGGATCAGCAAAGTGTTGCCCCTCCAAGATAAGCGAGCAAAGAAAGCGGAGGAAAGAAAATGTCTTGAGAAGAAGATTGAATGTGAAGAGATCGAAAGGAAGAGGTTTGAAGAAGAGTTTGCTGACTTTGAACGCATAATTATTGAGAAGAAGAGACAAGCATTGGTTGCCAAGGAGAAGAAAGAAGCGGCTGACAAAAGGATTGGTGAAATGAAGACATGTGCAGAAACCATTGATCAAGAGATCAAAGATGAGGAGCTTGAGTTTCAGACAACTGTCTCGACTCCATGG
>gnl_Arath_TAIR10_AT1G06340.1
ATGGAGTTCGTGAAAGGAGATCAAGTTGAAGTCTGCAGCAAAGAAGACGGTTTCTTAGGGTCTTACTTCGGTGCCACGGTTGTATCAAAGACTCCCGAGGGATCTTACTACAAGATTAAGTACAAGAATCTTGTGTCGGACACGGATCAATCTAAACGGTTAGTCGAAGTCATCTCAGCCGACGAACTACGTCCGATGCCTCCCAAATCTCTCCACGTATTGATTCGCTGCGGAGATAAGGTCGATGCTTTCGACAAAGACGGGTGGTGGGTCGGAGAGGTCACCGCTGTGAGAAGAAACATCTACTCTGTTTACTTTTCGACGACCGACGAGGAGCTCGAGTACCCGCTTTACTCTCTGAGAAAGCATCACGAATGGGTTAACGGATCCTGGGTCAGGCAG
>gnl_Arath_TAIR10_AT1G26540.1
ATGGAGCTGCAAACGATGAAGATAACGAAAGATTGTGTAGTTGAAGTCAGTTCTGAAGAGGAAGGGTTCGAAGGAGCTTGGTTCAGAGCTGTTTTAGAGGAAAACCCAGGGAACTCATCTCGCAGAAAGCTTCGTGTTCGTTACTCGACGTTGCTGGACATGGACGGTTCGTCTCCCTTAATCGAACACATCGAACAGAGATTCATTAGACCTGTACCTCCGGAGGAGAATCAACAAAAAGACGTCGTTTTGGAGGAAGGTTTGCTGGTGGATGCTGACCACAAAGACGGGTGGTGGACTGGTGTTGTCGTAAAGAAAATGGAGGACGACAACTATTTGGTTTATTTTGATTTGCCTCCTGACATTATACAGTTCGAGAGAAAGCAGTTGCGGACTCATCTTATCTGGACCGGTGGGACTTGGATCCAACCAGAAATTGAGGAATCGAATAAGTCCATGTTTAGCCCCGGGACAATGGTGGAAGTGTTTTCTGCCAAAGAAGCTGTGTGGTCCCCTGCAATGGTAGTCAAAGAGACTGATGTGGATGATAAGAAGAAATTCATTGTCAAGGACTGTAATAGGTACCTGAGCTGCAATGGTGATGAGGCGAGACCAACCAACATTGTTAATTCGCGCCGTGTTAGACCCATACCGCCTCCTTCTTCAGTTGACAAGTATGCATTGTTGGAATCTGTAGAGACGTTTTCTGGTTTGGGATGGCATAAAGGGCAAGTGAGGAAAATTCTCTCTGAGAACCGTTACACGGTTAGATTAGAGGCTACACAGCAGGAATCTACAATAAGACACTCAGATCTTAGGCCTTTCATGGTGTGGGAAGATGGAGTTTGGTATAACGATCTAAAGCAAAAACCCATAAAAGAAACTCCTCCAACCATCTTGAAAAGGAAGCCAATGCGCTCTTGTTCTGCTGCTAAGTCAATGACTCCTACGAGTGCCACAAAGCATTTGAGAAGTTTCCTGAATTCTAAGGAAATTAGCGAGACACCCACTAAAGCAAAATTTGTATCTGCCACTAGAGAATTAGGAAAAAACAAGGCTGATGCTGTGATGAATGACAAAACTCATCTGCTCATAACCCCTCAAGAAACATCAATAGCCCCGGTCATAACAGTCACACCATTGAAACAACAAGATGCTGAAACTGAAGGAAAAAAATCCCCAAAGAAGACACCTGAGCCAGTGAAGCATCAGAATGGCTTGGAAAATAGTTCAACTCAACACGAGATGCCTGAGGAGGAGAATAGCAACGAAAAGAGTAGAAAAAGGAAAAGAGAACAAAATCAAAACTCTAACCTGAATGAAACTGATGAGACTTGCAATGTTTCAAAGGCTGGGGTCAACGGTACAAGTGATACTATACGTGTTGATGATGTTGATGATCAGCCTCTCTCTTCTTGGATAAATATACCTACAGTGCTATCCTCTGATCAGAGCTCGAATGTGGTGGATAATTCTGCTGCTGATGTTGAGGAAACTCAAGCAAAAGGTGCACTAACGATTGAGCCTTTTACAAAGAATTTGCCATTTTGGAAGACATATGAAATGGAGAAGGGATACAAGACAGTGCCACAGAATCCTCATTTTAGCCCGTTGTTGGAGTTCAAAGAAGATATTCGTGAATGGTCAGCAGTTGGCATGATGGTGAGTTTCTATGGGTTATTAGAAGAAGTAAAAAAGCTGCAGCTCGATGTTTCTTCAAGCAAACTAGGTAGCCTCAGTACTTGTTTTGCCGAGCTAGAGAAGCATGGTTTCGACATTGCAACCCCTCAGTCACGGATAAACAAAGTGTTGTCTCTCCAAGTTGGGCGAGCAAAGAAAGTGGAGGAAAGGAAATGTCTTGAGAAGAGGATTGAAGCTGAAGAGATTGAAATGCAAAAATTTGAACACGAGATGGTTGAGGTAGAACGCAAAATGTTGGAACTGAAGAGACGAGCAGAGGTTGCGAAAGAGAAGAAAGAAGCGGCGGACAAAATGATTGTCGAAATGAAATCATCTGCGGAAACCATTGATCAAGAGATTGCAAATGTGGAGTTGGAGTTTATAACATCTGTGTTGGCTCCGTGG
>gnl_Arath_TAIR10_AT1G09320.1
ATGTTGCGGCCTCGCCGATCTCTTGGGGTTTCATCTCCGGCGAAGCAGAGGAAGAAAGCTGCTCCTAAGAATTCCATGGCTACGAGAGCGAATCGAAAGCGTCTCCCTTCTTACCTCAAACCTGGCTCCGCCGTAGAAATCAGCTCCGACGAGATTGGATTCCGCGGCTCGTGGTACATGGGAAAAGTAATCACCATCCCATCTTCCTCAGATAAGGATTCCGTTAAATGCCAAGTCGAGTATACGACGCTCTTCTTCGATAAAGAGGGGACGAAGCCACTGAAGGAAGTTGTCGACATGAGTCAGCTTCGTCCTCCGGCCCCGCCAATGTCTGAGATAGAGAAGAAGAAGAAGATCGTGGTTGGGGAAGAGGTCGACGCGTTTTACAATGACGGTTGGTGGGAAGGGGATGTGACTGAGGTTCTGGATGATGGGAAATTCAGTGTTTTCTTTAGGAGCTCTAAGGAACAGATTCGGTTTAGGAAAGATGAGTTACGGTTTCATAGGGAATGGGTTGATGGAGCTTGGAAGCCTCCATTAGAGGAAACAGAAGAAGAGGAAGATGAATCAGAGGAAGACAAATTAGACGACTCAGAAGACGAGGAGGATATTTTAGCCCGAGTGGATCTAGAAACTACCAGAGCAATCGCGAAACAAATGTTTTCCAGTGGCACTGTTGTCGAGGTTAGCAGCGATGAGGAAGGTTTCCAGGGGTGTTGGTTTGCAGCTAAAGTTGTTGAACCCGTTGGCGAAGACAAATTTCTTGTTGAGTACCGAGACTTGAGAGAAAAAGATGGTATAGAGCCTTTGAAAGAAGAAACCGATTTTCTGCACATAAGGCCGCCACCACCAAGGGATGAGGATATTGATTTTGCTGTTGGTGACAAGATTAATGCATTTTACAATGACGGCTGGTGGGTAGGTGTTGTCATAGATGGTATGAAGCATGGAACGGTTGGTATATATTTTAGGCAATCACAAGAGAAGATGCGGTTTGGAAGGCAGGGGCTTCGTCTGCATAAAGATTGGGTTGACGGGACCTGGCAGCTACCACTGAAAGGAGGGAAGATAAAGAGGGAAAAGACTGTTTCATGTAACCGGAACGTGAGACCCAAGAAAGCAACTGAGAAGCAAGCGTTCAGCATTGGAACTCCGATCGAGGTTAGCCCTGAGGAAGAAGGATTTGAAGATTCTTGGTTTCTTGCAAAACTTATTGAATACAGAGGAAAGGACAAATGCCTTGTAGAATATGATAATCTGAAAGCTGAAGATGGGAAAGAGCCTTTGAGAGAAGAGGTTAATGTTTCACGGATAAGGCCTCTGCCACTAGAGAGTGTCATGGTTAGTCCATTTGAGAGGCATGACAAAGTTAATGCTTTGTATAATGATGGATGGTGGGTTGGGGTGATTAGAAAGGTTCTTGCAAAGTCATCTTACCTGGTTCTCTTTAAAAATACTCAAGAGCTGCTAAAATTTCATCACTCTCAACTAAGGCTACATCAGGAATGGATTGATGGAAAGTGGATAACATCTTTTAAGTCTCAGAAGGTG
>gnl_Arath_TAIR10_AT3G62300.2
ATGTTGTTAACTACGGGAAGAAAGGAGAAACTCTCTGTTTCTAAAGGTTCTGAAATTGAAATCTCGTCTCAAGAGTATGAGTATGGTAGTGGAAATGTCTGGTATTGTGTCATTCTCGAAGAAAATCTAGCTAAATCGAAGCGGAAGAAGCTCTCTGTCCGTCACTTGGATCCTCTGCTCAAGTATGATTATTCTCCTCCGTTAATCAAAACCACCGTGCATCGTTTCATGCGTCCAGTTCCGCCGCCGGATCCATTTCCAGAGGTCGATTTTGAGGAAGGTGACGTGGTTGACGCTGCTTATAAAGGTGGTTGGTGTTCTGGCTCGGTGGTTAAAGTTTTGGGAAATCGGCGTTTCTTAGTGTATCTTAGATTCCAACCTGATGTCATTGAGCTTCTACGAAAGGATCTGCGTCCCCATTTCGTTTGGAAAGATGAAGAGTGGTTTCGATGCGAGAAACAACAATTGATTGAGTCAGATTTTAGTGCTGGAAAGTCTGTTGAAGTCAGAACCAAGGTAGACAAATTGGGCGATGTTTGGGCTCCGGCTATGGTCATTAAGGAGGATGAGGATGGGACAATGTTGGTGAAGTTGAAGACTTTGAAGGAGGAAGAGGTTAATTGCACAAAGATAAGCGTTTCTTATTCCGAAATCCGACCTTCGCCATTGCCTATTGGTTTAAGAGATTACAAATTGATGGAAAACGTGGATGCGCTAGTAGAGTCTGGTTGGTGTCCTGGTGTTGTTAGTAAAGTTCTTGCTGGGAAGAGATACGCAGTGGATTTGGGGCCAAACAGGGAGAGTAAGGAGTTTAGCCGCTTGCAGTTAAGACCTTCTATAGAGTGGAAAGATGGAATTTGGCATAGAAAAGAAAAGGTTTCAGGTAGCGAGGAAAGTTCGCATGCAGTTGAAGAAACAGCTGCTTCAACCCGCATAAGGATCACTGTTCGAACTGCCTTGAAAGAGAAAAAAGCTTTGGGTACTGGAATCAATGTGAGGACGACACGCTCTTCTAGTGGAGCTATGCATAACCCTCTTCCTGCCTCTTTCAATGGAGGAGATGTTGCAGAGGCTGGTAGAGTATCTGTCACTGTGAATGAAACACCGCTCTTCGAAACTGCAGCTCAGTTATCTGGAGAACTAGGGAATAGTTTGGCTGATGTTGTGATGAATGAGAGCGCTCCAGTCACAAGCCAACCGGAGATAGCAGCACCAAAAGAGTTTCACCCATCGGTAGTCCTGGGCGTAGCTGCAGCAGTCAAAACACAAGGAAAAACAACTCCGAAGAAGAAACTTCAAGCGATGAAGAATCAAAAGAGCTCTACAAATGATTCTGTTGGAGAGAAGGTGAGTGTTAACAAGAGGAAAAGAGGACAGCCACGCAAGTTCATAGTCGCAGAGCCTAAGCAGAAGATTGGTGTGTCTGGTAATAATTCAAAGGCTGCCACTATTGAACATGCCGATATGACTGATGATGATAGGCCTCTCGCTTCATGGGTCCACACTGGAAATTCATCATCGGGGCAATCTGTTTCTCGGACTCCTGATATAGGGCTTAATACAGTTGTGGAAAAGCATGTCGATATTGTGGAAACTCCCCCAGGGAGAGAGTCGACAATGGTTCTGCCATTTGTAAAGAAGTCACAGCTTTGGAAAGTCCTTGAATCAATGGAGGTCTTCAAAGTCGTGCCACAGAGTCCACATTTCAGCCCTCTGCTAGAGAGCGAAGAAGAGTGCCGTGAAGGAGACGCCATTGGTAGAATGGTGATGTTTAGTTCGCTGTTAGAGAAAGTCAACAATCTACAAGTCGACGATCCAATAAGCTCGATTAACAGGATCGACGAGTGTTTCCTCAAGCTTGAGAAACACGGGTTCAATGTTACAACACCTCGATCTAGGATAGCCAAGATACTGTCCATTAAAGAAAGGCAGACATGCGCATTGGAGGAATTAAAAGCTGTTGAGGAAAAGATCACAGAGAATGACAATAAAAGAAGGAAGTATGAAGAAGATATTGTTGAATTGCAGAGGCAAGAAGTGTTGATGAAGGAAGCAAAAGTCACACTAGACAATGAGATAGCTCGGATGCAGTCTCAAGCAGCTGTTCTTGACCAAGAGGTTCAGAATGTAGATCACGAATTTCAGGCAATTCTCGCTGCCCCATGGAAA
>gnl_Arath_TAIR10_AT3G06520.1
ATGACGAGCGATCGATTTTGGCGCGGCGGTGACCGCGTTGAGGTGGAACGACTAGTTTCTGGCGCGACGGCATATTTTCCGGCGAGTGTTGTTAGCGCGCCTTCGGTGAGAAAGAAACTCGTTTGGGTGGAGCATGAATCCCTAACTGTTGGAGGTTCCGTTTCCGTACGTATGAAGGAGTACGTCACTCCCACGCGCCTCCGTCCATCTCCACCGCGTGAACTCAACAGACGGTTCAAAGCTGACGATGAGGTCGATGTCTTCAGAGATAGCGAAGGTTGCTGGGTTAGAGGCAATGTTACGACCGTACTTGAAGATTCAAGGTACATTGTGGAGTTTAAAGGGGAAAATCGTCCAGAAATAGAGGTTGATCAGTTCAATTTGAGGCTTCATCGTGAATGGCTAGATGGTGGGTGGGTTCCTTCTCTTCTCCAACAGAGCAATTTCTCGGAATCGACAGCCCAAAGAATTAAACTGAAGATAAAAATCAAGAGAAGAGATCAATATGAGAAGGGAGCTCTTGTCGAAGTCAGAAGTGAAGAAAAAGCTTACAAGGGTTCTTGGTATTGTGCTCGTATACTTTGTTTATTAGGTGATGATAAGTACATTGTTGAACACTTGAAATTTAGTAGAGATGATGGTGAGTCGATCCCTCTGAGAGATGTGGTAGAAGCCAAGGACATAAGACCAGTTCCTCCTTCAGAACTCTCGCCTGTTGTGTGCTATGAACCAGGGGTTATAGTTGATGCTTGGTTCAACAAACGGTGGTGGACCAGTAGGGTTTCCAAAGTCCTAGGAGGAGGTTCTAATAAGTATTCAGTTTTTATCATCTCAACTGGTGAAGAAACGACAATCTTAAATTTCAACTTAAGGCCCCACAAAGATTGGATCAATGGACAATGGGTCATTCCTTCCAAGGTATTGACTGATGTGCCGGAAGAATGTTACAAACCTCCATTGAAGAAGCTGAAATCTTGTGAGAGAGCAGAGAAGGTGTTTAACAATGGAATGGAGGTGGAAGTTAGAAGCGACGAACCAGGTTACGAAGCCTCATGGTTCTCTGCAAAGATCGTAAGTTACTTGGGCGAAAACAGATACACAGTGGAGTATCAAACACTAAAAACAGACGATGAAAGAGAGTTGTTGAAGGAAGAAGCAAGAGGTTCAGATATAAGACCTCCTCCTCCTCCACTGATTCCAAAGGGGTATCGATATGAATTGTATGAACTTGTGGATGCTTGGTACAATGAAGGATGGTGGTCTGGTCGAGTATATAAGATAAACAACAACAAAACGAGATATGGTGTCTACTTCCAAACGACTGATGAGAGTTTGGAGTTTGCTTACAATGACCTTAGGCCTTGCCAAGTGTGGAGAAACGGAAAATGGAGTCGTGTA
>gnl_Arath_TAIR10_AT5G23780.1
ATGTTTAGTCCTGGAACAACGGTGGAAGTGAGTTCTAAGATAAATAACAAAGAAGTCGTTTGGGTTCCTGCAGTGGTTATTAAAGAGTTTAAGGAAGATGATGAGTATAAGTATATTGTCAGGGTTTATGATAAGTCCTTCAGCTGCAAGGGTAATAAGGCTGCAAGACTCAACAAAACCGTTGATTTGTGTAGTCTTAGGCCTACACCGCCTTCTATTTCGGTTGAAGAGTATCAATTAAAGGAATACGTAGAGGTGTTTCATGATGGTATGGGATGGCGTCAAGGACGAGTGATGAAAATTCAAGAACGAGTGATGTTAAGTCAAGGACGAGTGATGGTAAGTCAAGGACGAGTGATGGGAAATCTCTCTCAGAAATGTTATATAGTGCTGTTAGAGGCTACAAAGAAGCAAATATCATTCAAACAGTCAGATCTTAGGCCTTTGCAGGTGTGGGAAGATGGTGTTTGGAAGATGTTGCAGACAAGGGAATCGTCGTTAACTCAGGGATCAGGAGATGAGACCAGTGATTCTGTGAGGAATGCAAATGAATCTGATCCACCGGTAACTCCACGTCCGGGCATAACTACACCACCGTTGAAACAAATAGAGGCTGAAACTCAAAGAAAGACACTTCCGAGGAATCAGAATGCTTCAGTGAACGATTCAACACGAGAGAATGAAAATAGTGAAGATATTAATCGAAAAAGGAAAAGAGAAGAAAGCCTTTGTTCTGATGCTAGTGTTGAGGACACAACAATGACTTTGCCATTTGAAAAGAAGTTGTCAATTTGGAAGACACTTGAATCAGTGGAGACAGTCCCACAAAGTCCTCATTTCAGCCCGTTGGTTGAGACTAGAGAAGATTGCCGTGAAATGTCTGCGGTTGGGATGATGCTCACCTTTCCTTGTTTACTTGAGGAAGTCAAATCTCTGCAACACGACAATTCCATAAGCTCATTGATAAGCCTCAGTAATAACTTTTGCGAGCTAGAGAAACACGGGTTCAATGTAAAGGCACCTCAGTCACGGATCAGTAAGCTGTTGTCTCTTAGAGGTAAGCAATCAATGAAAATGGATGAACTCAAAGGTGCTGAGAAAGTGACTGCAGAAAAAGAGAGCATAAAGATTGAGAACGAACGCAAGATTCTAGAGCTGCAGAGGCTGAATGAGGAGGTAGATAAAGAGATAGCTCAGAGTAAGTCATGTGCAGCGAAGATTGTCCAACAACTTGAAGATGTGGAACTTCAGTTTCAAACAACTGCATCGGCTCCATGG
>gnl_Arath_TAIR10_AT5G23800.1
ATGGGGAGGCAGGTTCCGAGTGAAAGTTTATCTCTGAGCGAAGGTTGTGAAGTCGAAATCTCTTACAAAAACAATGGCAATGAAAGCGTTTGGTACAAAGCCATTCTCGAAGCAAAACCCAATTCTATATTCAAAGAAGAACTCTCTGTTCGTTTGCTTAAGGATGACTTCTCGACTCCTCTTAACGAACTCAGACACAAAGTCTTGATTAGACCCATTCCGCCAACAAATGTACAAGCTTGCATCGATATCGAGATAGGCACCTTCGTCGACGCTGACTACAAAGATGCGTGGTGGGCTGGTTTTGTTGTCAAAGTGATTGATGATGACAAGTTTTGGGTTTGTTTTGATTCACCACCTGATATCATTCAGTTTGATAGAAACCATTTGAGGCCTACTCTTGAATGGGTCGATGAGAAGATTTATTCTTGGTGGATCATTGGATCAACACGAAATTCAGAGTTCTTGAAGCGGTTGGCTGAGGAGCCTATGTTTAGTCCTGGAACAATTGTGGAATTGTGCTCTAAGAGAGATGAAGGGGAAGTCGTTTGGGTTCCTGCATTGGTTTATAAAGAGTTTAAAGAGAATGATGAGTATAGATATATTGTCAAGGATAAGCCTTTGATCGGAAGGAGTTATAAGTCAAGACCCAGCAAAACTGTGGACTTGCGTAGTCTTAGGCCTATACCGCCTCCTATTCGGGTTAAAGAGTATCGATTGGATGAGTACATTGAGGTGTATCATGATGGTATAGGATGGCGTCAAGGACGAGTTGTGAAAAGTGAAGGAGGAGTGATGGGATCTCTCTTTCAGAATTGGTGTACATTGCTTTTAGAGGCTACAAAGAAGCAATTAATGTTCAAACAATCGGATCTTAGGCCTTTGAGGGTGTGGGAAGATGGCGTTTGGAAGACAAGGGAATCATCGTTAACTCAGGGGTCAGGAGATAAGACAGAGGTTGAAACTCAAAGAAAGACATTCCCCAAGAAGACACTTCCAAGGAATCAGAATGGTTCAGGAAACGATTCAACACTAGAGAATGAAAATAGCAATCGAAAGAGGAAAAGAGAAGAAAACCTTTGTTCTGGTTCTAGTGTTGAGGAAACCAACATTCTCTTTGAGAAGAAGTTACCAGTTTGGAAGATACTTGAATCAATGGAGGTATTTAAGACAATCCCACAAAGTCCTCATTTCCGCCCCTTGGCAGAGATTAGAGAAGATTCCCGTGAAATGTTGGCGGTTGGTATGATGCTTACCTTTTCATGTTTACTTGAGCAAGTCAAAGCTCTGCAACACGACGAGGCCAGAAGCTCATTTATAAGCCTCAGTAATTCCTTTGCCGAGTTAGAGAAACACGGGTTCAATGCACAAGTAGCTCAGTTGCGGATCAATAAGTTGTTGACTCTTAGAGGTATGCAATCAAGGAAAATGGATGAACTCAAAGGCGCCAAGAAAGTGACTGCAGAGAAAGAGAGCGTAAAGGTTGAGAACGAGCGCAAGATTCTCGAGCTGCAGAGGCTGAATGAGGAGATGGCCAAAGAGATAGCTCAGAGTATGTCATGTGAAGGAAAGATTCTCCAACAGCTTGATAATATGAAGCTTGAGTTTCAGGCAACTGCATCAGCTCCATGGCCTAAATGGGCTTTCCGTTCAACA
>gnl_Arath_TAIR10_AT5G23770.2
ATGGTGAGGCGTGCTGGGAGTGAAAGACCTTCCATGGAGGAAGGTTGTGAATTCGAAATCTATAATAAAAAGGATCCGAGATCTTATCATCTTACGTTTAGAAGTCGAAATATCTTAGAAGACGTTTGGTACAAAGCCATCGTCGAGGCAAAACCTCCAAAGAGTCCCAAATCTAAACGCAGTGTACTCTGTGTTCGGTTGCTTAAGGACGACTTCTCGAATAGCATTCCTATCAAGATAGGCTCCATCGTCGAAGCTGATTATAAAGATGCGTGGGTCACTGGTTTTGTGGTCAAAGAGATTGATGTTGGCAAGTGTTTGGTGTGCTTTGATTCAATACCTGATGTTATTCTGTTTGAGAGAAAGCTTTTGAGGCCTCATCTTCAGTGGCTCGATGATAGTGGATATACATTTTGGGATATGGTATCGAAACATTATCGAAAGTTCTTGAGACGGTTGGCTGAAGAGCCTATGTTTAGTCCTGGAACAATGGTGGAAGTGAGTTCTAAGATAAATGAAGGTGAAGTCGTTTGGGTTCCTTCAATGGTTATTAAAGAGTTTAAAGAGGATGATGAGTATAAATATATTGTCAAGGATAAGTCCTTTAGCTGCGAGGGAAAAAAGGCAAGACCCAACAAAACCGTTGATTTGTCTAGTCTTAGGCCTATACCAGTATCAGTTGACGAGTATCAGTTGGAGGAAAACGTAGAGGTGTTTCTTGATGGTATGGGGTGGCGTCATGGACGAGTGATGGGAAGTCAAGAGCGAGCGATAGGAACACTCTCTCAGAAATGGTATTTTGTGCGTTTGGAATCTACAAAGAAGCAATTAACGTTCAAGCAGTCGGATCTTAGGCCTTTGAAGGTGTGGGAAGATGGCGTTTGGAAGGTGTTGCAGACAAGGGAATTGTCGTTTACTCAGGGATCAGGAGATAAGACCGGTGATTCTGTGAGGAATGCAAATGAATCTGATCCACCTTTAACTCCACCTCCGGGCATAATTACACCACCGTTGAAACAAATAGAGGCTGGAACTCAAAGAAAGGCACTCTCCAAGAAGACACTTCCAAGGAATCAGAATGGCTCGGGAAACGATTCAACGCTAGAGAATGAAAATAGCGAAGATAACAATCGAAAGAGGAAAAGAGAAGAAAACCTTGGTTGTGTTGCTAGTGTTGAGCAAGACAAACCAAAGGATACAACAATGGTTTTACCCTTTGAGAAGAAGTTACGAATTTGGGAGACACTAGAATCAATGGAGGTGTTTAAAACAGTCCCACAGAGTCCTCATTTCAGCCCATTATTGGTGGAGAGTAGAGAAGACTCCCGTGAAATGTCTGCGGTTGGTATGATGCTTACCTTTTTTGGTTTACTTGATGAAGTCAAAGCTCTGCAACACAACGATCCCATAAGCTTTTTTATAAGCCTCACTAATTCTTTTGCCGAGTTAGAGAAACACGGGTTCAATGTAAAAGCACCTCAGTCACGGATCAATAAGCTGTTGTCTCTCAGAGATAGACAATCAAAGAAAACAGAGGAACTCAAAGATGCCGAGAAAGTGACCGCAGAGAAAGAGAGCGTAAAAGCTGAGAACAAACGCAAGATTCTTGAGCTGCAAAGGCTAAATGAAGAGATGGACAAAGAGATAGCTCAAAGTAAGTCATGTGCAGCAAAGATTGTCCAACAGCTCGATGATGTGAAGCTTGAGTTTCTGGCAACAGCATCAGCTCCATGG
>gnl_Betvu_v1.2_Bv2_031140_oimg.t1
ATGATGATCATGAAAACTGGAGGAATTTGCTTATTTCGAGTGAAGACCATAGAGAATGATGATTTCGTTTCCTTGAGCTGGTTCGTGATGGATGCATTGGCTAAGGCCAAGATACTTATAGATGCTATTTATAATGATGGGTGGTGGGTGGGCTGCATTTCTAAAGTCCTTGGTGACTCAAAATATTTAGTTTTGTTCCAGATTTTTGTTGTGGAGTTTAAATTAGTGTACATG
>gnl_Betvu_v1.2_Bv3_054660_gkzm.t1
ATGGTACAGTATCAAACCCATTTAAACGACATTGTTTATTTCGTTGATTCCGGCGACATTCGACCTGTTCCGCCGGAAAATGACGTCACTGATGGCCGGAAGTTTGAAATTCACGAGAAAGTGGATGTTTTGCGAGATGGGTGTTGGATGAAAGGTACGATTTTGGGGATTTTGTATGAGGGTTTGAAGTATTTGGTGGAAATTGATGGTGGTGATGATGTTCCAATTGAAGTGGGTAGGTCTTGTTTGAGGGTTCATCGTGATTGGTGTGATGGGTTTTGGAATCCTCCTTTTGATTATGTTCAGAGAAACTCAGTCAAGATGGAACAAAATGCTATTTGTAAGCCAGAGACGATCACTGAAGTCAGAACTCATGCCAATAGCAGGAAAGTGAAGTTAAGGTTCAAAGGTGCCGAAAGATTATTAAAGGCGAAGTTTAGCCCTAAGACAGCTGTTGAGGTCAAAAGTGATCAGGATGGGTATCAAGGCTCTTGGTATACTGCTATTGTTGTTGGCTCGGCTGGAGTTGGCAAGTTTCTGGTGGAATACCAGACCCTCAAAACTGACGATGAGATGGAGCTCCTCAAAGAAGTTGCAAATGAACAGGACATAAGACCTTGCCCCCCGGAGATTCCTCGACATCATAGATATACGGCCCATGAAGAAGTAGATGCTTGGTATAATGATGGATGGTGGGAAGGTGTAATTTATGAGGTTCTTGATGACTGGAAATACATTGTCTTCTTTGCTTCAACAAGCGAGAAGTTAGTTTATCAGCATCCAAACCTGAGACCTCACCAGAATTGGGTTGATGGGAAATGGGTTCTAGCTTTGCCGAATTCTATAAACGAGATGAATTTTGCCTCAGAAGAAGCACTACGAGAAAATTTTAGAGAAGGTATGCTGATAGAGGTCAGAAATGATGACGCTGGTGACACGTGTTCCTGGTACACAGCCACTATCATCGGATTTGTAGAGAAGAAAAAGTTCCTGGTTGAATATGACAGCCTGAAAACTAATGATGAGAAGCACACTTTAAGACGAGAAGTGTCTGCTATCGACGTTAGACCTTTGCCTCCTTGTAATCTGCATTTTGGTCGGTATAAATGTTCTGAGGAAGTTGATGCTTGGCGTGATGGTGGGTGGTGGGTAGGTGCAGTTTCAGAAGTTCTGAATAGAAATAAGTATATTGTGCAATTTTCTTCTGCTGGTGATAAGTGGGAATATGATCATATGAGTTTGAGACCTCATCAGGATTGGATTGATGGAAAATGGATAACTCATGAGCATAGGTCATCTGACTTAAAATTGAGAACTTCATCCTCTGAAAGGCGATGCGCTCAAAGTGAAGCTGACAGAAGTTTTGGCAAGGGTACAACGGTTGAGGTTAAAAGCAATGAGCCAGGCTATGAAGGATCTTGGTACACTGCAGTTATTGTTAGATCAACAAGAAAGGGTACATATCTAGTAGAGTATCTGACACTCAAGACAGAGGATGAAAGAGAATCTCTCAGAGAAGAGACTGAGGCTCAAAATATCAGACCATGCCCTCCTAAGATAGAAGTGAGTGGCTGCTATTTTCTGCTTGAAAAAGTCGATGCCTGGTATAATGATGGGTGGTGGGAAGGTGTGATTTCTAAAGTTCTTGCTGATAAGAAATACATGGTGTATTTCGAAACATCCAGAGAGGAATTGGAATTTGATGATGTATATTTGAGGACTCGTCAAGAATGGATTAACGGGAGATGGATAGCTGCAAATAAGGTA
>gnl_Betvu_v1.2_Bv4_080080_eydc.t1
ATGTCTAATTTCCAGTTTAAAAAGGGCATAAAAGTTGAAATAAGCATTGATGAAGAGGGTTTTCGTGGGGTATGGTTCCCTGGAACGGTTATTAAGCCACCATCAAAAAATGACTTAAAAGTTATGGTTGAATATGATACATTGTTGGCAGAGAATGGATCAACCCCTTTAAGAGAGAAGGTCGATTTGGTACAAATTAGGCCAATCCCACCTAGGGAAAGCAAAAGGGAATATAAATTGGATGATGAAGTTGATGTTTTCTTCAATGATGGTTGGTGGGAAGGTGTGATTACTCATGTTCTTGAAGGTAATCAATACTCTGTGTATTTTAGACCTACGAGAGATCAAAATGACTTCAATGGTTTTGATTTGCGGCTCCATAGAGAGTGGGTTCATGGAAAGTGGCTTCCTCCATTGGAAGAAGAGGCAGTGCAACCAGTAGAAGAAATGATTCACAAGGAGAAAGAAGAGAAGAATTTCAGCAAAGGAAGCTTAGTTGAAGTGAGCAGTGACGAAGATGGTTTTGAGGGTGCTTGGTTCACTGCAACTGTTCTTGAGGTGATTGGGAAGGACAAATTCCTTATTGAGTACAGGGATCTAAAAACAGAAGATGACAAAGAGTTTGTAAGAGAAGAGGTTGATGCCCTGCACATCAGACCGCATCCTCCAAAGGCAGGAAAAGTCGACAAGTTCAAGCAGTTTGAAGAAGTTGATGCTCTTTATAATGATGGGTGGTGGGTGGGCTGCATTTCTAAAGTCCTTGGTGACTCAAAATATTTAGTTTACTTCAAGAGCACAGATGAGGAACTGGAGTTTAAGGATGATGAACTGAGGCTCCATCACGAATGGATTAGTGGGGAATGGGTTATGGCTTCTAAGGCTTTGGACTTGTCAGAT
>gnl_Betvu_v1.2_Bv5_122580_riwu.t1
ATGAAAACGCAACTTCAATCTCAACCTAAACCCAAAAACAAGCGTTTTCTCCAAACCCAAACAAAACCCATTTCTTCTTCTTCTCCATCAATTTCCCCAAATCAATTTCCCCTTTTTCCCTTTGGATCTGAAGTTGAAGTTACCTCCGACGAAGAAGGTTTTACAGGTGCTTGGTATTTAGCTACTGTTCTTCAACCTCCATCTTTATCATCTTCTTCTGCGCGAAAGGTTTTGGTGGAGTATAAGAATTTGTTGTCGGATGAAAATGGGTCTGCACTTTTACAGGAATTTGTAGATATTGAATTTGTTAGACCTAAACCTCCGATTGATGAAAATGATAAGGTTTCTTTCCAAATAAACGACGTCGTTGATGCGTTTTATCAAGATGGGTGGTGGTCTGGTGTTGTTACTCAACTTGTTTCAGATACTAAGTTTAGGGTTTTCTTCTCTAACCCTCCTGATGAGATGGAATTTGATTCTTCTGATTTGCGTATTCATAAGGATTGGGTCCATGGCAAATGGGTTTTACCCCCAAATCAGAGAATGAGGGATTTGAATTTTAGCCCAGGGACAGCTGTAGAAGTGAACATTGATCCAGATAACTCTTCTGATGTCTGGTTCCCTGCAACTATCATTAAACAAGTTGCTAATAACTCCTTCTTGGTGGAGTATCAAAGCTCAAAGGAAGCTGGACTTCAGAAAGTATCCGTAGATTCTTTTCATATTAAACCTTCACCTCCTAGTTCGAGTAATAAAACGTTTAATTTGTTGGAAAAAGTGGACGCATTTTACGATTGTCGTTGGTTGAGTGGAGTGGTGACCAAAATTCTTGCAGACGGAAGGTACATAGTCTACTTTAAGCGCACAAAAAAGGAGAAGGAGCTATCTCATGCAGATTTGAGGCTCCACATGGAGTGGAATAATGGCAAGTGGATTCTTTCTTCCCAGGATACCTCGATGATGTCAGATTCTGAAAAGCGTTTAAGGCATGTTGTTAATGGTGGTAACAAGGAGAAGACCCGTGCCTCATCTGAAGCTTCAGATGCTATGAAAAACAATGATCAAGATAGAACATCTTCCCTAACTCTTGAGAGTTGTCAGAAAGAGTTGCATACGCCTGTCAACGAAAAGGATAATTACAGTAGCATAAAACCTAGTAACAAGAGAATGAAGCAGACAAGTGCTAATGGCGATGCTAGTTATTCCAGGCCTTCAAGAAGATTAAGTGAAAAGCCTGCATCTGGTGTGCCATTATCTCCTGAAACAAGCAAATCAAAGATGAAACAAATTGAAAGATCAAATTATGGAACGTCAGATCTTGACTCTTCAAAACCTGATCACCCTGTGCAGTCAAATTTGAAACACTCTGAAGATAGCAGTCAGCCTTCTGATCCTATGGAGATCAAGGAGGACTATGAGAACCATTCTGCCTCAAGAAAGAGGGGAAGACCACCGAAACTACGGGCCCTGCTGTCAGCGGACGTACCTGGTGATACCGTTGACCAAACCCCAACTACAAGTGATGTGGTCACACCATATAGACCTGTAGTCCAAGCGTTGACACATAATGGCAAGATGATTGACTCACTTGGGGAAAGTTCAAGTCAGCATTTGAATTCAGAGCATAAGAGGGCTGTGGGGGATGAAGAGAAAGACGTGGATGATCAAGAAAGCTTAGTAAGCAATGGGAGTGAGCAGCAGAAAGACGGTGAAGTCACCAATCTGAAGAGGAAGAGAGGCCGACCGCCTAAAGTGTTGTTTCTTCTTGGTAGTCCAAAGACTAAAGAAGCTGAATCTGTGGTGGAGGAGGAAAAGAATGATGCTTCTGATGCCAAAGATGATGATGAAAGACTCTCTCCAACAGCAGAAGTTGAAAAGCCTGTTGCTATCACTGAGCCTTCTTTGATTAACGACTCAGTACCTATTGATAGTAGTATAAAACGTGTGATGAAAATTAGCAATCAAATAGAGCGACTGAGTGACGTACGTAGGCTGAGTACGAGAGGTACTTCAAGGAGGAAAGCAAGAAAACCGCGGAGTGTCTCAACAGATTCAGTTATGGTGGATATACAAGAACCAATAAAACCTGTTATTTTGAGGAAAGGAAAGAAACAGAAATCAATAAAACAGTTTGAATCTCAAATTGAAGATGCTGTAGATAACTCTAGAATTAGAGCCATTGATGTTTTCAACGATCGAGTAGCCAGAGATGCTAGAATGTCAAGCAATGCTTCTGATGATGATAGGCCATTGTCAGCCTGGTTTGAAGGAGCACACTCTCCTCCCACAACTGATGCAAGAATATCTCCAGGTGAGGCTGTTGGTCAGTTTGGTGAAAGTGAAGAAGAAGAAGAAACTAAGACAGCACCTGCCGTTCAATTGAAAGAGAAGGAGCAAAATAAAAGGGAGTGTACCGCAGCTGAAAATGTCAGCCAAGACAAAGATAAGAATACTCCTGATAGACCAGATGAGATGCCATTACAATCACAGTCCACTGCAATTGTTCCCGTGGATGAACGAGAATTACCCTTTGTGAAGATTTCTCCTATTTGGGGACTGATCGAGTCCATGGAAGTTATGAGGCGGATTCCTCAAAAACCACATTTTCGCCCTTTATATAATTGCAAGGAAGAATGTCGTGAAGGATTAGCCATAGGTAGCATGGTAACTTTCACCAGTTTAGTGGAGAAATTATCAAAGGCTTCTTTTGATGACCCGAAAAGTCTGTTGGATGGGTATCTGGAAGCTCTTGTTGACTTGGAAGAACTAGGTTTCAATGTAGTACCGGTGAGAGAGCAGTTAAATATGCTAATATCCATAAAGGCCAGGTATGAGCAAGCTCAAAGTACATCTAAAGAGATTGATAGCCAGATCACGGAGCGCAATCTTGAGAAATCCAAGATCATCGAGGAGATTGCAGAGGTAGACAAGAAGGTAGCAGAGCTAATGATGAAACGGGCCGTAATCTTGTCAAAGAAAGAGAAAAAGGATGCCGAGATTACATTGCTGCAATATAGTGTTGATGCTGCCAAGGATTCCCTTGAAAGCGCTGAACAGGAATTTGAGAAAGTAGCTTCTTCACTTAGG
>gnl_Betvu_v1.2_Bv5_122580_riwu.t2
ATGAAAACGCAACTTCAATCTCAACCTAAACCCAAAAACAAGCGTTTTCTCCAAACCCAAACAAAACCCATTTCTTCTTCTTCTCCATCAATTTCCCCAAATCAATTTCCCCTTTTTCCCTTTGGATCTGAAGTTGAAGTTACCTCCGACGAAGAAGGTTTTACAGGTGCTTGGTATTTAGCTACTGTTCTTCAACCTCCATCTTTATCATCTTCTTCTGCGCGAAAGGTTTTGGTGGAGTATAAGAATTTGTTGTCGGATGAAAATGGGTCTGCACTTTTACAGGAATTTGTAGATATTGAATTTGTTAGACCTAAACCTCCGATTGATGAAAATGATAAGGTTTCTTTCCAAATAAACGACGTCGTTGATGCGTTTTATCAAGATGGGTGGTGGTCTGGTGTTGTTACTCAACTTGTTTCAGATACTAAGTTTAGGGTTTTCTTCTCTAACCCTCCTGATGAGATGGAATTTGATTCTTCTGATTTGCGTATTCATAAGGATTGGGTCCATGGCAAATGGGTTTTACCCCCAAATCAGAGAATGAGGGATTTGAATTTTAGCCCAGGGACAGCTGTAGAAGTGAACATTGATCCAGATAACTCTTCTGATGTCTGGTTCCCTGCAACTATCATTAAACAAGTTGCTAATAACTCCTTCTTGGTGGAGTATCAAAGCTCAAAGGAAGCTGGACTTCAGAAAGTATCCGTAGATTCTTTTCATATTAAACCTTCACCTCCTAGTTCGAGTAATAAAACGTTTAATTTGTTGGAAAAAGTGGACGCATTTTACGATTGTCGTTGGTTGAGTGGAGTGGTGACCAAAATTCTTGCAGACGGAAGGTACATAGTCTACTTTAAGCGCACAAAAAAGGAGAAGGAGCTATCTCATGCAGATTTGAGGCTCCACATGGAGTGGAATAATGGCAAGTGGATTCTTTCTTCCCAGGATACCTCGATGATGTCAGATTCTGAAAAGCGTTTAAGGCATGTTGTTAATGGTGGTAACAAGGAGAAGACCCGTGCCTCATCTGAAGCTTCAGATGCTATGAAAAACAATGATCAAGATAGAACATCTTCCCTAACTCTTGAGAGTTGTCAGAAAGAGTTGCATACGCCTGTCAACGAAAAGGATAATTACAGTAGCATAAAACCTAGTAACAAGAGAATGAAGCAGACAAGTGCTAATGGCGATGCTAGTTATTCCAGGCCTTCAAGAAGATTAAGTGAAAAGCCTGCATCTGGTGTGCCATTATCTCCTGAAACAAGCAAATCAAAGATGAAACAAATTGAAAGATCAAATTATGGAACGTCAGATCTTGACTCTTCAAAACCTGATCACCCTGTGCAGTCAAATTTGAAACACTCTGAAGATAGCAGTCAGCCTTCTGATCCTATGGAGATCAAGGAGGACTATGAGAACCATTCTGCCTCAAGAAAGAGGGGAAGACCACCGAAACTACGGGCCCTGCTGTCAGCGGACGTACCTGGTGATACCGTTGACCAAACCCCAACTACAAGTGATGTGGTCACACCATATAGACCTGTAGTCCAAGCGTTGACACATAATGGCAAGATGATTGACTCACTTGGGGAAAGTTCAAGTCAGCATTTGAATTCAGAGCATAAGAGGGCTGTGGGGGATGAAGAGAAAGACGTGGATGATCAAGAAAGCTTAGGGAGTGAGCAGCAGAAAGACGGTGAAGTCACCAATCTGAAGAGGAAGAGAGGCCGACCGCCTAAAGTGTTGTTTCTTCTTGGTAGTCCAAAGACTAAAGAAGCTGAATCTGTGGTGGAGGAGGAAAAGAATGATGCTTCTGATGCCAAAGATGATGATGAAAGACTCTCTCCAACAGCAGAAGTTGAAAAGCCTGTTGCTATCACTGAGCCTTCTTTGATTAACGACTCAGTACCTATTGATAGTAGTATAAAACGTGTGATGAAAATTAGCAATCAAATAGAGCGACTGAGTGACGTACGTAGGCTGAGTACGAGAGGTACTTCAAGGAGGAAAGCAAGAAAACCGCGGAGTGTCTCAACAGATTCAGTTATGGTGGATATACAAGAACCAATAAAACCTGTTATTTTGAGGAAAGGAAAGAAACAGAAATCAATAAAACAGTTTGAATCTCAAATTGAAGATGCTGTAGATAACTCTAGAATTAGAGCCATTGATGTTTTCAACGATCGAGTAGCCAGAGATGCTAGAATGTCAAGCAATGCTTCTGATGATGATAGGCCATTGTCAGCCTGGTTTGAAGGAGCACACTCTCCTCCCACAACTGATGCAAGAATATCTCCAGGTGAGGCTGTTGGTCAGTTTGGTGAAAGTGAAGAAGAAGAAGAAACTAAGACAGCACCTGCCGTTCAATTGAAAGAGAAGGAGCAAAATAAAAGGGAGTGTACCGCAGCTGAAAATGTCAGCCAAGACAAAGATAAGAATACTCCTGATAGACCAGATGAGATGCCATTACAATCACAGTCCACTGCAATTGTTCCCGTGGATGAACGAGAATTACCCTTTGTGAAGATTTCTCCTATTTGGGGACTGATCGAGTCCATGGAAGTTATGAGGCGGATTCCTCAAAAACCACATTTTCGCCCTTTATATAATTGCAAGGAAGAATGTCGTGAAGGATTAGCCATAGGTAGCATGGTAACTTTCACCAGTTTAGTGGAGAAATTATCAAAGGCTTCTTTTGATGACCCGAAAAGTCTGTTGGATGGGTATCTGGAAGCTCTTGTTGACTTGGAAGAACTAGGTTTCAATGTAGTACCGGTGAGAGAGCAGTTAAATATGCTAATATCCATAAAGGCCAGGTATGAGCAAGCTCAAAGTACATCTAAAGAGATTGATAGCCAGATCACGGAGCGCAATCTTGAGAAATCCAAGATCATCGAGGAGATTGCAGAGGTAGACAAGAAGGTAGCAGAGCTAATGATGAAACGGGCCGTAATCTTGTCAAAGAAAGAGAAAAAGGATGCCGAGATTACATTGCTGCAATATAGTGTTGATGCTGCCAAGGATTCCCTTGAAAGCGCTGAACAGGAATTTGAGAAAGTAGCTTCTTCACTTAGG
>gnl_Betvu_v1.2_Bv5_122590_iwym.t1
ATGGCGGAAGAATCAATTTACGAAAAAACCTTCCAAAAAGGCACCATTGTTGAAGTAAGCTCAGAGGACGAAGGTCTTCGTGGTTCTTGGTACACTGCAACTGTAATTCGAAAAATATCTCGTAATTCCCACAAAATCTTAGTAGAATACCACAATCTCATGACAGATGACGCAGGTTCGAAACCTCTTCGTGAATTCGTCGACGCCATTCTTATTCGCCCTATCCCTCCTCGTGAACCTCACCGTATTTTCTCTCTCATGGAAGAAGTCGACGCTTTTCATAACGACGGTTGGTGGGAAGGTGTAGTTACGAAACTTCTAGAACCTTCTAATTATTACTCTGTTTTCTTCCGTTGTTCTCGTGAACAGATCGATTTCTGTTCGTCCGATCTTCGATTGCATCGGGAGTGGGTCCCACCTAATTTCTGGTTTCCTCCTTTGGATTCTTCTCCTTCTTCTGGCCAAAGAAAAAGAAATGGAGAAGATGGGAGAAATGGTGTTCATTCTGCTGGTGGTAGAGATAGGGTGATGAGGAATGTTGGAGAAATAAATGTTGGAAGGAGGAATGGCAATACTCCAACCAAGAAAGATGGTTTTTTGAAGAATATAACATGCCGGGAAGAAACACGGAGCAGTGACCTTATCATCAATAATGACAAGGTAACTAAGAAACGAATGGCTGGAAAACTGAGTGTAAGTAGCAATGGTGCGTGCAAGAAACATGGATTGGGAATGAATGGAAAATTAAAAGAACCTAGAAGGAGAGCTAATGCGGGTCGCCAACTATTTAAAAAG
>gnl_Betvu_v1.2_Bv9_210360_thfz.t1
ATGACCAGTTTCAAACCAGGCGACCAAGTAGAAGTATGCTGCAAAGAAGAAGGCTTCAGAAACTCATTCTACCCAGCAACCATAATATCTGAGATCAACACCAACGAGTACATAGTGCAATACAACACTTTATTGACGGCTGATGAATCACACCCACACAGAGAATTTCTTTCGGCTATCGATCTTCGGCCTGTCCCGCCCGAGATTTCGGCCACAGAATTTTATCACAAGGATGAAGTTGATGTTTACGCGAATGAGGGATGGTGGAAGGGAAAAGTTACGAGGAAGTTGCATGGGAGAGGGAGAGCAAAGAGGTATTACGTTAGATTCGAGGATAATGGTGAGGTTGAGGTGGGTAAGTATTGGTATAATGATATGAGGGCTCATCAAGATTGGGTTCATGGCAAATGGTATTGTTCCAAGAAGATTTACAAA
>gnl_Carpa_v0.4_evm.model.supercontig_18.95
ATGCTGAACCCTGAAAATGAAATCCACTCCTTCGTCAAAGGCAGTCAAGTAGAAGTCAGCAGCGACGAGGAGGGTTTCAAGGGAGCATACTTTGAGGCCACCATTTTGGAGTGCCCACCAAAATACAAGAAGAGGAAAAAAGCGTTGGTGATATACAGAACGCTGCTCACCGACGACGGGCGAAGTCCGTTGACCGAGTGCATCGACCTTGTTTATATGAGGCCTCTGCCGCCGGCGGAGGACAGTGCGAGGGAGAATTTCGAGGAAAACGACATTGTTGATGCAAGATACAGGGATGGATGGTGGCTTGGGGTAGTGAGGAAGGTTTTTGATGATTCAAGCTACATGGTTTATTTCGATAACCCGCCTGATGTGATTCATTTTCAGAAGGAAAATTTGCGGACGCACTTGGATTGGGTTAATGGCAAATGGGTTTTACCTGAGAAGCAGATGTCATGCCTTTTCATCTGGCATAAAGGTGTCCATGCTTTTGAACAGAAA
>gnl_Carpa_v0.4_evm.model.supercontig_48.181
ATGGCCCCGAAACCCAAAGCAACCCCGCCCAAATCGCATCCCTACTTCAAGCCGGGCACTATCGTCGAGATCAGCTCCGATGATCCCGGTTTCCGCGGCTCATGGTACGCCGGCACTGTCGTCCGCCGTGCCTCCGCCAAGGAACCCGCTAAGTTCTTGGTCGAGTACACCCACCTCTTTGACGACGAGGCCGGTAAGAAGCCCCTCAGGGAGATCGTAGACGAGTTCCAACTTAGGCCTGAGCCGCCCAGAGATGGAGACAGATGCTTCAAGTTTAGCGAAGAGGTGGATGCATACTACAATGATGGCTGGTGGGAGGGAGTGATCACTGAGGAGTTGGGAAATGAGCGCTTCTCTGTCTTCTTTAGGGGTTCCAGGGAGCAACTGGAATTTGGGAAAGAGGACCTCAGGCTGCATAGGGAGTGGGTGAACGGTTGTTGGAAGCCTCCGTTGGAGGAGGAGGAGATGGAAGACGCCAAGGCCAAGGAGGAAGAGTGCCGCAGTTCACTTTCTGTTTTGAATCATAAGTTGCAGAAAGTATCAGCTGAAGAAAAACCAAAATCTAAAACACTGGAAAAGTTTAGCAAGGGGACCCCCATTGAGGTTAGTAGTGATGAAGATGGTTTTCAAGGTGCCTGGTTTGGAGCAACTATTATCGAACCAAGAGGGGAAGACAAGTACCTGATTGAGTACCAGAACTTGAGGACAGAAGATGACTTGGACTTTTTGAGAGAAGAGATTGATACCCTGCACATAAGGCCTCGGCCCCCAGAGACAGTGATGGTTGATCGTTATAATAAGTTTGATGAAGTTGATGCATTGTACAATGATGGATGGTGGGTTGGTGTGATTTCCAAGGTCCTTGTAAACTCAAGGTATATAGTGTATTTCAAGGACACGGATGAGGAATTGGAGTTTGAGCATTCTCAGTTAAGACTGCACAAAGACTGGATTGATGGCAAATGGGTGATTCCTTCACGGGTATGCGTTCTACCAAAA
>gnl_Carpa_v0.4_evm.model.supercontig_52.170
ATGTTTGTTGTGGAGTACAAGACTTTTGTTGAAGAAGATGGGTCAAGACCTCTGAGAGAGGTTATCGACATAGGCAAGATCAGGCCGAGACCGCCGGTGGTTCCTTTTCCGGCTGAAGATTTGTCTCCAGGTGATATGGTTGATGCCTTTGATTATGATGGTTGGTGGCGTGGAACTATCTGTGAAAAGAAAGGGTATGGGTATGTTGTGCATTTTCATACCACTGGAGAGACCATGACTTTCAAATTTCAACCACGACGT
>gnl_Carpa_v0.4_evm.model.supercontig_52.171
ATGAATTTCAAAAGAGGAGACGAAATCGAAGTGAGCAGCGGAGAGCAGGGTTATCTAGGCTCCTATTATGAAGCAAGAGTGGCCAAGAAGATCAGCAAATCTATGTTTGTTGTGGAGTACAAAACTTTGGTTGAAGAAGATGGGTCAAGACCTCTGAGAGAGGTTATCGACATAGGTGAGATCAGGCCGAGGCCGCCGATGGTTCCTTTTTCGGTTGAAGATTTGTCTCCAGGTGATAAGGTCGACGCCTTTGATTATGATGGTTGGTGGCGTGGAACTATCTGTGAAAAGAAAGGTTTTGGGTATGTTGTGCATTTTCATACCACTGGAGAGACCATGACTTTCCCTAATACTGAGAAGTTGAGAATTCATCTGGACTGGGTTGAAGGAAAATGGGTCTCTGCCAACTTTGGGTATTTA
>gnl_Carpa_v0.4_evm.model.supercontig_52.172
ATGACTAGGAATTTTGGCATATCTATCGAGAAAATTACCTTGAAATTCAATGTTTTCCTCATATTTTCAGAAAAAATGAAATTCAAGAAAGGAGACAAAATCGAAGTGAGCAGCAGAGAACAGGGTTACCTAGGCTCCTATTACGAAGCAACAGTGTCCAAGAAGATCAACAAAACTATGTACATTGTGGAGTATAAGAATCTGATCAAGAATGATGGGTCACGACCTCTGAGAGAGATTATTGACATCAACGAGATTAGGCCGAGGCTACCGGTGGTTCCTTTCTCGGTTGGAGATTTATCTCTAGGCGATAAAGTTGACTCCTATGACAATGATGGTTGGTGTGGTGGGATTATCTACGAAAAGAAAGAGTCT
>gnl_Carpa_v0.4_evm.model.supercontig_52.173
ATGAAATTCAAGATAGGAGACGAGATCGAAGTGAGCAGCAGAGAGGAGGGTTACCTGGGTTCCTATTATGAAGGAACAGTGGCTATGAAGATCAGCAAAACTACGTGCCTTGTGGAGTACAAGAATTTGATAGAAGATGATGGGTCAGGACCTCTGACAGAGATTACCGCCATCAATGAGATCAGGCCTAAGCCGCCCGTCATTCCTTTTCCGACTGAAGATTTATCTCCAGGCGATAAAGTTGACGCCTTCGACAATGATGGTTGGTGGATTGGGACCATCTGCGAAAAGAAAGGGTTAGGGTATGTTGTGCATTTTCATACCACTGGAGAGACCGTCACTGTCCCTGATACTGAGAAATTGAGGATGCATCTGGATTGGATTGATGAAAAATGGGTCTCTCCCAAGTTTGGGGTAAGAGGATGGACAAAC
>gnl_Carpa_v0.4_evm.model.supercontig_551.1
ATGATGTTCAAGAGAGGAGACAAAATCGAAGTGAGCAGCGACGAGCAGGGTTTCATGTGCTCCTATTACGAAGCAACAGTGACCAGGAAGCTCAGCAATATTACGTATATTATGAAATACAAGAATCTGATAAAGGATCACGGGTTAGGACCCTTAAAAGAGATGCTCACCATCAACAAGATCAGGTCGAAGTTGCTGGTGGTTCCTTTCCCTATTGAAGATTTATCTCCGGGAGACAAAATTGACACTTTTGACATTGATGCC
>gnl_Carpa_v0.4_evm.model.supercontig_551.2
ATGAAATTCAAGATAGGAGACGAGATCGAAGTGAGCAGCGGAGAGGAGGGTTACCTGGGTTCCTATTATGAAGGAACAGTGGCCATGAAGATCAGCAAAACTACGTGCCTTGTGGAGTACAAGAATTTGATAGAAGATGATGGGTCAGGACCTCTGACAGAGATTACCGCCAGTGGTTCCTTTTCCGGC
>gnl_Carpa_v0.4_evm.model.supercontig_551.3
ATGAAATTCAAGAGAGGAGACGAAATCGAAGTGAGCAATGGAGAACAGGGTTACCTAGGCTCCTATTACGAAGCAACAATGTCCAAGAAGATCAATAAAACTATGTACATTGCTGAGTATAAGAATCTAATCAAGGATGACGAGTCACGACCCTTAAAAGAGATGTTCACCATCAATGAGATCAGGCCGAAGCTGCTAGTGGTTCCTTTCCCGATTAAAGATGTATCTCCGGGAAACAAAATTGATGCCTTTGACAATGATGGCTGGTGGAGTGGAACTATCACCAAAAAGACAGGGTCTGAGTATGTTGTGCATTTTCCTACCATTGGAGAGACGATCCCTTCCTCTGATATTGAGAAGAGCTTAGCTTTGCAAATGAAAACTGGCAAACCTAAGATCAGGTTGTATGTGGTAGCATCGGTAGGCTATGGTAAGAGGTCGGGTATGACTCGCATATCTGAAGACCTTATCGCT
>gnl_Carpa_v0.4_evm.model.supercontig_693.1
ATGAAAATAAGGAGAGGAGACGAAATCGACGTGGGCAACGGAGAGCAGGGTTACCTGGGCTCCTATTACGAAGCAATAGTGTCCAAGGAGATCAACAAAACTATGTACATTGTGGAGTACAAGAATCTGATAAAGGATGACGAGTCAGGACCGTTAAAAGAGATGCTCACCATCAACGAGATCAGGCCGAAGCTGCTAGTGGTTCCTTTCCCGATTAAAGATTTATCTCCGGGCGACAAAATTGACGCCTTTGACAATGATGGCTGGTGGAGTGGAACTATCACCAAAAAGATAGGGTCTGAGTATGTTATGCATTTTCCTACCACTGGAGAGACGATCCCTTCCTCTAGTATTGAGAAGTTGAGATTTCATCTCGACTGGGTTGAAGAAAAGTGGGTCTCTTCCAAGTTTGGGAGCCTAGCTTTGCAGATGAAAACTGGTAAACCTAGGATCAGGTTGTATGTGGCAGCATTGGTAGGCTATGGTAAGAGGTTTGGG
>gnl_Carpa_v0.4_evm.model.supercontig_693.2
ATGAAATTCAAGAGAGAAGACAAAATTGAAGTGAGAAATGGAGAGCAGGGTTACCTTGGCTCCTATTACGAAGCAACAGTGTCTAAGAATATCAACAAAACTATGTACATTGTGGAGTACAAGAATCTGATCAAGGATGACAAGTTAGGACCCTTGAAAGAGATGTTCACCATCAACAAGATTAGGTCGAAGTCGCTAGTGGTTCCTTTCCTGATTAAACATTTATCTCTGGGCGAAAAAATTAACACCTTTGACAATGATGGCTGGGGGAGTGGAACTATCACCAAAAAGACAGGGTCTGAGAGCTTAGCTTTGGAGATGAAAATTGATAAAACCTATGATAAGGTTATATGTGGTAGCATCGGTAGGCTATGN
>gnl_Carpa_v0.4_evm.TU.contig_31482.1
CAACCAAGAAGATCAATTTTAAGCTCAGGGACAGATGTGGAGGTGAAACTCGAATTAGAAAGACTGTGTGATGTTTGGTTTCCCGCACTCATAATTAAAGAGAACGAGGATGCTACTTACTTGGTGAAGTATCAGAACTCAAGGAATGGCGAAAGAGTTGAGGCTAAAATTACTGTAGATTCTCTTCATGTCAGACCAACCCCTCCTCACTATGTTGATAGAAATTATGAGCTGCTGGAAAGTGTGGATACAGTCTGTGGTTTTGGATGGCGAGCTGGGGTAATCACCAAAGTTCTCTCTGATAAGAGGTATACTGTGTTTTTCAAGCATGGAAGTGAGGATAGGGAATTTAGTCACTCAGATTTAAGGCCTCATTTGGAATGGACTGATGGCAAGTGGGTTAGCAATTCCAAGGAAGTCCTGATAGCTCCAAGTGATCAAAAGCAAATGGGGTATCTCAATGATCGTTTGAATAATGCATACAATCCTATACAACTTGGAAGTCCATGTGGTGCAGAGGATAACACTGTAGAGAAGACTCCTTGCTCCTCAACCATAAGAAATAAGTTGATGGGTAAGTGGATGGAGCTGTCTAGTCCTTGCCATGGAAATGAGGCGTTGCCATCACAGAAGAAGACGATGAAGCTGACAGCTTATGATGAAAATGGTCACAATTCATGCTCTCCCAATCAGTTAAACGAAGGATATGTTGCGGAGGCTCCATTATCTGTAACGACGACTAAGTCAATGAACACTCCAAAGAGAACATCTAGCAAACAAGTACTTCGTGGTTTTGCCACCATAAGGACAGCGAATCCAGGAGTTAGAAGCTCAAGAAAATCCATGATCACTAATCAACCATCTGCTAAGAGTGAAAGCTCATATGTGGTTATGACAGTTAATTCTTCATTCATGCAGAAGGCAAAGCGACAAAAAGCTGGAGGATTAGGCTGTCGAACAGTAAATATTGCCGGGAGAGGAAGTCTCTCACAATCATTAATCAACTCACCAGATCCAGCGATAGGCAAGGAGGGCAGAGCTGGAATTGAAGCTGCCGACAAAATTAGTGGAGAGTTTAAAGTGGAAGCTGATATACCTGTCATTATAGGTCTAAAAGCCACTGATTGTCTACTGGCTGGAAAGCCTAGTGAAATCCCTTCTAAGGATTTGCCAAGGTTAACTGACCAAGACTTACACAGTGCAGTGGGGGAAAAGAGCATGGAAATTAAGGAAGAGAAACCTGGAGGAAGCAGTCAAAGAAGAAAGAGGGGAAGGCCACGGAAATTAGTAATTGCAAGGCCAGATGCTCCGGAATATGGTAAGGAATACAAAGGGCCTGGAAGCGCAGCTGCTGAAATTGTTGTAAAAGATCGTATAACTAATGAAGTTGAATTGCCCAGAGCGACAGGGGTGGAGCCTGCAGGTAACATAGGATTGCAACTTCCTGAAATTTGTTTACAGTTTTCTCACGTGGAAGATCAAAATCTTGCAATTGTT
>gnl_Carpa_v0.4_evm.TU.contig_32331.1
ATGAAAGAAGTAGAAGGACTTTTGATGGGGAGGATGAGGGAGTTTGATAGGGTTAGAGATAGTGGTAATTACTTATACACTATGGAGAATTTTGATAACCTCATCGAAGTCTTTATTTACCAACAAAAGGTGGATACAACTGTTGAAAACAATGCTTGGGAAGTTGAAAGGGCATTTACTCGAGTGCCAAACAACATAGCTGAGGATGATCAACCTCTGTCAAAATGGATTGGAGGAATTCATTCCTCGAATGTCGAAGAGTCAAGAATTTTATCTGGCCGGACTATCAATGAATGGAATGAGGCGAGAGAGAAACAAGTCAATCTTGTGATGGAGGGTTCTGTACTTGCTGGCAAAGAGAGTGATGTCTCTAACGAGCATCAAACATTATCTTTTGTGAAACAATCACCTATTTGGGAAACCATTGAATCTATGGAAATTTTTCAACTACTTCCCCAGAGGCCACATTTCCGTCCTTTGAGTAAAAGCAAGGAAGAGTATCGTGAAGGATCAGCTATTGGCATTATGGTAACATTTGCCGGTCTGTTTGAGAAGATTTCCATGTTGCAGTTGGAAGATTCTAAGAGTGTATTTTACAGCATTCTGGAAAGTCTTCTTGACCTAGAGAAGCATGGATTCGATGTTACAGTTCCGAGAAATCGTGTAAATGAACTGCTGTCTATTAAAGATGGGGAAGGACAACTCCTTGATGAGTCAAAAGAGGCCGAAAAGGAGATAGAGGTGCATACAAACAAAATAACAGAATTTGATGAAGAGATGGAAGACATTAGAAAAAAGATTAATGAATTAGAGAATCAACATGCAGTTTTAAAATCAAAGAAGGAAGCTGAGAATCTTGTGATTGGGAGGCTGCGGTTACAGGTTGATGATCTTAACAAACAGACTGAGAATGCAAAATCTGAGTTTCGAGAAGCAGCTACTGCCCCTTGGAAG
>gnl_Carpa_v0.4_evm.TU.contig_34571.1
ATGAAATTCAAGATAGGAGACGAGATTGAAGTGAGCAGTGGAGAGGAGGGTTACCTGGGTTCCTATTATGAAGGAACAGTGACCATGAAGGTAAGCAAAACTACATGCCTTGTGGAGTACAAAAATTTGATAGAAGATGACGGATCAGGACCTTTGACAGAGATTACTGCCATCAACGAGATCAGGCCTAAGCCCCCCGTGGTTCCTTTCCCGACTGAAGATTTATCTCCAGGTGATAAAGTTGATGCTTTTGACAACGATGGTTGGTGGATTGGAACCATCTGCGAAAAGAAAGGGTCTGGGTACGTTGTGCATTTTCATATCACTGGAGAGACCATCACTGTCCCTAATACTGAGAAGTTGAGGATGCATCTGGATTGGATTGATGAAAAATGGGTCTCTCCCAAATTTGGN
>gnl_Carpa_v0.4_evm.TU.contig_43820.1
ATGATTTTCCAGAGAGGAGACGAAATCGAAGTGAGCAGCGGAGAGCAGGGTTACCTGGGCTCTTATTATGAAGCAATACTGTCCACTAAGATCATCAATACTCTGTATATTGTGGAGTATAACAGTTTGATAAATTATGACGGGTCACGACCTTTGAGAGATGTTAACTGCATAAAAGATATTAAGCCTAGGCCGCCAATTGTTCCTTTCCCAGCTGAAGATTTATCTACAGGCGATAAAGTTGACTCCTATGACAATGACGGTTGGTGGAGTGGAACTATCTGCGAAAAGAAAGAGTCTGGATATGTTGTGCATTTTCACACCACTGGACAGACCATCACTTTTCCCGAGACTGATAAN
>gnl_Carpa_v0.4_evm.TU.contig_45528.1
ATGAAATTCAAGAGAGGAGACGAAATCGAAGTGAGCAGCGGAGAGCAGGGTTACCTGGGCTCTTATTATGAAGCAATAGTGTCCAGGAAGATTAGCAATACTATGTATATTGTGGAGTATAAGAATTTGATCAAAGATGACGGGTCAGGACCTTTGAGAGAGATTATCAACATCAATGAGATTAGGCCTAGGCCGCCGATTGTTCCTTTCCCAGCTGAAGATTTATCTACAGGCGATAAAGTTGACTCCTATGACAATGACGGTTGGTGGAGTGGAACTATCTGCGAAAAGAAAGAGTCTGGATATGTTGTGCATTTTCACACCACTGGAGAGACCATCACTTTTCCCGATACTGAGAAGTTAAGGATCCATCTGGATTGGGTTGATGAAAAATGGGTCTCTACCAAGTTTGGN
>gnl_Elagu_v2.0_p5_sc00025.V1.gene497
ATGGCGCCGGTGATGTTTCCGGTCGGGGCGGAGGTGGAGGTGAGCTGCGAGGACGAGGGCTTCTACGGGGCCTGGTACGAGGCCCGCGTTATCCGGGCTGCCTCTCGTCGCCGCCCATACATTGTTGTCTACGACTCCCTCGTCGACGACTCCGACGAATCCCGGCCCCTCTTCGAGACCGTCGTCGCTGCCAAGTTCCGCCCCCGCCCCCCGGCGCCCCCCGAGCCCCAGATCTTCACCCTCCACCAGCTCGTCGACGCCTTCTATAACGACGGGTCGTGGGCTGGCGTCGTCTCTGCCGTCCCTGCGCAGGGCGGAGGGAAGTACTCCGTCTGCTTTCCGAACACTAGGGAGGAGATGGAGTTCGCCCCGGCGGAGCTGAGAACCCGGCGTTACTGGATCCGAGGCAAGTGGGTTTCTCCCGATGGGAAGGAAACAGAGAAGGTGATGTATAGCACAGGAACTCAAGTTGAAGTTGCCCGTGTTTATGGAAAATTTCCTGCTACTTGGTTACCTGCGGTTGTTGTTAAACCAATCTGGAGGAACATTTTCTTGGTTGAGTACAGGAGCTTTGAAACCGAGGATGAGAGATCAAAGAAAGAGATTGTTGATTTGCAAGACATCAGACCTTGCCCTCCACATTCGTCAGAAGATAGAAATTTTGACCTGCATGATGTGGTTGAAGCATTCTACAGAAATGGCTGGTGCCGGGGAGTTGTTGCTAGGATTAATGCCAGGTCAAGGTACAGCATTAAGTTAATGCATTTGGAGGAAGAGTTGGAATTTAGCCATGCAGAGGTGAGGCTTCCCTATGATTGGGATAATGGAAAATGGGTCCTTGCATCACAGGTAGGGATTTCTCATGAAGATAAGTACCTTAGTGAGTTCCTCAAC
>gnl_Elagu_v2.0_p5_sc00033.V1.gene660
ATGGCAGCCGCAGGCTTCATGACGGGGGACGCGGTGGAGGTGAGCTCGGAAGACGACGGTTTCCGGGACGCGTGGTTCGAGGCCAAGGTGGCGCGGTACATGCCCAAGCTCCACCGCTATACCGTCGTCTACGAGACCATCATGGACGACGCCGACGAGTCCCGGCCGCTCCGGGAGACTGTCGACGGCCGCTTCGTCCGCCCCCGACCCCCCTCCCGGCCCACCGCCGGCGGCCGCTTTGCGCTCCACCAGCCCGTCGACGCCTTCTACAACGACGGGTGGTGGGTCGGGGTGGTGTCGCGGGTGGCGGAGAAGGAGCGGCAGTGGAGGTACTCCGTCGTCTTCCCGACCACCCGGGAAGAGATTGAGTTCGCGGCGTCGGAGCTCCGGACTCATCTCGAGTGGGTCGATGGGAAGTGGGTCCTACCCGAATCGGAGGAAACACCAGCAAAGGTATATGAGACTGGAACACAAGTAGAAGTTGCTCGTATGAAAGGAAATACCCCTATTGCTTGGTTGTCTGCGGTTGTTGTCAAGGCAATCTGGAAGAGCAATTTCTTGGTGGAGTATAAACACTTTAGGAATCTTGATGACACAGAATTGCTGAGAGAAATCGTTGATGCGAAACACATGAGGCCTTGCCCCCCCCATGCATCAAAGGTCAAATTCGATTTGCTTGATGAGGTTGAAGCATTCTATGGCAATGGATGGTTGCCAGGGGTCGTGGCTAAGATTCATACAAGGTCAAAATACAGAGTTAAGATTGCTCACTGGGGTGAGGAAAGAGAATTTAGTTATGCAGAGCTAAGGCTTCGTTATGACCTAGTTGATGGACAATGGGTCAAAGCTTCACAGAACAAATCGGACATGGAGTTGAGGGAAGGTACCATGGTAGAAGTTTGCAGTGATGATGAAGGCTTTCGTGGAGCTTGGTACGCTGCAACCATTGTCAGGTTAATTTGGAAGAAGAAGTTCCTTGTGGAGTACCAAAACCTTAAAACAGATGATGAAACTAAGCCTTTGACAGAAATTGTAGATTTTCAGCATATCAGACCCAGTCCTGAAACTTCTGTGGTAGAACGGTTCAAATTGCTTGAAGAAGTTGATGCCTTCTACAATGATGGATGGTGGGTAGGGGTGATCTCAAAGGTTCTCAAAGGTCAGAGATACATGGTTTACTTCAAGCCATGGAGTGAAGAGTTGGAATTTGGGCACAAAGATTTGAGGCTTCACCATGACTGGATTGGTGGAAGATGGCTACGGTCTTCTGAGGCTGTGAAGCCACAGCAGATTGGCCATAACCCTGGACACAAGACCAACAACCCAGTCAAAATATGTTGGTTGGCAACACCAGCCAAACCGCAGCAGAAGAAAACTGCTTTAAGTGGACAAGATTCTTCT
>gnl_Elagu_v2.0_p5_sc00187.V1.gene67
ATGGCACGGAGGGCTCGGAGAGGAGGAGAATCTTCGAGCGGTGGGAGGACCTCCAGCGGGGGCTTCGGCGCTGGGGCCAAAGTTGAGGTGCGCAGCGATGACGAGGGATTCCGCGGCGCATGGTACGAGGCCACCATCGTCCGATCCCTCAAACGCCGCCGCTACTCCGTCGAGTACGTCTCTCTCGTTTCCGATGCGGATCCTTCCGAACCCCTCCATGAGATTGTCCGCCGCTCCCACGTCCGCCCCCCGCCTCCTCCGCCACCCTCCCCCGCCGATTACCAGGTATACCAGCGTGTCGAGGCTTTTCACAATGATGGGTGGTGGGCAGGGGTGGTGTCCAGGCTTCACGGCGAGGATTCTGGGAGGTTTACTGTGTCCTTCCCCAACACAAGAGAGGTGATGGACTTCCCGCCGTCGGATATCCGGCCGCTGCTGGAATGGGTCCGTGGACGATGGATCGTCGCTCGAGACCAGGACGTGGCTGAGCCACTGTTCAGTGTGGGAGCACAGGTCGAGGTTAGCCGGGAAAGAGAGAACTATGGGACTTGGTTTGCTGCTACGATTGGACGTGTGGTCAGCAAGTCCATATTTTTGGTGGATTACAAGACCCTGAGAGATGTCACTGACAGAGAGTTGTCAATGGAGATTGTTGATGCTCAATACATTAGGCCTGCACCTCCCCTTGCATCAGAAGATGAGAATTTCAGCTTACATGATGTTGTTGAGGTGCTTTACCATGGCGGTTGGTTGCTAGGAGTTGTTTCTCAGATTCCTAATGGGTCAAAGTACATTGTCAGGTTGAGGCACTATGATGAGGAGATGGAGTTTAATCATTCTGAAATGAGATCCTGCCAGGTATGGGAGGATGGGCAGTGGATCAGCTATTCCTCCCAGGACAAGAATAGAAAATCACCAATGCTCAGTGGAGCCAGGTCTGCTGGACCTCGAAGGCAATCTCATGCTGGCAAAAGATCTAGTCTTCCTATTTCAGTAACAACATCAAGTGATGATGATGATGGTGTCCCATGTGTTCCTCTTTCTGGTGTTCTGCATTGGAAGCGTAAGAAGACTGAAGGATTGGACACTGAAGGTCAGATGAGCTCATCTCAACCTTGCAGAAAAGTAAAGCAAGGAAAGTTATTTGATTATAAGTTACACTCACAAGATCGTTTTTCTTCAAAAACTCCATTGGGGGTGGAGGTGGAAACCCAAGTTGCTAAGCCATTGCTAGAAGATAGCCTCTCTTCATTGGATGTGCGGCATCGTCTTGAAAGCACCTCTCCTGAGAAGACTGCAATAAAATTACTACAAAATCCCTTATCAATGGAGCTAAATTATGGGCAAAACATGACTGAGATGAATGGTGTAACTAAATTATTAACCGGGAGGAATGAGCCTTCTGAATTTATGTACAAGGGATCTGAACATCAATCAAAAGAATCTGGCTTCAACCATTCTCCGGTTGATGATGACGCCAGCGAGTTCCTCCCGATTACAGAATGGGGAAGTTGTAAAGGTTCCCGTGGTCCTAGAGTGGGATCTATGAAGCGAATAAAGAAGCTTGCTGTTCGGGCCCCACATCGACAGAAAAAGTCCCCTGAAATTGTTAGCATGAAACAATTGTCAGAGGAGGAGATGAGGACAAGGAAGAGAGGCAGGCCTGCAAAGAGAAGCATAGAATCGCAACAAGCAGAAGATTTGCCTGAGGAAGTTGCTGAAGAAGAACCTGGGAGGCAAGAAGTTGAGCAATCAAATCAAGGTCAGTCTGGTGATGCATCTGTTGAAAGTCAAGCACATGGTCATCATGATGAAGCAACAGGGCACAAAGATCCCCCACTTCTTGTGAATATGCAGGATTCTCCAACTAGTAATGCTGTCAGCATCTGTCAAACTGATCAACATATTGATGTATTGGAAGACAGACAGACTATGCCTCAGATAAAATTATTAACTCAAGTTGATATACCAATCAACGTTTCCACAACACAACAATCGTCATTCATGTTAGCAAGCTCATTCTGCGCTAGGCTTGATGAAATCTCAACTTTTGATTCTCATCATAAGGAGGCAGCAATTGGCGCTGAAGAGGGAGTTCTTGTATCTGTTTCCAAGAAAGATGATGCTGCTTCATGTGAAGCTCTTAATCCCAGTGAGTCACCATCAAATAGAACTTCTGATGAGAACAGGGAGGCTTTGTTTGATCCATCATCCAGTCGTTCATCTTCGAAAGAGGTAATATTGCCATTTGTGAAGAGTTCTTTTATGTGGGAATCAATCGAAGCGATGGATATATTCCATATAATGCCGCAACAACCACATTTCCGCCCATTGGAGCAGTACTCTATGGAGTTTCGAGAAGGAATGGCCATAGGTCTGATGGTATCATTTGCAAACCTAGCAGCTAACATTCACAAATTAAACATTGCTGATAACATATCCATTTTTGAAGAAAGGTTGAAGGCTCTTGGCCCCTTGGAAGCGAATGGTTTTGATGTTGGACGTCTACGTGCCTGCCTAGAGGAGTTGCTGGAGATGCAAAGTAGTCAAAGGCAATCTGAGAGTAAAAAAGCAGAATTGGAAAGAAAGATTGTAGAGAGAAAAGGTGATAATGACAGGCTTGGTGCATTAGCTGTTCAATTAGATAAAGCTATCATGGAAGTGGAGCAAAATCTAACCCGTTTCCGGGAGAGCAGAGAGGTGGTCATAATGCAAATGAAAGTTAATGATGCCGAGATATCAAAATTACAAAAGGATGTGCAGGAAGCTGAGGAAGCATATCGTTCGGTAGAACGTCATTTCAATACTACAGTAGTTGCTCCATGGACCTTGAGACAGCCATCTAATTTTATCAGATACTTGAACATCGCCTTTCTTAAGAAGATAGTCAATCTGTTTACATATGAGAAATATTATTATAAGGATCAAATTGCAATTACCAATCTTAAAAAGGAGAGATATGCCCAT
>gnl_Elagu_v2.0_p5_sc00187.V1.gene72
ATGGCACGGACTCGGAGAGGAGGAGAATCTTCGAGCGGTGGGAGGACCAGCGGCGGGGGCTTCGGCGCTGGGGCCAAAGTCGAGGTACGCAGCGACGACGAGGGATTCCGCGGAGCATGGTATGAGGCCACGGTCGTCCGATCCCTCCCCCGCCGCCACTACTCCGTCGAGTATGTCTCTCTTGTTTCCGATGCGGATCCATCCGAGCCCCTCCACGAGATCGTCTGCCGGTCCCACGTCCGCCCGCCGCCTCCGCCGGCGCTCTCCCCCACTCGTTATCAGGTATTGCAGCGCGTCGAGGTTTTTCACAATGATGGGTGGTGGGCAGGGGTGGTGTCCAAGCTTCATGGAGAGGATTCTGGGAGGTTTACAGTGTCCTTCCCCAACACAAGAGAGGTGATGGACTTCCGGCCGTCGGAGATCCGGCCGCTGCTGGAATGGGTACGTGGACGATGGATCGTCGCTCGAGACCAGAGCACTAAGGATCCTATGGCAGTAATGAAAATCAATTTCTTCAAGGATTTTTTGAATGAGGACCAGAAGATCCAGAATCTTGAGGAC
>gnl_Elagu_v2.0_p5_sc00187.V1.gene73
ATGCGATTTGCCTCCTATGTGCGGTCTTTGGCGATCTCATCCCTAAGGTACAATGATTCAGCTCAGTCTGATCCTCCTCCAATGAGCACGATCATCGGCAATCTTATCCTCAAGGAAGTTGCTGAGCCACTGTTCAGTGTGGGAGAGCAGGTTGAGGTCAGCCAGGAAAGAGAGAACTATGGAGCTGCTTGGTTTGCTGCTATGATTGGAAGTGTTATCAGCAAGTCCATATTTTTGGTGGATTACAAGACCCTGAGAGCTGTCACTGACAGAGAGTCGTTGACGGAGATTGTTGATGCTCAATACATTAGGCCTGCACCTCCACCTGCATCAGAAGATGAGAATTTTGGCTTACATGATGTTGTTGAGGTGCTTTACCATGGTGGTTGGTCACTTGGAGTTGTTTCTCAGATTCTTAATGGGTCAAAGTACATTGTCAAGTTGAAGCACCATGAGGAGGAGATGGAGTTTAATCATTCGGAAATGAGATCCTGCCAGGTATTGGAGGATGGGCAGTGGATCAGCTATTCCTCCCAGGACAAGAATAGAAAATCACCAATGCTCGGTGGAGCCAGGTCCGCTGGATGTAGAAGGAAATCACATGCTGGCAAAAGATCTAGCCTTCCTATTACAGTATCAACATCCAGTGATGATGATGATGATGTCAGATGCATTCCTCTTTCTGCTGTTCTGCGTTTGAACTGTAAGAAGATTGACGGATTGGACACTGGAGTTCAGATGAGCTTTTCTCATCCTTGCAGAAAATTAAAGCAAGGAAAGTTATTTGATTATAAGTTACACTCACAGGGTCGTTTTTCTTCAAAAAGTCCATTGGGGTTGGAGGCAGAATCCCAAGTTGCTAAGCCTTTGCTAGAAGATAGCCTCTCTTCATTGGATGTGCTGCAGCGTCTTGAAAGCACCTCCCCTGAGAAGATTGCGACAAAATTACTACGAAATCCCTCATCAATGGAGCTTAATTGTAGGCAAAACATGACTGAGATGAATGGTGTAACTAAATCATTAACCGGGAGGAATGAGCCTTCTGATTTTACATACAAGGGATCAGAACATCAGTCAAAAGCATCTGGCTTCAACCATTCTCCAGTTAATGATGAGGCCGACAAGTTCCTCCCGATTACAGAATGGGAAAGCTGTAAAGTTTCCTGTGGTCCTAGAGAGGGTTCTATGAAGCGAATAAAGAAGCTTGCTATTCGGTGCCCACATCGACAGAAAAAGTCCTCTGAAGTTGTTAGCATGAAACAATTTTCACAAGAGGAGATAAAGACAAGAAGGAGAGGCAGGCCTGCAAAGAGAAGCATAGAATCAGAACAAGCAGAAGATTTGCCTGACGAAGTTGCTGAAGAAGAGCATGTAAGGCAAGAAGTTGAGCAATCAAATCAAGGTCAGTCTGGTGATGCATCTGTTGAAACTCGAGCACATGGTCATCATGATGAAGCAACGGGGCACAAAGACTCCCCACTACTTGTGAATATGCGGGATTCTCCAACTAGTAATGCTGTCAGCATCTGTCAAACTGATCAACATATTGATGTATTGCAAGACAGACAGACCATGCCTCAGATAGAATTATTAGCTCAAGTTGATACACCGATCAAGGTTTCCACAACACAACAATTGTCATTCATGTTAGCAAGCTCATTTCGCACGAGGCTTGATGAAATCTTAACTTTTGATTCTCAGCGTAACAAAGCAGCAACTAGAGCAGAAGAGGGATCTCTTGTATCTGTTTCCAAGAAAGATAACGCTGCTTCATATAAAGGGCTTAATCCTAGTGAGTCACCATCAAAGAGAACTTCTGATGAGAACAAGGAGGCTTTGATTGATCCATCATCCAGTCATTCATCTTTGAAAGAGGTAATATTACCATTTTTGAAGAGTTCTTCCATGTGGGAATCAATTGAAGCGATGGATATATTCCATATAATCCCACAACAACCACATTTCCGCCCATTGGAGCAGTACTCTATGGAATTTCGAGAAGGAATGGCCATAGGTCTCATGGTATCATTTGCAAACATGGCAGCTAACATTCACAAATTAAACATTGCTGATAACCGATCCATTTTTGAAGAAAGGTTGAAGGCTCTTGGCCCCTTAGAAGCGAATGGATTTGATGTTGGACGTCTACGTGCCTGCCTAGAGGAGTTGCTAGAGACACAAAGTAATCAAAGGCAATCCGAGAATAAAAAAGCAGACTTGCAAAGAAAGATCGTAGAGAGAAAAGGTGAGAATGACAGGCTTGATGCATTAGCAGTTCAATTAGATAGAACTATCATGGATGTGGAACAAAATCTAACCCATTTCCGGGAGAGCAGAGAGTTGGTCATAATGCAAAGGAAGATTAATGATACTAAGATATCGAAATTACAAAAGGATGTGCAGGAAGCTGAGGAAGCGTGTCATTCTGCAGAACATCATTTCAATACTACAGTAGTTGCTCCATGG
>gnl_Eucgr_v2.0_Eucgr.E01742.1
ATGCGCGGGACGTGCATCATCCGATCTCCGCCGCCGCCCGCCGCCAGCCGCCGGCGATCCATGGCTCACCCGCGCTTCCGCGCCGGAGCGGAGGTGGAGATCACCAGCCCCATCCACCGCCTCCGGGGGACCCTCTTCCCCGGGAGGATCGTCGCGCCGTCGCGCCGCAAGCCCAACTCCTTCCTCGTCGAGTACCGGACCCTGGTCGCCCCCAGCGACGCCTGCCGCCCCTCCCGGCCCTACCGGGAGGAGGTCCCCGTCGGCCTCCTCCGCCCCGCCCCGCCCGCCGAGGCGGAGGCCGGCCCCGGCCCCGGCCCCGGCGGCCGCGGGTTCCGCCTCGGCGACGCCGTCGACGCGTTCCTGAACGGGGGGTGGTGGGAGGGCGCGATCACCAAGGAGCTGAAGAACGCGCGGTTCATGGTGTACTTCCGGTGCGTGAAGCGGGAGTACCGGTTCGACGCGGCGGAGTTGAGGCTGCACCGCGAGTGGGTCAACGGGAATTGGGCCCCGCCGTTCGAAGATGAGGGGGAAGACGGCGACGACGACGATGGCGACGGCGAGGAAGTGACCTCAACGATGGGAGAGAAATCTGGCGACGTCTTCCGAATAGCAAAGGGAGTGTTCACCAAGGGAGCGCTGGTCGAGGTGAGAAGTGATGAAGATGGTCTCCAGGGTGCTTGGTTTGCGGCTACCATAATCAACAAGGTAGCAAAGAACCGGTTCTTCATTGAGTACCAAACCCTCAGAGCAGAGGATAATAGCTCAGAGTACTTGAGGGAGCAGGTCGCCGCAAGTCACATGAGGCCATACCCACCGGAGACCTTCGTGATTGACCCTTATGAGCGGAATGCAAGTGTCGATGCCTTGTACAATGAAGGGTGGTGGGAGGGCACTGTTGAGAGGGTTCTCGACAGGATGCAGTATCGGGTTTATTTCAAGGGCACCGAAGATAGGATGGTCTGCCACCACTCAGAGCTCCGTCTTCATCAGGATTGGGTCAATGGAAAGTGGGTGATGCCTTCT
>gnl_Eucgr_v2.0_Eucgr.J01526.1
ATGAGGTTTCTTCCAGGGCAAGAAGTCGAGATTGCCAGCAAGGAAGAGGGGTTGATCGGTTCCTACTACGTGGCAACTATAGTAAAATACATCCAGAATGAGTTCTACCTAGTTCAGTACAAGGAGCTGTTGAGGGAAGACGAGTCGGGGCCTCTGACAGAGGTCATCCGAGGTGAGGACATCCGCCCCACACCGCCTGCTAAGTCACTCCCGACCGCTGCAGGATTCGCGATGCTCGACAGGGTTGATGCACTCTACAACGACGGGTGGTGGACGGGGAGGATAACCGGCAAAGAAGGGTCGACCTACATCGTGCATTTCGAGAATAGTGGAGAGAGGCTTGCTTTCTTGGATTCTGACCTGAGGATGCACTTGGAGTGGATCAACAGCAATTGGATTGCTACCACTAGGAGAAGAACCCTTCTCCCTCAAAAACAAAATATTGAC
>gnl_Eucgr_v2.0_Eucgr.H04076.1
ATGCACGAGCGGTTCCGGGTGGGGGAGGAGGTGGACGCCTTCCGGGAGGACGGGTGGCATTTCGGCGAGATCAGGGAGATTCGGGAGGACTCCAGGTATCTGGTGGCGGTGGGAGGGGGGAGTGAGGAGGTGGAGTTTGGGCAGAGGGAGTTGAGGCGTCACCGGGAGTGGAGCGGCGATGGGGTTTGGACCCCGCCTTTGGCCGGCGGTGAATTGCAGGAGAAATCATCTACAATGGAGTTAAAGCCTTTCAAGATAAAATTCAAGATAGGACTCGATAAAGGGACATCATTGCCACCCCCTGAGTTTGGAAAGGGTAAAACTGTGGAGGTCAGCAGTGATGAAAAAGGTTATGAGGGTTCTTGGTTTTCCGCAACTGTCATTGACTATATAGGAAATGACAAGTATCTGGTTGAATACCTAACCTTGAAAACAGACGATGAAACTGAACCTTTGAGGGAAGAAGCATATTCACGGTATATCAGGCCCTACCCTCCTTATCTTCCAGCCAGGCGTTTCAAGCAGCTTGACAAAGTTGATGCTTGGTACAATGACGGATGGTGGGTCGGTGTAATTTCCAAAGTTCTAAAAGGCTCTCAGTATATTGTCTACTTCAGCACATCCAATGAAGAACTAATTTTCAATGAGTCTAATCTGAGGCTTCACCAGGACTGGAGTGACGGCAAGTGGGTCATTGCTTCCCGGGATAATTCTACTGAGGTGGCATTGAGAATAGCAAGTTTAAGAGGTAAAACGGAGTTTGGCGATGCTAATATAAAAGTGAAATTCAGTAAGGGAATGAAAGTGGAGGTGAGAATCAATGAAGATGGTTACATGGACTGTTGGTTCCCTGCAGTGATCATCGATACGATTGGAGACAAGTTTTTGGTTGAGTATCAGACTTTGCAGACTGATGACGAAACCGAATTACTCAAAGAAGTAGCAGAGAGTTCACATATAAGGCCTTTTCCTCCTGACATTAAATGTGCACACACTTTTGCACAGGACGAAATGGTTGATGCTTGGTATAATGATGGCTGGTGGGTGGGTCATATTTCCCAAATTCTTGGGGGCTTGAAGTACAAAGTCTACTTTATGACATCAAGTGAGGAATTGGAATTTGAACATCACAATCTTAGACCTCATCAAGAATGGATTGGTGGTCGATGGATTATCACTTCCAGGGGTAGTAGGTCTGTT
>gnl_Eucgr_v2.0_Eucgr.H00912.1
ATGGAGGAGGCTGTCAAATGCAGGCGCCAGAAGCTGGTCCTCTCGAGAGGCTCGGCGGTGGAAGTCGCGCGCGCCGACGGCGGCGGCTCGGGAGGCGCGTGGTACGCGGCCAAGATTGTGGATGTGGAGACGCCGCGGAAGCAGTCTGGAAAGTCGACTAGGATTCGGAAGGTTTTGGTGGAGTATGAGCAGTTGGTGAGCGAAGGCGAGCCTAAGCCTTTGGTTGAATCGGTGGAGACTCGGTATGTGAGGCCTCTTCCTCCGTCACGGGAGGGCGAGCAGCGCGGCTTCGAGTTGGATGACTCGGTCGAGGCGAAGTGGAGAAATGGATGGCGGCATGGGATTGTGAAGATGGTTATGGAGGGCTCGCGGTATTGCGTTTGTATTGATGGTGAAGGAGAGGATGCTGTGTATGAGGGCAGCGATTTGCGGGAGCATTGGAGCTGGATCAGAGGGAGATGGTATCCCGCCAGGAAGAAGGAGGAGCAGGAGCAGGAAGCTCCTTTGACTGTAGACAATCTAGGGCCATCAGAAGAACCACGTGATATTAAGAATATGCCTAAGGTTGGAACAGAACTTGAAGTCCCAGATGTTTTGGAGGAAACAGTGAAGATGCAGCCAGTTTCACGGACTTCGAAGACTCCCTACGCCTTGCGACCAGCTAAAAAGAAGCGTGGAGCCTTGATTGGAAATGCAGCAAGTCGACGACTTCTGAAGAAACTAAGTGAAGGCACTGCAACGGTGCCATCAGTTGCAGCAGATCAGGCAAGAGAGCTGCTTATGGAAGCATCAAGAGTGCTAAATGGTACAGCCAAGTCTAAAAAAGGGATCTCTGGTATTGGAAGGTTAAAGAAAGCCATAATTGTTGATGATTCTGTTAAAAGTGTTGCTGGAATGGAAAATGAGAAACAGAAGGCAGTTGAATTCAATGACACTGTAAAGTATGCTATTCGAAGAGGGGGAAAATTTGCCATCTCTAAGGCTAAATACATCAACACACATAAACCAGGTAAGGGGGACAATGCTGGAAGTTCCATCAAGAGAGTTGTTCAAACGTTAATGCAAGAAGACGGCTTTCCAAAATTGAGTTGCGTCTTAGGGTTGCAAGCTGAAAGGAGAAGTTTGATGTTTGCAGATACGGATCAGCTTCTTAACAAAGAGTTGGGTAAAAATGAGCAGAATTGCGAGGGAAAGAGTCACAAAAGGAAGAGAAGAAAGCCACAGAAGTTGGTGGTCGTGAGACCTGAGGTTCCAGAGACAGGCTTGGAGCACAACGTAACCAGTGCTGTGGTTGGTGAACCAATTTCAAAGGATTATGCTACCTGGAGAGTTCAACCACCTTCAAGGTTGGAAGCATATCATTCAGGTGGTCCAGATGCGTACAGAAGGGTGGGAGCCAATGATTCTGGGAATTTCGAGAAAAAGAATGAGTTATGCAATGCTGAGACATCTAACACGAATGAAGATCAACCTCTATCAACATGTTCTGAAGGAATACGCACACCGATGGCCATTGAGGGATCAAGTGAGAGCGTGTCTGGCGAGAGTAGATGCTTATTCGCGAAAACCTCGCCTGTTTGGAAGATGATTGAATCAATGGAAATTTTCCAAACGACACCGCAAAATCCACATTTCAGTCCTCTTCGGGTGTGTAAAGAAGGATATCGTGAAGGAGCAGCTATTGGCATCATGGCAACTTTTGCATCTTTGACCGAAAAAATATCCAACCTGCTATTTGATGACCCGAGATGCCATTTTGATAGCTGCTTGGAGACTCTTTGTGACATGGAAAAGCATGGATTTGAGGTTACAGCTCTGCGGAGTCACTTGAATGAGTTGCTAGCAATTAAAGAGAAGCAGGAACTGCTTCAGGATGGGTTAAAGGATGCCGAACTTGAAATTGCTGACAAGGAACGCAAAGGGAGAGAAATTAGTGAAGAGATGGAAAAAATTGATAAGAAGATGACCGAGTTACGAGCAAAATATGCAGTGCTGAAGTCAGAAAAGGAAAAAAAAGATGTTGAGATTGCCAGGTTGAGGATGAGCTTGAAAGGCAACGATGAACAAATTTCACGTGTGCGGCTTGAGTTTGAAAAATTGGCTGCTCTTCTCCCTTGGAAATCAAAG
>gnl_Eucgr_v2.0_Eucgr.L00253.1
ATGCTGGTCGAGATCGCCTCCACCGACGACGGCTTCCGCGGCTCCTGGTACGCCGCCACCGTCGTCCGCCGCCCCTCGCGGCGGTCCTCCTCCTACGCGGTGGAGTTCCGGGAAATCTACGAGGACGAGGAGGGGACGCGCCGGGTCACCGAGGAGGTGGCGGGGTCCCAGATCAGGCCGGTGCCTCCGGAGGAGGCGAACCCGAAGAGGGACTTCCGGGTGGGCGACGAGGTCGAGGCCCGGTACAACGACGGGTGGTGGGAAGGCGTGGTGGTGGATAGGATGCGGGGCGGGAGGAGGTTCGGGGTCTCGTTCAGGGAGTGGAGGGAGAGGGTGGTGTTCGAGGTCGGGGATTTGAGGCTGCGTCGCGAGTGGGTCCGTGGGTCTTGGTTGCCTCCTGGTGATGCTGATGCCGAAGATCGACAGCAGAAAGCACAATCACAGATGGAGATGAAGGTTGCCAAAAAGATGAAAAGTAATGAATTCACTAAGGGCACTCCAGTTGAAGTGAGTAGCGACGAAGATGGATATCGCGGTGCCTGGTTTGCAGCAGTGGTTGTTGAAGAGGTATCCAAGGGAAAGTACCTTGTTGAGTTCAAGAACTTTAGGACAGAGGACGGTGCTGAGCTTTTGAAAGAAGAGGCCGACGCTTTGCATATCCGGCCCTGTCCACCAGAAATTATAGTTGCTGACCATTTCAATTTGTTTGATGAAGTAGATGCTTTGCATAATGACAGCTGGTGGGTTGGTGTGGTCTCTAAGGTTCTCAGCAGATCAAGGTACACCGTTTACTTCAGAGACACCAAGGAAGAATTAGTGTTTCAACACTCTAACTTGAGGCTACATCAGGAGTGGATTGGTGGAAGGTGGATGACTGCTTCCTTGGACCCAAAAAATAACACGCGCCTAGTG
>gnl_Eucgr_v2.0_Eucgr.B01689.1
ATGAAGGTTGCCAAAAAGATGAAAAGTAATGAATTCACTAAGGGCACTCCAGTTGAAGTGAGTAGCGACGAAGATGGATATCGCGGTGCCTGGTTTGCGGCAGTGGTTGTTGAAGAGGTATCCAAGGGAAAGTACCTTGTTGAGTTCAAGAACTTTAGGACAGAGGACGGTGCTGAGCTTTTGAAAGAAGAGGCCGACGCTTTGCATATCCGGCCCTGTCCACCAGAAATTATAGTTGCTGACCATTTCAATTTGTTTGATGAAGTAGATGCTTTGCATAATGACAGCTGGTGGGTTGGTGTGGTCTCTAAGGTTCTCAGCAGATCAAGGTACACCGTTTACTTCAGAGACACCAAGGAAGAATTAGTGTTTCAACACTCTAACTTGAGGCCACATCAGGAGTGGATTGGTGGAAGATGGATGACTGCTTCCTTGGACCCAAAAAATAACACGCGCCTAGTG
>gnl_Manes_v6.1_Manes.09G178400.1
ATGGCCCCCAAATCCAGTAACTCCAAACGCAAAACCCCGCAAGACCTCCACTTCAAGTCTGGTTCCATCGTCGAGGTCAGCTCCGACGACGAAGGATTCCGTGGCTCCTGGTATGTGGGCACCATCATCCGCCGTGCGTCCTCCAAGAACGGGAATAAATACGAAGTCCAGTACGAGAAACTGTTCGATGACGATGCGGGCAAGAAACCTTTGAGGGAAATTCTTGATTTCGTGCAGTTGAGGCCTGTGCCGCCAAGGGAGAAAAAAAGGAAGTTTAAGTTCGGCGAGAGGGTGGACGCATACCACAATGATGGGTGGTGGGAAGGGTCCATTACCGAGGAGTGTGAGGATGGGAAGTTTGCTGTGTTTTTTAGGGGGACGAGGGAGCAGATTGTGTTTGGAGAGGAGGATTTGAGGCTGCACAGGGAGTGGGAAAATGGGGAATGGCAACCGCCATTGGAAGGGGTCCAAGAGGAGAAAGAGGAAGAGGAGGTAAAAGAGAGAGAAAAGAAAGACGAGGCAAAGGATGAAGTGGAAGCAGTGATTAGAAAAGTAGTGAATTCTATCGAAGCAATGACAGAGGAAAAGTGTAGCGAGGAAATGCTGGTCGAGGAAGCACCGAGGATGAAAGAAGTGGAGCCTATTGAAACAGTGACAGAGGACAAGTTTAGCAAGGGAATGCTGGTTGAGGTTAGTAGTGATGAAGAAGGTTTTGAAGGTGCTTGGTTTGCTGCAACTATTATTGAAGCAGTGGGAAAGGACAAGTACCTTATTGAGTATCAGAGCTTGAGAAAAGAAGATGATAGTGATTTTCTGAGAGAGGAGATAGACACTCAAAATATAAGGCCCTATCCCCCAGAAACCATAGTTGTTGATCGTTTCAAATTGCTAGACGAAGTTGATGCTTCATACAATGATGGTTGGTGGGTTGGTGTCATTGCCAAGGTTCTTGCAGACTCAAAGTACATAGTCTACTTTAGGGACAGTGAGGAGGAAATGATGTTCCGACACTCTGAATTAAGGCTACATCAGGACTGGATCGGTGGTGAATGGATCTTGCCTTCATTGAGTGTGAAGCTG
>gnl_Manes_v6.1_Manes.09G128200.1
ATGGAGTTTCAGAGAGGAGAACAAGTAGAAATATGCAGCAACGAGGAAGGATTTCGAGGCTCCTACTATGAAGCAACAGTGATCAAACGCCTTACTACCAGTTCCTATGCTGTGCAGTACAAGAACCTGCTAGAGGATGATGAATCGGGGCCGTTGATCGAGGTGGTGTCTAGTGATGAAATCCGGCCGCTGCCTCCGAATCCATCAATGCAATCTCCGGTTTCACGTTTTGTCATGTTTGACAAGGTTGATGCTTTCCACAACGATGGGTGGTGGGTTGGGAAGATAGTTGGTAAAGCATATTCCTTTTACTATGTCTCCTTCGACACTACTGGAGATGCAATTCCTTATCATGTTTCTAAGTTGAGAGTTCATCAAGATTGGGTCAAAGGGAAGTGGATTTCCTCCAAG
>gnl_Manes_v6.1_Manes.01G230800.1
ATGATGGGATTGGACTCTGATTCCCAGCCCCAAAATCCCCACAACAACGTCCAATCTAGCTTCACCGTCATCAAAGGTCAAGAGGTGGAAGTGAGAAGCGACGAAGATGGGTTTGGAGACGCATGGTACGTGGCCACAGTTTTGGAGTCGCCACCCAAATCCGCTTCCAAGAAGAGGAAAAAGGTCATGGTTGAGTACAAGACTTTGGTTGTCGAGGATGGCTCAACTCCTCTGACCGAGTTTGTGGATCCTCGGTACATAAGACCTCTGCCTCCAGTGGATTCAGATTCCGGTCCCCTGGTTTTTCAGGAGAACGATGTTGTTGATGCCAGGTATAGGGATGGTTGGTGGACTGGCATTGTGAGGAAGGTTTTAGAGCCTTCTAGGTATAGGGTTTGTTTTGATAATCCACCGGATGTGATTGATTTTGATGGTAAAGATTTGAGGGCTCACTGGAAATGGGTTGATGGTAACTGGGTTCCAGCCGAGAAGCAGCAAAAGGCAGGGTCTGCTTTCAGCTCCGGCACAGCAGTAGAAGTGAATATTGACAAAGAAAATGTACGTGATGTTTGGTTCCCTGCAGTTGTTATTAAGGAAAATGGGGATAACACTGTCTTGGTGAAGTATCAAAGCCAAAATAATAGTGATGAAGCTGGTGTAAAAGTTGTTGTGGATTCCTTCCACATTCGCCCCATTCCTCCTCGTTATGCAGACAGGAACTTTGAGTTACTGGAAAAGGTGGACGCAGTATATGACTATGGATGGCGGGCTGGTTTGATTACTAAACTTCTTTCTGGGAGGAGGTACACTGTCTTTTTTAAGCAGGGAAATGAGGACAAGGAACTCAATCACTCAGAAATAAGGCCTTATGCGGAGTGGAAGGATGGCCAATGGATTTGTAAAATGAAGGACGTCATGATTGCTTCTGATAGTACCGAACTGTTGGGTAATGCTGAAACCTGCGTTGACAGTCCTGACATGTCTATTGAGCGCAAGAATGAAGAGAAAGCACCTTGTTCTGCAAGCATAGGGAGTATGGAGCATACAGTTCATTGTAATGAAAAATCACCTTCTCATGTGTTGCCTCCAAGCAAGAAGGTAAAGCTCGCAGCTCCTAATGGTACTGGTGTGCATTCATGTCCGTCCAAAAAGTCAACAATAGATGTAGATGTCCCATTATCAGTTACAACATTGCCATTAATGAAGATGCCAATTGAAATATCAACTGGAGAAACTCTTCGTGGTTTAGTCACTCCAAGAACTCGAAGCAAAATAACCAGATACAAAAAAACCATGATTGGTGATCAGGCTGTGGCAAAAACTGACAGCCCTGTTACAGGAAAGACCGCTTTGGCTTGTACAGCCAACTCTGATCCAAAGAAACATGTTGATCCCAAAGCTAATGGAGTCCTTATTCGTATTAAAGAGCTACCAAAGAAGAGTAAGCGGCAGAAAGTTGCTGAAGTAGACTGCCAGAAAGTGAACATTGTGACAAGGAAAGGTAGACATACTAAATCGCCATTTGGAAGTCCACAGGTTTCAGCAGCAGTGGATACTGCTACTCGAAACATCAATGAAAGTGAGTATAAATTGAAAGAAGTTGGAATCCCTGTTGTCATAGCATTAGAAGCTAGGGAAAGGAGTAGTTCGCGACTCAATTATCCTTCTAAGCTTTCTGGTGAGGAAACACTCAAGCATATGAGAGATCAGAAGAAGAATTTAAATGATTCAGTAGGAGGCAAGGTCATGGTACTCGAACAGCTTTTATATGGGGGAAGCAGTCAACGAAGAAAGAGAGGAAGACCGCGCAAACTAGTAGTTGTTAGCCCAAAGGCTTCTGAGGCTGGTAAGGAGGAACATGGCGTTCAAGATATTTCTAATGAAGTAGTTGTAAAAGATCATACAACCAATGATTTTGAAATGCCAATGCAGACAGGGATGGAGTCTACAGTTTCTCGAGCTGCTTTTAGAGAGAAAACAGCTGAAGTTTCTGAGACAGGTTGCACGGCTAAAGAAGTTCAAATGGCCATTGCCACTGTATCAAATAATGCCATTGACGATGATCAACCTCTATCAACGTGGATTGGGGGAGTGCATTCTTCTGCAACTGCTGAAGAATTGCGCTCATCTTCTGGAAGGCCTTCTAACGGATGGAATGAGACGAGAGGAAGACATGTTGATCTAGCAATTGATGCACAAGATGACAGCACACCTGATGGAAACCAGTGTTTGCCTTTTGTTAAGAGGTCACTGGTTTGGAAAACAATTGAATCTATGGAAGTATTTCAAATCATGCCACAAAAGCCTCATTTTCAACCTTTGGCTGATTGTAAAGAGGAGTATCGTGAAGGATCAGCCATTGGTATTATGGTAACTTTTGCGAGCTTGTTTGAGAAGATAACATCACTGCAATTTGATGATTCTAGAAGCATATTGGAGAGTACATTGGAAAGTCTTTGTGATTTGGAGAAGCATGGATTTGATGTAACCGTACCACAGAACCGTGTAAATGAATTGCTCTCAGTTAAAAATGGGAAAGAAGAGCTTCTGCATGAATTAAGAGATGTTGGGAGGCAGATAAGAGAGCATACTGATGAGAAAAGAAAACTGGACGCAAAGATAAGTGATGTTGAAAAGAAGATACTTGAGTTGCAAGAAGAACTTGTTGCATGCAAGTCAAAGATGGAGACTGAGGATCTCGAGTTGTCCGGGTTGCAGTCTCACATGAATTCTGTGAGCGAACTTATCACAGATGCCCGGTATAGTTTTCAAAGAATTGCTAGTGCCCCTTGGAAATTGACC
>gnl_Manes_v6.1_Manes.03G208100.1
ATGTCCCATCTTTCATGTGCCCATTTTCGCAAAGGCGACCTAGTTGAGGTTTTGAAGCAAGAAAATGGTCCCAGCACCTCGACGTACTATGCGGCTAAGGTGCTACGCTCAAATGTAAAGCAGAGGAACCAGATCTTCGTCGAGTACCAGACCATGATAATCATCGGATCGGGCTGCCAAAAATGTGTCACGGAGCTGGTTGATTTAGCTAGCGTTAGGCCTATGCCGCCAAGAGAGCTTAATAAGTGCTTTAGAATGGGAGATAGTGTGGATGTTTATTGCGATAATGCTTGGCAAAAAGGAACTATTAAGGACATACTTGAGAATTCCAAGTACATTGTGAGGTTCCATGGGAAAAGTGAGGGGATCGTGGCTGAACAGTGCTATTTAAGACTTCATCGAGAATGGGATGATGGGTCCTGGGTCCCCCCTCTTCCTGAACAAAACATGTCATCTTCGATGGACATGCAATCCAGAAAGGTAAAGCTGAAGACAAAATGCAGCAAAAGGAAGTCAGAGCCAATGATCGGAATGGGGACGAGCGTAGAAGTCAAAAGTGACGAAGAAGGTTACAAAGGTGCTTGGTATGGTGCTTCTGTCATTGACACCATTGGAAATGACGAGTTTTTGGTGCAGTACTTGACCCTGGTAACAGATGATGAAACTGCACCTTTGAGAGAAGTAGTAAAAAAGGATGATATCAGACCCTGTCCACCCCCAGTTTCTTCAGTTGTCCGTTTTGAACTGTTTGAGAAGGTCGACGTTTGGTTCAACGAAGGGTGGTGGGAAGGTGAGGTTCTTGAAGTGCAATATGGATTTAAGTATAAGGTTTATTTCAGCTCTTCAAATGAAACTTTGGAGTTTGATCATTCAGTATTGAGGCATCATCAGGAATGGAACAATGGAAAATGGATAAAGGGGAAGTCAACGAAATTGGGAGCTAACTTGACAAATCAAAGGACAAAGTTCAGCACAGGGACAATTGTGGAAGTAAAAAGTGATGAAGTTGGTTTCCAGGGTGCTTGGTTTTCTGCAATCATTGTCAAGGAGATGGGGAATGGCAAATTTATGGTGCAATATCACAGTCTCTTAACAGATGATGGAACTGATTTTCTCATAGAAGAGGCAAGTGCTGCAGATATAAGACCTTCTCCCCCCCATATTGGACATGCCCACCCATTCAAACTGCTTGAACTGGTTGATGCTTGGTGTAGTGATGGATGGTGGGTGGGTTGTATCATCAAAGTTCACAAGAACTTGGAGTACACAGTCTACTTCGAAACAGCAGAGGAATTGAAATTTCAACACTGTGATCTGAGGCCTCATCAAGAGTGGATTGATGGATACTGGGTCGCTGCAGCTAAGGTCAAATCCAAAATGAAAGAATTGCTGGAAGGAGCTTTCACCTCTCAGCAACTAATGAAGGTGACACTAAGTTGCTGTCTTAACAGGATGCTAGTTTGTAGTGTTATTTGGTGTTCTGCCTCCATATATATATATATAGACCATTTCTTTTCCTTACCATCAGAAACCCGGTGGCCGGATTCCACGCCAACTGTTCTGGAGATAGCTCTGACGTCATTATGTGAA
>gnl_Medtr_Mt4.0v1_Medtr3g065560.1
ATGCGTCCACCAATGAGGATAGTTAACTATCGAGTAGGAGACCTAGTTGAAGTATGCATCAAAGATGAAGGGTTTTGGGGCTCGTACTTTGAGGCCAAAATTGTTGCATGCCTCGAGAATGGAGAATATGTGGTTCGTTACAAGAACCTTCTTGAGAATGATGAATCTGGACCTCTCGAGGAGACACTTTTATCAAAGGACCTTCGTCCAATACCACCATCTGTCCAAAATCCTTCCGCGTTCCAACTCAACCAAAAGGTTGATGTTTTCTGCAATGATGGATGGTGGTTAGGGAAAATCACTAGCAAGAAGGTCTTCAGGCGAAACCATTATTACATTTGGGTGTACTTTCCCACTATATCTATAAGGAGGTTATGCCGTTGTGATCAGATCCGAGTTCATCATGAGTTGTCTGGAGGAGACTGGATCACAAGATCT
>gnl_Medtr_Mt4.0v1_Medtr2g033390.1
ATGCATTCAACACAAAGAAGACCCAATAAACAGTTAAAGGAAAAGGAGGACTACATTGATGTTGTTGGTGACGCTGTTCATGCTTGTTGGGTCCCACCTCTCCTTCAACCACAGGATAAACCACCACAAGAGATAAAGAAAGAGCCTAAAGTTAAAATCAAATTCAAATTTACAGGGAAGCCAAAAAATGAGCCAAAGTTTAGAAAGGGGGAAATAGTTGAGGTTAGCAGCGACGAAGAAGGTTATCAAGGTGCTTGGTTTGTTGCTACTATTATTGACACATTAGGAAATGAAAAGTTTTTAGTTGAACATAGAGATTTGTTGATGAATGATGGTGGCATTGAAGTTCTGAAAGAAGAAATTGAAACTAAGTTTATTAGGCCTTGTCCTCCTCATGTTCCAATGTTTGGTTCTTTCAAAAGGTTACAAGAAGTTGATGCATGGTATAATGATGGATGGTGGGAAGGCATGGTTGTTGAATTGGTGAATAGCGAAGAGTGTTACGTTCGTTTTAGGAACAATGAAGTATTAAAATTTGAATCTTCGAAGTTAAGGCCGCATCAGGATTGGATTGATGGAAAATGGATTATGTCTTCCAAGGAGTCAAGTGAGCGAGTGAAGAAATTTGGAGATGTGATCCATGAAACCGAAAATCTAGGTGGAACAAAATTAATTTTGAAAGGTCCAATTCCTAGTGAGAGTGCAAAGCATAATAGAGATATGATAAGTACTGTACATAATGGAAGCAAATTTGATTTACATTTCTATAAAGGGACAAATGTAGAAGTTAAAAGTGATGAACAAGGCTATGAAGGTTCATGGTATCCTGCAACTGTTGTTGATTTATATCAAAATGGAAAGTACTTGGTGGAGTATTCAACCTTGAAAACAGATGACTTAACTCAACAGCTGAAAGAAGTGGTAGATGTTTCGGATATCAGACCGCGTCCACCAGATATCGATCATTTTTGTCGATATGTGAGGCAGGAATGGGTTGATGCTTGGTATAATGATGGATGGTGGGAAGGTGTAGTATCTAATGTTGGTCATGGTTTAAATGGATTCAAGTATCAGGTTTACTTTTGGACTTCAAATGAGGTGCTGGAATTTGAACATAATCATCTGAGGCCTCATCAATATTGGATTGATGGAAGATGGGTGCTTGCTTCTTTGGTGGAAGAGATTGACCTTAGGGAGGTGGCGATTGAGGAGGATTGGGGATTGGTGACTGTTGATGAGGATGTCGACATTGGCGATACTATGCCGGTGAACAATTTCCCCCCCATGGAGATTGAGAAAGATAAAGATATGGGTGCTACTGGCGGCCATGCCAGTAGTTGTTCCAGTGGCTCCAGCAGTGCTGGCAGCGATTCCTCATCATCAAGTGATTCGGATTCTGGAAGTTCTTCAGGA
>gnl_Medtr_Mt4.0v1_Medtr2g011700.1
ATGCGTCCGCCAACAAAGAGAGTCGATTACAAGGTAGGAGACAAAGTAGAAGTATGCAGCAAAGAAGATGGGCTCGTAGGGAAATATACGGTTCGCTACAAGAACCTTCTTAAAGATGATGAGTCTGAACTTCTCACGGAGATACTTTTTCTAAAAGATCTTTGTCTAGTACCACCACGAGTTCGTAGGCCTTCTAAGTTCAAACTCAACCAGAAAGTTTATGTTTTTGACAACGATGGGTGGTGGATAGGAGAAATCACTAGCGACAAGATTCTCATGCAAAAGACTTATTATTATAATGTTACTATTTTCCCTACACCAATCAAACCACTTACTACCCGTGTGATCAAATTAGGGTTCATGGGGAGAGTGGATCATGGAAGCTTAAGTCATATATATCGTCACCGTCATCACGACCTT
>gnl_Medtr_Mt4.0v1_Medtr5g089220.1
ATGCGTCCTCCAGAGAAGAGAGTAGATTATAAGGTAGGAGATAAAGTAGAAGTATGCAGCGAAGATGAAGGGTTTGTAGGTTCATACTTTGAAGCTACAATTGTTTCATGTCTTGAGAGCGGAAAATATGTGATCCGTTACAAGAATCTTCTTAAAGATGACGAGTCGGAACTTCTTATGGAAACACTTTTTCCAAAAGATCTTCGTCCAATACCACCACATGTTCGTAATCCTTTGAAGTTTAAACTCAATCAAAAAGTTGATGTATTTGATAACGATGGTTGGTGGGTAGGTAAAATCGCTAGCGAGAAGATCTTGATGGAAAAGAGTTGCTACTATAGTGTGTATTTTGACTATTGCCATCAAACTATTTACTACCCTTGTGATCAGATTAGGGTTCATCAAGAATTGGTTTGGGGAGACTGGATCTTCGAGGCA
>gnl_Medtr_Mt4.0v1_Medtr5g089140.1
ATGCGTCCACCGGTGAAGAGAGTTGATTACAAGGTAGGAGATAAAGTAGAAGTATGCAGCAAAGAAGAAGGGTTTGTAGGTTCATACTTTGAAGCTACAATTGTTTCATGTCTAGAGAGTGGAAAATATGTGATCCGTTACAAGAATCTTCTTAAAGATGACGAATCGGAACTTCTTATGGAAACACTTTTTCCAAAAGATCTTCGTCCATTACCGCCACGTGTTCGTAATCCTTCGAGGTTTGAACTCAATCAGAAAGTTGACGTGTTTGATAACGATGGTTGGTGGGTAGGGAAAATTGCTAGCGAGAAGATCTTGATGGAAAAGAGTTACTACTATAGTGTGTATTTTGACTATTGCCATCAAACTATTTACTACCCTTGTGATCAGATTAGGGTTCATCAAGAATTGGTTTGGGGAGACTGGATCTTCGAGGCA
>gnl_Medtr_Mt4.0v1_Medtr5g089250.1
ATGCGTCCACCGGTGAAGAGAGTTGATTACAAGGTAGGAGATAAAGTTGAAGTATGCAGCAAAGAAGAAGGGTTTGTAGGTTCGTACTTTGAAGCTACAATTGTTTCATGTCTAGAGAGTGGAAAATATGTGATCCGTTACAAGAATCTTCTTAAAGATGACGAATCGGAACTTCTTATGGAAACACTTTTTCCAAAAGATCTTCGTCCATTACCGCCACGTGTTCATAATCCTTGGAGGTTTGAACTCAATCAGAAAGTTGATGTGTTTGATAACGATGGTTGGTGGGTAGGGGAAATCGCTAGCGAGAAGATCTTAATGGAAAAGAGTTACTACTATAGTGTGTATTTTGACTATTGCCATCAAACTATTTACTACCCTTGTGATCAGATTAGGGTTCATCAAGAATTGGTTTGGGGAGACTGGATCTTTGAGGCA
>gnl_Medtr_Mt4.0v1_Medtr1g084210.1
ATGGCAACCAGATCCACAACCCGTGCTTCTTCCTCCGCCTCTGTCGCCTCCGCTAACACTACCAATCCACTTCAACAGCAGGTTGATAATTATAATGATGAAATCAAGAAAAAGGTGTTGGTGAAAGCCAATGAAACAGTAACCTTGGAGAAGGATGGTTTTCATTTTGTGGTAGGAGCATTGGTTGAGGTCTGTAGTGATGAAAAGGGTCTCAAAGGGGCTTGGTTTCTTGGCACCATCGTTGAATTAAAGCGACATTTTAGGTTTGTCGTCGAGTATGAGGCCCTGATCGATGATGATTCTAAGCCTTTGAGAGAGGAGTTGAATATCCGGCATATTAGGCCTCGTCCACCAAAGACTGATGATGTTGCTGAGTTCAAATTTTTCGACGAAGTTGATGCTTTTCACAATGATGGCTGGTGGGTTGGTATTGTTACAAAAGTTGTTGGGGACTCCAAGTATGTTGTGTTTTTCAGGAGCTTCAAGGAAGAGATGGAGTTTCATCATTCTCAGTTGAGGCTGCATCAGGATTGGATGGATCGCAGATGGGTCATGGCTTCTAAGCTTATAGCACAAGCCCTTATGTATGAGCTTGCG
>gnl_Medtr_Mt4.0v1_Medtr1g019680.1
ATGAGTTCGACAATGAAGAGAAGGAGTTACAAGTACGGAGACAAAGTGGAAGTATGCAGCAAAGAAGAAGGGTTTGTGGGTTCATACTTTGAAGCTACAATTGTTTCGTGTCTTCTTCAATGGACAATATTTGAGACCGTTCATCCATATGAGCTTCGTCCATTACCGCCACGTGTTCGTAGTCCTCGTGAGTTTCAACTCAATCAAAAAGTTGATGCTTTTGACAACGATGGTTGGTGGTTAGGGCAAATCACTAGTGAGAAGATCATCACGGAAGAAGGTCATTACTATAAGGTGTATTTCGACACTACATATGAGACGATTTGCTATCCTTGTGATCGGATCCGAGTTCATCACAATCATGATTAT
>gnl_Medtr_Mt4.0v1_Medtr4g079830.1
ATGCGTCCACCAATGAGGAGAGTGGATTACAAAATAGGAGATAAAGTAGAAGTATGCAGTAAAGAAGAGGGGTTTTTCGGTTCGTACTACAAAGCCAGAGTTGTTTCACGTCTCCAAAATGGACAATACATGGTTCAATACAAGAATCTTTTGCTTGAGGACAAGTCTGGACCTCTTGTAGAGACCATTTATCCATATGAGCTACGTCCAACACCACCACGTGTTCGTAATCCTCATGAATTTCAACTCAATCAGAAAGTTGATGCTTTCCATAATGATGGTTGGTGGGTAGGGCAAATCACCAGTGAGAAGATCATCACTGCTGAAGAGGGCCATTGCTATTGGGTGTATTTCAGCACTAGCTCAGAGACGAATTACTACCGCTATGATCAGATCAGAGTTCATCATGAGTGGTTTGGTGGAGAGTGGATCTTGGATGCA
>gnl_Medtr_Mt4.0v1_Medtr4g079980.1
ATGCGTCCACCAATGAAGAGAGTGGATTACAAGGTAGGAGATAAAGTAGAAGTATGTAGTAAAGAAGAAGGGTTTGTAGGTTCATATTTTGAAGCCACAATTGTTTCATGCCTTGAGAGTGGAAAATATGTGATTCGTTACAAGAATCTTCTTAAAGACGACGAATCTCAACTTCTTATGGAAACACTTTTATCAAAAGATCTTCGTCCATCACAGCCACGTGTTCGAAATCCTTCTAAGTTTCAACTCAATCAAAAAGTTGATGTTTTTTATAAAGATGGTTGGTGGGTAGGGAAAATTGCTAGCGAGAAGATCCTCATGGAAAACAATTACTACTATAGTGTGTATTTTGACTACACCCATCAAACTATTTACTACCCTGTGATCAAATTAGGGTTCATCAAAAGTTGTTTTGGGGAGAGTGGATCTTGGAGGCATAATTCATATATATCACCATCA
>gnl_Medtr_Mt4.0v1_Medtr4g127390.1
ATGTGTACGTCAGTGAACATAGTTAATTATCAAGTAAGAGTCTTAGTCGAAGTTTGCATTAAAGATGAAGGGTTTTGGGGCTCGTACTTCAAGGCCAAAATTGTTGTATGCCTTGAGAATGGGAAATATGTGGTTCGTTACAAGGACCTTCTTGAGGAAGACAAATTTGGACCTCTCGAGGAGACACTTTTATCAAAGGACCTTCGTCCAATGCCTCCATGTGTCCAAAATCCTCCCAAGTTCCAACTCAACCAAAAAGTTGATGTTTTTTGCAAAGATGGATGGTGGTTAGGGAAAATCATTGGCAAGAAGGAATTCAGGAAAAAGAAGTATAAAATTAGTGTGTACTTTCCCACTATTCCTCGAAAGAGGTTATGTTGTTGTGATCAGATCCGAGTTCATCATGAGTTGTCTGGAGGAGAATGGATCACCAAACCT
>gnl_Mimgu_v2.0_Migut.E00558.1
ATGGAAGACGCTGCACAGCTCAAACCACAAAACCAGCGGCAACTTTCATCTCACAGCCAGCGCCGCGGCGGCGGCGGCGTCGGCCTCCCACGCGCCGATTTTTTCCCGGAAGGGCTGTTGGTTGAAGTCCGGACTAAAGAGGAAGGCTTCACAAGGGTCTATTTCACCGCCACCGTTCTGCCGCCGAAGAAAGGCGGCAGCAAACAGAAATCGGACAAAATATTCGTGGAGTACCACAATCTGTTGGCCCGGGAAGACGGATCGGAGCGGCTGAAGGAATACGTCGACGTGTCGTTCGTCAGGCCGGTTCCGCCTTTTCAGGAGATTGTCGAGGGTTTCGAACCAAACGACGCCGTCGACGCGTTTTTCAAGGATGGGTGGTGGATGGGCGCTGTGACCCGAGTCGTGAAAAAGGGCGAGAGCTTCGTAGTTACTTTTGAAGACCCGCCCGACGAGCTGGAGCTCCGATTCGAACAACTTCGGGTCCACTGGGATTGGGGTAACGGGTTATGGATCCGACCCGGAAATCAGGTTATAACAGGAAGTATGTTCGACGTGGGAAACAAGGTAGAAGTGTCGTTCGACAAAGCAGAGTATCAAGATGTTTGGTTCCCCGCGACGATTCGCAAAGACTTTGGAAATGGGCATTACTCGGTCGAGTGCATTATAAATAGTGATGAAAAGGCGCAGCTTTGTAAAGTAAAATTCGACCACATAAGACCTCGCCCTCCGCTTCTCAAGGACATAAAGTTTCTCTTACTCGAAAAAGTCGACGCGCATTTCGGCCACGGCTGGTGGTGCGGCATCACCACACGAGTGCTCGTGGAGAACAGTAGATATATGATTTATTTCAGGAAGAAGAAAATATTGAAGGAATTCAATAGCGTTGAACTAAGACCACACGTCGAATGGAAGGATGGCAAATGGTTCACTGCTTCCAAGGAAGTTATGGCCCGCTCTTCATCGTCAGATGAACAAATGCATGGACCGAGAGCTAGTCAACAAGATTCACAGAATAATAAATCAGTTAAAAAAACGTTACGTGATTCTGTAAGCCCTATTTCTGTTGATATTTCTGCAGCACTAAATGCGGTCGGGGATCAACTCCCCGATAATCCTTCTTGGGGCAATAGAATTAGGAGGAAGCAAAGGAATGCAGGTGCAACGCCAAATAATGTCGATGAGAAGAATAAGATTAACTCCGCATCCAGTAATACTATGAACAAGTGCAGTATGCTGAAACCTGACATTCCGAATAAAGATGTCGGTAAAGTGACGAAGCCAATTGTTGAAAATGATAAAAACGAAGAAACTAAGCATGCTGTCGTCATAGGTTTGCCATGTTCGGAAACTGGGAGCACTGGAAATGAAAAATCGACGGTGAAGAAGCAGAAACCGAATGGTTCCCCGATTCAGGAAATTAAGGATAACGAGCCATTAGAAAATGGAGATTCCAGTGACAAAAAGAAGAGGGGTAGGCCACGAAGGGGCCTGATTGCAAATCTTGAAATCGAGAAGGGGGGTACGACGAGTCTTCCATTGAAGAGAGGAAGAAGAGGGTTAACAGATTCCCCGAGTGCATTAGGCGGCGGGGAAGCGACCGAAGTTAACCCCAACACCATGGAAGTAGAGAAAGTTGTCCGCAAATCACTCAACGATGGTTTTGACGATAAACCACTTTCTAAGTGGATTAAGGAGTTACAACCTCCATCTGCAGTTGAATATTCCGAACTCGTTCCCGTGAGCAATGTCGAAGAAAATGGCAAGAAGCAAAGCGATGCTATTGTGATAGAAGATGACGTTGAGATGATTCCAGAGAGTGCTTTAGTAGCCGCAGAATCACAAGTCTTGCCTTTCGTGAAAAACACGGTTCTTTGGACAACAATCGAGTCCATGGAGGCATTTCAAAAGGCACCGCAGAGGCCGCACTTCAAGCCGTTGGAACAAGTTAAGGAAAGTTCGCGCGAGGGTTTGGCAATAGGGTATATGGTGACTTTTTGCGGCGTGGTGGAACGAGCTCTCGGGTTGCGGTTCGATTCCCCGAAAAGCGCGACGGACGACATATTGGAAACGATCGTGGACTTGGAAATGCATGGGTTTGACGTTAAGGTTGTACGGGATCGTGTGAATTGGCTGCTCTCGGTGAAGGAGAATGAAGAAAAGATCGAAGTGGAGTCGAAGAAACTTAACGATGAAATAGCAGAGCACGATCGCGAGAAGAGTAAGATTGAGGAAGAGATGAACGAGATCAAAGAACAAATATCGAAGCTGCAGGATAAGCTTTCACTTGCTATATCGGCCACGGAAAAAGAGGACGGTGAAATTGCCCTGTTGCGCCTTAGGATTAAGGAAAATGAAGAAAGCATTAGCAAAGCGAGGCGGGAGTTTGAAGATGCAGTTTCTTCCAAATTG
>gnl_Mimgu_v2.0_Migut.N00947.1
ATGGCAGGTGTCAACGCAGACCTAATTTCGCAGTACTTCAAAAAAGGCGCCGACGTCGAAATCAGCAGCGACGAAGAGGGTTTTCGTGGCTCCTTATACGCCGGCACCGTAATTCGGCCCCCCGGAAACCTAACCAGCCGCTCCGCAAAGGTGATGGTGGAGTACAAGACGTTAATGGAGGACAAGGCGGGGAAGCGGCGGCTGAGGGAGGAGGTGGAGCTGGTGCAGCTCCGGCCGCCGCCGCCGGAGGAAAACCGGCCGAGCTTCAAGTTCAGCGATGAGGTGGACGCGTACTACAACGATGGGTGGTGGGAAGGGATAATCACTCAAGTGGTGGGGGAGGATAATAAGTATTCGGTTTTCTTCCGTGGCTCGAGGGAGCAGATTACATTCAAGGCCTCCAATCTGAGGCTCCACCGCGAGTGGGCCAACGGCATGTGGGTCCCGCCTCTAGAACCGGCCGAACCTTCCCCTGCTGCTGCCGAGACGCCCAAGAGTGAGAGCCGTAGGTCTAAGACTTCGATTCCAGCTGCTAAGACGCCTAAGAGTGAGGGACGCAGGTCTAAGAAACGTTCGTTGTCAAACGAAGTGGAAGCTAACGAAGAGGTGGTCGAACGTACTTTTAATCCAGGAGAACATGTTGAAGTCCAAAACGACGAAGAGGGTTTCGAAGGTGCTTGGTTTGGTGCAACTGTGATGAAAAACTTAAAAGAAGGCAAGTATCTGGTCGAGTACCAAACCCTAAGAAACGACGACGACACAAATTTCCTGAGAGAAGAAGTTGATAGCCTCCATATAAGGCCGGTCCCACCCGATGTTGAACTGATTGACCGTTTTGAAGTTGACGATGAAGTCGATGCTTCGTGTAATGATGGATGGTGGAGGGGCACGATTTCCAAAGTCCTTAAAAACGATAGATATTCCGTATACTTCAAGACTAGTGATGAGGAATTGAAGTTCAATCACAGTGACCTTCGAGTTCATCAGGAATGGATAAACGGCAAATGGAATACTGCCTCTAAGGCTTTGAAGTTT
>gnl_Mimgu_v2.0_Migut.D00056.1
ATGCCGACGACGACGCCTGAAAGTGGAGGGAAAGAAGAGCCGTTCGAGAAAGACGCGCAAGTAGAGGTAAGCTTCGAGGAGGAGGGTTTCCGCGGCTCCTGGTACACAGCCACCGTCCTCCGGCCACCATCCTCCAGGAAACCTCGCATTTCCGTCCAATTCCACACTCTCACCGTCAAAGACCCCCTAAACGACACCACCCACCCCCTCCGCGAGTCCGTCGACCTCATCCTCGTCCGCCCTATTCCGCCCCGCGAATCCCGACGCAGCTTCCGCGTCGACGACGATGTCGACGCCTTCCACAACGACGGCTGGTGGGAGGGCATCGTCATCGCCGTTATTGACGGCGGCACTCGTTACTCCGTCTACTTCCGCTCCTCCCGTGAGCAGATTGATTTCCCCGAGTCTCTGATTCGCCTCCACCGCGAATGGGTTCATGGCAAGTGGGACCCTCCTTTGGATCAAAACGCTAAAGTTGATGATCAAAGCCCATGTGTC
>gnl_Mimgu_v2.0_Migut.G00032.1
ATGTCATCTGAATTACTCAACAAAGGTGCCAAAATCGAGGTCCGGATGCAAAACGACGGCGTAATATGGTACACCGCCACCTTCCTCCGCTCCTCCACCACCAAAATCTTCGTGCAATTCGATACCTTAAGAGAGAGTGCGGAGGATCCCGAGTCGCCTCTGCGGAGGGATTACGTCAGTCCCGGCGATATCAGGCCGGCTCAGCCGCCGGAGATTCACAGGTACTTAAAAGTAGGGGAATCGGTGGAGGGTTTTTGTAGAGAGAGAATGGGTTGGAGGAGAGGGAAAGTTGTGGAGATACTGGAGTGTTCGAGGTATACGGTGTCGTTTGACGAGGGCTCTCTTGCGGAGATGGAACAGTGGGAGCTGAGAGCTGTTAGGGAGTGGATCGACGGTTCGTGGGCCCCACCTTTTCGTCTTCAACAAGTATTGCATCAGAACAAGTCATCAGATTCACAAGTGAAGTCGAGGGGTCTAGTACTCAAGATAAAGTGTAGTAGAAAAGCACCCGAGGCGAAATTCAACGAAGGGATGTTGGTGGAGGTCAAAAGTGACGAGGAAGGTTTTCGAGGTTCTTGGTTTACTGCAGTTATTGGTAAAACCCTAGGAAATAATAGCAAGTTCTTGGTGGAGTATCGGACGTTAAAAACAGAGGACAAGACGGAACTTCTCAAAGAAGAAGTGGATGTTTCTTGCATTAGACCTTGTCCCCCTGTTATCCAACAGGTCAAACCCTATGACTTTCTCGAAAGGGTCGATGCTTGGTATAACGATGGTTGGTGGGAAGGCTACATTGTCCAAGTTTTCAATGCTTGTAAATACATGGTTCGCTTTACGAACATGGAAGAAGAAATGGTGTTCGAACATTGCAAGTTGAGGCTTCATCAAGATTGGGTTGATGATAAGTGGCTTGCAGCCTCTAAGGTAAATTTAGCTGATGAGAATTTGAAATCGAGAAATGGAAAATTGAAGAGGAAACATAGTGGGAATGCATGGGAGCCAACTTTCTGGAATGGTATGACTGTGGAGGTCAAAAGTGACGAAGAAGGTTACCAGGGTTCATGGTACACTGCTGTAATAATCGGCTCCTTGTGTAATAACATGTTTTTGGTTGAGTACAAGACACTGAAAACAGAGGATGAAACCGAACTGCTACGAGAGAAGGCATTTGCTTCGTATATTAGGCCTTGTCCCCCTGAAATCACACGTGTTGATCGTTACAAAATGCTCGAGAAAGTTGATGCGTGGTACAATGAGGGATGGTGGGTGGGCCTTATTTCCAAAGTTCTCGATGATTTAAAATACTCGGTATATTTCTGGACAACAAATGAAGAAATTATACTCGAGCATAGAAGTTTGAGGCCACATCAAGAATGGGTCAATGGAAAATGGATTGTCTCTTTCGGG
>gnl_Mimgu_v2.0_Migut.G00029.1
ATGCAGCTGAAAATGTCATCTGAATTACTCAACAAAGGTGCCAAAATCGAGGTCCGGATGCAAAACGACGGCGTAATATGGTACACCGCCACCTTCCTCCGCTCCTCCACCACCAAAATCTTCGTGCAATTCGATACCTTAAGAGAGAGTGCGGAGGATCCCGAGTCGCCTCTGCGGAGGGATTACGTCAGTCCCGGCGATATCAGGCCGGCTCAGCCGCCGGAGATTCACAGGTACTTAAAAGTAGGGGAATCGGTGGAGGGTTTTTGTAGAGAGAGAATGGGTTGGAGGAGAGGGAAAGTTGTGGAGATACTGGAGTGTTCGAGGTATACGGTGTCGTTTGACGAGGGCTCTCTTGCGGAGATGGAACAGTGGGAGCTGAGAGCTGTTAGGGAGTGGATCGACGGTTCGTGGGCCCCACCTTTTCGTCTTCAACAAGTATTGCAGCAGAACAAGTCATCAGATTCACAAGTGAAGTCGAGGGGTCTAGTACTCAAGATAAAGTGTAGTAGAAAAGCACCCGAGGCGAAATTCAACGAAGGGATGTTGGTGGAGGTCAAAAGTGACGAGGAAGGTTTTCGAGGTTCTTGGTTTACTGCAGTTATTGGTAAAACCCTAGGAAATAATAGCAAGTTCTTGGTGGAGTATCGGACGTTAAAAACAGAGGACAAGACGGAACTTCTCAAAGAAGAAGTGGATGTTTCTTGCATTAGACCTTGTCCCCCTGTTATCCAACAGGTCAAACCCTATGACTTTCTCGAAAGGGTCGATGCTTGGTATAACGATGGTTGGTGGGAAGGCTACATTGTCCAAGTTTTCAATGCTTGTAAATACATGGTTCGCTTTACGAACATGGAAGAAGAAATGGTGTTCGAACATTGCAAGTTGAGGCTTCATCAAGATTGGGTTGATGATAAGTGGCTTGCAGCCTCTAAGGTAAATTTAGCTGATGAGAATTTGAAATCGAGAAAGGGAAAATTGAAGAGGAAACATAGTGGGAATGCATGGGAGCCAACTTTCTGGAATGGTATGACTGTGGAGGTCAAAAGTGACGAAGAAGGTTACCAGGGTTCATGGTACACTGCTGTAATAATCGGCTCCTTGTGTAATAACATGTTTTTGGTTGAGTACAAGACACTGAAAACAGAGGATGAAACCGAACTGCTACGAGAGAAGGCATTTGCTTCGTATATTAGGCCTTGTCCCCCTGAAATCACACGTGTTGATCGTTACAAAATGCTCGAGAAAGTTGATGCGTGGTACAATGAGGGATGGTGGGTGGGCCTTATTTCCAAAGTTCTCGATGATTTAAAATACTCGGTATATTTCTGGACAACAAATGAAGAAATTATACTCGAGCATAGAAGTTTGAGGCCACATCAAGAATGGGTCAATGGAAAATGGATTGTCTCTTTCGGGGAAGAGCCGAAGTTGGTAGTACAAGAAAGAAGGGAATGC
>gnl_Mimgu_v2.0_Migut.M00703.1
ATGAGAACTCTGCATTCATCGGCGATGCAAGGGTTCCGGTGCGGCGACATCGTGGAAATCGCCAGCACGGAGGAAGGGTTTGTCGGCTCGTACTACGAGGCGATGGTTTTGGCGCCGCAATTGAGGGCGAACCGCGGCTACATCGTCCAGTACAGGACTCTGATTGCAGACGATCTGTCCGGCCTGCCGTTGAAGGAGGTGGCCCCCCTCGCCGAGATCCGGCCAAGACCGCCGAAGATTGCGGCGGCTGAGTTCCGATTGCACGATGTGGTGGACGCGTTTGATAACGACGGGTGGTGGGTCGGAAGGATTACGGGACGAAACAGCGACGGGGATTACTTTGTGTACTTCGATACCACCGGCGATGAAATTGCTTACCCCCTAAATCGAATTAGGGTTCATCGAGATTGGGTGAATGGGAAGTGGGTACTTTTG
>gnl_Musac_v1_GSMUA_Achr11T04950_001
ATGGAGTTCGGGGCCGATGAGCTTAGGGCTCATTTCGAGTGGGTCGACGGGGAATGGGTTCTTCCCAAATCGCTGGGAGTGCCAAGGACACCATATGGTATAGGAACTCAAGTAGAAGTTGCTCGTCTCAAAGAAAGTGTTCCTGTTGCTTGGTTCTCTGCTGTTGTTGTCAAGACAATTTGGAACAATTGTTTCTTGGTGGAATACATAAACTTAAGAAAAGATGATGGTAAAGAATTGATCAGGGAAATTGTTGATTCACAGCATGTCAGGCCTTGCGTGCTCCATGTTCCCATTGTCAAATTTGATCAGCTAGATGGGGTTGAAGCATTCTATGAAAATGGATGGTGGCCTGGGGTGATAACTAAGATCAATGCCGAGTCATGGTACACAGTGAAGTCCATACATTGGGATAAGGAAAGAGAATTTTGTCACACAATGCTGAGGCTCCGATATGATTTAGTTGATGGGCAATGGACCCAGAAACCTCAGAACATGGTGATGATGGACATCGGAAGAGGAAAAATGGTGGAGGTTAGCAGTGACGAGGAAGGATTTTTAGGTGCTTGGTTCACAGCAACCGTACTCGAATCAATGGGAAAGAACAAGTTCCTTGTGCAGTATCATAATCTGAAGACGGACGACGAAACCCAGCTTCTGACCGAAACTGTGGATGCTCTACACATCAGGCCCACTCCTCCTGAGATTCCTGTAGATGGCGAGTTTAGGAACCTGGAAGAAGTGGATGCATCCCACAACGACGGCTGGTGGGTAGGGGTGATATCTAAGGTTCTTGATGGTCGTAGGTACATGGTCTACTTCAGGCCATGGAAGGAAGAGATGGAGTTTGGGCACAACGACCTGCGGCTTCACCAGGACTGGATCAATGGACGATGGGTAAGGGCTTCAACAAAATTGCTT
>gnl_Nelnu_v1.0_NNU_021570-RA
ATGGCGTTTCACAGGGGCGATGCGGTTGAGATTTGCAGCACGGAAGAGGGTTTTCTGGGTTCCTACTACGCTGCGACCGTCATCTCGCCGGTGGGGAAGTCTCGAGTCTTGGTGCAGTATCAGACTCTGCTAACAAGCGATGAGTCGATGCCGTTGAGAGAAATCATCCGTGCAGCCGAAGTGAGACCCACCCCTCCTGACGTTCAAGTATCTGATTTCTCTGTGTTCGACGAAGTTGACGCCTTCCACAACGATGGCTGGTGGGTCGGAAGGATAACCCATATAGAAGGTCCTCTGTACTACGTCTACTTCTCCAACACTGCAGATGAGATTGCTTACCCCTTTTCGCAGCTGAGGGTTCATCAGGAGTGGAAGAAGGGCAAATGGGTTCCTTTATTGAAAAGGCGT
>gnl_Nelnu_v1.0_NNU_026253-RA
ATGGCAGAGACCCAGTTTCCCAGGGGAGCGCTAATTGAAGTTTGCTGCGATGACGATGGCTTTAGGGGAGCGTGGTTTGAGGCAACAGTACTCCGGTCAGTGACGAGGAGACAGAACAAACCACAGCTCTACATCGAGTATTCTCACCTAGTGCAGGAGCAAGACCAATCAAAGCCATTAAAAGAATTTGTCAATGTCGTCAATGCGAGACCTCGACCTCCACGAGATATCGATCCGACCTTCAAACTTAGTGAGGAGGTCGACGCGTTTCACAACGACGCTTGGTGGGAAGGCATCGTCACCCAGGTTCTTGATAATTCCAGATATTCGGTGTTCTTCAGGGGCACGAAGGAGCAGATCGAATTCGGGAAGAATGATCTCCGTCGTCATCGTGAATGGATCGATGGGAGCTGGAATCCCCCCAAAGAAGTGCAGCTTAACTTAGATAGTACACCATCTAATTCAGAGGATAAGTACGACAAGGGAACACTGGTAGAGGTTAGCAGCAATGAAGAAGGTTTCCAAGGCGTTTGGTTCACTGCAACCATTGTCAAAGCATCAGGGAAGAATAAGTATACGGTTGAGTACCAAACCCTAATAACAGATAAGGGAAAACCCTTGAGAGAAGTGGCAGATACTGCACACATCAGGCCACTGCCTCCTGAAACAAAGGTTGACAGTTTCGGTCGATTTGAAGAAGTTGATGCTCTCTACAAAGATGGATGGTGGGTGGGTGTGATTTCCAAAGTTACTAGTAGATCAAAGTACATAGTTTACTTCAGGAACACAAACGAGGAATTGGAGTTTAAACATTCAGACCTGAGGGTTCATTACGACTGGATTGATGGAAAATGGGTCAGGGCTTCTAAGGCACTAGGGTTT
>gnl_Orysa_v7.0_LOC_Os05g04180.1
ATGAGGTCGCCGCGCCTCCGCCGCAACCCGCCGCCGGCGACGGCGGCGGCGGCGGCGCCTGCCCCGGATCAGTTCCGCCCCGGAGACCTGGTGGAAGTGCTCCCCGACGAGCCCGGATACCGCGGGGCCCACTTCCCCGCCTCCGTCACGGCCTCCCACGCTAACCCTCGCGGCTACACCGTCGCCTACGACGGCTCCGGCTGCCCGCTCGGGGAGGTCGTCGCGGCGTCCCAGCTACGCCCGCGCCCGCCCGACGCGCCGCGCGGCGTGCCACCGGCGGAGCACGCCGTCGTGGATGCGTTCAAGGGCGGGGCGTGGTGGGTCGGGGTCGCCCTCGGGGGGGGGCGAGCGGCGGCGGGCGGGAGGGTCGCGGTGTGCTTCCCGGAGACGAGGGAGGTGGTGGAGTTCGACGCCGCCGACGTCCGCCCCCACCTCGAGTGGGTCGCCGGCGAGTGGCTCTCCCCGGAGAATATGGGGATATCTAAGACAATGCCATATAAGAAAGGAACACAGGTGGAAGTTGCCAAGTTAGAAGGCAATTCTGTTGTTGCTTGGTTCTCTGCAGCTGTGGAGAAGGCTATCTGGAAGAACAGTCTTTTAGTGGATTACAATTGTTCAAAGAATGATGGTAGTGTGTTGCCCAAGGAGATTGTTGATCTGAAGCATATCAGGCCTCACCCGCAACATGCATCAGCTATTATTTTCTGCATCAATGATGAGGTTGAAGGCTTCCAAGGCAATGGTTGGTGGCTAGGGGTGATTACTGATGTTCATCCTGAATTTAGATATACATTTAAGGCAGCACACTCAGGAAAGGAGATTCAATTGGACCAAAAGGCACTTAGACTTCGGTATGACTGGACCCATGATCAGTGGCAACAAGTTACACAGATGATCCCTGGATTGTTTTACATGCTACTCCCTACATTTCACAATAATGTGACAAAAAAATTTGCCAAAGGCAGCAAGGTCGAAGTCACCAGTAATGATGATGGTTTTCATGGAGCTTGGTTCCAGGGGACTGCTCTAAAATATGTTAACAACAAGATTTTAGTGGAATATGACGCATTGAAGGCTGATGATGAAATCACTCCTTTGACAGAAGCCATAGAAGTGCAGCACGTCAGACCCTGTCCTCCAGATATCCCTGTAACCAGTGGATTCAATTTACTTGATGAAGTTGATGCTTGTTGGAATGATGGATGGTGGGTTGGTGTGATATCCAAGGTTAACAGTGGTGACAGAAATTTCGGCGCATTGCTATCTGTTGGCCCTGCCAATTTTCATGCCCTCAATAGAGCAGTACTCCTCTGTTATCCTGGACCACCTTATCTTGAG
>gnl_Phavu_v2.1_Phvul.011G130700.1
ATGCGACCACCGCGGAAGACGGTGAATTTCCGCCACGGCGACAAGGTGGAGGTGTGCATCAACGAGGAGGGCTTCCTCGGCTCCTACTACCTCGCCACGGTTGTGTCGCGCCTCGACAACGGCCTCTACATCGTCCGCTACGACACGCTGCTCGAGGACGACGAGTCTCAGCCCCTGACCGAGACCCTCTTCCCCAAAGAGCTCCGCCCCAAGCCTCCGCGCCTAACCGCTACCTCCTCCTTCGCCCTCTACCAACGCGTCGACGCCTTCGACAACGACGGGTGGTGGGTTGGCGAGATCTCCGGCAAGGTCGACAACCGCCATTACTATGTTTATTTCTCCACCACTCACGAGGAGATCGTGTACCCCGCCTCCGCAATTAGGGTTCACCAGGAGTGGCTCAACGGCCAATGGATTCGCTCCAAT
>gnl_Phavu_v2.1_Phvul.011G130600.1
ATGCGACCACCGCGGAAGACGGTGAATTTTCGCCACGGCGACAAGGTGGAGGTGTGCATCAACGAGGAGGGCTTCCTCGGCTCCTACTACCTCGCCACGGTTGTGTCGCGCCTCGACAACGGCCTCTACATCGTCCGCTACGACACGCTGCTCGAGGACGACGAGTCTCAGCCCCTGACCGAGACCCTCTTCCCCAAAGAGCTCCGCCCCAAGCCTCCGCGCCTAACCGCCACCTCCTCCTTCGCCCTCTACCAACGCGTCGACGCCTTCGACAACGACGGGTGGTGGGTTGGCGAGATCTCCGGCAAGGTCGACAACCGCCATTACTATGTTTATTTCTCCACCACTCACGAGGAGATCGTGTACCCCGCCTCCGCAATTAGGGTTCACCAGGAGTGGCTGAACGGCCAATGGATTCGCTCCAAT
>gnl_Phavu_v2.1_Phvul.007G202900.1
ATGCTACCGAAGCCCGAAACAAAAGCTGCATCGGCTTCTGCCGCCTTCTTCAAACCAGGCACTATCGTGGAAATCAGCTCTGAAGATGAAGGCTTTCGCGGTTCCTGGTTTTCCGGCACCATCATCCGCCAACTTCCCTCTGACAGGTTCCTGATAGAGTATCACAACTTGATGGCCGATGAGAAGAGCTCAAAGCGTTTGAGAGAAGCCCTGGATATACGCCAACTGCGGCCCATTCTCCCATCAGAGACAGGCCAAATATTTAAATTCGGGGATGAGGTTGATGCCTTCTACAACGACGGTTGGTGGGAGGGCTACATAACCGAGGAATTAGATAATAACAAATTCGCTGTGTATTTTAGGGCCTCAAAGGAGCAATTAGTCTTTTCCAAAGAACAACTTAGAATCCATAGAGAATGGTTTGATCACACGTGGGTCCCACCACTCCGACAGGATAAAGGTGAATCCAATGAAGCTGTGAAGACCGAGGAGTTTGGCAAAGGGGCTATAGTGGAGGTTAGCAGTGATGAAGATGGGTTCAGTGGAGCTTGGTTTGCTGCCACTGTTGTTGAGGCAAAGGGAAATGACAAGTTCGTTGTTGAATACCAGACTCTGTTAGCTGATGATGATGCTAATCTTTTAAAAGAGGAGATTGGTGCCATGCATATAAGGCCTCCTCCACCTGAGACTAATATTGATGGTCGATTCAATCTTCTTGACGAAGTTGATGCCCTTTACAATGATGGTTGGTGGGTCGGTGTGATTTCTAAAATTCTTACTGGTTCCAAGTATGTAGTCTACTTCAGGTCTTCCAATGAGGAACTAGAATTTCAGCACTCCGATTTGAGGCTGCACCAGGACTGGATTCATGGCAAATGGGTTATGCTCTCTAAGGCGATGGAGTTG
>gnl_Phavu_v2.1_Phvul.002G204200.1
ATGCGTCCACCGCGGAAGAAGGTGAGTTTTCGCTCCGGCGACAAGGTGGAGGTGTGTAGCAACGAGGAGGGCTTCTTCGGCTCCTACTACCTCGCCACGGTTGTGTCGGCTCTCAACACCGGCCTTTACGTCGTACGCTACCACACGCTGCTCGAAGATGACGAGTCCCAACCGCTCACGGTAACCGTCTTCCCCAAAGAGCTCCGCTATAAGCCTCCGCGCATCGCCGCCTCCTCCTTCGCGCTCTACCAGCGCGTCGACGCCTTCGACAATGACGGCTGGTGGGTCGGCGAGATCACCGGCAAGGTCGGCCTCAACCACTACTATGTATACTTTTCCACCACTCACGAGGAAATCCTGTACCCCGCCTCCGCAATTAGGGTTCACCAGGAGTGGATCAACGGCCAATGGATTCGCTCCAAT
>gnl_Phypa_v3.3_Pp3c2_28700V3.1
ATGGCGATGGTGAGAGAGGGCGTTGTTGTCCCCGAGCCGTCATGGATGCGGGAGGGGAACATGGCGGAATACAGAGCCGAAGAGGCGGGGTACGAGGGCTCCTGGTTCGCAGTGAAGATTGTGAAGCTGCATTACAAGAGCTCGGGGGAACGCAAGGTGTGCCATCAGGTGTACGTGCAGTACCGCGACTTTACGGTGTCGGATGACCCTGGCAGTGAGCCCTTGCATGAGTTTGTGATGAAGGACCAGCTGCGGCCCTTTCCGCCCGAGCTTCAACAAACGAGATGGAGGGTGCGTGACGCTGTGGAGACGATGCACAACGATGCGTGGTGGGTAGGCTTCATCAAATACCACAACTCTAAGGAGAACACCTACCGAGTCTACTATGGCGTGGGGCAAGCAGAGCTCGATTTACCGCATTCTCACATTAGATGTCGCCTGGAGTATGTTCGCCCCTCGGGTTCTGATCTTCGGTGGAGCTGGAGACGTGTTTGCCCAATGCAGGATCCGCCAGCTTGGGGGCCACGGGTGAATAAGAGAGAGCTGCAGACACAGTCAAGACTGAAGGTGTCCCCACGTCGCCTAGTTTACGATTCCGATCACTCTTGGGACGAGGACAAAGGACGAAGGAGAGGGCGTCAACCGACCAAGAGGCCGAGGTTGCAGAGAAAGAGTGTATCGGGCAAGCCGCGAGCTCGGACGCGGATTCGCGTGATCAAGTTTCCGAAGCCCGGGATGGAGATCACGACCACGAATCTGCCGCCGCATCCGCCAAAGGTGTCAGAGCAATCAATCGTCTGCCTCACCCCTGGATCATCACCTCCAGCAGACAGTCCTCCCCACGATTCCAACATCACGCGCGCATCGGATCCCCAGTCGCAAATTGCACTCGCAACTACAGAACTATCCCCACAACGAAGGCCATTGTCGGCGACATCCTCATCATCATCAACGAGCAGCAGTAACAACTCGGGTTCCAGCTCAAAGTCCAGCTCCGAGGACGTCGATGCCGATGGTGACAATTCCGAAGAGGATGAATCTGTGCACACGCGTACCCACAACAGAGGAACAGTGTCAAAGGGGCTACCAGATTTCTCAATATTCACAGATTTTTCTGCCGACAGGGTCATTGAGGACCGGGCGGCGTATAAGAAGCTGTTGGAGAGATTTCGAGACAGTTCGAAGGGAGTCCTGGACAAAAGGCGGCATGAGCTCCTGCAAGGCATCCGGCACGAGCTTCAACTCCCCCTAGAGTTTTGTTGGCAGGCGCACTGTGAAGTGTTCGGCGTCCTCGAG
>gnl_Phypa_v3.3_Pp3c1_390V3.1
ATGGCAATGGTGAAGGACAATGTTGTTCCTGAGCCTTCGTGGCTGCGGGAAGGGAAGATGGCAGAGTATAGAGCAGAGGAAGCGGGGTACGAGGGCTCATGGTTCGCAGTCAAGATTGTGAAGCTGTACTATAAGGTCTCAGGGGGCCGGAAGGATCAGCTGCGACCCTTCCCGCCGCAGCTCCTGCGGAAGCGATTCAAGGTGCGCGACGCTGTCGAGACGTTATACAACGATGCTTGGTGGGTGGGTTTCATCAAGCACCACAACCCCAAGGAAAACACATACCAGATTTACTATGGCGGGGGGCAACCAGAGCTCGAGCTTCCGTTTTTGCACATTCGATCTCGCCAAGAATATGTTCGGCCCTCGGGACCCGAACTGAAGTGGAGCTGGAGCATCGTTCGCCCTATGCAGAACCTGCCACCTTGGGAGCCAAGAGCGAAGATGAAAGAGGCGCAGATTCATCCGAGACTGAAATTGCCCGCTCATTGCCTTGTTTACGATTCCGACGATTCACAGGACGAGAAGAAAGGGCGGCAGGAAAGGCGTCAACCGACGAAAAGGCGTAGAGTGGAGAGCAAGAGTGCACTTGCAAAGCCTCAAGCTCCTCCGCGGATACGCGTGATCAAGTTTCCGAAACCCGAGATGAAGGTCATTGCCATCAATGCGCCATCACCAAAGGTGTCAGAGCAATCCATGGTCAGCCTCACACCTGGATCATCCCCTCCGGCAGACAGCCCTCCCCAGGATTTCGACTCCTCGCGAGGCTCAGACTCCCAGGTCCAGAATGCACTTGTGATTACAGAACTATCTCCACAACGACGGTCGTCATCCTCATCGTCTTCAAGTGGCAGTGGTGGCGACTCTGGCACCAACTCCAGCTCAGAAGACGGTGTCGACGTTGGAGTCGATGGTGGCCATTCCAAAGAGGATGAATCAATTCACAAACACAATCAAGGTGCGGCGGCATCGACAAAGGACCAACCCGAACTCTCGATTTTCACAGATTCAAGTGCTGATCGAATCATTGACGACAGAGCGGCTTACAAGAAACTCTTGGAAAGGTTTCGGGATAGTTCCAAAGGAGTCCTTGACAAGTGGCGGCACGAGCTATTGCAAGGCATCCGGGAGGAGCTCCAATTGTCTTTGGAGTTCTGTCGTCAGGCCCACTGTGAAGTATTCGGCGTTTTTGTG
>gnl_Pinta_v2.0_PITA_000092928-RA
ATGAAGTTCAAGGCAGGTATGGAAATAGAGGCCCTCAGTGAGGAAGGTGCATGGTCTGAGGGCATTATAGTGTTGCGTAAGAAGGATTTCTGCCTCGTGCTGTTTGAAAGGCGAAATGGAGACCACCCTCTCCTCGAGGAAATAATGTACAGTCACTTAAGGCCACGCCCTCCACCTACCATCGTCAAGAAATGGGCGGTGGGTAATTTGGTGGAAGCCATTGAAAGTGATGGGTGGTGGAGAGCCGGTGTTGTGAGGCAGGTTCTACCTGCCCACCACTATTGTGTGGAGTTTGCTGATCAAACTAAACCTGATCATGTATTCCACCAGCTGGACATACGCGTAAGGCAGGACTGGGAGAATGGAAAATGGCATCTGCCATTGCCATCGCCCTTACAGGACTACAGGAACAAGGAAGCTAAGGAAATGTCCTTGGCTAGCTTCATCTATGTAGCCCCAAGGAATGAGACAAGACATTACATTGCCTCAGTACATGAAATGGAAGTGTATGCATATAGGCGTGTATTATTGGCCTTTCATGCTCGAAAAACATTGAGTTGGAGAACTGATCCAATATTAACTAATTTAAGGATTCAATTACATATTACTAATGAAGAATACTTGCTTGAGTTAGATAGGCTCATGAAAACT
>gnl_Pinta_v2.0_PITA_000096684-RA
ATGGAATGGGTGGAAGGAATGAGAGTCGAGTTCCGAAGCGATGAGAAGGGATTCGAGGGAGCTTGGTTTGAGGGAACTGTCACAACTCCTGGCAGGCGCGGCGACCCTTGCCGTATACAGTTGGATAAATTTGTAAACGATAACGGCGAACCACTGGTGCAGGCGGATAAAATGCGACCTCTTCCGCCTCAAAGCCAGTTGGCTGTTCCCTTAGAGGAAGGATTATTCGTAGAAGCGTACGACAAAGATTGCTGGTGGCGTGGATTCATCGTGAGGAGGCTCTTCTGTGGGGAGGAGTTTTGGTTAGTTTACTTTCCCGGTACCAAAACTCTCTGCGCATATCGCCTTTCAGCCTTACGTCGCGCTCAAGACTGGAAAGACGGAACCTGGCACTTAGTT
>gnl_Pinta_v2.0_PITA_000094689-RA
ATGACGAAAGAAGGGAAGAGCAGTGCGTTATTGCGGTTTAAAATAGGTGAAGGGGTTGAGGTTTCAAGTGATGACGAAGGCTACAAGGGAGCCTGGTTTCCTGCAACTTTTGTCAAGAAGGCGGGAAGTCGTAATCGATTCGTTATTCAATACAGGGAATTCACCGAGGAAGGCAAACCGAATACAAAACTGCGAGAGATTGTAGAGGTCCCTCATATTAGACCTCAGCCACCGGATCTGAATGGGCAAAGTTTCTGTATTAACGAAGTTGTTGATGCATATGATCGAGATGGGTGGTGGAAGGGAGTTGTGAAAGCCATCCGCCCTCGCAGTAAAAAATATGTTGTTTACTTCCAGAATACCAATGAGCAGCGGGAGTATAATCTCAAACATCTTCGCGTTCATCAGGTTTGGACAGATGGCAATTGGGTTAAGGCTTCAGACACAGAGGATGTGGGATTAAATGAATTGAATCCAAGCTCTCCACAACTTTCTTCTAAAAATCCGGTAAGTATTGGTTTGGAATCAGCGAGAAGATCTACTCGTGCCAATAAGAATCGAAGTAAAGCCAGGGTTCCAAAACATTCAGGAGAATGCAAAGTAGATGAGCAATGTGGTAACTTGCAATCTGCAGGTAGTCTTTCTGCTAAAACTGTGGTGAATATTAGTTCGGAATCAGCGAGAAGATCTACCCGTGCCAATAAGAATCGAACTGAAACCAGGAATTCAAAACTATCGGGAGAACGTAAGGCAGATGAGCAAGGTGGTAACTTGCAAGCCGTAGGTAGTCTTTCTACTAAAAATCCGGTGAATACTAGTTTGGAATCAGCGAGAAGATTTACTCGTGCCTCCAAAACTCAAAGTGAAACTAGGGTTTCACAACATTCAGGAGAATGTAAGGTAGAGGAGCAATGTGGTAACTTGAAAGCTGCAGGTAGTAAATCTTCCAAGAGAAAGCGAGAAGGTAAGCAGCAGTCCAATTATGATACCTCCCTCAGAAAGAAATGCCCAAATGAAAAGGGTTTGGAAGTTACTGGGGCTGAAAATGAAGAAAAGATTCGTGAATCTGTTGCTGTGGATAACTTGCAAGCTGTAGGTAGTCAGCTGACCAGTAAATCTTCCAAGAGAAAGCGAGAAAGTAAGGATCAGTCCAATTATGATAACTCCTGCAAAAAGAAATGCCCAAATGAAAAGGGTTTGGAAGTCACTGGGGCTGAAGATGAAGATAAGGGTTTGGAAGTTAATGAGGTTGAAGATGAAGAAAAACAGCGTGAATCTGTTGCTGTGGGTCCAATAGGAGACTTGCATGAAAATCCTGGATCCCCTGCTGAAGTTGAGACCATGACAGTCTCAATGCCCTATATAGAATATGTTGACCAAAATCTGTGTTCTCGGTATGATACCCCTGTAATAAGGGGAAAGGGAACTTTAAAACAGATACAGCTACTGGCTTATCACACTGTACTTGAGGCAATGTATCTTCAAAATAATCTTGATTGGAATGGTGAAATGCTCCTCACAAACCTTCGGGATGTGTTCCAAATAAGCAATGAAGAGCATGCGAAGGAGCTGAAATGTGTAACTTCAATCCAA
>gnl_Pinta_v2.0_PITA_000079031-RA
ATGAATGGTGTGAATACCGAGCAAATAGATGTGTTGACAAACATAGCTGCAGGAGGTAGTACTATGGATTTGAGGAAAGGAATGAAGGTTGAACTGTGTAGCAGTGAGGATGGTTATGGCGGGGCCTGGTTCGAGGGAGTTATCGTTGCTGTTACAGCATATGGTTGGCGTTACAGGATACGATATGATAAATTTGTGACGAATGATGGAAATCCATTGGAGGAGGAGGTGTGGCTGCACAGTGAAGTGAGACCCATCCCACCCCACATTCAGTTGCCTCTCCATTTCTCAGCTGGGGACGCAGTGGAAGCTTATGACACAGACTGCTGGTGGCGCGGCTTCATCGTCAAATTGCTTACAGGCGCAGAAGAGGAGCTTTGGGCGGTATACTTCCCTGACACTCGCACTCTCAAGGCATACCCCCATTCAGACTTACGCCCAGCTCAAGAATGGCGGCAAGGAAAAAGATACCGAGAGACAGGAGACAAGGAAGAAATTCACTGTCAGGCACAGTTCCAGGCAGAGAGAAAGGATGAGAAAATCATTGAACAGCTAGATCCGAAAGAGAGAAAGCTCGATCATTATCAGAAGAAAGAACAGCAGACAAAACAGATGCAGGAGCAGGAAACTCAGAGA
>gnl_Pinta_v2.0_PITA_000040899-RA
ATGGCAGTGAAGGAAGAAATGCAAGTAGAGGTTCGTTGCAATGAGGAAGGATACAAAGGTGCTTGGATTGAAGGAATAGTTAAAAGCATTCAAGGAGATGTTTGTATAGTAAAATTAAGGAAGTCCTTTAAGAGTAATGAAAAGTCATTGAAAAAGTTTAAGAAGCTTATAAGAAATGATGGGAAATCATTAGTAGAGGTACTTCTAAATGACGTGAGACCCATTCCCCAACGCAGCGAGTTCTCTCTGAATTCTTTGGATGGAATAGCAGTAGAAGTTAGAGAGAGAGATTGCTGGTGGCCTGGCTTCATAGTAAGGCAGATTTTATGGGAGGGTCACGACCTCTGGTTGGTTTACTTCCCTCATACGAAAATCTTAACAGCGTATCCTCTCTCGTACTTGCGTCCTGCTCAAGAATGGCTAGGAGGAAATTGGACTTCAGTGCCTCAGGAGAAAAACCTAAACATCGGGCAAGTAATTAGGGTTTTGAGTGACGACGAAACTCTGAAATCCAACAATCGTGAGGTATCCCCAGGTTGCTCCACAAAGAAGAGAAACCCAACTTCGGACAACATGGAATCAACTCCTTCTGGCTACGAATCTAATGCAAACCCTCGTTTTACGCATTGTTCTGATGAAGACAAAAATGCAAAAGAAGTGCAGGTAATAGAAGAAGAAGATGTACAAAAAGGTAATGAAGAGATAATAGAGATCGAAGGCGAATCGGAGTCGTTACTTCAAAATGTATATACAGCCATCCGATCAAGAAGTGGGAAGAGAGGTCGTGGCCGTAAAAAGTCTTTCCCGGTACTTCAAGATGTAGATAGAGCCATCCGATCAGGAAGTGTGAAGAGAGCTCGTGGCCGTAAAAAGTCTTTCTCAATGCAACAAATT
>gnl_Pinta_v2.0_PITA_000043703-RA
ATGCTCTGTATTGAGAGTAGAACTACTTTCCTCACCATATTATCAAAGCCGGCATCACTTTTTATCGTACTCAGCCCTTTTGTACGATCTGTCGTTTACCAGCTTAGATTCTCCAATATTCCATTTTTGTCATTGGTAGACCACGTGAGATTCATAGCAGAACACTCTGACGTAGTTGTCACATATATTCCCTACTTATTAGTTTTAACGTACCAATTGAATATGAAAAGGGGCCAAAGCAGCAAGCTGTCGATCCTGAAAAAGGGTCATCGGGTTGAGGTTAGAAGCGATGAAGAGGGTTTAACTGGAACCCTGTTCCCTACTATCATTGTTCAGAAATTTGGCAATGGCAATGGGTTCCTGGTTGAATACAGGGATTTGATGACTGATGATGGGAAATCGAAACTGAGGGAGACTGTACAAGCTGATCATGTAAGGCCTGAACCACCAGCTTTGAATAGGAAATGCTTTTTCCTTCATGAAGAAGTTGATGCATATGACCGTGATGGGTGGTGGAAGGGTGTGGTACATGGTGTTCTACCCCATAATAGGTATGTTGTTTACTTCAGCCAGACAAACGAGAATTGCGAGTATAGCATAAAACAGCTCCGTCTTCGCCAGGATTGGATACATGGGAAGTGGGTTAGTGGTTCAGAGACTGTGGAATTAAAAGAGTCGAATCCAGAATCCATGCTGTTTTCTAATGAAAATGTGGAGCATATCCCTTCAAAATCAGTGAGAAGATCTACAAATGGCAGTAAAAAACGAAGTGTGGCCAAGGTTTTGAAACTCTCAGGAGAATGTAAGGCAGATGATCAATCTGGCACCTTGCAAGCTGGAGGTAGTCAGCTGACCCAAAAACATTGTAAGAGAAAGCAGGGAGCTGAGGATCTGTCCAATAATGGTTCAGCCTACAAAAGGAAAATACCAAGTAAAAAAGATGTGGAAGTGACTGAGGTTCGAGATGAAGAAAACCTTCCTAAGCCTGATGCTATGGGTGTGAAAAGAGACCTGGATATAGATCGTGGTTCCCCTGCTAAATCTGATACCATTGCAATCTCTATTCCTTATTTGGAATATGTTGACCAAAATATTTGTTCCCCAGGTGATACCCCTGGAATACGGGGAAAAGCGACTCTGAAACAGATACAGCTCCTGGCTTATCATTCTGTACTCAAGGCACTCTATCTTCAAAAGACTCTTGATTGGAAACATCAAATTCTCCTCACAGATCTTCGGGATGTGCTCCACATTAGCAGCGAGGAGCATGCAAAGGAGCTGAGACGCATAACCTCTACTGAA
>gnl_Pinta_v2.0_PITA_000068063-RA
ATGGAGTTGAGAGAAGGGATGAAAGTTGAGGTACGCAGCAGTGAGGATGGATATGGTGGGGCCTGGTTCCAAGGAGTTATCCTCTCTGTCACCAAAGATGGTCAACGTTGTAAAATTCAATATGATAAGTTTGTGACGGATGATGGAAAACCGCTGGTGGAGGAGGAGGTGTGCCTGCACAGTCATGTGAGACCCATTCCACCCTTCAGACAGTTGCCTCACCATTGTTCAGTGGGGGACGCAGTGGAAGCTTATGACACTGACTGCTGGTGGCGCGGCGTCATTATGAAACTGCTTTCGAACAGTGAGGAGGGGCTGTGGGTTGTCTACTTCCCCGACACTTTCACTCTCAAGGCATATCCCCGCTCAGACTTACGCCCTGCTCAAGAATGGCTCAGAGGAAAATGGATATTGGCCCCTCAGGAAAAAGGCCCAATCATAGAACAGGTAATTCGGTCTTTTACTCTCGACTATTCTGAAGAAACTCCTCCCATGGTAAAGGGAGAAGGAGATGGAAAGAAAAAGAGGCGAGCTGTTAAGTCCAATGCAGCTTCTCATGGCGGAATAGCTTCTGGCAGAAGGCAGAAGTTGAAGATAAGAAAGAAGTTAAAGATAACTGTCGACGCTGTGTCTCTGAGAGCAGCTGCACAAGGAAATTCAGAAGTTCAA
>gnl_Pinta_v2.0_PITA_000052393-RA
ATGGAATGGAGGGAGGGGATGAGGGTAGAGGCGTGCAGCAGTGAGTATGGATATCGCGGGGCATGGTTCGAGGGAGTTATCGTCAGTGTTAGCAAAGAAGGTCAGCTTTGCAAAATACGGTATGACAAGTTTGTGACTGACGATAAAAAAGCGCTGGAGGAGGAGGTGTGCCAGAGCCATTTGAGGCCCATTCCACCGCATAGGGCCTTCCCTCTGCATTGCTCACCTGGGGACGCTGTAGAGGCTTATGATACGGATTGCTGGTGGCGCGGTGTCATCATCAAACAGCTTCCCTGCGAGGAGGAGCTTTGGGCGGTCTACTTACCAGACAGCTACATTCTCAAGGCATATCGCCGTTCACACTTGCGCCCCGGTCTACAATGGGTAGGAGGAATGTGGACGGTGGTTCGTCAGGAAAGAAATCCAAGCATCGAGCAAGTAATCCAGTCTCTGACCATGGGCACCACTGGCAGAGTTTCTTTGAAACCTTTGCCCAATGAAACAAAGGTTGCTGCAGTGCCTCATAGAAGTCGTGGAAGGAAGAGGATCCGGGATGTCAACCCTAAGCCAACAGTTCTTGCTGGCGATAGTTCCAAAACTTCTGTTCGAAAGAAAAAGCTGAGGCCACTTGCAAACATTGTGCCTCGAGGGATACCAGGAAACACTGGCGATAATGCAAGTATTTCAGGTGCAACGAAAAAACTGAAGCTAATCGCAAACATTGCACCTCGGCACACACAAGAAGATGGTGCCAATAATTCCAGAATTTCTGGTGTAAGGAGAAAACTGAGGCTAATTACAGAAATTGCGCCTGGACGTACAAAAGAAGATTCAGAAACTGACAAGACTTGTAACGGCGTAAAGGACTTGGAGCACCCCAAAATAGATGATATAGGCCCTCTGGTTTCTCCTAAAAGAAATCCTATCAGAAGGACCCGTGAAGAAAAGCACCGCAATCAGTCACCTGCGGGCAATGCAATACAGAATCCAGAAGCTGATGATGAAATATCCAGAAGGTTCAATTCTTCAGATTCAAAAGGACAAGAGCTAAATCTAAAGTCAAGGGAATCGGGTGAAGCATGCCGTAAGAGAAGGAATGACAAGAGAGACGACTGTGGAGTTCCTACGGAGAATAATGGCGGCACTTTTGTGAGAGAAAAAATTATGAGAGCAGCACACGAGTGGGAGTTGATAGTATACAAGAAATTGTTATGGGCGTTTCATTCAGATAGTGGCACCTTAAGCCAAGAGCGGCTTAATCTGCTTGATGCTCTTCGCTTTCGATTGAATATAACTCGACGCGAACACAGAATCGCGATGAAAGAGGTTGTTTCGCAGCAAGCTTGTCCGAGC
>gnl_Pinta_v2.0_PITA_000039827-RA
ATGAAAGTGGAGGTACATTCTGATGAGAAAGGGTATGAGGGTGCATGGTTCGAAGGATTTGTAAAGGCAATTCTTAAAAGTGGTGGGTCTTGTCGAATCCAATATGACAAGTTTCAAAATAAGAACGGGAAGTTGTGTGTAGAAATAATAACCCTGGATAACATGCGACCCACTCCACCCGACATTGAGATGCCCGTGAATCTCTTTGAGGGATTTTACATAGATGCCTATGACACTGATTGGAAACAA
>gnl_Pinta_v2.0_PITA_000040356-RA
ATGCAATACTTTGCTTATAGACACGATTTCATGGCAAACATGATGCTACAGGGTGCTGTTGATTGTTTGGTTGTTGTTGGATTGCGGGGTGCTGCTCATCCTGGTGGTGATAAACAATACTGCATTGCATTAGGGATGTCGAGCAGCAGGTTGATGTTGGGGATGAGTGTGGAGGTGCGGAGTAACGAGTCCAGGTATTCGGGTGCTTGGCTGCAGGGAGTCATAGTGGCCATCTATGTACATCGTTACAAGATGCGCTACCAACAAGAATTTCAATTTCTCATGGACAACGGGCAACCCTTGACAGAAGATGATGTGTCATATACCCAAGTCAGACCCATTCCTCCCCTCTTGTCAGAAACACGCTCTTACTCCGTTGGAGATATTGTTGAAAATGTTGAAACCCTGGCTCCGAGAAGGAATTCTCCTGCCCATCCTTTGAAAGGAGTCAAAAGACCGTATGTCCATGATGACAAAAGCGATGGAACATTCAGTGGCATTCAAAATGGAAAACATGATGATGTCAAAATGTTCAAGCGTGGAGATTCAACAGAAGCCATGGAGCAAAGGATAAAAACACATGAGATTGAGTTACTGGTATATCGTTCTGTGTTAAAGGCCTTTTATGCTCAGAACCCAATTTCCTTACGCTGGGAATATCATTGTTTGCTGTCCAACCTCCGTACTCAATTGCACATTACTAGCGATGAAAATACATCCGAGTTGAAAAGAGTCACTTCTCAGTCC
>gnl_Pinta_v2.0_PITA_000079189-RA
ATGGATTTGACGGAAGGAATGAGGGTTCAGGTGTGCAGCAGTGAGGATGGTTATGGCGGGGCCTGGTTTGAGGGAGTTATCGTTGCTGTTACAGCAAATGGTTGGCGTTGCAAGATACGATATGATAAATTTGTGACGAATGATGGAAAACCATTGGAGGACGAGCTTATGACACCGACTGCTGGTGGCGCGGCTTCATCGTCAAATTGCTTACAGGCGCAGAAGAGGAGTTTTGGGCGGTCTACTTCCCTGACACTCGCACTCTCAAGGCGTACCCCCATTCAGACTTACGCCCAGCTCAAGAATGGCTCCGAGAAACTGGTAATAGAGCAAGTAATCCGGTATTTTGCTCTCGACAACTTGGAACAAATTCCTCTCACATCAGGCGGAGAAGGCGACGGAAAGAAAGGGAGACAGGCTGTCAAGGGAAGAAGAGGTTCTGGTAAAGGGAAAAAGTTGAATACGATAGAACGATTGTTAAGACGACAGTGTCTGGTTGAAAAACGC
>gnl_Pinta_v2.0_PITA_000069047-RA
ATGAATGTCAATGTATCGAATGTGAGGTCTCCAAGCTATCCTTATATCTTGGAGCAAAATAGTTGGGACAAATGTGGTACTCTCAGTCATTTAACTCGCAACTCAACTGAGCACGGAGTCATAGTGGCCATCTATATGCCACCTGGGCGACCGCATTGTTACAAGATACGCTACCAAAAAGAATTTCAATTCCTCATGGACAACGGGGAACCCTTGACAAAAGATGATGTGTCATACACCCAAGTCAGACCCATTCCTCCCCTCTTGTCAGAAACACGCTCTTACTCCGTTGGGGATATTGTTGAAGTTTATGACGATCATTGCTGGTGGTGGGGCTCCGTCATTGAAGTGTTTCATGCTGCAGAGTGTTTCTTAATCCATAATCCTCAGACCGGCTGCTACAACAAATTTCCTCTCTCCAAACTACGTCATCCTCTACAATGGTGCAGAGGAAGTTGGTCTCCACGTAGGTTTCCGCGTGTCAAAAGGTTTACGCATGGAGATTCGGCAGAAGCCATGGAGCAAAGGATAAAAACACATGAGATGGAGTTACTGGCATATCGTTCTGTGTTAAAGGCCTTTTACGCTCAGAATTCAAGTTCCTTAAGCTTGGAATATCATTGTTCGCTGACCAACTTCCGTATTCAATTCCACATTACCAGCGATGAAAATACACGCGAGCTGAAAAGAGTCACTTCTCTGTCC
>gnl_Pinta_v2.0_PITA_000057562-RA
ATGGAGTTGAGGGAAGGAATGAGGGTTGAACTGTGTAGCAGTGAGGATGGTTATGGCGGGGCCTGGTTTGAGGGAGTTATCGTTGCTGTTACAGCATATGGCTGGCGTTGCAAGATACGATATGATAAGTTTGTGACGAATGATGGAAAGCCATTAGAGGAGGAGGTGTGGCTGCACAGTGAAGTGAGACCCATCCCACCCCACGTTCAGTTGCCTCTCCGTTTCTCAGCTGGGGACGCAGTGGAAGCTTATGACACAGACTGCTGGTGGCGCGGCTTCATCATCAAACTGCTTACAGGCGCAGAAGAGGAGCTTTGGGCGGTCTACTTCACCGACACTCGCAGTCTCAAGGCATACCCCAGTTCAGACTTACGCCCAGCTCAAGAATGGCGGCAAGGAAAGTGGGTCCTGGCACCTCAGGAAAATAGAGCAGTGATAGAGGAAGTAATCCAGTATTTTGCGCTAGACAACTTGGTGGAAACTCCTCTGACATCAGGCGGAGAAGGGGAGGGAAAGAAAGGGAGAGGGGCTGTTAAGTCCAAGGCAGCTTCTGGTGGCAGAAGAGGTTGTGGTAAAGGGAAGAAGTTGAATACGATTGTACAATTGTTAAGACGACAGTGCCTGGTTGAAAAAAGT
>gnl_Pinta_v2.0_PITA_000075334-RA
ATGAAGTTCAAGGCAGGTATGGAAATAGAGGCCCTCAGTGAGGAAGGTGCATGGTCTGAGGGCATTATAGTGTTGCGTAAGAGGGATTTCTGCCTCGTGCTGTTCGAAAGGCGAAATGGGGATCACCCTCTCCTGGAGGAAATAATGTACAGTCACTTAAGGCCACGCCCTCCACCCACCATCGTCAAGAAATGGGCGGTGGGTAATTTGGTGGAAGCCATTGAAAGTGATGGGTGGTGGAGGGCCGGTGTTGTGAGGCAGGTTCTACCTGCCCACCGCTATCGTGTGGAGTTTGCTGATCAAACTAAACCTGATCATGTATTCCACCAGCTGGACATACGCGTAAGGCAGGACTGGGAGAATGGAAAATGGCATCTGCCATTGCCATCGCCCTTACAGGATCGGGAGAATGGAAAATCCCATTTGCCTTTGCCATCACCCTCAGAGGAGACAAGACATTACATTGCCTCAGTACATGAAATGGAAGTGTATGCATATAGGCTTGTATTATTGGCCTTTCATGCTAGAAAAACATTGAGTTGGAAAACAGATCCCATATTAACTAATTTAAGGATTCAATTACATATTACTAATGAAGAATACTTGCTTGAGTTAGACAGGCTCATGAAAACT
>gnl_Pinta_v2.0_PITA_000062606-RA
ATGGAATGGAGCGAAGGTATGAGGGTTGAGGCATGCCGCAGTGAGAATGAATATCGCAGGGCTTGGTTCAAGGGAGTTATTGTCAGTGCGAACCCAGGGGGTCCGCTTTGCAAGATATGCTATGACAAGATTGTAACTAAATCTGGACAACCCTTGGTGCAGGACATGCACCCGAGCCATTTGAGGCCAATTCCACCCCACGCGGCGTTCCCTCTGCACTGCTTAGCTGGGGACGTTGTAGAGGCTTATGAGAACAATTGCTGGTGGCGTGGTGTCACCATTAGACTCGTTCCCTTGGAGGAGGAGCTCTGGGCAATCTACATACTAGACAGCTGCATTATCAAGGCGTGTCGGCGTTCAGACTTACGGCCCGCTCTACAATGGCAAGGTGGAACGTGGACGGTGGTCCGCCAGGAAGTGCCTGTAGAGACAGGTGGAGAAAAAGAGAAAGCATTGTTCACGGTTTATGCTGCCTTGTTTGAGTATATAAACCCAAATGGACAGGGAGGTGGCTTGGGAAGCTGGGAATTGACTGGAAATGGTGAGGCTGATGAGCTGAAGGCAGAATGGCGCAATATGGCCAGAGAGCTAAAGGAGAAACAGGGAATTGCAGGGGAAAATCACGAAAACGGACCTGGGCTAACTGGAGAGTGGGCCAAGGTTTGGAATTCCAACAGCAACGGAAGGCGAGCTCAAAGACAAGGGAGGGATGAACCAAGAGCCGGCTTGACTCTTTGCAGCGCCTGCCTCTCTGCACATAACAAAGCAAAGAAACCCAGAGCCGAA
>gnl_Pinta_v2.0_PITA_000053407-RA
ATGAAGAAAGAAGGGAAGAGCAGTGCGTTATTGCGGTTTAAAATAGGTGAAGGGGTTGAGGTTTCAAGTGATGAAGAAGGCTTCAAGGGAGCCTGGTTTCCTGCAACTTTTGTCAAGAAAGCGGGAAGTCGTAATCGATTCGTGATTCAATACAAGAAATTCACCGAGGAAGGCAAACCGAATACAAAAGTGCGAGAGATTGTAGAGGTCCCTCATATTAGACCTCAGCCACCGGATCTGAATGGGCAAAGTTTCTGCATTAACGAAGTTGTTGATGCATATGATCGAGATGGGTGGTGGAAGGGAGTTGTGAAAGCCATCCGCCCTCGCAGTAAAAAATATGTTGTTTACTTCCAGAATACCAGTGAGCAGCGGGAGTATAATCTCAAACATCTCCGCGTTCATCAGGTTTGGACAGATGGCAATTGGGTTAAGGCTTCAGACGCAGAGGCAGATGAGCAAGGTGGTAACTTGCAAGCCGTTGGTAGTCTTTCTACTAAAAATCCGGTGAATACTAGTTTGGAATCAGCGAGAAGATTTACTCGTGCCTACAAAAATCAAAGTGAAACTAGGGTTTCACAACATTCAGGAGAATGTAAGGTAGATGAGCAATGTGGTAACTTGAAAGCTGCAGGTAGTAAATCTTCCAAGAGAAAGCGAGAAAGTAAGCAGCAGTCCAATTATGATACCTCATGCAAAAAGAAATGCCCAAATGAAAAGGGTTTGGAAGTTACTGACGCTGAAAATGAAGAAAAGCTTCGTGAATCTGTTGCTGTGGATAACTTGCAAGCTGTAGGTAGTCAGCTGACCAGTAAATCTTCCAAGAGAAAGCGAGAAAGTAAGGATCAGTCCAATTATGATAACTCCTGCAAAAAGAAATGCCCAAATGAAAAGGGTTTGGAAGTTACTGGGGCTGAAGATGAAGATAAGGGTTTGGAAGTTAATGAGGTTGAAGATGAAGAAAAACAGCGTGAATCTGTTGCTGTGGGTCCAATAGGAGACTTGCATGAAAATCCTGGATCCCCTGCTGAAGTTGAGACCATGACAGTCTCAATGCCCTATATAGAATATGTTGACCAAAATCTGTGTTCTCGGTATGATACCCCTGTAATAAGGGGAAAGGGAACTTTAAAACAGATACAGCTACTGGCTTATCACACTGTACTTGAGGCAATGTATCTTCAAAATAATCTTGATTGGAATGGTGAAATGCTCCTCACAAACCTTCGGGATGTGTTCCAAATAAGCAATGAAGAGCATGCGAAGGAGCTGAAATGTGTAACTTCAATCCAA
>gnl_Pinta_v2.0_PITA_000048536-RA
ATGGAATGGAGCGAAGGTATGAGGGTTGAGGCGTGCCGCAGTGAGAATGAATATCGCAGGGCTTGGTTCGAGGGAGTTATTGTCAGCGCGAACCCAGAGGGTCAGCTTTGCAAGATATGCTATGACAAGATTGTAACTAAATCTGGACAACCCCTGGTGCAGGACGTGCACCCGAGCCATTTGAGGCCAATTCCACCCCACGCGGCGTTCCCTCTGCACTGCTCAGCTGGGGACGCTGTAGAGGCTTATGAGAACAATTGCTGGTGGCGTGGTGTCACAATCAAACTGGTTCCCTCGGAGGAGGAGCTCTGGGCGGTCTACATACTAGACAGCTGCATTATGAAGGCGTGTCGGCGTTCAGACTTACGGCCCGCTCTACAATGGCAAGGTGGAACGTGGACGGTGGTCCGCCAGGAAAGAGACCCAAACATTGAGCAAGCAACCCGATTTCTAATGGACAAAGATCCTAAGATATCTTTTGCCAATGAAGCACAGGTTACTGCAGTACTTCGTCGAGGTCGTCCAGTATCTCGTCGAGGTCGTGGAAGGATGAGAACCCAGAATGTCTGCCTTGAGCTAACAGATCTTCCCAATGAAGCAGAGGGAAGGAGC
>gnl_Pinta_v2.0_PITA_000068998-RA
ATGGAGTTGAGGGAAGGAACGAGGGTTGAGGTGTGCAGCAGCGAAGATGGTTATGGCGGCGCTTGGTTTGAGGGAGTTATCCTGGCTGTTACAGAATATGGCTGGCGTTGCAAAATACGATATGATAAATTTGTGACGAATGATGGACAGCCATTGGAGGAGGAAGTGTGGCTGCACAGTGAAGTGAGACCCATCCCACCCCACACTCAGATGCCTATCCATTTCTCAGCTGGGGACGCAGTGGAAGCTTATGACACAGACTGCTGGTGGAGCGGTTTCATCATCAAACTGCTTACGGGCGCAGAAAAGGAGCTTTGGGCGGTCTACTTCCCTGATACTCGCACTCTTAAGGCATACCCCCATTCAGACATACGCCCGGCTCAAGAATGGATCCTAGGAAACTGGGTCTTCGCGCCTCAGGAAAATAGAGCAGTGATAGAGCAAGTAATCCACTATTTTGCTCTCGACAACTTGGAAGAAACTCCTCTCACATCACGCGCAGAAGGCGAGGGAAAGAAAGGAAGACAGGCTGTTAAGTCGAAGGCAGCTTCTCCTGGTAAAGGGAAGAAGTCGAATACGACTATGTTCTATATG
>gnl_Pinta_v2.0_PITA_000054656-RA
ATGTCGTTCCCTTTGCACTGCTCAGTTGGGGATGCTATAGAGGCTTATGAGAACAATTGTTGGTGGTGTGGTTTCATTATCAAACTGGTTCCCTTGGAGGAGGTGCTTTGGGTAGTCTACTTACTAGACAACTGCATTATCAAGGCGTGTCGGCGTTCAAATTTACACCTCGCTCTACAATGGCAAGGTGGAACATGGACAATGATTATTCCTTCCATGATTTCCTTCACAGAAAATGAATGCCTCATCAGAGAGCCTGCCAAGAATCAAGTCGCTCTCAACCCTACAAACATTGCTTTTGATGCCAAGAAGTTGATTGACAAGCATTTCTTCGATTCCTCTATCCAAGATGATAAGAGCCTTCTGGACCTTTTCTATTGTTTGCAAATCCAA
>gnl_Pinta_v2.0_PITA_000079716-RA
ATGAAGAAAGAAGGGAAGAGCAGTGCGTTATTGCGGTTTAAAATAGGTGAAGGGGTTGAGGTTTCAAGTGATGAAGCCGGCTTCAAGGGAGCCTGGTTTCCTGCAACTTTTGTCAAGAAAGCGGGAAGTCGTAATCGATTCGTGATTCAATACAGAGAATTCACCGAGGAAGGCAAACCGAATACAAAACTGCGAGAGATTGTAGATGTCCCTCATATTAGACCTCAGCCACCCGATCTGAATGGGCAAAGTTTCTGCATTAACGAAGTTGTTGATGCATATGATCGACATGGGTGGTGGAAGGGAGTTGTGAAAGCCATCCGCCCTCGCAGTAAAAAATATGTTGTTTACTTCCAGAATACGAGTGAGCAGCGGGAGTATAATCTCAAACATCTTCGCGTTCATCAGGTTTGGACAGATGGCAATTGGGTTAAGGCTTCAGACACAGAGGATGTGGGATTAAATGAATTGAATCCAAGCTCTCCACAACTTTCTTCTAAAAATCCGGTAAGTATTGGTTTGGAATCAGCGAGAAGATCTACTCGTGCCAATAAGAATCGAGGTAAAACCAGGGTTTTAAAACTTTCAGGAGAATGCAAAGTAGATGAGCAATGTGGTAACTTGCAATCTGCAGGTAGTCTTTCTGCTAAAACTGTGGTGAATATTAGTTCGGAATCAGCGAGAAGATCTACCCGTGCCAATAAGAATCGAACTGAAACCAGGGATTCAAAACTATCAGGAGAACGTAAGGCAGATGAGCAAGGTGGTAACTTGCAAGCCGTTGGTAGTCTTTCTACTAAAAATCCGGTGAATACTAGTTTGGAATCAGCGAGAAGATTTACTCGTGCCTACAAAAATCAAAGTGAAACTAGGGTTTCACAACATTCAGGAGAATGTAAGGTAGATGAGCAATGTGGTAACTTGAAAGCTGCAGGTAGTAAATCTTCCAAGAGAAAGCGAGAAAGTAAGCAGCAGTCCAATTATGATACCTCATGCAAAAAGAAATGCCCAAATGAAAAGGGTTTGGAAGTTACTGACGCTGAAAATGAAGAAAAGCTTCGTGAATCTNNNNNNNNNNNNNNNNNNNNTGGTAACTTGAAAGCTGCAGGTAGTAAATCTTCCAAGAGAAAGCGAGAAAGTAAGCAGCAGTCCAATTATGATACCTCGTGCAAAAAGAAATGCCCAAATGAAAAGGGTTTGGAAGTTACTGACGCTGAAAATGAAGAAAAGCTTCGTGAATCTGTTGCTGTGGATAACTTGCAAGCTGTAGGTAGTCAGCTGACCAGTAAATCTTTCAAGAGAAAGCGAGAAAGTAAGGATCAGTCCAATTATGATAACTCCTGCAAAAAGAAATGCCCAAATGAAAAGGGTTTGGAAGTTACTGGGGCTGAAGATGAAGATAAGGGTTTGGAAGTTACTGGGGCTGAAGATGAAGATAAGGGTTTGGAAGTTAATGAGGTTGAAGATGAAGAAAAGCAGCGTCAATCTGTTGCTGTGGGTCCAATAGGAGACTTGCATGAAAATCCTGGATCCCCTGCTGAAGTTGAGACCATGACAGTCTCAATGCCCTACATAGAATATGTTGACCAAAATCTATGTTCTCTGTATGATACCCCTGTAATAAGGGGAAAGGGAACTTTAAAACAGATACAGCTACTGGCCTATCACTCTGTACTTGAGGCACTGTATCTTCAAAATAATTTTGATTGGAAACGTGAAATGCTCCTCACAAACCTTCGGGATGTGTTCCAAATAAGCAATGAAGAGCATGCAAAGGAGCTGAAATGTGTAACTTCAATCCAA
>gnl_Pinta_v2.0_PITA_000014361-RA
ATGTTGAACAGGTTGATGTTGGGGCTGAGAGTGGAGGTGCGGAGTAACGAGGATAGGTATCGCAGTGCTTGGCTGGAAGGAGTCATCATGGATGTATATGTGCCACCTGGGCGAGGGCGTCGTTACAAGATACGCTACAACCCCGACAATTTTGAACTCCTCACTGACAACGGACAACCGTTGACAGAAGAAGATGTGTCAGCCACCCAAGTGAGGCCCATTCCTCCCTCTTTCTCAGAGAAACATTCTTACTCTGTTGGGGATGTAGTTGAATTTTATGACAAAGGTTGCTGGTGGCTGGGCACTGTCATCCAAGTCTTGCACGCGGCGAAGTATTTCTTAATCCATAATCCTCACATTGGCCTCTATAACGAATTTGATGTCTCCCAACTACGCGATGCTAAACTATGGTCCAAAGAAAGATGGTCTCTGTTATACTCACAGCAATCAGGTGATGCCATCTATGATGGAAATTGTCCGGTGGCCGAAAACAGTGAGCAAACTTCTGTAGCATCATCTCCTGGAGATATGCAAGCTGACGTGCAGTCCCAACAGCAGCCTGAACAGGAAGTTGACAAGAAGACAAGACAACACGAAGTTGACAAGCAGAGAAGACAATATGGCTTGATAGGAATGAGGGTAAAACTGAAAGCTCAAGAATGCTCAAATTTTCTCAATGCTAAGGAAGTTATCAAAGATTCAAGAACGTCCAAGTTTTCTAATCATGAAAATGAATTAAATAATGATGAACCCGTGTCTGGGAGAAGTAATTTACATGTCCCTCATTTGAAAGGAGTCAAAAGACCATATGTCCATGATGGAAAAAGAGATGGAACATTTAGTGGCATTCAAAATGGAAAATGCAATAAAGCCAAACGGTTTAAGCATAGTGATACAACAGAAGTCATTGAGCAAAGAATAAAAACACATGAGAGGGAGTTACAGGTATATCGTAATGTGTTAAAGGCCTTTTATGCTCAGAATCCAAGTTTCTTAAGCTCGGAAAATCATCGTTTGTTGACCAACCTCCGTATTGAATTGCATATTACGAGTGAAGAAAATACAAGAGAGTTGAAAAAAGTCGGTTCTCGGTCC
>gnl_Pinta_v2.0_PITA_000014362-RA
ATGTTGAACAGGTTGATGTTGGGGCTGAGAGTGGAGGTGCGGAGTAATGAGGATAGGTATCGCAGTGCTTGGCTCGAAGGAGTTATCATGGCTGTATATGTGCCACCTGGGCGAGGGCGTCGTTACAAGATACGCTACGACCCCGACAATTTTGAACTCCTCACTGACAACGGACAACCGTTGACAGAAGAAGATGTGTCAGCCACCCAAGTCAGGCCCATTCCTCCCTCTTTCTCGGAGAAAAATTCTTACTCTGTTGGGGATGTAGTTGAATTTTATGACAAAGGTTGCTGGTGGCTGGGCACTGTCATCCAAGTATTGCACGCGGCGAAGTATTTCTTAATCCATAATCCTCACATTGGCCTCTATAACGAATTTGATCTCTCCCAACTACGCGATGCTAAACTATGGTCCAAAGAGAGATGGTCTCTGTTATGCTCACAGCAATCAGGTGATGCCATCTATGATGGAAATTGTCCCGTGGCTGAAAACAGTGAGCAAACTTCTGTAGCATCATCTCCTGGAGATATGCAAGCTGACGTGCAATCCCAACAGCAGCCAGAACACGAAGCTGACAAGCAGAGAAGACAATGTGGCTTGATAGGAATGAGGGTAACACTGAAAGCTCAAGAATGCTCAAATTTTCTCAATGATAAGGAAGTTATCAAAGATTCAAGAACGTCCAAGTTTTCTAATCAAGAAAATAGATTAAATAATGATGAAGCCGTGTCTGGGAGAAGTAATTTACATGTCCCTCATTTGAAAGGAGTCAAAAGACCATATGTCCATGATGGCAAAAGAGATGGAACATTCAGTGGCATTCAAAATGGAAAATGTAATAAAGTCAAACGGTTTAAGCATAGTGATACAATAGAAGTCATTGAGCAAAGAATAAAAACACATGAGAGGGAGTTACAGGCATATCGTAATGTGTTAAAGGCCTTCTATGCTCAGAATCCAAGTTTTTTAAGCTCGGAAAATCATCGTTTGTTGACCAACCTCCGTATTGAATTGCGTATTACGAGCGAAGAAAATACAAGAGAGTTGAAAAAAGTCGGTTCTCGGTCC
>gnl_Pinta_v2.0_PITA_000014360-RA
ATGTTGAACAGGTTGATGTTGGGGCTGAGAGTGGAGGTGCGGAGTAATGAGGATAGGTATCGCAGTGCTTGGCTGGAAGGAGTCATCATGGCTGTATATGTGCCACCTGGGCGAGGGCGTCGTTACAAGATACGCTACGACCCCTACAATTTTGAACTCCTCACTGACAACGGACAACCGTTGACAGAAGAAGATGTGTCAGCCACCCAAGTGAGGCCCATTCCTCCCTCTTTCTCAGAGAAACATTCTTACTCTGTTGGGGATGTAGTTGAATTTTATGACAAAGGTTGCTGGTGGCTGGGCACTGTCATTCAAGTCTTGCACGCGGGAAAGTATTTCTTAATCCATAATCCTCACATTGGCCTCTATAACGAATTCGATCTCTCCCAACTACGCGATGCTAAAGTGTGGTCCAAAAAACGATGGTCTCTGTTATACTCACAGCAATCAGGTGATGCCATCTATGATGGAAATTGTCCCGTGGCTGAAAACAGTGAGCAAACTTCTGTAGCATCATCTCCTGGAGATATGCAAGCTGACGTGCAATCCCAACAGCAGCCTGAACACGAAGTTGACAAGCAGAGAAGACAATGTGGCTTGATAGGAATGAGGCTTTCAGAATGCTCAATTTTTCTCAATGCTAAGGAAGTTATCAAAGATCCAAGAACGTCCAAGTTTTCTAATCATGAAAATGGATTAAATAATGATGAAGCCGTGTCTGGGAGAAATAATTTACATGTCCCTCATTTGAAAGGAGTCAAAAGACCATATGTCCATGATGAGAAAACAGATGGAACTTTCAGTGGCATTCAAAATGGAAAATGCAATAAAGTCAAACGGTTTAAGCATAATGATACAACAGAAGTCATTGAGCAAAGAATAAAAACACATGAGAGGGAGTTACAGGCATATCGTAATGTTTTAAAGGCTTTTTATGCTCAGAATCCAAGTTTCTTAAGCTCGGAAAATCATCGTTTGTTGACCAACCTCCGTATTGAATTGCGTATTACGAGCGAAGAAAATACAAGAGAGTTGAAAAAAGTCTTTTCTCGGTCC
>gnl_Poptr_v3.0_Potri.010G149300.1
ATGTCACATCTTTCCCATGCCCTTTTTAACAAAGGAGATCGACTTGAGGTCCTTAAAAGAGAAAATGGTCCCAGCACTTCAACTTACTATCCAGCTACAGTTGTTAAATCAAATAAAAATCAAGTCTTTATTGAGTACCAAACCTTGATGGTTGAATCAAATTCAAAAGGCCAAACCCTTCCAAGAGGAAACAACGAGCCCTTTAAAGTGAACGAGAAAGTTGATGTTTACTGTGATAATGGGTCGCATAAAGGGACTGTTAAGGATATTTTAGAGAATTCTAGGTATGCTGTTGGTTTTGATGGTGAATGTAGCGAAGGGATTGTTTCTGAACAATGTAATTTAAGGCTTCATCGTGAATGGGATGAAGGGTCTTGGATCCCGCCTCTGCTTGATCAGAAATATTTCTGGGATGGGGTGAAATCGAGAAAGATAATGTTGAAGATAAAATGCAGACTGAAAAAACCCGATCCTGTAGGAAAGGCTGGAGATAAAATGCAACAAATATTTAGGGATGGGACATTGGTGGAGGTCAAGAGTGATGAAGAAGGTTACGATGGTTCTTGGTTTGATGAAACTGCACCCCTGAGAGAAATAGTGACTGAACAGAATATCAGACCTAATCCACCCGAAGTTCAGGATGTCATCAAATTTAAACTGCATGAAAAGGTTGACGCATGGTTCAATGAGGGGTGGTGGGAGGGTGTGGTCTCTTCAGTGCTGAGTGGGTTTAAGTATATGGTCCATTTCAACTCTACAAATACACTATGGAATTTGAACATGCTAGACATAAGGCCTTCACACCCTCGTATTCAACGTGCCTACGCTTTTGAATTGTCTGAAATAGTTGATGCTTGGTATAATGATGGATGGTGGATGGGCTGTATTGTCAAAGTTCATAATAAACTGAAGTACACAGTGCACTTCAAAACAACAGAGGAATTGGAGTTTGAACTTTGCGAGCTGAGGCCTCATCAAGAATGGATTGATAGAAATTGGTTCACTGTTCCAAAGATATGCAGTTTGTACCTACAC
>gnl_Poptr_v3.0_Potri.009G151200.1
ATGGAGTTTCACGAAGGAGACAAAGTAGAAGTATGTAGCAAACAAGAAGGCTTTCTTGGGTCATACTATACAGCAACCGTGGTCAAGAAACTTGACCTCAACTCTTTCGCGGTGCAGTACACCAACTTAGTGGAAGAGGAAGACATGTCAAAGCTACTGATAGAGACTGTTTCTGCTGATGAGGTGAGGCCAGTGCCACCAAGAATCAAATTTGGAAGTGGGTTTTCTGCGTTTGATAAGGTCGACGCTTTTGATAATGATGGGTGGTGGGCAGGCAAGGTTACCGGACAGAGAGGGCCTCTGTATTTTGTCTACTTTGAGACGACAGGGGATGAGATAGGTTACCATGTCTCAAGATTGAGGATTCACTTGGATTGGGCTAATGGAAAGTGGGTTTCTTCAAAAAACATGGTTTCT
>gnl_Poptr_v3.0_Potri.004G193200.1
ATGGAGTTCCACGGTGGAGACAAAGTAGAAGTATGTAGCGAAGAGGAAGGATTTCTTGGATCATATTATGCAGCGACAGCGGTCAAGAAACTTGAGGCCAACTCTTATGCAGTGCAGTACGAGAACTTAGTGGAAGAGGAAGACATGTCAAAGCAACTGATAGAGACACACCGCAAGCCCAGCGCTAAAACACACTGCTTGATCAGCACTCTGCTCAACGGCCTTAACAGGCGCACCCACCCAACACCTAAACCATTAACTCGCCCGTCCGCTCAAACCCAGTCCTCCACTACTCTTCTTCTTCTTCAAGCCAAACCCCTTTCAGTCGATGGAGTAACAATTTCG
>gnl_Poptr_v3.0_Potri.013G006900.1
ATGGCGCCAAAATCAAAATCCAATCAAGACCCAAATTTCAAACCAGGCTCAAAAGTAGAAATCATGTCGGACGAGGCAGGGTTTAGAGGCTCATTCTACATAGGAACAGTGGTGAAGGCAACAAGAACCCCAGAATTCACAGTCCGATATGAAAAACTGTTTGAAGATGAAGAAGGGACAAAACCCTTGCAAGAAACTGTTAATGAGTTCCAAATAAGGCCAATAGCACCAAGAGAGAAGAAGAGGGAGTTTAAGTTTAGTGAAGAAGTTGATGCTTTTCATAACGATGGGTGGTGGGAAGGTGTGATAACTGAGGTGAATGAAAATGGGAAGTTTGCTGTGTTTTTTAGGAGCACTAAAGAGCAGATTGAGTTTGTTGAGGAGGATTTGAGGTTGCATAGAGAGTGGGTTAATGGGGAGTGGAAACCACCATTGGATGGAGAAGAAGAGAAAGGTGAGATAGAGGAGGTGAAAGAGAAGGGAAATAAGGATTCTAGAAAGAAAAAGAAACTCTCTGAAGAAGACGAGAACGAAGTGACGAAAGAGGTGAAAAGGAGGGTTAGCGAGAAAGTGCCCAATACAACACCAGTGAAGCCTATTGAATCACTGAAAGATGTGAAGTTTAGCAAGGGAATGCTAGTTGAGGTTAGCAGCGACGAAGATGGTTTTAAAGGTGCTTGGTTTGCTGCTAGTATTGTTGAACCAGTGGGGAAGGACAAGTACCTTGTTGAGTACAAAAGCTTGAGAACAGAAGATGATAGTGGTTTTCTGAGGGAAGAGGTTAACACTATGCACATAAGGCCTCCACCTCCACAAACTGTAGTTGTTGATCACTTCAAGAAGCTGGAAGAAGTTGATGCTCTGTACAATGATGTCTGGTGGGTGGGTGTAGTTTCTAAGGTAAATACTTTCCCAAAGTATGTTGTCTACTTCAAGGATAACGGTGAGGAATTAGAGTTTAAGCACTCTGACTTAAGGCCACATCAGGACTGGATCAATGGCAAATGGGTCGCTCCTTCACATGTATGTCTTTCATACTTTGACTTTATTAGTCTTTTTTTTTTT
>gnl_Poptr_v3.0_Potri.002G192300.1
ATGGTGGTTTTAGACTCTAACCCCGAACCCCAACCCCAACCCCAACAAAACCCTCGACAGCAAGACCAGACTATCCTCTTCAACAAGGGTGAGGAAGTTGAAGTAAGCAGTGACGAGGAAGGTTTCAGGGGTGCTTGGTATTTAGCTACCATTTTAGAATTCCCGAAACCACAATCACAAGCAGCAGTGAAATCAGCTTCGAAGAAGAAAAGGAAAGCGATTGTTCAGTACAAGACTCTGGTTACTGAAGATGGGTCTGCTCCTCTGGTAGAACAAGTCGATCCTCATCTCATTAGGCCTTTGCCCCCGCAATATTTACTGAAAAATGGCGGGCTTTTTCAAGAAAACGAAGCCATTGATGCAAGCCTTAGAGATGGCTGGTGGTCTGGTGTTGTAAAGAAGGTTCTTGATGGGGGGTCAAGATACATGGTTTATTTTGATAACCCTCCTGATGTTGTTGAATTTGAGGCCAAAGATTTAAGGCTTCATTTGGATTGGGTTGATGGCAACTGGGTCCAACCCCAAATGCAGCGGCAAGCAACAGGATCGGTTTTTAGCTCAGGGACAGAAGTAGAAGTGAACCTTGAAAAAGATAATGTACGTGATATTTGGTTGCCTGCAGTTGTCATCAAAGAAAACGAGGATAAAACTTTCTTGGTAAAGTGTCTAAGCGCGCGGAATAGTGATGAGGCTGGACCGATGAAAACAATTGTGGATTTTCTTCACATTCGACCCACTCCTCCTCTTTATGCAGACAGAAATTACGAGTTGCTGGAAAGGGTAGATACACGCTATGGCTTTGGTTGGAGATCTGGAGTAATTACAAAACTTCTTGCTGGGAGGAGATACAATGTCTTTTTTAAGCACGGAAATGAGGACAAGGAGCTTAGTCACTCAAAGATAAGGCCTCATCTGGAATGGGTAGATGGAAAATGGATTAGTAAATCAAAGCAAGTGGCTGTTGTTAGATATGGTGTTGGATATACATCTAGGTTTGTTCCTATGTGCGGAAGATGGAGACCATTTCCTGACAGTGAAGTTAGAATTGTTTCTGATAGTCAAGGACAGTTTGTTGGCACCGACAGTAGTGACAACCCTGATGTGGCGGTAAAACTCAAAAGCTCAAGTGCAGCTGAGGATAAGACCAAAGAGAAAACAGTTTCCACAAACATAAGGGATCCCACAGAGCAGTCAATGCATTCGGGTGAAAAATCAGTGAAGAAGCTAAAGCTGACACTTTATAATGGTGGCGGCTCATGTTCAAGCGCCTCCAGTATGCTAACTGATAAGACTAAGCTACATAAAGTGCTCGAATTGGACTGCCCGAAAGTGGACATTGTAACTAGGAAAGGGAGAGCCACCAAATCACCTTTTAGAAGTCCAAACTCTTCAGCAGCAGTGAAGGACGGTGATGCAGTGGAAGTTACTGTTCAAGGCATCAGTGAGAGTGATGTTAAAACAAAAGAAATTGAAGTCCCTCTCATCATAGGGTTAAAAGCTATAGAGGGCATTTATCAGGATGACAAGGAAATGCTGAAGCTTATGAGGGATCAGAAGAAGGGTTTGAATGATTCAGCCAAAGACAAGAACATGGTAAGGAAGAGGTTTCTTTCTGCTTCTGTTTTTGTTTGGTTGTTCAACGGGAGGGAAAAAGAGTCCATTGGTACACATGGTTCTTGCATTTCATTGCCCTTAGAATGTGCAAAGGAATATGTGGGAAGCAGTCAAAGAAGAAAGAGGGGAAGACCACGCAAATTAATCATAAACTCAAAAGCTCTGGTGGCTAGTAAGGACTTTGGCTCTGTGGACCTTGCTGATGAAGTTGTACAAGTGGTTATTAAAGATCTTACAACTAATGAAGTTGAGTGGCCTACACAGGCAAGGGCGGAGCCTAAAGTTTCACAAAATTCTTCAAGAGAGAAAAGCAGTGAAATTTCCAAGACAGATTTCATGTCAAGGGAAGCTGATGCTGATGCTGCTGCATCGAAGAATGTTGCTGATGATGATCAACCTCTATCAACCTGGTTTGGGAATATGCACGGTTCAGCAGGTCTTGAAGAATTAAGATTATCGACTGGTCGGATTGCTAGTGGAGTGAGTGAGGCTAGAGAAAAAAAAGTTGTAGCAGTGCAATCGTGTACGGTTGATCCAAAAAGCAATGACACTATGGTGGAAAATCAGTTGGTGCCTTTTGTAAAGAAGTCTCCGGTTTGGAACACAATTGAATCTATGGAAGTATTCCAAATCATTCCGCAAAAACCACACTTCCATCCTTTGACTGAATGTAAAGAAGAGTATCGTGAAGGATCAGCCATTGGCATTATGGTAACATTCGCCAGTTTGTTTGAGAAGATATCCTCCCTTCAATTTGATGATTGTAGAAGCATATTAGAGAGTACATTGGAAAGTCTTGTTGACTTGGAGAAGCATGGATTTGACATCACTGTGCCACGCTGTAGGTTGAATGAATTGCTTTCAATTAAAGATGGGCAAGGGGAGGTAATAAATGAGTCCAAAGATGCTGAAGAGAAAATACGAGTGCATACTGATGAGAAAAGAAAGCTGGAAGAGAAGATGAGCGATATTGAGAAGAAGATAACTGAGCTACAGGAAGAACTTGCTTTAACGAAGGCAAAGATGGATGTTAAGGGCCTTGATATTTCCAAGATGCAATCCCATGCTGATGCCATAAATGAACGGATAAAAAATGCCCGGGATCATTTTGTAAAAGTAGCCTCCGCCCCTTGGAAATCTCCC
>gnl_Poptr_v3.0_Potri.005G011100.1
ATGCCGCCAAAATCCACGCCCAAATCAAAACCCAACCAAAACCCACATTTCAAACCAGGCTCAAAAGTAGAAATCATGTCAGAAGAGGAAGGATTCAGAGGCTCCTTCTATACAGGAACAGTAGTGAAGGCAACAAGAACCTCAAAATTCATTGTTGAATATGACAAGCTGTTTGAAGATGAAGAAGGGACAAAACCCTTGCAGGAAACAGTCAATGAGTTCCAAATAAGACCAATAGCCCCAAGAGAGAAGAAGAGGGAGTTCAAGTTTAGTGAAGAAGTTGATGCTTTTCATAACGATGGGTGGTGGGAAGGTGTGATAACTGAGGTGAATGAGGATGGGAAGTTTGCTGTGTTTTTTAGGAGTACTAAAGAGCAGATTGAGTTTGGCGAGGAGGATTTGAGGTTGCATAGGGAGTGGGTTAATGGGGCGTGGAAACCAACGTTGGAAGGAGAGGAAGAGGAGGAGGTGAAAGAGAAGGAAAATGAGGGTTCTAGAAATAAAAGGAAACTCGTTGAAGAAGAAGTGACGAAAGAGGTGAAAAGGAGGGTTAACAAGAAAGTGCCCGATACAACACAAGAGAAGCCTATTGAATCACCAAAAGATGCAAAGTTTAGCAAGGGAATGCTAGTTGAGGTTAGCAGTGACGAAGATGGTTTTAAAGGTGCTTGGTTTGCTGCAACTATTGTTGAGCCAGTGGGCAAGGACAAGTACCTTATTGAGTACCAAACCTTGAGAACCGAAGATGATAGTGATTTTCTGAGGGAAGAGATTGACACTGTGCACATTAGGCCTCATCCTCCACAAACTATAATTATTGATCGATTCAAGAAGTTGGAAGAAGTTGATGCTCTGTACAATGATGCCTGGTGGGTGGGTGTAGTTTCTAAGGTTAATACTTTCCCAAAGTATTCAGTCTTCTTCAAGGATTCCAATGAGGAATTAGAATTTCAGCACTCTGACTTAAGGCCACATCAAGACTGGATCAATGGCAAATGGGTCACTCCATCAAAGGCTTTGAAGCTG
>gnl_Poptr_v3.0_Potri.014G117800.1
ATGGCAGGCTTAGATTCGAATCCCCAACCCCAACAAAACCCTCATCAGCAAAACCAGACCAGCACGGTGTTCTTCAACAAGGGCGAGGAAGTAGAAGTAAGCAGTGAGCAGGAAGGTTTTAGGGGTGCATGGTATTTAGCTACCATTTTAGATTTCCCAACACCATCACAACCACAATCAGCCTCGGAGAAGAAAAGGAAAGCGATTGTTCAGTACAAAACTTTGGTTACTGAAGACGGGCCTGCTCCTTTGTTAGAACAAGTCGACCCTCAACTCATTAGGCCTTTGCCTCCTCAAGATTCGCTTAAAAATGGCGGGGTTTTTCAAGAAAACGAAGCCATTGATGCAAGTCTTAGATATGGCTGGTGGTCTGGTGTTGTAAAGAAGGTTCTTGATAGGGGGGCAAGATATATGGTTTATTTTGATAACCCTCCTGATGTTCTTGATTTTGATGCCAAAGATTTAAGGATTCACTTGGATTGGGTTGATGGCAAATGGGTCCGACCCGAAATGCAGCAGCAAGCAACAGGGTCGGTTTTTAGCTCAGGAACTGAAGTAGAAGTGAACCTTGAAAAAGATAATGTACGTGATATTTGGTTACCTGCAGTTGTCGTCAAGGAAAATGAGGATAGAACTTTCTTGGTAAAGTGTCAAAGCTCATGGAATAGTGATGAGGCCGGAACAATGAAAACAATTGTAGATTCCCTTCACATTCGGCCCACTCCTCCTCATGCAGACAGAAATTATGAGTTGCTGGAAAGGGTAGATGCACACTATGGAAGTGGTTGGAGATCTGGAGTAATTACAAAACTTCTTGCTGGGAGGAGATACAATGTCTTTTTTAAGCAGGGAAATGAGGACAGGGAACTTAGTCAATCGAAGATAAGGCCTCATATGGAATGGGTTGATGGAAAATGGATTAGTAAAAAGGAAGTTAGAATTCTTTCTGATAGTCGAGGACAGTTTGGTAGCACCAACAACAATAAAAACCCTGATGTGGCAGAACTACACAAAAGCTCAAGTGCTTCCGAAGATAAGACCAAAGAGAAAACAGTTTCCACTAGCATAAGAAATATGCCAGAGCAATCAACTCATTTGGGTGAAAAATCAGCGAAGAAGCCAAAGCCAACACTTTTTAATTGTAGTGGCATGCGTTCAAACCCTTCCAGTATGCTAATTGAAATAGATGCTATTGAGGCCCCATTATCAGTTTCAGCACTGCAGTCTAGGAATATCCCAATTGAAATGTCAAGTAATGAAATGCTTTGCGGTTTTACCTCTTCAAAAACAGGAGGTAAAAGAACAAGATGCATAGAAAAACTTGTTGATGCTCAGCCTTCTAACAAAACCGAGAATTCTTCTGCAGGAAAGGCAACTATGCAGAAGACTAAGCAACTGAAAGTACTTGAATTGGACTGCCAGAAAGTGGAAATTATAACAAGGATAGGGAGAGTCACCAAATCGCCATTTAGAAGTCCAAATGCTTCAGCAGCAGTGAAGGATGGCAATGCAGTGGACGTTGCTGTCCAAGGCATTAGTGAGATTGACTTTAAAACAAAAGAAATTGAAGTCCCTTTCATCATGGGATTAAAAGCTACAGAGGGCATTTATCAGGATGACAAGGAAACACTGAAGCTTCTGAGGGATCAGAAGAAGAGTTTGAATGATTCAGCAAAAGACAAGAACTTGGAACATGTAGGAAGCAGTCAAAGAAGAAAGAGGGGAAGGCCGTGCAAATTAACTATAAACTCAAAGGCTTCGGTGACTAGTCGGGAGGACCTTGGCTCTGGGGACATTGCTGATGAAGTTGTACAAGTGGTTGTGAAAGACCTTACAACTAATGAAGTTGAGTGGCTGACACAGGCAAGGATGGAACCTAAAGTTTCTCAAAATTCTTCAAGAGAGAGAACCAGTGAAGTTTCCAAGACAGATTTCATGTCAAGGGAAGTTGATGCAGCTGTTGCTGCTGCATCGAAGAATGTAGCTGACGATGATCAACCTCTATCAACCTGGTTTGGGGGAGTGCATGCTTCAACAAGTCTTGGAGAACTAAGATCATCTACTGGTAGGGCTGCAAGTGGAGGGAGTGAGGCTAGAGAAAAACAAGCTGTAGCAGTGGAATCTTGTACAATCGATGCAAAAGGCAATGACACTCTGGTGGAAAATCAGTCTGTACCTTTTGTAAAGAGGTCTCCAGTTTGGAACACGATTGAATCTATGGAAGTATTCCGAGCCATCCCGCAAAAACTGCATTTTCATCCTTTGACTGAATGTAAAGAAGAGTATCGTGAAGGATCAGCCATTGGTATTATGGTAACATTTGCTAGTTTGTTTGATAAGATAACCTCACTTCAGTTTGATGATTGTAGAAGCATATTAGAGAGCACATTGGAAAGTCTTCTTGACTTGGAGAAGCATGGATTTGATATCACTGTGCCACGTGGTAGGTTGAATGAATTGCTTTCAATTAAAGATGGGCAAGGGGAGGTACTAAATGAATCCAAAGATGCTGAAGGGAAATTACGAGTGCATACTGATGAGAAAAGAAAGCTGGAAGAGAAGAGGAACGATATTGAAAAGAAGATTACTGAGCTACAGGAAGAACTTGCTTTAACCAAGGCAAAGATGGGGGTTAAGAACCTTGATCTTTCCAAGTTGCAATCCCATGCTAATGCCATAAATGAACGGATTAAAAATGCTCGGGATCATTTCGGAAAAGTAGCCTCTGCCCCTTGGAACCCGCCC
>gnl_Poptr_v3.0_Potri.001G163500.1
ATGCAAAACCAGACTATCTTCTTCAACAAAGGTGAGGAAGTCGAAGTAAGCAGTGACAAGGAAGGTTTTAGGGGTGCTTGGTATTTAGCTACCATTTTAGAATTCCCGAAACCACAACCACAAGCAACTGTGAAATCAGCTTCGAAAAAGAAAAGGAAAACAATTGTTCAATACAAAACTTTGGTTACTGAAGATGATTTTGCTCCTCTTGTAGAACAAGTTGGCCCTCATCTCATTGGGCCTTTGCCCCGCAACTTTTACTGGAAAATGGTGGATTTAAGGCTTCATTTGGATTGGGTTGATGACAACTGGGTCCGACCCAAAATGCAGCGGCAAACAATAGGTTCGGTTTTAAGCTCAAGGACAGAAGTAGAAGTGAAACTTGAAAAAGATAATATACGTGATATTTGGTTGCCTGCAATTTGTCTGAGCTCGCGAAATAGTGATGAGGCTGGAACAAAGAAAACGATCGTGGATTCTCTTTGCATTCAATCCACACCTCCTCATTATGCAGACAGAAATTACGAGTTGCTGGAAAGGGTAGGTACATGTTATGGCTTTGGTCGGAGATACAGGAGGAGATATAAATTTTTATTCGGTTCAGGACATGAGGCCAAGGAGCTTAGTCATTCAAAGAAGATGAGGCCTCATCTGGAATGGGCTGATGGAAAATGGATTAGTAAATCAAAGGTA
>gnl_Prupe_v2.1_Prupe.2G323100.1
ATGGTTGGCTCCAATTTCAAGATTGGCGACGAGGTGGAGGTGACCAGTCCAATCCACAATATGCGTGGCACTCTGTTCCCGGCAAAAATCATCGGCAAGTCGAGAGATAAAACCAAGTTGAAAGTTGAATATAACAAAGTGAAGGCCAAGATTGATGGCAATCTAGGCAGGAGGAAGAGGCACCAGCAGCGCAACGAGGTGGAGGAAGAGGTGGACGTGGCGCTCATAAGGCCCTTGCCGCCCGAAGAAAGTAAGTACTGCTGCTTCAAGTTAGGCGACGTCGTTGATGCCTTCTTCTGTGGCGGGTGGTGGGAGGGAGTCATCACTGATGTTATGAAGGACTCGACGTTTGGGATTTATTTTCGGTTTGCCAAGGAGGAGTTTGAGTTTGAGTCGGAGGAGCTCAGGCTTCACCGGGAGTGGGTCAAGGGCTCTTGGCTTCCACCTCTTCAACAAGGCGATGTCTCAACTACCGAGGAACCAAAGCTCTGGATGAAAGAGGACTTTGTACAAGGAACACAAGTTGAGATTTGCACTGATGAAGATGGATTTCAAGGTGCTTGGTTTGCTGCAAATATTGTCAAAGTAATGGGGAAGGACAAATTTCTCATTCGATATAAGAGCATAAAAACAGATGATGGTAAAGAGTTCTTGACAGAAGAGGTCGATGCACAGCACATAAGGCCTTGTCCACCTGAAACTGTTGTGGTTGAAAGTTTTAGTCTGAATGAAGAGGTTGATGCTTTCTATAATGATGGATGGTGGGAAGGTGTGATCCGCAAGGTCCTTCGTGGGCCAAGGTACAGAGTTTACTTCAAAGGTACAAAAGATGAATTGCTGTTTGAGCACTCTGATTTGAGACCACGCCAAGATTGGATAGATAGAACATGGGTTATGGCTTCTCAGGCATTGAAGCAT
>gnl_Prupe_v2.1_Prupe.6G295700.1
ATGGCTTTCACCACAAGAAAAGTTTTTCAAGTAGGCGATGAGGTAGAAGTATGCAGCAAGCAAGACGGGTTTCACGGTTCGTATTATGAAGCGACTGTAATTGAAAACTTGGGGGACAAGGTTGATGCGTTGGCCAACGACGGTTGGTGGGCAGGCATCATTACTAGGAAGAGTGGAGACGACTGGTTTGTCTACTTTCCAAGCACTTTTGAGCATATAGCTTACCCTAAGAAGCACATCAGGCTTCATCTGGAGAGCCGCCGCAACGGGGGGGTTTCTCGCGATGGACGGGTCTTCTCTTGCGAGGGAAAGCCCCTGTCATGCAAGAAGAAAATGCGCATTGTGATGGGAGAATCATCATGGAGATCTGTTAAAGCTCGACTTGTT
>gnl_Prupe_v2.1_Prupe.6G314500.1
ATGGCTTTCACCACGAGAAAAGTTTTTCAAGTAGGCGATGAGGTAGAAGTGTGCAGCAAGCAAGACGGGTTTCACGGTTCGTATTATGAAGGAATTGTAATTGAAAACTTGGGGGACAAGTATAAGGTGAAGTACAGGAACCTGGTGGAGGAGAATGACATGTCCACCGCTCTGGAAGAGCTCGCGGAGGTGGACGAGGTCCGGCCTGTGTGCCCTAAAGTTTGGCCTGACTTTTTTCCCGGCGAGAAGGTTGATGCGTTCGCCAACGACGGTTGGTGGGCTGGTATCATTACTAGGAAGAGTGGAGACGACTGGTTTGTCTACTTTCCAAGCACTTTTGAGCATATAGCTTACCCTAAGAAGCATATCAGGCTTCATCTGGAGAGCCGCCGCAACGGATGGGTTTCTCGCGATGGACGGGTCTTCTCTTGCGAGGGAAAGCCGCTGTCTTGCAAGAAGAGACTGCGCATTGTGATGGGAGGATCATCATCGACATCTGTTAAAGCTCGACTTGTT
>gnl_Prupe_v2.1_Prupe.6G314400.1
ATGGGTTTCCCTAGAGCAAAGGCTTTTACACAAGGCAAGAGGGTCGAAGTGTGCAGCAGAGAAGACGGGTTTCAGGGCTCCTACTATGGAGCAACCATACTGCAAAACATGGGGGACAACAAGTACAAAGTGAAGTACAACCGCCTCGTATGCGAGGACGACCACTCCATACCTCTGGAAGAGGTGGTCGAGGGGGATGAGATACGGCCTCTGCCTCCTCTGCCTCCGCCCAAGAAAACGAAAGCCGGGTTCGCTGACGGGGACAGGGTTGATGCATTTGACAACGACGGCTGGTGGTCTGGAATCATTACTGGGAAGGTCGGGTGCTACTTTGGCGTCTACTTTGAGACTGGACATCATATTGGTTACCCTGAGAGAATGCTGAGGCATCACATGGATTGGCGCAATGGAGAATGGTTCTTCTACCAC
>gnl_Prupe_v2.1_Prupe.6G310200.1
ATGCCTCCGAGACGCAGAAACAAACCCAATCCAAACATCAACCGCCGATCGGCCGTCAAGAATTTGGAGCCTTCCTTGAAAGAAGAAGAAGAAGAAGAAGAAGAAGGAGAGAAAGTGTCAACTCATGAGATTTTTACCAAAGGAACGCCAGTTGAGGTTAGCAGTGACGAAGAGGGTTTTAATGGTGCTTGGTTTGCTGCAACTATTGTGGAAGCTGTGGGGGAGGACAAGTTCCTTATTGAATACCAGAGTTTGAGGACTGAAGATGATTCAGCATTTTTGAGAGAAGAGATTGATACGCTGCACATACGACCTTGTCCACCCGAAATTGTTGTTGATCATTTCAGTTTGCTTCAAGAGGTCGATGGATATTACAATGATGGTTGGTGGGTTGGTGTGATCTCAAAGGTTCTTAGGGGCTCAAGATACATAGTCTACTTCAGGGGCACCTATGAGGAAATTGAATTTCAGCACTCTGAGTTAAGGCTTCATCAGGATTGGATTGGTGGCAAATGGGTTATGGCTTCTCGGGTA
>gnl_Prupe_v2.1_Prupe.3G007100.1
ATGGCAGGCTTGGAGGGCAACGAACACCAGCAGCAGCTCCAATTATTCAGCGTAGGCTCGGCCGTAGAAGTGAGGAGCGACGAGGAAGGGTTCAAAGGCGCCTGGTTCAGAGCCACCATCGTCACAAGTCCCACAAACTTAGCCTCAAAGAAGAGGAAAAGGGCCTTGGTGGAGTACAAGAGCTTGGTCACCGAAGATGGCTCTCAGCAGCTCAAAGAGTACGTTGATTCGGCTTACTTGAGGCCTGTGCCGCCTCCATTGGGTGACCAAAACTTTGAGGAGGGTGACGTGGTCGATGCGGATTATAAAGATGGATGGTGGACTGGAGTTGTAAAAAAGGTTCTTGACAATTCCAAGTACACAGTGGTGTTTGAATTCCCTCCAGATTTGATTGAATTTGAGAGAGAGCGTCTCAGATTGCATCAAGATTGGGATGCTGGCAAATGGGTTCGGCCCAATAAGCAGGAGGTATTGGCTGCTTCAGATTCTCCACAAAATAAAGATCATGTATTGCATGCTCAAAACGATTCCAACCATGTTGAAGTGGCTACTCAACTTGAAAATTTGGGTGCTGTAGAGGATAACCCTGAATCAAAAAATTCAGGGAAGAGTCTTTTGGAGCAGTCAAGTTATCCCCGGAGCATCAAGAGCAAAAAGATGTTAGCCCGTAATGTTACTGCTACAGACTCGGGTCCTTTAAAAAAGTTAAAGGATGACAAAGCTGCAGAGGCCACATCATCCATTACAGCCATTACAGCACGTCAGTTGAGGAAAATGCCTGACAATAAAGAAATGCTCCATGAATTAGCCACAGTGAGTAGAGGAGTTAGAGGAACAAGACGATCAAGAAAACCTGTTGTTAGCCATCAACTTCTTAAAACAGAGAGCTTGCTTGAGGAAAATAATGTTAAGACTAAGGAAGAGAGAGACGGTGAAGTGGATAGCCAATGGGTACATCCTGTAACAAGTAAAGGAAGACGTACAAAGTCTCCATTTGGAAGCCGATTGACCCAAGCAGGGTATATCTGTGCACTGCCTAGCCAAAAGAGAGAAAAAGAAAAGGGTAAGGAAGAGTACGCAAGTGTTAATTCTGCTGGAAAAATAATTCAGAAGGAGGGGATAAGTAAGGAAGCTGAAGTGCCTCTCACTGTCAGGTCAAAAGCTAAGGAAAAGGATGGTTCACTGGCTGAAAATCCATGCCAGCTTCCTAATGATCCTGCACAAGAAAAGAGCATGGTTATGTCAGCTGAACTTGGCAGTGATTCAATTTTCGCTAACCTGCTCCGTAGCCTGGTTCTTTTTCCAGACATGGAGTTTAAGCAGCAACCAGCTGGCGGAAGTACTCATAAAAGAAAGAGGGGCAGACCTCGAAAATTAGTGGTTGTAGGCCCACAAGCTTCAGAAGGAGTCAAGGGGCAGAATGGATTGGGACAAGTTGCCGATGGAAATGTTGCAGAAGATCAGACGCTTGAGGAAGTTGCTTTGCATGTGCTCAGAGGGATGGACTCTACAGATTCACAAGATGCTTCTAGAAGAAAAACAGCTGAGTTTCCTGGAACAAGGTGCATGACAAATGAACCTGCAAGGACCTGTGTTGGAGCAGATGATGATGACAGACCTTTATCCATGTGGTTTGGAGGGATGCAGCATCCTGCAAGCGTGGGTGAATCAAGATCATCCCCTGATGGGAATTTTAGAGAACCAGTTGAGGTAGCAAGGAGGGAATCTCTTGCAGTTGATGCAGTCAGTGGCAGTGGGCAAGATGAGAAAGGAGGCTTGCCTTTTGTTAAAAGCTCTCCTGTGTGGAAGGCAATTGAAACATTAGAAGTATTCAGAATGATACCACAAAGTCCGCACTTCCGTCCTTTGGGTCAATGCAAAGAAGAATATCGTGAGGGATCAGCAATTGGCAATATGATAACCTTTTCCAGACTGGCGGAGAAAATATCCAGGCTGCACTTTGATGAGCCCAAAGATGTTTTCAATAGCATTTTAGAGAGTCTTCTTGACCTGGAAAAGTATGGATTTAATGTAACAGTTCTACGTGAGCGCGTGAATCTTTTATTGTCTGTTAAAGAGAGGCAAGGGCAGTTTCAGGTCGAGTCAAAAGATGCTGAAAGTAAGATCAGGGAGCATTCTCATGAAAAGACAAAGCTTGTAGAAGAGGCCGACTGTTTAGCGAAGAAAATAATTGAGTTAGAGGAGAAACAGGCATCAGTGAAGTTACAAGTGGGGGCGAAAGATCTTGAGATTGCTAGATTGCAAAAGCTTGTGGATGCCATGAGTGAAACCATTCAGAGTGCTCGGTCGGATTTTGAAAAGCTAGCTTCAGCTCCCTTGAAA
>gnl_Prupe_v2.1_Prupe.1G112600.1
ATGATGATGTACACGGGCATTAATCCTTGGACACAAATATCTGAAGAGTGTCCAAAAAGTGTCCGAGTGTCTAAGTATTCGACACTTCGACACTCGGATTTAGTGGAGTGTCGGATGCAACATAGATCACACCACCTCCCTCTCCCGCCAAGTTCCCGTTACCTCCATTTTATAATATTATTCTCCCTCCTTCCTAGGGTTTCCAATTTCCCAATGTCGCAGACCCTTTTCAACAAGGGAGACCAAGTGGAAGTCACAAGGCCAGGCCATGGCTCCACTGGGCCCTACTACCCAGCCATGGTGCTCCGTCCTGTATTTAAGGACAAGGCGCACATGTTGGTCCAGCACCAAACGCTAACCAACCCCAACGCCGACGGCTCAAAAACCCTAATCGAGATTGTCGAATTGCGCAATGCCAGGCTAGTGCCGCCCAGAGAGCTCTACCAGTTCTTTAAAGTCGGTGACGACGTCGACGCCTACAGAGATAAAGGGTGGTCTCGCGGGACTGTCAGGGATATTTTGGAGAATTCCAAGTACTTGGTTGCGTTCCAGGGTCAAGAATTTCAGTGTCAGCAGTTTAATTTGAGGCTGCATAGAGAGTGGGAAGATGACTCTTGGGTCCCTCATTTTCAAGAAGAGAAAACGTCACCGGTGAAGTCCAGAAAGTTGGTATTGAAACTTAAGTGCAGCAACAGAACATCGGGGGCAAGCTTCGAAAATGGGACTGTGGTGGAGGTTAGCAGTGATGAGGAAGGTTACGAGGGTGCTTGGTACACTGCTAAAATAATTGACCATATAGGAAGCGACAAGTTTCTGGTGGAATATGAGCACCTGGTAACCGATGATGGAACAGAGCTCTTGAGAGAAGAAACATGTGCAAGTTATATTAGACCTTGCCCCCCTCGGCTTCCACCAGTTGCTCAGTTCAAAGTGCTCCAGCAAGTCGATACTTTGTACAATGATGGATGGTGGAAGGGTACCATTTCCAAAGTTCTAAGTGGCTCAAAGTATGTTGTCTACTTCAGCTCCACAAATGAGGAATTAGAGTTTAAACATTCCAATTTGAGGCCTCATCAGGACTGGATTAATGGACGATGGATCCATGGTTACATGGTCAATATATACGGATATGATCACAAAGAGTTTGCTGACAAAAGGAAA
>gnl_Selmo_v1.0_444321
ATGGAGCCGTCCTCTTGTTGCGGATTTCTTCCCGTCCCGCCGGAGGTGGTGATTGGACGATTCAATCCTTTCAGCGAAGCGCAGCAAGTCCAGCTACGTGCGCAGATAATTGTCTATGGCTCCATCGTCCGGGAGCTCGCTCCCGAGGAAACTTTGATGAGCTTGTGCTTCGCGGACATATCCACGGGAAGTAGTGTGGAGGATTTTCACGAAGGGAATCTGGGCAGGAGTGCATGGGAGAAAATCTGGCAAGCTGCTTCGTTCAATAGTGCTCGAGCAAAGAAACCGAGCAAGAGCAAGGCGGCATCGGCAGCACCATCTCCGGCTCCTCCAGCGAAGACGAAAGCCGCGAAGCCTGCTATCAAACGCAAGGCCTCCAAAGCTGCGACGGCCAACCAAAGCAGGAAGAAAAGTGTGAAGCAGAAGAACATATCGGATCTGGATTCGGATGTCGTCGTCGTGCAGCAAGTCATCACGGATGCTACTGAAACTCAGAGCAATAGTGAGGAGGAGGAGGAGAAGCAAGGTGGAGAAGAAGCGGACACAGAGCTCGAGCAGCTAGCAGCTTCCGCCATCAAAGCGATGAGCGATCTTCCTCCGACTGCTGGCAAGAAGAAGGGGAGGCAAGAAGAAGAAGGCGAAGAGGAAGGAGAAGGCGAAGAAGAAGAAGAAGAAGAAGAAGCTCATTGCAAAGCTTCCGAGGACAACACGTCCAGAGATCCAGGGGACTTGACGGACGAAAAGGCTGAGTCAATGGAGATTGATGATGCTGAAACCAGCAAAATCTCGAACACAGAGGAAGGGCTAAGGCGGCATTGGAAAGAGATTGTGCAAGGAGCTATGGTTGAGGTTATTTCGGACGAAGACGGACTTCACGGAGTTTGGTTCTCGGGGAAGGTTCGGACAGTTCGGAAAGACAAAGTGCAGGTTGTCTACACCGATCTTCTCCATGAAGATGGACAAACTATGCTGCAAGAATGGGTGTCCTCTTGCGATTTGATGAACGACGCCCCCAAAATCCGGCTGGCTCATCCCGTGACGTCGGCTGATCTCCCGCTGAAAAGGAACAACTTTTCAGTTGGAGATCATGTTGATGCTTGGATGAATGACGGGTGGTGGGAAGGAATAGTAGAGGGTATTAACAGCGAGAACCAAAAGCAAGTGACGCTGTTTTTCCCAGGAGAGGGAGACATTGGTGTGGCTAAGATCAGCCACTTACGCCCGTCCCTTGTCTGGAAAAACGGGGAATGGATTCTTTGGGCTCCAAAAGAAGGCGGAAAGAAGGTCAGGAAGCAACCGGTCTCAAAGCCAACTCAGGTGATTCCCGAGAAGAAGTTTGTTGAAGTTACGCCGGTGGTATTGGATGGGAAGCGCAAACGCGAGCGGCCAAAGAGGCTGGCGGATGGATTGGACGACGAGCAGCCCCCGAGGAAGCCTTACACGAGAAGAGCTCCTCCAGCGAGCAGGGGGAGCGAAGCCAACCCCACCAAGAGAGTACTGCCCCCTCGAAACAAAGCCAGCTCTTCGAGAGCCAAGAGGAAG
>gnl_Selmo_v1.0_85351
ATGGCGGCGGGGAATCGGCTGCGCAAGGGCGAGCGCGTGGAGGTACGCAGCGACGAGGCGGGGTTTCTGGGCAGCTGGTACGAGGCGACGCTTCTCAAGAAGAGCAACAAGAGCTGCTGGGTGCGCTACCGCACGCTCATCGGGGAGAGCTCCGACGCGCCGCTCGAGGAATGCGTGCCGCTGGCGCAAGTGAGGCCCATTCCCCCGGCGGCCCCGGCGGCCAAGTTCGACGAGGGGGACGCGATCGAGGCCTACGACCGCGATGGCTGGTGGGTCGGCACCGTCACCCGGGTCGTGGAGCCCGACAACAAGTACGTGGTCTACTTCCGCGAGAGCGTCGAGGAGATGGAGTACCCGGCGGCGCTGCTGCGATTGCGGCAGGACTGGCACAACGGGATCTGGATTCGCGTCTATGAGGTACCGGTGCTCAACCGAGATCTTTCTTTGCTGAGAGTTTTCTTTGCTCTTCCTCGTCCAAAGTAT
>gnl_Solly_v2.4_Solyc06g072450.1.1
ATGGCCTCAATCAATGTGACAGAAATGAACTCAGTGCAACTCCATCAATCAAGAATGGCGATGCTCTCAGAGTCAATCAAATCGATTGCATTCAAGAAACAACAGATAACGAAAGAATACGAAAAGGGTGATGAAGTTGAAGTGGCAAGTCAAGAATTGGGCTTCATAGGCTCTTACTACGCAGCAACTATTATTTGTTCCACTGGCGACGATTACTACAGAATCAAGTACAAGACTCTGTTGACAGATGATGAATCTGAGCCACTAGAGGATGTTTTCTCTGCAACCGAGCTCCGCCCTGTTCCACCTCATCAACATGAAAAAATTCCAGAAAACGGATTCCGTCTATACGATATGGTTGATGTATTTGACAACGATGGATGGTGGTTTGGATTTATCAGTGCGAGAGTTGGAGATGAGTACTATGTCTACTTCCCTACAACTGCAGATAACATTGCATATCCTCCTCATCTGTTGAGAATTCATCAAGAATGGTCTAATGGCAAGTGGATATTTCTTCCA
>gnl_Solly_v2.4_Solyc06g072190.1.1
ATGTTCACTTCAGCCGCGATCCGCCCTGTTCCACCTCATCAAGATGAAACAATGTCAGAAAACGGATTCCGTCTGTACGATATGGTTAATGTGTTTGCCAACTATGGATGGTGGTTTGGATTTATCAGTGGGAAAATTGAGCTATATAGGGATGCATTTATGTTCTGTAGTAACAAATTAAACGCC
>gnl_Solly_v2.4_Solyc06g072180.1.1
ATGTTCACTTCAGCCGCGATCCGCCCTGTTCCGCCTCATCGAGATGAAACAATGTCAGAAAACGGATTCCGTCTGTACGATATGGTTGATGTGTTTGCCAACGATGGATGGTGGTTTGGATTTATCAGTGGGAAAATCGGAGAAGAGCACTATGTCTACTTCCCTACAACTGCAGATAACATTGCATACCCTCGCGATGTATTGAGATTTCATCAAGAATGGTCTAATGGCAAGTGGATATTTCTTCCAAGACCA
>gnl_Solly_v2.4_Solyc06g072200.1.1
ATGTTCACTTCAGCCGCGATCCGCCCTGTTCCGCCTCATCGAGATGAAACAATGTCAGAAAACGGATTCCGTCTGTACGATATGGTTGATGTGTTTGCCAACGATGGATGGTGGTTTGGATTTATCAGTGGGAAAATCGGAGAAGAGCACTATGTCTACTTCCCTACAACTGCAGATAACATTGCATATCCTCGCGATGTACTGAGATTTCATCAAGAATGGTCTAATGGCAAATGGATATTTCTTCCACGACAAGGAAAGATTTTCGACTTGCAT
>gnl_Solly_v2.4_Solyc06g062570.1.1
ATGGTCAGTGCAGCAGTGATCCGCCCTGTTCCACCTCATCAAGATAAAACAATGTCAGAAAACGGATTCCGTCTGTATGATATGGTTGATGTGTTTGCCAACGACGGATGGTGGTTTGGATTTATCAGTGGGAAAATTGGAGAAGAGTACTATGTCTACTTCCCTACAACTGCAGATAACATTGCATACCCTCGTCATGTGTTGAGATATCATCAAGAATGGGCTAATGGCAAGTGGATATATCTTCCCAAAACAAGGAAT
>gnl_Solly_v2.4_Solyc03g121650.2.1
ATGACGACGACGAAGATGGTAATCGAGAAAGTGGGATTAGGAACGGTGAATGCATCAGCGTCACCGGCTTACAAATCGCCCTTCACCATCGGCGATGAAGTCGAGGTTAGCAGAGAGGAAGTGGGTTATAGTGGAGCTCTCTATGAAGCTGTCATTGTTGAACCATTGAAGCCAACGGCTCCGTTTCCGTACCCTAAAAGCGAAAATAAGAAAAGGGGGTTTTGGGTTCAGTACAAGCATTTATTATCTGACCAAGGTGAATCGGTATCTAAACGCGAGTTCGTCAGAAAACAGTCCCTTATACGACCTGCACCACCGGCTGCGAAGTGGGATCAGCGGCGGAATTTTCGAGTGGGCGATGTTGTTGATGCATTTCATCTTGCAGGGTGGTGGACTGGGGTTGTTGTTTCAATTGTTTGGGATGACGGTGGTAATAACGGTTGTAGGTTCCGGGTGGCTTTCAGGGACCCGGATGAGGAGATTGAATTTTCCGAATATGACTTGAGGTTTCATCTGGATTGGATTGGTGGAAGTTGGGTACGTCCTGATCCGCCACATGAAAAGATGTCTCTTCACTTGGGAACTCCAAGTCCTACATTAAATCATATTAACAAGGGAATAACCTCTTCTAAGATGAAACTGGAAACAGATACTAGGATTGATGAGGTACGACCTCCGAAGAAGTTAAGAAGTAGAAAACATGTTGTAGAAGCTCTGGAGAATCAAGAATTACCTAGGCCTTTTGTATCTGGGAAGGCATTTACGAGAAAATCAAGATTACTTGATTTTGTAGAAAACCAAGATTACTTTGGAAGTGTGGTTGATGTGGGAATCCTTTCACCCTGTGTCCAGTCTCTCCAGCACACCCGAGATGAGGATGCGAACCTAAGTGATTTTGAATTTCCAATTATTGAGGGAAGCAACGAAAGAAGTACCATGGACCTGTCTGCCCATAGATCACTTGCTGTGACACAAGGCGTGGAGAAACAAGTACTTGAAAGCACTCTCCATGACTCGGTTAATGAAAAGAATGCAACAAATCAAGCTGAGTTATCTTCAAGAAAAACTGATGGGATAAATACTTCAGCAGGAGCGTCTGCTGCAACAGTCCAACCATGTAGTGAGACCACTATGCCTGGGAGTGAGCCGAGGTTGGTACTACCATTTAAGAAGAACTCTGCTCTTTGGAGAGAATTTGAATCCATGGAAGTATTTACAAAAATTCCGCAAAATCCACATTTTTCACCTTTAGCACAATATGAGGAGAAAAAACGAGAGGAAGTAGCTTTACTGAAGATGACGAAGTATGTATTTTTTGTTGAGAGGATACCAAAGTTAACCGTTGCTGAACTTAGTAGTTCAGCTCTCATTAGTGAGATGCTGGACACTATCAAGGACTTGGAGGAGTATGGATTTGATCTAATACCGATTAAATGTCATTTGAATGATTTGATGTTAAACAACGATAAGCAAACTCAGCTCCGAAGCAAGTTGCAAGAAGAGGAGGGTAAACTCAAAAAATGCTATCTTGAGAAAGCAGTTGCTAACAACGAGATTAACAAGATTGCTTTGAAGATAAAGGATCTAGAGAAACAACTTATGTCAGCCAAAACCATGATTGAGACAGTGGAGCATCATATCAAGGTATCAGGATCTTTAAAGGGTACCATTTGTGATGACATTCGTCACGCTGAGCGTGATTTTGAAGCAACAATGGCTTCAGTGAAGCAAATATTCAGC
>gnl_Solly_v2.4_Solyc03g120030.1.1
ATGGCATCCAATTTTGAGAAATCTCACTGCTTCATTGACAACTTAAAGGCAAGAATTAAGAAATTGGCATTCAAGACACAAGACACAACAAAATTGTTTCAAAGGGGTGATCAAGTTGAAGTTGCAAGTCAAGAATGGGGTTACATTGGTGCATATTATACCGCGACTATAGTTTCTCCAATCGGAAATTCTCTCTATAGAGTTCGATACAAGAATTTAGTAAACGACGATAAGTCTGATTTACTAGTGGAAATTGTCAATGCTTCTGAGATCCGTCCTGTACCACCTAAACACGAAACGTTATTAGTGCCTGAAGATATTCATATGTACGATATAGTTGATGTGTTCGATAATGATGGATGGTGGATCGGGTTTATCTCTGGAAGACATGAAGAAAATTACAAGGTTTATTTTCCTACTACTGGGGAGAATGTTGCATATCCTCCTCATCTCTTGAGGTTTCATCAAGAATGGAATAAGGGCAATTGGATTTCTTCAAAC
>gnl_Solly_v2.4_Solyc01g079230.2.1
ATGCGTGGTGGTACAAGAACTAGACAGAAGCAGCAGCAGCAGCAGGAATATCTCACGGAGGGCTCTACCGTCGAAGTTACTTCCGACGAGGAAGGATTTGAGGGAGTTTGGTTTGACGGAACAATCCTTAATTACAGTTTAAACAAGAAGAAAGTGTTGGTTGAGTACCGGAGTATACTTGCTGATGATAATGGGTCCAAACCATTGAGGGAGTTGGTGCATGTTTCTTTTGTTCGACCCGTGCCTCCGCTTGAAATTGTTGAGTGTTTTGGGTTACACGACGTCGTTGATGCGTCTTACAAGGACGGTTGGTGGACGGGTGTTATTACAAAGGTTCTTGACGATTCTAGGTATCAAGTGACTTTCAATAACCCACCGGACGTACTTGAATTTTGTGTTTCCGACTTGAGACTTCATAAACAATGGGTCAATGGGAATTGGGTCTTACCCGGCAAGCAGAGAACAGACTCATTGATGTTTAGTGTGGGAAAGAATGTGGAAGTATTGTTCGATAGAGATGACCGCCGTGATGCTTGGTTCCCATCCAAAGTCCTTGAACAGTTAGAAAATGGCTCTTTTTTGGTGGAGAGGTATCGGACAATCGACAAAAAAGCATCTATTGACAAAGTAACTGTTGATTCCTTCCATATCCGTCCTTTACCACCACATATCAAAAGGAAGAAATTCAATTTGCTGGAAAAAGTCGATGCATTTTATGATCTTGCCTGGTGGAGTGGTGTTATCACTAGAGAGCTTGCTGATAGTAGGTATATTGTCTTTTTTAAGCACACAAACATGCAGAAGGAGTTGAATGACTTTGATTTGAGACCTCATATGGATTGGAAAGATGGGCAATGGTTTACTACCTCACGGGACATTCCAATTCCTCCAGATTGTCAAACTAACGGAAGCAATAACTGCACTGACACTAGTATTTTAAAAAAGGACACTCCACTTGGCAGATCAAGCATTATGAATGAGATCTCTGAGGAAAAAACACCACAATCTATTAAGCTTATGGAGGATCTTAATGAGCCACATTCAACTGATGAGATTTCACCAGAGGAGACATTGCAAAATGCGCTTCCCAACTGTGATGCTGCATCTCCACAAACCCCAGAGCCGCCCAAAGACATGTCACTTGAAGCATGTACACTTCGTTCAAAGCCTTCTAAAAAACCCCGCACAAAGAGTCCCTTTAGTCAGTCCAGCCCAAAATCTGAATATGCTGAAATGAAAATATCAGCACCTTTAGCTGGAGATGAGCAAACCCATAACCGCTCTTGGCAGAACAGAACTAGAAAGAGATGTCAGGAACTTGGTGTAAAAAAGAGTGGGGCACTTGAGAAGTTGCGAGGCCTAAAATCTCCTTCAAGAGGTAACAAGGGTATTGCGATAGAAAATGCTGCTGAAGTTATTCAAAAACGCTCTACACGTAAAGAAACTGATGTTCCTGTCGTCATAGGGTTGGAGTGTACTAAGGTTAGGAGTTCGAAGGCTAAAAGATCTCGTCTGATTAATAATGAATCTTTGGAGTCTATTGGAGATCTGAAGCAGATCGATGCTGCTATAGATGATGTGCAGGATACCAAACACTCCGGTGATGGAGGGGGCAGTAGTCAGAAAAGGAGAAGGGGACGACCAGCTAGGAAACTACCTTCAATTATCCCAGCAGTTATGGAACCAATTGGAGATCATCGAAATGATGAGAATTCAGGTCACGTCGAGCTTGCAATTATGGAAAATGAAGTCGGTAAGGAGCAACTTGAGGTTCAAATGGGGCACAGCAGAAAAAGAGGCAGGACGAAGAAGATAAGTCAAACAAAAATGTCAAATGAGAAAGCAGTTCGGTCTTTGTCCCAGCAGCATGAGAAGCATTATGTGAAGAGGGAAAAGCGACAGCAAAAAAGTGTAAATATTGAATCTCAAGTTCAAGCTTCTGTAGACTCTTCTGGAGTGAAGCCTGCTGAATCAAACAGGGCAACCGATGGTGAGGAAGTTCTTGCTGAAATACCCTTCAATGGATTTGATGATCAACCCCTTGCAAAGTGGTTTGAAGAAATACAGGCTCCAACTTCTATTGATGGATTGAGAGTTTCACCTGCATGTAGCCCGAAGCGATGTGCTGAGATGAGGGAGAAACAAGACATGCCCATGCAAACTCCTGCCAACAGGACTCCAGCAACCCAAATTGAAACACAGAGCTTGCCATTTGTGAAAAATACACTACTTTGGTCAACTATTGAAGCCATGGATATATTCAGGAGGATTCCTCAGAAGCCACATTTCACTCCATTGGAACAGTCTAAAGAGAGCTCCCGTGAAGGACAAGCTATAGGTTATATGGTAACTTTTTTAAGCATAGTAGAGAGGACTTCTAGACTTCAGTTTGACGATCCTAGAAGCACCTTTGAGGAAATCATGGAGACTCTCACCGACTTGGAAACCCATGGATTTAATGTTCAAGCTGTACGAGATCGTCTAAGTGAGTTACTGTTGATGAAAGATAAGCAGGAAAAGCTTGAAAGTCAGGTTGCAGGTATTGATAACCAGATCATCACGCATAATATGGACAAAGAACGTATTGATGGAGAGATTAAAGAGATCAATAAACAAATTGCAGAATTACAGGATAAACTTTCCCTGGCTACTTCGAGGAAGGAGGCTAAGGATCGTGAAATTGATGGTTTAAGGTCTAGGTTAATGGGTATTCAAGCAGGGACAATGAAGGCACACACTGAATTTGACAGTCTTGCTAGTAAACCTCTG
>gnl_Solly_v2.4_Solyc01g058170.2.1
ATGGTTGAAGAAGTTGACGCATGGTATAATGAGGGATGGTGGGTTGGTCTTATATGCAAAATCCTTGACGGCTTAAAGTACATGGTTTATTTTTGGACGACAAATGAGGAGCTGGTGTTTGACCATTTCACTTTGAGACCCCATCAAGAGTGGATAGATGGGAAATGGGTCATTGCATTCATGAAAAAATCTAAACTCCAACTGAAGCCCAAACTGAACTTAAAGAGACGGAAGGGTGGAGTAGCCAGTCATACAAATTTTTGTGTTGGAGCAAAGGTGGAGGTGAGGAGTGATGAAGAAGGTTACCAGGGTTCATGGTACCCTGCTACGATTGTGAGACCTCTAGGAAATAGGAAGTATTTGCTACAATACCAGACTCTAGAAACTGATGATGAAACTGACCTTCTGACTGAAGAAGTAGATGCTCTTTTTATAAGGCCTTCTCCCCCAGTAATCCAACAAGCTGATCAATTCAGGCCACTTGATGAAGTTGATGCTTGGCATAATGGTGGATGGTGGGCTGGTCAAGTGTGCAAAGTCCTCATAGGTTCAAATTATATGGTCTACTTTCGAACAACAAATGAGATCTTGGAATTTCAGCATTCTGATTTGAGGCCCCGTCAAAACTGGCTAGATGGAGAATGGATTGCTGCTAAAAGGGGTCGGTATATTCATGATCAGGACAAAGCA
>gnl_Solly_v2.4_Solyc01g058160.2.1
ATGCCACTGCATACAGCCCAACAATGCTTCAACAAAGGAGATGACGTAGAAGTGCTAAAAACCAACCCTTTTACCATCTGGTTACCCTCTACCGTAATCCGATCAACCCCATGTAAGAAAACCAGAAATGGTCAAATTTACGTTGAGTTCCAGACCCTTTCCGCCGAGGAACCTTCTGGAAGCCGGAGGGAGTACGTAAACGCCGGTGATGTACGTCCTGCACCTCCACCGGAGCTTCACAGGTACTTCAAGGTTGGTGACAATGTCGAAGTTCTTTACGAACAAAAAGGGTGGAGAAAAGGGAAGGTGACTGATATATTGAAGAATTCTATGTATTTCGTTTCACTTGATGGTGTAGAGGAAGAAATTGTTAAAGCGGAACAATGGGATTTAAGGGTTTATCGAGTCTGGGATGATGGTTCTTGGCTTCCTCCTCTTGACTTCCAACAAATGCCCCAGAAAAACAGACCAGAGGTAGAGCTGAAGTCAAGAGGGGTCAAACTCAGGATAATGTGTAGCCGGTCTTGGAAGGATGTATTTAGCGAAGGGATGTCTGTGGAGGTGAAACGTGATATAGAAGGTTGCTATGGTTCATGGCATACTGCAGCTATTGTTGAATCTGTTGGCTATGACAAGTTTTTGGTTGAATACGAGAAACTGAAAACCGTGAACGGAACTCAATTTCTCAAAGAAGAGGTTGATGCTTCATACATCAGACCTTGTCCACCTGAAATACGATCATTTCATCAATATGAACATCATGATAGAGTAGATGCTTGGTTGAATGATGGATGGTGGGAAGGTCATATAACAGAAGTTCTTGGTGGTTTAAAGTATACAGTTTGTTTGATGAACACAGAGGATGAATTTGTGTTTGAGCATTCTATGCTAAGGCCTCGTCAAGAATGGGTCAGAGAGAAATGGCTTACTGCCAGAGAGTTTGATAGAAGTTCATCTGACATGACACTGAAGTCAAAGGAGCTGAAAATCAGGATAAAGTGTAGTGGAAGGACATCGAAGCCAAAGTTCAGCAAAGGGATGAGGGAGAAG
>gnl_Solly_v2.4_Solyc01g100780.2.1
ATGGAAACTGAAACTGAAATGCTCAATACTTACTTCACAAATGGGGCAGAAGTTGAGATTAGCAGTGATGAGGACGGTTTTCGAGGCGCGTGGTATGAGGGAATAGTGGTTCGACCCATTCAGAAGAAACAGAGGAGGAATAAAGACGAAGACGACGACGACGACGAGAGTAGCAACAAGCTGAGGGTGTTGGTGGAGTACAAAACACTGATGGCGGATAAAAAAGGTAAACGGCCATTGAAGGAGGCAATGACTTTAGTTCAGCTGCGGCCGCGGCCGCCACCTGAACGGCGGAGGAAGTTTGAGGTCAGTGATGAGGTGGATGCTTATTACAATGATGGGTGGTGGGAGGGTGTGGTCATGGAGCTGTCGGGTGATGGGAAGTACTCTGTGTTCTTCAGGGGAACAAGGGACCAGCTGGAATTTGAGGAATCTCAGATACGGATCCATCGTGAATGGGCCAACGGTAAGTGGACCCCATCATTTGGGGACGAAGGAGAAGAAAAGCAAGATGAGAAGGAACTTGTATCTACTGAAACGAAACCCAACAACAAAGCTGCAGAATTTTTTAGCAAAGGGTCATTAGTCGAAGTCAGCAGTGATGAAGAAGGTTTTGAGGGTGCTTGGTTTGTTGCAACTATTGTTAAGCTTTTAGATAATGGTAACTACCTGATAGAGTATCAGAACTTAAGAAACAATGATGATACAGCATTTTTGCAAGAAGAAACTGATCGTTTGCATATACGACCTAGTCCACCTGATGTTGGATCTTTTGAAAGCTTCAAAGTCCTTGAAGAAGTTGATGCTCTGCACAATGATGGCTGGTGGGTGGGTGTGATTTCTAAAGTACTTAAAGGCCAGAGATACAAGGTTTACTTTAAGGCAAGCAACGAGGAGTTGGAGTTTAAGCATGCTGATGTAAGGCTGCATCTGGACTGGACCAATGGCAAATGGGTCAGAGCTTCCCAGGCATTAAAGTTG
>gnl_Solly_v2.4_Solyc07g055040.1.1
ATGGGGTTTAGCAGGGGAGATCTTGTTGAAGTTGTAAGCAAAGAAGATGGATTTCTGGGTTCTTATTATGAAGCAATTGTTGTGTGTCAACCTCTCAAAAAAGATTACATCGTGCAGTACAAAACCCTACTGAAAGATGATCAATCGGATCCCCTGACGGAGTTTGTTACCCACTCAGAACTCCGGCCAGTTCCGCCGGAGATTCCGGTGAGTAGATTTAATTTGAATGATCAAGTTGATGCGTTTGGTAATGATGGATGGTGGGTTGGAAGAATTACTGGTAAAATTGGGAGTAGGTATTTTGTGTATTTTGAATGTAGTGGAGATGAATGTGGGTATTTTATAAGTGATTTGAGAGTTCATCAAGATTGGATTGATGGGAAATGGGTTTGTTCAAAA
>gnl_Sorbi_v3.1_Sobic.009G031500.1
ATGCGGCCGCCGCGAACGCCCGGCCGCCGCGACGCGGCGTCGCCGCAGACGCCCAAGGGGTTCAACCCGGGCGACCCCGTGGAGGTGGTCCCCGACGAGCCCGGCCTGCGCGGGGCGCACTTCGCGGCCGTCGTCGTGGGGCCCAGCGCCAAGCCCCGCGGCGGCTACACCGTCGAGTACGACTCGCTCCTCGAGTCCGAGGACTCCGACCGCCGGCTCCGGGAGGCACTGCCGGCGCGGAGCCTCCGCCCTCGGCCCCCGCCGCCGCCCGCGCCCGCCTCGGGGTCGGGGCCCCCGCCGCCCGCGGAGCACGCCGCCGTCGACGCGCTCATCGACGACGCCTGGTGGCTCGGGGTCGCCCTCGGCCGCGCCGGCGCGCCCGGCAAGGTCAGGGTGTGCTTCCCGGAGACCAGGGAGGTCATGGAGTTCGATGCTGCCGATGTCCGCCCCCACCTCGAGTGGGTCGCCGGCCAGTGGCGCTCCCCAGATAGCATGGAGATACCCAAGACAATGCCATATGCAAAAGGAATGCAAATCGAAGTTTCTAAGTTGGAAGAAAATTCTGTTGTTGCTTGGTCACCTGCAGTTGTTGCAAAGACTATCTGGAAGAACAACCTATTAGTCGACTACACTGTTTCAAAGTGTTATGGTACTGCATTGTCTGAGGAGATTGTTGATGTCAAGCACGTGAGGCCTTGCCCACCACAAGCATCAGAGATTAGTTTCTGCATCAATGATGAGGTTGAAGCATTCCAAGGTGATTGCTGGTGGCTAGGGGTGATTACTAAGGTTCATCCAGAATTCAAGTACACATTTAAGTCGGCGCATTTAGGGACGGAAGTTGAGGTGAACCAGAATTCTCTGAGGCTTCGATATGACTGGGTTGATGACCAGTGGGAACAAGTATCAAAGAATGTGGCCAAGTTAAAATTTACACAAGGTGTCAAAGTTGAAGTCTGCAGCGATGATGAAGGTTTTCGTGGAGCCTGGTTCGAGGCGACTATTGTTAAACCTGTCGGCAGCAAGTTCCTCGTGGAGTATGCTACACTGAAGGATGATGACGATACCAAACCTTTGAAAGAAACTGTAGAAGCGCGACACATCAGACCTTGTCCTCCAGAAATCCCTGTCTCTGATGGATTCAAGCTACTTGATGAGGTCGATGCTTTCTGCAATGACGGGTGGTGGGTTGGTGTGGTGTCCAAGGTCCTTGGCGAGAAGAGGTGCATGGTCTACTTCAGGCCTTGGAAGGAAGAGAATGAATTCGAGCATGCACAGCTGAGGTTGCACTCTGACTGGATGGGTGGAAGGTGGATGCGGGCTTCCCCGGCTCTGGAGATG
>gnl_Sorbi_v3.1_Sobic.001G004600.1
ATGGGGCGCGGCCGGCCCAGGAAAAAGCGACTGCGGTCCCGCGGGGCCGACGACGACCCCGCCCTCTTCCCCGTTGGCGCCGAGGTGGAGGTGCGCAGCGACGACCCCGGCTTCGTCGCCTCCTACTACGAGGCCACCGTCGAGGGCTACCAGCACAGCGACCTCAGCTACGTCGTCGCCTACTCCACGCTCAACCGCAGGGACGGCGGGGACTCGCCGCTGCGGGAGGTCGCGGCCGCCACCAACGTGCGCCCGCGCCCGCCACACAGGCCGCCGCCGCGCCGGGGGTTCGCCATGCACGACATGGTCGACGCGTTCCACAACGGCGGCTGGTGGGCCGGCGTCGTCGTCTGTGCCGTGCCGCCACCGGAGGACGACACCGCGCACCGCCCATGTAGGGTGTACAGGGTCTGCTTCCCGACGTCGCGGGAGCTGCTGGACTTGGAGGAGACGGCGCTGCGGCCGAGCCGCGTCTTCCTGGACGACTGCTGGCTCCCTGCCGCTGCTGCAAAGGCGAAGAATGGAACGCTATTCAGAGAGGGAAGCCAAGTTGAAGTGAGTCGCTCCACGAAAACGTTCGGCAAATACTGGAGTCCAGCTACTGTTCTCAAAGTAATTGGCTCGTCGAGTTTCTTGGTACAATACCGAGATGTCAAAGAGGATGGTGAACTTGTTACTGAGATTCTAGATTCTCAGTATATCCGGCCAACAAGAGACATGGTTCACATGGACTCAAAGTATAGATTTGCCCCATCTTCTCACGCGGAAGTGCTCCGTGAAGGTAGCTGGTGGCCTGGTGTTATTTTGGAGGTTCTGGATATTGAATCAACCAAGAAGTATGTTGTGAAAATCAAGAGCCACGAGGCAGACAATGATGATGCTCAATGTACTGATTTGTTGACTGTTGACCATACACAGCTGAGGCCACGGTATGACTGGTACCACGGAAAGTGGGTGCCCTGCTTGTTAGAGAAACCAGTTAGTAAGGGGCTTCAATCAACATCTCAAAAAAGGCGAGCTTCTGTTGTCTTGGCAATGGCATCATGTAACGATAGTGTTGATATTGCTAGCTTGGCACCATGTATTGACAATGACAGCATCAGCTATGAATCTGGCTCACATCTTATGGAAAAGGTAAATAAAGATGTAGTATCGGAACCGTTTTGGCCTGACTTGGTGTCCAATGAAAATGATCCTAACAAGCATAAGGCAAGCACTTGTCCTGAAAAAGTGGTGAAGCAACAAGGTACATTATTGTCATTTAAGCCCCACTTGCCTACCAAGCGTAAGAAAAGCAGTTATCCTGAAAAAGTGGTGAAGCAGCAAGGTACAGTGTTGTCATTCGAGTCGCACTTGACACTTCCTTCACGACCATCAGTGACTGGGTTTGGCAATTTAAACTATGGTCCTAAACTTTATCTGAGTGATCAACTTGAACGATCCTCTTCTCAGATGGTGGCCAAGCCCTCTGCACCACAGACTGGACAGCTGCAAGCTTCCTTGTTTGGATCATTCGGGACATTAAGGCCTCTTCCTCACCCACATACCCCGTCTTTTATACTACCATCACATACCATAGAAATTGGCAGCATTGTAGGATCAAACATAGCATTAGCTTATCAGGAAAAGCAATCAACTGATGGATGTTGTGATGGTATGGCTAGCGTTAACCAGAACACCAATTTTGGGTTATTTACTGCATTCAAGAAATTTTCAGCTCATGAGGAACATGGAATGTCGAAACAGGATCATACATCAGTCACGGCAAGGGATGCAGCTGAAGGTATCCAATCCATCAAGAATTCAGAAATAGTACAACTGTCTTCTATTGGTACAAGCAACTCTACTGAAGCACGACCTGATGATACATTGATTGCACCAGAAGGTGCCATGGTGAGGTATGCAGCTGAAGGTAGCAAATCCATCGAGAATTCAGAAATAATACAGTTTTCTGCTGGTACGAGTAACTCTACTGAAGCACGACCTGATGATACATTGGTTGCACTTGCACCAAAAGGTGCCATGGTGAGGTATGCACCTGAAGGTAGCCAGTCCATCGAGAATTCAGAAATAACACAGCTGTCTTCTATTGGTACAAGCAACTCTACTGAAGCACGACCTGGTGATACATTGATTGCACCAAAAGGTTCTGAGGTTACTCCAACGTCCAAGTTTGTTCCAAGCAGAACACACTGCTCTGGCGACTCCTTGCTGCAGAGATCTCGTAATGTCCAGGAGAGCATCATGGCTGAACAGCCTTCAGGATCCTCGGACATTGAGGAAATTCCATTCGTGAAGACCTCCCCGTTGTGGGCACATATTGAGGCGATGGAAGTGTTCCGTAAAGTGTCGCAACGACCAAACTTTCACAAGTGTCAGCAGCAGGTTCCAGAGCTCCGTGAAGGGATGGCATTGGGTCTGATGCTCTGTTTCGCCAACCTGGCCGAGAGCGTAAAGAGGCTATGCATTGAGGATGATGATGCAGTGTTCGAAGAGAAGATGAAGGGCGTTTCTTTGCTGGAAGCTGATGGGTTCGACGTGGAGCACCTGCGATCACGCCTGGAAACATTGCTGCGCATAAAGAAGGGGCGTGCCAAACTGCAGGGCACAATTAAAGATATGGAACAGAAGTTTTCTCACGAAGAGACTGAGAGGCGCACCCAGATGGGTGTGCTAAATATGACTGTCCGTCAGCTTGAACTGCAGGCTTGTCTCTTCCGCTGCATGATGCATTCTGCTATTTCACAGGAGCTAAGTGATGCCTCGGAGATCTCGAGGCTGAAAGCAGAAGTTAGCAAGCTGGAGCACCGCTTCAGCAGCACCACCGCATCACCGTGG
>gnl_Spipo_v2_Spipo27G0010700
ATGTGTTCTCCTCTTCGTTGTCTGGGTCAGGACATCTGGGGCCGCCTCGGACTGCTGTTCACGAGGGGCACGAAGGTGGAGGTCAGCAACGATGACGATGGCTTCTGCGGGGCTTGGTACGCTGCGACCGTTGACCAGCCGCTCAGTGCGGGCGTGTTCCTGGTCGAGTACGACGCGCTGAGGACAGATGACGGCGCGGAGCCGTTGAAGGAGGCTGTGGATGCCTTCCACATCAGGCCTACTCCCGAGACGCCCCCGGTCAACGCGTTCAAGCTGCTCGAGGAAGTCGACGCCCGCTACAACGACAGGCATTCGAAGGAGGAGCTGGCCTTTGGGCACGCCGATCTGAGGCCCCATTTGGAGTGGATGAACGGCAGATGGGTCCAGACTTCTCAAGCCATTCTCGCTCCCATG
>gnl_Spipo_v2_Spipo27G0010800
ATGGGCAGGGAAGAGGAGAGTGTGCTCACGCGCTTCTCCCTCGGCGACGCGGTGGAAGTGAGCAGCGATGACGAGGGCTTCCGCGGCGCCTGGTACGAAGCGAAGGTTCTGCGCCCCCTGCCCCGAGCCAGCAGCTACGCCGTCGTCTATGATCATCTCCATGCCGGAAGCGATGAAAATCTCCGGCCGCTGCACGAGACCGTGCATGCCTCGCACGTCCGCCCCCGCCCACCTCTCCATGCGGCGCCTCTCCTCGTGCCGCACCGCCCCGTCGACGCCTGGTACAATGACGGCTGGTGGGTCGGCGTGCTGATGGCCGCCATCACCGGCGGCAGGAAGGGGAAGAAGACGAGGTACACTGTGTGCTTCCCCTCTTTCAGGGAGGAGATGGTCTTCGAGGCGGCCCATCTCCGGCCGCACCTCGAGTGGGTCAACAACCAGTGGATCGACCCCGAGTTGATCACCTCGGGGTCAGTAGCTGCTGAGGCGTTCCCTCCGGGGACCCAAGTTGAAGTTTCTCATGGCTCGGGATCTTCCCTCTGCGCCTGGTTCTCGGCAGCCGTGGAGAAACACATTTGGAATGATAATCTGCTGGTGAAGTATCAGGACCTTGCGGCGGATGGGGGGCAAGATCGCCGCAGGGAGGTCGTCCATCTGCAACACGTCCGTCCCCGTCCTCCTGCTGTAAGCTCCGGCGAACTCAGCCTCCTTGAGGAAGTCGAAGTGCACCACGAATGTGGCTGGTGCGCTGGAGTTGTGTCCAAGGTCCTCCCGGGTCTCAGGTATTTCGTCAAGTCTGAGCACTGGGACGGCGAGCTGGAGGTTCATCAGGACGACGTGAGGCAGCGCCAGGAATGGAGCAATGGCCGCTGGGTTTTGCCCGCCAAGGATGATGGCTCTGCTGCTTCTCCCGCCCCATCCCCATTAATCCACTGT
>gnl_Stras_v2.0_SGA_v2.0_scaffold64T22092
ATGCAACGAGCACCGCCGGAAACGCCGTCCAAATTGTTCAATAAGGGTGACAAAATCGAGGTCCGGAAGCAGAACGGCGCGGTAGTATGGCTCCCCGCCACCTTCCTCCGCTCCTCCCAGAGCCAAATGCAGGTGCAGTTCGAGAACGCGAGCGATAACGGCGATCAGGCATCGCGTTTCCGCAGGGAAAACGTTGAATCCGGGAACGTCAGGCCGGCCCCGCCGCCAGAGCTCCACAGGTACTTGAAAGTTGGGGAAATGGTGGAGGGCCTCTGCAGGGAGAAGAAGGGCTGGAGGAAGGGGCATGTCGTGGAGATACTGGAGAACTCGAGGTATACGGTGTCGTTTGAGGGCGAGGGGCAAGAGGACTATGTGGCCGAAATGGAACAGTGGGAGTTGAGGGCTTTCAGGGAATGGGTCGATGGGTTCTGGGTCCCGCCTTTTCTTCTTCAAGAAGTATTGCAGAGAACATCATCCGAGCCCGAGACCAAACCAACAGGCTTGATAGTCAAGATAAAATGCAGCACGAAAGCGTCGAAGCCGAAATTTTCTGATGGAATGGTAGTGGAGGTCAAAAGCAATGAGGTCGGTTTTGAGGGTTCTCTCTACACAGCCGTAATTGTTAAATGCATCTCAAACGACAAATTTTTGGTCGAGCATAGGGCATTGAGAACTGCAGACAAGACCGAGCTTCTCAGAAAAGAAGTAGATGTCTCGTGCATCAGGCCCTTGCCCCCTTTCGTCCAACGGGTTTTACCCTATGAATATTTCGAGAGAGTGGAAGCATGGTATAGAGATGGCTGGTGGGCAGGCCACGTTATCCAGGTTCTCAATGCTTCTAGATATATGGTTCAGTTTACTTATACGAATGAGGACATGGTGTTCGAACATTATAAGTTGAGGCCACATCAGGAATATGTCAACGGTAGATGGTCTGCTTTGCCTAAGGTCAGCATAAATGATGTCAAATTGGAGACAAACAAGTGTGACCTGAAGAGAAAACGTGGTAAGAAGAGTTCGGGGCCGATTTTCGAAAACAAGATGGTGGTGGAAGTGAAAAGTGACGAGGAGGGTTATCAGGGCTCATGGTATACTGCCACAATTGTTTGCTCCTTATGCAGTGATAAGTATTTGGTTGAGTATCAGACTCTGAGAACAGAAGACGAGACTCAACTGCTAAAAGAAAATGCTCATGCTTCGTATATAAGGCCTTGCCCGCCTAAGATCATGCGATTGGATCGTTTTAAAATGCTTGAGGAAGTAGACGCGTGGTATAATGATGGATGGTGGGTTGGACTTGTTTTGAATGTTCTTGATGGTTTGAAGTACGCAGTGTATTTCTGGACCACTGATGAGGAGCTTACGTTTGATCATTCTAATCTGAGGCCTCATCAGGAATGGATTGGTGGCAAGTGGATTGTCTCTTTCAGGAAAAATCTGAACTTTGTGACGAAGAACAAATTGGGAAAGTCTAAAGAGGACAGACAAACGGGACCAGAACAATATTTCGCGAGCGGAATGAAGGTAGAAGTGAGAAGTGACGAGCAAGGGTACATTGGCTCTTGGTATCCAGCTGCCATTATGAAGCCACTTGGAAACAGAAAGTATTTGGTCGAGTACCTGACTCTGAAGGCCAATGATGGTGAAGCCCAGCTGCACAAAGAGGAAGCAGATGCCTTTTGCTTGAGGCCACGGCCACCTGTGTTACAAAGGAAACAGCATTATAAGCCGTTTGAAGAAGTTGACGCTTGGTACAATGAAGGTTGGTGGGTTGGTCGGGTGTACCAAGCTCTGGAGGGCAGAAAGTATTCGGTTTATTTTGACACGACTAATGAGATATTGGAATTTCAGCATTCTCAGTTGAGGACTCATCAGGATTGGGTTGACGGGCAGTGGGTCATTCCGAAAAAGGGTGTGAAATCTCATTCAAAGTAA
>gnl_Stras_v2.0_SGA_v2.0_scaffold9T04815
ATGGCATCCAAGGAAAAGGGAAAGGCCTTCCGGCGAGGGGAGGCGGTGGAAGTTGCCAGCGCCGAGGACGGCTTTGTGGGGTCTTATTACGAGGCCACGGTCGTGACTGACTTTCCAGGCGGCGACTACATCGTCCGCTACGAGTCTCTGGTGACGGACGACCTCTCGGGGCCGCTCAGGGAGGTGGTCTCCGCCGCCGAGGTCCGCCCGAGGCCACCGAGGGTCACGGCGGCGGATCCGTTCCGGTTGAACGACGTGGTAGATGCTTACGACAACGACGGGTGGTGGGTAGGGAAGATTACGGGTCGGGCCCCAAATGGGCACTATTACGTTTTCTTCGACAGCACGGGTGACCTAATTGCTTACCCAAAGGCTCGCCTCAGGATTCATCTCGAGTGGGTCACTGGGAACTGGATTTGTTTTTCTCGTTGA
>gnl_Stras_v2.0_SGA_v2.0_scaffold5T02898
ATGGCAGCCTTCTTCGACGACACGGTGTTGAAGTTCTTCAAGAAAGGCGCGCGCGTTGAGATTAGCAGCGACGACGAGGGTTTCCGGGGGTCGTGGTACGAGGGCACCGTCGTCCGGCCACCGCGTGGCGGGAAAAGGGGCCCCGCGAAGGTGTTGGTGGAGTATAAGACCTTGACGGAGGACGAGAAGGGGACGAGGCCGCTGAAGGAGGAGCTGGAGCTGGTCCAGCTGCGGCCACCGCCGCCCAGGGAGGCCGCCGGTCGGATCTTCGGGTTCGGGGAGGAGGTGGACGCCTACTACAGCGACGGATGGTGGGAGGGGACGATCACGGAGGTGGTTGAGGAGGGGGCTGAAGGTAAGTACGCGGTGTTCTTCAGCGGGACCAGGGAGCAAATCGTCTTTTCCGCCTCAGATCTGAGGTTGCACCGCGAGTGGAACCACGGGAAGTGGGTCCCGCCTCTGGAGAACTCGGAGATGGAGGAGGAGGTCATGCCTGTGGGTGATAAGAAGCCAGCTAAAGTGGAATCCAAACACAAGGAGATTGAACATAGTTATAGCCCTGGAGATGTTGTTGAAGTCAGTAGCGATGAAGAGGGTTTCGAGGGCGCTTGGTTTGTTGCCAAAATTGTGAAAAAACTAAAGGAAAAGTATCTTATAGAATATCAAACCCTCAAGGATGATGACGGCTCAACTCTCCTGAGAGAAGAAGTCGATGGCCTCCACATAAGGCCGTGCCCGCCAGATGTTGAAATTGTGGATCGTTTTGAAGTTGGTGAGGAAGTTGATGCTTTCTACAACGACGGTTGGTGGACGGGGATCATTTCTAAGCTCCTAATAAAAGAGAAGTATTCTGTGTACTTCACTGCAAGTGAGGAGCTAATAAAGTTTAACCACACTGATTTGCGTGTACATCAGAACTGGATTAATGGCAAGTGGGAGACATCCAAGAATCGGAAGTCATAG
>gnl_Stras_v2.0_SGA_v2.0_scaffold334T49092
ATGAAGCGGAGAGGGAAAAGTCTTACACGCAAAATCAATTCCACACCACGTGATGTGAAGAATAGTGGTGCACGAACTAGCCAAGTTGAAAATCTGCAACCTGGTGCTGAGGGAAAGAAGCCAGATGCCCTGGATAACACTGCAATAGATGCTCAAAATGGGCAGGTTGTTGTTATCGGTTTGCCATGCGGGCAAATGGTGATCTCTGGACCGGGAAAGTCAAGGGATAAGAGGAAACACAGTGCCAGCAGCAAGGAAATTATGAAGAACAAAGAGAAACAAAACTTACATGACGCCTTTACACAGGAAACTGAGGAAATTAAACTAATAGAACATGGAGAACTAAGTGAAAGGAGAAAGAGGGGGAGGCCACGAAAAAACCCATCTGAAAGTGATCAGACTCCAGTTGCAGATGACTCGAACACGAAAGATGATGATCAGAATAGAATTTCTCAATTAGAGGCGGTTGGTACGGACAGCTCTGAGAAGATGTCACTAGATGGAGGAACTAGTCCGTCTGATCTCAAAGGTAGAAAAGGAGCAGTGAAGAAAACAACCTCTGCTAGAAAGCTAGAGGAGAAGGTTGTTAAAGAGTCAATGCAACAGAAGAAAAGTGTGTCAAAAAGAGGAAAAAGACGGAGTATGACTTCACCCCAAGTTGAAGATTCCGCTGATGTCTCTGGAGGGAAATCAGCCGAAGTTATCCCAACACCAGGCGTAGATAATGATTCTGAAGCACCCAGCATTGAACTTGACGACCAACCACTTTCAAAGTGGATTGGAGGGAAGAGGATACAATCTCCATCTACAGTTGATGGATCAAGCCTATCTCCCGTGACTGCTGCTGTTAAGCAATTCACAGAAAGCAAGGAAAAACAGGGGGAAGATGATGCAGCAGTGCTGAAGGAGGCCACCGAAAATCCCCAAGAAACCCAAATCCAAATTTCAACCGAGCACCAAAACCTGCCATTTGCAAAGACCAGTTTGCTCTGGAAAACAATCTGGTCACTAAACGCCTTCTGTATGCTACCTCAAAACCCCCATTTCCAGCCTCTCGAAAGCATCAAGGAGAGCATGCGCGAAGGCCTTGCCATAGGCCTCATGGTCAACTTCTCGAGTGCTGTCGAGACAACCTGCAAGCTGCAGTTTGACGACCCAAAGAGCACCATGGATGACATACTCGAGACACTCGCTGAGCTGGAGTCGCATGGGTTTGAGGTTGAGGCCATACGGGCCCGCGTGGCGGGCCTTCTCGCTGTCAAGGATAAAGAGGCGGAGCTCGTGGGACGGGCTAAGGAGCTCGACTGTGAGATCTCGGGCCACCAGCTGGAGAAAGGCGAGTTGGAGAAGGAGATCGAGGAGCTGAAAGAGCAGGCGCGGAAGCTGCAGGAGAAGCTCTCGATGCTTGAGTCGGCTAAAGAAGGGAAGGAGAATGAGATTGTGTCTGCTGGGGCCCGTTTGAGGGAGGCCGAGCAGAGTCTGGAGAATCTGAAGCTTGAATTCGAAGGTATAGCTTCTTCTGCTATGGTGATGTAG
>gnl_Stras_v2.0_SGA_v2.0_scaffold376T50304
ATGGGCGGTGATGCCACGCATTCACTACTCAGACCGCACTCCAACAGAACCCCATCGTCTTCCCACCACCACCTCCGTGACGGCGACCGCCGCGCCGGAGTCCATCCCGGTCCCTTCCCCGTACGCGCCTCAGTTGAAGTTCGAACCCGCGAGGCAGGCCTCAAGGACACCTTTTTCTCCGCTACCGTGACATCATCAGGCGGTAGAAATTCGGGGAAAATCCAAGTGGAGTACAGGAATTTGTTGGCTGGCAGAGGTAGATCGAAGCTGCTGAGGGAGTACGTCGACGTCTCATGCGTGAGGCCGCCACCGCCATTGGAGGAGGCCGTCGGGGGATTCGGGCCGGGCGACGCCGTCGACGCTCTGTACCAGGACGGCTGGTGGATTGGTATCGTGACTCGAGTGGTGGAGGAAGGCGCGGAGAACAGGTACGTCGTGACGTTTCCAAACCCGCCTGACGAACGGGAGTTCGGCTTGTCTGAACTTAGGGTTCACTGGGATTGGGTTAATGGGAGTTGGGTCCGACCCGACAGGCAGCTTTTGGAGCTCGATTCTGTAAATTCCCACTTTGTAAATGATGGCATTAGCTCGCTTAGCACTCTGCAGATATGCCCAGTCTATGGTCGTGGGATCAGAATCAGATATAACTTTCCTGTTACATGGTTGATGTTTGACTTGAAAAAAGAGGTCGAAGTGTCGTTTGACCGAGAAGATGGTCAGGATGCTTGGTTCCGAGCAACAATTCACCAACATTTGGGTAATGGAATGTATCTGGTAAACGTTGAAAATCAAGATCCCAAGGCTCAATCTCATCAAATAAAAGTCGATTCCCTCCATCTTAGGCCGCGACCTCCGCTCCTCAAGGATAAGAATTTTGTTTTATTGGGAAAAGTTGATGCATACTTTGATTGTGGTTGGTGGAGTGGACTTATTCGGAGAGAGCTTGAGAATAGTAGATATCTTGTCACCTTTAAACAATTGAATATGGAAAGGGATTTCCATCTTTCAGAATTAAGATCTCATATGGAGTGGAAGGATGGCAAATGGTTCACTTCTCCCCAGGATGTCATGATCCAGACTTTAGATGGTGGAATGGATGAACACCACACATCTGAAAGTTCCAATGCGTCTGTGCTAACTTTTCAAGTGAACAATTTTGGTGATAGAGAAAACACATTACGTAAAAAGGTTTCCTCTATGTTGACATCGGGAATTGATCAAGTGGAGCAATTAACACCAGATTTCCAGAAAGGACCTCATGTAACACCTCTGACAAAAAGAAGAAGGCGTTCATCTGATTCGCAAAATGCTTTCTCTCAATGCCAGAAGAAGCTCAAAGAAGGACTTGTACCTGTAGAGAAACAACAGGAGAAACATGATAGGATGTCTGAAAAATTGTTGAGCAATTCTGTTAGCCCAGCATTGGTGAATAATGTAGAAACCCCTACAAAACAAAGTGTCACAGGGGATCTCTCATCGGATAGTCCTTCCTGGGGAATGAGAACTCGGAGAGGGCAAATTGTTGCGCACCAGATGAATTCCACACCACCACGTGATATGAAAAATAGCACTGCACAGACCAGTGAGGTTGAAAATATGCAGCCTGGTGTCGGGGGAAAGAAGCCAGATGTAGTGGATAAGACTGCAAATCATCAAAATGAGCTTGTTATTGTTATAGGTTTGCCATGTGTGGAAATGGTAATCTCTGGCCTTGGAAAGTCGCGGGGTGGGAGGAGCTGCAGTGCTAACAGCAAGGGAACTATGAATAACAAAGAGAAACGAAATTTATGTGATTCCACTAAGAAAATTGAGGAAATCAAACCACTAGAACTTGGAGAGTTCAGTGAGAAAAGAAAGAGGGGGAGGAGGCCACGAAGGACCCCGACTGAAAGTATTCAGACTCCCTTGGCAGATGATTCAAATGCAAAAGATGATAATAGTAATAGAATTACTGAAGTAGAGGCGATTGGTACGGACAGCTCAGAGAAGATGACTCTTGATGGGGGCACTAGTCCGATGAATCCCAAAGATAGAAGAGGAATAATTGCAAAAAGAACCTCTCCTCGGAAGCGTGAGGAGAAGGTTGCTAAAGAGTCTATGCAGCCGGAGAGAAACGTGTCGAAAAGAGGAAGAAGACGGAGTATGATTTCACTGCAAGTTGAAGATTCCCTTAATGCATCCAGAGGGAAATCAGCCGAAGTTAACTCAACACTAAAAGAAAATAATGCCGATTCTGAAGCACCCAGCATCGAGCTTGACGACCAACCACTTTCAATGTGGATTGGAGGGAGGAGGATACAATCTCCATCTGCAGTCAATAGATCAAAGCTTTCTGCTGTGATTGCTGTCGAGCAATCCATAGAAAATGGAGAAAAAGAGGGAGAAGAAGTTGCAGCAGTGATGATCGAGGAGGCGGAGCCCACAGGAGAAGACACCCAAATCCAAATTTCAACCGAGCACCAAAAGCTTCCTTTCGCAAAGACCAGTTTGCTCTGGAAAACGATCGAGTCACTCGACGCCTTTCGTATTCTACCGCAAAGCCCACATTTCCAGCCTTTGCAAAACGTCAAGGAGAGCATGCGAGAGGGCCTGGCCATAGCTCACATGGTAAACTTCTCCAGCGTGTTTGAAACCACTTGCAAGCTGCTGTTCGACAGTGCCAAAAGCTCCATGGACGATATCTTGGAGATACTTGCTGAGCTGGAGCTGCATGGTTTTGATGTCGTGACTCTGCGTGCTCGCGTGGCTCAACTTATCTCTGTTAAGGATAAAGAGGCGAAGCTTGCAGGCAAGGTGGGGGAGCTCAACCGTGAGATGTTGGGCCACCAGGTTGAGAAAACCGAGATAGAGAAAGAGATTGAGAAGCTGAAAGAGCAAGTACGAAAGCTGCAGGGGAAGCTCTCCAAGGTGGAGTTGGCTAAAGAGAGGAAGGAGAAGGAGATCGCATCTGTTGGGGCTCGACTGCAGGAAACTAAGCAGAGTATTGAGAATCTGAGGGTTGAGTTTGACGGTATAGCTGCTGCTGCTATGTTGATTTAG
>gnl_Theca_v1.1_Thecc1EG021954t1
ATGGCGGTATTTTGCAAAGGCAATGAGGTTGAAGTATGCAGCAACGAGGAAGGCTTCCTGAGGTCATACATCGAAGCCAAGGTGATATCGCGACTGAAGGACAGCCGTTACAAGGTCCATGACAAGAATCTGGTCGAAGAGGAAGATCAATCTCGGCCCCTGTTTGAGATAGTTACTGCTGACGAGGTCCGACCACTGCCACCAAGAACCGCACGGGAAGCCACTCGGATTTTCACTTACTCCGGTAGAGGGGATGCATTCCACAATGATGGTTGGCGGGTTGGGAGGATTACCGGGGAAGAAGGGTTCAAGTATTGGGTCTATTTTCCTCTCACCAGGGAGGAGATCGAGTTTCCTCCTTCTCAGTTGAGAATTCATTTGGAATGGTGCAATGGCGTG
>gnl_Theca_v1.1_Thecc1EG026790t1
ATGCCACCGAAACGAAAGCCCACCACAGCCCCCGCCACCGAAGATCCGGCATTCCCGGGCCTGGAACCAGGTTCCCAGGTGGAGATCAGTTCCAACGACCCTGGATTCCGAGGATCGTGGTACATCGGCACGATCATCAAGCGTGTCTCTAAAAGAAACCCCAACAAGTTTTTGGTCGAATACACCCACCTTTTCCAAGACGAGGCCGGGACTAAACCCTTGAAGGAGACCATCAACGCAGCGGATTTACGCCCTCTGGCCCCCCGAGAAAGAGCAAGGAAGTTCAAGTTCGGTGAAGAGGTGGATGCTTATCACCATGACGGCTGGTGGGAAGGGATGATCACGAAGGAGTTGGAGAATGGAAAGTTTCATGTTTACTTTAAGAGGTCAAAAGAGCAGTTGGAGTTTGGAGAGGATCAGCTGAGGCTTCATAGAGAGTGGATTAATGGGTCTTGGAAGCCACCATTGGAGGAAGATGAGCAAGTAGAGGAGAAAGTATCAGAAGAAAAAGAAGTGAAGCCTAACAATGGAAAGACTGAGGAGATGATATCTAACAGCACAATAATTGAAAACAATTCTGACAAAGAAGTGATTGAAGGAAAGCTGGAGTCTGACAAAGCTGTTACTCAAGAGAAGCTGGAGTGGGACAATGCAGCAACCGAAGAAAAGTTAGAGTCTGATAAAGCAGGGAGTGGAGAGAAGTTGGAGTGTGGCGAGATAACAACAGAGGAAAAGTTTAGTGAAGGAGCGCATGTTGAGGTGACCAGTGATGAAGATGGTTTTGAAGGTGCTTGGTTTGCTGCAACTATTGTTAAAGCAATGGGGAAGGACAGGTACCTAATTCAGTATGAGAGCTTGAGAACTGAAGATGACACTGATTTCTTAAAGGAAGAGTTTGATACCCTGCACATTAGGCCTTGTCCACCAGAAATTGTTGTGGCTGATCGATTCAAAAAGCTTGATGAAGTTGATGCTTTTTACAATGATGGCTGGTGGGTGGGTCTGGTTTCTAAGGTTCTTTCTGATTCAAAATATGAAGTCTTCTTTAGGACTACAAATGAGAAAATGAAGTTTAAACACTCTGAGTTAAGGCTGCATCAGGACTGGATTGATGGAAAATGGGTTGCAGCTTCCCAGGCGTTA
>gnl_Theca_v1.1_Thecc1EG021952t1
ATGGCGGTGTTTTGCAAAGGCGATGAAGTTGAAGTGTGCAGCAAGGAAGAAGGCTTCTTGGGCTCATACTACGAAGCCACGGTGATATCCCGACTGAAGGACAGCCACTACAAGGTTCAGTACAAGACCTTGGTCGAAGAGGAAGATCAGTCTCGGCCTCTGGTTGAGATAGTTACTGCTGACGAGGTCCGACCAGTGCCACCAAAAACCATAGGGGAAGTTACTTGGTTTTTCTTTTATCTCCAAAGAGTGGATGCTTTCGACAATGATGGTTGGTGGGTTGGGAGGATTACCGGGAGACAAGGGTCAAGGTATTTGGTCTATTTTCCTACCACCGGGGATGAGATCTTGTATCCTGTTTCTCAGTTGAGAAATAATCTGGAATGGTGCGATGGCAACTGGGTTTCTTCCAAG
>gnl_Theca_v1.1_Thecc1EG004869t1
ATGGTGAATCCTCCTCCTGACACTGACGCACTCCAACAACAACCTTTCGGCAAAGCAACCCCAGTCGAGGTCAGCAGCGACGAGGAAGGCTTTCGAGGCGCCTGGTACTTGGCCACAATTCTCGAATTCCCTCCCAAATCCACTTCCAAGAAACGCAAGAAGGCCTTGGTTCAGTACAAGACTTTGCTCGCCGAAGATGGCTCATCCCCTTTGACTGAACACGTCGACCCCGCTTTTGTACGGCCGTTGCCGCCTCAAGAGAAGGAGGAGGATGGTCAAGTGTTTGAGGTAAACGACGTCGTTGATGCGAGGTATAGAGATGGGTGGTGGACTGGGGTTGTGAGAAGGGTTTTGGAAAAGTCGAAATATAGGGTTTATTTTGATAATCCTCCCGATGTTATTGAGTTTGAGAGCAAAGATTTGAGGGTTCATTGGGATTGGATCGATGGCAAATGGGTTCGACCTGAAAAGCAGCAATCAACAGGCTCCATTTTTAGCTCAGGGACAGCAGTGGAGGTAAGTATTGACAAAGAAAGTATACGTGATGTTTGGTTCCCTGCATTAGTCATAAAAGAACTTGGGGAGAATAGTTTCTTGGTGAAGTATCAGAGCTCAAGGAACGATGATGAGTCTGGGACAGTAAAAGTTGTTGTAGATTCCCTCCATATCAGACCCACTCCTCCTCGTTATGCAGATAGAAATTATGAGTTGCTGGAAAGAGTGGATACAACATATAATTTTGGTTGGCGAAGTGGAGTAATTACCAAAGTTCTTACTGGAAGAAGGTACAATGTGTTTTTTAAGCATGGAAATGAGGACAAGGAACTCACTCACACAGATATAAGGCCTAACGTTGAATGGATTAATGGCAAATGGGTTAGTAAATCCAAGGAAGTCTTAATTGCTTCTGAAGAGCAAGAGCAGATAGGAAATGCTCACTGTGGTACTCAGAACCCCGTGGTGGCTGGAGAACATGGAAGTTTGTTTGCCACAAAGGATAGCACTGAAGATAAGACTCCTTTGACAAGTATAAGCAAGAATTTTATGGAGCAGCCAACTCCCGCTGATGAAAACAATGCTTTGCTCTCAAGCAAGAAGAAGATCAAACTAGAAACACCTAATGGCAACACTTTGCGCTCACGCCCTTCGAAAAAGTCAACCGAAGGAAACACAGTGGAGACACGATCATTAGTCTCAGGCGATCAGTTGAAAGATATGCTTAATGAAACATCATGTAAAGAAGGTACTCCAAAGACTGGTGGAACAGGAACTAGATTAACGAAGAAAACTGTGATTGTAGATCAGCCTTGTGCTAAGAGTGAGAGCCCTTTGACAGGAAGCACAACTCAAACTGCTTCGAATGACTGCCTTTTCTGTCAACATCACCGTTCTAACTGGAAGACTAAGCGGCAGAAAGTCGGTTCAGTTGACAGTAAAATAAGTAACCTTGTGAAAAGGAATGTAAGAGCTAGAAAGTCACCAAGTGAAGGTCCACAGGTTTCGACAGCAGGCAAGGAGGGAATTACAGGAACTGCTGAAGAAATTAACGAAGGAGAGGTTAAAACGAAAGAAGTTGAAATGCCTATCATCTTAGGATTAACAGCAAAGTCCACAAAGACTTCGCAGGCTGAAAATTCTTTTCAGATTCCTAATGATGAATCTCTGAAGCTAAAGGGGGATCCAAGGAATAGCGTAAATGATTCAGTGGGAAATGAGAACATGGAAATAAAGGAGCAGAAAGTTGGAGTAAGCAATCAGAAAAGGAAGAGGGGAAGACCACGTAAATCTGTAGTTACAAGTCCAAAGGCTTTTGATGCTGGTAAGGAGCAAAATCGGACTGGAGGTCTTGCTGATGAAAAAGCTTTAAAAGATTGTACGAGTAATGAGACTGAATTGTCAAAACATAAAGGGGTGGATTTGTCAGATGCTTTTAAAGGAAGGACAACTGATATTTCTGCTTACAAAACAAAAGAGGTTCACTTGGCGATTGCTGATATTTCCAACATGGCAGATGAGGATCAACCGCTACGAACATGGATAGGAGGAATGCACTCTTCAGTTGATGAAGAATCAAGACTTTCCTCTGGTAGGCTTGTCAATGGATGGAATGAGGAAAGAGAAGGACTAGTTGATGTTCCAGTAGAATCTCTTGCAATTGATGCCAGAGGTAGAAGTCCATTTGATGATGATCGAAGTTTGCCTTTTGTGAAGAAATCGCCTGTCTGGCGAACAATTGAATCAATGGATGTCTTCCAAATTGTGCCCCAAAAACCACATTTTCAACCTTTGGTTGGAAACAAAGAAGAGTTTATTGAAGGATCGGCAATTGGAATCATGGTAACCTTTGCTGGTTTGTTTGAGAAGATATCCATGTTGCATTTTGATGACCCTAGAAACACATTTGACAGCATTTTGGAAAGTCTTAATGACTTGGAAAAGCATGGATTTGATGTTACTTTACTTCAACATCGCTTGAATGAATTACTGTCAATCAAGGAAGGGCAAGGACAGCATCTAGGAGAGAGAGAAAATGCTGGAAGGGAGATAATTGAGAATACAAAGGAGACAACTAAATTTGAAGACGAGATGGAAGAGATTGAAAAGAAGATTACTGAGTTACAAGAAAGACATACTGCCATAAAGTCAGAAAAGGAGACCAAGGATCTTAAGATTGCTAGTTTGAGGTTGCAAGTAGATGTTCTAAATGACGTTATTCAGACCGCCTCACAGGATTTTAAAAAAGTAGCTACTGCCCCTTGGAAGTTGCCA
>gnl_Theca_v1.1_Thecc1EG029700t1
ATGGATTTTAAATACGATGATCCTATTGAGATATGCAAGAAGGAAGAAGGGTTCTCAGGCATTTATTACAAAGCAAAATATCTGGCTGCCATGGGAAGTAACAAGTACTTGGTACGTTACGATACTTGGTTAACCGAGGACGGATATAGCCCTATCGTCGAAGCTGTTGACGCAGATGAAATAAGGCCTTTGCCCCCGAAAAGTGCTCATAATATCGTCGTGTCCGACAAGGTTGACGCCTATGTCAACCTTGCTTGGAGGGTTGGGACTGTTATAAGAAAAGTTGATTCTAACTACCATGTGAAGTTGGATTGTGATGGGAAGGAAGCGCACTGTGCTTTCTATAATGTTAGACTTCATCATGAATGGCGCGACGGGAGTTGGTTCGATCCTGAAAGTGGGTCTCAAAGTAGCCAAGCAAGCACATCAGCGCAAGGAGGTCAGCCAGCAACTGAAGGCAGCATAGCAGACACAGGAGATCAGGGGAGGCAGCCTAAAAATGAGGGTGAC
>gnl_Theca_v1.1_Thecc1EG029701t1
ATGGCTAAGACCGTTGGTTTTCATATTAAAAAGAAGAGGTCGCTACACAAAGCTCTCAAATTCCGACTGTCGCTTATTTACTCTCTTCCCATTTCAAGAATCTCTTTAAACCGCCTTAAGCCCTGCCCTGAGCCATCCCTTTTGCACGTTCTTCAAGGCTCCAAAACAATGGATTTTAAACACGAAGATCCTGTTGAGATATGCAAGAAGGGAGAAGGGTTCTCAGGCATTTACTACAATGCAACTTTTCTGGCTGCGATTGGAAGAAACAGATACTTGGTACGTTATGATACTCGTTTCAACGAGGACGGATATAGGAAACTTGTCGAAGCTGTTGACTCAGATGAAATCAGGCCTTTGCCCCCGAAGACTGCTTATACCAAGTTCGTTGTGTCCGACAGGGTTGAAGCCTATGTCAACCTGGCTTGGCGGGTTGGGACTGTTACAAGAAAAGTTGATCCTAACTACTATGTGAAGTTGGATTGTAATGGGAGGGAAGAGCATTGTGCTTTCTATAAAGTTCGACTCCATCTTGAATGGCGAAATGGGAGATGGTCCTATCCTGGGAGTGGGTATGTTGCTCTCTTCTCCGTTGTGTGCTTGACTTCTTGTCAGGTCCTTTGGGTCTTGGTCCTTCTAATTAGTCGCTTCTTTGTTAAGCACTTACCTGGTAACAAGAAAGTTACCTATTCTAGTCTTGAAGATGCCGAGATGGCTGACAAAAACTGCCATTACAAAGGGAACTGTACCAAAGAAGCTATCCTATACAGAATCGGACATCCAAACCACCCAATCAAGAGCCTAGGAGTCACAAGCAAAAACAGAACCTTCACAGAAAACTCACCAGAAGCATCAAAACCTCAACATTATAAAAAGGAGCAAACGGGGATCAGAAGAAAGCACCAACACCTCACAGTAGGAAGCAACTTCATTAAGGGTAGATACGTATCAGATCACCCACTCTTCCCACCCCATCCTTGGCAAGGCTCTGGTTTTGAAACCCAAAGGACTGCATTCATGGGATCACTCTCAAGAATAAGTCCAAAATTAGGAACCCGAGATGAAGCTGAAAACAAAACCACTGACTCTCTAAGCTTTTTGTGTTCTTTATCTCATAGGTCTCAAAGCAGCCAAGCAAACACATCAGCGCAAGGAGGTCAGCCTGCAACTGGAGGCAACATAGCTGACACAGGAGATCAGGGGGGCCAGCCTAAAAATGAGGGTGACCAACCAAAACCAGGACAAGGAAGAGGC
>gnl_Theca_v1.1_Thecc1EG021425t6
ATGAAACAACTCAGAGTATCCCGCCATCGAGCTTATGTGGTGATCGCTGGTCTGTCTGACACTGATTCTGCTCTCACGCTTTCTATCACTTTCTTTTCTCTCGGCTACATTTATTTTCTTTTCTGTTTTCAACTCAAATTTTCTCGGGAAACTATAAGAAAAGAAAAAAAAATGAAAATACGACGACAATTACAAGGCCAAATTAGCAAAGGCGACCGAGTGGAAGTGAAGCGACCAAACGGCGCGTATTACGCGGCGACGGTGCTTCGGTTCCCGTCGGTAACGCGGAAGAATACGGTGTTCGTGGAGTACGAAGTCATCAACGAGGGTACCAAACACGTCAAGGAATATGTGGATTTGAGTAACCTACGACCGCTGCCGCCATGTGAGCCGAACCGTTGCTTCGTACCTGGAGACTCCGTCGACGCCCACTGGGAGAATGGCTGGCGTAAAGGGGTTGTCAAGGATATACTTGAGAATTCCAAATATGTTGTGGGTTTTGATGGAAACGGAGAAAAAGAAGAAGAAAGTGAAATTGAGCAATGTAACTTGAGGCTTCACAGAGAATGGGATGATGGCTCCTGGGTCCCGCCTTTCACTGAACTGACTCAGTCATCTAAGGAGAAGGATGATAAATTCAGGAGGGTCAAAGTGAAGATTGTATTTGGAAAAAGAGCAGCAGACGCCAAACTTCGAAAGGATGACGAGGTGGAAGTCACTAGGGAGGAAGAAGGTTTCAGGGGTTCATGGTTTAGTGCGGTCATTGTCGAATATATCAGGAATGACAAGTATTTGGTGGAGTGTACGACCTTAAGGACAGAGGATGGAATGCCTTTCAGGGAGGAAGCAAATGCATGCCATATCAGACCATGTCCACCTGAACTTTCACCTATTGCTAGTTTTCACCTGCGTGAAGTTGTTGATGCATGGTATAATGACGGGTGGTGGGTTGGTGTGATTTCCGGAGTACTCGCTGGACCGAAGTATGCTGTCTATTTCAGTCAAACAAATGAGGAATTAGAATTTGATCACTCTTACCTGAGGATTCATCAGGACTGGATCAATGGGAAATGGACCATTGCTTCTGAGGAAACATCAAGACAGCTGCTAACTAACTCTAACAAGTTGCTACACAAGATGGCTGTCAAGGAGAAAAGGCTTAAGGCAAAATTTCCTAAGGGAATGAAGGTAGAGGTCAAAAGTGATGAATATGGTTTTGAAGGCTCTTGGTTTTCTGCTGTCATTGTTGACTCATTAGGCAATGATAAATATTTGGTGGAATATCTGATGCTGAAAACAGAAGATCAAGAAGCATTGCTTAGGGAAGAGGCATATGCTTCGTACATAAGGCCCCATCCCCCTCATGCTGAGCATGCCTATCCTTATCAATTGCTTGAGAATGTTGACGCTTGGTATAATGATGGGTGGTGGATTGGTCAAATCGTTAAAGTTTTCACTGGCTGGAGGTACACAGTCTACTTCCGGACCACGAATGAGGAACTAGAATTTGAACATGGTGATCTGAGGCCTCATCAAGAATGGATTAATGGAAAATGGGTCATTGCTTCCAGGGTAAGACTAGCAGCCATTGCTAAGAACAGTTTTTATCAATCTTCTTAT
>gnl_Theca_v1.1_Thecc1EG019808t1
ATGGAGGGAGACGTTTTTTCTGAGATGATTTTCAGTGAAGGCAGAGAGGTTGAAGTAACCTCTGACGAAGAAGGGTTTAAGGGGGCTTGGTTCACTGCTACCATTCTCGAACCCCCAAAGAACAAAACTAAAGACAAGGCCTTGGTTCAATACAAGAACTTACTCGATGACGATAATCAAATGCCATTGACTGAACATATCAAACTTTCCTTCATTAGGCCTTTGCCTCCACAACCCAAAATCCCTGATGATCAGTGTTTCGAAGTAAACGATGTCGTGGATGCGTTTTACCTTGATGGGTGGTGGACTGGCTTTGTTTCTAAAGTTTTTGACTACCCAAAGAGGTATTCTGTGTCTTTTGCACACCCGCCTGAAGAGATTGAGTTTTCTTCTTCCAATTTGAGGCCTCACTGGAAATGGGTTGATGGCAAATGGGTTAAACCCTCCAACTTTCAGGAAGTTTTGATCTCTTCAGATTGTCAAGAACTGGTGGAGGTCTCTTGCAACGCCACCAAAGATGCTGAGGCAACTATTCAGCTTGAAAGTTCAGATGCTGTAAAATGCAGCAACAAAAAGCACAAACGTTCAAGAAAGAATGAGATGGGCCTCTCAACTGCATCTAAAGGAAAAGCAAAGGGTAAGCGTGTAAAGCGGGCAACACCTGAAGGTGATGCTACACTTTTACATCCTTCCCAGAAGTTGAAAGATCGAAGCTTCGCAGAGTTATTAGTTTTACAAGAATCTAACATGAAGGATTTGCCAAGTGGAACACCAAACATAGCAGTCAGAGCAGCAACTATATTTCCTGAAAAAAATGTGGGTGGTGAGCAACCTGCTGTCAAAACCTGGAAGACTTATGTGAGAGATGAAGTTGAGATTCATCTGCAGAAAGAACATGATATGAGCAGATTTCTGAAAGAAGATGGTGCAAAAACTGGGATAAAGAGGAGAGAGCAACCCTGCGTTGTGCTCAAAATCAAGCAACCTAAATTAGTGTTTCAGATGAGCCAATCTCCATCTGCTGGACAAAATGATGCTGCAGGTGTTCTTGAAGAAATGTTTTCTAGAGAATACACAGCCACAGAAGTTGAGTCATCTGCAATCTCACAAATGGAGCGAGCAGTAGAGAGAACAGCCATAGTTTCTGCAACAGATTGTCAGAGAAAGGAAGTCGAGGTGACTGAAAAGTCTGGTGGAATTCTTCATGATAATGAAGAACAACCTCCATTAATATGCTACAAGAAAAAGCATTCTGGCCTTAGAAAGATTAATTCTGTAGTGATGGAGGAAAACAACACAGGACATATTCGTCATGGTTTTGTGAATCAATGGAATGATCCAAGGGAGAAATCACTTGAAATTATGGTGCAGTCCCCTTTACTAGCCATGACAGGCGACAATGAACTGGAGGATGAAGGCTTACCTTTTGTGAAGAGCTTACCGATCTGGAAAGCAGTTCAATCTATGGAAATTTTCCAAGTCATGCCTCAAAACCCACATTTTCATCCATTAGTTAAATTGAAAGAAATACTCCGTGAAGGAGTAGCTGTTGGTCACATGTTGACCTTTGCATCCTTGGTGCAGAAAACATTGAATTTGACAGTTGCGGATCCCAGGAACCTTTTTACTAGCATTTTAGATGCTCTTCTTGACTTGGAAATGCTTGGATTTGATGTTAAGGCAGTAAGGGATCGCACAAGTCAAACAGCATGCTCACGAGTTGACCAAAATAAA
>gnl_Utrgi_v4.1_Scf00021.g2888.t1
ATGACTAGCCCTGACGGAGCCAACATCGCCCACTTCTTCAAAAGAGGCGCTGGTATTGAAATCTGCTGTAGCGATGATGGTTTTCATGGTTCTTGGTACACGGGGACGGTTGTTTGTCCTCCGGAGTACAGGGGAGAGTCGTCAAAAGTGATTGTGGAGTACGACACTTTGCTGGAAAATTCGAAAAGCACAAAGCGTCTCAGAGAAGAAGTGGATATTGTGCACCTTAGACCTTCCCCCCCTGTTGAGAATTGCCACAGCTTCAAAATCAGCGATATTGTAGATGCATATTACCGCGATGGTTGGTGGGAAGGGTTCGTACGTGATGTTTTGGAAGATGGTCGGTATTTGGTGTTCTTCCGTGGATCTAGAGAGAAAATTGCGTTTAGGGGTTCAAAGCTTAGACGTCACCATGAATGGGATTTTGGAGTCTGGATTCCACCTTTTGAAACATCACTGCCTGAACCAACCCCTGCTTCCACATGTAGTGTTGAGGATGCAAAACTGGATTCTCAAAATAAAAAGTCACCAAAGAACCGCAAGCATGAGATGGAGGTACCTTCATCGCCTGGCATGTCTGAGCCAACGAAAATGAAGTTTGAGCATGATTTCGCTGAAGGGGATCGTATTGAAGTTCAGAGTGATGATCCGGGCTTGAAAGGATCTTGGTATGCTGCAAAAATAGTGAAGAAGTTAATGAAAGGCAAATACTTAGTCAAGTACAAAACACTTAGGAATGATGATGACACCGGTTGTTTGAAAGAAGAGGTTGATTGCAGCCATATAAGGCCTTTGCCACCTGCAATTGAAGTGATTGACAATTTTGAAGTTCGGGAGCAAGTCGATGCATTCTACAATGATGGTTGGTGGGTCGGTGTGATAAGAAGAATTCATATCAACGGCATATATTCGGTCTACTTCGAGGATACCGAGGAGGAACTGAAGTTCAAACATGCAGATTTGCGAGTCCATCAAGAATGGAAGAATGGAGAATGGACCATTCCCCCCAAGGTTCAATGCCTCTTAAAAAAAGGCAAG
>gnl_Utrgi_v4.1_Scf00017.g2436.t1
ATGGGCGGTACGGCGGCGACGCAGTATTACTCTTCTACAGCAACTCGAAGCCCAAACGTATACTTCCGCGTGGGTTCTCCGGTTGAGGTTTGCGTCAACGAGGAAGGTTGGAAAGGTGTATTCTTCACCGGAGTTGTTTATTCACTTACTACTCCGAAAAGCGGCCCTAGAAAAGGCTTGAAGCAGGTGTGCGTCCAGTACGACGATTTGTTAGCTCATGAAGGTGGCACCGAGAAGCTGAAAGAGTATATCGACGTCGCGTGCGTGAGGCCTGTGCCGCCATTTCAGGAGTTTTGGGACCGTCTGGAACCCGGCGATACGGTCGATGCTTTTTACAATGATGGGTGGTGGATGGGTACGGTGAAGAGTGTTTTGGAAGATGAGCGATGTATTGTGACGTTTAGGGATCCGCCGGACGAGAATGTATTTGGGCGAGCTGATCTAAGGGTTCACTGGGATTGGGCTGATGGAGTTTGGTCGCGGTGTGTGAACCAAAGAAAAGCGGGATCAATTTTCAGGGTGGACAGCGCAGTAGAAGTGTCGCCTGATGGAGTAGACAATTGGGATGTTTGGTTCCCTGGTCGGATCCTCAGAGTCGAAGCAAATGGGAAGTTTTCTGTTCAATATGGTGATGCAAATGCTGGGATTCATAAAACTATTGTCGATTCTAGATTTTTGAGACCTCCTCCACCTCGTCTGAAGTGCAAAAGTTATAATTTATCGGAACAAGTCGATGCATACTTTGACTCTGGTTGGTGGAATGGGATTGTTACGTTATTCATGGAAGATGGTAAAGTTGGTGTGACGCTTAAACAAGGAAAAATGAAGGATGGATTCCATGATTCAGAATTAAGACCTCATATGGAGTGGACAAATGGAAAATGGTGCATTTCCTCTCAGAAGAGAAAAGCTAAGCCGCATGCAACGAAAAAAACCTTCAGGACCGTTTCCCCCTGTCTGAATGTTGGAACATATTCGTCACAGCCTGAAGTAAAGAAGCTGCTTTTGATGAATTCATCTGAGAAGCATGTTAGAAATCAGAATGCTGCAGAAGTCACAGATTATCCAGTTATCATTGCTTTACCATCTGCAGAATCTGGATCCGGCAATGCAAATGATGGGAGAGTCAGTCATCTGTCAATAACACAAACTCCTTCAGGGGAGAAACGAAATGACCCCCAAGTTGTGGATGTGGAGAGGTATAACGAAGAGCCAACTGAAATAGCTTCTGTGAAGCGAAAGAGGAGAAGACCAAGAAGCTTCAGTTATTTACTGTATGGAAAAAATGAAAGCGTGCCTGCTGGTTCAGGTCATTTTCACAAGGAAGATGATCATGCTGCTATGATTCCTGCATTGGGATGTGAAGAAATTGATATTCTCCCATCTGATGCAAATATGAACCTGGGGAATGAGGAGAACAATCATACAGATTCAAACATGCTTCGAGAGGAGTCTTCAGTGGTGAAGTCAAGGAAAACTGGAGTGGATATAGAGGACGATGAAATACCAGATCATGTTGAGGATGAACCGCTATCTAAATGGATCAAGGATTTGCAGTATCCACCCAGGAAAAATGGTGAAAGTACAGTAGAAGAGAAATGTGATTTCGAGGTTGAAACTCCTGAAAACATTGGGGAACAGTTGGAACGTGTTGTACAGCAGACAATGCAATCCCCATCCAAGCTTGATGGTTCAACTACAGCAGTACCACCTGCTACTGCTTCATTGCCGCAACTGGAAAAGGACATTGCTTCCAAAGTTGCGACCCCAGAACATGTTGGGAAACAGTTAGAATGTCCAGAGCGAGATATAGCACCAAGTGGGGAGCAAAGCTTACCTTTTGTGAAAACCTCTTCTCTATGGAGCACATTTGAGTTGATGGAGGCTTTCCAAGTGATGCCTCAAAGGCCACATTTTAAGCCTCTTGCAGAATCCAAAGAAGGTTTTCGCGAAGGCTTGGCTATTGGGTTCATGGTCACATTCTCCTCTGTGGTGGAGAGAACTTCAAGGTTACAGATCAGCGACCCTGAAAGTGTAGAAGATGATCTCTTGGAGATCCTCGCAGACCTTGAAAGACATGGCTTTGATGTGAGCACAATCCAGAACCGAGTGTCCAGGCTACGGGAATTGAAGCAACGTCACAAAAAGATGAGACAAGAGTCAAATGAACTGAAAGACCAGGTACTGGAGGACAAGGATGAGCTTTCTGTGATTGAGGAGAAAATCATTAGCAATGCCAAATGTATTGAAGAACTCCAGGCAAAGCAGTTACAACTGACAGCAACAAGGGAAATAATAAGTAACAGGATTGCATCTGGAGCCACTAGGGCGAAGGAAACCGAAGAAGGGATCAATTACACCGCATCAATGTTCGAAGCACTTGTGGCTTCAGCTAGGGACTGTGCG
>gnl_Utrgi_v4.1_Scf00003.g685.t1
ATGAACTATGAAGCGGCTGTCCTTCTGGCTACCCAATTCGTATCGCCGGAAGGTGTAGATAGTATTGCGCATTACTTCAGTAAAGGTACCAAGGTTGAGATTAGTAGTAATGATGAAGGTTTTCAGGGTTCTTGGTACTTGGGAACTGTAATTCGGGGACCTGTGGTCACAAAGAAAACTTGCTCGAAAGTGCTTGTGGAGTACGATACGCTGATGGAAGATGAGGCAAGTAAGAAGCCGCTTAGGGAGGAGGTGGAGTTGGTGGATCTCAGGCCATCTTTGCCTGCGGAGAATCGCGCTTCTTACGAGTTTGACGAGGAAGTAGATGCGTGTCACAATGATGGGTGGTGGGAGGGGGTTATAACTGAAGTACGGGGAAACGATGAGTACTCCGTTTTCTTCCGAGGTACTCGGGAGCAAATTTCTTTCAAATCCTCACAACTTAGATTACATCGTGAATGGTCGAATGGGGAATGGGATCCACCGTTCGAAGGATCGCCTGAAACTGCCAACAGGAATGAGAAAACTCCAGCATCAGCCAGACGTGACCCTAGAAAATATGGGGTTGATCAACATTTTCACCAAGGAGCTTCCATCGAAGTTCGTTCCGATGAGGGGGGTTTTGAAGATGCTTGGTATACTGCAAAAATCCTGAAGAAACTAAAGGAAGACATGTATCTTGTTGAGTACGAGACACTGAGGTGTGATGATGATTCTGATTACCTGAGAGAAGAAACTGATATCCAGAATATAAGACCATTTCCATCTGATATTAAAACAAACAGTTTTCAAGTTGGGGATGAAGTGGATGCTTTCTACAACGATGGCTGGTGGTCAGGTGTCATAAGCAAAGTTGTCAGGAAAGGCCATTTCAATGTTTCCTTCAAGACAACTGGGGAGAATTTAAAGTTCCGCCAATCCGATCTCCGTATCCATCAAGAATGGAAGGATGGAAACTGGACCGTTCACTCTAAGGTACAAGTCCAAGCACTTCTGAGT
>gnl_Vitvi_Genoscope.12X_GSVIVT01028157001
ATGGAGAGTGGAACCGAGATTTTCAGTAAAGGTTCACTCGTGGAAGTCAGTAGCGACGAAGACGGCTTCAAAGGCGCATGGTATGTAGCCACGATTCTAGAGTCACCGCCCAAGTCCGCCTCCAAGAAGAGGTCCAGGGCTTTGGTGGAGTACCAGGACCTTCTGGTTGACGACGTTGGCTCCAAGCCGCTCACGGAGGTGGTCGACACTTCCTTCCTCAGGCCCCTACCGCCGCCGGAGGCCGACACCAACTTTTGCGTAAACGACATCGTTGATGCGTTTTACAGGGATGGGTGGTGGACTGGCGTGATCACTAGGATTTCGGAGGATTCGAAGTGCACTGTTTTCTTCCAGAACCCTCCCGACGAGATTCAGTTTGACCGGTCCGATTTGCGGGTGCATAAGGAGTGGGTGGACGGCAAGTGGATCAGACCCGAAAAGCAGAGAACGACAGGATTGATTTTTAGCCCAGGAGCAGCAGTAGAAGTGACCCTTAATGAACAAAGTTCACGTGATGCTTGGTTCCCTGCAATTGTTCGTCGAGAAATTGGGCTAGGCTCATATGTGGTGCAGTGCCAGAGCTTAAAAAATAGTGGTGAAGCTGGGGTTCTGGATGTAACTGTAGATAACCTTCATATTCGACCATCTCCTCCACGTTTGGAGGGCAGAAAATTCGGCCTCTTGGAGAAGGTGGATGCATTTTATGATTATGGTTGGTGGAATGGAATAGTTACCAAAGTTCTTACGGGTAGGAGGTATGTTGTCTTCTTCAAGCATACAAACATGGAAAAGGAGTTCATTCACTCGGACCTGAGGCCCCACATGGAGTGGGTTGATGGAAAATGGGTTGGTGCTACACAGGAAGTTTTAGGTACGACATATTCTGATGAACAGTTAGGGCTTGTCCTCAACAATTCAAACAACACATCTGTGGGCATGCAACTTGAAAGTTCAGGCACTGTAATAGATGATGCTGGAGATAAGATATCTCATTCTACAAGATTCGAGAAGGACCGGTTGGAGCAACCTGCTACATACCTTGAAAATTCAACTTCTGTCATGACTTCAAACAGGAAGAAAGTGAAGGAGACAACATCTGGTGATGATGCTACACCTTCACGGCCATCAAAGAAATTAAAAGAGGGAGATGTTGCAGATGCCCCGATATCTCATGCAGTAGGTCAGTTAAGGATGGCACCAATTGAAACATTGATTCAGGAAGTGCCATGTGGTTTTGCCAACCCAACCACAGGAGGAACTGGTTCTAATCAAACAGAGCAACCTGTGGCTGGCAATCAATCTTCTACAAAAACTGGTAGTGCTTCTCAGGGAATGAAAGTCGGAAATGAACAAAAAAGTAGTGGACTAGGCAATCAAACACCAAATTCTGTAAAAAGGAAGGGAAGACCTCCAAAATCGCAAGTTAAAATTGCACAACCTTTTCCAGCTGGTGAGGAGGTTAATACAGTTCAGAATGCTGAAGGAACTGTAGAAAAGGAGTATACAACAAATAATGTTGACATGGATATGGCTGTAGGATTACCATCTAATGCTGAGGAAGGCACAATAGATGAAAATCCTTCTGACCATCCTAATGAGGAATCTTTGAAGGTTATGAGGGATCAGAAAAGGCATTTTGATGCTACGGCAAGACACAAGAGCAAGGAGATAGGGAAAAAGGAAGAAGGCACGGTGAGTACTCAATTGAAGAGGAGAGGAAGGCCACCTAAGAAACTGGAGAATAGAAACCCAGAAGCTTCATCGGAAGGAAGAGCACCTAGAGTATCATTTAAAAGAAGCCCAAAAGATTCATCAGCTGGAAGAGCCCCCAAATTACCTGTTAAAAGAAGCCCCAGGACTTCAATGAGGGAGCCTAAATTGAAACGCCAAAGGGCTTCCGCTGTAGGAACCAAAATAAAAGGCCCCAAAGCTACATCTGAAGGATCTAACTTAAATAACCAAATGGAGTTGGAGGCAGGCCTTGATTTAAATAGCCTATATGCTTCAGCAGCAGGTAAGGATGATAATGAAGTTGGAGGGGTTGCCTATGAAATGGCCATAAAAGATTGTAAGATGAATGAGGTTGAATTACCTATGAGCACAGTGGTCGAGTCTTCAGCTAAGAGGGGTTCACAAACTGAAATTCCTGTTCGACATTCAAGGAGGGCATATAGGAAACGTACCACAAATCAGAATCTTCTTGGTAGTAGGCAGAAGAATGTAGAAGGCATCAAAATTAGAACGCCTCGAACAAGAAAACAAAAGCTTCCGGATGAATCAATTGGGCAAGCATTAAGCAAGCAATTGGTGAAGAGTTCATCGAAGAGGGGAAGAAGACGAAGCATAAACATAAATTCTGCGCCTCCAACTCAAGGCTCTCAAGACGCACTTGGAGAGAAAACAGCTCCACTTGCGGAGATAGACAGCAAAACAAAACAGGTTGAAATGGCTGTCTCTGGAGTGCACAGTGTGCCTGATGATCAACCTCTGAAAATGTGGTTTGAGGGAATGCACAGTCCAGGCGTGGCAGATAATTCAAAACTCTCCCCTGGTCAGACTGTGAACCAGTGGAATGAGGCAAGGGAAAGACCTAGTGAAGTAACACAATCTCCTAGAATTGATCCCACTGGAGAAATTATGCTGGACCTGAATCAAAGCCTCCCCTTTGTGAAAAGCTCCCCAATTTGGAACACACTTGAGACTCTGGAAGTATTCCAGAGGATGCCACAGAAACCACATTTTCGTCCACTGGAAAATTGTAAAGAGGAACGTCGGGAAGGCTTAGCCATTGGTAATATGGTGACCTTCTCCACCTTGATAGAGAAGGTAGCCAAACTCAGATTTGATGATCCTAGAAGCATCTTTGGTAGCAGCTTGGAAGCACTAGTGGAGCTGGAAATGCATGGTTTTGACACCAAGCCAGTGCAGAGTCGCATAAATGAGCTGGTCTTCATTAAAGATCAGCAAGAACAGCTGAAGGGCAGGACCAAAGAAGTCGAAAATCAGATCATGGAGCACACTCATGAGAAGACGAAAATTGACGAAGAAATATATGAGATAGACAAGAAGATGATTGAGCTACAAGAGAAGCGTGCACTGGCTGTGTCAAACAAGGAGAGCAAGGATTCAGAAATTGCAGCACTGCTGTCGAGTGTGGATGCCATGAATGAAAGCATCCAGAGTGCGAGGCAGGATTTTGAGAGGGTAGCTACTTCCCCATGG
>gnl_Vitvi_Genoscope.12X_GSVIVT01031264001
ATGAAAAAATCATTTCCATTATCATTTTTTTTTAAACCCTTGACTCCAAATTCCCCAATGGATTATTTCAAGAAGGGAGCGGAGATTGAGATTAGCAGCGACGAAGATGGCTTCCGAGGCGCCTGGTTTGCCGGAACGGTGGTCAAACCGCCGGCAAAGAAGAAAAACAAAACCCTAGTGGTTGTCGAGTACAAAACCATAATGGCTGACGAATCTGGAGCGAATCCGCTGAGAGAGACCATGGATGTGTTGCAGTTGAGGCCCCCGCCGCCTCGAGAGCGCTCTAGAACCTTCCAGATCAGCGAGGAGGTCGACGCGTATTACAATGATGGGTGGTGGGAGGGTGTGATCACCGAAGCTCATGAAAATTCGCGGTTCGCAGTGTTCTTCAGGACTTCCCGGGAGCAGTTGGAGTTTTCTGAGAACGACTTGAGGCTTCATCGCGAATGGATTAATGGGAACTGGGTTCCGCCATTGGAAGAAGAGAAAGTTAAAACAGAAGAGAAGTCAGCAGTTGATGTTAGCAGTGTGTTTAGTGAAGGGACACTGGTTGAGGTCAGCAGTGATGAAGATGGTTTTCAGGGCGCCTGGTTTGCTGCAACTATTGTTAAAGTAATAGGGAAGGACAAACTCATGATTGAGTACAAAAGCCTAAGGACAGATGATGATACTGATTTTTTGAGAGAAGAGGTTGATGCTTTGCACATTAGGCCTTATCCTCCAGAAACTGTAGTGGTTGACCGTTTCAATCTGCTTGAAGAGGTCGATGCTTTGTACAATGATGGATGGTGGGTGGGCGTGATTTCCAAAGTTCTTAGTCGATCATGTTACGTAGTCTATTTCAGGAGCACCAATGAAGAAATGAAGTTTGACCACTCTGATTTAAGGCTTCATCAAGATTGGATTGATGGCAAATGGGTTAAGGCTTCCCAGGCTCTGGAGTTG
>FraveV4A2_1g26800.t4
ATGGCGGGGTTCGACGCCTCCGAATCCCAGCAACAACAAACCCAGCTGTTCAGCGTAGGAACAGAAGTGGAGGTCCGGAGCGACGAGGAAGGGTTCAAAGGAGCGTGGTTCAGAGCTACCATTGTGCAGAGCCCAGCTCCGAGCTCAGCATCGAAGAAGAGGAAGAAGGCTGTGGTGGAGTACAAGACGTTGGTCACCGAAGACGGGTCTCAGCCACTGAAAGAGCACGTGGATTCCGCTTATATAAGGCCTCTGCCGCCTCACGTGGCTGACCAGGATCTCGAAGAAGGCCACATAGTCGACGCCGACTACCGTGACGGCTGGTGGACCGGAGTTATCCGCAAAGTTATCAAGAAGAACTCCAAATATAGTATCTTCTTTGAGAACCCGCCGGACGTTCTGGAATTCGATAGGGATCGTCTGCGTCTCCACGAGGATTGGGTTGCCGGCATTTGGGTCCGGCCCAACAAGCAGGAGATACTGGGTGCTTCAGATTCTCAACCAGAGGAAGAGCATTTGGTCAAACTACTGCCTGTACAGAATGGTTCCAACCATCCTGAGGTCAGTCAGGTGGCTGCACAACAGAAAACCACTGGTGCTGCAGGGGATAACCCTGAATCAACTAATTCAATGAAAAATCTTGAGGAGCAGTCAAGTTATACCCAAAGCATCAAGGATGTAGCGCCTAATGGTATTGCTACAGACTCACGTCCTTTAAAAAAGTTGAAGGACGACAAAGTGTCAGAGGCTACATCATCTGGTACACCACGGCAATTGAGGAAAACTCCCAATGATAAAGAAATTCTATCTGAGTTGGCCACTGGGAGCATGGAAAGCAGTGGAACTAGAGGATCAAGACGAGTAAGAAAGCCGGCTCTTAGTCATCAGCTTTTTCAAGTAGAGAGCTTGCATGGTGAAAAGAAAGTTAAGACAAAGCAACAGAAAGATGGTGAGCTAGATAACCAGATGCATTCTGTCAAAAGTAAAGGAAGGCGCTCACAGGCTCTAGTTGGAAGTTCCCAGGAAGCGGTAATATGTGCGCTTCCTAGTCAAGAGAAACATAAGGAAAGAGGTAAGGAAGATTACAGAGTTATTGGTTCTGCTGGAAATGTTGTTCAAAAGGAGGGCATAAGTAAAGAAGCTGAATTACCTCTCATTACTGGGTCGCAAGTCAATGGAAAGGAGGCAGCTCAATATCCATGTGAGATTCCCAACGAAGAGTTGCTGAAGCTCATGATAGATCAGAAGAAGAATGCAAACGGTCAAGCACAAGAAGAGAGCACGGATTTTAAGCAGCAACCAACTGATTTAAGCAGCCACAAAAGAAAGAGGGGCAGACCTAGAAAGTTGGTGATCGTAAGCTCACAAGCCTCACAGGGAGTTAGGGAACTAAATGGATCAAATGTTGCTGACAAAATTGCTCTAGAAGATCAGAGACTTGACGAAGTTGCTTTGCATGTTCCCGAAGGTCAGGATGCTTCAGATTCGCAAGATGCATCTAGGAGAAATACAGCTGATGTTCCTGGAACAAGGGGTATACCAAATGAAGCTGCTAGGATCCGTGTTCAAGCGTCACAAAATACAGATGATGATGACCGACCTCTCTCCACATGGTTTGGTGGAATGCAGGGTGCAGCAAACATGGATGAATTAAGTAAGCTACTTCATATATTGATTGTGACTGTATTTCTAGTAACCATTCTGACTTTATCTGCTTTTTCTGTTGGACCATACCCAGGTAAGACTGTTGAACAAGTTAGGCATGCAAGAGATTCTACTCCAGTTGATTCAGTCAATGACTCTGTGCCGCCAGATGAGAACCAAATTATGCCATTTGTGAAGAGCTCCCCAATCTGGAAAGCAATCGAATCGTTTGACGTGTTCAGAATAATGCCACAAAATCCTCATTTTCGTCCCTTGGTTAAATGTAAAGAGGAATATCGTGAGGGGTTTGCTATTGGCAATATGGTGACCTTTTCCAGTTTGGTGGACAAGATATCGAGTCTGCATTTTGATGATCCTACACAGGTTTTTGATAGCATTTTGGAGAGTCTTCTTGACTTGGAAAAATATGGATTCAATGTTACCATTTTACGTGGGCGTGTGAATGAACTTTTGTCTATCAAACAAAGGCAAGTACAGTTTGAGGGCAAATCAAAAGATGCAGAAAGTAAGATAGTGAAGCAAACTCATGAGAAATCAAAACTTGAAGTTGAGGCTGATAGTATCAAGAAAAGAATAACTGAGTTACAGGAGAAGCATGCATTGATCAAGGCAGCTATAGGGTCTAAAGAACGTGACATTGCTAGCTTGCAGTCGAGTGCTGATGCTATCAATGAGAGCATTAAGAATGCACGTTCTGACTTTGAAAAGACAACTTTGCTCCCTTTGAGA
>FraveV4A2_2g23230.t1
ATGGCTTCTCAATCAAAACGCACATTTCAAGTGGGAGATGCAGTCGAAGTGTGCTGCAACGAGGAAGGGTTTCTTGGCTCATATTGGGAAGCAACCATTATCGCAACGATCCGTAGCATCTGCTTGGTTGAGTACAAGCATTTTGTGGAGGAACATGATGAATCTACACCTCTGAGGGAGACTGTCAAGAGGAAAGACTTGCGGCCGCTGCCGCCTAATATTGTGCCTTCTAGGTATTCTAGTCTTCAAGGGCACAGAGTCGATGCTTTTCTCAAAGACGTCTGGTGGGTTGGAACGATTTCCAGGAAGGTAGACGCTGATCATTACGTTGTGTTCTTTGAGAACACTGGGGAAGAGATTGCTTGCCCCCTTTCAAAGTTGAGGTTTCATATGGACTGGTTCAATGGGGAGTGGGTTCCTTCCAAGAAACGACGTGCCCCGGTTACTCTAGAACTGTCAAGACCTGCCCCAGTTCCTTTGAAGAAGAAAGAAGAGGTTCGACGACGGACCTACTCCATGCCAAAT
>FraveV4A2_4g20700.t2
ATGTCACAGACCCGTTTCCACAAGGGTGACCAAGTCGAGGTCACAACCTCCGTCCACGGCGGCTCCACCGGCCCCTACTACCCAGCCACCGTGCTCCGTCCCGTCATCAAAGACAAGTCCCACATCTTCGTCGAGTACCAAACCCAAACAGCCCCCGGCAGAGCCCCAAAACCCTTGAAGGAGATTGTGCTGCTCACCAATGTACGTCCCACGCCGCCCAGGGAGCTCCACCGCCCCTTCAAAGTCGGCGATGACGTGGACGCTTTCCGAGCAAAGGGGTGGTACCGTGGAACAGTGAGGGATATTTTGGAGAATTCCAAGTACTTGGTGGTGGTGGATGGTCAAGCTGACCAGGAATTTGAGTGTGACCATTTTGATTTGAGGGTTCATAGGGAGTGGGATGATGGGTCTTGGGTGCCTCCTCTTCTTCCGGAAGAGAAAAAATCACCTGAGGTGGTGAAATCCAGAAAGATAACGATTAAAATAAGGGATAAGAAGGAAACTATGGGAGCAAGCTTTAAAAGCGGGACTCTAGAGGATGATCAGGAATTAGAGTCTGAGCAGCTTAATTTGAGGTGTCACAGAGAGTGGGATGACCGGTCTTCAATCCCTCCTCTTCCAAAAGAGCTGAAGTCATCTGGGGTGGTGAATAGCAGAAAGATAAGATTCAATTTAAGGGCCAAGAAGGAATCTATGAGGAAGAAATTTGAAAACGGGACTCGGGTGGAGGTTAGCAGTGATGAGGAGGGTTACAAGGGTGCTTGGTACACTGCTACTATAGTTGACTACATTGGGAAAGACAAGTTTCTGGTGGAATATGTATCCCTGGTAACTGAGGATAGAACCCAGCTCTTGCGAGAAGAAGCATTAGCAAGTTACATTAGGCCTTGTCCTCCTCCACTTCCACCAGTTGTTCAGTACAAACTTCTTCAGAAAGTCGATGCATGGTACAATGAGGGATGGTGGGAAGGATCCATTACCAAAGTTCTGACCGGCTCAAAGTACGTTGTGTATTTCAGCTCCAATGAAACATTAGAGTTCAAGCATTCTGATTTGAGGCTTCATCAGGACTGGCTTAATGGGCATTGGATAATGGATCCATGCCAGAACTTCTATGGGAAT
>FraveV4A2_6g05270.t1
ATGACGTTCCACTCAGAGATTTCGTTCCAAAGAGGCGATGAGGTTGAAGTCTGCAGCAAAGTTCCAGGGTTCCTAGGCTCTTACTTTGAAGCAACCATAGTAGCAAAAAAGGGCAGCAACTATATGGTTCAGTACAAGAACCTGGTGGAGGAATATGACGAGTCTGTACCTTTGAAAGAGACTGTTATGGCAGATGAGGTAAGGCCTATGCCGCCGGAAGTTACCGAGGCTAGTGAGTTTCATATTGGCAACAGGGTTGATGCTAACGACCTCGATGGGTGGTGGGTTGGTACAATTTCTACTGAGAAAAATGTGTATGGTTTTCACTATGTGTTTTTCGAAACCACCGGGGAAGAGACTGCTTATCCACTCTGGAAGCTGAGAGTTCATCAAGCGTGGCGCAATGGAAAGTGGGAAGTGTCTTCCAAGAAGAGGAAGAGGCTTGCTTTGCTCTTT
>FraveV4A2_6g07840.t2
ATGCCGGAAACGCTTCCGCCGTCTCCGTTGGGTGAAGAATCGATGGAAGATGTTGGAGAGAATGATCCGATTGTGAGCGATGGGTACTTCACCAAAGGAGCATTGGTTGAGGTTAGCAGTGATGAGGAAGGATTCCATGGTTCTTGGTTTGCGGCAACTGTAGTGAAATCCATGGGGAAAGACGGGTTCCTTGTCGAGTACAAGTGCTTGAGGACGGAGGATGATTCGGCATTTTTGAGAGAGGAGGTGGATAACATGCACATACGACCTCATCCACCGGAAAATGTTGTTGATTGTTTCAAGAAACTTGATGAAGTTGATGCTTTGCACAATGATGGTTGGTGGGTTGGTGTGGTTTCTAAGGTTCTAAGAGGTTCAAGGTACATAGTCTACTTCAGGGAAACCTGTGAGGAACTTGAATATCATCACTCTGAGTTAAGACTTCATCAGGACTGGATTGATGGCAAATGGGTTATCCCATCTCAGGTATGGCTCTATCTTATATCAACCATTTTTATTGACATATTTGTACTTTGTTTTAGTGTTCAGTGCCAGATTTTC
>FraveV4A2_6g14470.t1
ATGGCACTCTCATCCTTCCAAAGAGGCGACCAGGTCGAAGTCTGCAGCAAACTTGAAGGCTTTCTTGGCTCTTATTACGAGGCCACCGTCGTGGCAAACATGGGCACCAACTACGTTGTCCAGTACAACAACTTGGTCGAGGAGTTCAACGACGCTGTGCCGCTGAAAGAGACCGTCAAGGCCGCCGAGGTCCGCCCTTTGCCGCCGGAAATCAGGGAGGCTAATAATAATGGTGCTGGGTTTCATGTGGGTGATAGGATCGATGCTTACGATCTTGATGGGTGGTGGGTCGGTACAGTTTCGTCGGAGGATAATGGGTCTGGGTATCAGTCTGTGTTTTTTGAGTATACTGGGCAAGAGCTGGAGTACCCAGTTTTGAAGCTGAGGGTTCATCAGGATTGGCGCAATGGGAAATGGGTCTTGTCCAAGAAGACCAAGAGGACTGTTGTGCGT
>FraveV4A2_6g26070.t3
ATGGCGGCGTTGGAATCTAGGAAGAGGAAGCAGCGTACCCAAAGAAAGCTTGTCAGTAATGCCAAAGTCGAAATGAGGAGTGAAGAAGAAGGGTTTCAGGGTTCCTGGCACCCGGGGACTGTGATTTCCATCGACTGCAAACGACGTCGTCACGTCAAGTACCATAATTTTCAGAACGATGATGGCACTAGTGTTGTTGATGTCGTTCCCGTTTCACCCATTCTGGATGGCCTTGATTCCGGCAATGTGGACCGGAGTTGCTATCGGGGGAGTATAAGGCCTTTTCCGCCCAAGCTTGAGTTATCAAAATCTAAACTTGAGTATGGTCTCTGTGTTGATTATTTTCTTGATGAAGCTTGGTGCGAAGGTGTCATCTTCGATCATAATGATGGTTCAGAGGAGAGGATGATCTTCTTTCCGGATTTGGGGGATGAGCTCAAGACTGGAATTGATAAGCTGCGAATTACGCAGGACTGGGATGAGGCTACAGACAGTTGGCAGCAGCGTGGGGTGTGGGTGTTTCTTGAGCTGATAGAGAAATACAAGCAAGAATGTTTCATTGCTGGTGTGTCCCTGAAACAGATTTGGTATGACGTGCGGGTCACAGAGGGGTTTGAGGAGAATATCAAGGAGTGGACGTGTCCGATTAGAGATGTGTGGGAAGAGCTGGTGGTGAAGGTAATTGATGATAACAGAAACATCACTGTAGATGCACTGATCAGAGATTTGGATTGGGCAAGATGTATGCCACCAGAGGCAGAGGAGAGTCAAGAGACTCAGGTAATTGATGATAACAGAAACATCACTGTAGATGCACTGATCAGAGATTTGGATTGGCCAAGATGTATGCCACCAGAGGCAGAGGAGAGTCAAGAGACTCAGGTAATTGATGATAACAGAAACATCACTGTAGATGCACTGATCAGAGATTTGGATTGGCCAAGATGTATGCCACCAGAGGCAGAGGAGAGTCAAGAGACTCAGGTAGATTTGGATTCTGCTGAATTTGTTTCTAATGCTACTCCTATTGCCTGGTTGGATCCCAAATCCAACGCGGTAGTCCCTTTTTCTGATTTACCCAAGTGTATTCTGCCTTTGGAAGATAAGAACCGGCTCAGCTGTAACCTGGTATATTCTAGGAAGAGAACCGGTAGTTTTAGGAGGAAATTGGGAACAATGCAGATGGCTACTCCAACTCCAAGTAGTTGTAACCTTGTATATTCTAGGAAGAGAACCGGTAGTTTTAGGAGGAAATTGGGAACAATGCAGATGGCTACTCCAACTCTAAGTACTACAAGC
>FraveV4A2_7g20890.t1
ATGGATCTCAAAAAACCAACACAACCTGCAAACCGAAAACGAAAAACAAAAACAAAGCAACAATCCATGAGAGGTTGTGATGCTACTCGTGCTTCAAAAAGAAGATATTCCCGGTCGACTAGTATTGATGATCTCCCGCATGAGCGGATGACTTACCGTCCAATGGATATGGTTGAAGTGAGACTTGACGGAGGACAAGGACATCGATATTCTTCTTGGACTCCAGCACAATTTGCTTTCAATCTCAGAGGAAAAATAAATCATTTTTATACTTGGCATGGTGCATCAACCATTAACAATTGTTTGGTTCAATATTGGAGGAAGCAAAATGATGGGTGGAGTGGAGTATATGTAGCTGACAATCAGATACGACCTTGCCCCCCACAGCATGAGGAAATAGAGTTTAAGTGGCTGGACATGGTGGATGCATTTGTTGATAATAGTTGGTGGGTTGGAACCATCACTGATGTTCGTGCTGACAATTACATGGTGACTCTTAAACTTACAAATGAACAGAAAGAGTGCAATCATTCACAGTTGAGGCGCCACTGTGAATGGATAGACGGAAAATGGGAGTTGCACGTATCGGTTGAAGCTGATTCTTCTAAGGTTGAGGACAAGGGTGTCAAATCTGAAGCTGATATCGCAGACTTGAAAGTTGTACCACCTTGGATGGTCAAGGAAGAGATGAATCTTACAATGAAAGTTGTACCACCTTGCAAGCTCTCACAAATGCACATCTCTAGTCATCAGGTTCGTCAGATTGGCATGAAGTCAGAACGGGACGAGGATGAGGCTATCAAATCTGAAGCTGATAATGCAGCAGGCTTGAAAGTTGGACCACCTTGGATGGTGAAAGAGATGAATCTTACAATGGAACAACCGGGCAAGATCTCACAAATGCACGTCTCTAGTCATCAGGTCCGTCAGATTGACATGAAGTCAGAACCAGACGAGGATGAAGGAGATGATGACATTGACCAGGAA
>FraveV4A2_7g26470.t1
ATGGAGGAGCAGGAGAGCAATGGTGGGTATCTCAGCCAAGGCGCCAACGTTGAAGTTTGCAGCAAAGAGAAAGGGTCAGAAGGTGCATGGTTCCCTGCAACAATCTTGGAGCCACCAACAAACCCATCATCCTCAAAGAGAAAGACCTTTACTTCCAGCAAGGTTTTGATTCAGTACAAGACTCTTGTCTCCGACCGGGACCCCACCAAGCTACATGTCGAGCACACCACCGTGGCGCTTCTCAGGCTGGCGCCTCCGGCGGACGATGCGGAGATGTTTGAGCAGAACGACGTCGTTGATGCGTTTTATCTTGATGGGTGGTGGCCTGGGGTGGTGATGAGTGTTGTTGGGGAGAAGTATAGAGTTGGGTTTAGGAACCCTCCGGATGTGTTGGAGCTAGAGGGCAGAGGGTTGAGGTCACATTGGGATTGGGACAATGGGGTTTGGACCAGAGCTCCAAGAAAGGTGTTGAAGGGATCAAATTACGAGCCAGGGACAGCAGTTGAAGTGAATTTGCAAAGAAATCATCTATGGTTTTCTTGGTTACCTGCATTTTTCATTGGTCAACTAGGGGATGACTCTTTCTTGGTGCAATACAGATATAAAACCCCAGAAAACGGTAATGAGAATGGTGTTGTTAAAGTAGTTGTAGCTGACCATCAGATTCGACCTCGCCCTCCACAGCAAGAGGAAAATGATTTTGTCTTGTTGCAAATGGTGGATGCATTCTATGACATGGGTTGGTGGGTTGGGGATATCACAAAAGTTCTTAAACACAAGAAGTACATTGTCACTTTCAAATTCACCAAGGAGGAGAAGGAATTTTCTCATTCAGACATAAGATGCCACTTGGAATGGTTTGATAAACACTGGACATTCTGGAGTAGCTTTTCGGGGTTTCGTTCTACTAAGGATTATGGAGCACAACCGAGTCATGTACGTGAAAGTTCCAGTAATTCTGTAGGCAAAACACCTTGTCATACCAACTTTAGGATGAAGCAGTTGAGTCCTCGCATGGATAAGTTACTTTGTGGAAAAACCACAGGCAAATTCAAAATATCTCAGCATCTTGGTGATGGTTCAAGATTTTTAAGTCCCTCTCCCTGTGAGAACTTAAAAGGG
>FraveV4A2_7g26480.t1
ATGGCTCCGCCGGAAAAAAAACAAAAAAAGAAACCCAATTCCGGCGAAATGAAGAAGACTCCGTCAAAAGAGATCGTCGCCAGTCCTCCCCCTTGTTTCTATTTCAACCGCGGCTCGAGAGTCGAGGTCTGGTTTACCGAACAAGGCGCATGGTTTCCCGCTCATGTCCTCGACTCCAACTCAAACCCGCTTCGAAACCGGAAGCGCCGTCTGCTGGTGGAGTACGAGACTCTTGTCTCCGACGACGACTCCTCGAAGCCCTTGACGGAGGAGATTGAGGCGTCTTTGCTCCGGCCGGCGCCGCCGGAGGAGAGTGATGAAGGGTTTGAGGAGCATGACGTGGTGGACGCGTTTCATGTGGAGGGGTGGTGGCGTGGGGTGGTGATGAGTGTTGATGGGGACAAGTACACTGTGGGGTTTAAGAGCCCGCCGGATTTGCTGGAGCTTGGGCGCGGCGAGCTAAGGCGGCATTGGGATTGGTGCGGCGGCGCGTGGACGAGGGTGGAGAAGGAGATGATGATGCAATTGGATTTCAGCCCCTGGGATGATGTTGAAGTGAATCTACACAAGGAACGTCTTTGGTGTGCTTGGACACCAGCAACTTATGTTGGTCCTCTAGGGGGAAACTCTTTTTTGGTCCGTTATGCGAGGGCAAATAACGGTGAGGAAAGAGCAGTTGTGTCACGCCATCAGATTCGACCTTGCCCTCCACAACAAGAGGAAGGAATTTGTGACTTGATGTCAATGGTTGATGCATACCATGATAGGAGTTGGTGGGTGGGAGATATTACAGCAGTACTTACAGGGGAAAAGTACGTTGTCAAATTCAGATACAGCAAGCAGGAGATAGAATTCAGTCGATCTGACCTGAGGCACCACATGGAATGGAACGGTAGCAAATGGTTGACTACTGAGGCACTTGAAGAATCTATGGTCAATGAGGAACAGTTAAGATATGCAAAAAGCAGTTACAGAAACTCTGAAGGAAAAACACCTTGTTATACTAAGTCTCGAATGAAGCAGTCGACTGTTTTCGTGGATAAAACACCTCGTGGAAATACCATTAAGAAGCTCAAATTATCTCAGCTTCCTGATAATGGTGCAACATTTTCAAGTCCAACTCTTTCCAAGAAGTTAAAATTGGAACTCTCAGAAGACTCCTTATCTCTAGCAGCATTATTTGGCAGGGCAACACCAGTTAACATATCCAAGAGTAAAGGGCATGGAGAGAAGTCTGAGCAACAGCTGGTTTGGCATATGGATGGTGAAGCAACCAGTCCTGTTAAAAAAGGGGGTAGACAACGAAAAGCACCAGTTAATAGCCAATCTCCTGGTGTTAAACAAAATGGTAGAAAGGCTAGACGACCAAAATTGCATGTCAAGAAGAGCAGCGGAATCGACAATGAACAAATTCTTGAAGATGATCATGTAATTAACAGAATTGAATCTTCTGGTATCGGGGCAGAGAATGAAGTGATGGGGGGATCACATTCGGGAACCTCATGTCTGCTCCGCATAGAGGATAACCAACAACATACCAAAGGTGGAGTAAGCAGTCGAATGAAAGTGAAGAGAAAACTGCCTATGATAGTTGCTGAACACTCGAAATATCCAACAACAGGTTCTGAAGATTCAGTGAGACATGGCCTAGCTGCTGCTTCTGTAGTGAAAGTTCAGCTGGCTTTGTCTGGAATGCCTGAAAAGGAACCTGATCATGATCAGTCTTCATCTTTGTTCATAAAGGAAGGAGATTCTGTAAATACCATGGAGCGATCAATAAGTGGAAGAGTAACTGAAACTGGAGTGGAAGGTGACACAGACCAAGAAGAATGTCCAAATTTGCCTTTTGTGAAAAGTGTTCCACTTTGGGAAAGTATCGAGTCCATGGAAGTATTCAAAAGATTTCCACAAAAGCCTCATTTTCGTCCTCTACTGAAAACTAAGGAGGTATTACGTGAAGGATCCGCTTTCGGAAAGATGCTAGCCTTTGCCTCTCTGGTAGACCAGACCACCAAGTTACATGTTAGTGATCCTATAGACGTCATTGATAGCCACTTGGAAGCCACAGTTGAATTGGAAATGCACGGTTTTGATGTCAATGCAATAAAGCATCGTCTGACTAAGTTGCTAGAGCTCAAAGCTAGGCTGGAGGAGCTTCACAATCAATCCAAAGCAATTGAAACCAAGATCGCGGAGTGGAGTCAAAACACGGTCAAGGACACTGATACTATCAGTAAAATTGACAAGGAGATTGAGGACTTGGAAGAAAACATCAAGGTCTTGAAGGAAAAACGGGCCATGGTGGTGTCAATGTGTTCAGCCAAAGATTCAGAAGCAAACAAGTGGCAGTCAGAAGCAGGAGTTATCAGTGAAGGCATAAAGAATATCCATCGTAGTTTTGAACTACTAGCTGCTGGTCCATTA
>FraveV4A2_7g33450.t1
ATGGCTGCTGACTCATCATCCCAATTCCAGATAGGTGCCCACGTGGAGGTCACGAGCCCAGTCCACAACATGCGCGGCTCGCTTTTCCCGGCCAGGATCGTCGCCGCCTCCGCCGACGGCACCAGATTGACCGTCGAGTACGACAAGGTCAAGACCAGGCTCTACCGCAAGGTCACCGGGCACAGCTCCGTGCGCGACGAGGTCCACGCGGCGCTCATCAGGCCGTCGCCGCCGCGGGAGGAGGGCTTCGCCGGATTCAAGGTCGGCGACGGCGTCGACGCGTTCTTGGCCGGCGGGTGGTGGGAGGGAGTGGTGACGGAGGAGCTGGACGACGCGAGATTCGAGGTGTTCTTTCAGGTTGTGAGGCAGAGATTTGAGTTTGAGGCGGAGGAGATGAGGATTCATAGGGAGTGGGTCAAAGGGGCTTGGGTTCCTCCTATTAGAGAAGAAGAGAAGGAAAAGAAGGCACAGCTGAAGGAAGAAATTCGAAAAGGGACAGAAGTTGAGGTTTCTAACGATGAGGATGGATTTCAAGGCTCATGGTTTGCAGCTACGGTTGTCCAAGTAGTGGCGAATGCCAAATTTCTTGTTCGGTATAAGAGCTTGAAGACAGATGATGGTAAAGAGTTCTTGACAGAAGAGATTGATGAAGAGCACTTGAGGCCTTGTCCCCCTGAAACTTATATGGTTGATTGTTACGGTCTGAATGACCTGGTTGATGCTTACTGGAATGAGGGATGGTGGGAAGGTAAGATATGTAAGGTGCTACATGGGGGAAGGTACAGGGTTTTCTTCGAGGGTACTGATGATAAAATGGTCTTTGACCACTCTGATTTAAGGCCACGCCAAGTTTGGATAGATGGAACTTGGGTTATGGCTTCTCAGGCACTCACGCAG
>Maldo_HF_15757
ATGCCTCCGAAACGCAGAAACAAACCCGACCCGCATTTGGACACCCGATCCCCCGGCAAGAAACGGGCAGCTCCTCTGGAAGAAAATGGAGGAGAGTTCACATTTCACAAGCCCATATTTTCTAAATTTCAGAAAGTGCCGATTGTAACTCAAGAGAACTTTACCAAGGGAACACCAGTTGAGGTTTGCAGTGACGAAGATGGTTTCCACGGTGCTTGGTTTGCTGCAACCATAGTGGAAGCAGTGGGCGGTGACAAGTTCCTTATCGAGTACCAGAGCCTGAGGACAGAAGATGATTCGGCATTTCTGAGAGAAGAGATTGATGCCCTGCACATACGACCTAATCCGCCAGAAAATGCTGTTGAGCATTTCAGTTTGCTTCAAGAAGTTGATGCTTTGTACAATGATGGCTGGTGGGTGGGTATGATCTCAAAAGTTCTTAGCGGCTCAAGGTACATAGTCTACTTCAGGAGCACTTATGAAGAAATTGAATTTCAACAATCTGAGTTGAGGCTTCATCAGGACTGGATTGGTGGCAAATGGGTTATGCCTTCGCGGGGAATTAATACTAATCAA
>Maldo_HF_15795
ATGGAGGCATTCCGTATGGAAAGGTTTTTCGAAAGAGACAACGAGATCGAAGTGACCGGCAAGGAAAAGGGGTTTCTCGGATCTTACTACGCAGCCAGGGTCATCGCCAACATGGGAGACAATTACGTGGTGGAGTACAAGGAGCTGCTGGAGGACGACGAGCGCACGCACTGTAAAGAAACCGTGATGGCTCATGACGTCCGCCCTCCGCACCCGAACCAAACCCTACCTTCAAGCCCAAGGGACTACTCATCTGCAAAGAAAAAGTTTGGTTTCGGCGAACAAGTGGATGCGTACGACAACGACGGCTGGTGGGTGGGGATCGTCACCGGGGAGAAAGGCGGTTTCTGCACCGTGTTTTTCGAAACAACATGGGATCACATTGCGTATCCGGTTACTCACTTGAGGCCTCATCTGGAGTGGAGGAACGGAAGGTGGTTTCCTGGAAAAAACCGAGGCCGATTCGTGGTGGAGAACTCGTATTTTTCAAGTGAATTGGTGGAGTGTATCTTGGACGAAAAGATTGAGCAGGAAAAGTTGAAGAAATTGGAAGTTCAACGAGATCATGAGCATCATCGCATGCAGTCCGGCTGGGAAGAAAAGATGGTGCAGTCAAGAACTGTTTGGGCT
>Maldo_HF_15838
ATGACATACTTCTGCAACATCCCAGACGAAATAGGGTTGGAAATCCTAGCAAGGCTGCCTCCCAAATCCCTAATGCGATTCAAATGTGTCCGTAAGTCGTGGTATGTCCTTTTTAACAATCCCCATTTCGTAGCTGAGCACCTCCGTTTATACAACGACCAACCCTCCAGCTCCTCCACTTGCATCCTTTTCAAGCGTTCTGTCCTCAGCACTACCGAATTCAACAACGAGGAACTCGTGTTTTCATTCCTAAGTCTTCGCAATGACAAAGACAGCGATGTTTATCACAACCCTAATTGTACTGTTGAGGACCTACATTTTCCGCATTCTATGGGATTAAAAAGCAGGGGACAATTTATTGAGCTCCCTGGCCAAGAACTTGGTGAATCTGTGAGCATTGTAGGTGGAAGTCTCCAGCAAAGAATATGGATTTATCGGCTCGTACTACGCAGCAACGGTAGTTGCAAACTCGGGGGACAAGTGTTACAGCACAAGACCCTTGTGGAGGAGCACCACGAGTCCAAACCTCTAGAAGGTGTTGTCATGGCGGACGAGGTCCGGCCTCTTCCTCCTCAGCCTTCTCAAGAAAAAGCGGATTTAGGGTTTGATGTCCTTGACAGGGTCGATGTGTTGGACAACAAGGGTTGGTGGGTAGGTACCGTTACTGAGAAGAGAGGGGAGGACGAATACTGGGTGTACTTTGAAACGACTGCGGATCATATTGCGTACCCTAAGAGGATCCTGAGATTTCATAAGGACTGGATCGATGGAATGTGGGTGAATTACAACAAGAAGAAGAGAGCTTTTCGGGCCGACGGAAAGCCGGAGGAGTGCAAGAAGAGAACGCGCGGGTCGATGAAAGACTACAAGAAAGTGCGCATCGATGGAAAGTTGGTGGATTGCAAGAGCAAGTTAGGAGTCCGCATTGTATCCCTTTTTTCCACTCTGATTAATTTCTTGGCGTGTGGTCACCATTGCACGATTGACTTGAAAACCTGCCACCGACGGTGGAATCCCCTACGACGGCCTCTCGCTACATGTCACCGACAAACGATCAATTCACGTTACGAAAGTAGTCATGCTCAGAATAGATATTTAGATTGTGCAGCAAGAAACAGAATAAACAAGAAAGTAAATGAACTAAGGCCGAGGCCTAATTACGGACCCGGCTTCTCTGCCCTCCCACTTCTCATACACTTTTATCCTCTCCTATTTTGTGAGGTCACGATTAAACCGCGTCGACATTTTATATTGATTTTTTATACAGATAATAAGACAAAAAATAATAGTAATATAAAATAT
>Maldo_HF_23310
ATGGCGGACGCCCACTTCGAGGTAGGCGACGAGGTGGAGGTCACATCCCCAATCCACAACATGCGCGGCACCACATTCCCGGCGAAAATCGTCGCCAAGTCGAGAACCAAATCGAAATTCAAAGTCGAATACAACAGAGCGAAGGCTCGGATCGATCGCAAGATCGGCGCCGGCCACAAGGGTGGCGATGCAGCCTTGAGGGAAGAGGTCGACGCTGTGCTCCTCCGTCCGCCGCCGCCTCGAGAGAGTGACTACCGGTTCAAATTAGGCGACGTGGTCGACGCCTTCTTTTGCGGCGGGTGGTGGGAGGGCGTCGTGGTCACTGACGTTTTGGTGGACAACAACACGTTCGGGGTTTACTTCCGGTTCGCCAAGGAGAAGTTTGAGTTCGAGCCGGAGGAGCTACGCCTTCACCGGGAGTGGGTCAAGGGGTCCTGGATCCCACCTCTTCAACAAGGCGATGTCTCAGATGCCAAAGAACCAGAGATTCCGACGAAAGAGGAATTGATCGAAGGAACAGCGGTTGAGGTTTGCACTGACGAAGATGGATTTCAAGGTGCTTGGTTTGCTGCAAATATTGTCAAAGTAATGGAAAAGGACAAGTTTCTCGTTCGATACAAGGCAATAAAAACAGATGATAACAGAGAGTTGTTGACGGAAGAGGTCGACGCAAAGCACGTAAGGCCTCGTCCTCCAAAAGTTGTTGTGGCTGGAAGTTTCAGTCTGACGGAGGAGGTTGATGCTTTCTATAACGATGGCTGGTGGGAAGGTGTCATACGCAAGGTCCTTCACGGCCGAAGGTACAAAGTTTACTTCAAAGGTACAGACGACGAACTGCTGCTTCAGCACTCTGATTTGAGGCCACGCCAGGATTGGATAGATAGAACATGGGTTATGGCTTCTCAGGTA
>Maldo_HF_26111
ATGGCGGACGCCACCCACTTCGAGGTAGGCGACGAGGTGGAGGTCACCTCCCCAATCCACAACATGCGCGGCACCACATTCCCGGCGAAAATCGTCGCCAAGTCCAGAACGAAATCGAAATTCAAAGTCGAGTACAACAGAGTGAAGGCCCGGATCGATCGCAAGATCAGCGGCGGCCACAAGGGCGGCAAGGCGGCGCTGAGGGAAGAGGTCGACGCGGCTCTCCTCCGGCCTCCTCCGCCGCGACAGAGCGACTACCGGTTCAAATTGGGCGACGTGGTGGACGCCTTCTTTTGCGGCGGGTGGTGGGAGGGCGTCGTGGTCAGTGATGTTTTGGTGGACAACACGCTTGGGGTTTACTTCCGGTTCGCCAAGGAGAAGTTTGAGTTCGAGCCCGAGGAGCTGCGGCTTCACCGAGAGTGGGTAAAGGGGTCCTGGGTCCCACCTCTTCAACAAGGAGATGTCTTAGATGCCAAAGAACCAAAGACTGGGATGAATGAGGAATTGATAGAAGGAACAACGGTTGAGGTTTGCACTGATGAAGACGGATTTCAAGGCGCTTGGTTTGCTGCAAATATTGTCAAGGTAATGGAAAAGGACAAGTTTTTCATTCGATACAAGACAATAAAGACAGATGATAACAAGGAGTTGTTGACGGAAGAGGTCGATGCAAAGCACATAAGGCCTCGTCCTCCAAAAGTGGTTGCGGCTGAAAGTTTCAGTCTGACGGAAGACGTTGATGCTTTCTATAATGATGGCTGGTGGGAAGGTGTGATTCGCAAGGTCCTTCCCGGGCGAAGGTACAAAGTTTACTTCAAAGGTACAGATGATGAACTGATGTTTCAGCACTCTGATTTGAGGCCACGCCAAGATTGGATGGATAGAACATGGGTTATGGCTTCTCAGGTA
>Maldo_HF_26114
ATGGTAAATCAAATGGTGTCCTTAACGCAATTAAATGATGTCTTAGATGCCAAAGAACCAAACACTCCGATGAAAGAGGTACCAATAGAAGGAACACCTGTTGAGACGATAAGAACAGATGATAATAAGAAGTTCTTGATGGAAGTGGTCGATGCAAAGCAAATAAGGCCTTATCCTCCAAACCTAGTTTTGGCTGAAAGTTTCAGTGTAACACAAGAGGTTGATGTTTTCTATAATGGTTGCTGGTGGGAAGGTGTGATCCGCAACGTCCTTCACGGGCAAAGGTACAAAGTTTACATCAAAGGTACAAATGATGAACTGCTGTTTCAGCACTCTGATTTGAGGCCACGCCAAGATTGGATAGATGGAACATGGTTCATTGCTTCTCAGGCACCCAAAGTATATGCCGTCAAATATCACTACAAATCAAAGTATATGCAGGCACCCAAAATATATGTATATAAATATATATACATATATTTTTATCTCGTT
>Maldo_HF_32037
ATGGCGGGTTCGGAGGGGAGAGAAGAAGAGCAGCAGCAGCTCCAATTGTTCGGCGTGGGCTCAGAAGTAGAAGTGAGGACCGACGAGGAAGGGTTCAAAGGCGCCTTGTTCAGAGCCACCATTGTCACAAGCCCCACAAACTCCGCCTCAAAGAAGAGGAAAAGGGCGTTGGTCGAGTACAAGAACTTGGTCACGGAAGACGGGTCTAAGCAGCTCAAGGAGTACGTCGATTCGGAGCACCTGAGGCCCACGCCGCCGCAGCTCGCTGACCGGAATTTTGAGGAGGGAGATGTGGTGGATGCGGATTACAGAGATGGGTGGTGGACTGGGGTCGTAGGGAAGGTTGTCGAGAACAATTCCAAGTACAGCGTCGTCTTCGACAACCCTCCGGATTTGATCGAATTTCAGAAAGACCGTCTCAGATTGCATCAAGATTGGGTTAATGGCGAATGGGTTCGGCCCAATAAGCAGGAAGTATTGGCTGCTTCAGATACTCCACAAGAATTAGAGCATTTGTTGCCTGCTCAAAAAGATTCTAACAATCTTGAAGTGGCTACTAAACTAGAAAATTTGAGTGCTGCAGAGGAGAATCCTGAATCAACCAACTCAGGGAAGAATTTAATGGAGCAGCCAAGTTATCCACGAAGCGTCAAGGACAAAAAGATGTTAACCCGTAATGGTAGTGCTACAGACTCGCGTCCGGTTAAAAAGTTGAAAGACGACAAAGCAGCCGAGCCCATATTATCCATTACAGCACGTCAATTGAGGAAAACGCCTGACAATAAAGAAATACCCCAGGAATTACCTCAACTGAGCACAGGAGTTAGGGGAACAAGACGCACACGGAAACCTGTTGTACGCCATCAGTTTATTAAAACAGAGAGCCTGCTCGGGAAAAATAATGTTAAGACTAAGCAAGAGAATGATGGTGAAGTGAATAGCCAGTGGATTCATCCCGTAGCAAGTAAAGGAAGGCGCACAAAATCTCAAACTGGAAGTCGATTGATCCCAGAAGCAGGGTATGTCTGTGCCCTGCCTAGCCAAAAGAGAGAGAAAGAAAAGGATAAGGAAGCGTCTGCAAGTGTTTCTTTGGCTGGACAAAATGTTCAGAATGAAGGTAATATTAAAGAAACTGAAGTGCCTCAAACTATCTGGTCAACAACTAAGGGCAAGGAAGTTACACTGGCTGAAAAACCGGCTCAGCTACCTGATCAAGAGTTGCAAGTGAAAGATCAGAAAAAGAGTGCAAATGATCCTGCAAAACCAGCTCAGCTACCTGATCAAGAGTTGCAGGTGAAGGATCAGAAGAAGAGTGCAAATGATCCTGCAAATGAAAAGAGCATGGTTATGTCAGCTGAACTTGGCAGTGATTCAATTTTGGCTAACCTGCTCCGTAGCCTGGTTACTTTTCCAGACATGGAGTTTAAGCAGCAACAAGCTGGAGGAAGTAGTCATAAAAGAAAGAGAGGCAGGCCTCGAAAGTTAGCGGTTGTAAGGTCACGAGCTTCAGACGGAGTTAAGGGGCAGAATATGTCAGGAAATGTTGCTGACAAAAATGATAAGAATGATCAGACGCCTGAGGAAGCAGCTTTGCATGTGCTGAGGGGGATGGATTCTACAGCTGCAAAAGATGCCTCTAAAAGAAAAACAGCCGATTTTCCTGGAAGGTGCAAAATAAAAGAAGCTGCACCAATAGCATCTGATAATCCAGATGATGATGATAAACCTCTATCCATGTGGTTTGGGGGGATGCAGCTTTCTGCGTATGTTGGTGAATCAAGACCATCCCCTGATGCAAATGTCAACCAGCATAATGATAGACAAGAACCAGTTGAGGTAGCTAGCGAATCTCCTGCAGTTGATGCAATCAGTGGCAGCGGGCCATATGAGGAGCAAGGGTTGCCTTTTGTTAAGAGCTCCCCTGTGTGGAAGACAATTGAAACATTGGAAGTATTCAGGCTTTTCCCCCAAAATCCTCATTTCCGACCTCTGGTTGAATGCAAAGAGGAATACCGCGAGGGTTCAGCAATTGGAAACATGATAACCTTTTCCAGTCTGGCGGATAAAATATCCAGGCTGCAGTTCGACGACCATCAAAGTGTTTTTGATAGCATTTTGGAGAGTCTTGTTGACTTGGAAAATTATGGATTCAATGTTACAATTCTACGCAGGCGGGTGAATGATCTGCTGTCTGTTAAGGACAAGCAAGGGCAGTTTCAGGTCGAGTCAACGGATGCTGAACAGAAGATCATGGAGCATTCTCGTGAGAAGAACAAACTTGTCGAAGAGGCTGACTATACTGCGAAGAAAATAATTGAGTTGCAGGACAAACATGCATCAATCAAGTCAGAAGTGGAGGCCAAAGAATATGTGATTGCTAGATTGCGAATGTCTTTTGATGCCATGAATGAAGGCATTCAGAGCGCTCGGAGTGATTTTGAAAAGCTAGCTTTGGCTCCCATGAAT
>Maldo_HF_37049
ATGGCGGGCACGGAGGTCAAAGAAGAAGAGCAGCTCCAATTGTTCAGCGTGGGCACAGAAGTAGAAGTGAAGAGCGACGAGGAAGGGTTCAAAGGCGCCTGGTTCAGAGCCACCATTGTCACAAGCCCCACAAATTCCGCCTCAAAGAAGAGGAAGAGGGCGTTGGTCGAGTACAAGAACTTGGTCACGGAAGACGGGTCTAAGCAGCTCAAGGAGTACGTCGATTCGGAGAACCTGAGGCCGACGCCGCCGCAGCTCGCCGACCGGAATTTCGATGTGGGAGATGTTGTGGACGCGGATTACAGAGATGGGTGGTGGACTGGGGTCGTAGGGGAGGCTCTTGACAGCAATTCCAAGTACCGCGTCGTCTTCACGAACCCCCCGGATTTGATCGAATTTCAGAAAGAACGTCTCAGATTGCATCAGGATTGGGTTAATGGCGAATGGGTTCGGCCTAACAAGCAGGATGTATTGGCTGCTTCAGATACTCCACAAGAATTAGAGCATGTGTTGCCTGCTCCAAAAGATCCTAACAATCTTCAAGTGGCTACTCAACTAGAAAATTCGAGTGCTGCAGAGGAGAATCCTGAATCAACTAATTCAGGGAAGAATTTAACAGAGCAACCAAGTTATCCACTAAGTGTCAAGGGCAAAAAGATGTTAGCCCGTAATGGTAGTGCTACAGACTCGCGTCCAGTTAAAAAGTTAAAGGACGAAAAAGCAGCTAAGCCCACAGTATCCGCTACAGCACATCAATTGAGCAAAACGCCCGACAATAAAGAATTGCCCCAGGAATTACCTCAACTGAGCACAGGAGTTAAGGGAACAAGACGCACAAGGAAACCTGTTGTACGCCATCAGTTTTTTAAAACAGAGAGCGTGCTTGGGAAAAATAATGTCAAGACTAAGCAAGAGAATGACGGTGAAGTGAATAGCCAGTGGATTCATCCTGTAGCAAGTAAAGGAAGGCGCACAAAATCTCATGCTGGAAGTCGATTCACCCCAGACGCAGGTAAGGAAGAGTCCGCAAGTGTTTCTTTGGCTGGACAAAATGTTCAGAAGGAGGGTAATATTAAAGAAGCTGAAGGGCCTCAAACTATTAGGTCAACAACTAAGGGCAAGGAGGGTTCACTGGCTGAAATACCGGCTCAGCTACCTGATCAAGAGTTGCAAGTGAAAGATCAGAGGAAGAGTGCAAATGATCCTGCAAAAGAAAAAAGCATGGTTATGTCAGCTGAACTTGGCAGTGATTCAATTTTGGCTAACCTGCTCCGTAGCCTGGTTACTTTTCCAGACATGGAGTTTAAGCAGCAACCAGCTGGAGGAAGCAGTCATAAAAGGAAGAGAGGCAGGCCTCGAAAGTTGGTGGTCATAAGATCGCGAGCTTCAGAAGGAGTGAAGGGGCAGAATATTTCAGGAAATGTCGCCAGCAAAAATGTTGCGAATGATCAGACGCCTGAGGAAGCTGCTTTGCGTGTGCTGAGAGGGACGGATCCTACAGATGCACAAGATGCCTCTAAAAGAAAAACGGCTGAACTTCCTGGAAGGTGCATGATAAATGAAGCTTCATTGATAGCATCCGAGAATGCAGATGATGATGACAGACCTCTATCCATGTGGTTTGGAGGGATGCAGCATTCTGCGAGCATGGGTGAATCAAGACCATCCCCTGATATGAATGTCGACCAGCATAGTGATAGAAAAGGACCAGTCGAGGTAGCAACGGAATCTCCCGCAGTTGCTGCAGTCAGTGGCAGTGGGACAGAGGAGAAGCAAGTGTTTCCATTTGTTAAGAGCTCCCCTGTGTGGAAGACTATTGAAACATTGGAAGTGTTCAAAAAGTTTCCCCAAAATCCTCATTTCCGGCCTTTGATTGAATGCAAAGAGGAGTACCGCGAGGGTTCAGCAATTGGAAACATGATAACCTTTTCCAGTCTGGCGGATAAAATATCCAGGCTGCAGTTCGACGACCATCGAAATGTTTTGGGTAGCATTTTGGAGAGTCTTCTTGACTTGGAGAAGTATGGGTTTAATGTTACAGTTCTACGTGGGCGGGTGAATGATCTGCTGTCTGTTAAAGACAGGCATGGACGGTTTCAGGTTGAGTCAAAAGACGCTGAACACATGATCATGGAGCATTCTCATGAGAAGACCAAACTTGTCGAAGATGCTGAGCATATTGCGAAGAAAATAATCGAGTTGCAGGATAAACATGCATCAATGAAGTCGGAAATGGAGGCCAAAGACCATGAGATTGCTAGATTGAAAATGCATATGGATTCCATGAATGAAGGCATTCAGAGCGCTCGGAGTGATTTTGAGAAGCTAGCTTTGGCTCCCGTGACA
>Maldo_HF_38065
ATGCCTCGGAAACGCAGAGACAAACCCGATCCGAATTTCGACACGCGATCCCCCGGCAAGAAACGGGCGGTTCCTCTGGAAGAAAATGGAGGAGAGAAAGTGCCAATTGTAACTCACGAGAAATTTACCAAGGGAATGCTGGTTGAGGTTTGCAGTGATGAAGATGGTTTCCTTGGTGCTTGGTTTGCTGCAACCATAGTGGAAGCGGTGGGGAATGACAAGTTCCTCATTGAGTACCAGAGCCTGAGGACTGAAGATAATTCAGCATTTCTGAGAGAAGAGATTGATACCCTGCACATACGACCTAATCCGCCGGAAACTGCTTTTGAGCATTTCAGTTTGCTTCAAGAGGTTGATGCTTTGTACAATGATGGCTGGTGGGTGGGTGTGATCTCGAAAGTTCTTAGCGGCTCAAGGTACATAGTCTACTTCAGGAGCACCTATGAAGAAATCGAATTTCAGCAATCTGAGTTGAGGCTTCATCAGGACTGGATTGGTGGCAAATGGGTTATGCCTTCTCGGGTA
>Maldo_HF_38099
ATGGGGCCTTCCAGTGCGATCCAACGTCGTAAAAACACGACGAACTCTCGTCCTTCTGCTTCCTCATCTCACTCCCAACCCTCCGATCCGACTGAGTTCTGCCCCGAAAGGTGGTTCGAAACAAACAGCGAGGTTGAAGTGTTAAGCAAGGAGGAGGGGTTCATCGGATCGTACTTCGCAGCTAGGGTTGTAGCCAACATGGGGGACAACTACGTTGTCGAGTACAAGGAGCTGTTGGAGGATGACGAGCGCACGCTCTACAAAGAAACCGTCATGGCTCACGAAGTCCGCCCTCCGCACCCGAACAAAACCCTACCTTCAAGCCCAAGCGGCTCATCTGCAAACAACCAAAAGTTTGGTTTCGGGGGTTTGGTGGATGCGTACGACAACGACGGGTGGTGGACAGGGGTCGTCACCGGGGAGAAGGGCGGTTTCTGCGCCGTGTTCTTCGAAACAACGTCGGAACACTTTGCTTATCCGGCTACTCACTTGAGGCCTCATCTGGATTGGAAGAAAGGGATGTGGTTTCCTGGCAAGAACAGGCGAAGGTTCTTGCATGGGAATCCAAATTTCTCAGAAGCCATGACTGAAGTTATCTTGTATGAAAAGATCGAGCAGTCGAAG
>Malba_001141
ATGGTGGTCAAGAAAAGTCAACCAGCAACCCATTTGGTCAAGGATTCAAGGGTGGAAGTTTGCAACAATGAAGATGGCTTCCAGGGCGCATGGTTCCCCGCCAAAATCATCGACTCAAAACCCCTGATTTCGACGACGAAGAAGAAAAGGAAGAGCTTTTCCGACAGCATCAAAAACTCCTTCTCACCCACTAAGGCTGAGGTCCAGTACGAGACTCTGCTATCCGACGACGACCCGGACAAGCCCTTGACGGAGTTTGTCGAGATGGGTCAAATCCGGCCGGTGCCTCTGGACAACAATGTCGACATGCCCTTCGAGCCCGGCGACAAAGTCGACACCTTTCACCTCGAAACGTGGTGGCTCGGGGTTATGATCAAGCGTGAGGAGGATGAGTACACGACGGGGTTCATGTACCCGCCTGATCTGCTTATGCTACGGTGGTCTGAATTGCGTTCTCAC
>Malba_002865
ATGAAGAGAAGGGGTAAAAGTCGAAATGTTTTGGGTAGCATTTTGGAGAGTCTTCTTGACTTGGAGAAGTATGGGTTTAATGTTACAGTTCTACGTGGGCGGGTGAATGATCTGCTGTCTGTTAAAGACAGGCATGGACGGTTTCAGGTTGAGTCAAAAGACGCTGAACACATGATCATGGAGCATTCTCATGAGAAGACCAAACTTGTCGAAGATGCTGAGCATATTGCGAAGAAAATAATCGAGTTGCAGGATAAACATGCATCAATGAAGTCGGAAATGGAGGCCAAAGACCATGAGATTGCTAGATTGAAAATGCATATGGATTCCATGAATGAAGGCATTCAGAGCGCTCGGAGTGATTTTGAGAAGCTAGCTTTGGCTCCCGTGACA
>Malba_002866
ATGGCGGGCACGGAGGTCAAAGAAGAAGAGCAGCTCCAATTGTTCAGCGTGGGCACAGAAGTAGAAGTGAAGAGCGACGAGGAAGGGTTCAAAGGCGCCTGGTTCAGAGCCACCATTGTCACAAGCCCCACAAATTCCGCCTCAAAGAAGAGGAAGAGGGCGTTGGTCGAGTACAAGAACTTGGTCACGGAAGACGGGTCTAAGCAGCTCAAGGAGTACGTCGATTCGGAGAACCTGAGGCCGACGCCGCCGCAGCTCGCCGACCGGAATTTCGATGTGGGAGATGTTGTGGACGCGGATTACAGAGATGGGTGGTGGACTGGGGTCGTAGGGGAGGCTCTTGACAGCAATTCCAAGTACCGCGTCGTCTTCACGAACCCCCCGGATTTGATCGAATTTCAGAAAGAACGTCTCAGATTGCATCAGGATTGGGTTAATGGCGAATGGGTTCGGCCTAACAAGCAGGATGTATTGGCTGCTTCAGATACTCCACAAGAATTAGAGCATGTGTTGCCTGCTCCAAAAGATCCTAACAATCTTCAAGTGGCTACTCAACTAGAAAATTCGAGTGCTGCCGAGGAGAATCCTGAATCAACTAATTCAGGGAAGAATTTAACAGAGCAACCAAGTTATCCACTAAGTGTCAAGGGCAAAAAGATGTTAGCCCGTAATGGTAGTGCTACAGACTCGCGTCCAGTTAAAAAGTTAAAGGACGAAAAAGCAGCTAAGCCCACGGTATCCGCTACAGCACATCAATTGAGCAAAACGCCCGACAATAAAGAATTGCCCCAGGAATTACCTCAACTGAGCACAGGAGTTAAGGGAACAAGACGCACAAGGAAACCTGTTGTACGCCATCAGTTTTTTAAAACAGAGAGCGTGCTTGGGAAAAATAATGTCAAGACTAAGCAAGAGAATGACGGTGAAGTGAATAGCCAGTGGATTCATCCTGTAGCAAGTAAAGGAAGGCGCACAAAATCTCATGCTGGAAGTCGATTCACCCCAGACGCAGGGTATATCTGTGCACTGCCTAGCCAAAAGAGAGAAAAGGGTAAGGGAGAGTCTGCAAGTGTTTCTTTGGCTGGACAAAATGTTCAGAAGGAGGGTAATATTAAAGAAGCTGAAGGGCCTCAAACTATTAGGTCAACAACTAAGGGCAAGGAGGGTTCACTGGCTGAAATACCGGCTCAGCTACCTGATCAAGAGTTGCAAGTGAAAGATCAAAGGAAGAGTGCAAATGATCCTGCAAAAGAAAAAAGCATGGTTATGTCAGCTGAACTTGGCAGTGATTCAATTTTGGCTAACCTGCTCCGTAGCCTGGTTACTTTTCCAGACATGGAGTTTAAGCAGCAACCAACTGGAGGAAGCAGTCATAAAAGGAAAAGAGGCAGGCCTCGAAAGTTGGTGGTCATAAGATCGCGGGCTTCAGAAGGAGTGAAGGGGCAGAATATTTCAGGAAATGTCGCCAGCAAAAATGTTGCGAATGATCAGACGCCTGAGGAAGCTGCTTTGCGTGTGCTGAGAGGGACGGATCCTACAGATGCACAAGATGTCTCTAAAAGAAAAACGGCTGAACTTCCTGGAAGGTGCATGATAAATGAAGCTTCATTGAGAGCATCCGAGAATGCAGATGATGATGACAGACCTCTATCCATGTGGTTTGGAGGGATGCAGCATTCTGCGAGCGTGGGTGAATCACGACCATCCCCTGATATGAATGTCGACCAGCATAGTGATAGAAAAGGACCAGGCGAGGTAGCAACGGAATCTCCCGCAGTTGCTGCAGTCAGTGGCAGTGGGACAGAGGAGAAGCAAGGGTTTCCATTTGTTAAGAGCTCCCCTGTGTGGAAGACTATTGAAACATTGGAAGTGTTCAAAAAGTTTCCCCAAAATCCTCATTTCCGGCCTTTGATTGAATGCAAAGAGGAGTACCGCGAGGGTTCAGCAATTGGAAACATGATAACCTTTTCCAGTCTGGCGGATAAAATATCCAGGCTGCAGTTCGATGACCATCGAAATGTTTTGGGTAGCATTTTGGAGAGTCTTCTTGACTTGGAGAAGTATGGGTTTAATGTTACAGTTCTACGTGGGCGGGTGAATGATCTGCTGTCCGTTAAAGACAGGCATGGACGGTTTCAGGTTGAGTCAAAAGACGCTGAACACAAGATCATGGAGCATTCTCATGAGAAGACCAAACTTGTCGAAGATGCTGAGCATATTGCGAAGAAAATAATCGAGTTGCAGGATAAACATGCATCAATGAAATCGGAAATGGAGGCCAAAGACCATGAGATTGCGAGATTGAAAATGCATATGGATTCCATGAATGAAGGCATTCAGAGCGCTCGGAGTGATTTTGAGAAGCTAGCTTTGGCTCCCGTGACA
>Malba_007909
ATGCCTCCGAAACGCAGAAACAAACCCGACCCGCATTTCGACACCCGATCCCCCGGCAAGAAACGGGCAGCTCCTCTGGAAGAAAATGGAGGAGAGAAAGTGCCGATTGTAACACAAGAGAACTTTACCAAGGGAACACCGGTTGAGGTTTGCAGTGACGAAGATGGTTTCCACGGTGCTTGGTTTGCTGCAACCATAGTGGAAGCAGTGGGCGGTGACAAGTTCCTTATCGAGTACCAGAGCCTGAGGACAGAAGATGATTCGGCATTTCTGAGAGAAGAGATTGATACCCTGCACATACGACCTAATCCGCCAGAAAATGCTGTTGAGAATTTCAGTTTGCTTCAAGAGGTTGATGCTTTGTACAATGATGGCTGGTGGGTGGGTATGATCTCAAAAGTTCTTAGCGGCTCAAGGTACATAGTCTACTTCAGGAGCACTTATGAAGAAATTGAATTTCAACAATCTGAGTTGAGGCTTCATCAGGACTGGATTGGTGGCAAATGGGTTATGCCTTCGCGGGTA
>Malba_022658
ATGGGGCCTTCCAGTGCGATCCAACGTCGTAAAAACACGACGAACTCTCGTCCTTCTGCTTCCTCATCTCACTCCCAACCCTCCGATCCGACTGAGTTCTGCCCCGAAAGGTGGTTCGAAACAAACAGCGAGGTTGAAGTGTTAAGCACGGAGGAGGGGTTCAACGGATCGTACTTCGCAGCTAGGGTTGTAGCCAACATGGGGGACAACTACGTTGTCGAGTACAAGGAGCTGTTGGAGGATGACGAGCGCACGCTCTACAAAGAAACCGTCATGGCTCACGAAGTCCGCCCTCCGCACCCGAACAAAACCCTACCTTCAAGCCCAAGCGACTCATCTGCAAACAACCAAAAGTTTGGTTTCGGGGGTTTGGTGGATGCGTACGACAACGACGGGTGGTGGACAGGGGTCGTCACCGGGGAGAAGGGCGGTTTCTACGCCGTGTTCTTCGAAACAACGTGGGAACACTTTGCTTATCCGGCTACTCACTTGAGGCCTCATCTGGATTGGAAGAAAGGGATGTGGTTTCCTGGCAAGAACAGGCGAAGGTTCTTGCATGGGAATCCAAATTTCTCAGAAGCCATGACTGAAGTTATCTTGTATGAAAAAATCGAGCAGTCGAAG
>Malba_022689
ATGCCTCGGAAACGCAGAGACAAACCCGATCCGAATTTCGACACGCGATCCCCCGGCAAGAAACAGGCGGTTCCTCTGGAAGAAAATGGAGGAGAGAAAGTGCCAATTGTAACTCACGAGAAATTTACCAAGGGAATGCTGGTTGAGGTTTGCAGTGATGAAGATGGTTTCCTTGGTGCTTGGTTTGCTGCAACCATAGTGGAAGCGGTGGGGAATGACAAGTTCCTCATTGAGTACCAGAGCCTGAGGACTGAAGATAATTCAGCATTTCTGAGAGAAGAGATTGATACCCTGCACATACGACCTAATCCGCCGGAAACTGCTGTTGAGCATTTCAGTTTGCTTCAAGAGGTTGATGCTTTGTACAATGATGGCTGGTGGGTGGGTGTGATCTCGAAAGTTCTTAGCGGCTCAAGGTACATAGTCTACTTCAGGAGCACCTATGAAGAAATCGAATTTCAGCAATCTGAGTTGAGGCTTCATCAGGACTGGATTGGTGGAAAATGGGTTATGCCTTCTCGGGTA
>Malba_028632
ATGGAAGAGGAATTGATAGAAGGAACAACGGTTGAGGTTTGCACTGATGAAGATGGATTTCAAGGCGCTTGGTTTGCTGCAAATATTGTCAAGGTAATGGAAAAGGACAAGTTTTTCATTCGATACAAGACAATAAAGACAGATGATAACAAGGAGTTGTTGACGGAAGAGGTCGATGCAAAGCACATAAGGCCTCGTCCTCCAAAAGTGGTTGCGGCTGAAAGTTTCAGTCTGACGGAAGAGGTTGATGCTTTCTATAATGATGGCTGGTGGGAAGGTGTGATTCGCAAGGTCCTTCCCGGGCGAAGGTACAAAGTTTACTTCAAAGGTACAGATGATGAACTGATGTTTCAGCACTCTGATTTGAGGCCACGCCAAGATTGGATGGATAGAACATGGGTTATGGCTTCTCAGATTATGAACTTACAATCTGTTAGTAACGGTGCATGGAGTGTTTTGACAATGAAACGCAAATTTGATAGAACACATGGAATTGGCTATGGCATAGTTTGTGCAGACTGTGGCGACGATCATCAAAACGACTCTGACGACGACGCATGGGTTTTAGGCGAGGACTGGCAAGCACGTGCAGTTTTGAAGATCTGTACTTTTTGTAGGGGGGAATCTGGCCATTGGTATGATGAATGTCCCAAGCGCAAAAAGACG
>Malba_032713
ATGGCGGACGCCCACTTCGAGGTAGGCGACGAGGTGGAGGTCACATCCCCAATCCACAACATGCGCGGCACCACATTCCCGGCGAAAATCGTCGCCAAGTCGAGAACCAAATCGAAATTCAAAGTGGAATACAACAGAGCGAAGGCTCGGATCGATCGCAAGATCGGCGCCGGCCACAAGGGTGGCGATGCAGCCTTGAGGGAAGAGGTCGACGCTGTGCTCCTCCGTCCGCCGCCGCCGCGAGAGAGCGACTACCGGTTCAAATTAGGCGACGTGGTTGACGCCTTCTTTTGCGGCGGGTGGTGGGAGGGCGTCGTGGTCACTGACATTTTGGTGGACAACAACACGTTCGGGGTTTACTTCCGGTTCGCCAAGGAGAAGTTTGAGTTCGAGCCGGAGGAGCTACGCCTTCACCGGGAGTGGGTCAAGGGGTCCTGGATCCCACCTCTTCAACAAGGCGATGTCTCAGATGCCAAAGAACCAAAGATTCCGACGAAAGAGGAATTGATCGAAGGAACAGCGGTTGAGGTTTGCACTGACGAAGATGGATTTCAAGGTGCTTGGTTTGCTGCAAATGTTGTCAAAGTAATGGAAAAGGACAAGTTTCTCGTTCGATACAAGGCAATAAAAACAGATGATAACAGAGAGTTGTTGACGGAAGAGGTCGACTCAAAGCAGGTAAGGCCTCGTCCTCCAAAAGTTGTTGTGGCTGGAAGTTTCAGTCTGACGGAAGAGGTTGATGCTTTCTATAACGATGGCTGGTGGGAAGGTGTCATACGCAAGGTCCTTCACGGCCGAAGGTACAAAGTTTACTTCAAAGGTACAGACGACGAACTGCTGCTTCAGCACTCTGATTTGAGGCCACGCCAGGATTGGATAGATAGAACATGGGTTATGGCTTCTCAGTTTGTACAGAATGAGACTGTTGAGTTTTTGCGCGCGGTTTTGCTTGCGCGTAAAGGGAATGTAAACCCTTTGCAAGCATTCTACCTCATGCCTCTGCTTTGGTAT
>Malba_034957
ATGGCGGGCTCGGAGGGGAGAGAAGAAGAGCAGCAGCAGCTCCAATTGTTCGGCGTGGGCTCAGAAGTAGAAGTGAGGACCGACGAGGAAGGGTTCAAAGGCGCCTTGTTCAGAGCCACCATTGTCACAAGCCCCACAAACTCCGCCTCAAAGAAGAGGAAAAGGGCGTTGGTCGAGTACAAGAACTTGGTCACGGAAGACGGGTCTAAGCAGCTCAAGGAGTACGTCGATTCGGAGCACCTGAGGCCCACGCCGCCGCAGCTCGCTGACCGGAATTTTGAGGAGGGAGATGTGGTGGATGCGGATTACAGAGATGGGTGGTGGACTGGGGTCGTAGGGAAGGTTGTCGAGAACAATTCCAAGTACAGCGTCGTCTTCGACAACCCTCCGGATTTGATCGAATTTCAGAGAGACCGTCTCAGATTGCATCAAGATTGGGTTAATGGCGAATGGGTTCGGCCCAATAAGCAGGAAGTATTGGCTGCTTCAGATACTCCACAAGAATTAGAGCATTTGTTGCCTGCTCAAAAAGATTCTAACAATCTTGAAGTGGCTACTAAACTAGAAAATTTGAGTGCTGCAGAGGAGAATCCTGAATCAACCAATTCAGGGAAGAATTTAATGGAGCAGCCAAGTTATCCACGAAGCGTCAAGGACAAAAAGATGTTAGCCCGTAATGGTAGTGCTACAGACTCGCGTCCGGTTAAAAAGTTGAAAGACGACAAAGCAGCTGAGCCCATATTATCCATTACACCACGTCAATTGAGGAAAACGCCTGACAATAAAGAAATGCCCCAGGAATTACCTCAACTGAGCACAGGAGTTAGGGGAACAAGACGCACGCGGAAACCTGTTGTACGCCATCAGTTTATTAAAACAGAGAGCCTGCTCGGGAAAAATAATGTTAAGACTAAGCAAGAGAATGACGGTGAAGTGAATAGCCAGTGGATTCATCCCGTAGCAAGTAAAGGAAGGCGCACAAAATCTCAAACTGGAAGTCGATTGATCCCAGAAGCAGGGTATGTCTGTGCCCTGCCTAGCCAAAAGAGAGAGAAAGAAAAGGATAAGGAAGCGTCTGCAAGTGTTTCTTTGGCTGGACAAAATGTTCAGAATGAGGGTAATATTAAAGAAACTGAAGTGCCTCAAACTATCTGGTCAACAACTAAGGGCAAGGAAGTTACACTGGCTGAAAAACCAGCTCAGCTACCTGATCAAGAGTTGCAAGTGAAAGATCAGAAAAAGAGTGCAAATGATCCTGCAAAACCAGCTCAGCTACCTGATCAAGAGTTGCAAGTGAAAGATCAGAAAAAGAGTGCAAATGATCCTGCAAAACCAGCTCAGCTACCTGATCAAGAGTTGCAAGTGAAAGATCAGAAAAAGAGTGCAAATGATCCTGCAAAACCAGCTCAGCTACCTGATCAAGAGTTGCAAGTGAAAGATCAGAAAAAGAGTGCAAATGATCCTGCAAAACCAGCTCAGCTACCTGATCAAGAGTTGCAAGTGAAAGATCAGAAAAAGAGTGCAAATGATCCTGCAAAACCAGCTCAGCTACCTGATCAAGAGTTGCAAGTGAAAGATCAGAAAAAGAGTGCAAATGATCCTGCAAAACCAGCTCAGCTACCTGATCAAGAGTTGCAAGTGAAAGATCAGAAAAAGAGTGCAAATGATCCTGCAAAACCAGCTCAGCTACCTGATCAAGAGTTGCAAGTGAAAGATCAGAAAAAGAGTGCAAATGATCCTGCAAAACCAGCTCAGCTACCTGATCAAGAGTTGCAAGTGAAAGATCAGAAAAAGAGTGCAAATGATCCTGCAAAACCAGCTCAGCTACCTGATCAAGAGTTGCAGGTGAAGGATCAGAAGAAGAGTGCAAATGATCCTGCAAATGAAAAGAGCATGGTTATGTCAGCTGAACTTGGCAGTGATTCAATTTTGGCTAACCTGCTCCGTAGCCTGGTTACTTTTCCAGACATGGAGTTTAAGCAGCAACAAGCTGGAGGAAGTAGTCATAAAAGAAAGAGAGGCAGGCCTCGAAAGTTAGCAGTTGTAAGGTCGCGAGCTTCAGACGGAGTTAAGGGGCAGAATATGTCAGGAAATGTTGCTGACAAAAATGATAAGAATGATCAGACGCCGGAGGAAGCAGCTTTGCATGTGCTGAGGGGGATGGATTCTACAGCTGCAAAAGATGCCTCTAAAAGAAAAACAGCCGATTTTCCTGGAAGGTGCAAAATAAAAGAAGCTGCACCGATAGCATCTGATAATCCAGATGATGATGATAAACCTCTATCCATGTGGTTTGGGGGGATGCAGCTTTCTGCGTATGTTGGTGAATCAAGACCATCCGCTGATGCAAATGTCAACCAGCATAGTGATAGACAAGAACCAGTTGAGGTAGCTAGCGAATCTCCTGCAGTTGATGCAATCAGTGGCAGCGGGCCATATGAGGAGCAAGGGTTGCCTTTTGTTAAGAGCTCCCCTGTGTGGAAGACAATTGAAACATTGGAAGTATTCAGGCTTTTCCCCCAAAATCCTCATTTCCGACCTCTGGTTGAATGCAAAGAGGAATACCGCGAGGGTTCAGCAATTGGAAACATGATAACCTTTTCCAGTCTGGCGGATAAAATATCCAGGCTGCAGTTCGACGACCATCAAAGTGTTTTTGATAGCATTTTGGAGAGTCTTGTTGACTTGGAAAATTATGGATTCAATGTTACAATTCTACGCAGGCGGGTGAATGATCTGCTGTCTGTTAAGGACAAGCAAGGGCGGTTTCAGGTCGAGTCAAGGGATGCTGAACAGAAGATCATGGAGCATTCTCGTGAGAAGAACAAACTTGTCGAAGAGGCTGACTATATTGCAAAGAAAATAATTGAGTTGCAGGACAAACAGGCATCAATCAAGTCAGAAGTGGAGGCCAAAGAACATGTGATTGCTAGATTGCAAATGTCTTTTGATGCCATGAATGAAGGCATTCAGAGCGCTCGGAGTGATTTTGAAAAGCTAGCTTTGGCTCCCATGAAT
>Malba_039736
ATGGAGGCATTCCGTATGGAAAGGTTTTTCGAAAGAGACAACGAGATCGAAGTGACCGGCAAGGAAAAGGGGTTTCTCGGATCTTACTACGCAGCCAGGGTCATCGCCAACATGGGAGACAATTACGTGGTGGAGTACAAGGAGCTGCTGGAGGACGACGAGCGCACGCACTGTAAAGAAACCGTGATGGCTCATGACGTCCGCCCTCCGCACCCGAACCAAACCCTACCTTCAAGCCCAAGGGACTACTCATCTGCAAAGAAAAAGTTTGGTTTCGGCGAACAAGTGGATGCGTACGACAACGACGGCTGGTGGGTGGGGATCGTCACCGGGGAGAAAGGCGGTTTCTGCACCGTGTTTTTCGAAACAACATGGGATCACATTGCGTATCCGGTTACTCACTTGAGGCCTCATCTGGAGTGGAGGAACGGAAGGTGGTTTCCTGGAAAAAACCGAGGCCGATTCGTGGTGGAGAACTCGTATTTTTCAAGTGAATTGGTGGAGTGTATCTTGGACGAAAAGATTGAGCAGGAAAAGTTGAAGAAATTGGAAGTTCAACGAGATCATGAGCATCATCGCATGCAGTCCGGCTGGGAAGAAAAGATGGTGCAGTCAAGAACTGTTTGGGCT
>Malba_039739
ATGGGGCCTTCCCGTGCGATCCAACGGCGTACAAACGCAACGAACTCTCATCCTGCTTCCTCCTCTCGCTCGCAACTCGACGATCCAAATGAGTTCCGCCCCGAAAGATGGTTTGAAACCAACAACGAAGTTGAAGTGTCAAGCAGGGATGAGGGGTTCATCGGATCGTACTTTGCAGCTAGGGTTGTAGCCAACATGGGGGACAACTATGTTGTCGAGTACAAGGAGCTATTGGAGAATGACGAGCGCACGCTCTACAAAGAGACCGTCATGGCTCATGACGTCCGCCCTCCGCACCCGAATCAAACCCTACCATTGAGCCCGAACAACTCATCTGCAAACAATGAAAAGTTTGGTTTCGGCGATTTGGTGGATGTGTACGACAATGACGGGTGGTGGACGGGGGTTGTCACCGGGGAGAAGGATGGTTTCTACGCCGTGTTCTTCGAAACAACGTTGGATCACGTTGTTTATCCGGCTACTCACGTGAGGCCTCATCTGGATTGGAGGAGAGGGAAGTGGTTTCCTGGCAAGAACAGGGAAAGGTTCTTGAATGGGAACCCAAATTTCTCAGAAGAGATGACGCAAGTTATCTTGGATGAAAAGATCGAGCAGTCAAAGTTAAATACATCAAGT
>Malba_044986
ATGGCGGACGCCACCCACTTCGAGGTAGGCGACGAGGTGGAGGTCACCTCCCCAATCCACAACATGCGCGGCACCACATTCCCGGCGAAAATCGTCGCCAGGTCCAGAACGAAATCGAAATTCAAAGTCGAGTACAACAGAGTGAAGGCCCGGATCGATCGCAAGATCAGCGGCGGCCACAAGGGCGGCAAGGCGGCGCTGAGGGAAGAGGTCGACGCGGCTCTCCTCCGGCCTCCTCCGCCGCGAGAGAGCGACTACCGGTTCAAATTGGGCGACGTGGTGGACGCCTTCTTTTGCGGCGGGTGGTGGGAGGGCGTCGTGGTCAGTGATGTTTTGGTGGACAACACGCTTGGGGTTTACTTCCGGTTCGCCAAGGAGAAGTTTGAGTTCGAGCCCGAGGAGCTGCGGCTTCACCGAGAGTGGGTAAAGGGGTCCTGGGTCCCGCCTCTTCAACAAGGAGTAAATGCCAAAGAACCAAAGACTGGGATGGAAGAGGAATTGATAGAAGGAACAACGGTTGAGGTTTGCACTGATGAAGATGGATTTCAAGGCGCTTGGTTTGCTGCAAATATTGTCAAGGTAATGGAAAAGGACAAGTTTTTCATTCGATACAAGACAATAAAGACAGATGATAACAAGGAGTTGTTGACGGAAGAGGTCGATGCAAAGCACATAAGGCCTCGTCCTCCAAAAGTGGTTGCGGCTGAAAGTTTCAGTCTGACGGAAGAGGTTGATGCTTTCTATAATGATGGCTGGTGGGAAGGTGTGATTCGCAAGGTCCTTCCCGGGCGAAGGTACAAAGTTTACTTCAAAGGTACAGATGATGAACTGATGTTTCAGCACTCTGATTTGAGGCCACGCCAAGATTGGATGGATAGAACATGGGTTATGGCTTCTCAGGTA
>Malsi_01g015830
ATGGTTCCCCGCCAAAATCATCGACTCCAAGCCCCTGATTCCGGCGACGAAGAAGAAAAGGAAGAGCTTTTCCGACGGCAGCAGCAACTCCTTCTCACCCACCAGGCTGAGGTCCAGTACGAGACTCTGCTCTCCGACATCGACCCGGACAAGACCCTGACGGAGTTTGTCGAGTTGGGTCAAATCCGGCCGGTGCCTTCGGACGACAATGTCGACAGGCCCTTCGAGCCCGGCAACAAAGTCGACGCCTTTCACCTCGACGCGTGGTGGCCCAGGGTTGTGATCAAGCGCGAGGAGGATGAGTACACGGTGGCGTTCATGTACCCCCCTGATCTGCTTGTGGTGCGGCGGTCCGAATTGCGTTCTCACTGGGATTTGGCGGACGGCGTTTGGGTCCGAGCCAAAAAGGAGGTACAGTCTCAGCCTCCAAATTCGACTGAAAGAGATTTTATCTTGTTGGATAAAGTTGATGCATTCCATGACATGGGTTGGTGGGTCGGAGATATTACAAAAGTTCTTAAAGGAAACAAGTATGCGGTCACTTTAAGTTGCACAAAGCAGGAGATGGAATTCAACCTTTTAGAATTGAGGACTCACATGGATTGGAATGATGGAGGATGGGCTACAATGAGGCATGGAAGATGGATTACTGAAGTTCGGAAGATTGCGAAACAGAAGGTTAGAGGACTGGATGATCAAGCATTAACTCATTCTAAAAGAAAAGGCAAGAAAGCCAGTGAAATCGAAAAGACTGGTGAAGTAAATGTTGGAGATGAGCATGCAATGGACAACACTGATTCTTCTGGTATCAGGTCAGAGTCTGAAGCAACAGGGGGATCTCATGCTGGAACATCATGTCTGCTCCCTATGGAGGGGGTTGGACAGAATGAAGATGGAGTGAGCAGTGCAGTGGAACGGAATGGAAAACTGACTGAATTGCTTGTTGAATACTCGAAAGATCCAGCAATAGGCGAGGAACATAATGGCGGTGGATCTATGGCTGTGGATTGCACAAATGATGTATTCGAATTGTCTATGATCACAAGATTGGATTTGAAAGAGGATGAGGTGATTGGTAGCGCTTCTGATCCTGTGAGTCAGCATCAAGAGCCAGATATTGTGTCAGTCGGCCTTTCAAATGATGCTGTGGAACCAGAAGCTCTGAATTGTCATTGCAAGTCCAAGCTGAAGAATAATCAACCTTCTCCCCAAGTGCTTGGGTGGAAG
>Malsi_01g020690
ATGGCGGACGCCCACTTCGAGGTAGGCGACGAGGTGGAGGTCACATCCCCAATCCACAACATGCGCGGCACCACATTCCCGGCGAAAATCGTCGCCAAGTCGAGAACCAAATCGAAATTCAAAGTCGAATACAACAGAGCGAAGGCTCGGATCGATCGCAAGATCGGCGCCGGCCACAAGGGTGGCGATGCAGCCTTGAGGGAAGAGGTCGACGCTGTGCTCCTCCGTCCGCCGCCGCCTCGAGAGAGTGACTACCGGTTCAAATTAGGCGACGTGGTCGACGCCTTCTTTTGCGGCGGGTGGTGGGAGGGCGTCGTGGTCACTGACGTTTTGGTGGACAACAACACGTTCGGGGTTTACTTCCGGTTCGCCAAGGAGAAGTTTGAGTTCGAGCCGGAGGAGCTACGCCTTCACCGGGAGTGGGTCAAGGGGTCCTGGATCCCACCTCTTCAACAAGGCGATGTCTCAGATGCCAAAGAACCAGAGATTCCGACGAAAGAGGAATTGATCGAAGGAACAGCGGTTGAGGTTTGCACTGACGAAGATGGATTTCAAGGTGCTTGGTTTGCTGCAAATATTGTCAAAGTAATGGAAAAGGACAAGTTTCTCGTTCGATACAAGGCAATAAAAACAGATGATAACAGAGAGTTGTTGACGGAAGAGGTCGACGCAAAGCACGTAAGGCCTCGTCCTCCAAAAGTTGTTGTGGCTGGAAGTTTCAGTCTGACGGAGGAGGTTGATGCTTTCTATAACGATGGCTGGTGGGAAGGTGTCATACGCAAGGTCCTTCACGGCCGAAGGTACAAAGTTTACTTCAAAGGTACAGACGACGAACTGCTGCTTCAGCACTCTGATTTGAGGCCACGCCAGGATTGGATAGATAGAACATGGGTTATGGCTTCTCAGTTAGTCCTG
>Malsi_04g017120
ATGCCCCCGAAACGCAGAAACAAACCCGACCCGCATTTCGACACCCGATCCCCCGGCAAGAAACGGGCAGCTCCTCTGGAAGAAAATGGAGGAGAGAAAGTGCCGATTGTGACTCAAGAGAACTTTACCAAGGGAACACCGGTTGAGGTTTGCAGTGACGAAGATGGTTTCCACGGTGCTTGGTTTGCTGCAACCATAGTGGAAGCAGTGGGCAGTGACAAGTTCCTTATCGAGTACCAGAGCCTGAGGACAGAAGATGATTCGGCATTTCTGAGAGAAGAGATTGATACCCTGCACTTACGACCTAATCCGCCAGAAAATGCTGTTGAGCATTTCAGTTTGCTTCAAGAGGTTGATGCTTTGTACAATGATGGCTGGTGGGTGGGTATGATCTCAAAAGTTCTTAGCGGCTCAAGGTACATAGTCTACTTCAGGAGCACTTATGAAGAAATTGAATTTCAACAATCTGAGTTGAGGCTTCATCAGGACTGGATTGGTGGCAAATGGGTTATGCCTTCGCGGGTA
>Malsi_04g017440
ATGGTGAAAAAGGCTAGTTTTCCTAGAAAAGGAGTTTTTCAAAAAGGTGACAAGGTGGAAGTGTGCAGCAAAGAATATGGATTTATCGGCTCTTATTATACAGCAATTGTACTTGAAAAGTTGGGGGACAAGTACAAGGTGGTGTACAAGAACCTGGTGGAGGAGGACGAGCTGTCCAAACCTCTAGTTGAGATTGTTTCGGCAGATGAGGTCCGTCCTCGTCCTTCTCCACCTCCCCAAGAATTCGTGGATTTAGAGTTTGATGTCCTTGATAGAGTTGATGTATTTGACAACAAGGGTTGGTGGGTAGGCACCATTACTGAGAAGAGAGGGGAGGACGAATACTTCGTCTACTTTGAAACGACTGCGGATCATATTGCTTACCCTAAGAGGAAACTGAGGTTTCATAGGGACTGGATCGATGGACAGTGGCTGGTCTACAACAAGAAGAAGAGAGTTGTTTGGGTAGACGGAAAGTTGGTGGATTGCAAGAAGAGAGTCCGCGCGCAGGTTGATGAAAGAGTTGTGGACTGCTACAAGAGACTGCGCATCGATGGAAACTTGGTGGATTGCAAGGACAGGTTAAGAGTCAGCGTTGTACCTGTA
>Malsi_04g017450
ATGGATTTAACCCCAACACGAAAGGATTTCCAAAAAGGTGATCGAGTGGAAGTGAGCAGCAGAGATTATGGGTTTATTGGCGCGTATTATGAAGCAACTGTAGTTGAAGACTTGGGGGGCAAGTATAAGGTGGAGTACTTGAGTTTGGTGGATGAGAAGGACGAGTCCCGACAACTCCAAGGGGATGTTGACGCAGATGAGCTCCGCCCTCTGCCACCTTCACCTTCAGAGCAAGAGAAAATGAAAAGTTTGATGGTTGATGTGCATGACCTGGGCGCTTGGTGGGTAGGCACCATAACTGAGGTTAAAAAGGAGGGAGAGAAGGAGATTTACTCCGTTTACTTGGAAACTACGGCGGACCTCTGTGATTACTCTAAGGAACAATTGAGGTTTCATAAGGACTGGATCGACGGAGCGTGGGTTGATTGCAACGACAAGAAACAAAAGCAGGTGGGTTGCAAGAAGAGAGTGTGGATTGATGACAATGTTGAAGACAGGTACAAGAAAGTGCGCATCGATGGAAAGTTGGTCGATTGCAAGGATAAGTTAAGAGTGAGCCCTGTGATTCCAACGGGAAAGCCT
>Malsi_07g024280
ATGGCGGACGCCACCCACTTCGAGGTAGGCGACGAGGTGGAGGTCACCTCCCCAATCCACAACATGCGCGGCACCACATTCCCGGCGAAAATCGTCGCCAAGTCCAGAACAAAATCGAAATTCAAAGTCGAGTACAACAGAGTGAAGGCCCGGATCGATCGCAAGATCAGCGGCGGCCTCAAGGGCGGCAATGCGGCGCTGAGGGAAGAGGTCGACGCGGCTCTCCTCCGGCCTCCTCCGCCGCGAGAGAGCGACTACCGGTTCAAATTGGGTGACGTGGTGGACGCCTTCTTTTGCGGCGGGTGGTGGGAGGGCGTCGTGGTCAGTGATGTTTTGGTGGACAACACGCTTGGGGTTTACTTCCGGTTCGCCAAGGAGAAGTTTGAGTTCGAGCCCGAGGAGCTGCGGCTTCACCGAGAGTGGGTAAAGGGGTCCTGGGTCCCACCTCTTCAACAAGGAGATGTCTTAGATGCCAAAGAACCAAAGACTGGGATGAATGAGGAATTGATAGAAGGAACAACGGTTGAGGTTTGCACTGATGAAGACGGATTTCAAGGCGCTTGGTTTGCTGCAAATATTGTCAAGGTAATGGAAAAGGACAAGTTTTTCATTCGATACAAGACAATAAAGACAGATGATAACAAGGAGTTGTTGACGGAAGAGGTCGATGCAAAGCACATAAGGCCTCGTCCTCCAAAAGTGGTTGCGGCTGAAAGTTTCAGTCTGACGGAAGAGGTTGATGCTTTCTATAATGATGGCTGGTGGGAAGGTGTGATTCGCAAGGTCCTTCCCGGGCGAAGGTACAAAGTTTACTTCAAGGGTACAGATGATGAACTGATGTTTCAGCACTCTGATTTGAGGCCACGCCAAGATTGGATGGATAGAACATGGGTTATGGCTTCTCAGGTA
>Malsi_07g024310
ATGGCATTGTACACTTGGACGTTTAATTTTCTCTCTATTTTGTGGGTTTCTTGGGTCTTGATTTTAAGTGCTAACTCGTCAAAACTTGGACTGCAGGATGTCTTAGATGCCAAAGAACCAAACACTCCGATGAAAGAGGTACCAATAGAAGGAACACCTGTTGAGACAATAAGAACAGATGATAATAAGGAGTTCTTGATGGAAGTGGTCGATGCAAAGCAAATAAGGCCTTATCCTCCAAACCTAGTTTTGGCTGAAAGTTTCAGTGTAACACAAGAGGTTGATGTTTTCTATAATGGTTGCTGGTGGGAAGGTGTGATCCGCAACGTCCTTCACGGGCAAAGGTACAAAGTTTACATCAAAGGTACAAATGATGAACTGCTGTTTCAGCACTCTGATTTGAGGCCACGCCAAGATTGGATAGATGGAACATGGTTCATTGCTTCTCAGGACCCAGAGGAAAGTGATTTTGGTTGGCCCGGTGTAGGTCATCAAATAATTGGCAAGACAATCGAAGGCACAACATGGGAAGGAGGATCA
>Malsi_09g025370
ATGGCGGGCACGGAGGTCAAAGAAGAAGAGCAGCTCCAATTGTTCAGCGTGGGCACAGAAGTAGAAGTGAAGAGCGACGAGGAAGGGTTCAAAGGCGCCTGGTTCAGAGCCACCATTGTCACAAGCCCCACAAATTCCGCCTCAAAGAAGAGGAAGAGGGCGTTGGTCGAGTACAAGAACTTGGTCACGGAAGACGGGTCTAAGCAGCTCAAGGAGTACGTCGATTCGGAGAACCTGAGGCCGACGCCGCCGCAGCTCGCCGACCGGAATTTCGATGTGGGAGATGTTGTGGACGCGGATTACAGAGATGGGTGGTGGACTGGGGTCGTAGGGGAGGCTCTTGACAGCAATTCCAAGTACCGCGTCGTCTTCACGAACCCCCCGGATTTGATCGAATTTCAGAAAGAACGTCTCAGATTGCATCAGGATTGGGTTAATGGCGAATGGGTTCGGCCTAACAAGCAGGATGTATTGGCTGCTTCAGATACTCCACAAGAATTAGAGCATGTGTTGCCTGCTCCAAAAGATCCTAACAATCTTCAAGTGGCTACTCAACTAGAAAATTCGAGTGCTGCAGAGGAGAATCCTGAATCAACTAATTCAGGGAAGAATTTAACAGAGCAACCAAGTTATCCACTAAGTGTCAAGGGCAAAAAGATGTTAGCCCGTAATGGTAGTGCTACAGACTCGCGTCCAGTTAAAAAGTTAAAGGACGAAAAAGCAGCTAAGCCCACAGTATCCGCTACAGCACATCAATTGAGCAAAACGCCCGACAATAAAGAATTGCCCCAGGAATTACCTCAACTGAGCACAGGAGTTAAGGGAACAAGACGCACAAGGAAACCTGTTGTACGCCATCAGTTTTTTAAAACAGAGAGCGTGCTTGGGAAAAATAATGTCAAGACTAAGCAAGAGAATGACGGTGAAGTGAATAGCCAGTGGATTCATCCTGTAGCAAGTAAAGGAAGGCGCACAAAATCTCATGCTGGAAGTCGATTCACCCCAGATGCAGGTAAGGAAGAGTCTGCAAGTGTTTCTTTGGCTGGACAAAATGTTCAGAAGGAGGGTAATATTAAAGAAGCTGAAGGGCCTCAAACTATTAGGTCAACAACTAAGGGCAAGGAGGGTTCACTGGCTGAAATACCGGCTCAGCTACCTGATCAAGAGTTGCAAGTGAAAGATCAGAGGAAGAGTGCAAATGATCCTGCAAAAGAAAAAAGCATGGTTATGTCAGCTGAACTTGGCAGTGATTCAATTTTGGCTAACCTGCTCCGTAGCCTGGTTACTTTTCCAGACATGGAGTTTAAGCAGCAACCAGCTGGAGGAAGCAGTCATAAAAGGAAGAGAGGCAGGCCTCGAAAGTTGGTGGTCATAAGATCGCGAGCTTCAGAAGGAGTGAAGGGGCAGAATATTTCAGGAAATGTCGCCAGCAAAAATGTTGCGAATGATCAGACGCCTGAGGAAGCTGCTTTGCGTGTGCTGAGAGGGACGGATCCTACAGATGCACAAGATGCCTCTAAAAGAAAAACGGCTGAACTTCCTGGAAGGTGCATGATAAATGAAGCTTCATTGATAGCATCCAAGAATGCAGATGATGATGACAGACCTCTATCCATGTGGTTTGGAGGGATGCAGCATTCTGTGAGCGTGGGTGAATCAAGACCATCCCCTGATATGAATGTCGACCAGCATAGTGATAGAAAAGGACCAGTAGAGGTAGCAACGGAATCTCCCGCAGTTGCTGCAGTCAGTGGCAGTGGGACAGAGGAGAAGCAAGGGTTTCCATTTGTTAAGAGCTCCCCTGTGTGGAAGACTATTGAAACATTGGAAGTGTTCAAAAAGTTTCCCCAAAATCCTCATTTCGGGCCTTTGATTGAATGCAAAGAGGAGTACCGCGAGGGTTCAGCAATTGGAAACATGATAACCTTTTCCAGTCTGGCGGATAAAATATCCAGGCTGCAGTTCGACGACCATCGAAATGTTTTGGGTAGCATTTTGGAGAGTCTTCTTGACTTGGAGAAGTATGGGTTTAATGTTACAGTTCTACGTGGGCGGGTGAATGATCTGCTGTCTGTTAAAGACAGGCACGGACGGTTTCAGGTTGAGTCAAAAGACGCTGAACACAAGATCATGGAGCATTCTCATGAGAAGACCAAACTTGTCGAAGATGCTGAGCATATTGCGAAGAAAATAATCGAGTTGCAGGATAAACATGCATCAATGAAGTCGGAAATGGAGGCCAAAGACCATGAGATTGCTAGATTGAAAATGCATATGGATTCCATGAATGAAGGCATTCAGAGCGCTCGGAGTGATTTTGAGAAGCTAGCTTTGGCTCCCGTGACA
>Malsi_12g017670
ATGCCTCGGAAACGCAGAGACAAACCCGATCCGAATTTCGACACGCGATCCCCCGGCAAGAAACGGGCGGTTCCTCTGGAAGAAAATGGAGGAGAGAAAGTGCCAATTGTAACTCACGAGAAATTTACCAAGGGAATGCTGGTTGAGGTTTGCAGTGATGAAGATGGTTTCCTTGGTGCTTGGTTTGCTGCAACCATAGTGGAAGCGGTGGGGAATGACAAGTTCCTCATTGAGTACCAGAGCCTGAGGACCGAAGATAATTCAGCATTTCTGAGAGAAGAGATTGATACCCTGCACATACGACCTAATCCGCCGGAAACTGCTGTTGAGCATTTCAGTTTGCTTCAAGAGGTTGATGCTTTGTACAATGATGGCTGGTGGGTGGGTGTGATCTCAAAAGTTCTTAACGGCTCAAGGTACATAGTCTACTTCAGGAGCACCTATGAAGAAATCGAATTTCAGCAATCTGAGTTGAGGCTTCATCAGGACTGGATTGGTGGCAAATGGGTTATGCCTTCTCGGGTGAAGTGGTTAAGTCAACAGAAT
>Malsi_16g013610
ATGTCGCAGACCCATTTCAGCAAGGGCGACGAGGTCGAGGTCGTCACGAAGCCCTCCCGCAGTTCCACCGGGCCGTACTACCCCGCGACGGTGCGCCGCCCCGTGGTCAAGGACAAGGCCCACATTTTAGTCCAGTACCAAACCCTGACGACCCCCAACGCCGTCAGCCCCAGACTCCTCCAGGAGATAGTCGAATTAGGCAATGTGAGGCCCGCACCGCCGAGGGAGCTCTACCAGTTCTTCAAGGTGGGCGACGACGTCGACGCCTACAGAGAAAATGGGTGGTCTCGCGGGACTGTGACGGACATTCTGGAGAACTCCAAGTACTTAGTTGCGCTGCGGGGTGAGGAATTTGAGTGCGAGCAGTGTGATATGAGGATTCACAGAGACTGGGATGATGGCTCTTGGGTCCCTCCTATTCAAGAAGAGAATAGTTCATCTGGGATGGTGGTGAAATCTAGAAAATTAATATTGAAATTTAAGTGCGGCAAGAAACCACTGGGAGCAAGCTTTGAAAATGGGACTGTGGTGGAGGTCAGCAGCGACGAGGAAGGCTACAAGGATGCTTGGTACACTGCTAAAATAATTGATCATGTAGGAAATAACAAGTATCTGGTGGAATACCTGTACCTGGTAACGGATGACGGAACAAAGGATCCCTTGAGAGAAGAAACATGTGCAAGTTATATTAGACCTTGTCCTCCTGCACTTCCATCGGTTGCTCATTTCAAAGTGCTCCAGAAAGTCGATGCTTGGTACAATGAGGGATGGTGGGAGGGCACCGTTTCCAAAGTTCTTGGCGGCTTAATGTATGTTGTCTATTTCAGCTCCACCAATGAAGAATTAATGTTTGAACATTCCAATTTGAGGCCTCGACAGGACTGGATTAACGGACAATGGATCCCTGCT
>Malsi_17g024280
ATGGCGGGCTCGGAGGGGAGAGAAGAAGAGCAGCAGCAGCTCCAATTGTTCGGCGTGGGCTCAGAAGTAGAAGTGAGGACCGACGAGGAAGGGTTCAAAGGCGCCTTGTTCAGAGCCACCATTATCACAAGCCCCACAAACTCCGCCTCAAAGAAGAGGAAAAGGGCGTTGGTCGAGTACAAGAACTTGGTCACGGAAGACGGGTCTAAGCAGCTCAAGGAGTACGTCGATTCGGAGCACCTGAGACCCACGCCGCCGCAGCTCGCTGACCGGAATTTTGAGCAGGGAGATGTGGTGGATGCGGATTACAGAGATGGGTGGTGGACTGGGGTCGTAGGGAAGGTTGTCGAGAACAATTCCAAGTACAGCGTCGTCTTCGACAACCCTCCGGATTTGATCGAATTTCAGAAAGACCGTCTCAGATTGCATCAAGATTGGGTTAATGGCGAATGGGTTCGGCCCAATAAGCAGGAAGTATTGGCTGCTTCAGATACTCCACAAGAATTAGAGCATTTGTTGCCTGCTCAAAAAGATTCTAACAATCTTGAAGTGGCTACTAAACTAGAAAATTTGAGTGCTGCAGAGGAGAATCCTGAATCAACCAATTCAGGGAAGAATTTAATGGAGCAGCCAAGTTATCCACGAAGCGTCAAGGACAAAAAGATGTTAGCCCGTAATGGTAGTGCTACAGACTCGCGTCCGGTTAAAAAGTTGAAAGACGACAAAGCAGCCGAGCCTATATTATCCATTACAGCACGTCAATTGAGGAAAACGCCTGACAATAAAGAAATGCCCCAGGAATTACCTCAACTGAGCACAGGAGTTAGGGGAACAAGACGCACACGGAAACCTGTTGTACGCCATCAGTTTATTAAAACAGAGAGCCTGCTCGGGAAAAATAATGTTAAGACTAAGCAAGAGAATGACGGTGAAGTGAATAGCCAGTGGATTCATCCCGTAGCAAGTAAAGGAAGGCGCACAAAATCTCAAACTGGAAGTCGATTGATCCCAGAAGCAGGGTATGTCTGTGCCCTGCCTAGCCAAAAGAGAGAGAAAGAAAAGGATAAGGAAGCGTGTGCAAGTGTTTCTTTGGCTGGACAAAATGTTCAGAATGAGGGTAATATTAAAGAAACTGAAGTGCCTCAAACTATCTGGTCAACAACTAAGGGCAAGGAAGTTACACTGGCTGAAAAACCGGCTCAGCTACCTGATCAAGAGTTGCAAGTGAAAGATCAGAAAAAGAGTGCAAATGATCCTGCAAAACCAGCTCAGCTACCTGATCAAGAGTTGCAGGTGAAGGATCAGAAGAAGAGTGCAAATGATCCTGCAAATGAAAAGAGCATGGTTATGTCAGCTGAACTTGGCAGTGATTCAATTTTGGCTAACCTGCTCCGTAGCCTGGTTACTTTTCCAGACATGGAGTTTAAGCAGCAACAAGCTGGAGGAAGTAGTCATAAAAGAAAGAGAGGCAGGCCTCGAAAGTTAGCGGTTGTAAGGTCACGAGCTTCAGACGGAGTTAAGGGGCAGAATATGTCAGGAAATGTTGCTGACAAAAATGATAAGAATGATCAGACGCCTGAGGAAGCAGCTTTGCATGTGCTGAGGGGGATGGATTCTACAGCTGCAAAAGATGCCTCTAAAAGAAAAACAGCTGATTTTCCTGGAAGGTGCAAAATAAAAGAAGCTGCACCGATAGCATCTGATAATCCAGATGATGATGATAAACCTCTATCCATGTGGTTTGGGGGCATGCAGCTTTCTGCGTATGTTGGTGAATCAAGACCATCCCCTGATGCAAATGTCAACCAGCATAGTGATAGACAAGAACCAGTTGAGGTAGCTAGCGAATCTCCTGCAGTTGATGCAATCAGTGGCAGCGGGCCATATGAGGAGCAAGGGTTGCCTTTTGTTAAGAGCTCCCCTGTGTGGAAGACAATTGAAACATTGGAAGTATTCAGGCTTTTCCCCCAAAATCCTCATTTCCGACCTCTGGTTGAATGCAAAGAGGAATACCGCGAGGGTTCAGCAATTGGAAACATGATAACCTTTTCCAGTCTGGCGGATAAAATATCCAGGCTGCAGTTCGACGACCATCAAAGTGTTTTTGATAGCATTTTGGAGAGTCTTGTTGACTTGGAAAATTATGGATTCAATGTTACAATTCTACGCAGGCGGGTGAATGATCTGCTGTCTGTTAAGGACAAGCAAGGGCGGTTTCAGGTCGAGTCAAAGGATGCTGAACAGAAGATCATGGAGCATTCTCGTGAGAAGAACAAACTTGTCGAAGAGGCTGACTATATTGCGAAGAAAATAATTGAGTTGCAGGACAAACATGCATCAATCAAGTCAGAAGTGGAGGCCAAAGAACATGTGATTGCTAGATTGCGAATGTCTTTTGATGCCATGAATGAAGGCATTCAGAGCGCTCGGAGTGATTTTGAAAAGCTAGCTTTGGCTCCCATGAAT
>Malsy_01g020180
ATGGCGGACTCCCACTTCGAGGTAGGCGACGAGGTGGAGGTCACATCCCCAATCCACAACATGCGCGGCACCACATTCCCTGCGAAAATCGTCGCCAAGTCGAGAACCAAATCGAAATTCAAAGTCGAATACAACAGAGCGAAGGCTCGGATCGATCGCAAGATCGGCGCCGGCCACAAGGGTGGCGATGCAGCCTTGAGGGAAGAGGTCGACGCTGTGCTCCTCCGTCCGCCGCCGCCTCGAGAGAGCGACTACCGGTTCAAATTAGGCGACGTGGTTGACGCCTTCTTTTGCGGCGGGTGGTGGGAGGGCGTCGTGGTCACTGATGTTTTGGTGGACAACAACACGTTCGGGGTTTACTTCCGGTTCGCCAAGGAGAAGTTTGAGTTCGAGCCGGAGGAGCTACGCCTTCACCGGGAGTGGGTCAATGGGTCCTGGATCCCACCTCTTCAACAAGGAGATGTCTCAGATGCCAAAGAACCAAAGATTCCGACGAAAGAGGAATTGATCGAAGGAACAGCGGTTGAGGTTTGCACTGACGAAGATGGATTTCAAGGTGCTTGGTTTGCTGCAAATGTTGTCAAAGTAATGGAAAAGGACAAGTTTCTCGTTCGATACAAGGCAATAAAAACAGATGATAACAGAGAGTTGTTGACGGAAGAGGTCGACGCAAAGCAGGTAAGGCCTCGCCCTCCAAAAGTTGTTATGGCTGGAAATTTCAGTTTGACGGAAGAGGTTGATGCTTTCTATAATGATGGCTGGTGGGAAGGTGTGGTACGCAAGGTCCTTCACGGCCGAAGGTACAAAGTTTACTTCAAAGGTACAGACGACGAACTGCTGCTTCAGCACTCTGATTTGAGGCCACGCCAGGATTGGATAGATAGAACATGGGTAATGGCTTCTCAGGTA
>Malsy_04g016950
ATGCCCCCGAAACGCAGAAACAAACCCGACCCGCATTTCGACACCCGATCCCCCGGCAAGAAACGGGCAGCTCCTGTGGAAGAAAATGGAGGAGAGAAAGTGCCGATTGTAACTCAAGAGAACTTTACCAAGGGAACACCGGTTGAGGTTTGCAGTGACGAAGATGGTTTCCACGGTGCTTGGTTTGCTGCAACCATAGTGAAAGCAGTGGGCGGTGCCAAGTTCCTTATCGAGTACCAGAGCCTGAGGACAGAAGATGATTCGGCATTTCTGAGAGAAGAGATTGATACCCTGCACATACGACCTAATCCGCCAGAAAATGCTGTTGAGCATTTCAGTTTGCTTCAAGAGGTTGATGCTTTGTACAATGATGGCTGGTGGGTGGGTATGATCTCAAAAGTTCTTAGCGGCTCAAGGTACATAGTCTACTTCAGGAGCACTTATGAAGAAATTGAATTTCAACAATCTGAGTTGAGGCTTCATCAGGACTGGATTGGTGGCAAATGGGTTATGCCTTCGCGGGTA
>Malsy_04g017240
ATGGAGGCATTCCGTATGGAAAGGTTTTTCGAAAGAGACAACGAGATCGAAGTGACCGGCAAGGAAAAGGGGTTTCTCGGATCTTACTACGCAGCCAGGGTCATCGCCAACATGGGAGACAATTACGTGGTGGAGTACAAGGAGCTGCTGGAGGACGACGAGCGCACGCACTGTAAAGAAACCGTGATGGCTCATGACGTCCGCCCTCCGCACCCGAACCAAACCCTACCTTCAAGCCCAAGGGACTACTCATCTGCAAAGAAAAAGTTTGGTTTCGGCGAACAAGTGGATGCGTACGACAACGACGGCTGGTGGGTGGGGATCGTCACCGGGGTGAAAGGCGGTTTCTACACCGTGTTTTTCGAAACAACATGGGATCACATTGCGTATCCGGTTACTCACTTGAGGCCTCATCTGGAGTGGAGGAACGGAAGGTGGTTTCCTGGAAAAAACCGAGGCCGATTCATGGTGGAGAACTCGTATTTTTCACGTGAATTGGTGGAGTGTATCTTGGACGAAAAGATTGAGCAGGAAAAGGTGAAGAAATTGGAAGTTCAACGAGATCATGAGCATCATCGCATGCAGTCCGGCTGGGAAGAAAAGATCGTGCAGTCAAGAACTAGACGACGAAATCGAAGTATGCAGCAAGGAAGAGGGCTTCTCGGATCCAACTACGAAGCAACCGTAGGTTCGAACATGGGAGATAACTACGTGGTTGAATACAAGGAACTCTTAGAAGACGATGAGTTCAAACACCCTCAAAGAAACCGTCATGGTCAGCAAAGTCCGACCTCGACCCCCTTCCACTCATCAAACGGTGGCGAAGCAAAAGTTCACCTTCGGCGAAGTTGTAGATGCCGCTTGGGATCACATATTGCTTATCCAGTCACTCGCTTGATGAAACAAAATCCGTATTTTTCACATGAATTGACGCAAGTTATCTTGGATGAAAAGATTGTTGAGTCAAAAGCACAACAAGGTAAACAAAATAGTCCAAATCAACGTGGCAGATTGGAAGAAAATATCACGCAGTCAAAAAAACCACTTCAAAAAATCTCAAACTGTTCTCGAATTTCGACCGTCCGATCGTTGAAGATGACTGACGTGGCAGAAAGCGAGCGGAGGATCCTCGTGGCCGTCGACGAAGGCGAGGAGAGCATGCATGCGCTATCGTGGTGCCTGAAGAACGTTGCAGGGCAAAATTCCAAAGATACCCTTGTCCTCCTCCACGCCAAGCCCCCGCGAGCTGTGTTCACGGCTCTAGACGGCACAGGTAGGCGAGAGGACCCATCAGGGTATTTGTTTTCGTCTGATATTTTGGCGGCAACGGAGAAGTACGGCGCTGATGTGGCGGACTGCGTTATGGAGAAGGCGAAGAAGATGTGCAAGGACCTCCAGCCGGATCTTAAGGTGGAGACGAAAGTAGAGAGCGGAGATCCGAGGGATGTCATTTGCCAGATGGTAGAGCGGGTTCGTGCTGACGTGTTGGTTATGGGAAGCCATGGCTATGGCGTCATCAAGAGGGCTTTTCTTGGGAGTGTGAGCAATCACTGTGCACAGAATGTCAAGTGTCCTGTCTTGATCCAAAATTCTCGTCCATTTCTACTTGCTTCACTTCCATTACTAATATTTTCAATGGATTTAACCCCAACACGAAAGGATTTCCAAAAAGGTGATCGAGTGGAAGTGAGCAGCAGAGATTATGGGTTTATTGGCGCGTATTATGAAGCAACTGTAGTTGAAGACTTGGGGGGCAAGTATAAGGTGGAGTACTTGAGTTTGGTGGATGAGAAGGACGAGTCCCGACAACTCCAAGGGGATGTTGACGCAGATGAGCTCCGCCCTCTGCCACCTTCACCTTCAGAGCAAGAGAAAATGAAAAGCACCATAACTGAGGTTAAAAAGGAGGGAGAGAAGGAGATTTACTCCGTTTACTTGGAAACTACGGCGGACCTCTGTGATTACTCTAAGGAACAATTGACGTTTCATAAGGACTGGATCGACGGAGCGTGGGTTGATTGCAACGACAAGAAACAAAAGCAGGTGGGTTGCAAGAAGAGAGTGTGGATTGATGACAATGTTGAAGACAGGTACAAGAAAGTGCGCATCGATGGAAAGTTGGTCGATTGCAAGGATAAGTTAAGAGTGAGCCCTAGCATGGTGAAAAAGGCTAGTTTTCCTAGAAAAGGAGTTTTTCAAAAAGGTGAAAAGGTGGAAGTGTGCAGCAAAGAATATGGATTTATCGGCTCTTATTATGCAGCAATTGTACTTGAAAAGTTGGGGGACAAGTACAAGGTGGTGTACAAGAACCTGGTGGAGGAGGACGAGCTGTCCAAACCTCTAGTAGAGATTGTCACGGCAGATGAGGTCCGTCCTCGTCCTTCTCCACCTCCCCAAGAATTCGTGGATTTAGAGTTTGATGTCCTTGATAGAGTTGATGTATTTGACAACAAGGGTTGGTGGGTAGGCACCATTACTGAGAAGAGAGGGGAGGACGAATACTTCGTCTACTTTGAAACGACTGCGGATCATATTGCTTACCCTAAGAGGAAACTGAGGTTTCATAGGGACTGGATCGATGGACAGTGGCTGGTCTACAACAAGAAGAAGAGAGTTGTTTGGGTAGACGGAAAGTTGGTGGATTGCAAGAAGAGAGTCCGCGCGCAGGTAGATGAAAGAGTTGTGGACTGCTACAATAGACTGCGCATCGATGGAAACTTGGTGGATTGCAAGGACAGGTTAAGAGTCAGCGTTGTACCTGTA
>Malsy_04g017260
ATGGGGCCTTCCCGTGCGATCCAACGGCGTAAAAACGCAACGAACTCTCGTCCTGCTTCCTCCTCTCGCTCACAACTCGACGATCCAAATGAGTTCCGCCCCGAAAGATGGTTTGAAACCAACAACGAAGTTGAAGTGTCAAGCAGGGATGAGGGGTTCATCGGATCGTACTTTGCAGCTAGGGTTGTAGCCAACATGGGGGACAACTATGTTGTCGAGTACAAGGAGCTATTGGAGGATGACAAGCGCACGCTCTACAAAGAGACCGTCATGGCTCATGACGTCCGCCCTCCGCACCCGAATCAAACCCTACCATTGAGCCCGAACGACTCATCTGCAAACAATGAAAAGTTTGGTTTCGGCGATTTGGTGGATGTGTACGACAATGACGGGTGGTGGACGGGGGTTGTCACCGGGGAGAAGGATGGTTTCTACGCCGTGTTCTTCGAAACAACGTTGGATCACGTTGTTTATCCGGCTACTCACGTGAGGCCACATCTGGATTGGAGGAGAGGGAAGTGGTTTCCTGGCAAGAACAGGGAAAGGTTCTTCCATGGGAACCCAAATTTCTCAGAAGAGATGACGCAAGTTATCTTGGATGAAAAGATCGAGCAGTCAAAGATACGCAGAGGACAACCCGGCGCAGACGTTTGTGACAGCCTTGGCATGTTTCAC
>Malsy_06g002340
ATGAACGGTCATCAGGACGAGGAAGGGATGCTTACGTCCTCGGAGTACAACTCCGACACCGAGTCGACTCAGTCCACCTCGTTCGGAGGTAGCACCCAGTTCGAAAGACGAGCTTTCAGCGGCCTGCTAGGAACGTCTAACTACGCACCGACCACGTCCTCCAACTCCAGCTGCGCGTGGCAGCGGAATAAGAGCACCAAGGTCGACAACTCTGGCGGTACGGATAAGACTACTGGTACTACTTCCGACAAAAACAACAACGATGACTACGTGAAGATCGCTCTCAACATCCGAGATGACTCCGTAGTCGTCCACAGCGTCCAGGCCGCCGGCGGTGCCAGTAGCAAAGATCTCGAGCTGGCTCTACTCGCCAAGCGGACAGCAGCAGCTCCAATTGTTCGACGTGAGCTCAGAAGACCGACGAGGAAGGGTTCAAAGACGCCTTGTTCAGAGCCACCATTGTCACAAGCCCCACAAACTCCGCCTCGAAGAAGAGGAAAAGGGGCGTTGGTCGATTACAAGAACTTGGTCACGGAAGACAGATCTAAGCAGCTCAAGGAGTACGTCGATTCGGAGCACCTGAGGCCCACGCAGCCGCAGCTCGCTGACCAGAATTTCGAGGAGGGAGATGTGGTAGAGATGGATTACAGAGATGGGTGGTGGACTGGGGTCGTAGGGAAGGTTGTCGAGAACAATTCCAAGTACAGCGTCGTCTTCGACAACCCTCCGAATTTGATCGAATTTCAGAAAGATCGTCTCAGATTGCATCAAGATTGGTTTAATGGCGAATGGGTTCGGCCCAATAAGCAGCAACAAGGAAACCAAAAAATAATTCCCGGTCGGCGTCTGGGTCTGATATGCCCAGGAAAAAACCCAGTAAAGGTCCAAAAAACTTATGTTAGCCAATCTGTGAGCATAAACGAAAGCCGGGTTTTGAGTCAGCTCCTAAGCCAGAAGCTGAAGCCGACGCAGGAGGATAACCCAATC
>Malsy_07g008770
ATGGTGGTCAAGAAAAGTCAATCAGCAACCCATTTGGTCAAGGATTCAAGGGTGGAAGTTTGTAGTAATGAAGATGGCTTCAAGGGCGCATGGTTCCCTACCAAAATCATTGACTCGAAACCCTGGATTTCGGCGACGAAGAAGAAAAGGAAGAGCTTTTCTGACGGCATCAACAACTCCTTCTTACCTACCAAGGCTGAGGTCCAGTACAAGACTCTGCTCTCCGACAACGACCCGGACAAGCCCCTGACGGAGTTTGTCGAGATGGGTCAAATCCGGCTGGTGCCTCCAGACGACAATGTCGACAGGCCCTTCGAGCCCGGCGACAAAGTCAACGCCTTTCACCTCAAAGCGTGGTGGCCCGAGGTTGTGATCAAGTGCGAGAAGGATGAGTACACGGTGGGATTCATGTACCCACCTGATCTGCTTGTGCTACGGCGGTTCGAATTGCGTTCTCACTGGGATTTGGCAGACGGCATTTGGGTCCGATCCAAAAAGGAAAAAGAAGGTGGTTTATGGGGGAAGAAGGTGGTTTCGCGAGCCCCTTCATCCATGGCCTGCACAATCGATTTCCGCCGCCTAGACGAGGGCTTTGGCGGCAAAACCTACAAGCGCAAGAGAAACCCCCAATCCGCCGACGAAGATGCCTCTATCTTTGGCGGCGCTGCAATGGATATCGACGACTCGTATCCACCTCCGGCGAAGCGGTCGGCGGTACCCTCCTCGGACAATCCCGAATTTTGCATCGATGAATTAGTTATGGATATAGACCAGGCTGACCAGCATGGTTTTCTGGATTGTGGAGTATCAACAAGGCTAGTCGATGCTTTTATACGACCAGCGACTGAGGCAGCAAGTGTTGTTGCGTTTGTTGCTAGCATTGCTACTTGGTTTAGAGACTGTTCACAACGTTGGCATGATATGGTTTCT
>Malsy_07g025240
ATGGCGGACGCCACCCACTTCGAGGTAGGCGACGAGGTGGAGGTCACCTCCCCAATCCACAACATGCGCGGCACCACATTCCCGGCGAAAATCGTCGCCAAGTCCAGAACAAAATCGAAATTCAAAGTCGAGTACAACAGAGTGAAGGCCCGGATCGATCGCAAGATCAGCGGCGGCCTCAAGGGCGGCAATGCGGCGCTGAGGGAAGAGGTCGACGCGGCTCTCCTCCGGCCTCCTCCGCCGCGAGAGAGCGACTACCGGTTCAAATTGGGTGACGTGGTGGACGCCTTCTTTTGCGGCGGGTGGTGGGAGGGCGTCGTGGTCAGTGATGTTTTGGTGGACAACACGCTTGGGGTTTACTTCCGGTTCGCCAAGGAGAAGTTTGAGTTCGAGCCCGAGGAGCTGCGGCTTCACCGAGAGTGGGTAAAGGGGTCCTGGGTCCCACCTCTTCAACAAGGAGAATTGATAGAAGGAACAACGGTTGAGGTTTGCACTGATGAAGACGGATTTCAAGGCGCTTGGTTTGCTGCAAATATTGTCAAGGTAATGGAAAAGGACAAGTTTTTCATTCGATACAAGACAATAAAGACAGATGATAACAAGGAGTTGTTGACGGAAGAGGTCGATGCAAAGCACATAAGGCCTCGTCCTCCAAAAGTGGTTGCGGCTGAAAGTTTCAGTCTGACGGAAGAGGTTGATGCTTTCTATAATGATGGCTGGTGGGAAGGTGTGATTCGCAAGGTCCTTCCCGGGCGAAGGTACAAAGTTTACTTCAAGGGTACAGATGATGAACTGATGTTTCAGCACTCTGATTTGAGGCCACGCCAAGATTGGATGGATAGAACATGGGTTATGGCTTCTCAGCATTCCATCGGGAGGTGGTGGACATTTTTTGTGGGGTTCTTGGCACGCCTGGTAGTAGATTCCAGAGCCGTCGTTGGATTTGATTGCAATTTCTTGTGTAACGAAACCATGGCCAGCACCAAATCGTATTCGCCAGGACGGGGCAAATCCGTGGAATCAATGTCCGAGGAGGGGCAGAGTCCAGGCAAATTGGCGGAGCTACGACGGGAGGACGACCATAATTCGGGCGACGATGACCAGAATCCTGATGTGACAGAAGAAGATATTCAAGCTGTCCTTGATGAAGCGAAAATGAATGAACTCCTAATCAAAGAGGGACGTTATTTGTGTGAAGTATGCCTTAAGGAAGGCAACCACTTCGATTACCAATGCCCCTACTTTGTTTCGATTCCCAAGGGCGCTAAAATTGGCAGTGGCTATGACATAGTTTGTGCAGACTGTGGCGAAGATCATCAAAACGACTCTGACGACGACGCATGGACGCTGAACATTAGCTTGAAGACCCTCGAGAGAACGATTCTTCCTACGATGATCAACAGAAATTCCAATGGTTGGTGCAAGTTTCTTTGGAATCCCAGCAGACTGGATGTCTTAGATGCCAAAGAACCAAACACTCCGATGAAAGAGGTACCAATAGAAGGAACACCTGTTGAGGTTTGCATTGATAAAGAAGGATTTCAAGGTGGTTGGTTTACTGCAAATATTGTCAAAACAATAAGAACAGATGATAATAAGGAGTTCTTGATGGAAGTGGTCGATGCAAAGCAAATAAGGCCTTATCCTCCAAACCTAGTTTTGGCTGAAAGTTTCAGTGTAACACAAGAGGTTGATGTTTTCTATAATGGTTGCTGGTGGGAAGGTGTGATCCGCAACGTCCTTCACGGGCAAAGGTACAAAGTTTACATCAAAGGTACAAATGATGAACTGCTGTTTCAGCACTCTGATTTGAGGCCACGCCAAGATTGGATAGATGGAACATGGTTCATTGCTTCTCAGGAACAGGGGTTGTATCCTGATCCAAATATCTTTGTCACTGTTATTAGCCGATTAGGGGAGCATGGGAAGTGGGATATGATCCAGAAGACTATTGAGAATATGAAGCGCAGAGGGCATATGAAAAGTGGGATAATTTATGCTGTTTCGGTTGATATTTATGGGCAGTATGGAAAATTTCAGGATGCTCTAGAGTGCATATCTGCCCTAAAGGCGGAAGGTCTTATTCCTTCAGCCAGCATGTTTTGTGTCTTAGCAAATGCCTACGCTCAGCAGGGATTATGTCATCAGACAGTTAAGGTGCTTCAGCTCATGGAAGCTGAGGGAATCGAACCAAACGTCATAATGCTGAATGTGCTGATCAATGCATTCAATGTTGCTGGTAGATATTTAGAGGCGTTATCCATTTATCACCATATAAAAGAAAGTGGTTTTAGCCCTGATGTGGTTACTTATACTACCCTTATGAAGGCGTTTATTAGGGCAAGGAAGTTTGATAAGGTCCCGGAGATATACAAGGAAATGGAACGTGCCAGATGCACTCCGGATAGAAGGGCTAGACAGATGTTACAAGTTGCTTTAATGTGCACAACTGATAATCTCAAGGGGTCGTACGGGAAGCAAGAGTACTCAGAGATAATGAAACCTGCTTCTGGTTTAGCAGTTGGAACATGGACAACACCG
>Malsy_09g024090
ATGGCGGGCACGGAGGTCAAAGAAGAAGAGCAGCTCCAATTGTTCAGCGTGGGCACAGAAGTAGAAGTGAAGAGCGACGAGGAAGGGTTCAAAGGCGCCTGGTTCAGAGCCACCATTGTCACAAGCCCCACAAATTCCGCCTCAAAGAAGAGGAAGAGGGCGTTGGTCGAGTACAAGAACTTGGTCACGGAAGACGGGTCTAAGCAGCTCAAGGAGTACGTCGATTCGGAGAACCTGAGGCCGACGCCGCCGCAGCTCGCCGACGGGAATTTCGATGTGGGAGATGTTGTGGACGCGGATTACAGAGATGGGTGGTGGACTGGGGTCGTAGGGGAGGCTCTTGACAGCAATTCCAAGTACCGCGTCGTCTTCACGAACCCCCCGGATTTGATCGAATTTCAGAAAGAGCGTCTCAGATTGCATCAGGATTGGGTTAATGGCGAATGGGTTCGGCCTAACAAGCAGGATGTATTGGCTGCTTCAGATACTCCACAAGAATTAGAGCATGTGTTGCCTGCTCCAAAAGATCCTAACAATCTTCAAGTGGCTACTCAACTAGAAAATTCGAGTGCTGCAGAGGAGAATCCTGAATCAACTAATTCAGGGAAGAATTTAACAGAGCAACCAAGTTATCCACTAAGTGTCAAGGGCAAAAAGATGTTAGCCCGTAATGGTAGTGCTACAGACTCGCGTCCAGTTAAAAAGTTAAAGGACGAAAAAGCAGCTAAGCCCACAGTATCCGCTACAGCACATCAATTGAGCAAAACGCCCGACAATAAAGAATTGCCCCAGGAATTACCTCAACTGAGCACAGGAGTTAAGGGAACAAGACGCACAAGGAAACCTGTTGTACGCCATCAGTTTTTTAAAACAGAGAGCGTGCTTGGGAAAAATAATGTCAAGACTAAGCAAGAGAATGACGGTGAAGTGAATAGCCAGTGGATTCATCCTGTAGCAAGTAAAGGAAGGCGCACAAAATCTCATGCTGGAAGTCGATTCACCCCTGATGCAGGTAAGGAAGAGTCTGCAAGTGTTTCTTTGGCTGGACAAAATGTTCAGAAGGAGGGTAATATTAAAGAAGCTGAAGGGCCTCAAACTATTAGATCAACAACTAAGGGCAAGGAGGGTTCACTGGCTGAAATACCGGCTCAGCTACTTGATCAAGAGTTGCAAGTGAAAGATCAGAGGAAGAGTGCAAATGATCCTGCAAAAGAAAAAGGCATGGAGTTTAAGCAGCAACCAGCTGGAGGAAGCAGTCATAAAAGGAAGAGAGGCAGGCCTCGAAAGTTGGTGGTCATAAGATCGCGAGCTTCAGAAGGAGTGAAGGGGCAGAATATTTCAGGAAATGTCGCCAGCAAAAATGTTGCGAATGATCAGACGCCTGAGGAAGCTGCTTTGCGTGTGCTGAGAGGGACGGATCCTACAGATGCACAAGATGCCTCTAAAAGAAAAACGGCTGAACTTCCTGGAAGGTGCATGATAAATGAAGCTTCATTGATAGCATCCGAGAATGCAGATGATGATGACAGACCTCTATCCATGTGGTTTGGAGGGATGCAGCATTCTGCGAGCGTGGGTGAATCAAGACCATCCCCTGATATGAATGTCGACCAGCATAGTGATAGAAAAGGACCAGTCGAGGTAGCAACGGAATCTCCCGCAGTTGCTGCAGTCAGTGGCAGTGGGACAGAGGAGAAGCAAGGGTTTCCATTTGTTAAGAGCTCCCCTGTGTGGAAGACTATTGAAACATTGGAAGTGTTCAAAAAGTTTCCCCAAAATCCTCATTTCCGGCCTTTGATTGAATGCAAAGAGGAGTACCGCGAGGGTTCAGCAATTGGAAACATGATAACCTTTTCCAGTCTGGCGGATAAAATATCCAGGCTGCAGTTCGACGACCATCGAAATGTTTTGGGTAGCATTTTGGAGAGTCTTCTTGACTTGGAGAAGTATGGGTTTAATGTTACAGTTCTACGTGGGCGGGTGAATGATCTGCTGTCTGTTAAAGACAGGCATGGACGGTTTCAGGTTGAGTCAAAAGACGCTGAACACATGATCATGGAGCATTCTCATGAGAAGACCAAACTTGTCGAAGATGCTGAGCATATTGCGAAGAAAATAATCGAGTTGCAGGATAAACATGCATCAATGAAGTCGGAAATGGAGGCCAAAGACCATGAGATTGCTAGATTGAAAATGCATATGGATTCCATGAATGAAGGCATTCAGAGCGCTCGGAGTGATTTTGAGAAGCTAGCTTTGGCTCCCGTGACA
>Malsy_12g018590
ATGCCTCGGAAACGCAGAGACAAACCCGATCCGAATTTCGACACGCGATCCCCCGGCAAGAAACGGGCGGTTCCTCTGGAAGAAAATGGAGGAGAGAAAGTGCCAATTGTAACTCACGAGAAATTTACCAAGGGAATGCTGGTTGAGGTTTGCAGTGATGAAGATGGTTTCCTTGGTGCTTGGTTTGCTGCAACCATAGTGGAAGCGGTGGGGAATGACAAGTTCCTCATTGAGTACCAGAGCCTGAGGACTGAAGATAATTCAGCATTTCTGAGAGAAGAGATTGATACCCTGCACATACGACCTAATCCGCCGGAAACTGCTTTTGAGCATTTCAGTTTGCTTCAAGAGGTTGATGCTTTGTACAATGATGGCTGGTGGGTGGGTGTGATCTCGAAAGTTCTTAGTGGCTCAAGGTACATAGTCTACTTCAGGAGCACCTATGAAGAAATCGAATTTCAGCAATCTGAGTTGAGGCTTCATCAGGACTGGATTGGTGGAAAATGGGTTATGCCTTCTCGGGTA
>Malsy_16g011590
ATGTCGCAGACCCATTTCAGCAAGGGCGACGAGGTCGAGGTCGTCACGAAGCCCTCCCGCAGTTCCACCGGGCCGTACTACCCCGCGACGGTGCGCCGCCCCGTGGTCAAGGACAAGGCCCACATTTTAGTCCAGTACCAAACCCTGACGACCCCCAACGCCGTCAGCCCCAGACTCCTCCAGGAGATAGTCGAATTAGGCAATGTGAGGCCCGCACCGCCGAGGGAGCTCTACCAGTTCTTCAAGGTGGGCGACGACGTCGACGCCTACAGAGAAAATGGGTGGTCTCGCGGGACTGTGACGGACATTCTGGAGAACTCCAAGTACTTAGTTGCGCTGCGGGGTGAGGAATTTGAGTGCGAGCAGTGTGATATGAGGATTCACAGAGACTGGGATGATGGCTCTTGGGTCCCTCCTATTCAAGAAGAGAATAGTTCATCTGGGATGGTGGGGAAATCTAGAAAATTAATATTGAAATTTAAGTGCGGCAAGAAACCACTGGGAGCAAGCTTTGAAAATGGGACTGTGGTGGAGGTCAGCAGCGACGAGGAAGGCTACAAGGATGCTTGGTACACTGCTAAAATAATTGATCATGTAGGAAATAACAAGTATCTGGTGGAATACCTGTACCTGGTAACGGATGACGGAACAAAGGATCCCTTGAGAGAAGAAACATGTGCAAGTTATATTAGACCTTGTCCTCCTGCACTTCCATCGGTTGCTCATTTCAAAGTGCTCCAGAAAGTCGATGCTTGGTACAATGAGGGATGGTGGGAGGGCACCGTTTCCAAAGTTCTTGGCGGCTTAATGTATGTTGTCTATTTCAGCTCCACCAATGAAGAATTAATGTTTGAACATTCCAATTTGAGGCCTCGACAGGACTGGATTAACGGACAATGGATCCCTGCT
>Malsy_17g024430
ATGGCGGGTTCGGAGGGGAGAGAAGAAGAGCAGCAGCAGCTCCAATTGTTCGGCGTGGGCTCAGAAGTAGAAGTGAGGACCGACGAGGAAGGGTTCAAAGGCGCCTTGTTCAGAGCCACCATTGTCACAAGCCCCACAAACTCCGCCTCAAAGAAGAGGAAAAGGGCGTTGGTCGAGTACAAGAACTTGGTCACGGAAGACGGGTCTAAGCAGCTCAAGGAGTACGTCGATTCGGAGCACCTGAGGCCCACGCCGCCGCAGCTCGCTGACCGGAATTTTGAGGAGGGAGATGTGGTGGATGCGGATTACAGAGATGGGTGGTGGACTGGGGTCGTAGGGAAGGTTGTCGAGAACAATTCCAAGTACAGCGTCGTCTTCGACAACCCTCCGGATTTGATCGAATTTCAGAAAGACCGTCTCAGATTGCATCAAGATTGGGTTAATGGCGAATGGGTTCGGCCCAATAAGCAGGAAGTATTGGCTGCTTCAGATACTCCACAAGAATTAGAGCATTTGTTGCCTGCTCAAAAAGATTCTAACAATCTTGAAGTGGCTACTAAACTAGAAAATTTGAGTGCTGCAGAGGAGAATCCTGAATCAACCAACTCAGGGAAGAATTTAATGGAGCAGCCAAGTTATCCACGAAGCGTCAAGGACAAAAAGATGTTAACCCGTAATGGTAGTGCTACAGACTCGCGTCCGGTTAAAAAGTTGAAAGACGACAAAGCAGCCGAGCCCATATTATCCATTACAGCACGTCAATTGAGGAAAACGCCTGACAATAAAGAAATACCCCAGGAATTACCTCAACTGAGCACAGGAGTTAGGGGAACAAGACGCACACGGAAACCTGTTGTACGCCATCAGTTTATTAAAACAGAGAGCCTGCTCGGGAAAAATAATGTTAAGACTAAGCAAGAGAATGATGGTGAAGTGAATAGCCAGTGGATTCATCCCGTAGCAAGTAAAGGAAGGCGCACAAAATCTCAAACTGGAAGTCGATTGATCCCAGAAGCAGGTAAAAGAGAAAAAACAAAGGTACATATGTCGGTCAATAAGGAAGCGTCTGCAAGTGTTTCTTTGGCTGGACAAAATGTTCAGAATGAAGGTAATATTAAAGAAACTGAAGTGCCTCAAACTATCTGGTCAACAACTAAGGGCAAGGAAGTTACACTGGCTGAAAAACCGGCTCAGCTACCTGATCAAGAGTTGCAAGTGAAAGATCAGAAAAAGAGTGCAAATGATCCTGCAAAACCAGCTCAGCTACCTGATCAAGAGTTGCAGGTGAAGGATCAGAAGAAGAGTGCAAATGAAAAGAGCATGGAGTTTAAGCAGCAACAAGCTGGAGGAAGTAGTCATAAAAGAAAGAGAGGCAGGCCTCGAAAGTTAGCGGTTGTAAGGTCACGAGCTTCAGACGGAGTTAAGGGGCAGAATATGTCAGGAAATGTTGCTGACAAAAATGATAAGAATGATCAGACGCCTGAGGAAGCAGCTTTGCATGTGCTGAGGGGGATGGATTCTACAGCTGCAAAAGATGCCTCTAAAAGAAAAACAGCCGATTTTCCTGGAAGGTGCAAAATAAAAGAAGCTGCACCAATAGCATCTGATAATCCAGATGATGATGATAAACCTCTATCCATGTGGTTTGGGGGGATGCAGCTTTCTGCGTATGTTGGTGAATCAAGACCATCCCCTGATGCAAATGTCAACCAGCATAATGATAGACAAGAACCAGTTGAGGTAGCTAGCGAATCTCCTGCAGTTGATGCAATCAGTGGCAGCGGGCCATATGAGGAGCAAGGGTTGCCTTTTGTTAAGAGCTCCCCTGTGTGGAAGACAATTGAAACATTGGAAGTATTCAGGCTTTTCCCCCAAAATCCTCATTTCCGACCTCTGGTTGAATGCAAAGAGGAATACCGCGAGGGTTCAGCAATTGGAAACATGATAACCTTTTCCAGTCTGGCGGATAAAATATCCAGGCTGCAGTTCGACGACCATCAAAGTGTTTTTGATAGCATTTTGGAGAGTCTTGTTGACTTGGAAAATTATGGATTCAATGTTACAATTCTACGCAGGCGGGTGAATGATCTGCTGTCTGTTAAGGACAAGCAAGGGCAGTTTCAGGTCGAGTCAACGGATGCTGAACAGAAGATCATGGAGCATTCTCGTGAGAAGAACAAACTTGTCGAAGAGGCTGACTATACTGCGAAGAAAATAATTGAGTTGCAGGACAAACATGCATCAATCAAGTCAGAAGTGGAGGCCAAAGAATATGTGATTGCTAGATTGCGAATGTCTTTTGATGCCATGAATGAAGGCATTCAGAGCGCTCGGAGTGATTTTGAAAAGCTAGCTTTGGCTCCCATGAAT
>Maldo_GDDH_01G1232500
AACCCTCGAGGCAAAAAGCCCCAAAAGCCCTCCAGTAGACAAAGACAGAGAGCTTTACAGGCGACGGCCATGGCGGACGCCCACTTCGAGGTAGGCGACGAGGTGGAGGTCACATCCCCAATCCACAACATGCGCGGCACCACATTCCCGGCGAAAATCGTCGCCAAGTCGAGAACCAAATCGAAATTCAAAGTCGAATACAACAGAGCGAAGGCTCGGATCGATCGCAAGATCGGCGCCGGCCACAAGGGTGGCGATGCAGCCTTGAGGGAAGAGGTCGACGCTGTGCTCCTCCGTCCGCCGCCGCCTCGAGAGAGTGACTACCGGTTCAAATTAGGCGACGTGGTCGACGCCTTCTTTTGCGGCGGGTGGTGGGAGGGCGTCGTGGTCACTGACGTTTTGGTGGACAACAACACGTTCGGGGTTTACTTCCGGTTCGCCAAGGAGAAGTTTGAGTTCGAGCCGGAGGAGCTACGCCTTCACCGGGAGTGGGTCAAGGGGTCCTGGATCCCACCTCTTCAACAAGGCGATGTCTCAGATGCCAAAGAACCAGAGATTCCGACGAAAGAGGAATTGATCGAAGGAACAGCGGTTGAGGTTTGCACTGACGAAGATGGATTTCAAGGTGCTTGGTTTGCTGCAAATATTGTCAAAGTAATGGAAAAGGACAAGTTTCTCGTTCGATACAAGGCAATAAAAACAGATGATAACAGAGAGTTGTTGACGGAAGAGGTCGACGCAAAGCACGTAAGGCCTCGTCCTCCAAAAGTTGTTGTGGCTGGAAGTTTCAGTCTGACGGAGGAGGTTGATGCTTTCTATAACGATGGCTGGTGGGAAGGTGTCATACGCAAGGTCCTTCACGGCCGAAGGTACAAAGTTTACTTCAAAGGTACAGACGACGAACTGCTGCTTCAGCACTCTGATTTGAGGCCACGCCAGGATTGGATAGATAGAACATGGGTTATGGCTTCTCAGGCATTGAAGCAT
>Maldo_GDDH_04G1191600
AAAAAGCTAAAAGTGAAAGGCCAACTAAACAGTGAACTTTTTCCGACTCTGAAATTAAGCATCAACCCCAAGAACCCCAGAATGCCCCCGAAACGCAGAAACAAACCCGACCCGCATTTCGACACCCGATCCCCCGGCAAGAAACGGGCAGCTCCTCTGGAAGAAAATGGAGGAGAGAAAGTGCCGATTGTAACTCAAGAGAACTTTACCAAGGGAACACCGGTTGAGGTTTGCAGTGACGAAGATGGTTTCCACGGTGCTTGGTTTGCTGCAACCATAGTGGAAGCAGTGGGCAGTGACAAGTTCCTTATCGAGTACCAGAGCCTGAGGACAGAAGATGATTCGGCATTTCTGAGAGAAGAGATTGATACCCTGCACTTACGACCTAATCCGCCAGAAAATGCTGTTGAGCATTTCAGTTTGCTTCAAGAGGTTGATGCTTTGTACAATGATGGCTGGTGGGTGGGTATGATCTCAAAAGTTCTTAGCGGCTCAAGGTACATAGTCTACTTCAGGAGCACTTATGAAGAAATTGAATTTCAACAATCTGAGTTGAGGCTTCATCAGGACTGGATTGGTGGCAAATGGGTTATGCCTTCGCGGGCTTTAAAGTTG
>Maldo_GDDH_04G1194400
ATGCTCTCACACAGTCCTACACTCCACATCTCTACGATTTCTGAAACAATTTCTCACTCATTGATCATTCTACTTAATTGCTTCACTAGTGAGAGCATGGTGAAAAAGGCTAGTTTTCCTAGAAAAGGAGTTTTTCAAAAAGGTGACAAGGTGGAAGTGTGCAGCAAAGAATATGGATTTATCGGCTCTTATTATGCAGCAATTGTACTTGAAAAGTTGGGGGACAAGTACAAGGTGGTGTACAAGAACCTGGTGGAGGAGGACGAGCTGTCCAAACCTCTAGTAGAGATTGTCACAGCAGATGAGGTCCGTCCTCGTCCTTCTCCACCTCCCCAAGAAATCGTGGATTTAGAGTTTGATGTCCTTGATAGAGTTGATGTATTTGACAACAAGGGTTGGTGGGTAGGCACCATTACTGAGAAGAGAGGGGGGGACAAATACTTCGTCTACTTTGAAACGACTGCGGATCATATAGCTTACCCTAAGAGGAAACTGAGGTTTCATAGGGACTGGATCGATGGACAGTGGCTGGTCTACAACAAGAAGAAGAGAGTTGTTCAGGTAGACGGAAAGTTGGTGGATTGCAAGAAGAGAGTCCGCGCGCAGGTTGATGAAAGAGTTGTGGACTGCTACAAGAGAGTGCGCATCGATGGAAACTTGGTGGATTGCAAGGACAGGTTAAGAGTCAGCGTTGTACCTTTTTCCACTCTGATTAATTTCTTGGTGTATGGTGGAAACAATTTGGGAATATTGCTATTTAAGTGCAATTTATCAGGGTTTTCAGTAATTTCCTTTCATTTTTATTTATTATTATTATTA
>Maldo_GDDH_04G1194500
ATGGATTTAACCCCAACACGAAAGGATTTCCAAAAAGGTGATCGAGTGGAAGTGAGCAGCAGAGATTATGGGTTTATTGGCGCGTATTATGAAGCAACTGTAGTTGAAGACTTGGGGGGCAAGTATAAGGTGGAGTACTTGAGTTTGGTGGATGAGAAGGACGAGTCCCGACAACTCCAAGGGGATGTTGACGCAGATGAGCTCCGCCCTCTGCCACCTTCACCTTCAGAGCAAGAGAAAATGAAAAGTTTGATGTCCTTGATAGGGTTGATGTGCATGACCTGGACGCTTGGTGGG
>Maldo_GDDH_04G1194700
ATGGAGGCATTCCGTATGGAAAGGTTTTTCGAAAGAGACAACGAGATCGAAGTGACCGGCAAGGAAAAGGGGTTTCTCGGATCTTACTACGCAGCCAGGGTCATCGCCAACATGGGAGACAATTACGTGGTGGAGTACAAGGAGCTGCTGGAGGACGACGAGCGCACGCACTGTAAAGAAACCGTGATGGCTCATGACGTCCGCCCTCCGCACCCGAACCAAACCCTACCTTCAAGCCCAAGGGACTACTCATCTGCAAAGAAAAAGTTTGGTTTCGGCGAACAAGTGGATGCGTACGACAACGACGGCTGGTGGGTGGGGATCGTCACCGGGGAGAAAGGCGGTTTCTGCACCGTGTTTTTCGAAACAACATGGGATCACATTGCGTATCCGGTTACTCACTTGAGGCCTCATCTGGAGTGGAGGAACGGAAGGTGGTTTCCTGGAAAAAACCGAGGCCGATTCGTGGTGGAGAACTCGTATTTTTCAAGTGAATTGGTGGAGTGTATCTTGGACGAAAAGATTGAGCAGGAAAAGTTGAAGAAATTGGAAGTTCAACGAGATCATGAGCATCATCGCATGCAGTCCGGCTGGGAAGAAAAGATGGTGCAGTCAAGAACTGTTTGGGCT
>Maldo_GDDH_04G1194900
ATGGGGCCTTCCCGTGCGATCCAACCGCGTACAAACGCATCGAACTCTCGTCCTGCTTCCTCCTTTCGCTCACAACTCGACGATCCAAATGAGTTCCTCCCCGAAAGATGGTTTGAAACCAACAACGAAGTTGAAGTATCAAGCAGGGATGAGGGGTTCATCGGATCGCACTTTGCAGCTAGGGTTGTAGCCAACATGGGGGACAACTATGTTGTCGAGTACAAGGAGCTATTGGAGAATGACGAGCGCACGCTCTACAAAGAGACCGTCATGGCTCATGACGTCCGCCCTCCGCACCCGAATCAAACCCTGCCATTGAGCCCGAACGACTCATCTGCAAACAATGAAAAGTTTGGTTTCGGCGATTTGGTGGATGTGTACGACAATGACGGGTGGTGGAAGGGGGTTGTCACCGGGGAGAAGGATGGTTTCTACGCCGTGTTCTTCGAAACAACGTTGGATCACGTTGTTTATCCGGCTACTCACGTGAGGCCTCATCTGGATTGGAGGAGAGGGAAGTGGTTTCCTGGCAAGAACAGGGAAAGGTTCTTGCATGGGAACCCAAATTTCTCAGAAGAGATGACGCAAGTTATCTTGGATGAAAAGATCGAGCAGTCAAAGTTAAATACATCAAGT
>Maldo_GDDH_04G1199300
ATGGCGGACGAGGTCCGGCCTCTTCCTCCTCAGCCTTCTCAAGAAAAAGCGGATTTAGGGTTTGATGTCCTTGACAGGGTCGATGTGTTGGACAACAAGGGTTGGTGGGTAGGTACCGTTACTGAGAAGAGAGGGGAGGACGAATACTGGGTGTACTTTGAAACGACTGCGGATCATATTGCGTACCCTAAGAGGATCCTGAGATTTCATAAGGACTGGATCGATGGAATGTGGGTGAATTACAACAAGAAGAAGAGAGCTTTTCGGGCCGACGGAAAGCCGGTGGAGTGCAAGAAGAGAACGCGCGGGTCGATGAAAGGTTTGAAGACTACAAGAAAGTGCGCATCGATGGAAAGTTGGTGGATTGCAAGAGCAAGTTATAAGAGTCAGCATTGTATCTCTTGTTTAAATCTT
>Maldo_GDDH_07G1101600
ATGGTGGTCAAGAAAAGTCAATCAGCAACCCATTTGGTCAAGGATTCAAGGGTGGAAGTTTGTAGTAATGAAGATGGCTTCAAGGGCGCATGGTTCCCTACCAAAATCATTGACTCGAAACCCTGGATTTCGGCGACGAAGAAGAAAAGGAAGAGCTTTTCTGACGGCATCAACAACTCCTTCTTACCTACCAAGGCTGAGGTCCAGTACAAGACTCTGCTCTCCGACAACGACCCGGACAAGCCCCTGACGGAGTTTGTCGAGATGGGTCAAATCCGGCTGGTGCCTCCAGACGACAATGTCGACAGGCCCTTCGAGCCCGGCGACAAAGTCAACGCCTTTCACCTCAAAGCGTGGTGGCCCGAGGTTGTGATCAAGTGCGAGAATGATGAGTACACGGTGGGGTTCATGTACCCACCTGATCTGCTTGTGCTACGGCGGTTCGAATTGCGTTCTCACTGGGATTTGGCAGACGGCATTTGGGTCCGATCCAAAAAGGAAGTATTGGTTCTGGGTTTTTGG
>Maldo_GDDH_07G1304600
ATGGCGGACGCCACCCACTTCGAGGTAGGCGACGAGGTGGAGGTCACCTCCCCAATCCACAACATGCGCGGCACCACATTCCCGGCGAAAATCGTCGCCAAGTCCAGAACGAAATCGAAATTCAAAGTCGAGTACAACAGAGTGAAGGCCCGGATCGATCGCAAGATCAGCGGCGGCCACAAGGGCGGCAAGGCGGCGCTGAGGGAAGAGGTCGACGCGGCTCTCCTCCGGCCTCCTCCGCCGCGACAGAGCGACTACCGGTTCAAATTGGGCGACGTGGTGGACGCCTTCTTTTGCGGCGGGTGGTGGGAGGGCGTCGTGGTCAGTGATGTTTTGGTGGACAACACGCTTGGGGTTTACTTCCGGTTCGCCAAGGAGAAGTTTGAGTTCGAGCCCGAGGAGCTGCGGCTTCACCGAGAGTGGGTAAAGGGGTCCTGGGTCCCACCTCTTCAACAAGGAGATGTCTTAGATGCCAAAGAACCAAAGACTGGGATGAATGAGGAATTGATAGAAGGAACAACGGTTGAGGTTTGCACTGATGAAGACGGATTTCAAGGCGCTTGGTTTGCTGCAAATATTGTCAAGGTAATGGAAAAGGACAAGTTTTTCATTCGATACAAGACAATAAAGACAGATGATAACAAGGAGTTGTTGACGGAAGAGGTCGATGCAAAGCACATAAGGCCTCGTCCTCCAAAAGTGGTTGCGGCTGAAAGTTTCAGTCTGACGGAAGACGTTGATGCTTTCTATAATGATGGCTGGTGGGAAGGTGTGATTCGCAAGGTCCTTCCCGGGCGAAGGTACAAAGTTTACTTCAAAGGTACAGATGATGAACTGATGTTTCAGCACTCTGATTTGAGGCCACGCCAAGATTGGATGGATAGAACATGGGTTATGGCTTCTCAGGCATTGAAGCAT
>Maldo_GDDH_07G1304800
ATGGAAGTGGTCGATGCAAAGCAAATAAGGCCTTATCCTCCAAACCTAGTTTTGGCTGAAAGTTTCAGTGTAACACAAGAGGTTGATGTTTTCTATAATGGTTGCTGGTGGGAAGGTGTGATCCGCAACGTCCTTCACGGGCAAAGGTACAAAGTTTACATCAAAGGTACAAATGATGAACTGCTGTTTCAGCACTCTGATTTGAGGCCACGCCAAGATTGGATAGATGGAACATGGTTCATTGCTTCTCAGGCACCCAAAGTATATGCCGTCAAATATCACTACAAATCAAAGTATATGCAGGCACCCAAAATATATGTATATAAATATATATACATATATTTTTATCTCGTT
>Maldo_GDDH_09G1286400
ATGGCGGGCACGGAGGTCAAAGAAGAAGAGCAGCTCCAATTGTTCAGCGTGGGCACAGAAGTAGAAGTGAAGAGCGACGAGGAAGGGTTCAAAGGCGCCTGGTTCAGAGCCACCATTGTCACAAGCCCCACAAATTCCGCCTCAAAGAAGAGGAAGAGGGCGTTGGTCGAGTACAAGAACTTGGTCACGGAAGACGGGTCTAAGCAGCTCAAGGAGTACGTCGATTCGGAGAACCTGAGGCCGACGCCGCCGCAGCTCGCCGACCGGAATTTCGATGTGGGAGATGTTGTGGACGCGGATTACAGAGATGGGTGGTGGACTGGGGTCGTAGGGGAGGCTCTTGACAGCAATTCCAAGTACCGCGTCGTCTTCACGAACCCCCCGGATTTGATCGAATTTCAGAAAGAACGTCTCAGATTGCATCAGGATTGGGTTAATGGCGAATGGGTTCGGCCTAACAAGCAGGATGTATTGGCTGCTTCAGATACTCCACAAGAATTAGAGCATGTGTTGCCTGCTCCAAAAGATCCTAACAATCTTCAAGTGGCTACTCAACTAGAAAATTCGAGTGCTGCAGAGGAGAATCCTGAATCAACTAATTCAGGGAAGAATTTAACAGAGCAACCAAGTTATCCACTAAGTGTCAAGGGCAAAAAGATGTTAGCCCGTAATGGTAGTGCTACAGACTCGCGTCCAGTTAAAAAGTTAAAGGACGAAAAAGCAGCTAAGCCCACAGTATCCGCTACAGCACATCAATTGAGCAAAACGCCCGACAATAAAGAATTGCCCCAGGAATTACCTCAACTGAGCACAGGAGTTAAGGGAACAAGACGCACAAGGAAACCTGTTGTACGCCATCAGTTTTTTAAAACAGAGAGCGTGCTTGGGAAAAATAATGTCAAGACTAAGCAAGAGAATGACGGTGAAGTGAATAGCCAGTGGATTCATCCTGTAGCAAGTAAAGGAAGGCGCACAAAATCTCATGCTGGAAGTCGATTCACCCCAGACGCAGGTAAGGAAGAGTCCGCAAGTGTTTCTTTGGCTGGACAAAATGTTCAGAAGGAGGGTAATATTAAAGAAGCTGAAGGGCCTCAAACTATTAGGTCAACAACTAAGGGCAAGGAGGGTTCACTGGCTGAAATACCGGCTCAGCTACCTGATCAAGAGTTGCAAGTGAAAGATCAGAGGAAGAGTGCAAATGATCCTGCAAAAGAAAAAAGCATGGAGTTTAAGCAGCAACCAGCTGGAGGAAGCAGTCATAAAAGGAAGAGAGGCAGGCCTCGAAAGTTGGTGGTCATAAGATCGCGAGCTTCAGAAGGAGTGAAGGGGCAGAATATTTCAGGAAATGTCGCCAGCAAAAATGTTGCGAATGATCAGACGCCTGAGGAAGCTGCTTTGCGTGTGCTGAGAGGGACGGATCCTACAGATGCACAAGATGCCTCTAAAAGAAAAACGGCTGAACTTCCTGGAAGGTGCATGATAAATGAAGCTTCATTGATAGCATCCGAGAATGCAGATGATGATGACAGACCTCTATCCATGTGGTTTGGAGGGATGCAGCATTCTGCGAGCGTGGGTGAATCAAGACCATCCCCTGATATGAATGTCGACCAGCATAGTGATAGAAAAGGACCAGTCGAGGTAGCAACGGAATCTCCCGCAGTTGCTGCAGTCAGTGGCAGTGGGACAGAGGAGAAGCAAGTGTTTCCATTTGTTAAGAGCTCCCCTGTGTGGAAGACTATTGAAACATTGGAAGTGTTCAAAAAGTTTCCCCAAAATCCTCATTTCCGGCCTTTGATTGAATGCAAAGAGGAGTACCGCGAGGGTTCAGCAATTGGAAACATGATAACCTTTTCCAGTCTGGCGGATAAAATATCCAGGCTGCAGTTCGACGACCATCGAAATGTTTTGGGTAGCATTTTGGAGAGTCTTCTTGACTTGGAGAAGTATGGGTTTAATGTTACAGTTCTACGTGGGCGGGTGAATGATCTGCTGTCTGTTAAAGACAGGCATGGACGGTTTCAGGTTGAGTCAAAAGACGCTGAACACATGATCATGGAGCATTCTCATGAGAAGACCAAACTTGTCGAAGATGCTGAGCATATTGCGAAGAAAATAATCGAGTTGCAGGATAAACATGCATCAATGAAGTCGGAAATGGAGGCCAAAGACCATGAGATTGCTAGATTGAAAATGCATATGGATTCCATGAATGAAGGCATTCAGAGCGCTCGGAGTGATTTTGAGAAGCTAGCTTTGGCTCCCGTGACA
>Maldo_GDDH_12G1207100
ATGGGGCCTTCCAGTGCGATCCAACGTCGTAAAAACACGACGAACTCTCGTCCTTCTGCTTCCTCATCTCACTCCCAACCCTCCGATCCGACTGAGTTCTGCCCCGAAAGGTGGTTCGAAACAAACAGCGAGGTTGAAGTGTTAAGCAAGGAGGAGGGGTTCATCGGATCGTACTTCGCAGCTAGGGTTGTAGCCAACATGGGGGACAACTACGTTGTCGAGTACAAGGAGCTGTTGGAGGATGACGAGCGCACGCTCTACAAAGAAACCGTCATGGCTCACGAAGTCCGCCCTCCGCACCCGAACAAAACCCTACCTTCAAGCCCAAGCGGCTCATCTGCAAACAACCAAAAGTTTGGTTTCGGGGGTTTGGTGGATGCGTACGACAACGACGGGTGGTGGACAGGGGTCGTCACCGGGGAGAAGGGCGGTTTCTGCGCCGTGTTCTTCGAAACAACGTCGGAACACTTTGCTTATCCGGCTACTCACTTGAGGCCTCATCTGGATTGGAAGAAAGGGATGTGGTTTCCTGGCAAGAACAGGCGAAGGTTCTTGCATGAGAATCCAAATTTCTCAGAAGCCATGACTGAAGTTATCTTGTATGAAAAGATCGAGCAGTCGAAG
>Maldo_GDDH_16G1148900
ATGTCGCAGACCCATTTCAGCAAGGGCGACGAGGTCGAGGTCGTCACGAAGCCCTCCCGCAGTTCCACCGGGCCGTACTACCCCGCGACGGTGCGCCGCCCCGTGGTCAAGGACAAGGCCCACATTTTAGTCCAGTACCAAACCCTGACGACCCCCAACGCCGTCAGCCCCAGACTCCTCCAGGAGATAGTCGAATTAGGCAATGTGAGGCCCGCACCGCCGAGGGAGCTCTACCAGTTCTTCAAGGTGGGCGACGACGTCGACGCCTACAGAGAAAATGGGTGGTCTCGCGGGACTGTGACGGACATTCTGGAGAACTCCAAGTACTTAGTTGCGCTGCGGGGTGAGGAATTTGAGTGCGAGCAGTGTGATATGAGGATTCACAGAGACTGGGATGATGGCTCTTGGGTCCCTCCTATTCAAGAAGAGCTTTGTAATAGTTCATCTGGGATGGTGGTGAAATCTAGAAAATTAATATTGAAATTTAAGTGCGGCAAGAAACCACTGGGAGCAAGCTTTGAAAATGGGACTGTGGTGGAGGTCAGCAGCGACGAGGAAGGCTACAAGGATGCTTGGTACACTGCTAAAATAATTGATCATGTAGGAAATAACAAGTATCTGGTGGAATACCTGTACCTGGTAACGGATGACGGAACAAAGGATCCCTTGAGAGAAGAAACATGTGCAAGTTATATTAGACCTTGTCCTCCTGCACTTCCATCGGTTGCTCATTTCAAAGTGCTCCAGAAAGTCGATGCTTGGTACAATGAGGGATGGTGGGAGGGCACCGTTTCCAAAGTTCTTGGCGGCTTAATGTATGTTGTCTATTTCAGCTCCACCAATGAAGAATTAATGTTTGAACATTCCAATTTGAGGCCTCGACAGGACTGGATTAACGGACAATGGATCCCTGCT
>Maldo_GDDH_17G1278800
ATGGCGGGCTCGGAGGGGAGAGAAGAAGAGCAGCAGCAGCTCCAATTGTTCGGCGTGGGCTCAGAAGTAGAAGTGAGGACCGACGAGGAAGGGTTCAAAGGCGCCTTGTTCAGAGCCACCATTGTCACAAGCCCCACAAACTCCGCCTCAAAGAAGAGGAAAAGGGCGTTGGTCGAGTACAAGAACTTGGTCACGGAAGACGGGTCTAAGCAGCTCAAGGAGTACGTCGATTCGGAGCACCTGAGGCCCACGCCGCCGCAGCTCGCTGACCGGAATTTTGAGGAGGGAGATGTGGTGGATGCGGATTACAGAGATGGGTGGTGGACTGGGGTCGTAGGGAAGGTTGTCGAGAACAATTCCAAGTACAGCGTCGTCTTCGACAACCCTCCGGATTTGATCGAATTTCAGAAAGACCGTCTCAGATTGCATCAAGATTGGGTTAATGGCGAATGGGTTCGGCCCAATAAGCAGGAAGTATTGGCTGCTTCAGATACTCCACAAGAATTAGAGCATTTGTTGCCTGCTCAAAAAGATTCTAACAATCTTGAAGTGGCTACTAAACTAGAAAATTTGAGTGCTGCAGAGGAGAATCCTGAATCAACCAACTCAGGGAAGAATTTAATGGAGCAGCCAAGTTATCCACGAAGCGTCAAGGACAAAAAGATGTTAACCCGTAATGGTAGTGCTACAGACTCGCGTCCGGTTAAAAAGTTGAAAGACGACAAAGCAGCTGAGCCCATATTATCCATTACAGCACGTCAATTGAGGAAAACGCCTGACAATAAAGAAATACCCCAGGAATTACCTCAACTGAGCACAGGAGTTAGGGGAACAAGACGCACACGGAAACCTGTTGTACGCCATCAGTTTATTAAAACAGAGAGCCTGCTCGGGAAAAATAATGTTAAGACTAAGCAAGAGAATGATGGTGAAGTGAATAGCCAGTGGATTCATCCCGTAGCAAGTAAAGGAAGGCGCACAAAATCTCAAACTGGAAGTCGATTGATCCCAGAAGCAGGGTATGTCTGTGCCCTGCCTAGCCAAAAGAGAGAGAAAGAAAAGGATAAGGAAGCGTCTGCAAGTGTTTCTTTGGCTGGACAAAATGTTCAGAATGAAGGTAATATTAAAGAAACTGAAGTGCCTCAAACTATCTGGTCAACAACTAAGGGCAAGGAAGTTACACTGGCTGAAAAACCGGCTCAGCTACCTGATCAAGAGTTGCAAGTGAAAGATCAGAAAAAGAGTGCAAATGATCCTGCAAAACCAGCTCAGCTACCTGATCAAGAGTTGCAGGTGAAGGATCAGAAGAAGAGTGCAAATGATCCTGCAAATGAAAAGAGCATGGTTATGTCAGCTGAACTTGGCAGTGATTCAATTTTGGCTAACCTGCTCCGTAGCCTGGTTACTTTTCCAGACATGGAGTTTAAGCAGCAACAAGCTGGAGGAAGTAGTCATAAAAGAAAGAGAGGCAGGCCTCGAAAGTTAGCGGTTGTAAGGTCACGAGCTTCAGACGGAGTTAAGGGGCAGAATATGTCAGGAAATGTTGCTGACAAAAATGATAAGAATGATCAGACGCCTGAGGAAGCAGCTTTGCATGTGCTGAGGGGGATGGATTCTACAGCTGCAAAAGATGCCTCTAAAAGAAAAACAGCCGATTTTCCTGGAAGGTGCAAAATAAAAGAAGCTGCACCAATAGCATCTGATAATCCAGATGATGATGATAAACCTCTATCCATGTGGTTTGGGGGGATGCAGCTTTCTGCGTATGTTGGTGAATCAAGACCATCCCCTGATGCAAATGTCAACCAGCATAATGATAGACAAGAACCAGTTGAGGTAGCTAGCGAATCTCCTGCAGTTGATGCAATCAGTGGCAGCGGGCCATATGAGGAGCAAGGGTTGCCTTTTGTTAAGAGCTCCCCTGTGTGGAAGACAATTGAAACATTGGAAGTATTCAGGCTTTTCCCCCAAAATCCTCATTTCCGACCTCTGGTTGAATGCAAAGAGGAATACCGCGAGGGTTCAGCAATTGGAAACATGATAACCTTTTCCAGTCTGACGGATAAAATATCCAGGCTGCAGTTCGACGACCATCAAAGTGTTTTTGATAGCATTTTGGAGAGTCTTGTTGACTTGGAAAATTATGGATTCAATGTTACAATTCTACGCAGGCGGGTGAATGATCTGCTGTCTGTTAAGGACAAGCAAGGGCGGTTTCAGGTCGAGTCAAGGGATGCTGAACAGAAGATCATGGAGCATTCTCGTGAGAAGAACAAACTTGTCGAAGAGGCTGACTATATTGCGAAGAAAATAATTGAGTTGCAGGACAAACATGCATCAATCAAGTCAGAAGTGGAGGCCAAAGAACATGTGATTGCTAGATTGCGAATGTCTTTTGATGCCATGAATGAAGGCATTCAGAGCGCTCGGAGTGATTTTGAAAAGCTAGCTTTGGCTCCCATGAAT
>Maldo_Gala_01g020270
ATGGCGGACGCCCACTTCGAGGTAGGCGACGAGGTGGAGGTCACATCCCCAATCCACAACATGCGCGGCACCACATTCCCGGCGAAAATCGTCGCCAAGTCGAGAACCAAATCGAAATTCAAAGTCGAATACAACAGAGCGAAGGCTCGGATCGATCGCAAGATCGGCGCCGGCCACAAGGGTGGCGATGCAGCCTTGAGGGAAGAGGTCGACGCTGTGCTCCTCCGTCCGCCGCCGCCTCGGGAGAGCGACTACCGGTTCAAATTAGGCGACGTGGTTGACGCCTTCTTTTGCGGCGGGTGGTGGGAGGGCGTCGTGGTCACTGACGTTTTGGTGGACAACAACACGTTCGGGGTTTACTTCCGGTTCGCCAAGGAGAAGTTTGAGTTCGAGCCGGAGGAGCTACGCCTTCACCGGGAGTGGGTCAAGGGGTCCTGGATCCCACCTCTTCAACAAGGCGATGTCTCAGATGCCAAAGAACCAAAGATTCCGACGAAAGAGGAATTGATCGAAGGAACAGCGGTTGAGGTTTGCACTGACGAAGATGGATTTCAAGGTGCTTGGTTTGCTGCAAATGTTGTCAAAGTAATGGAAAAGGACAAGTTTCTCGTTCGATACAAGGCAATAAAAACAGATGATAAAAGAGAGTTGTTGACGGAAGAGGTCGACGCAAAGCAGGTAAGGCCTCGTCCTCCAAAAGTTGTTGTGGCTGGAAATTTCAGTCTGACGGAAGAGGTTGATGCCTTCTATAATGATGGCTGGTGGGAAGGTGTCATACGCAAGGTCCTTCACGGCCGAAGGTACAAAGTTTACTTCAAGGGTACAGACGACGAACTGCTGCTTCAGCACTCTGATTTGAGGCCACGCCAGGATTGGATAGATAGAACATGGGTTATGGCTTCTCAGGAACTAGGTTGTTGTGGCAACTATGAACTAAATCGTGCTATATCTTCTTCCTTTCCACGTTTCACCGAGCTTTTTGGCAGTCGCATTGAAGCACTGATCTCTGGTCATCGCCGAAAGCAATACATGAGGAGGTGGTGTACATTTTTGTGGAGTTCTTGGCACGTCTGG
>Maldo_Gala_04g016790
ATGCCCCCGAAACGCAGAAACAAACCCGACCCGCATTTCGACACCCGATCCCCCGGCAAGAAACGGGCAGCTCCTGTGGAAGAAAATGGAGGAGTGAAAGTGCCGATTGTAACTCAAGAGAACTTTACCAAGGGAGCACCGGTTGAGGTTTGCAGTGACGAAGATGGTTTCCACGGTGCTTGGTTTGCTGCAACCATAGTGAAAGCAGTGGGCGGTGCCAAGTTCCTTATCGAGTACCAGAGCCTGAGGACAGAAGATGATTCGGCATTTCTGAGAGAAGAGATTGATACCCTGCACATACGACCTAATCCGCCAGAAAATGCTGTTGAGCATTTCAGTTTGCTTCAAGAGGTTGATGCTTTGTACAATGATGGCTGGTGGGTGGGTATGATCTCAAAAGTTCTTAGCGGCTCAAGGTACATAGTCTACTTCAGGAGCACTTATGAAGAAATTGAATTTCAACAATCTGAGTTGAGGCTTCATCAGGACTGGATTGGTGGCAAATGGGTTATGCCTTCGCGGGTA
>Maldo_Gala_04g017090
ATGGATTTAACCCCAACACGAAAGGATTTCCAAAAAGGTGATCGAGTGGAAGTGAGCAGCAGAGATTATGGGTTTATTGGCGCGTATTATGAAGCAACTGTAGTTGAAGACTTGGGGGGCAAGTATAAGGTGGAGTACTTGAGTTTGGTGGATGAGAAGGACGAGTCCCGACAACTCCAAGGGGATGTTGACGCAGATGAGCTCCGCCCTCTGCCACCTTCACCTTCAGAGCAAGAGAAAATGAAAAGTTTGATGGTTGATGTGCATGACCTGGACGCTTGGTGGGTAGGCACCATAACTGAGGTTAAAAAGGAGGGAGAGAAGGAGATTTACTCCGTTTACTTGGAAACTACGGCGGACCTCTGTGATTACTCTAAGGAACAATTGAGGTTTCATAAGGACTGGATCGACGGAGCGTGGGTTGATTGCAACGACAAGAAACAAAAGCAGGTGGGTTGCAAGAAGAGAGTGTGGATTGATGACAATGTTGAAGACAGGTACAAGAAAGTGCGCATCGATGGAAAGTTGGTCGATTGCAAGGATAAGTTAAGAGTGAGCCCTGCTAGTTTTCCTAGAAAAGGAGTTTTTCAAAAAGGTGACAAGGTGGAAGTGTGCAGCAAAGAATATGGATTTATCGGCTCTTATTATGCAGCAATTGTACTTGAAAAGTTGGGGGACAAGTACAAGGTGGTGTACAAGAACCTGGTGGAGGAGGACGAGCTGTCCAAACCTCTAGTAGAGATTGTCACAGCAGATGAGGTCCGTCCTCGTCCTTCTCCACCTCCCCAAGAAATCGTGGATTTAGAGTTTGATGTCCTTGATAGAGTTGATGTATTTGACAACAAGGGTTGGTGGGTAGGCACCATTACTGAGAAGAGAGGGGGGGACAAATACTTCGTCTACTTTGAAACGACTGCGGATCATATAGCTTACCCTAAGAGGAAACTGAGGTTTCATAGGGACTGGATCGATGGACAGTGGCTGGTCTACAACAAGAAGAAGAGAGTTGTTCGGGTAGACGGAAAGTTGGTGGATTGCAAGAAGAGAGTCCGCGCGCAGGTTGATGAAAGAGTTGTGGACTGCTACAAGAGAGTGCGCATCGATGGAAACTTGGTGGATTGCAAGGACAGGTTAAGAGTCAGCGTTGTACCTTTTTCCACTCTGATTAATTTCTTGGTGTATGGTGGAAACAATTTGGGAATATTGCTATTTAAGTGCAATTTATCAGGGTTTTCAGAGGTGATGGTAACACCATGTGTTAGGAACTTTTGCATGAGTTTATTCAAGCAAAAGTTGACA
>Maldo_Gala_07g020670
ATGGTGGTCAAGAGAAGTCAATCATCAACCCATTTGAGCAAGGATTCAAAGGTGGAGGTTTGCAGCAATGAAGATGGCTACAAGGGTGTATGGTTCCCGGCCAAAATCATCGACCCGGACCCCCCGATTTCGGCCACGAGGAAGAAAAGGAAGAGCCTTTCCGGCTGCAGCAGCAGAAGCTCATCCTCCTCTACCAAGGCTCTGATCCAGTACGAGACTCTGCTCTCCGACGACGACCCTGACAAGCCCCTGACGGAGCTCGTCGAGGTGGGTTTCATCCGGCCGGTGCCTCCGTCCGACATTGACGACAGGCCTTTCGAGCCCGGTGACAAAGTCGACGCCTTTCACCTCGACGCGTGGTGGCCCGGGGTTGTGATCAAGCTCGAGGAGGATGAGTACACGGTGGGGTTTCTAGACCCGCCTGATCTGCTTGTGCTGCGGCGGTCCGATTTGCGGTCGCACTGGGATTTCACAGACGGCATTTGGGTCGGAGCTAAGAAGGAGACTCTAAGAAAAGGCATGGAGTACTCGGAGCTAATGGAAGACGAGCGTTGTGACGTTCTAGGACTTACGATGACAGGACCAAATTTCATTCCTGGGACAGCAGTTGAAGTGAATCCCAGCAAAGTAATACCTTTTTATGCTTGGTTTCCAGCAATTTATCTTGGGCAGCTGGGGATCGACTCTTTCTTGCTTCAATATAAGAGATCAAAGAACTGGGATGTTAAAACTGTAGTGTGTCGCCATCAGATTCGGCCTCTGCCTCCACTGTCGGATGAAAGAGATTTTAGCTTGTTGGATAAAGTGGATGCATTCCATGACATGGGTTGGTGGGTCGGAGAGATTACGAAAGTTCTTGAAGGAAACAAGTACGCGGTCACTTTAAGCTGCACAAGGCAGGAGATGGAATTCAGCATTTCAGAATTGAGGACTCACTTAGTTTGGCATGATGAAAGATGGAGTAATGAATTTGCGGAATCTCACTTTAGAAGGGATTCTCAAGTACCAACAAAGCATTCATGTCAGAGTTCCAGAAGTGATTACGAATTACAATCATGCAAGAGTTTTGGAAACTCTGAGGTAGCTACACCACTTCGAAAGAAAACACCTTGTTCTAGGATTTCATTGAAAAATCAATCGAAGCACTTGAGTCCTAGCATGGATAAATTACCTTATGTAATGACGAAAAAGAAATCGAAAAAGTCTCAGCAACCTAAAGATGATGAAACAATTGCATGGTTTTCCAAGAAGTTAAAGGGTGGATACTCAGAAGACTCCTTATCGTTTGAAAAATCAAATGCAAGGAGAACGCCCGCTAAAACTCAAAACAAAGAATCCCCAGTAACTGATGTCGTGATTGAGAAACCGAAGATTGGAGGACTGGATGATCAAGCATTAACTCATTCTAAAAGAAAAGGTAACCCTTCTGGGACTGCCAACCAACAAAATGAGGATAATGGAAGACAGGTTGAAGCTGGTGTCACAGGTAACCCTGTGGGGACTCCCAACCAACAAAACGAGGTTAACGGAAGACAAGTTGAAACTGTTGTCGCAGTGAGACAGGTGGAAACTGTTGATTCTCCAGTAGATTGCTCGACAAGAGAACTTAAGGTGGCTGCTGTAAAACCTATAGAGGGCTCAAGTAACCCTGCCGAGACTGCCAACCAACAAAATGATGTTACAGGAACACAAGTTGAAACTGGTGTTACTGTTAACATTGAGCAACAAGACAGTCCAGATTTGCCATTTGTGAAATCTTATCCGGAAATTTGGGAGAAAGTTGAATCTATGGATGCATTTAAAAGATATCCGCAAAAACCACATTTTTATCCTTTAGTTAAATGTGGAGAGCTAAGTCGTGAATCATTAGCGGTTGCAAAGATGTTAACCTTTGCCTCTTTGGTAGAGAAGACCTCCAAGTTGAACGTTGAGGATCCTGACGACTTCTTTGATAGCATCTTTGAAGAACTAGGTGATTTGGAAACGTTTGGATTTGATGTCAAGGCAGTACGCGATCGTCTGAACTCTTTGCTAGAAATGAAAGTTCAGTTGGGGCACCTTCAGGATAAGTCAAAAGAAGTTCAAATCAAGATCGCGGAGCAAACTCAAGACAGAAAGAAACATAATGAAATAATCAGTGGGGTTGCTGAGCAGATTAAGGACTTGCAGGATCAACTCGTGGTGCTGATGTCAGAGGACGCAGCCAAAGGTTCTGAAATTAGCAGGTTGCAATCCGAAGCAGACGCTAACATTGAAAGCATTCAGAGCATCCGCCGTATGAGACACTGGCTGAAGCATGGTGATCCTCGTGAAAACGTTCTTTTGATTACCGCTTTGTCTGCGGAAACTGAA
>Maldo_Gala_07g025560
ATGGCGGACGCCACCCACTTCGAGGTAGGCGACGAGGTGGAGGTCACCTCCCCAATCCACAACATGCGCGGCACCACATTCCCGGCGAAAATCGTCGCCAAGTCCAGAACGAAATCGAAATTCAAAGTCGAGTACAACAGAGTGAAGGCCCGGATCGATCGCAAGATCAGCGGCGGCCACAAGGGCGGCAAGGCGGCGCTGAGGGAAGAGGTCGACGCGGCTCTCCTCCGGCCTCCTCCGCCGCGACAGAGCGACTACCGGTTCAAATTGGGCGACGTGGTGGACGCCTTCTTTTGCGGCGGGTGGTGGGAGGGCGTCGTGGTCAGTGATGTTTTGGTGGACAACACGCTTGGGGTTTACTTCCGGTTCGCCAAGGAGAAGTTTGAGTTCGAGCCCGAGGAGCTGCGGCTTCACCGAGAGTGGGTAAAGGGGTCCTGGGTCCCACCTCTTCAACAAGGAGATGTCTTAGATGCCAAAGAACCAAAGACTGGGATGAATGAGGAATTGATAGAAGGAACAACGGTTGAGGTTTGCACTGATGAAGACGGATTTCAAGGCGCTTGGTTTGCTGCAAATATTGTCAAGGTAATGGAAAAGGACAAGTTTTTCATTCGATACAAGACAATAAAGACAGATGATAACAAGGAGTTGTTGACGGAAGAGGTCGATGCAAAGCACATAAGGCCTCGTCCTCCAAAAGTGGTTGCGGCTGAAAGTTTCAGTCTGACGGAAGACGTTGATGCTTTCTATAATGATGGCTGGTGGGAAGGTGTGATTCGCAAGGTCCTTCCCGGGCGAAGGTACAAAGTTTACTTCAAAGGTACAGATGATGAACTGATGTTTCAGCACTCTGATTTGAGGCCACGCCAAGATTGGATGGATAGAACATGGGTTATGGCTTCTCAGGTA
>Maldo_Gala_07g025580
ATGAAAGAGGTACCAATAGAAGGAACACCTGTTGAGACGATAAGAACAGATGATAATAAGAAGTTCTTGATGGAAGTGGTCGATGCAAAGCAAATAAGGCCTTATCCTCCAAACCTAGTTTTGGCTGAAAGTTTCAGTGTAACACAAGAGGTTGATGTTTTCTATAATGGTTGCTGGTGGGAAGGTGTGATCCGCAACGTCCTTCACGGGCAAAGGTACAAAGTTTACATCAAAGGTACAAATGATGAACTGCTGTTTCAGCACTCTGATTTGAGGCCACGCCAAGATTGGATAGATGGAACATGGTTCATTGCTTCTCAGTGGCACACATCTCATCGAGAAAAATTGAGGTGCAGTCTTGTTGAGGCATATCATCGATTTTTCAATAAGTTCACAGCCGTTAACAAGAAGGACGAGTACGACATTCAACGCATAGTTTTCAAGAAACAACAATTAGTCATTGCCTTACTGAGAGAAGCGAAAAAGAAGGATTTACAACAAATTCATCAATTTACAAAATGTCACGAGTTAGAGTACTTTGACATTCAAGGGACCGAAAGCGTACAACGGGTTTATGTTGCAAGGATTTCCATAGAATTTTTGGAAAACCTATACGCTCACAATTTCATTAAGGGTGTAAAACTA
>Maldo_Gala_09g024150
ATGGCGGGCACGGAGGTCAAAGAAGAAGAGCAGCTCCAATTGTTCAGCGTGGGCACAGAAGTAGAAGTGAAGAGCGACGAGGAAGGGTTCAAAGGCGCCTGGTTCAGAGCCACCATTGTCACAAGCCCCACAAATTCCGCCTCAAAGAAGAGGAAGAGGGCGTTGGTCGAGTACAAGAACTTGGTCACGGAAGACGGGTCTAAGCAGCTCAAGGAGTACGTCGATTCGGAGAACCTGAGGCCGACGCCGCCGCAGCTCGCCGACCGGAATTTCGATGTGGGAGATGTTGTGGACGCGGATTACAGAGATGGGTGGTGGACTGGGGTCGTAGGGGAGGCTCTTGACAGCAATTCCAAGTACCGCGTCGTCTTCACGAACCCCCCGGATTTGATCGAATTTCAGAAAGAACGTCTCAGATTGCATCAGGATTGGGTTAATGGCGAATGGGTTCGGCCTAACAAGCAGGATGTATTGGCTGCTTCAGATACTCCACAAGAATTAGAGCATGTGTTGCCTGCTCCAAAAGATCCTAACAATCTTCAAGTGGCTACTCAACTAGAAAATTCGAGTGCTGCAGAGGAGAATCCTGAATCAACTAATTCAGGGAAGAATTTAACAGAGCAACCAAGTTATCCACTAAGTGTCAAGGGCAAAAAGATGTTAGCCCGTAATGGTAGTGCTACAGACTCGCGTCCAGTTAAAAAGTTAAAGGACGAAAAAGCAGCTAAGCCCACAGTATCCGCTACAGCACATCAATTGAGCAAAACGCCCGACAATAAAGAATTGCCCCAGGAATTACCTCAACTGAGCACAGGAGTTAAGGGAACAAGACGCACAAGGAAACCTGTTGTACGCCATCAGTTTTTTAAAACAGAGAGCGTGCTTGGGAAAAATAATGTCAAGACTAAGCAAGAGAATGACGGTGAAGTGAATAGCCAGTGGATTCATCCTGTAGCAAGTAAAGGAAGGCGCACAAAATCTCATGCTGGAAGTCGATTCACCCCAGACGCAGGTAAGGAAGAGTCCGCAAGTGTTTCTTTGGCTGGACAAAATGTTCAGAAGGAGGGTAATATTAAAGAAGCTGAAGGGCCTCAAACTATTAGGTCAACAACTAAGGGCAAGGAGGGTTCACTGGCTGAAATACCGGCTCAGCTACCTGATCAAGAGTTGCAAGTGAAAGATCAGAGGAAGAGTGCAAATGATCCTGCAAAAGAAAAAAGCATGGTTATGTCAGCTGAACTTGGCAGTGATTCAATTTTGGCTAACCTGCTCCGTAGCCTGGTTACTTTTCCAGACATGGAGTTTAAGCAGCAACCAGCTGGAGGAAGCAGTCATAAAAGGAAGAGAGGCAGGCCTCGAAAGTTGGTGGTCATAAGATCGCGAGCTTCAGAAGGAGTGAAGGGGCAGAATATTTCAGGAAATGTCGCCAGCAAAAATGTTGCGAATGATCAGACGCCTGAGGAAGCTGCTTTGCGTGTGCTGAGAGGGACGGATCCTACAGATGCACAAGATGCCTCTAAAAGAAAAACGGCTGAACTTCCTGGAAGGTGCATGATAAATGAAGCTTCATTGATAGCATCCGAGAATGCAGATGATGATGACAGACCTCTATCCATGTGGTTTGGAGGGATGCAGCATTCTGCGAGCGTGGGTGAATCAAGACCATCCCCTGATATGAATGTCGACCAGCATAGTGATAGAAAAGGACCAGTCGAGGTAGCAACGGAATCTCCCGCAGTTGCTGCAGTCAGTGGCAGTGGGACAGAGGAGAAGCAAGTGTTTCCATTTGTTAAGAGCTCCCCTGTGTGGAAGACTATTGAAACATTGGAAGTGTTCAAAAAGTTTCCCCAAAATCCTCATTTCCGGCCTTTGATTGAATGCAAAGAGGAGTACCGCGAGGGTTCAGCAATTGGAAACATGATAACCTTTTCCAGTCTGGCGGATAAAATATCCAGGCTGCAGTTCGACGACCATCGAAATGTTTTGGGTAGCATTTTGGAGAGTCTTCTTGACTTGGAGAAGTATGGGTTTAATGTTACAGTTCTACGTGGGCGGGTGAATGATCTGCTGTCTGTTAAAGACAGGCATGGACGGTTTCAGGTTGAGTCAAAAGACGCTGAACACATGATCATGGAGCATTCTCATGAGAAGACCAAACTTGTCGAAGATGCTGAGCATATTGCGAAGAAAATAATCGAGTTGCAGGATAAACATGCATCAATGAAGTCGGAAATGGAGGCCAAAGACCATGAGATTGCTAGATTGAAAATGCATATGGATTCCATGAATGAAGGCATTCAGAGCGCTCGGAGTGATTTTGAGAAGCTAGCTTTGGCTCCCGTGACA
>Maldo_Gala_12g018730
ATGCCTCGGAAACGCAGAGACAAACCCGATCCGAATTTCGACACGCGATCCCCCGGCAAGAAACGGGCGGTTCCTCTGGAAGAAAATGGAGGAGAGAAAGTGCCAATTGTAACTCACGAGAAATTTACCAAGGGAATGCTGGTTGAGGTTTGCAGTGATGAAGATGGTTTCCTTGGTGCTTGGTTTGCTGCAACCATAGTGGAAGCGGTGGGGAATGACAAGTTCCTCATTGAGTACCAGAGCCTGAGGACTGAAGATAATTCAGCATTTCTGAGAGAAGAGATTGATACCCTGCACATACGACCTAATCCGCCGGAAACTGCTTTTGAGCATTTCAGTTTGCTTCAAGAGGTTGATGCTTTGTACAATGATGGCTGGTGGGTGGGTGTGATCTCGAAAGTTCTTAGTGGCTCAAGGTACATAGTCTACTTCAGGAGCACCTATGAAGAAATCGAATTTCAGCAATCTGAGTTGAGGCTTCATCAGGACTGGATTGGTGGAAAATGGGTTATGCCTTCTCGGGTA
>Maldo_Gala_16g013350
ATGTCGCAGACCCATTTCAGCAAGGGCGACGAGGTCGAGGTCGTCACGAAGCCCTCCCGCAGTTCCACCGGGCCGTACTACCCCGCGACGGTGCGCCGCCCCGTGGTCAAGGACAAGGCCCACATTTTAGTCCAGTACCAAACCCTGACGACCCCCAACGCCGTCAGCCCCAGACTCCTCCAGGAGATAGTCGAATTAGGCAATGTGAGGCCCGCACCGCCGAGGGAGCTCTACCAGTTCTTCAAGGTGGGCGACGACGTCGACGCCTACAGAGAAAATGGGTGGTCTCGCGGGACTGTGACGGACATTCTGGAGAACTCCAAGTACTTAGTTGCGCTGCGGGGTGAGGAATTTGAGTGCGAGCAGTGTGATATGAGGATTCACAGAGACTGGGATGATGGCTCTTGGGTCCCTCCTATTCAAGAAGAGAATAGTTCATCTGGGATGGTGGTGAAATCTAGAAAATTAATATTGAAATTTAAGTGCGGCAAGAAACCACTGGGAGCAAGCTTTGAAAATGGGACTGTGGTGGAGGTCAGCAGCGACGAGGAAGGCTACAAGGATGCTTGGTACACTGCTAAAATAATTGATCATGTAGGAAATAACAAGTATCTGGTGGAATACCTGTACCTGGTAACGGATGACGGAACAAAGGATCCCTTGAGAGAAGAAACATGTGCAAGTTATATTAGACCTTGTCCTCCTGCACTTCCATCGGTTGCTCATTTCAAAGTGCTCCAGAAAGTCGATGCTTGGTACAATGAGGGATGGTGGGAGGGCACCGTTTCCAAAGTTCTTGGCGGCTTAATGTATGTTGTCTATTTCAGCTCCACCAATGAAGAATTAATGTTTGAACATTCCAATTTGAGGCCTCGACAGGACTGGATTAACGGACAATGGATCCCTGCT
>Maldo_Gala_17g025210
ATGGCGGGTTCGGAGGGGAGAGAAGAAGAGCAGCAGCAGCTCCAATTGTTCGGCGTGGGCTCAGAAGTAGAAGTGAGGACCGACGAGGAAGGGTTCAAAGGCGCCTTGTTCAGAGCCACCATTGTCACAAGCCCCACAAACTCCGCCTCAAAGAAGAGGAAAAGGGCGTTGGTCGAGTACAAGAACTTGGTCACGGAAGACGGGTCTAAGCAGCTCAAGGAGTACGTCGATTCGGAGCACCTGAGGCCCACGCCGCCGCAGCTCGCTGACCGGAATTTTGAGGAGGGAGATGTGGTGGATGCGGATTACAGAGATGGGTGGTGGACTGGGGTCGTAGGGAAGGTTGTCGAGAACAATTCCAAGTACAGCGTCGTCTTCGACAACCCTCCGGATTTGATCGAATTTCAGAAAGACCGTCTCAGATTGCATCAAGATTGGGTTAATGGCGAATGGGTTCGGCCCAATAAGCAGGAAGTATTGGCTGCTTCAGATACTCCACAAGAATTAGAGCATTTGTTGCCTGCTCAAAAAGATTCTAACAATCTTGAAGTGGCTACTAAACTAGAAAATTTGAGTGCTGCAGAGGAGAATCCTGAATCAACCAATTCAGGGAAGAATTTAATGGAGCAGCCAAGTTATCCACGAAGCGTCAAGGACAAAAAGATGTTAGCCCGTAATGGTAGTGCTACAGACTCGCGTCCGGTTAAAAAGTTGAAAGACGACAAAGCAGCCGAGCCTATATTATCCATTACAGCACGTCAATTGAGGAAAACGCCTGACAATAAAGAAATGCCCCAGGAATTACCTCAACTGAGCACAGGAGTTAGGGGAACAAGACGCACACGGAAACCTGTTGTACGCCATCAGTTTATTAAAACAGAGAGCCTGCTCGGGAAAAATAATGTTAAGACTAAGCAAGAGACTGACGGTGAAGTGAATAGCCAGTGGATTCATCCCGTAGCAAGTAAAGGAAGGCGCACAAAATCTCAAACTGGAAGTCGATTGATCCCAGAAGCAGGGTATGTCTGTGCCCTGCCTAGCCAAAAGAGAGAGAAAGAAAAGGATAAGGAAGCGTGTGCAAGTGTTTCTTTGGCTGGACAAAATGTTCAGAATGAGGGTAATATTAAAGAAACTGAAGTGCCTCAAACTATCTGGTCAACAACTAAGGGCAAGGAAGTTACACTGGCTGAAAAACCGGCTCAGCTACCTGATCAAGAGTTGCAAGTGAAAGATCAGAAAAAGAGTGCAAATGATCCTGCAAAACCAGCTCAGCTACCTGATCAAGAGTTGCAGGTGAAGGATCAGAAGAAGAGTGCAAATGATCCTGCAAATGAAAAGAGCATGGTTATGTCAGCTGAACTTGGCAGTGATTCAATTTTGGCTAACCTGCTCCGTAGCCTGGTTACTTTTCCAGACATGGAGTTTAAGCAGCAACAAGCTGGAGGAAGTAGTCATAAAAGAAAGAGAGGCAGGCCTCGAAAGTTAGCGGTTGTAAGGTCACGAGCTTCAGACGGAGTTAAGGGGCAGAATATGTCAGGAAATGTTGCTGACAAAAATGATAAGAATGATCAGACGCCTGAGGAAGCAGCTTTGCATGTGCTGAGGGGGATGGATTCTACAGCTGCAAAAGATGCCTCTAAAAGAAAAACAGCCGATTTTCCTGGAAGGTGCAAAATAAAAGAAGCTGCACCGATAGCATCTGATAATCCAGATGATGATGATAAACCTCTATCCATGTGGTTTGGGGGCATGCAGCTTTCTGCGTATGTTGGTGAATCAAGACCATCCCCTGATGCAAATGTCAACCAGCATAGTGATAGACAAGAACCAGTTGAGGTAGCTAGCGAATCTCCTGCAGTTGATGCAATCAGTGGCAGCGGGCCATATGAGGAGCAAGGGTTGCCTTTTGTTAAGAGCTCCCCTGTGTGGAAGACAATTGAAACATTGGAAGTATTCAGGCTTTTCCCCCAAAATCCTCATTTCCGACCTCTGGTTGAATGCAAAGAGGAATACCGCGAGGGTTCAGCAATTGGAAACATGATAACCTTTTCCAGTCTGGCGGATAAAATATCCAGGCTGCAGTTCGACGACCATCAAAGTGTTTTTGATAGCATTTTGGAGAGTCTTGTTGACTTGGAAAATTATGGATTCAATGTTACAATTCTACGCAGGCGGGTGAATGATCTGCTGTCTGTTAAGGACAAGCAAGGGCGGTTTCAGGTCGAGTCAAAGGATGCTGAACAGAAGATCATGGAGCATTCTCGTGAGAAGAACAAACTTGTCGAAGAGGCTGACTATATTGCGAAGAAAATAATTGAGTTGCAGGACAAACATGCATCAATCAAGTCAGAAGTGGAGGCCAAAGAACATGTGATTGCTAGATTGCGAATGTCTTTTGATGCCATGAATGAAGGCATTCAGAGCGCTCGGAGTGATTTTGAAAAGCTAGCTTTGGCTCCCATGAAT
>Pyrco_DAP_Chr12v0.1_31071.1
ATGCCTCGGAAGCGCAGAGACAATCCCGACCCGAATTTCGACACCCGATCCCCCGGCAAGAAACGGGCGGCTCCTCTGGAGGAAAATGGAGGAGAGAAAGTGCCAATTGTAACTCACAAGAAATTTACCAAGGGAATGCCGGTTGAGGTTTGCAGTGATGAAGATGGTTTCCATGGTGCTTGGTTTGCTGCAACCATAGTGGAAGCGGTGGGGAATGACAAGTTCCTCATTGAGTACCAGAGCCTGGGGACCGAAGATAATTCAGCGTTTCTGAGAGAAGAGATTGATACCCTGCACATACGACCTAATCCGCCGGAAATTGCTGTTGAGCATTTCAGTTTGCTTCAAGAGGTTGATGCTTTGTACAATGATGGCTGGTGGGTTGGTGTGATCTCGAAAGTTCTTAGCGGCTCAAGGTACATAGTCTACTTCAGGAGCACCTATGAAGAAATCGAGTTTCAGCAATCTGAGTTGAGGCTTCATCAGGACTGGATTGGTGGAAAATGGGTTATGTCTTATCGGGTA
>Pyrco_DAP_Chr12v0.1_31126.1
ATGCCTCGGAAGCGCAGAGACAATCCCGACCCGAATTTCGACACCCGATCCCCCGGCAAGAAACGGGCGGCTCCTCTGGAGGAAAATGGAGGAGAGAAAGTGCCAATTGTAACTCACAAGAAATTTACCAAGGGAATGCCGGTTGAGGTTTGCAGTGATGAAGATGGTTTCCATGGTGCTTGGTTTGCTGCAACCATAGTGGAAGCGGTGGGGAATGACAAGTTCCTCATTGAGTACCAGAGCCTGAGGACCGAGGATAATTCAGCGTTTCTGAGAGAAGAGATTGATACCCTGCACATACGACCTAATCCGCCGGAAATTGCTGTTGAGCATTTCAGTTTGCTTCAAGAGGTTGATGCTTTGTACAATGATGGCTGGTGGGTTGGTGTGATCTCGAAAGTTCTTAGCGGCTCAAGGTACATAGTCTACTTCAGGAGCACCTATGAAGAAATCGAGTTTCAGCAATCTGAGTTGAGGCTTCATCAGGACTGGATTGCCAAGCCATGTGCAATGTTTCTTGACATTGAAGTT
>Pyrco_DAP_Chr16v0.1_41552.1
ATGATCGCCACTCCACCACTCTACCGCTCCGTCACTCCACCGCTCTACTTCCTTCTCCCGGCTGCTAGGGTTTCCGATTCCCACATGTCGCAGACCCATTTCAGCAAGGGCGACGAAGTCGAGGTCGTCACGAAGCCCTCCCGCGGTTCCACCGGGCCGTACTACCCCGCGACGGTGCGCCGCCCCGTGGTCAAGGACAAGGCCCACATTTTAGTCCAGTACCAAACCCTGACGACCCCCAACGCCGTCAGCCCCAGACTCCTCCAGGAGATAGTCGAATTAGGCAATGTGAGGCCCGCACCGCCGAGGGAGCTCTACCAGTTCTTCAAGGTGGGCGACGACGTCGACGCCTACAGAGAAAATGGGTGGTCTCGCGGGACTGTGACGGACATTCTGGAGAACTCCAAGTACTTAGTTGCGCTGCTGGGTGAGGAATTTGAGTGCGAGCAGTGTGATTTGAGGATTCACAGAGACTGGGATGATGGCTCTTGGGTCCCTCCTTTTCAAGAAGAGAATAGTTCGTCTGGGATGGTGGTGAAATCTAGAAAGTTAATATTGAAATTTAAGTGCGGCAAGAAACCATTGGGAGCAAGCTTTGAAAACGGGACTGTGGTGGAGGTCAGCAGCGACGAGGAAGGCTACAAGGATGCTTGGTACACTGCGAAAATAATTGATCAAGTAGGAAATAACAAGTACCTGGTGGAATACCTGTACCTGGTAACGGATGACGGAACAAAGGATCCATTGAGAGAAGAAACATGGGCAAGTTATATTAGACCTTGTCCTCCTGCACTTCCATCGGTTGCTCATTTCAAAGTGCTCCAGAAAGTCGATGCTTGGTACAATGAGGGATGGTGGGAGGGCACCGTTTCCAAAGTTCTTGGCGGCTTAATGAAAATTCAGGTGAATTGGGATGCAGAGCTGAAGATGCAGAAAACTATGCCAATGTTCAGCAGGGTAACAAAGATCCAACCTTTTATCAACTTTTACAATTCGTTTGCTCATAACTCCTCTGTGAAAGTAAAAAATGGCGAACTCGGAAACTCAGAAGTAAGATCCCACTTCATCTCGATGCATCAGACTGCGTTCGATCAAACACCATCTCGAATTTTTCACCCGAACCCTACGTTATTGGTTGAGGTTTCGGATTCGTCGGGATCGAAATCCGATTTGATTGTCGTGGATAATCGGAGGGGTGTTTCCGAATTTTCATTAGATTTCTTGAGGGATAGGGTTAAGGTCAGAGCATCCTGTAATGGCTTGTTGTGTTGCTCTAGCATTCCTGATAAGGGTGTTTACTATGTTTGTAATCCCATTACTCGGGAGTTCAGGTTGCTTCCGAAGAGTAGGGAGCGCCATGTGACCCGATTTTACCCTGATGGTGAGGCAACCCTGGTGGGATTGGCTTGCAATTTGTCCACTCAGAAGTTTAATGTTGTTTTAGCGGGCTACCATCGGACTTTTGGTCATAGGCCGAATGGAACTTTTGTATGTATGATATTTGATTCTGAGTCGGGCAAATGGAGGAAGTTTGTTTCGTTTCAGGATGATCAGTTCACCCATATGAATAAGAGCCAAGTCGTGTTTGTTAATGGTGCACTTCATTGGTTGACTGGTAGTTCCTGTATTCTCGCGCTTGATTTGGAGTTTGATGTTTGGAGGAAGATGTCATTGCCGGAACAAGTGACTTGTGTGTCCGGAAATAGGTTTTACTTGTTGGAGTCAGATGGTTGCCTGTCGGTGATCCAGATTTCAGATGCTTGGATGAAAATTTGGGTGTTGAAAGGTTACGGGAGAGAGGAGTGGCATTTGGTGGATACGGTGAGTCTTCGATGTATCAAAGGACTTGTGCCGGGCATCTTCCCCATATGTCAGACTGGTGAATGCGTTTTCTTGGCAACCCACAAGCAGATATTGGTATTTTATCGCAAGACTCGTGTGTGGAAAGAGATGTACTCTGTGAAGAACAGCTCTACACTCCCGTTGTGGTACTCGGCACATGCATTTCGGAGCACGATTTTGTCTTGTCAG
>Pyrco_DAP_Chr17v0.1_45816.1
ATGGCGGGCTCGGAGGGCAGAGAAGAAGAGCAGCAGGAGCTCCAATTGTTCAGCGTGGGCTCAGAAGTAGAAGTGAGGACCGACGAGGAAGGGTTCAAAGGCGCATTGTTCAGAGCCACCATTGTCACAAGCCCCACAAACTCCGCCTCAAAGAAGAGGAAAAGGGCGTTGGTCGAGTACAAGAACTTGGTCACGGAAGACGGGTCTAAGCAGCTCAAGGAGTACGTCGATTTGGAGCACCTGAGGCCCACGCCGCCGCAGCTCGCTGACCGGAATTTTGAGGAGGGAGATGTGGTGGATGCGGATTACAGAGATGGGTGGTGGACTGGGGTCGTAGGGAAGGTTGTCGAGAACAATTCCAAGTACACCGTCGTCTTCGACAACCCTCCGGATTTGATCGAATTTCAGAAAGAACGTCTCAGATTGCATCAAGATTGGGTTAATGGCGAATGGGTTCGGCCCAATAAGCAGGAAGTATTGGCTGCTTTAGATACTCCACAAGAATTAGAGCATGTGTTGCCTGCTCAAAAAGATTCTAACAATCTTGCAGTGGCTACTAAACTAGAAAATTTGAGTGCTGCAGAGGAGAATCCTGAATCAACCAATTCAGGGAAGAAAATGGAGCAGCCAAGTTATCCACGAAGCGTCAAGGACAAAAAGATGTTAGCCCGCAATGGTAGTGCTACAGACTCGCGTCCGGTTAAAAAGTTGAAGGACGACAAGGCAGCCGAGCCCATATTATCCATTACAGCACGTCAATTGAGGAAAACGCCTGACAATAAAGAAATGCCCCAGGAATTACCTCAACTGAGCACAGGAGTTAGGGGAACAAGACGCACACGGAAACCTGTTGTACGCCATCAGTTTATTAAAACAGAGAGCCTGCTGGGGAAAAATAATGTTAAGACTAAGCAAGAGAAGGACGGTGAAGTGAATAGCCAGTGGATTCATCCCGTAGCAAGTAAAGGAAGGCGCACAAAATCTCAAACTGGAAGTCGATTGATCTCAGAAGCAGGGTATGTCTGTGCACTGCCTAGCCAAAAGAGAGAGAAAGAAAAGGATAAGGAAGCGTCTGCAAATGTTTCTTTGGCTGGACAAAATATTCAGAATGAGGGTAATATTAAAGAAACTGAAGTGCCTCAAACTATCGGGTCAACAACTAAGGGCAAGGAAGTTTCACTGGCTGAAAAACCGGCTCAGCTACCTGATCAAGAGTTGCAAGTGAAAGATCTGAAAAAGAGTGCAAATGAACCTGCAAAACCAGCTCAGCTACCTGATCAAGAGTTGCAAGTGAAAGATCAGAAGAAGAGTGCAAATGATCCTGCAAATGAAAAGAGCATGGTTATGTCAGCTGAACTTGGCAGCGATTCAATTTTGGCTAACCTGCTCCGTACCCTGGTTACTTTTCCAGACATGGTGTTTAAGCAGCAACCAGCTGGAGGAAGTAGTCATAAAAGAAAGAGAGGCAGGCCTCGAAAGTTAGCGGTCGTAAGGTCGCGAGCTTCAGACGGAGTTAAGGGGCAGAATATGTCAGGAAATGTTGCTGACAAAAATGATAAGAATGATCAGATGCCTGAGGAAGCTACTTTGCATGTGCTGAGGGGGACGGATTCTACAGCTGCAAAAGATGCCTCTAAAAGAAAAACAGCCGATTTTCCTGGAAGGTGCAAAATAAAAGAAGCTGCACCGATAGCATCTGATAATCCAGATGATGATGATAAACCTCTATCCATGTGGTTCGGGGGGATGCAGCATTCTGCGTACGTTGGTGAATCAAGACCATCCCCGGATGCAAATGTCAACCAGCATAGTGATAGAGTAGAACCAGTTGAGGTAGCTAGCAAATCTCCTGCAGTTGATGCGGTCAGTGACTGCAGGCCACATGAGAAGCAAGGGTTGCCTTTTGTTAAGAGCTCCCCTGTGTGGAAGACAATTGAAACGTTGGAAGTATTCAGGCTTTTCCCCCAAAATCCTCATTTCCGACCTCTGGTTGAATGCAAAGAGGAATACCGCGAGGGTTCAGCAATTGGAAACATGATAACCTTTTCCAGTCTGGCGGATAAAATATCCAGGCTGCAGTTCGACGACCATCAAAGTGTTTTTTATAGCATTTTGGAGACTCTTGTTGACTTGGAAAATTATGGATTCAATGTTACAATTCTACGCGGGCGGGTGAATGATCTGCTCTCTGTTAAGGACAAGCAAGGGCGGTTTCAGGTCGAGTCAAGGGATGCTGAACAGAAGATCATGGAGCATTCTCGTGAGAAGACCAAACTTGTCGAAGAGGCTGACTATATTGCGAAGAAAATAATTGAATTGCAGGACAAACATGCATCAATCAAGTCAGTAGTGGAGACCAAAGATCATGAGATTGCTAGATTGCGAATGGCTTTGGATGCCATGAATGAAGGCATTCAGAGCGCCCGGAGTGATTTTGAAAAGCTAGCTTTGGCTCCCATGAAT
>Pyrco_DAP_Chr1v0.1_02260.1
ATGGCGGACGCCCACTTCGAGGTAGGCGACGAGGTGGAGGTCACATCCCCAATCCACAACATGCGCGGCACGACATTCCCGGCGAAAATCGTCGCCAAGTCGAGAACCAAATCGAAATTCAAAGTCGAATACAACAGAGCGAAGGCTCGGATCGATCGCAAGATCGGCGGCGGCCACAAGGGTGGCAATGCAGCCTTGAGGGAAGAGGTCGACGCTGCGCTCCTCCGTCCGTCGCCGCCGCGAGAGAGCGACTACCGGTTCAAATTAGGCGACGTGGTTGACGCCTTCTTTTGCGGCGGGTGGTGGGAGGGCGTCGTGGTCACTGACGTCTTGGTGGACAACACGTTCGGGGTTTACTTCCGGTTCGCCAAGGAGAAGTTTGAGTTCGAGCCGGAGGAGCTACGCCTTCACCGGGAGTGGGTCAATGGGTCCTGGATCCCACCTCTTCAACAAGGAGATGTCTTAGATGCCGAAGAACCAAAGATTCGGATGAAAGAGGAATTGATCGAAGGAACAGCGGTTGAGGTTTGCACTGACGAAGATGGATTTCAAGGTGCTTGGTTTGCTGCTAATATTGTCGAAGTAATGGAAAGGGACAAGTTTCTCATTCGATATAAGGCAATAAAAACAGATGATAACAGAGAGTTGTTGACGGAAGAGGTCGACGCAATGCACGTAAGGCCTCGTCCTCCAAAAGTTGTTGTGGCTGGAAGTTTCAGTCTGACGGAAGAGGTTGATGCTTTCTATAATGATGGCTGGTGGGAAGGTGTGATACGCAAGGTCCTTCACGGCCGAAGGTACAAAGTTTACTTCAAAGGTACAGACGACGAACTGCTGCTTCAGCACTCTGATTTGAGGCCACGCCAGGATTGGATAGATAGAACATGGGTTATGGCTTCTCAGGTA
>Pyrco_DAP_Chr4v0.1_09739.1
ATGCCTCCGAAACGCAGAAACAAACCCGACCCGCATTTCGACACCCGATCCCCAGGCAAGAAACGGGCAGCTCCTCTGGAAGAAAATGGAGGAGAGAAAGTGCCGATTGTAACTCAAGAGAACTTTACCAATGGAACACCGGTTGAGGTTTGCAGTGATGAAGATGGTTTCCACGGTGCTTGGTTTGCTGCAACCATAGTGGAAGCAGTGGGCGGTGACAAGTTCCTTATCGAGTACCAGAGTCTGAGGACAGAAGATGATTCGGCATTTCTGAGAGAAGAGATTGATACCCTGCACATACGACCTAATCCACCAGAAAATGCTGTTGAGCATTTCAATTTGCTTCAAGAGGTTGATGCTTTGTACAATGATGGCTGGTGGGTGGGTGTGATCTCAAAAGTTCTTAGCGGCTCAAGGTACATAGTCTACTTCAGGAGCACTTATGAAGAAATTGAATTTCAACAATCTGAGTTGAGGCTTCATCAGGACTGGATTGGTGGCAAATGGGTTATGCCTTCGCGGGCTTTAAAGTTG
>Pyrco_DAP_Chr4v0.1_09767.1
ATGGATTTTACCCCAACACAAGAGGGTTTCCGAAAAGGTGATCGAGTGGAAGTGAGCAGCAGAGATTATGGGTTTATTGGCGCGTATTACGAAGCAACTGTAGTTGAAGACTTGGGGGGCAAGTATAAGGTGGAGTACTTGAGTTTGGTGGATGAGAAGGACGAGTCCCGACAACTCCAAGGGGATGTTGACGCGGATGAGCTCCGCCCTCTGCCACCTCCACCTTCAGAGCAAGAGAAAAATGAAAAGTTTGATGTCCTTGATAGGGTTGATGTGCATGACCAGGACGCTTGGTGGGTAGGCACCATAACTGAGGTTAAAAAGGAGGGAGAGAAGGAGATTTACTCCGTTTACTTTGAAACTTCGGCGGACCTCTGTGATTACTCTAAGGAACAATTGAGGTTTCATAAGGACTGGATCGACGGAGCGTGGGTTGATTGCAACGACAAGAAGCAAAAGCAGGTGGGTTGCAAGAAGAGAGTGTGGATTGATGACAATGTTGAAGACAGGTACAAGAAAGTGCGCATCGATGGAAAGTTGGTCGATTGCAAGGATAAGTTAAGAGTGAGCCCTGTGATTCCAACGGGAAAGCCT
>Pyrco_DAP_Chr4v0.1_09769.1
ATGTTTGAAATGGTAAAAGCCTTCGATGTTAGCTCAAGGTTTTCAAAAGAGACGACGAATGAAGTGCGCAGCAAGGAGCAGGGCTTTCTCGCATCCTACTACGAAGCAACCGTGGTGTCAAACATGGGGGACAACTACGTGGTCGAATACAAGGAACTCTTAGAAGACGATGAGTTCACACCTCTCAACGAAACCGTTATGGTCAGCGAAGTCCGACCTCGACCCCCTTCCACTCCTCAAACGGTGGCGAAGCAGAAGTTCACCTTCGGCGAAGTTGTCGACGCGTATGACAACGACGGCTGGTGGGTGGGAATCGTCACCAGGAAGAGAGGGTGTTACTGCACCTTCTTTTCCGAGAGCACTTGGGATCACATGTTGCTTATCCAGTCACTCGCT
>Pyrco_DAP_Chr4v0.1_09770.1
ATGGAGGCATTCCGTATGGAAAGGTTTTTCGAAAGAGACAACGAGATCGAAGTGACCGGCAAGGAAAAGGGGTTTCTCGGATCTTACTACGCAGCCAGGGTCATCGCCAACATGGGAGACAATTACGTGGTGGAGTACAAGGAGCTGCTGGAGGACGACGAGCGCACGCACTGTAAAGAAACCGTGATGGCTCATGACGTCCGCCCTCCGCACCCGAACCAAACCCTACCTTCAGGCCCAAGGGACTACTCGTCTGCAAAGAAAAAGTTTGGTTTCGGCGAACAAGTGGATGCGTACGACAACGACGGCTGGTGGGTGGGGATCGTCACCGGGAAGAAAGGCGGTTTCTGCACCGTGTTTTTCGAAACAACATGGGATCACATTGCGTATCCGGTTACTCACTTGAGGCCTCATCTGGAGTGGAGGAACGGAAGGTGGTTTCCTGGAAAAAACCGAGGTCGATTCGTGGCGGAGAACTCGTATTTTTCACATGAATTGGTGGAGTGTATCTTGGACGAAAAGATTGAGCAGGAAAAGGTGAAGAAATCGGAAGTTCAACGAGATCATGAGCATCATCGCATGCAGTCCGGCTGGGAACTAAAGATCGTGCAGTCAAGAACTGTTTGGGCT
>Pyrco_DAP_Chr4v0.1_09772.1
ATGGAGCCTTCCCGTGCGATCCAACGGCGTACAAAAGCAACGGACTCTCGTCCTGCTTCCTCCTCTCGCTTGCAACTCGACGATCCAAATGAGTTCAGCCCCGAAAGAAGGTTTGAAACCAACAACGAAGTTGAAGTGTCAAGCAAGGAAGAGGGGTTCATCGGATCGTACTTCGCAGCTAGGGTTGTAGCCAACATGGGGGACAACTACGTTGTCGAGTACAAGGAGCTATTGGAGGATGACAAGCGCACGCTCTACAAAGAGACCGTCATGGCTCATGACGTCCGCCCTCCGCACCCGAACCAAACCCTACCATTGAGCCCGAACGACTCATCTGCAAACAATGAAAAGTTTGGTTTCGGGGATTTGGTGGATGCGTACGACAATGACGGGTGGTGGACGGGGGTTGTCACCGGGGAGAAGGGCGGTTTCTACGCTGTGTTCTTCGAAACACCGTTGGATCACGTTGCTTATCCGGCTACTCACGTGAGACCTCATCTGGATTGGAGGAGAGGGAGGTGGTTTCCTGGCAAGAACAGGGAAAGGTTCTTGCATGGGAACCCAAATTTCTCAGAAGAGATGACGCAAGTTATCTTGGATGAAAAGATCGAGCAGTCAAAGTTAAATACATCAAGT
>Pyrco_DAP_Chr7v0.1_18099.1
ATGGTGGTCAAGAGAAGTCAATCATCAACCCATTTGAGCAAGGATTCAAAGGTGGAGGTTTGCAGCAATGAAGATGGCTACAAGGGTGCATGGTTCCCCGCCAAAATCATCGACCCGGACCCCCCGATTCCGGCCACGAGGAAGAAAAGGAAGAGCCTTTCCAGCTGCAGCAGCAGAAGCTCCTCCTCCGCCACGAAGGCTCTGATCCAGTACGAGACTCTGCTCTCCGACAACGACCCGGACAAGCCCTTGACAGAGCTCGTCGAGGTGGGTCTCATCCGGCCCGTGCCTCCGTCCAGCATTGACGACAGGCCCTTCGAGCCCGGTGACAAAGTCGACGCCTTTCACCTCGACGCGTGGTGGCCCGGGGTTGTGATCAAGCTCGAGGAGGATGAGTACACGGTGGGGTTTCTGGACCCGCCTGATCTGCTTGTGCTGCGGCGGTCCGATTTGCGGTCGCACTGGGATTTGACAGACGGCGTTTGGGTCGGAGCTAAGAAGGAGACTCTAAGAAAAGGCATGGAGTACTCGGAGCTAATGGAAGACGAGCGCAGTGACGTTCTGGGGCTCACAATGACGGGACCAAATTTCATTCCTGGGACAGCAGTTGAAGTGAATCCCAGCAAAGTAATACCTTTTTATGCTTGGTTTCCAGCAATTTATCTTGGGCAGCTGGGGATCGACTCTTTCTTGCTTCAATATAAGATATCAAATAACCGGGATGTTAAAACTGTAGTATGTCGCCATCAGATTCGGCCTCAGCCTCCACTGTCAGATGAAAGAGATTTTAGCTTGTTGGATAAAGTGGATGCATTCCATGACATGGGTTGGTGGGTCGGAGAGATTACGAAAGTTCTTGAAGGAAACAAGTACGCGGTCACCTTAAGCTGCACAAGGCAGGAGATGGAATTCAGCGTTTCAGAATTGAGGACTCACTTAGTTTGGCATGATGAAAGATGGAGTAATGAATTTCGGGAATCTCACTTTAGAAGGGATTCTCAAGTACCAACAAAACATTCATGTCAGAGTTCCAGAAGTGATTACAAATTACAATCATGCAAGAGTTTTGGAAACTCTGAGGTAGCTACACCACTTCGAAAGAAAACACCTTGTTCTAGGATTTCATTGAAAAATCAATCGAAGCACTTGAGTCCTTGCATGGATAAATTTCCTTATGTAATGACAAAAAAGAAATCGAAAAAGTCTCAGCAACCTAAAGATGATGAAACAATTGCAAGTCCTTCCAAGAAGTTAAAAGGTGGACACTCAGAAGACTCCTTATCGTTTGAAAAATCAAATGCAAGGAGAACGCCCGCTAAAACTCAAAACAAAGAATCCCCAGTAACTGATGTCATGAAGATTGAGAAAGCGAAGGTTGGTGGACTGGATGATCAAGCATTAACTCATTCTAAAAGAAAAGGTAACCCTGCTGGGACTGCCAACCAACAAAATGAGGATAATGGAAGACAGGTTGAAACTGGTGTCACAGGTAACCCTGCGGGGACTCCCAACCAACAAAACGAGGTTAACGGAAGACAAGTTGAAACTGTTGTCACAGGTGAGGTGGATGCGGAGCAAAATAACCGTACTTATTTATGGTTTTCCTTTTGCCCTCATTTGGTAGTACTTATTTATCCTATTTATTTTTATCTTGTGTTGTCTAAAATTTCAAGTTCTCAAGATGCAGTGAGACAGGTGGAAACTGTTGATTCTCCAGTAGATTGCTCGACAAGAGAACTTAAGTTGGCTGCTGTAAAACCTATAGAGACCTCAAGTAACCCTGCCGAGACTGCCAACCAACAAAATGAGGTTACAGGAACACAAGTTGAAACTGGTGTCACTGTTAACATTGAGCAACAAGACAGTCCAGATTTGCCATTTGTGAAATCTTATCCGGAAATTTGGGAGAAAGTTGAATCTATGGATGCATTTAAAAGATATCCGCAAAAACCACATTTTTACCCTTTAGTTAAGTGTGGAGAGCTAAGTCGTGAATCATTAGCGGTTGCAAAGATGTTAACCTTTGCCTCTTTGGTAGAGAAGACCTCCAAGTTGAACATTGAGGATCCTGGTGACTTCTTTGATAGCATCTTTGAAGAACTATGTGATTTGGAAACGTTTGGATTTGATGTCAAGGCAGTACGCGATCGACTGAACTCTTTGCTAGAAATGAAAGTTCAGTTGGGGCACCTTCAGGATAAGTCAAAGGAAGTTCAAATCAAGATCGCGGAGCAAACTCAAGACAGAAAGAAACATAATGAAATAATCTGTGGGGTTGCTAAGCAGATTAAGGACTTGCAGGATCAACTCGTGGTGCTGATGTCAGAGGACGCAGCCAAAGGTTCTGAAATTAGCAGGTTGCAATCCGAAGCAGACGCTATCACTGAAAGCATTCAGAGCATCCGCCGTATGACACACTGGCTGAAGCATGGTGATCCTTGTGAAAGCATTCTTTTGATTACCGCTTTGTCTACGGAAACTGAATGT
>Pyrco_DAP_Chr7v0.1_18108.1
ATGGTGGTCAAGAGAAGTCAATCATCAACCCATTTGAGCAAGGATTCAAAGGTGGAGGTTTGCAGCAATGAAGATGGCTACAAGGGTGCATGGTTCCCCGCCAAAATCATCGACCCGGACCCCCCGATTCCGGCCACGAGGAAGAAAAGGAAGAGCCTTTCCAGCTGCAGCAGCAGAAGCTCCTCCTCCGCCACGAAGGCTCTGATCCAGTACGAGACTCTGCTCTCCGACAACGACCCGGACAAGCCCTTGACAGAGCTCGTCGAGGTGGGTCTCATCCGGCCCGTGCCTCCGTCCAGCATTGACGACAGGCCCTTCGAGCCCGGTGACAAAGTCGACGCCTTTCACCTCGACGCGTGGTGGCCCGGGGTTGTGATCAAGCTCGAGGAGGATGAGTACACGGTGGGGTTTCTGGACCCGCCTGATCTGCTTGTGCTGCGGCGGTCCGATTTGCGGTCGCACTGGGATTTGACAGACGGCGTTTGGGTCGGAGCTAAGAAGGAGACTCTAAGAAAAGGCATGGAGTACTCGGAGCTAATGGAAGACGAGCGCAGTGACGTTCTGGGGCTCACAATGACGGGACCAAATTTCATTCCTGGGACAGCAGTTGAAGTGAATCCCAGCAAAGTAATACCTTTTTATGCTTGGTTTCCAGCAATTTATCTTGGGCAGCTGGGGATCGACTCTTTCTTGCTTCAATATAAGATATCAAATAACCGGGATGTTAAAACTGTAGTATGTCGCCATCAGATTCGGCCTCAGCCTCCACTGTCAGATGAAAGAGATTTTAGCTTGTTGGATAAAGTGGATGCATTCCATGACATGGGTTGGTGGGTCGGAGAGATTACGAAAGTTCTTGAAGGAAACAAGTACGTGGTCACTTTAAGCTGCACAAGGCAGGAGATGGAATTCAGCGTTTCAGAATTGAGGACTCACTTAGTTTGGCATGATGAAAGATGGAGTAATGAATTTCGGGAATCTCACTTCAGAAGGGATTCTCAAGTACCAACAAAACATTCATGTCAGAGTTCCAGAAGTGATTACGAATTACAATCATGCAAGAGTTTTGGAAACTCTGAGGTAGCTACACCACTTCGAAAGAAAACACCTTGTTCTAGGATTTCATTGAAAAATCAATCGAAGCACTTGAGTCCTTGCATGGATAAATTACCTTATGTAATGACGAAAAAGAAATCGAAAAAGTCTCAGCAACCTAAAGATGATGAAACAATTGCAAGTCCTTCCAAGAAGTTAAAAGGTGGACACTCAGAAGACTCCTTATCGTTTGAAAAATCAAATGCAAGGAGAACGCCCGCTAAAACTCAAAACAAAGAATCCCCAGTAACTGATGTCGTGAAGATTGAGAAAGCGAAGGTTGGAGGACTGGACGATCAAGCATTAACTCATTATAAAAGAAAAGGTAACCCTGCTGGAACTGCCAACCAACAAAATGAGGATAATGGAAGACAGGTTGAAACTGGTGTCACAGGTAACCCTGTGGGGACTCCCAACCAACAAAACGAGGTTAACGGAAGACAAGTTGAAACCGTTGTCACAGGTGAGGTGGATGCGGAGCAAAATAACAGTACTTATTTATGGTTTTCCTTTTGCCCTCATTTGGTAGTACTTATTTATCCTATTTATTTTTATCTTGTGTTGTCTAAAATTTCAAGTTCTCAAGATGCAGTGAGACAGGCGGAAACTGTTGATTCTCCAGTAGATTGCTCAACAAGAGAACTTAAGGTGGCTGCTGTAAAACCTATAGAGGGCTCAAGTAACCCTGCCGAGACTGCCAACCCACAAAATGAGGTTACAGGAACACAAGTTGAAACTGGTGTCACTGTTAACATTGAGCAACAAGACATTCCAGATTTGCCATTTGTGAAATCTTATCCGGAAATTTGGGAGAAAGTTGAATCTATGGATGCATTTAAAAGATATCCGCAAAAACCACATTTTTACCCTTTAGTTAAGTGTGGAGAGCTAAGTCGTGAATCATTAGCGGTTGCAAAGATGTTAACCTTTGCCTCTTTGGTAGAGAAGACCTCCAAGTTGAACATTGAGGATCCTGGTGACTTCTTTGATAGCATCTTTGAAGAACTAGGTGATCTGGAAACGTTTGGATTTGATGTCAAGGCAGTACGCGATCGACTGAACTCTTTGCTAGAAATGAAAGTTCAGTTGGGGCACCTTCAGGATAAGTCAAAGGAAGTTCAAATCAAGATCGCGGAGCAAACTCAAGACAGAAAGAAACATAATGAAATAATCTGTGGGGTTGCTAAGCAGATTAAGGACTTGCAGGATCAACTCGTGGTGCTGATGTCAGAGGACGCAGCCAAAGGTTCTGAAATTAGCAGGTTGCAATCCGAAGCAGACGCTATCACTGAAAGCATTCAGAGCATCCGCCGTACGACACACTGGCTGAAGCATGGTGATCCTTGTGAAAGCATTCTTTTGATTACCGCTTTGTCTACGGAAACTGAATGT
>Pyrco_DAP_Chr7v0.1_18724.1
ATGGCGGACGACCCCCACTTCGAGGTAGGCGACGAGGTGGAGGTCACCTCCCCAATCCACAACATGCGCGGCACCACATTCCAGGCGAAAATCGTCGCCAAGTCGAGAACAAAATCGAAATTCAAAGTAGAGTACAACAGAGTGAAGGCCCGGATCGATCGCAAGATCAGCGGCGGCCACAAGGGCGGCAAGGCGGCGCTGAGGGAAGAGGTCGACGCGGCTCTCCTCCGGCCTCCTCCGCCGCGAGAAAACGACTACCGGTTCAAATTGGGCGACGTGGTGGACGCCTTCTTTTGCGGCGGGTGGTGGGAGGGCGTCGTGGTCAGTGATGTTTTGGTGGACAACACGCTTGGGGTTTACTTCCGGTTCGCCAAGGAGAAGTTTGAGTTCGAGCCCGAGGAGCTGCGGCTTCACCGAGAGTGGGTAGAGGGGTCCTGGGTCCCACCACTTCAACAAGGAGATGTCTTAGATGCCAAAGAACCAAAGACTCAGATGAAGGAGGAATTGATGGAAGGAACAACGGTTGAGGTTTGCACTGATGAAGATGGATTTCAAGGCGCTTGGTTTGCTGCAAATATTGTCAAAGTAATGGAGAAGGATAAGTTTTTCATTCGATACAAGACAATAAAGACAGATGACAACAAGGAGTTGTTGACGGAAGAGGTCGATGCAGAGCACATAAGGCCTCGTCCTCCAAAAGTGGTTGCGGCTGAAAGTTTCAGTCTGACGGAAGAGGTTGATGCTTTCTATAATGATGGCTGGTGGGAAGGTGTGATTCGCAAGGTCCTTCCCGGGCGAAGGTACAAAGTTTACTTCAAAGGTACAGATGATGAACTGATGTTTCAGCACTCCGATTTGAGGCCACGCCAAGATTGGATGGATAGAACATGGGTTATGGCTTCTCAGTTTTTGAAAGAGAGAGCACTAACTTACCAGCGCGTTTTGCTGCTCAATCAGCCTGGCACCAACGTGGCGTTTGTTCATCCTCTCCACGCCAAGTTTGTCATATGCCTCAACTCGTCGGTAATCTTCACAAGCTCAACCGTAGGCTTATTCTCACGTGCAATTGGAAGGTCTAAAACTGTTTATCTTGTGTGGGTTGATGCATCTTTTGATGAAATGAAAAGGGATCAACTCCTAATCAAAGATGGACGTTATTTTTGTGAAGTCTGTCTTAAGGAAGGCAACCACTTGGATTGCGATTGCCCCAACTTTGTTTTGATCCCCAAGGGCGCTAAAATTGGCACTGGCTATGACATTGTTTGTGCCGACTGTGGCAAAGACCATCAGAACGACTCTGACCACGACTCTGGTGTTTTAGACGAGGACTGGCTAGGACGTGCTATTAGGAAGGTTTGTGATATTTGCGGGGGGGAATATGGCCATTGGATT
>Pyrco_DAP_Chr7v0.1_18726.1
GCTAACTCGTCAAAACTTGGACCGCAGGATGTCTTAGATGCCAAAGAACCAAACACTCCGATGAAAGAGGTACCAATAGAAGGAACACCTGTTGAGACAATAAGAACAGATGACAATAAGGAGTTCCTAATGGAAGTGGTCGATGCAAAGCAAATAAGGCCTTATCCTCCAAACCTAGTTCTGGCTGAAAGTTTCAGTGTAACACAAGAGGTTGATGTTTTCTATAATGGTTGCTGGTGGGAAGGTGTGATCCGCAACGTCCTTCACGGGCGAAGGTACAAAGTTTACATCAAAGGTACAAATGATGAACTGCTGCTTCAGCACTCTGATTTGAGGCCACGCCAAGATTGGATAGATGGAACATTGTTTATTGCTTCTCAGCTGACTCTGACAATTGCCATGACAATGGCTGGATACGTTAATGTCGCTGAACAAATCTGGGGACATTTAAGGGACGAAATCAAAACTAACGAAAACTTAACGCTCGCCGAGAGGGGAAAAGAGTTTGCTGATCATAAAACCAAAGATAAAACTTCAGCTGGATGCTACATCACGGGGTTCGAGGAACAGGACCCAGAGGAAAGTGATTTTGGTTGGCCCGGTGTAGTGGTATTGTCCGCCTTTGTTTTCCCCTACTGTGGAAAGTTGAAAAATCTTGACCTGGGTTACTGTTTGGATTTC
>Pyrco_DAP_Chr9v0.1_23077.1
ATGGCGGGCACGGAGGTCAAAGAAGAAGAGCAGCTCCAATTGTTCAGCGTGGGCACAGAAGTAGAAGTGAAGAGCGACGAGGAAGGGTTCAAAGGCGCCTGGTTCAGAGCCACCATTGTCACAAGCCCCACAAATTCCTCCTCAAAGAAGAGGAAGAGGGCCTTGGTCGAGTACAAGAACTTGGTCACGGAAGATGGGTCTAAGCAGCTCAAGGAGTACGTCGATTCGGTGAACCTGAGGCCGACGCCGCCGCAGCTCGCCGACCGGAATTTCTATGTGGGAGATGTTGTGGATGCGGATTACAGAGATGGGTGGTGGACTGGGGTCGTAGGGGAGGCTCTTGACAGCAATTCCAAGTACCGCGTTGTCTTCACGAACCCCCCGGATTTGATCGAATTTCAGAAAGAACGTCTCAGATTGCATCAGGATTGGGTTAATGGCGAATGGGTTCGGCCCAACAAGCAGGTTTCTGAACTCATTGATGCTTGGTTCCCTGCAATTGTTGTAAAAGAAAATGAGGATAATACCTCTCTGGTGAACTATGATAGTTCAGATGCTAGGGTTCAGAAAGATGCTGTAGATTTTCAGCATGTTTGCCCTCCCACTTATGTGATTTTTCTAGGTGGGCTGGTGTTGTTTCCATCCAATGTTCTGGCTGAGAGGATGTGCAACGATGTATTGGCTGCTTCAGATACTCCACAAGAATTAGAGCATGAGTTGCCTGCTCAAAAAGATCCTAACAATCTTCAAGTGGCTACTCAACTAGAATATTCGAGTGTTGGAGAGGAGAATCCTGAATCAACCAATACAGGGAAGAATTTAACAGAGCAGCCAAGTTATCCACTAAGCATCAAGGGCAAAAAGATGTTAGCTCGTAATGGTAGTGCTACAGACTCGCGTCCAGTTAAAAAGTTAAAGGACGACAAAGCTGCTGAGCCCACAGTATCCGCTACAGCACATCAATTGAGCAAAATGCCCGACAATAAAGAAATGCCTCAGGAATTACCTCAACTGAGCACAGGAGTTAAGGGAACAAGACGCACAAGGAAACCTGTTGTACGCCATCAGTTTTTTAAAACAGAGAGCGTGCTTGGGAAAAATAATGTCAAGACTAAGCAAGAGAATGACGGTGAAGTGAATAGCCAGTGGATTCATCCCGTAGCAAGTAAAGGAAGGCGCACAAAATCTCATGCTGGAAGTCGATTGACCCCAGACGCAGGTAAGGAAGAGTCTGCAAGTGTTCCTTTGGCTGGACAAAATGTTCAGAAGGAGGGTAATATTAAAGAAGCTGAAGGGCCTCAAACTATTAGGTCAACAACTAAGGGCAAGGAGGGTTCACTGGCTGAAATACCGGCTCAGCTACCTGATCAAGAGTTGCAAGTGAAAGATCAGAGGAAGAGTGCAAATGATCCTGCAAAAGAAAAAAGCATGGTTATGTCAGCTGAACTTGGCAGTGATTCAATTTTGGCTAACCTGCTCCGTAGCCTGGTTACTTTTCCAGACATGGAATTTAAGCAGCAACCAGCTGGAGGAAGCAGTCATAAAAGGAAGAGAGGCAGGCCTCGAAAGTTGGTGGTCATAAGATCACGAGCTTCAGAAGGAGTGAAGGGGCAGAATATTTCAGGAAATGTCGCCGGCAAAAATGTTGCGAATGATCAGATGCCTGAGGAAGCTGCTTTGTGTGTGCTGAGAGGGACGGATCCTACAGATGCACAAGATGCCTCTAAAAGAAAAACGGCTGAACTTCCTGGAAGGTGCATGATAAATGAAGCTTCATTGATAGCATCCGAGAATGCAGATGATGATGACAGACCTCTATCCATGTGGTTTGGAGGGATGCAGCATTCTGCGAGCGTGGGTGAATCAAGACCATCCCTTGATATGAATGTCGACCAGCATAGTGATAGAAAAGGACGAGTCGAGTTAGCAACGGAATCTCCTGCAGTTGCTGCAGTCAGTGGCAATGGGACAGAGGAGAAGCAAGAGTTTCCATTTGTTAAGAGCTCCCCTGTGTGGAAGACTATTGAAACATTGGAAGTGTTCAAAAAGTTTCCCCAAAATCCTCATTTCCGGCCTTTGATTGAATGCAAAGAGGAGTACCGCGAGGGTTCAGCAATTGGAAACATGATAACCTTTTCCAGTCTGGCGGATAAAATATCCAGGCTGCGGTTCGACGATCATCGAAATGTTTTGGGTAGCATTTTGGAGAGTCTTCTTGACTTGGAGAAGTATGGGTTTAATGTTACAGTTCTACGTGGGCGGGTGAATGATCTGCTGTCTGTTAAAGACAGGCACGGACGGTTTCAGGTTGAGTCAAAAGACGCTGAACACAAGATCATGGAGCATTCTCATGAGAAGACCAAACTTGTCGAAGACGCTGAGCATATTGCGAAGAAAATAATCGAGTTGCAGGATAAACATGCATCAATGAAGTCGGAAATGGAGGCCAAAGACCATGAGATTGCTAGATTGAAAATGCATATGGATTCCATGAATGAAGGCATTCAGAGCTCTCGGAGTGATTTTGAGAAGCTAGCTTTGGCTCCCGTGACT
>Pyrco_BP1_003594.1
ATGGCGGACGCCCACTTCGAGGTAGGCGACGAGGTGGAGGTCACATCCCCAATCCACAACATGCGCGGCACCACATTCCCGGCGAAAATCGTCGCCAAGTCGAGAACCAAATCGAAATTCAAAGTCGAATACAACAGAGCGAAGGCTCGGATCGATCGCAAGATCGGCGGCGGCCACAAGGGTGGCAATGCAGCCTTGAGGGAAGAGGTCGACGCTGCGCTCCTCCGTCCGTCGCCGCCGCGACAGAGCGACTACCGGTTCAAATTAGGCGACGTGGTTGACGCCTTCTTTTGCGGCGGGTGGTGGGAGGGCGTCGTGGTCACTGACGTCTTGGTGGACAACACGTTCGGGGTTTACTTCCGGTTCGCCAAGGAGAAGTTTGAGTTCGAGCCGGAGGAGCTACGCCTTCACCGGGAGTGGGTCAATGGGTCCTGGATCCCACCTCTTCAACAAGGAGATGTCTTAGATGCCGAAGAACCAAAGATTCGGATGAAAGAGGAATTGATCGAAGGAACAGCGGTTGAGGTTTGCACTGACGAAGATGGATTTCAAGGTGCTTGGTTTGCTGCTAATATTGTCGAAGTAATGGAAAGGGACAAGTTTCTCATTCGATATAAGGCAATAAAAACAGATGATAACAGAGAGTTGTTGACGGAAGAGGTCGATGCAATGCACGTAAGGCCTCGTCCTCCAAAAGTTGTTGTGGCTGGAAGTTTCAGTCTGACGGAAGAGGTTGATGCTTTCTATAATGATGGCTGGTGGGAAGGTGTGATACGCAAGGTCCTTCACGGCCGAAGGTACAAAGTTTACTTCAAAGGTACAGACGACGAACTGCTGCTTCAGCACTCTGATTTGAGGCCACGCCAGGATTGGATAGATAGAACATGGGTTATGGCTTCTCAGGTA
>Pyrco_BP1_021183.1
ATGCCTCGGAAGCGCAGAGACAATCCCGACCCGAATTTCGACACCCGATCCCCCGGCAAGAAACGGGCGGCTCCTCTGGAGGAAAATGGAGGAGAGAAAGTGCCAATTGTAACTCACAAGAAATTTACCAAGGGAATGCCGGTTGAGGTTTGCAGTGATGAAGATGGTTTCCATGGTGCTTGGTTTGCTGCAACCATAGTGGAAGCGGTGGGGAATGACAAGTTCCTCATTGAGTACCAGAGCCTAAGGACCGAAGATAATTCAGCGTTTCTGAGAGAAGAGATTGATACCCTGCACATACGACCTAATCCGCCGGAAATTGCTGTTGAGCATTTCAGTTTGCTTCAAGAGGTTGATGCTTTGTACAATGATGGCTGGTGGGTTGGTGTGATCTCGAAAGTTCTTAGCGGCTCAAGGTACATAGTCTACTTCAGGAGCACCTATGAAGAAATCGAGTTTCAGCAATCTGAGTTGAGGCTTCATCAGGACTGGATTGGTGGAAAATGGGTTATGTCTTCTGGGGTA
>Pyrco_BP1_022788.1
ATGCCTCCGAAACGCAGAAACAAACCCGACCCGCATTTCGACACCCGATCCCCCTGCAAGAAACGGGCAGCTCCTCTGGAAGAAAATGGAGGAGAGAAAGTGCCGATTGTAACTCAAGAGAACTTTACCAATGGAACACCGGTTGAGGTTTGCAGTGATGAAGATGGTTTCCACGGTGCTTGGTTTGCTGCAACCATAGTGGAAGCAGTGGGCGGTGACAAGTTCCTTATCGAGTACCAGAGTCTGAGGACAGAAGATGATTCGGCATTTCTGAGAGAAGAGATTGATACCCTGCACATACGACCTAATCCACCAGAAAATGCTGTTGAGCATTTCAATTTGCTTCAAGAGGTTGATGCTTTGTACAATGATGGCTGGTGGGTGGGTGTGATCTCAAAAGTTCTTAGCGGCTCAAGGTACATAGTCTACTTCAGGAGCACTTGTGAAGAAATTGAATTTCAACAATCTGAGTTGAGGCTTCATCAGGACTGGATTGGTGGCAAATGGGTTATGCCTTCGCGGGTA
>Pyrco_BP1_026952.1
ATGGCGGGCTCGGAGGGCAGAGAAGAAGAGCAGCAGGAGCTCCAATTGTTCAGCGTGGGCTCAGAAGTAGAAGTGAGGACCGACGAGGAAGGGTTCAAAGGCGCATTGTTCAGAGCCACCATTGTCACAAGCCCCACAAACTCCGCCTCAAAGAAGAGGAAAAGGGCGTTGGTCGAGTACAAGAACTTGGTCACGGAAGACGGGTCTAAGCAGCTCAAGGAGTACGTCGATTTGGAGCACCTGAGGCCCACGCCGCCGCAGCTCGCTGACCGGAATTTTGAGGAGGGAGATGTGGTGGATGCGGATTACAGAGATGGGTGGTGGACTGGGGTCGTAGGGAAGGTTGTCGAGAACAATTCCAAGTACACCGTCGTCTTCGACAACCCTCCGGATTTGATCGAATTTCAGAAAGAACGTCTCAGATTGCATCAAGATTGGGTTAATGGCGAATGGGTTCGGCCCAATAAGCAGGAAGTATTGGCTGCTTTAGATACTCCACAAGAATTAGAGCATGTGTTGCCTGCTCAAAAAGATTCTAACAATCTTGCAGTGGCTACTAAACTAGAAAATTTGAGTGCTGCAGAGGAGAATCCTGAATCAACCAATTCAGGGAAGAAAATGGAGCAGCCAAGTTATCCACGAAGCGTCAAGGACAAAAAGATGTTAGCCCGCAATGGTAGTGCTACAGACTCGCGTCCGGTTAAAAAGTTGAAGGACGACAAGGCAGCCGAGCCCATATTATCCATTACAGCACGTCAATTGAGGAAAACGCCTGACAATAAAGAAATGCCCCAGGAATTACCTCAACTGAGCACAGGAGTTAGGGGAACAAGACGCACACGGAAACCTGTTGTACGCCATCAGTTTATTAAAACAGAGAGCCTGCTGGGGAAAAATAATGTTAAGACTAAGCAAGAGAAGGACGGTGAAGTGAATAGCCAGTGGATTCATCCCGTAGCAAGTAAAGGAAGGCGCACAAAATCTCAAACTGGAAGTCGATTGATCTCAGAAGCAGGGTATGTCTGTGCACTGCCTAGCCAAAAGAGAGAGAAAGAAAAGGATAAGGAAGCGTCTGCAAATGTTTCTTTGGCTGGACAAAATATTCAGAATGAGGGTAATATTAAAGAAACTGAAGTGCCTCAAACTATCGGGTCAACAACTAAGGGCAAGGAAGTTTCACTGGCTGAAAAACCGGCTCAGCTACCTGATCAAGAGTTGCAAGTGAAAGATCTGAAAAAGAGTGCAAATGAACCTGCAAAACCAGCTCAGCTACCTGATCAAGAGTTGCAAGTGAAAGATCAGAAGAAGAGTGCAAATGATCCTGCAAATGAAAAGAGCATGGTTATGTCAGCTGAACTTGGCAGCGATTCAATTTTGGCTAACCTGCTCCGTACCCTGGTTACTTTTCCAGACATGGTGTTTAAGCAGCAACCAGCTGGAGGAAGTAGTCATAAAAGAAAGAGAGGCAGGCCTCGAAAGTTAGCGGTCGTAAGGTCGCGAGCTTCAGACGGAGTTAAGGGGCAGAATATGTCAGGAAATGTTGCTGACAAAAATGATAAGAATGATCAGATGCCTGAGGAAGCTACTTTGCATGTGCTGAGGGGGACGGATTCTACAGCTGCAAAAGATGCCTCTAAAAGAAAAACAGCCGATTTTCCTGGAAGGTGCAAAATAAAAGAAGCTGCACCGATAGCATCTGATAATCCAGATGATGATGATAAACCTCTATCCATGTGGTTCGGGGGGATGCAGCATTCTGCGTACGTTGGTGAATCAAGACCATCCCCGGATGCAAATGTCAACCAGCATAGTGATAGAGTAGAACCAGTTGAGGTAGCTAGCAAATCTCCTGCAGTTGATGCGGTCAGTGACTGCAGGCCACATGAGAAGCAAGGGTTGCCTTTTGTTAAGAGCTCCCCTGTGTGGAAGACAATTGAAACGTTGGAAGTATTCAGGCTTTTCCCCCAAAATCCTCATTTCCGACCTCTGGTTGAATGCAAAGAGGAATACCGCGAGGGTTCAGCAATTGGAAACATGATAACCTTTTCCAGTCTGGCGGATAAAATATCCAGGCTGCAGTTCGACGACCATCAAAGTGTTTTTTATAGCATTTTGGAGACTCTTGTTGACTTGGAAAATTATGGATTCAATGTTACAATTCTACGCGGGCGGGTGAATGATCTGCTCTCTGTTAAGGACAAGCAAGGGCGGTTTCAGGTCGAGTCAAGGGATGCTGAACAGAAGATCATGGAGCATTCTCGTGAGAAGACCAAACTTGTCGAAGAGGCTGACTATATTGCGAAGAAAATAATTGAATTGCAGGACAAACATGCATCAATCAAGTCAGTAGTGGAGACCAAAGATCATGAGATTGCTAGATTGCGAATGGCTTTGGATGCCATGAATGAAGGCATTCAGAGCGCCCGGAGTGATTTTGAAAAGCTAGCTTTGGCTCCCATGAAT
>Pyrco_BP1_027370.1
ATGGAGGCATTCCGTATGGAAAGGTTTTTCGAAAGAGACAACGAGATCGAAGTGACCGGCAAGGAAAAGGGGTTTCTCGGATCATACTACGCAGCCAGGGTCATCGCCAACATGGGAGACAATTACGTGGTGGAGTACAAGGAGCTGCTGGAGGACGACCAGCGCACGCACTGTAAAGAAACCGTGATGGCTCATGACGTCCGCCCTCCGCACCCGAACCAAACCCTACCTTCAAGCCCAAGGGATTACTCATCTGCAAAGAAAAAGTTTGGTTTCGGCGAACAAGTGGATGCGTACGACAACGACGGCTGGTGGGTGGGGATCGTCACCGGGGAGAAAGGCGGTTTCTACACCGTGTTTTTCGAAACAACATGGGATCACATTGCGTATCCGGTTACTCACTTGAGGCCTCATCTGGAGTGGAGGAACGGAAGGTGGTTTCCTGGAAAAAACCGAGGTCGATTCGTGGCGGAGAACTCGTATTTTTCACATGAATTGGTGGAGTGTATCTTGGACGAAAAGATTGAGCAGGAAAAGGTGAAGAAATCGGAAGTTCAACGAGATCATGAGCATCATCGCATGCAGTCCGGCTGGGAACTAAAGATCGTGCAGTCAAGAACTGTTTGGGCT
>Pyrco_BP1_029546.1
ATGGCACCTGACTTCGGCCGAGCATTTATCATCGAGCAGTTCCTGGACCTTACTCTCCACAGCCAATTCTTCTTGGTTAGCCTTCCCAAGAACAGCCAAGATAGTGGCAATTCAACCATTCGTACACCTCCAGATGTCTTAGATGCCAAAGAACCAAACACTCCGATGAAAGAGGTACCAATAGAAGGAACACCTGTTGAGGTTTGCATTGATAAAGAAGGATTTCAAGATGACAATAAGGAGTTCCTAATGGAAGTGGTCGATGCAAAGCAAATAAGGCCTTATCCTCCAAACCTAGTTCTGGCTGAAAGTTTCAGTGTAACACAAGAGGTTGATGTTTTCTATAATGGTTGCTGGTGGGAAGGTGTGATCCGCAACGTCCTTCACGGGCGAAGGTACAAAGTTTACATCAAAGGTACAAATGATGAACTGCTGCTTCAGCACTCTGATTTGAGGCCACGCCAAGATTGGATAGATGGAACATTGTTTATTGCTTCTCAGCTGACTCTGACAATTGCCATGACAATGGCTGGATACGTTAATGTCGCTGAACAAATCTGGGGACATTTAAGGGACGAAATCAAAACTAACGAAAACTTAACGCTCGCCGAGAGGGGAAAAGAGTTTGCTGATCATAAAACCAAAGATAAAACTTCAGCTGGATGCTACATCACGGGGTTCGAGGAACAGCTTGCTACTTGGGGCAGTGGTATTGTCCGCCTTTGTTTTCCCCTACTGTGGAAAGTTGAAAAATCT
>Pyrco_BP1_029547.1
ATGGCGGACGACCCCCACTTCGAGGTAGGCGACGAGGTGGAGGTCACCTCCCCAATCCACAACATGCGCGGCACCACATTCCAGGCGAAAATCGTCGCCAAGTCGAGAACAAAATCGAAATTCAAAGTAGAGTACAACAGAGTGAAGGCCCGGATCGATCGCAAGATCAGCGGCGGCCACAAGGGCGGCAAGGCGGCGCTGAGGGAAGAGGTCGACGCGGCTCTCCTCCGGCCTCCTCCGCCGCGAGAAAACGACTACCGGTTCAAATTGGGCGACGTGGTGGACGCCTTCTTTTGCGGCGGGTGGTGGGAGGGCGTCGTGGTCAGTGATGTTTTGGTGGACAACACGCTTGGGGTTTACTTCCGGTTCGCCAAGGAGAAGTTTGAGTTCGAGCCCGAGGAGCTGCGGCTTCACCGAGAGTGGGTAGAGGGGTCCTGGGTCCCACCACTTCAACAAGGAGATGTCTTAGATGCCAAAGAACCAAAGACTCAGATGAAGGAGGAATTGATGGAAGGAACAACGGTTGAGGTTTGCACTGATGAAGATGGATTTCAAGGCGCTTGGTTTGCTGCAAATATTGTCAAAGTAATGGAGAAGGATAAGTTTTTCATTCGATACAAGACAATAAAGACAGATGACAACAAGGAGTTGTTGACGGAAGAGGTCGATGCAGAGCACATAAGGCCTCGTCCTCCAAAAGTGGTTGCGGCTGAAAGTTTCAGTCTGACGGAAGAGGTTGATGCTTTCTATAATGATGGCTGGTGGGAAGGTGTGATTCGCAAGGTCCTTCCCGGGCGAAGGTACAAAGTTTACTTCAAAGGTACAGATGATGAACTGATGTTTCAGCACTCCGATTTGAGGCCACGCCAAGATTGGATGGATAGAACATGGGTTATGGCTTCTCAGTTTTTGAAAGAGAGAGCACTAACTTACCAGCGCGTTTTGCTGCTCAATCAGCCTGGCACCAACGTGGCGTTTGTTCATCCTCTCCACGCCAAGTTTGTCATATGCCTCAACTCGTCGGTAATCTTCACAAGCTCAACCGTAGGCTTATTCTCACGTGCAATTGGAAGGTCTAAAACTGTTTATCTTGTGTGGGTTGATGCATCTTTTGATGAAATGAAAAGGGATCAACTCCTAATCAAAGATGGACGTTATTTTTGTGAAGTCTGTCTTAAGGAAGGCAACCACTTGGATTGCGATTGCCCCAACTTTGTTTTGATCCCCAAGGGCGCTAAAATTGGCACTGGCTATGACATTGTTTGTGCCGACTGTGGCAAAGACCATCAGAACGACTCTGACCACGACTCTGGTGTTTTAGACGAGGACTGGCTAGGACGTGCTATTAGGAAGGTTTGTGATATTTGCGGGGGGGAATATGGCCATTGGATT
>Pyrco_BP1_039240.1
ATGGCGGGCACGGAGGTCAAAGAAGAAGAGCAGCTCCAATTGTTCAGCGTGGGCACAGAAGTAGAAGTGAAGAGCGACGAGGAAGGGTTCAAAGGCGCCTGGTTCAGAGCCACCATTGTCACAAGCCCCACAAATTCCTCCTCAAAGAAGAGGAAGAGGGCCTTGGTCGAGTACAAGAACTTGGTCACGGAAGATGGGTCTAAGCAGCTCAAGGAGTACGTCGATTCGGTGAACCTGAGGCCGACGCCGCCGCAGCTCGCCGACCGGAATTTCTATGTGGGAGATGTTGTGGATGCGGATTACAGAGATGGGTGGTGGACTGGGGTCGTAGGGGAGGCTCTTGACAGCAATTCCAAGTACCGCGTTGTCTTCACGAACCCCCCGGATTTGATCGAATTTCAGAAAGAACGTCTCAGATTGCATCAGGATTGGGTTAATGGCGAATGGGTTCGGCCCAACAAGCAGGATGTATTGGCTGCTTCAGATACTCCACAAGAATTAGAGCATGAGTTGCCTGCTCAAAAAGATCCTAACAATCTTCAAGTGGCTACTCAACTAGAATATTCGAGTGTTGGAGAGGAGAATCCTGAATCAACCAATACAGGGAAGAATTTAACAGAGCAGCCAAGTTATCCACTAAGCATCAAGGGCAAAAAGATGTTAGCTCGTAATGGTAGTGCTACAGACTCGCGTCCAGTTAAAAAGTTAAAGGACGACAAAGCTGCTGAGCCCACAGTATCCGCTACAGCACATCAATTGAGCAAAATGCCCGACAATAAAGAAATGCCTCAGGAATTACCTCAACTGAGCACAGGAGTTAAGGGAACAAGACGCACAAGGAAACCTGTTGTACGCCATCAGTTTTTTAAAACAGAGAGCGTGCTTGGGAAAAATAATGTCAAGACTAAGCAAGAGAATGACGGTGAAGTGAATAGCCAGTGGATTCATCCCGTAGCAAGTAAAGGAAGGCGCACAAAATCTCATGCTGGAAGTCGATTGACCCCAGACGCAGGTAAGGAAGAGTCTGCAAGTGTTCCTTTGGCTGGACAAAATGTTCAGAAGGAGGGTAATATTAAAGAAGCTGAAGGGCCTCAAACTATTAGGTCAACAACTAAGGGCAAGGAGGGTTCACTGGCTGAAATACCGGCTCAGCTACCTGATCAAGAGTTGCAAGTGAAAGATCAGAGGAAGAGTGCAAATGATCCTGCAAAAGAAAAAAGCATGGTTATGTCAGCTGAACTTGGCAGTGATTCAATTTTGGCTAACCTGCTCCGTAGCCTGGTTACTTTTCCAGACATGGAATTTAAGCAGCAACCAGCTGGAGGAAGCAGTCATAAAAGGAAGAGAGGCAGGCCTCGAAAGTTGGTGGTCATAAGATCACGAGCTTCAGAAGGAGTGAAGGGGCAGAATATTTCAGGAAATGTCGCCGGCAAAAATGTTGCGAATGATCAGATGCCTGAGGAAGCTGCTTTGTGTGTGCTGAGAGGGACGGATCCTACAGATGCACAAGATGCCTCTAAAAGAAAAACGGCTGAACTTCCTGGAAGGTGCATGATAAATGAAGCTTCATTGATAGCATCCGAGAATGCAGATGATGATGACAGACCTCTATCCATGTGGTTTGGAGGGATGCAGCATTCTGCGAGCGTGGGTGAATCAAGACCATCCCTTGATATGAATGTCGACCAGCATAGTGATAGAAAAGGACGAGTCGAGTTAGCAACGGAATCTCCTGCAGTTGCTGCAGTCAGTGGCAATGGGACAGAGGAGAAGCAAGAGTTTCCATTTGTTAAGAGCTCCCCTGTGTGGAAGACTATTGAAACATTGGAAGTGTTCAAAAAGTTTCCCCAAAATCCTCATTTCCGGCCTTTGATTGAATGCAAAGAGGAGTACCGCGAGGGTTCAGCAATTGGAAACATGATAACCTTTTCCAGTCTGGCGGATAAAATATCCAGGCTGCGGTTCGACGATCATCGAAATGTTTTGGGTAGCATTTTGGAGAGTCTTCTTGACTTGGAGAAGTATGGGTTTAATGTTACAGTTCTACGTGGGCGGGTGAATGATCTGCTGTCTGTTAAAGACAGGCACGGACGGTTTCAGGTTGAGTCAAAAGACGCTGAACACAAGATCATGGAGCATTCTCATGAGAAGACCAAACTTGTCGAAGACGCTGAGCATATTGCGAAGAAAATAATCGAGTTGCAGGATAAACATGCATCAATGAAGTCGGAAATGGAGGCCAAAGACCATGAGATTGCTAGATTGAAAATGCATATGGATTCCATGAATGAAGGCATTCAGAGCTCTCGGAGTGATTTTGAGAAGCTAGCTTTGGCTCCCGTGACT
>Pyrco_BP1_042783.1
ATGGGGCCTTCCCGTGCGATCCAACATCGTATAAACACGACGAACTCTCGTCCTTCTGGTTCCTCATCTCACTCCCAACCCTCCGATCCGACTGAGTTCTGCCCCGAAAGGTGGTTCAAAACAAACAACGAAGTTGAAGTGTCAAGCAAGGAAGAGGGGTTCATCGGATCGTACTTCGCAGCTAGGGTTGTAGCCAACATGGGGGACAACTACGTTGTCGAGTACAAGGAGCTGTTGGAGGATGACGAGCGCACGCTCTACAAAGAAACCGTCATGGCTCACGCCGTCCGCCCTCCGCACCCGAACAAAACCCGACCTTCAAGCCCAAGCGACTCATCTGCAAACAACCAAAAGTTTGGTTTCGGGGATTTGGTGGATGCGTACGACAACGACGGGTGGTGGACAGGGGTCGTCACCGGGGAGAAGGGCGGTTTCTGCGCCGTGTTCTTCGAAACAACGTCGGAACACGTTGCTTATCCGGCTACTCACTTGAGGCCTCATCTGGATTGGAAGAAAGGGATGTGGTTTCCTGGCAAGAACAGGGGAAGGTACTTGCATGGGAATCCAAATTTCTCAGAAGCCATGACGGAAGTTATCTTGGATGAAAAGATCGAGCAGTCAAAAGTAAAATACATCAAGTTAATTAATCAAAATCCTCAGAGGCAGTGTGGT
>Pyrco_BP1_043050.1
ATGGTGAAAAAGGCTAGTTTTCCTACAAAAAAAGTTTTTCAAAAAGGTGACAAGGTGGAAGTGTGCAGCAAAGAATATGGATTTATCGGCTCTTATTATGCAGCAATCGTACTTGAAAAGTTGGGGGACAAGTACAAGGTGGTGTACAAGAACCTGGTGGAGGAGGACGAGTCCAAACCTCTAGTAGAGATTGTCACGGCAGATGAGGTCCGTCCTCGCCCTTCTCTACCTCCCCAAGAAATCGTGGATTTAGAGTTTGATGTCCTTGATAGAGTTGATGTATTTGACAACAAGGGTTGGTGGGTAGGCACCATTACTGAGAAGAGAGGGGAGGACGAATACTTCGTCTACTTTGAAACGACTGCGGATCATATTGCTTACCCTAAGAGGAAACTGAGGTTTCATAGGGACTGGATCGATGGACAGTGGCTGGTCTACAACAAGAAGAAGAGAGTTGTTTGCGTAGACGGAAAGTTGGTGGATTGCAAGAAGAGAGTCCGCGCGCAGGTTGATGAAAGAGATGTTGACTGCTACAAGAGAATGCGCATCGATGGAAACTTGGTGGATTGCAAGGACAAGTTAAGAGTCAGCATTGTACCCGTA
>Pyrco_BP1_043051.1
ATGGATTTTACCCCAACACAAGAGGGTTTCCGAAAAGGTGATCGAGTGGAAGTGAGCAGCAGAGATTATGGGTTTATTGGCGCGTATTACGAAGCAACTGTAGTTGAAGACTTGGGGGGCAAGTATAAGGTGGAGTACTTGAGTTTGGTGGATGAGAAGGACGAGTCCCGACAACTCCAAGGGGATGTTGACGCGGATGAGCTCCGCCCTCTGCCACCTCCACCTTCAGAGCAAGAGAAAAATGAAAAGTTTGATGTCCTTGATAGGGTTGATGTGCATGACCAGGACGCTTGGTGGGTAGGCACCATAACTGAGGTTAAAACGGAGGGAGAGAAGGAGATTTACTCCGTTTACTTTGAAACTTTGGCGGACCTCTGTGATTACTCTAAGGAACAATTGAGGTTTCATAAGGACTGGATCGACGGAGCGTGGGTTGATTGCAACGACAAGAAACAAAAGCAGGTGGGTTGCAAGAAGAGAGTGTGGATTGATGACAATGTTGAAGACAGGTACAAGAAAGTGCGCATCGATGGAAAGTTGGTCGATTGCAAGGATAAGTTAAGAGTGAGCCCTGTGATTCCAACGGGAAAGCCT
>Pyrco_BP1_043052.1
ATGGGGCCTTCCCGTGCGATCCAACGGCGTACAAAAGCAACGGACTCTCGTCCTGCTTCCTCCTCTCGCTCGCAACTCGACGATCCAAATGAGTTCAGCCCCGAAAGAAGGTTTGAAACCAACAACGAAGTTGAAGTGTCAAGCAAGGAAGAGGGGTTCATCGGATCGTACTTCGCAGCTAGGGTTGTAGCCAACATGGGGGACAACTACGTTGTCGAGTACAAGGAGCTATTGGAGGATGACAAGCGCACGCTCTACAAAGAGACCGTCATGGCTCATGACGTCCGCCCTCCGCACCCGAACCAGACCCTACCGTTGAGCCCGAACGACTCATCTGCAAACAATGAAAAGTTTGGTTTCGGGGATTTGGTGGATGCGTACGACAATGACGGGTGGTGGACGGGGGTTGTCACCGGGGAGAAGGGCAGTTTCTACGCTGTGTTCTTCGAAACACCGTTGGATCACGTTGCTTATCCGGCTACTCACGTGAGACCTCATCTGGATTGGAGGAGAGGGAGGTGGTTTCCTGGCAAGAACAGGGAAAGGTTCTTGCATGGGAACCCAAATTTCTCAGAAGAGATGACGCAAGTTATCTTGGATGAAAAGATCGAGCAGTCAAAGTTAAATACATCAAGT
>Pyrco_BP1_044046.1
ATGGGGCCTTCCCGTGCGATCCAACGGCGTACAAAAGCAACGGACTCTCGTCCTGCTTCCTCCTCTCGCTCGCAACTCGACGATCCAAATGAGTTCAGCCCCGAAAGAAGGTTTGAAACCAACAACGAAGTTGAAGTGTCAAGCAAGGAAGAGGGGTTCATCGGATCGTACTTCGCAGCTAGGGTTGTAGCCAACATGGGGGACAACTACGTTGTCGAGTACAAGGAGCTATTGGAGGATGACAAGCGCACGCTCTACAAAGAGACCGTCATGGCTCATGACGTCCGCCCTCCGCACCCGAACCAGACCCTACCGTTGAGCCCGAACGACTCATCTGCAAACAATGAAAAGTTTGGTTTCGGGGATTTGGTGGATGCGTACGACAATGACGGGTGGTGGACGGGGGTTGTCACCGGGGAGAAGGGCAGTTTCTACGCTGTGTTCTTCGAAACACCGTTGGATCACGTTGCTTATCCGGCTACTCACGTGAGACCTCATCTGGATTGGAGGAGAGGGAGGTGGTTTCCTGGCAAGAACAGGGAAAGGTTCTTGCATGGGAACCCAAATTTCTCAGAAGAGATGACGCAAGTTATCTTGGATGAAAAGATCGAGCAGTCAAAGTTAAATACATCAAGATACGCAGAGGACAACCCAGCGCAGACGTTTGTGACAGCCTTGGCATGTTTCAGCAACAAGTTTGTGAGTGCAAACCATGCTCATAACGTGACTTCATGTTATACGAACATCATTAGGTCCTCGATTTTGTTTCTTACTGATTTTGTTTTGATTTGGAGTGATCAGATTTATGCTGGTTGTAATGAAGCATACAGATTGAATGAGAGTGGAGAATTTAACGTGCCTCCTGAAGCAACTAATTCGTTCTGCCATGGACCATGTTTTGAAGAGACGCAACAAGTTCTGAACTGCATCGATAGAATGTTTTCAAACTTCGTTTTCGGCAATAGAGCAACACTGCCAGAGCTGAGAAGTGCACTTCGCGCTGGCTGCAGCTACACAAATCAAATAGGTAAGCGAAAAGAATCACAAAAACTTATGAGTAGCAGTCCGGCTCTGTGTAGGACGTCTTGTCTT
>Pyrco_BP_DH_01g24100
ATGGCGGACGCCCACTTCGAGGTAGGCGACGAGGTGGAGGTCACATCCCCAATCCACAACATGCGCGGCACGACATTCCCGGCGAAAATCGTCGCCAAGTCGAGAACCAAATCGAAATTCAAAGTCGAATACAACAGAGCGAAGGCTCGGATCGATCGCAAGATCGGCGGCGGCCACAAGGGTGGCAATGCAGCCTTGAGGGAAGAGGTCGACGCTGCGCTCCTCCGTCCGTCGCCGCCGCGAGAGAGCGACTACCGGTTCAAATTAGGCGACGTGGTTGACGCCTTCTTTTGCGGCGGGTGGTGGGAGGGCGTCGTGGTCACTGACGTCTTGGTGGACAACACGTTCGGGGTTTACTTCCGGTTCGCCAAGGAGAAGTTTGAGTTCGAGCCGGAGGAGCTACGCCTTCACCGGGAGTGGGTCAATGGGTCCTGGATCCCACCTCTTCAACAAGGAGATGTCTTAGATGCCGAAGAACCAAAGATTCGGATGAAAGAGGAATTGATCGAAGGAACAGCGGTTGAGGTTTGCACTGACGAAGATGGATTTCAAGGTGCTTGGTTTGCTGCTAATATTGTCGAAGTAATGGAAAGGGACAAGTTTCTCATTCGATATAAGGCAATAAAAACAGATGATAACAGAGAGTTGTTGACGGAAGAGGTCGACGCAATGCACGTAAGGCCTCGTCCTCCAAAAGTTGTTGTGGCTGGAAGTTTCAGTCTGACGGAAGAGGTTGATGCTTTCTATAATGATGGCTGGTGGGAAGGTGTGATACGCAAGGTCCTTCACGGCCGAAGGTACAAAGTTTACTTCAAAGGTACAGACGACGAACTGCTGCTTCAGCACTCTGATTTGAGGCCACGCCAGGATTGGATAGATAGAACATGGGTTATGGCTTCTCAGGCATTGAAGCAT
>Pyrco_BP_DH_04g16920
ATGCCTCCGAAACGCAGAAACAAACCCGACCCGCATTTCGACACCCGATCCCCAGGCAAGAAACGGGCAGCTCCTCTGGAAGAAAATGGAGGAGAGAAAGTGCCGATTGTAACTCAAGAGAACTTTACCAATGGAACACCGGTTGAGGTTTGCAGTGATGAAGATGGTTTCCACGGTGCTTGGTTTGCTGCAACCATAGTGGAAGCAGTGGGCGGTGACAAGTTCCTTATCGAGTACCAGAGTCTGAGGACAGAAGATGATTCGGCATTTCTGAGAGAAGAGATTGATACCCTGCACATACGACCTAATCCACCAGAAAATGCTGTTGAGCATTTCAATTTGCTTCAAGAGGTTGATGCTTTGTACAATGATGGCTGGTGGGTGGGTGTGATCGATCTCAAAAGTTCT
>Pyrco_BP_DH_04g17200
ATGGAGGCATTCCGTATGGAAAGGTTTTTCGAAAGAGACAACGAGATCGAAGTGACCGGCAAGGAAAAGGGGTTTCTCGGATCATACTACGCAGCCAGGGTCATCGCCAACATGGGAGACAATTACGTGGTGGAGTACAAGGAGCTGCTGGAGGACGACCAGCGCACGCACTGTAAAGAAACCGTGATGGCTCATGACGTCCGCCCTCCGCACCCGAACCAAACCCTACCTTCAAGCCCAAGGGATTACTCATCTGCAAAGAAAAAGTTTGGTTTCGGCGAACAAGTGGATGCGTACGACAACGACGGCTGGTGGGTGGGGATCGTCACCGGGGAGAAAGGCGGTTTCTACACCGTGTTTTTCGAAACAACATGGGATCACATTGCGTATCCGGTTACTCACTTGAGGCCTCATCTGGAGTGGAGGAACGGAAGGTGGTTTCCTGGAAAAAACCGAGGTCGATTCGTGGCGGAGAACTCGTATTTTTCACATGAATTGGTGGAGTGTATCTTGGACGAAAAGATTGAGCAGGAAAAGGTGAAGAAATCGGAAGTTCAACAAGATCATGAGCATCATCGCATGCAGTCCGGGTTTTCAAAAGAACGACGAAATGAAGTGCGCAGCAAGGAGCAGGGCTTTCTCGCATCCTACTACGAAGCAACCGTGGTGTCAAACATGGGGGACAACTACGTGGTCGAATACAAGGAACTCTTAGAAGACGATGAGTTCACACCTCTCAACGAAACCGTTATGGTCAGCGAAGTCCGACCTCGACCCCCTTCCGCTCCTCAAACGGTGGCGAAGCAGAAGTTCACCTTCGGCGAAGTTGTCGACGCGTATGACAACGACGGCTGTTGGGTGGGAATCGTCACCAGGAAGAGAGGGAGTTACTGCACCTTCTTTTCCGAGAGCACTTGGGATCACATGTTGCTTATCCAGTCACTCGCT
>Pyrco_BP_DH_07g27740
ATGGCGGACGACCCCCACTTCGAGGTAGGCGACGAGGTGGAGGTCACCTCCCCAATCCACAACATGCGCGGCACCACATTCCAGGCGAAAATCGTCGCCAAGTCGAGAACAAAATCGAAATTCAAAGTAGAGTACAACAGAGTGAAGGCCCGGATCGATCGCAAGATCAGCGGCGGCCACAAGGGCGGCAAGGCGGCGCTGAGGGAAGAGGTCGACGCGGCTCTCCTCCGGCCTCCTCCGCCGCGAGAAAACGACTACCGGTTCAAATTGGGCGACGTGGTGGACGCCTTCTTTTGCGGCGGGTGGTGGGAGGGCGTCGTGGTCAGTGATGTTTTGGTGGACAACACGCTTGGGGTTTACTTCCGGTTCGCCAAGGAGAAGTTTGAGTTCGAGCCCGAGGAGCTGCGGCTTCACCGAGAGTGGGTAGAGGGGTCCTGGGTCCCACCACTTCAACAAGGAGATGTCTTAGATGCCAAAGAACCAAAGACTCAGATGAAGGAGGAATTGATGGAAGGAACAACGGTTGAGGTTTGCACTGATGAAGATGGATTTCAAGGCGCTTGGTTTGCTGCAAATATTGTCAAAGTAATGGAGAAGGATAAGTTTTTCATTCGATACAAGACAATAAAGACAGATGACAACAAGGAGTTGTTGACGGAAGAGGTCGATGCAGAGCACATAAGGCCTCGTCCTCCAAAAGTGGTTGCGGCTGAAAGTTTCAGTCTGACGGAAGAGGTTGATGCTTTCTATAATGATGGCTGGTGGGAAGGTGTGATTCGCAAGGTCCTTCCCGGGCGAAGGTACAAAGTTTACTTCAAAGGTACAGATGATGAACTGATGTTTCAGCACTCCGATTTGAGGCCACGCCAAGATTGGATGGATAGAACATGGGTTATGGCTTCTCAGGCGTTGAAGCAT
>Pyrco_BP_DH_07g27770
ATGAGATTCTCATGCAAGACAATAAGAACAGATGACAATAAGGAGTTCCTAATGGAAGTGGTCGATGCAAAGCAAATAAGGCCTTATCCTCCAAACCTAGTTCTGGCTGAAAGTTTCAGTGTAACACAAGAGGTTGATGTTTTCTATAATGGTTGCTGGTGGGAAGGTGTGATCCGCAACGTCCTTCACGGGCGAAGGTACAAAGTTTACATCAAAGGTACAAATGATGAACTGCTGCTTCAGCACTCTGATTTGAGGCCACGCCAAGATTGGATAGATGGAACATTGTTTATTGCTTCTCAGGTA
>Pyrco_BP_DH_09g19350
ATGGCGGGCACGGAGGTCAAAGAAGAAGAGCAGCTCCAATTGTTCAGCGTGGGCACAGAAGTAGAAGTGAAGAGCGACGAGGAAGGGTTCAAAGGCGCCTGGTTCAGAGCCACCATTGTCACAAGCCCCACAAATTCCTCCTCAAAGAAGAGGAAGAGGGCCTTGGTCGAGTACAAGAACTTGGTCACGGAAGATGGGTCTAAGCAGCTCAAGGAGTACGTCGATTCGGTGAACCTGAGGCCGACGCCGCCGCAGCTCGCCGACCGGAATTTCTATGTGGGAGATGTTGTGGATGCGGATTACAGAGATGGGTGGTGGACTGGGGTCGTAGGGGAGGCTCTTGACAGCAATTCCAAGTACCGCGTTGTCTTCACGAACCCCCCGGATTTGATCGAATTTCAGAAAGAACGTCTCAGATTGCATCAGGATTGGGTTAATGGCGAATGGGTTCGGCCCAACAAGCAGGATGTATTGGCTGCTTCAGATACTCCACAAGAATTAGAGCATGAGTTGCCTGCTCAAAAAGATCCTAACAATCTTCAAGTGGCTACTCAACTAGAATATTCGAGTGTTGGAGAGGAGAATCCTGAATCAACCAATACAGGGAAGAATTTAACAGAGCAGCCAAGTTATCCACTAAGCATCAAGGGCAAAAAGATGTTAGCTCGTAATGGTAGTGCTACAGACTCGCGTCCAGTTAAAAAGTTAAAGGACGACAAAGCTGCTGAGCCCACAGTATCCGCTACAGCACATCAATTGAGCAAAATGCCCGACAATAAAGAAATGCCTCAGGAATTACCTCAACTGAGCACAGGAGTTAAGGGAACAAGACGCACAAGGAAACCTGTTGTACGCCATCAGTTTTTTAAAACAGAGAGCGTGCTTGGGAAAAATAATGTCAAGACTAAGCAAGAGAATGACGGTGAAGTGAATAGCCAGTGGATTCATCCCGTAGCAAGTAAAGGAAGGCGCACAAAATCTCATGCTGGAAGTCGATTGACCCCAGACGCAGGTAAGGAAGAGTCTGCAAGTGTTCCTTTGGCTGGACAAAATGTTCAGAAGGAGGGTAATATTAAAGAAGCTGAAGGGCCTCAAACTATTAGGTCAACAACTAAGGGCAAGGAGGGTTCACTGGCTGAAATACCGGCTCAGCTACCTGATCAAGAGTTGCAAGTGAAAGATCAGAGGAAGAGTGCAAATGATCCTGCAAAAGAAAAAAGCATGGTTATGTCAGCTGAACTTGGCAGTGATTCAATTTTGGCTAACCTGCTCCGTAGCCTGGTTACTTTTCCAGACATGGAATTTAAGCAGCAACCAGCTGGAGGAAGCAGTCATAAAAGGAAGAGAGGCAGGCCTCGAAAGTTGGTGGTCATAAGATCACGAGCTTCAGAAGGAGTGAAGGGGCAGAATATTTCAGGAAATGTCGCCGGCAAAAATGTTGCGAATGATCAGATGCCTGAGGAAGCTGCTTTGTGTGTGCTGAGAGGGACGGATCCTACAGATGCACAAGATGCCTCTAAAAGAAAAACGGCTGAACTTCCTGGAAGGTGCATGATAAATGAAGCTTCATTGATAGCATCCGAGAATGCAGATGATGATGACAGACCTCTATCCATGTGGTTTGGAGGGATGCAGCATTCTGCGAGCGTGGGTGAATCAAGACCATCCCTTGATATGAATGTCGACCAGCATAGTGATAGAAAAGGACGAGTCGAGTTAGCAACGGAATCTCCTGCAGTTGCTGCAGTCAGTGGCAATGGGACAGAGGAGAAGCAAGAGTTTCCATTTGTTAAGAGCTCCCCTGTGTGGAAGACTATTGAAACATTGGAAGTGTTCAAAAAGTTTCCCCAAAATCCTCATTTCCGGCCTTTGATTGAATGCAAAGAGGAGTACCGCGAGGGTTCAGCAATTGGAAACATGATAACCTTTTCCAGTCTGGCGGATAAAATATCCAGGCTGCGGTTCGACGATCATCGAAATGTTTTGGGTAGCATTTTGGAGAGTCTTCTTGACTTGGAGAAGTATGGGTTTAATGTTACAGTTCTACGTGGGCGGGTGAATGATCTGCTGTCTGTTAAAGACAGGCACGGACGGTTTCAGGTTGAGTCAAAAGACGCTGAACACAAGATCATGGAGCATTCTCATGAGAAGACCAAACTTGTCGAAGACGCTGAGCATATTGCGAAGAAAATAATCGAGTTGCAGGATAAACATGCATCAATGAAGTCGGAAATGGAGGCCAAAGACCATGAGATTGCTAGATTGAAAATGCATATGGATTCCATGAATGAAGGCATTCAGAGCTCTCGGAGTGATTTTGAGAAGCTAGCTTTGGCTCCCGTGACT
>Pyrco_BP_DH_12g19080
ATGGATATGGAAAAAAAGGCTGTTGAATTATTTGATGAGAGACCTGATCATATCGTGTTTATGGCAGTTCCGAGTGCTTGCGGTCACACCGGCCTTGTTGACGACGGCTTGAGATATTTCGAATCAGCAGTTATCCCAAACTCGGCGTTATATATGAAGCTGAAAGTGAGAAGGCAACAGAAAAAGCAAAAAGTGAAAGGCTTAACACTGCCCTTTTCCTACTCTCTGAAATTAAGCATCAACCCCCAAAGGGCACCCAGAATGCCTCGGAAGCGCAGAGACAATCCCGACCCGAATTTCGACACCCGATCCCCCGGCAAGAAACGGGCGGCTCCTCTGGAGGAAAATGGAGGAGAGAAAGTGCCAATTGTAACTCACAAGAAATTTACCAAGGGAATGCCGGTTGAGGTTTGCAGTGATGAAGATGGTTTCCATGGTGCTTGGTTTGCTGCAACCATAGTGGAAGCGGTGGGGAATGACAAGTTCCTCATTGAGTACCAGAGCCTAAGGACCGAAGATAATTCAGCGTTTCTGAGAGAAGAGATTGATACCCTGCACATACGACCTAATCCGCCGGAAATTGCTGTTGAGCATTTCAGTTTGCTTCAAGAGGATGATGCTTTGTACAATGATGGCTGGTGGGTTGGTGTGATCTCGAAAGTTCTTAGCGGCTCAAGGTACATAGTCTACTTCAGGAGCACCTATGAAGAAATCGAGTTTCAGCAATCTGAGTTGAGGCTTCATCAGGACTGGATTGGTGGAAAATGGGTTATGTCTTCTGGGGCTTTAAAGTTG
>Pyrco_BP_DH_12g19490
ATGGGGCCTTCCCGTGCGATCCAACATCGTATAAACACGACGAACTCTCGTCCTTCTGGTTCCTCATCTCACTCCCAACCCTCCGATCCGACTGAGTTCTGCCCCGAAAGGTGGTTCAAAACAAACAACGAAGTTGAAGTGTCAAGCAAGGAAGAGGGGTTCATCGGATCGTACTTCGCAGCTAGGGTTGTAGCCAACATGGGGGACAACTACGTTGTCGAGTACAAGGAGCTGTTGGAGGATGACGAGCGCACGCTCTACAAAGAAACCGTCATGGCTCACGCCGTCCGCCCTCCGCACCCGAACAAAACCCGACCTTCAAGCCCAAGCGACTCATCTGCAAACAACCAAAAGTTTGGTTTCGGGGATTTGGTGGATGCGTACGACAACGACGGGTGGTGGACAGGGGTCGTCACCGGGGAGAAGGGCGGTTTCTGCGCCGTGTTCTTCGAAACAACGTCGGAACACGTTGCTTATCCGGCTACTCACTTGAGGCCTCATCTGGATTGGAAGAAAGGGATGTGGTTTCCTGGCAAGAACAGGGGAAGGTACTTGCATGGGAATCCAAATTTCTCAGAAGCCATGACGGAAGTTATCTTGGATGAAAAGATCGAGCAGTCAAAAGTAAAATACATCAAGTTAATTAATCAAAATCCTCAGAGGCAGTGTGGT
>Pyrco_BP_DH_16g12710
ATGATCGCCACTCCACCACTCTACCGCTCCGTCACTCCACCGCTCTACTCCCTTCTCCCGGCTGCTAGGGTTTCCGATTCCCAAATGTCGCAGACCCATTTCAGCAAGGGCGACGAAGTCGAGGTCGTCACGAAGCCCTCCCGCGGTTCCACCGGGCCGTACTACCCCGCGACGGTGCGCCGCTCCGTGGTCAAGGACAAGGCCCACATTTTAGTCCAGTACCAAACCCTGACGACCCCCAACGCCGTCAGCCCCAGACTCCTCCAGGAGATAGTCGAATTAGGCAATGTGAGGCCCGCACCGCCGAGGGAGCTCTACCAGTTCTTCAAGGTGGGCGACGACGTCGACGCCTACAGAGAAAATGGGTGGTCTCGCGGGACTGTGACGGACATTCTGGAGAACTCCAAGTACTTAGTTGCGCTGCGGGGTGAGGAATTTGAGTGCGAGCAGTGTGATTTGAGGATTCACAGAGACTGGGATGATGGCTCTTGGGTCCCTCCTTTTCAAGAAGAGAATAGTTCGTCTGGGATGGTGGTGAAATCTAGAAAGTTAGTATTGAAATTTAAGTGCGGCAAGAAACCATTGGGAGCAAGCTTTGAAAACGGGACTGTGGTGGAGGTCAGCAGCGACGAGGAAGGCTACAAGGATGCTTGGTACACTGCGAAAATAATTGATCGATGTAGGAAA
>Pyrco_BP_DH_17g27640
ATGGCGGGCTCGGAGGGCAGAGAAGAAGAGCAGCAGGAGCTCCAATTGTTCAGCGTGGGCTCAGAAGTAGAAGTGAGGACCGACGAGGAAGGGTTCAAAGGCGCATTGTTCAGAGCCACCATTGTCACAAGCCCCACAAACTCCGCCTCAAAGAAGAGGAAAAGGGCGTTGGTCGAGTACAAGAACTTGGTCACGGAAGACGGGTCTAAGCAGCTCAAGGAGTACGTCGATTTGGAGCACCTGAGGCCCACGCCGCCGCAGCTCGCTGACCGGAATTTTGAGGAGGGAGATGTGGTGGATGCGGATTACAGAGATGGGTGGTGGACTGGGGTCGTAGGGAAGGTTGTCGAGAACAATTCCAAGTACACCGTCGTCTTCGACAACCCTCCGGATTTGATCGAATTTCAGAAAGAACGTCTCAGATTGCATCAAGATTGGGTTAATGGCGAATGGGTTCGGCCCAATAAGCAGGAAGTATTGGCTGCTTTAGATACTCCACAAGAATTAGAGCATGTGTTGCCTGCTCAAAAAGATTCTAACAATCTTGCAGTGGCTACTAAACTAGAAAATTTGAGTGCTGCAGAGGAGAATCCTGAATCAACCAATTCAGGGAAGAAAATGGAGCAGCCAAGTTATCCACGAAGCGTCAAGGACAAAAAGATGTTAGCCCGCAATGGTAGTGCTACAGACTCGCGTCCGGTTAAAAAGTTGAAGGACGACAAGGCAGCCGAGCCCATATTATCCATTACAGCACGTCAATTGAGGAAAACGCCTGACAATAAAGAAATGCCCCAGGAATTACCTCAACTGAGCACAGGAGTTAGGGGAACAAGACGCACACGGAAACCTGTTGTACGCCATCAGTTTATTAAAACAGAGAGCCTGCTGGGGAAAAATAATGTTAAGACTAAGCAAGAGAAGGACGGTGAAGTGAATAGCCAGTGGATTCATCCCGTAGCAAGTAAAGGAAGGCGCACAAAATCTCAAACTGGAAGTCGATTGATCTCAGAATCAGATAAGGAAGCGTCTGCAAATGTTTCTTTGGCTGGACAAAATATTCAGAATGAGGGTAATATTAAAGAAACTGAAGTGCCTCAAACTATCGGGTCAACAACTAAGGGCAAGGAAGTTTCACTGGCTGAAAAACCGGCTCACTACCTGATCAAGAGTTGCAAG
>Pruav_co4048067.1_g010.1.mk
ACAAGGCCAGGCCATGGCTCCACCGGGCCCTACTACCCAGCCACGGTGCTCCGTCCTGTATTTAAGGACAAGGCCCACATGTTGGTCCAGCACCAAACCCTAACCACCCCCAACGCCGACGGCTCAAAAACCCTAACCGAGATTGTCGAATTGCGCAATGCCAGGCCTACGCCCCCCAAAGAGCTCTACCAGTTCTTCAAAGTCGGTGACGACGTCGACGCCTTCAGAGATAAAGGGTGGTCTCGCGGGACTGTCAGGGATATTTTGGAGAATTCCAAGTACTTGGTTGCGTTCCAGGGTCAAGAATTTCAGTGTCAGCAGTTTAATTTGAGGCTGCATAGAGAGTGGGAAGATGACTCGTGGGTCCCTCATTTTCAACAAGAGAAAACGTCACCGGTGAAGTCCAGAAAGTTGGTATTGAAACTCAAGTGCAGCAAGAGAACATCGGGGGCAAGCTTCGAAAATGGGACTGTGGTGGAGGTTAGCAGTGATGATGAAGGTTACAAGGGTGCTTGGTACACTGCTAAAATAATTGACCATATAGGAAGCGACAAGTTTCTGGTGGAATACGAGCATCTGGTAACCGATGATGGAACAGAGCTCTTAAGAGAAGAAACATATGCAAGTTATATTAGACCTTGCCCCCCTCGGCTTCCACCAGTTGCTCAGTTCAAGGTGCTCCAGAAAGTCGATACTTTGTACAATGATGGATGGTGGGAGGGTACCATTTCCAAAGTTCTAAGCGGCTCAAAGTATGTTGTCTACTTCAGCTCCACGGGTGAGGAATTAGAGTTTAAACATTCCAATTTGAGGCCTCATCAGGACTGGATTAATGGACGATGGATCCATGGTTACATGGTCAATAAATATGGATATGATCACAAAGAGTTTGTTGACAAAAGGAAA
>Pruav_sc0000028.1_g460.1.mk
ATGTCGCAGTCCCCTTTCAACAAGGGAGACCAAGTGGAGGTCACAAGGCCAGGCCATGGCTCCACCGGGCCCTACTACCCAGCCACGGTGCTCCGTCCTGTATTTAAGGACAAGGCCCACATGTTGGTCCAGCACCAAACCCTAACCACCCCCAACGCCGACGGCTCAAAAACCCTAACCGAGATTGTCGAATTGCGCAATGCCAGGCCTACGCCCCCCAAAGAGCTCTACCAGTTCTTCAAAGTCGGTGACGACGTCGACGCCTTCAGAGATAAAGGGTGGTCTCGCGGGACTGTCAGGGATATTTTGGAGAATTCCAAGTACTTGGTTGCGTTCCAGGGTCAAGAATTTCAGTGTCAGCAGTTTAATTTGAGGCTGCATAGAGAGTGGGAAGATGACTCGTGGGTCCCTCATTTTCAACAAGAGAAAACGTCACCGGTGAAGTCCAGAAAGTTGGTATTGAAACTCAAGTGCAGCAAGAGAACATCGGGGGCAAGCTTCGAAAATGGGACTGTGGTGGAGGTTAGCAGTGATGATGAAGGTTACAAGGGTGCTTGGTACACTGCTAAAATAATTGACCATATAGGAAGCGACAAGTTTCTGGTGGAATACGAGCATCTGGTAACCGATGATGGAACAGAGCTCTTAAGAGAAGAAACATATGCAAGTTATATTAGACCTTGCCCCCCTCGGCTTCCACCAGTTGCTCAGTTCAAGGTGCTCCAGAAAGTCGATACTTTGTACAATGATGGATGGTGGGAGGGTACCATTTCCAAAGTTCTAAGCGGCTCAAAGTATGTTGTCTACTTCAGCTCCACGGGTGAGGAATTAGAGTTTAAACATTCCAATTTGAGGCCTCATCAGGACTGGATTAATGGACGATGGATCCATGGTTACATGGTCAATAAATATGGATATGATCACAAAGAGTTTGTTGACAAAAGGAAA
>Pruav_sc0000138.1_g210.1.mk
ATGGTTGGCTCCAATTTTAAGATTGGCGACGAGGTGGAGGTGACTAGTCCAATCCACAATATGCGTGGCACGCTGTTCCCGGCAAAAATCATCGGCAAGTCGAGAGATAAAACCAAGTTGAAAGTTGAATATAACAAAGTGAAGGCCAAGATTGATGGCAAGTTCAGCAGGAGGAAGAGGCACCAGCAGCGCAATGAGGTGGAGGAAGAGGTGGACGTGGCGCTCATAAGGCCCTTGCCGCCCCAAGAAAATAAGTACTGCTGCTTCAAGTTAGGCGACGTCGTTGATGCCTTGTTCTGTGGCGGGTGGTGGGAGGGAGTCATCACTGATGTTATGAAGGACTCGACGTTTGGGGTTTATTTTCGGTTTGCCAAGGAGAAGTTTGAGTTTGAGTCGGAGGAGCTCAGGCTTCACCGGGAGTGGGTCAAGGGCTCTTGGCTTCCACCTCTTCAGCAAGGCGATGTCTCAAATACCAAGGAACCAAAGCCTCGGATGAAAGAGGACTTTGTACAAGGAACACAAGTTGAGATTTGCACTGATGAAGATGGATTTCAAGGTGCTTGGTTTGCTGCAAATATTGTCAAAGTAATGGGTAAGGACAAATTTCTCATTCGATATATGAGCATAAAAACAAATGATGGTAAAGAGTTCTTGACAGAAGAGGTCGATGCACAGCACATAAGGCCTTGTCCACCTGAAACTGTTGTGGTTGAAAGTTTTAGTCTGAACGAAGAGGTTGATGCTTTCTATAATGATGGATGGTGGGAAGGTGAGATCCGCAAGGTCCTTCGTGGGCCAAGGTACAGAGTTTACTTCAAAGGTACAAAAGATGAATTGCTGTTTGAGCACTCTGATTTGAGACCACGCCAAGATTGGATAGATAGAACATGGATTATGGCTTCTCAGGACGTGTTCTCCATCCTCTCCATCTTAAGCGTAAAACTGATGGTTCTTGGTGTGTTTGGTATTAGATTTGGAAGTCCTATGAAGAAGAAACCT
>Pruav_sc0000491.1_g460.1.mk
ATGGAAGGGTCCATTTTCAGCTCAGGATCAGATGTAGGAGTTAGGTTTGACAAAGAAAATTTATTTGATGATTGGTTCCCTGCAATTGTTCTAAAAGAAATCGAGGATAAGACCTTTCTGGTGAAGTATGAGAATTCAGATGCTAGGGTTCAGAAAGATACTGTAGATTTCCATCCTATCCCCCCTCCCCTTTCTCATTATACAAATAGAAGTTATGAGTTGCTCAAGAAGGAGGTATTGGCCGTTTCAGATTCTCCACAGAATAAAGATCATGTCTTGCATGCTCAAAACGATTCCAACCATGTTGAAGTGGCTACTCAACTAGAAAATTTGGGTGCCGTAGAGGATAACCCTGAATCAAAAAATTCAGGGGAGAGTCTTTTGGAGCAGCCAAGTTATCCCCGGAGCATCAAGGGCAAAAAGATGTTAGCCCGTAATGTTACTGCTACAGACTCGGGTCCTTCAAAAAAGTTAAAGAACGACAAAGCTGCAGAGGCCACATTATCCATTACAGCACGTCATTTGAGGAAAATGCCTGACAATAAAGAAATGCTCCATGAATTAGCCACAGTGAGTAGAGGAGTTAGAGGAACAAGACGATCAAGAAAACCTGTTGTTAGCCATGAACATCTTAAAACAGAGAGCTTGCTTGAGGAAAATAATGTTAAGACTAAGGAAGAGAGAGACGGTGAAGTGGATAGCCAATGGGTACATCCTGTAACAAGTAAAGGAAGACGTACAAAGTCTCCATTTGGAAGCCGATTGACCCAAGCAGGGTATATCTGTGCACTGCCTAGCCAAAAGAGAGAAAAAGAAAAGGGTAAGGAAGAGTACGCAAGTGTTAATTCTGCTGGAAAAATAGTTCAGAAGGAGGGGATAAGTAAGGAAGCTGAAGTGCCTCTCACTATCAGGTCAAAAGCTAAGGAAAAGGATGGTTCACTGGCTGAAAATCCATGCCAGCTTCCTAATGATCCTGCACAAGAAAAGAGCATGGTAGGCAATATACTACAAAAAAGGACCCATAACCAAAGGAGTAATAAA
>Pruav_sc0000907.1_g480.1.mk
ATGGCTTTCACCACGAGAAAAGTTTTTCAAGTAGGCGATGAGGTAGAAGTGTGCAGCAAGCAAGACGGGTTTCATGGTTCGTATTATGAAGGAATAGTAATTGAAAACTTGGGGGACAAGTATAAGGTGAAGTACAAGAACCTGGTGGAGGAGGATGATATGTCCACCGCTCTGGAAGAGCTCGCGGAGGTGGACGAGGTCCGGTCCGTGTGCCCTAAAGTTTGGCCTGACTTTTTTCCAGGCGAGAGGGTTGATGCGTTCACCAACGACGGTTGGTGGGCGGGCATCATTACTAGGAAGAGTGGAGACGACTGGTTTGTCTACTTTCCAAGCACTTTTGAGCATATAGCTTACCCTAAGAGGCATATCAGGCTTCATCTGGAGAGCCGCCGCAATGGATGGGTTTCTCGCGATGGACGGGTCTTCTCTTGCGAGGGAAAGCCGCTGTCTTGCAAGAAGAGACTGCGCATTGTGATGGGAGGATCATCGACATCTGTTAAAGCTCGACTTGCTTTTAAAGAAGGCAAGAGGGTCGAAGTGTGCAGCAGAGAAGACGGGTTTCAGGGCTCCTGCTATGGAGCAACCATACTGCAAAACATAGGGGACAACAAGTACAAGGTGAAGTACAACCGCCTCGTATGCGAGGACGACCACTCCATACCTCTGGAAGAGGTGGTCGAGGGGGATGAGATACGGCCTCTGCCTCCTCTGCCTCCGCCCAAGAAAACGAAAGCCGGGTTCGCTGACGGGGACAGGGTTGATGCGTTTGACAACGACGGCTGGTGGTCTGGAATCATAACTGGGAAGGTCGGGTGCTACTTTGGCGTCTACTTTGAGACTGGGCATCATATTGGTTACCCTGAGAGAATGCTGAGGCATCACATGGATTGGCGCAATGGAGAATGGTTCTTTTACCAC
>Pruav_sc0001236.1_g140.1.mk
ATGCCTCCGAGACGCAGAAACAAACCCGATCCAAACATCAACCGCCGATCTGCCGTCAAGAATTTGGAGCCTTCCCTGAAAGAAGAAGAAGAAGAAGAAGAAGAAGGAGAGAAAGTGTCAACTCATGAGATTTTTACCAAAGGAACGCCAGTTGAGGTTAGCAGTGACGAAGAGGGTTTTAATGGTGCTTGGTTTGCTGCAACTATAGTGGAAGCTGTGGGGGAGGACAAGTTCCTTATTGAATACCAGAGTTTGAGGACTGAAGATGATTCAGCATTTTTGAGAGAAGAGATTGATACGCTGCACATTAGACCTTGTCCACCCGAAACTGTTGTTGATCATTTCAGTTTGCTTCAAGAGGTTGATGGATATTACAATGATGGTTGGTGGGTTGGTGTGATCTCAAAGGTTCTTAGGGGCTCAAGGTACATAGTCTACTTCAGGGGCACCTATGAGGAAATTGAATTTCAGCACTCTGAGTTAAGGCTTCATCAGGATTGGATTGGTGGCAAATGGGTTATGGCTTCTCGGGCTTTGCATCTG
>Pruav_sc0002148.1_g170.1.mk
ATGCAACATACCCATTTATGTTTTATATTTTCCGATAAAGAATTTGTGGACTTGCGAGATAAAGCCTGGTTCAGAGCCACCATTGTCACAAGTCCCACAAACTCAGCCTCAAAGCAGAGGAAAAGGGCCTTGGTGGAGTACAAGAGCTTGGTCACCGAAGACGGCTCGCGGCAGCTCAAAGAGTACGTTAATTCGGCTTACTTGAGGCCTGTACCGCCTCCATTGGGTGACCAAAACTCCAAAACTTTGAGGAGGGTGATGTGGTCGATGCGGATTATAAGATGGATGGTGGACTGGAGTTGTAAGAAAGGTTCT
>Pruav_sc0002148.1_g180.1.mk
ATGCAACAAACCCATTTATGTTTTATATTTTCCGATAAAGAATTTGTGGACTTGCGAGATAAAGCCTGGTTCAGAGCCACCATTGTCACAAGTCCCACAAACTCAGCCTCAAAGCAGAGGAAAAGGGCCTTGGTGGAGTACAAGAGCTTGGTCACCGAAGACGGCTCGCGGCAGCTCAAAGAGTACGTTAATTCGGCTTACTTGAGGCCTGTACCGCCTCCATTGGGTGACCAAAACTCCAAAACTTTGAGGAGGGTGATGTGGTCGATGCGGATTATAAGATGGATGGTGGACTGGAGTTGTAAGAAAGGTTCT
>Pruav_sc0002318.1_g320.1.mk
ATGGCTTTCACCACAATAAATTTTGTTCAAGTAGGCGATGAGGTAGAAGTGTGCAGCAAGCAAGATGGGTTTCACGGTTCGTATTATGAAGCAACTGTAATTGAAAACTTGGGGGACAAGTATAAGGTGAAGTACAAGAACCTGGTGGAGGAGGATGATATATCCACCGCTCTGGAAGAGATTGCGGCGGTGGACGAGGTTCGGCCTGTGTGCCCTAAAGTTTGGCCTGACTTTTTTCCCGGCGAGAGGGTTGATGCGTTCGCCAACGACGGTTGGTGGGCAGGCATCATTACTAAGAAGAGTGGAGACTACTGGTTTGTCTACTTTCCAAGCACTTTTGAGCATATAGCTTACCCTAAGAACCATATCAGGCTTCATCTCGAGAGCCGCCGCAACGGATGGGTTTCTCGCGATGGACGGGTCTTCTCTTGCGAGGGAAAGCCGCTGTCTTGCAAGAAGAGACTGCGCATTGTGATGGGAGGATCATCATCGACATCTGTTAAAGCTCGACTTGTT
>Pruav_sc0002695.1_g070.1.br
ATGGTGAGGAGAGAAGCCCATCTGAGCAAGGATTCGAAGGTGGAAGTTTGTATCAACGAAGAGGGTTACAAAAATGCATGGTTCCCAGCCAAAATCCTTGACCCACAACCCTTAAATCCCTCAACGAAGAAGAAAATGAACAAGCCTTTGGTGCAGTACGAGAATCTGGCCTCTGACGATGACCCAAACAAGCTACTTATTGAGCTTGTTGACGCGATCTCCATCCGGCCAGTGCCTCCTCCTGACAATCCTGACCAGCCCTTCGAGCCTCCCGACGTCGTAAACGCCTTTTACATTGACGTTTGGTGGGTCGGGTCTGTAATGAGGTGTGAGGACCAATGTTTTCAAAGGCGAGGCGTTTTTAGTAGTGCTATGCGAGGCGTAAGCCTTGAAGCGTTGAGGCCCGACCGCCTCGGGCGTTTTCCTGCCGCCTCGCTCCGACGCGCGCTCCGAAGCGCGCGAAGGCATGCCTTTGAAAACACTGGTGAGGACGACAAGTATACGGTGTGTTTCTTAGGCCCACCTGATATGCTTGAGTTTAAGCGCTCTGAGCTGCGCCCTCATTGGGATTTTCTCAACGGCGAATGGGTTCGACCCCGGAAGAAGAGGATGGTGGGATCAGTTTTCAGCCCTGGGACAGCAGTGGAAGTGAACCTCAGCAAAGAACCTATATTCGGTGCTTGTTTCCCAGCAATTTATCTTGGCAAACTAGGGGACAACTCTTTCTTGGTTCAATATAAAAGCTCAAACAACTCTGATGTTAAAGTGATCGTAGATGGCAAGCACATTCGGGCTTACATTGATAAATCAACTTATGGAAAGACAAAAAAGAAACGAAAAACCTACAATGGCAGTCTTCAGATGTTATCAACTTCTTGGAAAAACCTACAATGGTTGCATCATCCT
>Pyrusco0g047950.1
ATGGGGCCTTCCCGTGCGATCCAACATCGTATAAACACGACGAACTCTCGTCCTTCTGGTTCCTCATCTCACTCCCAACCCTCCGATCCGACTGAGTTCTGCCCCGAAAGGTGGTTCAAAACAAACAACGAAGTTGAAGTGTCAAGCAAGGAAGAGGGGTTCATCGGATCGTACTTCGCAGCTAGGGTTGTAGCCAACATGGGGGACAACTACGTTGTCGAGTACAAGGAGCTGTTGGAGGATGACGAGCGCACGCTCTACAAAGAAACCGTCATGGCTCACGACGTCCGCCCTGCGCACCCGAACAAAACCCGACCTTCAAGCCGAAGCGACTCATCTGCAAACAACCAAAAGTTTGGTTTCGGGGATTTGGTGGACGCGTACGACAACGACGGGTGGTGGACAGGGGTCGTCACTGGGGAGAAGGGCGGTTTCTGCGCCGTGTTCTTCGAAACAACGTCGGAACACGTTGCTTATCCGGCTACTCACTTGAGGCCTCATCTGGATTGGAAGAAAGGGATGTGGTTTCCTGGCAAGAACAGGGGAAGGTACTTGCATGGGAATCCAAATTTCTCAGAAGCCATGACGGAAGTTATCTTGGATGAAAAGATCGAGCAGTCAAAG
>Pyrusco0g055300.1
ATGGCGGACGCCCACTTCGAGGTAGGCGACGAGGTGGAGGTCACATCCCCAATCCACAACATGCGCGGCACGACATTCCCGGCGAAAATCGTCGCCAAGTCGAGAACCAAATCGAAATTCAAAGTCGAATACAACAGAGCGAAGGCTCGGATCGATCGCAAGATCGGCGGCGGCCACAAGGGTGGCAATGCAGCCTTGAGGGAAGAGGTCGACGCTGCGCTCCTCCGTCCGTCGCCGCCGCGAGAGAGCGACTACCGGTTCAAATTAGGCGACGTGGTTGACGCCTTCTTTTGCGGCGGGTGGTGGGAGGGCGTCGTAGTCACTGACGTCTTGGTGGACAACACGTTCGGGGTTTACTTCCGGTTCGCTAAGGAGAAGTTTGAGTTCGAGCCGGAGGAACTACGCCTTCACCGGGAGTGGGTCAATGGGTCCTGGATCCCACCTCTTCAGCAAGGAGATGTCTTAGATGCCGAAGAACCAAAGATTCGGATGAAAGAGGAATTGATCGAAGGAACAGCGGTTGAGGTTTGCACTGACGAAGATGGATTTCAAGGTGCTTGGTTTGCTGCAAATATTGTCGAAGTAATGGAAAAGGACAAGTTTCTCATTCGATATAAGGCAATAAAAACAGATGATAACAGAGAGTTGTTGACGGAAGAGGTCGACGCAAAGCACGTAAGGCCTCGTCCTCCAAAAGTTGTTGTGGCTGGAAGTTTCAGTCTGACGGAAGAGGTTGATGCTTTCTATAATGATGGCTGGTGGGAAGGTGTGATACGCAAGGTCCTTCACGGCCGAAGGTATAAAGTTTACTTCAAAGGTACAGACGACGAGCTGCTGCTTCAGCACTCTGATTTGAGGCCACGCCAGGATTGGATAGATAGAACATGGGTAATGGCTTCTCAGGCATTGAAGCAT
>Pyrusco12g004780.1
ATGGGGCCTTCCCGTGCGATCCAACGGCGTACAAAAGCAACGGACTCTCGTCCTGCTTCCTCCTCTCGCTCGCAACTCGACGATCCAAATGAGTTCAGCCCCGAAAGAAGGTTTGAAACCAACAACGAAGTTGAAGTGTCAAGCAAGGAAGAGGGGTTCATCGGATCGTACTTCGCAGCTAGGGTTGTAGCCAACATGGGGGACAACTACGTTGTCGAGTACAAGGAGCTATTGGAGGATGACAAGCGCACGCTCTACAAAGAGACCGTCATGGCTCATGACGTCCGCCCTCCGCACCCGAACCAGACCCTACCGTTGAGCCCGAACGACTCATCTGCAAACAATGAAAAGTTTGGTTTCGGGGATTTGGTGGATGCGTACGACAATGACGGGTGGTGGACGGGGGTTGTCACCGGGGAGAAGGGCAGTTTCTACGCTGTGTTCTTCGAAACACCGTTGGATCACGTTGCTTATCCGGCTACTCACGTGAGACCTCATCTGGATTGGAGGAGAGGGAGGTGGTTTCCTGGCAAGAACAGGGAAAGGTTCTTGCATGGGAACCCAAATTTCTCAGAAGAGATGACGCAAGTTATCTTGGATGAAAAGATCGAGCAGTCAAAGTTAAATACATCAAGT
>Pyrusco12g004800.1
ATGAAGGCATTCCGTATGGAAAGGTTTTTCGAAAGAGACAACGAGATCGAAGTGACCGGCAAGGAAAAGGGGTTTCTCGGATCTTACTACGCAGCCAGGGTCATCGCCAACATGGGAGACAATTACGTGGTGGAGTACAAGGAGCTGCTGGAGGACGACGAGCGCACGCACTGTAAAGAAACCGTGATGGCTCATGACGTCCGCCCTCCGCACCCGAACCAAACCCTACCTTCAGGCCCAAGGGACTACTCGTCTGCAAAGAAAAAGTTTGGTTTCGGCGAACAAGTGGATGCGTACGACAACGACGGCTGGTGGGTGGGGATCGTCACCGGGAAGAAAGGCGGTTTCTGCACCGTGTTTTTCGAAACAACATGGGATCACATTGCGTATCCGGTTACTCACTTGAGGCCTCATCTGGAGTGGAGGAACGGAAGGTGGTTTCCTGGAAAAAACCGAGGTCGATTCGTGGCGGAGAACTCGTATTTTTCACATGAATTGGTGGAGTGTATCTTGGACGAAAAGATTGAGCAGGAAAAGGTGAAGAAATCGGAAGTTCAACGAGATCATGAGCATCATCGCATGCAGTCCGGCTGGGAACTAAAGATCGTGCAGTCAAGAACTGTTTGGGCT
>Pyrusco12g004830.1
ATGGATTTTACCCCAACACAAGAGGGTTTCCGAAAAGGTGATCGAGTGGAAGTGAGCAGCAGAGATTATGGGTTTATTGGCGCGTATTACGAAGCAACTGTAGTTGAAGACTTGGGGGGCAAGTATAAGGTGGAGTACTTGAGTTTGGTGGATGAGAAGGACGAGTCCCGACAACTCCAAGGGGATGTTGACGCGGATGAGCTCCGCCCTCTGCCACCTCCACCTTCAGAGCAAGAGAAAAATGAAAAGTTTGATGTCCTTGATAGGGTTGATGTGCATGACCAGGACGCTTGGTGGGTAGGCACCATAACTGAGGTTAAAACGGAGGGAGAGAAGGAGATTTACTCCGTTTACTTTGAAACTTTGGCGGACCTCTGTGATTACTCTAAGGAACAATTGAGGTTTCATAAGGACTGGATCGACGGAGCGTGGGTTGATTGCAACGACAAGAAACAAAAGCAGGTGGGTTGCAAGAAGAGAGTGTGGATTGATGACAATGTTGAAGACAGGTACAAGAAAGTGCGCATCGATGGAAAGTTGGTGGATTGCAAGGATAAGTTAAGAGTGAGCCCTGTGATTCCAACGGGAAAGCCT
>Pyrusco12g004840.1
ATGGTGAAAAAGGCTAGTTTTCCTAGAAAAAGAGTTTTTCAAAAAGGTGCCAAGGTGGAAGTGTGCAGCAAAGAATATGGATTTATCGGCTCTTATTATGCAGCAATTGTACTTGAAAAGTTGGGGGACAAGTACAAGGTGGTGTACAAGAACCTAGTGGAGGAGGACGAGTCCAAACCTCTAGTAGAGATTGTCACGGAAGATGAGGTCCGTCCTCGTCCTTCTCCACCTCCCCAAGAAATCGTGGATTTAGAGTTTGATGTCCTTGATAGAGTTGATGTATTTGACAACAAGGGTTGGTGGGTAGGCACCGTTACTGAGAAGAGAGGGGAGGACGAATACTTCGTCTACTTTGAAACGACTGCGGATCATATTGCTTACCCTAAGAGGAAACTGAGGTTTCATAGGGACTGGATCGATGGACAGTGGCTGGTCTACAACAAGAAGAAGAGAGTTGTTTGCTTAGACGGAAAGTTGGTGGATTGCAAGAAGAGAGTCCGCGCGCAGGTTGATCAAAGAGTTGTGGACTGCTACAAGAGAGTGCGCATCGATGGAAACTTGGTGGATTGCAAGGACAAGTTAAGAGTCAGCATTGTACCTGTA
>Pyrusco12g005200.1
ATGCCTCGGAAGCGCAGAGACAATCCCGACCCGAATTTCGACACCCGATCCCCCGGCAAGAAACGGGCGGCTCCTCTGGAGGAAAATGGAGGAGAGAAAGTGCCAATTGTAACTCACAAGAAATTTACCAAGGGAATGCCGGTTGAGGTTTGCAGTGATGAAGATGGTTTCCATGGTGCTTGGTTTGCTGCAACCATAGTGGAAGCGGTGGGGAATGAAAAGTTCCTCATTGAGTACCAGAGCCTGAGGACCGAAGATAATTCAGCGTTTCTGAGAGAAGAGATTGATACCCTGCACATACGACCTAATCCGCCGGTGGAAACCGCTGTTGAGCATTTCAGTTTGCTTCAAGAGGTTGATGCTTTGTACAATGATGGCTGGTGGGTGGGTGTGATCTCAAAAGTTCTTAGCGGCTCAAGGTACATAGTCTACTTCAGGAGCACCTATGAAGAAATCGAGTTTCAGCAATCTGAGTTGAGGCTTCATCAGGACTGGATTGGTGGAAAATGGGTTATGTCTTCTCGGGCTTTAAAGTTG
>Pyrusco17g016890.1
ATGGCGGGCTCGGAGGGCAGAGAAGAAGAGCAGCAGCAGCAGCAGCTCCAATTGTTCGGCGTGGGCTCAGAAGTAGAAGTGAGGACCGACGAGGAAGGGTTCAAAGGCGCATTGTTCAGAGCCACCATTGTCACAAGCCCCACAAACTCCGCCTCAAAGAAGAGGAAAAGAGCGTTGGTCGAGTACAAGAACTTGGTCACGGAAGACGGGTCTAAGCAGCTCAAGGAGTACGTCGATTTGGAGCACCTGAGGCCCACGCCGCCGCAGCTCGCTGACCGGAATTTTGAGGAGGGAGATGTGGTGGATGCGGATTACAGAGATGGGTGGTGGACTGGGGTCGTAGGGAAGGTTGTCGAGAACAATTCCAAGTACACCGTCGTCTTCGACAACCCTCCGGATTTGATCGAATTTCAGAAAGAACGTCTCAGATTGCATCAAGATTGGGTTAATGGCGAATGGGTTCGGCCCAATAAGCAGGAAGTATTGGCTGCTTCAGATACTCCACAAGAATTAGAGCATGTGTTGCCTGCTCAAAAAGATTCTAACAATCTTGAAGTGGCTACTAAACTAGAAAATTTGAGTGCTGCAGAGGAGAATCCTGAATCAACCAATTCAGGGAAGAAAATGGAGCAGCCAAGTTATCCACGAAGCATCAAGGACAAAAAGATGTTAGCCCGCAATGGTAGTGTTACAGACTCGCGTCCGGTTAAAAAGTTGAAGGACAACAAGGCAGCCGAGCCCATATTATCCATTACAGCACGTCAATTGAGGAAAACGCCTGACAATAAAGAAATGCCCCAGGAATTACCTCAACTGAGCACAGGAGTTAGGGGAACAAGACGCACACGGAAACCTGTTGTACGCCATCAGTTTATTAAAACAGAGAGCCTGCTGGGGAAAAATAATGTTAAGACTAAGCAAGAGAATGACGGTGAAGTGAATAGCCAGTGGATTCATCCCGTAGCAAGTAAAGGAAGGCGCACAAAATCTCAAACTGGAAGTCGATTGATCTCAGAAGCAGGGTATGTCTGTGCACTGCCTAGCCAAAAGAGAGAGAAAGAAAAGGATAAGGAAGCATCTGCAAGTGTTTCTTTGGCTGGACAAAATGTTCAGAATGAGGGTAATATTAAAGAAACTGAAGTGCCTCAAACTATCGGGTCAACAACTAAGGGCAAGGAAGTTTCACTGGCTGAAAAACCGGCTCAGCTACCTGATCAAGAGTTGCAAGTGAAAGATCTGAAAAAGAGTGTAAATGATCCTGCAAAACCAGCTCAGCTACCTGATCAAGAGTTGCAAGTGAAAGATCAGAAGAAGAGTGCAAATGATCCTGCAAATGAAAATAGCATGGTTATGTCAGCTGAACTTGGCAGCGATTCAATTTTGGCTAACCTGCTCCGTACCCTGGTTACTTTTCCAGACATGGTGTTTAAGCAGCAACCAGCTGGAGGAAGTAGTCATAAAAGAAAGAGAGGCAGGCCTCGAAAGTTAGCGGTCGTAAGGTCGCGAGCTTCAGACGGAGTTAAGGGGCAGAATATTTCAGGAAATGTTGCTGACAAAAATGATAAGAATGATCAGATGCCTGATGAAGCTACTTTGCATGTGCCGAGGGGGACGGATTCTACAGCTGCAAAAGATGCCTCTAAACGAAAAACAGCCGATTTTCCTGGAAGGTGCAAAATAAAAGAAGCTGCACCGATAGCATCTGATAATCCAGATGATGATGATAAACCTCTATCCATGTGGTTCGGGGGGATGCAGCTTTCTGCGTACGTTGGTGAATCAAGACCATCCCCTGATGCAAATGTCAACCAGAATAGTGATAGAGTAGAACCAGTTGAGGTAGCTAGCAAATCTCCTGCAGTTGATGCGGTCAGTGGCAGCGGGCCACATGAGAAGCAAGGGTTGCCTTTTGTTAAGAGCTCCCCTGTGTGGAAGACAATTGAAACATTGGAAGTATTCAGGCTTTTCCCCCAAAATCCTCATTTCCGACCTCTGGTTGAATGCAAAGAGGAATACCGCGAGGGTTCAGCAATTGGAAACATGATAACCTTTTCCAGTCTGGCGGATAAAATATCCAGGCTGCAGTTCGACGACCATCAAAGTGTTTTTGATAGCATTTTGGAGAGTCTTGTTGACTTGGAAAATTATGGATTCAATGTTACAATTCTACGCGGGCGGGTGAATGATCTGCTCTCTGTTAAGGACAAGCAAGGGCGGTTTCAGGTCGAGTCAAGGGATGCTGAACAGAAGATCATGGAGCATTCTCGTGAGAAGACCAAATTAGTCGAAGAGGCTGACTATATTGCGAAGAAGATAATTGAATTGCAGGACAAACATGCATCAATCAAGTCAGTAGTGGAGACCAAAGATCATGAGATTGCTAGATTGCGAATGGCTTTGGATGCCATGAATGAAGGCATTCAGAGCGCTCGGAGTGATTTTGAAAAGCTAGCTTTGGCTCCCATGAAT
>Pyrusco1g013650.1
ATGGTGGTCAAGAAAAGTCAATCAGCAACCCATTTGGTCAAGGATTCAAAGGTGGAAGTTTGCAGCAATGAAGATGGCTTCAAGGGCGCATGGTTCCCCGCCAAAATCATCGACTCGAAGCCCCTGATTCCGGCGACGAAGAAGAAAAGAAAGAGCTTTTCTGACGGCAGCAGCAACTCCTTCTCACCAACCAAGGCTGTGGTCCAGTACGAGACTCTGCTCTCCGACGACGACCCGGACAAGCCCCTGACGGAGTTTGTCGAGATGGGTCAAATCCGGCCGGTGCCTCCGGACGACAATGTCGACAGGCCCTTCGAGCCCGGCGACAAAGTCGACGCCTTTCACCTCGACGCGTGGTGGCCCGGGGTTGTGATCAAGCGCGAGGAGGATGAGTACACGGTGGGGTTCATGTACCCGCCTGATCTGCTTGTGGCGCGGCGGTCCGAATTGCGTTCTCACTGGGATTTGGCGGACGGCGTTTGGGTCCGAGCCAAAAAGGAGATGATGATGGTATCAAATTTCAGCCCTGGGACAGCAGTTGAAATGAATCCGGACGAAGAAAGACTATTTTATGCTTGGTTTCCAGCAATTTATCTTGGTCAACTGGGGATCGACTCTTTCTTGCTTCAATATAAGAAATCAAACAACAGTGATGTTAAAATTGTTGTACGTGGCCATCAGATTCGGCCTCAGCCTCCAAATTCGACTGAAAGAGATTTTAGCTTGTTGGATAAAGTGGATGCATTCCATGACATGGGTTGGTGGGTCGGAGATATTACAAAAGTTCTTAAAGGAAACAAGTATGCGGTCACTTTAAGTTGCACGAGGCAGGAGAAGGAATTCAGCCTTTCAGAATTGAGGACTCACATGGATTGGAATGATGGAGGATGGGCTACTATGAGCCATGGAAGATGGATTACTGAAGTTCGGAAGTTTGCGAAACAGAAGGTTAGAGGACTAGATGATCAAGCATTAACTCATTTCAAAAGAAAAGGCAAGAAAAGCAGTGAAATCGAAAAGACCGGTGAAGTAAATGTTGGAGATGAGCATGTAATGGACAACACTGAATCTTCTGGTATCAAGTCAGAGTCTGAAGCAACAGGGGGATCTCATGCTGAAGCATCATGTCTGCTCCCTATGGAGGGGGTTGGACAGAATGAAGATGGAGTGAGCAGTGCAGTAGAAGGGAATGGAAAACTGACTGCATTGCTTGTTGAAGGTGTATATGTCAAACCTACAGCATTCTGTGAGAAGCACGATGGAACTGGAGTTGTTGCTCAAGTTGAATCGACTTGGACTCAAGTTGCAAAAGATAAAGGTTCTGAAGAAGCAATGAGAGAGACGGAAACTGTGAATTCTACAACGGATTACTTGACACAAGGTCAGGTGGCTGTGACTGGTGTATTGCCAAAGACATCTGCTCATGATCAACCTTTATCACTGTGCATAAATGAAATGCATTCTGTAAAAACCATAGGTGGTACAAGTAACCCAGCCGAGACTGATAACCAACAAAATGAGGTTACAGGTACACAAGTTGAAACTGGTGTCACTGTTAACATTGAGCAACAAGAGAGTCCAGATTCGCCATTTGTGAAATCTTATCCTGAAATTTGGGAAAAGGTTGAATCTATGGATGTATTTAGAAGATATCCGCAAAAACCACATTTTTATCCTTTAGTTAAGTATGGAGAGTTAAGTCGTGAATCATTAGCCATTGCAAAGATGCTAACCTTTGCCTCTTTGGTTGAGAAGACCTCCAAGTTGAACATTGAGGTTCCTGATGACTTCTTTGATAGCAGCTTCCAAGAACTAGGTGATTTAGAAACGTTTGGATTTGATGTCAAGGCAGTACGTGACCGTCTGAACTCTTTGCTAGAAATGAAAGTTCAGTTGGGGCAGCTTCAGGACAAGTCAAAGGAAGTTGAAATTCAGATTGCTGAGCAAACTCAAGAAAGAAAGAAACATAATGAAAAAATCAGTGGGGTTGCTAAGCAGATTAAGGACTTGCAGGATCAACTGGTGGTGCTTATGTCAGAGGATGCGGCCAAGGGTACTGAAATTAGCAGGTTGCAATCCAAAGAAAACGCCATCGCTGAAAGCATTCTGAGCACCCGTCGTAACTTTGAGAAACTGAGCGAAGCATGG
>Pyrusco1g017930.1
ATGGCGGACGCCCACTTCGAGGTAGGCGACGAGGTGGAGGTCACATCCCCAATCCACAACATGCGCGGCACCACATTCCCGGCGAAAATAGTCGCCAAGTCGAGAACCAAATCGAAATTCAAAGTCGAATACAACAGAGCGAAGGCTCGGATCGATCGCAAGATCGGCGGCGGCCACAAGGGTGGCAATGCAGCCTTGAGGGAAGAGGTCGACGCTGCGCTCCTCCGTCCGTCGCCGCCGCGAGAGAGCGACTACCGGTTCAAATTAGGCGACGTGGTTGACGCCTTCTTTTGCGGCGGGTGGTGGGAGGGCGTCGTAGTCACTGACGTCTTGGTGGACAACACGTTCGGGGTTTACTTCCGGTTCGCTAAGGAGAAGTTTGAGTTCGAGCCGGAGGAACTACGCCTTCACCGGGAGTGGGTCAATGGGTCCTGGATCCCACCTCTTCAGCAAGGAGATGTCTTAGATGCCGAAGAACCAAAGATTCGGATGAAAGAGGAATTGATCGAAGGAACAGCGGTTGAGGTTTGCACTGACGAAGATGGATTTCAAGGTGCTTGGTTTGCTGCAAATATTGTCGAAGTAATGGAAAAGGACAAGTTTCTCATTCGATATAAGGCAATAAAAACAGATGATAACAGAGAGTTGTTGACGGAAGAGGTCGACGCAAAGCACGTAAGGCCTCGTCCTCCAAAAGTTGTTGTGGCTGGAAGTTTCAGTCTGACGGAAGAGGTTGATGCTTTCTATAATGATGGCTGGTGGGAAGGTGTGATACGCAAGGTCCTTCACGGCCGAAGGTATAAAGTTTACTTCAAAGGTACAGACGACGAGCTGCTGCTTCAGCACTCTGATTTGAGGCCACGCCAGGATTGGATAGATAGAACATGGGTAATGGCTTCTCAGGCATTGAAGCAT
>Pyrusco4g003530.1
ATGGGGCCTTCCCGTGCGATCCAACGGCGTACAAAAGCAACGGACTCTCGTCCTGCTTCCTCCTCTCGCTCGCAACTCGACGATCCAAATGAGTTCAGCCCCGAAAGAAGGTTTGAAACCAACAACGAAGTTGAAGTGTCAAGCAAGGAAGAGGGGTTCATCGGATCGTACTTCGCAGCTAGGGTTGTAGCCAACATGGGGGACAACTACGTTGTCGAGTACAAGGAGCTATTGGAGGATGACAAGCGCACGCTCTACAAAGAGACCGTCATGGCTCATGACGTCCGCCCTCCGCACCCGAACCAGACCCTACCGTTGAGCCCGAACGACTCATCTGCAAACAATGAAAAGTTTGGTTTCGGGGATTTGGTGGATGCGTACGACAATGACGGGTGGTGGACGGGGGTTGTCACCGGGGAGAAGGGCAGTTTCTACGCTGTGTTCTTCGAAACACCGTTGGATCACGTTGCTTATCCGGCTACTCACGTGAGACCTCATCTGGATTGGAGGAGAGGGAGGTGGTTTCCTGGCAAGAACAGGGAAAGGTTCTTGCATGGGAACCCAAATTTCTCAGAAGAGATGACGCAAGTTATCTTGGATGAAAAGATCGAGCAGTCAAAGTTAAATACATCAAGT
>Pyrusco4g003550.1
ATGGAGGCATTCCGTATGGAAAGGTTTTTCGAAAGAGACAACGAGATCGAAGTGACCGGCAAGGAAAAGGGGTTTCTCGGATCTTACTACGCAGCCAGGGTCATCGCCAACATGGGAGACAATTACGTGGTGGAGTACAAGGAGCTGCTGGAGGACGACGAGCGCACGCACTGTAAAGAAACCGTGATGGCTCATGACGTCCGCCCTCCGCACCCGAACCAAACCCTACCTTCAGGCCCAAGGGACTACTCGTCTGCAAAGAAAAAGTTTGGTTTCGGCGAACAAGTGGATGCGTACGACAACGACGGCTGGTGGGTGGGGATCGTCACCGGGAAGAAAGGCGGTTTCTGCACCGTGTTTTTCGAAACAACATGGGATCACATTGCGTATCCGGTTACTCACTTGAGGCCTCATCTGGAGTGGAGGAACGGAAGGTGGTTTCCTGGAAAAAACCGAGGTCGATTCGTGGCGGAGAACTCGTATTTTTCACATGAATTGGTGGAGTGTATCTTGGACGAAAAGATTGAGCAGGAAAAGGTGAAGAAATCGGAAGTTCAACGAGATCATGAGCATCATCGCATGCAGTCCGGCTGGGAACTAAAGATCGTGCAGTCAAGAACTGTTTGGGCT
>Pyrusco4g003560.1
ATGGGGGACAACTACGTGGTCGAATACAAGGAACTCTTAGAAGACGATGAGTTCACACCTCTCAACGAAACCGTTATGGTCAGCGAAGTCCGACCTCGACCCCCTTCCACTCCTCAAACGGTGGCGAAGCAGAAGTTCACTTCGGCGAAGTTGTCGACGCGTATGACAACGGCTGGTGGGTGGGAATCGTCACCAGGAAGAGAGGGTGTTACTGCACCTTCTTTTCCGAGAGCACTTGGGATCACATGTTGCTTATCCAGTCGCTCGCTTGATGAAACAAAATCCGTATTTTTCACA
>Pyrusco4g003580.1
ATGGATTTTACCCCAACACAAGAGGGTTTCCGAAAAGGTGATCGAGTGGAAGTGAGCAGCAGAGATTATGGGTTTATTGGCGCGTATTACGAAGCAACTGTAGTTGAAGACTTGGGGGGCAAGTATAAGGTGGAGTACTTGAGTTTGGTGGATGAGAAGGACGAGTCCCGACAACTCCAAGGGGATGTTGACGCGGATGAGCTCCGCCCTCTGCCACCTCCACCTTCAGAGCAAGAGAAAAATGAAAAGTTTGATGTCCTTGATAGGGTTGATGTGCATGACCAGGACGCTTGGTGGGTAGGCACCATAACTGAGGTTAAAACGGAGGGAGAGAAGGAGATTTACTCCGTTTACTTTGAAACTTTGGCGGACCTCTGTGATTACTCTAAGGAACAATTGAGGTTTCATAAGGACTGGATCGACGGAGCGTGGGTTGATTGCAACGACAAGAAACAAAAGCAGGTGGGTTGCAAGAAGAGAGTGTGGATTGATGACAATGTTGAAGACAGGTACAAGAAAGTGCGCATCGATGGAAAGTTGGTGGATTGCAAGGATAAGTTAAGAGTGAGCCCTGTGATTCCAACGGGAAAGCCT
>Pyrusco4g003590.1
ATGGTGAAAAAGGCTAGTTTTCCTACAAAAAAAGTTTTTCAAAAAGGTGACAAGGTGGAAGTGTGCAGCAAAGAATATGGATTTATCGGCTCTTATTATGCAGCAATCGTACTTGAAAAGTTGGGGGACAAGTACAAGGTGGTGTACAAGAACCTGGTGGAGGAGGACGAGTCCAAACCTCTAGTAGAGATTGTCACGGCGGATGAGGTCCGTCCTCGCCCTTCTCTACCTCCCCAAGAAATAGTGGATTTAGAGTTTGATGTCCTTGATAGAGTTGATGTATTTGACAACAAGGGTTGGTGGGTAGGCACCATTACTGAGAAGAGAGGGGAGGACGAATACTTCGTCTACTTTGAAACGACTGCGGATCATATTGCTTACCCTAAGAGGAAACTGAGGTTTCATAGGGACTGGATCGATGGACAGTGGCTGGTCTACAACAAGAAGAAGAGAGTTGTTTGCGTAGACGGAAAGTTGGTGGATTGCAAGAAGAGAGTCCGCGCGCAGGTTGATGAAAGAGATGTTGACTGCTACAAGAGAATGCGCATCGATGGAAACTTGGTGGATTGCAAGGACAAGTTAAGAGTCAGCATTGTACCCGTA
>Pyrusco4g003840.1
ATGCCTCCGAAACGCAGAAACAAACCCGACCCACATTTCGACACCCGATCCCCCGGCAAGAAACGGGCAGCTCCTCTGGAAGAAAATAGAGGAGAGAAAGTGCCGATTTTAACTCAAGAGAACTTTACCAAGGGAACACCGGTTGAGGTTTGCAGTGATGAAGATGGTTTCCACGGTGCTTGGTTTGCTGCAACCATAGTGGAAGCAGTGGGCAGTGACAAGTTCCTTATCGAGTACCAGAGTCTGAGGACAGAAGATGATTCGGCATTTCTGAGAGAAGAGATTGATACCCTGCACATACGACCTAATCCGCCAGAAAATGCTGTTGAGCATTTCAGTTTGCTTCAAGAGGTTGATGCTTTGTACAATGATGGCTGGTGGGTGGGTGTGATCTCAAAAGTTCTTAGCGGCTCAAGGTACATAGTCTACTTCAGGAGCACTTATGAAGAAATTGAATTTCAACAATCTGAGTTGAGGCTTCATCAGGACTGGATTGGTGGCACATGGGTTATGCCTTCGCGGGCTTTAAAGTTG
>Pyrusco4g004110.1
ATGCCTCCGAAACGCAGAAACAAACCCGACCCGCATTTCGACACCCGATCCCCCTGCAAGAAACGGGCAGCTCCTCTGGAAGAAAATGGAGGAGAGAAAGTGCCGATTGTAACTCAAGAGAACTTTACCAATGGAACACCGGTTGAGGTTTGCAGTGATGAAGATGGTTTCCACGGTGCTTGGTTTGCTGCAACCATAGTGGAAGCAGTGGGCGGTGACAAGTTCCTTATCGAGTACCAGAGTCTGAGGACAGAAGATGATTCGGCATTTCTGAGAGAAGAGATTGATACCCTGCACATACGACCTAATCCACCAGAAAATGCTGTTGAGCATTTCAATTTGCTTCAAGAGGTTGATGCTTTGTACAATGATGGCTGGTGGGTGGGTGTGATCTCAAAAGTTCTTAGCGGCTCAAGGTACATAGTCTACTTCAGGAGCACTTGTGAAGAAATTGAATTTCAACAATCTGAGTTGAGGCTTCATCAGGACTGGATTGGTGGCAAATGGGTTATGCCTTCGCGGGCTTTAAAGTTG
>Pyrusco7g023040.1
ATGGCGGACGACCCCCACTTCGAGGTAGGCGACGAGGTGGAGGTCACCTCCCCAATCCACAACATGCGCGGCACCACATTCCAGGCGAAAATCGTCGCCAAGTCGAGAACAAAATCCAAATTCAAAGTAGAGTACAACAGAGTGAAGGCCCGGATCGATCGCAAGATCAGCGGCGGCCACAAGGGCGGCAATGCGGCGCTGAGGGAAGAGGTCGACGCGGCTCTCCTCCGGCCTCCTCCGCCGCGAGAAAACGACTACCGGTTCAAATTGGGCGACGTGGTGGACGCCTTCTTTTGCGGCGGGTGGTGGGAGGGCGTCGTGGTCAGTGATGTTTTGGTGGACAACACGCTTGGGGTTTACTTCCGGTTCGCCAAGGAGAAGTTTGAGTTCGAGCCCGAGGAGCTGCGGCTTCACCGAGAGTGGGTAGAGGGGTCCTGGGTCCCACCTCTTCAACAAGGAGATGTCTTAGATGCCAAAGAACCAAAGATTCAGATGAAGGAGGAATTGATGGAAGGAACAACGGTTGAGGTTTGCACTGATGAAGATGGATTTCAAGGCGCTTGGTTTGCTGCAAATATTGTCAAAGTAATGGAGAAGGACAAGTTTTTCATTCGATACAAGACAATAAAGACAGATGACAACAAGGAGTTGTTGACGGAAGAGGTCGATGCAGAGCACATAAGGCCTCGTCCTCCAAAAGTGGTTGCGGCTGAAAGTTTCAGTCTGACGGAAGAGGTTGATGCTTTCTATAATGATGGCTGGTGGGAAGGTGTGATTCGCAAGGTCCTTCCCGGGCGAAGGTACAAAGTTTACTTCAAGGGTACAGATGATGAACTGATGTTCCAGCACTCCGATTTGAGGCCACGCCAAGATTGGATGGATAGAACATGGGTTATGGCTTCTCAGGCATTGAAGCAT
>Pyrbe_002248
ATGGCGGACGCCCACTTCGAGGTAGGCGACGAGGTGGAGGTCACATCCCCAATCCACAACATGCGCGGCACCACATTCCCGGCGAAAATCATCGCCAAGTCGAGAACCAAATCGAAATTCAAAGTCGAATACAACAGAGCGAAGGCTCGGATCGATCGCAAGATCGGCGGCGGCCACAAGGGTGGCAATGCAGCCTTGAGGGAAGAGGTCGACGCTGCGCTCCTCCGTCCGTCGCCGCCGCGAGAGAGCGACTACGGGTTCAAATTAGGCGACGTGGTTGACGCCTTCTTTTGCGGCGGGTGGTGGGAGGGCGTCGTAGTCACTGACGTCTTGGTGGACAACACGTTCGGGGTTTACTTCCGGTTCGCTAAGGAGAAGTTTGAGTTCGAGACGGAGGAACTACGCCTTCACCGGGAGTGGGTCAATGGGTCCTGGATCCCACCTCTTCAGCAAGGAGATGTCTTAGATGCCGAAGAACCAAAGATTGGGATGAAAGAGGAATTGATCGAAGGAACAGCGGTTGAGGTTTGCACTGACGAAGATGGATTTCAAGGTGCTTGGTTTGCTGCAAATATTGTCGAAGTAATGGAAAAGGACAAGTTTCTCATTCGATATAAGGCAATAAAAACAGATGATAACAGAGAGTTGTTGACGGAAGAGGTCGATGCAATGCACGTAAGGCCTCGTCCTCCAAAAGTTGTTGTGGCTGGAAGTTTCAGTCTGACGGAAGAGGTTGATGCTTTCTATAATGATGGCTGGTGGGAAGGTGTGATACGCAAGGTCCTTCACGGCCGAAGGTACAAAGTTTACTTCAAAGGTACAGACGACGAACTGCTTCTTCAGCACTCTGATTTGAGGCCACGCCAGGATTGGATAGATAGAACATGGGTAATGGCTTCTCAGGCATTGAAGCAT
>Pyrbe_012225
ATGCCTCGGAAGCGCAGAGACAATCCCGACCCGAATTTCTTCGACACCCGATCCCCCGGCAAGAAACGGGCGGCTCCTCTGGAGGAAAATGGAGGAGAGAAAGTGCCAATTGTAACTCACAAGAAATTTACCAAGGGAATGCCGGTTGAGGTTTGCAGTGATGAAGATGGTTTCCATGGTGCTTGGTTTGCTGCAACCATAGTGGAAGCGGTGGGGAATGACAAGTTCCTCATTGAGTACCAGAGCCTGAGGACCGAAGATAATTCAGCGTTTCTGAGAGAAGAGATTGATACCCTGCACATACGACCTAATCCGCCGGAAATTGCTGTTGAGCATTTCAGTTTGCTTGAAGAGGTTGATGCTTTGTACAATGATGGCTGGTGGGTTGGTGTGATCTCGAAAGTTCTTAGCGGCTCAAGGTACATAGTCTACTTCAGGAGCACCTATGAAGAAATCGAGTTTCAGCAATCTGAGTTGAGGCTTCATCAGGACTGGATTGGTGGAAAATGGGTTATGTCTTCTCGGGTA
>Pyrbe_012265
ATGGGGCCTTCCCGTGCGATCCAACATCGTATAAACACGACGAACTCTCGTCCTTCTGGTTCCTCATCTCACTCCCAACCCTCCGATCCGACTGAGTTCTGCCCCGAAAGGTGGTTCAAAACAAACAACGAAGTTGAAGTGTCAAGCAAGGAAGAGGGGTTCATCGGATCGTACTTCGCAGCTAGGGTTGTAGCCAACATGGGGGACAACTACGTTGTCGAGTACAAGGAGCTGTTGGAGGATGACGAGCGCACGCTCTACAAAGAAACCGTCATGGCTCACGACGTCCGCCCTGCGCACCCGAACAAAACCCGACCTTCAAGCCGAAGCGACTCATCTGCAAACAACCAAAAGTTTGGTGTCGGGGATTTGGTGGATGCGTACGATAACGACGGGTGGTGGACAGGGGCCGTCACTGGGGAGAAGGGCGGTTTCTGCGCCGTGTTCTTCGAAACAACGTCGGAACACGTTGCTTATCCGGCTACTCACTTGAGGCCTCATCTGGATTGGAAGAAAGGGATGTGGTTTCCTGGCAAGAACAGGGGAAGGTACTTGAATGGGAATCCAAATTTCTCAGAAGCCATGACGGAAGTTATCTTGGATGAAAAGATCGAGCAGTCAAAG
>Pyrbe_025814
ATGATCGCCACTCCACCACTCTACCGCTCCGTCACTCCACCGCTCTACTCCCTCCTCCCGGCTGCTAGGGTTTCCGATTCCCAAATGTCGCAGACCCATTTCAGCAAGGGCGACGAAGTCGAGGTCGTCACGAAGCCCTCCCGCGGTTCCACCGGGCCGTACTACCCCGCGACGGTGCGCCGCCCCGTGGTCAAGGACAAGGCCCACATTTTAGTCCAGTACCAAACCCTGACGACCCCCAACGCCGTCAGCCCCAGACTCCTCCAGGAGATAGTCGAATTAGGCAATGTGAGGCCCGCACCGCCGAGGGAGCTCTACCAGTTCTTCAAGGTGGGCGACGACGTCGACGCCTACAGAGAAAATGGGTGGTCTCGCGGGACTGTGACGGACATTCTGGAGAACTCCAAGTACTTAGTTGCGCTGCGGGGTGAGGAATTTGAGTGCGAGCAGTGTGATTTGAGGATTCACAGAGACTGGGATGATGGCTCTTGGGTCCCTCCTTTTCAAGAAGAGAATAGTTCGTCTGGGATGGTGGTGAAATCTAGAAAGTTAATATTGAAATTTAAGTGCGGCAATAAACCAGTGGGAACAAGCTTTGAAAACGGGACTGTGGTGGAGGTCAGCAGTGACGAGGAAGGCTACAAGGGTGCTTGGTACACTGCGAAAATAATTGATCATGTAGGAAATAACAAGTATCTGGTGGAATACCTGTACCTGGTAACGGATGACGGAACAAAGGATCCCTTGAGAGAAGAAACATGGGCAAGTTATATTAGACCTTGTCCTCCTGCACTTCCATCGGTTGCTCATTTCAAAGTGCTCCAGAAAGTCGATGCTTGGTACAATGAGGGATGGTGGGAGGGCACCGTTTCCAAAGTTCTTGGCGGCTTAATGTATGTTGTCTATTTCAGCTCCACCAATGAAGAATTAATGTTTGAACATTCCAATTTGAGGCCTCGACAGGACTGGATTAACGGACAATGGATCCCTGCT
>Pyrbe_030980
ATGGCGGGCTCGGAGGGCAGAGAAGAAGAGCAGCAGCAGCAGCAGCTCCAATTGTTCGGCGTGGGCTCAGAAGTAGAAGTGAGGACCGACGAGGAAGGGTTCAAAGGCGCATTGTTCAGAGCCACCATTGTCACAAGCCCCACAAACTCCGCCTCAAAGAAGAGGAAAAGAGCGTTGGTCGAGTACAAGAACTTGGTCACGGAAGACGGGTCTAAGCAGCTCAAGGAGTACGTCGATTTGGAGCACCTGAGGCCCACGCCGCCGCAGCTCGCTGACCGGAATTTTGAGGAGGGAGATGTGGTGGATGCGGATTATAGAGATGGGTGGTGGACTGGGGTCGTAGGGAAGGTTGTCGAGAATAATTCCAAGTACACCGTCGTCTTCGACAACCCTCCGGATTTGATCGAATTTCAGAAAGAACGTCTCAGATTGCATCAAGATTGGGTTAATGGCGAATGGGTTCGGCCCAATAAGCAGGAAGTATTGGCTGCTTCAGATACTCCACAAGAATTAGAGCATGTGTTGCCTGCTCAAAAAGATTCTAACAATCTTGAAGTGGCCACTAAACTAGAAAATTTGAGTGCTGCAGAGGAGAATCCTGAATCAACCAATTCAGGGAAGAAAATGGAGCAGCCAAGTTATCCACGAAGCGTCAAGGACAAAAAGATGTTAGCCCGCAATGGTAGTGCTACAGACTCGCGTCCGGTTAAAAAGTTGAAGGACGACAAGGCAGCCGAGCCCATATTATCCATTACAGCACGTCAATTGAGGAAAACGCCTGACAATAAAGAAATGCCCCAGGAAGTACCTCAACTGAGCACAGGAGTTAGGGGAACAAGACGCACACGGAAACCTGTTGTACGCCATCAGTTTATTAAAACAGAGAGCCTGCTGGGGAAAAATAATGTTAAGACTAAGCAAGAGAATGACGGTGAAGTGAATAGCCAGTGGATTCATCCCGTAGCAAGTAAAGGAAGGCGCACAAAATCTCAAACTGGAAGTCGATTGATCTCAGAAGCAGGGTATGTCTGTGCACTGCCTAGCCAAAAGAGAGAGAAAGAAAAGGATAAGGAAGCATCTGCAAGTGTTTCTTTGGCTGGACAAAATGTTCAGAATGAGGGTAATATTAAAGAAACTGAAGTGCCTCAAACTATGGGGTCAACAACTAAGGGCAAGGAAGTTTCACTGGCTGAAAAACCGGCTCAGCTACCTGATCAAGAGTTGCAAGTGAAAGATCTGAAAAAGAGTGTAAATGATCCTGCAAAACCAGCTCAGCTACCTGATCAAGAGTTGCAAGTGAAAGATCAGAAGAAGAGTGCAAATGATCCTGCAAATGAAAAGAGCATGGTGTTTAAGCAGCAACCAGCAGGAGGAAGTAGTCATAAAAGAAAGAGAGGCAGGCCTCGAAAGCTAGCAGTCATAAGGTCGCGAGCTTCAGACGGAGTTAAGGGGCAGAATATTTCAGGAAATGTTGCTGACAAAAATGATAAGAATGATCAGATGCCTGATGAAGCTACTTTGCATGTGCCGAGGGGGACGGATTCTACAGCTGCAAAAGATGCCTCTAAACGAAAAACAGCCGATTTTCCTGGAAGGTGCAAAATAAAAGAAGCTGCACCGATAGCATCTGATAATCCAGATGATGATGATAAACCTCTATCCATGTGGTTCGGGGGGATGCAGCTTTCTGCGTACGTTGGTGAATCAAGACCATCCCCTGATGCAAATGTCAACCAGAATAGTGATAGAGTAGAACCAGTTGAGGTAGCTAGCAAATCTCCTGCAGTTGATGCGGTCAGTGGCAGCGGGCCACATGAGAAGCAAGGGTTGCCTTTTGTTAAGAGCTCCCCTGTGTGGAAGACAATTGAAACATTGGAAGTATTCAGGCTTTTCCCCCAAAATCCTCATTTCCGACCTCTGGTTGAATGCAAAGAGGAATACCGCGAGGGTTCAGCAATTGGAAACATGATAACCTTTTCCAGTCTGGCGGATAAAATATCCAGGCTGCAGTTCGACGACCATCAAAGTGTTTTTGATAGCATTTTGGAGAGTCTTGTTGACTTGGAAAATTATGGATTCAATGTTACAATTCTACGCAGGCGGGTGAATGATCTGCTCTCTGTTAAGGACAAGCAAGGGCGGTTTCAGGTCGAGTCAAGGGATGCTGAACAGAAGATCATGGAGCATTCTCGTGAGAAGACCAAATTAGTCGAAGAGGCTGACTATATTGCGAAGAAGATAATTGAATTGCAGGACAAACATGCATCAATCAAGTCAGTAGTGGAGACCAAAGATCATGAGATTGCTAGATTGCGAATGGCTTTGGATGCCATGAATGAAGGCATTCAGAGCGCTCGGAGTGATTTTGAAAAGCTAGCTTTGGCTCCCATGAAT
>Pyrbe_039829
ATGCCTCCGAAACGCAGAAACAAACCCGACCCGCATTTCGACACTCGATCCCCCGGCAAGAAACGGGCAGCTCCTCTGGAAGAAAATGGAGGAGAGAAAGTGCCGATTGTAACTCAAGAGAACTTTACCAAGGGAACACCGGTTGAGGTTTGCAGTGACGAAGATGGTTTCCACGGTGCTTGGTTTGCTGCAACCATAGTGGAAGCAGTGGGTGGTGACAAGTTCCTTATCGAGTACCAGAGCCTGAGGACAGAAGATGATTCGGCATTTCTGAGAGAAGAGATTGATACCCTGCACATACGACCTAATCCGCCAGCAAATGCTGTTGAGCATTTCAGTTTGCTTCAAGAGGTTGATGCTTTGTACAATGATGGCTGGTGGGTGGGTGTGATCTCAAAAGTTCTTAGCGGCTCAAGGTACATAGTCTACTTCAGGAGCACTTATGAAGAAATTGAATTTCAACAATCTGAGTTGAGGCTTCATCAGGACTGGATTGGTGGCAAATGGGTTATGCCTTCGCAGGCTTTAAAGTTG
>Pyrbe_039854
ATGGTGAAAAAGGCTAGTTTTCCTACAAAAAAAGTTTTTCAAAAAGGTGACAAGGTGGAAGTGTGCAGCAAAGAATATGGATTTATCGGCTCTTATTATGCAGCAATCGTACTTGAAAAGTTGGGGGACAAGTACAAGGTGGTGTACAAGAACCTGGTGGAGGAGGACGAGTCCAAACCTCTAGTAGAGATTGTCACGGCAGATGAGGTCCGTCCTCGTCCTTCTCTACCTCCCCAAGAAATAGTGGATTTAGAGTTTGATGTCCTTGATAGAGTTGATGTATTTGACAACAAGGGTTGGTGGGTAGGCACCATTACTGAGAAGAGAGGGGAAGACGAATACTTCGTCTACTTTGAAACGACTGCGGATCATATTGCTTACCCTAAGAGGAAACTGAGGTTTCATAGGGACTGGATCGATGGACAGTGGCTGGTCTACAACAAGAAGAAGAGAGTTGTTTGCGTAGACGGAAAGTTGGTGGATTGCAAGAAGAGAGTCCGCGCGCAGGTTGATGAAAGAGATGTTGACTGCTACAAGAGAATGCGCATCGATGGAAACTTGGTGGATTGCAAGAACAAGTTAAGAGTCAGCATTGTACCTGTA
>Pyrbe_039855
ATGTGGAAGATCAGTCAAAACTGCAACCACAGAGCATACTCGGAATTCCAAGAGACTTTACAACCAATACTCTACCAAGACCAATCCCTGACCGACTTGGCTCTGATACCAATTGGGGGCAAGTATAAGGTGGAGTACTTGAGTTTGGTGGATGAGAAGGACGAGTCCCGACAACTCCAAGGGGATGTTGACGCGGATGAGCTCCGCCCTCTGCCACCTCCACCTTCAGAGCAAGAGAAAAATGAAAAGTTTGATGTCCTTGATAGGGTTGATGTGCATGACCAGGACGCTTGGTGGGTAGGCACCATAACTGAGGTTAAAACGGAGGGAGAGAAGGAGATTTACTCAGTTTACTTTGAAACTTCGGCGGACCTCTGTGATTACTCTAAGGAACAATTGAGGTTTCGTAAGGACTGGATCGACGGAGCGTGGATTGATTGCAACGACAAGAAACAAAAGCTGGTGGGTTGCAAGAAGAGAGTGTGGATTGATGACAATGTTGAAGACAGGTGCAAGAAAGTGCGCATCGATGGAAAGTTGGTGGATTGCAAGGATAAGTTAAGAGTGAGCCCTGTGATTCCAACGGGAAAGCCT
>Pyrbe_039858
ATGGAGGCATTCCGTATGGAAAGGTTTTTCGAAAGAGACAACGAGATCGAAGTGACCGGCAAGGAAAAGGGGTTTCTCGGATCTTACTACGCAGCCAGGGTCATCGCCAACATGGGAGACAATTACGTGGTGGAGTACAAGGAGCTGCTGGAGGACGACGAGCGCACGCACTGTAAAGAAACCGTGATGGCTCATGACGTCCGCCCTCCGCACCCGAACCAAACCCTACCTTCAAGCCCAAGGGACTACTCGTCTGCAAAGAAAAAGTTTGGTTTCGGCGAACAAGTGGATGCGTACGACAACGACGGCTGGTGGGTGGGGATCGTTACCGGGGAGAAAGGCGGTTTCTGCACCCTGTTTTTCGAAACAACATGGGATCACATTGCGTATCCGGTTACTCACTTGAGGCCTCATCTGGATTGGAGGAACGGAAGGTGGTTTCCTGGAAAAAACCGAGGCCGATTCGTGGCGGAGAACTCGTATTTTTCACGTGAATTGGTGGAGTGTATCTTGGACGAAAAGATTGAGCAGGAAAAGGTGAAGAAATCGGAAGTTCAACGAGATCATGAGCATCATCGCATGCAGTCCGGCTGGGAAGAAAAGATCGTGCGGTCAAGAACTGGTTTTCAAAAGAGACGACGAAATGAAGTGCGCAGCAAGGAGCAGGGCTTTCTCGCATCCTACTACGAAGCAACCGTGGTGTCAAACATTGGGGACAACTACGTGGTCGAATACAAGGAACGCTTAGAAGACGATGAGTTCACACCTCTCAACGAAACCGTTATGGTCAGCGAAGTCCGACCTCGACCCCCTTCCACTCCTCAAACGGTGGCGAAGCAGAAGTTCACCTTCGGCGAAGTTGTCGACGCGTATGACAACGACGGCTGGTGGGTGGGAATCGTCACCAGGAAGAGAGGGTGTTACTGCACCTTCTTTTCCGAGAGCACTTGGGATCACATGTTGCTTATCCAGTCACTCGCT
>Pyrbe_039860
ATGGGGCCTTCCCGTGCGATCCAACGGCGTACAAAAGCAACGGACTCTCGTCCTGCTTACTCCTCTCGCTTGCAACTCGACGATCCAAATGAGTTCAGCCCCGAAAGAAGGTTTGAAACCAACAACGAAGTTGAAGTGTCAAGCAAGGAAGAGGGGTTCATCGGATCGTACTTCGCAGCTAGGGTTGTAGCCAACATGGGGGACAACTACGTGGTCGAGTACAAGGAGCTATTGGAGGATGACAAGCGCACGCTCTACAAAGAGACCGTCATGGCTCATGACGTCCGCCCTCCGCACCCGAACCAAACCCTACCATTAAGCCCGAACGACTCATCTGCAAACAATGAAAAGTTTGGTTTCGGGGATTTGGTGGATGCGTACGACAATGACGGGTGGTGGACGGGGGTTGTCACCGGGGAGAAGGGCGGTTTCTATGCTGTGTTCTTCGAAACACCGTTGGATCACGTTGCTTATCCGGCTACTCACGTGAGACCTCATCTGGATTGGAGGAGAGGGAGGTGGTTTCCTGGCAAGAACAGGGAAAGGTTCTTGCATGGGAACCCAAATTTCTCAGAAGAGATGACGCAAGTTGTCTTGGATGAAAAGATCGAGCAGTCAAAGTTAAATACATCAAGATCAAGT
>Pyrbe_039902
ATGGCGGATGAGGTCCGGCCTCTTCCTCCTCAGCCTTCTCGAGAAAAAGCGGATTTAGGGTTTGATGTCCTTGACAGGGTCGATGTGTTTGACAACAAGGGTTGGTGGAGAAAACTGATGTTTCATGAGGACTGGATCGATGGAATGTGGGTGAATTACAACAAGAAGAAGAGAGCTTTTTGCGCCGACGGAAAGCCGGTGGAGTGCAAGAAGAGAGCGTGGGTCGATGAAAGGGTTGAAGACTACAAGAAAGTGCGCATCGATGGAAAGTTGCTGGATTGCAAGAACAAGTTAAGAGTCAGCGTTGTAACTCCTGTT
>Pyrbe_050511
ATGGCGGACGACCCCCACTTCGAGGTAGGCGACGAGGTGGAGGTCACCTCCCCAATCCACAACATGCGCGGCACCACATTCCGGGCGAAAATCGTCGCCAAGTCGAGAACAAAATCGAAATTCAAAGTCGAGTACAACAGAGTGAAGGCCCGGATCGATCGCAAGATCAGCGGCGGCCACAAGGGCGGCAAGGCGGCGCTGAGGGAAGAGGTCGACAGAGACGACTACCGTTTCAAATTGGGCGACGTGGTGGACGCCTTCTTTTGCGGCGGGTGGTGGGAGGGCGTCGTGGTCAGTGATGTTTTGGTGGACAACACGCTTGGGGTTTACTTCCGGTTCGCCAAGGAGAAGTTTGAGTTCGAGCCCGAGGAGCTGCGGCTTCACCGAGAGTGGGTAAAGGGGTCCTGGGTCCCACCTCTTCAACAAGGAGATGTCTTAGATGCCAAAGAACCAAAGACTCAGATGAAGGAGGAATTGATGGAAGGAACAACGGTTGAGGTTTGCACTGATGAAGATGGATTTCAAGGCGCTTGGTTTGCTGCAAATATTGTCAAAGTAAGGGAGAAGGATAAGTTTTTCATTCGATACAAGACAATAAAGACAGATGACAACAAGGAGTTGTTGACGGAAGAGGTCGATGCAGAGCACATAAGGCCTCGTCCTCCAAAAGTGGTTGCGGCTGAAAGTTTCAGTCTGACGGAAGAGGTTGATGCTTTCTATAATGATGGCTGGTGGGAAGGTGTGATTCGCAAGGTCCTTCCCGGGCGAAGGTACAAAGTTTACTTCAAAGGTACAGATGATGAACTGATGTTTCGGCACTCCGATTTGAGGCCACGCCAAGATTGGATGGATAGGACATGGGTTATGGCTTCTCAGGCATTGAAGCAT
>Pyrbe_056448
ATGGCGGGCACGGAGGTCAAAGAAGAAGAGCAGCTCCAATTGTTCAGCGTGGGCACAGAAGTAGAAGTGAAGAGCGACGAGGAAGGGTTCAAAGGCGCCTGGTTCAGAGCCACCATTGTCACAAGCCCCACAAATTCCTCCTCAAAGAAGAGGAAGAGGGCCTTGGTCGAGTACAAGAACTTGGTCACGGAAGATGGGTCTAAGCAGCTCAAGGAGTACGTCGATTCGGTGAACCTGAGGCCGACGCCGCCGCAGCTCGCCGACCGGAATTTCTATGTGGGAGATGTTGTGGATGCGGATTACAGAGATGGGTGGTGGACTGGTGTCGTAGGGGAGGCTCTTGACAGCAATGCCAAGTACCGCGTTGTCTTCACGAACCCCCCGGATTTGATCGAATTTCAGAAAGAACGTCTCAGATTGCATCAGGATTGGGTTAATGGCGAATGGGTTCGGCCCAACAAGCAGGATGTATTGGCTGCTTCAGATACTCCACAAGAATTAGAGCATGTGTTGCCTGCTCAAAAAGATCCTAACAATCTTCAAGTGGCTACTCAACTAGAAAATTCGAGTGTTGGAGAGGAGAATCCTGAATCAACCAATACAGGGAAGAATTTAACAGAGCAGCCAAGTTATCCACTAAGCATCAAGGGCAAAAAGATGTTAGCTCGTAATGGTAGTGCTACAGACTCGCGTCCAGTTAAAAAGTTAAAGGACGACAAAGCTGCTGAGCCCACAGTATCCGCTACAGCACATCAATTGAGCAAAATGCCCGACCATAAAGAAATGCCTCAGGAATTACCTCAACTGAGCACAGGAGTTAAGGGAACAAGACGCACAAGGAAACCTGTTGTACGCCATCAGTTTTTTAAAACAGAGAGCGTGCTTGGGAAAAATAATGTCAAGACTAAGCAAGAGAATGACGGTGAAGTGAATAGCCAGTGGATTCATCCCGTAGCAAGTAAAGGAAGGCGCACAAAATCTCATGCTGGAAGTCGATTGACCCCAGACGCAGGTAAGGAAGAGTCTGCAAGTGTTCCTTTGGCTGGACAAAATGTTCAGAAGGAGGGTAATATTAAAGAAGCTGAAGGGCCTCAAACTATTAGGTCAACAACTAAGGGCAAGGAGGGTTCACTGGCTGAAATACCGGCTCAGCTACCTGATCAAGAGTTGCAAGTGAAAGATCAGAGGAAGAGTGCAAATGATCCTGCAAAAGAAAAAAGCATGGTTATGTCAGCTGAACTTGGCAGTGATTCAATTTTGGCTAACCTGCTCCGTAGCCTGGTTACTTTTCCAGACATGGAATTTAAGCAGCAACCAGCTGGAGGAAGCAGTCATAAAAGGAAGAGAGGCAGGCCTCGAAAGTTGGTGGTCATAAGATCACGAGCTTCAGAAGGAGTGAAGGGGCAGAATATTTCAGGAAATGTCGCCGGCAAAAATGTTGCGAATGATCAGATGCCTGAGGAAGCTGCTTTGTGTGTGCTGAGAGGGACGGATCCTACAGATGCACAAGATGCCTCTAAAAGAAAAACGGCTGAACTTCCTGGAAGGTGCATGATAAATGAAGCTTCATTGATAGCATCCGAGAATGCAGATGATGATGACAGACCTCTATCCATGTGGTTTGGAGGGATGCAGCATTCTACGAGCGTGGGTGAATCAAGGCCATCCCCTGATATGAATGTCGACCAGCATAGTGATAGAAAAGGACGAGTCGAGTTAGCAACGGAATCTCCTGCAGTTGCTGCAGTCAGTGGCAATGGGACAGAGGAGAAGCAAGAGTTTCCATTTGTTAAGAGCTCCCCTGTGTGGAAGACTATTGAAACATTGGAAGTGTTCAAAAAGTTTCCCCAAAATCCTCATTTCCGGCCTTTGATTGAATGCAAAGAGGAGTACCGCGAGGGTTCAGCAATTGGAAACATGATAACCTTTTCCAGTCTGGCGGATAAAATATCCAGGCTGCGGTTCGACGATCATCGAAATGTTTTGGGTAGCATTTTGGAGAGTCTTCTTGACTTGGAGAAGTATGGGTTTAATGTTACAGTTCTACGTGGGCGGGTGAATGATCTGCTGTCTGTTAAAGACAGGCACGGACGGTTTCAGGTTGAGTCAAAAGACGCTGAACACAAGATCATGGAGCATTCTCATGAGAAGACCAAACTTGTCGAAGACGCTGAGCATATTGCGAAGAAAATAATCGAGTTGCAGGATAAACATGCATCAATGAAGTCGGAAATGGAGGCCAAAGACCATGAGATTGCTAGATTGAAAATGCATATGGATTCCATGAATGAATGCATTCAGAGCTCTCGGAGTGATTTTGAGAAGCTAGCTTTGGCTCCCGTGACT
>Pyrpy_N_01g2056.1
ATGGCGGACGCCCACTTCGAGGTAGGCGACGAGGTGGAGGTCACATCCCCAATCCACAACATGCGCGGCACCACATTCCCGGCGAAAATCGTCGCCAAGTCGAGAACCAAATCGAAATTCAAAGTCGAATACAACAGAGCGAAGGCTCGGATCGATCGCAAGATCGGCGGCGGCCACAAGGGTGGCAATGCAGCCTTGAGGGAAGAGGTCGACGCTGCGCTCCTCCGTCCGTCGCCGCCGCGAGAGAGCGACTACCGGTTCAAATTAGGCGACGTGGTTGACGCCTTCTTTTGCGGCGGGTGGTGGGAGGGCGTCGTAGTCACTGACGTCTTGGTGGACAACACGTTCGGGGTTTACTTCCGGTTCGCCAAGGAGAAGTTTGAGTTCGAGCCGGAGGAACTACGCCTTCACCGGGAGTGGGTCAATGGGTCCTGGATCCCACCTCTTCAACAAGGAGATGTCTTAGATGCCGAAGAAGCAAAGATTCGGATGAAAGAGGAATTGATCGAAGGAACAGCGGTTGAGGTTTGCACTGACGAAGATGGATTTCAAGGTGCTTGGTTTGCTGCAAATATTGTCGAAGTAATGGAAAAGGACAAGTTTCTCATTCGATATAAGGCAATAAAAACAGATGATAACAGAGAGTTGTTGACGGAAGAGGTCGACGCAATGCACGTAAGGCCTCGTCCTCCAAAAGTTGTTGTGGCTGGAAGTTTCAGTCTGACGGAAGAGGTTGATGCTTTCTATAATGATGGCTGGTGGGAAGGTGTGATACGCAAGGTCCTTCACGGCCGAAGGTACAAAGTTTACTTCAAAGGTACAGACGACGAACTGCTGCTTCAGCACTCTGATTTGAGGCCACGCCAGGATTGGATAGATAGAACATGGGTTATGGCTTCTCAG
>Pyrpy_N_04g1593.1
ATGGTGAAAAAGGTTAGTTTTCCTACAAAAAAAGTTTTTCAAAAAGGTGACAAGGTGGAAGTGTGCAGCAAAGAATATGGATTTATCGGCTCTTATTATGCAGCAATCGTACTTGAAAAGTTGGGGGACAAGTACAAGGTGGTGTACAAGAACCTGGTGGAGGAGGACGAGTCCAAACCTCTAGTAGAGATTGTCACGGCAGATGAGGTCCGTCCTCGTCCTTCTCTACCTCCCCAAGAAATCGTGGATTTAGAGTTTGATGTCCTTGATAGAGTTGATGTATTTGACAACAAGGGTTGGTGGGTAGGCACCATTACTGAGAAGAGAGGGGAGGACGAATACTTCGTCTACTTTGAAACGACTGCGGATCATATTGCTTACCCTAAGAGGAAACTGAGGTTTCATAGGGACTGGATCGATGGACAGTGGCTGGTCTACAACAAGAAGAAGAGAGTTGTTTGCGTAGACGGAAAGTTGGTGGATTGCAAGAAGAGAGTCCGCGCGCAGGTTGATCAAAGAGTTGTGGACTGCTACACGAGAGTGCGCTTCGATGGAAACTTGGTGGATTGCAAGGACAAGTTAAGAGTCAGCATTGTACCTTTTTCCACTCTGATTAATTTCTTGGTGTATGGTGGAAACAATTTGGGAATATTGCTATTTAAGTGCAATTTA
>Pyrpy_N_04g1594.1
ATGGATTTAACCCCAACACAAGAGGGTTTCCGAAAAGGTGATCGAGTGGAAGTGAGCAGCAGAGATCATGGGTTTATTGGCGCGTATTACGAAGCAACTGTAGTTGAAGACTTGGGGGGCAAGTATAAGGTGGAGTACTTGAGTTTGGTGGATGAGAAGGACGAGTCCCGACAACTCCAAGGGGATGTTGACGCGGATGAGCTCCGCCCTCTGCCACCTCCACCTTCAGAGCAAGAGAAAAATGAAAAGTTTGATGTCCTTGATAGGGTTGATGTGCATGACCAGGACGCTTGGTGGGTAGGCACCATAACTGAGGTTAAAAAGGAGGGAGAGAAGGAGATTTACTCCGTTTACTTTGAAACTTCGGCGGACCTCTGTGATTACTCTAAGGAACAATTGAGGTTTCATAAGGACTGGATCGACGGAGCGTGGGTTGATTTCAACGACAAGAAACAAAAGCAGGTGGGTTGCAAGAAGAGAGTGTGGATTGATGACAATGTTGAAGACAGGTACAAGAAAGTGCGCATCGATGGAAAGTTGGTGGATTGCAAGGATAAGTTAAGAGTGAGCCCTGTGATTCCAACGGGAAAGCCT
>Pyrpy_N_04g1596.1
ATGGAGGCATTCCGTATGGAAAGGTTTTTCGAAAGAGACAACGAGATCGAAGTGACCGGCAAGGAAAAGGGGTTTCTCGGATCTTACTACGCAGCCAGGGTCATCGCCAACATGGGAGACAATTACGTGGTGGAGTACAAGGAGCTGCTGGAGGACGACGAGCGCACGCACTGTAAAGAAACCGTGATGGCTCATGATGTCCGCCCTCCGCACCCGAACCAAACCCTACCTTCAAGCCCAAGGGACTACTCATCTGCAAAGAAAAAGTTTGGTTTCGGCGAACAAGTGGATGCGTACGACAACGACGGCTGGTGGGTGGGGATCGTCACCGGGGAGAAAGGCGGTTTCTGCACCGTGTTTTTCGAAACAACATGGGATCACATTGCGTATCCGGTTACTCACTTGAGGCCTCATCTGGAGTGGAGGAACGGAAGGTGGTTTCCTGGAAAAAACCGAGGCCGATTCGTGGCGGAGAACTCGTATTTTTCACATGAATTGGTGGAGTGTATCTTGGACGAAAAGATTGAGCAGGAAAAGGTGAAGAAATCGGAAGTTCAACGAGATCATGAGCATCATCGCATGCAGTCCGGCTGGGAAGAAAAGATCGTGCGGTCAAGAACTAGACGACGAAATGAAGTACGCAGCAAGGAGCAGGGCTTTCTCGCATCCTACTACGAAGCAACCGTGGTGTCAAACATGGGGGACAACTACGTGGTCGAATACAAGGAACTCTTAGAAGACGATGAGTTCACACCTCTCAACGAAACCGTTATGGTCAGCGAAGTCCGACCTCGACCCCCTTCCACTCCTCAAACGGTGGCGAAGCAGAAGTTCACCTTCGGCGAAGTTGTCGACGCGTATGACAACGACGGCTGGTGGGTGGGAATCGTCACCAGGAAGAGAGGATGTTACTGCACCTTCTTTTCCGAGAGCACTTGGGATCACATGTTGCTTATCCAGTCACTCTCT
>Pyrpy_N_04g1598.1
ATGGGGCCTTCCCGTGCGATCCAACGGCGTACAAAAGCAACGGACTCTCGTCCTGCTTCCTCCTCTCGCTCGCAACTCAACGATCCAAATGAGTTCAGCCCCGAAAGAAGGTTTGAAACCAACAACGAAGTTGAAGTGTCAAGCAAGGAAGAGGGGTTCATCGGATCGTACTTCGCAGCTAGGGTTGTAGCCAACATGGGGGACAACTACGTTGTCGAGTACAAGGAGCTATTGGAGGATGACAAGCGCACGCTCTACAAAGAGACCGTCATGGCTCATGACGTCCGCCCTCCGCACCCGAACCAAACCCTACCAAATGAAAAGTTTGGTTTCGGGGATTTGGTGGATGCGTACGACAATGACGGGTGGTGGACGGGGGTTGTCATCGGGGGGAAGGGCGGTTTCTACACTGTGTTCTTCGAAACAACGTTGGATCACGTTGCTTATCCGGCTACTCACGTGAGACCTCATCTGGATTGGAGGAGAGGGAGGTGGTTTCCTGGCAAGAACAGGCAAAGGTTCTTGCATGGGAACCCAAATTTCTCAGAAGAGATGACGCAAGTTATCTTGGATGAAAAGATCGACCAGTCAAAGTTAAATACATCAAGT
>Pyrpy_N_07g2942.1
ATGGCGGACGACCCCCACTTCGAGGTAGGCGACGAGGTGGAGGTCACCTCCCCAATCCACAACATGCGCGGCACCACATTCCAGGCGAAAATCGTCGCCAAGTCGAGAACAAAATCGAAATTCAAAGTAGAGTACAACAGAGTGAAGGCCCGGATCGATCGCAAGATCAGCGGCGGCCACAAGGGCGGCAATGCGGTGCTGAGGGAAGAGGTCGACGCGGCTCTCCTCCGGCCTCCTCCGCCGCGAGAAAACGACTACCGGTTCAAATTGGGCGACGTGGTGGACGCCTTCTTTTGCGGCGGGTGGTGGGAGGGCGTCGTGGTCAGTGATGTTTTGGTGGACAACACGCTTGGGGTTTACTTCCGGTTCGCCAAGGAGAAGTTTGAGTTCGAGCCCGAGGAGCTGCGGCTTCACCGAGAGTGGGTAGTGGGGTCCTGGGTCCCACCTCTTCAACAAGGAGATGTCTTAGATGCCAAAGAACCAAAGACTCAGATGAAGGAGGAATTGATGGAAGGAACAACGGTTGAGGTTTGCACTGATGAAGATGGATTTCAAGGCGCTTGGTTTGCTGCAAATATTGTCAAAGTAATGGAGAAGGATAAGTTTTTCATTCGATACAAGACAATAAAGACAGATGACAACAAGGAGTTGTTGACGGAAGAGGTCGATGCAGAGCACATAAGGCCTCGTCCTCCAAAAGTGGTTGCGGCTGAAAGTTTCAGTCTGACGGAAGAGGTTGATGCTTTCTATAATGATGGCTGGTGGGAAGGTGTGATTCGCAAGGTCCTTCCGGGGCGAAGGTACAAAGTTTACTTCAAAGGTACAGATGATGAACTGATGTTTCAGCACTCCGATTTGAGGCCACGCCAAGATTGGATGGATAGAACATGGGTTATGGCTTCTCAGGTA
>Pyrpy_N_09g2327.1
ATGGCGGGCACGGAGGTCAAAGAAGAAGAGCAGCTCCAATTGTTCAGCGTGGGCACAGAAGTAGAAGTGAAGAGCGACGAGGAAGGGTTCAAAGGCGCCTGGTTCAGAGCCACCATTGTCACAAGCCCCACAAATTCCTCCTCAAAGAAGAGGAAGAGGGCCTTGGTCGAGTACAAGAACTTGGTCACGGAAGATGGGTCTAAGCAGCTCAAGGAGTACGTCGATTCGGTGAACCTGAGGCCGACGCCGCCGCAGCTTGCCGACCGGAATTTCTATGTGGGAGATGTTGTGGATGCGGATTACAGAGATGGGTGGTGGACTGGGGTCGTAGGGGAGGCTCTTGACAGCAATTCCAAGTACCGCGTTGTCTTCACGAACCCCCCGGATTTGATCGAATTTCAGAAAGAACGTCTCAGATTGCATCAGGATTGGGTTAATGGCGAATGGGTTCGGCCCAACAAGCAGGATGTATTGGCTGCTTCAGATACTCCACAAGAATTAGAGCATGTGTTGCCTGCTCAAAAAGATCCTAACAATCTTCAAGTGGCTACTCAACTAGAAAATTCGAGTGTTGGAGAGGAGAATCCTGAATCAACCAATACAGGGAAGAATTTAACAGAGCAGCCAAGTTATCCACTAAGCATCAAGGGCAAAAAGATGTTAGCTCGTAATGGTAGTGCTACAGACTCGCGTCCAGTTAAAAAGTTAAAGGACGACAAAGCTGCTGAGCCCACAGTATCCGCTACAGCACATCAATTGAGCAAAATGCCCGACCATAAAGAAATGCCTCAGGAATTACCTCAACTGAGCACAGGAGTTAAGGGAACAAGACGCACAAGGAAACCTGTTGTACGCCATCAGTTTTTTAAAACAGAGAGCGTGCTTGGGAAAAATAATGTCAAGACTAAGCAAGAGAATGACGGTGAAGTGAATAGCCAGTGGATTCATCCCGTAGCAAGTAAAGGAAGGCGCACAAAATCTCATGCTGGAAGTCGATTGACCCCAGACGCAGGGTATATCTGTGCACTGCCTAGCCAAAAGAGAGAAAAGGGTAAGGAAGAGTCTGCAAGTGTTCCTTTGGCTGGACAAAATGTTCAGAAGGAGGGTAATATTAAAGAAGCTGAAGGGCCTCAAACTATTAGGTCAACAACTAAGGGCAAGGAGGGTTCACTGGCTGAAATACCGGCTCAGCTACCTGATCAAGAGTTGCAAGTGAAAGATCAGAGGAAGAGTGCAAATGATCCTGCAAAAGAAAAAAGCATGGTTATGTCAGCTGAACTTGGCAGTGATTCAATTTTGGCTAACCTGCTCCGTAGCCTGGTTACTTTTCCAGACATGGAATTTAAGCAGCAACCAGCTGGAGGAAGCAGTCATAAAAGGAAGAGAGGCAGGCCTCGAAAGTTGGTGGTCATAAGATCACGAGCTTCAGAAGGAGTGAAGGGGCAGAATATTTCAGGAAATGTCGCCGGCAAAAATGTTGCAAATGATCAGATGCCTGAGGAAGCTGCTTTGTGTGTGCTGAGAGGGACGGATCCTACAGATGCACAAGATGCCTCTAAAAGAAAAACGGCTGAACTTCCTGGAAGGTGCATGATAAATGAAGCTTCATTGATAGCATCCGAGAATGCAGATGATGATGACAGACCTCTATCCATGTGGTTTGGAGGGATGCAGCATTCTACGAGCGTGGGTGAATCAAGACCATCCCCTGATATGAATGTCGACCAGCATAGTGATAGAAAAGGACGAGTCGAGTTAGCAACGGAATCTCCTGCAGTTGCTGCAGTCAGTGGCAATGGGACAGAGGAGAAGCAAGAGTTTCCATTTGTTAAGAGCTCCCCTGTGTGGAAGACTATTGAAACATTGGAAGTGTTCAAAAAGTTTCCCCAAAATCCTCATTTCCGGCCTTTGATTGAATGCAAAGAGGAGTACCGCGAGGGTTCAGCAATTGGAAACATGATAACCTTTTCCAGTCTGGCGGATAAAATATCCAGGTTGCGGTTCGACGATCATCGAAATGTTTTGGGTAGCATTTTGGAGAGTCTTCTCGACTTGGAGAAGTATGGGTTTAATGTTACAGTTCTACGTGGGCGGGTGAATGATCTGCTGTCTGTTAAAGACAGGCACGGACGGTTTCAGGTTGAGTCAAAAGACGCTGAACACAAGATCATGGAGCATTCTCATGAGAAGACCAAACTTGTCGAAGACGCTGAGCATATTGCGAAGAAAATAATCGAGTTGCAGGATAAACATGCATCAATGAAGTCGGAAATGGAGGCCAAAGACCATGAGATTGCTAGATTGAAAATGCATATGGATTCCATGAATGAATGCATTCAGAGCTCTCGGAGTGATTTTGAGAAGCTAGCTTTGGCTCCCGTGACT
>Pyrpy_N_12g1148.1
TTTTGGACTGGGGTCATAGGGAAGGTTGTCGAGAACAATTCCAAGTACACCGTCGTCTTTGAAAACCCTCCGGATTTGATCGAATTTCAGAAAGAACGTCTCAGATTGCATCAAGATTGGGTTAATGGCGAATGGGTTCGGCCCAATAAGCAAGAAGTATTGGCGGCTTCAGATACTCCACAAGAATTAGAGCATGTGTTGCCTGCTCAAAAAGATTCTAACAATCTTGAAGTGGCTACTAAACTAGAAAATTTGAGTGCTGCAGAGGAGAATCCTGAATCAACCAATTCAGGGAAGAAAATGGAGCAGCCAACTTATCCACAAAGCATCAAGGACAAAAAAAAAAAAAAAAAAGATGTTAGCTCG
>Pyrpy_N_12g1312.1
ATGGATATGGAAAAAAAGGCTGTTGAATTATTTGATGAGAGACCTGATCATATCGTGTTTATGGCAGTTCCGAGTGCTTGCGGTCACACCGGCCTTGTTGACGACGGCTTGAGATATTTCGAATCAGCAGGGTGTGTGGTGGATTTGCTACGTCGTGCCGGAAGAGTTGAGGAGGCTGATGAACTAATTGAGAGCATGCCATTTAAGCCGGATGAGTCTGGGGTGCACTTCTCGGAGCTTGTAAAGCACACGTACGAGCTTCCGCATTTGGGAAAGGTGGCTGCTCGGAGGAAATTACAGTTGACGCCGAATTTGGTTGGCACATATGTGATGCTGTCAAATATTTATGCAGCTGAAGGCAAATGGGGGAGCAACAGAAAAAGCAAAAAATTGAAAGGCTTAACACTGCCCTTTTCCTACTCTCTGAAATTAAGCATCAACCCCCAAAGGGAACCCAGAATGCCTCGGAAGCGCAGAGACAATCCCGACCCGAATTTCGACACCCGATCCCCCGGCAAGAAACGGGCGGCTCCTCTGGAGGAAAATGGAGGAGAGAAAGTGCCAATTGTAACTCACAAGAAATTTACCAAGGGAATGCCGGTTGAGGTTTGCAGTGATGAAGATGGTTTCCATGGTGCTTGGTTTGCTGCAACCATAGTGGAAGCGGTGGGGAATGAAAAGTTCCTCATTGAGTACCAGAGCCTGAGGACCGAAGATAATTCAGCGTTTCTGAGAGAAGAGATTGATACCCTGCACATACGACCTAATCCGCCGGTGGAAACCGCTGTTGAGCATTTCAGTTTGCTTCAAGAGGTTGATGCTTTGTACAATGATGGCTGGTGGGTGGGTGTGATCTCAAAAGTTCTTAGCGGCTCAAGGTACATAGTCTACTTCAGGAGCACCTATGAAGAAATCGAGTTTCAGCAATCTGAGTTGAGGCTTCATCAGGACTGGATTGGTGGAAAATGGGTTATGTCTTCTCGGGTA
>Pyrpy_N_12g1347.1
ATGGGGCCTTCCCGTGCGATCCAACATCGTATAAACACGACGAACTCTCGTCCTTCTGGTTCCTCATCTCACTCCCAACCCTCCGATCCGACTGAGTTCTGCCCCGAAAGGTGGTTCAAAACAAACAACGAAGTTGAAGTGTCAAGCAAGGAAGAGGGGTTCATCGGATCGTACTTCGCAGCTAGGGTTGTAGCCAACATGGGGGACAACTACGTTGTCGAGTACAAGGAGCTGTTGGAGGATGACGAGCGCACGCTCTACAAAGAAACCGTCATGGCTCACGACGTCCGCCCTGCGCACCCGAACAAAACCCGACCTTCAAGCCGAAGCGACTCATCTGCAAACAACCAAAAGTTTGGTTTCGGGGATTTGGTGGACGCGTACGACAACGACGGGTGGTGGACAGGGGTCGTCACTGGGGAGAAGGGCGGTTTCTGCGCCGTGTTCTTCGAAACAACGTCGGAACACGTTGCTTATCCGGCTACTCACTTGAGGCCTCATCTGGATTGGAAGAAAGGGATGTGGTTTCCTGGCAAGAACAGGGGAAGGTACTTGCATGGGAATCCAAATTTCTCAGAAGCCATGACGGAAGTTATCTTGGATGAAAAGATCGAGCAGTCAAAG
>Pyrpy_N_12g1555.1
ATGGCGGATGAGTTCCGGCCTCTTCCTCCTCAGCCTTCTCGAGAAAAAGCGGATTTAGGGTTTGATGTCCTTGACAGGGTCGATGTGTTTGACAACAAGGGTTGGTGGGTAGGTACCGTTACTGAGAAGAGAGGGGAGGACGAATACTGGGTGTACTTTGAAACAACTGCGGATCATACTGCGTATCCTAAGAGCAAACTGATGTTTCATGAGGACTGGATCGATGGAATGTGGGTGAATTACAACAAGAAGAAGAGAGCTTTTCGCGCCGACGGAAAGCCGGTGGAGTGCAAGAAGAGAGCGTGGGTCGATGAAAGGGTTGAAGACTACAAGAAAGTGCGCATCGATGGAAAGTTGTTGGATTGCAAGAACAAGTTAAGAGTCAGCGTTGTAACTCCAGTT
>Pyrpy_N_16g0965.1
ATGATCGCCACTCCACCACTCCACCGCTCCGCCACTCCACCGCTCTACTCCCTTCTCCCGGCTGCTAGGGTTTCCGATTCCCAAATGTCGCAGACCCATTTCAGCAAGGGCGACGAAGTCGAGGTCGTCACGAAGCCCTCCCGCGGTTCCACCGGGCCGTACTACCCCGCGACGGTGCGCCGCCCCGTGGTCAAGGACAAGGCCCACATTTTAGTCCAGTACCAAACCCTGACGACCCCCAACGCCGTCAGCCCCAGACTCCTCCAGGAGATAGTCGAATTAGGCAATGTGAGGCCCGCACCGCCGAGGGAGCTCTACCAGTTCTTCAAGGTGGGCGACGACGTCGACGCCTACAGAGAAAATGGGTGGTCTCGCGGGACTGTGACGGACATTCTGGAGAACTCCAAGTACTTAGTTGCGCTGCGGGGTGAGGAATTTGAGTGCGAGCAGTGTGATTTGAGGATTCACAGAGACTGGGATGATGGCTCTTGGGTCCCTCCTTTTCAAGAAGAGAATAGTTCGTCTGGGATGGTGGTGAAATCTAGAAAGTTAATATTGAAATTTAAGTGCGGCAAGAAACCATTGGGAGCAAGCTTTGAAAACGGGACTGTGGTGGAGGTCAGCAGCGACGAGGAAGGCTACAAGGATGCTTGGTACACTGCTAAAATAATTGATCATGTAGGAAATAACAAGTATCTGGTGGAATACCTGTACCTGGTAACGGATGACGGGACAAGGGATCCCTTGAGAGAAGAAGCATGTGCAAGTTATATTAGACCTTGTCCTCCTGCACTTCCATCGGTTGCTCATTTCAAAGTGCTCCAGAAAGTCGATGCTTGGTACAATGAGGGATGGTGGGAGGGCACCGTTTCCAAAGTTCTTGGCGGCTTAATGTATGTTGTCTATTTCAGCTCCACCAATGAAGAATTAATGTTTGAACATTCCAATTTGAGGCCTCGACAGGACTGGATTAACGGACAATGGATCCCTGCT
>Pyrpy_N_17g2582.1
ATGGCGGGCTCGGAGGGCAGAGAAGAAGAGCAGCAGCAGCAGCAGCTCCAATTGTTCGGCGTGGGCTCAGAAGTAGAAGTGAGGACCGACGAGGAAGGGTTCAAAGGCGCATTGTTCAGAGCCACCATTGTCACAAGCCCCACAAACTCCGCCTCAAAGAAGAGGAAAAGAGCGTTGGTCGAGTACAAGAACTTGGTCACGGAAGACGGGTCTAAGCAGCTCAAGGAGTACGTCGATTTGGAGCACCTGAGGCCCACGCCGCCGCAGCTCGCTGACCGGAATTTTGAGGAGGGAGATGTGGTGGATGCGGATTATAGAGATGGGTGGTGGACTGGGGTCGTAGGGAAGGTTGTCGAGAATAATTCCAAGTACACCGTCGTCTTCGACAACCCTCCGGATTTGATCGAATTTCAGAAAGAACGTCTCAGATTGCATCAAGATTGGGTTAATGGCGAATGGGTTCGGCCCAATAAGCAGGAAGTATTGGCTGCTTCAGATACTCCACAAGAATTAGAGCATGTGTTGCCTGCTCAAAAAGATTCTAACAATCTTGAAGTGGCTACTAAACTAGAAAATTTGAGTGCCGCAGAGGAGAATCCTGAATCAACCAATTCAGGGAAGAAAATGGAGCAGCCAAGTTATCCACGAAGCATCAAGGACAAAAAGATGTTAGCCCGCAATGGTAGTGTTACAGACTCGCGTCCGGTTAAAAAGTTGAAGGACAACAAGGCAGCCGAGCCCATATTATCCATTACAGCACGTCAATTGAGGAAAACGCCTGACAATAAAGAAATGCCCCAGGAATTACCTCAACTGAGCACAGGAGTTAGGGGAACAAGACGCACACGGAAACCTGTTGTACGCCATCAGTTTATTAAAACAGAGAGCCTGCTGGGGAAAAATAATGTTAAGACTAAGCAAGAGAATGACGGTGAAGTGAATAGCCAGTGGATTCATCCCGTAGCAAGGTATGTCTGTGCACTGCCTAGCCAAAAGAGAGAGAAAGAAAAGGATAAGGAAGCATCTGCAAATGTTTCTTTGGCTGGACAAAATGTTCAGAATGAGGGTAATATTAAAGAAACTGAAGTGCCTCAAACTATCGGGTCAACAACTAAGGGCAAGGAAGTTTCACTGGCTGAAAAACCGGCTCAGCTACCTGATCAAGAGTTGCAAGTGAAAGATCTGAAAAAGAGTGTAAATGATCCTGCAAAACCAGCTCAGCTACCTGATCAAGAGTTGCAAGTGAAAGATCAGAAGAAGAGTGCAAATGATCCTGCAAATGAAAAGAGCATGGTTATGTCAGCTGAACTTGGCAGCGATTCAATTTTGGCTAACGTGCTCTGTACCCTGGTTACTTTTCCAGACATGGTGTTTAAGCAGCAACCAGCAGGAGGAAGTAGTCATAAAAGAAAGAGAGGCAGGCCTCGAAAGCTAGCAGTCATAAGGTCGCGAGCTTCAGACGGAGTTAAGGGGCAGAATATTTCAGGAAATGTTGCTGACAAAAATGATAAGAATGATCAGATGCCTGAGGAAGCTACTTTGCATGTGCCGAGGGGGATGGATTCTACAGCTGCAAAAGATGCCTCTAAACGAAAAACAGCCGATTTTCCTGGAAGGTGCAAAATAAAAGAAGCTGCACCGATAGCATCTGATAATCCAGATGATGATGATAAACCTCTATCCATGTGGTTCGGGGGGATGCAGCTTTCTGCGTACGTTGGTGAATCAAGACCATCCCCTGATGCAAATGTCAACCAGAATCGTGATAGAGTAGAACCAGTTGAGGTAGCTAGCAAATCTCCTGCAGTTGATGCGGTCAGTGGCAGCGGGCCACATGAGAAGCAAGGGTTGCCTTTTGTTAAGAGCTCCCCTGTGTGGAAGACAATTGAAACATTGGAAGTATTCAGGCTTTTCCCCCAAAATCCTCATTTCCGACCTCTGGTTGAATGCAAAGAGGAATACCGCGAGGGTTCAGCAATTGGAAACATGATAACCTTTTCCAGTCTGGCGGATAAAATATCCAGGCTGCAGTTCGACGACCATCAAAGTGTTTTTGATAGCATTTTGGAGAGTCTTGTTGACTTGGAAAATTATGGATTCAATGTTACAATTCTACGCGGGCGGGTGAATGATCTGCTCTCTGTTAAGGACAAGCAAGGGCGGTTTCAGGTCGAGTCAAGGGATGCTGAACAGAAGATCATGGAGCATTCTCGTGAGAAGACCAAACTTGTCGAAGAGGCTGACTATATTGCGAAGAAAATAATTGAATTGCAGGACAAACATGCATCAATCAAGTCAGTAGTGGAGACCAAAGATCATGAGATTGCTAGATTGCGAATGGCTTTGGATGCCATGAATGAAGGCATTCAGAGCGCTCGGAGTGATTTTGAAAAGCTAGCTTTGGCTCCCATGAAT
>Rosch_v2.0_Chr1g0373061
ATGGAGGAGCAGGAGAGCAATGGTGGCCATAACCCTATTGGGTATTTCACCCAAGGCGCCAACGTCGAAGTTTGCAGCAAAGAAAAAGGGTCTGAAGGTGCATGGTTCCCTGCAACAATCTTAGAGCCACCAGCAAACTCCTCAGCCTCAAAAAGAAAGACCTTTACTTCCAACAAGGTTTTGATTCAGTACAAGACTCTTGTCTCCGACAAGGACCCCACCAAGCCACTTGTCGAGCACACCACCGTGGGGCTTCTCCGGCAGCCGCCTCCGGCTGACAATGCGGAGGAGGAGAGGTTTGAGGAGAACGACGTCGTTGATGCTTTTCACCTTGAAGGTTGGTGGACTGGGTTGGTGATGAGTGTTGTGGGGGAGAAGTATGGTGTGGGGTTTAAGAAACCGCCGGATTATCTGGAGCTGGAGCGCAGTAAGTTGAGGTCACATTGGGATTGGGACCATGGGGTTTGGACCAGAGCCCCAAGACAGGTGTTGAGGGGATCAAATTACAAGCCATGGACACCAGTTGAAGTGAATCTGGAAAAAGATCATCTATGGTCTTCGTGGTTACCTGCATTTTTTATTGGTCAAGTAGGGGGTGACTCTTTCTTGGTGCAATACAAATATAAGACCCCAGAAAATGATGATAAAAATGGTCTTGTTAAAGTAGTTGTAGCTGATCACCAGATTCGACCTCGCCCTCCACAGCAAGAGGAAAAAGATTTTCACTTGTCACAAATGGTGGATGCATTCTGTGATATGGGTTGGTGGGTAGGGGACATTACAGAAGTTCTTACAGACAAGAGGTACGTTGTCACTTTCAGATTCACAAAGGAGGAGAAGGAGTTTTGTCATCCAGAGTTAAGGTGCCACTTGGAATGGATTGGTAAACAATGGGTGACTAGCGATTCGGAATTTCATTCTACTAAGTATTGCGGAGTACAACCAAGACATGCACGTGAAATTTCTAGTAATTCTGTAGGCAAAACACCTTGTCATACCAAGTTTAGGATGAAGAAATTGAGTCCTTGCATGGATAAGTTACCTTGTGAAAGAACCAAAGACAAACTGAAAATATCTCAGCATCCTAGCGATGATTCAACATTTTTAAGTCCCACTCCCTGCAAGAAGTTAAAAGGGGAAGATTCAGAAGACACCTTGTCTCTTGCACAATCCTATCAAAGGAAAACCCCAGCTAAAACATCAAAGAGGAAAGGCCTATTTACTGATGAAGAGACGAATGAGCAACAGCAGTTTGAACAACTGGATAGTCTAGCAATCAATTTTGTAAAAAGGGGGAGACAACCAAACTCACAATTTGTAAAACGTGGAAGGAAGGGTATACCCCGAAAATTGCATGTCAGCAATGGCAGTAAAAGTGTAAGAGGTGACCAAGAATACATTGAAGATGAAAATGTAATGACCAGGATTGAATCTTTTGGTATCCCGTCAGAGCCTGAAGCAATTGGGGGCTTGCATGCTGGAAATTCATGTCTGCTTCCTGTGAAGGAGATTAAACATGGTAATGAAGATAAAGTGAGCAGTGGAATAAAACAGGCTGAGTTACTTGTTCAACACCCAAAAGATCCAGCAGCAGGTTGTATGAATGATATACTTGAAAAGCCTGCAAATCCAAGCGGGAACCAAAACCTGGCAACTTACCAAAGAAAGAAAAGGTTCAAACTGACAGGTGTAAAGCATAACGGAACTGGAGTTTTTTCTGATGCTGAAGTGTCCAAGACTAATGTTGTTGAACATATAGGTAACCCTGCTGGGACTGTCAACCAACAAGAAAAAAGTCTAAATCTGCCTTTTGTAAAGAATTCTCCACTATGGGAACATCTTGAATCCATGGAAGTATTCAAAAACTTTCCGCAGAAGCCGCATTTTCATTTTGCGGTGAACTTGAATCCTGTATTTCGTGAAGGAGCAGCCATTGGCAGTATGTTAGCCTTTGCTTCTTTGGTTGAGAAGATTTCCAATTTAGGAGTTGATGATCCTAGAGAATTAATCGAAAGCTATTTGAAAGGACTAGTTGAAATGGAATTGATGGGATTTGATGTCAAGGCACCAAGGCATCGTCTGACGAAATTGCTAGACATGAAAATAAAGTTGGGACAGCTTCAGAAACAATCAAAAGAAGTTAAACTTAGGATCACAGGGAGTACTCATGACACAACCACCTATAATGAAACAATCACTGGGATTGACAAGAAGATTAAGGACTTGCAAGAAAAACGGATGATGGCAGTGTCAATGAAAGAGGTCAAAGTTTCTGAAATTAGCAGGTTGCAAGCAGAAGCAACAGTTATCAATGAAGACATCCAGAGTATCAGATGTGATTTTGGAAACCTAGTGGCTGCTGAATGG
>Rosch_v2.0_Chr1g0373071
ATGAAGAGCCCGAAGGAGGAGATCAGTTGTCCCCCATGTGAGTATTTCAGCCGCGGCGCGAAAGTCGAGGTGCGCGACGAGCAAGGTGCGTGGTTTCCTGCTCATGTCCTGGACCCAAATCCAAACCAGTCCCCATTCTCGCTTCGGAATCGGAATCGGAAGCAGAAGTTGCTGGTGGTAGAGTATGAAACTCTCGTCTCCGACGACGACCCTTCGAAGCCGCTGACGGAGGAAATCGAGGTGGGTATGCTCCGGCCGTCGCCGCCTGCGGAGGAGGAGGAGGAGGGGTTTGAGGCAAACGACGTCGTTGATGCGTTTAATTTGGACGCGTGGTGGCCCGGGGTGGTGATGAGTGTTGTGGGGGACAAGTACACGGTGGGGTTTAAGAGCCCGCCGGATTTGCTGGAGCTTGGGCGCGGCGAGCTGCGGCGCCATTGGGATTGGTGCGGCGGCGAGTGGACTCGCGCCGGCAAGGAGATGATGATGCGATTGGATTTCAGCCCTGGGGAAGATGTTGAAGTGAACCTACACAGAGAACGTGTATGGTATGCTTGGATACCGGCAATTTATGTTGGTCCATTAGGGGGCAATTCTTTCCTGGTCCGTTATAAGGGTGCGAATAATGGTCATGAAAATGGTTTTGTTAAAGTTGTATCGGACTATCAGATTCGACCTCTTCCTCCGCAGCAAGAGGAAAGAGCTTTTGAATTGTTGGGAATGGTGGATGCATACCTAGATATGTGTTGGTGGGTTGGAGACATTACAAAAGTTCTTACAGGGGAAAGGTATGTTGTCACATTAAGATTCACAAAGCAGGAGAAGGAATTCAGATCGTCAGACCTGAGGCACCACTCAGAATGGATTGGTAGCAAATGGGTGTCTGACCCTAAGGCACTTGAAAATTCTATTGTCAATGAAGAACGATTAAGATATGCAAGAAGCAATTACAGAAAATCCGAAGAAAAAACACCTTGTCATACTAAGTCTCAAATGAAGCAGTTGACTTGTCTTGTGAAGAAATCACCTTACGGAAATACCATTAAGAAACTCAAATTATCTGAGCTTTCTATTGATGGTGCAACATTTTCAAGTTCAACTCCTTCAAAGAAGTTAAAAGGGAAACGCTCAGAAGACTCCTTATCTCTGTCAGCATTATTTGGCAGGGCAAAATCAGTTAAAACATCCAACAGAAAAGGGCCTTTTGAAGATGGAGAGAAGTCCGAGCAACAACTTGTCGGGCAACTGGATGGTGAAGTAACCACTCCCGTAAAAAGAAGGGTTGGACAACGAAAATCACAAGCTGATAGCCCTTCCCCTGGTGTTAGACAGGGTACAAAGGCTAGACGACCAAAATTGCATGTCAAGAAGAGAAGTGGAATTGACAAAGCATATGAACAAAATCTTGAAGATGAGCATGTAATTAACGGAATTGAATCTTCTGGGATCGGTTCGGAGAATGAAATAATGGGGGGATCAAAGGCTGGAAGCTCATGTCTGCTCCCTATGGAGGATAACCAACAACATAATGAAGATGGAGCAAGCAGTGGAATAAAACTGAAGAGAAAACTGCCTATGTTAGTTGTTGAACACTCAAAAGATCCAACAACAGGTTCTGGAGATTCGGTGAGAGATGGCCGAGCTGTAGCTTCTGTAGAGAAAGTTAAGCTGGCTGTGTCTGGAATTCCTGCAAAGAAACTTGATCATGATCAATCTTTATTCATAAAGGAAGGGAATTCTGTAAAAACCGTGGAGGGATCAATAAGTGGAAGAAAAATTGAAACTGGAGTCAAAGGTGATGTGGCGCAACAAGACAGTCCAAATTTGCCTTTTGTGAAAAGTATCCCACTTTGGGAAAATATTGAATCCATGGAAGTATTCAAAAGATTTCCACAGAAGCCGCATTTTCATCCTGTACTGAAATCTAAAGAGGTGTTTCGTGAGGGATCGGCTTTTGGAAAAATGTTAGCCTTTCGCACTTTGGTAGACTGGACCTCCAAGATACGGATTGGTGATCCTAGAAACGTCATTGATAGCAACTTGGAAGCGACAGTTGAATTGGAACTGCACGGCTTTGATGTTGATGCCATTAAGTGTCGTCTGACTGGATTGCTAGACCTGAAAGCCAAGCTGGAGGAGCTTCAAAACCAGTCCAAAGTAGTTGAAACCAAGATCACGGCGTGTAGACAAAACACAATCAAGGACACTGAAACTATCTGTAGAATTGACAAGGAGATCAAGGACTTAGAAGCAAACATCAAGGGCTTGAAGAAAAAACGGGCCATGGCTGTGTCAATGTGTTCGGCCAAAGATTCCGAGCTTAGCAAGTTGCAGTCAGAAGCAAAAGTTATCAGTGAAGGCATTCAGAGCATCCAACATGGTTTCGACATACTAGCTGCTGCTCCATTG
>Rosch_v2.0_Chr1g0373081
ATGGCGAAACCGAGCAGCAATACTCGGACTTCGTTCTGGAGGCGAGGCGCGAAAGTGGAGGTGCGCACAGAAGAAGAAGGCTTCCACGGCGCGTGGTTCCCGGCGACGATCCTGGAGCCGCCGTCGAATCCTTCTTCGGTTCTCGGCAGGAAACGAAAGAGCTTCAACTCGAACAAGGTCTTGGTCCAGTACAACACCTTCGTCACGGAGAAGGACCCAACCAAGCCGCTGACGGAGTACACCAACGTCATGTTCCTCCGGCCGTCGCCGCCGGTGGAGGCTCCCGGGAAGACATTCGAGGCCGGCGAAGACGTGGACGCGTTTCACAACGACGCGTGGTGGCCGGGAGTGGTGATGAGTGTGGAAGGAGGGGACAGGTACAGGGTGGGGTTTAGGGACCCGCCGGAGTTGCTGGTGCTTGGCCGGAGTGAGTTGAGGAGTCACTTGGATTGGGTCAACGAGATTTGGTCCAGACCATACAAGAAGCGGATGAAGGAATCGATGTATAGTCCGGGGACTCCAATTGAAGTGAGACTTGTCAAAGAACATCTATGGTCTGCTTGGATTCCAGCAATTTATTCTGGTGCATTAGGGGGGAACTTGTTTTTGGTTCAATATAGGAGCCTAAAGAACAGTGATAAAGATGGGATTGCTACAGTGGCTGTATCTGACCATCAGATCCGACCTCGCCCTCCACGGCACAACGAAACAGGTTTTTGCTTGCTGGACATGGTGGATGCGTTCCATGATATGAGTTGGTGGGTTGGAAGTATTACAAATGTTCTTCCAGACAAAAAGTACATTGTCACTTTTAAACTCACAGATGAACAGAAAGAATTCAGTCGCTCAGAACTAAGGCTCCATATGGAATGGATTGACAAAAAATGGGAGTCTGACTTTTCGAGATTTGGGTCTGCGATGGATGACATAGAACAAACACAGCATACATTCACAAATTCCAGAAACTCTGCGGTAGCTACACTACTTAAAAGGTCACCTGCTACCAAGGATAGCACGGGAGAAGAAAATCCTTATGCTAGCTCACAGAAGAATCAGATGAAGCAGCTGGGTCCTTGCATTGATAAATCAGCTTATAGGAAAACCACAAATGAACTGAAACGACTGGACCAACCTAATGATGATGCAACATTTTTAAGTCCAACTCCTTCCAAGAAGTTAAAACGACATCCAGAAGAATCTGTTTCTATTGATGAAGTATATGTGAGGAGAACACCAATTAAAATATCCAATGAAAAAGGCCCTGTTGGAGATGGTGTGAAGACTGGGTCGCTGCTTGGAGAACCAGGTAGACAAAGAAAATCACAATTTGATGGGAGCAGTCCGCCACTGAAAATTCATGTTGCAGTCAAGAAGGGAAGTAGAATGGACAAGGCTGATGAAGAATGTATTGGCGATGAGCATGTAATGGACAAGACTGAATCTTCTGGTATTCAGTCAGACTCTGAAGTAACGAGAAGATCACTTGCTGGAAATTATAGTCTCCTGCATTTGAAGGAGATTAATCAACATGATGAAGATGGAGTGAGCAATCAGACAAAAGTGAAGGATTCTGAAGATTCAACAAGAAATGGGACAACAGAAGCATCTGGAATGGAAGTTCAGGTGACTGTGCCTGGATTGTCTGCAAAGCCTGCTGCTCATGATCAGCCAGTATCATTGTGTACAGATGAAATGCCTTCTGAATACACCATTGAGTGCTCAGTTAATCCGGTTGATGAAATGCATTCTCAATGCACTCTTAATCAGGATGGAAAAATGTTTCATGAAGGCACTATGGAGTGTGCAGGTAACCCTGCTGCAACTACCAACCAACAAATTCCAGTTGCTGAGGCTGGACTACCCGGAAAGACACCTACTCATGATCAGCCTCTACCATTGTGCATGTACAAGATGCATTCTGAAAAGTCTATGGAGGGCTCCAGTTCTGAAGATCCAACAGAAGATGGAAAAGCTCAAGCTACTGCAATGGAAGTAGAGGTGGCTGGGACTGAAATATCCTCAGAGGCACCTCTTCCTGATCAACCTTTATTATTGTGTGACATGGACTCTGAAAACACTTTGGAGGGTAACCCCGCTGGGACTGCAAGAACAACCCTTCATGATCAATTTCAGGCATCAAGCATAGCTGAAATGTATTCTGAACATACTACTGAGGGCTCATGCAAGCGTGCTGGGACAGCAAAGCTTACTGGGAGACAAGGTGAAGCTGGAATTACAAGTGAAATTGAGCAAGAAGACACTCCACATCTGCCTTTCGTGAAAAAATCTCCATTTTGGAAAATGTTGGAATCCATGGATGCATTCAGAAGGTTTCCGCAACAGCCACATTTTAAGCCCTTACTGAAGGTTAAAATGTTATGCCGTGAAGGACTAGCCCTTGGAGGTATGCATATCTTTGCTGCTGTGGTCGAGTACACTTTGAAGCTGCAGGTTGATGATCCTAGTGACTCCATCAACGACATTTTGGAAGCTCTAGTTGAACTGGAACGGTTGGGATTTGATGTCAAGGCACTCCAGGTCCGACTGAATGAATTGCAAGACATGAAACTTAGGTTTGCAGAGCTTAAGAACAAGTCAGACGGAGTCAAAATCCTGATCACAAATTGTACGCATGAAAGAAACAAAGGCTCTGAAGTTATCAGTGGGATGGATGCGGAGATCAATGACTTGGAGGAAAAGATCAGAGAGATACAGTCAAAAAGGGCAAAGGCGGTGTCAGAGAGGGCGGCGAAGGATTCTGAAATCAGTATGTTGGAATCAGAAGCAAATGCTATCAATGAAGGCATTCAGAGCATCGAGCATGATTTCCAAAATCTAGCAGCAGCTGCATGG
>Rosch_v2.0_Chr1g0383531
ATGGCTGCTGATGACTCATCCGAATTCCAGATAGGAACCTACGTGGAGGTCACGAGCCCAGTCCACTCCATGCGCGGCTCGCTTTTCCCGGCCAAAATCGTCGCCGCATCCGCCGATCGCGCCAAATTCACCGTCGAATACGACCGATTCAAGACCAAGCTCTACCGCAATGTCACCGGAAAAAGGTCGCTGCGGGACGAGTTCCACGTGGCGCTCCTCAGGCCGCCGCAGCCGCGGGAAGAGGGCTACGCCTTCAAGCGAAACGACGCCGTCGACGCTTTCATGGCCGGCGGGTGGTGGGAGGGAGTGATCACTGAGGAGCTGGGCGGCGCGCGTTTCGAGGTGTTTTTCCGGTTTGTGAAGCAGAGAGTTGAGTTTGAGGCAGATGAGCTGAGGCTTCATAGGGAGTGGGTCAGAGGGGCTTGGGTTCCTCCTTTGAGAGAAGAAGAGGGGGATGTGTCAAATACCAAGGACGAAAAGGCACAGATGAAGGAAGAAATTGGAGAAGGGACAGAAGTTGAGGTTTCCAATGATGAAGATGGATTTCAAGGCTCCTGGTTTGCGGCAAGCGTTGTCCAAGTAGTGGGGAAGGACAGATTTCTCATTCAGTATAAGAGCTTGAAAACGGATGATGGTAAAGAGTTCTTAACAGAAGAGATTGATGCACAACACATAAGGCCTTGTCCACCTGAAACTGTTATGGTTGATTGTTACAGTATGAATGAAGAGGTTGAAGCTTACTGGAATGATGGATGGTGGGAAGGTAAGATATGTAAGGTGCTGCTTGGGGGAAGGTACAAAGTTTACTTCGAGGGTACTAATGATAAAATGGTGTTTGACCACTCTGATTTAAGGCCACGTCAAGTTTGGATAGATCGAACTTGGGTTATGGCTTCTCAGGCACTCATGCAG
>Rosch_v2.0_Chr3g0454011
ATGGTGTTACACTCAGAGATTTCGTTCCGACGAGGCGATAAGGTAGAAGTATGTAGCAAAGTTCCGGGATATATTGGCTCTTACTTTGAGGCAACCGTAGTAGCAAACATGGGCAGCAACTATGTGGTTCAGTACAAGAGCCTAGTGGAGGAATACGACGAGTCTGTACCTTTGAAAGAGACCGTAATGGCGGACGAGGTCCGCCCTATGCCGCCGGAAGTTACTGAGGCTCCTGAGTTTCATATTGGTAACAGGGTTGATGCGTACGACCTCGACGGGTGGTGGGTTGGTACCATTTCTTCTGAGAACAATGTGTATGGTTTTCACGCTGTGTTTTTCGAAACAACCGGGGAGAAGATTTCTTACCCACTCTGGAATCTGAGAGTTCATCAAGACTGGCGCGGTGGAAAGTGGGTCGTGTCTTCCAACAACAAGAAGAAGAAGAGACTTGCTTTGCTCTTT
>Rosch_v2.0_Chr3g0457541
ATGCCTCGAAAGCCTCGAAGAACCAAAGTCTTCAACTTCAGTAAATGCCTGACTCCTGGTTTGGTCCCCATGCCGGAAACGCCTCCGCCGTCTCCGCCGCGTGAAGAATTGATAGAAGAAGTTGGAGAGAATGACCCTAATGTAACTGATTCAATTATGAGCAATGAAATCTTCACCAAGGGAGCACTGGTTGAGGTTAGCAGTGATGAAGAAGGATTCCATGGTTCTTGGTTTGCTGCCACTGTAGTGAAATCTGTGGGGAAAGACAAGTTCCTTATTGAGTACAAGTGCTTGAGGACAGAGGATGATTTGGCACTTCTGAGAGAAGAGGTTGATAACATGCACATACGACCTCATCCACCAGAAAATGTTGTTGATCATTTCAAGCAACTTGACGAGGTTGATGCTTTGTACAATGATGGGTGGTGGGTTGGTGTTATTTCTAAGGTTCTAAGAGGTTCAAGGTACATAGTCTACTTCAAGGAAACCTGTGAGGAACTTGAATATCAGCACTCTGAGTTAAGGCTTCATCAGGACTGGATTGATGGCAAATGGGTTATCCCATCTCGGGAGTTAAAGTTA
>Rosch_v2.0_Chr3g0487021
ATGGCGGGGTTCGATGGCTCCGAATCCCAGCAACAAAACCAGCTATTCAGCGTAGGGTCAGAAGTGGAAGTGAGGAGCGACGAGGACGGGTTCAAAGGAGCGTGGTTCAGAGCCACCATTGTTCAGAGCCCAGCTGCTAGCTCAGCCTCAAAGAAGAAGAAGAGGGCTCTGGTGGAGTACAAGACCTTGGTCACAGAAGACGGGTCTCAGCAGCCACTGAAAGAACAGGTCGATTCCGCTTACATAAGGCCTCTGCCGCCTCACGTGCCTGACCAAGATCTTGAATACGGCCACATAGTCGACGCCGACTACAAAGACGGTTGGTGGACCGGAGTTATTGACAAGGTTATCAAGAAGAACTCCAAATATAGGATCTTCTTTGAGAACCCGCCCGACTTTCTGGAATTCGAGAGAGACCGTCTGCGACTCCATCAGGATTGGGTTGCCGGCTTTTGGGTTCGCCCCGACAAGCAGGAGATACATAGTGCTTCAGATTCTCAACAAGCGGAAGAGCATCAGCCGCGACTGCTGCCTGTCCAAAATGATTCCAACCATCCTGAGGTGGCTGCACAACCGAAAACTTCAGGTGCTGCAGGGGATAACCCTGAATCAACTAGTTTAAGGAAGAATCTTGTGGAGCAGTCAAGTTTTACCTCAAGCATCAAGGATGTAGCGCCTAATGGTGGTGCTACAGACTCGCGTCCTTTGAAAAAGTTAAAGGACGACAAAGTGCCAGAGGCTACATTATCTGTTACACCACGGCAATTGAGGAAAACTCCAAATGATAAAGAAATGCTATGTGAATTAGCCACTGTGACCAGGGAAAGCAGTGGAACTAGAGGATCAAGACGAGTAAGAAAACCGGCTGTTAGTCAGCAGCTTTTTCACGTAGAGAGCTTGGTTGGTGAAAAGAAAGTTAAGACAAAGCAAGCGAAAGATGGTGAGCTAGAAAACCACCGGGCGCGCACTGTCAAAAGTGCGCGCACTGTCAAAAGTGAAGGAAGGCGTTCGAAGGCTCAATTTGGAAGTGCCTGGGAACCGGTTATATGTGCGCTTCCTAGCCAAGAGAGACATAAGGAAAAAAGTAAGGAAGGGTATGGAGTTATTGGTTCTGCTGGAAATGTTGTTCAAAAGGAGGGCATAAGTAAAGAAGCTGAATTGCCTCTCACTATAGAGTCAAAGGCCAATGGAAAGCAGGATTCATCAGCTGAATATCCATGTCAGATTCCCAACGAAGATTTGCTGAAGCTCGTGAGAGATCAGAAGAAGAATGCAAATGGTCCAGCACAAGAAAACAGCACGGATTTTAAGCAGCAACCAACTGAAGGAAGCAGCCACAAAAGAAAGAGGGGCAGACCTAGAAAGGTTCCTAAAAACTTTATCGTAATCACACAAGCCGCACAGGGAGTCAGGGAACTAAATGGATCAAGAAATGTTGCTGACAAAAGTGCTGTAGAAGATCAGAGACTTGATGAAGTTGCTTTGCATTTGCCCGGAGGGAGAGATGCTTCAGATTCACAAGATGCGTCTAGGAGAAATACAGCTGATGTTCCTGGAACAAGGGGCGTACCAAATGAAGCTGCTAGGACCCGTGTTCAAGCATCGGAAAATATAGATGAAGATGACCAACCTCTCTCCACATGGTTTGGAGGAATACAGGGTCCAGCAAACATGGATGAATTAAGTAAAACTGTTGAACAAGTTGAGCTTGCCAGAGATTCTACTCCAGTTGATTCAGTCAGTGACACTGTGCCAGATGATAACCAAATTATGCCATTTGTGAAGAGCTCCCCAATCTGGAAAGCAATTGAATCATTTGACGTATTCAGAATAATGCCACAAAATCCACATTTTCGTCCCTTGGTTAAATGTAAAGAGGAATATCGCGAGGGATTTGCTATTGGCAATATGGTGACCTTTTCCAGTTTGGTGGAGAAGATATCGAGTCTGCATTTTGATGACCCTATACAGGTTTTTGATAGCATTCTGGAGAGTCTTTTTGACTTGGAAAAATATGGATTCAATGTTTCCGTTTTACGTGGGCGTGTGAACGAACTTTTGTCTATCAAACAAAGGCATGGACAGTTTGAGGGAGAATCAAAAGACGTGGAAAGTAAGATGGTGGAGCAAACTCAAGAGAAATCAAAACTTGAAGATGAGGCTGATTGCATCGAGAAAAAAATAATTGAGTTAAAGGAGAAGCATGCATCGATCCAGGCAGAGATAGGGGCTAAAGAGCGTGACATTGCTGGCTTGCAGTTGAGTGTGGATGCTATCAATGAAAGCATTAAGAACACACGTTCTGATTTTGAGAAGGCAGCTTTGGTCCCATTGAGA
>Rosch_v2.0_Chr4g0426121
ATGTCAGAGACCCATTTCAACAAGGGTGACCAAGTCGAGGTCACAACCTCCGTCCACGGCGGCTCCACCGGCCCCTACTACCCAGCCACCGTGCTCCGTCCAGTCATCAAAGACAAGGCCCGCATCCTAGTCCAGTACCAAACCCTAACGGCCCACGGCGGAGGCACAAAGCCCTTGAAGGAGATTGTGGAGGTCGGCAATGTGCGGCCCATGCCTCCCCGGGAGCTCCACCGGCCGTTCAAGGTCGGCGATGACGTGGACGCGTTCAGGGCAAAAGGGTGGTATCGTGGGACGGTGAGGGAGATTTTGGAGAATTCAAAGTACTTGGTGGTGTTGGATGGTAAAGCTGACCTGGAATTTGAGCGTGACCATTTTGATTTGAGGGTTCATAGAGAGTGGGATGATGGGTCTTGGGTCCCTCCTCTTCCACAAGAGCAAAAATCATCTGGGGTGGTGAAATGCAGAAAGATAACGTTGAAAATAAAGGATAAGAAGGAAACTATGGGAGCAAACTTTGGAAGGGGGACTCTGGAGGATGATGAAGATGATAAGGAATTCGAGTCTGAGCAGTTTAATTTGAGGCTTCACAGAGAGTGGGATGACCGGTCTTCAGTCCCTCCTCTTCCAGAAGAGCAAAGGTCATCTGGGGTGGTGAAATGCAGAAAGATAAGATTCAAATTAAAGGCCAAGAAGGAAACTGTGAGGAGAAACTTTGAAAATGGGACTCTGGTGGAGGTCAGCAGTGATGAGGAGGGTTACAAGGATGCTTGGTACACTGCTAGAATAGTTGACTACATTGGAAAAGACAAGTTCCTGGTGGAATACGTGTCCCTGGTAACTGATGATAGAACCCAGCGCTTGAGAGAAGAAGCATCTTCAAGTCACATTAGGCCTTGTCCTCCTCCACTTCCACAACTTGTCCAATTCAAAGTTCTTCAGAAAGTCGATGCTTGGTACAATGAGGGATGGTGGGAAGGATCCATTTCCAAAGCTCTGACCGGCTCAAAGTACATGGTGTATTTCAGCTCCACCAATGAGGAATTAGAGTTCAAGCATTCCAATTTGAGGCTTCATCAGGACTGGTGTAACGGGCATTGGGTAATGGATCCATGCCAGGACTTCTATGGGTTG
>Rosch_v2.0_Chr6g0290501
ATGCACATTTCAAATCGGAGATGCAGTCGAAGTGTGCTGCAACTCGGAAGGGTTTCTTGGCTCATATTGGGAAGCAACTATAGTCGCAAATATGGGTACCAAGTTACCAACTACTTGGTTGAGTACAAGCATTTTGTGGAGGAGCACGATGAATCTACACCTCTGAGAGAGACTCTCAAGGTGAAAGAATTGCGGCCTCTACCACCTAATATCGTGCCTTCTAGGTATTCTAGTCTTAAAGGGCAGAGGGTCGATGCTTTTCTCAACGACGTTTGGTGGGTTGGAACTATTTCCAGGAAGATAGACTCTGATTATTACGTTGTTTTCTTTGAAAACACTGGGGAAGAGATTGCTTGCCCACTTTCAAAGTTGAGGTTTCATATGAACTGCGTCAATGAGCAGTGGATTCCCTCCAAGAAAAAGAGTGCCCCAGTTTCTTCGAACAGGTTCGCACCGTATTCTTTGAAGGGGAGGCGTGAACAACTCGTGGCACTT
>Rosch_v2.0_Chr6g0290521
ATGAATGTTTGCTCCAAATGCACCCTTCAAATAGGGGATGAAGTGGAAGTGTGCTGCAATTCGGAAGGATTTCTTGGCTCATATTGGAAAGCAATCATAGTCGCAAATATGGGTACGAACTACTTGGTTGAGTACAAGGATTTTGTGGACGAAGATAATGAATCTACACCTTTACAAGAGATTGTCATAGCGAAAGATGTCCGGCCTATACCACCTGTCATTGTGCCATCTAAATATTCTAGTCTTAAAGGGTATAGGGTCGATGCATTGATCAATGACGGTTGGTGGGTTGGAACTATTTCTAGGAGGAAAGACCCCGACCACTACTTCGTTTTCTTTGAAACCACTGGAATAGAGACTCTTTACCCGCTTTCAAAGTTGAGGTTTCATATGGAGTGGCTCAATGGGGTCTGGGTTCCTCCCAACAAAAGGTGCATCCCAATTTCTTCGAAAAAAAGGTTCGCACCAACTTCTTCGAAGAAACCGAAGAAAATGGGTGCACCAGCTTTTTCAGAGGAGTTCACGCCAGTTTCTTTTGAGGAGAGGAGCGAACTCATGGAATTA
>Rosch_v2.0_Chr6g0290541
ATGGCTTTTCACTCAAAACGTTCTTTCCAAAGAGGAGATCAAGTGGAAGTGTCTAGCAATATGGAAGGGTTTCTTGGCTCATTTTGGCGAGCAACCATAGTTGCAAATATGGGTACAAACTACGTGGTTGAGTACAAAGATCTAGTGGAGGAACATGATGAATCTACACTTCTGAGAGAGACTATCATGGCGAACCAGGTCCGGCCTCTGCCACCTAGAATTGCGGCTTCTCGGTTTTCCGATAATAACAAGGTTGATGCGTTTGACAGGGACGGTTGGTGGGTCGGAAAGATTTCTGGGAGGGAAGGGTCTGATAAGTACTATGTTTTCTTTGAAACCACCGGGGAAGAGATTGCTTACCCGATTTCGCAGTTGAGGTTTCATCTAGACTGGCGCAACGGGAAGTGGATTTCTCAGAAGAAGCCTTCCAAAAAGAGGCGCAAGATGGATGATGAA
>Rosch_v2.0_Chr7g0222821
ATGGCTGCATCAGAATCCAGGAAGAGAAAGCAGCCTACTCACAGAAAGCTACTCAGAAATGCCAAAGTCGAAATGAGGAGTGAAGAAGAAGGGTTTCAGGGCTCCTGGCACCCGGGGACTGTAATTTCCGTCGACTGCAAACGACGTCGTCACGTTCAGTACCATCATTTTCTGAACGATGATGGTGATAGTCTTGTTGATGTTGTTTCCGTTTCACCCATTTTGGATGGCATTGATTCCGGCAATGTGGACCGGACTTGCTATCGGGGGAATATAAGGCCGTTGCCGCCGAAGATCGAGTTATCAAAATCTAGGCTTCGATCAGTATGGTCTCTGTGT
>Rosch_v2.0_Chr7g0224411
ATGGCTGCATCAGAATCCAGGAAGAGAAAGCAGCCTACTCACAGAAAGCTACTCAGAAATGCCAAAGTCGAAATGAGGAGTGAAGAAGAAGGGTTTCAGGGCTCCTGGCACCCGGGGACTGTAATTTCCGTCGACTGCAAACGACGTCGTCACGTTCAGTACCATCATTTTCTGAACGATCATGGTGATAGTCTTGTTGATGTTGTTTCCGTTTCACCCATTTTGGATGGCATTGATTCCGGCAATGTGGACCGGACTTGCTATCGGGGGAATATACGGCCGTTGCCGCCGAAGATCGAGTTATCAAAATCTAGGCTTCAGTATGGTCTCTGTGTTGATGTGTTTCATAATGATGCTTGGTGGGAAGGTGTCATCTTTGATCATGATGCTGATTCAGAGGAGAGGATGATCTTCTTTCCGGATCTGGGGGACGAGCTCAAGACTGGAATTGACACTCTGCGAATTACTCAGGACTGGGATGAGGTTACAGACAATTGGCGGCAGCGTGGGATTTGGGTGTTTCTTGAGCTGATTCAGAAATACAAGCAAGAATGGTACATTGCTGGTGTTTCCCTGAAGCAGATTTGGTATGACGTGCGGGACAAGGAGGGGTTTGAGGAGCAGATCAAGGAGTGGACGTGCCCGATTAGAGATGTGTGGGAAGAGCTGGTTGTGATGGTAATTGATGATAACATAAACATCACTGTGGACACACTGCTTGGTTTTTTGGATTTGCCAAGATGCATGTCACCAGAGGCAGAAAAGAGCCAGGTAGAATTGGATTCTGCTGGTTTTGTTTCTGATGCTAATCTGAATCCTCTTTCCTGGTCTTGTGACCAATTCCTGAAGAATCCTAAATCCGAAATGGTAGTCCCTTTTCCTGATGTAACCAAGTGCATTCTGCCTTTGGAAGATAAGAACCGGTTGAGTTGTAACCGAGTATATTCTAGGAAGAGAACTGGTAGTTTAAAGAGGAGATTGGGAACACCGCAGATGTCAACTCCAAGTACTACAAGCGAAGGAAGATATCAGGTAATG
>Rosch_v2.0_Chr7g0235761
ATGGGATACTTTTCATTCCAAAAAGGCAACCAATTCGAAGTCTGCAGCAAACTCGATGGATTTCTGGGCTCGTACTATAAGGCCACTGTCGTAGCAAACATGGGCACCAACTATGTGATCCAGTACAAAAACCTTGTGGAGGAGTTCAACGACTCTGTGTCGCTCAAAGAGACCATTAAGGCGCCGAGTACGATTTCGTCGGAGGAAAATGGGTCTGGGCATCAGTCTGTGTTTTTCGAGACTACTGGGCAAGAGCTTGATTACCCAGTTTTGAAGCTGATGGTTCATCAAGATTGGCGTAATGGAAAATGGGTGTCGTCCAAGAAGACCAAGAGGAATGCTGTGCGA
>Rubch_LG01.1215
ATGTCACAGACCCATTTCCACAGCGGTGACCAAGTCGAGGTCACGAGGTCTGACAGTGGTGGCCCTACTGGTGTGTACTACTCAGCCACCGTGCTCCGTCCGGTGACTCACATCTTCGTCCAGTACAAAAAAGTAACTGCCCACAAAGCCGACGGTGACAGCGGCATCCCAAAACCCCTGACGGAGATGGTGGAGTTGGGCAATGTGAGGCCTGCGCCGCCCAGAGAGCTCCACCGGCTGTTCGAAGTAGGTGATGACGTCGACGCCTTCATAGCAAAAGGGTGGTCTCGTGGGACTGTAAGGGAGATTTTGGAGAATTCCAAATACTTGGCTGTGTTGGATGGTCAAGCTGATCAGAAGTTTGAGTTTAACCACTTTAATTTGAGGCTTCATAGAGAGTGGGACGATGGCTGTTGGGATCCTCCTCTTCCAGAAGAGCAAAGATCATCTGGGATGGTGCATAGCAGAAAGGTGAGATTCAAAGTAAAGGCCAAGAAGAAAACTGTGAGTGCAAACTTCAAAAATGGGACTGTGGTGGAGGTCTGCAGTGACGAGGATGGCTACAAGGATGCTTGGCACACTGCTAGAATAGTTGAGTACATTGGGAAAGACAAGTTTCTGGTTGAATACATGAACCTGCTAACTGACGATGATGAAACCCAGCTCTTGAGAGAAGAAGCATTTGCAAGTTACATTAGGCCTTGTCCACCTCCACTTCCACCGGTTGCCAGGTTCGAACTTCATCAGAAAGTCGATGCTTGGTACAATGAGGGATGGTGGGAAGGTTCCATTTACAAAGTTCTGACCGGCTCAAAGTATGCCGTGTATTTCAGCTCAACCAATGAGGAATTAGAGTTCAAGCATTCCGAT
>Rubch_LG02.1617
ATGGCGTTTCACTCAAAACACTCTTTCCAAAGAGGAGATCAAGTGGAAGTGTCAAGCAATACGGAAGGTTTTCTTGGCTCATTTTGGAAAGCAACCATAGTCGCAAACATGGGTACCAACTACGTGGTTGAGTACGAAGATTTATTGGAGGAACATGATGAGTCTACACTTCTTCGAGAGACTGTCAGGGCAAACCATGTCCGGCCTCGGCCACCCGTTGTTGTGCCTTGTCAGTTTTCTAACAATGACAAGGTTGATGCGTTTTACAGGGATGGTTGGTGGGTTGGAAAGATTTCTGGGCGTGAAGGCTCTGAGAAGTACCATGTTTTCTTTGAAACCACTGGGGAAGAGATTGCCTACCCAGTTTCAGAGTTGAGGTTTCATCTAGACTGGCGCAATGGGAAGTGGGTTTCTCCCAAGAATTCTTCCAAGAAGAGGCGTACA
>Rubch_LG02.1619
ATGTCTTTTCACTCAAAATGTAGCTTTCAAACAGGGGATGAAGTGGAAGTGTGCTGCAATTCAGAAGGGTTTCTTGGGTCATATTGGGAAGCAATCATATACAAGGATTTTGTGGACGAAGCTGATGAGTCTACACCTCTGCGAGAGACTGTCATGGCAAAACATGTCCGGCCTCTGCCGCCACAGTCGGCACTAATTGCGCCGTCTAGGGTTTCTAGTCTTGAAGGGTCCATGGTCGATGCGTTTATCAACGACGGTTGGTCGGTTGGAACTATCTGTGGGAAGAAAGACTCTGACCGTTTCTTTTTAAGGTTTCATATGGAGTGGCTCGATGGGGAGTGGGATCCTTCCAATAAAAGGTGCACCCCAGTTGCTTCGAAGAAGATGTTTGCACCAGTTTCTTCCGAGGAGAGGCGTGAACTCCTGGATTCT
>Rubch_LG05.3152
ATGGTGGCGTCGGAGTCTAGGAAGAGAAAGCGTTCAAATAGTCAGACTCTGACTCACACAGCTCACAGAAAGCTACTCAGAAATGCCAAAGTCGAAATGAGGAGTGAAGAAGAAGGGTTTCAGGGCTCGTGGCACCCATGGACTGTAATCTCAGTTGACAGCAAACGACGTCGTCACGTGAAGTACCACCATTTTCTGAGCGATGACGGGTCTGATAGTCTTGTTGATGTTGTCTCCGTTTCATCCATTTTGACCGGACTTACCATCGGGGGAGTATACGCCCGTGTTATCTTTGATCATGAAAATGATTCAGAGCAGAGGATGATCTTCTTTCCGGATTTGGGGGACGAGTTCAACGCTGGAATTGACACTCTGCGAATTACTCAAGACTGGGATGAGGTTACAGACAATTGGCAGCAGCGTGGGATTTGGGTGTTTCTTGAGCTGATTGAGAAATACAAGCAGGAATGGCATACTGCTGGTGTTTCCCTGAAGCAGATTTGGTATTACTTGCGAGACAAGGAGCAGTTTGCGGAGAAGATCAAGGAGTGGACTTGTCCAAATAAACATGTGTGGGAAGAGGTGGTGGTGGAGGTAATTGATGATAACTTAAACATCACCGTAGAAGCACTGCTTGGAGTGTTGGATTTGCCAAGATGCATGCCACCAGAAGCAGACCAGACCCAGGTAGAATTGGATTCTGATGATAATTTGAGTCCTTTTTGCTTGTTTTTTGACCGATTCCTAATGAAGCCTAAATCTAATATGTTAGTCCCTGTTGGTAATGTACCTAAATACATTCAACCTTTGGAAGATAAGGGATGGTTGAGTAGTAACCAAGTATATTCTAGGAAGATGACTGGTAATTTTAAGAGGAAATTGGGAACAATTCACATGGCTACTCCCAGTACTACCAGC
>Rubch_LG05.3157
ATGGTGGCGTCGGAGTCTAGGAAGAGAAAGCGTACAGGTAGTCAGACTCTGACCCACACAACTCACAGAAAGCTACTCAGAAATGCCAAAGTCGAAATGAGGAGTGAAGAAGAAGGGTTTCAGGGCTCGTGGCACCCAGGGACTGTAATCTCAGTCGACAGCAAACGACGTCGTCACGTGAAGTACCACCATTTTCTGAGCGATGACGGGTCTGATAGTCTAGTTGATGTTGTGTCCGTTTCATCCATTTTTGACCGGACTTACCATCGGGGGAGTATACGCCCGTTGCCGCCTAAAATCGAGTTATTCAAATCTAACCTTCATTATGGTCTCTGTGTTGATGTGTTTCATAACGATGCTTGGTGGGAAGGTGTTATCTTTGATCATGGAGATGATTCAGAGCAGAGGATGATCTTCTTTCCGGATTTGGGGGACGAGTTCAACGCTGGAATTGACACTCTGCGAATTACTCAAGACTGGGATGAGGTTACAGACAATTGGCAGCAGCGTGGGATTTGGGTGTTTCTTGAGCTGATTGAGAAATACAAGCAGGAATGGTATACTGCTGGTGTTTCCCTGAAGCAGATTTGGTATGACTTGCGAGACAAGGAGGAGTTTGCGGAGAAGATCAAGGAGTGGACTTGTCCGAATAAACGTGCGTGGGAAGAGCTGGTGGTGGAGGTAATTGATGATAACCTAAACATCACCGTTGAAGCACTGCTTGGAGTGTTGGATTTGCCAAGATGCATGTCACCAGAGGCAGACCAGACCGAGGCAGAATTGGATTCTGATGGTAATCTGAGTCCTTTTCGCTTGTTTTTTGATCGTTTCCTAATGAAGCCTAAATCTAATATTTTAGTCCCTGTTGCTAATGTACCTAAATACATTCAACCTTTGGAAGATGAGGGATGGTTGAGTAGTAACCAAGTATATTCTAGGAAGAGGACTGGTAATTTTAAGAGGAAATTGGGAACAATGCACATGGCTACTCGAAGTACTACAAGC
>Rubch_LG05.3242
ATGGTGGCGTCGGAGTCTAGGAAGAGAAAGCGTTCAAATAGTCAGACTCTGACTCACACAGCTCACAGAAAGCTACTCAGAAATGCCAAAGTCGAAATGAGGAGTGAAGAAGAAGGGTTTCAGGGCTCGTGGCACCCATGGACTGTAATCTCAGTTGACAGCAAACGACGTCGTCACGTGAAGTACCACCATTTTCTGAGCGATGACGGGTCTGATAGTCTTGTTGATGTTGTCTCCGTTTCATCCATTTTTGACCGGACTTACCATCGGGGGAGTATACGCCCGTTGCCGCCTAAAATCGAGTTATTCAAATCTAACCTTCATTATGGTCTCTATGTTGATGTGTTTCATAACGATGCTTGGTGGGAAGGTGTTATCTTTGATCATGAAAATGATTCAGAGCAGAGGATGATCTTCTTTCCGGATTTGGGGGACGAGTTCAACGCTGGAATTGACACTCTGCGAATTACTCAAGACTGGGATGAGGTTACAGACAATTGGCAGCAGCGTGGGATTTGGGTGTTTCTTGAGCTGATTGAGAAATACAAGCAGGAATGGCATACTGCTGGTGTTTCCCTGAAGCAGATTTGGTATTACTTGCGAGACAAGGAGGAGTTTGCGGAGAAGATCAAGGAGTGGACTTGTCCAAATAAACATGTGTGGGAAGAGGTGGTGGTTGAGGTAATTGATGATAACTTAAACATCACCGTAGAAGCACTGCTTGGAGTGTTGGATTTGCCAAGATGCATGCCACCAGAAGCAGACCAGACCCAGGTAGAATTGGATTCTGATGATAATTTGAGTCCTTTTTGCTTGTTTTTTGACCGATTCCTAATGAAGCCTAAATCTAATATGTTAGTCCCTGTTGGTAATGTACCTAAATACATTCAACCTTTGGAAGATAAGGGATGGTTGAGTAGTAACCAAGTATATTCTAGGAAGATGACTGGTAATTTTAAGAGGAAATTGGGAACAATTCACATGGCTACTCCCAGTACTACCAGC
>Rubch_LG05.3246
[truncated: 27,084 more chars]
