# Supplementary material for: Transcriptomics of long‐term, low oxygen storage coupled with ethylene signaling interference suggests neofunctionalization of hypoxia response pathways in apple ( Malus domestica )
Source: Plant Direct. 2024 Dec 20;8(12):e70025. doi: 10.1002/pld3.70025 (PMC11660084; doi:10.1002/pld3.70025)
Supplement: Supplementary file 2 — Data S2: Homologs of all 606 hypoxia response genes identified in this study across 42 representative species of land plants). [file PLD3-8-e70025-s004.gz › 01-integratedGeneFamilies_dir/2235.faa]

>gnl_Ambtr_v1.0_evm_27.model.AmTr_v1.0_scaffold00077.132
MKFGETFTEYRHGDQERFLDKFSHVEYKRLKKVLKSCRRCHSMQASQDERLEETANGGSSQLCSSDSCPVCDKQFFSELTKEASEIAGCLRSRVRRLLQLHVTNGLRGYVCRLRHCFVDDQEALHQGRILIDYITMNAMAIRKILKKYDKVHCSVNGRNFKIKMQAERLELLQSPWLIELGAFYINSRGLDDGDSNHFCRQFSCDFSGTEPVIKLIISDSVKLEYNLTCAICLDTLFNPYALACGHLFCKGCACAAASVLLFQGPKAALHESKCPVCRASGVYEDSVHMSELDLLIKTRCKEYWKERLHLERAEMVKHSKVFWDSQTKTLLGY
>gnl_Ambtr_v1.0_evm_27.model.AmTr_v1.0_scaffold00045.317
MKFCKKYQEYMEGQEKQLPRVGFKKLKKVLKKCRKKEMLKDGFEHSTSACPDSCSVCDATFFPSLIEEMSAIVCCFNARAKKLLELHLTSGVQKYIIWFRSKLQGNHVALVQEGKELVTYATINAVAIRKILKKYDKIHYSKQGQAFQSQAQAMHIAILQSPWLNELIAFHINLGDTYNRETGIPRSVFDNCLLQVDGDKPSLSCVLFYSIKIEIDLTCSICLETVFDPVSLKCGHIFCYMCACSAASVNVVDGLKTARKKSRCPLCRQV
>gnl_Aquco_v3.1_Aqcoe1G071000.1
MKFGETFTEYLHGDQEWFLDKCSHVEYKQLKKVLKRCRSRNCKDAPAGSESNNEGFCQCESCPLCDQKFFSELIKEASEIAGCFSSRVRHLLQLHISNGLQRYMLRLRHCFTNDKELMAQQGRMLIEYVTMNAIAIRKILKKYDKVHSSINGRNFRTKMRAEHLELLQSPWLIELGAFYINSNGVSGELSDQFSCDLSSDRPVMTLTISDSLKLEYSLTCAICLDTVFNSYALSCGHLFCKACACSAASVMIFEGLKAADPETRCPVCREVGVYANSVRMIELDLLLKNRCKEYWREKLHDERAETVKQSKEYWDSQTKFMLGF
>gnl_Aquco_v3.1_Aqcoe5G087400.1
MKFCKTYQEFMQEQQKELPVVGFKKLKKILKKCRKTHQSQSQSQSLENSNSSRDNDNGEVVLQSSTSSSSTCPHQCPVCDGTFFSSLLNEMSAIVGCFNERAQKLLELHLASGFRKHLLWLKCKRPKSHSALIQEGKDLVTYAMINAIAVRKILKKYDKVHYSKQGQAFKSQAQSLHIEILQSPWLCELIAFHINLRETTGTSRTVPGLFEGFSLSLKDDKPSLSCSFFESIKLDVELTCSICLDTVFDSVSLTCGHIFCYMCACSSASVTIVDGLKAADPRAKCPLCREAGVYEGAVHLEELNILLSQSCREYWEERLQSERVERIKQAKEHWESQCRAFMGV
>gnl_Arath_TAIR10_AT2G38920.1
MKFGETFTEYLHGEEEWFLEKCRFVEYKKLKKVLKKCKTCNSTKSDDGQIIPSATSSSLSDSCECKACPWCDQMFFEELMKEATDIAGFFRSRVRHLLHLHVATGMQRYMIRLRRCFTDEKQALVQEGQILIQYITMNAIAIRKILKKYDKVHSSENGKNFKLKMRAERIELLHSPWLIELGAFYLNSGLDNVGNFKNSFGRVACENLNEDQPVLKLMLPNSIELEYDLTCAICLETVFNPYALKCGHIFCNSCACSAASVLIFQGIKAAPRHSKCPICREAGVYAEAVHMIELHLLLKTRSKEYWKERMMNERSEMVKQSKMFWNEQTKHMIGY
>gnl_Arath_TAIR10_AT1G02860.1
MKFCKKYEEYMQGQKEKKNLPGVGFKKLKKILKRCRRNHVPSRISFTDAINHNCSRECPVCDGTFFPELLKEMEDVVGWFNEHAQKLLELHLASGFTKCLTWLRGNSRKKDHHGLIQEGKDLVNYALINAVAIRKILKKYDKIHESRQGQAFKTQVQKMRIEILQSPWLCELMAFHINLKESKKESGATITSPPPPVHALFDGCALTFDDGKPLLSCELSDSVKVDIDLTCSICLDTVFDPISLTCGHIYCYMCACSAASVNVVDGLKTAEATEKCPLCREDGVYKGAVHLDELNILLKRSCRDYWEERRKTERAERLQQAKEYWDYQCRSFTGI
>gnl_Betvu_v1.2_Bv6_129040_rtkj.t1
MSAVVDCFLEEAQKLLDSPSSCLLANWIYSCFDCSRNGVKYHNDVLIKEGQELLIYAIVNAIAFRKILKKYDKVHKCEKGREFKSGAQVKHIDILQSPWFYELMSSQINLRDKKLKAAGGDVSLLEGLALTFNNDKPSMSCGLFQNFKIDVDLICPICLDIVFDAVALTCGHILCYTCACSTASVTIVDGLKAASPRQKCPLCRQARVYNDAIRLEELNILLSRRCPEYWEKRLETERSERLRLVKEHWQAQLHGLVS
>gnl_Betvu_v1.2_Bv6_129040_rtkj.t2
MKFCKIYENYMKQVGKTLPGIGYRRLKKDINKCRSHIQSCNDALSTVDCSVCDGTFFSSLFDEMSAVVDCFLEEAQKLLDSPSSCLLANWIYSCFDCSRNGVKYHNDVLIKEGQELLIYAIVNAIAFRKILKKYDKVHKCEKGREFKSGAQVKHIDILQSPWFYELMSSQINLRDKKLKAAGGDVSLLEGLALTFNNDKPSMSCGLFQNFKIDVDLICPICLDIVFDAVALTCGHILCYTCACSTASVTIVDGLKAASPRQKCPLCRQARVYNDAIRLEELNILLSRRCPEYWEKRLETERSERLRLVKEHWQAQLHGLVS
>gnl_Betvu_v1.2_Bv6_129040_rtkj.t3
MKFCKIYENYMKQVGKTLPGIGYRRLKKDINKCRSHIQSCNDALSTVDCSVCDGTFFSSLFDEMSAVVDCFLEEAQKLLDSPSSCLLANWIYSCFDCSRNGVHKCEKGREFKSGAQVKHIDILQSPWFYELMSSQINLRDKKLKAAGGDVSLLEGLALTFNNDKPSMSCGLFQNFKIDVDLICPICLDIVFDAVALTCGHILCYTCACSTASVTIVDGLKAASPRQKCPLCRQARVYNDAIRLEELNILLSRRCPEYWEKRLETERSERLRLVKEHWQAQLHGLVS
>gnl_Betvu_v1.2_Bv7_164730_jaer.t1
MKFCKTYEEYMQNLERELPGVGFKNLKKILKKCRLDLESHNSHENVDSIASNCPNQCPVCDGTFFPSLLKEMSDVVGCFNKRAQKLLELHLATGFKKYYVWCKSKQHHISLIREGRDLVTYALINAIAVRKILKKYDKVHYSKQGQAFKSRAQSMHVEILQSPWLCELMAFHINLRDKKAKTIKGSYFFDGCFLKFTDGKPSLTCELFDSVKVDIDLTCSICLDTVFDPVALNCGHIFCYMCACNAASVTIVDGLQAASLKEKCALCRELGVYVGALHLEELNILLSRRCHEYWEERLQSERQERVKQAKEHWETQCRAFMGV
>gnl_Carpa_v0.4_evm.model.supercontig_222.5
MFFTELMKEASDIAGCFSTRVRHLLHLHVATGIQRYVLRLRQCFVNDQQVMVQEGRMLIEYITMNALAIRKILKKYDKVHSSVNGRNFKSKMQAEHIELLQSPWLIELGAFYLNFDGLDVGEFSESSGNFSVDLNAARPVMKLFLSSSFELEYDLTCAICLELVFNPYALNCGHLFCKSCACSAASVMIFQGLKAARPDSKCPICREAGVYLNAVHMLELDLLLKGRCKEYWKERMIAERTQILRQSKMFWDMQTKYAIGY
>gnl_Carpa_v0.4_evm.model.supercontig_9.225
MKFCKKYQEYMQGQEKKLPGVGFKKLKKILKKCRRDFQSQKHLDVHHTCPQPCPVCDGTFFPSLLKEMSDVVGCFNQRAQKLLDLHLASGVKKYLIWFRGKLQRSHVALIQEGNDLVTYALINATAIRKILKKYDKIHYSRQGQAFKSQAQSMHIEILQSPWLCELMAFHINLRESEAKSSNTPALFEGCSLNFDDGKPSLSYELFDSVKLDFDLTCSICLDTVFDPVSLTCGHIFCYMCACSAASVTIIDGLKSADPKEKCPLCREAGVYEGAVHLDELSILLKRSCRSYWKQRLRTEREERVRQAKEHWELQCRSFMGV
>gnl_Elagu_v2.0_p5_sc00070.V1.gene337
MKFCKRYEEYMQGRREKELPVVGLKKLKKILKQCRRDFQSQNQHGEEGGGRSPHGGDTCPDRCPVCDGTFFPSLLKEMSAVVGCFNERAQKLLELHLASGFRKYMMWFRSKSQRNHGALIQEGKDLVTYALINSIAMRKILKKYDKVHYSKQGQAFRSQAQSMHIEILQSPWLCELMAFYINLRQCKANSKAFMGLFEDCSLTFDDDKPMLSCGLFDSMKVDIGLTCSICLDTVFDPVSLTCGHIFCFMCCCSAGSVSIVDGLKTVGPKAKCPLCRQAGVYAGAVHLDELNILLSRSCPDYWEERLRSERVERVRRTKEHWQSQCRAFLGV
>gnl_Elagu_v2.0_p5_sc00184.V1.gene211
MKFCKRYEEYMQGRREKELPRVGLKKLKKILKRCRKDCQSQNQHGEEEGEGPHGGNRCPDHCPVCDGTFFPSLLKEMSAVVGCFNERAQKLLEFHLASGFRKYFMWFGSKSHRNHGALIQEGKDLVTYAIINSIAMRKILKKYDKIHYSKQGQAFRSQAQRMHIEILQSPWLCELMAFYINLRESKANNRAVMGLFEDCSLSFDDDKPTLSCDLFDSMKAGVYAGAVHLDELNILLSRRVINQCQRVCVGKSCRSIPKILSPPATPSRARLKRLAALLHVKTNGQRFNRQ
>gnl_Eucgr_v2.0_Eucgr.H01152.1
MKFCKKYQEYMQGQEGKKLPGLGFKKLKKILKRCRRRDSLHSQKALQAVDNPRACPAHCSVCDGSFFPSLLEEMSAVLGCFNKQAQKLLELHLASGFQKYLMWFKGKLQGNHVALIQEGKDLVTYALINAIAIRKILKKYDKIHLSTQGQAFKSQVQRMHMEILQSPWLCELIAFHINVRETKANSGKGHALFEGCSLVVNDGKPSLSCELFDSIKLDIDLTCSICLDTVFDSVSLTCGHIYCYMCACSAASVTIVDGLKAAEPKEKCPLCREARVFEGAVHLDELNILLSRSCPEYWAERLQTERVERVRQAKEHWESQCRAFMGVE
>gnl_Eucgr_v2.0_Eucgr.A02535.1
MNLEILRTYLAPYFLADVNELRYIQCFSPCFKGHQQLLLEEGRMLMEYVTMNAIAIRKILKKYDKVHGSVNGEHFRSKMRAEHIELLQSPWLIELGAFYLNSRGLDAEECAECSTQFSFHFDETKSALIMSLAGSIKLEYDLTCAICLDTVFNPYALSCGHLFCKSCACSAASVMIFEGLKAASEDAKCPVCREAGVYGNSVHMSVLNLLLKKRCKEYWEERSGAERDEMLKQSKEYWDRQTKHMIGYI
>gnl_Manes_v6.1_Manes.05G063000.1
MKFCKKYQEYMQGQQKELPGVGLKKLKKILKKCRTDFESHQELDRSPSAAHHCPHHCPVCDGTFFPSLLKEMSAVVGCFNERAQKLLELHLASGFRKYFIWFKGKLQGNHVALMQEGKDLVTYALINATAVRKILKKYDKIHYSNQGQAFRSQAQSMHIEILQSPWLCELMAFHINLRKTKIKSKKDVPALFEGCSLTFDDGDKPSLSCELFDSVKLDIDLTCSICLDTVFDPVSLTCGHIFCYICACSAASVSIVDGLKAAEPKEKCPLCREAGVYEGAVHLEELNILLSQSCSEYWEERLQSERVERIRQTKQHWEYQCRAFMGV
>gnl_Manes_v6.1_Manes.09G041300.1
MKFGETFMEYLHGDNQSFLDKLSHVEYKRLKKVLKSCRACQSEQDQRDKDNSNLSHLCQCQSCPLCDQMFFTELMKEASDIAGCFRSRVRHLLHLHVARGMQRYVLRLRQCFKNDQQAMVEQGQMLIEYITMNAIAICKILKKYDKVHSSVNGKNFKLKMRAEHLELLWSPWLIELGAFYLNFNGSDGGELSEFCGHFSCDLNATEPVITLRLPNSAKLEYSLTCAICLETVFNPYALSCGHLFCKSCACSAASVLIFQGLKAATPDAKCAICREAGVYANSVHMLELDLLLKTRCKKYWKERMIAERAEMVKQIKEYQNLQAKYAIGY
>gnl_Manes_v6.1_Manes.01G218000.1
MKFCKKYQEYMQAQEKELPGVGLKKLKKILKKCRRDFESHQELEGSPSAAQHCPHHCPVCDGTFFPSLLNEMSAVVGCFNERAQKLLELHLASGFRKYFIWCKGKLQGNHVALMQEGKDLVTYALINAIAVRKILKKYDKIHYSNQGQAFRSQAQSMHIEILQSPWLCELMAFHINLRNTKVKSKKKAPALFEGCSLTFDDDDKPSLSCELFDSVKLDIDLTCSICLDTVFDPVSLTCGHIFCYMCSCSAASVTIVDGLKAAEPKEKCPLCRETGVYEGALHLEELNILLSQSCAEYWEQRLQSERLERIRQAKQHWEYQCRAFMGV
>gnl_Medtr_Mt4.0v1_Medtr8g058625.1
MDLRQPILKKNVLYAERESAGNGCRYGHLSAHKIWGRALKLLPTRVRARRAVYEGAVHLEELNILLGRSCQEYWEQRLQSERVERIKQIKEHWDSQCRAFMGV
>gnl_Medtr_Mt4.0v1_Medtr8g058547.1
MKFCKKYQEYMQGQEQKKLPEVGFKKLKKILKKCRRDSSQSQPCPDHCSVCDGTFFPSLLSEMSEIVGCFNQRAQKLLELHLASGFRKYILWFKGKYHKNHTALIQEGEDLVTYALINATAIRKILKKYDKV
>gnl_Medtr_Mt4.0v1_Medtr8g058603.1
MKFCKKYQEYMQGQEQKKLPEVGFKKLKKILKKCRRDSSQSQPCPDHCSVCDGTFFPSLLSEMSEIVGCFNQRAQKLLELHLASGFRKYILWFKGKYHKNHTALIQEGEDLVTYALINATAIRKILKKYDKVHYSKQGQLFKSQVQSMHKEILQSPWLCELMAFHINLRETKVNSRKETALFDECSLTFKDGKPSLTCDLFDSIKIDIDLTCSICLDTVFDPVSLTCGHIFCYICACSAASVSIVDGLKAANPKEKCPLCRERAVYEGAVHLEELNILLGRSCQEYWEQRLQSERVERIKQIKEHWDSQCRAFMGV
>gnl_Medtr_Mt4.0v1_Medtr7g108840.1
MKFCKKYQEYMQGQEQKKLPEVGFKKLKKILKKCRRDSSQSQPCPDHCSVCDGTFFPSLLSEMSEIVGCFNQRAQKLLELHLASGFRKYILWFKGKYHKNHTALIQEGEDLVTYALINATAIRKILKKYDKVHYSKQGQLFKSQVQSMHKEILQSPWLCELMAFHINLRETKVNSRKETALFDECSLTFKDGKPSLTCDLFDSIKIDIDLTCSICLDTVFDPVSLTCGHIFCYICACSAASVSIVDGLKAANPKEKCPLCRERAVYEGAVHLEELNILLGRSCQEYWEQRLQSERVERIKQIKEHWDSQCRAFMGV
>gnl_Medtr_Mt4.0v1_Medtr7g107060.2
MKFGYTFKEYLQVEREWLLDENCAHIEYNRLKNVLKSCQNCKDNNNTSSHDKDQLCQCQSCPVCDQKFFSELMKEASDIAGYFSSKVQHLLHLHIAKGLQRYVLRMRQCFKNDREALAQEGRILIEYITMNAIAMRKILKKYDKVHSSVNGENFKSKMQSEHIELLHSPWLVELGAFYLNSSGQDGCELDGVRGHFSCDLNVTDAVMTLILPDSIKLEYDLNCAICLDFVFNPYALSCGHFFCKSCACSAASVMTFQGLKAASPESKCPICREGGVYSKAVRMLELDLLMKRRCKDYWKERLARERVDQLKQSREFWNMQSTYTVGLL
>gnl_Medtr_Mt4.0v1_Medtr1g088660.1
MKFCKTYQEYMQAQEQKKLPVVGFKKLKKIMKKCRRSSQFHKPCPDQCPLCDGTFFPSLLNEMSEIVGCFNQRAQKLLERHLASGFQKYILMLKGKSKRNHSTLIHEGRDLVTYALINAVAIRKILKKYDKIHYSKQGQLFKSQAQTMHKEILQSPWLIELMALHINLRETKDKPRKATALFNGCCLTFKDGKPSLACELFDSIKIDIDLTCSICLDTVFDPVSLTCGHIFCYSCACSAASVTIVDGLKETHSKEKCPMCREAGVYEGAVHLEELNILLGKSCKEYWEERLQMERVERVKQAKEHWETQCRAFMGI
>gnl_Mimgu_v2.0_Migut.D00208.1
MKFCKKYEEYMQEQQGDKKLPGVGFKKLKKILKRCRKQLESHIDFHNISDAVPHNPSTCPQHCSVCDGTFFPSLLTEMSEVVGFFNDRAQKLLELHLASGMDKCIIWLKGKLKGNHLALIQEGRDLVTYAIINSIAIRKILKKYDKIHYSKQGQAFKSRAQIMHIEILQSPWLCELVAFHMNLRESKVKLRNAPALLGSGCSLVLNDGKPSLSCDLLDSVKIDIDLTCSICLETFFDPASLSCGHIFCYMCACKAASVSIVDGLKEASPNQKCPICREERVYEGAVHLEELHILLRRRCPEYWAERRKAERSERVKQTKQHWESQYRLFTGI
>gnl_Mimgu_v2.0_Migut.L01856.1
MKFGETFTEYLQTNEERFVEKCCYVEYKRLKKVLKSCRRCKAIKDFSDDNNGEEGALSQFSQYDSCPLCDQKFFSELMKEASDIAGCFSSRVRRLLQFHFNSGLPKYFTFLRQCFVSPQQATAQECRMLIEYVMMNAVAMRKILKKYDKVHGTANGRKFKSKMRSEHMEILQSPWLIELGAFYMHFNESNGGNCDGLLNPFSFDLSDTQPMMTLTLPDSVKLEYSLTCAICLELVFNPYALGCGHLFCKSCACSAASVMIFQGPKSANQESKCPICREAGVYSNAVHMMELDMLLKKDCKEYWKERMTAERAEMVKQSKIYWEQQTKYMVGY
>gnl_Musac_v1_GSMUA_Achr3T08110_001
MKFCKKYEEYMQGKREKDFPGVGLKKLKKVLKRCRRDLEAQRQRREGEEESKCPCSCAVCDGTFFPSLLKEMSIVVGCFNQRAQKLLEMHLASGFLKYFAWFSGNSQQNHETLMQEGKDLVTYAIINSVAMRKILKKYDKIHFSKQGQAFKSQAFKMHIEILQSPWLSELMAFYINLRQTKVKDEAIMRPFGDCSLTFNDDKPRLSCELFESMKIEVDLTCSICLDTVFDPVSLTCGHIFCYICSCSAASVTIVDGLKAADPKAKCPLCRQEGVFEGALHLDELNILLSRSCHDYWEMRLHNERAERLRQAKEHWQLQCQAFMGF
>gnl_Musac_v1_GSMUA_Achr8T10120_001
MRGRREKELPALGLKQLKKILKRCGREFQSQHQKQDDGGGSKFAGNCAVCDGTFFPSLHKEMSAVVVCFNQHAQKLLKLHLASGFRKLIMWLRGKSPKNDGALIQEGKDLVAYAIINSIAMRKILKKYDKVHCSKQGQAFRSKAPSMHIEILQSPWLCELMAFYINLRQSKLKNEAITELYNDCSLTCDDDGKPTLSCGLFDSMQIEIDLTCSICLDTVFDPVALTCGHLFCYMCCCAAASITIVDGLKAADPKAKCPLCRREGVNAGAMHLVELNILLSQSCPEYWEKRCQTERVERVRQAKEHWQSLCREFMGM
>gnl_Musac_v1_GSMUA_Achr5T21410_001
MKFCKRYEEYIQGRREKELPAVGLKKLKKTLKRCRREFQSRHLHQDGGEGDGSKHNGNCAVCDGTFFPSLLEEMSAVVGCFNQRAQKLLELHLASGFHKYIMWFRGKSSQDHGAMIQQGKDLVSYALINSIAMRKILKKYDKIHYSNRGQAFRSKALSMHIEILQSPWLCELMAFYVNMRQGKTKNKAIVRLFGDCSLTFDDDGKPALSCGLFDSMKVEIDLTCSICLDTVFDPVALTCGHLFCYMCCCSAASVTIVDGLKAASPKAKCPLCRREGVHAGAVHLDELNILLSHSCPDYWEKRLRTERGERVLQAKEHWQSLSRAFMGM
>gnl_Musac_v1_GSMUA_Achr5T02680_001
MKFGQTFTEYLHGEQEAFLNKCSHVEYKRLKKFLKSCRVCRALSESDDGGNDRREEGKEMSEFCRCNSCALCDQMFFTELTKEASDIAGCFSSRVRRLLTLHVSSGLYRYMWRLRHCFMDDQQVMIQEGRMLLDYVTMNAIAINKILKKYDKIHGSADGRKFKTKMRAEHIELLQSPWLIELGAFYLNFSGSDFGEPGEFFHKFSCDLSDMQPVMTMTLSDSMKYEYSLVCAICLDTVFNPYALGCGHLFCKSCACSAASVLLFQGLKEAPQGVKCPVCRSVGVYKDAVHMAELDLLLKNRRKEYWKERMRRERAEMVKQAKEYWESQTITAIGI
>gnl_Nelnu_v1.0_NNU_015418-RA
MKFCKRYQEYMRGQEKQLPGVEFKMLKKILKKCRRDFQLQQGSDGEHDVSTCPQQCPVCDGTFFPSLLKEMSEILGCFNERAQKLLDLHLASGFRKYLMWFKGQRQGNHGTLIQEGKDLVTYAIINTIAIRKILKKYDKIHYSKQGQAFKSQAQSMHIEILQSPWLCELMAFHINLRENKTKSQAVKGLFEGCSLTFNDGKPSLSCALFDSVNLDIDLSCSICLDTVFDPVSLTCGHIFCYMCACSAASVTIVDGLKAADGKAKCPLCREAGVFEGAVHLEELNILLGRSCPEYWKERLQTERLERIQQTKEHWESQCRAFMGV
>gnl_Nelnu_v1.0_NNU_009225-RA
MKFCKKYQEYMRAQDEKLPVVEFKKLKKILKKCRKDFQLRQSSDEVLDVSSCPQKCPVCDGTFFPSLLEEMSEIMGCFNKRAQKLLDLHLVSGFRKYIMWFKGKRQGNHVALIQEGKDLVAYAMINAIAIRKILKKYDKIHYSKQGQTFKSQAQSMHIEILQSPWLCELMAFHINLRETKPKSQAVVGLFEDCSLTFDDGKPSLSCALFDSVKLDIDLSCSICLETAFDPVSLTCGHIFCYMCACSAASVTTVEGLKEADVKAKCPLCRQAGVYEDAIHLEELSILLSRSCHDYWEQRLKTERKERIRQAKEHWESQYRAFMGV
>gnl_Orysa_v7.0_LOC_Os07g47590.2
MKFAKKYEKYMKGMDEELPGVGLKRLKKLLKKCRSDLQSHENDGSSAGRCPGHCSVCDGSFFPSLLNEMSAVIGCFNEKAKKLLELHLASGFKKYTMWFTSKGHKSHGALIQQGKDLVTYAIINAVAMRKILKKYDKIHYSKQGQEFKAQAQSLHIEILQSPWLCELMAFYMNLRRSKKNNGAMELFGDCSLVFDDDKPTISCNLFDSMRVDISLTCSICLDTVFDPVALSCGHIYCYLCSCSAASVTIVDGLKSAERKSKCPLCRQAGVFPNAVHLDELNMLLSYSCPEYWEKRIQMERVERVRLAKEHWESQCRAFLGM
>gnl_Orysa_v7.0_LOC_Os03g44810.1
MKFGAIYEEYLREQQDKYLTKCSHVEYKRLKKVLKKCRVGRSLQEDCPNGDQQEGNNESPDICKCNSCTLCDQMFFTELTKEASEIAGCFSSRVQRLLNLHVPSGFLRYIWRVRQCFIDDQQIMVQEGRMLLNYVTMNAIAIRKILKKYDKIHGSVSGRDFKSKMQTDHIELLQSPWLIELGAFHLNCNSSDIDETVGFLKNEFFKNFSCDLTEARPLMTMAISETMKYEYSLTCPICLDTLFNPYALSCGHLFCKGCACGAASVYIFQGVKSAPPEAKCPVCRSDGVFAHAVHMTELDLLIKTRSKDYWRQRLREERNEMVKQSKEYWDSQAMLSMGI
>gnl_Phavu_v2.1_Phvul.007G143600.2
MKFCKTYQRYMQGHDHKLPAVGFKKLKKIMKRCRRASTTTCPDHCPVCDGTFFPSLLNEMSDIVGCFNQRAQKLLEVHLASGFRKYFLMLKGKGIRNHIGQIEEGKDLVIYALINAIAIRKILKKYDKIHYSKQGQLFKSKVQTMHKEILQSPWLSELIALHINLRETKAKPREVSALFQGCYLRFKDGKPSLTCELFDSFKMDINLTCSICLDTVFDPVSLTCGHIFCYSCACSAASVTIVDGLKAAKSRAKCALCRQQGIYEDAVHLEELNILLGRRCKDYWEERLQMERTERVKQVKEHWETQCRVFVGI
>gnl_Phavu_v2.1_Phvul.001G199100.1
MKFGCAFREYLQEEREWFLGEKCAHVEYIRLKKVLKSCQKDTSSDKDLLCQCQSCPLCDQQFFSELMKEASDVVGYFSSRVKHLLHLHISPGLHRYVLRLGQCFRSDRQTLTQEGRILIEYIAMNAIAMRKILKKYDKVHSSVNGENFKSRMHAEHIELLHSPWIIELGAFYLNSTELDSCELDGVYGHFSCHLNMNKDVMTLILPDSIKLEYALTCAICLDFVFNPYALSCGHIFCKSCACSAASVMNFQGLKAASPESKCPICREVGVYSKAVRMLELDLLMKRRCKDYWRERLASERVETLKQSKEYWNLQSTYAIGLL
>gnl_Phavu_v2.1_Phvul.001G206800.1
MKFCKKYQEYVQAQEKKLPGVEFKTHKKILKKCRKSPSSQKPLNASLAAKTSPDNCPVCDGTFFPSLLNEMSDVVGCFNQRAQKLLDLHLASGFRKYFFWIKGRLHGNHTALVQEGKDLVTYALINAMAIRKILKKYDKIHYSKQGQLFKSQVQSMHKEILQSPWLCELMAFHINLRETKVKSRKEHTLFDGCSLTIKDGKPSLSCELFDSIKLDADLTCSICLDTLFDPVSLTCGHIFCYICACSAASVSIVNGLKSADSKKKCPLCREGGVYEGAVHLEELNILLGRSCQEYWEQRLQTERVERIKQIKEHWDSQCRAFVGV
>gnl_Phypa_v3.3_Pp3c26_11740V3.1
MKFGKTYTEFIEKEVACNQLAGCSYVKFERLKKILKKCTTPDSSSSGDDLDFATSPCSSHSCCEDSQACTTSGRKPISSCQRKTKLRKGLPVSPLKTGECPVSCRGGDAKFFGELMEKLLEVVGCFNNRAEQLVKLHLATGLRKYILRGKRKNRMAQIIGLVCQNIHQSFISGSELHPHKQVHGSTEGCLFKSRLMALRGELLKSPYLLELGVLHLNFVDAEENLSAETEPLGEFTCDLDCCSPTLTCKVGESTSLEFDLLCSICLEPLFEPIALGCGHLFCNNCACTASSMLGHEGPKTARCDAKCPLCRQIGVYPDGVKLKELGGLI
>gnl_Phypa_v3.3_Pp3c4_30040V3.1
MKFGKTYTEFIEKDVVSNQLAGCSYVEFKRLKKVLKKCPAHDSSSSGDELDPCTPCSSNSCSEDPGTCPSSGRKTTSFSQTKKNTQKGSPATLLKTAICPSSCPGCDAKFFGELMEELAEVVGCFNSRAEQLVKLHLATGLRGYILRGKRNNHEAMIQEGQLLINYASMNALAVRKILKKYDKVHGSTEGGLFKSRLITLRGELLKSPYLVELGALNINLADAKEGFPTEMESVGEFSCDLESSSPTLTCKLQASATLEFDLSCSVCLEPLFEPVALGCGHLFCNNCACTAASVLGHEGPKTAECDAKCPLCRQAGVYPDAVKLKELGVLIKNRCPEYWKERSQREREQQLKLKKELYDQHLEMLLNMRNSMLRFA
>gnl_Phypa_v3.3_Pp3c13_8480V3.1
MKFGKTYTEFIEKEASVQLAGCSYVEFKKLKKVLKKCTMHDTANSGDDVDTLTFSCGDSHSCTGNPRPNSTAGLKVIACIQTKKKQRKGPPVSALTNGVCPTSCPGCDAKFFGILMEELAEVVGCFNTRAEQLVKLHRASGLKKYLLGRKRNNRKAMIQEGQLLISYASMNAIAVRKILKKYDKVHKSREGGILKSRLMAMRSELLKSPYLVELGALHLNLADAKEDTSSVADLVGEFSCNFDSSSPTLSCTLVDSATLDFDLSCPICLDTLFEPVALGCGHLFCNNCACTAAKVLGHEGPRAARCDAQCAICRQPGVYPDAVKLKELSTLIKNRASEYWLERFHQERKQQLKLTKEFYDQQLEILLGMRDSMMSLH
>gnl_Pinta_v2.0_PITA_000009441-RA
MMSFPTLLNEMAIVGGDLVKYDPISALAMKILEKYGKETLFDLVSLKCGHIFSFKCACSVVEVTIMDGLYSANLNSKCPLCRHVRILVQI
>gnl_Poptr_v3.0_Potri.006G198600.1
MREASHIAGCFSSRVRHLLHLHVARGIQRYKLRLRQCFKNDQQTMAEEGRMLIEYVTMNTIAIRKILKKYDKVHCSVNGNNFKSKMQAEHIELLQSPWLIELGAFYLNFDGIDGGEFSEFCSQFSCDLNGTEPVMTLTLPNSTKLEYSLTCAICLETVFNPYALSCGHLFCKLCACSAAFVLMFEGLKTASSNAKCPICREAGVYTNAVHMLELDLLLKRRCNEYWKERMAAEHAEDEKQTREYWDSRTKYAIGY
>gnl_Poptr_v3.0_Potri.016G064600.1
MKFGETFMEYLHGEQEGCLDKCAHVEYKRLKKVLKKCRSQGPPSTSCNDEQLQERDSEQNHSLSQFCHCQSCPLCDQMFFSELMREASDIAGCFSSRVRHLLHLHVARGMQRYKLRLRQCFINDQQIMVEEGRMLIEYVTMNAIAIRKILKKYDKVHCSINGKNFKSKMRSEHIELLQSPWLIELGAFYLNFDGIDGGEFSEFCSRFSCDLSATEPVMTLMLPNYTKLEYGLTCAICLEMVFNPYALSCGHLFCKLCACLAASVLMVEGLKSASSNAKCPVCREAGVYTNAVHMLELDLLVKRRCKEHWKERMVAERAETVKQTREYWDLQTKYAIGY
>gnl_Poptr_v3.0_Potri.002G205400.1
MKFCKKYQEYMQGKENRLPAVDFKKLKKILKKCREDFESHQEHDGQSCPHHCSVCDGTFFPSLLKEMSAVVGCFNERAQKLLELHLVSGFRKYFMWFKGKLQKKHVAFIQEGKDLVTYALINAVAVRKILKKYDKIHYSKQGQAFKSKAQSMHIEILHSPWLCELMAFHINLREEKIKSNKVPALFEGCSLNFDDEKPSLSCELFDSVKIDIDLTCSICLDTVFDPVSLTCGHIFCHMCACSAASVTIVDGLKAAEPKEKCPLCRKTGVYEGSLHLEELNILLSRSCHEYWEQRLQTERIERIRQVKEHWESQCRAFVGV
>gnl_Poptr_v3.0_Potri.014G130300.1
MKFCKKYQEYMQGQQKQLPGVDFKKLKKILKKCRKDFESHQDHDGQSCPHHCPVCDGTFFPSLVKEMSAVVGCFNKRAQKLLELHLASGFRKYFMWFQGRLQKDHAALIQEGKDLVTYALINAIAVRKILKKYDKIHYSKQGQAFKSKAQSMHIEILQSPWLCELMAFHINLRETKVKPNKAPALFEGCSLTFDDDKPSLSCELFDSIKLDIDLTCSICLDTVFDPVSLTCGHIFCYMCACSAASVTIVDGLKAAEPKEKCPLCRKTGVYEGALHLEELNILLSRSFHKYWEQRLQTERIERIRQVKEHWESQCRAFMGV
>gnl_Prupe_v2.1_Prupe.8G260000.1
MKFCKKYQEYMQGQEKKLPGVGFKKLKKILKKCRREDTHEVHDVRTCPDHCPVCDGSFFPALLKEMSAVVGFFNKRAQKLLDLHLASGFRKYFFWFKGKLRGNHVGLIEEGKDLVTYALINAIAIRKILKKYDKIHYSTQGQAFKSQAQSMHIGILQSPWLCELMAFHINLRETKTKSRKTPALFEGCSLKINDGKPSLACELFDSVKLDVDLTCSICLDTVFDPVALTCGHIFCFMCACSAASVTIVDGLKAAEPKEKCPLCRETRVYEGAVHLEELSMLLSRSCHEYWEQRLQTERIERIRQAKQHWESQCRAFMGV
>gnl_Prupe_v2.1_Prupe.7G088600.1
MKFGDTFTEFLHKEQVRFSEKCSHVEYKRLKKVLKTCQSCKTLQEASTADQQEGAANQNKQLCQCQSCPACDQAFFTELMKEVSDIALCFSLRVRHLLHLHVATGMQRYLLWLRQCFMNDQQAMVEKGRTLIEYVTMNAIAIRKILKKYDKVHSSENGKIFKSKMRAEHIELLQSPWLIELGAFSLNLHGSDGEGLNELSGHFSCDLDMTPPIMTLMLPDSLKMEYDLTCAVCLETVFNPYALSCGHLFCKSCACSAASVFIFQGPKSAALDAKCPICREAGVYAKAVHMLELDLLLKIRCKDYWKERYTAERAEILKQSKEFWDLQAKYAVY
>gnl_Selmo_v1.0_93997
MKFGKRYTEYVEKEGHLLKGCSCVEFKRHKKTLKHCVRQELLKAPPAGDPSSVACNGPIACPVCDGNFFPNLLKEISAVVGCFKSCAQQLLEFHLSPKFQRMLLRMRHNFGGDHDTMIHQGRNLVNYASMNAMAIRKILKKYDKVHCSIAGQAFKTRLQSMHAELLQSPWLIELTALYINLKDEKDGEKGENGLKNLSSPEGLAHCSCECGDSKATLQSTLVDSQAFEADLTCSICLETLFDPVALGCGHLFCNTCACSAASIPTIQGVKSATKEAKCPLCRQPGVYLSAVFLTELNLMIRNRCMDYWDERLKKERVERVQQVKEHWENQMKMVLGM
>gnl_Selmo_v1.0_91888
MKFGKRYTEYVEKEGRRLLEGCSYVEFKRHKKLLKRCGRQELLKAPSAGDPSSLACNCPVACPVCDGNFFPNLLKEISAVVGCFNSRAQQLLEFHLSSKFQRMLLRMRHNFGGDHGAMIYQGRNLVNYASMNAIAIRKILKKYDKVHCSVAGRAFRTRLQAMQVELLQSPWLIELSALYINLKDKKDGQKGENGETSSGENLSFPEGLSHCSCEFGDSKATLQCTLVDSQTFEVDLTCSICLETLFDPVALGCGHLFCNTCACSAASIPTIQGVKSATKESKCPLCRQPGVYLTAVLLTELNLMIRNRCRDYWDERLKKERVERVQQVKEHWENQMKVVLGM
>gnl_Solly_v2.4_Solyc09g075040.2.1
MKFCKKYEEYMEGQCRNKKLPRVGLKKLKKILKRCRKCHQSRSVVGLSGDNNIVHDSSSCSQHQCSVCDGSFFPSLLKEMSEVVGSFNKRAQKLLELHLSSGFRKYLILLKEKIQGNHIALVQEGKDLVTYAIINAIAVRKILKKYDKIHYSKQGQAFKSQAQSMHIEILQSPWLCELMAFHINLRENKAKNGKALALFDGCSLVFKEGKPSLTCELFDSIKLDIDLTCSICLDTVFDPVSLTCGHIFCYICACKVASVTIVDGLQAANHKEKCPLCREEGVYESAVHLEELNILLSRSCPEYWKERLQTERVERLRLAKEHWESQCRAFMGV
>gnl_Solly_v2.4_Solyc11g045230.1.1
MKFGETFMEYLQAEEGLDKFSPHVEYKRLKKVLKSCRACRAALKESNSNGGQQEDHENEGSEICRLESCQLCDQNFFAELKKEASDIAGCFSSRVRRLLQLHTAPGIQKYLVTLRQCFKNDQQAMMQECQILIEYAMMNAIAMQKILKKYDKVHCSVTGRNFKSKMRSERLEILQSPWLIELGALYMNFNESNGGKSNVIFSQFSCNLSDTGSIMTLKVPDSVKLEYDLTCPICLDTVFNPYALSCGHLFCKSCACTAASVMIFQGIRAASNLSKCPVCREVGTYANAVHMLELDLLQKKRFKQYWKERHASERAEMVKQSKIFWDNQTRYAVGF
>gnl_Sorbi_v3.1_Sobic.001G151800.3
MAIVHYHFLFPVDKMKFGATYEEYLRAEQDKFLGQCSHVEYKRLKKVLKKCRVGRSLQADGTNGDEQQEGSDESSNICECNSCTLCDEMFFTELNKEASEIAGCFRSRVQRLLHLHVPSGLQRCIWRFRQCFIDDQQIMVQEGRMLLNYVTMNAIAIRKILKKYDKIHGSVSGRDFKSKMQTEHIELLQSPWLIELGAFHLNCDDSDADEPGAGGFFKNGFFKNFSCDLSGAQPLLTMTISETLKYEYSLTCPICLDTLFNPYALSCGHLFCKSCACGAASVYIFQGVKSAPPEAKCPVCRAVGVFGRALHMTELELLLKRRDKDYFAQRLREERSVMVKQAKEYWDSQAMLSMGI
>gnl_Sorbi_v3.1_Sobic.002G413700.1
MKFGKKYEAYMRGMEAELPAVGIKRLKKMLKTCRRSTSPSPSPSAAASSDRRCTGHCTVCDGSFFPSLLNEMSAVVGCFNEKAKKLLELHLASGFKKYTMWFTNKGGKSHGRLTQQGKDLVTYAIINAVAMRKILKKYDKIHYSKQGQEFKAQAQSLHIEILQSPWLCELMAFYMNLRRSKKNNAAAMELFGDCSLVFDDDRPTLSCNLFDSMRVDISLTCSICLDTVFDPVSLSCGHIFCYLCCCSAASVTIVDGLKSADHKSKCPLCRQQGVFPDAMHLDELNMLLSHSCPEYWEKRMQLERVERVRLAKEHWESQCRAFLGI
>gnl_Spipo_v2_Spipo4G0016600
MRLLKITFCSENDISAWTVQIAGNSGLRLSRELEKGIFLSNSIFKMKFGEVFNEYLHGEQEQFLNKCSHVEYKRLKKMFFDELAKEASEISGYFTSRARHLVHRHDSPSLRRYLWCLQQCFAEKQLTTFQEGKMLIDYVTINAIAVRKILKKYDKVHCSVNGRKFKMKMRAQQIEPLQSPWLIELGALCMNFNGSNIDGSGMFFQELSCDLSDTEPIIKLILSDSVELNYSLTCAICLEMVFHPFALGCGHLFCKGCACSAASLFFFEDLKAASPEAKCPVCRAQQLLPINKPLKQRFSNKQEIVLGRMPRPKLDSTWAYDYEVNNPVGVYAKSIHMVELDLLLKKRCPDYWKERKNAERTELVKQSKEYWNMQTKYMIGYY
>gnl_Spipo_v2_Spipo22G0013400
MKFCKKYQEYMQDQEELPRVGLKQLKKILKRCRAELQSRNGLEGSCSSECPKHCPVCDGTFFPALLDEMSRVTGCFNERARRLLELHLASGIRKYFNLLKRHMHLSHHGNLMQEGKDLVTYAIINSIAMRKILKKYDKIHYSKQGQEFKSQAQIMHIEILQSPWLCELMAFYINQRECKNKKNTTTELFEDCYLAFDAGKPSLFCGLFDSLKLEIDLTCSICLDTVFDPVSLSCGHIFCHMCSCSAASVTVVDGLKTASSKARCPLCRQAGVYNGAVHLEELNILLKRSCPEYWEERTRSERAERVRQAKEHYESLCRAFTGI
>gnl_Stras_v2.0_SGA_v2.0_scaffold41T15776
FNXLGFKQPIVTVAMKFGETFTEYLQTNQERFMAKCCYVEYKRLKKVLKSCRRCRDLNASSGADGNGDLENAVTQYGYFNSCPLCDQMFFTELMKEASGVVGCFRQRVGRLLQFHIHNGMQRYFTYLCQCFASPQQATAQECRMLIEYVMMNAVAMRKILKKYDKVHGSANGRKFKSKMVAEHMEILQSPWLIELGAFYMNINQSNDGHSQENRNPFSFHLNSSDPIMTLMLPDSVKLEYNLTCAICLELVFNPYALKCGHLFCKSCVCSAASVMIFQGLKDADPESRCPVCREAGVYRNAVHMMELDLLMKKDCKEYWKERMVAERAEMVKQSKIYWDLQTKYMIGY
>gnl_Stras_v2.0_SGA_v2.0_scaffold2T01400
MWDKLKKILKRCRKQTHSQTAAVFDGCVRENNVCDGTFFPSLLEEMSVVVGFFNQRVQRLLDLHLSSCFSKWIIRLKDKLQGNHIAPIQEGRDLVTYAIFNAMAMRKILKKYDKARHMQIEILQSPWLCELMAFHINSRTSDKKVNSSSEQEVLFEGCSFLLNDVKPSLHCEIFDSVELDIDLTCSICLETLFDPVSLTCGHMLCYLCACKAASVTIERVYESAVHLEELHILLGQSCPEYWEERRKSEKIERIQQTKEYWESQCRLF
>gnl_Theca_v1.1_Thecc1EG025064t1
MKFGETFKEYLHGDQEWFLEKFSHVEYKRLKKVLKSCRTCKALPDSNNKTEQREEEENPTLSQFCQCQSCPVCDQMFFTELMREAMDIAGCFSSRARHLLHLHVATGMQRYVLRLRQCFKNDHQALVQEGQMLIEYISMNAIAIGKILKKYDKVHSSVNGKNFKSKMRAEHLELLQSPWLVELGAFYLNFNGSDGGEFIQFSGSFVCDLSATEPVMTMMLPNSIKLEYDLTCAICLEIVFNPYALSCSHLFCKSCACSAASVMIFQGLKATSPDSKCPICREAGVYANAVHMLELDLVIKRRHKDYWKERLIAERAEMVKQSKEYWELQTKYVIGY
>gnl_Theca_v1.1_Thecc1EG004641t1
MKFCKKYQEYVQGQEKKLPGVGFKKLKKILKKCRRDFQSKNDVNGVLAIQTCPQHCPVCDGTFFPSLLKEMSDVVGCFNERAQKLLELHLASGFRKYFIWFKGKLQGSHVALIEEGKDLVTYALINAIAIRKILKKYDKVHYSKQGQAFRSQAQSMHMEILQSPWLCELMAFHINLRETKVKSRKTPALFEGCYLTFNDGKPSLSCELFDSVKLDIDLTCSICLDTVFDPVSLTCGHIFCYMCACSAASVTIVDGLKAAEPKEKCPLCREAGVYEGAVHLDELSILLRRSCHEYWEQRLKTERVERVRQAKEHWESQCRAFIGA
>gnl_Utrgi_v4.1_Scf00368.g16396.t1
MSAVVGFFNERAQRLLQLHLASGFRKCLIWIKGKSAGNHSMLVQEGRNLVTYAIINAIAMRKILKKYDKIHYSKQGQAFKSRAQSMHIEILQSPWLCELMAFQINSRASSINTTNTTAFFEGCSLIMKDGSPSLSCALFDSLHLEINLACAICLETLFDPVSLACGHMFCYICACKAASVTIVDGLKAAGAHQRCPICRETGVLEAAVHLEELHILLSRSCPEYWEERRKSEKAERVMLVKQHWEDQCRLFAGI
>gnl_Vitvi_Genoscope.12X_GSVIVT01022506001
MKFGETFMEYLHGEQESFLDKFSHVEYKRLKKVLKTCRSLHGSYGADEQEDENSDALSRLCRYESCPLCDKIFFSELMKEASDIAGCFSSRVRHLLHLHIATGMQRYVLLLRQCFKNDRQTIAEEGRMLIDYVTMNAIAIRKILKKYDKVHSSVNGRDFKRKMQAKHIELLQSPWLIELGAFYLNFNESDEEESCKISCQFSCDLSTTEPVMTLRLPDSMKLECNLTCSICLDTLFNPHALSCGHLFCKSCACSAASVMIFQGLKAASPESKCPICREAGVYSNAVEMLELDLLLKRRCREYWKERLIAERAEMVKQAKDYWDSQTKYVIGY
>gnl_Vitvi_Genoscope.12X_GSVIVT01027992001
MKFCKKYQEYMQAQEKKLPGVGFKKLKKILKRCRRDLQIQKGLEGVVDIPTCPHHCQVCDGTFFPSLLKEMSEIVGCFNERAQKLLDLHLASGVRKYYIWFKGKLQGNHVALIQEGKDLVTYAMINATAIRKILKKYDKVHYSKQGQAFKSQAQSMHMEILQSPWLCELMAFHINLRESKAKSRKAPALFDGCSLTFNDGKPSLSCELFDSVKLDIDLTCSICLDTVFDPVSLTCGHIFCYMCACSAASVTIVDGLKIAEPKEKCPLCREAGVYEGAVHLEELNILLSRSCHEYWEQRLQTERTERIRQAKEHWESQCRAFMGV
>FraveV4A2_2g25590.t1
MKFCKKYEEYMQGQEKKLPEVGFKKLKKILKKCRKDFHSEDDINNLAVHDPRTCPDHCPVCDGSFFPSLLNEMSDVVGFFNQKAQKLLEYHLASGFRKYMLLFKGKPQGNHVALIQEGKDLVTYALINAIAIRKILKKYDKIHYSKQGQAFKSQAQSMHIEILQSPWLCELMAFHINLRRSNIKSRKRPALFEGCSLIMNDEKPTLTCELFDSVKVDIDLTCSICLDTVFDPVALTCGHIFCYMCACSAASVTIVDGLKAAESKEKCPLCREAKVYQGAVHLDELSFLISRSCREYWEQRIQTEKVERVQQAKQHWESQCRLFMGV
>FraveV4A2_6g21121.t2
MKFGEAFMEYLHNERERYSVLEKCSHVEYKRFKKVLKTCQTCKDEDEAAAVASSRQNNQNQISCQCQSCPVCDQTFFTELMKEASDISVCFNLRARHLLHLHVASGIQRYLLRFRQCFKYDQQAMVEEGRMLIEYATMNAVAIRKILKKYDKVHCSENGKHFKSKLRDEHVELLQSPWLIELGAFYLNLEGSDGGEFNELSSHFSCDLDATPPIMALILPDSLKIEYDLTCAICLVRKTFQFNCKGQKPFLHRRSFMYLILQETVFNPYALSCGHLFCKSCACSAASVYIFQGPKTADSCSKCPICRETGVYAKAVHMLELDLLLKTRCKDCWKERYNAERTETVKQTKVFWDLQAKYALY
>Maldo_HF_02776
MKFCKTYQEYMQGQKKKLPGVGFKKLKKILKKCRRQDFHDVRTCPDHCPVCDGSFFPALLNEMSAVVGFFNKRAQKLLELHLASGFRKYVFWFKGKGRGGHVALIEEGKDLVTYALINAVAIRKILKKYDKIHYSTQGQAFKSQAQSMHIGLLQSPWLFELMAFHINLRETKTKSSKTPALFEGCSLKINDGKPSLACELFDSVKLDIDLTCSICLDTVFDPVALACGHIFCYMCACSAASVTIVDGLKSAEPKEKCPLCREARVFQGAVHLEELNMLLSRNCREYWEQRLQTERVERVRQAKQHWEFQCRAFVGFGKTYQEYVQGQKTKLPGVEFKKLKKTLKKCRREDFHDVRTSPDHYPVCDGSFFRALLNEMSAVVDFFNKRAQKLLELHLASGFRKYMFWFNGKHRGGHDALIEEGKDLVTYALINAVAILKILKKYDKSHCSTQGQAFKSQAQSMRIGLLQSPWLFELMAFHINLRETKTKSRETPALFEGCSLKINDGKPSLTSELFDSAKLDIDLTCSICLDTVFDPVALKCGHIFCYMCACSAASVTIVDGLKSAEPKEKCPLCREARVFQGAVHLEELNMLLSRNCPEYWEQRLQTERVERVRQAKQHWEFQCRAFVGI
>Maldo_HF_05449
MKFGDTYTEFLHKEKIRLSENCSHVEYKRLKNVLKTCQSCKALQESSATEGQEGASNQNQQLCQCQSCTWFNIKIYPIAFVQIHSSENGKLFKSKMRAEHIEILQSPWLIELGAFYLNLDVLDGDELNEVSGRFSCDLSGTPPTMTLMLPDSLKMEYDLTCAVCLETVFNPYALSCGHLFCKSCACAAASVFIFQGPKSAAPDAKCPICREAGVYAKAVHMLELDLLLKTRCNNHWKKRYNAERAEILKQTKEFWDTQAKYAGF
>Maldo_HF_20199
MKFGETYTEFLHKEKIRFSENCSHVEYKRLKNVLKTCQNCSHESSAAQGQEVCDQAFFTELMKEVSDIALCFSLRVRHLLHLHVATGAQRYLLRLRQCFVNDQQAMVEKGRMLIEYVTMNAIAIRKILEKYDKIHSSENGKLFKSKMRAQHIEILQSPWLIELGAFYLNLDGLDDEELNEVSGRFSCDLDAAPPTITLMLPDNLKMEYDLTCAVCLETVFNPYALSCGHLFCKSCACAAASVFIFQGPKSAGLDAKCPLCREAGVFAKAVHMLELDLLLKTRCKDYWKERYNAERTEIVKQTKEFWDMQAKYAVAMCNLPSTKDATDVSIATMLSGIQVSRVELLDEVQVRAINIANGKNLPETTTLMFESIGTGLGPFYLDCHLLFILNFNFG
>Maldo_HF_28477
MKFCKTYQEYMQGQKKKQPGVGFKKLKKILKKCRREDFHDVRTCPDHCTVCDGSFFPALLDEMSAVVGFFHKRAQTLLELHLASGLRKYMFWVQGKRRGGHGALIEEGKDLVTYALINAIAIRKILKKYDKIHYSTQGQAFKSQAQSMHIGLLQSPWLFELMAFHINLRETKTKSRKAPALFEGCSLKINDEKPSLACELFDSVKLDIDLTCSICLDTVFYPVALTCGHIFCYMCACLAASVTIVDGLKSAEPKEKCPLCREARVFEGAVHLEELNMLLSRNCREYWEQRLQTERVERVRQAKQHWESQCRAFIGP
>Maldo_HF_28480
MKFCKTYQEYMQGQKKKQPGVGFKKLKKILKKCRREDFHDVRTCPDHCTVCDGSFFPALLDEMSAVVGFFHKRAQTLLELHLASGLRKYMFWVQGKRRGGHGALIEEGKDLVTYALINAIAIRKILKKYDKIHYSTQGQAFKSQAQSMHIGLLQSPWLFELMAFHINLRETETKSRKAPALFEGCSLKINDEKPSLACELFDSVKLDIDLTCSICLDTVFDPVALTCGHIFCYMCACSAASVTIVDGLKSAEPKEKCPLCREARVFEGAVHLEELNMLLSRNCREYWEQRLQTERVERVRQAKQHWESQCRAFIGVGSSLESHAWLGRISSWKAFLRGDPGNYVQLLSEVVVPAVRIAAVYTWQAKDPEPMLQFLKYSENLPPHRVLEAMYGSLA
>Malba_003548
MKFGDTYTEFLHKEKIRLSENCSHVEYKRLKNVLKTCQSCKASSATEGQEGASNQNQQLCQCQSCTLCDQAFFTELMKEVSEIDLCFSLRVRHLLHLHVATGVQRYFLRFRQCFMNDQQAMVEKGRMLIEYVTMNAIAIRKILKKYDKIHSSENGKLFKSKMRAEHIEILQSPWLIELGAFYLNLDVLDGDELNEVSGRFSCDISATPPTLTLMLPDSLKMEYDLTCAVCLETVFNPYALSCGHLFCKSCACAAASVFIFQGPKSAAPDAKCPICREAGVYAKAVHMLELDLLLKTRCNNHWKKRYNAERAEILKQTKEFWDTQAKYAGF
>Malba_026421
MKFGETYTEFLHKEKIRFSENCSHVEYKRLKNVLKTCQSCKALHESSAAQGQDGASNQNQQLCQCQSCPLCDQAFFTELMKEVSDIALCFSLRVRHLLHLHVATGAQRYLLRLRQCFVNDQQAMVEKGRMLIEYVTMNAIAIRKILEKYDKIHSSENGKLFKSKMRAQHIEILQSPWLIELGAFYLNLDGLDDEELNEVSGRFSCDLDAAPPTITLMLPDNLKMEYDLTCAVCLETVFNPYALSCGHLFCKSCACAAASVFIFQGPKSAGLDAKCPLCREAGVFAKAVHMLELDLLLKTRCKDYWKERYNAERTEIVKQTKEFWDMQAKYAVY
>Malba_030354
MKFCKTYQEYMQGQKKKQPGVGFKKLKKILKKCRREDFHDVRTCPDHCTVCDGSFFPALLDEMSAVVGFFHKRAQTLLELHLASGFRKYMFWVQGKRRGGHGALIEEGKDLVTYALINTIAIRKILKKYDKIHYSTQGQAFKSQAQSMHIGLLQSPWLFELMAFHINLRETETKSRKAPALFEGCSLKINDEKPSLACELFDSVKLDIDLTCSICLDTVFDPVGLTCGHIFCYMCACSAASVTIVDGLKSAEPKEKCPLCREARVFEGAVHLEELNMLLSRNCREYWEQRLQTERVERVRQAKQHWESQCRAFIGA
>Malba_030358
MKFCKTYQEYMQGQKKKQPGVGFKKLKKILKKCRREDFHDVRTCPDHCTVCDGSFFPALLDEMSAVVGFFHKRAQTLLELHLASGFRKYMFWVQGKRRGDHGALIEEGKDLVTYALINAIAIRKILKKYDKIHYSTQGQAFKSQAQSMHIGLLQSPWLFELMAFHINLRETETKSRKAPALFEGCSLKINDEKPSLACELFDSVKLDIDLTCSICLDTVFDPVALTCGHIFCYMCACSAASVTIVDGLKSAEPKEKCPLCREARVFEGAVHLEELNMLLSRNCREYWEQRLQTERVERVRQAKQHWESQCRAFIGA
>Malsi_03g024540
MKFCKTYQEYMQGQKKKLPGVGFKKLKKILKKCRRQDFHDVRTCPDHCPVCDGSFFPALLNEMSAVVGFFNKRAQKLLELHLASGFRKYVFWFKGKGRGGHVALIEEGKDLVTYALINAVAIRKILKKYDKIHYSTQGQAFKSQAQSMHIGLLQSPWLFELMAFHINLRETKTKSSKTPALFEGCSLKINDGKPSLACELFDSVKLDIDLTCSICLDTVFDPVALACGHIFCYMCACSAASVTIVDGLKSAEPKEKCPLCREARVFQGAVHLEELNMLLSRNCREYWEQRLQTERVERVRQAKQHWEFQVVGEEGSTPEWPPHDAGAEIIFISTIARAKLVESYLQKPLRTMLPMAPLGLRSKPSLVYFGKTYQEYVQGQKTKLPGVEFKKLKKTLKKCRREDFHDVRTSPDHYPVCDGSFFRALLNEMSAVVDFFNKRAQKLLELHLASGFRKYMFWFNGKHRGGHDALIEEGKDLVTYALINAVAILKILKKYDKSHCSTQGQAFKSQAQSMRIGLLQSPWLFELMAFHINLRETKTKSRETPALFEGCSLKINDGKPSLTSELFDSAKLDIDLTCSICLDTVFDPVALKCGHIFCYMCACSAASVTIVDGLKSAEPKEKCPLCREARVFQGAVHLEELNMLLSRNCREYWEQRLQTERVERVRQAKQHWEFQCRAFVGI
>Malsi_11g025910
MMWKKHFFFKTGRVCDGSFFPALLDEMSAVVGFFHKRAQQLLELHLASAFRKYMFWVKGKRRGGHGALIEEGKDPVTYALINAIAIRKILKKYDTARVFEGAVHLEELNICHEYLEQRLQTERVQRVRQAKQHWESQCRAFIGVVVPAVRIAAVNTWQAKDPEPMLRFLKSWENLLPPCVLESYTVVLPKLKDAVDL
>Malsi_11g026020
MKFCKTYQEYMQGQKKKQPGVGFKKLKKILKNCRREDFHDVRTCPDHCTVCDGSFFPALLDEMSAVVGFFHKRAQTLLELHLASGFRKYMFWVQGKRRGGHGALIEEGKDLVTYALINAIAIRKILKKYDKSQAQSMHIGLLQSPWLFELMAFHINLRETKTKSRKAPALFEGCSLKINDEKPSLACELFDSVKLDIDLTCSICLDTVFDPVALTCGHIFCYMCACSAASVTIVDGLKSAEPKEKCPLCREARVFEGAVHLEELNMLLSRNCREYWEQRLQTERRGFGKQSSTGNPSAGHSLALRVGSSLESHAWLGRISSWKAFLSGEPGNYVHLVSEVVVPAVRIAAVYTWQAKDPEPMLRVLKSLENLPPPRVLEAIYGSLA
>Malsi_12g004690
MKFGDTYTEFLHKEKIRLSENCSHVEYKRLKNVLRTCQSCKALQESSATEGQEVCDQAFFTELMKEVSEIDICFSLRVRHLLHLHVATGLQRYFLLFRQCFMNDQQAMVEKGRMLIEYVTMNAIAIRKILKKYDKIHSSENGKLFKSKMRAEHIEILQSPWLIELGAFYLNLDVLDGDELNEVSGRFSCDLSGTPPTMTLMLPDSLKMEYDLTCAVCLETVFNPYALSCGHLFCKSCACAAASVFIFQGPKSAAPDAKCPICREAGVYAKAVHMLELDLLLKTRCNNHWKKRYNAERAEILKQTKEFWDTQAKYAGF
>Malsi_14g005380
MKFGETYTEFLHKEKIRFSENCSHVEYKRLKNVLKTCQSCKALHESSAAEGQEGASNQNQQLCHCQSCPLCDQAFFTELMKEVSDIALCFSLRVRHLLHLHVATGAQRYLLRLRQCFVNDQQAMVEKGRMLIEYVTMNAIAIRKILEKYDKIHSSENGKLFKSKMRAQHIEILQSPWLIELGAFYLNLDGLDDEELNEVSGRFSCDLDAAPTTITLMLPDNLKMEYDLTCAVCLETVFNPYALSCGHLFCKSCACAAASVFIFQGPKSAGLDAKCPLCREAGVFAKAVHMLELDLLLKTRCKDYWKERYNAERTEIVKQTKEFWDMQAKYAVY
>Malsi_scaffold335g000070
MECFATIKTIVAHCFARVFEGAVHLEELNMLISRNCHEYLEQRLQTERVQRVRQAKQHWESQCRAFVGDTVFDPVSLTSGHIFCYMCACSAASVPIVDGLKSAEPKEKMPSMLRDE
>Malsi_scaffold335g000080
MSAVVGFFHKRAQQLLELHLASAFRKYMFWVKGKRRGGHGALIEEGKDPVTYALINAIAIRKILKKYDTIHYSTQGQAFKSQAQSMHIMAFHINLRETKTKSRKAPALFEGCSLCX
>Malsy_03g025830
MKFCKTYQEYMQGQKKKLPGVGFKKLKKILKKCRREDFHDVRTCPDHCPVCDGSFFPALLNEMSAVVGFFNKRAQKLLELHLASGFRKYVFWFKGKGRGGHVALIEEGKDLVTYALINAVAIRKILKKYDKIHYSTQGQAFKSQAQSMHIGLLQSPWLFELMAFHINLRETKTKSSKTPALFEGCSLKINDGKPSLACELFDSVKLDIDLTCSICLDTVFDPVALACGHIFCYMCACSAASVTIVDGLKSAEPKEKCPLCREARVFQGAVHLEELNMLLSRNCREYWEQRLQTERVERVRQAKQHWEFQCRAFVGKPLRERNGVGGLNFRRRQQAKQIEQREMLNRPMENQKQFNGVMLEHSIFPDFAGRVVGEEGSTPESGHPTMRVRRLFSFRPLRGLKLVVERGETQALERMPGHTVYPTCCPLSLVVIHPASFACLGWFPWRERERIVITVHIIYLFAEALENNVADGAIGASKVTYSAGNQPRKQRRKMEVSASNHQKTFRRKFGKTYQEYVQGQKTKLPGVEFKKLKKTLKKCRREDFHDVRTSPDHYPVCDGSFFRALLNEMSAVVDFFNKRAQKLLELHLASGFRKYMFWFNGKHRGGHDALIEEGKDLVTYALINAVAILKILKKYDKSHCSTQGQAFKSQAQSMRIGLLQSPWLFELMAFHINLRETKTKSRETPALFEGCSLKINDGKPSLTSELFDSAKLDIDLTCSICLDTVFDPVALKCGHIFCYMCACSAASVTIVDGLKSAEPKEKCPLCREARVFQGAVHLEELNMLLSRNIYRSLRIRIRVDDHPIYAKFLIVICSCFDSCREYWEQRLQTERVERVRQAKQHWEFQCRAFVGI
>Malsy_11g027380
MRKLFEFDFSAAVDGAVKDEVAKIGDAGDEVSAERTDTVFDPVSLTSGHIFCYMCACSAASVPIVDGLNKYLLSNWMECFATIKTIVAHCFVIFRARVFEGAVHLEELNMLISRNCHEYLEQRLQTERVQRVRQAKQHWESQCRAFVGGWDLLWNPMHGLDAVSSWKAFLRGEPGNYVQLLSEVVVPAVRIAAVNTWQAKDPEPMLRFLKSWENLLPPCVLESYTVVLPKLKDAVDL
>Malsy_11g027400
MKFCKTYQEYMQGQKKKQPGVGFKKLKKILKRCRREDFHDVRTCPDHCTVCDGSFFPALLDEMSAVVGFFHKRAQTLLELHLASGFRKYMFWVQGKRRGGHGALIEEGKDLVTYALINAIAIRKILKKYDKIHYSTQGQAFKSQAQSMHIGLLQSPWLFELMAFHINLRETKTKSRKAPALFEGCSLKINDEKPSLACELFDSVKLDIDLTCSICLDTVFDPVALTCGHIFCYMCACSAASVTIVDGLKSAEPKEKCPLCREARVFEGAVHLEELNMLLSRNCREYWEQRLQTERVERVRQAKQHWESQCRAFIGA
>Malsy_12g004640
MKFGDTYTEFLHKEKIRLSDNCSHVEYKRLKNVLKTCQSLCDQAFFTELMKEVSEIDLCFSLRVRHLLHLHVATGLQRYFLRFRQCFMNDQQAMVEKGRMLIEYVTMNAIAIRKILKKYDKIHSSENGKLFKSKMRAEHIEILQSPWLIELGAFYLNLDVLDGDELNEVSGRFSCDLSATPPTMTLMLPDSLKMEYDLTCAVCLETVFNPYALSCGHLFCKSCACAAASVFIFQGPKSAAPDAKCPICREAGVYAKAVHMLEIDLLLKTRCNNHWKKRYNAERAEILKQTKEFWDTQAKYAGF
>Malsy_14g004480
MKFGETYTEFLHKEKIRFSENCSHVEYKRLKNVLKTCQNCSHESSAAQGQEGASNQNQQLCQCQSCPLCDQAFFTELMKEVSDIALCFSLRVRHLLHLHVATGAQRYLLRLRQCFVNDQQAMVEKGRMLIEYVTMNAIAIRKILEKYDKVCTRLIHSSENGKLFKSKMRAQHIEILQSPWLIELGAFYLNLDGLDDEELNEVSGRFSCDLDVAPPTITLMLPDNLKMEYDLTCAVCLETVFNPYALSCGHLFCKSCACAAASVFIFQGPKSAGLDAKCPLCREAGVFAKAVHMLELDLLLKTRCKDYWKERYNAERTEIVKQTKEFWDMQAKYAVY
>Maldo_GDDH_03G1286600
MNSTLKINDGKPSLTSELFDSAKLDIDLTCSICLDTVFDPVALKCGHIFCYMCACSAASVTIVDGLKSAEPKEKCPLCREARVFQGAVHLEELNMLLSRNCREYWEQRLQTERVERVRQAKQHWEFQCRAFVGI
>Maldo_GDDH_03G1287000
MKFCKTYQEYMQGQKKKLPGVGFKKLKKILKKCRREDFHDVRTCPDHCPVCDGSFFPALLNEMSAVVGFFNKRAQKLLELHLASGFRKYVFWFKGKGRGGHVALIEEGKDLVTYALINAVAIRKILKKYDKIHYSTQGQAFKSQAQSMHIGLLQSPWLFELMAFHINLRETKTKSSKTPALFEGCSLKINDGKPSLACELFDSVKLDIDLTCSICLDTVFDPVALACGHIFCYMCACSAASVSIVDGLKSAEPKEKCPLCREARVFQGAVHLEELNMLLSRNCREYWEQRLQTERVERVRQAKQHWEFQCRAFVGV
>Maldo_GDDH_11G1313200
MKFCKTYQEYMQGQKKKQPGVGFKKLKKILKKCRREDFHDVRTCPDHCTVCDGSFFPALLDEMSAVVGFFHKRAQTLLELHLASGLRKYMFWVQGKRRGGHGALIEEGKDLVTYALINAIAIRKILKKYDKIHYSTQGQAFKSQAQSMHIGLLQSPWLFELMAFHINLRETKTKSRKAPALFEGCSLKINDEKPSLACELFDSVKLDIDLTCSICLDTVFYPVALTCGHIFCYMCACLAASVTIVDGLKSAEPKEKCPLCREARVFEGAVHLEELNMLLSRNCREYWEQRLQTERVERVRQAKQHWESQCRAFIGP
>Maldo_GDDH_11G1313600
MKFCKTYQEYMQGQKKKQPGVGFKKLKKILKKCRREDFHDVRTCPDHCTVCDGSFFPALLDEMSAVVGFFHKRAQTLLELHLASGLRKYMFWVQGKRRGGHGALIEEGKDLVTYALINAIAIRKILKKYDKIHYSTQGQAFKSQAQSMHIGLLQSPWLFELMAFHINLRETETKSRKAPALFEGCSLKINDEKPSLACELFDSVKLDIDLTCSICLDTVFDPVALTCGHIFCYMCACSAASVTIVDGLKSAEPKEKCPLCREARVFEGAVHLEELNMLLSRNCREYWEQRLQTERVERVRQAKQHWESQCRAFIGA
>Maldo_GDDH_12G1046800
MKFGDTYTEFLHKEKIRLSENCSHVEYKRLKNVLKTCQSCKALQESSATEGQEGASNQNQQLCQCQSCTLCDQAFFTELMKEVSEIDICFSLRVRHLLHLHVATGLQRYFLLFRQCFMNDQQAMVEKGRMLIEYVTMNAIAIRKILKKYDKIHSSENGKLFKSKMRAEHIEILQSPWLIELGAFYLNLDVLDGDELNEVSGRFSCDLSGTPPTMTLMLPDSLKMEYDLTCAVCLETVFNPYALSCGHLFCKSCACAAASVFIFQGPKSAAPDAKCPICREAGVYAKAVHMLELDLLLKTRCNNHWKKRYNAERAEILKQTKEFWDTQAKYAGF
>Maldo_GDDH_14G1045700
MKFGETYTEFLHKEKIRFSENCSHVEYKRLKNVLKTCQNCSHESSAAQGQEGASNQNQQLCQCQSCPLCDQAFFTELMKEVSDIALCFSLRVRHLLHLHVATGAQRYLLRLRQCFVNDQQAMVEKGRMLIEYVTMNAIAIRKILEKYDKIHSSENGKLFKSKMRAQHIEILQSPWLIELGAFYLNLDGLDDEELNEVSGRFSCDLDAAPPTITLMLPDNLKMEYDLTCAVCLETVFNPYALSCGHLFCKSCACAAASVFIFQGPKSAGLDAKCPLCREAGVFAKAVHMLELDLLLKTRCKDYWKERYNAERTEIVKQTKEFWDMQAKYAVVY
>Maldo_Gala_03g024860
MKFCKTYQEYMQGQKKKLPGVGFKKLKKILKKCRRQDFHDVRTCPDHCPVCDGSFFPALLNEMSAVVGFFNKRAQKLLELHLASGFRKYVFWFKGKGRGGHVALIEEGKDLVTYALINAVAIRKILKKYDKIHYSTQGQAFKSQAQSMHIGLLQSPWLFELMAFHINLRETKTKSSKTPALFEGCSLKINDGKPSLACELFDSVKLDIDLTCSICLDTVFDPVALACGHIFCYMCACSAASVTIVDGLKSAEPKEKCPLCREARVFQGAVHLEELNMLLSRNCREYWEQRLQTERVERVRQAKQHWEFQCRAFVGFGKTYQEYVQGQKTKLPGVEFKKLKKTLKKCRREDFHDVRTSPDHYPVCDGSFFRALLNEMSAVVDFFNKRAQKLLELHLASGFRKYMFWFNGKHRGGHDALIEEGKDLVTYALINAVAILKILKKYDKSHCSTQGQAFKSQAQSMRIGLLQSPWLFELMAFHINLRETKTKSRETPALFEGCSLKINDGKPSLTSELFDSAKLDIDLTCSICLDTVFDPVALKCGHIFCYMCACSAASVTIVDGLKSAEPKEKCPLCREARVFQGAVHLEELNMLLSRNCPEYWEQRLQTERVERVRQAKQHWEFQCRAFVGI
>Maldo_Gala_11g027540
MSAVVGFFHKRAQQLLELHLASAFRKYMFWVKGKRRGGHGALIEEGKDPVTYALINAIAIRKILKKYDTDAARVFEGAVHLEELNICHEYLEQRLQTERVQRVRQAKQHWESQCRAFIGV
>Maldo_Gala_11g027560
MKFCKTYQEYMQGQKKKQPGVGFKKLKKILKNCRREDFHDVRTCPDHCTVCDGSFFPALLDEMAAVVGFFHKRAQTLLELHLASGFRKYMFWVQGKRRGGHGALIEEGKDLVTYALINAIAIRKILKKYDKIHYSTQGQAFKSQAQSMHIGLLQSPWLFELMAFHINLRETKTKSRKAPALFEGCSLKINDEKPSLACELFDSVKLDIDLTCSICLDTVFDPVALTCGHIFCYMCACSAASVTIVDGLKSAEPKEKCPLCREARVFEGAVHLEELNMLLSRNCREYWEQRLQTERVERVRQAKQHWESQCRAFIGA
>Maldo_Gala_12g004790
MKFGDTYTEFLHKEKIRLSENCSHVEYKRLKNVLKTCQSCKALQESSATEGQEGASNQNQQLCQCQSCTLCDQAFFTELMKEVSEIDICFSLRVRHLLHLHVATGLQRYFLLFRQCFMNDQQAMVEKGRMLIEYVTMNAIAIRKILKKYDKIHSSENGKLFKSKMRAEHIEILQSPWLIELGAFYLNLDVLDGDELNEVSGRFSCDLSGTPPTMTLMLPDSLKMEYDLTCAVCLETVFNPYALSCGHLFCKSCACAAASVFIFQGPKSAAPDAKCPICREAGVYAKAVHMLELDLLLKTRCNNHWKKRYNAERAEILKQTKEFWDTQAKYAGF
>Maldo_Gala_14g004020
MKFGETYTEFLHKEKIRFSENCSHVEYKRLKNVLKTCQNCSHESSAAQGQEGASNQNQQLCQCQSCPLCDQAFFTELMKEVSDIALCFSLRVRHLLHLHVATGAQRYLLRLRQCFVNDQQAMVEKGRMLIEYVTMNAIAIRKILEKYDKIHSSENGKLFKSKMRAQHIEILQSPWLIELGAFYLNLDGLDDEELNEVSGRFSCDLDAAPPTITLMLPDNLKMEYDLTCAVCLETVFNPYALSCGHLFCKSCACAAASVFIFQGPKSAGLDAKCPLCREAGVFAKAVHMLELDLLLKTRCKDYWKERYNAERTEIVKQTKEFWDMQAKYAVVY
>Pyrco_DAP_Chr11v0.1_29256.1
MSAVVGFFHKRAQKLLELHLASGFRKYMFWVKGKRRGGHGALIEEGKDLVTYALINAIAIRKILKKYDKIHYSTQGQAFKSQAQSMHIGLLQSPWLFELMAFHINLRETKTKSRKAPALFEGCSLKINDEKPSLACELFDSVKLDIDLTCSICLDTVFDPVALTCGHIFCHMCACSAASVTIVDGLKSAEPKEKCPLCREARVFEGAVHLEELSMLLSRNCREYWEQRLQTERVERVRQAKQHWESQCRAFIGP
>Pyrco_DAP_Chr12v0.1_29740.1
MKFGDTYTEFLHKEKIRLLENCSHVEYKRLKNVLKTCQNCKALHESSATEGQEGASNQNQQLCQCQSCPWFNIEIYPIAFVQSHQLSFFYIVVCDQAFFTELMKEVSEIDLCFSLRVRHLLHLHVATGVQRYFLRFRQCFMNDQQAMVEKGRMLIEYVTMNAIAIRKILKKYDKVMHETVFLCFNLILQIHSSENGKLFKSKMRAEHIEILHSPWLIELGAFYLNLDALDGDELNEVSGRFSCDLSVTPPTMTLILPDSLKMEYDLTCAVCLESVFNPYALSCGHLFCKSCACAAASVFIFQGPKSAAPDAKCPICREAGVYAKAVHMLELDLLLKTRCTNHWKKRYNAERAEILKQTKEFWDTQAKYAGF
>Pyrco_DAP_Chr14v0.1_34510.1
MKFGETYTEFLHKEKIRFSENCSHVEYKRLKNVLKTCQSCKALQESSAAQGQEGASNQNQQLCQCQSCPLCDQAFFTELMKEVSDIALCFSLRVRHLLHLHVATGAQRYLLRFRQCFVNDQQAMVEKGRMLIEYVTMNAIAIRKILEKYDKIHSSENGKLFKSKMRAQHIEILQSPWLIELGAFYLNLDGLDDEELNEVSGRFSCDLDAAPPTMTLMLPHNLKMEYDLTCAVCLETVFNPYALSCGHLFCKPCACAAASVFIFQGPKSAGLDAKCPLCREAGVFAKAVHMLELDLLLKTRCKDYWKERYNAERTEIVKQTKEFWDMQAKYAVY
>Pyrco_DAP_Chr3v0.1_07926.1
MKFCKTYQEYMQGQKKKLPGVGFKKLKKILKKCRREDFHDVRTCPDHCPVCDGSFFPALLNEMSAVVGFFNKRAQKLLELHLSSGFRKYMFWFKGKGRGGHGALIEEGKDLVTYALINAVAIRKILKKYDKIHYSTQGQAFKSQAQSMHIGLLQSPWLFELMAFHINLRETKTKSSKTPALFEGCSLKINDGKPSLACELFDSVKLDIDLTCSICLDTVFDPVALACGHIFCYMCACSAASVTIVDGLKSAEPKEKCPLCREARVFQGAVHLEELSMLLSRNCREYWEQRLQTERVERVRQAKQHWEFQCRAFVGV
>Pyrco_BP1_001127.1
MKFCKTYQEYMQGQKKKQPGVGFKKLKKILKKCRREDFHDVRTCPDHCPVCDGSFFPALLDEMSAVVGFFHKRAQKLLELHLASGFRKYMFWVKGKRRGGHGALIEEGKDLVTYALINAIAIRKILKKYDKIHYSTQGQAFKSQAQSMHIGLLQSPWLFELMAFHINLRETKTKSSKTPALFEGCSLKINDGKPSLACELFDSVKLDIDLTCSICLDTVFDPVALTCGHIFCHMCACSAASVTIVDGLKSAEPKEKCPLCREARVFEGAVHLEELSMLLSRNCREYWEQRLQTERVERVRQAKQHWESQCRAFIGP
>Pyrco_BP1_001740.1
MKFGETYTEFLHKEKIRFSENCSHVEYKRLKNVLKTCQSCKALQESSAAQGQEGASNQNQQLCQCQSCPLCDQAFFTELMKEVSDIALCFSLRVRHLLHLHVATGAQRYLLRFRQCFVNDQQAMVEKGRMLIEYVTMNAIAIRKILEKYDKIHSSENGKLFKSKMRAQHIEILQSPWLIELGAFYLNLDGLDDEELNEVSGRFSCDLDAAPPTMTLMLPHNLKMEYDLTCAVCLETVFNPYALSCGHLFCKPCACAAASVFIFQGPKSAGLDAKCPLCREAGVFAKAVHMLELDLLLKTRCKDYWKERYNAERTEIVKQTKEFWDMQAKYAVAMCNLPSTKDAADVSTAYMLSGIQVSRVELLDEVQVRAINVANGKNLPETTTLMFESIGTGLGPFFTS
>Pyrco_BP1_005989.1
MKFCKTYQEYMQGQKKKLPGVGFKKLKKILKKCRREDFHDVRTCPDHCPVCDGSFFPALLNEMSAVVGFFNKRAQKLLELHLSSGFRKYMFWFKGKGRGGHGALIEEGKDLVTYALINAVAIRKILKKYDKIHYSTQGQAFKSQAQSMHIGLLQSPWLFELMAFHINLRETKTKSSKTPALFEGCSLKINDGKPSLACELFDSVKLDIDLTCSICLDTVFDPVALACGHIFCYMCACSAASVTIVDGLKSAEPKEKCPLCREARVFQGAVHLEELSMLLSRNCREYWEQRLQTERVERVRQAKQHWEFQCRAFVGV
>Pyrco_BP1_026438.1
MGFDFRIVKVAGFNIEIYPIAFVQIHSSENGKLFKSKMRAEHIEILHSPWLIELGAFYLNLDALDGDELNEVSGRFSCDLSVTPPTMTLILPDSLKMEYDLTCAVCLESVFNPYALSCGHLFCKSCACAAASVFIFQGPKSAAPDAKCPICREAGVYAKAVHMLELDLLLKTRCTNHWKKSITQNAQRY
>Pyrco_BP_DH_03g22720
MSAVVGFFNKRAQKLLELHLSSGFRKYMFWFKGKGRGGHGALIEEGKDLVTYALINAVAIRKILKKYDKIHYSTQGQAFKSQAQSMHIGLLQSPWLFELMAFHINLRETKTKSSKTPALFEGCSLKINDGKPSLACELFDSVKLDIDLTCSICLDTVFDPVALACGHIFCYMCACSAASVTIVDGLKSAEPKEKCPLCREARVFQGAVHLEELSMLLSRNCREYWEQRLQTERVERVRQAKQHWEFQCRAFVGV
>Pyrco_BP_DH_11g27230
MLSSSSFIYVFFKRVDPVDREEREERERNRYTSYVHRHHSARHTRSTCKARRRSSPGLDSRSLRTILKKCRREDFHDVRTCPDHCPVCDGSFFPALLDEMSAVVGFFHKRAQKLLELHLASGFRKYMFWVKGKRRGGHGALIEEGKDLVTYALINAIAIRKILKKYDKAFKSQAQSMHIGLLQSPWLFELMAFHINLRETNTKSRKAPALFEGCSLKINDEKPSLACELFDSVKLDIDLTCSICLDTVFDPVALTCGHIFCHMCACSAASVTIVDGLKSAEPKEKCPLCREARVFEGAVHLEELSMLLSRNCREYWEQRLQTERVERVRQAKQHWESQCRAFIGP
>Pyrco_BP_DH_14g03840
MKFGETYTEFLHKEKIRFSENCSHVEYKRLKNVLKTCQSCKALQESSAAQGQEGASNQNQQLCQCQSCPLCDQAFFTELMKEVSDIALCFSLRVRHLLHLHVATGAQRYLLRFRQCFVNDQQAMVEKGRMLIEYVTMNAIAIRKILEKYDKIHSSENGKLFKSKMRAQHIEILQSPWLIELGAFYLNLDGLDDEELNEVSGRFSCDLDAAPPTMTLMLPHNLKMEYDLTCAVCLETVFNPYALSCGHLFCKPCACAAASVFIFQGPKSAGLDAKCPLCREAGVFAKAVHMLELDLLLKTRCKDYWKERYNAERTEIVKQTKEFWDMQAKYAVY
>Pruav_sc0000848.1_g1020.1.mk
MKFCKKYQEYMQGQEKKLPGVGFKKLKKILKKCRREDSHEVHDVRTCPDHCPVCDGSFFPALLKEMSAVVGFFNKRAQKLLDLHLASGFRKYFFWFKGKLRGNHVGLIEEGKDLVTYALINAIAIRKILKKYDKIHYSTQGQAFKSQAQSMHIGILQSPWLCELMAFHINLRETKTKSRKAPALFEGCSLKINDGKPSLACELFDSVKLDVDLTCSICLDTVFDPVALTCGHIFCYMCACSAASVTIVDGLKAAEPKEKCPLCREARVYEGAVHLEELNMLLSRSCHEYWEQRLQTERVERVRQAKQHWESQCRAFMGV
>Pruav_sc0007269.1_g010.1.mk
MKFCKKYQEYMQGQEKKLPGVGFKKLKKILKKCRREDSHEVHDVRTCPDHCPVCDGSFFPALLKEMSAVVGFFNKRAQKLLDLHLASGFRKYFFWFKGKLRGNHVGLIEEGKDLVTYALINAIAIRKILKKYDKIHYSTQGQAFKSQAQSMHIGILQSPWLCELMAFHINLRETKTKSRKAPALFEGCSLKINDGKPSLACELFDSVKLDVDLTCSICLDTVFDPVALTCGHIFCYMCACSAASVTIVDGLKAAEPKEKCPLCREARVYEGAVHLEELNMLLSRSCHEYWEQRLQTERVERVRQAKQHWESQCRAFMGV
>Pyrusco0g039860.1
MKFCKTYQEYMQGQKKKQPGVGFKKLKKILKKCRREDFHDVRTCPDHCPVCDGSFFPALLDEMSAVVGFFHKRAQKLLELHLASGFRKYMFWVKGKRRGGHGALIEEGKDLVTYALINAIAIRKILKKYDKIHYSTQGQAFKSQAQSMHIGLLQSPWLFELMAFHINLRETNTKSRKAPALFEGCSLKINDEKPSLACELFDSVKLDIDLTCSICLDTVFDPVALTCGHIFCHMCACSAASVTIVDGLKSAEPKEKCPLCREARVFEGAVHLEELSMLLSRNCREYWEQRLQTERVERVRQAKQHWESQCRAFIGP
>Pyrusco11g000780.1
MSAVVGFFHKRAQKLLELHLASGFRKYMFWVKGKRRGGHGALIEEGKDLVTYALINAIAIRKILKKYDKIHYSTQGQAFKSQAQSMHIGLLQSPWLFELMAFHINLRETKTKSRKAPALFEGCSLKINDEKPSLACELFDSVKLDIDLTCSICLDTVFDPVALTCGHIFCYMCACSAASVTIVDGLKSAEPKEKCPLCREARVFEGAVHLEELNMLLSRNCREYWEQRLQTERVERVRQAKQHWESQCRAFIGP
>Pyrusco14g004100.1
MKFGETYTEFLHKEKIRFSENCSHVEYKRLKNVLKTCQSCKALQESSAAQGQEGASNQNQQLCQCQSCPLCDQAFFTELMKEVSDIALCFSLRVRHLLHLHVATGAQRYLLRFRQCFVNDQQAMVEKGRMLIEYVTMNAIAIRKILEKYDKIHSSENGKLFKSKMRAQHIEILQSPWLIELGAFYLNLDGLDDEELNEVSGRFSCDLDAAPPTMTLMLPDNLKMEYDLTCAVCLETVFNPYALSCGHLFCKPCACAAASVFIFQGPKSAGLDAKCPLCREAGVFAKAVHMLELDLLLKTRCKDYWKERYNAERTEIVKQTKEFWDMQAKYAVY
>Pyrusco3g016420.2
MKFCKTYQEYMQGQKKKLPGVGFKKLKKILKKCRREDFHDVRTCPDHCPVCDGSFFPALLNEMSAVVGFFNKRAQKLLELHLSSGFRKYMFWFKGKGRGGHGALIEEGKDLVTYALINAVAIRKILKKYDKIHYSTQGQAFKSQAQSMHIGLLQSPWLFELMAFHINLREIKTKSSKTPALFEGCSLKINDGKPSLACELFDSVKLDIDLTCSICLDTVFDPVALACGHIFCYMCACSAASVTIVDGLKSAEPKEKCPLCREARVFQGAVHLEELSMLLSRNCREYWEQRLQTERVERVRQAKQHWEFQCRAFVGV
>Pyrbe_009799
MKFCKTYQEYMQGQKKKQPGVGFKKLKKILKKCRREDFHDVRTCPDHCPVCDGSFFPALLDEMSAVVGFFHKRAQKLLELHLASGFRKYMFWVKGKRRGGHGALIEEGKDLVTYALINAIAIRKILKKYDKIHYSTQGQAFKSQAQSMHIGLLQSPWLFELMAFHFNLRETKTNSRKAPALFEGCSLKINDEKPSLACELFDSVKLDIDLTCSICLDTVFDPVALTCGHIFCYMCACSAASVTIVDGLKSAEPKEKCPLCREARVFEGAVHLEELNMLLSRNCREYWEQRLQTERVERVRQAKQHWESQCRAFIGP
>Pyrbe_037432
MKFCKTYQQYMQGQKKKLPGVGFKKLKKILKKCRREDFHDVRTCPDHCPVCDGSFFPALLNEMSAVVGFFNKRAQKLLELHLSSGFRKYMFWFKGKGRGGHGALIEEGKDLVTYALINAVAIRKILKKYDKIHYSTQGQAFKSQAQSMHIGLLQSPWLFELMAFHINLRETKTKSSKTPALFEGCSLKINDGKPSLACELFDSVKLDIDLTCSICLDTVFDPVALACGHIFCYMCACSAASVTIVDGLKSAEPKEKCPLCREARVFQGAVHLEELSMLLSRNCREYWEQRLQTERVERVRQQNSTGNSSAGHSLAFSRCPTVGAL
>Pyrpy_N_03g2662.1
MKFCKTYQEYMQGQKKKLPGVGFKKLKKILKKCRREDFHDVRTCPDHCPVCDGSFFPALLNEMSAVVGFFNKRAQKLLELHLSSGFRKYMFWFKGKGRGGHGALIEEGKDLVTYALINAVAIRKILKKYDKIHYSTQGQAFKSQAQSMHIGLLQSPWLFELMAFHINLRETKTKSSKTPALFEGCSLKINDGKPSLACELFDSVKLDIDLTCSICLDTVFDPVALACGHIFCYMCACSAASVTIVDGLKSAEPKEKCPLCREARVFQGAVHLEELSMLLSRNCREYWEQRLQTERVERVRQAKQHWEFQCRAFVGV
>Pyrpy_N_11g2592.1
MKFCKTYQEYMQGQKKKQPGVGFKKLKKILKKCRREDFHDVRTCPDHCPVCDGSFFPALLDEMSAVVGFFHKRAQKLLELHLASGFRKYMFWVKGKRRGGHGALIEEGKDLVTYALINAIAIRKILKKYDKIHYSTQGQAFKSQAQSMHIGLLQSPWLFELMAFHINLRETKTKSRKAPALFEGWSLKINDEKPSLACELFDSVKLDIDLTCSICLDTVFDPVALTCGHIFCYMCACSAASVTIVDGLKSAEPKEKCPLCREARVFEGAVHLEELNMLLSRNCREYWEQRLQTERVERVRQAKQHWESQCRAFIGP
>Pyrpy_N_12g0006.1
MKFGDTYTEFLHKEKIRLSENCSHVEYKRLKNVLKTCQSCKALQESSATEGQEGASNQNQQLCQCQSGPLCDQAFFTELMKEVSEIDLCFSLRVRHLLHLHVATGVQRYFLGFRQCFINDQQAMVEKGRMLIEYVTMNTIAIRKILKKYDKIHSSENGKLFKSKMWAEHIEILQSPWLIELGAFYLNLDVLDGDELNEVSGRFSCDLSVTPPTMTLMLPDSLKMEYDLTCAVCLESVFNPYALSRGHLFCKSCACAAASVFIFQGPKSAAPDAKCPICREAGVYAKAVHMLELDLLLKTRCTNHWKKRYNAERAEILKQTKEFWDTQAKYAGF
>Pyrpy_N_14g0395.1
MKFGETYTEFLHKEKIRFSENCSHVEYKRLKNVLKTCQSCKALQESSAAQGQEGASNQNQQLCQCQSCPLCDQAFFTELMKEVSDIALCFSLRVRHLLHLHVATGAQRYLLRFRQCFVNDQQAMVEKGRMLIEYVTMNAIAIRKILEKYDKIHSSENGKLFKSKMRAQHIEILQSPWLIELGAFYLNLDGLDDEELNEVSGRFSCDLDAAPPTMTLMLPDNLKMEYDLTCAVCLETVFNPYALSCGHLFCKPCACAAASVFIFQGPKSAGLDAKCPLCREAGVFAKAVHMLELDLLLKTRCKDYWKERYNAERTEIVKQTKEFWDMQAKYAVY
>Rosch_v2.0_Chr2g0112121
MKFADRYQQFMKEQKEEVPVIRLSNLKAVLKNCEIKDMHPKDRNTEEDCDCPVCDRTFFPSILKDMSVVVNFFNKRAQELLYSHLASGFKKYILRLKRKLKLKASHENMIKEAQDLVGYATITAFAIQKILKKYDKVHCSKKGQRFKYQAQTMKLELLKSPWLLELMAFHINVSKNRDERKAIWFVDFSLHKDDEHRPLFLVNLPHSIELNLDLTCPICLDTVFDPVFLTCSHILCHMCACSVASVTIVEGLRAATSAKKCPICRKGGVFGGAVQLAELSMLLSRSMPKYWKGRLQRERQERIKQAKEFWESECRSFLE
>Rosch_v2.0_Chr3g0477541
MKFGEAFTEYLHNERERYFLEKCSHVEYKRLKKVLKTCQTCKTFHDDEAEQEEASVDPDQNQLSCQCQSCPVCDQTFFSELMKEASDIAICFNLRARHLLHLHVATGIQRYLLRFRQCFMYDQQAMVEEGRMLIEYATMNALAIRKILKKYDKVHCSENGKHFKSKLQAEHVELLQSPWLIELGAFYLNLEGSDGGELNELSSHFSCDLDATPPIMALILPDSLKMEYDLTCAICLETVFNPYALSCGHLFCKSCACSAASVFIFQGPKAADSDSKCPICRETGVYAKAVHMLELDLLLKRRCRDYWKERYTAERTDNMKQTKEFWDLQAKYALY
>Rosch_v2.0_Chr6g0293831
MKFCKKYQEYMQGQGKKLPGVGFKKLKKILKKCRRDFQSGNDINNHAVHDPRTCPDHCPVCDGSFFPSLLNEMSAVVGFFNQKAQKLLEYHLASGFRKYMLVFKGKPRGNHVALIQEGKDLVTYALINAIAIRKILKKYDKIHYSKQGQAFKSQAQSMHIGILRSPWLCELMAFHINLRQSEIKSGKRPALFEGCSLTMNDEKPSLTCELFDSVKVDIDLTCSICLDTVFDPVALTCGHIFCYLCACSAASVTIVDGLKAAEPKEKCPLCREAKVYQGSVHLEELSILLSRSCREYWEQRIQTEKVERVRQAKQHWESQCRAFMGV
>Rubch_LG01.1828
MKFTDRYGEFMEGQRGKVPVVQLNNLKAVLQSCEIKEMLSKDRNTEGVCDLPQDCPVCDRIFFPSLLKDMSVIVNFFNKRAKKLLKSHLASGFNKYVLRLKRKLKLKGSHGNMIKEAQDLVAYATITTFAVQKILKKYDKVHCSKKGQRFKLEAQTMHLELLKSPWLLELMAFHINMRKNKDESKIVWFVDCSLHIDDEDRLLFLVNLSDSIKLNLDLTCPICLETVFDPVSLTCSHVLCYMCASSIATVTIVDGLRASASEKKCPICRQGGVFGGALHLRELSMLLSRSVPNYWKERLRRERQERIKQAKEHWESQCRTFLGYE
>Rubch_LG02.1402
MKFCKKYQEYMQGQGKKLPGVGFKKLKKILKRCRRDFQSQNDIHDHAVHDPKTCPDHCPVCDGSFFPSLLNEMSAVVGFFNQKAQKLLEYHLATGLRKYLLLFKGKPQGNHVALIQEGKDLVTYALFNAIAIRKILKKYDKIHYSKQGQAFKSQAQSMHIGILQSPWLCELMAFHINLRQSKIKSRKRPALFEGCSLTMNDDKPSLTCELFDSVKVDIDLTCSICLDTVFDPVALTCGHIFCYMCACSASSVTIVDGLKAAEPKEKCPLCREAKVYQGAVHLDELSILLSRSCRKYWEQRIQTEKVERVRQAKQHWESQCRLFVGV
>Rubch_LG06.3599
MKFGEAFTEYLHNDRERYFLEKCSHVEYKRLKKVLKTCQTMHDSDTAEQEEEEEHVAHQNQQSCQCQSCSLCDQTFFTELMKEVSDIAICFNLRARHLLHLHVATGIQRYLLRFRQCFKNDQQAMVEEGRMLIEYATMNAVAIRKILKKYDKVHCSENGKHFKSKLRAEHVELLQSPWLIELGAFYLNLEGSDGGELSELSSHFSCDLDATPPMMALILPDSLKMEYDLTCAICLETVFNPYALSCGHLFCKSCVCSAASVYIFQGPKTAGSDSKCPICRETGVYAKAVHMLELDLLLKRRCRDYWKERYSAERTDMMKQTKEFWDLQAKYAVY
>Ruboc_01_G12254
MSVIVNFFNKRARKLRNSHLASGFEKYILRLKRKLKLTGSHANMIKEAQDLVAYATITTFAVQKILKKYDKVHCSKKGQRFKLEAQTMHLELLKSPWLLELMAFHINMRKNKDDSKIVWFVDCSLHIDDEDRPLFLVNLSDSIKLNLDLTCPICLDTVFDPVSLTCSHILCHMCASSVAAVTIVDGLQASASEKKCPICRQGGVFGGAVHLLELSMLLSQSVPEYWKERLQRERQERLKQAKEHWESQCRTFLGYE
>Ruboc_02_G01331
MKFCKKYQEYMQGQGKKLPGVGFKKLKKILKRCRRDFQSQNDIHDHAVHDPKTCPDHCPVCDGSFFPSLLNEMSAVVGFFNQKAQKLLEYHLASGFRKYLLLFKGKPQGNHVALIQEGKDLVTYALINAIAIRKILKKYDKIHYSTQGQAFKSQAQSMHIGILQSPWLCELMAFHINLRQSKIKSRKIPALFEGCSLTMNDDKPSLTCELFDSVKVDIDLTCSICLETVFDPVALTCGHIFCYMCACSASSVTIVDGLKAAEPKEKCPLCREAKVYQGAVHLDELSILLSRSCRKYWEQRIQTEKVERVRQAKQHWESQCRLFTGSFSMGGVLKAIVIGIALLYAVEYL
>Ruboc_06_G11367
MKFGEAFTEYLHNDRERYFLDKCSHVEYKRLKKVLKTCQTLHDSDTAEQEEEEEAAAHQNQQSCQCQSCSLCDQTFFTELMKEASDIAICFNLRARHLLHLHVATGIQRYLLQFRQCFKNDQQAMVEEGRMLIEYATMNAVAIRKILKKYDKVHCSENGKHFKSKLRAEHVELLQSPRLIELGAFYLNLEGSDGGELNELSSHFSCDLDATPPMMALILPDSLKIEYDLTCAICLETVFNPYALSCGHLFCKSCVCSAASVYIFQGPKAVGSDSKCPICRETGVYAKAVHMLELDLLLKRRCRDYWKERYIAERIDTMKQTKEFWDLQAKYALF
