# Supplementary material for: Transcriptomics of long‐term, low oxygen storage coupled with ethylene signaling interference suggests neofunctionalization of hypoxia response pathways in apple ( Malus domestica )
Source: Plant Direct. 2024 Dec 20;8(12):e70025. doi: 10.1002/pld3.70025 (PMC11660084; doi:10.1002/pld3.70025)
Supplement: Supplementary file 2 — Data S2: Homologs of all 606 hypoxia response genes identified in this study across 42 representative species of land plants). [file PLD3-8-e70025-s004.gz › 01-integratedGeneFamilies_dir/9519.fna]

>gnl_Ambtr_v1.0_evm_27.model.AmTr_v1.0_scaffold00066.232
ATGGACTCTCTGCAAATTCTTAGCCCAATTCAAACCCTAATCCCTAAAATAAGCCCCAAAGTACCACAGATTCAATCTTTATCACAGTATTTTACTATTACACAAAAAATCTCCTCTTCATTGATTTCTCCTTCTGTTTTCTCACAGTTTTCTTCGAATCAGAATCGTTTTCTACGCCCTGTTAGAATTTCAGCTTCGGATGGCCAATCTAGTGGTGGAACAGGCGTTGCAACAACTGAGTGGGCAATTCAGGATTTTTATACTCTTCGTAAAGATGTGGAAACCACTCAAAAGCGTGTGGATGAGATAAGAGCTTCTGCTGGTCTAGCTCAATTGGAAGAAGAGCTTTCCCTTTTGGAGAAAGAAGCAGCTAAGAGTTCTTTGTGGGATGAACCTGCTAAAGCACAACAAACTCTGCTTGCCTTAACAGATGTCAAAGATAAAATTAAGCTGCTTACAGATTTTGAATCAAAGGCTCAAGATGCTGAAATGGTAATAAAATTGACAGAGGAGATGGAATCCACAGATGCTGGGCTTCTTGAAGAGGCATCTAAACTCATTTTAGACTTGAATAAGGCTCTAGATCGGTATGAATTAACGCAGTTGCTTTCCGGGCCATATGATAAAGAAGGAGCTGTAGTAACTATCACTGCAGGTGCTGGAGGAACTGATGCTCAGGATTGGGCTGACATGCTTCTCAGAATGTACTTGAGATGGAGTGAGAAGCAGCGTTACAAGACTAGGGTAGTTGAGAAATCAATGGGGGAGGAAGCTGGAATCAAGTCAGCAACAATCGAAGTCGAAGGGCGTTTTGCTTATGGTTACTTGTCTGGGGAGAAAGGAACACATCGTATTGTTCGTCAGTCTCCATTTAATGCCAAAGGTCTTCGCCAAACCAGCTTTGCAGGTGTAGAAGTGATGCCACTTCTCCCTGAAGACTCCTTAAATGTTGAGATACCAGATGAAGATCTAGAAATAAGCTACACTAGAGCAGGTGGGAAAGGGGGTCAAAATGTGAACAAAGTAGAAACAGCTGTTCGAGTTGTTCATATTCCTACAGGCATCGCAGTTCGCTGCACAGAAGAAAGAACCCAACTTGCAAATAAGATCAAGGCGTTGAGCAGATTGAAGGCGAAGCTACTGGTGATAGCTGAGGAGCAACGGGCTTCGGAAATCAAGCAAATAAGAGGGGATGCAGTAAAAGCAGAATGGGGGCAACAAATACGTAATTATGTATTTCATCCCTACAAATTGGTGAAGGACGTGCGCACAGGGAATGAGACGTCTGATATTTCATCGATTATGGATGGCGAGTTGGATCCCTTCATCAAGGCCTATCTCAAGTTCAAGTATAGTAATAAGGTGGCCATGGCT
>gnl_Aquco_v3.1_Aqcoe2G432900.1
ATGGAAACACTGAAACTTCAATTCTTGTCATCAACCACTTCAAACATCTTCTTTTCTCCTAACTCACGAAGAACATCACCCTCTTCTTCTCATCATCTTCTACTCTGTTCAACTCCCCTTTTCTCAAACATTTATTGCAAGGCTTTCCAATTTACCACTGAAAAGAAAAATTGGAGGCAATGTGCAACGTCAGAGAGCCAATCAAGTGTTGGAGTCAGCAATGAAACAACAGAATGGGAAATGCAAGGTTTTTATGCCCTAAGAAAGGATGTGGAGGCTACTACGAAACGTGTTGAAGAGATTAGAGGATCTGCTGGTCTGCAGCAACTAGAAGAAGCACTTGCAGTTCTAGAAGAGAAGGCAGCAGACAGCTCTTTGTGGGATGATCGTGCTAAAGCACAGGAGACTTTTCTTGCTTTGACTGACGTCAAAGGCAGAATTAAACTCTTAAACGAATTCAAATCTCAGATAGAAGATGCAGAGACAATTGTAAATTTGACTGAGGAGATGGAATCTGTAGATGCTGGACTTCTTGAGGAGGCTATCAGTACCATAAAAAATTTGAACAAGGCATTGGATCAGTTTGAGTTGACTCAGCTTCTTTCTGGACCTTATGATAAAGAAGGTGTTGTTATTTCTATCACAGCTGGTGCTGGAGGCACAGATGCACAGGATTGGGCTGACATGCTCTTAAGAATGTACGTGAGATGGGGAGAAAAGCAGCGCTACAAGACGAGAGTTGTTGAGAAATCTATGGGAGAAGAAGCCGGGATAAAGTCAGCCACACTTGAAATAGAGGGCAGTTACGCATATGGGTATATGTCTGGAGAGAAAGGAACCCACCGCATTGTCCGACAATCCCCATTCAATTCTAAAGGTCTTCGTCAGACAAGTTTTTCTGGCGTTGAAGTCATGCCTCTTCTTCCTGAAGAATCTTTGGATGTTGAGATACCAGAAGAAGACCTGGAAATAACCTTCATGAGAGCAGGTGGGAGTGGAGGTCAAAATGTGAACAAGGTAGAAACTGCCGTGCGTATGGTTCATATCCCTACTGGTGTCACAGTTCGCTGCACAGAGGAGAGATCTCAACTAGCAAATAAGATTAAGGCGCTTAGCAGGTTGAAAGCGAAACTGATTGTCATAGCTGAGGAGCAGAGAGCATCTGAATTCAAGCAAATACGGGGAGACATTGTTAAAGCCGACTGGGGGCAACAAATACGCAATTATGTCTTCCATCCCTACAAACTTGTCAAAGATGTTAGAACAGGATTTGAGACATCAGATATTGCTTCTGTCATGGATGGAGAATTGGAGGGTTTTATTAAAGCTTACCTCAAATACAAATATAGAACTACGACCACAGACGGTGGAGTAAAG
>gnl_Arath_TAIR10_AT5G36170.1
ATGTCCATGGAGCTCACCGTTCTCGGACCCCTCGCCGGTCGGAGTTTCGCAATCGCCGGAAAACCTAAACTTCTGCTTCTTCGACCAACAAACCTCCCTCTTCTCCGTCTCTCACTCCCGCTTTCTCTTCCCAATTTCTCTTCGTCCTCTCGTTTTAATTCGCCCATAGTATTCGCTGCACAGGAGAGTAACTTGAGTGTATCCAACGAAAACGAAACCAGTGAGTGGCTGATGCAAGATTTTTATACATTGAGAAAAGATGTAGAAATAGCATCAGCTCGTGTTGAAGAGATTAGAGCTTCTGCTAATTTACAACAACTAGAACAAGAGATTACAAATCTGGAATCAAAAGCTACTGATACATCGTTTTGGGATGATCGTACTAAAGCTCAAGAAACTTTATCGTCTTTAAATGATCTTAAAGATCGTATGCGGTTACTCTCTGAGTTCAAAACGATGGTTGAAGATGCCGAAACGATTGTTAAACTAACAGAAGAGATGGACTCTACTGATGTTAGTTTACTTGAAGAAGCCATGGGAATCATTAAAGAGTTGAATAAATCTTTAGATAAATTTGAGCTTACTCAGCTTTTATCAGGACCTTATGACAAAGAAGGTGCTGTTGTTTACATTACAGCTGGAGCTGGAGGAACAGATGCACAGGATTGGGCTGATATGTTGCTTAGGATGTATATGAGATGGGGAGAGAAGCAGCGGTACAAGACGAAAGTTGTTGAAATGTCTAATGGAGAAGAGGCAGGGATTAAGTCAGCGACTCTTGAAATTGAAGGGCGTTATGCATATGGTTACATTTCAGGGGAGAAAGGAACTCATAGGATTGTCCGACAATCGCCTTTCAATTCGAAAGGTCTTCGCCAGACAAGCTTTTCTGGTGTGGAAGTGATGCCGCTTTTGCCTGAGGAAGCGGTGGGAATCGAAATACCAGAAGAGGACCTTGACATTAGTTTCACGAGGGCAGGTGGGAAAGGAGGACAGAATGTTAACAAGGTTGAAACTGCTGTACGGATTACTCATATCCCTACTGGTGTTGCTGTTCGTTGCACAGAGGAGAGAAGTCAACTGGCGAACAAGACGAGAGCTCTGATCAGACTAAAAGCGAAACTGATGGTGATTGCGGAGGAGCAACGTGCTACTGAAATCAAGGAAATAAGAGGAGATGCAGTGAAAGCTGAATGGGGACAGCAGATCAGGAACTACGTGTTTCATCCGTACAAACTCGTTAAGGATGTCCGAACAGGTCATGAAACTTCTGATATCACATCTGTAATGGATGGTGACTTGGACCCTTTCATCAAAGCTTACCTTAAGCATAAGTACACCTTAGCCATGGCTTCTGCTGTAACCAAT
>gnl_Betvu_v1.2_Bv4_074830_kzem.t1
ATGTCATCTAGTTTCCCTTCTTCAGTCCTATATGCAACCCCAGATAGCCAATTGAGCGTGGAGGTTGGCACTGAATCTAGTGAATGGGGAATGCAAGATTTTTATATATTAAGAAAAGAGGTAGAAAATACAAGTAAACGTGTGGAAGAGATTGTACTCTCTGCTGGATTAGAACACTTAGAGAAAGAGCTTGCAGCTTTGGAGTCCAAATCAGCTGATAGCACCTTGTGGGATGATCGTGCTAAGGCCCAAGAAACTCTTTCAGCTCTCACTGATGTCAAAGATAAACTAAAGCTTCTTAAGGATTTCCAAAGCCAGGTTGAAGATGCAGAAACAATAGTTAATCTTACTGAGGAGATGGATTCTACAGATACTGCACTTCTTCAAGAGGCTGCCAACATTATTAAGGAGCTGAACAAAGCACTTGATCGTTTTGAGTTCACAGAGCTGCTTTCTGGTCCTTATGACAAAGAGGGTGCTGTTATATCTATCACAGCTGGTGCTGGTGGGACTGATGCTCAGGACTGGGCTGATATGCTTCTCAGGATGTATATGAGATGGGCTGAAAAGCAGAAGTACAAGGCTAAAGTGGTTGACAAATCATTAGGAGAAGAAGCAGGTATTAAATCAGCGACAGTTGAATTTGAAGGTCGTTATGCTTATGGTTATCTTTCTGGAGAAAAGGGGACGCATCGTATTGTGAGGCAATCACCTTTCAATTCCAAGGGTCTTCGTCAGACAAGTTTTTCTGGTGTCGAAGTCATGCCTCTTCTTCCTGAAGAGTCATTGAATGTGGACATACCTGAAGAAGACTTGGAAATAAGTTTCACGAGGGCTGGTGGAAAAGGAGGACAGAATGTAAACAAGGTCGAAACAGCTGTTAGGATCACTCATATTCCTACTGGTGTGGCAGTCCGATGCTCAGAGGAAAGATCCCAGATACAAAACAAGGTGAAGGCTCTCAATCGATTGAAAGCCAAACTTTTGGTGATTGCGGAGGAGCAACGGGCGTCTGAGATCAAGCAGATCAGGGGAGATGCTGTGAAGGCAGAGTGGGGACAGCAAATTCGGAATTATGTTTTTCACCCCTACAAGCTTGTGAAAGATGTGCGTACAAGCTACGAGACTTCAGATATTGCCTCTGTAATGGATGGCGATTTAGATCCATTCATTAAATCTTACTTGAAACATAAGTACACTCAGATGCTTACAACAACTAGT
>gnl_Carpa_v0.4_evm.model.supercontig_123.43
ATGGAGCTTAGCATTCTGCAACCTCTATGGTGCTGGAGCATTACTGGAGCAGCACCATTGAAAAAGCAATCTGATAAGTATAAGCACCTTTTGCTGAAACGAAAACTCACTCTTGCTTCTATCGATGCGAGACCGTCTTTTCCTTTCTCTCCACCTCTCTCCACTCGTCCTCGTTTCGCTTCTTCTGTTATGCATGCGGCACCAGAGAGTCCATTGAGCATGGAGGCAGAGCTGATAGAGAGAATGGATAATGCAAGGAAAGATGTGGAAATGGCCTCGCTACGTGTTGAAGAAATTAGAGCTGCTGCTGGTTTGCAACAATTAGAACATGAACTAGCAGATTTGGAATCTAAAGCAGCTAATAGCTCCTTCTGGGATGATCAAGCCAAAGCTCAGGAAACCCTTTTAGCCATGACTGATGTAAAAGATAAGCTAAGATGGCTTTCTGACTTCAAAAGTAAGGTTGAAGATGCAGAAACTATAGTTAATTTAACAGAGGAGATGGACTCCATAGATTCTGGACTACTTGAAGAGGCTTCCAATATCATTAAAGAATTGAACAAGGCATTGGATCGATTTGAGTTGACTCAACTTCTTTCTGGTCCCTATGACAAAGAGGGTGCTGTTATCTCTATAACCGCTGGTGCAGGAGGCACAGATGCACAGGACTGGGCTGACATGCTTCTCAGGATGTATATGAGATGGGGAGAGAAGCAGCGATACAAGACAAGGGTGGTTGAGAAATCATCTGGAGAGGAAGCTGGGATTAAGTCAGCTACACTTGAAGTTGAAGGTCGTTATGCTTATGGTTATTTGTCTGGGGAGAAAGGGACACATCGAATTGTCCGACAGTCTCCTTTCAATGCTAAAGGTCTTCGCCAGACAAGCTTTTCTGGAATTGAAGTGATGCCACTTCTTCCTGAAGAGTCCATGGAAGTTGAAATACCAGAAGAAGACCTAGAAATTAGTTTTTCGAGGGCAGGTGGTAAAGGAGGGCAGAATGTTAACAAGGTTGAAACTGCTGTCCGGATTACACACATCCCCACTGGTGTTACAGTTCGTTGCACAGAGGAGAGAACCCAGCTGGCGAACAAGATCAAGGCTCTTAGCCGGTTAAAAGCAAAGCTTCTGGTGATAGCGGAAGAGCAACGGGCATCTGAAATCAAGCAAATAAGGGGAGATGCAGTGAAGGCTGAGTGGGGCCAGCAGATTAGAAACTATGTATTTCATCCGTACAAACTTGTGAAAGATGTCCGGACAGGATATGAAACATCAGATATTGCATCTGTAATGGATGGTGAATTAGATCCCTTCATCAAAGCTTATCTCAAACACAAGTACAGTATGATGGTGTCAGCAAGCGCAGGTAAT
>gnl_Elagu_v2.0_p5_sc00060.V1.gene258
ATGGAGTGCCTCCAGCTGATGCTCCCACAGGCTCTCCACCTGCCCCGCGCTCCCTTATCCTACTCCAGCAGGACTCCTTGGTTCTCCCCCATCCACGCACCGCCAAGAACCAAGTGGCCTCTTTCCTCCTTCCTTGTCTGTGGAAATCCACTGCCCTTATCTCCGCTTTCTCTTCCCGATTTTTATGCCTTGAGGAAGGATGTTGAAGCTACAGCAGAACGTGTTGACGAGATTAGAGCTTCTGCTGGCTTGGAACGGTTAGAAGAAGATCTTGCTGTATTGGAGAAGAAGGCTGCAGATAGTTCTTTATGGGACAATCCATCTAAAGCACAGGAAATACTTCTTGCCTTGACTGATGTCAAAGAGAAAATCAAGCTGCTTACTGATTTCAAAACACAGGTTGAAGAAGCTGAAACAATAGTGAATCTGACTGAGGAGTTGGAATCCATAGATACTAGTCTACTTGAAGAGGCCTCTAAGATCATTCGAGAATTAAGCAAGGCACTGGATCGGTTTGAGCTTACAGAGCTTCTTTCTGGGCCTTATGACAAGGAAGGGGCTGTAGTTACTATAACGGCTGGTGCTGGGGGTACTGATGCACAGGATTGGGCTGAGATGCTACTTCGGATGTATGTGAGATGGGGGGAGAAGCAGCGTTATAAGATAAAAGTGGTTGAGAAATCTATGGGTGAGGAAGCTGGAATTAAAGCAGCTACAATTGAATTTGAAGGGCGTTTTGCTTATGGGTATCTATCAGGGGAAAAAGGAACTCACCGTATTGTTCGTCAGTCTCCATTCAATGCCAAAGGTCTTCGCCAGACAAGCTTCGCAGGTGTTGAAGTCATGCCCCTTCTTCCTGAAGAATCATTGGATATTGAAATACCTGAAGAAGACCTGGAAATAACCTATTCAAGGGCTGGGGGAAAGGGAGGCCAGAATGTGAACAAGGTGGAAACAGCTGTTCGGATTGTTCACATCCCCACTGGTGTCACAGTTCGTTGCACAGAGGAAAGAACTCAGCTGGCTAACAAGATCAAGGCTCTTAGCCGTTTGAAAGCTAAACTTCTCGTCATAGCAGAGGAGCAACGAGCCTCTGAAATTAAACAAATACGGGGGGATGCAGTGAAGGCTGAGTGGGGTCAGCAGATACGCAACTATGTCTTCCACCCATACAAGCTTGTGAAGGATGTTCGAACGGGGTGTGGAACATCGGATGTCACTTCTGTGATGGATGGAGACTTGGAAGCATTTATCAAAGCTTATCTCAAATACAAATATACTAGTAGCATGGGTGAAGGGAACACCAAA
>gnl_Eucgr_v2.0_Eucgr.B01462.1
ATGGAGGGTCTGTCTCTGGTCCGACCCTTGTGCTGCTCAAACGTGTCATCCGTTTTTCCTCCGCGAGCACGACCCTTTCTTCCTCCCTTTCGTCTGCTTCGCCAACTTCGCGTGCCTTCTTCTTCTCGCTTCCGTTCGGTCGGGTCGGTCGTGTGCTCGGCCTCTAACGACCAGCTCAGCCAGAGCGTTGAAGCGGATTCAAGTGAATGGGCAATGCAAGATTTCTATTCCTTGAGAAGAGAGGTGGAAGCCGCATCGGCCCGGGTTGTGGATATACGGGCGTCCGCCGGTCTCCAGCAGTTGGAGAAAGAATTGGCAGATTTGGAGCTTAAAGCATCTGATGCCTCCTTTTGGGACGACCGTGCTAAAGCCCAGCAAACCCTTTTGGCATTGACTGATGTCAAAGACAAGATCAGACTACTCTCTGACTTCAAAACACAGGTTGAAGAGGCAGAAACTGTAGTCATGTTGACCGAAGAAATGGACTCTAAAGATACGGGACTTCTTGAAGAGGCTGCTGGTATTATCAAAGAACTGAACAAGGCATTGGATCGCTTTGAGTTAACTGAACTCCTCTCTGGTCCCTACGACAAAGAAGGTGCAGTTGTTAGTATAACAGCTGGTGCAGGTGGTACTGATGCACAGGATTGGGCCGACATGCTTCTCAGGATGTATGCGAGATGGGGAGAGAAACAGAGATATAAAACAAGAGTTGTTGAGAAATCCATGGGAGAGGAAGCTGGGATCAAGTCAGCAACTCTTGAAGTGGAAGGGCGCTATGCATATGGATATTTATCCGGTGAGAAGGGGACTCACAGGATCGTCCGACAGTCTCCATTCAATGCAAAAGGTCTTCGTCAGACTAGCTTTTCTGGCGTTGAAGTCATGCCTCTTCTTCCTGAAGAATCTCTAAATGTTGAAATTCCTGAGGAAGATTTGGAAATTACTTTTTCAAGAGCAGGAGGGAAAGGTGGCCAGAATGTGAACAAGGTAGAAACGGCGGTGCGGATCACTCACATTCCCACTGGGGTCACTCTTCGCTGCACAGAGGAGAGATCCCAGCTAGCAAACAAGATCAAAGCGCTCAGCCGACTGAAAGCAAAGCTACTTGTCATAGCAGAAGAACAGAGAGCATCTGAAATCAAGCAGATACGGGGAGATGTTGTCAAGGCCGAGTGGGGCCAGCAGATTCGAAACTATGTATTCCATCCATACAAACTCGTGAAGGATGTGAGGACTGGATACGAGACATCGGATATCTCATCTGTAATGGACGGTGAGTTAGATCCGTTCATTAAAACATACCTCAAATACAAGTACAGTATGTCACAGTCAGCTATTGAAGCTGTTCAG
>gnl_Manes_v6.1_Manes.12G003100.1
ATGGAGGGCCTAGTTTGCCCTTTGTTCAGCTCAACCACGGTATTGGCACCGCTGAAGCTACCGTTTAACAATACTAAACCATCATTTTTGTTCCTGCAGAAGCCTTTTTTGGCTCATCCAAAATCCACTATAATCCCCTTCTCTTCATTTCTCTCTACCTCTTCACGCTTACCCTCTTCTGTTATTTATGCGGCACCAGAGAGCCAGTTGAATGTGGGGATTGACGCGGAGGCAGGGGAATGGGCAATGCAAGATTTCTATAGCTTAAGGAGGGATGTTGAAGCAGCCTCAGAGCGTGTTGAAGAGATTAGAGCCTCGGCTGGTATCCAACAATTAGAACAACAACTTGCAGATTTAGAGTCGAGAGCAGCTGATAGCTCCTTTTGGGATGACCGTGCTAGAGCTCAAGAAACCCTTTTGGCTCTTACAGATGTCAAAGATAAGATAAAATTGCTCAATGACTTTAAAATCAAGGTTGAAGATGCAGAAACTATAGTCATGCTGACAGAAGAGGTGGACTCTATAGATACTGGACTTCTTGAAGAGGCTTCCAGTATAGTTAAAGAATTAAACAAGTTATTGGACCGATTTGAGTTGACTCAACTTCTCTCAGGCCCCTATGATAAAGAAGGTGCTGTTATATCTATCACAGCTGGTGCTGGAGGAACTGATGCACAGGACTGGGCTGACATGCTTCTGAGGATGTATGTGAGATGGGGAGAGAAACAGCAATACAAGACGAGGGTAGTTGAAAAATCTCCGGGAGAGGAAGCTGGAATTAAGTCGGCTATAGTTGAGGTTGAAGGCCGTTATGCTTATGGGTATTTGTCTGGGGAGAAAGGGACTCATAGAATTGTGCGACAATCTCCTTTTAATGCTAAAGGTCTTCGTCAGACGAGCTTTTCTGGTGTCGAAGTAATGCCACTTCTTCCTGAAGAGTCTATGGACGTTGAAATACCTGAGGAAGACCTAGAAATCAGTTTTTCAAGGGCAGGTGGAAAAGGAGGCCAGAATGTAAACAAGGTTGAAACTGCTGTCAGGATTACTCACATTCCCACCGGTGTCACTGTTCGCTGCACAGAAGAGAGATCCCAGCTTGCAAACAAGATCAAGGCTCTTAGCCGGCTAAAAGCAAAGTTGTTGGTCATAGCCGAGGAACAAAGGGCATCAGAAATCAAGCAAATAAGGGGAGATGCAGTGAAAGCTGAGTGGGGCCAACAGATAAGAAACTATGTTTTCCATCCATACAAACTTGTCAAAGACGTGAGGACGGGACTTGAGACATCAGATATTACCTCTGTAATGGATGGGGAATTGGAGCCCTTCATCAAAGCTTACCTCAAGTACAAATACAACATGACATTGTCTGCTTCTGGGATTAAT
>gnl_Medtr_Mt4.0v1_Medtr7g080430.1
ATGGAGGTTGTTGTTTCACACCCTCTGTGCTGCTACTACACCACCACTGTAACCGCCAAAACCTTTAGGTCTTATAAACAACCATTTCTCATTCCACAATTTCCCTCTTCTTCTTCTTCTTCTTCTTCTTCTTCACCACATTTTCCTTTCTTATCTTTCCGCACCACCACTCTCTCTCATCGTCCTTCTCCTTTTCCTCTATCACCTGTAGTTCTGTTTGCGACGCCTGAGAATCAATTGAGCAGCGTTGGGGAAGGGGAGGAGGATACTCACACAAGTGATTCCGCACTTCAAGATTTTTATTCTCTGAGGAAGGATGTTGAAATTGCATCACAGCGTGTCAAAGAGATTAGAGAATCATCTGGTCTACAATTATTGGAGCAAGAACTTGCCAAGTTGGAAGAGGAAGCATCTTGTAGCTCCTTTTGGGACGACCGAGCCAAAGCTCAACAGACTCTTTCGACATTGGCTGATGTCAAAGAAAAGATAAAATTGCTCAATGACTACAAAACTCAGGTTGAGGATGCAGAAACAATAGTTATGCTGACAGAGGAAATGGAATCCGTTGATAAAGGGCTTTATGAAGAAGCTTCTAGTCTAATTAAAGAACTGAATAAGTCAATTGATCGGTTTGAGCTGACTCAACTTCTTTCTGGTCCTTACGACAAAGAAGGTGCTGTTATCTCTATTACAGCAGGTGCAGGAGGCACTGATGCACAGGACTGGGCGGACATGCTTCTTAGGATGTATGTGAGATGGGGTGAGAAACAAAGATACAAAACCAGAGTGGTTGAGAAATCTCTTGGAGAAGAAGCTGGAATTAAATCTGCCACCATCGAAGTTGAAGGCCGTTATGCGTATGGGTATTTGTCTGGGGAGAAAGGAACACATCGCATTGTTCGGCAGTCCCCTTTTAATTCCAAAGGTCTTCGTCAGACAAGCTTTTCTGGTGTTGAAGTCATGCCTCTTCTTCCAGAAGAATCTTTGAATGTTGAAATTCCAGAAGAGGACCTGGAAATCAGCTTCTCAAGAGCAGGGGGAAAAGGAGGTCAGAATGTTAACAAGGTTGAAACTGCCGTTCGAATTACACATATCCCAACTGGTGTCACTCTTCGCTGCACAGAGGAGAGATCCCAGCTAGCAAATAAGATAAAAGCTTTAAGTCGTTTGAAAGCGAAGCTGTTGGTGATAGCTGAAGAGCAACGTGCAACTGAATTTAAACAGATTCGAGGGGACGTAGTGAAGGCTGAATGGGGACAGCAAATAAGAAATTATGTCTTCCATCCATACAAACTAGTAAAGGATGTAAGAACAGGGCATGAAACACCAGATATCACCTCTGTTATTGATGGAGAATTGGATCCCTTCATCAAATCTTACCTCAAACACAAGTATAGTATGACAATGTCTACCAGTGGGGTTAAC
>gnl_Musac_v1_GSMUA_Achr3T21580_001
ATGAGAAAGAATGGGAGCCTTCATCTAGGGAGAGCATTTAGTGACAGAAGATGGCTTATTCCATTCTTTGCAAGCTTGCTGGTCTCTTTCACTCTCTTCATGGCAAATCCAGAAAGGAAAGAGCCAATGGACCAGACAGTGGCATCGGAAAATGAAGCTCCACGGATAGCTTATCTGTTAACTGGCACAAAAGGTGACAGCCAAAGAATGAGGAGAACTCTGCAAGCAATATATCATCCACGAAATCAATATATTCTGCACTTGGACCTTGAGGCTCCTCCCAGGGAAAGGATAGACTTGGCCATGTATGTCAAGGGGGATCCTTTGTTTAGTGAGGTTGAGAATGTACGTGTAATTGCCAAAGCCAACTTGGTGACATACAAGGGCCCAACAATGATTGCGTGCACCCTTCATGCGATTGCCATCCTGTTGAAGGAGAGGTTAAGATGGGACTGGTTTATAAATCTGAGTGCATCGGATTATCCTCTTATGACACAAGATGATATACTACATGTTCTATCTTCTTTGCCTAGAAACCTCAACTTCATTGAGCACTCACCTATTGCTGGTTGGAAACTGACTCAGAGGGCAAGACCAATAATTGTTGATCCGGGTCTTTATTTGTCCAAAAAATTCAACGTTTTTGAAACCAAAGAACGCCGTGAACTGCCAACCTCTTTCAAATTGTACACTGGTTCAGCATGGGTGATGCTGACTCGGAACTTCCTCGAGTACTGCATATGGGGATGGGAAAACCTTCCTCGAGTTCTCCTGATGTATTATGTAAATTTTATCTCCTCACCTGAAGGTTACTTCCACACTGTCATCTGCAATTCTGATCAGTTCAAGAACAGTTCGATAAGCCACGACCTACATTATATTGCCTGGGACAAACCTCCAAAGCAACATCCACGATACCTTTCCACCAAAGACTTCAACAAAATGGTAAAAAGTGGTATGCCCTTTGCTCGGAAGTTTGGAAAAGGAGATTCAGTTTTGGACAAAATCGACCGTGAACTCTTGGGGCGATCCGATGGGCAATTCACCCCAGGTGGGTGGTGCAGTCTGGGTGCTGAAAGGTTAGAGCAATTGATGAAAAAGCTTATGTCCCAGGATTTCCGAAACGGGAGCTACCCTTCCACTCTCCTCCGTCCCCGCCGCAAGTTCCGCAACAGCGGCGGCGCGGCCTCTCGCCTCCTCCTTTTTTGTCGCAAGAAAGCTGTCGATGCCATCCCCAATTCCCCTCTCTGGTCAGTCCTTCTTCCTCTCTCTTGCTCTCCCTCCCGCGCTCTCTCGAACGATTCATCGCCATTTTACGCTTTTATTAATCCTGTTTCTTTGACACCTATCATAAGATTATCTCAAATCGAGAGTGAATGTCCTCCAATTATGGTTGTCGTATGGCATACTAATCTGACCTTTTTGTTTGGTCTAGTCCGATTTGCAGCTTCTGGTGGTCAATCAAGCGTGAGCGTCAGTCCTGAAACAGCTGAATGGGCGATGCAAGATTTTTATGCCTTGCGAAAGGATGTTGAAACTACTGCTCAGCGTGTAGAAGAAATAAGAATATCTGCTGGTCTGGAACGTTTAGAAGCTGATCTTGCTTCACTAGAGAAGAAGGCTGCAGATAGTTCTTTATGGGATGATCGTTTGAAGGCACAGGAAATACTTCTTTCCTTGACTGATGTCAAAGATAAAATCAAATTTCTCAATGATTTCAAATCTCAGGTTGAAGAAGCTGAAACAATAGTTAATCTGACTGAGGAGTTGGAAACAATTGATACTGGTCTTCTTCAAGAGGCTTCCAAGATAATTCGAGAACTAAGCAAGGCTCTTGATCGGTTTGAGTTGACACAACTTCTTTCTGGGCCTTACGACAAGGAAGGGGCTGTAATTACTATCACAGCTGGTGCTGGGGGTACTGATGCACAGGATTGGGCAGATATGCTACTTAGGATGTATGTGAGGTGGGGAGAGAAGCAAGGATACAAGACAAAAGTGGTTGAGAAATCTATGGGTGAGGAAGCTGGAATTAAATCGGCTTCAGTTGAACTTGAAGGTCGTTTTGCCTATGGATATCTATCAGGGGAGAAAGGAACACATCGAATTGTTCGTCAGTCTCCATTTAATGCTAAAGGACTTCGCCAGACGAGCTTTGCTGGTGTTGAAGTTATGCCCCTTCTTCCTGAAGAATCTCTAGATTTAGACATACCTGAAGAAGACTTGGAAATTAGCTATTCTAGAGCTGGAGGAAAAGGAGGACAGAATGTCAACAAAGTGGAAACAGCAGTTAGAATTGTTCACATTCCTACTGGTGTTGCAGTTCGTTGCACAGAGGAAAGGACTCAGTTGGCTAACAAGATCAAGGCCCTGAGCCGTTTGAAAGCCAAGCTGCTCGTAATTGCAGAGGAGCAGCGTGCTTCCGAAATCAAACAAATAAGAGGAGATGCAGTGAAGGCAGAGTGGGGTCAGCAGATACGCAATTATGTCTTCCATCCATACAAGCTTGTGAAAGATGTGCGGACCGGGTACGAGACATCAGACATCTCGTCGGTGATGGACGGGGATCTTGAGTCATTTATAAAAGCTTACCTCAAATACAAGTATACTACCAGTGTCAGTGAAGCGAGCGTAAAA
>gnl_Nelnu_v1.0_NNU_008582-RA
ATGTACGTAAGGTGGGGAGAGAAACAGCGTTACAAAACAAAGGTTGTTGAGAAATCTCTGGGAGAGGAAGCAGGAATAAAATCGGCCACAATTGAAATAGAGGGTCGTTATGCTTATGGGTACTTGTCAGGGGAAAAAGGAACACACCGCATTGTTAGACAGTCTCCTTTCAATGCCAAAGGCCTTCGTCAGACAAGCTTTTCTGGCATTGAGGTCATGCCTCTTCTTCCTGAAGAGTCCACAGATGTTGAGATACCTGATGAAGATCTGGAAGTAAGCTTCTCAAGGGCAGGTGGAAAAGGAGGCCAGAATGTCAACAAGGTTGAAACTGCAGTTCGAATTGTTCACATCCCCACTGGTGTCACAGTTCGCTGCACAGAAGAAAGATCTCAACTAGCAAACAAGATCAAGGCTCTCAGCCGGTTGAAAGCCAAACTTCTGGTCATTGCTGAAGAGCAAAGAGCATCCGAAATAAAACAGATAAGGGGAGATGCAGTGAAGGCTGAGTGGGGCCAGCAGATTCGCAATTATGTGTTCCACCCATACAAGCTTGTCAAAGATGTTAGGACAGGGTTTGAGACATCAGATATTGCTTCTGTTATGGATGGTGAATTGGAACCATTTATTAAAGCATACCTCAAGTACAAATACAGTAGAACCATGACAGGAGGTGTACAA
>gnl_Orysa_v7.0_LOC_Os07g36250.1
ATGTCCTGTAGCCGAAGTGCGGCAATGATTGACTGCCCGCGGCTGCTCCTGGCGGCCGCGCGCGCCTCTCCGTACCCCAGCTCCGCCGCTCACCGGAGGGTCTGCACCGCCGGAGTCCCTCCCGTACCCGTATATTGCCGTGTCAGCCACCGCCGCAGGTCCTCCGTTCCTGTGCAATCTGCATCCTCTGGGTCAGGAAGCCAATCAAGCGTTGCAGAAAGTTCGGAGGCTACCGAATGGGCCATGCAGGATTTCTACGCTTTGCGGAAGGATGTCGAGCTGGCTGTAGCGCGCGTCAGTGAAGTCAGGCAGTCTGCTGGTTTGGATCAGCTTGAGGAGGAAATCGCTTCGCTCGAGAAGAAATCTGCAGATAGTTCCTTGTGGGATGATCCTTCCAAGGCACAGGAGATACTTGTTGCTCTGACAGAGGTCAAAGACAGAGTCAAGCTTCTCAACGATTTGAAGTTGCAGGTTGAAGAAGCTGAGACCATTGTAAAGCTTACTGAGGAGTTAGATTCCATAGATACTGGCCTTCTTGAAGAAGCCTCAAAGATCATAAAGGCATTAAACAAAGCACTAGATAACTTTGAGATGACACAGCTTCTTTCTGGACCTTATGACAAGGAAGGTGCTGTGATTAATATTACTGCAGGTGCTGGTGGCACCGATGCCCAGGATTGGGCTGACATGTTACTGAGGATGTATGTTAGGTGGGGAGAGAAGCAGCGGTACAAGACAAGAGTGGTTGAGAAATCCCCTGGTGAAGAAGCTGGAATAAAATCAGCTACCATTGAATTAGAAGGAAGATATGCCTATGGGTATCTCTCTGGGGAGAAAGGGACACACAGAATTGTTCGTCAGTCCCCATTCAATGCTAAAGGGCTTAGGCAGACAAGCTTTGCTGGTGTTGAAGTAATGCCTCTACTGCCAGAAGAGTCCATGGATGTAGAAATACCCGAAGAGGATCTGGAGATAAGCTTCACTAGAGCAGGCGGCAAAGGAGGCCAGAATGTGAACAAGGTGGAGACGGCTGTTCGCATGGTCCATATACCCACGGGCATCGCTGTTCGTTGCACAGAGGAGAGGAGCCAGTTGGCCAACAAGATAAAGGCCCTGAGCCGGCTGAAGGCGAAGCTGCTGGTGATCGCCGAGGAGCAGCGGGCGTCGGAGATCAAGCAGATCCGCGGCGACGCGGTGAAGGCGGAGTGGGGGCAGCAGATCCGCAACTACGTCTTCCACCCCTACAAGCTCGTCAAGGACGTCCGCACCGCCTGCGAGACGTCGGACATCACCGGCGTCATGGACGGCGAGCTGGACACCTTCATCAGAGCCTACCTCAAGTACAAGCTCTCTGCCGCTGCTGAGGAGCAAAGCGTCAAG
>gnl_Phavu_v2.1_Phvul.008G052200.1
ATGGAGGTTGTTTCGCAGCCTCTGTGCACCATTCTATTCGCCACGTGCAAACACTCACTTCTCATTCCGCAAAAAATCCCCAATCCTTCTAAACACTTTCCCTTCTTCTCTTTTCGCTCCACCACTCTCTCCTCTTCTTCGCGTTTTTCTCCTCCGTCTCTTTTGTTCGCGGCGCCGGAGAACCAATTGAGTGTTGGTGAAGGAGAGAACACCGATGCAAGTGATTGGGCACTGCAAGATTTTTATTCCCTGAGGAGGGATGTTGAAATTATGTTACAACGTGTTGAAGAGATTAGAGAGTCTTCTGGTCTACAATTACTGGAGCAAGAACTTGCCAATTTGGAGGAGCAAGCAGCTGATAGCTCTTTCTGGGAAAATCGGGCCAATGCTCAAAAGACTCTTTCGACCTTGGCTGATATTAAAGAGAAGATAAAATTACTCAATGATTTTAAAACCCAGGTTGAGGATGCAGAAACAATAGTTAAGCTGACCGAGGAAATGGAATCCATTGACAGAGGACTTTTTGATGAGGCCGCCAATCTTATTAAAGAACTGAATAAATCGCTAGATCGATATGAGCTAACTCAACTTCTCTCTGGTCCTTATGATAAAGAAGGTGCTGTTATCTCTATTACAGCAGGTGCTGGTGGTACTGATGCCCAGGATTGGGCAGACATGCTTCTTAGGATGTACGTGAGATGGGGTGAGAAACAGAGATACAAGACCAGAGTGATAGAGAAATCCCCCGGAGAAGAAGCTGGAATTAAATCTGCCACTGTTGAAGTTGAAGGTCGTTATGCATATGGGTATTTGTCTGGGGAGAAAGGAACACATCGCATTGTTCGTCAATCACCTTTTAATGCCAAAGGCCTTCGTCAGACAAGCTTTTCTGGTGTTGAGGTTATGCCTCTTCTGCCCGAGGAATCTATGAATGTTGAAATTCCCGAGGAGGACCTGGAAATTAGTTTTTCAAGAGCAGGTGGAAAGGGAGGTCAAAATGTGAACAAGGTTGAAACTGCAGTTCGGATTACACACATTCCAACTGGTGTCACTCTTCGCTGCACAGAGGAGAGATCACAACTAGCGAATAAGATCAGAGCTTTAAGCCGTTTGAAAGCCAAGTTGTTGGTTATAGCTGAAGAGCAGCGCGCATCAGAGATTAAGCAGATTCGAGGGGACGTAGTCAAAGCTGAATGGGGGCAACAAATACGGAACTATGTATTCCATCCATACAAACTAGTTAAAGATGTAAGAACAGGGTATGAAACGACAGATGTCATCTCTGTAATGGATGGCGAGTTGGACCCCTTCGTCAAATCTTACCTCAAATTCAAGTTCAATATGTCACTGTCGACAAGTGTCGTTAAC
>gnl_Phypa_v3.3_Pp3c3_11640V3.1
ATGGCGTGCGTTCGAGGTTTGCTTGAATGGATTCCGGCATGCAAGTGTGATGGAAATCTGACTGCGGTTAAATCAGTTGATGCTGGAGCCAATTCCGCACATTCGCGACGTTGTTTGAATTTTGTAAGCCAGTCGCGCGTTTCGGATTCTCGGCATCGGCGATGTTCGTCTTTAAGGGTCAGGAGCATGTGGGAGGGTGAAAAGAGAGCTCACCAGGACAATGTGATAATGCGGCAATGGTGCTCAGGGAAGAGAAATGTCGCTTGCCAAGTAGATTCGTCGTCCACGGAGACTGCAACAGGTAGTGAGCTAGACCTGGAATTTTACGCCGTTAGAAAAAAAGTGGAGGAGCTGGTTCGACGCGTAGGCGAGGTGCTGGCCTCGTCTGACATAGCCGAGAAAAAGGCCAGGTTAGCGGACCTTGAGTTGCAAGCCTCACAAGATACGCTGTGGGATGACCCTGATGCAGCGCAGAGAACTCTGTCTGACCTTGCGGAAGTGAAAGAGAATTTGGATTTGTTGCAGCAATTCGAAAATAAGGTGGAGGAGGCGCAGTTGATAATAGAATTGATGGGGGAGAAGGAAGGCCCAGATGGTGGATTGGTGCAGGAAGCATCGGAAATTGTGTCATGGCTTAGTAATGCCTTAGACAAATTTGAGCTGGCGAAGCTTTTGTCGGGGCCGTATGATCGAAGGGGCGCGAGGGTAACTATATCCGCAGGAGCTGGGGGTACGGATGCTCAGGACTGGGCTGAGATGCTGTTACGAATGTACTCGCGGTGGGCCGAAAAGCAGGGTTACACTGTGAAGGTGATGGAGAAATCGCCTGGGGAAGAGGCCGGCATCAAGTCGGTGACCTTTGAAGTAGATGGGCGATTCGCATATGGTTACCTTGCCAGCGAAAAAGGCACTCATCGACTTGTAAGGCAATCACCATTTAATGCCAAGGGTCTGCGACAGACGAGCTTCGCAGGAGTAGAGGTGATGCCAATCTTCGAAGAGGAGTCGTTGGATGTAGAAATTCCAGAAACAGAGCTGGAGGTCACTACAACCAGAGCCGGAGGCAAAGGTGGCCAAAACGTAAACAAGGTAGAAACGGCTGTGCGCATTGTTCATATTCCGACGGGGATTGCTGTTCGCTGCACCGAGGAGCGATCACAGCTTGCGAACAAGATCAAAGGTCTTAGATTACTGAAGGCCAAACTTCTTGTGATTGCTCTTGAGCAAAAGGCGTCGGATTTGAAGGAAATTCGAGGCGATGTGGTGAAAGCCGAATGGGGTCAACAAATTAGAAACTATGTGTTCCATCCTTATAAGCTCGTGAAGGATGTCCGAACGGCTACCGAAACGTCAGACGTAGCAGGTGTCATGGACGGTGAGTTAGGTTCTTTCATCACCGCTTTTTTGCGTTGGAAGACCTTGAGTGAATCTAGTTCAGCTCCGAGT
>gnl_Poptr_v3.0_Potri.008G075800.1
ATGGAGGGCATTCTAGTTCGCAATTTATGCAGTATCTCCGGTGCTACTGTGCTTTTAGCACCACCATCAAGACCTTCATTTTTTTTTCAACACAAGGCCTCCTTTTCTCCTTCTAACTCTACCATGTTTCCATTGCTCTCTTCACTATTCTCTGCCCCTTCTCGCTCCTTTTCTTCTGTTATATATGCCACACCAGACAGCCAGTTGAGTGTTGGAGCTGATACGGATACGGATACGGATACCAGAGAATGGGCAATGCAAGATTTCTATAGCTTAAGGAAGGATGTCGAAACTGCCTCACAGCGTGTTGAAGAGATGAGAGCTTCTTCCGGTCTGCATCTATTAGAACAAGAACTTGCAGATTTGGAATCTAAAGCAGCTGATAGCTCCCTCTGGGATGACCGTGCTAAAGCTCAAGCAACCCTGCTGGCCCTGACCGATGTGAAAGATAAGATAAAGTTGCTAGCAGAATTCAAAACCAAGGTTGAAGAGGCTGAAACTATAGTTAAATTAACAGAGGAGATGGACTCCACAGATGCTGGATTTCTAGAAGAGGCAACTGGGATCATTAAAGAATTAAATAAGGCATTGGATAAGTATGAGTTGACTCAACTTCTTTCTGGTCCTTATGATAAAGAAGGTGCTGTTCTATCCATCACAGCTGGTGCTGGCGGTACAGATGCACAGGACTGGGCTGACATGCTTCTCAGGATGTATGTGAGATGGGGAGAGAAACAACGATACAAGACAAAGGTGGTTGAAAGTTCACCAGGAGAGGAAGCTGGGATTAAATCAGCCACAGTTGAAGTTGAAGGCCGTTATGCTTATGGCTACCTGTCTGGGGAGAAGGGAACACACAGAATTGTGCGGCAATCTCCTTTTAATTCCAAAGGTCTTCGTCAGACCAGTTTTTCTGGTGTTGAAGTCATGCCTCTACTTCCTGAAGAGTCGATGGACGTGGAACTACCTGAGGAGGACCTGGAAATTAGTACTTCAAGGGCAGGTGGGAAAGGAGGGCAGAATGTAAACAAGGTTGAAACTGCTGTCAGGATAACTCACATTCCCACTGGTGTAACCGTTCGCTGCACAGAAGAGAGATCCCAGCTATCAAACAAGATCAAGGCTCTAAGCCGGTTAAAAGCGAAACTATTGGTCATAGCTGAAGAACAACGAGCATCTGAAATCAAGCAAATAAGGGGAGATGCAGTGAAGGCAGAATGGGGCCAACAGATAAGAAACTATGTATTCCATCCATACAAACTCGTCAAAGACGTCCGGACAGGACATGAGACATCAGATATTGCTTCTGTAATGGATGGCGAATTGGATCCCTTCATCAGAGCTTACCTCAAGCACAAATACAGTATGACACTATCTGCAAGTGAGCCTAAT
>gnl_Prupe_v2.1_Prupe.6G363800.1
ATGGAGGCTCATCTGAGACCTCTCTGCAGCCCAACAGCCATCTTATGCCCCAAGCCTCCAAATAGCAAACTACCACAGTTACTACAAAGGCCCACTTCGTATACTTCTCGTTTTTGGTACACTGTCTCTACAAAGCTTTCAAGCTATTGTCGATTTCCTCCTACTGTTTTACTTGCGACACCGGAGAGTCAAGTAAGCACGGGGCTCAACACCGACACAAGAGAATGGGCAATGCAAGATTTTTATTTCTTAAGAAGAGATGTTGAAACCACGGCGGAACGTGTTAAAGAGATAAGAGACTCTGCCTGTCTGCAACAGTTAGAACAAGAAGTTGCAGATTTGGAGTTGAAAGCAGCTGATAGCTCCTTTTGGGATGACCGAGCTAAAGCTCAAGAAAACCTTTCGGCCCTGACTGATGTTAAAGACAGGATAAGATTGCTGAATGAGTTCAAATCACAGGTTGAAGATGCAGAAACAATAGTCAAGCTAACTGAAGAGATGGACTCTGTAGATAATGGACTTCTTGAAGAGGCTGCCAGTATCATCAAGGAATTGAACAAGGGACTGGATCAGTTTGAGTTAACTCAACTTCTTTCTGGGCCTTATGACAAAGAAGGTGCTGTCATCTTTATTACAGCTGGTGCTGGAGGAACTGATGCACAGGATTGGGCTGAAATGTTACTCAGGATGTATGTGAGGTGGGGAGAAAAGCAGAGATACAAGACACGAGTAGTTGAGAAGTCCCAAGGAGAGGAAGCTGGAATTAAGTCAGCGACAATTGAAGTTGAAGGTCGTTATGCTTATGGGTATTTGTCTGGGGAGAAAGGAACACACCGCATTGTGAGGCAGTCCCCTTTTAATGCCAAAGGTCTTCGCCAGACAAGCTTCTCTGGTATTGACGTCATGCCTCTTCTACCTGAAGAGTCGTTGAAAGTTGATTTACCTGAAGAGGACCTGGAAATAAGTTTTTCAAGGGCAGGCGGGAAAGGAGGGCAGAATGTGAACAAAGTTGAAAGCGCTGTCCGGATTACTCACATTCCCACTGGTGTTACTGTTCGCTGCACAGAAGAGAGATCTCAGCTTGCAAACAAAATAAAGGCTCTAAGCAGGTTGAAAGCGAAGCTGTTAGTGATAGCTGAGGAGCAAAGGGCATCAGAGATTAAGCAAATACGAGGAGATGTAGTGAAGGCAGAATGGGGCCAACAAATAAGAAATTATGTGTTCCATCCGTATAAACTGGTGAAGGATGTAAGGACAGGATACGAGACGTCGGATATCACTTGTGTAATGGATGGTGATTTAGAGCCTTACATTAAAGCTTACCTCAAACACAAATACAGTATGAAGGTGACTGCTGCAGGTGTAGTG
>gnl_Selmo_v1.0_64370
GAATTTTACAGTTTGAGGAAGGATGTAGAGAATGTGGCCGCTCGCGTTCGCCAGCTCCTCGATTCGGCAGACCTGGAGCAACAGGAAGCTGTTCTGGCCGACCTGGAGAACCAAGCGAGCGATCCAGCGTTTTGGGAAGAGCGTTCCAAGGCACAGAAGATACTCTCCGAGCTCAACGAGATCAAAGATCGCGTCAATCTTTACAAAACTTTTCGAGCCAAGGTTGACGATGCCCAATGCATAGTGGAACTTTTGGAGGAAATGGAGAGTCCGGACGCTGCTCTGAAACTGGAAGCCGCGGAGACGGTCTCGTGGATCACCGCGGCGATGGATAGGTTCGAGTTAAACAAGCTCCTGTCTGGAACTTATGACAAAGAAGGAGCTCGGATCACTATTACCGCAGGCGCTGGCGGAACCGATGCGCAGGATTGGGCTGAGATGCTTCTAAGGATGTACCAGCGATGGGCTACCAGGTCGGGCTTTAAGTCGACTGTGGTGGAGAGTTCTCCTGGCGAGGAAGCTGGGATCAAATCGGCCACACTCGAGATCGACGGGAGATATGCGTATGGTTATATCTCCGGAGAGAAAGGCACGCACAGGCTGGTGAGACAATCGCCTTTCAACTCTAAAGGTCTCCGACAGACGAGCTTTGCAGGAGTGGAAGTGATGCCTCTGCTGGAAGAGAGCGAGATCGAGGTGGAGATACCCGAAGGCGACCTTGAGATTACAACGTGTAGATCTGGAGGCAAAGGCGGGCAGAACGTGAACAAGGTCGAGACTGCTGTTCGTGTCACGCACATTCCAACCGGGATTGCTCTTCGCTGCTCAGAGGAAAGAAGCCAACTCCAGAACAAGATAAAAGCAATCGCGCTGCTCAAATCCAAGCTCCTGGTGATTCTCGAGGAGCAAAGGGCTGCCGAGATCAAAGAGATTCGAGGGGACGTCGTCAAGGCGGAGTGGGGGCAGCAAATAAGAAACTACGTCTTCCATCCTTACAAGCTCGTCAAGGATTTGAGAACAAACGTGGAGACGTCGGATATCAGTGGAATCATGGACGGGAATTTGGAGCCACTTCTCACAGCGTATCTCATGTCCAAG
>gnl_Solly_v2.4_Solyc04g025290.2.1
ATGGAGACTGTTGTTCAAAGTTCAGTTGGTATATATTCGAAACCCTTCCATAGCTTAGCTAGAAAGCTAATTAAGGCATCATCAGGTCCAATTACAAGAGTTACAGAAATGGATAGGAGAAGAGGGGGAATTTCACTACTCACTTCTCATTCTTTTTTTCCTGCAATTAGGAGAATAAGAGCAATGCATAAGAGCATCACTTCTTCTCCAACGGTTTCTTTTGCAACACCTGAGGTGGGAGTTACAAATACTGAAACGCGTGAATGGGCGATGCAAGATTTCTATACTTTAAGGAAGGATGTAGAAACTGTCTTAGAGCGTGTTCAGGAGATCAGAGCTGCTGCTGGTCTAAAGCAATTACAGGAAGATCTTGCTGCTTTAGAAGCAGCAGCTGCTGATCGGTCTCTCTGGGATGATCGTGCGAAAGCTCAGGAAACACTTCAGGCTTTGACTGATTGCAAAGACAAATTAAAGCTTCTCCGTGACTTCAAGACACAGGCTGATGATGCAGAAACGATTATTAAGCTCACTGAGGAGATGGACTCAATTGATTCAGTGTTTCTTCAAGAGGCCTCTGGTATCATAAAGGAATTGAACAAGGCACTGGATCGTTTTGAGTTGACTCAACTTCTTTCAGGCCCCTATGACAAAGAAGGTGCAGTGATTACTATCACAGCTGGTGCAGGCGGCACTGATGCACAGGATTGGGCTGATATGCTTCTCAGGATGTATGTGAGATGGGCAGAAAAGCAGCGCTATAAAACAAAAGTTGTTGAGAAGTCTGTGGGAGAAGAAGCTGGGATCAAGTCAGCCACTGTTGAAATTGATGGACGGTATGCATATGGCTACCTGTCTGGGGAGAAAGGAACCCACAGGATTGTTCGACAGTCTCCCTTCAACTCTAAAGGCCTTCGTCAGACAAGCTTCACTGGCATTGAAGTTATGCCTCTTCTTCCTGAAGACTCAACAAATGTTGAAATTCCCGAAGAAGACTTGGATATCAGCTTTACAAGAGCAGGTGGAAAGGGAGGTCAAAATGTTAACAAGGTTGAGACTGCAGTTCGCATCACTCATATTCCCACTGGTGTAGCTGTTCGCTGTACAGAGGAGAGGTCACAGCTGGCAAATAAGATAAAAGCTCTAAGCAGATTGAAGGCAAAATTATTGGTGATTGCAGAGGAACAAAGGGCATCAGAAATAAAGCAAATAAGAGGAGACACGGTGAAGGCGGAATGGGGCCAGCAAATAAGAAACTATGTCTTCCATCCTTACAAGCTAGTAAAAGATGTAAGGACTGCTTATGAAACTTGTGATATCACCTCTGTGATGGATGGTGAGTTAGATCCTTTTATCAAAGCCTACCTTAAGCACAAGTACAGTTTGGCAGCAAATCCTAGTGGACTCACT
>gnl_Sorbi_v3.1_Sobic.002G331100.1
ATGGTTGACTGCCCGCGGATGCTTCTGCCGGCCCCTCGCGTCGCTGCCGCTCAATACACGCCCTGCGCCGCTGGAAGTTGGTTGAACCAGGAACCCGCTCCCTTCTCCATTTGTTGCAGCCGCCCCCGCCGCTGCCGTCGGTGGAGCTCCGTTCCCGTGCGATCCTCATCCTCCGGGGCCGGAGGCCAGTCAAGCGTTGCGGATGAGCCGGAGGCTGCAGAATGGGCCTTGCAGGATTTCTACACCTTGCGGAAGGATGTTGAGTTAGCTCTTGAGCGTGTCAATGAAGTCAGGCAGTCTGCCGGTTTGGAGCAGCTTGAGGAGGATATCGCTTCGCTTGAGAAGAAGTCTGCTGATAGTTCCTTGTGGGATGATCCTTCCAAAGCACAGGAGATACTTGTTTCTCTGACAGAGGTCAAAGACAGAGTAAAGCTTCTCAACGATTTCAAGTTACAGGTTGAAGAAGCTGAGACTATTGTGAAGCTTACTGAAGAATTAGATTCTATAGATACTGGTCTTCTTGAGGAGGCCTCAAAGATTATAAAGGCATTAAATAAGGCATTGGATAACTTTGAGATGACACAGCTTCTTTCTGGACCATATGACAAGGAAGGTGCTGTAATTAATATTTCTGCTGGCGCTGGTGGCACTGACGCTCAGGATTGGGCTGACATGTTACTAAGGATGTATGTGAGGTGGGGAGAGAAGCAGCGTTACAAGACACGAGTAGTTGAGAAATCACCTGGTGAAGAGGCTGGTATAAAATCAGCAACTGTTGAACTAGAGGGAAGATATGCTTATGGCTATATCTCTGGTGAGAAAGGCACACACAGGATTGTCCGTCAATCGCCATTTAACGCTAAAGGGCTTCGACAGACAAGCTTTGCTGGTGTTGAGGTTATGCCTCTTTTACCAGAGGAATCCATGGCTGTGGACATACCTGAAGAGGACCTGGATATAAGCTTCACAAGAGCTGGAGGTAAAGGAGGCCAGAACGTGAACAAGGTGGAAACGGCTGTTCGTATGGTTCATATTCCAACTGGAATAGCAGTTCGTTGCTCAGAGGAGAGGAGCCAGCTGGCCAACAAAATAAAAGCCCTCAACCGGCTCAAAGCGAAGCTGCTGGTGATCGCTGAGGAGCAGCGTGCATCAGAAATCAAGCAGATCCGTGGCGACATGGTGAAAGCAGAGTGGGGGCAACAGATACGCAACTACGTCTTCCACCCCTACAAGCTCGTCAAGGACGTCAGGACAGGGTGCGAGACGTCGGACATCACTGGCGTCATGGATGGAGAGCTAGATCCCTTTATCAAAGCATACCTTAAGTTCAAGCTCACTGCGGCAGCTACCAGC
>gnl_Spipo_v2_Spipo9G0047300
CTTTCTCATTGGGTGGGAATTGGTGTTCCTGTTTATTTCCCTCATGTACATTTTGATACTGATTTCATCATCTCAGTTCACATTGCAGCATCAGAGTCTCAATCCAGCACTGGAATCGATGAAACCCTCGAATGGGCAATGCAGGATTTTTATGCACTGAGAAAAGATGTAGAAACTGCCATGGGGCGTGTAGAAGAGATCAGGGCTTCTGCTGGTCTGGAGCGCCTACAAGCGGATCTTGCAGATTTGGAGGCGAAGGCCGCAGAGAGCTCATTATGGGATGATCCACGCTCTGCACAAGGGATACTCTCAGCCTTAACTGACGTGAAAGAGAAGATCAAGCTGCTCTCGGATTTCAAATCCCAGGTGGAGGAGGCGGACACCATCATCAAGTTGACTGAAGAGATGGAGTCCGTGGATGCCAGCCTTCTTGAAGAAGCCTCTAAGATCGTCAGAGAGCTGAACAAAGCAATGGACCGTTTCGAGCTGACACAGCTTCTTTCTGGCCCTTACGACAAGGACGGAGCTGTGGTAACCATCACTGCTGGTGCCGGGGGCACCGATGCACAGGATTGGGCTGACATGCTCCTCCGGATGTATGTGAGATGGGGGGAGAAACAGCGCTACAGGACGAAGGTGGTCGAGAAGTCCATGGGAGAAGAGGCCGGGATCAAGTCGGCTACCATAGAACTCGAAGGTCGCTTTGCTTACGGGTATCTATCGGGAGAAAAAGGGACTCATCGGATTGTTCGGCAGTCACCATTCAATGCAAAAGGTCTCCGCCAGACGAGTTTTGCTGGGGTTGAGGTGATGCCTCTTCTCCCCGAAGAGTCACTAGACGTTGAGATCCCAGAAGAAGACCTGGAGATCAGCTATTCGAGGGCTGGGGGCAAAGGAGGCCAGAACGTGAACAAGGTGGAAACTGCCGTTCGTATCGTCCACATCCCCACTGGGGTCACTGTTCGCTGCACAGAGGAGCGGTCGCAGCTGGCGAACAGGATCAAAGCTCTCAGCCGGTTGAAGGCGAAGCTGCTGGTGATCGCGGAGGAGCAGAGGGCTTCCGAGATCAAGCAGATCAGAGGAGACGCTGTGAAGGCCGAGTGGGGGCAGCAGATCCGGAACTACGTCTTCCACCCCTACAAGCTCGTGAAGGACGTCCGCACCGGCCTCGAGACCTCCGACATCGCCTCCGTCATGGACGGCGACCTCGAGCCCTTTGTCAAGGCCTATCTCAAGTACAAGTACACCCTCTCCTTCAACTCCACCCCTCTCAAC
>gnl_Stras_v2.0_SGA_v2.0_scaffold122T33194
ATGCGGCTTTATCTTGGTATATTCTTGGCTTTACCAGGAGTTGAAGGAGCTCCAATGGCGGGCGTTGCTCTTGCCCTCGGCTCCACAGTGCCTCAACAGCTTCCTTTCCTTTTTCCGAAAAAATTAAATTCGTTAATCTCAGTTGAAACCCGACACACGGCTCTCAGACTTCATCGGACATCGCGGCGGCTTTCATTCTCAAGATACTGTTTTTGTTATAATTCATCACAGCGATCGTCACCCATTCAATTTTCATCAAGTGCTTCTCCAAATGGCAGAAGAAAAGTTCTGTTTGCAACACCCGAGGTGGAAGTTAGTACTGATCAAAGTCAATGGGCAATGCAAGATTTCTATAATTTAAGGAAAGAAGTTGAAGCCACCTCAGCGCGAGTCGAGGAGATAAGGGCTGCTGCTGGTCTGAAACTGCTAGAAAATAATATTGCGGATTTAGAGGAAGCTTCAGCCAATAGCTCTTTGTGGGACGATCGTGTCAAAGCTCAGCAGACACTTCAGGCTTTGACTGATGCCAAAGAAAAATTAAAAACTCTCAATGACTTTAAAGCACAGGTTGAAGATGCAGAAACAATAGTGAAGCTTACAGAGGAGATGGACTCGATTGACGCTGGGCTCTTTCAAGAAGCTGCTGGCATCATTAAAGATTTGAAGAGGGCATTAGACCAATACGAATTGACGCAACTTCTCTCTGGACCTTACGATAAAGAAGGCGCGGTTATCAGCATTACAGCTGGCGCTGGGGGCACTGATGCCCAGGATTGGGCTGAAATGCTTCTCAGGATGTATGTAAGATGGGGTGAGAAGCAGAGTTTGAAGACAAAAGTGACGGAAAAATCGATGGGTGAAGAGGCTGGGATCAAATCGGCTACTATTGAAATCGGGGGTCGATATGCGTACGGATATTTATCGGGTGAAAAAGGGACCCACCGTATTGTCCGACACTCCCCTTTCAATGCCAAAGGACTTCGCCAGACTAGTTTCTGTGGTGTTGAAGTCATGCCTCTTCTTCCGGATGATTCTTTGGATTTAGAGATACCCGAAGAAGACTTGGAAATAAGCTTCTCAAGGGCAGGTGGAAAAGGCGGACAAAATGTCAATAAAGTCGAGACTGCAGTTCGCATCACTCACATTCCCACTGGAGTCACATTACGGTGCACAGAAGAGAGAAGCCAGCTGGCGAACAAGATTAAAGCTTTGAGCAGGCTGAAAGCGAAGCTATTAGTGATAGCGGAGGAGCAAAGGGCATCAGAGATCAAGCAGATTAAAGGAGATGCTGTCAAGGCCGAGTGGGGCCAACAAATACGAAACTATGTATTCCATCCCTACAAATTAGTCAAAGATGTGAGGACGGGACATCAAACCTCCGATATTGCTTCTGTTATGGATGGCGACTTGGACTCCTTCATTAAAGCTTACCTCAACTACAAATACAGCCTCTCCATTGATAATTCCAACTGTTAA
>gnl_Theca_v1.1_Thecc1EG025105t1
ATGGAAGCCATTTTAAAGCCTCTGTTAAGCTCAACGACCATGATTAAACCACCCAAACCATCCTCTTTTTCTTCTTACACTAGCATTAACAAAGTTCCAGTTTTGCTATCACTTGCTCCTCTTCTCACTGCCACCTCTTTTTCTTTCACTGCAATTCTCTCTGCCCCTTCCCGTTTCACTTCTTCTGTTATATATGCGACCCCGGAGAGCCAATTGACTGAGGGAGTAGACACCAATACAAGAGAATGGGTAATGCAAGGGAGTGAAGCTGTGGGAATGCTTCCTTGGTTTTATGGTCATTACCACTGCTTTGAAGTAGTCGGTTTTAATGCAAATAAAGTTCTTGATTTTGTAGATTTTTATGCTCTAAGGAAGGATGTCGAAACTGCCTCAGAACGTGTTGAGGAGATTATAGCATCGACTGGTCTGCAGCTATTAGAAAAGGAACTTGCAGATTTAGAATCAAAAGCAGCTGATAGCTCCTTTTGGGATGATCGTGCCAAAGCTCAAGAAACTCTTTTGGCACTGACTGATGTCAAAGATAAGATAAATTTGCTCAACGAGTTTAAAACCAAGGTTGAAGATGCAGAAACTATAGTTAAGCTAACAGAGGAGATGGACGCCATAGATGCTGCACTTCTGGAAGAGGCTGTCAGTGTCATCAAAGAACTCAATAAGGCATTGGACCGATTTGAGTTGACTCAACTTCTTTCTGGTCCCTATGATAAGGAAGGTGCGGTCATCTCTATAACTGCTGGTGCTGGAGGCACTGATGCGCAGGATTGGGCTGACATGCTTCTCAGGATGTACGTGAGATGGGGAGAGAAACAGAAATATAAGACAAAGGTGGTTGAGAAGTCGTTGGGAGAGGAAGCTGGCCTCAAGTCAGCCACGATTGAAGTTGAAGGCCGATATGCTTATGGTTATCTGTCAGGAGAGAAAGGAACACATCGTATAGTACGACAGTCTCCTTTCAATGCCAAAGGTCTTCGTCAGACAAGTTTTGCTGGTGTTGAAGTCATGCCTCTTCTCCCTGAAGAGTCAGTGGATGTTGAACTACCTGAGGAAGACCTTGAAATTACATTTTCAAGGGCAGGAGGGAAAGGAGGTCAGAATGTGAACAAGGTTGAAACTGCTGTTCGGATTACTCACATCCCTACTGGTGTTACTGTTCGCTGCACAGAAGAGAGATCCCAGCTAGCAAACAAGATCAAGGCTCTTAGCCGTTTAAAAGCCAAGTTATTGGTCATAGCTGAGGAGCAACGTGCATCCGAGATTAAGCAAATACGGGGAGATGCAGTGAAGGCGGAGTGGGGACAGCAGATACGTAACTATGTATTCCATCCATACAAACTTGTCAAAGATGTACGTACTGGATTTGAGACATCAGATATTGCATCTGTAATGGATGGAGAATTGGATGCTTTCATCAAAGCTTACCTCAAACACAAATACAGCTCAGATTCTTTGGATAAAACAGGAACTAGCAAGAGATATCGCCCTTCTCAAGCATGTCATAGAATGCTCCCACTTTCCTCTGCTCGTTCCAGTGATGCATCTTCCAAAGCCCACCAGCACACAAGCCAAGTAGATGACAGGGCATATGCACCG
>gnl_Vitvi_Genoscope.12X_GSVIVT01019055001
ATGCAAATCCTCCAAAACAGCCTGAGACCCATTTGGTGCGCAGCACCCGACACTTCCCACAAGCCCCATAGGCACCCACCACTGCATCTCCCACTCTCTTCTTCCCTCTCTCATCACCATTTTCTCTCCGCCCCTTCACGGTTTTCTCCCCATGTTTTATTTGCATCGCCTGAGAGCCAACTAGATATGGAGGTTACAACAGAAACCAGCAGCGAATGGGCAATGCAAGACTTTTATACCTTAAGAAGAGACGTAGAAGCTATTTCAGAACGTGCTGAAGAGATTAGAGCCTCTGCTGGTTTACAGCAATTAGAAGAAGAACTTGCAGCTCTGGAGATGAAAGCAGCAGATAGCTCCTTCTGGGATGACCGTGCTAAAGCTCAAGAAACCCTTCTGGCGCTAACTGATGTCAAAGACAAAATAAAACTGCTTACAGATTTCAAAACGCAGGTTGAAGATGCTGAAACTATAGTTAAGCTTACTGAAGAGATGGACTCCATAGATACTGGGCTCCTTGAAGAGGCAGCCAACATCATTAAAGAATTGAACAAGGCATTGGATCGGTTTGAGTTGACTCAATTACTCTCTGGTCCCTATGACAAAGAAGGCGCTGTTATCTCTATCACTGCTGGTGCCGGAGGCACTGATGCGCAGGACTGGGCTGACATGCTTCTCAGGATGTATGTGAGATGGGGAGAGAAGCAGCGGTATAAGACGAGAGTGGTTGAAAAATCCATGGGAGAAGAAGCAGGTATTAAGTCAGCTACCATTGAACTCGAAGGCCGTTATGCGTATGGATATTTGTCTGGAGAGAAAGGAACACATCGAATTGTGAGACAGTCTCCTTTCAACGCCAAAGGTCTTCGTCAGACAAGCTTTTCTGGGGTTGAAGTCATGCCTCTCCTTCCTGAGGAGTCGATGGATGTTGAAATACCAGAGGAAGACCTGGAAATCAGTTTTTCCCGGGCGGGTGGAAAAGGAGGTCAGAATGTGAACAAGGTGGAAACCGCCGTCCGAATAACCCATATCCCCACCGGAGTCACTGTTCGCTGCACAGAGGAGAGATCACAACTAGCAAACAAGATAAAGGCTCTAAGCCGGTTGAAAGCCAAACTACTGGTGATAGCAGAAGAACAAAGAGCGTCTGAAATCAAGCAGATAAGGGGAGATGCAGTGAAGGCAGAGTGGGGGCAGCAGATAAGAAACTATGTATTCCACCCCTACAAGCTTGTGAAGGATGTACGGACAGGGTACGAGACATCAGATATTACTTCAGTCATGGATGGTGAGTTAGAACCCTTCATCAAAGCTTACCTCAAGTTCAAATTCAGTATGACTCTGTCTAAACAAAAC
>FraveV4A2_6g00190.t1
ATGGAGCTTCATCTTAAACCTCTGTGCAGCTCAACAGCTCTCTTATCCCCCAGAGCTTCCAGCAGTACTAGACTAGCACAGTTACCGCGCAAGTCCACCTCCTCCTCCTCCTCTAGTGCTTGTCGTATATTTTCTTTCTCCACTACGCTTTCGACACCTTGTCGATTCCCTCCTTCTGTTTTGTTTGCGACTCCGGAGAGTCAAGTAAGCGCGGAGGAAAGAGAATGGGCAATGCAAGATTTTTATACATTGAGAAGAGAGGTGGAAATTGCGGCAGAACGTGTTCAAGAGATAAGAGCTTCGGCTTGTCTGGAACAGTTGGAAAAAGAAGTTGCCGAGTTGGAATCCAAAGCAGCTGATACCTCCTTTTGGGATGATCGTGCTTTAGCTCAAGAGAACCTTTTGGCCCTCACTGATGTCAAAGACCGAATAAAATCGCTTAACGACTTTAAATCACAGGTTGAAGATGCAGAAACAATAGTCAAGCTAACTGAAGAGATGGACTCCACAGATAATGCACTTCTTGAAGAGGCTGCCAGTATCATCAAGGAATTGAACAAGGCAATGGATCGGTTTGAGTTAACTCAACTTCTTTCAGGGCCTTATGACAAAGAAGGTGCTGTTATTTCTATTACAGCCGGTGCTGGAGGTACTGACGCCCAGGATTGGGCTGAAATGTTACTCAGGATGTATATGAGGTGGGGAGAAAAGCAGAGATACAAAACTCGCGTGGTTGAGAAATCCCCAGGAGAGGAAGCTGGAATTAAGTCAGCGACACTCGAAGTTGAAGGTCGCTATGCTTATGGTTATTTGTCCGGGGAGAAGGGCACACACCGCATTGTACGACAGTCTCCTTTTAATGCCAAAGGTCTTCGCCAGACAAGCTTCTCAGGTGTGGAAGTGATGCCTCTCCTACCTGAGGAATCACTGAAAGTTGAAATACCTGAAGAAGACCTGGAGATAACCACTTCAAGGGCAGGCGGGAAAGGAGGTCAGAATGTGAATAAAATTGAAAGTGCTGTCCGGATTACTCACATCCCCACTGGTGTTACTGTTCGCTGCACAGAAGAGAGATCCCAGCTTGCAAACAGAATAAAGGCTCTAAGCAGGTTGAAAGCAAAGCTGTTGGTGATAGCCGAGGAGCAACGAGCATCAGAAATTAAGCAAATACGAGGAGATGCAGTGAAGGCAGAGTGGGGGCAACAAATAAGGAACTATGTGTTCCATCCGTATAAACTCGTCAAGGATGTAAGGACAGGATATGAGACATCTGATATCACTTCTGTGATGGACGGTGATTTGGAGCCTTATATCAAAGCCTACCTCAAACATAAATACAGTATGAAAATCAGTGCATCAAGTCAAGCC
>Maldo_HF_38529
ATGGAGCGTCATCTTCGACCTGTGTGCAGCTCAACGGCCATCTTGTGCCCCTCGAAGCCTCTAATTACTAAGCTGCCACTGTTACTGCAAAAGGCCACTTTTTCTCCTTGCCGTTTACCCTCCTACACTTTCCCTTTATCTACAAAGCTTTCTACCTCTTATCCGCTTCGTCCCGCAGTTTTACTGGCGACGCCGGAGAGCCAAGTGAGCACCGACGCCAAAGAATGGGCAATGCAAGATTTTTATTTCTTAAGAAAGGATGTAGAAACTGCCGCTATACGCGTCAAGGAGATAAGAGACTCTGCTTGTCTGCACAAGTTGGAACAAGAAGTAGCCGATTTAGAGTTGAAAGCAGCTGATACCGCCTTTTGGGATGATCGAGCTAAGGCTCAAGAAAACCTTTCGGCCCTGACTGATGTCAAAGACAGGATAAAATTGCTGAACGAGTTTAAATCACAGGTTGAAGACGTAGAAACAATAGTCAAGCTAACTGAAGAGATGGACGCCATAGATCATGGACTTCTTGAAGAGGCTGCCAGTATCATCAAGGAATTGAACAAGGGAATGGATAGGTTTGAGTTAACTCAACTTCTTTCTGGGCCTTACGACAAAGAAGGTGCTGTCATCTTTATTACAGCCGGTGCTGGAGGTACTGATGCGCAGGATTGGGCCGAAATGTTACTCAGAATGTATGTGAGGTGGGCAGAAAAGCAAAGATACAAGACACGAGTAGTTGAGAAATCCCAGGGAGAGGAAGCTGGAATTAAGTCGGCGACAATTGAAGTTGAAGGCCGTTATGCTTATGGCTATTTGTCGGGGGAGAAAGGAACACACCGCATTGTAAGGCAGTCCCCTTTTAATGCCAAAGGTCTCCGCCAGACAAGTTTCTCTGGTGTTGACGTCATGCCACTTCTACCTGAGGAGTCTTTGAAAGTTGAATTACCTGAAGAGGACCTGGACATAAGTTTTTCAAGGGCAGGCGGAAAAGGAGGCCAGAATGTGAACAAAATTGAAAGTGCTGTCCGGATTACTCACATCCCCACTGGTGTTACCGTTCGCTGCACAGAGGAGAGATCCCAGCTTGCAAACAAGATCAAGGCTCTGGCCAGGTTGAAGGCCAAGCTGCTAGTGATTGCCGAGGAACAAAGGGCGTCGGAAATTAAGCAAATACGAGGAGACGTGGTGAAGGCAGAGTGGGGCCAACAAATAAGAAACTACGTGTTCCATCCATACAAACTCGTCAAGGACGTAAGGACGGGACACGAGACATCGGATATCACTTCCGTAATGGATGGTGATTTGGAGCCGTACATAAAAGCTTACCTGAAGTACAAATACAGTATGAAAGTGACTGCAACTGTAGCTAAT
>Malba_028254
ATGGAGCGTCATCTTCGACCTGTGTGCAGCTCAACGGCCATCTTATGCCCCTCGAAGTCTCTAATTACTAAACTGCCACTGTTACTGCAAAAGCCCTCTTCCTCTCCTTGCCGTTTCTCCACCTACACTTACCCTTCCTCTACACAGCTTTCTACCTCTCATCCGCTTCGTCCTGCAGTTTTACTGGCGAAGCCGGAGAGCCAAGCAAGCGGCGGGGTCAACACCGACGCAAGAGAATGGGCAATGCAAGATTTTTATTTCTTAAGAAAGGATGTAGAAACTGCCGCAATACGCGTTAAGGAGATAAGAAACTCTGCTTGTCTGCACAAGTTAGAGCAAGAAGTTGCTGATTTGGAATTGAAAGCAGCTGATACCGCCTTTTGGGATGATCGAGCTCAGGCTCAAGAAAACCTTTCGGCCCTGACTGATGTCAAAGACAGGATAAAATTGCTGAATGAGTTCAAATCACAGGTTGAAGATGTAGAAACAATAGTCAAGCTAACTGAAGAGATGGACTCCATAGACCATGGACTTCTTGAAGAGGCTGCCAGTATCATAAAAGAATTGAACAAGGGAATGGATAGGTTTGAGTTAACTCAACTTCTTTCTGGGCCTTATGACAAAGAAGGTGCTGTCATCTTTATTACAGCTGGTGCTGGAGGTACTGATGCACAGGACTGGGCTGAAATGTTACTCAGGATGTATGTGAGGTGGGCAGAAAAGCAGAGATACAAGACACGAGTAGTTGAGAAATCACAGGGAGAGGAAGCTGGAATTAAGTCAGCCACAATTGAAGTTGAAGGTCGTTATGCTTATGGGTATTTGTCGGGGGAGAAAGGAACACACCGTATTGTAAGGCAGTCCCCTTTTAATGCCAAAGGTCTTCGCCAGACAAGTTTCTCTGGCATTGATGTCATGCCTCTTCTACCTGAGGAGTCTTTGAAAGTTGAATTACCTGAAGAGGACCTGGACATAAGTTTTTCAAGGGCAGGCGGAAAAGGAGGCCAGAATGTGAACAAAATTGAAAGTGCTGTCCGGATTACTCACATCCCCACTGGTGTTACCGTTCGCTGCACAGAGGAGAGGTCCCAGCTTGCAAACAAGATCAAGGCTCTAGCCAGGTTGAAAGCCAAGCTGTTAGTGATTGCCGAGGAGCAAAGGGCGTCGGAAATTAAGCAAATACGAGGAGATGTGGTGAAGGCAGAATGGGGCCAACAAATCAGAAACTACGTGTTCCATCCCTACAAACTCGTCAAGGACGTGAGGACGGGACATGAGACGTCGGATATCACTTCGGTAATGGACGGTGATTTGGAGCCCTACATAAAAGCTTACCTCAAATACAAATACAGTATGAAGGTGAGC
>Malba_034133
ATGGAGCGTCATCTTCGACCTGTGTGCAGCTCAACGGCCATCTTGTGCGCCTCGAAGCCTCTAATTACTAAGCTGCCACTGTTACTGCAAAAGGCCACTTTTTCTCCTTGCCGTTTACCCTCCTACACTTTCCCTTTATCTACAAAGCTTTCTACCTCTTATCCGCTTCGTCCCGCAGTTTTACTGGCGACGCCGGAGAGCCAAGTGAGCACCGACGCCAAAGAATGGGCAATGCAAGATTTTTATTTCTTAAGAAAGGATGTAGAAACTGCCGCTATACGCGTCAAGGAGATAAGAGACTCTGCTTGTCTGCACAAGTTGGAACAAGAAGTAGCTGATTTAGAGTTGAAAGCAGCTGATACCGCCTTTTGGGATGATCGAGCCAAGGCTCAAGAAAACCTTTCGGCCCTGACTGATGTCAAAGACAGGATAAAATTGCTGAACGAGTTTAAATCACAGGTTGAAGACGTAGAAACAATAGTCAAGCTAACTGAAGAGATGGACGCCATAGATCATGGACTTCTTGAAGAGGCTGCCAGTATCATCAAGGAATTGAACAAGGGAATGGATAGGTTTGAGTTAACTCAACTTCTTTCTGGGCCTTACGACAAAGAAGGTGCTGTCATCTTTATTACAGCCGGTGCTGGAGGTACTGATGCGCAGGATTGGGCCGAAATGTTACTCAGAATGTATGTGAGGTGGGCAGAAAAGCAAAGATACAAGACACGAGTAGTTGAGAAATCCCAGGGAGAGGAAGCTGGAATTAAGTCGGCGACAATTGAAGTTGAAGGCCGTTATGCTTATGGCTATTTGTCGGGGGAGAAAGGAACACACCGCATTGTAAGGCAGTCCCCTTTTAATGCCAAAGGTCTCCGCCAGACAAGTTTCTCTGGTGTTGACGTCATGCCACTTCTACCTGAGGAGTCTTTGAAAGTTGAATTACCTGAAGAGGACCTGGACATAAGTTTTTCAAGGGCAGGCGGAAAAGGAGGCCAGAATGTGAACAAAATTGAAAGTGCTGTCCGGATTACTCACATCCCCACTGGTGTTACCGTTCGCTGCACAGAGGAGAGATCCCAGCTTGCAAACAAGATCAAGGCTCTGGCCAGGTTGAAGGCCAAGCTGCTAGTGATTGCCGAGGAACAAAGGGCGTCGGAAATTAAGCAAATACGAGGAGACGTAGTGAAGGCAGAGTGGGGCCAACAAATAAGAAACTACGTGTTCCATCCATACAAACTCGTCAAGGACGTAAGGACGGGACACGAGACATCGGATATCACTTCCGTAATGGATGGTGATTTGGAGCCGTACATAAAAGCTTACCTGAAGTACAAATACAGTATGAAAGTGACTGCAACTGTAGCTAAT
>Malsi_04g021920
ATGGAGCGTCATCTTCGACCTGTGTGCAGCTCAACGGCCATCTTATGCCCCTCGAAGTCTCTAATTACTAAACTGCCACTGTTACTGCAAAAGCCCACTTCCTCTCCTTGCCGTTTCTCCTCCTACACTTACCCTTCCTCTACACAGCTTTCTACCTCTCATCCGCTTCGTCCTGCAGTTTTACTGGCGAAGCCGGAGAGCCAAGCAAGCGGCGGGGTCAACACCGACGCAAGAGAATGGGCAATGCAAGATTTTTATTTCTTAAGAAAGGATGTAGAAACTGCCGCAATACGCGTTAAGGAGATAAGAAACTCTGCTTGTCTGCACAAGTTAGAGCAAGAAGTTGCTGATTTGGAGTTGAAAGCAGCTGATACCGCCTTTTGGGATGATCGAGCTCAGGCTCAAGAAAACCTTTCGGCCCTGACTGATGTCAAAGACAGGATAAAATTGCTGAATGAGTTCAAATCACAGGTTGAAGATGTAGAAACAATAGTCAAGCTAACTGAAGAGATGGACTCCATAGACCATGGACTTCTGGAAGAGGCTGCCAGTATCATCAAAGAATTGAACAAGGGAATGGATAGGTTTGAGTTAACTCAACTTCTTTCGGGGCCTTATGACAAGGAAGGTGCTGTCATCTTTATTACAGCTGGTGCTGGAGGTACTGATGCACAGGACTGGGCTGAAATGTTACTCAGGATGTATGTGAGGTGGGCAGAAAAGCAGAGATACAAGACACGAGTAGTTGAGAAATCACAGGGAGAGGAAGCTGGAATTAAGTCAGCGACAATTGAAGTTGAAGGTCGTTATGCTTATGGGTATTTGTCGGGGGAGAAAGGAACACACCGCATTGTAAGGCAGTCCCCTTTTAATGCCAAAGGTCTTCGCCAGACAAGTTTCTCTGGCGTTGATGTCATGCCTCTTCTACCTGAGGAGTCTTTGAAAGTTGAATTACCTGAAGAGGACCTGGACATAAGTTTTTCAAGGGCAGGCGGAAAAGGAGGCCAGAATGTGAACAAAATTGAAAGTGCTGTCCGGATTACTCACATCCCGACTGGTGTTACTGTTCGCTGCACAGAGGAGAGGTCCCAGCTTGCAAACAAGATCAAGGCTCTAGCCAGGTTGAAAGCCAAGCTGTTAGTGATTGCCGAGGAGCAAAGGGCGTCGGAAATTAAGCAAATACGAGGAGATGTGGTGAAGGCAGAATGGGGCCAACAAATCAGAAACTACGTGTTCCATCCCTACAAACTCGTCAAGGACGTGAGGACGGGACATGAGACGTCGGATATCACTTCGGTAATGGACGGTGATTTGGAGCCCTACATAAAAGCTTACCTCAAATACAAATACAGTATGAAGGTGAGC
>Malsi_12g022530
ATGGAGCGTCATCTTCGACCTGTGTGCAGCTCAACGGCCATCTTGTGCCCCTCGAAGCCTCTAATTACTAAGCTGCCACTGTTACTGCAAAAGGCCACTTTTTCTCCTTGCCGTTTACCCTCCTACACTTTCCCTTTATCTACAAAGCTTTCTACCTCTTATCCGCTTCGTCCCGCAGTTTTACTGGCGACGCCGGAGAGCCAAGTGAGCACCGACGCCAAAGAATGGGCAATGCAAGATTTTTATTTCTTAAGAAAGGATGTAGAAACTGCCGCTATACGCGTCAAGGAGATAAGAGACTCTGCTTGTCTGCACAAGTTGGAACAAGAAGTAGCCGATTTAGAGTTGAAAGCAGCTGATACCGCCTTTTGGGATGATCGAGCTAAGGCTCAAGAAAACCTTTCGGCCCTGACTGATGTCAAAGACAGGATAAAATTGCTGAACGAGTTTAAATCACAGGTTGAAGACGTAGAAACAATAGTCAAGCTAACTGAAGAGATGGACGCCATAGATCATGGACTTCTTGAAGAGGCTGCCAGTATCATCAAGGAATTGAACAAGGGAATGGATAGGTTTGAGTTAACTCAACTTCTTTCTGGGCCTTACGACAAAGAAGGTGCTGTCATCTTTATTACAGCCGGTGCTGGAGGTACTGATGCGCAGGATTGGGCCGAAATGTTACTCAGAATGTATGTGAGGTGGGCAGAAAAGCAAAGATACAAGACACGAGTAGTTGAGAAATCCCAGGGAGAGGAAGCTGGAATTAAGTCGGCGACAATTGAAGTTGAAGGCCGTTATGCTTATGGCTATTTGTCGGGGGAGAAAGGAACACACCGCATCGTAAGGCAGTCCCCTTTTAATGCCAAAGGTCTCCGCCAGACAAGTTTCTCTGGTGTTGACGTCATGCCACTTCTACCTGAGGAGTCTTTGAAAGTTGAATTACCTGAAGAGGACCTGGACATAAGTTTTTCAAGGGCAGGCGGAAAAGGAGGCCAGAATGTGAACAAAATTGAAAGTGCTGTCCGGATTACTCACATCCCCACTGGAGTTACCGTTCGCTGCACAGAGGAGAGATCCCAGCTTGCAAACAAGATCAAGGCTCTGGCCAGGTTGAAGGCCAAGCTGCTAGTGATTGCCGAGGAACAAAGGGCGTCGGAAATTAAGCAAATACGAGGAGACGTGGTGAAGGCAGAGTGGGGCCAACAAATAAGAAACTACGTGTTCCATCCATACAAACTCGTCAAGGACGTAAGGACGGGACACGAGACATCGGATATCACTTCCGTAATGGATGGTGATTTGGAGCCGTACATAAAAGCTTACCTGAAGTACAAATACAGTATGAAAGTGACTGCAACTGTAGCTAAT
>Malsy_12g022750
ATGGAGCGTCATCTTCGACCTGTGTGCAGCTCAACGGCCATCTTGTGCCCCTCGAAGCCTCTAATTACTAAGCTGCCACTGTTACTGCAAAAGGCCACTTTTTCTCCTTGCCGTTTACCCTCCTACACTTTCCCTTTATCTACAAAGCTTTCTACCTCTTATCCGCTTCGTCCCGCAGTTTTACTGGCGACGCCGGAGAGCCAAGTGAGCACCGACGCCAAAGAATGGGCAATGCAAGATTTTTATTTCTTAAGAAAGGATGTAGAAACTGCCGCTATACGCGTCAAGGAGATAAGAGACTCTGCTTGTCTGCACAAGTTGGAACAAGAAGTAGCCGATTTAGAGTTGAAAGCAGCTGATACCGCCTTTTGGGATGATCGAGCTAAGGCTCAAGAAAACCTTTCGGCCCTGACTGATGTCAAAGACAGGATAAAATTGCTGAACGAGTTTAAATCACAGGTTGAAGACGTAGAAACAATAGTCAAGCTAACTGAAGAGATGGACGCCATAGATCATGGACTTCTTGAAGAGGCTGCCAGTATCATCAAGGAATTGAACAAGGGAATGGATAGGTTTGAGTTAACTCAACTTCTTTCTGGGCCTTACGACAAAGAAGGTGCTGTCATCTTTATTACAGCCGGTGCTGGAGGTACTGATGCGCAGGATTGGGCCGAAATGTTACTCAGAATGTATGTGAGGTGGGCAGAAAAGCAAAGATACAAGACACGAGTAGTTGAGAAATCCCAGGGAGAGGAAGCTGGAATTAAGTCGGCGACAATTGAAGTTGAAGGCCGTTATGCTTATGGCTATTTGTCGGGGGAGAAAGGAACACACCGCATTGTAAGGCAGTCCCCTTTTAATGCCAAAGGTCTCCGCCAGACAAGTTTCTCTGGTGTTGACGTCATGCCACTTCTACCTGAGGAGTCTTTGAAAGTTGAATTACCTGAAGAGGACCTGGACATAAGTTTTTCAAGGGCAGGCGGAAAAGGAGGCCAGAATGTGAACAAAATTGAAAGTGCTGTCCGGATTACTCACATCCCCACTGGTGTTACCGTTCGCTGCACAGAGGAGAGATCCCAGCTTGCAAACAAGATCAAGGCTCTGGCCAGGTTGAAGGCCAAGCTGCTAGTGATTGCCGAGGAACAAAGGGCGTCGGAAATTAAGCAAATACGAGGAGACGTGGTGAAGGCAGAGTGGGGCCAACAAATAAGAAACTACGTGTTCCATCCATACAAACTCGTCAAGGACGTAAGGACGGGACACGAGACATCGGATATCACTTCCGTAATGGATGGTGATTTGGAGCCGTACATAAAAGCTTACCTGAAGTACAAATACAGTATGAAAGTGACTGCAACTGTAGCTAAT
>Maldo_GDDH_04G1247400
ATGGAGCGTCATCTTCGACCTGTGTGCAGCTCAACGGCCATCTTATGCCCCTCGAAGTCTCTAATTACTAAACTGCCACTGTTACTGCAAAAGCCCACTTCCTCTCCTTGCCGTTTCTCCTCCTACACTTACCCTTCCTCTACACAGCTTTCTACCTCTCATCCGCTTCGTCCTGCAGTTTTAGTGGCGAAGCCGGAGAGCCAAGCAAGCGGCGGGGTCAACACCGACGCAAGAGAATGGGCAATGCAAGATTTTTATTTCTTAAGAAAGGATGTAGAAACTGCCGCAATACGCGTTAAGGAGATAAGAAACTCTGCTTGTCTGCACAAGTTAGAGCAAGAAGTTGCTGATTTGGAGTTGAAAGCAGCTGATACCGCCTTTTGGGATGATCGAGCTCAGGCTCAAGAAAACCTTTCGGCCCTGACTGATGTCAAAGACAGGATAAAATTGCTGAATGAGTTCAAATCACAGGTTGAAGATGTAGAAACAATAGTCAAGCTAACTGAAGAGATGGACTCCATAGACCATGGACTTCTTGAAGAGGCTGCCAGTATCATCAAAGAATTGAACAAGGGAATGGATAGGTTTGAGTTAACTCAACTTCTTTCGGGGCCTTATGACAAGGAAGGTGCTGTCATCTTTATTACAGCTGGTGCTGGAGGTACTGATGCACAGGACTGGGCTGAAATGTTACTCAGGATGTATGTGAGGTGGGCAGAAAAGCAGAGATACAAGACACGAGTAGTTGAGAAATCACAGGGAGAGGAAGCTGGAATTAAGTCAGCGACAATTGAAGTTGAAGGTCGTTATGCTTATGGGTATTTGTCGGGGGAGAAAGGAACACACCGCATTGTAAGGCAGTCCCCTTTTAATGCCAAAGGTCTTCGCCAGACAAGTTTCTCTGGCGTTGATGTCATGCCTCTTCTACCTGAGGAGTCTTTGAAAGTTGAATTACCTGAAGAGGACCTGGACATAAGTTTTTCAAGGGCAGGCGGAAAAGGAGGCCAGAATGTGAACAAAATTGAAAGTGCTGTCCGGATTACTCACATCCCGACTGGTGTTACTGTTCGCTGCACAGAGGAGAGGTCCCAGCTTGCAAACAAGATCAAGGCTCTAGCCAGGTTGAAAGCCAAGCTGTTAGTGATTGCCGAGGAGCAAAGGGCGTCGGAAATTAAGCAAATACGAGGAGATGTGGTGAAGGCAGAATGGGGCCAACAAATCAGAAACTACGTGTTCCATCCCTACAAACTCGTCAAGGACGTGAGGACGGGACATGAGACGTCGGATATCACTTCGGTAATGGACGGTGATTTGGAGCCCTACATAAAAGCTTACCTCAAATACAAATACAGTATGAAGGTGAGC
>Maldo_GDDH_12G1263000
ATGGAGCGTCATCTTCGACCTGTGTGCAGCTCAACGGCCATCTTGTGCCCCTCGAAGCCTCTAATTACTAAGCTGCCACTGTTACTGCAAAAGGCCACTTTTTCTCCTTGCCGTTTACCCTCCTACACTTTCCCTTTATCTACAAAGCTTTCTACCTCTTATCCGCTTCGTCCCGCAGTTTTACTGGCGACGCCGGAGAGCCAAGTGAGCACCGACGCCAAAGAATGGGCAATGCAAGATTTTTATTTCTTAAGAAAGGATGTAGAAACTGCCGCTATACGCGTCAAGGAGATAAGAGACTCTGCTTGTCTGCACAAGTTGGAACAAGAAGTAGCCGATTTAGAGTTGAAAGCAGCTGATACCGCCTTTTGGGATGATCGAGCTAAGGCTCAAGAAAACCTTTCGGCCCTGACTGATGTCAAAGACAGGATAAAATTGCTGAACGAGTTTAAATCACAGGTTGAAGACGTAGAAACAATAGTCAAGCTAACTGAAGAGATGGACGCCATAGATCATGGACTTCTTGAAGAGGCTGCCAGTATCATCAAGGAATTGAACAAGGGAATGGATAGGTTTGAGTTAACTCAACTTCTTTCTGGGCCTTACGACAAAGAAGGTGCTGTCATCTTTATTACAGCCGGTGCTGGAGGTACTGATGCGCAGGATTGGGCCGAAATGTTACTCAGAATGTATGTGAGGTGGGCAGAAAAGCAAAGATACAAGACACGAGTAGTTGAGAAATCCCAGGGAGAGGAAGCTGGAATTAAGTCGGCGACAATTGAAGTTGAAGGCCGTTATGCTTATGGCTATTTGTCGGGGGAGAAAGGAACACACCGCATTGTAAGGCAGTCCCCTTTTAATGCCAAAGGTCTCCGCCAGACAAGTTTCTCTGGTGTTGACGTCATGCCACTTCTACCTGAGGAGTCTTTGAAAGTTGAATTACCTGAAGAGGACCTGGACATAAGTTTTTCAAGGGCAGGCGGAAAAGGAGGCCAGAATGTGAACAAAATTGAAAGTGCTGTCCGGATTACTCACATCCCCACTGGTGTTACCGTTCGCTGCACAGAGGAGAGATCCCAGCTTGCAAACAAGATCAAGGCTCTGGCCAGGTTGAAGGCCAAGCTGCTAGTGATTGCCGAGGAACAAAGGGCGTCGGAAATTAAGCAAATACGAGGAGACGTGGTGAAGGCAGAGTGGGGCCAACAAATAAGAAACTACGTGTTCCATCCATACAAACTCGTCAAGGACGTAAGGACGGGACACGAGACATCGGATATCACTTCCGTAATGGATGGTGATTTGGAGCCGTACATAAAAGCTTACCTGAAGTACAAATACAGTATGAAAGTGACTGCAACTGTAGCTAAT
>Maldo_Gala_12g022810
ATGGAGCGTCATCTTCGACCTGTGTGCAGCTCAACGGCCATCTTGTGCCCCTCGAAGCCTCTAATTACTAAGCTGCCACTGTTACTGCAAAAGGCCACTTTTTCTCCTTGCCGTTTACCCTCCTACACTTTCCCTTTATCTACAAAGCTTTCTACCTCTTATCCGCTTCGTCCCGCAGGTTTTCTCTTTGCGTTTCCATTCCTTGAGCTTTATGTTTTACTGGCGACGCCGGAGAGCCAAGTGAGCACCGACGCCAAAGAATGGGCAATGCAAGATTTTTATTTCTTAAGAAAGGATGTAGAAACTGCCGCTATACGCGTCAAGGAGATAAGAGACTCTGCTTGTCTGCACAAGTTGGAACAAGAAGTAGCCGATTTAGAGTTGAAAGCAGCTGATACCGCCTTTTGGGATGATCGAGCTAAGGCTCAAGAAAACCTTTCGGCCCTGACTGATGTCAAAGACAGGATAAAATTGCTGAACGAGTTTAAATCACAGGTTGAAGACGTAGAAACAATAGTCAAGCTAACTGAAGAGATGGACGCCATAGATCATGGACTTCTTGAAGAGGCTGCCAGTATCATCAAGGAATTGAACAAGGGAATGGATAGGTTTGAGTTAACTCAACTTCTTTCTGGGCCTTACGACAAAGAAGGTGCTGTCATCTTTATTACAGCCGGTGCTGGAGGTACTGATGCGCAGGATTGGGCCGAAATGTTACTCAGAATGTATGTGAGGTGGGCAGAAAAGCAAAGATACAAGACACGAGTAGTTGAGAAATCCCAGGGAGAGGAAGCTGGAATTAAGTCGGCGACAATTGAAGTTGAAGGCCGTTATGCTTATGGCTATTTGTCGGGGGAGAAAGGAACACACCGCATTGTAAGGCAGTCCCCTTTTAATGCCAAAGGTCTCCGCCAGACAAGTTTCTCTGGTGTTGACGTCATGCCACTTCTACCTGAGGAGTCTTTGAAAGTTGAATTACCTGAAGAGGACCTGGACATAGTTTTTCAAGGGCAGGCGGAAAAGGAGGCCAGAATATTAAGGAAGAAGCATAATAAAGAAGTATGCGAGCTTTGTGATGACCTCTATTTTCTTGACTACTACAATGCAGAGGAGAGATCCCAGCTTGCAAACAAGATCAAGGCTCTGGCCAGGTTGAAGGCCAAGCTGCTAGTGATTGCCGAGGAACAAAGGGCGTCGGAAATTAAGCAAATACGAGGAGACGTGGTGAAGGCAGAGTGGGGCCAACAAATAAGAAACTACGTGTTCCATCCATACAAACTCGTCAAGGACGTAAGGACGGGACACGAGACATCGGATATCACTTCCGTAATGGATGGTGATTTGGAGCCGTACATAAAAGCTTACCTGAAGTACAAATACAGTATGAAAGTGACTGCAACTGTAGCTAAT
>Pyrco_DAP_Chr12v0.1_31652.1
ATGGAGCGTCATCTTCGACCTGTGTGCAGCTCAACGGCCATCTTGTGCCCCTTCAAGCCTCTAATTACTAAGCTGCCACTGTTACTGCAAAAGGCCACTTTTTCTCCTTGCCGTTTACCCTCCTACACTTTCCCTTTGTCTGCAAAGCTTTCTACCTCTTATCCGCTTCGTCCTGCAGTTTTACTGGCGACGCCGGAGAGCCAAGTGAGCACCGACGCAAAAGAATGGGCAATGCAAGATTTTTATTTCTTAAGAAAGGATGTAGAAACTGCCGCTATACGCGTCAAGGAGATAAGAGACTCTGCTTGTCTGCACAAGTTAGAACAAGAAGTAGCCGATTTAGAATTGAAAGCAGCTGATACCACCTTTTGGGATGATCGAGCTAAGGCTCAAGAAAACCTTTCGGCCCTGACTGATGTCAAAGACAGGATAAAATTGCTGAACGAGTTTAAATCACAGGTTGAAGATGTAGAAACAATAGTCAAGCTTACTGAAGAGATGGACTCCATAGATCATGGACTTCTTGAAGAGGCTGCCAGTATCATCAAGGAATTGAACAAGGGGATGGATAGGTTTGAGTTAACTCAACTTCTTTCTGGGCCTTACGACAAAGAAGGTGCTGTTATCTTTATTACAGCCGGTGCTGGAGGTACTGATGCACAGGATTGGGCCGAAATGTTACTCAGAATGTATGTGAGGTGGGCAGAAAAGCAGAGATACAAGACACGAGTAGTTGAGAAATCCCAGGGAGAGGAAGCTGGAATTAAGTCGGCAACAATTGAAGTAGAAGGCCGTTATGCTTATGGGTATTTGTCGGGGGAGAAAGGAACACACCGCATTGTAAGGCAGTCCCCTTTCAATGCCAAAGGTCTCCGCCAGACAAGTTTCTCTGGTGTTGACGTCATGCCACTTCTACCTGAGGAGTCTTTGAAAGTTGAATTACCTGAAGAGGACCTGGACATAAGTTTTTCAAGGGCAGGCGGAAAAGGAGGCCAGAATGTGAACAAAATTGAAAGTGCTGTCCGGATTACTCACATCCCCACTGGTGTTACCGTTCGCTGCACAGGTTTCATTAGCCCCATAATTTCTTTGTTGTATAATGAAGAATTATGCGAGCTTTGTGATGACATCTATTTTCTTGACTACTACGATGCAGAGGAGAGATCCCAGCTTGCAAACAAGATCAAGGCTCTAGCCAGGTTGAAAGCCAAGCTGCTAGTGATTGCCGAGGAACAAAGGGCGTCGGAAATTAAGCAAATACGAGGAGATGTGGTGAAGGCAGAGTGGGGCCAACAAATAAGAAACTACGTGTTCCATCCATACAAACTCGTCAAGGACGTAAGGACGGGACACGAGACATCGGATATCACTTCGGTAATGGATGGTGATTTGGAGCCGTACATAAAAGCTTACCTGAAGTACAAATACAGTATGAAAGTGACTGCAACTGTAGCTAAT
>Pyrco_DAP_Chr12v0.1_31661.1
ATGGATTGGGCCGAAATGTTACTCAGAATGTATGTGAGGTGGGCAGAAAAGCAGAGATACAAGACACGAGTAGTTGAGAAATCCCAGGGAGAGGAAGCTGGAATTAAGTCGGCGACAATTGAAGTAGAAGGCCGTTATGCTTATGGGTATTTGTCGGGGGAGAAAGGAACACACCGCATTGTAAGGCAGTCCCCTTTCAATGCCAAAGGTCTCCGCCAGACAAGTTTCTCTGGTGTTGACGTCATGCCACTTCTACCTGAGGAGTCTTTGAAAGTTGAATTACCTGAAGAGGACCTGGACATAAGTTTTTCAAGGGCAGGCGGAAAAGGAGGCCAGAATGTGAACAAAATTGAAAGTGCTGTCCGGATTACTCACATCCCCACTGGTGTTACCGTTCGCTGCACAGATTTATATAATGAAGAAGTATGCGAGCTTTGTGATGACATCTATTTTCTTGACTACTACGATGCAGAGGAGAGATCCCAGCTTGCAAACAAGATCAAGGCTCTAGCCAGGTTGAAAGCCAAGCTGCTAGTGATTGCCGAGGAACAAAGGGCGTCGGAAATTAAGCAAATACGAGGAGATGTGGTGAAGGCAGAGTGGGGCCAACAAATAAGAAACTACGTGTTCCATCCATACAAACTCGTCAAGGACGTAAGGACGGGACACGAGACATCGGATATCACTTCGGTAATGGATGGTGATTTGGAGCCGTACATAAAAGCTTACCTGAAGTACAAATACAGTATGAAAGTGACAGCAACTGTAGCTAAT
>Pyrco_DAP_Chr12v0.1_31662.1
ATGGAGCGTCATCTTCGACCTGTGTGCAGCTCAACGGCCATCTTGTGCCCCTTCAAGCCTCTAATTACTAAGCTGCCACTGTTACTGCAAAAGGCCACTTTTTCTCCTTGCCGTTTACCCTCCTACACTTTCCCTTTATCTGCAAAGCTTTCTACCTCTTATCCGCTTCGTCCTGCAGTTTTACTGGCGACGCCGGAGAGCCAAGTGAGCACCGACGCAAAAGAATGGGCAATGCAAGATTTTTATTTCTTAAGAAAGGATGTAGAAACTGCCGCTATACGCGTCAAGGAGATAAGGGACTCTGCTTGTCTGCACAAGTTAGAACAAGAAGTAGCCGATTTAGAATTGAAAGCAGCTGATACCACCTTTTGGGATGATCGAGCTAAGGCTCAAGAAAACCTTTCGGCCCTGACTGATGTCAAAGACAGGATAAAATTGCTGAACGAGTTTAAATCACAGGTTGAAGATGTAGAAACAATAGTCAAGCTTACTGAAGAGATGGACTCCATAGATCATGGACTTCTTGAAGAGGCCGCCAGTATCATCAAGGAATTGAACAAGGGGATGGATAGGTTTGAGTTAACTCAACTTCTTTCTGGGCCTTACGACAAAGAAGGTGCTATTATCTTTATTACAGCTGGTGCTGGAGGTACTGATGCACAGGTAATTAGAACATATGTGCAAAGCAAGAGCGAC
>Pyrco_DAP_Chr4v0.1_10201.1
ATGGAGCGTCATCTTCGACCTGTGCGCAGCTCAACGGCCATCTTATGTCCCTCGAAGTCTCTAATTACTAAACTGCCACTGTTACTGCAAAGGCCCACTTCCTCTCCTTGCCGTTTCTCCTCCTACACTTGCCCTTCCTCTAAACAGCTTTCTACCTCTTATCCGCTTCGTCCTGCAGTTTTACTGGCGAAGCCGGAGAGCCAAGCAAGCAGCGGGGTCAACACCGACGCAAGAGAATGGGCAATGCAAGATTTTTATTTCTTAAGAAAGGATGTAGAAACTGCCGCAATACGCGTTAAAGAGATAAGAAACTCTGCTTGTCTGCACAAGTTAGAGCAAGAAGTTGCTGATTTGGAGTTGAAAGCAGCTGATACCGCCTTTTGGGATGATCGAGCTCAGGCTCAAGAAAACCTTTCGGCCCTGACTGATGTCAAAGACAGGATAAAATTGCTGAATGAGTTCAAATCACAGGTTGAAGATGTAGAAACAATAGTCAAGCTAACTGAAGAGATGGACTCCATAGACCATGGACTTCTTGAAGAGGCTGCCAGTATCATCAAAGAATTGAACAAGGGAATGGATAGGTTTGAGTTAACTCAACTTCTTTCTGGGCCTTACGACAAAGAAGGTGCTGTCATCTTTATTACAGCCGGTGCTGGAGGTACTGATGCACAGCAATTACTGAATTTGTCATCAGCATCCCCTATTCATCGTTTGTGTGGACTTCTGCTTGATTCCATGGTTATGTTGCAGGACTGGGCTGAAATGTTACTCAGGATGTATGTGAGGTGGGCAGAAAAGCAGAGATACAAGACACGAGTAGTTGAGAAATCACAGGGAGAGGAAGCTGGAATTAAGTCAGCGACAATTGAAGTTGAAGGTCGTTATGCTTATGGGTATTTGTCGGGGGAGAAAGGAACACACCGCATTGTAAGGCAGTCCCCTTTTAATGCCAAAGGTCTTCGCCAGACAAGTTTCTCTGGCGTTGATGTCATGCCTCTTCTACCTGAGGAGTCTTTGAAAGTTGAATTACCTGAAGAGGACCTGGACATAAGTTTTTCAAGGGCAGGCGGAAAAGGAGGCCAGAATGTGAACAAAATTGAAAGTGCTGTCCGGATTACTCACATCCCCACTGGTGTTACCGTTCGCTGCACAGAGGAGAGGTCCCAGCTTGCAAACAAGATCAAGGCTCTAGCCAGGTTGAAAGCCAAGCTGTTAGTGATTGCCGAGGAGCAAAGGGCGTCGGAAATTAAGCAAATACGAGGAGATGTGGTGAAGGCAGAATGGGGCCAACAAATCAGAAACTACGTGTTCCATCCCTACAAACTCGTCAAGGACGTGAGGACGGGACATGAGACGTCGGATATCACTTCGGTAATGGACGGTGATTTGGAGCCCTACATAAAAGCTTACCTCAAATACAAATACAGTATGAAAGTGAGC
>Pyrco_BP1_022057.1
ATGGAGCGTCATCTTCGACCTGTGTGCAGCTCAACGGCCATCTTGTGCCCCTTCAAGCCTCTAATTACTAAGCTGCCACTGTTACTGCAAAAGGCCACTTTTTCTCCTTGCCGTTTACCCTCCTACACTTTCCCTTTATCTGCAAAGCTTTCTACCTCTTATCCGCTTCGTCCTGCAGTTTTACTGGCGACGCCGGAGAGCCAAGTGAGCACCGACGCAAAAGAATGGGCAATGCAAGATTTTTATTTCTTAAGAAAGGATGTAGAAACTGCCGCTATACGCGTCAAGGAGATAAGGGACTCTGCTTGTCTGCACAAGTTAGAACAAGAAGTAGCCGATTTAGAATTGAAAGCAGCTGATACCACCTTTTGGGATGATCGAGCTAAGGCTCAAGAAAACCTTTCGGCCCTGACTGATGTCAAAGACAGGATAAAATTGCTGAACGAGTTTAAATCACAGGTTGAAGATGTAGAAACAATAGTCAAGCTTACTGAAGAGATGGACTCCATAGATCATGGACTTCTTGAAGAGGCCGCCAGTATCATCAAGGAATTGAACAAGGGGATGGATAGGTTTGAGTTAACTCAACTTCTTTCTGGGCCTTACGACAAAGAAGGTGCTGTTATCTTTATTACAGCCGGTGCTGGAGGTACTGATGCACAGGATTGGGCTGAAATGTTACTCAGAATGTATGTGAGGTGGGCAGAAAAGCAGAGATACAAGACACGAGTAGTTGAGAAATCCCAGGGAGAGGAAGCTGGAATTAAGTCGGCGACAATTGAAGTAGAAGGCCGTTATGCTTATGGGTATTTGTCGGGGGAGAAAGGAACACACCGCATTGTAAGGCAGTCCCCTTTCAATGCCAAAGGTCTCCGCCAGACAAGTTTCTCTGGTGTTGACGTCATGCCACTTCTACCTGAGGAGTCTTTGAAAGTTGAATTACCTGAAGAGGACCTGGACATAAGTTTTTCAAGGGCAGGCGGAAAAGGAGGCCAGAATGTGAACAAAATTGAAAGTGCTGTCCGGATTACTCACATCCCCACTGGTGTTACCGTTCGCTGCACAGAGGAGAGATCCCAGCTTGCAAACAAGATCAAGGCTCTAGCCAGGTTGAAAGCCAAGCTGCTAGTGATTGCCGAGGAACAAAGGGCGTCGGAAATTAAGCAAATACGAGGAGATGTGGTGAAGGCAGAGTGGGGCCAACAAATAAGAAACTACGTGTTCCATCCATACAAACTCGTCAAGGACGTAAGGACGGGACACGAGACATCGGATATCACTTCGGTAATGGATGGTGATTTGGAGCCGTACATAAAAGCTTACCTGAAGTACAAATACAGTATGAAAGTGACTGCGACTGTAGCTAAT
>Pyrco_BP1_042313.1
ATGGAGCGTCATCTTCGACCTGTGCGCAGCTCAACGGCCATCTTATGTCCCTCGAAGTCTCTAATTACTAAACTGCCACTGTTACTGCAAAAGCCCACTTCCTCTCCTTGCCGTTTCTCCTCCTACACTTGCCCTTCCTCTAAACAGCTTTCTACCTCTTATCCGCTTCGTCCTGCAGTTTTACTGGCGAAGCCGGAGAGCCAAGCAAGCAGCGGGGTCAACACCGACGCAAGAGAATGGGCAATGCAAGATTTTTATTTCTTAAGAAAGGATGTAGAAATTGCCGCAATACGCGTTAAAGAGATAAGAAACTCTGCTTGTCTGCACAAGTTAGAGCAAGAAGTTGCTGATTTGGAGTTGAAAGCAGCTGATACCGCCTTTTGGGATGATCGAGCTCAGGCTCAAGAAAACGTTTCAGCCCTGACTGATGTCAAAGACAGGATAAAATTGCTGAATGAGTTCAAATCACAGGTTGAAGATGTAGAAACAATAGTCAAGCTAACTGAAGAGATGGACTCCATAGACCATGGACTTCTTGAAGAGGCTGCCAGTATCATCAAAGAATTGAACATGGGAATGGATAGGTTTGAGTTAACTCAACTTCTTTCTGGGCCTTACGACAAAGAAGGTGTTGTCATCTTTATTACAGCCGGTGCTGGAGGTACTGATGCACAGGTGCTG
>Pyrco_BP_DH_04g21810
ATGGAGCGTCATCTTCGACCTGTGCGCAGCTCGACGGCCATCTTATGTCCCTTAAAGTCTCTAATTACTAAACTGCCACTGTTACTGCAAAAGCCCACTTCCTCTCCTTGCCGTTTCTCCTCCTACACTTGCCCTTCCTCTAAACAGCTTTCTACCTCTTATCCACTTCGTCCTGCAGTTTTACTGGCGAAGCCGGAGAGCCAAGCAAGCAGCGGGGTCAACATCGACGCAAGAGAATGGGCAATGCAAGATTTTTATTTCTTAAGAAAGGATGTAGAAATTGCCGCAATACGCGTTAAAGAGATAAGAAACTCTGCTTGTCTGCACAAGTTAGAGCAAGAAGTTGCTGATTTGGAGTTGAAAGCAGCTGATACCGCCTTTTGGGATGATCGAGCTCAGGCTCAAGAAAACGTTTCAGCCCTGACTGATGTCAAAGACAGGATAAAATTGCTGAATGAGTTCAAATCACAGGTTGAAGATGTAGAAACAATAGTCAAGCTAACTGAAGAGATGGACTCCATAGACCATGGACTTCTTGAAGAGGCTGCCAGTATCATCAAAGAATTGAACATGGGAATGGATAGGTTTGAGTTAACTCAACTTCTTTCTGGGCCTTACGACAAAGAAGGTGTTGTCATCTTTATTACAGCCGGTGCTGGAGGTACTGATGCACAGGACTGGGCTGAAATGTTACTCAGGATGTATGTGAGGTGGGCAGAAAAGCAGAGATACAAGACACGAGTAGTTGAGAAATCACAGGGAGAGGAAGCTGGAATTAAGTCAGCGACAATTGAAGTTGAAGGTCGTTATGCTTTGGGTATTTGTTGGGGGAGAAAGGAACACACCGCATTG
>Pyrusco12g002360.1
ATGGAGCGTCATCTTCGACCTGTGTGCAGCTCAACGGCCATCTTGTGCCCCTCCAAGCCTCTAATTACTAAGCTGCCACTGTTACTGCAAAAGGCCACTGTTTCTCCTTGCCGTTTACCCTCCTACACTTTCCCTTTATCTGCAAAGCTTTCTACCTCTTATCCGCTTCTTCCTGCAGTTTTACTGGCGACGCCGGAGAGCCAAGTGAGCACCGACGCAAAAGAATGGGCAATGCAAGATTTTTATTTCTTAAGAAAGGATGTAGAAACTGCTGCTATACGCGTCAAGGAGATAAGGGACTCTGCTTGTCTGCACAAGTTAGAACAAGAAGTAGCCGATTTAGAATTGAAAGCAGCTGATACCACCTTTTGGGATGATCGAGCTAAGGCTCAAGAAAACCTTTCGGCCCTGACTGATGTCAAAGACAGGATAAAATTGCTGAACGAGTTTAAATCACAGGTTGAAGATGTAGAAACAATAGTCAAGCTTACTGAAGAGATGGACTCCATAGATCATGGACTTCTTGAAGAGGCCGCCAGTATCATCAAGGAATTGAACAAGGGGATGGATAGGTTTGAGTTAACTCAACTTCTTTCTGGGCCTTACGACAAAGAAGGTGCTGTTATCTTTATTACAGCCGGTGCTGGAGGTACTGATGCACAGGATTGGGCCGAAATGTTACTCAGAATGTATGTGAGGTGGGCAGAAAAGCAGAGATACAAGACACGAGTAGTTGAGAAATCCCAGGGAGAGGAAGCTGGAATTAAGTCGGCGACAATTGAAGTAGAAGGCCGTTATGCTTATGGGTATTTGTCGGGGGAGAAAGGAACACACCGCATTGTAAGGCAGTCCCCTTTCAATGCCAAAGGTCTCCGCCAGACAAGTTTCTCTGGTGTTGACGTCATGCCACTTCTACCTGAGGAGTCCTTGAAAGTTGAATTACCTGAAGAGGACCTGGACATAAGTTTTTCAAGGGCAGGCGGAAAAGGAGGCCAGAATGTGAACAAAATTGAAAGTGCTGTCCGGATTACTCACATCCCCACTGGTGTTACCGTTCGCTGCACAGAGGAGAGATCCCAGCTTGCAAACAAGATCAAGGCTCTAGCCAGGTTGAAAGCCAAGCTGCTAGTGATTGCCGAGGAACAAAGGGCGTCGGAAATTAAGCAAATACGAGGAGATGTGGTGAAGGCAGAGTGGGGCCAACAAATAAGAAACTACGTGTTCCATCCATACAAACTCGTCAAGGACGTAAGGACGGGACACGAGACATCGGATATCACTTCGGTAATGGATGGTGATTTGGAGCCGTACATAAAAGCTTACCTGAAGTACAAATACAGTATGAAAGTGACTGCGACTGTAGCTAAT
>Pyrusco4g000170.1
ATGGAGCGTCATCTTCGACCTGTGCGCAGCTCAACGGCCATCTTATGTCCCTCGAAGTCTCTAATTACTAAACTGCCACTGTTACTGCAAAAGCCCACTTCCTCTCCTTGCCGTTTCTCCTCCTACACTTGCCCTTCCTCTAAACAGCTTTCTACCTCTTATCCGCTTCGTCCTGCAGTTTTACTGGCGAAGCCGGAGAGCCAAGCAAGCAGCGGGGTCAACACCGACGCAAGAGAATGGGCAATGCAAGATTTTTATTTCTTAAGAAAGGATGTAGAAACTGCCGCAATACGCGTTAAAGAGATAAGAAACTCTGCTTGTCTGCACAAGTTAGAGCAAGAAGTTGCTGATTTGGAGTTGAAAGCAGGTGATACCGCCTTTTGGGATGATCGAGCTCAGGCTCAAGAAAACCTTTCGGTCCTGACTGATGTCAAAGACAGGATAAAATTGCTGAATGAGTTCAAATCACAGGTTGAAGATGTAGAAACAATAGTCAAGCTAACTGAAGAGATGGACTCCATAGACCATGGACTTCTTGAAGAGGCTGCCAGTATCATCAAAGAATTGAACAAGGGAATGGATAGGTTTGAGTTAACTCAACTTCTTTCTGGGCCTTACGACAAAGAAGGTGCTGTCATCTTTATTACAGCCGGTGCTGGAGGTACTGATGCACAGGACTGGGCTGAAATGTTACTCAGGATGTATGTGAGGTGGGCAGAAAAGCAGAGATACAAGACACGAGTAGTTGAGAAATCACAGGGAGAGGAAGCTGGAATTAAGTCAGCGACAATTGAAGTTGAAGGTCGTTATGCTTATGGGTATTTGTCGGGGGAGAAAGGAACACACCGCATTGTAAGGCAGTCGCCTTTTAATGCCAAAGGTCTTCGCCAGACAAGTTTCTCTGGCGTTGATGTCATGCCTCTTCTACCTGAGGAGTCTTTGAAAGTTGAATTACCTGAAGAGGACCTGGACATAAGTTTTTCAAGGGCAGGCGGAAAAGGAGGCCAGAATGTGAACAAAATTGAAAGTGCTGTCCGGATTACTCACATCCCCACTGGTGTTACCGTTCGCTGCACAGAGGAGAGGTCCCAGCTTGCAAACAAGATCAAGGCTCTAGCCAGGTTGAAGGCCAAGCTGTTAGTGATTGCCGAGGAGCAAAGGGCGTCGGAAATTAAGCAAATACGAGGAGATGTGGTGAAGGCAGAATGGGGCCAACAAATCAGAAACTACGTGTTCCATCCCTACAAACTCGTCAAGGACGTGAGGACGGGACATGAGACATCGGATATCACTTCGGTAATGGACGGTGATTTGGAGCCCTACATAAAAGCTTACCTCAAATACAAATACAGTATGAAAGTGAGC
>Pyrbe_012915
ATGGAGCGTCATCTTCGACCTGTGTGCAGCTCAACGGCCATCTTGTGCCCCTCCAAGCCTCTAATTACTAAGCTGCCACTGTTACTGCAAAAGGCCACTCTTTCTCCTTGCCGTTTACCCTCCTACACTTTCCCTTTATCTGCAAAGCTTTCTACCTCTTATCCGCTTCGTCCTGCAGTTTTACTGGCGACGCCGGAGAGCCAAGTGAGCACCGACGCAAAAGAATGGGCAATGCAAGATTTTTATTTCTTAAGAAAGGATGTAGAAACTGCTGCTATACGCGTCAAGGAGATAAGGGACTCTGCTTGTCTGCACAAGTTAGAACAAGAAGTAGCCGATTTAGAATTGAAAGCAGCTGATACCACCTTTTGGGATGATCGAGCTAAGGCTCAAGAAAACCTTTCGGCCCTGACTGATGTCAAAGACAGGATAAAATTGCTGAACGAGTTTAAATCACAGGTTGAAGATGTAGAAACAATAGTCAAGCTTACTGAAGAGATGGACTCCATAGATCATGGACTTCTTGAAGAGGCCGCCAGTATCATCAAGGAATTGAACAAGGGGATGGATAGGTTTGAGTTAACTCAACTTCTTTCTGGGCCTTACGACAAAGAAGCCGGTGCTGGAGGTACTGATGCACAGGATTGGGCCGAAATGTTACTCAGAATGTATGTGAGGTGGGCAGAAAAGCAGAGATACAAGACACGAGTAGTTGAGAAATCCCAGGGAGAGGAAGCTGGAATTAAGTCGGCGACAATTGAAGTAGAAGGCCGTTATGCTTATGGGTATTTGTCGGGGGAGAAAGGAACACACCGCATTGTAAGGCAGTCCCCTTTCAATGCCAAAGGTCTCCGCCAGACAAGTTTCTCTGGTGTTGACGTCATGCCACTTCTACCTGAGGAGTCCTTGAAAGTTGAATTACCTGAAGAGGACCTGGACATAAGTTTTTCAAGGGCAGGCGGAAAAGGAGGCCAGAATGTGAACAAAATTGAAAGTGCTGTCCGGATTACTCACATCCCCACTGGTGTTACCTGTTCGCTGCACAGAGGAGAGATCCCAGCTTGCAAACAAGATCAAGGCTCTAGCCAGGTTGAAAGCCAAGCTGCTAGTGATTGCCGAGGAACAAAGGGCGTCGGAAAT
>Pyrbe_040339
ATGGAGCGTCATCTTCGACCTTTGCGCAGCTCAACGGCCATCTTATGTCCCTCGAAGTCTCTAATTACTAAACTGCCACTGTTACTGCAAAAGCCCACTTCCTCTCCTTGCCGTTTCTCCTCCTACACTTGCCCTTCCTCTAAACAGCTTTCTACCTCTTATCCGCTTCGTCCTGCAGTTTTACTGGCGAAGCCGGAGAGCCAAGCAAGCAGCGGGGTCAACACCGACGCAAGAGAATGGGCAATGCAAGATTTTTATTTCTTAAGAAAGGATGTAGAAACTGCCGCAATACGCGTTAAAGAGATAAGAAACTCTGCTTGTCTGCACAAGTTAGAGCGAGAAGTTGCTGATTTGGAGTTGAAAGCAGGTGATACCGCCTTTTGGGATGATCGAGCTCAGGCTCAAGAAAACCTTTCGGTTGAAGATGTAGAAACAATAGTCAAGCTAACTGAAGAGATGGACTCCATAGACCATGGACTTCTTGAAGAGGCTGCCAGTATCATCAAAGAATTGAACAAGGGAATGGATAGGTTTGAGTTAACTCAACTTCTTTCTGGGCCTTACGACAAAGAAGATGCTGTCATCTTTATTACAGCCGGTGCTGGAGGTACTGATGCACAGGACTGGGCTGAAATGTTACTCAGGATGTATGTGAGGTGGGCAGAAAAGCAGAGATACAAGACACGAGTAGTTGAGAAATCACAGGGAGAGGAAGCTGGAATTAAGTCAGCGACAATTGAAGTTGAAGGTCGTTATGCTTATGGGTATTTGTCGGGGGAGAAAGGAACACACCGCATTGTAAGGCAGTCCCCTTTTAATGCCAAAGGTCTTCGCCAGACAAGTTTCTCTGGTGTTGATGTCATGCCTCTTCTACCTGAGGAGTCTTTGAAAGTTGAATTACCTGAAGAGGACCTGGACATAAGTTTTTCAAGGGCAGGCGGAAAAGGAGGCCAGAATGTGAACAAAATTGAAAGTGCTGTCCGGATTACTCACATCCCCACTGGTGTTAACGTTCGCTGCACAGAGGAGAGGTCCCAGCTTGCAAACAAGATCAAGGCTCTAGCTAGGTTGAAAGCCAAGCTGTTAGTGATTGCCGAGGAGCAAAGGGCGTCGGAAATTAAGCAAATACGAGGAGATGTGGTGAAGGCAGAATGGGGCCAACAAATCAGAAACTACGTGTTCCATCCCTACAAACTCGTCAAGGACGTGAGGACGGGACATGAGACATCGGATATCACTTCGGTAATGGACGGTGATTTGGAGCCCTACATAAAAGCTTACCTCAAATACAAATACAGTATGAAAGTGAGC
>Pyrpy_N_12g1838.1
ATGGAGCGTCATCTTCGACCTGTGTGCAGCTCAACGGCCATCTTGTGCCCCTCCAAGCCTCTAATTACTAAGCTGCCACTGTTACTGCAAAAGGCCACTGTTTCTCCTTGCCGTTTACCCTCCTACACTTTCCCTTTATCTGCAAAGCTTTCTACCTCTTATCCGCTTCGTCCTGCAGTTTTACTGGCGACGCCGGAGAGCCAAGTGAGCACCGAAGCAAAAGAATGGGCAATGCAAGATTTTTATTTCTTAAGAAAGGATGTAGAAACTGCTGCTATACGCGTCAAGGAGATAAGGGACTCTGCTTGTCTGCACAAGTTAGAACAAGAAGTAGCCGATTTAGAATTGAAAGCAGCTGATACCACCTTTTGGGATGATCGAGCTAAGGCTCAAGAAAACCTTTCGGCCCTGACTGATGTCAAAGACAGGATAAAATTGCTGAACGAGTTTAAATCACAGGTTGAAGATGTAGAAACAATAGTCAAGCTTACTGAAGAGATGGACTCCATAGATCATGGACTTCTTGAAGAGGCCGCCAGTATCATCAAGGAATTGAACAAGGGGATGGATAGGTTTGAGTTAACTCAACTTCTTTCTGGGCCTTACGACAAAGAAGGTGCTGTTATCTTTATTACTGCCGGTGCTGGAGGTACTGATGCACAGGATTGGGCCGAAATGTTACTCAGAATGTATGTGAGGTGGGCAGAAAAGCAGAGATACAAGACACGAGTAGTTGAGAAATCCCAGGGAGAGGAAGCTGGAATTAAGTCGGCGACAATTGAAGTAGAAGGCCGTTATGCTTATGGGTATTTGTCGGGGGAGAAAGGAACACACCGCATTGTAAGGCAGTCCCCTTTCAATGCCAAAGGTCTCCGCCAGACAAGTTTCTCTGGTGTTGACGTCATGCCACTTCTACCTGAGGAGTCCTTGAAAGTTGAATTACCTGAAGAGGACCTGGACATAAGTTTTTCAAGGGCAGGCGGAAAAGGAGGCCAGAATGTGAACAAAATTGAAAGTGCTGTCCGGATTACTCACATCCCCACTGGTGTTACTGTTCGCTGCACAGAGGAGAGATCCCAGCTTGCAAACAAGATCAAGGCTCTAGCCAGGTTGAAAGCCAAGCTGCTAGTGATTGCCGAGGAACAAAGGGCGTCGGAAATTAAGCAAATACGAGGAGATGTGGTGAAGGCAGAGTGGGGCCAACAAATAAGAAACTACGTGTTCCATCCATACAAACTCGTCAAGGACGTAAGGACGGGACACGAGACATCGGATATCACTTCGGTAATGGATGGTGATTTGGAGCCGTACATAAAAGCTTACCTGAAGTACAAATACAGTATGAAAGTGACTGCGACTGTAGCTAAT
>Pyrpy_N_12g2181.1
ATGGAGCGTCATCTTCGACCTGTGCGCAGCTCAACGGCCATCTTATGTCCCTCGAAGTCTCTAATTACTAAACTGCCACTGTTACTGCAAAAGCCCACTTCCTCTCCTTGCCGTTTCTCCTCCTACACTTGCCCTTCCTCTAAACAGCTTTCTACCTCTTATCCGCTTCGTCCTGCAGTTTTACTGGCGAAGCCGGAGAGCCAAGCAAGCAGCGGGGTCAACACCGACGCAAGAGAATGGGCTATGCAAGATTTTTATTTCTTAAGAAAGGATGTAGAAACTGCCGCAATACGCGTTAAAGAGATAAGAAACTCTGCTTGTCTGCACAAGTTAGAGCAAGAAGTTGCTGATTTGGAGTTGAAAGCAGGTGATACCGCCTTTTGGGATGATCGAGCTCAGGCTCAAGAAAACCTTTCGGTCCTGACTGATGTCAAAGACAGGATAAAATTGCTGAATGAGTTCAAATCACAGGTTGAAGATGTAGAAACAATAGTCAAGCTAACTGAAGAGATGGACTCCATAGACCATGGACTTCTTGAAGAGGCTGCCAGTATCATCAAAGAATTGAACAAGGGAATGGATAGGTTTGAGTTAACTCAACTTCTTTCTGGGCCTTACGACAAAGAAGGTGCTGTCATCTTTATTACAGCCGGTGCTGGAGGTACTGATGCACAGGACTGGGCTGAAATGTTACTCAGGATGTATGTGAGGTGGGCAGAAAAGCAGAGATACAAGACACGAGTAGTTGAGAAATCACAGGGAGAGGAAGCTGGAATTAAGTCAGCGACAATTGAAGTTGAAGGTCGTTATGCTTATGGGTATTTGTCGGGGGAGAAAGGAACACACCGCATTGTAAGGCAGTCCCCTTTTAATGCCAAAGGTCTTCGCCAGAGAGTTGACATACGTCTTGTTGAGTTGAACAGCCTTAGCTGTGTGCAGACAAGTTTCTCTGGCGTTGATGTCATGCCTCTTCTACCTGAGGAGTCTTTGAAAGTTGAATTACCTGAAGAGGACCTGGACATAAGTTTTTCAAGGGCAGGCGGAAAAGGAGGCCAGAATGTGAACAAAATTGAAAGTGCTGTCCGGATTACTCACATCCCCACTGGTGTTACCGTTCGCTGCACAGAGGAGAGGTCCCAGCTTGCAAACAAGATCAAGGCTCTAGCCAGGTTGAAGGCCAAGCTGTTAGTGATTGCCGAGGAGCAAAGGGCGTCGGAAATTAAGCAAATACGAGGAGATGTGGTGAAGGCAGAATGGGGCCAACAAATCAGAAACTACGTGTTCCATCCCTACAAACTCGTCAAGGACGTGAGGACGGGACATGAGACATCGGATATCACTTCGGTAATGGACGGTGATTTGGAGCCCTACATAAAAGCTTACCTCAAATACAAATACAGTATGAAAGTGAGC
>Rosch_v2.0_Chr3g0447561
ATGGAGGTTCATCTAAAACCTCTATGCAGCTCAACAGCTGTCTTATCCCCCAAAGCTTCCAATACTAGACTACCACAGTTACCACGCAAGTCCACTTCCTCTTGTGCTTCTCGTATATCCTACAATTTACCTTTCTCCACTACGCTTTCCACACCTTCTAGATTCTCTCCTTCTGTTTTATTTGCGACACCGGAGAGTAGTCAAGTAAGCGCGGAAGTCAACACCAACGAAAGAGAATGGGCGATGCAAGATTTCTATACATTGAGAAGGGAGGTAGAAATTGCGGCAGGACGTGTTGAAGAGATAAGAGCTTCCGCTTGTCTGGAACAGTTGGAAAAAGAAGTTGCCGAGTTGGAATCCGAAGCAGCTGATAGCTCCTTTTGGGATGATCGAGCTAAGGCTCAAGAGAACCTTTTGGCCCTCACTGATGTCAAAGACAGAATAAAATCGCTTACTCACTTCAAAACACAGGTTGAAGATGCAGAAACAATAGTCAAGCTAACTGAAGAGATGGACTCCACAGATAATGCACTTCTTGAAGAGGCTGCCAGTATCATCAAGGAATTGAACAAGGGAATGGATCGGTTTGAGTTAACTCAACTTCTTTCAGGGCCTTATGACAAAGAAGGTGCTGTTATTTCTGTTACAGCCGGTGCTGGAGGCACTGACGCACAGGATTGGGCTGAAATGTTACTCAGGATGTATATGAGGTGGGGAGAAAAGCAGAGATACAAAACTCGAGTGGTTGAGAGATCCCCAGGAGAGGAAGCTGGAATTAAGTCGGCGACACTCGAAGTTGAAGGTCGTTATGCTTATGGTTATTTGTCTGGGGAGAAAGGCACACACCGCATTGTACGACAGTCTCCTTTTAATGCCAAAGGTCTTCGCCAGACAAGCTTCTCTGGTGTGGAAGTGATGCCTCTCCTACCTGAGGAATCACTGAAAGTTGAAATACCTGAAGAAGACCTGGAGATAACCACTTCAAGGGCAGGTGGGAAAGGAGGTCAGAATGTGAATAAAATTGAAAGTGCTGTCCGGATTACTCACATCCCCACTGGTGTTACTGTTCGCTGCACAGAAGAGAGATCCCAGCTTGCAAACAGAATAAAGGCTCTAAGCAGGTTGAAAGCGAAGCTGTTGGTGATAGCTGAGGAGCAACGAGCATCGGAAATTAAGCAAATACGAGGAGATGCAGTGAAGGCAGAGTGGGGGCAACAAATAAGGAACTATGTGTTCCATCCGTACAAACTCGTCAAGGATGTAAGGACAGGATATGAGACATCTGATATCACTTCTGTGATGGACGGTGATTTGGAGCCTTACATCAAAGCCTACCTCAAACATAAATACAGTATGAAAATCAGTGCATCAAGTACAGCC
>Ruboc_06_G09247
ATGGAAGATGGACTTTTGCGGGTGGTTAAATATGTTGGGGACATTAATCGAAGCCGGAAGCCGGAAGCCAAAGCCACATCCATGGAGGTTCATCTAAAACCTCTATGCAGCTCAACAGCTATCTTATCCCCCAAAGCTTCCAATGGTAGACTACCACAATTGCCACGAAAGTCCACTTCCTCTCCTTGTCGTTTATGCTACAATTTAGCTTTCTCCACAACACTTTCGACACCTTCTCGGTTTTCTCCTTCTGCTTTATTTGCGACACCGGAGAGTCAAGTAAGCGCGGAGGTCAACACCAACGAAAGAGAATGGGCAATGCAAGATTTTTATACATTAAGAAGGGATGTAGAAACTGCCGTAGAACGTGTTCAAGAGATACGAGCTTCTGCTTGTCTGCATCAGTTAGAAAAAGAAGTTGCAGAGTTGGAGTCCAAAGCAGCTGATAGCTCCTTTTGGGATGACAGAGCTCAGGCTCAAGAGAACCTTTTGGCCTTGACCGATGTCAAAGAAAGAATAAAAGTGCTTAATGAGTTCAAAACACAGGTTGAAGATGCAGAAACAATAGTCAAGCTAACTGAAGAGATGGACTCCACAGATAACACACTTCTTGAAGAGGCTGCCGGTATCATCAAGGAATTGAACAAGGGAATGGATCGGTTTGAGTTAACTCAACTTCTTTCAGGGCCTTATGACAAAGAAGGTGCTGTTATTTTTATTACAGCCGGTGCTGGAGGTACTGACGCACAGGATTGGGCTGAAATGTTACTTAGGATGTATGTGAGGTGGGGAGAAAAGCAGAGATACAAAACACGAGTGGTTGAGAAATCCCCAGGAGAGGAAGCTGGAATTAAGTCAGCAACAGTCGAAGTTGAAGGTCGTTATGCTTATGGTTACTTGTCTGGGGAGAAAGGAACACACCGCATTGTGCGGCAGTCTCCTTTTAATGCCAAGGGTCTTCGCCAGACAAGCTTCTCTGGTGTGGAAGTGATGCCTCTTCTACCTGAGGAGTCACTGAAAGTTGAATTACCTGAAGAGGACCTGGAGATAACTACTTCTAGGGCAGGCGGGAAAGGAGGTCAGAATGTGAACAAAATTGAAAGTGCTGTCCGGATTACTCACATCCCCACTGGTGTTACTGTTCGCTGCACAGAAGAGAGATCCCAGCTTGCAAACAGAATAAAGGCTCTAAGCAGGTTGAAAGCAAAGCTGCTGGTGATAGCCGAGGAGCAACGGGCATCGGAAATTAAGCAAATACGAGGAGATGCAGTGAAGGCAGAGTGGGGGCAGCAAATAAGGAACTATGTGTTCCATCCGTACAAACTCGTCAAGGATGTAAGGACAGGATATGAGACATCCGATATTACTTCTGTAATGGACGGTGATTTGGAGCCTTACATTAAAGCCTACCTCAAATATAAATACAGTATCAAAGTCGGTGCATCAAGTCAAGCA
