# Supplementary material for: Transcriptomics of long‐term, low oxygen storage coupled with ethylene signaling interference suggests neofunctionalization of hypoxia response pathways in apple ( Malus domestica )
Source: Plant Direct. 2024 Dec 20;8(12):e70025. doi: 10.1002/pld3.70025 (PMC11660084; doi:10.1002/pld3.70025)
Supplement: Supplementary file 2 — Data S2: Homologs of all 606 hypoxia response genes identified in this study across 42 representative species of land plants). [file PLD3-8-e70025-s004.gz › 01-integratedGeneFamilies_dir/257.faa]

>gnl_Ambtr_v1.0_evm_27.model.AmTr_v1.0_scaffold00181.4
MRVVDERNEEGDLELQSPRVNGIENMLQFTSWCRLGIYEMDFGWGRPEWVAMNFRFYKNIVVLMDTKSGDGIEAWISLPETEIARLEFDPQLLSFVSKIY
>gnl_Ambtr_v1.0_evm_27.model.AmTr_v1.0_scaffold00174.9
MMLNLRIISTESIKPSSPTPERQRTMKLCFMDQMVSTTYIPLIFFYTMKEEEPHSQRLKQSLAHILTSFYPLAGRIQYAQETGEIWVECNDEGVEFKEAQVEGDLSLFLERPPINEIKKLLPCEPLSGGATTLLVQANWFKCGGLALGICMSHMVGDMASLADLMNCWARVSRSSDNKKLSILAPRFDWRSLFSPNPLNLSFEPPSLAIQAPPLTKVFIFQREQVEALRDNGRETSNPRPTSVGAVSALLWRCLIKARYRKTGKDGTWHAVYAVNIRTRMEPQAPDGSFGNLSMGAHCLIHDPIESATPPSRRQLESCLRMGIQELSCEFLKKVQESPHILEEMIGSITDRASKGYAFGISSYCKFPLYESDFGWGKPDWVSSVGGFITGVAFLFDDPSENGIQAWVNLGEEEMAHFECDPELLAFVSKQM
>gnl_Ambtr_v1.0_evm_27.model.AmTr_v1.0_scaffold00174.7
MQNVIIVSTETIKPSSATPESHRTMKLCFLDSLVPFTYSPLIFFYTKSSKELGTVRTATQTGEKFCVDCNDEGAELKEARVDGDLLAFLESPPVNQLRKLLPCDPLCAGATILKVQINRFSCGGTALGICMNHVVGDMVSQTHFMNYWAEITRGDQGRFTVVAPRFDWRSSFSTSAVRTVFEPPPPEECTPPVTKVFTFETERLATLRGHSKEAPATRFEAVMALLWRCFIRVRSLKVETGGTWMAGIVVNIRDKMEPKAPVGSFGNLVLLADALAHGGVAEPPDRLQLQRCLRGAIEKMNSDYLRAVLKSPQILDKSNRAILERALKGYAFGCSSYCNFPLYESDFGWGKPAWVSSVGGYVMDFVVLIDSPSRSGIQAWVNLDEKEMAEFEHDQELLSFVTKKI
>gnl_Ambtr_v1.0_evm_27.model.AmTr_v1.0_scaffold00335.1
MRVVDERNEEGDLELQSPRVNGIENMLQFTTWCRLGIYEMDFGWGRPEWMAMNFRFYKNIVVLMDTKFGDGIEAWISLPETEIARLESDPQLLSFVSKIY
>gnl_Ambtr_v1.0_evm_27.model.AmTr_v1.0_scaffold00127.29
MALLLRCFVRVRRVKVEKGGTWMAGIVVNIRDKMEPKAAVGSFGNLLLLADALAHGGVAEPPDRLRLQRCLRGAIEKMNSDYLRVVLKSSQILDERNRAILERALKGYALGCSSYSNFPSFKSDFGWGKPAWVSGVGGYVVDFVVLIHGPSRSGIQAWVNLDEEEMTQIGVHLFCFKTDLCLGLGTSKIHSNR
>gnl_Aquco_v3.1_Aqcoe0014s0001.1
MTLDVIIITRETVKPSLPTPNHLKTFKLSLIDQYTPQIGIPIILFYPAEQKHDRFVETNMSDCLKKSLAETLTYFYPLGGTVKDNNSILCNDRGVEYLEAHVKCQLHHILSCPEAEELNQLLPLNLHSNGMSPELQLAIQINVFECGGIAITACVSHNVADAATLCMFINSWATIARGCGDSKIVTPQFDSATHFPPGEVSSTTLASVAPIKSLSTKRFVFNSSNIKALKAKSSNRSNMEFPTRVEAVAALIWKCFMNVFSLKPEPTKSFMANISVNLRSRMVPALPDNSFGNLAIGAIPSSATEGDAELHCLVAQLREAIKKVDTDCSRSLKEGDGILIFMNSLRRTIELFSKQEVGFFTITSWCRFPFYEADFGWGKPIWTTSLNTVHKNVVVLMDTKDGDGIEAMVTLDEEDMVRFECEQDLHAFATRKK
>gnl_Aquco_v3.1_Aqcoe6G248500.1
MTLKVKIISHELIKPTSPIPDHLRRYKLSLLDQCADSAHVPLILYYSNANINEKVQNEKGLDHFKKSLSEMLNIFYPYGGRINDNLFIDCNDEGVNVSEARVYCHLNKVYNNPIAEELDQLLPPAEDFYRSGPKPLLSMQVNIFDCGGMAVSVSMSHKVSDGPAFNSFLQSWAAHARGDADQVHQPKFHFPSLFPPKPDLPSFTTNSNEGPPQEKVMCKRFVFDAFNVASLRLKCSNNVDAKHPSRVEAVFALIWKCLFNAVRMRAKFPKSSSAAISMNMRARMDPPLSDNSFGNAIVLSVASSPIDSTKEVQSLVRPLRDAIRKIDEDFVKKLQADYGFFKYVASVAESYILSSKSDVEFYIFTTWIGTSFYEADFGWGKPAWVSSGKLNWKNLVLLMDTKCGKGVEAWVSLNEEDMARFECDTELLPFISTKQMLSKI
>gnl_Aquco_v3.1_Aqcoe6G248400.1
MTLKVEVISTETIKPSSPTPEPLRNFKLSLLDQCADSSHVPIILYYSSTANINDNNVENEGRLDHLKKSLSEVLTLFYPLAGRITNNLLIDCNDEGVNFSEARVSCCLNQVYYNPVAEELDQLLPRTENFHESGRKVLLSIQVNIFACGGMALGSCVSHKIADASSFNLFLQSWAYLAKGDNEVLRPKFEFTSLFPPKLGLPSITASCSDEGLAKKVICKRFVFDAWNVAALKAKYSCNVDVRNPTRVEAVFALIWRCALNAVRTRAKCAKSTSAAISMNMRPRMVPPLSDIHFGNAILMIVASTPIENSTQLHSLVSPLRDAIRKIDEDFVKKLQVDLGFLMHLGSILEVYNLSTKGDVEFYIFTTWLGTSFYEADFGWGKPAWVSSGNLTWKNLILLMDTKCGKGVEAWVSLREDDMARFECDSELLSFTSTN
>gnl_Aquco_v3.1_Aqcoe4G153000.1
MTFQVEIIAKEVIKPSTPTPSHLKSLKLSLLDQMIPIIHVPLVLFYSTNDDTVENDNRLHHLMRSLSKTLTRYYQLAGRMMDGNDFITCNDEGIDFFKARVNVQLNHVLGHSKHDELIQLLPITETFYGLGPKMLLSIQANIFTCGGMALGVCVAHKALDASSISQFLNSWAALARGDNEIIQPILDMTPYFPPREGLPAYARTPQSATKKLITKKFLFDERNIAVLKARCSSSSYVENPSRVEAVIALLWMCSMNVARMKMIDIKLKSVANLFVNLRGRMIPPLSNHYVGNLVFNTLATSTCESYPELLHSLVGQLRNAIMKFDSNYMRKLQFEDGFLEFTKTLKEVKELHLKNELDLYSFTSWCRFPFYETDFGWGKPTWASPLLILGNTVVLMDTKCGKGIEAWISLAEEDMDNFELDPEIIAFASGNQMS
>gnl_Aquco_v3.1_Aqcoe4G214200.1
MTLDVQIVSKETIIPSSPTPPHLRVFKLSLFDQYSPFIEVPIILFYPASDDDKVNGEKRLDRLKKSLSEILRHFYPLAGRINNNDFIDCNDEGVNFFESRVNGKLSHVINHPVDSECCQLLPSDNFLGLGNMLLSIQVNMFDCGGLALGVSITHKVADASSFSLFLNYWSAVARGDKDILRPQFDISLLFPPKTGTLLFKYSPESPALEKVVSKKFVFSASNVALLKAKCSNKMYVLHPTRVEAVCALLWRCAIRNRSSERLKLASMAIVATNLRKRMLPPMSDNIFGNFVMFAQAASPIETPEELPCLGGQLREAFTKIDGDQMSKLKTDDGFAAVVDSLKKVNEASEKCELELYTVSSWCRFGFYTTDFGWGKPICVTPIFLYKNVFVLMDTKCGKGVEAWVSLDEQHMARFECEPDLIAFTSKHEMA
>gnl_Aquco_v3.1_Aqcoe4G016600.1
MTMDVVVISRETIKPSSPTPLEFRSYTLSLIDQYTLPKFYVPLLLSSSAEVESTKKGLRESLTESNSVDSNGNSVEYLEAQVKGQLNQVLTSPTFYIPLILFYSAEEDCSKFDNMEMSARLKTSLSQALTDFYPLAGRVGDNYTIDCNDRGVEYLEARVTGKLNHFLSCPTANELNNLLPCDLHCNGTSFEGLLAIQVNIFDCGGMAVAVCVSHIPADAWTLCTFINGWANIARGADASVSPKLDSASVFPPSEAPSTTMVFEDGGPMEKYVSKRFIFDGLKIASLRAKSVNASCVDCPTRVEAVSALIWKCLMNVVRLKPRSYKSCLLNMIVNLRSRMTPLLSQHSFGNLVLGAISPALADEKEAELHCLEAQLRKSIRKIGGDYLEKLRFDNKLMLEHLKQEREPFLKDDMKAYIFTSLCRFPYYETDFGWGEPIWVTSVNLILNDTVTLMDTKIGDGIEAWVTLDELDMARFECEQELLTFACPNPNAYESVTHHD
>gnl_Aquco_v3.1_Aqcoe4G245700.1
MRLDHLKKSLSESLSHFYPLAGRINNNDFIDCNDEGVNLFESRVNGELSDVINHPTDNECSQLLPSDNFFGLGPKVLLSIQVNMFDCGGMALGVCISHKVADASSFCLFLNNWAAITRGDKDDLLPQFTISSLLPPKIGTPLYTKPIESPVLQKVVSKRFVFNTSNIALLRAKCSNSLYVEHPTRVEAVSALVWRCATRMRSSECLKLPSIANISMNMRKRMVPPMSNQIFGNFALFTLATSPTEIPEELPYLVGQLREAIVKINGDQLRKYQTDDGFSAVVDSFNKVKEACEKGEMELYTYTSWCKFPFYKTDFGWGEPTWACSYYPYKNLFVLMDTKCGEGVEAWVSLDEKDMSRFECDPDLIAFTSNHEMA
>gnl_Aquco_v3.1_Aqcoe4G214900.1
MKLNVKVISKEVIKPSSPTPDHLKTLKLSLLDQCTASIYVPIILFYSANDNTKVEYMQKKTDHLKKSLSEILTHFYPLGGRISDNYSIDCNDEGINFFEARVSGDLSLVLNNPVPDELDQLLPRSDDLYVLGPKALLSIQVNNFDCGGMALGVSISHKAGDASSFSLFLKSWASLTKGDNQTPKPQIDFTSLFPPNKSDIASFALPNESPIQKFVTKRFVFDASNLASLRARCSNNLYVDNPTRVEAVCALIWRSAIGMGADSEKSASMAAIAMNLRRRMVPHLSDLTFGNIVTSTRAISTPENSRDLHCLVAQLREAIRKVDSEYVKVYQSTDGFLAALSSFYEACGPYIKGKAELYIFSSWCRLSFYETDFGWGKPVWASSANQSYKNSIILMDTKCRKGVEAWVSLNEENMSRFECDPGLASFTSTN
>gnl_Aquco_v3.1_Aqcoe4G218100.1
MKLNVKVISKEVIKPSSPTPDHLKTLKLSLLDQCTASIYVPIILFYSANDNTKVEYMQKKTDHLKKSLSEILTHFYPLGGRISDNYSIDCNDEGINFFEARVSGDLSLVLNNPVPDELDQLLPRSDDLYVLGPKALLSIQVNNFDCGGMALGVSISHKAGDASSFSLFLKSWASLTKGDNQTPKPQIDFTSLFPPTKSDIASFALPNESPIQKFVTKRFVFDASNLASLRARCSNNLYVDNPTRVEAVCALIWRSAIGMGADSEKSASMAAIAMNLRRRMVPHLSDLTFGNIVTSTRAISTPENSRDLHCLLAQLREAIRKVDSEYVKVYQSTDGFLAALSSFYEACGPYIKGKAELYIFSSWCRLSFYETDFGWGKPVWASSANQSYKNSIILMDTKCRKGVEAWVSLNEENMSRFECDPGLASFTSTN
>gnl_Aquco_v3.1_Aqcoe4G238400.1
MTFKVEVISKETIKPSSPTPHHLRTLKLSLLDQFAPPVHNPLLFFYTAHDDDKVKNDRQLDCLKKSLSKILTYFYPLAGRIDGNDFINCNDEGITFFEAHVNAQLNQVVSHPTPEELNQLLPEISNFYCLGPKVLLSIQVNIFTCGGMVLGVCTSHKIFDASSLALFLQNWSALARGNNQVIFPPKFDMTSFFPPKDIKPLAPTIGSPTERVVSKRLIFDASSIAALKDKSSSKFCVEHPSRAEVISALICKCCMNVKRMRIKSVKSTSVTSLAVNIRGKMMPPLSAQYIGNIMIVTAATPTTEIPPELHYLVGQLREAARKVDNVYVKKLIEIDGELSKYNDAFQDLYELYAKGELDLYVISNVCKFPFYEVDFGWGKPISIIHSLFVKNVIILAETNCGSGVETWVTLDEEDMANFEREPEIIAFTSDQSSLQLKSAI
>gnl_Aquco_v3.1_Aqcoe7G243700.1
MKLNVEIISTDTIKPSSPTPQHLRTYKLSLLDQRTASVHVPIILFYSADEDKKFQTENLSDRLKIFLPEILTQFYMLGGRINDNYSIDCNDEGVNFFEARVSNNLSKVLSNPIPDELEKLLPRSDDFYGLGPKVLLSVQLNIFECRGMALGVCISHKAADAWSFSLFLKSWAALARGNNEILKPKLDLTSLFPPKSNMPSFIPPSQSSMQKLVTKRFVFDPSNVTSLRAKCSNNLYVEDPTRVEAVVALIWSCAMRMRDDVKVPTSMAVVSANLRGRMVPPQSDVVFGNVVSTTMATSRAENSRELHCLVRKIREAIRKIDSDYVKKFQVDDKSLAVGSSTEASGQNATGEVELYIFTSWCRLSLYEADFGWGKPVWTSFGNLNYKNMILLMDTKCGKGIEAWISLNEEDMARFECDPELISFTYIYTN
>gnl_Aquco_v3.1_Aqcoe7G243800.1
MKFTVEVISKEVIKPSSPTPHHLKTYKLSLLDQSAASIHVPIILFYSANDNNKYVQKQTDHLKKSLSEILTHFYPLGGRISDNYSIDCNDEGINFFEAQVSGDLSLVLDHPVPDELDQLLPRLDDFYVLGPKALLSIQVNIFDCGGMALGVCIWHKAGDASSFSLFLKSWASLTRGDYQTPKPKLDLTSLFPPKSDIPSFALPSESPIQKFLTKRFVFDASNLATLRARCSNSLYVEHPTRVEAVCALIWRSSIGVGAYSEKSASMAVVAMNLRGRMVPLLSDLTFGNVVTSTVATSTPENSKDLYCFVAQLRDAIHKIDSEYVKAFQSDDWFLAAFGSFYEAYGLYVKGKVKLYIFTSWCMKSPLMKQWCNGGVGGWNLLEKIPSPCSRRQMY
>gnl_Aquco_v3.1_Aqcoe1G250300.1
VIKPSSPTPHHLKTFKLSLLDQCTASIYVPIILFYSASDNDKVQYAQKQADHLKKSLPEILAHFYPLGGRICDNYSIDCNDEGINFFEARVSGDLSLVLNHPVPDELDQLLPRSDDFYEFGPKALLSIQVNIFECGGMALSVCMSHKAGNVSSFSLFLKSWASLAKDLTTLFPPKSDIPSFALPSESPIQKFVTRRFVFDASSLASLRARCSNNLYVENPTRVEAVCALIWRSAIGMGADSVKMVPLLSDLNFGNILTSTLAKSTPENSRDLHYLVAQLREAIHKVDSEYVKGIQSADGFLTALGSFYEACGLYIKGEVELYVFTSWCRLSFYEMDFGWGKPVWASSANLACRNAILLMDTKCGKGIEAWVSLNEEDMSRLECDLDLVSFTSTN
>gnl_Aquco_v3.1_Aqcoe1G462400.1
MKITVEVISREVIKPSSPTPYHLKTFKLSLLDQGTIPTRIPIILFYSAINDNNKVQHAQKQTDQLKKSLSKILTHFYPLGGRISDNHSIDCNDEGINFFEARVSGDLSLVLNHPVPDELDQLLPRPDDCYVLGPKALLSIQVNIFDCGGMALSVCMSHKAGDASSLGLFLKSWASFAKGDKQTPKPKLDLTSLFPPKSDIPSFAPPSGSPIQKFVTKRFVFDALNLASLRARCSNNLYVEHPTRVEAVCTLIWRTAIGMGADSGKSTLAAVAMNMRRRMVPPLSDLTFGNVVMASPLAKSTPENSKDLYYLVAQLREVIRKVDSEYVKVFVSGDGFLSAVESFIEAYNNKLYIKGEVEIYIFTSCCGSSFYETDFGWGKPVWVSFANLPYRNTILLIDTKCGKGVEAWVSLNEEDMSRFERDPDLVSFTSTKRKLSTGFKMSCL
>gnl_Aquco_v3.1_Aqcoe3G131600.1
MTLKVEIVAKETIKPSSSTPDHLRTFTISILEQYAPAVHVPLVLFYSNNDDKISVESRLDHLKKSLSETLTQYYPLAGRIDGNDFINCNDEGIEFYKARVTSELNQLLSNPKHGELLQLLPSTDGFFGSGPKVLLCIQANIFDCGGIALGVCISHKIIDASSISLFLNSWAAVARGDSEIIQPKLDMTPFFPPREGIPAYAHPPESGSKKLSSKRFVINESNIAALKAKCSNSSYVENPSRVEAVITLLWMCTMNVVNMRNENIKPKSVAMIAMNLRGRMIPPLSKLYFGDLAFATMATTTIENHLEQLPTLASKVRKAIGKVDSEYMRNVQFEDGVLQFLHSLKEVHELHFKNELELYTFTSWCRFPYYETDFGWGKPIWVSAVNIGENVIMLMDTKCGKGVEAWVALVEEDMDRFEREPELIAFTSGDQMS
>gnl_Aquco_v3.1_Aqcoe3G182400.1
MTLDVVVISREVIKPSSPTLKHLRTFKLSLLDQYSPLFGVPVILFYLSEGNDDRFVNTNMSDKLKTSFSQALSQFYPLAGRVMNNCSIECDDNGVEYLEVQVKCRLDQVLDCPEADELNQLLPMKLNGFGMSPETQLEIQVNSFKCGGLAIGARISHKVADAATLCAFINTWATIARGSTKIVPPQFDSAALFPPREVVFPFKPSQGGLKQTVVTKRFVFHSSKIALLKAKSVNKSYVENPTRVEVVSALLWNCLMNASISSPRSIIKPFMMNIAVNLRTRTIPPLPDHSFGNLILGAMPSSERDAGLHCLMGKLRAAIRKIDGNYLKNLTYNDGISMFHNSLRQSHELSAQGEMGFYTITSWCRFPFYEADFGWGKPIWATPLNVAHKNLVMLMDTKCGEGIEAMVTLDEEEMIIFESDPELLAFATENGSLEN
>gnl_Aquco_v3.1_Aqcoe3G131500.1
MTLNVEVISEETIKPSSPTPNHLKNFQLSLVDQYAPPVHVPLLLYYSANDHDKVENIAQTESLKKSLSEVLTQFYPLAGRINDHQNIDCNDEGVSFSEARIRGELKQVLSHPIPQELDQLLPRIDKFYGLGPKVLLSIQVNIFSCGGMVLAVCTSHKLLDGSSMSVLLSNWASLSRRDGKILHPKFNMTSLFPPKDIPSPMPPMGSPHKVLSKRFIFDASNIAALRAKTSDAVENPTRVEVVSALIWKCAMNAVRKRTKSVRSASVANFAVNLRGRMDPPLSIDFVGNLMIGMPVESNTDNQQELHSLVSQLRIGIRKIDAGYVKKLQSDNGLTELFDSTIRFIEMDVKGELELYIFSSWCRFPFYEADFGWGKPSSISSVNLVAKNIIMLMDTNCGGIEAWVSLIEEDMTSFECEPDLITFTSTNPHVELN
>gnl_Arath_TAIR10_AT4G15390.1
METMTMKVETISKEIIKPSSPTPNNLQTLQLSIYDHILPPVYTVAFLFYTKNDLISQEHTSHKLKTSLSETLTKFYPLAGRITGVTVDCTDEGAIFVDARVNNCPLTEFLKCPDFDALQQLLPLDVVDNPYVAAATWPLLLVKATYFGCGGMAIGICITHKIADAASISTFIRSWAATARGENDAAAMESPVFAGANFYPPANEAFKLPADEQAGKRSSITKRFVFEASKVEDLRTKAASEETVDQPTRVESVTALIWKCFVASSKTTTCDHKVLVQLANLRSKIPSLLQESSIGNLMFSSVVLSIGRGGEVKIEEAVRDLRKKKEELGTVILDEGGSSDSSSMIGSKLANLMLTNYSRLSYETHEPYTVSSWCKLPLYEASFGWDSPVWVVGNVSPVLGNLAMLIDSKDGQGIEAFVTLPEENMSSFEQNPELLAFATMNPSVLV
>gnl_Arath_TAIR10_AT4G15400.1
MEAKLEVTGKEVIKPASPSPRDRLQLSILDLYCPGIYVSTIFFYDLITESSEVFSENLKLSLSETLSRFYPLAGRIEGLSISCNDEGAVFTEARTDLLLPDFLRNLNTDSLSGFLPTLAAGESPAAWPLLSVKVTFFGSGSGVAVSVSVSHKICDIASLVTFVKDWATTTAKGKSNSTIEFAETTIYPPPPSHMYEQFPSTDSDSNITSKYVLKRFVFEPSKIAELKHKAASESVPVPTRVEAIMSLIWRCARNSSRSNLLIPRQAVMWQAMDIRLRIPSSVAPKDVIGNLQSGFSLKKDAESEFEIPEIVATFRKNKERVNEMIKESLQGNTIGQSLLSLMAETVSESTEIDRYIMSSWCRKPFYEVDFGSGSPVWVGYASHTIYDNMVGVVLIDSKEGDGVEAWISLPEEDMSVFVDDQELLAYAVLNPPVVA
>gnl_Arath_TAIR10_AT1G24420.1
MEKNVEILSREIVKPSSPTPDDKRILNLSLLDILSSPMYTGALLFYAADPQNLLGFSTEETSLKLKKSLSKTLPIFYPLAGRIIGSFVECNDEGAVFIEARVDHLLSEFLKCPVPESLELLIPVEAKSREAVTWPVLLIQANFFSCGGLVITICVSHKITDATSLAMFIRGWAESSRGLGITLIPSFTASEVFPKPLDELPSKPMDRKEEVEEMSCVTKRFVFDASKIKKLRAKASRNLVKNPTRVEAVTALFWRCVTKVSRLSSLTPRTSVLQILVNLRGKVDSLCENTIGNMLSLMILKNEEAAIERIQDVVDEIRRAKEIFSLNCKEMSKSSSRIFELLEEIGKVYGRGNEMDLWMSNSWCKLGLYDADFGWGKPVWVTGRGTSHFKNLMLLIDTKDGEGIEAWITLTEEQMSLFECDQELLESASLNPPVLI
>gnl_Arath_TAIR10_AT1G24430.1
MGLEITVTSQELVKPSPRNLNHPPCHHHLSFLDQLAPPIFMPFLFFYHNKTNLSDKERSDHIKSSLSEILNLYYPLAGRIKNSGDVVVCNDVGVSFVEAKADCNMSQILENPNPNELNKLHPFEFHEVSDVPLTVQLTFFECGGLALGIGLSHKLCDALSGLIFVNSWAAFARGQTDEIITPSFDLAKMFPPCDIENLNMATGITKENIVTRRFVFLRSSVESLRERFSGNKKIRATRVEVLSVFIWSRFMASTNHDDKTGKIYTLIHPVNLRRQADPDIPDNMFGNIMRFSVTVPMMIINENDEEKASLVDQMREEIRKIDAVYVKKLQEDNRGHLEFLNKQASGFVNGEIVSFSFTSLCKFPVYEADFGWGKPLWVASARMSYKNLVAFIDTKEGDGIEAWINLDQNDMSRFEADEELLRYVSSNPSVMVSVS
>gnl_Arath_TAIR10_AT3G30280.1
METMKVETIAKEIIKPSSTTPNDLQTLQLSIYDHILPPVYTVAFLFYTKDDLISPEQSSHKLKTSLAETLTKFYPLAGRIKGVTIDCNDEGAVFVDARVNNYPLSDFLRSPDFKTLQQLLPLDVIDDPYEAATTWPLLLVKATYFPCGGMAIGLCITHKIADATSISTFIQSWAAMARGEAGDIVADPVFAAANFYPPANELFKFPVDENANKISQITKRFVFSASKLEELRTKAASEDFVGRPKRVESVTALLWKAFVAAASSNTNACDMKVLIQPSNLRPKIPSLLAESLIGNIMFSSVVLGISQQEEIKIEKAVRDLRKQGDDLQNVIKEEGGSSSAMIGSKLANLMLTNYSKLSYETHEPYTVSSWCKLPLYEASFGWGSPVWIAGNVAPMLENVTMLIDSKDGQGIEAFVTLPEENMLSLEQNTELLAFASVNPSVLV
>gnl_Arath_TAIR10_AT3G26040.1
MRVDVVSRDIIKPSSPTPNHLKKFKLSLLEQLGPTIFGPMVFFYSANNSIKPTEQLQMLKKSLSETLTHFYPLAGRLKGNISIDCNDSGADFLEARVNSPLSNLLLEPSSDSLQQLIPTSVDSIETRTRLLLAQASFFECGSMSIGVCISHKLADATSIGLFMKSWAAISSRGSIKTIGAPVFDTVKIFPPGNFSETSPAPVVEPEIMMNQTLSKRFIFDSSSIQALQAKASSFEVNQPTRVEAVSALIWKSAMKATRTVSGTSKPSILANSVSLRSRVSPPFTKNSIGNLVSYFAAKAEEGINQTKLQTLVSKIRKAKQRFRDIHIPKLVGNPNATEIICSYQKEAGDMIASGDFDFYIFSSACRFGLYETDFGWGKPVWVGFPSVRQKNIVTLLDTKEAGGIEAWVNLNEQEMNLFEQDRELLQFASLNPSVIQPFLHVL
>gnl_Arath_TAIR10_AT5G47980.1
MELNLEVIQREVIKPSSPAPHDRLQLSVIDFGIAEACVPMIFFYNLADLAEKSPDIVSTRLRSSLSQALSRFYPLAGKKEGVSISCNDEGAVFTEARTNLLLSEFLRNIDINSLKILIPTLAPGESLDSRPLLSVQATFFGSGSGLAVGICVSHCICDAASVSTFVRGWAATARGDSNDELSTPQFAEVAIHPPADISIHGSPFNALSEVREKCVTNRFVFESDKITKLKIVAASKSVPSPTRVEAVMSLIWRCARNASHANLIVPRATMMTQSMDLRLRIPTNVLSPDAIGNLQGVFFLKRGPGSEIEISEVVAEFRKEKEEFNEMIKENVNGGHTNTTLGQKIMSGIANYMSELKPNIDTYTMSSWCRKAFYEVDFGWGRPAWVGLGHQDIQDGVMYVLLVDAKDGEGVEVWVGIPEQDMAAFVCDQELLSYASLNPPVLI
>gnl_Arath_TAIR10_AT5G23970.1
MKLELLSKEVIKPASPNHLQTLSLSLFDQFLPSTYVSAIFFYDDHSNQEDIQRLKSSLSQTLSLFYPLAGQIKDGVTVHCNDEGALFTEARAEIFLSDFLRNPSDADLIQKFIVSPDHADPETWPLLHVKVIFFKDKGFAVAVSVSHKICDAASLSTFVCSWTKASKGYADTVDPEFVGADFYPPADISIEFPPLLVHETKSKTKRFVFGSLMIEKLKNRASSGKRVPQATRIESITALLLRCMTKAGHSKSGKVKEFAITQTMDLRPRVSSSLLPHKAIGNFFFLPLLKESSESKMEIEETVSKLQKTKQELNELIRNDSEDAKSSVEAKERIASAMLSSLCEISPEMETYAVSSWCRMSFYEANFGWGKPVWVAPDSVDKTQVVLMDSKDSEGVEARVTLPETDMAKYEHDSELLVYATPSPSILI
>gnl_Arath_TAIR10_AT5G47950.1
MDTMKVETIGKEIIKPSATTPTDLSTLQLSIMDILMPPVYAVAFLFYTKDDLISQEQTSHTLKTSLSEILTKFHPLAGRVNGVTIKSTDEGAVFVEARVDNCDLSGFLRSPDTESLKQLLPVDDEPAPTWPLLLVKATYFRCGGMAIGLCISHRLADAASLSIFLQAWAATARGESDLVASPDFCSTKLYPAANEAIKIPGEVVNRTSVTKRFVFVASKIEELRNKVASDVVPRPTRVQSVTSLIWKCVVTASTDTIREKALFQPANLRTKIPSLLSENQIGNLLFNSLILDGKAGMDIVETVKELQKRAEDLSGLVQDEEGSSMTIGWRLFGEIINSKFNREDHDMHSVTSWCKIPLYDACFGWGSPVWVAGSVSPNLDYVTVLIDSKDGQGIEAWVTLPQENMLLLEQSTELLAFASPNPSVLI
>gnl_Betvu_v1.2_Bv6_151660_crgu.t1
MGYNKLATLMKVARVARDYIKPSSITAPHLRNFKFSLLDQLAPSLYAPMVFFYPMQDISNIKDDTSYRVNHLKRSLSPFLNRFYPFAGRIKDHVSIDCNDAGVEFFEAKVINTRLNDFLRLPNANALKQFLPVDIESNKSMDHLVHVQTNTFECGGMALGICWSHKITDGGTASTFMKGWSSMASGLGDEVVPEYVASSLFPPMDSSITQHALKLDKDRTTTRRFVFDGSKIVKLKDKVASKEVPKPTRVEAVSSLLWQCATKASRANSGSQALSVMSQSMNIRRRTLPPLPDTSIGNLVGYYIAKMEENSDHIMHLEDLVTKQRQGKTEAINNYAKKLQGNDAYVVIQELFKEAGSLLRRDDVAFFKCLSTCGDGLYDADFGWGKPAWQSLVSLGYKNTFALSETKEGGGIEAWVTLNEDDMAIFEHDFDLLQFASSNPSVIEIQSEQELLKQVERRLIFDDPTYDFTLLTW
>gnl_Betvu_v1.2_Bv6_151670_uqpc.t1
MEVEIISKEAIKPSKPTPSHCKLYRLSSLDQLSPSIYVPILLFYEAPTTPQKRADLSSQLKSSLSETLTYYYPFAGRIKDGSYIDCDDEGSLFIEAQAKNNLVDILTFPKLEALDVLFPDEKQWKSSRNSSVLAVQLSYFDCGGLSIGICISHKIADACTIFTFLNDWASQARKSGESICPLFNTTSIFPPNDEFVIPELEFVKSNVVTRRYVFHPTKISELKATIVSNSNSLHNPTRVEVVTSLIFNSIIQATKIRSFGLVKSYVLAQTVNMRSRMVPPLVRNSMGNIVWYFPVMIKDNEDISLERLATQMREGLVKLCDFAKNVEGKDWLLMAAASENNGSEHSMNDAYKISSWCKYPVYQVDFGWGNPMWVSTAEYPYKNNIFLIDCKDGEGIEAWVTLDEDVMFILQGDEEFLKFASLNPSI
>gnl_Betvu_v1.2_Bv9_225570_muxp.t1
MAVTTINIKVMSEEIIKPSNPTPKNLRLLQTSLFDHVNSPTLMPLVFFYPKNITTNIDTNEILNRLKRSLSNTLSVFYPLAGRVHDDANYFNCNDEGVPYVHVEVDKPLDIVIRDIDVSQLDKLLPFYGQEGFTKLLLAIKINVFTCGGLAIGVRMSHAISDAFSLVMFVKTWASMANRNNHHTNLGCVLPSFEMWKLFPPSLSLNMYANQNTDLIKDKPITKWFLFCEAKLEDLRSKLLSNTNMNNIDPHSKLPLCSLSMVLSAFLWCRVKVACHNFVNDVPHQTFHAVNLRSRISPSSGRFYYFGNTFVNAIAKLGVVSKNDANRTRDESLMRNFLEQMNESISKILSNDGFIREIKQGSKDLRFVMEHFERESRGEIISLGFSSLRSLPVYEADFGWGKPVWVTSATLMYKNLVILIPAGPSSKDIVAYINLSAKDMAKLESDTEFTSFVSKMIPRINSKL
>gnl_Betvu_v1.2_Bv9_225590_tkrs.t1
MVLSAFIWSRIKVACHNSVNIIPNEEFHAVNLRPRVNIPDENSYYFGNLVVNAIVKSSMVLNDDNNNSRNESRWLYNFLALTKDSIEKIMSDGFIKEIREGKEDLRFIIEHFERKNKGEIISLGLSNLRSLPVYEADFGWEKPIWVTSATLVFKDVIILIPAGPSSNDIVNYINLISDDMAKLGNDARFIELTSRATHVHSKI
>gnl_Betvu_v1.2_Bv9_225600_oqwo.t1
MSLSKMNIKHITQDFIKPSNPTPNHLRLLRASLFDHVNTPVLMPLIFFYSRTYTTNIGTNQALDRLKGSLPTTLSIFYPLAGRVHNAKQIDCNDEGVPYVQAVVDCPLVDIVYKAEMSQLDKLVPIYGKEGYTSLLLAIQVNVFACGGLAIGVKMSHAISDAFSFFMFMKTWASIANGNHDTVPLNRPYFEISKLFPPPSPQIVNNVEEDSNQNPDLIQERPVSKWFLFSETKLDEIRTKLFSYTNSTTTSTNSDDGFRNYKNSLPSRPMVLSAFIWSRIKVACHDSVNIIPNEVYHAVNLRPRVNTPDENSYYFGNLVVNAIVNSSLVLNDDNNNSMKESRWLYNFLALTKESIEKILSDGFIKEILEGKEDLRFMMEHFERESKGEIISLGLSNLRSLPVYEADFGWGKPIWVTSATLVFKDLIILIPAGPSSNDIVAYINLSSDDMAKLENDARFIELTSKATQVHSKI
>gnl_Betvu_v1.2_Bv_014840_nxio.t1
MEGSLKVEVKVISTEMVKPSTPTPSRLKNYTFSYVDQIIPISPPLQTPVIIFYTATSPAQQPLDIAWLKTCLSETLTYFYPLAGRIKQSTIDCNDEGLPVFEAQVNCPLDSVLKSPLLLKQEGLIHKLFPPSESLCIVDNKQEIRERIHICIQINVFTCGGVAIAWYDIHKLTDGISSATFFKHWAALASRKSDGKNLIQPDFGAGLTAFPPASIVKAASHQVPHPSRYVVLSAFIWQQALASKTCEYQEEEETIYVVNLDLRPRMKPPLPAASIGNLITQTVASAKARATLPEFAASIDAAIRARVEEIKEYEGEKGVNAIRENSDEFRKLALKHQDMAYGSTSWCNLGFSDLDFGFGKPKWTIPTDGRIPPYARNLTILNDYSDLEGVGIEVWLFLEEKDMESLESNPEFLAFASPTSPIHKC
>gnl_Carpa_v0.4_evm.model.supercontig_16.122
MEVEIISQENIKPSSPTPQSLRVFKFSLLDHFMPSSYIPFLLFYDFSENGCHYTNNHLQRLKKSLSETLARFYPLAGKMKDDYSIDCDDEGANFLEARVNCTLHQFLFKPDLLLLHKFLPCQPLLLIGSVAGTYVTNIQVNVFECGSIAIGLCVSHKIVDGAGLSTFLEVWTANARDNTCNKNIDIGDLLSVSFVSTNLFPAKDDLWLKDSVTEILSSSLKEGKFVTRRFVFDAPAIAILKDRARSLTRVEAVSALIWNCTMAASQKKHGSPRRCLLSHSVNLRTRMSHPASKKSLGNQVWVATARLRADQERELDHLAREVRVGISNINGDFVKELGGEKGKEMMLDYIKEIGEFSSKDGADSLAFTSWCKLGFYEADFGWGKPVWVSTIGLEAPVLMNSVALIDTRSGDGIEAWVILDEEEMILLQNDNNLLNYASLNPTPLTSD
>gnl_Carpa_v0.4_evm.model.supercontig_26.191
MEVEIISQENIKPSSPTPQHLRLFKLSLLDQFLPSSYIPLLLFYDFSKNGSHCTNNHLHHQHSTLERLQLLKKSLSETLTLFYPLAGKMKDYCSIDCDDEGANFLEARVNCTLHQFLSEPDLLLLHKFLPCQPFLLRGSIAGAYVTNIQVNVFECGGIAIGMCVSHKIVDGAALGNFLEVWSANARDNTCNKNIDIGDLLSVSFVSTSLFPAKEALGLGDFASEIWGSWLKEGKFVTRRFVFDAPAIASLKDRARSSTRVEAVSALIWKCTTAASQQKHGIPRRCLLTHAVNLRTRMTHPASKNSLGNQVWVASGRLRADEERELDHLAREVRVGISKINGDFVKEIGGEKGKEMMLDFVEEIKEFVGNDEADYLGVSSWCKLGFYEADFGWGKPLWVSSIGMEAPLFTNIVVLIESSLGDGIEAWVTMDEEEMMILQNDNHLLSYASLNPTPLTSL
>gnl_Carpa_v0.4_evm.model.supercontig_26.192
MEVEIVSQENIKPSSPTPQHLRIFKLSLLDHFMPSPYVQLILFYDFSKNARHCTNHHQHTTLEQMQLLRKSLSEALACFYPLAGKMKDDCSIDCDDEGASFLEARVNCTLHQFLFEPDLLLLHKFLPFQSVLSTGSVAGTYVTNIQVNVFECGGIAIGMCVSHKIVDAAALNTFLEVWTANARDNTCNKNIDVGDLLSASFVSTSLFPAKEDLWFRDSATEMWGSLLKEGKFVTRRFVFDAPAIASLKKRARSSTRVEAVSALIWKCTMAASQQKHGSPRGGLLAHAVNLRTRMSPPASKNSLGNQVWLASARLRADQERELDQLAREIRVGISKINGDFAKEIGGEKGKEIMLDCIKEIREFGSKDEVEYLGITSWCKLGFYEADFGWGKPVWVSSIGMEAPLFANFVVLIESRLGDGIEAWVTMDEEEMMILQNDHNLLSYASLNSTPFTSV
>gnl_Carpa_v0.4_evm.model.supercontig_26.193
MEVEIIAREKIKPSSPTPQNLRILNLSLLDQLMFPMYIRTVMLYPTTHNLNDTPKRLQLLKKSLSETLNRFYPLAGKLRDDISIDCDDEGANFVEARVHCTLHQFLSQPDFVSSLEKFLPCELVLMGSGAGACITNVQVNVFECGGIGIALCVSHKVVDFSSITTFVKAWTATARDDFSVIPSFAACSLFPAVTDLSTRSLHVELVVAEKNCVRRRFVFDGPAITSLKARSSSSSTGFIPSRVEAVSALIMKCMIAAAQERHGGKPRPSLMTHAVNLRSRMSPPLSDKGIGNFVLEVGRIRSAEQSRELVELARELRDAISKVDVKKLGAEILEKVKERDELASKEGVDYVAFTSWCRFGLYEVADFGWGKPVWITNNVSDRFKNLVVLVDTRLGDGIEAWITMDEQEMNIITKNNQHHDLLQYAALDPNPLIYSPQT
>gnl_Carpa_v0.4_evm.model.supercontig_26.194
MEVEIISQENIKPSSPTPQHLRVFKLSLLDQFMPSIYVHLLLFYDFSKNDRHCGNHYLHHQHSTLERLQLLKKSLSETLTLFYPLAGKMKDDFSIDCDDEGANCLEARVNCTLHQFLFKPDLVLLHKFLPCQPLLSTRSVAGTYVTNIQVNVFECGGIAIGMSISHKIVDGAALSTFLEVWSANARDNTCNKNIDIGDLLSVSFVSTSLFPATEDPWLRDSATEMWGSLLKEAKFVTRRFVFDAPAIASLKDRARSSTRVEAVSALIWKCTMAASQQKHGISRRRLLTHTVNLRTRMSHPASKNSLGNQVWIASARLRADEERDLDQLAREVRVGISKINGDFVKEIGGKKGKEMMLDCVTKIGAFGSNEEEEYLGFTSWCKLGFYEADFGWGKPLWVSSIGFEAPIFMNYVALIDTRLGDGIEAWITMDEEEMIILQNDNNLLNYASIDPTPSMVVQSM
>gnl_Carpa_v0.4_evm.model.supercontig_26.195
MEVEINSQENIKPSFPTPQHLRVFKFSLLDQYVPSSYVTLLLFYDFSRNGRHCTDHDLHRQNSTLERIQLLKKSLSETLARFYPLAGKMKDDFSIDCNDEGANFLEARVNCTLHQFLFKPDLLLLHKFLPCQSALVTGLVAGTYVTNIQVNVFECGGIAIGMSVLHKIVDAAALSTFLEVWGANARDNTCNKNIDIGDLLSVSFVSSSLFPAKEDLWLRDSANEMRRSLLKEGKFVTRRFVFDAAAIANLKDQARSSTRVEAVSALIWKCIMAASQQKHGIPRRCLLMHAVNLRRRTPQPSSKNSFGNQVWVAKARCRADEGRELDQLAREIRVGISKINGDFVKEIGREKGKEMMLDCIKEIMEYGNQDEADCLGFSSWCKLGFYEADFGWGKPLWVSTIGLKAPIFMNLVILTDTRLGDGIEAWVTLDEEEIIILHNDNNLLLNYASLNPTPLTYI
>gnl_Carpa_v0.4_evm.model.supercontig_26.196
MEVKIISQENIKPSSPTPQQLGVFKLSLLDHFMPSSYIPLLLFYDFSKNVRHCTNNHQHGTPEPVQPLKKSLSETLTLFYPLAGKMKNDYSIDCNDQGANFLEARVNCTLHQFLLNPDLLLLHKFLPCESALLTGSVTGTYVTNIQVNVFECGGIAIGMCVSHKIVDAGALSTFLEVWTANARDKTCNKNIDIDDLLSVSFASTSLFPATEDLWLRDSATEMWGSLLKEGKFVTRRFVFDAPAIARLKDRTRSLTRVEAVSALIWKCTMEASQQKHGIPRHCLSIHAVNLRRRMPHPSSKNALGNQAWIASARRRADEERELDHIAREIRAGVSKINGDIAKELGGEKGKEIILDFIKGIGEFSSKDEAEYLGFSSWCKFGFYEADFGWGKPLWVGLAPLDWMLQYL
>gnl_Carpa_v0.4_evm.model.supercontig_26.197
MEVEIISQENIKPSSPTPQHLRIFKLSLLDQFAPSSYVTLLLFYDFSKNGRHCTNNHLHHQHSTLERLQQLKKSLSETLARFYPLAGKKKDDYSIDCDDEGANFLEARVNCTLHQFLSKPDLVLLRKFLPCQPFLLIGSVAGTYLTNIQANVFECGGIAIGMCVSHRIVDATALSTFLEVWTANARDNTCNKNTNIGDLLSVGFVSTSLFPATEDLWLRDSVTEMRGSLLKKGKFVTRRFVFDALAIASLKNRARSSTRVEAVSALIWKCTMGASQQKHGKPRSCLLTHVVNLRTRMSHSASKNSLGNQVWIASARLRADEERELDRLAREIRVGISKINGDFVKEIGGEKGKAMMLDCIKEIKEYGSKDEVEYLGFTSWCKLGFYEADFGWGKPVWVSSIGLETPIFRNLVVLIDSRLGDGIEAWVTMDEEEMMILQSDNHLLSYASLDPNPLTSL
>gnl_Carpa_v0.4_evm.TU.contig_31069.2
MIEIKSEILSRQFVIPSNSTLTNLRNFRLSFLDQLAPPIHGNMTFFFPSNSSTDFSTKSKLLQESLAKTLNLIYPLAGRLRDATTIDCNDEGVYFIEGQTNLALSDFLSHPDFDLMDHFLPTSDHETMTMSNGAMLLVKFTSFICGGVALSLSLTHKLADLSSLVTLLQTWTKISLGDNELVVPELFLGANLLPCKPDLPNMSASINIKEEKFSMKRFVFSATKLAEIKARVDPEFEQVMHCHASRVEMVLALIWKCAVAAKQAKNMGEFKPSVMFQAVNLRQRMSPLLPENAMGNFIWPFMLVVKEENDMELVQLVIQMRKSFNHFCNNDVNKFKGKEGIIKILEKLKEREEFFKKMGDTSVYRCSSWCKFPLYDADFGWGKALWHVSVNKMVNNTVALMDTRSRDEIEVILTLDEEEMKILETNQELLEYATINPSIN
>gnl_Carpa_v0.4_evm.TU.contig_32225.1
MEVEIISQENIKPSSPTPQHFRVFKLSLLDQFITPSYVPLLLFYDVSKNGCRCTDHLLHHQQSTLERLQLLKKSLSETLTLFYPLAGKMKDDCSIDCDDEGANFLEARVNHTLHQFLSKPDLLLLHKFLPCQPFLLTGSIAGTYVTNIQVNVFECGGIAIGMCVSHKIVDGAALSNFLEVWSANARDNTCNKNIDIDDLLSVSFVSTSLFPAKDLWLGDFGSEIWGSWLKEGKFVTRRFVFDAPAIASLKDRARSSTRVEAVSALIWKCTTAASQQKHGMPRRSFLTHAVNLRTRMTHPASKNSLGNQVWVASGRLRADEERELDQLAREIRVGISKINGDFIKELGGEKGKEMMLDFIKEIKEFGSNDETDYLGFTSWCKFGFYGADFGWGKPVWVSNIGVEAPLFANFVVLIESRLGDGIEAWVTIDEEEMMILQSDNHLLSYASLDPSPLTSL
>gnl_Carpa_v0.4_evm.TU.contig_33013.1
MGEFKPSVMFQAVNLRQRMSPPLPETAMGNFIWPFMVVVEEEKDMELVQLVIQMRKSFNHFCNNDANMFKGKDGTIKILEKLKERGEFFKKTGDMSVYKCSSWCKLPLYDTEFGWGKVLWHVSINKIVSNTVALMDTRSRNEIEVILTLDEEEMRILETNQELLEYATINPSIKFFSSTTQSKL
>gnl_Elagu_v2.0_p5_sc00495.V1.gene52
MLAVQIISKETIKPSSPTPQNLHSLPLSLLDQIAPQIYSHILLFYSKNPPQTLIQLKSSLSKTLTHFYPLGGRIKASKDDNTLYVECNDDGVEFIHAQTNAELDSVLLQPPIDQFNELLPIKASNFRYGDPLLAVQLTWFKPHGFVLGFSISHLIADGASMAMFLNRWADVARGLELHPAPRFDSMAAFPPRPQFTTNQRAKQESGQPAAIIKRFVMRPRAIARLRGGGGYDNGRVHAPTRIEALSALVLRCLVRARGEAARGKRAVAAHSVNLGRRLSPPLSDESFGNLWISVAAVGKLVGDGCDDGSGQGVLEEALRNGVREVDEEYVRRKAEERWLGRDGMDGVVEGDSEVWIFSSWCRMPWYKTDFGWGEPEWVGCGISDMKDVCILIDTKDGDGMEVWLWLRAEEMERVERDPEFLDFISS
>gnl_Eucgr_v2.0_Eucgr.L02250.1
TIKPSSPTPPHVRNFNFCLLDQLAPPFYVPVVLFYLGPDQKAAPDSALVSGNLKTSLAQALSLFYPLGGRVKGNAGINCNDEGALYMEAKARVELSKVLSNPDMDQLQQFLPFFPCRVSTNIDEQVIVGVQANFFDCGGMGIGICISHKIADGASVSAFLNAWSEIANNGVDGEASLITPFLKASELFQPKDISYQMPSGVISREKLSTKRFCFNGESLARLRAGFGDANPTRVEAVTALIWKSAVAAARKRPEWKEKYPPSSAVMHAVNIRSRIRPQPLPETTLGNLVQAVVAPLMEPNKDRTIAIELYRFSSWARFPFYEVDFGWGRPAWVCTTSVPIKNLVILMGTRCGDGIEAWITLAEHDMIEFEHNDELLQFVSPNP
>gnl_Eucgr_v2.0_Eucgr.C02380.1
MKVEAVSAESIKPFSPTPSHHREFKFCLLDQLAPPFYVPAILFYSAPDDKAALDSASVTGNLKTSLSQALSLFYPLGGRVKGNAAIDCSDDGALYLEAKAHFELSEVLSNPDINQLQKFLPFSPYRVIPNIEEQVIVGVQFTFFNCGGIAIGICISHKIADGASVSAFLAAWSEIAINGVDGKANLKTPFLKASEIFPPKDINFQMPSGVISREKILTKMFRFDGESLGRLRARFGSTAPTRVEAVTALIWKSAVEAARKRSDWTKKYPPSSAVTHVVNIRSRIRSQPLPENALGNLWQSIVAPLMEPNKEAELQDFAGIIRKSISSIDSEYLSALRGENGLAKACENLTAARRLAAASAGEIELYRFSSWARFPFYEADFGWGRPAWVCTTSVPMKNVVILMGTKCGDGIEAWITLAEHDMIEFERNDELLQFIAESP
>gnl_Eucgr_v2.0_Eucgr.C02410.1
MATKIEVVSTETIKPSSPTPPHLRNFNFCLLDQLAPSFYVPVVLFYLAPDQKAAPDSALVSGYLKTSLAQALSLFYPLGGRVKGNAGIDCNDEGALYMEAKARFELSKVLSNPDIDQLQQFLPFSPSRVSTNINEQVIVGVQANFFDCGGMGIGICISHKIADGASVSAFLNAWSEIANNGVDGEASLITPFLKASELFQPKDINYQIPSGVISREKLSTKRFCFNGESLARLRAGFGGANPTRVEAVTALIWKSALAAARKRPEWKEKYPPSSAVIHAVNIRSRIRPQPLPETTLGNLVQAVVAPLMEPNKGDELQDFAGTLRNSIRAIDSEYLSALQGENGLAKACENLMATRKLAASSAIELYRFSSWARFPFYEADFGWGRPAWVCTIAPIKNLVILMGTRCGDGIEAWITLAEHDMIEFEHNDELLQFVSPNPRS
>gnl_Eucgr_v2.0_Eucgr.C02383.1
MAMKVEVVSTETIKPSSPTPSHLRDFKLCLLDQLAPPFWVPVILFYSASNNEVAANSASVTGNLKTSLSQALSLFYPLGGRMKGNTAIDCNDEGALYLEAKARFELSEVLSNPDMNQLQQFLPFSSDKVVPNIEEQVIVGVQANFFDCGGIGIGICMSHKIADAASVSAFLTAWSEIALNGINGKASLITPFLKASELFPPKDVNFQMPYGFTSREKLLTKRFRFDGESLARLRARFGSATPTRVEAVTALIWKSAVEAARKRPEWNEKYPSSVAAHVVNIRSRMRPQPLPEHALGNLWRATVAPLIDTNKGVELQDFAGSLRKSIRAIDGEYLSVLQGERGLEKAYESLKAARKLAESSGGKMEFYGFSSWVNFPFYEVDFGLGRPTWLCTTGFPIGNMVFLMGTRCGNGIEAWITLHEHDMIEFDRNDELLQFISLSL
>gnl_Eucgr_v2.0_Eucgr.C02381.1
MATKVKVVSTETIKPSSPTPPHLRNFNFCLLDQLAPPFYVPVVLFYSAPDEKAAPDSASVSGNLKTSLAQVLSLFYPLGGRVKGNASIDCNDEGALYLEAKAHFELSKVLSYTETAQLQQFLPFSPYKVSTNNEDQVIVGDQANFFDCGGIKIGICISHKIANGASVSAFLNAWSAIANNGIDGEASLITPFLKAFELFQPKDINFKIPSRVISREKLSTKRFCFDCDG
>gnl_Eucgr_v2.0_Eucgr.C02407.1
MRVHSVELSKVLSNPDMDQLQQFLPFSPCRVSTNIDEQVIVGVQANFFDCGGMGIGICISHKIADGASVSAFLNAWSKIANSGVDGEASLITPFLKASELFQPKDINYQMPSGLISREKLSIKRFCFNGESLARLKAGFGGANPTRVEAVTALIWKSALAAARKRPEWKEKYPPSSAVIHAVNIRSRTRPQPLPETTLGNLVQAVVAPLMEPNKGDELQDFAGILRNSIRAIDSEYLSALQGENGLAKAWENLMATRKLAASSAIELYRFSSWARFPFYKADFSWGRPAWVCTTSVSIKNSVTLMGTRCGDGIEAWITLAEHDMIEFEHNDELLQFVSPNP
>gnl_Eucgr_v2.0_Eucgr.C02376.1
MTMKVEVVSTETVKPSSPTPSHLRDFKICLLDQLAPPFWVPVILFYSASNNEVAANSASVTGNLKTSLSQALSLFYPLGGRIKGNSAIDCNDQGALYLEAKARFELSEVLLNPDINQLQQFLPFSSDKVVPNIEEQVIVGVQANFFDCGGIGIGICMSHKIADAASVSAFLTAWSKIALNGINGKAKVITPFLKASELFPPKDVNFQMPRRFTSREKLFTKRFRFDGESLARLRARFGSATPTRVEAVTALIWKSAVEAARKRPEWNEKYPSSVATHVVNIRSRMRPQPLPEHALGNLWQTTIAPLIDTNKGVELQDFAGSLRKSIRAIDDEYLSVLQGERGLTKAYESLTAARKLAESSAGKMESYGFSSWVKFPFYEVDLGLGRPTWVCTTGFPIGNMVFLMGTRCEDGIEAWITLPEHDMIEFERNDELL
>gnl_Eucgr_v2.0_Eucgr.C02375.1
MATKVKVVSTETIKPSSPTPPHLRNFNFCLLDQLAPPFYVPVVLFYSAPDEKAAPDSASVSGNLETSLAQVLSLFYPLGGRVKGNAGIDCDDEGALYLEAKAHFELSKVLSYPDIDQLQQFLPFSPYRVSTNNEDQVIKGVQANFFDCGSIRIGICISHKIANGALVSAFLNAWSAIANNGIDSKASLITPFLKASELFQPKDINFQIPSRVISREKLSTKRARFSGANPTRVGAVTALIWKSALEAARKRPDVAPLMEANKGVKLQDFAGILRNSIRAINGQYMSALQGQKGLGKACESLMAAQKLVASSPGEIELYRFISWARFSFYRADFGWERPAWVCTTSTRCGDGIEAWITLAEHDMIEFEHNDELLQFVSPNP
>gnl_Eucgr_v2.0_Eucgr.C02403.1
MATKIEVVSTETIKPSSPTPPYLRNFNFCLLDQLAPPFYVPVVLFYSAPDQKVAPDSALVSGNLKTSLAQALSLFYPLGGRVKGNAGFDCNDEGALYMEAKARFELSKVLPNPDMDQLQQFLPFSPCRVSTNIDEQVIVGVQANFFDCGGMGIGICISHKIADGASVSAFLNAWSKIANSGVNGEASLITPFLKASELFQRKDINYQLPSGVISREKLSTKRFCFNGESLARLRAGFGGANPTRVEAVTALIWKSAVAAARKRPEWKEKYPPSSAVMHAVNIRSRIRPQPLPETTLGNLVQAVVAPLMEPNKGDELQDFAGILRNSIRAIDSEYLSALQGENGLAKACENLMATRKLAASSAIELYRFSSWARFPFYDADFGWGRPAWVCTTSVPIKNLVILMGTRCGDGIEAWITLAEHDMIEFEHNDELLQFFSPNP
>gnl_Eucgr_v2.0_Eucgr.C02371.1
MAMKVEAVSAESIKPSSPTPSHHREFKFCLLDQLAPPFYVPAILFYSAPDDKAALDSASVSGNLKTSLSQALSLFYPLGGRVKGNAAIDCSDDGALYLEAKAHFELSEVLSNPDINQLQKFLPFSPYRVIPNIEEQVILGVQFTFFNCGGIAIGICISHKIADGASVSAFLAAWSEIAVNGVDGEANLKTPFLKASEIFPPKDINFQMPSGVISREKLLTKMFRFDGESLGRLRARFGSTAPTRVEAVTALIWKSAVEAAGKRPDWTKKYPPSSAVTHVVNIRSRIRPQPLPENALGNLWQSVVAPLIDTNKGVELQDFAGSLRKSIRAIDGEYLSVLQGERGLAKAYESLTAARKLAESSAGKMELYGFSSWVKFPFYEVDFGLGRPTWVCTTGLPIGNMVFLMGTRCGDGIEAWITLHENDMIEFERNDELLQFISLSL
>gnl_Eucgr_v2.0_Eucgr.C02374.1
MAMKVEAVSAESIKPSSPTPSHHREFKFCLLDQLAPPFYVPAILFYSAPDDKAALDSASVTGNLKTSLSQALSLFYPLGGRVKGNAAIDCSDDGALYLEAKAHFELSEVLSNPDINQLQKFLPFSPYRVIPNIEEQVIVGVQFTFFNCGGIAIGICISHKIADGASVSAFLAAWSEIAVNGIDGEANLKTPFLKASEIFPPKDINFQMPSGVISREKLLTKMFRFDGESLGRLRARFGSTAPTRVEAVTALIWKSAVEAARKRPDWTKKSRIRPQPLPENALGNLWQSVVAPLMEPNKEAELQDFAGIVRKSIRAIDSEYLSALRGENGLAKACENLTAARRLAAASAGEIELYRFSSWARFPFYEADFGWGRPAWVCTTSVPMKNVVILMGTKCGDGIEAWITLAEHDMIEFERNDELLQFIAQSP
>gnl_Eucgr_v2.0_Eucgr.C02399.1
MATKIEVVSTETIKPSSPTPPHLRNFNFCLLDQLAPTFYVPVVLFYLAPDQKAAPDSALVSGNLKTSLAQALSLFYPLGGRVKGNAGIDCNDEGAAKARFELSKVLSNPDIDQLQQFLPFSPSRVSTNIDEQVIVGVQANFFDCGGMGIGICISHKIADGASVSAFLNAWSEIANNGVDGEASLITPFLKASELFQPKDINYEMPSGVISSEKLSTKRFCFNGESLARLRAGFGGANPTRVEAVTALIWKSALAAARKRPEWKEKYPPSSAVIHAVNIRSRIRPQPLPETTLGNLVQAVVAPLMEPNKGDELQDFAGILRNSIRAIDSEYLSALQGENGLAKACENLMTTRKLAASSAIELYRFSSWARFPFYDADFGWGRPA
>gnl_Eucgr_v2.0_Eucgr.C02397.1
MATKIEVVNTETIKPSSPTPPHLRNFNFCLLDQLAPPFYVPVVLFYLGPDQKAAPDSALVSGNLKTSLAQALSLFYPIGGRVKGNAGINCNDEGALYMEAKGRVELSKVLSNPDMDQLQQSLPFFPCRVSTNIDEQVIVGVQANFFDCGGMGIGICISHKIADGASVSAFLNAWSEIANNGVDGEASLITPFLKASELFQPKDINYQMPSGVISREKFCFNGESLARLRAGFGGANPTRVEAVTALIWKSAVAAARKRPEWKEKYPPSSAVMHAVNIRSRIRPQPLPETTLGNLVQAVVAPLMEPNRGENGLAKACENLMATRKLAASSAIELYRFSSWARFPFYEVDFGWGRPAWVCTTSVPIKNLVILMGTRCGDGIEAWITLAEHDMIEFEHNDELLQFVSPNP
>gnl_Eucgr_v2.0_Eucgr.L02810.1
MKVVVVSREFVKPYSPTPNHLKIHKLSLLDQFVPTLYVPLVLFYTIEEADRAATTPSRMIQLLKQSLSETLPPFYPLAGKINGDGLSIECDDEGVLLVEARAEFALSRLLHRPDFETVRKFLPCAAAWRRVEVGDRVAMIQATAFPCGGVVVGVLISHAAADGASFATFLKGWAAAARKTGEAPRPSFDASTLFIQTKHSPRRIPFFGVCPVNRGRYGTRRLVFDASTMARLKAEAANVGVQNPTRAEVVTALICKSLTATMTKVSGLDKPVVFTNAVNLRRRAVPNFHDDSMGNYVWLPTILCPLEEKDYDGLPSLIGWLREAKSKIDGEFVRGLEGDGGFNALQDALGEMREFLARTDRLVTFSSWCNFGHYEIDFGWGRPAWVSPVGFPEESGNLIVNTVLLLDTRCRKGIEAWVFIDEQELEVLEQNEELTEYASINPPVSEIED
>gnl_Eucgr_v2.0_Eucgr.L02998.1
MLVEVTSREAVKSSSPTPHHLKTFNLLTKKKKTFNLCLLDQMTPTYYTPMVFYPVHKPRGLSLTIECISSTRKKSLSEALARFYPLAGRLDRSNLRIDCNDVGILYFLEKPEIGLLDEFLSLRGLSTTPEEESVLLGIQVNVFLCRRVVIGTSSSHKIMDGTTKSAFLRTWAAIAAGSPDRAMRAECIAASTLFLGSKVMPPNARMWIGTPFVKPGRSSPRRFLFDSKALSTLKDLAREEKPQVAHSVNLRRRTKPSLPEHAVGNIDWKAFAVHDSLEAEAELPHLVERLRRSIAEIDGDLTKKIWGETALVGVLKWLGEVKEIYERVKHDCYTFVSWCNMGFNDVDFGWGRASMGKSWESWG
>gnl_Eucgr_v2.0_Eucgr.H04684.1
MTVEFKVKLVAKETIRPSSPTPDHEKNFKLSVFDQLTPILYTSVLLFYASNASTSSRHQSSRLKSSLSKVLAHFYPLAGRIRDNLYIDCDDSGAEFVEAKANCPLSHILDRPCPALLRKLLPINTESPEASTGRLMLIQANTFGCGGLAIGVCLSHKIADATTLRTFIKGWSAAAFLGEVSAGIEIPPLDTASAQFPPLAELAATSPVVVLPKVRCTTRRYVFDPTEITPLAASEAVPEPTRIEAVVALVWRCVARASRKNDPGRQSLLSQAVNLRGRLPEPLPETTVGNFVGGFKVEIVPWAEESEIELKKLVSHMREAKREYFASYTPRLSGGGESCLAIVEAAAKFGMLINSGAVDFYNCSSWCGLGLYDAADFGWGRPAWVSLVGVEYKNSIVLVDARDGDMVEVWLTLSQADMDALDADGELLRFASLNPSVSGSSIP
>gnl_Eucgr_v2.0_Eucgr.H00425.1
MVEIEVTSREAIKPSSPTPHHLKTFDLCLLDQMTLMYYAPVVFFYPTDQFCTPSLPIERAPSTLKESLPEALARFYPLAGRLNRNNLCVDCNDAGILYVEARACGSLLEFIESPDIGLLDEFLPLHGLAPEPHEEAFLLGIQVSVFPCGGIVIGTSSSHKVIDGTTLSAFLRTWAAIAAGRPDQAMRAECTAAATLFPRSEVMPSNAQVWIGIPFVKPGKSSARRFLFDTKALSTLKELARSKNVPNPTQVEALTGFLWKYAMRASRAVGSVRSRNDCYTFVSWCGMGFNEVDFGLGRPRWISAGNVGDDAFKNVVILVDTWSGDGTEVWIVLEEREMGLLENDGEFREFASPRTRRASL
>gnl_Eucgr_v2.0_Eucgr.H04683.1
MSVEVVAEDTIRPSSPTPYQLKNFKFSVFDQLSPILYTSVLFFYISSTSTSSPHQLSRLNIRDNLYIDCDDSGAEFIEAKIYCPLSHILDRPCPALLLKLLPIDIESPEASTGRLLLVQANTFGCDGLAVGVCISHKIADTSTLSTFIKGWSTAALLGEVNAERCTTRRYVLNPTEITPLAPSEAVPEPTRVEAVLGLMWRCVARASKKNDPRRRSLLSQAVNLRVRLPEPLLETMLGNLVGVFKVEIAPWAEESKMDLKKLVSHMREAKRAYSKNFTPRLSGGGVSCMRIVEAATKYSMLINSGAVDFLSCSSWCSFGLYEAADFGWGRPAWVSFAGVEYKNVIVPVDARDGDTLEVWMTLSQADMDALDADEELLRFARVNPSVSG
>gnl_Eucgr_v2.0_Eucgr.H00427.1
MEMRVEVTSRETMKPSSPTPHGLKTFNLCLLDQMTRMYYASVVFFYPSDPTRDLPVKIDHISCTLKKSLAEALTRFYPLSGRLSKNNLYIDCNDAGVLYVEARVDCSLSEFAKKPEIRLLDKFLPLHGVSTGPEEEAFLFGIQVNVLSCGGIVIGTSSSHKIMDATTFIAFFRTWTAIATGRPDQAMQADCMAASTLFPSSHTMPNNAGLWHGNPFTKPGKSSLRRFVFDSAALSRLKLDARSEFVPNPTRIEALTGFIWKHAIRASRMLSGMQPPSAVVQSMNLRHRVEPPLPEQSIGNIAWRAFATYENTRPEVELRDLVESVRKSLAEINVDHVKKIRGDGAFEGISKWLEEAGRIYTKMRQECYTFVSWYRMGFYDVDFGWGRPGWVSVQNFGDDAFKNVVIMMDTPSGNGIEALIALEEQEMSILEQDQEFLASAKPQLSMVLQGRSKL
>gnl_Eucgr_v2.0_Eucgr.H04681.1
MKVEIISKETIRPSSPTPAHLRRFALSAFDQFAPPVYIPLVLFYANAPCDGPESREILGRMKRSLSETLARFYPFAGRIVDNVCVDCTDEGADYFEARVTGIGLKEILQSPDPDVLKLFLPVDIESPESFHGRLVSVQLSFFNSGGVAVGVCLSHKIADTSTLSSFLHSWAAVARGGGSVAELPVPDLSTASTLFPSSEALSSLRPVKMMKQKCQSRRYGFGAAEIAALRARAASATAAQPTRVEAISAFIWKCAMESAASSGRSLLAQAVNIRKRTEPPLPPSSVGCLISYFTAEVDENDEHQEKDLLPLLVAKMREGMEDFFENDAKKFGGSESFSTMCELNKAVGELMSTYGPSFYGITSWCRFGLYEVDFGWGKPEWTSLCRSEQMNVVVLTDARDGQGAEAWVTLGEAEMAAFEKHQDLLRYAAPNPSAWTGPCEP
>gnl_Eucgr_v2.0_Eucgr.H04686.1
MELKVEVVAKETIRLSSPTPDHLKNFKLSVFDQLAPILYTSVLFFYTSNTNASSHHRSSCLKSSLSDVLTRFYPLAGRIRDNLSVDCEDGGAEFVDAKVNCPLSHILDRPCPVSLRKLLPIDTESPEASTGRLLLVQANAFGCGGLAVGVCVSHKIADASTLSTFIKAWSAAALLSDVNVGIEIPPLDTASAWFPPLVELAAILPTVVLPKARCVTRRYVLDPAKITPLAASEAVPDPTQVEAVVALVWRCVARASRKNDPGRRSLLSQAVNLRGRLPEPLPETTIGNFVGGFTVEMPPQAEEREMELKKLVSDMREAKREYFDNYTPRLSGLVVGCMAVVEAAAKFGALINSGDVDFYNCSSWCGFGLYEAADFGWGRPAWISFAGVEYKNSIVLVDARDGGTIEAWLTLSQEDMHVLDADEELLRFASVNPSVSGS
>gnl_Eucgr_v2.0_Eucgr.H00424.1
MVEIEVTSKEAIKPSSPTPHHLKTFDLCLLDQMTLMYYAPVVFFYPTDQFCTPSLPIERAPSTLKESLPEALARFYPLAGRLNRNNLCVDCNDAGILYVEARACGSLLEFIESPDIGLLDEFLPLHGLAPEPHEEAFLLGIQVSVFPCGGIVIGTSSSHKVIDGTTLSAFLRTWAAIAAGRPDQAMRAECTAAATLFPRSEVMPSNAHVWIGIRSSKNVPNPTQVEALTGFLWKHAMRASGAVGGIGSQSALAHSINLRRRLKPPLPEYAIGNIDWKAFAVCDSPGLETELPCLVELVRRSMASVNSDYVEKIRGDRAFLRISKWLEEVNEIYRKARNDCYTFVSWCGMGFNEVDFGLGRPRWISAGNVGDDAFKNVVILVETWSGDGIEVWIVLEEREMGLLENDGEFREFASLRTRRASL
>gnl_Eucgr_v2.0_Eucgr.H04687.1
MNVIVEHTETIKPSSPTPPNLRRHGLSFLDQISPPIFMPLLLFFPKDDLLTNEEKLSKLRRSLAETLTRFYPLAGRSRDNLYVECNDDGVPFAVARATCQLSEVLESPDPEKLDRLLPFKLYDLGDLTTAVQVSFFECGGLCLALCLSHKLADALSFFSFLNSWAAITRGDGGHIISPIFESSSLFPPVNLVGYAPSTGLLKEGLVTKRFVFDARSITTLRDKYSTAEIAEAEGQRRRPTRVEALSAFLWRRYMESTQKKGDRISENDKIYTVLHAVNLRPRMDPPLSDRHFGNISRIALTRPTVDTDEHMIVNQVREAIKEVDTSYVKKLKEGEGHLNFLKERSSQITKGEIVPFSFTSLCRFPTNEADFGWGKPAWVGSSAFPFRNLIVFLDTRDGGGIEAYANLKPEDMALFEKDKELLSFASSSASPKVEYA
>gnl_Eucgr_v2.0_Eucgr.F01765.1
MEVVVVSREFVKPYSPTPNHLKIHKLSLLDQFVPTLYVPLVLFYTIEEADRAATTPSRMIQLLKQSLSETLPLFYPLAGKINGDGLSIECDDEGVLLVEARAEFALSRLLHRPDFETIRKFLPCAAPWRRVEVGDRVAMVQVTAFPCGGVVVGVLISHAAADGASFATFLKGWAATARKTGEAPRPSFDAPTLFIQNKAFSEEDTYFGVCPVNRGRYGTRRLVFDASTMARLKAETANVGVQNPTRAEVVTALICKSLTATMTKVSGLDKVVFTNAVNLRRRAVPNFHDDSMGNYVWLPTILCPLEEKDYDGLPSLIGWLRQAKSKIDGGFVRGLEGDGGLNALQDALGEMRESLARTDRLVTFSSWCNFGHYEIDFGWGRPAWVSPVGFPEESGNLIMNVVLLLDTRCRKGVEAWVFMDEQELEVLEQDEELTEYASINPPVSEIED
>gnl_Eucgr_v2.0_Eucgr.F01758.1
MEVVVVSKEFVKPYSPTPNHLKIHKLSLLDQFMPTAYVPLVLFYTIEEADRAATTPLRMVQLLKQSLSETLPLFYPLAGKINGDGLSIECDDEGVLFVEARAEFALSRLLHQPDFKTVRKFLPCAAAWRRTEVGDRVAMVQVTAFPCGGVVVGVLISHTAADGASFATFLKGWAAAARKTGEAPHPSFDAPTLFIQNKAFSEEDTFFGMCPVNRGRYGTRRLVFDASAMARLKAKTANVGVQNPTRTEVVTALMCKSLTATMTKVSGLDKPVVFPNAVNLRRRAVPNFHDDSMGNYVWLPTILCQLEEKDYDGLPSLIGWLREAKSKIDGEFVKSLEGDGGFNALQDALRETRESLARTDRLVSFSSWCNFGHYEIDFGWGRPAWVSPVGFPEESENLIGNTVLLMDTRCRKGVEAWVFMDERELEVLEQDEELTEYASINPPVSEIED
>gnl_Eucgr_v2.0_Eucgr.F01766.1
TYKLCLLDQLIPSPYGPVILFFSPDARLGRSDVPAKLELLKRSLSTTLARFYPLAGNLKDELTIDCDDEGAYYAEARVDCSLSEFLAHPDLLLLCKFLPIDLVQKETYSGTRAANIQANIFECGGIAIGICITHKILDGAAFGTFLKGWSSAARGDEAVIPDFSAASLFPTEDLWLRETSAVAWGSSLKKGKPITRRFLFDASAIATLKAKAKGSDSKCPTGVESVSAFIWQRYMAAATERRNGIQRPSILTNLVNLRKRIEPPQSDCSLGNILWISSAKSSSNMDRSLRALVNEVKRSISRIDSHFVEQLRGANRSSRIMESLKEMSSAGATEDGADHLGISSWCKLGFNEVDFGWGKPVWVSSYGVSGPVFVNLMILADTREGDGIEAW
>gnl_Eucgr_v2.0_Eucgr.F01760.1
MEVVVVSKEFVKPYSPTPNHLKIHKLSLLDQFMPTAYVPLVLFYTIEEADRAATTPLRMVQLLKQSLSETLPLFYPLAGKINGDGLSIECDDDGVLLVEARAEFAPSRLLHQPDFETVRKFLPCAAAWRRTEVGDRVAMVQVTVFPCGGVVVGVLISHTAADGASFSTFLKGWAAAARKTGEAPRPSFDAPTLFIQNKAFSEEDTFFGMCPVNRGRYGTRRLVFDASAMARLKAKTANVGVQNPTRAEVVTALMCKSLTATMTKVSGLDKPVVFPNAVNLRRRAVPNFHDDSMGNYVWLPTILCQLEEKDYDGLPSLIGWLREAKSKIDGEFVRGLEGDGGFNALQDALRETRESLARTDRLVSFSSWCNFGHYEIDFGWGRPAWVSPVGFPEESENLIGNGVLLLDTRCRKGVEAWVFMDEQELEVLEQDEELTEYASINPPVSEIED
>gnl_Eucgr_v2.0_Eucgr.F01762.1
MEVVVVSREFVKPYSPTPNHLKIHKLSLLDQFVPTLYVPLVLFYTIEEADRAATTPSRMIQLLKQSLSETLPLFYPLAGKINGDGLSIECDDEGVLLVEARAEFALSRLLHRPDFETVRKFLPCAAAWRRVEVGDRVAMIQATAFPCGGVVVGVLISHAAADGASFATFLKGWAAAARKTGEAPRPSFDASTLFIQNKAFSEEDTFFGVCPVNRGRYGTRRLVFDASTMARLKAEAANVGVQNPTRAEVVTALICKSLTATMTKVSGLDKPVVFTNAVNLRRRAVPNFHDDSMGNYVWLPTFLCPLEEKDYDGLPSLIGWLREAKSKIDGEFVRGLEGDGGFNALQDALGEMREFLARTDRLVTFSSWCNFGHYEIDFGWGRPAWVSPVGFPEESGNLIVNTVLLLDTRCRKGIEAWVFIDEQELEVLEQNEELTEYASINPPVSEIED
>gnl_Eucgr_v2.0_Eucgr.F01763.1
MEIEVISTEFIKPSNPTPDNLKIHKLSLLDQLMHSRYSALVFFYQGHDTTLSTSQISRTLKSSLSQSLTRFYPFAGKIKDRLSIECDDGGIPFSVARAQSSLSRFLDRPDPRAIQDFLPGATFKLVDTGSRVAMVQMTTFACGGIAVGMLVAHVVADGVGMSTFLKAWAARAHESMDDVWPDFDTTLSLFPQYEAFPEKLSFASVCGARRLVFDASAIARMKDKATSSRLQKPSRVEAVSALICKSMMAAVNPKPKAMLMAHYVDLRRRATPTIPNYAVGNHLFLAVARFCPTESNDLAIIAGRLREATARVDGDLVKGLQGEGGFLKLREAVGEIKEVISGGMNGGGGGNINNNKLDYLGFTSMCNFGLYEINFGWGNPAWVTSIGLPGKKPIEIPNINYVFLSDTRCGNGIEAWILSDENRLLALEKDPEILEFAVVDPSPLKMLLKSNL
>gnl_Eucgr_v2.0_Eucgr.B03222.1
MEIAVEITSRETIKPSSPTPDHLRHYRLSFLDQISPPVYNPFVLFYTPQNEGDQSNIDDLSSKLKASLSIILTHFYPLAGRLRGNVSIECDDAGVPYSEAIVKCQVSEFTENPDPRELRNLVPFVLDASDETTLGVQFNRFDCGGIAIGICMSHKISDALSLLTFINMWAAVCRGEEILAPPQFPSAELFPPKNILGFEPSTGIIRDNIVSKRFVFKTDKIENLKARYSKEMDLDRNRPPSRIEALSTFIWSRFAWSTRVYSEPSKKCIVLHAVNLRTKFDPPLPQYSFGNFYRVAVTSLQLDSGKECYGLVAKMRETLRGIDKGYVEKLRDGKEHLDFIKRSAEVYLKGQLLAMNFTSLCRFPVYESSFGWGNPTWVGSPALTFQNLVVFMDTKSGDGVETYISLRVEDMAALESDEEFMEFVISPGKEHISE
>gnl_Eucgr_v2.0_Eucgr.B03225.1
MTMAEVEVEVVSRDTIKPSSPTLDHLRHYKLSFLDQIQVPVFMPLVLFFPRDDGMLLDEKLSRIKQSLAKALAKFYPLAGRVRDNLYVDCNDEGALYVEARVRCKLSDILENPEPRVMNRFLPCELDNVQDLPVAVQVNFFECGGLALSLLISHKVADALSFFTFLNAWASAARGDPGIIDPCFSSSELFPPIDLSGFQTSTGIVKDNISTRRFIFDAATIASLREKFTDLKKVADVADHPRRRPTRVEALSSFLWSRYMASTQPIEARGDKIYTVLHAVNLRTRTEPPISERHFGNISRLAIAVPTVDASTDGGYKIVDQVRDAIKQVNAEYVRKLQEGQGHLNSLKERSSRISRGEVVSFSFTSLCRFPMYEADFGWGKPAWVGSASLTFKNLIVFMDTKSGDGIEAWVNLKEDDMAKFEQDKELLALVSPSVSVGSRA
>gnl_Eucgr_v2.0_Eucgr.B03226.1
MTTADVEVEVISSDIVKPSSPTPDHLRHYKLSFLDQIQVPVFMPWILFFPRDDHLSLDEKCSNIRRSLAEALTRFYPLAGRVRDNLYIDCNDEGALYVEARVRCKLSDILENPVPRVLNRFLPRELDDVQDLAVAVQVNFFECGGLALALLISHKVADALSIFTFLNAWAATARGDADIIDPCFDSRFVFDATAIFSLREQFANLNSAAAADPQCCRPTRVEALSSFLWSRYMASTQPVDARGDKLYTVLHAVNLRTRMEPPISGHHFGNISRVAVAVPTKDAGTDGGYEIVHQVREAIKQVDRQYIEKLQDGEGYLNWLKERSARISQGEVVSFSFTSMCRFPIYEADFGWGKPAWVGSASLTFKNLIVFVDTKSGDGIEAWVHLKEDDMAKFEQDKELLALVSPSVSVKS
>gnl_Eucgr_v2.0_Eucgr.B03227.1
MADVEVEVVSSDTIKPSSPTPDHLRHYKLSFLDQIQVPVFMPLVLFFPRDDDVSLDEKRGRIRQALAKALTQFYPLAGRVRDNLYVDCNDEGALYVEARVRCELSDILENPVPRVLNRFLPRQIDDVQDLAVAVQVNFFECGGLALSLLISHKVADALSYFTFLNSWAATARGDTDIIDPCFSSSELFPPINLSGFQTSTGIVKDNISTRRFVFDAATIASLREQLTDLNNAAAAATTVDHQRSRPTRVEALSSFLWSRYMASTQPIDTRGDKLYTVLHAVNLRTRMEPPMSGHHFGNISRLAITVPTKDAVVDGGHKIVHQVREAIKQVDGEHIKKLRDGEGYLNWLKERSARISQGEVVSFSFTSLCRFPIYEADFGWGKPTWAGSASLTFKNLVVFMDTKSGDGIEAWVHLKEDDMAKFEQDKELLALVSPSVSVKSCAF
>gnl_Eucgr_v2.0_Eucgr.B03220.1
MKIQVISKETIMPSSATPSPVQTYRFSLLDQLAPPFYVPVVLFYSAPDPEQDFDHVNIYEKLKTSLSECLSCFYPLAGRSKGDEHAVDLGQGAVFVRTRVNARLAKLLANPELKLVQQLLPLDPYNIQCQNALVTAIQLNLFDCGGIGIGVCISHKIADGATLSTFLSSWGAISRGASKLVAPYQDTTTIFPPREFRVPLPNNLIKKEKIVTKRFEFDSASLAALRTKAGDGSTSKSPILVEAVTALICKAAMNARTEISGNGRSSTVISHVVNLRGRMNPPLPDHSFGNIWRFATATIKEEEDDAELHVRACESMREVHELMYKGDVESYRFSSWVRFPFYETDFGWGKPVWACISSVPIKNVVILMSSWSGNGLEAWVTLDEQEMAKFQSDPLLLQFVSLHSMSPKI
>gnl_Eucgr_v2.0_Eucgr.B03219.1
MEIAVEITSRETIKPSSLTPDHLRHYRLSFLDQISPPVYNPFVLFYTPKKEGGQSNIDDISSKLKASLSCILTHFYPLAGRLKGNVSIECDDAGVPYSEAIVKCQVSEFTENPDPRELRNLVPFVLDASDETTFGVQFNRFDCGGIAIGICMSHKIADALSLLTFINMWAAVCRGEEIVAPPQFPSAELFPPKNILGFEPSTGIIRDNIVSKRFIFKTDKIENLKARYSKEMDLDRNRPPSRIEALSTFIWSRFAWSTRVYSEPSKKCIVLHAVNLRTKFDPPLPQYSFGNFYRVAVTSLQLDSGKECYGLVAKMRETLRGIDKGYVEKLRDGKEHLDFIKRSAEVYLKGQLLAMNFTSLCRFPVYESDFGWGNPTWAGSPALTFQNLVVFMDTKSGDGVETYISLRVEDMAALESDEEFMEFVISPGKEQISE
>gnl_Eucgr_v2.0_Eucgr.B03224.1
MEIAVEITSRETVKPSSPTPDHLRHYRLSFLDQISPPVYNPFVLFYTPQNEDDQFNIDDISSKLKASLSCILTHFYPLAGRLKGNVSIECDDVGVPYSEAIVKCQVSDVTENPDPQELGKLLPFVLDVSDETTLGVQFNKFDCGGIAVGICMSHKISDALSLLTFIKMWAAVCRGEEIVTPPQFASAELFPPKNISGFEPRTGITRDNIVSKRFIFKTNKIETLKARYSKEMDLGQNRPPSRVEALSTFIWSRFAWSTRVYSEPSKKCIILHAVNLRTKFDPPLPQHSFGNFYRVAVTSLQLDSGKECYGLAAKMRETVRGIDKGYVEKLRDGKEHLDFIKRSAEVYLKGELLAMNFTSLCRFPMYESDFGWDNPTWVGSPALTFQNLVVFMDTKSGDGVEAYISLRVEDMAALESDEEFMEF
>gnl_Eucgr_v2.0_Eucgr.B03452.1
MKIQVISKETIMPSSATPSPVQTYRFSLLDQLAPPFFVPVVLFYSAPDPDQDFDHVNIYEKLKTSLSECLSCFYPLAGRIKGDEHAVDLGQRAVFVRTRVNARLAKLLANPELKLVQQLLPLDPYNIQCQNALVTAIQLNLFNRGGIGIGVCISHKIADRATLSTFLSSWGAISRGASKLVAPYQDTTTIFPPREFRVPLPNNLIKKEKIVTKRFEFDSASLAALRTKAGDGSTSKSPTLIEAVTALICKAAMNARTEISGNGRSSTVISHVVNLRGRMNPPLPDHSFGNIWRFATATIKEEEDDAELHVLADHLRTAIRKIDNDYVRKLQGEDGFLWACESMREVHELMYKGDVESYRFSSWVRFPFYETDFGWGKPVWACISSVPIKNAVILMSSWSGNGLEAWVTLDEQEMAKFQSDPLLLQFVSLPYKSPKI
>gnl_Eucgr_v2.0_Eucgr.B03223.1
MKIRVISKETIKPSLVTPSQDQTYRFSLLDQLAPPFYVPVVLFYSAPEPDQDFDHVNIYEKLKTSLSECLTCFYPLAGQIKGDEHAVDLGQGAVFVKARVNARLAKLLANPELKLVQQLLPLDPYNIKCQNALVTAIQLNLFDCGGIGIGICISHKIADGATLSTFLSSWAAISRGANKLVAPYLDTTTLFPPREFQVPLPNNLIKKEKIVTKRFEFDTASLAALRTKAGNGSTSKSPTLVEAVTALICKSAMNARTEISGKGRSSTVISHAVNLRGRMNPPLPDHSFGNIWRFAIATIKEDVDDAELHVLADHLRTAIRKIDSDYMRKLQGEDGFHWACESIREVRELMYKGDVESYRFSSWVRLPFYETDFGWGKPVWACISSVPIKNAVILMS
>gnl_Eucgr_v2.0_Eucgr.L00759.1
MAMKVEVVSTETVKPSSPTPSHLRNFKLCLLDQLAPPFWIPVILFYSASNNEVAANSASVTGNLKTSLSQALSLFYPLGGRMKGNTAIDCNDEGALYLEAKARFELSEVLSNPDINQLQQFLPFSSDKVVPNIEEQVIVGVQANFFDCGGIGIGICMSHKIVDAASVSGFLTAWSEIALNGINGKASLITPFLKASELFPPKDVNFQMPRRFSSREKLLTKRFRFDSESLARLRARFGSATPTRVEAVTALIWKSAVEAARKRPEWNEKYPSSAATHTVNIRSRMRPQPLPEHALGNLWQITVAPLIDTNKGVELQDFAGSLRKSIRAIDGEYLSVLQGERGLAKAYESLTAARKLGESSAGKMELYGFSSWVKFPFYKVDFGLGRPTWVCTTGFPIGNMVFLMGTRCGDGIEAWITLHEHDMIEFERNDELL
>gnl_Eucgr_v2.0_Eucgr.L01434.1
MAMKVEAVSAESIKPSSPTPSHHREFKFCLLDQLAPPFYVPAILFYSAPDDKAALDSASVTGNLKTSLSQALSLFYPLGGRVKGNAAIDCSDDGALYLEAKAHFELSEVLSNPDINQLQKFLPFSPYRVIPNIEEQVIVGVQFTFFNCGGIAIGICISHKIADGASVSAFLAAWSEIAVNGVDGEANLKTPFLKASEIFPPKDIKFQMPSGVISREKLLTKMFRFDGESLGHLRARFGSTAPTRVEAVTALIWKSAVEAARKRPDWTKKYPPSSAVTHVVNIRSRIRSQPLPENALGNLWQSIVAPLMEPNKEAELQDFAGIVRKSIREIDSEYLSALRGENGLAKACENLTAARRLAAASAGEIELYRFSSWARFPFYEADFGWGRPAWVCTTSVPMKNVVILMGTKCGDGIEAWITLAEHDMIEFERNDELL
>gnl_Eucgr_v2.0_Eucgr.L01435.1
MATKVKVVSTETIKPSSPTPPHLRNFSFCLLDQLPPRFYVPVVLFYSAPDEKAAPDSASVSGNLKTSLAQVLSLFYPLGGRVKGNAGIDCNDEGALYLEAKAHFELSKVLSYTDIDQLQQFLPFSPYRVSTNNEDQVIVGVKANFFDCGGIRIGICISHKIANGASVSAFLNAWSAIANNGIDGEDINFQMPSRVISREKLSTNRFCFDGQSGRRSIPHHQQSHVVNIRSRMRPQPLPETALGNLWQSSVAPLMEANKGVELQDFAGILRNSIRAINGQYMSALQGQKGLAKACESLMAAQKLVASSFGEIELHKFISWARFSFYKADFGWERPPWVCTTSVP
>gnl_Eucgr_v2.0_Eucgr.L02347.1
MEMLVEVTSREAVKPSSPAPHHLKTFNLCLLDQMTLAYYTPMVFFYPVHKPRGLSLTALARFYPLAGRLDKNNLHIDCNDTGILYVEAQVCGSLSEFLKKPKIVLLDEFLPLHGLSTVSQEEAVLLGIQVNVFSCGGIVIGTSSSHKIMDRTTISVFLRTWAAIAAGSLDQAMRAECMAASTIFPRSKVMPPNARV
>gnl_Manes_v6.1_Manes.05G035700.1
MEVQIISKENVKPSSPTPTHQRIFKFSLLDQLLPSSYAPLILFYPMKKNSTHLKVPSRLSLLKSSLSQTLTWFYPLAGKIKDELSINCNDEGACFAEARVSCSLHEFLTQPDLLLIHNKLLPCEFSFKELAPGSYVVCIQANIFSCGGIAISICISHKIIDGAALETFIKGWTSAARGCNQPIYPNFLSASLFPANDELWFKDSSSPMWGSFVRKGSCITRRFVFDSSAIAKLKAEATSSGVKCPTRIEVVSAFLWKAMIAASAELHGFQRPSLLTHLVNLRRTMEPSFFTENSLGNLLWLAAAKYAAESKPEFSNLVSEVKKAVSRIDAQFFRQIKGEEGKSVMSEFFKTVAEMGSGDEVDCFGFSSWSHFGYYGADFGWGKPVWVSSIGLTASVFMNIIILVDTRLGDGIEAWVTLDETDMAILAGNPELLKLALLDPSPLLFDDSV
>gnl_Manes_v6.1_Manes.05G134700.1
MEVENFSKEWVRPSSPTPSFLRTYKISLLDQFIPSICIPLILYYPCPTQDTDIALKRSLLLKQSLSETLAYFYPFAGKVKDNFSIDCDDEGVYYVEARANISLFEYLKQPDLPSMNKLIPVEASLQESTPGSHVAMIQETTFACGGFTIGVLVSHIVSDGTTLSSFLKAWAAIACKSSNEIVCPNFDGPSIFLQHDAFPKEVSMIAFTGPFFRKMKGSTRRILFDGSSIASLQMKATSLNVKNPTRVEVVTAFLSKCLMGIFNKPLAITHAVNLRRRAVPPFPEFSIGNFLWLAAALFTLKEIETEIELSSIVQQMREAIGKINDDTVKKLQGDGGFHELCGMVKEASGELARAGFISGAEYVSFTSWCNFGLYEVDFGWGKPVWTTSVGSNNSEIMFVNSVVLMDARKDKGIEAWMFLDEADILRLEKDEELLQYAFIDPCPLS
>gnl_Manes_v6.1_Manes.05G134300.1
MEVQIISKKNIKPSSPTPSHLRIFKFSLLDQLSPSSYSPLILFYPMNNNSTHPDVSRRLSLLKSSLSRTLTLFYPLAGNIKNELSIDCYDEGAYFAEARVSSCSLHEFLTQPDLLLIYKLLPCEFPFMELAPGSYVMCIQANVFSCGGIAISICISHKIILMISSAITKLKAQATSSGEKCPTRVEVVSAFLWKSMMAASAELHGFQRPYLLTHLVNLRRRMEPSLTENSLGNSCEFSDLVGEVKKAISRIDAEFFKQIKGDEGKSVMSEFFKTVAEMGSGDEVDCFGFSSWSHFGYYGADFGWGKPVWVSSIGLTASVFMNVIVLVETRLSDGIEAWVTLDEPDMAILASNPELLKLALLIDDSV
>gnl_Manes_v6.1_Manes.13G013800.1
MKLEIEIISEEIIKPSSPTPDHLHHYNLSFLDQISPPVYNPFILLYPTDGELKSNNLEIYEELKQSLSQVLTYYYPLAGRIKDNHFVDCNDEGALLLQAQVSSKLSDVVDNPEPTEFNKLLPFELDQAQELPLGIQFNIFKCGGICLGLCLSHKIADAFSALTFIKTWAAIARGEADIVRPEFVSDTLFPPKNISGFNPSIGITKQNIVTKRFVFSSSSIESLRARYATSLENERPPSRIEALSAFIWSRFMAATTVESGRRKIYLMLHAVNLRKRMNPPLSEHSFGNYYRVAITIPSVHPSGEDDLVNQMRDSISKIDEEYVKKLQKGDEHLDFIKERAESFMRGEIATLNFTSLCRFPLYEADFGWSKPIWVGAPSLTFKDLVVFMDTASGDGIEALIHLKEEDMAKLKEDQELLRFTCSHLSQ
>gnl_Manes_v6.1_Manes.13G013900.1
MAEAMKMEIKSREMIKPSSPTPPDLKIFKLSLIDQLHPSVFTPILLFYSINSPAANKSHHLKSSLSKYLTLFYPLAGRIKDSSSIDCNDEGIVYIEANVNCPISGILKQPPNVDVLEQFLPGIDRSIEVNTDRPLLFIQENSFTCGGIAIGILISHKITDAATVGTFLKGWATVAADGSSEILAPNLTAPSVLPPLDSPLILPADAIKVIASKSTTRRLVFDASNIAALRAKAASSNVPNPTRVETVTAFIWKHSIKASRLNSGFPKLTIASQAVNIRKRIIQSLPENSVGNILGCYFVSAREITDLQSLVGLLRKGLEEFNKTWADHFQRNDPVSAFLGLLQEISGLPKQATTDFYNFASWCKMPLYETDFGWGKPTWVAIPKNEAYNTVAIMDTREGGGIEAWLCLSEEDMALLEHDEELLAYATINPSII
>gnl_Manes_v6.1_Manes.13G014100.1
MATDIQPQIISREMIKQSSPTPNHKTIHCLSFFDQICPRIYVPLVFFYPGKDHTISINDHKPETDTVHKSTLLKSSLSAALSFHYPLAGRIRDDLTIDCRDDGAVFLEAKANCELSDILKHPREETLKLLFPDGLWYKDSTLSSTLVVQITFFDCGGMSIAVCICHKIMDMASMCSFINDWASLARNSGQEICPEFNIGSLYPPLDLPVMKNNYQPPKKVNCASRRLVFDASDIAKLKTIAANEVNNPTRVEVATALLYKCAISAAKASSGSLKPTVSHHAMNMRTRVFPPLTQRCSGNLIGLFTVSTMEDDREIEFVSLVKKIREEKTQFSKTCSDETLTGEGLCLLVLESTKGLRENDSSNGKDQEVYLLSSWCRFPLYEADFGWGKPEWVTSICCEVKNVITVMDSRVGDGIEAFVTLEEEAMAMFERDKELLDFAYIY
>gnl_Manes_v6.1_Manes.13G014000.1
MEINVKIVKKEIIKPSSPTLDYLRNFKLSLLDQFSPAAYASMLLFYSVNGTADQDFDVFERSQQLKRSLSETLTRFYPLAGRIKDNAIIECNDEGALFVEARVDCLLSKFLEKPNNQLTRKLIPVDIVGFSEEHKGSVLLLVQASFFSCGGLAIGVSISHKIADASTVNTFIKGWAAAAHEAADEQKQLPLLYASSIFPPQNLPFHRMSTVKLNEDKCITERYVIEASKIAALKTKAGSESVRDPTKVEAVTAFIWKCAMKASRSNSKQCRPSALAQSVNLRKRMEPPLPENTIGNLMGHFASRATESSEIDLASLVVQMRKGMQDFGENYVKKLQGDNPLVAITEALREFGSLLHAGNDTDFYIFTSLCRFPFYGIDFGWGKPIWVSSPRDAFKNIVALIDSRDGDGIEAWVTLTEEDMAFFEGDEELLEVAALNPSVMHYCWICDCV
>gnl_Manes_v6.1_Manes.S095800.1
MAMKVQIISRETIKPASPTPDHLRNFKICLLDELAPPSYVPILLFYSSADFDTNMNCNSLSDKLKKSLSETLVRFYPLCGKLKGNLFVECNDEGALFVEAKVNISASEIVKNPETEMLYQLFPFDPYKVRPNGDGEKAEAVVTGVQVNVFECGSVGIGLCVSHKVADGATMATFLSAWSATASGIDEMLAPNLDSAVLFPPKGIDIIKQSDMIRNEKVVTKRFEFDGKNLANLKAKIANGNPTRVEAVTALIWKSAMETARVNSGKEKLPASIATHLVNIRERTAPPLPRHSLGNLWRLSLAPYLDAKEEVKLNELVGLLRKAIQRIDGDYVSKLQGANGLAKAIEPLQELRQLALGGKGVEVYTFSSWARFPLYEIDFGWGKPERVCTITVPVRNCVILMGTRSGDGIEAWVTLTEKDMVTFECSQELLQFVSASA
>gnl_Manes_v6.1_Manes.12G016900.1
MAKVLKVEIIQKQIIKPSSPTPPELKSLKLSLLDQFTPITYTPIILFYPASAERSQKLKSSLSETLTLWYPLAGRLKDNSFIECEDQGAEYLEARIKCSLSEILNKPDVEVLKQFLPAAIESPEAATGNLLLVQATFFDCGGLAIGVCISHKMADAATLTTFIRSWAAMANGSSELVRPVFMGASMFPPIDMSIPNASVELMQRKCITKRFVFNASKITALRAKVASTTVPKPTRVEAVSALIWKTVMSVVRSNSGSLRPSMWAISVDLRKRLTPTLPQNYSGNCVGFIGPRNMEADDNELELQSLLGKIRKEMEGFGENYVKKLQGEGALLAICEFSKEFGELAMSDHIDFYVCSSWCKFDLYAADFGWGRPIWASNTSTKVRNVIILMDARDGEGIEAWLTLSDEDMALLESNKELLEFAAPNPTVPLS
>gnl_Manes_v6.1_Manes.12G017000.1
MEIVTIETIKPSSPTPFHLRNFQLSLLDQLAPVCYGPLLLFYSINPQINHLKLTLSERSHLLKTSLSETLTRFYPLAGRIKDDTSIECNDEGVVFVETRVNCFLSTFLRKPDAQMIRKMIPVEIDSPEALSGSLLQIQINCFACGGLAIGVCISQKISDAITATIFIKDWAATAAGASSLLPLFNAAAIFPPRNFSFTKPASKLQKEAYITKRFVFEASKIAALKAKAASESVENPTRVEAVTGLIWKCAMNASRSNTEHFRLSILSQSVNIRRRMTPPLPEHTATEGDVELASLVCQLRKGMKDFGENYVKKLQGDDAFVAICESFKEAGHLLEEGNIDFYITTSLCRFPFYGIDFGWGKPVWVTIPSGDFKNLIVMIDGRDGDGIETWVTLSEEDMAFFENDQDLLAFASSNPSVLSNPITPKSHL
>gnl_Manes_v6.1_Manes.06G115900.1
MEVQIISKEIVKPSSSTPQHPRTYNLSLLDQIAPPIYVPMIFFYSSTGESSCKKSHHLKTSLSKTLDHFYPFAGRIKDGFSIDCNDEGASFSEANVAGKMSLIVDEPDIDKLEKLLPCNPRDVSPERSSQVMLAVQVNHFDCGGMAVGVCIWHIIADISAVASFLTSWAAVARGFGDDIEGVIFDCTSLFPPLDFQGFSYCESRKEDLSNIIVKRFVFDSSKLAALRQEIGSRRCLDPPTRFEAIAALIWRAVMAEIEEENENETKTNETSIAAVAVGMRKRMIPQLPKLSIGNMYEVALAYCSKNDEELPHYNVLARKLHESIGKVNNDNVKKICSDGGYMQLLRKIGEELGEKPNFVFSSWCKSQFYEVDFGWGKPTWVGTALKLYKIAVFMDTKDGEGIEAWVSLPKKDMMKFEQNPGIRAYSSFKPSTK
>gnl_Manes_v6.1_Manes.06G115800.1
MPSIFTKLTYHIRSIRTLTSTTRKSHRLKTSLSKTLTHYYPFAGRIKDAFSIDCNDKGASFIEANVAGKMSVILDEPDIDKLEKLLPCNPYDVSPERSSQVILAAQVNHFDCGGMAVSVCFWHIITDISAASSFLTSWAAIARGSGDDIEGVIFDCTSLFPPLDLQGFSYCESRKEDLSNIMVKRFVFDSSKLAALREEIASRPCLDPPTRFEAIAALIWRAVIAEIEEKNKNNGTSIASMPVGMRKRMNPQLPKLAIGNMYEVALAYFSKNDEELPDYNGLARKLHESIGNVNNDYVKKIHSDGEYMQRLSKIGREFGENPTFAFSSWCKQPLYEVDFGWGKPSWVVTPLKLYKVAIFIDTKDGEGVEAWVSLPKEDMVKFEQNPGIRAYSSFKPSTK
>gnl_Manes_v6.1_Manes.06G116000.1
MEVQIISKEIVKPSSATPQHLSTYNLSLLDQLAPQIYVPIILFYSASRENSYRKYHHLKTSLSKTLTHFSPFAGRIKDGFSIDCNDEGASFIEANVAGEISMTLEESDVHKLEKLLPCNPYDVSSEISSRVLLAVQVNYFACGGMALSACIWHPIGDASALASFLTSWAAISRGATDDIEGVISDCTSLFPPQDVSSFSLRNFFNEDLLSKITMKRFLFDSSKIAALREEIGNSSCLDPPTRFEAVAALIWKAVMAETEEDQNGNETKANEINVAIIAVDLRKRMIPQLPKLSIGNIFQVTKAICSKNDEKLVDYNALATKLHESIGMVNNDFVRMIHGGGAYFQFLRKESEKHGENSNLTKLFGFSSWCRFPFYEVDFGWGKPTWVATPLKFHNVAIFLDSKDGEGIEAWVSLSEEHMMKFEQNPGICAYSSFKPST
>gnl_Manes_v6.1_Manes.06G116100.1
MNPVNVSIISREIIKPSSPTPQALKCFKLSLLDQLAPAAFVPMIMYFAPTADSNLKNQERIDLLKKSLSQTLTLFYPLAGRLKENLFIECNDEGVDFIEARVNCPLLDILRRPEADDLDQFLPEEYHVPELASSLESQVAVQVNIFSCGGMAIGTCISHKLVDGITHTSLINLWASMARGSDKYLSPIFVGSHLFPPRDLSGLLPALDVPKSKTITKRFVFDLSKVAAFRERVFGNSSARNLPSRVEIVSALIWKYAVEASRAKSSGSSKNQSFLTQTVNLRGRMDPPLPENTAGNLLWLAMTPAPSDSREMKMHELVYQIRNAFKKFDRDSVKKLQGENGFLELGKTLKQIGELVSKDVNIYRFTSLRKFKLHEADFGWGKPVWVSSAGLTFKNVVVLIESSAGDRVDAWVTLEEQEMAIFQRNQELLSFDSPSQSASRLLLNSRI
>gnl_Manes_v6.1_Manes.06G115700.1
MEVQIISKEIVKPSSSTHPRTYNLSLLDQLAPQLYVPMIFFYSSTGESSCKKSHHLKTSLSKTLTHFYPFAGRIKDGFSIDCNDEGASFSEANVAGKMSLIVDEPDIDKLEKLLPCNPRDVSPERSSQVMLAVQVNHFDCGGMAVGVCIWHIIADISAVASFLTSWAAVARGFGDDIEGVIFDCTSLFPPLDFQGFSYCESRKEDLSNIIVKRFVFDSSKLAALREEIGSRRCLDPPTRFEAIAALIWRAVMAEIEEENENETKTNETSIAAVAVGMRKRMIPQLPKLSIGNIYEAAIAHCSKNDEELPDYNGLARKLHESIGKVNNDYVKKIHSDGGYMQLLRKIGEELGEKPSFGFSSWCKNQFYEVDFGWGKPTWVGTALKLYKVAVLMDTKDGEGIEAWVSLAKEDMVKFEQNPGIRAYSSFKLTHTINVWG
>gnl_Manes_v6.1_Manes.06G115600.1
MEVQIISKDIVKPSSSTHPSTYNLSILDQLAPSLYVPMIFFYSSTGESSCKKSHHLKTSLSKTLTHFYPFAGRIKDGFSIDCNDEGASFSEANVAGQMSLIVDEPDIDKLEKLLPCNPRDVSPERSSQVMVAVQVNHFDCGGMAVGVCIWHVIADISAVASFLKSWAAIGRGSGDDIEGVIFDCTSLFPPLDFQGLSLSDSRKEDLSNIVVKRFVFDSSKLAVLREEIGSRPCLDPPTRFEAIAALIWRAVMVEIEEENENETKTNETSIAAVPVGMRKRMIPQLPKLSIGNIYEAAIARCSKNDEELPDYNGLARKLHESIGKVNNDHVKKIHSDGGYMQLLRKIGEELEKKPSFVFSSWCKNQFYEVDFGWGTPTWVGTALKLYKIAVFMDTKDGEGIEVWVSLPMKDMMKFEQNPGISAYSSFKPSTN
>gnl_Manes_v6.1_Manes.06G116200.1
MEVQIISKHIVKPSSSTPQHLRTYVLSLLDQLAPPVYIPMILFYSETGDGNSCQKSHRLKTSLSKTLTHFYPFAGRLKDGFSVDCNDEGASFVEANVAGEMSMILEEPDMHKLEKLLPCKPHDVSPEISSQVILAAQVNHFACGGMAVSVCIWHAIGDASAVASFLTSWAAIARGSSDDIEGVISDCTSLFPPQDVSSFSLRNFFNEDLLSKITMKRFLFNSSKLATLREEIGNSSCLDPPTRFEAVAALIWKAVMAETEEENGDETKTNEINVATIAVGLRKRMIPQLPKLSIGNIYQVAMANCSTNDDKLVDYNGLATKLHESIGKMNNDYVRMIHAGGRYFQFLKKKGEELGKNPNLMKVFGFSSWCRFPFYEADFGWGKPSWVTTALKLHKVAIFIDSKDGEGIEAWVCLPKEDMVKFEQNPGMCAYSSFKPST
>gnl_Manes_v6.1_Manes.S018600.1
MTASKIISGTTKPSILAEAVNLRQKTQPPMSDASSGNLFWWAIAVANPTDTNTELHDLVGLLSEAIAVYKSDYTHTLQGEDGFEILSDYCDQLEELFSLEKPDIFAFTSWNHMSLTRPNFGWGEPFWVGVMGKAGAEFRNLTVFIDTTDGKGIEAWITLDEQRMGILQHDPEFLAFASPNPRIYSL
>gnl_Manes_v6.1_Manes.S019900.1
MEVHIVAREVIKPCSLAIQHQKPYKFSLFDQLTPTTYVPVIYFYPNNNNSEPNLIRQTLTHLKESLSQTLDLYYPFSGRTNDNLYVDRFDEGVPFFEAKVKCSMSDFLKRHETEWLNRFLPCRPFTKEVNMSIPFFAFQVTIFTCGGIALGWCMSHKLFDGLTASAFVTTWASIFRGELQDVIKPDLNEASLVFPPKISFPQKHLSLMESLWFTKANYVTRRFVFDAKAISTLRDRTKGKLAVPPSRIETLSCFIWKCSMTASKIISGTTKPSILAEAVNLRQKTKPPMSDASSGNLFWWAIAVANPTDTNTELHDLVGLLSEAIAVYKSDYTHTLQGEDGFEILSDYCDQLEELFSLEKPDIFAFTSWSHMSLTRPNFGWGEPFWVGVMGKAGAEFRNLTVFIDTTDGKGIEAWITLDEQRMAILQHDPEFLAFASPNPRISSL
>gnl_Manes_v6.1_Manes.18G005600.1
MEITIISRESVKPSSPTPCHLRTYMLSLLDQLMPSAHVPIIFFYRPIDQREISATLQRLKQSLSDALTFFYPFAGKVKEELYIDCNDDGVYYTETKVSCCLSEIIGQPKSEKILKLLPEDFYLESSGNPGIGIPVAMIQVSVLKCGGIVIGTKTSHKIIDGPTSTAFLKAWAAIARGSGEAVVRPSFTAPSIFPQNLALPKDKMLAIWPSLIKFGKGVMKRFVFDASAVATLKARAASSTCVQHPTRVEAVSAFIWQCTMLASKARIGSQRPSVLSHIVNLRGKKSTHLPEYSVGNLLWMSIAKCSEETETELHLLLGLLRESILQIDGNFVQSLSGEEGFSKVCECLQEFSEVYSNAGTDYLTCSSLCKVGIYETDFGWGKPIWVSPGGINGPVFQNLVFLNETSAGDGIEAWVTLDEQDMVILERETQILKFASLDPSPLLLCD
>gnl_Manes_v6.1_Manes.15G170200.1
MAKVVKIDIITREIIKPSSPTLQHLRFMKLSLLDQLNFTMSTPILFFYPNKIQNIKQKSQLLKSSLSKTLTLFYPLAGKLKDHSFIHCNDHGVEFVDALVDCPMTDIFQNPDNFLLEKFISVDFNHTESSFRGAVIQANFFTCGGLAIGVSLSHKIADAASLATFLMAWTAASLAKETPHTVVPHFISDTIFPSPADSLTLPPPPPLLLTIETTTRRYVFDASNVSMLKAKAASATVQTPTRVEAITAFLWKCLMNLSGKKLSRFIKQSVLIQSVNLRPRFDPPMPENYIGNMSGKFLVETKDRNIELQGLVVLLRKGLEQVSKEIEGMDMEGILEFAKKFGELHGRDDVDMYSFTSLCGFPLYEVDFGWGKPMWATVTNLVLKNYVVLMDTRDGKGIEVCLSLSKEDVELLERNNQELLTFASVNPYLEACF
>gnl_Manes_v6.1_Manes.07G031500.1
MEIKIISRETIKPSSPTPDHLRIHKLSIIDQLAIQCDVPILLFYSTNGHDHTQRSSLLKKSLSQTLTHFYPFAGREVNSSWIDCNDEGASFVQANVAADLSMLLKQPDFKLLQQLLPCKPNDNSVQFRLREILAVQVNYFSCGGMVIGVCIKHLIADASTVATFVERWGAVARFSDTDVHGVILDRTTLFPPIGTTGGLSWGDNSSDEFLPQFVMKRLVFDGSKVAALRERVSNKLYPDRPTRFEAVSALIWGSSIAATREMDETIDYHVAMTVVNLRKKLNPPLPQQCMGNVCQVTTAKWSMKKPTDYNELAQEIHKSIKKVDDESVRKFHADGKWFDFVKKLGEEYGKKSKVRMLKFSSWCRFPFYEVDFGWGKPSWVTAAMEQENGVIFLDASDNQGIEAWVGLPQEDMSQLEQNPDILEFACVN
>gnl_Manes_v6.1_Manes.11G003200.1
MEVAVISVESIKPSSPVHHLKPFKLCLLDQLTPTSYSPLILFYPIHAHLKSTQFLTQLKSALSKTLTPFYPLSGRVKDNYFIHNYEEGVPFIEARVKGHLSDFLQHPPMELLNQFLPCQPFCQQPNPTVAQVAVQVNMFDCGGIALGMCFSHKINDGITGSSFIKSWAANARGSAYEAINPNLSEASSLFPPQQSLPSYYTSLMESLWFSRRSFRTRRFVFGANAVATLTAKGRSKFVERPTRVEGLCCFIWRCCMNACRSISGSPRASVLSQAVNIRRIAKPRLSRYSIGNLVWSAITSYNPDETEMGMQELVALVREGVGKINSEYIKKLSGEGCVAIFEHLDRLADIGSGKTDVFSFFSWHKFDFSEIDFGWGKPVWVGIFGEASRSSPCDSNFIILKDVGRNNGIEAWMTLDDNVMAMLEHDPEFLAFASLN
>gnl_Manes_v6.1_Manes.14G054800.1
MEAQIISKQIIKPSSSTPQRLRTYTLSLLYQLVPPIYVPMIFFYSATSENSSIKSHHLKTSLSKTLTHFYHLAGRIKDSFSIDCNDEGALYIEAHVDGDMSMILQEPDIHMLEKLLPCNTHEVSSDISSQVILAIQVTDFDCGGIAVTVCIKHAVADSSAVGSFLSSWAAVARGTNGDIDGVIFDRPSLFPPQDVESLALHNMVNVEALSKSSTKRFLFHSSKIAVLREEVGNGPCLDRPTRVEALAALIWGALLTATEEAYELVIPIDLRRRMDPPLPKKSLGNMSQCVIVDSENVLGLDYNGLAGKIHESIRTMNNEYLRKLHADVSPGEPVNDVVVLIDTKDGEGIEAWIGLCNEDMAKFEKNPSICAYASFNPSIL
>gnl_Manes_v6.1_Manes.03G146200.1
MEVAVVSKEIIKPSSSTVHHLEPYKLSFFSQLTPTTYSPLIFFYPAVDANPKNITLKIMKLKRSLSEVLNLYYPYSGRLVDNHYIDRFNEGVPFFVAHVNGRLSDFLKNPEIEFLNRFLPCQPFTKEDMGVPQVAFQVNVFSCGGIAISSALSHKLTDAPSGCALIHSWAAISRGTLSEVVKPNCTESSIFFPPKNPFPEEHLSLMERLWFTEANYITRRFVFNAKAIASLRVKAKGEREFKPTRVEALSCFIWKCCMAISLAISGSPKPSILVEAVNLRTRTKPTMSNVSLGDVFWWATALADTSQQNRELHELASLLDEAIAQYNSDYMQSLQGDGGFETMSEYCDQLQGLFASENPDIFAFTSWCHLGVRRVNFGWGNPVWVGILGKAGPAFRNLTVFAEAIDGKGIEAWITLDEERMALLERDPEFLTYASTVQKISSL
>gnl_Manes_v6.1_Manes.10G050800.1
MEVKIVSRELIKPSSPAAQSQKPYKLCLLDQLTPHYYTPMILFYLMNPSHSTIALSHLKNSLSKTLNLYYPFCGRIRDDLYIDRFNEGVPFLEAQVNCRMSDFLRHHDIEYLNHFLPCQPFTKESDMNTPLLAVQVTMFTCGGIAVSMCASHKLCDGNTGRAFINTLASVSLGDLNGVSLPNLSEASLFFPPTTKFPQNHLSLMDSLWFTEGNYITRRFVFDAKAIAALRANAEEKLKARPSRIETISCFIWKCCMAASKAVSGSTKPSILLEAMNLRPHTKPPMSNSSIGNLFWWAPAVAHPNDTNTEMHELIKLASEAIKLYKSDFSQALQGDGGLETMSEHLNQLEELVSLEKADIFAFTSWCYLGLTKLNFGWGEPYWFAFMGKVGPAFRNLTLLIETKDGKGIEAWITLDKEKMSIVENDPEFLAFASSNPKISSL
>gnl_Medtr_Mt4.0v1_Medtr3g086020.1
MKLEVEIISKEIIKPSSPTPSHLRHYQLSFLDQIAPMVYNPIVLFYSHNDALNTATISNTLKKSLSKILTHFYPLAGRMNNKNFIDCNDEGIPYIETKITNYNLKDIIQNPIPNELNRLIPFQLDDITNIAFGIQLNFFSCGGIAIGACLSHQIADGLSFFNFLNSWANITRKLIFPKPIFDSSKLFPPKNISGFDPRSGIAKENIVCKIFVFNADVVENLRAKYINFNPTRVEALSAFIWSRYVDVIYNDGVQRNYGVVHAVNLRQKMEPPLPLESFGNYLRFTITIPKMNSGEECYGLAKQVRDEIKKIDKEYVKKVQEGKEHLEFLKESFDRVIVKEELVVFNFTSLCRFPLYDADFGWGKPIWVGSTALNFKNLVVFVDCKDGGGIEAYVSLKVEDMVKFEADLELLACVNK
>gnl_Medtr_Mt4.0v1_Medtr2g007880.1
MVKQNSNNSNNCEIIKLETLNTIVIKPSKPTPPHLKTFKLSLLDQLSPNIHGNTTFFYPNHSSDSSFSRKSKLLHNSLSQTLSLFYPLAGRVQDATTINCTDDGVFFIESQTTSNLSDILTNPNFNTLECFLPTTQEKQNMLLVIRFTLFSCGSTAITVSLTHKIVDFNTLITFLTTWTVVCGGTQPVSLPDLTTAATLFPAREIPGMSASIKTSTKIFTSRRFIFEASKIEELKRKIKSKIECQNELQFHPSRVEVVLALIWKCALSASSRSKTTSFKQRSILFQAVNLRPRMDPTIPETAVGNLVWPFAVTVEEESHVALHEMVKRMRKGIMEFIEKKAEKFKEEGGFKVVMESLKERVEILKGNNKNENEEGSLVIYKCSSWCKFPLLEFDFEWGKPVWSCSVNNLVSNTIALMDTKDGGGVEAFVTLDEDEMGFFEQDQELLQYALLNPTIII
>gnl_Medtr_Mt4.0v1_Medtr8g079970.1
MEIELISRETIKPSSPTPSHLKIYPLSFIDNILMRNYVPLLYFYKPNKDSDQNVKISQLRKSLSQLLSKYYPFAGRLKDKITVECNDQGVPFLVTNVKNKLSEVLQNPIEKLLNPLFPDELQWKEMDWSETLIAIQINCFACGGMAISVCMSHKIGDGSTLFNFMNDWSIINENLPKEKEGEKGLLELPFHFLDGGASMFPQRDLPIFQELVLKRENNVVCKRFVFQPSMIKSLKKMATSSSVHSPTRVQVVTAWIYKCTVSITGLNFKTSLFSMAVDFRKRMVPPLSEKCVGNIFWFSSMFADKKEMELKDLVCKIKEGLSECCDVYPKIFGGKKNDNLLKISECLKQVTESYSENGNLISFSSWCRFPMYEADFGWGKPIWVTTSACYVRNGIILMDTRDGDGIEAVVNMEENDMTKFEHEVKLLQYASLNPTNV
>gnl_Medtr_Mt4.0v1_Medtr8g079950.1
MEIELISRETIKPSSPTPTHLRIYPLSFIDNIFFRLYVPVIFFYNPNECSDQNSKVSLLRKSLSQLLSKYYPFAGRLKDKITIECNDQGVSFLVTKIKNKLSEILKNPTDKILNPLFPDKLQWKDMDWSDTLIAVQINCFACGGMAISICMSHKIGDASTIFNFMNDWSIINQKLQEEEEDKGLLVLPFPLLDGGASVFPQRDLTIFPELVLTRKNNVVCKRFVFQPSMIKSLKAMATSSSMHSPPSRVQAVTAWIYKRAVSLMGLNFQTALFSMGVDLRKRMVPALSEKCVGNIVWFSSMVADKKEMELHELVSKIKEGLSQFGDFIPETFGAKENENLSLISECLKQVTEPHPENENLFTFSSWCRFPMYETNFGWGNPTWVTTFGCSSRNIIFLMDTKDGEGIEAIVNMEDNYMTKFEHEVELLRHASLNPSNVGHDDYVFSSQALSIPS
>gnl_Medtr_Mt4.0v1_Medtr8g079980.1
MEMEIISREFIKPSSPTPSHLRNFPISFIDHISFRNYVPLLFFYDDTKVCDQTSKISHLKNSLSQILSIYYPFAGRFKDQLSIECNDQGASFLVANIAGTKLSTILKNPTENLLNPLFPDELQWKNMDCNGSILVIQINCFACGGIIISVCACHKIVDAATAFNFMNDWAKLNSEGESNSKSTLSLPYNLLYAGDTIFSQGSLPNFPECEFVIDKTIVSKRFVFEASKVKLLKSMMVNSDSNEVKNPTRVEVVTAMIYKCVVSALELNFKTTSLRMAVDLRRRMVPPLSDKSVGNIVWFLFLINPELHDLVFKIRQGLHEFCEVYPKKFGGKEKDLSFIFECLKQVTTPVSESDYNQSLIVYASWCKFPMYEADFGWGKPIWVTTSTCPVKNAIVLMDTRNGDGIEAIVNMKESDMVRFEREVELLQYASLNPSIV
>gnl_Medtr_Mt4.0v1_Medtr7g110540.1
MEMELVSRETIKPSSPTPHHLRIYPLSFLDNSDQNSKISQLRKSLSQILSKYYIFAGRLKDKITIECNDQGVTFIVTKIKNKLSDILQNPSEETLNSLFPDNFMYSPTRVLVVTAWMHKHAVSAIGLNFRTTSFAMIVDLRKRMFPPLSEKCLGNMSVIADKEEMDLKDLVYKLLILILRKKNVIGFSSWCNFPIYEADFGWGKPTWLTTAVVLRIITLLSFSFVLNFNLLIFINSFTLITFFLFNINIKIS
>gnl_Medtr_Mt4.0v1_Medtr5g084850.1
MEIELLSRETIKPSSPTPSHLKLYPLSFIDNIVCSNYLPLLYFYNPNGNRDQNSKTSQLRKSLSQLLSKYYHFAGRIKDKITIECNDQGVLFLVTKVKNKLSEIVQNPTEKLLNPLFPDELQWKEMDWRASFIAIQVNWFACGGMVISICISHKIGDAATIFNFMNDWAIIYQKFDEDEKDLLSLLDAGGTIFPQRDLPIFPENVLKRENNVEFKRFVFQPAMIKSLKAMVTSSSMPSPTRVQVVIAWIYKHAVSIMGLNFQTASFYMVVNLRKRMVPPLSEKCVGNILWFSSMMMTNKKEMKLEELVCKIKEGLSECCDVYPKMFREIGKNNLLISECLKQATEPQSENKNVFGFSSWCRFPMYEADFGWGKPIWITTTGCSSKNNILLMDTRDGDGIEAVVNMEEKYMAKFEHDFELLQYASLNPNNVGSDDCVLRS
>gnl_Medtr_Mt4.0v1_Medtr5g084920.1
MEIELLSRETIKPSSPTPHLKLFPLSLIDNIYFSNYVPLLYFYNPNKSIDQNSKISHTGTDPDF
>gnl_Medtr_Mt4.0v1_Medtr5g084870.1
MEIELLSRETIKPSSPTPSHLKLYPLSFIDNIIFRNYAPLLYFYNPNKSIDQNSKISQLRKSLSQLLSKYYPFAGRIKDRITIECNDQGVLFLVTKIKNKLSEILQNPTEKLLNPLFPDELQWKEMDWRASFIAIQINWFTCGGMVISICMTHKIGDASTIFKFMNDWAIINQKIEEDKKELLVSPLSLLDAGATIFPQRDLPIFPEMVIKKENNVVFKRFVFQPAMIKSLKAMVTSSSMHSPTQVQVVTAWIYKHAVSIMGLNFQTAMFSMIVDLRRRMVPPLSEHCVGNIFWFSSMLANKKEMELEDLVCQIKEGLSECCNVYPKLFREKENNNISECLKQVTEPYSENKNLFTFSSWCRFPMYEADFGWGKPIWITTTGLSSRNIIFLMDTRDGDGIEAIVNMEDNYMAKFEHEFELLQYASFNPNNARHDVIPSKL
>gnl_Medtr_Mt4.0v1_Medtr5g084900.1
MYPPLISQLRKSLSQLLSKFYHFAGRIKDKITIECNDQGVLFFVTKVKNNLSEFLQNPTEKLLNPLFPDELQWKDMDWSASFIAIQINCFACGGMAISICMSHKIGDEDGKELLVSPLSLLDAGAIIFPQRDLPVFPEIAGKRENNVVFKRFFFQPAMIKSLKAMVTSSFMHSPTHVQVVTAWIYKHTVSIMGLNFQTASFCMAVNLRKRMDPPLSEKCAGNIVCNSYMLANKKEMELDELVCKIKEGLSECCNKENNKISECLKQVTQPYSENKNLFTFSSWCRFPMYEADFGWGKPIWITTTGCSSKNIIFLMDTIDGDGIEALVNMKDNYMAKFEHDFELFEYTSLDPNNVRDDDCVNCS
>gnl_Mimgu_v2.0_Migut.E00232.1
MEIEIISKEIIKPSSPTPKSLEKYHLSFLDQIAPPTFMPLVYFYSPHTKYTNSQKSDHLKKSLSEALSTFHPLAGRLVAGDAYVDCRDQGAPFFEAQVNCDLSQAITNPIPRNMNKFLPYELNDLQNLGVAVQATYFRCGGVAVGVLVSHKIADALSFFLFANAWAAAARNESAAAAPPVFEAALIFPPRDVAGYKPGTGIVKEGELDTKIFTFPASKISDLRERYSAAAAAGERRPTRVEALSAFIWTRFISATEMKPEPNKIYTVLHAVNLRNRLEPPLSDNHFGNISRLAIAVPAVDDGGSIDGGYELMQKVREAIGAVNGEYVARLREGDKHLNFLKERMAQANKSELVTFNFTSLCRFPLYEADFGWGKPVRVGSAVMSYKNLVTLMDTATGNGIEAWINLKKEDMVKFEADLELQEFILPSKDI
>gnl_Mimgu_v2.0_Migut.N01957.1
MEARVQVISREMIKPSRKTPHHLKNMRLSYLDQSTPAIYFPILFFYRADESKGLTTSNHVRISQRMKRSICDTLTSFYPLAGRIQDNFVVNCNNAGVVFVHARSGARIVDVVHESNMEEKHLKQYIPCSDRYHSTCISNRPLFLVQVTCFDCGGIAVGVSFLHKIADLASVMAFMGAWAGACRGEGGDEVSRVSFNLADFFPAKDSLGSNDSRFPESDENFVTKRFVFDKEKLRALKEAAINPSGSTTVKNPTRIELVSSFIWKHLIDFSKHKNGAKRRIVVGASHAANLRPRKNILENMFGNCIIISSAFTDSANANELQELVGKLRRCIRKINDDYITESQSGDRALNDLQELVTQLITSTKVEEEEEDEQGLLLEWCCFTSWCRFPLYEVDYGWGRPLWVCTTALPLKNLIVLMNTKSREGIEAWANLNKDNLNLLETKIQLISITNIN
>gnl_Mimgu_v2.0_Migut.N01970.1
MEACVQVISREMIKPSCETPHHLKNTRLSYLDQLKPAIYFPILFFYGADESKGLTTSNHVRISQRMKRSISDTLTSFYPLAGRIQDNFVVNCNDAGVVFVHARAGARIVDVVQESNMEEKYLKQYIPCSDRYRSTSISNQPLLLVQVTCFDCGGIAVGASFLHKMADLASVMAFMGAWAGACRGEGGDEVSRVSFNLAEFFPAKDFLGSNDSRFPMSDENFVTKRYVYDKEKLVILSYILGSP
>gnl_Mimgu_v2.0_Migut.N01971.1
MEARVQVISREMIKPSCETPHHLKNMRLSYLDQSTPAIYFPILFFYRADESKGLTTSNHARISQRMKRSISDTLTSFYPLAGRIQDNFVVNCNNAGVVFVHARSGARIVDVVRESNMEEKYLKQYIPCSDQYRSTSISNRPLLLVQVTCFDCGGIAVGVSFLHKMADLASVMAFMGAWAGACREEGGDEVSRVSFNLADFFPAKDFLGSNDSRFPVSDENFVTKRFVFDKEKLRALREAAINPSGSTTVNNPTRIELVSSFIWKHIIDFSKVKNGAKRSIVVGASHAANLRPRKNILENMFGNCIILSSAFSDTTSANANELQELVGKLRRCIRRIDDDYITESQSGDRALNDLQELVTQLITSTKVEDEEEDEQGLLFEWCCFTSWCRFPLYEVDYGWGRPLWVCTTALPLKNLIVLMNTKSGEGIEAWANLNKDNLNLLETKIQLISITNINYNN
>gnl_Mimgu_v2.0_Migut.D01233.1
MKIEILSKELVKPSSPTPTKLREFKLSFIDERIPHSYIPLILYYFGDNYNININNIRVIKSSLSDALVRFYPLAGRMKGQALLDCNDQGVLYIEANADAAITDVIRSVDLDVLDELVPFKNNGYFSSARVQLAVQATSFKCGGIAIGVCISHRIADAATLSSFITHWSATARRDQPNLISPLFNSALLFPPQNTPDFKPNFSSLSVQKPLSPKFTTKRFTFTKSSIDSLKSIVTEYSPKILHPSRIEVVTAFLWSRCAAAKGLGGTHRSLAFHPVNLRGKIPSLTEYSFGNIFQMVSAESDGGGTADWVTLVAKLRAAFGRIDSDYVQRLMGEKGFEIGKENFLEISKLLGLGGNIDVLRFSSYCRFAMKEADFGWGRPVWASIGSYANKDNVFLFESLEFCGGIEAWIVLDARVMERLQRDFELQRFTSSDILATFG
>gnl_Mimgu_v2.0_Migut.I00486.1
MHAVNVRSRANNPPILEETFGNACTQAIAWSSINDEQDQSYPVLVAKLREAVKKIDGDYVCGMKNGDGGEKLFDDDDDLLKLKLLVEMVIQQKEGFLEICIFSSWCNFPIYEVNYGWGEPRWVSTYPVPHKNLTVFTDTKSGDGIEAWVTMAEVEMA
>gnl_Mimgu_v2.0_Migut.C00958.1
MEGEIISSENIKPSSPTPHDHKIHNYSLLDQIVPPIFVPFVLYYPNLDNIITDDFVSRTTLILKQSLSTTLSLFYPLAGRIKDTLSIDCNDEGILLVVVKFKENLSDFLKKPDPKACRAHIPNQLTWAEPGPGSRVAMLQVNYFECGGIAIGSLFLHKLVDGVAIGTFMKAWAAAAALGGGAAVEGNPVIPEFTAQSFFPHNESLQREDYLFSAMRRYFKIGKTVMRRYVFDSLAISKLRAQILSSSPENLERRRPSRVEIVSALLWKCFIIASSSKNNSISDNNNNNGNDRNSISLVTHGVNMRRKSDPPFSEHSFGNFVWLVPAAADVDNGDGDLMEHLFGKVRSAISKVDVDFVKKMQGGGELGFAGYCENLRETEFPEKADYLAISSWCNFGLYDIDFGWGNPVWMSKCDAGSDTEWPFINVLWLMDTSGGDGVEAWLTLDEKCFAAFDEIKELHELALVDPSPLSSDIHHGQEEIIVTNGVDLIS
>gnl_Mimgu_v2.0_Migut.C00962.1
MDVQILSLERVKPSSPTPNHLRNHKLCLLDQLFPVAYAPIVFFYSYTSYRVLEKISELKKSLSETLSRFFPLAGTIIDDLSIDCDDQGASFTTAKVDCRLNDYLGNPNLELIAKFLPSEITTTGLLLPVTNIQASVFECGGIAIGVYVSHKVLDGTALSTFLKSWASVANSRLWGSLFKKGRFITKRFVFEEPAIASLKKMANGLSGPGPVTRVGVVSGFIWKCAIAAFEERFGLKKPSLLTHVVNLRRRASPNFSEHSLGNLVWVASAKCTTTKTHFKEIENFVRCEDHVHGFSITSWCNLGLYDVDFGWGKPVWVTSIDASGPFFMNLAILVDMRYGDGIEAWVTLDEQEMDILEHNQEFATFAFLNPR
>gnl_Mimgu_v2.0_Migut.C00233.1
MEGEIISRENIKPSSPTPDDKKTHKYSLLDQIMPPVFVSLVLYYPNINNNNNIDDFICETTQILKQSLSTTLSLYKPLAGRIKDSLSIDCNDQGVLLVVVKFKENLSDFLKKPDPKACRAHIPVTLTWDEPGPGSHVAMLQVNYFSCGGVAIGSLFFHKVVDGVSVGSFMKAWAAAASGGPAAAIIPDYTAQTIFPQNESLQRENCLLSAAMRKYFRVGKTVLRRYVFDSSAISKLRAKMSRESLEGRPPSRVEVVSALIWKCFIAASSSEKNSTTSVAAHVVNMRRKADPAFLEHSFGNFLWLAPAVAAPVDDSGGDYSVEALFGKVRSAISMVDVDFVNKMQGGGELGFSGYWENLRVTLDECPEEADFLSISSWCNFGLYSVDFGWGNPVWMSRCDSGSDTEFPFLNMLWLTDTCGGDGVEAWLTLDEKCFAAFDEITEIHDLASVDPSPLSS
>gnl_Mimgu_v2.0_Migut.H02074.1
MIKPSSPTPPHRKNLRLSFLDQLAPPTYTHIILYFEANDNNCHEGSDETSRKLKRSLSDVLALYYPLAGRIRPEESCVECNDAGAEYSEARFSEDRISDVVENPVVEELAKYVPAAPYGGGDVPLAVQLSFFGCKGVAVGVCMSHRVADAMSLVNFVNAWAAVCRRDAKTVDFIEPTFDLATRFPPADFSRFFPPEAPSPQPPPPEKIVTKRLIFDEQKLAALKKAAAGPEVEKPTRVEAVSAFIWKHLIGASSAAVAAEGGKNNNGGKNRAFAAIHAVDIRSRANPPLPNQVFGNACARSMAMTTAAAAAAEEERNYSYYDVVLKLREAIRKADAEYVGKLENGDEFLEHYSGTEENDPSFKDGSKTLEICCFTSWCRMPAYEADYGWGKPVWVSIIGVPTRKNLIFFMGSKSGDGIEAWLNMAQEDADVIQTNYNLLFSSS
>gnl_Phavu_v2.1_Phvul.010G014300.1
MEVKVEIVSKERVKASSPPPNKLKHFKLSLLDQLAPPFYVPVLLFYSASDATDITTISHNLKASLSQLLTLYYPFCGTLRDNSTVECNHEGVLFTHSTLPIHLSTILKNPHLHRINQLFPLDPYNPARDTLLETMVVQLNQFSCGGVALAVCFSHKIADASSAASFLTAWAATSRKEENILIAPQMEEGALVFPPRKIEMDITRGMVGHKDIVTKRFMFNRTNISRLKQKVGSLEFFPTSVEAVTALIWKSSLEAAKASSEEGKFPASMVSHAVNIRSRMASTLGKHSMGNLWQQAVSPLVEVEGEVGLRDLGERVRETIRKVDGNYVSKLQGDEFYEVIEGLKEARRMASEKGVPCYSFSSWVRFGLYETDFGWGKPSYVSRIGVPIKNVVSFMPTKGGDGIEAWISLTKPHMLHFEQNQELLQFVSFDSK
>gnl_Phavu_v2.1_Phvul.010G020900.1
MGEKNEIISNERIKPSSPTPNHLHNFKLSFLDQLAPSFYVPILLFYSASDVRTFATDLTALSEKLKTSLSKLLTLYYPFCGRLRGNSTIDCNDQGVIFIHSKLPIPLSNILKNPKPHNLHQLLPCAPYNLQPQQRDTLGIMAVQLSQFKCGGIALGVCFSHKIIDASTAASFLSAWAATSRGHGNSSFAPPPMEETSLLFPPRNVFVDMTSGMFGHANTVTKRFIFSGSNISRLRQNIGCPSFNPSRVEAVTALLWKSSLEAAKEGSDSGEENVAASSVCHIVNIRSRMVPALSKDSIGNIWQYAVSSLVEVEGGVGLRDLAERVRETIRKVDGDYIRKLQSDVEFVEVVKGLEEARTMAAEKGHRFCAFTSWVGFGFYEVDFGWGKPTYATTIGMPIKNLGVLISTKDGEGIEAWLTLTTREMAQLEHNAQLLDFASLDS
>gnl_Phavu_v2.1_Phvul.010G102000.1
MKVEVEIISREDIRPSSPTPSHLRVFRLSLLDRLIPFPYAPIILFYTSPKSNTNYLSEVPKRLELLKKSLSETLTKFYPLGGKIKEDLSIECNDEGANFVLARVKCPLDEFLVQPEVTVLHKFIPVDLVDLASEGSNSGTHVTNIQVNIFECGGIAIGMCISHKILDGAGLSTFIKGWTERAKDCNQLTQPNFTGPSLFPINSSWLKDLSMWMWGSLFKQGKWVTRRFLFRNSAIATLKAQTPGTENSTRVEMVSSMLWKSLMGVSKARFGTQRPSFISHLVNLRRKMDEALCPEHALGNLLWLTAAETVDDNEMGLEELVGKLRTAISRVDKEFVEELKGDKGRSIMQESLGAICEMGSKSEVDYFGFSSWCNFGFYEADFGWGKPTWVSCVGSIGSVSMFMNLIILVDTRLGDGIEAWVTLKEEDMTYLKANPELLTCATLDPSPLAMSSVA
>gnl_Phavu_v2.1_Phvul.010G014100.1
MEVKVEIVSKERVKASSPPPNKLKHFKLSLLDQLAPPFYVPVLLFYSASDATDITTISHNLKASLSQLLTLYYPFCGTLRDNSTVECNHEGVLFTHSTLPIHLSTILKNPHLHRINQLFPLDPYNPARDTLLETMVVQLNQFSCGGVALAVCFSHKIADASSAASFLTAWAATSRKEENILIAPQMEEGALVFPPRKIEMDITRGMVGHKDIVTKRFMFNRTNISRLKQKVGSLEFFPTSVEAVTALIWKSSLEAAKASSEEGKFPASMVSHAVNIRSRMASTLGKHSMGNLWQQAVSPLVEVEGEVGLRDLGERVRETIRKVDGNYVSKLQGDEFYEVIEGLKEARRMASEKGVPCYSFSSWVRFGLYETDFGWGKPSYVRTIGVPIKNVVILMPTKVGDGIEAWITLTTNDMLHFQQNPELLHFLSFDSP
>gnl_Phavu_v2.1_Phvul.006G211000.1
MSEEIKLEVEHRIYIKPSIATPPHLQTFKLSLLDQLSPNIHGNITLFYPHTTHTLPHFSTKSQLLQTSLSHTLTRFYPLAGNLHDATTLHCNDGGALFIHSHTHASLSDILEAPNFDTLQCLLPSTDNQTSTNAPMLLVRFTSFRCGGTAVTVSLSHKIADIAAVIALLKTWTAACAGQTPPRDPELAAGAVLFPPRELPVMTASVSTVSSENFTSRRFVIEASKVKALKKRIGEGCVFEPSRVEAVLALIWKCALSASGSETTSFERSVLFQAVNLRPRMEPAVADGAVGNFVWPFAVTVEEEAHLELHVMVKRMRESMKEFVESKAKRFSEDGAFEAVMESLKERDEVLKQKSVVYKCSSWCKFPLLEVDFGWGEAVWGCSVNKICSNTIALMDTRNGGVEAFVTLDHQHMLLFQHHHHLLQYALLNPLVNHHI
>gnl_Phavu_v2.1_Phvul.002G177000.1
MELVSRETIKPSIATPPHLKIYPLCFIDNIVFRNYIPILLFYSANHHSKNHHESKISTLKKSLSQVLSRYYPFAGMLRDQLSIECNDQGVSFLVTSFACNLSSILHNPNHASFHRLFPDQLQWKPMEPTSTIVAIQINCFACGGIVISVCMCHKVADAATLCNFINDWAMFSRQNQDQQEEQEKLLSSLPFPVPGASFLPQENLPVFPETAFVKNDTVCRRFVFEGAKIDSLKAMVSSRDVHNPTRVEVVSALIYNRAVSSLGLTFKTMPFRTAVNLRNRTVPPLPEKSLGNLVWFLFVSNLGEETELQELVVKMKQGLREFRDTFGKKFGGKNKDSRFITECLEQATRVPEGGGCVESLVCCASWCRFPMYEADFGWGKPVWFSTSECPVKNSVVLMDTRDGEGIEALVNMEEHDMAKFERDFHLLQYASLNPLVQ
>gnl_Pinta_v2.0_PITA_000080551-RA
MYGDVGLGPLVHPDCTLLDEHSQDYELSILVQFQLERITTDYFHISYEAVKALKQPILTEDSSLHFITTFEAVGAHVWRCRTRALGFSGSSRSVKFIFVADIRARIDPRLPCSYYGNSFTDACLQELGILWNTRFVYAARLIRDARNSITDKFVRSAIDCLEVKKPLGSENEGVDVLNASSWCRFPLNNADFGWGKPFWVGPVGAEEMQETIFLPSHLLTHVMMMG
>gnl_Poptr_v3.0_Potri.010G056400.1
MSVPLRIEIMQRETIKPSSPTPLHLRSLKLSLLDQFMPVVHIPLLLFYPRNGNDTDHLAKATERSLLLKTSLSEALTHFYPFAGRLKDNSSIECDDHGAEYIEARIHCILSDILKKPDTEVLKQLLPAALSEAATARDSQLLVQASFFDCGGLAIGVNLSHKVADAATVTSFIKCWAATARRSSTEVVISPVFMGASIFPQMDLPIPMLPVDLIQGESVMKRFVFEAPKITALKAKAISASVPDPTRVESVTALIWKCAMSASRSNLGVPRKSVLSLGVNIRKRLVPTLPDNYGGNYVGSISARMEDHDDLELQEACISLSPEDMALFESNRELLEFAAANHSVSV
>gnl_Poptr_v3.0_Potri.010G056300.1
MSVPMRIEIMQRETIKPSSPTPLHLRSLKLSLLDQFMPVGHIPLQLFYPRNGNDTDHLAKATERSLLLKTSLSEALTHFYPFAGRLKDNSSIECDDHGAEYIEARIHCILSDILKKPDTEVLKQLMPAAVSEPATARDSQLIVQASFFDCGGLAIGVNLSHKVADAATLTSFIKCWAATARRSSTEVVISPVFMGASIFPQMDLPISMLPVDLIQGESVMKRFVFEAPKITALKAKAISASVPDPTRVESVTALIWKCAMSASRSNLGVPRKAVLSLGVNIRKRLVPTLPDNYGGNYVGSISARIEDHDDLELQGIVSRIRKDLIEFGENYAKITQGDDTSLAICKAVEEFGKMAMSKDIDSYNGTSWCRFELYDADFGWGKPTWLSNVFTIELKNIMCLMDTRDGDGIEACISLSREDMALFESNKELLEFAAANPSVSV
>gnl_Poptr_v3.0_Potri.010G053900.1
MKIEIEVISNEIIKPSSPTPDHLCHYQLSFLDQISPPTYNPLLLFYPADGDVKINNIEKPNQLKQSLSEVLNLYYPLAGRIKDNLFVECNDEGIPFFQAEVKCRLPQVVENPEPSELNKLIPFALDDAEELPLGIQYNIFECGGIVIGLCISHKVGDASSLFTFIKYWAATARGEADHISRPDFISATLFPPINISGFKPATGITKEDVVTKRFVFRSSSIELLKEKCSPASGSLENQRPPSRVEALSVFIWQRFTAASKVESRPERIYSMENYNLASQIRDSIGKVDKEYVKKLQKGNEHLGFMKEQAARFLRGEVVPLNFTSLCRFPLYEADFGWAKPIWVGSPSLTFKNLVVFMDTASGDGIEALVHLKEEDMAKFQEDEELLQYIVPTKC
>gnl_Poptr_v3.0_Potri.010G054100.1
MAIDQVNVEIVAREVIGPSSPTLNHLRKFNLSLLDQLAPVSYEPLVLLYSNFQQQRTGYHESLRLKRSLSETLTRFYPLAGRIKDGASIECNDLGAVFVESRVSCLLSKFLEKPDAEAIRKFIPVETESPEALTGSLVLVQANFFACGGLAIGVCISHKAADPVTFSTFIKAWAAAAFRSVNDSTVLPLFNASSLFPPQNLPLTRPAAVELMNDKCVTKRLVFDASKIAALQAKAVSESVTCPTRVEAVTALIWKCAMNASRSNSEHLRYSILSQSVNLRKRMVPPLPENTIGNLVGYFASCATECEIELQSLVGQLRKGLRDFGENYVEKLGEGKAFMAVCESFQEAGSMLQEGNVDFYASTDFCRFPFYGIDFGWGKPTWVTIPTGANKNVTTIMDTRDGEGVEAWVTLTEEDMAFFERDRELLAAASLDPSALDLIMPMSSL
>gnl_Poptr_v3.0_Potri.010G053800.1
MKIEIEVISNEIIKPSSPTPDHLRHYQLSFLDQISPPTYNPLLLFYPADGDVKINNIEKPNQLKQSLSEVLNLYYPLAGRIKDNLFVECNDEGIPFFQAEVKCRLPQVVENPEPSELNKLIPFALDDAEELPLGIQYNIFECGGIVIGLCISHKVGDASSLFTFIKYWAATARGEADHISRPEFISATLFPPINISGFKPATGITKEDVVTKRFVFRSSSIELLKEKCSPASGSLENQRPPSRVEALSVFIWQRFTAATKVESRPERIYSMENYNLVSQIRDSIGKVDKEYVKKLQKGSEHLGFMKEQAARFLRGEVVSLNFTSLCRFPLYEADFGWAKPIWVGSPSLTFKNLVVFMDTASGDGIEALVHLKEEDMAKFQEDEELLQYIVPTKC
>gnl_Poptr_v3.0_Potri.017G010600.1
MEIQIISKEIIKPSAPTPHHLKTYKLSAVDQLAAFSADVPIILFYSPTDEISSKNSDYLKKSFAKTLTLFYPFAGRIKDDSSIDCNDDGATYIEAHVAGNMSMILQQPDMDQLEQLQSCKPDENVDEPSGKVMLAAQVNYFDCGGIAISVRIRHRIGDASSLASFVKCWGAISCGIYDNNAGTVVDCSSVFPPQDLSGMSFLYNLIPRSSFNISTKRFVFEGPKLAALRGKLCNGPYLNRPTRFEAVSALIWGVVGEDSESKKVNRPATIAVDLRKRMDPPLPQHCIGNMVHLAEANWENKAVDCNGLAGKIHESISMINSDYVRQVYADGTFFSLMRQRMAEMAEDPNSFRGVIGFSSWCKFRFYEVDFGWGKPIWVGTSLRLEPNWVMLLDTRDGEGMEVRIALPNEEMVKFEQNPDILAYASFTPAI
>gnl_Poptr_v3.0_Potri.017G011600.1
MEIQIISKEIIKPSAPTPHHLKTYKLSAVDQLAAFSADVPIILFYSPTDEISSKNSDYLKKSFAKTLTLFYPFAGRIKDDSSIDCNDDGATYIEAHVAGNMSMILQQPDMDQLEQLQSCKPDENVDEPSGKVMLAAQVNYFDCGGIAISVRIRHRIGDASSLASFVKCWGAISCGIYDNNAGTVVDCSSLFPPQDLSGMSFLYNLIPRSSFNISTKRFVFEGPKLAALRGKLCNGPYLNRPTRFEAVSALIWGVVGEDSESKKVNRSATIAVDLRKRMDPPLPQHCIGNIVHLAEANWENKAMDCNGLAGKIHESISMINSDYVRQVYADGTFFSLMRQRMAEMAEDPNSFRGVIGFSSWCKFRFYEVDFGWGKPIWVGTSLRLEPNWVMLLDTRDGEGMEVRIALPNEEMVKFEQNPDILAYASFTPAI
>gnl_Poptr_v3.0_Potri.017G024800.1
MEIQIISKEIIKPSAPTPHHLKTYKLSAVDQLAAFAADIPVVLFYSPTDEISSKNSDYLKKSFAKTLTLFYPFAGRIKDDSSIDCNDDGATYIEAHVAGNMSMILQQTDMDQLEQLQSCKPDENVDEPSGKVMLAAQVNYFDCGGIAISVRIRHRIGDASSLASFVKCWGAISCGIYDNNAGTVVDCSSLFPPQDLSGMSFLYNLIPRSSFNISTKRFVFEGPKLAALRGKLCNGPYLNRPTRFEAVSALIWGVVGEDSESKKVNKPATFAVDLRKRMDPPLPQHCIGNIVHLAVANWENKVDCNGLAGKIHESISMINSDYVRQVYSDGTFFSSIRQRMAEMAEDPNNFRSVIGFSSWCKFRFYEVDFGWGKPVWVGTSLRLSPNWVMLLDTRDGEGMEVRIALPNEEMVKFEQNPDIIAYASHSSHMNFKSDALFFTLF
>gnl_Poptr_v3.0_Potri.017G010000.1
MEVEILSRKLIAPSSPRPLHLQKSPISLSFSEQLAPSFYVPRIFFYPAEADQEHGHVDINEERSMQLQKSFPE
>gnl_Poptr_v3.0_Potri.011G124300.1
MDVSIISRELIKPSSPSIHHLLPFKLSLLDQLLPTTYVPMVFFYPRNNNQDFKGLQISIQLKRSLSQTLSTFYPFSGRVRNNSIIDNYEKGAPFVETRVKGSLFDFLIQPQLNLLNKFLPCQPFGYQSDPEATPQVAIQVNTFDCGGTALGLCFSHKIIDVATAIAFLDSWAANTRGHYLEQINPALFEASSRFPPQNKFLVQFPLWVAENYLFKEGNVTKRFVFDADAIATLRAKAKSKRVPNPSRTETLTAFIWKSCTEACRSLCALPRPSVSLHAVNIRQRTKPSFSRYSIGNLWWRSLTACELADTKIELNDLVSLTRESFTNINDDLLNDFQGENGLQGITESLLKQLVGIGSRNPEIFLFSSWLNFDLNDVDFGWGKPIWVGLTGEVGRPSGWANATFFKQTGRNNEIEVWMTLNEKIMSVVERNPEFLEFSTPNPSIFMPHVSS
>gnl_Poptr_v3.0_Potri.011G124200.1
MDVSIISRELIKPSSPSIHHLLPFKLSLLDQLLPTTYVPMVFFYPRNNNQDFKGLQISIQLKRSLSQTLSTFYPFSGRVRNNSIIDNYEKGAPFVETRVKGSLFDFLIQPQLNLLNKFLPCQPFGYQSDPEATPQVAIQVNTFDCGGTALGLCFSHKIIDVATAIAFLDSWAANTRGHYLEQINPALFEASSRFPPQNKFLVQFPLWVAENYLFKEGNVTKRFVFDADAIATLRAKAKSKRVPNPSRTETLTAFIWKSCTEACRSLCALPRPSVSLHAVNIRQRTKPSFSRYSIGNLWWRSLTACELADTKIELNDLVSLTRESFSNINDDLLNDFQGENGLQGITESLLKQLVGIGSRNPEIFLFSSWLNFDLNDVDFGWGKPIWVGLTGEVGRPSGWANATFFKQTGRNNEIEVWMTLNEKIMSVVERNPEFLEFSTPNPSIFMPHVSP
>gnl_Poptr_v3.0_Potri.011G124500.1
MDVSIISRELIKPSSPSIHHLSPFKLSLLDQLFPTTYVPMVFFYPTKNNQDFKGLQISIQLKRSLSQTLSTFYPLSGRVRNNSLIDNYEKGAPFVETRVKGSLFDFLIQPQLNSLNKFLPCQPLGYQSDPEATPQVAIQVNTFDCGGTALGLCFSHKIIDVATAIAFLDSWAANTRGHYHEQKNPGLFEASSRFPPLNKFLVQVPLWVTENCLFKEGNVTKRFVFDADAVATLRARAKSKRVPNPSRTETLTAFIWKSCTEACRSLRDLPRPSVSLHAVNIRQRTEPSFSRYSIGNLWWRSMTACELADTKIELNDLVSLTRESFANINDDRLKDFQGENGFQGITVSLLKQLVGIVSRNPEIFMFSSWLNFDLNDVDFGWGKPIWVGLTGEVGRPSGFANITFFKQTGRNNEIEAWMTLNEKIMSAVERNPEFLEFSTPNPSIFMPHLSS
>gnl_Poptr_v3.0_Potri.006G010300.1
MEVQIISKEILKPSSSTPQHLRTYKLSVLDQLAPPIYIPIILFYSPASEHLCKNSDHLKESFSQTLTHFYPFAGRIKDDFSVDCNDDGAEFIEARVAGDISMVLEQADINQQQQLLPCSPYGKSSKLSTDQVTLAVQVNYFNCGGVAISICIWHAVADASTLATFVNCWAAISRDPNNVIDEVVFDCTTLFPPQDLSSFSLHSFVKEDVSSEIVMKRFLFDGSKVAALRDEVGNGPSLDRPSRFIAVSTLILTAMMTVTRENEATQINAATIAVDLRRRLKPPVPKQSIGNIFQVTIAKWPESESNELSYNGLAGKLHESIRMMNDDFIRKFHAGGGYFNFLKRSGEEARKGSNVTVFGFSSWCNFPFYETDFGWGKPLWLSPALKLNRVAIFLDTKDGEGIEAWIGLSEEDMVKFEQDPGILTYASFSPSI
>gnl_Poptr_v3.0_Potri.006G010200.1
MKVQIISKEILKPSSSTPQHLRTYKLSVLDQLASPIEDLCKNSDHLKDSFSKTLTHFYPFAGRIKDDFSVDCNDDGAEFIEARVAGDISMVLEQADINQQQQLLPCSPYVKSSKLSTDQVTLAVQVNYFNCGGVAISICIWHAVADASTLATFVNCWAAISRDPNNVIDEVVFDCTTLFPPQDLSGFSLHSFVKEDVLSEIVMKRFLFDGSKVAALRDEVGNGPSLDRPTRFIAVSALILGAMMAVTRENNAMQINAAFIVVDLRRRLKPPPESESNVLSYNGLAGKLHESIRMMNDDYIRKFHAGGGYFNLLKRAGEEARKGSNLTLFGFSSWCNFPFYETDFGWGKPLWVSPALKFNRVAVFLDTKDGEGIEAWIGLSKEDMVKFEQDPGILTYASFSASI
>gnl_Poptr_v3.0_Potri.007G139400.1
MEVQIISQEIIKPSAPTPHHLRTYKLSGKDQIAALAYVPVILFYSPTNEMSSKNSDYLKKAFSETLTLFYPFAGRIKDELFIDCNDDGAAYIEARVTCNMSVMLQQPDIHQLEQLLPCKPDENLDDLSTRVMLAVQVNYFDCGGIAVSVSISHRVADGSSLVSFVKCWAAISCGVDHHIVDGVVVDCTSLFPPQDLSGIKLHESFRNDNTYSKTVTKRIEAVSALMWGAFVGEENESKKVYKVAAHNVDLRKRLDPPLPQHCIGNIIHTAMAKWPAKVVYADSITDQGLLAQIVKDPNNWSLFGFSRWCKFPFYEVDLGFGKPIWVGTAMRLMPRGAFLLDTRDGEGIEAWVTLSEEAMLKFEKNPDILAYASVSPRI
>gnl_Poptr_v3.0_Potri.002G010700.1
MEVQIISKQNVRPSSPTPPHLRNFKLSLLDQLIPVPYAPLLLYYPMNDNSGASNLDVPKRLGVLKKSLSETLTHFYPLAGKIKDELSIDCNDEGAYYVEAQVNCHLSEFLRQPDLLLVNQFFPCELLPKAVTHVANFQVNVFECGGIAIGICISHLILDGAALSTFLKAWSATAKGSREAIIYPEFIPSSLFPANDLWLRDSAVVMFGSLFKKGNGVTKRFVFDASSISILRAQAASLGVKCPTRVEVVSSFLWKCIMAASEEWRGSQRRPSLLTHLVNLRRKMEPKLGENSMGNFLWLAAAKCMNKSRVELNDLVGEVRKAISKIDADFVEQIKGDKGNSLAEQTLKEIGEFGSKDGVDYLGFSSWCRFGFYDADFGWGKPVWISSFAVSGSLTMNLVILADTRCDGIEAFVTLDEKDMTILEGNPELLKFASLNPSPLDIDKSVQCT
>gnl_Poptr_v3.0_Potri.T111900.1
MKIEIEVISNEIIKPSSPTPDHLRHYQLSFLDQISPPTYNPLLLFYPADGDVKINNIEKPNQLKQSLSEVLNLYYPLAGRIKDNLFVECNDEGIPFFQAEVKCRLPQVVENPEPSELNKLIPFALDDAEELPLGIQYNIFECGGIVIGLCISHKVGDASSLFTFIKYWAATARGEADHISRPEFISATLFPPINISGFKPATGITKEDVVTKRFVFRSSSIELLKEKCSPASGSLENQRPPSRVEALSVFIWQRFTAATKVESRPERIYSMVHAVNLRSRMEPPLPEYSFGNYYRIAFTIPSIDTGEENYNLVSQIRDSIGKVDKEYVKKLQKGSEHLGFMKEQAARFLRGEVVTLNFTSLCRFPLYEADFGWAKPIWVGSPSLTFKNLVVFMDTASGDGIEALVHLKEEDMAKFEEDEELLQYIVPTKC
>gnl_Poptr_v3.0_Potri.T112000.1
MKIEIEVISNEIIKPSSPTPDHLCHYQLSFLDQISPPTYNPLLLFYPADGDVKINNIEKPNQLKQSLSEVLNLYYPLAGRIKDNLFVECNDEGIPFFQAEVKCRLPQVVENPEPSELNKLIPFALDDAEELPLGIQYNIFECGGIVIGLCISHKVGDASSLFTFIKYWAATARGEADHISRPDFISATLFPPINISGFKPATGITKEDVVTKRFVFRSSSIELLKEKCSPASGSLENQRPPSRVEALSVFIWQRFTAASKVESRPERIYSMVHAVNLRSRMEPPLPEYSFGNYCRIAFTIPSIDTGEENYNLASQIRDSIGKVDKEYVKKLQKGNEHLGFMKEQAARFLRGEVVPLNFTSLCRFPLYEADFGWAKPIWVGSPSLTFKNLVVFMDTASGDGIEALVHLKEEDMAKFEEDEELLQYIVPTKC
>gnl_Poptr_v3.0_Potri.005G250500.1
MEVQIISKQNVKPSSPTPSPLRNFKLSLLDQLVTVPYAPILLFYPVNKKVSTGDLDVPKRLELLKNSLSETLTHFYPLAGKIKDELSIDCNDEGAYYVETQVNCHLSEFLRQPDLLLANQFFPCELLPTESTAVTYVANFQVNVFECGGIVIGMCISHRVVDGAALSTFLKAWSATAKGSKEAIIYPEFIASSLFPANDLWLRDSAIVMFGSLLKKGQCMTKRFVFDASAISNLKAQAASLGCLMAASEEWRGSQRPSLLTHYVNLRRKMEPKLSDNSMGNFLWLAAAKYRNKSKPGLKDLVGEVRKAISKFDSDFVEHIKGDKGNALMDETLKGIGAFGSGDGVDYLGFSSWCKFGFYDIDFGWGKPV
>gnl_Poptr_v3.0_Potri.005G250400.1
MEQTTLSLSGWCKFGHYDAAFGWGKPAWVSSYAWVTLDEQEMAILEANPEIPTLQRNSF
>gnl_Poptr_v3.0_Potri.008G180400.1
MAVEIITREAVKPSSPTPDHLREFNLRLLDQLAPVAYEPLVLFYSNFQQKFTVAHKSERLKRSLSETLSRFYPLAGRIKDDASIECNDFGAVFVEARVSCLLSKLLEKPDAEVIRKLIPIEIESPEELTGSLVLVQANFFACGGLAIGVCISHKVADPVTFSTFIKAWAAAAFRSGDSTVLPLFNASSVFPPQNIPLARPAALEFIRDRCVTKRVVLDASKVAALQVKAVSESVTCPTRVEAVTALIWKCAMNAARSNSEHLRYSILSQSVNLRKKMVRPLPEHTIGNLAGYFASCATECEVELQSLVRQLRKGLQDFGENYLKKLGKDKASMAICESFQEAASMLPEGTVDFYVSTSFCRLPFYGIDFGWGKPTWVTIPTGAYKNVASIMDAKDGKGIEAWVTLTEDDMAFFERDRELLAAASFDPVASDLIMPMSSL
>gnl_Poptr_v3.0_Potri.008G034300.1
MNDVNFNNITAKTRIDSLKKSLSETLNLYYPFSGRVKDNLFIDCFSEGVPFLEAQVNCRLSDYLKHNEIESLNLFLPCHPFAKENMSAPISAFQVSIFACGGISLGWSASHKLVDGGTAKAFLSAWASKSRGEHTEAIQPDFSKASLFFPPRNPLPRNHISLMETLWFTEANYITRRFVFDPKAIAMLRAKAKAGKPDTKPSRTETLSCFIWKCCMAASKAISDSPKPSIMVEAVNLRSRTKPPMSEASIGNIFWWATAVANPTDTNTELHELVNQLNEAIALYDSDYTRTMQGEEGFETMSDYCSQLEGLFSLEKPDIFAFTCWCYLGLTKANFGWGEPFWVGLMGKVGPAFRNLTVLVETKDGNGIEAWVTLDEERMAILERDPEFLAFASPNPKFSSLRCFSFQILPLQVVG
>gnl_Poptr_v3.0_Potri.008G033500.1
MVKIEVHIISKELIKPSSPTIQQKKPYKLSLIDQLNPTTYTPAIFFYPMNDASFNNITAKTRIDSLKKSLSETLNLYYPFSGRVKDNLFIDCFSEGVPFLEAQVNCRLSDYLKHHEVESLNHFLPCQPFTKENMNAPISAFQVSIFACGGISLGWSASHKLVDGGTAKAFLSAWASKSRGEHTEAPDFSKASLFFPPRNPLPQNHISLTETLWFTEGNYITRRFVFDPKAIAMLRAKAKAGKPDTKPSRAETLSCFIWKCCMAASKAISDSPKPSILVEAVNLRSRTKPPMSEASIGNIFWWATAVANPTDTNTELHELVNQLNEAIALYDSDYTRTMQGEEGFETMSDYCSQLEGLFSLEKPDIFAFTCWCYLGLTKANFGWGEPIWVGLMGKVGPAFRNLTVLIETKDGNGIEAWVTLDEERMAILERDPEFLAFASPNPKFSSL
>gnl_Poptr_v3.0_Potri.008G034400.1
MVKIEVHVISREIIKPSSPTIHNLQPYKLCLLDQLTPTSYAPMMLFYPKSNEANMDDTQFLKHLKRSLSDTVLNVLYPFSGRVKTNMFVDRFDEGVSFMEARVNCSLSEFFEDPQIESLNQFLPCPPLAKESQDDVTLLIFQLSVFSCGGLALDGCMSHKLGDGGTASTLFSAYQGSSSCDFEALLPNLAKASLVFPPRNDVPRQLFSLMTNGLWKTTASQIKRFVFDAKTIETLMEKARGESDLKPSRTGALSGFLGKRYMAASLALSGSPRPCILRYVVNLRERTEPLLFDGTIGNLFRTVGAVSKPEAGLELHELAIIISESIAKMDHQDFLKSLQGDEGFN
>gnl_Poptr_v3.0_Potri.008G034200.1
MVRIDIEIVSREIIKPSSPIVQHKKPYKLSLLDQLTPATYSSIIFFYPNMNDVNSNSITKTRTDHLKKSLSETLNIYYPLSGRVKDNLFIDSFNEGVPSIEAQVNCCLFDFLKHFEIESLNHFLPFQPYSKEDMNAPLMSIQVSRFTCGGMAVGFSASHKLVDGATFKAFLTALTFISRGDCNDVKQPDFEQASLLFPPRNSLPQNHLSLMETLWFTEGNYITRRLVFNPKAIAMLRAKAKAGRPDAKPTRIQTLTCFIWKCCLAASKAISGSPKPSILVEAVDLRSRTKPPISDTSTGNVFWWATALVNPMGTKTELPELVNILNEATALYDSDYTQTLQGGEGFKTMSEYCNQLEELFSLEKPDIFAITSWCHSGFTKTNFGWGEPIWAGHMGKAGSAFKNLTMFIETKDGKGIEAWVTLDEERMTILERDPEFLAFASPNPKISPLNIISVL
>gnl_Poptr_v3.0_Potri.008G034100.1
MKMEVHIVSREVIKPSSPTVQHKKPYKLSLFDQLTPTTYSTVIFFYQMYGVNADDITRTRIDHCKKSLSETLNIFYPLSGRVRGNLFIDSFNEGVPYIEAQVNCRLSDFLKHNEIESLNRLLPCQPYIKEDMEAPLVALQMNVFTCGGMAVAGAASHKIVDGATSKALFSTWASISRGDCNNIKQPDLEQASLFFPPRNSIPQNHLSLMETLWFTGGNYITRRFVFSAKAIATLRAMATAGKPDAKTSRIQALTCFIWKSFMAASRAISGSPKPSILVEAVDLRSRTKPPMSYDSPGNAFWWATALVNPMGTKTELPELADILNGVTALFDSDYTETLQGEDGFETMTEYCNQLEELFSLEKPDIFAFTCWSYFGFTQTNFGWGEPIWVGLMGKVGPAFRNLTVLIETRDRKGIEAWVTLDEERMTLLERDPEFLAFASPDPKISSL
>gnl_Prupe_v2.1_Prupe.4G140800.1
MAPDLIKVEIIERQTVKPSSPTPHSSRTIQLSVLDQMVLSHVYFPTLLFYSGNNNITGSGGGATSTDMAAMRMERDYCQHLIRSLAKTLTHFYPLAGRLSKGYDMIQCTDDGAEFVTARVKCSLSRIFEHPDFEMLTGLVPAVGQPDGDGDGVSTRLPLLAVQANLFECGGIAIGLNFSHKVVDGITASAFISCWAKTALDDGDDDQVPFMVPKFDAASYFPPLDFLNSSQPSSAELVGIIKQDKCITKRFVFDNSKIATLQSNLASAVAPHAPTRVLVVSALIWKCAMEASSKSSNIPPSSFLLTMDLRRWFEPPLPQNLAGNVVGILVVTATASLKGQEESNETIDLKDLVAKLSKGIAQQKETYPTKLPFDSNEAFQRAREYEKLRGNVDMYHLCSGIWCRFPFYEADFGWGEPTWVSVPSIGCKDAFYLIDKKDGKGIEALLSLSEEIMEHFESNPELLKYASVNPRVM
>gnl_Prupe_v2.1_Prupe.4G142100.1
MNVEVEIISKEIIKPFSPTPKHLRRHQFSFLDQINPPIYSSLKSLSEVLTLFYPLAGRLRVENHFVDCNDEGIPYLEGQVKPNCQLCDFLNDPVPDDLQKFVPFEAHDHNEFSLGVQLNMFECGGFAIGLSVSHKLADGLSMLMPTKTWAAISRGEYDNLEAKIEHPEFVSATLFPPKEMTRYYSHSGITKNKVTKRFVFDSSAIEDLREKYTSLENNEKRPSRVETLSAFIWRRFVEATKADPDQNIDDKNKLHMVIQTVNLRPRIDPPLQQNSFGNICHFFMISSSGDDDYDDEDEESCHGMVRRVREEISKIDKDYLKRLQQGDEHFKFMNRLALTSIRSAGKVVTSYFSSLCRFPLYDMDFGWGRPAWVGIQPLPLNNLIVFVDTKETGGIEAYVTLADQHVMAKFETTKKDFLLLSCATSHLTLKNF
>gnl_Prupe_v2.1_Prupe.4G141500.1
MASEIKVEVTHKETIKPSSPTPSHLQITNLSVFDQLSPDVYIPLLLFYPNNSSDDDDEVNKIDHHSLVAEKSKLLKASLSETLTHFYPFAGKFQYNVSISCNDHGTAFSEAQVNCPILKILDKPDFGILRKLLPTDIASTQADTGYLLLVQANFFECGGLAIGVSSSHIISDAYTLRTFIKSWADIALMGTFTTDRHAVLPQKFGAAATLFPQLDFLNSAQPAVEFAEEKCITKRFVFDASNIAALKSRAASAALPNPTRVEAVSALIWKCVWEASRVSTSGIVRPSEWSLVVNIRKILVQQPLADDLMGNLVGVFTVKTEAREVVDIDVQSLVTKLRKGVEEFKAKYGNGVSGVEVCHFFKEFRNFMTRDADNYNCSSWCRFPFYETNFGWGNPLWVCQCIGVKNLFVLMDTRNGDGVEASLTFNEEVMAVFETNKNLLEYASVNPAVI
>gnl_Prupe_v2.1_Prupe.4G142000.1
MNVQVEVISKEIIKPSSPTPNPLRHYKLSFLDQLTPSSYTSLVFFYEFDGETQPAINEVSKHLKKSLAKVLTLFYPLAGRVKIDDHFVDCNDEGIAYLEAQVTNCRLCDFLNNPLPDELNKFIPFAQDEHIANEIALGVQLNMFEGGFAIGLCTSHKLADFLCMLMFTKTWAAIARDEVEIQRPQFVSATLFPPKGITGYNWGAGIAAKKVTKRFVFDASTIEDLRAKYTGLQNNEKQPSPVEALSAFMWRRFVGATKDDHADENKLHSLIHSVDLRPLIDPPLSPYSFGNIYGNSLTAPFLSSGDDDDGDQESSYGMVRRVREAISKIDKDFVKRLQHGDEQLSLIGRLAPSASKGEVVTSYHSSLCQFPLYDNDFGWGRPIWVSLPPLPVKDIIVFLDTKEPGGVEAYVSLAKEVMTKFESDTFLRRRVGTGRVGSASSCLIHQPVRFNQVVTFHTRNRASVIKKPTRTKLMKLGSGSICSVCF
>gnl_Prupe_v2.1_Prupe.7G030000.1
MGSSIHSLVEITSRKIIKPSSPTPNHLKTLKLSLLDQMFPPTLYGTLLFFYTNHWHGADFASKASKRLQESLSKTLVLFYPLAGRLKGPAFVECNDEGAHFLEARVNCHLADFLQQPEPKLLNHLIPETDSETAQVALGSVLLLVQINVFNCGGIVIAVSPSHKIADVTSLYTFARTWAAINRDEDQYDDGVGGQLALPEFNGGNLLPSRDLPAIPKTLETPSENLTTRRFVFDVSKIASLKAKIEGVVQNFIPTNVQLVLAIILKCAIAASHNSKPGTPIRPTVLFQMVNLRRRMLPELTQNVMGNWFWPLPVLFNEDETQLHELVSTMRKGLTDFVNEKANKFKGEEGFLAVFECLRERDPLLKSKKGINLYRATSLCKLPLYEMDFGWGKPTWVTGKGGYKNVIALMDTKFCDGIEAWVTLDEQEMAIFESDEELHAYLVPSTSAQTMFDIKSSIKLKSNM
>gnl_Prupe_v2.1_Prupe.7G029300.1
MGSSIRSLVEITSRKIIKPLSPTPYHLKALKLSLLDQILPPTLYGTLVFLYTNHWHGAGFVSNASKRLQESLSKTLVLFYPLAGRLKGPAFIECNDEGAHFLEARVNCQLADFLQQPEPKLIHHLIPETDYETAQVALGSVLLLVQINFFNCGGIAIAVSPSHKIADVTSLYTFARTWAAINRDEDQYDDGVGGQLALPEFNGGNLLPSRDLPAIPKTLETPSENLTTRKFVFDVSKMASLKAKIEGVVPNFIPTNVQLVLAIILKCAIAAFHKSKPGTPIRPTVLFQMVNLRRRMLPELPQNAMGNWFWPLPILFKEDETQLHELVSTMRKGLTDFVIEKANRFKGVEGFLAVFECIRERGQLLKSTKDINLYWATSLCKLPLYEMDFGWGKPTWVTSKGGYKNVIALVDTKFCDGIEAWVTLDEQEMAILESDEELLAYLVPSTPAQTMFDIKSSIKLKSNM
>gnl_Prupe_v2.1_Prupe.1G236700.1
MKVEVISKEIIKPSSPTPDHLLHYQFSFLDQIAPQVYNPLLLFYEHNAKTQPNSTEISHNLKNSLCEVLNLFYPLAGRIKNNQFIHCNDEGIPFVEARVLDCTLSDVLSNPIPGELNKFMPFELDDITNSLPLGVQLNIFQCGGFAIGQCVSHKIADGSSYFMFSKIWAAIARGDQANINPPEFVSSTLFPPKEFNIGFDGSVGITKDRVTKRFVFDASQIENLRERYEQSMHNIKKRPTRVETLSTFLWSRFVAATKDSTLNKLYRVVHAVNLRPRFDPPLPQSFFGNLFRLAITAPLQIPSSGGSDEECGHGVVIPVVREAIDNIDNEYIKKLQKQGDEHLGVMKKRADSFKRGEMATSLYFSSYCRFPLYDNDFGWGRPTWVGSPALTYKNVVLFMDTKEGGGIEAYVSLEEEVMAKFECDSELLSYVAPGAPMLRK
>gnl_Prupe_v2.1_Prupe.1G236800.1
MKVEVEVISKEIIKPSSPTPDHLCHYQFSFLDQIAPQVYNPLLLFYEHKAKTQFNITEISNHLKNSLSEVLTLFYPLAGRIKHNQFMHCNDEGIPFFEARVLDCTLSDVLNNPIPGELNKFMPFELDDITNSFPLGVQLNIFQCGGFAIGQCISHKIADGLSYFMFSKIWAAIARGDKANINPPEFISSTLFPPKEFNIAYDGGVGITKDRVTKRFVFDSSQIENLRARYGHNMHLQKRLTRVETLSTFVWSRFVAATTDCTMNKLYRVIHAVNLRSRFDPPLPQSFFGNLFCISMTAPLQIPSSGGDEECGHDVVIQAVREAVGKIDNEYVKKLQKQDDEHLGVMKKQADSFKRGEMGTLLSFSSYCRFPLYDNDFGWGRPTWVGSPSLTYKNVVLFMDTKEGGGIEAYVSLEEEVMAKFECDSELLSYVAPTVGCC
>gnl_Prupe_v2.1_Prupe.1G236600.1
MKIEVEVISKEIIKPSSPTPDHLRYLQLSFLDQLAPPVYNPFVLFYEFNGETQPKITEISSHLKKSLADVLTLFYPLAGRVFKQNHFVDCNDEGVPYVEAQVKCSLSDFLNNPIPDELKKFIPLELDDIANELALGVQLNIFECGGFAIGQCISHKIADGLSHFMFSKTWAATALGDEPRIELPEFVSAALFPPKEFNIGYDAGIGITKNRVTKRFVFDSSKIESLKTKYKGKDSSGFNSRVLSLENEKGPSRVEALSAFIWSRFVATTKDDAGHDEKHYIVLHSVNLRPRFDPPLPQHCFGNFYRGAMTAPFLLSSGEECNYGAVIMKVRDEINKINNDYIKRLQQGNEHLSVLQESSDNVIRGEVDTFSFSSFCRFPVYDNDFGWGRPVWVSSPPLTFKNLVVFMDTKEADGIEAYISLEEEVMAKFECDTEFLACVSLSGC
>gnl_Prupe_v2.1_Prupe.1G235900.1
MKVEVEVISKEIIKPSSPTPDHLRYLQLSFLDQLAPPVYNPFVLFYEFNGEVTDRILGIDGKLLELTECYRN
>gnl_Prupe_v2.1_Prupe.1G354400.1
MEVEIISKEKIKPSCPTPSHLRIFKLSLLDQLIPAPYAPVILFYHPPINGNDDDNINSRLHLLKTSLAETFTGFYPLAGEIKDDLSIDCNDQGAHYVEARVNYSSLDEFLSRPDLLLLLHRFLPCDVTTAGASVTNIQVNVFKCGGIAIGLCISHKILDGAALCTFLKSWTAIARVRSSTSSPGPGSLLRTSSSSSSSSSDSILISSDSDSDSDDHQTEDATTYASVASSIIGGPNLFAATRLFPTNDDLWLRDSSIPMWGSLFIKDGKSSCVTKRFVFDASAIANLKDMAKSSSSCVQVLKRGPTRVEVVSAFIWQCAMAASKQKYGFQRPSVLTHTVNLRPRIFLDDAYEAAAASDTAAAADLNLENSIGNLLWIAAARCPTVMLDEEEEVVVVANNNNNNSSASGSRILHGLVSELRNALSKVDGGFVKKMRSGEEGKSLMLKCLKEIIKTKEEEKKDYYGFSSWCKFGLYEAGDFGWGKPIWVSSIASTGNSVFMNLIILVDTKSGDGIEAWVTLDQHHMALLQSNPLLQKFVSFDPTPLLLL
>gnl_Prupe_v2.1_Prupe.1G236400.1
MKIEVEVITKETIKPSSPTPHHLHHHQLSFLDQLAPHAYVPFLYFYEFNGSTNINQISNLLKTSLSKVLTQYYPFAGRVRNNLFVHCKDQGIPFSEVKVKTHLLSDVITNPCLSELHKLLPFKLDEVTKTALGVQLNVFECGGIAVGLCISHRIADGLSCFTFVNNWAAASNCGPGNKNSIVGPDFSAASIFPPRNMDGYLGVPITNKHEIKTKMFVFDASKVEALRSRYEQIIKVSKTQKRPSKVEALSAFLWDIFVLSRPRERPQTLYAVVYIMDLRSRFKPPLPQHTFGNYYRAAMATPTLPTGEKHHGLVRQVMEEIEKIDNNYMRKFQEGYQEHLDFMKKRTEKAAKGELVTLTFSSVCKFPVYDADFGWGRPTWVSMTAMRISNQIVFMDTRNGDGIESYFSLKEEDMAKFEHNKEFTALLSSPIGNVKENPLARL
>gnl_Prupe_v2.1_Prupe.1G237100.1
MRIQVLERDCIKPSSPTPPHLRKHELSFLDQIATPIFMPMILFYTNNVKIYSDRVKQSLSEILTQYYPLAGRVIDDAYVDCNDQGVHYVQAQVNCLLSDVISQPDPNQLNKLLPYDLDNVGDLILAVQVNIFDCGGMAIGICISHKIVDAFSVITFLNSWASVSRGNCDIKNSTISPPLFDVATLFPPRSISGYKPSTGIIRENIVTKRFVFSASMVASLRSKYTENNSNDRYPTRIEALSSFIWARFIASTQGEPNPKKIYKVLHAVNLRTRMDPPLPEYHIGNVSRFAIATLSFDGSKDTCYGLVGQMREALKTIDSDYLSTMRDGDTHLSFLKQRVAEFLKGEVVSLNFTSLCRFPLYETDFGWGKPVWVGSASLPFKNLVVFMDTASGGGIEAWVNLKEEDMAKFQEDEQLLACTYQAQDAKI
>gnl_Prupe_v2.1_Prupe.1G236500.1
MKVEVEVISKEIIKPSSPTPDHLRTYHLSFLDQISPPVHNPLVIFYSSEPDTKFNIVDISNQLKKSLSDVLTLFYPLAGRAHGNLFIDCNDEGIPYLETRVNCQLSHVIQNPIPSELNKFIPFQVHEVADLSLGVQLNIFDCGGIALGACVSHKIADALSLFMFIKSWAAISRQEDEHIVCPQFVSATLFPPRNISGFNPRTGITKQNVVTKRFIFDASKIEALKAKYSIDNYSQSLESYQKPPSRVEALSAFIWSRVVASTQVKSEPAPERLYAIVHAVNLRTRIDPPLPEHSFGNLYRIAMTIPSLQTGEECYGLVRQVRDQVRQIDKHYVSKLQQGSEHLDFIKQSSENCFKGEMVTLSFTSLCRFPLYEADFGWGKPTWVGSPPLTFNNLVVFMDAKSGGGIEAYINMKEEDLAKLEGDNEFLACVSPHGFK
>gnl_Prupe_v2.1_Prupe.1G237200.1
MPALEIEVLSTETVKPSSPTPPHLRRHNLSFIDQLNPPVFMPMVLFFPKDPDATDSTYIQQRCTRIKLALSETLTKFYPLAGRVRENQYIDCNDEGALYAEAKANVTIADVISNPIPNDFNKFLPCELDSAHELGVCLQVTSFVCGGMSIAMGMSHKAGDALAYFSFLNSLAAATRGEVDAVPAPDFVSDKYFPQMDLSGFYHPTNGMVKDNISTKRFVFEAPEISTLREKCTGAQNEHARRPTRVEALSAFILSRYAASCNNPKQIDRSDDVPKTYMVSHAVNLRTRMDPPLPEYTFGNLSRMSQASPPVPVGPKDGSVSDSTLQAIVSHVREGLKQVNTEYVKKLKEGHQHLSLLKERTSQVKRGELVPFSFTSLCRFPMYDADFGWGKAVYMGSASLTFRNLVSFFDTPSGDGVEAWVNLREEDMEIFEADEEFLKYVSPNHSWKKSGVKTLIY
>gnl_Solly_v2.4_Solyc06g051320.2.1
MDVKVISEEIIKPCIPTPRHLRNYKISFIDQFTPCSYIPVILFYNANDDVDHELKPMQVALAETLSYYYPLAGRFKDVYSIECNDEGVVYVEAQANFNLSKFLQNPDIPFLNKFLPFKGNCLEPSYNQPLVALQTTAFECGGMAIGVCMLHKVVDASTMSVFLKTWAKISRGEGDKTLHPDFTSAISLFPPIDSLPTKFITDFDNFYFQGSKSPMRRFLFDSKSIKALKANTSSESVPFPSKIEALTAFICKRIGAALMANNVPKTLMITHAANLRPRVDPPLPQKTFGNLLWLAFAFYDPLDTNNELPDLGIMLREVFAQLTAENIKDIDSECVFESLSEVLESLSTNENIKTYRFTSWCNMGLYDVNFGWGKPVWVAHMGDLPAANVRSKQQFVFIESASRQGIELWVASDEEEIRFLEKDAEFLAYANPNPSICIN
>gnl_Solly_v2.4_Solyc01g105590.2.1
MAKLDIEIQTRKILKPSAPTPDNLRRLKISLFDQLARSAYVSIVFNYLPSSSSSYDDDKLEKSLAETLTKFYPFAGRLAKDDPFSIDCNDEGVEYVRTKVNADDLAQFLGKDDDDIESSLIDLLPIKDVELSSPSSPLFGVQVNVFNNGGVSIGIQISHFLADAFTLATFVNEWAHTNTLSSMPQDNNDLHKFGDLSSLFPPKMLQLPSFDPNTSSTTTTVPSYKNVTKRFVFDASAIESLKKTIKDDSSMMRKPTRLVVVMSLLWKVLARISSAKNGNSRDSCFGFVISFRGKVSCIPSTEHVLGTFSIPEIANMEGDVARKDELNGFVKLVGNRIGETFAAIDKASKVDDIYSLTLNNQIKVIEKFVQRDKMDFYGTTSWCKLPWYETDFGWGKPFWVTPVSFRIYEQTTLMDTKDGDGIEIIVTMKENDMTEFERDPHILSSTSKLTFG
>gnl_Solly_v2.4_Solyc04g082350.1.1
MLISIYCLPKQNKKNYLYKLFQLFNFFTSQNMMKVQVISRENIQPSSPTPKHLKKFNLCLLDQLIPAPYAPIVLFYPNLNDVKLREKSSLLKKSLAQTLSSFYPLAGRFRDELSIDCNDQGVNYVTTNVNCHLIDYLNKPNLESISQFLPCQPPFKVLGVGDYVTNIQINVFECGGIAIGLCIAHKVLDGAGLSTFLKNWSGLVTCPNLMANYFFPSDDLWLRDTSMIMWSSMFKKGNFVTKRLVFNDSAIDNLKRMSTSAHIKYPTKVEVVSSFIWKCLIASNKKSNSLLTHIVNLRKRATPALPENILGNLIWLSSAKNNNAKRYVELADLVNQVRKSILKIDDGYVKRLRGDEGCSLMRKSLKEIEDFCSKGANHYGFSSWCKFGFYDIDFGFGKPIWVSSISSKCSFFMNLIILMESNRCDNGIEAWVTLDEEEEMNMLVDNQELLVFASVDPSPLPLYLSG
>gnl_Solly_v2.4_Solyc05g014330.1.1
MKIEIEIISKLVIKPSTPTPHELHNYKLSYLDQITPNILMPLVFFYQANNNFTKTHISNQLKTSLSHTLTKFYPLCGRLDVANTHVNCNDEGVPYVEAIAKCNLSDFLLDPLPNELNKLIPCDLHDVKEFCLLVQANFFQCGGMAIGIAISHKIADALSTFMIINTWGAIARGSIDIPCPRFDSSILFPPRDVTKFKSSVMIEKDNIVTKRFVFSASKVSALRDKYTEKGTENTRPPSRIEALSAFIWTRLMASIHAERDETKIYGMVHTVNLRTRSDPPLPDSLFGNVMQVVVTVPATDSNDNNSTNKEQDFELVKKVRESINNVNSEFVSGLRKKDQKHLSFIKEKANEQRKGELVVFNFTSLCRLPLYKADFGWGKPIWVGSARLVLKDVIGFLDTKSGNGIEAWVNLREEDMAIFEADKELLSWCSD
>gnl_Solly_v2.4_Solyc02g081750.1.1
MAFASLSSPSLVSVCDKTFIKPSSLTPPTLKYHKLSYIDQFYSNMYIPLAFFYPKVQQREESTDNELSQIAHLLQTSLSKTLVFYYPYAGKLRDNATIDCNDMGAEFLSVRINCTMFEILNHPDASQAESIVFPKDLPWANNYEGGNLLVAQVSKFDCGGIAISVCLAHKIGDGTSALNFVNDWSRMTLSPMTTTLSPKFVGDSIFSSNKYSPIITPQMLSDVSECVQKRIIFPTTKLDALRAKVIIPQVHIICFYGFFFFFMFPDLFQFMRHNLKVAAESGVENPTRAEVVSALLFKCAIKATSSTTTSMRPSKFVHLLNVRSMLKSRLPQSTIGNILSSFTTTATKEEDIELPTLVRSLRKGVEEAHKKDHVEQNEMMLEVVESMRKGKKPYDDDYENVYSCCNLCKFPLYKVDFGWGKPERVSLPNGPFKNFFFLNDYKIGEGVDARVMLDKQHMSEFERDEELLDLIS
>gnl_Solly_v2.4_Solyc07g006670.1.1
MKITKICEELIKPSSPTPIELRDHKISFIDELIPHSSIPLILFFKKSENITRSQICNHLKSSLSQTLTQFYPLAGRIKSQYSIDCNDEGAYYQESQVDVSLLDIIKNPKSNELVQLTPYNSNGTLSNFQELLAIQVNLFTCGGIAISISISHKIGDASSLCNFIKYWSNACEGLIRSRTRSPEMLLHSRQSTFLKNPSDIENDKVRKDSVFISLPSIFPSRGTIDNTLNVNSMPLRIVPEKLAVKRIIFTSSNIVKMKAKLVNWGYNENATRVEVIIGLLWKCFMVAKGCNSVAIIPVNIRQRIVPPFDENSFGNFFLVTSCMASVENEWCSLVGKIKSAIGSIDGNYVEKIRGDDGFEFVDSNFRQVGKLMRSQGDDFRVLTISSWCKFPIYEANFGWGESILTIVATLGVKNNIALLDSKEFPGGIEAWVVMADQEMTLFEQDKELQHFTSLDAIGDLN
>gnl_Solly_v2.4_Solyc07g006680.1.1
MQISKICEELIKPSSPTPHELRDHKISFIDERIPHSSIPLILFFKKNENITQSQICSHLKSSLSQTLTQFYPLAGRMKSQYSIDCNDEGAYYQESQVDASLLDIIKNPKSNELVQLTPYNSNGSSSNFQELLAIQVNLFNCGGIAISISISHKIGDGSSLCTLIINWCTTSERLIRSNTHLSIFLKSPSNTGANKVREHSNFVSISSTFPPRGICDDTPKEKCIPIHPVAENLAVKRFIFTSSNIAKMKAKLINWGYNENATRVEVILALLWKCFMSAKGCNSVAIIPVNIRQIIVPPLNENSFGNFFLVTSCIASVENEWCSMVGKINSAIRRIDGNYVEKIRGEDGFEFVNSNFKQVGELIMSQGDDIRVLRISSWCKFPIYEANFGWGEPILTIVAFLGVKDNIVLLDSKEFLGGIEAWVVMADQEMTLFEQDEELQDFTSLDAIGDLN
>gnl_Spipo_v2_Spipo7G0065900
MVSVVVVSEEAIKPSSPTPGEKAFHRLSRMDQLAPDAHISLVLFYPHGNDSCHGEGAQEMLRRLRRTLSEALAIYYPLAGRMNGTLWLSCNDQGAAFLEARVGGLLSALLRRPDVAAVDALLPCGRRCAGANREGLLLAIQVNVFDCGGLAIGVCISHKIADGLSLAMFLKTWAAVSRGAAGTVCPPTFDMASLFPPQGEAEFPHGEGSETGEPSTVTKMFALDGSKISALRDAESSNTVSAPPTRVETVSALVWRCLIRARREEIMTRAALAMHVVNMRRRMKPPLLDSAFGNGWIIAVTAGFIPSEAGHLSIAGVGRGKEDEMHRLTVTQMAGAIRMIGGDYAGGNHLQPADGLSRVYKMTEELLAGYSWCGIDLCCFSSLCGFPVYEVDFGWGEPAWVGRGSLHFRNSVTLMPSRRREGEDVGMEAWVSMEVEDMRRFEKDPELLSLSL
>gnl_Stras_v2.0_SGA_v2.0_scaffold44T16683
MDVQILSKETIKPFTPTPHHLKTFKPSFIDQTSVPFYIPLTVFYETQPDPEDRPTTHNRLKSSLSKTLNRYYPLAGRIKGMFSVECNDKGVSYTEAKTNFALSEFLEKPDLNLLNKFLPVEANSLEEGLGFQVAVQVSIFSSGGLVIGACFYHMIADIKTMSNFLKSWAGATPADLLPSPADSPGTLTVDIPRPHDSAPIYVEARFLGRWSSVGRDRRDLATPWLPFRSSSPMVLGRRGWPACRARAVVWIGLGEAVVCLGFYRPPLAEGLGRLLGARLGVRFQIWLGLCCSFWVCNQDLDLCGLTSDSDPKNYDAVDLELGATLFPPLPSFPADYLSNKARHFFSDGRDHHITRRFVLTPTAIAALREKAASAAVPRPSRVEALTGFISGRIVAGLGKPAVVSHAVNIRRRFEPPLPEAAFGNFTWFAAVVCGPPEEGEGPRIPDHVAAMREALDAVHGEDLRAVGPESAARVLNENLGLVVKAGIRVYKFSSWCNNGFYDLDFGWGRPMWVAHMGDAGRARTKYQLMFLEGRNCGEIELWVLLGEDEIGILDNDEEFLEFATPNPSILVKK
>gnl_Stras_v2.0_SGA_v2.0_scaffold275T46601
MKMEFEIISKENIKPSTPTPHVLKTHKLSLLDQIVPPIYIPLVLYYPNPEITPKPDSISRTTQTLKKSLSSTLIHFYSLAGRVKDKLSIDCNDEGVPFTVAKFQTTLSEFLKKPNPLATRAHIPSQLTWAEPGPGSNVAMVQLNFFICGGVAIGALFLHKVMDGATVGQFMKSWAAKARGLDEGLGPDFSAQYLFPQNAGMRREAHLFSVMRRYFKFGSTVMRRYVFDATSIEALRARLVGKGVEIRRPTRVETVSAFVWRCFMLACARVNEKVAISENGGRLMSLLTHNINMRRKNDPPFGDDSFGNFVWLVPASSDNNDEHDRDLKTLFHKIRNAISKVDVDFVKQMQGENGFSGYCENQKESWSEFPENADYLSISSWCNFGFYGIDFGWGMPLWLTKCDAGSDVEWPFVNVLWLTDTRKGDGIEAWLTLDVKYFAEFDKIQDICDLAKIDPSPLDEYEI
>gnl_Stras_v2.0_SGA_v2.0_scaffold232T43490
MAAMATTSRDEEFHDLITILRSKIKNELFELVALLGKGELEYCRFSSWCQFPVYEMDFGWGKPALVCTTSLPLKNVIVLVRSRCGEGIEAWVNMSKDNLGVLENKLSQLV
>gnl_Stras_v2.0_SGA_v2.0_scaffold83T26261
MNAGDVELISKSILKPSSPTPQTHKTLKLSFFDQLVPPFYVPIIFFYPAPTKTSDAAHISHRLKQSFSHALSLFPALAGKIDPENPAAVQCSDAGARFTETRVHARLSDAIKDPKMENLIKYLPANPHSAIHEDSLLAVQINFFNCGGIALGICSSHQVTDGSSLVSFILSWAEICLRGQGQNRKFPEFDLARHFPPRDPSDPGFSQSIYFKKENLVTKRLVFDREKLAALRRAAAAGKVKVNHPTRVELVSAYIWKNIIEIGRAKNIQLSSAWHVVNLRPRVTSCELENVFGNCIMKKYIYSEGGEPEFRQLVGKMGNGLREIDEEYVLRAGKGGYLDDLSKYFDLVGKGEIETCGFSSWCRFPVYDVDFGWGKPEWVCPASCPEKNFSFMFGAKDGEGIELWSNMRESSYMYLENKFKLLGKEEI
>gnl_Stras_v2.0_SGA_v2.0_scaffold172T39029
MSNMKIEVLSKELIKPSIPTPTHLRDFKLSFIDERIPTSYMPLILYYKFGVDKDIKQSEMCRRLKNSLSEALVRFYPLAGRMHGQASVKCNDDGILYIEAKAEGKNISDIVKSMDSRDLDRLVPFESNGCVSGAEEQLAVQVTLFTCGGLAIGICLSHRIADICTLDSFIKCWVALASSEARGHPISPVFNSATLFPPRNTPDFRPNFRSPAVQPMRSAKPVMRRFVFTPKAINALKLLATEGSSANEKPTRVEVLTAFLWSRCLAAKRIIGGKPVRSVAYHPINLRGRIPELTENSFGNIFQMTRAENEGETDWVRLVEKVRAAFKKIDSKYVRKLQEERGFELAKENFMEISKLLLLGDVEIFRFSSYSRFGFYEADFGWGRPVWVSSAGYLGKDTILLIDSLQWTGGIEAWVVMAKQDMERLQQDLEIQLLTSSFVS
>gnl_Stras_v2.0_SGA_v2.0_scaffold195T40771
MSALIPELWDSNRLSFIRHVLSPSRLVAGKFSKEIIKPSSPTPHDKKLHNLSLLDQIVPPFFVAMVFYYPNLDKPPKTSESVYETTQALKQSLSKTLSRFYPLAGRIRDQFSIDCNDEGVPFVVTKFHKNLTNFLRNPELSADRAHLPGQLNLDDPGLGSEVAMFQVNHYECGGIVIGALFHHKLADGHSMGLFMKDWASNTRDPRALRPGPIFDFNSFFPHNPAMKRDSHVYTVVKKYFKVGKPVIRRYAFNDVAISKLRAKLDGGPARPTRVEVVTAVVWKWFMAAVGARGDDNNNPVPLSVITHLVNMRKKVDPPFLENSFGNFVWLQPVTSPNDGPCRDLARLFGKVRGGISKVDSGFVERMAGRDGFSGYVENVKDTWKEFPEKADYVSCSSWCNFGLYGVDFGWGKPVWITKGHADSESEWPFLNVLWLMDTRGGDGIEAWLTLDEHYAAAFDQVKEFRDLAMVNPSPLDLAGIN
>gnl_Stras_v2.0_SGA_v2.0_scaffold195T40774
MDVHIISVDIIKPSSPTPSHLTEFNLCSLDHLITADYAPILFFYLNQNNSKPLHNLPLLKKSLSQTLSRFSQLAGTIKDDLSIACNDRGACFVMTKAENLLLRDFLESPDLKLIAKLLPCGPVRKSADFVTNIQLTEFQCGGISIGVCVSHKILDGVGLSTFLKSWACSANSSEEKNPARPNLSAPSIFPAADVSLRDSSTAMWGSLISEGQFVTKRFVFDGSKIEILKNLAAAGSSTRARPTRVEAVSGFIWKCAAAACEERFGHKRPSFVTHLVNLRKRASPNLLQESLGNLVWCLEEIRELGSEDRVDHYGFSSWCKLGFYDVDFGRFDDGIEAWVTLDEEEMAILECNQEFKDFVSFNPSPLYVANLGA
>gnl_Theca_v1.1_Thecc1EG025949t1
MEVQIIDRETIKPSSPTPDHLRTHKLCLFDLLASPIYIPTLLFYSARDGSPTNSISDNLKKSLSKALTHFYPLAGRIKDDLTIDCNDDGATFIEAQVARDMSFVLEEPDIEVLQQLLPCDPLQHLPQTQPSTDQVLLAVQVNHFACGGMAICVCISHVVADASAAANFLKGWAEVACGADIIEGVIYDCSSLFPLRDMSLFYRVMEILLHKTNSGSPEVITKRFLFDGSKIAALRNEMGDELNSYHPTRVEAVTALIWEALVAATAENVTTSPILEASNIVNLRKRMNPPLPPQCIGNVCFVSMVSTPTENIENRTSLARKIHESIKEIDDDYIRKIFTSDAECFHNLMEKIFEEMKKSSNIGMFRFSSWCRFPFYETNFGWGKPIWFGTAFAINRNGCLLDTSDGEGIEAWISLTKEEMAQLEQQPGILAHAAFKPSI
>gnl_Theca_v1.1_Thecc1EG025013t1
MEFGIVSREIIKPSSPGLHLPKPFQLSFLDQLIPNAAFVPLILFYRIKDNAHFSNLHISAKLKKSLSDTLNSLYPVSGRVKNNLFIDDFEQGVPYIEAHVGSRMSDFLQHPKLELLNQFVPFQPQESNPESIALLAIQLNVFDCGSVALGMVASHKIFDGSTLSLFLKKSSWFNQGKYKMMRFVFDARAIATLKGKAKSENVVNPTRIDAMTGFIWKSILAASKKASVGAYKPSMFVQAVNIREKMMPPLSSNFIGNGFLWASAVCDFANIDAELHEHVILLREAYAKTESFLNVHRGDTRLQGISEYLKSLEEISKENPEDFCFSSWLNFGFGEADFGWGKPVWVGLVGEIGAMVRSSIVFQKADWNAGGIETWITLREKEMEILENDPDFLQYASPNPSIIIPSDCL
>gnl_Theca_v1.1_Thecc1EG025946t1
MEVQIISRETIKPFSPTPDHLRTHKLSLLDQLVPPIYLPMILFYSATDENDPRNYNISDYLKKSLSKALTHFYPFAGRIKDDLTVDCNDGGVTFVEAQVACDMSFVLEEPEIEVRQLLPCAPFEHSPQTQSSTDQVIPLAVQVNYFACGGMAISVCISHVIGDASAAAHFLKGWAALARGADNIEGVIYDSSSLFPPRDLSIFRKYVGGLVDANGKVESPEDKFVTKRLMFNGSKITALRNEIGDGLNLYRPTRVEAVTAVVWEALINATAENDGSGTSPILAVSNAMNLRKRMNPPLPQQCIGNVSFSKMVSSLNVKIKNRSNLAKIINESIKETDDEYIRKTFTSGECLNLMEKLCEKFEKNSKLGMFIFSCWCRFPFYEVDFGWGKPVWFECPLRANRVGFFVDTSDGEGIEAWITLRKEEMAKLEKEPGILAYATFKPSI
>gnl_Theca_v1.1_Thecc1EG025010t1
MDVRITSRETVQPSSQEVHLLKPFKLSFLDQLIPAFYVPLIFFYTQSSNSHFDSAQILARLKESLSKTLNQFYPLSGRTIDNFCIDYYREGVPYIEARVNGCLSDYLQSTELEKLNHLIPCEPFCYFSDPAVIPQLAVQVNIFDCGGIALAMCCSHKIIDASTISAFLRSWAAFSRGSNGEIPHPDLLEASSRLFPPMDSIPPNFLSSTRTLWFKEERYKTRRFVFDANAIATLMFKAKSKSLEHPSRVEALTAFIWKYAMLACASASGILKPSVLCQAVNLRHKMKPRLPDYSVGNLIRFAASAYKPADKDIELHHLAYLLREAMENYNTDYLQSLQGDEGFKVISEKANQVAEFAAKGNAQVYGFSSWLNSGMHQVDFGWGKPSWIGIPGVVSPAFTSLTFLKEIGQEKAVEAWVTLDEKKMTIFEHDHEFLAFASPNPHYDKYAMGLPILHSGFSSSRVPGVLFYFTQTLNCCVLKEVEIWLHDSASVTGLFCKPSPHVQTHCMFFFVQRFFRLQSTLVFELGCQSIFYVVVHADCFPMLCSL
>gnl_Theca_v1.1_Thecc1EG025020t1
MHTIPFGPTYSHNLQSTNPLLPCQCSFQYLTNMSVLQGDQSGLEGIIEYLNFVEICLKQNTVLMGFTNWLDFGFDKVDFGWGKPVWNGISGTAGSCTRDFTILQKASWSNGGIEAWITLSENEMEILENDPEFLAFASPNPSISTP
>gnl_Theca_v1.1_Thecc1EG023828t1
MEKMKVEVTSRKTIKPSIPTPHHLRTFNLSLLDQDVPAIHYGSVVFFYPSDNTARSSISQKSQSLKNSLSRILLHFYPLAGQVKDAVTIECNDQGACFIEARTGCQLNDFLTHPDPGFLKELVPSTDPKAIRSTLACILLVQLTSFTCGGTAVAVCVSHKFADASSLCTFIQSWTAMSSREYGRVVVPKLVGASLLPPIHKLITSTPPPTTRNCATKRFVFHKSQIANLKAKVAATMGKQQRPANVEIVLAIVLRCASAASQSKYGSSRQSALLNVVNLRKRMVPPLPGNTIGNLIWTYPVLFQESDVQLHQIVAKMKDAFTNVCNDKLKTIKSKKGHTEVQESRKQIAQLLNGKLVDTNTYTCTNLCSYPLHEMDFGWGKPLWVTSPSNFKNLIVLLDSKWGDIEAWVTLDELEMATFERDQELLAVASSNPSALVSYSRM
>gnl_Theca_v1.1_Thecc1EG043311t1
MFGVQSVVDRIVRLDILTLAEASVTFPPRNPMPPKYLSMMDNLWFSEANYMTRRFIFDAKALSQLRAIAKGEREATPSRIRAVSGFIWKCFVAASRAISGSPKPSIFVQALSLRPGGKPNLLDDSIGNLFWWASATTSAGTGAELFELVDLMRESIAGFDDEYLNSLQGEQGFEAIAEYLDQLETMFSSEKPDTFAFTSWSNLGFYKVDFGWGTPQWIKDNMFIDRFNEGVPFLSAQISCRLSEFLKRQEIESLNKLLPCQPFCNESNNDAPLLVCQVTMFACGGIALGLCTSHKITDAKTGLILCNIWSEVSRGISHHNIGNPTLPEASLVFPPKNPMPQNYLSVMENLWFTEANYVTRRFTFDAKAIAKLKAMAKGESEARPTRTEAVSGFIWKCSMAASRATSGSLKPSIIAQAVNMRARGKPNSLDDSIGNVFWWASAHSNPAETGTELSELVDLMKQSIEAFDDEYLSSVQGEQGFQAIAEYINQLEMLFSFEKPDIFAFTSWLNLGFYKADFGWGLPSSFALFGKVGPAFRNLTVFIETKCGKGIEAWITLDEERMLVLEKDPEFLKFASPCLKISSL
>gnl_Theca_v1.1_Thecc1EG014576t1
MFGFTSWCRFPFYETDFGWGKPIWLGTALRFNRAAFFLDTRDGEGIEAWITLTQKEMAKLEQDPDILAHASFKPSC
>gnl_Theca_v1.1_Thecc1EG015761t1
MIEIKSEIVSRQTIKPSTPTPSDLKTFKLSLLDQLSPAVHGNMTFFYPSSNTMDSIGDDFSEKSQLLQESISKTLSLFYPLGGRLQDAATIDCNDEGAFFAEAKVNIQLSEFLNQPEFNLMDHFLPTTDTKTMELSNGAMFIVQLTSFTCGGVAISLSLTHKLADVSALLTLLQSWTAVCRGLSDPVTPDLIGEKFLAPRDELSAMSASLNIAAEKFVLRRFVFSASKIAELKAKVDQEFQNEMQSHPSRVEVVLALLWKCAVACKKQKTGSFGPTALFQAVNLRKRMSPPLPETAIGNFIWPFMVLAHEEKDLKLPELVIQMRKSFIEFNNTKANMFRGEAAPLAIMGALKERGEFFRNNREMTVYKCSSWCKFPLYDTDFGWGKPLWHVSINKLVSNTIALADTRSRDGIEALLTLDEEEMALFEQNEELLKYATPNPSIYA
>gnl_Theca_v1.1_Thecc1EG014575t1
MEAQVATDMSTVFKEPESTNLLLPLLPCDPLGRFSEPSAKVMVAIQVSFFACGGITICACVDHVVADVAATATFLKIWAAVACGANDIDNDLICNRTSVCPSLDLSGFWKQFVDENKDKKVLTKRLLFDGSKIASLRNEIGNGLCSYRLSSSWCRIPFYETDFGWGKPIRTAIALGMERVVFFLDTKDGEGIE
>gnl_Theca_v1.1_Thecc1EG014579t1
MEMKVHIISRETIKPSSPTPHHQRTHKLSLFDQLAPPLYIPILLFYSATSETNPSKKSDLLKDSLSKILTHFYPFAGRVKEGCTIDCNDDGAAYVEAQVDSDMFLVLKEPGIDLLLQLLPCEPLEKLPEPSAQVILAVQVNYFACGGMAICVCLRHVVSDASAAAGFVKSWAAVASGVDMVLDAVIYDCTSLFPPQDLSGLWKTIEKSQNALLAEVVTKRFIFYGSKIAALRNEIGNGLSLYRPTRVEALSSLIWNAIIAGDTEEGEIVPMHVATTAVNLRKRMNPPLPQLCMGNISHVTMANLFMAKTKSRNSLAEKIHESILKIDDKFVRQFFGSGAHLNVMKNMAAELGKSSKARLFNFSSWCRFPFYETDFGWGKPVWFATALRLNKLAIFLDTRDGKGIEAWIGLTKEEMTKLERDPGILAYASFNPSI
>gnl_Theca_v1.1_Thecc1EG014578t1
MQCPPEAIDWFHLSKLEMEIQIISRETIKPSSPTPHHLRTHKLSLLDQLVPPVNIPVLLFYSATAENPRKRSLQLKESLSKTLVHFYTFAGRLSESFSIDCNDNGATYIEAQVAIDMSVVLKEPEIDLLLQLLPCDPHENLAEPSAQVVLSIQVNYFACGGMAICVCVHHAVADASAVATFLQSWAAVACGANLTDTETFDCTSLFPRQDLSGFWEVLEENKDLIIREDVVTTRFLFDRSKIDVLRDEIGNGSSLYRPTRVEAVSALIWNAMVASIAEYDKTIPIYVATSVNLRKRMNFPFPQKCVANVSQFIMTELPIEKTKNLSNLAGNLHDSITKVDDEYVRKLHAGGAYLNIMKGAIKGFGKNWIFSFSSWCRFPFYETDFGWGKPIWFGTTLRLNRVAFFLDTNDGGGIEAWITLTQEEMVKLEQDTGILDYATFKPST
>gnl_Theca_v1.1_Thecc1EG014580t1
MTIIDIQIVSKETIKPAIPTPHHLRNLKLSFLDQLAPPIYIPIVLFYPAKQNVDLLERSLLLKKSLSKTLTQFYPLAGTMREDFTFECNDEGVEYFETKVPCKLVDVTENPDVNVLNLFLPFEPQQNCIESKKQVPLAIQYNIFKCGGVAIGIRLSHLIADGTSVITFVNAWAAMSREPGEVIIPIFEAATHFPPRDISMFRPSIGITKEKIVTKRFVFDKPSITVLREKASSRDGSQVKTPTRVEAISSFIWSRQMAIAKTKPERAKLYAAVHAVNLRERMVPSLPKHSFGNFWRMAIATFPAEMEQDYHVLVSHMRNAISKIDNNYVKMLQDGDRYLKTMKMVSEQFSKSEVEFCNFTSWCRFPVYEVDFGWGKPAWACSPSRPYKNLVILMSDKGGEGVEAWVNLLEEDMAIFERDPELLSFASSKTGK
>gnl_Theca_v1.1_Thecc1EG034377t1
MDYVAMDNDVAAELIKEKRVTVVVFQKSAVDIAAEVASKNGASHPCTLLFKTVHWTVPEHLLSLAFRGLNRFTELMVHKQGEGFFLWLLALLLSPLSQDGSLFLKKSQSFSFCENGLMVEGEFRRPLLSDIVIFATGYKVDEKLKSIFKSTFYQKCIARSSAPFYGLPRISKMEEEVMEWEKCKRSDAKEIYRRSCVKYCEMEVEIISTQHIKPSSLTPQHLKIFKLSLLDQFIPSPYAPIILFYPTDESTSHLEIPRRLELLKKSLSNTLTSFYPLAGKIRNDLSIECSDQGAYYVEAGVNCRLNEFLNQPDLLFLPRFLPREFILDEPTAGTYVTNIQVNMFECGGIAIGICISHKILDGAALSTFLKAWTATARGCKEAIYPNFIATSLFPTDDLWLRDSSLVMWGSLFRKGKSITRRMIFGTSSIAALKAQATIPGRQCPTRVEAVSAFLWKCTMDASKGKNGFQRPSLLTHLVNLRRRMVQPTENSTGNLLWIASAKSKVENKSDLPDLVGRVREAISRVDGDFLKKLGDDKGKSLMCETLREIGDLVSKEGLDHFGFSSWCKFGFYEADFGWGKPAWVSSFGMENSVYMNLIILVDTRFGDGIEAWVTLDEQDMAILERDEELLRLAMFDPSPLMISKSALN
>gnl_Theca_v1.1_Thecc1EG034370t1
MEVEIMSKESIKPSCPTPHHLRTYKLSLLDQLMQSAHVPMILFYRPINCDSNNMSVVGERLERLKQSLSETLTSFYPFAGRIKDGLYIDCNNSGVQYFEAKISCSLSEILSKPDSQMIRQLLPSNLSRLETPNAGIPVAMIQVNILKCGGIAIGTQTSHKIIDGPTSTTFLKAWAASARGSGEAPRPSFIAPLLFPQNSLLPSDTMLAIWPSLLKFGKCVTRRFVFDASGIATLKAKASSSSFVRNPTLVESVSAFIWICVTAASRIRYGSLRPSVLSHIVNLRGKTATSLPEHSIGNLLWMATAQCHAVANLELQSLGALLRKSIMETSGEFVDQLQGEKGFQKVPECLTELGEVHSNGGADYFAFSSMCKVGIYEADFGWGKPMWVSPGGIDGLVFQNLVFLIETRNGDGIEAWVTLDEQDMAILQPLICFPGSESF
>gnl_Theca_v1.1_Thecc1EG034371t1
MVMEVEVVSEEFIKPASPTPHHLRTHRISFLDQFIPLIYVPMVFFYMNQETSIPLTDIIAFNSKRSQLLKQSLSETLTLFYPFAGRIKDCLSIDCNDEGAYYVEARVDWSLNEFLRHPDSSFIPELLPAEASWTATSAGGYVAMIQVTNFACGGIVIGTFLSHMIADGPAATTFLRCWAAVTRKSGEEAAYPNFDASFVFPQSEAYPKEATILALFTPFLKTGICWSRRIVFDASAIASLKAKTASSSVPDPTRVEAVSALLCKCLMATFKAKSDFQKPTVINHAVNLRRRAVPPVPKNSMGNFLCMATALVMGEETELDDLVCHLRKEIRKADGDFVKSLQGEGGLLKFCEHIEEMMGKASYGAAGETDFIGFTSWCNFGLYEIDFGWGKPAWVTCTASNKSETVFSNTVVFMDTRLGDGIEAWVFLDEQDMAKLEQNEELLAFGSLEASPSDVGYSA
>gnl_Theca_v1.1_Thecc1EG010715t1
MKLEVEVMSKEIIKPSSPTPDQLRHYQLSFLDQISPPVYNPLVLFYPMTECNILVNKTKITDHLKQSMSNALSYFYPLAGRIKDNRLVDCNDEGIPFLEAQVKCKLSDILENPAPSELNKLLPFVLDDAEELPLGIQFNIFDSGGICIGVCISHKLADALSFFTFVNTWAAIARGESYIVSPEFASAKLFPPKSTLGFEPRTGISTERIVTKRFVFTASKIQEIKAKYTKSTASAENQKGPSRIEALSTFIWSRFVAATKAKPIPDNCFYTIIHAVNLRPRLDPPLAEHSFGNFYRIAMTVPSSEEDCCSLVYQIRDSIRKLDMKYVRQLQDGQSYFDFMKERAESFIRGEIVSFSFTSLCRFPIYKADFGWGKPIWVGSANLTFKNLVVFMDTVSGDGIEAWVSLKEEDMAMFGSDEVLLAYVVSPRSC
>gnl_Theca_v1.1_Thecc1EG010737t1
MELPLPDYSSGTLYSFSMTVPSMDEGEICHNLLSQIKDSIRKLDKEYVKKVQDAQDHLDYIKEMVGKLIRGETIYFSFSSLCKFPLYEADFGWGKPIWVGSATLASMHGVIFQDIISSDGIEAWINLKEEDMAKFDCDKELLGFITLKNC
>gnl_Theca_v1.1_Thecc1EG010714t1
MKVEVVARGIIKPSSPTPGHLRNLHFSFLDQIATPVFMPMVFFYPIDGDVNVGNFNRTEWLKKSLSETLTRFYPLAGRVKDNAFIDCNDEGVPFVQSRVKCQLSDVVRQPEPAQLNKLLPYELDNVGDLILAIQANIFDCGGMAIGVCISHKIADALSLIMFLNNWAATARGDSYTVPPRFDLATLFPARSISGFKPSTGIFKDKIVTRRFVFSASMIAALRAKYADDGASNGEFQRRPTRIEALSTFIWSRFMATTHGKPDPEKLYTVLHAVNLRTRMDPPLPEYYFGNISRFAIAIPSINSEEECFGIVSEVRDAIRKIDGDYVRKLQEGSGHLNFMKERAERITKGDVVSFSFTSLCRFPLYETDFGWGRPIWVGSASLTFKNLVVFMDTGSSGGIEAWINMKEEDMARFEGDEELLAFVCSAPDA
>gnl_Theca_v1.1_Thecc1EG010740t1
MPSSCTLSNWCEFMGWIILKIDIKIIYISGMHFRLQTLVSLGWANFCLKVLHVSVIESMKKMVEAIGCVIESSNQATSKFLQRVQDRRKIVHQICRAWLKKLKNGIKEFSENYVMKLHGSDGISIILKAAKEVGNLSKRDDIDFYNNLSWCRFDLYKVDFGWGKPIWVSIAGAAALNIYSLLDTRDGKGIEAWVGLSEAIMGFFERNEELLEFAFIIPSA
>gnl_Theca_v1.1_Thecc1EG010738t1
MIKMKVEITSRQTIKPSSPTPYHLKNFRLSLLDQLLPSFYGLIVFFYASTPSTHHQNEDCRSKSCDRSHILKSSLSKVLTHFYPMAGRLKDATSIDCNDEGAYFVEARIDCQLSDFLKQPDMEALNGFLPTTDPETSKAASGCNLLVQLTTFECGGTAISICLLHKNTDVSSLATFLQSWTAIARDSGEAVSPEFVGASLLPPGDLSFMPPVNNPSGNFVTKRFKFEASKIASLKAKAAGQFVPSRVEVVLALILKCSVAASRAKSGLARPIALFQAVNLRKRIVPPLPENSIGNLIWTVPVFLGDGEMELNELVTVMRREMTQFCNEKANKFKGDDGFLLITESLKERRELCKDAAVYRCTSWCRFPLYEMDYGWGKPVWVSSASLSFRNIVVLIDTKNGDGIEAWVTLEEQEMSIFECDKELLGSALLNPSIFI
>gnl_Utrgi_v4.1_Scf00764.g21543.t1
MELKIQLISLELIKPSRSTPGPRRKYLLSFLDQVSPHIFMPMVYFYRNDEGFVSGEDRSIHLKKSLSETLSLYYPLAGRFVGGGYLDCSDDGVPFFEAKANASVDDVVAGLVPENMNKLLPFELDEPHDFAMAVQVTYFQGGGISVGILMSHKIADAVSFFSFTNSWAAVARGGGFVKDLRRPKFDSAALFPPRGAFGFDPRIGIVKEELVSKIFTFPASQIAALQEEYWAAVTGTGADPPPRRPSRVEALSCYIWTRLLSATESKPGPTKLYTIVQAVNLRTRFDPPIAENHFGNLSRAAIAVPAAGKAGEINEILPTIRHSIKAINNEYLSDLRNGGGHVKALKDRMGMAQRGEMVSCSFTSLCRMPVRETDFGWGKPVRIGAARLKYKNLVTFMDAHDGDGIEAWINLTARDMEKLAQDPELKEFLGAI
>gnl_Vitvi_Genoscope.12X_GSVIVT01008706001
MEVTIISRETIKPSSPTPHHLRAFKLSLLDQLVPCCYTQVLLFYLIDGFHGQSIETSHISTRLKDSLSETLTHFYPLAGSIGDDELQIDCNDEGVPYFEARVDCNLSEFLQEPELELLNQFFPCDPLNTPPMAKLHLAMIQVNIFNRGGIAIGVCLSHKIADGVSISAFLKAWAAIARGCFEEYPSFEAKSLFPQNESLPQDYSMVLGKCLIRTGKCVTKRVVFDASAIAALKAKASVDCTRVEVVSAFIWKRAMAAAKQKLGFQRSSILTHAVNLRKKTILSLPESSMGNLFWIAITEGRVDDEAELDLLVDKTRKAISKISCDFAKKLQGEEGFAVAFEHVKEVKAAFEEDGVDFYGFSSWCKFEVYEGDFGWGRPIWAHFEKDLMGLTNTKPRKPITNQAIVPFSHTVSLAPMASSSSSSSASNFQNPNKKKTLGLIANALKRKDSFIQFFAMSGIFLLSLRSLGQKYRLNDLQEDTASLKEEQKGLHDRMNHIKRSLLHEASLDSTGLFASRLRLLFGDDHIRLLGKNQYTSNVKSGSTRIEIKHWVELFFGVKVITMNSHRLPGKGRRMGPIMGHTMHYRRMIITFQSGYSIPPLRKELKSAFLKSEMNDIGPEHWKLNFRVEHGS
>gnl_Vitvi_Genoscope.12X_GSVIVT01010309001
MINLCDYINILHIEVEEGGVERCRRLKESLSEILVRFYPLAGRVRDDALVECNDEGVPYSKAKVNCQLAAISPRRPTRIEVLSAFIWSHFVAATHGKTDPERIYTMLHSVNLRTRMDPPLPENYFGNVSRLAIATPCMDSEKECHDFVNHMRDAISKINGDYVRKLQEGYGYLNFMKKRTESVSKGEVVSFTFTSLCRFPLYEGDFGWGKPVWVGSASLLFKNLVVYMDNGIGREIETWVNLKEVDMAKFQEDKEFLSFVSRILDAKL
>gnl_Vitvi_Genoscope.12X_GSVIVT01010312001
MEEIEVEVISTDTIKPSSPTPAHLRHFQLSFLDQVLSPIFIPIILFYPMDGDVKVDTIERSIWLKKTLSMTLVQFYPLAGRVKDNLFIDCTDQGVPYFEAQVKCQLSEFICNPDPMQLSKFVPHALDDIVDIVLAIQVNIFKCGGIAIGVCISHKVADASSVVTFVNGWAAVARRDTHMVCPQFGLANLFPPINLSGFNPSTGMTKEKILTKRFVFSASSVAALREKYADQSTTEDLPRRPTRIEALSALIWSRFVAVTHGMADPKKIYTILHAVNLRTRMDPPLPENSFGNIIWFAITRPCIDGMKEGKRHALVNQMREAIEKIDGDYIKKLPEGIKHLNFLKERAERVTKGEIESFRFTSFCRFPVYEADFGWGKPKWVGSGSLPFKNLVIFIDSSGTNGGIEAWINLVEEDMDKFQGDEELLSFVSPT
>gnl_Vitvi_Genoscope.12X_GSVIVT01010314001
MKPEIISRETIKPSSPTPHSQRWYKLSVFDQMSYGVYIPIILFYTSNGGDNPCNDKGVDFFEARMHCHLQGFLNHPEFEALNLLAQGQIQCNNLDLSSTLIVQITFFDCGGMAIGVSMSHKVADISSMSAFLNDWATMARQSGEAEISAQFITSFFPPHDSLDIPEYVPRKINRVVRRFVFNASKLDALKTLATSHGVENPTRVQVVTALLYKCADAASRAVSDSPRASDLVQMVNLRRLVIPPLPDKSFGNLVWCFSISATEEGEVEFHDLVAQLKEGIAGFRLTYGISFSWYELSRLVSEFRKASASSFKRKGNMVRFTCTSWCRSPLYQVDFGWGKPVWISCTNVMWNTFILMDTRSGDGIEALVSLEEQNMNVFEHDEELLRFASLNPNAFEAP
>gnl_Vitvi_Genoscope.12X_GSVIVT01010316001
MKPEIISRQTIKPSSPTPDSKKIYKLSLLDLLIANRIYVPIIFFYQNKEGDNSVDVAHISSGLKKSLSETLTHYYPLAGRIKDGVTVECNDEGAYFSEARIDCHLEGFLKHPEARDYLDLLMPVEIQSNSSDMGSLLLIQITFFSSASPVCIFAPTILHMTQTLVQLAYICLFKLITQKHGL
>FraveV4A2_1g27601.t1
MGMLSAVYSRMGDEASTVSESLQASLSQALVLFYPLAGRLKTAASVDCNDQGAHFLEARVNCHLSDLLKVPQHKLLNNLIPEFEPKTVEFALGSVVLIVQVSLFKCGGVAVAASPIHKIGDTGGYYNFLQTWAAIHRGETDQLALPEFNGASIASLKAKIGGTNVELVSAIILRSALVACHRSKPETASGTTVFSQIVSFGNRIVPAVAPNVMGNWFWSVQVIFKENETELQELVAKMRKGVTEFNKEKAHRFKGEDGYRVVSESLRERRELFKSTKGCINLYRGTSLCKLPIYELDFGWGKPTWEEMAIFESEEELLSFVSANPSAIVLILLNHEFAIAAALFSPFLYWLQFIYISRPLLIESTSVIVDISTFPLRITRPDLTTASQSDLLEGKGSRSCFGGSPNLWLLRVRIWLGKEAIWDQPYCYRSIEAN
>FraveV4A2_2g37440.t1
MKILQVEVVSEEKIKPSFPTPSHLKTFKLSLLDHLIPAPYAPIILFYNPISTVTTTTRLELLKASLSEALTEFYPLAGKLNDDDVYVECNDEGAAFIETRVKHFTLHEFLSRPELFDSLLKQFLPGNITHTSSGNFVTNIQANVFKCGGIAIGICISHKLLDGAALCTFLKSWTAIGRRLLSGSSEKAAPPRISPNLSAAASLFPTNGDLWLRDSSLHMWGSLFIQGKESSVTKRFVFDASAIATLKLNARMARKKPPTRVEVVSAFLWQCCMAASKEKHGIQRPSLLTHIVNLRSKLLNAMDDGRDSGSDLQYSTGNLLWMAAARSYIGDSDEDDEQQEQQNSVLPDLVSEVRNALSRIDAGFAKEIQGKQGKSLMIDSLEGIMNSDGLDLDYYGFSSWCKFGWYEAADFGWGKPAWVSSIGSSSAPHFMNLIILVDTKSGDGIEAWVTLDQRQMTLLEANSDLRKLVSVDPSPLDL
>FraveV4A2_2g37470.t1
MADAVALSTTNGDDKVEMNFIGYTSIVYSGLYDADFGWGKPLWVVPVGREAISVNEVRLMDTGEWGNNAIEAWINLHEEEMELFQSNQELLNFASLKLMSDIGRYTDFIYQYHVRTKL
>FraveV4A2_2g37480.t1
MPPIYVPMILFYPPVSPPISTSSERSQALKQSLSETLTRFYPLAGRIRSNLCIDCNDEGACYIEAKDESHDLSEFLQHPDLSLLPKLLPPLDSMLDHSGQLKNATTAPGGGAVVVMIQVTNFACGGFVIGVYVSHMIVDGVGISTFLKAWAAATAQSQSGTDQCIHVLPSFDGAALFPPILDEQGKFAHPTEATMRGLYRRFAKKGRCVNKRFVFEASAVAKLKELAATSSLQNPSRVEAVSAFIWKCARSAWKAKSGRSAPSLITHAVNLRRRADPNLPQNSMGNFVCLTGAIANECHGEEELELSSLVSKMREATSKVNGDLVAKLQGQGRLETLSKVS
>FraveV4A2_2g37490.t1
MWDLSSPTGVAMSTFLKAWAAATAQSQSGTDQCIHVLPSFDGATLFPPILDEQGQCAHPTQATMRGFYRRFAKKGRSVTNRFVFEASAVAKLKEVAATSSLQNPSRVEAVSAFILKCARAAWKAKSGRSAPCLITHAVNLRRRADPNLPQNSMGNFVCLTGAIANECHGEEELELSSLVSKMREATSKVNGDLVVKLQGQGGLATISKVFQDMNEAIAISTTDGEMNFIGYTSIAYSGVYDADFGWGKPMWVVPVHNAGREAISINEVHLMDTGEWETMHLKLGLIYMKKKWNCFKAIKNCLILLVSILVSSSKTEILVSI
>FraveV4A2_2g37491.t1
MEVRILSKEYIKPSSPTPPHLSTHKFSLLDHLMPPVYIPMILFYRPVSPLNTTSSERSQALKQSLSETLTRFYPLAGRIRSNLCIDCNDEGACYIEAKVESHDLSEFLQHPDLSLLPKLLPPFNSMLDHSGQLKNTTTAPGGGADVVMIQVTNFACGGLVIGVYVSHMIVDGVVGQKGYKCYHPQSQRFYVTMDVTFSEDVCYFLPPVTPRQGERFSYYEDLFVGHNESVTPEVTRVECVATELEKNDKISPNGQPNSTDQSSEIETEKSGISDTPVQSECVTSRPLYFYLIY
>FraveV4A2_2g37500.t1
MEVQIISQEYIKPSSPTPPHLNTYKFSLLDHLMPPVYVPMILFYPPVSPPISTSSERSQALKQSLSETLTRFYPLAGRIRSNLCIDCNDEGAYYIEAKVESHDLSEFLQHPDLSLFPKLVPPFNSLLDYTDQLTNPTTTPGGGPDVVMVQVTNFACGGFVIGVYVSHMIVDGVAISTFLQAWAAATAQNQSGDQCIHVLPSFDGATLFPPIHDEQGKFAHPTEATMRGLYRRFAKKGRCVNKRFVFEASAVAKLKELAATSSLQNPSRVEAVSAFIWKCARAAWKAKSGRSAPSLITHAVNLRRRADPNLPQNSMGNFVCLTGAIANECHGEEELELSSLVSKMREATSKVNGDLVAKLQDQGRLETLSKVFQDMADAIALSTTNGDDKVEMNFIGYTSIAYSGVYDADFGWGKPLWVAPVHEPCHEAFSVNVVRLMDTGEWGNNGFEAWISLAEEEMILLQSNQDLLAFASLNPSILLR
>FraveV4A2_3g15900.t1
MSAEMKVEVISRETITPSSPSPPHLKRVEFSLFDQVILEHYVPLVLFYPNHADHHEVDTDHQSLIAKKSSILKASLSETLTHFYPLAGEFQYNDSICCDDRGAAFIEARVNCRVLEILKSPDTEMLKCLFPAAVDSTQALTGYLLLVQVNFFECGGLAIAINISHKVADAFTFSRFIKSWAAAVALGSKCTTDHHPIMHPIEFGAAASLYPAQDFLNAPRKFQKRVPESCTTRRFVFDASSIADLKSKATSAAVPSPTRNEVVSALIWKCAMEASRSNSGSIRPSLWSQALNMRKRSGQEFTENLLGNFVWSMAAVTTESEVDLRSLVARFRKCLEAYNVTYPNGVTAEQAYQKIKESAGNFLANKCMDKYSCSNWCRFPFYETNFGWGKPSWVSIRSFPYKNTVILMDAKDGNGIEAHLTLLEEDMAIFESNKELIAYASLNPSVI
>FraveV4A2_3g15901.t1
MAKTFLSCSYEIEDSPYITLADFVFPPQGHDLVINSSQRAVDPKPDKCGETEASRSNSGSSRPSMWRIQAENMRKVLRKPDLMGNAVGVSIAKTQESEANLQSLVATIRKDSEELKLKYGNGV
>FraveV4A2_3g15902.t1
MSTDFKVEIIHKETITPSSPTPPHLKSVNLSFLDQVIPEVYVPLVLFYPNHADQELNSDHQSLIAEKSSILKASLSETLTHFYPLAGEFQYNDSICCDDRGASFIEARVNCRILDILKSPDTEMLKYLFPAAVESTQALTGHLLLVQVNFFECGGMAIAINISHKVADAFTFSRFIKSWSAVALGSISTTDHLVLPAKFGAAVSLYPPQDFLNSPKPLVELTQGKCTTRRFVFDASRIAALKSKAASASVPNPTRVEVVSALIWKCTMEASRSKLGSIRPSLWCQAVNMRKRSGQAFTENLLGNFVWYLAAITVESEVDIQSLVAKFRKCKDDFKGKYRNGLTAEDAYQTIKESGNVLAKEGIDNYSCTSWCWFPFYETNFGWGKPSWVSVRSFQLKDTVLLMDAIDGNGIEASMSFLEEDMAIVESNQELLAYASLNPSVI
>FraveV4A2_3g15903.t1
MGSEIKVVVIHKETIKPSSPTPPHLESLSLSVFDQLQPEFYVPLLLFYPNNRDEINGDHHSLAAERSNLLKTSLSKTLCQFYPFAGKFEYNVSICCNDHGAAFLQAQVNCPISKVLEKPDHKVLKQLLPADIASTQEVAGHLLLVQASFFECGGMAIGVNISHKVGDAFTFSKFINSWAAVSLGSSASDHIAVPAVEFGVVASVCPPLDFFNSRQPIVEFAIEKSVTERFVFEASKIDDLKSKAASSAVPNPTRVEVVSALIWKCATEASRSNSGSVRPSVWCQVVNMRKRSGQPLTEDSLGNFVWFFASMTMESEVDLQSLVANFRKGIEEFKEKYPNGVGSQDVCQTIQESGNLMTKDGIDNYSCSSWCRFPFYEANFGWGKPSWVSIRTMSAKNTIQLTDTRDGKGIEVSLALKEEDMAIITSNKELLEYAFLNPAAV
>FraveV4A2_3g15910.t1
MSAQMKIEIIERQIIKPSSPTPHHLRNFELSFFDQMAITIYTPLLLFFPNTESTSKLEICEHLTESLAKTLTHFYPLAGRIKGSTVVECNDDGAEFVKAQVSCSLSDFLENPAVKILEQFLPAEILSKEAGSGPLLLVQVSLFECGGMALGFSISHKIADASTLSTFINCWAQTTNTSITDSEVTLPEFGSASLFPPLEKSSDSSQPPARVYSKNHINITRRFVFDGANISALQSKVASPSVPKPTRVEAISALIWKCAIEASTSKSGSQRPSVFSQDVNLRKRVVPPLPENCAGNVVGFFRSKVEVEDGTSVAIDLKDLVSKFREGIENYAAITETIFGSDEAWQGIKDKYKNLKKSDAMGFYSCTSWCRFPFYEADFGWGKPNWVSIASVSIENIIVMLDKRDGNGIEVWLTMNHETMALFESNAELLAYASVNPSVT
>FraveV4A2_3g15920.t1
MMKFEVIRSETVKPSSPTPHYLKHFKLSLLDQLAPVAYEPLVLFYPYNDRDVTFTPAKRSLWMKKSLSETLTRFYPFAGRIKGNISIECHDDGVDYMQARVHGLLSTLLAQPDAETLKQLLPVAIEFPKAGTGPLLLVQESFFDCGGLAIGVCMSRKLGDAASLGTFIMSWAASALGFSQALLPDFNASFWFPPMDCSSGHNSSVDHIVKKRTDGCVTKRFVFDASKICALQTEAASANVKQPTNLEAVTALIWRCAVAAATRSSSLHKSPPKVSVLSQSVDIRKRIVPPLSDDSIGNLVGYFAAQANESELELQGLVAQLRTGLKEVSNNCAQILKGSHGSRGFVESSKEAGDFFQRDDIMNLQVCTGLCDYKVLYEVNFGWGRPIWVSNFPSGLNRNVSSLVGTRKDDGIEAWVTLIEEDMAAFEHDQELLAFAMVNPSVLEPIALKSAL
>FraveV4A2_3g16350.t1
MSTDMKVKIIHKETITPSSPTPSHLKTLHLSFMDQLVPEVYVPLLLFYPNPTTHEKSSILKTSLSETLTHFYPLAGKFQYNDSICCDDHGAAFVEARVNCRVSKILENPDAEMLKHLFPAAFESTQALTGHLLLVQVNFFECGGMAIAINISHKVADAFTLSTFTKIWARVAQGHPVLLPADSFGALTYLYPPQDFLNASKPLAEYTQEQCMIRRFVFDASRIAALQFKAASASVTNPTRIEVVSALIWKCAMEASRSNSGSIRPSVCSQPVNMRKRSGKPFVENVLGNFVWFFKAITVEGEVDLQSLVATFRKCMEDFKVNYRNGVSAEQAYQTIKESAKLLEKEGMDSYTCTSWCRFPFYETNFGWGKPSWVSTPYALKNKFYLMDANDGNGIEAYVTLLEEDMAIFGSNQELLAYASLNPSVVY
>FraveV4A2_3g16950.t1
MGLEVKVEVLHKENISPSSPTPHPLRFFSLSVFDQLTPTVYFPLLLFYPNTVQPRDRELNSIDPQSLVVERTKLLKTSLSETLTRFYPFAGRIHDHASICCNDQGAVFVEAKVKCSISRVLEEPDLEFLTELIPKLESTDEGETGYVLLNVQVNFFECGGIAIGFNVSHKMIDAFTLSTFVNSWAATSLGFGTSDHTVFPSHQYVGAASRFPPLDLFKSPPQFGKLAKEKCITKRFVFESSKIAYLKSEAASDAVPNPTRVEVVSALIWKTAMKASSANSDSVRPSSTWLQIVNMRNILAQPSGKNLMGNLLGFFAARSTGGGESKDDLQGLVAAMRKGFEEFKVKYGTKFVSGEDVSKLMNEYREQMQKDDIECYCSTSWCRFPFCEADFGWGKPLMSVPATVELKNLIMLMDTSDGGGVEARLTLKEEDMAKFEKNEELLAFASLNPTVT
>FraveV4A2_3g16990.t1
MKRALSETLTHFYPFAGRINDHASAVCCNDEGAMFLEARVNCPIPMALDKPDLGFVKDLVPNLQFVEGNSGHDLLLVQANFFECDGVAIGLEISHKIIDAFTISTFLTAGLQFPVVCNLLHINNIPKLSVRCAKSYASRSRVSTDLEMCDESINCKLGFCKTIIVDMVANGEHAENIGATICGEHDGEPFGVISSKWTRGESEDDLQGLVAAMRKGYDEFKVKYGANSVGADDPLMVVPPTEGIKNMTMMKDTSDGHGIEAHLTLKEEDMAIFEKNEELLAYASLNPCVI
>FraveV4A2_3g17000.t1
MKERSWSYKMSLEVKVEVFHKERITPSSSTPHHLRNFSISILDQFSPSIHFPLILFYPNDSDTHEVNHIDRPCLVVERTKLLKRSLSETLTRFYPFAGRIQDHASVCCNDEGAMFLEARVNCPISKALDKPDLDFEKELIPNLQYAEGDSGQDILLVQANFFECGGVAIGFQFKHLPFLKIANERCTTRRFLFESSKIESLKSKAASAAVQNPTRVEVVSALIWNCAMKASTAYSRSARPSSSAWLQTVNMRKILAQPSPDNLMGNLLGFFPAISMKGESEDGLQGLVAAMRKGTNELKVKYGANGIGVDDISRLLKEYGELLQKGDRECYCSTSWCRLPIYETDFGWGKPLVNSPAMVEIKNLTTLMDTSDGVA
>FraveV4A2_3g17010.t1
MGLEVKVEVLHKETISPSSPTPHPLRFFTLSVFDQFSPTVYFPLLLFYPNTVQPRDRELNSIDPQSLVVERTKLLKTSLSETLTRFYPFAGRIHDHASICCNDKGAVFVEAKVKCSISRVLEEPDLEFLTELIPKLESTDEGETGYVLLNVQVNFFECGGIAIGFNVSHKMIDAYTLSTFINSWAATSLGFGTSDHTVFPSHQYVGAASRFPPLDLFKPPPQFGKLAKEKCITKRLVFESSKIAYLKSEAASAAVPNPTRVEVVSALIWRTAMKASSANSDSVRSSSTWLQIVNMRNILAQPSGKNLMGNLLGFFAARSTGGGESNDDLQGLVAAMRKGSEEFKVKYGTKFVSGEDVSKLMNEYGEDMQKYDTECYCSTSWCRFPFYEADFGWGKPLMSVPATVELKNLITLMDTSDGGGVEARLTLKEEDMAIFEKNEELLAFASLNPTVT
>FraveV4A2_3g35170.t1
MAIVVNILHKVADAFTLSTFLKSWAAASLGSSSSCTTHDHPVLPPKFGSAASLYPSQDFLNSRKPDFVGSVQEKCTRRRFVFDASRIVALKSKCASPAVPHPTRVEVVSALIWKCAMDASRSNLGVIRPSSWSQAVNMRKRRSGHAFTENLMGNFVWSYTAAMTVNTEVDLQSLVATFRKCKEDYEVNFPNGVTAELAYQKIKESWKNLAKEGIDNYGCTSWCWFPFYETNFGWGKPSWVSTRGFQVKNTVVLMDAKDGDGIEASLTFIEEKMAIFESNQELLAYASLNPSVI
>FraveV4A2_4g17130.t1
MEIVSRKLVKPSAPTPHLKTFKLTLLDQRMPSNLYGKILLFYPGNNNNNSATLVSERSNNLQKSLSKTLVSFYPLAGQLKDDVSIDCNDEGAYFIEAKINCSISDVLSQPDPNLLEQFVPCTNDAEALNVMITLIQLTVFKCGGIAVGTCISHKITDASSMFTFLGSWTADARGEIGVLPVFIEPSLMPPSSTPIRPTPGFRGVQNFVTRRFVFSHSKMASLKAESSTLLQKLGHNAPSTDVELVTAILWKCAIASSQSILGRPRPSLMSQVVNLRNRMVPRLPENTMGNLIFDFHVLIEESNKELPEMVANMRKGFKDFCSHKANRFIGEDAVSVLFDSLEEEDELITKMGVTIFRFASICGFPLYDMDFGWGKPIWATNRPGSLNNLFTLIDTKGGEDIEAWVNLEQQEMAIFERSELLLSFSSLNPSAIIMGRCCL
>FraveV4A2_4g17550.t1
MATLEICIIGIDSIRPSSSTPIQLKTFNLSLLDQLAPATYIPVLLFYTTSDLTAAAGRTLQLKKSLSETLTRFYPFAGRIKDNFSIDCNDDGAGFTEAQVSCFLSDILKAPDHEVLKQLLPINCESFIEGRGCVLHVQANYFKCGGIGLGICLSHKIADAATLSTFLRSWANTASGISEKVCPIFNAASMTPPRDISMTPPTLENLNKIRDDKSVTKRYVFNGSKMTALKAKAPSLSVKQATKVEIVAALIWKCAMKASRTNFGSSSRLSALYQNVNIRNRTVPPLPNDSVGNFVGSFIATAEDTEAELHGLVSELRKGIEEFCKKANRLPLSEDISVICEPQMEAMRMLTSDDMALYACTSWCRFPLYEAADFGWGKPVWMSSCIPPAKNMVFLMDTKGGDGIESWVRLSQEDMKLFECDQELLAYASLNPSITY
>FraveV4A2_4g20880.t1
MFSKAWAATTLRALGDHQAEISCPEFVSATLFPPKLVADPETISGLAKKKLVTKRFVFDASNIEQLRAKYEQLERPTRVETLTAFIWSCLVADTTDYGIHDNQKLHKVSQVVNLRRKLDPPLAPHIFGNIITLADSIPSLLNTGEECYGLARQVREAIRKIDKVYIRKLQQGEDDHGSSSEGSITSVFTILCNFPLYDSDFGWGRPLWVSMGMPGLDFNNVVIFTDTRDANGIEASITSTKEVLIGLETDTEFLKRVRPSWVSSGLSLTPKRTTTANMYINTRNRVTSMVKEPRT
>FraveV4A2_4g24550.t1
MEVEIVSRETIKPSTPTLPHYRTYNLSFLEQLNPRTYTPIVYFYPKEASASDHYPNFCDKSDQLKKSLSETLAIYYPFSGRIKDRVSIDCNDEGVIFIEARIKVQLSQILEQPKDEELDLLFTDKLQWNDDSNLTVILAVQVSFFDCGGMAIGICMSHKVADTSTMINFINDWAAMTRDHKADQYVSPKFIAETVFPRGEIPLPPESVIEKGDCISKRYVFDASKIAALKALVCDKVQNPTRVEVVTAFIHRCAISALKSNSGSLSNPNTLLIQTVNMRARMVPPLPKSSVGSMVWYYAVSTAEEESVIELHELVTQMKERMAQFCGTYLEKFGKEWPSIFLECMEESRKSFHIQNLVVYRCSSWCRFPIYEADFGWGKPIWVTIASCVLKNTIFLIDARNGEGIEVYVNLEKQHMDMFERDPELLAFASLNPSVLI
>FraveV4A2_4g24660.t1
MATVQLEVISREFIKPSSQTPAHLRNFNLSYFDQIAARMYIPLVFFYNPCNTTSTTFETSNLLKKSLSETLTVYYPFAGKIKDREFIDCNDEGVLFLEAKVKVKMSEILDDRRHENLDLLFADNLQWNDATTSVNFVNDWAAKASNSGKHVSPLLCVPPIFPRGDIPLMPESSPNKGKCSSRRFVFDAPKIAALKAIVADRVQKPTKVEVVSGLLYKCAISAANASSSGATRPALLIPNVNLRSRMSPPLPENYVGNLSWVFPVLKREDSLHSLVSQMKEGLSDFCNTYVKNVSRGTELALSIRKQMEKVKEMYKSSEQVVQHNCSSWCRFPIYEADFGWGKPVWVSIGACLDKNVMILMDSKSGDGIEAIVTLEEQDMAAFECDEELLAFAAQNPNPLSQV
>FraveV4A2_4g24661.t1
MLMAPIIPYYDVPCTHGKLEQRMLIAEAELHSFVAELRKGIEYFCKKANGLPLSEDVMVPTTRLQTFGGDWGKPIWVSSPPAKNMIFLMDTKGGDGRVPSKIEGRRPESIRVCDQELLAYASLNPRFTSY
>FraveV4A2_4g24670.t1
MKIDVEVISQETVTPSSPTPHHLRHHQLSFLDQLAPHAYVPFLYFYSLPNTHSHTQISTHLKKSLSKALTQYYPLAGRVKLNLFVECNDFGVPFYEARVKSLSLSDVITNPSLPELNNLLPFKLDELKDIALGVQLNLFRCGGVAIGLCASHRVADGLSYFTFVKNWASAACGNESVSPDFSAASIFPPKNMDGYNGVLIPKRNEIVTKGFVFDGLKIEALRSKYAEGIRLKTKKIPSRVEALSAFLWNKFMAAAAKEEGSSSRKLYAVVYIMDLRSRFDPPLPQHSFGNYYRAATATPTLVNGEERGGLVRQVIEEIEKIDNKYMRKFQDGYKEHLDFMRRRMERAAKGELVTLTFSSLCRFPLYEADFGWGKPEWVSMASMKINNQIVFMDTKLGDGIESYFSFKEEDMAKFELDSEFLQLISPIGNVKKNPFARL
>FraveV4A2_4g24680.t1
MKLEVELVSRELIRPSSPTPDHLRRYQLSFLDQISPPVYSPLVIFFSSAEADKKFDIGDITNRLKKSLSDVLVHFYPLAGRANDNMFIDCNDEGTPFLETRVKCQLSDVIQNPVPSELNKLVPYQLHEVADLALGVQLNVFECGGIAIGACISHKIADALSFFMFIKTWAGTARRDHGHQIDDHTVMSPRFVSATLFPPRNISGFNPSVGITKENIVTKRFVFDASKIDLIKSKYGDSEDEHEHEHDSRESHQRPPSRVEALSAFIWSRYVAATKAGTEASERVYAIVHAVNLRTRIDPPLPECSFGNLYRIAVTVPRLDTGEECYGLVRQVREQVSHIDKDYVKKLQEGNEHLSFIKQSSENFTKGEMVTLSFTSLCRFPLYEADFGWGKPTWVGSPALTFNNLVVFMDTKSGGGIEAYINMKEGDLAKIEADKEFTAFVSSRSNDECLPLQLLVLPC
>FraveV4A2_4g24710.t1
MANTIKITGAHDEKLYIVSHAVNLRSKFDPPLPKHSFGNIYRVAMTGPLLSTGDACNAYGWAMREVREEINKVDNECTNGLQQGGEQSGLPMNENAARLMELEVVALGFSSYCRFPAYDNDFGWGRPAWVFSAPLTFKNIIAFMGTKEGDGIEAYISLEEQLMAEFETDAEFLAYVSPKGAEESFGC
>FraveV4A2_4g24720.t1
MKVEVELISEEIIKPSSSTSDDLHHYQLSFLDQLSPPVYNPLVLFYEFSDQTMPSVTEISNCLKKSLAEVLTLFYPLAGRIRDNKYVDCNDEGIPYVEAHVKCELSEVLNNPVPGEFSKFMPFELDNIDNKFPLGVQLNIFECGGFAIGHCIAHKLADGLSHFMFSKTWAATALGDKAKIEHPEFISAKLFPPRDFTAYDAGLGITRNKVAKRFVFSTSIIEALRAKYRDSEGLENQKPPSRVDALSAFIWSRYVANTKDTGPTEKLYMVLHSVNLRPRFDPPLPHLSFGNLYRAAMTAPFLSRGEERYGLVMRQVRAEIDKIDNHYMKCLQQGDDHLSELNESVDSVISGELITFSFSSFCRFPLYDNDFGWGKPTWVSSPPLTFKNLVVFMDRKEADGIEAYISLEEEVMAKFETDIEFLAYASPSGW
>FraveV4A2_4g24760.t1
MTTLEVEVISKEIIKPSSPTPDHLRHYRYSFLDQTSLPQIYSSMVLFFQFNGQTQPNITEISNHLKTSLAEVLTLYYPLAGRAHDNLYIDCNDKGVPFLVAHVNNCKLSDMLRDPIPDELTKLVAFELDDVDNKIPFGVQLNVFECGGFAIGQCISHKIADGLSMLMFSRAWAATARRAHGDQEAEILRPEFISATLFPTKLFTQTCIGVAKNKLVTKRFVFDASNIEYLRARYVGTTMKRPSRVEALSAFIWSRFVAISKDDGIHEKFHSVIHVVNLRPRFDPPLPLHSFGNLISFACSTPSLLNTREECYGLARQVREAICKIDKGYIKKLQGGADHDNMTSSDGGEKVTSFFTGLCKFPLYDNDFGWGKPSWVYVRLPGLNFNNLVIFIETKDNNGIEAYITSAEEVLTKLQRDTEFLQRVYPSWICSSPSLNHQPSPFAELQCRNRLNLIKKPSVLTFKKKKPSVLTKPVTWGAGSVRLFGLAVRVLKMK
>FraveV4A2_4g24770.t1
MGIMKFEAEVISKHIIKPASPTPDHLRHYQFSFLDQISPPVYNPLLLFYEFNAKTQPNITEISNHLKTSLAKVLSLYYPLAGRFKDNQHVDCNDNGVPYLEAQVNCKLSDVLNNPIPGELNKLMPFELDDVASKYPLGVQLNVFQCGGFAIAQCLTHKLADGLSYFTFSKTWAATAGGEPKIAQPQFISATLFPPKNLSGYDARTGITRNKVTKRFVFSAINIEELRKVQANKASAHPSRVEALSSFILSRFVEATKDIGSAEKFYRVVHAVNLRPRFEPPLPHHSFGNLYRVAMTAPLQISSGEPYHGIREEISKIDNAYVRKLQKGDEHLSSIKTYAKSFAKGEQVTISFSSYCRFPLYDNDFGWGRPTWVGSPALTFKNLVNFMDTREGGGIEAYISLEEEVMTKFESDVELLAYMSSSAVLNQAT
>FraveV4A2_4g24771.t1
MVDTVENPEQSKQKRNITANTTLTVEEYNQLKALLKIQNANLFPPKDLTGYINPSIASITKNKVTKRFVFDASNIEVLRVKYEGNAGLEKDEKHPSRVEVLSAFIWSRFVAVTKDTGAAEKLYMVIHAVNLRSRFDPPLPEHSFGNLYRVCEEISKIDKDYLKRLQQGDEHLSFIRRNTDSFMKGGIVAFSFSSLCSLPIYDSDFGWGRPTWVGSPARTFKNLVHFLDTKEGDGIEAYICLEKEVMAKFETDSEFLAYVNPNDVC
>FraveV4A2_4g24772.t1
MKVYIEVVSKEIIKPSSPTPDHLRHYQFSFLDQLSPPVYNSLVLFYEFNGETQPRIPEISNHLKTSLSEVLTLFYPLAGRVKDNKFIDCNDEGIPYLEAQVKNCKLADILKNPIPEELNKFVPFELDDTANEYALGIQLNIFECGGFAIGQCVSHKLADGSSYFMFSKTIERKHIS
>FraveV4A2_4g24790.t1
MKVEVIERDCIKPSSPTPNHLRKHELSFLDQVAPPIFMPMLLFYPATSYGNDETPLSASRVKQSLSETLTQFYPLAGRIIDNAFVNCNDEGTPFVEARVKCLLSDVVSQPDPNQLNKLLPCDLECVVDFVLAVQVNIFDCGGMAIGVCISHKVADALSLVMFLNSWASISRGDNCNYRAPIFDLATFFPPRSISGFKPGVGIARDKIVTKRFVFSASNVASLRTKYTTSETERRPTRIEALSAFVWSRFLASTQGKPNSDIVYKVLHAVNLRTRMEPALPEHHFGNVSRFATATTSFEEGEEECYGFVGQMRDAIKSVDGEYMRKILEGTAHVDYLKQRAEEFLKGEVVSFSFTSLCRFPLYETDFGWGKPIWVGSASLTFKNLVCFMDSGSSGGIEAWVNLKEEDMAKFQEDEQLRALSYPARDAKV
>FraveV4A2_4g24800.t1
MKFQVEVLSTETIKPSSPTPDHLRHHKLSYLDQIQPPIFMPMVLFYPKEHDHNDLDLISIHEQRCSKIKKALSDTLVKFYPLAGRVHGTQYVDCNDEGAYYVEAKTDCKLSDIIENPNPKDFNKFLPFELDAAHELPVCFQVTFFACGGMSIAMGMSHKVGDALSYFTFLNGLAAEARGEGNDVCAPVFVSDKYFPQKDLSGFYQHRSGIIKQNISTKRFVFDGPMVQAIRAKCVDMSRRPTRVEALSAFIWCRYIASCTSIQQEGVTTDAMYTVSHAVNLRTRMEPPLPEHTFGNVTRTAIAVPPVPVDPKDGTLHGVVNHVREAIKQVDKEYIRKLQEGDAHLNFLRSRTEEVKRGEVVSFSFTSLCRFPIYDADFGWGKPVYVGSASFTFKNLVSFFDTNVGDGVEAWINLLEEDMEKFEKDEELLKYVSLAPSYKNAKVSINY
>FraveV4A2_4g27880.t1
MVPPLPENYVGNLSWVFLVLKREDSLHSLVGQMKEALSEFCNTYVKNVSRGTELVLSIRKQTEKVKEMYKSSEQVVQYNCSSWCRFPIYEADFGWGKPVWVSIGACLDKNVILLDSKSGDGIEAIATLEEQDMAAFECDQELLAFAAQNSNPLRSQV
>FraveV4A2_5g06140.t1
MEVEVISLETVTPSAPTPHHLPRHQLSFLDQFAPHVYIGFLYFYSLPNTHSHSQISTHLKRSLSKTLTHYYPLAGRVRFNLFVDCNDHGIPFHQARVKSHSLSDAITNPSLSELNSLLPFKLDELTEIPLGVQLNLFPCGGVAVGVCVSHRLADALSYFTFVRNWAATACGDADVDVDFSAASIFPPKNMEGYNGVPIPKRNDVVSKRFVFDGLKIEALRATYEESIRLKMEMKRRPSRVEALSAFLWNRFKAAAAKEEEQSSLRRLYTVVYIMDLRSRFEPPLQQNSFGNYYRAATATPTLVDGEESGGLVREVIEEIDKIDNKYMRKFQDGYKEHLDFMRRRMERAAKGELITLTFSSVCRFPIYEADFGWGKPVWVNMASMKISNQIIFMDTKTGDGIESYFNFKEEDMAKFERDSEFLQLLSPNGNVEQNPLARL
>FraveV4A2_5g06190.t1
MTTLEVEVISKEIIKPSSPTPDHLRHYRYSFLDQTSLPQIYISMVLFFEFNGQTQPNITEISNHLKTSLAEVLTLYYPLAGRAHDNLYIDCNDKGVPFLVAHVNNCKLSYVLRDPIPDELTKLVAFELDDVDNKIPFGVQLNVFECGGFAIGQCISHKIADGLSMLMFSRAWAAIARRAHGDQEAEIHRPEFISATLFPTKFFTQTCIGVAKNKLVTKRFVFDASNIEYLRARYAGTTMKRPSRVEALSAFIWSRFVAISNDDGIHEKLHSVIHVVNLRPRFDPPLPLHSFGNLISFACSTPSLLNTREECYGLARQVREAISKIDKGYIKKLQGGADHDNMTSSDGGEKVTSLFTGLCKFPLYDNDFGWGKPSWVYARLPGLNFNNLVIFIETKDANGIEAYITSAEEVLTKLQRDTEFLQRLYPSWSCSSPSLTTVPICRTPLPKPTEFDQETKCPNQTSDMGSRFS
>FraveV4A2_5g32840.t1
MVDMEINIVSRDTIKPAAAATSSLHPHQKPCNLCIFDQLIPTTYVPMLFFYPIIDPNFNLPQTLAHLKNSLSHTLTQYYPFSGRTKDNLYIHDFDAGVPYLEARVECRMFEVLELQEIELLNRFLPFHPFCKETESPDLLPLVAFQVTVFACGGISIGISLSHKIFDTQTANIFLKSWASVSRRDHEEAITSNPNLCQASLTFPVSDNLPQKYLAFMESMWFEEKKYVTRRFVFDAKAIATLREKAKSELVPNPTRVEALTCFLWKHATSASRHGGTSRRASAVAHAVNLRRRLKPPMPDNAIGNLFLWATTIYNPSDTGETTDELCDLLQLLHESFNGLDHDSLDALRGEDGRRAIFEYLDQLLEWMEILDPTPEIYAFTSWINILDEVDFGWGKPFWIGVMGKVGHAFRNLTVFVNTQRGNGIEAWVTMDEKQMSIMEKDPQFLAFASPNPRIMNV
>FraveV4A2_5g39380.t1
MGVMKFEAEVISKHIIKPASPTPDHLRHYQFSFLDQISPPVYSPLLLFYEFNAKIQPNITEISNHLKTSLAKVLSLYYPLAGRFKDNQYVDCNDNGVPYLEVQVNCKLSDVLNNPIPGELNKLMPFELDDVANKYPLGVQLNIFQCGGFAIAQCLTHKLADGLSYFTFSKTWAATARGEPKIEHPQFISATLFPPRNLSGFDARTGITRNKVSKRFVFSASDIEELREVQANKASARPSRVEALSSFILSRFVEATKDIGSPDKFYRVVHAVNLRSRFEPPLPHHSFGNLYRVAMTAPLRISSGEPFHGIREEISKIDNAYVRKLQKGDEHLSSIKTIAKSFAKGEQVTISFSSYCRFPLYDNDFGWGRPTWVGSPALTFKNLVNFMDTREGGGIEAYISLEEEVMTKFESDVELLAYVSSSAVLN
>FraveV4A2_6g40060.t1
MEKIEVSIISKHTIKPSASSTPLQPYNLTLLDQLTPPAYVPMVFFYPITDHVFNLPQTLADLRQALSETLTLYYPLSGRVKNNLYIDDFEEGVPYLEARVNCDMTDFLRLRKIECLNEFVPIKPFSMEAISDERYPLLGVQVNILDSGIAICVFISHKLIDGRTADCFLKSWGAIFRGCREDIIHPSLSEAALLFPPRDDLPEKYAGQMERVWFAGKKVATRRFVFGAKAISSIQDEAKSEPVPKPSRVQAVTGFLWKHLIAASRALTLGTTSTRLSIAAQAVNLRTRINMETVLDNAIGNLMWWAQAILELCHTTPEISDLKLCDLVNLLNGSVKQCNSDYFETFKGKEGYGRMCEYLDFQRTMSSMEPSREIYLFSSWTNFFNALDFGWGRTSWIGVAGKIESAFCNLTILVPTPCNTGIEAWVNLEEEKMAMLEQDPQFLALASPKTLISRN
>FraveV4A2_7g06720.t1
MSIDCSRYLIRIRHALLGTSPRTSVVAYAKNMRSRMKPQTSSANFIENFFWWATTFTHSSKLGEAPELYDLVNVINESIKRFDRGYFESLQGEEGFGAISNYVNQLEVLLSLKSPPEVYLFTSWTSIFH
>FraveV4A2_7g18570.t2
MKKIEVSINSKHTIKPSSSSTPLQPYKLTLLDQLTPPTYVPMVFFYPITDHVFNLPQTLADLRQALSETLTLYYPLSGRVKNNLYIDDFEEGIPYLEARVNCDMTDFLRLRKIECLNEFVPIKTFSMEAISDERYPLLGVQVNILDSGIAIGVFISHKLIDGRTAYCFLKSWGAVFRGCREDVIHPSLSEAALLFPPRDDLPEKYAGQMEGLWFAGKNVATRRFVFGAKVISSIQDEAKSESVPKPSRVQAVTGFLWKHLIAASRALTSGTTSTKLSIAAQAVNIRSRMNMETVLDNATGNLMWWAPAILQPSHTTPEISDLKLCDLVNLLNGSVKQCNGDYFETFKGKEGYGRMCEYLDFQRTMSSMEPAPEIYLFSSWTNFFNALDFGWGRTSWIGVTGKIESAFCNSTMLVPTQCDNGIEAWVNLEEEKMAMLEQDPQFLAVASPNPPISRC
>FraveV4A2_7g18630.t1
MYGIQRCTIDNPTTLLQPYKLTLLDQLTPPSYVPMVFFYPITGPAVFNLQTLADLRHALSETLTLYYPLSGRVKNNLYIDDFEAGIPYLEARVKCDMTHFLRLPKIECLNEFVPIKPYSMEAISDELYPLLGVQVNIFDSGIAIGVSVCHKLIDGRTSYCFLKSWGAVFRGCRDEIIHPNLSQAALLFPPRDDLPEKYIALMEGWSIAVKKVATRRFVFGAKAISAIQDEAKSESVPKPSRVQAVSGFLLKHLLSASRASSSGTTSTKLSIAAQVVNLRSQMNMETTLGNAIGNLMWWAPAILELNHKARESSDPKLCDLVILLNESVKQSNSDYFDTFKGKEGYGRMCEHLDMEGTFELLIVLTICRRKLTKGHRGLILVEYGPREVVEELGRSFDLLKDLKTRLVKMSAIWQLGTLRDLTTYRLEVDEESTIWQLDDSSRVLGEF
>FraveV4A2_7g18640.t1
MEKIEVSIISKHTIKPSTSSSPLQPYKLTLLDQLTPPSYVPMVFFYPITGPAVFNLQTLADLRHALSETLTLYYPLSGRVKNNLYIDDFEEGVPYLEARVNCDMNDFLRLPKIECLNEFVPIKPFSMEAISDERYPLLGVQVNIFNSGIAIGVSVSHKLIDGRTSDCFLKSWCAVFRGSRDKIIHPNLSQAALLFPPRDDLPEKYARQMEGLWFVGKKVATRRFVFGAKAISVIQDEAKSESVPKPSRVQAVTSFLWKHLIATSRALTSGTTSTRLSIATQVVNIRSRRNMETVWDNAIGNLIWFAPAILELSHTTLEISDLKLCDLVNLLNGSVKQCNGDYFETFMGKEGYGSMCEYLDFQRTMSSMEPAPEIYLFTSWTNFFNQLDFGWGRTSWIGVAGKIESAFCNLITLVPTPCDTGIEAWVNLEEEKMAMLEQDPQFLALASPKTLISRY
>Maldo_HF_11292
MEFEMIKRETLKPSSPTPQYLRNFKLSLLNQLSPAAYESLVLFYPRNDSTTPQISLRILKKSLSETLVRFYPLAGRMKDNISVDCNDYGVDYVEAKVNGLLSTFLSQPDAGTLRQLLPVGTESPEAGKGALLLVQANVFGCGGLAIGICMSHKLADAASLSTFIMSWSATALGFSQALLPDFTASFRFPPIDYSSSFHQSSPVDAKRENCVTKRFVFNASKISALRTKAASTIVDQPTQAEAVTALIWRCAVAASRSSNSLQPPPKLSVLSQSVDIRKSVVPPLSDDSIGNLMGYFAAQTDENELELQGLVAQLRRGIKELSNNYAKRPGKDQAIRESVKEVHNNFVKRDDTTSFYVGTDLGNYKLLYEVNFGWGKPIWLSNVPAASSTNVAYLVSTRKDDGIEAWVTLSEEDMAAFERNQELLAFALLNPSPGELYKVVPFEQHGHESYEFSLGFQLNVYDCGGFAIGLYAVLTSWRMGYPMLMFTKTWAAICRGEKYEAQIDSPDFVSATLPTRQRCQSL
>Maldo_HF_13672
MEVKIVSKDRIIPSSPTPSHLRIFKLSLLDQLIPAPFAPIILYYDNSDPSYNTPNLIKPCTTTTHLDDDDDDDNEDKATIMKRLHVLKTSLSETLTGFYPLAGQIKDDLSIDCNDQGAHYVEARVKHSTLREFLNRPDDLILLLHRFLPCDLTNSNTGASVTNIQVNVFKCGGMAIGLCISHKILDGAGLCTFIKAWTATARLRSSLPRSALYSRSSSLSSSSSSLTSSDSVTLSSSSDSDDNQTPRAASRIIHPTKPNLSAATCLFPTSDELWLRDSSLRMWGSLFINDGKSSCVTRRLVFEGSAIAALKGMVAAVNNNYKVKRPTRVEVVSAFIWQCAMAASKQIHGFGRPSLLTHAVNLRSRITSLLDLDLEYSIGNLLWIAAARCQTPIFTLDDNDAAADGLQLHGLVEELRNAVSKIDGDFVNKMRSAGEEEEGKYHMLESLEELRSSPSSESDYYGFSSWCNFGFYEGGDFGWGKPVWVSSVGSTGNSVFLNFIILVDTKLGDGIEAWVTLDQHHMAILQCNPQLRKFVSLDPTPLLLL
>Maldo_HF_16598
MIKPSSPTPNHHKNLKLSLLDQAFPPSFYANTIFFYSSDSNSNHGHNYGGDVTSQQLAWERSDRLQKSLSKTLVAFYPFAGQLKDHVSVECNDEGAYFVEARSNCSLLEILSKPEHKLLPHFIPAFNADEQLGSAVLLVQFTVFNCGGITLGVSHSHKIADASSTCTFFQRWAASTLELESVNNHDRISAVNNHDQISAVLPEFDETV
>Maldo_HF_19930
MIKVEVIRKEIIKPSSPTPHHLRHLCLSLFDQFILELYMPQVLFYPSSSDEHSLVAEKSELLKKSLSEALTVFYPFAGEFKYNVSINCDDRGALFLEARVNCPMSNILDKPDSEILRQLIAAPMRSKQAQVGHLVLIQANVFECGGLAIGVSISHKVADAVVYSKFIESWAEIARCTASTTDHHVVLPTEFGVAATLFPPQEFFNSPKTPLTLPFIDNVIGRRLVFDASKIAALKAKAASATVPNPTRVEAVSALIWKSATEASRSNLGFARPSTWRSAVNLRKILAQPFAENLQGNFVYFTMPKIEEHEVYDLQTLVAKMRKSVEELKVKYAKEIRGEEVVQFLKEYSELVQKDDMDNYFCTSLCGFPFGSANFGWGKASCIRIPWNEDFKNRMLLLDASDGIGIDAYITLKKEDMVMIETNQDLLAYASLH
>Maldo_HF_19953
MRKSLEEFKVKYANEIRGEEVVQFLKEYSELLQKDDVDNYMCTSLCRFPFGSANFGWGKASCIRIPWNEDFKNKMLLLDASDGIGIDACITLKKEDMVMIETNQDLLAYASLQLTISER
>Maldo_HF_20930
MANRNLEMASQLRLLVPAKVNEDDKLVEYNALLLDRFLDILQDLHGEDLKETVRVAGGEEDFAGVMKVRVASGVEERMHGGDGNRLARHVREAVSKLDGDFVQSLQRDGTRGLIKFCEPLKEVGETVSRAGADATDGQGLDYIGFNSRCNLGLYEADFGWGKPVWVASGGAKRGAEEAPYMNMVLLMDTRSGDGVEAWVCLDEQDMAYIRG
>Maldo_HF_22814
MEEQMTKCSYKAFLPNVKDQMAICSNQSQSTITILPSNLLNKLNSQLPFTISLNVEAALPLVYALPTSWQMGYLCSCSQKPGRPLAGEKKMKQKSSVQSTFPPANDVTGYDTLGSITTNKAKKSFVFNAPTIEDIGEKYTGLAEDDREKRPSRVETLSAFIWRRFTEATKDDHPIDENMFHGAFYTVNLRPRTDPPLPRCSFGNIYQIFLTTPLISSSSSSSSNAVYDQESCHDMVKQVREELRKIDKDHVNRLQQGSTGVTSTDLFKGLPDQEGWLCLPTVACADFLSMILIRLGETYMGGHTASAHEEPNTDTKEPGGIEACDDAMTKFERNAFIQRRVGMSRVGSAGSS
>Maldo_HF_22818
MLIHAVNLRPRMDPPLPRSSFGNICLISMTGPFTSSNTSLDNDPCYGMVRHIREAMSKIDNEYVKRLQEGDEHLSSVKKLADSFTREHLVTYNFTSLCRYPLYDNDFGWGRPTWVGLPALTFKNLIVFLDTKEAGGGGRGIEAYVSLEKQVMAKFETDVFLQPRLGTSRVSSPTSTLTRQQGRFSQVTKYHTQSRPSLCCERPIQTKPLKILWSGSVSLRLLLKVLKK
>Maldo_HF_27229
MQLVQNCESHSVSLQDKRVSQLTVTSYSSSIPSKLVLILLLLLVVSRPMIQLLAKTLTHSHPLAGRIKGYSVVECNDKGVVIKVRIANCWLSNILEHQNLGMLKKFLPMEIECQEAGTGQLLLVQPAPCKSTSLKVVEWKLG
>Maldo_HF_29816
MFGDIPTNKVTKRFVFNAPTIEDLREKYTGLAEGDREKRPSRVEAVSTFIWRRFAEATKVDYSIDENRFHGAVYTVNMRSRMDPPLPRCSFGNFYQIFLTTPVISSSGVDDHESCHDMVKQVREEASKIDKDHVKRLQKGEHRSYINRFLQKFARQGTLVPLSYSSLCRFPLYDIDFGWGRPTWVAVPPLPYMNLICLADTKEAGGIEAYVSLPDDAMTKFESDAFIQRRMSMSWVGSAGSNITGHRACGPDSNQAENFSTRILPKYQTKPIKLRSSSVLFAPFDLLQDPVVWDSSPLCYVCALFECG
>Maldo_HF_34161
MDQLFMKITTCVEQKMASEIKVEVIHKETIKPFYPTPDHLRSLSLSVFYQYQPEVYIPLLIFYPNNNNSDNSQVKNSDHRSLFAERSILLKKSLSEALTRFYPFAGEFKYNVSINCNDHGAAFLEAQVNCPVSKILKNPDFEILKQLLPTDCMSTQAETGYLVLVQANLFECGGLAIGISIYHKAADAFTTTTFIKCWAALAFGSASSTTDHHVLLPEEFGVAASLAPSLDSFDSPGAPVTFSTEKLTTRRFVFDASKISALKFKAASATVPNPTRVEVVSAVIWKSLIQASRSKFGFMKPSTWCAMLNLRKRSGQAVTENIQGNFVWFAAALTTEEQSEVELESLVGKLRKGIAEYKEKHPNGVSGEEVFQTIKAFASLFLRGDLEIYTCSSWCRFPLYETNFGWGKPTWVTSQPFNDLFFLTDTRDGDGIELSLSLKEDVMTIFESSEDLLTYASLNPTQKMASEIKIEVIHKETIKPLSPTPDHLKSLSLSVFDQYQPEIYIPLLFFHPNKNNSDDGQVKNIDHPSLFAERSNLLKKSLSEALTRFYPFAGEFKYNVSISCSDRGAAFLEAQVNCPVSRILENPDFEILKRLLPTDCMSTQAETGYLVLVQANLFECGGLAIGVSIHHKAADAFTAATFIKCWAALALGSASSTTHHVLLPEEFGVAASLAPSLDSLDSLGAPVTFSTERHATRRFVFDASKISALKSKAASATVPNPTRVEVASAVIWKNLIQASRSKFGLMKPSMWCATVNMRKRWGQAVTENVRGNFVWYAAALITAESEVELESLVGKLRKGIEEYKEKHPNGVSGEEVCQTVKRSAGLLLSGDIEMYTCSSWCRFPLYETNFGWGKPSWATSQPSNGLICLSDTRDGDGVEASLSLKEDVMAIIESSDYLLSYASMNPTVV
>Maldo_HF_35196
MKIEVIERAYIKPSMPTPPHLCKHEFSFLDQIATHIFMPMIFFYNNNHVNDARTYSDKVKQSLSEILTQYYPLAGRIIENAFIDCNDQGAPYVQARVRSPLSDVISEADPNQLNKLLPCELDKVGDLVLAIQVSMFDCGGMAIGICISHKVADALSFITFLNSWASISRGDCNITNISPPIFDLATLFPPRSISGFKPSTGIAREKIVTKRFVFSASTIASLRSKYTDNKANEIKPSRIEALSAFIWARFIASTQGKPNPNTLYRVLHTVNLRTRMDPPLPEYHFGNVSRFVMSSPSFDEGEDTCYGIVRQMRQAIKTIDGDYIAKIKEGNELLEFLKQRMEEFMKGEVASFSFTSLCRFPLYETDFGWGKPVWVGSVSFPFKNLVSFIDAGSSGGIEAWVNLKEEDMAKFQHDEQLLACTYPAQDAKEIIRPSSPTPDHHCTYQLSFLNQISPPVYNPIVIFYSSSDPETKFDIVEISNQLKISLSDVLTQFYLLVGRAQGNLFMDCNDQGIPYLETRVKCQISDVIENPIPIVLNKFILFQVDEVTDISLGVQLNIFEPGGIALATARQQGDHNHIVRPQFVSAKLFPPKNISGFNPRVGITKDNIVTKMFVFEDSKIEALKSKYSALSTFIWSRFVAATQVKSGIAPKRLYSIVYAVNLRTMIDPPFLEHWFGNICRIAMTIPFLDIEEGCYGIVKQVRDQVKSQQKLHWKIAGRQ
>Maldo_HF_35197
MFIKQNSENFFEGELVTLSFTSLCRFPLYEADFGGGNPTWVGSPALTFNNLVVFMDAKSGGGIEANVNMKEKDLAKIEGDGIPFFEAKDKPQLLSEVIANPSISDLNKLLPYRLDEVTEIPLGVQLNLICIGLCVSHRIADGLITSFTFVNKWAALANCDAREEHFCGSGFFCSTYFPTEKYRLFNCDVVKALRSRYQESMEFSKTHKRPSRVEALSAFLWNIFLPSRPREHLKLLKLTVCIMDLRSRCDPPVSQHAFGNYYRAATATPTSVNGEERHRLVRQAMEEIEKIDNSYMRRFQEGYQEHLDFMRKRMERAAIGEVVTLTFSSLCRFPMNDADFGWEKPAWVSMAAMGITNQIVFMDTKNGDGIESYFSLTEEDMAKFELHSEFISLLKSPIGGSVKEKSVSHNSELKLLTIEVKFWKEFAWHEYSVM
>Maldo_HF_35199
MDLRPRFDPPVSQYAFGNYYRAATATPTSVNGEERHRLVRQVMEEIEKIDNSYIRRFQEGYQEHLDFMRKRMERAVIGELVTLSFSSLCRFPMYEADFGWGKPAWVSQAATGISNQIVFMDTKNGDGIESYFSLMEEDMAKFELDGEFISLLKSPIGGNVKKNSLSRL
>Maldo_HF_35200
MVAIGLLNAADFGWGKPMWVSSAVPTCNNMVILVDAEDGDGRVLGATTLIKFVSWAAIAYADGDQLRPEFDAASTFPTGDLPRIQYEDAPKYESVSATKRFVFDASKIAALKAMVAHKVHNPTCTEVVNALIFKCAISTLIKSRTDTATTTIS
>Maldo_HF_35201
MKQFLPINFESSEAGKGCVLLVQGNYYECGGMAVGLCLSHKIADAAALSTFIRSWAATGSGFGDERVVIPLYNSVAMATPKDISVDPPADEMIPHKSVTKRYVFHGSKIAAQKARVANNFVENPTEVEALAALIWK
>Maldo_HF_35213
MQMKIEIVSEDQCKPSSPTPDHLKCYKLSLLDQIAPIFYVPVVLFYSASVNIDDTTIVDRLKKSLSETLTCFYPLAGRIEGNASVDCEDGVVVFTKARAHIQLSEILKTPEMDLVQQLLPLDPYNIRTDKAVAAMAVQLNRFDCGGMGIGICLSHKIADGATLSSFLDAWATRSRGISENITPSLNSATMFPPRDKEIFMPTNLIKRENIVTKRFVFDASSLAKLKVKASKGLCTDDRAPTRVEALTALICKSSMNTKNGTLGKGRPSMAISHVVNLRERMAPPLPEHSFGNIWRFAVASIMNDESNPELHDFVVRLRKVIRKIDDDYVRKLQGEDGFTHACEPLKETSELVSEGEVEFFRFSSWIRFSLYNTDFGWGKPTWACIPNVPIKNVVILLSSSSGDGIEAWVTLDEEDMAKFERDHELLEFVSVAPSS
>Maldo_HF_41513
MELEIVSREIIKPSSPTPSHLRTFNFCYFNKMAGRMYVPVVLFYNPAGGACAVEKSNLLKKSLSETLALYYPFAGRIVDAEYIDCTDEGVTYLEAKIHAKLSEVLRNPDNETLDLLFADNLQWEDTNLSTLLAVQVSYFECGGMAISMCMSHKLGDAATLITFIKDWSAMASNSEDDVEF
>Maldo_HF_42728
MTKLEVEVVSTETIKPSSPTPDHLRRHNLSFLDQIQPPIFMPMVLFFPKDPHTTEDPTERCMKTKTALSETLTKFYPLAGRVRGTQYVDCNDEGAYYVEAKANSNIIDIIQNPNPSDFNKFIPCALDAASELPICLQVTFFACGGMSIGMGMSHKVGDALSYFTFLNSLAATTRGEPDYVHAPEFVSDKYFPQQDLSGSYQHRSGIIKHNISTKRFVFDAPAVSALRAQSTDVENEQARRPTRVEALSSFIWRRYIAACTSQQQNNSADDVPAMYTVSHAVNLRTRMDPPLPEYTFGNVTRTTISVPPIQLEPKEGSSSDPSLYSVVSHVREALKQVDREYIKKLQEGEGFLSFLKERSSQVKRGEVVSFSFTSLCRFPIYDADFGWGKPVYAGSASFTFKNLVSLFDTTSGDGVEAWINLKEEDMEKFEADEEVLKYVSPNLTNYILIAHQHYCYKMKIEVIEKACIKPSMPTPPHLRKPNPNTLYKVLHAVNLRTRMDPPLPEYHFGNVSRFAMSSPSFDEGEDMCYGMVGQMREAIKTIDGDYMAKIKDGNAHLKFLKQRAEEFMKGEVASFSFTSLCRFPLYETDFGWGKPVWVASASLTFKNLVVFMDAGSSGGIEVWVNLKEEDMAKFQDDEQLLACSYPAQEAKTHVGGESIV
>Maldo_HF_42729
MPLACRETLSAFIWSRFVVATKDCTVNKLYRVVHAVNLRPRFSPPLPQHSCGNLFLPQVPTAMTSPLQTSNGGEEECDGVVIGEVRETLSKIDKEYVKELQRQGDKHLGLMKETADSFKRGDMATLLSFSSYCRFPLYENDFGWGRPAWVGSPALTYKNLVLFMDTKEGDGIEAYVSLEERVMAKFECDSELLSYVSPTGRVLPSCEN
>Maldo_HF_42731
MFVFEASKIETLKSKYGAGDHSKSLENHQKPPSRVEALSAFIWSRFMAATQVKSDIAPKRIYAIVHAVNLRTRIDPPLPEHSFGNLYRIAMTIPSLDIGEECYGLLSQVRDQVKKIDKHYVEKLQKGSEHLDFIKQTSDNVFKGEMVTLNFTSLCRFPLYEADFGWGNPTWVGSPALTFNNLVVFIDAKSGGGIEAYINMKEEDLAKIEGDGEFLAFVSPNVFRSRVANCKTTAEPLVMNLSGEALDAYNEAYEELMKISESDEEDSPCPIFETFSAQNHSQTQSEEVNGSVGHFAFSKEETAGDDSPCQAFETFRLQSPKQTQSEQVIGSVGNFAFSKGETLGEKFREEFSKHIEVEVISKSIEMIKPFSPTPNHLHHHQLSFLDQLAPHAYIPFLFFYESTGTKTITQISNILKTSLSKILSLYYPFAGRVKHNLFVHCSDQGVPFFESKVKSQPLSDMIASPFVSELNKLLPYRLGEVTEVPLGVQLNVFDCGGFAIGLCVSHRIADGLTSFTFVNRWAAQANCDAQGKSNIIVGPDFSAASIFPPKNMDGYLGVSIVNKKAIVTKRFVFDGSKVQALRSRYEESMNFSKTQKRPSKVEALSALLWNIFLASRRERDCVAISNQSRTQTLYTVVYIMNLRSRFDPPLPQHAFGNYYRAATATPTLVNGEESHRLVRRVIEEIENIDNNYMRRFQEGYREHLDFMRKRMERFAKGELVTLTFSSVCRFPIYDADFGWGKPAWVSMAAMDINNQIVFMDTKNGDGIESYFSLTEEDMAKFELHKEFIALLKSPVGNVKENSLSRL
>Maldo_HF_42733
MAQVMNIEITKKETTKPSSPTPHSLKSFKEHMVIWFFCTPTMSMRNHSGNLNPGQPLAGRIKDNIFIDCNDEGAVYLEALVNSLLSSFLDQPDFDFLELFLPIEIGTSEAATGPLLLVKACGRLAISVCFAHKLADASMLGIFIEAWSATSLGIGDTVVPDFSNAATKSHLEISQC
>Maldo_HF_42744
MQMKIEIVSEDQCKPSSPIPDHLKSYKLSLLEQIAPMFYVPVILFYSAPENIDDTTIVDKLNNSLSETLTGFYPLAGRIEGNASVDCEDGAVVFARARANIQLSEILKIPEMDLVQQLLPLDPYNIRMDKAVAAMAIQLNFFDCGGMGIVICLSHKIADGATLSSFLDAWATRSRGVFENITPSLNSANIFPPRDKQIFMPSNLIKREKFVTKRFVFDASSLAKLKVKASKGLCTDGRAPTRVEALTALICKSSMNAKIGTLGRGRPSMAISHVGYLRERMAPPLPEHSFGNIWRVAVASIMKDESKPELHDFVVQLRKVIRKIDDDCVRKLQGEDGFSHACEPLKETSELVSEGEVEFFRFSSWIRFSLYNTDFGWGKPTWACISNVPIKNVVILLSSSSGDGIEAWVTLDEEDMAKFESDHELLEFVSVAPSS
>Maldo_HF_42768
MKSLQLKHPTRVETLSAFIWSRYVAATKDCTVNKLYMVIHAVNLRPRFSPPLPQHSFGNLFRVAMTSPLRISNGGEEECDGVVIGEVREAISKIDNEYVKQLQGQGDEHLGLMKKAADSFKRGDMVAVLSFSSYCRFPLYENDFGWGKPAWVGSPALTYKNLVLFMDTKEGDGIEAYVSLEERVMVKFECDSELLSYVSPDGRVLLSCGN
>Maldo_HF_42770
MKSLQLKHPTRVETLSAFIWSRYVAATKDCTVNKLYMVIHAVNLRPRFSPPLPQHSFGNLFRFSMTSPLRISYGGQEEYDGVVIGEVREAISKIDNEYVKQLQRQGEKHLGLMKKAADNFKRGDMVAVLSFSSYCRFPLYENDFGWGKPAWVGSPALTYKNLVLFMDTKEGDGIEAYVSLEERVMAKFECDSELLSYVSPAGRVLLSCGN
>Maldo_HF_43400
MKRTTNSSTATNDEGIHFVEAQVLNCTLSDVLKNPNLAQLNKFFSFELENYHNEIPGGVQLNMFQCGGFAIGQCVSHKLADGLSNFVFTNTWAATARRDQADIDPPQFVSAALFPPPKEFNLGSGGSMPLTKAKVTRRFICNASEIETLRAKYQRNTKNVPSKRPSRVETLTAFIWNRFVGLQRVALRINCTTVNLRPRFDPPLPQNTFGNIFHIALTSPLQILSNSSDDEECDDGAVQD
>Malba_000586
MVSEMKVQVLNKETIKPSSPTPPDLRNLRLSFFDQFEPEIFIPLLLFYRNKPCAAVADDQERSNFLKTSLSEALTHFYPFAGEFQRNDSICCNDHGVAFLQAQVNCYMSMVFDRPDDGILEQLVPTDKESTLSNTDYLLLIQANFFECGGLAIGVSFAHKVSDAFTICKFIERWAAIALGSASTTTDHHVVLPGEFGVSASLFPPLDIFNSPDFAVTLSTEGSITRRFVFDASKIATLKSKAASTTPNPTRVEVVSALIWKCAIQASRSKLGIIKPSMLCPIVNMRKRSRQALAENILGNCVWYFAAMTVESEIEHESLVAKLRKGIEEHTEKYPNGVSGNDIIEAAKESGGSKLLDSDDLDIYTCSSWCRFSFYEADFGWGKPSWVSVRSLYKNTILLMDMRDGDGIEASLTLKEDDMALFESSEELLAYASPNPTVIL
>Malba_000587
MATEIKVEIIERQTIKPSTSTPHHLRSYKLSFLDQMAIVIYTPLLLFYPITSTTSKVSTRHHAMSIDEKCRHLIESLAKTLTHFYPLAGRIVKGNIVECTDDGAAFIKARISCCLSDILENPDGQILKRFLPIEIESKEAGTGWLLLVQVNLFECGGMAIGLSISHRIADASTLCTFINCWATIALGSSDSDQVLNLPEFGAASVFKPIEFSSSSQPPAKEVVKEKCITQSSKLVGNGIV
>Malba_000588
MEFEMIKRETLKPSSPTPQYIRNFKLSLLNQLSPAAYESLVLFYPRNDSTTPQISLRILKKSLSETLVRFYPLAGRMKDNISVDCKDYGVDYVEAKVNGLLSTFLSQPDAGTLRQLLPVATESPEAGKGALLLVQANVFGCGGLAIGICMSHKLADAASLSTFIMSWSATALGFSQALLPDFTASFRFPPIDYSSSFHQSSPVDAKRENCATKRFVFNASKISALRTKAASTIVDQPTQAEAVTALIWRCAVAASRSSNSLQPPPKLSVLSQSVDIRKSVVPPLSDDSIGNLMGYFAAQTDENELELQGLVAQLRRGIKELSNNYAKRPGKDQAIRESVKEHLLAQQEWESGSLGIIKNATI
>Malba_001587
MYVPVVLFYNPAGGACAVEKSNLLKKSLSETLALYYPFAGRVVDAEYIDCTDEGVTYLEAKIHAKLSEVLRNPDNETLDLLFADNLQWEDTNLSTLLAVQVSYFECGGMAISMCMSHKLGDAATLITFIKDWSAMASNSGEHVIPLFDLTSMFPQDDLPIGKEHVNDKGKLATRRFVFDALKIAALKAIVAQKVQNPTRVEVVTALLFKCASSTSGGRAVLCQNINLRSRLVPPLPENFVGNLAWFFPVSKLEEDGEIELPGFVGQMKEALAEFCNTYASKFRGKEWCLSIKQHGEKAKELYGSDTAKYICSSWCRLPIYEVDFGWGKPVWARIGSRAGKNVSILMDTRSGDGIEAFVTLEEQDMAKFERNEELLAFATYNPNPIEELS
>Malba_004117
MKVAIVSRKMIKPSSPTPNHHKNLKLSLLDQAFPPSFYANTIFFYSSDSNSNHGHNYGGDVTSQQLAWERSDRLQKSLSKTLVAFYPFAGQLKDHVSVECNDEGAYFLEARSNCSLLEILSKPEHKLLPHFIPAFNADEQLGSAVLLVQFTVFNCGGITLGVSHSHKIADASSTCTFFQRWAASTLELESVNNHDRISAVNNHDQISAVLPEFVGSSLLPPSDMPFSSSYVMNMAPENLTTRRFVFSAPKIASLSDKISRLLQQRGINITPTKVEVVSAVLFKCANAARRSSNPSATFKQAVDLRRRMSPPLPENAIGNLVWSFQLLVENKDIELHELVAEMRRGSAEFCNEKANRLKGEEGVSLVFEGNREEFEFGKMGIPMYCFASIWRHPMDEMDFGWGKPIWFTFHMCYKNTIMLLAGTRNDQDIEALVTLEEQEMTRFQRDEMLLAVAAVNPSVVVSHCRM
>Malba_006809
MSTSMQVKIISNECIKPSSLTPQHLRIHKLSLLDQLVPSTYVPTILFYLPSSIHPININITVPMRSQLLKQSLSETLTHFHPLAGRIKDSLSIDCNDEGARYIEAEVDSNLSQFLNHPDLSFLSHFLPGEVISWHEPEATPGAHVAMMQVTNFACGGFVLGAFVSHMVVDGAALSAFLKAWAAATVRYIAPPNTPHHIYTKGNFDAPSLFPQNDAYPREATMMALFSHFLKVGNCVTRRIVFDAPALATLKKKAASSTVPNPTRVEVVTTLLWKHIMAAFKAKSNIVQNQRPTLMTHMVNLRRRAVPPFSEYTMGNFVFMATALSQCSSNTEDDDQNEDDLDYVDDNRDRELGRLARHVREAVSKLDGDFVQSLQRDGARGLIKFCEPLKEVGETVSRAGADATDGQGLDYIGFNSRCNLGLYEADFGWGKPVWVASGGAKRGAEEAPYLNMVLLMDTRSGDGVEAWVCLDEQDMAILEGDPHFLAFVSLNPSPLSITIKIP
>Malba_008528
MNLRKRMVSPLPANTVGNLVWAFPVLIEESDIKLHEVVVKLRKGLTDFCNDKANRFKCEDGFAVVSEYHTKEAEFISRGVNIFRCTSLCKFPIYDMDFGWGKPTWVATSMGFKNFIVLIDSKLGENIEAWVTLAEQEMAIFQRDEMLLSFASLNPSAAVHESRM
>Malba_015254
MASEIKIEVIHKETIKPLSPTPDHLKSLSLSVFDQYQPEIYIPLLFFYPNNNNSDDGQVKNIDHPSLFAERSNLLKKSLSEALTRFYPFAGEFKYNVSISCSDRGAAFLEAQVNCPVSRILENPDFEILKRLLPTDCMSTQAETGYLVLVQANLFECGGLAIGVSIHHKAADAFTAATFIKCWAALALGSASSTTHHVLLPEEFGVAASLAPSLDSFDSLGAPVTFSTERHATRRFVFDASKISALKSKAASATAPNPTRVEVASAVIWKSLIQASRSKFGLMKPSMWCATLNMRKRWGQAVTENIRGNFVWYAAALITAESEVELESLVGKLRKGIEEYEEKHPNGVSGEEVCQTVERSAGLLLSGDIEMYTCSSWCRFPLYETNFGWGKPSWATSQPSNGLICLSDTRDGDGIEASLSLKEDVMAIIESSDDLLSYASMNPTVI
>Malba_015256
MASEIKIEVIHKETIKPLSPTPDHLKSLSLSVFDQYQPEIYIPLLFFYPNNNNSDDGQVKNIDHPSLFAERSNLLKKSLSEALTRFYPFAGEFKYNVSISCSDRGAAFLEAQVNCPVSRILENPDFEILKRLLPTDCMSTQAETGYLVLVQANLFECGGLAIGVSIHHKAADAFTAATFIKCWAALALGSASSTTHHVLLPEEFGVAASLAPSLDSFDSLGAPVTFSTERHATRRFVFDASKISALKSKAASATAPNPTRVEVASAVIWKSLIQASRSKFGLMKPSMWCATLNMRKRWGQAVTENIRGNFVWYAAALITAESEVELESLVGKLRKGIEEYEEKHPNGVSGEEVCQTVERSAGLLLSGDIEMYTCSSWCRFPLYETNFGWGKPSWATSQPSNGLICLSDTRDGDGIEASLSLKEDVMAIIESSDDLLSYASMNPTVI
>Malba_015257
MASEIKVEVIHKETIKPFYPTPDHLRSLSLSVFDQYQPEVYIPLLLFYPNNNNSDNSQVKNSDHRSLFAERSILLKKSLSEALTRFYPFAGEFKYNVSINCNDHGAAFLEAQVNCPVSKILKNPDFEILKQLLPTDCMSTQAETGYLVLVQANLFECGGLAIGISIYHKAADAFTATTFIKCWAALAFGSASSTTDHHVLLPEEFGVAASLAPSLDSFDSPGAPVTFSTEKLTTRRFVFDASKISALKFKAASATVPNPTRVEVVSAVIWKSLIQASRSKFGFMKPSTWCAMLNLRKRSGQAVTENIPGNFVWFAAALTTEEQSEVELESLVGKLRKGIAEYKEKHPNGVGGEEVFQTIKAFASLFLRGDLEIYTCSSWCRFPLYETNFGWGKPTWVTSQPFNDLFFLTDTRDGDGIELSLSLKEDVMTIFESSEDLLTYASLNPTVI
>Malba_019147
MTFGICNTDINSLVEITSRRIIRPSSPTPHLNRILNLSLYDQFFPSTLYPTILWFYENHNDSGFASETSETRKSQRLQESLSKALVHFYPLAGRLKSSALVECNDEGAHFLEAQVNCQLSDFLKQPNPELISHFIADNVPETAQLGLGYVLLFVQISFFNCGGIVVAISPSHKIADAASLLTFARTWAAINRNDGILGVKLVQPEFTGGSLLPPSRDLPLVSINAASKIQSQNLVTRRFVFDVSKIAGLRARIGSAVQPFIPSHVNLVLAIILKCSVAASRQCQPESSTRATELSPMMSFRKRMVPEISENFIWNWFWPLQVVFRANETELHELVSNMRQAATDFWKIFRCEEGFLVVSEFMRKQAYPFKRNEGVNFYRTTSLCKLPVYEMDFGWGKPAWVTNHIVQKNIIRLLDTKQQDGIEAWVTLDDQEMAIFESDQELLEFASVNPSITCHSGPVLSFLRPRTRI
>Malba_020950
MIEVEVIHKEIIKPSAPTPHHLRHLCLSLFDQIMLELHVPQVLFYPSSSDEHSLVAEKSELLKKSLSEALTIFYPFAGEFKNNVSINCDDRGALFLEAQVNCPMSKILDKPDSEILTQLIPTPMRSKQAQVGHLVLVQANVFECGGLAIGVSISHKVADALANSNFIESWAEIARCTASSTDHHVVLPTEFGVAATLFPPQEFFKKNPLTLPIIDNVVRRRLVFHASKIAALKAKAASATVPNPTRVEAVSALIWKSALEASRSNLRFARPSTWRSSVNLRKILAQPFAENLQGNFVFFTMTKIEENEIYDLQTLVAK
>Malba_024620
MATKIEVEIIESQTVKPSSPTPHQLRNFNLSVLDQMAPVVHVPLLLFYPNIATTHSMAMNERCQLLIQSLAKALTHFYPLAGRLVEGSSTIECNDDGAEFIIARVNCSLADILETPDVVMLNQFLPTEGKGPMLLVQVNFFECGGMAIGFKISHKFADGSTVFTFIKYLSTIALQSSDSDQVVLPPEFGAASHFPPLDFSNSSLPTPMTKKFHQAQKCITERYVFDASKISTLKSDVASSIVPNPTRVEAVSALIWKCAMEASRSNSESPRPSMFHQGVNLRKRFVPPLPENLAGNIVGRFTSKVEEFAMIDLKDLAAKFRKGIEQMKEKYAAKVVFNSNVACQERTDFCRNVLDNDGIENYACTSWCRFPYYETDFGWGKPAWVSLTSFSVANVIALLDKRDCKGLEAWVTMSEETMAILESNVELLGYASVNPSVTY
>Malba_024621
MMGSEMKVEVIHKEAIRPSSPTPHYLKTTNLSDFDQLIPDIYVPFLLFYPNNNTDHRSLAAERSKILKTSLSEILTHFYPFAGNFHYNDSICCNDHGVAFLQAQVNCPISKILDKADIGMVKQLLPADMASRQAVTGYLLLVQAYFFECSGMAYSSKDGLKLHLT
>Malba_024622
MASENIKVEITQKETIKPSSPTPRHLSSTDLSVFDQFTPEIYVPLLLFYPSSSDEEVNNIDHHSLFAERSNLLKTSLSEALTRFYPFAGEFVYNVSIRCNDHGAGFHEAQVNCSLSKILENPDLGILKLFVPTAVESKQAEAGHLLLVQVNLFKCGGMAIGVSISHKVADAATLSTFIKSWTEIALGSDSTIVPAVLPAEFLVAATLFPPQDFFSSSKPIVEFAENKCVTKRFVFDAAKIAALKSKAASTTLPNPTRVEVVSALIWKCATEASRSKLGFVKPSVLLQVLNMRKRSGQALTENILGNFLWYFTSMTMESELDLESLVEKLRKGIEEYKEKYPSGLSSEVILQSLKESGNLLLKDSTENYTCTSWCRFPFYEANFGWGKPSWVSTHGSELKNKILLMDMSDGVGIEALLTLKEEDMAIIESNEELLAYASVNPTVI
>Malba_024623
MASEIKVEILHKETIKPSSPTPHHLKTSSLSGYDQLTPEIYVPLILFYPNGGDEASIDHHALFADRFGLLKRSLSEALTHFYPFAGEFIFNVSISCSDHGAGLIEAQVNCPISKILDKPDFQILGQLIPTSIDSKQAETGHLLLVQVSSFKCGGLAIGISISHKVADAYTLSAFIKDWTAIALGSAGATDPAVPSTEFGIAATIFPPQDIFNSQQGTMEFPQEKGIGKRFVFDASKIAALKSKAASATVPNPTRVEVVSALIWKCAMEASRSNLGFTKPSVWSQVVNMRKRSGKTLVENILGNFLSYFAAMSTESEVDLERLVAKFRKGIEEYKEKYPNNVGCEDALQSAKEYGNILINDSIVIYSCSSWCRFPFYETNFGWGQPSWVSTRSSEFKNTIILMDSSDGFGVEALLTFTEEDMAIIERHEDLLTYASVNPPVI
>Malba_024624
MEGIKVEVISKEIIKPSSPTPNHLSHYQFSFLDQINPPVYTSLVLFFEFNGERQPTINEISQHLKKSLAYVLTLYYPLAGRARLENHFVNCNDEGVPYLEAQVKNCQLSEVLNNPIPEELNKLVPFELDDVAGEFLLGVQLNMFECGGFAIGLCTSHKIADGLSMLMFTKTWAAIARGGHDHDDNQAKIERPEFVSASLFPPKEITGYDAHVGITRNKVTKRFVFDASTIEELRKKYTGLESNKIRPSRIETLSAFIWRRIVEAAKGGDHIDVENKLHMLIHAVNLRPQMDPPLPRSSFGNICLISMTGPFTSSNTSLDNDPCYGMVRHIREAMSKIDNEYVKRLREGDEHLSSFKKLADSFTREHLVTYNFTSLCRYPLYDNDFGWGRPTWVGLPALTFKNLIVFLDTKEAGGGGSGIEAYVSLEKQVMAKFETDVFLQPRLGTSRVSSPTSTLTRQQARFSQVTKYHTQSRPSLCCERPIQTKPMKILWSGSVSLRLLLKVLKK
>Malba_025283
MTKLEVEVVSTETIKPSSPTPDHLRRHNLSFLDQIQPPIFMPMVLFFPKDPHTTEDPTERCTKIKTALSETLTKFYPLAGRVRGTQYVDCNDEGAYYVEAKANSNIIDIIQNPNPSDFNKFIPCALDAASELPICLQVTFFACGGMSIGMGMSHKVGDALSYFTFLNSLAATTRGEPDYVHAPEFVSDKYFPQQDLSGSYQHRSGIIKHNISTKRFVFDAPAVSALRAQSTDVENEQARRPTRVEALSSFIWRRYIAACTSQQQNNSADDVPAMYTVSHAVNLRTRMDPPLPEYTFGNVTRTTISVPPIQLEPKEGSSSDPSLYSVVSHVREALKQVDREYIKKLQEGEGFLSFLKERSSQVKRGEVVSFSFTSLCRFPIYDADFGWGKPVYAGSASFTFKNLVSLFDTTSGDGVEAWINLKEEDMEKFEADEEVLKYVSPNLSSKNSG
>Malba_025284
MKIEVIEKACIKPSMPTPPHLRKHEFSFLDQIATPIFMPMILFYNNDHGNDAITYSDKVKQSLSKTLTQYYPLAGRVIENAYVDCNDQGAPYVQARVRSPLSDVISQPDPNQLNQLLPCELDNVGDLVLAVQVNVFDCGGMAIGICISHKVADALSLIMFLNSWASISRGDCNIKNSTVSPPIFDLATHFPPRSISGFKPSTGITREKIVTKRFVFSASTVASLRSKYTDNKTNERKPTRIEALSAFIWARVIASTQGKPNPNTLYKVLHAVNLRTRMDPPLPEYHFGNVSRFAMSSPSFDEGEDMCYGMVGQMREAIKTIDGDYMAKIKDGNAHLKFLKQRAEEFMKGEVASFSFTSLCRFPLYETDFGWGKPVWVASASLTFKNLVVFMDAGSSGGIEVWVNLKEEDMAKFQDDEQLLACSYPAQEAKV
>Malba_025285
MKVEVVVISKEIIRPSSPTPDHLRTYQLSFLDQISPPVYNPLVIFYSSSEPETKFDIVEISNQLKKSLSNALTQFYPLAGRAQGNLFIDCNDQGIPYLETRVKCQLSDVIQNPIPVELNKFIPFQLDEVVDISFGVQLNIFECGGIALGLCISHKIADALSFFNFIKTWAATARQQSDHLVCPQFVSAKLFPPKNISGYSPRVGITKENIVTRMFVFEASKIEALKSKYGAGDHSKSLENHQKPPSRVEALSAFIWSRFMAATQVKSDIAPKRIYAIVHAVNLRTRIDPPLPEHSFGNLYRIAMTIPSLDIGEECYGLLSQVRDQVKKIDKHYVEKLQKGSEHLDFIKQTSDNVFKGELVTLNFTSLCRFPLYEADFGWGNPTWVGSPALTFNNLVVFIDAKSGGGIEAYINMKEEDLAKIEGDGEFLAFVSPNV
>Malba_025286
MKIEVEVISKSIEMIKPFSPTPNHLHHHQLSFLDQLAPHAYIPFLFFYESTGTKTITQISNILKTSLSKILSQYYPFAGRVKHNLFVHCSDQGVPFFESKVKSLPLSDMIASPFVSELNKLLPYRLGEVTEVPLGVQLNVFDCGGFAIGLCVSHRIADGLTSFTFVNRWAAQANCDAQGKSNIIVGPDFSAASIFPPKNMDGYLGVSIVNKKAIVTKRFVFDGSKVQALRSRYEESMNFSKTQKRPSKVEALSAFLWNIFLASRRERDCVAISNQSRTQTLYTVVYIMNLRARFDPPLPQHAFGNYYRAATATPTLVNGEESHRLVRQVIEEIENIDNNYMRRFQEGYREHFDFMRKRMERFAKGELVTLTFSSVCRFPIYDADFGWGKPAWVSMAAMDINNQIVFMDTKNGDGIESYFSLTEEDMAKFELHKEFIALLKSPVGNVKENSLSRL
>Malba_025287
MVPPTYIPILLFYPTSDHQRVQQLKKSLSETLTRFYPFAGTIKDNAFIECNDDGACFIEARVSCLLSHILNEPDHEVLKQFLPINFESSEGGKGCVLLVQANYFKGGGIAVGLCLSHKIADAATLSTFIRSWAASASGSDQRVVNPLFDSVPMAPPKDISVDPPSVEMKVYKSVTKRFVFHGSKIADLKVKVANNFVENPTKVEALAALIWKCARKASRVTLGFSSRPSAFYQNVNIRNKIVPPVPNGSVGNFVGSFIARSEEAAETDLHGLVAELRKGIEQFTSKAKRVPLSEDISVISEPQTAAIGFLSRDDMDFYVCTSWCRFELYEAADFGWGKPMWVSSAVPTCNNMVILVDAEGGDGIECWIRLNEDEMKVFECDQELLSYAAFNPSVWKTG
>Malba_025301
MQMKIEIVSEDQCKPSSPIPDHLKSYKLSLLDQIAPMFYVPVILFYSAPENIDDTTIVDKLKNSLSETLTGFYPLAGRIEGNASVDCEDGAVVFARARANIQLSEILKSPEMDLVQQLLPLDPYNIRMDKAVAAMAVQLNFFDCGGMGIGICLSHKIADGATLSSFLDAWATRSRGVFENITPFLNSATIFPPRDKQIFMPSNFIKREKFVTKRFVFDASSLAKLKVKASKGLCTDGRAPTRVEALTALICKSSMNAKIGTLGRGRPSMAISHVVNLRERTAPPLPEHSFGNIWWVAVASIMKDESKPELHDFVVQLRKVIKKIDDDCVRKLQGEDGFSHACEPLKETSELASKGEIEFFRFSSWIRFSLYNTDFGWGKPTWACISNVPIKNAVILLSSSSGDRIEAWVTLDEEDMAKFERDHELLEFVSVAPSS
>Malba_027507
SWAAIACADGDQLRPEFDAASTFPTGDLPRIQYEDAPKYESVSATKRFVFDASKIAALKAMVAHKVHKPTCTEVVNALIFKCAISTLIKSRTDTATTTIS
>Malba_027508
MRMEIEVEVISKEIIKPSSPTPNHLHHHQLSFLDQLAPHAYMQFFYFYSSDGDGTKTFTQISKILKTSLSKVLTHYYPLAGRVKHNLVVHCSDQGVPFFEAKVKSQLLSDVIANSLLSESDLNKLLPFKTSEATEIPLGVQLSMFDCGGFAIGVCMSHRIADALSYFIFVNNWAAIAKNCSNIFVAPDFSAASVFPPRNMEGYLGVSIITKRKAIITRRFVFDGAKVEALRSRYQESMEFSKTHKRPSRVEALSAFLWNVFLPSRPREPLETTQTLYTAVCITDLRSRCDPPVSQHAFGNYYRAATATPTSVNGEERHRLVRQAMEEIEKIDNSYMRRFQEGYQEHLDFMRKRMERAAIGELVTLTFSSLCRFPTYDADFGWGKPAWVSMAAIGITNQIVFMDTKNGDGIESYFSLTEEDMAKFELHSEFISLLKSPIGGSVKEKSVSRL
>Malba_027509
MKIEVIERAYIKPSMPTPPHLCKHEFSFLDQIATHIFMPMIFFYNNNHVNDARTYSDKVKQSLSEILTQYYPLAGRIIENAFIDCNDQGAPYVQARVRSPLSDVISEPDPNQLNKLLPCELDKVGDLVLAIQVSMFDCGGMAIGICISHKVADALSFITFLNSWASISRGDCNITNSTVSPPIFDLATLFPPRSISGFKPSTGIAREKIVTKRFVFSASTIASLRSKYTDNKANEIKPSRIEALSAFIWARFIASTQGKPNPNTLYRVLHTVNLRTRMDPPLPEYHFGNVSRFVMSSPSFDEGEDTCYGIVRQMRQAIKTIDGDYIAKIKEGNELLELLKQRMEEFMKGEVASFSFTSLCRFPLYETDFGWGKPVWVGSVSFPFKNLVSFIDAGSSGGIEAWVNLKEEDMAKFQHDEQLLACTYPAQDAKV
>Malba_027972
MMKMEVKIVSKDRIIPSSPTPSHLRIFKLSLLDQLIPAPFAPIILYYDNSDPSYNTPNLIKPCTTTTHLDDDDDDDNEDKATIMKRLHVLKTSLSETLTGFYPLAGQIKDDLSIDCNDQGAHYVEARVKHSTLREFLNRPDDLILLLHRFLPCDLTNSNTGASVTNIQVNVFKCGGMAIGLCISHKILDGAGLCTFIKAWTATARLRSSRPRSALYSRSSSLSSSSSSLTSSDSVTLPSSSDSDDNQTPRAASRIIHPTKPNLSAATCLFPTSDELWLRDSSLRMWGSLFINDGKSSCVTRRLVFEGSAIAALKGMVAAVNNNYKVKRPTRVEVVSAFIWQCAMAASKQIHGFGRPSLLTHAVNLRSRITSLLDLDLEYSIGNLLWIAAARCQTPIFTLDDNDAAADGLQLHGLVEELRNAVSKIDGDFVNKMRSAGEEEEGKYHMLESLEELRSSPSSESDYYGFSSWCNFGFYEGGDFGWGKPVWVSSVGSTGNSVFLNFIILVDTKLGDGIEAWVTLDQHHMAILQCNPQLRKFVSLDPTPLLLL
>Malba_028976
MASEMKVEVVDMEIIKPSSPTPHHLRNLGLSVFDQFQPEIYIPVILFYRRSGDEVNNNRHCLFAEKLKLLKKSLSEALTRFYPFAGKFEYNVSISCNDHGAAFLEAQVNCPISKILDKPEFSILDQLLPTAIGSNQSEAGYLLLVQASLFECGGLAIGVRICHKVADASTFSAFIKHWTEMSLGSAISRDHDVHPAEFSVAASLFPPQDFFNSPKPTVHLPKDKCVTRRYVFDASNIAALKTKAASATVPKPTRVEAVSALIWKCAMEASRWNLGSIRPSVLCQAVNIRKGLSGQAENLMGNLVWCFTAMNLESELDYKNLVVKLRKGIEVYKEEHPNGVSGDVVMQTIKESGNLGRQDVETYAFSSWCRLPFYKANFGWGKPAWVSIRTIEFKNMIALMDTNDGGGIEATLTLKEDDMAMIGSNKEFLAYASLNPAVI
>Malba_034711
MASEMKVEVIYKETIKPSSSTPHLKTTQLSVFDQLSPDVFIPILLFYPNNISSGVVDSIDHPSLVVERSKLLKTSLSEALTHFYPFAGEFQYNFSISCNDHGSAFIEAQVNCPILKILERPDAEILRQLLPTGIGSTQAETGYLLLIQANFFECGGLAIGVSSSHIITDAYTLSTFIQSWAAVALASNSVTTDHVLLTPKLGVAVSLFPQLDFLNSPQPALKFDEEKCITKRFVFEASKVAALKSKAVSTSVPNPTRVESVSALIWKCATTVSRSNLGVVRPSEWSPVANIRKILVQQPLAENLMGNLVGMFSVKTEASGNDQYILSLG
>Malba_037089
MAIGICMSHKVADTSTVANFINDWAARNKCDQYVPSPLFIGADTFPQGDMPLFPETVLEKGDCVTKRFVFDAPKIASLKAIVADKVQNPTRVEVVTALIYSCAISALRSTSQSSLNPTVFIHAVNLRTRVIPPLPKNSVGSMIWAFTLSTAENGVIELHDLVTQMKQSMTRFCDSYAQKFRGEDQWPAIFKECTQALRKEFSIANLVTYRCSSWCRFPVYEADFGWGKPIWVTIASCSLKNAIFLIDTRNGEGIEAYVNLEKQQLDVFERDAQLLAFASLNPSALDSI
>Malba_037090
MWRGMRIVDVQECGGMALGIGMSHKIADASTIINFVNDWAAVARDQYVPSPEFVAENIFPQVDLPLFPEAVPEKSDCVAKRFVFDATKIAALKALVVDKVQNPTRVEVVAAFFYSCAISALRLTSGSSSNPTVLTQSVNLRTRMFRRKDQWPVIFQECLQESMVEFSRSNLVMYKCTSWCRFPIYEVDFGWGKPIWITVPSCTTKDCFILIDTKNGEEIEAYMNLEKQQLDVFERDEELLAFASLNPSI
>Malba_037103
MKQFLPINFESSEAGKGCVLLVQGNYYECGGIAVGLCLSHKIADAAALSTFIRSWAATGSGIGDERVVIPLYNSVAMATPKDISVDPPAVEMIPHKSVTKSLPA
>Malba_037104
MAQVMNIEITKKEIIKPSSPTPHYLKRFKLSLLDQLAPVAYGPLVLFYPNNVNGVATEERSQQLKKSLSETLTRFYPLAGRIKDNIFIDCNDEGAIYVEAQVNSLLSTFLHQPDFDFLKLFLPIEVGSSEAATGPLLLVKASFFECGGLAIGVCFSHKLADASTLGLFVKAWAATSLGIGDTVVPDFSSAAIRFPPRDFSVQRPAVEMKIGKCVTRRFVIDGPKMRDLKAKVTSGSVEKPTRVEAVNSLIWSCAMNASKLSSGASKVSMVSQSVNIRKRIVPPLLQTSVGNLVGYYAVRTDESGIELKELVSQMRKAMIEFNENHPKRLKGENMFEVICEYFKEIGSIMRRDDINFFICTSVCNFGIYEIDFGWGKPIWATIPGGTLKNVATLMDTIERDGVDAWISLSEEDMAIFERDPELLAFASVNPSVFEPVTSSSSL
>Malba_037105
MAQVMNIEITKKEIIKPSSPTPHYLKRFKLSLLDQLAPVAYGPLVLFYPNNVNGVATEERSQQLKKSLSETLTRFYPLAGRIKDNIFIDCNDEGAIYVEAQVNSLLSTFLHQPDFDFLKLFLPIEVGSSEAATGPLLLVKASFFECGGLAIGVCFSHKLADASTLGLFVKAWAATSLGIGDTVVPDFSSAAIRFPPRDFSVQRPAVEMKIGKCVTRRFVIDGPKMRDLKAKVTSGSVEKPTRVEAVNSLIWSCAMNASKLSSGASKVSMVSQSVNIRKRIVPPLLQTSVGNLVGYYAVRTDESGIELKELVSQMRKAMIEFNENHPKRLKGENMFEVICEYFKEIGSIMRRDDINFFICTSVCNFGIYEIDFGWGKPIWATIPGGTLKNVATLMDTIERDGVDAWISLSEEDMAIFERDPELLAFASVNPSVFEPVTRSSSL
>Malba_037106
MRFIYFYSSDGDGTKTVTQISNILKTSLSKVLTHYYPLAGRVKHNLVVHCSDQGVPFFEAKVKSQLLSDVIANPLLSESDLNKLLPFKTSEATEIPLGVQLSMFDCGGFAIGVCMSHRIADALSYFIFVNNWAAIAKNCSNIFVAPDFSAASVFPPRNMEGYLGVSIITSRKAIITKRFVFDGAKVEALRSRYQESMEFSKTHKRPSRVEALSAFLWNIFLSSRPREPPETTQTLYTAVCIMDLRPRFDPPVSQYAFGNYYRAATATPTSVNGEERHRLVRQVMEEIEKIDNSYIRRFQEGYQEHLDFMRKRMERAVIGELVTLSFSSLCRFPMYEADFAWGKPAWVSQAATGISNQIVFMDTKNGDGIESYFSLMEEDMAKFELDREFISLRKSPIGGNVKKNSLSRL
>Malba_039284
MAIRHGTVLSSCNINSLVEITSRKTIKPSSPTPPHNRILNLSLVDQLMPSTLYGTILWFFPNHNASNFASKTSESTTRKSKRLQDSLSKTLVHFYPMAGQLKSPTLVECNDEGAHFLEARVNCQLSDLLRQPNPELLHHLMAQNDPETANVALGSTLLLVQINIFNCGGIVVAVSPSHKIADAASVLTFVRAWAAINRDDGALGQQLVPPEFIGGSLLPPRELSLPSIKGTLEIQSQSLVTRRFVFDVSKVVSLKAKIGSFVQTFIPSTIQLVLAIILRCSIAASRQCKPESSIKPTVVSQMVSFRKRIIPEKSENVMGNWFWPIPVLLKENETELHDLVSKMRQGVTEFRNKKASKFKGEDGFLVVSESLRERTDLFNRNNIVNVYKTTSLCQLPLYEMDFGWEKPAWVTSLSALKNIIVLVATKEQDGIEAWVTLDEQEMAIFESDQELLAFCSVNPSIDHSGLVLGFPRPMARI
>Malba_039286
MPPTLYGTILWFFPNHNASDFASKTSESTTTKSKRLQDSLSKALVQFYPMAGRVKSPAVIECNDEGAHFLEARVNCQLLDLLMQPNPELLNHLMAQNDPRTANEALGSTLLLVQISVFNCGGIVVSVSASHKIADAISLVTFVRAWAAINRDRVPELQLGTPEFTGGSLLPPRELSLPSSMVNLEIPIQSLVTRRFVFNVSKMVSLKEKIGSVQAFIPSNGHLVLAIILKCSIAASRQCKPESSIKPTVLSQMVSFRKSIVPEISENVMGNWFWPMQVLFKENEIELPDLVSKMRQGLTEFRNEKASRFKGEDGLLVVSESLRERNDINSVNVYRTSSLCKLPLYEMDFGWGKPAWVTSLIEVKNLILLVDTKEQDGIEAWVTLDEQEMAIFESDQELLAFCSVNPSICHSGLVLGFPRPMAKI
>Malba_039288
MVIFLSKFQRIVTTYRRSLHPIRHGILFNCNIHSLVEITSRKIIKPSSPTPHHNRFLKLSLLDQLIPSTVTATIIWLYKNPNGSNFAAETSETISERLQESLSKALVYFYPLAGRLKSPALVECNDEGAHFLEARVNCQLSDFLKQPDIKLLTNFIPDNDPKTAQEALGSVLLFIQISVFNCGGIVVAASPSHKLADGTSLHTFMRTWAAINREDRVLGAQLVPPEFTGGSLLPPRELSLPSINASMEIQSLTTRRLVFDISKIASLKSNNGGVVQTFIPSNINLVLAIILKCSIAASRQFKPESWMRPMVLTQMISLRRSIVPEILENVMGNWFWSHPLLFKENETELHELVSKMRQGLTDFRAKKANRFKGEEGFLVVSESQRERADLYKSNKGLYGYWATSLCKLPLYEIDFGWGKPAWVTSPGVRKNLILLADTKQHDGIEAWVTLDEQEMAIFESDPELLAFGSVNPSISLG
>Malba_041758
MVNVEVISKEIVKPSSPTPNHLYHYQLSFLDQITPPIYTSLVLFYEFNDEIQPEPAAAVISKHLKKSLSEVLTLFYPLAGRVKIDNHLVQCNDEGIPYLEAQVTNCRLCDFQQNPMPGELLKLIPFELRDHDNSEFALGVQLNIFECGGYAIGLCISHKLADGLSMTMFAKTWAAITRGENETKIERPEFVSAAVFPPADDVSGYRTFGVIPKNKVTKSAPTIEHLREKYTGLAEDDREKRPSRVQALSAFLWRRFAEASKDDHSIDENILHAAVHTVNLRPRTDPPIPRCSFGNFYQIFLTTPFVSSSSSSSGIDDQESCHAMVKQVREELSKIDKDHVKRLQKGGHGSYINRFIQRLAKPGMVVTLSFSSLCSFPLYDTDFGWGRPTWVAVPPPPFKNLIVLADTKEVGGIEAYVSLADDDAMTKFESDAFIQRRVGMNQDGSAGSNVTGHRAKL
>Malba_041924
MNRFLGQWLVFSSLVITLEFYGFQWDKSNYMEQGQSTEKRDQTFLYMPCNCFLPLTGRVKDNKFIDCNDEGIPFVEAQVLNCTLSDVLKNPNLAQLNKFFPFELENYHNEIPGGVQLNMFQCGGFAIGQCVSHKLADGLSNFVFTNTWAATVRGDQADIDPPQFVSAALFPPPKEFNLGSGGSMPLTKDKVTRRYICNASEIETLRAKYQRNTKNVTSKRPSRVETLTAFIWNRFVGLQRVALRINCTVWSRL
>Malba_042185
MTTSEIKVEVIHKETIKPSSPTPRHFKTLKLSVFDQIASDLYVPLLFFYRRHNSSVPSAEIFNILKTSLSKTLTLFYPWAGQFQYNDSIGCNDRGAEFLEAQVNCPISNILDNPDAHQMLFKQLLPAEHMGLAIAAGSGNLILVQASFFECCGVAIGASICHKVADAITGSTFINTWAAFAFGSSVVSSTTTGDHQEVVKFPAPKIFGVPASLFPPLDFLNTHHPVVEYAKEKCMTRRFLFGASEITALKSKSASSTVPNPSCVEVVSALVWK
>Malba_042186
MEASRSNSGFMKPSVWCQAVNMREILAKPLADKNLLGSLVGLSMTKTQLDIDNQDLLALVALLRKGIKEFKENFGNGISGEEAFEIFKKYGNLLRRDDIETYSCSSMCRLPFYSADFGWDWGNSLWVFISSADIKNAIKFMDTRDGDGMEVILTFKEEDMAKIENNKELLAYSQPVQQKMRMKAKL
>Malba_042764
MGSKIMASDVKVEVVHIETISPSCPTPPHLKTTNNLSFFDQLVPPIYIPLLLFYPICSSGDDFEVNDINHRSLVAERSKLLKTSLSEALTLFYPFAGSFQFNDSICCNDQGAVFLEAQVNCPMSKIFDKPDLGMLGQLLPNDHTSHLLQVQANFFVCGGLAIGVNISHKVADASTLSKFINRWAAIALGSPRTIDVVPLVAFGAASSLFPPLDFLNSPPAPTPTSDMKFDIKERCTTRRFVFDGSKIAALKSEAASASVPNPTRVEVVSALIWKCAKEASRSNLGSVRPSSWCQTVNMRKVLAQTLADKDLLGNVVGLVASKTEESSSEAHDHDLRSLVTILRKGIEEFKEKYRNGVRGEEFCQLFMENVNLIMKKDDTDSYSSTSWCRFPLYESDFGWGKPSWVFISCVGSKNSIVLLDARDGDGIEGSLTFNEEDMAIFESNEELLEYASLNPSVI
>Malba_042765
MGSEIKVEVLHRETIRPSSPTPDHLKTIRLSVFDQLSPDVYVPLLLFYPNVDISIHDEVKRNDRCHSLVSERSKHLKTSLSETLTHFYPFAGKFQYNDSIWCNDNGAAFLVALVNCPMSNILDKPDAGMGKQLLPTDVDSTQADMGYLLLVQANFFQCGGLAIGVSVSHKVSDASTLSAFIKSWASIALGSASTYHVVLPAEFGAAASLFPPLDFLNAPQPAVEFPKEKCKTRRFVFNASKIAALKSKAASVTVPNPTRVQVVSALIWKCGMEASRSNLGCVRPSEWFVLVNMRKILVQPSAENVLGNFIGVFATKTEASKFVDNVESLVTKLREEIEGFKVKYGIGINGNDVWEFSKDYWKLMIRNDVETYSCSSWCRFPFYENDFGWGKPSWVTQGMEFKNLLVLMDTRDGDGIEVSLTLKEEDMAIFESNKELLEYASLNPTVI
>Malba_042766
MYGDSVCLYMKLGGVCHETQVWREKMGSEMKIQVIYKDTIRPSLPTPHHLRNLSLSVFDQLFPDIYVPLLLFYPNDNNKYFEGKHSLVAERSKLLKKSLSEALTRFYPYAGNFQHNASICCNDHGAAYVEARVNCPMSKILNKPELVILKQLLPTVLDSSQADTCYLLLVKANFFECGGLAIGVGSSHKVADAYTLSKFTSCWAAIARGSNTITDHIELPDKFGVAASLFPQVHFLSSLQPALEFPQEKCITKRFVFDASKIAALKSKADSATVENPTCVEVVSALIWKCAMEASRSNLGVVRPSELSQFVNIRKILVSPLAENLLGNLVGLCVAKTEASEVDDVQSLVTKFRKEMEEFKVRYGNGISGEEACEFYKEYGHLMKRDVDNYNCSSWCRFPFYEVDFGWGKPLWVPHIGGLKNLILLMDTRDGEGIEASLTLKEEDMAKLESNKELLSYASVNPPVI
>Malba_043204
MFGDIPTNKVTKRFVFNAPTIEDLREKYTGLAEGDREKRPSRVEAVSTFIWRRFAEATKVDYSIDENMFHGAVYTVNMRSRMDPPLPRCSFGNFYQIFLTTPVISSSGVDDQESCHDMVKQVREEASKIDKDHVKRLQKGEHGSYINRFLQRVARPGTLVPLSYSSLCRFPLYDIDFGWGRPTWVAVPPLPYMNLICLADTKEAGGIEAYISLPDDAMTKFESDAFIQRRMSMSWVGSAGSNITGHRACGPDSNQAENFSTRILPKYQTKPIKLRSSSVLFGILRKLLKK
>Malba_043427
MMKEMKVEIISRKTIRPSSPTPHHHKNFKLSLLDQRHSPNLYGNMIFFYSSTSNYDHTYGDFNPHALKMSSRLQKSLSKTLVHFYPLAGRLKDAATIECNDQGVYFVEARMDCHLLNFLSQPDSTLFQHFIPTSSAEKEDVIVLLVQLTVFNCGGIAIAVSLLHKIADASSLCTFVQSWTAASTALDQSEFIGHDQRLGQVLPLFIGSSLLPPSEMLITRTLDIPDPHQNFTTRRFVFSTSKMASLKAKAAITTNNPTNVELVSAVVVKCAIAAAQSISTSSSRPSVLFHAMNLRKRMVSPLPANSVGNLVWAFPVLIEESDIKLHEVVVKLRKGLTDFCNDKANRFKGEDGFAVVSEYHTKEAEFISKGVNIFRCTSLCKFPIYDMDFGWGKPTWVATSMGFKNFIVLIDSKLGENIEAWVTLAEQEMAIFQRDEMLLSFASLNPSAAVHESRM
>Malba_044832
MVKQVREELSKIDKDHVKRLQKGGHGRYINRFIQRLAKPGMVVTLSYSSLCSFPLYDMDFGWGRPTWVAVPPLPFKNLIVLVDTKEAGGIEAYVSLADDDAMTKFESDAFIQRRVGMNQDGSAGSNVTGHRAKL
>Malba_044953
MIKVEVIHKEIIKPSSPTPHHLRHLCLSLFDQFILELYMPQVLFYPSSSDEHSLVAEKSELLKKSLSEALTVFYPFAGEFKYNVSINCDDRGALFLEARVNCPMSSILDKPDSEILRQLIAAPMRSKQAQAGHLVLIQANVFECGGLAIGVSISHKVADAVTYSKFIESWAEIARCTASTTDHHVVLPTEFGVAATLFPPQEFFNSPKTPLTLPFIDNVIGRRLVFDASKIAALKAKAASATVPNPTRVEAVSALIWKSALEASRSNLGFARPSTWRSSANLRKILAQPFAENLQGNFVFFPMTKIEENEVYDLQTLVAKMRKSVEELKVKYAKEIRGEEVVQFLKEYSELVQKDDMDNYFCTSLCGFPFGSANFGWGKASCIRIPWNEDFKNRMLLLDASDGIGIDAYITLKKEDMVMIETNQDLLAYASLH
>Malba_045851
MILYLSAFIWRRFTEATKDDHPIDENIFHGAFYIVNLRPRTDPPLPSCSFGNIYQIFLTTPLISSSSSSSSGVYDQESCHDMVKQVREELRKIDKDHVKRLQQGSTGVTSTDLFKGLPDQEGWLYLPTVACADFLSMILISVRGDLHGWPYFLRP
>Malsi_03g009650
MTTSEIKVEVIHKETIKPSSPTPRHFKTLKLSVFDQIASDLYVPLLFFYRRHNSSVPSAEISNILKTSLSKTLTLFYPWAGQFQYNDSIGCNDRGAEFLEAQVNCPISKILDNPDAHQMLFKQLLPAEHMGLARAAGSGNLILVQASFFECGGVAIGASISHKVADAITGSTFINTWAAFAFGSSVVSSTTTGDHQEVVKFPAPKIFGVPASLFPPLDFLNTHHPVVEYAKEKCMTRRFLFGASEIAALKSKSASSTVPNPSCVEVVSALVWKCAMEASRSNSGFMKPSVWCQAVFKENFGNGISGEEAFEIFKEYGNLLRRDDIETYSCSSLCRLPFYSADFGWGKPLCVFISSAHIKNAIKFMDTRDGDGMEVILTFKEEDIAKIENNKELLAYSQPVQQKMRMKAKL
>Malsi_05g021240
MTRVYPTFEAQPGELYKVVPFEQHGHESYEFSLGFQLNVYDCGGFAIGLYAVLTSWRMGYPMLMFTKTWAAICRGEKYEAQIDSPDFVSATLPTRQRCQSL
>Malsi_05g021250
MATEIKVEIIERQTIKPSTSTPHHLRSYELSFLDQMAIVIYTPLLLFYPITSTTSKVSTRHHAMSIDEKCRHLIESLAKTLTHFYPLAGRIVKGNIVECTDDGAAFITARISCCLSDILENPDGQILKRFLPIEIESKEAGTGWLLLVQVNLFECGGMAIGLSISHRIADASTLCTFINCWATIALGSSDSDQVLNLPEFGAASVFKPIEFSSSSQPPAREVVKEKCITQRYVFDAPKISTLQSEVASSVVAKPTRVEAVSALIWKCATEASRSNLRKQGPSFFRQDVNLRKRVVPPLPENLAGNVVGSFTSRADEESSVINLKDLVAKLREGIEGLKEKYAAKLVFDSDEAWQEIKDKQNKPKTHDNMEIYSCTSWCRFPLYEADFGWGRPSWVSVASIAIKNIIIMEFEMIKRETLKPSSPTPQYLRNFKLSLLNQLSPAAYESLVLFYPRNDSTTPQISLRILKKSLSETLVRFYPLAGRMKDNISVDCNDYGVDYVEAKVNGLLSTFLSQPDAGTLRQLLPVGTESPEAGKGALLLVQANVFGCGGLAIGICMSHKLADAASLSTFIMSWSATALGFSQALLPDFTASFRFPPIDYSSSFHQSSPVDAKRENCVTKRFVFNASKISALRTKAASTIVDQPTQAEAVTALIWRCAVAASRSSNSLQPPPKLSVLSQSVDIRKSVVPPLSDDSIGNLMGYFAAQTDENELELQGLVAQLRRGIKELSNNYAKRPGKDQAIRESVKEVHNNFVKRDDTTSFYVGTDLGNYKLLYEVNFGWGKPIWLSNVPAASSTNVAYLVSTRKDDGIEAWVTLSEEDMAAFERNQELLAFALLNPSVLLQHNNLALKSAL
>Malsi_05g021260
MWWNGIGVSVAHKVVLPGEFGVAASLFPPQDFFNTPKPTLEMPKEKRITKRYVFDASKIAALKCKAASTTVPKPTCVELCTMEASKSKFGFIRPSAWCQAVNIRNRQFIGKSRDILRSKGHRKVDHDLQSLVAKLRKDIDEFKVKYTNTVSADDACEIFKVYMNLLARDDIETYSDSSWCRFSFYATNFGWGKPSWVQVLNKETIKPSSPTPPDLRNLRLSFFDQFEPEIFIPLLLFYRNKPCAAVADDQERSNFLKTSLSEALTHFYPFAGEFQRNDSIYCNDHGVAFLQAQVNCYMSMVFDKPDDGILEQLVPTDKESTLSNTDYLLLIQANFFECGGLAIGVSFAHKVSDAFTICKFIERWAAIALGSASTTTDHHVVLPGEFGVSASLFPPLDIFNSPDFAVTLSTEGSKTRRFVFDASKIATLKSKAASTTPNPTRVEVVSALIWKCAIQASRSKLGIIKPSMLCPIVNMRKRSRQALAENILGNCVWSFAAMTVESEIEHESLVAKLRKGIEEHIEKYPNGVSGNDIIEAAKESGGSKLLDSDDIDIYTCSSWCRFSFYEADFGWGKPSWVSVRKSEVDLESLVANFRKGIKEDKEKYPNGVSCEDVLQSVKESGNILINDSIVTYSVAVGASFPSMKQILDGSSCHGWEFVQDITYLE
>Malsi_05g021270
MVFVMKLKCGAKNGYRGEGEVIHKETIKSSPTPPHLQTTKLSVFDQLFPDIYVPLLLFYPKKGSAAEILKGSLSETLFYPFVGTFHYNDSIDCNDHGASFLGAQVNCPLSKLLEKADLRMLS
>Malsi_05g021290
MGSKIMASDVKVEVVHKETIRPSCSTPPHLKTTNNLSFFDQLVPPIHIPLLLFYPICNSGDDFEVNDINHRSLVAERSKLLKTSLSEALTLFYPFAGSFQFNDSICCNDQGAVFLEAQVNCPMSKIFDKPDLGMLGQLLPNDHTSHLLQVQANFFECGGLAIGVNISHKVADVSTLSKFINRWAAIALGSPRTIDVVPLVAFGAASSLFPPLDFLNSPPAPTPTSDMKFDIKETCTTRRFVFDGSKIAALKSEAASASVPNPTRVEVVSALIWKCAKEASRSNLGSVRPSSWCQTVNMRKVLAQTLADKDLLGNVVGLVTSKTEESSSEAHDHDLRSLVTILRKGIEEFKEKYRNGVRGEEFCQLFMENVNLIMKKDDTDSYSSTSWCSIHDEVKRNERCHPLVSERSKHLKTSLSETLIHFYPFAGKFQYNDSIRCNDNGAAFLVAQVNCPMSNILDKPDAGMGKQLLPTDVDSTQADMGYLLLVQANFFQCGGLAIGVSVSHKVSDASTLSAFIKSWASIALGSASTYHVELPAEFGAAASLFTPLDFLNAPQPAVEFPKEKCKTRRFVFNASKIAALKSKAASVTVPNPTRVQVVSALIWKCGMEASRSNLGCVRPSEWFVLVNMRKILVQPSADNVLGNFIGVFATKTEASKFVDNVESLVTKLREEIEGFKVKYGIGINGNDVWEFSKDYWKLLIRNDVETYSCSSWCRFPFYENDFGWGKPSWVTQGMEFKNLLLGGVCYETLVWREKMGSEMKIQVIYKDTIRPSLPTPHHLRNLSLSVFDQLFPDIYVPLLLFYPNDNNKYFEGKHSLVAERSKLLKKSLSEALTRFYPYAGNFQHNASICCNDHGAAYVEARVNCPMSKVLNKPELVILKQLLPTVLDSSQADTGYLLLVKANFFECDFLNSLQPALEFPQEKCITKRFVFDASKIAALKSKAGSATVENPTRVEVVSALIWKCAMEASRSNLGVVRPSELSQFVNIRKILVSPLAENLLGNLVGLCVAKTEASEVDDVQSLVTKFRKEMEEFKVGYGKGISGEEACEFYKEYGHLMKRDVDNYNCSNFLFMTLISDGESRYGCLTLED
>Malsi_07g004020
MIKPSSPTPNHHKNLKLSLLDQAFPPSFYANTIFFYSSDSNSNHGHNYGGDVTSQQLAWERSDRLQKSLSKTLVVFYPFAGQLKDQVSVECNDEGAYFVEARSNCSLLEILSKPEHKLLPHFIPAFNADEQLGSAVLLVQFTVFNCGGITLGVSHSHKIADASSTCTFFQRWAASTLELESVNNHDRISAVLPEFIGSSLLPPSDMPFSSSYVMNMAPENLTTRRFVFSAPKIASLSAKISRLLQQRGINITATKVEVVSAVLFKCANAARRSSNPSATFKQAVDLRRRMSPPLPENAIGNLVWSFQLLVENKDIELHELVAEMRRGFAEFCNEKANRLKGEEGVSLVFEGNREEFEFGKMGIPMYCFASIWRHPMDEMDFGWGKPIWFTFHMCYKNTIMLLAGTRNDQDIEALVTLEEQEMTRFQRDEVLLAVAAVNPSVVVNHCRM
>Malsi_07g008250
MVIFLSKFQRIVTTYRRSLHPIRHGILFSCNIHSLVEITSRKIIKPSSPTPHHNRFLKLSLLDQLIPSTVTATIIWLYKNPNGSNFAAETSETKSERLQESLSKALVYFYPLAGRLKSPALVECNDEGAHFLEARVNCQLSDFLKQPDIKLLANFIPDNDPKTAQEALGSVLLFIQISVFNCGGIVVAASPSHKLADGTSLHTFMRTWAAINREDRVLGAQLVPPEFTGGSLLPPRELSLPSINASMEIQSLTTRRLVFDISKVASLKSNNGGVVQTFIPSNINLVLAIILKCSIAASRQFKPESWMRPMVLTQMISLRRSIVPEILENVMGNWFWSHPLLFKENETELHELVSKMRQGLTDFRAKKANRFKGEEGFLVVSESQRERADLYKRNKGLYGYWATSLCKLPLYEIDFGWGKPAWVTSPGVRKNLILLADTKQHDGIEAWVTLDEQEMAIFESDPELLAFGSVNPSISLG
>Malsi_08g000220
MSTSMQVKIISNECIKPSSLTPQHLRIHKLSLLDQMVPSTYVPTILFYLPSSIHPININITVPMRSQLLKQSLSETLTHFHPLAGRIKDSLSIDCNDEGARYIEAEVDSNLSQFLNHPDLSFLSQFLPGEVISWQEPEATPGAHVAMMQVTNFACGGFVLGAFVSHMVVDGAALSAFLKAWAAATFRYIEPPNTPHHIYTKGNFDAPSLFPQNDEYPREATMMALFSHFLKVGNCVTRRIVFDAPALATLKKKAASSTVPNPTRVEVVTTLLWKHIMAVFKAKSNIVQNQRPTLMTHIVNLRRRAVPPFSEYTMGNFVFMATALSQCSSNTEDDDQNEDDLDYVDDNRDRELGRLARHVREAVSKLDGDFVQSLQRDGTRGLIKFCEPLKEVGQTVSRAGADATDGQGLDYIGFNSRCNLGLYEADFGWGKPVWVASGGAKRGAEEAPYMNMVLLMDTRSGDGVEAWVCLDERDMAILEGDPHFLAFVSLNPSPLSITIKIP
>Malsi_09g006110
MTFGICNTDINSLVEITSRKIIKPSSPTPHLNRILNLSLYDQFFPSTLYPTILWFYENHNDSGFASETSETRKSQRLQESLSKALVHFYPLAGRLKSSALVECKDEGAHFLEAQVNCQLSDFLKQPNPELINHFIAENDPETGQVGLGYVLLFVQISFFKCGGIVVAISPSHKIADAASLLTFARTWAAINRNDGILGVKLVQPEFTGGSLLPPRRDLPLVSINAASKIQSQNLVTRRFVFDVSKIAGLKAKIGSAVQTFIPSHVNLVLAIILKCSVAASRQCQPESSTRATELSQMMSFRKRMVPEISENVMGNWFWPLQVEFRANETELHELVSNMRQAAADFWKIFKCEEGFLVVSEFMRKQADPFKRNEGVNFYRTTSLCKLPVYEMDFGWGKPAWVTNHIVQKNVIRLLDTKQQDGIEAWVTLDEQEMAIFESDQELLEFASRLFCLFGSFTFMGPVKNSLSLDFFVFPPPRTAVVHRRVQSGFEVFLSLTPQSLSNILLLSGKLRGGAITTTMVVAARASSRAEVLTMFRSFLRVARKFTDYNIREYTKRRTVDGFRQNRNLSDPSAISSAFSDGKAQLEVANRQALVYSLYAPKLKSVMEVQNPIKH
>Malsi_09g023730
MAAEGLLALAQNENKAVIIELNCETDFVARYLSILACCACDIFFHVQYYPNSLLHFKSLRLITSLPTPKTKLTNTKTTDLCLHKERVIDCDQGEEQKKMASEMKVEVNYKETIKPSSSTPPHLKTTQLSVFDQLSPDVFIPILLFYPNNINSGVVDSIDHPSLVVERSKLLKTSLSEALTHFYPFAGEFQYNFSISCNDHGSAFIEAQVNCPILKILERPDAEILRQLLPTGIGSTQAETGYLLLIQANFFECGGLAIGVSSSHIITDACTLSTFIQSWAAIALASNSVTTDHVLLTPKLGVAVSLFPQLDFLNSPQPALKFDEEKCITKRFVFEASKVAALKSKAVSTSVPNPTRVESVSALIWKCATTVSRSNLGVVRPSEWSPVANLRKILVQQPLAENLMGNLVGMFSVKTEAIEVVDIDIPSLVAKLRKGVEEFKVKYGNGVSGEEACGFFREFGNLMKRDVDNYNCSSWCRFPFYEANFGWGKPLWVCQSTGMKNLIVFMDTRDGKGIEASLTFSEEDMAKFECNKELLAYASVNPTVM
>Malsi_10g019970
MRQYYNGDLDLRRYMEVRVMIVKLEEWRKTMASENIKVEITHKEIIKPSSPTPRHLSSTDLSVFDQFTPEIYVPLLLFYPSSSDEEVNSIDHHSLFAERSNLLKTSLSEALTRFYPFAGEFVYNVSIRCNDHGAGFHEAQVNCSLSKILEKPDLGILKLFVPTAVESKQAEAGHLLLVQVNLFKCGGMAIGVSISHKVADAATLSTFIKSWTEIALGSDSTIVPAVLPAEFRVAATLFPPQDFFSSSKPIVEFAENKCVTKRFVFDAANIAALKSKAASTTLPNPTRVEVLSALIWKCATEASRSNLGFVKPSVLLQVLNMRKRSGQALTENILGNFLWYFTSTTMESELDLESLVEKLRKGIEEYKEKYPSGLSSEVIFHSLKESGNLLLKDSTENYTCTSWCRFPFYEANFGWGKPSWVSTHGSELKNKILLMDMSDGVGIEALLTLKEEDMAIIESNEELLAYASVNPTII
>Malsi_10g019990
MAIGVSIAHKVAEASTISTFIKRWAEIALDLTSRPRTDHQIWVAASLFPPQDILNAPQPTLEFPKEKCITSRYLFDASKIAALKSKSASATEPNPTRIEVVSALIWKCAMEASKSKFRSIRPSAWCRTVSMRNLLVRPSAEKLLGNLVGKFIAKAGESEVMGLDLQSFVGKLRKGIEEFKVKYANKVTGDACESLKEYGDLLQRDDIEIYTCRSWCRFPFYAADFGWGKPSWVNQSLEGKNLIVLMDVRDGDGVEVSLTFNEEDMAIIESNKELLARASLGRNLILQKDVALVV
>Malsi_10g020000
MASEMKVETIQKETIKPSSPTPPHLTSLLLHSLYFFFLLSSVVLIFFVKMALLEFLEDWCWLDEFWVEGLSIRPFFAKTSNLLKTSLSEALTQFYPFAGKFKYNVSIDGNDYGAAFLEAQTLALCAGLLSYKYSHHYPQLKCREMMGSEMKVEVIHKEAIRPSSPTPHYLKTTNLSVFYQLIPDIYVPFLLFYPNNNTNHRSLAAERSKILKTSLSEILTHFYPFAGKFHYNDSICCNDHGVAFVEAQVNCPISKILDKADIGMVKQLLPADMASRQAVTGYLLLVQANFF
>Malsi_10g020020
MATKIEVEIIENQTVKPSSPTPHQLRNFKLSVLDQMAPVVHVPLLLFYPNIATTHSMAMNERCQLLIQSLAKALTHFYPLAGRLVEGNSTIECNDDGAEFIIARVNCSLADILEPPDVVMLNQFLPTEGKGPMLLVQVNFFECGGMAIGFKISHKIADGFTVFTFIKYLSTIALQSSDSDQVVLPPEFGTASHFPPLDFSNSSQPTPMTKKFHQARKCITERYVFDASKISTLKSDVASSIVPNPTRVEAVSALIWKCAMEASRSNSESPRPSMFHQGVNLRKRFVPPLPENLAGNIVGRFTSKVEESAMIDLKDLAAKFRKGIEQMKEKYAAKVVFDSNVACQERTDFCKNVLDNGGIENYACTSWCRFPYYETDFGWGKPAWVSLTSFSVANVIALLDKRDCKGLEAWVTMSEETMAILESNVELLGYASVNPSVTY
>Malsi_10g020030
MDLRPPRCNPCYESTSTIKIQISMATQITVEIIEMQTITPSFQTLKPKKVLSEIETYTCTSWRRFPFYEADFGWGKPSWVSFAGFSVKNVVCFVDKRDCNGIEIWLTLSEESMALFESNPELLAYASLNPRVTY
>Malsi_10g020050
MATESVKDQFSPVAYIPFLLFYPNVVSTTTSNVSTHSVKAINERYQHLIKSLSEILTHYYPLAGRIKGNVVIVCNDDGAEFVKAHVKCSLSEILEHPDAEMLRRLLPIEPESTEAVTGKLLAVQVNLFECGGMAIGLIISHKIADASTVCTFINSWAATAHKSNKVMLPQFGVASLFPPLDFSDSEPPSMIYVKEKCTTRRYVFDDSKISVLQSKVSSSLVPKPTRVEAISALIWKCAIEASPKSSSNTLGSSPVRPSIFHQAVNLRKRVTPPLPDNLAGNLLVLSTSKAEESTTSVFDLKDLVAKIRAGIEEMKECATKLVDPNEAMQVLTEYRTNLMKDQEIETYSCTSWCRFPFYGADFGWGMPSWVSFAGCSVKNLFGFMDKRDCNGIETWLTLSE
>Malsi_11g006290
TTNSSTATNDEGIHFVEAQVLNCTLSDVLKNPNLAQLNKFFSFELENYHNEIPGGVQLNMFQCGGFAIGQCVSHKLADGLSNFVFTNTWAATARRDQTDIDPPQFVSAALFPPPKEFNLGSVGSMPLTKDKTVNLRPRFDPPLPQNSFGNIFHIALTSPLQILSNSSDDEELVFRDTKEGNGIEAYVSLEEKVMAKFECDSQLLSYVSPTGRVLMNYGN
>Malsi_11g009440
MDGLFMKITTFVEQKMASEIKIEVIQKETIKPLSPTPDHLKSLSFSVFDQYQPETYIPLLFFYPNNTNSDNGGVKNNDHHSLFAERSNLLKKSLSEALTRFYPFAGEFKYNVSISCNDHGAAFLEAQVNCPASKILENPDFEILKQLLPTDCMSTQAETGYLVLVQANSFECGGLAIGVCICHKAADAFTATTFIECWAALALGSASSTTDHHVLLPEEFGIAASLSPSLDSFNSPGAHVTIRTEKSTTRRFVFDASKISALKSKAASTVVPNPTRVEVVSAVIWKSLIQASRSKLSLTKAFTWFAALNLRKRWGQAMTENILGNFVWYTAALTTAEGEVELESLVGKLRKAVEEYKEKHPNGVSGEEVFQTIKASASRSLGGVVEMYGCTSWCRLPLYETNFGWGKPSWATSVPINDQLFMKITTCVEQKMASEIKVEVIHKETIKPFYPTPDHLRSLSLSVFYQYQPEVYIPLLIFYPNNNNSDNSQVKNSDHRSLFAERSILLKKSLSEALTRFYPFAGEFKYNVSINCNDHGAAFLEAQVNCPVSKILKNPDFEILKQLLPTDCMSTQAETGYLVLVQANLFECGGLAIGISIYHKAADAFTTTTFIKCWAALAFGSASNTTDHHVLLPEEFGVAASLAPSLDSFDSPGAPVTFSTEKLTTRRFVFDASKISALKFKAASATVPNPTRVEVVSAVIWKSLIQASRSKFGFMKPSTWCAMLNLRKRSGQAVTENIQGNFVWFAAALTTEEQSEVELESLVGKLRKGIAEYKEKHPNGVSGEEVFQTIKAFASLFLRGDLEIYTCSSWCRFPLYETNFGWGKPTWATRLIKPLRTLTEQLPPFRQTNPSPRMHDILLMQSPQRKYFALRTVARKSSRLFHKLDHCPDSCASLNSSKSQKPIVA
>Malsi_11g009470
MASEIKIEVIHKETIKPLSPTPDHLKSLSLSVFDQYQPEIYIPLLFFYPNNNNSDDGQVKNIDHPSLFAERSNLLKKSLSEALTRFYPFAGEFKYNVSISCSDRGAAFLEAQVNCPVSRILENPDFEILKRLLPTDCMSTQAETGYLVLVQANLFECGGLAIGVSIHHKAADAFTAATFIKCWAALALGSASSTTHHVLLPEEFGVAASLAPSLDSLDSLGAPVTFSTERHATRRFVFDASKISALKSKAASATVPNPTRVEVASAVIWKNLIQASRSKFGLMKPSMWCATVNMRKRWGQAVTENIRGNFVWYAAALITAESEVELESLVGKLRKGIEEYKEKHPNGVSGEEVCQTVKRSAGLLLSGDIEMYTCSSWCRFPLYETNFGWGKPSWATSQPSNGLICLSDTRDGDGVEASLSLKEDVMAIIESSDDLLSTSKCNESQATRFVKPLRTLTRQLPPNKLNKPKDGRYPPDAVSSTKVFRLENPSPKILRVIP
>Malsi_11g010180
LTFAISKIFTLAHFYPWVGQFKTNGSIYCNNRGAVFLEAYANCPVSKILDKPDHLGPIKQLLHADRMTSPQAEGTSHLILPYRPMLYNEHIRQTGLKWTIKLGLQFANAKRVNQSSVIAALKSKAASSSVPNPTYARPHLEMRNRSIEIKLRSYKAIHVVTISEYAGNTPTTLGGENFNGESSGCMAKKKKSDIRDRHPQVAADDNDLQSLVAELGKSTKEVKIKYGTGVSADEAFEMFRQYVQSALLCSRFRMGKTIMDFINNAEMKSLIKFMDTRDGDGIWKRP
>Malsi_11g010280
MLEDVERFAQEREDHERTVLEMMKELYNFLVDLFPFYEPDFGWGKPPWVTPGTEFKNLIVLMNSRDGDGIEVSLNLKEEDLAIFESNKELLEYASLNPTSTAGIPKLHRILMKMNQERIRAKARTSPISGALCGSSIVISEQGSLYLHRYPDAVLNEQGGHRNFFLNDSTQS
>Malsi_11g016830
MKSISISMHSLFAEKLKLLKKSLSEALTRLYPLEGKVDYNASISCNDHGAAFLEDQANLFECGGSAVGGSNLHKVADASTFSTLIKHWAELALSSASNSDHAVLSHKIS
>Malsi_11g018420
MEAADIEKERSGWEGTVTIKMNQWESRGLYLLKPKSIVPYQILNQPDLGLQNKLLPNGIFDNRGHAMPTSLDVDRGLAIGISISRKDADGSTHGKFVRRWAAIALGSMVVTVDIDATASRFPPLDFLNSPVDRAPINFVFVNVCLIAPKIASLKFLGYRYRVPNPTRAEVVSALGWKCKMQASRSNKGSERPSEWNQAINLQRILLPPMGDNVLGNLTSFLIAWTEEGEVVHLESLVAKLREGFEKFELRYANGITAEEVFQLFREYGEHVGKDDKDNYCSSSTCNFPFYSTNFGWGRPTWGGFPCFWRVAKHDEVGGCKRWHGHGSAHFAKTWLISFCMRSTNGEILTTFRVGITRKCIGSDLSRTTQYPALSTHASENELNEFLKYHRFRLLKIDRKFVGKLYLQSDLELHYCSNTPFISRTALADAVAGTALELSWL
>Malsi_13g009530
MTKLEVEVVSTETIKPSSPTPDHLRRHNLSFLDQIQPPIFMPMVLFFPKDPHTTEDPTERCMKIKTALSETLTKFYPLAGRVRGTQYVDCNDEGAYYVEAKANSNIIDIIQNPNPSDFNKFIPCALDAASELPICLQVTFFACGGMSIGMGMSHKVGDALSYFTFLNSLAATTRGEPDYVHAPEFVSDKYFPQQDLSGSYQHRSGIIKHNISTKRFVFDAPAVSALRAQSTDVENEQARRPTRVEALSSFIWRRYIAACTSQQQNNSADDVPAMYTVSHAVNLRTRMDPPLPEYTFGNVTRTTISVPPIQLEPKEGSSSDPSLYSVVSHVREALKQVDREYIKKLQEGEGFLSFLKERSSQVKRGEVVSFSFTSLCRFPIYDADFGWGKPVYAGSASFTFKNLVSLFDTTSGDGVEAWINLKEEDMEKFEADEEVLKYVSPNLSSKNSG
>Malsi_13g009540
MKIEVIEKACIKPSMPTPPHLRKHEFSFLDQIATPIFMPMILFYNNDHGNDAITYSDKVKQSLSKTLTQYYPLAGRVIENAYVNCNDQGAPYVQARVRSPLSDVISQPDPNQLNQLLPCKLDNVGDLVLAVQVNVFDCGGMAIGICISHKVADALSLIMFLNSWASISRGDCNIKNSTVSPPIFDLATHFPPRSISGFKPSTGITREKIVTKRFVFSASTVASLRSKYTDNKTNERKPTRIEALSAFIWARVIASTQGKPNPNTLYKVLHAVNLRTRMDPPLPEYHFGNVSRFAMSSPSFDEGEDMCYGMVGQMREAIKTIDGDYMAKIKDGNAHLKFLKQRAEEFMKGEVASFSFTSLCRFPLYETDFGWGKPVWVASASLTFKNLVVFMDAGSSGGIEVWVNLKEEDMAKFQDDEQLLACSYPAQEAKV
>Malsi_13g009560
MGRSMKVEIEVISNKIIKPSSPTPGHLRHYQFSFLDQIAPQVYNPLLLFYEYNAKTHPNITEISNHLKNSLSKVLSLFYPLAGIKHNHFIHCNDEGIPYVKAQVLNCTLSDVLSNPNPGELNKFMPFELDDITNPLPLGVQLNIFQCGGFAIGQCISHKIADGLSYFMFSKIWAAIARGNQANIDPPPFVSATLFPPKEFNTGFDGGVGITKDRVTKRRYEKPPTKMPLACRETLSAFIWSRFVVATKDCTVNKLYRVVHAVNLRPRFSPPLPQHSCGNLFRYKSSTFLRCGTKVPQVPTAMTSPLQTSNGGEEECDGVVIGEVRETLSKIDKEYVKELQRQGDKHLGLMKETADSFKRGDMATLLSFSSYCRFPLYENDFGWGRPAWVGSPALTYKNLVLFMDTKEGDGIEAYVSLEERVMAKFECDSELLSYVSPTGRVLPSCEN
>Malsi_13g009580
MKVEVVVISKEIIRPSSPTPDHLRTYQLSFLDQISPPVYNPLVIFYSSSEPETKFDIVEISNQLKKSLSNALTQFYPLAGRAQGNLFIDCNDQGIPYLETRVKCQLSDVIQNPIPVELNKFIPFQLDEVVDISFGVQLNIFECGGIALGLCISHKIADALSFFNFIKTWAATARQQSDHLVCPQFVSAKLFPPKNISGYSPRVGITKENIVTRMFVFEASKIETLKSKYGAGDHSKSLENHQKPPSRVEALSAFIWSRFMAATQVKSDIAPKRIYAIVHAVNLRTRIDPPLPEHSFGNLYRIAMTIPSLDIGEECYGLLSQVRDQVKKIDKHYVENLQKGSEHLDFIKQTSDNVFKGEMVTLNFTSLCRFPLYEADFGWGNPTWVGSPALTFNNLVVFIDAKSGGGIEAYINMKEEDLAKIEGDGGDGACRSVRHCGGGHGGVDAYNEAYEELMKISESDEEDSPCPIFETFSAQNHSQTQSEEVNGSVGHFAFSKEETAGDDSPCQAFETFRLQSPRQTQSEQVIGSVGNFAFSKEETLGEKFREEFSKHIEVEVISKSIEMIKPFSPTPNHLHHHQLSFLDQLAPHAYIPFLFFYESTGTKTITQISNILKTSLSKILSQYYPFAGRVKHNLFVHCSDQGVPFFESKVKSQPLSDMIASPFVSELNKLLPYRLGEVTEVPLGVQLNVFDCGGFAIGLCVSHRIADGLTSFTFVNRWAAQANCDAQGKSNIIVGPDFSAASIFPPKNMDGYLGVSIVNKKAIVTKRFVFDGSKVQALRSRYEESMNFSKTQKRPSKVEALSAFLWNIFLASRRERDCVAISNQSRTQTLYTVVYIMNLRSRFDPPLPQHAFGNYYRAATATPTLVNGEESHRLVRQVIEEIENIDNNYMRRFQEGYREHLDFMRKRMERFAKGELVTLTFSSVCRFPIYDADFGWGKPAWVSMAAMDINNQIVFMDTKNGDGIESYFSLTEEDMAKFELHKEFIALLKSPVGNVKENSLSRL
>Malsi_13g009590
MAQVMNIEITKKETTKPSSPTPHSLKSFKEHMTSAMQQPSPTWRFLNAEAFRGKLKGRDNMTPPIEISIIARENIKPSSPTPTHLKTFKLSVLDQMVPPTYIPILLFYPTSDHQRVQQLKKSLSETLTHFYPFAGTIKDNAFIECNDDGACFIEARVSCLLSHILNEPDHEVLKQFLPINFESSEGGKGCVLLVQANYFKGGGIAVGLCLSHKIADAATLSTFIRSWAASASGSDQRVVNPLFDSVPMAPPKDISVDPPSVEMKVYKSVTKRFVFHGSKIADLKVKVANNFVENPTKVEALAALIWKCARKASRVTLGFSSRPSAFYQNVNIRNKIVPPVPNGSVGNFVGSFIARSEEAAETDLHGLVAELRKGIEQFTSKAKRVPLSEDISVISEPQMAAIGFLSRDDMDFYVCTSWCRFELYEAADFGWGKPMWVSSAVPTCNNMVILVDAEGGDGIECWIRLNEDEMKVFECDQELLSYAAFNPSVWKTG
>Malsi_13g009710
MQMKIEIVSEDQCKPSSPIPDNLKSYKLSLLDQIAPMFYVPVILFYSAPENIDDTTIVDKLKNSLSETLTDGAVVFTRARANIQLSEILKSPEMDLVQQLLPLDPYNIRMDKTVAAMAVQLNFFDCGGMGIGICLSHKIADGATLSSFLDAWATSLAKLKVKASKGLCTDGRAPTRVEALTALICKSSMNAKIGTLGRGRPSMAISHVVNLRERMAPPLPEHSFGNIWRVAVASIMKDESKPELHDFVVQLRKVIRKIDDDCVRKLQGEDGFSHACEPLKETSELVSEGEVEFFRFSSWIRFSLYNTDFGWGKPTWACISNVPIKNVVILLSSSSGDGIEAWVTLDEEDMAKFERDHELLEFVSVAPSS
>Malsi_13g010040
MKVQVVVISEEIIRPSSPTPGHLRHYQFSFLDQMAPQVYNPLLLFYEYNAKMHPNITEISNHLKNSLSEALSLFYPLAGRIKDNCFIHCNDEGIPYIEARVLNCTLSDVLSNPNPDELNKFMPFELDDITNPLPFGVQLNIFQCGGFAIGQCVSHKIADGLSYFTFSKIWAAIARGEQANIDPPQFVSATLFPPKEFNTGFDGGVGITKDRVTKRFVFNASKIKTLQAKYEKDMKSLQLKHPTRVETLSAFIWSRYVAATKDCTVNKLYMVIHAVNLRPRFSPPLPQHSFGNLFRVAMTSPLRISNGGEEECDGVVIGEVREAISKIDNEYVKQLQGQGDEHLGLMKKAADSFKRGDMVAVLSFSSYCRFPLYENDFGWGKPAWVGSPALTYKNLVLFMDTKEGDGIEAYVSLEERVMVKFECDSELLSYVSPDGRVLLSCGN
>Malsi_13g010080
MKVEVEVISNENIKPSSPTPGHLRHYQFSFLDQMAPQVYNPLLLFYEYNANIHPNITEISNHLKNSLSEALSLFYPLAGRIKDNRFIHCNDEGIPYVEARVLNCTLSDVLSNPNPGELNKFMPFELDDITNPLPFGVQLNIFRCGGFAIGQCISHKIADGLSYFTFSKIWAAIARGEQANIDPPQFVSATLFPPKELNTGFDGGVGITKDRVTKRFVFNASKIETLQAKYEKDMKSLQLKHPTRVETLSAFIWSRYVAATKDCTVNKLYMVIHAVNLRPRFSPPLPQHSFGNLFRFSMTSPLRISYGGQEECDGVVIGEVREAISKIDNEYVKQLQRQGEKHLGLMKKAADNFKRGDMVAVLSFSSYCRFPLYENDFGWGKPAWVGSPALTYKNLVLFMDTKEGDGIEAYVSLEERVMAKFECDSELLSYVSPAGRVLLSCGN
>Malsi_14g002470
MIKVEVIRKEIIKPSSPTPHHLRHLCLSLFDQFILELYMPQVLFYPSSSDEHSLVAEKSELLKKSLSEALTVFYPFAGEFKYNVSINCDDRGALFLEARVNCPMSNILDKPDSEILRQLIAAPMRSKQAQVGHLVLIQANVFECGGLAIGVSISHKVADAVVYSKFIESWAEIARCTASTTDHHVVLPTEFGVAATLFPPQEFFNSPKTPLTLPFIDNVIGRRLVFDASKIAALKAKAASATVPNPTRVEAVSALIWKSATEASRSNLGFARPSTWRSAVNLRKILAQPFAENLQGNFVYFTMPKIEEHEVYDLQTLVAKMRKSVEELKVKYAKEIRGEEVVQFLKEYSELVQKDDMDNYFCTSLCGFPFGSANFGWGKASCIRIPWNEDFKNRMLLLDASDGIGIDAYITLKKEDMVMIETNQDLLAYASLH
>Malsi_14g002490
MIKVDVIHKEIIKPSSPTPHHLRHLCLSLFDQFILELYMPQVLFYPSSSDEHSLVAEKSELLKKSLSEALTIFYPFAGEFKNNVSINCDDRGALFLEAQVNCPMSKILDKPDSEILRQLIPTPMRSKQAQVGHLVLVQANVFKCGGLAIGISISHKVADALANSKFIESWAEIARCTASTTDHHVVLPTEFGVAATLFPPQEFVKKTPLTLPFIDNVIGRRLVFDASKIAALKAKAASATVPNPTRVEAVSALIWKSALEASRSNLGFARPSTWRSSTNLRKILAQPFAENLQGNFVFFTMTKIEENEVYDLQTLVAKMRKCVEEFKVKYANEIRGEEVVQFLKEYSELVQKDDMDNYMCTSLCRFPFGSANFGWGKASCIRIPWNEDFKNRMLLLDASDGIGIDAYITLKKEDMVMIETNQDLLAYASLH
>Malsi_14g002780
MIKVEVIHKEIIKPSAPTPHHLRHLCLSLFDQIMLELHVPQVLFYPSSSDEHSLVAEKSELLKKSLSEALTICYPFAGEFKNNVSINCDDRGALFLEAQVNCPMSKILDKPDSEILTQLIPTPMRSKQAQVGHLVLVQANVFECGGLAIGVSISHKVADALANSKFIESWAEIARCTASTTDHHVIEENEVYDLQTLVAKMRKSLEEFKVKYANEIRGEEVVQFLKEYSELLQKDDVDNYMCTSLCRFPFGSANFGWGKASCIRIPWNEDFKNKMLLLDAIK
>Malsi_14g009570
MVKEMKVEIISRKTIRPSSPTPHHHKNFKLSLLDKRHSPNLYGNMIFFYSSTSNYDHTYGDFNPHALKMSSHLQKSLSKTLVHFYPLAGRLKDAATIECNDQGVYFVEARMDCHLLNFLSQPDSTLFQHFIPTSSAEKEDVIVLLVQLTVFNCGGIAIAVSLLHKIADFSSLCTFVQSWTAASTALDQSEFIGHDQRLGQVLPLFIGSSLLPPSEMLITRTLDIPDPHQNFTTRRFVFSTSKMASLKAKAAITTNNPTNVELVSAVVVKCAIAAAQSISTSSSRPSVLFHAMNLRKRMVSPLPANTVGNLVWAFPVLIEESDIKLHEVVVKLRKGLTDFCNDKANRFKGEDGFAVVSEYHTKEAEFISRGVNIFRCTSLCKFPIYDMDFGWGKPTWVATSMGFKNFIVLIDSKLGENIEAWVTLAEQEMAIFQRDEMLLSFASLNPIAAVHESRM
>Malsi_15g000120
MEVKIVSKDRIIPSSPTPSHLRIFKLSLLDQLIPAPFAPIILYYDNSDPSYNTPNLIKPCTTTTHLDDDDDDDNEDKATIMKRLHVLKTSLSETLTGFYPLAGQIKDDLSIDCNDQGAHYVEARVKHSTLREFLNRPDDLILLLHRFLPCDLTNSNTGASVTNIQVNVFKCGGMAIGLCISHKILDGAGLCTFIKAWTATARLRSSLPRSALYSRSSSLSSSSSSLTSSDSVTLSSSSDSDDNQTPRAASRIIHPTKPNLSAATCLFPTSDELWLRDSSLRMWGSLFINDGKSSCVTRRLVFEGSAIAALKGMVAAVNNNYKVKRPTRVEVVSAFIWQCAMAASKQIHGFGRPSLLTHAVNLRSRITSLLDLDLEYSIGNLLWIAAARCQTPIFTLDDNDAAADGLQLHGLVEELRNAVSKIDGDFVNKMRSAGEEEEGKYHMLESLEELRSSPSSESDYYGFSSWCNFGFYEGGDFGWGKPVWVSSVGSTGNSVFLNFIILVDTKLGDGIEAWVTLDQHHMAILQCNPQLRKFVSLDPTPLLLL
>Malsi_15g000210
MSTSKMQVKIISDECIKPSSPTPQHLRTHKLSLLDQFIPSIYVPMILFFNPSSSIHPININITTPMRSQLLKQSLSETLTHFHPLAGRIRDSLSIDCNDERARYIEAEVDSNLSQFLNHPDLSFISQFLPGEASWHEAAPGAHVAMMQITNFACGGFVLGAFVSHMVVDGTALSAFFKAWAAATFRYIATPNTPHYIYTKGKFDAPSLFPQNDAYPREATMMALYYRFLKVGNCVTRRIVFDAPALATLKRKAASSTVPNPTRVEVVTALIWKHIMAAFNLKTERNIVQNRSTTLITHAVNLRRRAVPPFSEYTMGNFLSMAAALSQCSTEDNYQKEDNLAHVDDDRDHELGRLAKHVREAISKLDGDFVQSLQGDGTRGLTKFCEPFKEIRETLSRTSADAADGQSLDCIGFSSWCNFGLYEVDFGWGKPSWVSCVGGKRGADEPVYMNMVVLMDTRSGDGVEAWIYLDEQDIAILEHDPHFLAFVSLNPSPLSVAIKTP
>Malsi_16g010010
MQRVNKIRRGPTGLGPLELTSTINVTLPKTIIYDTICCHLLYTTSLPRIKANCILFSQQYYPYKMKIEVIERAYIKPSMPTPPHLCKHEFSFLDQIATHIFMPMIFFYNNNQVNDARTYSDKVKQSLSEILTQYYPLAGRIIENAFIDCNDQGAPYVQARVRSPLSDVISEADPNQLNKLLPCELDKVGDLVLAIQVSMFDCGGMSIGICISHKVADALSFITFLNSWASISRGDCNITNSTVSPPIFDLATLFPPRSISGFKPSTGIAREKIVTKRFVFSASTIASLRSKYTDNKANEIKPSRIEALSAFIWTRFIASTQGKPNPNTLYRVLHTVNLRTRMDPPLPEYHFGNVSRFVMSSPSFDEGEDTCYGIVSQMRQAIKTIDGDYIAKIKEGNELLEFLKQRMEEFMKGEVASFSFTSLCRFPLYETDFGWGKPVWVGSVSFPFKNLVSFIDAGSSGGIEAWVNLKEEDMAKFQHDEQLLACTYPAQDAKEFIRPSSPTPDHHCTYQLSFLNQISPPVYNPIVIFYSSSDPETKFDIVEISNQLKISLSDVLTQFYPLAGRAQGNLFIDSNDQGIPYLETRVKCQLSDVIENPIPIVLNKFIPFQVDEVTGISLGVQLNIFEPGGIALGLCISHKISDALSRFVAATQVKSGIAPKRLYSIVHGVNLRTMIDPPFVEHSFGNICRIAMTIPFLDIEEGCYCIVKQVRDQVKRVDKNYIGKLQEGSEYCSSNRTLRISLRESWFPLYEADFGGGNPTSVGSPALTFNNLVVFMDAKSCGGIEANVNMKEKDLAKIEGDGIPFFEAKDKPQLLSEVIANPSISDLNKLLPYRLDEVTEIHLGVQLNLCLIVKDLHWLIWVNNIFYICEQMGSSSELMEIEVEVISKEIIKPSSPTPNHLHHHQLSFLDQLAPHAYMQFFYFYSSDGDGTKTFTQISNILKTSLSKVLTHYYPLAGRVKHNLVVHCSDQGVPFFEAKVKSQLLSDVIANPLLSESDLNRFLPFKTAEATEIPLGVQLSVFDCGGFAIGVCISHRIADALSYFTFINNWAAIAKNCSNIFVCPDFSAASVFPPRNVEGYLGVSVITKRKAIITRRFVFDGAKVEALRSRYQESMEFSKTHKRPSRVEALSAFLWNIFLPSRPREPLQTSQTLYTAVCIMNLRSRCDPPVSQYAFGNYYRAATATPTSVNGEERHRLVRQAMEEIEKIDNSYMRRFQEGYQEHLDFMRKRMERAAIGELVTLTFSSLCRSPMYHADFGWGKPAGVSLAAMGITNQIVFMDTKNGDGIESYYSLTEEDMAKFELHCEFISLL
>Malsi_16g010020
MRMEIEVEVISKEIIKPSSPTPNRLHHHQLSFLDQLAPHAYMQFIYFYSSDGDGTKTVTQISNILKTSLSKVLTHYYPLAGRVKHNLVVHCSDQGVPFFEAKVKSQLLSDVIANPLLSESDLNKFLPFKTSEATEIPLGVQLSMFDCGGFAIGVCMSHRIADALSYFIFVNNWAAIAKNCSNIFVAPDFSAAAVFPPRNMEGYLGVSIITNRKAIITKRFVFDGAKVEALRSRYQESMEFSNTHKRPSRVEALSAFLWNIFLSSRPREPPETTQTLYTAVCIMDLRPRFDPPVSQYAFGNYYRAATATPTSVNGEERHRLVRQVMEEIEKIDNSYIRRFQEGYQEHLDFMRKRMERAVIGELVTLSFSSLCRFPMYEADFGWGKPAWVSQAATGISNQIVFMDTKNGDGIESYFSLMEEDMAKFELDGEFISLLKSPIGVKNQVMLATQLSGNGGVSPAQRATIWSR
>Malsi_16g010030
MWVSSAVPTCNNMVILVDAEDGDGRVLGATTLIKFVSWAAIACADGDQLRPEFDAASTFPTGDLPRIQYEDAPKYESVSATKRFVFDASKIAALKAMVAHKVHNPTCTEVVNALIFKCAISTLIKSRTDTATTTIS
>Malsi_16g010040
MATPKDISVDPPAVEMIPHKSVTKSFSCPDLEMSKEGLKDYFRVFIQAISILPKQLSLLSLTSLLGLCWVVLARTEEAAETELLDMAAIGLLSRDDMDFYVCTSWCRFELYEAAGFGWGRPMSKNMAQVMNIEITKKEIIKPSSPTPHYLKRFKLSLLDQLAPVAYGPLVLFYPNNVNGVATEERSQQLKKSLSETLTRFYPLAGRIKDNIFIDCNDEGAIYVEAQVNSLLSTFLHQPDFDFLKLFLPIEVGSSEAATGPLLLVKASFFECGGLAIGVCFSHKLADASTLGLFVKAWAATSLGIGDTVVPDFSSAAIRFPPRDFSVQRPAVEMKIGKCVTRRFVIDGPKMRDLKAKVTSGSVEKPTRVEAVTSLIWSCAMNASKLSSGASKVSMVSQSVNIRKRIVPPLLQTSVGNLVGYYAVRTDESGIELKELVSQMRKAMIEFNENHPKRLKGENMFEVICEYFKEIGSIMRRDDINFFICTSVCNFGIYEIDFGWGKPIWATIPGGTLKNVATLMDTIERDGVDAWISLSEEDMAIFERDPELLAFASVNPRIKVDKAEQFFKLGCLSHKIADAATLRTFIRSWAASAFGADQRVVNPLFNSVPMAHQKTYQWTHQPLRYTTQFCDKEIANNFIENPTKVEALAALVWKRARNASRITLWFSSRPAAFYQNVNIRNRVVPPVPNESVGNFVGGGGGGKERDSTIQQ
>Malsi_16g010050
MMTAIEISIIARENIKPSSPTPTRLKTFELSILDQMIPPTYIPLLLFYPTSDHQRLKESPSATRTRFYPFAGTIKDNAFIECNDDGACFNEARVSYLPSHILNEPDHEVMKQFLPINFESSEAGKGCVLLVQGNYYECGGMAVGLCLSHKIADAAALSTFIRSWAATGSGIGDE
>Malsi_16g010160
MDISYQWLVCPTRLTCNLRPNLPAFYDLRLKAEQCKFYEKSAVIILSPELQFLRKKVKMQMKIEIVSEDQCKPSSPTPDHLKCYKLSLLDQIAPIFYVPVVLFYSASVNIDDTTIVDRLKKSLSETLTCFYPLAGRIEGNASVDCEDGVVVFTKARAHIQLSEILKTPEMDLVQQLLPLDPYNIRTDKEVAAMAVQLNCFDCGGMGIGICLSHKIADGATLSSFLDAWATRSRGISENITPSLNSATMFPPRDKEIFMPTNLIKRENIVTKRFVFDASSLAKLKVKASKGLCTDDRAPTRVEALTALICKSSMNTKNGTLGKGRPSMAISHVVNLRERMAPPLPEHSFGNIWRFAVASIMNDESNPELHDFVVRLRKVIRKIDDDYVRKLQGEDGFTHACEPLKETSELVSEGEVEFFRFSSWIRFSLYNTDFGWGKPTWACIPNVPIKNVVILLSSSSGDGIEAWVTLDEEDMAKFERDHELLEFVSVAPSS
>Malsi_16g010170
MGAMEVQNISREVIKPSTPTPPHLRTHKLSILDQINPRSYVPVVYFYPKEASDYWSVADKSNQLKKSLSETLSKYYPFAGRIRDRFSIDCNDEGVAFVETQIRNFKLSDILENPKDEDLALLISEDVAWNEDPDVSVIVDVQVSFFECGGMALGIGMSHKIADASTIINFVNDWAAVARDQYVPSPEFVAENIFPQGDLPLFPEAVPEKSDCVAKRFVFDATKIAALKALVADKVQNPTRVEVVAAFIYSCTISALRLTSGSSSNPTVLTQSVNLRTRMVPPVPQNSVGCMVWIYTVSTAEDSVIELHDLVAQLKQNMTRFCDSYAQKFRGKDQWPVIFQECLQESMVEFSRPNLVMYKCTSWCRFPMYEVDFGWGKPIWITHQSNTVVMTMEVEIISREIIKPSTPTPPHLRTHNLSFLEQNTPRTYLPVVYFYHKESSASTKGDHKSNQLKKSLSEILSKYYPFAGRIRDRASVDCNDEGVAFVEARVRNIKLSEILEHPEDTWLDLLFTDNLQWNDDSSLSVIFAVQVSFFDCGGMAIGICMSHKVADTSTVANFINDWAARNKCDQYVPSPLFIGADTFPQGDMPLFPETVLEKGDCVTKRFVFDAPKIASLKAIVADKVQNPTRVEVVTALIYSCAISALRSTSQSSLNPTVFIHAVNLRTRVIPPLPKNSVGSMIWAFTLSTAEDGVIELHDLVTQMKQSMTRFCDSYAQKFRGEDQWPAIFKECTQALRKEFSIANLVTYRCSSWCRFPVYEADFGWGKPIWVTIASCSLKNAIFLIDTRNGEGIEAYVNLEKQQLDVFERDAQLLAFASLNPSALDSI
>Malsy_02g024340
MASEMKVEVIYKETIKPSSPTPSHLKTTQLSVFDQLAPDVFVPLLLFYPSNINSDAVDSIDHHSSVAERSNILKASLSEALTHFYPFAGTFQYNVSISCDDHGVAFLQAHVNCPMSKILEKPDFEILRQLLPASQGSSQAETGHLLLIQANFFECGGLAIAVSSSHIIIDGYTLSTFIQSWAAVALASSTVSTDHVLLTPKFDVAVSLFPQLDFLNSPPPAMELVEEKCISKRFVFEASKAAALKSKAVSTSVPNPTRIESVSALIWKCATAASRSNSGVVRQSVWSTNASLRKIVQRPLAENLMGNLVGMIVVKIEASEVVDIDFPSVVAKLRKGMEEFKEKYANGVSGEEACGFMKDFGDRIKRVDNYHCSSWCRFPFYEANFGWGKPLWVCQTITMKNVAMFTDTRDGEGIEALVTLSEEDMAKFECDKELLAYASVNPTVMTEMFSNKICVV
>Malsy_03g008520
MADGRGLIVRIQVKRRSRTNNRIVSSTKRVYIEATPLAFSANDFNDPAKFMGELQINDSICCNDHGIAFLAAQANYPVLKSQEKPDVGGLRTIALIGIAAFKSKATSTTPNMTLVDVMSALIWKAMRSTSGFLKPSMLSPLKTYWGIVRGPSHQMTVESEEVQLESLVAKFRKGIEYRGNFLERDICILAAVGAEYYSIDGYERWRWHRSFLDFHEEDMARSESNEELLAYASLNPTVTSVGVNIAQKIIDAFSFSENKEELGEVISSSMKKDH
>Malsy_03g009930
MTTSEIKVEVIHKETIKPSSPTPRHFKTLKLSVFDQIASDLYVPLLFFYRRHNSSVPSAEISNILKTSLSKTLTLFYPWAGQFQYNDSIGCNDRGAEFLEAQVNCPISKILDNPDAHQMLFKQLLPAEHMGLARVAGSGNLILVQASFFECGGVAIGASISHKVADAITGSTFINTWAAFAFGSSVVSSTTTGDHQEVVKFPAPKIFGVPASLFPPLDFLNTHHPVVEYAKEKCMTRRFLFGASEIAALKSKSASSTVPNPSCVEVVSVLVWKCAMEASRSNSGFMKPSVWCQAVNMREILAKPLADKNLLGSLVGLSMTKTQLDIDNQDLLALVALLRKGIKVFKENFGNRISGEEAFEIFKEYGNLLRRDDIETYSCSSLCRLPFYSADFGWGKPLCVFISSAHIKNAIKFMDTRDGDGMEVILTFKEEDIAKIENNKELLAYSQPVQQKMRMKAKL
>Malsy_05g020160
MEFEMIKRETLKPSSPTPQYLRNFKLSLLNQLSPAAYESLVLFYPRNDRTTPQISLRILKKSLSETLVRFYPLAGRMKDNISVDCNDYGVDYVEAKVNGLLSTFLSQPDAGTLRQLLPVATESPEAGKGALLLVQANVFGCGGLAIGICMSHKLADAASLSTFIMSWSATALGFSQALLPDFTASFRFPPIDYSSSFHQSSPVDAKRENCVTKRFVFNASKISALRTKAASTIVDQPTQAEAVTALIWRCAVAASRSSNSLQPPPKLSVLSQSVDIRKSVVPPLSDDSIGNLMGYFAAQTDENELELQGLVAQLRRGIKELSNNYAKRPGKDQAIRESVKEVHNNFVKRDDTTSFYVGTDLGNYKLLYEVNFGWGKPIWLSNVPAASSTNVAYLVSTRKDDGIEAWVTLSEEDMAAFERNQELLAFALLNPSVLLQHNNLALKSAL
>Malsy_05g020170
MASDVKVEVIHKETIRPSCPTPPHLKTTNNLSFFDQLVPPIYIPLLLFYPICNNGDDFEVNDIDHRSLVAERSKLLKTSLSEALTLFYPFAGSFQFNDSICCNDQGAVFLEAQVNCPMSKIFDKPDLGMLGKLLPNDHTSHLLQVQANLLECGGLAIGVNISHKVADVSTLSKFINRWAAIALGSPRTIDVVPLVAFGAASSLFPPLDFLNSPPAPTPTSDMKFDIKERCTTRRFVFDGSKIAALKSEAASASVPNPTRVEVVSALIWKCAKEASRSNLGSVRPSSWCQTVNMRKVLAQTLADKDLLGNVVGLVASKTEESSSEAHDHDLRRLEGLEEFKEKYRNGVRGEEFCQLFMENVNLIMKKDDTDSYSSTSWCRFPLYESDFGWGKPSWVFISSVGSKNSTVLLDARDGDGIEGSLTFNEEDMAIFESNEELLKYASLNPSVEVLHRETIRPSSPTPDHLKTIRLSVFDQLSPDVYVPLLLFYPNIDISIHDEVKRNDRCHSLVSERSKHLKTSLSETLTHFYPFAGKFQYNDSIWCNDNGAAFLVAQVNCPMSNILDKPDAGMGKQLLPTDVDSTQADMGYLLLVQANFFQCGGLAIGVSVSHKVSDASTLSAFIKSWASIALGSASTYHVVLPAEFGAAASLFPPLDFLNAPQPAVEFPKEKCKTRRFVFNASKIAALKSKAASVTVPNPTRVQVVSALIWKCGMEASRSNLGCVRPSEWFVLVNMRKILVQPSADNVLGNFIGVFATKTEASKFVDNVESLVTKLREEIEEFKVKYGIGINGNDVWEFSKDYWKLLIRNDVETYSCSSWCRFPFYENDFGWGKPSWVTQGMEFKNPLVLMDTRDGDGMEVSLTLKEEDMAIFESNKELLEYASLNPTLGGVCYETLVWREKMGSEMKIQVIYKDTIKPSLPTPHHLRNLSLSVFDQLFPDIYVPLLLFYPNDNNKYFEGKHSLVAERSKLLKKSLSEALTRFYPYAGNFQHNASICCNDHGAAYVEARVNCPMSKILNKPELVILKQLLPTVLDSSQADTGYLLLVKANFFECGGLAIGVGSSHKVADAYTLSKFTSCWAAIARGSNTITDHIELPDKFGVAASLFPQVDFLNSLQPALEFPQEKCITKRFVFDASKIAALKSKAGSATVENPTRVEVVSTLIWKCAMEASRSNLGIVRPSELSQFVNIRKILVSPLAENLLGNLVGLCVAKTEASEVDDVQSLVTKFRKEMEEFKVRYGNGISGEEACEFYKEYGHLMKRDVDHYNCSSWCRFPFYEADFGWGKPLWVPHIGGLKNLILLMDTRDGEGIEASLTLKEEDMAKFESNKELLSYASVNPAQKMGIEVKVKSFTKKQLNPLQLLPIFKLPSFLFSISFFLIYMSLYVSSILKKVNINTDHHSLAIERSKILKRSLSETLFYPFVGTFHYNDSIDCNDHGASFLGAQVNCPLSKLLEKADLRMLSKLLPIDGESKQAVTGYLLLVWEFFFQMWWNGIGVSVVMRPQSAHSSNPGLQFLLPGEFGVAASLFPPQDFFNTPKPTLEMPKEKRITKRYVFDASKIAALKCKAASTTVPKPTCVELCTMEASKSKFGFIRPSAWCQAVNIRNRQFIGKSLKATESELDHDLQSLVAKLRKDIDEFKVKYTNTVSADDVCEIFKVYMNLLARDDIETYSDSSWCRFSFYATNFGWGKPSWSEIKNMVALMDVSGGDGIEASRRPYSEAIRSCCICFSGSVFQHKMVSEMKVRVLNKETIKPSSPTPLDLRNLRLSFFDQFEPEIFIPLLLFYRNKPCAAVADDQERSNFLKTSLSEALTHFYPFAGEFQRNDSICCNDHGVAFLQAQVNCYMSMVFDKPDDGILEQLVPTDKESTLSNTDYLLLIQANFFECGGLAIGVSFAHKVSDAFTICKFIERWAAIALGSASTTTDHHVVLPGEFGVSASLFPPLDIFNSPDFAVTLSTEGSKTRRFVFDASKIATLKSKAASTTPNPTRVEVVSALIWKCAIQASRSKLGIIKPSMLCPIVNMRKRSRQALAENILGNCVWSFAAMTVEGEIEHESLVAKLRKGIEEHTEKYPNGVSGNDIIEAAKESGGSKLLESDDIDIYTCSSWCRFSFYEADFGWGKPSWVSVRSLYKNTILLMDMRDGDGIEASLTLKEDDMALFENSEELLAYASPNPTSEVDMESLVANFRNKEYKEKYPKGVSCEDVLQSVKESGNILINDSICSSRCKFPFYEANFGWEQLSWVRIRSSHEFKNAIIYMDTSDGVGVEAHEDRFAYASVNPPMATEIKVEIIERQTIKPSTSTPHHLRSYELSFLDQMAIVIYTPLFSSILFPVLLVSTRHHAMSIDEKCRHLIESLAKTLTHFYPLAGRIVKGNIVECTDDGAAFITARISCCLSDILENPDGQILKRFLPIEIESKEAGTGWLLLVQVNLFECGGMAIGLSISHRIADASTLCTFINCWATIALGSSDSDQVLNLPEFGAASVFKPIEFSSSSQPPAREVVKEKCITQRYVFDAPKISTLQSEVASSVVAKPTRVEAVSALIWKCATEASRSNLRKQGPSFFRQDVNLRKRVVPPLPENLAGNVVGSSTSRADEESSVINLKDLVAKLREGIKGLKEKYAAKLVFDSDEAWQEIKDKKNKPKTHDNMEIYSCTSWCRFPLYEADFGWGRPSWVSVASIAIKNIIVLMDKRDCSGIEAWVTMSEESKALFESNVELLGYASVNPSDDFISDTELVNCFISDDYLVVCVIWLKFESGLVNFGLQNCFFAKFAIDLSLILNQREKEEAEILSLTLICNSFVFGVYIYERFQMKTVGVEIYFDEIEMVYIFGFFLDKKETESTNFRNREVQGRAMELDYRKIIFRILIFVFWF
>Malsy_06g008940
MVIGIAILHKAAITLGSSITSDIVPVSEFNALASLFPPLDFLNSLEKMFTKIASSTVPNPTRFEVVSALIWKSAMEASRSNLSFVRPSIWCQIVNMRNIYIGSAFGRRCIGKCSWLFCSKDRRSDEDHNDIQNLVAKLRKGFEEFKVHYANGIRGKMYFNSLWNLLSASKMRIWTVIVSFPHSQFWKGRPSWMAIPKYCLFRNQPGTACISFLEYEYHPITINTKQKLCMYTPRL
>Malsy_07g003590
MKVAIISRKMIKPSSPTPNHHKNLKLSLLDQAFPPSFYANTIFFYSSDSNSNHGHNYGGDVTSQQLAWERSDRLQKSLSKTLVAFYPFAGQLKDHVSVECNDEGAYFVEARSNCSLLEILSKPKHKLLPHFIPAFNADEQLGSAVLLVQFTVFNCGGITLGVSHSHKIADASSTCTFFQRWAASTLELESVNNHDRISAVNNHDQISAVLPEFVGSSLLPPSDMPFSSSYVMNMAPENLTTRRFVFSAPKIASLSDKISRLLQQRGINITPTKVEVVSAVLFKCANAARRSSNPSATFKQAVDLRRRMSPPLPENAIGNLVWSFQLLVENKDIELHELVAEMRRGSAEFCNEKANRLKGEEGVSLVFEGNREEFEFGKMGIPMYCFASIWRHPMDEMDFGWGKPIWFTFHMCYKNTIMLLAGTRNDQDIEALVTLEEQEMTRFQRDEMLLAVAAVNPSVVVSHCRM
>Malsy_07g008300
MAIRHGTVLSSCDINSLVEITSRKTIKPSSPTPPHNRILNLSLVDQLMPSTLYGTILWFFPNHNASDFASKTSESTTRKSKRLQDSLSKTLVHFYPMAGQLKSPTLVECNDEGAHFLEARVNCQLSDLLRQPNPELLHHLMAQNDPETANVALGSTLLLVQINIFNCGGIVVAVSPSHKIADAASVLTFVRAWAAINRDDGALGQQLVPPEFIGGSLLPPRELSLPSIKGTLEIQSQSLVTRRFVFDVSKVVSLKEKIGSFVQTFIPSTIQLVLAIILRCSIAASRQCKPESSIKPTVVSQMVSFRKRIIPEKSENVMGNWFWSIPVLLKENETELHDLVSKMRQGVTEFRNEKASRFKGEDGFLVLPLYEMDFGWEKPAWVTSLSALKNIIVLVATKEQNGIEAWVTLDEQEMAIFESDQELLAFCSVNPSIDHSGLGSNPQCHANTEFLYRPSINLWGPDAHKFSPERFANKILAACRPLQAYTPFGSDLCIYVGRHLAMAELKFLLLANITAFASLYHGH
>Malsy_08g000830
MANRNLEMASQLRLLVLAKVNEDDKLVEYNALLLDRFLDILQDLHGEDLKETVRVAGDEEDFAGVMKVRVASGVEERTHGGDGNRCLVQSLSETLTHFHPLAGRIKDSLSIDCNDEGARYIEAEVDSNLSQFLNHPDLSFLSQFLPGEVISWQEPEATPGAHVAMMQVTNFACGGFVLGAFVSHMVVDGAALSAFLKAWAAATFRYIEPPNTPHHIYTKGNFDAPSLFPQNDEYPREATMMALFSHFLKVGNCVTRRIVFDAPALATLKKKAASSTVPNPTRVEVVTTLLWKHIMAAFKAKSNIVQNQRPTLMTHIVNLRRRAVPPFSEYTMGNFVFMATALSQCSSNTEDDDQNEDDLDYVDDNRDRELGRLARHVREAVSKLDGDFVQSLQRDGTRGLIKFCEPLKEVGETVSRAGADATDGQGLDYIGFNSRCNLGLYEADFGLGKPVWVASGGAKRGAEEAPYMNMVLLMDTRSGDGVEAWVCLDERDMAILEGDPHFLAFVSLNPSPLSITIKIP
>Malsy_09g005300
MTFGICNTDINSLVEITSRRIIKPSSPTPHLNRILNLSLYDQFFPSTLYPTILWFYENHSDSGFASETSETRKSQRLQESLSKALVHFYPLAGRLKSSALVECNDEGAHFLEAQVNCQLSDFLKQPNPELINHFIAENDPETGQVGLGYVLLFVQISFFKCGGIVVAISPSHKIADAASLLTFARTWAAKNRNDGILGVKLVQPEFTGGSLLPPRRDLPLVSINAASKIQSQNLVTRRFVFDVSKIAGLKAKIGSAVQTFIPSHVNLVLAIILKCSVAASRQCQPESSTRATELSQMMSFRKRMVPEISENVMGNWFWPLQVVFRANETELHELVSNMRQAAAAFWKIFKCEEGFLVVSEFMRKQADPFKRNEGVNFYRTTSLCKLPVYEMDFGWGKPAWVTNHIVQKNVIRLLDTKQQDGIEAWVTLDEQEMAIFESDQELLEFTSSGFEVFLSLTPQSLSNILLLSGKLRGGAITTTMVVAARASSRAEVLTMFRSFLRVARKFTDYNIREYTKRRTVDGFRQNRNLSDPSAISSAFSDGKAQLEVANRQALVYSLYAPKLKSVMEVQNPIKH
>Malsy_09g022490
MMEIDPEFKLKRYDYFRYVGSPVSSTFYVAHRFTANKIKPDPFQVSATATTRTSAIFPLFLKTFILVHKLNSDSISNPKIDYAAQKELRRRGKVLASKKSSWMAAEGLLALAQNENKAVIIELNCETDFVARYLSILGNIDHPSLVVERSKLLKTSLSEALTHFYPFAGEFQYNFSISCNDHGSAFIEAQVNCPILKILERPDAEILRQLLPTGIGSTQAETGYLLLIQANFFECGGLAIGVSSSHIITDAYTLSTFIQSWAAIALASNSVTTDHVLLTPKLGVAVSLFPQLDFLNSPQPALKFDEEKCITKRFVFEASKVAALKSKAVSTSVPNPTRVESVSSLIWKCATTVSRSNLGVVRPSEWSPVANIRKILVQQPLAENLMGNLVGMFSVKTEAIEVVDIDIPSLVAKLRKGVEEFKVKYGNGVSGEEACGFFTEFGNLMKRDVDNYNCSSWCRFPFYEANFGWGKPLWVCQSTGMKNLIVFMDTRDGKGIEASLTFSEEDMAKFECNKELLAYASVNPTVM
>Malsy_10g019000
MVNVEVISKEIVKPSSPTPNHLYHYQFSFLDQITPPIYTSLVLFYEFNDEIQPEPAAAVISKRLKKSLSEVLTLFYPLAGRVKIDNHLVQCNDEGIPYLEAQVTNCRLCDFQQNPMPGELFKLIPFELRDHDNSEFALGVQLNIFECGGYAIGLCISHKLADGLSMIMFTKTWAAITRGENETKIERPEFVSAAVFPPADDVSGYRTFGVIPKNKVTKRFVFNAPTIEHLREKYTGLGLAEDGREKRPSRVQALSAFLWRRLAEASKDDHSIDENILHAAVHTVNLRPRTDPPIPRCSFGNFYQIFLTTPLVSSSSSSSGIDDQESCHDMVKQVREELSKIDKDHVKRLQKGGHGCYINRFIQRLAKPGMVVTLSYSSLCSFPLYDIDFGWGRPAWVAVPPPPYKNLIVLADTKEAGGIEAYVSLADDDAMTKFESDAFIQRRVGMNQDGSAGSNVDFRILRAIAIEHPFDADAAILDVLSEFPNLATIIFGCQSCAGSESWDSTAMESVINMMREVEVQEKAVDIVQEEASRGGLDIMVKVEELKQMLAHAKDANDMVHAGEVFGEKAILATEARELQSRLLNLSDERDKSLAILNEVDSTSLSCLLHYITVGACSIYL
>Malsy_10g019010
MEDIKVEVISKEIIKPSSPTPNHLSHYQFSFLDQINPPVYTSLVLFFEFNGERQPTINEISQHLKKSLAYVLTLYYPLAGRARLENHFVNCNDEGVPYLEAQVKNCQLSEVLNNPIPEELNKLVPFELDDVAGEFLLGVQLNMFECGGFAIGLCTSHKIADGLSMLMFTKTWAAIARGGHDHDDNQAKIERPEFVSASLFPPKEITGYDAHVGITRNKVTKRFVFDASTIEELRKKYTGLESNKIRPSRIEILSAFIWRRIVEAAKGGDHIDVENKLHMLIHAVNLRPRMDPPLPRSSFGNICLISMTGPFTSSNTSLDNDPCYGMVRHIREAMSKIDNEYVKRLQEGDEHLSSIKKLADSFTREHLVTYNFTSLCRYPLYDNDFGWGRPTWVGLPALTFKNLIVFLDTKEAGGGGRGIEAYVSLEKQVMAKFETDVFLQPRLGTSRVSSPTSTLTRQQARFSQVTKNMSNLNKLDFTALEVSGRNYLKWVQDVKLHLTAKNLRPAIEEATDKPVGEAEKATAMIFIRRHIHDALQTEYLAEEDPRALWVALADRFDHQKDIFLPEARHDWQHLRFQDFKSVNEYNSEVCRIRSLLKFCNETLTEEDLLEKTYSTFSASNIVLQQQYRAQKFTKFSDLISVLLLAEKQNQLLMKNHQARPTGATAVPEAHYSTNQHPKRQKRRGMTSGKVSCLADSATTHTVLRERIYFTNFVPKNAPLTTLSGPSNLIEGYGKARIMLSNGTILTIAEALYSPRSGRTLLSFKDIRDNNYHAETHVENGVEFLCVTSYEYGQKRILEKMERNPSGLYTTTIRPIECHYVAGPTTGTAHEITLWHDRLGHPGRIAMRRILKTSHGHPLTRSLGSIHEIACQTCSMGKLITKPSYDKIRSNPPIFLQQIQGDICGPIQPPCGPFRYFMVLVDASTRWSHVCLLSTKNAAFSKLLAQVIKLRAHHPDYPIKSIRLDNAGEFTSKTFDDYCMSVGVEVEYPVPHVHTQNGLAEAFIKRLQMIARSLVIRTKLPIAVWGHAILHAAKLVRLRPVATQPFSALQLVTGCEPDISHLCVFGCAVYVPISPPLRTKMGPQRRMGIYVGYDSPSIIRYLEPLTGDLFTARFADCHFYETVFPSLGGDKNVNVPNERRELSWTTPTLSHLDPRTAQSEAEVQRILDLQSIAQKHARCFHRSSARDKITYSSCEYAYKDGCTKSASQSSAPTQKRGRPLGSKDSHPRKRKTTAQDPEEPTVNPTIAYSFYPTHEEILDYGSVLEETNPPPENREILVYYASLDDVWRRNEMIVDDALAFAVATEIMLSDDIEPRSVDECRRRADWLNWKQAIQVELDSLAKRKVFGPVVPTPPHVKPVGYKWVFVRKRNEKNEIVRYKARLVAQGFSQRIGIDYDETYSPVMDVITFRYLISLVVSKKLDMQLMDVVTAYLYGDLDTEIYMKVPEGLTLTGSNISKPRNTLSIRLRRSLYGLKQSGRMWYNRLSEYLTSQGYVNNELCPCVFIKKSHSGFAIVAVYVDDMNLIGTPEELARTASHLKSEFEMKDLGKTRYCLGLEIEHCSDGILVHQSNYTQKVLRRFNEDKAKPSSTPMVVRTLDAKRDPFRPKEDDEEILEPEVPYLSAIGALLYLAQCTRPDISFAVNLLARYNNAPTHRHWTGVKDIFRYLKGTTDLGLFYPYESSSDAAPYAHRVDSRLVGYADAGYLSDPHKARSQTGYVFTVGGTAISWRSTKQTLVATSSNHAEILALHEATRECFWLRAVMGHIRSSCDLHPPVNAPTTIFEDNAACIEQLKKGYIKGDNTKHIAPKFFFTHQQQEHQKIEVTQIRSQDNLADLFTKSLPKATFQKLVHGIGMRKLSEL
>Malsy_10g019020
MASEIKVEILHKETIKPSSPTPHHLKTSSLSGYDQLTPEIYVPLILFYPNGGDEASIDHHALFADRFGLLKRSLSEALTHFYPFAGEFIFNVSISCSDHGAGLIEAQVNCPISKILDKPDFQILGQLIPTSIDSKQAETGHLLLVQVSSFKCGGLAIGISISHKVADASTLSAFIKSWTAIALGSAGATDHAVPSPEFGIAATIFPPQDIFNSQQGTMEFPQEKGIGKRFVFDASKIAALRSKAASATVPNPTRVEVVSALIWKCAMEASRSNLGFTKPSVWSQVVNMRKRSGKTLVENILGNFLSYFAAMSTESEVDLERLVAKFRKGIEEHKEKYPNNVGCEDALQSVKEYGNILINDSIVIYTCSSWCRFPFYETNFGWGQPSWVSTRSSEFKNTIILMDSSDGFGVEALLTFTEEDMAIIERHEDLLAYASVNPPMAIVIYTPLLFYSITSTTTTTMWWNGNWVEHFTRIADASTLRTFIYCWATIALESSDSDQVLNFFGAASLFPPIGFSNSSQPPAREVIKEKCITQRYVFDASQIATLQSEIASSVVPKPTRVEAVSALIWKRATKASRANLGKQGPPFFLSRCELAQKGCASLSR
>Malsy_10g019030
MLSFARVANGRLMRQYYNGDLDLRRYMEVRVMIVKLEEWRKTMASENIKVEITHKETIKPSSPTPRHLSSTDLSVFDQFTPEIYVPLLLFYPSSSDEEVNSIDHHSLFAERSNLLKTSLSEALTRFYPFAGEFVYNVSIRCNDHGAGFHEAQVNCSLSKILENPDLGILKLFVPTAVESKQAEAGHLLLVQVNLFKCGGMAIGVSISHKVADAATLSTFIKSWTEIALGSDSTIVPAVLPAQFRVAATLFPPQDFFSSSKPIVEFAENKCVTKRFVFDAANIAALKSKAASTTLPNPTRVEVVSALIWKCATEASRSNLGFVKPSVLLQVLNMRKRSGQALTENILGNFLWYFTSTTMESELDLESMVEKLRKGIEEYKEKYPSGLSSEVIFQCLKESGNLLLKDGTENYTCTSWCRFPFYEANFGWGKPSWVSTHGSELKNKVLLMDMSDGVGIEALLTLKEEDMAIIESNEELLAYASVNPTII
>Malsy_10g019040
DEVNADHPLTQFYPFAGKFKYNVSIDGNDYGAAFLEAQCREMMGSEMKVEVIHKEAIRPSSPTPHYLKTTNLSVFYQLIPDIYVPFLLFYPNNNTNHRSLAAERSKILKTSLSEILTHFYPFAGKFHYNDSICCNDHGVAFLEAQVNCPISKILDKADIGMVKQLLPADMASRQAVTGYLLLVAEASIISTFIKRWAEIALDLTSRPRTDHHRIWVAASLFPPQDILNAPQPTLEFPKEKCITSRYLFDASKIAALKSKSASATEPNPTRIEVVSALIWKCAMEASKSKFRSIRPSAWCRTVSMRNLLVRPSAENLLGNLVGKFIAKAGESEVMGLDLQSLVGKLRKGIEELKVKYANKVTGDACESLKEYGDLLQRDDIEIYTCRSWCRFPFYAADFGWGKPYLEGKNLIVLMDVRDGDGVEVSLTFNEEDMATIESNKELLARASLGRNLILQKDVALVV
>Malsy_10g019060
MLFCPPYHFLRAAPALSIGRGTVEKKRPEGLSTCSSHEEPELVEKARAGGLSICDSPGARAPSPFFIFFCQDDALGSYSIDSLLFAKIFNMATKIEVEIIENQTVKPSSPTPHQLRNFKLSVLDQMAPVVHVPLLLFYPNIATTHSMAMNERCQLLIQSLAKALTHFYPLAGRLVEGSFTIECNDDGAEFIIARVNCSLADILEPPDVVMLNQFLPTEGKGPMLLVQVNFFECGGMAIGFKISHKIADGSTVFTFIKYLSTIALQSSDSDQVVLPPEFGTASHFPPLDFSNSSQPTPMTKKFHQARKCITERYVFDASKISTLKSDVASSIVPNPTRVEAVSALIWKCAIEASRSNSESPRPSMFHQGVNLRKRFVPPLPENLAGNIVGRFTSKVEEFAMIDLKDLAGKFRKGIEQMKEKYAAKVVFDSNVACQERTDFCKNVLDNDGIENYACTSWCRFPYYETDFGWGKPAWVSLTSFSVANVIALLDKRDCKGLEAWVTMSEETMAILESNVELLRYASVNPSVTY
>Malsy_10g019080
MLSFTDLVTSYSTRYHHQQSKMATESVKVETVEKQTVKPSSQTPHDQFSPVAYIPFLLFYPNVVSTTTSNVSTHSVKAINERYQHLIKSLSEILTHYYPLAGRIKGNVVIVCNDDGAEFVKAHVKCSLSEILEHPDAEMLRRLLPIEPESTEAVTGKLLAVQVNLFECGGMAIGLTISHKIADASTVCTFINSWAATAHKSNKVMLPQFGVASLFPPLDFSDSEPPSMIYSSSNTLGSSPVRPSIFHQAVNLRKRVTPPLPDNLAGNLLVLSTSKAEESTTSVFDLKDLVAKIRAGIEEMKECATKLVDPNEAMQVLTEYRTNLMKDQEIETYSCTSWCRFPFYGADFGWGMPSWVSFAGCSVKNLFGFMDKRDCNGIETWLTLSEESMALFESKPKLLAYASLNKRVTC
>Malsy_11g008830
MASEINVKILEKETIIPSSPTPPHLRNLTLSFYDHFEPDIYVPLLLFYPKKTRPSLASTPLQESFKKLIQSVAMIMAQVNCPVWKILEKPDIGVLEQLLPTEKESTLSDTVSLVLIQANFFECGGLAIGVSFFHKISDAFTISKLLPLSRPALLLIITSCSFPTSIFLQLEPICTATQCLHKDLRIAIDASKISALKSKATNTTPNPTRVEVVIKIKYEFYKAIDFVSSCEHEKERSGQALAENIVRNYAWTFAAMTYANEVIGNDVIETIEEYGNFQEMDEIMTPILAAVGAGFPSTKPISDGGGRRGSAFVSHSRILFC
>Malsy_11g009840
MDGLFMKITTFVEQKMASEIKIEVIHKETIKPLSPTPDHLKSLSFSVFDQYQPETYIPLLFFYPNNNNSDNGGVKNNDHHSLFAERSNLLKKSLSEALTRFYPFAGEFKYNVSISCNDHGAAFLEAQVNCPASKILENPDFEILKQLLPTDCMSTQAETGYLVLVQANSFECGGLAIGVCICHKAADAFTATTFIECWAALALGSASSTTDHHVLLPEEFGIAASLSPSLDSFNSPGAHVTIRTEKSTTRRFVFDASKISALKSKAASTVVPNPTRVEVVSALIWKSLIQASRSKLSLTKAFTWFAALNLRKRWGQAMTENILGNFVWYTAALTTAEGEVELESLVGKLRKAVEEYKEKHPNGVSGEEVFQTIKASASRSLGGVVEMYGCTSWCRLPLYETNFGWGKPSWATSVPINGLFCLSDTRDGDGIEAALSLKEDVMAIIESSEDLLQYASLNPTQKMASEIKVEVIHKETIKPFYPTPDHLRSLSLSVFDQYQPEVYIPLLIFYPNNNNSDNSQVKNSDHRSLFAERSILLKKSLSEALTRFYPFAGEFKYNVSINCNDHGAAFLEAQVNCPVSKILKNPDFEILKQLLPTDCMSTQAETGYLVLVQANLFECGGLAIGISIYHKAADAFTTTTFIKCWAALAFGSASSTTDHHVLLPEEFGVAASLAPSHDSFDSPGAPVTFSTEKLTTRRFVFDASKISALKFKAASATVPNPTRVEVVSAVIWKSLIQASRSKFGFMKPSTWCAMLNLRKRSGQAVTENIQGNFVWFAAALTTEEQSEVELESLVGKLRKGIAEYKEKHPNGVSGEEVFQTIKAFVSLFLRGDLEIYTCSSWCRFPLYETNFGWGKPTWVTSQPFNDLFFLTDTRDGDGIELSLSLKEDVMTIFESSEDLLTYASLNPTQKMASEIKIEVIHKETIKPLSPTPDHLKSLSLSVFDQYQPEIYIPLLFFYPNKNNSDDGQVKNIDHPSLFAERSNLLKKSLSEALTRFYPFAGEFKYNVSISCSDRGAAFLEAQVNCPVSRILENPDFEILKRLLPTDCMSTQAETGYLVLVQANLFECGGLAIGVSIHHKAADAFTAATFIKCWAALALGSASSTTHHVLLPEEFGVAASLAPSLDSLDSLGAPVTFSTERHATRRFVFDASKISALKSKAASATVPNPTRVEVASAVIWKNLIQASRSKFGLMKPSMWCATVNMRKRWGQAVTENVRGNFVWYAAALITAESEVELESLVGKLRKGIEEYKEKHPNGVSGEEVCQTVKRSAGLLLSGDIEMYTCSSWCRFPLYETNFGWGKPSWATSQPSNGLICLSDTRDGDGVEASLSLKEDVMAIIESSDYLLSYASMNPTVV
>Malsy_11g010500
LTFAISKIFTLAHFYPWVGQFKTNGSICCNNRGAVFLEAYANCPVSKILDKPDHLGPIKQLLHADHMTSPQPEGTSHLILPYRPMLYSEHIRQTGLKWTIKLGLQFANAKRVNQSSVIAALKSKAASSSVPNPTYARPHLEMRNRSIEIKLGSYKAIHVVTISEYAGNTATTLGGENFNGESSGCMAKKKKSDIRGRHPQVAADDNDLQSLVAELGKSTKELVRTRHLKCSEFGNLINRDDMESYGCSSTFRVPFYAADFGWGKPSWIFIDNAEMKSLIKFTDTRDGDGIWKRPYFQG
>Malsy_11g017750
MFRSAAMIMELHFLRTKLTVPYQTFWTNLNVLLVQANFFECGGSAVGASNLHKVADASTFSTLIKHWAELALSSASNSDHAALFKQFCSSGELEEKIVSSGFGAGKHIGASRVVLQGDVLRE
>Malsy_11g019580
MAIDFGRRVGEGGGDERVENVTVQQAKRVGRDGPDEANTREAEGVDVGMVVVAFDFNLGAGRNRRVPLDPVRMWSLGQKRKEGLLVLNRLRVDSLATQWQKRNQNLEEMQLIKDEISRYDLKYSSFIEDKALTGDALKTSLSEALTRFYIFAGEFMYISPISRKHADGSTLGKFIRRWAAIALGSMVVTVDIGATASRFPPLDFLNSPVDRAPINFVFVNVVKWRLVFDISKDCFSQVSKLPGSERPSAWNQAINLRRILLPPMGDNVLGNLASFFSKE
>Malsy_13g008540
MTKLEVEVVSTETIKPSSPTPDHLRRHNLSFLDQIQPPIFMPMVLFFPKDPHTTEDPTERCTKIKTALSETLTKFYPLAGRVRGTQYVDCNDEGAYYVEAKANSNIIDIIQNPNPSDFNKFIPCALDAASELPICLQVTFFACGGMSIGMGMSHKVGDALSYFTFLNSLAATTRGEPDYVHAPEFVSDKYFPQQDLSGSYQHRSGIIKHNISTKRFVFDAPAVSALRAQSTDVENEQARRPTRVEALSSFIWRRYIAACTSQQQNNSADDVPAMYTVSHAVNLRTRMDPPLPEYTFGNVTRTTISVPPIQLEPKEGSSSNPSLYSVVSHVREALKQVDREYIKKLQEGEGFLSFLKERSSQVKRGEVVSFSFTSLCRFPIYDADFGWGKPVYAGSASFTFKNLVSLFDTTSGDGVEAWINLKEEDMEKFETDEEVLKYVSPNLSSKNSG
>Malsy_13g008550
MKIEVIEKACIKPSMPTPPHLRKHEFSFLDQIATPIFMPMILFYNNDHGNDAITYSDKVKQSLSKTLTQYYPLAGRVIENAYVDCNDQGAPYVQARVRSPLSDVISQPDPNQLNQLLPCELDNVGDLVLAVQVNVFDCGGMAIGICISHKVADALSLIMFLNSWASISRGDCNIKNRTVSPPIFDLATYFPPRSISGFKPSTGITREKIVTKRFVFSASTVASLRSKYTDNKTNERKPTRIEALSAFIWARVIASTQGKPNPNTLYKVLHAVNLRTRMDPPLPEYHFGNVSRFAMSSPSFDEGEDMCYGMVGQMREAIKTIDGDYMAKIKDGNAHLKFLKQRAEEFMKGEVASFSFTSLCRFPLYETDFGWGKPVWVASASLTFKNLVVFMDAGSSGGIEVWVNLKEEDMAKFQDDEQLLACSYPAQEAKV
>Malsy_13g008560
MGRSMNVEVEVISNEIIKPSSPTPGHLRHYQFSFLDQIAPQVYNPLLLFYEYNAKTHPNITEISNHLKNSLSKVLSLFYPLEGRIKHNHNHFIHCNDEGIPYVKAQVLNCTLSDVLSNPNPGELNKFKPFELDDITNPLPLGVQLNIFQCGGFAIGQCISHKIADGLSYFMFSKIWAAIARGDQANIDPPPFVSATLFPPKEFNTGFDGGVGITKDRVTKRFVFRYKSSTFLRCGTKVPQVPTAMTSPLQTSNGGEEECDGVVIGEVRETLSKIDKEYVKELQRQGDKHLGLMKETADSFKRGDMATLLSFSSYCRFPLYENDFGWGRPAWVGSPALTYKNLVLFMDTKEGDGIEAYVSLEERVMAKFECDSELLSYVSPTGRVLPSCEN
>Malsy_13g008580
MKVEVVVISKEIIRPSSPTPDHLRTYQLSFLDQISPPVYNPLVIFYSSSEPETKFDIVEISNQLKKSLSNALTQFYPLAGRAQGNLFIDCNDQGIPYLETRVKCQLSDVIQNPIPVELNKFIPFQLDEVVDISFGVQLNIFECGGIALGLCISHKIADALSFFNFIKTWAATARQQSDHLVCPQFVSAKLFPPKNISGYSPRVGITKENIVTRMFVFEASKIEALKSKYGAGDHSKSLENHQKPPSRVEALSAFIWSRFMAATQVKSDIAPKRIYAIVHAVNLRTRIDPPLPEHSFGNLYRIAMTIPSLDIGEECYGLLSQVRDQVKKIDKHYVEKLQKGSEHLDFIKQTSDNVFKGEMVTLNFTSLCRFPLYEADFGWGNPTWVGSPALTFNNLVVFIDAKSGGGIEAYINMKEEDLAKIEGDGEFLAFVSPNIEVEVISKSIEMIKPFSPTPNHLHHHQLSFLDQLAPHAYIPFLFFYESTGTKTITQISNILKTSLSKILSQYYPFAGRVKHNLFVHCSDQGVPFFESKVKSQPLSDMIASPFVSELNKLLPYRLGEVTEVPLGVQLNVFDCGGFAIGLCVSHRIADGLTSFTFVNRWAAQANCDAQGKSNIIVGPDFSAASIFPPKNMDGYLGVSIVNKKAIVTKRFVFDGSKVQALRSRYEESMNFSKTQKRPSKVEALSAFLWNIFLASRRERDCVAISNQSRTQTLYTVVYIMNLRSRFDPPLPQHAFGNYYRAATATPTLVNGEESHRLVRQPAWVSMAAMDINNQIVFMDTKNGDGIESYFSLTEEDMAKFELHKEFIALLKSPVGNVKENSLSRL
>Malsy_13g008670
MDLVQQLLPLDPYNIRMDKAVAAMAVQLNFFDCGGMGIGICLSHKIADGATLSSFLDAWATRSRGVFENITPSLNSATIFPPRDKQIFMPSDLIKREKFVTKRFVFDASSLAKLKVKASKGLCTDGRAPSRVEALTALICKSSMNAKIGTLGRGRSSMAISHVVNLRERRAPPLPEHSFGEDGFSHACEPLKETSELVSEGEVEFFRFSSWIRFSLYNTDFGWGKPTWACISNVPIKNVVILLSSSSGDGIEAWVTLDEEDMAKFERDHELLEFVSVAPSS
>Malsy_13g008900
MKVQVVVISKEIIRPSFPTPGHLRHYQFSFLDQMAPQVYNPLLLFYEYNAKMHPNITEISNHLKNSLSEALSLFYPLAGRIKDNCFIHCNDEGIPYIEARVLNCTLSDVLSNPNPDELNKFMPFELDDITNPLPFGVQLNIFQCGGFAIGQCVSHKIADGLSYFTFSKIWAAIARGEQANIDPPQFVSATLFPPKEFNTGFDGGVGITKDRVTKRFVFNASKIKTLQEKYEKDMKSLQLKHPTRVETLSAFIWSRYVAATKDCTVNKLYMVIHAVNLRPRFSPPLPQHSFGNLFRVAMTSPLRISNDGEEECDGVVIGEVREAISKIDNEYVKQLQGQGDEHLGLMKKAADSFKRGDMVAVLSFSSYCRFPLYENDFGWGKPAWVGSPALTYKNLVLFMDTKEGDGIEAYVSLEERVMVKFECDSELLSYVSPDGRVPLSCGN
>Malsy_13g008940
MKVEVEVISNENIKPSSPTPGHLRHYQFSFLDQMAPQVYNPLLLFYEYNANIHPNITEISNHLKNSLSEALSLFYPLAGRIKDNRFIHCNDEGIPYVEARVLNCTLSDVLSNPNPGELNKFMPFELDDITNPLPFGVQLNIFRCGGFAIGQCISHKIADGLSYFTFSKIWAAIARGEQANIDPPQFVSATLFPPKELNTGFDGGVGITKDRVTKRFVFNASKIETLQAKYEKDMKSLQLKHPTRVETLSAFIWSRYVAATKDCTVNKLYMVIHAVNLRPRFSPPLPQHSFGNLFRFSMTSPLRISYGGQEECDGVVIGEVREAISKIDNEYVKQLQRQGEEHLGLMKKAADNFKRGDMVAVLSFSSYCRFPLYENDFGWGKPAWVGSPALTYKNLVLFMDTKEGDGIEAYVSLEERVMAKFECDSELLSYVSPAGRVLLSCGN
>Malsy_14g001380
MPQVLFYPSSSDEHSLVAEKSELLKKSLSEVLTVFYPFAGEFKYNVSINCDDRGALFLEARVNCPMSKILDKPDSEILRQLIAAPMRSKQAQVGHLVLIQANVFECGGLAIGVSISHKVADAVVYSKFIESWAEIARCTASTTDHHVVLPTEFGVAATLFPPQEFFNSPKTPLTLPFIDNVIGRRLVFDASKIAALKAKAASATVPNPTRVEAVSALIWKSATEASRSNLGFARPSTWRSAVNLRKILAQPFAENLQGNFVYFTMPKIEEHEVYDLQTLVAKMRKSVEELKVKYAKEIRGEEVVQFLKEYSELVQKDDMDNYFCTSLCGFPFGSANFGWGKASCIRIPWNEDFKNRMLLLDASDGIGIDAYITLKKEDMVMIETNQDLLAYASLH
>Malsy_14g001400
MIKFILELYMPQVLFYPSSSDEHSLVTEKSELLKKSLSEALTIFYPFAGEFKNNVSINCDDRGALFLEAQVNCPMSKILDKPDSEILRQLIPTPMRSKQAQVGHLVLVQANVFKCGGLAIGVSISHKVADALANSKFIESWAEIARCTASTTDHHVVLPTEFGVAATLFPPQEFFNSPKTPLTLPFIDNVIGRRLVFDASKIAALKAKAASATMPNPTRVEAVSVLIWKSALEASRSNLGFARPSTWRSSTNLRKILAQPFAENLQGNFVFFTMTKIEENEVYDLQTLVAKMRKCVEEFKVKYANEIRGEEVVQFLKKYSELVQKDDMDNYMCTSLCRFPFGSANFGWGKASCIRIPWNEDFKNRMLLLDASDGIGIDAYITLKKEDMVMIETN
>Malsy_14g001700
MPLCQATPESVLIKLKVVTKEFGENKKMIKVEVIHKEIIKPSAPTPHHLRHLCLSLFDQIMLELHVPQVLFYPSSSDEHSLVAEKSELLKKSLSEALTIFYPFAGEFKNNVSINCDDREALFLEAQVNCPMSKILDKPDSEILTQLIPTPMRSKQAQVGHLVLVQANVFECGGLAIGVSISHKVADALANSNFIESWAEIARCTASSTDHHVVLPTEFGVAATLFPPQEFFKKNPITLPIIDNVVRKRLVFDASKIAALKAKAASATVPNPTRVKAVSALIWKSALEASRSNLRFARPSTWRSSVNLRKILAQPFAENLQGNFVFFTMTKIEENEVYDLQTLVAKMRKSVEEFKVKYANEIRGEEVVQFLKEYSELLQKDDVDNYICTSLCRFPFGSANFGWGKASCIRIPWNEDFKNKMLLLDASDGIGIDACITLKKEDMVMIETNQDLLAYASLQ
>Malsy_14g008590
MVKEMKVEIISRKTIRPSSPTPHHHKNFKLSLLDQRHSPNLYGNMIFFYSSTSNYDHTYGDFNPHALKMSSHLQKSLSKTLVHFYPLAGRLKDAATIECNDQGVYFVEARMDCHLLNFLSQPDSTLFQHFIPTSSAEKEDVIVLLVQLTVFNCGGIAIARLGQVLPLFIGSSLLPPSEMLITRTLDIPDPHQNFTTRRFVFSTSKMASLKAKAAITTNNPTNVELVSAVVVKCAIAAAQSISTSSSRPSVLFHAMNLRKRMVSPLPANTVGNLVWAFPVLIEESDIKLHEVVVKLRKGLTDFCNDKANRFKGEDGFAVVSEYHTKEVEFISRGVNIFRCTSLCKFPIYDMDFGWGKPTWVATSMGFKNFIVLIDSKLGENIEAWVTLAEQEMAIFQRDEMLLSFASLNPSAAVHESRM
>Malsy_14g015370
MRGMPTHRPRSKFVDVALGARLTSASCDCDRGRNTSRPLGFSNLKTRLLFLRSSRIVVVGFGHSDGIRQSKLTPNRHQSAVTPRFAEKANEMTSINKDSEILLDRDLDRVSSSSSSSLSKFQDMELEIVSREIIKPSSPTPSHLRTFNSCYFNKMAGRMYVPVVLFYNPAGGACAVEKSNLLKKSLSETLALYYPFAGRIVDAEYIDCTDEGVTYLEAKIHANLSEVLRNPDNETLDLLFADNLQWEDTNLSTLLAVQVSYFECGGMAISMCMSHKLGDAATLITFIKDWSAMASNSGEHVIPLFDLTSMFPQDDLPIGKEHVNDKGKLATRRFVFDALKIAALKAIVAQKVQNPTRVEVVTALLFKCASSTSGGRAVLCQNINLRSRLVPPLPENFVGNLAWFFPVPKLEEDGEIELPGFVGQMKEALAEFCNTYASKFRGKEWRLSIKQHMEKAKELFGSNTAKYTCSSWCRLRIYEVDFGWGKPVWARIGSRAGKNVSILMDTRSGDGIEAFVTLEEQDMAKFERNEELLAFATFNPNPIEELS
>Malsy_15g000110
MEVKIVSKDRIIPSSPTPSHLRIFKLSLLDQLIPAPFAPIILYYDNSDPSYNTPNLIKPCTTTTHLDDDDDDDNEDKATVMKRLHVLKTSLSETLTGFYPLAGQIKDDLSIDCNDQGAHYVEARVKHSTLREFLNRPDDLILLLHRFLPCDLTNSNTGASVTNIQVNVFKCGGMAIGLCISHKILDGAGLCTFIKAWTATARLRSSLPRSALYSRSSSLSSSSSSLTSSDSVTLSSSSDSDDNQTPRAASRIIHPTKPNLSAATCLFPTSDELWLRDSSLRMWGSLFINDGKSSCVTRRLVFEGSAIAALKGMVAAVNNNYKVKRPTRVEVVSAFIWQCAMAASKQIHGFGRPSLLTHAVNLRSRITSLLDLDLEYSIGNLLWIAAARCQTPIFTLDDNDAAADGLQLHGLVEELRNAVSKIDGDFVNKMRSAGEEEEGKYHMLESLEELRSSPSSESDYYGFSSWCNFGFYEGGDFGWGKPVWVSSVGSTGNSVFLNFIILVDTKLGDGIEAWVTLDQHHMAILQCNPQLRKFVSLDPTPLLLL
>Malsy_15g000150
MSTSKMQVKIISDECIKPSSPTPQHLRTHKLSLLDQFIPSIYVPMILFFHPSSSIHPININITTPMRSQLLKQSLSETLTHFHPLAGRIRDSLSIDCNDEGARYIEAEVDSNLSQFLNHPDLSFISQFLPGEASWHEASPGAHVAMMQITNFACGGFVLGAFVSHMVVDGTALSAFFKAWAAATFRYIATPNTPHYIYTKGKFDAPSLFPQNDAYPREATMMALYYRFLKVGNCVTRRIVFDAPALATLKRKAASSTVPNPTRVEVVTALIWKHIMAAFNLKTKQLTQIESNEENESPGDKESGKPRTYSESNVWRRRSCHGRAARIGKEVVVRLMVKK
>Malsy_16g008250
MQRVNKIRRGPTGLGPLELTSTINVTLPKTIIYDTICCHLPYTTSLPHIKANCILFSQQYYPYKMKIEVIERAYIKPSMPTPPHLCKHEFSFLDQIATHIFMPMIFFYNNNHVNDARTYSDKVKQSLSEILTQYYPLAGRIIENAFIDCNDQGAPYVQARVRSPLSDVISEADPNQLNKLLPCELDKVGDLVLAIQVSMFDCGGMAIGICISHKVADALSFITFLNSWASISRGDCNITNSTVSPPIFDLATLFPPRSISGFKPSTGIAREKIVTKRFVFSASTIASLRSKYTDNKANEIKPSRIEALSAFIWARFIASTQGKPNPNTLYRVLHTVNLRTRMDPPLPEYHFGNVSRFVMSSPSFDEGEDTCYGIVSQMRQAIKTIDGDYIAKIKEGNELLEFLKQRMEEFMKGEVASFSFTSLCRFPLYETDFGWGKPVWVGSVSFPFKNLVSFIDAGSSGGIEAWVNLKEEDMAKFQHDEQLLACTYPAQDAKEFIRPSSPTPDHHCTYQLSFLNQISPPVYNPIVIFYSSSDPETKFDIVEISNQLKISLSDVLTQFYPLAGRAQGNLFIDSNDQGIPYLETRVKCQLSDVIENPIPIVLNKFIPFQVDEVTGISLGVQLNIFEPGGIALGLCISHKISDALSRFVAATQVKSGIAPKRLYSIVHGVNLRTMIDPPFVEHSFGNICRIAMTIPFLDIEEGCYGIVKQVRDQVKRVDKNYIGKLQEGILFIKQNSENFFEGELVTLSFTSLCRFPLYEADFGGGNPTWVGSPALTFNNLVVFMDAKSCGGIEANVNMKEKDLAKIEGDGVSTMRISTRSSRRTRSYGNFSKKIARNSSPCEKMTLKLDFPISGQRKNTNGSDDGESVLCMKHILFVHCNDQGIPFFEAKDKPQLLSEVIANPSISDLNKLLPYRLDEVTEIPLGVQLNLCLIVKDLHWLMIADGLITSFTFVNKWAALANCDAREEHFCGSGFFCSTYFATEKYRLFNCDIEVEVISKEIIKPSSPTPNHLHHHQLSFLDQLAPHAYMQFFYFYSSDGDGTKTFTQISNILKTSLSKVLTHYYPLAGRVKHNLVVHCSDQGVPFFEAKVKSQLLSDVIANPLLSESDLNRFLPFKTAEATEIPLGVQLSVFDCGGFAIGVCISHRIADALSYFTFINNWAAIAKNCSNIFVCPDFSAASVFPPRNVEGYLGVSVITKRKAIITRRFVFDGAKVEALRSRYQESMEFSKTHKRPSRVEALSAFLWNIFLPSRPREPLQTSQTLYTAVCIMNLRSRCDPPVSQYAFGNYYRAATATPTSVNGEERHRLVRQAMEEIEKIDNSYMRRFQEGYQEHLDFMRKRMERAAIGELVTLTFSSLCRSPMYHADFGWGKPAWVSLAAMGITNQIVFMDTKNGDGIESYYSLTEEDMAKFELHCEFISMEIEVEVISKEIIKPSSPTPNRLHHHQLSFLDQLAPHAYMQFIYFYSSDGDGTKTFTQISNILKTSLSKVLTHYYPLAGRVKHNLVVHCSDQGVPFFEAKVKSQLLSDVIANPLLSESDLNKFLPFKTSEATEIPLGVQLSMFDCGGFAIGVGMSHRIADALSYFIFVNNWAAIAKNCSNIFVAPDFSAAAVFPPRNMEGYLGVSIITNRKAIITKRFVFDGAKVEALRSRYQESMEFSKTHKRPSRVEALSAFLWNIFLSSRPREPPETTQTLYTAVCIMDLRPRFDPPVSQYAFGNYYRAATATPTSVNGEERHRLVRQVMEEIEKIDNSYIRRFQEGYQEHLDFMRKRMERAVIGELVTLSFSSLCRFPMYEADFGWGKPAWVSQAATGISNQIVFMDTKNGDGIESYFSLMEEDMAKFELDGEFISLLKSPIGGNVKKNSLSRL
>Malsy_16g008260
MMTAIEISIIARENIKPSSPTPTRLKTFELSILDQMIPPTYIPLLLFYPTSDHQRLKESPSATRTRFYPFAGTIKDNAFIECNDDGACFNEARVSYLPSHILNEPDHEVMKQFLPINFESSEAGKGCVLLVQGNYYECGGMAVGLCLSHKIADAAALSTFIRSWAATGSGIVAMATPKDISVDPPAVEMIPHKSVTKRYVFHGSKIAAQKARVANNFVENPTEASRITLGFSSRPSAFYQNVNIRNRVVPPEPNESMAAIGLLSRDDMDFYVCTSWCRFELYEAAGFGWGRPMSKNMAQVMNIEITKKEIIKPSSPTPHYLKRFKLSLLDQLAPVAYGPLVLFYPNNVNGVATEERSQQLKKSLSETLTCFYPLAGRIKDNIFIDCNDEGAIYVEAQVNSLLSTFLHQPDFDFLKLFLPIEVGSSEAATGPLLLVKASFFECGGLAIGVCFSHKLADASTLGLFVKAWAATSLGIGDTVVPDFSSAAIRFPPRDFSVQRPAVEMKIGKCVTRRFVIDGPKMRDLKAKVTSGSVEKPTRVEAVTSLIWSCAMNASKLSSGASNVSMVSQSVNIRKRIVPPLLQTSVGNLVGYYAVRTDESGIELKELVSQMRKAMIEFNENHPKRLKGENMFEVICEYFKEIGSIMRRDDINFFICTSVCNFGIYEIDFGWGKPIWATIPGGTLKNVATLMDTIERDGVDAWISLSEEDMAIFERDPELLAFASVNPRIKVDKAEQFFKLGCLSHKIADAATLRTFIRSWAASAFGADQRVVNPFANGPPKDISVDPPAVLHNSVTKRFVFHGSKIANNFIENPTKVEALAALVWKRARNASRITLWFSSRPAAFYQNVNIRNRVVPPVPNESVGNFVGGGGGGGEERDSTIQQIGTSDDAADFGRGKPMWVSSAVPTCNNMVILVDAEDGDGRYLSVTKSCSYMLLSNQMSGKLDNVQTYHVWEKMGATTLIKFVSWAAIACADGDQLRPEFDAASTFPTGDLPRIQYEDAPKYESVSATKRFVFDASKIAALKAMVAHKVHNPTCTEVVNALIFKCAISTLIKSRTDTATTTIS
>Malsy_16g008360
MQMKIEIVSEDQCKPSSPTPDHLKCYKLSLLDQIAPIFYVPVVLFYSASVNIDDTTIVDRLKKSLSETLTCFYPLAGRIEGNASVDCEDGVVVFTKARAHIQLSEILKTPEMDLVQQLLPLDPYNIRTDKEVAAMAVQLNCFDCGGMGIGICLSHKIADGATLSSFLDAWATRSRGISENITPSLNSATMFPPRDKEIFMPTNLIKRENIVTKRFVFDASSLAKLKVKASKGLCTDDRAPTRVEALTALICKSSMNTKNGTLGKGRPSMAISHVVNLRERMAPPLPEHSFGNIWRFAVASIMNDESNPELHDFVVRLRKVIRKIDDDYVRKLQGEDGFTHACEPLKETSELVSEGEVEFFRFSSWIRFSLYNTDFGWGKPTWACIPNVPIKNVVILLSSSSGDGIEAWVTLDEEDMAKFERDHELLEFVSVAPSS
>Malsy_16g008370
MGAMEVQNISREVIKPSTPTPPHLRTHKLSILDQINPRSYVPVVYFYPKEASDYWSVADKSNQLKKSLSETLSKYYPFAGRIRDRFSIDCNDEGVAFVETQIRNFKLSDILENPKDEDLALLISEDVAWNEDPDVSVIVDVQVSFFECGGMALGIGMSHKIADASTIINFVNDWAAVARDQYVPSPEFVAENIFPQGDLPLFPEAVPEKSDCVAKRFVFDATKIAALKALVADKVQNPTRVEVVAAFIYSCTISALRLTSGSSSNPTVLTQSVNLRTRMVPPVPQNSVGCMVWIYTVSTAEDSVIELHDLVAQLKQNMTRFCDSYAQKFRGKDQWPVIFQECLQESMVEFSRPNLVMYKCTSWCRFPMYEVDFGWGKPIWITVPSCTTKDCFILIDTKNGEGIEAYVNLEKQQLDVFERDEELLAFASLNPSISDSHQSNTVVMTMEVEIISREIIKPSTPTPPHLRTHNLSFLEQNTPRTYLPVVYFYHKESSASTKGDHKSNQLKKSLSEILSKYYPFAGRIRDRASVDCNDEGVAFVEARVRNIKLSEILEHPEDTWLDLLFTDNLQWNDDSSLSVIFAVQVSFFDCGGMAIGICMSHKVADTSTVANFINDWAARNKCDQYVPSPLFIGADTFPQGDMPLFPETVLEKGDCVTKRFVFDAPKIASLKAIVADKVQNPTRVEVVTALIYSCAISALRSTSQSSLNPTVFIHAVNLRTRVIPPLPKNSVGSMIWAFTLSTAEDGVIELHDLVTQMKQSMTRFCDSYAQKFRGEDQWPAIFKECTQALRKEFSIANLVTYRCSSWCRFPVYEADFGWGKPIWVTIASCSLKNAIFLIDTRNGEGIEAYVNLEKQQLDVFERDAQLLAFASLNPSALDSI
>Maldo_GDDH_02G1273000
MASEMKVEVIYKETIKPSSPTPSHLKTTQLSVFDQLAPDVFVPLLLFYPSNINSDAVDSIDHHSSVNERSNILKASLSEALTHFYPFAGTFQYNVSISCDDHGVAFLQAHVNCPMSKILEKPDFEILRQLLPASQGSSQAETGHLLLIQANFFECGGLAIAVSSSHIIIDGYTLSTFIQSWAAVALASSTVSTDHVLLTPKFDVAVSLFPQLDFLNSPPPAMELVEEKCISKRFVFEASKAAALKSKAVSTSVPNPTRIESVSALIWKCATAASRSNSGVVRQSVWSTNASLRKIVQRPLAENLMGNLVGMIVVKIEASEVVDIDFPSVVAKLRKGMEEFKEKYANGVSGEEACGFMKDFVDRIKRVDNYHCSSWCRFPFYEANFGWGKPLWVCQTITMKNVAMFTDTRDGEGIEALVTLSEEDMAKFECDKELLAYASVNPTVM
>Maldo_GDDH_03G1110800
MTTSEIKVEVIHKETIKPSSPTPRHFKTLKLSVFDQIASDLYVPLLFFYRRHNSSVPSAEISNILKTSLSKTLTLFYPWAGQFQYNDSIGCNDRGAEFLEAQVNCPISKILDNPDAHQMLFKQLLPAEHMGLARAAGSGNLILVQASFFECGGVAIGASISHKVADAITGSTFINTWAAFAFGSSVVSSTTTGDHQEVVKFPAPKIFGVPASLFPPLDFLNTHHPVVEYAKEKCMTRRFLFGASEIAALKSKSASSTVPNPSCVEVVSALVWKCAMEASRSNSGFMKPSVWCQAVNMREILAKPLADKNLLGSLVGFVDY
>Maldo_GDDH_05G1218200
MEFEMIKRETLKPSSPTPQYLRNFKLSLLNQLSPAAYESLVLFYPRNDSTTPQISLRILKKSLSETLVRFYPLAGRMKDNISVDCNDYGVDYVEAKVNGLLSTFLSQPDAGTLRQLLPVGTESPEAGKGALLLVQANVFGCGGLAIGICMSHKLADAASLSTFIMSWSATALGFSQALLPDFTASFRFPPIDYSSSFHQSSPVDAKRENCVTKRFVFNASKISALRTKAASTIVDQPTQAEAVTALIWRCAVAASRSSNSLQPPPKLSVLSQSVDIRKSVVPPLSDDSIGNLMGYFAAQTDENELELQGLVAQLRRGIKELSNNYAKRPGKDQAIRESVKEVHNNFVKRDDTTSFYVGTDLGNYKLLYEVNFGWGKPIWLSNVPAASSTNVAYLVSTRKDDGIEAWVTLSEEDMAAFERNQELLAFALLNPSVLLQHNNLALKSAL
>Maldo_GDDH_05G1218500
MATEIKVEIIERQTIKPSTSTPHHLRSYELSFLDQMAIVIYTPLLLFYPITSTTSKVSTRHHAMSIDEKCRHLIESLAKTLTHFYPLAGRIVKGNIVECTDDGAAFITARISCCLSDILENPDGQILKRFLPIEIESKEAGTGWLLLVQVNLFECGGMAIGLSISHRIADASTLCTFINCWATIALGSSDSDQVLNLPEFGAASVFKPIEFSSSSQPPAREVVKEKCITQRYVFDAPKISTLQSEVASSVVAKPTRVEAVSALIWKCATEASRSNLRKQGPSFFRQDVNLRKRVVPPLPENLAGNVVGSFTSRADEESSVINLKDLVAKLREGIEGLKEKYAAKLVFDSDEAWQEIKDKQNKPKTHDNMEIYSCTSWCRFPLYEADFGWGRPSWVSVASIAIKNIIVLMDKRDCSGIEAWVTMSEESKALFESNVELLGYASVNPSVIDT
>Maldo_GDDH_05G1218600
MVSEMKVQVLNKETIKPSSPTPPDLRNLRLSFFDQFEPEIFIPLLLFYRNKPCAAVADDQERSNFLKTSLSEALTHFYPFAGEFQRNDSIYCNDHGVAFLQAQVNCYMSMVFDKPDDEILEQLVPTDKESTLSNTDYLLLIQANFFECGGLAIGVSFAHKVSDAFTICKFIERWAAIALGSASTTTDHHVVLPGEFGVSASLFPPLDIFNSPDFAVTLSTEGSKTRRFVFDASKIATLKSKAASTTPNPTRVEVVSALIWKCAIQASRSKLGIIKPSMLCPIVNMRKRSRQALAENILGNCVWSFAAMTVESEIEHESLVAKLRKGIEEHIEKYPNGVSGNDIIEAAKESGGSKLLDSDDIDIYTCSSWCRFSFYEADFGWGKPSWVSVRSLYKNTILLMDMRDGDGIEASLTLKEDDMAQFENSEELLAYASPNPTVIL
>Maldo_GDDH_05G1218800
MEASRSNLGVVRPSELSQFVNIRKILVSPLAENLLGNLVGLCVAKTEASEVDDVQSLVTKFRKEMEEFKVGYGKGISGEEACEFYKEYGHLMKRDVDNYNCISWCRFPFYEADFGWGKPLWVPHIGGLKNLILLMDTRDGEGIEASLTLKEEDMAKFESNKELLSYASVNPPVI
>Maldo_GDDH_05G1218900
MSNILDKPDAGMGKQLLPTDVDSTQADMGYLLLVQANFFQCGGLAIGVSVSHKVSDASTLSAFIKSWASIALGSASTYHVELPAEFGAAASLFTPLDFLNAPQPAVEFPKEKCKTRRFVFNASKIAALKSKAASVTVPNPTRVQVVSALIWKCGMEASRSNLGCVRPSEWFVLVNMRKILVQPSADNVLGNFIGVFATKTEASKFVDNVESLVTKLREEIEGFKVKYGIGINGNDVWEFSKDYWKLLIRNDVETYSCSSWCRFPFYENDFGWGKPSWVTQGMEFKNLLVLMDTRDGDGIEVFLTLKEEDVAIFESNKELLEYASLNPTVI
>Maldo_GDDH_05G1219000
MGSKIMASDVKVEVVHKETIRPSCSTPPHLKTTNNLSFFDQLVPPIHIPLLLFYPICNSGDDFEVNDINHRSLVAERSKLLKTSLSEALTLFYPFAGSFQFNDSICCNDQGAVFLEAQVNCPMSKIFDKPDLGMLGQLLPNDHTSHLLQVQANFFECGGLAIGVNISHKVADVSTLSKFINRWAAIALGSPRTIDVVPLVAFGAASSLFPPLDFLNSPPAPTPTSDMKFDIKETCTTRRFVFDGSKIAALKSEAASASVPNPTRVEVVSALIWKCAKEASRSKLGSVRPSSWCQTVNMRKVLAQTLADKDLLGNVVGLVTSKTEESSSEAHDHDLRSLVTILRKGIEEFKEKYRNGVRGEEFCQLFMENVNLIMKKDDTDSYSSTSWCRFPLYESNFGWGKPSWVFISSVGSKNSTVLLDARDGDGIEGSLTFNEEDMAIFESNEELLEYASLNPSVI
>Maldo_GDDH_07G1048300
MIKPSSPTPNHHKNLKLSLLDQAFPPSFYANTIFFYSSDSNSNHGHNYGGDVTSQQLAWERSDRLQKSLSKTLVAFYPFAGQLKDQVSVECNDEGAYFVEARSNCSLLEILSKPEHKLLPHFIPAFNADEQLGSAVLLVQFTVFNCGGITLGVSHSHKIADASSTCTFFQRWAASTLELESVNNHDRISAVNNHDQISAVLPEFVGSSLLPPSDMPFSSSYVMNMAPENLTTRRFVFSAPKIAILSDKISRLLQQCGINITPTKVEVVSAVLFKCANAARRSSNPSATFKQAVDLRRRISPPLPENAIGNLVWSFQLLVENKDIKLHELVAEMRRGSAEFCNEKANRLKGEEGVSLVFEGNREEFEFGKMGIPMYCFASIWRHPMDEMDFGWGKPIWFTFHMCYKNTIMLLAGTRNDQDIEALVTLEEQEMTRFQRDEMLLAVAAVNPSVVVSHCRM
>Maldo_GDDH_07G1095200
MVIFLSKFQRIVTTYRRSLHPIRHGILFSCNIHSLVEITSRKIIKPSSPTPHHNRFLKLSLLDQLIPSTVTATIIWLYKNPNGSNFAAETSETKSERLQESLSKALVYFYPLAGRLKSPALVECNDEGAHFLEARVNCQLSDFLKQPDINLLTNFIPDNDPKTAQEALGSVLLFIQISVFNCGGIVVAASPSHKLADGTSLHTFMRTWAAINREDRVLGAQLVPPEFTGGSLLPPRELSLPSINASMEIQSLTTRRLVFDISKIASLKSNNGGVVQTFIPSNINLVLAIILKCSIAASRQLKPESWMRPMVLTQMISLRRSIVPEILENVMGNWFWSHPMLFKENETELHELVSKMRQGLTDFRAKKANRFKGEEGFLVVSESQRERADLYKGNKGLYGYWATSLCRLPLYEIDFGWGKPAWVTSPGVRKNLILLADTKQHDGIEAWVTLDEQEMAIFESDPELLAFGSVNPSISLG
>Maldo_GDDH_07G1095500
MAIRHGTILSSCDISSLVEITSRKTIKPSSPTPPHNRILKLSLLDQIMPPTLYGTILWFFPNHNASDFASKTSESTTTKSKRLQDSLSKALVQFYPMAGRVKSPAFIECNDEGAHFLEARVNCQLLDLLMQPNPELLNHLMAQNDPRTANEALGSTLLLVQISVFNCGGIVVSVSASHKIADAASLVTFVRAWAAINRDRVLELQLGTPEFTGGSLLPPRELSLPSSMVNLEIPIQSLVTRRFVFNLSKMVSLKEKIGSVQAFIPSNGHLVLAIILKCSIAASRQCKPESSIKPTVLSQMVSFRKSIVPEISENVMGNWFWPMQVLFKENEIELPDLVSKMRQGLTEFRNEKASRFKGEDGLLVVSESLRERNDINSVNVYRTSSLCKLPLYEMDFGWGKPAWVTSLTVFKNIILLVDTKEQDGIEAWVTLDEQEMAIFESDQELLAFCSVNPSICHSGLVLGIPRPMAKI
>Maldo_GDDH_07G1095700
MAIRHGTVLSSCDINSLVEITSRKTIKPSSPTPPHNRILNLSLVDQLMPSTLYGTILWFFPNHNASDFASKTSESTTRKSKRLQDSLSKTLVHFYPMAGQLKSPTLVECNDEGAHFLEARVNCQLSDLLRQPNPELLHHLMAQNDPETANVALGSTLLLVQINIFNCGGIVVAVSPSHKIADAASVLTFVRAWAAINRDDGALGQQLVPPEFIGGSLLPPRELSLPSIKGTLEIQSQSLVTRRFVFDVSKVVSLKEKIGSFVQTFIPSTIQLVLAIILRCSIAASRQCKPVSSIKPTVVSQMVSFRKRIIPEKSENVMGNWFWSIPVLLKENETELHDLVSKMRQGVTEFRNEKASRFKGEDGFLVVSESLRERTDIFNSNNIVNVYKTTSLCQLPLYEMDFGWEKPAWVTSLSALKNIIVLVATKEQDGIEAWVTLDEQEMAIFESDQELLAFCSVNPSIDHSGLVLGFPRPMARI
>Maldo_GDDH_07G1096300
MGNWFWSIPVLLKENETELHDLVSKMRQGVTEFRNEKASRFKGEDGFLVVSESLRERTDIFNSNNIVNVYKTTSLCQLPLYEMDFGWEKPAWVTSLSALKNIIVLVATKEQDGIEAWVTLDEQEMAIFESDQELLAFCSVNPSIDHSGLVLGFPRPMARI
>Maldo_GDDH_07G1096400
MAIRHGTVLSSCDINSLVEITSRKTIKPSSPTPPHNRILNLSLVDQLMPSTLYGTILWFFPNHNASDFASKTSESTTRKSKRLQDSLSKTLVHFYPMAGQLKSPTLVECNDEGAHFLEARVNCQLFRPSQTTQSRVTPPLNGPKMILKLPT
>Maldo_GDDH_09G1062300
MTFGICNTDINSLVEITSRKIIKPSSPTPHLNRILNLSLYDQFFPSTLYPTILWFYENHSDSGFASETSETRKSQRLQESLSEALVHFYPLAGRLKSSALVECNDEGAHFLEAQVNCQLSDFLKQPNPELINHFIAENDPETGQVGLGYVLLFVQISFFKCGGIVVAISPSHKIADAASLLTFARTWAAINRNDGILGVKLVQPEFTGGSLLPPRRDLPLVSINAASKIQSQNLVTRRFVFDVSKIAGLKAKIGSAVQTFIPSHVNLVLAIILKCSVAASRQCQPESSTRATELSQMMSFRKRMVPEISENVMGNWFWPLQVVFRANETELHELVSNMRQSAADFWKIFKCEEGFLVVSEFMRKHADPFKRNEGVNFYRTTSLCKLPVYEMDFGWGKPAWVTNHIVQKNVIRLLDTKQQDGIEAWVTLDEQEMAIFESDQELLEFASVNPSITCHSGPVLSFLKPRARI
>Maldo_GDDH_09G1267700
MFFLNILVCMHMFCLLVGRTKLTNTKTTDLCLHKERVIDCDQGEEQKKMASEMKVEVIYKETIKPSSSTPPHLKTAQLSVFDQLAPDVFIPILLFYPNNISSGDVDSIDHPSLVVERSKLLKTSLSEALTHFYPFAGEFQYNFSISCNDHGSAFIEAQVNCPILKILERPDAEILRQLLPTGIGSTQAETGYLLLIQANFFECGGLAIGVSSSHIITDAYTLSTFIQSWAAIALASNSVTTDHVLLTPKLGVAVSLFPQLDFLNSPQPALKFDEEKCITKRFVFEASKVAALKSKAVSTSVPNPTRVESVSSLIWKCATTVSRSNLGVVRPSEWSPVANIRKILVQQPLAENLMGNLVGMFSVKTEAIEVVDIDIPSLVAKLRKGVEEFKVKYGNGVSGEEACGFFTEFGNLMKRDVDNYNCSSWCRFPFYEANFGWGKPLWVCQSTGMKNLIVFMDTRDGKGIEASLTFSEEDMAKFECNKELLAYASVNPTVM
>Maldo_GDDH_10G1161400
MNVEVEVISTEIIKPSSPTPNHLRRYQFSFLDQITPPIYTSLVLFYEFNGETPPPTVADISKHLKKSLSEVLTLFYPLAGRVKIDNHFADCNDEGIPYFEAQVTNCRLCDFQQSPMSGELHKLTPFELRDHDNSEFALGVQLNIFECGGFAIGLCISHKLADGLSMVMFANTWAAITRGENETKIERPKFVSATLFPPANDVTGYGMFGDIPTNKVTKRFVFNAPTIEDLREKYTGLAEGDREKRPSRVEAVSTFIWRRFAEATKVDYSIDENRFHGAVYTVNMRSRMDPPLPRCSFGNFYQIFLTTPVISSSGVDDHESCHDMVKQVREEASKIDKDHVKRLQKGEHRSYINRFLQKFARQGTLVPLSYSSLCRFPLYDIDFGWGRPTWVARHTLASQMMP
>Maldo_GDDH_10G1199300
MVNVEVISKEIVKPSSPTPNHLYHYQFSFLDQITPPIYTSLVLFYEFNDEIQPEPAAAVISKRLKKSLSEVLTLFYPLAGRVKIDNHLVQCNDEGIPYLEAQVTNCRLCDFQQNPMPGELFKLIPFELRDHDNSEFALGVQLNIFECGGYAIGLCISHKLADGLSMIMFTNTWAAITRGENETKIERPEFVSAAVFPPADDVSGYRTFGVIPKNKVTKRFVFNAPTIEHLREKYTGLAGDDREKLPSRVQALSAFLWRRLAEASKDDHSIDENILHAAVHTVNLRPRTDPPIPRCSFGNFYQIFLTTPLVSSSSSSSGIDDQESCHDMVKQVREELSKIDKDHVKRLQKGGHGSYLNRFIQRLAKPGKVVTLSYSSLCSFPLYDIDFGWGRPTWVAVPPPPYKNLIVLADTKEAGGIEAYVSLADDDAMTKFESDAFIQRRVGMNQDGSAGSNVTGHRAKL
>Maldo_GDDH_10G1199500
MEDIKVEVISKEIIKPSSPTPNHLSHYQFSFLDQINPPVYTSLVLFFEFNGERQPTINEISQHLKKSLAYVLTLYYPLAGRARLENHFVNCNDEGVPYLEAQVKNCQLSEVLNNPIPEELNKLVPFELDDVAGEFILGVQLNMFECGGFAIGLCTSHKIADGLSMLMFTKTWAAIARGGHDHDDNQAKIERPEFVSASLFPPKEITGYDAHVGITRKKVTKRFVFDASTIEELRKKYTGLESNKIRPSRIEILSAFIWRRIVEAAKGGDHIDVENKLHMLIHAVNLRPRMDPPLPRSSFGNICLISMTGPFTSSNTSLDNDPCYGMVRHIREAMSKIDNEYVKRLQEGDEHLSSVKKLADSFTREHLVTYNFTSLCRYPLYDNDFGWGRPTWVGLPALTFKNLIVFLDTKEAGGGGRGIEAYVSLEKQVMAKFETDVFLQPRLGTSRVSSPTSTLTRQQGRFSQVTKYHTQSRPSLCCERPIQTKPLKILWSGSVSLRLLLKVLKK
>Maldo_GDDH_10G1199600
MASEIKVEILHKETIKPSSPTPHHLKTSSLSGYDQLTPEIYVPLILFYPNGGDEASIDHHALFADRFGLLKRSLSEALTHFYPFAGEFIFNVSISCSDHGAGLIEAQVNCPISKILDKPDFQILGQLIPTSIDSKQAETGHLLLVQVSSFKCGGLAIGISISHKVADASTLSAFIKSWTAIALGSAGATDHAVPSPEFGIAATIFPPQDIFNSQQGTMEFPQEKGIGKRFVFDASKIAALKSKAAGATVPNPTRVEVVSALIWKCAMEASRSNLGFTKPSVWSQVVNMRKRSGKSLVENILGNFLSYFAAMSTESEVDLERLVAKFRKGIEEHKEKYPNNVGCEDALQSLKEYGNILINDSIVIYSCSSWCKFPFYETNFGWGQPSWVSTRSSEFKNTIILMDSSDGFGVEALLTFPEEDMAIIERHEDLLAYASVNPPVI
>Maldo_GDDH_10G1199700
MLSFARVANGRLMRQYYNGDLDLRRYMEVRVMIVKLEEWRKTMASENIKVEITHKEIIKPSSPTPRHLSSTDLSVFDQFTPEIYVPLLLFYPSSSDEEVNSIDHHSLFAERSNLLKTSLSEALTRFYPFAGEFVYNVSIRCNDHGAGFHEAQVNCSLSKILEKPDLGILKLFVPTAVESKQAEAGHLLLVQVNLFKCGGMAIGVSISHKVADAATLSTFIKSWTEIALGSDSTIVPAVLPAEFRVAATLFPPQDFFSSSKPIVEFAENKCVTKRFVFDAANIAALKSKAASTTLPNPTRVEVLSALIWKCATEASRSNLGFVKPSVLLQVLNMRKRSGQALTENILGNFLWYFTSTTMESELDLESLVEKLRKGIEEYKEKYPSGLSSEVIFQSLKESGNLLLKDSTENYTCTSWCRFPFYEANFGWGKPSWVSTHGSELKNKILLMDMSDGVGIEALLTLKEEDMAIIESNEELLAYASVNPTII
>Maldo_GDDH_10G1200000
MEASKSKFRSIRPSAWCRTVSMRNLLVRPSAEKLLGNLVGKFIAKAGESEVMGLDLQSFVGKLRKGIEEFKVKYANKVTGDACESLKEYGDLLQRDDIEIYTCRSWCRFPFYAADFGWGKPSWVNQSLEGKNLIVLMDVRDGDGVEVSLTFNEEDMAIIESNKELLARASLGRNLILQKDVALVV
>Maldo_GDDH_10G1200100
MMGSEMKVEVIHKEAIRPSSPTPHYLKTTNLSVFYQLIPDIYVPFLLFYPNNNTNHRSLAAERSKILKTSLSEILTHFYPFAGKFHYNDSICCNDHGVAFVEAQVNCPISKILDKADIGMVKQLLPADMASRQAVTGYLLLVQANFF
>Maldo_GDDH_10G1200300
MATKIEVEIIENQTVKPSSPTPHQLRNFKLSVLDQMAPVVHVPLLLFYPNIATTHSMAMNERCQLLIQSLAKALTHFYPLAGRLVEGNSTIECNDDGAEFIIARVNCSLADILEPPDVVMLNQFLPTEGKGPMLLVQVNFFECGGMAIGFKISHKIADGFTVFTFIKYLSTIALQSSDSDQVVLPPEFGTASHFPPLDFSNSSQPTPMTKKFHQARKCITERYVFDASKISTLKSDVASSIVPNPTRVEAVSALIWKCAMEASRSNSESPRPSMFHQGVNLRKRFVPPLPENLAGNIVGRFTSKVEESAMIDLKDLAAKFRKGIEQMKEKYAAKVVFDSNVACQERTDFCKNVLDNGGIENYACTSWCRFPYYETDFGWGKPAWVSLTSFSVANVIALLDKRDCKGLEAWVTMSEETMAILESNVELLGYASVNPSVTY
>Maldo_GDDH_10G1201000
MLSFKDLVTSYSTRYHHQQSKMATESVEVETVEKQTVKPSSQTPHVLRNFKLSLLDQFSPVAYIPFLLFYPNVVSTTTSNVSTHSVKAINERYQHLIKSLSEILTHYYPLAGRIKGNVVIVCNDDGAEFVKAHVKCSLSEILEHPDAEMLRRLLPIEPESTEAVTGKLLAVQVNLFECGGMAIGLTISHKIADASTVCTFINSWAATAHKSNKVMLPQFGVASLFPPLDFSDSEPPSMIYVKEKCTTRRYVFDDSKISVLQSKVSSSLVPKPTRVEAISALIWKCAIEASPKSSSNTLGSSPVRPSIFHQAVNLRKRVTPPLPDNLAGNLLVLSTSKAEESTTSVFDLKDLVAKIRAGIEEMKECATKLVDPNEAMQVLTEYRTNLMKDQEIETYSCTSWCRFPFYGADFGWGMPSWVSFAGCSVKNLFGFMDKRDCNGIETWLTLSEESMALFESKPKLLAYASLNTRVTC
>Maldo_GDDH_11G1116900
MVTVPTYMDQLFMKITTCVEQKMASEIKVEVIHKETIKPFYPTPDHLRSLSLSVFDQYQPEVYIPLLIFYPNNNNSDNSQVKNSDHRSLFAERSILLKKSLSEALTRFYPFAGEFKYNVSINCNDHGAAFLEAQVNCPVSKILKNPDFEILKQLLPTDCMSTQAETGYLVLVQANLFECGGLAIGISIYHKAADAFTTTTFIKCWAALAFGSASSTTDHHVLLPEEFGVAASLAPSHDSFDSPGAPVTFSTEKLTTRRFVFDASKISALKFKAASATVPNPTRVEVVSAVIWKSLIQASRSKFGFMKPSTWCAMLNLRKRSGQAVTENIQGNFVWFAAALTTEEQSEVELESLVGKLRKGIAEYKEKHPNGVSGEEVFQTIKAFVSLFLRGDLEIYTCSSWCRFPLYETNFGWGKPTWVTSQPFNDLFFLTDTRDGDGIELSLSLKEDVMTIFESSEDLLTYASLNPTVI
>Maldo_GDDH_11G1117000
MDQLFMKILTCVEQKMASEIKIEVIHKETIKPLSPTPDHLKSLSLSVFDQYQPEIYIPLLFFYPNKNNSDDGQVKNIDHPSLFAERSNLLKKSLSEALTRFYPFAGEFKYNVSISCSDRGAAFLEAQVNCPVSRILENPDFEILKRLLPTDCMSTQAETGYLVLVQANLFECGGLAIGVSIHHKAADAFTAATFIKCWAALALGSASSTTHHVLLPEEFGVAASLAPSLDSLDSLGAPVTFSTERHATRRFVFDASKISALKSKAASATVPNPTRVEVASAVIWKNLIQASRSKFGLMKPSMWCATVNMRKRWGQAVTENIRGNFVWYAAALITAESEVELESLVGKLRKGIEEYKEKHPNGVSGEEVCQTVKRSAGLLLSGDIEMYTCSSWCRFPLYETNFGWGKPSWATSQPSNGLICLSDTRDGDGVEASLSLKEDVMAKIESSDDLLSYASMNPTVV
>Maldo_GDDH_11G1275900
MASEMKVEVVHKEIIKPSSPTPHHLRNLGLSVFDQFQPEIYIPVILFYRRSGDEVNNNRHCLFAEKLKLLKKSLSEALTRFYPFAGKFEYNVSISCNDHGAAFLEAQVNCPISKILDKPEFSILDQLLPTAIGSNQSEAGYLLLVQASLFECGGLAIGVRICHKVADASTFSAFIRHWTEISLGSAISRDHDVHPAEFSVAASLFPPQDFFNSPKPTVHLPKDKCVTRRYVFDASNIAALKTKAASATVPKPTRVEAVSALIWKCAMEASRWNLGSIRPSVLCQAVNIRKGLSGQAENLMGNLVWCFTAMNLESELDYKNLVVKLRKGIEVYKEEHPNGVSGDVVMQTIKESGNLGRHDVETYAFSSWCRLPFYKANFGWGKPAWVSIRTIEFKNMIALMDTNDGGGIEATLTLKEDDMAMIGSNKEFLAYASLNPAVI
>Maldo_GDDH_13G1108900
MTKLEVEVVSTETIKPSSPTPDHLRRHNLSFLDQIQPPIFMPMVLFFPKDPHTTEDPTERCMKIKTALSETLTKFYPLAGRVRGTQYVDCNDEGAYYVEAKANSNIIDIIQNPNPSDFNKFIPCALDAASELPICLQVTFFACGGMSIGMGMSHKVGDALSYFTFLNSLAATTRGEPDYVHAPEFVSDKYFPQQDLSGSYQHRSGIIKHNISTKRFVFDAPAVSALRAQSTDVENEQARRPTRVEALSSFIWRRYIAACTSQQQNNSADDVPAMYTVSHAVNLRTRMDPPLPEYTFGNVTRTTISVPPIQLEPKEGSSSDPSLYSVVSHVREALKQVDREYIKKLQEGEGFLSFLKERSSQVKRGEVVSFSFTSLCRFPIYDADFGWGKPVYAGSASFTFKNLVSLFDTTSGDGVEAWINLKEEDMEKFEADEEVLKYVSPNLSSKNSG
>Maldo_GDDH_13G1109000
MKIEVIEKACIKPSMPTPPHLRKHEFSFLDQIATPIFMPMILFYNNDHGNDAITYSDKVKQSLSKTLTQYYPLAGRVIENAYVNCNDQGAPYVQARVRSPLSDVISQPDPNQLNQLLPCKLDNVGDLVLAVQVNVFDCGGMAIGICISHKVADALSLIMFLNSWASISRGDCNIKNSTVSPPIFDLATHFPPRSISGFKPSTGITREKIVTKRFVFSASTVASLRSKYTDNKTNERKPTRIEALSAFIWARVIASTQGKPNPNTLYKVLHAVNLRTRMDPPLPEYHFGNVSRFAMSSPSFDEGEDMCYGMVGQMREAIKTIDGDYMAKIKDGNAHLKFLKQRAEEFMKGEVASFSFTSLCRFPLYETDFGWGKPVWVASASLTFKNLVVFMDAGSSGGIEVWVNLKEEDMAKFQDDEQLLACSYPAQEAKV
>Maldo_GDDH_13G1109100
MGRSMKVEIEVISNKIIKPSSPTPGHLRHYQFSFLDQIAPQVYNPLLLFYEYNAKTHPNITEISNHLKNSLSKVLSLFYPLAGIKHNHFIHCNDEGIPYVKAQVLNCTLSDVLSNPNPGELNKFMPFELDDITNPLPLGVQLNIFQCGGFAIGQCISHKIADGLSYFMFSKIWAAIARGNQANIDPPPFVSATLPTKGVQYWIRWRRWNHKG
>Maldo_GDDH_13G1109200
MPLACRETLSAFIWSRFVVATKDCTVNKLYRVVHAVNLRPRFSPPLPQHSCGNLFPMTSPLQTSNGGEEECDGVVIGEVRETLSKIDKEYVKELQRQGDKHLGLMKETADSFKRGDMATLLSFSSYCRFPLYENDFGWGRPAWVGSPALTYKNLVLFMDTKEGDGIEAYVSLEERVMAKFECDSELLSYVSPTGRVLPSCEN
>Maldo_GDDH_13G1109300
MKVEVVVISKEIIRPSSPTPDHLRTYQLSFLDQISPPVYNPLVIFYSSSEPETKFDIVEISNQLKKSLSNALTQFYPLAGRAQGNLFIDCNDQGIPYLETRVKCQLSDVIQNPIPVELNKFIPFQLDEVVDISFGVQLNIFECGGIALGLCISHKIADALSFFNFIKTWAATARQQSDHLVCPQFVSAKLFPPKNISGYSPRVGITKENIVTRMFVFEASKIETLKSKYGAGDHSKSLENHQKPPSRVEALSAFIWSRFMAATQVKSDIAPKRIYAIVHAVNLRTRIDPPLPEHSFGNLYRIAMTIPSLDIGEECYGLLSQVRDQVKKIDKHYVENLQKGSEHLDFIKQTSDNVFKGEMVTLNFTSLCRFPLYEADFGWGNPTWVGSPALTFNNLVVFIDAKSGGGIEAYINMKEEDLAKIEGDGEFLAFVSPNV
>Maldo_GDDH_13G1109400
MKIEVEVISKSIEMIKPFSPTPNHLHYHQLSFLDQLAPHAYIPFLFFYESTGTKTITQISNILKTSLSKILSQYYPFAGRVKHNLFVHCSDQGVPFFESKVKSQPLSDMIASPFVSELNKLLPYRLGEVTEVPLGVQLNVFDCGGFAIGLCVSHRIADGLTSFTFVNRWAAQANCDAQGKSNIIVGPDFSAASIFPPKNMDGYLGVSIVNKKAIVTKRFVFDGSKVQALRSRYEESMNFSKTQKRPSKVEALSALLWNIFLASRRERDCVAISNQSRTQTLYTVVYIMNLRSRFDPPLPQHAFGNYYRAATATPTLVNGEESHRLVRQVIEEIENIDNNYMRRFQEGYREHLDFMRKRMERFAKGELVTLTFSSVCRFPIYDADFGWGKPAWVSMAAMDINNQIVFMDTKNGDGIESYFSLTEEDMAKFELHKEFIALLKSPVGNVKENSLSRL
>Maldo_GDDH_13G1109500
MTPPIEISIIARENIKPSSPTPTHLKTFKLSVLDQMVPPTYIPILLFYPTSDHQRVQQLKKSLSETLTHFYPFAGTIKDNAFIECNDDGACFIEARVSCLLSHILNEPDHEVLKQFLPINFESSEGGKGCVLLVQANYFKGGGIAVGLCLSHKIADAATLSTFIRSWAASASGSDQRVVNPLFDSVPMAPPKDISVDPPSVEMKVYKSVTKRFVFHGSKIADLKVKVANNFVENPTKVEALAALIWKCARKASRVTLGFSSRPSAFYQNVNIRNKIVPPVPNGSVGNFVGSFIARSEEAAETDLHGLVAELRKGIEQFTSKAKRVPLSEDISVISEPQMAAIGFLSRDDMDFYVCTSWCRFELYEAADFGWGKPMWVSSAVPTCNNMVILVDAEGGDGIECWIRLNEDEMKVFECDQELLSYAAFNPSVWKTG
>Maldo_GDDH_13G1110500
MQMKIEIVSEDQCKPSSPIPDHLKSYKLSLLEQIAPMFYVPVILFYSAPENIDDTTIVDKLNNSLSETLTGFYPLAGRIEGNASVDCEDGAVAFARARANIQLSEILKIPEMDLVQQLLPLDPYNIRMDKAVAAMAIQLNFFDCGGMGIVICLSHKIADGATLSSFLDAWATRSRGVFENITPSLNSANIFPPRDKQIFMPSNLIKREKFVTKRFVFDASSLAKLKVKASKGLCTDGRAPTRVEALTALICKSSMNAKIGTLGRGRPSMAISHVGYLRERMAPPLPEHSFGNIWRVAVASIMKDESKPELHDFVVQLRKVIRKIDDDCVRKLQGEDGFSHACEPLKETSELVSEGEVEFFRFSSWIRFSLYNTDFGWGKPTWACISNVPIKNVVILLSSSSGDGIEAWVTLDEEDMAKFESDHELLEFVSVAPSS
>Maldo_GDDH_13G1114400
MKVQVVVISKEIIRPSSPTPGHLRHYQFSFLDQMAPQVYNPLLLFYEYNAKMHPNITEISNHLKNSLSEALSLFYPLAGRIKDNCFIHCNDEGIPYIEARVLNCTLSDVLSNPNPDELNKFMPFELDDITNPLPFGVQLNIFQCGGFAIGQCVSHKIADGLSYFTFSKIWAAIARGEQANIDPPQFVSATLFPPKEFNTGFDGGVGITKDRVTKRFVFNASKIKTLQAKYEKDMKSLQLKHPTRVETLSAFIWSRYVAATKDCTVNKLYMVIHAVNLRPRFSPPLPQHSFGNLFRVAMTSPLRISNGGEEECDGVVIGEVREAISKIDNEYVKQLQGQGDEHLGLMKKAADSFKRGDMVAVLSFSSYCRFPLYENDFGWGKPAWVGSPALTYKNLVLFMDTKEGDGIEAYVSLEERVMVKFECDSELLSYVSPDGRVLLSCGN
>Maldo_GDDH_13G1114800
MYTLIVLLSTLISSNFLLLNKTFELMKVEVEVISNENIKPSSPTPGHLRHYQFSFLDQMAPQVYNPLLLFYEYNANIHPNITEISNHLKNSLSEALSLFYPLAGRIKDNRFIHCNDEGIPYVEARVLNCTLSDVLSNPNPGELNKFMPFELDDITNPLPFGVQLNIFRCGGFAIGQCISHKIADGLSYFTFSKIWAAIARGEQANIDPPQFVSATLFPPKELNTGFDGGVGITKDRVTKRFVFNASKIETLQAKYEKDMKSLQLKHPTRVETLSAFIWSRYVAATKDCTVNKLYMVIHAVNLRPRFSPPLPQHSFGNLFRFSMTSPLRISYGGQEECDGVVIGEVREAISKIDNEYVKQLQRQGEKHLGLMKKAADNFKRGDMVAVLSFSSYCRFPLYENDFGWGKPAWVGSPALTYKNLVLFMDTKEGDGIEAYVSLEERVMAKFECDSELLSYVSPAGRVLLSCGN
>Maldo_GDDH_14G1011700
MIKVEVIHKEIIKPSSPTPHHLRHLGLSLFDQFILELYMPQVLFYPSSSDEHSLVAEKSELLKKSLSEALTVFYPFAGEFKYNVSINCDDRGALFLEARVNCPMSKILDKPDSEILRQLIAAPMRSKQAQVGHLVLIQANVFECGGLAIGVSISHKVADAVVYSKFIESWAEIARCTASTTDHHVVLPTEFGVAATLFPPQEFFNSPKTPLTLPFIDNVIGRRLVFDASKIAALKAKAASATVPNPTRVEAVSALIWKSATEASRSNLGFARPSTWRSAVNLRKILAQPFAENLQGNFVYFTMPKIEEHEVYDLQTLVAKMRKSVEELKVKYAKEIRGEEVVQFLKEYSELVQKDDMDNYFCTSLCGFPFGSANFGWGKASCIRIPWNEDFKNRMLLLDASDGIGIDAYITLKKEDMVMIETNQDLLAYASLH
>Maldo_GDDH_14G1011900
MIKVDVIHKEIIKPSSPTPHHLRHLCLSLFDQFILELYMPQVLFYPSSSDEHSLVAEKSELLKKSLSEALTIFYPFAGEFKNNVSINCDDRGALFLEAQVNCPMSKILDKPDSEILRQLIPTPMRSKQAQVGHLVLVQANVFKCGGLAIGVSISHKVADALANSKFIESWAEIARSTASTTDHHVVLPTEFGVAATLFPPQEFVKKTPLTLPFIDNVIGRRLVFDASKIAALKAKAASATVPNPTRVEAVSALIWKSALEASRSNLGFARPSTWRSSTNLRKILAQPFAENLQGNFVFFTLTKIEENEVYDLQTLVAKMRKCVEEFKVKYANEIRGEEVVQFLKEYSELVQKDDMDNYMCTSLCRFPFGSANFGWGKASCIRIPWNEDFKNRMLLLDASDGIGIDAYITLKKEDMVMIETNQDLLAYASLH
>Maldo_GDDH_14G1015400
MSGDSNNLFIQSSAQELLCKLHTLQLSLSIIYTHSSSLSLTNLFIHSSAQEPLCKLLLHTLQLSLSPVLSLSIIFSTPHSVSSIQLIHRLGTDLGLFSCQATPESVLIKLKVVTKEFGENKKMIKVEVIHKEIIKPSAPTPHHLRHLCLSLFDQIMLELHVPQVLFYPSSSDEHSLVAEKSELLKKSLSEALTIFYPFAGEFKNNVSINCDDREALFLEAQVNCPMSKILDKPDSEILTQLIPTPMRSKQAQVGHLVLVQANVFECGGLAIGVSISHKVADALANSNFIESWAEIARCTASSTDHHVVLPTEFGVAATLFPPQEFFKKNPITLPIIDNVVRKRLVFDASKIAALKAKAASATVPNPTRVKAVSALIWKSALEASRSNLRFARPSTWRSSVNLRLSPSQKTYKEILCFLP
>Maldo_GDDH_14G1015500
LQTLVAKMRKSVEEFKVKYANEIRGEEVVQFLKEYSELLQKDDMDNYICTSLCRFPFGSANFGWGKASCIRIPWNEDFKNKMLLLDASDGIGIDACITLKKEDMVMIETNQDLLAYASLQ
>Maldo_GDDH_14G1082000
MKVEIISRKTIRPSSPTPHHHKNFKLSLLDQRHSPNLYGNMIFFYSSTSNYDHTYGDFNPHALKMSSHLQKSLSKTLVHFYPLAGRLKDAATIECNDQGVYFVEARMDCHLLNFLSQPDSTLFQHFIPTSSAEKEDVIVLLVQLTVFNCGGIAIAVSLLHKIADASSLCTFVQSWTAASTALDQSEFIGHDQRLGQVLPLFIGSSLLPPSEMLITRTLDIPDPHQNFTTRRFVFSTSKMASLKAKAAITTNNPTNVELVSAVVVKCAIAAAQSISTSSSRPSVLFHAMNLRKRMVSPLPVNTVGNLVWAFPVLIEESDIKLHEVVVKLRKGLTDFCNDKANRFKGEDGFAVVSEYHTKEVEFISRGVNIFRCTSLCKFPIYDMDFGWGKPTWVATSMGFKNFIVLIDSKLGENIEAWVTLAEQEMAIFQRDEMLLSFASLNPSAAVHESRM
>Maldo_GDDH_14G1155800
MELEIVSREIIKPSSPTPSHLRTFNFCYFNKMAGRMYVPVVLFYNPAGGACAVEKSNLLKKSLSETLALYYPFAGRIVDAEYIDCTDEGVTYLEAKIHAKLSEVLRNPDNETLDLLFADNLQWEDTNLSTLLAVQVSYFECGGMAISMCMSHKLGDAATLITFIKDWSAMASNSGEHVIPLFDLTSMFPQDDLPIGKEHVNDKGKLATRRFVFDALKIAALKAIVAQKVQNPTRVEVVTALLFKCASSTSGGRAVLCQNINLRSRLVPPLPENFVGNLAWFFPVPKLEEDGEIELPGFVGQMKEALAEFCNTYASKFRGKEWRLSIKQHMEKAKELFGSNTAKYTCSSWCRLRIYEVDFGWGKPVWARIGSRAGKNVSILMDTRSGDGIEAFVTLEEQDMAKFERNEELLAFATFNPNPIEELS
>Maldo_GDDH_15G1001600
MKMEVKIVSKDRIIPSSPTPSHLRIFKLSLLDQLIPAPFAPIILYYDNSDPSYNTPNLIKPCTTTTHLDDDDDDDNEDKATIMKRLHVLKTSLSETLTGFYPLAGQIKDDLSIDCNDQGAHYVEARVKHSTLREFLNRPDDLILLLHRFLPCDLTNSNTGASVTNIQVNVFKCGGMAIGLCISHKILDGAGLCTFIKAWTATARLRSSLPRSALYSRSSSLSSSSSSLTSSDSVTLSSSSDSDDNQTPRAASRIIHPTKPNLSAATCLFPTSDELWLRDSSLRMWGSLFINDGKSSCVTRRLVFEGSAIAALKGMVAAVNNNYKVKRPTRVEVVSAFIWQCAMAASKQIHGFGRPSLLTHAVNLRSRITSLLDLDLEYSIGNLLWIAAARCQTPIFTLDDNDAAADGLQLHGLVEELRNAVSKIDGDFVNKMRSAGEEEEGKYHMLESLEELRSSPSSESDYYGFSSWCNFGFYEGGDFGWGKPVWVSSVGSTGNSVFLNFIILVDTKLGDGIEAWVTLDQHHMAILQCNPQLRKFVSLDPTPLLLL
>Maldo_GDDH_15G1002200
MSTSKMQVKIISDECIKPSSPTPQHLRTHKLSLLDQFIPSIYVPMILFFNPSSSIHPININITTPMRSQLLKQSLSETLTHFHPLAGRIRDSLSIDCNDERARYIEAEVDSNLSQFLNHPDLSFISQFLPGEASWHEAAPGAHVAMMQITNFACGGFVLGAFVSHMVVDGTALSAFFKAWAAATFRYIATPNTPHYIYTKGKFDAPSLFPQNDAYPREATMMALYYRFLKVGNCVTRRIVFDAPALATLKRKAASSTVPNPTRVEVVTALIWKHIMAAFNLKTERNIVQNRSTTLITHAVNLRRRAVPPFSEYTMGNFLSMAAALSQCSTEDNYQKEDNLAHVDDDRDHELGRLAKHVREAISKLDGDFVQSLQGDGTRGLTKFCEPFKEIRETLSRTSADAADGQSLDCIGFSSWCNFGLYEVDFGWGKPSWVSCVGGKRGADEPVYMNMVVLMDTRSGDGVEAWIYLDEQDIAILEHDPHFLAFVSLNPSPLSVAIKTP
>Maldo_GDDH_16G1108700
MKIEVIERAYIKPSMPTPPHLCKHEFSFLDQIATHIFMPMIFFYNNNHVNDARTYSDKVKQSLSEILTQYYPLAGRIIENAFIDCNDQGAPYVQARVRSPLSDVISEADPNQLNKLLPCELDKVGDLVLAIQVSMFDCGGMAIGICISHKVADALSFITFLNSWASISRGDCNITNSTVSPPIFDLATLFPPRSISGFKPSTGIAREKIVTKRFVFSASTIASLRSKYTDNKANEIKPSRIEALSAFIWARFIASTQGKPNPNTLYRVLHTVNLRTRMDPPLPEYHFGNVSRFVMSSPSFDEGEDTCYGIVSQMRQAIKTIDGDYIAKIKEGNELLEFLKQRMEEFMKGEVASFSFTSLCRFPLYETDFGWGKPVWVGSVSFPFKNLVSFIDAGSSGGIEAWVNLKEEDMAKFQHDEQLLACTYPAQDAKV
>Maldo_GDDH_16G1108800
MKVEVEVISKEFIRPSSPTPDHHCTYQLSFLNQISPPVYNPIVIFYSSSDPETKFDIVEISNQLKISLSDVLTQFYPLAGRAQGNLFIDSNDQGIPYLETRVKCQLSDVIENPIPIVLNKFIPFQVDEVTGISLGVQLNIFEPGGIALGLCISHKISDALSF
>Maldo_GDDH_16G1108900
MIDPPFVEHSFGNICRIAMTIPFLDIEEGCYGIVKQVRDQVKRVDKNYIGKLQEGKLVTLSFTSLCRFPLYEADFGGGNPTWVGSPALTFNNLVVFMDAKSCGGIEANVNMKEKDLAKIEGDGEFLAFVSPYVLK
>Maldo_GDDH_16G1109100
MRMEIEVEVISKEIIKPSSPTPNHLHHHQLSFLDQLAPHAYMQFFYFYSSDGDGTKTFTQISNILKTSLSKVLTHYYPLAGRVKHNLVVHCSDQGVPFFEAKVKSQLLSDVIANPLLSESDLNRFLPFKTAEATEIPLGVQLSVFDCGGFAIGVCISHRIADALSYFTFINNWAAIAKNCSNIFVCPDFSAASVFPPRNVEGYLGVSVITKRKAIITRRFVFDGAKVEALRSRYQESMEFSKTHKRPSRVEALSAFLWNIFLPSRPREPLQTSQTLYTAVCIMNLRSRCDPPVSQYAFGNYYRAATATPTSVNGEERHRLVRQAMEEIEKIDNSYMRRFQEGYQEHLDFMRKRMERAAIGELVTLTFSSLCRSPMYHADFGWGKPAWVSLAAMGITNQIVFMDTKNGDGIESYYSLTEEDMAKFELHCEFISLL
>Maldo_GDDH_16G1109300
QLLSDVIANPLLSESDLNKFLPFKTSEATEIPLGVQLSMFDCGGFAIGVGMSHRIADALSYFIFVNNWAAIAKNCSNIFVAPDFSAAAVFPPRNMEGYLGVSIITNRKAIITKRFVFDGAKVEALRSRYQESMEFSKTHKRPSRVEALSAFLWNIFLSSRPREPPETTQTLYTAVCIMDLRPRFDPPVSQYAFGNYYRAATATPTSVNGEERHRLVRQVMEEIEKIDNSYIRRFQEGYQEHLDFMRKRMERAVIGELVTLSFSSLCRFPMYEADFGWGKPAWVSQAATGISNQIVFMDTKNGDGIESYFSLMEEDMAKFELDGEFISLLKSPIGGNVKKNSLSRL
>Maldo_GDDH_16G1109400
MAQVMNIEITKKEIIKPSSPTPHYLKRFKLSLLDQLAPVAYGPLVLFYPNNVNGVATEERSQQLKKSLSETLTCFYPLAGRIKDNIFIDCNDEGAIYVEAQVNSLLSTFLHQPDFDFLKLFLPIEVGSSEAATGPLLLVKASFFECGGLAIGVCFSHKLADASTLGLFVKAWAATSLGIGDTVVPDFSSAAIRFPPRDFSVQRPAVEMKIGKCVTRRFVIDGPKMRDLKAKVTSGSVEKPTRVEAVTSLIWSCAMNASKLSSGASNVSMVSQSVNIRKRIVPPLLQTSVGNLVGYYAVRTDESGIELKELVSQMRKAMIEFNENHPKRLKGENMFEVICEYFKEIGSIMRRDDINFFICTSVCNFGIYEIDFGWGKPIWATIPGGTLKNVATLMDTIERDGVDAWISLSEEDMAIFERDPELLAFASVNPSVFEPVTRSSSL
>Maldo_GDDH_16G1110500
MQMKIEIVSEDQCKPSSPTPDHLKCYKLSLLDQIAPIFYVPVVLFYSASVNIDDTTIVDRLKKSLSETLTCFYPLAGRIEGNASVDCEDGVVVFTKARAHIQLSEILKTPEMDLVQQLLPLDPYNIRTDKEVAAMAVQLNCFDCGGMGIGICLSHKIADGATLSSFLDAWATRSRGISENITPSLNSATMFPPRDKEIFMPTNLIKRENIVTKRFVFDASSLAKLKVKASKGLCTDDRAPTRVEALTALICKSSMNTKNGTLGKGRPSMAISHVVNLRERMAPPLPEHSFGNIWRFAVASIMNDESNPELHDFMVRLRKVIRKIDDDYVRKLQGEDGFTHACEPLKETSELVSEGEVEFFRFSSWIRFSLYNTDFGWGKPTWACIPNVPIKNVVILLSSSSGDGIEAWVTLDEEDMAKFERDHELLEFVSVAPSS
>Maldo_GDDH_16G1110600
MGAMEVQNISREVIKPSTPTPPHLRTHKLSILDQINPRSYVPVVYFYPKEASDYWSVADKSNQLKKSLSETLSKYYPFAGRIRDRFSIDCNDEGVAFVETQIRNFKLSDILENPKDEDLALLISEDVAWNEDPDVSVIVDVQVSFFECGGMALGIGMSHKIADASTIINFVNDWAAVARDQYVPSPEFVAENIFPQGDLPLFPEAVPEKSDCVAKRFVFDATKIAALKALVADKVQNPTRVEVVAAFIYSCTISALRLTSGSSSNPTVLTQSVNLRTRMVPPVPQNSVGCMVWIYTVSTAEDSVIELHDLVAQLKQNMTRFCDSYAQKFRGKDQWPVIFQECLQESMVEFSRPNLVMYKCTSWCRFPMYEVDFGWGKPIWITVPSCTTKDCFILIDTKNGEGIEAYVNLEKQQLDVFERDEELLAFASLNPSISDSV
>Maldo_GDDH_16G1110700
MTMEVEIISREIIKPSTPTPPHLRTHNLSFLEQNTPRTYLPVVYFYHKESSASTKGDHKSNQLKKSLSEILSKYYPFAGRIRDRASVDCNDEGVAFVEARVRNIKLSEILEHPEDTWLDLLFTDNLQWNDDSSLSVIFAVQVSFFDCGGMAIGICMSHKVADTSTVANFINDWAARNKCDQYVPSPLFIGADTFPQGDMPLFPETVLEKGDCVTKRFVFDAPKIASLKAIVADKVQNPTRVEVVTALIYSCAISALRSTSQSSLNPTVFIHAVNLRTRVIPPLPKNSVGSMIWAFTLSTAEDGVIELHDLVTQMKQSMTRFCDSYAQKFRGEDQWPAIFKECTQALRKEFSIANLVTYRCSSWCRFPVYEADFGWGKPIWVTIASCSLKNAIFLIDTRNGEGIEAYVNLEKQQLDVFERDAQLLAFASLNPSALDSI
>Maldo_Gala_03g008080
MIQSVAMIMGLHFLRPKPTVRRIRCFSFSFPTSRFQLNPISTAASVYKKLYNKETCFDARKIAAFKSKATSTTPNMTLVDVMSALILKAVRSTSGFLKPSMLSPLVNMRKRLGPALAENILGNCAWSFSPNDSGK
>Maldo_Gala_03g009770
MTTSEIKVEVIHKETIKPSSPTPRHFKTLKLSVFDQIASDLYVPLLFFYRRHNSSVPSAEISNILKTSLSKTLTLFYPWAGQFQYNDSIGCNDRGAEFLEAQVNCPISKILDNPDAHQMLFKQLLPAEHMGLARAAGSGNLILVQASFFECGGVAIGASISHKVADAITGSTFINTWAAFAFGSSVVSSTTTGDHQEVVKFPAPKIFGVPASLFPPLDFLNTHHPVVEYAKEKCMTRRFLFGASEIAALKSKSASSTVPNPSCVEVVSALVWKCAMEASRSNSGFMKPSVWCQAVFKENFGNGISGEEAFEIFKEYGNLLRRDDIETYSCSSLCRLPFYSADFGWGKPLCVFISSAHIKNAIKFMDTRDGDGMEVILTFKEEDIAKIENNKELLAYSQPVQQKMRMKAKL
>Maldo_Gala_03g010120
MDKPDDLGMLEQMIPADITSRQAMTGHLLLVQANFYLSRPTSLNVVDWQSESACHMRPPMYVWAAHLLKPVLPLPSAWPVVPAMVVEVAMDNCTSTRRFLFDGSKIAILKSKAARATVPNPTRVEVVL
>Maldo_Gala_05g019400
MEFEMIKRETLKPSSPTPQYLRNFKLSLLNQLSPAAYESLVLFYPRNDSTTPQISLRILKKSLSETLVRFYPLAGRMKDNISVDCNDYGVDYVEAKVNGLLSTFLSQPDAGTLRQLLPVATESPEAGKGALLLVQANVFGCGGLAIGICMSHKLADAASLSTFIMSWSATALGFSQALLPDFTASFRFPPIDYSSSFHQSSPVDAKRENCVTKRFVFNASKISALRTKAASTIVDQPTQAEAVTALIWRCAVAASRSSNSLQPPPKLSVLSQSVDIRKSVVPPLSDDSIGNLMGYFAAQTDENELELQGLVAQLRRGIKELSNNYAKRPGKDQAIRESVKEVHNNFVKRDDTTSFYVGTDLGNYKLLYEVNFGWGKPIWLSNVPAASSTNVAYLVSTRKDDGIEAWVTLSEEDMAAFERNQELLAFALLNPSVLLQHNNLALKSAL
>Maldo_Gala_05g019410
MVSEMKVQVLNKETIKPSSATPPDLRNLRFSFFDQFEPEIFIPLLLFYCNKPCAAVADDQERSNFLKTTLSEALTHFYPFAGEFQRNDSICCNDHGVAFLQAQVNCYMSMVFDKPDDGILEQLVPTDKESTLSNTDYLLLIQANFFECGGLAIGVSFAHKVSDAFTICKFIERWAAIALGSASTTTDHHAVLPGEFGVSASLFPPLDIFNSPDFAVTLSTEGSITRRFVFDASKIATLKSKAASTTPNPTRVEVVSALIWKCAIQASRSKLGIIKPSMLCPIVNMRKRSRQALAENILGNCVWSFAAMTVEGEIEHESLVAKLRKGIEEHTEKYPNGVSGNDIIEAAKESGGSKLLESDDIDIYTCSSWCRFSFYEADFGWGKPSWVSVRSLYKNTILLMDMRDGDGIEASLTLKEDDMALFENSEELLAYASPNPTVILKGIKEYKEKYPNGVSCEDVLQSVKESGNILINDSIVTYSVAVGASFPSMKQILDGSSCHGTTSKVSTRHHAMSIDEKCRHLIESLAKTLTHFYPLAGRIVKGNIVECTDDGAAFITARISCCLSDILENPDGQILKRFLPIEIESKEAGTGWLLLVQVNLFECGGMAIGLSISHRIADASTLCTFINCWATIALGSSDSDQVLNLPEFGAASVFKPIEFSSSSQPPAREVVKEKCITQRYVFDAPKISTLQSEVASSVVAKPTRVEAVSALIWKCATEASRSNLRKQGPSFFRQDVNLRKRVVLPLPENLAGNVVGSFTSRADEESSVINLKDLVAKLREGIEGLKEKYAAKLVFDSDEAWQEIKDKQNKPKTHDNMEIYSCTSWCRFPLYEADFGWGRPSWVSVASIAIKNIIVLMDKRDCSGIEAWVTMSEESKALFESNVELLGYASVNPSVIDT
>Maldo_Gala_05g019420
MWWNGIGVSVAHKVGDASTISTFIKSWAAITFGSDNHAVLPGEFGVAAICSRWKCTMEASKSNFGFIRPSAWCQAVNIRNRQFLAVKATESEVDHDLQSLVAKLRKGIDEFKVKYTNTVSADDACEIFKVYMNLLARDDIETYSDSSWCGFSFYATNFGWGKPSWVYQRVESRIWLR
>Maldo_Gala_05g019430
MGSKIMASDVKVEVIHKETIRPSCPTPPHLKTTNNLSFFDQLVPPIYIPLLLFYPICNNGDDFEVNDIDHRSLVAERSKLLKTSLSEALTLFYPFAGSFQFNDSICCNDQGAVFLEAQVNCPMSKIFDKPDLGMLGQLLPNDHTSHLLQVQANFFECGGLAIGVNISHKVADVSTLSKFINCWAGIALGSPRTIDVVPLVAFGAASSLFPPLDFLNSPPAPTPTSDMKFDIKETCTTRRFVFDGSKIAALKSEAASASVPNPTRVEVVSALIWKCAKEASRSNLGSVRPSSWCQTVNMRKVLAQTLADKDLLGNVVGLVASKTEESSSEAHDHDLQSLVTILRKGIEEFKEKYRNGVRGEEFCQLFMENVNLIMKKDDTDSYSSTSWCRFPLYESNFGWGKPSWVFISSVGSKNSIVLLDARDGDGIEGSLTFNEEDMAIFESNEELLKYASLNPSVEVLHRETIRPSSPTPDHLKTIRLSVFDQLSPDVYVPLLLFYPNVDISIHDEVKRKERCHPLVSERSKHLKTSLSETLIHFYPFAGKFQYNDSIWCNDNGAAFLVAQVNCPMSNILDKPDAGMGKQLLPTDVDSTQADMGYLLLVQANFFQCGGLAIGVSVSHKVSDASTLSAFIKSWASIALGSASTYHVVLPAEFGAAASLFPPLDFLNAPQPAVEFPKEKCKTRRFVFNASKIAAHKSKAASVTVPNPTRVQVVSALSWKCGMEASRSNLGCVRPSEWFVLVNMRKILVQPSAENVLGNFIGVFATKTEASKFVDNVESLVTKLREEIEEFKVKYGIGINGNDVWEFSKDYWKLLIRNDVETYSCSSWCRFPFNENDFGWGKPSWVTQGMEFKNLLVLMDTRDGDGMEVSLTLKEEDMATFESNKELLEYASLNPTLGGVCYETLVWREKMGSEMKIQVIYKDTIKPSLPTPHHLRNLSLSVFDQLFPEIYVPLLLFYPNDNNKYFEGKHSLVAERSKLLKKSLSEALTRFYPYAGNFQHNASICCNDHGAAYVEARVNCPMSKILNKPELVILKQLLPTVLDSSQADTGYLLLVKANFFECGGLAIGVGSSHKVADAYTLSKFTSCWAAIARGSNTITDHIELPDKFGVAASLFPQVDFLNSLQPALEFPQEKCITKRFVFDASKIAALKSKAGSATVENPTRVEVVSTLIWKCAMEASRSNLGIVRPSELSQFVNIRKILVSPLAENLLGNLVGLCVAKTEASEVDDVQSLVTKFRKEMEEFKVRYGNGISGEEACEFYKEYGHLMKRDVDHYNCSSWCRFPFYEADFGWGKPLWVPHIGGLKNLILLMDTRDGEGIEASLTLKEEDMAKFESNKELLSYASVNPAQKMGIEVKVEVIHKETIKSSPTPPHLQTTKLSCFGQLFPDIYVPLLLFYPKKGSAAEVNINTDHHSLAIERSKILRRSLSETLFYPFVGTFHYNDSIDCNDHGASFLGAQVNCSLSKLSEKADLRMLNKLLPIDGE
>Maldo_Gala_07g003960
MIKPSSPTPNHHKNLKLSLLDQAFPPSFYANTIFFYSSDSNSNHGHNYGGDVTSQQLAWERSDRLQKSLSKTLVAFYPFAGQLKDQVSVECNDEGAYFVEARSNCSLLEILSKPEHKLLPHFIPAFNADEQLGSAVLLVQFTVFNCGGITLGVSHSHKIADASSTCTFFQRWAASTLELESVNNHDRISAVNNHDQISAVLPEFVGSSLLPPSDMPFSSSYVMNMAPENLTTRRFVFSAPKIAILSDKISRLLQQCGINITPTKVEVVSAVLFKCANAARRSSNPSATFKQAVDLRRRISPPLPENAIGNLVWSFQLLVENKDIKLHELVAEMRRGSAEFCNEKANRLKGEEGVSLVFEGNREEFEFGKMGIPMYCFASIWRHPMDEMDFGWGKPIWFTFHMCYKNTIMLLAGTRNDQDIEALVTLEEQEMTRFQRDEMLLAVAAVNPSVVVSHCRM
>Maldo_Gala_08g000210
MSTSMQVKIISNECIKPSSLTPQHLRIHKLSLLDQLVPSTYVPTILFYLPSSIHPININITVPMRSQLLKQSLSETLTHFHPLAGRIKDSLSIDCNDEGARYIEAEVDSNLSQFLNHPDLSFLSQFLPGEVISWQEPEATPGAHVAMMQVTNFACGGFVLGAFVSHMVVDGAALSAFLKAWAAATFRYIEPPNTPHHIYTKGNFDAPSLFPQNDEYPREATMMALFSHFLKVGNCVTRRIVFDAPALATLKKKAASSTVPNPTRVEVVTTLLWKHIMAAFKAKSNIVQNQRPTLMTHIVNLRRRAVPPFSEYTMGNFVFMATALSQCSSNTEDDDQNEDDLDYVDDNRDRELGRLARHVREAVSKLDGDFVQSLQRDGTRGLIKFCEPLKEVGETVSRAGADATDGQGLDYIGFNSRCNLGLYEADFGWGKPVWVASGGAKRGAEEAPYMNMVLLMDTRSGDGVEAWVCLDERDMAILEGDPHILAFVSLNPSPLSITIKIP
>Maldo_Gala_09g005480
MTFGICNTDINSLVEITSRKIIKPSSPTPHLNRILNLSLYDQFFPSTLYPTILWFYENHSDSGFASETSETRKSQRLQESLSEALVHFYPLAGRLKSSALVECNDEGAHFLEAQVNCQLSDFLKQPNPELINHFIAENDPETGQVGLGYVLLFVQISFFKCGGIVVAISPSHKIADAASLLTFARTWAAINRNDGILGVKLVQPEFTGGSLLPPRRDLPLVSINAASKIQSQNLVTRRFVFDVSKIAGLKAKIGSAVQTFIPSHVNLVLAIILKCSVAASRQCQPESSTRATELSQMMSFRKRMVPEISENVMGNWFWPLQVVFRANETELHELVSNMRQSAADFWKIFKCEEGFLVVSEFMRKHADPFKRNEGVNFYRTTSLCKLPVYEMDFGWGKPAWVTNHIVQKNVIRLLDTKQQDGIEAWVTLDEQEMAIFESDQELLEFASVNPSITCHSGPVLSFLKPRARI
>Maldo_Gala_09g023070
MASEMKVEVIYKEIIKPSSSTPPHLKTAQLSVFYQLAPDVFIPKLLFYPNNISSGDVDSIDHPSLVVERSKLLKTSLSEALTHFYPFAGEFQYNFSISCNDHGSAFIEAQVNCPILKILERPDAEILRQLLPTGIGSTQAETGYLLLIQANFFECGGLAIGVSSSHIITDAYTLSTFIQSWAAIALASNSVTTDHVLLTSKLGVAVSLFPQLDFLNSPQPALKFDEEKCITKRFVFEASKVAALKSKAVSTSVPNPTRVESVSALIWKCATTVSRSNLGVVRPSEWSPVANIRKILVQQPLAENLMGNLVGMFSVKTEASEVVDIDIPSLVAKLRKGVEEFKVKYGNGVRREEACGFFTEFGNLMKRDVDNYNCSSWCRFPFYEANFGWGKPLWVCQSTGMKNLIVFMDTRDGKGIEASLTFSEEDMAKFECNKELLAYASVNPTVM
>Maldo_Gala_10g019230
MGYLCSCSQKPGLPLAWEKKMKQKSSVQSTFPPANDVTGYDTLGSITTNKAKKSFVFNAPTIEGYRRKIHRSSSSSSSNGVYDQESCHDMVKQVREELRKIDKDHATTGEHRSYLNRFVQRLARPGRMVMSTYSSMCRFPLYDIDFGSGRPTWVAIPPPPMKNLIVLADTKEPGGIEACDDAMTKFERNAFIQRRVGMSRVGSAGSS
>Maldo_Gala_10g019270
MRQYYNGDLDLRRYMEVRVMIVKLEEWRKTMASENIKVEITHKEIIKPSSPTPRHLSSTDLSVFDQFTPEIYVPLLLFYPSSSDEEVNSIDHHSLFAERSNLLKTSLSEALTRFYPFAGEFVYNVSIRCNDHGAGFHEAQVNCSLSKILEKPDLGILKLFVPTAVESKQAEAGHLLLVQVNLFKCGGMAIGVSISHKVADAATLSTFIKSWTEIALGSDSTIVPAVLPAEFRVAATLFPPQDFFSSSKPIVEFAENKCVTKRFVFDAANIAALKSKAASTTLPNPTRVEVLSALIWKCATEASRSNLGFVKPSVLLQVLNMRKRSGQALTENILGNFLWYFTSTTMESELDLESLVEKLRKGIEEYKEKYPSGLSSEVIFQSLKESGNLLLKDSTENYTCTSWCRFPFYEANFGWGKPSWVSTHGSELKNKILLMDMSDGVGIEALLTLKEEDMAIIESNEELLAYASVNPTII
>Maldo_Gala_10g019290
MMGSEMKVEVIHKEAIRPSSPTPHYLKTTNLSVFYQLIPDIYVPFLLFYPNNNTNHRSLAAERSKILKTSLSEILTHFYPFAGKFHYNDSICCNDHGVAFVEAQVNCPISKILDKADIGMIAALKSKSASATEPNPTRIEVVSALIWKCAMEASKSKFRSIRPSAWCRTVSMRNLLVRPSAEKLLGNLVGKFIAKAGESEVMGLDLQSFVGKLRKGIEEFKVKYANKVTGDACESLKEYGDLLQRDDIEIYTCRSWCRFPFYAADFGWGKPSWVNQSLEGKNLIVLMDVRDGDGVEVSLTFNEEDMAIIESNKELLARASLGRNLILQKDVALVV
>Maldo_Gala_10g019300
MATKIEVEIIENQTVKPSSPTPHQLRNFKLSVLDQMAPVVHVPLLLFYPNIATTHSMAMNERCQLLIQSLAKALTHFYPLAGRLVEGNSTIECNDDGAEFIIARVNCSLADILEPPDVVMLNQFLPTEGKGPMLLVQVNFFECGGMAIGFKISHKIADGFTVFTFIKYLSTIALQSSDSDQVVLPPEFGTASHFPPLDFSNSSQPTPMTKKFHQARKCITERYVFDASKISTLKSDVASSIVPNPTRVEAVSALIWKCAMEASRSNSESPRPSMFHQGVNLRKRFVPPLPENLAGNIVGRFTSKVEESAMIDLKDLAAKFRKGIEQMKEKYAAKVVFDSNVACQERTDFCKNVLDNGGIENYACTSWCRFPYYETDFGWGKPAWVSLTSFSVANVIALLDKRDCKGLEAWVTMSEETMAILESNVELLGYASVNPSVTY
>Maldo_Gala_10g019320
MIDLKDLAAKFRKGSEQVKEKYAAKVVFDSNESCQERKYYYEEWGKPAWVSFASFLVENLVILLDKRDCEGLEASVTMNEETMAILESNVELLGYASEIETYTCTSWRRFPFYEADFGWGKPSWVSFAGFSVKNVVCFVDKRDCNGIEIWLTLSEESMALFESIPELLAYASLNPRVTY
>Maldo_Gala_10g019360
MATESVEVETVEKQTVKPSSQTPHVLRNFKLSLLDQFSPVAYIPFLLFYPNVVSTTTSNVSTHSVKAINERYQHLIKSLSEILTHYYPLAGRIKGNVVIVCNDDGAEFVKAHVKCSLSEILEHPDAEMLRRLLPIEPESTEAVTGKLLAVQVNLFECGGMAIGLTISHKIADASTVCTFINSWAATAHKSNKVMLPQFGVASLFPPLDFSDSEPPSMIYVKEKCTTRRYVFDDSKISVLQSKVSSSLVPKPTRVEAISALIWKCAIEASPKSSSNTLGSSPVRPSIFHQAVNLRKRVTPPLPDNLAGNLLVLSTSKAEESTTSVFDLKDLVAKIRAGIEEMKECATKLVDPNEAMQVLTEYRTNLMKDQEIETYSCTSWCRFPFYGADFGWGMPSWVSFAGCSVKNLFGFMDKRDCNGIETWLTLSEESMALFESKPKLLAYASLNTRVTC
>Maldo_Gala_11g006560
MEDQRSKKSRRNQRSQGATEKRIEERRDTKEGNGIEAYVSLEEKVMAKFECDSQLLSYVSPTGRVLGLHINSGSTKLWWRVTHPKLLLPSVTHSGRLSALGLIAQDVTQVARLLHPTDYGVPAHPSNM
>Maldo_Gala_11g006570
MFQCGGFAIGQCVSHKLADGLSNFVFTNTWAATARRDQTDIDPPQFVSAALFPPPKEFNLGSVGSMPLTKDKTVNLRPRFDPPLPQNSFGNIFHIALTSLLQILSNSSDDEECDDGAVQD
>Maldo_Gala_11g010940
MDGLFMKITTFVEQKMASEIKIEVIHKETIKPLSPTPDHLQSLSFSVFDQYQPETYIPLLFFYPNNTNSDNGGVKNNDHHSLFAERSNLLKKSLSEALTRFYPFAGEFKYNVSISCNDHGAAFLEAQVNCPASKILENPDFEILKQLLPTDCMSTQAETGYLVLVQANSFECGGLAIGVCICHKAADAFTATTFIECWAALALGSASSTTDHHVLLPEEFGIAASLSPSLDSFNSPGAHVTIRTEKSTTRRFVFDASKISALKSKAASTVVPNPTRVEVVSALIWKSLIQASRSKLSLTKAFTWFAALNLRKRWGQAMTENILGNFVWYTAALTTAEGEVELESLVGKLRKAVEEYKEKHPNGVSGEEVFQTIKASASRSLGGVVEMYGCTSWCRLPLYETNFGWGKPSWATSVPINGLFCLSDTRDGDGIEAALSLKEDVMAIIESSEDLLQYASLNPTMASEIKVEMIHKETIKPFYPTPDHLRSLSLSVFDQYQPEVYIPLLIFYPNNNNSDNSQVKNSDHRSLFAERSILLKKSLSEALTRFYPFAGEFKYNVSINCNDHGAAFLEAQVNCPVSKILKNPDFEILKQLLPTDCMSTQAETGYLVLVQANLFECGGLAIGISIYHKAADAFTTTTFIKCWAALAFGSASSTTDHHVLLPEEFGVAASLAPSLDSFDSPGAPVTFSTEKLTTRRFVFDASKISALKFKAASATVPNPTRVEVVSAVIWKSLIQASRSKFGFMKPSTWCAMLNLRKRSGQAVTENIQGNFVWFAAALTTEEQSEVELESLVGKLRKGIAEYKEKHPNGVSGEEVFQTIKAFASLFLRGDLEIYTCSSWCRFPLYETNFGWGKPTWVTSQPFNDLFFLTDTRDGDGIELSLSLKEDVMTIFESSEDLLTYASLNPTVI
>Maldo_Gala_11g018530
MKSISISMHSLFAEKLKLLKKSLSEALTRLYPLEGKLTVPYQTFWTNLNVLLVQANLFECGGSAVGGSNLHKVADASTFSTLIKHWAELALSSASNSDHAVLSHKIS
>Maldo_Gala_11g020150
MEYSTIAISRKDADGSTLGKFIRRWAAIALGSMVVTVDIGATASRFPPLDFLNSPVDRAPINFVFVNVVKWRLVFDSSKDCFSQAASTAVPNPTRAEVVSALGWKCKMQASRSNKGSERPSAWNQAINLRRILLPPMGDNVLGNLTSFFIARNEEGEVVHLESLVAKLREGFEKFKLR
>Maldo_Gala_11g024680
MASEMKVEVVHKEIIKPSSPTPHHLRNLGLSVFDQFQPEIYIPVILFYRRSGDEVNNNRHCLFAEKLKLLKKSLSEALTRFYPFAGKFEYNVSISCNDHGAAFLEAQVNCPISKILDKPEFSILDQLLPTAIGSNQSEAGYLLLVQASLFECGGLAIGVRICHKVADASTFSAFIRHWTEISLGSAISRDHDVHPAEFSVAASLFPPQDFFNSPKPTVHLPKDKCVTRRYVFDASNIAALKTKAASATVPKPTRVEAVSALIWKCAMEASRWNLGSIRPSVLCQAVNIRKGLSGQAENLMGNLVWCFTAMNLESELDYKNLVVKLRKGIEVYKEEHPNGVSGDVVMQTIKESGNLGRHDVETYAFSSWCRLPFYKANFGWGKPAWVSIRTIEFKNMIALMDTNDGGGIEATLTLKEDDMAMIGSNKEFLAYASLNPAVI
>Maldo_Gala_13g009290
MTKLEVEVVSTETIKPSSPTPDHLRRHNLSFLDQIQPPIFMPMVLFFPKDPHTTEDPTERCMKTKTALSETLTKFYPLAGRVRGTQYVDCNDEGAYYVEAKANSNIIDIIQNPNPSDFNKFIPCALDAASELPICLQVTFFACGGMSIGMGMSHKVGDALSYFTFLNSLAATTRGEPDYVHAPEFVSDKYFPQQDLSGSYQHRSGIIKHNISTKRFVFDAPAVSALRAQSTDVENEQARRPTRVEALSSFIWRRYIAACTSQQQNNSADDVPAMYTVSHAVNLRTRMDPPLPEYTFGNVTRTTISVPPIQLEPKEGSSSDPSLYSVVSHVREALKQVDREYIKKLQEGEGFLSFLKERSSQVKRGEVVSFSFTSLCRFPIYDADFGWGKPVYAGSASFTFKNLVSLFDTTSGDGVEAWINLKEEDMEKFEADEEVLKYVSPNLTNYILIAHQHYCYKMKIEVIEKACIKPSMPTPPHLHKVKQSLSKTLTQYYPLAGRVIENAYVDCNDQGAPYVQARVRSPLSDVISQPDPNQLNQLLPCKLDNVGDLVLAVQVNVFDCGGMAIGICISHKVADALSLIMFLNSWASISRGDCNIKNSTVSPPIFDLATHFPPRSISGFKPSTGITREKIVTKRFVFSASTVASLRSKYTDNKTNERKPTRIEALSAFIWARVIASTQGKPNPNTLYKVLHAVNLRTRMDPPLPEYHFGNVSRFAMSSPSFDEGEDMCYGMVGQMREAIKTIDGDYMAKIKDGNAHLKFLKQRAEEFMKGEVASFSFTSLCRFPLYETDFGWGKPVWVASASLTFKNLVVFMDAGSSGGIEVWVNLKEEDMAKFQDDEQLLACSYPAQEAKV
>Maldo_Gala_13g009300
MGRSMKVEVEVISNKIIKPSSPTPGHLRHYQFSFLDQIAPQVYNPLLLFYEYNAKTHPNITEISNHLKNSLSKVLSLFYPLAGRIKHNHFIHCNDEGIPYVKAQVLNCTLSDVLSNPNPGELNKFMPFELYDITNPLPLGVQLNIFQCGGFAIGQCISHKIADGLSYFMFSKIWAAIARGNQANIDPPPFVSGTLFPPKEFNTGFDGGVGITKDRVTKRFVFSASKIETLQAKYEEDMKSLQLKCPSRVERPYPLSYGVDLWWLQRIVPVVHAVNLRPRFSPPLPQHSCGNLFRYKSSTFLRCGTKVPQVPTAMTSPLQTSNGGEEECDGVVIGEVRETLSKIDKEYVKELQRQGDKHLGLMKETADSFKRGDMATLLSFSSYCRFPLYENDFGWGRPAWVGSPALTYKNLVLFMDTKEGDGIEAYVSLEERVMAKFECDSELLSYVSPTGRVLPSCEN
>Maldo_Gala_13g009450
MQMKIEIVSEDQCKPSSPIPDNLKSYKLSLLDQIAPMFYVPVILFYSAPENIDDTTIVDKLKNSLSETTIVDDTTIDDTNIYDDALSGRKIQVGGPSSISSGKVKNEAVSRKAFAMQDKLWSIYAAGNTVPIPFLRATDISPIALLSDNVLGGMHQDNSGSVAVEALQELFTGDGQSKKGRRGQNEFSFSVTAILTEKKKEVKMQMKIEIVSEDQCKPSSPIPDHLKSYKLSLLEQIAPMFYVPVILFYSAPENIDDTTIVDKLNNSLSETLTGFYPLAGRIEGNASVDCEDGAVVFARARANIQLSEILKIPEMDLVQQLLPLDPYNIRMDKAVAAMAIQLNFFDCGGMGIVICLSHKIADGATLSSFLDAWATRSRGVFENITPSLNSANIFPPRDKQIFMPSNLIKREKFVTKRFVFDASSLAKLKVKASKGLCTDGRAPTRVEALTALICKSSMNAKIGTLGRGRPSMAISHVGYLRERMAPPLPEHSFGNIWRVAVASIMKDESKPELHDFVVQLRKVIRKIDDDCVRKLQGEDGFSHACEPLKETSELVSEGEVEFFRFSSWIRFSLYNTDFGWGKPTWACISNVPIKNVVILLSSSSGDGIEAWVTLDEEDMAKFESDHELLEFVSVAPSS
>Maldo_Gala_13g009790
MKVQVVVISKEIIRPSSPTPGHLRHYQFSFLDQMAPQVYNPLLLFYEYNAKMHPNITEISNHLKNSLSEALSLFYPLAGRIKDNCFIHCNDEGIPYIEARVLNCTLSDVLSNPNPDELNKFMPFELDDITNPLPFGVQLNIFQCGGFAIGQCVSHKIADGLSYFTFSKIWAAIARGEQANIDPPQFVSATLFPPKEFNTGFDGGVGITKDRVTKRFVFNASKIKTLQAKYEKDMKSLQLKHPTRVETLSAFIWSRYVAATKDCTVNKLYMVIHAVNLRPRFSPPLPQHSFGNLFRVAMTSPLRISNGGEEECDGVVIGEVREAISKIDNEYVKQLQGQGDEHLGLMKKAADSFKRGDMVAVLSFSSYCRFPLYENDFGWGKPAWVGSPALTYKNLVLFMDTKEGDGIEAYVSLEERVMVKFECDSELLSYVSPDGRVLLSCGN
>Maldo_Gala_13g009820
MKVEVEVISNENIKPSSPTPGHLRHYQFSFLDQMAPQVYNPLLLFYEYNANIHPNITEISNHLKNSLSEALSLFYPLAGRIKDNRFIHCNDEGIPYVEARVLNCTLSDVLSNPNPGELNKFMPFELDDITNPLPFGVQLNIFRCGGFAIGQCISHKIADGLSYFTFSKIWAAIARGEQANIDPPQFVSATLFPPKELNTGFDGGVGITKDRVTKRFVFNASKIETLQAKYEKDMKSLQLKHPTRVETLSAFIWSRYVAATKDCTVNKLYMVIHAVNLRPRFSPPLPQHSFGNLFRFSMTSPLRISYGGQEEYDGVVIGEVREAISKIDNEYVKQLQRQGEKHLGLMKKAADNFKRGDMVAVLSFSSYCRFPLYENDFGWGKPAWVGSPALTYKNLVLFMDTKEGDGIEAYVSLEERVMAKFECDSELLSYVSPAGRVLLSCGN
>Maldo_Gala_14g001090
MIKVEVIRKEIIKPSSPTPHHLRHLCLSLFDQFILELYMPQVLFYPSSSDEHSLVAEKSELLKKSLSEALTVFYPFAGEFKYNVSINCDDRGALFLEARVNCPMSNILDKPDSEILRQLIAAPMRSKQAQVGHLVLIQANVFECGGLAIGVSISHKVADAVVYSKFIESWAEIARCTASTTDHHVVLPTEFGVAATLFPPQEFFNSPKTPLTLPFIDNVIGRRLVFDASKIAALKAKAASATVPNPTRVEAVSALIWKSATEASRSNLGFARPSTWRSAVNLRKILAQPFAENLQGNFVYFTMPKIEEHEVYDLQTLVAKMRKSVEELKVKYAKEIRGEEVVQFLKEYSELVQKDDMDNYFCTSLCGFPFGSANFGWGKASCIRIPWNEDFKNRMLLLDASDGIGIDAYITLKKEDMVMIETNQDLLAYASLH
>Maldo_Gala_14g001100
MIKVDVIHKEIIKPSSPTPHHLRHLCLSLFDQFILELYMPQVLFYPSSSDEHSLVAEKSELLKKSLSEALTIFYPFAGEFKNNVSINCDDRGALFLEAQVNCPMSKILDKPDSEILRQLIPTPMRSKQAQVGHLVLVQANVFKCGGLAIGVSISHKVADALANSKFIESWAEIARSTASTTDHHVVLPTEFGVAATLFPPQEFVKKTPLTLPFIDNVIGRRLVFDASKIAALKAKAASATVPNPTRVEAVSALIWKSALEASRSNLGFARPSTWRSSTNLRKILAQPFAENLQGNFVFFTLTKIEENEVYDLQTLVAKMRKCVEEFKVKYANEIRGEEVVQFLKEYSELVQKDDMDNYMCTSLCRFPFGSANFGWGKASCIRIPWNEDFKNRMLLLDASDGIGIDAYITLKKEDMVMIETNQDLLAYASLH
>Maldo_Gala_14g001390
MVPLTKWRQQSCHFLSLSIIFSTPHSVSSIQLIHRLGTDLGLFSCQATPESVLIKLKVVTKEFGENKKMIKVEVIHKEIIKPSAPTPHHLRHLCLSLFDQIMLELHVPQVLFYPSSSDEHSLVAEKSELLKKSLSEALTIFYPFAGEFKNNVSINCDDREALFLEAQVNCPMSKILDKPDSEILTQLIPTPMRSKQAQVGHLVLVQANVFECGGLAIGVSISHKVADALANSNFIESWAEIARCTASSTDHHVVLPTEFGVAATLFPPQEFFKKNPITLPIIDNVVRKRLVFDASKIAALKAKAASATAIHMAVLCEPEAQPFAENLQGNFVFFTMTKIEENEVYDLQTLVAKMRKSVEEFKVKYANEIRGEEVVQFLKEYSELLQKDDMDNYICTSLCRFPFGSANFGWGKASCIRIPWNEDFKNKMLLLDASDGIGIDACITLKKEDMVMIETNQDLLAYASLQ
>Maldo_Gala_14g008060
MVKEMKVEIISRKTIRPSSPTPHHHKNFKLSLLDQRHSPNLYGNMIFFYSSTSNYDHTYGDFNPHALKMSSHLQKSLSKTLVHFYPLAGRLKDAATIECNDQGVYFVEARMDCHLLNFLSQPDSTLFQHFIPTSSAEKEDVIVLLVQLTVFNCGGIAIAVSLLHKIADASSLCTFVQSWTAASTALDQSEFIGHDQRLGQVLPLFIGSSLLPPSEMLITRTLDIPDPHQNFTTRRFVFSTSKMASLKAKAAITTNNPTNVELVSAVVVKCAIAAAQSISTSSSRPSVLFHAMNLRKRMVSPLPANTVGNLVWAFPVLIEESDIKLHEVVVKLRKGLTDFCNDKANRFKGEDGFAVVSEYHTKEVEFISRGVNIFRCTSLCKFPIYDMDFGWGKPTWVATSMGFKNFIVLIDSKLGENIEAWVTLAEQEMAIFQRDEMLLSFASLNPSAAVHESRM
>Maldo_Gala_15g000130
MEVKIVSKDRIIPSSPTPSHLRIFKLSLLDQLIPAPFAPIILYYDNSDPSYNTPNLIKPCTTTTHLDDDDDDDNEDKATIMKRLHVLKTSLSETLTGFYPLAGQIKDDLSIDCNDQGAHYVEARVKHSTLREFLNRPDDLILLLHRFLPCDLTNSNTGASVTNIQVNVFKCGGMAIGLCISHKILDGAGLCTFIKAWTATARLRSSLPRSALYSRSSSLSSSSSSLTSSDSVTLSSSSDSDDNQTPRAASRIIHPTKPNLSAATCLFPTSDELWLRDSSLRMWGSLFINDGKSSCVTRRLVFEGSAIAALKGMVAAVNNNYKVKRPTRVEVVSAFIWQCAMAASKQIHGFGRPSLLTHAVNLRSRITSLLDLDLEYSIGNLLWIAAARCQTPIFTLDDNDAAADGLQLHGLVEELRNAVSKIDGDFVNKMRSAGEEEEGKYHMLESLEELRSSPSSESDYYGFSSWCNFGFYEGGDFGWGKPVWVSSVGSTGNSVFLNFIILVDTKLGDGIEAWVTLDQHHMAILQCNPQLRKFVSLDPTPLLLL
>Maldo_Gala_15g000170
MFSLTVKPSFILPKFSLPSSSSSSSSSSSSAAQCRAGPCSSSSVSFPRKTEASKSDTPKASADSNPRNATTLPKSRREILLEYVKNVQPEFMELFVKRAPQQVVGAMRQAVTNMIGTLPPQFFAVTLTTVAENLAQLLYSIMMTGFMFQNAQYRLELQQGLEHSAALPEVQDKKDAPDYAPGTQKNVAGEVIRWNNVSGPERIDAKKYIELLEAEIEELNNQVGRKSSGGQNELLEYLKSLEPQNLKELTSSAGDDVVVAMNTFIKRLLAVSDPRQMKFVLIWNEYLGLLRSSLNCLQEKMFNYSGKNYKIGVKVNERGSRMLVVLVELMLIELIKMSTSKMQVKIISDECIKPSSPTPQHLRTHKLSLLDQFIPSIYVPMILFFNPSSSIHPININITTPMRSQLLKQSLSETLTHFHPLAGRIRDSLSIDCNDERARYIEAEVDSNLSQFLNHPDLSFISQFLPGEASWHEAAPGAHVAMMQITNFACGGFVLGAFVSHMVVDGTALSAFFKAWAAATFRYIATPNTPHYIYTKGKFDAPSLFPQNDAYPREATMMALYYRFLKVGNCVTRRIVFDAPALATLKRKAASSTVPNPTRVEVVTALIWKHIMAAFNLKTERNIVQNRSTTLITHAVNLRRRAVPPFSEYTMGNFLSMAAALSQCSTEDNYQKEDNLAHVDDDRDHELGRLAKHVREAISKLDGDFVQSLQGDGTRGLTKFCEPFKEIRETLSRTSADAADGQSLDCIGFSSWCNFGLYEVDFGWGKPSWVSCVGGKRGADEPVYMNMVVLMDTRSGDGVEAWIYLDEQDIAILEHDPHFLAFVSLNPSPLSVAIKTP
>Maldo_Gala_16g009740
MQRVNKIRRGPTGLGPLELTSTINVTLPKTIIYDTICCHLPYTTSLPHIKANCILFSQQYYPYKMKIEVIERAYIKPSMPTPPHLYKVKQSLSEILTQYYPLAGRIIENAFIDCNDQGAPYVQARVRSPLSDVISEADPNQLNKLLPCELDKVGDLVLAIQVSMFDCGGMAIGICISHKVADALSFITFLNSWASISRGDCNITNSTVSPPIFDLATLFPPRSISGFKPSTGIAREKIVTKRFVFSASTIASLRSKYTDNKANEIKPSRIEALSAFIWARFIASTQGKPNPNTLYRVLHTVNLRTRMDPPLPEYHFGNVSRFVMSSPSFDEGEDTCYGIVSQMRQAIKTIDGDYIAKIKEGNELLEFLKQRMEEFMKGEVASFSFTSLCRFPLYETDFGWGKPVWVGSVSFPFKNLVSFIDAGSSGGIEAWVNLKEEDMAKFQHDEQLLACTYPAQDAKV
>Maldo_Gala_16g009750
MKVEVEVISKEFIRPSSPTPDHHCTYQLSFLNQISPPVYNPIVIFYSSSDPETKFDIVEISNQLKISLSDVLTQFYPLAGRAQGNLFIDSNDQGIPYLETRVKCQLSDVIENPIPIVLNKFIPFQVDEVTGISLGVQLNIFEPGGIALGLCISHKISDALSASIICICQTLPTKEHIQVKSGIAPKRLYSIVHGVNLRTMIDPPFVEHSFGNICRIAMTIPFLDIEEGCYGIVKQNSENFFEGELVTLSFTSLCRFPLYEADFGGGNPTWVGSPALTFNNLVVFMDAKSCGGIEANVNMKEKDLAKIEGDGEFLAFVSPYVLKREYDAYFYKVFKAYTQLWKFQQENRQKLLPCSFIDIPALSFSILSLMLTFRRPSIPFFEAKDKPQLLSEVIANPSISDLNKLLPYRLDEVTEIPLVEVISKEIIKPSSPTPNHLHHHQLSFLDQLAPHAYMQFFYFYSSDGDGTKTFTQISNILKTSLSKVLTHYYPLAGRVKHNLVVHCSDQGVPFFEAKVKSQLLSDVIANPLLSESDLNRFLPFKTAEATEIPLGVQLSVFDCGGFAIGVCISHRIADALSYFTFINNWAAIAKNCSNIFVCPDFSAASVFPPRNVEGYLGVSVITKRKAIITRRFVFDGAKVEALRSRYQESMEFSKTHKRPSRVEALSAFLWNIFLPSRPREPLQTSQTLYTAVCIMNLRSRCDPPVSQYAFGNYYRAATATPTSVNGEERHRLVRQAMEEIEKIDNSYMRRFQEGYQEHLDFMRKRMERAAIGELVTLTFSSLCRSPMYHADFGWGKPAWVSLAAMGITNQIVFMDTKNGDGIESYYSLTEEDMAKFELHCEFISLL
>Maldo_Gala_16g009770
MEIEVEVISKEIIKPSSPTPNRLHHHQLSFLDQLAPHAYMQFIYFYSSDGDGTKTVTQISNILKTSLSKVLTHYYPLAGRVKHNLVVHCSDQGVPFFEAKVKSQLLSDVIANPLLSESDLNKFLPFKTSEATEIPLGVQLSMFDCGGFAIGVGMSHRIADALSYFIFVNNWAAIAKNCSNIFVAPDFSAAAVFPPRNMEGYLGVSIITNRKAIITKRFVFDGAKVEALRSRYQESMEFSKTHKRPSRVEALSAFLWNIFLSSRPREPPETTQTLYTAVCIMDLRPRFDPPVSQYAFGNYYRAATATPTSVNGEERHRLVRQVMEEIEKIDNSYIRRFQEGYQEHLDFMRKRMERAVIGELVTLSFSSLCRFPMYEADFGWGKPAWVSQAATGISNQIVFMDTKNGDGIESYFSLMEEDMAKFELDGEFISLLKSPIGGNVKKNSLSRL
>Maldo_Gala_16g009780
MATPKDISVDPPAVEMIPHKSVTKRYVFHGSKIAAQKARVANNFVENPTEASRITLGFSSRPSAFYQNVNIRNRVVPPEPNESMAAIGLLSRDDMDFYVCTSWCRFELYEAAGFGWGRPMWSKNMAQVMNIEITKKEIIKPSSPTPHYLKSFFECGGLAIGVCFSHKLADASTLGLFVKAWAATSLGIGDTVVPDFSSAAIRFPPRDFSVQRPAVEMKIGKCVTRRFVIDGPKMRDLKAKVTSGSVEKPTRVEAVTSLIWSCAMNASKLSSGASNVSMVSQSVNIRKRIVPPLLQTSVGNLVGYYAVRTDESGIELKELVSQMRKAMIEFNENHPKRLKGENMFEVICEYFKEIGSIMRRDDINFFICTSVCNFGIYEIDFGWGKPIWATIPGGTLKNVATLMDTIERDGVDAWISLSEEDMAIFERDPELLAFASVNPRIKVDKAEQFFKLGCLSHKIADAATLRTFIRSWAASAFGADQRVVNPFANGPPKDISVDPPAVLHNSVTKRFVFHGSKIANNFIENPTKVEALAALVWKRARNASRITLWFSSRPAAFYQNVNIRNRVVPPVPNESVGNF
>Maldo_Gala_16g009880
MDISYQWLVCPTRLTCNLRPNLPAFYDLRLKAEQCKFYEKSAVIILSPELQFLRKKVKMQMKIEIVSEDQCKPSSPTPDHLKCYKLSLLDQIAPIFYVPVVLFYSASVNIDDTTIVDRLKKSLSETLTCFYPLAGRIEGNASVDCEDGVVVFTKARAHIQLSEILKTPEMDLVQQLLPLDPYNIRTDKEVAAMAVQLNCFDCGGMGIGICLSHKIADGATLSSFLDAWATRSRGISENITPSLNSATMFPPRDKEIFMPTNLIKRENIVTKRFVFDASSLAKLKVKASKGLCTDDRAPTRVEALTALICKSSMNTKNGTLGKGRPSMAISHVVNLRERMAPPLPEHSFGNIWRFAVASIMNDESNPELHDFMVRLRKVIRKIDDDYVRKLQGEDGFTHACEPLKETSELVSEGEVEFFRFSSWIRFSLYNTDFGWGKPTWACIPNVPIKNVVILLSSSSGDGIEAWVTLDEEDMAKFERDHELLEFVSVAPSS
>Maldo_Gala_16g009890
MGAMEVQNISREVIKPSTPTPPHLRTHKLSILDQINPRSYVPVVYFYPKEASDYWSVADKSNQLKKSLSETLSKYYPFAGRIRDRFSIDCNDEGVAFVETQIRNFKLSDILENPKDEDLALLISEDVAWNEDPDVSVIVDVQVSFFECGGMALGIGMSHKIADASTIINFVNDWAAVARDQYVPSPEFVAENIFPQGDLPLFPEAVPEKSDCVAKRFVFDATKIAALKALVADKVQNPTRVEVVAAFIYSCTISALRLTSGSSSNPTVLTQSVNLRTRMVPPVPQNSVGCMVWIYTVSTAEDSVIELHDLVAQLKQNMTRFCDSYAQKFRGKDQWPVIFQECLQESMVEFSRPNLVMYKCTSWCRFPMYEVDFGWGKPIWITVPSCTTKDCFILIDTKNGEGIEAYVNLEKQQLDVFERDEELLAFASLNPSISDSHQSNTVVMTMEVEIISREIIKPSTPTPPHLRTHNLSFLEQNTPRTYLPVVYFYHKESSASTKGDHKSNQLKKSLSEILSKYYPFAGRIRDRASVDCNDEGVAFVEARVRNIKLSEILEHPEDTWLDLLFTDNLQWNDDSSLSVIFAVQVSFFDCGGMAIGICMSHKVADTSTVANFINDWAARNKCDQYVPSPLFIGADTFPQGDMPLFPETVLEKGDCVTKRFVFDAPKIASLKAIVADKVQNPTRVEVVTALIYSCAISALRSTSQSSLNPTVFIHAVNLRTRVIPPLPKNSVGSMIWAFTLSTAEDGVIELHDLVTQMKQSMTRFCDSYAQKFRGEDQWPAIFKECTQALRKEFSIANLVTYRCSSWCRFPVYEADFGWGKPIWVTIASCSLKNAIFLIDTRNGEGIEAYVNLEKQQLDVFERDAQLLAFASLNPSALDSI
>Pyrco_DAP_Chr10v0.1_25148.1
MQRRGYSGIPYPEAQVTNCRLCDFVKNPMPGELYKPVPFKLHDHNNSEFALGVQLNIFECGGGFAIGLCTSHKLAGGLSMLMFTKTWAAIGRGEKDEAKIERPEFVSAAVFPPANDVTGYDTLGSITTNKVKKSFVFNAPTIEDLREKYISLAEDDREKRPSRVETFSAYIWRRFTEATKDDHPIDENMFHGAFYTVNLRPRTDPPLPRCSFRNIYQIFLTTPLISSSSSGVYDQESCHDMVKQVREELRKIEKDRVKRLQQGSRGVTSTDLFKGLPDQEGWLCLPTVACADFLSMILISVGGDLHGWSYRLRP
>Pyrco_DAP_Chr10v0.1_25149.1
MVSVKVISKEIVKPSSPTPNHLYHYQFSFLDQITPPIYTSLVLFYEFNDNIQPEPAAAVISIISKHLKKSLSEVLTLFYPLAGRVKIDNHLVQCNDEGIPYLEAQVTNCRLRDFQQNSMPGELYKLIPFELRDHDNSEFALGVQLNIFECGGYAIGLCISHKLADGLSMIMFTKTWAAINRGENETKIERPEFVSAAVFPPADDVSGYRMFGVIPKNKVTKRFVFNAPTIEHLREKYTGLAEDDREKRPSRVEALSAFLWRRFVEASKDDHSIDENIFHAAVHTVNLRPRTDPPIPRCSFGNFYQIFLTTPFVSSSSSSSGIDDQESCHDMVKQTYMGGRTAASL
>Pyrco_DAP_Chr10v0.1_25150.1
MEITGYDEHVGITRNKVTKGFVFDASTIEELRKKYTGLESNKIRPSRIETLSAFIWRRIVEAANDGDHTDVENKLHADLLHIREAMSKIDNEYVKRLQEGDEHLSSIKKNADSFTREHLVTYNFTSLCRYHLYDNDFGWGRPTWVGLPALTFKNLIVFLDTKEAGGGGSGIEAYVSLEKQVMAKFETDVFLRPRLGTSRVSSPTSSLTRQQARFSQVTKYHTQSRPSLGCERPIQTKPMKILWSGSVSLRLLLKVLKK
>Pyrco_DAP_Chr10v0.1_25152.1
MEITGYDEHVGITRNKVTKRFVFDASTIEELRKKYTGLESNKIRPSRIETLSAFIWRRIVEAANDGDHIDVENKLHADLLHIREAMSKIDNEYVKRLQEGDEHLSSIKKNADSFTREHLVTYNFTSLCRYPLYDNDFGWGRPTWVGLLALTFKNLIVFLDTKEAGGGGSGIEAYVSLEKQVMAKFETDVFLRPRLGTSRVSSPTSSLTRQQARFSQVTKYHTQSRPSLGCERPIQTKPMKILWSGSVSLRLLLKVLKK
>Pyrco_DAP_Chr10v0.1_25153.1
MSISHKVADASTLSAFIKSWAAIALGSAGATDHAVPSPEFGIAATLFPPQDILNSQQGTMEFPPDKGIGKRFVFDASKIAALKSKAASATVPNPTRVEVVSALIWKCAMEASRSNLSFTKPSVWSQVVNMRKRSGKTLVENILGNFLWYFAAMSTESEVDLEILVAKFRKGIEEYKEKYPNSVGCEDALQSVKEHGNILINDSIVTYSCSSWCRFPFYETNFGWGQPSWVSIPSSEFKNTIILMDTSDGFGVEALLTFTEEDMAIIERHEDLLVYASVNPPMAMAYQFSWLQKYSRPQLKVERLWKILKRFLPIGIESKEAGTGWLLFVRVNLFECGGMAIGLSISHRIADASTLRTFINCWATIALESSDSDQIATLQSEVAIHAEKRFQHSFGSLQPKHREQTWGSKGLHFFCQDVNLRKRVVPPFPDNLAGNANFGWGKASWVSVTCIAIKNIIVLTDKRNCSGIEEWVTVSEESMALFESNVELLGCAYVIPRFSKSVPSNGWVKSSYGNMTTDAIQDFHYSHEK
>Pyrco_DAP_Chr10v0.1_25154.1
MDSKQAETGHLLLVQVSSFTCGGLAIGISISHKVADASTLSAFIKSWTSIALGLAGATDHAVPSPEFGIAATLFPPQDIFNSQQVTVEFSPDKGITKRFVFDASKVAALKSKAASATVPNPTRVEVVSALIWKCAMEASRSNLGFTKPSVWSQAVNMRKRSGKTLAENILGNFLWYFAAMSMESEVDLEGLVAKFRNGIEEYKEKYPNSVSCEDALQSIKESGNILINDSMVTYSCSSWCRFPFYETNFGWGQPSWVSTHGSEFKNTILLMDTSDGVGVEALLTVTEEDMAIIEKHEDLLAYASVNPPVI
>Pyrco_DAP_Chr10v0.1_25155.1
MVKQLLPADMASRQAVTGYLLLVQANFFECGGMAIGVSIAHKVADASTISTFIKRWAEIALDSTSRPNTDCEAVLPAEFGVAASLFPPQDILNAPQPTLEFPKEKCITRTYLFDASKIAALKSKSASATVPKPTRIEAICLVSRGEHAKRVGAALGRKFIGKSCGEFIARAGESEVVDLDLQSLVGKLRKGIEEFKVKYANNVTGDACESLKEYGDLLQMDDIEIYNCSSWCRFPFYAADFGWGKPSWVNQSLEGKNLIVLMDVLDGDGVEVSLTFNEEDMAIIESNKELLAYASLGRNLILQKDVALVTHYSTKACVLIRFMADIWNKKGEITIVAACIMNDISVIASSAYSDPDLSSHHMMIEGPIALCNDHGAGFHEAQVNCSLSKILGNPDLGILKLFVPTAVESKQAEAGHLLLVQVNLFKCGGMAIGVSISHKVADASTLSTFIKSWTEIAHGPGITTVPAVLPAEFRVAATLFPPQDFFSSSKPIVEFAENKCVTKRFVFDAAKIAALKSKAASITLLNPTRVEVVSALIWKCATEASRSNLGFVKPSVLLQVLNMRKRSGQAMTENILGNFLWYFTTTTMESELDLESLVGKLRKGIEEYKEKYSNGLSSEVIFQSLKESGNLLLKDSTENYTCTSWCRFPFYEANFGWGKPSWVSTHGSELKNKILLMDMSDGVGIEASLTLKEEDMAIIESNKELLAYASVNPTVI
>Pyrco_DAP_Chr10v0.1_25156.1
MVKQLLPADMASRQAVTGYLLLVQANFFECVGMAIGVSIAHKVADASTISTFIKRWAEIALDSTSRPNTDCEAVLPAEFGVAASLFPPQDILNAPQPTLEFPKEKCITRTYLFDASKIAALKSKSASATVPKPTRIEAICLVSRGEHAKRVGAALGRKFIGKSCGEFIARAGESEVVDLDLQSLVGKLRKGIEEFKVKYANNVTGDACESLKEYGDLLQMDDIEIYNCSSWCRFPFYAADFGWGKPSWVNQSLEGKNLIVLMDVLDGDGVEVSLTFNEEDMAIIESNKELLAYASLGRNLILQKDVALVTHYSTKACVLIRFMADIWNKKGEITIVAACIMNDISVIASSAYSDPDLSSHHMMIEGPIALCNDHGAGFHEAQVNCSLSKILGNPDLGILKLFVPTAVESKQAEAGHLLLVQVNLFKCGGMAIGVSISHKVADASTLSTFIKSWTEIAHGPGITTVPAVLPAEFRVAATLFPPQDFFSSSKPIVEFAENKCVTKRFVFDAAKIAALKSKAASITLLNPTRVEVVSALIWKCATEASRSNLGFVKPSVLLQVLNMRKRSGQAMTENILGNFLWYFTTTTMESELDLESLVGKLRKGIEEYKEKYSNGLSSEVIFQSLKESGNLLLKDSTENYTCTSWCRFPFYEANFGWGKPSWVSTHGSELKNKILLMDMSDGVGIEASLTLKEEDMAIIESNKELLAYASVNPTVI
>Pyrco_DAP_Chr10v0.1_25157.1
MLNQFLPTEGKGSMLLVQVNFFECGGMAIGFKISHMIADGSTVFTFIKYLSTIALQSSDSDQVVLPPEFGAASHFPPLDFLNSSQPAPMPKKFHQAQKCITERYVFDASKISTLQSDVASSIVPHPTRVEAVSALIWKCAMEASRSNSQSPRPSMFHQGVNLRKRFVPPLPENLAGNIVGRFTSKVEEFAMIDLKDLAAKFRKGIEQVKEKYAAQVVFDSNEACQEQKDFYKNVLDNDGIENYACASWCRFPYYETDFGWGKPAWVSLTSFPVANVFTLLDKRDCKGLEAWVTMSEETMAILESNVELLGYASVNPSVTY
>Pyrco_DAP_Chr10v0.1_25874.1
MSKILDDKHGLENMGKLIPTPVRSKHAQGGHLLLVQANVFECGGLAIAASFFHKVVDALSISKFMESWAEIARCSASTTDHHVVLPTEFGVAATLFPPQEYFNSPKKLMLPLTENYMVRRRRFVFDASKIAALKVKAASATVPSPTRVEAVSALIWKCAMEASRSNLGFVRSSTWRHAVNMRKILARPFAENLLGNFSFYAISRVEENEANDLQILVAKLRKSVELLKVKHTNEIRAEDVVQFFKEYGELIEKDDMDNYTCSSLCRFPFCSANFGWGKPSCTRFPLTEGFKNMFLLSDATDGNGIEAYLSMKEEDLVMFETNQDMLTYASLH
>Pyrco_DAP_Chr10v0.1_26198.1
MMLRKPSFQGAVNELERGVFGAFEDLDWRVRVSVPSPYGSDDGEDHGVKQSADYTATSNNLYTTLISLGLDKQVAVTTARSVSILETSFPFYEADFGWGKPPWVTPGTEFKNLIVLMNTRDGDGIELSLNLKEEDLAIVESNKELLEYASLNPTVI
>Pyrco_DAP_Chr11v0.1_27004.1
MPLTKDKVTRRFICNASEIETLRAKYQRNTKNVTSKRPSRVETLTAFIWNRFVAGAKGCATNKLYRVVQTVNLRPRFDPPLPQNSFGNIFHNTLTSPLQTLSNSSDDEECDDGTVLGELREETNKIDNECIKKLQEGDELLQDMMQLGKDTATLFGFSSHCGFPLYENDFGWGRPTWVGSPALVYNNLVVFRDTKEGNGIEAYVSLEEKVMAKFECDSQLLSYVSPTGRVLMNYGN
>Pyrco_DAP_Chr11v0.1_27374.1
MSTQAETGYLVLVPANLFECGGLAIEVSIYHKAADAVTAITFIKCWAALALGSASSTADHHVLLPEEFGVAACLSPSLDSFNSPGAHVTFRTEKRTTRRFVFDASKISALKSRAASTAVPNPTCVEVVSAVI
>Pyrco_DAP_Chr11v0.1_27375.1
CDDRGAAFLEAQVNYPVSRILEKPNFEILKQLLPTDCMSTQAETGYLVLVQANLFEFGELTIGVSIYPKAADAFTTATFIKCWVALAFGSTSSTTTDHHVLLPEEFDIAASLAPSLDSFDSLGASVTFSMERHAKRRFVFDASKISALKSKATSATVPNPTRVEVVSAVIWKSLIQASRSKFGLMKPSMWCATLNMRKRWRQAVTENIRGNFVWRDGDGIEASLSLKEDVMTIIENSEDLLSYASRIRLSFD
>Pyrco_DAP_Chr11v0.1_28456.1
FGCPSKLVGAMHELIVLKAGSLNNLLPIQVERWCQANFFECGGLAIGISISHKVADGSTLGKFIRRWAAIIALGSTAVAVEIGATASRFPPLDFLNSPVDRAPINFVFGSVVKRRLVLDAPKIASLKFLSCQYRGSKSYQS
>Pyrco_DAP_Chr13v0.1_32675.1
ELNTITITFSTGSNLTPYHLITITITINLSTCAKSITTLTAFSLRKSKRVHMKIEVIEKACVKPSMPTPPHLRKHEFSFLDQIATPIFMPMIIFYNNDHGNDAITYSDRLKQSLSKTLTQYYPLAGRAIENAYVDCNDQGAPYVQARVRSPLSDVISQPDPNQLNQLLPCELDNVGDLVLAVQVNVFDCGGMAIGVCISHKVADALSFIMFLNSWASITRGDCNIKNSTVSPPIFDLATHFPPRSISGFKPSTGITREKIVTKRFVFSASTVASLRSKYTDNKNNERKPTRIEALSAFIWARVIASTQGKPNPNTLYKVLQAVNLRTRMDPPLPEYHFGNVSRFAMSSPSFDEGEDMCYGMVGQMREAIKTIDGDYSAKIKDGDAHLKFLKQRAEEFMKGEVASFSFTSLCSFPLYETDFGWSNPVWVASASLPFKNLVVFMDAGSSGGIEVWVNLKEEDMAKFQDDEQLLACTYPAQEAKPIALRKVICRYMLFLLCGKDASFKRKRHAN
>Pyrco_DAP_Chr13v0.1_32676.1
MGRSMKVQVEVISNEIIKPSSPTPGHLRHYQFSFLDQIAPQVYNPLLLFYEYNAMTHLNITEISNHLKNSLSKVLSLFYPLAGRIKHNHFIHCNDEGIPYVEARVLNCTLSDVLSNPNPGELNKFMPFELDDITNPLPFGVQLNIFQCGGFAIGQCISHKIADGLSYFTFSKIWAAIARGEQANIDPPQFVSATLFPPKEFNIGFDGGIGITKDRVTKRFVFNASKIETLQAKYEKDMKSLQLKHPRVLRPYPLSYGVDMWRLQRIVP
>Pyrco_DAP_Chr13v0.1_32677.1
MTSPLRISNGGEEECDGMVIGEVREAISKIDNEYVKQLQRQGDEHLGLMKKAADSFKRGDMVAVLSFSSYCRFPLYENDFGWGKPAWVGSPALTYKNLVLFMDTKEGDGIEAYVSLEERVMAKFECDTELLSYVSPAGRVLLSCGH
>Pyrco_DAP_Chr13v0.1_32678.1
MKVEVVVISKEIIRPSSPTPDHLRTYQLSFLDQISPPVYNPLVIFYSSSEPETKFDIVEISNQLKKSLSNVLTQFYPLAGRAQGNLFIDCNDQGIPYLETRVKCQLSDVIQNPIPIELNKFIPFQVDEVADICFGVQLNIFECGGIALGMCISHKIADALSFFNFIKTWAATARQQGDHIVCPQFVSAKLFPPKNISGFNPRIGITRENIVTRMFVFEASKIEALKTKYGAGDHSKSLENHQKPPSRVEALSAFIWDRFMAATQVKSDIAPKRFYAIVHAVNLRTRIDPPLPEHSFGNLYRIAMTIPSLDTGEECYGLVRQVRDQVKKIDKNYVEKLQKGSEHLDFIKQRSDNVFKGEMVTMSFTSLCRFPLYEADFGWGNPTWVGSPALTFNNLVVFIDAKSGGGIEAYINMKEEDLDKIEGDGEFLAFVSPNV
>Pyrco_DAP_Chr13v0.1_32679.1
MKIEVEVISKSVEMIKPSSPTPNHLHHHQLCFLDQLAPHAYIPFLFFYESTGTKTITQISNILKTSLSKILSQYYPFAGRVKHNLFVHCSDQGVPFFESKVKSQPLSDVIASPFVSELNKLLPYRLDEVTEVPLGVQLNVFDRGGFAIGLCVSHRIADGLTSFTFVNRWAAQANCDEQGKSNIIVGPDFSAASIFPPKNMDGYLGVSFVNKKAIVTKRFVFDGSKVEALRSRYEESMKFSKTQKRPSKVEALSAFLWNIFLTLRRKTDCVGIPNQSRSQTLYTVVYIMDLRSRFDPPLPQHAFGNYYRAATATPTLVNGEGSHRLVRQVIEEIENIDNNYMRRFQEGYREHLDFMRKRMERFAKGELVTLTFSSVCRFPIYDADFGWGKPAWVSMAAMNINNQIVFMDTKNGDGIESYFSLTEEDMAKFELHKEFIALLKSPVDVYGTDITESCHGVIRYTLQLDHVFPDQL
>Pyrco_DAP_Chr13v0.1_32680.1
MTPPIEISIIARENIKPSSPTPNHLKTFKLSVLDQMVPPTYIPILFFYPTSDHQRVQQLKKSLSETLTRFYPFAGTIKDNTFIECNDDGACFIEARVRCLLSHILNEPDHQVLKQFLPINFESSEAGKGCVLLVQANYFKGGGIAVGLCLSHKIADAATLSTFIRTWAASASGADQRVVNPLFDSVPMAPPKDISVDPPSVEMKVYKSVTKRFVFHGSKIAALKAKVANNFVENPTRVEALAALIWKCARKASRVTLGFSSRPSAFYQNVNIRNKIVPPVPNGSVGNFVGSFIARSEEAAETDLHGLIAELRKGIEQFTSKAKRVRLSEDISVISEPQMAAIGLLSRDDMDFYVCTSWCRFELYEAADFGWGKPMWVSSAVPTCNNMVILVDAEGGDGIECWIRLNEDEMKVFECDQELLSYAAFNPSVWKTG
>Pyrco_DAP_Chr13v0.1_32690.1
MQMKIERVSEDQCKPSSPIPDNLKSYKLSLLDQIAPMFYVPVILFYSAPANIDDTTIVDKLKKSLSETLTSFYPLAGRIEGNASVDCEDGAVVFTRARANIQLSEILKSPEMDLVQQLLPLDPYNIRMDKAVAAMAVQLNFFDCGGMGIGICLSHKIADGATLSSFLDAWATRSRGVFENITPSLNSATIFPPRDKQIFMPSNLIKREKFVTKRFVFDASSLAKLKVKASKGLCTDSRAPTHVEALTALICKSSMNAKIGTLGRGRPSMAISHVVNLRERMAFFWKIDNDCVRKLQGEDGFSHACEPLKETSELVCEGEVEFFRFSSWIRFSLYNTDFGWGKPTWACISNVPIKNVVILLSSSSGDGIEAWVTLDEEDMAKFEHDHELLEFASVAPSS
>Pyrco_DAP_Chr13v0.1_32732.1
MPMIIFYNNDHGNDTITYSDRLKQSLSKTLTQYYPLAGRAIENAYVDCNDQGAPYVQARVRSPLSDVISQPDPNQLNQLLPCELDNVGDLVLAVQVNVFDCGGMAIGVCISHKVADALSFIMFLNSWASITRGDCNIKNSTVSPPIFDLATHFPPRSISGFKPSTGITREKIVTKRFVFSASTVASLRSKYTDNKNNERKPTRIEALSAFIWARVIASTQGKPNPNTLYKVLQAVNLRTRMDPPLPEYHFGNVSRFAMSSPSFDEGEDMCYGMVGQMREAIKTIDGDYSAKIKDGDAHLKFLKQRAEEFMKGEVASFSFTSLCSFPLYETDFGWSNPVWVASASLPFKNLVVFMDAGSSGGIEVWVNLKEEDMAKFQDDEQLLACTYPAQEAKV
>Pyrco_DAP_Chr13v0.1_32733.1
MTSPLRISNGGEEECDGMVIGEVREAISKIDNEYVKQLQRQGDEHLGLMKKAADSFKRGDMVAVLSFSSYCRFPLYENDFGWGKPAWVGSPALTYKNLVLFMDTKEGDGIEAYVSLEERVMAKFECDTELLSYVSPAGRVLLSCGH
>Pyrco_DAP_Chr13v0.1_32740.1
MGRVVAAVILICSNVQMAIFCALTVSYAAGRIKDNRFIHCNDEGIPYVEARVLNCTLSDVLSNPNPGELNKFMPFELDDITNPLPFGVQLNIFQCGGFAIGQCISHKIADGLSYFTFSKIWASIARGEQANIDPPQFVSATLFPPKEFNTGFDGGIGITKDRVTKRFVFNASKIETLKAKYEKDMKSLQLKHPTRVETLSAFIWSRYVAATKDCTVNKLYMVIHAVNLRPRFSPPLPQHSFGNLFRVAMTSPLRISNGGEEECDGVVIGEVREAISKIDNEYVKQLQRQGDEHLGLMKKTVDSFKRGDMVAVLSFSSYCRFPLYENDFGWGKPAWVGSPALTYKNLVLFMDTKEGDGIEAYVSLEERVMAKFECDSELLSYVSPAGRVLPSCGN
>Pyrco_DAP_Chr14v0.1_34248.1
MSKILDKPDSEILRQLIPTAMRSKQAQVGHLVLVQANVFEYGGLAIGLFSSHHKIFLRRPPLTLPFIDNVIGRRIVFDASKIAALKAKAASATVPNPTRVEAVSALIWKSALESSRSNLGFARPSTWRGEEVVQFLKEHSELVQKDDMENYICTSLCRFPFGSADFGWGKASCIRIPWNEDFKNRMLLLDASDGIGIDAYMTPKKEDMVMIETNEDLLAYAFLH
>Pyrco_DAP_Chr14v0.1_34275.1
MSKILDKPDSEILKQLIPTPMRSKQAQVGHLVLVQANVFECGGLAIGVSISHKVADGLANSKFIESWAEIARCTASTTDHHVVLPTEFGVAATLFPPQEFFNSPKSPLTLPFIDNVIGRRLVFDASKIAALKAKAASATVPNPTRVEAVSALIWKSALEASRSNLGFARPSTWRSSVNLRKILAQPFAENLQGNFVFFTMMKIEENEVYDLQTLVAKMRKSVEEFKVKYANEIRGEEVVQFLKEYSELLQKDDMDNYICTSLCRFPFGSANFGWGKASCIRIPWNEDFKNRMLLLDASDGIGIDAYITLKKEDMVMIETNQDLLAYVSLH
>Pyrco_DAP_Chr14v0.1_34813.1
MDCHLLNFLSQPDSTLFQHFIPTSSAENEDVIVLLVQLTLFNCGGIAIAVSLLHKIADASSLCTFVQSWTAASTALDQSEFIGHDQRLGQVLPLFIGTTLLPPSEMLITRTVDIPDPLQNFTSKMASLKAKAAITTNNPTNVELVSAVVVKCAIAAAQSISTSSSRPSVLFHAVNLHKRMVSPLPANTVGNLVWAFPVLIEESDIKLHEVVVKLRKGLTDFCNDKANRFKGEDGFTVVSEYHKKEVEFSSRGVNIFRCTSLCKFPIYEMDFGWGKPTWVATSMGFKNFIVLIDSKLGENIEAWVTLAEQEMAIFQRDEMLLSFASLNPSAAVHESRM
>Pyrco_DAP_Chr16v0.1_41175.1
MPMIFFYNNHHVNDARTYSDRVKQSLSEALTQYYPLAGRIIENAFIDCNDQGAPYVQARVRSPPLSDVISEPDPNQLNKLLPCELDNVGDLVFAIQVNMFDCGGMAIGICFSHKVADALSFITFLNSWASISRGDCSIKNSTVSPPIFDLATLFPPRSISGFKPSVEKAREKIVTKRFVFSASTIASLRSRYTDNKANEIKPSRIEALSAFIWARFIASTQGKPNPNTLYRVAHAVNLRTRMDPPPPEYHFGNVSRFVMSSPSFDEREDTCYGMVRQMRQAIKTIDGDYMAKIKEGNEHVEFLKQLAEESMKREVASFSFSSLCRFPYYETDFGWGKPVWVASASFPFKNLVCFIDAGSSGGIEAWVNLKEEDMAKFQHDEQLLACTYPAQDAKV
>Pyrco_DAP_Chr16v0.1_41176.1
MDLRSRCDPPVSQHAFGNYYRAATATPTSVNGEERHRLVRQAIEEIKKIDNSYMRRFQEGYQEHLDFMRKRMERAAIGELVTLTFSSLCRFPMYDADFGWGKPTWVSQAAMGIANQIVFMDTKNGDGIESYFSLTEEDMAKFELHSGFISLLKSPIGGNVKEKSVSRL
>Pyrco_DAP_Chr16v0.1_41186.1
MDLVQQLLPLDPYNIRTDKAVAAMAIQLNCFDCGGMAIGICLSHKIADGATLSSFLDAWATRSRGISENITPSLNSATMFPPRDKEIFMPSNLIKRENIVTKRFVFDASSLAKLKVKASKGLCADDRAPTRVEALTALICKSSMNAKNGTLGKGRPSMAISHVVNLRERMAPPLPEHSFGNIWRFAVASIMNDESNPELHDFVVRLRKAIRKIDDDYVRKLQGEDGFTHASEPLKETSELVSEGEVEFFRFSSWIRFSLYNTDFGWGKPTWACIPNVPMKNVVILLSSSSGDGIEAWVTLDEDDMAKFERDHELLQFVSVAPSS
>Pyrco_DAP_Chr16v0.1_41188.1
MAAMEVENISREIIKPSTPTPPHLRTHKLSLLDQINPRSYVPVVYFYPKEASDYRSVEDKSNQLKKSLSETLSKYYPFAGRIRDRFSIDCNDEGVAFVKTRIRNFKLSDILENPKDEDLALLISEDVAWNEDPDVSVIVGVQVSFFDCGGMALGIGMSHKTADASTIINFVNDWAAVARDQYVPSPEFIAENIFPQADLPLFPEAVPEKSDCVAKRFVFDDTKIAALKALVADKVQNPTRVEVVASFIYSCAISALRLTSGSSSNPTVLTQSVNLRTRMVPPVPQNSVGCMVWIYTVSTAEDSVIELHDLVAQLKQNMTRFCDSYAQKFRGKDQWPVIFQECLQESMVEFSRPNLVMYKCTSWCRFPMYEVDFGWGKPIWITVPSCTTKDCFILIDTKNGEGIEAYVNLEKQQLDVFERDEELLAFASLNPSISDSV
>Pyrco_DAP_Chr16v0.1_41189.1
MTMEVELISREIIKPSTPTPPHLRTHNLSFIEQNTPRTYLPVVYFYHKESSASPNGDHESNQLKKSLSEILSKYYPFAGRIRDRASVDCNDEGVAFVEARVRNVKLSEILEHPEDTWLDLLFTDNLQWNDDSSLSVIFAVQVSFFECGGMAVGICMSHKVADTSTVANFINDWAARNKCDQYVPSPLFIGADTFPQGDMPLFPETVLEKGDCVTKRFVFDALKIASLKAIVADKVQNPTRVEVVTALIYSCAISALRSTSQSSLNPTVFIHTVNLRTRVVPPLPKNSVGSMIWAFTLSTAEDSVMELHDLVTQMKQSMTRFCDSYAQKFRGEDQWPAIFRECTQALRKEFSIANLVTYRCSSWCRFPVYEADFGWGKPIWVTIASCPLKNAIFLIDTRNGEGIEAYVNLEKQQLDVFERDAQLLAFASLNPSALDSI
>Pyrco_DAP_Chr16v0.1_41207.1
MPMIFFYNNYHNHHVNDARTYSDRVKQSLSEALIQYYPLAGRIIENAFIDCNDQGVPYVQARVRSPPLSDVISEPDPNQLNKLLPCELDNVGDLVFAIQVNMFDCGGMAIGICFSHKVADALSFITFLNSWVSISRGDCNIKNSTVSPPIFDLATLFPPRSISGFKPSVEKAREKIVTKRFVFSASTIASLRSRYTDNKANEIKPSRIEALSAFIWARFIASTQGKPNPNTLYRVAHAVNLRTRMDPPLPEYHFGNVSRFVMSSPSFDEREDTCYGMVRQMRQAIKTIDGDYMAKIKEGNEHVEFLKQIAEESMKREVASFSFSSLCRFPYYETDFGWGKPVWVGSASFPFKNLVCFIDAGSSGGIEAWVNLKEEDMAKFQHDEQLLACTYPAQDAKV
>Pyrco_DAP_Chr16v0.1_41208.1
MRMGIEVEVISKEIIKPSSPTPNHLHHHQLSFLDQLAPHAYMQFIYFYSSDGDGTKTFTQISDILKTSLSKVLTHYYPLAGRVKHNLVVHCSDQGVPFFEAKVKSLLLSDVITNPLLSESDQNRFLPFKTAEATEIPLGVQLSVFDCGGFAIGVCISHRIADALSYFMFVNNWAAIAKNCSNIFVCPDFSAASVFPPRNVEGYLGVSIITKRKAIITRRFVFDGAKVEALRSRYQESMEFSKTHKRPSRVEALSAFLWNIFLSSRPREPLETTQTLYTAVCIMDLRSRCDPPVSQHAFGNYYRAATATPTSVNGEERHRLVRQAIEEIKKIDNSYMRRFQEGYQEHLDFMRKRMERAAIGELVTLTFSSLCRFPMYDADFGWGKPAWVSQAAMGIANQIVFMDTKNGDGIESYFSLTEEDMAKFELHSGFISLLKSPIGGNVKEKSVSRL
>Pyrco_DAP_Chr2v0.1_04409.1
MPMIIFYNNDHGNDAITYSDRVKQSLSKTLTQYYPLAGRVIENAYVDCNDQGAPYVQARVRSPLSDVISQPEPNQLNQLLPCELDNVGDLVLAVQVNMFDCGGMAIGVCISHKVADALSLIMFLNSWASISRGDCNIKNSTVNPPIFDLATHFPPRSISGFKPSTGITREKIVTKRFVFSASTVASLRSKYTDNKNRERKPTRIEALSAFIWARVIASTQGKPNPNTLYKVLHAVNLRTRMDPPLPEYHFGNVSRFAMSSPSFDEGEDMCCGMVGQMREAIKTIDGDYIAKIKDGNAHLKFLKQRAEEFMKGEVASFSFTSLCRFPLYETDFGWSKPVWVASASLTFKNLVVFMDAGPGSSGGIEVWVNLKEEDMAKFQDDEQLLACTYPAQEAKVHLIFVVWKRCFIQKETPR
>Pyrco_DAP_Chr2v0.1_04962.1
MSKILVKPDFEILRQLLPASQGSSQAETGHLLLIQANFFECGGLAIAVSSSHIIIDGYTLSTFIRSWAAVALASSTVSTDHVLLTPKFDAAVSLFPQLDFLYSPPPAMELVEEKSISKRFVFEASKFAALKSKAVSASVPNPTRLESVSALIWKCATAASRSNSGVVRQSVWSTNASLRKIVQRPLAENLMGNLVGMFVVKMEASEVVDIDYPSVVAKLRKGMEEFKEKYANGVSGEEACGFMKDFGDRIKRVDNYHCSSWCRFPFYEANFGWGKPLWVCQTITMKNVAMFTDTRDGEGIEALVTLSEEDMAKFECDKELLAYASVNPTVM
>Pyrco_DAP_Chr3v0.1_06377.1
MTTSEIKVEIIHKETIKPSSPTPRHFKILKLSVFDQIASDVYVPLLFFYRHHNSSVPSAEISNILKTSLSKTLTLFYPWAGQFQYNDSIGCNDRGAEFLEAQVNCPISKILDNPDAHQMLFKQLLPAEHMGLARAAGSGNLVLVQASFFERGGVAIGASISHKVADAITGSTFINTWAAFAFGSSVVSSTTTGDHQEVVKFPAPKMFGVPASLFPPLDFLNTHHPVVEYAKEKCMTRRFLFGASEIAALKSKSASSTVPNPSRIEVVSALVWKCAMEASRSNSGFMKTSVWCQAVNMREILAKPLADKYLVGSLVGLSMTKTQLDIDNQDLLTLVALLRKGMEEFKENFGNGISGEEAFEIFKEYGNLLRRDDIETYSCSSMCRLPFYSADFGWGKPLWVFISSADIKNAIKFMDTRDGDGMEVILTLKEEDLAKIENNKELLAYSQPVQQKMRTTAKL
>Pyrco_DAP_Chr5v0.1_12325.1
MSMVFDKPDDGILEQLVPTDKESTLSNTDYLLLIQANFFECGGLAIGVSFAHKVSDAFTICKFIERWAAIALGSASTTTDHHAVLLGEFGVSASLFPPLDIFNPPDFAVTLSTEGSITRRFVFDASKIATLKSKAANTTPNPTRVEVVSALIWKCAMQASRSKLGIIKPSMLCPIVNMRKRSRQALAENILGNCVWSFAAMTVESEIEHESLVAKLRKGIEEHTEKYPNGVSGNDIIEAAKESGGSKLLDSDDLDIYTCSSWCRFSFYEADFGWGKPSWVSVRSLYKNTILLMDMRDGDGIEASLTLKEDDMALFENSEELLAYASPNPTVIS
>Pyrco_DAP_Chr5v0.1_12326.1
MSWGLKSWVTHTMEFKNMAMLTDAREDSSQADTGCLLLVKANFFECGGLAIGVGSSHKVADAYTLSKFTSCWAAIARGSNTTTDHIELPDKFGVAASLFPQVDFLNSLQPALKFPQEKCITKRFVFDASKIAALKSKAGSATVENATRVEVVSVLIWKCAMEASRSNLSVVRPSDLSQFVNIRKILVSPLAENLLGNLVGLCVAKTEASEVDDVQSLVAKFRKEMEEFKVRYGNGISGEEACEFYKEYGHLMKGMWTTTNCSSWCRFPFYEADFGWGKPLWVPHIGGLKNLILLMDTRDGEGIEASLTLKEEDMAKFESNKELLSYASVNPAVI
>Pyrco_DAP_Chr5v0.1_12327.1
MLTRLLPTGAESTEAEAGPRALLYVQVNLFECGGMAVGLGFSHKIADVSTVCTFIHCWAATALQSNKVILPQFGGVASSFPPLDFPLWESPSEKEKPVTRRYVFDNSKISVLQSETSSSLVPKPTRVEAVSALIWKCAIEASSKSSPNTLCSSPIRPSTFRLAVNLRKMVTPPFPDNMAGNFSLSAITKAEESTSNVLDLKDLVVKIRAGIEEMKEAATKVFDPNEAMQVLTEYLTIPLKDQEIETYYCSSWCRFPFYETDFGWGKPSWVSGPSLVVKNMFHLVDKRDCKGIEAWLTLSEEKMALFESNMELLAYASLNPRVTY
>Pyrco_DAP_Chr5v0.1_12328.1
MLGQLLPNDHTSHLLQVQANFFECGGLAIGVNISHKVADASTLSKFINRWAAIALGSPRTIDVVPLVAFGAASSLFPPLDFLNSPPAPTPTSDMKFDIKERCTTRRFVFDGSKIAALKSEAASASVPNPTRVEVVSALIWKCAKEASRSNLGSVRPSSWFQTVNMRKVLAQTLADKDLLGNVVGLVAAKTEESSSEAHDHDLRSLVTILRKGIEEFKEKYRNGVRGEEFCQLFMENVNLIMKKDDTDSYSSTSWCRFPLYESNFGWGKPSWVFISSVGSKNSIVLLDARDGDGIEASLTFNEEDMSMFESNEELLEYASLNPSLIKFQVSDENFQISSFWWRTIKFGKWGERLLGYVYK
>Pyrco_DAP_Chr5v0.1_12337.1
MKDNISVDCNDYGVDYVEAKVNGLLSTFLSQPDAGTLRQLLPVATESPEASKGALLLVQANVFGCGGLAIGMRMSHKLADAASLSTFIMSWSATALGFSQALLPDFTASFRFPPIDYSSSFHQSSPVDAKRENCVAKRFVFNASKISALRTKAASTIVDQPTQAEAVTALIWRCAVAASRSSNSLQPPPKLSVLSQSVDIRKSVVPPLSDDSIGNLMGYYAAQTDENELELQGLVAQLRRGIEELSNNYAKGPGKDQAIRESVTEVHNNFVKRDDTINFYVGTDLGNYKLLYEVNFGWGKPIWLSNVPAASSTNVAYLVSTRKDDGIEAWVTLSEEDMAAFERNQELLAFALMNPSVLLQHDNLALKSAL
>Pyrco_DAP_Chr5v0.1_12338.1
MAIGLSISHRIADASTLCTFINCWATIALGSSDSDQVLNLPEFGAASVFKPIEFSSSSQPPAREVVKEKCIAQRYVFDASKISTLQSEVASSFVAKPTRVEAVSALIWKSATEASRSNLRKQGPSFFRQDVNLRKRVVPPLPENLAGNVVGSFTSKADEESSVINLKDLVDKLREGIEGLKEN
>Pyrco_DAP_Chr5v0.1_12341.1
MSMVFDKPDDGILEQLVPTDKESTLSNTDYLLLIQANFFECGGLAIGVSFAHKVSDAFTICKFIERWAAIALGSASTTTDHHAVLPGEFGVSASLFPPLDIFNSPDFAVTLSTEGSITRRFVFDASKIATLKSKAAKTTPNPTRVEVVSALIWKCAMQASRSKLGIIKPSMLCPIVNMRKRSRQALAENILGNCVWSFAAMTVESEIEHESLVAKLRKGIEEHTEKYPNGVSGNDIIEAAKESGGSKLLDSDDLDIYTCSSWCRFSFYEADFGWGKPSWVSVRSLYKNTILLMDMRDGDGIEASLTLKEDDMALFENSEELLAYASPNPTVIS
>Pyrco_DAP_Chr5v0.1_12342.1
MPKEKRITRRYVFDASKIAILKCKAASTTVPKPTRVELVSALIGSAPWKHQNQNLQLVQVFFLCHEFWMGKAIMGLSESRIKNMVALMDVSDGDGIEASLTFNEEDDHIRKQ
>Pyrco_DAP_Chr5v0.1_12343.1
MSWGLKSWVTHTMEFKNMAMLTDAREDSSQADTGCLLLVKANFFECGGLAIGVGSSHKVADAYTLSKFTSCWAAIARGSNTTTDHIELPDKFGVAASLFPQVDFLNSLQPALKFPQEKCITKRFVFDASKIAALKSKAGSATVENATRVEVVSVLIWKCAMEASRSNLSVVRPSDLSQFVNIRKILVSPLAENLLGNLVGLCVAKTEASEVDDVQSLVAKFRKEMEEFKVRYGNGISGEEACEFYKEYGHLMKGMWTTTNCSSWCRFPFYEADFGWGKPLWVPHIGGLKNLILLMDTRDGEGIEASLTLKEEDMAKFESNKELLSYASVNPAVI
>Pyrco_DAP_Chr5v0.1_12344.1
MRPVGLAWRVRFECNDDGAQVVKAHVKCSLSDIFERPDPEMLTRLLPTGAESTEPEAEAGPRALLYVQVNLFECGGMAVGLGFSHKIADVSTVCTFIQCWAATALQSNKVILPQFGGVASSFPPLDFPLWESPSEKEKPVTRRYVFDNSKISVLQSETSSSLVPKPTRVEAVSALIWRCAIEASSKSSPNTLCSSPIRPSTLRLAVNLRKMVTPPFPDNMAGNFSLSAIPKAVESTSNVLDLKDLVVKIRAGIEEMKEAATKVFDPNEAMQVLTEYLTIPLKDQEIETYYCSSWCRFPFYETDFGWGKPSWVSGPSLVVKNMFHLVDKRDCKGIEAWLTLSEEKMALFESNMELLAYASLNPRVTY
>Pyrco_DAP_Chr5v0.1_12345.1
MLGQLLPNDHTSHLLQVQANFFECGGLAIGVNMSHKVADASTLSKFINRWAAIALGLPRTIDVVPLVAFGAASSLFPPLDFLNSPPVPTPTRDMKFDIKERCTTRRFVFDGSKIAALKSEAASASVPNPTRVEVVSALIWKCAKEASRSNLGSVRPSSWCQTVNMRKVLAQTLADKDLLGNVVGLVAAKTEESSSEAHDHDLRSLVTILRKGIEEFKEKYRNGVRGEEFCQLFMENVNLIMKKDDTDSYSSTSWCRFPLYESNFGWGKPSWVFISSVGSKNSIVLLDARDGDGIEASLTFNEEDMSMFESNEELLEYASLNPSLIKFQVSDENFQISSFWWRTIKFGKWGERLLGYVYK
>Pyrco_DAP_Chr5v0.1_12365.1
MLTRLLPTGAESTEPEAEAGPRALLYVQVNLFECGGMAVGLGFSHKIADVSTVCTFIQCWAATALQSNKVILPQFGGVASSFPPLDFPLWESPSEKEKPVTRRYVFDNSKISVLQSETSSSLVPKPTRVEAVSALIWRCAIEASSKSSPNTLCSSPIRPSTLRLAVNLRKMVTPPFPDNMAGNFSLSAIPKAVESTSNVLDLKDLVVKIRAGIEEMKEAATKVFDPNEAMQVLTEYLTIPLKDQEIETYYCSSWCRFPFYETDFGWGKPSWVSGPSLVVKNMFHLVDKRDCKGIEAWLTLSEEKMALFESNMELLAYASLNPRVTY
>Pyrco_DAP_Chr5v0.1_12366.1
MLGQLLPNDHTSHLLQVQANFFECGGLAIGVNMSHKVADASTLSKFINRWAAIALGLPRTIDVVPLVAFGAASSLFPPLDFLNSPPVPTPTRDMKFDIKERCTTRRFVFDGSKIAALKSEAASASVPNPTRVEVVSALIWKCAKEASRSNLGSVRPSSWCQTVNMRKVLAQTLADKDLLGNVVGLVAAKTEESSSEAHDHDLRSLVTILRKGIEEFKEKYRNGVRGEEFCQLFMENVNLIMKKDDTDSYSSTSWCRFPLYESNFGWGKPSWVFISSVGSKNSIVLLDARDGDGIEASLTFNEEDMSMFESNEELLEYASLNPSLIKFQVSDENFQISSFWWRTIKFGKWGERLLGYVYK
>Pyrco_DAP_Chr7v0.1_16236.1
MKQVASMHASVSDSIVMTLGQQIPGLYEFTKSLSKTLVAFYPFAGQLKDQVSVECNDEGAYFVEARSNCSFLKILFKPEHKLLSHLIPAFNADEQLGSAVLLVQFTVFNCGGITLGVSHSHKIADASSTCTFFQRWAAITLELESVNNHDRISAVLPEFIGSSLLPPSDMPFSSSYVMNMAPENLTTRRFVFSAPKIASLSAKISRLLQQRGINITPTKVEVVSAVLFKCANAARRSSNPSAAFKQAVDLRRRMSPPLPDNAIGNLVWSFQLLVENKDIELHELVAEMRRGFAEFFNEKANRLKGEEGVSLVFEGNREEFEFGKMGIPMYCFASIWRHPMDEVDFGWGKPIWFTFHMCYKNTIMLLAGTRNDQDIEALVTLEEQEMTRFECDEVLLAVAAVNPSVVVNHCRM
>Pyrco_DAP_Chr7v0.1_16789.1
MAIRHGTMLSSCDINSLVEITSRKTIKPSSPTPPHNRILKLSLLDQIMPPTVYGTILWFFPNHNASDFASKSSESTTTKSKRLQDSLSKALVQFYPMAGRVKSPALIECNDEGAHFLEARVNCQLSDLLIQPNPESLNHLMAQNDPKTANEALGSTLLLVQISVFNCGGIVISVSASHKIADAASLLTFVRAWAAINRDGVLELQLGTPEFTGGSLLPPRELSLPSSKVNLEIPTQSLVTRRFVFNVSKIVSLKEKIGSFVQAFIPSTNHLVLAIILKCSIAASRQCKPESSIKPTVLSQMVSFRKIIVPEISENVMGNWFWPIQVLFKENEIELHDLASKMRQGLTEFRNEKASRFKGEDGFLVISECLRERNDINSVNVYRTSSLCKLPLYEMDFGWGKPAWVTSLSVLKNIILLVDTKEQDGIEAWVTLDEQEMAIFESDQELLAFCSVNPSICHSGLVLGFPRPMAKI
>Pyrco_DAP_Chr7v0.1_16795.1
MAIRHGTVLSSCDINSLVEITSRKTIKPSSPTPPHNRILNLSLVDQLMPSTLYGTILWFFPNHNASDFASKPSESTTRKSKRLQDSLSKTLVHFYPMAGQLKSPALVECNDEGAHFLEARVNCQLSDLLRQPNPELLDRLKALNDPETANVALGSTLLLVQISVFNCGGIVVAVSPSHKIADAASVLTFVQAWAAINRDDGALGQQLVPPEFIGGSLLPPRELSLPSIKGSLEIQSQSLVARRFVFDVSKVVSLKTKIGSVVQTFIPSTIQLVLAMILRCSIAASHQCKPESSIKPTVVSQMVSFRKRIIPEISENVMGNWFWTIPVLLKENETELHDLVSKMTQGVTEFRNEKASGFKGENGFLVVSESLRKSADIFNSNNIVNVYKTTSLCQLPLYEIDFGWEKPAWVTSLSVLKNIIVLVATKEQDGIEAWVTLDEKEMAIFESDQELLAFCSVNPSIGHSGLVQGFPRTMARI
>Pyrco_DAP_Chr8v0.1_18811.1
MSTSMQVKIIYNECIKPSSLTPQHLRIHKLSLLDQLVPSTYVPMILFYLPSSIHHININITIPMRSQLLKQSLSETLTHFHPLAGRIKDSLSIDCNDEGARYIEAEVDSNLSQFLNHPDLSFLSQFLPGEFISWQEPEATPGAHVAMMQVTNFACGGFVLGAFVSHMVVDGAALSAFLKAWAAATFLYIATPSTPHLYSKGNFDAPSLFPQNDAYPREATMMALFSHFLKVGNCVTRRIVFDAPALATLKKKAASSTNQRPTLMTHIVNLRRRAVPPFSEYTMGNFVFMATVLSQCRSNTEDDDQNEDNLDYVDDNRDRELGRLARLVREAVSKLDGDFVQSLQRDGTRGLIKFCEPLKEMGETVSRAGADATDGQGPDYIGFNSRCNLGLYEADFGWGKPVWVASGGAKRGAEDAPYMNMVILMDTRSGDGVEAWVYLDEQDMAILEGDPHFLAFVSLNPSPLSITIKIP
>Pyrco_DAP_Chr8v0.1_20272.1
MTKLEVEVVSTETIKPSSPTPDHLRRHKLSFLDQIQPPIFMPMVLFFPKDPHTPEVPTERCTKIKTALSETLTNFYPLAGRVRGTQYVDCNDEGAYYVEAKANSNIIDIIQNPNPIDFNKFIPCALDAASELPICLQVTFFACGGMSIGMGMSHKVGDALSYFMFLNSLAATTRGEPDYVHAPEFVSDKYFPQQDLSGSYQHSSGIIKHNISTKRFVFDAPAVSALRAQSTDVENEQARRPTRVEALSAFIWRRYIAACTRQQQNNSADDVPAMYTLSHAVNLRTRMDPPLPEYTFGNVTRTTISVPPIQMEPKEGSSSDPSLYSVVSHVREALKQVDREYIKKLQEGEAFLSFLKERSSQVKRGDVVSFSFTSLCRFPIYDADFGWGKPVYAGSASFTFKNLVSFFDTTSGDGVEAWINLKKEDMEKFEADEEVLKYVSPNLSSKNSG
>Pyrco_BP1_001290.1
MASEVKVELIHKETIKPSSPTPSHLKTTNLSVFDQLSTEIYPPVLLFYPPCSNSTSTTERSSILKTSLSKTLTHFYPFAGKFQYNDCILCDDRGARFTEARVNCPISKVLYKPDFGILCRLLPADITSAQAVTDHLLLVQANFFDCGGLAIGIYLSHKVADASTLSAFIKTWAAAALDLASTTSDHREVLSVEVGFAASLFPPLEFLNTPHRVMEYAIENCRTRSFVFHNSKIAALKSKAGSPAVPNPTRVEVVSALIWKCAMEASRSNLGFVRPSTWCQPVNLRKILGWASLEHSLGNLVGLSIAKTEESEVDDLQSLVAKLRKGTEEFKVKYGNGITGDDACEMFKELGNFIKRDDLDNYCGSSLCRFPFYDTNFGWGKPSWIFTARGEFKNLVLLMDTRDAEGIEAFLTFKEEDMAIIQKNEELLAYAS
>Pyrco_BP1_001291.1
MEFEMIKRETLKPSSPTPQYLRNFKLSLLNQLSPAAYESLVLFYPRNDSTTPQSSLRILKKSLSETLVRFYPLAGRMKDNISVDCNDYGVDYVEAKVNGLLSTFLSQPDAGTLRQLLPVATESPEASKGALLLVQANVFGCGGLAIGMRMSHKLADAASLSTFIMSWSATALGFSQALLPDFTASFRFPPIDYSSSFHQSSPVDAKRENCVAKRFVFNASKISTLRTKAASTIVDQPTQAEAVTALIWRCAVAASRSSNSLQPPPKLSVLSQSVDIRKSVVPPLSDDSIGNLMGYYAAQTDENELELQGLVAQLRRGIEELSNNYAKGPGKDQAIRESVTEVHNNFVKRDDTINFYVGTDLGNYKLLYEVNFGWGKPIWLSNVPAASSNNVAYLVSTRKDDGIEAWVTLSEEDMAAFERNQELLAFALMNPSVLLQHDNLALKSAL
>Pyrco_BP1_001392.1
MSIDEGIETQPLAFNLMEHDHIQQFTIPNNVEGIVDERQRITRSVQASRGINRPRWAPNGTKELMKFNEQGQPVEPPHTVARFSRFLGMLAQEASYFPINVVDWRHFYRASNMDRAWQRIKGTLDWTDGITLELEPKIRRVCEKKLNDRWKDYKANLKKAYYTPCLHSPLAERFHCHDGRVNQGQWKLLVQLWDTVDAQKRATSCRKNRKALQINHTTGTKSFAQFRHEHVRLCREFCVMEQANGSKPDRITFFTLTHTRKNGEPVDARSAAIIDEFNTNLKLYEDRNEIITDEVRHIVYANVLGPERDNRVRGFGTGVVWSDVPGIITEKRGICREVEAIKASYEEQRKAANFEIEKLKMEASEREERQRIEAANVVAQLRKEYAESMVAHNRQVELEVENMKREMRAEIMFALKRAADRGMVEPNHIDVPQVCVNRIEQGNGMEIQASGEVEDEGFVVVQNNGTDDELGYRPCMVNVTGFSQFQYNDSIGCNDRGAEFLEAQVNCPISKILDNPDAHQMLFKQLLPAEHMGLARAAGSGNLVLVQASFFERGGVAIGASISHKVADAITGSTFINTWAAFAFGSSVVSSTTTGDHQEVVKFPAPKMFGVPASLFPPLDFLNTHHPVVEYAKEKCMTRRFLFGASEIAALKSKSASSTVPNPSRIEVVSALVWKCAMEASRSNSGFMKTSVWCQAVNMREILAKPLADKYLLGSLVGLSMTKTQLDIDNQDLLTLVALLRKGMEEFKENFGNGISGEEAFEIFKEYGNLLRRDDIETYSCSSMCRLPFYSADFGWGKPLWVFISSADIKNAIKFMDTRDGDGMEVILTLKEEDLAKIENNKELLAYSQPVQQKMRTTAKL
>Pyrco_BP1_003151.1
MATESIEVEIVDTQTVKPSSPTPQALRNFKLYLLDLFMPGIYIKFLLFYPNVASTTTTHTAKAINDKYQHLIESLAKTLTHYYPFAGRIKSNVAVECNDDGAQVVKAHVKCSLSDIFERPDPEMLTRLLPTGAESTEPEAEAGPRALLYVQVNLFECGGMAVGLGFSHKIADVSTVCTFIQCWAATALQSNKVILPQFGGVASSFPPLDFPLWESPSEKEKPVTRRYVFDNSKISVLQSETSSSLVPKPTRVEAVSALIWRCAIEASSKSSPNTLCSSPIRPSTFRLAVNLRKMVTPPFPDNMAGNFSLSAIPKAVESTSNVLDLKDLVVKIRAGIEEMKEAATKVFDPNEAMQVLTEYLTIPLKDQEIETYYCSSWCRFPFYETDFGWGKPSWVSGPSLVVKNMFHLVDKRDCKGIEAWLTLSEEKMALFESNMELLAYASLNPRVTY
>Pyrco_BP1_004950.1
MTDFLRLRKIECLNEFVPIKPFSMEAISDERYPLLGVQVNVFDSGIAIGVSVSHKLIDGGTADCFLKSWGAVFRGCRENIIHPSLSEAALLFPPRDDLPEKYADQMEGLWFAGKKSCYKEICIWCESHIFNSR
>Pyrco_BP1_005295.1
MSTQAETRYLVLVQANSFECGGLATGVSIYHKAPDAFTATTFIKCWAALALGSASSTTDHHLLLPEEFGIAASLSPSLDSFNSPGAHVTIRTEKCTTRRFVFDALKISALKSKAASTMVPNPTHVEVVSAVIWKSLIQASRSKFGFMKPSTWFAALNLRKNAGRP
>Pyrco_BP1_005296.1
MASEIKVEVIHKETIKPFSPTPDHLRSLSLSVFDQYQPEVYIPLLLFYPNNNNSDNGEVKNIDHRSLFAERSILLKKSMSEALTRFYPFTGEFKYNVSINCNDHGAAFLEAQVNCPVSKILKNPDFEILKQLLPTDCMSTQAETGYLVLVQANLFECGGLAIGVSIYPKAADAFTTATFIKCWAALAFGSASSTTTDHHVLLPEEFDIAASLAPSLDSFDSLGASATSATVPNPTRVEVVSAVIWKSLIQASRSKFGLMKPSTWCAMLNLRKRWGQAVTENIPGNFVWFAAALTTEEQSEVELESLVGKLRKGIAEYKEKHPNGVSGEEVFQTIKAFASLFLRGDLEIYTCSSWCRFPLYETNFGWGKPTWVTSQPFNDLFFLTDTRDGDGIELSLSLKEDVMALFESSEDLLTYASLNPTVI
>Pyrco_BP1_005735.1
MAIRHGTMLSSCDINSLVEITSRKTIKPSSPTPPHNRILKLSLLDQIMPPTVYGTILWFFPNHNASDFASKSSESTTPKSKRLQDSLSKALVQFYPMAGRVKSPALIECNDEGAHFLEARVNCQLSDLLIQPNPESLNHLMAQNDPKTANEALGSTLLLVQISVFNCGGIVVSVSASHKIADAASFLTFVRAWAAINRDGVLELQLGTPEFTGGSLLPPRELSLPSSKVNLEIPTQSLVTKRFVFNVSKMVSLKEKIGSVVQAFIPSTSHLVLAIILKCSIAASRQCKPESSIKPTVLSQMVSFRKRIVPEKSENVMGNWFWPIQVLFKENEIELHDLASKMRQGLTEFRNEKASRFKGEDGFLVISECLRERNDINSANVYRTSSLCKLPLYEMDFGWGKPAWVTSLSVLKNIILLVDTKEKDGIEAWVTLDEQEMAIFESDQELLAFCSVNPSICHSGLVLGFPRPMAKI
>Pyrco_BP1_006321.1
MVSEMKVQVLNKETIKPSSPTPPDLRNLRLSFFDQFEPEIFIPLLLFYRNKPCAAVADDQERSNFLKTSLSEALTHFYPFAGEFQRNDSICCNDHGVAFLQAQVNCYMSMVFDKPDDGILEQLVPTDKESTLSNTDYLLLIQANFFECGGLAIGVSFAHKVSDAFTICKFIERWAAIALGSASTTTDHHAVLPGEFGVSASLFPPLDIFNSPDFAVTLSTEGSITRRFVFDASKIATLKSKAAKTTPNPTRVEVVSALIWKCAMQASRSKLGIIKPSMLCPIVNMRKRSRQALAENILGNCVWSFAAMTVESEIEHESLVAKLRKGIEEHTEKYPNGVSGNDIIEAAKESGGSKLLDSDDLDIYTCSSWCRFSFYEADFGWGKPSWVSVRSLYKNTILLMDMRDGDGIEASLTLKEDDMALFENSEELLAYASPNPTVIS
>Pyrco_BP1_007528.1
MESWAEIARCSASTTDHHVVLPTEFGVAATLFPPQEYFNSPKKLMLPLTENYMVRRRRFVFDASKIAALKVKAASATVPSPTRVEAVSALIWKCAMEASRSNLGFVRSSTWRHAVNMRKILARPFAENLLGNFSFYAISRVEENEANDLQILVAKLRKSVELLKVKHTNEIRAEDVVQFFKEYGELIEKDDMDNYTCSSLCRFPFCSANFGWGKPSCTRFPLTEGFKNMFLLSDATDGNGIEAYLSMKEEDLVMFETNQDMLTYASLH
>Pyrco_BP1_008177.1
MASEMKVEVIYKETIKPSTPTPPHLKTTQLSVFDQLAPDVFVPLLLFYPSNINSYAVDSIDHHSSVAERSNILKASLSEALTHFYPFAGTFQYNVSISCDDHGVAFLQAQVNCPMSKILVKPDFEILRQLLPASQGSSQAETGHLLLIQANFFECGGLAIAVSSSHIIIDGYTLSTFIRSWAAVALASSTVSTDHVLLTPKFDAAVSLFPQLDFLYSPPPAMELVEEKSISKRFVFEASKFAALKSKAVSASVPNPTRLESVSALIWKCATAASRSNSGVVRQSVWSTNASLRKIVQRPLAENLMGNLVGMFVVKMEASEVVDIDYPSVVAKLRKGMEEFKEKYANGVSGEEACGFMKDFGDRIKRVDNYHCSSWCRFPFYEANFGWGKPLWVCQTITMKNVAMFTDTRDGEGIEALVTLSEEDMAKFECDKELLAYASVNPTVM
>Pyrco_BP1_008810.1
MTMEVELISREIIKPSTPTPPHLRTHNLSFIEQNTPRTYLPVVYFYHKESSASPNGDHESNQLKKSLSEILSKYYPFAGRIRDRASVDCNDEGVAFVEARVRNVKLSEILEHPEDTWLDLLFTDNLQWNDDSSLSVIFAVQVSFFDCGGMAVGICMSHKVADTSTVANFINDWAARNKCDQYVPSPLFIGADTFPQGDMPLFPETVLEKGDSVTKRFVFDALKIASLKAIVADKVQNPTRVEVVTALIYSCAISALRSTSQSSLNPTVFIHTVNLRTRVVPPLPKNSVGSMIWAFTLSTAEDSVMELHDLVTQMKQSMTRFCDSYAQKFRGEDQWPAIFKECTQALRKEFSIANLVTYRCSSWCRFPVYEADFGWGKPIWVTIASCPLKNAIFLIDTRNGEGIEAYVNLEKQQLDVFERDAQLLAFASLNPSALDSI
>Pyrco_BP1_008811.1
MGLIEEIFDDEALLGDLGSIVYSEEDEEGVEVTSKRRRQRASQIVDSEEDEKVMAAMEVENISRETIKPSTPTPPHLRTHKLSLLDQINPRSYVPVVYFYPKEASDYRSVEDKSNQLKKSLSETLSKYYPFAGRIRDRFSIDCNDEGVAFVKTRIRNFKLSDILENPKDEDLALLISEDVAWNEDPDVSVIVDVQVSFFDCGGMAVGIGMSHKIADASTIINFVNDWAAVARDQYVPSPEFVGENIFPQADLPLFPEAVPEKSDCVAKRFVFDDTKIAALKALVADKVQNPTRVEVVASFIYSCAISALRLTSGSSSNPTVLTQSVNLRTRMVPPVPQNSVGCMVWIYTVSTAEDSVIELHDLVAQLKQNMTRFCDSYAQKFRGKDQWPVIFQECLQESMVEFSRPNLVMYKCTSWCRFPMYEVDFGWGKPIWITVPSCTTKDCFILIDTKNGEGIEAYVNLEKQQLDVFERDEELLAFASLNPSISDSV
>Pyrco_BP1_008812.1
MQMKIEIVSEDQCKPSSPTPDHLKSYKLSLLDQIAPIFYVPVVLFYSAPENIDDTTIVDRLKKSLSETLTCFYPLAGRILGNASVDCEDGGVAFTKARAHIQLSEILKSPEMDIVQQLLPLDPYNIRTDKAVAAMAVQLNCFGCGGMAIGICLSHKIADGATLSSFLDAWATRSRGISENITPSLNSATMFPPRDKEIFMPSNLIKRENIVTKRFVFDASSLAKLKVKASKGLCADDRAPTRVEALTALICKSSMNAKNGTLGKGRPSMAISHVVNLRERMAPPLPEHSFGNIWRFAVASIMNDESNPELHDFVVRLRKAIRKIDDDYVRKLQGEDGFTHASEPLKETSELVSEGEVEFFRFSSWIRFSLYNTDFGWGKPTWACIPNVPMKNVVILLSSSSGDGIEAWVTLDEDDMAKFERDHELLQFVSVAPSS
>Pyrco_BP1_009072.1
MSTSMQVKIIYNECIKPSSLTPQHLRIHKLSLLDQLVPSTYVPMILFYLPSSIHHININITIPMRSQLLKQSLSETLTHFHPLAGRIKDSLSIDCNDEGARYIEAEVDSNLSQFLNHPDLSFLSQFLPGEFISWQEPEATPGAHVAMMQVTNFACGGFVLGAFVSHMVVDGAALSAFLKAWAAATFLYIATPSTPHLYSKGNFDAPSLFPQNDAYPREATMMALFSHFLKVGNCVTRRIVFDAPALATLKKKAASSTVPNPTRVEVVTTLLWKHIMAAFKAKSKIVQNQRPTLMTHIVNLRRRAVPPFSEYTMGNFVFMATVLSQCRSNTEDDDQNEDNLDYVDDNRDRELGRLARLVREAVSKLDGDFVQSLQRDGTRGLIKFCEPLKEMGETVSRAGADATDGQGPDYIGFNSRCNLGLYEADFGWGKPVWVASGGAKRGAEDAPYMNMVILMDTRSGDGVEAWVYLDEQDMAILEGDPHFLAFVSLNPSPLSITIKIP
>Pyrco_BP1_010831.1
MVKEMKVEIISRKTIRPSSPTPHHHKNFKLSLLDQRYSPNLYGNMIFFYSSTSNYDHTYGDFNPHALKMSSHLQKSLSKTLVHFYPLAGRLKDAATIECNDQGVYFVEARMDCHLLNFLSQPDSTLFQHFIPTSSAENEDVIVLLVQLTLFNCGGIAIAVSLLHKIADASSLCTFVQSWTAASTALDQSEFIGHDQRLGQVLPLFIGSTLLPPSEMLITRTVDIPDPLQNFTTRRFVFSTSKMASLKAKAAITTNNPTNVELVSAVVVKCAIAAAQSISTSSSSPSVLFHAVNLRKRMVSPLPANTVGNLVWAFPVLIEESDIKLHEVVVKLRKGLTDFCNDKANRFKGEDGFTVVSEYHKKEVEFSSRGVNIFRCTSLCKFPIYDMDFGWGKPTWVATSMGFKNFIVLIDSKLGENIEAWVTLAEQEMAIFQRDEMLLSFASLNPSAAVHESRM
>Pyrco_BP1_014034.1
MAIRHGTVLSSCDINSLVEITSRKTIKPSSPTPPHNRILNLSLVDQLMPSTLYGTILWFFPNHNASDFASKPSESTTRKSKRLQDSLSKTLVHFYPMAGQLKSPALVECNDEGAHFLEARVNCQLSDLLRQPNPELLHRLKAQNDPETANVALGSTLLLVQISIFNCGGIVVAVSPSHKIADAASVLTFVQAWAAINRDDGALGQQLVPPEFIGGSLLPPRELSLPSIKGSLEIQSQSLVARRFVFDVSKVVSLKTKIGSVVQTFIPSTIQLVLAMILRCSIAASRQCKPESSIKPTVVSQMVSFRKRIIPEISENVMGNWFWTIPVLLKENETELHDLVSKMTQGVTEFRNEKASGFKGENGFLLVSESLRESADIFNSNNIVNVYKTTSLCQLPLYEIDFGWEKPAWVTSLSVLKNIIVLVATKEQDGIEAWVTLDEKEMAIFESDQELLAFCSVNPSIGHSGLVQGFPRTMARI
>Pyrco_BP1_015850.1
MVIFLSKFRRIVTTYRRSLHPIRYGILFSCNIHSLVEITSRKIIKPSSPTPHHNRFLKLSLLDQLIPSTLTATIIWLYKNPNGSNFAAETSETKSERLQESLSKALVHFYPLAGRLKSPALVECNDEGAHFLEARVNCQLSDFLKQPDIKLLTNFIPDNDPKTAQEALGSVLLFIQISVFNCGGIVVAASPSHKLADGTSLHTFMRTWAAINCEDRVLGAQLGPPEFTGGSLLPPRELSLPSINASMEIQSLTTRRLVFDISKIASLKSNNGGVVQTFIPSNINLVLAIILKCSIAASRHFKPESWMRPMVLTQMISLRRSIVPEILENVMGNWFWSHPLLFKENETELHELVSKMMQGLTDFRAKKANRFKGEEGFLVVSESQRERADLYKRNKGLYGFWATSLCKLPLYEIDFGWGKPAWVTSPGVRKNLILLADTKQHDGIEAWVTLDEQEMAIFECDPDLLAFGSVNPSISLG
>Pyrco_BP1_018539.1
MEPKEGSSSDPSLYSVVSHVREALKQVDREYIKKLQEGEAFLSFLKERSSQVKRGDVVSFSFTSLCRFPIYNADFGWGKPVYAGSASFTFKNLVSFFDTTSGDGVEAWINLKKEDMEKFEADEEVLKYVSPNLSSKNSG
>Pyrco_BP1_018540.1
MKIEVIEKACIKPSMPTPPHLRKHEFSFLDQIATPIFMPMIIFYNNDHGNDAITYSDRVKQSLSKTLTQYYPLAGRVIENAYVDCNDQGAPYVQARVRSPLSDVISQPEPNQLNQLLPCELDNVGDLVLAVQVNVFDCGGMAIGVCISHKVADALSLIMFLNSWASISRGDCNIKNSTVNPPIFDLATHFPPRSISGFKPSTGITREKIVTKRFVFSASTVASLRSKYTDNKNNERKPTRIEALSAFIWARVIASTQGKPNPNTLYKVLHAVNLRTRMDPPLPEYHFGNVSRFAMSSPSFDEGEDMYCGMVGQMREAIKTIDGDYIAKIKDGNAHLKFLKQRAEEFMKGEVASFSFTSLCRFPLYETDFGWSKPVWVASASLTFKNLVVFMDAGPGSSGGIEVWVNLKEEDMAKFQDDEQLLACTYPAQEAKV
>Pyrco_BP1_019174.1
MDPKDGSLSDPSLYSVVRHVRQALKQVDREYVKKLQEGEGYVSFLKERSSQVKRGEVVSFSFTSLCRFPIYDADFGWGKPAYAGSARFTFKNLVSFFDTTSGDGVEAWINLKEEDMEKFEADEEVLKYVSPNPSSKNSGVKTLIY
>Pyrco_BP1_021999.1
MKVEIISRKMIKPSSPTPNHHKNLKLSLLDQAFPPSFYANTIFFYSSDSNSNHGHNDGGDVTSQQLAWERSDRLQKSLSKTLVAFYPFAGQLKDQVSVECNDEGAYFVEARSNCSFLKILFKPEHKLLSHLIPAFNADEQLGSAVLLVQFTVFNCGGITLGVSHSHKIADASSTCTFFQRWAAITLELESVNNHDRISAVLPEFIGSSLLPPSDMPFSSSYVMNMAPENLTTRRFVFSAPKIASLSAKISRLLQQRGINITPTKVEVVSAVLFKCANAARRSSNPSAAFKQAVDLRRRMSPPLPDNAIGNLVWSFQLLVENKDIELHELVAEMRRSFAEFCNEKANRLKGEEGVSLVFEGNREEFEFGKMGIPMYCFASIWRHPMDEVDFGWGKPIWFTFHMCYKNTIMLLAGTRNDQDIEALVTLEEQEMTRFERDEVLLAVAAVNPSVVVNHCRM
>Pyrco_BP1_022128.1
MFELHLPQVLFYPSSSDEHSLVAEKSELLKKSLSEAFTIFYPFAGEFKYNVSINCDDRGALFLEAQVNRPMSKILDKPNSEILKQLIPTPMRSKQAQVGHLVLVQANVFECGGLAIGVSISHKVADGLANSKFIESWAEIARCTASTTDHHVVLPTEFGVAATLFPPQEFFNSPKSPLTLPFIDNVIGRRLVFDASKIAALKAKAASATVPNPTRVEAVSALIWKSALEASRSNLGFARPSTWRSSVNLRKILAQPFAENLQGNFVFFTMMKIEENEVYDLQTLVAKMRKSVEEFKVKYANEIRGEEVVQFLKEYSELLQKDDMDNYICTSLCRFPFGSANFGWGKASCIRIPWNEDFKNRMLLLDASDGIGIDAYITLKKEDMVMIETNQDLLAYVSLH
>Pyrco_BP1_022754.1
MAGHALKLASCTGLSFHRSNQSEAGYLLLVQANLFECGGLAIGVSILHKVTDASTFSAFIKHWTEIALGLAITSDHDVLPADFGIAASLFAPQDFFNSPKPTMHLPKDKCITQRYMFDASSIAALKTKAAGAAVPNPTRVEAVSALIWKCTMEASRSNLGSIKPSVLCQVANIRKGLSGQAENLMGNLVWCFTAMNLQGELDYKNLFVKLRKGIEVYKEERPNGVSGDVVMQTIKEFGNLGRHDVETYAFSSWCRLPFYKANFGWGKPAWVSIRSIEFKNMIALMDTNDGGGIEVTLTLKEDDMAMIGSNKEFLAYASLNSAVI
>Pyrco_BP1_023716.1
MKIQVIYKDTIKPSLPTPHHLRNLSLSVFDQLFPDIYVPLLLFYPNDNNKYFEGKHSLVAERSKLLRKSLSEALTRFYPYAGNFQHNASICCNDHGAAYVEARVNCPMSKILNKPELVILKQLLPTVLDSSQADTGYLLLVKANFFECGGLAIGVGSSHKVADAYTLSKFTSCWAAIARGSNTTTDHIELPDKFGVADSLFPQVDFLNSLQPALKFPQEKCITKRFVFDASKIAALKSKAGSATVENATRVEVVSVLIWKCAMEASRSNLSVVRPSDLSQFVNIRKILVSPLAENLLGNLVGLCVAKTEASEVDDVQSLVAKFRKEMEEFKVRYGNGISGEEACEFYKEYGHLMKGMWTTTNCSSWCRFPFYEADFGWGKPLWVPHIGGLKNLILLMDTRDGEGIEASLTLKKEDMAKFESNKELLSYASVNPAVI
>Pyrco_BP1_023717.1
MASDVKVEVIHKETISPSCPTPPHLKTTNSLSFFDQLVPPIYIPLLLFYPICNNGDDFEVHDINHRSLVAERSELLKTSLSEALTLFYPFAGSFQFNDSICCNDQGAVFLEAQVADASTLSKFINRWAAIALGSPRTIDVVPLVAFGAASSLFPPLDFLNSPPAPTPTRDMKFDIKERCTTRRFVFDGSKIAALKSEAASASVPNPTRVEVVSALIWKCAKEASRSNLGSVRPSSWCQTVNMRKVLAQTLADKDLLGNVVGLVAAKTEESSSEAHDHDLRSLVTILRKGIEEFKEKYRNGVRGEEFCQLFMENVNLIMKKDDTDSYSSTSWCRFPLYESNFGWGKPSWVFISSVGSKNSIVLLDARDGDGIEASLTFNEEDMSMFESNEELLEYASLNPSVICNPPQKNLL
>Pyrco_BP1_024197.1
MGRSMKVQVEVISNEIIKPSSPTPGHLRHYQFSFLDQIAPQVYNPLLLFYEYNAMTHLNITEISNHLKNSLSKVLSLFYPLAGRIKHNHFIHCNDEGIPYVEARVLNCTLSDVLSNPNPGELNKFMPFELDDITNPLPFGVQLNIFQCGGFAIGQCISHKIADGLSYFTFSKIWASIARGEQANIDPPQFVSATLFPPKEFNTGFDGGIGITKDRVTKRFVFNASKIETLKAKYEKDMKSLQLKHPTRVETLSAFIWSRYVAATKDCTVNKLYMVIHAVNLRPRFSPPLPQHSFGNLFRVAMTSPLRISNGGEEECDGMVIGEVREAISKIDNEYVKQLQRQGDEHLGLMKKAADSFKRGDMVAVLSFSSYCRFPLYENDFGWGKPAWVGSPALTYKNLVLFMDTKEGDGIEAYVSLEERVMAKFECDTELLSYVSPAGRVLLSCGH
>Pyrco_BP1_024198.1
MKIEVIEKACVKPSMPTPPHLRKHEFSFLDQIATPIFMPMIIFYNNDHGNDAITYSDRLKQSLSKTLTQYYPLAGRAIENAYVDCNDQGAPYVQARVRSPLSDVISQPDPNQLNQLLPCELDNVGDLVLAVQVNVFDCGGMAIGVCISHKVADALSFIMFLNSWASITRGDCNIKNSTVSPPIFDLATHFPPRSISGFKPSTGITREKIVTKRFVFSASTVASLRSKYTDNKNNERKPTRIEALSAFIWARVIASTQGKPNPNTLYKVLQAVNLRTRMDPPLPEYHFGNVSRFAMSSPSFDEGEDMCYGMVGQMREAIKTIDGDYSAKIKDGDAHLKFLKQRAEEFMKGEVASFSFTSLCSFPLYETDFGWSNPVWVASASLPFKNLVVFMDAGSSGGIEVWVNLKEEDMAKFQDDEQLLACTYPAQEAKV
>Pyrco_BP1_024199.1
METIAACTSQQQNNSADEVPAMYTVSHAVNLRTRMDPPLPEYTFGNVTRTTISVPPIQVEPKEGSSSDPSLYSVVSHVREALKQVDREYIKKLQEGEGFLSFLKERSSQVKREEVVSFSFTSLCRFPIYDADFGWGKPVYAGSASFTFKNLVSFFDTTSGDRVEAWINLKEEDMEKFEADEEVLKYVSPNLSSKNSG
>Pyrco_BP1_025736.1
MMKMEVEIVSKDRIIPSSPTPSHLRNFKLSLLDQLIPAPFAPIILFYDNSDPSYNTPNLIKPCTTTTHLDVDDDDNNEDEATIMKRRHVLKTSLSETLTGFYPLAGQIQDDLSIDCNDQGAHYVEARVKNSTLREFLNRPDDLILLLHGFLPCDLTNNNTCASVTNIQVNVFKCGGMAIGLCISHKILDGAGLCTFIKAWTATARLHRSLPRSTLYSRSSSLSSSSSSLAPSDSVTLSSSSVSDDNQTPRAASRIIHPTKPNLSAATCLFPTNDELWLRDSSLRMWGSLFINDGKSSCVTRRLVFEGSAIAALKGMVAAVNNNYKVKRPTRVEVVSAFIWQCAMAASKQIHGFRRPSLLTHAVNLRSRITSMLDLDLEYSIGNLLWIAAARCRTPIVTLDDNDAAADGLQLHGLVEELRNAVSKIDGDFVNKMRSAGEEEEGKYHMLESLEELRSSLSSESDYYGFSSWCNFGFYEGGDFGWGKPVWVSSVGSTGNSVFLNLIILVDTKSGDGIEAWVTLDQHHMAILQCNPQLRKFVSLDPTPLLLL
>Pyrco_BP1_025738.1
MMQITNFACGGFVLGAFISQMVVDGTALSAFLKAWAAATFRYIATPYTHYIYTKGKFDAPSLFPQNDANPREAMMALYYCFLKVGNCVTRRIVFDTPALATLKRKAASSRVPNPTRMEVVTALIWKNIMDALNLKTKPNIVQNRTSLITHAVNLRRRAVPPFSEYTMGNFLSMAAVLSQCSTEDHYQKEDNLAHVDDDRDHELGKLAKHVREAISKLDGDFVQSLQGDGTRGLTKFCEPFKEIRETLSRTSADAADGQSLDYIGFRSWCKFGLYEVDFGWGKPSWVSCVGGKRGAEEPVCMNMVVLMDTRSGHGVEAWIYLDEQDMAI
>Pyrco_BP1_026050.1
MCASPLLVAEKSELLKKSLSEALTIFYPFAGEFKNNVSINCDDRAALFLEAQVNRPMSKILDKPDSEILRQLIPTAMRSKQAQVGHLVLVQANVFEYGGLAIGVSISHKLFSSHHKIFLRRPPLTLPFIDNVIGRRIVFDASKIAALKAKAASATVPNPTRVEAVSALIWKSALESSRSNLGFARPSTWRSFVNLRKILAQPFAENLQGNFVFSTLPKIEENKEYDLQTLVAKMRKSV
>Pyrco_BP1_027340.1
MAPLVHVPLLLFYPNIATTHSMAMNERCQLLSQSLAKALTHFYPLAGRLVEGSSTIECNDDGAEFIIARVNCSLAEILEPPDVVMLNQFLPTEGKGSMLLVQVNFFECGGMAIGFKISHMIADGSTVFTFIKYLSTIALQSSDSDQVVLPPEFGAASHFPPLDFLNSSQPAPMPKKFHQAQKCITERYVFDASKISTLQSDVASSIVPHPTRVEAVSALIWKCAMEASRSNSQSPRPSMFHQGVNLRKRFVPPLPENLAGNIVGRFTSKVEEFAMIDLKDLAAKFRKGIEQVKEKYAAQIVFDSNEACQEQKDFYKNVLDNDGIENYACASWCRFPYYETDFGWGKPAWVSLTSFSVANVFTLLDKRDCKGLEAWVTMSEETMAILESNVELLGYASVNPSVTY
>Pyrco_BP1_027341.1
MMGSEMKVEVIHKEAIRPSSPTPHYLKTTNLSVFDQLIPDIYVPFLLFYPNNNTDHRSLAAERSKILKTSLSEILTHFYPFAGKFHYNDSICCNDHGVAFLEAQVNCPISKILDKADIGMVKQLLPADMASRQAVTGYLLLVQANFFECGGMAIGVSIAHKVADASTISTFIKRWAEIALDSTSRPNTDCEAVLPAEFGVAASLFPPQDILNAPQPTLEFPKEKCITRTYLFDTSKIAALKSKSASATVPKPTRIEVVSALIWKCAMEASKSKFGSIRPSAWCHAVNMRNVLVRPSAENLLGNLVGKFIARAGESEVVDLDLQSLVGKLRKGIEEFKVKYANNVTGDACESLKEYGDLLQMDDIEIYTCSSWCRFPFYAADFGWGKPSWVNQSLEGKNLIVLMDVRDGDGVEVSLTFNEEDMAIIESNKELLAYASLGRNLILQKDVALVV
>Pyrco_BP1_027342.1
MASEKIKVEITHKETIKPSSPTPRHLSSTDLSVFDQFTPEIYVPLLLFYPSSSDEEVNNIDHHSLFAERSNLLKTSLSEALTRFYPFAGEFVYNVSIRCNDHGAGFHEAQVNCSLSKILENPDLGILKLFVPTAVESKQAEAGHLLLVQVNLFKCGGMAIGVSISHKVADASTLSTFIKSWTEIALGPGITTVPAVLPAEFRVAATLFPPQDFFSSSKPIVEFAENKCVTKRFVFDAAKIAALKSKAASITLLNPTRVEVVSALIWKCATEASRSKLGFVKPSVLLQVLNMRKRSGQAMTENILGNFLWYFTTTTMESELDLESLVGKLRKGIEEYKEKYSNGLSSEVIFQSLKESGNLLLKDSTENYTCTSWCRFPFYEANFGWGKPSWVSTHGSELKNKILLMDMSDGVGIEASLTLKEEDMAIIESNKELLAYASVNPTVI
>Pyrco_BP1_027343.1
MASEIKVEILHKETIKPSSPTPHHLKTTSLSGYDQLTPELYVPLILFYPNGGDEASLDHHASFAYRFSLLKKSLSKTLTHFYPFAGEFVYNVSISCSDHGAGLIEAQVNCPISKILDKPDFQIFRQLIPTSMDSKQAEAGHLLLVQVSSFTCGGLAIGISISHKVADASTLSAFIKSWTAIALGLAGATDHAVPSPEFGIAATLFPPQDIFNSQQVTVEFSPDKGITKRFVFDASKVAALKSKAASATVPNPTRVEVVSALIWKCAMEASRSNLGFTKPSVWSQAVNMRKRSGKTLAENILGNFLWYFAAMSMESEVDLEGLVAKFRNGIEEYKEKYPNSVSCEDALQSIKESGNILINDSMVTYSCSSWCRFPFYETNFGWGQPSWVSTHGSEFKNTILLMDTSDGVGVEALLTVTEEDMAIIEKHEDLLAYASVNPPVI
>Pyrco_BP1_027344.1
MASDIKVEILHKETIKPSSPTPHHLKTCSLSGYDQLTPEIYVPLILFYPNGGDEASIDHHALFADRFGLLKRSLSEALTHFYPFAGEFVFNVSISCSDHGAGLIEAQVNCPISKILDKPDFQILGQLIPTSIDSKQAETGHLLLVQVSSFKCGGLAIGMSISHKVADASTLSAFIKSWAAIALGSAGATDHAVPSPEFGIAATLFPPQDILNSQQGTMEFPPDKGIGKRFVFDASKIAALKSKAASATVPNPTRVEVVSALIWKCAMEASRSNLSFTKPSVWSQVVNMRKRSGKTLVENILGNFLWYFAAMNTESEVDLEILVAKFRKGIEEYKEKYPNSVGCEDALQSVKEHGNILINDSIVTYSCSSWCRFPFYETNFGWGQPSWVSIPSSEFKNTIILMDTSDGFGVEALLTFTEEDMAIIERHEDLLAYASVNPPVI
>Pyrco_BP1_027345.1
MVSVEVISKEIVKPSSPTPNHLYHYQFSFLDQITPPIYTSLVLFYEFNDNIQPEPAAAVISIISKHLKKSLSEVLTLFYPLAGRVKIDNHLVQCNDEGIPYLEAQVTNCRLRDFQQNSMPGELCKLIPFELRDHENSEFALGVQLNIFECGGYAIGLCISHKLADGLSMIMFTKTWAAINRGENETKIECPEFVSAAVFPPADDVSGYRMFGVIPKNKVTKRFVFNARTIEHLREKYTGLAEDDREKRPSRVEALSAFLWRRFVEASKDDHSIDENIFHAAVHTVNLRPRTDPPIPRCSFGNFYQIFLTTPFVSSSSSSSGIDDQESCHDMVKQVREELSKIDKDHVKRLQKGGHGSYINRFIQRLAKPGKPVTLSYSSLCSFPLYDIDFGWGRPTWVAVPPLPFKNLIVLADTEEAGGIEAYVSLADDDAMTKFESHAFIKRRVGMNQDGSVGSNITGHRPKL
>Pyrco_BP1_027347.1
MWSGFAIGLCTSHKLAGGLSMLMFTKTWAAIGRGEKDEAKIERPEFVSAAVFPPANDVTGYDTLGSITTNKLKKSFVFNTPTIEDLREKYTGLAEDDREKRPSRVETFSAYIWRRFTEATKDDHPIDENMFHGAFYTVNLRPRTDPPLPRCSFRNIYQIFLTTPLISSSSSSGVYDQESCHDMVKQVREELRKIEKDRVKRLQQGSTGVTSTDLFKGLPDQEGWLCLPTVACADFLSMILISVGGDLHGWSYRLRP
>Pyrco_BP1_028673.1
MSTQAETGYLVLVPANLFECGGLAIEVSIYHKAADAVTAITFIKCWAALALGSASSTADHHVLLPEEFGVAACLSPSLDSFNSPGAHVTFRTEKRTTRRFVFDASKISALKSRAASTAVPNPTCVEVVSAVI
>Pyrco_BP1_030546.1
MKVEVVVISKEIIRPSSPTPDHLRTYQLSFLDQISPPVYNPLVIFYSSSEPETKFDIVEISNQLKKSLSNVLTQFYPLAGRAQGNLFIDCNDQGIPYLETRVKCQLSDVIQNPIPIELNKFIPFQVDEVADICFGVQLNIFECGGIALGMCISHKIADALSFFNFIKTWAATARQQGDHIVCPQFVSAKLFPPKNISGFNPRIGITRENIVTRMFVFEASKIEALKTKYGAGDHSKSLENHQKPPSRVEALSAFIWDRFMAATQVKSDIAPKRFYAIVHAVNLRTRIDPPLPEHSFGNLYRIAMTIPSLDTGEECYGLVRQVRDQVKKIDKNYVEKLQKGSEHLDFIKQRSDNVFKGEMVTMSFTSLCRFPLYEADFGWGNPTWVGSPALTFNNLVVFIDAKSGGGIEAYINMKEEDLDKIEGDGEFLAFVSPNV
>Pyrco_BP1_030547.1
MKIEVEVISKSVEMIKPSSPTPNHLHHHQLCFLDQLAPHAYIPFLFFYESTGTKTITQISNILKTSLSKILSQYYPFAGRVKHNLFVHCSDQGVPFFESKVKSQPLSDVIASPFVSELNKLLPYRLDEVTEVPLGVQLNVFDRGGFAIGLCVSHRIADGLTSFTFVNRWAAQANCDEQGKSNIIVGPDFSAASIFPPKNMDGYLGVSFVNKKAIVTKRFVFDGSKVEALRSRYEESMKFSKTQKRPSKVEALSAFLWNIFLTLRRKTDCVGIPNQSRSQTLYTVVYIMDLRSRFDPPLPQHAFGNYYRAATATPTLVNGEGSHRLVRQVIEEIENIDNNYMRRFQEGYREHLDFMRKRMERFAKGELVTLTFSSVCRFPIYDADFGWGKPAWVSMAAMNINNQIVFMDTKNGDGIESYFSLTEEDMAKFELHKEFIALLKSPVDTKYHASTVEEADLDNVPSRIKHLDTDYHFVRERVQQGDLDVAYVSTDEQTADVLTKGLHNPTFIKHCFNLKPGSPVEIEG
>Pyrco_BP1_030548.1
MTPPIEISIIARENIKPSSPTPNHLKTFKLSVLDQMVPPTYIPILFFYPTSDHQRVQQLKKSLSETLTRFYPFAGTIKDNTFIECNDDGACFIEARVRCLLSHILNEPDHQVLKQFLPINFESSEAGKGCVLLVQANYFKGGGIAVGLCLSHKIADAATLSTFIRSWAASASGADQRVVNPLFDSVPMAPPKDISVDPPSIEMKVYKSVTKRFVFHGSKIAALKAKVANNFVENPTRLEALAALIWKCARKASRVTLGFSSRPSAFYQNVNIRNKIVPPVPNGSVGNFVGSFIARSEEAAETDLHGLIAELRKGIEQFTSKAKRVPLSEDISAISEPQMAAIGLLSRDDMDFYVCTSWCRFELYEAADFGWGKPMWVSSAVPTCNNMVILVDAEGGDGIECWIRLNEDEMKVFECDQELLSYAAFNPSVWKTG
>Pyrco_BP1_030571.1
MKVEVVVISKEIIRPSSPTPGHLRHYQFSFLDQMAPHVYNPLLLFYEYNAKMHPNITEISNHLKNSLSEALSLFYPLAGRIKDNRFIHCNDEGIPYVEARVLNCTLSDVLSNPNPGELNKFMPFELDDITNPLPFGVQLNIFQCGGFAIGQCISHKIADGLSYFTFSKIWASIARGEQANIDPPQFVSATLFPPKEFNTGFDGGIGITKDRVTKRFVFNASKIETLKAKYEKDMKSLQLKHPTRVETLSAFIWSRYVAATKDCTVNKLYMVIHAVNLRPRFSPPLPQHSFGNLFRVAMTSPLRISNGGEEECDGVVIGEVREAISKIDNEYVKQLQRQGDEHLGLMKKTVDSFKRGDMVAVLSFSSYCRFPLYENDFGWGKPAWVGSPALTYKNLVLFMDTKEGDGIEAYVSLEERVMAKFECDSELLSYVSPAEGDMYTVKESTTASLKSPTAVDPRVTWSGNYIRVRKAHFPRSRVNGQGSVRAVISSGDKAAVTAATPLQSEGIDKLSASEGGEIQVKVLQEAIQLYLSINFAVKVLQEAVQLSSL
>Pyrco_BP1_030572.1
MKVEVEVISNEIIKPSSPTPGHLRHYQFSFLDQMAPHVYNPLLLFYEYNANMHPNIIEISNHLKNSLSEALSLFYPLAGRIKDNRFIHCNDEGIPYVEARVLNCTLSDVLSNPNPGELNKFMPFELDDITNPLPFGVQLNIFQCGGFAIGQCISHKIADGLSHFTFSKIWAAIARGEQANIDPPQFVSATLFPPKEFNTGFDGGVGITKDRVTKRFVFNASKIETLQAKYEKDMKNLQLKHPTRVETLSAFIWSRYVAATKDCTVNKLYMVIHAVNLRPRFSPPLPQHSFGNLFRFSMTSPLRISNGGEEECDGVVIGEVREAISKIDNEYLKQLQGQGDEHLGLMKKAADSFKRGDMVAVLSFSSYCRFPLYENDFGWGRPAWVGSPALTYKNLVLFMDTKEGDGIEAYVSLEERVMAKFECDSELLSYVSPAGRVLLSCGN
>Pyrco_BP1_031015.1
MTFGICNADINSLVEITSRKIIKPSSPAPHLNRILNLSLYDQFFPSTLYPTILWFYENHNDSGFASETSETRTSQRLQESLSNALVHFYPLAGRLKSSALVECNDEGAHFLEAQVNRQLSDFLKQPNPDLINHFIADNDPETAQVGLGHVLLFVQISFFNCGGIVVAISPSHKIADAASLLTFARTWAAINRNDGILGVKLVQPEFTGGSLLPPSRDLPMLSINATSKIQSQNLVTRRFVFDVSKIAGLKAKIGSAVQTFIPSHVNLVLAIILKCSVAASRQCQPESSTRATVLSQMISFRKRMVPEISENVMGNWFWPLQVVFRANETELHELVSNMRQAATDFWKIFKCEEGFLVVSEFMRKQADPFKRNEGLNFYRTTSLCKLPVYEMDFGWGKPAWVTNHIVQKNVIRLLDTKQQDGIEAWVTLDEQEMAIFESDQELLEFASVNPSIICHSGPVLRVKRCVLFHKCWGKPINESRILSFQSSERVRSVSLPHTLSQSLSNIILLSGKLRGGAITTTMVVAAGASSRAEVLTMFRSFLRVARKFSDYNIREYTKRRAVDGFRQNRNLSDPSAISSAFSDGKAQLEVANRQALVYSLYAPKLKSVMEVQNPIKY
>Pyrco_BP1_036914.1
MSQKSLMHMLDLVDGVKEHSLINANDFNDPAKFMGQIINRRFNNVCQPNTYGCLANAIRAMTSTATLCLLRPTNRHALELQSGIYMEGPGELQINDSIRCNDHGVAFLAAQANCPVLKSQEKPDVGGLRTIALIGACLDHSCTSTRSPASAPVRLAPPRLHDSLPLHPEPVSSLILPHNCNSQRSPPPAVLLLQQLVQVSFDVANFGWGKPSWVSVLIAFKNTILLMDTRDGDGIEASLTFTTKTWPDLKAMRSCLHMRL
>Pyrco_BP1_037113.1
MVIILMLRISCMLICCELAPGDESPLPRSSFGNIYRISMTGPFTISNTSLDNDPCYGMVRHIREAMSKIDNEYVKRLQEGDEHLSSIKKNADSFTREHLVTYNFTSLCRYPLYDNDFGWGRPTWVGLPALTFKNLIVFLDTKEAGGGGSGIEAYVSLEKQVMAKFETDVFLRPRLGTSRVSSPTSSLTRQQARFSQVTKYHTQSRPSLGCERPIQTKPMKILWSGSVSLRLLLKVLKK
>Pyrco_BP1_038187.1
MTTSEIKVEIIHKETIKPSSPTPRHFKILKLSVFDQIASDVYVPLLFFYRHHNSSVPSAEISNILKTSLSKTLTLFYPWAGQFQYNDSIGCNDRGAEFLEAQVNCPISKILDNPDAHQMLFKQLLPAEHMGLARAAGSGNLVLVQASFFERGGVAIGASISHKVADAITGSTFINTWAAFAFGSSVVSSTTTGDHQEVVKFPAPKMFGVPASLFPPLDFLNTHHPVVEYAKEKCMTRRFLFGASEIAALKSKSASSTVPNPSRIEVVSALVWKCAMEASRSNSGFMKTSVWCQAVNMREILAKPLADKYLLGSLVGLSMTKTQLDIDNQDLLTLVALLRKGMEEFKENFGNGISGEEAFEIFKEYGNLLRRDDIETYSCSSMCRLPFYSADFGWGKPLWVFISSADIKNAIKFMDTRDGDGMEVILTLKEEDLAKIENNKELLAYSQPVQQKMRTTAKL
>Pyrco_BP1_038918.1
MASEIKVEVIHKETIKPFSPTPDHLRSLSLSVFDQYQPEVYIPLLLFYPNNNNSDNGEVKNIDHRSLFAERSILLKKSMSEALTRFYPFTGEFKYNVSINCNDHGAAFLEAQVNCPVSKILKNPDFEILKQLLPTDCMSTQAETGYLVLVQANLFECGGLAIGVSIYPKAADAFTTATFIKCWAALAFGSASSTTTDHHVLLPEEFDIAASLAPSLDSFDSLGASVTFSTERHANEEICV
>Pyrco_BP1_039697.1
MLIQYTLSKFTSCWAAIARGSNNTTDHIELLDKFGVAASLFPQVDFLNSLQPALEFPQEKCTTKRFVFDASKIAALKSKAGSATMENLTRVEVVSKKQING
>Pyrco_BP1_041476.1
MPMIFFYNNHHVNDARTYSDRVKQSLSEALTQYYPLAGRIIENAFIDCNDQGVPYVQARVRSPPLSDVISEPDPNQLNKLLPCELDNVGDLVFAIQVNMFDCGGMAIGICFSHKVADALSFITFLNSWASISRGDCSIKNSTVSPPIFDLATLFPPRSISGFKPSVEKAREKIVTKRFVFSASTIASLRSRYTDNKANEIKPSRIEALSAFIWARFIASTQGKPNPNTLYRVAHAVNLRTRMDPPPPEYHFGNVSRFVMSSPSFDEREDTCYGMVRQMRQAIKTIDGDYMAKIKEGNEHVEFLKQLAEESMKREVASFSFSSLCRFPYYETDFGWGKPVWVASASFPFKNLVCFIDAGSSGGIEAWVNLKEEDMAKFQHDEQLLACTYPAQDAKV
>Pyrco_BP1_043102.1
MSVEVKQISKEIIKPSSPTPDHLRRYQYSFLDQLEPPLYIPLLFFYEFNGHTQPKITVISNHLKQSLSQVLTLYYPLAGRVKDNKFIDCNDGGIPFVEAQVRNCTLSDVLRNPNLAQLNRFFPFELENYHNEIPGGVQLNMFQCGGFAIGQCVSHKFADGLSNSCSRTPGPPPHAEIKPI
>Pyrco_BP1_043211.1
MHELIVLKAGSLNNLLPIQVERWCQANFFECGGLAIGISISHKVADGSTLGKFIRRWAAIIALGSTAVAVEIGATESRFPPLDFLNSPVDRAPINFVFGSVVKRRLVLDAPKIASLKFLSCQYRGSKSYQS
>Pyrco_BP1_043689.1
MKDESKPELHDFVVRLRKVIRKIDNDCVRKLQGEDGFSHACEPLKETSELVCEGEVEFFRFSSWIRFSLYNTDFGWGKPTWACISNVPIKNVVILLSSSSGDGIEAWVTLDEEDMAKFEHDHELLEFASVAPSS
>Pyrco_BP1_043690.1
MQMKIERVSEDQCKPSSPIPDNLKSYKLSLLDQIAPMFYVPVILFYSAPANIDDTTIVDKLKKSLSETLTSFYPLAGRIEGNASVDCEDGAVVFTRARANIQLSEILKSPEMDLVQQLLPLDPYNIRMDKAVAAMAVQLNFFDCGGMGIGICLSHKIADGATLSSFLDAWATRSRGVFENITPSLNSATIFPPRDKQIFMPSNLIKREKFVTKRFVFDASSLAKLKVKASKGLCTDSRAPTHVEALTALICKSSMNAKIGTLGRGRPSMAISHVVNLRERMAFFW
>Pyrco_BP1_045087.1
MATEIKVEIIERQTIKPSASTPHHLRSYELSFLDQMAFVIYTPLLLFYPITSTTSNVSTRHHAMSIDEGCRHLIESLAKTLTHFYPLAGRIVKGNSIVECNDDGAAFIKARISCCLIADASTLCTFINCWATIALGSSDSDQVLNLPEFGAASVFKPIEFSSSSQPPAREVVKEKCIAQRYVFDASKISTLQSEVASSFVAKPTRVEAVSALIWKSATEASRSNLRKQGPSFFRQDVNLRKRVVPPLPENLAGNVVGSFTSKADEESSVINLKDLVAKLREGIEGLKEN
>Pyrco_BP1_045181.1
MTILEVEVVSSETIKPSSPTPDHLRRHNLSFLDQLQPPIFMPMVLFFPKDPHTTEDPTERCTKIKTALSKTLTKFYPLAGRIRGIQYVDCNDEGAYYVEAKANSNITDIIQNPCPSDFNMFIPCALDAASELPICLQVTFFACGGMSIGMGMSHKVGDALSIFIFLNSLAATTRGEPDYGHAPEF
>Pyrco_BP_DH_02g17280
MTKLEVEVVSTETIKPSSPTPDHLRRHKLSFLDQIQPPIFMPMVLFFPKDPHTPEVPTERCTKIKTALSETLTNFYPLAGRVRGTQYVDCNDEGAYYVEAKANSNIIDIIQNPNPIDFNKFIPCALDAASELPICLQVTFFACGGMSIGMGISHKVGDALSYFMFLNSLAATTRGEPDYVHAPEFVSDKYFPQQDLSGSYQHSSGIIKHNISTKRFVFDAPAVSALRAQSTDVENEQARRPTRVEALSAFIWRRYIAACTRQQQNNSADDVPAMYTVSHAVNLRTRMDPPLPEYTFGYVTRTTISVPPIQMEPKEGSSSDPSLYSVVSHVREAHKQVDREYIKKLQEGEAFLSFLKERSSQVKRGDVVSFSFTSLCRFPIYNADFGWGKPVYAGSASFTFKNLVSFFDTTSGDGVEAWINLKKEDMEKFEADEEVLKYVSPNLSSKNSG
>Pyrco_BP_DH_02g17290
MKDGLQNKVQLNTITITLSTGSNLIKLLISCAKSITARMQRVNNKARGPAGLVPLEPTSTINLTLPNQIIHNTICSSSCIQLFHISKKIEVIEKACIKPSMPTPPHLRKHEFSFLDQIATPIFMVKQSLSKTLTQYYPLAGRVIENAYVDCNDRSKGAPYVQARVRSPLSDVISQPEPNQLNQLLPCELDNVGDLVLAVQVNVFDCGGMAIGVCISHKVADALSLIMFLNSWASISRGDCNIKNSTVNPPIFDLATHFPPRSISGFKPSTGITREKIVTKRFVFSASTVASLRSKYTDNKNNERKPTRIEALSAFIWARVIASTQGKPNPNTLYKVLHAVNLRTRMDPPLPEYHFGNVSRFAMSSPSFDEGEDMCCGMVGQMREAIKTIDGDYIAKIKDGNAHLKFLKQRAEEFMKGEVASFSFTSLCRFPLYETDFGWSKPVWVASASLTFKNLVVFMDAGPGSSGGIEVWVNLKEEDMAKFQDDEQLLACTYPAQEAKFLTNSFCIIPNIWIDKLFIENKVCFYSLILILRHSPKRFKVHLIFVVWKRCFIQKETPR
>Pyrco_BP_DH_02g23390
MRTSLILLPDLPRRLSSCPIIFLPQPSQPSTPPPFTALSRLPLFYPSPSHRLSYSQVVQEPPFPSYPLLPPTPTISHIQKSSHRLPYSQVLLPSLTTSQLVDLENTRGQFWKKSLIPGGHQFKESKYHQLLENLIPRNSPVKGDCYQGEKQKKMASEMKVEVIYKETIKPSTPTPPHLKTTQLSVFDQLAPDVFVPLLLFYPSNINSYAVDSIDHHSSVAERSNILKASLSEALTHFYPFAGTFQYNVSISCDDHGVAFLQAQVNCPMSKILVKPDFEILRQLLPASQGSSQAETGHLLLIQANFFECGGLAIAVSSSHIIIDGYTLSTFIRSWAAVALASSTVSTDHVLLTPKFDAAVSLFPQLDFLYSPPPAMELVEEKSISKRFVFEASKFAALKSKAVSASVPNPTRLESVSALIWKCATAASRSNSGVVRQSVWSTNASLRKIVQRPLAENLMGNLVGMFVVKMEASEVVDIDYPSVVAKLRKGMEEFKEKYANGVSGEEACGFMKDFGDRIKRVDNYHCSSWCRFPFYEANFGWGKPLWVCQTITMKNVAMFTDTRDGEGIEALVTLSEEDMAKFECDKELLAYASVNPTVM
>Pyrco_BP_DH_04g10520
MDTRDGDGIEVSLNLKEEDLAIFESNRELLEVIMCLHHSIHLNLLASHLRFRGFEHPQIPRRSNFILSNEMVEDYYFHQVYLQLQVFSPIDNLKSTALHLYTCITQFLSSLNS
>Pyrco_BP_DH_05g19930
MATEIKVEIIERQTIKPSTSTPHHLRSYKLSFLDQMAFVIYTPLLLFYPITSTTSNVSTRHHAMSIDERCQHLIESLAKTLTHFYPLAGRIVKGNSIVECNDDGAAFIKARISCCLSDILENPDGQILKRFLPIEIESKEAGTGWLLLVQVNLFECGGMAIGLSISHRIADASTLCTFINCWATIALGSSDSDQVLNLPEFGAASVFKPIEFSSSSQPPAREVIKEKCIIQRYVFDASKISTLQSEVASSFVAKPTRVEAVSALIWKCATEASRSNLRKQGPSFFRQDVNLRKRVVPPLPENLAGNVVGSFTSKADEESSVINLKDLVAKLREGIEGLKEKYAAKLVFDSDEAWQEIKDEQNKPKTHDNMEIYSCTSWCRFPFYEADFGWGRPSWASVASIAIKNIIVLMDKRDCSGIEAWVTMSEESKALFESKVELLGYASVNPSVIDT
>Pyrco_BP_DH_05g19940
MASEVKVELIHKETIKPSSPTPSHLKTTNLSVFDQLSTEIYPPVLLFYPPCSNSTSTTERSSILKTSLSKTLTHFYPFAGKFQYNDCILCDDRGARFTEARVNCPISKVLYKPDFGILCRLLPADITSAQAVTDHLLLVQANFFDCGGLAIGIYLSHKVADASTLSAFIKTWAAAALDLASTTSDHREVLSVEVGFAASLFPPLEFLNTPHRVMEYAIENCRTRSFVFHNSKIAALKSKAGSPAVPNPTRVEVVSALIWKCAMEASRSNLGFVRPSTWCQPVNLRKILGWASLEHSLGNLVGLSIAKTEESEVDDLQSLVAKLRKGTKEFKVKYGNGITGDDACEMFKELGNFIKRDDIDNYCGSSLCRFPFYDTNFGWGKPSWIFTARGEFKNLVLLMDTRDAEGIEAFLTFKEEDMAIIEKNEELLAYAS
>Pyrco_BP_DH_05g19970
MVSEMKVQVLNKETIKPSSPTPPDLRNLRLSFFDQFEPEIFIPLLLFYRNKPCAAVADDQERSNFLKTSLSEALTHFYPFAGEFQRNDSICCNDHGVAFLQAQVNCYMSMVFDKPDDGILEQLVPTDKESTLSNTDYLLLIQANFFECGGLAIGVSFAHKVSDAFTICKFIERWAAIALGSASTTTDHHAVLPGEFGVSASLFPPLDIFNSPDFAVTLSTEGSITRRFVFDASKIATLKSKAAKTTPNPTRVEVVSALIWKCAMQASRSKLGIIKPSMLCPIVNMRKRSRQALAENILGNCVWSFAAMTVESEIEHESLVAKLRKGIEEHTEKYPNGVSGNDIIDAAKESGGSKLLDSDDLDIYTCSSWCRFSFYEADFGWGKPSWVSVRSLYKNTILLMDMRDGDGIEASLTLKEDDMALFENSEELLAYASPNPTVIS
>Pyrco_BP_DH_05g19980
MLNKLLPIDGESKQAVTGYLLLVWEFFVFKCGGMHIHQILAVTFGSDNHAVLPGEFGVAASLFPPQDFFNTPKPTLEMPKEKRITRRYVFDASKIAILKCKAASTTVPKPTRVELVSALIGSAPWKHQNQNLLRLDHDLQSLVAKLRKGIDEFKVKYTNTVSADDACEIFEVYMYLLARDDIETYSDSSWCRFSFYATNFGWGKPSWVYQRVESRIWLR
>Pyrco_BP_DH_05g19990
MKIQVIYKDTIKPSLPTPHHLRNLSLSVFDQLFPDIYVPLLLFYPNDNNKYFEGKHSLVAERSKLLRKSLSEALTRFYPYAGNFQHNASICCNDHGAAYVEARVNCPMSKILNKPELVILKQLLPTVLDSSQADTGYLLLVKANFFECGGLAIGVGSSHKVADAYTLSKFTSCWAAIARGSNTTTDHIELPDKFGVADSLFPQVDFLNSLQPALKFPQEKCITKRFVFDASKIAALKSKAGSATVENATRVEVVSVLIWKCAMEASRSNLSVVRPSDLSQFVNIRKILVSPLAENLLGNLVGLCVAKTEASEVDDVQSLVAKFRKEMEEFKVRYGNGISGEEACEFYKEYGHLMKGMWTTTNCSSWCRFPFYEADFGWGKPLWVPHIGGLKNLILLMDTRDGEGIEASLTLKKEDMAKFESNKELLSYASVNPAVI
>Pyrco_BP_DH_05g20000
MGSKIMASDVKVEVIHKETISPSCPTPPHLKTTNSLSFFDQLVPPIYIPLLLFYPICNNGDDFEVHDINHRSLVAERSELLKTSLSEALTLFYPFAGSFQFNDSICCNDQGAVFLEAQVNCPISKIFDKPDLGMLGQLLPNRSYKSSSTINISHKVADASTLSKFINRWAAIALGSPRTIDVVPLVAFGAASSLFPPLDFLNSPPAPTPTRDMKFDIKERCTTRRFVFDGSKIAALKSEAASASVPNPTRVEVVSALIWKCAKEASRSNLGSVRPSSWCQTVNMRKVLAQTLADKDLLGNVVGLVAAKTEESSSEAHDHDLRSLVTILRKGIEEFKEKYRNGVRGEEFCQLFMENVNLIMKKDDTDSYSSTSWCRFPLYESNFGWGKPSWVFISSVGSKNSIVLLDARDGDGIEASLTFNEEDMSMFESNEELLEYASLNPSVICNPPQKNLL
>Pyrco_BP_DH_05g20020
MASDVKVEVIHKETISPSCPTPPHLKTTNSLSFFDQLVPPIYIPLLLFYPICNNGDDFEVHDINHRSLVAERSELLKTSLSEALTLFYPFAGSFQFNDSICCNDQGAVFLEAQVNCPMSKIFDKPDLGMLGQLLPNDHKSHLLQVQANFFECGGLAIGVNISHKVADASTLSKFINRWAAIALGSPRTIDVVPLVAFGAASSLFPPLDFLNSPPAPTPTSDMKFDIKERCTTRRFVFDGSKIAALKSEAASASVPNPTRVEVVSALIWKCAKEASRSNLGSVRPSSWFQTVNMRKVLAQTLADKDLLGNVVGLVAAKTEESSSEAHDHDLRSLVTILRKGIEEFKEKYRNGVRGEEFCQLFMENVNLIMKKDDTDSYSSTSWCRFPLYESNFGWGKPSWVFISSVGSKNSIVLLDARDGDGIEASLTFNEEDMSMFESNEELLEYASLNPSVICNPPQKNLL
>Pyrco_BP_DH_06g08230
MVIGIAILHKVANAFITSRFFKSWAAIALGSNTTSDIVPVSEFDALASLFLPLDFLNSLDKPSIQVVQESYIVALKTKTASSTVPNPTRIEVVSVLIWKSAMEASICSHSNLSFVRPSIWCQIVNIRNIYIGSAFDRRCIGKCCWLFCSKDRRSDEDHDDIQNLVLVQDSFPLSQVWRGRPSWMDIPSNREMKNMMTLVDVSDYIIIELCTTLKEQNMASFETNPELFAYASWNTSIIL
>Pyrco_BP_DH_07g07870
MVIFLSKFRRIVTTYRRSLHPIRYGILFSCNIHSLVEITSRKIIKPSSPTPHHNRFLKLSLLDQLIPSTLTATIIWLYKNPNGSNFAAETSETKSERLQESLSKALVHFYPLAGRLKSPALVECNDEGAHFLEARVNCQLSDFLKQPDIKLLTNFIPDNDPKTAQEALGSVLLFIQISVFNCGGIVVAASPSHKLADGTSLHTFMRTWAAINCEDRVLGAQLGPPEFTGGSLLPPRELSLPSINASMEIQSLTTRRLVFDISKIASLKSNNGGVVQTFIPSNINLVLAIILKCSIAASRHFKPESWMRPMVLTQMISLRRSIVPEILENVMGNWFWSHPLLFKENETELHELVSKMMQGLTDFRAKKANRFKGEEGFLVVSESQRERADLYKRNKGLYGFWATSLCKLPLYEIDFGWGKPAWVTSPGVRKNLILLADTKQHDGIEAWVTLDEQEMAIFECDPDLLAFGSVNPSISLG
>Pyrco_BP_DH_07g07910
MLLQKYPKPLKPSSPTRSRMAIRHGTMLSSCDINSLVEITSRKTIKPSSPTPPHNRILKLSLLDQIMPPTVYGTILWFFPNHNASDFASKSSESTTPKSKRLQDSLSKALVQFYPMAGRVKSPALIECNDEGAHFLEARVNCQLSDLLIQPNPESLNHLMAQNDPKTANEALGSTLLLVQISVFNCGGIVVSVSASHKIADAASFLTFVRAWAAINRDGVLELQLGTPEFTGGSLLPPRELSLPSSKVNLEIPTQSLVTKRFVFNVSKMVSLKEKIGSVVQAFIPSTSHLVLAIILKCSIAASRQCKPESSIKPTVLSQMVSFRKRIVPEKSENVMGNWFWPIQVLFKENEIELHDLASKMRQGLTEFRNEKASRFKGEDGFLVISECLRERNDINSANVYRTSSLCKLPLYEMDFGWGKPAWVTSLSVLKNIILLVDTKEKDGIEAWVTLDEQEMAIFESDQELLAFCSVNPSICHSGLVLGFPRPMAKI
>Pyrco_BP_DH_07g07950
MAIRHGTVLSSCDINSLVEITSRKTIKPSSPTPPHNRILNLSLVDQLMPSTLYGTILWFFPNHNASDFASKPSESTTRKSKRLQDSLSKTLVHFYPMAGQLKSPALVECNDEGAHFLEARVNCQLSDLLRQPNPELLDRLKALNDPETANVALGSTLLLVQISVFNCGGIVVAVSPSHKIADAASVLTFVQAWAAINRDDGALGQQLVPPEFIGGSLLPPRELSLPSIKGSLEIQSQSLVARRFVFDVSKVVSLKTKIGSVVQTFIPSTIQLVLAMILRCSIAASHQCKPESSIKPTVVSQMVSFRKRIIPEISENVMGNWFWTIPVLLKENETELHDLVSKMTQGVTEFRNEKASGFKGENGFLVVSESLRKSADIFNSNNIVNVYKTTSLCQLPLYEIDFGWEKPAWVTSLSVLKNIIVLVATKEQDGIEAWVTLDEKEMAIFESDQELLAFCSVNPSIGHSGLVQGFPRTMARI
>Pyrco_BP_DH_10g17180
MLICCELAPGDGSPLPRSSFGNIYRISMTGPFTISNTSLDNDPCYGMVRHIREAMSKIDNEYVKRLQEGDEHLSSIKKNADSFTREHLVTYNFTSLCRYPLYDNDFGWGRPTWVGLPALTFKNLIVFLDTKEAGGGGSGIEAYVSLEKQVMAKFETDVFLRPRLGTSRVSSPTSSLTRQQARFSQVTKYHTQSRPSLGCERPIQTKPMKILWSGSVSLRLLLKVLKK
>Pyrco_BP_DH_10g17190
MIELTPEIYVPLILFYPNGGDEASIDHHALFADRFGLLKRSLSEALTHFYPFAGEFVFNVSISCSDHGAGLIEAQVNCPISKILDKPDFQILGQLIPTSIDSKQAETGHLLLVQVSSFKCGGLAIGMSISHKVADASTLSAFIKSWAAIALGSAGATDHAVPSPEFGIAATLFPPQDILNSQQGTMEFPPDKGIGKRFVFDASKIAALKSKAASATVPNPTRVEVVSALIWKCAMEASRSNLSFTKPSVWSQVVNMRKRSGKTLVENILGNFLWYFAAMSTESEVDLEILVAKFRKGIEEYKEKYPNSVGCEDALQSVKEHGNILINDSIVTYSCSSWCRFPFYETNFGWGQPSWAQAGCFLSELAIGLSISHRIADASTLRTFINCWATIALESSDSDQVLNFFGAASVFPPIGFSNSSQPPAREVIKEKCITQRYVFDSSQIATLQSEVAIHAEKRFQHSFGSLQPKHREQTWGSKGLHFCCQDVNLRKRAWQEIKDKHNMPKNNDKMEIYSCTNWFRFPFYEANFGWGKASWVSVTCIAIKNIIVLTDKRNCSGIEEWVTVSEERMALFESNVELLGCAYVIPRFSKSAPSNGWVKSSYGNMTSDAIQDFHYSHEK
>Pyrco_BP_DH_10g17200
MEGRVLIAKLEEWRKTMASEKIKVEITHKETIKPSSPTPRHLSSTDLSVFDQFTPEIYVPLLLFYPSSSDEEVNNIDHHSLFAERSNLLKTSLSEALTRFYPFAGEFVYNVSIRCNDHGAGFHEAQVNCSLSKILENPDLGILKLFVPTAVESKQAEAGHLLLVQVNLFKCGGMAIGVSISHKVADASTLSTFIKSWTEIALGPGITTVPAVLPAEFRVAATLFPPQDFFSSSKPIVEFAENKCVTKRFVFDAAKIAALKSKAASITLLNPTRVEVVSALIWKCATEASRSKLGFVKPSVLLQVLNMRKRSGQAMTENILGNFLWYFTTTTMESELDLESLVGKLRKGIEEYKEKYSNGLSSEVIFQSLKESGNLLLKDSTENYTCTSWCRFPFYEANFGWGKPSWVSTHGSELKNKILLMDMSDGVGIEASLTLKEEDMAIIERSLFCYATQVWSNKMASEIKVEILHKETIKPSSPTPHHLKTTSLSGYDQLTPELYVPLILFYPNGGDEASLDHHASFAYRFSLLKKSLSKTLTHFYPFAGEFVYNVSISCSDHGAGLIEAQVNCPISKILDKPDFQIFRQLIPTSMDSKQAEAGHLLLVQVSSFTCGGLAIGISISHKVADASTLSAFIKSWTAIALGLAGATDHAVPSPEFGIAATLFPPQDIFNSQQVTVEFSPDKGITKRFVFDASKVAALKSKAASATVPNPTRVEVVSALIWKCAMEASRSNLGFTKPSVWSQAVNMRKRSGKTLAENILGNFLWYFAAMSMESEVDLEGLVAKFRNGIEEYKEKYPNSVSCEDALQSIKESGNILINDSMVTYSCSSWCRFPFYETNFGWGQPSWVSTHGSEFKNTILLMDTSDGVGVEALLTVTEEDMAIIEKHEDLLAYASVNPPVI
>Pyrco_BP_DH_10g17210
MMGSEMKVEVIHKEAIRPSSPTPHYLKTTNLSVFDQLIPDIYVPFLLFYPNNNTDHRSLAAERSKILKTSLSEILTHFYPFAGKFHYNDSICCNDHGVAFLEAQVNCPISKILDKADIGMVKQLLPADMASRQAVTGYLLLVQANFFECGGMAIGVSIAHKVADASTISTFIKRWAEIALDSTSRPNTDCEAVLPAEFGVAASLFPPQDILNAPQPTLEFPKEKCITRTYLFDTSKIAALKSKSASATVPKPTRIEVVSALIWKCAMEASKSKFGSIRPSAWCHAVNMRNVLVRPSAENLLGNLVGKFIARAGESEVVDLDLQSLVGKLRKGIEEFKVKYANNVTGDACESLKEYGDLLQMDDIEIYTCSSWCRFPFYAADFGWGKPSWVNQSLEGKNLIVLMDVRDGDGVEVSLTFNEEDMAIIESNKELLAYASLGRNLILQKDVALVV
>Pyrco_BP_DH_10g17220
MATKIEVQIIESQTVKPSSPTPHQLRNFKLSVLDQMAPLVHVPLLLFYPNIATTHSMAMNERCQLLSQSLAKALTHFYPLAGRLVEGSSTIECNDDGAEFIIARVNCSLAEILEPPDVVMLNQFLPTEGKGSMLLVQVNFFECGGMAIGFKISHMIADGSTVFTFIKYLSTIALQSSDSDQVVLPPEFGAASHFPPLDFLNSSQPAPMPKKFHQAQKCITERYVFDASKISTLQSDVASSIVPHPTRVEAVSALIWKCAMEASRSNSQSPRPSMFHQGVNLRKRFVPPLPENLAGNIVGRFTSKVEEFAMIDLKDLAAKFRKGIEQVKEKYAAQVVFDSNEACQEQKDFYKNVLDNDGIENYACASWCRFPYYETDFGWGKPAWVSLTSFSVANVFTLLDKRDCKGLEAWVTMSEETMAILESNVELLGYASVNPSVTY
>Pyrco_BP_DH_10g24650
MNQVLEQIRRWGVQRSINVEVIHKEIIKPSSPTPHHLRYLSLSVFDQFKYEIYLPHVVFYPSSSEEHSLVAEKSELLKKSLSEALTQFYPFAGEFKYNDSINCDDRGAVFLEAQVNCPMSKILDDKHGLENMGKLIPTPVRSKHAQGGHLLLVQANVFECGGLAIAASFFHKVVDALSISKFMESWAEIARCSASTTDHHVVLPTEFGVAATLFPPQEYFNSPKKLMLPLTENYMVRRRRFVFDASKIAALKVKAASATVPSPTRVEAVSALIWKCAMEASRSNLGFVRSSTWRHAVNMRKILARPFAENLLGNFSFYAISRVEENEANDLQILVAKLRKSVELLKVKHTNEIRAEDVVQFFKEYGELIEKDDMDNYTCSSLCRFPFCSANFGWGKPSCTRFPLTEGFKNMFLLSDATDGNGIEAYLSMKEEDLVMFETNQDMLTYASLH
>Pyrco_BP_DH_111g05260
MGWEFYTHSSFSPPISLSVSDKLLISIHWWKSPQERSSNHHLPLLISTEFLTSLFTTNFFPSTLYPTILWFYENHNDSGFASETSETRTSQRLQESLSNALVHFYPLAGRLKSSALVECNDEGAHFLEPDLINHFIADNDPETAQVGLGHVLLFVQISFFNCGGIVVAISPSHKIADAASLLTFARTWAAINRNDGILGVKLVQPEFTGGSLLPPSRDLPLLSINATSKIQSQNLVTRRFVFDVSKIAGLKAKIGSAVQTFIPSHVNLVLAVILKCSVAASRQCQPESSTRATVLSQMISFRKRMVPEISENVMGNWFWPLQVVFRANETELHEFKCEEGFLVVSEFMRKQADPFKRNEGVNFYRTTSLCKLPVYEMDFGWGKPAWVTNHIVQKNVIQLLDTKQQDGIEAWVTLDEQEMAIFESDQELLEFASVNPSIICHSGPVLSSLLLLIKLIFFVHLSSYSMDKYIVFSKYLCVFIVTNDIVTLYYTKKRGRMMPYHDNPPFTCACSLSLHHLGLFWSVLNVKRCVLFHKCWGKPINESRILSFQSSERVRSVSLPHSLSISLEHYSALGKAQRRRDNHHHGCGCRSFFSG
>Pyrco_BP_DH_11g17880
MFRSAAMIMDLHFSSGELEEMIVSSGFGAGKHIGASRVVLQGDELRDWRRLPFYTASFGWGKPAWVSIRSIEFKNMIVLMDTNDGTAIESTEKQLSVIHMNTLIETF
>Pyrco_BP_DH_11g24430
MKVDVVHSPTPYHLRNLGLSVFNQFQPDIHIPIILFYRCSPDEVNNNCHCLFAEKLKLLKKSLSKALTRFYPFVGKFEYNVSISCNDHGILDKPQFSILNQLLPTAIGSNQSEAGYLLLVQANLFECGGLAIGVSILHKVTDASTFSAFIKHWTEIALGLAITSDHDVLPADFGIAASLFAPQDFFNSPKPTMHLPKDKCITQRYMFDASSIAALKTKAAGAAVPNPTRVEAVSALIWKCTMEASRSNLGSIKPSVLCQVANIRKGLSGQAENLMGNLVWCFTAMNLQGELDYKNLFVKLRKGIEVYKEERPNGVSGDVVMQTIKEFGNLGRHDVETYAFSSWCRLPFYKANFGWGKPAWVSIRSIEFKNMIALMDTNDGGGIEVTLTLKEDDMAMIGSNKEFLAYASLNSAVI
>Pyrco_BP_DH_13g09440
MTKLEVEVVSTETIKPSSPTPDHLRRDNLSFLDQIQPPIFIPHGTLHENQNRLISETLTNFYPLAGRVRGTQYVDCNDEGAYYVEAKANSNIIDIIQNPNPIDFNKFILCALDAASELPICLQVTFFACGGMSIGMGMSHKVGDALSYFMFLNSLAATARGDTSPNRTCPGPTSIVAGSIKHNISTKRFVFNAPAVSALRAQSTDVENEQVRRPTRVEALSAFIWRRSRPAPANNKTTALTRSQMDPPLPEYTFGNVTRTTISVPPIQVEPKEGSSSDPSLYSVVSHVREALKQVDREYIKKLQEGEGFLSFLKERSSQVKREEVVSFSFTSLCRFPIYDADFGWGKPVYAGSASFTFKNLVSFFDTTSGDRVEAWINLKEEDMEKFEADEEVLKYVSPNLSLYAFNLLLYSNFSEFYFITKNNRDIMVEFYFFNDLKKKFNHQSPHYMIYQNIVQVNSLSTIILLLMCV
>Pyrco_BP_DH_13g09450
MKDSLQNKVQLNTITITFSTGSNLTPYHLITITITINLSTCAKSITTLTAFSLRKTRGPAGLAPLEPTSTINLTLPNQIIHNTICCSSCIQLFHISKKIEVIEKACVKPSMPTPPHLRKHEFSFLDQIATPIFMLKQSLSKTLTQYYPLAGRAIENAYVDCNDQGAPYVQARVRSPLSDVISQPDPNQLNQLLPCELDNVGDLVLAVQVNVFDCGGMAIGVCISHKVADALSFIMFLNSWASITRGDCNIKNSTVSPPIFDLATHFPPRSISGFKPSTGITREKIVTKRFVFSASTVASLRSKYTDNKNNERKPTRIEALSAFIWARVIASTQGKPNPNTLYKVLQAVTSRTRIDPPLPEYHFGNVSRFAMSSPSFDEGEDMCYGMVGQMREAIKTIDGDYSAKIKDGDAHLKFLKQRAEEFMKGEVASFSFTSLCSFPLYETDFGWSNPVWVASASLPFKNLVVFMDAGSSGGIEVWVNLKEEDMAKFQDDEQLLACTYPAQEAKFLTNSSCIIPRLNNLLCPYLQSNTYLTVICRYMLFLLCGKDASFKRKRHAN
>Pyrco_BP_DH_13g09460
MTSPLRISNGGEEECDGMVIGEVREAISKIDNEYVKQLQRQGDEHLGLMKKAADSFKRGDMVAVLSFSSYCRFPLYENDFGWGKPAWVGSPALTYKNLVLFMDTKEGDGIEAYVSLEERVMAKFECDTELLSYVSPAGRVLLSCGH
>Pyrco_BP_DH_13g09510
MKVEVVVISKEIIRPSSPTPDHLRTYQLSFLDQISPPVYNPLVIFYSSSEPETKFDIVEISNQLKKSLSNVLTQFYPLAGRAQGNLFIDCNDQGIPYLETRVKCQLSDVIQNPIPIELNKFIPFQVDEVADICFGVQLNIFECGGIALGMCISHKIADALSFFNFIKTWAATARQQGDRYSNISGFNPRIGITRENIVTRMFVFEASKIEALKTKYGAGDHSKSLENHQKPPSRVEALSAFIWDRFMAATQVKSDIAPKRFYAIVHAVNLRTRIDPPLPEHSFGNLYRIAMTIPSLDTGEECYGLVRQVRDQVKKIDKNYVEKLQKGSEHLDFIKQRSDNVFKGEMVTMSFTSLCRFPLYEADFGWGNPTWVGSPALTFNNLVVFIDAKSGGGIEAYINMKEEDLDKIEGDGEFLAFVSPNV
>Pyrco_BP_DH_13g09520
MKIEVEVISKSVEMIKPSSPTPNHLHHHQLCFLDQLAPHAYIPFLFFYESTGTKTITQISNILKTSLSKILSQYYPFAGRVKHNLFVHCSDQGVPFFESKVKSQPLSDVIASPFVSELNKLLPYRLDEVTEVPLGVQLNVFDRGGFAIGLCVSHRIADGLTSFTFVNRWAAQANCDEQGKSNIIVGPDFSAASIFPPKNMDGYLGVSFVNKKAIVTKRFVFDGSKVEALRSRYEESMKFSKTQKRPSKVEALSAFLWNIFLTLRRKTDCVGIPNQSRSQTLYTVVYIMDLRSRFDPPLPQHAFGNYYRAATATPTLVNGEGSHRLVRQVIEEIENIDNNYMRRFQEGYREHLDFMRKRMERFAKGELVTLTFSSVCRFPIYDADFGWGKPAWVSMAAMNINNQIVFMDTKNGDGIESYFSLTEEDMAKFELHKEFIALLKSPVGNVKENSLSRL
>Pyrco_BP_DH_13g09930
MKVEVVVISKEIIRPSSPTPGHLRHYQFSFLDQMAPHVYNPLLLFYEYNAKMHPNITEISNHLKNSLSEALSLFYPLAGRIKDNRFIHCNDEGIPYVEARVLNCTLSDVLSNPNPGELNKFMPFELDDITNPLPFGVQLNIFQCGGFAIGQCISHKIADGLSYFTFSKIWASIARGEQANIDPPQFVSATLFPPKEFNTGFDGGIGITKDRVTKRFVFNASKIETLKAKYEKDMKSLQLKHPTLNLRPRFSPPLPQHSFGNLFRVAMTSPLRISNGGEEECDGVVIGEVREAISKIDNEYVKQLQRQGDEHLGLMKKTVDSFKRGDMVAVLSFSSYCRFPLYENDFGWGKPAWVGSPALTYKNLVLFMDTKEGDGIEAYVSLEERVMAKFECDSELLSYVSPAGRVLPSCGN
>Pyrco_BP_DH_13g09940
MKVEVEVISNEIIKPSSPTPGHLRHYQFSFLDQMAPHVYNPLLLFYEYNANMHPNIIEISNHLKNSLSEALSLFYPLAGRIKDNRFIHCNDEGIPYVEARVLNCTLSDVLSNPNPGELNKFMPFELDDITNPLPFGVQLNIFQCGGFAIGQCISHKIADGLSHFTFSKIWAAIARGEQANIDPPQFVSATLFPPKEFNTGFDGGVGITKDRVTKRPYPLSYGVDMWPLQRIVPNGGEEECDGVVIGEVREAISKIDNEYLKQLQGQGDEHLGLMKKAADSFKRGDMVAVLSFSSYCRFPLYENDFGWGRPAWVGSPALTYKNLVLFMDTKEGDGIEAYVSLEERVMAKFECDSELLSYVSPAGRVLLSCGN
>Pyrco_BP_DH_14g01050
MRSKQAQVGHLVLVQANVFECGGLAIGVSISHKVADGLANSKFIESWAEIARCTASTTDHHVVLPTEFGVAATLFPPQEFFNSPKSPLTLPFIDNVIGRRLVFDASKIAALKAKAASATVPNPTRVEAVSALIWKSALEASTSNLGFARPSTWRSSVNLRKILIEENEVYDLQTLVAKMRKSVEEFKVKYANEIRGEEVVQFLKEYSELLQKDDMDNYICTSLCRFPFGSANFGWGKASCIRIPWNEDFKNRMLLLDASDGIGIDAYITLKKEDMVMIETNQDLLAYASLH
>Pyrco_BP_DH_14g01330
MCASPLLVAEKSELLKKSLSEALTIFYPFAGEFKNNVSINCDDRAALFLEAQVNRPMSKILDKPDSEILRQLIPTAMRSKQAQVGHLVLVQANVFEYGGLAIGVSISWAEIARCTASTADHHVVLPTEFGVAALFFPPQDFFKKTPPHIAALKAKAASATVPNPTRVEAVSALIWKSALESSRSNLGFARPSTWRSFVNLRKILAQPFAENLQGNFVFSTLPKIEENKEYDRQTLVAKMRKREEVVQFLKEHSELVQKDDMENYICTSLCRFPFGSADFGWGKASCIRIPWNEDFKNRMLLLDASDGIGIDAYMTPKKEDMVMIETNEDLLAYAFLH
>Pyrco_BP_DH_14g07130
MVKEMKVEIISRKTIRPSSPTPHHHKNFKLSLLDQRYSPNLYGNMIFFYSSTSNYDHTYGDFNPHALKMSSHLQKSLSKTLVHFYPLAGRLKDAATIECNDQGVYFVEARMDCHLLNFLSQPDSTLFQHFIPTSSAENEDVIVLLVQLTLFNCGGIAIAVSLLHKIADASSLCTFVQSWTAASTALDQSEFIGHDQRLGQVLPLFIGSTLLPPSEMLITRTVDIPDPLQNFTTRRFVFSTSKMASLKAKAAITTNNPTNVELVSAVVVKCAIAAAQSISTSSSSPSVLFHAVNLRKRMVSPLPANTVGNLVWAFPVLIEESDIKLHEVVVKLRKGLTDFCNDKANRFKGEDGFTVVSEYHKKEVEFSSRGVNIFRCTSLCKFPIYDMDFGWGKPTWVATSMGFKNFIVLIDSKLGENIEAWVTLAEQEMAIFQRDEMLLSFASLNPSAAVHESRM
>Pyrco_BP_DH_14g12950
MELEIVSREIIKPSSPTPSHLRTFNFCYFDKMAGRMYVPVVLFYNPAAGACAVEKSNLLKKSLSETLALYYPFAGRVVDAKYIDCTDEGVTYLEAKIHAKLSEVLRNPDNETLDLLFADNLQWEDTNLSTLLAVQVSYFECGGMAISMCMSHKLGDAATLITFIKDWAAMASNSGEHLIPLFDITSMFPQDDIPIGKEHVNDKGKLATRRFVFDALKIAALKAIVAQKVHNPTKVEVVTALLFKCASSTSGGRAVLCQNINLRSRLVPPMQENFVGNLAWFFSVPKLEEDGEIELPGFVGQMKEALAEFCNTYASKFRGKEWCLSIQQHMKKAKELSGSGTAKYICSSWCRLPIYEVDFGWGKPVWARIGSRAGKNVSILLDTRSGDGIEAFVTLEEQDMAKFERNEELLAFATFNPNPIEELS
>Pyrco_BP_DH_15g00110
MLTSMMQVKIISDECIKPSSPTPQHLRTHKLSLLDQFIPSVYVPMILFFHPSSSIHPININITTPTRSQLLKQSLSETLTHFHPLAEAEVDSNLSQFLNHPDLSFISQFLPGEASWHEAAPGAQVAMMQITNFACGGFVLGAFISQMVVDGTALSAFLKAWAAATFRYIATPYTHYIYTKGKFDAPSLFPQNDANPREAMMALYYCFLKVGNCVTRRIVFDTPALATLKRKAASSRVPNPTRMEVVTALIWKNIMDALNLKTKPNIVQNRTSLITHAVNLRRRAVPPFSEYTMGNFLSMAAVLSQCSTEDHYQKEDNLAHVDDDRDHELGKLAKHVREAISKLDGDFVQSLQGDGTRGLTKFCEPFKEIRETLSRTSADAADGQSLDYIGFRSWCKFGLYEVDFGWGKPSWVSCVGGKRGAEEPVCMNMVVLMDTRSGHGVEAWIYLDEQDMAI
>Pyrco_BP_DH_16g06450
MTGHLLLVHANFFECGGLAIGVSMSHEAADVCMGSTFIKTWAATVVEVAIDNCTSTRRFLFDGSKIATLKSKAARATVPNPTRVVVALTLIWKRAMEASRSNSGYVSPSTSC
>Pyrco_BP_DH_16g09290
MKIEVIERAYIKPSMPTPPHLCKHEFSFLDQIATQIFMPMIFFYNNHHVNDARTYSDRVKQSLSEALTQYYPLAGRIIENAFIDCNDQGAPYVQARVRSPPLSDVISEPDPNQLNKLLPCELDNVGDLVFAIQVNMFDCGGMAIGICFSHKVADALSFITFLNSWASISRGDCSIKNSTVSPPIFDLATLFPPRSISGFKPSVEKAREKIVTKRFVFSASTIASLRSRYTDNKANEIKPSRIEALSAFIWARFIASTQGKPNPNTLYRVAHAVNLRTRMDPPPPEYHFGNVSRFVMSSPSFDEREDTCYGMVRQMRQAIKTIDGDYMAKIKEGNEHVEFLKQLAEESMKREVASFSFSSLCRFPYYETDFGWGKPVWVASASFPFKNLVCFIDAGSSGGIEAWVNLKEEDMAKFQHDEQLLACTYPAQDAKV
>Pyrco_BP_DH_16g09300
MRMEIEVEVISKEIIKPSSPTPNHLHHHQLSFLDQLAPHAYMQFIYFYSSDGDGTKTFTQISDILKTSLSKVLTHYYPLAGRVKHNLVVHCSDQGVPFFEAKVKSQLLSDVITNPLLSESDQNRFLPFKTAEATEIPLGVQLSVFDCGGFAIGACISHRIADALSYFMFVNNWAAIAKNCSNIFVCPDFSAASVFPPRNVEGYLGVSIITKRKAIITRRFVFDGAKVEALRSRYQESMEFSKTHKSPFKS
>Pyrco_BP_DH_16g09390
MEDNNVIYASDCRLPKLTRAHKYTVMAAMEVENISRETIKPSTPTPPHLRTHKLSLLDQINPRSYVPVVYFYPKEASDYRSVEDKSNQLKKSLSETLSKYYPFAGRIRDRFSIDCNDEGVAFVKTRIRNFKLSDILENPKDEDLALLISEDVAWNEDPDVSVIVDVQVSFFDCGGMALGIGMSHKIADASTIINFVNDWAAVARDQYVPSPEFVAENIFPQADLPLFPEAVPEKSDCVAKRFVFDDTKIAALKALVADKVQNPTRVEVVASFIYSCAISALRLTSGSSSNPTVLTQSVNLRTRMVPPVPQNSVGCMVWIYTVSTAEDSVIELHDLVAQLKQNMTRFCDSYAQKFRGKDQWPVIFQECLQESMVEFSRPNLVMYKCTSCRSITVPSCTTKDCFILIDTKNGEGIEAYVNLEKQQLDVFEHDEELLAFASLNPNIDRSYFVLVFKPLCLFLLLNLSLGTSLIAVLLCSFGFIEMSLEIMKISTHQFFMGNSPEHNSSRLQHVMQSRTERRHQTKTATMTMEVELISREIIKPSTPTPPHLRTHNLSFIEQNTPRTYLPVVYFYHKESSASPNGDHESNQLKKSLSEILSKYYPFAGRIRDRASVDCNDEGVAFVEARVRNVKLSEILEHPEDTWLDLLFTDNLQWNDDSSLSVIFAAQVSFFDCGGMAIGICMSHKVADTSTVANFVNDWAARNKCDQYVPSPLFIGADTFPQGDMPLFPETVLEKGDSVTKRFVFDALKIASLKAIVADKVQNPTRVEVVTALIYSCAISALRSTSQSSLNPTVFIHTVNLRTRVVPPLPKNSVGSMIWAFTLSTAEDSVMELHDLVTQMKQSMTRFCDSYAQKFRGEDQWPAIFKECTQALRKEFSIANLVTYRCSSWCRFPVYEADFGWGKPIWVTIASCPLKNAIFLIDTRNGEGIEAYVNLEKQQLDVFERDAQLLAFASLNPSALDSI
>Pruav_co4000035.1_g010.1.br
MATETKVQIIERQTIKPSSATPPHLRSFKLSFFDQTAIVIYIPILLYYPNTSSTSKVRTGHHDHVVAINERCQHLIESLSKTLTHFYPLAGRIIEGKAMVECNDAGAEFVKARINCSLSEILEHPDAQMLKQFLPIEYESKEASTGRLLLVQVNCFECGGMTIGLSISHRIADASTLSTFIKCWTTIAFGSRDSDQ
>Pruav_co4016441.1_g010.1.br
MAPAINLHIPLLLFYPNAADANTNNVIATNERCQHLMKSLTTTLTHFYPLAGRIKGHAVIECNDDGAEFVKAGVTCSLSEILEHPDAEMLRRFLAIDQSDSRESATSPLLLVQINLFECGGMAIGFSISHKFADTSTLSLFINCWTATCHNQSNKLMVPKFGAAS
>Pruav_co4027827.1_g010.1.br
LSETLTRFYPLAGRIKGNISIDCNDHGVDYVEARVNGLLSTFLSKPDAQTLRKLLPVDAESPEAGRGPLLLVQANVFDCGGLAIGVCMSHKLADAASLSTFIMAWSATALGFSQALLPDFSASFQFPPTDHASSFQQSSVDVKRVNFVTKRFVFYASKIAGLRTKAASAIVDQPTHAEAVTALIWRCAVAAASRSSSSLQSPKLSVLSQSVDIRKRVVPPLSDDSIGNLVGYFAAHTDETELELQCLVAKLRKGIKELSNSYAKRLQKDQALQVVCKSFKEADELIKRDDIINFYVGTDLCNYKLLYGVSFGWGKPIWLSKVPAASNNNVASLVSTREDGGIEAWVTLSEEDMATFEQDQELLAFAFMNPSVLEVEPITRKSAL
>Pruav_co4040477.1_g010.1.br
MAQEMKIEIVKKETIKPSAPTPHNLKSFKLSLLDQLVPVVYGPMVLFYPSNVSEVTLTEERSHQLKKSLSEALTRFYPLAGRIKDNLFIECNDEGAVYVEARVNALLSNFLDQPNLEILKLLLPIKVESPEAGTGCLLLVQASFFECGGLAIGVCMSHKLADASTLSTFIKVWAATALGLGHTVVPDFSAATRYPPGDFSAQSPAAAVEMKIVKCVTKRFVFDGPKMRALKAKVTSGSVQRPTRVE
>Pruav_sc0000095.1_g030.1.br
LVAKLRKSLEEYREKYPNGVSGDVVLQTIKESGNLARDDVETYMCTSWCRFPFYETNFGWGKPSWVSIRNIEIKNMVALMDMSDGVGIEASLTLKKDDMAMIESSKELLAYATLNPAVI
>Pruav_sc0000095.1_g090.1.br
MASEIKVKVIHKEIIKPSSPTPHHLKNTSLSVFDQITSEVYVPVLLFYPISSDEVNNIDHHSLFPEKSHLLKISLSEILTHFYPLAGEFVYNSSISCNDQGAAFVEARVNCPISQILSQPDLGIQKQLVPNDIECRTKSGKGYLLLVQANFFECGGVAIGVSISHKIADAYTVSKFINSWAAIALDSTTTTDVLPPAQFGAAASLLPPLDFLNSPQSPVEFVQENCETRTLVFDASNIAALKSKAVSATVPNPTRVEVVSGLIWKCMMEASRSNLGFVRPSSWCQFVNMRKVLVKHSADDLLGNFFGHFVAKTEESEVDHDVQSLVAKMRKSFEELKVNFANGISGEDVLQLCKELGELIGKVDVDNYCSTSLCRFPFYKANFGWGKPSWMSMPAGAVEIKNIISLMDVGDGNGIQARLSLKAEDMAIVESNRELLTYASLNYEVRHKLIPKL
>Pruav_sc0000095.1_g100.1.br
MTSEIKVEVTQEEIIRPSSPTPHHLRSSNLSVFDQLTPQVYVSVLLFYPSNNGDSHSLAAERSKILKRSLSEVLTHFYPFAGTIQSKDVSICCNDHGAKFFEARVNCPLSQVFDKPDLGMLKQLHPNAIESGAQSGTGHLLLVQANFFECGGMAIVVNISHKLIDAYTLCKFINSWSAISLSSVSTDHVVPPVEFGAAASLFPPLDFLSSTRASVGFVKYNCITKRFVFDASKIATLKLKAASATVPNPTRVEVVSALIWKCAMEASSSNSGVIRPSIWCQFVNMRKILPQSPAENLLGNLVGYSVAKTQESEVEHDLGSLVFKLRRGFEELKEKYGNGISSEDVFQQFNELGKLIGKVDIDNYCLTSWCRFPFYEADFGWGKPSWLSNIPSTAELKNMISLVDVSDGIGIEARLTLKEEDMAVIESNEELLAYASLNPCVV
>Pruav_sc0000095.1_g110.1.br
MATEMKVEVICKETIKPSSPTPHHLRISDLSVFDQVTSEVYVQLLLFYPSSSDDVNNIDHHHSLFAERSILLKTSLSETLTYFYPLAGEFKYNSSISCNDHGAAFVEARVNCPISQILGEPDLGMQKQLVPNHIECRTQSGKGYLLLVQANFFECGGVAIGLNISHKIIDAYTLCKFINSWAAISLGSANTDHVVPPVEFGAAASLFPPLDFLNSPQPSIDFVKENCITRRYVFDASKIAALKSKVASAAVPNPTRVEVVSALIWKCVMEASRSNLGSARPSAWCQVVNMRKIMVPPLRVDLLGNFFGYFVAKTEESEVDHDVQSLVAEMRKGFEEFKVNFANGISGEDVLQLCKELGELIGKVDTDNNYCSTSWCRFPFYKANFGWGKPSWMSIPAGAVEIKNIISLMDERYGNGIEARLSLKEENMALVESNQELLAYASLNPSVVM
>Pruav_sc0000095.1_g120.1.br
MTSEIKVEVIREETVRPFSPTPHHLRSSNLSVFDQLTPQVYVPLLLFYPSNNSNHHSAASASERSKLLKRTLSETLSHFYPFAGTIQSNDVSICCNDHGATFVEARVNCPMSKISEKPDLGIQKQLHPNELEFMAQSGTGHLLLVQANFFECGGVAIGLNISHKIIDAYTLCKFINSWAAISLGSANTDHVVPPVEFGAAASLFPPLDFLNSPQPSIDFVKENCITRRYVFDASKIAALKSKAASAAVPNPTRVEVVSALIWKCVMEASRSNSNFARPSVWCQFVNMRKMLPQAPGENLLGNLVGYSVAKTEEREVEHDVKSLVSKLRKGLEEFKEKYGNGISREDVFQQCIELSKLVGKVDIDTYCSTSWCRFPFYEADFGWGKPSWMSIPSTVEIKNMISLVDVSDGIGIEVRLTLKDEDMAIIESNQEMLAYASLNPSVV
>Pruav_sc0000095.1_g130.1.br
MATETKVQIIERQTIKPSSATPPHLRSFKLSFFDQTAIVIYIPILLYYPNTSSTSKVRTGHHDHVVAINERCQHLIESLSKTLTHFCPLAGRIIEGKAMVECNDAGAEFVKARINCSLSEILEHPDAQMLKQFLPIEYESKEASTGRLLLVQVNCFECGGMTIGLSISHRIADASTLSTFIKCWTTIAFGSRDSDQVLLVLPKFGAASMFPPIDFSNSTQPPAREVIIAENCITKRFVFDASKIAALQSESTSSVMPKPTRVEAVSALIWKCAMEASSRSKLGTQRQCVFCQDVNLRKRVVPPLPENLVGNVVGSFTSKAEEGTIDLKDLVAKLREGIDELKEKYAKTLVFDSNEAWQGIKDKHSKLKNDDEMEIYSCTSWCRFPFYEADFGWGKPLWVSVISIAIKNIIVLMDKGDCNGIEAWLTMSQESMALFESNVELLGYASVNPSVITT
>Pruav_sc0000095.1_g140.1.br
MNVQVEVISKEIIKPSSPTPNHLRHYKLSFLDQISPPLYTSIVLFYEFNRETQPAITETSKHLKQSLAEVLTLFYPLAGRVKIHDHFVECNNEGIPYLEAQVTNYRLQDVLNNLFPDELNKFIPFSLDEHIAKEFALGVQLNMFDCGGFAIDGLSMLMFTKTWAAIARGETDEAKIGRPQFVSATLFPPKEITGYDSHAGITKNKVTKRFVFDASTIEDLRAKYTDLQKNEKHPSRVETLLAFMWRRIVGATKADHDDDNKMHRVIYTVNLRPRIEPPLPHYSFGNICRISLTAPLLGKSSSWDDEDQESCYGMVRRVREALSKVDKDMKTLQHGGEHLRVMDRLAQSSSTGEVVTSSYTSLCQFPVYDIDFGWGRPTWVGLPPLPINDLILFLDTKEAGNKVEKLQKLTKDAGQR
>Pruav_sc0000095.1_g150.1.br
LSETLTRFYPLAGRIKGNISIDCNDHGVDYVEARVNGLLSTFLSKPDAQTLRKLLPVDAESPEAGRGPLLLVQANVFDCGGLAIGVCMSHKLADAASLSTFIMAWSATALGFQANLCQTQT
>Pruav_sc0000095.1_g160.1.br
MNVQVEVISKEIIKPSSPTPNHLRHYKLSFLDQISPPLYTSIVLFYEFNRETQPTITETSKHLKQSLAEVLTLFYPLAGRVKIHDHFVECNNEGIPYLEAQVTNYRLQDVLNNLFPDELNKFIPFSLDEHIAKEFALGVQLNMFDCGGFAIDGLSMLMFTKTWAAIARGETDEAKIGRPQFVSATLFPPKEITGYDSRAGITKNKVTKRFVFDASTIEDLRAKYTDLQKNEKHPSRVETLLAFMWRRIVGATKADHDDDNKMHRVIYTVNLRPRIEPPLPHYSFGNICRISLTAPLLGKSSSWDDEDQESCYGMVRRVREALSKVDKDMKTLQHGGEHLRVMDRLAQSSSTGEVVTSSYTSLCQFPVYDIDFGWGRPTWVGLPPLPINDLILFLDTKEAGGIEAYVTLSEERTQKKLMKLFKK
>Pruav_sc0000095.1_g170.1.br
MCLMRQKFLLQSNVASSVVPKPTRVEAGFSTHLEMCNGSIEIKLGAEESLIDLKDLASKIRKGSEQVKEKYAAKVGFDSKETCQELKDYYRDLVDNEDIDNYNCTTFCRFTFYETDFGWGKPAWVSFASFQIKNVIVVLVHRMILSL
>Pruav_sc0000095.1_g180.1.br
MNVQVEVISKEIIKPSSPTPNPLRHYKLSFLDQISPPLYTSVVLFYEFNRETQPTITETSKHLKKSLGEVLTLFYPLAGRVKIHDHFVECNDEGISYLEAQVTNYRLHDVLNNLVPDELNKFIPFALDEHIANEFALGVQLNMFDCGGFAIGLCISHKLADGLSMLMFTKTWAAIARGETDEAKIGRPQFVSATLFPPKEITGYDSRAGITKNKVTKRFVFDASTIEDLRAKYTDLQKNEKHPSRVETLLAFMWRRIVGATKADHDDDNKMHRVIYTVNLRPRIEPPLPHYSFGNICRISLTAPLLGKSSSWDDEDQESCYGMVRRVREALSKVDKDMKTLQHGGEHLRVMDRLAQSSSTGEVVTSSYTSLCQFPVYDIDFGWGRPTWVGLPPLPINDLILFLDTKEAGGIEAYVTLSEEVMTKFESDPFLRRRVSMSWFGSAADSSLIRQPALLNHVTKFIPKSSRL
>Pruav_sc0000095.1_g190.1.br
MEASRSNLGMSLRPSVLRHTVNLRKRVTLLLPENLAGNFMGYFTSRAEESLIDLKDLASKIRKGSEQVKEKYAAKVGFDSKETCQELEDHYRDLIDNEDIDNYNCPSFCRFTFYETHFGWGKPAWVSFASFPIKNVIVVMVHRMILSL
>Pruav_sc0000095.1_g200.1.br
MATEIKVEIIQRQTVKPSSPTPHHLRNYKLSILDQMAVQTYIPILLFYPNAADATSNNVMATNERCQHLMQSLAKTLTHFYPLAGRIKGGAVIECNDDGAEFVEARVKCSLSEIFEHPDAEMLRRFLPVEPESREAGTGTLLLVQVNLFECGGMAIGFSISHKFGDAATLNTFINCWTATARDQSNMLMLPKFESTIKIRPQSIKVEIFKRQPVVGLLPTK
>Pruav_sc0000095.1_g210.1.br
MATEIKVEIIQRQTVKPSSPTPHHLRNYKLSILDQMAVQTYIPILLFYPNAADATSNNVLATNERCQHLMQSLAKTLTHFYPLAGRIKGGAVIECNDDGAEFVEARVKCSLSEIFEHPDAEMLRRFLPVEPESREAGTGTLLLVQVNLFECGGMAIGFSISHKFGDAATLNTFINCWTATARDQSNMLMLPKFGAASLFSPLNFSNSDPLLSTEVKKEKFMTRRFVFDASKIAALQSKVTSSVVPKPTRVEAASALIWKCKIEASARSSSNMLGTSLIRPSVFSHTVNMRKMSVPALPENLVGNLVDFSTTNYSHSGENTTVIDLKGLVAKIRGGLEETKERYAAAVVFDSNEAGQKMKWYINLLKNDDIDKFICSSWCRFPFYEANFGWGKPSWVCYVAVAQKNVTVLMDKRDGNGIEAWVTLSQENMALFESNKELLAYASLNPRVTN
>Pruav_sc0000095.1_g220.1.br
MNVQVEVISKEIIKPSSPTPNPLRHYKLSFLDQLTPPSYTSLVFFYEFNGETQPAINEVSKHLKKSLAKVLTLFYPLAGRVKINDHFVDCNDEGIAYLEAKVTNCRLCDFLNNPLPDELNKFIPFAQDEHIANEIALGVQLNMFEGGFAIGLCTSHKLADFLCMLMFTKAWAAIARDEAEIQRPQFVSATLFPPKEITGYNWGAGIAMKKVTKRFVFDAPTIEDLIAKYTGLENNEKQPSPVEALSAFMWRRFVGATKDDNDDKNKLHSLIHSVDFRPLIDPPLSPYSFGNIYGNSLTAPFLSSGDDDDGDQESSYGMVRRVREAISKIDKDFVKRLQHGDEQLSLIGRLAQSASKGEVVTSYHSSLCQFPLYDNDFGWGRPTWVSLPPLPVKDIIVFLDAKEPGGVEAYVSLAKEVMTKFESDTSLRRRVGTGRVGSASSCLIHQPARFNQVVTFHTRNRASVIKKPTQTKLMKLGSGSVCSVCF
>Pruav_sc0000095.1_g230.1.br
MMKMKMKIDDEESCYGMVRRVREEINKIDKDYMKRLQEGDEELISVNPLPHSFTRGEVETSNFTNLCRFPLYDNDFGWGRPTWVGIPPLPLNNLTVFLDTKEAGGIEAYVTLEEEVMTKFESDPFLQRRVRMGRFDTAISSLAHQPARFNQVAKFHSQNWSSVIKKPIQIKPSKLESRL
>Pruav_sc0000095.1_g240.1.br
MNWPKKPFFSTLALSREAKTQRFAKVLCLLEDKRKTLRHVHLGLDCRLRPRPSKIAARNIKEKLENKKVAATEDENEVDDWDIYKEVIGGSSHGHILGLGGGYSTKDVYPSDDQGCNKRICLEREEEHEKLKEEVKNLKSVLYELKDPVQTHHPVYAYVVFFYEFNGETQPTIMEISNHLKKSLAEVLTLYYPLAGQIRFDNHFVDCNDEGVPYLEAQVTNCRVRDVLENPIPGELNKLVPFQLDDVIADDEIALGVQLNMFECGGFAIGLSTTHKLANGLSMLMFSRTWAATARGDRDQVEMEGPEFVSAKLFPPKDLNHFSTCDAIAKPVIDKNKVTKRFVFWCL
>Pruav_sc0000095.1_g260.1.br
MKVEVEIISKEIIKPSSPTPKHLRRHQFSFLDQINPPIYTSLVLFYEFNGKTPPTITEISKHLKKSLSEVLTLFYPLAGRLRVENHFVDCNDEGIPYLEGQVKPNCQLCDFLNDPVPDDLQKFVPFEPHDHNEFALGVQLNMFECGGFAIGLSVSHKLADGLSMLMLTKTWAAISCGENDNFEAKVEHPEFVSATLFPPKEMNGYYSHAGITKNKVTKRFMFDASAIEDLRQKYTGLENNERRPSRVETLSAFIWRRFVEATKGDPDQNIDDENKLHMVIQTVNLRPRIDPPLPQNSFGNICHFFMISSSGDDDYDDEDEESCHGMVRRVREEISKIDKDYVKRLQQGDEHFKFMNRLAQSSIRSGGKVVTSYFSSLCRFPLYDMDFGWGRPAWVGIQPLPLNNLIVFVDTKETGGIEAYVTLADQHVMAKFESDPFLQRWVCTGRFDTAVSSLAHQPARFNQVEKFHFQDRSSIIKKPIQIKPSKLRSRL
>Pruav_sc0000351.1_g520.1.br
MEVEIISRETIKPFTSTSPHNRTYNLSFLEQVNPHTYVPVVYFYPKEASETPDFLTGGDKSNHLKKSLSETLAKYYPFAGRIRDRVSIHCNDDGVTFVEARIKNIELSEILEHPKDEVLDLLFTDNLQWNDDTNINVLLAVQVSFLDCGGMAVGICMSHKIADTSTMINFINDWAAVARNNKKCDQYVPSPEFISATVFPRCDLPLSPEAMIEKSNCVTKRFVFDATKIAALKAIVAEKLQNPTRVEAVTAFIHSRAISALRSTSGSSSNPTTFIQTVNLRARMVPPLPQSSAGSMIWFFTVSTAEDSVVELHDLVGQMKQRMTKFCDTYVRKFRVKDQWPSIFKECIQESRKPFSKGNLVIYRCSSWCRFPVYEADFGWGKPIWVTIASCAMKNAVFMIDTRDGEGIEAYVNLEKQELDVFERDAELLAFASLNPSVI
>Pruav_sc0000351.1_g530.1.mk
MKVKASKGLGMDDHAPTRVEAVTALICKSSMNAKNGTSGKGRPSMAISHVVNLRERMAPPLPEHSFGNIWWFAVASIMKDERNIELHDIVVQLRKVIRKINDDYAKKLQGEDGSFWNFVSWHQALRIT
>Pruav_sc0000367.1_g260.1.br
MEVEIISKEKIKPSCPTPSHLRIFKLSLLDQLIPAPYAPVILFYHPPINENDDDNIHSRLHLLKTSLAETLTGFYPLAGEIKDDLSIDCNDQGAHYVEARVNYSSLDEFLSRPDLLLLLHRFLPCDVTNAGASVTNIQVNVFKCGGIAIGLCISHKILDGAALCTFLKSWTAIARARSSISSPGPGSLLRTSSSSSSSSSDSILISSSSSSDSDSDDHQTEDATTYTSVASSIIGGPNLFAATRLFPTNDDLWLRDSSIPMWGSLFIKDGKSSCVTKRFVFDASAIANLKDMANSSSSCVQVLKRGPTRVEVVSAFIWQCAMAASKQKYGFERPSVLTHTVNLRSRIFLDDAYEAAAASDTAAAADLSLENSIGNLLWIAAARCPMLMLDEEEEVANNNNNNNSSASGSRILHGLVSELRNALSKVDGGFVKKMRSGEEGKTLMLECLKEITKTKEEEEEEEEKEYYGFSSWCKFGLYEAGDFGWGKPIWISSIASTGNSVFMNLIILVDTKLGDGIEAWVTLDQHHMALLQSNPLLQKFVSFDPTPLLLL
>Pruav_sc0000572.1_g020.1.br
LQLSSPATSTTVPNPTRVEVVSAIIWKCARDASRLNLGSVRPSSWCQTVNMRKILLSGPLGDEDLLGNFVGLVAAQTKESEADHDDLQSLVTKLRKGLEEFKERYSNGSNGADFVKTSWRM
>Pruav_sc0000791.1_g210.1.br
MAKDLIKVEIIERQTVKPSSPTPHPLRTIQLSVFDQMIPCHVYPPTLLFYAANNNINGSGDMTAVRMKERDYCQHLIQSLAKTLTHFYPLAGRWSKGHDTIQCTDDGAEFVTARVKCSLSKIFEHPDPEMLTGLVPAIGQPDGDGDGDGVSTRLPLLAVQANLFECGGIVIGLKMSHRLVDGTTASTFISCWAKTALDDGDDHQVPFMVPKFDAASYFPPLDFLNSSQPSPSKLVGIKYITKRFVFDAPKIATLQSNLASALAPHAPTRVLVLSALIWKCAMEALSKSSNIPLGSRPSSFKLAMDLRRRFEPPLPQTLGGNAVANIFVIATPSLLKGQDESDDETIDLKDLVAKLRKGLEQQNATYPTKLPFDSNEAWKRDQEYEKLRGNVDMYHLCSGSWCRFSFYEADFGWGKPAWVSIPSTGIKDLVIFIDKRDGKGIEALVSMSEEIMEHFESNPELLKYASVNPRVM
>Pruav_sc0000791.1_g220.1.br
MATGLIEPTANSHISFERDIAYSEQSKMTTGLIKVEIIERQTVKPSSPTPHPLRTLQLSVLDQMLPSHVYFPTLLFYAVNNNITGSGGGATSTDMAAMRMKERDYFQHLIQSLAKTLTHFYPLAGRLSKGHDIVQCTDDGAEFVTARVKCSLSQIFERPDPDMLTGLVPAIGQPDGDGDATRLPLLAVQANLFECGGMAIALNFSHRVVDGTTSSALISCWAKTALDDGDDDQAPFMVPKFDAASYFPPLDFLNSSQPSPPKLVDVKYITKRFVFDASKIATLQSHLASALAPHAPTRVLVVSALIWKCAMEASSKSSNIPLGSRPSSFKMPMDLRRRFEPPFPQNLGGNVVAHLVVIATPSLLKGQEESDDETIDLKDLVAKLRKGLEQQKETYPTKLPFDSIKAWQWDQECQKLTGNVDMYHLCPGSWCRFPFYEADFGWGKPAWVSIPSIGLKDLVILIDKRDGKGIEAMLSVSEEIMEHFESNPELLKYASVNPKVM
>Pruav_sc0000791.1_g230.1.br
MATDLIKVEIIERQTVRPSSPTPHSSRTIQLSVLDQMVLSHVYFPTLLFYAANNNITGSGGGATSTDIAAMRMKERDYCQHLIRSLAKTLTHFYPLAGRLSKGNDIVQCTDDGAEFVTARVKCSLSKIFEHPDPEMLTGLVPAIGQPDGDGDGVSTRLPLLAVQANLFECGGIAIGLNFSHKVVDGITASAFISCWAKTALDDGDDDQVPFMVPKFDAASYFPPLDFLNSSQPSSAELVGIIKHDKCITKRFVFDASKIATLQSNLASALAPHAPTRVLVVSALIWKCAMEASSKSSNIPPSSFLLTMDLRRWFEPPLPQNLAGNVVGILVVTATASLKGQEESDETIDLKDLVAKLSKGIAQQKETYPTKLPFDSNEAWRRAQEYEKLRGNVDMYHLCSGIWCRFPFYEADFGWGKLTWVSIPSIGRKDVFYLIDKRDGKGIEALLSLSEEIMEHFESNPELLKYASVNPRVM
>Pruav_sc0000791.1_g240.1.br
MATDLIKVEIIERQTVRPSSPTPHSSRTIQLSVLDQMVLSHVYFPTLLFYAANNNITGSGGGATSTDIAAMRMKERDYCQHLIRSLAKTLTHFYPLAGRLSKGNDIVQCTD
>Pruav_sc0001429.1_g020.1.br
MATEIKVEIIQRQTVKPSSPTPHHLRNYKLSILDQMAVQTYIPILLFYPNAADATSNNVMATNERCQHLMQSLAKTLTHFYPLAGRIKGGAVIECNDDGAEFVEARVKCSLSEIFEHPDAEMLRRFLPVEPESREAGTGTLLLVQVNLFECGGMAIGFSISHKFGDAATLNTFINCWTATAHDQSNMLMLPKFGAAALFSPLNFSNSEPLPSVEVKKEKLMTRRFVFDASKIAALQSKVTSSVVPKPTRVEAASALIWKCKIEASARSSSNMLGTSLIRPSVFSHTVNMRKMAVPALPENLVGNLVDFSTTNYSHSGENTTVIDLKGLVAKIRGGLEETKERYAAVVVFDSNEAGEKMKWYINLLKNDGIDKFICSSWCRFPFYEADFGWGKPSWVSYVAVALENVTVLTDKRDGNGIEAWVTLSQENMALFESNKELLAYASLNPRVTN
>Pruav_sc0001429.1_g090.1.br
MPFKIEMRPPMPPCRLLETPSRSSCSRIVHTRPGKWAGRGQPGPKSECNDNGAVFVKAQVNCYLSEILQQPDAEILRRLLPIELESKEAGTGRLLLLQVNLFESGGMAIGLCISHKVADASAICTFIHCWATTALQSSTDSDRVILLPEFGASSLFPPLDFSNSSQPPAKEAVKEKCTTGRRHQVARARWPQRSRLKSLSGKQLKPSSPTPHQFRNFKPSVLDQMALVAHIPLLPLYPNITTVTISKVNTSHHDQAMAMNERCQHLIHTLAKALTHFYPLAGRLTEGNATMECNDDGAEFVKPRVNCSLSEVLQPPDIQMLNQLLPTETESKLAAAAGAGPLLLVQVNMFECGGTAIGFRISHKIADGSTVCTFNKCLATTVLQSRNSDQVLVLLEFGSASLFPPLDFSNSSQPAPSKKFVKAQKCITRRYVFDASKISTLQSNVASSVVPKPTRVEAVSALSWKCAMETSRSNLGMSLRPYVLRHTVNSRKGVTSLLPENLAGNVVGYFTSRAEESLIDLKDLAAKIRKGSEQVKEKYAAKVGFDSKETCQELKDYYRDLIDNEDLDDYNCTS
>Pruav_sc0001429.1_g100.1.br
MAPEVKVEVTHKETIKPSAATPHRLKTINLSVFDQLVPQIYIPLLLFYPGNNSGQVKNIDHHHSLVAERSKLLKKSLRGALTHFYPFAGEFQYNVSISSNDHGAAFFDAQVNCTISNILDKPDLGMLWKLLPSGHTSYLLQVQANFFECGGLAIGVNISHKVADASTMSKFINSWAAIALGSASTTDHVVPPAEYGVAASLFPPLDFLNRPPTPSGNANSGIKEKCMTRRFLFDASRIAALKSKAATTTVPNPTRIEVVSALIWKCAAEASRSNLGSVRPSAWCQTVNMRNVLVSPLAGKDLLGNVVGLVAAKTADISEADDHDLRSLVTILRKGIEEFKENYRNGVSGESLCQLFMEIVNLIKRNDIDVNYNDCT
>Pruav_sc0001429.1_g120.1.br
MASELKVEVTHKETIKPSSATPHHLKIVNLSVFDQLIPQIYIPLLLFYPSTNSDEVNDIDHHYHSLVVERSKLLKKSLREALTHFYPFAGEFQHNVSISCNDHGAAFLEAQVNYPISMILDRPDLGMLWKLLPSGHTSYLLQVQANFFECGGLAIGVNISHKVADASTLSKFINSWAAIALGSVSTTDDVVPPAEFGVAASLFPPLDFLNAPQTPGSGSANSSIKEKCITRRFVFDASKIAALKSKAATTTVPNPTRVEVVSALIWKCAVEASRSNLGSVMPSAWCQTVNMRRVLVSVLAGKDLLGNVFGLVAGQKEEIVEVDYHDLQSLVTILRRGIEEFKENYGNGVNGEGLCQLFKEVVNLIIRDDIDSYSCTSWCRFPFYTSNFGWGKPSWVVTPNVDSKNLIILMDTKDGDGLEASLTLKEEDMIKFENNKEVLEYASLNPSVI
>Pruav_sc0001429.1_g140.1.br
LQLSSPATSTTVPNPTRVEVVSAIIWKCARDASRLNLGSVRPSSWCQTVNMRKILLSGPLGDEDLLGNFVGLVAAQTKESEADHDDLQSLVTKLRKGLEEFKERYSNGSNGADFVKTSWRM
>Pruav_sc0001429.1_g160.1.br
MVSEMKVEVTHKETIKPSSPTPSHLQTTDLSVFDQLSPDVYIPLLLFYPNNSRDDEANNIDHHSSVAERSKILKTSLSETLTHFYPFAGEFEYNVSISCNDHGAAFFEARVNCPISTILDEPDFGILKKLLPTGIGSTQADTGYLLLVQANFFECGGLAIAIGVSSSHIITDAYTLSTFIKSWADIALMGSTTTDHHALLPKKFGAAATLFPQLDFLNSPQSALEFAIAALKSRAASATVPNPTRVEAVSVLIWKCATETSRLSNSGVVRASEWASVVNIRKILVQQPLAYDLMGNLVGLFSVRTEASEVVDIDVQSLVAKLRKGVEEFKINYGNGVSGEEACQFFRVFGNLMTRDVDNYNCSSWCRFPFYVL
>Pruav_sc0001429.1_g200.1.br
MGLGITVEVIHKETIKPSSPTPHHLKNTNLSVFDQFLPDIYVPILLFYPNNNCEEVNNTTNHHSNLVAERSKLLKTSLSETLTHFYPFAGKFQYNDSICCNDHGAAFLETQVNCPVSKILEKPDFVMLKQFLPADMESRQEGASYLVQVQANFFGCGGMAIGVCISHKVSDASTISKFISSWAAISLGSNGTTPLVLPAEFGVASSLFPPLDFLNTPQPPIEYDKENWITRRFVFDASKIAALKSKAATATVPNPTRVEVVSALIWKCAFEASRSNLGSVRPSEWFQFVNMRKILVQPLAENVAGNALALVSAKTHGSKVDGNVQSLVAKLRKCFKEYKVKYANAVSGEDVCEFFKDYWKLIDQDDVDTYTCSSWCRFPFYAIDFGWGRPSWVSQSMEYRNLIVLMDTRDGDGIEACLTLDEEEMAIFEVDKELLEYAALNPTLV
>Pruav_sc0002479.1_g080.1.br
MNTKGRDKMTTAMEIGIIARDNIKPSSPTPAHLKTFKLSLLDQMVPPTYIPLLLFYPTSDHHRARQLKKSLSETLTRFYPFAGTIKDNAFIECNDNGACFIEARVSCLLSHILNEPDHEVLKQLLPVNFESQEEGRGCVLHVQANYFKCGAMAIGICLSHKIADAATLTTFIKTWAATASGIGDESVVVPLFNAVSMMPLKDISIAPPAVEIKQHKSVTKRFVFHSSKIAALKAKVTNNSVSAEVEHPTKVETLAALIWKCAMKASRANLGISTRPSALYQNVNIRSRVLPPVPNESIGNFVGSFIARTSDAETSLHGLVAELRKGILQFCKNAKRVPLFEDISVILQPQIEAIGLLCRDDVDFYACTSWCRFQVYEAADFGWGKPMWVTSANPTCKNMVIFLDTKDGDGIECLVRLTEEDMKVFECDQELLAYASLNPSVFKTG
>Pruav_sc0002479.1_g090.1.br
MQQFRQLSGTAAAVLRWQDGTAEQLRQDGMAERLRQDGTVEQLRRSALEAETAARCWQPRFRAVALRFPPRNHETSPPWWCYSSCVLYQPWLFEKRFPVYDADFGWGRPTWVSMTAMRVNNQIVFMDTRNGDGIESYFSLKEEDMAKFEHNKEFMALLSSPIGNVKENPLARL
>Pruav_sc0002479.1_g150.1.br
MKIEVEVITKETIKPSSPTPHHLHHHQLSFLDQLAPHAYVPFLYFYEFNSSTNITQISNLLKTSLSKVLIQYYPFAGRVRNNLFVHCKDQGIPFSEVQVKTHLLSDVITNPCLSELHKLLPFKLDEVTETALGVQLNVFECGGIAVGLCISHRIADARSCFTFVNNWAAASNCGQGNKNSIVGPDFSAASIFPPRNMDGYLGVPITNRHEIKTKKFVFDVSKVEALRSKYEQSIKISKTQKRPSKVEALSAFLWDIFVLSRPRERPQTLYAVVYIMDLRSRFKPPLPHHTFGNYYRAAMAAPALPTSEKHHGSVRQVIEEIEKIDSNYMRKFQEGYQEHLDFMKKRTEKAAKGELVTFTFSSVCKFPVYDADFGWGRPTWVSMTAMRISNQIVFMDTRNGDGIESYFSLKEEDMVKFEHNKEFTALLSSPIGNVKENPLARL
>Pruav_sc0002479.1_g160.1.br
MKVEVEVISKEIIKPSSPTPDHLRTYHLSFLDQISPPVHNPLVIFYSSEPDTKFNIVDISNQLKKSLSDVLTLFYPLAGRAHGNLFIDCNDEGIPYLETRVNCQLSHVIQNPIPSELNKFIPFQLHEVADLSLGVQLNIFDCGGIALGACVSHKIADALSFFKFIKTWAAIARKQDEHIVCPQFVSATLFPPRNISGFNPRTGITKQNVVTKRFIFDASKIEALKAKYSIDNYSQSLESYQKPPSRVEALSAFIWSRFVASTQVKSELAPERLYTIVHAVNLRTRIDPPLPEHSFGNLYRIAMTIPSLQTGEECYGLVRQVRDQVRQIDKHYVSKLQQGSEHLDFIKQSSENVFKGEMVTLSFTSLCRFPLYEADFGWGKPTWVGSPPLSFNNLVVFMDAKSGGGIEAYINMKEEDLAKLEGDNEFLAYVSSHGLK
>Pruav_sc0002479.1_g170.1.br
LADVLTLFYPLAGRVFKQNHFVDCNDEGVPYVEAQVKCSLSDFLYNPIPDELKKFIPLELDDVANELALGVQLNIFECGGFAIGQCISHKIADGLSHFMFSKTWAATALGDQPRIEHPEFVSAALFPPKEFNIGYDAGIGITKNRVTKRFVFDASKIESLKTKYKGEDSSGFNSRVLSLENEKGPSRVEALSAFIWSRFVATTKDDAGHDEKHYIVLHSVNLRPRFNPPLPQHCFGNLYRGAMTAPFLLSSGEECNYGAVITKVREEINKIDNDYIKRLQQGNEHLSVLQESSDNVIRGEVDTFSFSSFCRFPVYDNDFGWGRPVWVSSPPLTFKNLVVFTDTKEADGIEAYISLEEEVMAKFECDTEFLACVSPSGC
>Pruav_sc0002479.1_g180.1.br
MAQEMKIEIVKKETIKPSAPTPHNLKSFKLSLLDQLVPVVYGPMVLFYPSNVSEVTLTEERSHQLKKSLSEALTRFYPLAGRIKDNLFIECNDEGAVYVEARVNALLSNFLDQPNLEILKLLLPIKVESPEAGTGCLLLVQASFFECGGLAIGVCMSHKLADASTLSTFIKVWAATALGLGHTVVPDFSAATRYPPGDFSAQSPAAAVEMKIVKCVTKRFVFDGPKMRALKAKVTSGSVQRPTRVEAVTGLIWNCARKASKLSSGISKLSMVSQSVNIRKRVVPQFPQTSIGNLVGYYTAMAEVSGIELNSMELVSRLRKGMVEFNENHPKRLQGDNVFEAICEYFKEIGNIMGRDDINLFTFTSLCNFGIYEIDFGWGKPIWVNIPIGVVQNLVLLIDTKEGDGVDALVSLSEEDMALFERDPELLAFASLNPCVFGPVTRRSSL
>Pruav_sc0002479.1_g200.1.br
MRGLKPFLHYPLAGRIKNNQFIHCNDEGIPFVEARVLDCTLSDVLNNPIPGELNKFMPFELDDITNSLPLGVQLNIFQCGGFAIGQCISHKIADGLSYFMFSKIWAAIARGDQANINPPEFVSSTLFPPKEFNIGFDGSVGITKDRVTKRFVFDASQIENLRERYEQSMHNMKKRPTRVETLSTFLWSRFVAATKDSTLNKLYMVIHAVNLRPRFDPPLPQSFFGNLFCSAMTAPLRIPSSGGGDEECGHGMVIPVVREAISNIDNEYVKKLQKQGDEHLGVMKKLADSFKRGEKAILLSFSSYCRFPLYDNDFGWGRPTWVGSPSLTYKNLVLFMDTKEGGGTEAYVSLEEEVMAKFECDSELLSYVAPTRRVTSFKHFQNAVVQGWKPLVFEEPVLPNATNLYSIDVVVAFQEKLRRLSGQVRCNLKLPLSFNGTSWNSCQTTKCSEVFYYWGFSFRSL
>Pruav_sc0002479.1_g310.1.br
MHLKKRPTRVETLSSFVWSRFVAATKDCTMNKLYRVVHAVNLRPRCDPPFPQSSFGNLFSISMTGPLQIPSSGGGGDEECGHGMLIPVVREAIGKIDNDYCRFPLYDNDFGWGRPTWVGSPALTYKNLVLFMDTKEGGGIEAYVSLEEEVMAKFECDSELLSYVAPTGRVLLS
>Pruav_sc0002479.1_g320.1.br
MKVEVEVISKEIIKPSSPTPDPLRHYQFSFLDQIAPQVYNPLLLFYEHNAKTQFNITEISNHLKNSLSEVLTLFYPLAGRIEHNQFIHCNDEGIPFVEARVLDCTLSDVLNNPIPGELNKFMPFELDDITNSLPLGVQLNIFQCGGFAIGQCISHKIADGLSYFTFSKIWAAIARGDKAT
>Pruav_sc0002479.1_g380.1.br
MKVEVEVISKEIIKPSSPTPDHLRHYQFSFLDQIAPQVYNPLLLFYEHKAKTQFNITEISNHLKNSLSEVLTLFYPLAGRIEHNQFIHCNDEGIPFFEARVLDCTLSDVLNNPIPGELNKFMPFELDDITNSFPLGVQLNIFQCGGFAIGQCISHKIADGLSYFMFGKIWAALARGDKANINPPEFISSTLFPPKEFNIAYDGGVGITKDRITKRFVFDASQIENLRARYEHNMHLKKRLTRVETLSTFVWSRFVVATKDCTMNKLYRVVHAVNLRPRFDPPLPQSSFGNLFRFSMTAPLRSGGGNEECGHSVVIPVVREAIGKIDNEYVKKLQKQGDEHLGLMTKQADSFKRGEMGTLLSFSSYCRFPLYDNDFGWGRPTWVGSPALTYKNLVLFMDTKEGGGIEAYVSLEEEVMAKFECDSELLSYVAPTGRVLLS
>Pruav_sc0002479.1_g520.1.br
MILFYTNNNVRRGDDAKIYSDRVKQSLSETLTQYYPLAGRVIDNAYVDCNDQGIHYVQTQVNCSLSDVISQPDPNQLNKLLPYELDNVGDLVLAVQVNIFDCGGMAIGICISHKIADALSLIMFLNSWASIARGDCDNKNSTISPPHFDTATFFPPRSMSGFEPSTGITRENIVTKRFVFSASMVASLRSKYTENNSNERYPTRIEALSSFIWARFIASTQGEPNPKTIYKVLHAVNLRTKMDPPLPEYYFGNVSRFAIATLSFDGRENTCYGLVGQMRDALKKIDSDYMSKMRDGDTHLNFLKQRVAEFKKGEVVSFSFTSLCRFPLYETDFGWGKPVWVGSASLTFKNLVVFMDTESGGGIEAWVNLKEEDMAKFQEDEQLLACTYK
>Pruav_sc0002479.1_g560.1.mk
MPTLEIEVLSTETIKPSSPTPPHLRRHNLSFIDQLNPPVFMPMVLFFPKDPDATDSTYIQQRCTRIKLALSETLTKFYPLAGRVRENQYIDCNDEGALYVEAKASVTIADVITNPNPNDFNKFLPCELDSAHELGVCLQITSFVCGGMSIAMGMSHKAGDALAYFSFLNSLAAATRGEVDALPAPDFVSDKYFPQMDLSGFYHPTNGMVKDNISTKRFVFEAPAISTLRVKCTDAQNEHARRPTRVEALSAFILSRYAASCNNPKQIDNSDDVPKRYIVSHAVNLRTRMDPPLPEYTFGNLSRMSQASPAVPVGPKDGSVSDSTLQAIVGHVREGLKQVNTEYVKKLKDGHQHLSLLKERISQVKRGELVPFSFTSLCRFPMYDADFGWGKAVYMGSASLTYRNLVSFFDTPSGDGVEAWVNLRKEDMEIFEADEEFLKYVSPNHSWKKSGVKTLIY
>Pruav_sc0002937.1_g010.1.br
MWCPVVNMRKRSLQGLAENILGNFVWVFAAMAMESEVKFESLVVKLRKGIEQYKEKYPNGVTGEDIFQAIKGSGNLAERDDLETNTCSSWCRLPLYETEFGWGKPLWVSTRSTVKNTIMFMDLSDGEGIEASVTLKEEDMIIIESNEELLAYASLNPTVI
>Pruav_sc0003131.1_g010.1.br
MASEIKVKVIRKETIKPSSPTPHHLRTSSLSVFDQLQPETYIPLLLFYPNNISDDVVNNIDRNSLFAERSKLLKTSLSEALTQFYPFAGEFEYNVSISCNDHGAGFIESQLNCPIRNVLEKPDFGILEQLIPTAIKSKQAEAGHLLLVQINLFECGGLTIGVSISHKVADAPMLSTFIKSWATIALGSASNASDQVLLPAGFGVAATLFPPQDVFNSPQPIMELIKDNCITKRFVFDASKIAALKSKAASAAVPNPTRVEVVSALIWKCALQASRSNLGFIKPSSWTHAVNVRKISGLAMAENILQGNFVSFFTAMTTESEMELESLVDKLRKGIEEFKEKYANGFSGEDAFQNIEGLKNLIMKDSIETYGCTSWCRFSFYETDFGWGKPSWLSFSSSESKNTTLLMDMSDGVGIEALLSLEEEHMAIIERNEDLLAYASLNPSVV
>Pruav_sc0003131.1_g070.1.br
MASEIKVEVIRKETIKPSSPTPHHLRTSSLSVFDQLQPEAYLPLLLFYPNNISDDVVNNIDRKSLFAERSKLLKTSLSEALTQFYPFAGEFEYNVSISCNDHGAGFIESQVNCPISKILENPDFEIIKHLLPTAIQSKQSEAGHLLLVQVNRETNPSRLRN
>Pruav_sc0003131.1_g110.1.br
MLSTFIKSCATIALGSASIASDQVLLPAEFGVAATLFPPQDVFNSPQPIMELIKDNCITKRFVFDASKIAALKSKAASAAVPNPTRVEVVSALIWKCALQASRSNMGFIKPSSWTHAVNMRKISGLAMAENILGNFVSFCTAMTTESEVELESLVDKLRKGIEECKEKYSNGFSGEDAFQTIEGLKNLRMKDSIETYGCISWCRFSFYQADFGWGKPSWVSFSSSESKNTTLLMDMSDGVGIEALLSLEVEHMAIIERNEDLLAYASLNPSVV
>Pruav_sc0003148.1_g040.1.br
MATEIKVEIIQRQTVKPSSPTPHHLRNYKLSILDQMAVQTYIPILLFYPNAADATSNNVMATNERCQHLMQSLAKTLTHFYPLAGRIKGGAVIECNDDGAEFVEARVKCSLSEIFEHPDAEMLRRFLPVEPESREAGTGTLLLVQVNLFECGGMAIGFSISHKFGDAATLNTFINCWTATAHDQSNMLMLPKFGAASLFSPLNFSNSDPLLSVEVKKEKFMTRRFVFDASKIAALQSKVTSSVVPKPTRVEAASALIWKCKIEASARSSSNMLGTSLIRPSVFSHTVNIRKKTVPALPENLVGNLVDFSTTNYSHSGENTTVIDLKGLVAKIRGGLEETKERYAAVVVFDSNEAGEKMKWYINLLKNDGIDKFICSSWCRFPFYEADFGWGKPSWVSYVAVALENVTVLTDKRDGNGIEAWVTLSQENMALFESNKELLAYASLNPKNIRTEKNMSC
>Pruav_sc0003148.1_g050.1.br
MVSEIKVEVIHKETIEPSYPTPHHLKKINLSVFDQFQPEIYTPLLLFYPSTSDEGNIDHKSLFAEKSKLLKRSLSEALTHFYPFAGEFVYNASITCNDHGAAFLDAQVNCPISKILEKPDFEVLNQFLPTAIESKQAEAGYILLVQASLFECGGLAIGVSILHKVADASTLSAFIKRWAAIALGSASTTDHVEFGVASSLFPPLDFFSSPQFSIILSNKNCITKRFVFDTSKIAALKSKAATTVPNPTRVEVVSALIWKCIIQASRSKFGVIKPSMWCPVVNMRKRSLQGLAENILGNFVWVFAAMAMESEVKFESLVVKLRKGIEQYKEKYPNGVTGEDIFQAIKGSGNLAERDDLETNTCSSWCRLPLYETEFGWGKPSWVSTRSTVKNTIMLMDLSDGEGIEASVTLKEEDMIIIESNEELLAYASLNPTVI
>Pruav_sc0003148.1_g060.1.br
MDGAINDRSISNYRGAAVDSASLCERSCYENLGVEQKMASEIKVEIIHKETIKPSSPTPHHLANSKLSIFDQITPEIYVPLLLFYPSNKSDDEFDHHSLFSERSHLLKTSLSEALTHFYAFAGEFEYNISISCNDHGAGFIESQVSCPISKVLEKPDFGILKQLIPTAIESKQAEAGHLLLVQVNLFECGGLTIGVSISHKVADASTLSTFIKSWAAIALGLASTTDRVLLPTEFGVASTLFPPQDFFNSSQPTVEFAIENCVTKRIVFDASKIAALKSKATSDTVPNPTRVEAVSALIWKCAMQASRSNLGYIKPSVWCQVVNMRTRSGLSLTENILGNFVWYFAATTIESELDFKSLVAKFRKGIEEYKEKYPNGVTGEDAFQFIKESGNLLAKDHVETYSCSSWCRFPFYEANFGWGKPSWVSIRSIEFKNTIMLMDMSDGVGIEACLTFKEEDMVLIESNEDLLAYASLV
>Pruav_sc0003268.1_g020.1.br
MLMFTKTWAAIARGETDEAKIGRPQFVSATLFPPKEITGYDSHAGITKNKVTKRFVFDASTIEDLRAKYTDLQKNEKHPSRVETLLAFMWRRIVGATKADHDDDNKMHRVIYTVNLRPRIEPPLPHYSFGNICRISLTAPLLGKSSSWDDEDQESCYGMVRRVREALSKVDKDMKTLQHGGEHLVEQKAIEVGRTF
>Pruav_sc0003945.1_g040.1.br
MASQIKVEIIERQTVKPPSPTPHHLRNYKLSHHDEMAPAIYIPLLLFYPNAADANTNNVIATNERCQHLMQSLTTTLTHFYPLAGRIKGHAVIECNDDGAEFVKAGVTCSLSEILEHPDAEMLRRFLAIDQSDSRESATSPLLLVQINLFECGGMAIGFSISHKFADTSTLSLFINCWTATCHNQSNKLMVPKFGAASLFSPLNLSNLEPPAFPPAEGAKEKCMTRRFVLDATKIAALQSKVASSAVPKPTRVQAVSALIWKCKIQASSISSSSNMLGTSLIRPSVVSQPTNMRKNTVPPLAENKVGNLVDFSTAHYSHSGESTSGIDLEDLVAKIGEALEEMKEHCAMKVVFDTGEAWKKKKEYINLVKNDDIDKYVCTSWCRFPFYEANFGWGKPSWVSFVPVPVDNITNLMDKRDGNGIEAWVNLRQKKMALFESNEELLAYASLNPKVTY
>Pruav_sc0003945.1_g050.1.br
MASQIKVEILARQTVRPSSPPLHHLRNYELSHYDQSDLQIYVPLLLVYPNADATTNNERFQHLLQSLSKTLTHFYPLAGRIKGDAVIECNDDGAEFVRARVKCSLSEILEHPQMPRF
>Pruav_sc0003947.1_g010.1.br
MATEMKVEVICKETIKPSSPTPHHLRISDLSVFDQVTSEVYVQLLLFYPSSSDDVNNIDHHHSLFAERSILLKTSLSETLTYFYPLAGEFKYNSSISCNDHGAAFVEARVNCPISQILGEPDLGMQKQLVPNHIECRTQSGKGYLLLVQANFFECGGVAIGVTISHKAGDAHTLSKFINSWAAIALGSTTTTDVVPPAQFGAAASLLPPLEFLNSPQPPLEFVHENCVTRRLVFDASKIAALKSKAASTTVPNPTRIEVVSALIWKCVMEASRSNLGSARPSAWCQVVNMRKIMVPPLRVDLLGNFFGYFVAKTEESEVDHDVQSLVAEMRKGFEEFKVNFANGISGEDVLQLCKELGELIGKVDTDNNYCSTSWCRFPFYKANFGWGKPSWMSIPAGAVEIKNIISLMDERYGNGIEARLSLKEENMALVESNQELLAYASLNPSVVM
>Pruav_sc0005880.1_g020.1.br
MEASRSNLGMSLRPSVLRHTVNLRKRVTLLLPENLAGNFMGYFTSRAEESLIDLKDLASKIRKGSEQVKEKYAAKVGFDSKETCQELEDHYRDLIDNEDIDNYNCPSFCRFTFYETHFGWGKPAWVSFASFPIKNVIVVMVHRMILSL
>Pruav_sc0005880.1_g030.1.br
MASQIKVEIIERQTVKPSSPTPHHLRNYELSHFDQNAFQIYLSLLLVYPNADATTNNERCQHLLQSLSKTLTHFYPLAGRIKGDAVIECNDDGAEFAKARVKCTISEILEHPDPELLRRFLAIEHESSESVTGTLLRVQINLFECGGMAIGLSISHKFADTSTLSTFINCWTATAHDESNKLMFPKFGAASLLSPLNLSNSEPPPLQPEEAAEEKCMTRRFVFDASKIAALQSKVASSVVPKPTRVEAVSALIWKCQIEASSRSSPNMLGTSLIRPSLFSHPMNLRKYAVPPLPENLVGNLVDFSIADYSHPGESTSVIDLKDLTAKIKGALEKIKQRCASKVVFDSNKAREKMKEYIDVVKNADIDTYVCSSWCRFPFYEADFGRGKPSWVSYIPVEANNLTVLMDKRDGNGIEAWVNLSQENMALFESNEELLAYASLNPRVTY
>Pruav_sc0006109.1_g020.1.br
MSKILEKPDFGMLKQLLPADMGCRLIDTSYLVQIQANFFECSGIAIGVYISHKVADASTISKFITSWAATFLGSVSATDQVVLPAADFGVAVSLLPPLGFLNSPLPMVEFAEEKWTTRRIVFDASEIVALKCKAATAILPKPTRVEVLSALIWKCANESS
>Pruav_sc0006109.1_g030.1.br
MAIAFHKISEALWVTSEIVPQSPAENLLGNLVGYSVAKIEESEVEHDLGSLVFKLRRGFEELKEKYGNGISSEDVFQQFNELGKLIGKVDIDNYCLTSWCRFPFYEADFGWGKPSWLSNIPSTAELKNMISLVDVSDGIGIEARLTLKEEDMAVIESNEELLAYASLNPCVV
>Pruav_sc0006109.1_g040.1.br
MATEMKVEVICKETIKPSSPTPHHLRISDLSVFDQVTSEVYVQLLLFYPSSSDDVNNIDHHHSLFAERSILLKTSLSETLTYFYPLAGEFKYNSSISCNDHGAAFVEARVNCPISQILGEPDLEMQKQLVPNHIECRTQSGKGYLLLVQANFFECGGVAIGVTISHKAGDAHTLSKFINSWAAIALGSTTTTDVVPPAQFGAAASLLPPLEFLNSPQPPLEFVHENCVTRRLVFDASKIAALKSKAASTTVPNPTRIEVVSALIWKCVMEASRSNLGSARPSAWCQVVNMRKIMVPPLRVDLLGNFFGYFVAKTEESEVDHDVQSLVAEMRKGFEEFKVNFANGISGEDVLQLCKELGELIGKVDTDNNYCSTSWCRFPFYKANFGWGKPSWMSIPAGAVEIKNIISLMDERYGNGIEARLSLKEENMALVESNQELLAYASLNPSVVM
>Pruav_sc0006149.1_g040.1.br
MATEIKVEIIQRQTVKPSSPTPHHLRNYKLSILDQMAVQTYIPILLFYPNAADATSNNVMATNERCQHLMQSLAKTLTHFYPLAGRIKGGAVIECNDDGAEFVEARVKCSLSEIFEHPDAEMLRRFLPVEPESREAGTGTLLLVQVNLFECGGMAIGFSISHKFGDAATLNTFINCWTATARDQSNMLMLPKFGAASLFSPLNFSNSDPLLSVEVEKEKLMTRRFVFDASKIANLQSKATSSVVPKPTRVEAASALIWKCKIEASSRSSSNMLGTSLIRPSVFSHSVDMRKLAVPPLPENLVGNLVNLSTADYSHSGENTTVIDLKGLVAKIRGGLEETKEHYAAVVVFDSNEAGQKMKWYINLLKNNDIDKFICSSWCRFPFYEANFGWGKPSWVCYVAVAQKNVTVLMDKRDGNGIEAWVTLSQENMALFESNKELLAYASLNPRVTN
>Pruav_sc0006149.1_g070.1.br
MASQIKVEILARQTVRPSSPPLHHLRNYELSHYDQSDLQIYVPLLLVYPNADATTNNERFQHLLQSLSKTLTHFYPLAGRIKGDAVIECNDDGAEFVRARVKCSLSEILEHPQMPRF
>Pruav_sc0006149.1_g080.1.br
MTRRFVLDATKIAALQSKVASSAVPKPTRVQAVSALIWKCKIQASSISSSSNMLGTSLIRPSVVSQPTNMRKNTVPPLAENKVGNLVDFSTAHYSHSGESTSGIDLEDLVAKIGEALEEMKEHCAMKVVFDTGEAWKKKKEYINLVKNDDIDKYVCTSWCRFPFYEANFGWGKPSWVSFVPVPVDNITNLMDKRDGNGIEAWVNLRQKKMALFESNEELLAYASLNPKVTY
>Pruav_sc0006824.1_g020.1.br
MVEFNENHPKRLKGDNVFEAICEYFKEIGNIMSGDDINFFICTSACTFGMYEIDFGWGKPIWVSIPGDILKNVATLIDTKEGDGVDAWVSLSEEDMALFERDRNFLLLLL
>Pruav_sc0006824.1_g030.1.br
MRLQLTTEKISQQLKKSISEALTSFYPLAGRIKDNVFIQCNDEGVIYVEARVNTLISTFLDQPDFDILKSCLPIEIGSPEAAPGMLHFFECGGLAIGVCVSHKLADVPTLGTFIKAWKCADTYKS
>Pruav_sc0010013.1_g010.1.br
MWRRFVGATKDDHNDKNKLHSLIHSVDLRPLIDPPLSPYSFGNIYGNSLTAPFLSNGDDDDGDQESSYGMVRRVREAISKIDKDFVKRLQHGDEQLSLIGRLAQSASKGEVVTSYHSSLCQFPLYDNDFGWGRPTWVSLPPLPVKDIIVFLDTKEPGGVEAYVRKS
>Pruav_sc0012305.1_g010.1.br
MGSSIHSLVEITSRKIIKPSSPTPYHLKTLKLSLLDQLLPPTLYGPLVFLYTNHWHGADFVSKASKRLQESLSKTLVLFYPLAGRLKGPAFIECNDEGAHFLEARVNCQLADYLQQPEPKFLNHLIPETDSETAQVALGSVLLLVQINVFNCGGIAIVVSPMHKIADVTSLYKFARTWAAINRDEDQYDDGVGGRLALPEFNGGNLLPSRDLPAISNTLETPSENLTTRRFVFDVSKMASLKAKIEGVVQNFIPTNVQLVLAIILKCAIAASHNSKPGTPISPTVLFQMVNLRRRMLPELPQNAMGNWFWPLPILFKEDETQLHELVSTMRKGLTDFINEKANRFKGVEGFLAVFECLRERGQLLKSTKDINLYWATSLCKLPLYEMDFGWGKPTWVTSKGGYKNVIALLDTKFCDGIEAWVTLDEQEMAIFESNEELLAYLVPSTPAQTKFDIKSSIKLKSNM
>Pyrusco0g007350.1
MTKLEVEVVSTETIKPSSPTPDHLRCHNLSFLDQIQPPIFMLKQSLSKTLTQYYPLAGRAIENAYVDCNDQGAPYVQARVRSPLSDVISQPDPNQLNQLLPCELDNVGDLVLAVQVNVFDCGGMAIGVCISHKVADALSLIMFLNSWATISRGDCNIKNSTVSPPIFDLATHFPPRSISGFKPSTGITREKIVTKRFVFSASTVASLRSKYTDNKNNERKPTRIVALSAFIWARVIASTQGKPNPNTLYKVLQAVNLRTRMDPPLPEYHFGNVSRFAMSSPSFDEEEDMCYRMVGQMREAIRTIDGDYMAKIKDGDAHLEFLKQRAEEFMKGEVASFSFTSLCSFPLYETDFGWSNPVWVASASLPFKNLVVFMDAGSSGGIEVWVNLKEEDMAKFQDDEQLLASFTITLSTGSNLIKLLISCANSITALTAFSLRKSKRVYVHATR
>Pyrusco0g007360.1
MKVQVEVISNEIIKPSSPTPGHLRHYQFSFLDQIAPQVYNPLLLFYEYNAMTHLNITEISNHLKNSLSKVLSLFYPLAVLNCTLSDVLSNPNPGELNKFMPFELDDITNPLPFGVQLNIFQCGGFGIGQCISHKIPDGLFYFTFSKIWAAIARGEQANIDPPQFVSATLFPPKEFNIGFDGGIGITKDRVTKRFVFNASKIETLQAKYEKDMKSLQLKHPTRVETLSAFIWSRYVAATKDCTVNKLYMVIHAVNLRPRFSPPLPQHSFGNLFRVAMTSPLRISNGGEEECDGVVIGEVREAISKIDNEYVKQLQGQGDEHLGSMKKATDSFKRGDMVAVLSFSSYCRFPLYENDFGWGKPAWVGSPALTYKNLVLFMDTKEGDGIEAYVSLEERVMAKFECDTELLSYVSPAGRVLLSCRH
>Pyrusco0g007370.1
MKVEVVVISKEIIRPSSPTPDHLRTYQLSFLDQISPPVYNPLKSLSNVLTQFYPLAGRAQGNLFIDCNDQGIPYLETRVKCQLSDVIQNPIPIELNKFIPFQVDEVADISFGVQLNIFECGGIALGMCISHKIADALSFFNFIKTWAATARQQGDHIVCPQFVSAKLFPPKNISGFNPRVGITRENIVTRMFVFEASKIEALKTKYGAGDHSKSLENHQKPPSRVEALSAFIWDRFMAATQVKSDIAPKRFYAIVHAVNLRTRIDPPLPEHSFGNLYRFAMTIPSLDTGEECYGLVRQVRDQVKKIDKNYVEKLQKGSEHLDFIKQRSDNVFKGEMVTMSFTSLCRFPLYEADFGWGNPTWVGSPALTFNNLVVFIDAKSGGGIEAYINMKEEDLDKIEGDVSVPHATLNYYITNKNFLTSWIILFEGEKQLKGLTLSFYIDVIWIPCIFFYARLYK
>Pyrusco0g007400.1
MKIEVEVISKSVEMIKPSSPTPNHLHHHQLSFLDQLAPPAYIPFLFFYESTGTKTITQISNILKTSLSKILSQYYPFAGRVKHNLFVHCSDQGVPFFESKVKSQPLSDVIASPFVSELNKLLPYRLGEVTEVPLGVQLNVFDCGGFAIGLCVSHRIADGLTSFTFVNRWAAQANCDAQGKSNIIVGPDFSAASIFPPKNMDGYLGVSYVNKKEIVTKRFVFDGSKVEALRSRYEESMKFSKTQKRPSKVEALSAFLWNIFLAVRRKTDCVGIPNQSRAQTLYTVVYIMDLRSRFDPPLPQHAFGNYYRAATATPTLVNGEESHRLVRQVIEEIENIDNNYMRRFQEGYREHLDFMRKRMERFAKGELVTLTFSSVCRFPIYDADFGWGKPAWVSMAAMNINNQIVFMDTKNGDGIESYFSLTEEDMAKFELHKDFIALLKSPVDTKYHASTVEEADLDKVQQGDLDVAYVPTHEQTTDVLTKGLHSPTFIKHCFNLKPGNPVEIEGG
>Pyrusco0g007410.1
MTPPIEISIIARENIKPSSPTPNHLKTFKLSVLDQMVPPIYIPILLFYPTSDHQRVQQLKKSLSETLTRFYPFAGTIKDNAFIECNDDGACFIEARVSCLLSHILNEPDHQVLKQFLPINFESSEAGKGCVLLVQANYFKGGGIAVGLCLSHKIADAATLSTFIRSWAASASGADQRVVNPLFDSVPMAPPKDISVDPPSVEMKVYKSVTKRFVFHGSKIAALKAKVANNFVENPTRVEALAALIWKCARKASRVTLGFSSRPSAFYQNVNIRNKIVPPVPNGSVGNFVGSFIARSEEGAETDLRGLIAELRKGIEQFTSKAKRVPLSEDISVISEPQMAAIGLLSRDDMDFYLCTSWCRFELYEAADFGWGKPMWVSTAVPTCNNMVILVDAEGGDGIECWIRLNEDEMKVFECDQELLSYAAFNPSVWKTG
>Pyrusco0g021480.1
MVIFLSKFRRIVTTYRRSLHPIRYGILFSCNIHSLVEITSRKIIKPSSPTPHHNRFLKLSLLDQLIPSTLTATIIWLYKNPNGSNFAAETSETKSERLQESLSKALVHFYPLAGRLKSPALVECNDEGAHFLEARVNCQLSDFLKQPDIKLLTNFIPDNDPKTAQEALGSVLLFIQISVFNCGGIVVAASPSHKLADGTSLHTFMRTWAAINCEDRVLGAQLGPPEFTGGSLLPPRELSLPSINASMEIQSLTTRRLVFDISKIASLKSNNGGVVQTFIPSNINLVLAIILKCSIAASRHFKPESWMRPMVLTQMISLRRSIVPEILENVMGNWFWSHPLLFKENETELHELVSKMMQGLTDFRAKKANRFKGEEGFLVVSESQRERADLYKRNKGLYGFWATSLCKLPLYEIDFGWGKPAWVTSPGVRKNLILLADTKQHDGIEAWVTLDEQEMAIFECDPDLLAFGSVNPSISLG
>Pyrusco0g021490.1
MAIRHGTMLSSCDIDSLVEITSRKTIKPSSPTPPHNRILKLSLLDQIMPPTVYGTILWFFPNHNASDFASKSSESTTTKSKRLQDSLSKALVQFYPMAGRVKSPALIECNDEGAHFLEARVNCQLSDLLIQPNPESLNHLMAQNDPKTANEALGSTLLLVQISVFNCGGIVVSVSASHKIADAASLLTFVRAWAAINRDGVLELQLGTPEFTGGSLLPPRELSLPSSKVNLEIPTQSLVTKRFVFNVSKMVSLKEKIGSVVQAFIPSTSHLVLAIILKCSIAASRQCKPESSIKPTVLSQMVSFRKRIVPEKSENVMGNWFWPIQVLFKENEIELHDLASKMRQGLTEFRNEKASRFKGEDGFLVISECLRERNDINSANVYRTSSLCKLPLYEMDFGWGKPAWVTSLSVLKNIILLVDTKEKDGIEAW
>Pyrusco0g029510.1
MVKEMKVEIISRKTIRPSSPTPHHHKNFKLSLLDQRYSPNLYGNMIFFYSSTSNYDHTYGDFNPHALKMSSHLQKSLSKTLVHFYPLAGRLKDAATIECNDQGVYFVEARMDCHLLNFLSQPDSTLFQHFIPTSSAENEDVIVLLVQLTLFNCGGIAIAVSLLHKIADASSLCTFVQSWTAASTALDQSEFIGHDQRLGQVLPLFIGSTLLPPSEMLITRTVDIPDPLQNFTTRRFVFSTSKMASLKAKAAITTNNPTNVELVSAVVVKCAIAAAQSISTSSSSPSVLFHAVNLRKRMVSPLPANTVGNLVWAFPVLIEESDIKLHEVVVKLRKGLTDFCNDKANRFKGEDGFTVVSEYHKKEVEFSSRGVNIFRCTSLCKFPIYDMDFGWGKPTWVATSMGFKNFIVLIDSKLGENIEAWVTLAEQEMAIFQRDEMLLSFASLNPSAAVHESRM
>Pyrusco0g037380.1
MAKQEHSSTLRNLKVYAKSNLERGEERRRCQTIPYHLRFPFYEPDFGWGKPPWVTSGTEFKNLILLMDTRDGDGIEVSLNLKEEDMVIFESTKELLEYASLNPTGANVPPPFNSFESTVPLYKCFSTIEPFLSLFILQVLSFHKFQGVQTLLSNEMHGELYKALSAIYCKIMSVIPSLDTTQTGSKSGIQALRSLHVAHEKSKNAVSFIWQVFPQYCICN
>Pyrusco0g056070.1
MKVEVEVISNEIIKPSSPTPAHLRHYQFSFLDQMAPHVYNPLLLFYEYNANMHPNIIEISNHLKNSLSEALLLFYPLAGRIKDNRFIHCNDEGIPYVEARVLNCTLSDVLSNPNPGELNKFMPFELDDITNPLPFGVQLNIFQCGGFAIGQCISHKIADGLSHFTFSKIWAAIARGEQANIDPPQFVSATLFPPKEFNTGFDGGVGITKDRVTKRFVFNASKIETLQAKYEKDMKNLQLKHPTRVETLSAFIWSRYVAATKDCTVNKLYMVIHAVNLRPRFSPPLPQHSFGNLFRFSMTSPLRISNSGEEECDGVVIGEVREAISKIDNEYVKQLQRQGDEHLGLMKKAADSFKRGDMVAVLSFSSYCRFPLYENDFGWGRPAWVGSPALTYKNLVLFMDTKEGDGIEAYVSLEERVMAKFECDSELLSYVSPAGRVLLSCGN
>Pyrusco0g056080.1
MKVEVVVISKEIIRPSSPTPGHLRHYQFSFLDQMAPQVYNPLLLFYEYNAKMHPNITEISNHLKNSLSEALSLFYPLAGRIKDNRFIHCNDEGIPYVEARVLNCTLSDVLSNPNPGELNKFMPFELDDITNPLPFGVQLNIFQCGGFAIGQCISHKIADGLSYFTFSKIWASIARGEQANIDPPQFVSATLFPPKEFNTGFDGGIGITKDRVTKRFVFNASKVETLQAKYEKDMKSLQLKHPTRVETLSAFIWSRYVAATKDCTVNKLYMVIHAVNLRPRFSPPLPQHSFGNLFRVAMTSPLRISNGGEEEYDGVVIGEVREAISKIDNEYVKQLQRQGDEHLGLMKKTVDSFKRGDMVAVLSFSSYCRFPLYENDFGWGKPAWVGSPALTYKNLVLFMDTKEGDGIEAYVSLEERVMAKFECDSELLSYVSPAEGDMYTVKESTTASLKVRKAHFPRSRVNGQGSVRAVISSGDKAAVTAATPLQRPKLSIGIKNSIAVMHCYFVIPNYNEQNMQLN
>Pyrusco0g057360.1
MRMEIEVEVISKEIIKPSSPTPNHLHHHQLSFLDQLAPHAYMQFIYFYSSDGDGTKTFTQISDILKTSLSKVLTHYYPLAGRVKHNLVVHCSDQGVPFFEAKVKSQLLSDVITNPLLSESDQNRFLPFKTAEATEIPLGVQLSVFDCGGFAIGVCISHRIADALSCFMFVNNWAAIAKNCSNIFVCPDFSAASVFPPRNVEGYLGVSIITKRKAIITRRFVFDGAKVEALRSRYQESMEFSKTHKRPSRVEALSAFLWNIFLSSRPREPLETTQTLYTAVCIMDLRSRCDPPVSQHAFGNYYRAATATPTSVNGEERHRLVRQAIEEIKKIDNSYMRRFQEGYQEHLDFMRKRMERAAIGELVTLTFSSLCRFPMYDADFGWGKPAWVSQAAMGIANQIVFMDTKNGDGIESYFSLTEEDMAKFELHSGFISLLKSPVGGNVKEKSVSRL
>Pyrusco0g057370.1
MKIEVIERAYIKPSMPTPPHLCKHEFSFLDQIATQIFMPMIFFYNNHHVNDAITYSDRVKQSLSEALTQYYPLAGRIIENAFIDCNDQGVPYVQARVRSPPLSDVISEPDPNQLNKLLPCELDNVGDLVFAIQVNMFDCGGMAIGICFSHKVADALSFITFLNSWASISRGDCSIKNSTVSPPIFDLATLFPPRSISGFKPSVEKAREKIVTKRFVFSASTIASLRSRYTDNKANEIKPSRIEALSAFIWARFIASTQGKPNPNTLYRVAHAVNLRTRMDPPPPEYHFGNVSRFVMSSPSFDEREDTCYGMVRQMRQAIKTIDGDYMAKIKEGNEHVEFLKQLAEESMKREVASFSFSSLCRFPYYETDFGWGKPVWVASASFPFKNLVCFIDAGSSGGIEAWVNLKEEDMAKFQHDEQLLACTYPAQVAKV
>Pyrusco0g057390.1
MTILEVEVVSSETIKPSSPTPDHLRRHNLSFLDQLQPPIFMPMVLFFPKDPHTTEDPTERCTKIKTALSKTLTKFYPLAGRIRGIQYVDCNDEGAYYVEAKANSNITDIIQNPCPSDFNMFIPCALDAASELPICLQVTFFACGGMSIGMGMSHKVGDALSIFIFLNSLAATTRGEPDYGHAPEFISDKYFPQQDLSGSYQHSSGMIKHNISTKRFVFDAPAVSALRARSTGVENEHARRPTRVEALSAFVWRRYIAACTSQQQNDHADDVPAMYTVSHAVNLRSRMDPPLPEYTFGNVTRTAISVPPILMDPKDGSLSDPSLYSVVRHVRQALKQVDREYVKKLQEGEGYVSFLKERSSQVKRGEVVSFSFTSLCRFPIYDADFGWGKPAYAGSARFTFKNLVSFFDTTSGDGVEAWINLKEEDMEKFEADEEVLKYVSPNPSSKNSGVKTLIY
>Pyrusco0g059110.1
MKVEVVVISKEIIRPSSPTPDHLRTYQLSFLDQISPPVYNPLVIFYSSSEPETKFDIVEISNQLKKSLSNVLTQFYPLAGRAQGNLFIDCNDQGIPYLETRVKCQLSDVIQNPIPVELNKFIPFQVDEVADISFGVQLNIFECGGIALGMCISHKIADALSFFNFIKTWAATARQQGDHIVCPQFVSAKLFPPKNISGFNPRVGITRENIVTRMFVFEASKIEALKTKYGAGDHSKSLENHQKPPSRVEALSAFIWDRFMAATQVKSDIAPKRFYAIVHAVNLRTRIDPPLPEHSFGNLYRIAMTIPSLDTGEECYGLVRQVRDQVKKIDKNYVEKLQKGSEHLDFIKQRSDNLFKGEMVTMSFTSLCRFPLYEADFGWGNPTWVGSPALTFNNLVVFIDAKSGGGIEAYINMKEEDLDKIEGDGEFLAFVSPNV
>Pyrusco0g059140.1
MKIEVEVISKSVEMIKPSSPTPNHLHHHQLSFLDQLAPHAYIPFLFFYESTGTKTITQISNILKTSLSKILSQYYPFAGRVKHNLFVHCSDQGVPFFESKVKSQPLSHVIASPFVSELNKLLPYRLGEVTEVPLGVQLNVFDCGGFAIGLCVSHRIADGLTSFTFVNRWAAQANCDAQGKNNIIVGPDFSAASIFPPKNMDGYLGVSLVNKKAIVTKRFVFDGPKVEALRSRYEESMKFSKTQKRPSKVEALSAFLWNIFLASRRKTDCVGISNQSHTQTLYMVVYIMDLRSRFDPPLPQHAFGNYYRAATATPTLVNGEESHRLVRQVLEEIENIDNNYMRRFQEGYREHLDFMRKRMERFAKGELVTLTFSSVCRFPIYDADFGWGKPAWVSMAAMNVNNQIVFMDTKNGDGIESYFSLTEEDMAKFELHKDFIALLKSPVETKYHASTVEEADLDKRLVMEYKVFQFKPSTVFHSRIKHLDTDYHFVRKRVQQGDLDVAYVPTHEQTTDVLTKGLHSPTFIKHCFNLKPGNPVEIEGG
>Pyrusco0g059150.1
MTPPIEISIIARENIKPSSPTPNHLKTFKLSVLDQMVPPIYIPILLFYPTSDHQRVQQLKKSLSETLTRFYPFAGTIKDNAFIECNDDGACFIEAQVSCLLSHILNEPDHQVLKQFLPINFESSEAGKGCVLLVQANYFKGGGIAVGLCLSHKIADAATLSTFIRSWAASASGADQRVVNPLFDSVPMAPPKDISVDPPSVEMKVYKSVTKRFVFHGSKIAALKAKVANNFVENPTRVEALAALIWKCARKASRVTLGFSSRPSAFYQNVNIRNKIVPPVPNGSVGNFVGSFIARSEEGAETDLRGLIAELRKGIEQFTSKAKRVPLSEDISVISEPQMAAIGLLSRDDMDFYVCTSWCRFELYEAADFGWGKPMWVSSAVPTCNNMVILVDAEGGDGIECWIRLNEDEMKVFECDQELLSYAAFNPSVWKTG
>Pyrusco0g062430.1
MRMEIEVEVISKEIIKPSSPTPDHLHHHQLSFLDQLAPHAYMQFIYFYSSDGDGTKTFTQISDILKTSLSKVLTHYYPLAGRVKHNLVVHCSDQGVPFFEAKVKSQLLSDVITNPLLSESDQNRFLPFKTAEATEIPLGVQLSVFDCGGFAIGVCISHRIADALSCFMFVNNWAAIAKNCSNIFVCPDFSAASVFPPRNVEGYLGVSIITKRKAIITRRFVFDGAKVEALRSRYQESMEFSKTHKRPSRVEALSAFLWNIFLSSRPREPLETTQTLYTAVCIMDLRSRCDPPVSQHAFGNYYRAATATPTSVNGEERHCLVRQAIEEIKKIDNSYMRRFQEGYQEHLDFMRKRMERAAIGELLTLTFSSLCRFPMYDADFGWGKPAWVSQAAMGIANQIVSWTPKMVMELSHILA
>Pyrusco0g062440.1
MKIEVIERAYIKPSMPTPPHLCKHEFSFLDQIATQIFMPMIFFYNNYHVNDARTYSDRVKQSLSEALTQYYPFAGRIVENAFIDCNDQGAPYVQARVRSPPLSDVISEPDPNQLNKLLPCELDNVGDLVFAIQVNMFDCGGMAIGICFSHKVADALSFITFLNSWASISRGDCNIKNSTVSRPIFDLATLFPPRSISGFKPSVEKAREKIVTKRFVFSASTIASLRSRYTDNKANEIKPSRIEALSAFIWARFIASTQGKPNPNTLYRVAHAVNLRTRMDPPLPEYHFGNVSRFVMSSPSFDEREDTCYGMVRQMRQAIKTIDGDYVAKIKEGNEHVEFLKQLAEESMKREVASFSFSSLCRFPYYETDFGWGKPVWVGSASFPFKNLVCFIDAGSSGGIEAWVNLKEEDMAKFQHDEQLLACTYPAQDAKV
>Pyrusco0g062450.1
MTILEVEVVSSETIKPSSPTPDHLRRHNLSFLDQLQPPIFMPMVLFFPKDPHTTEDPTERCTKIKTALSKTLTKFYPLAGRIRGIQYVDCNDEGAYYVEAKANSNITDIIQNPCPSDFNMFIPCALDAASELPICLQVTFFACGGMSIGMGMSHKVGDALSIFIFLNSLAATTRGEPDYGHAPEFISDKYFPQQDLSGSYQHSSGMIKHNISTKRFVFDAPAVSALRARSTGVENEHARRPTRVEALSAFVWRRYIAACTSQQQNDHADDVPAMYTVSHAVNLRSRMDPPLPEYTFGNVTRTAISVPPILMDPKDGSLSDPSLYSVVRHVRQALKQVDREYVKKLQEGEGYVSFLKERSSQVKRGEVVSFSFTSLCRFPIYDADFGWGKPAYAGSARFTFKNLVSFFDTTSGDGVEAWINLKEEDMEKFEADEEVLKYVSPNPSSKNSGVKTLIY
>Pyrusco0g063860.1
MLTSMMQVKIISDECIKPSSPTPQHLRTHKLSLLDQFIPSVYVPMILFFHPSSSIHPININITTPTRSQLLKQSLSETLTHFHPLAGRIREKAEVDSNLSQFLNHPDLSFISQFLPGEASWHEAAPGAQVAMMQITNFACGGFVLGAFISQMVVDGTALSAFLKAWAAATFRYIATPYTHYIYTKGKFDAPSLFPQNDANPREAMMALYYCFLKVGNCVTRRIVFDTPALATLKRKAASSRVPNPTRMEVVTALIWKNIMDALNLKTKPNIVQNRTSLITHAVNLRRRAVPPFSEYTMGNFLSMAAVLSQCSTEDHYQKEDNLAHVDDDRDHELGKLAKHVREAISKLDGDFVQSLQGDGTRGLTKFCEPFKEIRETLSRTSADAADGQSLDYIGFRSWCKFGLYEVDFGWGKPSWVSCVGGKRGAEEPVCMNMVVLMDTRSGHGHDPHFLAFVSLNPSPLSVAIRIP
>Pyrusco0g063890.1
MMKMEVEIVSKDRIIPSSPTPSHLRIFKLSLLDQLIPAPFAPIILFYDNSDPSYNTPNLTKPCTTTTHLDDDDDDNNEDEATIMKRLHVLKTSLSETLTGFYPLAGQIKDDLSIDCNDQGAHYVEARVKNSTLREFLNRPDDLILLLHGFLPCDLTNNNTGARVTNIQVNVFKCGGMAIGLCISHKILDGAGLCTFIKAWTATARLRSSLPRFALYSRPSSLSSSSSSLAPSDSVTLSSSSDSDDNQTPRAASRIIHPTKPNISAATCLFPTNDELWLRDSSLRMWGSLFINDGKSSCVTRRLVFEGSAIAALKGMVAAVNNNYKVKRPTRVEVVSAFIWQCAMAASKQIHGFIRPSLLTHAVNLRSRITSMLDLDLEYSIGNLLWIAAARCRTPIVTLDDNDAAADGLQLHGLVEELRNAVSKIDGDFVNKMRSAGEEEEGKYHMLESLEELRSSLSSESDYYGFSSWCNFGFYEGGDFGWGKPVWVSSVGSTGNSVFLNLIILVDTKSGDGIEAWVTLDQQHMAILQCNPQLRKFVSLDPTPLLLL
>Pyrusco10g003700.1
MINVEVIHKEIIKPSSPTPHHLRYLPLSVFDQFKYEIYLPHVVFYPSSSEEHSLVAEKSELLKKSLSEALTQFYPFAGEFKYNDSINCDDRGAVFLEAQVEENEANDLQILVAKLRKSVEELKVKHTNEIRAEDVVQFFKEYGELIEKDDMDNYTCSSLCRFPFCSANFGWGKPSCTRFPLTEVFKNMFLLSDATDGNGIEAYLSMKEEDMVMFETNQDLLTYASLQ
>Pyrusco10g003710.1
MINVEVIHKEIIKPSSPTPHHLRYLSLSVFDQFKYEIYLPHVVFYPSSSEEHSLVAEKSELLKKSLSEALTQFYPFAGEFKYNDSINCDDRGAVFLEAQVEENEANDLQILVAKLRKSVEELKVKHTNEIRAEDVVQFFKEYGELIEKDDMDNYTCSSLCRFPFCSANFGWGKPSCTRFPRTEVFKNMFLLSDATDGNGIEAYLSMKEEDMVMFETNQDLLTYASLQ
>Pyrusco10g011020.1
MAKIEVQIIESQTVKPSSPTPHQLRNFKLSVLDQMAPVVHVPLLLFYPNIATTHSMAMNERCQLLSQSLAKALTHFYPLAGRLVEGSSTIECNDDGAEFIIASVNCSLAEILEPPDIVMLNQFLPTEGKGSMLLVQVNFFECGGMAIGFKISHMIADGSTVFTFIKYLSTIALQSSDSDQVVLPPEFGAASHFPPLDFLNSSQPAPMPKKFHQAQKCITERYVFDASKISTLQSDVASSIVPHPTRVEAVSALIWKCAMEASRSNSQSPRPSMFHQGVNLRKRFVPPLPENLAGNIVGRFTSKVEEFAMIDLKDLAAKFRKGIEQVKEKYAAQIVFDSNEACQEQKDFYKNVLDNDGIENYACASWCRFPYYETDFGWGKPAWVSLTSFSVANVFTLLDKRDCKGLEAWVTMSEETMAILESNVELLGYASVNPSVTY
>Pyrusco10g011030.1
MVGSEMKVEVIHKEAIRPSSTTPHYLKTTNLSVFDQLIPDIYVPFLLFYPNNNTDHRSLAAERSKILKTSLSEILTHFYPFAGKFHYNDSICCNDHGVAFLEAQVNCPISKILDKADIGMVKQLLPADMASRQAVTGYLLLVQANFFECGGMAIGVSIAHKVADASTISTFIKRWAEIALDSTSRPNTDCQAVLPAEFGVAASLFPPQDILNAPQPTLEFPKEKCITRTYLFDASKIAALKSKSASATVPKPTRIEVVSAFIWKCAMEASKSKFGSIRPSAWCHAVNMRNVLVRPSAKNLLGNLVGKFIARAGESEVVDLDLQSLVGKLRKGIEEFKVKYANNVTGDACESLKEYGDLLQMDDIEIYTCSSWCRFPFYAADFGWGKPSWVNQSLEGKNLIVLMDVRDGDGVEVSLTFNEEDMAIIESNNELLAYASLGRNLILQKDVALVV
>Pyrusco10g011040.1
MASENIKVEITHKETIKPSSPTPRHLSSTDLSVFDQFTPEIYVPLLLFYPSSSDEEVNNIDHHSLFAERSNLLKTSLSEALTRFYPFAGEFVYNVSIRCNDHGAGFHEAQVADASTLSTFIKSWTEIALGSGITTVPAVLPAEFRVAATLFPPQDFFSSSKPIVEFAENKCVTKRFVFDAAKIAALKSKAASITLPNPTRVEVVSALIWKCATEASRSNLGFVKPSVLLQVLNMRKRSGQAMTENILGNFLWKGIEEYKEKYSNGLSSEVIFQSLKESGNLLLKDSTENYTCTSWCRFPFYEANFGWGKPSWVSTHGSELKNKILLMDMSDGVGIEASLTLKEEDMAIIESNKELLAYASVNPTVI
>Pyrusco10g011050.1
MASEIKVEILHKETIKPSSPTPHHLKTTSLSGYDQLTPELYVPLILFYPNGGDEASLDHHASFAYRFSLLKKSLSKTLTHFYPFAGEFIYNVSISCSDHGAGLIEAQVNCPISKILDKPDFQIFRQLIPTSMDSKQAETGHLLLVQVSSFKCGGLAIGISISHKVADASTLSAFIKSWTAIALGLAGATDHAVPSPEFGIAATLFPPQDIFNSQQVTVEFPPDKGITKRFVFDASKVAALKSKAASATVPNPTRVEVVSALIWKCAMEASRSNLGFTKPSVWSQAVNMRKRSGKTLAENILGNFLWYFAAMSMESEVDLESLVAKFRNGIEEYKEKYPNSVSCEDALQSIKESGNVLINDSMVTYSCSSWCRFPFYETNFGWGQPSWVSTHGSEFKNTIILMDTSDGVGVEALLTVTEEDMAIIEKHEDLLAYASVNPPVI
>Pyrusco10g011060.1
MAIEIYTPLLLSYPITSTTITTSKVSTRHHALSINERCQHLMELLAKSLTQFYPSAGRIVKGNSIVKCNDDGAAFIKAQISCCLLDILENPDGQILKPILPIEIESKEAQAGCFLYKLICLSVVEWQLALGSSDSDQVLNLPEFGAASRYVFDASKNATLRSELASSVVPKPTCVEVVSALIWKSATKASRSNLGKQRPSFFYQDVNLRKRVVPPLPENLARNVVGSFISKADEESSKNMLQNLSLILTRHGNKHNKRKNNDEMEIYSCTRWRRKTLFETNKELLAYASPDPRIVL
>Pyrusco10g011070.1
MASDIKVEILHKETIKPSSPTPHHLKTCSLSGYDQLTPEIYVPLILFYPNGGDEASIDHHALFADRFGLLKRSLSEALTHFYPFAGEFVFNVSISCSDHGAGLIEAQVNCPISKILDKPDFQILGQLIPTSIDSKQAETGHLLLVQVSSFKCGGLAIGMSISHKVADASTLSAFIKSWAAIALGSAGATDHAVPSPEFGIAATLFPPQDILNSQQGTMEFPPDKGIGKRFVFDASKIAALKSKAASATVPNPTRVEVVSALIWKCAMEASRSNLSFTKPSVWSQVVNMRKRSGKTLVENILGNFLWYFAAMNTESEVDLEILVAKFRKGIEEYKEKYPNSVGCEDALQSVKEHGNILINDSIVTYSCSSWCRFPFYETNFGWGQPSWVSIPSSEFKNTIILMDTSDGFGVEALLTFTEEDMAIIERHEDLLAYASVNPPVI
>Pyrusco10g011090.1
MVIILMLRISCMLICCELAPGDESPLPRSSFGNIYRISMTGPFTISNTSLDNDPCYGMVRHIREAMSKIDNEYVKRLQEGDEHLSSIKKNADSFTREHLVTYNFTSLCRYPLYDNDFGWGRPTWVGLPALTFKNLIVFLDTKEAGGGGISSPTSTLTRQQARFSQVTKYHTQSRPSLGCERPIQTKPMKILWSGSVSLRLLLKVLKK
>Pyrusco10g011120.1
MVSVKVISKEIVKPSSPTPNHLYHYQFSFLDQITPPIYTSLVLFYEFNDNIQPEPAAAVISIISKHLKKSLSEVLTLFYPLAGRVKIDNHLVQCNDEGIPYLEAQVTNCRLRDFQQNSMPGELCKLIPFELRDHENSEFALGVQLNIFECGGYAIGLCISHKLADGLSMIMFTKTWAAINRGENETKIECPEFVSAAVFPPADDVSGYRMFGVIPKNKVTKRFVFNARTIEHLREKYTGLAEDDREKRPSRVEALSAFLWRRFVEASKDDHSIDENIFHAAVHTVNLRPRTDPPIPRCSFGNFYQIFLTTPFVSSSSSSSGIDDQESCHDMVKQVREELSKIDKDHVKRLQKGGHGSYINRFIQRLAKPGKPVTLSYSSLCSFPLYDIDFGWGRPTWVAVPPLPFKNLIVLADTEEAGGIEAYVSLADDDAMTKFESHAFIKRRVGINQDGSVGSNITGHRPKL
>Pyrusco10g011140.1
MMRCVRLNAAFHYLIPGSFDSRARGCEHHINPFPTLCAISMHLFTASLKNSFVYEYVVVETLPADLFGALWDGTTARSRRESDNVYTSLERVMQQRGYSGIPYLEAQVTNCRLCDFVKNPMPGELYKLVPFKLHDHNNSEFALGVQLNIFECGGGFAIGLCTSHKLAGGLSMLMFTKTWAAIGRGEKDEAKIERPEFVSAAVFPPAIDVTGYDTLGSITTNTVKKSFVFNNPTIEDLREKYTGLAEDDREKRPSRVETFSAYIWRRFTEATKDDHPIDENMFHGAFYTVNLRPRTDPPLPRCSFRNIYQIFLTTPLISSSSSSGVYDQESCHDMVKQVREELRKIEKDPVKRLQKGSTGVTSTDLFKGLPDQEGWLCLPTVACADFLSMILISVGGDLHGWSYRLRP
>Pyrusco10g015200.1
MAKRELSSTLRNLKVYAKSNLEGGEERRCQTITYHLRFPFYEPDFGWGKPPWVTSGTEFKNLIVLMDTRDGDGIEVSLNLKEEDLAIFESTKELLEYASLNPTGANVPPPFNSFESTGLPYEIQRSNVEFLLTIEPFLSLFILQVLSFHKFQGVQTLLSNEMHGELYKALSAIYCKIMSVIPSLDTTQTGSKSGIQALRSLHVAHEKSKNVVSFIWQVFPQ
>Pyrusco11g003920.1
MASEMKVDVVHSPTPYHLRNLGLSVFDYPDEVNNNRHCLFAEKLKLLKKLLSEALTRFYPFVGKFEYNVSISCNDHGAAFFRPKLTADLFECGGLVIGVSILHKVTDASTFNTFIKHWTEIAQPLLVIMTRFLQILALQILYPPPQQDFFNSPKPTMHLPKDKCITRRYMFDALSIIALKTKVAGAAVPNPTRVEAVLTLIWKCAMEASRSNLGSIKPSVLCQAVNIRKGLLGQAENLMGNLVWCFTAMNLESIEVYKEKHPNGVSGDVVMQTIKESGNLGRHDVETYAFSSWCRLPFYKANFGWGKSAWVSIRSIKFKNMIALKDMNDGGGIEATLTLKEDDIAMIGSNKEFLAYASLNPAVI
>Pyrusco11g008860.1
MHELLVLKAGSLNNFLPIQVQRWCQANFFECGGLAIGISISHKVGDGSTLGKFIRRCAAIIALGSTAVAVEMGATASRFPPLDFLNSPVDRAPINFVFGSVVKRRLVLDAPKIASLKFLSCQYCGSKSYQS
>Pyrusco14g001200.1
MIKVEVNHKEIIKPSSPTPHHLRHLCLSLFDQIMLELHMPQVLFYSSSSDEHSLVAEKSELLKKSLSEALTIFYPFAGEFKNNVSINCDDRGALFLEAQVNCPIQLIPTPIRSKQAQVGHLANVFECGGLAIGVSISHKVAHALANSKFIESWAEIARCTASTTDHHVVSTSYRIWCCSYFLPTIRIFKKTSLTLPFIDNVIGRRLVFDASKIAALKAKAATVSALIWKSALEASRSNLGFARPSIWRSSVNLRKILAQPFAENLQGNFVKSVEEFKVKYANEIRGEEVVQFLKEHSELVQKDDMDNYICTSLCRFPFGSADFGWGKASCIRIPWNEDFKNRMLLLDASDGIGIDAYITLKKEDMVMIETNEDLLAYASLH
>Pyrusco14g007300.1
MKVKIISRKTIRPSSPTPHHHKNFKLSLLDQRYSPNLYGNMIFFYSSTSNYDHTYGDFNPHALKMSSHLQKSLSKTLVHFYPLAGRLKDAATIECNDQGVYFVEARMDCHLLNFLSQPDSTLFQHFIPTSSAENEDVIVLLVQLTLFNCGGIAIAVSLLHKIADASSLCTFVQSWTAASTALDQSEFIGHGQRLGQVLPLFIGSTLLPPSEMLITRAVDIPDPLQNFTTRRFVFSTSKIASLKAKAAITTNNPTNVELVSAVVVKCAIAAAQSISTSSSSPSVLFHAVNLRKRMVSPLPANTVGNLVWAFPVLIEESDIQLHEVVVKLRKGLTDFCNDKANRFKSSRGVNIFRCTSLCKFPIYDMDFGWGKPTWVATSMGFKNFIVLIDSKLGENIEAWVTLAEQEMAIFQRDEMLLSFASLNPSAAVHESRM
>Pyrusco14g015190.1
MELEIVSREIIKPSSPTPSHLRTFNFCYFDKMAGRMYVPVVLFYNPAAGACAVEKSNLLKKSLSETLALYYPFAGRVVDAKYIDCTDEGVTYLEAKIHAKLSEVLRNPDNETLDLLFADNLQWEDTNLSTLLAVQVSYFECGGMAISMCMSHKLGDAATLITFIKDWAAMASNSGEHLIPLFDITSMFPQDDIPIGKEHVNDKGKLATRRFVFDALKIAALKAIVAQKVHNPTKVEVVTALLFKCASSTSGGRAVLCQNINLRSRLVPPMQENFVGNLAWFFSVPKLEEDGEIELPGFVGQMKEALAEFCNTYASKFRGKEWCLSIQQHMKKAKELSGSGTAKYICSSWCRLPIYEVDFGWGKPVWARIGSRAGKNVSILLDTRSGDGIEAFVTLEEQDMAKFERNEELLAFATFNPNPIEELS
>Pyrusco15g007850.1
MAKRELSSTLRNLKVYAKSNLERGEERRRCQTIPYHLRFPFYEPDFGWGKPPWVTSGTEFKNLIVLMDTRDGDGIEVSLNLKEEDLAIFESTKELLEYASLNPTGANVPPPFNSFESTGLPYEIQRSNVEFLLTIEPFLSLFILQVLSFHKFQGVQTLLSNEMHGELYKALSAIYCKIMSVIPSLDTTQTGSKSGIQALRSLHVAHEKSKNVVSFIWQVFPQ
>Pyrusco16g009310.1
MQMKIEIVSEDQCKPSSPTPDHLKSYKLSLLDQIAPIFYVPVVLFYSAPENIDDTTIVDRLKKSLSETLTCFYPLAGRILGNASVDCEDGGVAFTKARAHIQLSEILKSPEMDIVQQLLPLDPYNIRTDKAVAAMAVQLNCFGCGGMAIGICLSHKIADGATLSSFLDAWATRSRGISENITPSLNSATMFPPRDKEIFMPSNLIKRENIVTKRFVFDASSLAKLKVKASKGLCADDRAPTRVEALTALICKSSMNAKNGTLGKGRPSMAISHVVNLRERMAPPLPEHSFGNIWRFAVASIMNDESNPELHDFVVRLRKAIRKIDDDYVRKLQGEDGFTHASEPLKETSELVSEGEVEFFRFSSWIRFSLYNTDFGWGKPTWACIPNVPMKNVVILLSSSSGDGIEAWVTLDEDDMAKFERDHELLQFVSVAPSS
>Pyrusco16g009330.1
MGLIEEIFDDEALLGDLGSIVYSEEDEEGVEVTSKRRRKRASQIVDSEEDEKVMAAMEVENISREIIKPSTPTPPHLRTHKLSLLDQVNPRSYVPVVYFYPKEASDYRSVEDKSNQLKKSLSETLSKYYPFAGRIRDRFSIDCNDEGVAFVKTRIRNFKLSDILENPKDEDLALLISEDVAWNEDPDVSVIVDVQVSFFDCGGMAVGIGMSHKIADASTIINFVNDWAAVARDQYVPSPEFVGENIFPQADLPLFPEAVPEKSDCVAKRFVFDDTKIAALKALVADKVQNPTRVEVVASFIYSCAISALRLTSGSSSNPTVLTQSVNLRTRMVPPVPQNSVGCMVWIYTVSTAEDSVIELHDLVAQLKQNMTRFCDSYAQKFRGKDQWPVIFQECLQESMVEFSRPNLVMYKCTSWCRFPMYEVDFGWGKPIWITVPSCTTKDCFILIDTKNGEGIEAYVNLEKQQLDVFERDEELLAFASLNPSISDSV
>Pyrusco16g009340.1
MTMEVELISREIIKPSTPTPPHLRTHNLSFIEQNTPRTYLPVVYFYHKESSASPDGDHESNQLKKSLSEILSKYYPFAGRIRDRASVDCNDEGVAFVEARVRNVKLSEILEHPEDTWLDLLFTDNLQWNDDSSLSVIFAVQVSFFDCGGMAVGICMSHKVADTSTVANFINDWAARNKCDQYVPSPLFIGADTFPQGDMPLFPETVLEKGDCVTKRFVFDALKIASLKAIVADKVQNPTRVEVVTALIYSCAISALRSTSQSSLNPTVFIHTVNLRTRVVPPLPKNSVGSMIWAFTLSTAEDSVMELHDLVTQMKQSMTRFCDSYAQKFRGEDQWPAIFKECTQALRKEFSIANLVTYRCSSWCRFPVYEADFGWGKPIWVTIASCPLKNAIFLIDTRNGEGIEAYVNLEKQQLDVFERDAQLLAFASLNPSALDSI
>Pyrusco1g000370.1
MSTGRQQGEVWLLSAVSFAVLQGGFGGMDCDRAFSSHLDSRVEAQKANMAKRELSSTLRNLKVYAKSNLERGEERRRCQTIPYHLRFPFYEPDFGWGKPPWVTSGTEFKNLIVLMDTRDGDGIEVSLNLKEEDLAIFESTKELLEYASLNPTGANVPPPFNSFESTGLPYEIQRSNVEFLLTIEPFLSLFILQVLSFHKFQGVQTLLSNEMHGELYKALSAIYCKIMSVIPSLDTTQTGSKSGIQALRSLHVAHEKSKNVASFIWQVFPQ
>Pyrusco2g003570.1
MTKLEVEVVSTETIKPSSPTPDHLRRHKLSFLDQIQPPIFMVKQSLSKTLTQYYPLAGRVIENAYVDCNDQGAPYVQARVRSPLSDVISQPEPNQLNQLLPCELDNVGDLVLAVQVNVFDCGGMAIGVCISHKVADALSLIMFLNSWASISRGDCNIKNSTVNPPIFDLATHFPPRSISGFKPSTGITREKIVTKRFVFSASTVASLRSKYTDNKNNERKPTRIEALSAFIWARVIASTQGKPNPNTLYKVLHAVNLRTRMDPPLPEYHFGNVSRFAMSSPSFDEGEDMCCGMVGQMREAIKTINGDYIAKIKDGNAHLKFLKQRAEEFMKGEVASFSFTSLCRFPLYETDFGWSKPVWVASASLTFKNLVVFMDAGPGSSGGIEVWVNLKEEDMAKFQDDEQLLASCHKTFHKTYLVYNVLTSGILVSRGVQ
>Pyrusco2g003710.1
MTKLEVEVVSTETIKPSSPTPDHLRRHKLSFLDQIQPPIFMVKQSLSKTLTQYYPLAGRVIENAYVDCNDQGAPYVQARVRSPLSDVISQPEPNQLNQLLPCELDNVGDLVLAVQVNVFDCGGMAIGVCISHKVADALSLIMFLNSWASISRGDCNIKNSTVNPPIFDLATHFPPRSISGFKPSTGITREKIVTKRFVFSASTVASLRSKYTDNKNNERKPTRIEALSAFIWARVIASTQGKPNPNTLYKVLHAVNLRTRMDPPLPEYHFGNVSRFAMSSPSFDEGEDMCCGMVGQMREAIKTINGDYIAKIKDGNAHLKFLKQRAEEFMKGEVASFSFTSLCRFPLYETDFGWSKPVWVASASLTFKNLVVFMDAGPGSSGGIEVWVNLKEEDMAKFQDDEQLLASCHKTFHKTYLVYNVLTSGILVSRGVQ
>Pyrusco2g008860.1
MASEMKVEVIYKETIKPSSPTPPHLKTTQLSVFDQLAPDVFVPLLLFYPSNINSDAVDSIDHHSSVAERSNILKASLSEALTHFYPFAGTFQYNVSISCDDHGVAFLQAQVNCPMSKILVKPDFEILRQLLPASQGSSQAETGHLLLIQANFFECGGLAIAVSSSHIIIDGYTLSTFIRSWAAVALASSTVSTEHVLLTPKFDAAVSLFPQLDFLNSPPPAMELVEEKCISKRFVFEASKVAALKSKAVSASVPNPTRLESVSALIWKCATAASRSNSGVVRQSVWSTNASLRKIVQRPLAENLMGNLVGMFVVKMEASEVVDIDYPSVVAKLRKGIEEFKEKYANGVSGEEACGFMKDFGDRIKRVDNYHCSSWCRFPFYEANFGWGKPLWVCQTITMKNVAMYTDTRDGEGIEALVTLSDEDMAKFECDKELLAYASVNPTVM
>Pyrusco3g002220.1
MTRRFLFGASEIAALKSKSASSTVPNPSCVEIVSALVWKCAMEASRSNSGFIKTSVWCQAVNMREILAKPLADKYLLGSLVGLSMTKTQLDIDNQDLLTLVALLRKGMEEFKENFGNGISGEEAFEIFKEYGNLLRRDGIEIYSRSSMCRLPFYSADFRWGKPLWVFISSVDIKNAIKFMDTRDGDGMEVILTLKEEDLAKIENNKELLAYSQPVQQKMRTTAKL
>Pyrusco3g002260.1
MTTSEIKVEIIHKETIKPSSTTPRHFKILKLSVFDQIASDVYVPFLFFYRHHNSSVPSAEISNILKTSLSKTLTLFYPWAGQFQYNDSIGCNDRGAEFLEAQVNCPISRILDKPDAHQMLFKQLLPAEHMGLAKAAGSGNLVLVQDSFFERGGVAIGASISHKVADAITGSTFINTWAAFAFGSSVVSSTTTGDHQEVVKFPAPKMFGVPISLFPPLDFLNTHHPVVEYAKEKCMTRRFLFGASEIAALKSKSASSTVPNPSGVEVVSALVWKCAMEASRSNSGFMKTSVWCQAVNMREILAKPLADKYLLGSLVGLSMTKTLLDIDNQDLLTLVALLRKGMEEFKENFGNGISGGEAFEIFKEYGNLLRRDDIETYSRSSMCRLPFYSADFGWGKPLWVFISSADIKNEIKFMDTRNSDGMEVILTLKEEDLAKIENNEELLAYSQPVQQKMRTTAKL
>Pyrusco5g018490.1
MEFEMIKRETLKPSSPTPQYLRNFKLSLLNQLSPAAYESLVLFYPRNDIRFYPLAGRMKDNISVDCNDYGVDYVEAKVNGLLSTFLSQPDAGTLRQLLPVATESPEASKGALLLVQANVFGCGGLAIGMRMSHKLADAASLSTFIMSWSATALGFSQALLPDFTASFRFPPIDYSSSFHQSSPVDAKRENCVAKRFVFNASKISALRTKAASTIVDQPTQAEAVTALIWRCAVAASRSSNSLQPPPKLSVLSQSVDIRKSVVPPLSDDSIGNLMGYYAAQTDENELELQGLVAQLRRGIEELSNNYAKGPGKDQAIRESVTEVHNNFVKRDDTINFYVGTDLGNYKLLYEVNFGWGKPIWLSNVPAASSTNVAYLVSTRKDDGIEAWVTLSEEDMAAFERNQELLAFALMNPSVLLQHDNLALKSAL
>Pyrusco5g018500.1
MAFVIYTPLLLFYPITSTTSNVSTRHHAMSIDEGCRHLIESLAKTLTHFYPLAGRIVKGNSIVKCNDDGAAFIKARISCCLSDILENPDGQILKRFLPIEIESKEAGTGWLLLVQVNFISHRIADASTLCTFINCWATIALGSSDSDQVLNLPEFGAASVFKPIEFSSSSQPPAREVVKEKCIAQRYVFDASKISTLQSEVASSFVAKPTRVEAVSALIWKSATEASRSNLRKQGPSFFRQDVNLRKRVVPPLPENLAGNVVGSFTSKADEESTAKLVFDSDEAWQEIKDKQNKPKTHDNMEIYSCTSWCRFPFYEADFGWGRPSWASVASIAIKNIVVLMDKRDCSGIEAWVTMSEESKALFESNMELLGYASVNPSVIDT
>Pyrusco5g018510.1
MASEVKVELIHKETIKPSSPTPSHLKTTSLSVFDQLSTEIYPPVLLFYPPCSNSTSTTERSSILKTSLSKTLTHFYPFAGKFQYNDCILLNCPISKVLYKPDFGILCRLLPADITSAQAVTDHLLLVQANFFDCGGLAIGIYLSHKVADASTLSAFIKTWAAAALDLASTTSDHREVLSVEVGFAASLFPPLEFLNTPHRVMEYAIENCRTRSFVFHNSKIAALKSKAGSPAVPNPTRVEVVSALIWKCAMEASRSNLGFVRPSTWCQPVNLRKILGWASLEHSLGNLVGLSIAKTEESEVDDLQSLVAKLRKGTEEFKVKYGNGITGDDACEMFKELGNFIKRDDLDNYCGSSLCRFPFYDTNFGWGKPSWIFTARGEFKNLVLLMDTRDAEGIEAFLTFKEEDMAIIQKNEELLAYAS
>Pyrusco5g018540.1
MKIQVIYKETIKPSSPTPHHLRNLSLSVFDQPFQDIYVPLLLFYPNDNNKYFEGKHSLILNKPELVILKQLLPTVLDSSQADIGCLLLVKANFFECAIARGSNNTTDHIELLDKFGVAASLFPQVDFLNSLQPALEFPQEKCTTKRFVFDASKIAALKSKAGSATMENLTRVEYLRSLEVHNGIIKSKFGFVRPYAWCQAVNIRKILVRPSVENLLGNLVTSFPVKAKESEVDHDLQSLVAKLRKGIDEFKVKYTNGVSADDECEIFKEYMNLLARNDIETYSGSSCSWCKFPFYEANFGWQQLSWLRIRSSHEFKNAIIYMDTSDGVGVEASLIFTERRHGHN
>Pyrusco5g018590.1
MGSKIMASDVKVEVIHKETISPSCPTPPHLKTTNSLSFFDQLVPPIYIPLLLFYPICNNGDDFEVHDINHRSLVAERSELLKTSLSEALTLFYPFAGSFQFNDPICCNDQGAVFLEAQVNRPISKIFDKPDLGMLGQLLPNDHTSHLLQVQANFFECGGLAIGVNMSHKVADASTLSKFINRWAAIALGLPRTIDVVPLVAFGAASSLFPPLDFLNSPPVPTPTRDMKFDIKERCTTRRFVFDGSKIAALKSEAASASVPNPTRVEVVSALIWKCAKEASRSNLGSVRPSSWCQTVNMRKVLAQTLADKDLLGNVVGLVAAKTEESSSEAHDHDLRSLVTILRKGIEEFKEKYRNGVRGEEFCQLFMENVNLIMKKDDTDSYSSTSWCRFPLYESNFGWGKPSWVFISSVGSKNSIVLLDARDGDGIEASLTFNEEDMSMFESNEELLEYASLNPSVICNPPQKNLL
>Pyrusco7g002360.1
MKVEIISRKMIKPSSPTPNHHKNLKLSLLDQAFPPSFYANTIFFYSSDSNSNHGHNYGGDVTSQQLAWERSDRLQKSLSKTLVAFYPFAGQLKDQVSVECNDEGAYFVEARSNCRFLKILFKPEHKLLSHLIPAFNADEQLGSAVLLVQFTVFNCGGITLGVSHSHKIADASSTCTFFQRWAAITLELESVNNHDRFSAVLPEFIGSSLLSPSDMPFSSSYVMNMAPENLTTRRIVFSAPKIASLSAKISRLLQQRGINITPTKVEVVSAVLFKCANAARRSSNPSAAFKQAVDLRRRMSPPLPDNAIGNLVWSFQLLVENKDIELHELVAEMRRGFAEFCNEKANRLKGEEGVSLVFEGNREEFEFGKMGIPMYCFASIWRRPMDEVDFGWGKPIWFTFHMCYKNTIMLLAGTRNDQDIEALVTLEEQEMTRFERDEVLLAVAAVNPSVVVNHCRM
>Pyrusco7g006100.1
MAIRHGTVLSSCDINSLVEITSRKTIKPSSPTPPHNRILNLSLVDQLMPSTLYGTILWFFPNHNASDFASKPSESTTRKSKRLQDSLSKTLVHFYPMAGQLKSPALVECNDEGAHFLEARVNCQLSDLLRQPNPELLDRLKALNDPETANVALGSTLLLVQISVFNCGGIVVAVSPSHKIADAASVLTFVQAWAAINRDDGALGQQLVPPEFIGGSLLPPRELSLPSIKGSLEIQSQSLVARRFVFDVSKVVSLKTKIGSVVQTFIPSTIQLVLAMILRCSIAASHQCKPESSIKPTVVSQMVSFRKRIIPEISENVMGNWFWTIPVLLKENETELHDLVSKMTQGVTEFRNEKASGFKGENGFLVVSESLRKSADIFNSNNIVNVYKTTSLCQLPLYEIDFGWEKPAWVTSLSVLKNIIVLVATKEQDGIEAWVTLDEKEMAIFESDQELLAFCSVNPSIGHSGLVQGFPRTMARI
>Pyrusco7g006140.1
MLSSCDINSLVEITSRKTIKPSSPTPPHNRILKLSLLDQIMPPTVYGTILWFFPNHNASDFASKSSESTTPKSKRLQDSLSKALVQFYPMAGRVKSPALIECNDEGAHFLEARVNCQLSDLLIQPNPESLNHLMAQNDPKTANEALGSTLLLVQISVFNCGGIVVSVSASHKIADAASFLTFVRAWAAINRDGVLELQLGTPEFTGGSLLPPRELSLPSSKVNLEIPTQSLVTKRFVFNVSKMVSLKEKIGSVVQAFIPSTSHLVLAIILKCSIAASRQCKPESSIKPTVLSQMVSFRKRIVPEKSENVMGNWFWPIQVLFKENEIELHDLASKMRQGLTEFRNEKASRFKGEDGFLVISECLRERNDINSANVYRTSSLCKLPLYEMDFGWGKPAWVTSLSVLKNIILLVDTKEKDGIEAWVTLDEQEMAIFESDQELLAFCSVNPSICHSGLVLERCVIVRCVLYHPIVPLFIVVRKVKSLRY
>Pyrusco7g006160.1
MVIFLSKFRRIVTTYRRSLHPIRHGILFSCNIHSLVEITSRKIIKPSSPTPHHNRFLKLSLLDQLIPSTLTATIIWLYKNPNGSNFAAETSETKSERLQESLSKALVHFYPLAGRLKSPALVECNDEGAHFLEARVNCQLSDFLKQPDIKLLTNFIPDNDPKTAQEALGSVLLFIQISVFNCGGIVVAASPSHKLADGTSLHTFMRTWAAINCEDRVLGAQLGPPEFTGGSLLPPRELSLPSINASMEIQSLTTRRLVFDISKIASLKSNNGGVVQTFIPSNINLVLAIILKCSIAASRHFKPESWMRPMVLTQMISLRRSIVPEILENVMGNWFWSHPLLFKENETELHELVSKMMQGLTDFRAKKANRFKGEEGFLVVSESQRERADLYKRNKGLYGFWATSLCKLPLYEIDFGWGKPAWVTSPGVRKNLILLADTKQHDGIEAWVTLDEQEMAIFECDPDLLAFGSVNPSISLG
>Pyrbe_004696
MHLFTASLENSFVCEYVVVETLPADLFGALWDGTTARLRRELDNVYTSLERMQRRGYSGIPYLEAQVTNCRLCDFVKNPMPGELYKLVPFKLHDHNNSEFALGVQLNIFECGGGFAIGLCTSGKLEGGLSMLMFTKTWAAIGRGEKDEAKIERPEFVSAAVFPPANDVTGYDTLGSITTNTVKKSFVFNTPTIEDLREKYTGLAEDDREKRPSRVETFSAYIWRRFTEATKDDHPIDENMFHGAFYTVNLRPRTDPPLPRCSFRNIYQIFLTTPLISSSSSSGVYETGEHRSYLNRFVQRLARPGRMVLSTYSSICRFPLYDIDFGWGRPTWVVVPPPPMKIEEPNSFS
>Pyrbe_004698
MVSVEVISKEIVKPSSPTPNHLYHYQFSFLDQITPPIYSSLVLFYEVNDNIQPEPAAAVISIISKHLKKSLSEVLTLFYPLAGRVKIDNHLVQCNDEGIPYLEAQVTNCRLRDFQQNSMPGELCKLIPFELRDHDNSEFALGVQLNIFECGGYAIGLCISHKLADGLSMIMFAKTWAAINRGENETKIERPEFVSAAVFPPADDVSGYRMFGVIPKNKVTKRFVFNAPTIEHLREKYTGLAEDDREKRPSRVEALSAFLWRRFVEASKDDHSIDEKIFHAAVHTVNLRPRTDPPIPRCSFGNFYQIFLTTPFVSSSSSSSGIDDQESCHDMVKQVREELSKIDKDHVKRLQKGGHGSYINRFIQRLAKPGKPVTLSFSSLCSFPLYDIDFGWGRPTWVTVPPLPFKNLIVLADTEEAGGIEAYVSLADDDAMTKFESLAFIQRRVGMNQDGSVGSNVTGLRPKL
>Pyrbe_004699
MVIILMLRISCMLIGCELAPGDGSPLPWSSFGNIYRISMTGPFTIGNTSLDNDPCYGMVRHIREAMSKIDNEYVKRLQEGDEHLSSIKKNADSFTREHFVTYNFTSLCRYPLYDNDFGWGRPTWVGLPTLTFKNLIVFLDTKEAGGGGSGIEAYVSLEKQVMAKFETDVFLRPRLGTSRASSPTSTLTRLQARFSQVTKYHTQSRPSLGCERPIQTKPMKILWSGSLSLRLLLKVLKK
>Pyrbe_004700
MENSGGQILKRFLPIGIESKEAGTGWLLFVRVNLFECGGMAIGLSISHRIADASTLRTFINCWATIALEPSDSDQIATLQSEVASSVVPKPTCGEAVSALIWRFPFYEANFGWGKPSWVSVACIASKNIIVLTDKRNCSGIEEWVTVSEESMALFESNVELLGCAYVIPRFSKSAPSNGWVKSSYGNMTTDAIQDFHYSHEK
>Pyrbe_004701
MVIWRYYILRRWGVISVEVSRSTSGNPVAVSEDGSVVPAAGYMSKDVVFVGWAGIVATAGSTIGSATSGSGRSVVVAMVQTCKWKSEEQHPKRSGEHPPQSIMMKPFLIDGDFCAQPPHSVEVSEDKPLLCNSSVEQKMASDIKVEILHKETIKPSSPTPHHLKTCSLSGYDQLTPEIYVPLILFYPNGGDEASIDHHALFADRFGLLKRSLSEALTHFYPFAGEFVFNVSISCSDHGAGLIEAQVNCPISKILDKPDFQILGQLIPTSIDSKQAETGHLLLVQVSSFKCGGLAIGMSISHKVADASTLSAFIKSWTAIALGSAGATDHAVPSPEFGFAATIFPPQDILNSQQGTMEFPPDKGIGKRFVFNASKIAALKSKAASATVPNPTRVEVVSALIWKCAMEASRSNLGFTKPSVWSQVVNMRKRSGKTLVENILGNFLWYFAAMSTESEVDLEILVAKFRKGIEEYKEKYPNSVGCEDALQSVKEHGNILINDSIVTYSCSSWCRFPFYETNFGWGQPSWVSIPSSEFKNTIILMDTSDGFGVEALLTFTEEDMAIIERHEDLLAYASVNPPVI
>Pyrbe_004703
MASENIKVEITHKETIKPSSPTPRHLSSTDLSVFDQFTPEIYVPLLLFYPRSSDEEVNNIDHHSLFAERSNLLKTSLSEALTRFYPFAGEFVYNVSIRCNDHGAGFHEAQVNCSLSKILENPDLGILKLFVPTAVESKQAEAGHLLLVQVNLFKCGGMAIGVSISHKVADASTLSTFIKSWTEIALGSGITTVPAVLPAEFRVAATLFPPQDFFSSSKPIVEFAENKCVTKRFVFDAAKIAALKSKAASITLPNPTRVEVVSALIWKCATEASRSNLGFVKPSVLLQVLNMRKRSGQAMTENILGNFLWYFPTTTMESELDLESLVGKLRKGIEEYKEKYSNGLSSEVIFQSLKESGNLLLKDSTENYTCTSWCRFPFYEANFGWGKPSWVSTHGSELKNKILLMDMSDGVGIEASLTLKEEDMAIIESNKELLARSMVYNLRNAKKTFLNEVWSNKMASEIKVEILHKETIKPSSPTPHHLKTTSLSGYDQLTPELYVPLILFYPNGGDEASLDHHASFAYRFSLLKKSLSKTLTHFYPFAGEFIYNVSISCSDHGAGLIEAQVNCPISKILDKPDFQIFRQLIPTSMDSKQAETGHLLLVQVSSFKCDGLAIGISISHKVADASTLSAFIKSWTAIALGLAGATDHAVPSPEFGIAATLFPPQDIFNSQQVTVEFPPDKGITKRFVFDASKVAALKSKAASATVPNPTRVEVVSALIWKCAMEASRSNLGFTKPSVWSQAVNMRKRSGKTLAENILGNFLWYFAAMSMESEVDLESLVAKFRNGIEEYKEKYPNSVSCEDALQSIKESGNVLINDSMVTYSCSSWCRFPFYETNFGWGQPSWVSTHGSEFKNTIILMDTSDGVGVEALLTVTEEDMAIIEKHEDLLAYASVNPPVI
>Pyrbe_004704
MMGSEMKVEVIHKEAIRPSSTTPHYLKTTNLSVFDQLIPDIYVPFLLFYPNNNTDHRSLAAERSKILKTSLSEILTHFYPFAGKFHYNDSICCNDHGVAFLEAQVNCPISKILDKADIGMVKQLLPADMASRQAITGYLLLVQANFFECGGMAIGVSIAHKVADASTISTFIKRWAEIALDSTSRPNTDCEAVLPAEFGVAASLFPPQDILNAPQPTLEFPKEKYITRTYLFDASKIAALKSKSASATVPKPTRIEVVSALIWKCAMEASKSKFGSIRPSAWCHAVNMRNVLVRPSAENLLGNLVGKFIARAGESEVVDLDLQSLVGKLRKGIEEFKVKYANNVTGDACESLKEYGDLLQMDDIEIYTCSSWCRFPFYAADFGWGKPSWVNQSLEGKNLIVLMDVRDGDGVEVSLTFNEEDMAIIESNKELLAYASLGRNLILQKDAALVG
>Pyrbe_004707
MAPVVHVPLLLFYPNIATTHSMAMNERCQLLSQSLAKALTHFYPLAGRLVEGSSTIECNDDGAEFIIARVNCSLAEILESPDVVMLNQFLPTEGKGSMLLVQVNFFECGGMAIGFKISHMIADGSTVFTFIKYLSTIALQSSDSDQVVLPPEFGAASHFPPLDFLNSSQPAPMPKKFHQAQKCITERYVLDASKISTLQSDVASSIVPNPTRVEAVSALIWKCAMEASRSNSQCPRPSMFHQGVNLRKRFVPPLPENLAGNIVGRFTSKVEEYAMVDLKDLAAKFRKGIEQVKEKYAAQVVFDSNEACQEQNDFYKNVLDNDGIENYACTSWCRFPYYETDFGWGKPAWVSLTSFSVANVFTLLDKRDCKGLEAWVTMREETMAILESNVELLGYASVNPSVTY
>Pyrbe_005523
MGGSEMINVEVIHKEIIKPSSPTPHHLRYLSLSVFDQFKYEIYLPHIVFYPSSSEEHSLVAEKSELLKKSLSEALTQFYPFAGEFKYNDSINCDDRGAVFLEAQVNCPMSKILDDKHDLENMGKLTPTPVRSKHAQGGHLLLVQANVFECGGLAIAASFFHKVVDALSISKFMESWAEIARCSASTTDLHVVLPAEFGVAATLFPPQEYFNSPKKLMRPLTENYMVRRRRFVFDASKIAALKVKAASATVPSPTRVEAVSALIWKCAMEASRSNLGFVRSSTWRHAVNMRKILAQPFAENLLGNFSFYAISKVEENEANDLQILVAKLRKSVEELKVKHTNEIRAEDVVQFFKEYGELIEKDDMDNYTCSSICRFPFCSANFGWGKPSCTRFPLTEVFKNLFLLSDATDGNGIEAYLPMKEEDMLGHDLDENKFGEVLRHFKALAETEKCLTNEDIESLVCLEAI
>Pyrbe_005524
MGGSEMINVEVIHKEIIKPSSPTPHHLRYLSLSVFDQFKDEIYLPHVVFYPSSSEEHSLVAEKSELLKKTLSEALTQFYAFAGEFKYNDSINCDDRGAVFLEAQVNCPMSKILDDKHDLENMGKLIPTPVRSKHAQGGHLLLVQANVFECGGLAIAASFFHKVVDALSISKFMESWAEIARCSASTTDHHVVLPTEFGVAATLFPPQEYFNSPKKLMLPLTENYMVRRRRFVFDASKIAALKVKAASATVPSPTRVEAVSALIWKCAMEASRSNLGFVRSSTWRHAVNMRKILAQPYAENLLGNFSFYAISKVEENEANDLQILVAKLRKSVEELKLGHDLDENKFGEVLRHFKALAETKKFKYEIYLPHVVFYPSSSEEHSLVAEKSELLKKSLSEALTQFYPFAGEFKYNDSINCDDRGAVFLEAQVNCPMSKILDDKHGLENMGKLIPTPVRSKHAQGGHLLLVQANVFECGGLAIAASIFHKVVDALSISKFMESWAEIARCSASTTDHHVVLPTEFCVAATLFPPQEYFNSPKKLMLPLTENYMVRRRRFVFDASKIAALRVKAASATVPSPTRVEAVSALIWKCAMEASRSNLGFVRSSTWRHAVNMRKILAQPFAENLLGNFSFYAISKVEENEANDLQILVAKLRKSVEELKVKHTNEIRAEDVVQFFKEYGELIEKDDMDNYTCSSLCRFPFCSANFGWGKPSCTRFPRTEVFKNMFLLSDATDGNGIEAYLSMKEEDMVMFETNQDLLTYASLQ
>Pyrbe_006750
MSVEVKQISKEIIKPSSPTPDHLRRYQYSFLDQLEPPLYIPLLFFYEFNGHTQPKITVISNHLKQSLSQVLTLYYPLDGRVKDNKFINCNDGGIPFVEAQVRNCTLSDVLKNPNLVQLNRFFPFELENYHNEIPGGVQLNMFQCGGFAIGQCVSHKLADGLSNFVFTNTWAATARGDQVDIDPPQFVSAALFPPPKEFNLGSCGSMPLTKDKVTRRFIFNASEIETLRAKYQRNTKNVTSKRPSRVETLTAFIWNRFMAAAKGCATNKFSDDEECDDGTVLGELREETNKIDNECIKKLQEGDELLQDMMQLGKDTATLFGFSSHCGFPLYENDFGWGRPTWVGSPALLYNNLVVFRDTEEGNGIEAYVSLEEKVMAKFESLMFLQLVGCS
>Pyrbe_008842
MHELLVLKAGSLNNLLPIQVERWCQANFFECGGLAIGISISHKVGDGSTLGKFIRRCAAIIALGSTAVAVEMGATASRFPPLDFLNSPVDRAPINFVFGSVVKRRLVLDAPKIASLKFLSCQYRGSKSYQS
>Pyrbe_009445
MASEMKVDVVHSPTPYHLRNLGLSVFDQFQPDIHIPIILFYRCSPDEVNNNRHCLFAEKLKLLKKSLSEALTRFYPFVGKFEYNVSISCNDHGAAFFRPNILHKVADASTFSTFIKHWTEIALGLAITSDHDVLPADFGIADSLFPPPPPPPPQKKFFNSPKPTMHLPKDKCITRRYMFDASSIAALKTKVAGAAVPNPTRVEAVSTLIWKCAMEASRSNLGSIKPSVLCQVVNIRKGLSGRAENLMGNLVWCFTAMNLESELDYKNLVVKLRKGIEVYKEKHPNGVSGDVVMQTIKESGNLGRHDVETYAFSSWCRLPFYKANFGWGKSAWVSIRSIKFKNMIALMDTTDGGGIEVTLTLKEDDMAIIGSNKEFLAYASLNPAVI
>Pyrbe_013978
MTKLEVEVVSTETIKPSSPTPDHLRRHNLSFLDQIQPPIFMPMVLFFPKDPHTTEDPTERCTKIKTALSETLTNFYPLAGRVRGTQYVDCNDEGAYYVEAKANSNIIDIIQNPNPIDFNKFILCALDAASELPICLQVTFFACGGMSIGMGMSHKVGEALSYFMFLNSLAATTCGEPDYVQAPEFVSDKYFPQQDLSGSYQHSSGIIKHNISTKRFVFDVPAVSALRAQSTDVENEQARRPTRVEALSAFIWRRYIAACTSQQQNNNADDVPAMYTVSHAVNLRTRMDPPLPEYTFGNVTRTTISVPPIQVEPKEGSSPDPSLYSVVSHVREALKQVDREYIKKLQEGEGFLSFLKERSSQVKRGEVVWFSFTSLCRFPIYDADFGWGKPVYAGSASFTFKNLVSFFDTTSGDGVEAWINLKEEDMEKFEADEGVLKNKTVRVWSGPKADNIVLWCYGGVESGMWWGPEPGCDNLVSKPILGRKCANDCPGEWIL
>Pyrbe_013979
MPMIIFYNNDHGNDAITYSDRLKQSLSKTLTQYYPLAGRAIENAYVDCNDQGAPYVQAQVRSPLSDVISQPDPNQLNQLLPCELDNAGDLVLAVQVNVFDCGGMAIGVCISHKVADALSLIMFLNSWASISRGDCNIKNSTVSPPIFDLATHFPPRSISGFKPSTGITREKIVTKRFVFSASTVASLRSKYTDNKNNERKPTRIEALSAFIWARVIASTQGKPNPNTLYKVLQAVNLRTRMDPPLPEYHFGNVSRFAISSPSFDEGEDMCYGMVGQMREAIKTIDGDYSAKIKDGDAHLKFLKQRAEEFMKGEVASFSFTSLCSFPLYETDFGWSNPVWVASASLPFKNLVVFMDAGSSGGIEVWVNLKEEDMAKFQDDEQLLACTYPAQEAKSNTYLTAFP
>Pyrbe_013980
MGRSMKVQVEVISNEIIKPSSPTPGHLRHYQFSFLDQIAPQVYNPLLLFYEYNAMTHLNITEISNHLKNSLSKLNIFQCGGFAIGQCISHKIADGLSYFTFSKIWAAIARGEQANIDPPQFVSATLFPPKEFNIGFDGGIGITKDRVIKRFVFNASKIETLQAKYEKDMKSLQLKHPTRVETLSAFIWSRYVAATRDCTVNKLYMVIHAVNLRPRFSPPLPQHSFGNLFRVAMTSPLRISNGGEEECDGVVIGEVREAISKIDNEYVKQLQRQGDEHLGLMKKAADSFKRGDMVAVLSFSSYCRFPLYENDFGWGKPAWVGSPALTYKNLVLFMDTKEGDGIEAYVSLEERVMAKFECDTELLSYVSPAGRILLSCGH
>Pyrbe_013981
MVEVVVISKEIIRPSSPTPDHLRTYQLSFLDQISPPVYNPLVIFYSSSEPETKFDIVEISNQLKKSLSNVLTQFYPLAGRAQGNVFIDCNDQGIPYLETRVKCQLSDVIQNPIPIELNKFIPFQVDEVADISFGVQLNIFECGGIALGMCISHKIADALSFFNFIKTWAATARQQGDHIVCPQFVSAKLFPPKNISGFNPRVGITRENIVTRMFVFEASKIEALKTKYGAGDHSKSLENHQKPPSRVEALSAFIWDRFMAATQVKSDIAPKRFYAIVHAVNLRTRIDPPLPEHSFGNLYRIAMTIPSLDTGEECYGLVTQVRDQVKKIDKNYVEKLQKGSEHLDFIKQRSDNVFKERW
>Pyrbe_013983
MKIEVEVISKSVEMIKPSSPTPNHLHHHQLSFLDQLAPPAYIPFLFFYESTGTKTITQISNILKTSLSKILSQYYPFAGRVKHNLFVHCSDQGVPFFESKVKSQPLSDVIASPFVSELNKLLPYRLGEVTEVPLGVQLNVFDCGGFAIGLCVSHRIADGLTSFTFVNRWAAQANCDAQGKSNIIVGPDFSAASIFPPKNMDGYLGVSYVNKKAIVTKRFVFDGSKIEALRSRYEESMKFSKTQKRPSKVEALSAFLWNIFLAVRRKTDCVGIPSQSRAQTLYTVVYIMDLRSRFDPPLPQHAFGNYYRAATATPTLVNGEESHRLVRQVIEEIENIDNNYMRRFQEGYREHLDFMRKRMERFAKGELVTLTFSSVCRFPIYDADFGWGKPAWVSMAAMNVNNQIVFMDTKNGDGIESYFSLTEEDMAKFELHKEFIALFKSPVDVYGTDITESCHGVIRYTLQLDHVFPDQL
>Pyrbe_013984
MFKVICEYFNEIMRRDDMNFFICTSVCNFGIFEIGFGWGKPICGSFPAGALKDYVATLMDTRKCDGVDARISLRGDKMTPPIETSIIARENIKPSSPTPNHLKTFKLSVLDQMVPPIYIPILLFYPTSDHQRVQQLKKSLSETLTRFYPFAGTIKDNTFIECNDDGACFIEARVSCRLSHILNEPDHQVLKQFLPINFESSEAGKGCVLLVQANYFKGGGIAVGLCLSHKIADAATLSTFIRSWAASASGADQRVVNPLFDSVPMAPPKDISVDPPSVEMKVYKSVAKRFVCHGSKIAALKAKVANNFVENPTRVEALAALIWKCARKASRVTLGFSSRPSAFYQNVNIRNKIVPPVPNGSVGNFVGSFIARSEEAAETDLHGLVAELRKGIEQFTSKAKRVPLSEDISVISEPQMAAIGLLSRDDMDFYICTSWCRFELYEAADFGWGKPMWVSSAVPTCNNMVILVDAEGGDGIECWMRLNEDEMKVFECDQELLSYAAFNPSVWKTG
>Pyrbe_013996
MQMKIERVSEDQCKPSSPIPDNLKSYKLSLLAQIAPMFYVPVILFYSAPANIDDTTIVDKLKKSLSETLTSFYPLAGRIEGNASVDCEDGAVVFTRARANIQLSEILKSPEMDLVQQLLPLDPYNIRMEKAVAAMAVQLNFFHCGGMGIGICLSHKIADGATLSSFLDAWATRSRGVFENITPSLNSATIFPPRDKQIFMPSNLIKREKFVTKRFVFDASSLAKLKVKASKGLCTDSHAPPRVEALTALICKSSMNAKIGTLGRGRPSMAISHVVNLRERMAPPLPEHSFGNIWRVAVASIMKDESNPELHDFVVRLRKVIRQIDDDCVRKLQGEDGFSHACEPLKETSELVCDGEVEFFRFSSWIRFSLYNTDFGWGKPTWACISNVPIKNVVILLSSSSGDGIEAWVTLDKEDMVKFEHDH
>Pyrbe_014031
MKVEVVVISKEIIRPSSPTPGHLRHYQFSFLDQMAPQVYNPLLLFYEYNAKMHPNITEISNHLKNSLSEALSLFYPLAGRIKDNRFIHCNDEGIPYVEARVLNCTLSDVLSNPNPAKFGHPSPVGNNANIDPPQFVSATLFPPKEFNTGFDGGIGITKDRVTKRFVFNASKIETLQSKYEKDMKSLQLKHPTRVETLSAFIWSRYVAATKDCTVNKLYMVIHAVNLRPRFSPPLPQHSFGNLFRVAMTSPLRISNGGEEECDGVVIGEVREAISKIDNEYVKQLQRQGDEHLGLMKKTVDSFKRGDMVAVLSFSSYCRFPLYENDFGWGKPAWVGSPALTYKNLVLFMDTKEGDGIEAYVSLEERVMAKFECDSELLSYVSPAGRVLLSCGN
>Pyrbe_014034
MAPHVYNPLLLFYEYNANMHPNIIEISNHLKSSLSEALLLFYPLAGRIKDNRFIHCNDEGIPYVEARVLNCTLSDVLSNPNPGELNKFMPFELDDITNPLPFGVQLNIFQCGGFAIGQCISHKIADGLSHFTFSKIWAAIARGEQANIDPPQFVSATLFPPKEFNTGFDGGVGITKDRVTKRFVFNASKIETLQAKYEKDMKNIQLKHPTRVETLSAFIWSRYVAATKDCTVNKLYMVIHAVNLRPRFSPPLPQHSFGNLFRFSMTSPLRISNSGEEECDGVVIGEVREAISKIDNEYVKQLQRQGDEHLGLMKKAADSFKRGDMVAVLSFSSYCRFPLYENDFGWGRPAWVGSPALTYKNLVLFMDTKEGDGIEAYVSLEERVMAKFECDSELLSYVSPAGRVLLSCGN
>Pyrbe_016586
MIKVEVIHKEIIKPSSPTPHHLRHLCLSLFDQIVLELHLPQVLFYPSSSDEHSLVAEKSELLKKSLSEALTIFYPFAGGFKYNVSINCDDRGALFLEAQVNCPMSKILDKTDSEILRQLVPTPMRSKQAQVGHLVLVQANVFECGGLAIGVNISHKVADAAAYSKFIESWAEIARCTASTTDHHVVLPTEFGVAATLFPPQEFFNSPKTSLTLPFIDKVIGRRLVFDASKIAALKAKAASATVPNPTRVEAVSALIWKSATEASRSNLGFARPSTWRSAVNLRKILAQPFAENLQGNFVFFTMPKIEENEEYDLQTLVAKMRKSVEELRVKYTNEIRAEEVVQFLKEYRKLVKKDDMDNYFCTSLCGFPFGSANFGWGKASCIRIPWNEDFKNFMLLLDASDGIGIDAYITLKKEDMVMIETNQDLLAYASLQEIITER
>Pyrbe_016587
MIKVEVIHKEIIKPSSPTPHHLRHLCLSLFDQIMLELHLPQVLFYPSSSDEHSLVAEKSKLLKKSLSEALTIFYPFAGEFKYNVSINCDDRGALFLEAQANVFECGGLAIGVSISHKVADGLANSKFIESWAEIARCTASTTDHHVVLPTEFGVAATLFPPQEFFNSPKSPLTLPFIDNVIGRRLVFDASKIAALKAKAASATVPNPTRVEAVSALIWKSALEASRSNLGFARPSTWRSSVNLRKILAQPFAENLQGNFVFFTMMKIEENEVYDLQTLVAKMRKSVEEFKVKYANEIRGEEVVQFLKEYSELLQKDDMDNYICTSLCRFPFGSANFGWGKASCIRIPWNEDFKNRMLLLDASDGIGIDAYITLKKEDMVMIETNQDLLAYASLH
>Pyrbe_017602
MVKEMRVKIISRKTIRPSSPTPHHHKNFKLSLLDQRYSPNLYGNMIFFYSSTSNYDHTYGDFNPHALKMSSHLQKSLSKTLVHFYPLAGRLKDAATIECNDQGVYFVEARMDCHLLNFLSQPDSTLFQHFIPTSSAENEDVIVLLVQLTLFNCGGIAIAVSLLHKIADASSLCTFVQSWTAASTALDQSEFIGHGQRLGQVLPLFIGSTLLPPSEMLITRTVDIPDPLQNFTTRRFVFSTSKMASLKAKAAITTNNPTNVELVSAVVVKCAIAAAQSISTSSSSPSVLFHAVNLRKRMVSPLPANTVGNLVWAFPVLIEESDIKLHEVVVKLRKGLTDFCNDKANRFKGEDGFAVVSEYHKKEVEFSSRGVNIFRCTSLCKFPIYDMDFGWGKPTWVATSMGFKNFIVLIDSKLGENIEAWVTLAEQEMAIFQRDEMLLSFASLNPSAAVHESRM
>Pyrbe_017677
MPRGRQQGEVWLLSAVSFAVLQGGFGGMDCDRAFSSHLDSRVEAQKANMAKRELSSTLRNLKGTEFKNLIVLMDTRDGDGIEVSLNLKEEDLAIFESTKELLEYASLNPTGANVPPPFNSFESTGLPYEIQRYGIILLFLSLLCNPGKVT
>Pyrbe_018483
MELEIVSREIIKPSSPTPSRLRTFNFCYFDKMAGRMYVPVVLFYNPAAGACAVEQSNLLKKSLSETSLVLPICWKDNLQWEDTNLSTLLAVQVSYFECGGMAISMCMSHKLGDAATLITFIKDWAAMASNSGEHVIPLFDLTSMFPQDDLQIGKEHVNDKGKLATRRFVFDALKIAALKAIVAQKVHNPTKVEVVTALLFKCASSTSGGRAVLCQNINLRSRLVPPMQENFIGNLAWFFPVPKLEEDGEIELPGFVGQMKEALAEFCNTYASKFRGKEWCLSIQQHMKKAKELYGSGAAKYICSSWCRLPIYEVDFGWGKPVWARIGSRAGKNVSILLDTRSGDGIEAFVTLEEQDMAKFERNEELLAFATFNPNPIEELS
>Pyrbe_019484
MLIPAPFAPIILFYDNSDPSYNTPNLTKPCTTTTHLDDDDDDNNEDEATIMKRLHVLKTSLSETLTGFYPLAGQIKDDLSIDCNDQGAHYVEARVKNSTLREFLNRPDDLILLLHGFLPCDLTNNNTGARVTNIQVNVFKCGGMAIGLCISHKILDGAGLCTFIKAWTATARLRSSLPRSALYSRPSSLSSSSSSLAPSDSVTLSSSSDSDDNQTPRAASRIIHPTKPNISAATCLFPTNDELWLRDSSLRMWGSLFINDGKSSCVTRRLVFEGSAIAALKGMVAAVNNNYKVKRPTRVEVVSAFIWQCAMAASKQIHGFIRPSLLTHAVNLRSRITSMLDLDLENSIGNLLWIAAARCRTPIVTLDDNDAAADGLQLHGLVEELRNAVSKIDGDFVNKMRSAGEEEEGKYHMLESLEELRSSLSSESDYYGFSSWCNFGFYEGGDFGWGKPVWVSSVGSTGNSVFLNLIILVDTKSGDGIEAWVTLDQQHMAILQCNPQLRKFVSLDPTPLLLL
>Pyrbe_019487
MLTSVMQVKIISDECIKPSSPTPQHLRTHKLSLLDQFIPSVHVPMILFFHPSSSIHPININITTPMRSQLLKQSLSETLTHFHPLAEAEVDSNLSQFLNHPDPSFISQFLPGEASWHEAAPGAHVAMMQITNFACGGFVLGAFISQMVVDGTALSAFLKAWAAATFRYIATPNTHYIYTKGKFDAPSLFPQNDANPREAMMALHYRFLKVGNCVTRRIVFDTPALATLKRKAASSRVPNPTRVEVVTALIWKNIMAALNLKAKPNIVQNRTTLITHAVNLRRRAVPPFSEYTMGNFLSMAAALSHCSTEDDYQKEDNLAHVDDDRDHELGKLAKHVREAICKLDGDFVQSLQGDGTRGLTLSR
>Pyrbe_025432
MNDMMNMSACSVNIMHEQFWGIGMIKHNISTKRFVFDAPAVSALRARSTDVENEHARRPTRVEALSAFVWRRYIAACTRQQQNDHADDVPAMYTVSHAVNLRSRMDPPLPEYTFGNVTRTAISVPPILMEPKDGSLSDPSLYSVVRHVRQALKQVDREYVKKLQEGEGYVSFLKERSSQVKRGEVVSFSFTSLCRFPIYDADFGWGKPAYAGSARFTFKNLVSFFDTTSGDGVEAWINLKEEDMENFEADEEVLKYVSPNPSSKNSGVKTLIY
>Pyrbe_025443
MTILEVEVVSSETIKPSSPTPDHLRRHNLSFLDQLQPPIFMPMVLFFPKDPHTTDDPTERCTKIKTALSKTLTKFYPLAGRIRGIQYVDCNDEGAYYVEAKANSNITDIIQNPCPSDFNMFIPCALDAASELPICLQVTFFACGGMSIGMGMSHKVGDALSIFIFLNSLAATTRGEPDYGHAPEFISDKYFPQQDLSGSYQHSSGMIKHNISTKRFVFDAAAVSALRARSTDVENEHARRPTRVEALSAFVWRRYIAACTSQQQNDHADDVPAMYTVSHAVNLRTRMDPPLPEYTFGNVTRTAISVPPILMEPKDGSLSDPSLYSVVRHVRQALKQVDREYVKKLQEGEGYVSFLKERSSQVKRGEVVSFSFTSLCRFPIYDADFGWGKPAYAGNARFTFKNLVSFFDTTSGDGVEAWINLKVEDMEKFEADEEVLKYVHPTRVRRIQG
>Pyrbe_025456
MRKSEENDLRLKGEQCKFNEKSAVIILSPELQFLRKKVKMQMKIEIVSEDQCKPSSPTPDHLKSYKLSLLDQIAPIFYVPVVLFYSAPENIDDTTIVDRLKKSLSETLTCFYPLAGRIEGNASVDCEDGGVAFTKARAHIQLSEILKSPEMDLVQQLLPLDPYNIRTDKAVAAMAVQLNCFDCGGMGIGICLSHKIADGATLSSFLDAWATRSRGISENITPSLNSATMFPPRDKEIFMPSNLIKRENIVTKRFVFDASSLAKLKVKASKDLCTDDRAPTRVEALTALICKSSMNAKNGTLGKGRPSMAISHVVNLRERMAPPLPEHSFGNIWRFAVASIMNDESNPELHDLVVRLRKVIRKIDDGYVRKLQGEDGFTHACEPLKETSELVSEGEVEFFRFSSWIRFSLYNTDFGWGKPTWACIPSVPIKNVVILLSSSSGDGIEAWVTLDEEDMAKFERDHELLEFVSVAPSS
>Pyrbe_025458
MAAMEVENISREIIKPSTPTPPYLRTHVLSLLDQVNPRSYVPVVYFYPKEASDYLSVEDKSDQLKKSLSETLSKYYPFAGRIRDRFSIDCNDEGVAFVKTRIRNFKLSDILENPKDEDLALLISKDVAWNEDPDVSVIVDVQVSFFDCGGMALGIGMSHKIADASTIINFVNDWAAVARDQYVPSPEFVAENIFPQADLPLFPEAVTEKSDCVAKRFVFDDTKIAALKALVADKVQNPTRVEVVASFIYSCAISALRLTSGSSSNPTVLTQSVNLRTRMVPPVPQNSVGCMVWIYTVSTAEDSVIELHDLVAQLKQNMTRFCDSYAQKFRGKDQWPVIFQECLQESMVEFSRPNLVMYKCTSWCRFPMYEVDFGWGKPIWITVPSCTTKDCFILLDTKNGEGIEAYVNLEKQQLDVFERNEELLAFASLNPSISDSHQTKTVTMTMEVEIISREIIKPSTPTPPHLRTHNLSFIEQNTPRTYLPVVYFYHKESSASPNGDHESNQLKKSLSEILSKYYPFAGRIRDRASVDCNDEGVAFVEARVRNVKLSEILEHPEDTWLDLLFTDNLQWNDDSSLSVIFAVQVSFFDCGGMAIGICMSHKVADTSTVANFINDWAARNKCDQYVPSPLFIGADTFPQGDMPLFPETVLEKGDCVTKRFVFDALKIASLKAIVADKVQNPTRVEVVTALIYSCAISALRSTSQSSLNPTVFIHTVNLRTRVVPPLPKNSVGSMIWAFTLSTAEDSVMELHDLVTQMKQSMTRFCDSYAQKFRGEDQWPAIFKECTQALRKEFSIANLVTYRCSSWCRFPVYEADFGWGKPIWVTIASCPLKNAIFLIDTMNGEGIEAYVNLEKQQLDVFERDALLLAFASLNPSALDSI
>Pyrbe_033710
MNSTQALILSDHFPSPTFTALDASPFHSPLTPPSFLSQPFPPPLIFTGRPRAPFPFISSSSANPHNLPYSQILPPPPVFTGPPTISDDLPTGGFGEHERAILEEKSDSWRTPVQGIQIPPIVRESDSGKFPSVIPEFRFRSSHSPFVRKGDCYQGEKQKKMASEMKVEVIYKETIKPSSPTPPHLKTTQLSVFDQLAPDVFVPLLLFYPSNINSDAVDSIDHHSSVAERSNILKASLSEALTHFYPFAGTFQYNVSISCDDHGVAFLQAQVNCPMSKILVKPDFEILRQLLPASQGSSQAETGHLLLIQANFFECGGLAIAVSSSHIIIDGYTLSTFIRSWAAVALASSTVSTDHVLLTPKFDVAASLFPQLDFLNSPPPAMELVEEKCISKRFVFEASKVAALKSKAVSASVRNPTRLESVSALIWKCATAASRSNSGVVRQSVWSTNASLRKIVQRPLAENLMGNLVGMFVVKMEASEVVDIDYPSVVAKLRKGMEEFKEKYANGVSGEEACGFMKDFGDRIKRVDNYHCSSWCRFPFYEANFGWGKPLWVCQTITMKNVAMYTDTRDGEGIEALVTLSDEDMAKFECDKELLAYASVNPTVM
>Pyrbe_035000
MTLVDVMSALIWKAMRSSSGFFKAINVVSACEHAKEIGAGLGRKHIGELCVQLVQVSFDVANFGWGKPSWVSVRIAFKNGDGIEASLTFTKKTWPDLKAMRSCLHMRL
>Pyrbe_035001
MSQKSLMHMLDLVDGVKEHSLINPLISRIRLITESSSTKRVYMVVTPLAFSANDFNDPAKFMGQIINRRFNNVCQPNTYGCLANAIHAMTSTTTLCLLRPTNRHALELQSGIYMEGPGELQINDSIRYNDHGVAFLAAQANCPVLKSQEKPDVGGLRTIALIGVGWQLDTKISASLQPHRCITASRPAWTTPAPVQDPLHLHQFDSPHLACMTHYRCTRTCL
>Pyrbe_035159
MTTSEIKVEIIHKETIKPSSPTPRHFKILKLSVFDQIASDVYVPLLFFHRHHNSSVPSAEISNILKTSLSKTLTLFYPWAGQFQYNDSIGCNDRGAEFLEAQVNCPISKILDNPDAHQMLFKQLLPAEHMGLARAAGSGNLVLVQASFFERGGVAIGASISHKVADAITGSTFINTWAAFAFGSSVVSSTTTGDHQEVVKFPAPKMFGVPASLFPPLDFLNTHHPVVEYAKEKCMTRRFLFGASEIAALKSKSASSTVPNPSRIEVVSALIWKCAMEASRSNSGFMKTSVWCQAVNMREILAKPLADKYLLGSLVGLCMTKTQLDIDNQDLLTLVALLRKGMEEFKENFGNGISGEEAFEIFKEYGNLLRRDDIETYGCSSMCRLPFYSADFGWGKPLRVFITSADIKNAIKFMDTRDGDGMEVILTLKEEDLAKIENNKELLAYSQPVQQKMRTTAKL
>Pyrbe_042536
MRPVGLAWRVRRYQLEPKKMATESIEVEIVDTQTVKPSSPTPQDLRNFKLYLLDLFMPGIYIKFLLFYPNVASTTTTHTAKAINDKYQHLIESLAKTLTHYYPFAGRIKSNVAVECNDDGAQVVKAHVKCSLSDIFERPDPEMLTRLLPTGAESAEAEAGPRALLYVQVNLFECGGMAVGLGFSHKIADVSTVCTFIHCWAATALQSNKVILPQFGGVASSFPPLDFPLWESPSEKEKPVTRRYVFDNSKISVLQSETSSSLVPKPTRVEAVSALIWKCAIEASSKSSPNTLCSSPIRPSTLRLAVNLRKMVTPPFPDNMAGNFSLSAIPKAEESTSNVLDLKDLVVKIQAGIEEMKEAATKVFDPNEAMQVLTEYLTIPLKDQEIETYYCSSWCRFPFYETDFGWGKPSWVSGPSLVVKNMFHLVDKRDCKGIEAWLTLSEEKMALFESNIELLAYASLNPRVTY
>Pyrbe_043036
MNIQVEIISSKEIIKPSSPTPKHLRHYQLSFIDQISPPIYASLFLFYEFNDETQLPTVAEISKHLKKSLSEVLTLFYPLAGRVKIDNHFVDCNDEGIPYLEAQGSRTKNQCWRMKSSSSHHGFGTQSDLSRRLLTKPLAAMMGGRGSGQVSFIYDFRKLARKNTTFTATAEVPARALPTHPQLATHPPPPLNTQYLSPPCPPPPHPLHISASLPPEPT
>Pyrbe_043038
MEFEMIKRETLKPSSPTPQYLRNFKLSLLNQLSPAAYESLVLFYPGNDSTTPQSSLRILKKSLSETLVRFYPLAGRMKDNISVDCNDYGVDYVEAKVNGLLSTFLSQPDAGTLRQLLPVAIESPEAGKGALLLVQANVFGCGGLAIGMCMSHKLADAASLSTFIMSWSATALGFSQALLPDFTASFRFPPIDYSSSFHQSSQVDAKRENCVTKRFVFNASKISALRAKAASTNVDQPTQAEAVTALIWRCAVAASRSSNSLQPPPKLSVLSQSVDIRKSVVPPLSDDSIGNLMGYYAAQTDENELELQGLVAQLRRGIEELSNNYAKGPGKDQAIHESVTEPIWLSNVPAASSTNVAYLVSTRKDDGIEAWVTLSEEDMAAFERNQELLAFALMNPSVLLQHNNLALKSAL
>Pyrbe_043039
MAFVIYTPLLLFYPITSTTSNVSTRHHAMSIDERCRHLIESLAKTLTHFYPLAGRIVKGNSIVECNDDGAAFIKARISCCLSDILENPDGQILKRFLPIEIESKEAGTGWLLLVQVNLFECGGMAIGLSISHRIADASTLCTFINCWATIALGSSNSDQVLNLPEFGAASVFKPIEFSSSSQPPAREVVKEKCVTQRYVFDASKISTLQSEVASSFVAKPTRVEAVSALIWKCATEASRSNLRKQGPSFFRQDVNLRKRVVPPLPENLAGNVVGSFTSKADEESSVINLKDLVAKLREGIEGLKEKYAAKLVFDSDEAWQEIKDEQNKPKTHDNMEIYSCTSWCRFPFYEADFGWGRPSWASVASIAIKNIIVLMDKRDCSGIEAWVTMSEEGKALFESNVELLGYASVNPSTSHRPARFTSSTLISTAKASSTTLSPTLNSSTASSSTITSSFASSGSTGSGSWEAQKGYDKG
>Pyrbe_043040
MASEVKVELIHKETIKPSSPTPSHLKTTNLSVFDQLRKFQYNDCILCDDRGARFTEAQVSCPISKVLYKPDFGILCRLLPADITSAQAVTDHLLLVQANFFDCSGLAIGIYLSHKVADASTLSAFIKTWAATALDLASTTSDHREVLSVEVGFAASLFPPLEFLNKPHRVMEYAIENCRTRSFVFHNSKIAALKSKAGSPAVPNPTRVEVLSALIWKCAMEASRSNLGFVRPSTWCQPVNLRKILGWASLEHSLGNLVGLSIAKTEESEVDDLQSLVAKLRKGTKEFKVKYGNGITGDDACEMFKELGNFIKRDDIDNYCGSSLCRFPFYDTNFGWGKPSWIFTARGEFKNLVLLMDTRDAEGIEAFLTFKEEDMAIIEKNEELLAYAS
>Pyrbe_043042
MVSEMKVQVLNKETIKPSSPTPPDLRNLRLSFFDQFEPEIFIPLLLFYRNKPCAAVADDQEISNFLKTSLSEALTHFYPFAGEFQRNDSICCNDHGVAFLQAQVNCYMSMVFDKPDDGILEQLVPTDKESTLSNTDYLLLIQANFFECGGLAIGVSFAHKVSDAFTISKFIERWAAIALGSASTTTDHHAVLPGEFGVSASLFPPLDIFNSPDFAVTLSTEGSITRRFVFDASKIATLKSKAASSTPNPTRVEVVSALIWKCAMQASRSKLGIIKPSMLCPIVNMRKRSRQALAENILGNCVWSFAAMTVESEIEHESLVAKLRKGIEEHTEKYPNGVSGNDIIEAAKESGGGKLLDSDDLDIYTCSSWCRFSFYEADFGWGKPSWVSVRSLYKNTILLMDMRDGNGIEASLTLKEDDMALFENSEELLAYASPNPTVISEVRWIWKAWLPNSVKANGVSYEDVLQRVKESGNILINDSIVTYSVAVGASFPSMKQILDGSSCHG
>Pyrbe_043043
MGRKIMASDVKVEVIHKETISPSCPTPPHLKTTNSLSFFDQLVPPIYIPLLLFYPICNNGDDFEVHDIDHRSLVAERSELLKTSLSEALTLFYPFAGSFQFNDSICCNDQGAVFLEAQVNCPISKIFDKPDLGMLGQLLPNDHTSHLLQVQANFFECGGLAIGVNISHKVADASTLSKFINRWAAIALGSPRTIDVVPLVAFGAASSLFPPLDFLNSPPAPTPTRDMKFDIKERCTTRRFVFDGSKIAALKSEAASASVPNPTRVEVVSALIWKCAKEASRSNLGSVRPSSWCQTVNMRKVLAQTLADKDLLGNVVGLVAAKTEESSSEAHDHDLRSLVTILRKGIEEFKEKYRNGVRGEEFCQLFMENVNLIMKKDDTDSYSSTSWCRFPHYESNFGWGKPSWVFISSVGSKNSIVLLDARDGDGIEASLTLNEEDMSIFESNEELLEYASLNPPFIKFQVSDEKFQISSFWWRTIKFGKWGERLLGMYKKIRTTPKRPPTLTTLRTNPATIFGSNEERFHMLLRIGVSALTRFYPYAGNFQHNASICCNDHGAAYVEARVNCPMSKMLNKPELVILKQLLPTVLDSSQADTGYLLLVQANFFECGGLAVGLGSSHKVADAYTLSKFTSCWAAIARGSNTTTDHIELPDNFGVAASLFPQVDFLNSLQPALKFPQEKCITKRFVFDASKIAALKSKAGSATVENPTRVEVVSALIWKCAMEASRSNLGVVRPSELSQFVNIRKILVSPLAENLLGNLVGLCVAKTEASEVDDVRSLVAKFRKEMEEFKVRYGNGISGEEACEFYKEYGHLMKRDVDNYNCSSWCRFPFYEADFGWGKPLWVPHIGGLKNLILLMDTRDGEGIEASLTLKEEDMAKFESNKELLSYVSVNPAVM
>Pyrbe_047547
MKVEIISRKMIKPSSPTPNHHKNLKLSLLDQAFPPSFYANTIFFYSSHSNSNHGHNYGGDVTSQQLAWERSDRLQKSLSKTLVAFYPFAGQLKDQVSVECNDEGAYFVEARSNCSFLKILFKPEHKLLSHLIPAFNADEQLGSAVLLVQFTVFNCGGITLGVSHSHKIADASSTCTFFRRWAAITLELESVNNHDRISAVLPEFIGSSLLPPSDMPFSSSYVMNMAPENLTTRRRSSNPSAAFKQAVDLRRRMSPPLPDNAIGNLVWSFQLLVENKDIELHELVAEMRRSFAEFCNEKASRLKGEEGVSLVFEGNREEFEFGKMGIPMYCFASIWRHPMDEVDFGWGKPIWFTFHMCYKNTIMLLAGTRNDQDIEALVTLEEQEMIRFERDEVLLAVAAVNPSVFVNHCRM
>Pyrbe_048085
MVIFLSKFRRIVTTYRRSLHPISHGILFSCNIHSLVEITSRKIIKPSSPTPHHNRFLKLSLLDQLIPSTLTATIIWLYKNPNGSNFAAETSETKSERLQESLSKALVHFYPLAGRLKSPALVECNDEGAHFLEARVNCQLSDFLKQPDIKLLTNFIPDNDPKTAQEALGSVLLFIQISVFNCGGIVVAASPSHKLADGTSLHTFMRTWAAINCEDRVLGAQLVPPEFTGGSLLPPRELSLPSINASMEIQSLTTRRLVFDISKIASLKSNNGGVPESWMRPMVLTQMISLRRSIVPEILENVMGNWFWSHPLLFKENETELHELVSKMMQGLTDFRAKKANRFKGEEGFLVVSESQRERADLYKRNKGLYGFWATSLCKLPLYEIDFGWGKPAWVTSPAVRKNLILLADTKQHDGIEAWVTLDEQEMAIFESDPELLAFGSVNPSISLG
>Pyrbe_048087
MAIRHGTMLSSCDINSLVEITSRKTIKPSSPTPPHNRILKLSLLDQIMPPTVYGTILWFFPNHNASDFASKSSESTTTKSKRLQDSLSKALVQFYPMAGRVKSPALIECNDEGAHFLEARVNCQLSDLLIQPNQESLNHLMAQNDPKTANEALGSTLLLVQISVFNCGGIVISVSASHKIADAASLLTFVRAWAAINRDGVLELQLGTPEFSGGSLLPPRELSLPSSKVNLEIPTQSLVTRRFVFNVSKIVSLKEKIGSFVQAFIPSTSHLVLAIILKCSIAASRQCKPESSIKPTVLSQMVSFRKIIVPEISENVMGNWFWPIQVLFKENETELHDLARKMRQGLTEFRNEKASRFKGEDGFLVISECLRERNDINSANVYRTSSLCKLPLYEMDFGWGKPAWVTSLSVLKNIILLVDTKERDGIEAWVTLDEQEMALFESDQELLAFCSVNPSICHSGLVLGYPRPMAKI
>Pyrbe_048099
MAIRHGTVLSSCDINSLVEITSRKTIKPSSPTPPHNRILNLSLLDQRLPSTLYGTILWFFPNHNASDFASKTSESTTRKSKRLQDSLSKTLVHFYPMAGQLKSPALVECNDEGAHFLEAQVNCQLSDLLRQPNPELLHRLMALNDPETANVALGSTLLLVQISIFNCGGIVVAVSPSHKIADAASVLTFVQAWAAINRDDGALGQQLVPPEFIGGSLLPPRELSLPSIKGSLEIRSQSLVARRFVFDVSKVVSLKTKIGSVVQTFIPSTIQLVLAMILRCSIAASRQCKPESSIKPTVVSQMVSFRKRIVPEISENVMGNWFWSIPVLLKENETELHDLVSKMTQRVTEFRNEKASRFKGENGFLVVSECVRERADIFNSNNNVNVYKTTSLCQLPLYEMDFGWEKPEWVTSLSVIKNIIVLVATKEKDGIEAWVTLDEKEMAIFESDQELLAFCSVNPSIGHSGLVQGFPRTMARI
>Pyrbe_048109
MAIRHGTVLSSCDINSLVEITSRKTIKPSSPTPPHNRILNLSLVDQLMPSTLYGTILWFFPNHNASDFASKTSESTTRKSKRLQDSLSKTLVHFYPMAGQLKSPALVECNDEGAHFLEAQVNCQLSDLLRQPNPELLHRLMALNDPETANVALGSTLLLVQISIFNCGGIVVAVSPSHKIADAASILTFVQAWAAINRDDGALGQQLVPPEFIGGSLLPPRELSLPSIKGSLEIQSQSLVARRFVFDVSKVVSLKTKIGSVVQTFIPSTIQLVLAMILRCSIAASRQCKPESSIKPTVVSQMVSFRKKIIPEISENVMGNWFWTIPVLLKENETELHDLVSKMTQGVTEFRNEKASGFKGENGFLVVSESLREMADIFNSNNIVNVYKTTSLCQLPLYEMDFGWEKPAWVTSLSVLKNIIVLVATKEQDGIEAWVTLDEKEMAIFESDQELLAFCSVNPSIGHSGLVQGFPRTMARI
>Pyrbe_048623
MMLREPSLRYRRLQWSSWKSARAAGGAPERLGLLLADYLVGPLVERRAPWDYRQGAVDELERGAFDAFEDLDWRVHVSVPSPYGLRGGGVEEKGAGPAQAQCGQGDRLGPKKIGGTKIIRGKPPWVTPGTEFKNLIVLMNKRDGDGIELSLNLKEEDLAIFESNKEVLEYASLNPTVI
>Pyrbe_050596
MSTSMQVKIIYNECIKPSSLTPQHLRIHKLSLLDQLVPSTYVPMILFYLPSSIHPININITIPMRSQLLKQSLSETLTHFHPLAGRIKDSLSIDCNDDGARYIEAEVDSNLTQFLNHPDLSFLSQFLPGEVISWQEPEATPGAHVAMMQVTNFACGGFVLGACVSHMVVDGAALSAFLKAWAAATFRYVATPSTPHLYTKGNFDAPSLFPQNDAYPREATMMALFSHFLKVGNCVTRRIVFDAPALATLKKKAASSTVPNPTRVEVVTTLLWKHIMAAFKAKSKIVQNQRPTLMTHIVNLRRRAVPPFSEYTMGNFVFMATVLSQCRSNTEDDDQNEDNLDYVDDNRDRELGRLARLVRKAVSKLDGDFVQSLQRDGTRGLIKFCEPLKEMGETVSRAGADATDGQGPDYIGFNSRCNLGLYEADFGWGKPVWVASGGAKRGAEDAPYMNMVILMDTRSGDGVEAWVYLDEQDMTILEGCRHKATLFLIRVPDINS
>Pyrbe_053962
MTFGICNADINSVVEITSRKIIKPSSPTPHPNRFLNLSLYDQFFPSTLYPTILWFYENHNDSGFASETSETRTSQRLQESLSNALVHFYPLAGRLKSSALVECNDEGAHFLEAQVNCQLSDFLKQPNPELINHFIADNDPETAQVGLGHVLLFVQISFFNCGGIVVAISPSHKIADAASLLTFARTWAAINRNDGILGVKLVQPEFTGGSLLPPSRDLPLVSINATSKIQSQNLVTRRFVFDVSKIAGLKAKIGSAVQTFIPSHVNLVLAITLKCSVAASHQCLPESSTRATVLSQMISFRKRMVPEISENVMGNWFWPLQVVFRANETELHELVSSMRQAATDFWKIFKCEEGFLVVSEFMRKQADPFKRNEGVNFYRTTSLCKLPVYEMDFGWGKPAWVTNHIVQKNVIRLLDTKQQDGIEAWVTLDEQEMAIFESDQELLEFASVNPSIICHSGPVLRVKRCVLCHKCWGKPINESRILSFQSSERVRSVSLPHTLSQSLSNILLLTGKLRGGAITTTMVVAAGASSRAEVLTMLRSFLRVARKFSDYNIREYTKRRAVDGFRQNQNLSDPSAISSAFSDGKAQLEVANRQALVYSLYAPKLKSVMEVQNPIKY
>Pyrbe_056899
MATESIEVEIVDTQTVKPSSPTPQDLRNFKLYLLDLFMPGIYIKFLLFYPNVASTTTTHTAKAINDKYQHLIESLAKTLTHYYPFAGRIKSNVAVECNDDGAQVVKAHVKCSLSDIFERPDPEMLTRLLPTGAESAEAEAGPRALLYVQVNLFECGGMAVGLGFSHKIADVSTVCTFIHCWAATALQSNKVILPQFGGVASSFPPLDFPLWESPSEKEKPVTRRYVFDNSKISVLQSETSSSLVPKPTRVEAISALIWKCAIEASSKSSPNTLCSSPIRPSTLRLAVNLRKMVTPPFPDNMAGNFSLSAIPKAEESTSNVLDLKDLVVKIRAGIEEMKEAATKVFDPNEAMQVLTEYLTIPLKDQEIETYYCSSWCRFPFYETDFGWGKPSWVSGPSLVVKNMFHLVDKRDCKGIEAWLTLSEEKMALFESNMELLAYASLNPRVTY
>Pyrpy_N_00g1600.1
MVIFLSKFRRIVTTYRRSLHPIRHGILFSCNIHSLVEITSRKIIKPSSPTPHHNRFLKLSLLDQLIPSTLTATIIWLYKNPNGSNFAAETSETKSERLQESLSKALVHFYPLAGRLKSPALVECNDEGAHFLEARVNCQLSDFLKQPDIKLLTNFIPNNDPKTAQEALGSVLLFIQISVFNCGGIVVAASPSHKLADGTSLHTFMRTWAAINCEDRVLGAQLVPPEFTGGSLLPPRELSLPSINASMEIQSLTTRRLVFDISKIASLKSNNGGVVQTFIPSNINLVLAIILKCSIAASRHFKPESWMRPMVLTQMISLRRSIVPEILENVMGNWFWSHPLLFKENETELPELVSKIMQGLTDFRAKKANRFKGEEGFLVVSESQRERADLYKRNKGLYGFWATSLCKLPLYEIDFGWGKPAWVTSPGVRKNLILLADTKQHDGIEAWVTLDEQEMAIFESDPELLAFGSVNPSISLG
>Pyrpy_N_00g1601.1
MAIRHGTMLSSCDINSLVEITSRKTIKPSSPTPPHNRILKLSLLDQIMPPTLYGTILWFFPNHNASDFASKSSESTTTKSKRLQDSLSKALVQFYPMAGRVKSPALIECNDEGAHFLEARVNCQLSDLLIQPNPESLNHLMAQNDPKTANEALGSTLLLVQISVFNCGGIVISVSASHKIADAASLLTFVRAWAAINRDGVLELQLGTPEFTGGSLLPPRELSLPSSKVNLEIPTQSLVTRRFVFNVSKIVSLKEKIGSFVQAFIPSTSHLVLAIILKCSIAASRQCKPESSIKPTVLSQMVSFRKIIVPEISENVMGNWFWPIQVLFKENEIELHDLASKMRQGLTEFRNEKASRFKGEDGFLVISECLRERNDINSVNVYRTSSLCKLPLYEMDFGWGKPAWVTSLIVLKNLILLVDTKEQDGIEAWVTLDEQEMAIFESDQELLAFCSVNPSICHSGLVLGFPRPMAKI
>Pyrpy_N_00g1608.1
MAIRHGTVLSSCDINSLVEITSRKTIKPSSPTPPHNRILNLSLLDQRLPSTLYGTILWFFPNHNASDFASKTSESTTRKSKRLQDSLSKTLVHFYPMAGQLKSPALVECNDEGAHFLEARVNCQLSDLLRQPNPELLHRLMALNDPETANVALGSTLLLVQISIFNCGGIVVAVSPSHKIADAASVLTFVQAWAAINRDDGALGQQLVPPEFIGGSLLPPRELSLPSIKGSLEIRSQSLVARRFVFDVSKVVSLKTKIGSVVQTFIPSTIQLVLAMILRCSIAASRQCKPESSIKPTVVSQMVSFRKRIVPEISENVMGNWFWSIPVLLKENETELHDLVSKMTQRVTEFRNEKASGFKGENGFLVVSECVRERADIFNSNNNVNVYKTTSLCQLPLYEMDFGWEKPAWVTSLSVLKNMIVLVATKEKDGIEAWVTLDEKEMAIFESDQELLAFCSVNPSIGHSGLVQGFPRTMARI
>Pyrpy_N_00g1613.1
MAIRHGTVLSSCDINSLVEITSRKTIKPSSPTPPHNRILNLSLVDQLMPSTLYGTILWFFPNHNASDFASKTSESTTRKSKRLQDSLSKTLVHFYPMAGQLKSPALVECNDEGAHFLEAQVNCQLSDLLRQPNPELLHRLMALNDPETANVALGSTLLLVQISIFNCGGIVVAVSPSHKIADAASILTFVQAWAAINRDDGALGQQLVPPEFIGGSLLPPRELSLPSIKGSLEIQSQSLVARRFVFDVSKVVSLKTKIGSVVQTFIPSTIQLVLAMILRCSIAASRQCKPESSIKPTVVSQMVSFRKKNHPGDIRKCHGELVLDNSSVVKRK
>Pyrpy_N_00g1614.1
MTQGVTEFRNEKASGFKGENGFLVVSESLREMADIFNSNNIVNVYKTTSLCQLPLYEMDFGWEKPAWVTSLSVLKNIIVLVATKEQDGIEAWVTLDEKEMAIFESDQELLAFCSVNPSIGHSGLVQGFPRTMARI
>Pyrpy_N_00g1720.1
MMKMEVEIVSKDRIIPSSPTPSHLRIFKLSLLDQLIPAPFAPIILFYDNSDPSYNTPNLTKPCTTTTHLDDDDDDNNEDEATIMKRLHVLKTSLSETLTGFYPLAGQIKDDLSIDCNDQGAHYVEARVKNSTLREFLNRPDDLILLLHGFLPCDLTNNNTGARVTNIQVNVFKCGGMAIGLCISHKILDGAGLCTFIKAWTATARLRSSLPRFALYSRPSSLSSSSSSLAPSDSVTLSSSSDSDDNQTPRAASRIIHPTKPNISAATCLFPTNDELWLRDSSLRMWGSLFINDGKSSCVTRRLVFEGSAIAALKGMVAAVNNNYKVKRPTRVEVVSAFIWQCAMAASKQIHGFIRPSLLTHAVNLRSRITSMLDLDLEYSIGNLLWIAAARCRTPIVTLDDNDAAADGLQLHGLVEELRNAVSKIDGDFVNKMRSAGEEEEGKYHMLESLEELRSSLSSESDYYGFSSWCNFGFYEGGDFGWGKPVWVSSVGSTGNSVFLNLIILVDTKSGDGIEAWVTLDQQHMAILQCNPQLRKFVSLDPTPLLLL
>Pyrpy_N_00g1724.1
MVVDGTALSAFLKAWAAATFRYIATPNTHYIYTKGKFDAPSLFPQNDANPREAMMALHYRFLKVGNCVTRRIVFDTPALATLKRKAASSRVPNPTRVEVVAALIWKNIMAALNLKAKPNIVQNRTTLITHAVNLRRRAVPPFSEYTMGNFLSMAAALSHCSTEDDYQKEDNLAHVDDDRDHELGKLAKHVREAISKLDGDFVQSLQGDGTRGLTLSR
>Pyrpy_N_02g1868.1
MTKLEVEVVSTETIKPSAPTPDHLRRHKLSFLDQIQPPIFMPMVLFFPKDPHTPEVPTERCTKIKTALSETLTNFYPLAGRVRGTQYIDCNDEGAYYVEAKANSNIIDIIQNPNPFDFNKFIPCALDAASELPICLQVTFFACGGMSIGMGMSHKVGDALSYFMFLNSLAATTRGEPDYVHAPEFVSDKYFPQQDLSGSYQHSSGIIKHNISTKRFVFDAPAVSALRAQSTDVENEQARRPTRVEALSAFIWRRYIAACTRQQQNNSADDVPAMYTVSHAVNLRTRMDPPLPEYTFGNVTRTTISVPPIQVEPKEGSSSDPSLYSVVSHVREALKQVDREYIKKLQEGEAFLSFLKERSSQVKRGDVVSFTFTSLCRFPIYDADFGWGKPVYAGSASFTFKNLVSFFDTTSANGVEAWINLKKEDMEKFEADEEVLKYVSPNLSSKNSG
>Pyrpy_N_02g1869.1
MKIEVIEKACIKPSMPTPPHLRKHEFSFLDQIATPIFMPMIIFYNNDHGNDAITYSDRVKQSLSKTLTQYYPLAGRVIENAYVDCNDQGAPYVQARVRSPLSDVISQPEPNQLNQLLPCELDNVGDLVLAVQVNVFDCGGMAIGVCISHKVADALSLIMFLNSWASISRGDCNIKNSTVNPPIFDLATHFPPRSISGFKPSTGITREKIVTKRFVFSASTVASLRSKYTDNKNNERKPTRIEALSAFIWARVIASTQGKPNPNTLYKVLHAVNLRTRMDPPLPEYHFGNVSRFAMSSPSFDEGEDMCCGMVGQMRDAIKTIDGDYIAKIKDGNAHLKFLKQRAEEFMKGEVASFSFTSLCRFPLYETDFGWSKPVWVASASLTFKNLVVFMDAGPGSSGGIEVWVNLKEEDMAKFQDDEQLLACTYPAQEAKV
>Pyrpy_N_02g2436.1
MASEMKVEVIYKETIKPSSPTPPHLKTTQLSVFDQLAPDVFVPLLLFYPSNINSDAVDKRSNILKASLSEALTHFYPFAGTFQYNVSISCDDHGVAFLQAQVNCPMSKILVKPDFEILRQLLPASQGSSQAETGHLLLIQANFFECGGLAIAVSSSHIIIDGYTLSTFIRSWAAVALASSTVSTDHVLLTPKFELDFLNSPPPAMELVEEKCISKRFVFEASKVAALKSKAVSASVRNPTRLESVSALIWKCATAASRSNSGVVRQSVWSTNASLRKIVQRPLAENLMGNLVGMFVVKMEASEVVDIDYPSVVAKLRKGMEEFKEKYANGVSGEEACGFMKDFGDRIKRVDNYHCSSWCRFPFYEANFGWGKPLWVCQTITMKNVAMYTDTRDGEGIEALVTLSDEDMAKFECDKELLAYASVNPTVM
>Pyrpy_N_03g0897.1
MTLVAVRSALIWKAMRSSSGFFKAINVVSACEHAKEIGAGLGRKHIEELRVWKVKRYNLRAWLLNSGKALSTVQLVQVSFDVANFGWRKPSWVSVLIAFKNTILLMDTRDGDGIEASLTFTKKTWPDLKAKRSC
>Pyrpy_N_03g1031.1
MTTSEIKVEIIHKETIKPSSPTPRHFKILKLSVFDQIASDVYVPLLFFHRHHNSSVPSAEISNILKTSLSKTLTLFYPWAGQFQYNDSTGCNDRGAEFLEAQVNCPISKILDNPDAHQMLFKQLLPAEHMGLARAAGSGNLVLVQASFFERGGVAIGASISHKVADAITGSTFINTWAAFAFGSSVVSSTTTGDNQEVVKFPAPKMFGVPASLFPPPDFLNTHHPVVEYAKEKCMTRRFLFGASEIAALKSKSASSTVPNPSRIEVVSALIWKCAMEASRSNSGFMKTSVWCQAVNMREILAKPLADKYLLGSLVGLSMTKTQLDIDNQDLLTLVALLRKGMEEFKENFGNGISGEEAFEIFKEYGNLLRRDDIETYSCSSMCRLPFYSADFGWGKPLWVFISSADIKNAIKFMDTRDGDGMEVILTLKEEDLAKIENNKELLAYSQPVQQKMRTTAKL
>Pyrpy_N_03g1920.1
MAKRELSSTLRNLKVYAKSNLERGEERRRCQTIPYHLREFKIKYGIGIGGDDVWEFFKDYWNLMPPWVTSGTEFKNLIVLMDTRDGDGIEVSLNLKEEDLAIFESTKELLEYASLNPTVLSFHKFQGVQTLLSNEMLEDFYFHQVYLQLQALKYNVVLGCHLDSQSHVSTAVSKRSLRRSDAVLSSHHYNKHGELYKALSAIYCKIMSVIPSLDTTQTGSKSGIQALRSLHVAHEKSKNVVSFIWQQRAGANSSYI
>Pyrpy_N_05g1452.1
MATESIEVEIVDTQTVKPSSPTPQDLRNFKLYLLDLFMPGIYIKFLLFYPNVASTTTTHTAKAINDKYQHLIESLAKTLTHYYPFAGRIKSNVAVECNDDGAQVVKAHVKCSLSDIFERPDPEMLTRLLPTGAESTEAEAGPRALLYVQVNLFECGGMAVGLGFSHKIADVSTVCTFIHCWAATALQSNKVILPQFGGVASSFPPLDFPLWESPSEKEKPVTRRYVFDNSKISVLQSETSSSLVPKPTRVEAVSALIWKCAIEASSKSSPKPIRPSTLRLAVNLRKMVTPPFPDNMAGNFSLSAIPKAEESTSNVLDLKDLVVKIRAGIEEMKEAATKVFDPNEAMQVLNEYLTIPLKDQEIETYYCSSWCRFPFYETDFGWGKPSWPACSSSPIRNCGNKVAFELKSLNGLMMRTGTCGNSQTLAR
>Pyrpy_N_05g1855.1
MNIQVEIISSKEIIKPSSPTPKHLRHYQISFIDQISPPIYASLFLFYEFNGETQPPTVAEISKHLKKSLSEVLTLFYPLAGRVKIDNHFVDCNDEGIPYLEAQVPNCRLCDFLQNPMPGELYKLIPFQVHDHNNSEFALGVLLNIFECGGFAIGLCTSHKLTDALSMIMFPQLAL
>Pyrpy_N_05g1857.1
MEFEMIKRETLKPSSPTPQYLRNFKLSLLNQLSPAAYESLVLFYPGNDSTTAQSSLRILKKSLSETLVRFYPLAGRMKDNISVDCNDYGVDYVEAKVNGLLSTFLSQPDAGTLRQLLPVAIESPEAGKGALLLVQASAFGCGGLAIGMCMSHKLADAASLSTFIMSWSATALGFSQALLPDFTASFRFPPIDYSSSFHQSSQVDAKRENCVTKRFVFNASKISALRAKAASTNVDQPTQAEAVTALIWRCAVAASRSSNSLQPPPKLSVLSQSVDIRKSVVPPLSDDSIGNLMGYYAAQTDENELELQGLVAQLRRGIEELSNNYAKGPGKDQAIHESVTEVHNNFVKRDDTINFYVETDLGNYKLLYEVNFGWGKPIWLSNVPAASSTNVAYLVSTRKDDGIEAWVTLSEEDMAAFERNQELLAFALMNPSVLLQHNNLALKSAL
>Pyrpy_N_05g1858.1
MATEIKVEIIERQTIKPSTSTPHHLRNGIRNLHPTPSFYPITSTTSNVSTRHHAMSIDERCRHLIESLAKTLTHFYPLAGRIVKGNSIVECNDDGAAFIKARISCCLSDILENPDGQILKRFLPIEIESKEAGTGWLLLVQVNLFECGGMAIGLSISHRIADASTLCTFINCWATIALGSSDSDQVLNLPEFGAASVFKPIEFSSSSQPPAREVVKEKCVTQRYVFDASKISTLQSEVASSFVAKPTRVEAVSALIWKCATEASRSNLRKQGPSFFRQDVNLRKRVVPPLPENLAGNVVGSFTSKADEESSVINLKDLVAKLREGIEGLKEKYAAKLVFDSDEAWQEIKDEQNKPKTHDNMEIYSCTSWCRFPFYEADFGWGRPSWASVASIAIKNIIVLMDKRDCSGIEAWVTMSEESKALFESNVELLGYASVNPSVIDT
>Pyrpy_N_05g1859.1
MASEVKVELIHKETIKPSSPTPSHLKTTNLSVFDQLSTEIYPPVLLFYPPCSNSASTTERSSILKTSLSKTLTHFYPFAGKFQYNDCILCDDRGARFTEARVNCPISKVLYKTDFGILCRLLPADITSAQAVTDHLLLVQANFFDCGGLAIGIYLSHKVADASTLSAFIKTWAATALDLASTTSDHREVLSVEVGFAASLFPPLEFLNKPHRVMEYAIENCRTRSFVFHNSKVAALKSKAGSPAVPNPTRVEVLSALIWKCAMEASRSNLGFVRPSTWCQPVNLRKILGWASLEHSLGNLVGLSIAKTEESEVDDLQSLVAKLRKGTKEFKVKYGNGITGDDACEMFKELGNFIKRDDIDNYCGSSLCRFPFYDTNFGWGKPSWIFTARGEFKNLVLLMDTRDAEGIEAFLTFKEEDMAIIEKNEELLAYAS
>Pyrpy_N_05g1861.1
MVSEMKVQVLNKETIKPSSPTPPDLRNLRLSFFDQFEPEIFIPLLLFYRNKPCAAVADDQERSNFLKTSLSEALTHFYPFAGEFQRNDSICCNDHGVAFLQAQVNCYMSMVFDKPDDGILEQLVPTDKESTLSNTDYLLLIQANFFECGGLAIGVSFAHKVSDAFTISKFIERWAAIALGSASTTTDHHAVLPGEFGVSASLFPPLDIFNSPDFAVTLSTEGSITRRFVFDASKIATLKSKAANSTPNPTRVEVVSALIWKCAIQASRSKLGIIKPSMLCPIVNMRKRSRQALAENILGNCVWSFAVMTVESEIEHESLVAKLRKGIEEHTEKYPNGVSGNDIIEAAKESGGSKLLDSDDLDIYTCSSWCRFSFYEADFGWGQPSWVSVRSLYKNTILLMDMRDGDGIEASLTLKEDDMALFENSEELLAYASPNPTVIS
>Pyrpy_N_05g1862.1
MLKILNKPELVIVKQLLPTVLDSSQADTGCLLLVKANFFECGGLAIGVGSSHKVADAYTLSKFTKNLLGNLVTSFPVKATESEVDHDLQSLVAKLRKGIDEFKVKYTNGVSADDECEIFKEYMNLLARDDIETYSGSNWCRFSFYATNFGWGKPS
>Pyrpy_N_05g1863.1
MILFHTLATHMKLGGVCYETQGWREKMGSEMKIQVIYKETIKPTSPTPHHLRNLSLSVFDQPFQDIYVPLLLFYPNDNNKSFEGKHFLVAERSNPTLQFVATTMEPPMLKPE
>Pyrpy_N_05g1864.1
MATESIEVEIVDTQTVKPSSPTPQDLRNFKLYLLDLFMPGVDIKFLLFYPNVASTTTTHTAKAINDKYQHLIESLAKTLTHYYHFAGRIKSNVAVECNDDGAQVVKAHVKCSLSDIFERPDPEMLRRLLPTGGPRALLYVQVNLFECGGMAVGLGVSHKIADISTVCTFIHCWAATALQSNNVILPQFGGVASSFPPLDFPLWESPSEKEKPVTRRYVFDNSKISVLQSETSSSLVPKPTRVEAISALIWKCAIEASSKSSPNTLCSSPIRSSTLRVAVNLRKMVTPPFPDNMAGNFSLSAIPKAEESTSNVLDLKDLVVKIRAGIEEMKEAATKVFDPNEAMQVLTEYLTIPLKDQEIETYYCSSWCRFPFYETDFGWGKPSWVSVPSLVVNNMFHLVDKRDCKGIEAWLTLSEEKMALFESNMELLAYASLNPRVTH
>Pyrpy_N_05g1866.1
MLGQLLPNDHTSHLLQVQANFFECGGLAIGVNISHKVADASTLSKFINRWAAIALGSPRTIDVVPLVAFGAASSLFPPLDFLNSPDMKFDIKERCTTRRFVFDGSKIAALKSEAASASVPNPTRVEVVSALIWKCAKEASRSNLGSVRPSSWCQTVNMRKVLAQTLADKDLLGNVVGLVAAKTEESSSEAHDHDLRSLVTILRKGIEEFKEKYRNGVRGEEFCQLFMENVNLIMKKDDTDSYSSTSWCRFPLYESNFGWGKPSWVFISSVGSKNSIVLLDARDGDGIEASLTFNEEDMSIFESNEELLEYASLNPSVICNPPQKNLL
>Pyrpy_N_06g0767.1
MVIGIAILHKVANAFITSRFFKSWDAIALGSNTTSDIVPVSEFDALASLFPPLDFLNSLDKPSMQVVQESYVAQKTKDKRSDEDHDDIQNLVSFPLSQVWRGRPSWMDIPSNREMKNTMTLVDVSDCITIELRATLKEQNMASFETNQELLAYASWNTNSHNKVYKFTNSNQYNSSNTFSLSRNPDPEPHLQLQLLATAPCTCSGRAPIKNWIPNLLPSFTFLFPTGMPMPNPHRGQVLGVCEGDLDLVSTFSGRSLASSEDVTTAAIWFMQVEKKTTAMFSRLSPRDAWEIKKTLQASDLGNLLILETNFVKNLIFSYLGNKTAQRVETKAGAQVVRFTAATRFPSIEWNRRPRVTLSMKTGTKSL
>Pyrpy_N_07g0141.1
MKVEIISRKMIKPSSPTPNHHKNLKLSLLDQAFPPSFYANTIFFYSSHSNSNHGHNYGGDVTSQQLAWERSDRLQKSLSKTLVAFYPFAGQLKDQVSVECNDEGAYFVEARSNCSFLKILFKPEHKLLSHLIPAFNADEQLGSAVLLVQFTVFNCGGITLGVSHSHKIADASSTCTFFRRWAAITLELESVNNHDRISAVLPEFIGSSLLPPSDMPFSSSYVMNMAPENLTTRRFVFSAPKIASLSAKISRLLQQRGINITPTKVEVVSAVLFKCANAARRSSNPSAAFKQAVDLRRRMSPPLPDNAIGNLVWSFQLLVENKDIELHELVAEMRRGFAEFCNEKASRLKGEEGVSLVFEGNREEFEFGKMGIPMYCFASIWRHPMDEVDFGWGKPIWFTFHMCYKNTIMLLAGTRNDQDIEALVTLEEQEMTRFERDEVLLAVAAVNPSVFVNHCRM
>Pyrpy_N_07g0816.1
MSNHTLSPQNFTFKNQVDYFTWLDLEFKIKYGIGIGGDDVWEFFKDYWNLMPPWVTSGTEFKNVIVLMDGRDGDGIEVSLNLKEEDLAIFESTKELLEYASLNPTVLSFHKFQGVQTLLSNEMLEDFYFHQVYLQLQALKYNVVLGCHLDSQSHVSTAVSKRSLRRSDAVLNSHHYNKHGELYKALSAIYCKIMSVIPSLDTTQTGSKSGIQALRSLHVAHEKSKNVVSFIWQEIHGVRGYSSDLDG
>Pyrpy_N_07g1061.1
MVIFLSKFRRIVTTYRRSLHPISHGILFSCNIHSLVEITSRKIIKPSSPTPHHNRFLKLSLLDQLIPSTLTATIIWLYKNPNGSNFAAKTSETKSERLQESLSKALVHFYPLLGRLKSPALVECNDEGAHFLEARVNYQLSDFLKQPDIKLLTNFIPDNDPKTAQEALGYVLLFIQISVFNCGGIVVAASPSHKLADGTSLHTFMRTWAAINCEDRVLGAQLVPPEFTGGSLLPPRELSLPSINASMEIQSLTTRRLVFDISKIASLKSNNGGVVQTFIPSNINLVLAIILKCSIAASRHFKPESWIRPMVLTQMISLRRSIVPEILENVMGNWFWSHPLLFKENETELHELVNKMMQGLIDFRAKKANRFKGDEGFLVVSESQRERADLYKRNKGLYGFWATSLCKLPLYEIDFGWGKPAWVTSPGVRKNLILLADTKQHDGIEAWVTLDEQEMAIFESDPELLAFGSVNPSISLG
>Pyrpy_N_07g1062.1
MLSSCDINSLVEITSRKTIKPSSPTPPHNRILKLSLLDQIMPPTVYGTILWFFPNHNASDFASKSSESTTTKSKRLQDSLSKALVQFYPMAGRVKSPALIECNDEGAHFLEARSLNHLMVQNDPKTANEALGSTLLLVQISVFNCGGIVISVSASHKIADAASLLTFVRAWAAINRDGVLELQLGTPEFSGGSLLPPRELSLPSSKVNLEIPTQSLVTRRFVFNVSKIVSLKEKIGSFVQAFIPSTSHLVLAIILKCSIAASRQCKPESSIKPTVLSQMVSFRKIIVPEISENVMGNWFWPIQVLFKENETELQEFKGEDGFLVISECLRERNDINSANVYRTSSLCKLPLYEMDFGWGKPAWVTSLSVLKNIILLVDTKERDGIEAWVTLDEQEMALFESDQELLAFCSVNPSICHSGLVLGYPRPMAKI
>Pyrpy_N_07g1071.1
MAIRHGTVLSSCDINSLVEITSRKTIKPSSPTPPHNRILNLSLLDQRLPSTLYGTILWFFPNHNASDFASKTSESTTRKSKRLQDSLSKTLVHFYPMAGQLKSPALVECNDEGAHFLEARVNCQLSDLLRQPNPELLHRLMALNDPETANVALGSTLLLVQISIFNCGGIVVAVSPSHKIADAASVLTFVQAWAAINRDDGALGQQLVPPEFIGGSLLPPRELSLPSIKGSLEIRSQSLVARRFVFDVSKVVSLKTKIGSVVQTFIPSTIQLVLAMILRCSIAASRQCKPESSIKPTVVSQMVSFRKRIVPEISENVMGNWFWSIPVLLKENETELHDLVSKMTQRVTEFRNEKASGFKGENGFLVVSECVRERADIFNSNNNVNVYKTTSLCQLPLYEMDFGWEKPAWVTSLSVLKNMIILVATKEKDGIEAWVTLDEKEMAIFESDQELLAFCSVNPSIGHSGLVQGFPRTMARI
>Pyrpy_N_07g1077.1
MAIRHGTVLSSCDINSLVEITSRKTIKPSSPTPPHNRILNLSLVDQLMPSTLYGTILWFFPNHNASDFASKTSESTTRKSKRLQDSLSKTLVHFYPMAGQLKSPALVECNDEGAHFLEAQVNCQLSDLLRQPNPELLHRLMALNDPETANVALGSTLLLVQISIFNCGGIVVAVSPSHKIADAASILTFVQAWAAINRDDGALGQQLVPPEFIGGSLLPPRELSLPSIKGSLEIQSQSLVARRFVFDVSKVVSLKTKIGSVVQTFIPSTIQLVLAMILRCSIAASRQCKPESSIKPTVVSQMVSFRKKIIPEISENVMGNWFWTIPVLLKENETELHDLVSKMTQGVTEFRNEKASGFKGENGFLVVSESLREMADIFNSNNIVNVYKTTSLCQLPLYEMDFGWEKPAWVTSLSVLKNIIVLVATKEQDGIEAWVTLDEKEMAIFESDQELLAFCSVNPSIGHSGLVQGFPRTMARI
>Pyrpy_N_07g1080.1
MGNWFWTIPVLLKENETELHDLVSKMTQGVTEFRNEKASGFKGENGFLVVSESLREMADIFNSNNIVNVYKTTSLCQLPLYEMDFGWEKPAWVTSLSVLKNIIVLVATKEQDGIEAWVTLDEKEMAIFESDQELLAFCSVNPSIGHSGLVQGFPRTMARI
>Pyrpy_N_07g2496.1
MPPWVTSGTEFKNLIVLMDTRDGDGIEVSLNLKEEDLAIFESTKELLEYASLNPTVLSFHKFQGVQTLLSNEMLEDFYFHQVYLQLQALKYNVVLGCHLDSQSHVSTAVSKRSLRRSDAVLSSHHYNKHGELYKALSAIYCKIMSVIPSLDTTQTGSKSGIQALRSLHVAHEKSKNVVSFIWQQRAGANSSFD
>Pyrpy_N_08g0023.1
MSTSMQVKIIYNECIKPSSLTPQHLRIHKLSLLDQLVPSTYVPMILFYLPSSIHPININITTPMRSQLLKQSLSETLTHFHPLAGRIKDSLSIDCNDEGARYIEAEVDSNLSQFLNHPDLSFLSQFLPGEVISWQEPEATPGAHVAMMQVTNFACGGFVLGAFVSHMVVDGAALSAFLKAWAAATFRYIATPSTPHLYTKGNFDAPSLFPQNDAYPREATMMALFSHFLKVGNCVTRRIVFDAPALATLKKKAASSTVPNPTRVEVVTTILWKHIMAAFKAKSKIVQNQRPTLMTHIVNLRRRAVPPFSEYTMGNFVFMATVLSQCRSNTEDDDQNEDNLDYVDDNRDRELGRLARLVREAVSKLDSDFVQSLQRDGTRELIKFCEPLKEMGETVSRAGADATDGRGPDYIGFNSRCNLGLYEADFGWGKPVWVASGGAKRGAEDAPYMNMVILMDTRSGDGVEAWVCLDEQHMAILEGDPHLLAFVSLNPSPLSITIKIP
>Pyrpy_N_09g0520.1
MTFGICNADINSLVEITSRKIIKPSSPTPHLNRILNLSLYDQFFPSTLYPTILWFYENHNDSGFASETSETRTSQRLQESLSNALVHFYPLAGRLKSSALVECNDEGAHFLEAQVNCQLSDFLKQPNPELINHFIADNDPETAQLGLGHVLLFVQISFFNCGGIVVAISPSHKIADAASLLTFARTWAAINRNDGILGVKLVQPEFTGGSLLPPSRDLPLLSINATSKIQSQNLVTRRFVFDVSKIAGLKAKIGSAVQTFIPSHVNLVLAIILKCSVAASRQCQPESSTRATVLSQMISFRKRMVPEISENVMGNWFWPLQVVFRANETELHELVSNMRQAATDFWKIFKCEEGFLVVSEFMRKQADPFKRNEGVNFYRTTSLCKLPVYEMDFGWGKPAWVTNHIVQKNVIRLLDTKQQDGIEAWVTLDEQEMAIFESDQELLEFASVNPSIICHSGPVLSRSALRVKRCVLCHKCWGKPINEGRILSFQSSEPVRSVSLPHTLSQFLSNILLLSGKLRGGAITTTMVVAAGASSRAEVLTMFRSFLRVARKFSDYNIREYTKRRAVDGFRLNRNLSDPSAISSAFSDGKAQLEVANRQALVYSLYAPKLKSVMEVQNPIKY
>Pyrpy_N_10g0902.1
MQQRGYSGIPYLEAQVTNCRLCDFVKNPMPGELYKLVPFKLHDHNNSEFALGVQLNIFECGGGFAIGLCTSHKLAGGLSMLMFTKTWAAIGRGEKDEAKIERPEFVSAAVFPPAIDVTGYDTLGSITTNTVKKSFVFNNPTIEDLREKYTGLAEDDREKRPSLNLRPRTDPPLPRCSFRNIYQIFLTTPLISSSSSSGVYDQESCHDMVKQVREELRKIEKDPVKRLQKGSTGVTSTDLFKGLPDQEGWLCLPTVACADFLSMILISVGGDLHGWSYRLRP
>Pyrpy_N_10g0904.1
MVSVEVISKEIVKPSSPTPNHLYHYQFSFLDQITPPIYSSLKSLSEVLTLFYPLAGRVKIDNHLVQCNDEGIPYLEAQVTNCRLRDFQQNSMPGELCKLIPFELRDHDNSEFALGVQLNIFECGGYAIGLCISHKLADGLSMIMFAKTWAAINRGENETKIERPEFVSAAVFPPADDVSGYRMFGVIPKNTVTKRFVFNAPTIEHLREKYTGLAEDDREKRPSRVEALSAFLWRRFVEASKDDHSIDEKIFHAAVHTVNLRPRTDPPIPRCSFGNFYQISSSSSSGIDDQESCHDMVKQVREELSKIDKDHVKRLQKGGHGSYINRFIQRLAKPGKLVTLSFSSLCSFPLYDIDFGWGRPTWVTVPPLPFKNLIVLADTEEAGGIEAYVSLADDDAMTKFESHAFIQRRVGMNQDGSVGSNVTGLRPKL
>Pyrpy_N_10g0905.1
MEDIKVEVISKEIIKPSSPTPNHISHYQFSFLDQINPPVYTSLVLFFEFNGKRQPIINEISQHLKKSLAYVLTLYYPLAGRARLKNHFVDCNDEGVPYLEAQVNNYQLSEVLNNPILDELNKLARLNWMMLLVNFYWVSSSICLNVEASPLVYAFLIRL
>Pyrpy_N_10g0906.1
MLICCELAPGDGSPLPRSSFGNIYRISMTGPFTISNTRLDNDPCYGMVRHIREAMSKIDNEYVKRLQEGDEHLSTIKKNADSFTREHLVTYNFTSLCRYPLYDNDFGWGRPTWVGLPALTFKNLIVFLDTKEAGGGGSGIDAYVSLEKQVMAKFETDVFLRPRLGTSRVSSPTSTLTRQQARFSQVTKYHTQSRPSLGCERPIQTKPMKILWSGSVSLRLLLKVLKK
>Pyrpy_N_10g0907.1
MENSGGQILKRFLPIGIESKEAGTGWLLFVRVNLFECGGMAIGLSISHRIADASTLRTFINCWATIALESSDSDQVLNFFGAASVFPPIGFSNSSQPPAREVIKEKCITQRYVFDSSQIATLQSEVASSVVPKPTCGEAVSALVWKFATKASRANLGKQGPSFFLSRCELAQKAWQEIKDKHNMPKNNDKMEIYSCTNWFRFPFYEANFGWGKPSWVSVACIAIKNIIVLTDKRNCSGIEEWVTVSEESMALFESNVELLGCAYVIPRFSKSAPSNGWVKSSYGNMTTDAIQDFHYSHEK
>Pyrpy_N_10g0908.1
MASDIKVEILHKETIKPSSPTPHHLKTCSLSGYDQLTPEIYFPLILFYPNGGDEASIDHHALFADRFSLLKRSLSEALTHFYPFAGEFVFNVSISCSDHGAGLIEAQVNCPISKILDKPDFQILGQLIPTSIDSKQAETGHLLLVQVSSFKCGGLAIGMSISHKVADASTLSAFIKSWTAIALGSAGATDHAVPSPEFGIAATIFPPQDIFNSQQGTMEFPPDKGIGKRFVCDASKIAALKSKAASATVPNPTRVEVVSALIWKCAMEASRSNLGFTKPSVWSQVVNMRKRSGKTLVENILGNFTWYFAAMSTESEVDLEILVAKFRKGIEEYKEKYPNSVGCEDALQSVKEHGNILINDSIVTYSCSSWCRFPFYETNFGWGQPSWVSISSEFKNTILLMDTSDGFGVEALLTFTEEDMAIIERHEDLLAYASVNPPGEIIEWQTIKPSTSTPHHLRSHKLSVFGQMAIVIYTPLLFYSITSTTTTTSKVSTRHHAMPSMKDGSI
>Pyrpy_N_10g0909.1
MENSGGQILKRFLPIGIESKEAGTGWLLFVRVNLFECGGMAIGLSISHRIADASTLRTFINCWATIALESSDRFSNSSQPPAREVIKEKCITQRYVFDSSQIATLQSEVASSVVPKPTCGEAVSALIWKFATKASRANLEKQGPSFFLSRCELAQKGCASLSR
>Pyrpy_N_10g0910.1
MASDIKVEILHKETIKPSSPTPHHLKTCSLSGYDQLTPEIYVPLILFYPNGGDEASIDHHVLFADRFGLLKRSLSEALTHFYPFAGEFVFNVSISCSDHGAGLIEAQVNCPISKILDKPDFQILGQLIPTSIDSKQAETGHLLLVQVSSFKCGGLAIGMSISHKVADASTLSAFIKSWTAIALGSAGATDHAVPSPEFGIAATIFPPQDIFNSQQGTVEFPPDKGIGKRFVFDASKIAALKSKAASATVPNPTRVEVVSALIWKCAMEASRSNLGFTKPSVWSQVVNMRKRSGKTLVENILGNFSWYFAAMSTESEVDLEILVAKFRKGIEEYKEKYPNSVGCEDALQSVKEHGNILINDSIVTYSCSSWCRFPFYETNFGWGQPSWVSICSSEFKNTILLMDTSDGFGVEALLTFTEEDMAIIERHEDLLAYASVNPPVEIIEWQTIKPSTSTPHHLRSHKLSVFGQMAIVIYTPLLFYSITSTTTTTSKVSTRHHAMPSMKDGSI
>Pyrpy_N_10g0911.1
MNCWAIIALGSSDSDQRYVFDASKNATLRSELASSVVPKPTCVEVVSALIWKSATKASRSNLGKQRPSFFYQDVNLRKRVVPPLPENLARNVVGSFISKADEESSVII
>Pyrpy_N_10g0912.1
MGSEMKVEVIHKEAIRPSSTTPHYLKTTNLSVFDQLIPDIYVPFLLFYPNNNTDHRSLAAERSKILKTSLSEILTHFYPFAGKFHYNDSICCNDHGVAFLEAQVNCPISKILDKADIGMVKQLLPADMASRQAVTGYLLLVQANFFECGGMAIGVSIAHKVADASTISTFIKRWAEIALDTTSRPNTDCEAVLPAEFGVAASLFPPQDILNAPQPTLEFPKEKYITRTYLFDASKIAALKSKSASATVPKPTRIEVVSALIWKCAMEASKSKFGSIRPSAWCHAVNMRNMLVRPSAENLLGNLVGKFIARAGESEVVDLDLQSLVGKLRKGIEEFKVKYANNVTGDACESLKEYGDLLQMDDIEIYTCSSWCRFPFYAADFGWGKPSWVNQSLEGKNLIVLMDVRDGDGVEVSLTFNEEDMAIIESNKELLAYASLGRNLILQKDAALVIMRQYYNGDLDLRRYMEGRVMIVKLEEWRKTMASENIKVEITHKETIKPSSPTPRHLSSTDLSVFDQFTPEIYVPLLLFYPRSSDEEVNNIDHHSLFAERSNLLKTSLSEALTRFYPFAGEFVYNVSIRCNDHGAGFHEAQVNCSLSKILENPDLGILKLFVPTAVESKQAEAGHLLLVQVNLFKCGGMAIGVSISHKVADASTLSTFIKSWTEIALGSGITTVPAVLPAEFRVAATLFPPQDFFSSSKPIVEFAENKCVTKRFVFDAAKIAALKSKAASITLPNPTRVEVVSALIWKCATEASRSNLGFVKPSVLLQVLNMRKRSGQAMTENILGNFLWYFPTTTMESELDLESLVGKLRKGIEEYKEKYSNGLSSEVIFQSLKESGNLLLKDSTENYTCTSWCRFPFYEANFGWGKPSWVSTHGSELKNKILLMDMSDGVGIEASLTLKEEDMAIIESNKELLAYASVNPTMASEIKVEILHKETIKPSSPTPHHLKTTSLSGYDQLTPELYVPLILFYPNGGDEASLDHHASFAYRFSLLKKSLSKTLTHFYPFAGEFIYNVSISCSDHGAGLIEAQVNCPISKILDKPDFQIFRQLIPTSMDSKQAETGHLLLVQVSSFKCGGLAIGISISHKVADASTLSAFIKSWTAIALGLAGATDHAVPSPEFGIAATLFPPQDIFNSQQVTVEFPPDKGITKRFVFDASKVAALKSKAASATVPNPTRVEVVSALIWKCAMEASRSNLGFTKPSVWSQAVNMRKRSGKTLAENILGNFLWYFAAMSMESEVDLESLVAKFRNGIEEYKEKYPNSVSCEDALQSIKESGNVLINDSMVTYSCSSWCRFPFYETNFGWGQPSWVSTHGSEFKNTIILMDTSDGVGVEALLTVTEEDMAIIEKHEDLLAYASVNPPMAIEIYTPLLLSYPITSTTITTSKVSTRHHALSINERCQHLMELLAKSLTQFYPSAGRIVKGNSIVKCNDDGAAFIKAQISCCLLDILENPDGQILKPILPIEIESKEAQAGCFLYKLICLSVVEWQLG
>Pyrpy_N_10g0913.1
MAKIEVQIIESQTVKPSSPTPHQLRNFKLSVLDQMAPVVHVPLLLFYPNIATTHSMAMNERCQLLSQSLAKALTHFYPLAGRLVEGSSTIECNDDGAEFIIARVNCSLAEILEPPDVVMLNQFLPTEGKGSMLLVQVNFFECGGMAIGFKISHMIADGSTVFTFIKYLSTIALQSSDSDQVVLPPEFGAASHFPPLDFLNSSQPAPMPKKFHQAQKCITERYVFDASKISTLQSDVASSIVPHPTRVEAVSALIWKCAMEASRSNSQSPRPSMFHQGVNLRKRFVPPLPENLAGNIVGRFTSKVEEFAMIDIKDLAAKFRKGIEQVKEKYAAQVVFDSNEACQEQKDFYKNVLDNDGIENYACTSWCRFPYYETDFGWGKPAWVSLTSFSVANVFTLLDKRDCKGLEAWVTMSEETMAILESNVELLGYASVNPSVTY
>Pyrpy_N_10g1689.1
MGGSEMINVEVIHKEIIKPSSPTPHHLRYLSLSVFDQFKYEIYLPHVVFYPSSSEEHSLVAEKSELLKKSLSEALTQFYPFAGEFKYNDSINCDDRGAVFLEAQVNCPMSKILDDKHGLENMGKLIPTPVRSKHAQGGHLLLVQANVFECGGLAIAASFFHKVVDALSISKFMESWAEIARCSASTTDHHVVLPTEFGVAATLFPPQEYFNSPKKLMLPLTENYMVRRRRFVFDASKIAALRVKAASATVPSPTRVEAVSALIWKCAMEASRSNLGFVRSSTWRHAVNMRKILAQPFAENLLGNFSFYAISKVEENEANDLQMLVAKLRKSVEELKVKHTNEIRAEDVVQFFKEYGELIEKDDMDNYTCSSLCRFPFCSANFGWGKPSCTRFPRTEVFKNMFLLSDATDGNGIEAYLSMKEEDMVMFETNQDLLTYASLQ
>Pyrpy_N_10g1690.1
MGGSEMINVEVIHKEIIKPSSPTPHHLRYLSLSVFDQFKDEIYLPHVVFYPSSSEEHSLVAEKSELLKKTLSEALTQFYAFAGEFKYNDSINCDDRGAVFLEAQVNCPMSKILDDKHDLENMGKLIPTPVRSKHAQGGHLLLVQANVFECGGLAIAASFFHKVVDALSISKFMESWAEIARCSASTTDHHVVLPTEFGVAATLFPPQEYFNSPKKLMLPLTENYMVRRRRFVFDASKIAALRVKAASATVPSPTRVEAVSALIWKCAMEASRSNLGFVRSSTWRHAVNMRKILAQPFAENLLGNFSFYAISKVEENEANDLQMLVAKLRKSVEELKVKHTNEIRAEDVVQFFKEYGELIEKDDMDNYTCSSLCRFPFCSANFGWGKPSCTRFPLTECFKNMFLLSDATDGNGIEAYLSMKEEDMVMFETNQDLLTYASLH
>Pyrpy_N_11g0577.1
MSVEVKQISKEIIKPSSPTPDHLRRYQYSFLDQLEPPLYIPLLFFYEFNGHTQPKITVISNHLKQSLSQVLTLYYPLAGRVKDNKFIDCNDGGIPFVEAQVRNCTFSDVLRNPNLAQLNRFFPFELENYHNEIPGGPGSSSTCFSAEGLQSANACLTSLLTGCPISCSRTPGPPPHAEINCTLPPTEEFNLGSCGSMPLTKDKVTRMFIFNASEIETLRAKYQRNTKNVTSKRPSRVETLTVFIWICGGCKGSSDDEECDDGTVLGELREETNKIDNECIKKLQEGDELLQDMMQLGKDTATLFGFSSHCGFPLYENDFGWGRPTWVGSPALLYNNLVVFRDTKEGNGIEAYVSLEEKVMAKFECDSQLLSYVSPTGRVLMNYGN
>Pyrpy_N_11g0834.1
MSLVLIQANFFECGGLAIGISSTRTNLHCHPVSTERCMTRRLVIDASKISALKSKATNTIPNPTRVEVVSVLIWKCIIQASRSNTSFIKPSILCPAVNMRKRDRGRPWLKTLWEIMRGPLQQ
>Pyrpy_N_11g0913.1
MASEIKIEVIHKETIKPLSPTLDHLRSLSLSVKNIDHRSLFAERSSLLKKSLSKALTRFYPFARDFKYNVSISCNDHGYQPEIYIPVLFFYPNNNNSDNGQVKNIDHRSLFAKRSNLLKKSLSEALTRFYPFAGEFKYNVSISCNDRGAAFLEAQVNCPVSRILENPNFEILKQLLPTDCMSTQAETGYLVLVQANLFEFGGLTIGVSIYHKAADAFTTTTFIKCWATLAFGLASSTTTDHHVLLPKEFGIAASLALSLDSFDSLGAPVTFSMERHATRRFVFDASKISALKSKATSSTVPKPTRVEVVSAVIWKSLIQA
>Pyrpy_N_11g0984.1
MGIHSQQCTPPHRTTKYVKEKCNTERFVFGASKTAALKSKAASSSVPKPTSVEVMPALIWKCTIEALRSNSGLIKQSMWKSSGVVYGKEKKLDISDRHPQVATDDNDLQSLVAELGKSIKEFKEKYGTGNYVHSALLCSRFRMGKTIMDFINNAEMKSVIKFMDTRDGDGDGI
>Pyrpy_N_11g1714.1
MFRSAAMIMELHFSSGELEEMIVSSGFGAGKHIGASRVVLQGDELRDWRRLPFYKASFGWGKPAWVSIRSIEFKNMIVLMDTNDGTAIESTEKQLSVIHMNTLVETF
>Pyrpy_N_11g1896.1
MLGEFHHGNHLPGKWTSNALAPALGCPSKLVGAMHELLVLKAGSLNNLLPIQANFFECGGLAIGISISHKVADGSTLGKFIRRCAAIIAFGSTAIAVEVGATASRFPPLDFLNSPIDRAPINFVFGSVVKRRLVLDAPKIASLKFLSCQYRGSKSYQS
>Pyrpy_N_11g2388.1
MTCILQILALQLLYSPPPPQDFFNSPKPTVHLPKDKCITQRYMFDASSIAALKTKVTCAAVLNPMRVEAVSSLIWKGAMEASRSNLGSIKPSVLCQAANIRKGLSGQASELDYKNLVVKLRKGIEVYKEERPNGVSGDVVMQTIKESGNLGRHDVETYAFSSWCRLPFYKANFGWGKPAWVSIRSIEFKNMIALMDANDGGGIEATLTLKEDDMAMIGSNKEFLAYASLNSAVN
>Pyrpy_N_11g2389.1
MKVDVVHSPTPYHLRNLGLSVFDQFQPDIHIPIILFYRCSPDEVNNNRHCLFAEKLKLLKKSLSEALTRFYPFVGKFEYNVSISCNDHGAAFLRPKLTVPYRRFWTNLNFRS
>Pyrpy_N_13g0517.1
MTMEVEIISREIIKPSTPTPPHLRTHNLSFIEQNTPRTYLPVVYFYHKESSASPNGDHESNQLKKSLSEILSKYYPFAGRIRDRASVDCNDEGVAFVEARVRNVKLSEILEHPEDTWLDLLFTDNLQWNDDSSLSVIFAVQVSFFDCGGMAIGICMSHKVADTSTVANFINDWAARNKCDQYVPSPLFIGADTFPQGDMPLFPETVLEKGDCVTKRFVFDALKIASLKAIVADKVQNPTRVEVVTALIYSCAISALRSTSQSSLNPTVFIHTVNLRTRVVPPLPKNSVGSMIWAFTLSTAEDSVMELHDLVTQMKQSMTRFCDSYAQKFRGEDQWPAIFKECTQALRKEFSIANLVTYRCSSWCRFPVYEADFGWGKPIWVTIASCPLKNAIFLIDTRNGEGIEAYVNLEKQQLDVFERDAQLLAFASLNPSALDSI
>Pyrpy_N_13g0518.1
MSFVGEFPEAVTEKSDCVAKRFVFDHTKIAALKALVADKVQNPTRVEVVASFIYSCAISALRLTSGSSSNPTVLTQSVNLRTRMVPPVPQNSVGCMVWIYTVSTAEDSVIELHDLVAQLKQNMTRFCDSYAQKFRGKDQWPVIFQECLQESMVEFSRPNLVMYKCTSWCRFPMYEVDFGWGKPIWITVPSCTTKDCFILLDTKNGEGIEAYVNLEKQQLDVFERDEELLAFASLNPSISDSV
>Pyrpy_N_13g0519.1
MAAMEVENISREIIKPSTPTPPHLRTHILSLLDQVNHRSYVPVVYFYPKEASDYLSVEDKSNQLKKSLSETLSKYYPFAGRIGDRFSIDCNDEGVAFVKTRIRNFKLSDILENPKDEDLALLISKDVAWNEDPDVSVIVDVQVSFFDCGGMALGIGMSHKIADASTIINFVNNWAAVARDSYVPSPEFVAENIFPQADLPLFLLRINVICR
>Pyrpy_N_13g0520.1
MQMKIEIVSEDQCKPSSPTPDHLKSYKLSLLDQIAPIFYVPVVLFYSAPENIDDTTIVDRLKKSLSETLTCFYPLAGRIEGNASVDCEDGRVAFTKARAHIQLSEILKSPEMDLVQQLLPLDPYNIRTDKAVAAMAVQLNCFDCGGMGIGICLSHKIADGATLSSFLDAWATRSRGISENITPSLNSATMFPPRDKEIFMPSNLIKRENIVTKRFVFDASSLAKLKVKASKGLCTDDRAPTRVEALTALICKSSMNAKNGTLGKGRPSMAISHVVNLRERMAPPLPEHSFGNIWRFAVASIMNNESNPELHDLVVRLRKVIRKIDDGYVRKLQGEDGFTHACEPLKETSELVSEGEVEFFRFSSWIRFSLYNTDFGWGKPTWACIPSVPIKNVVILLSSSSGDGIEAWVTLDEEDMAKFERDHELLEFVSVAPSS
>Pyrpy_N_13g0529.1
MRMEIEVEVISKEIIKPSSPTPDHLHHHQLSFLDQLAPHAYMQFIYFYSSDGDGTKTFTQISDILKTSLSKVLTHYYPLAGRVKHNLVVHCSDQGVPFFEAKVKSQLLSDVITNPLLSESDQNRFLPFKTAEATEIPLGVQLSVFDCGGFAIGVCISHRIADALSCFMFVNNWAAIAKNCSNIFVCPDFSAASVFPPRNVEGYLGVSIITKRKAIITRRFVFDGAKVEALRSRYQESMEFSKTHKRPSRVEALSAFLWNIFLSSRPREPLETTQTLYTAVCIMDLRSRCDPPVSQHAFGNYYRAATATPTSVNGEERHCLVRQAIEEIKKIDNSYMRRFQEGYQEHLDFMRKRMERAAIGELLTLTFSSLCRFPMYDADFGWGKPAWVSQAAMGIANQIVSWTPKMVMELSHILA
>Pyrpy_N_13g0530.1
MQRVKKIRRGPTGLGPVEPTSTINVTLPKTIIYNTICCHLLYTTSLPHIKANCILFSQQYYAYKMKIEVIERAYIKPSMPTPPHLCKHEFSFLDQIATQIFMPMIFFYNNYHVNDARTYSDRVKQSLSETLTQYYPFAGRIVENAFIDCNDQGAPYVQARVRSPPLSDVISEPDPNQLNKLLPCELDNVGDLVFAIQVNMFDCGGMAIGICFSHKVADALSFITFLNSWASISRGDCNIKNSTVSRPIFDLATLFPPRSISGFKPSVEKAREKIVTKRFVFSASTIASLRSRYTDNKANEIKPSRIEALSAFIWARFIASTQGKPNPNTLYRVAHAVNLRTRMDPPLPEYHFGNVSRFVMSSPSFDEREDTCYGMVRQMRQAIKTIDGDYVAKIKEGNEHVEFLKQLAEESMKREVASFSFSSLCRFPYYETDFGWGKPVWVGSASFPFKNLVCFIDAGSSGGIEAWVNLKEEDMAKFQHDEQLLACTYPAQDAKASHSSKLKTKPQLIYEVIANPSISDLNQLLPCRLDEVTEIPFGVQFNGLTSFTYVNKWVALTNCDAKEEQYFCGSGLFCSTYFPTDKYTSR
>Pyrpy_N_13g0532.1
MTILEVEVVSSETIKPSSPTPDHLRRHNLSFLDQLQPPIFMPMVLFFPKDPHTTEDPTERCTKIKTALSKTLTKFYPLAGRIRGIQYVDCNDEGAYYVEAKANSNITNIIQNPCPSDFNMFIPCALDAASELPICLQVTFFACGGMSIGIGMSHKVGDALSIFIFLNSLAATTRGEPDYGHAPEFISDKYFPQQDLSGSYQHSSGMIKHNISTKRFVFDAPAVSALRARSTDVENEHARRPTRVEALSAFVWRRYIAACTSQQQNDHADDVPALYTVSHAVNLRSRMDPPLPEYTFGNVTRTAISVPPILMEPKDGSLSDPSLYSVVRHVRQALKQVDREYVKKLQEGEGYVSFLKERSSQVKRGEVVSFSFTSLCRFPIYDADFGWGKPAYAGSARFTFKNLVSFFDTTSGDGVEAWINLKEEDMEKFEADEEVLKYVSPNPSSKNSGVKTLIY
>Pyrpy_N_13g1179.1
[truncated: 55,864 more chars]
