# Supplementary material for: Transcriptomics of long‐term, low oxygen storage coupled with ethylene signaling interference suggests neofunctionalization of hypoxia response pathways in apple ( Malus domestica )
Source: Plant Direct. 2024 Dec 20;8(12):e70025. doi: 10.1002/pld3.70025 (PMC11660084; doi:10.1002/pld3.70025)
Supplement: Supplementary file 2 — Data S2: Homologs of all 606 hypoxia response genes identified in this study across 42 representative species of land plants). [file PLD3-8-e70025-s004.gz › 01-integratedGeneFamilies_dir/2751.faa]

>gnl_Arath_TAIR10_AT4G17250.1
MGCDSHGNLSDTEFSKPLPSIGVYVAAASLICGVAMFSDLLHGFRHRKFWFPCKFFSLNATTLTFISVCVKLSLDLNTSMPSRQDQLAKLSSSVFVCTVMANSMPSLGYMVTQDLLMNLTALGILVITDVVNICIQLGTGAIYVFPQEHALVIILMLLMFMILSFSAITVPATKRFLELKYKKRYEFALKQCPSYTERRRGVPKLKEDLMKFWMMAHTSSPQFVMARSVTCTTTGFLCFLIAITLAEAMVRSYFLQPRSLGFCNGDSDYKWSTTLVLVSQTAAVAIGTVAPASRWLKAVNFRCPFRNKKSLKDELRVESYWVECLAEKKERPLNFWMLHGRCSRKLAHDLNRLMLDICIATQYGIVLASKFLRFITVYCSSRILLCCFHFTFKSDSVANAESSGSNPSTRQFVLHLEGEEEMVDYMARSNRVATDHLIQKGRKKQPVNLIELLEATTFISKGFEGIRDFDSDEVSSLASGEPPNSWALPLVTLTSIAVALPNIKPCSLKKLVKAVNEALVYVNKFEEVLDIEGELANSRKAAEVVWLGVDLYHKWLNVDLRKLSKQHSKTPQEVLKELVDIAQKEFTESWEKNRILCMKHKPSHWPIKTQAANSMYRISQTLLMKYESRNIETEETLLKDVEKMVSDIVSGCFCNTAQVIGMKCLVTAVEVREASVREAAMHLGRTEKILEIVDRRCMPALSHHKVAKIDEWREFYRTNKSITFTHPSSQCTTRELIINLE
>gnl_Arath_TAIR10_AT5G47580.1
MGILGCDAHGDLNDAEFSKPLPSIGIYVAVASLICGLAMAADLIHGFRHRKFWFPCKFFSLNATSLTFIAVGIKLSVDLNTSMPSRQDQLAKLSSTVFVCTVMGNSMPSLGIMDNNDLLMNLMALGILVITDVVNICIQLGTGAIYVFSEEHFLVVLLMLLMLMILCFSATTVPTTKRILESKYNKRYDVAMKCPLATERTVAKKIQQDLSKFWMMAHTSSPQFVMARSVTCTASGFFCLLSAITLGEAMVRSYFLRPRSLGFCHGDSDYKWSTSLVLVCQTTTVAIGTIAPAIRWFTAVNFRCPIRGKKYYRDEFRIESYWTHWFSEKKQHPLSLWILKERRYRKTAHNAKRWILDVCIVIQYVIVFGSKIIRYISVSCVGKILLCCHFALRTSNTITHSESEKSDSNPSSRQDLASFVLHLEGEDPLVDVMVRSNREATDHWIEKGRKKQPVNLIELLEATTPISKGFEGIAEFDSNKVASLAHGEPPNCWALPLVTLTSIAVALPDIKPSSLKKLLNAVNEALEYVNKFECVLDTGGESVNLRKAAEVVWLGVDLYHKWFDVDLRKLSKQQRNPEETLRELMEIAKKEFSESWQMNLMVCMKHKPSHWPIKTLAANSMYRICQTILLTYESRDYGTGEALLRKLESTISDIVSGCFCNVAQVISVKCLVSAVEVREESVRGAALHLGRTEKILEILERRRLPKLRCDQMKNIDEWRAFYKINSCECDNNNKTVYPDSDELRLTVE
>gnl_Carpa_v0.4_evm.model.supercontig_29.141
MGRIGCNINGNLDDTKFSEPMPWIGIYVAAASLTCAAAMGADVIHCFHHRKLWFPCKFFSLNSVSLTLIGVAIKLSVDLNTSMPRCQDQLAKLSSSVFICTIMGNSMPSLGIMENTELFSNIIALGILVITVVVNVGIQLGTGVIYIFWKEHAFIMFIMLVMLLILSFSALPVPTTKHYLEKKYKKKHEIAQKESLSETDTIALEKLKKNLMEYCMMAHTSSPQFVMGRSVTCIASGAFSLLAAITLAEAMLRSYLVRDSFKFCIGESDYKWSTTVVLIIQTIAVVVGTIAPALRWLLAINFRCASRGKQIRKVKLKVEHYWIQSLVEMKEKSLGLRIQNRHCRKLVHETKNLILDLCIAIQSGIVIVSKLITCISICMIAQILVCFDFCKQLKKFIPQNSIMNNESGSESSTSTKLDLGRFVLHLEGEDQLVELMMKNNRDATDHRIRMGKRKQPKHLIKLLEKAAFSNGFQGIKEFDSDEVPSLDSEEPPNCWALPVVTLTSIAVALPDINPYLKKQLLLGVNEGLTYIRLVEKNLDTGRKLRNITRTADFVWLGVDLYHKWLDVDLHKLALQRRSPKDTLEELADNAKNRLLEFNRPTVNGCWKESASKWPIKVLAANSMYRISKTLLLNEESRNYQMSKSLFEGLVIMMSHIISACLSNLQRVIYNKCLTTSIEEREESVRHAAFHLGETDKILKILEQKTFPKLDPDQMACIDQWRLSYKLENPQSYSLPSKSDMFSSGISDLCLSVE
>gnl_Eucgr_v2.0_Eucgr.L01523.1
MLGCVNGSLNQAEFGKPMPWIGVYIAAASLACVIAMAADAAAGFRYRQLWFPNRYFALNAMSLSVIAVAVKLCVDLNTPMARRKEQLAKLSSSVLICTVMGNSMPSLGSMENKELRSNVIALAILVITSYGPSESESDYKWSSTAILITQTIAVGVGTIAPAFRWFLTIRLKWQRRGNKSYKDEFKPEKYWIQQFIEIKERPFNLHVRSRRCRKLIHDSKNVVLDMLIRIQVGIVLGSKAMRLISILFMSPILLFCDLYSNLRKKFILNISDSDKDLHSSSPLEGSASKPDFSQYILHLEGEEELVHVMMRNKCDTIERWIQMGMNNQPKHLVQLLEETDPRGFTGVMGFDSDAVPPLDSAEPPNNWALPIATLMSIAVTIPDIDPSARKRLLRGVREALMYVNIVEERLCAKQELMNARKAASVVFTGVDLYHKWLDVDLRKISLQGNTTKDVLEALACTAKNVFVEFKAVPTHGYLMESPSAWPVKVRAAHSMYRISETLLLDCKSSDCYMSNRIFEKLSRMISDIIAACLTNLEHVIFTECSRSGIEGRTESVWSAAILLGRTAEVMKILSRRELPCLDSDQLASIDEWRAMTSVP
>gnl_Eucgr_v2.0_Eucgr.L01519.1
MPGCGVDGSLDQAEFSKPMPWIGVYIAAASLACAIAMAADAAAGFRYRQLWFPSRYFALNAMLLSVIAIALGPDLHRDGQFDAFSRVDGEQGAPVQHDGSGDSRHHIFCEHLYTVGHRSDLRLQAGTCLRDIPDAAVAGDPELLGRDGPDEQVLLGDEVLQEARADSERELEPELRQRLRQAQGAPVEVWDDGPFLQPAIPHGAVRDVHCSGALCLLSALTLAQAMVRAYLQPWMFEFVSCYGPSDSESDYKWSSTAILITQTIAVGVGTIAPAFRWFLTIRLKWQRRGNKSYKDEFKPEKYWIQQFIEIKERPFNLQVRSQRCRKLIHDSKNVVLDMLIGIQVGIVLGSKAVRLISVLFMSPILLLCDLCSDLRKKFKLNISDSDKDLHSSSPLEGSASMPDFSRYILHLEGEEELVNVMMRNNCDTTERWIKMGKNNQPIHLVQLLEETPSCGFTGVMDFDSDAVPLLDYAEPPNNWALPIATLTSIAVTIPNIDASARKRLLRGAREGLMYVNLVEERLCAKQELMNARKAASIVFMGVDYYHKWLDVDLRKISLQRNTTKDVLEGLSCAAKDVFVKFKAGSTDGHLMVSTSAWPVKVRAAHSMYRISETLLLDCKSSDCDMSNRIFEKLSRMISDIIAACLTNLEHVIFTECSRSGIEGRTESAWSAAILLGRTAEVMKILSQRELPCLNSDQLASIDEWRASSDLRKALPTKSFTDEGELSSLSPGDEYLSIQYSQV
>gnl_Eucgr_v2.0_Eucgr.D02066.1
MFGCGVDGSLDQGEFSKPMPWIGVYIAAASLACAIAMAADAAAGFLYKRLWFPSRYFALNATSLSVIAVAVKLSVDLNTPMPRRQEQLAKLSSSVLICTVMGNSMPSLGSMENKEILSNLIALAILVITSIVNICMQLGTGVIFTYWREHAFVMFLMLLLLVILSFSAVMVPTSKCYLDMKYCKKHELTLKESLSRSCDNVFDKLKEDLLKYGMMAHTCNPQFVVGRSVTCAASGALCLLSAMTLAQAMLRSYLMPGRFKFCDGESDYKWSSTSILITQTIAVGVGTIAPAFRWFLAIRFKCPKRGNKSYKDEFKLEKYWIQQFIEIKECPFNLHIRSRQCRKLIYDAKNVVLDMLIGIQVGIVLGSKVVRLISILFMSRIFLFCDLCCDLRKKFKLNISVSDKDLHSSSRLEGSASKPDLSRYVLHLEGEEELVHLIMRNNCDATECWIKMGKNNPPKHLIQLLEETPSRGFAGVMDFDSDAVPPLDSAEPPNNWALPIATLTSIAVAIPDIDPSARKRLLRGVREALMYVNIVEERLCAKQELMNAGKAASIVYLGVDLYHKWLDVDLRKISLQGNTTKDVLKALACAAKNVFVEFKAVPSHGCLMEYPSAWPVKVQAAHSMYRISETLLLDCKSSDCDMSNRIFEKLSRMISDIIAACLTNLEHVIFTECSRSGIEGRKESVQSAAILLGRTAKVMKISSQRELPCLDSDQLASIDEWRASSDLKKALLTKSFTDESELSSPSPGDQYLSIQYSQV
>gnl_Eucgr_v2.0_Eucgr.D02054.1
MLGCVNGSLNQAEFGKPMPWIGVYIAAASLACVIAMAADAAAGFRYRQLWFPNRYFALNAMSLSVIAVAVKLCVDLNTPMARRKEQLAKLSSSVLICTVMGNSMPSLGSMENKELRSNVIALAILVITSFVNICIQLGTGVIFVCRWEHAFVMSLMLLLLVTLSFSAAMVPTSKCYLEMKYCKRHELTLKESLSQSCDNVFDKLKEHLLKYGMMAHSCNPQFVVARSVTCTASGALCLLSAMTLAQAIVRAYLQPWMFEFVSCYGPSESESDYKWSSTAILIMQTIAVGVGTIAPAFRWFLTIRLKWQRRGNKSYKDEFKPEKYWIQQFIEIKERPFNLHVRSRRCRKLIHDSKNVVLDMLIRIQVGIVLGSKAMRLISILFMSPILLFCDLYSNLRKKFILNISDSDKDLHSSSPLEGSASKPDFSQYILHLEGEEELVHVMMRNKCDTIERWIQMGMNNQPKHLVQLLEETDPRGFTGVMDFDSDAVPPLDSAEPQNNWALPIATLTSTAVTIPDIDPSARKRLLRGVREALMYVNIVEERLCAKQELMNAQKAASIVFMGVDLYHKWLDVDLRKISLQGNTTKDVLEALACSAKNVLVESHGYLMESPSAWPVKVRAAHSMYRISKTVLLDCKSSDCDMSNSIFEKLSRMISDIIAACLTNLEHVIFTECSRSGIEGRTESVWSAAILLGRTAEVMKILSRRELPCLDSDQLASIDEWRAMTSVP
>gnl_Eucgr_v2.0_Eucgr.D02063.1
MSLSVIAVVVKLSVDLNTPMLRGHEQLAKLSSSVLICTVMGNSMPSLGSMENKELLSNVIALAILVITSFVNISIPLGTVLIFDFRWEHAFVMSLMLLLLVTLSFSAAMVPMSKCYLEMKYCKRHEQTPKESLSRRCNNVFDKLKEDLLKYGMMAHTCNPQFVVARSVTCTASGVLCLLSAVTLAQAILRFYLDFWMFDFVYNICTIAVGVGTITLVFRSFLTIRLQWQRRGNKSYKDEFKPEKFWIQQFIEIKERPFNLHIRSRRCRKLIHDSKNVVLDMLIRIQVGIVLGSKAVRLISILFMSPILLFCDLCSDLRKKFSPPEGSASKPDFSQYILHLEGEEELGHVMMRNNCDTIERWIQMGKNNQPKHLVQLLEETDPRGFPGVMDFDSDAVPPLDSAEPPNNWALPIATLTSIAVAIPDIDPSARKRLLRGVREGLMYVNIVEERLCAKQELINARKAASIVFMGVDLYHKWLDVDLHKISLQGNTTKEVLEELACTAKDVFVKFKAVPTHVHLMESTSAWPVNVRAAHSMYRISETLLLHCESSDRDMSNDERALSDLRKALPTKSFTDESEPYSLNLGDQYLSIQYSQV
>gnl_Eucgr_v2.0_Eucgr.D02048.1
MLGCVNGSLNQAEFGKPMPWIGVYITAASLACAIAMAADAAAGFRYRQLWFPSRYIALNAMSLSVIAVAVKLCVDLNTPMARREEQLAKLSSSVLICTVMGNAMPSLGSMENKELRSNVIALAILVITSFVNICMQLGTGVIFVCRWEHAFVMSMMLLLLVTLSFSAAMVPTSKCYLEMEYCKRHELTLKESLSRSCDNVFDKLKEHLLKYGMMAHSCNPQFVVARSVTCTASGALCLLSAMTLAQAIVRAYLQPWMFEFVSCYGPSESESDYKWSSTAILIMQTIAVGVGTIAPAFRWFLTIRLKWQRRGNKSYKDEFKSEKYWIQQFIEIKERPFNLQVRSWRCRKLIHDSKNVVLDMLIGIQVGIVLGSKAVRLISILFMTPILLFCDLCSDLRKKFRLNISDSDKDLHSSSPLEGSASKPDFSQYILHLEGEEELVHVMMQNNCDTIERWIEMGKNNQPKHLVQLFEETDPCGFTGVMDFDSDAVPPLDSAEPPNNWALPIATLTSIAVTIPDIDPSARKRLLRGVREGLMYVNIVEERLCAKQELMNAQKAASIVFMGVDLYHKWLDVDLRKISLQGNTTKDVLEALACSAKNVLVESHGYLMGIPFGMARQSTGRAFHVPYKQTVLLDCKSSDCDMSNSIFEKLSKDDLRYYCGLPHQLRTCHIHRVLSQRH
>gnl_Eucgr_v2.0_Eucgr.D02056.1
MGGCDGDGNVDQAGFGKPMPWIGVYIAAASLACAIAMAADTAAGFRYRQLWFPSRYFALNAMSLSVITVAVKLSVDLNTPMPRREEQLAKLSSSVLICTVMGNSMPSLGSMKNKELLSNVIALAILVITSFVNICIQLGSGAIFDFVMEHAFVMFLMLLLLVTLSFSSMMVPTSKRYLDIKYYEMHEPTLKDSLSRSCDDVFNKLKEDLLKYGMMAHSCNPQFIVARSVTCTASGALCLLSAVTLAQAMLRSYLASWTFKFDYCHGESDYQWSSMAILITQTIARRGNKSYKDEFKPEKYWIQQFIEIKERPFNLHIRSRRCRKLIHDSKNVVLDMLIRIQVGIVLGSKAVRLISILFMSPILLFCDLCSDLRKKFSPPEGSASKPDFSQYILHLEGEEELVHVMMRNKCDTIERWIEMGKNNQPKHLVQLLEETDPRGFPGVMDFDSDAVPPLDSAEPPNNWTLPIATLTSIAVAIPDIDPSARKRLLRGVREALMYVNIVEERLCAKQELMNARKAASIVFMGVDLFHKWLDVDLRKISLQVNTTKDVLEELACTAKDVFVKFKAVPTHGHLMESTSAWPVNVRAAHSMYRISETLLLDCESSDRDMSKRLFEKLSRMISDIIAACLTNLEHAIFIECSRSGIEGRTEKAWSAAILLGRTAEVMEILSQRELPCLGSDQLASIDEWRAMTSVP
>gnl_Eucgr_v2.0_Eucgr.D02052.1
MLGCVNGSLNQAEFGKPMPWIGIYIAAASLACAIAMAADAAAGFRYGQLWFPSRYFALNAMSLSVIAVAVKLSIDLNTPMARRKEQLAKLSSSVLICTVMGNSMPSLGSMGNKELRSNVIALAILVITSFVNICIQLGTGVIFVCRWEHALVMSLMLLLLVTLSFSAAMVPTSKCYLEMKYCKRHELTVKESLSRSCDNVFDKLKEHLLKYGMMAHSCNPQFVVARSVTCTASGALCLLSTMTLAQAMVRAYLQPWMFEFVSCYGPSESESDYKWSSTAILITQTIAVGVGTIAPAFRWFLTIRFKWQRRGNKSYKDEFKPEKYWIQQFIEIKERPFNLHVRSRRCRKLIHDLKNVVLDMLIGIQVGIVLGSKTVRLISILFTSPILLFCDLCSDLRKKFKLNISDSDKDLHSSSPLEGSASKPDFSQYILHLEGEEELVHVMMRNKCDTIERWIKMGKNNQPIHLVQLLEETDPRGFTGVMDFDSDAVPPLDSAEPQNNWALPIATLTSIAVTIPDIDPSARKRLLRGVREALMYVNIVEERLCAKQELMNARKAASIVFMGVDLYHKWLDVDLRKISLQGNTAKDVLEALACTAKNVFVEFKAVPTPGYLMESPSAWPVKVRAAHSMYRISETLLLDCKNSDCYMSNRIFEKLSRMISDIIAACLTNLEHVIFTECSRSGIEGRTESVWSAAILLGRTAEVMKILSQRELPCLDSDQLASIDEWRAMMSVP
>gnl_Eucgr_v2.0_Eucgr.L02879.1
MLGCVNGSLNQAEFGKPMPWIGVYITAASLACAIAMAADAAAGFRYRQLWFPSRYIALNAMSLSVIAVAVKLCVDLNTPMARREEQLAKLSSSVLICTVMGNAMPSLGSMENKELRSNVIALAILVITSFVNICMQLGTGVIFVCRWEHAFVMSMMLLLLVTLSFSAAMVPTSKCYLEMKYCKMHELTMKESLSRSCDVVFDKLKEHLLKYGMMAHSCNPQFVVARSVTCTASGALCLLSAMTLAQAIVRAYLQPWMFEFVSCYGRSESESDYKWSSTAILIMQTIAVGVGTIAPAFRWFLTIRLKWQRRGNKSYKDEFKSEKYWIQQFIEIKERPFNLQVRSWRCRKLIHDSKNVVLDMLIGIQVGIVLGSKAVRLISILFMTPILLFCDLCSDLRKKFRLNISDSEKDLHSSSPLEDSASKPDFSQYILHLEGEEELVHVMMRNNCDTIERWIEMGKNKQPKHLVQLFEETDPYGFPGVMDFDSDAVPPLDSVEPPNNWALPIATLTSIAVTIPDIDPSARKRLLRGVREALMYVKIVEERLCAKQELMNAQKAASIVFMGVDLYHKWLDVDLLKISLQGNTTKDVLEALACSAKNVLVESHGYLMESPSAWPVKVRAAHSMYRISKTLLLDCKSSDCDMSNSIFEKLSRMISDIIAACLTNLEHVIFTECSRSGIEGRTESVWSAAILLGRTAEVMKILSQRELPCLDSDQLARNDERALSDLRKALPTKSFPDESEPSSLSLGD
>gnl_Manes_v6.1_Manes.01G079500.1
MGKIGCSADGNLNEAKFSEPLPWIGIYIAVASLACAIVMAADLIQGFRSRKLWFPSKYYCLNATSLTIIAVAIKFSVDLNTPMPRRIDQLAKLSSSTLICTLMGNSMPSLGTMENKEIWMNIIALGILVITVIANICIQLGTGVIYLYWKEHALIMFLMIVLLVILSSSTLTVPTTKKYLEFKYKKKYQMAVEECTTECDRPVDKKLREDLMKYWMMAHTCSPQFVIGRSVTCTAAGALCLLSAMTLAEAMLRSYLMPWSFNFCNGESDYKWSTFLVLIIQTIATGVGTIAPAIRWFTAVNFRCPTIGKKSSRKEFKVEKYWTQFLVEMKECPFTIRIKNRQCRKLAHGAKDQILDLCIGMQVGIVLASKVIRFISVFFMSRILLFYIFCRRLMKCNSNNRSIDLASESQPSSKPDLSRFVLHLEGENELVELMMKNNRDATEHWIKKGKKKQPKHLIELLEKSSSGLHGVKDFDTDLVPSLDNEEPQNCWALPVVTLTAIALAIPNTNSFLRKQLMRSVHEGLMYVKLVEDNLDAESEMTHMRKGAYSVWLGVDLYHKWLDVDLNKMSFQAESTKEVLEGLADAAKNSSIEVQEERVRWAVFLLGKTEKILKLLDQKGLPSLGPDEMACINEWRAFQKTKDQFPFPPSSTENDTASSSSWDLHLTIE
>gnl_Medtr_Mt4.0v1_Medtr4g101070.1
MRMTKNMCNSEGQLDDAQFSKPMPWIGIYIATASLLCLISMSADLIKGIKTRKLWFPCKYFCLNATSLTIIAVSLKLSVDLNTPMPHRHDQLAKLASSALICTIMANSMPSLGVTPNNETMLNVLAMAILVVTMIVNICIQFGTGVIYEFWIEHGVIMFLMVILLMIMISSALCLPKMKHYMELKYKVNEDALREESKQKRHEYNKVTDKLRDELMKFWMMAHTSGPQFLLGRSVSCTASGAFCVLSTLTLLEAMLRSYLMSWSVKFCAGESDYKWSIILILIVQVAAVGVGTIAPAFRWFAAVKYRCPNVRERSRKRIFQVEGYWTDSLVVFRESPISFRIGNRWFRKLAHDVKLIMLCFCIKLQMGMVRVCKAAQFVSIYPMLWILGFCEFFKNWKSKFGGIDSGLGTGRKQDLKRFILHLEGEEELVEVMMKHNCDATAHWIEQGEKKQPKLVIELLEQKCSMLHGFKGVGEFDCDQILPLHGVEPPYNWSLPIVTLASIIVALPNMEKCLVKILISTVNEALPYVKFIENNIDKEGKLIKLRKTSEIVWHGADLYGKWLDVDLYKLSLQNKTPKETLETLAEFAKTRYEKYKSKYYLVCIKVSPSAWPIKVLASNAMYRISKTILLLNQDVVKDNNTSQRLFEVVIVMIADILGACLTNLPHVISVKGLHCAIEEREDSVREAVYVLGKTMKIIEMLEKRAFPKVDCCRGTNIEDWRLMLKQNMFSCPSVLSSLEENDICIVPPKLRDICLDID
>gnl_Medtr_Mt4.0v1_Medtr4g101050.1
MAKNMCNSEGHLDDTNFSKPMPWIGVYIATASLLSLISMSADLIKGIKTRKLWFPCKYFCLNATSLTIIAVSVKLSVDLNTPMPHRHDQLAKLASSAIICTIMANSMPSLGVTQNSETMMNVLAMAILVITMIVNICIQFGTGVIYEFWIEHGVIMFLMVILLMIMTSSVLCLQKIKHYMELKYKINEEALREESNSKEKQQEFEKVTDRLRDELMKFWMMAHTSSPQFILGRSVSCTASGAFCILSTLTLIEAMLRSYLMSWTVKFCTGECDYKWSTIFILIVQVAAVGVGTIAPALRWFVAVRYRCPNVRKRSCKRIFQVEGYWTDRLVVIRESPISFRIRNRWFRKLAHDAKQMLLCLCIKLQIGMVILCKAVQYISIYPMCWILGFCEFCRTWKFGSSASSLGSSTKQDLRRYILHLEGEEELVEVMIKDNWDATIHWVQQGEKKQPKLFIELLEKKCSILQGFKGVGEFDCDRIPPLHGVEPPYNWSLPIVTLASIIVALPNIEKCLLKKLISTLNEALPYVKFIENNIDKDGKLIKARKAAEIVWLGADLYGKWLDVDLYKLSLQNKSIEETLETLAEIAKTRYEKYKAKYHHVCIKVSPSAWPIKVLASNAMYRISKTILLLNQDVIKGHHTTSEMLFEAVTVIIADILGACLTNLPYVISVKCLNTGIEEREDSVRQAVYVLGKTKKIIEMLENRAFPRVDFCRGTNIEDWCLMHKQKRFCCSSVLSSLEENTAPTKLRDLCLNID
>gnl_Mimgu_v2.0_Migut.D01648.1
MATSICGGQLYTRTECLGICQDFRNLDYGDAVQEELEAPMPWIGLYIAAASAVCTLAIAADAVLGFRRRKPWLPCKYFSLNAFSLTLLGVSMKLLVDLTNLHLGVDDKIVRINSLVLMSTSLSNFTTSLGSMTNNDIALNLAALSILVLTIIGNVVISAVQMFSFLSFFDTVAEVAGSSAAVLMLLLILCVSGVMVPAAKAQIDLAYRDLHNRISIKNTQRVEWEGFTSVDELRIAVRRYWVMAETGSSQFVIARSATCVASGLICLLTGLVLVEAHVRLPMMYAAKYTTTSNYKWSTKVILVVQSIGVAIGTIAPLMRWFVAARFKSSDIGTKSFKEEMKVESYWTQKLVDWKKSPVSVHIRSHTLRKLVYNAKGLLLNLCIGVQILIVVASKLVLLASSVFVKGLSFFFCFGHINSTSLKKSCCHISEESDYTRGVESMAEPDQSDYSRYVLLLEGEPELPQGTLKNICNEVDKLMKIGRKNQSKNLVKLVKKCVNFNGVREFDTVEVPILYQEPANCWSMPVVTLTSIAISLPNISDRKCNNLLSAVSKALYYVKLIEKSSDKNGDSTTAVRHAADMAWVGVEFSKKWHGKDLSGASVRGSSDKATLQNLSDIAEKIVGDFFSSTDEITVTEKKDSLINNWPVKVIAARSMYRVTQTLLLARKYDVSLTDEELFESLSIMIADIVAACLTNLVSVIISKCHNNAIEEREESVRQAALLFGETEEILEIIQKIDLPVRLDQEKKGNIQEWRAFMELMPR
>gnl_Mimgu_v2.0_Migut.O00099.1
MDLTRDVDSTALHDKLDEPTPWIGLYIATTSLVCTLAMAADASIGFRSKELWFPCKYFTLNAFSLTLLAVTMKLPLDLTSFTIQDDDKLARISSLVFMSTAMANFTTSLWSMTDNEIVLNLAALALLVLTVFGNVAVHIMHLLHFYDVHSIMEEQIVCAVFMLFLLLTLCFSAVMLPTAKRQIHLAYCETRRKISNDKKVVWGNFSDGELKIAVTRYWVMAQTGSSQFVIARSVTCVASGLMCLLMGLTLLQVETRKFSYEGKVSSNYKWSIKLILLVQTIGVAVGGIAPVIRWFVAARFKSSKIGHRSFRDELKVESYWTERLVQWRDRPVPLKIRHHIYRKLLHHAKGLLLNSCIRVQITIVWASKLVLLISALSDEESRTGAEPDYSGYVLLLEGESQLPQKTLRNICNEVDKLIRRGKKKQWKNLIDFLNKSGNFNGVREFDTNQKPPNCWSMPIVTLTSIAISLPKVTNDTANRLLSVVSGGLYFAKLIEKTLNKNGDLAVIRHAADVIWVGVEFYQTWQDVDLRRESLKSQSHETTLQNLSNNAQTIVDDFLSATRGDPLMQNPLNWPVEIIAARSMYRVTQTILQTHTNNVGQNDEELFERLSVMISSILAACLTNLVSVIIFKCHSDVIEEREESVRQAAILLGQSDEILKILQPRGLPGIDPKEAAYIDSWRAFMAASSSNGTPSRRRPIVKQASM
>gnl_Mimgu_v2.0_Migut.O00113.1
MPGEEAFSADVEKHLEAPMPWIGVYVAAASLICTLAMAADTFHGLRSKKHWFRSKYFTLNATSLTLLAVSMKLPVDLTTRMYAFTDRLAKISSLALMSTAMANFMTCLGTMDEREMVMNVTALAILVVTVVVNVCVQIIQVRQFLGGRKMFAEEIAAAFFMLVSLVMVVSSAVMVPTTKRYLETKYYEMLKLATDEQMIVDSEEQSFTFDKLRLMIQKYWVMAETSSPQFVIARSPTCTVSGVVSLLTALVLVQAEIRMVMVEKTIDKSASKYGWSIKWIVLAQTIGVAVGAIAPAFRCYTAIKFRWSEKGGKSFKDEFKVDAYWTQRLVEWKESSLPLQIRNRKWRRVLHKTKGLILSFLVGVQILIVVCCKGVRFVTFIITSPIFSCCYGIDKLKHTLTSSPSRVHGISELETRTEIDFTRYVLLLEGEAELPQKIQTSICGEVDKLIQRGKKQQPKNLLSLLHKVGNFGGLKEVDRNQVPSLHSQEPPKCWSLPLVTLTSIAIALPNIPKKKINWLIQSVDEGLFYVKLIEKNLDKKGKLVNSRNGADVIWVGVELYRKWQGKDLHETSLKYKNSKETLQELSNNAEKTLLDFNRDRKDFLMENPQNWPVKVIAANSMYRVCQRLLIAYQSDYLRADEGLFDQLSNMIANIMAACLTNLMRVIIMKCHHKSIKEKEKFVRQAALLLGETEEILETLHQHRSTRQDPDETEFIDKWCNLMKRKV
>gnl_Mimgu_v2.0_Migut.O00109.1
MPWIGMYIAAASLVCSLAMAADAFNGFRSKRMWFPCKYFSLSATSLTLLAVSMKFSVDITSTIFTNIDWLVKVSSLIFMTVSTGNFVSSLGCMNDKEMLTNVVALGILVITIVVNVWIQLFQLKPFLPPIFMVSEMLFATVFMLVLLVALVSCAITIPTTKRCVESRYKETQKLDQREEQAIFNIDEQREAAIRHWLMAETGSPQFVIARSAVCTLASAISMVAALTLVEAYVQAISRNEGAISFWEAESVYGWSTKWILLVQSFGVAVGTISPTFRWFLAVSFKCSGNCRKSFKKEFKVESYWIQRLVDWRDSYPSSQIRHHKCRKYLYCAKSMILNFFIGVQIVLVRISRLHVRVSASLMCPLFACFSLVNNSENLFKVWNSNNWNGSELGDGTEIDLSRYVFLLEGEVELPRKTIMNIYHRADKAMQRGEKLQPENLVNLLQNSNDFKGVKDFDSSLIPSLHFQEPPNCWSLPVVTLASIAVSLPNVANDKAKQLVRSVSEGFSLVKLIDNSLDTNGELLNVQNAAATIWLGVELFCKWQDKDLREKSLKGKNSKEVLHELSGKAELIVLDFKKDVNDLLMENPVNWPAKVIAANSMYRISRTICDGFDCETDEALFDRLTVMIADIFAACFSNLARVITGKYHRNAVEEREKSVSEALHLLGKTRRILELLQQHEVPFLDCDRAACIEDWRALFLQDIENPIDQ
>gnl_Mimgu_v2.0_Migut.O00100.1
CLLNSLQGAIVNLAAFESTLEQQIEMHRMDLTSDEDYTALHDKLEEPMPWIGLYIAAASAACALSMAADALIGFRSRRYWFPCKYFSLNAFSLAVLAATMKLPLDLTSFTVQDDDKLARISSLVFMSTAMGNFMTSLGSMTNNEIILNLAALALLVITIFGNVAVQVMHLLHFYDVHHILEEQFVCAVFMLLLILMLCYSAVMVPTAKRHIDLSYREMHRKISNDKKVEWGGIFSVDELRIAVRKYWVMAQTGSSQFVVARSVTCAASGLMCLLMGLTLLQVERRKFSYEGKVSSNYKWSIKLILLVQTTGVAAGGIAPVMRWFVAARLKSSKIGHKSFRDELKVETYWTQRLVQLRDRSVPLRIAPHIPRKLLHYAKGSLLNPCIKVQVAIVRASKLSLLFSAVCVKGLVFCFHHIKNLNARCRIEGIGRC
>gnl_Mimgu_v2.0_Migut.O00106.1
MAANQTSIDTDVERQLEAPMHFIGLYVAAASLLCTLVMAADTSHGFWRKRHWFPSRYFALNATSLTLLAVAMKLPMDLTTRMYAVTDRLAKVSSLAFMSTAMANFLPSLGSMRDNDVFMNVVALAILVVTVTINVAIQVYQIHSYLNARVAFPEEILAIGSMLFLLVLFASTALMIPPTKRYLEKKYHDMHKIASKEEQDDNGRMCTDKLRVLIKKYWVMAETSSPQFVIVRSVTCTTSGVVSMIVALILLEAELRMSMQVNILDQSISSYAWSTKWILILQTIGVIVGTVAPASRWFNAVKCRSKIEGSKSIKGVFTVEVYWTQKLVEWRQSSLSFQIRHLVSRKLLHHLRGMFLKLCISLQCVIVLASKLLLLISVCITSPIISCISYSESTARPELDIRAYVMLLEGEEKLSKETVEYILNEVDSVIQKGKKRKPANLSKFLNKSCNFDGVAGFDSRRIPSLHSEEAVPYCWSLPVVTLTSIALALPNVEKRKSEQLMKSVTEGISYVKLIDTILDKKDGLENVRTAADVVWVGVELYHRWQDKDLHETSLEGKNGAEILRQLGDRAETTVVEFERDERDYLMREPLNWPANVIAANTMYRISRTILLTQSEKTDDELFEHLSVTIADVLAACLTNLGHVITVTCRRNAIEEREKSVRKAALLLGETEDIIAHLRQRELPLSAPDRGASVQEWRALIDTANNINRDFNSKTEIETGASKCREAIVDIKVE
>gnl_Mimgu_v2.0_Migut.O00107.1
MDATGFDLDTYKNDTRIQEQLVAPMPWIGMYIAAASLVCSLAMAVDAFDGFRRKRFWFPCKYFSLNATSLTLLAVAMKLPVDLTTAMFANIDWLAKLSSLIFMSTSIGNFMSSLGSMNDMEVLTNLAALGILIITVTVNVWIQLFQLEPLMEPEAMLGELLLATVYMFLLLVSLVSSAVTIPTTKRFMESKYKEMQKVATRGEQEAAIQHWLMAETGSPQFVIARSVVCTFASAVCMVAALTLIEAYIRAIILCKGVKSFWEAESVYGWSTKWILFVQSFGVAVGTITPISRWFFAVGIRCSENRRKSFKRELKIESYWIQRLVDWRDSYSSSQIRHHKCRKYLHCAKSVILNFFIGVQIILVRISRLHLRVSASLMSPLFSCFSLVNKSENLSKEIDLSRYVFLLEGESELPRKTIMNIYHRADKAMQRGGKLQPKNLVNLLQNSNDFKGVRDFDSSLIPSLHFQEPPNCWSLPVVTLASIAVSLPNVANHKAKQLVQSVSEGLSLVKLIDNTLDTNGELLSVQNAAATIWLGVELFCKWQDKDLREASLKGKNSKEVLHELSGKAELIVLDFKRDVNDLFMENPVNWPAKVIAANSMYRISRTICDGFDYKTDEALFDRLTVVIADIFAACFTNLARVITGKYHRNAVEEREKSVGEALHLLGKTRRIIELLQQHEVPFLDRDRAACIEDWRALFLQDIENPLDQ
>gnl_Mimgu_v2.0_Migut.O00112.1
MPGEDVVAADVEKQLAAPMPWIGMYVAAASLICTSAMAADTFRGFRSKKHWFPSKYFTLNATTLTLLAVSMKLPLDLTTRMYAATDRLAKVSSLALMSTAIANFMTSLGTMDDREMLMNVTALAILVVTVIVNVCVQIIQMRQFLNGRKMVVEEIIAVVVMLVSLVMMASSAVMVLATKRYLKTKYHEMLQMAASDKQIENLTFDKLRLMIQKYWVMAETSNPQFVIARSVTCTTSGILSLIVALVLLQVEIRIVMEYNILHQSISNYAWSTKLILFAQTVGVAVGTIAPASRWFIAINNFRSRNESGTSIRSAFTVECYWTQKMVDWRQGSLSFRIRHIKSRKFLHDLRGLFLKLCIYFQHTIVSSSKLVLLVSVCVTAPAIACLNYVRSLTRQKRISHSVSSRDHEVDIRGYVMLLEGEVELPKETLESICKEVDEVIRKGKKQKSENLLKLLEKSRSFNGVTEFDSHEIPGLNSRELPYCWSLPVATLTSVALAFPNVRKHKSKLLLNSVTEGLRLMKIIDKALDKKGRLANVRTAADVVWVGVELYHKWQDKDLRETSLKGKNAEEILQQLRDKAEKTVIEFRRDARDCLMRNPLNWPTKVIAANSMYRIATTVLLNRSDTTDEELFEQLSVTIADILAACLTNLGHVITMKCHRNAIEEREKSVRKAALLLGKTEEIIALLQQRELPVSAPDQAASIEEWRALVSQEFSSKTNIEIGVSESREEHADVKSEG
>gnl_Mimgu_v2.0_Migut.O00102.1
MEYLQGDLEAPMPWIGLYVAAASGVCALSMSADAFAGFRSRRFWFPCKYFSLNAFTLTVLAVAMKLPVDLTSMTIGFKDNTARVSSLVLMSIAIANFTTSFGSMKNNDIVLNLAALGILVVTVSTNVCIHVIQIKDPAIDNVKLGGFYLEIVSTVVMLLLLLMLCFLSVMIPSAKRSIQSSYHDMRVKISNENNRLVEWGNFNVDEVRVAVTRYWVMAEMGSSQFVIARSVACVASGSMCLFMGLTLFWVLFKEQHKLLPISQDRIYSNYKWSINCILAVQLVGVALGSIAPATRWFVAARFKSSDIGHRSFKNEFKVETYWTQKLVYWQERPLPLLIRSNVLRKLVHDAKRLLLNVCIGVQIVNILFSKLVLLVSAAFLKGFLFCFHQIKTTRRAWCYNSKESRTETELDYSGYVLLLEGESGLPRKTLKNICNEADKLIQRGRKKQLKNLKQLVMKSENFSGVREFDNNEVPRLKYSSQEPPNCWSLPVVTLTSVAVSLSNIADDHKLNQLLNAVSEGLYFVKLIEKSLDKNGDLTIIRHAAQVVWVGVELSKKWLDIDLQNASLGSGSHVEALQNLSGVAEKIVTDFTTRTVLDPLMKNPLNWPAKKDNHSQTNEELFERLSVMVSDIFAACLTNLVSVIILKCHSNAIEEREESVRQAAILLGESEEVLEIIQKIDLPGLDPKKAANIEEWRAFMELNPPATASALSNNGTANPRSNAEQVSVEIRG
>gnl_Mimgu_v2.0_Migut.O00110.1
MAADSLHGFWRKRHWFPSRYFSINATSLTLLAVSMKLPVDLTTRMYAVTDRLAKVSSLVFMSTAMANFLPSLGSMSDKDVLMNVTALSILVITVTANVTIQIIQVHSYLRGRLAFLEEMLAVGSMLLLLVMFTSSALMIPSTKRYLEKKYHEMHKTALNEEQVDTGRVSADKLRVLIKKYWVMAETSSPQFVIARSVTCTTSGAVSLIVALVLLEAEIRLAMKCMILEKSISNYGWSTKLILLSQTIGVIVGTIAPASRWFIAVNFRSKNESGKSIRSVFTVEGYWTQKMVDWRQGSISFQIRHLKSRKFLHNLRRRFLKLCISVQYFIVLASKMLLLVSVCITSPVISCINYARGLKKQKRISHCVSRDYSTADPELDVRHYVMLLEGEQELPTETLENICKEVDEVIRKGKMKKPESLLKLLEKSRSFNGVTEFDSRDSRELPYCWSLPVVTLTSIALALPNIEKHKSELLLSSVTEGLYFVKLVDKTLDKKSRLANVRTAADVVWVGVELYHKWQDKDLHETSLKGKNADEILQQLRDKAEKTVVEFRRDARDCLMKNPLNWPAKVIAANSMYRISRTVLLTRTAETDDELFEQLSVMIADILAACFTNLGHVITMKCHCNAIEEREKSVRKAALLLGETEEILALLCQRELPLSAPNRAASVEEWRALIDQEKNNINMEFSSKSNIETGTKVDGL
>gnl_Mimgu_v2.0_Migut.O00108.1
MCTDKLRVLIKKYWVMAETSSPQFVIVRSVTCTTSGVVCMIVALVLLEAELRMSMQVNILDQSISSYAWSTKWILISQTIGVIVGTVAPASRWFNAVKCRSKIEGSKSIKGGFTVEGYWTQKMVEWRQSSLSFQIRHLVSRKLLHHLRGMFLKLCISLQCVIVLASKLLLLISVYITSPIISCISYVRRLKRQTGLCHSVSEPTAQVELDIGPYVMLLEGEQKLSEETVEYILNEVDSVIQKGKKRKPANLSKFLNKSCNFNGVAEFDSHQIPSLHPEEVAPYCWSLPIVTLTSIALALPNVEKRKSEQLMKSVTEGISYVKLIDTILDKKDGLENIRTAADVVWVGVELYHRWQDKDLQDTSLEGKNGAEILRQLGDRAETTVVEFERDERDYLMREPLNWPANVIAANSMYRISRTILLTQSEKTDDELFEQLSVTIADVLAACLTNLGHVITVTCRRNAIEEREKSVRKAALLLGETEDIIAHLRQRELPLSAPDQGASVQEWRALIDTANNINRDFSSKMQRRDR
>gnl_Mimgu_v2.0_Migut.O00101.1
MESYSCYQNCSLYELQDLCKQEEPSLTQEKLDEPMPWIGLYVAAASAVCALAMAADAFRGFRSRRFWLPCKYFSLNAFSLTLLAVAMKLPVDLTSMALGFRDNTARVSSLVLMSTAMANFTTSLGSMTNNEIVLNLAALVILVITVFANVCIHNVQLDYLYTVDRFSVVETVSTAVMLLFLLMLCFSSVMIPSAKRSIQSSYHDMHVKISNDNNHRLVEWGNFSVDEVRVAVTRYWVMAETGSSQFVIARSAACVAPGSMCLLMGVTLLSTPLSEINYFRRAGLGLISSNYKWSLNCILVVQFIGVALGAIAPLMRWLVAAQIKSSNIGTRSFKDEFKVETYWTQKLVYWQQRPVRLQIRSHVLRKLVHNAKRLLINVCIRVQTVNVRVSKLVLLVSAAFLKRFLSCFHRIKTCCYNSNDESRTGTELDYSGYVLLLEGESGLPQKTLKNICNEADKLIQKGRKMQPKNLKQLVMKSENFNGVREFDNNEVPRLEYSSQEPPNCWSLPVVTLTSVAVSLPNIADDHKLNQLLNAVSEGLYFVMLIEKSLDKNGDLTSIRRAADIVWAGVEFSKKWLDIDLQNASLGDGSHKETLQNLSDVADTIVTDFTTETNLDPLKWPVKVIAARSMYRVTQTILLAHKDDHSLTDEELFERLSVMISDIFAACLTNLVSVIILKCHSNAIEEREESVGQAAILLGESEEILEILEKRELPRLDPKKAGDIEEWREFMELNPPATASASSNNGTANPHSNAEQVSVETQG
>gnl_Mimgu_v2.0_Migut.O00103.1
MVSSEHEAYDNLVRKKLEAPMPWIGLYVAAATALCTLAMAADALRGFRSRRFWFPCKYFSLNAFSLTLLAVAMKLPVDLTNFVVGVNDQIAGVSSLVLMSTAMANFTTSLGSMTNDEIAVNLAALSILVITITGNVCIHIVQTRHFLFVRDILAEEVGSTLAMLLLLLILCSSAVMVPTAKRYIDLACREMRRRVVISNNKKVEWGEFSVGELRVAVRRYWVMAETGSSQFVIARSVGSVFSGLVCLLMGLTLLEAHIRMPLVYDNFVRTHSSYKWSVNWILVVQAIGVALGTIAPLMRWFIAARFKSFEMGRKSFEDEFKVESYWTQVLVDWRESPVPLQIGSHKFKKLLHDVKGLLLNFCIGVQIAIVLSSKLVLLLSATFLNGLLFIKNRKACCCFKESRTGTGSLDYSSYVLLLEGESKLPQKTLTNICNEADKLIQIGRKKQSKNLVELVKKSVNFNGVREFDSDEVPILQYHQEPPNCWSLPVVTLTSIAISLPNVSDRKRNFLLSSASRGLYFVKLVEKSLDRNGDSAIIRHAADVVWVGVELSKKWQDKDLQSASLGGGSHKETLQNLSDTAEKIVIDFTTETKDPLMMQNPLNWPVKVIAARSMYRITQTIMLAHKDDHSLTNEELFERLSVMISDIFAACLTNLVSVIILKCHSNAIEEREESVRQAAILLGESEEILEILEKRELPRLDPKKAGDIEEWRAFMELNPPASVSASSNNGTANPQSNVEQVSVEIRG
>gnl_Mimgu_v2.0_Migut.O00111.1
MAGNQTSFDADVESHLEAPMRCMGLYVAAASLICTAAVAADTVHGFWRKRYWFPSRYFALNATSLTLLAVAVKLPMDLTTRMYAVTDRLAKVSSLVFISTAMANFLPSLGSMSDNDVLMNVTALSILIVTVTVNVTIQVIQIHAFLNARVAFPEEILAIGCMLLMLVMFASTALMIPSTKTYLEKKYHDMHKTATNEEMLDTGRSCNMKLRGLIKKYWVMAETSSPQFVIARSVTCTTSGVISLIIAAVLLEVEIRMAMRVDIFNQSVSSYDWSTKWVLISQTIGVLLGTVAPPSRWFVAINCRSRNEGYSKTSIRDAFFTVEGYWTQKMVEWRQSSLSVRIRHRTSRKLLHHLRGVFLKLCIFLQHVVVLSSKLLLFVSVCVTIPIVSCVGYAGKLKRRKGISSEYSTADPDSDIGRYVLLLEGEVKLSTKSLENILNEVDSVIRKGKKRKPTNLSILVNRSCNWNGVTEFDSRRIPRLHSQEDVPYCWSLPIVTLTSIALALPNVEKRKSEQLMKSVTEGISYVKLIDETLDKKGCLENIRTAADVVWVQVEMYHKWQDRDLRETALTGENADEILRQLCDRAEKTVVEFLTEERDCLMKNPLNWPAHVIAANSMYRLGRTILLSHGGESDETDDRMFEHLSVTIADVLAACLTNLGRVITIKCHRNAIEEREESVRNAARLLGETEEIIAHLHQRELPFSDADQTASIEEWRAVIERGNKVNIETGASEYREEIVDIKVEV
>gnl_Mimgu_v2.0_Migut.I00444.1
MPWIGLYIATASLVCTVAMAADASIGFRSKKLWFPCKYFTLNAFSLTLLAATMKLPLDLTSFTIQDDDKLARISSLVFMSTAIANFMTSLHLDLAYSEMHRKISDKQLVTAGELKTVVTRYWVMAETGGSQFVIARSVTCVASGVMCLLMGLTLLHVEKRKFSYEGKVSSNYKWSIKLILLVQTIGVIVGGIAPVMRWFIVARFKSSKIGHMSFKDELKVEAYWNERLVYWRDRSVPLQVGFQILRKLVYDAKRLLLNICIGVQSAIVRASKLALLISATFLKVPLFCFHRIKKSGVESSRGMEQNYSRYVLLLEGESQLPQKTLRNICNEVDKLIQIGKKKQPNNLIDFLKVSANFNGVGKFDPREVLSLHFDHETPNCWSLPVMTLTAIAISLNIVDANKRVNRFLSAVGEGLYFAKLIERTLDKNGDLTSILHAADVVWVGVEFSRKWLDNDLQDASVGGGSPNETLQKLSRIADDIFTTEMNDPLMQNPLYWPLKVIAARSMYRVTQTILLSHTNNDSQTDEELFERLSVMISDILAACLTNLVPDVILKSHSNVIEEREESVRGTAVLLGQSEGILKIPPPRDLPSLDPIKAAYIKECRATMALNRPGIDVFIE
>gnl_Mimgu_v2.0_Migut.A00965.1
MGLIGCTVNGTLDESKFSEPMPWIGIYVVLASASCAVAMSIDALHAIRYRKFWFPTRFFALNATTLTLIGVSVKLSVDLNTSMPRQHDQLAKLSSAAFICTAIGNSMPSLGSMQTKELMMNIVALGILVITVIANVCIQLGTGVIYVFLIEHIVIMFLMVVLFALSISSSLSVPVTKYYFDLKYAKKYEIATKECSGDNENNRDISITRKLRNDLMRYWMMAHTCNPQFVMGRLATCTASGAFCLLSALTFAEAMLRSYLMPSSFKFCEGQSDYKRSTMLILVTQAMAIGVGTIAPACRWFVAIKFRCPNSNKNKKCQKNEFSSVENYWVQTLYQLKECPLELRICGHYGRKFVHTTKNRVLDLCIVCQKTMVVSSKLVRLVSIFFMSRLLNVHKLFIFKRSNLILHCDSTESEKSKKLDLSRYVMHLEGEEELVDVMMESDRDATSHWIKMGRKNQPKKLVKLLEKVNPSNGFDGVNKFDSDEVPSLDIEEPPNSWALPVVTLTSIAVAISEKTEFDSTKELIKCVYEGLKYIRVVENNLDIKKDVSNIRKAAEIVWVGVDLHHKWLDVNLREMSSKGKARKI
>gnl_Musac_v1_GSMUA_Achr4T04960_001
MHRHGCAQGGAQSLDASGFSGPLPWVGLYAAAASAACALAMASDAISALRRRQLWFPSFLFSLNATTLTLLSVATKLPLDLSSPMPSLPDQLAKLSGSALVATATANLLPSLASAPDAASAAADLIALAILVITVAANVSIQIATGVIYTFVPEHLAVLILALALVIILCSSALAVPTTKQLLEEQFDDKFGSASDPDGGNNFDINSLRESVKRYWLMAHTSSPQYVLGRTATCTASGAFGLLTCLILVEASMRSVIKDPHGLSFCSGTSDYQWSTTVVFFSQVVAVVVGTIAPAWRWFNAVSFRGPSQRRWSCRDEVRVERYWIQRLIEWKQDASSTFLVDGSHRSRKMVHELKNVVLVLLTRAQIVVVVICKVVRLASVRTPSGLEHLSNFVLHLEGEEHLVNLMMRSEREDTERWIRKGTKNQPAHLIHIPSLVTEEPPNCWELPLVTLTTVAVALPYIKPDLVKSLRCAVNEGLRYVRLVDEHLDTKGLHNMRKAGDNLWLGVDLYDKWLDKDLHELVSEEKSGKKIIEKLGEISRECVSSFEQKMRDGTEDRRSPLEWPADVFASNSMYRVSSTILQEYDGKFGTDDKLFLWLQTIISDIFCACLTNIPRVIYMECICSSVEVREKRVREAAFLLGEATSILEILGNPEVTCFYPKSKQYIEDWCMTRQDQNLSLPLKRRTTKTSCQQCQGIQIKKNTRRNSSIAIPPP
>gnl_Phavu_v2.1_Phvul.003G219666.1
MTCKRRLHVEGYWTTKLISIKESPLGFRIHNRQNRKLAHDAKTLVLSFCIKLQVGIVLMSKATQYVSISFMCLILTCCDHCKKLQSKFMSTVSSVSSGTGSKSAPKLDLRRFVLYLEGEEELVEVMLKQNRDATIHWVKVGEKKEPKLLIELLEKKCSLLQGFKGVRTFDSEQVRSLHCGEAAYSWSLPLVTLGSIAVALPHISRDSVKKLISTVNEALPFVKFIENNLDKERELYKLRSAAEIVWLGVDLYNKWLDVDLRELSLQDKSPKETLEQLADAAKTRYEKFKGKYRHVCIKTSPSLWPNKVSASHTMYRICKTALLNQELLRDNRSERLFEALTAMISDIVGACLTNLPFVISDKCLNSTIEEREDTVRNAVYIFGKTKKIIEMIEKRAFPRVNFCRGTYIEDWRLMHKQNSFFHTVPSSPEIDTPTDSSTSSDVCLNID
>gnl_Phavu_v2.1_Phvul.003G219732.1
MTIIGCDSNGSMDDTKFSKPMPWIGIYIAAASLACLVAMAADLIHGIRGRKFWFPCKFFCLNATSLAIIAVAVKLSVDLNTPMPHRQDQLSKLSSSAMICTIMANSMPTLGITENKDTMMNLVAMAILVVTMIVNICIQFVTGVIYMFWVEHAVIMLLMVILLMTMTSSAVSIPKIKHYFELKLKMNKEALKECSKVFAVDERNQIVNELRDQLMKIWMMTHTSSPQFVLGRLLQWWWVLLLLLLDGSLPYPISAQM
>gnl_Poptr_v3.0_Potri.003G110700.1
MGKLGCGIDGNLNEAKFSEPMPWIGLYIAAASLACALAMAVDFIRGFRRRKFWFPSKYFSINATSLTIIAVAVKLSVDLNTAMPRRVDQLAKLSSGALLCTVMGNSMPSLGAMDNSDLCTNMIALGILVITVIVNIGIQLGTGVIYLYWKEHVFIMFLMLILLLILSFSALTVPINNKYFQYKYNKKYDMALKEDSNETSKREGKELKEELMKFWMMAHTCSPQFVVGRSVTCSASGAFCLLGAMTLAEAMLRSYLMPRSFKFCTGESEYKWSTIVVLITQTIAVGVGTIAPAIRWFSALNFGCPTRRKKSSKRIFTVERYWIQLLVEMKECPLAIRIQDRFCRKLAHYVNNKLVDLCLGMQTGIVLGSKVIQFISVYSMIWMLSLSDHCKKLRTMKPDNSISSVSGSESRSSTKPDLSRFVLHLEGEDELVELMMKKNFDTTDHWLRRGKRKQPKHLMELLEKSTVAEGFKGVKEFDSDLVLSLDCDEPPNCWALPVVTLTAIAVALPDVSGGLMKQLMLSVHEGLMYVRLIEDNLDAKGELINIRKAANVVWLGVDLDNKWLDVDLRKLSVQAESTKEILEKLSDVAKTRFVECKKIFMNQCLKERPSKWPIKVLAANSMYRISQTLLQNCESRNDLVDERLFEALTVMISDILGACLTNLRPVIFHCLSRAVIEREYCVRRAVHILGKTEKIRKLLDQRPISTLDPDRMACIDEWRSLNDLKTSSPFIPSSSAKSETVFSTSSDLYLTME
>gnl_Poptr_v3.0_Potri.001G123100.1
MGKLGCGIDGGLNEAKFSAPIPWIGLYIAVASLACAIAMAADFIRGFRQQKFWFPSKFFSINATSLTIIAVAVKLSVDLNTAMPRRVDQLAKLSSGALLCTVMGNSMPSLGTMDNNDLYTNIIALGILVVTVIVNTGIQLGTGVIYLHWKEHALIMFLMLVLLVILSFSALTVPVTKKYFQYKYNKKYGMALKEDSNETSKREDRELKEDIMKFWMMAHTCNPQFVVGRSVTCTAAGAFCLLGAMTLAEAMLRSYLMPWSFKFCTGESDYEWSTILILITQTIAVGVGTIAPAIRWFTADQSCRKLARDAKNQLLNLRIGVQTGIVLGSKVCQFISVYIVHWILVFSEFCKIKKLNPSNRISSDSRSELRSSPKMDLSHFVLHLKGEGELVDLMMTNNFNVTDHWLQRGKKKQPKYLIEMLEKSTVAEGLKGVKEFDYNLVLSLECDEPPNCWTLPVVTLTTIAAALPNFSKVARCGSPKTVPPSTKDVLKGLADAAKNRFGDFKKTEMNHCEIESPSKWPLNVLAVNSMYRITQTILQNYEGRNNLMGEILFKKVKVN
>gnl_Prupe_v2.1_Prupe.5G071900.1
MGGCDVDGNLNQENFSAPMPWIGIYVAAASLACLIAMAADVVHGFRHWKLWFPSKFFSINATSLTLIGVAVKLSVDLNTAMPSRQDQLAKLSSSVLICTVMGNSMPSLGSMENKEIMMNIIAFGILVITLIVNICIQLATGAIFVFFKEHAFIMFIMLILLIMMNFSALTIPVSKRYLEHKYNKRYQLALKEGINEIDKRVASKLKEHLMKHWMMAHTSSPQFVMGRSATCTASGAICLLSTMILAEAMLRTYLMPWSFTFCSGESDYKWSTTLVLATQTIAVAVGTIGPASRWFIAINFRCAKRGNATYKGEFIVEKYWTQRLRELKEYPLSLIRIKNRHCRKLAHETRNKFLDLCIGMQTGNVIMSKAIRLISIFLVSRILLCCDFCKQWKKFKFNTVFNDSGPESQPNQKLDLSCYVLHLEGEDALVEHMMRSNCDATDHWFQRGKKREPKYIVKLLEKSTFSQGFKGVLDFDSEKVPCLDLEEPPNSWALPVVTLTSIALALPNISSCSIKELICGVHEGIMYINFIENFLDSKEDVTNIRKTADMVWLGVDLYHTWLDVDLRKLSLHGKSSKEILEGLAETAKFIFEESKKKQMITNVCLRETPSKWPVKELAANSMYRISETLLLNYEGSLNRTGERLFEALTVMISDILAACLTNIKQVIKRKCLNSTIEEREESVRHAVYILGKTENILNILDQRIPPSMDPHQISSIDEWRLLHKMESPLAFPSSSPSEGDTASSVSSDFYVIIE
>gnl_Prupe_v2.1_Prupe.5G071600.1
MGGCDMNGLLHEEKFSTPMPWIGMYVAAASFACLIAMAADIILGFRHHKLWFPCKFFSINATSLTLIGVAMKLSVDLNTPMPNRHDQLAKLSSSVLICTAMGNSMPSLGAMENEEMFMNVIALGILVITLIVNICIQLATGAIFVFWKEHASIMFIMLVLLLMLIFSALSVPTTKSYLEKGYKKRYQLSHEECKNASFRREVYRLKETLTKLWVMAHTSSPQFVMGRSVTCTASGAFCLFGAMILAEAMLRTYLMPWSIKFCTGESDYKLTTALILFTQTIAVGVGTIAPAFRWFMAINFKCPIRGNMSCKKEFEIERYWIQGLMDLQKCPLNFRIQNRHCRKLAHQARNKLLDLCIAMQKGIVLLSKVIRFISIFFVSRLFLLHDIFKQWKIKKFEFDTGPELQQNQRQDLSDYVLYLQGEDALVHFMMNTNCDATNHWIQKGKKEEPKYLIKLLENSTASQGFKGVAEFDSDQVPSLDCEEPPNCWALPVVTLTSIAVALPNISSGSMKNLIHGVNEGLTYMSLIEKQLDSKGDLANIRKAADIVWLKVDLYHTWLDVDLGKVSLQGKSPKETLEGLSETAKSIFEESKKKQISKKNCLRDSPSKWSIKELAAHSMYRVCQTLLLNCEDSSRNETDERLFEALVVMISDIMGACITNLPQSVAIRCLNSKIEEREESVRDAVYILGKTEKIFSIVDKGIPSSLDQHQMENIDEWRLLHKPKIPLVACTSFLISESDKASSAGTSDHFYLTMD
>gnl_Prupe_v2.1_Prupe.5G071700.1
MGGCDVDGNLNQENFSAPMPWIGIYVAAASLACLIAMAADVVHGFRHWKLWFPSQFFSINATTLTLIGVAVKLSVDLNTAMPSRQDQLAKLSSSVLICTVMGNSMPSLGSMENKEIMMNIIAFGILVITLIVNICIQLATGAIFVFCKEHVFIMFIMLVLLIMMNFSALTIPVSKRYLEHKYTKRYQLALKEGINETGKRVASKLKECLMKHWMMAHTSSPQFVMGRSATCTASGAICLLSTMILAEAMLRTYLMPWSFTFCRGESDYKWSTTLVLATQTIAVAVGTIGPASRWFIAVNFRCAKRGNTTYKGEFRVEKYWTQRLIELKECPLSFIRIKNRHCRKLAHDTRNKFLDLCIGMQTGNVIMSKAIRLISIFLVSRILLCCDFCKQWKKKFKFNTVFNDSGPESQPNQKFDLSCYVLHLEGEDALVEHMMRSNCDATDHWFQRGKKREPKYIVKLLEKSTFSQGFKGVLDFDSEKVPCLDLEEPPNSWALPVVTLTSIALALPNISSCSIKELICGVHEGIMYINFIENFLDSKEDVTNIRKTADMVWLGVDLYHTWLDVDLRKLSLHGKSSKEILEGLAETAKFIFEESKKKQMITNVCLRDTPSKWPVKELAANSMYRISETLLLNYEGSLNRTGERLFEALTVMISDILAACLTNIKQVIKRKCLNSTIEEREESVRHAVYILGKTENILNILDQRIPPSMDPHQISSIDEWRLLHKMESPLALPSSSPSQGDTASSVSSDFYVTIE
>gnl_Solly_v2.4_Solyc06g060660.1.1
MSHHDNFSAPMPWIGRYIVAASLICILAMLADAEQGIRRRKFWIPCRFFTFNAASLTLLGVVVKLPLDLNNPMPGKIDQMAKLSSVVFMSTAMANFMPSLALMDNKDILMGMTALGILVITLVVNVCIELGTGIIYSEKTEHIVVMLSMVVLFVIMCFSALTVPTIKSYLELEYRERSNMIEIDNLVEGEKPVEVKLKENLSKFFVMAKTGNPQFVMARSATCAACCAICCLNCLLLLEVSFRDNLFDAHVLSMSDYRRSTYCIARIQSAGVAVGTLSSLIRWFAIATIKSSRKSICIKVEKHWLERLKDWKDSPFAPEIKNPKCRKLVQQIHIIILLNCIRVQILIVVASKIVQIFPILLLSFLRFCFYSSSQCNNIINSESESAESLEEDISRYVLHLEGEEELTQVTANKRDDTTCMMEIGRKQKPEHLIKLLQKLTDFRGVSKFDINQFQELHIGWKMCIVTLTTIATTIPNIDHKMADSLLLSVKVSSMSASLNMSLEPKKTRRKINKQQR
>gnl_Solly_v2.4_Solyc08g078760.1.1
MVNMNEASCDNPYCHMITKACNKRCYNESFSSPMPMIGIYVAAASLLCILAMAADAFQAFRVKRLWFPCKFFALNAASLTVLAVAMKLPVEISEPMPGHTDQLSKLASTVFMCVVIGNFMPSIGAMSNKEILSNVVALDILVITIIVNLFIEMHTGLIVNLKPEFIATIFLMFLLILVLSFSSLTLATTKKILELNYKEAYQITLRNDALAFGRLSIDRLRDTVEKCWMMVETSNPQFVMARSVTFSTSGTICVLASLILMEALIRIYNSPPYFPNSSTYEWTTSVILIVQSIGVVVGTVAPALRWFICISFKRSNKTGNANANFFKVEDYWIRKLVEWKEKPLSLNIRGTKFRKYLQGTRNLILAFSIRSQILVVSMSKFVRFVSVVSFNLMFLCQLQGPNYHQSEPEHMRETELHHYVLLLEGEEELPERIFKNISGNASRLVDTGRKRQPTQLVNLLRKSSSFSGVADIYCHQVPVLHSVEPSNCWTISLVTLTSITVALPKVRDQMDYQLIRSVHEGLTYASFIEETMYPEGEFTNIRNAAHIVWEELEIHQKWLDEDLQKPTLEGKTPRETLEMLTGIASKKVMDFKQTTDGRILDNPLNWPVRIIAANSMYKIGKAILLLLHSEGHNGTVHEKLFERLSITIADILSACFTNLPRAITMACNSGAIEDREKNVHRAALLVGKTEEILKIIQYHELPNINADQSAYIDQSNLTLQPTNLVPVIPFNSEIQI
>gnl_Solly_v2.4_Solyc08g078770.1.1
MGRIGCTIDGNLNDSEFSQPMPWIGVYVAAASAACALGMAMDAFHGLRYRKFWFPCNFFSLNATTLTLLAVATKLSVDLNTSMPRQQDQLTKLSSAALICTVIANFMPSLGLMENQELLMNIMALGIFVITAIVNIGIQLATGVIYVFFKEHIALMFLMLVLLLLLISSAVTIPTTKRYLDLKYKKKYKLANKECNIMGTCTAEKLKYELMKFWTMAYTSCPHFVGGRLVTCTASGVFCLMSTGIYADAMFRSYILHKSFNFCSGDSEYKWSSTLILVTHTVAIGVGAIAPAFRWFRAINFNCPKKANNACKLKLFKVENYWIRILLQWKECPLDFRYCGRHGKKFAHKSKNKLLDLCILVQIMMVSLSKLVRLVSIFSVSQSLIYCRKAIKMLKCYSMMSSLDTELGSQTSSKPDLSCYALHLEGEEALIDLMMQSNSDLVNHWIGIGKKKQPKHLLRLLEKLKSSPGFRGVHKFDSAHIPSLNSENPPNCWALPVVTLTSIAIALPNINFHSIKELIKCVNEGLMYIKVVEDNLDARKDLANIRRAAELVWLEVDLCYKWLDVDLRKIATEGQNPKHMLESLSEKAKQRFIEFRKKDSTVCPKESPSKWPINMLAANSMYRICQTLLVSSDSIEFENSKIMFDKLSSMITDITGACLTNLQRVMQCHHGTITERSKGVRSAILLLGKAENILEILRSQPLPSSVPDQLSKIDHWCTLSKEEDYLSCSRSSTSNCTPTSQSSSDLYLNVD
>gnl_Solly_v2.4_Solyc08g078780.2.1
MGKIGCTIDGNLDDSKFSDPIPWIGVYVAAASAVCALAMAIDVLHGLRRRKLWFPCNFFSLNATTLTLLAVATKLSVDLNTSMPRQQDQLTKLSSAALICTVTANFLPSLGLMDNTDLLMNIMALGIFVITAIVNIGIQLATGVIYVFSKEHIAIMFLMLILLLLLISSALTIPTTKCYLDLKYNKRYKLANKECNISYTCKTQKLKDELMRLWTMAYTSNPLFVAGRLATCTASGGFCLLSTVIYAQAMLRSYFLHSSFSFCRGESEYKWSTTLILVTHTVAIGVGTIAPAFRWFIAINFHCPVKTNNACKLMLFKVENYWINILLKWKECPLDFRICGRHGRKFAHKTKNKLLDFCIWMQILMVSLSKMVRIISTFSVSWLLISCQKVTGMLKCKNVVSSHDIESQASLMSDLSHYVLHLEGEEVLIDLMMQSNCDVVDKWIGMGKKDQPKHLIQFLEKVKSSPGFRGVHEFDHAKIPSLDSEEPPNCWALPIVTLTSIAIALPDIDFHLIKELIRSVYEGLMYIKLVEENLDSRKDLVYIRKAAELVWVEVDLCYKWLDVDLRKAATEGQNPKGVLEGLAEKAKQRFVEFRKNDPNACLKDSPSKWPTNMLATNCMYRVCQTLLQSSDSKAFENSKTMFDRLSTMIADITSACLTNLDRVISMQCHHGTIEERAAGVRSAILLLGKAESFLHILRSQPLPSSAPDQLGNIDHWRSHSKEELIRCVNEGLMYIKVMENNLDARKDLASIRRAAELVWLDVDLCYKWLDVDLRKTTTAGKNPKDMLEGLSEKAKQRCIEFRKKDLTVCPKGSPSKWPINMLAANCVLSAILLLGKAENILEILRSQALSIPDQLAKIDHRCTLSKEGDLLSCSSSSTSNSTPTSQISFGLYLAVD
>gnl_Spipo_v2_Spipo1G0080200
MHGCKPDGTIDDSDFSNPLPWIGVYVALFSLVCAVLMGFDLAEGFRRRRHWFPCRLFSLNATTLTLLGIAVKLPADLNTAMPGRWDQLSKLTGAVLVCTAMGNIMPSLGVTDDIFSNTVALAILVITDIGNITTQLSTGVIYSFHPEHYIVLSFMLVLLAITITSALIVSTTKKELEEKYNKIYRKQKRRNSDEDLEMTVDKYWLMAHTSSPQYVLGRSATCTASGVFCLLGAVVLIQAVCRSFSPESRRSFCAGESDYEWSSTVVFVSQMITICVGTVAPAWRCLSAVGFRGGQIGGWSALSLEKYWFRMLNEIRESRLEPWIDRRWFRKAGRVLRNSGLRLLIVMQVIVVVFSKVVALLSLLIGIGVWNLCRMMRPLGMLLSVASSVCSVDAENPNPDWGRDEDFGADLSDFVLHLEGEDQLVKLIMKSGRRDSQKSIQDGRDRPPVHLRELIITHSSVGFQRIGRCGLHQISPNCWALPLVTLASIALAMPGIDRAELKALRRGVGEGLRYVRLVDKHLDVNGQVNAAAAADILWDQVDLFGRWFETKLYSQSGRGHHVDILIRLENMGIQEELRGGKEIGPDPVNWPPRMLAGRSMQTMARAIREGDGVDLAPEGLFRWLRAAIADVLGACLTNIPKAVWMECICNRAEEREGRVEQAAFLLGQFHELWQFLSDRARDDQANSCPPKKKRPSIDAWGSRPELR
>gnl_Spipo_v2_Spipo1G0080300
MHGCKADGGLDDSGFTRPMPLIGLYIASVSLVCAVLMGVDLVEGLRRRRFWFPCRFFSINAATLTLLGVAVKLPVDINTAMPGRWDQLTKLSGTVLVCTAMGNAMPSLGVKNCAFSDTFALAILVITVIANMATEMSTGVIYVFWSEHIIVMAIMLVLLAITISSALFVSTTKHCLGKKYDFIRGEIGDDPEISVECLERCVEKYSLMAYASNSQHVLGRSVTCTASGAFCFLAALVFVRAVTMSLLGESRGFCSGESDYKWTTSVVLLSQALSIFVGTVAPVCRYLVSSRNQQMVGRSVLTVEEYWVGRLKRWRDSPLFRGVHQWSFMPRMAWYGFRWTMNTLIAAQAAVVIFCNFVSLPSVWFVLCVTTLCRMCSSLGRQRRERDLEASEVTGGGRGAASDAKELSRFVLLLEGEDRLAAPIMRSGRWETQNSFKKGRKRRPMGLVDILREHSSAGFRRVGELGISFSDEAHQDLPEHNSWALPAVALASIVFLIPGVECGSVRSLLRGVGEGLKYVRLVDKHLDEHGLVNASEAADILWEKVDLFGRWLFRKLHGSMGGEGKDGVKEILEGLEKMGKDCMERELSRGRRGGRNCPWDWPPKALAGYYLQRIGRAIRQRDGKDLSPEGLFRWLCETIADVLGACLTNLPRVVLMECICSGEDEREEGVQEAALLLGESRELLRFLEEKVQIDGHRYPHRDVRHRIDAWASRPDPDKHQI
>gnl_Spipo_v2_Spipo1G0080400
MHGCKPDGTIDDSDFSNPLPWIGVYVALFSQVCAVLMGFDLAEGFRRRRALVPLLFSLNATTLTLLGIAVKLPADLNTAMPGRWDQLSKLTGAVLVCTAMGNIMPSLGVTDDIFSNTVALAILVITVIGNITTQLSTGVIYSFHPEHYIVLSFMLILLAITITSALIVSTTKKELEEKYNKIYRKQKRRNSDEDLEMTVDKYWLMAHTSSPQYVLGRSATCTASGVFCLLGAVVLIQAVCRSFSQESRSFCAGESDYEWSSTVVFVSQLITICVGTVAPAWRCLSAVGFRGGQIGGWSALSLEKYWFQMLNERRESRLEPWIDRRWFRKAGRILRNSGLRLVIVMQVIVVVFSKVVALLSLLIGIGVWNLCGMLRRLGMRLSSASSVCFVDVENPNPDRGRDEDFEAKLREFVLHLEGEDQLVELILKSGRRDTKKSIQKGRDRPPVHLSGLIITHSSVGFQRIGRCGLHQISPNCWALPLVTLASIALAIPGIDRAELKALRRGVGEGLRYVRLVDKHLDVKGQVNAAEAADILWDEVDLFGRWFETKLGRQSGQGHHVDTGNILRRLENMEVPEEIRGGKEIGTDPVNWPPRMLAGRSMQTMAKVIREGDGVDLAPEDLFQWLREAIADVLGACLTNLPKVVWMECICNTAAEREERVEQAALLLGQSEELREFLSKRERDDQANSYPPQEEWPSIDAWASSTRFFPMSCGSPTQ
>gnl_Spipo_v2_Spipo1G0080700
MHGCKPDGKIDDSDFSNPLPWIGVYVALFSLVCAVLMGFDLVEGFRRRRHWFPCRLFSLNATTLTLLGIAVKLPADINTAMPGRWDQLSKLTGAVLVCTAMGNIMPSLGVTDDIFSNTVALAILVITVIGNVTTQLSTGVIYSFHPEHYIVLSFMLILLAITISSALIVSTTKEDLEKEYNKIYRDENRRNSDEDLEMTVDKYWLMAHTSSPQYVLGRSATCTASGVFCLLGAGVLIQAVCRSFSPKSRRCFCPGESDYEWSSTVVFVSQLITISVGTVAPAWRCLSAVGFRGGQIGGWSALSLEKYWFQMLNERRESLLEPWIDRRWFRKAGRVLRNSGLRLVIVMQVIVVVFCKGRRSVLSVDRHRCVESLWDVATPRYASVVGEFGLFRRCGEPESRSGERGRFWGYTQRVRPASRRGGSASGTDHEKRSAGHREIDSGWAGSIARSPEGTHQNHPFFSGLPKNWSLWVASDISQLLGAAAGDSGEHRLGHPGNR
>gnl_Spipo_v2_Spipo11G0035900
MRGCATAGGDLIDAQYAKPLPWIGLYIAAASLLCAAAMAFDAYSGFRRLKLWFPSRLFSLNATTLTVLGVAAKLPMDLNSAMPHATDQLTKLSGMVLLCTAMGNLMPSLGSMSESEILSNVLALAILVITAVVNVCIQMGTGVIYAFLPEHAVVMVLMMVLLLIFVSSALPVPTTKEELEKIYDRKYGEVSYDPAADDALPGLQMCVKKYWLMAHTGSPQYVLGRSATCTASGAFCLLAAAVFAQAFLRGLFWKSSLRLCNGTSDYGWSSRVVVFTQAAGILLGTIAPACRWFTGFSFRSPEGNGWNWRDEFRVEKHWVKRLEDWKAAPVTFLAGGGRRRQRWRRTAHQLQGGVMSSLIWLQKGVVTGSKLFRLVSVLPLSLVDRGGLLRNVSSLQQENTELKEYVLHLEGEEDLVRLITRSERRDTDKWIDKGRRRAPATMVELIKKHSNYREGFKEVGAFDNKVTPHLVPVEPPNCWALPLVTLAGVAVALPGIDQKWVESLLCGVGEGLRYVRLIEKYLDEKGLVNMREAADLIWQEVELDDRWLDQDLHTVAPGDDRTGRKALEKLQEIAEDRVQRFWNKINQDTESNDKENSLEWPEEMLAAHCMDRVCRTILAEYDCKHQADDQRLFSWLQRVIADILGACLTNLSVVVSMECFCSKVEVREKRVREAAHILGETEAVLVLLGQPEVARLLPEKRQYIDDWRKEGESGSSNLPSTPANMVSSSSPSDE
>gnl_Spipo_v2_Spipo11G0036200
MKVCAAAGGDLIDDHYAKPLPWIGLYIAAASLLCAVAMALDAYSGFRRRRLWFPSRIFSLHAATLTVLSVAAKIPVDLNTSMPHAIDQLTKISGTALLCTAMGNLMPSLGAMNESEILPNVLALAILVVTVVFNVCIQIGTGVIYVFLPEHAVVVILMMVLLLVFISTALQAPTTSEGQEKLYHRRYWRISFDPGANDALARLQMCVKQYWLMAHTCRQYVLGWSVTCTVSGAFCLLAAAVFVEALVRGLVWESSLRVCRGESDYGWSSGVIVSAQTVGILLGTVAPACRWFNAIRFRSTDSKGWSWKAEFRVEDYWIQRLKDWKAAPLLFQIGGGREGRRWRKTAQRLKDAAVCSLIWLQKGVVTASKFLRLVSVLPLSLVGRGGLLRNISSLHQENVELKDSMLYLEQEVGLARLITQSARRDTEKWIAKGRRRAPVTMVELIKKHSSFKDGFKDVGGFDNKRSPSQVPVEPPNCWALPLVTLAGIVVALPGIDQESVESLLCGVREGLRYVRLIEKNLDEMGLLNMRKAAERIWVDVELYDRWLDQDLHSVVPVEGRNGRKVIEKLQKKAEERLLDFLRKIDQDPEADGKGDPLEWPEEVLAAHCMDRVCGTILLDYNWKHQADDQRLFSWLQMVIADILGACLTNLLVAVSMECFCHGMEVREKRVREAAHILGEAEDVLTLLGKPEVACLFPDVRRYIDDWGKEDTSGSSNLPSSPDMISFNYPLYE
>gnl_Stras_v2.0_SGA_v2.0_scaffold120T32874
MGRLGCTAVGTLDDSKFNEPMPWIGAYVASASAACALAMAADAAHALRYRKLWFPSRFFSLNATTLTLIGVAVKLSVDLNTSMPRPHDQLSKLSSTAFLSTAIANSLPSLGSSSSSSDLMMNILALSILVLTVLVNVAIQLATGVIYVFLPEHILIISLTLILLGITVSSALAVPATKCYFELKYAKKYELAKTECSGSSDLKDDLARYWMMAHTCSPQFVVGRLATCTASGAYCLLSALTLAEAVLRSYFMPWCFTFCKGRSDYKWSVLLVLVTQAAAVLVGTIGPASRWFFAIKFRCPKRRKNSSQAMFSVENYWVQTLNQLKECPLDLRICSRHSKKIVHHVKNKALDLCILVQKVIVISSKFLGLLSIIVMSRLIAALSCCKRLVSFFRCNAKCADTESSDPNKSNSKLDLSRYVMHLEGEENLVQVMMESDRDTTGHFLKMGRKKQPKHLLHIIEKLEPSKGFRGVYAFDSKLVPPLDPTAEPPKSWALPVVTLTSIAVATSTDSDFNSVRELIKCVNEGLKYIRVVENSLDFKRTSANIRKAAEIVWVGVELHYRWLDVDLRETRLRGKSPKNVISELSETAKQKFVELSKKDPIGCLRYDPARWPVKALAANAMYRVCETLLLDKSDECGKSMFERLSAMIGDIIGACLTNLEQAISVKCHQSSIEQREESVRHAILLLGKTERILEIIGRQRVPSSDPEKLACINKWREMGNDRLSCGSTPTSSDFSAVSDLYLNVD
>gnl_Stras_v2.0_SGA_v2.0_scaffold25T10833
MAANDDICYLCPYECLVKYTSLKVDKIVQDRLDSPMPWVGAYIAAASAACSLAIAADSLNGLRTKKSWFPCKYFSLNAFTLTVLAVAMKIPLDMTTTMPGNYDKLARVSSLVLMPTAMANFMTSFGTMENNEIVLNLAALGILVATVMGNVFIRFIPTQSFWSMKETWGEEIGCIICMLFLLVVLSSSALMVPAAKRYIECQYNQRHKTIFSNHINTTGQLRLALTRCWVMSESGSPQFLVARSVTSVSAGLICLLMGLTLLQAHIRYPLMYTERHKLGSKYKWSIDWILFIQTVGVALGIIAPLLRWFDAVRHKKMAKIGFRDELKVEGYWTNTLTHYRDSPLPLKTGFHLRFRKTLHNAKRLLFNLCIRIQILVVLGSKLLLLVSAVFMHCVIFSHKSSSEEELNDLSDYVLRLEGEARLHERTVRNICSEVHKLIQTGKGKQYNNLIKLLEKSVSFNGVREFDSRQRVPSLNSQEPHNCWSLTVVTLTSIAISLPNIPIDESDSLLSAVTEGLYFANLIEEALDSKRELTSIRHAADVAWVGVELYRKWHGVDLQKAAAAGSTHKETLQKLSGVAQRMVTNFTANPNNDFLVQDPLNWPVKVIAANSMYRVTQTILSYHNEDHEELLFERLSVMISDILSACLAANLAHVIRLKCYTSEIRKREESIRQAALLLGESEEILQILQKRELPRLDPEKAADIEEWRSLMEQDNENPEASVAKKFSQTSGEHVNLHNVWKDLWTEDEDRVLIEAHSEVGNKWAEIAKRLPGRTKNSIKNHWNATKRRQLSRRKCRTKWPKPSSLLQNYIKSLHLEKEDIKKSSFTNGANNVSSAEATQPDDIFKNPQKEEVALISSEQVYDCMVSGFEFDEVPDFGFHGYYDEKFDSIVGLALEAPPLMHYEGEEEYDKALQDNLDSPMPWVGVYIAAASGACLLAMAADALKGFRTQKLWFPCKYFSLNAFSLTLLAVAMKLPIDMTTDMPGFSDKLARVSSLVLMSTAMSNLMASFGSMTNNEIVLNTASLAILVLTVTGNVCIRLNRTLSLDYVDRVAVAQEIVSVVCMLLLLVALSSSAIMVPSSKRHIELQYNQMHRKIVMENNYYATISELRLMLRRYWVMAESGSPQFVVARSATCVSVGVMCMLMVLTLLEAHIRIPLKYFATLRSKYKWSILGILVLQTVGVAVGTVAPLIRWFNAAQLKSTTKIGCKGFRDELKVESYWTHMLMQCRDRPLPLKTGVDDLKFKKTLHDAKRLFLNFCLGIQILVVLGSKLLLLASAVSMQGLVFCFSHFIKCESPSEEGLDDLSEYVLRLQGEAKLSERTLGNMCAEVDKLVRIGKSKQNNNKNLIELLEKSVSFSGVAEFDRRERVESLIDSQEPPNCWSLPVVTLTSIAISLPNIANQKSDQLLSGVSQGLYFANLIEKTLDTNRELASIRNAAEVVWVGVELYRKWLDKDLRKAPLRKLSTTAQEMVKNFTADPNNNFLVHDPLSWPVKAIAANSMYRITQTILLESHDDDEHEELLFERLNIMISDILSACLSANLARVIRFKCHSDNVKEREESIRQAARLLGESEEILEILQKREIPSLEPENAATIERWRAFMEHNNENPVASASAISAQEN
>gnl_Stras_v2.0_SGA_v2.0_scaffold90T27897
MLDEEAFSEYVERKLDAPMPWIGLYVALASLACTLTMVADTLHALRAKKFWFPTKFFSLNAMSLTLLAVAMKLPVDLTTRMYTPTDRLAKICTQAFMSTAIANFITCLGSMDDRDILTNTAALFVLVVTILANVCIQIIQMREFLGARKMFAEEIVSCSLMLVSLVLVGSTAVMVPSMKSRLESKYHEMLKMASNEEDDELAELGRLQVTIKKYRVMAETSGPQFVIARSATCTASGVVSLLTCLVLAEAEARVAMECGIFENGASKYGWSVKWILLAQTVGVAVGTVGPAFRLFTAVKFKCSENGGSRLFGDEFKVEAYWTQRLVEWKERSLPLHIRDRKWRKLLHRAKRLVLSFLIKIQISTVFCCKGVRFVCFASPVERLKNLLDFGSSSRVHEESETQPELDFSRYVLLLEGEAELPQNIQIDICNEVDKLIETGKKQRPTNLIGLMHKIGNFKGLKEVDRNQVPSLHSQEPHKCWSLPLVTLTSIAISLPKISKQKTDWLLRSVDEGLVYVKLIEKSLDKKGNLLNNRNAADVIWVGVELYRKWQGKDIHKTSLKCRDSKESLEELSRNAEKDILDFKTEVNDFLMENPVNWPVKIVAANSMYRICRRLLIAYEGDYLKADEGLFDQICNMIANIMAACLTNLMRVIIEKCRRKAIKEKERIVRKAALLLGETEEILRVIQQHREKITDPDELEFIEKWCKLVKRRS
>gnl_Stras_v2.0_SGA_v2.0_scaffold48T17813
MNIPSHCSLYLTNNECITKFGPNYNNGLQDKIESPIPWIGMFTAAASAACSLAMAVDAVSAIRNKKLWVPCKYFSLNAFSLTVLAIAMKLPVDLTTRMPGINDKLSRVSSLVLMSTAIANFMPSLGSMEDNEIPLNLAALAVFVVTVAGNVFIHVVQLRNYYVARVTLAEKTASTVFALLLLVTLCSLAVMVPVARRHMESQYKQMHERIISLSGGIVNPSADELRVAVRKYWVMAESRALQFVVARSVVSATSGALSVLVALTLVEAHIRLTLVYRDALRLSSNYKWSVNWILGIQSAGVALGMVAPLLRWFSAARLKSAEIGRRRLTEELQIEAYWTQLLKDWRDRPLPLRTGHHRFRKAAHESKRLLLSLCIGLQILIIHTSKLILLGSAILVRWLTCCYDNSVGPDETNPDPDLNHYVLLLEGEAELPQPAVAGMCRAVDGLIETGKRRKFERLIVLLGKSHGGFDGVWEFDGGAKIRSLSSPEPPNCWALPLVTLTSIAVSVADSGPAASRLLAAVGQGLYFTRIIEKALDPNGKLAGVRNAAESAWVRLELYRKWQGEDLRRRSGALERLSSSAEKTVRHFVEEPANRFLARDPLNWPAKVIAANSMYRITRTLMIMREGENDDDDDGLFDKVEMMISDIVAACFTNLARVISKSVRGGEESMCRAALLLGECEEVLETLERTRGLPNVCPDKAATVDGWRAFLEQEFGNT
>gnl_Theca_v1.1_Thecc1EG015988t1
MGKLGCSIDGVLNEAKFSEPLPWIGIYIAAASLACAIAMAADAIHGFRHWKLWFPCKCFTINATSLTIITVAIKLSVDLNTAMPRGEDQLAKLSSTALICTVMGNSMPSLGTMENKEIFTNIIALGILVITVLVNICIQLGTGVIYVFVMEHAIIMFLMLVLLVVLSFSALTVPTIKHYLELKYKKKYEMALKECSKSNETDKTIVEKLKEDLMRYWMMAHTCSPQFVVGRSVTCTASGALCLLSAATLAEAMLRFYLMPGSFRFCKGESDYKWSIKLILLTQAVAVGVGTIAPAMRWFLAINFRCPTRGGKWACRKSYKLEEYWIKRLVEMKECPLNIPISNPHSRRIVHDAKIKFLNLCIGIQAGIVFMSKTIRLISICSMSVILLCYDHCRDWLMKFTPTNSITNDSGSESLFCSKLDLSRFVLHLEDEDSLVGVMMKDNRDATDYWRQRAKTRQPKHLIELLQQSRPSEGFKGLTEFDSFKVPSLNAEEAPNCWSLSVVTLTSIAVALPNINRSSIKLLMAGVNEGLVYVRHIEDDLDMQGNLVRIRKAADVVWLGVELYHRWRDVDLRKPSLQGKSPMEILKVLSDSAKNIFMEFKKSKVKCLMDSPSKWPIKVLAANSMYRISQSILLNYESRNYQMGERLFEAITVMISDILAACLTNLERFISIKCSTSSIEEREESVRHAVYVLGKTENILKLLHQKALPGLNPDQMAFMDEWRSLHKLNSSLPDTPFSQESDSASRAGSEVYLAID
>gnl_Utrgi_v4.1_Scf00120.g9445.t1
MMTAGGCAADGDLNVSKFGEPIPWIGMYIVAASAVCLLFMALDIVHGFRYRKIWFPCKFFALNSMTLTLIGVAVKLSVDLNTSMPRVQDQLAKLSSDAFLCVVIANSMPSLGAMETKDLMMNIIALGILVVTVIVNVGIQLGTGVIYELQIEHVALLFLMVLLLAISISSSIAIPATKRYLDRNYEMKYRLANEECGKNYNSNIPRKLREDLMRYWMMAHTCNPQFVVGRLATCTASGAFCLLCAGILAEAMLRTYLTPWSFKFCRGDSDYKWSVKLILITQAVAVGVGSIAPAFRWFLAIKFRCPKNPKIGLAEVEQYWVEVLYRTRQWPLELRIGGKAGRKYAHNLKHAVFHLCIWFQKGTVISSKIVRQVSILFISHTCERLLQLIRSQSISSIESSNGSWKFDLSQYVLHLEGEDHMIDLMRECQRDPTKHWINLGVKRQPENLIHLLQKMKPSAGFEGVQSFDSKQIPSLSSKEPPNSWALPVVTLTSIAVATSNHDSDEVNKLLQGVHEALRYIRVVENTIESKQNLGNVRKAAEVLWVGIDLHKRWLDVDLRPFKGQNHKETITKLSAIAQRKFSDVKDHDMYGCLRGDSSKWPIPALAANSMYRACQTLLLSDLNEHSGGILDKLTGMITDIVGACFMNIPRSISLRSHQSSIESREESVRHAFLLLGETQRVMEILSCQHLPVSGPEKMACINAWRSLSLDEDQVSNSPVNNDEFHLHIGR
>gnl_Vitvi_Genoscope.12X_GSVIVT01001310001
MVWQGCNIDGSVNDSNFNEPMPWIGIYVAAASLVCSLAMGADAFLALRHKKFWFPCKFFSLNATSLTIIAVATKLSVDLNTSMPRCQDQLSKLSSTVMMCTVMGNFMPSIGTMENKEVFSNVIALGILVITLMVNVCIQMGTGVIYVYWKEHAVVMFIMLVLLLILSFSALTVPTTKHYFELKYRKKYEIAVKESSNETDIPVFKKLREDLMKYWIMAHSSCPQFVIGRSVTCTASGALCLLSAAILVEAWIRSYLMPWSFKFCSGESDYKWSVTLILISQTVAVGVGTIGPAFRWFVAILLRCPKKGGKSFKDEFKVEKYWVQRLVEWRGCPIGLPIHGRHCRKLAHDTRNLLADLCIRIQTGIVLVSKAVRLSLQPNLKPDLSRFVLYLEGEENLVDLMAKSNCNATDCWIRFKGLETFDSDKVPSLDYKKVPNCWALPVVILTTIAVSLPNIDKSSIKRLMRGVNEGLRYVRLIDQNLDDKEKLINIRKAADTVWLEVDLYHKWLGVDIRKMALQAKGPKEVVEELADIAKNRIMEYSQKTTAGCLNETPSKLPMKVLAANSMYRIAQTILLNDKWINEQMSVKLFEELSVGISDILAACLTNIPRVIHMECISSIIEERAVRVGHAIFTLGLTEKILKLLDQKALPCLVTNKMTCVDDWHLSSKQHQLHFAPSSDCETEALNSGDLCLSID
>FraveV4A2_1g17520.t1
MGGCDGNGNLHEEKFSAPMPWIGMYVAAASFACLIAMAADVVLGFRYHKLWFPSKFFSINATTLTLLGVAIKLSVDLNTPMPNNHDQLAKLSSSVFICTAMSNSMPSLGAMENEEMFMNVIALGILVITLIVNICIQIATGAIFVFWNEHVAIMFIMFVLLTMLIFSAIAVPTTKNYLEKKYNNRHQLALKEGANQIMKAEKLREALTKHWVMAHTCSPQFVMGRSVICTASGAFCLLSTMFLAEVMLRTLVMTSSFKFCSGESDYKLTTTLILFTQAVAVGVGTIAPAFRWFMAINFKCPKRGSISVKKEFEIEKYWIQGLLELKKQPLTLRIKSRHYRKLAYEARNMLVDICIAMQKGIVLVSKAIRFISILFVSRIYLCCDIFKEWKIKKFECNTGPQSEQNQRPDFSSYVLFLEGEKALVEFMMRTNCNATEYWLQKGRKEEPENLLKLLQKSTFSQSFKGLAEFDSDQVPSLDSEEPPNCWALPVVTLTSIALALSSNNTCSIEMLVDGLNQGLVYINAIEDHLDHKSDFTYTRKAANIVWLQVDLYHTWLDVDLKNLSLLGKSPREVLKELAETSKSRFEESKRKRRDKFGCVMDVSPSKWSVKELASNSMHRICQTLLLNQTCDDRLFEALVVMISDIVGACLTNSQRVIAMKCFNSKIEEREATVRHAVHTLGKTERILEIVNKGIPPDLDPQQMGCIDEWRLSHKRKMIPSTFCFSSDSECDGSPLLVKVISPQHKCGV
>FraveV4A2_3g26860.t1
MGGCDGNGNLHEEKFSTPMPWIGMYVAAASFACLIAMAADVILGFRHHKLWFPSKFFSINATTLTLLGVAIKLSVDLNTPMPNSHDQLAKLSSSVFICTAMSNSMPSLGAMENEEMFMNVIALGILVITLVVNICIQLATGAIFVFCKEHVAIMFIIFVLLIMLIFSAIVVPTTKNYLEKKYNKRHQLALKEGANQIMKAGKLREALTKHWVMAHTSSPQFVMGRSVICTASGAFVFSAPCF
>FraveV4A2_3g26870.t1
MLRTYVTTSSFKFCSGESDYKLTTTLILFTQAVAVGVGTIAPAFRWFMAINFKCPKRGSISVKKEFEIEKHWIQGLLGLKKQPLTLRIQSRHCRKLAHEARNMLVDICIAMQKGIVLASKAIRFIFHFICEPNISML
>FraveV4A2_3g26871.t1
MATEYWLQKGRKEEPQYLLKLLQKSTFSQRFKGVAEFDSDQVPSLDSEEPPNCWALPVVTLTSIALALSSNSTCSIEMLVDGLNQGLMYINAIEDHLDHKSDFKNTRKAANIVWLQVDLYHTWLDVDLKNLSLLGKNPREVLKDLAETAKSRFEESKRKRRDKFGCVMDVSPSKWSVMELAASSMNRISQTLLLNQTCDDRLFEALVVMISDIFGACLTNSQRVIAMKCFNSKIEEREATVRHAVHTLGKTERIPEIVNKGIPPDLDPQQLGCIDEWRLSHKRKMIPSAFCLSSDS
>FraveV4A2_3g26880.t1
MKTGCDVNGNLNQGKFSAPMPWIGIYVTAASLACLVTMAADVIHGIRHRKLWFPCKFFSINATSLTLIGVAIKLSVDLNTAMPSHQDQLAKLSSSVLVCTVMGNSMPSLGAMENEELFMNVIAFGILVVTLIVNICIQLATGAIFVFWKEHVCVMFIMLVLLIMMNFSAFTVPISKRYLEHKYNKRYQLALKESSTETGKRLVCKIREDLMKYWMMAHTSSPQFVMGRSATCTASGAICLLSSLILAEVILRTYLMPWSFKFCSGESDYKWSTTLVLVTQTVAVAVGTIAPASRWFIAINFRCAKRGNATYKGEFKVEKYWTQGLVELKDCPLTLRIRSRHCRKLVHDTRNKLLDLCIGLQTGNVIMSKAIRLISIFFVSKILICCNLCKEWKKNFICNTVCNDSGLRSSESSSSLEHLSCYVLHLEGEDALVGHMTKSNCNATDHWFRRGRRKEPKHLINLLKKSTFSQGFKGVAAFDNDKVPSLDGEEPPNCWALPIATLASIALALPNSSSSSIKGLMRGVNEGLMYVNFIENHLEGKDLTNIRKAATHVWLGVDLYHTWLDVDLRKLSLKGKCSKEILEELRETAKVKYEESKRSTINVCIRDTPSNWPVKELTANSMYRICQTILLNHRCSINQTDERLLEVLTVMIADILGACLTNLQQVISTKCLNSTIEEREESVRHAVHILGETEKILNILDQSIPRSLEPHQISWIDEWRLSLKMEDPRAFHSSSPSESDRASPVSNDFYLSID
>Maldo_HF_37487
MGGCDMNGNLYEEKFSAPMPWIGMYVAAASLACLIAMAADVILGIRHHKYWFPCKFFSINATSLTLIGIAIKLSVDLNTPMPNRHDQLAKLSSSALICTAMANSMPSLGAMENEEMFMNVIALGILVITLIVNICIQLATGAIFVFWKEHASVMFIMLVLLLMLIFSALTVPRTKNYLEKGYKKRYQLSSKECTNASGRKEVTKLRDTLTKLWLMAHTSSPQFVMGRSVTCTASGAFCLLSAMILAQAMFRTYLMPWSIKFCSGESDYKLTTTLILFTQAVAVGVGTISPSFRWFIAINFKCPKRGNISYRKEFEIERYWIQGLAKLKKCPLNFRIKSRDCRKLAHEARNKLLDLCIAMQKGIVLSSKAIRFISIFLVSRIFLLSDLFREWKKKKLEFDSIPMSQKNPRQDLSNYVLYLEGEDALVHYMMNSNCDATDHWIQKGTKEEPKHLIKLLGKSTASQGFKGVAEFDSDQVPSLQCEEPPNCWALPVVTLTSIALALPNIGSGSIENLIDGVHEGLMYMNAIEKQLDSKGDLANIRKAAGVVWLRVDLYHTWLDLDLGRLSRQGKSLKETLEELSETAKSIFEECRKRKMSKENVCSRDIPSKWSVKELAANSMYRISQTLLLNPKGKINESSERLYESMVVMISDIMGACLTNLQEAVAIKCFNSTIEEREESVRLAVHVLGKTERILYIVEPGIPSNLDHHQMACIDEWRLPRKPQINFKACTSFPISESDRDSSAGSSDHFYLPMD
>Maldo_HF_37488
MGGCDVDGNLNEDKFSAPMPWIGIYVAAASLACLIAMAADVIHGFRHWKLWFPCKFFSIDATSLTLIGVAIKLSVDLNTPMPGRQDQLAKLSSSVLICTVMGNTMPSLGVMKNKEIMMNAIAFGIVVITLIVNICIQLATGAIFVFCMEHAFIMFIMLVLLIMMNFSALTVPVCKRYLEHKYNKKYQLALKDGRDETGRPVVTTLKECLMKHWMMAHTSSPQFVVGRSATCTASGAFCLLSAMILAEAILRSYLMPWSFTFCSGKSDYKWSTALVLTVQTTAVAVGTIGPASRWFTAINFRCAKRGNKSYREELKVEKYWIQGLLELKECPLSMRITNRHCRKLVHGTRNKLLDLCISMQTGNVIVSKAIRLISIFIVSKILLCCDFCKQRKSKVNTIFNDSGTESQPNPRQDLSRYVLHLEGEDALVHHMMRSNCDATDHWFRRGKKLEPKYIMKLLEKSTLSQGFKGVANFDSEQVPSLDMEEPPNCWALPVVTLTSIALALPNISSSSIEELISGVHEGLMYINFIENYLDGKEDVTNVRKAAITVWQGVDLYHKWLDVDLRKMSPEGKSSKEILEGLAETAKYIFEESRKKNMTTNACSRDNPSKWPVRELAANSMYRISQTILMNYESNINQTGERLSEELKVVISDIMAACLTNLRLVIKMKCLSIGIEEREESVRHAVYILGKTENILNILDHRIPPSMDLSQISCIDEWRSLHKDSPLYFSSPSPSEGDKASSLSSDFYLVID
>Maldo_HF_37494
MAADVIHGFRHWKLWFPCKFFSINATSLTMIGVAIKLSVDLNTPMPGHQDQLAKLSSSVLICTVMGNTMPSLGVMKNTEIMMNAIAFKILVITVIVNICIQLATGAIFVFCMEHAFIMLVLFIMMNFSALTIPVCKRYLEHKYNKRYQLALKDSRNETGKTAVTKVKRMSDETLDDGSYL
>Maldo_HF_37495
MVRTYWMPWTFTFCSGKSDYKWSTTLVLTVQTIGPASRWFIAINFRCAKRGNKSYNGEFKVERYGTQGLIELKESPLTLRIRNRHCRKLVHGTRNKLLDLCIAMHTGNQWRSQESYHKGS
>Maldo_HF_37497
MVWLGSDIYHTWLDVDLHKLSLQGKSSKETLEVFAETAKFISEDSRKKQVVRLRDIPSKWPVAELAANSMYRISQTLLLNCEGSVNQTGEKLFEALNCHDI
>Malba_001611
MGSCDVNENLNQDKFSASYALDWHLCSSCILGLPNCNGGRCYPWLSTLETLVPLQVLLHQCNFFDLDRVAIKLSVDLNTLMPSHQDQLGKLNSSAFICIVMGNTMPSLGVMKNKEMMMNAITFGILIITLIVNICIQLATSAIFVFCMDHAFIMFIMLVLLIMMNFSALTVPSLKDKLNQDSAVKVLQRSRSSEIIYEQ
>Malba_001612
MAADVIHGFRHWKLWFPCKFFSINATSLTLIGVAIKLSVDLNTPMPGHPDQLAKLSSSVLICTVMGNTMPSLGVMKNTEIMMKAIAFKILVITLIVNICIQLATGAIFVFCMEHAFIMLVLFIMMNFSALTIPVCKRYLEHKYNKSPQFVVGRSATCTASGAFCLLSAMISPEAMVRTYWMPWTFTFCSGKSDYKWSTTLVLTVQTIGPASRWFIAINFRCAKRGNKSYNGEFKVEKYGTQGLIELKESPLTLRIRNRELAANSMYRISKTILINYEGSINQTVIRMKCLSISIEEREESVRHAVHILGKTENIQNIRDHRIPPSMDPRQISCIDEWCLLHKEGPLAFPSSSPSEGDGASFLLSDFYLVMD
>Malba_009985
MGGCDVDGNLNEDKFSAPMPWIGIYVAAASLACLIAMAADVIHGFRHWKLWFPCKFFSIDATSLTLIGVAIKLSVDLNTPMPGRQDQLAKLSSSVLICTVMGNTMPSLGVMKNKEIMMNAIAFGIVVITLIVNICIQLATGAIFVFCMEHAFIMFIMLVLLIMMNFSALTVPVCKRYLEHKYNKKYQLALKDGRDETGRPVVTKLKECLMKHWMMAHTSSPQFVVGRSATCTASGAFCLLSAMILAEAILRSYLMPWSFTFCSGKSDYKWSTTLVLTVQTTAVAVGTIGPASRWFTAINFRCAKRGNKSYREELKVEKYWIQGLLELKECPLSMRITNRHCRKLVHGTRNKLLDLCISMQTGNVIVSKVIRLISIFIVSKILLCCDFCKQRKSKVNTIFNDSGTESQPNPKQDLSRYVLHLEGEDALVHHMMRSNCDATDHWFRRGKKLEPKYIMKLLEKSTLSQGFKGVANFDSEQVPSLDMEEPPNCWALPVVTLTSIALALPNISSSSIEELISGVHEGLMYINFIENYLDGKEDVTNVRKAAITVWQGVDLYHKWLDVDLRKMSPEGKSSKEILEGLAETAKYIFEESRKKNMTTNACLRDNPSKWPVRELAANSMYRISQTILMNYESNINKTGERLSEELKVVISDIMAACLTNLRLVIKMKCLSIGIEEREESVRHAVYILGKTENILNILDHRIPPSMDLSQISCIDEWRSLHKDSPLYFPSPSPSEGDKASSLSSDFYLVID
>Malba_009987
MGGCDMNGNLYEEKFSAPMPWIGMYVAAASLACLIAMAADVILGIRHHKYWFPCKFFSINATSLTLIGVAIKLSVDLNTPMPNRHDQLVKLSSSALICTAMANSMPSLGAMENEEMFMNVIALGILVITLIVNICIQLATGAIFVFWKEHASVMFIMLVLLLMLIFSALTVPATKNYLEKGYKKRYQLSSKECPNASGRKEVTKLRDTLTKLWLMAHTSSPQFVMGRSVTCTASGAFCLLSAMILAQAMFRTYLMPWSIKFCSGESDYKLTTTLILLTQAVAVGVGTISPSFRWFIAINFKCPKRGNISYRKEFEIERYWIQGLAELKKCPLTFRIKSRDCRKLAHEARNKLLDLCIAMQKGIVLSSKAIRFISIFLVSRIFLLSDLFREWKKKKLEFDSIPMSQKNPRQELSNYVLYLEGEDALVHYMMNSNCDATDHWIQKGTKEEPKHLIKLLGKSTASQGFKGVAEFDSDQVPSLQCEEPPNCWALPVVTLTSIALALPNIGSGSIENLIDGVHEGLMYMNVIEKQLDSKGDLANIRKAAGVVWLRVDLYHTWLDLDLGRLSRQGKSLKETLEELSETAKSIFEECRKRKMSKENVCSRDIPSKWSVKELAANSMYRISQTLLLNPKGKINESSERLYESMVVMISDIMGACLTNLQEAVVIKCFNSTIEEREESVRLAVHVLGKTERILYIVEPGIPSNLDHHQMACIDEWRLARKPQINFKACTSFPISESDRDSSAGSSDHFYLPMD
>Malsi_06g006220
MGGCDMNGNLYEEKFSAPMPWIGMYVAAASLACLIAMAADVILGIRHHKYWFPCKFFSINATSLTLIGIAIKLSVDLNTPMPNRHDQLAKLSSSALICTAMANSMPSLGAMENEEMFMNVIALGILVITLIVNICIQLATGAIFVFWKEHASVMFIMLVLLLMLIFSALTVPTTKNYLEKGYKKRYQLSSKECTNASGRKEVTKLRDTLTKLWLMAHTSSPQFVMGRSVTCTASGAFCLLSAMILAQAMFRTYLMPWSIKFCSGESDYKLTTTLILFTQAVAVGVGTISPSFRWFIAINFKCPKRGNISYRKEFEIERYWIQGLAELKKCPLNFRIKSRDCRKLAHEARNKLLDLCIAMQKGIVLSSKAIRFISIFLVSRIFLLSDLFREWKKKKLEFDSIPMSQKNPRQDLSNYVLYLEGEDALVHYMMNSNCDATDHWIQKGTKEEPKHLIKLLGKSTASQGFKGVAEFDSDQLDSKGDLANIRKAAGVVWLRVDLYHTWLDLDLGRLSRQGKSLKETLEELSETAKSIFEECRKRKMSKENVCSRDIPSKWSVKELAANSMYRISQTLLLNPKGKINESSERLYESMVVMISDIMGACLTNLQEAVAIKCFNSTIEEREESVRLAVHVLGKTERILYIVEPGIPSNLDHHQMACIDEWRLPRKPQINFKACTSFPISESDRDSSAGSSDHFYLPMD
>Malsi_06g006230
MGGCDVDGNLNEDKFSAPMPWIGIYVAAASLACLIAMAADVIHGFRHWKLWFPCKFFSIDATSLTLIGVAIKLSVDLNTPMPGRQDQLAKLSSSVLICTVMGNTMPSLGVMKNKEIMMNAIAFGIVVITLIVNICIQLATGAIFVFCMEHAFIMFIMLVLLIMMNFSALTVPVCKRYLEHKYNKKYQLALKDGRDETGRPVVTTLKECLMKHWMMAHTSSPQFVVGRSATCTASGAFCLLSAMILAEAILRSYLMPWSFTFCSGKSDYKWSTALVLTVQTTAVAVGTIGPASRWFTAINFRCAKRGNKSYREELKRKSKVNTIFNDSGTESQPNPRQDLSRYVLHLEGEDALVHHMMRSNCDATDHWFRRGKKLEPKYIMKLLEKSTLSQGFKGVANFDSEQVPSLDMEEPPNCWALPVVTLTSIALALPNISSSSIEELISGVHEGLMYINFIENYLDGKEDVTNVRKAAITVWQGVDLYHKWLDVDLRKMSPEGKSSKEILEGLAETAKYIFEESRKKNMTTNACSRDNPSKWPVRELAANSMYRISQTILMNYESNINQTGERLSEELKVVISDIMAACLTNLRLVIKMKCLSIGIEEREESVRHAVYILGKTENILNILDHRIPPSMDLSQISCIDEWRSLHKDSPLYFPSPSPSEGDKASSLSSDFYLVID
>Malsi_06g006270
MSKYKEQSWWSKGGDGVGGTLMAAARKEMELRARACAFVFVLLGREFFRTFHRTLGVQPRGHTSSSKGSHQQLQGVSKVVSMASKGSCDPIDPTVDPALHAVYILGKTENIQNILDHRIPPSMDPGQISCIDEWCLLHKEGPLAFPSSSPSEGDGASFLLSDFYLVMD
>Malsi_06g006300
MSDETAFSNMYCIWSFLSFECHDFSRSHASDLLDALVIDILQWQVWLQIIVVGISTIAPASRWLLAINCMCSKRGNERYKSKFKVENHWTQSSRIERKQYDSRTESQPNPNLDLSCYVLHLEGEDALTELMIRSNCDATDHGFKKKLKFITKLFEKSTFSRGFKGVANFDSKQLPIKEDATNVRKTANMVWLGSDIYHTWLDVDLHKLSLQGKSSKETLEVFAETAKFISEDSRKKQVVRLRDIPSKWPVAELAANSMYRISQTLLLNCEGSVNQTGEKLFEALNCHDI
>Malsy_06g006080
MGGCDMNGNLYEEKFSAPMPWIGMYVAAASLACLIAMAADVILGIRHHKYWFPCKFFSINATSLTLIGIAIKLSVDLNTPMPNRHDQLAKLSSSALICTAMANSMPSLGAMENEEMFMNVIALGILVITLIVNICIQIATGAIFVFWKEHASVMFIMLVLLLMLIFSALTVPTTKNYLEKGYKKRYQLSSKECTNASGRKEVTKLRDTLTKLWLMAHTSSPQFVMGRSVTCTASGAFCLLSAMILAQAMFRTYLMPWSIKFCSGESDYKLTTTLILFTQAVAVGVGTISPSFRWFIAINFKCPKRGNISYRKEFEIERYWIQGLAELKKCPLTFRIKSRDCRKLAHEARNKLLDLCIAMQKGIVLSSKAIRFISIFLVSRIFLLSDLFREWKKKKLEFDSIPMSQKNPRQDLSNYVLYLEGEDALVHYMMNSNCDATDHWIQKGTKEEPKHLIKLLGKSTASQGFKGVAEFDSDQVPSLQCEEPPNCWALPVVTLTSIALALPNIGSGSIENLIDGVHEGLMYMNAIEKQLDSKGDLANIRKAAGVVWLRVDLYHTWLDLDLGRLSRQGKCLKETLEELSETAKSIFEECRKRKMSKENVCSRDIPSKWSVKELAANSMYRISQTLLLNPKGKINESSERLYESMVVMISDIMGACFTNLQEAVAIKCFNSTIEEREESVRLAVHVLGKTEGILYIVEPGIPSNLDHHQMACIDEWRLPRKPQINFKACTSFPISESDRDSSAGSSDHFYLPMD
>Malsy_06g006090
MGGCDVDGNLNEDKFSAPMPWIGIYVAAASLACLIAMAADVIHGFRHWKLWFPCKFFSIDATSLTLIGVAIKLSVDLNTPMPGRQDQLAKLSSSVLICTVMGNTMPSLGVMKNKEIMMNAIAFGIVVITLIVNICIQLATGAIFVFCMEHAFIMFIMLVLLIMMNFSALTVPVCKRYLEHKYNKKYQLALKDGRDETGTPVVTTLKECLMKHWMMAHTSSPQFVVGRSATCTASGAFCLLSAMILAEAILRSYLMPWSFTFCSGKSDYKWSTTLVLTVQTTAVAVGTIGPASRWFTAINFRCAKRGNKSYREELKVEKYWIQGLLELKECPLSMRITNRHCRKLVHGTRNKLLDLCISMQTGNVIVSKAIRLISIFIVSKILLCCDFCKQRKSKVNTIFNDSGTESQPNPKQDLSRYVLHLEGEDALVHHMMRSNCDATDHWFRRGKKLEPKYIMKLLEKSTLSQGFKGVANFDSEQVPSLDLEEPPNCWALPVVTLTSIALALPNISSSSIEELISGVHEGLMYINFIENYLDGKEDVTNVRKAAITVWQGVDLYHKWLDVDLRKMSPEGKSSKEILEGLAETAKYIFEESRKKNMTTNACLRDNPSKWPVRELAANSMYRISQTILMNYESNINQTGERLSEELKVMISDIMAACLTNLRLVIKMKCLSIGIEEREESVRHAVYILGKTENILNILDHRIPPSMDLSQISCIDEWRSLHKDSPLYFPSPSPSEGDKASSLSSDFYLVID
>Malsy_06g006160
APSLACLIATAAGVIHGFQHWKLWFPSKRFSINATSLTLINVAIALSMDLNNPMPSRQDHLHGYGLPSLGARENKEIRMNAIAFGVVVITLIMNICIQLVTGAIFVFCRRVRMSDETAFSNMYCIWSFLSFECHDFSRSHASDLLDALVIDILQWQVWLQIIVVGISTIAPASRWLLAINCMCSKRGNERYKSKFQVENHWTQSSRIERKQYDSRTESQPNPNLDLSCYVLHLEGEDALTELMIRSNCDATDHGFKKINNFPCQPPNCWALPVVTALAHPSISIDKWCQRRADYLDSKEDATNVRKTANMVWLGSDIYHTWLDVDLHKLSLQGKSSKETLEVFSETAKFISEESRKKQVRYSFKMAVAELAANSMYRISQTLLLNCEGSVNQTEQVIRMKCSRRTIKEREETLRHAVHILGKTEHS
>Malsy_scaffold150g000190
APSLACLIATAAGVIHGFQHWKLWFPSKRFSINATSLTLINVAIALSMDLNNPMPSRQDHLHGYGLPSLGARENKEIRMNAIAFGVVVITLIMNICIQLVTGAIFVFCRRVRMSDETAFSNMYCIWSFLSFECHDFSRSHASDLLDALVIDILQWQVWLQIIVVGISTIAPASRWLLAINCMCSKRGNERYKSKFQVENHWTQSSRIERKQYDSRTESQPNPNLDLSCYVLHLEGEDALTELMIRSNCDATDHGFKKINNFPCQPPNCWALPVVTALAHPSISIDKWCQRRADYLDSKEDATNVRKTANMVWLGSDIYHTWLDVDLHKLSLQGKSSKETLEVFSETAKFISEESRKKQVRYSFKMAVAELAANSMYRISQTLLLNCEGSVNQTEQVIRMKCSRRTIKEREETLRHAVHILGKTEHS
>Maldo_GDDH_06G1060600
MGGCDMNGNLYEEKFSAPMPWIGMYVAAASLACLIAMAADVILGIRHHKYWFPCKFFSINATSLTLIGIAIKLSVDLNTPMPNRHDQLAKLSSSALICTAMANSMPSLGAMENEEMFMNVIALGILVITLIVNICIQLATGAIFVFWKEHASVMFIMLVLLLMLIFSALTVPTTKNYLEKGYKKRYQLSSKECTNASGRKEVTKLRDTLTKLWLMAHTSSPQFVMGRSVTCTASGAFCLLSAMILAQAMFRTYLMPWSIKFCSGESDYKLTTTLILFTQAVAVGVGTISPSFRWFIAINFKCPKRGNISYRKEFEIERYWIQGLAELKKCPLTFRIKSRDCRKLAHEARNKLLDLCIAMQKGIVLSSKAIRFISIFLVSRIFLLSDLFREWKKKKLEFDSIPMSQKNPRQDLSNYVLYLEGEDALVHYMMNSNCDATDHWIQKGTKEEPKHLIKLLGKSTASQGFKGVAEFDSDQVPSLQCEEPPNCWALPVVTLTSIALALPNIGSGSIENLIDGVHEGLMYMNAIEKQLDSKGDLANIRKAAGVVWLRVDLYHTWLDLDLGRLSRQGKCLKETLEELSETAKSIFEECRKRKMSKENVCSRDIPSKWSVKELAANSMYRISQTLLLNPKGKINESSERLYESMVVMISDIMGACLTNLQEAVAIKCFNSTIEEREESVRLAVHVLGKTERILYIVEPGIPSNLDHHQMACIDEWRLPRKPQINFKACTSFPISESDRDSSAGSSDHFYLPMD
>Maldo_GDDH_06G1060700
MGGCDVDGNLNEDKFSAPMPWIGIYVAAASLACLIAMAADVIHGFRHWKLWFPCKFFSIDATSLTLIGVAIKLSVDLNTPMPGRQDQLAKLSSSVLICTVMGNTMPSLGVMKNKEIMMNAIAFGIVVITLIVNICIQLATGAIFVFCMEHAFIMFIMLVLLIMMNFSALTVPVCKRYLEHKYNKKYQLALKDGRDETGTPVVTTLKECLMKHWMMAHTSSPQFVVGRSATCTASGAFCLLSAMILAEAILRSYLMPWSFTFCSGKSDYKWSTTLVLTVQTTAVAVGTIGPASRWFTAINFRCAKRGNKSYREELKVEKYWIQGLLELKECPLSMRITNRHCRKLVHGTRNKLLDLCISMQTGNVIVSKAIRLISIFIVSKILLCCDFCKQRKSKVNTIFNDSGTESQPNPKQDLSRYVLHLEGEDALVHHMMRSNCDATDHWFRRGKKLEPKYIMKLLEKSTLSQGFKGVANFDSEQVPSLDMEEPPNCWALPVVTLTSIALALPNISSSSIEELISGVHEGLMYINFIENYLDGKEDVTNVRKAAITVWQGVDLYHKWLDVDLRKMSPEGKSSKEILEGLAETAKYIFEESRKKNMTTNACLRDNPSKWPVRELAANSMYRISQTILMNYESNINQTGERLSEELKVVISDIMAACLTNLRLVIKMKCLSIGIEEREESVRHAVYILGKTENILNILDHRIPPSMDLSQISCIDEWRSLHKDSPLYFPSPSPSEGDKASSLSSDFYLVID
>Maldo_GDDH_06G1060900
MDLNNPMPSRQDHLHGYGLPSLGARENKEIRMNAIAFGVVVITLIMNICIQLVTGAIFVFCRRVVNKLRECLMKRHSATCTASGASCLLSAMILAEAMLRTYLMPWSLTFCNGKSGYR
>Maldo_Gala_06g006340
MGGCDMNGNLYEEKFSAPMPWIGMYVAAASLACLIAMAADVILGIRHHKYWFPCKFFSINATSLTLIGIAIKLSVDLNTPMPNRHDQLAKLSSSALICTAMANSMPSLGAMENEEMFMNVIALGILVITLIVNICIQLATGAIFVFWKEHASVMFIMLVLLLMLIFSALTVPRTKNYLEKGYKKRYQLSSKECTNASGRKEVTKLRDTLTKLWLMAHTSSPQFVMGRSVTCTASGAFCLLSAMILAQAMFRTYLMPWSIKFCSGESDYKLTTTLILFTQAVAVGVGTISPSFRWFIAINFKCPKRGNISYRKEFEIERYWIQGLAELKKCPLNFRIKSRDCRKLAHEARNKLLDLCIAMQKGIVLSSKAIRFISIFLVSRIFLLSDLFREWKKKKLEFDSIPMSQKNPRQDLSNYVLYLEGEDALVHYMMNSNCDATDHWIQKGTKEEPKHLIKLLGKSTASQGFKGVAEFDSDQVPSLQCEEPPNCWALPVVTLTSIALALPNIGSGSIENLIDGVHEGLMYMNAIEKQLDSKGDLANIRKAAGVVWLRVDLYHTWLDLDLGRLSRQGKSLKETLEELSETAKSIFEECRKRKMSKENVCSRDIPSKWSVKELAANSMYRISQTLLLNPKGKINESSERLYESMVVMISDIMGACLTNLQEAVAIKCFNSTIEEREESMRLAVHVLGKTERILYIVEPGIPSNLDHHQMACIDEWRLPRKPQINFKACTSFPISESDRDSSAGSSDHFYLPMD
>Maldo_Gala_06g006360
MGGCDVDGNLNEDKFSAPMPWIGIYVAAASLACLIAMAADVIHGFRHWKLWFPCKFFSIDATSLTLIGVAIKLSVDLNTPMPGRQDQLAKLSSSVLICTVMGNTMPSLGVMKNKEIMMNAIAFGIVVITLIVNICIQLATGAIFVFCMEHAFIMFIMLVLLIMMNFSALTVPVCKRYLEHKYNKKYQLALKDGRDETGRPVVTTLKECLMKHWMMAHTSSPQFVVGRSATCTASGAFCLLSAMILAEAILRSYLMPWSFTFCSGKSDYKWSTALVLTVQTTAVAVGTIGPASRWFTAINFRCAKRGNKSYREELKVEKYWIQGLLELKECPLSMRITNRHCRKLVHGTRNKLLDLCISMQTGNVIVSKAIRLISIFIVSKILLCCDFCKQRKSKVNTIFNDSGTESQPNPRQDLSRYVLHLEGEDALVHHMMRSNCDATDHWFRRGKKLEPKYIMKLLEKSTLSQGFKGVANFDSEQVPSLDMEEPPNCWALPVVTLTSIALALPNISSSSIEELISGVHEGLMYINFIENYLDGKEDVTNVRKAAITVWQGVDLYHKWLDVDLRKMSPEGKSSKEILEGLAETAKYIFEESRKKNMTTNACSRDNPSKWPVRELAANSMYRISQTILMNYESNINQTGERLSEELKVVISDIMAACLTNLRLVIKMKCLSIGIEEREESVRHAVYILGKTENILNILDHRIPPSMDLSQISCIDEWRSLHKDSPLYFSSPSPSEGDKASSLSSDFYLVID
>Maldo_Gala_06g006390
MPWIGIYEAAASLACLIAMAADVIHGFRHWKLWFPCKFFSINATSLTLIGVAIKLSESSFKTRSRYLFQRSSGNYNGNSSFMGQNQRPSGNAGGYNGGQQYKFNRNRNNFRPRFHGGWKAL
>Maldo_Gala_06g006410
MAADVIHGFRHWKLWFPCKFFSINATSLTMIGVAIKLSVDLNTPMPGHQDQLAKLSSSVLICTVMGNTMPSLGVMKNTEIMMNAIAFKILVITVIVNICIQLATGAIFVFCMEHAFIMLVLFIMMNFSALTIPIAEMKQAKQRLPKLKECLMKHWMMAHTSSPQFVVGRSATCTTSGAFCLLSAMISPEAMVRTYWMPWTFTFCSGKSDYKWSTTLVLTVQTIGPASRWFIAINFRCAKRGNKSYNGEFKVRDPGTDRVERKSINIENQK
>Maldo_Gala_06g006420
MSKYKEQSWWSKGGDGVGGTLMAAARKEMELRARACAFVFVLLGREFFRTFHRTLGVQPRGHTSSSKGSHQQLQGVSKVVSMASKGSCDPIDPTVDPALHAVYILGKTENIQNILDHRIPPSMDPGQISCIDEWCLLHKEGPLAFPSSSPSEGDGASFLLSDFYLVMD
>Maldo_Gala_06g006450
MSDETAFSNMYCIWSFLSFECHDFSRSHASDLLDALVIDILQWQVWLQIIVVGISTIAPASRWLLAINCMCSKRGNERYKSKFKVENHWTQSSRIERKQYDSRTESQPNPNLDLSCYVLHLEGEDALTELMIRSNCDATDHGFKKKLKFITKLFEKSTFSRGFKGVANFDSKQLPIKEDATNVRKTANMVWLGSDIYHTWLDVDLHKLSLQGKSSKETLEVFAETAKFISEDSRKKQVVRLRDIPSKWPVAELAANSMYRISQTLLLNCEGSVNQTGEKLFEALNCHDI
>Pyrco_DAP_Chr6v0.1_14153.1
MGGCDMNGNLYEEKFSAPMPWIGMYVAAASLACLIAMAADVILGIWHHKYWFPCKFFSINATSLTLIGVAIKLSVDLNTAMPNRHDQLAKLSSSALICTAMANSMPSLGAMENEEMFMNVIALGILVITLIVNICIQLATRAIFVFWKEHASVMFIMLVLLLMLIFSALTVPTTKNYLEKGYKKRYQLSSKECTNASGRKEVTKLRDTLTKLWLMAHTSSPQFVMGRSVTCTASGAFCLLSAMILAQAMFRTYLMPWSIKFCSGESDYKLTTTLILFTQAVAVGVGTISPAFRWFIAINFKCPKRGNISYRKEFEIERYWIQGLAELKKCPLTFRIKSRDCRKLAHEARNKLLDLCIAMQTGIVLSSKAIRLISIFLVSRIFLLSDLFREWKNKKLEFDSIPMSQKNPRQDLSNYVLYLEGEDALVHYMMNSNCDATDHWTQKGMKEEPKHLIKLLEKLTASQGFKGVAEFDSDQVPSLQCEEPPNCWALPVVTLTSIALALPNIGSGSIENLIDGVHEGLMYMNAIEEQLDSKGVLANIRKAAEVVWLRVDLYHTWLDLDLRKLSRQGKSLKETLEELSETAKSIFEECRKRQMSKGCSRDIPSKWSVKELAANSMYRISQTLLLNPDGQINESSERLYESMVVMISDIMGACLTNLQEAMAIKCFNSTIEEREESVRLAVHVLGKTERILYIVEPGIPSNLDHHQMACIDEWRSARKPQINFKACTSFPISESDRDSSAGSSDHFYLTMD
>Pyrco_DAP_Chr6v0.1_14154.1
MGGCDVDGNLNQDKFSAPMPWIGIYVAAATLACLIAMAADVIHGFRNWKLWFPCKFFSINATSLTLIGVAIKLSVDLNTPMPGRQDQLAKLSSSVLICTVMGNTMPSLGVMKNKEIMMNAIAFGILVITLIVNICIQLATGAIFVFCMEHAFIMFIMLVLLIMMNFSALTIPVCKRYLEHKYNKKYQLALKDARDETGRPVVTKLKDCLMKHWMMAHTSSPQFVVGRSATCTASGAFCLLSAMILAEAMLRSYLMPWSFTFCSGKSDYKWSTTLVLTVQTTAVAVGTIGPASRWFTAINFRCAKRGNKSYREELKVEKYWTQGLLELKERPLSMRIRNRHCRKLVYGTRNKLLDLCISMQTGNVIVSKAIRLISIFIVSKILLCCDFCKQRKSNVNTIFNDSGTESQPNPRLDLSRYVLHLEGEDALVHHMMRSNYDATDHWFRRGKKLEPKYIMKLLKKSTLSQGFKGVANFDSEQVPSLDMEEPPNCWALPVVTLTSIALALSNISSSSIEELTSGVHEGLMYINFIENYLDGKEDVTNVRKAAITVWQGVDLYHKWLDVDLRKMSPEGKSSKEILEGLAETAKFIFEESRKKHMTKNACLRDNPSKWPVRELAANSMYRISQTILMNYEGSINQTGERLFEELNVMISDIMAACLTNLRLVIKRKCLSIGIEEREEGVRHAVYILGKTENILNILDHRIPPSMDLHQISCIDEWRSLHKDSPLYFPSPSPSEGDEASSLSSDFYLVID
>Pyrco_DAP_Chr6v0.1_14157.1
MGGCDVDGNLNQDKFSAPMPWIGIYVAAATLACLIAMAADVIHGFRHWKLWFPCKFFSINATSLTLIGVAIKLSVDLNTPMPGRQDQLAKLSSSVLICTVMGNTMPSLGVMKNKEIMMNAIAFGILVITLIVNICIQLATGAIFVFCMEHAFIMFIMLVLLIMMNFSALTVPVCKRYLEHKYNKKYQLALKEGRDETGRPLVTKLKEYLMKHWMMAHTSSPQFVVGRSATCTASGAFCLLSAMILAEAMLRSYLMPWSFTFCSGKSDYKWSTTLVLTVQTTAVAVGTIGPASRWFTAINFRCAKRGNKSYREELKVERYWTQGLLELKECPLSMRIRNRHCRKLVYGTRNKLLDLCISMQTGNVILSKAIRLISIFIVSKILLCCDFCKQRKSNVNTIFNDSGTESQPNPRLDLSRYVLHLEGEDALVHHMMRSNYDATDHWFRRGKKLEPKYIMKLLKKSTLSQGFKGVANFDSEQVPSLDMEEPPNCWALPVVTLTSIALALSNISSSSIEELTSGVHEGLMYINFIENYLDGKEDVTNVRKAAITVWQGVDL
>Pyrco_DAP_Chr6v0.1_14160.1
MGGCDMNGNLYEEKFSAPMPWIGMYVAAASLACLIAMAADVILGIWHHKYWFPCKFFSINATSLTLIGIAIKLSVDLNTAMPNRHDQLAKLSSSALICTAMANSMPSLGAMENEEMFMNVIALGILVITLIVNICIQLATGAIFVFWKEHASVMFIMLVLLLMLIFSALTVPTTKNYLEKGYKKRYQLSSKECTNASGRKEVTKLRDTLTKLWLMAHTSSPQFVMGRSVTCTASGAFCLLSAMILAQAMFRTYLMPWSIKFCSGESDYKLTTTLILFTQAVAVGVGTISPAFRWFIAINFKCPKRGNISYRKEFEIERYWIQGLAELKKCPLTFRIKSRDCRKLAHEARNKILDLCIAMQTGIVLSSKAIRLISIFLVSRIFLLSDLFREWKNKKLEFDSIPMSQKNPRQDLSNYVLYLEGEDALVHYMMNSNCDATDHWTQKGMKEEPKHLIKLLEKLTASQGFKGVAEFDSDQVPSLQCEEPPNCWALPVVTLTSIALALPNIGSGSIENLIDGVHEGLMYMNAIEEQLDSKGVLANIRKAAEVVWLRVDLYHTWLDLDLRKLSRQGKSLKETLEELSETAKSIFEECRKRRMSKENVCSRDIPSKWSVKELAANSMYRISQTLLLNPDGQINESSERLYESMVVMISDIMGACLTNLQEAMAIKCFNSTIEEREESVRLAVHVLGKTERILYIVEPGIPSNLDHHQMACIDEWRSARKPPINFKACTSFPISESDRDSSAGSSDHFYLTMD
>Pyrco_DAP_Chr6v0.1_14161.1
MGGCDVDGNLNQDKFSAPMPWIGIYVAAATLACLIAMAADVIHGFRHWKLWFPCKFFSINATSLTLIGVAIKLSVDLNTPMPGRQDQLAKLSSSVLICTVMGNTMPSLGVMKNKEIMMNAIAFGILVITLIVNICIQLATGAIFVFCMEHAFIMFIMLVLLIMMNFSALTVPVCKRYLEHKYNKKYQLALKDARDETGRPVVTKLKDCLMKHWMMAHTSSPQFVVGRSATCTASGAFCLLSAMILAEAMLRSYLMPWSFRFCSGKSDYKWSTTLVLTVQTTAVAVGTIGPASRWFTAINFRCAKRGNKSYREELKVEKYWTQGLLELKERPLSMRIRNRHCRKLVYGTRNKLLDLCISMQTGNVIVSKAIRLISIFIVSKILLCCDFCKQRKSNVNTIFNDSGTESQPNPRLDLSRYVLHLEGEDALVHHMMRSNYDATDHWFRRGKKLEPKYIMKLLKKSTLSQGFKGVANFDSEQVPSLDMEEPPNCWALPVVTLTSIALALSNISSSSIEELINGVHEGLMYINFIENYLDGKEDVTNVRKAAITVWQGVDLYHKWLDVDLRKMSPEGKSSKEILEGLAETAKFIFEESRKKHMTTNACLRDNPSKWPVRELAANSMYRISQTILMNYEGSINQTGERLFEELNVMISDIMAACLTNLRLVIKRKCLSIGIEEREEGVRHAVYILGKTENILNILDHRIPPSMDLHQISCIDEWRSLHKDSPLYFPSPSPSEGDEASSLSSDFYLVID
>Pyrco_DAP_Chr6v0.1_14163.1
MGGCDVNGNLNQHKFSAPMPWIGIYVAAASLACLIAMTADVIHGFRHWKLWFPCKFFSINATSLTLIGVAIKLSVDLNTPMPGRQDQLAKLSSSVLICTVMGNTMPSLGVMKNTEIMMNAIAFGILVITLIVNICIQLATGAIFVFCMEHAFIMFIMLVLFIMMNFSALTIPSPVCGGAFSDMHSFWSILSFECHDFSRSHGSEAMVRTYWMPWSFTFCNGKSDYKWSTTWVLSVQTTAVAVGTIGPASRCDFCKQRKSKVNTIFNDSGTESQPNPKLDLSCYVLHLEGENALVEHMMRSNCDATGHWFRRGKKIEPKYIMKLLEKSTLSQGFKGVANFDSEQVPSLDMEEPPNCWALPVVTLTSIALALPDISSSSIKELISGVHEGLMYINFIENYLDGKEDVTNIRKTAITVWQGIDLYHKWLYVDLRKLSPEWTSSKEILEGLSETAKFIFEESRKKHMTTNVCLRDNPSKWPIRELAANSMYRISQTILINYEGSINQTGERSFEELTAVISDIMAACLANLSLVIRMKCLSIGIEERGEVVHSLQKSNSVRIEAPSLACLIATAADVIHGFQHWKLWFPSKCFSINATSLTLINVASTLSMDLNNLMPSRQDQLAKLSSSVFICIVMVTGAIFVFCRRVVSKLRECLMKQRSATCTASGASCLLSAMILAEAMLQTYLMPCSLTFCNGKSGYKWSTTMVLATQIIAVGISEDALTELMIRSNCDATDHCKEDVTNIRKTANMVSLGFDIYHTWLDVDLHKLSLQAKSSKETAKFRSEESRKKQVGLRDIPSKWPVAELAANSMYRISQTLLLNCEGSVNQTGEKLFEALNSHDI
>Pyrco_DAP_Chr6v0.1_14164.1
MGGCDVNGNLNQHKFSAPMPWIGIYVEAASLACLIAMTADVIHGFRHWKLWFPCKFFSINATSLTLIGVAIKLSVDLNTPMPGRQDQLAKLSSSVLICTVMGNTMPALGVMKNTEIMMNAIAFGILVITLIVNICIQLATGAIFVFCMEHAFIMFIMLVLFIMMNFSALTIPSPVCGGAFSDMHSFWSILSFECHDFSRSHGSEAMVRTYWMPWSFTFCNGKSDYKWSTTWVLSVQTTAVAVGTIGPASRCDFCKQRKSKVNTVFNDSGTESQPNPKLDLSCYVLHLEGENALVEHMMRSNCDATGHWFRRGKKIEPKYIMKLLEKSTLSQGFKGVANFDSEQVPSLDMEEPPNCWALPVVTLTSIALALPDISKDVTNIRKTAITVWQGIDLYHKWLDVDLRKLSPEWTSSKEILEGLSETAKFIFEESRKKHMTTNVCLRDNPSKWPIRELAANSMYRISQTILINYEGSINQTVCRSQIQSGLNVYLAFYCYELSPSLACLIATAADVIHGFQHWKLWFPSKCFSINATSLTLINVASTLSMDLNNPMPSRQDQLAKLSSSVFICIVMGEDALTELMIRSNCDATDHCKEDVTNIRKTANMVSLGSDIYHTWLNVDLHKLSLQGKSSKEIAKFRSEESRKKQVGLRDIPSKWPVAELAANSMYRISQTLLLNCEGSVNQTGEKLFEALNSHDI
>Pyrco_BP1_014231.1
MGGCDMNGNLYEEKFSAPMPWIGMYVAAASLACLIAMAADVILGIWHHKYWFPCKFFSINATSLTLIGVAIKLSVDLNTAMPNRHDQLAKLSSSALICTAMANSMPSLGAMENEEMFMNVIALGILVITLIVNICIQLATGAIFVFWKEHASVMFIMLVLLLMLIFSALTVPTTKNYLEKGYKKRYQLSSKECTNASGRKEVTKLRDTLTKLWLMAHTSSPQFVMGRSVTCTASGAFCLLSAMILAQAMFRTYLMPWSIKFCSGESDYKLTTTLILFTQAVAVGVGTISPAFRWFIAINFKCPKRGNISYRKEFEIERYWIQGLAELKKCPLTFRIKSRDCRKLAHEARNKLLDLCIAMQTGIVLSSKAIRSISIFLVSRIFLLSDLFREWKNKKLEFDSIPMSQKNPRQDLSNYVLYLEGEDALVHYMMNSNCDATDHWTQKGMKEEPKHLIKLLEKLTASQGFKGVAEFDSDQVPSLQCEEPPNCWALPVVTLTSIALALPNIGSGSIENLIDGVHEGLMYMNAIEEQLDSKGVLANIRKAAEVVWLRVDLYHTWLDLDLRKLSRQGKSLKETLEELSETAKSIFEECRKRRMSKENVCSRDIPSKWSVKELAANSMYRISQTLLLNPDGQINESSERLYESMIVMISDIMGACLTNLQEAMAIKSFNSTIEEREESVRLAVHVLGKTERILYIVEPGIPSNLDHHQMACIDEWRSARKPQINFKACTSFPISESDRDSSAGSSDHFYPTMD
>Pyrco_BP1_020837.1
MTTNACLRDNPSKWPVRELAANSMYRISQTILMNYEGSINQTGERLFEELNVMISDIMAACLTNLRLVIKRKCLSIGIEEREEGVRHAVYILGKTENILNILDHRIPPSMDLHQISCIDEWRSLHKDSPLYFPSPSPSEGDEASSLSSDFYLVID
>Pyrco_BP1_029931.1
MGGCDVDGNLNQDKFSAPMPWIGIYVAAATLACLIAMAADVIHGFRNWKLWFPCKFFSINATSLTLIGVAIKLSVDLNTPMPGRQDQLAKLSSSVLICTVMGNTMPSLGVMKNKEIMMNAIAFGILVITLIVNICIQLATGAIFVFCMEHAFIMFIMLVLLIMMNFSALTIPVCKRYLEHKYNKKYQLALKDARDETGRPVVTKLKDCLMKHWMMAHTSSPQFVVGRSATCTASGAFCLLSAMILAEAMLRSYLMPWSFTFCSGKSDYKWSTTLVLTVQTTAVAVGTIGPASRWFTAINFRCAKRGNKSYREELKVEKYWTQGLLELKERPLSMRIRNRHCRKLVYGTRNKLLDLCISMQTGNVIVSKAIRLISIFIVSKILLCCDFCKQRKSNVNTIFNDSGTESQPNPRLDLSRYVLHLEGEDALVHHMMRSNYDATDHWFRRGKKLEPKYIMKLLKKSTLSQGFKGVANFDSEQVPSLDMEEPPNCWALPVVTLASIALALSNISSSSIEELINGVHEGLMYINFIENYLDGKEDVTNVRKAAITGPSGLDLESVEVLQGPLGLDLRMNG
>Pyrco_BP1_043525.1
MGGCDVNGNLNQHKFSAPMPWIGIYVAAASLACLIAMTADVIHGFRHWKLWFPCKFFSINATSLTLIGVAINFMKNTEIMMNAIAFGILVITLIVNICIQLATGAIFVFCMEHAFIMFIMLVLFIMMNFSALTIPSPVCGRAFSDTHSFWSILSFECHDFSRSHGSEAMVRTYWMPWSFTFCNGKSDYKWSTTWVLSVQTTAVAVGTIGPASRWFIAINFRCAKRGNKSYNGEFKRKSKVNTIFNDSGTESQPNPKLDLSCYVLHLEGENALVEHMMRSNCDATGHWFRRGKKIEPKYIMKLLEKSTLSQGFKGVANFDSEQVPSLDMEEPPNCWALPVVTLTSIALALPDISSSSIKELISGVHEGLMYINFIENYLDGKEDVTNIRKTAITVWQGIDLYHKWLDVDLRKLSPEWTSSKEILEGLSETAKFIFEESRKKHMTTNVCLRDNPSKWPIRELAANSMYRISQTILINYEGSINQTGERSFEELTAVISDIMAACLANLSLVIRMKCLSIGIEEREESEACSSHSWQN
>Pyrco_BP_DH_06g05020
MGGCDVDGNLNQDKFSAPMPWIGIYVAAATLACLIAMAADVIHGFRNWKLWFPCKFFSINATSLTLIDLAIKLSVDLNTPMPGRQDQLAKLSSSVSRLICTVMGNTMPSLGTSSPQFVVGRSATCTASGAFCLLSAMILAEAMLRSYLMPWSFTFCSGKSDYKWSTTLVLTVQTTAVAVGTIGPASRWFTAINFRCAKRGNKSYREELKVEKYWTQGLLELKERPLSMRIRNRHCRKLVYGTRNKLLDLCISMQTGNVIVSKAIRLISIFIVSKILLCCDFCKQRKSNVNTIFNDSGTESQPNPRLDLSRYVLHLEGEDALVHHMMRSNYDATDHWFRRGKKLEPKYIMKLLKKSTLSQGFKGVANFDSEQVPSLDMEEPPNCWALPVVTLASIALALSNISSSSIEELINGVHEGLMYINFIENYLDGKEDVTNVRKAAITVWQGVDLYHKWLDVDLRKMSPEGKSSKEILEGLAETAKFIFEESRKKHMTTNACLRDNPSKWPVRELAANSMYRISQTILMNYEGSINQTGERLFEELNVMISDIMAACLTNLRLVIKRKCLSIGIEEREEGVRHAVYILGKTENILNILDHRIPPSMDLHQISCIDEWRSLHKESPLYFPSPSPSEGDEASSLSSDFYLFADVKFCQD
>Pyrco_BP_DH_06g05050
MQTGIVLSSKAIRSISIFLVSRIFLLSDLFREWKNKKLEFDSIPMSQKNPRQDLSNYVLYLEGEDALVHYMMNSNCDATDHWTQKGMKEEPKHLIKLLEKLTASQGFKGVAEFDSDQVPSLQCEEPPNCWALPVLTLTSIALALPNIGSGSIENLIDGVHEGLMYMNAIEEQLDSKGVLANIRKAAEVVWLRVDLYHTWLDLDLRKLSRQGKSLKETLEELSETAKSIFEECRKRRMSKENVCSRDIPSKWSVKELAANSMYRISQTLLLNPDGQINESSERLYESMVVMISDIMGACLTNLQEAMAIKCFNSTIEEREESVRLAVHVLGKTERILYIVEPGIPSNLDHHQMACIDEWRSARKPQINFKACTSFPISESDRDSSAGSSDHFYPTMD
>Pyrco_BP_DH_06g05070
MKLLKKSTLSQGFKGIANFDSEQVPSLDMEEPPNCWALPVVTLTSIAFALSNISSSSIEELTSGVHEGLMYINFIENYLDGKEDVTNVRKAAITVWQGVDLYHKWLDVDLRKMSPEGKSSKEILEGLAETAKFIFEESRKKHMTTNACLRDNPSKWPVRELAANSMYRISQTILMNYEGSINQTGERLFEELNVMISDIMAACLTNLRLVIKRKCLSIGIEEREEGVRHAVYILGKTENILNILDHRIPPSMDLHQISCIDEWRSLHKDSPLYFPSPSPSEGDEASSLSSDFYLVID
>Pruav_sc0002287.1_g090.1.br
MNGLLHEEKFSTPMPWIGMYVAAASLACLIAMAADTILGFRHHKLWFPCMFFSINATSLTLIGVAMKLSVDLNTPMPNRHDQLAKLSSSVLICTAMGNSMPSLGAMENEEMFMNVIALGILVITLIVNICIQLATGAIFVFWKEHASIMFIMLVLLLMLIFSALSVPTTKSYLEKGYKKRYQLSHEECKNGSFRREVYRLKEILTKIWVMAHTSSPQFVMGRSVTCTASGAFCLFGAMILAEAMLRTYLMPWSIKFCTGESDYKLTTTLILFTQAIAVGVGTIAPAFRWFMAINFKCPKRGNISYKKEFEIERYWIQGLMELQKCPLNFRIQNKHGRKLAHQARNKLLDLCIAMQKGIVLLSKVIRLISIFFVSRLFLLHDVFKQWKIKKFEFDTGPELQQNRRQDLSDYVLYLEGEDALVHFMMNTNCDATNHWIQKGKKEEPKYLIKLLENSTASQGFKGVAEFDSDQVPSLDCEEPPNCWALPVVTLSSIALALPNISSGSMKNLIHGVNEGLTYMNLIEKQLDSKGYLANIRKAADIVWLKVDLYHTWLDMDLGKVSLQGKSPKETLEGLSETAKSIFEESKKKQISKKICLRDSPSKWSIKELAANSMYRVCQTLLLNCEGSSRNQTDERLFEALVVMISDIMGACITNLQQSLAIRCLNSKIEKREESVRDAVYILGKTEKIFSIVDKGIPSSLDHHQMENIDEWRLLHKPKIPLVACTSFLISQSDKASSAGSSDHFYLTMD
>Pyrusco6g005360.1
MGGCDMNGNLYEEKFSAPMPWIGMYVAAASLACLIAMAADVILGIRHHKYWFPCKFFSINATSLTLIGVAIKLSVDLNTAMPNRHDQLAKLSSSALICTAMANSMPSLGAMENEEMFMNVIALAILVITLIVNICIQLATGAIFVFWKEHASVMFIMLVLLLMLIFSALTVPTTKNYLEKGYKKRYQLSSKECTNASGRKEVTKLRDTLTKLWLMAHTSSPQFVMGRSVTCTASGAFCLLSAMILAQAMFRSYLMPWSIKFCSGESDYKLTTTLILFTQAVAVGVGTISPAFRWFIAINFKCPKRGNISYRKEFEIERYWIQGLAELKKCPLTFRIKSRDCRKLAHEARNKLLDLCIAMQKGIVLSSKAIRFISIFLMCRIFFLSDLFREWKNKKLEFDSIPMSQKNPRQDLSNYVLYLEGEDALVHYMMNSNCDATDHWTQKGMKEEPKHLIKLLEKLTASQGFKGVAEFDSDQVPSLQCEEPPNCWALPVVTLTSIALALPNISSGSIENLIDGVHEGLMYMNAIEEQLDSKGVLASIRKAAEVVWLKVDLYHTWLDLDLRKLSRQGKSLKETLEELSETAKSMFEECRKRQMSKENVCSRYIPSKWSVKELAANSMYRISQTLLLNPDGQINESSERLYESMVVMISDIMGACLTNLQEAMAIKCFNSTIEEREESVRLAVHALGKTERILYIVEPGIPSNLDHHQMACIDEWRSARKPQINFKACTSFSISESDRDCSAGSSDHFYLTMD
>Pyrusco6g005370.1
MGGCDVDGNLNQDKFSAPMPWIGIYVAAASLACLIAMAADVIHGFRHWKLWFPCKFFSINATSLTLIGVAIKLSVDLNTPMPGRQDQLAKLSSSVLICTVMGNTMPSLGVMKNKEIMMNAIAFGILVITLIVNICIQLATGAIFVFCMEHAFIMFIMLVLLIMMNFSALTVPVCKRYLEHKFNKKYQLALKEGRDETGRPLVTKLKECLMKHWMMAHTSSPQFVVGRSATCTASAAFCLLSAMILAEAMLRSYLMPWSFTFCSGKSDYKWSTTLVLTVQTTAVAVGTIGPASRWFTAINFRCAKRGNKSYREELKVEKYWTQGLLELKECPLSMRIRNRHCRKLVHGTRNKLLDLCISMQTGNVIVSKAIQLISIFIVSKILLCCVFCKQRKSKVKTIFNDSGTESQPNPKLDLSRYVLHLEGEDALVHHMMRSNCDATDHWFRRGKKLEPKYIMKLLKKSTLSQGFKGVANFDSEQVPSLDMEEPPNCWALPVVTLTSIALALSNISSSSIEELISGVHEGLMYINFIENYLDGKEGVTNVRKAAITVWQGVDLYHKWLDVDLRKMSPEGKSSKEILEGLAETAKFIFEESRKKHMTTNACLRDNPSKWPVRELAANSMYRISQTILMNYECSINQTGERLFEELNVMISDIMAACLTNLRLVIKRKCLSIGIEEREEGVRHAVYILGKTENILNILDHRIPPSMDPHQISCIDEWRSLHKDSPLYFPSPCPSEGGKASSHFPSPSPSEGDKASSLSSDFYLVID
>Pyrusco6g005380.1
MGGCDVDGNLNQDKFSAPMPWIGIYVAAASLACLIAMAADVIHGFRHWKLWFPCKFFSIDATSLTLIGVAIKLSVDLNTPMPGRQDQLAKLSSSVLICTVMGNTMPSLGVMKNKEIMMNAIAFGILVITLIVNICIQLATGAIFVFYMEHAFIMFIMLVLLIMMNFSALTVPVCKRYLEHKYNKKYQLALKDARDETGRPVVTKLKECLMMHWMMAHTSSPQFVVGRSATCTASGAFCLLSAMILAEAMLRSYLMPWSFTFCSGKSDYKWSTTLVLTVQTTAVAVGTIGPASRWFIAINFRCAKRGNKSYREELKVEKYWTQGLLELKECPLSMRIRNRHCRKLAHGTRNKLLDLCISMQTGNVIVSKAIRLISIFIVSKILLCCDFCKQRKSKVKTIFNDSGTESQPNPKLDLSKYVLHLEGEDALVHHMMRSNCDATDHWFRRGKKLEPKYIMKLLKKSTLSQGFKGVAYFDSEQVPSLDMEEPPNCWALPVVTLTSIALALSNISSSSIEELINGVHEGLMYINFIENYLDGKEDVTNVRKAAITVWQGVDLYHKWLDVDLRKMSPEGKSSKELLEGLAETAKFIFEESRKKHMTTNACLRDNPSKWPVRELAANSMYRISQTILMNYEGSINQTGERLFEELNVMISDIMAACLTNLRLVIKRKCLSIGIEEREEGVRHAVYILGKTENILNILDHRIPPSMDRHQISCIDEWRSLHKDSPLYFPSPCPSEGDKASSLSSDFSLVID
>Pyrusco6g005430.1
MTLTSIALALPDISSSSIKELISGVHEGLMYINFIENYLDGKEDVTNIRKTAITVWPGIDLYHKWLDVDLRKLSPEAFETAKFIFEESRKKHMTTNVCLRDNPSKWPIRELAANSMYRISQTILINYEGSINQTGERSFEELTAVISDIMAACLTNLSLVIRMKCLSIGIEKREESEACSSHSWQN
>Pyrbe_045128
MGGCDMNGNLYEEKFSAPMPWIGMYVAAASLACLIAMAADVILGIRHHKYWFPCKFFSINATSLTLIGVAIKLSVDLNTAMPNRHDQLAKLSSSALICTAMANSMPSLGAMENEEMFMNVIALGILVITLIVNICIQLATGAIFVFWKEHASVMFIMLVLLLMLIFSALTVPTTKNYLEKGYKKRYQLSSKECTNASRRKEVTKLRDTLTKLWLMAHTSSPQFVMGRSVTCTASGAFCLLSAMILAQAMFRSYLMPWSIKFCSGESDYKLTTTLILFTQAVAVGVGTISPAFRWFIAINFKCPKRGNISYRKEFEIERYWIQGLAELKKCPLTFRIKSRYCRKLAHEARNKLLDLCIAMQTGIVLSSKAIRLISIFLVSRIFLLSDLFRVWKNKKLEFDSIPMSQKNPRQDLSNYVLYLEGEDALVHYMMNSNCDATDHWTQKGMKEEPKHLIKLLEKLTASQGFKGVAEFDSDQVPSLQCEEPPNCWALPVVTLTSIALALPNISSGSIESLIDGVHEGLMYMNAIEEQLDSKGVLASIRKAAEVVWLKVDLYHTWLDLDLGKLSRQGKSLKETLEELSETAKSIFEECRKRQMSKENVCWRYIPSKWSVKELAANSMYRISQTLLLNPDGQINESSERLYESMVVMISDIMGACLTNLQEAMAIKCFNSTIEEREESVRLAVHVLGKTERILYIVEPGIPSNLDHHQMACIDEWRSARKPQINFKACTSFPISESDRDSSAGSSDHFYLTMD
>Pyrbe_045129
MGGCDVDGNLNQDKFSAPMPWIGIYVEAVSLACLIAMAADVIHGIRHWKLWFFSIKATTLTWIGVAIKLSVNLNTPMPGGQDQLAKLSSSVLICIVIGNTMPSLGVMKNKEMMMNAIAFGILVITLIENICIQLASGAIFVFCMEHAFIMFIMLVLLIMMNFSALTIPANLVEKQLNAMISEINVVDGSEGWWVDTGASRHVCYDRSLFKTYSVIEGRKVLLGDSHSTDVAVYYGVKVNSASYGKQRSKMVEKPTVRYPFMGETDSNSFDPL
>Pyrbe_045134
MGGCDVDGNLNQDKFSAPMPWIGIYVAAASLACLLAMAADVIHGFRHWKLWFPCKFFSINATSLTLIGVAIKLSVDLNTPMPGRQDQLAKLSSSVLICTVMGNTMPSLGVMKNKEIMMNAIAFGILVITLIVNICIQLATGAIFVFCMEHAFIMFIMLVLLIMMNFSALTVPVCKRYLEHKFNKKYQLALKEGRDETGRPLVTKLKECLMKHWMMAHTSSPQFVVGRSATCTASAAFCLLSAMILAEAMLRSYLMPWSFTFCSGKSDYKWSTTLVLTVQTTAVAVGTIGPASRWFTAINFRCAKRGNKSYREELKVEKYWTQGLLELKECPLSMRIRNRHCRKLVHGTRNKLLDLCISMQTGNVIVSKAIQLISIFIVSKILLCCVFCKQRKSKVKTIFNDSGTESQPNPKLDLSRYVLHLEGEDALVHHMMRSNCDATDHWFRRGKKLEPKYIMKLLKKSTLSQGFKGVANFDSEQVPSLDMEEPPNCWALPVVTLTSIALALSNISSSSIEELISGVHEGLMYINFIENYLDGKEGVTNVRKAAITVWQGVDLYHKWLDADLRKMSPEGKSSKEILEGLAETAKFIFEESRKKHMTTNACLRDNPSKWPVRELAANSMYRISQTILMNYEGSINQTGERLFEELNVMISDIMAACLTNLRLGIKMKCLSIGIEEREESVRHAVYILGKSVNILNILDHRIPPSMDQHQISCIDEWRSLHKDSPLYFPSSCPSEGDKASSLSSDFYLVVD
>Pyrbe_045140
MGGCDDHGNLNQDKFSAPMPWIGIYVAAASLACLIAMAADVIHGFRHWKLWFPCKFFSINATSLTLIGVAIKLSVDLNTPMPGCQDQLAKLSSSVLICTVMGNTMPSLGVMKNTEIMMNAIAFGILVITLIVNICIQLASGAIFVFCMEHAFIMFIMLVLFIMMNFSALTIPVCKQYLEHKYNKSPQFVAGRSAICTASGAFCLLSAMTLAEAMVRSYWMPCDFCKQRKSKVNTVFNDSGTESQPNPKLDLSCYVLHLEGEDALVEHMMRSNCDATDHWFRRGKKIEPKYIMKLLEKSTLSQGFKGVANFDSEQVPSLDMEEPPNCWALPLMTLTSIALALPDISSSSIKELISSVHEGLMYINFIENYLDGVDLRKLSPEWTSSKEILEGLSETAKFIFEESRKKHMTANVSLRDNPSKWPIRELAANSMNRISQTILINYEGSINQTGERLFKELTAVISDIMAACHTNLSLVIRMKCLSIGIEEREESARHAVHILGKTENILNILDHRIPPSMDPCQISGIGDWRLLHKEGPLPFPSSSPSEGDRASSLLSDFSLVID
>Pyrbe_045141
MDLNNPMPSRQDQLAKLSSSVFICTVMYLASKEDVTNIRKTANMVSLGSDIHHTWLDVDLHKLSLQGKSSKETAKFRSEESRKKQVGLRDIPSKWPVAELAANSMYRISQTLLLNCEGSINQTGEKLFEALNSHDI
>Pyrpy_N_06g0517.1
MGGCDMNGNLYEEKFSAPMPWIGMYVAAASLACLIAMAADVILGIRHHKYWFPCKFFSINATSLTLIGVAIKLSVDLNTAMPNRHDQLAKLSSSALICTAMANSMPSLGAMENEEMFMNVIALGILVITLIVNICIQLATGAIFVFWKEHASVMFIMLVLLLMLIFSALTVPTTKNYLEKEYKKRYQLSSKECTNASGRKEVTKLRDTLTKLWLMAHTSSPQFVMGRSVTCTASGAFCLLSAMILAQAMFRSYLMPWSIKFCSGESDYKLTTTLILFTQAVAVGVGTISPAFRWFIAINFKCPKRGNISYRKEFEIERYWIQGLAELKKCPLTFRIKSRDCRKLAHEARNKLLDLCIAMQKGIVLSSKAIRFISIFLMCRIFFLSDLFREWKNKKLEFDSIPMSQKNPRQDLSNYVLYLEGEDALVHYMMNSNCDATDHWTQKGMKEEPKHLIKLLEKLTASQGFKGVAEFDSDQVPSLQCEEPPNCWALPVVTLTSIALALPNISSGSIENLIDGVHEGLMYMNAIEEQLDSKGVLASIRKAAEVVWLKVDLYHTWLDLDLRKLSRQGKSLKETLEELSETAKSIFEECRKRQMSKENVCSRYIPSKWSVKELAANSMYRISQTLLLNPDGQINESSERLYESMVVMISDIMGACLTNLQEAMAIKCFNSTIEEREESVRLAVHVLGETERILYIVEPGIPSNLDHHQMACIDEWRSARKPQINFKACTSFSISESDRDCSAGSSDHFYLTMD
>Pyrpy_N_06g0518.1
FFSINATSLTWIGVAIKLSVNLNTPMPGGQDQLANLSSSVLICIVIGNTMPSLGVMKNKEMMMNAIAFGILVITLIENICIQLASGAIFVFCMEHAFIMFITLVLLIMMNFSALTIPVCKRHLEHEYNKRYQLALKDGRDETGRPVVTKLKEFLMKHWMMAHTSSPQFVVGRSATCTASGAFCLLSAMILAEAVGAVI
>Pyrpy_N_06g0519.1
MGGCDVDGNLNQDKFSAPMPWIGIYVAAASLACLIAMAADVIHGFRHWKLWFPCKFFSINATSLTLIGVAIKLSVDLNTPMPGRQDQLAKLSSSVLICTVMGNTMPSLGVMKNKEIMMNAIAFGILVITLIVNICIQLATGAIFVFCMEHAFIMFIMLVLLIMMNFSALTVPVCKRYLEHKFNKKYQLALKEGRDETGRPLVTKLKECLMKHWMMAHTSSPQFVVGRSATCTASGAFCLLSAMILAEAMLRSYLMPWSFTFCSGKSDYKWSTTLVLTVQTTAVAVGTIGPASRWFTAINFRCAKRGNKSYREELKVEKYWTQGLLELKECPLSMRIRNRHCRKLAHGTRNKLLDLCISMQTGNVIVSKAIQLISIFIVSKILLCCVFCKQRKSKVKTIFNDSGTESQPNPKLDLSRYVLHLEGEDALVHHMMRSNCDATDHWFRRGKKLEPKYIMKLLKKSTLSQGFKGVANFDSEQVPSLDMEEPPNCWALPVVTLTSIALALSNISSSSIEELISGVHEGLMYINFIENYLDGKEDVTNVRKAAITVWQGVDLYHKWLDADLRKMSPEGKSSKEILEGLAETAKFIFEESRKKHRTTNACLRDNPSKWPVRELAANSMYRISQTILMNYEGSINRTGEKLFEELNVMISDIMAACLTNLRLVIKRKCMSFGIEEREEGVRHAVYILGKTENILNILDHRIPPCMDRHQISCIDEWRSLHKDSPLYFPSPCPSEGDNASSHFPSPSPSEGDKASSLSSDFYLFADVKFCQD
>Pyrpy_N_06g0521.1
MGGCDVDGNLNQDKFSAPMPWIGIYVAAASLACLIAMAADVIHGFRHWKLWFPCKFFSINATSLTLIGVAIKLSVDLNTPMPGRQDQLAKLSSSVLICTVMGNTMPSLGVMKNKEIMMNAIAFGILVITLIVNICIQLATGAIFVFYMEHAFIMFIMLVLLIMMNFSALTVPVCKRYLEHKYNKKYQLALKDARDETGRPVVTKLKECLMMHWMMAHTSSPQFVVGRSATCTASGAFCLLSAMILAEAMLRSYLMPWSFTFCSGKSDYKWSTTLVLTVQTTAVVVGTIGPASRWFTAINFRCAKRGNKSYREELKVEKYWTQGLLELKECPLSTRIRNRHCRKLAHGTRNKLLDLCISMQTGNVIVSKAIRLISIFIVSKILLCCDFCKQRKSKVKTIFNDSGTESQPNPKLDLSKYVLHLEGEDALVHHMMRSNCDATDHWFRRGKKLEPKYIMKLLKKSTLSQGFKGVANFDSEQVPSLDMEEPPNCWALPVVTLTSIALALSNISSSSIEELISGVHEGLMYINFIENYLDGKEDVTNVRKAAITVWQGVDLYHKWLDVDLRKMSPEGKSSKEILEGLAETAKFIFEESRMKHMTTNACLRDNPSKWPVRELAANSMYRISQTILMNYECSINQTGERLFEELNVMISDIMAACLTNLRLGIKMKCLSIGIEEREESVRHAVYILGKSENILNILDHRIPPSMDLHQISCIDEWRSLHKDSPLYFPYSSPSEGDKASSLSSDFYLVID
>Pyrpy_N_06g0522.1
MSSLRTKHLSTGWLTIRWYLQYLGSFLHLEGEDALVEHMMRSNCDATSHWFRRGKKIEPKYIMKLLEKSTLSQGFKGVANFDSEQVPSPDMEEPPNCWALPVMTLTSIALALPDISSSSIKELISGVHEGLMYINFIENYLDGKEDVTNIRKTAITVWPGINLYHKWLDVDLRKLSPEWTSSKEILEGLSETAKFIFEESRKKHMTTNVCLRDNPSKWPIRELAANSMYRISQTILINYEGSINQTGERSFEELTAVISDIMAACLTNLSLVIRMKCLSIGIEEREENHRIPPSIDEWRLLHKEGPLPFPSSSPSEGDRASSLLSDFSLVID
>Rosch_v2.0_Chr7g0202951
MKIGCNVDGNLNQGKFSAPMPWIGIYVTAASLACLVTMAADVIHGIRHRKLWFPCRYFSINATSLTLIAVAIKLSVDLNTAMPSRQDQLAKLSSSVLVCTVMGNSMPSLGAMENEELFMNVIAFGILVVTLIVNICIQLATGAIFVFWKEHACVMFIMLVLLIMLSFSALTVPICKRYLEHKYNKRYQLALKESSNETGKRLVCKIREDLMKYWMMAHTSSPQFVMGRSATCTASGAICLLSSLILAEAILRTYLMPWSFKFCSGESDYKWSTTLVLVTQTVAVAVGTIAPASRWFIAINFRCAKRGNATYKGEFKVEKYWIQGLVELKDCPLTLRIRSRHCRKLAHDTKNKLLDLCIGMQKGNVIMSKAIRLISIFFVSKILICCDFCKEWKKNFKCNTVFNDSSLESSQSRSSLEHLTCYVLHLEGEDALVEHMTKSNCDATDHWFQRGRRSEPKNLIKLLEKSTFSQGFKGVAAFDNDKVPSLDGEEPPNCWALPVATLASIALALPDSSSSSIKGLIHGVNEGLMYINFIENHLESKDLTNIRKAATHVWLGVDLYHTWLDVDLRKLSLQGKSSKEILEELSETAKVKYEESKKSQTAINACIRETPSKWPVKELAANSMYRVCQTILLNHRGSIDQTDERLLEVLTVMIADILGACLTNLQQVISTKCLNSTIEDRAKSVRHAVHILGKTEKILNILDQSIPRSLEPHQISSIDEWRLSLKREDPWAFPSSSSSESDRASPVSNDFYLSID
>Rosch_v2.0_Chr7g0202961
MKIGCDVDGNLNQGKFSAPMPWIGIYVTAASLACLVTMAADVIHGIRHRKLWFPCKYFSINATSLTLIAVAIKLSVDLNTAMPSRQDQLAKLSSSVLVCTVIGNSMPSLGAMENEELFMNVMAFGILVVTLIVNICIQLATGAIFVFWKEHACVMFIMLVLLIMLSFSALTVPICKRYLEHKYSKRYQLALKESSNETGKRLVCKIREDLMKYWMMAHTSSPQFVMGRSATCTASGAICLLSSLILAEAILRTYLMPWSFKFCSGESDYKWSTTLVLVTQTVAVAVGTIAPASRWFIAINFRCAKRGNATYKGEFKVEKYWIQGLVELKDCPLTLRIRSRHCRKLAHDTKNKLLDLCIGMQKGNVIMSKAIRLISIFFVSKILICCDFCKEWKKNFKCNTVFNDSSLESSQSSSSLEHLTCYVLHLEGEDALVAHMTKSNCDATDHWFQRGRRSEPKHLIKLLEKSTFSQGFKGVAAFDNDKVPSLDGEEPPNCWALPVATLASIALALPNSSSSSIKGLMRGVNEGLMYINFIENHLESKDLTNIRKAATHVWLGVDLYHTWLDVDLRRLSLQGKSSEEILEELSETAKVKFEESKKSQTAINACIRDTPSKWPVKELAANSMYRICQTILLNHRGSIDQTDERLFEVLTVMIADILGACLTNFQEVISTKCLNSTIEDRAKSVRHAVHMLGETEKILNILDQSIPRSLEPHQISSIDEWRLSLKREDPWAFPSSSSSENDGASPVSNDFYLSIE
>Rosch_v2.0_Chr7g0202971
MGGCDNNGNLHEEKFSAPMPWIGMYVAAASFACLIAMAADVILGLRCHKLWFPSKFFSINATTLTLLGVAIKLSVDLNTPMPSSHDQLAKLSSSVFICTAMSNSMPSLGAMENEEMFMNVIALGILVITLIVNICIQLATGAIFVFWKEHATIMFTMLVLLLMLIFSALTVPTTKSYLEKKYNKKYQLALKECANQISEAGKLREVLTKHWVLAHTSSPQFVMGRSVICTASGAFCLLSTMILAEAMIRTYVMTSSFRFCSGESDYKLTTTLILFTQAVAVGVGTIAPAFRWFMAINFKCPKRGNISLKMEFETEKYWIQGLLGLKKQPLSFRIQNRHCRKLAHEARSMFLDICITMQKGIVLSSKAIRFISILFVSRIFLCCEIFQQCKIKMFERNTGPQSEQSRKPDFSSYVLFLEGEKALVEYMMRSNCDATGYWLQKGRKEEPKYLLKLLQRSTFSQRFKGVAEFDSDQVPSLDSEEPPNCWALPVVTLTSIALALSSINTCSIEKLVDGVNQGLMYINAIENHLDHKSDLANTRKAANIVWLRVDLYHTWLDVDLKKLSLGKSPREVLKELAETAKSIFEESKRKRRVKSGCVMDTSPSKWSVKELAANSMHRISQTLLLSQTCDDRLFEALVVMISDIVGACLTNTQNVMAMKCFNSKIEEREETVRHAVHVVGKTERILEIVNKGIPPDLDTHQMGCIDEWRLSHKRKMIPAAFSSYPSDSECDGLPLLVQVISP
>Rubch_LG05.1590
MHIGCDVNGNLNQGKFSAPMPWIGIYVAAASLACLVAMAADVIHGFRHWKLWFPCKFFSINATSLTLIAVAIKLSVDLNTGMPSREDQLAKLSSSVLVCTVMGNSMPSLGAMENEEIMMNVIAFGILVITLIVNICIQLATGAIFIFWKEHAFIMFIMLILLMMLSFSALTVPISKRYLEHKYNKRYQLALKECSNETGKRLVCKLRKDLMKYWMMAHTSSPQFVMGRSATCTASGAFCLLSAMILAEAILRTYLMPWSFTFCSGESDYKWSTTLVLVTQTVAVGVGTIAPAFRWFIAINFRCAKRGNTSYRGEFKVEKYWTQGLVELKNCPLALRIKSRHCRKLAHDTKNKLLDLCIGMQTGNVIASKAIRLISIFFVSKLLICCDFCKEWKKKFKCNTVCNDSGLESSQSSSSLDHLSCYVLHLEGEDALVEHMTKSNCDATDHWFQRGRRREPKHLINLLEKSTFSQGFKGVAAFDNDQVPSLDGEEPPNCWALPVATLASIALALPNISNSSMKGLMQGVHEGIMYINFIENYLESKDLINIRKAATHVWLGVDLYHKWLDVDLRKLSLQGKSSKEILEELAETAKIKYKESKKNQTGITVCIRETPSKWSVKELAANSMYRICQTILLSYGDSINQAGEKLFKVLTVMISDILGACLTNLQQVISTKCLSSTIEEREESVRQAVYILGKTERILNILDPRIPPSLEPHQISWIDEWRLSYKRENSLAFLSSSPSESDRASPVSNDLYLSID
>Rubch_LG05.1591
MGGCDNNGNLHEEKFSAPMPWIGMYVAAASFACLIAMAADVILGVRHCKLWFPSNFFSINATSLTLLGVAIKLSVDLNTPMPNSHDQLAKLSSSVFICTAMANSMPSLGAMENEEMFMNVIALGILVITLIVNICIQLATGAIFVFWKEHAAIMFIMLVLLIMLIFSALTVPTTKSYLEKKYKKRYQMALKDGAINRIREAGKLREALTKHWVMAHTSSPQFVMGRSVICTASGAFCLLSTMILAEAMLRTYVMTASFKFCSGKSDYKLTTTFILFTQAVAVGVGTIAPAFRWFMAINFKCPKRGNISLKKEFEIEKYWIQGLLELKRQPLPLRIQNRHCRKLAHQARNTFLDFCIAMQKGIVLSSKTIRFISILFVSRIFLCCDIFKEWKIKKFKHNSRPQSEQNRKQDLSCYVLYLEGENALVDFMMKANCDATEYWFQKGKKEEPKYLLKLLKKSTFSQGFKGIADFNSDQAPSLDSEEPPNCWALPVVTLTSIALALLNSNTSSAGKLVDAVNQGLMYINTIENILDSKGDSLYIRKAANVVWLRVDLYHIWLDVDLNKLSLLGKRPREVLEILAETAKSRFEESKMKHRAKNGCSMDMSPSKWSIKELAANSMHRISQTLLLNQTCDDRLFEALVVMISDIAGACLTNIQHAMAMKCFNSKIEEREETVRQAVHILAKSERILEIVNKGIPPDLDPHQMGCIDEWRLSHKRKMIPSAFSSFPSDSECDGSPLLVQVMST
>Ruboc_05_G08641
MGGCDNNGILHEEKFSAPMPWIGMYVAAASFACLIAMAADVILGVRHCKFWFPSNFFSINATSLTLLGVAIKLSVDLNTPMPNSHDQLAKLSSSVFICTAMANSMPSLGAMENEEMFMNVIALGILVITLIVNICIQLATGAIFVFWKEHAAIMFIMLVLLIMLIFSALTVPTTKSYLEKKYKKRYQMALKEGANQIREAGKLREALTKHWVMAHTSSPQFVIGRSVICTASGAFCLLGTMILAEAMLRTYVMTASFKFCSGESDYKLTTTLILFTQAVAVGVGTIAPAFRWFMAINFKCPKRGNISVKMEFKIEKYWIQGLLELKRQPLPLRIQNRNCRKLVHQARNTFLDFCIAMQKGIVLSSKAIRFISILFMSRIFLCCDIFKEWKIKKFKHNSGPQSEQNQKQDLSCYVLYLEGENALVEFMMRANCDATEHWFQKGKKEEPKNLLKLLKKSTFSQGFKGVADFNSDQAPSLDSEEPPNCWALPVVTLTSIALALLNSDTSSAGKLVDAVNQGLTYINTLENHLDSKGDSLHIRKAANVVWLRVDLYHMWLDVDLNKLSLLGKRPREVLEQLAETAKSRFEESKMKHRAKNGCSMDMSPSKWSIKELAANSMHRISQTLLLNQTCDDRLFEALVVMISDIVGACLTNIQQVVAMKCFNSKIEEREETVRHAVHILGKTQRILEIVNKGIPPDLDPHQMGCIDEWRLSHKRKIIPSAFSSFPSDSECDGSPLLMHIGCDVNGTLNQGKFSAPMPWIGIYVAAASLACLVTMAADVIHGFRHWKLWFPCKFFSINATSLTLIAVAIKLSVDLNTGMPSREDQLAKLSSSVLVCTVMGNSMPSLGAMENEEIMMNVIAFGILVITLIVNICIQLATGAIFVFWKEHAFIMFIMLILLMMLSLSALTVPISKRFLEHKYNKRYHLALKESSNETEQRLVCKLRKCLMKHWMMAHTSSPQFVMGRSATCTASGAFCLLSAMILAEAILRTYLMPWSFKFCSGESDYKWSTTLVLVTQTLAVGVGTIAPASRWFIAINFRCAKRGNTSYRGEFKVEKYWTQGLVELKDCPIPLRIKSRHCRKLAHDTKNKLLDLCIGMQTGNVIVSKAIRLISIFFVSKILICCDFCQEWKKKFKCNTVCNDSGLESSQSISSLDHLSCYVLHLEGEDALVEHMTKSNCDATDHWFQRGRRREPKHLIKLLEKSTFSLGLKGVAAFDNDQVPSLDGEEPPNCWALPVATLASIALALPNISSSSMKGLMQGVHEGIMYINFIENYLESKDLINIRKAATHVWLGVDLYHTWLDVDLRKLSLQGKSSKEILEELAETAKIKYEESKKNQTGINVCIRDTPSKWPVKELAANSMYRICQTILLNYGDSINQTGEKLFEVLTVMISDIMGACLTNLQQVISTKCLSSTIEEREESVRHAVHILGKTERILNILDQRIPPSLEPHQISYIDEWRLSYKRENSLASLSSSPSESDTASPVSNDFYLSID
