# Supplementary material for: Transcriptomics of long‐term, low oxygen storage coupled with ethylene signaling interference suggests neofunctionalization of hypoxia response pathways in apple ( Malus domestica )
Source: Plant Direct. 2024 Dec 20;8(12):e70025. doi: 10.1002/pld3.70025 (PMC11660084; doi:10.1002/pld3.70025)
Supplement: Supplementary file 2 — Data S2: Homologs of all 606 hypoxia response genes identified in this study across 42 representative species of land plants). [file PLD3-8-e70025-s004.gz › 01-integratedGeneFamilies_dir/88.fna]

>gnl_Ambtr_v1.0_evm_27.model.AmTr_v1.0_scaffold00036.29
ATGTCCAATTTAACGAGTGCATGTGGTGAAATCAGTGTTTCTTCTGGTAATAGAGCTGAAAACAGCAGCTCTCACAGTCAGCCAATTGCTTCTCCAAATCCAGCACTTGTGAAGAGAAAGAGAAGCCTTCCAGGCAACCCAGATCCAGATGCAGAAGTGATAGCCTTGTCTCCTAAGACACTCATGGCAACCAACAGATTCGTTTGCGAGATCTGTAACAAAGGGTTTCAGAGAGATCAGAACCTTCAACTTCATAGAAGAGGGCATAATTTGCCATGGAAACTAAGACAAAGAAGCAGCAAAGAGGTGAAGAAGAGAGTCTATGTGTGCCCTGAACCTTCATGTATCCACCACGATCCCGCGAGGGCTCTCGGGGACCTCACAGGAATAAAGAAACATTTTTGCAGGAAACATGGTGAGAAGAAGTGGAAATGTGAGAAATGCTCAAAGAGATATGCAGTTCAATCTGATTGGAAAGCTCATTCTAAGACCTGTGGAACCAGGGAGTACAGATGTGATTGTGGAACCCTCTTCTCAAGGAGAGACAGCTTTACAACCCACAGAGCCTTTTGTGATGCACTGGCTCAAGAGAGTGGGAGACCAACAACATCTTCTCTCAACCCACTCTTGCCCCCACAACTCATAAGCTCAACAATTTCCCTAATTCCACCACCATCAGTGGTGCCGCCATTGATGCTTCACCAAGAGATTCACAACTCTGGTCTATCTCAAAACCCTCTCGAACTCCCACCACCATTCTTCTCGAATCAATCGGACCCCGAACTCTCTCACTTCCATGGACTCAGCAGCCACGCTTCTCATTCTAATAACAGTGGAAATACCATGTCGGCCACTGCATTACTACAAAAAGCAGCTCAAATGGGGGCAACAATGAGCAGAAAGGAACCACCTCAAATGACCACTAATGCCCCTACGACCTCTGGTTTCGCACAATGCTTTTCTTCATCTGGGACAACAAGCTTGAAAGAGATGATGCTCTCTCTTTCAAGAAGCGGTTTTCAGTCGTTTGAGGATGGGTTTAATGGAATCAGACGACAGTCAGATAATTTGGAGGGGATGCTGAATCACTATCGGTCCGGAGAAGATGCACAAGAGGAGCTCACCAGAGACTTTTTAGGGCTAAAGGCCCTTTCACAGTTTGGAATTGGAGGTCTTGATGGGTGCATGAGCTCTTATGGACAGAGCTCCACTGATGGCCTTAACCACAATCTCCAAAATGAGAGCACACTCTTCTCAAATTCAAAAGCATGGCAAGGT
>gnl_Ambtr_v1.0_evm_27.model.AmTr_v1.0_scaffold00007.32
ATGGCAGGGGATGGAACCCATTTGCCATCTTCTCTCAGAGGGTTTGCCGAAAACCCTAACCCTAATTTGGAGCATGAGCAGCCTCCGCCACCGAAGAAGAAGAAGCGAAATCTTCCGGGAAACCCAGATCCTGATGCAGAAGTTATCGCTTTATCGCCGAGAACTCTCATGGCCACAAACCGATTCGTTTGTGAGATCTGTAACAAGGGTTTCCAAAGGGACCAGAATTTGCAGCTCCATAGAAGAGGCCACAATCTTCCATGGAAGCTTAGACAGAGAACTAGCAAAGAAATCAGGAAAAGAGTTTACATCTGCCCTGAAAAAACTTGCGTCCATAACGATCCCTCAAGGGCTCTCGGTGATCTTACAGGAATTAAGAAACATTTCAGTAGAAAGCACGGGGAGAAGAAATGGAAGTGCGAGAAGTGCTCAAAGAGATATGCGGTTCAATCGGATTGGAAAGCTCATTCGAAAACTTGTGGCACTAGAGAGTACAAATGCGACTGTGGAACTCTCTTCTCCAGGAAAGACAGCTTTATCACTCATAGAGCCTTCTGTGATGCCTTGGCAGAAGAGAGTGCAAGGCTTTCCTCTGTCGCTGCATCAGCTGCCACCACTGGCCTCACCTTTAGAAACGACTGTAACAATAACGCCATGAATACTTCACATCTCTCTTCTTCCCCATCAACTTCGTCCATGCCTCATGGGTTTGGAGCCTTTAGGCCTAATTTTGCTCCAAATTCGGAACCCACGGGCCATCCAAAGCCGAGGCTTTCATTATGGCTTGATCAGGGCTCTGGACCAAACTCGATAGATCTAATGAGAAGTCATCTAAACTCAATCGAAGGGGCATCAAATCCACAAACTTTTTTCTCTGAGGTGACGAAATCAATCCCAAATTCTTCAAACTCGTCGGAGTTTTGCCCTTCTTCACAAGCAGAGAACAAGGCATGTCCACCTGAGCTACTCCATATGGTACCAGGAAACATGTTTGGGAGCTCATCTCCTTTGGATTTCATGGGGTTCCCATCAGATTGGTTAGACAGAGGCTCGAACACTGGGGCCAGTCTGTCTCTATCAACCTCTTCGAGCTTGAAGGATGATAATGGGGGGAAAACCCATTTAGGGGGATTGGCTTCTCTCTATAGCACCCCACAAAATCACAGCTCTCATGGAGCTCACATGTCGGCCACCGCCCTTTTGCAAAAAGCAGCCCAAATTGGTGCAACAACAAGTAACCCTTCTATGCTTAGAGGCTTAGGAGTGAGTTCGTGTGATGTTCAAACGGTAAATGAGTTTCAGTTATTTGGTTTCCATGAAAAGGAGCCGGAAAACTTCAACGATCTGATGAATTCTCTGTCAACGCCTTCCGGAAATGGGCTCTTCAATGGAGTGAATTTGGGTTCTTTGCCTGATTCGGGCAATGAATTTCAGGGCCTGATTATTCCGACATCGACCGATAAAAGGTCCCAAAATGTTCACTTTTATTCAGGAGATCAGACAAAGGTTCAGCATGAAGGTGAGCAGGGCCTAACTAGAGATTTCTTAGGGGTTGGTGATAATGGTGGCCCTTTTTCTCAGCATGAAATGGCAAAGTTTGCTTCAATGAGATCAGCCATGGATTTGAGCTCATATAACAGCACACAT
>gnl_Ambtr_v1.0_evm_27.model.AmTr_v1.0_scaffold00024.49
ATGTTTGGCCCTCCATCTCCTGGTTCGACGCCATCGTTGGGCAACTGTTCGACGAGCATAGAGCATGGAATTATTGCCTCTCCCTTTCCTCCCATTTCTTCATCCTTCCCATCATGCTTAGACAATGGGGGTAGCAAGAGAAAGAGAAGGCCAGCTGGAACCCCAGATCCGGATGCGGAAGTGGTGTCTCTCTCTCCAAGAACCCTCTTGGAATCCGACCGCTACGTGTGCGAGATTTGCAACCAAGGATTCCAGCGCGACCAAAACCTGCAAATGCACCGCCGCCGCCACAAAGTCCCATGGAAACTCTTGAAGAGAGACAATTCCGAGGTAAAAAAGCGGGTCTTTGTTTGCCCCGAGCCAAGCTGCTTGCACCACGACCCGTGCCACGCCCTTGGCGATTTAGTGGGGATAAAGAAGCATTTCAGGAGGAAGCACAGTAACCATAAGCAATGGACCTGTGATAAGTGCTCCAAGGGCTATGCGGTTCAGTCTGATTACAAGGCCCATCTCAAGACCTGTGGGACTAGGGGCCACTCATGTGATTGTGGGCGCGTCTTCTCCAGGGTGGAGAGTTTCATCGAACACCAAGACACTTGTAACGCGGGAAGAGAGAGACAAGACTTTCAAACGACCCAACAAGTTTCTCTCTCTAGGACAGTTTCAAGTCCGTGCAATTCTAGTGAGAGAAACATGGGCTCTTGGGCAACCCTAAAGATGTTAGGGCTCAGCCCTAGTTTCCAGCTTCCAAATGATTATCACCATAACCTAGAGCTTCAACTTCTTCCCTCACCCAACAACCAAATTCAGAGAACCCCACAAAGAAACCAGGATCAAAAGGCTGCTTCAGCTCCAACAACCAATTCAAACCCTAATTTCATTGAATCAGAGGCCACGAGATTGCAGTTATCAATCGGAAACACAGGGAATTTCACCAGCATTCGAAATTCCAGTGATTGTGAGAGCACCCAATTCGCTGGAAATACAATCAGTGATCGAAATTCCAGTGATTTTCTGAGGCTGGCTATGGAAGAGCGAAGGCAAGCTGAACAAGCGAGACAAGAAGCGAAGAGAGAGATGGAATTAGCAGAGAGAGAATTTGCTAATGCAAAGAGGATTAGGCAGCAAGCACAAGCTGAGCTTGATAAAGCTCAAATACTGAAAGATCAGGCCACAAAACACATAAACTCCACAATTCTTCAGATCACATGCCAAGCCTGTAAAAACCATTTTCAAATAAGTGATGAGAACTCTCTAGCCATGAGTTACATGTCTTCTGTTGTGACAGAAGGAGAAGGTGAAAATGATAACAGGCAGCAAGGGAAGATCCCCTCAATC
>gnl_Ambtr_v1.0_evm_27.model.AmTr_v1.0_scaffold00032.84
ATGGCTGGTTCTGCGAAGCCGCCGTATTTCAATACGATAAGAGAAGAAGATCGGATCTCCATGCCCCCGCAGAGGCTGCCGGAAGCTATTCAGCCGCCGCCGCCACCACCAGGTGGCTCAGCTCCTGTCAATTCTTCATCACAAAGCACAGTTCAAAAGAAGAAGAGAAACCTCCCGGGGACACCAGACCCTGATGCAGAAGTGATAGCGCTATCTCCGAAGACGCTAATGGCGACAAACAGGTTCATATGCGAGGTCTGCAACAAAGGGTTTCAGAGAGAGCAAAACCTGCAACTCCATAGGAGAGGCCACAATCTGCCATGGAAGCTGAGGCAAAAGTCGACAAAAGAAGTGAGAAGAAAGGTTTACCTTTGCCCTGAACCAACCTGTGTGCACCATGACCCATCAAGAGCTCTTGGTGATTTAACAGGGATTAAGAAGCATTTCAGCAGGAAGCATGGAGAGAAGAAGTGGAAGTGTGAGAAATGCTCAAAGAAATATGCAGTGCAATCAGATTGGAAGGCTCACTCTAAGACCTGTGGAACTAGGGAATATAGATGCGACTGTGGAACTCTATTCTCCAGGAGGGACAGCTTCATAACACATAGAGCCTTCTGTGATGCTTTAGCTGAAGAGAGTGCAAGGCTCCCCTCTGGTTTCCTCAGCTCAGCCAGTGGCCATCTGTACACTGGTTCAAACTCAACCCTAAATCAACCAAGCTCTCAAATGGCTTCTTTATTGGACCAAATTCACAACCCAGCTATGAGGCCACCTCCAAACCCTAATTTGCTGAGGCTTTCAGGGAACTCTCAGATGGACCACCTCATGCCTCCACCTCAAAACCCTAATTTCCAGACACCACCAAACCCTAGTTTCTTCGGCCTCCACCTGCAAGATTCTGGCAACCTGGCCGGAATCCTTGCTGGGAGCTCGCCGGATTTCCAACAGCAAGCTCGACACGGTTTTCTACAGAATCCCGGAAACAAGAATAGCAGTATGGGAGCTAGCACTAGCAGAGAGGATAACAATAATTCCGGTGATAATAACCCGAATTGTTCGAGTATTTTGATGTCGGAGCAGCTCGGAATTATGGCGAATGATCAAATGAATAGCGGTGTTTCATCTCTGTACAGCGGTCATGGCCTCCCTCAAATGTCGGCGACGGCGTTGTTACAGAAAGCTGCTCAAATGGGTGCAACTACTAGCTCCAACACTGCTTCTTTACTTAGAGGTTTGAGCTCTCCGTCAAACACTAATGCTCATCAAAAGCCTGATCTCTCTTCTACAATGGGCCTTTCATGGCAAGACCAACAAAAACCAGAGCTAGTCTCAGGGTTAGATCATCAAATGAGGACTAATTTTAGTGGAGAAGAGGCACAAATACAAGACATTATGAACTCTTTAGCGGGAGGAGGGACCGGCATATTCGGCGGTGGTGCCGCTACATTTGGAGGAGATTGTAGCAACAGTGAGAATGAGCAGCAAAACCATTATGGTGGGTTCAGTGGTATGATGCAAGGTGTTCATGGATTGCACCAGGGTGGCTTTTTGCATGGAGTTGTGGGTTCGGGTTCAAGAATCGAAGAAGGAGGAGGAGGAGGAGGAGGAGACAGATTGACAAGGGACTTTTTAGGGGTCGAGAACATGGCTAGAAACATGGGGAGAGGACTTTCACAGAGGGACCATCATCAGGCAGCCATGGCTTCGCTTGATTCGGGCCTCAAGTCTTACAGACGTGAGAATTTGCAG
>gnl_Ambtr_v1.0_evm_27.model.AmTr_v1.0_scaffold00002.587
ATGTCGAATTTAACTTCTATTTCAGAGGATGCAAGTGTTTCTTCTGGTAATAGACCTGAGAATTTCATCATGTCTCAAGATTTCAGTACCCTAAGCCCCATGTTCCCCACTATCTCACCTCTGCCACAACAACAAACAGTGAAGAGAAAGAGAAACCTACCAGGAAATCCAGATCCTGACGCAGAAGTAATTGCTCTATCTCCAAAGACTCTAATGGCTACAAATAGGTTTGTATGTGAGATCTGCAACAAAGGGTTTCAAAGGGATCAGAACCTGCAGCTCCATAGAAGGGGGCACAATCTTCCATGGAAGCTTAGACAGAGAAGCAGCAAAGAGATTAGGAAGAGAGTGTATGTTTGCCCAGAACTCACTTGTGTGCACCATGATCCCTCAAGAGCTCTGGGCGATCTCACAGGTATAAAGAAACATTTTTGTAGAAAGCATGGAGAAAAGAAATGGAAGTGTGAGAAATGTTCAAAGAAGTACGCAGTCCAATCCGATTGGAAAGCTCACTCTAAGACTTGTGGAACCAGAGAATATCGTTGTGATTGTGGAACCCTATTCTCCAGGAAAGACAGCTTCATAACACACAGAGCTTTTTGTGATGCATTGGCCGAGGAAAGTGCAAGGCTCTCAGGCCCCATAAACCAAATGGCTTTTTCTGCTACTCCTTTGCCTATGCAAACACAGCTGCCCTCTTCTTTGACACAACAAGCTTCAAATCTTCTCTCTCTAAGATGGGATCAAAACCTGCAAAACCAAGAAGATAACAAGCCTGATATCCCCATAATACTAAACCCAAAACCTAGCCTTTTGAATCTCTCTAACCCAATGTGTCATCAAAGCTTTTCATCCAATTTTGAGTCCTCACAAAACTGTCAAAAGCAAGCCTTATCAGGCTTTCTCACCAGTGTTACCTCTTCACTTAGCTCTCCAATTTTCAGCAACAATGCAATTTCAAATTCAAGCTCCTCTTCACCTCATATGTCAGCTACTGCTTTGCTTCAAAAAGCAGCAGAAATTGGTGCAACAGTGAGTGGAAACTGTAGCAATTCTCACTCCACACTCAAATCCATTTCATCTCAGGCCCCAAATCCTGGTTTCTCTCTCTACAGTGTGGGAATGAACTCTTGGCAAGACCGAACTGAGACAGATGATAATGTATCAGAGATGAGTAATATGGTGAACTCTATATCAGCTGCTAAGTTTGGGTCCATTTTAGCAGAGATGAATGGGATGAGCAATATGAATGGTATGAGTGCTATGAATGGTTTGAATGGTCTAGAGAGAGAAAATCATGGAAATCCATTGACAAGGGATTTCTTGGGTGTTGGAGAAGCTAACAATATGGGTATGAGAGAGCTGTTGTCTTTTGCAGGCATGGACTTGTGCATGAGCTCATGTGACCCGAACCAGAGCCTGAAACAAGCCAGTGCATCACCATCAACAAATTTCCAGTTCTCTGAATCGTGGGATGGT
>gnl_Ambtr_v1.0_evm_27.model.AmTr_v1.0_scaffold00059.81
ATGCTTGTTTATGCAACAGAACTAGCCGAGAATTCATCCACCATGACGGTTTCGAATATTACATCGGCTTCAGGAGAAGCCAGTGTTTCTTCAGGTGCCAGATCTCAGCAAAACCAGAACCAGACCATGGTGGCCGCTACCACGAAGAAGAAGCGAAACCTACCTGGAATGCCTGACCCAGAAGCTGAAGTGATCGCGCTTTCGCCGAAAACCCTAATGGCAACCAACAGGTTTGTATGTGAAATATGTAACAAGGGTTTCCAAAGGGATCAAAACTTGCAGCTTCACAGGAGAGGCCATAACCTTCCATGGAAGCTAAGGCAAAGGACCAGTAAGGAAGTGAGGAAACGAGTGTACATATGTCCCGAGGTCTCTTGTGTACACCATGACCCATCTCGAGCTCTTGGGGACCTCACAGGGATTAAGAAACACTTTTGCAGAAAGCATGGAGAGAAGAAATTTAAGTGTGATAAGTGTTCTAAGCGCTATGCTGTTCAATCTGATTGGAAGGCACACTCCAAGACCTGTGGCACCCGAGAGTATCGCTGTGACTGTGGAACCCTCTTCTCCAGGCGCGATAGCTTCGTAAGCCATCGAGCATTCTGTGATGCGCTTGCAGAGGAGAGTGCGAAGGCTCAGGCAGTGGTGGCTGCTGACTCTGCCGTGGCTTCCGGCCCTGCAAATTCTTCATCGGATGATGATCCCAAGAACAAAGTGGCTTCTACTCCTCTCTCTACTTCTCCTCCTAATGTGCCTGCCCCCTCTTCGCAGCAAGAGTCGGAGGGCTCTGCAGGGTTCATGCAGCCGTCACTCACTACCCCTGCCTCTTGTGGCCCGACTAGCACCAATAGCAGCAGTATGTTCGCAAGCCTCTTCGCATCTGCCGGCGGCCTTCAAAATGCTGCCTTCACCGACCTCATAGGTGCCATGACCCGTCCTGACCCCACCCCACCACCTGTATCCACTACCACCACCACTCCCGCCATTGCCCTTGCCCTCGGCCCATCATCACCATCGATCTCCGCACTCTTCTCCCAAAAACCATCATCATTGGAGCCAAACCCCCATCTCCATTATACCAGTACGACACCGGCCCATATGTCAGCAACTGCATTATTGCAGAAAGCTGCACAGATGGGAGCCACTGCGAGCTCAAACTCCTCGTTTATGAGAGGCCTCGGTTTATTGCCTCAGACTCATCAAGATCAACATCACCATCAGAATCAGAATCATCACCACCCACAGGAGAATTGGACCCACCATACTGGATTGGGTCTGGGCCTTTTGCCGCCAGAGTATGGTGTTTTGCCAAGAGAGGAGGGGGTGGTTAGCATGCAGGAGTTGATGAGCGCGCCCTTGTTTGGGCCTGGAGGTGCATTGGGCTCAGGCTTCAAGGGGGAGGAGATGGGGTGCAAGCCCACAACAGTGGACTTCTTGGGCCTGGGAAGCGGGGCTAGTGGGCCTGGGGGCCTCTCAGCACTCATAACCTCGATCGGGCGTGGGCTTGACATGGCGGCAGCACTGGGGGGTGTCGGGGGCGGGGCTGGTGCGTCTCCGGGCAGGCCTGGTTGGGATGGGAGC
>gnl_Ambtr_v1.0_evm_27.model.AmTr_v1.0_scaffold00016.277
ATGTTTGCAGACCCCACCGCTGAGGTGATCGCCTTGTCACCAAGGACCCTAATGGCCACAAACAGGTTTGTGTGTGAGGTCTGCAACAAGGGTTTCCAAAGAGATCAAAACCTTCAGCTCCACAGAAGAGGTCACAACCTTCCATGGAAGCTCAAGCAGAGGGCAACAACAGAGGCCAGGAACAAAGTGTACGTGTGCCCCGAAATCACGTGCCTGCACCACGATCCTAGTAGAGCTCTTGGTGATCTCACAGGCATTAAAAAGCATTTTAGTAGGAAGCATGGAGAGAAGAAGTGGAAATGCGACAAGTGTTCGAAAAAATACGCGGTGCAATCTGATTGGAAGGCCCACTCTAAGGTTTGTGGGACCAAGGAGTACACGTGCGACTGTGGGACCATCTTCTCTAGGTATGTTCTATTCATTAGTTGGTCATACTTCGCACATGAGTTGCTTGAGTATGGCGGCACCTGTTATCAC
>gnl_Ambtr_v1.0_evm_27.model.AmTr_v1.0_scaffold00057.241
ATGTCAAACATCACAGGTGAAGGGAGTTTCTCTTCTGGAGAAGAGATTAACACAGTGCATGAGCAACAGAGTGTTCACAACGTATCGATGACACCTGTTTACGATCAGAGTAACAGTAATGGCTCTGGTTCACAGCCTGTGGTCACAACGAAGAAGAAACGAAACCTACCAGGAACTCCAGACCCAACAGCTGAGGTGATTGCATTGTCCCCAACAACTCTAATGGCAACAAACAGGTTCATATGTGAGATATGTAACAAAGGTTTTCAAAGGGACCAAAACCTGCAACTCCATAGAAGAGGTCACAACCTTCCATGGAAGCTAAGGCAAAGAACAAGCACAGAGATAAGGAAGAGAGTGTACATCTGTCCTGAGACTACTTGTGTTCACCATAACCCAAGTCGAGCACTTGGAGACCTCACTGGCATAAAGAAACACTTTTGTCGAAAACACGGAGAGAAGAAATGGAAGTGTGATAAGTGCTCAAAGAAGTATGCGGTCCAGTCAGACTGGAAGGCACATACGAAGACTTGCGGCACCAAGGAATATAAGTGCGACTGTGGAACCATATTCTCGAGGAGAGACAGCTTCATAACACACAGAGCCTTCTGCGATGCCCTTGTAGAGGAAAACACAAAGCTCAACCAAGGCCTGGCGACAATGGGGGCAACCAACCTACAAGGCCAAGTGTCCGAACTCATGTCATCCATGGCCATGCCACCCTCCATGGCAATGAGCACAACAGACTCCATAATGGGAACTGGCCTCTCAGACTTCACTAACCAAGATACCAAGAACCCACTGAAACCCTTATCACCCCATGAACTGATGCCAATGCCCCTTAAAACTCTGCCAAACATCATCTTCTCAACAAGCTCCTCTGGTTCAATGTTTAGCCCTAGGGCTAGCAGCATGTCACTGAACATGAACCAAGGAGCGGCTCACATGTCGGCTACTGCATTGTTGCAAAAGGCGGCTCAAATGGGTGCAACCGCGAGCTCAAACATTGGACCCCCGGTCATACCAAGAACCTTTCCTGGTCAGCTCATCACTCAATCCGATCAAACCCAGCTTCTTGGCATAGATACTGGGTTCTCGAGCTTTGGGTCCAAAAAACCATTAGAGATGAACTCTTCACAGTTCTTTGATCCTCCTTCTGAGATGAGTGACATGGGGGTCTTCTCTACCAGTGCTGGGCTGTTCATGGGGGATCACAACCAGTATCAGAAGGGCTTGGGGTCTGAGAACAACAGTGCTTCAAATTTGAGTGATAATAACTCGTTCTTGAATTCGAGAAACCAGGTCCAAGGAGCATTAAAGATGGGGAGATTTGGGAGGGGAAGTGAGATTGGGTCTGATAGGAATGGAGATAGAATGACTGTGGATTTCTTGGGGGTTGGTGGAAATATGCATAATTTCCATCATGGCCAGTCTTCTGTGGGGAAACCCATATGGGAGGTC
>gnl_Ambtr_v1.0_evm_27.model.AmTr_v1.0_scaffold00044.11
ATGGCGGCTGGCTCACCTCTTTTGGGTTGCTTTGAAGAAGACCAAAGCTCCTTGGCCTCAAAAAATCATCTCAATACTTCATCTGCAAACTCATCATCTTCAGCTGGAAACAACCCTGCACAAAAGAGGAAGAGAAATCATCCTAATGCTGAAGTAATTCGACTGTCACCTGAAGAGCTGTTGGCAACAAACAGGTTTGTATGTGAGGTATGTGAAAAAGGTTTTCAAAGAGAACAAAATTTGCAGCTTCATAGAAGAGGCCATAACCTTCCATGGAAATTGAAGGCGAAATCAACAAAGGAAGCAAGGAAGAAGGTTTACCCATGTCCTGAGCCCACCTGTGTTCACCATGACGATTCCAGGGCCCTCGGTGACCTCACAGGGATCAAGAAACACTATTGCAGAAAGCATGGGGAGAAGAAGTTCAAGTGTGAAAAGTGCTCCAAAAAATATGCAGTTCTCTCTGACTGGAAAGCCCATACAAAGACCTGTGGTACAAGGGAGTACAAATGTGATTGTGGAACCATCTTCTCAAGGCGTGACTGCTTCCTATCACACAGGGCATTTTGTGATGCATTGGCTCAAGAGACTTCCAAGGTCCCCATAGCATTAAACACCACCGGAAGCAACCTATATAACAGCCTTGGCTTAGGCTTATCCAATGTTGGCTCTTCAATTTCTTCTCTCTTGGATCAAAACCCTAATGGAGGAAACAACCCTCAAATCCAAGGTCTTGGAAGAAATGGAGCCCCACAATCATTTGAAAGCTTGATTTCACCTTCAAATCAAGCATTCTTCCCCTCTTCAACTATCCAAACTTCTTTCAATGAAAACTCCCAAAACAATGGGCTCCTCCAAAATAGGTCTCCTTCCAATTCTTCAAATGGGTTTCTTCAATTCCCCCAAAACAATACTTCTCCATCCTCCATTAATATGTTTGTTCCCTCCATCTTCTCCAATGGCCCTAGTAATGGTTATTATACTAGTGATAGCTTCAACTACACTACACAAAGTGATGTGAGCTCAATGTTCTCATCTAATTTCATGAGTGATCCTCTAGGTTCTAGTGTTTCTTCACTTCTTAGTCAAAGGATTCTTGGAGAGAGTTTGTTCCCTCACATGTCTGCAACTTCTCTACTCCAAAAGGCGGAAGAAATGGGGGGAACAAGTAGTCGAATTGGTGTCAGTTTTCCCCCAAAGAATGCTAATTTTATCAGTGGAAGCAGTGGGATTCAGACTGTTGCTAATTTAAGCAGTGGGAGCGAGACGATGATTCAAAAGTTCACTGATTTTAGCAGTGGAAGCGAGGCAATTCAAAAGGTCACTAATTATAGCAGTGGAAAAGATGGATTTCAAAAAGTCGCTAATTTCAGCCCTGGAAGCGAGGGGATTCAAAGTGCCGCTAATTTCAGCAGTGCAGCCGAGGGGTTTCAGAAGGTCCTTAATTTTGGTGGTGGGAACGAGGGGATTCAAAAGGTCCCCAATTTCAATGGTGGAGGTCAGGGGCTTCAAAAGGTCTCTAATCTTAGCGGTGGAAGCGAGGGGCTCGGGGAACAACTAGAGAACAACCAGTCCCACCTCCTTGAGCTCATTGAATCTTTCACTAATGGTTCTTCTTCTATATTTGGTGGCATTTCGGGGGGACTGATGACGCCTCCCGCTAACTTTGGCGGGGGTTATGCCATGGGCAATGATGAACAAGACAGTGGTATTGGGGCTTACAGTGAGCCCAATTTCTCCACCTTAGAGCAAACAGTCCAAGCTGATTTGCACCTCACTTTGGCTGGAGACATATTAACAAGAGATTTTCTGGGAATTGGAGGGGTGGCCACAAGCTTTCAGAGTGCAATTTCAGATGGCCTTAACATGGCCTCCTTGGAAGCTGAAGTGAAGCCAGGCATGTTTAGGGGAGAGAAGTTGGGAGTGAGAGAAAATTGGAACCATGTT
>gnl_Aquco_v3.1_Aqcoe2G304500.1
ATGTCAAACATCACTGGTGATGGTGGAGGGAGCTTTTCTTCAGGTACTGGAGAAGAAGTCCAACAACAGCAATCAGCTAATAATAATCATTTTCATGGATCGAATTCAGGTCCTTCGGCCACAACTAACAGCAATGGATCTACCTCATTACAACAACCACCTGTTAAGAAGAAAAGAAACCTTCCTGGGACTCCAGATCCCGAAGCTGAAGTCATTGCTCTATCCCCAACTACCCTGATGGCGAGGAATCGATTTGTATGTGAAATTTGCAACAAAGGGTTCCAAAGAGATCAAAATCTCCAATTGCATAGAAGAGGACACAACCTTCCATGGAAGCTAAGGCAAAGATCAACCACTGATATCCGGAAGAGAGTCTATATATGCCCTGAACCAACATGTGTTCACCATAATCCAGCACGAGCACTAGGTGATCTTACGGGTATCAAGAAACATTTCAGTCGAAAGCATGGTGAGAAAAAATGGAAATGTGATAAATGTTCTAAGAAGTATGCTGTGCAATCGGACTGGAAGGCTCATTCTAAGACCTGTGGTACAAGAGAGTACAAATGTGACTGTGGAACCATCTTCTCCAGAAGAGACAGCTTTATCACACATAGAGCTTTTTGTGATGCATTAGCGGAAGAAAACAACAGAGCTGCAAATCAGGGACTAGTGACCAGCATAGGAGGAAACATACAAGACCAAGTTTCCAATATCCTGTCCATTATACCAAACAGCAATATGAACAACCAGTCAGGTCCAATATCCGATTTCGACCTAAAGAACTCAATGAAAACTCTTCCTCACGAACTCATGCCCATGCCTCTTAGACCCTTAAACATGGGACAGGGCATGCTCTCATGCAGCTCTGGTACTCTTTTCGGTGGACCAAGAAGCATACCTTCATCTTCTTCATGTCTTCAGCTCAGTTCCAACACTTCATCAAATTTCACTGGCCATCATGACCAACAACTAATCGCGTCAGCCAACATGTCTGCAACGGCTTTATTGCAGAAAGCAGCACAAATGGGCGCAACAGCGAGTAATAACGCCAACACTAGTCCAATGATGCAAAAAAACTTTGGCTCCAACATGGTGGGATCCGATCAGTTTTCTGGTATAAGTAGACCACTGTCATATGGAGGAGGGCAGCAGAATAATAACAATCCATACCATAACATTCAGTCACAAACAGATCAATTACAACTGTTAGGGATGGATGGAGGACATAACAGACAGTTTTTGCCAAGGGCGCGACAGGATATGTCACCACGTTGTTTTGATGGAGCAGTTGGAGCTGATCATTCTTCACTAAATGATGTGGGAATGTTCTCTGGAATGTACATGAATGGTAACCATGACGATGGATTCTTGAAAAACATAGAGCACGACAGCATTGTCACCACGAGTACATTACAAGGAAGACCTGTGAATTCAAGTTTAGATATTCCAGCTAGTGGTCAGGATATGATGACAGTCGATTTCCTAGGAATGGGAGGATCAAGATCTGCAAATTTACATCAACAACAACAGGAATTGGAATTTGAAGCAATAAGTCAACCCAGCAAGTTGCAAAGTTCGGACCCGTTTTCATATGGACATGCAGTAATGGAGAAACCAATGTGGGATGCT
>gnl_Aquco_v3.1_Aqcoe2G353000.1
ATGTTGTCTTCATTCATGTCTAATTCAACTTCTTTGTCTGAAGAAGCTAGTGTCTCTTCTGTTACTAGAGTTCAAGATTTTAGTAGTCTAAATCTCATGTTCTCACCCATATCTCCTAAACAACAACAACAACAACTCAAGGTTAAAAAGAGGAGAAGCACCCCTGGAAACCCAGACCCAGATGCTGAGGTGATTGCTTTATCTCCTAAATCACTCATGGCTACAAACAGATTTGTTTGTGAGATCTGCAAAAAAGGGTTTCAAAGAGATCAGAACCTACAACTGCACAGAAGAGGACATAATCTTCCATGGAAGCTAAGGCAGAGATCTAGTACAGAGATAAGAAAGAGAGTATATGTATGTCCAGAACCCACATGTGTTCACAATCATCCTTCAAGGGCACTTGGTGACCTCACTGGAATCAAGAAACACTTCAGTAGAAAACATGGAGAGAAGAAATGGAAATGTGAGAAATGTTCAAAGAAATATGCAGTTCAATCAGATTGGAAAGCTCATACAAAATCTTGTGGAACAAAAGAGTATAGATGTGACTGTGGAACCCTTTTTTCAAGGAAGGACAGCTTCATTACTCACAGAGCCTTTTGTGATGCTTTAGCTGAAGAGACTGCAAAACTCTCCAACAACTCTTCAACTTCAATATCACCACCACAAAAGAACCCAACAGAACACCAACCTCTCTATTTCCACCCACAAAGCCTTACATTCCCTTTCTCATACCCACCAACAACACAAATCCCTATATCCTCATGGGACCCCACTTCATCAAACCAAATCCTAATCAAACCTGAACTTCATTACCATAACTCTGTCCTTACTTCTCAACTACTGAACCCTGACTTAAACTTCCATCATCATCAACAAGACCAAAATATCAACTCTTTTCTCCAAGAACCACCACCACCTCAAAAGAATTTTCTTACACCCACTTTTTTTCAACAACACCCACACAGTAGTACTGGTACTAGTACTACTTCCAACACCCACACTGTTGTGTCTAATTTATCTGCTACTGCACTTCTTCAAAAGGCTGTAAATGCTGGTGTTGCTGCTATGTCAAGTGCCACGCAATCTCAATCAGTAGGGCACATGACATCTACTGTGACGACTCAGTCACAAATGGGTGGTGCCAGTGGTGAGTTTGGCTCAGTGAGTCACATGGGTAGTAACAGAATCTCACCAGGTTGTCTGTCACCTCATTCAGCAAATTTCTCTACGTGGCAAAAAGGTGACAGTTTGACTAGAGACTTTCTTGGTTTGACTGGAGGGCGTTGTAGTAGTAGTGGTGATAGGAATGCAAGAAATATGTTTTCATTCAATAGAGCCGTTGATGATTTCCCATCTTATTATCCTGACCGTTCATTGCTAAGACCTCATGACTTTGGATTTGCTGATGATCCAGCCTCAGAGACTTGGAGTGATTGT
>gnl_Aquco_v3.1_Aqcoe6G112700.1
ATGGCTATGGAGTTTGAAATTTCATCATCTGAACAAAGAGGAGTTTCTAGTGTTTCTGGTGAAGTTAGAGAAGCTAGTGTTTCTTCTTCAGCTAATCAAATAGCTACAACTACAAAGAGAAAGAGAAATCTACCTGGAATGCCAGATCCAGATGCAGAAGTAATTGCTTTGTCACCAAAAACACTAATGGCAACAAATCGATTTGTTTGTGAGATCTGTAATAAAGGATTTCAACGTGATCAGAATTTACAACTTCATCGTCGTGGTCATAATCTTCCATGGAAATTAAGACAAAGATCAACTACTGAGATTCGTAAACGTGTTTATGTTTGTCCTGAAACTTCTTGTGTTCATCATGATCCTTCAAGAGCTTTAGGTGATTTGACTGGAATTAAAAAGCATTTTTGTAGAAAACATGGTGAAAAGAAATGGAAATGTGAAAAATGTTCAAAGAAGTATGCTGTTCAATCTGATTGGAAAGCTCATTTAAAGACTTGTGGAACTAGAGAGTATAGATGTGATTGTGGAACTTTGTTTTCAAGGAGAGATAGCTTCATTACACATAGAGCTTTCTGTGATGCATTAGCAGAGGAAAGTGCAAAGGTTCAAATTGTACCAATTTCAGTACCAGAAGAAGGTCAGAAGTCATTGCAGAGTTTTGCATCTTCTTCGTCATCTCCACCTCCTCTTCCATCTCCATCACCAGTTCCTCTTGTTACTTCTCCTACTACTACTGTTGAGTTTGATGCTTTAAAGAATCAAAATCGAGAGTTGCCTGAGAATACTACTACTGGAATTTTACGTCAAATACACCCTTCGACTTGTATAAATGGAAGCAGTGGTAGCTCAAGTACTAGTAGTAGTAATAACAGTATATTTGCCAATCTGTTTGCATCTTCAACAATGGGAGGAGGTTTACAGCCCCAAACATCTTCATTTTCTGATCTGATTTGCGCAATGGCACGTTCTGAACGCCCAACTGGTTTTGAGCAAGGATCAGCTCCAGAATCTACGTCTCTGTGTTTATCTACTTCAAATGGTTCAAATCTGTTTACCTTGGATGATCGCCAATTTGCACCACCATCATCACAGCCCACAATGTCTGCAACTGCATTACTACAAAAAGCAGCGCAGATGGGTGCTACTGCCACTAATGGATCATTTCTTAGAAGTTTGGGAGTTCCTTTGAGTTCATCTTCTGGTCATCAGGATAATTTACAATGGAATGATAAAATTGAGAGTGAACCTTCCTCTGCTGTTTCTGGGCTTGAAATTGGACGGCTTCCATGTGATGGAAACACAAGATTGACAGAACTGATGATGGGACCTTCAACATTGTTTGGTCCGGAACCAACCACACTTGATTTTCTTGGGTTGGGGATGGGTGGGAATGGCAGTTCCAAAGACAGCCGGTATTCTGCGCTAATGACATCAATTGATGATAGTTTGAACATTGCTGCTGCTGCAGTATCCTTTGGAACTGGAAATCTGTCCAGGGAAGATGCATGGGAAGGAGGAAATGAAATGAAACTCAATGCTTCTGCATTGCCT
>gnl_Aquco_v3.1_Aqcoe4G076700.1
ATGTTAAAGAATATGGCAGGTGAAGCAATCCCAAATGTTTTCACTCAAAATCCAATTGTTGGATCCAATCCACCCATCACCAAGAAGAAGAGAAACCTGCCAGGAAATCCAGATCCTGAAGCCGAGGTGATAGCCTTATCTCCAAAAACTCTGATGGCTACCAACAGATTTCTGTGTGAGATATGTGGGAAGGGCTTTCAAAGAGATCAGAATCTGCAGTTACATCGGCGTGGACATAACCTTCCTTGGAAGCTAAGGCAAAGGAGTAGCAAAGAACCAAAGAAACGCGTCTATGTATGCCCAGAGAAGAGCTGTGTACACAATCACCCTTCAAGAGCTCTAGGAGACCTTACTGGTATAAAGAAGCATTTTTGCAGGAAACATGGAGAGAAGAAATGGAAGTGTGAAAAATGCTCGAAACGATATGCTGTACAATCAGATTGGAAGGCTCATTCCAAAACCTGTGGTACTAGGGAGTACAGATGTGATTGTGGGACTTTATTTTCACGGAGGGATAGCTTTATCACTCATAGAGCCTTTTGTGATGCTTTAGCAGAAGAAACAGCTAGGGTTACTGCAGCATCAAACATCAGTAACACAATGGCTACTGGTAACTTGAACTATCATTTAATGGGAACTTCACATGGATCTAGCATGGTGCAACATTTCTCTTCTATATTCAAGCCAATACCAAGCAATAATGAAACAGTTGATCAGACCAGCAGGTCAGGACTCTCTTTGTGGAGAGATATTCAAGATTCCCAAGGCGGAAATCCCATAAACAATAACATTCAAGAGCTGCATCAAATGGGTTCCGGAGGTTCGGTTACACTATACTCTGATCCATTTTCATCAGGTTCTAATCCTCAGCAATCAGATCAAATGAGTTGGGTATTTGGAAGCAATAAGCTCTCTTCGCCAAGTGTGGGAGAGCTAACAAGTAGTACTTCACTACCGATAGGTACTATTAAGGATGTGCCTAGCCCTCACCTTGTAAGTGCTCCATCCTTGTTTAGCACTCAACACCAACAACACCAATATCTATCTTCTGCAAGCATGTCGGCAACAGCTCTACTACAAAAAGCAGCACAGATGGGTGCAACATCCACAGATCCATTGTTCCATGGAGGCAATGGGGTCAAGTCCAATAACAACTATGTTCAAGATGGAAATAAGTACAATGCCTTATTTGGTACAAATCCAACATCAAATATTGTCAGAAACAATCAAGAAAACTTGGTAGCTGATGAACTCTCCTCCTGGAATCAGATGCAAATGTATCATCCTGCAAAGCGCAGTAGAATTCAAAAAGATGATCGTACAGAAGGAGAGCAAACACGGGATTTCTTGGGGGTTGGTGTTCAGACTATATGTCCATCATCAATGAATGGATGGATG
>gnl_Aquco_v3.1_Aqcoe7G425000.1
ATGATGAAGAATTTGATAATCCAACAAAGCCCAGTTTTGGATGAAAACTTGTCTAATTTGACTTGTACATCTGATGAACCAATAGCATCTTCAGGAAGTAGACCTGATGTTGGAACTATGTATCCACAACAGTCTTTTGCTTCACCTCACCAGACTCAAACTTCAGCAGTCAAGAGGAAGAGAAACCTCCCAGGAAACCCAGACCCAGATGCAGAAGTGATAGCTTTATCTCCAAAAACTCTTATGGCAACAAATAGGTTTTTGTGTGAAGTTTGTAACAAAGGGTTTCAAAGAGATCAGAATCTTCAACTTCATAGGAGAGGACATAATCTACCATGGAAGCTAAAACAAAGAACAAGTAAAGAGATTAAAAAGAGAGTTTATGTGTGTCCAGAGGTAACTTGTGTGCACCATGATCCATCAAGAGCACTTGGAGACCTTACAGGAATCAAGAAACACTTTAGCAGAAAGCATGGGGAGAAGAAATGGAAGTGTGACAAGTGCTCCAAGAAATATGCAGTTCAATCAGATTGGAAAGCTCACTCCAAAACTTGTGGCACTAGAGAATACAAATGTGATTGTGGTACCCTTTTCTCAAGGAGGGATAGTTTTATCACTCACAGAGCTTTTTGTGATGCTTTAGCAGAAGAGAGTGCAAAAGCAATCACAACAAACCCACTTATGTCCTCCCAATCTGGATCTTCAACACAACACTTAAACTTGCAGCACCAGTTCAGCACTATACATGATTTTCATCAATCAAACTCCATCAAACTAGAGCAACACCAACACCAATATGAGAGGCAAGATCAGGTACCACAATGGTTATCTTCTCAACCTTCACTTGGTGATCTATCTTCATCAATCTTTTGTAATAGGTTAGAACAAGAATTTTCACAAAGTCAACAAGCTTCTTCAACTCCACATCATCAGAACACAAATTTAAATCCAACTCCTTCCTTTCCTCCTTACAATCCATCATCCTCTCCACATATGTCAGCAACAGCATTACTTCAAAAAGCTGCTCAAATGGGTGCAACTATGAGTACACCATCATCATCATCTGGCATGTTGATAAGACCTGTACAACAGACTCACATGTCTGCAAATACTGGTAACCCTACAACTCCTACATCTGGTTTTGGTTTAGGTTTGTCTTCACATGAAGTGTTGGAAAATGGGTTTATGCACAGCTTGACTGCTTTTGGGAATAAAACTAGTGTGGGCCAACTTTCTGCTCCTTCTCTACTTCAAGAAATGAGTTCTCTCAATAATTCTGAGAATGTGTTTGATGGTTCTTCATTTGAAGAGGCTTTTGGAGGGATGTTGAACTCAAAGAGTGCTAAAAACCCTACTGAGCATCTTTCAAAGAAACAAAAAACAATTGAAGGTGGTGGTGCTAGTAGTACTGCTGGTGTTGGTGGCCGTGGTGGTGGAAATGATGGGTTAACTAGAGATTTCTTGGGTCTAAGAGCATTTCCTCATAGAAACTTTTTAAATATAGCTGAACTAGACCAATGCATGGCCTCTTCCAATCCCTATGAGCAGCAAAATCAAAACAAAAAACCATGGCAAGGT
>gnl_Aquco_v3.1_Aqcoe1G251000.1
ATGGTGAAAATGGGAGGAGAAACAATCACTAAAGCTTTTACAGTACTAGACCCAATTGTTGGATTCAACCCTCCTATCATAAAGAAGAAGAGAAACCTACCAGGCACTCCAGATCCTGACGCTGAGGTTGTCGCTTTATCTCCAAAGACTCTCATGGCAACCAATAGATTCTTATGTGAGATTTGTGAGAAGGGCTTTCAGAGGGATCAGAATCTTCAACTACATCGGCGAGGACATAATGTTCCATGGAAGCTTAGGCAAAGGAGTAGTACGGAGCCAAAGAAGCGTGTATATGTCTGTCCAGAAAAGACCTGTGTTCACCACCAACCACTTAGGGCACTTGGGGACCTGACTGGTATAAAGAAGCACTTTTGTCGAAAGCATGGTGAGAAGAAGTGGAAGTGTGATAAGTGTTCGAAACGATATGCAGTTCAGTCAGATTGGAAGGCTCATTTGAAAACCTGTGGCACAAGGGAGTACAGATGTGATTGTGGTACTATATTTTCACGACGTGACAGTTTTCTCAATCATAGAGCTTTTTGTGATGCCTTAGCAGAAGAAACAGCAAGGGTTACCGCAACATCCAGTATTGACAACAGTGTGATTACTTCCAGTGGTAATATCAATTATCACATTATGGGACCTTCAGTACCAGAACCTAATAACACATATTATTTCTCTTCTTTCACCAAACGAATTCCAAATAAAGTTGAAGCAATAAATCAAACTAGGCCAGGTGTTGCTCTGTGGATGGAAGAAGGATCGTCTCAAGTTAGTCAAACAGCAGGTAAAAGCTTCTCGCAATCTAACACAATAGGTTCTTTGAGCTTAGGGACATTGTACGGCGATCCATTTGCTTCATGTTTGAGCAACCAACAAGCTAATTATCATTTCGACTGGGCGCTTGGAAGTAAGCTTTCAGCACTCAGTGCTGGAGATCTAACAAGCACCTCACTTCCATTAACAAATGTCAAGGACATTACTGCTACTACACTTCTAACTGCCCCTTCATTATATAGCACTCAACACCATCTTTATCAGCCATCTCAGGCAAGTATGTCAGCAACAGCCTTACTGCAAAAGGCTGCCCAAATGGGTGCATCTTCAACTAGTCCATCACTTCTTTTAAATTTTGGGGTGCAGTGCAAAGACAACCATGCTCATGATGGGAAAGAATTTAGTGACTCTTCTAGTCCAAACACCAAGCTCACTACTCATTGCACTGCTGTAGAGAAATGGGAAAATGATATCTCTGCAATGAACCTGTGGCAGAGCTACCCGTCAAAGCGTCGTATCATTCAAAAGGACAACACAAAAGAAGGGCAAACCAGGGACTTTTTGGGAGTTGGTGTTAAAAGCCTTTGCACATCACCAGTCAATGGATACTTT
>gnl_Aquco_v3.1_Aqcoe1G497000.1
ATGATGTCTGGAGATGGTCATCATCTTTCAATTCCTTCTTCTGTTAGAGGGTTTGTTCAAGAACACAATTCAAACCCTAATCCAAATCCAAACAGTACTAATCCAGTTGTGAAGAAGAAGAGAAATCTACCTGGAACACCTGATCCAGATGCAGAAGTTATAGCCCTTTCGCCAAAGACACTAATGGCGACAAATCGATTTGTTTGTGAAATCTGCAACAAAGGTTTTCAAAGAGATCAGAATCTTCAACTTCATAGAAGAGGTCATAACTTACCATGGAAGCTTAAACAAAGAACAAGCAAAGAGATCAGAAAGAAGGTTTACATCTGTCCTGAGAAGAGTTGTGTTCATCATGATGCATCAAGGGCACTTGGTGATTTAACTGGAATTAAGAAGCATTTCAGTAGAAAACATGGAGAAAAGAAGTGGAAATGTGAAAAATGTTCTAAAAAGTATGCAGTTCAATCTGATTGGAAAGCTCATAGTAAGACTTGTGGGACTAGGGAGTATAAATGTGACTGTGGAACACTCTTCTCCAGGAAGGATAGTTTCATCACCCATAGAGCATTCTGTGATGCATTAGCAGAAGAAAGTGCCAGGTTCACTTCGGTAGCAACTGCGAATCTAAACTTCAGAACTGATTCCATCGGCAACAATCCTCAATCATCAGGTTTACCACATGGTTTTGGCAGCCGGGGTGGTCATGACATGATAAACATCCCTCAATTTTGCCCAGTTTATGCTGCAAATGACCCATCAAACACACTTGATTCAGATGGACCAAAGCCTAGATTGTCACTTTGGCTTGATCACCAAGCAAATTCTCATCAGCCCAATCCTATTGATGTGGCTTCAAACTCTGATGCTTACATGGGTTCTAATTCTACTGGTTTAGCTGATTTGTTACAAATGGCTTCGTCAAACTTGTTTGGTTCATCTGGAATGGTTGATTACAGTGGTATGCCATCACAATGGATTAATAGGTGCACTGGGGAGGCGACAAATGCGAACCTTTCTCTGTCAACTTCGCCAAGGGGTCTAAAGAAAGAAGATGAGTCCAAAGGGAATATGGTGGAAAGCTTAGCTTCTTTGTATTCAAGCAATGAGAATCAGCAATCAAATCCAGGCCCAATGTCAGCCACAGCACTTCTACAAAAGGCAGCTCAAATGGGTGCAACAAGAAGCAGTCCATCATTCGTTGGTGGATTCGGAGTAGTGAGTTCATCTTCTTCAGATACTACTAGCTACAATCCACATTCCCATGGTCAGCAGAGAAATGAGTTCCATCAATTATTCCGGCAAGCCAAGCAACAAGAGAATATGAATGATTTTATGATGAACAAAATCTCAACTGCACCAGGGAACACTCCTACTGGCAATGCTGACATGTACAACATGCTCAACTTAAGTGACACTGCACACAATCTTGATCGTTTAATGATGCCACACAATGGAGTAGATCATCCTCAATTAAAGCTTCGTTCGAGCACAGAAACAGTTGAACAAAGCTTAACTCGAGATTTCCTCGGCGTCGGTGGTGAAGCAAGCAGACCTTTCTTACAACAAGAATTGGCTAAATTTGCTTCAATGGGTGGTTCTACCATGGATATGAGCCAATACAATGGAAATCAC
>gnl_Aquco_v3.1_Aqcoe5G197100.1
ATGCCTGTTGAAGTAGATAATTCGTCAGCAATGACGGTTTCTACAGCTTCTGGTGAAGCTAGTGCTTCTTCTTCTGGTAATCAAGTACAACCTTCATCAACAACAACTGAAACAACAATGAAAAGGAAAAGAAATCTTCCTGGAATGCCAGATCCCGATGCTGAAGTAATAGCTTTATCACCTAAAACCCTAATGGCAACAAACAGATTTGTCTGTGAGATCTGTAATAAAGGATTTCAAAGAGATCAAAATCTTCAACTTCATCGTCGTGGTCATAATCTTCCATGGAAACTTAGACAACGAGCTAATAAAGAAGTTCGTAAACGAGTTTATGTTTGTCCTGAACCTTCTTGTGTTCATCATGATCCGGCAAGAGCTTTAGGTGATCTTACTGGAATTAAAAAACATTTCTGTAGAAAACATGGTGAGAAGAAATGGAAATGCGAGAAATGTTCGAAGAAATATGCTGTTCAATCTGATTGGAAAGCACATTTGAAGACTTGTGGGACTAAAGAGTATAAATGTGATTGTGGAACTCTGTTTTCAAGGAGAGATAGCTTTGTTACACACAGAGCTTTTTGTGATGCATTAGCTGAGGAAAGCTCGAGAGCTCAAACTAGTACAAAGTCAAAAGATGAACCAAGGCGTAAAAAACATGCTGTTTCGCCATCTCCGCCCTCGCCTTCTGTGGTGGTTTCTATGGCTCCTTTAGTTCAAGATTCAGAGTTGCCAAAAAATGTGGTGGGATCTTTGCATTACAATCTGCCAACAGCTTGTTTAAATGGAAGCAACAGTACTTCTGGCACTGGTAGCAGTAGGCTTAGTAGTGTCTTTGATTCACGGTTGGGTGGAAGTTTGCAGCATCAAACCTCTGCCTTCTCTGATTTAGTTTGTGCTGCCTCTCTAGCATCAACTCCAGTTATAGAGCCCCCATTACTCCATCTCTCTCCTTGCAGTGGCTTCACACTCTTTGGGACGACGGGGCAAGATGGTTCTCAATTTGCTCGGCCATCGCAACCTGCAATGTCCGCAACTGCCTTGCTTCAGAAAGCAGCAGAGATGGGTGCTGCAGCCTCTAATCCATCATTGCTGCGGGGGTTGGGGTTGTCCATTGCTTCATCTTCTGGCCATCAAGAAAATACAGTGTGGAATCGAGACAATGAGGGTAACACCGCATCTGCATCTGCTGGTTCTGGACTTACTCATCCATCTGATGGGAGTGTTGGTTTGACGGAATTGATGATGGGTCCATCTCTGTTATTTGGGCCAAAATCTGCCACACATGATTTTCTCGGGTTAAAAATAGGATTAGGTGGTAGTGGAACTCCTACTGGTGGGGTTTCAGCTTTAATTTCATCAATGGGCAGTGGTGGTGGCGATGAAGATTTGCCAGTAGCAGAAGGCGATTCAGAGGTCAAATGTGAC
>gnl_Aquco_v3.1_Aqcoe5G047300.1
ATGAGAAGGTTAAGTTGTTGCTTACTACAAACACAGTCATTTTCAGATATGTTGGAAAGAACCTTCTCAAATTCTTCTCTATCCGGAGAAGCTAGTGGTTCTTCAGGCACGACAGGGGTTCATGACTTCAATAACTTGAGCTCCATCGTCTATTCAACTTTTCCACAACAGCCTAAGAAAAGGAGAAATTTGCCTGGACATCCAGAACCAAATGCTGAAGTTATAGCCTTATCTCCAAGGTCCCTGTTGGCAAGCAATAGGTTTGTGTGTGAAGTATGCAACAAGGGTTTTCAAAGAGATCAAAACCTTCAACTACATAGAAGGGGACATAACTTGCCATGGAAGCTCAATAAGAGGATCAATGGAGAGTATAGGAAAAAGGTTTATGTTTGCCCAGAGACCTCATGTGTGCATCACAACCCTTCAAGAGCTTTGGGTGATTTGACTGGTATAAAAAAGCACTTTTGTAGGAAACATAGAGAGAAGAGATTGAGGTGTTACAAGTGCTCCAAAATGTATGCAGTTGAATCTGATTATAAGGCTCATTTAAAAGTGTGTGGGACAAGGGAGACTATATGTGATTGTGGAAGGGTTTTCTCAAGGAAGGACAAGTACGAGACTCATAGACCATTCTGTGATGCTCTAGCCAGAGAGGCTGGAAGTGCTCAAGCTATTCCAATACCCCCAATGTACCACTTCTCCCAGCAAAACCAAAACCATGATCCTAATCTTAACACATCCAACGGATTCAGCTCTCCGTTCTTTCTTGAACAACTGACAGTACTACAACCATCTCCTCCACTGCCATTGATATCACCACCGCCAGCACAACAACAACCACCACCACCACCACCACCACTTATCTTTCTTGAGCAACCAAATATAACCCAGAGTGCCATCAATACAGCTCATATGTCAGGAAGTTCAGCTCTTCAACAAGCCTCTAATGTAGATGCAGGATCCATTTCTGCAGCACATACTCTGTCCATGGGTCACATAGCTTCTTCATCTTTAACTCAGTTTGATACAAATGGTTTTCGTCAAATAAGTGAAGTTGGTGTCGAAAGTGGTACTCCAGATGAAATCTCAAAGAAATATTTAGGATGCTCTTCAGAGAAAAGTTCCATGTGGAAAAATACTGATGGTCCGACTAGAGACTTCCTGGGCCTTGCTGGAGAAGGTGGTAGGCATGTCAAATGCAACAACAATATTCATTCTTTCACTAGAGCCATATATTTTGGGTCTTACGATCGTGAGCACTTGCTGTTGAGGGCACCAGGACTTGGTTATGGGGATGCATGGACAGGAGATTAT
>gnl_Aquco_v3.1_Aqcoe5G082300.1
ATGTCAAACATCACAGGTGATAGTAAGAGTTTTTCTTCTGGAAATACTGGAGAAGAAGAAGTGCAACAACAACATCAAAAGCTACAAAATCACTTCCATGGAACTACTAGGACTACTAATAGCAATGGTTCTACTTCACAACCACCACTACCACTACCACCACTTAAGAAGAAAAGAAATCTACCAGGAACTCCAGACCCAAGTGCCGAAGTCATTGCTCTATCACCAACGACTCTTATGGCAACAAACAGATTCATATGTGAGATTTGTAACAAGGGATTCCAGAGGGATCAAAATCTACAATTGCATCGAAGAGGTCATAATCTACCATGGAAGCTTAAGCAAAGAACAAGCACAGAGATTAGGAAAAGGGTCTACATTTGCCCTGAGACATCATGTGTACACCACAACCCGGCTCGAGCACTTGGTGACTTAACAGGCATTAAGAAACATTTCTGTCGAAAACATGGTGAGAAGAAATGGAAATGTGACAAGTGCTCTAAGAAGTATGCTGTTCAATCAGATTGGAAAGCTCATTCAAAGACCTGTGGTACAAGGGAATACAAATGCGACTGCGGTACCATTTTCTCCAGAAGAGATAGCTTCATTACCCACAGGGCTTTTTGTGATGCATTAACAGAAGAAAACAACAAAGTAAACCAAGGACTATTGCCCCCCATGAGTACTGCAAACTTACATGGCCAAGTCCCTGACTTCATGTCTTCCATGCCTCCTTCCACAAGTACACCCCTAGGGATATCTGAATTCCATCAAACTGACCAGAAAAACCCATTGAAATCCCTTCCCCATGACCTCATGCCAATGCCTCTCAAATCCTTAAACATGGCGGGTGGCATGTTCTCGAGCAGCACTGGTACCCTTTACAATGGTCTAAGAAGCATGTCTTCAACATCTTCATGTCTCCAACTTAGTCCCAATACCTCATCGAGCTTTGATGGCTTACATGACAATAAAATTAGTGGACAACTCTCAGGATCAGCCCATATGTCAGCTACTGCGTTGTTACAAAAAGCAGCACAAATGGGGGCAACCGCAAGTAGTAACATCAACTCTCCAATGATGCAAAAGAGCTTTGCTTCAAGTATGACAAATCCTGATCAGATATCTGGTATGAGACCGTCAACATTTGGAGGAATGAGCTCAATGCAGCAGCATAGCAACAACTCCTACGATCACATGCAGTCACAGCAAACAGATCAAACACAACTGGTTGGGATTGACGGGGGAGGGTTCATTAACCAATTCTTGAACAATAATATCAAGGGTCCAAAGGACATGTCATCATCTCAATACATGGATACACCGGTTGGGGCAGAGAACGAAATGGGAGTATACTCCGGACTATTCATGAGTGGTGGTAGGGGTAGTGATCAACACCATGGGTTCTCGAAGAACATGGAACAAGAAAATAATAGTATGTTTCAAGGGAAATCTAGTAGTTCAGGAATAGGGATTCCAGGAAGTGGTAGGAACCCGGCTGGGTTATCGAGATTTAGCGGAAATGGTGCTGCTGCTAGTGGTGATGTAATGACTGTAGATTTTTTAGGTGTTGGAGGGTCAAGATCCGCAAACTTTCACGAACAACATCACCAGCAACCACAGCACCACCAAGACCAACAACAAGAAGAACAAGAAAGTTTAGACTTTGAAGGAATGAGTGAACAGAGAATGCAAGGCTTGCATTCCTATCATCATCAACAGGTTTCACAAGGTCAAACAACAGTGGAGAAACCTATTTGGGAAGTT
>gnl_Aquco_v3.1_Aqcoe3G427600.1
ATGGCTTCCGGTTCTTCGTCCGCACCGTTTTTCGGAATCAGAGAAGAAGATCAAAATCAGATAAAACAACAACAACAATCTACTCCCACTTCATCAACAGCTCCAACCACAACACCACCAACAACAACAACTCAGAAAAAGAAGAGGAATCTTCCTGGAACACCAAATCCAGATGCAGAAGTGATTGCACTATCTCCCAAGACTTTAATGGCCACAAACAGGTTCATATGTGAGGTATGTAACAAAGGGTTCCAAAGGGAGCAAAACCTACAACTTCACAGAAGAGGACATAACCTCCCTTGGAAGCTAAAGCAGAAGACTACAAAAGAAGTGAAGAGGAAAGTTTATTTGTGTCCAGAACCCACATGTGTCCACCACGATCCTTCAAGAGCTCTTGGTGACCTTACTGGTATTAAGAAGCACTTCTGCAGAAAACATGGTGAGAAGAAATGGAAGTGTGATAAGTGTTCTAAGAGATATGCTGTTCAATCTGATTGGAAAGCTCATTCTAAGACTTGTGGCACTAGAGAGTATAGATGTGATTGTGGTACTCTTTTCTCAAGGCGTGATAGCTTCATCACCCACCGGGCATTCTGTGATGCATTGGCTCAAGAGAGTGCAAGGCTTCCTACAGGTCTTAACACCATGGGGAGTCACTTGTATGGAGGCAGCAACATGGGGCTGAACCTATCACAAGTCGGTTCCCAGATGTCCTCATTACAAGATCAAAATCACACATCAAATGACATATTACGCCTTGGTGGTGCTGGAGCTCAATACGATCATCTTATCTCTCCGTCCAATTCATCATTTAGACCTCCACAACCCTCACCGGCGTCAGCGTTTTACCTCCCTAGTGGCAGTAACCAAGACTATCATGAAGATTCCCAATCCCACCATCAATTATTGCAAAACAAGAACTTCCATGGATTAATGCAACTTCCTGAACTGCAGTCCAATGCCAATAATTCATCTCCTGCTGCTGCTGCTGCCGCTGCTAATCTTTTCAATCTCAGCTTCTTTTCCAATAGCAGCACCACTAGCAACATGAATAATAGCAGTAATGCCAACAATAACAACAGCAACAACCATCTCTCCTCTTCTGGTTTGCTAATGCCTGATCAGTTTAACAGTGGGAATGCCGGAGGCGAAGGAACTACACTGTTTTCAGGGAATATAATGGGTGATCACATGGGCAACAACGTGTCTTCTCTCTACAATACTTCTGTGCAAAGTGACAATGTGCTCCCTCAAATGTCTGCAACAGCATTGCTTCAGAAAGCAGCTCAAATGGGATCAAGTACAAGTGGCAATAGTTCCACCTTACTAAGAGGTTTTGGCAGCTCTTCGTCCAGTAATGCCAGATCAGATAGGCCACACATGTCTGCTAACTTTAGAGGTAGTTTCAGTAGCGGAGGTGGAGGTGGAGGAGAGAATCTGAGATCACAAATGGAAAATGATAACCATCTTCAGGACATAATGAATAATTTTGCGAATGGTGGTTCTCAAATTTTTGGAAGTGGGTCGAATTCATTTGGAGCTAGTGGTGGACATGGACAAGAGACCAGCTATGCGGGTTTTAACTCAAATAGACTTTCATTGGATCAACAACATGGTAACTCAAATATGAGTAACATGGATGAAGCCAAAATGCACCAGAATCAGCTGTCAGCAAGTCTTGGAGGGTCAGACAGATTAACTAGAGACTTTCTTGGTGTTGGAGGGATGGTGAGAAGTGTGAGTGGTGGAATTTCGCAGAGAGAACAGCATCATGGGCTAGACATCAGCTCTTTGGACTCGGAAATTAAGTCAGCGACAGAGAATCGATCTTTTGGCAGTGGGAGTTTGCAG
>gnl_Aquco_v3.1_Aqcoe3G412500.1
ATGTTCATGAACAACTCTTCTCCTAGTGTTCCTTCTGAGGAATTCAATAATTGCTTAGAAAATGGAAGTAATAGTAATAAGAGAAAAAGAAGGCCTGCAGGAACTCCAGATCCGGATGCAGAAGTTGTTTCTCTTTCACCAAAAACCTTATTGGAATCAGATCGATACGTTTGTGAAATATGCAACCAAGGATTTCAAAGAGATCAAAATCTTCAGATGCATAGAAGAAGACATAAGGTACCATGGAAGTTATTGAAAAGAGAAACACCAGAAGTAAAGAAAAGGGTGTTTGTTTGTCCAGAACCAAGTTGTTTACATCATGACCCATGCCATGCACTTGGTGATCTTGTTGGTATTAAGAAGCATTTTAGAAGAAAACATAGCAATCACAAACAATGGGTTTGTGAGAAATGTTCTAAAGGTTATGCTGTTCAATCTGATTATAAAGCACATCTCAAGACTTGTGGCACTAGAGGCCATTCTTGTGATTGTGGCCGTGTCTTCTCCAGAGTGGAAAGTTTCATTGAACATCAAGATGCTTGCAATGCCGGGCGTATTAGGTCCGATATTCAAACGATGCAGCCGGCTTGCTTGTCCCGAACAGCTTCGAGTCCCAGTCCATCAAGCGACACCAACTTCAGTACAGCTCCATGGCCAGGTTTGCGAGTAGTAAAGCCGCCTGTTGAGAATATCTTTCTAAACAACCGAAACAATCCTTCCACGCCAACTGATCACCATCACAATCTTGAGCTTCAGCTTTTACCATCTCCAAATCCATTATCGAACGCCTCGGTGTCTCGCAACTCAGATGAAAATCATGCAACTCAGTTACAACTTTCGATTGGATCGTGTGATCATGGAGATAAGAATGAAGTGAGCAAGAATAAAGCAAGTAAAGCTGCAGAAAAAAGCTCTCCAAATGGTAAAAACACAACAGAAGAATCAATGTCCATAGCCTCTAGGATGAAAGAACAAGCACAAGAGCAGCTAAAACTCGCAATGGCTGAGAAAACTTTTGCAGAAGAAGCTAGACAACAAGCCAAGAGACAGATTGAATTAGCTGAACAAGAATTTGCAAACGCAAAGAGGATCAGGCAACAAGCGCAAACGGAATTGGATAAAGCACAGATGCTTAAAGAACACGCGACAAAACAAATCAACTCAACCATTCTTCAAATAACTTGTCATGCTTGTAAACAACAATTCCAAGCATTATCATCTTCAACACCTCCAGATGAGAACTCACTTGTTGCTAGTTACGTGTCTTCCGCTGTAACAGAAGGTGAAGGAGAAAACGATAATCATCGAAACCATCAAGCAAAAATCACACAAACA
>gnl_Arath_TAIR10_AT2G01940.3
ATGAGAACAGATCAAGTGATGTTGTCCAACAAGAACACAAACACATGTTGTGTGGTTTCTTCTTCTTCTTCTGATCCTTTCCTCTCCTCTTCAGAAAATGGGGTCACCACCACAAACACATCCACTCAGAAGAGGAAAAGAAGACCTGCAGGTACCCCAGATCCAGATGCAGAAGTTGTGTCTTTATCACCAAGAACTCTTCTTGAATCAGACAGATACATATGTGAGATCTGTAACCAAGGGTTTCAAAGAGACCAGAATCTCCAGATGCATAGAAGACGTCACAAAGTTCCATGGAAGCTTCTTAAAAGAGACAACAACATAGAGGTGAAGAAACGAGTCTATGTTTGCCCTGAACCCACTTGCCTTCACCATAATCCTTGTCATGCTCTGGGAGATCTTGTCGGCATCAAAAAACATTTCAGAAGAAAACATAGTAACCATAAGCAATGGGTTTGTGAGAGATGCTCTAAAGGTTATGCTGTTCAATCTGATTACAAAGCTCATCTCAAAACTTGTGGTACTAGAGGACATTCTTGTGACTGTGGTTTCTTTTCTTCTTTTAGGGTGGAGAGTTTTATTGAACATCAAGATAATTGTTCCGCACGGAGAGTTCACCGTGAACCGCCTCGACCACCACAAACCGCGGTAACAGTCCCGGCATGCTCTTCTAGAACCGCCTCAACCGTCAGCACTCCGTCTAGTGAAACCAATTACGGCGGTACAGTTGCGGTTACGACTCCTCAACCTCTAGAAGGCCGTCCAATTCATCAGAGAATCTCATCTTCAATTCTCACCAACTCATCAAACAATCTCAACCTCGAACTCCAACTTCTTCCATTATCGTCGAATCAAAACCCTAATCAAGAAAACCAACAACAAAAAGTTAAAGAACCATCTCATCATCATAATCATAATCATGATACCACAAACTTAAACCTCTCCATTGCACCATCATCATCATATCAACATTACAACAACTTTGATCGTATAAAAGAGATTATGGCGAGCGAGCAAATTATGAAGATAGCGATGAAGGAGAAAGCTTACGCTGAGGAAGCTAAAAGAGAAGCCAAGAGGCAACGAGAGATAGCGGAAAACGAGTTTGCAAATGCCAAAAAGATTAGGCAAAAAGCACAAGCTGAACTCGAGAGAGCTAAGTTTTTAAAGGAACAATCTATGAAGAAGATAAGTTCAACGATCATGCAGGTCACTTGTCAAACATGTAAAGGACAGTTTCAAGCAGTTGCGGTTCCGGCGGCTACGGCTGATGAGACGTCTCTTGTCGTGAGTTACATGTCGTCAGCGAATACTGACGGAGAGTTGGAAAATGGTTTT
>gnl_Arath_TAIR10_AT2G02080.1
ATGTCGTCATCATCATATAACACAAGCGTTATTCCTTCATCATCATCCTCTGCTCAGCCTTTCTTCATCACCAGCTCCGGCACCGGAGATAACGACTTTAACCGGAAAGATACTTTTATGTCAATGATTCAACAACCTAACTCCTCAGCTCCACCACCCAAGAAACGAAGAAACCAACCCGGAAACCCAAATCCTGATGCGGAAGTGGTAGCATTATCTCCAAAGACACTAATGGCTACAAACAGATTCATATGCGATGTATGTAACAAAGGGTTTCAAAGAGAACAAAATCTACAGCTTCACCGAAGAGGACACAATCTCCCATGGAAGCTGAAACAAAAATCAACCAAAGAAGTGAAGAGGAAAGTGTATCTTTGTCCGGAGCCAACGTGCGTTCACCATGACCCGTCACGTGCTCTCGGAGACCTCACCGGAATCAAGAAGCATTATTACCGTAAACATGGCGAAAAGAAGTGGAAATGTGAGAAATGTTCTAAGCGTTACGCTGTTCAATCAGATTGGAAAGCTCACTCTAAGACTTGTGGTACTAAAGAGTATCGATGTGACTGTGGTACCATCTTCTCTAGACGTGATAGTTACATCACGCATAGGGCTTTCTGCGATGCATTGATACAAGAGACTGCAAGAAACCCTACCGTGAGCTTTACGTCAATGACAGCTGCTAGTAGTGGTGTCGGCTCCGGCGGAATCTACGGGAGACTTGGCGGTGGCAGTGCTCTCTCACACCACCATTTGAGTGACCATCCAAATTTTGGATTTAACCCTCTCGTGGGTTACAATCTGAACATTGCATCTTCTGATAATAGGAGAGACTTTATTCCGCAATCATCAAACCCTAACTTCCTAATCCAAAGCGCTTCGAGCCAAGGAATGTTGAATACAACGCCAAACAACAATAACCAGAGTTTCATGAACCAGCATGGTCTGATACAGTTTGATCCAGTCGACAACATCAACCTCAAGAGTAGCGGCACCAACAACAGCTTCTTCAACCTCGGATTCTTTCAAGAAAACACGAAGAACTCAGAGACGAGTCTTCCTTCTCTATATAGCACCGACGTTCTTGTTCATCACCGTGAAGAAAACTTGAACGCGGGTTCTAACGTGTCAGCCACGGCACTACTTCAGAAAGCTACACAAATGGGTTCAGTCACAAGCAACGACCCATCTGCTTTGTTCAGAGGCTTAGCTTCTTCGTCTAACTCATCAAGTGTTATCGCTAATCACTTTGGTGGAGGACGAATTATGGAGAATGATAATAATGGAAACCTTCAAGGTCTAATGAACTCATTAGCCGCCGTTAATGGAGGTGGCGGATCCGGTGGCAGTATCTTCGACGTTCAATTTGGAGACAATGGAAATATGAGCGGCTCGGACAAGTTAACGTTAGATTTTCTTGGAGTTGGAGGAATGGTGAGAAATGTAAATCGCGGTGGTGGTGGTGGTGGTCGCGGCAGTGCTCGTGGCGGAGTTTCTTTGGATGGTGAGGCGAAGTTTCCTGAGCAAAATTATCCATTTGGAAGAGGT
>gnl_Arath_TAIR10_AT2G02070.1
ATGGCTGCTTCTTCATCCTCCGCTGCTTCCTTCTTTGGAGTCCGACAAGATGACCAATCTCACCTCCTCCCACCTAATTCCTCCGCCGCTGCTCCTCCTCCTCCACCTCCTCACCACCAGGCACCGCTGCCACCGCTTGAAGCTCCACCGCAGAAAAAGAAGAGAAACCAACCAAGAACTCCAAATTCCGATGCGGAAGTGATAGCTTTATCTCCAAAGACACTAATGGCTACAAACAGATTCATATGTGAAGTATGCAACAAAGGGTTTCAAAGAGAACAGAATCTACAACTTCACCGAAGAGGACACAATCTTCCATGGAAGCTCAAACAGAAATCGACCAAAGAAGTGAAGAGAAAAGTGTATCTTTGTCCGGAGCCCTCGTGCGTCCACCATGACCCGTCACGTGCTCTCGGAGACCTCACCGGAATCAAGAAACATTATTACCGTAAACACGGTGAAAAGAAGTGGAAATGCGATAAATGCTCTAAGCGTTACGCTGTTCAATCGGATTGGAAAGCTCACTCCAAGACTTGTGGTACCAAAGAGTATCGTTGTGACTGTGGTACACTCTTCTCTCGGCGAGACAGTTTCATCACACATAGAGCTTTCTGTGACGCGTTGGCTCAAGAGAGTGCGAGACACCCAACTTCATTGACTTCTTTGCCAAGTCATCACTTCCCGTACGGACAAAACACAAACAACTCCAACAACAACGCTTCAAGCATGATCCTTGGTCTGTCCCACATGGGGGCCCCACAGAATCTTGATCACCAGCCCGGTGACGTTCTCCGTCTTGGAAGCGGAGGAGGAGGAGGAGGAGCCGCTTCACGCTCTTCTTCTGATCTCATTGCTGCGAATGCTTCAGGCTACTTCATGCAAGAGCAAAACCCTAGCTTTCATGATCAACAAGATCATCATCATCATCATCAACAAGGGTTTTTGGCTGGGAACAATAACATCAAGCAATCACCAATGAGTTTTCAACAGAATCTGATGCAGTTCTCACATGATAACCATAATTCTGCTCCCTCCAATGTCTTCAATCTCAGCTTCCTCTCCGGAAACAACGGAGTTACTTCTGCCACAAGTAACCCTAATGCTGCCGCCGCTGCTGCTGTTTCTTCTGGTAATCTTATGATATCAAACCATTATGATGGCGAAAATGCTGTTGGAGGAGGAGGAGAAGGAAGCACTGGTCTCTTCCCTAACAATCTGATGAGCTCGGCAGATAGAATTAGCTCAGGATCAGTCCCTTCACTCTTTAGCTCATCAATGCAAAGTCCAAATTCAGCACCTCACATGTCAGCCACTGCCCTTCTACAGAAAGCTGCTCAAATGGGTTCAACCTCAAGCAACAACAACAACGGAAGCAACACCAACAACAATAACAATGCCTCATCGATCCTAAGAAGCTTTGGGAGTGGAATCTACGGAGAAAATGAGAGTAATCTTCAGGATTTGATGAATTCTTTCTCTAACCCCGGCGCAACGGGAAACGTTAACGGAGTTGATTCTCCTTTTGGTTCGTACGGAGGAGTGAACAAAGGATTAAGCGCTGACAAACAGAGCATGACTAGAGACTTTCTTGGAGTTGGACAGATCGTAAAAAGCATGAGTGGAAGCGGAGGGTTTCAACAACAGCAACAACAGCAACAGCAGCAACAACAACAACAACAACATGGAAATAGTAGAGAAAGAGTTGGCTCGTCGTCGGATTCCGCTGATAGAAGCAGCATGAATGTGAATACCGGAGGTGGTCCGGCAAGTACTTCACCACCTTATGGAATCCATCATGCGAGTTTC
>gnl_Arath_TAIR10_AT4G02670.1
ATGTTTTCTTCTCATTCCTTGTCCTATAAGCTAAGCTCTTTGTCTACTGAAGCAAGTGCCTCTTCTGGTAACAACACACTCAGTACCATCCAAGAATTCAGTGGCTTTCACAATGTGATTTCTAGTGTTTGTACACACACAGAGACTCACAAGCCTAAGAAAAAGAGAGGCCTTCCTGGAAATCCTGATCCAGATGCAGAAGTGATCGCATTATCACCAAAGACACTTCTTGCAACAAACAGATTCGTTTGTGAGATATGCAACAAAGGGTTTCAAAGAGATCAGAATCTACAGCTTCACAGGAGAGGCCACAATCTTCCATGGAAGCTGAAACAGAAGAACACCAAAGAACAACAAAAGAAGAAAGTCTACGTGTGCCCAGAGACAAACTGTGCTCATCACCATCCATCTAGAGCTCTTGGGGATCTCACAGGGATCAAGAAACACTTTTGCAGGAAACATGGAGAGAAGAAATGGAAATGTGAAAAGTGTTCAAAGTTCTATGCTGTTCAATCTGATTGGAAAGCTCATACCAAGATCTGTGGTACTAGAGATTATAGATGTGACTGCGGCACTCTTTTCTCGAGGAAAGACACTTTCATAACGCATAGAGCGTTTTGTGATGCATTAGCAGAAGAAAGTGCAAGACTCCACTCAACTTCTTCCTCCAATCTCACAAACCCTAACCCTAATTTCCAAGGCCATCATTTTATGTTCAATAAATCTTCCTCCTTGCTCTTCACGTCATCACCTCTTTTCATCGAACCATCACTTTCCACCGCCGCTCTTTCAACGCCTCCAACGGCAGCTCTTTCCGCGACGGCTCTTCTCCAAAAGGCCACCTCTCTCAGCTCCACTACTTTCGGCGGCGGAGGACAGACTCGATCCATTGGTCATCACCGACATTTGACGAACGTCAACGAGTTTCTTGGTGTTGACCGAGTCATGATGACGTCAGCTTCTTCGTCTGAGTACGACCAGTTAGTTGTTGATGGGTTTACGTCCACGTGGCAGAAAGCTGACCGTTTGACCAGAGACTTTCTTGGACTCACGGGTCATGGGGGACACGTTAGCGTCAGACCTGGGGATATGCTAGAGTACGCGGGTGGAGTGGCGTTTCCTATGTCGGCGTACGATACCGAATCTCATGATCACTCGTTTCAGAAGGCTTACGATCATCTGGGATTCTCAGGGGCCCATCGTATG
>gnl_Arath_TAIR10_AT1G68130.1
ATGATAGACTACGAGAGAAGCAATACCACCAAGAACATCAACACCCATCATCACAACCCTCCTCCATCTTCATCTTCCTCTGATCTTCTTCCCGACGGTAATGGAACCGCCGTGACTCAGAAGCGGAAACGGAGACCCGCCGGGACACCGGATCCGGAGGCGGAGGTGGTATCTTTATCACCAAGAACGTTACTAGAATCGGATCGGTACGTATGTGAGATCTGTAACCAAGGGTTTCAAAGGGACCAGAATCTACAGATGCATAGAAGACGACATAAAGTTCCATGGAAGCTTCTTAAAAGAGAGACCAACGAGGAAGTGAGGAAAAGAGTCTACGTCTGTCCGGAGCCGACATGTCTCCACCACAACCCTTGCCACGCGCTCGGAGATCTCGTGGGAATCAAGAAACACTTCCGACGGAAACATAGTAACCACAAGCAATGGATCTGCGAGCGATGCTCAAAAGGCTACGCAGTTCAATCTGATTACAAAGCTCATCTCAAAACCTGTGGCACTCGCGGCCACTCCTGTGACTGCGGCCGAGTTTTTTCCAGAGTGGAAAGTTTCATAGAGCACCAAGACACTTGCACCGTACGCCGATCCCAACCCTCCAACCACCGTTTACATGAGCAGCAACAACATACCACAAACGCTACACAAACCGCTTCAACCGCGGAAAACAACGAGAACGGGGACCTCTCCATTGGTCCTATATTGCCTGGACATCCTTTACAAAGAAGACAATCCCCACCGTCGGAACAACAACCATCCACTTTGCTCTATCCCTTCGTTACTAATGGTAGTATCGAGCTTCAGCTACTTCCATCGAGGAATTGTGCTGATGAGACCAGCCTTAGTCTGTCTATAGGGACAATGGATCAAAAGACAATGTCGGAAGTTGAGAAGAAGAGCTACGAGAAGGGAGAAACGAGCCTAGAAAGAGAGGAGGCGAGAAGAGAAACAAAGAGGCAGATCGAAATCGCGGAATTGGAGTTTGCTGAAGCCAAGAGAATAAGGCAACATGCGAGAGCTGAGCTTCACAAAGCTCATCTTTTTAGAGAAGAAGCAAGTAGGAGGATTAGTGCAACGATGATGCAAATAACTTGCCACAATTGCAAGCAACATTTTCAAGCTCCGGCTGCTTTGGTTCCTCCTCCTCCTCAGACGCATTGTACCGATGAGAGCACGTCTCTGGCCGTGAGCTACATGTCTTCGGCGACTACCGAAGGAGAAAAGGCGAGTGATAGAGCATCTTCA
>gnl_Arath_TAIR10_AT1G03840.1
ATGACAACTGAAGATCAGACAATTTCAAGTAGTGGAGGATATGTCCAAAGCTCATCAACAACTGATCATGTTGATCATCATCATCATGATCAACATGAATCCCTCAATCCTCCTCTTGTCAAGAAGAAGAGAAACCTCCCTGGAAATCCTGATCCAGAAGCTGAGGTCATAGCTCTATCTCCAAAGACACTTATGGCCACAAATCGTTTCCTCTGCGAGATATGTGGAAAAGGGTTTCAAAGAGACCAGAATCTACAGCTTCACCGTCGAGGACACAACCTCCCATGGAAGCTAAAGCAGAGGACGAGCAAAGAAGTAAGGAAACGAGTGTATGTATGTCCAGAAAAGAGTTGCGTCCACCACCATCCGACGAGGGCACTTGGTGATCTTACCGGCATTAAGAAACATTTTTGTCGGAAACATGGCGAGAAAAAGTGGAAGTGTGAGAAATGCGCCAAGAGATATGCAGTCCAATCTGACTGGAAGGCTCATTCCAAGACTTGTGGGACTAGAGAATATAGATGCGACTGTGGTACAATTTTCTCCAGGAGAGACAGCTTCATTACACATAGAGCGTTCTGTGACGCTTTAGCAGAAGAAACCGCTAGGCTAAACGCAGCCTCGCATCTCAAAAGCTTTGCCGCAACCGCTGGTAGTAATCTAAACTATCATTATCTCATGGGGACACTTATCCCATCACCATCACTACCACAACCACCGTCGTTTCCGTTCGGACCACCGCAACCGCAACATCATCACCACCACCAATTCCCAATCACAACCAACAACTTCGATCATCAAGACGTCATGAAACCAGCGTCTACGCTCTCTTTATGGTCGGGAGGAAATATTAATCATCATCAGCAAGTGACCATCGAGGACCGTATGGCGCCGCAGCCGCATTCACCGCAAGAGGATTACAATTGGGTTTTCGGAAACGCGAATAATCACGGCGAGTTAATAACGACGAGCGATTCACTCATTACTCATGACAATAATATTAATATCGTCCAGAGTAAGGAAAACGCTAACGGGGCAACTTCTCTTTCCGTGCCTTCTCTTTTTAGCAGCGTTGACCAAATTACCCAAGACGCAAACGCTGCTTCTGTGGCTGTTGCAAATATGTCGGCGACTGCGTTACTCCAAAAAGCTGCTCAGATGGGAGCGACTTCTTCTACGTCACCAACGACGACGATTACTACCGACCAATCAGCGTATCTTCAGAGTTTTGCATCGAAGAGTAATCAGATTGTAGAAGATGGTGGCAGCGACAGGTTCTTTGCTTCGTTTGGATCGAACAGTGTCGAGTTAATGAGTAATAATAATAACGGTCTTCACGAGATCGGGAACCCTAGAAACGGCGTTACGGTCGTTTCGGGGATGGGTGAATTACAGAATTACCCTTGGAAGCGTAGAAGAGTTGATATTGGGAATGCGGGAGGAGGAGGGCAAACTCGGGATTTTCTTGGGGTTGGTGTACAAACAATATGCCATTCTTCCTCTATCAATGGATGGATT
>gnl_Arath_TAIR10_AT1G55110.1
ATGATGATGAACAGAGACATATTATTTCATCAACAACAACAGCAACAAATGGAAGAGAACATGTCGAATCTAACATCAGCTTCAGGAGATCAAGCAAGTGTGTCTTCAGGAAACAGAACTGAAACTAGTGGCTCTAACATTAATCAGCATCATCAAGAACAGTGTTTTGTTCCACAATCGTCTCTTAAGAGGAAGAGAAATCAACCAGGAAATCCAGACCCAGAAGCAGAAGTGATGGCCTTATCACCAAAGACACTAATGGCGACAAACAGATTCATATGTGAGGTCTGCAACAAAGGTTTTCAAAGAGACCAAAACTTGCAACTTCACAAGAGAGGACATAATCTACCGTGGAAGCTTAAACAAAGATCAAACAAAGATGTGGTTAGGAAGAAAGTTTATGTTTGTCCAGAGCCAGGCTGTGTCCATCACCATCCATCGAGAGCTCTTGGTGACTTAACCGGAATCAAGAAGCATTTCTTCAGAAAACATGGCGAGAAGAAATGGAAATGTGAAAAGTGTTCCAAGAAATATGCGGTGCAATCAGATTGGAAGGCTCATGCTAAGACTTGTGGCACTAAAGAATACAAATGCGACTGTGGAACTCTCTTTTCTAGGAGGGATAGTTTCATAACTCATAGAGCATTTTGCGATGCATTAGCAGAAGAGAGTGCAAGAGCCATGCCAAACCCTATTATGATCCAAGCTTCAAATTCTCCTCATCATCATCATCATCAAACACAACAAAACATCGGTTTCTCTTCGTCATCCCAAAACATCATCAGCAACAGCAATCTCCATGGTCCTATGAAGCAAGAAGAATCACAGCATCACTATCAAAATATCCCTCCTTGGCTTATCTCATCAAACCCTAACCCTAATGGCAACAATGGTAATTTGTTCCCTCCTGTTGCTTCTTCTGTGAATACCGGGAGGTCCAGCTTTCCCCACCCATCGCCGGCTATGTCAGCCACAGCTTTGCTCCAGAAAGCAGCTCAAATGGGTTCTACGAAGTCAACAACTCCAGAGGAAGAAGAGAGGTCTTCGAGGTCAAGCTATAATAACTTGATCACGACTACAATGGCTGCTATGATGACTTCACCACCAGAACCTGGCTTCGGATTTCAAGACTATTACATGATGAATCATCAACATCACGGTGGAGGAGAAGCTTTCAACGGTGGTTTTGTCCCCGGAGAAGAGAAGAACGACGTCGTGGACGACGGTGGAGGAGAGACGAGAGATTTCTTGGGGCTAAGGTCGTTAATGTCGCATAACGAGATTCTAAGTTTCGCGAATAATCTTGGCAACTGTCTCAACACTTCTGCTACAGAGCAACAACAACAACAACATAGCCACCAAGAT
>gnl_Arath_TAIR10_AT1G14580.1
ATGTCTTCATCGTACAACACAATTGCTTTGTCCTCCACTCCGACCTTCCTCCTCTCAAGTGCCGCTGCCGGACCCGGACCAAACAACTTTAACCGTCAAGAGGCTGCGATGACCATGGTTCAACAACAACCCACTTCCTCCGTTGCTCCACCACCCAAGAAGCGAAGGAACCAACCCGGAAACCCAAATCCAGATGCTGAAGTGATAGCGTTATCGCCAAAGACGATAATGGCGACGAACAGGTTCCTATGTGAAGTGTGCAACAAAGGGTTCCAGAGGGAACAGAATCTGCAGCTCCACAGGAGGGGACACAACCTTCCATGGAAGCTGAAACAAAAGTCCAACAAAGAGGTGAGGAGGAAGGTGTACCTTTGTCCGGAGCCCTCGTGCGTCCACCATGACCCCGCACGTGCTCTCGGAGACCTCACCGGAATCAAGAAGCATTACTATCGGAAGCACGGTGAGAAAAAGTGGAAGTGCGATAAGTGCTCTAAGCGTTACGCTGTTCAATCTGATTGGAAAGCTCACTCTAAGACCTGTGGTACCAAAGAGTATCGATGTGACTGTGGTACCATCTTCTCTAGGAGAGACAGTTACATCACCCACAGGGCATTCTGTGATGCACTCATACAGGAGTCAGCAAGAAACCCCACCGTGAGCTTCACGGCAATGGCAGCTGGTGGTGGTGGTGGCGCCAGACATGGCTTTTACGGCGGAGCTTCTTCCGCTCTCTCTCACAACCATTTCGGTAACAATCCAAATTCCGGTTTCACCCCTCTAGCTGCTGCAGGCTACAATCTGAACCGTTCATCTTCCGACAAGTTCGAAGACTTCGTTCCTCAGGCCACCAACCCTAATCCCGGTCCGACCAACTTCCTCATGCAATGCTCTCCGAACCAAGGACTGTTAGCCCAGAACAATCAGAGTCTCATGAACCATCATGGTCTGATCAGCCTCGGTGATAACAACAACAACAACCACAACTTTTTCAACCTCGCATACTTTCAAGACACCAAGAATTCTGATCAGACAGGTGTTCCTTCTCTGTTCACCAATGGTGCTGATAACAACGGCCCATCTGCTTTGCTTAGAGGGCTAACTTCTTCATCTTCGTCAAGTGTGGTCGTTAATGACTTTGGAGATTGTGATCATGGAAACCTTCAAGGACTCATGAACTCTCTAGCTGCGACAACAGATCAACAAGGCCGGTCCCCTAGCCTTTTCGACCTTCATTTCGCAAACAATCTTAGCATGGGTGGCTCGGATAGGTTGACTTTGGACTTTCTTGGTGTTAATGGAGGAATTGTGAGCACCGTCAATGGCCGTGGTGGTCGTAGTGGTGGACCTCCTCTGGATGCTGAGATGAAGTTTTCACACCCAAATCATCCATATGGCAAAGCT
>gnl_Arath_TAIR10_AT1G25250.1
ATGGAGCTGACGCAACCCATAAGAGAAAACGGAGACCCGCAGGGACACCAGCTAACAGATCCAGATGCAGAGGTGGTATCTTTGTCACCAAGAACGTTACTAGAATCAGATCGGTACGTGTGTGAGATCTGCAACCAAGGGTTTCAGAGAGATCAGAATCTACAGATGCATAGAAGACGACATAAAGTGCCATGGAAGCTTCTGAAGAGAGACAAGAAGGATGAGGAAGTGAGGAAGAGAGTCTACGTGTGTCCTGAGCCAACATGTCTCCACCATGACCCGTGCCACGCTCTTGGAGATCTGGTCGGAATCAAAAAGCACTTCCGCCGTAAACACAGTGTCCACAAGCAATGGGTTTGCGAGAGATGCTCCAAAGGCTATGCAGTTCAATCTGACTACAAAGCCCATCTCAAGACCTGCGGTTCACGCGGTCACTCCTGCGACTGTGGCCGCGTTTTCTCCAGGGTTGAGAGTTTCATAGAGCATCAAGATACTTGCACCATCCGGCAACCTCAACCCACCAACCACCGTCATCTACAGCAGCACACGATGGGCCTTGACGCTCCATCAAGAACCACTTCGACAGCAAGCTTCGGCCCTTTATTGCATGGACTTCCTTTGTTAAGACCTCCACGACCGTCCAATCAACATTCACCAGCTTTTGCTTACCCTTTCAATGCTTCATCAGCTCCTTTCGAAAGCCTCGAACTTCAACTATCCATAGGAATGGCAAGAACATCAGCACAAGCGAGGCACAACGAAAAGAGAGAGACGAGTTTAACAAAGGAGAGAGCGAACGAGGAGGCAAGGAAGGCAGAGGAAACGAGACAAGAAGCGAAAAGGCAGATAGAGATGGCAGAAAAGGATTTTGAGAAAGCTAAGAGAATAAGGGAAGAAGCAAAAACCGAGTTGGAGAAGGCTCACGTTGTTAGAGAAGAAGCAATCAAGAGGATTAATGCAACAATGATGGAGATCACTTGCCACTCTTGCAAGCAACTATTTCAGCTGCCTGTTACGGCTGATGAGAGTACGTCGTCTCTTGTTATGAGTTACGTTTCCTCGGCGACAACTGAAGGAGAATGCGAG
>gnl_Arath_TAIR10_AT3G50700.1
ATGCCGGTAGATTTAGATAACTCCTCCACAGTTTCCGGTGAAGCAAGTGTTTCAATCTCATCCACCGGAAACCAAAACCCACTTCCAAACTCCACCGGAAAGAAGAAACGTAACCTCCCTGGCATGCCTGATCCAGAGTCAGAAGTTATAGCTTTATCACCAAAAACATTACTAGCAACAAACAGATTTGTTTGTGAAATCTGTAACAAAGGGTTTCAAAGAGACCAGAATCTTCAACTTCATCGTCGTGGACACAATTTACCATGGAAGCTTCGTCAGAAATCAAACAAAGAAGTGAAGAAAAAAGTCTATGTTTGTCCTGAAGTTAGTTGTGTTCATCACGACCCTTCACGTGCTTTAGGAGATCTAACTGGAATCAAGAAACACTTTTGTCGGAAACATGGTGAGAAGAAGTGGAAATGTGATAAATGTTCTAAGAAATACGCTGTTCAATCTGATTGGAAAGCTCATTCCAAGATTTGTGGTACTAAAGAGTATAAATGTGATTGTGGTACTCTGTTTTCTAGGAGGGATAGTTTTATAACGCATAGAGCTTTTTGTGATGCTTTGGCTGAAGAAAATGCGAGAAGTCATCATAGTCAGAGTAAGAAACAGAATCCTGAAATTTTGACCCGGAAAAACCCGGTACCCAACCCGGTTCCTGCTCCGGTGGATACTGAGTCTGCTAAAATCAAATCCTCCTCGACTTTAACAATTAAGCAATCAGAATCTCCAAAAACCCCTCCTGAAATCGTTCAAGAAGCTCCAAAACCGACCAGTTTAAATGTTGTTACAAGCAACGGTGTTTTCGCAGGCTTATTCGAATCTTCCTCGGCTTCTCCAAGTATATACACAACATCGTCTTCTTCGAAGAGTCTTTTCGCGTCATCTTCGTCCATTGAACCTATCTCTTTGGGTCTTTCAACAAGTCATGGATCATCCTTTCTTGGGTCAAACCGGTTCCACGCTCAGCCCGCGATGTCAGCAACCGCTTTACTTCAAAAAGCAGCTCAAATGGGAGCAGCTTCTTCAGGAGGTTCATTGCTTCACGGGTTAGGGATAGTTTCATCCACTTCAACTTCTATAGACGCAATAGTCCCTCATGGACTAGGATTAGGACTGCCTTGTGGTGGCGAAAGCAGCTCGGGTTTAAAAGAGCTTATGATGGGGAATTCATCGGTGTTTGGTCCGAAACAAACGACATTAGACTTCCTCGGTTTAGGTAGAGCGGTTGGTAACGGAAATGGTCCAAGTAACGGACTATCTACTCTAGTCGGAGGAGGAACCGGCATCGATATGGCAACAACATTTGGATCAGGAGAGTTTTCAGGGAAAGACATTAGTAGAAGAAAATCA
>gnl_Arath_TAIR10_AT3G45260.1
ATGATGATGCCAGATGATCATCATCCCCTCTCATTTCCCAGCTATGTCCTTCACCAAGAACACATCGCTCCAAATCCTAACCCTAACCCTAATCCTACCTCCTCTAACTCAGCCAAGAGGAAGAGAAATCTCCCGGGAAATCCAGATCCAGATGCAGAAGTCATCGCTCTATCACCAAACTCCCTCATGACAACTAATCGATTCATCTGCGAGGTTTGCAACAAAGGATTTAAGAGAGACCAGAACCTTCAGCTTCACCGGAGAGGCCATAACCTTCCATGGAAGCTAAAGCAAAGGACAAACAAGGAGCAAGTGAAGAAAAAAGTGTACATCTGTCCAGAGAAGACTTGCGTACACCATGACCCGGCCCGAGCCCTTGGTGACTTAACTGGAATTAAGAAGCATTTCAGCAGGAAACATGGTGAAAAGAAGTGGAAATGTGACAAGTGTTCCAAGAAATATGCTGTCATGTCCGATTGGAAAGCTCATAGCAAGATTTGTGGTACTAAAGAATACAGATGTGACTGTGGTACCCTCTTTTCCAGGAAAGATAGTTTCATCACACATAGAGCATTCTGTGACGCTTTAGCTGAAGAGAGTGCTAGATTTGTCTCAGTTCCACCAGCACCCGCATATTTGAACAATGCCCTGGATGTGGAAGTCAACCATGGAAATATCAACCAAAATCATCAACAACGACAGCTTAATACTACTTCGTCACAATTGGACCAACCTGGTTTTAATACCAATCGCAATAACATTGCCTTTTTGGGACAAACCTTACCAACCAACGTTTTTGCGTCCTCATCATCTCCATCACCTCGTAGTGCATCCGACTCCCTTCAAAATCTATGGCATTTACAAGGACAATCATCTCACCAATGGCTTCTCAACGAAAACAACAACAACAACAACAACATTCTCCAAAGGGGAATCTCCAAAAATCAAGAAGAACATGAGATGAAGAATGTGATTAGTAATGGTTCTTTGTTCTCTTCGGAAGCACGAAACAACACTAATAATTATAACCAAAACGGTGGACAAATAGCATCAATGTCAGCCACGGCATTGCTACAAAAGGCAGCTCAAATGGGATCAAAGAGATCATCATCAAGCTCAAGCAATAGCAAGACTTTTGGTCTAATGACCTCTATCTTCAACAACAAACAAGCAGAGAATATCAAAACTAAGGAAGTTGATGAAAGAGGTTTCACGAGAGACTTTCTTGGTGTGGGAAGTCAACACCGTTCTTGGCCGTTATTGATGGTCAACCATAATCTTCCAGACTCGTCTCCTCCGGCCTCCACGGACGGCACACCAACCGCCGACATGAACCAG
>gnl_Arath_TAIR10_AT3G13810.2
ATGTTACTTCACCAGCATCAGCAACCACAACAAGACGAGAATATGTCGAATCTAACATCAGCTTCCGGGGATCAAGCAAGTGTCTCTTCAGGAAATATAACTGAAGCAAGTGGTTCTAATTACTTCCCTCATCATCAGCAACAGCAAGAACAACAACAACAACAAATACAAAAACTTTCATGCTCTTGGACTGATTCATTATTCCAATTATTTGATACAGTCACCTTCTTGGAAATTCTGTACCCAGAATCAGAAGTGATAGCTCTATCACCAAAAACACTAATGGCAACAAACAGATTCGTGTGTGAAATCTGCAACAAAGGTTTTCAAAGAGACCAGAATCTACAGCTTCATAGAAGAGGTCACAATCTGCCATGGAAGCTGAAACAAAGATCCAACAAAGAAGTGATAAGGAAGAAAGTGTATGTATGTCCAGAAGCAAGCTGTGTCCACCATGATCCATCTAGAGCTCTCGGTGACTTAACCGGAATCAAGAAGCATTTCTGTAGAAAACATGGTGAGAAGAAGTGGAAATGTGATAAGTGTTCAAAGAAATATGCTGTTCAATCAGATTGCAAGGCTCATTCTAAGACTTGTGGCACCAAAGAATACAGATGTGACTGTGGCACTCTCTTTTCTAGGAGGGATAGTTTCATAACTCATAGAGCATTTTGTGAAGCATTGGCTGAAGAGACTGCAAGAGAAGTAGTAATACCACAAAACCAGAATAATAATCAACCAAACCCTCTTTTGATTCATCAATCTGCTTCTCATCCTCATCACCATCATCAAACACAACCAACCATAAACGTCTCTTCTTCTTCATCTTCCTCCCACAACCACAACATCATCAATAGCCTTCACTTCGACACCAACAATGGTAATACTAATAATAGTAACAACAGCAACAACCATCTCCATACATTTCCCATGAAGAAAGAGCAACAAAGCAATGACCATATCATGAATTACCACCATAGTATCATCCCTCCTTGGCTTGCTCCTCAGCCTCACGCACTCACATCTTCAAACCCTAACCCTAGTAATGGTGGAGGAGGAGGAGGAAGTTTGTTCTCTCTTGCTTCTCCGGCTATGTCAGCCACCGCATTGCTCCAGAAAGCAGCCCAAATGGGCTCTACAAAGACACCTCCTTTACCACCAACCACGGCCTACGAGAGGTCAACTCATAATAACAACCTCACAACGACAATGGCGGCGATGATGACGTCACCATCTGGATTCATCAGCTCCAACAACAACAATCATGTTTTGTTTCAAGACTACAACGCATCCGGGTTTGATAATCACGGCAGAGAAGAAGCATTCGACGATACATTTGGCGGGTTCTTGAGAACAAACGAAGTTACAGCCGCCGCAGGATCAGAGAAGAGTACTAAAAGCGGTGGAGGAGAAGGTTTGACGAGAGATTTCTTGGGGCTAAGACCGTTAATGTCTCATAACGAGATTCTAAGTTTTGCTGGTCTTGGAAGTTGCATAAATAGCTCTGCTTCTGATCAGCTTCATCCAAAGCCTTGGCAGGGT
>gnl_Arath_TAIR10_AT5G60470.1
ATGACCGCCTCTCATTCTCTAGCTTTGTCCATGACCAAGAGCACATCACCCCTAATCCTTACCCTAACTCTCAGCCTGCAGCCTCCACTAAAACACCCAAGAAAAAGAGAAACCTTCCAGGAAATCCAGGCATATCCAAATGCAGAAGTCATCTCTCTATCTCCAAAATCCCTCATGGCGACAAATCGGTTCTTTTGTGAAATTTGTAACAAGGGGTTTCAGAGAGAACAGAACCTTCAGCTCCACAAAAGAGGCCACAACCTGCCATGGAAGCTGAAGCAGAAAACGAACAAGAATCAGGTGAAGAAGAAAGTTTATATATGCCCTGAGAAGAGTTGCGTCCATCATGATCCAGCTCGAGCCCTAGGAGACCTTACTGGAATAAAGAAGCACTTTAGCAGGAAACATGGAGAGAAGAAGTGGAAATGCGATAAGTGTTCCAAGAAGTATGCTGTGATATCCGATTGGAAAGCTCATAACAAGATTTGTGGTAGCAGAGAGTTTAGATGTGATTGTGGTACTCTTTTCTCCAGGAAGGACAGTTTCATCTCACATAGATCCTTCTGTGATGTCTTAGCTGAAGAAAGTTCTAAATTCTTCTCAGTTCCTTCACCATTAGCCGCCAATTCGACCATCGCCACTGTCACTGATACCAACAATCCAATTCTCATTCAATCACAATTGGATCAATCTTCCACAGGTACGGCCGATCTTAACGTCAACAACAATCACACCACCCTATTTGGACAAAAGTTCACCAACTCCAACCCAACCCAACAACAACCCAATGCTTTGGCGTTGTCCTCACCACCATCACCTCGTAGTACATCTGATTCGGTTCATAATCTATGGAAGTTACAAGAAGAGGAATGTGCACACCAGTGGTTACTCAATGAATATATGAACAATAACAAAAACATATTCCATAAGGGAATATTCAAGAATCAAGAAGATGAGATAAAGAAGGGAAATATCTACAGCGGCTCAAACCCAACCGATGGAAACATAGCATCCTTGTTCTCGTATAATCAAGAAGCAGTGAATATGGCTTCATTTTCGGCAACAACATTGCTTCAAAAGGTAGCTCAAACGGGAACACCATCAAGCTCCGAAACTAGCACCACCATGTTTGGGCAAATGACTTCCTCCATCTTCAACAATACGATGCTAAACTCCTATTGTTTAACGGCGAAGAATAATGAAGAAGAGTTGACCAGAGACTTTCTTGGTGTGGGAAGTAGTGAGGACCAACAACGTCTACATCGTCATCGCTTCCCATCAAGCGTGCCATTGACGGCGAACCATGATATTCCCAAGTTGGCCGCAACCATTGTAGGCAGGAAGCAACCA
>gnl_Arath_TAIR10_AT5G66730.1
ATGCCGGTTGATTTAGATAATTCCTCTACAGTTTCCGGCGATGCAAGCGTCTCATCGACCGGAAACCAAAATCTAACTCCTAAATCCGTCGGGAAGAAGAAACGGAATCTTCCTGGAATGCCTGATCCAGACGCTGAAGTGATAGCTTTGTCACCTAAAACACTTATGGCAACGAATCGATTCGTTTGCGAAATCTGTAACAAAGGTTTTCAACGTGACCAGAATCTTCAGCTTCATCGTCGTGGTCACAATCTTCCATGGAAACTTCGACAGAGATCGACTAAAGAAGTGAGGAAGAAGGTTTATGTTTGTCCTGTTTCTGGCTGTGTTCATCATGACCCTTCACGTGCTCTTGGAGATCTTACTGGAATCAAGAAACACTTTTGTCGGAAACACGGCGAGAAGAAATGGAAGTGTGAGAAATGTTCTAAGAAGTATGCTGTTCAATCAGATTGGAAAGCTCATTCGAAGATTTGTGGCACCAAGGAGTATAAATGCGATTGTGGAACTCTGTTTTCTAGGAGAGATAGCTTTATAACGCATAGAGCCTTTTGTGATGCCTTGGCTGAAGAGAGTGCGAAGAATCATACTCAAAGCAAGAAACTTTATCCAGAAACTGTCACTAGGAAGAATCCTGAAATTGAGCAAAAATCTCCAGCAGCTGTTGAGTCTTCTCCGTCATTACCGCCTTCTTCTCCGCCATCGGTTGCTATAGCTCCGGCACCGGCTATTTCGGTTGAGACTGAGTCTGTCAAAATCATATCTTCCTCTGTTTTGCCGATTCAGAATTCTCCAGAATCTCAAGAAAACAACAATCATCCTGAAGTCATTATTGAGGAAGCTTCAAGAACGATCGGGTTCAATGTTAGCTCATCGGATCTAAGCAATGATCACAGTAACAACAATGGTGGATACGCAGGTTTGTTTGTATCATCAACAGCTTCGCCTAGTTTATATGCTTCCTCAACCGCTTCTCCAAGTCTATTCGCACCATCGTCCTCCATGGAACCCATCTCTCTCTGTCTCTCGACGAACCCTTCTTTGTTCGGACCAACAATACGAGATCCGCCACATTTCCTAACTCCTCTCCCTCCTCAACCGGCAATGTCAGCTACTGCATTGCTCCAAAAAGCTGCACAAATGGGTTCCACGGGATCAGGAGGTTCGTTGCTTCGCGGGTTAGGCATAGTTTCAACTACTTCTTCATCTATGGAACTCAGCAATCATGATGCATTGTCATTAGCTCCTGGTCTTGGACTTGGACTACCTTGTAGCAGCGGTGGTAGCGGATCGGGTCTAAAAGAGCTCATGATGGGGAATTCATCGGTGTTTGGTCCGAAACAGACGACACTAGACTTTCTTGGATTAGGAAGAGCTGTTGGTAATGGTGGTAATACCGGAGGTGGATTGTCTGCTCTGTTAACTTCTATAGGTGGTGGAGGTGGAATCGATCTGTTTGGATCAGGGGAGTTTTCAGGCAAAGACATTGGAAGAAGTTCG
>gnl_Arath_TAIR10_AT5G03150.1
ATGCAGATGATTCCAGGAGATCCATTTTCTATTTCATCCTCCATGGGAGGGTTTGTTCATCAAGAAACACACCTTCATCATCTTCAGCAGCAGATCCCTGACCTTAACCCTAATTCTAACCCTAACCCAAATGCGAAACCAAACTCTTCATCAGCCAAGAAGAAGAGAAATCAACCTGGCACTCCAGATCCAGATGCTGATGTCATCGCTCTATCGCCAACAACACTCATGGCAACAAACAGATTCGTGTGCGAGATCTGCAACAAAGGGTTTCAAAGGGACCAGAATTTACAACTACATCGCCGTGGCCACAACCTTCCATGGAAGCTAAAGCAACGGTCCAAACAAGAAGTGATAAAGAAGAAAGTATACATATGTCCTATCAAGACTTGTGTACACCATGATGCCTCCAGGGCCCTTGGAGACCTCACTGGGATCAAGAAACACTACAGCCGCAAACACGGTGAAAAGAAGTGGAAGTGTGAAAAGTGTTCTAAGAAATACGCTGTTCAGTCTGATTGGAAGGCACATGCGAAAACTTGTGGTACTCGTGAGTATAAATGTGACTGTGGCACGTTGTTCTCCAGGAAAGATAGTTTCATCACACATAGAGCGTTCTGCGACGCATTAACTGAGGAAGGAGCGAGGATGAGTTCACTTAGTAACAACAATCCGGTGATCTCTACGACGAATCTGAATTTTGGAAATGAGTCAAATGTTATGAATAATCCAAATCTTCCTCATGGATTTGTACACCGAGGAGTTCATCATCCCGACATTAATGCTGCTATCTCTCAATTCGGTCTAGGGTTTGGACATGACCTAAGTGCAATGCATGCGCAAGGTCTATCCGAGATGGTTCAAATGGCCTCCACCGGCAACCACCACCTCTTCCCGTCGTCATCATCATCCCTCCCTGATTTCTCCGGCCACCACCAATTCCAAATTCCAATGACTTCCACAAACCCTAGTCTCACCTTATCATCATCCTCAACATCACAACAAACCTCAGCTTCACTACAACACCAAACCCTAAAAGACTCATCTTTCTCACCACTCTTCTCCTCTTCCTCCGAAAACAAACAAAACAAGCCTCTCTCTCCAATGTCTGCCACAGCTCTCTTACAAAAAGCTGCACAAATGGGCTCTACTAGAAGCAATTCCTCCACCGCTCCGTCATTCTTCGCCGGCCCAACAATGACATCCTCCTCGGCCACCGCTTCTCCTCCTCCTAGATCGTCTTCTCCAATGATGATCCAACAACAACTAAACAACTTCAACACCAATGTCTTAAGAGAGAATCATAATCGTGCTCCTCCTCCTCTTAGTGGTGTCTCCACTAGTAGTGTGGATAATAATCCCTTTCAATCGAACCGATCGGGTCTAAACCCGGCTCAACAGATGGGTCTAACCCGGGATTTTCTTGGAGTGAGCAACGAGCATCACCCTCACCAAACGGGTCGTCGTCCGTTTTTGCCTCAAGAACTCGCAAGGTTTGCTCCATTGGGT
>gnl_Arath_TAIR10_AT5G44160.1
ATGACAAGTGAAGTTCTTCAAACAATCTCAAGTGGATCAGGTTTTGCTCAGCCACAGAGCTCATCAACCCTGGATCATGATGAATCTCTCATCAATCCTCCTCTTGTTAAGAAAAAGAGAAATCTCCCTGGAAATCCTGATCCGGAAGCTGAAGTGATAGCTTTATCCCCCACGACCTTGATGGCTACGAACCGGTTCCTATGTGAGGTATGTGGCAAAGGTTTCCAAAGAGACCAAAACTTACAGCTTCATCGGCGAGGACATAATCTTCCATGGAAGTTGAAGCAGAGGACAAGCAAAGAAGTGAGAAAACGTGTCTACGTTTGCCCCGAGAAGACATGTGTCCACCATCACTCCTCTAGAGCTCTAGGCGATCTCACTGGAATCAAAAAGCATTTTTGCCGGAAACACGGGGAGAAGAAGTGGACGTGCGAGAAATGTGCTAAGAGATACGCAGTCCAATCTGATTGGAAAGCTCATTCCAAGACTTGTGGTACTAGAGAGTACCGTTGCGATTGTGGCACCATTTTCTCAAGGCGAGACAGCTTTATCACTCATAGAGCTTTCTGCGATGCCTTAGCGGAAGAAACCGCTAAGATAAACGCAGTGTCTCATCTCAACGGTTTAGCCGCGGCTGGAGCCCCAGGATCAGTTAATCTCAACTATCAATATCTCATGGGAACATTCATCCCACCGCTTCAACCATTTGTACCACAACCGCAAACAAATCCAAACCATCATCATCAACATTTTCAGCCACCAACTTCTTCGTCGCTCTCTCTATGGATGGGACAAGATATCGCGCCGCCTCAACCGCAACCGGACTACGATTGGGTTTTTGGAAACGCTAAGGCAGCGTCTGCTTGCATTGATAATAATAATACTCACGATGAGCAGATTACGCAAAACGCAAACGCAAGTTTGACCACTACCACTACTCTCTCTGCCCCTTCTTTATTCAGCAGCGACCAACCACAAAACGCAAACGCAAATTCAAACGTGAATATGTCCGCGACAGCTTTACTACAGAAAGCTGCTGAAATTGGCGCTACTTCTACAACAACCGCAGCGACCAATGACCCATCAACGTTTCTTCAAAGTTTCCCGCTTAAATCCACCGATCAAACCACCAGTTATGACAGTGGCGAAAAGTTTTTTGCTTTGTTCGGGTCTAACAACAACATTGGGTTAATGAGTCGTAGTCATGATCATCAAGAGATCGAGAACGCTAGAAATGACGTTACGGTTGCGTCTGCCTTGGATGAATTACAGAATTACCCTTGGAAACGTAGAAGAGTTGATGGTGGAGGTGAAGTGGGTGGAGGAGGGCAAACTCGGGATTTCCTCGGGGTTGGTGTACAAACGTTGTGCCATCCATCGTCTATCAATGGATGGATT
>gnl_Betvu_v1.2_Bv2_034570_jzgp.t1
ATGATGAAAGGTTTGGGTTTAGATGAAAGCATGTCCAATTTAACCTCAACTATATCTGGTGAAACAAGCATATCATCAAATGCCCGGAATGATCAATCTTCCTCTACCACCACCACCAACACCAACGGCAACACCAACACCAACACCATGCTATACCCACAAGCATCATCCACTTCCTTTGCTTCTCCACATCAACTTCAACCTCCTCAGCCACCGCCCGCCAAGAAGAAAAGAGGCCTCCCGGGGAACCCAGACCCGGATTCAGAGGTGATAGCTCTATCACCCAAGAGTTTACTAGCAACCAACAGGTTTATATGTGAGATCTGCAACAAAGGGTTTCAAAGAGATCAAAATCTTCAGCTTCATCGAAGAGGTCATAACCTACCTTGGAAGCTAAAGCAAAGGCCTAAGGATCAGATTATTAAGAGAAAGGTTTATGTGTGTCCCGAACCTAGTTGTGTGCATCATGACCCTTCTAGAGCACTTGGAGACTTAACTGGGATTAAGAAGCATTTCTGTAGGAAACATGGAGAAAAGAAGTGGAAATGTGAGAAATGCTCAAAGAAATATGCAGTTCAATCAGATTGGAAGGCTCACTCCAAGATTTGTGGTACTAGAGAGTATCGTTGTGATTGTGGAACTCTTTTCTCTAGGAGGGACAGTTTCATAACTCACAGAGCTTTCTGTGATGCTTTAGCAGAAGAGAGTGCAAGAGCCATTAATCCACTTAGTACACTTCCATCAGTATCTCACCAAAGTGGTGCAGGAGGAATTGCAGGTTTAACCACTTCTTCAGCATTATCCCACCTTAATCTTCCACCCCATTTAACCTCTCATCATCAACTTCTTCAATCCCTCCCTCTTAAGAGAGAACCAGACCACCAACACCAACACCAACACCCAAGTTTTAGTGTCAGGTCTGATATCCCACCATGGCTAGCATGTCCTCCACCAGCACAACAACAGACTATGGTGGATGGCGGGACTAGCCAGCTCGATCACCAGCAACAGTCTCACCATATGTATACATTCCAGCACCAGCACCACCACCAGCAGCCGCAATACGAACAGCAAAGTTCGAATAATAATGCTCTAGGGCCTACATTGTCTTCTTTTCAATCCCCGGCTCATCCCCAGATGTCCGCCACCGCGCTTTTACAGAAGGCAGCGGAGATGGGGGTGACAGTTAGTAATCAGCAGAATCAGAATCAGAACCAGCAAGTACAGCACCAGAACCAAGTAGTACTAACAAATAGTACTAGTTGTGGACTAAGTGTGAACCAAGGGTTTATGGAACAAGTAGTGTCAGCAGCAGATGGAGAGGGAGCTTCTGGAGGGCAGTCTTCATTAGCTGCATTGCATGATGTTATGTTAATGAACTCATTTCAATCCACAACAAGTGGTGGTTTCGACTCGTCGAGTTTTGGAGACTTTCATCAAGCAATGCAAGCTCCAAAGTCACAGCAAAATGGTAATGGTGGTGGCGGTGGTGGTAGTGCTGGTGGAGGTGGTGGCCGTGGCGGCAGTGGTAGTGGCAATGAAGGGCTAACAAGAGATTTCTTGGGGTTAAGAACATTTACTCATAAAGATTTTCTTAATATGGCAGGTTTTGGTCATATGAGCTCTTCTTCAGCTTCTTTTGAACAACAACAACAACATGACCACCAACAGAATCAAACACCTTGG
>gnl_Betvu_v1.2_Bv5_119990_wdfk.t1
ATGTTCCAAGCAGCTATGTCCAATTCAAGTTTGTCTGAGGAAGCTAGTAATAATTTTTCTAGCTTTAACCCTTTGTTACTACAAAACACTACTACTAATATCATCAATTCTACTCAGCAACCACTTCTTCCTAAAAAAGTCAAGAAAAAGAGAAGTCTTCCAGGAAACCCAGACCCAGATGCTGAGGTGATTGCATTATCACCAAAAACATTACTAGCAACAAATAGGTTTATTTGTGAGATCTGTAACAAAGGGTTTCAAAGAGATCAAAATCTTCAGCTTCATAGAAGAGGTCATAATCTTCCATGGAAGCTTAAACAAAGAAGTAAGACAGATATAGTGAGGAAGAAAGCTTATGTTTGTCCAGAATCAAGTTGTGTTCATCATCATCCTTCAAGAGCTCTTGGAGATCTTACTGGAATTAAGAAGCATTTTTGTAGAAAACATGGAGAAAAGAAATACAAATGTGAGAAATGTTCCAAGATTTATGCTGTTCAATCTGATTGGAAGGCTCACTCTAAAACTTGTGGAACTCGAGAATATAGATGTGATTGTGGTACACTTTTTTCCAGGAAAGATAGTTTCATAACTCATAGAGCATTTTGTGATGCATTAGCTGAAGAAAGTGCAAGACTTTCAACAAACCCTTTTTCAAACCCCATGCAACCACCACAACAACCACCACAATTCTCCACTCTTTCAACCTCCCAAAACCCTAATAATTCCTCTCTATTCCCTTTTTCCACCTCCCCATGGGACCCACCACCTTCTCAAAACCCTAACCCTAATCCACTCATCCACATTAAAACTGAAAATAACACTCATTTCTCATCACCACCACCTTTCTTCCAACCACCCCATATCTTCACTAATAACCATTCCAACTCAAAGGGTTTACTAACCTCCCTTCCCTTCACATCCTCCGACACCGCCGCGGCCGCCGCAATGTCAACCTCCCCTTTCTTCTCCGCCACCGCCCTCCTCCAAAAGGCAACCACCTTAGGGCCCGTGTCAGCAATGCTCAACGGTTTCGACGAGCTAGGAGCATTGTCCCGGCATGAGATGGCCGCGGTTTTTCCACCGCAGCCATCCTCATCTACAAACACGAACACGACAACCACCACCACAACAACCACCACTAGTAATAGTGATCATCATGATCATTACTCCGCCATGCTCGCCACATGGCGGAAAAACAACGATGGATTGACAAGAGATTTCCTAGGACTTACCGCAGGAGATTATAACCATAATGGTCATCATGTACATGTTGATGATGATGAGGTTGTAGGGAATATGCTAAAGTTCACGGGTGGGTTACAGTACGGTATGACAGCTCCATATGATCGTGACAACTCATCATCATCATCATCAATGTTGATGAAGCCACATCAACAACATCCTCTTGTTCATCATCATCATCATCAACAACAAATTGACGGCTTTGGTTTTGTTGGTGCTGAACATTCTACTACTGCGGCTGCTGCCTCGGGATCAAGGTGGGGG
>gnl_Betvu_v1.2_Bv6_131640_dakt.t1
ATGGCGGCATCTTCATCTTCCTCAGCCTTCTTTGGAGGTAGAGAAGGCGATGCGATGAAGCTTACGCATCATCAGCATCAACAACAACAACCACCACCGCAACAACCACCACAACTACAACCACAACAGCCACAGCTACAGCTACAACAACAGCATTCTTTGGCGGTGCCGCCACCTTCTTCATCAGCACCGCCAACAAATCCTCAACAAAAGAAGAAGAGAAGCCTTCCTGGAACTCCAAGCAAGTATCCAGACGCGGAGGTGATAGCATTATCACCCAAGACATTAATGGCAACAAATCGCTTCATATGCGAAGTTTGTAACAAAGGATTTCAAAGAGAACAAAATCTTCAGCTTCATAGAAGAGGGCACAACTTACCTTGGAAGTTGAGACAAAAGACAAAGAATGAAATAGTGAAGAAGAAAGTGTACTTATGCCCTGAACCAACTTGTGTACACCATGACCCAGCTCGAGCCCTTGGAGACCTTACTGGCATCAAGAAACACTACTCTCGCAAGCATGGAGAGAAGAAATTCAAGTGTGAAAAATGTAGCAAGCGTTATGCTGTTCAGTCTGATTGGAAGGCTCATTCTAAAACCTGTGGTACTCGCGAGTATAGATGTGATTGTGGCACCCTTTTTTCGCGGAGGGATAGCTTTATAACTCACAGAGCATTTTGTGATGCACTAGCACAAGAGAGTGCAAGACATCCAACTAGCTTAGCCACCTTAGGAAGCCACTTATTTGGATCTTCTGGTGCTACTATTGGTGGTAATACTAGTAACAATAACATGGGTTTAGGAGTTGGACTGTCTCATCAAATGGCCAACCACCATCTTCCAACTTCCCTTTCCGATCAAATGACGTCCGACATCCTCCGCCTCGGCGGTGGAGGCCGAGGCATGGGGACCGGGCAGTTCGACCACCTCCTCGGCCCGAATTCGTTCCGGCAACAACCCAACATGCAGCAATCTCAGGCCAACTTTTACTTGTCTGACCAAAGTGGTGGGCCTAACCACTATGCTAATACTAGTACTACTAATAATGATCAAGAAAATCAGTCCCAAAATGCTGGTGGTGGAATCTTCTCCAACAAGCTATTCCCCGGGCAGCTGCCCGTCCATGACCTAGGGTTTTTCTCCAATAATAATAATAACAATGAAAATACAAACACAATCAACACCAGCAATAACACCAATGGAAGTGGGGACCACAGTGGTCTTTTTTCCCCTACAGGTAGTGGTAGTCTTTTTGGTGGACAACCTTCTGGTGGTGGCCTATCATCCCTTTACACCACCGGACCCGCCCTCCAAGCTAGCCCTCACATGTCCGCCACCGCCCTCCTCCAGAAGGCGGCTCAGATGGGATCCACAACCTCTACCAACAACGCTAGTGCCACCGCCCTATTAAAAGGGCTAGACACTAAGCCAATAACACAACAACAATCAATTTCAAACCCGCCCCCAACAAGTGGTGGGGGCGGGTATGCAGGGTTATTTGGAGAAAATGACCAAAATAACCTTCATGAATTACTCATGAGGGATAACCTAATGAATAACCCTTTCTTTGGACAAGATCATCAAACTGGTGCTACAGGAGATCACAATAGTAATTATGGAGGGTTTAACCCTAATAAATCCGGGCTCGGAGTCGGATCATCGGATAGATTGACAAGGGATTTTCTTGGTGTAGGAGAGATTGTTAGAAGCATGAGTGGTGGAGGGTTTACTGCAAATTCACAAAATATGGCATCATTAGATAATGTTGCTGATCATCAAAGAAATAATAGTACAACAGCAGCAAATAATAACAGTACTTTGAATAATTCTGCACCTTCTTCAAGTAGCCAAGCTTTTGGTGGCGGAAATAATTTT
>gnl_Betvu_v1.2_Bv6_137660_fwms.t1
ATGCCGGCAGATTTGGATGATTCATCACCTAAAACTATGTCAAACAATACAGCTTCTGGAGAAGCAAGTGTTTCTTCAAGCGGCGATCAAATTGAACCCTTAAAACCTCCTCCAAAAAAGAAGCGTAATCAACCTGGAATGCCTGATCCAGATGCAGAGGTAATAGCTTTGTCACCGAAAACATTAATGGCGACCAACAGATTTGTATGTGAAATATGTAACAAGGGTTTTCAGAGAGATCAGAATCTTCAGTTACATAGAAGAGGGCATAATTTGCCATGGAAGTTGAGGCAAAGATCGAGTAAAGAGGTTAAGAAGAGAGTTTATGTTTGCCCAGAAATTAGTTGTGTTCATCATGATCCTTCAAGAGCTTTGGGAGATTTGACTGGGATTAAGAAACATTTTTGTAGAAAACATGGTGAAAAGAAGTGGAAATGTGATAAATGTTCTAAGAAATATGCTGTGCAATCTGATTGGAAAGCTCATACTAAGATTTGTGGTACTAGGGAGTATAAGTGTGATTGTGGTACTCTTTTTTCAAGGAGAGATAGTTTTATTACTCACAGAGCATTTTGTGATGCTTTAGCTGAGGAAACTGCAAGAAATCCTCGTTCGAGTGGTAATAATAGCAATAATAGTAAGATGGATGTGGACACAAAAATTGTAACTGGTGGAATTGCTTCGCCGCCTGCACCGCCAACGCTATCGCCGGTGTCTCAGCAGATGCCTCCTCCGTCGCCAGTGCCTGCACCGTTACAATCGCCAGCAACACCGTCGCAGCCGCAGTCACCGCTTGCCATGGGTCCAGCAATGCAGCCGCCGCTTACCATGGCTTCACCAACTAATATGGTGTCATCCATTTTGCCTATTCAGAGTGCAGTTCAACTCTTGCCAGAAATTCCAACTCCGGTCTCAGAAGATGTACTTCCTCCGGTCTCCATAGTCGCGTCTGAGTTAAAGGGTAGCAGTAGCAGTTGTTGCAGTTCTAGTAGTGGTGCCAACACTAGTGGCAGCAGTGTATTTGCTACCTTATTTGCTTCTTCCTCAACTACACCAGTTAGCTTACCATCCCACCCAAATCCGGCTTTCTCAGACTTCATCCAATCCATGGCTCGACCTGAATGTCCCCCACCAGAACTCCCCCCTTCTGTATCAACAGAACCGATATCGCTTTGCCTCGCTACAAATCATGGGTCATCCATCTTCGGGCCTGCTGGCCAAGAACGGAGGCAGTATGCACCGTCTCCACAGCCAGCAATGTCAGCCACTGCACTACTTCAAAAAGCTGCTCAAATTGGTGCTGCAGGAAGTGGGGGTTCATTACTTCGTGGGCTCGGGCTTGTCTCATCGACTTCATCTGCTGGGCCGTCGGAAGGTCTTCAATGGACTTCTCGGCAAGTTGAACCTGAGACTAGCCCTGTCCAATCAGGCCTTGGGCTGGGACTGCCTTGTGACGAAGGGTCTGGACTGAAGGAACTAATGATTGGAAGTTCTTCAATGTTTGGCCCAAAACAGCCCACCCTTGACTTCCTCGGGTTGGGAATGGCTGCAGGAGGAAGCTCAAATGGGGGGCTCTCGGCTTTGATCACATCGATGGGAAATGGCCTTGATGTGGCTGCCGCAGCGGCTTCGTTTGGGGGAGCAGAGTTTGCTAGTAAAGACATTGGAAGGAGCTCA
>gnl_Betvu_v1.2_Bv7_162330_mjoz.t1
ATGAATTTGCAAGGTATTGGAGATGGGTTTTCTTTACCTTCAACAATTAGGGGATTCCCTCAAAATCATCTTCAACAACTACAACAACAACCACCACCATCTAACCCTAACCCTAAAGTTTTATCCCATAATAATGGTAATCCTCTTCCTTCCAAGAAGAAGAGAAATCTACCAGGAACACCAGATCCAGATGCTGAAGTGATCGCGCTATCGCCAAAGACCCTAATGGCTACAAACAGATTCATCTGTGAAATATGCAATAAAGGGTTTCAAAGAGATCAAAACCTTCAGCTTCACAGGAGAGGCCACAACTTACCATGGAAACTTAAACAAAGGACAAACAAAGAAGTTAAGAAGAAGGTTTACATATGCCCAGAAAAAACATGTGTACATCATGACTCATCAAGAGCTCTTGGTGATCTAACTGGAATTAAAAAACATTTTAGCAGGAAACATGGTGAAAAAAAATGGAAGTGTGAGAAATGTTCCAAGAAATATGCAGTGCAATCAGATTGGAAAGCTCATACTAAGACTTGTGGTACTAGGGAGTATAAATGTGACTGTGGTACACTTTTCTCCAGGAAAGATAGTTTTATCACACATAGGGCTTTTTGTGATGCATTAGCAGAAGAAAATGTGAGGATTAATTCAGTCGCACCTCCAAGTCTAAGTTTCAAGACTGATGATCAATCCAATAACAAATCCACCATTGTTCCTCAACCTGGTTTTCATCATGGATTTGTTAGTCAAGGACTTCAAGAAAATTCCAATTCAATTTCACAGTTTAACCCGCTTTTTCGACAAGATTTTAGCAACATGGCTGGTACCAATACTCTCAATACAGGTTTGCCTGAGATGGTACAAATGGCAACAAGTAACAACCTCTTTGGCTCATCCTCGATTCCCAATTTTATGATCAACAATCAATATTCATCCTTAGAAAGAAGTGCAACAGCAACACCAACATCAACCACTGCAAGTCTTTCCTTGTCATCTTTCCCACTTGCATTGAAGGATGAAGGAAGAAATAACAATAACAACAAGACAAACATGGTTGAAAACCTAGCTTCTTTATATTCACATGATCAAAACAACCCATCATCTTCCTCACCGAATCCCACAACCCCCATGTCTGCAACCGCACTCCTACAAAAGGCGGCTCAAATGGGTTCAACAAGGAGCAATCCTTCTTTTCTTGGAACATCCATGGGAGTCATGACGAGTTCACCACCTACCAACATTTTATCAAGCGCCCTAGTGTCAAGCACTGAGGCGCCTGACTGTGTTGGTAATGGACCTAATAGTTGTGCTACTACTAGCACTGGACTAGTAGGGAGCTCGAACTTAATGTCTACTTCTGTGAACAACCTTAGTCAATTGATAATGCAATCGGGTTCGAAATCACAAAATAATTTAAACCAACTTAAGCTCTCTTCCATCTCGAACGCTCTAACTAGAGATTTCCTTGGCATGGGAGCTGAAGACGGAAGTGTTCGCCCTTTTTTGCCTCAAGAACTTGCCAGTTTTGCATCTATGAACTCAACCATGGGGCTCAATCATTTTGGTAACAAG
>gnl_Betvu_v1.2_Bv7_170610_mkwz.t1
ATGTCAAATTTGACTTCAGCAGCAGCTTCTGGTGAAGCAAGTGTTTCTTCTAGCAATAATAGAGGTGAACCTAGTAATTCTATTTACCCTCAACATCATCAGTATTTTTCACATCAGCTTAATCAGTCTGAAGCTGAAGTTGAAGCTGAAGAACAAGCACAACAACCACCTGCTAAGAAGAAAAGAAACCTACCAGGAAACCCAGACCCAGAAGCAGAAGTGATAGCTTTATCACCAAAATCATTGTTAGCAACAAACAGATTTGTGTGTGAGATCTGCAACAAAGGTTTTCAAAGAGACCAGAATTTGCAGCTTCATAGAAGAGGACATAATCTTCCATGGAAGTTGAAGCAAAGAACAAACAAAGAAGTTAGGAAGAAAGTGTATGTTTGTCCAGAACCAAGTTGTGTGCACCATGACCCATCAAGAGCTTTAGGAGATTTAACAGGAATCAAGAAACACTTTTGTAGAAAACATGGTGAGAAAAAATGGAAATGTGATAAATGTTCTAAGAGATATGCTGTTCAATCTGATTGGAAAGCTCATTCTAAGGTTTGTGGCACTAGGGAATACAGATGTGATTGTGGCACCCTTTTCTCCAGGAGAGATAGTTTCATAACACACAGAGCATTTTGTGATGCATTAGCAGAGGAAACTGCAAGAGCAATAACTACAAACTCTATTCTATCAAACCCAATAGCATCTGTGGCAGCTGCAGCTGTTGGACCTTCTTCAACCTCTCACTTCATCAATCTTCAGCAACAACAACAACAACAGTTGCTCAACAATCAGCAACATCAGGATAATCCACTTCATGCATACCCATTAAAGAGAGAGCAACACCAGCAACATCAGCAACAACAGCAAAACATAATGAATCTACCTCCATGGTTATCTTGTCCATCAATGGATCCTCATAATCATCAACTTCCTTCTCCGTCGTCGTCGTCATCCATCTTCCATCATCAAGATCAGCTGATGCAACACCATCAACAACAACAACAACAACAACAAAATACAAACCCTAGCAACCCTAATATGGGTCCCACATTTTCATCAGGAGGAGGGATTGGTGGTGGACCTTATCATTCACAAGCAGCAGCATCAGCTCACATGTCAGCTACTGCATTGCTGCAAAAGGCAGCTCAGATGGGAGCTACCATGAGCAACACTGCAACTCAGCAACCCCACCAACAACATCAACAACACCAACAACAACAACACCATCAACACCAGCAGAGTCACGTGTCTGACACAAATTCAAATACAACAACAGCAACAACAACAACAACAACAGCAACAACAACAACAGCTGGGTTGTTTGGAATGAATTTGTCCTCACGTGACCTTGAGCAGCAACAGCAGGAGATGATGCCAACTAGTAATAGTAGTCATTTTGTAAACCAGGGTTTGTCATCTTTTGGAAATAAAGCTGCAGCAACACCAACAACACCCAATACTTCCACCAATCATCATCAACAACTTAGAGGCACAAGCCCAACCCAAAGCCCAAACCAAGGCCCACCACCATCATCCTTCTTCCATGACATGATGGTCAATTCTCTCTCTTCTACCTATGATCAACATGATCATCATCATGATGCTTTTGGTATTGGTAGTATGGGCATGTTGGGTAAGAAAGACCCTTCTTCCTTAGCTGCATTTCATCAAACTCTTGGCGGCGGCGGCGGCGACGACGGAAATGGCAATTGCAATGGCAATGTCAATGGCAGTGTTATTAATGGAGGAGGAAATGATGGATTAACAAGGGATTTTTTAGGATTAAGACCTCTTTCTCATAGTGACATTCTCACCATTGCTGGACTTGGTAATTGCATCACTACAAACACTCCTCATCATCATCATCATGATCATCAACAAGATACCCATAAATCATGGCAAGCT
>gnl_Betvu_v1.2_Bv8_188640_ngte.t1
ATGTTAGGCGGTTCTTCATCCTCTTCAGCTCCTTCTTCTGAGCACGTCAACGTTAGTAGTAGTCCGACGGACAACGGCAATAGCAGCAAGCGCAAACGTCGGCCTGCGGGAACTCCAGATCCAGATGCGGAGGTTGTATCGCTATCACCGAAGACACTCCTAGAATCGGACAGATACGTCTGCGAGATCTGCAATCAAGGATTTCAAAGAGACCAGAACTTGCAGATGCACAGAAGGCGGCATAAAGTGCCGTGGAAGTTGTTGAAGAGAGAAAATCCGGTGGTTCGGAAGCGGGTTTTTGTATGCCCAGAACCTACCTGTCTCCACCACGACCCATGCCATGCACTTGGCGATCTTGTTGGAATCAAAAAACACTTCCGCCGTAAGCACAGCAACCATAAACAATGGGTCTGTGATAAGTGCTCTAAAGCTTACGCTGTTCAATCTGATTATAAAGCTCATCTCAAAACATGCGGCACTCGCGGCCACTCTTGTGATTGTGGCCGCGTTTTCTCCAGAGTTGAAAGCTTCATTGAACACCAAGACGCTTGCCACATGGGCCGTCTCCGTTGTAGCGATCATCATCATCATCATCCAAGTAATCCAAATCAACCATCACATCAGCAGCAACAGCAGCAACAGCAGCAACAGCAGCCAACTGTCTGTCTGTCACGCGCTGCTTCGAGCTCAAGTCCATCGAATGATACGACTAATAACATCACTGTTGCCGGTCCGTGGACAACCAATGGCATAACGATGGCAAAGCCCTCGGTTGCAGAGAATAACCTTCACAATTTGGAGCTCCAACTCTCAGTTTCTCCCAAAGCTGCTGATCATGAGAACCACTCAACTCAACTTCAGCTATCTATTGGCTCCACCTCCGACGTGGGCGAAAAGAACACTACAGAAACTAACTCAAACAATAAAGCTTCCACGTCAAGTCCGGCCTCGAATAATAATAACACGGCAACGCTCAAGGAACAAGCTAGCGAGCAACTGAGGCTGGCGATGGCGGAGAAAGCGTATGCTGAGGATGCAAGAAGAGAGGCGAAGCGTCATGTTGAGTTGGCGGAGAGAGAGTTTGCTAACGCTAAGCGTATTAGGCAACAAGCGCAAGCCGAATTAGATAAAGCTCAGGCACTCAAAGAGCATGCTATGAAACAGATCAGCTCCACTCTCATGCAAATTACTTGTCATGCGTGTAAACAACAGTTTCATGCCTCAATGATGATGACGACGACGACAATGACAACGGCAACAACAATGTCTTGTGCTCCGCAGATTGACGATCAGAACAGCTCTCTCGCTGAAAGCCAGGTTGTGGATGACAACAACCTGCAC
>gnl_Betvu_v1.2_Bv9_209500_fuun.t1
ATGGCTGATCAAGAAGTAATTTCAAATGGTAATTTTCTACAAGACCCAGTTGTTGGATCTAATGACACGCTGCCTCCTAAGAAGAAGAGAAACCTCCCAGGCAATCCAGATCCAGAAGCAGAGGTCATAGCTTTATCACCAAAAACCCTAATGGCAACAAACAGATTTTTATGTGAAATATGTGGGAAAGGGTTTCAAAGGGATCAAAATCTTCAACTCCACCGCAGAGGTCATAACCTACCATGGAAGCTGAAGCAAAGAACTAGCAAAGAGCCGCGAAAGCGCGTTTATGTTTGCCCTGAAAAGACATGTGTTCATAATCATCCTTCAAGAGCTCTCGGTGATCTCACCGGGATTAAGAAGCACTTTTGCAGAAAGCATGGTGAGAAAAAGTGGAAGTGTGAGAAATGCAACAAGAAGTATGCTGTTCAGTCAGATTGGAAGGCTCATTCCAAAACATGTGGAACTAGGGAATACAAGTGTGATTGTGGAACTATATTCTCAAGGCGTGATAGCTTCATAACCCATAGGGCATTTTGTGACGCCTTAGCAGAAGAAACAGCAAGAATGAACGCAGCAAGTGCGCAATTCAATATTAGTGCCGCCGCAACAAACAACCTCAACTATCATCATATTATGGGGTCTAATCTTGGACCTGCAGTTGCCATGGCACAACATTTTTCCTCCATATTCAGGCCACCAACTAAAGATGAAACCCTTGACCACCCTCAACACCAAAGGGGAGGAATATTTCCTTTATGGTTAGGCACCCAATTAACTCAACCTGGAGGGTATCACGACACAATGCAAAACTCTCCTAATATTTCCATCCAATCCCATGACATACAGCATCAACTTAGCTCCACCATCAACTCAATAAATTCCCATAATACCCCTCTTATGGTCCCAAGCTCGAATCCTCATACCGACGATAATTACAATAACTTGAATTGGGTTTTTGGAAGTAAAATCGCTAATAATAATCCCTTAAACAACCACAATAATGGTGAAGAATTAGGTGTACTAACGAATAATATTGCTTCAACTACCACTACTACTACTACACCACTACCTTCTTTGTATAGCACCCAACACCATCCTCAAACATCCTCTAGTAATTGTTCTCACTTTATGTCAGCCACAGCCTTACTACAAAAAGCTGCTCAAATGGGTTCTACTTCTTCTACCAATAGAAATGATGCATTTTTCCTAGGAAACTTTGGGTTAGTAATGAAGGAAGATAATGATAATATTGATCGTAATAATACTAGCAACTACAATGGTGGTTCAATATTTGGTACTTCAAACTCAACAACCACCAATGTCGGAAGTGATGTCGAGGGTTCGGTTGATGATCTCTCTACCATGACAACAATGTACAATGTTAACCCCGCCAAGCGTCAGAGGATGAGCTCTCCAAGTACTCAAGGAGGTGTTGGTGGCGGCAGAGGCCAAACTCGAGATTTCCTCGGCGTTGGTTCACAACCCGTATGCCGGCCGTCGTCCATTAACGGTTGGATT
>gnl_Carpa_v0.4_evm.model.supercontig_158.1
ATGCCGGTCGACTTGGATAATTCCTCTACGGCTTCCGGCGAAGCAAGTGTTTCTTCCTCCGGTAACCAAAACCCACCTCCCAAATCCGCCGCCAAGAAGAAACGAAACCTCCCCGGAATGCCAGATCCGGATGCGGAGGTGATAGCGCTGTCTCCCAAAACCCTTTTGGCTACGAATCGATTTGTGTGTGAAATTTGCAACAAAGGGTTCCAGCGAGACCAGAACCTACAACTCCATCGCCGTGGCCATAACCTACCATGGAAGCTGCGGCAGAGATCGAGCAAGGAAGTGAAAAAGAGGGTTTACGTCTGTCCGGAGTCGACCTGCGTCCACCACGATCCGTCGAGGGCTCTCGGCGATCTCACGGGGATAAAGAAGCATTTTTGCCGGAAACACGGGGAGAAGAAATGGAAATGCGATAAGTGCTCGAAGAAGTACGCGGTGCAGTCTGATTGGAAAGCTCACTCGAAGATTTGTGGCACCAGAGAGTACAAATGTGACTGTGGAACTCTGTTTTCCAGGAGGGATAGCTTCATCACACACCGGGCGTTCTGTGATGCGTTGGCCGAGGAGAGCGCGAGAGCTAAGACTCAGACTCCGAGCCAGAACCAGAAGCAAGCCCAGACCCAGAATCAGGTAGTTGTGAATTCCAATCCAGAATCTGACTCGAATGTTCAAGCTATGGATTCGTCTCCTCCAGCGACGCCAGCTCCAGTGCCTGCAAAAGCTCAGGCTCAAATCACAACTCCATCTCCAGCTCCAGCTCCAGCTCCAGCTCAATCTCAAACCCAGGTTCCAACTCAGTCAACTGGAATGGTATTTTCTTCGGTTTTACCGGTTCAGAATTCAGAGATGCCAGAAAGTTCTACTCAAGTTATGGAAGAAGCTCCTATGACAGCCGGTCTGAATGGGAGCTCTAGTAGCAGCAATAGTGCAAGTAGCAGCAGCAGCGCCAGTAGTAGTGTGTTTGCAAGCTTATTTGCTTCCTCGGCTGCATCGGGAAGATTACAAACTTCTCAGCCACCTGCTTTTACTGACTTAATTCGAGCTGTATCAAGGCCTGATTGCCCAGCTGAACTTGCTCCCTCATCATCCACAGAGCCAATCTCTTTGTGTCTCTCAACAAGTCATGGGTCATCTATATTTGGGACTGCAGGGCAAGAGCGCAGACAATATGCACCACCACCACAACCAGCTATGTCTGCCACTGCACTACTACAGAAAGCTGCTCAAATGGGTGCTGCAGCCACGAATGCTTCGCTGCTCCGTGGATTTGGCATTGTGTCATCTTCGTCAACCTCTTCACAGCAAGAGAACTTGCAGTGGGGTAGTGGGCAAGTTGAGCCTGATAATGCCTCAGTACATGCAGGGCTTGGACTTGGTCTTCCTTGTGATGGAGGTTCTGGATTAAAAGAATTAATGATGGCAACTCCTTCTGTGTTTGGTCCTAAGCAAACTACCCTTGACTTTCTCGGACTTGGAATGGCAGCCGGTGGCAGCCCTACCAGCAGCCTGTCTGCTCTAATTACTTCAATTGGAGGAGGAATTGATGTGGCAGCAGCTGCAGCAGCAGCATCTTTTGGAGGCGGAGAATTTTCGGGGAAAGACATTGGAAGGACTTCA
>gnl_Carpa_v0.4_evm.model.supercontig_2.118
ATGTTAGACAAAACAACTTCCTCCTCTGCTGCTCCATCTTCTTCTTCTGATCCTTTTCCTTCCTCTGAAAATGGGGTCACCAACAAAAGGAAAAGAAGGCCTGCTGGTACACCAGATCCGGATGCAGAGGTCGTTTCTCTATCGCCCAAGACCTTATTGGAATCAGATCGATACGTGTGTGAGATCTGCAATCAAGGGTTCCAGCGAGACCAGAACCTGCAAATGCACAGGAGGCGGCACAAGGTCCCTTGGAAGTTGCTCAAGAGAGAGACGCAGGAGGTGAAGAAGAAAGTGTTTGTGTGTCCAGAGCCAAGCTGCTTGCACCATGACCCGTGCCATGCTTTGGGAGATCTGGTTGGCATAAAGAAGCATTTCAGGAGGAAGCATAGCAATCACAAGCAGTGGGTGTGCGAGAAATGCTCCAAAGGATATGCTGTTCAGTCCGATTACAAGGCACATCTCAAGACTTGTGGTACCAGAGGCCATTCTTGTGACTGTGGCCGTGTGTTTTCCAGGGTGGAGAGTTTCATTGAACACCAAGATTCGTGCACAGTCCGTCGAGTCCAACCCGAGTTACAGTCGCTGCAACAAGCCTGCTCGTCTCGAACAGCATCGAGCACCAGTCCGTCAAGTGACGCCAATTTTAGCAGAGCCCCACTGCCTGGACTGCCAGTACTGGCGCCAAAGCCAACTGAGCCTGTCTTCCTCTACTCGGATCGCAACAACAAGAACGTCCACCCAGCTGCCTCTGATCATCATCTCAAAAAACACAATCTTGAACTCCAGCTCCTCCCATCATCAAATTCAGATGAGAATTTCGAGACCCGTCTGAAGCTTTCAATTGGATCTTGTGATAACGGTGACCACAATCTTGAGTCTGGAAAAAAGCTGGAGAAGAGTGCAAGTGAGTCGGCGATGGAAGCCACCCGTTTAAAAGAGTTTGCTAACGAGCAGTTACAATTGGCGGTGGCCGAGAAGGCATATGCGGAGGAAGCTAGACAAGAAGCAAAGCGACAGATTGAGATGGCTGAGCTTGAGTTCGCGAATGCCAAGCGGATAAGGCAGCAAGCACAGGCTGAACTTGAAAAGGCTCAAGCTTTGAAAGAGCAAGCAACCAAGAAGATCGGTGCTACTATGATGCAAATCACTTGCCAAGCCTGCAAGCAACAATTCCAAGCGTCCACTGCCACGGTGGCCGCAGCAGCTGACGAGACCTCGCTTGCTATGAGTTATATGTCTTCGGCCACCACCGAAGGAGAAGGAGAG
>gnl_Carpa_v0.4_evm.model.supercontig_2.88
ATGGCTGCATCGTCTTCCTCAGTGCCGTTATTTGGTATAAGAGAAGAAAATCAAAACCAAATGAGACAGCAGCAACATTCCTCTACACCAGCTCCATCTGCAGTTCAAGCACCACAACCCCCTAAGAAGAAGAGAAACCAGCCAGGAACACCAAATCCAGATGCGGAAGTCATAGCGCTATCTCCCAAGACACTAATGGCAACAAACAGGTTCATTTGTGAGGTATGCAACAAAGGGTTCCAAAGGGAGCAAAACCTACAGCTTCACAGAAGAGGACACAACCTGCCTTGGAAGCTAAAGCAGAAGACTACAAAAGAGGTGAAGAGAAAGGTTTATTTGTGCCCTGATCCCACATGCGTCCACCATGACCCTTCTCGTGCTCTTGGCGACCTCACTGGCATCAAAAAGCACTATTCGAGAAAACATGGCGAGAAGAAATGGAAGTGCGAAAAGTGCTCTAAGCGCTATGCTGTTCAATCTGACTGGAAGGCCCATTCTAAAACTTGCGGCACCAGAGAGTACAGGTGTGACTGTGGAACTCTCTTCTCGAGGCGTGACAGTTTTATCACGCACAGGGCTTTCTGTGATGCACTGGCTCAAGAGAGTGCAAGACACCCTCCTTCCATCAGCACTATAAGCAGTCATCTGTATGGAAATAACAACAATGTAGCAGCAGCTGGTTTAGGCTTATCTCAACTAGGCCCACAAGTTCCCTCCTTACAAGACCAGACTACCTCTCAATCTACTCATGCTCCACCCACCCAATTTGATCATCTCCTTCCTTCTCACTCCACCTTCCGTCACCACCACCAGCAGAACCCCGCCGCTTCTCCTGCTTTCTTCATGCAAGAACCAAACCAACAAGACTTATTGTCAAACAATAAGCAGTTTCATGGGCTAATGCAGATGGCTCCTGGTAACAACACTACCAGTCTTTTCAACCTGGGTTACAATAGCAGCAATGATGGAGGAGGAAAACACAGCTCAACTACCAATCTGCCATCTTCTGGTTTTCTGGTTCCTAATCATTTCAACAATGAAAATGGTACTAGTGGGGTCGACGTCGTCGGTGGTGAAGGCTCCACTCTCTTCCCTAACAATCTCATGACTGACCAGATCAGCTCGGGTCTCTCCTCTCTCTTTGGCACACCCATTCAAGGTGGCAGTATCAACAACATGATGCCCCATATGTCCGCCACCGCACTTCTTCAAAAAGCTGCTCAAATGGGTTCAACCTCCAGCAACAACACTGCCTCTCTGCTAAGAAACAAATCAAACTTTGCTTCTATTTTCAGCGAAAACGAGGCCAATAACCTTCATGAACTAATGAACTCGTTTAGTAGCGGCAGCCCTTCAATCTTGGGAGGTGGATATGGAGAAGATCATCAGAACCCATATGGGGAAGAAAGGCAACGACACGGGCCAAACACCTTTGGCAATCTTGATGAGCAAAAACTCCATCAGAATATGAGTGCAAATATTGGGGGATCTGATAGGTTAACCAGAGACTTCTTGGGCGTTGGACAAATCGTTCGAAGCATGAGTGGAGGCATTTCACAAAGGGAGAAACAACAGCAAGCCACCATGGATATAAGCTCGTTGGAATCAGAGAGGAACAGGACTGGTAATGCGGGACCGACAACAAGTCAATCTTTTGGAGGTGGAGGGAATTTTCAG
>gnl_Carpa_v0.4_evm.model.supercontig_2.89
ATGGCTGCCGCCTCATCATCCGCACCGTTTTTCGTAGCCGGAGAAGACAACCAAAACCAGATGATACAAGTTCAACAACATTCATCTACAACTGTTTCCTCCACTGTTCCAAACACAGCACCTCCAAAGAAGAAGAGAAATCAACCTGGAAATCCAAATCCAGATGCAGAAGTGATAGCACTATCTCCCAAGACGCTAATGGCAACAAACAGGTTCATATGTGAGGTGTGCAACAAAGGGTTTCAAAGGGAACAAAACTTACAGCTCCACAGAAGAGGACACAACCTGCCCTGGAAGCTAAAGCAGAAGACTACAAAAGAGGTGAAGAGAAAGGTTTATTTATGCCCTGAACCCACATGCGTCCACCATGACCCTTCTCGTGCTCTTGGCGACCTTACTGGCATCAAAAAGCACTACTCTAGAAAACATGGCGAGAAGAAATGGAAGTGCGAAAAGTGCTCTAAGCGCTATGCTGTTCAATCCGACTGGAAGGCTCATTCTAAAACTTGCGGCACCAGAGAGTACAGATGCGATTGTGGCACTCTCTTCTCAAGACGGGATAGCTTCATCACCCATCGAGCTTTTTGCGACGCTCTGGCTCAGGAGAGTGCAAGACACCCAACCAGCTTAAACACACTGGCCACTCACCATTTGTACGGAAACAATCACATGAGCTTAGGCTTAACTCAAGTTAGTAATAATTCTCAGATTTCCTCCTTGCAAGACCCAAACAGCGTCCCTTCAGCGGCTAACATTTTAAGGCTGGGAAGTACTACTACTGGTGGTGGACCAAAATTTGAGCACCTCATTAATCCAACGTCTACAAACCCTTCTTCTTTACAGCCAAATCTGCCACCTTCTGCGGCCGCATTCTTCTTGCAAGATGCAAACCAAGGCTTGATTCAAGATCAGCATGGCGTGGTATCTTTTCAAAACAAGCCAATTCATGGTCTGATGCAACTTCCTGATCTTCAAAGCAACACAACGAACTCTCCTTCATCTGCTAATCTCTTTAACCTTGGCTTCTTTTCCAACAATAGCTCAACTAGCAGCATAACCAACAGTGAAAACACCAACACCACCAACCTCCAGAATTCTGGCTTCCTTGGAGCTAACCAGTTTAACAATGGCAACAATGGCAGCCAAGGGACTACCTCCATCTTCTCTAATAACCTTGGTGATCACTCCGGTTCCGGTCTCTCCTCCCTCTATACAAGTTCAGTGCAACATGAAGCCATTTCCCCACATATGTCAGCCACGGCATTGCTTCAGAAAGCCGCGCAAATGGGTTCAACTACGAGTAGCAACAGTACATCAACCCTGCTACGAGGCTTGAGCGGCGGCGGCTCTTCCTCAACTGCTGGTAAACCAGACCGATCAATCATGCCCACCAACTTTGGCGGAAATTTTGGGAGCAATACAGATCAAAGCCTGAGATCACAAATCGACAATGACACCAATCTCCAAGGACTTATGAATTCTCTCGTAAATGGAGGGTCGACCATCTTCGGCAGCGGCAGCGGAGGAGGAGGAGGAGGAAGACAGGGACAGGATCATAGCTTTGTCAGCTTCTCCGCCGGCGGTGGGATGTCAAACTTTGGCGGCGTGGACGAGGCAAAGCTTCACCAAAATCTTGCCGGTTCTGATAAGTTGACGTTGGATTTTCTTGGCGTCGGAGGAGTTGTAAGAAATATTAGTGGTGGGTTCTCGCATAGAGATCAGCAGCAGCACCAACAACAACTGGGGATGAACATGAGCTCGTTGGAACAAGAAGCTGCCAAGTCTAATTCACAGCAACCAACTCAAGCTTTTGGGAGAACAAAACTGCAC
>gnl_Carpa_v0.4_evm.model.supercontig_216.25
ATGGCGAGAAGAAATGGAAGTGTGAGAAATGTTCCAAAGAAGTACGCTGTTCAGTCCGATTGGAAAGCTCATACTAATATCTGTGGCACTAGAGAGAAGGACAGCTTTATCACACACAGAGCTTTCTGTGATGCTTTAGCTGAAGAAAGTGCAAGGTTCACTTCAGTTTCAACACTACCAATAAATCCAAATCTAATTATCAACAATCCCAATAATGCCCATGAAGATCCCCACCACCAATTCTCCTCAGTTTTCCGGCCAGAGTTGGCCGCCGGAGCCGGCAGCTCAGAGCTCCTAACCAGTTCAAATGGGCAAAAGCCAAGACTTTCTCTTTGGCTCCATCAACAAAACGCTTTCTCCGAGCAACTACCTCCAGTTGCGCCGATGAACGTTTTTGGGTCGTCCCAGTGGGTCGAAAAATACCCGGAAGGATCATTTACAGGATCCAATCTCTCCATGTCGCCATTGCCAAGATCAGACCAGAAAGTGAATCAGCTGGAAGAAGACAACAAGGGAAATATTAATCTGTATAATTCGAATAATAATAATCATCATCAGAGCATCCAGCAAGCTTACATGTCAGCCACTGCACTTTTACAGAAGGCAGCCCAAATGGGATCTACAAGAAGCTGCAACTCATCACCATTGAATATAACTTCTGGGTTTGGATTAATGAGCTCCTCATCTCTGTCGAATCCCGGGAACAAGTTCGTCAAGAATCATAGTATAATAAACGATCAAAATCTGAGTGAACTATTGGCGAGTTCATTGCCTCAAGCTTCAACTCAGTCAGCCATTGTTAAAGAAGCATCGACATTGTTGGGTACTGCCGGTTTAAACTCACATCCATTCGTCAGTACTTCATCAATACCCAAGAGCTTGGACAGTCTTTTCATGGCGGATCATAATAATCAGAGGCAGATTAATTCAGCAGCACAAAAATACGGGAGTTCCAATGAAGTTGATCAAGAGAGTTTAACCAGAGATTTTCTGGGTGTAGGAGGTGAATCCAGTAGATCTCCATTCTTGCACCAGGAGCTAGCCAGGTTTGCTCCAATGGGTAATCCAGCTATGGATCATCACCTGAGTCAG
>gnl_Carpa_v0.4_evm.model.supercontig_216.26
ATGATGCATCAAAACCATGTCCATGGCCTTTCTGTTTCCTCCACCGTTAAAGGGTTTGTTCCTCCTCCTCCTCATCGTCACCAACAAACAGCTACCTCCAACCCTAACCCTAATCCAAACCCTAATAATAATCCTTCTGCAAATCCGGCTGCCAACAAGAAGAAGAGAAACCTCCCGGGAACCCCAGATCCAGATGCAGAAGTGATTGCTTTATCTCCGAAATCTTTGATGGCGACGAACAGATTCATCTGCGAAATCTGCAACAAGGGTTTCCAAAGGGACCAGAACTTGCAGCTGCACAGGAGAGGGCACAACCTGCCATGGAAGCTGAGACAAAGAACGAACAAAGAAGTAGTGAGGAAGAAGGTGTATATATGCCCGGAGAAGAGCTGTGTACACCATGACCCCTCCAGAGCTCTGGGTGACCTAACGGGAATTAAGAAACATTTA
>gnl_Carpa_v0.4_evm.model.supercontig_25.46
ATGATGAAAGATCTTTTATTTCATCATCAACAACAACAACAACAACAACAGCTGATGGAGGAGAACATGTCTAATTTGACTTCAGCATCTGGAGAAGCAAGTGTTAATTCCTCAGGCAATAGGACTGAATCAGGCACCAATTACCCTCAACAATACTTAGGTACACCTCCTCAAATTCAGCCACCACCCAAGAAGAAGAGAAACTTGCCAGGCAACCCAGACCCAGATGCAGAAGTGATAGCTTTATCTCCGAAGACACTCCTGGCAACGAATAGATTTGTTTGCGAGATCTGCAACAAAGGCTTCCAAAGAGACCAGAATCTTCAGCTCCACCGGAGAGGCCACAACCTGCCATGGAAACTGAAGCAAAGGACAACAAAAGAAGTGAGGAAGAAGGTTTATGTGTGTCCAGAATCCAGCTGCGTGCACCATGAACCGTCCAGGGCTTTAGGCGACCTCACGGGAATCAAGAAGCACTTCTGCAGAAAGCATGGGGAGAAGAAGTGGAAATGCGATAAGTGCTCAAAGAAGTATGCGGTTCAATCAGATTGGAAAGCTCATTCCAAGACCTGTGGCACTAGAGAGTACAGATGTGACTGTGGTACTCTCTTCTCAAGGAGGGATAGTTTCATCACTCACAGAGCATTCTGTGATGCTTTAGCAGAGGAGAGTGCAAGGGCAATCACAACTGGAGCAGCAAACACCAACCCACTTCTATCTTCTCATCTTCAACTTCCAGGCAGCTCTTCTTCGCACATCAACTTGCAAGTTCCCCAAGATCTCCATGCATTTTCACTCAAAAAAGAGCAGCAAAATTACAGCTCCTTGAGGCCTGAGATGCCTCCTTGGCTTGCTTCCTGCCCAACCCAACCACAACACCAGTCACTTGATCATGTCTCCTCCTCCTCATCCTCCACCTTCTCAACCAGATTGGATCATCATCATCAGGACTTCACAGTACAGCAAAAAAGCATTCATGATCATCATCATACCCCAAACCCTAACCCTAGTCTTGGCCCCACCATGCTCCCTCCTTCCTACCACCCAACACCCTCACCGCACATGTCAGCCACTGCTTTACTGCAAAAGGCAGCACAGATGGGTGCAACCATGAGCAGCAGCTGCAAGACTACTGGTTCGTCATCACCCACACCACCAGCCTTGATTAGACCCCACCAGCAACCTCACGTGTCGGCTGATTCTGGTCACAGTGCAACAACAACAACAGCTGGCTTTGGCCTGAATTTGTCATCACGTGAAGAGCTACAGGTTGCATCTGGATATGTCCATCATGTCTTGCCTGATCCTTTCGGCACCAGACCTGCAGGCGGTCTCTTCCAGGATATGATGTGTTCTTTGTCTTCTGCTGCAACTGGGTTTGACCAGCAAGGAGTAAATAATTCCTTTGATGAAAGCTTTGGTGGGATTTTGAACGCAAAGAAATATTTCAGTTTGGACGAAGTGAGAAAGGAAGACATGTGCTCAACCATTACAAGGACAAATATAACGAATGTCAGCAAAAATGATCATCATGATCAACAGACTGGTGGCATTAAAGGTGGCGAGGGTTTGACCAGAGATTTCTTGGGGCTTAAAGCGTTTTCTCATACTGATATTCTCAGTATTGCTGGTCTTAGTAACTGTATGAACACCACTACTTCTCAGGACCAGTCTTCACAGAAACCATGG
>gnl_Carpa_v0.4_evm.model.supercontig_45.59
ATGCCTTCCTCAACAGGAGGGTTTGTGCATCAAGAACAAAACCCAAACCCTAATCCTAAACCTAATCCTAATCCAGCTGCCAAGAAGAAGAGAAATCTACCTGGAACACCGGATCCAGATGCTGAGGTTATTGCTCTCTCTCCCAAAACCCTAATGGCTACAAACAGATTCATATGCGAAATATGCAATAAAGGCTTCCAAAGAGACCAAAACCTGCAACTTCACCGAAGAGGTCATAATCTTCCATGGAAGCTGAGGCAAAGAAGCAACAAGGAGGTAAAAAAGAAGGTGTATATCTGCCCGGAAAAGACCTGTGTTCACCACGATCCGTCCAGAGCTCTCGGAGACCTCACCGGAATCAAGAAGCACTTCAGCAGAAAGCACGGAGAGAAGAAGTGGAAGTGTGAGAAATGCTCAAAGAAGTACGCAGTTCAATCAGACTGGAAAGCTCACTCCAAGACTTGTGGGACTAGAGAGTATAAATGCGACTGTGGTACACTGTTTTCCAGGAAAGACAGCTTTATCACGCACAGAGCTTTTTGTGATGCTTTGGCGGAAGAGAGTGCTAGGATCACTTCGGTTGCGACCACTGATCTAAATTTTAGAAACGATAGTACTGTGAATCTGCCTCATGGATTTACTAGCCGAGGAGTTCAAGATCACGTTGCTGCAATTTCTCAGTTTGGCTCTGGTCTAACCCAAGATTTCAATGGAATCCCAACTTCAGGTTTCCCCGAAATGGTGCAGATGACTTCAGCTAATCTCTATGGTTCGTCATCTATGTCTAATTTTGGTCATCATCAGTTTCAAGGGTTTGACAAGAGTACTTCTGCGATTCCCACTAGTGCAAGTCTCACTTTATCTCCATTGCCACAAGGAGTTCTAAAAGAGGAAACCAAGGGAAATTTAGTGGAGAGCTTCTCTCCACCTCTCTACTCTGAAACTCAAAGCAAACAATCAAAGCCGGCAGCACCCATGTCGGCCACTGCACTTTTGCAGAAAGCAGCTCAAATGGGGTCAACGAGGAGCAACCAATCATTCTTTGGAAATACCTTTGGTGTAATGACCTCCTCTTCTTCTCAAACAGCTAGCTTTAGTTCCACACACAACAGAAACAGAAGTACCCATGATCAGGTTTATAATCAAAACGTGAAGCAACATGGGAATAATTTTGTAGTTATGAGTTCTGATCATGGAGTTTTGGGTAGTTCCATACCTAACGCTGCAACAACAAACAACAACAACAATAATAATCTTGAGCAGATGATGATGCAAACAGGAGCTCCAAAACAAAATGAAGCAACTCACTTGAAGCTGCATCCTGGTTCAACTTCCATTGATCAACATAGTTTAACCAGAGACTTTCTAGGCGTGAGTGGAGATCAATCTGGTCGTCCATTTTTGGCACAAGAGTTGGCAAAGTTTGCTTCATTGGGATCAACTATGGGTTTAAGCCAATTCACAAGCAACAAC
>gnl_Carpa_v0.4_evm.model.supercontig_48.75
ATGTCAAGTATTACAGCTGGAGATGTAGGTGGTGGTGGAGGAAGCTTTTCTTCCGGGAACATTAATGGCGGATCATCATCACAAGAAGTAGTAGTACTTCAACAGCAGGAGCAGCAAGTACCAGTTGTAGTACTGAATCATCATCATCATCATCATCATCCTCATCATCTTAATAGCTCAAGCTCTTTAGCTTCAAGTACCAGTAATAGCAATGGCTCCATAACTCAACAACAGCAAAAACCTCCACCTCCTAAGAAAAAAAGAAATCTACCAGGAACTCCAGATCCGTCTGCTGAGGTGATTGCTTTATCTCCAACAACTCTCATGGCGACAAACAGATTCGTCTGCGAAATCTGCAACAAAGGGTTTCAGAGAGACCAAAACCTGCAACTACACCGGCGAGGGCATAATCTGCCGTGGAAGCTCCGGCAACGAACGAGCAGTGAAATTCGGAAAAGGGTTTATGTGTGCCCGGAGCCGTCGTGTGTCCACCACAACCCGGCTCGTGCGTTGGGCGATCTCACCGGAATCAAGAAGCATTTTTGCAGGAAACACGGCGAGAAGAAGTGGAAATGTGATAAGTGCTCCAAGAAATATGCTGTTCACTCCGACTGGAAGGCTCATTCCAAGACTTGTGGCACCAAGGAGTATAAATGTGATTGTGGCACTATCTTTTCCAGGAGAGACAGCTTTATCACGCACCGAGCCTTCTGTGATGCCCTAGCCGAAGAAAACAACAAAGTAAACCAAGGTTTATTAATGGCGGCCAACAACAACATAGCACAAGCCGCAAACCAAGTCATCCCTGAGTTAAATCCCACTCAATCTGCAAAAATGGCTTCTGGGTTTAGCCATCAAGAAACCAAGAATAACAACGCATTAACCATGGCGATGTTTTCGAGTAGCTCCACAAGCCTATTTGGCAATGCAAGAAGCCTAATACCCACTTCGTCATCTTCCTCAAATTGCCTGCAACTAAACGGGATTAACTCATCATCGATCTTCGAAGGTATCAACTGTAATAACAACGGAGGGTTACGTGGGGATCTGCAGTTATCTGGTTCTGCCTCGATGTCTGCCACGGCATTGTTGCAGAAAGCAGCGCAAATGGGTGCAACTTCTAGTGGTAATACCACTGTAATGAATAGTAATACTGGGAGCTGCATGGACTCGCCATTGATGATGCAGAAGAGCTTTGTGATGACAACAATGGCGGCTCCACCTTCCTTTGGCTGCACACAGAATAATCATCAATCCCAGACTTTAATGGCGATGAACCAGACGTTCAACAGTAATAGCAACAACATGGGGATGTTCAACGGAGTTTTTGACGACCAAAACGACAACAAAAGTAGCGTTTTGTCGAGGTTTAGTAGTGGAGATGGGATGACTCTTGATTTCTTGGGGATTGGCGGGTCAAGAAACAGCGGTAGGATCAATAATAGTAGTGATAATAATAATAATAATATTCTGCATGATCATCAAGAACATCAAGAATTGATAATTGAGTTTGGATCAGGAGGAATCAATGGCGGTCATCATCATCATCATCATGAGACAAGAATTCAAAGTTTGAACCCTTTTCAACAGCATGCAGCTGCATCAATGGAGAAACCCATGTGGGAGGTA
>gnl_Carpa_v0.4_evm.model.supercontig_52.117
ATGTTCCCTGCACTTATGTCCAATTCAACTTCTCTCTCTGAGGAAGGTACTAGTGTTGGGTTAAACTTAAACCCAAACCCAGTGGTTTCCACCATCTGTGCTCAGAAGATCAAGAAGAAGAGAAGCCTTCCGGGTAACCCAGACCCAGATGCAGAAGTGATAGCTTTATCCCCAAAGACCCTATTGGCTACTAATAGATTCGTGTGTGAGATCTGCAACAAAGGATTTCAGAGAGATCAGAATCTTCAGCTTCACAGGAGAGGTCATAACCTTCCATGGAAGCTCAAGCAGAGAAACAGTAAAGAGATTAAGAAGAGAGCCTATGTCTGCCCAGAACCTACTTGTGTACACCATCATCCATCTAGGGCTCTTGGTGATCTTACAGGTATCAAGAAACATTATTGCAGAAAACATGGGGAGAAGAAGTGGAAATGTGAAAAATGCTCAAAGATTTATGCAGTTCAATCAGATTGGAAAGCTCATTCTAAAACCTGCGGAACTAGAGAATATAGATGTGACTGTGGAACCCTTTTCTCCAGGAAGGATAGTTTCATAACTCACAGGGCATTCTGCGATGCATTAGCTGAAGAAAGTGCAAGACTTTCTGCAAATCCCACCACTACCACCACCAACCCTAACTCTTCTTCCGCTCTCTTCACTTACCCATCTCACATCTCCCTCTCCCCCTGGGATCCACCTCAAAACCCTAATCCTAATCCCGTCAAGCTTGAATCCCTCCCCTTTCACATCCCACCTCCACCTTCACTACCTTTCTTCCAACCCACCACCAACCCAGCCCCTCTCATTTCCTCACCCTTCCCTCTCCTCCAACCCACCTCCTCCGCCGCCCTCTCTGCCACTGCTCTCCTCCAAAAAGCTGCCACAGTCGGTGCTACTGCTACAACACACCAGCCATCGAGTCATCACGTGTTGACTCAGCCGCAGCATGGACAACTAAACAGCAGGATGAGCGGAGTCGCGGAGTTTGGCCACGTCGACTCGCTGAGTGATATATCGCCGGAGTACCAGCTGAGCGGGTTTAGTTCCGGGAATCTAGCCACGTGGCATAAATCTGACCGTCTGACAAGGGACTTCCTTGGACTTCGAGGTCCCCAGCATGAGATTAAGGGAAATAGCGGGAATGTTAACGTTAGCATAAGTGCGAGGGAACTGTTAACGTACGCAGGAGGCGCACATCAGTTCCCACTGCCAGCGTACCACAGAGACCAGTCAACGTCGTCGTTTTTGAGGCCTCAAGGTTTGGGGTTCGCCGAGCCTGCTGCTGCTGCTTCTTCCCAGGCCTGGGAACACTGC
>gnl_Carpa_v0.4_evm.model.supercontig_64.66
ATGGCTGTGTCTACGGCTTCCAGAGAAGTGAGCATATCTTCTTCCGATAACCAGCAGATTCAGGCAACCCCACTAACAGTCGTTCCACAGAAGAAGAAACGAAACCTCCCTGGAATGCCAGATCCAGATGCCGAAGTAATCGCTTTATCGCCCAAAACACTGTTGGCTACCAACAGATTCGTGTGCGAGATCTGCAACAAAGGTTTTCAACGTGACCAGAACCTGCAGCTTCACCGAAGGGGCCATAACCTGCCGTGGAAGCTGAAGCAGCGAACTAGCAAGGAAGTGCGCAAGCGAGTTTACGTGTGCCCGGAGCCCACGTGCGTGCACCACAATCCCTCGAGAGCTCTGGGCGACCTCACCGGCATCAAGAAGCACTTCTGCAGAAAGCACGGGGAGAAGAAATGGAAGTGCGAGAGGTGCTCGAAAAAGTACGCTGTACAGTCCGATTGGAAAGCACACATGAAGACCTGCGGCACTAAAGAATACAGATGCGATTGTGGAACCATTTTCTCCAGGAGGGATAGTTTTACAACGCATAGGGCGTTTTGCGATGCCTTAGCAGAAGAGAACGCGAGGAGTCAGCAAACCCTAGCGGTTACGGGCGGAGAGGGGAATAGTGACCAAAATGCGAAGAGTGGTGTTGTGGTTGCATCACCCCCACCACCTCCCCTCACTCCGTCTACTACAATAGTATCTCCGGGTTTGTCGATGCAAAGCTCAGAAATGTCAGAAAATTCAATGAGGGTGTCACCTCCAACGCAAGGCGCCATAACATGCTTATCCTCCACGGGCACAGCCACGGTCACCACTCCAAGATCATCGTGTTTAAACACTAGTACTGTCTTTGCCAGTATATTTGCATCATCTCTTCCTGCGGCAGCCGCTCTCGTAGAACCTACATCTCTTTCTCTGTCTTCATCTCTCTACCTCTCCAGCAATGGCGCCTCCTCTTCCCTCTTCCCACCGGGCGGTCAAGACCGCTGCCGCTACGCTCCTTCGCCGCAACCTGCAATGTCCGCAACTGCATTGCTCCAAAAGGCTGCTCAAATGGGTGCAGCCGCATCTAGTCCCTCATTACTTCGTGGCTTAGGCTTGGCCGTGCCTTCTTCTTCTGGTCAAGATAGCCATGTGACAGCTGAGGGGAACCCTGTTACTGCAGGTCTCGGGCTTGGGCTGCCCTCCGAAGGAACATCTAGCTTGACTGATGGTATTATGGGACCGTCCTCTCTCTTCGGCAATAGGCCGACCACTCTCGACCTTCTTGGTCTGGGTATCGGTGCCGGAGGAGCTTCAACCAGTGGACTTTCTGCTCTTTTACCTTCATTTGGAGGTGGGTTCGGTGTTGGAGCAGCACCGAGTACTTCTGCACCATCGTATGGGAGAGGAGGAAACTCGCCCGGACAGATATGGGAGAGCACACCTGAGAGGAAGCCTAATCCATCAGCCTTACTG
>gnl_Carpa_v0.4_evm.model.supercontig_7.131
ATGTTTCCCAGTAATCCTTCCGATCCATTCTCTTGCTTGGAAACTGGAACCAACAGTAATAATAAGAGGAAAAGAAGACCGGCAGGAACTCCAGATCCAGATGCAGAGGTGGTATCCTTGTCACCAAAAACCCTAATGGAATCCGATCGTTACGTGTGTGAGATCTGCAACCAAGGGTTTCAAAGAGACCAGAACCTGCAGATGCACCGGCGACGACACAAAGTGCCATGGAAGCTGCTGAAGAGGGAGACGCCCTCGGTGAGGAAGCGGGTTTTTGTTTGCCCGGAACCCAGCTGCTTGCATCACGACCCGTGTCATGCTCTCGGCGATTTAGTCGGCATCAAGAAACATTTCAGACGGAAGCACAGTAATCACAAGCAGTGGGTTTGTCACAAGTGCTCTAAAGCCTATGCCGTTCAGTCTGATTTCAAGGCTCATCTCAAGACTTGTGGAACCAGAGGTCATTCTTGCGACTGCGGCCGTGTTTTCTCCAGAGTTGAGAGTTTCATCGAGCACCAAGACGCTTGTAACATGGGTCGTGTCCGGCCGGAGACACAACCGAAGCAGCAGCCACCGGAGACGCCATGTTTGTCTCGCTCAACTTCAAGTACTCCAACTCCATCCAGCGACACCAATTTCAGTACTACACCAGCTGGTAATGGATCAACCATGGTGGTTCCAACAAATCCAGCTATTACAGATTCCATGTTCTTGATTTCTAAGGAGGATAATCATTCGAAAAACAAGTACAACTTAGAGTTACAGCTCTCCACCACGACATCTAATCCGCTTGATCGGGTCTCAGCTGTTTCTTCCAAGATATATGATAATCACTCTACTCATTTGCAACTTTCCATTGGTTCCTGTGAATTCTTGGGGGGTAATCAAAGAAACGAGTATTCCAGCTGCGAGAAGCCAGCTTCAAGGGAGCTTAAAGACGAAGCTCGGGAGCAGTTGAGGTTGGCCATGGCAGAAAAGGCTTATGCTGAACAAGCAAGACAAGAAGCGAAAAAACAGATTGAATTGGCCGAGCAGGAATTCGCCAGTGCCAAGAAAATCAGGCAACGAGCACAAGCTGAATTAAACAAAGCTCAAGTTTTAAAAGATCATGCAATCAAGAAAATCAACTCTAATATTCTTCAAATCACTTGCCAATCTTGCAAGCGCCATTTTCAAGCAACAAATCCTTTTACTCATCATAACTCTTTGGTTTCAATGAGTTATTTTTCACCAGCCATACTTTCTCAAAGTGAACTAGAGATTACTGCTTGTAGGCACCAAATTAATTTGCACCAAAAC
>gnl_Carpa_v0.4_evm.model.supercontig_9.191
ATGGCAACAAACAGGTTTGTGTGTGAAATATGCAACAAAGGGTTTCAGAGAGACCAGAACCTGCAACTGCACAGGCGAGGCCACAATCTTCCATGGAAGCTCAGGCAGAGAACCAGCACAGAAGTGAAGAAAAGGGTGTATATTTGCCCAGAACCAACATGTGTACACCACAACCCGGCTCGCGCTCTAGGCGACCTAACAGGAATCAAGAAGCATTTCAGCCGCAAACATGGTGAGAAGAAATGGAAATGCGATAAGTGCTCCAAGAAATACGCAGTGCAGTCTGACTGGAAAGCTCACCAGAAGACTTGCGGCACTAGGGAATATAAATGTGACTGTGGAACAATCTTTTCCAGGAGGGACAGCTTTATTACTCACAGAGCTTTTTGTGATGCATTGGCTGAAGAGAACAATAAAGTAAACCAAGGACTAATGAACCAAATGGGATCAAACTTGCAGACCCAAGTGCCTGCAGAGCTCATGTCTTCATCAATGGCGGGCTTAAACCCAAACACCATTAATAACCCATCCATTGGATCAGACACTTTCAACACTTTTGACCCTAAAAACCCTCTGAAGTCCCTGGCTCAAGACCTCATGCCCATGCCTTTCAAGTCCATGAACATGGCAGGGGCAGGAGCTGGCATGTTTTCAAGCAGCTCAGGCACTCTCTTTGGCGGACCAAGAAGCAACATTGCATCTTCATCCTCCAGTCTCCAGCTCAGTTCCAATAGTACGTCATCTGGGTTCAACTACTTCCATCCAGATACCAAAAATGGCGGCTCAATGAGCCAGCTTTCAGCTGGGTCAGCTCACATGTCTGCTACAGCCTTGTTGCAGAAAGCAGCACAGATGGGAGCCACAGCAAGCAACAGTATAAATTCTCCCATGATGCAGAAGAGCTTCACCGGTAGCATGGTGGGTTCTGATCATAATAACCATCACCACCATCATCATCAGATTCAGGGCCAGCTCTCATCGGTGAGACCATCATCGTCTCCAGCTTACTCCAGTGCAGTTCAGCAGCATGCTACTAATAACAGCTCCTCATACGATCACATCCCACCAGTAATGCAGAATCATGATGATGATCGTCATCATCAATCAAGCCACATGGTGGGAATCAACGGTGGATCATCATCTTCATCAACAGGGTTGCTCCCAAACCAGCTCCTGAGAAAAAACACGCAAGAAATCCAACAGATTTTCGACCCATCAGGCAACTGCAGCTCCGCCATGAACGACATTGGCATTTTGACGAACATGTTCATGGCGGGTGGCGAACAGAACCAAGGTTTCCCGAAAAACATGGAGCAGGAAGAGAGTAGAAGTGGGTCAAGCTTGGTACAAGGTGGAAGAGCTGCATTAATGGCGGATAACAGGAATAACCAGATTATTACAGGTGGGTCAACAAGATTTGGATCAGGAAGCAGCAATGGAGGATCATCGAGTGACATGATGACACTTGATTTTTTGGGGATTGGATCAGTGTCAAGACCGGTAAATTTGCATGAACAGCAGCAGAAAAGTTTGGAGATGGAAGCAATGAGTCAGCAGAGATTGCCATTGATGAATCCTTACAATCAACAACAGCTCTCGCATGGAGATCATTCAGCCATTGAAAAACCCATTTGGGATGTT
>gnl_Carpa_v0.4_evm.TU.contig_36910.1
ATGGCCGGGGCACAACTAGTGCCTGGTATGGCACAGCATTTCTCCACTATCTTCAAGCCAATCTCAGGCAATGTCGATTCGATGGAGCAAACAAGACACGGACTGTCCTTGTGGATGAGCCAAGGATCCCAAGCCCTCGAAACAATAACCAATAATGTTCAAGAAATCAATCGAATTGGTTCGGCAAGCTCAGGGTCAATATTTGGAACTGGTGTGGACCCACTAGTTCCCTGCTCCAATCCTCCACCGTCTGATTATCAACTAAATTGGGTTTTTGGAAACAAGCTAATTAATCCTTCAACTGCCACCCATGAAGAGCTAACAAGCAGCACGACTTCACTGCCTTTAAGCAGTGTTAATAGTAATAAGGAAGGGACAGGAAGTCAAACAGTGAATGTTCCATCTCTGTACACCAATCAACACCAGTCAATATCCCATCACACACATAGTATGTCAGCCACAGCTTTGTTGCAGAAAGCTGCCCAGATGGGTGCAACATCGACTGACCCAATATTTCTAGGGAGTTTTGGATTAAAGTGCAGTAACAGTCAGGGACAAAAGAGTAATAAGCACTGTGGATTAATGTATGGTTCAAACCCTACAGATCATCATTTGGATCAGAACTCAACAAACAACGATGATATTTCAACATGGAACCAGCTGCAGATGTACCCTGCAGCAAAACGCCGACACACGCTGAGTACTCATGATCAAGATCAAGTTGCAGCAGGTGGAGGGGAAACAAGGGATTTCTTAGGGGTTGGTGTACAACCTGCCATCTGTCATCCACCATCAATCAATGGCTGGACC
>gnl_Elagu_v2.0_p5_sc00001.V1.gene1963
ATGAGACAGCACAGCCAGAAGATCACAGGAAGATCATGGAGGCTCACAAACTGCAATCCTGAAGCAGAGGTTATTGCCTTGTCTCCAAGAACGCTCTTAGCCACCAATCGGTTCTTGTGCGAGATTTGCGGCAAAGGCTTCCAGAGAGACCAGAACCTCCAGCTACACCGCCGGGGGCACAACCTCCCATGGAAGCTGAGGCAAAGAAGCACCAAAGAGCCGAGAAAAAGGGTCTATGTGTGCCCCGAGAAGAGCTGTATCCACCACAATCCAGCAAGAGCGCTTGGAGACCTGACCGGCATAAAGAAGCACTTCTGCCGGAAGCATGGCGAGAAGAAGTGGAAGTGCGAGAAGTGCTCCAAGCGGTACGCGGTGCAGTCTGACTGGAAGGCGCACTCAAAGACCTGCGGCACGAGGGAATACCGCTGCGACTGTGGCATCCTTTTCTCCAGGAGAGACAGTTTTATAACACACAGGGCCTTCTGTGATGCCTTAGCTGAAGAAACCGCAAGAGTTGCTGCAACATCGAACATCAACAACATGGCACCGATCGGTGATGCCGATTATCTTTTCACTGGCAGTTCGATGAGATCTAATATGTCGCAGAACTTCTCCTCCAATATTAAGCCTCATACACCCAACTGCGAAGCCAATGATCAGGCTAGACCCGGGCTTTCGTTGTGGATGGGCCATGGCATTCAGAACGGTGAGCCCTTAAGTCGCACTCCCAATCTCTCTGACATCAATCAAATTGGACCAATGGGTGCCGGAACCTTGTATGATGATCTCTTCACTTCATGTTCAAATGTCCAGCAACTCGACACTCAGTTAAGTTGGTTGTGTGGCAACAAGCTCTGGCCTACAGGCACTTGCGAGCTAACAGGCACCTCCATTCCAACAACCACCATGAAGGAGGTTGACAGCTCGCAGTCTCTCCTCACGAGCATTCCTTCCTTGTTTAGCACTCAACATCAGCACCATCGAGCACCAGTTTCAGAAATGTCTGCGACGGCATTGCTTCAAAAAGCCACCCAAATTGGTGTGACTTCCACCATTCCATTTGTTGGGAGTTTTGAGCCATCAAAGTGCCAAGATATTCGGATTGAAGATGCTAGCTTAAAATATGATGGATTAGTCAATTCCAACCAACTGAGCAATCTAGAGAACATTGTAAATGGTTTCACTGAATCAAACGATATGTTCGCCGAAAGACACCGCAGCTCTCTAAAGGATGATCTGGAAGGAGATGGAGAGACCAGGGATTTCTTAGGTGTTGGGGTGCAAACCCTCTGCCCCTCATTAATTAATGCATGGATC
>gnl_Elagu_v2.0_p5_sc00001.V1.gene323
ATGATTAAAGGGCTTCCAATTCAGCAGCACCAGCTGGTGGAGGAGAACATGTCCAATCTAACTTCAGCCTCTGGGGAAGCCAGCGTCACTTCCAACCAGCAATCCTCCTTTGCCTCCCCAAACCCAGCTCCAGTGAAGAAAAAGAGGAACCTCCCGGGAAACCCAGACCCAGATGCTGAGGTGATAGCACTGTCCCCCAAGACCCTGATGGCTACCAACAGGTTTGTGTGTGAGATCTGCAACAAGGGGTTTCAGAGGGATCAGAACCTGCAGCTCCACAGGAGGGGCCACAACCTCCCATGGAAACTGAAGCAGAGAAGCAGCAAGGAGGTGAAGAAGAAGGTGTACATCTGCCCGGAGGTGACATGCGTGCACCATGATCCCTCTAGGGCTCTTGGGGACCTTACTGGAATCAAGAAACACTTCAGCAGGAAACATGGGGAGAAGAAGTGGAAGTGTGACAAGTGCTCCAAGAAGTATGCTGTTCAATCTGATTGGAAGGCCCACTCCAAGATCTGTGGCACAAGGGAATACAGATGTGACTGTGGTACTCTCTTCTCAAGGAGGGATAGCTTTATCACCCACAGAGCCTTCTGTGATGCATTGGCAGAAGAGAGTGCAAGGGCCATAGCAGCAAACCCTCTGGCTAACCACACCTCGCTGCTATTCTCTCAGCCCACATCATCCCGTGACCCCTCTCCACTTCCACACGCTGCCCTCCAAACCCAGTTCCCTCACCTGATGAGACCCACAGAGGCCAACACCAACATCACAGGCAGCCATGGGTTACAAGAGCTGTCACTGAAAAGAGAGCAATACTTCAGCATGAGACCAGATATCCCACCATGGCTGGCTTGCCAGGGCCCCACTTCTCTGAACCAACTAGACTTCCATTCCTCTATCTACTCCACTCTCTCCACAAGACTAGAACAGCAGTATTCTCATGAAAACCCAGCTGGCCCTCCTCCACCTCTCCCCCCTCCTTACCAAGGGCCCTCAAGTGCTGCCTCGTCTCACATGTCAGCCACTGCGTTGCTGCAAAAGGCAGCCCAGATGGGTGCAACCGTGAGCAGACCTCCACTCCATGATCAAATGGCAACTCACACGGCCAATGCTACTGTTGGCAATACCACCACTGGCTTTGGCCTTGGCTTGTCCTCGCACCAAGAGATGGCTGGAGGTGGTGCTGGTGGTTTTGGACATGGATCAGCACCTCCTCTTCTCCAAGACATGATGATGAATTCCCTCCCTACGGCTCCTTGCTTTGGTGGGTCCTTCGAGGAGGCCTTCGGGGGGATGCTTGGAGCCAAAAGGGAAGAGAACAGGAAAGTGGAAAGCATCGCAAGAAGTCATGGAAGGAATGAGGAAGGAGGAAGTGGTGGTGCTGGTGGTGGTGGAAATGATGGGTTGACTAGAGACTTCTTGGGCCTGAGAGCATTTTCCCACAGGGATTTCATAAACATGGCTGGGCTCAACTCTTGCATGAGTTCTTCCTCATATGAGCAGCCCCAACAAAATAAGCAGCCATGGCATGGT
>gnl_Elagu_v2.0_p5_sc00003.V1.gene505
ATGACCGGAGATGAGATCCGGGACCCAATTGCAAACCCTAACCCTAACTCTAATCCAGATTCGAATCCCGAAAGTAATCGCCAGGCGGTGGAGCGGACGGCGGCGGGAGTCAAGAGGAAGAGGAATCTTCCAGGAACCCCAGGCAAAGCGGAGGTGATCGCGCTGTCGCCGGAGGCGCTTCTATCGTCGAGCACCTTCGTGTGCGACGTCTGCGGGAAGGAGTTCCGGCGGGACCAGAACCTCCAGATCCACCGGCCGGGGCACAACCTGCCGTGGAACTTGCCCCAGAAGAAGGCGGCGGCGGCGGTGGCGGCGGCGGCGGACGGCCGGGGAAAGGAGGCGGCGCGGAAACGGGTGTACGTGTGCCCGGAGGAGACGTGCGTGTATCACGACCCGGCTCGGGCGCTTGGGGACCTTACCGGGATCAAGAAGCACTACAGCCGGAAGCACCGGGAGAAGAAGTGGAAGTGCGACAAGTGCTCGAAGAAATACGCCGTCCGAACCGACTGGAAGGCTCACACTAGGATCTGCGGCAACCGCGAATATGAGTGCCTCTGCGGCACCCTCTTCTCCAGGTCTGCA
>gnl_Elagu_v2.0_p5_sc00004.V1.gene897
ATGGATCTCACACGTGGATATTGGAAGTGGGAGGGTGAGCGGGTGGGTGTCGAGCAGATGGGGTCCCCACCACTCGAGGCTGTCGACTTAGTGGGCACGTGTTTGTGCGCCGACGCTCACGTGAGGCGAGCCGAGTGGTGGAAGATAAAAAGACTTCAGTTTCGTGGCAGATTTAGAAGGAACAAACGAGTCCCCATAGCAAGAAGACACCATAGATTTGAATTCACCAAGCTAGATAGAAACAGACAGACTAGAGGAGCAACAGCACCACCCATGATCGGCTCTCCTCCACCGGCTCCGCCGCAACCTCTCGGCATCAACACCTCCTCCAACTCCTCCATCCCCCCTCAACCCTTCCCTTCCTTGCATAGTGTCAACACCACCAAGAAAAAGAGAAGGCCGGCCGGCACTCCAGACCCGGACGCGGAGGTGATATCGCTGTCGCCGAGGACGTTGCTGGAGTCGGATCGATATGTGTGCGAGATCTGCAACCAGGGGTTCCAGCGGGACCAGAACCTCCAGATGCACCGGCGGCGGCACAAGGTGCCGTGGAAGCTGCTGAAGCGGGAGGCGGCGGAGGTGCGGAAGCGGGTGTTCGTGTGCCCGGAGCCGAGCTGCCTGCACCACGACCCGTGCCACGCCCTCGGAGACCTCGTCGGAATCAAGAAGCACTTCCGGCGCAAGCACAGCAACCACCGGCAGTGGGTCTGCGCCAAGTGCTCCAAGGCCTACGCCGTCCAGTCCGACTACAAGGCCCACCTCAAGACCTGCGGCACCCGCGGCCACTCTTGTGACTGTGGCCGAGTCTTTTCCAGAATCAATCCATTGAACAACTTCCACTTTGGCGTCAATTTTGTTCATCACAGGGTGGAGAGCTTCATAGAACACCAAGATACATGCAATGGCGGCCGAGCCAGAACCGAGCTTGGGACACTCCAGCCTGCAAGCCTATCAAGTGACACCAACTTCAGCAAACCAGGGTGGCCTGGTCTACAAATGCCAAATTCCGCCGCCTTCTTCCTTCACTCTGATCAAATTCCCTCGCCTTCGGCCGACCATCGCCGCACCAACAACATCGAGCTCCAACTTCTACCCCCATCCAATACTAAGTCCACAAGCCTCCCCTCTTCCACACTCTCCCCTACCTCTCAGGAGGCACAAGCCACCAAATTGCAGCTCTCCATTGGCCTCGGCAGTGACCGGGCACCGCCGGAGGAGCCGGGATTGGCAACCATGAGGCTCAAAGAGGAGGCAAGAGAGCAACTGAGGCTAGCAATGGCCGAGAAAGCATTGGCAGACGAGGCAAGGCAGCAGGCCAAGCGGCAAATAGAATTGGCTGAGCAAGAATTCACAAATGCTAAGAGAATAAGGCATCAAGCGCAGGCCGAGCTTAATAGAGCGCATGCCCTTCGAGACCATGCAGTGAAGCAAATCAACTCAACACTGCTCCAGATTACATGCTATGCTTGCAAGCAGCAGTTCCAGGCAAAGCCCATGATGGCTTCTGATGAGAATTCTCTAGTTGCAAGCTATATGTCGTCGGTGGTGACCGAAGGTGAGGAGGAGAATGATGACCAAAACCAGCAGCAAAAGAATTCTAGCACA
>gnl_Elagu_v2.0_p5_sc00009.V1.gene33
ATGAGACTGCCGGCCTGTCTTGAGGTTGATGGCGAATTAAGTGGAGATGGTGGAAGCTTCTCCTCCGAGAACCACACGGGAGAGGAGGAGGTCCACCAGAGCCAGCAGCAGCAACATCAACATCCACTCCATGGAACCGTGGCTGCCATGGCTAATTCACAGCCACCGGCACTGCCTGTCAAGAAGAAAAGGAATCTCCCTGGGACTCCAGATCCTACAGCAGAAGTGATCGCTCTATCGCCAACAACTCTAATGGCAACAAATCGCTTTGTGTGTGAAATCTGCAACAAGGGCTTCCAGAGGGATCAAAACCTCCAACTGCACCGCAGAGGCCACAACCTCCCATGGAAATTAAGGCAACGGACGAGCACGGAGGTCCGGAAGAGGGTGTATATTTGCCCTGAAACCACTTGTGTTCACCACAACCCGAGCCGAGCTCTGGGGGACCTCACAGGGATCAAGAAGCACTTCTGCCGCAAGCATGGGGAGAAGAAGTGGAAGTGCGACAAGTGCTCGAAGAAGTACGCAGTGCAATCAGATTGGAAGGCCCATACCAAGATCTGTGGCACCAAGGAGTACAAGTGCGACTGTGGCACCATCTTCTCCAGGAGGGACAGCTTTATCACCCACAGAGCCTTCTGCGATGCTCTAGCCGACGAGAACAACAAGGTCAACAATGGCCTGATGCCCACCATGAGCCCAAACCTCCAAGCCCACCAGGTGCCCGAGCTCATGATGCCCATCGGCACCAGCACTGCCGACTCCCCGGTTGGACTCTCCGACTTCAATAACCATGACATCAAGAATCCCCTCAAGGCCCTCCCCTACGATCTCATGCCCACTTCACTGCGTTCCCATGCCATGGCTGGGAGCATGCTCTCCACAACCTCTGCCACCACTCTCTTCAGCCCGAGGACCTTCCCCTCAGGTTATGCCGGGCTCGACAACATCAAGATGGGACAGCCGGCCTTCGGGTCGGCCGACATGTCGGCGACCGCATTGCTCCAGAAGGCGGCGCAGCTGGGTGCAACCGCCACCTGTGGCACTGGTGCCATGAGCTCCCCTATAAGTCACCGGAGCTTCGTCTTGGGGATGGCTGGGAGTGATCAGAACTCTAGCATTAGGCCTTATGGGTCATACAATGGGGTGCAGACACATGGGATGGGAGTGGATGGAGGAGGGTTTGTGAATCAATTTTTCGGTACTGCAGTGGGTGAAGGCTTGGGGGCGAGTGACATAGGAATGTTTCCGTCGACTGCCGGAATGTTGAACAATGGTGGTGGTGGCTTGCGGGGAGGGAGTGGGGGGTCGGGGTTGAGTTATGGAGGAGGGGGGAGTGGGGACGTGATGACTGTGGATTTCCTGGGGGTCGGCAGAGCAAGGACGGTGGCAGCGATGCGATTACATGAGCAGCGGCAGCAGCAAGGGATGGAGTTTGGAGGAGTTGGTCAGCAGAGGTTGCAGGGATTGCACCCATTTCAGCATCAGCATCAGCATCAGCAGCAGCAGCAGCAGCAGCAGCAGCTAAGCCATGGACAAGCTGCCATGGAGAAAACCATGTGGGACGTT
>gnl_Elagu_v2.0_p5_sc00014.V1.gene917
ATGGCAGCAGCCTCGTCGTCGGCTCCCTTCTTTGGAATTAGAGAGGAAGAGCACCACAACCAACAGCAGCAGCAAGCTTCCTCCACTCCGGGCTCCTCAGCACCTGCTGCTTCACAGCCCCCAGCTCCTCAAAAGAAGAAGCGGAATCTCCCTGGAAATCCAAGCAATCATTCAATCGTGACTGCAGATCCGGATGCGGAGGTGATAGCGCTGTCGCCGAAGACACTTCTTGCGACGAATCGGTTCATCTGCGAGGTCTGCAACAAAGGGTTCCAAAGGGAGCAGAACCTTCAGCTGCACCGCCGTGGCCACAACCTGCCATGGAAGCTGCGGCAGAAGAACCCCAAGGAGCAGCGGCGCCGGGTCTACCTCTGCCCGGAGCCGACCTGCGTCCACCACGACCCGTCGCGGGCCCTCGGCGACCTCACCGGCATCAAGAAGCACTTCTGCCGCAAGCACGGCGAGAAGAAGTGGAAGTGTGACAAGTGCTCCAAGCGCTACGCCGTGCAGTCGGACTGGAAGGCCCACTCCAAGACCTGCGGCACCCGAGAGTACCGCTGTGATTGCGGCACCCTCTTCTCCAGGCGTGACAGTTTCATCACCCACAGAGCCTTCTGTGATGCATTGGCACAGGAGAGTGCGAGGATTCCAACCGGCCTTAGCACCATTGGCAGCCACTTATATGGGAATAGCAGCATGGGTTTGGGCCTCTCCCAAGTGAATCCCCAGTTGTCTTCCTTACCGAATCAAACCCACCCATCTGCCGACCTCCTCCGCCTCGGAGGAAGTGGTGGTGGGACGCAATTTGATCACCTCAATCCTTCCTCCTTCCGTCAGCCTCAGCCCCGGCACTCCTCCCCCTTCTTCCTCGGTGGTGGCTCAAGCCAAGGCTTCAATGATGACCCTCAATCCAATCATCCTTTGCTCCAAGGCAAAACCTTCCATGGCTTGATGCAACTCCCTGACCTCCAAGCCAATACCAATAATGCCTCATCTTCCTCCACGGCTGCCGCCACTGCTGCCAATCTTTTCAATCTTAGCTTCTTCTCTAATGGCGGCAGCACAAGCAACATGAACAATAGCAACAACACTGGCAATCAAAACACCAATCTGCTGATCCCGGATCACTTCAACAATGGCAATGCAAGTACTGAACCAACGACCCTCTTCTCCGGTAATCTCATGAATGACCACATGGGCTCGGGCATCTCTTCTCTGTATAACCCCTCTATGTACAATGAATCCTCAGTGCCTCAGATGTCAGCAACTGCACTACTTCAGAAGGCTGCCCAAATGGGTGCAACCACCAGTGGTGGCGGCGGTGGCTCCTTGCTCAGAGGATTCGGCAGCTCTTTTTCTAGTGGATCAAAAACCACCGGTTTCCAGGCTGCGTTTAGTGGCGGCGGCGGCGATGGAGAGAACTCAAGGTCTCAGGTAGAGAACGAGAACCATTTCCAGGACCTTATGAACTCCCTTGCCAATGGGAGCGCTGGAATATTTAGTGGTGGACATGAACAGCAGACTGGGTTTGGTGGGTTCAACCCAGGTTTGTGTAACATGGATGAAGGCAAGTTGCACCGTAACCTTTCAACTGGGGGCATCGGGGGGTCTGACGGATTAACCAGAGACTTTCTTGGGGTGAACAGTATGGTGAGAAGCATGGGTGGAGGGATATCTACGAGGGAACAGCATCTTGGCATTGACATAGGCTCCTTGGATTCAGAAATGAAGTCCGGTTCCTCAAGTCGATCCTTTGGAGGGAATCTG
>gnl_Elagu_v2.0_p5_sc00017.V1.gene108
ATGCTGCCTCAGAGATCCTCAATTATAACAGCACAGGGGGAGTGTGAATCTTTTACCAGGTGGAGGAAAGTGGGTGGGAATGGGTTGCATTCTTTTGTCCTCACCTTCCAGGGAGGAGACACGAAACAAGAGAAGGAGGTGGGAGAGGGTAAGGTCTACAGCCAGATGGGGCCCACCCCTGTCCACATAACGACACCCTTGCCTGCTAACCAGCGAGGAAGAGTCCAGGAGCAAGAACAGCATCAAGCTTTGAAAAGGGCGGTGTTGTTCTGCAGCCTTGATCTAAGAGATGGCAGCAGCCTCGTCGTCGGCTCCCTTCTTTGGAATCAGAGAGGAAGAACACCACAACCAACAGCATCATCTCCAGCAGCAGCAATCGTCCTCCACTCCGGCCTCCTCGGCGCCCGCCGCCGCTCAGCCACCAGCTCCTCAGAAGAAGAAGAGGAATCTCCCAGGAAATCCAAGCAAGTGATAGCACTGTCGCCCAAGACGCTCCTCGCAACAAATCGGTTCATCTGCGAGGTCTGCAACAAAGGGTTCCAACGGGAGCAGAACCTGCAGTTGCACCGGCGCGGCCACAACCTGCCATGGAAGCTGCGGCAGAAGAACCCCAAGGAGCAGCGGCGCCGGGTGTACCTCTGCCCGGAGCCCACCTGCGTCCACCACGACCCGTCGCGTGCCCTCGGCGACCTCACCGGGATCAAGAAGCACTTCTGCCGCAAGCACGGCGAGAAGAAGTGGAAGTGCGACAAGTGCTCGAAGCGCTACGCCGTGCAGTCGGACTGGAAGGCCCACTCCAAGACCTGCGGCACCCGCGAGTACCGCTGTGACTGTGGCACCCTCTTCTCCAGGCGTGACAGTTTCATCACTCACAGAGCGTTCTGCGATGCGTTAGCACAAGAGAGCGCAAGGATTCCAACGGGCCTGAGCAGCATTGGCAGCCACTTATATGGGAACAGCGGCATGAGTTTGGGCCTCTCCCAAGTTAATTCCCAATTGTCTTCCTTACAAGACCAAAACCACCCATCCGCCGACCTCCTCCGCCTCGGAGGAAGTGGTGGTGGGGCGCAGTTTGATCACCTCAATCCTTCTTCCTTCCGTCAGCCTCAGCCCCCACATTCCTCTGCCTTCTTTCTTGGTGGTGGCTCAAGCCAAGGCTTCAATGATGACCCTCAATCCACTCATCCCTTGCTCCAAAGCAAGCCCTTCCATGGCTTGATGCAACTCCCTGATCTCCAAGCCAACAGCAACAATGCCTCATCTTCCTCCCCGGCTGCTGCTGCCACAGCTGCCAATCTTTTCTACCTCAGCTTCTTCTCTAATGGTGGCAGCACGAGCACCATGAACAACAACAACAACAACACTGGCAACCAAAACACCAATCTGCTGATCCCCGATCACTTCAACAATGGGAATGGAAGTACTGAACCAACGACCCTCTTCTCGGGAAATCTCGTGAATGATCACATTGGCTCGGGCATCCCTTCTATGTATAACACCTCAATGCACAATGAATCTTCAGTACCTCAGATGTCGGCAACTGCACTACTTCAGAAGGCTGCCCAAATGGGTGCGACCACCAGCGGCGGCGGCGGTAGCTCCTTGCTCAGAGGATTTGGCAGCTCTTTCTTTAGTGGATCAAAAACCGCTGGTTTCCATGCCACATTTAGTGGTGGTGGTGGTGGTGGTTGTGGTGGTGGTGGTGGAGGTGGTGGTGGAGAGAGCTCAAGGTCTCAGGTAGAGAACGAGAACCATTTCCAAGACCTTATGAACTCCCTCGCCAATGGGAACACTGGAATATTCAGTGGTGGACATGAACAACAGACTGGGTTTGGTGGCTTCAATCCAGGCTTGTGCAACATGGATGATGGCAAGTTGCACCAGAGCCTGCCGCCGGGGGGCATCGGAGGTTCTGATAGATTAACCAGGGACTTTCTTGGGGTGAACAGCATGGTCAGAAGCATCGGGGGAGGGATATCTCCAAGGGAACAGCATCTTGGTATTGACATAGGCTCCTTGAATTCAGAAATGAAGTCTGGTTCCTCAACTCGGTCATTTGGCGGAGGAAATCTG
>gnl_Elagu_v2.0_p5_sc00028.V1.gene421
ATGCGATCCATCTCCATGACCGGAGAAGCAGCAAAAAGTCTGTTTGCCTCTGGCTTGCTCCAGAAGTTTCAACCTCGCGTTGGACGTTATGGGTTGGGAATTCAGCAGCAACAAGTGGTGGAGGAGAATATGTCCAACCTCACTTCTGCCTCTGGTGAAGCCAGTGTCTCTCCACATCAGCAGTCTTCTTTTGCCTCTATAAACCCAAATCCAGTCAAGAAAAAGAGGAGCCTTCCAGGAAACCCAGACCCGGCTGCTGAAGTGATAGCACTGTCCCCGAAGACATTGATGGCAACAAATAGGTTTGTGTGTGAGATCTGCAACAAAGGTTTCCAGAGGGACCAGAACCTCCAGCTCCACAGAAGGGGTCATAACCTTCCATGGAAGCTGAAGCAGAGAACCAACAAGGAGGTGAGGAAGAAGGTGTACATCTGCCCAGAGGTCACATGTGTGCACCATGATCCTTCCAGGGCTCTTGGGGACCTCACTGGGATCAAGAAGCACTTCTGCAGGAAGCATGGGGAGAAGAGGTGGAAATGTGACAAGTGCTCCAAGAAATATGCCGTTCAATCTGATTGGAAAGCCCACACCAAGATCTGTGGCACAAGGGAATATAGATGTAACTGTGGAACCCTCTTCTCAAGAAGGGACAGCTTTATCACCCACAGAGCTTTTTGTGATGCATTGGCTGAAGAAAGTGCAAGAGCCATCACAGCGAACCCTATGGTTGATCACCATCACCTGCTGTGCTCTCAGCCCACAGCATCGCATGAACTCTCTGCTCCAAATACTAGCATACAACAAGCCCAGTTCCCTCACCTGTTGAGAACCACAGAGGCCGGCACCAGCACTGCAAGCAGTCAGGGTCTCCAAGATCTCTCACTAAAAGGAGAGCACCAGAATCAAGACTTCAGCATCAGGCCAGAAATCCCACCGTGGGTAGCCTGTCAAGGCCCTGGCCCACCACTAGACCTCCCTCCCTTCATTTACTCAACAATGTTGGGACCTGAGTTACGAAATGAGAACCAAACCCCTCACCCTCCGCTGTACCAAACCTCGGCAGCCACCCCTCACCTGTCAGCCACTGCACTGCTTCAGAAGGCAGCTCAGATGGGTGCAACCATGAGTAGAAACCCTCACACTGGTCAGATCAGTGCTACTCGTTTTGGCCTTGGCTTGCCATCACACCAGGAGATGGGTGGGGGTGGAGATGATGGTCTTGTGCTCGAAGATATGGTGATGGCTTCCATGTCATCAGCTCCTGGTCTTGGTGGAGGGCCTTTTGAAGGAGCCTTGGGTGGAATGCTGGGATCGAAGAGAGAGGGGAATGGTGTTGAGGGCCTGATAAGAAGCCATGGAAGGATTGAAGGAGGGGTAGGTGGCGGTGGTGGTGGAAATGATGGAACGACAAGAGACTTCCTGGGTCTCAGGGCATTCTCCCATAGGGAGATTCTCAGCATTGCTGGGCTCGACCCCTGCATGGCCTCCTCTTCATTTGAGCAGCCCCAGAAGAACAAGGCACCATGGCATGGG
>gnl_Elagu_v2.0_p5_sc00036.V1.gene328
ATGGAGTCAGGACCTCGAATTGATTGTTTAACAACATCCGTTGGATTAAATTGGCTAGACCCGGATGCGGAGGTGGTGTCGCTGTCGCCGAGGACGTTGCTGGAGTCGGACCGCTACGTGTGCGAGATCTGCAACCAGGGGTTCCAGAGGGACCAGAACCTACAGATGCACCGGCGGCGGCACAAGGTGCCGTGGAAGCTGCTGAAGCGGGACGCGGCGGAGGTGCGGAAGCGGGTGTTCGTGTGCCCGGAGCCCAGCTGCCTGCACCACGACCCCTGCCACGCCCTCGGCGACCTCGTCGGCATCAAGAAGCACTTCCGCCGCAAGCACAGCAGCCACAAGCAGTGGGTCTGCGCCCGATGCTCCAAGGCCTACGCCGTCCAGTCCGACTACAAGGCCCACCTCAAGACCTGCGGCACCCGCGGCCACTCCTGCGACTGCGGCCGCGTCTTCTCCCGGGTGGAGAGCTTCATAGAGCACCAAGATGCCTGCAACGCGGGCCGAGCTCGCGCCGACTTGCACCAAACTCCGCCGCGCGCCTGCCGATCGCGCGCTGCATCGAGCCCAAGCCCTTCGAGCGACACCAATTTCAGCAGCGGGGCGCCCGCATGGCCCAGCCTGCGAACGCCGGCTTCCACCTCTGCTTTCCAACCTCCTCCACCATCCGATCACCGCCGCCCCCACAGCCTCGAGCTCCAATTACTTCTCCCCGCATCCAATCCCCACCCGATGACCACCACCGTCACCTCCCCGACCCTCTCCCCCGCCTCCGACGAGGCCCATGCCACCAAGTTGCAGCTGTCGATCGGACCAAGCGGCAGCAAACGGGCTCCGGTCAATGGGGAACTGACATCAGCGATCCACGACAAGGATCAGGAGAAGCTGAGGCGTGCAATGACTGAGAAGGCATTGGCTGATGAAGGTAGGCTCCAAGCCAGGAGGCAAGTGGAGCTGGCAGAGATGGAATTCGCGGATGCTAAGAGGATTCGACAGCAGGCAATGGCCGAGCTCGAAAATGCTTGTGTCATCAGGGACAACACAATGAAACGAATCAACTCGATCCTTCTCCAGATAACTTGCCATGCTTGCAGGCAGCCGTTCCGCGCTAATTCTGTGATGCCTGCCGACGAGAGCTCGCTCGCTGTGGTGAGCTTTGTGTCATCGGTTGTAACTGAGGGTGAGGGGGATGAAAATAGTAACCCGCGCTACCCCGTGAAGATCTTCAAGACC
>gnl_Elagu_v2.0_p5_sc00039.V1.gene618
ATGATGAAAGGGCTCATAATTCAGCAGCACCAGCTGGCGGAGGAGAACATGTCCAATCTAACATCAGCCTCTGGGGAAGCCAGTGTCTCTTCCAACCAGCAGTCGTCCTTTGCCTCCCCAAACCCAGCCCCAGTGAAGAAGAAGAGGAATCTCCCAGGAAACCCAGACCCAGATGCTGAGGTCATAGCACTCTCCCCCAGGACCCTGATGGCTACCAACAGGTTTGTGTGCGAGATCTGCAACAAAGGGTTTCAGAGGGATCAGAACCTGCAGCTCCACAGGAGGGGTCATAACCTCCCATGGAAGCTGAAGCAGAGAAGCAGCAAGGAGGTGAAGAAGAAGGTGTACATCTGCCCAGAGGTGACATGTGTGCACCATGATCCCTCTAGGGCTCTTGGGGACCTTACTGGGATCAAGAAACACTTCAGTAGGAAACATGGGGAGAAGAAGTGGAAGTGTGACAAGTGCTCCAAGAAGTATGCTGTTCAGTCTGATTGGAAGGCCCACGCCAAGATCTGTGGCACAAGGGAATACAGATGCGACTGTGGTACCCTCTTCTCAAGGAGGGATAGCTTCATCACCCACAGAGCCTTCTGCGATGCATTGGCAGAGGAGAGTGCAAGGGCCATGGTGGGAAACCCTCTAGCTAACAACCACCCGCTGCTATTCTCTCAGCCCACATCATCCCATGAGCCCCCTCCACTTCCACACACTGCCCTCCAAGCCCAGTTTCCTCACCTGATGAGAACCACGGCGGCCAATACTAACATCATAGGCAGTCATGGGCTGCAAGAGCTCTCACTGAAAAGAGAACAACACCTCGGCATGAGAGCAGATATCCCACCATGGTTGGCTGGCCAGGGCCCCGTTTCTCTGAACCAATTAGACCTCCCTTCCTCTTTCTACTCCACAAGACTAGAACAGCAGTACTCGCATGAAAACCAAGCTCCCCATCCTCCACCTCTTCCTCCTCCTTACCAAGGGCCCTCGACTGCTGCCTCTTCTCACATGTCAGCCACCGCATTGCTACAGAAGGCGGCTCAGATGGGTGCAACCATGAGCAGACCTCCACATCATGGTCAGATGGCATCTCTCACTACCAATGCTACTGTTGCCAATACTGCTAGTACCGGCTTTGGACTTGGCTTGACTTCACACCAAGAGATGGCTGGAGGTGGTGGTGGTGGTTTCGGACATGGGTCAGCAGCCCCCCTTCTCCAAGACATGATGATGAATTCCCTCCCCTCACCTCCTGGATTCGGTGGGTCTTTTGAGGAATCCTTTGGGGTCATGCTGGAAGCCAAGAGGCAAGAGAACAATATTACAATGGAAAGCATTGCAAGAAGTCATGGAATGAATGAAGGAGGAAGTGCCGGTGCTGGTGGTGGAACTGATGGGTTGACTAGAGACTTTCTGGGTCTGAGAGCCTTTTCCCACAAGGATATCCTCAATATGGCAGGGTTCGACCCTTGCATGAGTTCCTCCTCCTACGAGCAGCCTCAACAAAATAAGAAACCATGGCATGGAAAGAAGGCTGGAAGCCAAGGAAATGAAGCTATGCCCCGTCCATGCTGCTCTGAGATGTGGGCCAAATCCGGCAAGGAGACCCTCCAAACCTACACTCGCTTCATTCAC
>gnl_Elagu_v2.0_p5_sc00065.V1.gene82
ATGGGACTATACCTCAACATACACCAATATCCAAACTTTAGATCTCTTCAAAATGAAGAGGAACGCCACCCGGATCCTCAAGCAGAAGTCATCGCCTTGTCTCCAAAGACCCTCTTGGCTACAAACCGGTTTGTGTGCGAGATATGTGGCAAAGGCTTTCAGAGAGATCAAAATCTGCAGCTCCACCGCCGTGGCCACAACCTTCCATGGAAGCTGAGGCAGAGAAGCACCAAAGAGCCAAGGAAGAGGGTGTACGTGTGCCCAGAGAAGACCTGCATCCATCACCATCCATCAAGGGCACTCGGCGACCTCACTGGCATAAAGAAGCACTTCTGCCGCAAGCACGGCGAGAAGAAGTGGAAGTGCGACAAGTGCTCCAAGCGGTATGCGGTGCAGTCCGATTGGAAGGCCCACTCCAAGACTTGTGGCACGAGAGAGTACCGTTGTGACTGTGGCACCATCTTCTCTAGGAGGGACAGCTTCATAACCCACAGGGCCTTCTGTGATGCCTTAGCCGAAGAGACCGCACGAGTCTCTGCGGCATCTAACATCAGTAGCTTGACATCGAACAGCAATGCCAATTATCAATTCACCAGTGGCTTGATGAGATCTAACATGGTGCAGCATTTCCCTGCTATGTTCAATCCGGCGGCCGCCGAAGGTCAAGTAGGCGATCATGCTACGCCTGGACTTCCACTCTGGATCCACCATGGCGAGGTGTTGAGCACTGATAGCAGTCTCTCAAGTATGCATCAAACTGGACCGGTGAGTATTGAAACCCTGCACGGTGATCCCTTTGCTTCATGCTCGAATGGCGGCCACCAACTCAACCGCCAATTAAGTTGGATATATGGTAACGATCTGGCCTCTTCAAGCTCTGGGGAGCTAATTACAAGCACCTCGTCACTAATACCTACTAGTTTGAAGGAAGCCGACCTTGTAAGTGTCCCTTCCTGGTTTAGCACTCGGCATCATCAGCAGCACTCCATGCCAGCATCAGGCATGTCTGCAACTGCATTGCTACAAAAAGCTGCTCAAATTGGCGTGACTTCCTCTAGTCCATCATTTTTTGGTGGCGTAGAGATGAAGCGCCACAACACTCATGTCCAAGATGGCAGCGAATACAATGGATTGCTCAATCCAAGCCATCCAGGCGTAGCCGCTAACATGGCAGGTAGTCTAGAGAGCACTGCCAATCCATACAATAATATGTACTCCACAAGGCATCAGCTGGCTCAAAAAGATGGTGGAGGAGGAGCTACTAGGGATTTCTTGGGCGTTGGGGTACAGACTATCTGCCCATCGTCAGTTAATGGATGGATT
>gnl_Elagu_v2.0_p5_sc00066.V1.gene421
ATGCTAGACCCTGACGCCGAGGTGGTATCCCTGTCGCCGAGAACATTGCTGGAGTCGGATCGATATGTTTGCGAGATCTGCAACCAGGGATTCCAGCGCGACCAGAACCTGCAGATGCACCGGCGGCGGCACAAGGTGCCATGGAAGCTGCTGAAGCGGGAGGCCACCGAGGTGCGGAAGCGGGTCTTCGTCTGCCCCGAGTCGAGCTGCCTGCACCACGACCCCTGCCACGCCCTCGGCGACCTCGTCGGCATCAAGAAGCACTTCCGGCGCAAGCACAGCAACCACCGGCAGTGGGTTTGCGCCAAGTGCTCCAAGGCCTACGCCGTCCAGTCCGACTACAAGGCCCACCTCAAGACCTGCGGCACCCGTGGCCATTCTTGTGACTGTGGCCGTGTCTTCTCCAGGGTGGAGAGCTTCATAGAGCACCAAGACGCATGCAATGCCGGCCGAGCCAGAGCCGAGCTTCAGACACTCCAGCCTGCATGCCTATCAAGGACTGCGTCAAGCCCGAGCCGATCGAGCGACACCAACTTCAGCCAAGCAGGCTGGCCTGGCCTGCCAATGCCGAATCTGGCCACCATCTTCCTCCACAATGACCAAATTCCCTCCCCTCAGTCTGATCATCGCCGCACCCACCACACTGAGCTCCAGCTTCTACCCCCATCCAATACCAAGTCCACAAGCCTCCCCTCACCCATACTCTCTCCTACCTCCCACGAAGCACATGCCACCAAATTGCAGCTCTCCATCGGCCCCGGCGGTGATCGGGCACCTCCTGAGGAGCCAGGATCGGCCGCTGTGAGGTTCAAGGAGGAGGCAAGAGAGCAACTAAGGCTAGCAATGGCCGAGAAGGCATTGGCAGATGAGGCGAGGCAGCAAGCAAAGCGGCAAATAGAATTGGCTGAGCAAGAATTCGCGAATGCTAAGAGAATAAGGCATCAAGCGCAGGTGGAGATTAATAGAGCGCATGCTCTTAGGGAGCATGCAGTGAAGCAAATCAACTCGACATTGCTCCAGATTACATGCTATGCTTGCAAGCAGCAGTTCCACGCCAAGCCTATCATGGCCTCTGATGAGAATTCTCTAGTTGCGAGCTATATGTCTTCGGTGGTGACCGAAGGTGAGGAGGAGAATGATGACCAGAACCAGCTGCAAAAGATTTCTAGCACA
>gnl_Elagu_v2.0_p5_sc00070.V1.gene436
ATGGCAACCAGCCGCATTTTCTGTGAAATTTGTCACAAGGGCTTCCAAAGGGACCAAAACCTTCAATTGCACCGCCGAGGCCACAACCTTCCATGGAAACTAAAGCAAAGAACAAGCACGGAGATCCGAAAAAGGGTGTATGTATGCCCCGAACCCACATGCGTGCACCACAACCCAAGCCGTGCCCTCGGCGATCTCACTGGGATCAAGAAGCATTATTGCCGAAAACATGGAGAGAAGAAGTGGAAGTGTGACAAATGCTCGAAGAAGTATGCAGTGCAGTCAGATTGGAAGGCTCACTCCAAAATCTGTGGAACCAGGGAGTACAAGTGTGACTGTGGCACCATCTTCTCCAGGAGAGATAGCTTCATCACCCACAGGGCCTTCTGTAATGCTTTGGCCCAAGAGAACAACAAGCTAAACCAACCACTCATGGCTGCCATGGCCTCAAGCTTACAAGGCCAGGCCCCCAATCTCATGATCCCTCTCGACGCCAATGCCACCTCTATCGGTCTCTCCAAATTCAGGCATGACGACATGAAGAACCCACCACCCCAGGCCTTCTCCAATCGACCTCTCACCATGGCTGAAAACCTAAGGACCATTCCCTCCTCTAGCCTTCAACTCAGATGTCGTGGCCCAATGGGCTTCGATGGGCTCGATGATGTTAGTATGGATCGGTTGATGGTTGGATCAGCCCACATGTCAGCCACTGCTCTTTTAGAGAAAGCAGCCCAAATGGGTGCCACTGCCAGTGGGAACAATATCATGCACAGGAGCTTTCCCTCTGTAATGGCTGGGCCTACTTGGGCCTTCGACACAAAGCCCTTCGGCCCAATAAAGGCCCATGAGCCGTTTGATCAGTTGCGGTTGCAAAGCGAGCATACTCAACTGGTTGGGATCAATGGAGGAGGGACTACTAATCAGTTTTACGATCCTTCAATTAATCACATCGGTGTATTTGCGACTGCACGAATGTTGATGAACGGTGATGATGGGTTCTCAAAGAATGTGGAGCATCATGGTGGTGGTGGCAGTGGCGGCCGGTCAGGTGAGGGGAATGTGATGAGAGTGGACTTCCTAGGTGTTGGAGGAGAAGGGAGCTTAAATGAGCAAAAGCAAGCAATGGAATATGGAAGCATTGGTCATCAGCAGAGGTTGGAAGGGCTGCATCCATTTCAGCAACAGATGGTCCATGGACCTGAAATGGGTAAGCCCTTGTGGGATGCT
>gnl_Elagu_v2.0_p5_sc00074.V1.gene46
ATGTCCAACTCCACCTCCATCTCTGAAGAAGCCAGTGTTTCTTCGGAGATGCGGGCCCATGACTTCAGTAAAAGCTTGAGCTCTCTGTTCACACCCATATCCCCCGCTCACCACCAACAACAGCAACAAGAGCCACAGCCAAAGTCTAAGAAGAAGAGAAGCCAGCCTGGGAACCCAGACCCAGATGCAGAAGTGATTGCTTTGTCCCCAAAGACCTTAATGGCTACCAATAGATTTGTGTGTGAGATATGTAACAAGGGTTTCCAGAGGGATCAGAACCTTCAGCTCCACCGGAGGGGCCACAACCTACCATGGAAGCTGAGGCAGAGAAGCAGCAAGGAGGGGGTGAGGAAGAGGGTGTATGTGTGCCCAGAGCCAACCTGTGTCCACCATCACCCTTCCAGGGCCCTTGGGGACCTTACAGGGATCAAGAAGCACTACAGTAGGAAGCATGGTGAGAAGAAGTGGAAGTGTGACAAGTGCTCCAAGATATATGCTGTTCACTCGGACTGGAAGGCCCATGTGAAGACTTGTGGGACAAGGGAGTATAGATGTGATTGTGGTGCCCTCTTCTCTAGGAAGGATAGCTTCATCACCCATAGAGCCTTCTGTGACGCCTTGGCAGAAGAGAATGCAAGACTCATGGCCGCCCACACCGATGCCTCCACCGCCGCCGCCATGAATACCAGCACCATCACCCCTCCACTCCTGCACCATCCTCTCTACCTCCCCTTCTCCTCTTGCTATTCCCTCCCAAACCCTAACCCTAACCTTAGTCCTTATCAACTCAAGCCTGAAGATCCCTCTCCCTCCCTCCTCCACCCTCGTTACCTCCACCACCTCCACAACACCACCACCACCACCTCCTCCTCCTCCTCCCCTCACTTGTCAGCCACTGCCCTCCTCCAAGGAGCCTCCACCATGGGCCTCATAACCACCAGCTCCGCCGTCGGAGCCGCTGGGGCCGGCCAGAGGGGCAGCTCGATGTCCGACCGGGGGGATCCGTCCGCATGGCAGAGGAACGACAGCCTGACGAGAGACTTCCTCGGCGCGGTGGCCGGCGAGACCGGCGAGGAGGAGCTGCTCTCCCTCACCGGAGCCCTCGGCCTGGATCTGGTCACCGCCGCCTCCCGCGACCGCAGGGACCACTCCAAGCGCTTCGCTGGGTTCCACCCGGTCACCGAGACGTGGGGTGACCGT
>gnl_Elagu_v2.0_p5_sc00106.V1.gene225
ATGCCTGTGGAATTGGAGAATTCCTCCGTGATGACCTTCTCCAACTCGGGCTCCGGCGAGGCTAGCGTCTCCTCCGGCCAGCAGCAGGCACCACCTCCTCCTCCGCCACCAGCCAAGAAGAAGCGCAATCTCCCTGGAATGCCAGATCCGGATGCTGAGGTGATAGCACTGTCGCCGAAGACGCTAATGGCGACGAATAGGTTTGTGTGCGAGATCTGCAACAAAGGGTTCCAGAGGGACCAGAATCTCCAGCTGCATCGAAGGGGGCATAACCTGCCATGGAAGCTGAGGCAGAGGACGGGGAAGGAGGCGAGGAAACGGGTGTACGTTTGCCCGGAGCCAAGCTGTGTCCACCACGACCCCTCGCGGGCGCTCGGCGACCTCACCGGCATTAAGAAGCACTTCTGCCGGAAGCACGGCGAGAAGAAGTGGAAGTGCGACAAGTGCTCGAAGAAATACGCCGTTCAGTCGGACTGGAAGGCCCACTCTAAGACCTGCGGCACCCGCGAGTACCGCTGCGACTGCGGCACCCTCTTCTCCCGGAGGGATAGCTTTATCACGCACAGGGCGTTCTGCGATGCGCTGGCGGAGGAGAGCGCGAAGTCGCAGACGAACAACACCGCCGCCTCGGCGCCGGCAGCGCCGGAGAACCAGAAGGCGGAGGATGACGGGAAGGCCGCTGCGGCTCCGGCACCGGCACCGGCACCGCCGGCGCCCGAGAAGTCTCTGCCTCCGGCGGCGATGCCTGGGGCGGGGTTATCGCGCCAGCTGGGGGCGCCGCCGGAGCAGCAGCGAGAACCGGAGAACCCCCCCGCCGGGATGCTGCAATACATGCCTCCGGCACCGCCGCCACCGCCGTCCTCCATCACCATTGGCAGCAACAACAGCAGCGGCACGACGAGCAGCAGTGGGGGAAGTAGCAGCGGCACTAGCACCAGCCTGTTTGCGAGCCTCTTTGCCTCGGCCTCCGCTACCGCCGCGGCGCAGAGCACCACCTTTTCCGACCTCATCGGCGCCATGAGCCGCACCGACCGCTCCCTCGCTACGGAGGCCCCGTCGCTGTGTCTGTCCACTAATGGCCCCGCCTCCCTCTTCTCGCAGCCACCTCAGGAGCGCCGCCCGTTCCTCCCGCCACCGCCACCGCCGTCCCCCCACATGTCCGCCACCGCCTTGCTGCAGAAGGCCGCTCAGATGGGTGCCGCCGCCACAAGCAGCTCCTCCTTCCTCCGTGGCTTTGGACTCGCAACCTCCACCGCCGGGCACCCGGAGGGCCTCAACGACGGTGGCTTTCATTGGCGCCCCCAGCAGCAACAATTGGAGCCGGAACCCACCCCAATTCTGTCAGCTGGGCTCGGCCTTGGCCTTCCCTATGATACCGCCGCAGCCGCAGCCGCCGCCGCCGCCGGGCTGCCGGACCTGATGATGGGCCCACCGCCCTTGTTCGGACCAAAGCCGGCAACTTTGGACTTCCTGGGACTGGGGATGGGACCAGTAGGTGGCGCCGCCACCGGTGGACTATCGGCATTGATCACTTCGATCGGAGGCGGCGGCCTCGACATGGGTTCCGGCGCAGCTGCAGCAGCTTCCGCTGGCCGTTTTGGAGGAGGGAGCTCGCCAGGGAAGGCGTGGGAAGGGGCGGAGAGGAAGCCCAATAGCCCTGCCATTCTAGAGGGGCATCCACGAGAGGCCTATGGAAATGGCAGCGGAAGAACCCGAGCTTTTACCACGGCGCGGAAAGCCAAGGTGATCTTGATCTCGTTGGACTCCATTTTTCGCCGCGAACCTCGCTGTGGGCTCAATGTGGGC
>gnl_Elagu_v2.0_p5_sc00121.V1.gene167
ATGCTGCCAATGGCAAAAGATCCAACGGCAGAGGTGGTAGCTTTATCACCAGAAAGGCTACTAGCGACAGGTGTTTACGTCTGTGGAGTGTGCAAGAGAGGGTTCGAAAGAGATCAGAACCTTCAGCTTCACAAGCGATCACACAACCTGGTGGTGAGTCTAAAGAAGAGCGGTACCCACAAGAAGAGGAAGCGTGTCTACGTCTGCCCCGAGCCGAGCTGTGTATACCATGACCCAACCCGTGCCCTCGGCGACATCACCGGCATCAAGAAGCACTACCTCCGCAAGCACAGGCGGAGGTGGAGGTGCGAGAACTGCGGCAAGATGTACGCCGTCGAGGCCGACATGAAGGTGCACTTCAACCGGTGCAGCACCGGCAACTTCAGGTGTGAAAGATGCGGCAAAGAATCCAACCCGAAGAGAAGTTGTGCCGCGCACCAGAAGGAGTGCAACGTGGCCAACCCAAGGGGCGTGCCGATGATGGCGCACGAGGGAGGGAATGGTGTTTCCAACGTAGTTCAGGGAGTCACTGCGTCGAATGCATCGCATCCGTTGATGGCTCCATCATTTGCCAACTTTAATGAAGGAATGGGAAGCAACGCATCGTGGACGACCGGGGGATATGCTGTTGGGGGAGAATGGAATGCTGAGAACTATGCGGGCCCCGGGGGATGCGTTGGGAATGGGGCTGCCTGGTTTGGTGGAAATGATTCCGGTCTGCCGCCGATGGATGCGTTGGCTTACATGAGTTGGATGAGATTT
>gnl_Elagu_v2.0_p5_sc00124.V1.gene13
ATGAGAGTTGTTGGTGGGGATCAATCAGAGAGGAACAAGGGTCACTCGAAGGGGGCAGGAGCCACGGCAAGAGGGAAGAAAGCGATCGAGGGGGAGGAGGGGACCACGGTAAGGAGGAGGGGAACGGGGCCAGTCACAGGAGGGGAAAGAGGGCCGTCAGGGAGGGGTAGAGACCGGCCACGAGAGGGGAATGAGATCGATCATGGGAGGGGTGGAGGCCGATCACGGGATGACGAGGAGGCTAATCGCAAGAGGGGGGGTCAAACGAGGCTGTCGGGTGGGGAGGAGGCCGATGGCAAAAAGGATGATAGAAGGAAGAAGCAGCCACGCACCATGTCCAACTCCACCTCCATGTCTGAAGAAGCCAGTGTTTCTTCTGATACCAGAGCCCATGACTACAATAATAGCATGGGCTCACTGTGCACACCCATATCTCCTCCCTATCACCAACAACAGCAACAAGAGCCACAACCAAAGGCTAAGAAGAAGAGAAGCCAGCCTGGGAACCCAGACCCAGATGCTGAAGTGATTGCTTTGTCCCCAAAGACCCTGATGGCTACCAATAGATTTGTGTGTGAGATATGTAACAAGGGTTTTCAGAGGGATCAGAACCTCCAGCTCCACAGGAGGGGCCACAACCTGCCATGGAAGCTGAGGCAGAGAAGCAGCAAGGAGGGGGTGAGGAAGAGGGTTTATGTGTGCCCAGAGTCATCCTGCATCCACCACCACCCTTCCAGGGCCCTTGGGGACCTCACAGGGATCAAGAAGCACTACAGTAGGAAGCATGGCGAGAAGAAGTGGAAGTGTGAGAAGTGCTCCAAGAGATATGCTGTGCACTCTGACTGGAAGGCCCATGTGAAGACCTGTGGGACAAGGGAGTATAGATGTGATTGTGGTACCCTTTTCTCTAGGAAGGACAGCTTCATCACCCATAGAGCCTTCTGTGATGCCCTGGCAGAAGAGAGTGCGAGACTCATGGCCGCCACCACTGACGCCGCTGCAGCCACCGCGATGACTACTTCGATCTCCCATCCACTCCTCCACCATCCTCTCTTCCTCCCCTTCTCCTCTTGTGACTACCTCCCAAACCCTAACCCTAACCCTAACTGCAACACTAGTCCATATCAAGTCAAACCTCACAACCCCCTACCCTCCCTCCTCCACCACCTTCCTACCACCATCTCCCCCTACTTGTCAGCCACCATGCACCCTCTTCCAACCACCAGATCCGCCACCATCTCCACCGCCGCCGGCGGCCAGATGGGCAGCTCCATGTTCGACGCCGGGGATCCGTCCGCATGGCAGAGGAGCGACCGCCTGACCAGGGACTTCCTCGGGGCGGCGGCTGGCGACACCGGCGAGGAGGGGCTGCTCTCCCTAACCGGAGCCCTCGGCCTGGATCTGGTCACCGCCGCCTCCTGCGACCGCGGTGACCACGCCAAGCACTTCGTCGGCTTCCCCCCGGTCACCGGGACGTGGGGTGACTGT
>gnl_Elagu_v2.0_p5_sc00164.V1.gene55
ATGGGTTGGACCAATGATTCGAGTACTAGAGTTGCTAGATCATTAGTTGGTTTAATTTTTGATGCTTCTTTTCATTTGGGGACCCTCTGTGCCTCTTCTGGGAGAGACACAAGGAGAATACCAAGCAGCAGTGAAGGATGGTGTTCATACATCCTTACAAAAGAGCAGCCCCCCAACCCATCCCCTTCCATCCATGAACTCCCCAAGAAAGCTGTTAGACTTAAAGCTGTTAGAAAGCTGCCTTCCATTGAGTATGAGACAGACTCACCTCCTCCTCTAAAAACTACAATAGTCCAACACAGTACAGAAGACAACCCTGATGCAGAGGTGATATCACTGTCGCCCAGGACGCTGCTGGAGTCGGACCGCTACGTGTGCGAGATCTGCAACCAGGGGTTCCAGAGAGACCAGAACCTCCAGATGCACCGGCGGCGGCACAAGGTGCCGTGGAAGCTGCTGAAACGAGAGGCGGCGGAGGTGCGGAAGCGAGTGTTCGTGTGTCCGGAGCCGAGCTGCCTGCACCACGACCCGTGCCACGCCCTGGGAGACCTCGTCGGCATCAAGAAGCACTTCCGGCGCAAGCACAGCAACCACAAGCAGTGGGTTTGCGCCCGCTGCTCCAAGGCCTACGCCGTCCAGTCCGACTACAAGGCCCATCTCAAGACCTGCGGCACCCGCGGCCACTCCTGCGACTGCGGCCGTGTCTTCTCCCGGGTGGAGAGCTTCATAGAGCACCAAGATGCCTGCAATGCCGGCCGAGCTCGTGCCGACCAACAGCAAACCCCAGCTCCCGCATGCCTTTCCCGGACTACGTCGAGCCCGAGCCCTTCCAGCGACACCAATTTCAGCAGTGGGGCACCCACTTGGGCCCCCGTGCGAACGCCGGCTTCGACCACCACCACCACCACCTTCCAACCTCCTCCGCCACCCGACCACCGCCACCTCCACAACCTCGAGCTTCAACTCCTCCCCACAGCCAACGCCCACCCAACCACCACCACCACCGCCGCCACCATCTCCTCCACCCTCTCCCCAGACTCCGACGAGGCCCATGCCACCAAACTACGGCTATCGATAGGACCTGCATCAAGAAGCGGCGACAAGGCTCAGGAGCAGCTCCGGCTTGCAATGACCGAGAAGGCATTGGCCGATGAGGCAAGGCTGCAAGCCAAGAGGCAGGTGGAGTTGGCCGAGGAGGAATTCGCCAACGCTAAGAGGATTCGACAGCAGGCATTGGCCGAGCTTGAGAATGCTTTTGTCGTGAGAGACCATGCCATGAAGCGAATCAACTCGATGCTTCTCCACATTACCTGCCATGCTTGCCGGCAGCATTTCCGGGCTAAATCCATTGTGCCCACCGACGAGAACTCACTCGCAGCAATGAGCTTTGTGTCATCGGTTGTAACTGAGGGCGACGGGGATGACAACAATAACCAGCGCCACGCCGTTAAGATCTTAGACATA
>gnl_Elagu_v2.0_p5_sc00211.V1.gene147
ATGTCAAATATAACAGGAGATGGTGGGAGCTTTTCATCTGAGAACCACACAGGAGAGGAGGTCCAGCAGCAGCTTCCATTGCATGGAACCATCGCTGCCACAACTAATGGCGATGGCTCAAACTTGCAACCGCCACCACTGGCGGTCAAGAAGAAACGGAACCTCCCCGGGACTCCGGACCCAACAGCAGAAGTGATTGCTCTATCGCCAACGACCTTATTAGCAACAAATCGTTTTGTCTGTGAGATATGCAACAAGGGCTTCCAGAGGGATCAAAACCTCCAATTGCACCGCAGAGGCCATAACCTCCCATGGAAGTTAAGGCAGCGAACAAGCACGGAGGTTCGCAAGAGGGTGTACATTTGCCCTGAGACCACATGTGTGCACCACAACCCGAGCCGAGCTCTTGGGGACCTCACGGGGATCAAGAAGCACTTCTGCCGCAAGCATGGGGAGAAGAAGTGGAAGTGTGACAAGTGCTTAAAGAAGTATGCAGTGTTGTCTGACTGGAAAGCCCATACCAAGATCTGCGGCACCAGGGAGTACAAGTGTGACTGTGGCACGGCATTCTCCAGGAAAGACAGCTTCATCACCCACAGAGCCTTCTGTGATGCTCTAATCGAAGAGAACAACAAGGCCAAGACTAGCGTGATGCCCACCATGAGCCCCAATCTCCAAGCTCAACTCCCTGAGCTCATGATGCCCATGGGCACCAACACCACCAACTTGCCAGTTCGAGTCTCCGACTTCGATAACCATGAGATCAAGAACCCCCTCAAGGGCCTCGCCTACGACCTCATGCCCACTTCACTACGTTCCCATAATACCATGGCTGGAACAACCATGCTCTCGTCAACCTCTGCCACCACTCTCTTCAGCTCGGGGAGTTTCCACTCAAGTTGCAACGGGCTCGACGGGGGCACCAAGACAGGCCAGCCAGCCATCGGATCGGCCCACATCTCGGCGACCGCATTGCTCCAGAAGGCGGCACAAATGGGCGCAACGGCCACCAGCGGCAGCGCTGGCGCCACGCAGAGGTGCTTCGTCTCGCTCATGGCCGGGCCCGATAGAAATTGGGTGCAACAACATGGGATGGGAGCCAATGGAGGAGCGTTTGGAAATCAATTCTTCGACATTGGAATGGGCGGAAGCTCGGCGGTGATTGATGCAGGGGTGTTGAACTCAACTGCTGGAGTCTTTGTAGGTGGTGGTGATCGAGGCCATGGGTTTGTGAAGGGTTTAGAGCATGAGACTGGTGGTGGTTTGATGCAGGGAGGGAGTGGGAGGTCAGGATTGAGATATGGAGGGGGGAGTAGGGACGTGACGACTTTGGATTTCTTGGGGGTCAGTAGAGCGAGGTCGGTGGCAGCGATGGGATTACATGAGCAGCAGCAAGGAATGGAGTTCGGAGGAGTTGGCCAGAAGAGGTTGCATGGGTTGCACCCATTTCAGCAACAGCATCAGCTAAGCCACAGCCGAGCAGCTACCATGGAGAAAGTCGTATGGGACGTT
>gnl_Elagu_v2.0_p5_sc00213.V1.gene109
ATGAGGATGGGGTGGAAAGACAGGTGGAGATCGGACGGCGGACGCAGAGAAGGCGATGTCGGAGATTGGATGGCGGAGGAGGCGGTCGTGCGGGCGAAAATGGAAAGGAACGGGAAAGAGGCGGAAACGGAAAGGAGGCGGTCGTGCGCAGAGGTGGGAAGACAGGTCGTGCGAAGAGAAACGAAAAGGGAAGAGAAGAGAAAGGGAAAGAAACGGGAAGAGAAGGTGGTAGCGCAGAGGTGCGGGGGCAGAGAAGATCCTGAAGCAGAGGTGATTGCCTTGTCTCCAAAGACCCTCTTAGCCACCAACCGGTTCTTGTGCGAGATTTGCGGCAAAGGCTTCCAGAGAGACCAGAACCTCCAGCTCCACCGCCGGGGGCACAACCTCCCGTGGAAGCTGAGGCAAAGAAGCACAAAAGAGCCGAGGAAAAGAGTCTATGTGTGCCCTGAGAAGAGCTGCATCCACCACAATCCGGCGAGAGCGCTCGGAGACCTGACCGGCATAAAGAAGCACTTCTGCAGGAAGCATGGTGAGAAGAAGTGGAAGTGCGAGAAGTGCTCCAAGCGATACGCAGTGCAGTCCGATTGGAAGGCACACTCCAAGACCTGCGGCACGAGGGAGTACCGCTGCGACTGTGGTATCGTTTTCTCCAGGAGAGACAGTTTCATAACACACAGGGCCTTCTGTGATGCCTTAGCTGAAGAGACTGCAAGAGTTTCTGCAGTATCCAGCATCAACCACACGGCGCCCATCGGCAATGCCGATTGTCTTCTCCCTGACGGTTTGATGAGATCTGATATGTTGCAGAACTTCTCCTCTAATATTAAGGCAGATATGTCCAACTGCAAAGCTGATGATCAGGCCAGACCAAGGCTTCCCTTGTGGATGGGCCATGGAATTCAGAGCAGTGAGCCTTTAAGTAGCACCACCGGTCTCTCTGATATCAATCAAATCGGACCAATGGGTGCTGGAACCTTGTATGGTGATCTCTTCACTTCATATTCAAATGCCCAGCAACTCAACTCTCACTTAAGTTGGTTGTATGGCAACAAACTCTCGTCTCCGAGCTCTGTTGAGCTAACAAGCACCTCAATTCCAACAACCACCATGATCGACAGCTCGCAGTCTCCCCTCTTGAGTATTCCTTCCTTGTATAGCACTCAACATCACCATCGGCCTGCACAGGCGTCGGATATGTCTGCAACAGCATTGCTGCAAAAAGCTGCTCAAATTGGAGTGACTTCCACCATTCCATTTATTGGGAGCTTTGAGCCGTCCAAGTGCCAGGATACTCAGATTCAAGATGCTAGCAAATATGATAGATTGCTCAATTCAAACCAATTGAGCAACCTAGAGGACGTTGTAAATGGTTTCGCAGCATCGAACCCGTACGATATGTTAGCTGAAAGACACTGCAGTTCTGCAAAGGATGATTTGGAAGGGGGAGGAGAGACCAGGGATTTCTTAGGTGTCAGGGTGCAGACCTTCTGCCCTTCATCAATCAATGGATGGATC
>gnl_Elagu_v2.0_p5_sc00223.V1.gene75
ATGCCGGTGGAATTGGAGAATTCTTCCGTGATGACCGTCTCCAACTCGGCCTCTGGAGAGGCCAGCGTGTCCTCCTCCGGCCAGCAGCAGGCGGCGCCGCCGCCGCCCGCTCCTGCTAAGAAGAAACGCAATCTCCCCGGAATGCCAGATCCGAATGCCGAGGTGATAGCGTTGTCGCCGAAGACGCTGATGGCGACGAATAGGTTCGTGTGCGAGATTTGCAACAAAGGGTTCCAGAGGGACCAGAACCTCCAGCTGCATCGAAGGGGTCACAACCTGCCGTGGAAGCTGCGGCAGAGGACGGGGAAGGAGGTGAGGAAGCGGGTGTACGTGTGCCCGGAGCCGAGCTGCGTCCACCACGAGCCCTCGCGGGCGCTTGGCGACCTCACCGGCATCAAGAAGCACTTCTGCAGGAAGCACGGGGAGAAGAAATGGAAGTGTGACAAGTGCTCGAAGAAATATGCCGTCCAGTCCGACTGGAAGGCTCACTCCAAGACCTGCGGCACCCGCGAGTACCGCTGCGACTGCGGCACCCTCTTCTCCCGGAGGGATAGCTTTATCACGCACAGGGCATTCTGCGACGCGCTGGCGGAGGAAAGCGCCAAGGCGCAGACGAACAACACCAACGCCGCGTCGCCGACTGCGCCAGCGAACAAGAAGGCGGAGGAGGACGGAAAGGCGGCGCCGGCGCCGGCGCCGGAAAAGTCTTCGCCTCTGGCGGCGATTGTTGGGACCGAGTTGCCGCGCCAGCAGGTGGCGTCGTCGGAGCAGCAGCGAGAGCCGGAGAACCCAGCCCCTGGAATGCTTCAGTACATGCCTCCTCCCCCGCCGGCGCCGGCGCCACCGCCACCGCCATCCTCCATCACCATTGGCGGCAGCAACAGCAGCGGCACCACGAGCAGCAGTGGGGGTAATAGCAGCGGCAGCAGCACCAGCCTGTTTGCAAGCCTCTTCGCTTCGTCCGTCTCCGCCACCACCGCGGCGCAGAGCACCAACTTTTCCGACCTGATCAGCGCAATGAGCCGCACCGACCGCGCCCTCGCCGTGGAGCCCCCCTCGCTGTGTCTGTCCACCAACGGCCCCGCTGCTTCCCTATTCTCGCAGCCACCTCAGGAGCGCCGCCCGTTTCATCCGCCGCCACCGCCGTCCCCCCACATGTCCGCCACCGCCTTGCTGCAGAAGGCCGCCCAGATGGGCGCCGCCGCCACCAGTTCCTCTTCCTTCCTCCGTGGCTTCGGGCTCTCAGCCTCCTCCACTCACCAGGACGGCCTCAATGACAGTAGCCTCCATTGGCATCCCCAGCAGCAACAAGTACTGGAGTCGGAGCCCGCCCCAATTTTGTCGGCCGGTCTTGGACTTGGTCTTCCCTATGAGAGCACTGCTGCTGCGGCGGCGGCGGCGCTACCTGACTTAATGATGGGCCAGCCGCCGTTGTTCGGGCCAAAGCCGGCGACTTTGGACTTCCTGGGGCTCAGTATGGGACCGGTAGGTGGTGCGGCCACCACCGGACTATCGGCGTTGATCACTTCGATCGGAGGAGGGCTCGACATGGGTGCCGGCGCAGCTGCAGCTGGCCGTTTTGGAGGAGGGAGCTCGCCGGGGAAGGCG
>gnl_Elagu_v2.0_p5_sc00254.V1.gene76
ATGCCAACCATTGGATCGTGCATTGCACATATCGCAAAGCACTCCAACTATCATCTTCCATCCATATATCCTGAAGCAGAAGTCGTTGCCTTGTCTCCAAAGTCCCTCTTGGCCACAAACAGGTTTGTGTGCGAGATATGTGGCAAAGGCTTCCAAAGAGATCAAAATCTCCAGCTCCACCGCCGGGGCCACAACCTTCCATGGAAGCTGAGGCAGAGAAGCACCAAAGAGCCAAGGAAGAGGGTGTACGTGTGCCCGGAGAAGACCTGCATCCACCACCATCCATCGAGGGCCCTCGGCGACCTCACCGGCATAAAGAAGCACTTCTGCCGGAAGCACGGTGAGAAGAAGTGGAAGTGCGAGAAGTGCTCCAAGCGGTACGCAGTGCAGTCCGACTGGAAGGCCCACTCCAAGGTCTGTGGCACGAGGGAGTACCGTTGTGACTGCGGCACCCTCTTCTCTAGGAGGGACAGCTTCGTAACTCACAGGGCCTTCTGTGATGCCTTAGCTGAAGAGACCGCACGAGTTTCTGCAGCATCAAACATCGATAGATTGCCATCGATCAGTAATGCCAATTATCATTTCACTGGTGATTTAATGAGATCTAACATGGTGCAGCATTTGCCTTCTATATTCAAGCCCGCAATGGCCGTCGACAGTCAAGTGGGTGAACATGCTTTGCCTGGACTTTCTCTCTGGATGGGACAAAGACCTCAAAATTATCAGACCTTAAGCACTGATAGTAGTCTCTCCTGCATGCATCAAATGGGGCCAATGAGTATCTCAACCTTGTACAAGGATCCCTTCGCTTCATGCTCTAATGCCCAGAATCTCGACAGCCAGCTAAGTTGGATATATGGCAACAAGCTGGCCTCTTCAACCTCTGTCGAGCTAACAAGCACCTCAATACCTAGGTGTTTGAAGGAAGCCAACCTTATGAGTGTTCCTTCCCTGTATAGCACTCAGCATCATCAGCAATCCATGCCGGCATCGGACAAGTCGGCCACTGCATTGCTGCAAAAGCTGCTCAAATTGCTTGCCATCGGCAGCGGCAAGCCCTCTCTTGAGCAGGATGCTGGCTCCATCTACATCCGCACCTCCATCCTCGGCCTCGCCAACATTGCCCAGTCCTCCATACCCTTCAAGCATTACCTTGTGGATGTG
>gnl_Elagu_v2.0_p5_sc01048.V1.gene7
ATGCAACTCCCTGATCTCCAAAGCAGAACTATCGCCTCTTCCTCTGCCGCCGGTGCAGCCACAGCCAACCTCTTCAACCTCAGCTTCTTCTCCAACAGCAGCTGTACGAGCAGCATCAACACCAGCAACAATGCTAGTAACCAAAACAATCACCCACTGATTTCTGATCAATTGAACAATGGAAATGGCACCACCCTTATCTCAGGAAATTTTATGAGTGATCAAATGGGTGCCAGCATATCTTCTCTCTTTGGCACCTCAATGCAAAATGAATCCTCTCTTCCTCAGATGTCTGCGACCGCTTTGCTTCAGAAGGCTTCTCAAATAGGTTCAACAACAAGCGGCAGGTCCACCTTGCTTCAAGGCTTCAGTAGCTCTTCATCTTCTGCTGCAAAGAGAACTAATTTCCAGGCTAGCTTTAGTGGCGGCAGCAATAGTGGTGGAGATGGCTTGAGATCACAACTGGAGAATGAAACCCGCCTCCAAGACCTAATGTATTCGCTTGCAAATGGGAATGCTAGTCTTATTGGTGACTCCAGTGGGATTGCAGCATTTGGTGGGAGATGCGCAACTGGTGGGCATGAACAAGAAGCTGGGGGATTTGGTGGGTTAAATTCAGGCTTGTGTAACATGGACGAAGCCAAGTTTCACCTCAATCTTTCAGCTGGAAGCGTTGGAGGTTCTGACCAGCTGACTAGAGACTTCCTCGGGCTTGGTGATATGGTGAGGAACATGAGGGGTAGGGTTTCGCAGGGAGAA
>gnl_Elagu_v2.0_p5_sc01048.V1.gene8
ATGAAGAACATTTTTTGTGCAGATCCGGACGCAGAAGTGATAGCTTTATCGCCAAAGACACTGATGACGACAAACCGGTTCATCTGCGGGGTGTGCAACAAGGGGTTCCAGCGGGAGCAGAATCTGCAGCTGCACCGCCGTGGCCACAACCTGCCATGGAAGCTGAGGCAGAAGAGCACCAAGGAGGTACGACGCCGGGTTTACGTGTGCCCCGAGCCGACATGCGTTCACCATGACCCATCCCGCGCCCTTGGCGACCTCACCGGCATCAAGAAGCATTTCTGTCGCAAGCACGGTGAGAAGAAATGGAAGTGTGAGAAGTGCTCAAAGCGCTACGCCGTGCAGTCCGACTGGAGGGCGCATTCCAAGACCTGCGGCACCCGTGAGTACCGCTGCGATTGCGGCACGCTCTTCTCCAGGCGCGATAGCTTCATCACTCACAGAGCCTTCTGCGATGCTCTAGCACAAGAGGGTACGAGGCTTCCAACCCTACCGAGCGCTATCGGAAGCCACTTATATGGGAATAGTAGCATGGCTTTAAACCCATCTCATCAAGTAAATTCTCAAATTAGTTCACTACAAGACCAAAGTCACCCATCCTCTAACCTCCCTCGGCTTGGTGGAAGCAGCGGCAGTGGATCCCATTTCGATCACCTCATCTCATCTCCAAACCCTTCGCCCATCCGTGCCACCACATCCCCCATCCTCCTCTGCCTTCTTCCTCAGTTGTTGCTCCAACCACGAATTCAA
>gnl_Elagu_v2.0_p5_sc04968.V1.gene2
ATGACACAGGTTAGAGATCGACCAAAGAACAGGACCCGCGCACAAGAGACACAGGTGAGAGGTCGACTCACAGATCCTGAAGCAGAGGTTATTGCCTTGTCTCCAAGAACGCTCTTAACCACCAATCGGTTCTTGTGCGAGATTTGCAGCAAAGGCTTCCACCGAGACCAGAACCTCCAGCTACACCGCCGGGGGCACAACCTCCCATGGAAGCTGAGGCAAAGAAGCACCAAAGAGCCGAGAAAAAGGGTCCATGTGTGCCCCGAGAAGAGCTGTATCCACCACAATCCAGCAAGAGAGCTTGGAGACCGGACCGGAATAAAGAAGCACTTCTGCCGGAAGCATGGCGAGAAGAAGTGGAAGTGCGAGAAGTGCTCCAAGCGGTACGCGGTGCAGTCTGACTGGAAGGCGCACTCAAAGACCTGCGGCACGAGGGAACACCGCTGCGACTGTGGTGGCATCCTTTTCTCCAGGAGCGACAGTTTTATAACACACAGGGCCTTCTGTGATGCCTTAGCTGAAGAGACCGCAAGAGTTGCTGCAACATCGAACATCAACAACATGGCACCGATCGGTGATGCCGATTATCTTTTCACTGGCAGTTTGATGAGATCTAATACGTCGCAGAACTTCTCCTCCAATATTAAGCCTCATACATCCAACTGCGAAGCCAATGATCAGACTAGACCCGGGCTTTCGTTGTGGATGGGCCATGGCATTCACAACGGTGAGCCCTTAGGTAGAACTCCCAGTCTCTCTGATATCAATCAAATTGGACCAGTGGGTGCCGGAACCTTGCACGATGATCTCTTCACTTCATGTTCAAATGTCCAGCAACTCGACACTCAATTAAGTTGGTTGTGTGGCAACAAGCTCTGGCCTACAGGCACTTGCGAGCTAACAGGCACCTCCATTCCAACAACCACCATGAAGGAGGTCGACAGCTCGCAGCCTCTCCTCACGAGCATTCCTTCCTTGTTTAGCACTCAACATCAGCACCATCGAGCACCAGTTTCAGAAATGTCTGCGACGGCATTGCTTCAAAAAGCCACCCAAATTGGTGTGACTTCCACCATCCCATTTGTTGGGAGTTTTGAGCCATCAAAGTGCCAAGATATTCGGATTGAAGATGCTAGCTTAAAATATGATGGATTAGTCAATTCAAACCGAGCAATC
>gnl_Elagu_v2.0_p5_sc08145.V1.gene1
ATGAAAGGGTTGGGAATCCAACATCACCAAGCCGTGGATGACAACATGTCCAACCTCTCTTCTGCATCTGGTGAAGCCAGTGTCTCTCCAAACCAGCAGTCCTCTTTTGCCACTCCAAACCCAAATCCAGTCAAGAAGAAGAGGAGCCTCCCAGGAAACCCAGACCCGGATGCTGAAGTGATAGCGCTGTCCCCCAAGACGCTGATGGCAACCAATAGGTTTCTGTGTGAGATCTGCGGCAAAGGTTTCCAGAGGGACCAGAACCTGCAGCTCCACAGGAGGGGTCACAACCTCCCATGGAAGCTGAAGCAGAGGAGCAGCAAGGAGGTGAGGAAGAAGGTGTACATCTGCCCGGAGGTCACATGCGTGCACCATGATCCCTCCAGGGCTCTCGGGGACCTCACCGGGGTCAAGAAGCACTTCTGCAGGAAGCACGGGGAGAAGAAGTGGAAATGCGACAAGTGCTCCAAGAAATATGCTGTTCAGTCTGACTGGAAAGCCCACATCAAGATCTGCGGCACGAGGGAATATAGGTGTGACTGTGGAACACTCTTCTCAAGAAGGGACAGCTTTATCACCCACAGAGCCTTCTGTGATGCATTGGCTGAAGAGAGTGCGAGATCTATCACAGCAAACACCGTGGCTGATCACCGTCCATCGCTGGGCTGTCAGCCCACGGAATCCCATGCCTCCTCTACCCTTCCAAATATTAGTGTGCAAGGAGCCCAGTTCCCGCACCTCATGACAGCCACAGAGGCCAGCGCTAGCACTGCAAGCAGTCAGGGTCTCCACGAGCTCACACTAAAAGGAGAGCACCAGCATCAGGACTTCAACATGAGACCAGACAATATCCTACCATGGGTAGCCTACCAAGGCCCTGGCCCACTACTGGACCTCCCTCCCGCTATTTACTCGACAAGGTTCGGACCTGAGTTCCGGAATGAGAACCAACCCCCAAACCCTCCTCTATACCAAACCTCAGCAGCCACCCCTCAGTTGTCAGCCACTGCACTGCTTCAGAAGGCAGCTCAGATGGGTGCAACCATGAGTAGACCTCCAAACAGTGATCGGATGGCAGCTCACACCACCAGTGCTGCTGGTTTTGGCCTCGGCTTGTCTTCACACCAAGAGATGTGTGGGGGTGGGGGTGGGGATGGAGGTGGTGGTCATTTGCTCAAAGATATGATGATGGCTTCTATGTCATCACCTCCTGGTCTTGGTGGAGGATCTTTCGAGGGAGCCTTGGGTGGGATTCTGGGCTTGAAGAGAGAGGGCAGTGGTGTTGAGGGTCTCACAATAAGCCATGGAAGGAATGAGGGAGGAGGAGGTCGCGGTGGAAAGGATGGAATGACGAGAGACTTCCTGGGTCTCAGGAACTTCTCCCATAGGGAGATTCTCAACATGGCTGGGCTGGACCCATGCATGGCCTCCTCTTCCTATGAGCAGCTACAAGAGAACAAGGAGACATGGCGTGGG
>gnl_Eucgr_v2.0_Eucgr.J00939.1
ATGATGTCCGGAGATGGTCTCTCTCTTCCCTCCACAATCAGTGGGTTTGTTCGTCAAGATCCCAGCTCGCTCACAAACCCTAACCCTAGCTCAAACCCCTCCAAGAAGAAGAGAAGCTTACCGGGAACACCAGACCCAGATGCTGAAGTCATTGCTCTATCGCCGAAATCGCTCATGGCGACAAACCGGTTCATTTGTGAGATATGCAACAAGGGCTTCCAGAGAGATCAGAATTTGCAGCTTCACAGGAGAGGACACAATCTTCCCTGGAAGCTCAAGCAGAGGACAAACAAAGAGCTGATCCGAAGGAAAGTGTACATATGCCCAGAGGAGACTTGTGTGCACCACGATCCGTCGAGAGCACTAGGCGACTTGACAGGGATCAAGAAGCACTACAGCCGGAAGCATGGCGAGAAGAAGTGGAAGTGCGAGAAGTGCTCAAAGAAGTATGCGGTTCAGTCGGATTGGAAGGCTCATAGCAAGATTTGTGGGACTAGAGAGTATAAATGCGACTGCGGAACCCTCTTTTCGAGGAAAGATAGCTTTATCACCCACAGAGCCTTTTGCGATGCTCTAACAGAAGAAGGCGCTCGTTTTACTTCACTTGCAAACACTAATCTGAACTTCGGCAATGAGTTGATCAACGGGACCATGACCAACAGCACTGCCAATGCCCCGAACCTTTCAATTTCTATGCCAGATCAATTTGATGGCCAAAGTTCATCTAGCCAGGTTCCAATTTGGATGAACCATGTAGACCCCAATTTGAACCCTCTTGGTCTAATGGCAAGCGGCGGTGATTCATACTTTACCACACCAAGTTCCGGGAGCTTATTGCCTGATTTTGTTCAAGCATCACAGGTGCCCATTGGCATGCTTAAGAACTGCTCAACACCAGCATCATCAGAAGCATCTCTGATAAAACAAGAAGAGAGCATCAAGGCCAACATGTCAGATCAGACGATTGGGTCTCTGTACTCTAATAATCACCCAAGTCACCGAGGAAGCACAGGTCACTTGTCAGCAACTGCTCTCCTGCAAAAAGCAGCCCAACTGGGATCGACCAGAAACAATAATTCAGCATCACTTCTGATCAATAATAATGCTGTGTTGAGCTCATCATCTTCATCCTCATCATTATTCCCATCATCACTATCTACAGCTTCCGACTTCAACCCCTACACTCCACAACCCAGGAACAGTCCCCGCGTGTTGTACAGACAGTACCCATCAAGTCGAGTCGAGAGCAGCGCAGGCCAAACAGAGAGCCGGAAGCTCCATGCAAGTCCAGACGGAGTTGAGAACAGCATGACCAGAGATTTTCTAGGAGTCGGGAGCGAAAGCAGGCCTTTCTTGGTGCACCGAGAGCTCCGTAGGTTTTCTCCTTCGGTGGGTTCTTCCATGGAAGGAGCAGGCGAGGCGGCGGAATTCACG
>gnl_Eucgr_v2.0_Eucgr.J02851.1
ATGATGAAGGGCTTGATATTTCAGCAAAAGCCACAGCAATCAGGTGTTGAAGACAACATGTCCAATTTGACTTCGGCTGCTTCTGGCGACGCCACCAGTGCTTCTTCAGGCAACAGACCCACTGAATTATCTGGTCCTATCAATAATTATTCTCATCAACAATATAACTTTGCTCCACCTCAACCTTCGACAACTCAGATCACTCCCCAGCCTCCTCTGAAGAAAAAGAGAAACCTGCCCGGCAACCCAGACCCAGATTCAGAAGTGATAGCTCTATCTCCCAAGACTCTGATGGCCACAAACAGGTTTGTCTGTGAGATCTGCAACAAAGGGTTTCAGAGAGATCAGAACCTACAGCTCCACAGAAGAGGGCACAACCTCCCATGGAAGCTCAAGCAGAGAGCAAACAAGGAGGTCATTAGGAAGAAGGTGTACGTGTGCCCTGAGCCGAGCTGTGTTCACCATGACCCGTCAAGGGCTCTTGGGGACTTGACTGGGATCAAGAAGCACTTTTGTAGAAAACATGGTGAGAAGAAGTGGAAGTGTGAGAAATGCTCAAAGAGGTATGCGGTTCAATCAGATTGGAAGGCTCACTCCAAGATCTGTGGCACTAGAGAGTACAGATGTGACTGTGGAACTCTTTTCTCAAGGAGGGACAGCTTCATAACCCACAGAGCCTTCTGTGATGCATTGGCAGAGGAGAGTGCAAGGGCCATACCCAACCCACTCCTCCTCTCCTCAGCTCCACAAAACATGAACTTGCCACCTCAATTCATCAACACCCAAAACATCCCATTCACTCTCAAGAAAGAAGAGCCACAACACCACCAGCACCAGCACCAGCAACAACAAATCAGTAGTTTTGGGCTGAGGCAAGACCAAATCCCACCATGGCTGGCTTGTCCACCACCTCCACCCATTGACCTCTCCTCCTCGTCCTCATCAATCTTCTCCACAAGGCTAGACCAAGAATTCGCCCAAAGCTATGAACACCACCGCTCAACTCAGCAGAACCCAAACCCTAGCCCTAACAACCCTAGCCTTGGCCCCAGCTACCCCCAAGCAACACCCTCACCTTCCCCAAACATGTCTGCAACTGCGCTCCTCCAAAAAGCGGCCCAGATGGGTGCAACCATGAGCAAGAGCAACGCTAGCTTCTCATCCCCGCTCAGCGGGGCTCACCAGCAGAAGCAGCAGCAACAAGAAGAACCGGCTCACTTGTATATTACATCCTCTACTCCTGATCAACAGCATCCTGGTAGAAACAATAACATCAATAGCAGCGGCAGTGGGAGTGGTGGCTTTAGGCTGAGTTTGTCCTCACACGAAGAGATGGCAAGTGCTGGGTTTCACCATCACCAGCATATGCAGGGATTGGTGGCTCCATTTGGGAGCAACAGAGCCATACAAGACATGCTGATGACTCCTGGTGGAGGTGGGTTTGAGGGAGCTTCCTCCTTTGAGGATCCTTTTGGTGGGATTCTCAGCAGCTCTTCCAAGAAAGATAGTGACGACATTAACAATGACAGTAGTAATAACCAGCACGAGGCTTTGAAAGCCGCCACCCAAGGTGGCCTCCTTGCCCGGCGGCAAGATGTCGGCGGCGGCGGGAACAACGAAGAGTTGACAAGAGATTTCTTGGGTCTGAGGCCACTATCTCACAGTGACATTTTGAGTATCGCCGGTCTTGGGAACTGCATGAGCACCACTTCTTCTCAAACTCAAGTGCCCCAAAAACCATGGCAAGCT
>gnl_Eucgr_v2.0_Eucgr.C00661.1
ATGGAAATGAAAGGCCTGTTGGCGGTGAATGACAACAGTATGTCTAATTTGACCTCCAGTGCGTCCGGTGAGATCTGTGCTTCTTCAGGTTCCGGAAGTGAAATTTATGGCAACAACAACAACTTGTATTCTCATCACTCCTTTGCTTCTGCAAATCATCAACCATCTCCTCCTCCAAAGAAGAAGAGAAACCTCCCAGGCAATCCAGACCCAGATGCGGAAGTGATAGCCTTGTCGCCGAAGACGCTCATGGCGACCAACCGATTCATATGCGAGATCTGCAACAAAGGGTTTCAAAGGGACCAGAACCTCCAGCTCCACAGGAGAGGGCACAACCTGCCTTGGAAGCTGAAGCAAAGACCAAAGGATGAACCGATAAGGAAGAAGGTGTACGTTTGCCCTGAGCCGACATGCGTGCACCATGACGCGTTGAGAGCGCTCGGTGATCTCACCGGCATCAAGAAGCACTTCTCCCGAAAGCATGGCGAGAAGAAGTGGAAGTGCGAGAAGTGCTCAAAGCGCTACGCGGTTCAGTCAGACTGGAAGGCTCACTCAAAGGTTTGCGGCACGAGAGAGTACAAATGCGACTGTGGAACCCTCTTCTCCAGGAGGGACAGCTTCATCACACATAGGGCCTTCTGCGATACCTTAGCAGAAGAGTGCGCAAAAACCGCTCCTCCGAACCAGCCCAACTTCTTGATCCCCTCCTCTTCCCAACCTCCCACCACTTCCCTCGTCACTTCCCGCATCAATCTCCAAAACATCAGCTCCCTCTCCATCAAGAGAGAGCAAGAACAGCAGCAACATCAGCAGCAGGTTCACATCTTCAACCCCAGGCAACAGACCATTGGCCCCTCGTGGACACCATTGCCTTATATCTCCCGCGGTACCTTGTCGTCCCCATCGTCTTTTTTAGACCCATCGGCGCAGGTTCTCCAAAACCCTAGCTCCGATAATCCTTCCGCTGGCATTAGCATTAATCTTCCTCACGCAGAGCACACTGGGACTGGGTTTTCTTCGCCGTCTTCCTCACCTCACATGTCAGCAACTGCACTGTTGCAAAAAGCAGCACAGATGGGGGTGACCATGAACAACCAGCCCAGCTCATCGCTTGGAGTCAACTGCAGTGCCCCACAAGCACACCACAGTCGCATGCATGATAATAATCTCGTGAACCTGGGGTCACGTGACCGTCACCATCATCGTCCTCAAGATCATCAGATGGGAACAGGTCGGTTTGCTGATCAGAGCTTGTCATCTTTCGGGAATAAAGCTGTCGCGGCTCCTGCGGGCGTCTTAGGAGGAGCCGGTGAGCCGGGTCCTCCTCTCTCTCTTCTTCAACAAGACATGAATGTGATGATGATGATGAACCCGCTGTCGTCTTTGGACGGGGCTGATGACGATCTGAACGAGATGATCTTGAACAACAATTACGGCGATGATATTTCGGAGAGACCTTCATCGGGACATGGGGGAGATGATTTTAAGGGAGCGGCGACCTTGGAATCAGCAAAAAGGTATCGCCTCGAGGGCGACAAAGATAGCATGGCGACCAGGGATTTCTTGGGTCTCAAAGCATTCTCGCCCAAGGATTTTCTCAATCACAAAGTTGCTGGGTTTGACCCGATGGTT
>gnl_Eucgr_v2.0_Eucgr.H01190.1
ATGTCAAATTTCACAGGTGAAGAAGGGAGTTTCTCTTCAGGAAACACTGGGGAGGAAGTCCACCAACATGAGAAACAACAGTTGCAAGGCCACCTTCATGGGTCAAACTCGCAACCTTCCAGCACGATCAACGATAGCAGCTCCACCTCGCAGCAACAGCCGGTCAAGAAGAAGAGGAATCTGCCGGGGACACCAGACCCAAATGCTGAAGTTGTTGCTCTATCACCGACGACGCTGATGGCGAGGAATCGTTTTGTATGTGAGATCTGCAACAAGGGCTTCCAAAGAGACCAGAACCTTCAGCTGCACAGAAGAGGACACAACCTCCCATGGAAGCTCAGGCAAAGGCAGCCTAACGAGGCCAAGAAGAGGGTCTACATTTGCCCAGAGCCAACGTGTGTGCACCACAACCCAGCTCGTGCTCTCGGAGACCTCACAGGAATCAAGAAGCACTACAGCCGCAAGCACGGTGAGAAGAAGTGGAAGTGTGACAAGTGCTCAAAGAAGTACGCAGTGCAGTCTGACTGGAAGGCACACCAGAAGACTTGCGGGACTCGGGAATACAAGTGTGACTGCGGAACAATATTTTCCAGGAGAGACAGCTTCATCACCCACCGCGCCTTCTGCGATGCGCTTGCTGAAGAGAACAACAAGGTGAACCAAGGCCTCCACCAACAGATGCCTAACCATGACCTCATGCCCTCATCAATGCCCATGATCAACACCAACACGAGCTCCTCCAACTCGACCATGTTTCTCAACGACTTCAACCCCACACTTGATTCGAAAAACCCCCTCAAGTCCCTCCCCCAAAACCTCGTCCCCATGCCCTTCAAGCCCAACGCGAACAACCTCAGCAGCATGAGCGTGATGTCGCCTCCCGTCATGTTCTCGACTACCTCAGGCACGCTCTTCGGCAGCCTGAGGGGTAACACCATCTCCTCCTCCTCGAGCCTCCAGCTCAGCTCCAACACCACGTCCAGCGGCTTCAACTACCTGCAAGAAGCAAAGGCTGGCGGTGGTGGCCTTCTGGCGGCGGGCAGCGCCTCCTCAGCCCACATGTCAGCGACTGCGCTACTGCAGAAGGCTGCTCAGATGGGTGCGTCCGCGAGCAACAGCATCAACCCACCCATGATGCACCAGAAGAGCTGCATGGCAGGACCTGACCAGCAACAACCACAACTCATCCCAATCGGCTCTGCTCCTCCTCTTCCCATCAGACCGTCGTCGATGTCGCCCAACAATATGGACACGGCTTCATTCAACCATCATCCTCATCATGGGTTCCAGTCGCCCCCGCCACTGCCTCACCCTGATCAGTTCAACCCGCTCCTGCAGAAGAGCAACCGGCACGACCATCACATAAACCCGATGACGCATGTCATGGAGAGTGCTAATGCAATGATGAGCAGCGAAATGGGGATGTTCAGCAGCATGTTCGTGGGAGGCACAGATCATCATAACATGAAGAGTACTCCTAGTGTGGTGGTGGATCATGAAGACAGTAGCTCGACGAGCTTCGGGCAAGGAAGGACGCCGTCAGAGAAGAATGTTCCGATAGGATCAATGATGTTCGGAGGAAATAGTAATAACAATAACAGCAGTAGCAATGGTAAGAACGACGGCGTGACGTTGCTCGACTTTTTGGGGCTTGAAGAGTCACGACACGTGGGGAATTTGCATGAACAGCAGCAGCAGCAGCAGCAGAGAATGGTGATGGAGGGGATGAGCCAGCAGAGATTGCCTGCGATGACGGGTCATTTTGCTCAACAGCTCTCTCATGCCGAATCAGCAATGGAGAAACCGATATGGGATGCT
>gnl_Eucgr_v2.0_Eucgr.H00574.1
ATGATAGGAAACAACGCCATCATTTCTAATCCCCCATCAGTCCCTCCTCCATCGGATCCATTCCCCGATTGCTTAGAGAATAATGGCAACACCACCAACAAGAGAAAAAGAAGACCTGCGGGTACTCCAGATCCAGATGCAGAGGTGGTTTCGCTGTCGCCGAAAACCCTACTGGAGTCGGACCGGTATGTGTGTGAGATCTGCAACCAGGGCTTCCAGAGGGACCAGAACCTGCAGATGCACCGGCGGCGGCACAAGGTGCCATGGAAGCTCCTCAAGCGGGAGACGCCGGCGGTGCGGAAGCGGGTCTTCGTTTGCCCGGAGCCAAGCTGCCTCCACCACGACCCAGGCCATGCCCTCGGCGACCTCGTCGGCATCAAGAAGCACTTCCGCCGGAAGCACAGCAACCACAAGCAGTGGGTGTGTGAAAGGTGCTCGAAGGGTTATGCAGTTCAATCGGATTACAAGGCACATCTCAAGACTTGTGGAACTAGAGGGCACTCGTGTGACTGTGGCAGGGTTTTCTCAAGGGTCGAGAGCTTCATTGAGCATCAGGACTCTTGCAACATGGGTCGTTTAGGATCAGACTCGCACCATAATAACCTGCAGCCTCCATGCCTGTCTAGGACAGCCTCAAGCCCGAGCCCTTCAAGTGATACCAATCTCAACACACCTTCTTGGCCAACAACAAGGGCTTTAGCATTGCCCAAGCCAGCCAAAGATGCAACCATCTTCTCGAACCCTATTGTCAACAAACCATCCCCCAAGAAAGATCATCATGATGACTTGCACAACCTCGAGCTACAGCTCTCGACTTCGTCGAACCCCACTGAAACAATTTCCACCAATCTTCCAAAGAGAGATGAGAAATACCCACCCCATCTGCAGCTCTCGATAAGCTCCTTATGCACCGATTGTGCGTGTGAAAGAAACAGTGACTGCAGTCGCGATCAATCGACCAATCAGTTGAGGATGGCCATGGCCGAGAAGGCGTACGCGGATGAGGCAAGGCAGGTGGCGAAGCGGCAGATCGAGCAGGCTGAGAGGGAGTTGGCCAACGCGAAGCGGATGAGGCAGCAGGCACAGGCCGAGCTACAGAAAGCGCATGCACTGAAGGAACATGCGAGGAAGAAGATGAGCTCTGCGATTCTGCAGATCACATGCCAAGTCTGCAAGCAAAAGCTCCAAGCAAGGGAGTTGCTGAGGCTAGCTCCAGGTCACGAGAGCTCTTTGGCATTGAGTTACATGTCATCTGCAATCACGGAGGGAGAAGTGGATAATGATATCAATAGAGTATGC
>gnl_Eucgr_v2.0_Eucgr.A01159.1
ATGGCGACGAACAGGTTCGTTTGCGAGATATGCAACAAAGGCTTCCAGAGGGACCAGAACCTGCAGCTGCACCGGAGGGGCCACAACCTGCCATGGAAGCTCCGGCAGAGGAGCAAGGAGATCGTCAAGAAGAAGGTGTATATATGCCCTGAGAAGACGTGCGTGCACCACGACCCTTCAAGGGCACTTGGCGACCTCACTGGGATCAAGAAGCACTTCAGCCGGAAGCATGGCGAGAAGAAGTGGAAGTGTGAGAAGTGCTCGAAGAAGTACGCAGTCCAGTCAGATTGGAAGGCCCACTCCAAGACCTGCGGGACTCGAGAGTACAAGTGCGATTGTGGAACTCTCTTTTCCAGGAAGGACAGTTTCATCACCCACAGGGCTTTCTGCGATGCCTTAGCCGAAGAGAGTGCAAGATTCTCTTCAGTTTCATCCACAAATCTGAACTTCGCAAACAACGCCATGAACGAGACGACCATCGGTGCTCACTCTAACTTACCACCGCATGGGTTCAGCAACAATCGAGGTGTTCAAGATATCACCGGGGTTTCTCTCACTACACTTCAGCAGAAATCAAGAATGTCTCAGTGGATCAACCCAGCTAATCCAGCGTTGAACCCCAGCGACATCTTATCGAGTAATCCAAATCTCACATGTCTGAGTGAGATGGTGCAAATCGGAAATGCAAGCGGTAATAACCTCTTTGGCTCCTCTCCCATGTCCAACTTTGGAAGCAACAAGCAATTCTCGGCTTTCGAAAAGACCAACTTGACCCTATCGGCGTTTCGGCAAGGACTGAAAGATCAAGCTGGGAGCAACAAAGGCAACTTATTTGGGGCGCCGCCATCGCTCTACTCTGATTCCCAGACGAAACCCTCAGCTGCCCTTATGTCCGCCACAGCGCTCCTACAGAAGGCAGCCCAAATGGGGTCCAGTCGGAGCAACCCGGGGTCGCTCTTCAAGGAAAGTTTTGGCGTGATGAGCTCGTCCTCCTCGTCAAACACGACCGCGTTCAACGTCCTTGGTCAGAGCCAAAATGACCTGCCTTCTCAGTTCATTAACCAGAGCATGATGAGTAAGCAGCAGGAGAGTTTTGGCGCACCAGTCGGTGGGATGAACAATTTGAGCGACTCCGTTCCCAATTTGAGCCCATCGATGACGAGGCCGACAACAACCACAACAAACAGCTTAGAGCTCAACGCGACGAGGGATTTCCTTGGGATGAGCGGAGGTGCGGGTGGTCCTCCGTTTTCGCCACAAGAGTTCGCGAAGTTCGCATCGATGAGCTCGGCCATGGGCTTCAGCCAATTCGTCGGGAACAAC
>gnl_Eucgr_v2.0_Eucgr.F01910.1
ATGGTGGAGATGCCAAATCCGTCTTCGCAAGAGGTTTCTTCCAGCGACCTATCGGCACCGCCGGCAAAGAAGAAGCGTAGTCTTCCGGGGATGCCAGATCCTGAGGCGGAGGTGATAGCTCTGTCGCCGAAGACGCTGCTGGCGACGAACCGGTTCGTGTGCGAGATCTGCAACAAGGGGTTCCAGCGGGACCAGAACCTGCAGCTCCACCGGCGGGGCCACAACCTGCCTTGGAGGCTTCGCCAGCGGGACAGCAATGCGGAGCCGCCGCGGAAGAAGGTCTACGTGTGCCCCGAGCCGGGCTGTGTCCACCACAGCCCCGCCAGGGCCCTCGGCGACCTCACCGGGATCAAGAAGCACTTCTGTCGGAAGCACGGCGAGAAGAAGTGGAAGTGCGAGCGGTGCTCCAAGAAGTACGCCGTCCAGTCCGACTGGAAGGCCCACATGAGGACCTGCGGCACCCGCGAGTACAAGTGCGACTGCGGGATGCTGTTCTCTCGGAGGGATAGTTTCGTGACGCACAGAGCCTTCTGCGACGCATTGGCGGAGGAGAGCTCGAGAGCTCAGAATAACAACTCGGTGCAAGACGAGCAGAATGCCAGGAGGTCTGGGTCTGCCGCCGCCGCCGCCTCCGCCTCGTCGCCTCCGCCTCCGCCGCTTACCCCGTCGACCACGGTGGTGTCTCCGGTCCTCTCCCTTCAAAGTTCA
>gnl_Eucgr_v2.0_Eucgr.B01471.1
ATGTTTCCTGCAACCATGTCGAATTCCACTACTTTGTCTGATGAAGCAAGTGTCTCTTCTGGTGCAAGAGTGTTGGATTTTTGCAGCTTCAACCACAACACCGATACTACCAACAAGAACAACCAAGAAAATTCACTGCAACAACAGCCTCAACAACTGATCACCACCGTTCACAACAACTCTCCACAGCATCAGCAGCAGAAGAAGATCAGGAAGAAGAGAAGCCTCCCCGGAAACCCAGACCCAGATGCAGAAGTGATTGCGCTGTCCCCAAAGACCCTCATGGCCACGAACAGGTTCGTGTGCGAGATCTGCAACAAGGGCTTCCAGAGGGACCAGAACCTGCAGCTCCACAGGAGAGGCCACAACCTCCCATGGAAGTTGAAGCAGAGGAGTGGCAAAGACCAGGTGGTTAGGAAGAGGGCTTATGTGTGCCCTGAGCCTACCTGTGTCCACCACCACCCTTCGAGGGCTCTCGGTGACCTCACAGGGATCAAGAAGCACTACTGCAGGAAGCATGGAGAGAAGAAGTGGAAGTGTGAGAAATGCTCCAAGATTTATGCGGTCCAGTCTGATTGGAAGGCTCACTCCAAGACCTGTGGAACCAGAGAGTATCGATGTGACTGTGGCACTCTCTTCTCCAGGAAGGACAGCTTTGTGACACACAGAGCATTTTGTGATGCACTAGCTGAGGAGAGTGCAAGGCTCTCGGCGAGTCAACTTACCACCGTTGACCCAAATATCCCTCTTCACCACCGCCACCTTCACCCACCGCCCACTCTCTTCCCTCTCCCCTCCTTCCTCTCCAACCCGCCACCGCAGCCAACAACCCACGTTTCGCTCGCCCCTAACTGGGATCCACCCCAAAACCCTAGCTACCCTCCGCGGGTCCATGTAAAACCTGAAACCCTCCGTTTCCAAGTCCCTCTGCTCTCCTCACAACCACAACTCATCTTTCAAGAGCGGCCCAGCCACAAGGCCATGATCACCACACCCTTCCAAGCCCTCCACGGCACTGCTGCTGGCACATCGCCGCACCTCTCCGCCACCGCGCTGCTCCAGAAGGCCACCACCATGGGCTCGGTGGCCACTTCTGCCATTGGCCACCATCATCATCATCACTCAGCTCGCTCGGCCAGCCACATTGCATCGCTCAGTGTGGGGGCTGACTATGGCGCACCAAGTGTTCCCCCAGAGCTCGTCAAAGAGCTGGCAGCATCACCACTGGAGAGCCTTGGGGCTTGGCGGAAGAGCGACGGGTTGACCAGGGACTTCCTGGGGCTGACCGGAGAGGTCAACGCCGGGAGCGGGAGGGTCAACGTGGGGGACTTGCTAGGGTTCACTAAGGGGATGGAGCTTCAACAGGCGTACAAGCGCGAGCAATCTGCGTTGAAGATTAGTGACGGTTTTGGCTTTGCGGATCAGAACAATGCAAGCTGCTTCTCAGACTTGGAG
>gnl_Eucgr_v2.0_Eucgr.B03566.1
ATGGCGACCAACAGGTACATCTGTGAGGTGTGCCATAAGGGATTTCAGAGAGATCAAAACCTCCAGCTTCACAGGAGAGCCCACAACTTGCCCTGGAAGCTGAAGCAGAGGCCAAGCACACAGGCCAAGAAGAGAGTTTATATCTGCCCTGAGGCGAACTGTGTGCACCACGACCCCAGTCGGGCTCTCGGCGATTTGACTGGCATAAAGAAGCACTACTGCAGAAAGCACGGAGACAAGAAATGGAAGTGCGACAAGTGCTCGAAAAGGTATGCCGTCCAATCAGACTGGAAGGCGCATACCAAAATCTGTGGGACGAGAGAGTATCGTTGCGAGTGTGGAACGATTTTCTCAAGGAAAGACAGCTTCGTCACACATAGAGCCTTCTGCGATGCATCGGCAGAAGAAAGTAACAGAATGAATCAGAACCTCACAGCTTCTGGAGGAGGAATGTCACAAAACCAAACTCAAGAGGTCTTAAATCCCTCGCTGCCTGGCGATTCCTCCTCAAACATGAACTCTATGATGAACTTGTCCTTTACTAACGAGGACATGGATGCCTCGCTGAGGCCACTGGCTCTCAACTCGGCAGGGGTTGTGATACCTGCTATTGTGGATCCTTTCAATACCCCGGGAGCTTCCCGAGCATGTATGTCCTCAATTGGTGGATCGAACAGCGTTTCCTCTCTCAGCATGGCCTCTGCTTACACGTCCGCAACAGCCTTGCTTCAGAAGGCTGCTGAAATGGGTGCAAAAATAAGTGATGATACGATCTCTCCAATACTATTCAGAGGATTTTCTGGTTACTCGGCTGGTGGCTCAGTGAACTCATCTGGGTCGGTGCAGGATGGAAGGTCTGCAGTTAACAACATGAAACCAAGGCTATATGTCGGAAAGCACAAAGCATTTGACAAGAAGATGGAAATGGAGACTCCGTGCACCAGTTATCCCGTTTCACAGGTCGACTTGGCCGACTCGGCACTTTTTATGCAGGACAGTAGGAATGCTGGCAACATACTTGGTGGAGAATACTACACAGGAGGAGCTGAAAGAATGACAGTTGACTTCTTAGGGGTTCACCCGGCTGGGCACTCGAGGACTGGGGTCAAGAGAAGTCATGACGGAAGTATGATAGGATTAAGACAATTGACTGCACCTGAAGGCCTGCAGAATTTGCACCCAGACTGG
>gnl_Eucgr_v2.0_Eucgr.B02626.1
ATGGCATCAACATCGTCGACGCAGTTCTTTGGCCTCGGAGATGAGAGCCAAAACCAGATGATGCTTCAGCAGCAGTCCTCCACGACAACCTCTTCGACCGGCCCGATGCCGCCGCCACCCAAGAAGAAGAGGAACCAGCCTGGAACTCCAAATCCAGACGCAGAAGTGATAGCACTATCTCCCAAGACCCTAATGGCAACAAACAGGTTCATTTGTGAGGTATGCAACAAAGGGTTCCAAAGGGAGCAAAACCTACAGCTCCACAGAAGAGGACACAACCTGCCTTGGAAGCTGAAGCAGAAGACCACAAAGGACGTGAAGCGCAAGGTCTACCTCTGCCCCGAGCCCACCTGCGTCCACCACGACCCGTCCCGGGCCCTCGGCGACCTCACCGGCATCAAGAAGCACTACTCACGCAAGCATGGCGAGAAGAAGTGGAAGTGCGAGAAGTGCTCCAAGCGCTATGCTGTCCAGTCTGATTGGAAGGCTCACTCCAAGATCTGCGGCACTCGGGAATACCGGTGCGATTGCGGCACCCTCTTCTCTAGGCGCGACAGTTTCATCACCCACAGGGCCTTTTGCGACGCTCTAGCTCAAGAAAGCGCGAGGCACCCATCAAGCTTGAACACTTTGGGGAACAACCTCTATGGCAACAACATCGGTTTGGGCCTCTCTCACCAGGTTGGCTCCCAATTGCCCATCCTCCAAACACATAACCACCCACCAAGCAACATGCTCCGGCTTGGCGGCGCCTCCAACTCCTCTAACTTCTCGCAGCCGCCCCACCCAATGCCTCCTCCTCCCGCCACGTTTTTCAAGCCTGAAGCTGCCGACTCCCTGCACGATCTCCCAAGCCACAATCCCCTCTCCGGGTTGATGCAGCTGCCAAACCTTCAAGGTAACTCTAGCGCCTCCCAATCGAACCTCTTCAACCTCAGCTTCTTCGGCAACAATGCCGCCGCTGCCAGCGACAATGCCACCACTGCCACAGCCGCCGCTGCCAACTTTCCATCTCAAGGCTTCTTGGGCCAGTTCAATGGCGGGAACAATGGCAGCAACCAACCGTCTGGTCTTTTCTCAGATGACCGGGTCGGATCAGGGTTTTCTTCTTTATTCAATGCCTCAGCGCAGAATGAGAGCGTGGTGGCTCACATGTCCGCAACTGCGCTACTTCAAAAGGCAGCTCAAATGGGGTCCATAACAAGCGGCAACAGCTCCTCCTTGTTGGGCGGATTGGGAAGCTCATCAGGCGGCGGCGGCAGTGCTGTCAACCGGCAAATGGGGTCCGTCAACTTCAGTGGAGGCAGTGGCAGTTTTCCTGACAGTGGCGGGAAGCTGCCACCACAGATGGAAAGCGAGAGCCATCTCCGGGGTTTGATCAGTTCTTTCGCCGGTGGAAGCTCTTCAATATTCGGAGGTGGCGGCGGTCATGAGCATGAGAACAGCTTCAGCGGTTTCAATGAAAGCAATATGTCGTTGGATCATCATCATCACCATCAGGACCAAAGTAGTGCGAGCTTCTGCAATGTGAACGACGCCAAGTTGCACCAGAATCTCACGACGAGCATGGGAGGGTCCGATAAATTAACTTTGGACTTCCTGGGTGTGGGAGGGATGATGAGGAAAAGAACGGACGGTGGTTTCGCGCATAGAGAGCAGCAGCAGCAACAACATGGGACGATCAACATGAGCTCACTAGACAGAGACAGGAAGTCAGAGCAGGGAAGTCAACCATTTGGGAGTTCGAAAATGCAT
>gnl_Eucgr_v2.0_Eucgr.B02487.1
ATGTCTGGAAATGGGCTCTTTTCAGTCAGAGATCCTGTTCAAGAACCCAAGGCTAATCCAATCAATAAAAGGAGAAACTTGCCAGGAACACCAGATCCAGATGCTGAAGTGGTTGCTCTATCCCCAAAGTCTCTGATGGCCACCCACCGCTTCGTGTGCGACATATGCAAGAAAGGTTTTCAAAGGGACCAGAACCTGCAGCTTCACAGGAGAGGACACAACCTTCCATGGAAGCTGAAGCGAAGGACCAAAGACAGAGAGCAGCCAAGAAAGAGAGTTTACATATGCCCGGAGACAACCTGCGTCCACCATGACCCATCAAGAGCTCTTGGGGACCTCACGGGGGTGAAGAAGCACTACAGCAGAAAGCACGGTGAGAAGAAGTGGAAGTGCGAGAGGTGCACCAAGAAATATGCGGTCAAGTCAGATTGGAAGGCTCACAGCAAGATTTGTGGGACTAGAGAGTATAAATGCGATTGTGGCACCGTCTTCTCCAGGAAAGACAGCTTCATCACCCACAGAGCCTTCTGTGATGCTCTAGCTGAAGAGAGCACAAAATTCAATCCCTCAAACTTCAGGAATGAGCCAACACTGGCTCCTCCTCCATCAGCTGCGACAATCCCTGATAATTTCAGAATACTCGGCCCGGAATTTGCTATTCCCCATCTTAACAGCTGTGGATTTTCCGGTTCATCTTCCAGTGCATTCTTAGCTTCAGTTTTCGGCAGCGACCGACCAGAATTTGTTCCTACCGTACCGATGAGTATTTTCGGGTCGCCGAGCGCATCCTTCCTTGGGTCCGGCGCATCCGTCTTGGAGTTGCCTCAGTGTGTGAAGGAGGAAGAAGAGAGCAAGAGTTCGATATCTGATGCAGTGAGTTCTTTGTATGGTTCAAGCGATCAGAATCATCCGCATCAACAAAGCCAAGGTCTCATGTCAGCCACTGCACTCTTGCAGAAAGCAGCCATGTTGGGAGCTACCATGGCCAATCCACCACTCCTCAATGACATGGGTCTCGGACTAATGAACTCATCGTCATCTTATTTTCCCAACACTACAAATTTCTGCTCCCTTTCTCAGAACTTGAATGAGTCACTACTGAGTTCATTGTCCTCTACAGTCACTTGCTCTCCTGGAGGAGATCATGTGCTGGTGTTTGGCGATTCGGACTCGAGCTCACCGACAGCCGACACTGAGAACACGCTGAGTAACATGGTGATGCAAGCCAATGGGAATGTGAGCCGACCGAGAGTCGTTCAAGGGAAGCTGAATCATGCATTGGTTGAAGGCAATTTGACAAGGGATTTTCTTGGTGTTGGAGGCAAACCAAGAACACACGTCAACCAGCAGGGGCTAGCAGATTTTGCTTCACTGGGTTCGTTGTCCGCGGATTTGAGCCCAGTACAGTTCACT
>gnl_Eucgr_v2.0_Eucgr.B01936.1
ATGTCAAATATCACAGGTGAAGGTGGGAGCTTCTCTTCAGGCAATACTGGAGAAGCCGAAGTTCAACCACAGGAGCTTCTGAATCACCTCTTTGGTGCTAATAATTCATTATTATCATCTGCTTCAGCCAATAACGATAGTCTCTCTGCGAGTACTCACGATGAGAAGCCGCAACAGCAAGCTCCACAGGCTAAGAAGAAAAGAAGCCTACCAGGAAACCCAGACCCAAGCGCAGAAGTCATTGCTCTATCCCCAACCACGCTCATGGCGACGAACCGTTTCGTGTGCGAGATATGTAACAAGGGCTTCCAGAGGGACCAGAACCTGCAGCTGCACCGGCGAGGCCACAACCTCCCGTGGAAGCTCAAGCAGAGAGGGAGCGCCGAGATCCGGAAGCGGGTCTACGTGTGCCCTGAGCCGAGCTGCGTACACCACAACCCGGCCCGAGCACTCGGTGACCTGACTGGGATCAAGAAGCACTTCTGCAGGAAGCATGGCGAGAAGAAGTGGAAGTGCGAGAGGTGCTCCAAGAAGTATGCAGTTCAGTCGGATTGGAAGGCTCATTCCAAGACTTGTGGGACTAGAGAATACAAATGTGACTGCGGCACTATATTCTCCAGGAGAGATAGCTTCATCACCCACCGAGCCTTCTGTGATGCCCTAACCGAAGAAAACACCAAGCTAAACCAAGCCCTAGCTCCACACCTACCTTCCTCTGTGGGCCAGCAACCTAATAATCTCTCTTCTTCTTCAGTCCCTCTAAGCCAAGCTCAAAGCAACACCATTCCCTCCACTGAGGCGCCTGAGTTCGCCAACCATGCCGACACGAAACCCCCGTTGTTCTCTCTCCCGCAAGGGCTCATCCTTCACCAATCAAAGCCCATGACGATGCCTCAAACCTTGTTCTCCGGCAACAACCTCTTCGGCACCACCAACGCAAGAACTGTCGCCCCGCCACCGATATCTCCCAGCTTGATCCATGGGATGAATAGCCCACAACGCGGCTCGGCATTCATGTCGGCGACAGCATTATTACAAAAGGCAGCTCAAATGGGCGCAACCGTGAGTAACAACAGCGCAACGAGCTTTGTCTCTGCGCCAATGGCACCGTCGTCGTTCGGGGGAATGTTGCCGAAGCAAGCTCAGCACAATGGAGGCTTTGTGGACCGGTTCATGGAGAAGGGACAAGAAGAGATTAGTGAACAATTCATGAATAATGTGAATAATGGTAGTGATAGAGAGGGAGTTTTTAGTGGATTGTTAGGTCAGAATAGTCATGACTTCTTGAAGAGTTTGGAGGTTGACCATGGTAAGACCACGACGGTTGATTTCCTGGGGATCGGAGGGACGAGATCGGCGGGGAACTTACATGAAGGTCAGAGGGAGATGCCTCTGAAAGGGTTTATGAGTCAGTTTCAACCACAGAGCACAATGGAGAAACCAATGTGGGAGGTT
>gnl_Eucgr_v2.0_Eucgr.I02463.1
ATGCCTACAGACCTGGACAATTCGTCCACAGCTTCAGGGGAAGCTAGTGTCTCGTCTTCTGGCAATCAGCCGCCTCCACAACCACCGCCACCGCCTTCCACCACCAAGAAAAAGAGGAATCTCCCTGGAATGCCCGATCCAGATGCAGAGGTGATAGCTCTGTCTCCCACGACCCTATTGGCCACCAACAGGTTCGTCTGCGAAATCTGCAACAAGGGATTTCAGAGGGACCAGAACTTGCAGCTCCACAGGAGAGGCCACAACCTGCCTTGGAAGCTTAGGCAGAGATCGGGCAAGGAAGTGAAGAAGAGGGTTTACGTGTGCCCTGAGCCCAGTTGCGTCCACCACGACCCATCGCGAGCCCTCGGTGATCTGACCGGGATAAAGAAGCATTTCTGCAGGAAACATGGCGAGAAGAAGTGGAAATGCGACAAGTGCTCGAAGAAATACGCCGTGCAGTCCGATTGGAAGGCCCATTCGAAAATCTGTGGCACCAGGGAGTATAAATGCGACTGCGGAACTCTATTCTCAAGGAGGGATAGCTTCATCACCCATAGAGCTTTCTGTGATGCTTTAGCTGAGGAGAGCGCCAAGGCTCAGACTCAGGGTCAGGGACCGGGTCAGGGCTCGGCTCCGGTTAAGCCGAACTTGCAGGCCGATCCGAAAGTCCAGAAACCTGCCTCTCCTCCTCATCCTCATCCTCCTCCTCCTCCTCGAGCATCTGCTCCACCAACTGTACAGTCCTCAGCTGCTGTGTTGTCTACAGTTTTGGCTGATCAGGCAGCAGGTAAAAGGATGCAAGAGAACCCATCCCAAATTCTTGAAGAGCCACCAGTGACAAGCAGCTTGATAGGGAGCTCTAGCAGCAGCACCAGTTCTAGCAGCAATAGCAAAACAAGCACTAGTGTAATAGCAGGCTTGTTTGCTTCCTCAACTCCGTCCTCATCCTTACAGCCTCCGCAGCAGAGTACTCCTTACACTGACCTGATTCGTGCCGTGGCACCACCTGACCGCTCTGACCATGGACCTGCCTCATCTGTTGAACCCATTTCCCTCTGCCTCTCCACAAATCACGGGTCGTCGCTCTTTGGCAGTGCAGGGCAGGAGCGTCGGCAATATGCTCCCGCTCCACAGCCTGCTCTTTCAGCCACTGCGCTTCTGCAGAAGGCTGCTCAGATGGGGGCAACTGCAACCAATGCATCGCTGCTTCGTGGGCTCGGGATTGTCTCTTCCTCCACCTCGGCAGGGCAACAAGAGAACTTACAGTGGAACCCTAATAATGTCGAGCATGAAAATGCCTCTGTTGCTGCTGGACTGGGGCTAGCGCTTCCTTGTGATGGGAGTTCAGGTCTGAAGGAACTGATGATGGGGACTCCAACCATGTTTGGCCCAAAGCATCCTACTTTAGATTTTCTTGGATTGGGGATGGCAGCTGGTGGCAACCCAAGTGGTGGTTTCTCAGGTCTTATGAACTCTATAGGTGGTAGCCTTGACATGGCAGCGGCGGCAGCCTCATTCGGCAGCGGAGACTTTGTCGGCAAGGACATTGGACAGAGCTCG
>gnl_Eucgr_v2.0_Eucgr.K01062.1
ATGTTAGAGAACATGTCCTCACAAGAAGTGATCGCAAATGGCTTTGCTCATCAGAACCCAAGTATTCCTGGATCCAATCCACCACCACCTTCCGCCACCAAGAAGAAGAGAAATCTCCCAGGAACTCCAGATCCAGAAGCCGAAGTCATAGCTCTCTCTCCGAAGACCCTAATGGCGACGAACCGGTTTTTGTGTGAAATATGCGGAAAGGGGTTTCAGAGGGACCAGAACCTGCAGCTCCACCGGCGAGGGCACAACCTGCCGTGGAAGCTGAAGCAGCGAAGCACCAAGGAGCCCAGAAAGCGCGTGTACGTCTGCCCTGAGAAGACGTGTGTCCACAACCACCCGTCGAGGGCGCTCGGGGACCTGACCGGGATCAAGAAGCACTTTTGCAGGAAGCACGGAGAGAAGAAGTGGAAGTGCGAGAAGTGCGAGAAGCGGTACGCGGTTCAGTCGGACTGGAAGGCGCACTCCAAGACCTGTGGCACCAGAGAGTATCGATGTGACTGCGGTACTCTTTTTTCGAGGCGAGACAGCTTCATAACTCACAGAGCGTTCTGCGACGCGTTGGCGGAGGAGACGGCGAGAGTCAATGCGGCCTCCACCATTCACCCAACGGCCGCCTACCACTTCATGGGCACCTCGCTCCTGCCTCCAAACCTCCCACCGAACTTATCTTCCATCTTCAAGCCAATCTCAAGCAACATGAGCGCCGAGCCCATGATCAATCACCAACCGAGAAATGGTGGGGGGCTTTCTCTATGGATGGGTCAAACCTCTCAACCCCAAGAATCATCGCTGGGCATCAATTTGCAAGAGATTCACCAACTTGGGTCTCTAAATGATCCCTCAGCAACGCATTTGTATGCCGACAACACATGCCCAACCAACAACCCTCCGCCGTCGGATCACAACCTGAGCGGCTGGGTCTTCGGAAGCAGGTTCTCATCAAGCACTGCCTGTGAGGACATCAGCATAAACACTCCTTCACTCCACCACATGAAGGAAGGTCAAAATCACCATCATCATCAGAACAACATCCTAAGCGTCCCTTCACTTTACAGCACTCAGCATCAGCAACCAGCTTCATCTCCCGCGAACATGTCCGCGACAGCTCTCTTACAGAAGGCGGCGCAGATGGGCGCGGCCACCGAGCCATCTTTCCTGGGGAGCTTTGGGTTGAAGCCCAGCGATAATAATGGTCAACAACCTCAGGATCAAGATAATAAGTTTTGTGGGCTTTTTGGGTCAAGCCAAATGCCAAGCTCTGACACTGCAGAGAACATAACACTAAGCACAATGCAAGCATACCCACCACCTGCGAAGCGCAGGAACATCACTCAGAGCGATGATAACAATGCTTCTTCTGGAGGTGGGCAAACTAGGGATTTCTTGGGTGTGGGCGTGCACACCATGTGTAACCCTCCATCCATCAATGGTTGGATC
>gnl_Eucgr_v2.0_Eucgr.K02292.1
ATGTTAGGCAACGCCAACACTTCTAGTTCTGCCCCATTTGTTCCTGCTTCTTCTGAACCAGAGAATGGAAATAACAGCAGCAGCAGCAATAAGAGGAAAAGAAGACCGGCAGGCACTCCAGATCCCGACGCGGAGGTAGTTTCGCTATCGCCGAAAACCCTATTGGAGTCGGACCGCTACGTGTGCGAGATCTGCAACCAGGGGTTCCAGAGGGACCAGAACCTCCAGATGCACCGTCGGCGGCACAAGGTGCCATGGAAGCTGCTCAAGAGGGAGAATCCCGCGGGGCAGGGAGCGGTGGCGAGGAAGCGGGTGTTCGTGTGCCCCGAGCCGACCTGCCTACACCACGACCCCCGCCACGCGCTCGGCGACCTCGTTGGGATCAAGAAGCACTACCGGAGGAAGCACAGCAACCAGAAGCAGTGGGTGTGCGAGAGGTGCTCCAAGGGTTATGCCGTGCAGTCTGATTACAAGGCCCATCTCAAGACTTGTGGCACCAGAGGCCATTCTTGTGACTGTGGAAGAGTTTTTTCCAGGGTCGAAAGCTTCATTGAGCACCAAGATTCTTGCAACATGGGTCGAGTTCGGTCCGAGCTGCAACCTTTGCAGCCAGCGTGTCTCTCAAGAACTGCCTCTAGCCCTACCCCTTCCAGCGACACCAATTTCAGCGCAACTCCTAATTTACCGCCTTTCATATTGCCAAAGCCAATGGAAAATCCCATTCTCTTATTGAGCCCTACTAAAGACTGCTCTTCCAGAAATGGTCAGGATAACCACCATCACAATTTGGAGCTTCAGCTCTCAAGCTCATCGATCCCCGCCGAAGCGGCTTCCATTTCCTCCAAGAGCGATGAAAAGGACTCGACCCCATTGCAGCTCTCGATTGGGTCGTCATGCGATGCCAGGGAAAAGAATGAGTCGAACAACGTGAGTCACTTGATGAGCAACATGGGCGACAGACCCAATAGCGTCATCGCCGCTTTACAGATGAGAGAAGAGGCGCGTGAGCAGTTGAGATTGGCGATGGCGGAGAAGGCTTATTCTGAGGAGACGAGAGAGCTGGCCAGGAGGCAGATTCAAATGGCCGAGCAGGAATTTGCCAATGCACAGAGAATTAGGCAACAAGCACAAAGTGAGCTGGACAAGGCCTTGGCACTTAGAGAGCACGCATCTAAGCAAATAAATTCCGCCATCCTCCAGGTCACTTGTCACGCTTGCAAGAAGCAGTTCCAAGCAAGGGCTGTAAGGGACATGGCTAATGAGGATGAGAAGTCTTCCGTTCTGGTGTTGAGTTACGTGTCATCAGTCGTTACAGAAGGAGAGGTTGGAGAAAGA
>gnl_Eucgr_v2.0_Eucgr.G02040.1
ATGGCGGCCTCTTCGTCGTCGGTGCCGCCGTTTTATCGAATTCAAGAAGGAGGAGATCAATTGATTCAGATGGAGCAACACCGCCACGCCCAGATGGAGCAACACCGCCATGCCCCATCAGCTCCATTGGCTTCATCAGCAGCAGCATCTGCACCTCCAGCCCCAGCTCCAGCTCCCCAGAAAAAGAAGCGAAACCAACCCGGAAACCCATATCCGGACGCGGAGGTAATAGCCCTGTCGCCCAAGAGCCTGATGGCGACAAACCGGTTCGTGTGCGAGGTGTGCAAGAAAGGGTTCCAGAGGGAGCAGAACCTTCAGCTGCACCGGAGGGGCCACAACCTGCCTTGGAAACTCAAGCAGAAGGGCACCAACAAGGAGGCGGTACGGCGCAAAGTCTACCTGTGCCCCGAGCCCACCTGCGTGCACCATGACCCGTCCCGCGCCCTCGGCGACCTCACAGGGATAAAAAAGCACTACTCCCGCAAGCACGGCGAGAAGAAGTGGAAGTGCGAGAAATGCTCGAAGCGGTACGCAGTGCAGTCGGACTGGAAGGCGCACTCCAAGACCTGTGGCACGAGGGAGTACAGGTGTGATTGTGGCACTCTTTTTTCCAGGCGTGACAGCTTCATCACTCACCGTGCCTTTTGCGACGCGCTTGCTCAAGAGAATGCTAGACACCCTCCCACCTTGAACAGCATCGGCAACCACTCCATCTATGGGAGCACCAACATGGGCTTGGGCTTGTCACAGGCGAATCGCCAAATACCCTCGATGATGCAAGGCCAGGGGATAAACCACTCCAACAATAATGACATCTCGCCACTTGGCCGTGCTCGGAGTGGACAATTATTCGATCACCTGCTTGCGCCATCCATCGGAACTGCTTCTTCGACGTTTAATCAACCGCTTCCCTCAATGGGATCACCATCCCCTAATAGTTTCTTGTTCCAAGCTCAGTCAAATCAAAGCTACAATTCTCAGGAGCAAGCATCACCTCAGCAAGGGTTGCTCCAGAACAAGCCATTCCATGGGCTGATGATGCAGCAAATGATCCCTGATCATGTCAAGAGCAACAACAACAACCCATCACCATCCTCATCAGTGGCAAATATCTTCAACCTTGGAATGCTTTCGAGTAGCAGCTCGAATAGCAACAACAACAGTAGCAGCACCAGTAGCTTGCTCAATTCCGGGCTTTTGGTCCCAGATCAACATCGGTTCAAGAGCGAGATTGGAAGCGAAGGATCGAACCTCTTGCCCAGAAGCATACCCGATGATCATCATCAGATCAGCTCATCAGGAGTGCCTTCTCTCTACAGCACTTCACTTCTGCAAACCGGTAACCACCATGATTTCTCACCGCCTCACATGTCTGCAACTGCTCTCCTCCAAAAGGCGGCTCAGATGGGCTCATCAACCTCAAGAACGAACACCAACAACAATGCCTCTTTCCTAAAAACCTTCGCGAGCTACTCTTCCTCAAGCGGCACCAAATCCGACCGGTCGCCGCTCGCCCCAGTTAGCTTCACAGGCATTTTCGGGGTCGACAACAACCTCCAGGAGCTGGTGAACTGCGCCTTCGGAGGTGGGCAAGACCATCATCAAGAATCAGCTGGGGACGCTTACGATGGGATGTACGACAACGCGAACAAGACTGGGTCGGAGCAGTCGACGACGACCCACATGGGCCAACATGGGTTGACGAGGGACTTCCTTGGGGTCGGAGAGATAGTGAGACGCGTGAGTAATAACGTTAACAACAACGGCAACAATGGAGGGTTTATGGACGTGCAGAGAGAGGACGACCAGCGACGACAGAACCAAGAAAAGTATGGCCTGATGATCAGCGACGACAAGGCGATCAGCTCCTCCTTGGATTCAGCGCCGACAAGCCAAACCTTCGGAGATTTCCGT
>gnl_Eucgr_v2.0_Eucgr.G02066.1
ATGTTCCATAACTCTCCTCCTCCCAACTCTCCTCCTTCCAACGCTGCTTGTTCTGCCGTCAACCCCTCAGAGATCAATGCCTTCTCCAACAGCAAAAGGCGGAGAAGGCCCGCAGGCACTCCAGATCCGGATGCAGAAGTGGTTTCGCTGTCGCCGAAGACCCTCCTCGAGTCCGACAGGTACGTGTGCGAGATCTGCAATCAAGGGTTCCAGAGGGATCAGAACCTGCAGATGCACCGGAGGCGGCACAAGGTGCCGTGGAAGCTGCTGAAGCGGGACCGCGGGGCGGCCGATCAGGAGCAGGCGCGGAGGAAGCGGGTGTACGTGTGCCCCGAGCCGAGCTGCCTCCACCATGATCCGTGCCACGCGCTCGGGGACCTCGTGGGGATCAAGAAGCACTTCCGCCGGAAGCACAGCAGCCACAAGCAGTGGGTCTGCGAGCGGTGCTCCAAGGGCTATGCCGTGCAGTCCGACTACAAGGCCCACCTCAAAACCTGCGGCACGCGAGGACATTCCTGCGACTGCGGCCGCGTCTTCTCCAGGGTAGAGAGTTTCATAGAACACCAAGACTCGTGCACCGTCCGCCGGGCTCAGCCACCAGAGATGCAGGCGGCTCAGCCAGCCTGCTCGTCCCAAACTGCTTCGAGCACTAGCCCTTCAAGCGAAGCCAATTTCGGCGTTCCGCTCTCATCTTTTCCGGGGTTCCGAATGCCAAAACCAGCGGAGATCCTCTTCCTCAACTCAGACATGTACAATCCCTCAACCCCTTCTACCCACCACAACCTTGAGCTTCAGCTACTGCCGTCGTCGAGCCTGTGTGGGACGCGGAACTTGAAGGAAAATTTCGCGGACAACCTGAAGCTTTCGATCGGCACATTGTCCACCGATGTGAACAGGGACGAATTAGCCTTCACCAAGAGATCTTCTACAATGTGGGACCATTATTACGGGCGCGAACCCGAGATGTCGGAGGCCGCGAGCATGAGGGAGTTTGCGAGCGAGCAAATAAAGCTGGCTGTAGCCGAGAAGGCGTTCGCCGAGGAGGCGAGGCAGCAGGCGAAGAGACAGGTCGAGATAGCGGAGCTCGAGCTGGCCAACGCCAAGAAGATGAGACTGCAAGCTCAGGCCGAGCTCGAACGAGCTCAACTGCTGAGAGAACAAGCCACCAAGAAGATCAGCTCCACCATCATGCAGATCACTTGCCCGGCCTGCAAACGACAGTTCCAGACAACGTCTGTCGGTGCGGCAGCATGCGACGAGACCTCTCTCGCCATAAGCTACGTGTCTTCAGCTACCACGGAAGGAGAGGGAGAG
>gnl_Manes_v6.1_Manes.04G140300.1
ATGATGGAAGGTTTGATGTTTCATCAGCAACAACAGCAGCCACTGCAAGAGGAAAATATGTCTAATTTGACTTCAGGTTCTGGTGAAGCGAGTGTTTCTTCAGGCAACAGAAATGAAACTGGCACCAACTATTCTCAACAATACTTTGTTCCTCCACCTCCTGAATCTCAACCTGTCAAGAAGAAGAGAAACCTGCCAGGAAACCCAGACCCAGATGCAGAAGTAATCGCTTTATCACCCAAGACTCTGATGGCAACGAATAGATTTGTGTGTGAGATCTGTAACAAAGGGTTTCAGAGAGATCAGAATCTTCAACTTCATAGAAGAGGGCATAATCTGCCATGGAAGCTGAAGCAAAGAACAAGCAAGGAAATAAGGAAGAAGGTGTATGTCTGTCCAGAAACTAGCTGCGTCCACCATGACCCATCAAGAGCTCTTGGTGACTTGACAGGAATCAAGAAGCACTTTTGCAGAAAGCATGGTGAGAAGAAGTGGAAATGTGACAAGTGCTCAAAGAGGTACGCAGTTCAATCAGATTGGAAGGCTCACTCCAAGACCTGTGGCACTAGAGAATACAGATGCGACTGTGGAACCCTTTTCTCAAGGAGAGACAGCTTCATCACCCACAGAGCTTTCTGCGATGCTTTAGCAGAGGAGAGTGCAAAAGCTATCGCAGCACCACCACCAAACCCAGTCGTCCTCCACAGCTCCTCTCAGCCTGCAGCTTCAGGTTCTTCAACTCCTCATAATATAAATCTCCAAATACCCCAATTCAATGCTACTACTGCTCAAGATTTGCATGCATTTTCACTTAAAAAAGAGCAACAAAGTTTTAGCACTCTAAGGCCAGAGTTACCACCATGGTTAGCTTGCCCACCAGCAGGATTAGTGGCTGGTCCTGGTTCTGGCCCACTACATCATCATCAGCAAACGCCCGTTGATCATCTCTCCTCCTCCTCATCTTCGATCCTTACCAATCACCAAGAGTTGAGCCCAAACCCTAACCCTAGTCTTGGCCCCACTCTACCGCATTACCTGCAGGCAGCTCCATCCCCACATATGTCAGCTACTGCATTGCTGCAAAAAGCAGCTCAGATGGGTGCAACCATGAGCAGCAAAACTACCGGCTTGATGAGACCTCACCATCAGCCCCAGCACCACCACCAAGAACAAGCTCACGTGTCTTCCAATTCTAGTAACAACAATGCAAATACAAATGGGTTTGGTCTGAATTTGTCCTCACGTGAAGAACAGCTGCCAGGTAGTGGGTCCTTTGTTCATGGCTTGCAGGCTCCTTTTGGGAATAAAGCTGTTCCTTCTGGTACTAGTGGTTCACAACCCTCGAGTGCCCTTCTTCAAGAAATGATGAATTCTCTGTCTTCTGCTTCTGGGTTTGATGGGGCTAGCTCCTTCGAAGAGGCATTTGTTGGTGGGATTTTGAATACCAAGAAAGATGATGACAATGCTGGTGGTGGCGGTGGTGGCTCCGGCGGCGGCGGCGGTGAGGGTTTGACGAGAGATTTCTTGGGTCTTAGAGCTTTCTCTCATAGTGATATACTGAGTATGGCTGGTCTCGGCAATTGCGTGAACACTTCTCAAGAGCAACATAATCAATCACAAAAAACATGGCAAGGT
>gnl_Manes_v6.1_Manes.04G023700.1
ATGATGTCTGAAGATGGGTATTCCGTTCCTTCATCTATCAGAGGCTTTGTTCATCAAGAACCAACTCCAAACCCTAACCCTAATCCTGATCTTACTATGAAGAAGAAGAGAAATTTACCAGGAACACCAGATCCAGATGCAGAAGTTATAGCTTTATCACCGAAATCTCTCATGGCAACAAACCGATTCATTTGCGAAATCTGCAACAAGGGTTTCCAGAGAGACCAGAATCTTCAACTTCATAGAAGAGGTCACAATCTTCCATGGAAGCTCAAGCAAAGATCAAGCAAAGAGATTCGGAAGAAAGTATATATCTGCCCTGAAAAGAGCTGTGTGCACCACGATCCATCGAGAGCCCTAGGTGACCTCACAGGAATAAAGAAACACTATAGCAGAAAACATGGAGAGAAGAAGTGGAAGTGCGAGAAATGTTCAAAAAAATACGCAGTTCAATCAGATTGGAAAGCTCATAGCAAGATCTGTGGCACCAGAGAGTACAGATGTGACTGTGGCACTCTCTTCTCCAGGAAAGATAGCTTCATCACCCACAGAGCTTTCTGTGATGCTTTGGCAGAAGAAAGTGCACGATTCACTTCAGTTTCAGCAGCCATTAATGCAAACTTTAGAAACGATTTGATCAATGGAGCTCCTACTAATAGTATTAATCCTCATCAATCCACTGGGATATCTCAATTTTCATCAGTTTTCAGACCAGAATTCGCCAATGGATCAGAGCTGGTGGCTGATCTTAGCACTGTTGATGGCCAAAAATCGAGGCTTCCAATATGGCTGGATCATGCCAATCCTCAGATGAACCTAATTAATTCTAATGTTTTCTTGGCAACCAACTCAGCTTGCTTACCTGAATTGGCTCAAACCCCACAAATGGATATGTTTGGTCCAGCAACATCACAAGCTCAGTGGTTCAACAAGTACCAAGAAGCACCGTTTACAGGTGGCAGCAATCTCTCTGTACCGGCATTGCCACTAGGACTAAAAGAGGAAGAAGGAAACGAAGGAGATTTATCTGAATCGGCAGCTTCCTTGTATTCAAGTAACCAGCACCAGCAACAAAGAAACTCAGCTCACATGTCAGCTACTGCACTTTTACAAAAAGCAGCCCAAATGGGATCGACAAGGAGCAATGGGATTCCATTAATGAGCCCACCATCTCTCCCAAATGTGTCGAACTTGAATTCTTATAACCAAAGCAAAAGTATTGAAACTTTCAAGTTTCTGAGCAGACAACCAAATCAAGCTGCAGAAAACTTTAACGAACTAGCAAATTCACTCTCTCCAGCTTCAACTCCAGCGACGTTGTTGGGTGATTCGAACTCGAGCTCAATCTTGGGTAGTGATAATGCAACCAAGAACTTAAATCATTTGATGATGCAATCAAATAGGAAGCAAAACCATGGGAGCTCCAGTGAAATAGAGGGAAGTTTAACCAGAGACTTTCTTGGTGTAGGAGGTGAAACTCGCAGACCATTGTTGCAGCAAGAGATAGCGAAATTTGCATCGATAAGTTCAGGCATGGATTTGAGCCAATATTGTTCTGGAAATCGC
>gnl_Manes_v6.1_Manes.08G099700.1
ATGTCAAACTTTTCGCAGGAATTTGAAGATGATGAACAGTTCCAGTCCACCATTGTCTCCCAGTCTTCTTATGGTAGTCCTAATCCTACTGAAAATGTTCTTGATGGCTCAGTTCCAACCAGCTCTGCTAGCACGAAAAAGAGAAGAAATCTTCCAGGGAATCCAGACCCAGATGCTGAGGTTGTAGCTCTATCTCCAAGGACTTTAATGGCTACAAATAGGTATATTTGTGAGGTTTGTCATAAAGGATTCCAGAGAGATCAGAATCTTCAGCTCCACAGGAGAGGACACAACTTGCCCTGGAAACTCAAGCAAAGGCCAACAACACAGGTTAAGAAGAGAGTGTATGTCTGCCCTGAGCCAACTTGTGTGCATCATGACCCAAGCCGAGCTCTTGGAGACTTAACAGGCATAAAGAAGCACTTCTGCAGGAAACATGGAGAAAAGAAATGGAAGTGTGACAAATGCTCAAAGCGTTATGCTGTTCAATCAGACTGGAAAGCTCACACAAAGATCTGCGGCACCAGAGAGTATCGCTGTGATTGTGGTACCATTTTCTCAAGGAAGGATAGCTTTGTCACGCATAGAGCCTTCTGTGATGCATTGGCAGAGGAAAATTATAAAGCAAATCAAACTCTTGCTGCCCCTGGAGGAATATTGCAGAGTCAAGTACAAGAACTGTTCACTTCAACAATGCCCAGCTCTGACTCCTGCTCAAAGAAAAGCTCAATGATGAATCTGACAATGTCTGATGAGAACATTGACAATTCACGGAGGCCATTATCCTTGAACTCCACTGGGATAACGATGTCAAGTAATTTAAACCCAATACTAAATCCAAGAACTTCACTGGCATGTTTTAGCTCTGCAGATGGATCAAATATTTCTCCTATGGCAATGGGCTCTGCTTTTACCTCTGCAACAGCTCTGTTACAGAAAGCTGCAGAAATGGGTGCTAAGATCAGTGATAATTCAATTGCTCCAATTCTCCTCAGAGGATTTGCTGGATATCCTCCAAGCAACATGAATTCATCTGGGTCAGCCCCAGAAGGTTCATCGCTAGTTGGTAGCAATATGGAACCAACTGCAGCAAACATGAACAGCTTCTGTGTGGGAGACACAGAAACGTTGGATAACAACTTTGATCCAGGATATTCAAGGAATGGTTATACCACCATTTCTCAAACTGGATTATTTGATTCTACTCTCAATATGCACTCTGAAAATGGAAATGCTTCTAACAGTCTCGGAGGAGAAGTATACATGGGAAGAGGCGAAAAAATGACTCTTGATTTCCTAGGGGTGGAACCAACTGGGCATACGACGATTGGGAGGAAACAAAACTATGAAGGCAACATGATGGGGTTAGGATACTCACATGGGAATCAAAACTTGAACAATTTGCATTCAGATTGG
>gnl_Manes_v6.1_Manes.08G005700.1
ATGCAAATGATGTCTGGTGATGCTTTCTCCATTCCTTCTTCTATACCACTGTTTGCTCCTGAAGAACAGAATGCAAACCCTAACCCTAAAACTAATCCTGTGCCCAAGAAGAAGAGAAATTTGCCTGGAACACCAGATCCAGATGCTGAAGTTATTGCTCTATCTCCTAAGACTCTCATGGCTACAAACAGATTTATTTGCGAAATATGCAATAAAGGTTTCCAAAGAGACCAAAACTTGCAGCTTCATCGGAGAGGTCACAATCTTCCATGGAAACTAAGGCAAAGGACCAACAAAGAAGTCATCAGAAAGAAAGTTTATATATGCCCAGAAAAGACCTGCGTTCATCATGATCCGTCGAGAGCTCTTGGGGATCTCACCGGAATAAAAAAGCATTATAGCCGGAAACATGGAGAGAAGAAATGGAAGTGTGAGAAGTGTTCTAAGAAATATGCAGTTCAATCTGACTGGAAAGCTCACTCCAAGACTTGTGGGACTAGAGAATATAAATGTGATTGTGGAACTCTATTTTCCAGGAAAGATAGCTTTATCACCCATAGAGCCTTTTGTGATGCCTTAGCTGAAGAAAGTGCAAGAATCAGTTCAGTTCCCGCAACCAATCTAAATTTCAGAAATGACACAGTTAATTTTCCTCGTGGAGAACCTGCAGGCGGCGGAGTTCAAGATATTGCAGGCATTTCTCAATTCAGTTCAGGTTTTAGACCAGATTTCAATGGCTTTCCTTCTCTCAGTGCTGATCAACAGAAGACTGGATTGTCCCTGTGGCTAAATCAGGCAAATTCTCAGATCAATCCTGCAGATATTGTGCCCAATCACGCTAATCTTTATGCATCTTCAAGTTCAACTGGCTTGCCTGAGATGGTGCAAATGGGATCGAATCTTTATGGTTCATCATCCACCACCAATTTTGGTAATTTAAAGTTATCAGGACTTCCACATGGACTAAAAGAAGAAGAAGGTAGTAACAAGGGGCTTAATATGGTAGATTCATTGCCTTCTCTGTATTCCGATAGTCATCAAAACAGACAATCAAAGCCAGCTGCACCCATGTCCGCCACTGCTCTTCTTCAAAAAGCAGCTCAAATGGGTTCCACAAGAAGCAATCAATCTTTCTTTGGGAGCAATAGTCATGGGCTAATGAGTTCGTCCTCTTCATCCAATACAACAAACCTCAATACTCTCAGCCAGAACAGAAATGAGCTGCACCAAGTTTTCCAAAATGTTAATAAGCAACCGGAGTGTAATATAACAGTCACAAGCAGTGTAGCTATGGGCGACGCTATAATGGTCGTATCAAGCGGTCTTGATCAAGTAGCGATGCAGTCTAGTGGAAGACAAAATGACCCATTTCAGTTGAAGGTGCAACCAGGTTCAACTTCTTTAGAAAGTGGTTTAACAAGAGATTTCCTTGGCATGAGTGCTCAATCTGGGCGTCCATTTTTACCCCAAGAGCTAGCTAAATTTGCTTCAATGAGCTCAGCCATGGGTCTGAGCCAATTCACTAACAATCCTAAT
>gnl_Manes_v6.1_Manes.08G119600.1
ATGTCAAATATCACAGGTGAAGGTGGAACCTTCTCTTCTGGGAATACAACTGCTGCTGTTGGAGAAGCAGATGTTCAACAGCAGGAGCTGCTTATTAATCACTTGAACTCCATAGCTTCAACCACTGTTGCTACTTCTACTACTAATGGCTCCACTGCTCAGCAACATCAGCCTTCAACAGTTAAAAAGAAGAGAAACTTACCAGGAAATCCAGATCCTAGTGCAGAAGTTATAGCTTTATCACCAAAAACCCTCTTGGCAACAAACAGATTTATCTGTGAAATCTGCAACAAAGGTTTCCAAAGAGATCAAAATCTCCAATTGCATCGGCGAGGACATAACCTACCATGGAAACTTAGGCAAAGAACAAGCACAGAAATCAGAAAAAGGGTTTATATTTGCCCAGAACTTTCATGTGTTCATCACAATCCAGCTCGTGCATTAGGTGATCTCACAGGAATCAAGAAGCATTTCTGTAGAAAACATGGAGAAAAGAAATGGAAATGTGATAAATGCTCTAAGAAATATGCAGTTCAATCTGATTGGAAAGCTCATAACAAGACCTGTGGTACCAAGGAGTACAAATGTGACTGTGGCACCATCTTCTCCAGGAGGGATAGCTTCATCACTCACAGGGCTTTTTGTGATGCCCTAACAGAAGAAAACAACAAAGCAAATCAAGGGTTAGTGCCCAAAACAGAAACAAACTTGCAAAGCCAAGTCCCCAACCTTATATCCATTCCTATTAACAACAATCAAGACCAGCCTATGATAATGTCCAACCTTAGCAATCTAGACACCAGAATCCCACTGTCTCTACCCCATGAGCTCATGCCAATCCCAACAAAACCCTCAGGAGCCATGTTTTCAAGTGGCACAACAAGCCTTTTTGGTGGTGGAAGAAGCTTGTCTAATTGTTCCTCATCCTTTCAGTTGAGTGCAAATTCTTCAACAGTCTTTGAAGGAAATGCGCATATTTCTGCTGGCTCAGTTTCAATGTCTGCTACTGCATTGCTTCAAAAAGCAGCTCAAATGGGTGCAACTGCAAGTCCCACGACTCACAAGAGCTTTGTTGCTGGCATGGCATCCTCAACATTTGGTCCAATGCAGAACTCAAATGACCAGTCTCAAGTGACAGCAGGAGGCAATGGAGGATTCATCAACCAGTTTTTCAATGCAAATGGTGGGATTGAGAATCCAGCTGCAAACGATGTGGGTTTGATAAATGGGGTGTTAGATCAAACCAGTGGATTATTCAAAAATATTGAGCAGAAAACCAGCAACGATAAGAGCTTTTTTCATGGTGTAAATTCCAGTCCTGGTTTAATTTCGAGTGGATTAACGAGGTTTAGCGGGGACGTGATGACTGTTGATTTCTTAGGAGTAGGAGGATCAAGACAAAGGAATCTCCATGAGCACCACAAACAGGAAATGGAGTTTAGAGGAATTGTTCATCCGAGAATTCATCAAGGTCTGGGTCAATTTGAGCAAACAGCTTTGGAGAAACCCATGTGGGATGTC
>gnl_Manes_v6.1_Manes.05G081800.1
ATGTTCCCTGCAGCCATCTCCAATTCAACTTCTTTGTCTGAGGATGCTAGTGTTTCTTCCGGTAATAGAGTTCAGGATTTTTGCGGCTTAAATCCAGTGGTTTCCGCCGTTTCTCCTCAACAGCAGCAGCAGCAGCAACCCAAAATCAAGAAGAAGAGAAGCCTACCAGGAAACCCAGACCCAGATGCTGAAGTGATAGCATTATCTCCAAAGACCTTATTAGCTACCAATAGATTTGTGTGTGAGATCTGCAACAAAGGGTTTCAGAGAGATCAGAATCTTCAACTTCACAGGAGAGGCCATAATCTTCCATGGAAGCTGAAGCAACGAAATAGTAAGGAGATCAAGAAGAGAGCCTACGTTTGCCCTGAGCCATCATGTGTTCACCACCATCCTTCAAGGGCTCTGGGTGACCTCACGGGTATCAAGAAACACTATTGCAGGAAACACGGGGAGAAGAAATGGAAGTGCGAAAAGTGTTCAAAGATCTACGCTGTTCAATCAGATTGGAAGGCTCACTCTAAAACCTGTGGAACTAGAGAGTATAGATGTGACTGTGGAACCCTTTTCTCCAGGAAGGATAGCTTCATAACCCACAGGGCATTCTGTGATGCATTAGCAGAAGAAAGTGCAAGACTCTCAGCTCACCAATTAGTTTCTACAAATCCAATACCCCAATCTCTTCTTCTACAAAATCCACAACCCCACCCTTCTTTCTTCCCTCTTACTACCCATCATCATCATCCCCTGTCCCTCAACCCTTGGGACCCACCACCTCAAAACCCTAGCAACCCTCAAAACCCAGTTCAAGTCAAGCCTGAATCTCACCATTTCCAGCTTCCACCACTCTTCCAAGAACAGCCACCATCGTTGTCAACCCATAAGGGTTTGATAACCTCATCCTTCCAAAGCCTTTCAAACCCTGCAGCGTCAGCATCATCGCACCACCTTTCAGCCACTGCACTGCTCCAACAGGCTGCAACCGTGGGTGCAACTCAGGCAGTGGGTCAAAGTCACATGACGCAATTGGATATGGGGGACTTAGGGACGGTGAGTCAGGCAGCAACTGACTCAGTGAGTCAAATATCCCGTCAGGGATCTTACCTGGGCAATCTCGCTGCGTGGCAGAAGAATGACCATTTAACAAGAGACTTTCTGGGTCTGACCGGTGATGGCCACGTTGGCAATGGGAACGTAGGGAATGGGAATGGCGGTGTTAACGTTAGCATGAATGTTAGGGAAATACTAACATACACAGGTGGAGTAGGGTTGCAGCAATACAGTGAGAGAGACCATACGCTGTTGAAACCCCATGGTTTTGGATTTCCCCAGCAACCTGCCTCGGAAACGTGGGGTGACTGC
>gnl_Manes_v6.1_Manes.05G065500.1
ATGTCAAATATCACAGGTGATGAAGGAAGCTTCTCTTCAGGTAATACTGGAGAAGAAGTTCAGCAGCTTCAAGAAAAGCAGCAGCTGCAGCTGCAGAATCACTTCCATGGTTCCAATTCTGGTGCTACTAATAGCAATGACTCTACTTCTCAGCAGCAACAGCAACAGCCCATCAAGAAAAAAAGAAATCTACCAGGAACTCCAGATCCTAATGCTGAAGTTATTGCTTTATCACCAACAACGCTTATGGCAACGAACCGGTTCGTGTGTGAAATATGCAACAAAGGGTTTCAGAGGGACCAAAACCTGCAACTGCATAGGAGAGGCCATAACCTTCCATGGAAGCTTAGGCAAAGAACTACTACAGAAGTGAAGAAACGAGTGTACATATGCCCTGAGCCAACATGCGTTCACCACAATCCAGCTCGTGCACTAGGAGACCTAACAGGAATTAAGAAGCATTTTAGCCGTAAACATGGCGAGAAGAAATGGAAATGCGACAAGTGCTCCAAGAAATATGCAGTTCAATCTGATTGGAAGGCTCATCAGAAGACCTGTGGTACGAGGGAATACAAATGTGATTGTGGAACCATCTTTTCCAGAAGAGATAGCTTCATCACCCACAGAGCTTTTTGTGACGCATTGGCAGAAGAAAACAACAAAGTTAACCAAGGACTAATGTCTAACATGGGATCCAACTTGCAGACCCAAATGCCTGATATCATGTCCTCAATGCCCTTAACCAGTACCAACGCCAACAGCACATCTATTGGGATATCAGATTTCAACAGCTTTGATCCCAAGAACCCTCTCAAATCCCTTCCTCAAGAGCTCGTCCCAATTCCATTCAAGTCCATGAACATGGCAGCTGGAGGAGGAATGTTTTCGAGCAGCTCCGGCACTCTCTTTGGCGGTCCAAGAAGCATTTCTTCGGCTTCTTCTAGCCTCCAGCTCAGTTCCAATAGTTCATCTGGGTACAGTTATCTCCAAGATGGGAAAAATGGGTGCCAAATTTCAGGCTCGGCTCACATGTCGGCAACAGCCTTGTTGCAAAAGGCAGCACAAATGGGTGCAACTGCTAGTAACAGTATCAACTCTCCTATGATGCAGAAGAGCTTTGCAAGTAGCATGGCTGGTCCTGACCAGATCTCTTCTATAAGACCACCATCTTATGTTGGGGTTCAGCAGCATGGCGCCACCTCGTATGATCACTTCCCATCACAACCTGAACAAACAAGCATGGTCGGAATCAACGCTGGAGGATTCAATAATAATAACCAGCACTTGCAGAAAGGCCCACAAGAAATGTCACAGTTTTTTGAAACTGCTACAGGTAGTTCAGGCATGAATGATATGGGAATGTTCAGTACTATGTTCATGGGCACCGAACAAAACCCAGGTTTCATGAAAAGCATGGAACATGAAGATAGTGGTAGTTCAAGCTTGATACATGGAAGATCTGGAATGGAGAGGAACCTAAGTGGACCATCAAGGTTCGGTGGGAGTGGTGGTGAAGGTGGTGACAGGATGACTCGTGATTTTATGGGCATTGGAGGTTCTAGGACAGGAAATTTGCTTGATCATCAGCAACAGCAGCAGCAGCAGAGCCTGGAAATGGAAGCAATTAGCCAGCAGCACAGAATGCCAATGATGAATCACTTTCAGCAACAGCTCTCACTTGGGGAATCAGCGTTGGAGAAACGCATGTGGGATGTT
>gnl_Manes_v6.1_Manes.05G162100.1
ATGGTGGAGGTTGAGAATTCCTCACAAATGACATTTTCCATTGCTTCTGGAGAAGCCAATAATGTATCTAATTTTGGTAATCAAGCGCCGCCTCTCTCAGCGCCGCTACCAAAGAAGAAGAGAAACCTTCCCGGAATGCCAGATCCAGATGCTGAAGTGGTGGCGTTATCGCCAAAGACCTTATTGGCCTCAAACCGTTTTGTGTGCGAAATCTGCAACAAAGGCTTCCAACGCGACCAAAACCTCCAGCTTCACCGCCGCGGCCATAACTTACCGTGGAAACTAAAGCAACGAACCAGTAGGGAACCACGCAAGCAGGTATACGTGTGCCCAGAACCAGCTTGTGTTCACCACAATCCAGCTAGAGCTCTGGGAGATCTCACCGGTATAAAGAAGCATTTCTGCAGAAAGCACGGTGAGAAGAAGTGGAAGTGCGAACGCTGCTCCAAGAACTATGCAGTTCAGTCGGATTGGAAGGCCCACATGAAGATTTGTGGCTCTCGAGAGTATAAATGCGATTGTGGGTCTTTGTTCTCCAGGAGGGATAGTTTCATAACGCATAGGGCGTTCTGTGATGTCTTGGCGGAGGAGAGTGCGAGGGCAAAAACCCTAACGATTATGGATAAGGAGAGGAATACGAATCTAAAGAATGTGATTGCTTCACCGCCATCTCCACCTCTTACGCCATCAACCACTGTAGTTTCTTCGGGTGTCTTAGTTCAAAGCTCAGAATTAGCAGAAAATCCAGTTGGACATTCAGTGTCAACGCCGGCAACTGCATGCTTGAATGCCACTATTCCGAGTTCCAGATCCAGCAGCTCTATTAGCAATGTATTTGCCAGTGTATTTGCTTCATCAGCAATGGCAGCGGTTATCTCACAAGCATCATCTACCTCACTTTCCAATTTTCTTTGCGCGTTACCTCACTCTGATTGCCCCACTACAATACAAACACATAGAGCCGCAGAGCCTCCGTCGCTTTCACTTTCCTCTTCTTTCTATCTCTCCAACAATGCCTCCTTTTTCCCAGACCAAGACCATCGACACTATACTTTATCTCCCCAACCTGCCATGTCCGCTACTGCATTGCTTCAAAAAGCAGCACAAATGGGTGCAACATCATCAAACTCATCATTTCTCCGTGGCTTGGGTTTGCCAGTATCATCTTCCTGTAGCCAAGATATCAACGGCAATCAACGAGACATGAAGCAAGACGCTAATGCTGTGGCAGCTGGGCTCGGAATCGGACTCCCTTCCGGAGATGTTATGATGGGTTCGTCTCCTTTGTTTGGGAACAAGCCAACCACGCTTGATCTTCTTGGGCTGGGCATAGGTGCTGGCTCTGCTTTGCTAAATTCCTATGGTGGCAGCTTCAATGTAGGAGCAGCTGCAGTTTCTGCTGTAGCAACTCCATACGGAGGAGGGAGCTCTAAAGAAACATGGGATGCTGCAGCCGAGAAAAAGCCAAGTGGTTCAGCCTTGTAT
>gnl_Manes_v6.1_Manes.13G137400.1
ATGCCGGTCGATTTAGATAATTCCTCTATGGGTTCCGGGGAAGCAAGCGTTTCTTCCTCTGGCAACCAGCCTCCGCCACCCAAATCCACCGCCACGGCCAAGAAAAAGAGGAACCTCCCTGGAATGCCAGATCCAGATGCAGAGGTGATCGCTCTTTCACCGAAAACCCTTTTGGCTACGAACCGATTCGTGTGTGAAATTTGCAATAAAGGGTTTCAAAGAGACCAGAACTTGCAGCTTCATCGCCGAGGCCATAATCTACCATGGAAGCTGAGACAGAGATCCAGCAAGGAAGTGAAGAAGAGAGTTTATGTTTGTCCCGAGCCAACTTGTGTTCATCACGATCCTTCCAGAGCACTGGGCGATCTCACGGGGATAAAAAAGCACTTCTGCAGGAAACATGGTGAGAAGAAATGGAAATGCGACAAGTGTTCGAAGAAATACGCGGTTCAGTCTGACTGGAAAGCTCACTCGAAGATTTGCGGCACACGAGAGTACAAATGCGATTGTGGAACTCTGTTTTCAAGGAGGGATAGCTTCATCACACACAGAGCCTTTTGTGATGCTTTAGCAGAGGAGAGTGCCAGAACTCACACTCAAACTCCAACACCGCCTTCGAATCTAGCTCCTGTGAACCCAAATCCGAATCCAGAACCGGAGCCGAGTGCGCAGGTTGATCCATCTCCACCTGCGCAGCAACCACCAGCAGCTCCAGCTCCACCAGCAGTATCTCAGTCAGCTGCTGTAATATCTTCTGTGGTTTCGCTGACTCATAGTCCAGAGTTGCCAGATAATCACACTCCTATTATAGAAGCAGAAGCAGCACCGGCACCGGCACCAGTACCAGCAGGTTTAAATGGAAGCTGTAGCAGTAGTACCAGCTCAAGTGGCAATGGCAACGGCGGCAGCAGCAGCAGTGTCTTTGCTAGTTTATTTGCTTCATCAACTGCATCTAGAAGCTTACAGCCTCCTCAAACTCCAGCATTTGCAGGCCTAATCCAGGTCACGGCTCACCCTGATCGCCCAGCAGATCTTGCTGCTTCATCGTCAATTGAACCCATTTCTCTTTGCCTCTCCTCCAATCATGGATCATCGATATTTGGTACTGCTGGGCAAGAGCGTAGGCAGTATGCACCTCCACCTCAACCAGCAATGTCTGCCACTGCACTATTACAAAAAGCTGCTCAAATGGGGGCTACTGCTACTAATGTATCATTGCTCCGTGGTTTTGGGATTGTATCATCATCATCATCTTCACAGCAAGACAATATGCCATGGGGACACAGGCAAGTAGAGCCTGAGAATACCTCAGTCGCTGCTGGGCTGGGACTAGGCTTACATTGTGATGGAGGTTCTGCATTAAAGGAATTGATGATGGGAACTCCTTCTGTGTTTGGTCCTAAGCAAACTACCCTTGATTTTCTTGGATTGGGGATGGCTGCTGGTGGAAGCCCTAGCAGTGGCCTATCAGCTCTGATTACATCTATCGGTAGCGGTCTGGATGTAGCTGCTGCAGCCGCTTCCTTTGGAGGCGGAGAATTCACAGGCAAAGACATGGGAAGGAGCTCT
>gnl_Manes_v6.1_Manes.13G141500.1
ATGTTAGAGAATATGGATGAAGAAGCAATCTCCAGTAATGGCAGTTTTGTTCAAAACCCAGTTGCTGGATCTAATCTTCCTTCTGTAAAGAGGAAGAGAAACCTCCCAGGAAACCCAGATCCTGAAGCCGAAGTCATAGCCTTGTCGCCGAAAACTCTCATGGCAACCAACAGATTCTTGTGTGAAATATGTGGGAAAGGTTTCCAAAGAGATCAGAATCTACAACTCCATCGCCGGGGACACAATCTTCCATGGAAGCTCAAGCAGAGGACTAGTAAGGAAGTGAGAAAACGAGTCTACGTCTGCCCAGAAAAGACTTGTGTCCATCACCATCCTTCTAGGGCTCTTGGAGACCTAACTGGTATAAAGAAGCATTTCTGCAGAAAACATGGGGAGAAAAAGTGGAAGTGCGACAAGTGTTCAAAGAGATACGCTGTGCAATCTGATTGGAAAGCTCACTCAAAAACCTGTGGCACTAGGGAGTACAAATGCGACTGTGGAACTCTATTTTCTCGGAGAGATAGCTTCATCACCCACAGGGCGTTCTGTGATGCATTAGCTGAAGAAACAGCAAGATTAAATGCAGAAGCTAACATAAATGGCTTAGCTGCAGTTTCCGCCAACTTCAACTACCATCATCTTATGGGGACGAGTCCTGTAGCGCCTAACATGGCACAGCATTTCCCTTCAATTTTCAAGCCAATCTCAAGCAATGACCAGGCAATGGACCAAACTCCAAGAGGACTCTCCTTGTGGGTGAGCCAAGAACCCCAAGTTCACCATGAAGCAATAGGCAGCAACAATGGTATGCAAGAGATTCACCAACTTGGATCTATGGTTTCATCAGGAACAATATTTTGTGAGCCTCTTGTTTCATCTTCAAATCCTTCACCGTCTGATCATTATCAGTTAAATTGGCCTTTCTTGGGAAACAAGTTCTCTTCAAGCAATGCTCATGAAGAGTTAACAAGCACAAACTCACTTCCATTAAACAACGTTAAGGATGCTGCAGCAGCAGCTCAACTAGTGAGTGTTCCTTCTTTATATAGCACACAACAGCAGTCCCATCAAACAAGTTCAGCAGCAAATATGTCAGCCACAGCCCTACTTCAAAAAGCTGCTCAAATTGGTGCAACTTCAACTGACCCATCATTTCTTGGAAGTTTTGGATTAAAGTGCAACAGTAACAGTATTCAAGAAGCTGGGAACAAGTACTGTGGATTATATGGCTCAAACTCAATAAACACAAGTACAAATCTCGCAAGTGATGTGGAAAACTCAGCAGGGAATGATATTTCCAGCTTAAATCATCAGCTGCAAATGTACCCAACAGCCAAACGCCAAAAAATACAGAGCGACCAAGAGAATACAGGAGGGCAAACTAGAGACTTTCTTGGAGTTGGTGTACAACAAGCCATATGCCACCCATCAACTATGAATGGGTGGATT
>gnl_Manes_v6.1_Manes.09G169000.1
ATGTCAAATATCACGGGTGAAGGTGAAAGCTTCTCTTCTGGGAATACCACTGCTGTTGGAGAAGTAGAAGTTCATCAACAACAAGAGCAAGAGCAAGAGCATCTTAATCACTTAAACTCCATAGCTTCAAGAACTACAACTACCGCTAATGGATCCACTGCTGAAGAAAATCAACCTACAACAGTTTTTAAGAAGAAGAGAAGCTTACCAGGAAACCCAGACCCTAGTGCAGAAGTTATTGCTTTATCACCAAATACTCTAGTGGCTACAAACAGATTTGTATGTGAAATATGCAACAAAGGTTTCCAAAGAGAGCAAAATCTGCAATTGCATAGGCGAGGACACAACCTGCCATGGAAGCTTAGACAAAGAACAAGCAAAGAGATCAAGAAAAGGGTTTATGTTTGCCCAGAACCTTCATGTGTTCATCACAATCCGGCTCGAGCATTAGGTGATCTTACAGGAATTAAGAAGCATTTCAGTCGTAAACATGGCGAAAAGAAATGGAAATGTGAAAAATGCTCTAAGAAATATGCTGTTCAATCTGATTGGAAAGCTCATACAAAGACCTGTGGTACTAAGGAGTACAAATGTGACTGTGGCACCATCTTCTCCAGGAGGGACAGCTTCATCACTCACAGGGCTTTCTGCGATGCCCTAACAGAAGAAAATAACAAAGCAAATCAAGGATTATTGTCCAACATGGAAGAAAACTTGCATGGCCAAATCCCAAATCTCATATCCATGCCTGTGAACAAAGCTTCCAACTTTAACCATTTGGATACCAAAATCCCATTATCTCTGCCCCACGAACTCATGGCAATGCAACCTAAAAACTCAGGAACCATGCTTTCAAGTAGCAGCACTACAAGCCTTTTCGGTGGAAGAGCCATGTCAAATACTTCAACAATCTTTGAAGGAAATAATGGGCATTTAGCTGCTGGAACATCAGCTTCAATGTCAGCCACTGCATTGCTGCAAAAAGCAGCTCAAATGGGTGCAACTGCAACTAATAGTAACCTCGTGACCTCTCCCATGACCCACAAGAGCTTTGTAACTAGTATGGCACCTTCAACATTTGGTCAATTGCAGACGTCAAATGATCAGTCTCAAGTGACAGCAGCAGAAGGCAACGGAGGACTTATCGACCAGTTTTTCAGTGGGATTATTGAGAACTCAGCAGCAAACCACATGGGAATGTTTAATGGGGTTTTAGCTCAAAACAGTGCATTTTTCAAGAACATTGAGCATGGAAGCAGCAATAATAAGAGCTTCTTTCATGGTGTAAATTCAAATCCTGGTTTAAGAATCCCATCGACCGCCGGAGCTAATAATAATCCAAGTGGGTTAGCGAGGTTCCATGGGGATGTGATGACGGTCGATTTCTTAGGAGTAGGAGGATCAAGACAAAGGAATATCCATGAGCAGCAGAAACAAGAAATGGAGTTTAGAGGAATTGGTGATCCAAGAATTCATCAAGGTTTGGGTCATTTTGAGCAACAAGCTGCAGCTTTGGAGAAACCCATGTGGGATGTC
>gnl_Manes_v6.1_Manes.09G069600.1
ATGCAAATGATGTCTGATGATGCTTTCTCCATTCCTTCTTCCATTCCAGGGTTTGCTCCTCAACAACAGATCAATGCAAACCCTAACCCTAAACCTAATTCTAATCATGCTCCCAAGAAGAAGAGAAATTTGCCTGGAACACCTGATCCAGATGCTGAAGTTATTGCTTTATCCCCGAAGACTCTCATGGCTACAAACCGATTCATATGCGAAATATGCAATAAAGGTTTTCAAAGAGACCAAAACTTGCAGCTTCATCGGAGAGGTCACAATCTTCCATGGAAGCTAAAGCAAAGGACCAACAAAGAAGTCAGAAAGAAAGTGTATCTATGCCCAGTAAAGACCTGCGTTCACCATGATCCATCGAGAGCTCTCGGCGATCTCACGGGAATAAAAAAGCATTACAGCCGGAAACATGGAGAGAAGAAATGGAAGTGTGAGAAGTGTTCAAAGAAATATGCAGTTCAATCTGACTGGAAAGCTCACTCCAAGACTTGTGGGACTAGAGAATATAAATGTGATTGTGGGACTTTATTTTCCAGGAAAGATAGCTTTATCACCCATAGAGCCTTTTGTGATGCCTTAGCTGAAGAAAGTGCAAGAATCAATTCAGCTGCAGCAACCAGCCTAAATTTCAGAAATGATACAGTTAATTTGCCTCATCATGGAGGTTCAGGCCGTGGAGTTCAAGAGATTTCTGGCATTTCCCAATTCAGTTCCTCAGGTTTTAGACCGGATTTCAATGGCTTGCCCTCTCTAAATGCTGATCAACAAAAGTCTGGATTGTCCCTGTGGCTAAATCAGGCAAATCCTGAGATCAATCCTGCTGATATTTTGGTTAATCATTCTAATCTTTATGCATCTCCAAGTTCAACTGGCTTGCCTGAGATGATGCAAATAAGATCAAATCTTTATGGTTCATCATCCACCACCAAATTTGGTAACTTGACCTTAACAGGACTGCCTCATGGACTTAAAGAAGAAGGAGGTGGAAATAAGCCTAATATTGTAATGGATTCATTGCCTTCTCTCTACTCCGATAATCATCAGCATAAGCAATCAAAGCCAGCTGCTTCCATGTCCGCCACTGCTCTGCTTCAAAAGGCAGCTCAAATGGGTTCTACAAGAAGCAATCAATCTTTCCTTGGAAGCAACAATTGTGGACTAATGAGCTCTTCCTCTTCATCCAATTCAACCAACCTCACCACTCTCAGTGAGAACAGAAACGAGCAGCTGCACCAAGTTTTCCAAAATGTTAACAAGCAACCTGCAGAAAGTAATTTAACAGTAACAAAGAGTAGTGCACCTATGGGCGACGCTGTAATGGTCGTATCAAGTGGTCTTGATCAAGTTGTGATGCAATCTACAGTAAAACAAAATGATCACCCAGTTCAGTTGAAGCTGCGACCAGGTTCAAATTCCATACAAAGTGGTTTAACCAGAGATTTTCTTGGCATGAGTGATCAATCTGGGCGCCCATTTTTACCCCAAGAGTTAGCTAAATTTGTTTCAATGAGCTCAGCTATGGGTCTAAGTCAATTCACTAGCAATCCC
>gnl_Manes_v6.1_Manes.S010100.1
ATGCCGATCGATTTAGATAATTCCTCTACAGCTTCCGGTGAAGCCAGCGTTTCTTCCTCTGGCAACCAGCCTCCGCCACCCATCGTCACGGGCAAGAAAAAGCGGAACCTCCCTGGAATGCCAGATCCAGATGCAGAGGTGATTGCTCTGTCGCCGAAAACCCTTTTGGCCACAAATCGATTCGTGTGTGAAATTTGCAATAAAGGGTTTCAAAGGGACCAGAACTTGCAGCTTCATCGCCGAGGACATAATCTTCCTTGGAAACTGAGGCAGAGAACGAGCAAGGAAGTCAAAAAGAGAGTTTATGTGTGTCCTGAGCCTACTTGTGTTCACCATGATCCTTCCAGAGCTCTGGGCGATCTCACGGGGATAAAGAAGCACTTCTGCAGGAAGCATGGCGAGAAGAAGTGGAAATGCGATAAGTGTTCAAAGCAGTACGCAGTTCAGTCTGACTGGAAAGCTCACTCGAAGATTTGCGGCACAAGAGAGTACAAATGCGATTGTGGAACTCTGTTTTCAAGGAGGGATAGCTTCATCACGCACAGAGCCTTCTGTGATGCTTTAGCAGAGGAGAGCGCAAGAAATCAGACTCAGACTCAGAACCCGACTCCGACTCCGACTCCAACTCCGACTCCGGCTTCCAATCTAGCTGCTCCGAATCCTAATCCAGAATCGGAGCCGAAATTGCAGGTTGATCCACCTCCACAGTCGCCACCACCAGCGGTACCTGCAGCTTCAGCCCCAGTCCCTCCAGCTCTATCTCAGTCAGCCGGAGTCACATCTTCTTCGGTTTCGCGGACTCATAGTTCAGAGTTGCCAGATAATCCCACTCCAATTACAGAGGAAGCCCGAGCGCCAGCACCAGCAGGATTAAACGGAAGCTGTAGCAGTAGCACCAGCGCAAGCAGCAATGGTGGCACCAGTAGTAGTGTCTTTGCCAGTTTATTTGCTTCATCAACTGCATCTGGAAGCTTACAGCCTCCTCAAACTTCGCCATTTACTGACTTAATCCGGGCCATGGCTCACCCTGATCGTCCAACAGATCTTGCATCATCATCATCCATTGAACCCATTTCTCTTTGCCTCTCCACCAACCATGGATCATCAATATTTGGTACTGCAGGGCAAGAGCTTAGGCAATATGCACCTCCACCTCAACCAGCAATGTCTGCCACTGCACTGTTACAAAAGGCTGCTCAAATGGGGGCTGCTGCTACAAATGCATCATTGCTCCGTGGTCTTGGGATTGTGTCATCTTCATCATCTGCACAGCAAGACAATATGCCATGGGGTCACAGGCAAGTGGAGCCGGAGAATACCTCAATCGCTGCGGGGCTGGGACTGGGTTTACAGTGTGATGGAGGTTCTGGATTAAAGGAATTGATGATGGGAACTCATTCCGTGTTTGGTGCTAAGCAAACTACCCTTGATTTTCTCGGATTGGGGATGGCCGCTGGTGGAAGCCCTAGTAGCGGCCTGTCAGCTCTAATTACATCTATTGGCAATGGTCTAGATGTGGCTGCTGCAGCGGCTTCTTTTGGAGGCGGAGAATTCACCAGCAAGGACATGGGAAGGAGCTCT
>gnl_Manes_v6.1_Manes.12G086200.1
ATGTTAGAGAAGATGGCTGAAGAAGCAATCTTAAGTAATGGTTTTGTTGAAAACCCAGTTGGTGGATCTAATCCTCCTGCTGTAAAGAAGAAGAGAAACCTCCCAGGAACCCCAGATCCTGAAGCCGAAGTCATAGCTTTGTCACCAAAAACTCTCATGGCAACAAACAGATTCTTGTGTGAAATATGTGGCAAAGGCTTCCAAAGAGATCAGAATCTTCAACTTCATCGCCGTGGACACAACCTTCCATGGAAGCTAAAGCAGAGGACTACTAAAGAAGTAAGAAAACGAGTCTACGTCTGCCCAGAAAAGACTTGTGTCCATCACCACCCTTCTAGGGCTCTTGGAGACCTAACTGGTATAAAGAAGCACTTCTGCAGAAAACATGGGGAGAAGAAGTGGAAGTGCGAGAAGTGTTCAAAGAGATACGCTGTGCAATCTGATTGGAAAGCTCACTCAAAAACCTGTGGCACGAGGGAGTACAAATGTGATTGTGGAACTCTATTTTCTCGGAGAGATAGCTTCATCACTCACAGGGCCTTTTGTGATGCCTTAGCTGAAGAAACAGCAAGACTAAATGCAGCAGCTAACATAAACAGCTTTGCTGCAGCTGCCACAAGCTTCAACTATCATCAGCTTATGGGGTCTCCAATAGGGCCTAACATGGCTCAGCATTTCTCGTCTATTTTCAAGCCAATCTCAACCAATGACCAGACAATGGACCAAACAAGAAGCGGACTCTCCTTGTGGGTGAGCCAAGGATCTCAAGGTCATCATGAAGTAATAGGCAACAATAGTATTCAAGAGATTCACCAACTTGGGTCTATGGGTTCATCATCAGGAGCAATATACTGTAACCCTCTTGTTTCATCCTCAAATCCTTCACCATCTGACCATTATCAGTTAAATTGGCCGGTTTTTGGGAACAAACTCTCTTCAAGCAATGCACATGAAGAGCTAAGAAGCACTAGTTCACTTCCATTAAACAACGTTAAGGAAGCTACAGAAGTTCAACTAGTAAGTGTTCCTTCCTTATATAGCAACCAACAACAGTCGCATCAAATCACTTCAGTAGCAAACATGTCAGCCACAGCTTTACTTCTAAAAGCTGCTCAGATTGGTGCAACTTCAACTGACCCATCATTTCTCGGAAGTTTTGGGTTAAAGTGCAGTAGCAACAATCAAGTTCATCAAGAAGCTGGGAACAAGTTCTGCGGACTGTATGGTTCAAACCCAATAAGCACCGGCGCTATAAATCTCGCATGTGATATGGAAAACTCAGCAGGGAATGACGTTTCCAGCTTGAACGAGCTGCAAATATACCCAACAGCCAAACGCCAAAAATTACAGATCAGCGACCATCAAGATGGTGCAGCAGGAGGGCAAACAAGAGACTTTCTTGGAGTTGGTGCACAACAAGCCATATGCCACCCATCATCAATCAACGGATGGATT
>gnl_Manes_v6.1_Manes.06G001400.1
ATGCTAGCCAACAACTCTTCCTCATCGCTTCCTTCTTCTTCTTCTGATCCTTTTTCTTGTTTAGAAGTTGCAACTAACAATAATAAGAGAAAAAGAAGACCAGCAGGGACTCCAGATCCAGATGCTGAGGTGGTGTCTTTATCACCCAAAACGCTATTGGAATCTGATCGTTATGTATGTGAGATCTGCAACCAGGGGTTTCAGAGAGATCAAAACCTACAGATGCATAGGAGGAGACATAAGGTCCCTTGGAAGTTACTCAAGAGAGAGACTCCTGTGGTGAAGAAGAGAGTTTTTGTTTGTCCTGAGCCTACTTGCTTACACCATGATCCATGCCATGCCCTTGGTGATCTTGTTGGGATTAAAAAGCATTTCAGAAGAAAACACAGCAATCATAAACAATGGGTTTGTGAAAAATGTTCTAAAGGTTATGCTGTTCAATCTGATTATAAAGCTCATCTCAAAACCTGTGGCACCAGAGGCCATTCTTGCGATTGCGGCCGTGTTTTCTCAAGAGTTGAGAGTTTTATAGAGCATCAAGACACTTGCAACATGGGACGCTTACGACCAGAATCACAATCACTACAGCCTGCATGCTTGTCTAGAACAGCATCGAGCCCAAGCCCTTCTGCAGATACAAATTTCAGCACAGTTCCTTGGTCTCCTTTAGTAATACCAAGGAAAACAACTGATGCCATGTTCTTGAGCCCTACTGTAGATAAAAAAGATTACAATTTGGAGCTCCAGCTTTCAAGCACATCAAATCCCATTGACGTCTCAGTTTCTCCTAAGATAGACGATAATCATTCTACCCAGTTGCAGCTCTCAATTGGGTCAAGTGATTTCATCGAAAAAAACGATTCAAATATCACTTGTGCAACTATAGATGCAGGCAAACTCTCCCCAGGAGAGAGCAACAATAATCACAGAGAAAAATCTGAATTGCCAGCCTCAAGGGTTAAAGAAAAAGCATGGGAGAAGCTAAGGTTGGCCATGGCAGAGAAAGCTTATGCAGAAGAGGCAAGACAACGAGCGAAAAGACAGATTGAAATGGCGGAACAAGAATTTGCCAATGCCAAGAGAATTAGGCAACAAGCTCAAGCTGAACTAAACAAGGCACAGTCTCTGAAAGTGCATGCAACGAAGCAAATCAATTCAACAATTCTCCAAATCACTTGCCATGCTTGTAAACAGCAATTTCAAGCGAGAACACATCCAGATGAGAACTCTTTGGGTTTGAGTTACATGTCTTCAGCAATAACAGAAGGTGAAGTAGAGAATGATAATGATCTAGAAAAGCCTGCAGCTTATAACCTAAGCATAAGT
>gnl_Manes_v6.1_Manes.15G141300.1
ATGGCGGCTTCTTCTTCATCGGTGCCCTTCTTTGGAATTAGGGATGAAGATCATCAAAACCAGATGACACAACAGCATTCCTCAACACCAACTTCATCTTCTGCTCCAGCTCCACCACCTCAGAAGAAAAAGAGAAACCTACCTCGAACACCAAATCCAGACGCAGAGGTGATAGCACTATCTCCCAAGACCCTAATGGCAACAAATCGGTTCATATGTGAGGTATGCAACAAAGGGTTCCAAAGGGAGCAAAACCTACAGCTGCACAGAAGAGGACACAACCTGCCTTGGAAGCTTAAGCAGAAGACTACAAAAGAAGTGAAGAGGAAGGTCTACTTGTGCCCTGAGCCCACATGCGTCCACCATGATCCTTCTAGGGCTCTTGGTGACCTTACTGGTATCAAAAAGCACTACTCTAGAAAACATGGTGAGAAGAAATGGAAGTGTGAGAAGTGTTCTAAGAGATACGCTGTTCAATCTGATTGGAAAGCCCATTCTAAAACCTGCGGCACTAGAGAATACAGATGTGACTGCGGCACTCTCTTCTCAAGGCGTGACAGTTTTATCACTCATAGGGCCTTCTGTGATGCGTTGGCTCAGGAGAGTGCTCGAAATCCTCCTTCCACCTTGAGCACCATTGCAAGTCATTTATATGGAGGTAGCAACATGAGCTTAGGCGTATCTCAAGTGGGTACTCAAATTTCATCAATGCAAGAACAATCTAGTGACATTTTACGACTTGGTGGAGGTGGCCGGAGTGGACAATTTGACCATCTCCTTCCCCCATCTATGGGTTCAACATCGTTTCGACAACCATCGCAGCAAATGCCTTCATCTGCTTTCTTTATGCAAGAACCAAACCAGAATTATCATGAGGAACACCAATCTCAACAAGGGCTGCTGCAAAATAAATCATTTCATCATGGATTGATGCAATTCGCTGATATTCATAGCACCACAAGCAACAACCCTCCTCCCCCTGCCTCCAATCTTTTCAACCTTAGCTTTATTTCCAGTAGCAGCAGTACAAGCAACATCGCTAACAGCAATTTACCACCTTCGGGACTGCTACTGTCCACTCATTTCAACGGCCATAATGGTGCCAGCGGAGACGGTGAAGGATCCAATATCTTCACAAACAACATAATAAGTGATTATCATCATCATCATCATCAAATGACGTCTGGTGTCCCTTCTCTCTTTAGCTCCTCAGTTCAAAATGATAAGATGTTTCCTCATATGTCTGCTACGGCATTGCTTCAAAAGGCAGCTCAAATGGGTTCAACTACAAGCACAAACAGTGCATCATTGCTGAGAAGCTTTGGTAGCTCTTCCTCAAGCGGAATTAAATCAAATAGGCAATTAGGTGCAGCTAACTTCGGAGGCGTTTTCAACGAAAATGACAACAATCTCCATGACCTAATGAACTCATTTGCAACTGGGAATTCATCCCTTTTCGCTTCTGGGCATGGACAAGAAAACTCTTACAGTGGAAACCCGGAGGAACCGAAGTTGCACCAGGGTCTGAACATGAGCATTGGAGGGTCTGATAGATTGACCAGGGACTTTCTCGGGGTCGGACAAATTGTTAGAAGCATGAGTGGAGGGTTTTCGCAAAGAGAAAAACATCAACAGCTGCAGCAGCCACCACAGCCTGGCATAGAAATGAGCTCCTCCTTGGATTCAGAGAGAAATATTACTGCGCAGACAAGCCAATCTTTTGGAGGAATTGGGGACTTTCAA
>gnl_Manes_v6.1_Manes.15G139200.1
ATGCTGGATAACACTACTTCAAGCCTTCCATCTCCTTCTTCTGATCCCTTCCCCGCCTTCGATAATGGAGTCGCCAACAAAAGGAAAAGAAAACCTGCAGGAACACCAGATCCAGATGCAGAGGTTGTTTCTCTATCTCCCAGGACCTTGCTGGAATCAGACAGATATGTTTGTGAGATCTGCAACCAAGGATTTCAAAGGGACCAGAACCTACAAATGCATAGGAGAAGACACAAAGTGCCATGGAAGTTGTTGAAGAGGGAGACACAAGAGGTGAAGAAGAGAGTTTATGTATGCCCAGAACCAAGCTGCTTGCACCATGACCCTTGCCACGCTTTAGGCGATCTTGTTGGGATAAAGAAACACTTTAGAAGGAAACACAGCAATCACAAGCAGTGGGTTTGTGAGAAATGTTCTAAAGGTTATGCTGTCCAATCTGATTACAAAGCTCACCTTAAGACTTGTGGCACAAGGGGTCACTCTTGCGACTGTGGCCGTGTCTTTTCCAGAGTGGAGAGTTTCATCGAACACCAAGACGCTTGCACAGTAAGACGACCTCAGCCTGAGCTACAGGCGTTGCAGCCGGCCTGCTCTTCTAGGACTGCTTCTAGCACAAGCCCTTCAAGTGATGGCAATTTTAACATCGCCCCATTACCAGGACTGCCGCCAAAACCAGCTGAACCTGTTTTCTTATACTCAGCATCTGATAGAAATGATGCTTCTACTTCTAGTCGGCAAGAACACAATCTTGAACTTCAACTCCTACCATCATCCATCACTCGCTTATCACAAAATGCTGATGACCCTACAAATTTGAAGCTTTCAATAGGGTCAAGTGGCCGGAGCGAAAAGAATGAATCAAACCAGCTTAGTTTGGAAGCAAGTAGAGAGAAAAGTGGCGGTGATCCTACACTGGAAGTTGCAAAACTGAAAGAATTTGCAAATGAGCAGATGAAGTTAGCTATGGCTGAAAAGTCCTACGCTGAGGAGGCTAGACAACAAGCAAAAAGACAACTCGAGATGGCTGAACTGGAATTCGCAAATGCAAAGAGAATAAGACAACAAGCTCAAGCTGAACTTGAAAAGGCTCAAGTTTTAAGAGAACAAGCCACAAAGAAAATCAGTTCTACGATAATGCAAATCACTTGCCAAGCTTGCAAGCAACAATTTCAAGCACCAGCAGTGGCTGCACAGGCAGATGAGACCTCCCTTGCCATGAGTTACATGTCCTCGGCAACAACTGAAGGGGAAGGAGAG
>gnl_Manes_v6.1_Manes.15G141400.1
ATGGCTGCCGCCTCATCATCCGCTTCTTTCTTTCGGTCTAGGGAGGAAAATCAAAACCAGATGATGCAACAGAATTCATCCACAGCTGCTCCAACCACTGTTCCTCAAAAGAAAAAGAGAAATCAACCTGGAACACCAAATCCAGATGCAGAGGTGATAGCGCTGTCTCCCAAGACCCTAATGGCAACAAATAGGTTCATATGTGAAGTATGCAACAAAGGGTTTCAAAGGGAGCAAAACTTACAGCTTCACAGAAGAGGACACAACCTGCCTTGGAAGCTAAAGCAGAAGACTACAAAAGAAGTGAAGAGGAAGGTCTATTTATGCCCTGAGCCCACATGCGTTCACCACGATCCTTCTAGGGCTCTCGGTGACCTTACTGGTATCAAAAAGCACTACTCTAGAAAACATGGCGAGAAGAAATGGAAGTGTGAGAAGTGCTCTAAGAGATACGCCGTTCAATCTGATTGGAAAGCCCATTCAAAGACCTGTGGCACAAGAGAGTACAGATGTGACTGTGGCACTCTCTTCTCAAGGCGTGATAGTTTCATCACCCATAGAGCTTTCTGTGACGCATTGGCTCAGGAGAGCGCACGGCATCCTAGCAACTTAAGCACCATAGGTACTCATCTCTATGGAAGTAACCACATGAGCTTAGGCCTATCTCAAGTGGGTTCTCAAATTTCATCATTGCAAGATCAGAATCACCCAACTAGTAATATGTTGCGGCTGGGAAGCGCTGGGGCTGCGAAATTCGAGCACATTATCCCTCCATCCAACTCCTCGTCCTTGCCATCAATGCCTTCTTCTGCCTTCTTCATGTCAGATGCAAATCAAGGTTCATTCCCAAATAAATCCTTACATGGGCTAATACAACTCAATGACCTTCAAAATACCACCACCAACTCCTCCCATACCAATCTCTTCAATCTTGGCTTCTTTTCAAATAATGCTGCTGCCCCCAGCCGAATGAGTAACAGCGACAATGCCAACTCAAGCACCACAGCCACCAACTTGGTGAATTCAAGCTTCTTGAATCCAAATCCATTCAACAACGGAAATGGTGGTCAAGGTCTCTTCTCCAACAACATGGGTGATCATCATGTTGACTCAGCTGGCATCCCTTCTCTTTATAGCAATTCAATGCAGCAAGAAAACATCACTCCACACATGTCTGCCACAGCTTTGCTTCAAAAAGCTGCTCAAATGGGTTCAACTACTAGCAGCAACAACTCTAATCTTCTAAGAGGCCTTGGAGGTTCTCCATCAACCGGCACTAAATCCGATAGATCACCACTTGTTTCTGCTAACTTTAGCAGCAACAGTTTTGGAAATGCAACTGTAGGGGATGGTGGCCTAGGAACGCAGATAGAACATGACAACCAACTTCAGGGATTGATGAATTCTCTTGCCAATGGCGGCTCTTCCATTTTCGGCGGCGGACATGGGCAAGATAACAGCTTCGGTGGGTTTACAGGCAGCGGCATCTCATTGGAACAACTTCATAATAGCACGAATTTTAGCAATGTAGAGGAAGCAAAATTGCAACAAAGTCTTGGGGTTGGATCAGATAAGCTGACCTTAGATTTTCTTGGGGTCGGAGAAATGGTAAGAAGCATTGGTGGAGCTCAACATGGCATCAATTTAAGCTCAAATAATAAACCTTTT
>gnl_Manes_v6.1_Manes.11G142900.1
ATGATGTCTGAAGATGGATTTTCTGCTCCCTCTACCTTCAGAGGCTTTGTTCATCAAGAACCAAACCTAAACCCTAACCCTAACCCTACAACAAATCCAGTGAAGAAGAAGAGAAATTTACCAGGAACACCAGATCCAGATGCAGAAGTTATTGCTTTATCACCAAAATCTCTCATGGCAACAAACCGATTCATTTGTGAAATCTGCAATAAGGGTTTCCAGAGAGACCAAAACCTTCAACTTCATAGAAGAGGTCACAATCTTCCATGGAAGCTGAAGCAAAGATCAACCAGAGAGGTTCGAAAGAAGGTATATATCTGCCCTGAAAATAGCTGTGTACATCACGATCCATCGAGAGCCCTAGGCGATCTCACAGGGATAAAGAAGCACTATAGCAGAAAACATGGAGAAAAGAAGTGGAAGTGCGAGAAATGTTCAAAGAAATACGCAGTTCAATCAGATTGGAAAGCTCATAGCAAGATCTGTGGCACCAGAGAGTACAGATGTGACTGTGGCACCCTCTTCTCCAGGAAGGATAGCTTTATCACCCACAGAGCCTTCTGTGATGCTTTAGCAGAAGAAAGTGCACGATTCACTTCTGTTTCAGCAACCATTAATGCGAACTTTAGAAATGATTTGATCAATGGAGCTCCCAACAGTAATCCGCATCAATCCACTGGGATATCCCAATTTTCATCTGTTCTTAGACCAGAGTTTGCCACAGGATCCGAGCTGGTAGGTGATCTTAGCATGGTTGATGGGCAAAAGCCAAGGCTTCCGATGTGGCTAGACCATGCCAACACTCAAATGAGCGCAATTGGTGTTGCAAACAATTCTACTTTCTTGCCCGAATTTGTTCACGCACCACAGGTGAACATGTTTGGTTCAGCATCATCGCAAGCTCAGTGGCTCAATAAGTACCAAGTAGAATCATTTGCCGGCGGCAGCAATCTCTCCGTATCTGCATTGCCACGAGGACTAAAAGAGGAAGAAGGGAACACAGGAGATCTATCTGAATCTATTACTTCTTTGTATTCAAGTAATCAGCATCAGCAGCAAAGAAACTCGGCTCGCATGTCAGCTACTGCACTTTTGCAAAAAGCAGCCCAAATGGGATCTACGAGGAGCAACCCAGCATTCAGTACCAGCAATGGAATTCCATTGATGAGCTCACCATCTCTCTCAAATGTGACAAGCTTCAACTCTTATGACCAAAGCAAAAGTAAAGAAACACTCAAGTTTCTGAGCAGGCAACCAAATCAAGCTGCGGAGAACTTCAACGAACTAGCTAACTCGCTTTCTCCTTCAACTCCAGCCACGTTGTTGGGTGAATCGAACTCGAACACAATTTTGAGTACCACCAGCAAGGACTTGAATCATTTCATGATGCAAGCAAATAGGAAGCAACACCATGGAAGCTCCAGCGAAGTAGAAGCAAGTTTAACCAGAGATTTTCTTGGTGTAGGAGGTGAAACACGGAGACCATTCCTGCAACAAGAGCTAGCGAAGTTTGCATCCATTAGTTCAGGAATGGATTTGAGCCAATATAATTCTGGGCATCGC
>gnl_Manes_v6.1_Manes.11G025600.1
ATGGAGATGATAAAAGGTTTGATGTTTCATCAGCAACAGCAACCACAAGAAGAAAACATGTCTAATCTGACTTCAGCTTCTGGTGAAGCAAGCGTTTCTTCAGGCAACAGAAATGAAAACTATCATCCTCCTCAACAGTACTTTGCTCCTCCTGCAGCTCCTCAAACTCAACCTGTAAAGAAGAAGAGAAACCTGCCAGGAAACCCAGACCCAGATGCAGAAGTGATAGCCTTATCACCCAAGACTCTGACGGCAACAAATAGATTTTTATGTGAGATCTGTCACAAGGGGTTTCAAAGAGATCAGAATCTTCAGCTTCATAGAAGAGGGCATAATCTGCCATGGAAACTGAAACAAAGAACAAGCAAGGAAGTTAGGAAGAAGGTGTATATCTGCCCAGAATCTAGCTGCGTCCACCATGATCCATCAAGGGCTCTTGGTGACCTGACGGGAATCAAGAAGCATTTTTTCAGAAAACATGGTGAGAAGAAGTGGAAATGTGACAAGTGCTCAAAGAGGTACGCGGTTCAATCAGACTGGAAGGCTCACTCCAAGACCTGTGGCACAAAGGAATACAGATGTGACTGTGGAACCCTTTTCTCAAGGAGAGACAGTTTCATCACCCACAGAGCTTTCTGTGATGCTTTAGCAGAGGAGAGTGTAAGGGATATCACAGGCGCACAAAACTCAGTACTTCACTACTCTCAGCCAGCTCCAGGTTCTTCAACAACTCATAATATAAATCTCCAAATTCCCCATTTCAATACTACCACTACTCAAGACTTGCTTGCATTTTCACTTAAGAAAGAGCAACAAAGTTTCAGTCTAAGGCCTGAGTTACCACCATGGCTAGCTTGCCCGCCAGGACCAGGGGCTGGGGCTGGGGCTGTTCCTGGTCCTAGCCCACCATATCATAGGCAGATATCCGTTGATCATCTCTCCTCCTCATCAGCTTCGATCTTTACCCATCACCAAGAGTTATGCCCAAACCCTAACCCTAGTCTTGAACCCACTCTACCCCGTTATCGGACAGCTCCATCCCCACACATGTCAGCTACTGCATTGCTGCAAAAAGCAACTCAGATGGGTGCAACCATGAGCGGCAAAACTAACTGCTTGATGAGACCCCACCACCACCAAGAACAAGCTCACGTGTCTTCCAATTCTAGTAACAACAGTGCAAACACAACTGGTTTTGGTCTGAATTTGTCCTTGCATGAAGAGCTGTCTGGTGGTTGGTCATTTGTTGATGGCCTGCAGGCTTCTTTTGGGAATAAAGCTGGAGTTGCTGTTCCTTCTGGTAATACCACAGCTGGTTCTAGTAGTGCGCCCTCAGGTGCCCTTCTTCAAGAAATGATGAATTCTCTATCTTCTTCTTCTGGGTTTGAAGGGAATAGCTCTTTCGAAGATCCATTTGTTAGCGGAGTTTTGAATGATAAGAAAGGTAGGAACTTCCATGACTCTATATCAAAAGCAACAACAAATGAAAATGGCGGTGGCACCACTGGCGAGGGTTTGACTAGAGATTTCTTGGGTCTTAGAGCTTTCTCTCACAGTGATATACTGAGTATGGCCGGTCTTGGCAATTGCGTGAACTCTGCTCATGAGCAACAGAATAGTCAATCATGCAGCCATTCA
>gnl_Manes_v6.1_Manes.01G204100.1
ATGTTCCCAGCAGCCATGTCCAATTCAACTTCTTTGTCTGAGGATGCCAGTGTTTCTTCCGGTAATAGAGTTCAGGACTTTTGTGGTTTAAACCCTGTGGTTTCCACCGTTTCTCCTCAGCAGCAACAGCAACCCAAGATCAAGAAGAAGAGAAGCCTACCAGGAAACCCAGACCCAGATGCCGAAGTGATAGCATTATCTCCAAAGACCTTGCTAGCTACCAATAGATTTGTGTGTGAGATCTGCAACAAAGGGTTTCAGAGAGATCAGAATCTTCAACTTCACAGGAGAGGCCATAACCTTCCGTGGAAGCTGAAGCAACGAAACAGTAAAGAGATCAAAAAGAGAGCCTATGTTTGCCCAGAGCCATCGTGTGTTCACCACCATCCTTCAAGGGCTTTGGGTGACCTCACGGGTATCAAGAAACACTATTGCAGAAAACATGGAGAGAAGAAATGGAAGTGCGAAAAGTGTTCAAAGATCTATGCTGTTCAATCAGATTGGAAGGCTCACTCTAAAACCTGTGGAACTAGAGAGTACAGATGTGACTGTGGAACCCTTTTCTCCAGGAAGGATAGCTTCATAACGCACAGGGCATTCTGTGATGCATTAGCAGAAGAAAGTGCAAGACTCTCAGCTCACCAATTAGTTTCCGCAAATCCAACTGCCCAAACTCTCCTCCTACAAAATCCACAACCCAACCCTTCTCTCCTCCCCCTCACTACCCACCACCATCATCAGCTCTCTCTCAACCCCTGGGACCCACCACCTCAAAACCCTAGCGATCCTCCTCAAAACCCAGTTCAAATCAAGCCTGAAACTCACCAGTTCCAGCTTGCACCCCTCTTCCAAGAACCGCCACTATCCTTGCCAACCCACAAGGGTTTGATGACCTCACCCTTCCAAAACCTATCAAACCCTGCCGTATCAGCATCGTCGCACCACCTGTCAGCCACTGCACTGCTCCAAAAGGCTGCAACTGTAGGTGCAACTCAGTCGGTTGGTCTCAGTCACATGACCCAATTGGACATGGGCGAGTTCAGGGCGGTGAGTCAGACCGCGGGTGACTCGGTGGGTCAGAATCCCTGTCAGGGGTCTTACCTGGATAATCTGGCTGCGTGGCAGAAAAATGACCGTTTGACAAGAGACTTTCTGGGTCTGAAAGGCGAAGGCCACGCTGCCAATGGCAACGGAAACGTGGCGAACGGGAATGGTGGAGTTAACGTTAGCATTAATATGAGGGGAATGCTAACGTATACAGGGGGAGTAGGGTTGCAGCAATACAGTGAGAGAGACCACACAATGTCGAAACCCCGTGGCTTTGCATACCCCCAGCAGCCTCCCCCAGCATCGGAGACGTGGGGCGACTGC
>gnl_Manes_v6.1_Manes.14G173800.1
ATGTTAGCTAACAACTCTTCCTCATCACTTCCTTCTTCTTCCTCTTCTGAGCCTTTTTCTTGCTTAGAACCTGCAACTAACAACAATAAGAGAAAAAGAAGACCTGCTGGAACTCCAGATCCAGATGCTGAGGTGGTCTCTCTATCGCCCAAAACATTATTAGAATCTGATCGTTATGTGTGTGAGATCTGCAACCAGGGGTTTCAAAGAGATCAAAACCTGCAGATGCATAGGCGGCGCCATAAGGTCCCTTGGAAGTTACTCAAGAGAGAAACTCCTGTGGTGAAGAAGCGAGTTTTTGTGTGCCCTGAGCCTAGTTGCTTACACCATGATCCATGCCATGCCCTTGGTGATCTTGTTGGGATAAAGAAACATTTCAGAAGAAAACACAGCAACCACAAACAATGGGTGTGTGAGAAATGTTCTAAAGGTTACGCTGTTCAATCTGATTATAAAGCTCATCTCAAAACCTGTGGCACCAGAGGCCATTCTTGCGATTGCGGTCGTGTTTTCTCAAGAGTTGAGAGTTTTATTGAGCATCAAGACACTTGCAATATGGGACGTTTACGGCCTGAAATGCCATCACTACAGCCTGCATGCTTATCTAGAACTGCTTCAAGTCCAAGTCCTTCTGCAGATACCAATTTCAGCACAGCTCCATGGCCTCCTTTAGTAATACCAAGGCCGAAAACTGATGCCATTTTCTTGAGCCCTACTGTAGATAAAAAACATTACAATTTGGAGCTTCAGCTTTCAAGCACAACAAATCCTCTTGAGGTTTCAGTTTCTCCTAAGACAGATGATAATCACTCCACTCAGTTGCAGCTCTCAATTGGGTCAAGTGACTTCAGTGAGAAAAATGACTCCCCTAATATCACTTGTAACACTAAAGATGCAGGTAAACTTTCCCCTAGAGAAAGCAATAATGATAATACTGGGAAACCTGAATTGCCAGCCTCAAAGGTTAAAGAAGCAGCATGGGAGCAGTTAAAATTGGCTATGGAAGAGAAGGCTTATGCTGAAGAGGCAAGACAACGAGCGAAAAGGCAAGTTGAATTGGCGGAACAAGAATTTGCTAATGCCAAGAGAATTAGACAACAAGCTCAAGTTGAGTTAGATAAGGCACAAGCTCTGAGAGAACATGCAACAAAACAAATCAATTCAACCATTCTCCAAATTACTTGCCATGCTTGTAAACAGCAGTTTCGTGGGAGAAAATCTCCAGATGATAACTCTTTGGTTTTGAGTTACATGGCGTCAGCAATAACAGGAGATGAAGTAGAGAATCATAATCTAGCAAGGACAGCATGTAACCTACCCATAAAT
>gnl_Manes_v6.1_Manes.03G049100.1
ATGATGAAAGGCTTGATAATGGATGAGAGCTTGTCCAATTTGACTTCTGCATCTGGTGAAATAATTGCTTCTTCAGGCAACAGGATTGAAACTCCTGGTACTATGTACTTACAACAGTCGTCATTTCCTTCGACAAATCAAGCACCACCTCCCAAAAAGAAGAGAAATCTTCCTGGCAATCCAGCAGACCCAGATGCAGAAGTGATAGCTTTGTCTCCCAAAACTCTACTAGCAACCAACAGATTCATATGTGACATCTGTAATAAAGGATTTCAAAGAGATCAGAACCTTCAACTTCACAGAAGAGGTCACAACCTGCCATGGAAGTTAAAGCAAAGAACAAACAAAGAAGTGAGGAAGAAGGTATATGTTTGTCCAGAAGCTACATGTGTGCACCATGATCCATCAAGGGCTCTCGGAGATCTTACAGGAATCAAGAAGCACTTCTGCAGAAAACATGGCGAGAAGAAGTGGAAATGTGAAAAGTGCTCAAAACGCTATGCCGTTCAATCAGACTGGAAAGCTCATTCCAAGACTTGCGGCACAAGAGAGTATAGATGTGATTGTGGAACCCTTTTCTCTAGAAGGGACAGTTTCATCACCCACAGAGCCTTCTGTGATGCATTAGCAGAAGAGAGTGCAAAAGCCATAACGTTGGATCCAATTCTTTCAACTCATCAACAGCCTAGCTCCTCTGCTTCTCATATGATCAATTTGCAAAGCTTATCAGTGAAAAGAGAGCAAGAAAGCTTCCATCTTTTTAATGGAAGACCAAGTAACAATGTCCCACCATGGTTAGCCTGCCACCATGGTCCACCACAAATGAATCTCTCGTCATCATTATTTGCAGAAAATTTAGATCAGACGTTTCTACAACATGAAAATCCTAGCCCTAACCCTAATACTACTGTACTTCCTTCTTTCAAGTCCTCTCCTCACATGTCTGCAACTGCATTGCTGCAAAAAGCAGCACAAATGGGTGTGACTATGAGTAAACCTTCTTCGTCTCTTGCTTCTGGTTCTGGTGCTGCTATGCTTCGACCCCACCAAGCTCACATGTCTGGAACCACATCTGACTTCATTTCCACATCGGTAGCTACGTCTACAGCTGGTTCTGGACTAGGTTTGTCCTCAAGCGAAGACATGGGTCATGGCTTGGCACCATTTGGGAATAAAGCTGCTGCCACCACTGGTATCGTAGGGCCTTCTTCTCTTGTCCTTGATGTTATGAGTTCATTTTCTTCTGCGAGTGGGTTTGACGGGTCATCTTTTGATGAGGATTTCAATGGAATGTTAAATCCAAAAAGAGATGGTAATAATTTTCAAGAAACTCTCTCCAACTCTAAATCAACAGAATCCCATTTTAGCAACAGAAGTGAACATGAAGATAAAGGCGCAGCTACTACTGCTTCTGCCGGTGGCGGTCGTCATGGCCATGGCAATGATGGCTTGACAAGAGATTTCTTAGGTCTCAAAGCATTTTCCCACAAAGACTTTCTCAATTTAGCTGGCTTAGGCGGCCATATAAATTCTTCTTCGTCATCAACTTATGAGCAGCAGAACCAAAACCAAGCACCATGGCAAGGT
>gnl_Manes_v6.1_Manes.17G092200.1
ATGGCTGCCGCTTCATCGTCTGTTTCTTTGTTTCGGTCTAGGGAGGAAAATCAAAACCAGATGATGCAACAAAATTCATCCACAGCTGCTCCAACCACAGCACCTCAAAAGAAGAAGAGAAATCAACCTGGAACACCAAATCCAGATGCAGAGGTTATAGCACTATCTCCCAAGACCCTAATGGCAACAAATAGGTTCATATGTGAGGTATGCAACAAAGGGTTTCAAAGGGAACAAAACTTGCAGCTTCACAGAAGAGGACACAACCTGCCATGGAAGCTAAAGCAGAAGACTACAAAAGAAGTGAAGAGGAAGGTGTATTTGTGCCCTGAGCCCACATGCGTTCACCATGACCCTTCTAGGGCTCTCGGTGACCTTACTGGTATCAAAAAGCACTATTTTAGAAAACATGGAGAGAAGAAATGGAAGTGTGAGAAGTGCTCAAAGAAGTACGCTGTTCAATCTGATTGGAAAGCCCACTCAAAGACTTGTGGCACTAGAGAGTACAGATGTGACTGCGGCACTCTCTTCTCAAGGCGTGACAGTTTCATCACTCATAGGGCATTCTGCGACGCACTTGCTCAAGAGAGTGCAAGGCATCCTACCAGCCTGAGCACCATAGGTACACATCTCTATGGAAATAACAACATGGGCATAGGTCTATCTCAAGTGGGTTCTCAAATTTCGTCGTTGCAAGATCAGAACCACCCAACTAGCAATATGTTGCGGCTGGGAAGCACTGGAGCGGCGAAATTCGAGCACATAATCCCTCCATCTAATTCGTCTTCCTTGTCGACAATGCCTTCTTCTGCCTTCTTCATGTCAGATGCAAACCAAGGTTCATTTCCTAATAAATCCTTACATGGGTTAATGCAACTTCCCGATCTTCAAAGCTCCACCGACAACTCTTCCACTACCAATCTCTTCAACCTTGGCTTCTTTCCGAGTAACGCTACTGCTCCCAACCGAATGAATGATAGCGACAACGCCAATTCAAGCACTGTAACCACAAACTTGGTGAACTCCCGCTTCTTGAATTCAAATCCATTCCACAATGGAAATGGTGGCCAAGGGACGACAACCCTCTTCGCCAATAACATGGGTGATCATGTTGGGTCAGCTGGCATCTCTTCTCTTTATAGCAATTCAATGCAACAAGAAAACATCACCCCTCACATGTCTGCCACCGCATTGCTTCAAAAAGCTTCTCAAATGGGTTCTACGACTAGCAGCAACAATCCTAATTTACTAAGAAGCCTGGGAAGTTCTCCATCAACCGGCATTAAATCTGATAGGTCACCGCTTGTATCTACTAATTTCGGCAGCAATAGCTTTGGCGATGCAACTGTTGGGGAGGTTGGCCTAGGAATACAAATGGAAAGTGACAACCAACTTCAAGGGTTGATGAATTCACTTGCCAATGGGGGATCTTCCATTTTCGGAGGCGGACACGGACAAGATAACAGCTTCGGCGGGTTTACCAGCGGCGGAGTCTCATTGGAGCAGCACCATAATAGCACAAAGTTTAGAAATGTAGAGGAGGCAAAGTTACATCAGAGTCTTGGCGTAGGGTCAGATAAACTGACCTTAGATTTTCTTGGCGTTGGGGGAATGGTAAGAAGCATTGGCGGCGGACAGCATGGAATCAATCTAAGCTCACTGGATTCACAATCAGCACAAGCAAATAACAAACGTTTT
>gnl_Manes_v6.1_Manes.17G090100.1
ATGCTTGACAACACCACTTCAAGCCTTCCATCTCCTTCTTCTGATCCCATCCCTGCCTTCGATAATGGGGCCGTCACCAACAAAAGGAAAAGAAAACCTGCAGGAACCCCTGATCCAGATGCAGAGGTTGTTTCTCTATCGCCCAGGACCTTGCTGGAATCAGATAGATATGTTTGTGAGATCTGTAACCAAGGATTTCAAAGAGACCAGAACTTACAAATGCATAGGAGAAGACACAAAGTGCCATGGAAGTTGTTGAAGAGGGAGACACAAGATGTGAAGAAGAGGGTTTATGTATGCCCAGAGCCAAGCTGCTTGCACCATGACCCTTGCCATGCTTTAGGTGATCTTGTTGGGATAAAGAAGCACTTTAGAAGGAAACATAGCAACCACAAGCAGTGGGTTTGTGAGAAATGTTCTAAAGGTTATGCAGTCCAATCTGATTTCAAAGCTCATCTCAAGACTTGTGGCACAAGAGGCCACTCTTGTGACTGTGGCCGTGTCTTTTCCAGGGTGGAAAGTTTCATCGAACACCAAGACTCTTGCACAGTAAGAAGAAGCCAACCTGAGCTTCAGGCATTGCAGCCGGCATGCTCTTCTAGGACTGCGTCAAGCACAAGCCCTTCAAGTGACGCCAATTTTAGCATCGCCCTATTACCAGGATTGCCAATACCAAAACCTTCTGAACCTGTATTCTTATATTCATCATCTGATAGATATGATGCTTCAACTTCTAGTCAGCAAGAGCACAATCTTGAACTTCAACTCCTGCCATCATCCATTATTCCTCGCTTATCACAAAATCCAGATGATCGTTACCCTACAAATTTGAAGCTCTCAATAGGGTCAAGTGGCCGCAGCGAAGAGAATGAATCAAGCCAGCAGGCTAGTTTGAAATCAAGTAGAGATAAAAGTGCTGGTGATCCTACTGCGGAAGCTGAAAAAATGAAAGAATTTGCAAATGAGCAGCTGAGATTAGCTATGGCTGAAAAGGCTTATGCTGAAGAGGCTAGACAACAAGCCAAGAGGCAACTCGAGATAGCTGAACTGGAATTCGCAAATGCAAAGAGGATAAGGCAACAAGCACAAACTGAAGTTGAAAAAGCTCAAGCTTTAAGAGATCAAGCTACGAAGAAGATCAGTTCTACCATCATGCAAATCACTTGCCAAACATGCAAGCAACAATTCCATTCAACGGTGGTAGCTGCACCGGCAGATGAGACCTCACTTGCCATGAGTTACATGTCCTCAGCAACAACTGAAGGGGAAGGAGAG
>gnl_Manes_v6.1_Manes.17G092100.1
ATGGCTGCTTCTTCATCATCGGTGCCTTTCTTTGGAATTAGGGATGAAGATCATCAAAACCAGATAAAACAACAGCATTCCTCAACACCAACTTCATCTACAGCTCCGCCTCCACCGCCGCAGAAGAAAAAAAGAAACCAACCTGGAACACCAAATCCAGACGCAGAGGTGATAGCACTATCTCCCAAGACCCTAATGGCAACAAACAGGTTCATATGTGAGGTATGCAACAAAGGGTTCCAAAGGGAGCAAAACCTACAGCTCCACAGAAGAGGACACAATCTGCCTTGGAAGCTAAAGCAGAAGACTACAAAAGAAGTGAAGAGGAAGGTCTATTTGTGCCCTGAGCCCACTTGCGTCCACCATGACCCTTCTAGGGCTCTTGGTGACCTTACTGGAATCAAAAAGCACTACTCTAGAAAACATGGCGAGAAGAAATGGAAGTGCGAGAAGTGCTCTAAGAGATACGCTGTTCAATCTGACTGGAAAGCCCATTCTAAGACTTGCGGCACTAGGGAGTACAGATGTGACTGTGGCACTCTCTTCTCCAGACGTGACAGTTTTATAACTCATAGGGCTTTCTGCGATGCGTTGGCTCAGGAAAGTGCTCGCAATCCTCCTTCCACCTTGAACACCATTGGGAGCCATTTATTTGTAGGTAGTAACATGAGCTTAGGCTTATCTCAAGTGGGTACTCAAATATCCTCAATGCAAGACCAATCTAGTGATATTTTGCGACTTGGCGGAGGTGGCCGGAGCGGACAATTTGATCATCTTCTTCCCCCGTCTATGGGTTCGTCATCTTTCCGAACCCCGCAGCAAATGCCTTCATCTGCTTTCTTCATGCAAGAACCAAACCAGAATTATCATGAGGAACACCAATCACAACAAGGGTTATTGCAAAATAAATCATTTCACAATGGATTAATGCAATTTGCTGATCTTCATAACACCACAAACAATAACCCTCCTCCCCCTGCTTCCAATCTTTTCAACTTTAGCTTTATGTCCAGTGGCAGCACTGGGAGCAACATCGTTAACAGCAATGATGCCAACAACTCCAACAGTAATATACCATCTTCAGGACTGCTAATATCCAATCCTTTCAACACCCAAAATGGTACCACTGGAGGTGGTGAAGGTTCCGGTATCTTCTCAAACAACATAATGGGTGATCATCATCATCAAATGACTTCCGGTGTCCCTCCTCTCTTTAGCTCCTCAGTTCAAAACGATAATATGGTCCCTCATATGTCTGCAACGGCACTGCTTCAAAAAGCAGCTCAAATGGGTTCAACTTCAAGCACCAATAGCGCATCACTGTTAAGAAGCTTTGGCAGCTCATCCTCAAGCGGAATAAAATCAGATAGACCACTTGTAGCTGCTAACTTCGGAGGCATTTTCAACGAAAACGACAACAACCTCCATGACCTAATGAACTCATTTGCTACTGGGAATTCATCCCTTTTCGTTTCTGGGCATGGACAAGAGAACCCCTACAGTGGAAACATGGAGGAAGCGAAGTTGCACCAGGGTATGAACGTGAGCATTGGAGGGTCTGATAGATTGACCAGGGACTTTCTCGGCGTTGGACAAATAGTGCGAAGCATGAGCGGAGGGTTTTCGCAAAGAGAAAAACATCATCATCATCATCAGCAGCAGCAGCAGCAGGCACCACAGCCAGGCATAGACATGAGCTCCTCCTTGGATTCAGAGAGAAATATTACTGCGCAGACAAGCCAATCCTTTGGAGGAAATGGGAATTTTCAG
>gnl_Medtr_Mt4.0v1_Medtr2g099990.1
ATGTCTAATTTGACTTCTGCATCTGGTGAAGCTAGTGCTAATTCTTCAGGAAACAGAACTCATGAAGTTGATGCCAAATTCTCTCAGCAATACTTTGCTTCATCACAAACTCAAACTCATGATGAAACTCCAGCTAAGAAAAGAAGAAACCTTCCTGGCAATCCAGACCCACAAGCTGAAGTTATAGCCTTATCGCCAAAAACACTGATGGCAACAAATAGATTCATTTGTGAGATCTGTAACAAAGGATTTCAAAGAGATCAGAATCTTCAACTTCATAAAAGAGGACACAATTTGCCATGGAAGTTGAAGCAAAGAACAAGCAATGAGATAAGGAAGAAAGTTTATGTGTGTCCAGAACCAACTTGTGTGCACCATGACCCATCAAGAGCCTTGGGGGACCTAACTGGTATCAAGAAGCACTTCTGCAGAAAGCACGGTGAGAAGAAGTGGAAATGTGACAAGTGCTCTAAGAAGTATGCAGTTCAATCAGACTGGAAAGCTCACTCCAAAACCTGTGGCACAAGAGAATACAGATGTGACTGTGGAACCCTCTTCTCAAGGAGGGACAGTTTCATAACTCACAGAGCCTTCTGTGATGCATTAGCTGAGGAGAGTTCAAGAACCGTAATTCCTCAACCTACACAGCCAAATTCTCATCACAACATGAACAATCTCCAAACTCAAGATATCCAAGGCTTCACATTGAAGAAAGAGCATCAAAGTTTCAACATGTTAAGGCCAGAACAAGAAGTACAAATACCCTCTTGGCTTTGTCAATCATCCATTGATCTCTCTTCAAACTATTCAAGTTTGGATCAAGATCTACACCTTTATGAAAACCCTAACCCTAGAAATGGTCCTACTTCTACACTTCCATCCTACCAACCATCATCTGCAGCTTCACCTCACATGTCAGCTACAGCATTGTTACAGAAAGCAGCTCAGATGGGTGCAACCAGCTCATGCTCATCACAGTCCATGATGAGTGGGACCCACCAACAGGGTCACGTGTCTATTGTTGACTCTGCCACCAACAACATGATAAACTCAAATGGTAATTTTAGTTTGAATTTGTCCTCATGTGAAGACCAAATGATAAACAACTCTTTCTCTTCTTCTGGATTTCATGGAACTTCTTTTGAGGATACTTTTGCTGGAAATATTCTTCATTCAAATCAAGATCATAATATCAATCATGATGGTGATAATGATATTCCAAAAACAACCACCAATGATGACGATGTTGCCGCTGGAGGAAACAATGCATTTACAAGAGATTTCTTAGGTCTTAAACCACTCTCTGATAGTGATATCCTCACCATTGCTGGTATGGGAAGTTGCATGAACCCTTCCAACTCCAATCATCAAGAAAACCATTCCCAAAAACCATGGGAAGGTAAT
>gnl_Medtr_Mt4.0v1_Medtr2g093960.1
ATGATGTCTGAAGAAGCAGTTTCTGATACTTCCAACTTCAGAGGCACCTCAAACTCAAACCCTAATCCTCCTAACCCTAATTCAAATTCAGTTAAGAGAAAAAGAAGTCTACCAGGAACACCAGATCCGGATTCAGAAGTGATTGCTCTATCACCAAAATCACTGATGACATCCAACCGTTTCATCTGCGAAGTATGCAACAAGGGTTTTAAGAGAGACCAAAACCTACAGCTACATCGACGAGGACACAATCTTCCATGGAAGCTTAAGCAAAGAAACAAGCTGGAGGTGATAAGGAAGAAAGTGTATGTTTGTCCAGAAAAGAGCTGCGTGCACCATGACCCTAGTAGAGCTCTAGGAGACCTGACAGGGATAAAAAAGCACTTTAGTAGAAAGCACGGTGAGAAGAAGTGGAAGTGTGATAAGTGTTCTAAGAAATATGCAGTTCAATCTGATTGGAAGGCTCATAGTAAGATTTGTGGCACTAAAGAGTACAGATGTGATTGTGGCACACTATTCTCCAGGAAAGACAGCTTCTTAACTCACAGAGCCTTTTGTGAATCCTTGGTGGAAGGAAGTGCAAGAATAGGTTCAGTTCCAGCAGTTATATCCAACTTTGGAAACAATCTTTTGATAAACACTCAAGCACCAAGAAATATTCCTCATGGTTTATTTGGGCTTAATCCGGAATATGGTGGATCAGGTCAAGAAACATTCATGGGAAATTTTCCCAATAATAACATCCCTCATCATAGTTATCTTCCAAATTCTAGTGCATTCTCATCATCAGGAGCAAACTCTGATTTAGAATTAGTACACACTTTTGGTTTATTACCACAAGGACAATGGATGAATTACAGATACAATGATCAACATGCAGAAACATCATTTACAAGTAGTGGGGTTCTAAAGTTAGAACAACAACAACAAGAAGACAAAATGCATGATTTGTCTCATTTGTATTCTCAGAACCAATTACAAGGATGTCCAAGTCACGTGTCAACAATGCAAAATACAACTACAAAGGTTATCAATGGTAATAATATTGTTGAAGTTAAGAAATTATTCAACCATGGAAACCATGCTACAAATTTCAATGAAGATCAGCTGAGCTTAACTAGAGATTTCCTTGGTGTTGGTGATGACTCATTGAAGAGAACCTTGTTGCAACAAGAGATGATTCCTAGGTTCAATCCAATAGGATCTGTCACGAACTTGCAAAGTGAGTTTGGTGGACACTAT
>gnl_Medtr_Mt4.0v1_Medtr2g017720.1
ATGCACCTTAAAGAATACAACACCGTCAAAATGCACCTTAATTACCAAGTCATGAAGCGTTCTGCAAGAAATCCAAACCTCGCATTACCAATCCGAAAAAGGCAGAAATATACAACTCCTTGGTTTTGCGGTGTTGTACCCATACCATACCAGTATCTCATTTACTCGAGAATCAACCAATCCCCCCTTCTTGGTTACCATCCCCGTTCGGGTTTTTTAATTGGTTCCTACAATGGATTGCTGCATTTTAGAGAACCCCAAAACACTCATAAAGTGGTGGCCTTTCGCCCAGGGGGTTTGGAAGTGAAAGTTTTCAATTTGGGTGATAACATTCGGAGAGATATTCAAAGTTTACCCGTCATTCCTTATTTTGAGATAAATGAGGGTGTGTATTTCAGTGGTAGTATTCATTGGTTGGCACTTTACAATTACTCTCATTCTCTTTATGAATGGGCGGGTATTACTATTGACCAATTTGCGATTATTATTTCACTTAATCTGAGTACGGAGACATACAATAAGTTGCTGCTACCTAGGGGTTTCAATGAAGTGACACGTGAAGTGCCAATTCTTCGTGTGCTAAACAACCACCTATGTTTTTCTCATGAATTTAAGGGAACCCATCTTATTATATGGCAGATGACAAAATATGGAGTTGAGGAGTCTTGGAATCAATTATTAAAAATTAGTCATCAGAATCTTCCAAGTATACATCCTCATCCTTATTGGGTACCACTATACTTTTCTGAGACATGTGATTATATACTGATATTTGCTAACAAATTAGAAGACCAAGCAATTCTCTATATTTGGAGGAATAATGCAGTAGAGAGAACTAAAATCAAACTTAAAAAATCGATGTGGTTATATGCCCGGGATTATGTTGAAATTGAAGGAAAGATTGAGGAAAGGATAGAAAGTGGAAGGATTTGCAATCTTTCCAAAATTATATTATATGCACATGCAGATCCTGAAGCAGAAGTGATATCTTTATCACCAAAACCATTGATGGCAACAAACAGATTCGTGTGTGAAATTTGTCTAAAGGATTTTCAAAGGGATCAAAATCTTCAACTTCATCGACGTGGACATAACCTACCTTGGAAGCTGAAACAAAGAACAAGTAAAAAAATAAGGAAGAGAGTGTATGTGTGTCCAGAGAAAATCCGTGTTCATAATCATCCTTCAAGGGCTTTGGGAGATTTAACAGGGATAAAGAAGCACTTTTGTAGGAAGCACGGTGAGAAGAAGTGCTCAAAATTTTATGTTGTTCAATCGGATTGGAAAGCACACTCA
>gnl_Medtr_Mt4.0v1_Medtr2g090745.1
ATGGACAATAGAGAAATTTCAAATGGTTTTCTTCATGAAAATACAACAAATCCTGAAGCAGAAGTGATATCTTTATCACCAAAAACATTGATGGCAACAAACAGATTCGTGTGTGAAATTTGTCTAAAGGATTTTCAAAGGGATCAAAATCTTCAACTTCATCGACGTGGACATAACCTACCTTGGAAGCTGAAACAAAGAACAAGTAAAGAAATAAGGAAGAGAGTGTATGTGTGTCCAGAGAAGACATGTGTTCATAATCATCCTTCAAGGGCTTTGGGAGATTTAACTGGGATAAAGAAGCACTTTTGTAGGAAACACGGTGAGAAGAAGTGGAAGTGTGAGAAGTGCTCAAAATTTTATGCTGTTCAATCGGATTGGAAAGCACACTCAAAGACTTGTGGTACTAGAGAATACAAATGTGATTGTGGCACTATCTTTTCAAGGAGGGATAGCTTTGTCACTCACAGGGCATTTTGTGATGCCTTAGCAGAAGAAACAGCTAGAATAAATGGATCAACAAACATAAACAACTCATTATTAGGAATGGGAGGTAACAACATTGGTAATTACAACATTATGCAAAATTCTCTTGTCCCTAACATAGGAACTCATTTTTCTTCAATTTTCAAACCAATCTCATGCACAAACCATGAAACAACTAATCAAACATCTAGGTCAGGTTTATCTCTTTGGATGTCTCAAACATCTCATGACACAATATTGGCTAATAATAGTAATTTGCATGAGATTCATGAAAATTGGGTGTTTGGAAATAAATTCTCCTCTAATAATGAATGTCAAGAGTTAACTAGTTCTATTTCACTTCCACTAGTGAATAATAACATTGATAATAAGGATAGTACTACAAGTACAAACAATCTTGTTAGTGTTCCTTCCTTGTATAGCTCACAACACCAATCACAATCTCATCATCAAACAACCTCAGCAAACATGTCAGCAACAGCTTTGTTGCAAAAAGCTGCTCAAATTGGGACAACTTCAACTGAATCATTATTCCTTGGAAGCTTAGGTTTGAGATGCAATAGTCCAAGTCAAGATCATGGGAACAAATTTTGTGGGGTGTATGGTTCAAGTTCAGTTCTTACATCAAGTGATCTTGGGTCAGCTGAGAGCTATATTTCAGGTGAATTGTCACAAATGCCCTCCATAAAACGAAGGCGGGTGCAAAATGAAGAGGGTGTTTGGGGACAAACTAGGGATTTTCTTGGTGTTGGTGGTGCTAACCATTTGCCACAGTTCATCAATCGACGGATGGATTTGATT
>gnl_Medtr_Mt4.0v1_Medtr8g017210.1
ATGGTAAAAGGTTTGATGATGTTTCAACAGCAACAAGTAGTGGAAGAAAACATGTCAAACTTAACTTCTGCATCTGGTGAAGCTAGTGTTTCTTCTGGTAATAGAACTGAAATTGGTACTAGTAGTAGTTACCCTCAAGTTCAACAACAATACTTGGTTCCTCCAACACAATCTCAACCAATGAAAAAAAAGAGAAACCTCCCTGGTAACCCAGACCCTGATGCTGAAGTTATAGCTATGTCACCAAAGAGTTTACTAGCAAAAAACAGGTTCATATGTGAGATCTGCAACAAAGGGTTTCAAAGAGATCAAAATCTTCAACTTCACAGAAGAGGTCATAATTTACCATGGAAGTTGAAACAAAGAACAAGTAAAGAGATTAGAAAGAAAGTATATGTATGTCCAGAACCAACTTGTGTGCATCATGATCCATCAAGAGCATTAGGGGATTTGACTGGAATCAAGAAACACTTTTCCAGAAAGCATGGTGAGAAGAAGTGGAAATGTGAAAAGTGTTCAAAGAAATATGCTGTTCAATCTGATTGGAAAGCTCATTCCAAAACTTGTGGCACTAGAGAATATAGATGTGACTGTGGAACCCTCTTCTCAAGAAGGGACAGTTTCATAACACATAGAGCATTTTGTGATGCATTAGCAGAAGAGAGTGCAAGAGCTATGACAAATAATGCAATGCCAATTTTACCCTCACAACAACAACTTTCATCATCATCTTCTCATCATCATCACATGATAAATCTACAAAACCAATTCAATAATCCTCAACAAGATCTTCATAATTTCCCATTATTGAAAAAAGAGCAACATAATCAAAGTTTTAACCTTTCTGAAATTCCACCTTGGCTTGGCCCACATAATGTTGATAATCTCTCATCATCATCATCAATATTTTCTCAACATCATCATCATCAAGAAAACCCTAACCCTAGTCTTGTTCATGTTTCTGGACCCACACTCCCTTCTTACCAAACAGTACCTTCGGCACACATGTCAGCTACTGCATTGTTGCAGAAAGCAGCTCAAATGGGTGCAACAATGAATAGAAGTGGTTCTGCTTCTTCACCTGCTATGAATATCAAGACCCACCAAGTTGATTCTCTCAATAATGTCTCTGGTAATTTTGGTTTGAATTTGTTGTCATCATCACAAGAACAACAGCAACATCAACAAAACACACAAGAAACAAATACTACTTCAACATATCTTAATAATATTCATGATGTTATGTTTTCTTCTTCTTCATCTCCTTCTGGATTTGAAGCAACCCATTTTGATGAAATGTTTGGTGGCATTATGAATTCAAAGAAAGATCAAAACTTGCATCATGAAACAAGCCTCTCTAAAAAACCAACTTCCACCGCCGAAGACGGTGGTGGCGGTGGCGGCGGAGGTGGTGGAAATGAGGGTTTGACAAGAGATTTCTTGGGGCTTAGGCCATTGTCACATAGTGATATTCTAAGTATTGCAGGGATTGGAAACTGCATGAATGATCAACAACAACAAAATCAATCTCAAAAGCCATCATGGCAAGGT
>gnl_Medtr_Mt4.0v1_Medtr5g030560.1
ATGGATGTGTATGGGTTGAACATGATTATATTATATGCACATGCAGATCCGGAAGCAGAAGTGATATCTTTATCACCAAAACCATTGATGGCAACAAACAGATTCGTGTGTGAAATTTGTCTAAAGGATTTTCAAAGGGATCAAAATCTTCAACTTCATCGTCGTGGATATAACCTACCTAGAAATCCAGGCAAGCTTCTTATAATTCCATGGTTACTTATAGCAAAGTATAAAACATTTCCT
>gnl_Medtr_Mt4.0v1_Medtr1g016010.1
ATGATGAAAGGTTTGTCGGTAGAAGAAAATATGTCAAATTTGACATCTGCTTCAAGTGAAATAAGTGCTTCTTCAGCAACCAAGAATGGAAAAGCTTCAACAAATCTGGAACCACAAACCAAAAGGAAGAGAAATCTTCCTGGTCACCCAGACCCTGAGGCACAAGTGCTAGCCTTGAGTCCCCAAACTCTCTTGGCAACAAACAGGTTCATTTGTGAGATTTGTAACAAAGGTTTTCAAAGAGATCAAAATCTTCAGCTTCATAAGAGAGGACATAATTTGCCATGGAAGCTAAAGAAAAGAAACGTCAATGAAATCATAAGAAAGAAAGTATATGTTTGTCCAGAGCCAACATGTGTTCACCATGACCCTTCAAGGGCACTTGGTGACCTAACTGGAATCAAGAAGCACTTTTTCAGGAAGCACGGTGAGAAGAAGTGGAAGTGTGAGAAATGTTCTAAACGATATGCAGTTCAGTCGGATTGGAAAGCTCATTCCAAAATTTGTGGCACTAAAGAGTATAAGTGTGACTGTGGAACCCTCTTCTCAAGAAGGGACAGTTTCATCACTCACAGAGCCTTCTGTGACGTTTTATCACAGGAGAGTGCATCAATTTCAGCAGTGAACCCTCTATTCTCTTCTCACTCCCAATTTCATCAAAGCCATGGTTTTCAACCACTATCACTAAAAAAGGAACAAGACTTCAATTTAAGACCAGAAATTCCATTATGGTTACTCCCAACCCATTTGAACCATTTTCAAAACCCTAACCCTACAACTTTGTTTCCTAATAATTCTTTCAACTCCAACAATATAACCACTGCTTCTCCTCACATGTCTGCCACTGCTTTGCTGCAAAAAGCATCACAAATAGGTGTAACGACAGTGAGTAAAACAGAACCTTGTAGACCCCACTTAATGCAAACTCACGTGCCTTCAGGAATGGTTATGCCTTCACGTGAAGAAATAGGAACCACTGGTTTTTCTCATTGTTTGGCTTCTTATGGGAATAAAGCTGCAATAACTTCTGATTGCTTTGAAGAATCTTCTTCTCTTTTGCATGATGTGATGTATGGTAGTGAGAGTTCACATTCACAATTTGAAGCTGTTACTGCTGCTATGAGCATGAGGGGAATGTTTGATACACAAAGAGATAATAATAACTTTGAGGAACAATATTCCCATTTTGGTAAAAGCAACATTATAAAGAATGGTGGTGCCAATGATGATGAGATGACAAGAGATTTTTTGAGTCTTGGTGCATTTTCTCAAAGAGACTTGTTCAATATATCTGGAATTGATGGCCCTTTGAGTTTGCATGGTAAGCAAAATCAAATTCAAAATCAAACTCCTTGG
>gnl_Medtr_Mt4.0v1_Medtr1g094115.2
ATGGCGGCTGCTTCTTCATCTACATCATTCTTTGGAATCAGAGAAGAAAATCAAAGTCAAATAACACATCATCATCCTCATCCTCAATCAACTACTACTTCTGCTACTTCCTCAGCTCCTTCAACCACAGTTCCTCAAAAGAAAAGAAGGAATCAACCTGGAACACCAAATCCAGATGCAGAAGTGATAGCACTATCTCCCAAGACTCTAATGGCAACAAATAGATTTATATGTGAGGTTTGCAATAAAGGGTTTCAAAGGGAGCAAAATCTTCAACTTCATAGAAGAGGACACAATCTTCCTTGGAAGCTAAAGCAAAAGTCCAACAAAGAGCCAAGGAGAAAGGTTTATTTGTGTCCTGAGCCCACATGCGTCCATCACGACCCTTCAAGAGCTTTAGGAGATCTAACTGGAATTAAAAAGCATTTCTCTCGTAAGCACGGTGAGAAGAAGTGGAAATGTGAAAAATGCTCAAAGAAATATGCTGTTCAATCTGACTGGAAAGCACATTCTAAGACTTGTGGTACTAGAGAATATAGATGTGATTGTGGCACCCTCTTCTCTAGGCGTGACAGTTTCATCACTCATAGGGCATTTTGTGATGCACTAGCACAAGAGAGTGTATTAAGACACCATAACCCTTTTGGGAGTACTCATCAATTGTATGCCACAAACCATCACATTAGTTTAGGCCAAATATCCCATCAATTGCAAAATCATCAGAACCAAATTACATCATCCACTAGCAACAATAACAACCTTTTGCGCCTTGGATCAGCACCACCAAAATTTGAACAAAACTTAATCTCATCACCACCTTTAAATCACTCTTCATCATTTGGACACTCAATCCCATCTTCATCACCATTCTTCAATATGAGTGATATTTCAAATCAATCCTTTGAAGAACAACAATCTCAACAAGGACAATTCTTAAACAAACAACTACATGGTCTAATGCATCTTCCTGATCTTCAAGGCAATACAAATACAAACAATTCAAATTCTTCCAATCTTTTCAACCTTATGGTTCATGATCAATTCAACAACATGAGTAGTACCCAAGGAACAACACTTTACATTAACAACAATAGCTCTTTAAGTGATCATCAAGTTGGTTTTGTCAATTCAATGCAACATGGTCAAAACATGTCTAGTCCTCACATGTCTGCCACTGCATTGCTTCAAAAAGCTTCTCAGATTGGTTCAACTAATTCTACCAACAATAACAAAGGTAGTAATAATGATCATAAATCAGGTGATAGGGACTTTGTTGTGTCTGATCACAACAACATCAATGCCACTTTTGGAAATAGAAGTTCAAGTATTGAAAATGATCATGACAACAACGATCTTCATGGATTGATAAACTCTATTGCAAATGGAAACACATCATCCATATTTGGCAATGAAAGCAATCTTAATATGAGATTTGGTGGATCTGATAAGTTAACTTTAGATTTTCTTGGTGTTGGAGGAATGGTCAGAAATATGAGTGGTGGATTTTCACAAAGTGAACAACAACGTGACATGATGAATACTAGTATGGTTTCTTTGAATCATGACCTAAAATCAGCACATTCAAGTCAACATTTTGGAAGCTCAAATATCTTGCAA
>gnl_Medtr_Mt4.0v1_Medtr1g112270.1
ATGGCTACATCATCTTCCTCAGCATCACTTTTTGGATTCAGAGAAGAGGATCCGAATCCGATGAATCAACAGCAGCATTCTTTGCCACCGTCTTCATCAACTGCAACTCCAGCTGCTGCACCAGCTCCGAAGAAAAAGAGAAACCAACCTGGAACACCAAGCAAGTTTCTTAACTATTTTATTGCAAATTTATATCCAGATGCAGAGGTGATAGCACTATCTCCCAAGACCCTAATGGCAACAAACAGGTTTATTTGTGAGGTATGCAACAAAGGGTTCCAAAGAGAGCAAAATCTACAGCTTCACAGAAGAGGACACAACTTGCCTTGGAAGCTTAAGCAGAAGACTACAAAAGAACCTAAGAGAAAGGTTTATCTGTGTCCTGAGCCCACATGCGTTCATCATGACCCTTCAAGGGCACTTGGTGACCTCACTGGGATTAAGAAACACTACTCTCGCAAACATGGTGAGAAGAAATGGAAGTGTGATAAGTGCTCTAAGAAGTATGCTGTTCAATCTGATTGGAAGGCACATTCTAAGACTTGTGGCACCAGAGAATATAGGTGTGACTGTGGCACTCTCTTCTCCAGGAGAGACAGTTTCATAACTCACAGAGCCTTCTGTGATGCATTGGCTCAAGAGGGTCCAAGACAGCCACCAATTTCTCTGACTGGTGCCATTGGATCCCATCTCTATGGAAGCTCAAGCAACAACAACACCATGGGTCTAAGCATAGCCCAGGTAGCTGCACAAATGCCCAACATGCAACAACAAGACCACCACAGCAGCAATTCAGCCACTGAAATCTTGAGACTCGGCGCAGCCGCCGCCAATCGGTCCGGGCAATTCGACCATCACATGCTCCCCCAGGCTACTTTCAGACCTAATTCCTTCTTCAACAACAACATTCATGAGCCAAACCAAAACTTTGTCCCTCATGATCCTTCTCAACAACAAGGTTTAATGATGCAGAATAGCCACAATAGCAACAACAGCAATCTCTTCAACATGCCGAATTTCCTTTCAAGTAACAGTACTAACAGTAGCAACAACTCATTCTCTGAACACTTGAATGTGAATAATGAAGGAACAAATTTCTTCAATGGATCAGGTGGAACAAGTAGTGCTCCATCACTCTTCAGCAATGTTTTCTCCCAAGGAGGAAACAGTAACATTAATGCTGCTGCTGGTACTGCTATATCATCAATGTCAGCAACTGCACTTCTTCAGAAAGCTGCTCAAATGGGTGCAACTTCAAGTAATGGAAATGGCACTACTGCGACTTCGCTTCTCAAAAGCTTTGGAAACAATACTGGTGCAAGTAACTCAACTTCTTCTGGTGGCGGTGATCATAGCAGAGTGCAAATGGGTGGTGGAAGTGGGAACTATGGTTTTGGTGGTGGGAATCATGAACAGAGTAATTTGCAGGATTTGATGAACTCTTTCGCTGCTACAGGAAATACTTCAATATTTGATCAAAGTGGAGGAGGAGGAGGAGGGGGTGTAGGGCTTGGAAGAGGAGGTGGTGATAGTAGTCAGCTGACTCGTGACTTTTTAGGAGTTGGTCATGAGATTGTGAGAAGCATGAGTGGTGTTGTTGGAGGACAAAGGGATCAACATGCAGCTGCTTTTAACTTGGCAGCTTCTTTGGAAGGAGATCAGAGAAATAATATCAATGCTGCACAATCATTTGGTGGAGGAAGAGGAGGTGCTGGTGGTGGAGGAGGAGCAGGAGCAAATTTTCAT
>gnl_Medtr_Mt4.0v1_Medtr4g059870.1
ATGATGTCTAAACAACCCTTTTCAGTTTCACCTTCCAATTCCAACACCATGAGAGCTTCCTCCTCAAATCAAGTTCAACACTCAAACCCTAATCCAAATCCAGTTCCATCTAAGAAAAAAAGAAACCTACCAGGAACACCAGATCCGGAATCAGAAGTGGTTGCTATGTCACCAAAGTCATTGATGGCGACGAACCGTTTCTTATGTGAAATCTGCAACAAGGGTTTCCAAAGAGACCAGAATTTGCAGCTTCATCGGCGAGGACACAACCTACCATGGAAGCTGAAGCAAAGAGCAAACAAAGATCAAATTCGAAAGAAGGTTTATGTGTGTCCTGAGAAGACTTGTGTGCACCATGAACCTTCTAGAGCTTTGGGAGATTTGACAGGAATAAAGAAACATTATAGTAGAAAACATGGTGAGAAGAAGTGGAAGTGTGAAAAGTGTTCCAAGAAATATGCAGTTCAATCTGATTGGAAAGCTCATAGCAAGATTTGTGGAACTAGAGAGTACAAATGTGATTGTGGCACAATTTTCTCCAGGAAGGACAGCTTCATAACACATAGAGCTTTTTGTGATGCATTAACTGAACAAAGTGCAAAGATAACAACGGTTCCGGCAGCTTTAAGCAACTTTCGGAATGATCATTTGACGAATACTCAAACTCCAAGAATTCCTCATATTTTTCCTGGTTTTCAGTTTCACTCGGAATTTGTTAATTCAGCAACATCATCAGAACCACCATTGGGAAATTACACTAACATTTCTCAACTTCATCAAAATTCTGATATAATGCAAACAATGGATGTGTTTGGATCACAACCACAGTGGCTGAATTATAATAATGCTAATCTATCTTTGCCAATGCTACATGGAGTAATGAAACAAGAACAAGAAGAAAACAAAGATTTGTCTGCTAGTGTAATAAGCTCTTTGTACTTGAGTAGAAGTCAGAATCAGAATCAGCAAGAAGCACCAAATCACTTGTCAGTAACAACATCACTGTTGCAGAAAGAATCTCAAATGGGATCTACAAGGACAATAATTACCAATGATAATAACACAGTCTTCAATAATTTGAACCACTTTCACATTGTTCATGAGGTTCAGAAATTTTATAACAAGCAATGTGAAAGTGAAGAGTTGAATGAGTTGGTGAATTTGGAGGGAAGCAATAGTAGCACTAATCTTGGAGGTGGGTATTTATTAAATGATTCAAACAATATGTTTGGGATTGTGAATGGTACAAAGGATTTGGATCATGTGGTATTGTCTGTGGATAAAGAGACAACAAATAGACAAATGTATGATTCAGGTTCAAGGTCAAAAGAAAAAAACCAAATGGGTTTTACAAGAGATTTTCTTGGGGTTGGAGAAGATGACTCAATGAGTAGACCTTTTTTGCAGCAAGAACTTGGTGAGTTTAATGGAATGGGATCATTAGGAAATAATCTTCAGAGCCAGTATGGTAATGGACACTACTGC
>gnl_Mimgu_v2.0_Migut.E00578.1
ATGGCAGCTTCTTCATCTTCATCAGCTTTTCATTTAATGAGAGATGAAAACGACAATCAGCAGCTTCAGCTTCACCACCACCAGCTTATGGCTTCTTCCTCCTCCGCACCACCACCACCTCCGGCGGCATCGGCACCACCACCGGCTTCTTCCACCAATAAGAAAAGAAGAAACCAGCCCGGAAATCCAAATCCAGATGCGGAGGTGATAGCGCTATCGCCGAAAACGCTAATGGCGACGAACAGATTCGTGTGCGAGGTGTGCAACAAAGGGTTCCAAAGAGAGCAGAATCTGCAGCTACACAGAAGAGGACACAACCTGCCATGGAAGCTGCGGCAAAAAAGCACCAAGGAAGTGAGACGAAAGGTTTACCTATGCCCCGAACCCACGTGCGTGCACCACGACCCGGCACGTGCGCTGGGTGACCTCACCGGGATAAAGAAACACTACTCTAGAAAACACGGCGAGAAGAAGTACAAGTGCGAGAAATGCTCCAAGAAATATGCCGTTCAATCCGATTGGAAAGCTCACTCCAAAACCTGCGGTACTCGCGAATATCGATGCGATTGTGGCACTCTTTTCTCCAGGCGCGACAGTTTCATCACCCACCGTGCCTTCTGCGACGCGCTCGCCCAAGAAAGCGCGCGGAACATGAATCCGCCGTCCCTGAACAGCATCGGAAGTCACTTGTTAGGCCTCTCCCAAATGTCCACCGATCATCATAATCACAATAATCATAATCATAATCATAATCATAATCAGATTAATCAATCACTATCCAACCATGATATGCTCAGACTCGGGGGCGGAAGCAGGCCGGGCCCACAATTCGAAACCCTAGTGGGTTCCGGATTTCGCCCGGCCCGAAGCAGTCTGCCGCCCCCTTCTCCAGCCCTATACAGCTTGCAACAACAAAGCAATGAAGAAGATCACCATCAACAACATAATAATGGGATGTTGTCAAACAAGGCCTCGTCTTCGACACAACTTCACGGGCTAATGCAACTCCCGCAGCTCCACAACAATGCCGCCAACAACTCCACCTCCAATTCTTCCACCGCCGGTCTCTTTAATCTTAGCTTCTTCCCGCCCGGAAATAGCGTTGCCGCTAGTAATATCGACGGCGGCCACCACTCCGGTGGCGGGGGAGATCAAGAATCCACTCTCTTCTCATCAGGTAATCTGATGAGCATGGCGATCCCATCACTATACAGCACGTCGCATGCAATTCAAAACCCTAGCGGCGGAGGTGGCACCGCCCACATGTCGGCAACAGCGCTGCTCCAAAAGGCAGCCCAGTTGGGCTCAACCACCGCCAACTCCGGCGCCTCCTCCCTCCTCAAAAGCTTCGGAAAATCATCCGACAACGACCACCACCACCACTCTCTCCACGGCCATAGCTTCATCGGAGGAGGAGGAGGGACCGCCACAACAACAGTCTTCGGCGAAAACGACAACAACGGCGGCAACAACCATCTCCACGACCTCGTCAACTCCATCGCCGGCGGCGGATCAGGCTCCATATTCGGCGGAGAAATTGATGATTACAGATCATCATCAGGAATATTCCACGGCGGTGGAAATAGCAGCAACCAAGGCGGCGGATTCAGCAGCTTGGAGCAAGGGAGATTAACTAGGGATTTTCTTGGCGTGGGAGAGATTGTAAGAAGTGTGAGAGAACAGCAGCAGCAACAAAACGCCGCCATGGATAATTCTCAGAGCCAAGCTTTTGGAGGTGGCGCCAATTTCCGG
>gnl_Mimgu_v2.0_Migut.N00500.1
ATGGTGAAAATGGAGAATTCATCACTGCTTGGTGATGAACCCACAAGGAAGAAGCGAAATCTTCCAGGAATGCCTGATCCAGATGCAGAAGTGATTGCGCTATCTCCGAAATCGCTACTTGCAACAAACAGATTCGTGTGCGAGATCTGCGGCAAAGGGTTCCAGCGTGACCAGAATCTGCAGCTCCATAAGCGCGGCCACAACTTGCCGTGGAAACTCCGGCGGCAGGACACCGGCGGCGGCGATGGGGTGACGGCGAGGAAGCGGGTTTACGTCTGCCCCGAATCCACTTGCCTCCACCACGACCCGGCGAGGGCTTTGGGAGATCTCACCGGAATTAAGAAGCATTTCTGCCGGAAACACGGCGAGAAGAAGTTCGACTGCGAGCGGTGCCCGAAGAGATACGCCGTCCGCTCCGATTGCAAGGCCCACATGAAAACGTGTGGGACTCGCGACTATCGTTGCGATTGCGGTACTTTATTTTCCAGGAGGGATAGTTTCGTCACCCATCGGGCGTTTTGCGATGCGTTAGCTCGGGAGAGTACGAATATCGGTTCTAAAACTCCGGTGCCGCCGCCACCGCTTACTCCGACTACAAGTGTGTTGTCTCCGGTGCTGTCGTCTGTTCAAAGTTCAGTTGAATTGCCGGAGAATCCGACGACTTCCCACTTCCAACCACCACCGGAAATCGCGGCTGTACCAGCTTCCACCGCCACTCCAAGCACCTCTTCCAATACATCTAGTGGCCGCGTCATCCCATACAGCAGCAGAGTTTTCGCTAGTATATACAATGCATCAACCTCCGCCGAGCAACCGCCGGCGTTGTACTCCGGCCATCTACCTCCCTCCGATCACATTCCGGCCATCGACCCCATATCACTCTCGTTATCGTCCTCTCTGTACGGATCACAACCGTTATTCTCGTCGTCCCAATCGCAAAATAATCCGGCGCTGTCCGCAACAGCATTGCTCCAGAAAGCAGCGGAGATGGGCGCAACTTCCTCCAACAGCGCCTCGTTCCTCCGTGGTATGTGGTTAGCCGCCCCGCCGCCGCCGTGTCAAGATAATATCTCAACCATGGCTCCGACAACGTTTTCATGCACCCCACCGAACATTAAAAATTTCGTCAAACTAGAAGACGATAATTTAGTAGTGTTCGGTAATAATGAGCCCACCACCGTTGATTTTCTTGGACTCGGTATAGGAGACGCCGGTGAAGCCTCCTCCGGCGGGTTTTCCGCCTTCTTGAGCTCAATCGGCGGTGGACTTGACATGAATCCCGGCTCTGCAGGTAGTAAACTA
>gnl_Mimgu_v2.0_Migut.N02027.1
ATGTTCAGAGAAGCAATATTCGATGTTCTCTCCAATTCAATCTCCGACGACTCTTTCCCCGCCTTCAACCACATGTTCCTCCACAAACCCCCCTCAGTTTCCGACCAGCCGCCCCCGCCCCCACCGGTTCTCCCCAAGAAGAAGCGTAACCTCCCCGGAAATCCAGACCCTGATGCAGAAGTGATTGCTCTATCGCCGACGAGCCTTTTAGCGACGAACAGATTCGTGTGCGAGATCTGCAACAAGGGTTTCCAGAGGGATCAAAACCTGCAGCTCCACAGGAGAGGCCACAACCTACCGTGGAAGCTCAAGCAGAGAAATGGCAACGAGAATCGGAAGAGAGCGTATGTTTGCCCCGAGCCGACTTGCGTGCACCACCACCCGTCTAGGGCTTTGGGCGATCTCACCGGCATCAAAAAACACTACTGCCGCAAACACGGCGAGAAGAAATGGAAGTGCGAAAAGTGCGATAAGATCTACGCCGTCCGGTCCGATTGGAAAGCCCACTCAAAGACCTGCGGTACCCGAGAGTACAAATGCGACTGCGGTACCCTTTTCGCTAGGAAGGATAGCTTCATCACACATAGGGCATTTTGTGATGCATTAGCCGAAGAAAGCGCCCGGCTCTCCGCAGCCGCAAACTCCACCGCCGGCCGCCACCACCAGCCGAGCTTCCATTTCGTCAACCCACAAAATTCTCTACCGCCGCCGCCGTCGCCACCACCACAGCCGCCGTCTTTCGTCCACTTCTCGTCGTCGCACAACCGCCAC
>gnl_Mimgu_v2.0_Migut.D00185.1
ATGTCAAATATTACAGGTGATGATGAGGGGAGTTTCTCCTCAGGTGAAGTCCAACAACAGCAACAAGAAAAACACTCACTCCCCTCCACCACCAGCAATGGCTCCTCCACCTCCCACCACCGCAAACAACCCCCACCCTCGCCGCCGGCAGCCTCTGCATCAGCAGCTAAGAAGAAACGAAATTTACCAGGAAATCCAGATCCGACGGCAGAAGTAGTAGCACTATCGCCAACAACGCTAATGGCGACGAACAGATTCGTGTGCGAAATATGCAACAAAGGGTTCCAAAGGGACCAAAATCTGCAGCTACACAGAAGGGGTCACAATCTGCCGTGGAAGCTAAGGCAACGAAGCACGACCGAGGTTAGAAAGCGCGTTTACATCTGCCCCGAGCCGACATGCGTGCACCACAATCCGGCACGTGCATTGGGAGATCTGACTGGGATAAAGAAGCACTTTAGCAGGAAACACGGCGAGAAGAAATGGAAGTGCGATAAATGCTCGAAGAAGTACGCTGTCCAATCCGATTGGAAGGCTCACCAGAAGACATGTGGGACCAGGGAATACAAATGTGATTGTGGTACTATTTTCTCCAGGAGAGATAGCTTCATTACTCACCGTGCATTCTGCGATGCACTCGCCGAAGAAAACAGCAAAGTTAATCACCATGGCATAATATCGGGGCAATCCCAACTGCCTGATCTAATCATGCCAAACATTCCCTTGTCTACAAATGCAAACATGGGATTACCCGAGTTCAACAACAACAACAACCCACTTAAATCACTTCCTCAAGAACTCATACCAACTCCATTCAAGCCCATGAACATGTTCTCCACCGCTTCAGGTGCCCTGTTTGGCACCCCGTTATCGTCTTCCGGACTCCACCTCAGCTCCAACGCCGCCTCACCGGGCTATAACCCGGGCCCTGCTTCCGGTTCGGCCCACATGTCGGCCACGGCCTTGTTGCAGAAGGCGGCCCAAATGGGCGCCTCCGCAACCAACTCCATGAACTCCCCCATGATCCAGAAGACCTTCGTCACCACCATGGCCGGCCCGGATCAAGGACCCGGCCCAGTATCCAGGCCCACATATGACAACAACTTCCACCACCACCACCATGGCGGCCAACACGAGCAAGCGCCGCCGCCTTTCAACGGAGGAGGAGGATTTGCGGGTCAGCTGTTATTCGAGGGCGGCGGCTCGGCCATGAGCGACATGATGATGTACGGGGGAATGCTGATGGGCGGCGGCAACGGCGATCAGAACTCGCCTGCTGCCGGAATATTCTTGAAGAATGCGGTGGAAGTGCAGGAGGGTAGTGATCAGAGCTGTGGGATTTTGCAAGGAAGGAACAACGGTGGTAATAATGGTATGATGATGGGGGCAAGAAATCTGGCGAGATTTGGAGGAGGGAACGATATGACGACCGTCGATTTCATGGGAGTGGGGGGTTCTAATAATATGCATGATCAGAGATTGGAGATGGATCATAATCATCAACACCAGATTATGCAATTAATGCATAATAATCCTTTTCATAATCAGCAGCAGCAGCAGCAGCAACAGCAGCTCTCCCAAGGAGATTCTGATCATGGTGGTGAAAAGCCACTCTACAACACATTC
>gnl_Mimgu_v2.0_Migut.D00357.1
ATGTTTCCGACAATGATGAATAATATCTCGGATTCATTAACCTCCGACGAAAGCAGCAGCATCATATCTTCGTCTTGCCCAGCTTCTAGGGTTCAACTTCAACACAACTTCGGAACCCTATCTTCAATTATTATGCTACCACATCATAATTCACTCACCTCTGAACACAAAATCATCACCAAGAAGAAAAGAAACCTCCCAGGAAACCCAGATCCTGATGCGGAAGTGATAGCGCTATCTCCGGCAACCCTAATGGCGACGAACAGATTCGTGTGCGAGGTGTGCAACAAGGGTTTCCAGAGGGATCAAAATCTGCAGCTACACAGGAGAGGGCACAACCTGCCATGGAAGCTCAAGCAGAGAAGCGGTAAGGAAATCAAGAAGAGGGCTTACGTATGCCCGGAGGCCACGTGTCTACACCACCACCCTTCTAGGGCTTTGGGAGATCTAACAGGGATCAAGAAACACTACTGCAGGAAACATGGCGAGAAGAAATGGAAGTGCGATAAATGCTCCAAAGTTTACGCCGTTCAATCCGATTGGAAAGCCCACTCTAAAACCTGTGGAACTAGGGAGTACAGATGTGATTGTGGTGCCCTTTTCTCCAGGAAGGATAGCTTTATCACACACAGGGCATTTTGTGATGCATTAGCTGAAGAAACTGCTAGAATCTCTGCTGCCACTAACTCTATCATCTTGCCACCAAACCCTAATATTAATATTAATAATAATACCACCACCCAACAATACTTCCATTTCGAACCCCAAAACCTCCACCCTCCGCCACCTCTCCACCAGTTTTCCCACCGCCACATCAGCAACCAATGGGGCCCACCGTCACCCCAAAACCGATTACTAGTCCACATCAAACATGAAGACGAAGACACCAACATTATTAATAGTAATACTAATACTAATACTAATAATAATAATAATATGCCCCTTATTTCTTCACCACTCTACCAAAATAGGAGCCCCATGATGACGTCAGTACCCTTCGGGGACTTCCACGTAACATCCGGCCTGCCGCCACTTTCGGCCACCGCACTCCTCCAAAAAGCGGCCACAATGGGCGGCGGCGCCATGGGTCAGGTGAGCTCCACCATGGCCCACCTTGACATGCACGTGGCGGCGGCTTCTTCTCAGTGGCGGAAGAGTAGTACGGGTAATACTGATGGGTTCACCAGGGATTTTCTTGGCCTGACGGCTGGAGATCAATGCACCAGCACCACCACCGCCAGCGGCGGTGCAGGGAATATGAGGGAGCTGCTGTTACATACTGCAGCGTACGATCATAATTCTGCGTTGAAGCATCAGTCTGATTTATTTATGTTT
>gnl_Mimgu_v2.0_Migut.D01203.1
ATGTTAACCAGCATTCATCCTTCTCCTTCTTCCGACAACGGCGCCACCACCACCACCACCACCACCAAACGAAAACGACGACCCGCCGGAACTCCTGATCCAGATGCAGAAGTGGTGGCGCTGTCGCCGAAAACCCTTCTCGAATCGGACCGATACGTGTGCGAGATCTGCAAGCAGGGATTCCAGCGTGACCAGAACCTGCAGATGCACCGGCGCCGCCACAAGGTGCCGTGGAAGCTGCTGAAGCGGGAGACTCCGGCGGCGGGGAAGCGGGTGTTCGTATGCCCGGAGCCGACCTGCCTCCACCACGACCGGCGGCACGCGCTGGGAGATCTGGTCGGGATAAAAAAGCATTACCGGCGGAAACACAGCAACCAGAGGCAGTGGGTATGCGAGAGATGCGCCAAGGGCTACGCCGTCCAGTCAGACTACAAAGCCCATCTCAAGACCTGTGGGACACGTGGCCATTCTTGCGATTGCGGCCGCGTCTTCTCCAGGGTGGAGAGTTTCATTGAGCATCAGGATGCTTGCAGCATGGGGCAGCTCCGATCAGAAAACCACCGTACACCACCACCGCCGCCGCCGCCGTGCTTATTATCAACTACTCCCAGCCCCTCCAGCGACACTAATCCCAACGCATGGGCTGCTGCTGCTGTGCCGGCGTCTCTCCCTTCGCCTAAGCCGCCGTCCACGACTGAACCAATATTCTTGTTGGCGGCGGCAGGTGGTGGCGCCGCCGCCACAACGCCGCCGAATCTGGAACTCCAGCTTCGCAGTACCTCGACGAAGCAGCCCGAAGAGGATCAGTCAACTCAGCTGCAGCTATCTATTGATTCGTCGAGTGGGAGCGCCGCCGCGGCTGCACCGGCGGCGGCGGCGGCGGCGTTGGGGCTGATGAAAGAGCAGGCGCGGGAGCAGCTGAGGATGGCGGTTGCGGAGAAGGCGTTCGCGGAGGTGGCGAGGCAGCAGGCGAGGCGGCAGATAGAGGTGGCGGAGGAAGAATTCGCGAGGGCCAAGAGAATCCGGCAGCAAGCGCAGGCGGAGATGGAAAAGGCTAGAGAGCTGAAGGAAGAGGCGGCGGAGCAAATGAAGGCCGCCGTGATGCAAGTGACTTGCCATTCATGCAAGCGGAATTTACAGCAGGCTGAATACAGCTACAAATCCATTAATATTTGCAGAAACTCCTTCTACCTT
>gnl_Mimgu_v2.0_Migut.D02202.1
ATGATGTCTGATGATGGGCAGCAGCTTGCTTCCATTAGATCCTTCATTCAAGATCCTAATCCAAACCCTAATCCCATTATTCATCCATCCAAACGCAAACGAAATCTCCCCGGAACACCAGATCCGGATGCGGAAGTAATGGCACTGTCACCAAAGTCGCTAATGGCGACGAACAGATTCGTGTGCGAGGTGTGCAACAAGGGTTTCCAGCGCGACCAGAACCTCCAGCTACACAGAAGAGGGCACAATCTTCCATGGAAACTTAAGCAAAGAAGCAACAAAGAATTCATCAGGAAGAAAGTCTACATTTGCCCCGAGAAAACATGCGTCCACCACCACCCGGCCCGGGCACTCGGAGATTTGACCGGGATCAAGAAACACTACAGCAGGAAACACGGCGAGAAGAAATACAAGTGCGATAAATGCTCGAAGAAGTACGCGGTTCAATCCGATTGGAAAGCCCACTCCAAGATCTGCGGTACCCGCGAGTATAAATGCGACTGCGGAACCCTCTTCTCCAGAAAGGACAGCTTCATTACACACAGAGCATTCTGCGATGCGCTGGTCGAAGAAAGTACGAGGTTTAATAACAATAATTCGCCGCCGCCAGTTTCTTCTTCTGCCGGAAATAGTTTGAAGTTTTCAGGCGGGATGTTCGTCGGGTCGTCGTCTCAAAATCATCATCACATGATAAACCTGGATTTATTACAAAAGACGCCGCCACCACTCAGGAATATTCCGGTGTGGCTCGACAGTATTGCAAATCCGGGCTTACCGGAATTTGAGCAAATGGCGGCAGAGGCGCAGAACGAGTGGTTCGGTAGGGGACAAGAAACAATGTTTGGCGGCGAGAATAATATTTGTAATATTAACAATGGTTCAATGGAAGAAGGGAACAAATTAGGAAATATGTCTGAAGCAATAAGTAGTTCGATTTATTACAGCAGCAAAGAAAGAAACCACCACCATCATCATCTTCATCAGCTCCGATGTCTGCAACTGCATTGCTTCAGAAAGCAGCTCAAATGGGGTCGACAAGAAACGCCGCCGTTTTGGGTGGCATTGGCACCGGTTCTTTTGGGC
>gnl_Mimgu_v2.0_Migut.I01032.1
ATGATGAAAGGTTTAGCAGCTACAGTAGAAGAAAACATGTCCAATTTGACTTCTGCATCTAATGAACAAGCAAGTGGTTCTTCAAGCAGTAATAGAAATGACAACAATGGTGGAATCTATTTTCCTCCATTAAATCCACCTCAGCCACTCAAAAGGAAGAGAAATCAACCAGGCCATCCAGACCCTAGTGCAGAAGTGATAGCATTGTCACCAAAAACCCTGATGGCAACAAACAGATTCGTGTGTGAAATCTGCAACAAAGGTTTCCAAAGGGACCAAAATCTGCAGCTGCACAGAAGAGGGCACAACCTGCCATGGAAGCTGAAACAGAGATCAAGCAAAGAGGTAATCAGGAAGAAGGTGTACGTGTGCCCAGAGGTGGGGTGTGTGCACCACGACCCATCACGCGCGTTGGGTGATCTGACAGGAATCAAGAAACACTTCAGCAGGAAACATGGTGAGAAGAAGTGGAAATGTGATAAGTGTTCAAAGAAGTATGCTGTTCAGTCTGATTGGAAAGCTCATTCCAAAACTTGTGGCACTAGGGAGTATAGATGTGACTGTGGCACACTTTTCTCAAGGAGAGATAGTTTTATTACACACAGGGCATTCTGTGATGCTCTAGCAGAAGAAAGTGCAAGATCAGTACTAAGTGGTGGTGGTGGTGGTGCACCACCAGGTTCATCTTCAATATCAGCTCACCACCAGACGATCAATCTCCAATTTCCAAATCAAGAAATCCCATTTCAAAACACAATCAAGAAAGAGCACCATCACCACCACCAAAGCTTCACATTAATACCAGAGATCCAACAATGGCGGCTACCACCTTGCCCACCAACCATGGATCCACGTCATCACCACCACCACCACGTGGTGCATGGCGGCCCACCACTCATTGACCTCACCCCCACCCCATCATCATCATCATCCATCTTCCAAGATTTCCAACCAAACCCTAACCCTAGCAGCAGAAATGGAAATGGTGGAGGTGGACCCACCACCCCCCTACCGCCATACCACCACCCCCCACCACCACCACACATCTCAGCCACTGCATTGCTGCAGAAAGCAGCACAGATGGGCTCCAAAAGCAGCACCACCCCAGCATCACCAGCTGGTGCTTTTATCATACCCCACCACCACAACCAACAAGGTCACGTGACTGCTTCTGCTGGTCATGATTCTGATAGTACTACTGGTTTTGGTCTGAACTTGTCCTCACGTGATGACTTCACCCTAAATGGGTTGGGGAATAAAGCTGCAGCTTCAGCAGCTAGAGTCACAGGCGGTGATGGTAGTACTGTCACGGTCACAGGTGCGTCACCGCCAGGTGGGACTAACATCAACATCACAAACAACGCTTGTTCTTCTTTCCTTCATGAAATGATGATGATGAACAGTAGTAGTAATCTGCATGCCGGGTTCGAAGAAGGCGGCTCGTCTTTCGATGAAGAAAGCTTCCGGTCTTTCCATGCAACCCTCGGTAACTTTAGCAGCACCAGATCATCAAACAGTGCTACTGCTAATGAAGGTGGTGGTGGGATTGGTACTACTAACGACGGGATGATGACGACGAGGGATTTTCTCGGGTTACGGCCGTTGTCTCAGAGCGATATTCTAAGTATGGCTGGTTTAAGTAACTGCATTAACACCGATAATAATAGTAATCATGCAGCTTGTATTAACGTCGACCGTGATCAGAATCAAACCACCGAAAAGTCTTGGCAAGTT
>gnl_Mimgu_v2.0_Migut.O00775.1
ATGAAAGATTCCACAGTTTCCGGCGACTCTTCCCCTGCGAAGAAGAAGAGAAATCTCCCTGGAATGCCCGATCCTGAAGCTGAGGTAATTGCTTTATCCCCAAAGACGCTGTTAACAACAAACAGATTTGTTTGCGAAGTGTGCAACAAGGGTTTTCAGAGGGACCAGAATTTGCAGCTCCACAGAAGGGGCCACAATCTGCCATGGAAGCTTCGGCAGAGGTCTAACGAAGATATTAAGAAAAGGGTTTACGTTTGCCCCGAATCGAGCTGTGTACACCATAATCCTCTGAGGGCGTTGGGCGATTTAACCGGGATCAAGAAACACTTCTGCAGGAAACACGGCGAGAAGAAGTGGAAATGCGACAAGTGTTCGAAGAAATACGCAGTTCAATCGGATTGGAAGGCGCATTCCAAGATTTGCGGTACCAAGGAGTATAAGTGTGATTGCGGAACTTTGTTTTCGAGGAAGGATAATTTTACTACACATAGGGCTTATTGTGATGTGTTAGCAGAGGAAAATGCAAAACCAGAGTCGGCAAATGCAGCTGCTCCTAATGTTGATGTACCGTCATCACCGCTACTATCGGCATCCGTTGCACCACCACCATCACCGCTACCAACATCCGCTGCACCACCACCGCCAACATCCGCTGCATCACCACTGCCAACCTCCGCTGCACCACCACCGCCACCATCACCACTACCACCACCATCACCACCACCTGCAGTTCTTCCAACTGATGTGGTGCCCCCTTCTTTACGTGATAATAATTCTGAGGAGACACCTCCATTGACAAACTTAACAGCAAGCTGCAGCAGCAATTCCAGCACTAACGGGAGCTCGAGCAGTAATGTATTCGCAAGCGTATTCGCCACCTCATCATCTTCAAGAAACTCCCATTACCAAACAACCGAATTCACCGACTTGTTTCGAGCTACAACACACGACGCTGCCCCACCACCACCACCACCCTCATCGGAGCCCATAATAGCTCTATGCCTCTCCATGAATCATCAAGGGCAATATTCCCCCGCAATGCAGCCCGCCTTATCAGCAACGGCCTTATTACAGAAGGCCGCCCAAATGGGGCCCGCTTCATCGAATGCATCGTTATCCCTTGGTCTCGGTCTTGGTCTCGGGCTTGGTCTTGGCTGTGACGGTGGGTCCGGTTTGAAGGAACTGATGTTGGGTACTCCGTCTGTTTTTGGACCGAAGCAGACCACTCTTGATTTGCTAGGGTTGGGTATGGCGGCTGCTGGCGGTACGCCGGATTGTATTAATTCTCTATTATCTAGTTTGGAT
>gnl_Mimgu_v2.0_Migut.A00127.1
ATGTTAGGTGCAGTAGTGGATGAAAATAGTACAATGTCAAATTTAACATCTGCAATATCAAATGAAGCAAGCATTTCTTCAACAAGCAACATCAATACTATTATTCAGACAACCCAATTACAACCTCCGAATTCCAAGAAGAGAAGAAATCTCCCAGGCAACCCTGATCCGGAGGCGGAGGTGGTGGCGTTATCTCCAAAATCACTAATGGCGACGAACAGATTTGTGTGCGAGATATGCAGCAAAGGGTTCCAGAGAGACCAGAATTTACAGCTGCACAGAAGAGGGCACAATCTGCCATGGAAGCTGAAGCAAAGGAGCAAACAAGAAGTGGTAAGGAAGAAGGTGTACGTTTGCCCTGAACCCGGATGTGTGCACCACGACCCGGCGAGAGCGTTGGGAGATCTAACTGGTATCAAGAAACACTTTTCGAGAAAACATGGCGAGAAGAAATGGAAGTGTGACAAGTGCTCCAAGAAATATGCAGTCCAGTCTGATTGGAAAGCTCATTCCAAGATCTGCGGTACTCGCGAGTATAGATGTGATTGCGGTACTCTCTTTTCCAGGAGGGACAGTTTCATAACACACAGAGCATTCTGCGATGCATTGGCAGAAGAAAGTTCAAGATCAATCACACGTGATCTTCATAACCCTCTTCATTTCTTGTCTTCCCAAACACCCCCTATTAATAACAACCAACCTCATATCCATGGCGGCGCCGCCTCCGCCTTCCACCACCCATTCATCCCATCACTCAAACAAGAAAACCAGACCACCTTCAACGTCCACCAGCTTCCGCCATGGCTATCACCTCTCCATGAACAACACCACCACCACCAACCCTTGTTCAGTACCTCACAGCCATCAATTGTTCAAGAAAACCCTAACCCTAACACCACCACCACCACCGCCGCCGCCGCCGCCGTTGCCGGAACTTCTACTTCTTTAATGTCGGCCACCGCTCTGCTGCAGAAAGCGTCGCAAATGGGGGTGACTATGAGCACGAAAACGGGCCATCATCATCAGTTTTCTGGTGAATCATCTGGTGGTTTAATTATGAACAGACCCCATAATATTCAGCAGCACGTGGGTGCACCGGGTTTCTATGCTACCTCGTCCACGTCGACTAATAATACAAGTACAGCTGGCTTACTGCCGTCACGTGAAGATATGGGAACAGACTTGTTTGTGCATGGCTTGGCGTCTTTCGGGAACAAGCTTGCTAACGTCCCCACTGGTTGCATGCAACTTCAAAATAATAATAATATTAATAATAATAATAATGGCAACAGCTTTCTGGCATTTGATCAAGATAATTTTGATGGAATGTTGAACCAACAGAGAAACGGTGATTATAGTTTTCAAGAAGATGCCCATTTGATCATGAGTACTGCTGCTGTAAGGAAAGCAGGTGGTGGCAGCGGCGGTGGTGGTGGTGGTGGTGCCGCTAACGGCGGCGGTGGTGACGACGGTATGACAAGGGATTTTTTAGGGCTAAGAGGATTTCCGGATAGAGATTTTCTGAATATGGCTGGTTTTGAACAAATGGGATCTTCATCTAATAATTATGATGATCATCAACAAGCTCAGAATCAAGATCCATGGCAGAGT
>gnl_Mimgu_v2.0_Migut.J00556.1
ATGATGTCTGCAGGCAATGTTTTTTCTGTTCCCAATTCTGCAGCATCAGCAGCCAAAGTAATCTTCTCCCACGAGTTCGACCCGAACCCGAACCCAAACCCAAACCCTAACTCCAAACCCGTTTCCAGTAACAACGCTTCCGCGGCCAAGAAGAAACGCAATCTACCAGGCACACCAGATCCGGATGCGGAAGTGATAGCGCTATCGCCGAAGACGCTGATGGCGACGAACAGATTCATATGCGAAATCTGCAACAAGGGTTTCCAGAGAGACCAGAATCTGCAGCTACACAGAAGAGGGCACAATCTTCCATGGAAGCTGAAGCAGAGAGCGAAGACGGATCTAATAAAGAAGAAGGTTTACATTTGCCCCGAGAAGAACTGCGTCCACCACGACCCGGCCCGGGCCCTCGGTGACCTAACCGGCATCAAGAAACACTTCAGCAGAAAACACGGCGAGAAGAAATGGAAGTGCGAGAAATGCTCGAAGAAGTACGCTGTTCAATCCGATTGGAAAGCCCACTCCAAGACTTGCGGCACTCGCGAGTACAAATGCGACTGCGGCACTCTTTTTTCCAGGAAAGATAGTTTTATCACGCACCGAGCTTTCTGCGATGCATTAGCGGAAGAAAGTGCAAGGAATATTGTAACGACGGTTGGTTCGAATAATAACAGCTGCTTCAACTTCACAAGTGATGTTAATAATAATTTGATAGGTAACCCTCATGAGTTCAGTAACATTAATCCCACCGGGATGCCGCATTTCTCCGGGGCGTTTCGTCCGGAGTTTGCCGGGAATTCGTTTCTCGGAGGGGACCATCATCAGAATAAGCCGAGATCGTTGTCGCTTTGGATGGACCAACAACAAGCGAATAATAATATTAATTCTCAGATGAACGATCATAGTTCGAACATGTTCGGTTCGAATAATAACGGTTTGCCTGATCATCATATGATGCATATGTCGGCGGCAAACAATGTATACGGGTCGAGTTCGTCGTCGATGGGGAACTACGGGAATTTGTCTCTATCGCCGTTACTCCCGCCGCAGCATGGTTTGAAGGAGGAGCAGTTGTTAATTAATAATCACGGTAACAAAGGGAACAACGCGACATCGTCGTCGATGATGGCGGATTCTCTAGCTTCGCTTTATTCGGAAAGCCACCAGTTGCCGGCGGCGGCGGCCAAATCGTCGCCGCCGGCGCCAATGTCTGCGACCGCTCTCCTGCAGAAAGCGGCGCAGATGGGCTCGACGAAGAGCAACCCGAATTTCTTCGGTAACTCCGTCGGAGTGATGATGAACAATAACTCTTCCTCTCCTTCTTCTTCCTCGACGACGAACAATCTATCTTTCGGCGGCAACGCAGCCTTGGCTCAAAACAGGAGCGAGCTGCACCAGGTGTTCGGCGGCGGAGGACAGCGGCCGGAGAATCCCACCGCCGACGAAATGATGAACTTCAGCACTGCGGCGGTTGGTAATATAGGCGACGGTCGCCATCGTCATCATCAGTCTATGATTAGCCAATCGGCGGCGCTGAACATGCATTCTGCGTTGCATGGGGTGGAGAATAGTTTGACTAGGGATTTTCTGGGGATCGGCGGAGGAGATGGCGGCGCCGGCGCCGGTGGGCCGTTCTCGCCGCAGGAGCTGGCGAAATTCGCTTCCATGAGTTCGGCCATGGGGCTGAGCCACTTCACTAGTAATCAC
>gnl_Mimgu_v2.0_Migut.C00704.1
ATGCAAAAAACCATGGTGGAAATTGATGGTTCCCCACCTCCATCGTCACTTTCCGGCGAGAATCAAATAAAATCCGATCAACCGGCGGCGGAAGCAGCACCCTTCCCCACGAAGAAGCGGCGGAATCTCCCGGGAATGCCAGATCCAGATGCGGAAGTGATTGCGCTATCGCCGAAAACGCTGATGGCGACGAACAGATTCGTGTGCGAGATCTGCAACAAGGGTTTCCAGCGCGACCAGAATCTTCAGCTCCACCGGCGCGGCCACAACCTGCCGTGGAAGCTCCGGCAGCGGACGAGCAAGGAGCCCCGGAAGCGGGTGTACGTGTGCCCGGAGCCGAGCTGCGTCCACCACGAGCCGACGAGGGCGCTCGGAGACCTCACCGGAATAAAGAAACACTTCTGCCGGAAGCACGGCGAGAAGAAGCACAAGTGCGAGCGGTGCTCCAAAAAGTACGCCGTCCACTCCGACTGGAAAGCCCACATGAAAACCTGCGGCACCCGAGAATACCCTTGCGACTGCGGCACCGTCTTTTCCAGGAGGGATAGCTTTATTACGCATAGAGCTTTTTGCGATGCGTTAGCGCAAGAGAGTGCGAGGAATCAGACGGCGGCGCCGCCGGTTTCAAGTCCGCCGCCGCCACCGCTGACACCGTCCACCGGAGTGCTGTCGCCGGTGCTGTCAATTCAGAGTTCGGAACCGCCGGAAAATCATCAGATTCCTCAACTGCAACCGCCGCCTCCGCCTGCGGTCACCACCCCCAGCAGCTCCTCCACCTCCAGCGGCAAAGCCGGAGCCTCCGTCTTCGCCGGCATTTTCAGCTCGTCAACAACATCCGAACTTCCCCAGCATCATCAACCACCACCTCCGCCGCCGCCCTACTCCGGCAGCCTACTCTGCCCAATGCCGCCGCCACCTTTCGACCCCATGTCACTCTCTCTTTCATCCTCCCTCTACGGGGCCCACCCATCCCTATTCCCGCCTCCAACCCACCAAAACACTCAGCCGCCGCACCCGTCACTCTCCGCCACCGCACTTCTCCAGAAAGCCGCGCAAATGGGGTCCACGTCATCGTCCAACTCATCATTCCTCCGCGGGCTGGGGCTTTCTCTCCCCTCCTCTTCGGGCCCACACCACGCCACAACTAACGTGAAGCTCGAGAGCAACTCGTTGGCGTTCGGGCTCGGGCTTGGAGTGGGGCCCGCTATATCTAATTCGGGCTTCAACGAGATAATGTTTGGGAACAAGCCCGCCGCCGCCACCACCCTTGATTTTCTCGGGCTTGGAGTGGGGCCCGGAGATCAACCCTCCTCCGACGGCGGCGGTTTCTCGGCTTTTCTGAGCTCGATTGGCGGCGGTGGTGGTGGTGGAACTACGTTTGTCGGCGGAGGAGACATGTGGGATGATTCGGATAATGATCGGAAGCCAACGATGCTA
>gnl_Mimgu_v2.0_Migut.M00153.1
ATGACAAGCGAAGCAATTTCAATTGGTTCAACTACTCAAAACCCATCTTCTGATGGATCAAATCCTCCTCCAAAGAAGAAAAGAAACCTCCCAGGAACCCCAGATCCTGAAGCAGAAGTGATAGCACTGTCACCGAAAACCCTAATGGCGACAAACAGATTCCTGTGCGAAATATGCGGAAAGGGTTTCCAAAGGGACCAGAATCTGCAGCTGCACAGAAGAGGGCACAATCTGCCATGGAAGCTGAAGCAAAGGAGCACCAAAGAAGTTAGAAAGCGCGTCTACGTCTGCCCCGAGAAAACGTGCGTCCACAACCACCCGTCGAGGGCGCTCGGCGACTTAACCGGGATCAAAAAGCACTTTTGTCGAAAGCACGGCGAGAAGAAGTGGAAGTGCGATAAGTGTTCGAAACGTTACGCGGTCCACTCCGATTGGAAGGCCCACTCCAAGACTTGTGGCACTAGGGAATACAAATGTGATTGTGGGACTATCTTCTCTAGGAGAGATAGCTTCATCACCCACCGCGCGTTTTGCGATGCCTTAGCGGAAGAAACGGCGAGATTCACGGCAGCTTCGCAGAACATAACCAACCACATTGCACCAAATAACAACATCAACTACCATTTCATAGGGTCATCACCACTAGGCCACCATTACCCTTCGACCGGCCCGTTATTTCCAACGGGACGAGGTAGTCTACCCCTATGGATGGCTCAATGCCCGCCCCGTGTCGAAGATTCCACACCCAAAAATCATCAAGAAATGCACCACCACCCAATGGGAGTCCCTTTCACTTTTGGAGCACTTGATAATAACTTCTCCAATTTTGATCCACTTGTTAATAACAATCCATCTTCTTCTAATTACCACCTAAATTGGGACTTAGCCAATAATCCAATCCCTTTAAGCAACGCTAGAGAAGTAAGCGCTCCGTCCTTGTTCAGCACTCAAAACCACCACCAACCGTCGAACGCAACTATTTCCGCCACCGCTTTACTGCAAAAGGCGGCACAAATAGGAGCCACCACCACCACAACTCACGAACACCCTTCGTTAATTCTCGGTAGCTTTGGCGGTGAGAATAGCAACAATATGGGAGTGCAAGAAGACCACGGGAACAAGTTTTGCGGATTGTATGGCACGAGCTCGGCCGCCACTAGTGGCGGCGGACTTGGGAATAGTGACGTGGAGAGCTCGGTGGTGAACGATTTTTCTCCGCTCAATCAAATGGAGATCAATTACCTTTCCAAACGGAGACGGTTATTGTCGTCGGACGAGGGCGAAACGAGGGATTTTCTTGGCGTTGGCGTGCAATCTATTTGCCATCCATCATCTATGAATATAATGGATGGATGTGAT
>gnl_Mimgu_v2.0_Migut.H00183.1
ATGAACGATTCCACAATCTCCGGCGATTCTCCGACAGGTCCTCCAAAACCAACCGCCAAGAAGAAGCGAAATCTCCCCGGCATGCCAGATCCTGATGCGGAGGTGGTGGCTCTATCGCCGAAGACGCTAATGGCGACGAACAGATTCGTGTGCGAGATATGCAGTAAAGGGTTTCAGAGGGACCAGAATCTGCAGCTTCACCGGAGGGGCCACAATCTGCCATGGAAGCTGAGGCAGAGGTCGAGTAAAGAAGTGAAGAAGAGGGTGTACGTCTGCCCCGAAGAGGGGTGTGTGCACCACGAGCCGTCGCGCGCGTTGGGAGATTTGACCGGGATCAAGAAACACTTCTGCAGGAAGCACGGCGAGAAGAAGTGGAAGTGCGACAAGTGCTCCAAGAAGTACGCCGTCCGCTCAGATTGGAAGGCCCACTCCAAGATTTGTGGCACCAAAGAGTACAAATGCGATTGCGGTACTCTGTTTTCCAGGAGGGATAGTTTTATTACACACAGGGCATTCTGTGATGCATTGGCAGAAGAAAGTGCTAAATCAAAAGCTGAAAACCCTAATTCTAATGAAGGTAAAGATGTTGAAGCAACACCGCCACCAACGCCGCCACCAACAACGGTGGTGCCATCTGTTTTTCCTCTACAGAATCCAGAGATTCTCGAGAGTACGACTCGGTTATTAGAAGATGCCACCCCGCCTTCTCTCACAAACTCAACGCAACCAAGTTGCAGTTCCAGCACTAACGGAAGCTCGAGTAGCAACGTATTCGCCAGTCTGTTCGCTTCGTCCACGTCTTCCGGAACCATCCATTCCCGAACAAACGGTTTCGCAAACTTATTCCATTCCGGAAACGACCGTAGTGCCCCTCCATCTTCCGAGCCGATATCTCTCTGCTTGTCGTCAACTTTCGGAACAGCCGGCCAAGAACGCAGACAATACGCCCCCGCACCGCCGCAGCCGGCGGCGGCGGTCATGTCGGCCACCGCGCTGCTGCAGAAGGCGGCACAAATGGGGCCCGCTGCATCGAATGCGTCGCTCCTCAGGGGTCTAGGGTTGGTTTCATCGTCTTCTTTGAATTTGAACTCGAACGGGCCTCGAGAATGGAGCGGCGGCGGGCCCCACCTCGAGCCCGATAGTCTCGGCTTGGGATTGGCTTGTGACGGCGGGTCGGCCGGTTTGAAGGAGTTGATGTTGAGAACTCCTTCGGTTTTTGGTCCGAAGCACACTACTCTTGATTTGCTAGGGTTGGGTATGGCGGCGGCGGCAGCCGGTGGTGGTTCTGGCGGTGGGCTGTCGGCTCTGATGACGATGCCGCCGTTCGGTGGTGGTGGTGGAGAATATGGTGGCGAAGACATGCAA
>gnl_Musac_v1_GSMUA_Achr3T25410_001
ATGTCCAATTCCACCTCCATCTCTGATGAAGCCAGTGTTTCCTCTGAGACAAGAGCTCATGGCCACTTCAGCTTGAGCTCTATGCTCACATCCGTATCTCCCCACCACCACCGACCGCAGCCGCCACCGAAGGCCAAAAAGAAGAGAAGCCAACCGGGGAATCCAGACCCAGAAGCTGAAGTTGTAGCCTTGTCACCGACGACACTAATGGCCACCAACAGGTTCATCTGTGAGATATGCAACAAGGGTTTCAAGAGGGAACAGAACCTGCAGCTCCACAGGAGGGGCCACAACCTGCCATGGAAGCTGAGGCAGAGAGGCAGCGAGGAAGTAGCAAGGAAGAGGGTGTACGTGTGCCCGGAGCCATCTTGTGTGCACCACCATCCTTCCAGGGCTCTTGGAGACCTGACGGGGATCAAGAAGCACTTCTCCCGAAAGCATGGAGAGAAGAAGTGGAAGTGTGACAAGTGCTCTAAAAGATATGCCGTGAACTCGGACTGGAAAGCCCATGTGAAAACCTGTGGAGCAAGAGAGTATAGATGTGATTGTGGCACCCTCTTCTCCAGGAAGGATACCTTCATCACCCACAGGGCCTTCTGTGATGCGTTGGCAGAAGAAAGCGCAAGACTCATGGCTGCCACCGCCACCACATTCCCTCCACTCCACCAACCTCTCTTCCACCCTTCCTCCTCCTGGAACCCACTCATCTGTCCTAACCCTGACTTGACCCTAAACCCTAGCTCTGACGGTGACCTGGGAGCTTTGCAAGTCAAGCCTGAGGATAAGCTCTCTTCCCTCCACCACATCCACCTTCGCGCCATCACCTCACCTCACCTCTCAGCCACCGCACTCCTCCAAAGGGCCTCGATCATGGGCCCTATGAGCTTCACCAACACCGCCAGCAGCGTAGGTTACGATGGCGCAATGTCCGGCGGAGTCGTCAGCTCGGGAGTCGATGTCCAAGACCTGCCAATGTGG
>gnl_Musac_v1_GSMUA_Achr3T29940_001
ATGGAATTGGAGAATTCCTCCGTCATGACCGTCTCCAACTCCGGCTCCGGCGAGGGCAGCGTCTCGTCGTCGAGCCAGCTTCAGCTCCCCGCGCCGCCCCCGCAACCGCCGCCGCCGAATCCGGTGGTCAAGAAGAAGAGGAATCTCCCCGGAACGCCAGATCCGGAGGCGGAGGTGATCGCGCTGTCTCCCAAGACGTTGTTGGCGACCAACCGGTTCGTGTGCGAGATCTGCAACAAGGGATTCCAGCGGGACCAGAACCTGCAGCTGCATCGGAGGGGGCACAATTTGCCGTGGAAACTGCGGCAGAGGACGGGAAAGGAGCCGCGGAAGCGGGTGTATGTGTGCCCGGAGCCGAGCTGCGTGCACCACGACCCGTCGCGGGCGCTCGGCGATCTCACCGGTATCAAGAAGCACTTCTGCCGGAAACACGGGGAGAAGAAGTGGAAGTGCGACAAGTGCTCGAAGAAGTACGCCGTGCAGTCCGACTGGAAGGCCCATTCCAAGGTCTGCGGAACCCGCGAGTATCGCTGCGACTGCGGCACGCTCTTTTCCCGGCGAGATAGCTTCATCACCCACAGAGCATTCTGCGACGCGCTCGCGGAGGAGAGTGGCAAGAAGGGGCCAGGGGCGCAGACTTCGGATCCAAAGCCATCGGCGGAGGAAGAGAAGGCAACGGCAACCGAGGAAGAGACGGCGGCTGAGGAAGTAACAGCAGCAACAGAGGCGGCGGCGGAAACAGCTCCGGCCGCGGTGGTCGCGGCTCCGTTGCCACCACAGCAGGTGGCCCCGCTGGAGCTACAAGGTTGGTGGTTCTCCCGGGGATTAGGACATGATCGTTGGAGTCTTCTGTCGTCTGATGCTCTCCGAGTGCCCTCGTTGTCGATCCAAATGGTGAAGAGAAAGGTGGAACTTTTGGAGAAGAAACTTTCCATTGCAGTTGATGAGCTAAAGGAGTTGGAATCAAAGAAATCTACTCATCTCCACCGCATCATTGCTCCTCTTTTGTACATGCCGCCGCCGTCGGCGTCGCTGGCCAACACCAGCGGTGTCAGTTGCAGCAGCAGCAGCAGCAGCAGCAACACCAGCCTGTTTGCGAGCCTCTTTGCGTCGACTACCTCCACCGCAGTAGCCCACAGCACGGCCACCTTCTCCGACCTCATGAGCGTGATGGGCCACGCTGACCGGCCGCTCACGGAACCCCCCTCGCTATGTCTCGCCACCAACGGAGGCCCGGCGTCGTTGTTCTCGCCGCAGGCGCAATCTCATGACCGGCGTCCCTTCGCTCCGCCGCCGCCCTCCCCCCACATGTCAGCCACCGCGCTGCTGCAGAAGGCAGCTCAGATGGGTGCCGCCGCCACGGGCTCATCCTTCCTCAAGGGGTTCGGCCTCGACGCTTCCTCGGGGCATCAGGAGAACATCCAGGATGACGGCCTGCAATGGGGTCACCAGCGAAAACTGGAGCCGGAGCCAGCACCAATGCTATCGGCGGGGCTCGGGCTCGGGCTCCCTTACGAGCCGGACCTGATGATGGGTTCCTCTTCCTTGTTCGGGTCGAAACCAGCGACGCTGGACTTCCTAGGTCTGGGGATGGGTCCAGTGGACGGCACCGCCAACGGCGGCCTATCGGCATTGATGACTTCGGTCAGTGGCGGCGGCGGCGGCGGCCTCAACATGGGACCAGGAACAGCTGCCGCAGGGTGGGAAGGGACGGAGAGGAAGCCGTCTAGCCCTGCCATTCGC
>gnl_Musac_v1_GSMUA_Achr3T20220_001
ATGTTAGGCTCTCCATCATCTGCTGCTGCTGCTGCCCCTCCTGCTGCTGATGCTGCTGCTGGCGGTGGCACCACCATTCCAGCGGCCACTGCGCAACCATTCACTTCGCCGAGCAATGCCACTAGCACCAAGAGGAAGCGAAGGCCGGCAGGCACTCCAGACCCGGACGCGGAGGTGGTGTCGCTGTCGCCGAGGACGCTACTGGAGTCGGACCGGTACGTGTGCGAGATCTGCAACCAGGGGTTCCAGAGGGACCAGAATCTGCAGATGCACCGGCGGCGGCACAAGGTACCGTGGAAACTGCTGCGGCGGGAGGCGGCGGAGGTGCGGAAGCGGGTGTTCGTGTGCCCGGAGCCGACGTGCCTGCACCACGACCCGTGCCACGCCCTCGGCGACCTGGTCGGGATCAAGAAGCACTTCCGTCGCAAGCACAGCAGCCACCGGCAGTGGGTGTGCGCCAGGTGCTCCAAAGCCTACGCGGTGCAGTCCGACTACAAGGCCCATCTCAAGACCTGCGGCACCCGCGGCCACTCTTGCGACTGCGGCCGCGTCTTCTCCAGATCCTCCTCTATCTTCTTGGTGGAGAGCTTCATCGAGCATCAAGATACGTGCACCGCCGGCCGAGCTCCGGCAGAGATCCAGACACGGCAGCCGACGGCATGCCTGTCTACGACGGCCTCAAGTTCAAGTCCGTCGAGCAACACCAACACCGGCCCCACAATGTGGCCCGGCTTAAGAACGCCGACTCCAGCTGCCGTCTTCATTCGCCGGCCGGATCAACCTCCATCGTCGAAACCTGATCGATATCGCACTCAGGGCGTCAAGATCACGAAACTGCAGCTCTCGATCGGGCCTGCTGCCGATCACCCGCCTTCCAATGATCCACAACGCGCTGCCGCTCGTCTCAAAGACGAGACGATGGAGCACATAAAGCTGGCCATGGCCGAGAAGGCGCTGGCGGACGAGGCGAGACGGCAAGCGAGGAGACAGCACGAACTAGCCGAGCAAGAGTTCGAGAACGCCAAACGGATCAGGCGACAAGCACAACTGGAGCTGGATCGAGCTCATGCCATCAGGGAGCGCGCCGTGCAGCAGGTGGACTCAACGACAGCGCTGCAGATTACTTGCTACGCTTGCAAGCAGCAGCTCCGGGCGAACCCCGCAATGGCGTCCGAGGACAACTCGTTTGTCGTGAGCTACATGTCATCGGTGGTGACCGAGGGAGAAGAGGAGCACGATGACCGTAAGCATCGAGACAAGATCTCAAAATCG
>gnl_Musac_v1_GSMUA_Achr3T13990_001
ATGGCAGCGGCTTCGTCGTCGGTACCTCTCTTTGGAATTAGAGAGGGAGGCGAACAGTACAACAAGCCACCGCCGCCACCCACCAATCAACAGTCTTCTTCGTCAGCACCCATCGCTCCAAAGAAGAAGAAGAAGAAGAGAAACCTCCCTGGGAATCCAAATCCGGACGCCGAGGTTATAGCTCTGTCACCGAAAACGCTGTTGGCTACGAACCGATTCATCTGCGAGGTGTGCAACAAGGGTTTCCAGCGGGAGCAGAATCTGCAGCTGCACCGGCGCGGCCACAACCTGCCGTGGAAGCTGAAGCAGAAGAACCCCAAGGAGGCCCGCCGCCGAGTGTACCTCTGCCCCGAGACCACCTGCGTCCACCACGACCCGTCGCGCGCCCTCGGCGACCTCACCGGCATCAAGAAGCACTACTGCCGCAAGCACGGCGAGAAGAAGTGGAAGTGCGACAGGTGCTCCAAGCGCTACGCCGTGCAGTCGGACTGGAAGGCGCATGCCAAGACCTGCGGCACTCGCGAGTACCGCTGCGACTGCGGCACCCTCTTCTCCAGGCGTGATAGCTTCATCACCCACAGAGCCTTCTGCGACGCACTTGCCCAAGAAAGCGCAAGGCTTCCGAGCGGCATGAGCGCAATCGGCAGCCACTTTGAGCCAGCAAAGCTGTTCGATGGAAATCCGATGAGAAATAACAACAACATCGATGTGTCTTGTTTGCTCGCCTCTTCCGTGCACAATGAGTCAGCGGCGGCGCCGCTGATGTCTGCCACTGCTTTGCTCCAGAAGGCGGCGCAAATGGGTGTAACATCCAGCGGCCGGTGCGGCAGCTCCTTTCTTACCGGCTTCGGGAGCACTTACTCCTCCGGCAGCGGTGGTTCGAAACATGCAAATCACAGAGACGAATTCAGGAGCAGTGGCCCTGGACAGGGTTCGAGGACACAGGTAGAGAACGAAAACCATTTCCAGAACCTTATGTTTTCTCTGGCGAATGGAAGCAGTGGCATATTTGGTGGCGGGAATGAGCGAGAGACTGGTTTGGGTGGCTTCGGTCCGGGCTTGTGCAACCTATCGTCCGGCGGGATGGGAGGTGCCGATGGGCTAACCAGAGACTTTCTTGGGGTTGGCGGCGTGATGAGAAGCATGGGGGCAGGAGCGAGACAGAGAGGAGGTGAGGTTGGGGTGGCCATGGCCGGCGCTCTGGATTCAGAAACGAAGTCGGGACACTGTAGTCTACCATCCACAGATGGAAGTCTGCAATCGAGGAGGAACAATCCG
>gnl_Musac_v1_GSMUA_AchrUn_randomT09270_001
ATGATCAGTACAGCCACCAGCAAACGCCAGGCTCGTCCGCAGCTGCTGCTCCTCCCAAGAAGAAGAGGAACCTCCCTGGAAACCCAAGCAAATCCGGACGCGGAGGTGATCGCCTTGTCGCCCAAGACGCTGCTGGCGACGAACCGCTTCGTCTGCGAGGTCTGCAACAAGGGGTTCCAGCGGGAGCAGAACCTGCAGCTGCACCGGCGCGGCCACAACCTGCCCTGGAAGCTGAAGCAGAAGAACCCCAACGAGGTCCGCCGCCGCGTGTACCTCTGCCCGGAACTGACGTGCGTCCACCACGACCCCTCCCGGGCCCTCGGCGACCTCACCGGCATCAAGAAGCACTACTGCCGCAAGCACGGGGAGAAGAAGTGGAAGTGCGACAGGTGCTCCAAGCGTTACGCCGTGCAGTCCGACTGGAAGGCCCATTCCAAGATCTGCGGCACTCGCGAGTACCGCTGCGACTGTGGCACCCTCTTCTCCAGGCGAGACAGCTTCATCACCCACAGAGCCTTCTGTGATGCATTAGCACAGGAAGGCGCAAGAATTCCGGCCGGCATGAACACCATCGGCGGCCATGTGTACGCAAACAGGGGCACAAACTTGGACCTTCCACAACTGAGCTCGCAACTCTCCTCTTTGCAAGACCAAGCTCACCACCCTTCCACCGACCTCCTCCGCTTGAGGGGGAGTAGCGGGAGCGCAAAATTCGAGCAGCTCAACGCCACCACGTCCCCGTTCTACTTGGGGGCCGCATCCAACCAAGGCTTCGATGAAAACCCGGAGTTGCTTCCGAGCAAACCCTTCCATGCCATGATGCAGCTCCAAGACCTTCAGACAAACAACAGTGCTTCATCCTCTGCTGCTGCCGCCGCGAATCTTTTCAATCTTGGCTTCTTCTCTAGCAGCGGCAGCACGAGTGGAGGTACTGAGCCAATGTCGCTGTTCACTGGAGAGCTCATGAGCGATCATACTGACACCAACATGCCTTCTCTGTATACCCCCTCTCTGCACACTGAGCCGGTAGTACCGCAGATGTCAGCGACCGCACTGCTTCAGAAGGCTGCCCAAATGGGAGCGACACCCATTGGTGCCAGCGGAAGCTCATTGCTTGGAGAATTCAGTGGCTCCTACCCCGGCGGTGCAAGGCATGTCGGCTTTCGACGCAATCCAAAGGAGGGCGGCGGAGAGAGCTCCAGAACTCATGTGGACGACGAGAACCATTTCCAATACATCATGAACTCCCTTGCTAACGGGAACAGTGGTGTGTTCAGTGGGATGGATGAGCAGGTGAGCTCCGGCATACTGACAAGAGACTTTCTCGGGGTTGGCAACATGATGAGAAGCATGGGGGGAGGAATTCCCCCGAGGGAACAGCAACTGGGCATTGACATGGACTCTCTGGATCACTCGGAGATGAAGCCGGGATCCTCCACTAGATCTTTTGGTGGTGGGAGGCTGCAG
>gnl_Musac_v1_GSMUA_AchrUn_randomT03750_001
ATGATTACCAAGTCAGGTCTCCCTTCACATGATTATCCCGGTTCGACAAAAAGAATTGAAATCCCAAATGAATTGGTTGGCATTATCATTGGCAAAACTGGAGAAACGATAAAATCTATCCGGCTCAACTCAGGGGCCAAGATTCAAGTTACCAGAAATATGGAAGCAGGTCCCAATTCTCTGACCACAACCGTGGAACTTAATGGTACTCCTGAACAGATCAGCAGCGCAGAGAAGCTAATCAATGATGCATTAGCCGAGGGTGGTTTTGGGGGTTCCAACATCATTTCTACTCAAGAGTCTGGAGACATGGAGCCTGGCCCGGAGCATTGTCACACGAAAACTCCAAAAGACATGATTGGACAAGTACTTTGTAAAGTTGGTAACACCATAGAAAACATGCAAGCTAGATCTGGTGCTCGTATGACAATTTGGCTGCTTCTTGCGAGTCCTTCGCATCTGCCCTCTGGTGGTATGTCTACAGAAAGCAGGGCATATTTAGTTGGTCTGATGGGGAAGTTTGAAGCAGCAAAACAAATTGTCAATCAAATTATTAAGGGTGATTCTGGGGATCCTGGCATCAGTTTTGCTCAAGAACTTGGAAGCGTAGAGCCTATTGCTCAGAAGTTTCAGATGAAAGTTCCAAATGACAAGGTTTATGCAATCATTGGCAAAAGTGGAGAAACAATAAAACACATCCGGCTTGAGTCAGGAGCCAAGATTCAATTGACTAAAGATACGGATGCAGGTCCCAATTCACCGACTACGGTGGTGGAACTTAATGGTACTTCTCAACAGATCAGCAGCGCAGAGAAGCTAATCAATGATGTGTTAGCGGAGGGTGATTTGGGGTGTTCTGATGTCATTTCTGCTCAAGAGTCTGGAGACATGGAGCCTGACGTGGAGCATTGTCACATGAAAATTCCAAAGAACATGGTTGGTGTAATCATTGGCGAAAGTGGAGAAACAATAAAATGCATCCGGCTTCAGTCAGGAGCCAAGATTCAATTTCCTAAAGATACGGGTGCAGATAGCGACTCACTGACTACAACGGTGGAACTGTATGGTACTATTGAACAGATAATGAGCGCTATGAAGCTAATCGATGATGCATTAGCTGAGGGTGGTTCTGTGGATCCTGGCACCGCTTTCGCTAAAGAGTCTAGCAGAATGGAGCCTGGTGCTGAGTGGTATGAGATGAAATTTCCAAGCGACAAGGTTGGTGCAATCATTGGCGAAAGTGGAGAAACAATAAAACGCATCCAGCTTCAGTCAGGAGCCAAGATTCAATTTCCTAAAGATACGGGTGCAGATAGCGACTCACTGACTACAACGGTGACAATGTATGGTACCATTGAACAGATGAGGAGCGCAGAGAAGCTAATCAATGATGCAATAGCTGAGTCTAGAAGAACGGAGCCTGGTTCTGAGTTGCTTGAGATGAAACTTCCAAGCGACAAGGTTGGTGCGATCATTGGCAAAAGTGGAGAAACAATAAAACGCATCCGGCTTCAATCAGGAGCCAAGATTCAATTTACTGAAGATACGGGTGCAGATACCGATTCACCGACTACAACAGTGGAACTGTTTGGTACTATTGAACAGATAACAAGCGCTAAGAAGCTAATCAATGATGCATTAGCTAAGGATGATTCTGGGGGTTGTTTCATTGGTTCTGATAGCACAAGCCTCGATTTAGCTTTCCCACACTGCTCCCCCAATCCTTTCCCGCAATCCTCCTTCGCCTCCCCGACCCCAAATCCAACCAAGAAAAAGAGGAACCTCCCGGGAAATCCAGATCCGGATGCCGAGGTGATAGCGTTGTCCCCCAAGACGCTGATGACGACCAATAGGTTCGTGTGCGAGATCTGCAACAAAGGATTCCCGAGGGAGCAGAACCTGCAGCTGCACAGGAGAGGCCACAACCTCCCCTGGAAGCTGAAGCAAAGAAGCAGCAAGGAGGTGAGGAAGAAGGTGTACCTGTGCCCGGAAGTGACCTGCGTCCATCACGATCCCTCCCGGGCGCTTGGCGACCTTACTGGGATCAAGAAGCACTTCAGCAGGAAGCACGGGGAGAAGAAGTGGAAGTGCGACAAGTGCTCCAAGAAGTATGCTGTTCAATCCGACTGGAAGGCCCACTCCAAGATCTGTGGCACAAGGGAATACAGATGTGACTGTGGCATCCTATTCTCAAGGAGGGATAGCTTTATCACACACAGAGCCTTTTGTGACGCGCTGGCAGAAGAAAGTGCAAGAGCTATGGCAGCAAACCCTTTGACCAATCACCAGGCTCTCCTCTTCTCGCCGGCTGCAGCATCCTCGGAGCACGGTCGAGAGGACCCAGTTCCCCATCCTCCTCTTCCTCCAGCGTTCCCCCATGCCTTGGCTCCCTCCCCTCACATGTCGGCCACCGCGTTACTCCAGAAAGCGGCTGAGATGGGTGCAACCATGAGCAGACCTGCACACCTGGACATGGTTGCGACCTCGCTTTCCGCAACTCCAGGTGGCGGGATGAACGATGGGATGACGAGAGACTTCCTGGGACTGAAGGCTTTTCCCCACAGGAACATCCTCGACCTGACCGGGTTGGATCCATGTTTGACCGCCGCCGCCGCCTCCTCCTCCTCCTCCGCCTACGAACAGCAAAGCATGAAGCCATGGAACGGC
>gnl_Musac_v1_GSMUA_AchrUn_randomT02370_001
ATGGCATCAGCTTCAAGCAGCCCTCTTCGGCGCCACCGCCCCCTGCCACGAAGAAGAGAAGGAACCAACCAGGAAATCCAAGCAAATCCGGACGCCGAGGTGATTGCGCTGTCACCGAAGACGCTGCTGGCGACGAACCGCTTCATCTGCGAGGTCTGCAACAAGGGGTTCCAGCGGGAGCAAAACCTGCAGCTCCACCGCCGCGGCCACAACCTGCCGTGGAAGCTCCGGCTGAAGAGCAGCAAGGAGGTGCGCCGCCGGGTATACCTCTGCCCCGAGCCGACGTGCGTCCACCACGACCCCTCCCGCGCCCTCGGCGACCTCACCGGCATCAAGAAGCACTTCTGCCGCAAACACGGCGAGAAGAAGTGGAAGTGCGACAAGTGCTCCAAGCGCTACGCCGTGCAGTCGGACCTCAAGGCTCATTCCAAGACCTGCGGCACCCGCGAGTACCGCTGCGACTGCGGCACGCTCTTCTCCAGGCGTGACAGCTTCATCACCCATCGGGCCTTCTGTAATGCCTTGGCGCAAGAGAGGTCGAGACTTCCGACCGCTGGCCTGAACAATCTTGGCAGCCACCTGTACGGGAACAACACCATGGCTCTCAGCCTCTTCTTCTCCAACAACAAAATGAACTCTCTATACAACACCTCGATGCAAAACGAATCTATCCTCCCACGGATGTCCGCTACTGCATTGCTTCACAAGGCAGCTCAGATGGGCTTGACGACCTACGGCGGATCCTCGTTATCTAGAGGGTTTGGCAGCTCCACTTCAGGCAGCCTGAAGCCTCCTAGCCTTGGCGGTGGGATGGGTGGGGGTGGCGGCGATGGCGAAGATGGCCTGCAGGCTCAAATGGAGAACGAAGCTCACCTCCAGAACCTGATGAACTCGCTCGCGAACGGAAGTAGCAGCCTATTTGTCTGCACCGGAGGGACCAAGTTTAGTTTATCGAGCTCCGGAAGCCTAGGGGTTTCCGACCGCCTGACGAGGGACTTTCTCGGTGTCGGCGGCATGGTGAGGAGCATCAGCGGCGGCATCTCTAGGCGAGAACAGAATCACGGCATCGGCATGAACGCCTTGGATCCCAAG
>gnl_Musac_v1_GSMUA_Achr4T04310_001
ATGGAAGCAGCTTCATTCTCAGATGCCGAGGCCGTAGTGATTGCTTTGTCACCCAAGTCGCTTCTGGCAACGAATCGATTCATCTGCGAAGTGTGCAACAAGGGATTCCAGCGGGAGCAGAATCTGCAGCTCCACCGGCGCGGCCACAACCTGCCATGGAAGCTGAAGCAGAAGAACCCCAAGGAGGTGTGCCGCAAGGTCTACATCTGCCCGGAGACCACCTGCGTCCACCACGACCCCTCCCGCGCCCTCGGCGACCTCACCGGCATCAAGAAGCACTACAGTCGCAAGCACGGCGAGAAGAAGTGGAAGTGCGACAAGTGCTCCAAGCGCTACGCCGTCCCCTCCGATCTGAAAGCCCATTCCAAGATCTGCGGCACTCGCGAGTACCGATGTGACTGTGGAACCCTCTTTTCCAGGCGTGATAGCTTCATAACCCACAGAGCTTTCTGCGACGCATTAGCACAAGAGGGTGGGAGGATTCCGACCGCCATGAACACCATCGGAAGCTACTTATACGGCAACGCCGGAACAAATCTGGGCCTTCCTCAGCTGAACGCGCAACTCTCCTTAGAGGACCGAGCTCATGTTGTACCGCCCGACCCTCTCCGGCTTGCTGGGAACGGTGGTGCAACACGGTTCAACCATCTCACGGTGCCGGCCTTGCAGCCGATTCACCCATCTCGGTCTGCTCCGTTCTACCTTGGTGGTGGCTCGAGCCGAGACTTGGGCGATGACCCTCTACTGCTCCAGAGCAAACCATTCAATGGCTTAATGCAGCTCCAACAACTCCATTCATCCGCCGCTACTGCTACTGATCTCTTCAATCTTGGCATCTTATCTGATAGCAGCAACAGGAGCATCGCCATTAAACCAAATGCTCACCCGCTGATCTCTGATAGATTAAACAGCACTGCTGGTGGGAGCAACGAGCCGCCCACACTGTTTGCAGGAAATCTCTTGAGCAACCACGTTCATCCGAACATGTCTTCTTCCACGTACGACCAATCGGTGAAAAGTGACTCAGCACCACCTCATATGTCGGCAACTGCTCTTCTTCAGAAGGCGGCGCAAATGGGTGTGACTCCTAATCGCGGCAGCGGAAGCTCCTTACTCAAAGGTCTGGGAAGCTCGTATTCTAGCGGCAAATACACAAGTTTTGGTGCTGGTTTTGATGGTGCCGAAGGGAGCTCAGCAGCAGCTCAACTGCAAGACGTCATGAACTCCCTCGCTAATGGAAACCATATGTGCAGCAGCACAAACGAGAGCGAGTTGCAGCAGAACCAATCGGGCAGTGGCATGGGAGCACCAGACAGTTTGACCAGAGACTTTCTCGGGGTTGGAGGCATGATGAGGAGCATGGGGGGAGGAATGACACAAAGAGAACAGCACCTCTCTGGATCTTATGGGAGTCTGCAT
>gnl_Musac_v1_GSMUA_Achr4T14030_001
ATGGAATTGGAGAATTCCTCCGTCATGACTGTCTCCAACTCTGGCTCCGGCGAGGCTAGTGTGTCCTCCTCCAGTCAGCAACAGCCCCCTGCGCCGCCGCCTCCACTTCCTCCGCCTTCGATTCCGGGGGTAAAAAAGAAGAGGAACCTCCCCGGAAATCCAGATCCGGAGGCGGAGGTGATCGCGCTGTCGCCGAAGACGCTGTTGGCCACCAACCGGTTCGTGTGCGAGATCTGCAACAAGGGGTTCCAGCGGGACCAGAACCTGCAGCTGCACCGGAGGGGGCACAATTTGCCGTGGAAGCTGCGGCAGCGGACGGGGAAGGAGGCGCGGAAGCGGGTGTACGTATGCCCAGAGTCGAGCTGCGTGCACCACGACCCGTCGCGAGCACTTGGCGACCTCACTGGCATTAAGAAGCACTTCTGCCGCAAGCACGGCGAGAAGAAGTGGAAGTGCGACAAGTGCTCCAAGAAGTACGCCGTTCAGTCCGACTGGAAGGCCCATTCCAAGGTCTGCGGCACTCGCGAGTACCGCTGCGACTGCGGCACCCTCTTCTCCCGGAGGGATAGCTTCATCACCCACAGAGCATTCTGCGACGCCCTGGCGGAGGAGAACGGGAAGAAAGGGGGAGCAGCGCCACCGACGAACTCAAGACCCCCATCAGAGGATGATGGAAAGGCAGCTGCAGCTGCAGAAGCAACAGTAGCGGCAGCGGCGGAGGAAGCTCCGGCCGCGGTGGCGGCTCCGTCGTCGCCGCTACAGCAGGCAGCGCCACTGGAGCAGCAAGGTCGGTGGTCCTCCTTTGTGTTCGTATGTAGTTCTTGTACTTCTCGTTTTGGCTTTGCGGAAGAAGAGGGACGTTTGCTTCCTTCCAAAAGCTCTGTGATTGGAAGCTTTCGATCGTTGCTACTAACTAAAGCAGTTGGATTGAATCGAAACGGCGCCATCACCAGCAGCGGCAGTAGCAGTAGCAGCAGCAACACCAGCCTGTTCGCGAGCCTTTTCGCGTCCAGTGGCACCACCGCCGCAGCTCACAGCACCGCCACCTTGTCGGACCTTATGGGTACGATGAGCCACGTCGACCGGACACTCATGGATCCTCCCTTGCTTTGTCTTGCCACCAATGGAGGGCCAGCATCACTGTTCTCCCCGCAGGCGCAAGCTCATGATCGGCGCCCGTTCGCTCCGCCGCCTCCGTCCCCGCACATGTCTGCGACTGCGCTGCTGCAAAAGGCAGCTCAGATGGGTGCCGCAGCGACCGGCTCATCCTTCCTCAAGGGATTCGGCCTCGATACTCCCACGGGGCAGCAAGAGAGCATCCAGGATAGCAGCCTGCAATGGGGTCGTCGTCATCACCACCACCAGCAACTGGAACCGGAGCCAGCACCGATGCTATCAGCCCAACTCGGACTCGGACTCGCTTGTGAGCCAGACCTGATGATGGGATCCTCGCCATTGTTCGGACCGAAGCCGGCGACGCTGGACTTGCTGGGTTTAGGAGTGGGGCCGCTCGCCGGTTCCACCAATGTTAGAATACCGGCATTGATGACTTCAATAAGCAGCGGAGGTGTCGACATTGGATCAGGAGCGACCACCGGAGGGTGGGAAGGGGCGGAAAGAAAAGCCAAG
>gnl_Musac_v1_GSMUA_Achr4T07200_001
ATGACTATCTCCAACTCCGGCTCCGGCGAGGCCAGCATCTCCTCCTCTGACCGGCTCCGGGCCCCTGCGCCACCTTCTCCTCTCCCGCCTCCGTCGATTGCGGTGGTCAAGAAGAAGAGGAACCTCCCAGGAACGCCAGATCCGGAGGCGGAGGTGGTCGCGCTGTCGCCGAGGACCCTGCTGGCCACCAATCGATTCGTGTGCGAGATCTGCAGCAAGGGATTCCAGCGGGATCAGAACCTGCAGCTACACCGGAGGGGGCACAACTTACCGTGGAAGCTGCGGCAGCGCACGGGGAAGGAGCCGCGGAAGCGGGTGTACGTGTGCCCGGAGGCGGGCTGCGTGCACCACGACCCGTCGCGGGCGCTCGGCGACCTCACCGGCATCAAGAAACACTTCTGCCGCAAGCACGGCGAGAAAAAGTGGAAGTGCGACAAGTGCTCCAAGAAGTACGCCGTGCAGTCCGACTGGAAGGCCCATTCCAAGATCTGCGGCACCCGCGAGTACCGCTGCGACTGCGGCACCCTCTTCTCCCGGAGGGATAGCTTCGTCACCCACAGAGCAATCTGCGATGCGCTGGCGGAGGAGAGCTCGAAGACAGCGTCGCCGCCGACAGACCCAAAGCCCTCTGCAGAGGACGACGGAGAAGCAGCTGCAGTTTCGGAAACGACAGCAGCGGCCGCAGTGGTCGCGCCACCATTTTCGCTACAACAGGTGGAGCCGCTGGTTCGGCAAGGTCTGTGGTCCTCCTCCTCCTCCCTCCTCCCTCCTCCTTTGTTCTCTTCTATGGCTTCTTTCAATTTCGATGCAATACAAAACAAAAACACGCGAAAGCTGGAGAACCCAATTGGATCGCTACAGTACGTGCCACCTCCGTCAACGTCGATCGCCAACACCAGCTGCGCCACCGCCAGTAGCAGCAGCAGGAGCAACACTAGCCTGTTTGCGAGCCTCTTCGCGTCAAGTATCACCACCGCTGCCGCTCACACCACCACCTTCTTGTCGGACCGCATGGGCGCCATGGGCCATGACGACCGGCCCCTAATGGAACCTCCCTCGCTTGGTCTCGCCACGAACGGAGGGCCAGCATGGTTGTTCTCGCCGCAGGCACAAGCTCATGGACGACGTCCGTTCGCACCACCGGCGCCTTCCCCGCACATGTCCGCGACCGCGCTGCTGCAGAAGGCAGCTCATATGGTCGCCACGCCGACCGGGTCATCCTTCCTCAAAGGATTCGGCCTCGATGCTCCAACAGGGCATCAGGAGAAGATGATCCAGGGTAGCAACCTGCAATGGGGCCAGCAGCAGCACCACCACCAACCAGAAACGGAGCCAGGAGCACCAATGCTATCGGCATGGCTGGGGCTCGGACTCGCTTATGAGCCGGACCTGATGACGGGGTCCTCGTCGTTGTTCAGGGCAAAGCCGGCGACGACGCTGGACTTGCTGGGTTTAGGAATGGGGGCAGTCGGTGGTTCCGCCAAAGGCGGGCTATCGGCATTGACGACTTCGGCCGGCGGTGGAATCGACATGAGATCTGCAGCGGCGACTGGAGAGTGGAAAGGAGCGGAGAGGAAGCCGGCTAGCCCCTCATCTAAATGTAGTGATAGAAAATTAATG
>gnl_Musac_v1_GSMUA_Achr4T05240_001
ATGACAATGGCTTCGTCGTCGGTACCTTTGTTCGGATCCATAGAGGAAGAGAAGCATGTCACCCAGCAGCAACAGCCACAGCCAGGCTCAGCGGTAGCTGCTGCTGCTGCTGCTCAACCAGCAGCTCCTCCTCCGAAGAAAAAGAGGAACCTCCCTCGAAACCCAAGCAAATTCATCTGCGAAGTGTGCAACAAGGGGTTCCAGCGGGAACAGAACCTGCAGCTGCACCGGCGTGGCCACAACCTACCGTGGAAGCTGAAGCAGAAGAACCCCAAGGACGTCCGCCGCCGTGTGTACGTCTGCCCCGAGCCGACCTGCGCCCACCACGACCCCTCTCGCGCCCTCGGCGACCTCACCGGCATCAAGAAGCACTACTGCCGCAAGCATGGCGAGAAGAAGTGGAAGTGCGACAAGTGCTCGAAGCGGTACGCCGTGCAGTCGGACTGGAAGGCCCATTCCAAGACGTGCGGTACTCGCGAGTACCGCTGCGACTGCGGAACCCTCTTTTCCAGGCGTGATAGCTTCATTACACACAGAGCCTTCTGCGACGCATTAGCACAAGAGAGCGCGAGGAACACTCAATTGCTACAAAGCAAACCATTCCATGGCTTCATGCAACTGCAACACCTCCAAACCAACACCGAATCTTCATCCCCCTCGGCTGCCGCAGCTGCTACTAATCTTTCCAATCTTGGCATCTTCTCTGACAGCAGCAACAGGAGCGCCGTCACCAACAGCAGCAACGTAGCAATGAACCAGAATGCTCATCTACTCGTCTCTGATCCATTTAACACTGCTGGTGGAAGCAACGGGCCAAACGCAATCTTTGCAGGAAATATCGTGGGCAACAATCTTCTTGATGCAAACATGTCTCCTATGTGCAACAACTCGGTGAGCAATGAATCAATGCCACCACATATGTCGGCAACTGCACTTCTTCAGAAGGCTACGCAAATGGGTGCAACATCCAGTTGCATCAGTGCGAGCTCCTCGCTCAGAGGAGTCGGCAGCTTATATTCTAGCGCTGCAAAGAATGCAGGTTCTCGGACTGTCTTCGATGGCGTAGAGAGCGAGAGCCATTTCCAAGATCTCGTGAATTCTCTCACTAACGAAACCAGTGGCATACTGAGTGGTGGAAACCAGCAAGAAACCGGGTTCAGCGGCTTCGGAGCCACAGACAGGTTAACTCGAGACTTTCTTGGGGTTGGCAGCATGATGAGGAGGATGGGAGGAGTTCTAACGCAAAGGGAGGAACAACATCTCGGCATCGACATGGCCTCTTTGGATCCGGAACTGAAGACTGTGTTATACGCAATCTTAACCTGCAATATTTCCTTTCTAAATTGTCTTTCTCCTTCTTTAGCTTTGTTACTATTGGACAAGAAGCCTGTACTCTTTAAGTCTACTGAAGCTAATGAAAGCTTTCCTTCATGGGTTACATTGTTTGCCCTCCGTCTCTCTCTTTATGTACTCAGAGACAAGCAAGCGGCAAAGGATAAG
>gnl_Musac_v1_GSMUA_Achr4T11810_001
ATGGCAACGGCTTCGTCCCATCATCATCGTCGACGCCGACGGCAGCTGCTCCTCCCAAGAAAAAGAGGAACCTCCCGGGAAATCCAAGCAAATCCCGACGCCGAGGTGGTCGCTCTGTCACCAAAGACGCTTCTTGCGACGAATAGGTTCATCTGCGAGGTGTGCAACAAGGGGTTCCAGCGGGAGCAGAACCTGCAGCTGCACCGGCGCGGCCACAACCTACCATGGAAGCTGAAGCAGAAGAACCCCAAGGAGGTCCGTCGCCGCGTGTACATCTGCCCGGAGCCGACATGCGTCCACTACGAGCCCTCACGCGCCCTTGGCGACCTCACCGGCATCAAGAAGCACTACTGCCGCAAGCATGGCGAGAAGAAGTGGAAGTGCGACAAGTGCTCGAAGCGTTATGCCGTGCAGTCGGATTGGAAGGCGCATTCCAAGACCTGCGGTACTCGCGAGTACCGCTGTGACTGCGGAACCCTGTTCTCCAGGCGTGATAGCTTCATTACCCATAGAGCCTTCTGCGATGCATTAGCACAAGAAAGTGCGAGGATCCCAGCCGGCATCAACACCATTGGCGGCAGCCACTTCTATGGCAACACCGGAATACATTTGGGCCTTCCTCAGTTGAATTCGCAACTCTCATCCTTACAGGAGCAGACGCATTGTGGAAATGACAGTGCAGCACCGTTCAACCATGTCACCTTGCCGTCCTTCCGACCACCTCAGTCTGCCACTCCCTTCTTTCTCGGCAGCGGATCGAGCCAAGACATCCATGAAGACACTCAGTTGCTTCAAAGTAAACCTTTCCATGGCTTGATGCAACTACAGGATCACCTCCAACACAACACCAATGCCTCGTCCTCCTCCTCTGCCGCGGCTGCGACCGATCTTTTCAACCTTAGCATCTTCTCCAACAGAAATCATCTCATCAGCAACCATATGGATGCAAACATGTTTGACCAATCGGTGACCACTGAATCGGTGCCACCACACATGTCAGCAACTGCGCTTCTTCAGAAGGCCGCGCAGATGGGTGCAACATCCAGTTGTAGCAGTGCGAGCTCCTTGCTTAGAGGAATCGGCAGCTTATATTCCAGCAATTCAAAGAATGCAGGTTTTCAGGCATCAGCAACCCAGGTGGAGAACGAGAGCCATTTCCAAGACCTTATGAACTCCCTCACCAACGGAAACACCAGTACATTTAATGGTGGGAATCATCAAAAGACTGGGTTCAGCGGCTTCATCTCAGGCATCGGCAACATGAACGAGAGCAAGCTACAGCGTAACCTATCCGCCAGTGGCCTTGGAACCTCTGACAGTTTAACCAGAGATTTCCTTGGGGTTGGAAGCATGATGAGGAGGGGGGGGATAACGCAAAGAGAGCAGCATCTCGGCATCGACATCAGCTCTCTCGATCCGGAACTGAAGTCTGGATCCTCGACTCGATCTTTTGTCGGTGGCAGTCTGCAG
>gnl_Musac_v1_GSMUA_Achr7T25960_001
ATGGAATTGGAGAATTCCTCCGTCATGACCGTCTCCAACTCTGGGTCCGGGGAGGCTAGCGTCTCCTCCTCCGGCCACCTACAGCCTTCCGCGCTGCAGAACACGGACCCGCCGCCGCCGCCGATTCCGGTAGTCAAGAAGAAGAGGAACCTTCCCGGAACGCCGGATCCGGAGGCGGAGGTGATCGCGCTCTCGCCGAAGACGCTGATGGCGACCAACCGGTTCGTTTGCGAGATATGCAACAAGGGGTTCCAGCGGGACCAGAACCTGCAGCTGCACCGGAGGGGGCACAATTTGCCGTGGAAGCTGCGGCAGAGGACGGGAAAGGAGGTGCGGAAGCGGGTGTACGTGTGCCCTGAAACGAGCTGCGTGCACCACGACCCGTCGCGGGCGCTCGGCGATCTCACCGGCATCAAGAAGCACTTCTGCCGGAAACACGGCGAGAAGAAGTGGAAGTGCGATAAATGCTCTAAGAAGTACGCCGTGCAGTCCGACTGGAAGGCCCACTCCAAGGTCTGCGGCACCCGCGAGTACCGCTGCGACTGCGGCACCCTCTTCTCCCGGCGAGACAGTTTCATCACCCACAGAGCATTCTGCGACGCGCTCGCGGAGGAGAGCGCCAAAACCGGGGCAAAGCCGCAGGCGGCGGACGGAAAGGCAGCGGCAACTCAGGACGGAGCTGCTGCTGCTGCTGCAGGTCAGGACGCAATAGCGGCGACGGCGGAGACAGCTCCGGCCGCTGTGATGGCGGCGGCGTTGCCGCCACAGCAAGTGACACCGCTGGAGAGACAAGGTGGGTGGTTCTCCTCCTTTGTTCTCTTGTGTCCATCGTTTCGAGTCTTATTTTGGACTGCGGTAGAATGCTGGAGTTGTTTCGTTCCTTCCAAGGGGCTCTCTGATTCGAAACTTTCCATCGCAATTGATGAGCTAAAGGGGATGGAATCAGAAGTTGCAAGAAATCTACTCATCTCCATGGCATCATTGCTCCCGGAGAAGCCCACCGCACTGCTGCAATACATGCCGCCGCTCTCAGCGTCGCTGGCCAACACCAGCGGTGTCACCACCACCAGCAACAGCAGCAGCAGCAGCAGTAGTAGCAGCAGCACCAGCCTGTTCGCGAGCCTTTTTGCGTCGGCCACCGCCGCCACCGCAGCAGGTCACGGCACCGCCACCTTATCCGACCTGATGGGCGCGATGGGACAGGTCGACCGGCCCTTCGTGGAACCTCCCTCGCTTTGTCTCGCCACCAACGGAAGGCCGGCGCCGTTGTTCTCGCCGCAGGCGCAGGGTCATGACCGGCGTCCCTTCGCTCCCCCGCCGCCCTCTCCGCACATGTCTGCGACCGCGCTGCTGCAGAAGGCAGCTCAGATGGGATCCGCGGCGACCGGCTCGTCCTTCCTCAGAGGCTTCGGCCTCGATGCAGCTCCCTCGGGGCAGCAAGAGAGTCTCCAGGATAGCAGCCTTCGATGGGGCCACCATCATCACGCGCAGCAGCAACAGTCGGAAACGGAGCCATCTCCCATGCTAACTGCGGGGCTCGGGCTCGGACTCCCGTACGAGCCGGACTTGATGATGGGATCCTCCCAATTGTTCGGGCCGAAACCGGCGACACTGGACTTTCTCGGTCTAGGAATGGGGCCGGTGGGCGGCACCCCCAACGGGGGGCTATCGGCGTTGATGACTTCGATCGGTGGCGGTGGCCTCAACATGGGACCAGGAACAGCTACCGGAGGCCGTGTAGGGTCGGAGAGAAAGCCGACTAGCCCTGCCATTCGC
>gnl_Musac_v1_GSMUA_Achr7T22720_001
ATGTGTTGGTTTGGTCCAAGACATCCACAAATGGGAGGTCGCCTAATTAGTCTCGCCCGTCACATCCGACGGCCCCACTCACAGGGACCAGTCAGCTATTCGGAATTCGTCCACTACCACCCTAACCCTAACCCTAACCCTAACCCCAGCAACGATCGAGATCCTCTCATCGATCGGAGGCCTAAGCGAAAGAGGAATCTTCCGGGAACCCCAGGCAAAACCCTTGCGGAGGTGATCGCGCTGTCGCCGGGGACGCTGCTGGCGGCGAGCAGCTTCGTCTGCGAGGTCTGCGGCAAGGAGTTCCGGCGGGATCAGAACCTCCAGATACACCGCCGCGGGCACAACCTGCCGTGGAACTTCGCGGCGAAGAAGGCGTCGTCAGACGAGGCGGCGGCGAGGGCGAGGCGGCGGGTGTACGTGTGCCCGGAGGCGAGCTGCGTGTACCACGACCCGTCCCGGGCGCTCGGGGACGTCACGGGGATCAAGAAGCACTACAGCCGGAAGCACGGGGAGAAGAAGTGGGAGTGCGAGCGGTGCCCCAAGAAGTACGCCGTCCGGGCGGACTGGAAAGCGCACACCAAGATCTGCGGCACCCGGGAGTACGAGTGCCACTGCGGCACCCTCTTCGCCAGCAGGAAGGACAGCTTGTTGGCCCACCAAGCGGCGTGCGAGGCGACGGCGACGACGACGACAACGGCGGAGGAGAGGGAGGCGAGCACTATTATCCCTTACATTTTAATTTTTATACTTTTAAAAATTAAAATATTTTATTGTGTTTTATTTTTTCTCATATTGTCGATTCAATTGATAAAAATATCGAATATATTCAACGATAAATTGAAA
>gnl_Musac_v1_GSMUA_Achr7T18610_001
ATGTTAGGTTCGCCATCGCCGGCTCCCCCGCCACTTCTGGGTGGCACTACCGTGTCATCGCCCGCTCCGCAACCATTCAGTTCGCCTCACAATGCCACTAACACCAAGAAAAAGCGAAGGCCGGCCGGCACTCCAGATCCGGACGCGGAGGTGGTATCGCTGTCGCCGAGGACGCTGCTGGAGTCGGACCGGTACGTGTGCGAGATCTGCAACCAGGGGTTTCAGAGGGACCAGAACCTGCAGATGCACCGGCGGCGGCACAAGGTGCCGTGGAAGCTGCTGAAGCGGGAGGCGTCGGAGGTGCGGAAGCGGGTGTTCGTGTGCCCCGAGCCGACCTGCCTGCACCACGACCCGTGCCACGCCCTCGGCGACCTGGTCGGGATCAAGAAGCACTTCCGGCGCAAGCACAGCAGCCACCGGCAGTGGGTCTGCGCCAAGTGCTCCAAGGCCTACGCGGTGCAGTCCGACTACAAGGCCCACCTCAAGACCTGCGGCACCCGCGGCCACTCCTGCGACTGCGGCCGCGTCTTCTCCAGGGTGGAGAGCTTCATCGAGCACCAAGACACATGCACTGCTGGCCGAGCTCGAGCCGAGCTCCACATAACGCCGAATCCGGCGGCCGCGCTCTTCCTCACCCGGCCGGATCAACCTTCCTCGTCGCAGCAAGATCAACACCGGACTCAGAACATCGAGCTCCAGCTTCTACCTCCATCCAATAACCAGCAGTCCGCCCTCCATTCGGCCGACACACAATTGGCTTCCACAAGACTCAAAGACGAGACGATGGAGCAGCTGAAGCTCGCCATGGCTGAGAAGGCATTGGCCGACGAGGCGAGGCAGCAAGCAAGGAGACAGCTCGAGTTAGCGGAGCGCGAGTTCGAGAACGCCAAGCGGATCCGGCAACAGGCGCAGATGGAGCTGAATCGAGCTCACGCCATTAGGGAGCGTGCCGTGAAGCAGATCAACTCGACGCTGCTGCAGATCACCTGCTTCGCCTGCAGGCAGCAGTTCCGGGCGAAGCCCGGGATGGCCTCCGAGGAGAATTCTTTCGTCGTGAGCTACATGTCGTCGGTGGTGACCGAGGGTGAAGAAGAGAACGAGGAGCATAACCACCCAGAGAAGGTCTCAAAATCG
>gnl_Musac_v1_GSMUA_Achr7T14780_001
ATGTCAGGAGAAGCGATCTCAAAGGCCTTCGGATCGATGCAACCGTGTCTGGACTCCAATCCTCCTGCGGCAAAGAAGAAGAGGAATCTTCCGGGAACACCAGGCAAGCAAAAACAACACACCGGAATCGAACTTTACCCTTTTACTTTCGACCATCCTGAAGCTGAGGTGATCGCCTTGTCGCCGAAGACGCTCTTGGCCACCAACCGGTTCGTGTGCGAGATATGTGGGAAGGGCTTCCAACGCGACCAGAATCTCCAGCTCCACCGCCGCGGCCACAACCTGCCATGGAAGCTGAGGCAGAGGAGCAGCAAGGAGCCGAGGAAGCGGGTCTACGTGTGCCCCGAGCCCACCTGCATCCACCACAACCCTGCGAGGGCGCTCGGGGATCTGACGGGCATCAAGAAGCACTTCTGCAGGAAGCACGGCGAGAAGAAGTGGAAGTGCGACAAGTGCTCGAAGCGCTACGCGGTGCAGTCGGACTGGAAGGCGCACTCCAAGACCTGCGGCACCAGGGAGTACCGATGCGATTGCGGCACCCTTTTCTCCAGAAGAGACAGCTTCATCACTCACAGAGCTTTCTGCGATGCCTTGGCCCAAGAAACCGCGAGAGTTACAGCAGCCTTCAACAACGTGGAGTCTAACATGCTGCAGCAGTTCCCAATCACAGTGACGGAAGCTGAGACCTCGCAGCCTCTTCTCGGAAGCCTGCCTGCGTTGTTTAGCTCTCAACAGCGTCATCTGATAGCAGTATCGGATACATCTGCCACAGCGTTGTTGCAGAAAGCTGCGCAGATTGGTGTGACTTCCAGTATCCCATTCACAGGGAGCTTCGAGTCACCGAAGGGCCAAAATGCCAACGTCCGCGACAGATTTGATGGACTATTCAGTTCAAGGAGCCAACCAAGCAACCTCGAGAACATTGTGCCTAATTTTGCAGTGTCGAACACGTTTGATGTGTACGCTGCAAGGCACGGAAGCCCGCGGAGGGATGATATTGGAGGCGAGACGAGAGATTTCTTAGGTGTGGGGGTGCACACACTGTCCCAGCCATCGATTAATGGATGGATC
>gnl_Musac_v1_GSMUA_Achr7T13540_001
ATGTCAAATCTTACCTCTGCCTCTGGGGAAGCAAGCGTGATCTCTTCCAACCACCAGTCCTTATTCGCCAGCTCCCCAAACCAGATTAATCCAACGAAGAAAAGGAGGAACCTCCCAGGAAACCCAGACCCAGATGCTGAGGTAATAGCGTTGTCCCCCACGACACTGATGGCGACCAACAGGTTCGTGTGTGAGATCTGCAACAAAGGGTTCCAGAGGGACCAGAACCTGCAGCTCCACCGGAGAGGCCACAACCTCCCATGGAAGCTGAAGCAAAGAAGCAGCAAGGAGGTGAGGAAGAAGGTGTACATATGCCCAGAGGTGACCTGTGTGCACCACGACCCCTCTAGGGCACTCGGTGACCTCACTGGGATCAAGAAGCACTTCAGCAGGAAGCATGGGGAGAAGAAGTGGAAGTGCGAGAAGTGCTCCAAGAAGTATGCTGTTCAATCCGACTGGAAAGCCCACTCCAAGATCTGCGGCACAAGGGAATACAGATGCGATTGTGGCACCCTATTCTCGAGGAGGGATAGCTTTATCACACACAGAGCCTTTTGCGACGCATTGGCAGAAGAAAGCGCGAGGGCTATTGCAGCAAACCCTTTAGCGCCCAGTCACCACCCGCTTCTTGCTAATGAGGCCAATGCCAGCATCATCGGTGGCAACGGAATACAGCAAGAGCTCTCGTCGAATCGAGAACGCCAGCATCAACAATTCCCACCATGGCTAGCTTGCCAAGGACCCGCCTCTCTGAACCACTTGGACCTCCTTCCTTCACCTGCCTACTCCTCAAGGTCCGAACAGGAGTGCCCTCGTGAGAACCTAGGTGTCCCCCATCCTCCTGTTCCTCCACCCTTCTTCCAACCCTCGGCTTCCTCTCCTCACATGTCAGCCACTGCATTACTCCAGAAAGCAGCTATGATGGGTGCAACCATGAGCAGACCTTCGCACCTGGGTCTGACGGCACCTCACACTACAACACCTCCTCCTCTTATGCAAGACATGGTGATCAAAACGTCCCTCTCCTCAACTCCAGGTTTCGCTTCGCGAGAAGCCATGGAAAGTCTGAGGAAGGAGGCGGTGGGAACGATGGGA
>gnl_Musac_v1_GSMUA_Achr7T09150_001
ATGTCCAATCTCACTTCTGCCTCTGGCGAAGCAAGCGCCTCCTCCAACCAGCAATCCTCCCTGATCGCCACAGAGCCAAGTCCGGTGAAGAAAAAGAGGAACCTCCCGGGAAATCCAGACCCAGATGCGGAGGTAATAGCACTGTCTCCCAAGACACTGATGGCAACCAACAGGTTTGTGTGCGAGATCTGCAACAAAGGATTCCAGAGGGACCAGAACTTGCAGCTCCACAGGAGGGGCCACAATCTCCCATGGAAGCTGAAGCAAAGAAGCAAGGAGGCGAGGAAGAAGGTGTACGTGTGCCCAGAGGTGACATGCGTCCACCATGAACCTTCTAGGGCACTCGGAGACCTCACTGGCATCAAGAAGCACTTCAGCCGGAAGCATGGCGAGAAGAAGTGGAAGTGTGACAAGTGCTCCAAGAAATATGCTGTGAAGTCCGATTGGAAGGCCCACTCCAAGATCTGTGGCACAAGGGAATACAGATGCGACTGTGGCACTCTCTTTTCGAGGCATCATATCATCTACTCAGCTTTACTGAGGGACAGCTTCGTGACTCACAGGGCCTTCTGTGATGCACTGACAGAAAGGAGTTCGAGGTTCACTCGCTTTATGCGAGCCACAGAGGTCGGCAACAGTCCGTCGAGCAGCCATGGGCTGCAGCAGGAGATCGCACTGAAAAGAGAGCAGCAGCACTTCGACAGGTCAGATATCCCACCATGGCTGAACTGCCAGGCGATCACTTCTCTGAACTACTTTGACGTGATGCCTTCGTCCATATACCCCATGAGATTAGACGAAGCATACCCTCATGAAAACCCAGTACCTCCACCTCCTTTCTTTCCCACGGACCATTCCGCAACTTCCTTTCCACACATGTCGGCCACTGCATTGCTGCAGCAGGCGGCGCAAATGGGTTCGACCGTAAGTAGACCTTCAGACGCTGATCAGATGGCTACTCACGACTCGTCCGCATACAATGCTACTTCTGGCTTTGATCTCGGCTTGTCCTCCTCACATCAAGAAGTGAGTGGTGGACGAGAAGGAGGGTTTGTGGGTTCTTTCGACGATGCACTTGGAAGGATCCCGGGATTCAAGGGGAGACAGAACAGCTTCGTGGATGGCGTGGTCAGAAGCCAAGGAAGGGGTGAGGGAGGAGGTGGCGGTGGGAACGACGGGATGACAAGAGACTTCTTAGGACCAAGGGCTGTTTTCCCACAGGGATATCCT
>gnl_Musac_v1_GSMUA_Achr7T24170_001
ATGAAGGTGGTGGAACACAAGACGCCTGGTCTCACTTCCGGCACCGGTGAAGTCACTGCTGTCTCTTCCAGCCAGCAATCTTCTTTTGCGTCTCCAAATCCACTTCCGGCTAAGAAAAAGAGAGGACCTGCAGGGAATCCAGCTCCAGAAGCCGAGGTGGTGGCGCTGTCCCCCAGGTCGTTGATGGCAACCAATAGGTTTGTGTGTGAGATCTGCAACAAGGGGTTCCAGAGGGATCAGAACCTCCAGCTCCACAGGAGGGGCCACAACCTGCCATGGAGGCTGAAGCAGAGGACGAGCAAGGAGGCGAGGAAGAAGGTTTACGTTTGCCCAGAGGTGTCGTGCGTCCACCATGACCCGTCCAGGGCACTCGGAGACCTGACAGGCATCAAGAAGCACTACAGCAGGAAGCATGGGGAGAAGAAGTGGAAATGCGACAAGTGCTCAAAGAAATATGCAGTCCAATCCGATTGTAAAGCCCACAGCAAGATCTGCGGCACCAGAGAATACAAGTGTGACTGTGGAACCCTCTTTTCAAGCAGAAGAGACAGCTTTATCACCCACAGAGCCTTCTGTGATGCATTGGCAGAGGAGAATGCAAGAGTAACTACAGCAAACCTGGTGGGCGACGCGCACCAACTTCTGCTCCCTCAGCCGGCTTCGTCAGCCCATGAACATTCCCCTGTGTTCCCGTATAAGAACCACCAATCTCCTTATCTTTCTTCTCATCCGACTTTGACAAGCTCCCCTCATTTGTCAGCCACTGCATTGCTCCAGAAGGCAGCTCAGGCGGGTGCAACCATGAGCAGAACCAAGATCAACACGGAGATGGCAGCAGATACACCAACCACTGCAGGCATTGGTCTTTGCTTGTCCTCGCACCGTGGCATGCGTTACGGATGTGGTAGTTCATCGCACGGATTAGGCCCTGCTGTTACATTTCTACAAGCTACAGCTCCTGGTGGTTCTTCCGAGGGGATCTTTAATGGAATGCTGGCTGGATCAGACAGGCTAAAGGGAAGCCATGGCAGAGATGAGGAGTTTGCAAGAGAATCCCTGTGCAACAGGTGGTTGGTTTGTCCGAAGAAGAGCTACGAAGCCGGGGCCAGGCGGAGACTGGCGCGCGCAGGAGACGAGGGAGAGAGAGGGGGGAAGGCGACGGTAGACGAGAAGTACAAACAGTGGAAGTCGCTCGTCCCCGTCCTCTATGATTATTGGTTCGCCAACCACAACCTCGCCTGGCCTTCCCTCTCTTGCAGGTGGGGGCCTCAACATGAGCAAGCAACATACAAGAATCGGCAGCGGCTATACCTCTCTGAGCAGACTGATTTCTCTGTGCCAAATACTCTTGTTATAGCAAATTGTGAAGTCGTCAAGCCAAGAGTTGCAGCGGCAGAGCATATATCCCAGTTCAATGAAGAAGCTCGTTCACCATTTGTGAAGAAATACAAAACAATCATACATCCGGGGGAGGTCAACAGAATCAGGGAGCTTCCTCAGAATAGC
>gnl_Musac_v1_GSMUA_Achr2T08460_001
ATGAAGGTGGAGGAGAACATGTCCAATCCCACTACTTCTGCCTCCTCACAGAATCCGGTCCCAGCTAAGAGAAAAAGGGGCCTCCCAGGAAACCCAGACCCGGATGCGGAAGTGATAGCGCTGTCGCCCAACACACTGATGGCAACCAACCGGTTCGTGTGCGAGATCTGCAACAAAGGGTTTCAAAGGGACCAGAATCTCCAGCTGCACAGGAGGGGCCACAACCTACCGTGGAAACTGAAGCAGAGGACGAACAAGCAGGTGAGGAAGAAGGTGTACATTTGTCCGGATGCGTCGTGCGTGCACCACGACCCCTCCAGAGCACTCGGAGACCTCTCTGGGATCAAGAAGCATTTCTCCCGGAAGCACGGCGAGAAGAAGTGGAAATGCGAGAAGTGCTCCAAGAAATACGCTGTTCATTCAGACTGGAGAGCCCACTGCAAGATCTGTGGCACGAGGGAATACAGATGTGACTGTGGAACCCTCTTCTCAAGAAGGGACAGCTTTATCACCCACAGAGCATTTTGTGATGCTCTGGCAGAAGAAAGTGCAAGAGTTACCCAAGCAAACCCTGTGGCTGACCACCATCAACACTTTCAAATGGATCCCTTGTCCTCCATCTACGCCACAATGCTAGAATCTGAGTTCCAACGTGAGGGCCAATCTTCTTTACCTGCGTCATATCGAACCTCTACAACCTTTCCTTTCTTGTCAGCCACCGCATTGTTCCAAAAGGAAGCTCAGATGGGTGCAGTCACGGCTAGACCTCGACACATCGATCAGATGGCAGCTCATACATCTAGTGCTACCGGTTTCAGCCTTGGATGGTGCAGTGGTGGTGCTCCATTACATGGAGTAAAAACCCATAGTGCTTTGCTCCACGAGATGGCATGTCCTCCTCCGCCGCCGGCGGATATTGCCGGGTTCTCCGAAGGAAAACCTCAG
>gnl_Musac_v1_GSMUA_Achr2T16690_001
ATGTCCAACCTCACCTCTCCCTCCGGGGAGGCCAGTGTCTCTTCCAACCAGTTAGTCTCCTTGGCCTCCGCAAATCCAAACCCAGTCAAGAAGAAGAGGAGCCTCCCAGGAAATCCAGACCCAGATGCTGAGGTGATAGCGCTGTCCCCCAAGACACTGATGGCGACCAACAGGTTCGTGTGTGAGATCTGCAACAAAGGGTTCCAGCGGGATCAGAACCTGCAGCTCCACAGGAGGGGCCACAATCTCCCGTGGAAGCTGAAGCAGAGACCCAAGGAGGTGAGGAAGAAGGTCTACATCTGCCCGGAGGTGACATGCGTCCACCACGACCCTTCCAGGGCGCTCGGCGACCTCACCGGGATCAAGAAGCACTTCAGCAGGAAGCATGGCGAGAAGAAGTGGAAGTGTGAGAGGTGCTCCAAGAAATACGCCGTTCAGTCCGATTGGAAAGCTCACTCCAAGATCTGTGGCACCAGGGAATACAGATGCGACTGCGGCACCCTCTTCTCCAGGAGGGACAGCTTTATCACTCACCGAGCCTTCTGTGATGCACTGGCAGAAGAGAGTTCAAGGGGCATCCCGGCAAACCCTATGGCTAGTCATCACCCGCTCCAGTTCTCCCATCCCTCAACGTCCCTTGACACCTTCCCTCTCCAGCAGACTCAGCAGCAGCAGCAGCATTTCGACCAGGAGTACTCTCATGATAACCCGGCGGACGCCCCTCCTCCACCTCCTCTTCCTCCTACCTACCAAGTCCCAGCTTCCTCTCCCCACATGTCAGCCACTGCATTGCTCCAGAAGGCAGCTCAGATGGGTGCAACCGCAAGTAGACCTCCACGCATCGGAAGTTTTGAACAAGCGTCAGCAGCTTCTCCTCTCCTTCAAGACATGATGATGAACCCTCGCCCTTCGACTCCAGGGTTTGATGGGTCCTTTGCGGATGCGTTTGGAGGAATGCTGGGATCAAAAAGAGAAGGGAACGACTTCATGGATGGTGCTGTTAGAAGCCAAGCGAGGACTGACGTCGGAGGTGGTGGTGGTGGGAATGATGGGATGACAAGAGATTTCTTAGGCTTAAGGGCTTTCTTCCCACAGGGATATCCT
>gnl_Musac_v1_GSMUA_Achr2T08910_001
ATGTTCTTATCATCATCAGCAGCAGCAGCAGCCTCCAATTCCACCTCCATCTCCGAAGAAGCTAGTGTTTCCTCCGAGACAAGATTTCATGTCGGCTTCAGCTCTTCGCTTGCACCCTCATCCCCTCACCACCAACCACAGCAGCCACCACCTAAGACCAGGAAGAAGAGAAGCCAACCGGGGAACCCAGACCCCGATGCCGAGGTTGTAGCCTTGTCACCCAACACGCTGATGGCCACCAACAGATTTATCTGCGAGATATGTAACAAGGGTTTCCAGAGAGACCAGAACCTGCAGCTCCACAGGAGGGGCCACAATCTGCCATGGAAGCTGAGGCAGAGAAGCAGCAAGGAAGTGGCAAGGAAGAGGGTGTACGTTTGCCCGGAGCCATCTTGCGTGCACCACCATCCTTCCAGGGCGCTCGGTGACCTGACAGGGATCAAGAAGCACTTCTCCAGGAAGCATGGAGAGAAGAGGTGGAAGTGTGACAAGTGCTCCAAACGATACGCCGTGCACTCAGACTGGAAAGCCCATGTGAAGACCTGCGGAACCAAGGAATATAGATGTGATTGTGGCACCCTTTTCTCCAGGAAAGACAGCTTCATCACCCACAGAGCCTTCTGCGATGCCTTGGCAGAAGAAAGCGCAAGACTCATGTCCGCCGCTGTCACCACGTCACCTCCGCTCCACCAACCCCTCTTCCTCCCATTCTCCTCCTGGCACCCGACGACGAGTTCTAACCCTAACTTGATCCTTAACCCTAGCCATGACCCTGACATCGGAGCATTGCAAATCAAACCAGCTGAGAACGATCTCCCTTCCCTCGTTCACCACCTTCCCACCGGAACCAGCACCTCGGCCCACCTCTCAGCCACTGCACTTCTCCAGAGGGCCTCCACCATGGGCGCTATGAGCTTCACCAACACCGTCAGCGGCCAAGGTTACGATGGCATGATGGTCGGCGACGTCGCTGCCTTTCCAATGTGGCAGAACGGCCATCGCTTGACGAGGGACTTCCTCGGTGTGGCGGCCGGCGAGGCTGGGGACGAAGACGACGACCTACTCCTGGATCTGGTGGCCGCCTCCTCCTGTGCTCCCATGGGTGACCCAACCAAGCAGCTCTCCGGGTTCCCTCCGGTGACCGGGCCGTGGGAT
>gnl_Musac_v1_GSMUA_Achr2T21680_001
ATGTTAAGGAGCTCCCCTCAGCAAGCAGTCTCTGCTCTTCCTGTCAACAGCGTCTCCTGCTCTACCGCCTCCAACCCTCCACGGACTCCCATCTCCTCGGCGGATGATGACAAGGCCGGCAAGAGGAAGAGAAGGCCTGCGGGCACACCAGATCCTGATGCGGAGGTGGTGTCGCTGTCGCCGAGGACGCTGCTGGAGTCGGACCGGTACGTGTGCGAGATCTGCCACCAGGGGTTTCAGAGGGACCAGAATCTGCAGATGCACCGGCGGCGGCACAAGGTGCCATGGAAGCTTCTGAGGCGGGATGCGGCGGAGGCACGGAAGCGGGTGTTCGTGTGCCCCGAGCCCAGCTGCCTGCACCACGACCCCCGCCACGCTCTCGGCGACCTGGTCGGCATCAAGAAGCACTTCCGCCGGAAGCACAGCGACCGTCGGCAGTGGGCCTGCTCCCGGTGCTCCAAGGCCTACGCCGTCCAGTCCGACTACAAGGCGCACCTCAAGACCTGCGGCACCCGCGGCCACTCCTGCGACTGCGGCCGCGTCTTCTCTCGGTGGGTACATCGAACGCTAGTCTACTACATTCATGGCCTCTGCACTGCACACGGTTCCCAATGCTATTACCACTCGATTGGTTGGTTTCATGTTGTAGTCGAAAGCTTCATAGAGCACCAAGATTCTTGCAGCGCCACTCGGACCTTCGGCGAGCCTGCGACCCCACGGCCCTCCAGCCTTTCCTGGACGACGTCGAGCACAAGTCCGTCGACTGAGCCAACACTTTCCGGCCGAACAACCTCAACCGCCGCCGCCGCCGCCGCTGCCGCTGCCGCAGCATCATCCCTACCACTCGCGCTCCATATGGCAGAGAAGGAACTGGCCAACGCCAAGACGATCCGGCGGCAGGCGCAAGCCGAGCTCGAGAACGCCTACCTCCTGAGGGACCATACAGCGAAGCAGATCAACCTGATGCTTCTCCAGATAACTTGTCACTCCTGCAGGAAGCAGTTGCAGTCGAAGCCCGGCACGGTATGGGAAGAGGGACCAAAGGCGGCAGCCAGCTATGCGCCATCGGCCATGGCGGAGAGCAAGGAAGACGACAGCAATGATGGGAGTCACTTCCGATCGATGAATAGAATCGAGGATGTTTGTTTC
>gnl_Musac_v1_GSMUA_Achr9T06650_001
ATGGCAGGAGAAGCAATCTCAGATCCTGAAGCAGAAGTGATTGCCTTGTCACCAAAGACACTGTTGGCCACCAACCGGTTTCTGTGCGAGATATGCGGCAAAGGGTTCCAGAGGGATCAAAACTTGCAGCTCCACCGCCGCGGTCACAACCTCCCATGGAAGCTGAGGCAGAGAACGAGCAAGGAGCCAAGGAAGAGGGTGTACGTGTGCCCGGAGAAGAGCTGCGTGCACCACCATCCGTCGAGGGCGCTCGGCGACCTCACCGGCATCAAGAAGCACTTCTGCCGCAAGCACGGCGAGAAGAAGTGGAAGTGCGACAAATGCTCCAAACGCTACGCGGTGCAGTCCGACTGCAAAGCCCACTCCAAGACCTGCGGCACCAGGGAGTACCGCTGCGATTGTGGAACCGTTTTCTCGAGGAGGGACAGCTTCATAACCCACAGGGCCTTCTGCGATGCCTTAGCGGAAGAGTCAGCGAGAGTCGCAGCATCAAACATGAGCAGATTAACATCCATCTGCAATGGCAACTTCAGCTTTACGAGAGATTTGATGAGATCAAACATAGCACACGACTTCTCTGGCGCCATTTCGAACACTACGATGACCGAGAGTGAAATGTTAAGCTCGATATACTCAGATGAGCTAACTAGCGTTGCACTTCCTACGAGCAGCATGAAGGAAACTGAAAGCCCACACTCCCTTCTTCTCAAAGTTCCATCTCGCTACAGCACTCAGCATCAGAACCAGCACCAGCAAATGGCGATGGCGCCGGACGTGTCTGCAACTGCGCTACTGCAGAAAGCTGCACTCATCGGTGTTAATGCCTCCTGCGCAACGCCATTAAGTAGCTTTGAGACGAAGAGCCGCGAGAGTAACTTCCGATATCTCAGTAACAGCAGTTTGCTCGACATGAACCATCCAAGTTTGGCCACTCTTTCAGGAAACACCATGGACAACTCAACCCTGCCGAATCCACTCACAACGGTGTATTCCACAAGACACCTTATGATTCAGAAGGGTGATGAGCGAGGGGGAGAAACAAGAGACTTCTTGGGCGTTGATGCGCCAACAATTTGTGCATCATCATGGAATGGGTGGGTA
>gnl_Musac_v1_GSMUA_Achr9T23870_001
ATGGCAGCCGCTTCTTCGTCGGTACCGTTCCTTGGATTCAGAGAGGAAGATCAGTCCAACACGCAGCATCCGCAACAGAAACAGCAATCGTCGAGTTCATCGGCAGCTGCTGCTCGACCTGCATCTCCTCAGAAGAAGAAGAGGACCCTCCCCGGAAATCCAAGCAAATTCATCTGCGAGGTGTGCAACAAAGGGTTCCAACGCGAGCAGAACCTGCAGCTGCACCGGCGTGGCCACAACCTGCCATGGAAGCTGAAGCAGAAGAACCCCAAGGACGTCGTCCGCCGCCGCGTGTACACCTGCCCGGAACCCTCGTGCGTCCACCACGACCCCTCGCGCGCCCTCGGCGACCTCACCGGCATCAAGAAGCACTACTGCCGCAAGCACGGCGAGAAGAAGTGGAAGTGCGACAAGTGCTCCAAGCGCTACGCCGTGCAGTCGGACTGGAAGGCGCACTCCAAGACCTGCGGCACTCGCGAGTACCGCTGCGACTGCGGAACCCTCTTTTCCAGGCGTGATAGTTTCATCACCCACAGAGCCTTCTGTGATGCGTTAGCACAAGAGAGTGCGAGGATTCCGGCGGCCATGTCCATCGGCAGCCATTTATACGGCGACAATGGGATCAATTTAGATCTTCCTCAGGTGAATTCGCAACTCTCGTCCTTGCAAGATCAAATCCGGCTCGGTGGCGGTGCAACCCAATTCGATCACCTCACTATGCCGTCATTTCGTCCACCTCCGTCTGCCAGCTCGTTCTACCTTGGTGGCGGCTCCGGCCACCAAGACTTCAATGAAAGCACTCATGGCCTACTGCAACTCAAGATCTGCAGGTTCATGCCAGCTCCTCATCTGCCGCCCAAGGAATCAATACCACCGCACATGTCGGCGACTGCACTTCTCCAGAAGGCTGCGCAAATGGGCGCCACGTCCAGTCGTGGCACTGCAAGCTCCTTACTCAGAGGACTCGGCAGGTCATTCGACGGTGTTAGAGAGAGTTCAGCAAGTCAGCAAGAGGACGAGACCCAATTCCAAGGCCTTATGAGTTCCCTCGCTACTGGAAACAGTACTGGTTCATTCGGTGGTGGTGGAAACGAGAGCAAGTTGCAGGGATACCCATCAGCCACTGGCCGGGGAGCATCCGATAGGTTAACCAGAGACTTCCTTGGGGTTGGCAGCATGATGAGGAACATGGGGAGAGGGATAGCACGAAGAGAACAGCATTCCGGCATGGACATCGACGAACTGGATTCAGAGATGAAGTCTGGATCCTCTACTCCATCTTTTGTCGGTGGGAATCTGCAA
>gnl_Musac_v1_GSMUA_Achr8T10040_001
ATGTCAAACATCACAGGTGGTGGTGGAAGCTTCTCATCTGGGAGCAACGCAGGAGAAGATGAGGTCCATAAGCAAAGCCTTCTCTCCTGTGATTCACCTGCAGCGGCGGAAAACAGTGATATCTCAGCTGCACAGCTTCCGCAGCTGCCGCCGGCCAAGAAGAAACGCAACCTCCCAGGAACTCCAGCAGACCCGAAAGCTGAGGTAATTGCGCTCTCACCAAAGACGCTCATGGCGACCAACCGATTCGTGTGCGAGATCTGCCGCAAGGGGTTCCAGAGGGACCAAAACCTGCAACTGCACCGCCGAGGCCACAACCTTCCGTGGAAGCTGAGGCCACGAAACGGCGGCAGCGAGGCCAGGAAGAAGGTCTACGTGTGTCCGGAGCCCACATGCGTGCACCACAACCCCAGCCGCGCCCTCGGCGATCTTACCGGAATCAAGAAGCACTACTGCCGCAAGCACGGCGAGAAGAAGTGGAAGTGCGACAAGTGCTCGAAGAAATACGCCGTGCAGTCAGATTGGAAGGCTCATTCCAAGATCTGCGGGACGAGGCAGTACAAATGCGACTGTGGCACCATCTTCTCCAGGAGAGACAGCTTCATGACCCACCGAGCCTTCTGCGACGCGTTGGCGCAGGAGAACAACGAGCTTAGCCAACCCCTGATGGCCACCATGGCTTCGAGCTTGCAAGGGCAGGCTCCTCCCAGGCTGGTGATGCCCATCCAGCACACCAGCAACACCTCCTCCTCCACTACCGTCCCCGAGTTCAGCTATGACATGAAGAACCCGCCGGCGATCGACGCCCTCGCCGCTTCATTGGCATCCCGCGACATGGCCGGTGGCATGTTTCCGAGCTTCTTGGGCATCCCTTCCTCCTCCGGCCCAGTGAGCTTTGATGGGCTATTCGAGGCCCAAATGCCAAGGCCTACGGCCGTGTCGGCGCACTCGTCGGCGACGTCTCAGCTGCAGAACGCCGCCCAGATCGGCGCGACGCGGAGGGGCATGGCTTCGGTGATGGCTGGGAGGCCGTATCAGTTAACCAGCATCCATGGAGGAGGATTAGCCAACCTATTCTATGCTTCTTCTGTGCGTGAGACGGGCGACGGATCCTTGAAGGAGATGATGGCTCGCTGTGGCAGTGGGGATGTGATGACTGTGGACTTCCTGGGCGTCGGGGGACAGAGGAGGCCACACATGCAACAACAGCAGCAGAGAGAGCGTCACAACATGGAGTTTGGAGGGGTTGTTCTTCGTACAGGGATGGAGACTCCGCATCATCTGCAGCAGCAGATGGCTTATGGCCGCAGTGATGAACCGGAGAACCCTGTTTGGGACATG
>gnl_Musac_v1_GSMUA_Achr1T17940_001
ATGGCAGCGGCCTCGTCGTCGGTACCTCTCTTTGGAGTTAGAGAGGAGGAGGATGAGTACGGCAAGCAACCGCCGCAGCCGAAGCAGCAGCCTTTGCCCGCCCAACCTGCGGCTCCCCCGCCAAAGAAGAAGAGGAAGCTCCCTGGGAATCCATACCCGGACGCGGAGGTCATAGCTTTGTCGCCGAGAACGCTGCTGGCCACGAACCGGTTCGTGTGCGAGGTTTGCAACAAGGGGTTCCAGCGGGAGCAGAACCTGCAGCTGCACCGGCGCGGCCACAACCTGCCGTGGAAGCTGAAGCAGAAGAACCCCAAGGAGGCGCGCCGCCGGGTTTACCTCTGCCCGGAGCCGACGTGCGTGCACCACGACCCCTCGCGCGCCCTCGGCGACCTCACCGGCATCAAGAAGCACTACTGCCGCAAGCACGGCGAGAAGAAGTGGAAGTGCGACAAGTGCTCCAAGCGCTACGCCGTGCAGTCGGACTGGAAGGCGCACTCCAAAACCTGCGGCACCCGCGAGTACCGCTGCGACTGCGGCACCCTCTTCTCCAGGCGTGACAGCTTCATCACCCACAGAGCCTTCTGCGACGCGTTGGCACAAGAAAGCGCACGGGTTCCGAGCGGCATCGACTTGTACGGGAACAGCGGCATCAGCTCCGGGCTTCCTCAGGTGAATTCGCAGCTCTGCTCGTTGCAGACCTCAGCTCTCAATGGAGGCTCCCCGTTTCTCCAGAACATGCCGACCAACACCAACGCCTCCTGCTCACCATCATCCGCTGCCGCCGCAGCTGGGAACCTCTTCAACCTGGGCTTCTTCTCCAACAGCCGCAGTTGCATGAACACCGACGAGCAAGCAGCGACGCTGTTCGCTGGGAATCTCATGAGCAACAACATCGACATGAACATGTCGTCCCTGCTCACCTCCTCATTACACAGCGAATCCGCAGCTCCGCAGATGTCCGCCACTGCGTTGCTTCAGAAGGCCGCGCAAATGGGCGCAACGTCCAGCCGCGGGTGCTTCGGAATCACGTACTCCGCCGCCGGGGGTTCGAAGCACGCAAGCCTTAGAGACGATTCCAAGAGCAGCGGCCTCGGAGAGAGCTCAAGAACACAAGTGGAGAACGAGAACCACCTCCAAAACCTTATGCACTCGCTGGCGAACGGAAGCAGCGGCATATTTGGCGGTGGGAATGACACGGAGACTGCTGCTTTGGGATCCGACAGGCTAACCAGAGACTTCCTTGGGGTCGGCAGCATGATGAGAAGCCTGCAGGGGGGAGGAATGGCGCAGCCAGAACGGCAGCTCGGCATCCCCATGGCCACTGTGGACTCAGAAACGAAGTCAGGTTCTTGTCGTCTACCTTACGGTGATGGGAGTCTGCTTTCAAGGAGGAGCAACCCG
>gnl_Musac_v1_GSMUA_Achr1T02080_001
ATGGCATCAGCTTCTTCGTCGTCGCCCTTCTTTGGAGTCAGAGAGGACGAGCATCACACCCAGGTGATGCAACAACAGTCCTCTTCAGCACCGCCACCACAAGCCGCAGCGCCGGTGAAGAAGAGGCGGAGCCTTCCCGGAAATCCATGCAAGTACCTAACATGCTTGTTACACAAATCATGCATGATATCAGATCCGGATGCGGAAGTTATCGCGCTCTCTCCGAGGACGCTGCTGGCGACCAACCGCTTCATCTGCGAGGTCTGCAACAAGGGGTTCCAGCGGGAGCAGAACCTGCAGCTGCACCGCCGCGGCCACAACCTGCCGTGGAAGCTCCGCCAGAAGACCACCAAGGAGGTGCGTCGCCGAGTGTACCTGTGCCCGGAGCCGACGTGCGTCCACCACGAGCCCTCTCGCGCCCTCGGCGACCTCACCGGCGTCAAGAAGCACTTCTGCCGCAAGCATGGCGAGAAGAAGTGGAAGTGCGACAAGTGCTCCAAGCGCTACGCCGTCCAGTCCGACCTGAAGGCCCATTCCAAGATATGCGGCACTCGGGAGTACCGCTGCGACTGCGGCACCCTCTTCTCGAGGCGTGACAGTTTCATCACCCACCGAGCATTCTGTGACGCCCTAGTGCAGGAGGGTGCGAGGCTTCCGACCGCCCTGAACACTCTCGGCGGCCACTTGTATGGAAACAGCAACATGGTTTTGGGATCAGCTCAAGTGAGTCCACAGATCACGTCGTTGCATGACCAAAGTCGCCCCTCCACTGACCTCCTTCACCTCGGCCGAGCGGGTTCGTCTCAATTCGAACACCTTATCGCTCCATCCAAACCTTTGTCCTTCGGCGCACCTCAGCCCCCTCCTTACTCCTCCCCGTTCTACCTCGGCGGCGGCGGCTCCGACAAAGGCATCAATGGGGACACCCCGTCGCACCACTCCTTGCTTCAGACAGCTGCCGGTCTCTTCAACCTGGGCTTCTTCTCCAACGACAGCAACACATGCAGCAACGCCATGAATAAGAACGTCCAGCCGATGCCCGGGGATCAAATTTACGATTCCAATAGAAGCACTGAGCAATCGACGCTCTTTGCCGGAAACCTTGTGGACGAACACATGGCTGGAGGAATAGCTTCTCGCTACAGCACCTTGATTAAGAATGAACCAGTGATGCTCCCCCAGCAGCTGTCAGCCACAGCGTTGCTCCAAAAGGCAGCTCAAATCGGTGCAACATCCAGCGGGGGTTCTTCTTTACTTGGAGGCTTCGGTAGCTCTGCGTCTCCGGGTAAGACAGCGAACTACAGCATGAATGGCCTATTTGGAAGCTCCACGGGGATGGCAGCATTCGAGGGCAGTTGCACCACCGCCGGGGGGCGCCATGTACAAGAGAACACAGGGTTTGGCAGATTCAATGGAAACATGCGTAACATGAACGAGGGTAAGTATAATCTCTCGAGCACCGGAAACCTTGGAGGCTCCGACGGGCTCACCAGGGACTTCCTCGGGGTTGGTAGCATGGTGAGGAGCATGGGGCCCGGGATCTCTCAGAGAGAGCAACATCACGGCATTAATATGAGCCCCTTGGATCCCGATATGAGGTCGGGATCCTCGAGCCGATACTTCGCCGGTGGGAGCTTGCAG
>gnl_Musac_v1_GSMUA_Achr1T07110_001
ATGAAAGCCGCTTCGTCGTCCACGCATTTCTTCGGAATCAGGGAGGATGGCCAGCACAGCCACCAACAGCCACAGCAGCCGCCGCAGCCGCCGCCGCCACAGGAACTACCAGCGACAGCCTCGTCGGCCAATACTCCACACTCTGCTGCTCCTCCGAAGAAGAGGAGGAACCTCCCTGGAAACCCAAGCAAGTATCTAAGCCTCTTCTCCTTTACATCCTTCTTGTGCTCACTTTCTTTAAACCTCGGCCTTTATATGCGTTCCATCATGATTACAGATCCAGATGCGGAGGTGATAGCTCTGTCGCCGAAGACGCTGATGGCCACCAACCGTTTCATCTGCGAGGTGTGCAACAAAGGGTTCCAGCGGGAGCAGAACCTGCAGCTGCACCGGCGCGGCCACAACCTGCCGTGGAAGCTGAAGCAGAAGAACCCCAACGAGGTCCGCCGCCGGGTGTACCTCTGCCCCGAGCCGACCTGCGTCCACCACGACCCGTCGCGGGCCCTCGGCGACCTCACCGGCATCAAGAAGCACTTCTGCCGCAAGCACGGCGAGAAGAAGTGGAAGTGCGACAAGTGCTCCAAGCGCTACGCCGTCCAGTCCGACTGGAAGGCGCATTCCAAGATCTGCGGCACTCGCGAGTACCGCTGCGACTGCGGCACCCTCTTCTCCAGGAGAGACAGCTTCATCACCCACAGAGCCTTCTGCGATGCATTGGCGCAGGAAAGCGCGAGGCTTCCAGGCGGCATAAACACCATCGGCAGCCACTTGTATGGAGGCAGAGGCATGAACCTGGGGCTCCCGCAGCTCTCCTCCTTGCAGGACCAAGCTCAGCCTTCCGCCGACCTCCTCCAACTGAGGGGAAGCAGCGGCACCGGCCACAACGCAGGTGGAGGTACTGAGGCCATGTCGCTGTTCGCTGGAGACCTAATGAGCAATCACACTGACACCACCATGTCTTCTCTGTATAACCCCTCTGTGCACGCTGAATCAGTAGTACCTCAGATGTCAGCCACCGCACTGCTTCAGAAGGCTGCCCAAATGGGTGCCACATCCAGTGGTGGCAGCGGAAGCTCGATGCTCAGAGGTCTCACCGCCTCCTTCTCCGGTGGTGGTGGTGGAGAGATCTCCAGAACTGGCGTAGGAAACGAGAACCACTTCCAAGACATCATGAACTCGCTTGCCAACGGGAACGGCGGGGTGTTCGGTGGCTTCAACCAAGGATTGGACGGCATGGGGGAGAACAAGCTGCACCGCAACCTGTCGATGGGCGGCTTCGGAGGATCCGACAGACTCACAAGAGACTTTCTCGGGGTTGGCGGCATGATGAGAAGCATGGTGGGAGGAATTCCGCAGAGGGAACAGCACCATCTCGGCATCGACACTACGAGCTCTATGGATCACTCGGAGATGAAATCGGGATCCTCTACTCGATCCTTTGGTGGTGGAAGACTGCAG
>gnl_Musac_v1_GSMUA_Achr11T16890_001
ATGGCATCAGCTTCGTCATCATCGTCACCCCTCCTTGGGATCAAAGATGAGGAGCTTCAACATGAACAGAAACAACAGCAGCAGTCCTCTTCCGCCACGCTGCCTGCAACTCTGAAGAAGAAAAGAAACCAACCAGGAAACCCAAGCAAGTATCTGAAACATTCATCCACATTTATAGAGTCCTTACACAATTACATTCTTCTCTTCACATCTATAATTTCAGCAGATCCTGAGGTGGAGGTGATCGCGCTGTCGCCGGAGACGCTGCTGGCGACGAACCGATTCGTCTGCGAGGTGTGCAACAAGGGGTTTCAACGGGAGCAGAACCTGCAGCTGCACCGCCGCGGGCACAACCTGCCATGGAAGCTCCGGCTGAGAAGCGGCGAGGAGGAGGGGAGGCGCCGCCGCCGGGTGTACCTCTGCCCCGAGCCGACGTGCGCTCACCACCATCCCTCCCGCGCCCTCGGCGACCTTACCGGTGTAAAAAAGCACTTCTGCCGCAAGCACGGCGAGAAGAGGTGGAAGTGCAACAAGTGCTCCAAGCGCTACGCCGTGCGCTCGGACCTTAAGGCGCATTCCAAGACCTGCGGCAACTGCGAGTACCGCTGCGAGTGCGGCACGCTCTTCTCCAGGCGTGACAGCTTCATCACCCATCGGGCGTTTTGCGACGCCTTGGCGCAGGAGAGCTCGAGACTCCCTGCCGCCGGCCTCGACCTGCACGGGAACAACACAATGGCTTTGAGCGTATCTCAAATGAACGCCCGGCTCACCTCCACGAGTAGCATCCGTAACAGCAACAATGGCGGTGACCAGTATAACCAGATGCTGCTCGCCAGTGATTTTAGCGATGCCAACGGAAGGAGCGAACTGACGTCTCTCTTCTCTGGGAACCTTGTGAGCGATCACGTCGCCGGCGGACTGACCTCTCTCTATAACCAGAATGAGTCCAACCTCCTCCCCCGGATGTCAGCCACTGCATTGCTTCAGAAGGCAGCTCAAATGGGCTCGATGACCAACATCGGGCACTCGTTATTGAGAGGATTTGGCAACTCTTCTTCAAGCAGTCCGAGGCCTCCCAACACTGGCGGCGGCAACAGCGGAGACGGCCTGCAAGCTCGAACAGAGAACGAGACTCACCTCCGAAACCTGATGAACTCGCTCGCGAACGGAAGAACCGGCCTCATCGGCGGGCCCCAACAGGAGACCAGGGAGTTCGGCTCCGACGCTAAGCTTAATCTTTGGGGCACCGACCAGCTAACGAGGGATTTCTTAGGAGTGGGCGGCATGGTGATGAGGAGCATCAGCGGCGGGACATCCCGACAGGAACAGAATCACGGCATCGACATGAGCGATAGAACATTAATACCTTATCTACCTTTTGTTGCATCTTCTACTTCATATCATCAGATCTCTCCTATAGATACTGATAATTCTGTCTCCGGTAGATGTCGTCCAGATCATTTAACATGGTGCCAATGGGAACTTTGTATTCACACGCTTATGCACTCAAACTCTGATCAGCCAAGAATCCAA
>gnl_Musac_v1_GSMUA_Achr11T01480_001
ATGGCATCAGCCTCGTCATCGTCACCCTTCTTTGGTGGGATCAGAGATGAGGACCTCCAAAAGCAGATGAAACAACAGCAGCAGAAATCCTCTGCGACGGTGCCGGCTCCCGCTGCAGCTTCAGAGAGGAAGAGAAGGAACCAACCAGGAAACCCAAGCAATTTCTCCAATCTATGGCCACAACCAAATCCACATGTCTCTGCAGCAGATCCGGACGCCGAGGTGATTGCTCTGTCGCCGACGTCGCTACTGGCGACGAACCGCTTCATCTGCGAGGTCTGCAACAAGGGGTTCCAGCGGGAACAGAACCTGCAGCTGCACCGCCGGGGCCACAACCTGCCGTGGAAGCTCCGGCAGAAGAGCAGCAAGGAGGTGCGGCGTCGCGTGTACCTCTGCCCCGAGCCGACCTGCGTCCACCACCACCCCTCGCGCGCCCTCGGCGACCTCACCGGCATCAAGAAGCACTTCTGCCGCAAGCACGGCGAGAAGAAGTGGAAGTGCGACAAGTGCTCCAAGCGCTACGCCGTCCAGTCCGACCTCAAGGCCCATGCCAAGACCTGCGGCACCCGCGAGTACCGCTGCGACTGCGGCACCCTCTTCTCCAGTGAGAGAGAAAGAGAGACAGAGCGAGAGAAAGGAACAAGCAGGTCCTCCAAACACGTACCGATTTCTCTTCATCTATTTCAGTGTGGGAGTCATATCAGCGTTCATCAAGGGATAGGAGAGATTTCTCAACACATCTGGCGTGACAGCTTCATCACCCATCGGGCCTTCTGCGACGCCCTGGCGCAAGAGAGCTCAAGGCCACCCACCGCCGGCCTCCACGCTCTCGGCAACCATCTCTACGGAAACCCCACCACCATGACCTCAGGCCTGTCTCAAGTCAATGCCCACCTCTCTTCGCTGCAAGCCCAAAGCCATGCGCCGACCGACCTTCTCCGCACCGGAGGAGGCCCTGGATCACAGCTAGAACACCTCATCTCCTCTGCGACCCCGTCGTCTAGACCACTCCATGGCCTGACGCAACTCCATGATCTCCAATGCAGCAGCACCATTACTTCTTCCACCTCCGCTGCCGCCACCGCCGCCAGTGTCTTCAACCTTGGCTTCTTCTCCCACAATAGCAGCAGCACGAGCAGTATCGGTAACAGCAACAGAACGAATTCTCTCTACAACACCTCGATGCAAAGCGACTTGATGCTTCCGCAGATGTCAGCCACTGCATTGCTTCAGAAGGCGGCTCAGATGGGCGTGACGACAAGCGGCGGACCCTCCTTACTGAGAGGGTTTGCCAGATCTTCTTCAAGCAGGTGTAGCTTCAGTGGGGACGGCGGTGATGACGGAGGCGGCCTGCAAGCTCAAACGGAGAACGAAGCTCACCTCCAAAACCTGATGATGACGCTCGCGAACGGAGGCACCGACCTCATTGCTGGGGGATTCCGCGCGCTCGACACTGGACTGTGCATTATGGACGAGACTAAGTTCGATCCTTCGGGCGTCAGAAACCTCGAGGGCTCCGACCAGCTAACGAGGGACTTCCTGGGAGTAGGCAGCAGAGTGAGGAGCATCAGCAGCGGAATAACTCGGCGAGAACCGATA
>gnl_Musac_v1_GSMUA_Achr11T05700_001
ATGTCAAACATCACAGGTGATGGAGGAAGCTTCTCATCTGGGACCAACACAGGAGAAGATGAGGTCCATAAGCAACGCCGTCTCTTCTATGGTTCACCGGCCGCCGCGGCGAACATCGATATCGCTGCTTCGCAGCTGCTGCCTGTGAAGAAGAAACGCAGCCTTCCGGGAACTCCAGACCCGAACGCTGAGGTGATCGCGCTCTCGCCGACGACGCTGATGGCGACGAACCGATTCGTGTGCGAGATCTGCCACAAGGGGTTTCAGCGGGACCAGAACCTGCAGCTGCACCGCCGAGGCCACAACCTTCCATGGAAGCTGAGGCAGCGGAGCAGCGCGGAGACGAGGAAGAGGGTGTACGTCTGCCCTGAGCCCACATGCGTGCATCACCACCCCACCCGCGCTCTCGGTGATCTCACCGGCGTCAAGAAGCACTACTGCCGCAAGCACGGCGAGAAGAAGTGGAAGTGCGACAAGTGCTCCAAGAAGTACGCGGTGCAGTCGGACTGGAAGGCTCACTCCAAGACCTGTGGTAGCAGAGAGTACAAATGTGACTGTGGTACCATCTTCTCTAGGAGAGACAGCTTCGTCACCCACCGAGCCTTCTGCGATGCATTGGCTCAAGAGAACCACAAGCTTAGCCAGCCTCTGATGGCCACCATGGCTTCGAGCTTGCAGGGGCATGTCCCCGGTCTCACGATGCCCGTTCAGCTCACCGACACCGACCACCTCATGCCGGGTTACATGGCCGGCGGCACGCTATCTGCCTTCTCGAACCCTCCCTCCACCTCGAACGTGAGAAGCCCGATGGGCTTAGATGGGCTGATCGAGGCCCAGATGTCCAGGCCCATGGCTCACGTGTCCGCGACGGCGCCATGCATCCCATTTAAGGCCCACGAGCTGTCGTATCAGATGGTTGGAGTTGGCGGCGCCCGATCGGGCGATCAGTTCTGGGATGCTGATGGATCCCTGAAGCACACCGTGGACTTCCTAGGAGTCCGGGGAGAGAGGAGGCTCCATTGCGCCCGCCGTCGATCTCCCCTCGTCCGTCGAGTCGGCTTCCACGGCAGCCCCTCCGCCGCCGCCGCCGCCGCCGCCATCGCTCCTCCCCGCTCCGTCCTCGTCGTCGCCGCCGAAGGTGGTGGCCAACGCGGTGGCGCCGTCGCTTCTGCACCTCTCCTTCAACCAGGACCACGGCTGCTTCGCCGCTGGCACCGACAGGGGCTTCCGGATCTACAACTG
>gnl_Musac_v1_GSMUA_Achr11T07460_001
ATGTTCCTCGGTATCATGGAGGAAGAGCACTGCAGCGACCAAAAGCCACACCCGCCGCTGCAGCAGCGATCATCATCGGCAACGCCAAGCTCGTCGGCTGCTGTTCCTCAGAAGAAGAAGAAGAGGAACCTCCCTGGAAAACCATGCAAGTACCTAAACTTCCCCTCGTTATTCGATCCTTTCTCTTATTCCCTCTCTTCAAATCCTGTTTTTAGAGAGGGATCTTTTGTTCTCTCTCTCTCTCTCTCTCTCTCTCTCTCTCTCATATGTAGGTCTTATACGGATGCGGAGGTAATAGCTTTGTCACCCAAAACACTGATGGCCACGAACCGCTTCACCTGCGAGGTCTGCAACAAAGGGTTCCAGCGGGAGCAGAACCTCCAGCTGCACCGGCGCGGCCACAACCTGCCGTGGAAGCTGAAGAAGAAGAACCCGGACGAGGTCCGCCGCCGCGTGTACCTCTGCCCGGAGCCCACCTGCGCCCACCACGACCCGTCGCGGGCCCTCGGGGACCTCACCGGCATCAAGAAGCACTTCTGCCGCAAGCACGGCGAGAAGCGGTGGAAGTGCGACAAGTGCTCCAAGCGCTACGCCGTGCAGTCGGACTGGAAGGCCCATTCCAAGATCTGCGGCACTCGCGAGTACCGCTGCGACTGCGGCACTCTCTTCTCCAGGCGAGACAGCTTCGTCACCCACAGAGCCTTCTGTGATGCATTAGCACAAGAAAACGCAAGGATTCCGACCGGCGCGCACGCCATCGGCGGCCAGTTGTACCCAAACAGAGGCATAACGTCGCACTTCTCATCCTTAGCTCAACCTTCCAACGATCTCCTCCTCCTGCGGGGAAATAGCGGTGCGGATCACATCGGCGCCACCACCTCTCGGCAGCCTCAGACATATCACCCGTCCTCATTCTACTTCGGTGGTGGATCTAACCAAGGTTTCGATGAGGACCCGCAGCTGCCTCAAAGCAAGCCCTTCCGTGGCATGATGCAACTCCAAGATCTCCAAACAGTGGCCGATGCCTCTTCCTCTTCTGCTGCGGCCGCTGTCAACGCTTTCAATCTTGGCTTCTTCTCCGGCAGCGGTAGCACGAATGCCCTCAATAGTGCAGGTGGAGGCACGGAGCCGATGACGCTGTTCGCCGGAGACCTCACGAGTAATCACATTAACGATGACGCAAACATATCTTCTCTGTATAACTCATGTATGCAGCCGCAGATATCAGCAACATCACTGCTTCAGAAGACCACAACGTGGAGCGGTGGCAACGGCAGCTCATTGCTTAGAGGTTTCGGTACCTCGTACCACAGCTACACATCTGGTGTTAACGATGGAAGTAGACAGAGCTCAGGAGCTCATGTGGAGAACCATTTCCATGACATCATGAACTCCCTTGCTAGTGACCAAGTGGCTGGTTTCAGTGGCTTCAACCCAGGTCTGGGGAACATGGGCGAGGACGGGTTGCGCAGCAACCTATCGGCCGGAGGCATCGGAGGCTCGGACAGATCAACAAGAGACTTTCTTGGTGTTGACAGCATGATTAGAAGAAACATGGTGGGAGGAGTTCAGGAGAGGGAACAGCATCTTGGCATTGGAATGAGATCCATGGACACAGAGATGAATCTTTACAGACAATTTTTTTTTCTTTTTTTTTATATTAATCGTTGTTTTTGTTTTAAATTTCTGTCTGCTTCT
>gnl_Musac_v1_GSMUA_Achr6T02490_001
ATGTTAGGCCCTCCATCACCAGCTCCGTCGACACATCTCGGTGGCACCACCATCTCGTCGACCTTTCCGCAGCACAGTGCCACGAACAGCAAGAAAAAGCGAAGGCCGGCGGGCACTCCAGATCCGGATGCGGAGGTGGTGGCGCTGTCGCCGAGGACGTTGCTGGAGTCGGACCGGTACGTGTGCGAGATCTGCAACCAGGGGTTTCAGAGGGACCAGAATTTGCAGATGCACCGGCGGCGGCACAAGGTGCCGTGGAAGCTGCTGAAGCGGGAGGCGGCGGATCAGGTGCGGAAGCGGGTGTTCGTGTGCCCGGAGCCGACCTGCCTTCACCACGACCCCGCCCACGCCCTCGGCGACCTGGTCGGCATCAAGAAGCACTTCCGACGCAAGCACAGCAGCCACCGGCAGTGGGTCTGCGCCAGGTGCTCCAAGGCCTATGCGGTGCAGTCCGACTACAAGGCCCACCTCAAGACCTGCGGCACCCGCGGCCACTCCTGCGACTGCGGCCGTGTCTTCTCCAGGGTGGAGAGCTTCATCGAGCACCAAGACACGTGCACGGCCGGCCAAGCCCGGGCGCAGCTCCAGTTAACTACCCAGCCACCGGCATGCCTGTCGAGGACGACCTCAACCACGAGCCGATCGAGCGACACCAACTTCAGCCCCAGACTCCAGCTCCTGCCTCCACCCAGCAGACGGCATACCCCACTCTCCTCCTCCGCATTACTGTCTACCGCCATCGAGGAAGCCAAAGCCACCAAATTGCAGCTGTCGATCGCACTGGCAGAAGAGGCGAGGCAGCAAGCTCGGCGACAGCTCGAATTAGCCGAGCACGAGTACGAGAAGGCCAAGGGAATGCGGCAACGAGCCCAGCAGGAGCTGGATCGAGTTCACGCCGTGAGGGAGCAGGCGGTGAAGCAGATCAACTCGACGCTGCTACAAATCACCTGTTACGCCTGCAAGCAGCAGTTCCAGGCAAAGTCCGCGATGGCCTCAGAGGTGAACTCCTTGGTCGTGAGCTACATGTCGGTGATGACGGAGGGGGAAGAGGACAACGATGACCATGGCGATCCACGAAAGATCTCCAGGTCACAGCTTCCCAGTACTAGT
>gnl_Musac_v1_GSMUA_Achr6T27030_001
ATGGCCACCAACCGGTTCGTGTGCGAGATATGCGGCAAAGGTTTCCAGAGGGATCAAAACCTGCAGCTCCACCGCCGCGGCCATAACCTCCCGTGGAAGCTGAGGCAGAGGACGAGCAAGGAGCCTAGGAAGAGGGTGTACGTGTGCCCGGAGAAGACCTGCGTGCACCACCACCCATCGAGGGCGCTCGGCGACCTCACCGGCATCAAGAAGCACTTCTGTCGCAAGCATGGCGAGAAGAAGTGGAAGTGCGAAAAGTGCTCCAGGTGCTACGCGGTGCAGTCGGATTGGAAAGCCCATTCCAAGACCTGTGGCACCCGGGAATACCGCTGCGATTGTGGAACCATCTTCTCCAGGAGGGACAGCTTCATAACCCACAGGGCCTTCTGCGACGCCTTAGCGGAAGAGACGGCACGAGTTGCAGCCTCACACATGAGCAGCAGAAACTTCCCTTCCTTTCTGAAGCCTCCGGTGGTTGAGGGTGAAATGGTTGATGAGGCACGATCTGGGCTCTCTCTCTTGATGGGCCAAGCACCTCCTCTAGAGACCTTAACTAAAGCCGATGATCCCTTCGCATCCCAGTTAAGCTGGATCTATCAAAACAAGCTGGTTCCTTGGGGCTCAGATGAGCTAATTAGCAGCATCACACTTCCGATGAGCGGCATGAAGGAAACTGAAGACCCATACTCCCTTCTCCTAAGTGCTCCATATCACTACAGCACCCAGCATCACCACCACCTAGTGCCGCCGGCGCCGGACACGTCTGCAACTGCGTTATTGAAGAGAGCCGCACAGATTGGTGTAACAGCATCCCGTCCAACATCAGAGGCGAAGAGCCCTGACAGTAACATCCGAAACCTCAACACGAACCGTTCATACTCAGCTACTCATCCAGGAAACGCCATGGAGAACGCTGCTGATCCACTCAGGATGATGTACTCCACGAGACATCATGCGGCGCAGAAGGACGAAGGACCAGAAGGAGAAACAAGAGACTTCTTAGGTGTTGATGCACCAACCATTCGTGCATCATCATTGAGTGGGTGGATACGAATTAGAAAT
>gnl_Musac_v1_GSMUA_Achr10T07180_001
ATGGCTGCTTCGTCATCGACTCATTTCTTTGGAACCGTAGAGCAAGACCAGTACAGCCACCAACAGCCGTTGCCGCTGCCGCTGCCGCTGCCGCAAGCATCAACGATACCAGGCTCGTCGGCTGCTGCTCCTCAGAAGAAGAAGAGGAACCTCCCTGGAAAACCAAGCAAGTATCTGAACATCATCTATACGTTTGCTTATCCGGATGCCGAGGTAATAGCTTTGTCACCGAGATCACTGCTGGCCACCAACCGATTCGTCTGCGAAGTCTGCAACAAAGGGTTCCAGCGGGAGCAGAACCTCCAGCTCCATCGGCGCGGCCACAACCTGCCATGGAAGCTGAAGCAGAAGAACCCGGAGGAGGTCCGCCGCCGCGTGTACGTATGCCCGGAGCCGACGTGCGTCCACCACGACCCGTCGCGGGCCCTCGGAGACCTCACCGGCGTCAAGAAGCACTTTTGCCGGAAGCACGGCGAGAAGCGGTGGAAGTGCGACAAGTGCTCCAAGCGTTACGCTGTGCAGTCGGACTGGAAGGCCCATTCCAAGATCTGCGGCACTCGCGAGTACCGCTGCGACTGCGGCACCCTCTTCTCCAGGCGAGACAGCTTCATCACCCACAGAGCCTTCTGTGATGCGTTAGCACAAGAAAGAGCAACGCTTCCCGCCGGCATCAACAGCATCGGCAGCCACTTCCCTAACCATGGCTTCAACGAAGACCCGCAGTTCGCCTCATCCTCTTCTTCTGCCGCAGCCGCTGCCGGTCTTTTCAACCTTGGCTTCTTCTCCAACAGCGGTGGCAACACTTCTGGAACCCAAAGCGGCAATCTACTCGGCCCCGATCAATACATCAACAATGCAGGTGGCGTAACCGAGCCGACGATGCTGATCACTGGAAACCTGATGAGCAACCACATCGACACAAACATGTCTTCTCTTTATAACCCCTCCCTGCACAGTGAAGAACCGCAGATGTCGGCGACCGCACTGCTTCAGAAGGCCGCCCAAATGGGCGCAACATCGAGCGGCGGCAGTCGAAGCTCATTGCTCAGAGGCTACAGCGGCTCGTACTCGGCTGGTGCAGGGCATGCTAGTTTCGAGAGCCCAGGGATTCACGTAGAGAGTGAGAACCATTTCCAGGACATCATGAACTCCCTTGCCAACGGGAACAATGGTGTATCCGGTGGTGTCAATCAACAAGTGTCTGGATTCAGTGGCTTCATCCCAGACTCGGATAAGATGGATGAGGGCAAGTTGCACCACAACCTATCTGCCGGAGGCATTGGAGGACCTGACAGATTGACAAGAGACTTTCTTGGTGTTGGCAGCTTGATGAGAAGCATGGTGAGGGAACGGCATCTCGGCATGGGAATGAGCATTATGGATTCGGAGAAGAAGTCAGGATCCTCTAATCGACCATTTGGTGGTGGGAGACTGCCA
>gnl_Musac_v1_GSMUA_Achr10T21260_001
ATGTCGAATCTTACCTCTGCCTCCGGGGAAGCAAGCGTCTCTTCCAACCACCAGTCTACCTTCGCCTCCCCAAACCCAAATCCACCAAAGAAAAAGAGGAACCTGCCGGGAAATCCAGACCCGGATGCCGAGGTGATAGCATTGTCCCCCAAGACGCTGATGGCGACCAATAGGTTTGCGTGTGAGATCTGCAACAAGGGATTCCAGAGAGACCAGAACCTGCAGCTCCACCGGAGGGGCCACAACCTCCCATGGAAGCTGAAGCAAAGAAGCAGCAAGGAGGTGAGGAAGAAGGTTTACGTATGCCCAGAGGCGACGTGTGTGCATCATGACCCTTCAAGGGCACTCGGCGACCTTACTGGGATCAAGAAGCACTTCAGCAGGAAGCATGGGGAGAAGAAGTGGAAGTGCGACAAGTGTTCCAAGAAGTATGCTGTTCAATCCGACTGGAAAGCCCACTCCAAAATCTGCGGCACCAGGGAATACAGATGCGATTGTGGCACGCTATTCTCGAGGAGGGATAGCTTTATCACACACAGAGCCTTTTGTGACGCATTGGCGGAAGAAAGTGCGAGGGCTATGGCAGCAAACCCGTTTGCCAATCACCTATTCTCACAACCTACAGCTTCCTCCAATGAGGCCAACACCAGCATCGTCAGCGGCCATGGGATGCAAGGGGAGCTCTCACCGGAAAGAGAACACCAGCCTCGACAGTTCGACATGAGATCGAATATCCCGCCATGGCTAACTTGCCAGGGACCCATAACCACCTCCCTGAACCACTTGGACCTCCCTTCTTCTTCTTCTGTCTACTCCGTAAGGTTGCAACAGGAGTACTCACGTGGGAACCCCCAAGTTCACCGGCCTCCTATTCCTCCAGCCTTCCAAGCCTCGGCCTCGTCTCCTCACATGTCAGCTACGGCATTACTCCAGAAAGCAGCCGAGATGGGTGCAACCATGAGTAGACCTAAACACCTAGGTCTGATGGCAGCTCACGCTACGAGTTCTGCTGTTCCGCCCAACAACAACACTGCCAGCTTTGCTTTAGGCTTGTCTTCGCACCAAGAAATGGGTAATTGTTCCGGCGATGGTGATGCTAGTGGAGGGAGGGGAGGCGCAAGTAATAACAGCATGGGGGGCTTTGCAAGAAGCCACGGAATGGTTGAGGAAGGAGGTGGTGGCAGCGGTGGGAACGATGGGATGACCAGAGACTTCTTGGGACTGAAACCCTTTCCCGAAAGGGACATACTCGACTTGACAGCGTTTGATCCTTGCTTGGGCTCCTCCTCCTATGAGCACCACCGACAAAGCAAGAAGCCATGCCACGGACAGCTACTCCCGGAAATG
>gnl_Musac_v1_GSMUA_Achr10T17770_001
ATGTTAAGCTCTCCTCAGAAAACTCCGCCGCATACTTCCATCTCTTGCTTGGAGGATGGCAGTTCCAGCAAGAGAAAAAGAAGGCCTGCAGGCACTCCAGATCCTGACGCGGAGGTGGTGTCCCTGTCTCCGAGGACGTTGCTGGAGGCGGAGCGGTACGTGTGCGAGATCTGCAACCAGGGGTTCCAGAGGGACCAGAACTTGCAGATGCACCGGCGGCGGCACAAGGTGCCGTGGAAGCTGCTGAAGCGGGAGGCGGCGGCGGTGCGGAAGCGGGTGTTCGTGTGCCCGGAGCCGAGCTGCCTGCACCACGACCCGCGCCACGCCCTCGGCGACCTCGTCGGCATCAAGAAGCACTTCCGGCGGAAACACAGCAACCACAAGCAGTGGGTCTGCTCCAAGTGCTCCAAGGCCTACGCCGTTCAGTCCGACTACAAGGCGCACCTCAAGACCTGCGGCACCCGCGGCCACTCCTGCGACTGCGGCCGCGTCTTCTCTCGATTTGGTTTCTTTGGCCTCTCCATGCTTTCTGTGGGGTGTGAATTTAGGCTCATCATTTTATTGCTTCTGCACACACCTCCCAATACTTCTTGTGCTCATGAAGCTGATGATGATGATGATGTGAATGTCTGCCATACCATTCAATGCCAGCTTCTATATTCAAGAATTCAAAGCTCCTCCTCTCACAATCTTCTTCTTTGTAACGCAGTGGAAAGCTTCATAGAGCACCAAGATTCTTGCAATGGCGCCGGTGGCCTCTCCTGGACTGCCTCGAGCACGACTCCGTCGGCCGCTACAAATGCCAGTGCTCCGGCGCCAAACGACCACCACCGCCTTGGCCTCCTCCACAATCTCGAGCTCCAGTTGCTTCCGACATCCAATACCCTCCAATCTCACGCCACCTCCTCCCCTACTTCCTCGCTCACGCTCGAATTCGCCAACGCTAGGAGGATCCGGCAGCAGGCACAAGCAGATCTCCAGAACGCCTACCTCTTGAGGGACCATGCAAGGAAGCAAATGAACCTACTGCTGCTCCAGATGACTTGTCATGCTTGCAGGAAGCAGTTCCAACCGAAGCCCGATTCAGCGTTCGCCGAGGTCTCACCTCCATCGGCTAGCTGTGTGTCATCGCTCATGACCGGAATCAAGCGAGACGACATTAATGTCGGTCACCACTTACCAAAGTTCTGGAGCACG
>gnl_Musac_v1_GSMUA_Achr10T29940_001
ATGTTAGGCTCTCCATTGCTAGCTTCCCAGCAACCTTGCGATGGCACCACTGTCTCGTCGCCGCAACCACTCGTTTCGATTAACGATGCCACTAACGCCAAGAAAAAGCGAAGGCCGGTGGGCACTCCAGATCCGGATGCGGAGATCGTATCTCTGTCGCCGAGGGCGTTGCTGGAGTCGGAGCGGTACGTGTGCGCGATCTGCAACCAGGGATTCCAGAGAGACCAGAATCTGCAGATGCACCAGCGGCGGCACAAGGTGCCGTGGAAGCTGCTGAAGCGGGAGGCAACGGAGGTGCGGAAACGGGTGTACGTGTGCCCGGAGCCGACCTGCCTTCACCACGACCCGCGCCATGCCCTCGGCGACCTGGTGGGAATCAAGAAGCATTTCCGGCGCAAGCACAGCAGCCACCGGCAGTGGGTCTGCGACAAATGCTCCAAGGCCTACGCCGTGCAATCCGACTACAAGGCCCACCTCAAGACCTGCGGCACCCGCGGCCACTCCTGCGACTGCGGCCGCGTCTTCTCCAGGGTGGAGAGTTTCATCGAGCACCAAGGCACATGCGCCGCCGGCCGAGCTCGTGCGGAGCTCCACATCCCCATGACGTGGCCCATCCTAATTAGAACGCCGAATCCGACGGCCGCCGTCTTCCTCACCCTGCCGGATCAACCGTCCTCGGCGCAACTCGACAAACATTGCACTCGGAACATCGAGCTCCAGCTCCTACCTCCATCCGGCAACCAGAATCTCGCCCTCTCCTCATCTGCATCGTCTCCTGCAACTGAAGACGCCGAAACGATGGAGCAGCTAAAGCTCGCCATGGCCGAGAAGGTACTGGCCGACGAGGCGAGGCATCATGCGAGGCAACATCTCGGGTTAGCCCAGCACGAGTTCGAGACCGCTAAACGGATCAGGCAACAGGCACAGCTGGAGCTGAATCGAGCTTACGCCATCAGGGAGCACGCTCTGAAGCAGATCAACTCCACGCTGATTCACATCACTTGCTACGCTTGCAAGCAGCGGTTCCCGGAGAAGCCCGCAATGGCCTCCGAGGAGAACTCTTTCGTCGTGAGCTACATGTCGTCGGCGGTGACCGAGGGCGAAGAGGAGAACGAAGACCACGACCGTCAACAGAAGATCTCAAAATCG
>gnl_Musac_v1_GSMUA_Achr10T15170_001
ATGGCCGGAGAAGCAGTTTCAAAGGCCTCCCAACCACTAAATCCATCCTCTCTCCTCTCTTCTCTCTTCGATGGTAGTTTCAGCTTGACTAAGCTCTTTGTATCAACAGATCCTGAAGCAGAGGTGATTGCGCTCTCCCCGGGAACCCTCTTGGCCACCAATCGATTCCTGTGTGAGATCTGTGGCAAAGGCTTCCAGCGAGACCAAAACCTGCAGCTCCACAGGCGAGGCCACAACCTACCATGGAAGCTGAAGCAGAGGAGCGGCAAGGAGCCGAGGAAGCGGGTGTACGTGTGCCCGGAGGAGAGCTGCATCCACCATAACCCCGCGCGGGCGCTTGGTGATCTCACGGGCATCAAGAAGCACTTCTGCCGCAAGCATGGCGAGAAGAAGTGGAAGTGCGACAAGTGCTCCAAGCGGTACGCCGTGCAGTCCGACTGGAAGGCCCACTCTAAGACTTGCGGCACGCGAGAGTATCGCTGCGACTGCGGCGTCCTTTTCTCCAGGAGAGACAGCTTCATAACCCATAGGGCTTTCTGTGATGCTCTGGCTGAAGAAACCGCAAGAGTTTCAGCAGCATACACCATGACGAACACGACGTCGATCGGCAGTGTCGATTCTCTTCTTCAAGATGGTGCAATGACACCCAACATATGGAAACATCTTTCGCCAAATCTTAAGCCAAACATTATGGATCGTGAGGTTGGTCAGCAGGATAGACACGGGTGTTCATCTTGGATCCATTTCAACAAGTTGTCGTCATTGCCAACTTCAAACACTTTGAAGCCTCTCACGGGAAGCGTTCCTTCCTTGTTTACTTCGCTGCCTCACCGTCCTGCTCCCGATATATCTGCCACGGCATTGCTGCAAAAGGCTGCACAAGTCGGCGCGATCTCCACCACCCCATTCTCGGGGAGCTTTGGGCTGCCCGAGTGCCAGAACACAAGCGCCGGTGACGGCAGCGTCTTTGATGGCTTGCTCATTCATGAATTCGCTGCGTCGAACACGGACGAGGTAAATTACATCACAAGGAGCCGCAGCATGCTAAGAGATTGTCTTGGAGGAGAGACCCGGGACTTCTTAGGAGTCGGGGTGCAGACTCTTTGTCAGCCATCAGCAAATGGATGGATC
>gnl_Musac_v1_GSMUA_Achr5T23130_001
ATGTCGGTGTTATCTCAGTCAAGGATAACCACATACGGTACAATGTTAAGCTCTCCACCACCACCAGCTCCACCACCTCCCGGTGGCAGCAATGGAAGTAGCAGCAAGAAGAAGCGAAGGCCGGCGGGCACTCCAGATCCGGACGCGGAGGTGGTGGCGTTGTCGCCGAGGACGCTGCTGGAGTCGGACCGGTACGTGTGCGAGATCTGCCAGCAGGGGTTCCAGCGGGACCAGAACCTGCAGATGCACCGGCGGCGGCACAAGGTGCCGTGGAAACTGCTGAAGCGGGACGCGGCGGCGTCGGAGGTGCGGAAGCGGGTGTTCGTGTGCCCGGAGATGACGTGTCTGCACCACGACCCGCGCCACGCCCTGGGCGACCTGGTCGGGATCAAGAAGCACTTCCGGCGCAAGCACAGCAGCCACCGACAGTGGGCGTGCGCCAAGTGCTCCAAGGCCTACGCGGTACAGTCCGACTACAAGGCCCACCTCAAGACATGCGGCACCCGCGGCCACTCCTGCGACTGCGGCCGTGTCTTCTCCAGGGTGGAGAGCTTCATCGAGCATCAAGACACATGCACGGCCGGCCAAGCTAGGGCGGAGCTCCAGATGAACCAGGCGCCGGCATGCGTGTCTAGGATGGCTTCGAACACGACCCCATCGAGCTGGTCCGGCCTGGGAATGCCGAGTCCCGCGGCCGCCCTCCAGCTCCTACCTACATCCAACAACCAGCATACGACCCGCCCTTCCTCTGCGTTATCTTCTCCTGCATCCGAGGAGGCCGAAGCGATGGAACATCTAAAGCTCGCCATGGCCGAGAAGGCACTTGCCGACGAGTCAAGGCAGCAGGCTCGGCGACAGCTCGAACTAGCCGAGCACGAGATCGAGAGAGCTAAACGGATCAGGCAGCAAGCGCAGCTGGAGCTGAACCGAGCTCACGCCATCAGGGAGCACGCCGTGAAGCAGATCAACTCCGCGATGCTGCAAATCACTTGTCATGCCTGCAAGCAGCAGTTCCAGCAGGCAAAGCCCGCAATGGCCTCCGAGGCGAACTCTTTCGCCATCAGCTACATGTCGTCGGCGGTGACCGAGGGCGACGAGGAGAACGACGAACACAACCATCAACACAAGATCCCGAAATTA
>gnl_Musac_v1_GSMUA_Achr5T22140_001
ATGTCCAATCTCAGCTCTCCCTCTGGGGAAGCAAGTGCGTCTTCCAACCAGCAACCCTCCTCGGCCTCGACGAATCCAACCCCGGTCAAGAGAAAGAGGAACCTCCCGGGAAATCCAGACCCAGATGCTGAGGTGATAGCGCTGTCCCCCAAGACGCTGATGACAACCAACCGGTTCGTGTGTGAGATCTGCAACAAAGGTTTTCAGAGGGATCAGAACCTTCAGCTCCACAGGAGGGGTCACAACCTGCCATGGAAGCTGAAGCAGAGAAGCAAGGAGGTGAGGAAGAAGGTCTACGTTTGCCCGGAGGTGACATGCGTGCACCATGACCCTTCCAGGGCGCTCGGGGACCTTACCGGCATCAAGAAGCACTTCAGTAGGAAGCATGGGGAGAAGAAGTGGAAATGCAACAAGTGTTCCAAGAAATACGCTGTCATGTCTGATTGGAAGGCCCACTCCAAGATCTGCGGCACCAGAGAGTACAGATGCGACTGCGGCACCCTCTTTTCCAGGAGGGACAGCTTTGTCACTCATAGAGCCTTCTGTGATGCACTGGGAGACGAGAGCTCGAGGGTCGTCACAGCAAAGCCTACAGCAGCTACTCACCACCCCCACCAATTCTCGCATCCTGCGGCATCACTCGAACCCTTCCCTCTCCATCAAACTATCCTGCAGACACAGTTCCCTCCAGAGCAGCAGAAACACTTCAACATCAGATCGGATATCCCACCATGGCTAAACTGCCAGGCGACTACTTCTCTCGGCCATTTAGACTTCCCTTGCTCTATCTACTCGACAAGACTCGAACAGGAGTACCCTCCTGGAAACACGGGGGCTCTCCCTCCTCCACCCGCTCCTCTTCCGGCCTACCAAGTCTCAGCTTCCTCTCCCCACATGTCAGCCACTGCATTGCTCCAGAAGGCAGCACAGATGGGTGCAACAATAAGTCGACCTCCACAGATCGCAAGCTTTGGACAAGTGTCGGCACCTCCTCCTCTCCTCCATGACATGATGATGAACCGTCTCTCCGCACCTCCAGGAAGCCAAGGAAAAGATGAAGGAGGAAGAGGAGGTGGTGGTGGGAATGACGGGATGACAAGAGACTTCTTAGGACTACGGGCTTTCTTCCCACAGGGATATCCT
>gnl_Musac_v1_GSMUA_Achr5T06450_001
ATGATTCAGCAGCACCAACTGGTGGATGAGACCATGTCCAATCTCACCTCTGCCTCCGGGGAAGCAAGCGTCTCTTCCAATCAGCAGTCTTCCTTTGCCTCCCCAAACCCAAATCCAACAAAGAAAAAGAGGAATCTCCCAGGAAATCCAGACCCAGATGCCGAGGTGATAGCATTGTCCCCCAAGACACTGATGGCAACCAACAGGTTTGTGTGTGAGATCTGCAACAAAGGGTTCCAGAGGGATCAGAACCTGCAGCTCCACAGGAGAGGCCACAACCTGCCATGGAAGCTGAAGCAAAGAAGCAGCAAGGAGGTGAGGAAGAAGGTTTACATATGCCCAGAGGTGACCTGTGTGCACCACGACCCCTCTAGGGCCCTTGGGGATTTAACTGGGATCAAGAAGCACTTCAGCAGGAAGCACGGGGAGAAGAAGTGGAAGTGTGACAAGTGCTCCAAGAAGTATGCTGTCCAATCCGACTGGAAGGCTCACTCCAAAATCTGTGGCACAAGGGAATACAGATGTGACTGCGGCACCCTCTTCTCAAGGAGAGATAGCTTTATCACACATAGAGCCTTTTGTGATGCACTGGCAGAAGAAAGTGCAAGGGCTATTGCAGCAAATCCTTTGGCCAATCACCACACTATCCTCTTCCCTCAGCCTGCAGCATCCCATGAGCCCTCCCTTCTCCAGCAAACCATCCTCCAGAGGCAAGAACACCAGCATCAACATTTGAACCTGAGATCAGATATGCCACCATGGCTGGCTTGCCAGGCACCCATCTCTCTCGCCCACTTAGACCTCCCTTCTTCCGTCTGCTCCACAAGGTTGGACCGGGAATGCTCTCGCGAGAACCCTGCCCCACACCCTCCTCTTCCTCAAGCCTTCCAAGCCCCAGCCTCGTCCCCTCACATGTCAGCTACTGCATTGCTCCAGAAGGCAGCCGAGATGGGTGCAACCATGAGCAGACCTCCACACCTAGGCCAGATGGCAACTCACACTGCAAACGCTGTTGCCGTGCCCAACAGTGCTTCCGGCTTTGACATGGTTATGAACTCTCTCACCTCGACTCCTGGTTTTGATGGGTCTTTCGATGATGCATTCGGAGGGATGCTGGGATCCGAAAGGGAACCAGGTAATAGCAATATGCAGAGCTCTACAAGAAGGCATGGAATGGCTGAGGAAGCTGGTGGTGTCGGTGGTGGGAATGATGGGAAGACCAGAGACTTCTTAGGACTGAAGGCCTTTCCCCACAGGAACATCCTTAACTTGACTGCGCTGGATCCTTGCATGAGCTCCACGCCCTTTGAGCACCACCAACAAAGCATAGCAACTATAAACACCCCTGTAATTTATGAAAAATCTACAGACTGTTCTCATTCTCCTCCATTAACTTTTTCTTTTTCCGCCACTTTTTGTGGTATTAAT
>gnl_Musac_v1_GSMUA_Achr5T11770_001
ATGGCATCAGCTTCGCGACCCATGTCCTTCTTCGAAGCCAGAGAGGATGAGCATCGCATGCAGGCGATGCAACAACAACAATCTTCTTCGGTGCCGGCACCATCGACTGCAGCTCCAGTGAAGAAGAGAAGGAACCTTCCAGGAAATCCATGCAAGACGCTGATGGCGACGAACCGCTTCGTCTGTGAAGTCTGCAACAAGGGGTTCCAGCGGGAGCAGAACCTGCAGCTGCACCGCCGCGGACACAACCTGCCATGGAAGCTCCGCCAGAAGGACCCCAAGGAGGTTCGCCGCCGGGTGTACCTGTGTCCGGAGCCGACTTGCCCCCACCACGACCCCTCGCGCGCCCTCGGCGACCTCACTGGCATCAAGAAGCACTTCTGCAGAAAGCATGGCGAGAAGAAGTGGAACTGCGACAAGTGCTCCAAGCGCTACGCCGTCCAGTCGGACTGGAAGGCCCATTCCAAGATCTGCGGCACTCGGGAGTACCGCTGCGACTGCGGCACCCTCTTCTCGAGGCGTGACAGTTTCATCACCCACCGGGCCTTCTGCGAAGCACTAGCGCACGAGAATGGGAGGCTCCCGTCCGGCCTCCACACTCTCGGCGGCAGCCACATATATGGAAACAGCAACATGTTTTTTAGCCTTCCTCGAATGAGCTCGCACACCACCTCATTGCATGGCCAACACATCATCTCTCCACCAAAACCTTTGACCTCTGGACAGCTGTCCGCCACCGCATTGCTTCAAAGGGCAGCTCAACTTGGTGCGACATCCAGCAGGGGTTCTTCTTTCCTTGCCTGCTTCAGCGGCAACCACGGTAGTGTCATTGATGGATTTGGACCTCAAATGGAAAACGACACTCATTTCCAGTACCTAATGAACTCACTTGCAAGAGGAGGCATTGATCTAGTGGGCAGCTCCGCAGGGATGGCAACATTCGAGGGCGGTTGCACCACTACCGGCGGGCGCCATGGACAAGAGAACACAGGAGTTGGCACTTTCAACGTAAACAACATTGATGAGCCCAAGTATAACCTTCCGAGTTCCGACGGGCTCACCAGGGACTTCCTTGGGGTTGGTAGCACAACAAGGAGCATGGGGGGTGGGATCTCTCAGAGAGAACAACATCATGGCATTGCTATGAGCTCGGGATCATCAAGCCAATATTCCTTTGCCGGTGGGAGCTTGCAG
>gnl_Nelnu_v1.0_NNU_016287-RA
ATGGATCCAGATGCAGAAGTCATTGCACTATCTCCCAAGACTCTAATGGCCACAAACAGGTTCATATGTGAGGTATGCAACAAAGGATTCCAAAGGGAGCAAAACCTACAGCTCCACAGAAGAGGACACAACCTCCCTTGGAAGCTAAGGCAGAAGACAACAAAAGAGGTGAAGAGGAGGGTTTATTTGTGTCCGGAGCCCACATGCGTCCACCACGACCCTTCAAGGGCTCTCGGCGACCTAACAGGCATTAAGAAACATTTCTGTAGAAAGCATGGAGAGAAGAAGTGGAAGTGCGATAAGTGCTCAAAGAGATACGCAGTGCAGTCAGATTGGAAAGCTCATTCAAAGACCTGTGGTACTAGGGAATACAGATGCGACTGCGGAACTCTTTTCTCAAGGAGAGACAGTTTCATTACCCACAGGGCCTTCTGTGATGCACTGGCTCAAGAGAGTGCAAGGATTCCCACTGGCCTAAGTACCATGGGAAGCCACTTATATGGAAGTAGCAGCGTGGGTTTAGGCTTATCACAAGTGGGTTCACAAATTTCTTCATTGCAAGATCAGAACCACCCATCCAGTGATATACTACGGCTTGGTGGTGCCGGAGGGCCACAGTTTGATCATCTGATCCCTCCGTCCAACCCTTCATCATTCCGTCCGGCACAGCCCACGCCTTCGTCGGCCTTCTTCCTTCCAGGCTCAAACCAAGACTTCCATGAAGAGCAACAGTCCCACCACGGCTTATTGCAAAACAAGCCCTTCCATGGATTAATGCAGCTTCCTGATCTCCAAAACAACCCAAGCAACTCTTCTTCTGCCACCGCTGCCAATCTCTTTAACCTAAGTTTCTTCTCCAATAGCAGCACCACCAGCAACAACACCAATAATAACAACCACCATCTATCCTCTTCTGGTTTATTAATTCCCGAGCAGTTTAATGGGACTCCCGGAGGTGAAGGGAGTAGTCTCTTTTCAGGTAGCATCATGGGTGATCACATGGGTTCAAGCGTCCCTTCCATCTACAATTCTTCCGTGCAAAATGACACCGGAATCGCTCAAATGTCTGCAACTGCATTGCTCCAGAAGGCTGCTCAAATGGGTTCAACTACAAGTGGCAATGGTGCTTCTTTGCTAAGAGGTTTCGCCAGCTCTTCGTCGAGTGGTGTCAAATCAGATAGATCTCACATGTCTGCAAATTTTAGAGGAAGTTTTGGAGGAGGTGGTGGTGGAGAAAACATGAGGTCGCAGCTAGAAAATGAAAACAATTTCCAAGACTTAATGAATTCTCTTGCAAATGGTGGTTCTTCTATTTTTGGGAGTGGATCTGGAGGAGTCCCTGGGTTTGGAGGAAACTGCACTAGTGGTGGACATGAACAAGAAGCGAGCTTTGGAGGATTTAATGCCAATAGGATTTCGTTAGATCAGCATCATCACAGCACGAATTTGTGTAACATGGACGAATCTAAGTTGCATCAAAACCTTGCAGTGAGCATTGGAGGATCAGATAGATTAACCAGAGACTTCCTTGGTGTTGGGGGTATGGTGAGAAGCATGAGTGGTGGGATACCTCAAAGAGAACAGCATCATGGCCTTGACATCAGCTCTTTGGACTCTGAAATGAAGTCGGCCACATCGAATCGACCTTTTGGAGGTGGGAATTTGCAG
>gnl_Nelnu_v1.0_NNU_011046-RA
ATGCCTGTGGAATTGGAGAATTCGTCCGCCATTACTGTTTCTACAACTTCAGTAGAAGCTAGTGTGTCTTCGTCTAGCAACCAAGTAGCTCTATCGTCGATGACAACAAAGAAAAAGCGCAATCTTCCTAGAACCTCAGATTCATGTGCGAGATCTGCAATAAAGGGTTCCAATGAGATCAAAACTTGCAACTTCACTACTGAGGACACAATCTTCCTTGGAAGCTTAGGCATTTGTAAGCGAGTGTATGTCTGCCCCGAGCCTTCATGTGTTCATCACGATTCGTCAAGAGCTTTGGGCAATCTTATGGGAATAAAGAAACATTTATGTAGGAAGCATGGAGAGAAAAAATGGAAATGCGACAAGTGTTCGAAGAAATACGCCGTCCAGTCCGATTGGAAGGCGCATTCTAAGACATGTGGAACCAGAGAATACAAATGCGATTGCGGAACTTTGTTTTTTCTAGGTTTCTTTTCTCTTCCT
>gnl_Nelnu_v1.0_NNU_006458-RA
ATGCCTGCCGAGTTGGAGAATACGTCCGCGGTCACTGTTTCTACAGCTTCAGGAGAAGCTAGTGCGTCGTCTTCTGGTAACCAAACAGCTCCACCGTCGACGACGACAAAGAAAAAGCGCAATCTCCCTGGAATGCCAGATCCAGACGCGGAGGTTATCGCGTTATCTCCTAAAACCCTAATGGCGACGAACAGATTCGTGTGCGAGATCTGCAACAAGGGATTCCAACGCGATCAGAACCTGCAACTTCACCGCCGTGGTCACAATCTTCCTTGGAAGCTCCGGCAGCGGTCGAGCAAAGAAGTTCGTAAGCGAGTCTATGTCTGCCCTGAGCCCTCGTGTGTTCATCACGATCCATCAAGAGCTTTGGGCGATCTTACTGGAATAAAGAAGCATTTCTGCAGGAAGCATGGCGAGAAGAAATGGAAATGCGATAAGTGTTCGAAGAAATACGCCGTCCAGTCGGATTGGAAGGCTCATTCGAAGACATGCGGAACCAGAGAGTACAGATGCGATTGCGGAACCCTCTTCTCTAGGAGGGATAGCTTCATCACTCATAGGGCTTTCTGCGATGCGTTGGCGGAGGAGAGCGCCAGAGCTCAGACGGTTGCTAATTCGAATTCTGAAGAAGATCCGAAGCTTCAGATGGTTGCTACTGCTGCTACGTCGTCTCCTCCTCCTGCATCGTCTGCTCCTGTGATTTCTGCGGGTTTGCCAATTCAAAATCCAGAGTTGCCGGAGCGTCCGACAACTCTCTCTGCTGGTTCTGCCGCGGAACCAACATCGCTTTGTCTCTCATCCACCTCGCTCTTTGCTCCAGTTGGGGCAGAGCGTCGGCAATTTGCTCCCCTTCCGCAGCCGGCAATGTCTGCCACCGCGCTGCTTCAGAAAGCAGCGCAGATGGGTGCTGCTGGCACGAATGCATCACTACTGCGAGGGTTGGGTCTGACTATGACGTCCTCGTCGCCTTCGGAACAGCAAGAGAGCTTGCAATGGAGTCGGCGTATGGAGGCAGAGCCCGCACCGTTGGCAGCTGGGCTTGGGCTTGGGCTTCCTTGCGAAGGGGGTACTGCCACTGGACTGACAGAATTGATGATGGGCCAATCATCTTTGTTCGGGCCGAGGCCGACTACACTGGATCTTCTTGGGCTGGGGATGGGCAGTGGTGGTGCTCCAACGGGTGGGCTCTCGGCTCTGATTACGTCGATTGGAGGTGGGCTGGATGTGACAGCTGCTGCCGCATCGTTCGGAGGTGGTGGGAGTTCGCCTGGGAGGACGTGGGAAGAAGCTTCTGAGAGGAAGCCTAACAGCCCGCCGGCATTGTTA
>gnl_Nelnu_v1.0_NNU_015354-RA
ATGGCAACGAACCGGTTTGTATGCGAGATTTGCAGCAAAGGATTCCAGAGGGATCAGAACCTGCAGTTGCATCGGAGAGGCCATAATCTGCCATGGAAACTCCGGCAGAGAACGAGCACGGAGGTTAGGAAGAGAGTATACATATGCCCGGAGCCATCTTGTGTCCACCATAATCCAGGTAGGGCATTGGGTGATCTCACCGGAATCAAGAAGCATTTTTGCCGGAAGCACGGTGAGAAGAAATGGAAATGTGACAAATGCTCCAAGAAGTATGCGGTGCAATCGGACTGGAAAGCTCATTCAAAGACCTGCGGCACTAGAGAGTACAAATGTGACTGTGGAACCATCTTCTCCAGCTCGAACGTTTCATCAACTCCCTGCAGACGAGATAGCTTCATCACACACAGAGCTTTCTGTGATGCATTAACAGAAGAAAACAACAAGGTAAACCAGCAGCAAGGTCTGGCATCCACCACTGAAGAAGCAAAATCACAAGGTCAAGTCACCCAGCTCATGTCGTCGATGCCCATAAACACCATCAACAACTCACTGGTCGGGATCTCATCAGAATTCAACCAACCCGGAGACAAGAATCCTCTCAAGTCCTTACCCAGTGGCAGTGATATAATGTCTTCAATGCCACCTAAGTCTCTAAACATGGCGGCAGGAAGCATGTTCTCTAGCAGCTCTGCCACCCTTTTTGGTGCCCCAAGAAGCACCCCTTCATCCTCTTTCTGCTTTCTGGGGTCATCAGCTCACATGTCTGCAACAGCCTTATTGCAGAAAGCTGCCCTAATTGGTGCAGCTGCAGGCAGCAACACCAACTCCTCCATGATCCACAAGAGCTTCATTGCAGGTCTGGTTGGGACTGATCATCAGCTCTCCAGCATAAGAACATCATCTTACGGAGGAATGCATCAGAACAACAACAGCTCATATGATCACACCCAACTACAAGCAGACCCATCACAACCAGTTGGGAAGGACAGTGGGGAATTAACAAACCAACTCTTGGAGAAGTCCAAACAAGACAAGTCGCCCAAGTTTTTCGAAGCTACAGAAAGCGCCCGGAGCTCAGGGATGAATGGCATGGGGATGTTACTGGGAGTTGTTGATCAGAACCATGGATTCTTGAAGAACATAGAGCATGAACACAGCAGTAGTACTAGTACCTGCAGTATGTCACAGGGTAGATCAAGTGTCAATTCAGGGGTAGGGATCCCACCAACTAGGCGGAATCAAATAGAAATGTATAGGGTTGGAGGAAGCAGTAGTGGGGATGTGATGACTGTGGATTTCCTAGGAATTGGAGGATCGAAATCAGCAGCTTTACATGAACAAGGACAGCAACAGCAGAAGCAGGGATCGGAGTTGGAGGCAATTAGTGAGCAGAGATTGCAAGGATTTCATCAGTTTCAGCAACAGCAATCACATGGGCAAACAACAATGGTGAAATCGTTGTGGGATGTT
>gnl_Nelnu_v1.0_NNU_009676-RA
ATGGCAACAAACAGATTCTTGTGTGAAATATGTGGGAAGGGGTTCCAAAGAGATCAGAACCTTCAACTTCATCGGCGAGGGCATAACCTTCCATGGAAGCTTAAGCAAAGGACGAGCAAGGAACCGAGGAAGCGTGTGTATGTCTGCCCAGAGAAAACCTGTGTTCACCACCACCCTTCCAGGGCTCTTGGAGACCTTACTGGTATAAAGAAGCACTTCTGTCGAAAACACGGAGAGAAGAAGTGGAAATGCGAGAAGTGCTCAAAGCGGTATGCTGTGCAGTCAGATTGGAAAGCTCATTCAAAGACCTGTGGCACCAGGGAGTACAGATGTGATTGCGGCACTCTTTTCTCACGGCGAGATAGCTTCATCACTCACAGGGCCTTCTGCGACGCCTTGGCGGAAGAAACAGCCAGAATTACGGCAGCTTCTAACATCCACAATGTAACTGCGGGCAACATCAACTATCATTTTCTGGGGACTTCATCAGCACGACCCAACATGGTGCAACATTTCTCTCCTGTGTTCAAGCCGATCCAAAGTAGTAACGATGGAGCAATCGATCAGAGCAGACCAGGACTCTCTCTGTGGATGAACCAAGGATCCCAGTCTAGCCAAGCATTAATGAACAACAATCTCCCAGAACTACATCAAATTGGCTCTGCCGGTTTAGGAACGTTGTTTGCTACTGACCCATTAATCTCTTCCTGCTCAAATATTCCTTCACAAATGGACTATCCAGTAAATTGGGATTTCGGCAACAAGCTCTCATCCACCAATACTGGAGAGCTGACAAGCACCTCGCTACCATTAACCAACCTTAAGGAAGTTGGTAGCCCTCGGTTTTCAAGTGCTCCTTCCCTTTATAGCACCCAACACCACCACAACCAGCTGCCTCCACCAATCATGTCGGCCACGGCTTTACTACAAAAAGCTGCTGCAATTGGCTCTACTTGGAACGAACCATCTTTTCTTGAGAGTTTTGGAGTGAAGTGCAACAACAGCCAAGTAGTTCAAGATGGAAACAAATATAATGGTTTGTTTGCTCCAAACTCGGTACCTACAAATCTCACAACTGATTTAGAGAACTCGGCAAGTGATCTCTCCTCCATGAATAACCAGTTGCAGATGTACCCCAGGAAGCGCCAGAATACTCAGAAGGATGACACAGAAGGAGGGCAAACAAGGGATTTCTTAGGGGTTGGTGTTCATCAGACCATCTGCCCATCAACAATTAATGGATGGATT
>gnl_Nelnu_v1.0_NNU_010753-RA
ATGATGAAGGGCTTCATAATCCAGCAACACCCAGCTGCTGATCAGGAGAACATGTCTAATTTGACATCTGCATCTGGTGAAGCAAGTGTTTCCTCAGGCAACAAAGCTGAAACAGGCGCCATGTACCCTCAACAGTCGTTTGCCTCACCAAATCAAACGCCAGTCGTGAAGAAAAAGAGAAACCTTCCAGGCAACCCAGACCCGGATGCAGAAGTGATAGCTCTGTCTCCTAAGGCTCTCTTGGCAACAAATCGATTCGTTTGTGAGATTTGTAGCAAAGGGTTTCAGAGAGACCAGAACCTTCAGCTTCATAGAAGAGGGCATAATCTGCCATGGAAGCTTAAGCAAAGAACAAGCAAAGAGGTAAAGAAGAGAGTATATGTGTGCCCAGAACCTACATGTGTGCACCACGACCCATCAAGGGCTCTAGGAGACCTCACAGGGATCAAGAAGCACTTTTGCAGAAAGCATGGAGAGAAGAAGTGGAAATGTGATAAGTGTTCAAAACGTTACGCGGTTCAATCAGATTGGAAAGCTCACTCCAAGACTTGTGGCACAAGAGAGTACAGATGTGACTGTGGAACCCTTTTCTCAAGGAGGGATAGTTTCATCACTCACAGAGCCTTCTGTGATGCTTTAGCAGAAGAGAGTGCAAGAGCAATCACAACGAACCCACTTCTTGCCCCTCAACCTGGCTCTTCAACATCACACATAAACCTACAACCCCAATTAATTAATAACCATGATCTTCAAGCACTATCCCTGAAAAGAGAACAGCAGCAACAGCAGCAGCAGCTTTTCAATCTGAGGTCGGATACACCGCCATGGTTAGCTTGCTCATCCGTAGTAGGAGCTGGGCCAGGTCCACCGCCTATTGATTTCTCCTCATCACTCTTCTCTACGAGGATAGACCAAGAATTCTCACGGACGCAACCCTCAATACATCATGAAAACCTTAATCCTAATCCTACTCCTTCCCTTCCGCCTTACAATCCATCAGCATCCCCGCATATGTCCGCAACTGCATTACTGCAAAAAGCAGCTCAGATGGGTGCAACAATGAGCAAACCCTCCTCGTCAACAATGCTCAGACCCCACCAAACTCACATGCCTGCTACTACTGGTAACACTGCTACATCTGTTCCTACAACTACAACTGGTTATGGTCTTTGTTTGTCTTCACGTGAAGAGATGGAAAGTGGATTTGTTCATGGCTTGGCTACTTTTAGGAGTAAAGCTGGTGTAGTTTCTGGCCTTATTGACCACGTATCTGCAACTGCAGGAGCTGGAGGTCCTTCTCTTCTTCAAGACATGATGACTTCTCTTTCTTCTGCAACTGGGTTTGATGGGCCTCCCTTTGATGAAGACCCCTTTGGGATGTTGAGTTCGAAAAGAGATGGAAATCCCAATGAATCTCTCTCCAAGACTACGTCAACAACCCACCACCTCAGTAGAAATGAAGGTGGTGGCAGTGGTGGGGGAGGTGGAGCGGGTGGGAATGATGGTTTGACAAGAGATTTCTTGGGACTTAGAGCTTTCTCTCACAGAGATATTCTCAACATGGCGGGTCTTGATCACTGCATGAGTTCTTCTTCTCCATATGATCAGTCTCAGCAGAATCAAAAACCGTGGCAAGGT
>gnl_Nelnu_v1.0_NNU_005667-RA
ATGCAAATGATGTCTGGAGATGGGCTTTCAATTCCCTCTTCAGTCAGAGGGTTTCCTCAGGAACCAATTTCAAACCCTAATCCTAATCCTCCTAATGCTAATCCAGTTGTCAAGAAGAAACGAAATCTACCCGGAACACCAGATCCAGATGCGGAGGTCATTGCTCTATCTCCCAAGACTCTCATGGCAACCAACCGGTTCGTCTGCGAAATCTGTAACAAAGGTTTCCAGAGGGACCAGAACCTGCAGCTTCATCGACGAGGGCACAACTTGCCATGGAAGCTTCGACAGAGAACCAGCAAAGAAATCCGGAAGAGGGTATACATCTGCCCCGAGAAGAGCTGCGTTCACCACGATCCATCCCGGGCGCTCGGAGATCTTACCGGAATAAAGAAACATTTCAGCAGAAAACATGGCGAGAAGAAGTGGAAGTGCGAGAAATGTTCCAAGAAATATGCAGTCCAGTCCGACTGGAAAGCTCACACCAAGACTTGTGGCACTAGAGAGTATAAATGCGACTGTGGAACACTCTTCTCCAGGAAGGACAGCTTCATCACCCACAGAGCCTTCTGTGATGCCTTAGCAGAAGAGAGTGCTCGACTCACTTCGGCTGCAGCCACCAACCTCAACTTCAGAACGGATTCCATCAATGACGCCACGTCGACTATGCCGCATGGGTTTGGAGGCCGAGGAGGACCAAACGCCACTGCTGGTATCCCTCCATTATGCCCGGTTTTCAGGCCAGAATTCGCCGGCCCCGAGGCCACCAATGTTCTAGATGCAAACCGGCAGAAACCAAGGCTGTCGCTGTGGCTGGATCAAGCCAATTCTCATTTGAATCCCATTGATGCGGCAGCTAATTCTAATGCTTTCTTGGCAACGAGTTCAACGGGTTTGCCTGAATTGGTGCAAATGGCATCGACCAATATGTTCAGCTCCTCCTCTTCATTGGTCGATTACGGAGGATGCGTTCAGCCGCAGTGGCCGTCGACGGGTGGGAATCTGTCTTTATCAACATCCCCGCGTGGATTAAAAGAGGAGAATGGAAACAAAGGCCAGTTGGTAGAAAGCTTAGCGCCTTTGTATTCCAACAACAACCAAAACCAGCAAGCAAACTCAGCCCACATGTCAGCGACTGCACTTTTACAGAAGGCAGCTCAAATGGGATCGACTAGGAGCAACCCCTCATTACTCGGTAGCTTCGGAGTGGTGAGCTCGTCTTCCTCAGATACAACAAGCTTCAATCCTCACGTCCAAAACAGAAACGAGTTCCACCAGTTAATGAGGCAAGCTGCAAATCAACCGGAGAACATAAACGAGCTGATGAATTCGATATCCACGGCAACCGCCACCACAGGGGTTGGTGATGGAATGGTGGGTGGGTTGAATTTAAGCTCATTAACGGGCACAGTAAACAATCTCGACCGTCTAATGATCCCGCAGGGTGGAAAACAAGGTCAATCAGTTCCAGTTCCACAAAAGTTCCTCTCGACCGCAAATGAAGTGGAACACAGTCTTACGAGAGATTTCCTAGGCGTAGGAGGAGATGCCGGCAGGCCATTCTTACAGCAAGAGTTAGCGAAATTTGCTTCGATGGGTTCAGCCATGAACTTGAGTCAATACAGTAGCACCCAC
>gnl_Nelnu_v1.0_NNU_012406-RA
ATGCAAATGATGTCCGGGGATGGGCTTTCAATTCCCTCTGCAATCAGAGGGTTTCCTCAGCCACCGATTCCAAACCCTAACCCTAATCCTAATGGTACTACCGTGGTCAAGAAGAAACGAAATCTACCTGGAACACCAGATCCAGATGCGGAGGTCATAGCTCTATCTCCAAAGACTCTCATGGCAACCAACCGGTTCGTCTGCGAAATCTGCAACAAGGGGTTCCAGAGAGACCAGAACCTTCAGCTGCATCGACGAGGGCACAACTTGCCATGGAAGCTTCGGCAGAGAACAAGCAAGGAGATCCGGAAGAGGGTTTATATCTGCCCCGAAAAGACCTGTGTTCACCACGATCCGTCCAGGGCCCTCGGAGATCTTACGGGAATAAAGAAGCATTTCAGCCGAAAGCATGGCGAGAAGAAGTGGAAGTGCGAGAAATGTTCTAAGAAATACGCAGTTCAGTCCGACTGGAAAGCTCACACCAAGACTTGTGGGACAAGAGAGTATAAATGCGACTGCGGAACACTCTTTTCCAGGAAGGACAGCTTCATCACCCACAGAGCCTTTTGTGATGCCTTGGCAGAAGAGAGTGCGAGACTCACTTCGGTTGCAGCCACCAACCTCAACTTCAGAACGGAATCCATCAACAACGCCACGTCCACCCTGCCGCATGGGTTCGGAAGCCGAGGAGGACCAGACGCCATTGCTGGTATCCCTTCACTATGCCCAATTTTCAGGCCAGAATTTGCCGGCCCCGAGGCTGCCAATTCCCTCGATGCAAACCGGCAGAAGCCAAGGTTGTCGCTGTGGCTAGATCGGGCCAATTCTCATATGAACCCCATCGATATGGCAGCTAATAATTCTAATGCTTTCTTGACATCGAGTTCCACCGCGGGTTTGCCTGAATTCGTGCAAATGGCATCGACCAATCTCTTCAACTCCTCCACTTCTTTGGTTGATTACGGAGGATGCGTTCAGCCACAGTGGCTTGATAGGTGCTCCGGAGCATCGACAGGTGCCAACCTATCTTTATCAACCTCCCCGCGTGGATTAAAGGAGGAGAATGGAAACAAAGGCCAGTTGGTGGAAAGCTTAGCTTCATTGTATTCCAACAGCCAAAACCAGCAAGCAAACTCAGCACACATGTCAGCGACCGCACTTCTACAGAAAGCAGCTCAAATGGGATCTACTAGGAGCAACCCTTCACTGCTCAGTAGCTTTGGAGTGGGGAACTCTTCTTCCTCAGATACCACAAGCTTCAATCCTCACACTCAGACTAGGAATGACTTCCATCAGTTACTCCGGCAAGCGAAGCAACCGGAGAACCTTAATGAGCTTATGAATTCGATATCAACGGCAACCGCCACCACTGGTGTTGGTGGTGGAATGATGGGTGGGTTGAATTTAAGCTCATTAACTGATACAGCAAGCAACCTCGACCGCCTGATGATTGCACATAGTGGAAAACAAGGCCAACCGTTTCCATTAAAGCTCCACCCGACTGCAAACGAAGTCGAACAAAGTCTAACAAGAGATTTCCTAGGCGTAGGAGGAGACTCTGGCAGGCCATTCTTACAGCATGAACTAGCAGCGAAATTTGCTTCGATTGGTTCAGCCATGAATTTGAGCCAATACAATGGCACCCAC
>gnl_Nelnu_v1.0_NNU_009279-RA
ATGGGCTGTGAAGCTTTCTTGGATATGAGAATTGATGAACAAAACAACAGGAGACTGAAGGAGAAAAATGACCCAAATGCGGAAGTCATCGCTCTATCGCCTACAACCCTGATGGCGACAAACCGGTTTATATGTGAGATCTGCAACAAGGGGTTTCAGAGGGATCAGAACCTGCAATTGCACCGGAGAGGCCACAACCTCCCATGGAAACTCCGGCAGCGGACGAGCACCGAGATCAGGAAGAAGGTATACATATGCCCCGAGCCATCCTGCGTCCACCACAACCCAGCTCGGGCACTGGGCGACCTTACAGGAATTAAGAAACATTTCTGCCGGAAGCACGGCGAGAAGAAGTGGAAATGTGATAAATGCTCGAAGAAGTATGCGGTGCAGTCGGACTGGAAAGCTCATTCGAAGATCTGCGGCACTAGGGAATACAAGTGTGACTGTGGAACCATCTTCTCCAGACGAGATAGCTTCATCACGCATAGAGCTTTCTGTGATGCATTAGCAGACGAAAACAACAAAGTGAACCAGGGCTTAGTGTCCAGCTTTGGAAGAAGCTTACCAGGCCAAGTCTCTGAGCTCATGTCGTCCATGCCCATAAACACCACCAACAATGCATCGATGGGGATATCCGAATTTAACCATCCCCACGCCAAGAACCCTCTCAAGCCCCTAGCCAATGATCTAATGTCTATGCCACTCAAGTCTCTGAACATGGCCGGCGGCATGTTCTCCAGCAGCGCCGGAGCCCTCCTCGGCAGCCCAAGAGGCATCAATTCATCCTCCTCTTGCCTTCAGCTATGTGCCAACAGCTCGTCCAGCTTCGACGGCCTCAACGACACTAAGAACGGGCGCCATCTCGTCGGATCGGCCTACATGTCCGCCACAGCTTTGTTGCAGAAGGCAGCTCAAATGGGTGCAACCGCAAGCAGCAACATCAACTCCTCCGTGATGCAAAAGAGCTTCCTATCGGGCATGACGGGGACTGATCAGCTCTCCGGCCTGAGACCATCGGCTTACGGAGGAATGCAGCAGGACAACAGCTCGTATAATCACATCCAACAACAACAAACAGACCACTCACAACTAGCTGCGATAGAAGGCGGAGGATTCTCGAGCCAGTTCTTGCAGAAGTCCACACAAGAGACGTCGTCGTCGACCCAGCTTTTTGTTGAGACCACGGCGGGCGTCCAGAGCTCAGAGATGAATGACATGGGAATATTCTCGGGGATGTTCGTGGGAGGTGATCAGAACCATGGATTCTTGAAGAACATAGAGCAGGAGAACTGCAGTAGTACTGTTATGCCATCACAAGGAAGGAACATCAACCTGGGGTTGGAGATCCCCCCGACTAGACTGAATCCGGCGGGGCCATCGATAAGGTTTGGAGGGAACAGCGGCGGAGATACGATGACAGTGGATTTCTTAGGGATCGGAGGGTCGGGACTGAGGAATTTGCAAGAACAACAACATCAACGGCAACAACAGGGACTGGAATTTGAGGCAATCAGTCAGCGGAGGTTGCAAGGATTGCATCAGTTACAGCAACAGATATCACATGGACAAGCAGCAATGGAAAAACCCATGTGGGATGTT
>gnl_Nelnu_v1.0_NNU_008980-RA
ATGGCGGGACCACCTGTTGTTCATCTATTGGGCCTCAGTTTCAACTTCAGGATCATTGAAATAGGAACCGGAGCTCATCTCAAGGACCTGAAGTTGGGTAGTTGTAATTCAGTCTTGCATAAGTGTGGATTCAGAAGGGCCCGTGAAGGCATGTTGCTTGCAACCATGTCCAATTCGACCTCTTTGTCTGAGGATGCTAGTGTTTCGTCTGGTACTAGAGTTCAAGACTTGAGCAGTTTAATAAATCCTATCTCGTCTTCCATTTCTCCTCAGCAGCAACAGAAGATCAAGAAGAAGAGAAATCTTCCAGGAAACCCGGACCCAGATGCTGAAGTGATTGTTTTATCTCCTAAGACACTGTTGGCCACCAACAGATTCGTGTGTGAAATCTGCAACAAGGGTTTTCAGAGAGATCAGAACCTTCAGCTTCACAGGAGAGGCCATAACCTTCCATGGAAGCTGAGGCAGAGAACCAGCAAAGAGATGAGAAAGAGAGTCTATGTGTGTCCAGAGCCCTCGTGTGTTCACCACCACCCTTCAAGGGCCCTTGGTGACCTCACAGGAATCAAGAAACACTTCTGCAGAAAACATGGAGAGAAGAAATGGAAGTGTGAGAAATGCTCTAAGAGATATGCAGTTCAATCAGATTGGAAGGCTCATTCAAAAACCTGTGGCACAAGACAATATAGATGTGACTGTGGAACCATTTTCTCCAGGAAAGACAGCTTCTTTACTCATAGAGCCTTCTGTGATGCCTTGGCAGAAGAGAGTGCAAGACTCTCCAGAAACCTATCAGAACATCCCCTCCATCTCCACCCACAAAACCCAACTCCTCTCTTCCCATTCTTAACTCAACCACAGAACTTCCCAAACCAGACATCCCAGATCGACCCACCTCACAATCCAAACTCTACTCAAAACCCAGTTCAAATCAAGGCCGAGGCTCATCATCATCATCATCAGCAGCAGCATCAAATCCCAACCATCTCTCCCCCTCCATTGTTCTACGATCAACCATCCCATAAACAGTTGATTGCATCACCCTTACAACACCACCTTCAGATGGCCACCGACAACCCCAACAGCAAAACCAACACAGCTCATATGTCGGCCACTGCGCTGCTTCAAAAGGCTGCGAATTTTGGTGCAGCGGCCCTTTCAAGCGCCACACAAACTCAACCAGTGGGTCATCATATTACGTCCTCCATCAAACGGTTGGACGAGTATGGGAAAAGGAACCATGTGGGATTCCCGTTAGAAAATCTAGCCACGTGGCAGAAGAATAGCCGTCTGACTCGAGACTTTCTGGGACTAACAGGGGATTGTGAGGGTGGTATCAACGTTAAAGACCTGTTATCATTCGCGGGGGGCGTTGAATTCACTCCTTACGACCGAGACGTCTCGTTGTTGATTGCTGAACATGCTACCTCGGGAAAGTGGGGTGGTGACTATGGTAGTAGAATTGAAGGC
>gnl_Nelnu_v1.0_NNU_016338-RA
ATGTTAGCCAGCAATTCCTCCCCTAGTCTTCCATCTTCTGAGGCATTTACTTGCTTAGAAAATGGAAATAACAACAACAAGAGAAAAAGAAGGCCAGCCGGAACTCCAGGTGAGATCCTCAGACATATGGGTTGTTTTTCTTTTCCTTCGATCTTAATTATGGTTCTTATTGATCGTTTGCTTCAATTGATGAATTGGGTCTTTTGGGTCTCGGTGTTTGATGATTCTTTTGCATTTATGTTGAGATTAGATCCCGACGCCGAGGTGGTTTCCCTATCACCGAAGACGTTATTGGAGTCAGACCGCTATGTCTGCGAGATCTGCAATCAGGGATTCCAGAGAGACCAGAACCTCCAGATGCACCGACGTCGGCATAAGGTGCCGTGGAAGCTGCTCAAGAGGGAAACACCAGAGGTTCGAAAGAGAGTGTTTGTATGCCCAGAGCCCAGCTGCTTGCACCATGACCCTTGCCACGCACTGGGCGATCTCGTCGGCATAAAGAAGCATTTTAGAAGGAAGCACAGCAATCACAAGCAATGGGTGTGCGAGAAGTGCTCGAAAGGATACGCTGTTCAATCAGATTACAAGGCTCATCTCAAAACCTGTGGCACCAGAGGCCATTCCTGTGACTGTGGCCGTGTCTTCTCGAGAGTGGAGAGTTTCATTGAACACCAAGACGCTTGCAATGCCGGGCGTCTCAGAACTGAGTTGCAGACACTACAATCAGCCTGTCTGTCTCGAACAACTTCAAGCCGGAGCCCATCAAGCGACACAAATTTCAGTACAGCTCCTTGGCCGGGATTGAGAATGCAAAAGCCGACAGAACCCGTCTTCTTATGCCCGGAACGGAATAATCCTTCAGTCATAGAACAACGCCACAATCTGGAACTTCAGCTGTTACCTTCATCGAATCCTCTCTCGAACACCTTTGATGTATCGGTTTCCCCAAATTCAGACGAAAACCAGGCTACCCAGCTGCAGCTTTCTATTGGATCATGCGATCATGGCGAGAAAATCGAATCACACAATGGCAGTTCGAGCAAAAATGCAGGTAGGGTCTCTCCTAGAGACAAGAAAGCCATTGAAGAACCAGCTTTGGCAACTTCTAGGTTGAAAGAACAGGCGAGGGAGCAGCTACGGTTGGCCATGGCAGAGAAGGCCTTTGCCGAAGAGGCGAGACAACAAGCGAAGCGGCAGATTGAATTGGCTGAGCAGGAGTTCGCAAACGCCAAGCGAATCAGGCAACAAGCTCAAGCCGAACTTGACAAAGCTCAGATTCTGAAGGAACACGCGACAAAGCAAATCAACTCTACCATTCTACAAATCACTTGTCACGCCTGCAAGCAACAGTTCCAAGCGTCGACGTTAGTCGCACCTCCTGATGAAAACTCTCTCGGAAAGGAGACTGCCACGGTGGGT
>gnl_Nelnu_v1.0_NNU_009382-RA
ATGCCAGTTGATTTGGAGGACTCATCCACCATTAATGCTTCCCAGGCTTCAGGCGAGGCCGAAATTGCCACTGTCTCTTCTTCTGGTAACGAGAAAGCTCCACCATCGTCAGCTTCAGGAAAAGAAGAAGCTCATTTGTCGTCTTCAGGTAACCAGGTAACTCCAGCATCGCCGAATAGAGGGGAAGGTGAAGCTGACCAAGCAGCTTCATCGGCGCCGACTTCGGGAGAAGAAGCTATTGTATCTTCTTCTGTTAACCAAACAGAAGCAGCTCCGCCGTTGGCGATTTCTGGAAAAGTTACTGCGTCTTCTGCCACTGACCAAACGGTTCCACTGTTGGCTTCAGGGGGAGCTACTGCCTCTTCATCTGCTAGTCAACCGATTCCGCTTTCATCACTTCCAAGAGGAGCCCTTGTGTTCTCTGCTATTCCAACACCTCCACAGTCATCGGCGACGCCGACGAAGAGAAAGCGAAGTCTCCCGGGAACGCCAGATCCGGATGCGGAGGTAATCGCGTTGTCGCCGGAATCCCTAACGGCGACGGACCGATTCGTGTGCGAGATCTGTGAAAGGGGATTTCCACGCGAGCAGAACCTGCAACTTCACCGCCGTGGCCATAACCTTCCTTGGAAACTTGGAGGGGGACCGGCCAAGGAGGTTCGAAAGCGAGTCTATGTGTGCCCCGTGCCCACTTGTGTCCATCACGACCCATCAAGAGCTTTGGGTGATCTCACGGGGATAAAGAAGCATTTCTTTAGGAAACATGGGGAGAAGAAATATAAATGCGATAAGTGTTCGAAGAAATATGCAGTGCGAACCGATTGGAAGGCGCATAGAAGGATTTGTGGAACGAAA
>gnl_Nelnu_v1.0_NNU_009379-RA
ATGTCTCTCAATTTGAAGAAAACCCCCACCATTACCGTTTTTAAGGATTCAGGAGAAGCTGAAGCTGATACTGTTTCTTCTGGAAACGGAGAGGGTAAATCGTCGTTTGTTTCAGACGGAGAAGCCGGCGTGCTTTCTTCCGGTAACCAAGCAGATCCGTCGTTGTCGGCTCCAGGAAAAGAAGTCACCTTGTCTGCCTCCGGTAAGCAAGCGGAACAGCCGTCGTCAGCCCCCGAAGAAGAAGCCACTGTATTGTCTTCCGGTAATGAGAAAGCGCCATCGCCGTTAGCTTCCGAAGGGGAAGCTACTGTGTCTTCTTCTGGCAACCAAATAGCTCCACCGTATTCAGGAGTAGGAGCTACTATGCCTTGTTCGGGTAACCAAACAGTTCCACCATCAACGGGCTCAGCAGGAGCTACTGTTATTTGTTCGGGTAACCAAAGAGCTCCACCTACGGGATCAAGAGAAGAAGGAACCCCTTTGTCTTCTGGCGGTGACCAAGCAGCTCCATCGATGGGTTCCGGAGAAGTTACATTATTTCCCTTTGGTAGCCAACCGATGCTCCCTTCTTCTGATTCAGGAGAAGTTATCGTTTTCTTTTCTGGTGACCCAACGGCTCCCCATTCGGCGGATTCGGGAGGGTTTGTTGTGTTTTCTCCTTCTAGTGATCAAACAGCTCCACCAAGGAGAAAGCGACTCCCAGGAACGCCAGACCCAGATGCAGAGGTGATAGCGTTATCGCCTGAAACGCTATCTTCGACTGACCAATTAGTGTGTGAAATCTGCAAGAAAGAGTTCTCACGCGAGCAGAACCTGCAACTTCACCGCCGCGGCCACGACCTTCCTTGGAAGCTTGGAGGGGGACCAAAGAAAGAGGTCCGGAAACAAGTCTTTGTTTGCCCTGAGCCTTCATGTATTCATCATGATCCCTCAAGAGCTTTGGGTGATCTCACGGGAATAAAGAAACATTACCTTCGTAAACACTGCGAGAAAAAATTTAAATGTGAAAAGTGTTCAAAACCATTTGCAGTACGAACCGATTGGAAGACACATACAAAGAAGTGTAAAGCCGGA
>gnl_Nelnu_v1.0_NNU_024143-RA
ATGCCTGTGGAGTTGGAGAATACGTCCGCCGTTACTGTTTCTACAGCTTCAGCAGAAGCTAGTGCGTCTTCGTCTGGCAACCAAGCAGCTCCGCCGTCGACGACAATAAAGAAAAAGCGCAATCTTCCTGGAACTCCGGATCCAGAAGCGGAGGTGATCGCTCTGTCGCCAAAAACCCTAATGGCAACGAATAGATTCGTGTGCGAGATCTGCAATAAGGGGTTCCAACGAGATCAAAATTTGCAACTTCACCGCCGAGGACACAATCTTCCTTGGAAGCTCAGGCAGCGATCGAGCAAGGAAGTTCGTAAGCGAGTGTATGTCTGTCCCGAGACTTCATGTGTTCATCACGATCCGTCAAGAGCTTTGGGCGATCTTACGGGAATAAAGAAGCATTTCTGTAGGAAGCATGGAGAGAAAAAATGGAAATGCGACAAGTGTTCGAAGAAATACGCCGTCCAGTCCGATTGGAAGGCGCATTCGAAGACATGCGGAACCAGAGAATACAGATGCGATTGCGGAACTTTGTTTTCTAGGCGAGATAGCTTTATCACTCACAGGGCTTTCTGCGATGCGTTGGCGGAGGAGAGCGCGAGAGCTCAGACGGTTCCCAATTCGAATTCGGAAGAGGATCCTAAACTTCCGATCGTCACTACTACGCCTCCTCCTGCTTCATCTGCTGTAGTTTCTATGGCTTTGCCAATTCAAAATCCAGAGTTGCCGGAAAATTCGACCGGTATTTTAAACCATTCGTCACCGGCAACCTGCTTAAACGGAAACAGTAGCACCTCAAGCAGTAACGGCAGTAGCAGCAGTAGCGTATTTGCAAGCCTATTCGTTTCCACGGCTGCCCCAGGAAACTTGCAGCCGCAAACGTCAACCTTTTCAGAATTAATTTGTGCCATGGCACGCTCGGAGCGTTCGACCTCCCTCTCGTCGGCGTCTGCTCTAGAGCCCACGTCGCTCTGTCTTTCATCCAACAACGGCTCCTCACTCTTTGCTCAAACCGGGGCAGAGCGTCGGCAATATGCTCCACCTCCGCAACCGGCAATGTCCGCCACCGCGCTGCTGCAGAAAGCAGCACAGATGGGTGCTACCGCCAGTAATGCGTCATTGCTACGTGGGTTGGGTATAACCGTATCGTCTTCGTCCGGACAGCAAGAGAACTTGCGTTGGGATCAAAGAATGGAGGGAGAGGCGGCACCATTGGCTGCTGGTCTTGGTCTTGGACTACCTAGCGAAGGATCAAACGGGTTGACGGAATTGATGATGGGCCAGTCATCGATGTTTGGGCCGAAGCCTACTACGCTCGATCTTCTTGGGCTTGGTATGGGTGGTGGCGGTAGTCCAACGGGTAGGCTCTCGACTCTGATCACGTCGATTGGTGATGGGCTTGATGTGGCAGCTGCGGCCGCGTCATTCGGAGGTGGTGGGAATTCGTCGGGGGAAACATGGGAAGAAGCATCAGAAAGGAAGACGAATAGCCCCCCGACTGAAAAGCCACCGAATGTCTATTTGGCTTCTTTAAAC
>gnl_Nelnu_v1.0_NNU_000304-RA
ATGTTAGCCAACAATTCTTCTCCGAGTCTTCCTTCTTCTGAGGCATTTACTTGCTTAGAAAATGGGAATAACAACAGTAAGAGAAAAAGAAGGCCAGCCGGAACACCAGATCCTGATGCAGAGGTGGTTTCTCTATCGCCAAAGACGTTGTTGGAGTCGGACCGCTATGTTTGCGAGATCTGCAATCAGGGATTTCAGAGAGACCAGAACCTTCAGATGCACAGGCGTCGGCACAAGGTGCCATGGAAGCTACTCAAGAGGGAGACGCCAGAGGTTCGAAAGAGAGTATTTGTTTGCCCAGAACCCAGCTGCTTGCACCATGACCCTTGCCACGCACTGGGCGATCTCGTCGGCATAAAGAAGCATTTCAGAAGGAAGCACAGCAATCACAAGCAATGGGTTTGCGAGAAGTGCTCCAAAGGATACGCTGTTCAATCGGATTATAAGGCTCACCTTAAGACCTGTGGTACCAGAGGCCATTCTTGTGATTGTGGCCGTGTGTTCTCCAGGGTGGAGAGTTTCATTGAACACCAAGACGCTTGTAATGCTGGGCGTCTCAGAACTGAGTTGCAGACACTGCAATCGGCAGCTTGCCTGTCTCGAACAGCTTCAAGCCCGAGCCCATCAAGTGACACAAATTTCAGTACAGCTCCTTGGCCTGGATTGAGAATGCAAAAGCCGAAGGGACCCGTCTTCTTATGTCCAGAACGGAATAATCCTTCCACTGTGGAACAACGCCACAATCTGGAACTGCAGCTGTTACCGTCATCGAATTATTTCACAAATACCTTCGATACCTCGGTTTCCCCAAATACAGACGAAAACCATGCTACCCAGCTGCAGCTCTCAATTGGGTCATGTGACCATGGCGACAAGATTGATTCAAACAATGCCAGTTTGAGAAAAGATGCAGATAGAAACTCTCCCAGAGAGAAGACAACCATTGAAGAACCGGCTTTGGCAGCTTCTAGACTGAAAGAACAGGCAAGGGAGCAGCTAAGGTTGGCCATGGCAGAAAAGGCCTTTGCTGAAGAGGCAAGACAGCAAGCAAAACGGCAGATTGAATTAGCTGAGCAGGAATTCGCAAATGCCAAGAGAATCAGGCAACAAGCACAAGCTGAACTTGATAAAGCCCAGATTCTGAGGGAACATGCAACGAAGCAAATTAATTCTACCATCCTCCAAATCACCTGCCATTCCTGCAAACAGCAGTTCCAAGCTTCACCTTTAACGGCACCTCCCGATGAGAACTCCCTCGTCATGAGTTACATGTCTTCAGCTATCACAGAAGGAGAGGGAGAGAATGATAATAAAACTCATCAAGCAAAGTTATCCAAAACG
>gnl_Nelnu_v1.0_NNU_019969-RA
ATGCAGTTGCGCCGGCAAAAGGTGCCATGGAAGCTACTCAAGAGGGAGACACCAGAGGTTCGAAAGATAGTGCTTGCTTGCCCAGAACCCAGCGACTTACACCATGGCCCTTGCCACGCACTGGGCGATATCGTCGGCATAAAGAAGCATTTCAGAAGGAAGCACAGCAATCACAAGCAATGGGTGTGTGAGAAGTGCTCCAAAGGATACGTGTTCAATCGGATTATAAACCTCATCTTAATACCCACAACTAAAGGCCGCTCTCTTGATCGAAGTTGCTTCTTGGGTTTCTTATTTTTCTTTTCTATATATCCAATTAAATTCAAACCCAAGAACTTAAGCTCAGCTGATGGAGAGTACCTTGTTAAATTGTTTGACAGTTTCGTTGAACACCAAGACGCTTGTAATGCTGGGTGTCTCAGAACTGAGTTGCAGACACTA
>gnl_Nelnu_v1.0_NNU_023001-RA
ATGATGAAGGGCTTGATAATCCAGCAACATCCAGCCGTGGAGGAGAACATGTCTAATTTGACTTCTGCATCTGGTGAAGCAAGTGTTTCTTCAGGCAACAGAGCAGAAACGGGCACCTTATACCCTCAACAATCCTTTGCTTCACCAAATCAAACTCAAGTGGTGAAGAAAAAGAGAAACCTTCCGGGCAATCCAGACCCGGATGCAGAAGTAATAGCTTTATCTCCTAGGACTCTCATGGCAACAAATAGATTCGTCTGTGAGATTTGCAACAAAGGATTTCAGAGAGACCAGAACCTACAGCTTCACAGGAGAGGGCATAATCTACCATGGAAGCTCAAGCAAAGAACAAGCAAAGAGGTAAGAAAGAAAGTTTATGTGTGCCCAGAACCTTCATGTGTGCACCACGACCCATCAAGGGCTCTTGGGGACCTCACAGGGATCAAGAAGCACTTTTGCAGAAAGCATGGGGAGAAGAAGTGGAAATGTGACAAGTGTTCAAAGCGTTACGCAGTTCAATCGGATTGGAAAGCTCACTCCAAGACTTGTGGCACAAGAGAGTATAGATGTGACTGTGGAACCCTTTTCTCAAGGAGGGATAGTTTCATCACTCACAGAGCTTTCTGTGATGCTTTAGCAGAAGAGAGTGCAAGAGCAGCGAACACACTGCTCTCGACTCAGCCTGGCCCTTCAACATCACATATAAACTTACAACCCCAATTTAACAGCCATGATCTTCAGGCATTTTCCCTAAAAAGAGAGCAGCAGCAACAACAACTGCATTTCAATCAAAGGTCAGAAGTACCACCTTGGTTAGCTTGTTCATCAGTCGTCCTAGGAGCTGGGCCGGGTCCACCACCTATTGATCTCTCTTCATCAATCTTTTCTACGAGGTTGGATCAAGAATTCTCACGGACACAACCTTCAACACACCAAGAAAACTTTAATTCGAGTCCTACTCCTTCCCTTCCGCCTTACCATCCTTTGGCATCCCCACATATGTCTGCAACTGCATTACTGCAAAAGGCAGCTCAAATGGGTGCAACGATGAGCAAACCTTCATCGTCAGCAACGCTCAGACCCCACCAAGCTCACATGCTTGCAGCTAATACTGGTAACGCTACTAAATCTGTTCCTACAACTACAACTGGTTTTGGTCTTGGTTTGTCTTCACGTGAAGAGATGGAAAGTGGATTTGTTCATGTCATGGATGCTTTTGCCAATAAAGCTGGTTTTGCTTCTAGCCTTATTGACAGCGTATGTGCGACTGCAGGATCTGGAGGTCCTTCTCTACTTCAAGATATGATGAATTCTTTTTCTTCTACAACCGGATTTGATGGATCTTCCTTCCAAGATGCCTTTGGGATGTTGAGTTCCAAGAGAAACGGAAATCTGAATGAAGCTCTAATGAAAACAACGTCATCAACAACCCATATTGGCAGAAATGAAGGTGGTGGCAGCCATGGCGGAGGTGTAGCAGGTGGGAATGATGGCTTGACAAGAGATTTCTTGGGACTTAGAGCCTTCTCTCATAGAGATATTCTCAACATCGCGGGGTTTGATCATTGCATGACTTCTTCTCCATATGATCAGACGATTCAGAATCAAAAACCTTGGCAAGGT
>gnl_Nelnu_v1.0_NNU_021640-RA
ATGTTGCCTGCAACCATGTCCAATTCAACCTCCTTGTCCGAGGAAGCTAGTGTCTCTTCTGGTAATAGAGTTCAGGACTTAAGTAGCTTGAATCCTATGTTCTCCGCCATTTCTCAGCAGCCGCAACAACAGAAGATCAAGAAGAAGAGAAATCTCCCCGGAAACCCAGACCCAGATGCTGAAGTGATTGCTTTATCCCCTAAAACTCTATTGGCAACCAACAGATTTGTGTGCGAGATCTGCAACAAGGGTTTCCAGAGAGATCAGAACCTTCAGCTTCACAGGAGAGGCCATAATCTTCCGTGGAAGCTGAGGCAGAGAACCAGCAAAGAGATCAAAAAGAGAGTCTATGTGTGCCCCGAGCCTTCATGCGTTCATCACCACCCTTCAAGGGCTCTCGGTGATCTCACGGGAATTAAAAAACACTTCTGCAGGAAACATGGAGAGAAGAAATGGAAATGTGAGAAGTGCTCAAAGAGATATGCAGTTCAATCAGATTGGAAGGCTCATTCAAAAACCTGTGGCACAAGGGAATACAGATGTGACTGTGGAACCCTTTTCTCCAGGAAGGACAGCTTCATTACTCACAGAGCTTTCTGTGATGCCTTAGCAGAAGAGAGTGCAAGACTCTCCACAAACCCATTAGCAACAACGAACAACTTAACCGATCACCCCCTCCATCTCAACCCACAAAACCCAAGTCCTTTCTTCCCTTTCTCAACCCAACAACGGAACTTCACAAACCCATCATCCCAGATCTCTCTCAGTTCATGGGACCCATCTCAGAACCCAAACCTCACTACTCAAAACTCGGTTCAAAGCAAGACTGGAACTCATCAACAACAGCAACAGCAGCAAATCCCAACAATTTCTCCCTCTCCTTTCTTCCGTGACCAACCACACCATAAACAGTTGATCACATCACCTTTTCAACACCTCCAAATGGCCACCAACGGCAACAGCAACATCAGCACAGCCCATATGTCAGCCACTGCACTCCTTCAAAAGGCTGCAAATTTTGGTGTCTCAGCTCTTTCTAGCGCCACACAAGCCCAGTCAGTGGGTCACATGGCATCCTCCATTAACCGGTTGGAGGAGTTGGGAACAATGAGCCAGGTCGGTGCCGGAATGCCGCCTGGGTATCTGGGATTCCCATCAGGAAACCTGTCCACGTGGCAAAAGAATGACCGTCTGACGAGAGACTTTCTGGGTCTAACAGGTGACTGTGGAGGTGGTGGTGATGGAAGCGTCAGCGTGAACGTCAAAGATCTGTTATCGTTCACGGGAGGTGTTGATTTCGCACCCTATGATCGTGACCACTCGGTGATGAAGCCTCCCGGCTTCGGGTTTACTGAGCAGGCTGCATCGGAGGCGTGGGGTGATTGTGGAAGACTCGAAGGC
>gnl_Nelnu_v1.0_NNU_024934-RA
ATGTTAGAGAAGATGGCAGGAGAAGCAATCTCAGATCCTGAAGCTGAGGTCATCGCCCTGTCGCCGAAAACTCTAATGGCAACCAACAGATTCCTGTGTGAGATATGTGGGAAAGGCTTCCAAAGGGATCAAAACCTTCAACTTCACCGGCGGGGACATAACCTTCCATGGAAGCTTAGGCAAAGAACCAGCAAGGAACCCAAGAAACGCGTCTATGTGTGCCCGGAAAAGACCTGCGTTCACCACCACCCATCAAGGGCTCTTGGAGACCTCACTGGTATAAAGAAGCACTTCTGTAGAAAGCATGGAGAGAAGAAGTGGAAGTGCGAGAAATGCTCAAAGCGGTATGCTGTGCAGTCTGATTGGAAAGCCCATTCCAAGACCTGTGGCACTAGGGAGTACAGATGCGATTGTGGAACTCTATTTTCACGGCGAGACAGCTTCATCACTCACAGAGCCTTCTGCGAAGCTTTGGCAGAAGAAACAGCTAGAGTTACTGCAGCATATAAAATGAACAATGCGAATGCTGGGAACATCAGTTATCCTTTTATGGGGACTTCGCTAAGATCCAACATGGTGCAACATTTCTCTTCTGTTTTCAAGCCAATTCCAAGCAGCAATGGAGCAATGGATCAGACTAGACCAGGACTCTCTCTGTGGATGGACCAAGAATCCCAGACTAACCAAGCAATGAGCAACAATCTCACAGAACTACATCAAATGGGCTCTTCGAGTATAGGAACAGTTTATGCTGATCCATTTTCAAATCCTCCACATACAGATTACCAAGTAAACTGGGCATTCGGAAATAAGCTCTCATCAACGAATGCTGGAGAGCTAACCAGCACCACACCGCCATTAACCAACCTCAAGGAAGTTGGGAGTCCCCGACTTGCTAGTGCTCCTTCCTTGTATAGCACCCAACACTACCATCACCAACTGCCTCCAGCAATCATGTCCGCAACAGCCTTACTACAAAAAGCTGCTGAAATTGGCGCTACTTCCACCAACCCATCATTTCTTGAGAGCTATGGACTGAAGTGCAACAACAACCAAATTCAAGATGGAAACAAGTATAACGATTTGTTTTCTCCAAGCCTCATACCAACTAATCTCGGAAGCGATTTAGACAACTCGGTGAGGGATCTAACTACTTTGAACCATTTGCAGATGTACCCCAGAAAGCGCCCAAAAACTCTGAACGATGATGCAGAAGAAGGGCAGACAAGGGATTTCTTAGGGGTTGGTGTTCAAACCATCTGTCCGTCGTCAATCAATGGATGGATT
>gnl_Orysa_v7.0_LOC_Os10g28330.1
ATGGCGGCGGCGCAGGAGCCGAGAGCCAAGAAGAAGAGGAGCCTCCCCGGCAACCCAGACCCGGAGGCGGAGGTGATCGCGCTGTCGCCGCGGGCGCTGGTGGCGACGAACCGCTTCGTCTGCGAGGTCTGCAACAAGGGGTTCCAGCGCGACCAGAACCTGCAGCTCCACCGCCGCGGCCACAACCTCCCCTGGAAGCTCCGCCACCGCGCCGCCGCTGTCTCCGCCGTGACGACAGCGGCGCCGGCGCCGAGGAAGAGGGTGTACGTGTGCCCGGAGCCGACGTGCGTGCACCACGACCCGGCTCGGGCGCTGGGCGACCTGACCGGGATCAAGAAGCACTTCTCGCGGAAGCACGGGGAGAAGCGGTGGCGGTGCGAGCGGTGCGGGAAGAGGTACGCCGTGCACTCCGACTGGAAGGCGCACGTCAAGAACTGCGGCACCCGCGAGTACCGCTGCGACTGCGGCATCCTCTTCTCCAGGAAGGACAGCCTGCTGACACACAGGGCCTTCTGCGATGCCCTAGCTGAAGAGAGTGCAAGGCTTCTTGCTGCTGCAAACAACAGCAGCAGCATCACTACTACCACCTGCAACAACAGCAACATCAGCAGCAACAACAACAACAACAACATTAACAGCATTAGCAATAGCAATAATCTTCTGATCACCAGCAGCAGCAGCTCACCACCACTGTTCCTGCCATTCTCCACCACTCCTGCTGAAAACCCTAACCCTAATCAGCTCCTGTTCCTGCAACAACACCAAGCAGCTCACCACCAGCTGCTTCTTCCTCAGTTCCAGCAGCCACCCTCCTCGCCGCCGGCCTACTTCGATCACCTCGCATTCGGCGGCGGCGGCGGCGTCATCACCGGCAGCAGCTGCAACGACGACAATAGCTCGATCGCCGGCGATGTCATGGTGGCTGCAGGTGGTGACAGTGTCAGCTTCGGGCTTACCTCGGAAGGCTCCGTGACCATGCACGCCGGCGACGTCGGACGGCGCCGGCTCACTAGGGACTTCCTCGGCGTCGATCACGACGCCGGCGAGGTCGACGAGCTCGAGCTTGATGAGCTGCCGGCTGATCTGTCCACCACCGCCGCCGCCTGCCAGGGTTGCAACTTCGCCGCCGCCACCACCGCCGCCTGCTGCGCCACCGACTTCACCACCGGCAGCAGGCAGTACCTCGGCCGGCTGCCGCCGGTGAACGAGACGTGGAGCCACAACTTC
>gnl_Orysa_v7.0_LOC_Os08g44050.1
ATGGCAGCCGCCTCGTCTGCACACTACTTCGGTCTCGGCGAGCCGCAGATGCAGCAGCAGCAGCAGCAGCCTCCCCTGCAGAACAACGCGGCTGCTCCGGTCGCGGCCACGCCGCCGCCCAAGAAGAAGAGGAATCAGCCCGGGAATCCAAATCCTGATGCGGAGGTGGTGGCGCTGTCGCCGCACACGCTGCTGGCGACGAACAGGTTCGTGTGCGAGGTGTGCAACAAGGGGTTCCAGAGGGAGCAGAACCTGCAGCTGCACCGGCGAGGGCACAACCTGCCATGGAAGCTGAAGCAGAAGAACCCCAAGGAGACGCGGCGGCGGGTGTACCTGTGCCCGGAGCCGTCCTGCGTCCACCACGACCCGTCGCGAGCCCTCGGCGACCTCACCGGCATCAAGAAGCACTACTCCCGCAAGCACGGCGAGAAGAAGTGGAAGTGCGACAAGTGCAACAAGCGCTACGCCGTCCAGTCCGACTGGAAGGCTCACTCCAAGACCTGCGGCACCCGCGAGTACCGCTGCGACTGCGGCACCCTCTTCTCCAGGAGGGACAGCTTCATCACCCACCGCGCCTTCTGCGACGCGCTGGCGCAGGAGAGCGGCAGGATTATGCCACCCATGGGCGCCGCCCTGTACGCCGCCGCCGGCGCCGGCATGGCCATCGGCGGCCTCACCGGCATGGCCGCCTCCCACCAGCTCCAACCGTTCCAGGACCACTCCTCCGCCATCACCACCGCCGCCAACGCCGCCGCGCAGTTCGACCACCTCATGGCCACGTCGTCCGCCGCGGCCGGCTCCCCTGCGTTCCGCGCCGCGCAGCCGACGTCGTCGTCCTCCTCGCCGTTCTACCTCGGCGGCGGCGGCGACGACGGACAGGCCCACACCTCGCTGCTCCACGGCAAGCCGGCGTTCCACGGCCTAATGCAGCTGCCGGAGCAGCAGGGGAGCAATGGCGGCGGCCTCCTTAACCTGAGCTACTTCTCCGGCGGGAACGGCGGCCACCACCACCACCACCAGGAGGGACGACTCGTCTTCCCGGATCAGTTCAACGGCGTCGCCGCCGGGAACGGCGCCCGCGCCGGCAGCGGCGAGCACGGCAACAGCGGTAACAACGCCGACTCGGGGAGCATCTTCTCCGGGAACATGATGGGCGGCGGCGGCGGCTTCTCGTCCTTGTACAGCTCGTCCGACCAGACCGTCCCGCCGCCGCAGATGTCGGCGACGGCGCTTCTCCAGAAGGCCGCACAGATGGGCGCGACGACGAGCAGCGGCGGCGCCGGCAGCGTGAACTCGCTACTCAGAGGTCTCGGAAGCGGCGGCGGCGGCGGCGCTCTGAACGGTAAGCCCGCCGGAGCAGCCGGGTTCATCATGTCCGGGGAGAGCTCGTCGAGGAGCACTGCTTCTCAGACGGCGGAGAACGAGAGCCAGCTCCGGGAGCTGATGATGAACACGCTCTCGGCGACCGGGGGCGGCACCGGCGCCGGAACGGTGTTCGTCGGCGGCGGCTTCCCCGGCGTGGACGACGGCAAGCTGAGCACGAGGGACTTCCTCGGCGTGAGCGGCGGCGCGCCGGGGCTTCAACTGCGGCACGGCGGCGCCGCCGGGATGGGCATGGCCGGCTCACTGGACCAAGAGATGAAGTGGATCAACTGG
>gnl_Orysa_v7.0_LOC_Os08g36390.1
ATGCTGAGTTCTTGCGCGCCGACGGCCGTGCCGCCGCAGGATGCGTCCGGTGCGGCGACGGAGCCGTTCCGGTCTCTGCAGATCGCCACCGCCGGTGCCGCCGCGAAGAAGAAGCGGCGGCCAGCCGGGACACCTGACCCGGACGCGGAGGTGGTGTCGCTGTCGCCGAGGACGCTGCTGGAGTCTGACCGGTACGTGTGCGAGATCTGCAACCAGGGGTTCCAGCGCGACCAGAACCTGCAGATGCACCGGCGGCGGCACAAGGTGCCGTGGAAGCTGCTGAAGCGGGAGGCCGGCGAGGCGGCGCGGAAGCGGGTGTTCGTGTGCCCGGAGCCGACGTGCCTCCACCACGACCCCTCCCACGCGCTCGGCGACCTCGTCGGCATCAAGAAGCACTTCCGCCGCAAGCACAGCGGCCACCGCCAGTGGGCGTGCTCCCGCTGCTCCAAGGCCTACGCCGTCCACTCCGACTACAAGGCTCACCTCAAGACCTGCGGCACCCGCGGCCACACCTGCGACTGCGGCCGCGTCTTCTCCAGGGTGGAGAGCTTCATCGAGCACCAGGACGCGTGCAACGCCGGCAGGCCACGCGCCGCCGAGGCGTCATCGTCCCCGGGACGCGGCGGTGGCGTCGTGGTTGGTGCGCCGGCGGCAGCATCGTCGTCTCAGCAGCAGCAGCTTTTTGCGGTGCCGGCTTCGTTGTCGCGGACGGCGTCCAGCGCCAGCCCGTCGAGCGACCTGGTGGTGAGCCCGGTGGCCTGGCCTGCTACTGGTGGTGGTGGTCCGGCAATGGTGAGTCCCCGTGCTGCGGCGCCGGCTCCTGCTGGCGGTAGCATCGCGGCGTTCCACCACCGGTTCACTGACCCGGCGCTGTCGCCACCGACGCCGTGTGGTGGCCGGCGAGGAGGATGCCACACTACCCACAGCCTGGAGCTGCAGCTCATGCCACCGCGCACCACCACCACCTGCGCAGGCGGCAGCCTCGGTGGTACTCCAGTTGCCACCGCCGTTGGGTACTACGCTTCCTCTTCGCCGCATTCGCCTGCTGCTGCTCTTCCGTCGCGGCAGCCGGTCGCCGACGCAATGCGGCTGCAGCTCTCGATCGGGTTCGGCGGCGCACGCGATGATGGCAACAACAACAGCAGCAGCAGCAGCGGCGAGGTGTCGGCCTCGGCGACGAGGCTGAAGGAGGCCGCCCACGAGCAGCTGCGTCTGGCGATGGCCGAGAAGGCGGCCGCGGACGAGGCGCGCGCGCAGGCGAAGCGGCAGGCGGAGCTCGCCGACCAGGAGCTGGCGACCGCGCGGCGGATGCGGTACCAGGCGCAGGTGGAGCTCAGCCGCGCGCACGTGCTCCGCGACCACGCCATACGCCAGGTCGACGCCACGCAGCTGCAGATCACCTGCTACAGCTGCAGCCACAAGTTCCGGGCGAGAGCGGCCGCCATGATCAGCTCCGACGTCGCCAGCTACGTCTCGTCCGTCGTCACCGAGGGCGGCGACGCCGAGGTCGACAACGACGGCAACTTGCACCGCCGCCGCCTCAACGCTGACGATGGCATGCCAAGGGGCCATTCTAGGACGATGGCAATGGACCTCAAC
>gnl_Orysa_v7.0_LOC_Os04g47860.2
ATGGCATCGAATTCATCGGCTGCAGCTGCGGCGGCGTTCTTCGGGATTAGCAGGGATGGGGACCAGCATGACCAGATTAAGCCGCTGATATCACACCAACAGCACCAGCACCAGCAGCAGCAGCTGGCAGCGTCACTGACCGGCGTGGCAACAGCGGCGCCTACTGCGGCGTCCAGCCAAGGCGCACCGCCGGCGGCGCCACCGGCCAAGAAGAAGAGAAATCTACCAGCAGACCCGGACGCGGAGGTGATAGCGCTGTCGCCCAAGACGCTGCTGGCGACGAACCGGTTCGTGTGCGAGGTGTGCAACAAGGGATTCCAGCGGGAGCAGAACCTACAGCTGCACCGGCGAGGCCACAACCTGCCGTGGAAGCTGAAGCAGAAGAACCCGGCGCAGGCGCAGCGCCGCCGCGTGTACCTGTGCCCGGAGCCGACGTGCGTCCACCACGACCCGGCCCGCGCCCTCGGCGACCTCACCGGCATCAAGAAGCACTTCTGCCGCAAGCACGGCGAGAAGAAGTGGAAGTGCGACAAGTGCTCCAAGCGCTACGCTGTCCAGTCCGACTGGAAGGCCCACTCCAAGATCTGCGGCACCCGCGAGTACCGCTGCGACTGCGGCACCCTCTTCTCCAGGAGGGACAGCTTCATCACGCACAGGGCGTTCTGCGACGCGCTGGCGCAGGAGAGCTCCAGGCTGCCGCCGACGAGCCTCAGCAGCCTCACCAGCCACCTGTACGGCGCCAGCAACGCCGGGAACATGGCGCTCAGCCTCTCCCAGGTGGGCTCCCACCTCACCACCTCGCTCCAGGACGGCGGCGGCCACCACCACCACCCGTCCCCCGAGCTGCTCCGCCTCGGCGGCGCGGGCGGTGGCGGCGGGGCCGGCGGCGGGAGCAGCATCGCCGCGCGGCTCGACCACCTGCTGTCGCCGTCGGGCGCGTCTGCCTTCCGCCCCCCGCAGCCGGCGTTCTTCCTCAACGCCGCCGCGGCGGCGGCGGCGACTGGGCAGGATTTCGGCGACGACGCTGGCAATGGGCAGCACTCGTTCCTGCAGGCCAAGCCGTTCCATGGCCTCATGCAGCTGCCCGACCTCCAGGGCAATGGCGCCGGGGGCCCCGGCGCGCCGGGACCTAACCTCTTCAACCTCGGCTTCTTCGCCAACAACGGCAACAGCTCGGGGTCTAGCCATGAGCATGCCAGCCAGGGGCTGATGAGCAATGACCAGTTCAGCTGTGGTGCAGGCGGCGGCGGCGGTCTGACGCGTCGGCGGCGGGGATCTCCGGCGGTAACTTCGTTGGTGGCGACCATGTTTCTCCTGCAGGGCTCTACAACGATCAAGCGGCGATGCTGCCGCAGATGTCGGCGACCGGCTCTCCTCCAGAAGGCGGCGCAGATGGGCGCGACGTCGAGCGCGAACGGCCCGGGCTCCATGTTCCGTGGCTTCGTCGGCTCGTCGCCGCACATGCGGCCGGCGGCGCAGCACATGGACCAGAGCGACGCGCACCTCAACGACCTGATGAACTCCCTCGCCGGCGGCGGCGTCAACGCCGCCGCCATGTTCGGCGGCACCAACGGCGGCGGCGTCCCTGGCGCGGGGATGTTTGATCCGAGGCTGTGCGACATCGAGCACGAGGTGAAGTTCAGCCAGGGCGGCGGAGGCGGAGGCGGCGCCGGCGCCGGCACCGGCGACGGGACGCGGGATTTCCTCGGCGTCGGCGGTGGCGGCATCGTCCATGGCATGTCGACGCCGAGAGGAGACCACCACCAGAGCAGCAGCGACATGAGCTCCTTGGAGGCCGAGATGAAGTCCGCATCGTCCTTCAACGGGAGAAGGATGCCA
>gnl_Orysa_v7.0_LOC_Os07g39310.1
ATGCCACCCAATCCGACGGGGACGGAGGGGGAGCCCGGGCCGGCGGTGGAGCCGGCTCCGGCGGGGGCGGGGGCGGCGCCGGTGGTCAAGAAGAAGAGGAATCTCCCCGGAACGCCAGATCCGGACGCGGAGGTGATCGCGCTGTCGCCGGGGACGCTGCTGGCGACGAACAGGTTCGTGTGCGAGGTGTGCGGGAAGGGGTTCCAGCGAGACCAGAACCTGCAGCTGCACCGCCGCGGCCACAACCTGCCGTGGCGGCTGCGGCAGCGCGGCCCCGGTGCGGCGCCGCCGCGCCGCCGGGTGTACGTCTGCCCGGAGCCCGGCTGCGTGCACCACAACCCCACCCGCGCCCTCGGCGACCTCACCGGCATCAAGAAGCACTTCTGCCGCAAGCACGGCGAGAAGCGCTGGACATGCCAGCGCTGCGGCAAGCGCTACGCCGTCCAGGCCGACCTCAAGGCGCACACCAAGACCTGCGGCACCCGCGAGTACCGCTGCGACTGCGGCACCCTCTTCACCAGGAGGGACAGCTTCGTGACGCATCGCGCCTTCTGCGGCGCGCTCGTGGAGGAGACGGGCAGGGTGCTCGCCGTGCCTGCGCCGCCGTCGCCTCGCCCGCCTGATTTGGAGGCCGAGGAGAATGTGGATAAGGATAAGGATAAGGAGGAGGAGGTGAAGGAGAAGGAGAAGGAGAAGGAGCTGGAGGAGAATGAGGATTCACCTGTGGCCGAGGTCGATGAGCCGCAGCCCAGCCAGGCGGTGGCGGAGGTGCCGCAGCAGTGCGCTCCATCACCGCCGCCGCCGCCTCCGATACTGCAGGAGCATCCTCAGCCGGTGGTGGCAGTGGTACCAAATGTGGATGAGCAAGAGGTGGTTGCTAAGCCAGCAGTGATTGCCAAGATAGAGGTGGAAGATGAGCGAGATGAGGAGGTTTGCTTTCAGGAAGTGGATCGATACAAAGATGCTGAACTGGAGGACTCAAACCTGCTGGATAATGACACTCCGATGCTGCCTTGTTTCCTTCCCTCGCCCTCGGAGGCCATTGGCACAGATGGCAGCAGCACCAGCTGCGGCACGGGAAGCAGCGTTACCAATGCTATCGCTCCAGCTACGACGACGAGCACGTTCGCTGGTCTGTTTGCGTCGGTCACAACGAGCAGCACTCCCCAAAGCAGATCCCTCCGCGATCTCATCGGCGTCGATCCCACATTCCTCTGCCTTGCAATTGGTGCGCCGTCTTCTCTCTTCCCACAGACAAATGCAAGTGACCCCTGCTCCTTTGCTCCACCTCCAGCACCGCACATGTCCGCAACCGCTCTCCTGCAGAAGGCTGCTGAGGTTGGTGCTTCGCAATCAAGCTCATCTTTCCTGAAGGAGTTTGGGCTCGCCGCCTCCACCTCATCGTCTCCCCCATCCAAGCTATCCCAAGGGAGGTTCACTACTGGTAACACACCAACAACATCTCATCCACATCCACATCCACATCCGCATCCTCATCCGCCTCAAGGAAGGTTCATGGATAACGTCCCACAGCCGCCACCGCCAGCCAAGCTGCCACATCGAATGTTCACCGATAACAGTGTACAACAGTGGCACCATAGGAGCAACCAGCAAATGGAAATGGAGCCTGGGCCGATGCTACCTGGCGGTCTTGGCCTTGGTCTCACCTATGACACTGGGAATTCAGGGTTGCCGGACTTGATGATGGGACCATCGGCACTGTACGGTCCCAAGCCTGCCACTCTGGACTTCCTTGGGCTTGGCATTGGAGGGACCATGGGTGGCTCCACTGCAAATGGTGGCCTCCCGGCATTGATGGTTGGAGGAGAGCTGGACATGGGGTCTGCACAGGCGCCATGGGAGGAGGCCAAGAGAAAGACCAACGGCCGCACAATCCTG
>gnl_Orysa_v7.0_LOC_Os01g14010.1
ATGGCGACTAGTGAAGCCGCAGCCATCTCCAACCCTTTCGCTCCTCTCACCAACCATCAGCAAGAACACCCTCCTCCTCCTCCTCCTCCCGCCAAGAAGAAGCGCAATCTCCCCGGCACACCAGATCCGGAGGCGGAGGTGATCGCGCTGTCGCCGAGGACGCTGATGGCGACGAACAGGTTCGTGTGCGAGATATGCGGGAAGGGGTTCCAGCGAGACCAGAACCTGCAGCTGCACCGGCGAGGGCACAACCTGCCGTGGAAGCTGCGGCAGCGGAGCGGGAAGGAGCCGAGGAAGCGGGTGTACGTGTGCCCGGAGAAGAGCTGCGTCCACCACAACCCGTCGCGCGCGCTCGGCGACCTCACCGGGATCAAGAAGCACTTCTGCCGCAAGCACGGCGAGAAGAAGTGGAAGTGCGACAAGTGCTCCAAGCGCTATGCCGTCCAGTCCGACTGGAAGGCCCACTCCAAGACCTGCGGCACCCGCGAGTATCGCTGCGACTGCGGCACCCTCTTCTCCAGGAGGGACAGCTTCATCACGCACCGCGCGTTCTGCGACGCGCTGGCGGAGGAGACGGCGAGGCTGAACGCGGCGTCCGGGGCCGCCGCGGCGGCGGCGGCGGCCACGGCCACGTCGCTGTGCGGGCAGAGCTACCTGTTCGCCGGGTCGGGTGGGCCGGGGATGGCGGGCATGCGGCCAAACATGATGATGCCGCCGGCGGCGGCGGCGGCTGGAGGGCAGCTCAGGGCGGGTCAGATGCTCGGTCCGGCGGCGGGGGGCGTCGGTGGGGACCTGTGCGACGGCGGCGTGGCGCGGCACGGCGGGCTGTCGCTGTGGGGTGGCGAGGCGTTGCCGTCCATGGGCCACATTGGCGTCCTGGCCAGCGGTGGCGCGGCGACAGTGCCGCCGCAGCTGTACGTGGATCTCTTCGCGCCGAGCTCCGGCGCGCCGCCGCCGCAGTTCGACGCGGCGCAGCTGAGCTGGCTGTACGGGAACGGCAAGCTCTCGTCGTCGAATGCCAGCGAGCTGACGAGCGCCACGGCGGCGGCGAAGGAGGCGGAGAGCGTGCCGTCCGTGTTCAGCAACCAGCAGCACGCGAAGCCCGCGGCGCCCACCGACATGTCCGCGACGGCTCTGCTGCAGAAGGCCGCGCAGATCGGCGCCGTGACATCCACCGCCGCGATGCCCCTAGTGTCCCCGTTCGAGCCGACCAAGCCCGGCGGCGCCACCGCCTCACCGGCCGACGAGTGCGGCAAGTTCGACGGTGCAGCCCTATTCGCCGCCGCGAGCCATCACAATGCCAACCTCGGCGGCGCAATGAGCGAGCTCACGGGGGCCGCCGGCAACGTGCCTTACGACGTCTTGTCGGCGGTGCGCCACCATGCCGGCCTGAAGGACGCCGGCGGCGTCGGGAGAGAGGAAACTAGGGATTTCTTGGGCGTTGGCGTGCAAGCACTGTGCTCGTCGTCGATACATGGGTGGATT
>gnl_Orysa_v7.0_LOC_Os01g09850.1
ATGATGCTCAAGGATCTGGCCGAAATTCAGCAGCAGCAGCTGCTCGCCGCCGCCGAGGAGAACATGTCGAACCTGACGTCGGCGTCCGGCGACCAGGCCAGCGTCTCGTCCCACCCCGCTCCTCCTCCCGCCAAGAAGAAGCGCAGCCTCCCCGGCAACCCAGATCCTGAGGCGGAGGTGATCGCGCTGTCGCCGAGGACGCTGATGGCGACGAACAGGTACGTGTGCGAGATCTGCGGGAAAGGGTTCCAGCGAGACCAGAACCTGCAGCTGCACCGGCGAGGGCACAACCTGCCATGGAAGCTGAAGCAGCGGAACCCCAAGGAGGTGGTGAGGAAGAAGGTGTACGTGTGCCCGGAGGCCGGCTGCGTCCACCACGACCCGGCGCGCGCCCTCGGCGACCTCACCGGCATCAAGAAGCACTTCAGCCGCAAGCATGGCGAGAAGAAGTGGAAGTGCGACAAGTGCTCCAAGCGCTACGCCGTCCACTCCGACTGGAAGGCCCACTCCAAGGTCTGCGGCACCCGCGAGTACCGCTGCGATTGCGGCACCCTCTTCTCCCGGCGGGACAGCTTCATCACGCACAGGGCGTTCTGCGACGCGCTGGCGGAGGAGAGCGCGAGGGCGGTCACGGCGGCGGCGGCGGTGGCGGGGCAGCAGCAGCATGGCGGCGGGATGCTCTTCTCGCAGGTGGCGGATGTGCTTGATCACCAGGCGGCGATGGCGATGGGGGGGCATGGGCTGATGCAAGAGCTGTGCCTCAAGAGGGAGCAGCAGCAGCAGCAGCAGCAGTTCGCGCCGTCGTGGCTCACGGCGCAGCAGCAGCAGCAGCAGCTGGAGGCGATGGCCGGCGCGGGGAATCCGGCGGCGATGTACGGGTCGGCGAGGCTGGACCAGGAGTTCATCGGGAGCTCCACGCCGGAGAGCGGCGGCGCGCAGCAGGCCGGCCTCAGCTTCGGGTTCTCGTCGACGTCATCCGCGCCGCCGCACCCCGCCGCCTCCTCGGCGCACATGTCCGCCACCGCGCTGCTGCAGAAGGCGGCGCAGATGGGCGCGACGCTGAGCCGCCCGTCGAGCCACGCCCACATGGCGGCGGCGGCGGCGGCGAGCACGCACAACAGCAGCAGCAGCGCCGCCACCACCAATGCTCCCCCTCCTCCTCCTACCAGCAACGTGTCGAGCACTTGCGTCGGCGCCGGCGGCTACGGGCTCGCCTTCGAAGCGTCCCACTTCATCGCAGCAGACGAGAGCAGCAGGGGCGCCAGGTCCGATCGTGACACCGGCAATGGCGTCGCCGGAGCCGGCAACGACGGCCTCACCAGGGACTTCTTGGGTCTCCGAGCCTTCTCCCACGGCAACATAATGAGCATGGCCGGCTTCGATCCCTGCATGTCGACGACGTCGGCGTCGTCGGCGGCGCCGTACGACCACCACCACCACAGCAACAAGCCATGGCATAGC
>gnl_Orysa_v7.0_LOC_Os01g39110.1
ATGTTTCATCACCATCTTCAGCAGCAGCAGCAGCAGGAGGAGGAGGAGGGAGGAGGATTGTTCTTGGTGGAAGAGGCCGCCGAGGCAGCAGATCAGCAGCAGGAGAGCAGCATGTCCAACCTGACCTCCTCCGCCTCCACCGTGCCGCCGCCGCCGCCGCCATCCTCCGGCAACAACGGCAACAACAGCAACAAGAGGAAGCGCAGCCTCCCGGGCAACCCAGACCCGGAAGCGGAGGTGGTGGCGCTGTCGCCGGCGACGCTGATGGCGACGAACAGGTTCGTGTGCGAGATCTGCGGGAAGGGGTTCCAGAGGGACCAGAACCTGCAGCTGCACCGGCGGGGGCACAACCTGCCGTGGAAGCTGAAGCAGCGGGGGAGCAAGGAGGCGGTGAGGAAGAAGGTGTACATCTGCCCGGAGGCCAGCTGCGTCCACCACGACCCCTCCCGCGCCCTCGGCGACCTCACCGGCATCAAGAAGCACTTCTTCCGCAAGCACGGCGAGAAGAAGTGGAAGTGCGACAAGTGCTCCAAGAAGTACGCCGTCCACTCCGACTGGAAGGCCCACTCCAAGATCTGCGGCACCCGCGAGTACAAGTGCGATTGCGGCACCATCTTCTCCAGGCGTGACAGCTTCATCACGCACCGGGCGTTCTGCGACGCGCTCACCGAGGAGAGCGCCAAGGCCATCGGCGGCATCCCCGCCGCCATGGCCGCGCCGGGGCACCACCACCACCACCACCACCACCACCACCAGCTGCTCTTCTCGCCGCCGCCGGTCATGGCGCACCACCAGGAGCTCGCCGCGCTGCAGGAGCAGCAGCAGCAGCAGCATCACCAGGATGTCATGCAGTCGCCGCACCAGCATCAGCAGCAGCAGCAGCAGCGGCAGCAGCTGGTGCAGCAGAACTGCGGGTACGCCGTGAAGCCGGAGATGGCGCCGTGGCCGACGACGATGCCCTACGACCACCACCACCCGCTGCTGCAGCCGCTCTGCAACGCCAACGCCGCCGCCACGGCGCAGAGCTCGGCCACGTCCGCGCCACCGACGACGCCGCAGCTGCCCGCCGCCGCCGCCGCCGCGCACCTGTCCGCCACGGCGCTGCTGCAGAAGGCGGCGCAGATGGGCGCGACCATCGGCGGCGCGGGCACCGGCGCCGCGGGCGCGCACTACGCCCACATGGCGTCCCCGGCGGGCGCGGGCGCGCCGGCCGGCGGCAGCGCCACCTTCGGCCTCGGCCTGTCGTGCCTCAACACCCACCAGGACGGCGGCGGCGGCGGAGGCAACGGCCTCATCCCGGCCGGGATGATGGGCCACCTCGCAAGAACCGCCTCCCACGGCCGGAGCGGCGAGGACGTCGCCGGCGCCGGCGGCGGTGGCGGCGACGGCATGACGAGGGACTTCCTCGGCCTCCGCGCCTTCTCCCACCGCGACATCCTCCTCGCCGGCTTCGACTCGTCGTGCATGGGCCACGTGAACGCCGCCGCCGGCATGGCCGGCTACGAGCCACCACCACCGCACCATGGACAGCCACAGCACCAGCACCAGCAGCAGCAGCAGCAACAGCAAGGCGGCAGCAACGAGCCATGGCATGGCATGGGCAGCCATAGC
>gnl_Orysa_v7.0_LOC_Os01g70870.1
ATGGAGGAGTTTGAGCTGCAGCAGCAGCCGTATTACAGCAAGCTGCTCCTGGGTAGCCCGCTGGAGATCGCCAATGTCGACGACAGTGATCTGCAGCTTGTCGCCGGAGTTCCCTCGGATCCGCCGCCTGCGCCGCCGACGGCCGTGAAGAAGAAGAAGAAGAGAAGCCTTCCAGGGACACCAGACCCGAGCGCGGAGGTGGTGGCGCTGTCGCCGCGGACGCTGCTGGCGACGAACCGGTTCGTGTGCGAGATCTGCGGCAAGGGCTTCCAGCGCGACCAGAACCTGCAGCTGCACCGGCGAGGCCACAACCTGCCGTGGAAGCTGCGCCAGCGCGGCGGCGCTGGCGGCGGCGGCGGCGGCGAGCCGCCGCGGAAGCGTGTGTACGTGTGCCCGGAGGCGTCGTGCGTGCACCACAGCCCGAGCCGCGCGCTGGGCGACCTCACCGGCATCAAGAAGCACTTCTGCCGCAAGCACGGCGAGAAGAAGTGGAAGTGCGACCGCTGCGGCAAGCGCTACGCCGTCCACTCCGACTGGAAGGCCCACTCCAAGGTCTGCGGCACCCGCGAGTACAAGTGCGACTGCGGCACCGTCTTCTCCAGGCGCGACAGCTTCGTGACGCACAGGGCGTTCTGCGACGCGCTGGCGCAGGAGAACAACAAGCTCGCGCAGCCGATGAACATGGCGGCGGTCACCTCCGCTCTGCAGGGCCAGCAGCAGGCTCACCACCCCGTCGCCGACGACGATGACGCCGCGGGCGTCAAGAGCCCGCACCTCAAGATGTTCCCCGACGTCGACAACATCGTCGCCGCCGCCACGGCCGGAAACCCGCTCTTGCCGCCGCCGCTTAGCATGGCGGGATGCATGCTGTCCAGCCTCGCCGCGCCATTGTCGTCTCCGTTCCTCCCCGGGTGCAAGCTTGGCGTGGACGCGGCGCGCGACGCCGCCATGGTGTTCCCGCCGCCGCCGCCGCCGGCCGGGTCAGCGGCGGCGATCATGTCCGCCACGGCGCTGCTGCAGAAGGCGGCGGAGCTGGGCGCCACGACGTCGACGGGCTGCTACGGCGGCGTCGCGTTCCCGGCCATGGGCATTGCCGGCGGTCTCGACCGGCTTCCCGCCATAGGCCATCATCTCGCGCCGTACGACGACGTCGTCGTGCCGGCGGCGCTGCAGGGGCAGACGGCGACGCAGCTGGTCGGGTTCGACCTGGGCGGGCTGTTGCCCGGCCAGCTCTACGGCGGCGGAGGCGGCGCGATGACGAGGGCCATCGGGTCGCTGATGCACGGCGGCGACCAGCACGCCGGTGTGGTGGATCGCCGGCGAGGGGAAGGCGTGCGCGTCGTGGACTACATGGGCGTTGACGACGACGACGACCACGGGTGCTTCGATGGCGTGGGCCCCTTTGGGCCTCATATTGGCCCATGGGCC
>gnl_Orysa_v7.0_LOC_Os03g10140.1
ATGGAGGTCGAGACGTCGTCCGGGACGGCCGAGCGCGGGGCGGGCGCGGGCGCGCAGCAGCAGCCTCCGCCGCAGCCGCAGCCGCAGCCGCCGGCCAAGAAGAAGCGTGCACTCCCCGGCATGCCAGATCCTGATGCGGAGGTGATCGCGCTGTCGCCCAAGACGCTGCTGGCGACGAACAGGTTCGTTTGCGAGATCTGCAACAAGGGGTTCCAGCGCGACCAGAACCTGCAGCTGCACCGGCGCGGGCACAACCTGCCGTGGAAGCTGCGGCAGCGGAGCGGGAAGGAGGTGCGGAAGCGGGTGTACGTGTGCCCGGAGCCGACGTGCGTGCACCACGACCCGTCGCGGGCGCTCGGCGACCTCACCGGCATCAAGAAGCACTTCTGCCGCAAGCACGGCGAGAAGAAGTGGAAGTGCGACAAGTGCTCCAAGAAGTACGCCGTCCAGTCCGACTGGAAGGCGCACACCAAGACCTGCGGCTCCCGCGAGTACCGCTGCGACTGCGGCACCTTATTCTCACGGAGGGACAGCTTCATCACCCACCGCGCCTTCTGCGACGCCCTGGCCGAGGAGAGCGCCAAGGCGCGCGCGGCGCCGCCGCCGCCGGCCGACGAGGACGGGACCTCGGCTTCTGCCGGTGCGCCGCCGCCGCAAGCGCCTCTACCACCACCCGCGCCGGTGCCGGCGCCAGCACCGCCACCTCCTCCGGCCGCAGCTCCGGCTCCCGCGGCGCAACCGGAGCAACGAGATCGGGATGCTGCACTGGATCAGTTCGCCACGCCGGCGCCGGCGCCGGCGCCGCCGCCAGTTACTGCTCCTCCGCCGCCGCCGGTTGCCGCTCCTAATGATTGTGTCAGCAGCAGCAGTAGCGGCGTGGCGCCGACGTCGCAAAGCCTCCTTAGCAGCATGTTTGCACCGCCGTCGGTGGCCCAGGCGCCGCAGTACGCGGACCCCATCGGAGTTGGAGCGGGTGGCCATCAGGAGCGCGCGGTGCCTGCCAAGCCTCCGGCGCTGTGCCTCGCGCCCAACGCGTCGTCGTCGCTGTTTACGGCGCCTGTACCAGCTGACCGGCAGCAGTTCGCTCCGCCGCCACCGCCGTCCCCGTCGCCGCACATGTCCGCCACGGCGTTGCTTCAGAAGGCCGCGCAGATGGGCGCCACCTCGTCTAGCTCGTCCTTTCTCCGCTGCCTGGGCCTCGACATGTCATCGTCATCGTCGGCGCCGCCTTCGTCGTCAGGGCAGCAGCAACAGCACCACCACCATCACCACCAAGAAACCATGCAAGTGCCACTCCCGGCGAGTTCGCTGCCCGAATGGCCGCCGCGGTTACAGCCGGAGCCATCCCCAATGCTGTCCTCCGGGCTCGGCCTCGGGTTACCATACGACGCGACAGGCGGTCCGGTGAGCTTGCCGGAGCTCATGATGGGTCAGTCCACACTGTTCAGTGCCAAGCCGGCAACACTAGATTTCTTGGGGCTTGGAGTGAGCCCGACAGGCGCGTCGACAAGCAGGGGCTTCCCGACATTCATCCAACCCATCGGCGGCGCTGTCAGCTTGGCCGGGAGTGCCACCGTCGCCGCGGAGACCTTCGGCGCCGCCCATGGCGGCCAGGCAAATCCGTGGGAGAGGAACCCGAGTAGCTCACCAATCCTG
>gnl_Orysa_v7.0_LOC_Os03g13400.1
ATGGCACTGGTCAAGAGCCACCACCAAATGTTGGCCTCTTCTTCCACCTCGTCCTCCTCACCCTCCTCCCAGCAGCAGCAGCCTCCACCGCCGGCGTCGAACTCCTCCAGCCTCGCCGCCGCCGCCGCCGACCAGCCCTCCCCCGCCAAGCGCAAGAGGCGCCCTCCCGGCACGCCAGACCCAGATGCGGAGGTGGTGGCGCTGTCGCCGAGGACGCTGCTGGAGTCGGACAGGTACGTGTGCGAGATCTGCGGGCAGGGGTTCCAGCGGGAGCAGAACCTGCAGATGCACCGGCGCCGGCACAAGGTGCCGTGGCGGCTGGTCAAGCGCCCCGCGGCGGCGACGGCGGCGGAGGACGGCGGCGCCGCGGGTGGCGGCGGCGGCGCCGGCGGCGGCGCGGGCGGCGGAGGGGCGCGGAAGCGCGTGTTCGTGTGCCCGGAGCCGAGCTGCCTCCACCACGACCCGGCACACGCGCTGGGCGACCTCGTCGGCATCAAGAAGCACTTCCGGCGCAAGCACGGCGGCCGGCGGCAGTGGGTGTGTGCCCGCTGCGCCAAGGGCTACGCCGTCCAGTCCGACTACAAGGCCCACCTCAAGACCTGCGGCACCCGCGGCCACTCCTGCGACTGCGGCCGCGTCTTCTCCCGAGTGGAGAGCTTCATAGAGCACCAGGATGCGTGTAACTCTGGACGTGTGCGCGGTGAGGTCGTGCCCGTGGCCACGACGCTGCCGGTCATCCGTCCCGCGGCGCTGCGGCATCATCACCATCATCCGCCGCCGCCGCCGCCTGAGCTGCAGCTCCTCCCGGCGTCCACCACGGCGCCGTTGGCCGCCGCGTTCTCGTCCAACTCCACGACCACCGGCTCCTCCTCCCACGAGCAACACGCGACGACGATGACAACGACGAAGCTGCAGCTCTCAATCGGCCCCGCCGCCGTCGTCGCCGCGGCGTCCGGCGGCGGCGGCGCCTGCGCCGCGGCGGCAGGAGGGGAGGAGGAGCAGCAGCGGGAAGAGGTGAGGCGCGCGCTGGAGGAGAAGACCGCGGCGGACGCGGCGCGGGAGCGGGCGCGCGAGGAGGCCGCGGCGGCGGAGCGCGCGCTGGAGGACGCCCGCCGCGCGCGCCACCGGGCGCGCGGGGAGCTCGAGAAGGCGCTCGCGCTGCGGGACCACGCGGCGCGCCTGATCGCGCAGGTGACCTGCCACGCGTGCCGGCAGCGCTCGCTCGCCGTGATGTCCATGGCCGCCATCGACGGCCACGGCGCGTCGGCGGTGGCGCGCGAGCACCTGAGGGGCGGCGGCGTCGGCGCCGGCATC
>gnl_Orysa_v7.0_LOC_Os02g45054.1
ATGGCATCCAACTCATCAGCGGCAGCTGTGGCGGCGTTGTTTGGAATTAGGGATGGCGACCATGAGGACCAGATTAAGCCGCTATTTGCCCAGCAGCAGCAACACCACCACCACCAGCCACCTATGGCGCCATCCAACGCCGCGGCGGCGGCTTCTGCGGCAGGGTCGGCGGCCGGTCAAGCGGCCGTGGCGGCGCCACCAGCGAAGAAGAAGAGAACCTTACCAGACCCGGACGCGGAGGTGATAGCGCTGTCGCCGAAGACGCTGCTGGCGACGAACCGGTTCGTGTGCGAGGTGTGCAACAAGGGGTTCCAGCGGGAGCAGAACCTGCAGCTGCACCGGCGCGGGCACAACCTGCCGTGGAAGCTGAAGCAGAAGAACCCGCTGCAGGCGCAGCGCCGCCGGGTGTACCTGTGCCCGGAGCCGACGTGCGTCCACCACGACCCCTCCCGCGCCCTCGGCGACCTCACCGGCATCAAGAAGCACTTCTGCCGCAAGCACGGCGAGAAGAAGTGGAAGTGCGACAAGTGCTCCAAGCGCTACGCCGTCCAGTCCGACTGGAAGGCCCACTCCAAGATCTGCGGCACCCGCGAGTACCGCTGCGACTGCGGCACCCTCTTCTCCCGGAGGGACAGCTTCATCACCCACCGCGCCTTCTGCGACGCCCTCGCCCAGGAGAGCGCGCGGCTGCCACCCGCCGCCGCCGGCCACCTCTACGGCTCCGCCGGCGCCGCCAACATGGCGCTCAGCCTCTCCCAGGTCGGCTCCCACCTCGCCTCCACCCTCCAGGACCACGGCCACCACCACCACCATCACGGCGCCTCCCCGGACCTCCTCCGCTTCGGCGGCAGCGGCGGTGGCGCCATGGCTGCACGCCTCGAGCACCTCCTGTCGTCGTCCAGCGCCTCCGCGTTCCGGCCCCTGCCGCCGCCGCAGCAGCAGCCTCCGGCGCCGTTCCTCCTCGGCGCGGCGCCGCAGGGGTTCGGCGACGGCGGCGACGGCAGTGGTCCGCACGGATTCTTGCAGGGTAAGCCGTTCCATGGCCTCATGCAGCTCCCTGACCTCCAAGGGAATGGCACCGGCGGGCCGTCGCCGTCGGGTCCGGGTCTCTACAACCTCGGCTACATCGCCAACAGCGCGAACAGCTCGGGTACTTCCAGCCATGGCCACGCGAGCCAGGGACAGATGACGAACACCGACCAGTTCAGCGAAGGAGGGGGTGGTGGCGGCGGCGGCGGCGGTTCAGAGACATCGGCGGCGGCGCTGTTCGGCGCCGGTGGGAACTTCTCCGGCGGCGACCACCACCAGGTTTCTCCTGCCGGGATGTACGCGAATGATCAGGCCATGATGCTGCCGCAGATGTCGGCGACCGCGCTGCTCCAGAAGGCGGCGCAGATGGGCTCGAGCACGTCGAGCGCGAACGGCGCCGGCGCGTCCGTGTTCGGCGGCGGCTTCGCCGGCTCGTCGGCGCCGTCGTCCATCCCGCACGGCCGCGGGACGACCATGGTCGACCAGGGGCAGATGCACCTCCAGAGCCTGATGAACTCGCTCGCCGGCGGTGGCAACGCCGACCACCAGGGCATGTTTGGGAGTGGCAGCATGATTGACCCGAGGCTGTACGACATGGACCAGCACGAGGTGAAGTTCAGCCTGCAGCGCGGCGGCGGCGGCGGCGGCGACGGCGACGTGACGCGTGACTTCCTCGGCGTCGGCGGCGGCGGTTTCATGAGGGGGATGTCGATGGCGAGAGGGGAGCACCATGGCGGTGGCGGCAGCGACATGCATGGCACCTTGGAGGCCGAGATGAAGTCGGCGTCGTCGTCCTTCAACGGAGGCAGGATGCAA
>gnl_Orysa_v7.0_LOC_Os02g31890.1
ATGTCACACACATCAGAGGAAGAATCCTTGAACAACCTCCAGCAGCAACCGAAGCTAGAGGCTTGCGCTGCTGGATCAAGCAAAGGTGACACTGTCATGCCTGTGGTGAAGAAGAGACGAGGTCACCCAGGAAACCCAGATCCAGATGTTGAGGTCGTAGCTTTGTCACCTAAGACACTCCTGGCAACAAACAGGTATATATGCGAGGTCTGCCACAAGGGCTTCCAGAGAGACCAGAACCTCCAACTTCATAGGAGAGGCCACAACCTACCATGGAAGCTGAAGCAGAGAAGCAGCACAGAAGCTAAGAAGAAGGTGTATGTCTGCCCTGAGATTACCTGCCCTCATCATGATGCAACCCGAGCTTTGGGCGATCTCACAGGCATTAAGAAACACTACTCCAGGAAGCATGGGGAGAAGAAGTGGAAGTGCGACAGGTGTTCAAAGAAGTATGCTGTTCAATCAGATTGGAAGGCTCACACAAAGATATGTGGCACCAAGGAGTACCGATGTGACTGTGGGACAATCTTCTCAAGAAAGGATAGTTTCATCACACACCGAGCCTTCTGTGATGCATTAGCTGAAGACACTTCTAGGGTTAACCACAGCCTGGCAACAATGGTTGGAAGTCTGCACGGTCAACAGCAAGATATGTTTTCACATGGAGTGCCTAGCTTCAGCTCTTCACCAACTGATATGATCGCAAACTTAGCTAGTAACGACCATAACTCAGACAGCCATCTGAGATCACTATCCCCTTATGCTCTCGTTACGAGGAACACTACATTGTTCTCAAACCAGATATCACCCAAGGAATCAGGATTCCCACTTGATGGAAGTGTGACAAGTTATCCTTATATGTCCATGAACTCCCCATACATGTCTGCAACAGCCTTGCTACAGAAAGCTGCAGAGATGGGAGCAAAGACCAGCCAGGATCCTATTTCGCCATTACTTCTTAAAAGTTTCCCAAATAACTTGACTAGTTCTAGAGATCATATGAACATATCTTCTAGAAGCCAGGGAGATTCCCTTGGGAATTCAACAGTTAATAGTGATTGCATGAAGACAACTGAAGATGAGAACTCTTACATGATTGGCCGTGGTAATATTCTGATCAACGCACCGTGGTCCAGTGGCATCATGAGGCCAGGTACTGTGCCTTTAATTGGACTAATGAACCATCCATTTTCCATGAGAGAAGAAAAGGATAACCCTAGCATTTTCCCTGAAAACCAGACACAGCACAACAGACAGGACAACATTTCAGGTGTAGTAGATGCAGATGCAGGACTAACCCAAGACTTTCTGGGTTTAGGAGGGAGTGGGACTTTGGATATGAGTTCCGAGACCTACAACGCGGATGTGACAGCATTAAGCTATTCTGATGAGCAGGAGAAACCTCAGGAACATATCTACTCTTACCATCAGTCATCTCTTGACCCCACTGCATTGGAAAAACCCATTTGGGATTCT
>gnl_Orysa_v7.0_LOC_Os09g27650.2
ATGTTGGGTTCTTGCGCCCCGACGACGGCCGGGCCGCCGCCGGACGAGGCGACCACGCCGGAGCCGTTCCGGTCGCTGCAGATCGCCACCGCCTCCGCCGGCTCGGCGAAGAAGAAGCGACGGCCAGCCGGCACGCCAGACCCGGACGCGGAGGTGGTGTCGCTGTCGCCGAGGACGCTGCTGGAGTCGGACCGGTACGTGTGCGAGATCTGCAACCAGGGGTTCCAGCGAGACCAGAACCTGCAGATGCACCGGCGGCGGCACAAGGTGCCGTGGAAACTGCTGAAGCGGGAGGCCGGCGAGGCGGCGAGGAAGCGGGTGTTCGTGTGCCCGGAGCCGACGTGCCTCCACCACGACCCGTCCCACGCGCTCGGCGACCTCGTCGGCATCAAGAAGCACTTCCGCCGCAAGCACAGCGGCCACCGCCAGTGGGCGTGCGCCCGCTGCTCCAAGGCCTACGCCGTCCACTCCGACTACAAGGCCCACCTCAAGACCTGCGGCACCCGCGGCCACTCCTGCGACTGCGGCCGCGTCTTCTCCCGGGTGGAGAGCTTCATCGAGCACCAGGACACGTGCAATGCCAGCCGCGGGCAGGCGGCGGCGGTGGCGGAGGGAGGGAACGTGTCGACGGCGGCGTGCGGCGGCGTAGCGGTGTTAGAGCAGGAGAAGCAGCTGGACCTGCAGGCGCCGGCGGCGGCGTCGCTGTCGCGGACCGCGTCGAGCACCAGCCCGTCCAGCGACGTGGTTGCCAGCCCCGTCGCCTGGCCCGGGGCCGGGGCGCCCTCGATGCCGAGCCCCAAGGCCGCCGCCTTCCGCGGCCGGTTCGACATGGCGCCGTCGCCGCCGCCGCCGTCGTACGATCATTACCGCGGGGGCGCTGGCGCGCACAACCTCGAGCTCCAGCTCATGCCGCCGTTCAACGCGGGTGGCGCCGCCGCCGCTCCGGGCGGGATGGGGGCGTGCTTCTACGCGGCGGCGCATCAGCATCACCCGACGGGTGTCTCCCAGTGTAACGACGCCTCCACGCAGCTGCAGCTCTCCATCGGCCGTGACGAGGTCATGGGCGCGGCTGGGACAAGCGACGAGGCGTCGGCCGCGGCCACCGCGAAGGAGCAGGCGCGGGAGCAGCTGCGGCAGGCGATGGCGGAGAAGGAGGCGGCCGGCGAGGCCCGCGCGCAGGCGAGGCGGCAGGTGGAGCTCGCCGAGCAGGAGCTGGCGACCGCCAGGCGAATGCGGCACCAGGCGCAGGTGGAGCTGAGCCGCGCCCACGCGCTCCGCGACCACGCCGTGCGGCAGGTCAACGCCACGCTGCTCCAGATCACCTGCTTCAGCTGCCGCCACAAGTTCCGCGCCGCGGCGGCGGGGGCGCCACTACCGGCCGCCATGAGCTCCGACGTCGCCTGCAGCTACGTCTCCTCCGTCGTCACCGAGGGCGGCGACGCCGACGATCCCCTCGACGTCGTCGACGCCACGCGGCGTCGCCTACAGCACGCTAACAGCATGGGCATCATG
>gnl_Orysa_v7.0_LOC_Os09g38340.1
ATGGCGGCCGCCTCGTCCGCACCCTTCTTTGGGCTCGGCGACACGCAGATGCCGCCGCCGCAGAATCCCACCAATCCAGCCCTCCACCACCACCCCAACCCCTCCCCCGCTCCCGTCGCCGCCGCCGCGCCCGCGCCGAAGAAGAAGAGGAACCAGCCTGGAAACCCAAATCCAGATGCGGAGGTGATAGCGCTGTCGCCGCGGACGCTGATGGCGACCAACAGGTTCGTGTGCGAGGTGTGCAACAAGGGGTTCCAGCGGGAGCAGAACCTGCAGCTGCACCGGCGAGGGCACAACCTGCCGTGGAAGCTGAAGCAGAAGAACCCCAAGGAGGCTCGCCGGCGCGTGTACCTGTGCCCGGAGCCGTCGTGCGTCCACCACGACCCGTCGCGGGCCCTCGGCGACCTCACCGGGATCAAGAAGCACTACTGCCGCAAGCACGGCGAGAAGAAGTGGCGCTGCGACAAGTGCTCCAAGCGCTACGCCGTGCAGTCCGACTGGAAGGCCCACTCCAAGACCTGCGGCACCCGCGAGTACCGCTGCGACTGCGGCACCCTCTTCTCCAGGAGGGACAGCTTCATCACCCACCGCGCCTTCTGCGACGCGCTGGCGCAGGAGAACGCGCGCATGCCGCCCATCGGCGCCGGCGTATACGGCGGCGCCGGCAACATGACACTTGGGCTCACCGGCATGGCCGCCCCGCAACTTCCCGCCGGCTTCCCTGATCAGGCCGGCCAGCCGTCGGCGTCGGCCGGCGATGTCCTCCGCCTCGGCGGCGGCAGCAATGGCGCCTCTCAGTTTGATCACCTCATGGCCTCGTCGTCGGGCTCCTCCATGTTCCGCTCGCAGGGATCGTCGTCCTCCTCGTTCTACCTCGCCAATGGCGCCGCCCATCATGCTCCCGCTCAGGACTTCGGCCCGGAGGACGGCCAGTCTCAGGCCGGCCAGGGCTCGCTGCTCCACGGCAAGCCGGCGGCGTTCCATGACCTGATGCAGCTCCCCGTGCAGCACCAGCAAAGCGGCAATGGTAACCTCCTCAACCTTGGCTTCTTCTCCGGCAGCAATGGCGGCGTCGACCAGTTCAACGGCGGCGCTGGAAACGGCGGGCAGGGCAGCATCGTTACTTCTAGCGGCCTCGCCGGCAACCACGGCGGCGGCGGCGGCGGCTTCCCTTCTCTGTACAACTCGTCCGAACCGGCCGGTACACTGCCGCAGATGTCGGCGACGGCGCTCTTGCAGAAGGCTGCCCAGATGGGTGCAACGACGAGCAGCTACAACGCCGGCGGCGCCGGTGGCGCGAGCTCGCTGCTCCGTGGAGCTAGCTCCCACGGGATCAGCGTCGGTGAAGGGCCGGCCAACGAGAGGTCGTCGTACCAGAATCTCATCATGGGCTCCATGGCGAGCGGCGGCGGTGGCGCGGGTTTCGCCGGTAGCTTCTCCGGCGCGTCTGGATTCGGTGGCGCCGTCGACGACGGCAAGCTGAGCACGAGGGACTTCCTCGGCGTCGGCGTCGTCCAGGGCATCAGCGGCTCGGCGGCAATGGGGCCGCCGCGCCATGGCGCGGCCGGCCTCCACGTCGGCTCACTGGACCCGGCAAACATGAAC
>gnl_Phavu_v2.1_Phvul.010G138200.1
ATGGAGATGAAGGGTTTTGTGTTGAAGCAACAGCAAGCAGTGGAGGAGAACATGTCAAACTTGACTTCTGCATCTGGTGAAGCAAGTGCTTCCTCAGGCAACAGAACTGAAATTGGAACCAATTACCCTCAACAACAATACTTGCCTCCACCACCAACTCAGACTCAGCCACCAAAGAAAAAGAGAAACCTCCCTGGTAACCCAGACCCTGATGCTGAAGTTATAGCCTTGTCCCCCAAGAGTCTTCTGGCCACAAATAGGTTCATTTGTGAGATCTGCAACAAAGGATTTCAAAGAGACCAGAACCTCCAACTTCACAGAAGAGGGCATAATTTGCCTTGGAAGCTGAAGCAGAGGACAAGCAAAGAGGTGAAGAAGAAGGTGTATGTGTGTCCAGAGGCAAGTTGTGTGCATCATGATCCATCAAGGGCTCTGGGGGACCTGACTGGGATCAAGAAGCACTTCTGCAGAAAGCACGGTGAGAAGAAGTGGAAATGTGACAAGTGCTCCAAGAAATATGCTGTTCAATCAGATTGGAAAGCCCATTCCAAGACCTGTGGCACAAGGGAGTACAGATGTGACTGTGGAACCCTCTTCTCAAGGAGGGACAGTTTCATAACCCACAGAGCTTTCTGTGATGCATTAGCAGAGGAGAGTGCAAGAACCAATAACCAACAACCTCTTCCCCCACAACCTTCTTCCTCTCATCACCACCACAACCACATGAGCCTCCAAACCCAGTTCAACCCTCAAAATCTGCATGCCTTCTCAATGAAAAAAGAGCAGCAAAGTTTGAATGTTAGGCCAGAAGTGCCCCCTTGGATGGCCCCATCCATAATGTTCTCTCCTCCACCACACCCAGAAAACCCTAACCCTAGTCTTGGTCCCACTCTTTCTGCCTACCAAACAGTCCCTAGCGCTTCCCCACACATGTCAGCCACAGCATTGCTGCAGAAAGCAGCTCAGATGGGTGCAACCATCAGCAGAAGTGGCTCCTCGCCAGCCATGGCAAGGGCCCACCACCACCCTCACATGACTTCTTCTGCAGATTCTGCCACTCCTCACTTTGGCTTCAACTTGTCCTCACGTGAAGACACCACCACCACCACCACTTCAACAACAACAGCAAAAACAACCACTGTTGGCTTATTATCATCATCATCACCTTTGGGGAATAAAGCTGCTGCTACTGCTCCATCCCTTCTTCATGATGTTATCAACTCTTTCTCTTCTCCTTCTGCCTTCCAAGGAACCCCTTTTGAGGATGCATTTGGTGGCATTCAGAGTTCAAAGAAACTAGATGATGATGATGATGATAACGATCATAGCTTGTATTTGCATGACACCTTCTCAAAAACAAGTGGTGCAGCTGGAAATGAAGGGTTGACCAGAGATTTCTTGGGTCTTAGGCCCCTCTCTCACACTGATATTCTCACCATTGCTGGCATTGGAAACTGCATTCATCATCACCAAAACCAATCTCAAAACCCATGGCAAGGT
>gnl_Phavu_v2.1_Phvul.003G008300.1
ATGGCAGCACCTTTTTCTGCAGCATCTCTCTTTGGAATCAGAGAAGAGGATCAGAATCAGATGAAGCAGCAGCATTCCTCAACCACAACACCATCATCCTCATCAACTCCAGCTGCACCACCACCCCAGAAGAAAAGGAGAAACCAACCTGGAACACCAAATCCAGATGCTGAGGTGATAGCACTATCTCCAAAGACTCTAATGGCAACAAACAGGTTCATATGTGAAGTGTGCAATAAAGGGTTCCAAAGGGAGCAAAACCTACAGCTTCACAGAAGAGGACACAATCTGCCATGGAAGCTGAAGCAGAAGAGCAATAAAGAGGCAAAGAGAAAGGTTTATCTGTGTCCTGAGCCCACATGTGTTCACCATGACCCTTCAAGGGCTCTTGGAGACCTCACTGGCATCAAGAAGCACTTCTCTCGCAAACATGGTGAGAAGAAATGGAAGTGTGACAAGTGCTCCAAGAAATATGCTGTTCAATCAGATTGGAAGGCACACTCCAAAACCTGTGGCACCAGAGAGTATAGATGTGACTGTGGCACCCTCTTCTCCAGACGTGACAGTTTCATCACTCACAGAGCTTTTTGTGATGCATTTGCACAAGAAAGTGCAAGAGAGCCACCCAATTTGAGCAGTGCCATTGGCAACCAACTCTATGGGAACAGTAACATGTCCTTAGGCTTATCTCAGATCCCTTCAATCCATGACCAAAACTCCCAATCCAGTGACCTATTGCGTTTTGGTGGTGCACCAAGAACTGGTCAATTTGACCACATTCTCCCACCAAACATGCCCTCACCCTTCAGACCCTCCTCACACCAAACCATGCAAATGCAAAACCCTCCATTCTTCATTCAAGAACCAAACCAAAACCAAAACCAGAACTACCATGATCACCAACAAGGCTTAATCTCAAACAAGCCATTCCAAGGAATGATACAACTATCTGACCTCAACAACAACACCCCTTCTAACCTCTTCAACCTCCCCTTTCTCTCCAACCGAAACCACACCCCCAACTACTCCGAGGAGCACCACTTCACCACCACTGAACCCTCAAATTTCTTCACAGAAGGCACCATGATCGAAACAAGCTCCGCCACCGCCCCTTCTCTCTTCAGCACCTCTCTTCAGAGCAGCACCAACATGTCTCACATGTCAGCAACTGCACTGCTCCAAAAAGCTGCTCAAATGGGTGCTGCGAGTTCCAGCAACAACAACAACAGTGCCTCCTCTCTCCTAAGAAGCTTGGCATCCAAATCTGAGCACAGGCCACTGATCAGTGCTGCGAACTACAGCAGCATCCTGAACTCCAGCGTGCAGGAGATGATGAACCTTCCCGGGTTCGAAGCATACGATCATGCCATGAACAAGGAGCCAAAACTGAGCGTTGGAGGGTCTAATAGACTCACAAGGGATTTTCTAGGAGTTGCACAGCAGCAACAACAACAACGAGGGTTTAACTTGAGTTCCTTGGAATCAGAGACAAACAATGCTGCGCTGTCAGGTCAATCTTTCGGAGGTGGAGGGAACTTTCAG
>gnl_Phavu_v2.1_Phvul.003G252400.1
ATGACGGTTGATTTGGACAACGTTTCCACAGCGTCAGGGGAAGCAAGCATCTCTTCCTCTGGCAATCAAACAAAACCCACTCCCAAGAGAAAACGAAACCTCCCTGGCATGCCAGATCCTGAGGCAGAGGTGATTGCTTTGTCGCCGAAGACGCTGTTGGCGACGAACCGGTTCGTGTGCGAGATATGCAACAAAGGATTTCAGAGGGACCAGAATCTGCAGCTTCATCGGAGAGGTCACAACTTGCCGTGGAAGCTGAGGCAGAGGTCCACCAAGGAGGTAAGGAAGAGAGTGTACGTGTGTCCCGAACCAGCGTGCGTGCACCACGACCCTTCTAGAGCCTTGGGGGACTTGACGGGGATCAAGAAGCACTTCTGCAGGAAGCACTGTGAGAAGAAGTGGAAATGCGACAAATGCTCCAAGAAATACGCCGTTCAGTCGGATTGGAAAGCGCACTCCAAAGTCTGCGGCAATAGAGAGTATAAGTGCGATTGCGGAACCGTTTTCTCCAGGAGGGATAGCTTCATTACTCATAGAGCGTTTTGCGATGCGTTGGCAAAGGAGAGTATGAGATCTCACACTGATGTTACCAAGGCTAATGAGGAAAATGATTCAAAGGTCTTAACCGACTCACCGCCGCCGGAGGTGGCGGCGGCTACAGCCACCAGCCCTGCGCAGTCAAACAGTGCCATATCTTCTGGTGGGCAGACGCAGAACCCAGAGTTGCCAGAAAATAATCTCCCACAAGTCACTGAGGAGCCACAAGCTCTTACTGCTACAAGTGGGAGCTGTGGCAGCAACAGCAGTAACAACTGCTCAACAAGCAATGGTGGTGCTACTAGTAATAGTAACAGTAGTAGTATGTTTGCAAGTTTGTTTGCTTCTTCAACATCAACTGGGACTCAACAATCTCAAACACCAGCATTCAGTGACTTAGTTAGAGCCATGGGGCCTCCAGATCATCATGCAGACATCTCAGCTCCCTCTTCATCTGAGGCCATATCTCTTTGCCTCTCCACCAGTAATGCCTCACCAATATTTGCAACAGGAGGGCAGGAGCACCGGCAGTATGCCTCGCCTCCACAACCAGCCATGTCAGCCACAGCATTGCTGCAGAAAGCTGCTCAAATGGGTGCTGCGGCCACAAATGCCTCTCTGCTTCGCGGCTTTGGCATTGTGTCGTCATCTTCAGCTTCAACTTCATCAGGCCAGCAAAATGGCCTGCAATGGGGTCAGCCTCAGTTAGAATCTGAGAGTGGCTCGGTTCCTGCTGCTCTTGGACTTAGTCTTCCATGTGATGGTGATTCTGGACTGAACGAATTGATGATGGGGACACCCTCAATGTTTGGTCCTAAACACACAACTCTTGATTTTCTAGGATTGGGGATGGCTGCTGGTGGAGGCTTATCTGCCCTCATCACATCTATTGGTGGTGGTTTGGATGTTACTGCTGCTGCTGCAGCAGCAACCTTTGGTAATGGGGAGTTTTCTGGCAAAGATACTGGAAGGAGGAGCTCT
>gnl_Phavu_v2.1_Phvul.003G008100.1
ATGGCTTCTGCTTCCTCATCAACACCCTTCTTGGGAATCAGACAAGAAAACCAAACTCAGGTGTCACAACAGCACCAATCCTCCACAGCTGCTTCCTCAACTACTACTTCTACCACCACAGTGCCTCAGAAGAAAAGAAGGAATCAACCAGGAACACCATATCCAGATGCTGAGGTGATAGCACTATCTCCAAAGACTCTAATGGCAACAAACAGGTTCATATGTGAAGTGTGCAATAAAGGGTTCCAAAGGGAGCAAAACCTACAGCTTCACAGAAGAGGACACAATCTGCCATGGAAGCTGAAGCAGAAGAGCAATAAAGAGGCAAAGAGAAAGGTTTATCTGTGTCCTGAGCCCACATGTGTTCACCATGACCCTTCAAGGGCTCTTGGAGACCTCACTGGCATCAAGAAGCACTTCTCTCGCAAACATGGTGAGAAGAAATGGAAGTGTGACAAGTGCTCCAAGAAATATGCTGTTCAATCAGATTGGAAGGCACACTCCAAAACCTGTGGCACCAGAGAGTATAGATGTGACTGTGGCACCCTCTTCTCCAGGCGTGACAGTTTTATCACTCATAGGGCCTTTTGTGATGCTCTAGCACATGAGAGTGCAAGACACCCTTCCAACCTGAACCCTTTGGGAACTCATCATCTGTATGGCACAAACCACATGAGCCTAGGGCTAGGTGGCCAACTTCAGAACCAAGCAGCCTCTGCTAACAGCTTATTGAGCCTTGGGAGTGCACCAAAGTTTGAGCACTTGATCTCTCCTAATATGCACAACTCATCTTCATTTGGAGTGCAGTCACCACCCCAGTCATCATTCTTCATGACTGACCCAAACCAAGCATTCCAAGACCTCCACTCTCAGCAACAAGGATCCTTATTCTCAACCAAGCAACTCCACGGTCTCATGCAACTCCCTGATCTCCAAGCAAAAGATGCTTCATCAGTGTCTGCTTCAGCTAATAACACCAATCTCTTCAACCTCAGCTTCTTTCCCAATACCAACACCAGTGGCAGCATGATCAACGACCAATTCAGCAACATAAGTGGAGGAAATGACCAAGGAACAACAACAACACTCTATAGTACTAGCAGCCCTAACCATGTTGGTTCACTCTTTGGCAATTCATCTATGCAACAAGATAACATGTCCCCTCACATGTCAGCCACTGCATTGCTTCAGAAAGCTGCTCAAATGGGTTCAACCACAACCACCAATGCTCCCTCCTCTCTACTGAGAGGAACAGGAACAGAGGAATTAGGTATGAGGGCAAGGATGGAGAGGGAGCAGAATAACCATCTGCGTGGGTTGATGAACTCTTTTGCCAATGGAAACAACCTTGGCCAGTTTCACAACGTGGTGGAGGAGCCTAAGAAGATGTCACAAAATCTTGGTCTCTGCTTTGGAGGGTCTGATAAGTTGACCTTGGACTTTTTGGGGGTTGGAGGGATGGTCAGAAACATGAACAGTGGTGGGTTTTCACAACAGCACTCCATGGGAACTATCACCCCCTTGGATCCTAAATTGGAATCACCACAACCAAACCAACACTTTGGCTCCTCAACACTC
>gnl_Phavu_v2.1_Phvul.009G056800.2
ATGACGGAACCTCAGAATCCTTCACCATTCACACATTCTTCAGCTTCGGAAATCGCACCACAACCACAACCACAACCTCCGCCACCTCCCAAAAGGAAACGAAGCCTCCCTGGAATGCCAGATCCAGATGCTGAAGTGATTGCTTTGTCACCGAAGACGCTGATGGCGACGAACCGTTTCGTTTGCGAGATCTGTAACAAAGGGTTCCAGCGCGATCAGAATCTGCAGCTTCACCGGCGCGGTCACAACTTGCCGTGGAAGCTGCGGCAGCGAGGGAGCAAGGAACCGCGGAAGAAAGCGTACGTGTGCCCCGAGCCTTCCTGCGTCCACCACAACCCCGCCAGGGCGCTCGGCGACCTGACCGGCATCAAGAAGCACTTCTGCAGAAAACACGGCGAGAAAAAGTGGAAATGCGAACGCTGCTCTAAGAAATACGCTGTACAGTCGGACTGGAAAGCTCATATGAAAACTTGCGGCAGCAGAGAGTACCGATGCGACTGCGGCGCCTTGTTCTCGAGGAGGGATAGTTTCATCACGCACAGAGCATTTTGTGATGTATTAGCGCAAGAGAGCGCCAAAGCCCAAAATGTTAGCACTAGCAACGCTGATGTGCCTTCTTCGCCCCCTGCACCTCCACTCACTCCCTCTGCCACCGTCGTCTCTCCAACTTTGTCCATTCAGAGCTCCGTTTATCTATTTTGCTACTTTTGTTTTTGTCCAGAAAACCCAAGGAAGCTATCACCAATGTCTCCAAACGCAACGTGCTTCGTGACAAGCAGCACCCCTTCCGGTTCCACTGTTTGTACCACTGTTTTTGCGAGTGTGTTGGCACCGTCCACAACGACAACTCATTCACAATCCCAATCACCGTCACCATCAACTTCCTCGTTCTTCAACCTCATGTCAAACTTGGCTCGCTCGGATAACCCTAAGGCCATATCTAACCTGAGAGAACCCACATCCCTCTCCCTCTCCTCACCACTCTATCTCTCCAATAATGACTCTCCCCACTTCACAGCATCTCCTCAACCTGCTCTGTCTGCCACTGCATTACTCCAAAAAGCAGCTCAAATGGGTGCATCCAGTGGTTCCCTTCTTCGTGGCTTAGGCTTAGCAAAGACACCATCATCATCATCATCCTTGGGGAAACACCAGCGTTTTAACATCAATGCAACCACAACCGCACAATGGTGTTGGGAAAAACGGGTAATTTTCCCACTAAAACAAAACTCTAACAGAGCTACCCGACAAATAATATTGAATAAA
>gnl_Phavu_v2.1_Phvul.005G158600.1
ATGAGAATTCAAAAGGGTCCAAATATGAGAAAAGACCATGAAGGGTTTGATGCTCCAAAAACCATGTCTAATTTGACTTCTGCATCAGGTGAAGCTAGTGCTTCTTCAGGCAACAGAACTGAAATTGGTTCTGATTACTCACAACAGTACTTTGCTACTCCACCAACTCAAACCGAAACTCCACAAAAGAAAAAGAGAAACCTTCCAGGCAACCCAGACCCGGAGGCTGAGGTTGTCGCGTTGTCTCCAAAGACTCTTTTGGCGACAAATAGGTTCATTTGTGAGATCTGCAGCAAAGGCTTTCAGAGAGATCAGAATCTCCAACTTCACAGAAGAGGGCACAATCTGCCATGGAAATTGAAGCAGAGAACGAGCAAAGAGATAAGGAAGAAGGTTTATGTGTGCCCAGAAGCAACTTGCGTCCACCACGACCCTTCAAGGGCCCTGGGGGACCTAACTGGCATCAAGAAGCACTTCTGCAGAAAGCACGGCGAGAAGAAGTGGAAATGCGACAAGTGCTCCAAGAAGTATGCTGTTCAATCAGACTGGAAAGCTCACTCCAAGACCTGTGGCACAAGAGAGTACAGATGTGACTGTGGAACTCTCTTCTCAAGGAGGGACAGTTTCATAACACACAGAGCCTTCTGTGATGCATTAGCAGAGGAGAGTGCAAGATCTGTGACAGGCATAGACATGGGAATAGGCATTCCCAACAACTCAGCTACAACTCCAACAACACCTGCAGCAGGAGTAGTGATATCTTCATCCTCTCATCATCATCATCATCAAGAGATCCATGGTAACAATTTCCCATTGAAGAAAGAGCAAGAAGGTTTCATGCCCCCTTGGCTTCAACAACCACCCTCCACCATTGATCTCTCCTCCTCCTCCTCCTCCTTCTTCTCTCACCATGAAAACCCTAACCCTAGAGGTGGTGGGGGAGGTGGTCCCATTCTCCCTCCCTACCCAACAGCGCCTTCCCCTCCTCACATGTCAGCCACAGCGTTGCTGCAGAAAGCAGCCCAAATGGGAGCTACCATCACCAAAACTGGCTCCATGATTAGGACCCACCAACAACCTCACGTGTCTCCTCACTCTTTCAATTTGTCCTCACGTGACCACCAGATGACCCCCACTTCCAACACCACCACTGGTGTTGGTGTTGGTGTTTCTTCATCACTTCTTCACCATGTTATCAACTCTTTCTCCTCCCCTTTTGAAGGGACTTCTTTCGAGGACCCTTTTCATGGTGCTGTCACGAAAACAAGCGCCGCTGATGACCGTGCCGGTGGTGGTGGCGGCGGTGGCAATTATAATGAGACGATGACCAGAGATTTCTTGGGTCTTCGACCCCTCTCTCACACTGATATTCTCAACATCGCTGGCATGGGAAACTGCATGAACTCCCAACTTAACGAAACCCAAAACCCTTGGCAAGGAAGT
>gnl_Phavu_v2.1_Phvul.005G099800.1
ATGCTAGAAAAGATGGATGATGGAGAAATTTCAAATGCTTTTCCTCTTCAGAACCCATCAACTGCTGCATCTAACCAACCTCCTGCTTTGAAGAGGAAGAGAAACCTCCCTGGAAATCCAGATCCTGAAGCTGAGGTCATAGCCTTGTCTCCAAAGACTCTGATGGCAACAAACAGATTCGTGTGTGAAATTTGTCTCAAGGGTTTCCAAAGGGACCAAAATCTTCAACTCCATCGACGAGGGCACAACCTTCCTTGGAAGCTAAAGCAGAGAACAAGCAAAGAAGTAAGGAAGAGGGTTTATGTGTGTCCAGAGAAGACTTGTGTCCACCACCACCCTTCAAGGGCTCTGGGAGACTTAACTGGGATTAAGAAGCACTTCTGCAGAAAGCACGGTGAGAAGAAGTGGAAGTGCGAGAAGTGCTCAAAGCGTTATGCTGTGCAGTCAGATTGGAAAGCTCACTCAAAAACATGTGGTACCCGAGAATACAAATGTGACTGTGGCACTATCTTTTCACGGAGGGATAGTTTCATCACTCACAGGGCTTTCTGCGATGCCTTAGCAGAAGAAACAGCAAGGGTAAACGCAGCATCAAACATTAGCAACTACAGCATCATGCAAAATCCCCTCGGTCCTAACATGACAACCCATTTTTCATCATTTTTCAAGCCAAATTCGTGCCCCGAGGAGCCTCTCCTAGGTAATCAAACATCTAAGGGGCTATCCCTTTGGATGACTCAAACATCTCAGGCTCATCAAACAATTGCTAACAACAATTTGCATGAATTTCAACAACTTGGGTCTGCTACAAGCCCAACCTCAATTTATTGTGGTGGTGGTGGTGGAAATCCACTTGCTCCTTGCTCAAATCCACCACCCTCTAACTACCAACTAAATTGGGTGTTTGGAAATAAACTCTCCTCCAATGGAAGCCAGGAGCTAACTAGCAGTGCTTCACTTCCACTAGTCGACAATATTGTTAAGGATAACCCCAACCTGCAACTCATAAGTGTTCCTTCCTTGTATAGTTCACAACACCAATCCCATCAAACAACCTCAGCAAACATGTCAGCCACAGCTTTATTGCAAAAAGCTGCGCAAATTGGGACAACTTCATCGGACCCATCATTATTCCTCGGGAGCATAGGTTTGAAATGCAACAGTCCAGGCCAAGATGGGAACAAGTTTTGTGGTATGTACGGTTCAAGTTCAGTACTCACAAGTCATGAGGGAGAGAATAATTATTCGGGTGATTTGTCACAAATGCCCCCAGCAAAACGACGGCACGTACAGAATGAAGAGAGTGCATGGGGACAAACTAGGGATTTTCTTGGAGTTGGTGGTGCCAACCATTTGCCACCCTTCATCAACCAACGGATGGATTTAATT
>gnl_Phavu_v2.1_Phvul.005G136300.2
ATGATGTCTGGTGAAGCAATAACTGTCCCTTCCAACCTCGGAGATTCCTCGGTTCAAGTCCATGACCCAAACTCAAACCCTAATCCTAACCCTAATCCAAACTCATCGGTTAAGAGAAAAAGAAGCCTACCCGGAACACCAGCAGATCCGAATGCAGAAGTGATTGCTCTGTCGCCAAAGTCGCTGATGGCGACGAACCGGTTCATCTGCGAAGTGTGCAACAAGGGGTTTCAGCGAGACCAGAACCTGCAGCTGCATCGGCGAGGGCACAATTTGCCGTGGAAGCTGCGGCAGAGGACGAAGGAAGAGGTGAGGAAGAAGGTGTACGTGTGTCCGGAGAAGAGTTGCGTGCACCATGACCCTTGCAGAGCCCTGGGAGACCTCACTGGGATTAAAAAACACTTCAGCAGAAAGCACGGTGAGAAGAAGTGGAAGTGCGAAAAGTGCTCCAAGAAATACGCTGTTCAATCTGACTGGAAAGCCCATAACAAGATTTGTGGGACTAGACAGTACAAATGTGACTGTGGCACGATATTCTCCAGGAAGGACAGCTTTGTAACACATAGAGCCTTTTGTGACGCTATGGTGGAACAAAGTACGAGACTTCCGGCAGTTTTATCAAACCACCTTGGAAACGATATTTTGATGAACGCTCAAGGCCCGAGGGTAATGCCTCAGGGTCTACAATTACACGGGTTTCATTCAGAGTTTGGTGGGCCAGGTCCAGAATCATACATGGGGAATTTTGCTGATGCTGAACATGTTGAACATAAGCTAAGGTTGCCGTTATGGCTAGACCAGACAAATCTTCAACTCAACCATCCTCTTGGCGTTGTTCCGGGCAACTCAAGTGTATTCTCACCAGGAGCAACCTTGCCTGAAACAAACAACATTTTCGGGACATCGTCGTCACAGGCACAGTGGGCGAATTACCGATACCCAGAAGCATCTTTTGCATGTGCCAGTGTTTCTATGCCTCATGGACTGAAGCTAGAGCAAGAAGACAACAAAGGGGAGTTGTCGCATTGCGTGAGCTCTTTGTACCCAAGTCACATGGAATCTACAAGGATGAGTGGTACTTCACCCTTCGACAACTCTAACTTCGGCCTGTTAGACCCGAACATGTCAAGCACGTCAACCAACAACCGGAGCAACGTGGTTGAAATTCAGAAGTTATTCAAGCAAGGAAACCAGCCTGAAAACTTGAATCTCATGGTGAATTCCCAGGCAAGCAGAGGTGGGTTTTCCTTGAGTTGCAGGAAGAGTTTGGAGCATATGGTGATGCCACGGATCGAAGAGTGGGGAAGTGGAGAAGCAGAAATAACGGAGAAGCAAGTACGTTCAAGTTCAAACACTGAAGAGCACTTAACCAAAGACTTCATGGGTGTTGGAGATGGGTCACTAAGCAGGCAAATGGGGCCAGTGATGAACCTGCAAAGGCAGTTCCGTGGACACTAC
>gnl_Phavu_v2.1_Phvul.011G115245.1
ATGCTGAGAAAGATGGATGAAGGAGAAATCATCACAAATGCTTTTCCTCAGAACCTAACTGCTTCTGCTGCATCAAATAGTAGCAATCCTCCTCCTGCTTTGAAGAGGAAGAGAAACCTCCCAGGAAACCCAGATCCTGAAGCTGAAGTTGTAGCCTTATCACCAAAGACACTCATGGCTACCAACAGATTCCTGTGTGAAACTTGTGGGAAAGGTTTCCAGAGGGATCAAAATCTTCAACTCCATCGACGAGGACACAACCTTCCTTGGAAGCTTAAGCAGAGAACGGGGAAGGAAGCAAGGAAGAGGGTTTATGTGTGTCCAGAGAAAAGTTGTGTCCACCACGACCCTTCAAGGGCTCTTGGGGATTTAACTGGGATAAAGAAGCACTTTTGCAGAAAGCACGGTGAAAAGAAGTGGAAGTGCGAGAAGTGCTCAAAGCGTTATGCGGTGCAGTCGGATTGGAAAGCACACTCCAAGACCTGTGGTACCAGAGAATACAAATGTGACTGTGGAACTATCTTTTCAAGGAGGGACAGTTTCATCACTCACAGGGCCTTCTGTGATGCTTTGGCAGAAGAAACAGCAAGGGTAAATGCATCGTCTGACATTAACGCTTCTTTAGGGCGTAACATTGGTTACAACGTAATTGGAACTTCCCTAGGCCCTAACATGGCTACCCATTTTTCTTCAATTTTCAAGCCAGTTTCAAGCACAGAAGAAACAAGCAATCAAACATCTAGGGGACTACCCCTTTGGATGGGTCAAACATCTCCTCAGGCTCAAGAAACAATGGTCAACAACAATTTGAGTGAGATTCATCAACTTGGGTCTGTCACAAGCTCAGAAACAGCATATGGTGGCAACTCACTAGTCCAATGCTCAAATTTTCCACCTTCAAACTATCAACTAAGTTGGGTGTTTGGAACTAAACTTTCCAATGACAGTAACATCCAAAAGCTAACAACCAGCACAACTACATCACTTCCCCTAGTCAACTCGAGTGTTCCTTCTTTGTATAGTTCCCAACACCAACCCCGTCAAACATGTTCAACAGCAACATGTCAGCCACAGCTTTGTTGCAAAAAAGCTGCTCAAATCGGATCAAGCTCAAGTGACCCTTCATGGCTTGAGAGCATAGGTTTGAAATGTGGTAGCAGTACCCAAGGTCAAGATGGGAATATCAGTAACAAGTTTAGTGGCATGTATGGTTCAAGTTTAGTTCTCAGCACTCTTGGGACTGAACCAGATAACTCTGCATCTGACTTGTCACAAATGCACCCTCCCAAACGTAGACACGTACTCAATGAAGAAAATGGAGGGGGGCAATTTAGGGATTTCCTTGGTGTTGGTGTGCAAAACCATTTGCCGCACTTCATCAATCAAAGGGTGGATTTGATT
>gnl_Phavu_v2.1_Phvul.011G123200.1
ATGCTGAGAAAGATGGATGAAGGAGAAATCATCACAAATGCTTTTCCTCAGAACCTAACTGCTTCTGCTGCATCAAATAGTAGCAATCCTCCTCCTGCTTTGAAGAGGAAGAGAAACCTCCCAGGAAACCCAGATCCTGAAGCTGAAGTTGTAGCCTTATCACCAAAGACACTCATGGCTACCAACAGATTCCTGTGTGAAACTTGTGGGAAAGGTTTCCAGAGGGATCAAAATCTTCAACTCCATCGACGAGGACACAACCTTCCTTGGAAGCTTAAGCAGAGAACGGGGAAGGAAGCAAGGAAGAGGGTTTATGTGTGTCCAGAGAAAAGTTGTGTCCACCACGACCCTTCAAGGGCTCTTGGGGATTTAACTGGGATAAAGAAGCACTTTTGCAGAAAGCACGGTGAAAAGAAGTGGAAGTGCGAGAAGTGCTCAAAGCGTTATGCGGTGCAGTCGGATTGGAAAGCACACTCCAAGACCTGTGGTACCAGAGAATACAAATGTGACTGTGGAACTATCTTTTCAAGGAGGGACAGTTTCATCACTCACAGGGCCTTCTGTGATGCTTTGGCAGAAGAAACAGCAAGGGTAAATGCATCGTCTGACATTAACGCTTCTTTAGGGCGTAACATTGGTTACAACGTAATTGGAACTTCCCTAGGCCCTAACATGGCTACCCATTTTTCTTCAATTTTCAAGCCAGTTTCAAGCACAGAAGAAACAAGCAATCAAACATCTAGGGGACTACCCCTTTGGATGGGTCAAACATCTCCTCAGGCTCAAGAAACAATGGTCAACAACAATTTGAGTGAGATTCATCAACTTGGGTCTGTCACAAGCTCAGAAACAGCATATGGTGGCAACTCACTAGTCCAATGCTCAAATTTTCCACCTTCAAACTATCAACTAAGTTGGGTGTTTGGAACTAAACTTTCCAATGACAGTAACATCCAAAAGCTAACAACCAGCACAACTACATCACTTCCCCTAGTCAACTCGAGTGTTCCTTCTTTGTATAGTTCCCAACACCAACCCCGTCAAACATGTTCAACAGCAAACATGTCAGCCACAGCTTTGTTGCAAAAAGCTGCTCAAATCGGATCAAGCTCAAGTGACCCTTCATGGCTTGAGAGCATAGGTTTGAAATGTGGTAGCAGTACCCAAGGTCAAGATGGGAATATCAGTAACAAGTTTAGTGGCATGTATGGTTCAAGTTTAGTTCTCAGCACTCTTGGGACTGAACCAGATAACTCTGCATCTGACTTGTCACAAATGCACCCTCCCAAACGTAGACACGTACTCAATGAAGAAAATGGAGGGGGGCAATTTAGGGATTTCCTTGGTGTTGGTGTGCAAAACCATTTGCCGCACTTCATCAATCAAAGGGTGGATTTGATT
>gnl_Phavu_v2.1_Phvul.011G074100.1
ATGATGTCTGAAGAATCCTTTTCTGTTCCTCCCAACACCGTCAGAGACTCCTTGGTTCATGTTCAACCCCCAAGCTCAAACCCTAATAATAATCCTAACCCTAGTTCAAATCCAGCAAAGAGAAGGAGAAGTCTCCCCGGAACACCAGATCCAGATGCAGAAGTGGTAGTTCTGTCACCAAAGTCCCTCATGGCCACCAACCGTTTCATATGTGAAATTTGCAAAAAGGGTTTTCAGAGAGACCAGAATTTGCAGCTGCATAGACGTGGGCACAACCTTCCTTGGAAGCTGAAGCAGAGAACAAACAAAGATCAAGTGAGGAAGAAGGTGTATGTGTGCCCTGAGAAGAGTTGTGTGCATCACGACCCCTCTAGAGCCTTGGGAGATTTGACAGGCATAAAGAAGCACTATAGCCGAAAACATGGGGAGAAGAAGTGGAAGTGTGACAAGTGCTCCAAGAAATATGCTGTTCAATCCGATTGGAAGGCCCATAGCAAGATTTGTGGGACTAGAGAGTACAAATGTGACTGTGGCACCCTTTTCTCCAGGAAGGACAGCTTCATAACGCATAGAGCCTTTTGTGACGCTTTGGCTGAAGAAAGTGTGAGGCTAACAACAGTTCCAGCAGCTTTAAGCAACTTGAGAAAAGATCATCATTTGACCAATGCTCAAGCTTCGAGGATCCCTCAGATTTTTTCAGGATTTCACTCAGATCAATTAGGTGGTTCAGGAACATTAGAACCGTTGGTGAATTATGCTGACGCAGACCATCATCATCATAATCATAATCACCAACAACAACAGCAGCAAAAGCTAAGGCTACCACTCTGGCTAGACCACCAGGCCAATCCACAAGTATTTCACCACCCTCTTATTAACTTCCCAACCAAAACTAGTGCTTTCACTTCTTCGGGGCCAAACCCTGTGCTTGATGGGGTGCAAACGATGGACATGTTTGGGCCACAGTTTGTGAATTACCGTTGCCCAGAAGCGTCATTTGGAGGTGCCAACCTGTCTGTGCTGCCGCCACATGGACTGAAGCAAGAACAAGAAGAAAACAAAGGAGACTTGTCGCATAGCGCAGGCTCTAACTTGTACTTGAGTAGTAATCAGAACCCACCTCACTACATGTCAGCCACCACGCTGTGGCAGAAAACTGTTCAAATGGGATCTATGAGGGTGAATGACAACACGTTTCGCTCCATAGGCAGCAATAGAAACAGCAACCACAACAATGCTGTCAACAACGTTGTTGTTGAGGTTCAGAAGCTCGACGAGTTGGTGAGTGTGGAAGGGTGCACCAACCTTGGAGGTGGTGGTGGGTATTTATTAAATGATGACTCAAACAACTCGTTTGTGGTTGTGAATGGCACCAAGGGTTTGGAGCACATGGTGATGCCGGTGGATGAAGAGACACCAGCATCAATTATGGGAAAGCAATTACACTCCATAAGCTCACACAACAAAAATCAACTTGGTTTAACCCGAGATTTTCTGGGTGTCGGAGATAATAACATTGAATCAATAAGGAGACCTTTTTTTCAGCAAGATCTTGTTGAATTTAATGCAATGGGGTCAGCCTCAGCCATGAACCTGCAGAGCCAGTACGGTGGACACTATGTC
>gnl_Phavu_v2.1_Phvul.004G145900.1
ATGTTAGCGAATAACTTATCTCCATCGTCAGTTCCCACTTCTGAGCCTTTTCCCTGCACTGAAAATGCCACTGCCACCAATAAAAGGAAGAGAAGGCCCGCAGGAACACCAGATCCAGATGCAGAGGTGGTGTCCCTGTCGCCAAAGACTTTGTTGGAATCGGATCGTTATGTGTGTGAGATCTGCAACCAGGGGTTCCAGAGGGACCAGAACCTTCAGATGCATAGGAGAAGGCACAAGGTGCCATGGAAGCTATTGAAGAGGGAGACACCAGTGGTGAGGAAGAGAGTGTTTGTGTGTCCTGAGCCAACCTGCTTGCACCATGATCCTTGTCATGCTTTGGGTGATCTTGTTGGGATAAAGAAGCATTTCAGGAGGAAGCACAGCAATCACAAGCAATGGGTCTGTGAAAGATGCTCCAAAGGCTATGCAGTGCAGTCTGATTACAAAGCACATCTCAAAACCTGTGGTACCCGGGGCCACTCCTGTGATTGTGGCCGCGTTTTCTCAAGGGTGGAGAGTTTCATTGAGCACCAAGATGCTTGCAACATGGGGAGGCTCAGGCCAGAATCTCAGCCACTTCAACCCTCCGCGTGCCTCTCTAGAACAGCCTCAAGCCCAAGTCCTTCGAGTGAAACCAATTTCAGCACAGCTCCTTGGCCAACAAGAATCATAATACCAAAGCCAACAGAAGCACCCACAATTTTCATGAATAACCCTACTGCTGCTATCACCACTGCTGAAACCTCATCCAAGAACAACAACAAACTCCACCCCAACTTGGATCTCCAACTCTCAACTCCAACCACCACCACCAACAACAACAACAACAGTTCAAATGTTGCAAACCCCATTGATGCTCTAATATCAACATCGTTATCACCTAAGAGGGATCACCGTGAGAACCATTCAACCCATCTGCAACTCTCAATTGGGTCATCAGATGTGAGTGAGAAAAACGAATCAAACAGGAACTCATCAGAGAAGAGCAGCAACAGCAACAATGCGAAGCAGCCAAACATGGCCTTATTGAGGGTTCAAGAGCAAGCAAGGGAACACTTGAGGATAGCCATGGCTGAGAAAGCATATGCTGAGGAAGCAAGGAAACAAGCCAAGAGGCAGATTGAAGTTGCGGAACAAGAGTTCACAAACGCCAAGAGGATAAGACAACAAGCACAAGCCGAACTCGACAAGGCCTACGCCTTGAAAGAACATGCAATGAAGCAAATCAACTCCACCATGCTCCAAATCACATGCCACGCTTGCAAACAACAATTCCAAGCTCGAAATGCAACCCCCGACGAGAATTCCTTGGTGTTGAGCTACGTGTCTTCTGCTATAACCACAGAAGGAGGAGAAGTTGAAAACGATAATGCAAAAGATCACGCCAAAGACAACAAC
>gnl_Phavu_v2.1_Phvul.007G196100.1
ATGTCAAACATCACAAGTTGTGATAGTGGGAGCTTCTCAACAGAGAATACGAGAGAAGATGCAGCAGTTAAACAGAAATCTGAGATGCTTGGTCAGTTCCACAGTCCACATTCTCTTACTTCAACTACAACAACAAATAATAGCAATGGTTCCAATACAAATTCACAACCACCTGCCCCTGTTAAGAAGAAAAGGAGCCTACCAGGAAATCCAGATCCAAGTGCTGAAGTCATAGCTTTATCACCCAACACACTAATGGCCACAAACCGGTTCATATGTGAAATCTGCAACAAAGGGTTTCAAAGAGATCAAAACCTTCAGTTGCACCGGCGAGGCCACAACTTGCCATGGAAGCTTAAGCAGAGAACAAGCACAGAGGTTCGAAAGAGGGTTTATGTTTGTCCAGAACCCTCGTGTGTCCACCACAACCCTGCAAGAGCACTTGGTGACCTCACCGGCATTAAAAAGCACTTCTGCAGAAAGCACGGCGAGAAGAAGTGGAAATGTGATAAGTGCTCAAAGAAATACGCTGTTCAGTCTGACTGGAAAGCCCACTCAAAAATCTGTGGTACAAGGGAATACAAATGTGACTGTGGTACCATTTTTTCAAGAAGAGACAGTTTCATTACACACAGAGCTTTCTGTGACGCACTGGCTGAAGAGAACAACAAAGCCAACGAAGGACAATTGCCAAAGATAGGTCCAAACTTGCAATGCCAACAGATTCCAAACCTTGTTTCCTCATTACCAATCAACACCAACATTGTTCCCAACCCACAAATCGGTGGCACATCGGAGTTCAACCATGCTGAACACAAGCACCCACTATCACTCCCGCACGAGCTAATGCCAATGCCTGCACCAAAACCCTTCAACAACACCACCACCATGGCAGGAACAGTGTTCTCGAGAAGCCTCTCATCAACCTCTCCACCGTCTCTCCAACTAAGTTCAAATATATTCGAGGAAAACGGGCTCCACCTGGCTGCAGGGTCGCCACACATGTCAGCCACGGCCCTGCTGCAAAAAGCTGCGCAAATGGGAGCAACAGTGACGGACAAAACTTTTAGCACAAACATGGCACCGCCATCGTTTGGGGTGCTGCAACAGCAGCCGAATGGGCAATCCTTCATGAACCAGTACATGCAGAGTGGCCAACATGATGCTAACGTTAACATCTCGGCTCAGTATAATGGTTTCGGCGCAAATGGGATAAGTGGAGGAAGCGTTGGAATGAACGGTGTGGACATGTTCAACGCTATCTTGGACCAAAGCAAGGCTTTATCAAAGATCATAGAGCAAAGCAATAGAAGCAGTAGTGGAGGAGCAACAAATGGAGGTTCAAGTGCTATTAACGTTGGTGGAAGTAAAGGAAGTGGGGATGTAATGACTTTGGACTTTTTGGGAATAGGTGGTGGTGGTGCCGGTGCCGGTGGTGCACATGGAAACTTCTATGGTGGTTCACAACAAGCAGAAAATGGTGCACCAGATGAGGTTTGGAGAAACTGGTCAAGTAAGAACGCAGGGTTTGAATCATTTTCAGCAACAAGTAGCATT
>gnl_Phavu_v2.1_Phvul.007G165133.1
ATGTCAAATATTTCAGGTGATGAAGGAAGTTTGTCCTCAGCAAACACTGTGGAAGAAGTTCATCAAGAAAGCGAGCAGCAGCAACCTCAAAACCGGCATGGCTCAAGCTCTGGTGCTTGCAACACCAATAGCTCAACTTCCCAACAGCAGCAGCAACAGTCTACCAAGAAGAAAAGAAACCTACCTGGAACCCCAGATCCGAATGCTGAAGTTATTGCTTTATCACCAACCACATTAATGGCAACAAATAGATTCGTTTGTGAGATCTGCAACAAAGGGTTTCAGAGGGACCAAAACCTTCAGTTGCACCGCAGAGGTCACAATCTTCCATGGAAACTGAGGCAAAGACCAAGCAATGAGGTGAAGAAACGGGTTTATGTGTGCCCTGAGCCCTCATGCGTCCACCACAACCCAGCTCGAGCATTAGGAGACCTCACTGGCATAAAAAAGCATTACAGCAGAAAACATGGTGAAAAGAAATGGAAATGTGACAAGTGCTCTAAAAGATATGCAGTCCAATCTGATTGGAAGGCACACCAGAAAACCTGTGGCACCAGGGAATACAAATGTGATTGTGGGACCATATTTGCCAGAAGAGACAGCTTTATCACACACAGGGCCTTTTGTGACGCATTAACCGAAGAAAACAATCGAGTAAACCCTTCATTAACCACTGGGGCTAGCATGACACCAAGCTTGCAAAATGAACTGCAGGACCTCATGGCCACAATGCCTCTAAGCACTAGTCCCAACAACGCAGTACCCGAATTCAACAGCAACTACGACCCTAGTAAGAGCCCACTCAAAACCCTATCCCAACAACATCTTGTCCCAATGCCATTCAAGTCCATGAGCATGAGGGGTTGCATGTCCTCTACCACTTCAGGTACACTCTTTGGTGGTCCAAAAAATGTGTCACTTCCCTCATCCTCCACCCTTCAACTCAGCACCAACAACTCACATACCTTCAATTACTTCCAAGACAGCAAAAACGCTGCTGCATCAGCTCACATGTCTGCCACAGCTTTATTGCAGAAAGCAGCCCAAATGGGTGCCGCTGCAACTAATAATAGCATTAACTCTCCCACCATGATGCAGAAAAGCTTTGTTAGTGGCATGACTGGTCCTGACCCCAACCATAATCCTTCTTCCTATGACCCCTTCCATCCTCCACACTCTGATGATCAATCTCACATGGCTGGGATTAGTGGTGCTGGAGCCTTCACCAACCAATTTTTTTACAAGGGGCAACAAGAGATATCAGTAATACTTGATTCAAACACTAGTGATATGGGAATTTTCGGTGCAATGTTCATGGGAAATGAGCACAACCAAGGCGTGATGAAGAACGTGGAGCAAGAGGTTGGTGCTAATGGTTCAGGTTTGATTCATAGAAGAGATGTATCAGAAGGAAATCCAATGGGGGATTCAAGGTTTGGAGGTGGTGACATGACAAGGGTCCATGATTTCTTGGGTGTTGGGGGTGCAACTTCAAGGGCAGGAAGTTTGCATGAAACACAGAAACAACAACAGCAAAGTTTGGAGTTAGAGGCATTAACCCACCAGAGGTTACAAATGATTAATCACTTTCACCACCACCTTCCACATGGGGATTCTGCTATGGAGAAGTCCATTTGGGACATT
>gnl_Phavu_v2.1_Phvul.007G221400.1
ATGCAAATGATGCCCGGTGACCCCTTTTCCCTATCCACTTCCATCGGAGGCTTCACTCAAGAGCAAAATACAAACCCTAACCCTAAACCTAACCCCCCTCCCAAGAAGAAGAGAAACCTTCCAGGAACACCAGATCCAGATGCCGAGGTCATTGCTCTCTCGCCGAAGACCCTCATGGCCACGAACCGATTCATATGCGAGATATGCAATAAAGGGTTCCAGAGAGACCAAAACCTTCAGCTTCACCGAAGGGGTCACAACCTTCCATGGAAGCTACGACAGAGGTCCAACAAAGAGGTAAGGAAGAAGGTTTATATCTGCCCCGAACAATCCTGCGTCCACCACGACCCTGCAAGAGCACTCGGCGACCTCACTGGCATCAAAAAGCACTTCAGCAGAAAGCACGGCGAGAAGAAGTGGAAGTGTGAAAAATGCTCCAAGAAATACGCAGTCCAATCAGATTGGAAAGCCCACGCCAAAACCTGTGGCACTAGAGAATACAAATGCGACTGTGGCACCCTCTTCTCCAGGAAGGACAGCTTCATTACCCACAGAGCATTTTGCGATGCCTTGGCAGAAGAGAGTGCGAGACTCACCTCAGTTACGTCAACAAATCTAAATTTCAAGAGTGAAGAGGGTGGTAATGTGATGAACTCGCAGCCTGGTTTGGGAGGGCATGGACTAATTGCAGCACAAGGTCTTCAAAATGTTTCTGGCATTCCACAATTTGGTTCACATGGTTTTCGCTTGGATTTTAATGGAATGGAACAGCCAAGGCCTAGCTTGTCACTGTGGTTGAACCAGGGGAATCCCCAGATAAATAATAGTAATGTTAACAGCAACAATAATGGTCCCGATGTGGGGCCCAATTACATGTCGTCATGCTCTTCTTCAGGTTTGCCTGATATTGTGCAAATGGCTCAGGCTAATGCTTTGATGGGTTCTACATCGATGGTGTCTAATTTTGGAGTGCCTGCGGGTTCGAATTCCTCCAGTGCAAATCTTTCTCTGTCGTCACTTCCCACTGGTAAAAGAGGGGAAGCAGGAGGAACTGTAGTGGACTTGGCGTCTATTTATAACTCTGAGGGTCCAAACAAGAATTCAAAGCCTGCTTCACCTATGTCAGCCACTGCTCTTCTTCAGAAAGCAGCGCAGATGGGATCCACCAGAAGCACCAACCCTTCCATTTTCAGTGGTAGTTTTGGAGTGATGAACTCACCTTCCTCACAAACTACCAGTCTCAATAATAACAACAACGGGGGTGCAGCCATGATGCTGGGAAGTAATACCACTGCTGCAACTGATTTTACCTCATTGACGCATTCATCAAACAGTTTTGACCAACTCGTGATGCAAACCAATGCGCAGTTGCAAAGTGAACCTGTGAAGCTGAAGCTTCGTTCAAGCGCCGCGGAGCACAATTTGACAAGGGATTTTCTTGGAGTCAGCGGAGGAGGAGGAGGAGGTGGTGGTGGACCTCAGTTCCTACCCCAAGAACTTGCAAAGTTTGCTTCCTTAGGGTCGCCTATGGGGTTGAGCCATTTCACAAGTAACCAA
>gnl_Phavu_v2.1_Phvul.007G174900.1
ATGTTCCCTTCAGTTATGTCCAATTCCAATTCCTTGTCCGAAGAGGCCACTGTCTCCTGTGGTACAAGAATCGGTGGACTCAATCACGTAGTTACAACAATCATTTCTCCCCAACAGCCTCAAAAGATCAAGAAAAAGAGAAACCTCCCTGGAAACCCTGACCCGGATGCTGAAGTGATTGCTCTATCACCGAAGACTCTTCTAGCTACCAATAGGTTTGTGTGTGAGATCTGCAACAAGGGTTTCCAGAGAGACCAGAACCTTCAGCTTCATAGGAGAGGGCATAACCTCCCATGGAAGCTGAAGCAAAGGAACAACAAAGAGGTGAAAAAGAAAGCATACGTTTGCCCTGAACCTTCATGCGTTCACCACAACCCCTCAAGGGCTCTCGGTGACCTCACAGGAATTAAGAAACATTACTGCAGAAAACATGGAGAGAAGAAGTGGAAATGTGAAAAGTGCTCAAAGATCTATGCGGTTCAGTCAGATTGGAAAGCTCACTCCAAAACCTGTGGTACTAGAGAATATAGATGTGATTGTGGAACTCTTTTTTCCAGGAAGGACAGCTTCATAACTCACAGAGCATTCTGTGATGCATTGGCTGAAGAAAGTGCAAGACTGTCAGCAAACCAATTGGCTACAAACACCACAAACCCCTTAGTCCAATCCCTCTTCCTTTTCCCAACCCAACAACAACACACCAACAACAACAACACCAACTTCATCAATCACTGGGACCCAAACCCTAGCCCTAGCAACCTTCCCACCCTCCACAACACCATCAAACCCGAATCTCACAACTTCCACACCCACATCTTCAACAACAGCAACATCTCTTCTCCTTCATTGCTTCTTCATCATCCCCCCAAGACCATGATTACGTCACCCTACCGTGACCTCCACGTCCGCCCCTCCAACGCTGCCACGTCAGCGCACCTCTCCGCCACTGCGCTGCTCCAGAAGGCTGCAACCTTTGGCGCCGCCGCTATCACGGGTCCCAGTCACGTGACTCCTCTCAGCATGGCCGAGTTGGGAACCGTGTCGACTCAGCTCGACTCGGTGCCACCCGAACGGTACATCAACATAAGGGACCTCAAGAATAGCGACGGTCTCACCAGGGACTTTCTTGGCCTCACCAATAGCGACGCGGTTGACGTTAGCATCGACGTCAAGGACATGCTAACGTTCACGGGAGGGAGCGTAGAGTACAACCATTACCACCACCAACCCTCCTACGAGCACCATCACAATAGTAACTCGCTTTTCAAGCCACAGCATGGGTTTGGATTCCTCCGGACAACCACTGGCCCCGAATCCTGGGGAAATTGTGAG
>gnl_Phavu_v2.1_Phvul.007G020900.1
ATGGCCACATCATCTTCCTCAGCATCACTCTTTGGATTCAGAGAAGACGATCAGAACCAGATGAAGCAGCAGCATTCCTTGACACCATCTTCCTCAACAACTCCAGCTGCACCACCACCCCAGAAGAAAAAGAGAAACCAGCCTGGAACACCATATCCAGATGCGGAGGTGATAGCACTATCTCCCAAGACCCTAATGGCAACAAACAGGTTTATATGTGAGGTGTGTAACAAAGGGTTCCAAAGGGAGCAAAACCTACAGCTACACAGAAGAGGACACAACCTGCCTTGGAAGCTTAAGCAGAAGACTACAAAAGAGCCAAAGAGAAAGGTTTATCTGTGTCCTGAGCCCACATGCGTCCACCATGACCCTTCAAGAGCTCTTGGAGACCTCACAGGGATTAAGAAACACTACTCTCGCAAACATGGTGAGAAGAAGTGGAAGTGTGACAAGTGCTCTAAGAAGTATGCTGTTCAATCAGATTGGAAAGCCCATTCTAAGACTTGTGGCACCAGAGAATACCGATGTGACTGTGGTACACTCTTCTCCAGGAGAGACAGCTTCATCACCCACAGGGCGTTCTGCGATGCACTTGCTCAAGAGAGTGCAAGACAGCCGCCAAACCTTGGCGCCGCCATTGGCACCCACCTCTTCGGAACCGCCGCCAACACCATCCCTCTTAACCTTTCTCAGGTCGCTTCTCACATCTCCAACATCCAAGACCCCACCACCCAACCAACAGAACTCCTCCGCCTAGGCGGCGCCGCCGCCGCAAGAACCGGCCAATTCGACCACCTCCTAGGTTCTCCCTTCAGACCCTCCCAACAACAACAACCCTTCTTCATCGAACCTAACCAAAACTACCACCCCGACCAACAACAGCAACAACAAGGGCTGCTCCAAAACAAACCCTTCCAACAAGGACTAATGCAACTCTCTGATCACCTCACCAACAACACCAACTCACCCTTCAACCTTCCCTTCCTTTCAGCCACCACCAATGCTTCATTCTCAGAAAACTTCAACAACAGCAGCAGCAACAACAACAACGAGGGCACTAACTTCTTCACAACTTCAAGCGCTCCTTCTCTCTTCAGCAACAACGCTGTGAGCGCAAACGCCAATGCAAACGCGCTATCTCACATGTCCGCAACTGCACTGCTTCAGAAAGCCGCACAGATGGGTGCCTCGTCGAGCAACAGCACCGCTTCGCTGCTGAAAAGCTTCGGAAGCGCGTCCTCCAGCAGCGGCTCAAAATCCGAGCAACACAGGGTGAATGCTGCGGGCTACGGCGGCGGAATGTTCGGAGGGAACGTGAACGAGCAGAGCAACAGCAACCTGCAAGACTTGATGAACTCGTTCGCTGTGAGTGGAAACTCTTCCATTTTCGAAGGTGGGTTTGAAGCATATGATCATAACAACAGGGAGGGAAAAGTGCATGCAATGAGCGGAAGCAGCAGCATTGGAGGGTCTGATAGACTCACCCGCGATTTTCTGGGTGTGGGTCAGATAGTTAGAGGCATGAGTGGGAGTGGAGGAGTTCCACACAGAGAACACCATGGCTTCAACTTGAGTTCTTTGGAAGCAGCAGATCAAAGAAATAACAGTAACAGCAATAATAATAACAGTGCTGCGCCGTCAGGTCAAGCTTTTGGAGGTGGTGGAGGGAATTTTCAG
>gnl_Phavu_v2.1_Phvul.007G099800.1
ATGGCGGCAGCTTCCTCATCCACTCCATTCTCGGGAACCAGAGAAGAAAGCCCTCAGATTACAACACACCATCAACCCTCCACAGTTGCTCCAATCACAGTTCCTCAAAAGAAACGGAGGAATCAACCTGGAACCCCAAATCCAGACGCGGAGGTGATAAAACTATCTCCCAAGACCCTAATGGCAACAAACAGGTTTATATGTGAGGTGTGCAATAAAGGATTTCAAAGGGAGCAAAACCTACAGCTTCACAGAAGAGGACACAACCTTCCTTGGAAGCTAAAGCAGAAGAGTACAAAAGAGCAAAAAAGAAAGGTTTATCTTTGTCCCGAGCCCACCTGCGTCCATCATGATCCTTCAAGGGCTTTGGGAGACCTCACTGGAATCAAGAAGCACTACTCTCGCAAGCATGGTGAGAAGAAGTGGAAGTGTGAAAAGTGCTCAAAGAAATATGCTGTTCAATCTGATTGGAAAGCACATTCAAAGACTTGTGGCACTAGAGAGTACAGATGTGACTGTGGCACTCTCTTCTCTAGGCGTGACAGTTTCATCACTCATAGGGCGTTCTGTGATGCATTAGCACATGAGAGTGCAAGATACCCCAGTAGCTCAAATCCTTTGGGAACTCATTTGTTTGGCACAAACCACACTAGTTTAACCCTATCCCAAGTGGGTACCCAACTTTCCCAAGTTCAAAATCAGAACCAAACAGTCACTAACATTGGTGCAGCTCTTAAGTTTGAGCACTTGATTCCACCTCTAAATCAGTCTTCATTTGGACACTCACCACAATCAATGCCTTCCTCAGCTTTCTTCATGAATAACAACACCAATCAAACATTATTTGAAGAACACCAATCACAACAAGGACAACTATTCTCAAACAAGCAACTACATGGCCTAATGCAGCTCACTGCTCTTGATGGCAACACTAACAACTCCAATTCTTCATCAGTTGCTGCTCCTAATTCCAATCTCTTCAACCTCAGCTTCTTCCCAAGTAGCAATAGCACTAGCACCATTATCCCTGATCAATTCAACAACATAAGTGGTAGTGACCAAGGAACAACACCACCACCACTCTTTGTTAATAACAACCCTGCAGTAAGTGATCATGTGGGTTCAAGTTTTTCTTCGCTCTTTGGTGATTCAATAGAAAACGTATCATCCCCTCATATGTCTGCCACTGTGTTGCTTCAAAAAGCCTCTCAAATGGGTTCAACCACAACCACCAGCGGTTCTTCTTTACTTAGAGGAATGTCTAGCAATGGTTCCAAAGCTGAAAATGGTCACCACCACCACCACAATCTTCAAGGGTTGATGAACTCTATTGCTAATGGAAACACGTCCTTGTTTAGGAACATGCAAGGGAATGAAAACAACCTTTCTGGGTTTCACAACGTCGACGAGTCCAACCATAAGTTGCCCCAGAATCTTAATAATGTAAACTTTGGAGGTTCTGATAAGTTGACCTTAGACTTTTTGGGTGTTGGAGGAATGGTTAGAAATATGAATGGTGGATTTTCACAGAGAGAACAACTACAACAACAACAACGTGTCATGGGTACTGAGTTCTTTGGACCC
>gnl_Phavu_v2.1_Phvul.001G154800.1
ATGTTCCCCACGGCTATTTCCAATTCAACTTCTTTGTCCGGGGATGCCAGTGTTTCTTCTGGTACAAATGTTCAGGACCTGGGAGGACTCAGTCAAGGCCTCTCTAACGTTTCTCCTCAACAGCAACCCCAAAAGATCAAGAAAAAGAGAAGCCTTCCTGGAAATCCAGACCCAGATGCTGAAGTGATAGCCTTATCTCCGAAGACCCTTTTGGCCACCAATAGATTTGTTTGTGAGATCTGTCACAAGGGTTTCCAGAGAGATCAGAACCTGCAGCTTCATAGGAGGGGACATAACCTCCCCTGGAAGCTGAAGCAAAGGAACAGTAAAGAGGTAAAAAAGAAAGCCTACGTTTGCCCTGAACCTTCATGCGTTCACCACAACCCATCTAGGGCCCTGGGGGATCTTACAGGAATCAAGAAACACTACTGCAGAAAGCATGGAGAGAAGAAGTGGAAATGTGAAAAGTGCTCAAAGATATATGCGGTTCAATCAGATTGGAAAGCTCACTCAAAAACCTGTGGTACAAGAGAATATAGATGTGACTGTGGAACCCTTTTTTCCAGGAAGGACAGCTTCATAACTCATAGGGCATTCTGTGATGCATTGGCGGAAGAAAGTGCAAGACTATCAGCAAACCAATTAGCCGTTGCAGCCACCACCACGACAAACCCATTCCAATCCCTCTTTCTCTTCCAAACCCAACAACAGAACTTCCAAAACCACCATATGACCAGTTTCAACCAATGGGATTCGTCTCAAGAAAACCCTAACCCTAGTAACATCGCCACTTCCCTCCACATCAAGCCAGAATCTCAAACTTTCCACAACCCCACCCTCTCTTCACTTCTCCAACAACAAGAGCAGCAACACCCCAACAAGGGCATGATAATCTCACCTTTCAGGAACCTCCACGTGCCCTCACAAGCCTCCATTGCTGCCACGTCAGCATACATGTCAGCCACTGCGCTGCTTCAAAAGGCTGCAACCGTCGGAGCCGCTGCCATGACGGGCCCAAGCCCTGCTGCTGCTGGGCCTCAGCGCGCAATGGGTCACGTGACTCAGCTCGGCGCGGGCGAGTTCGGAACAGTGAGTCAACTCGACCCGGTGGTGGTGCCGGACTACGTGAGAGGGTTCCCCGGTCGGAGTCTCAAGAGTGACCGTCTAACTAGGGACTTCCTCGGACTCACGGGAGAAGCTAACGGCGGAGTTGACGGAGCCGCGGTTGACGTTAGCACGAACGTGAAGGATATGCTGTCGTTCGCAGGGAATGTGGAGTACCTACAACCGCTCCGTCAGCATCACCACCACACGCTTCTCAAGCCCCAACAAGGCTTCGGTTTCCTTGAGACAACCACTGCCCCCGAGACGTGGGGGAATTGT
>gnl_Phavu_v2.1_Phvul.001G204700.2
ATGGCAACCAATAGATTCGTGTGTGAGATCTGCAACAAAGGGTTTCAGAGGGACCAAAACCTTCAGTTGCACCGCAGAGGTCACAATCTTCCGTGGAAACTGAGGCAACGAACAAGCACTGAGGTGAAGAAACGGGTGTATGTTTGCCCTGAGCCATCATGCGTCCACCATAACCCAGCTCGTGCATTAGGAGACCTCACTGGCATCAAAAAGCATTATAGCCGCAAACACGGTGAGAAGAAATGGAAATGTGACAAGTGCTCAAAGAGATACGCAGTGCAATCTGATTGGAAGGCCCATCAGAAAACTTGTGGCACCAGGGAATACAAATGTGATTGTGGAACCATATTTTCCAGGAGAGATAGTTTTATCACCCACAGAGCTTTCTGTGACGCATTAACCGAAGAAAACAACAGAGTGAACCAGGGATTAACAAGTGGCATGCCACCAAACCTGCAAAGTCAAATACCGGATCTTATGTCTACCATGCCTCTAAACACTAGTCCCAACACAGCATATGACCCTAAGAACCCACTAAAATCACTCCCCCAAGAACTTGTCCCAATACCATTCAAGTCTATGAGCATGGGAGGGGGCATGTTCTCCACCAATGCAGGTGCACTTTTTGGTGGCCCAAAAACCATGCCTCCCTCTTCTTCCAACCTCCAACTAGGTTCCAACACATCATCAAGCTTCAATTACTTGCAAGACAACAAAAGCGCAGGACTAATTGCTGCCTCAGCTCAGATGTCTGCAACAGCTTTGTTACAGAAAGCAGCCCAAATGGGTGCCACTGCAAGCAATAGCATTAACTCCCCCATGATGCAAAAAGGCTTTGTTACTGGCACTACTGCTCCTGATCACGTTTCTTCCACTAGGCCACCATATTCTGGTGCCATGCTGCAGCATAACAACTCCTATGAACATTTCTGTCCGCAGCCTGATCTTTCCAACATGGCAGGGGTGAGTGGTGGAGGAGCATTCATCAACCAACTGTTTCATAAAGGACAAGAAATTTCACAAGTTTTTGACACCAACACTGCCGGGTCTAACATAAATGATGTGGGAATGTTCAGCCAAATGCCACTGGGGAGTGACCACAACCCGGGATTGATGAAGAATGTCGAACAAGAAGTTAGTAATTGTTCTAGTTTGATCCACGGAAGAGATGTGGTTGAAGGTAACCCAATGCAGCCATCAAGGTTTGGAGGGAGTGACATGACAACTGTTCATGACTTTTTGGGCATTGGTGGTTCAACTTCAAGAGTCATGAATCATTTTCATCACCATTTTCCACACGAGGATTCAGCTATGGAGGAACACATGTGGGATGTT
>gnl_Phavu_v2.1_Phvul.001G176200.1
ATGCAAATGATACCCAGTGACCCCTTTTCACTATCCACTACCCTCCCAGGGCTTCCCAATGAACAAAACACAAACCCTAACCCTAATCCTCCCCCTCCACTTACCAAGAAGAAGAGAAACCTACCAGGAACACCAGATCCAGATGCTGAGGTTATTGCTCTTTCACCAAAGACTCTCATGGCCACGAACCGTTTCATCTGTGAAATATGCAACAAAGGGTTCCAGAGGGACCAGAACCTTCAGCTTCATAGGAGGGGTCACAACCTTCCATGGAAGCTACGACAGAGGTCAAACAAAGAGGTTCGGAAGAAGGTATATATCTGTCCAGAGAAGACCTGTGTCCACCACCACGCCGCCAGGGCTCTCGGCGACCTCACCGGAATAAAAAAGCACTATAGCAGAAAACACGGTGAGAAGAAGTGGAAGTGTGAAAAGTGCTCCAAAAAATACGCTGTTCAATCTGATTGGAAAGCTCACACCAAAACCTGTGGCACCAGAGAGTATAAGTGCGACTGTGGCACCCTCTTCTCCAGGAAGGACAGCTTTATTACTCACAGGGCTTTCTGCGATGCCTTAGTCGAAGAGAGTTCGAGACTCTCCTCAGTTTCTACCAGTAGTCTAAATTTCAAGAGCGAAGATGCAACTGTGATGAATACACAGGCTGGTTTGTCGTCACATGGATTAATCACTGGTCAGGGAATGCAGAGTGTTCCGCACTTTGGTCCACATGGGTTTCGTTTAATGGGAATGGGTGCAGACCAACAAAGACCAAACTTGTCACTGTGGTTGAATCAGGGAAATCATCACATCAATAACCCACTTGATGTGGCATCATCAAGTTCTTCAGGTTTGCCTGAGGTTGTGCAAATTGCACAGGCTAATAATGCCTTGATTGGTTCTTCTTCAATATTCTCCAATTTTGGAATGCCTGCATCCAATTCAAAGGGAGAAGGTGGAGCTTCCGATTTGGCATCTATTTATTCTGAGAGTCAAAACAAGAATTCAATCTCAGCTTCCCCAATGTCGGCCACTGCCCTTTTGCAGAAGGCAGCACAAATGGGTTCCACCAGAAGCACCAACCCTTCAATTTTCAGAGGCAGTTTTGGAGTGATGAGCTCATCTTCCGCCCAGAGTACTAGTCTCAATAGCAATGCAAACCAAAGTTGTGATCAACTTAACCAAGCCTTTCAGAACTTTAACCAACATGAGAATTTCAATGGATCAAGCAGCAGTGCAACTATGTTGGGCAGTTCTACTGACTTTAGCTCATTGACACATTCATCAAACGGTTTTGATCAGTTTCTGATGCAAAACAATGTGGAACCAACTCAGCTAAAGCTCCATCCAGTCTCAAACACAGTGGAACATAACTTGACAAGAGATTTTCTTGGCATGAGTAGAAATGGAGGTGGACATCCCTTTCTACCCCAAGAGCTGGTCAAGTTTGCTTCCTTAGGCTCATCAATGGGTTTGAACCAATTCACTGCAGCCCATCAA
>gnl_Phavu_v2.1_Phvul.001G036500.1
ATGTCCAATTTGACGTCTGCATCAAGTGAAATAAGTGCTTCTTCAGGAATCAGAAATGACAACGGTTTTTTCCATGCTCACCAACACTCCTCCACTTCCATAAATCAAGAACCACAACCAAAGAAGAAGAGAAGTCTTCCTGGCCACCCAGACCCTGATGCAGAAGTGATAGCATTGACTCCACAGACCCTATTGGCAACAAACAGGTTTGTTTGTGAGATTTGTCAGAAAGGGTTTCAAAGAGATCAGAATCTGCAGCTTCATAGAAGAGGGCACAATCTGCCATGGAAGCTAAAGAAGAAGAACAGCAAAGAGGTGAGAAAGAAAGTGTATGTTTGTCCAGAGGCAACATGTGTTCACCATGACCCTTCAAGGGCCCTTGGGGACCTCACAGGAATCAAGAAGCACTTTTTCAGGAAGCATGGAGAGAAGAAATGGAAGTGTGAGAAGTGCTCCAAACGCTATGCAGTTCAATCAGATTGGAAGGCTCACTCCAAAATCTGTGGCACCAGGGAATACAAATGTGACTGTGGTACCCTTTTCTCTAGGAGGGACAGCTTTATCACTCACAGAGCTTTCTGTGATGCCTTGGCACAGGAAAGTGGTAGAGCAGTGAACCCTCACTCTCTACTATCATCACACTCCCAATTTGGAAGCCATGCCCTTCATTTTCAAGCACCATCATCACTGGTGATGAAAAGAGAACAAGAGTTCAACCTATTAGGTCAAGAGATTCCATCATGGTTATCTTCTCCAACAGTGTTGGAAGAATCACTGCACACTCAAACACCAAGAACCACCTCAGACTTCTCCTCCACTCCACACCTATTTCCCACACACTCCTTATTCAACCATGATCAAAACCCTAGCCCTACTTCCGCACCAACTTCTTTTCTTCCTTCTTTGAGTTCCTTCCATTATTCCACAGCCTCTCCTCACATGTCAGCCACTGCTTTGTTGCAAAAAGCCTCACAAATAGGAGTAACAGTAAGTGCAGCTTCACAAGGCATGATAGTGAGACCCCACTTGTTGGTGCAGCAGGTTCACGTGCCTCAATGTACAACAACAACAACTACTACTACAACAGGGTATAATAATATGGCTTCATCTTCACCCCTTTCTGGAATGCTTATGGCTATCCCTTCACGTGAACAAATAGGGACTCATGGATTTGCTCCTGGCTTGGCATCT
>gnl_Phavu_v2.1_Phvul.006G090800.1
ATGTCAAACTCAAACATCACAAGTTGTGATAGTTGGAGCTTCTCCACAGAGAACACTGGAGAAGATGCAGGAGCAGTTAAACAGAAATTAGAGATGCTTGGCCAACTCCACAGTCCAAATTCAAACACTTCAACCACAACAAATAACAGCAATGGCTCAAACACAACTTCACAACCACCTCACAAGAAGAAAAGAAACCTACCAGGAAATCCAGACCCAAATGCCGAAGTGGTAGCTCTGTCGCCGAACACACTGGTAGCCACAAACAGGTTCGTGTGTGAAATATGCAACAAAGGGTTTCAAAGGGATCAGAACCTTCAATTGCACCGTCGAGGGCATAACCTACCGTGGAAGCTGAAACTGAGAACCACGACGGAAGTGAAAAAGCGCGTTTACGTTTGTCCCGAAGCCTCCTGCGTCCACCACAACCCAGCTCGAGCACTGGGCGATCTCACCGGCATTAAAAAGCACTTTAGCAGAAAGCACGGCGAGAAGAAGTGGAAATGTGAAAAGTGTTCAAAGAAATACGCTGTTCATTCTGACTGGAAAGCGCATTCCAAAATATGTGGAACCAAGGAATACAAATGTGACTGCGGCACCATCTTTTCCAGAAGAGACAGCTTCATCACACACAGAGCTTTCTGCGATGCACTGAGTGATGAGAACAACAAATTCAACGAAGCAAGTATCATGCATGGTTCAAACCTGCAACCACCAATAATCCCAAACCTAGTAGCATCACTACCAATCAATACCAATAATCACAAGCAACCATTATCACTCCCTCACGACCTCATTGCAACAATTCCACCAAAACCCTTTAACAACAACATCTCAGCATTCACAAGAACCCTTTCATCCACCTCTTCTCCCTCTCAACTCTGCTCAAACTCACCAAACATCAACATGTTTGAGGAAAATGCTCAGACTCACATGTCCGCCACAGCACTGCTTCAAAAAGCTGCGCAAATGGGTGCCACAGTGAATAGTAGCAACAACAGCATGATGACAGAAAAGGGCTTTGCTACAAGCATGGCACCACCATCATATGGGGTCATGAACCACCACCACATTCACAGTCAACAAGACCTCTCTCACTATAATAACTTCCATGCAAATGGGACGATGATGGATGGTGGTGGCAATAGCATGGGATCAGGAATGAGTGGTTTGGATATGTTTAATGCTATATTGGATCAAAGTAAGGCCTTGTCGAAGATCATAGAGCAGAACAACCGAAGCAGTTACAGTGATGTTTTGCATGCAATGAACAATGGTAGGTCAACAACTTCCATTGATGTTGGTGGAGCTAAAGGGGGTGAGAATGTGATGACTTTGGACTTGTTGGGGATAGGAGGAGGTGGTGGTGATGGAAGTTTCTTTGGTGGTGAACAGTCAGAACTAAAGATGGAATATGGAGAAATTAGTCAAATAAGAATTCAAGGCTTGAACCAGTTTCAGCAACAAACAGCAGCATATGAAAAT
>gnl_Phavu_v2.1_Phvul.002G184700.1
ATGTTAGACAACAGTGCTTCTTCTGGTGCACCATCTTCTTCTGATGCCGCCTTTGCATTATCTGAAAATGGGGTGGCTAACAAAAGGAAAAGAAGACCCGCAGGCACACCTGATCCAGATGCTGAGGTTGTGTCTCTCTCACCCACCACCTTGCTGGAATCTGACAGATATGTGTGTGAGATCTGCAACCAAGGGTTCCAGAGGGACCAGAATCTTCAAATGCACAGGAGAAGGCACAAGGTGCCATGGAAATTGCTTAAGAGGGAAACACAAGGGCAGAAGAAGAGAGTATTTGTGTGTCCAGAGCCAAGCTGTTTGCACCATGATCCTTGCCATGCCCTTGGGGATCTTGTGGGCATCAAGAAGCACTTCAGAAGGAAGCACAGCAATCACAAGCAGTGGGTCTGTGACAAGTGCTCCAAGGGCTATGCTGTTCAATCTGATTTCAAGGCACACATCAAAACCTGTGGCACCCGGGGTCATTCCTGTGACTGTGGCCGTGTCTTTTCCAGGGTGGAGAGTTTCATAGAACACCAAGATGCATGCACTGTCCGGCAGCACCGGCCAGAGTTGCAAGCACTGCAACCCGCATGCTCTTCTAGAACAGCTTCAAGCGCAAGTCCCTCTAGTGAGGCAAATTTTAGCATAGCCCCACCATTGCAAGGACTTCCACTGCCAAAACTAGCTTCTGCTGATCAACCAGCAACAGTCTTATTGACCTCAGAGATACACAATAACAAGTCCACCACCTCTCGGAACTTAGAACTTCAGCTCTTACCCTCCTCAGTAATTTCTCAAGAAAAACGAAATACGAAGGAGAACTATGGTTTGAAACTTTCAATAGGCTCATGTAGTAATGACAAAGGGAATGAAGAGAGAGTATGTTCAGAAGCACATAGGAGCCCACCTGAAAGGAATAATAATGTGAGTGACTGTTCCACATTGGAAGTGGCGAGGTTGAAAAAGTTTGCAGCTGAAGAACTCAAGTTGGCCATGGCAGAAAAGGCTTACGCAGAAGAGGCTAGGAAAGAGGCCAAACGCCAAATTGAGATAGCTGAACTTGAGTTTGAGAATGCTAAAAGGATAAGGAAACAAGCACAATCTGAACTCGCAAAGGCTGAGGTGTTGAGAAAGCAAGCCATCAAGAAGATAAGCTCCACTGTTTTGGAAATAACATGCCAAAGTTGCAAGCAACAGTTCCAGTCTTCAACTCTTGGGGTTCCATCAGAAGAGACCTCCATTGTGATGAGTTACATGTCATCAGCCACCACAGAAGGAGAAGCGGAA
>gnl_Phavu_v2.1_Phvul.002G028100.1
ATGCCGGTTGACTTGGACAATGTTTCCACAGCTTCAGGGGAGGCTAGCGTGTCTTCCTCTGGCAATCAGACAGTGCCTCCAAAACCCACAACAAAGAAGAAGCGAAACCTTCCAGGAATGCCAGATCCGGATGCTGAGGTGATTGCTCTGTCTCCGAAGACCCTGATGGCGACGAACCGGTTCGTGTGTGAAATATGCAACAAGGGTTTTCAGAGGGACCAGAACCTTCAGCTTCATCGGAGGGGTCACAATCTGCCGTGGAAGCTGAGGCAGAGGTCGAGCAAGGAGGTGAGGAAGAGAGTGTACGTGTGTCCCGAACCGACATGCGTTCACCACGATCCTTCTAGAGCTTTGGGGGATCTCACGGGGATTAAGAAGCACTTCTGCAGAAAACACGGCGAGAAGAAGTGGAAATGCGACAAGTGCTCCAAGAAATACGCGGTTCAATCCGATTGGAAGGCTCACTCCAAGATTTGCGGTACCCGAGAGTATAAATGCGATTGTGGTACCCTCTTCTCAAGGAGGGATAGCTTCATCACGCATAGGGCTTTTTGTGATGCGTTGGCAGAGGAAAGTGCAAGATCTCAGCCTCAGACTGTTGCAAAGGCTAGTTCCGAGTCAGATTCGAAGGCTGTGACCGGTGATTCGTCGCCTCCGGCGGCGGTGGCTACGCCTCCCCCGCCTCCTGCACCGCCGGCTAGTCCTAAGTCAAACAGTGTTGTTGTATCGTCGTCTGCTTTGCAGACACAAAATCCAGAGTTGCCAGAAAATTCCCCTCAAGTCATAGAAGAAACGCAGGCTAATCCTGCTATGAGTGGAAGCTGTAGCAGCAGCGGTACCAGTACCAGCACCACTAGCTCAACAAGCAACAGCAATGGTGGGGGTAGCAGCAGTGTATTTGCAAGCCTGTTTGCTTCATCAACAGCAGCATCCGCAACTGCAAGCCTCCATTCTCAAACACCAGCATTCACTGACCTAATCAGGGCCATGGGGCATCCAGATCATCCAGCAGACCTCTCAAGGCCTTCATCTTCGGAGCCCATCTCTCTGTGCCTTGCTACCAATCACGGGTCATCCATTTTTGGAACAGGATTACAGGAGTGCCGTCAATATGCCCCACCGCCACAGCCAGCCATGTCCGCTACTGCTTTGCTACAGAAAGCCGCCCAAATGGGTGCAGCTGCCACAAATGCCTCTTTTCTTCGTGGATTAGGCATAGTGTCGTCTGCGTCAACCTCATCAGGTCAGCAAGATAGTTTGCAATGGGGTCAGCAGCCAGGGGAACCGGAGGGTGCCTCAGTTCCTGCAGGTCTTGGACTCGGGCTTCCCTGCGATGGCAGCTCTGGACTAAAGGAGTTAATGATGGGGACTCCCTCTGTGTTTGGTCCAAAGCAGACCACCCTTGATTTTCTCGGGCTGGGAATGGCTGCTGGGGGCAACCCCGGTGGAGGCTTATCGGCACTTATTACCTCAATTGGTGGCAGTCTGGATGTTACTGCTGCTGCAGCAGCAGCATCCTTTGGCAGCGGAGAATTCCCTGGCAAAGATATTGGGAGGAGTACT
>gnl_Phavu_v2.1_Phvul.002G332500.1
ATGGCCTCCCTAGTAAGGATTGACTCCTTAGTCAACAACTTCTCTCCCTCCTCCCAGAATGCTCCTCCTACTCCAACAAATAAGAGGAAGAGAAGGCCTGCAGGAACACCAGATCCAGATGCAGAAGTCGTCTCCCTCTCACCCAAGACCTTGCTTGAATCAGATCGTTATGTCTGTGAGATCTGCAACCAGGGATTCCAGAGGGACCAGAACCTTCAGATGCACCGCCGCCGCCACAAGGTGCCCTGGAAGCTCCTGAAGAGGGAGACTCCGCTGGTGAAGAAGCGAGTCTTCGTTTGCCCGGAGCCCACTTGCTTGCACCATGACCCGTGCCATGCTCTGGGTGATCTCGTTGGCATAAAGAAGCATTTCAGAAGAAAACACAGCAGTCACAAGCAATGGGTCTGCGAGAGATGCTCCAAAGGCTACGCAGTGCAGTCTGACTACAAAGCACATCTCAAAACATGTGGCACCCGCGGCCACTCTTGCGATTGTGGCCGCGTTTTCTCAAGGGTGGAGAGCTTTATCGAACACCAAGACGCGTGCAACGTGGGGTGCTTGGGGCCAGAAACACAGCCTGCTGTGTGCTTGTCTCAAACAGCTTCAAGCCCTTCCAGCGAAAACAATTTCACCACAGGTGTAATAATTCCAAACCCCATCGTAACAGTGGTGGAACCTGCCTTATTCACCAACAACGACAACAAAGTGAACAAACTCCAACCCAACCTTGAGCTTCAGCTCTCTTCAGCCACTCCTACTGCAGAGTTGCAGCTATCCATAGGGTCATTGGAAATAAGCAACACGAGGGAGAAGTCGTTGGGAGAAAGGGTTAAAGATGAGGCACGGGAGCAGCTGAGAATAGCGGTGGCGGAAAAAGCGTATGCGGAGGAGGCGAGGAAGCAAGCGACGAGGCAGATGGAGCTGGCGGAACTGGAGTTCACTAATGCCAAAAGGATAAGACAACAAGCGCTAGAGGAACTGGACAAAGCCTGTGCCTTGAAGGACCATGCAATCAAACAGATCAATTCCACCATGCTTCAAATCACTTGCCTTGCTTGCAAGCACCATTTCCAATCGCCAACCATAACGTGTGCTGCTCCTCCCGACCAGACCTCTTTCGTCTTCAGCTACATAACAACAGACGGTGGCCGACTTGGAAAACATCGTGTCAAACCCATTAACTCA
>gnl_Phypa_v3.3_Pp3c2_20240V3.1
ATGACATTGTCCAACTTAACCAGCGCATCAGCTGGCGAGGCTAGTGTGTCTTCGGGCAACCATGCTGATGGCACCAATCCTGGGATGCCGCCGACACCGTCCACCCCGGCCACCCCCACTACCACCACCGTTACGGTGTCCAGTGGTCAGCCTCTCGGTGTACCTGTGAAACGCAAACGAAATCTGCCGGGCACTCCAGACCCGGAAGCCGAGGTGATCGCGTTGTCACCAAAAACATTGATGGCCACGAATCGATTCGTGTGCGAAATTTGTAACAAGGGTTTTCAGCGCGACCAAAACTTGCAGTTACATCGGCGCGGCCACAACTTGCCGTGGAAGCTGCGGCAACGGACCAGCAAGGAGGTTCGCAAGCGCGTCTATATTTGCCCTGAGCCCTCTTGTGTGCATCACGACCCGTCGCGTGCTCTGGGCGACTTGACTGGTATTAAAAAACACTTTTGCCGAAAGCACGGTGAGAAGAAGTGGAAGTGTGACAAGTGCTCTAAGAGATACGCTGTTCAATCCGACTGGAAGGCCCACTCTAAGACGTGTGGTACTCGAGAGTACCGCTGCGATTGTGGTACCTTATTTTCCAGGCGTGACAGTTTTATTACTCACCGAGCATTCTGCGATGCTCTGGCAGAGGAGAGTGCCCGAGTATCAGCAGGGAAGCAAGGTGGTGGACAACCTGATGGACTCACGGGCCCAGGTTCGTCATCCATGTCAGTCGTGGGTGCCCCTTCCTCTCCTCCGCACGGCAATAATGTGGGTCCTGTGAGTGGGGATCCTCTGGCTTCTGTGGTTCCATTAGCATCTAGATCTGGCGGTTTGCCGCCATCTATGGCGGGTTTGGGTGGCCTTAGTGAGCTACCTCGTTGGTGTGGAGCCCCCGGCGGCTCTGGTTCTGTCCCAAGGGCTGGCACTGGTTTATCGCTCTGGTTGGGACCTGATCCAGGTCCTCCCGGCAACCAGCAGCAGATGCATCAGCTATTGTCAGGGTCGGATGGCAATTCCTCGTTCCTACTGCAGGCTCAGAAAGGGATGCAGGGTGGTGCTGACCTGCCCGGAATTTTGAACCCACTTGACTATGATGTGCCACAGGCACCCCGACCTTCAAGTGGTCAGCTTCCCTTGACACCCTCCGGAAGCTTGCTTGCTCATCTGTTTGCATCTGGAAACGGACTGCAAGGATTCCAAGGATCCAGTCCATCTCAAAGTGGAGCTACTGCTGGAATGGGTATATCAGGATTCTCAGATTTTACTGGAGGTGCCTCTCGTATGGAGAGAGGGTTAACTGCCGCAGGGATGTCCCCAACTTCCTCCGCTGGATTAACGAGCAACTCCTCTTCTGGGAACACCAACAGTGGTGGTAATCTTTCCTCGGTGTCGCCACTTTTCAAAGCTCAGCAGCAACAGCAGCAGCACACTGCTTCTGCTCAGATGTCTGCAACTGCTCTGCTGCAGAAAGCTGCTCAAATGGGAGCAACCGCCAGCAACTCCTCTCTTTTGCGAGGATTTGGGTTAGGAGGTGCAGATTCAAACTCTTTGGGCATATGGCAAGGTCATCGTCAAGAGCAACAGCAGCAGCAGTCACAACAGTCGCATCCGCAGCCGCAGCAGCAACAGTCGCAGTCACAACCCCAGCCACAACAGCAGCAGGGGAGGACAGGTGATCTTCTACTTAATAACATGGTAAACCATGCTCTAATAAGGCGACCGGGTGATTTACAAAATGTTTCGCAGGGATTGGGTGGCTCGTCGTTAGGGCAGAGCAACAGTTTTGGAGGAGGTCAAGGAAGACTGTCTGATAGTTCCACTAACGTGCAAGACTTAATGAATTCTTTGTCTGGAGGTGCTGGACTGTTCGGAGGACCATTAAGTAGTATGCCTTCTATGTTTGGCCCTAGCTCTACGAGTATGGGAGGAATGCTGCCACCCAGTACCCAGCGCATATCTCCTAGTGAAGGTCTTGCTAATAGTACGTTCACTGGAGGTCCAGGAGTGTTGCAAGGCATGGGTCCTTCCTCTCTGTTGCCAGGTCTTGGTGGTTCCTCCAGAGGGGAGAATGATGGTAGTGACAGGTTTACTCGTGATTTCTTGGGGGTAGGAGGAGCTTCAGGGATGACAGCTGTTGGTGGAGGGATGGGACGGACTCTGTCTCAACGAGATTTGGCTAGTATCACATCACTTGGACCAGGTGTAGACCTTGGCGCTTTTTTTAATCAAGGAGAGAATCTGCGATCCGTAAATGCAAGCGGCCGCTCTCCTGGGAAGTCATGGGACGCCACC
>gnl_Phypa_v3.3_Pp3c2_22070V3.1
ATGACATTGTCAAATTTAACCAGCGCATCAGCTGGCGAGGTGAGTGTGTCATCAGGCAACCGCATGGATGGCACCAATACTGGGATGCCCCCAACGTCATCCACCCCGCCCACACCTACTACCACCACCGTCACGGTCTCGAGTGGGCAGCCTCTCACTGTTGCGGTTAAACGCAAGCGGAATCTGCCGGGTACCCCAGACCCGGAAGCGGAGGTGATAGCTTTGTCACCAAAGACATTGATGGCCACGAATCGATTCGTGTGCGAAATTTGTAACAAGGGGTTTCAGCGAGATCAAAACTTGCAGTTACACCGACGCGGCCACAACTTGCCGTGGAAGCTGCGGCAACGGACCAGCAAGGAGATTCGCAAGCGCGTCTACATCTGCCCCGAGCCCTCTTGTGTGCATCACGACCCGTCGCGTGCTCTGGGCGACTTGACTGGTATTAAAAAACACTTTTGCCGAAAGCACGGTGAGAAGAAGTGGAAGTGTGACAAGTGCTCTAAGAGATACGCTGTTCAATCCGACTGGAAGGCCCACTCTAAGACTTGTGGTACTCGAGAGTACCGCTGCGATTGTGGTACCTTATTTTCCAGGCGTGACAGTTTTATTACCCACCGAGCGTTCTGTGATGCTCTGGCAGAAGAGAGTGCCCGAGTGTCAGCAGGAAAGCAAGGTGGTGGACAACCTGATGGCCTCATGGGTGCAGGTTCGTCATCCATATCAGTCATGGGTGCTCCTTCCTCTCCTCACGGTAATAACGTGGGTCGTATGAGTGGAGATCCATTGGCCTCTGTGGTTCCATTAGCATCCAGACCTGGTGGTGGTATGCCGCAGTCTATGGTGGGTTTGGGTGGTCTTAGTGAGGGGGGCCATTCCCTCTTGCCTCGTTGGAGTGGAAACCCCGGTTCTAGTCCTGTCTCAAGGACTGGCACTGGATTGTCGCTCTGGTTAGGACCTGGGCCAGGTCCTCCTGGAAATCAGCACCAAATGCATCAACTATTGTCAGGATCGGATGGGAATTCGTCGTTCCTGATGCAGCCTCACAAAGGGATGCAGGGTGGTCCAGGTCTACCTGGAATGATGAACCCACTCGATTACGATGTGCCTCAGGCACCTCGACCTTCAAGTGGTCATCTTCCATTGACACCCCGAGGAAGCCTGTTTGCTCATTTATTTGCATCGGGAAATGGGATGCATGGACTTCAAGGATCAAGTCCATCGCAAAGTGGATCCACTGCTGGCATTGGTATTTCAGGGTTCTCAGACTTAACAGCAGGAGCCAATCGTATGGAGAGAGGGTCTCCAACTTCCTCCGCTGGGTTGACGAGTAACTCATCTTCAGGGAATACCAATGGTGCCGGGAACCTGTCCTCCGTTTCACCACTCTTTAATGCTCATCACCAGCAACAACAACACACTGCCTCTGCGCAGATGTCTGCAACAGCTTTGCTGCAGAAAGCTGCTCAAATGGGCGCAACTGCCAGCAACACCTCCCTATTGCGAGGATTTGGGTTAGGAGGGACAGACTCAAGCTCTATGGGCATCTGGCAGGGCCAACGTCAAGAGCAGCAGTCGCAACAGCAGTCCCAGCAGCAACAACATCAATCCCAGCAACAGCATCAGTCCCAGCAACAGCAGCAATCTCAGTCACAACCTCAATTACAACATCAGCAACAGCAGCAGCAACAATCACAGTCACAACCTCAGTTACAGCAGCAACCACAACAACAGCAGCAGCAGCAGCAATCTCAGACACAACCTCAGTTGCAGCAACAGCAGCAAGGGAGGGCAGGTGATCTTCCACTTAATAGCATGTGTAACATGGTCAACCATCCGTTAATGAGGCGGCCAGGTGACCTGCAGAGTGTTTCACAAGGGCTGGGTGGGACGTCGCCAGGGCAGAGCAACAATTTTGGAGGAGGTCAAGGGAGACTGTCCGACAGTTCCGCCAATGTGCAAGACTTCATGAATTCTCTGTCTGGAGGTGCTGGAATATTCGGAGGACCATTAGGTAACATGCCCTCTATGTTCGGACCTAGTTCGAACAACATGGGAGGAATGCTGCCGCCCAGTACTCATAGGATGTCTCCGAGTGAAGTCCTTGCCAACAGTGCTTTCGCTGGAGGACAAGGAGTGTTGCAAGGCTTGAGCCCTTCCTCTCTGTTGCCAGGTCTTGGAGGTTCCTCCAGAGGGGAGAACGATGGTAGTGACAGATTTACTCGTGACTTCCTGGGGGTAGGAAGAGCTTCAGGAATGACAGCTGCTGGCGGAGGGATGGGTCGCACACTCTCGCAACGAGACTTGGCTAGTATCACATCGCTGGGTCCCGGGGTAGACCTAGGCGCTTTCTTCAACCAAAGAGAGAACCTGCGATCTGTTAATGCAAGCGGCCACTCTCCTGGGAAGTCATGGGACGCCGCTACC
>gnl_Phypa_v3.3_Pp3c5_20980V3.1
ATGGAATCAGACAGATATGTTTGTGAAATCTGCAATCAGGGTTTCCAACGTGATCAAAACTTGCAAATGCATAGACGTCGCCACAAGGTTCCATGGAAGCTTCTAAAACGGCCTAGCCTAGGGACACTCAAGCGTGTTTACGTTTGTCCGGAGAGATCTTGTCTACATCACGACCCGTCACATGCTCTCGGCGATCTTGTTGGCATCAAGAAACACTATCGACGTAAGCATTGCACTGAGAAGCAGTGGAAATGTGATAAATGTTCCAAGGGCTACGCAGTGCAGTCTGATTACAAAGCTCACTTGAAGACCTGTGGGACACGAGGTCATTGTTGTGATTGTGGTCGAGTTTTCTCACGCGTAGAGAGCTTCATCGAGCACCAGGACACTTGCAGCGCAGTGAAGTACAAGAGCATGCATTCCGGAGACGGAAGTGAAAGAAAGTTGTCCCTCCAGCGACAGGCCACCGACAGAAACTCAAATGAAAGTCCGAGCCAATCCAGCGATACAACTCAAGCCATGTCATTTGCGCAATCAGGGATGTCGGACACTGCCGCGAGATCCGCAGATTCGACCAAGGTCATCGATCACGAGCACTCTAGAAGGATTCAAGAGAGCCAGGCGGCGTATAATGCCGTATTGCCTGGTTGGCTACTGGACCAGCGCAAGGAACTGGAGCTACTCCCATGGAAGCAACGCCCACCCGAATCTGTTCATCCTGACGTTTTGACCTCTGGTTCTACAATGCAAGGGGACAGAAGAGTCGTTCAACCGAGTCATGGCTCCAGGTCGCAGGTTACACTCTGCAGCTCCATCAATTCCGTTCATCCGGAGGTTTCTTGCATGGGGTCCAAGGCAATTTCACCTAGCAAGTGCAGCGAGGATGTCAATGCGCCGTCTTTAGCTCTCTCAATCGGACTTTTTGGTGCCGAGGTTGGCTCAAGCACCCCATCTCCGATTGTGGATATGAAGCCTAGTTTTAGTTCGGTGGAAAGAGAGGTCTTAGCTTTAACGTACCAACAGAGGCAAGGATCTGCTGGGATTCCGAAGATTGGAACGAGTTCACGCTCTGGAGCACCGCTGGGCAATGATCTGGCTCTATCGATGTTTCCTACAAACCTGGTGCAGACTCGAAACCAGGTTGCGATCGACTCTGCTGCAACTGGAACAGATGCAGCTGTTTCCCTGAGTGATTTCCTCATGCAGGCGGCTCGTAGGCTCGGTCCATCCCTGACCCACAGCAATGCAGCTGATTATAGTGAATTGAAGGCTCAAGAAACAAGCAGTCGTACTGAAATGGTGCTGAATTATAACCATGGAGTTGGTAGCACTTCGTCTTGTCACGAGGATCGGGCCGGTAAGGCGCATGAGTCAGATCTATCGGGATTGCGACCTGTAAGACGAGGTGCTTTGCAGCATTCGCAATTTGAGCCAGCCACTTCCATGGTCAGAAGCAGGCAAGCCACTATAGATCACACAGACGTGACCGAGACTCATGAGATCTTTACCAGTGCACACTCGATAGATATCAATGTAAGCAGATCGCAGAAGCAAATGGCTGCTGCAGGGACACGTGGTGATCAGGCATGTGAGCAGACCTGGACAGACATGAGCACAGCATGGTCGGATCCAGCGACTGCGAGACGAACTAAACATCAAACTCGCCAGGAGAGTGAGGAAGCCGAGAAAGAGTTAGCCAGGGCCGAGGTTCTCAAAAGAGAAGCCCGGGAACAGCTTCAATTAGCATCAGCTGAGAGAGAATACGCAGACCGCGCACGCGAAGTCGCCAAGCGGCAGATTGAGTTATCGGAGGCAGACCTTGCGAAGGCGAAGCGTATTCGCGAGCATGCTCAAGCGGAATTGGAGAAGGCCCAGTTTTTAAAAGAGCGAGTGGAGCGATCAGTGGGGGCGAGTGCTAGCTCCCAAGACTCTTCTCAATTCTCCTTCTGCCACTCATGCAAGTCCGCCATTGAGGTCAATGCATCAATACGAACCCCAACATCGTCTCCAGGCTCTTCTTCTTGGTCATTTGTAACGCCACCTACCTCAAACTGCGAGCAATTGCAAGTAGGTCCTGGGAAAAGTGGAATCTCTAGTGGACAGATTTTCATGGTTCCTGGAAGTCATGAGGGTGGGGCCAAGCAGGCAGATCCAAGCTGCAAATTATTGTCGGGAAGGATGTCCTGGACTGACACGATCAGTGCCCGGTTGCCAGTCTCTTCAGAAGAGGGACGGAAGCACATCTGGCCAGTTGGAACAACTAGTATGTCTACATTTGCGACCAGTATGGCAGTCGAAGAGGCTTCACAGTCGGAAGAGAATCTAGTCGCGGCAGCAGCTGGTGAGTCATCCCGATCAGCAGACCAAACCAACCCAAAGGATTTCGATTTGAAC
>gnl_Phypa_v3.3_Pp3c1_20230V3.1
ATGACATTGTCCAACTTAACCAGCGCATCAGCTGGTGATGCGAGTGTGTCTTCAGGCAACCGCACCGATGGCACCAATCCTGGGATGCCGCCAACATCGTCCACCCCGGCCACCCCAACTACCACCACCGTTACGGTGTCTAGTGTTCAGCCTCTTGCTGTTGCGGTCAAACGCAAGCGGAATCTGCCGGGTACTCCAGACCCGGAAGCTGAGGTGATAGCGTTGTCACCAAAGACATTGATGGCAACGAATCGATTCGTGTGCGAAATTTGTAACAAGGGGTTTCAGCGAGATCAAAACTTGCAGTTGCACCGACGCGGCCACAACTTGCCGTGGAAGCTGCGGCAACGGACCAGCAAGGAGATTCGCAAGCGCGTCTACATCTGCCCTGAGCCCTCTTGTGTGCATCACGACCCGTCGCGTGCTCTGGGCGACTTGACTGGCATTAAAAAACACTTCTGCCGAAAGCACGGTGAAAAGAAGTGGAAGTGTGACAAGTGCTCTAAGAGATACGCTGTTCAATCCGACTGGAAGGCCCACTCTAAGACTTGTGGTACTCGAGAGTACCGCTGCGATTGTGGTACCCTTTTCTCCAGGCGTGACAGTTTTATTACCCATCGAGCGTTCTGTGATGCTCTGGCAGAGGAGAGTGCCCGAGTATCAGCAGGAAAGCAAGGTGGTGAACAACCTAATGGCCTTATGGGCCCTCGTTCATCATCCCTCTCAGTCGTGGGTGCTCCTTCCTCTCCTCGCGGTAACGATGTGGGTATTACGAGTGGGGATCCTATGGCTTCCGCGGGTCCATTAGCATCTAGAAGTGGCAGTTTACCACCATCTATGGCGGGTCTCAGTGGCCTCAATGACCTATCTCGTTGGTGTGGAACTCCCGGCTCTGGACCAGTCTCTAGGACTGGCACTGGATTGTCTCTCTGGTTAGGACCTGGACCAGGTCCTCCTGGTAGTCAGCAGCAGATGCATCAGCTGCTGTCAGGATCGAATGGTAGCTCCTCTTTTCTAATGCAGACCCGAAAAGGGATGCAGGGCGGTGATGGTCTTTCTGGAATGATGAATCCACTTGAGTATGATGCGCCTCAGGCATCTCGACCTTCCAGTGATCACATTCCGTTGATACCCTCTGGAAATCTGTACTCTCATTTATTCGCATCTGGAAACGGACTGCAAGGAATCCAAGGATCAAGTCCTTCTCAAAGTGGAGGTACCGCTGGTATGAGTATCTCAGGGTTCTCAGATTTCACACCAGGAGCTAACCGTATGGAGAGAGGGTCGGTAACCGCAGGATTGTCCTCAACTTCCTCACCTAGAATGACGAGTAACTCCTCTTCAGGAAATACTAATGGTGGTGGAAACCTGTCCTCAGTGTCGCCACTATTCAACGCTCAGCAGCAGCAGCAGCAGCAGCAGCATCACAATTCTTCTGCTCAGATGTCTGCAACAGCTCTGCTGCAGAAAGCGGCTCAAATGGGCGCAACTGTGAGCAATTCCTCCCTATTGCGAGGATTTGGATTGGGAGGTGCGGATTCAAACTCTATGGGCATGTGGCAAGTTCAACGCCAAGAGCAACAGCAGCGGCAGCAGTCACAACAGCCACAACAATCCCAACAGCAGTCGCAGACGCAGCCGCAGCATCAACAGCAGTCACGATCACAACCTCAACAGCAACAGCAGCAGGGGAGGACAGGTGATCTTCCACTTAATAACATGTCTAATATGGTAAATCATCCATTAACAAGGCGGCCAAGTGATTTACAGAATGTTTCGCAGGGTCTGGGTGGCTCGTCGATAGGGCAGAGAAACAGTTTTGGAGGTGGTCAAGGACGACTATCTGATAATTCCGCTAATGTGCAAGACCTTATGAATTCTTTGTCTGGAGGTGCTGGACTCTTCGGAGCACCATTAAGTAGTCTGCCCTCTTCTGTGTTTGGGCCTAATTCTACCAGTATGGGAGGAATGCTGCCGCCCGGTACGCAGCGGATGTCTTCCGGTGAAGTTTTTGCTAACAGTACGTTCACCGGAGGTCAAGGAGTGTTGCAAGGCATGAGTTCTTCATCTCTGTTGCCAGGTCTTGGTGGTTCTTCGAGAAGGGAGAATGATGGTAGTGACAGGTTTACTCGTGATTTCTTGGGGGTAGGAGGAGTTTCAGGGATCACAGCTGCTGGTGGAGGGATGGGGCGCACGCTGTCGCCACGAGACTTGGCTAGTATCGCATCGCTGGGTTCGGGGGTAGACCTCGGCGCATTTTTCAATCAAAGAGACAATCTGCGATCCGTAGGTGCAAGTGGCCGCTCTCCTGGAAAGTCATGGGACGCCAAC
>gnl_Phypa_v3.3_Pp3c1_16920V3.1
ATGACATTGTCCAACTTAACCAGCGCATCAGCTGGCGAAGCAAGTGTGTCGTCAGGTAACCGTACAGATGGCACCAATACTGGGATGCTACCGACATCATCCACCCCAGCCACCCCCACTGTCACCACCGTTACGGTCTCGAGTGGTCAGCCTCTTGCTGTTGCTGTCAAACGCAAGCGGAATCTGCCAGGTACTCCAGACCCGGAAGCCGAGGTGATAGCTTTATCACCAAAGACATTGATGGCCACGAATCGATTCGTGTGCGAAATTTGTAACAAGGGGTTTCAGCGAGATCAAAATCTGCAGTTACATCGGCGCGGTCACAACTTGCCGTGGAAGCTGCGGCAACGGACCAGCAAGGAGGTTCGCAAGCGCGTCTACATCTGCCCTGAGCCCTCTTGTGTGCATCACGACCCGTCGCGTGCTCTGGGCGACTTGACTGGAATCAAAAAACACTTTTGCCGAAAGCACGGTGAGAAGAAGTGGAAGTGTGACAAGTGCTCTAAGAGATACGCTGTTCAATCCGACTGGAAGGCCCACTCTAAGACTTGTGGTACTCGAGAGTACCGCTGCGATTGTGGGACCTTATTTTCCAGGCGTGACAGTTTTATTACCCACCGAGCGTTCTGTGATGCTCTGGCAGAAGACAGTGCTCGAGTATCTGCAGGAAAGCAAGGTGGTGGACAACCTGATAGCCTCCTAGGTTCAGGTTCGTCATCCATGTCAGTCATAGGTGCTCCTTCCTCTCCTCACGTGAATAATGTGGGTCGTATGAATGGGGAACCTTTGGCTTCCATGGTTCCGTTAGCAAGTAGACCTGGTGGTATGCCACAGTCTATGGTGGGTTTGAGTGATCTTGGTGAGAGTTGCCACCCTCTGTTGCCTCGTTGGGGTGCAACCTCTGGTTCTGGTCCTGCCTCAAAGACTGGCACTGGATTGTCGCTCTGGTTAGGACCTGGCCCTGGTCCTGGTAATCAGCAGCAGATGCATCAGCTGCTACCAGGATCGGATGGAAATTCTTCGTTTTTAATGCAGGCTCACAAAGGCATGCAGGGTGGTGCAGGTCTGCCTGGAATGATGAACACACTCGACTACGAGATGCCACAGGCACCTCGACATTCAAGTGGTCACCTTCCGTTGACACCCTCTGGAAGCCTGTTCGCCCACTTGCTTGCATCTGGAAATGGACAAGGACTTCAAGCATCAAGTTCATCTCAAAGTGGAGCTACTACTGGGATGGATATATCAGGATTCTCAGATTTTTCAGCAGCGGGAGCTAACCGTATAGATAGTGGATCAGCCACCGCAGGGTTGTCCTCGACTTCCTCAGCTGGAATGGCAAGCAACGCTTCTTCAAGGAGCACCAATGGAGGTGGAAACCTTTCCTCAGTGTCACCACTTTTTAATCCTCAACATCAGCAACAGCAGCACACTGCTTCTGCTCAGATGTCTGCAACAGCTCTACTGCAGAAAGCTGCTCAAATGGGTGCAACTGCCAGCAACACCTCTCTATTCCGAGGATTTGGGCAAGGTGGCACAGATTCAGACTCCATGGGCATCTGGCAGGGACAACGCCAAGAGCAGCAACCGCAGCAGCAACACCTGGCGCAGCAGCAGTCTCAATCACAATCCCAGCCACAACAACATCAGCATCAGCAGCAGGGAAGGACAGGTGATCTTCCACTTAACAACATGTCCAACATGGGAAACCAACCATTAATGAGGCGGCCAGGTGATTTGCAGAGTGTTTCACAAGGGCTGGGCGGCTCGTCGTTAGGGCAGACCAACAACTTTGGGGGAGTTCAAGGGAGACTGTCAGAGAGTTCCACTAACGTGCAAGACTTCATGAACTCTTTATCTGGAGGGGCTGGAATGTTCGGAGGACCGTTTGGTAGTATGCCCTCCATGTTTGGACCTAGTTCTACAAACATGGGAGGAATGCTGCCACCCAGTACTCATCGGATGTCTCCGAGTGACGTTCTCGCTGGTAGTACGTTCCCTGGAGGAGGGCAAGGTGTGTTTCAAGGCATGAGTTCTTCTTCATCCTTGTTGCCAGGTCTTGGTGGTTCTTCTAGAGTGGAGAACGATAGCAGCGACAGGTTCACGCGTGATTTTCTGGGGGTGGGAGGAGCTTCGGGGATTACAGCTGCTGGTGGAGGGATGGGGCGTACTCTGTCACCGCGAGATTTGGCTAGGATCACATCGCTAGGTCCAGGGGTAGACCTCGGCGTCTTCTTTAACCAACGAGAGAATTTGCGATCCGTGAATGCTAGCGGTCATTCTCCTGGGAAGTCATGGGACCCCTCCACC
>gnl_Phypa_v3.3_Pp3c6_10890V3.1
ATGAACGTCTCACCTTCAGTTGGGGGTTGCCATGGCGCTCTCCAACTCATTCCTGACTGCTGCAATAAGGCGTTGGAGTTCCTGCCCATCGCAGCAGAATCAGGGGCCAACAAGCGCAGGAGACGCCCTCCAGGAACGCCTGATCCAGGTGCTGAGGTCGTTGCTCTGTCTACCAAGGCGTTAATGGAATCTGACAAATATATTTGTGAAATCTGCAATCAGAGTTTCCAACGCGATCAAAACTTGCAAATGCATAAGCGTCGTCACAAGGTTCCATGGAAGCTTCCCAAGCGGTCCAATTTAGGAACACACAAGCGTGTTTTCGTATGTCCTGAGAAATCATGTCTTCATCACGACCCGTCGCACGCCCTCGGAGACCTCGTTGGAATCAAGAAACACTATCGTCGAAAGCACTGCACCGAAAAGCAGTGGAGATGTGACAAATGCTCCAAGGGCTACGCAGTCCAGTCAGATTACAAAGCTCATTTGAAACTTGTGGCACACGAGGCCATTGTTGTGAATGTGGTCGAGTCTTTTCAAGTGGAGAGTTTCATCGAGCACCAAGACTCTTGTGGCGCAGTGAAACACAAGAGATTGCAATCAGGGGTTGAAAGCGAAAGAAAACTGTCTCACCAGAGTAACACCACTGGCAGAAACTCTTGTGAGAGTCCCAGCCAATCTAGTGACACAACTCAAGCCATATCCTTTGCTCAATCGGGAACGTGGGACACCGCTGCGAGATCTGCAGATTCCACCAAGGTCAACGAATACGAGCTCTCCCGACGGATTCAAGAGAACCAGACGGCATATAGTGTTGCAATGCCTCCTTGGCTATTAGATCGACGCAACCAACTGGAGCTACTCTCGTTCACGCAACGCCTTCCCAAATCGGGGTTCTCCCATGTTGTGGCATCTGGCTCGAAAATAACAGGGAATAAGAGTCACTTGAGTCACGACTCCAGGTCTCAAATCACTCGATGCAGCTCCATCGATCTCGCGAATCATGAGGTTTGCTACACCCTGTCCAAGCCTTTGCCCACGAGTCCGTCCAGCGTCGATGTTAACACACCGTCCTTAGCTCTCTCCATCAGACCATGCGGCACTAATGTCGATTTAAGCACCTCAGTCTCCAGTGTGGACAAGAAGCGCAGTTTTAGTGCCTTGGAGAAGGAAGTTCTAGCTTTCACAGATCAGCGTAGTCAAACGTCTGCTGGGATTCGTAGGATTCAATGCAATTCACTCTGTTTAGCACCACCAGGTAGTGATCTTGCCCTTTCTATATTTCCTGAAATCCTAACGCAATCTCAAAACCGGGCCTCCGTAGATCCAGCCGCACCTGAGATGGATACAGCAGTTTCTTTGAAGGATTTCCTCAAACAAGCTGCTCCAAGACTGAGTTTTTTCCCGGCAGTCCACTCGAAA
>gnl_Phypa_v3.3_Pp3c6_10870V3.1
ATGAACGTCTCACCTTCAGTTGGGGGTTGCCATGGCGCTCTCCAACTCATTCCTGACTGCTGCAATAAGGCGTTGGAGTTCCTGCCCATCGCAGCAGAATCAGGGGCCAACAAGCGCAGGAGACGCCCTCCAGGAACGCCTGATCCAGGTGCTGAGGTCGTTGCTCTGTCTACCAAGGCGTTAATGGAATCTGACAAATATATTTGTGAAATCTGCAATCAGAGTTTCCAACGCGATCAAAACTTGCAAATGCATAAGCGTCGTCACAAGGTTCCATGGAAGCTTCCCAAGCGGTCCAATTTAGGAACACACAAGCGTGTTTTCGTATGTCCTGAGAAATCATGTCTTCATCACGACCCGTCGCACGCCCTCGGAGACCTCGTTGGAATCAAGAAACACTATCGTCGAAAGCACTGCACCGAAAAGCAGTGGAGATGTGACAAATGCTCCAAGGGCTACGCAGTCCAGTCAGATTACAAAGCTCATTTGAAACTTGTGGCACACGAGGCCATTGTTGTGAATGTGGTCGAGTCTTTTCAAGTGGAGAGTTTCATCGAGCACCAAGACTCTTGTGGCGCAGTGAAACACAAGAGATTGCAATCAGGGGTTGAAAGCGAAAGAAAACTGTCTCACCAGAGTAACACCACTGGCAGAAACTCTTGTGAGAGTCCCAGCCAATCTAGTGACACAACTCAAGCCATATCCTTTGCTCAATCGGGAACGTGGGACACCGCTGCGAGATCTGCAGATTCCACCAAGGTCAACGAATACGAGCTCTCCCGACGGATTCAAGAGAACCAGACGGCATATAGTGTTGCAATGCCTCCTTGGCTATTAGATCGACGCAACCAACTGGAGCTACTCTCGTTCACGCAACGCCTTCCCAAATCGGGGTTCTCCCATGTTGTGGCATCTGGCTCGAAAATAACAGGGAATAAGAGTCACTTGAGTCACGACTCCAGGTCTCAAATCACTCGATGCAGCTCCATCGATCTCGCGAATCATGAGGTTTGCTACACCCTGTCCAAGCCTTTGCCCACGAGTCCGTCCAGCGTCGATGTTAACACACCGTCCTTAGCTCTCTCCATCAGACCATGCGGCACTAATGTCGATTTAAGCACCTCAGTCTCCAGTGTGGACAAGAAGCGCAGTTTTAGTGCCTTGGAGAAGGAAGTTCTAGCTTTCACAGATCAGCGTAGTCAAACGTCTGCTGGGATTCGTAGGATTCAATGCAATTCACTCTGTTTAGCACCACCAGGTAGTGATCTTGCCCTTTCTATATTTCCTGAAATCCTAACGCAATCTCAAAACCGGGCCTCCGTAGATCCAGCCGCACCTGAGATGGATACAGCAGTTTCTTTGAAGGATTTCCTCAAACAAGCTGCTCCAAGACTGAGTTTTTTCCCGGCAGTCCACTCGAAA
>gnl_Pinta_v2.0_PITA_000065693-RA
ATGTTGAATGGTGGATTACCGGCTGCTGCAGCGTCGTCGCAGGCCGTGGGAAGTCCCGGTTCCGGTTCTAGGGCTAATTGGAACCTGGTCGTGAAATTGGAGAATTCTGAGACCATGACCCAATCTAATGTTACTTCTGCTGCTTCTGGTGAGGGCGCCACCGTTTCTTCTGCCGCTGCCACTGGTGGCGGCAGCGGAGCGGTTCAGCAGTCCTCGACGGCGCTTAATAATTCTTCTGCGCAGCAGCAACCCGGTGTGATGAAGCGGAAGAGAAATCTGCCTGGCATGCCTGACCCAGATGCGGAAGTGATAGCTTTGTCGCCAAAGACCCTAATGGCGACGAACCGTTTCGTGTGCGAAATCTGCAACAAAGGATTCCAAAGGGACCAGAATCTGCAGCTCCACAGGAGAGGCCATAACTTGCCCTGGAAGTTGAGACAGCGGACGAGCAAAGAGATCCGGAAGCGGGTTTACATCTGCCCGGAGCCGAGCTGCGTGCACCATGATCCTTCCAGGGCGTTGGGCGACCTTACGGGCATCAAGAAACACTTCTGTCGGAAGCACGGCGAGAAGAAATGGAAGTGCGACAAGTGTTCTAAGCGTTATGCGGTTCAGTCCGACTGGAAGGCCCATTCCAAGACCTGTGGCACCAGAGAATATCGCTGCGATTGCGGTACTCTCTTTTCCAGGAGAGATAGTTTTATAACACACAGGGCCTTCTGTGATGCTTTGGCTGAAGAAAGTGCGAGAGTTACAGTGAATAATACTGAACCTGTTGCAACTAGGACGACGACCAATTCTTCATCCGACGACGGTCCTAATCCGCGCCCGTGTCCGCCGGATTCTAATAAGGTCTCCATTTCTTCAACAGGCGGTGCCGTTGCTCCGCCTCCGCTCTCGGCTGCGTGGGGAGGACAAGCACCGGGCGGGGGCGGGGCCGGGGGCGGTGGAACAGGATCAGGACCAAGGCTGTCCTTATGGTTAGGACCAGGTCCCGGTGGCCCGGGTCCTCCGGCTACTCTAGATGCAGCTTCGGCATCATCATCGTCGCAGTTTAATGTGATGGACGGGACTGGGACATATCCATATCCTTTCTTAATGCGCGCATCTAACAATCCCAGTGAACGTTCCAGCGCCGCGGCGGAGCTCAGTCGTCCTGTTGGTGGTGGTGGTGGGGGGTTTATGGCACCGGCCTCGACATCGACCCTATTTGCAAACCTGTTAAGCTCGGGAAGCGTGCAGGCGGCACATACCCCTCCCGGATTCTCTGAACTGATTGGAGCTATGACTAGAGGAGGAAACGGTAGTATGGGTACCAGTACTAGTTCTGCTACCAGTACTGCTGCACCTGCCATGTTTTCAACAGCTATTCCATCTATTTTCAGCCATCCACAACCACCACCGGTCCACCATCAGCAACAGCAACATAATAACACCGCCACGGCTCAGATGTCCGCCACGGCCCTGTTGCAGAAAGCGGCCCAAATGGGCGCCACGGCTGCCAGCAATAACCCCTCGCTGCTCAGAAGCTTCGGTGGCCTAGCAGGCCACGATAACTCGTGGCCACCTATGATGGCAGCCGCGAATCACAGCTCTGAGCCTTACCCGTTGCTCAGACGGCTCACTGAAGGAATCATGCCAATGCCAATGCCGATGCAAACGTCCATGCCAGCTTCTTCGTCTTCATTGGATCAAGTGACAATGCGAGAACTCATGAACTCACTATCCACGCCAGCGGGCCTGGGGAACCTAACCGGGCTTCTTCTACAGTCACCGTTGCTCGCTCCGCACATGAGCAATGGCAACGGCAATGGCAACGGGTCTATTGGAGATCAGACCGTTGCCTGCGGCATCATTAAGGCAGAGGAGCTGGGTACGTCAATGAAGCCAACAACTCTAGATTTCTTGGGCCTCGGAGGCTCTCATGGACGAACATTATCTCACTCAGACTACGCCATGATCACATCAATGAGCACCACAGGAGCTACAGGCAACGAAGTGCCCGCCCCCTCGTCGTATACCAACCACAACAGTGGGGAGAATAACAGGAAGCAGCAGCACAGTTCTTCGCCAGCAAAGTCTTGGGACAGCTCA
>gnl_Pinta_v2.0_PITA_000054342-RA
ATGCAATATTTTTTTAATGAAATTTGTGAACTTGCAGACCCGGATGCGGAAGTGATTGCTCTATCGCCGAAGACGCTGATGGCTACGAACAGATTTGTCTGCGAAATTTGCAACAAAGGATTTCAACGAGATCAAAATTTGCAGCTCCATAGGCGCGGCCACAATCTTCCCTGGAAGCTCCGACAACGAACGAGCAAGGAAATCAGGAAGAGAGTCTACATATGTCCGGAAAATACCTGCGTTCATCATGATCCCACCAGAGCTCTGGGTGACTTAACTGGTATCAAGAAACACTTTTGTCGAAAGCACGGAGAGAAGAAATGGAAATGTGAGAAATGCTCCAAAAAATATGCTGTTCAGTCGGATTGGAAAGCGCATTCCAAGACTTGTGGTACGCGGGAGTATAGATGCGACTGTGGGACTCTCTTCTCCAGGAGGGACAGCTTCATAACCCACCGAGCATTCTGCGATGCCTTGGCTGAGGAGAGCGCAAGAGTTTCGGGTGGAATAACAATAGGTGGCCACGGCCAGCTGCTGGGTGTTCACAGTAGCGATTCTCTAGGCCAACGAGGTGCTCCTCTGGCTGTGATGGGGACATCTAATTCGTCTCATCATTTGGTCAAAGAATTGCCACAGAGCTTGCACAGCACAATCTCTTCTCGTTTGGCTTTTTCAGAGAGTTCTGAACCAGCGAGCAGCAATGCAGCTGGAGCATTAAAACCAAGGCTGCCGTTGTGGTTGGCCCCAGGCCGGGGTCCTCCAGGCGGTCATTCCCAAGTGAACACAATGGAAGCAGCTGCCTCTGAGTTTCTTGATGCGCAGTCGCCGAAAAGCATGCTTCAAGTTATGCCGCCTCCGCCGAAATATGATTACTCTCAAGGACAGAAACCTTTGTCTGGCTTGTTGCCATTGACATCGTCAAATACCGGGAGCGGCAACCTTTATTCCATGCTTTTCGCAACAGGATCTGGTCAGGCCCAAGCTATGAGTTCTTCTGGAAATATAGAGCGAAGTTCTGTGACTGGCGCTACGGATTTTGGACCAAGGGGCACGGACTGGACCGATCGAGGATCCGCTGGGTTGACAAGCAATTCATCAGGAAACACCAATGGCAATAAAGTTGACAGTCTTCCCAGCCTGCCTTACTTGTATGGCCAACATAGCAACAGTGGCACTGGCACTGCTCAAATGTCAGCTACGGCTTTGCTTCAGAAAGCAGCGCAAATGGGTGCAACGGTCAGTAGTTCATCATTGCTAAGAGGGTGTGGTTCAGATTCAACCCCTTTTGGGTTAGGATTATGCTGGCAAGGATCATCACAAGAAAAGCAACGAGAAGATCAAATGTCAGGGATGGCATCAAGTTTTGTCAACTCTCACGCTCTATTGAAAGGTCATCCGGATGTTACCGCACAGAGCAACTCATTCGCAGCGGGAAACACCAGATTTTCTGAAAATGCAGCCCTTCAACAGGTGATAAGCTCTTTATCTGAAGGGTTTATGGGATCCCTATATGAAAGAGACTTCAACACCATTCACCACTCCACATTTGGGGAAAATATCGGAACCATTCGACGCAGCCCACAACAATCAGTTATGCAAGGAACCCATCCATTAATCTCAGCAACCATGAGAAATCTCAACGCGCGAACAGAAGATGGAAGTGATGGATTAACAAGGGATTTTCTAGGCGTGGGCGGTGTAAATCCCATGATCACTGCAGCTACTGAAGGAAGCTGCATGGGAAGGTCTAGTCTTCTCAATATCTGTTCGGGAATGGACAGTTACAGCAATCATGGCGAAAATCTTACATCTATTAGAACGGACGTTAGTCAATCGCCAGCGAAATCATGGGATGCCTCA
>gnl_Pinta_v2.0_PITA_000044782-RA
ATGAAAGAACCAACACCTCTCCAATCCCAATTCAACCATTCAAATAGAGGGTGGAAACGCCATATCCCTCACGTACAGCGCCCCCGCTCTCCTTGCAGGCCTAATTATGATAACAGTCGCAAAGCCTGCAGACTGTCACTAGGGCCACTACTGGTGACCACTGCTTATACAGTTGGCAGGCTTGGTGCTGTTCTGGCTGGATTTGTTCGCCCTCAGCCCCCGGCCATTATTCAATCAGTCTGGGCGGCGGATTCTTCTTCGTTATCGAATATGAACTCTGGTTCAGGCACTTGTGCCTCACTCCATGGTAGTTCTCTGCACACTCAAGCCGTTCCAGGGTTTCATTCTTCGTCGCTTCAAGCGTCGTCCCCGTTTCCCGTCTCTTCCAACAGCAACAACAACAAACGCAAACGTCGTCCAGCAGGAACCCCTGATCCCGATGCAGAAGTGGTGGCATTGTCGCCCAAGACGTTAATGGAATCTGATAGATATGTCTGTGAGATATGCCACCAGGGCTTCCAGAGGGATCAAAACCTGCAGATGCACAGGCGCCGGCACAAGGTTCCATGGAAGCTGTTAAAGAGACCTACTCCAGAAGTCCGTAAACGAGTGTATGTTTGCCCTGACCCAACGTGCCTTCATAACGATCCATGTCATGCTCTTGGAGACCTAGTTGGGATCAAGAAGCACTTCCGCAGAAAACACAGCATTGAGAAGCAATGGAAGTGCGAGAAATGCTCAAAGGGATATGCAGTCCAATCCGACTACAAAGCCCATCTCAAGACCTGTGGAACTAGAGGCCATTCTTGTGACTGCGGCAGAGTTTTTTCCAGGGTAGAGAGCTTCATTGAACACCAAGATAATTGCATCAAAGCAAAAGAGAGAGCAGCGTTTGGATACAGCGAGCAGCCGAGCCTGCCTTCATTAACAGCCAGGACCAGCAGTTCCAATGATACACTCAGTGTCACGAGGTCTGGGCTCTCAACAGCAGGCAAACAATTTGATTCTGCTAAGTTTCACGACCAAGCTGCTTGGCTGAATATAGAACAGCGAGAGCTTCAATTTCTTTCTGCAAATCACCAGCATAATACTTCTGAAACAGCAATAATATCGACCAACAACGCAGCTGCTGTAACCAGAGATCATTTCATTAGCTCGGCCACTGACCAGATATCGAATCCTGCCACCTTACATGCCAAGGAAAACAGATTTCTTGATGACAGTGCTCTAAGGTTGCAGCTCTCTATAGGCTTCTGCAAGTCTCCTGGAAACCATGAAGAAAAGCCACATGTAAAACCAGATCACTTCATTGCTGTTAATCAAACACAGCCAAGCAATAGGGCTGGAAACCAGAAAGCCCTAGGACTTACACTTTACTCTAATGATTCAATGCAAGGTACTGAGAACGTTGAAACTGAAGCAGCAATGACTGATGTTTTCAGTACTTCTTCCAGGCCAGCAGGCCATTATGAAGCAAGCCTAATAAACGACACCGGCAGCTCAGGCACAGTGGCAGAAAACAGCTTCAGGGATTCTTCGCCTCAGAAGAGGAGAAAAGAGTTGAGCTTATTCCAAGCACTTTGGCCTGGTCACATGGTAAGACGTCATTCCGAGGAAGTGCAGCCTCCTCTAAGCCTAAGGTCTCAGATTCCTGCACCGTCCCTTCCTGAAACCAGGCAAGCAGAAAACCAGTTGGGTCACATGGCCGCAGAAGCTATAGCCAATGTAGAAAGCATGAGCTCACAAAGCGAGGCCGTAGAGAGAACCCAACTGGTAAACCCATGGTCCGATCACATCGCTGCTGCCCGCCTCGCTAAAGAACAAGCCCAGCAAGAACGAGACGAAGCCCAGAGTCACATGGCGGGAGCCGAGCTTCTTAAACACCAGGCCAGGGAGCAGTTGAGGCAGGCCACGGCCGAAAAAGCTTACGCAGAACAAGCAAGAGATTTGGCGAAGAAGCAGATTGAATTAGCTGAAGCCGAATTCGAAGCAGCAAGGCGAATTCAAGAACAGGCTCACGCCCAGCTGGCCAGAGCTCAGCTTTTGAAAGAGCAGGCAACCAGGCGAATCGATGAAACTCGCCTAGAGATCACTTGCCAAGCTTGTCGCCAGCAGTTTTTCTGCCATACTCCATTATGGCAGCCTGATCAGAACTCTAACAAAACACCTATGATACTCCCAGTTGAGTACCCTTCCCCATCCAATTTTCCAAGACCTGTGCTCTTTCAAAATGGTCTCAAGAAAGAACCC
>gnl_Pinta_v2.0_PITA_000002321-RA
ATGAGAGGGTCCAGACTCCGAACCCATGGCCATCATGAGCATCCTCCCTGCAGGCCTAATTATGATATCAGTCACAAAGCCTGCAGACTGTCATCAGGGCCACTTCTGGTAGCAAGTGCTTATACAGTTGGCCGGGGTGGTGATGTTCCTGGCTGGATTTCCTCGTTTTCTTCTGGATCCAACATGAGCTCTTTGCCGTCGCCAGGTACTGCTACTTCAGGCACTTCAGGCTCAATTCATGGTAACTCTCTGCACATTCAAGAAGTCCCAGGGTTTAGTTCCTCCTCGGCTAGAACGTCCTCCCCTTTTCCTGTCTCGTCCACCGCAACCAACAGCAACAACAAGCGCAAACGTCGTCCAGCAGGAACCCCTGATCCCGATGCAGAAGTGGTGGCATTGTCGCCCAAGACCTTAATGGAATCAGATAGATATGTCTGTGAGATATGCAACCAGGGGTTCCAGAGGGATCAAAACCTGCAGATGCACAGGCGCAGGCACAAGGTTCCATGGAAACTGCTAAAGAGACCTACTCCAGAAGTCCGGAAGCGAGTGTATGTTTGCCCTGACCCAACGTGCCTTCACAACGATCCATGCCACGCTCTGGGAGACCTAGTTGGCATCAAGAAACACTTCCGCAGAAAACACAGCATTGAAAAGCAATGGAAGTGTGAGAAGTGCTCAAAGGGATATGCAGTCCAATCTGATTACAAAGCACATCTCAAGACCTGTGGAACAAGAGGTCATTCATGTGACTGTGGTAGAGTCTTCTCAAGGGTGGAGAGCTTCATTGAACACCAAGACACTTGCATTACAGCAAAAGAGAGAGCAGCTTTTGGATTCTGCATCGATCAGCCAAGCTTGCCATCTCTAACAGCCGGAACCAGGAGTTCCAACGATACTCTCAGCGCCACCAGGTCTGGGCATTCATCGTTAGGCATACAATTCGATTCTGGTAGGCTTCATGAGCAAGCAGCTAATTGGCTGAATGTGGAACTGCGAGAGCTTCAGTTTCTTCCTGTCAGGCACCAATCTGATACTCTCGAAACATCAATACGGCAGGGTCACAACGCAGCTGCCACTGTAACGAGAGATCATATCAGAAGCCTTGCATATGACCCGAGGTCAAATCTGTCTACCTCACCTCCCAAAGAACACAGGTTTATGGATGACACGTCTGGAAGTCCTTTAAGATTGCAGCTCTCTATTGGACTCTGCTCTGATACTTCTGCAAACAGTGAAAAGAAGTCATATGTAAAATCCGATCAATTCAGTGCTGTTAACGAAAGGCAGCGAAGTCATAGGGCCGGAATTCAAATAGCCCTAGGACTCACTCTTTCATCTAATGATTCATTCCCTGGAGATAATAACATGGAGACTAACTATGAG
>gnl_Pinta_v2.0_PITA_000032261-RA
ATGTCTAACATAACGTCTGCCTCTGGAGAGGCCAGCGTTTCTTCTGGCAATACAGCTGCCATGGCTGATAGTGAGAGCATTCAGCAACAGCCACCACAACAATTCTCAACACCAACGTCTGCAAATGGCGCCGGAAATATAAACAGTGCTCAGCAAAACCCAGTGAAGAAGAGAAAGAGAAATCTTCCAGGAACTCCAGGCAAGCTTTACACCCATTTTTTCATGTACCCAATTCAAATGGCATGCTTCACACCCATTTTTCCATACCCAGATGCAGAAGTGATTGCTCTGTCGCCTAGGACTCTCATGGCTACCAACAGATTCGTCTGTGAGGTCTGCAGCAAAGGGTTCCAGCGAGATCAGAACCTGCAGCTTCACAGGCGAGGGCATAACCTGCCATGGAAACTGAAACAAAGAACGAGCTCTGAGATGAGGAAGAGAGTTTACATATGCCCAGAACCCACCTGCGTGCACCATGATCCCACCAGGGCGCTGGGAGATCTCACTGGCATCAAGAAGCATTTCTGCAGAAAGCATGGGGAGAAGAAGTGGAAGTGCGACAGGTGCTCCAAACGATACGCTGTTCAGTCCGACTGGAAGGCTCATTCCAAGACCTGTGGCACCAGGGAATATAGATGTGACTGCGGGACTCTTTTTTCCAGGAGGGACAGCTTTATCACGCACCGAGCATTTTGCGATGCTTTAGCCGAGGATGGCACGAGAATGACAGAGGGAATAAGCATACTGCCTCAAGTTGCTCCATCATTGTCTACTGATAAATCCAATGTACCTTCACCTCATGGCCGAGTTCCTTCTTATCTCTCAGAGGGCTCTGTAAGATCTGGGCATTCACTGCAGTTCTTGGGCCATGAGGATAAGAGCACCCAGCAAGCTGCTAACCCTATTGAACAGATTCACCCTGCTGGATTCATTTATGGCACCAAAACCATGCAGCCAGGTCCAGTGGCGTTGGCTGGTCACGAGTTCGAATCTCAACTCCGGCGAAACGCTCATGGATTTCCAATGCCAATGTCGACCACAAGCACAAACTCTGGCAGCATGTATTCTAGTATTTACAGTTCGCGTTTCCATGGAATAAATTCTCCAAATTTTGGACGAGATTTGAGCAATTCCGACAGAAATACAAGCTACGACAGTACCCCATCAATGTCAGCTACGGCCCTACTTCAGAAAGCAGCACAAATGGGTGCAACCGCAAACCCTGATGCAGAGGTGATAGCTTTATCGCCTAGGACATTGATGACTACAAACAGATTTGTTTGTGAAATCTGCAACAAAGGATTTCAAAGAGATCAGAACCTTCAGCTGCACAGGCGAGGGCATAATCTTCCATGGAAATTGAAGCAGAGAAACAGCAAAGAGATCCGGAAGAGAGTTTATATATGTCCCGAGAAGAGCTGCGTACACCATGACCCAGCGAGGGCTCTAGGGGACCTCACAGGCGTGAAGAAGCATTTCTGTAGAAAGCACGGAGAAAAGAAATGGAAATGTGATAAATGCTCCAAACGATATGCTGTTCAGTCTGATTGGAAGGCGCACTCCAAGACTTGTGGAACCCGCGAGTATAGATGCGACTGTGGAACGCTCTTCTCCAGGAGGGACAGCTTTATCACGCACCGAGCATTCTGCGATGCCTTGGCTGAAGAGAGTGCAAGAGTTTCGGCAGGAATAACTGTGGGTGGCGTCCAGCTGCCGGGCAACAATTCCCTAAGCGCGGGAGCGCTTCAAGCAGGCGCAAGTTCAATGCCGGTAATGAGAGGAGTCATCGGAGGTGGAGTCGGATCGGCTTCTTCTTTCAGACCAGGCGGCAGTGGAATTCCTCCATTGGGCGCCTCGCAATTTCCATTCAGTATGAGATCTTCTCGTATGGGGGGACTTCCCGAGAGCGGATTATCTCTCGTCAGCAACACAAACGCCGGGCCTTCCAGCAGGCCTCGGCTCTCACTGTGGCCTGAAAATAGCGATCAGATGATGGGCGGGGCGCAGCAGCACAATTCCCACCAGCAGCACATTCAGCCAATGAATTCCATGGACGTCAATCCGTCTGCATTTTTCGCGCAGTCGCCAAAACCCATCCAAGCCATGCTCGGGCTGTCAGAATATGATGACTCGCAGGCCGGCAAAGGCGCCAATTTAGCAGGATTTTTGCCAATGTCCTCGTCAAATTCCGGGACACTTTATTCAAATCTTTTGACTTCCGGTTCCCTCAATGTGTCCAATGGGATTAACACGGATTTCGGGGTGACAAACTGGACGGATCGATCCGGATCCGCCGCTTCACGCCGTTCTTTATCAACTTCTGCGGGCTTGACGACGAGTTCGTCCTCTAATACTAATAATAACATCAACGTCGACAGCTTATACAGTAGCAATAATAGCACCAATGCCCAACCCCAGCAGCAGCAGCAGCAGACCTATATTTCTCAAATGTCAGCCACTGCATTGCTTCAGAAGGCCGCACAGATGGGTGCAACTGCCAGTAACTCGCCAATATTTGGAGTCTTCGGCATGGCGGGTTCAGATATGGGATTGGGTTTATCCTGGCACGATTCAGCACCTGGCGGCCAAGAAAACCAGCAGAGAGCAGCTGGAATGGGAGAAATGGTATCTGGACTGGATCATAATTCTCACCCCTTCAGCATCAGTACTTCACATGGAGGTCACACTGGATCCCATTTTGTTGGAAACACTAGATCACCAGAACATGCAGGGCTGCAGGATTTGATGAACTCTCTCTCAGGAGCCCCCGGCACTGGGTATTTTACTGGAGGCGTTCTGAACAACGCACAGTATGGGGGCAACGTTGGGGATTCCAGCAACAGTTTTGGCAGAATGATAAATATTTCAGCAAATGCATCTGATAACAATAATCAACGCATGAATTCTCTCAGCAATGACATTGGTTCGTTTTCTCAAAAGTCCATGGGGATTCAATCTGGAAGAAATCATCAAAATCTAGTGTTACCAGCCATGGGGGGCCTGAACCCACGTACTGTGGAGCAAGAAGGTGGAGACGGATTAACAAGGGATTTTCTCGGCGTTGGCCATGCTGCAGGAGGTCTGGGAAGAACCCATCTTTCGCAGAGAGAATTTGCAAACATTTCATCACTTGGCTCTGGAATCGACTTAGTACCATATACCAACCAAAGGGACAATTCACAGTCAGTGGGAACTGCAGATGCCGGGCTCTCTCCAAACAAATCATGGGATGCTTCA
>gnl_Poptr_v3.0_Potri.010G099200.1
[truncated: 857,781 more chars]
