# Supplementary material for: Transcriptomics of long‐term, low oxygen storage coupled with ethylene signaling interference suggests neofunctionalization of hypoxia response pathways in apple ( Malus domestica )
Source: Plant Direct. 2024 Dec 20;8(12):e70025. doi: 10.1002/pld3.70025 (PMC11660084; doi:10.1002/pld3.70025)
Supplement: Supplementary file 2 — Data S2: Homologs of all 606 hypoxia response genes identified in this study across 42 representative species of land plants). [file PLD3-8-e70025-s004.gz › 01-integratedGeneFamilies_dir/4308.faa]

>gnl_Ambtr_v1.0_evm_27.model.AmTr_v1.0_scaffold00011.121
MGSLMAGWGSPTKDPKHAIYQRNKSFTKEEIESFWKSKKRIEEEHLRSISSLSPNSEKDESKSERQVLERSKSFPVTSSSSDLEKLRLASDWWTRSNWAFLNEPPVTAMEGPSYKYAAQYHLTELGSHGANTNSMFDTSKPDLQPGIST
>gnl_Aquco_v3.1_Aqcoe5G231600.1
MGSLMAGWSSPTSKDPKSVVYQRNKSLTKGEIDAYWRSKKTTEEEHLTASTSSSPRTASTSSSPRTASTLSSPRSIQETADKESRELQRSNSLPVTDRKGNFLNIDTETAEKTLMRKNDWWTRSNWAFLNEPPVIAAEGPTYKYASQYHLTSFGSRKPDNLHGIST
>gnl_Aquco_v3.1_Aqcoe3G126000.1
MGSLMAGWASPSQDQKTVTLERNKSLTKEEIKNFHRWKKASKHQHHHHDDKVGCNSLSWNSRPLAQPLLRPGNYSC
>gnl_Aquco_v3.1_Aqcoe3G126100.1
MGSLMAGWDSISQDPKTVNLKRNKSLTMEEIDDFRRSHPTPEHQHHQHDEVTSPQSSNSPKFLPQGTNDPIDVAKAYKTNAWWTKSNWAFLNDPPQEIQKSAIKYAAQFHVAHQLPKD
>gnl_Arath_TAIR10_AT1G19530.1
MGSLMSGWDSRVRDPKSVRRCKSLTREEIDTFWKTKKKNEEEEHVQAFSKLVTQEGAQSQAKEKKSVDDLFENQSKSSGWWRKTYWAFLNEPREEEGRPNNYVSQFKVAHIAKIAGS
>gnl_Betvu_v1.2_Bv1_006830_unuu.t1
MRNKSLTKDRIEEYWKHKKNTEKEHLKAISEVEESLSEDIAPNELIRSNSLPMIGRKNGKSILTKESEMELKHLGNCWWTRSNWAFLNEPPVIEGEVPKYKYASQYHIANLASPKLDTRISSI
>gnl_Carpa_v0.4_evm.model.supercontig_31.39
MGSLMAGWDSPVVDSKSVRYKRNQSCTKEEIKAFWLSKKKAEKEHLKAVSLQTEHEGLNLQRSNSVPVKKSIEGYKDSDGEANLQKRNAWWRSSKWAFLNQPPVIKGF
>gnl_Elagu_v2.0_p5_sc00063.V1.gene7
MRSVRYQRNRSLTRGEIDAYWKSKKKTEEEHLRELFGFVENNQEKNICQGSGEKLQRSSSLPLTDRRESSLNSIFKSDDEKNEKTNCWWTRSHWAFLNEPPVTAMEGPSYNAFCSMTKLSTK
>gnl_Elagu_v2.0_p5_sc00494.V1.gene83
MINFFWLRTAHYEAIINRRHQPAAPPVYKRGSRYEMDAIRLKKFALRHQLEKGEKPGDNPDELDTKPDKSGDWWTRSNWAFLNEPPRDEMDDSAQKYTAQFHVAALATKGE
>gnl_Eucgr_v2.0_Eucgr.F01583.1
MGSLMAGWDSPVLDPKHGKVIFLVAATTLANRVRAKSLESRIFSVAYQRNRSFTKEEIEVYWRSKKEKAGEELRKAPSAGTREMAFKERARKYGRSESLPAELEGEATWERPINNKGWWTWSNWAFLNEPPVSEGSTNSYVSQFHVANLHKSRA
>gnl_Eucgr_v2.0_Eucgr.F01582.1
MGSLMAGWDSPVLDPKHVAYQRNRSFTKEEIEAYWRSKKEKAEEELRKAPSDSTQEMVFEERARKYEKSKSLPAEAEMAWERIINNKGWWTWSNWAFLNEPPISEGSANSYVSQFHVANLHKSKA
>gnl_Manes_v6.1_Manes.18G023000.1
MGSLMAGWDSPVPDPKSVKYRKNWSFTKEEIDTYWKLKKKIEEEHLRAIATPSETINKDDGSHDEDYGVKLKRSSSLPEAKTKQSLMDMETDTNLEELIKKSGWWTRSNWAFLNEPPVLDRASNTYVAQYHIAKLATSKANNTGISA
>gnl_Medtr_Mt4.0v1_Medtr3g111970.1
MGSLMAGWDSHTPDPKSESLERNRSLTKEEIDAFWRSKKETEDEHLTAISNLSRTIQPGKYEDTVPLARRMKKSFGMDVDKNMEQLKNMKKNGWWTKSNWAFLNEPPVMEAPTSKYASQYHVANLGSSKLNTGHGISA
>gnl_Medtr_Mt4.0v1_Medtr1g022395.1
MGSLMAGWGSSSIDPKSATLKRNQSLTKDEIDAYWKSKKMIEEEHLIAISNLSKTIQPDPEKKLQKSMTMPVANIRDRDPFNMNLLDSNLEQLINKNGWWTKSNWAFLNEPPVMEAASSKYAAQFHVASFGSSKLNPVDEVSD
>gnl_Mimgu_v2.0_Migut.N00486.1
MGSLMAGWDSPVTDPNIVKLRRNKSLTKDGIESFWKSKKEKEEEHLRDSLLSPRSRHKTTVFNEMLEMENETNLEKLIQKNGWWVSSNLAFLNEPPVIAEEGTVGRYASQFHVAGRTG
>gnl_Musac_v1_GSMUA_Achr3T24730_001
MGSLMAGWSSPVVDPEKALLKRNKSLTKEEIDSFWRLHRPTKEEEEDFQASLSSPRTPQESDGLRLKKTVMGFPDIPDMEKPPKTGDWWTRSNWAFLNEPPRDELSDSAHKYTAQFHVADLAVKKS
>gnl_Musac_v1_GSMUA_AchrUn_randomT12790_001
MGSLMAGWSSPFQDPNHVKVQRNRSLTRGEIDAFWKEKKSKEEYVGAVNGLVDSNQVAHVSYNHFA
>gnl_Musac_v1_GSMUA_Achr11T14140_001
MGSLMAGWSSPVLDPETVRHRRNRSLTKEEIEIYRSSHGRVEGEKGPYESRSAPNSPKRHQTDELDLRRSLLWHQLQNTEPAAEPLPDNPTNTGDWWTRSNSAFLNEPPREEADVAAHKYTAQFHVAELATKKAHQFSFSNFPRSAQLFFIYKNVSFENSPLIFYIIHLRYF
>gnl_Nelnu_v1.0_NNU_002604-RA
MGSLMPGWDSLVDDRDEKFSRSRSFTKEEIEAYWRSKKKTEKEHLKAISGLQDQNQEMANMDSGGVLQRSSSETDLETLMKKMDWWTRCGSAFLNEPPVIDTEGRAHKYKSQYHLTGFRLSKPDFHHGIIT
>gnl_Orysa_v7.0_LOC_Os03g61160.1
MGSLMAGWNSPVLGDEKKVRLMRNRSLTREEVDAFWRRQQRKQPPSSSTSSEPNATTSPLASPRAAANVVSPLASPRAAGDISPLAASPGRAQQEMSSSRCTLALRRLERMNSMPSPLARTVMTRADDHPYQSYSHSEPPSPAAPHAGDHRHQRSSFAADHDDDDDDVASTSSECWWTRSSWAFLNETPSPEQQMFGKSQTYACVQFHVSRVVTGNA
>gnl_Phavu_v2.1_Phvul.009G058800.1
MGSLMAGWDSPTLDPESGFTFKLTSLQISPLQKFEYRRTTNIFMDTEQTPKLEDSENCGVSITVGLNRKKEPLDMDVDENSLKKFVKKNCWWTKSSWAFLNEPPVIEASSNNYGSQFHVANFRSTKFKTAN
>gnl_Phavu_v2.1_Phvul.009G058900.1
MGSLMAGWDSPTLDPESGFLFFTVSATIKRNRSLTNEEINAYWTAKKETELEHLRAISKFSQTTQSHAFKDSENSQKSLGSSIKESLGMNVDTSSLEQLMNKSCWWTKSSWAFLNEAPVMEASSNKYLSQFEVANLGSSKINTRSGIRA
>gnl_Phavu_v2.1_Phvul.001G013200.1
MGSLMAGWGSTHVDPKSATLKRNRSLTKDEIDAYWKSKKKIEEEHLTAISSSPHTLLNEDGSRSTEKKFQKSISMPVTRVRESLNINLVDTSLEQLIKKNGWWTKSSWAFLNEPPVNEAASYKYTSQFHVTNMPSSKNKITA
>gnl_Phypa_v3.3_Pp3c20_22930V3.1
MGSLMPGWDILLDPQKVMKRSKTSMTNEEIEAFWRHKQQEIELHAKKDDDRNANSLLNANETKQTTTVVTADGATTHEAVVELTQPLASSRDWWTRSNWAYLNAPPDIPDHPGHARHRPYVPQHDFANRHTRSISAM
>gnl_Phypa_v3.3_Pp3c16_7660V3.1
MGSLMAGWDNNPWNEEKVLTRSRTSLTKEKIEEYWRKRQQAMEEHLREASAQKSPNESGATSGKPNIDIPQTVVEEVELPMAMSPDWWMRSNWAFLNCPPEKVVVSNHSTYTAQYEVANKHKQAV
>gnl_Poptr_v3.0_Potri.002G034500.1
MGSLMSGWDSPVPDRESVKYQRNRSQTKGDIDAYWKSKKKTEEDHLKVFSSPSNSNQDGMNEDDGVKFQRPSSPADTEEFMDTEDEPSLEQVIKKNGWWASSNWAFLNETPELERSSNNYSPQFHIASSKSISGASAV
>gnl_Poptr_v3.0_Potri.005G228600.1
MGSLMAGWDSPVPDPRSMQYRRNRSLTRGEIDAYWRLKKRIEEDHLKAISGLSSSSQDGVDEDHGIEFQRSSSLPAATTKEGFMDMETDRASLEQLIKKNGWWASSNWAFLNEPPVLERSSNNYTPQFHVASLATSKSNTGINAQ
>gnl_Prupe_v2.1_Prupe.2G019400.1
MGSLNAGWDSPVLNSKPDVCKRNQSLTKDEIEAYWRANNELHHTTTTQSLLFQDQIRW
>gnl_Prupe_v2.1_Prupe.1G377400.1
MGSLMAGWDSPVLNSKPDVCKRNQSLTKDEIEAYWRANNNELHQTTTTQEIKADDESGRKLQKSNTFPAAKTKETDIHETNAHKIRNNKGWWTLSNWAFLNEPPLSESASNTYASQFHVPKWAPKSDTPDQITT
>gnl_Selmo_v1.0_447777
MGSLMAGWNSPRTKKRFERNLSLTKEEIDSYWRVKKADQSSPQARTPNVPALNLAKKTIQKSSTFSSQDDDHMASECARILQLSPHKEVLKSKTFNGREAEAEVHSELLVGSAPAAWWTKTDLAFLNERPVLESVVGRASQFKYESQFKVTEALKTDDQSHRSASSSTFVF
>gnl_Solly_v2.4_Solyc04g080540.2.1
MGSLMAGWDSPVSDPQAMKLRTNKSLTKKEIDAYWRSKKLIEEEHQKYISTLSPRSQKQANIVFEEATKTAEESLSNLENEESLDQLIRKNGWWISSNWAHLNEPPVEVREGPAYKYVSQFHVANMATGSNTKPGPAGINA
>gnl_Sorbi_v3.1_Sobic.001G028800.1
MGSLMAGWDSPVLADDDKKVNARRNRSLTKEEVEAFWKQRRSRRSSEEGGGELASPLSSPPATATWQESPFGSSEKPAAAAVRVDGFLPGGGSGDDDDAAADSPSRSRDWWTRSSWAFLNEPPQEEPSARAQQRYTPQFHVARIATGNA
>gnl_Sorbi_v3.1_Sobic.001G028600.1
MGSLMSGWSSSVLSDKEVRLMRNRSLTKDEVAAFWRRQQQQGRPAAPEPNAGSPGAEILVPHAANKRQLEATRSLPPLLAGRGATRSNDDDLTCCAAYGRYGAGDQQLVSSRSEPPSPAATARGEGFFLPVPENAAAADSSGMSRGWWTRSSWAFLNEPPPTREEVVLGRAQRSFACDQFHAARIVTGNA
>gnl_Spipo_v2_Spipo27G0004000
MVTKDKDRDSLLSTSSFPRGLSLRRIPGRHVRTDKNCIERERGEEGEEGEGDDFEEEMGSLMAGWNCPVQDPETAWVERNRSLTKEEIESFWRLHRRSIDGEEEGEELRSPRSPLSGGEAEAETGRRKTALLWGDPREDGALVPRRQGR
>gnl_Spipo_v2_Spipo25G0005700
MGSLMAGWDSPNLDPQAVKHERNRSLTKGEIEAFWRARKGTAEEEEHAAVASTYRVSQARPQKNAEKAAGGTLRRSSSLPLTDRSGSSANKRPSDTILGELKNTNRWWTRSNWSFLNDPPIVEKETLDRHPSKRNIQAKEPPKPEASSSSAAGDGV
>gnl_Stras_v2.0_SGA_v2.0_scaffold326T48731
MGSLMAGWDSPISDPNLVKYRRNKSLTKEEIEAFWKSKRQTEEDHLKDISLLSPRSKKILLEEGGESEAGLDKIIRKNGWWVSSNWAFLNEPPVIASEGGSQRYASQFHVGETAGSRFTGRTGIGA
>gnl_Theca_v1.1_Thecc1EG034068t1
MGSLMSGWDSPVSDPKSVIRKRNRSLTKEEIDAYWRSKKKTEEEHLKAISSASDSCSQLEIPFEKYGRQYMRSSSMPLPNTKQSFLDTDTETSLENIIKKNGWWTRSNWAFLNEPPVLERPTNSYTSQYHIANLAASKLNTNAGIST
>gnl_Utrgi_v4.1_Scf00021.g2898.t1
MVRGFSPALPSAASRLVPRITCTRTSNVHCDRLFVLGCLCQFLFTENRNCTIHSNIPSFAVHHHVISESPLFTYPKHHPIKAALVEWAEQGPDGEKQGRGSLWTDRELTEEEFCEMGSLMSGWYSLVTDPNREKLMQRSKSMTREEIDAFWKVKKQIEEEHLKDISPLAAETDPQGILPDADTSVDVAEADANILDLLQKNGWWINSNWAFLNEPPKTPTASGRAAGNYVSQFDVAGGSGFSSSA
>gnl_Utrgi_v4.1_Scf00009.g1517.t1
MGSLMSGWDSPGREKFLRSKSLTREEIAAFWKSKKLKEEDEEEHLSVVVMHGDEEDERSGSQQPLEEDIPPKHGWWLCSNWAFLNQPPVLEQEIQKRRKHAAASQLHVAY
>gnl_Vitvi_Genoscope.12X_GSVIVT01009730001
MAGWDSRVRDPKAETYQRNRSFTKGEIDAYWRTKKKIEEEHLKAISDTSDGSQESTFKEESAGIKLQRSSSLPLANTKERFMENIIETGTDLEKLLQKNGWWTRSNWAYLNEPPVIGPEGASHKFAAQFHVAGLSASKANPRAEITT
>FraveV4A2_2g39630.t1
MGSLMAGWDSPVLKSKSDIYKRNRSLTNEDIEAFRRSHKKPEEKQQHINDGDDAIIYEEQTATVNKSGKTFQKSSTMPLLAKNTSTEEGQKKYFMHGETETMASTAHKLVDNTGWWTRSNWAFLNEPPKSEGAPDSSKRYASQFHVARSAGGGVDGIST
>Maldo_HF_21118
MGSLVPGWDSPVLRSKPGVQKNKSLTMEEIEAYWKAHKKSNSISQEIRTADEPGRKIQKSSSFPVNTTNIGSTDTETSPRTQQILKNNGWWTASNWAFLNEPPILEEGDSKTTYAAQFHVANSWAPKSNGHDQIST
>Malba_044728
MGSLVPGWDSPVLRSKPGVQKNKSLTMEEIEAYWKVHKKSNSINQEIRTADEPGRKIQKSSSFPVTTTNITETSTRTHKILNNNGWWTASNWAFLNEPPILEGDSKTTYASQFHVADSWAPKSNGHDQIST
>Malba_044729
MGSLVPGWDSPVLRSKPGVQKNKSLTMEEIEAYWKVHKKSNSINQEIRTADEPGRKIQKSSSFPVTTTNITETSTRTHKILNNNGWWTASNWAFLNEPPILEGDSKTTYASQFHVADSWAPKSNGHDQIST
>Malsi_08g002550
MGSLVPGWDSPVLRSKPGVQKNKSLTMEEIEAYWKAHKKSNSISQEIRTADEPGRKIQKSSSFPVNTTNIGSTDTETSPRTQQILKNNGWWTASNWAFLNEPPILEEGDSKTTYAAQFHVANSWAPKSNGHDQIST
>Malsy_08g000100
MGSLVPGWDSPVLRSKPGVQKNKSLTMEEIEAYWKVHKKSNSISQEIRTADEPGRKIQKSSSFPVNTTNIGSTDTETSPRTQQILKNNGWWTASNWAFLSEPPILEEGDSKTAYAAQFHVANSWAPKSNGHDQIST
>Malsy_08g002940
MGSLVPGWDSPVLRSKPGVQKNKSLTMEEIEAYWKVHKKSNSISQEIRTADEPGRKIQKSSSFPVNTTNIGSTDTETSPRTQQILKNNGWWTASNWAFLNEPPILEEGDSKTTYAAQFHVANSWAPKSNGHDQIST
>Maldo_GDDH_08G1029700
MGSLVPGWDSPVLRSKPGVQKNKSLTMEEIEAYWKAHKKSNSISQEIRTADEPGRKIQKSSSFPVNTTNIGSTDTETSPRTQQILKNNGWWTASNWAFLNEPPILEEGDSKTTYAAQFHVANSWAPKSNGHDQIST
>Maldo_Gala_08g002500
MGSLVPGWDSPVLRSKPGVQKNKSLTMEEIEAYWKAHKKSNSISQEIRTADEPGRKIQKSSSFPVNTTNIGSTDTETSPRTQQILKNNGWWTASNWAFLNEPPILEEGDSKTTYAAQFHVANSWAPKSNGHDQIST
>Pyrco_BP1_042525.1
MGSLVPGWDSPVLRSKPGVQKNKSLTMEEIEAYWKTHKKSNSINQEISTADEPGRRIQKSSSFPVTTTKIGSTDTETSPRTQKILNNNGWWTASNWAFLNEPPILEESDSKTSYAAQFHVANSWAPKSNGHDQIST
>Pyrco_BP_DH_08g02360
MGSLVPGWDSPVLRSKPGVQKNKSLTMEEIEAYWKTHKKSNSINQEISTADEPGRRIQKSSSFPVTTTKIGSTDTETSPRTQKILNNNGWWTASNWAFLNEPPILEESDSKTSYAAQFHVANSWAPKSNGHDQIST
>Pyrusco8g004600.1
MGSLVPGWDSPVLRSKPGAQRNKSLTKEEIEAYWKAHKKSNSISQGIRTADEPGRRIQKSSSFPVTTTKIGSTDTETSPRTQKILNKNGWWTASNWAFLNEPPILEESDSKTSYAAQFHVANSWAPKSNGHDQIST
>Pyrbe_050850
MGSLVPGWDSPVLRCKPGARKNKSLTKEEIEAYWKAHKKSNSISQEVSTADEPGRRFQKSSSFPVTTTKISSTDTETSPRTQKILNNNGWWTASNWAFLNEPPILEEGDSKTTYAAQFHVANSWAPKSNGRDQIST
>Rosch_v2.0_Chr6g0301271
MGSLMPGWKSKSDIYKRNHSLTNEEIEAFWRSNKKPNEKQHIIDGDTIICEEKAATVSKSGKKFEKSSSMPLARTKLEQDQKYFMHGETETMASTTDKLVDNNGWWTRSNWAFLNEPPPSEGASKTSYASQFHVASSSGGVDGIST
>Rubch_LG02.171
MGSLMAGWNSNPKSKSDTYKRNRSFTNDEIEAYWRSIKKPDEKQQHIIKDMSSPSPDTITCTEEKTGAVDKSGIKFQKSSSLPVTRTRTDQDQKYFMHGETESMASSAHKLINNNGWWTRSNWAFLNEPPTSELGAPNSTSYTTQFHVASSSSGSVDGIST
>Ruboc_02_G02352
MGSLMAGWNSILELKSDTYKRNRSLTKDEIEAYWRSNKKPDEKQQHIIKDMSSPDTITCTEEKTGAVDKSGIKFQKSSSLPVARTRTDQDQKYFMHGETETMASSAHKLINNNGWWTRSNWAFLNEPPTSELGAPNSTSYTSQFHVASSSSGSVDGIST
