# Supplementary material for: Transcriptomics of long‐term, low oxygen storage coupled with ethylene signaling interference suggests neofunctionalization of hypoxia response pathways in apple ( Malus domestica )
Source: Plant Direct. 2024 Dec 20;8(12):e70025. doi: 10.1002/pld3.70025 (PMC11660084; doi:10.1002/pld3.70025)
Supplement: Supplementary file 2 — Data S2: Homologs of all 606 hypoxia response genes identified in this study across 42 representative species of land plants). [file PLD3-8-e70025-s004.gz › 01-integratedGeneFamilies_dir/727.faa]

>gnl_Ambtr_v1.0_evm_27.model.AmTr_v1.0_scaffold00144.12
MVGPMRRLWMGIATRLGIRRNGLLKLQHEVHTCGYKDVQVMWEMLQKTTMDNQPPKQRQRRPLWGLFGWARRAACPCHQF
>gnl_Ambtr_v1.0_evm_27.model.AmTr_v1.0_scaffold00068.8
MGWLQSLISPLRRLSPLRRLWERLHFSQANNRRGIYILYDDVKSCPYEDVHVLWSILVDSHSKPLPALPPV
>gnl_Aquco_v3.1_Aqcoe2G344500.1
MGWLESFISPLKKLWVRLHSAQKKSRGIYILYDDVKSCPYEDVHVLWSILVESNKPSLPSKR
>gnl_Aquco_v3.1_Aqcoe6G288900.1
MDWWDRMNVTFRRFWVAFAKSLGVHHTGLQKLTDEVKTCEYDDVHIMWKLLKQTQIDMAESPTKKRKRHVWNIFKYTNRFPCFCH
>gnl_Aquco_v3.1_Aqcoe7G316200.1
MDMWQKMVFPMRRVWFSVSARVKARKNGGGLLKLHNDVQTCEYQDVQVMWEMLRRSESEMNMAQTPTKRKQKPFWRVFVWSHNRTSSTLKRA
>gnl_Aquco_v3.1_Aqcoe5G104800.1
MMLPVTMRRVWVGFATRIGIRRSGLLKLSNDVKMCEYEDVHVMWEMLRKTEPEICRSRPRIKPPRRQILKPWVSCVPQMCRSF
>gnl_Aquco_v3.1_Aqcoe5G056000.1
MNNSHLLQMKWIKSLLSPLKKLWGHLHSAHTERKGLYILYEDVKSCPCEDVQVLWSILVESNTPLPSKKSMKRN
>gnl_Arath_TAIR10_AT5G43150.1
MAGLRWREWWNTMAFPTRRIWNRFTVRVGFRHSGLLRLEHDVSSCEYEDIHIMWNLLHKNEDLTRVPIQQQQQQRKKPCWNLLGSYLCQRF
>gnl_Betvu_v1.2_Bv3_070800_jzaa.t1
MGWLQSFFSPLKKLWFRLHSAPKKGRGIYILYEDVKSCQYEDVHVLWSILVESSHKPAAILPSTQPKLLCTPPKQVNERG
>gnl_Betvu_v1.2_Bv5_119570_yood.t1
MEFYRLEKTIIMPVKRACRRLAVRFGFRKRGILMLTQEVQACEYEDVRIMWEMLKKTEATNEVTRSPSPKWLKNKRRVRNAFAWARGTCLSNKFW
>gnl_Carpa_v0.4_evm.model.supercontig_21.103
MVEARMRWWGKVVFPMRRIWNRLLIRLRIRNSGLLKLRHDVRSCEYQDIQVMWEMLHKKEELARSFGTEKKQCWNNFMEWAKRAPYFCRNF
>gnl_Elagu_v2.0_p5_sc00127.V1.gene33
MGDNDQDTRLASNGLSPENKLMQCKILFYILPESFVYMLAEEVPRMRMLLWIIASGNRGIYILYEDVKSCPYEDVHVLWSILVESHPPPLRLKHEDSCAQRKVEQKSKEKMSEQLHQQHQRLVQHRQSTKLCLSIGPRSGKLGDHFLEYKQSPVHRFLST
>gnl_Elagu_v2.0_p5_sc00312.V1.gene93
MDSCWDRVAIPMRRVWINVATRIGIQKTGLSKLRKEVRTCEYEDVHVMWEMLRKTDGEIGRYPPVAMDDDNKIRRRRMRHHRSGRARSGVWAAVLEWAPHNLCREF
>gnl_Elagu_v2.0_p5_sc00372.V1.gene21
MDCWWDRVVIPMRRVWINVTTRVGARKNGLWKLRKEVRTCEYEDVHVMWEMLQKTESEIGRYPPVGIGGDSKIQRRRRRHHRMGKARGRSGVWSAVLAYAPYNFCRTF
>gnl_Eucgr_v2.0_Eucgr.J03139.1
MEWWNKLLSPVRRAWLALSSRLKPRHHRDGLLKLHHDIQTCEYEDVQVMWEMLQRSELEQIANNSKGKQRPFWRVFVWSSHSSLVTLSADHA
>gnl_Eucgr_v2.0_Eucgr.H03487.1
MGWLQSLLSPLKKLWLRLHSPPNKKGYTFCTRMSNHARVRTFMCCGRFWWRRTRHPCRPPPNNEGSRPQGVLLLLRIR
>gnl_Eucgr_v2.0_Eucgr.F00117.1
MRLWGRFKHPLKNVWLGVAARLGIRKSGHLKLQHDVRRCEYDDVHVMWEMLERNEREISQSSRRIKERSFWSIFGWARCAPCLHRSF
>gnl_Manes_v6.1_Manes.04G097900.1
MDLWHKMIFPVRRVWISLFSRIKPRNNGAGLLKLHNDVQTCGYEDVQVMWEMLKRSESEQIANHPKRKQRSFWKVLVWSNTNHSAASSFSANHSQYKTPA
>gnl_Manes_v6.1_Manes.05G077700.1
MGWLHSFISPFKKFWDRLHSGNRKRRGIYILYKDVKSCPCEDVQVLWSILVEAHQPSSLPSK
>gnl_Manes_v6.1_Manes.05G180500.1
MERWDKVAHPVRRVFKGVALRIGIRKRGLLKLHHDVRACEYEDVRVMWEMLRRNETENAKLSGKNKKRCFWDCFSWTPYFCHSC
>gnl_Manes_v6.1_Manes.09G155600.1
MGWLQSFFSPLKKLWLCLHSSPHTKSKGIHILYEDVKSCPSQDVQILWSILVESHAPATTE
>gnl_Manes_v6.1_Manes.18G044800.1
MRGREGSDIPSSFFLLSPLAVGEPTLQRKMEWWDKVIHPVQRVWKGVALRIGIRKRGLLKLHHDVRACEYEDVRVMWEMLKRNETENAKLSGKKKKRCLWDCFSWARCTPYFGHSC
>gnl_Manes_v6.1_Manes.15G028500.1
MGWLQSLLSPLKKLWFRLHSTPKKRRGIYILYEDVKSCPYEDVHVLWSILVESNAPSMPSKQ
>gnl_Manes_v6.1_Manes.11G071400.1
MDWWHKMIFPVRRVWISISARFKPRDNGAGLLKLHNDIQTCGYEDVQVMWEMLRRSETEQITNQPKRKQRPFWKVFVWSNNSGTSSFSANHA
>gnl_Manes_v6.1_Manes.03G179500.1
MEWLQSLLSPLKKLWFRLHSTPKKRRGIYILYEDVKSCPCEDVQVLWSILVESTAPSIQSKQ
>gnl_Medtr_Mt4.0v1_Medtr2g105430.1
MTIMNGKSDKYMVIREKKKKKKKIRVAALAWSKRIVLPHRQGHGKNKKRKKKTVVLCEGVVKDKNKIMHIWQTMIFPVRRLCLALSTRINHRKNGAGLVKLQDDVQTCGYEDVQVMWEMLQKTETELVDNHHKRKQLPFWRLFVCSNSNHTKASSQSSNQT
>gnl_Medtr_Mt4.0v1_Medtr7g095120.1
MGWLQSLLCPLKKLWLRIHSTNKRRRGLYILYKDVKSCPCEDVQVLWSILVESGAASTLPSKYTR
>gnl_Medtr_Mt4.0v1_Medtr5g006260.1
MKWLQMLFSRLKKFLSKKHSTKNKNGSKGTVEIIVDNDRGKSLIVEEPKQGIHVLYEDVKACQYEDVQILWSMVMESHSTS
>gnl_Medtr_Mt4.0v1_Medtr5g006220.1
MKWLKSLISRLKKVWKKKHSTQIKNTGLYDLYEDVKNCDYEDVHVLWSILHESHSPSVQLKNKK
>gnl_Medtr_Mt4.0v1_Medtr5g006200.1
MGWLQSLFSPLKKVWFKLHSTQNKRRGIYILYEDVKSCPYEDVQVLWSILVESHSPPLPS
>gnl_Medtr_Mt4.0v1_Medtr1g104520.1
MGWLQSLFSPLKKIWLKLNSTQKKRRGLYILYEDVKSCPYEDVHVLWSILVESHSPSLPLKK
>gnl_Medtr_Mt4.0v1_Medtr6g008680.1
MEKMKFSRQVELWQNIMHPVRRFWISIATRFGIRKTGLKKLRNDVKSCEYEDIRVMWEMLNRNESLSEFGGGNSPNKIKKIHYLKLFKWARCAAP
>gnl_Medtr_Mt4.0v1_Medtr4g126400.1
MDWWHKLRRTLTVLSTRIKLRKSGAGGVAGCRGSDVVEFGDECGGGGGVGGGLMKLRGDVEMCGYRDVELMWNMLGLNLKPEAVETPRSTKPKLTRRSCKQRFNSKLFFWTNQ
>gnl_Mimgu_v2.0_Migut.N02768.1
MKIECWDKMMAPMRKVWTKISKRVGLRKTGIVKLQQDVRTCEYEDVHILWDMLKRKETDMSGRRKGPMWDQFVRWAKHTPLICRAG
>gnl_Mimgu_v2.0_Migut.D01154.1
MEWWRKIVFPVRRAWFAVSARVKARKNGGGLLKLHDDIQTCGYEDVQIMWEMLRRTETEVVPHQNKSKHRWFFKNLTWTN
>gnl_Mimgu_v2.0_Migut.I00642.1
MEWWHRVVFPVRRVWCSVSARVKSRKNGAGLLKLHDDVQTCEYEDVQIMWEMLRRTESEIISQNAKRKNRWFSRNFAWSNHGTIAQQEASSSVPGLVI
>gnl_Mimgu_v2.0_Migut.G00335.1
MGWLHSFFSPLKKLWIRLHSTHNKRRGIYILYEDVKSCPYEDVHVLWSILVESHPPPALPPPK
>gnl_Mimgu_v2.0_Migut.C00496.1
MEMKWWGKMTVPMRKVWSKVSKKIRPKTAGQNKLHRDVRTCEYEDVHILWDMLKKNDETDPVKGGDEAAAWKLHWAKCAPLLCRGV
>gnl_Musac_v1_GSMUA_Achr3T00770_001
MAWWNKKVVFPVKRALVAVAARVKARKHGDGISKLHDDVQTCGYQDVQVMWEMLRRSETELPKQRKRRFWRPSASSRRTTSCDSMERASSSPR
>gnl_Musac_v1_GSMUA_AchrUn_randomT04560_001
MAWWNKKVVFPVKRAWVAVTARVKSRKHGDGILKLRDDVQMCGYQDVQVMWEMVRRSETEVSQATKRHKRQFWRPSACSSQTSACDDPTEPSHHH
>gnl_Musac_v1_GSMUA_Achr4T23260_001
MACRIQRKSRNIPPPTGASTRADDATSQARVAGAVDDADHAFFRPCTSLQNKRRFLHNQGRQLFSFSLVGGREEGKGLRMAWWERVVVFPARRVWIGVATRLGVQRTGLKKLRKEVRTCEYEDVRVMWEILRKADSETGRRPSPAGRAIQRRRRRRRRGHGDIWPSLFDWAPCCLCRNLRIHLLLLLFNQQIKQINFELSRI
>gnl_Musac_v1_GSMUA_Achr4T14170_001
MAWWDRVASPMRRAWAGFATRLGIRKSGLMRLRREVRTCEYEDVHVMWEMLTESRRAGPYRAAEAEAAARRKGSRRRDGSHVWALLG
>gnl_Musac_v1_GSMUA_Achr7T00630_001
MDTCWVPKKREEGHREARASMIKWWERLVVFPVRRVWIGVATRLGIRRTGLRKLRKEVRSCDYEDVHVMWELLRKADPEIGGRPFGCRAIQRGRRRWRRGGGELWASLCHWAPWNLCRNL
>gnl_Musac_v1_GSMUA_Achr7T26280_001
MAWWDRVTSPMRRVWAGVAIRLGISKSGLTRLREEVSTCEYEDVHVLWELLTESGGRGGPLRVAAPRRTRRRDGSHVWEWAGLCFCRRF
>gnl_Musac_v1_GSMUA_Achr7T08730_001
MMSRWYRNVVFHLKRAWYAVSCCLRSPRQGRGILELHDEVQTCEYEDVQVMWDMLTKPVMETETETETVANQAEEPIMSEAVVVKKAEELLETTKEKLEKALD
>gnl_Musac_v1_GSMUA_Achr7T01830_001
MGWLRSLFSPLKKLWIRLHSARRKRRGIYILYEDVKSCPYEDVQILWSIVAESRPPASAAAASTAAFGLGEVGGAETGERGMIRF
>gnl_Musac_v1_GSMUA_Achr2T12410_001
MGWLQSLFSPLKKLWIRLHSAHKKKRGIYILYEDVKSCPYEDVHVLWSILMESHAPQLQLKQ
>gnl_Musac_v1_GSMUA_Achr9T25340_001
MGWLHSLFSPLKRLWFRRHSANKKKRGIYILYEDVKSCQCEDVQILWSILVESHSPSLRLKQKERERERERERERERKHRWYVLYIHRRKETTTTGCSRWLVSPFI
>gnl_Musac_v1_GSMUA_Achr9T22900_001
MAWWHKVVAFPVKRACVAVAARVKPPSDGGGIIKLQNDVQMCGYQDVQVMWEMVRISEMELSNKPKKRKRLLWRLLAWLNQSSSGDPMDPH
>gnl_Musac_v1_GSMUA_Achr8T15500_001
MGWLQSLFSPLKKLWFRLHSARKKNRGIYILYEDVKSCQCEDVHILWSILVESQPSPLRLKQ
>gnl_Musac_v1_GSMUA_Achr1T23510_001
MPWWDKKVVLPVKRAWVAIAARVKACKHGDGILKLHDDVQTCEYEDVQVMWEMVRRSKTEESNPSEQRKRRLGGHQPAPPDERPPVTRRSCFNITAANEVVEEEVGGFEQRAAVAAVPRSSSSSSSCA
>gnl_Musac_v1_GSMUA_Achr1T10370_001
MSWWRRKVVFPVRRAWLAVSFRVKSRKHGGGILKLYDDVQMCGYEDVQVMWEILTKSEMETSNGMPKQRRRSLWRVSSWYSRSTAASAPIQAYE
>gnl_Musac_v1_GSMUA_Achr10T06230_001
MDLRVTISTAEAKKEKERIKRRTRTQRDSDTRNCAPTTVCVTGRRRRGWCSSSERYTGEGGLAGAKRRASDCGNRRQRMTAKNVVSWWRREVVFRVKRAWLAVSSRVETRKHGKGILKLYDDVQMCGYQDVQVMWEILTKPEMETPKRLKQRKGSIWRLSSCCRRTRFSLMQWKTISETVDEKGKQSLAINPSKNLHIPISKVTHQYFAKLIFSEQAENHRKA
>gnl_Musac_v1_GSMUA_Achr5T14790_001
MGRLQSLFSPLKKLWIRLHSAHRKRRGIHILYEDVKSCPYEDVQVLWSMLVESRTPPLRLKR
>gnl_Nelnu_v1.0_NNU_001504-RA
MVWCGFVPTTECGRGIYILYEDVKSCPYEDVHVLWSILGHSTTDNCEFGIIFFPRLAYQELNFCPPPVSTNVAGGGDGGGQRWRVGRRNHQCRRRHLCLWPPPATLPKDILELLKSYSVSFQFTSRSNNEAPHMAAQIWVGWEKMRWDGMRWNEKV
>gnl_Nelnu_v1.0_NNU_012795-RA
MDWWQKMIFPMRRVWVVVAARVRSRKNGSGLLKLHDDVQTCGYEDVQVMWEMLRRSESELMANPPKRKQRPLWRVFIWSNNTSPSPSLNRV
>gnl_Nelnu_v1.0_NNU_020466-RA
MEWWDKVTFPLRKVWIGVATRLGIRKSGLLKLRHDVRRCEYEDVRVMWEMLNRNESSEISRSPSKKRRKRPLWKIVAWARHAPSMCRGF
>gnl_Orysa_v7.0_LOC_Os08g14310.1
MEGWRKKVAFRARRAWAALVSGRLRARKQGSRGLLKLHEDVQTCDYKDVQVMFEMLTSELEAQKQQQQLLPPSPRKPAWPGSSPSPAPAKQ
>gnl_Orysa_v7.0_LOC_Os04g56309.1
MEWWQRAVVVPVKRAWVVVAARLRRKKQYDGRGVLVKLHDDIQTCAYEDVQVMWEILQRSETARLATAPPSPGSARALIWPGRAAPPRRRHR
>gnl_Orysa_v7.0_LOC_Os04g51410.1
MAWWRKKVVFPARRAWAAVSTRVRARKPGSGGSILKLHEDVQTCGYKDVQVMFEILKSELEESRAPTKQRKPPAWRPPSAWSSRSSSIAAAQ
>gnl_Orysa_v7.0_LOC_Os07g02460.1
MSCLLGRAAVPVKRVWLGLSARLGLRRTTGLGKLRNEVRTCEYSDVHVMWEMLSSMDAAAPPRHAAAAAAGRKRRRPAATAAWSRLVSCCCCAF
>gnl_Orysa_v7.0_LOC_Os07g38470.1
MGWLQSLLAPLKKLWIRMHSAQRKKRGIYILYEDVKSCPCEDVQILWSILVESSHGGGHHHHHPQPLRLKQ
>gnl_Orysa_v7.0_LOC_Os01g57050.1
MRRPRRPREKLSIEEQSSVRDFTQVSSGSSSGCSHGRRRGSSRLLRSCFGINVRCRRRARRFVRRMGWLRSLLSPLRRLWCHMNAVQRKKRGIYILYDDVKSCPCEDVHVLWSILVESHGLPPPTPMTTPAPAPALRPTR
>gnl_Orysa_v7.0_LOC_Os03g59210.1
MGWLHSLFSPLRKLWVRAHSARRNRRGMHILYKDVKSCQDEDVHVLWSILVDSHRHPALMKLKL
>gnl_Orysa_v7.0_LOC_Os03g10860.1
MGYWWDRVVLPVRRAWLGVAARFGVRQTGLWRLRQEVSTCEYEDVRVMWEMLSRTSTAGAGAGRAAPPARRHSRFRQPRPWTESICLCAGF
>gnl_Orysa_v7.0_LOC_Os06g44870.1
MAWWRARVVAPVRRAWLAVAAARARARNGERGILDLHQDVQTCGYEDVQVMWNMLSSEKEAAPPPPRKRALWRLRLPVWPAAVWSPRGRGMQQREPNPTADCNFAM
>gnl_Phavu_v2.1_Phvul.003G137400.1
MGWWHKITKTWIALSARIKLRKSRISGGRVGGTGEYSNDCGRMSGGLLKLRDDVRMCGYRDVEVMWNMLNISLQHDQMERVGASKDLFPGFCSGLAVHKIE
>gnl_Phavu_v2.1_Phvul.005G184200.1
MLTVEREERRIVAVVPLVQRTKRTKKKKKKNKKNKKKQQFMDVWRNIIFPVRRVWLALSARLKARKNGAGLLKLQDDVQTCGYEDVQVMWEMLQRTESDVVENHHKRKQLPFWRIFVWSNHSEVSSESANHT
>gnl_Phavu_v2.1_Phvul.004G022100.1
MEEMKVSRRVKWWQNMMYPVRRVWFSVATRLRIRKNGLLKLRHDVRACEYEDIQVMWEMLNRNESEFGNSSKKSNKNNTNKKNKGQCWKLLKWARCAPYYYMCRA
>gnl_Phavu_v2.1_Phvul.007G056800.1
MGWLQSLLSPLKKFWLRLNSTQKKRRGIYILYEDVKSCPYEDVHVLWSILVEPHSPSMPSKKNEALGHKTKLRSG
>gnl_Phavu_v2.1_Phvul.001G152800.1
MGWLQSLLCPLKKLWDRLHSGQKKRRGIYILYKDVKSCPCEDVHVLWSILVESGAAPASLPSK
>gnl_Phavu_v2.1_Phvul.002G045900.1
MGWLQSLISPLKKLWFRMHSTQKKRRGIYILYEDVKSCPYEDVHVLWSILVESHSSWPLKK
>gnl_Phypa_v3.3_Pp3c4_16391V3.1
MRWLRKVSTPFRRVWKAIFAKLRPRKHKRGSGMGKLYNDVLSCGYDDVHTMWTILHETHAPVDSPKKHRPTVSFG
>gnl_Poptr_v3.0_Potri.010G088200.1
MGWLQSLLSPLKKLWFRLHSTPKNRRGIYILYEDVKSCQYEDVHVLWSILVESNTPSLPSKQ
>gnl_Poptr_v3.0_Potri.013G037800.1
MGWLQSLFSPLKKLWFRKHSTTHKKTEDINILHEDVKSCQYEDVHVLWSILVDSQTPPLTSKR
>gnl_Poptr_v3.0_Potri.003G187500.1
MLHKMIFPVRRVWLAVSARLRARKNGAGLLELHNDVQTCGYEDVQVMWEILRRSESELMASLPKRKQRPFWRVFVWSNHSAASSFSANHS
>gnl_Poptr_v3.0_Potri.006G070200.1
MNWWHKMRKAWFAISSRVKFHKAGSGGGRGGATSRSASGLLKLQDDVQMCGYKDVEVMWNMFIESNRQQMAAAEVTSTSKPTSKQNQGPSSLRSFFWCNNSTTTTTASFTSLNEVLITTAEKDTEIIEG
>gnl_Poptr_v3.0_Potri.018G131900.1
MDWRHKMRKAWFAVSSRFKFRKSGSGGGAACRSACSLLKLQDDVQMCGYRDVEVMWNMFIESNPEKMAAALVNSTSKPTSTQTQMPSSRSFLWSHNKTTTTTTNTTSFTSFNQVIITTEEKNAETIEG
>gnl_Poptr_v3.0_Potri.002G119700.1
MGLCDKLRRVWNGIALRLWIRKRGLLKLRHDVRACEYADVHVMWKMLRRNETETVQFSRKRENKSLWDCFHWARCTSIS
>gnl_Poptr_v3.0_Potri.005G211000.1
MGWLQSFVSPLKKFWDRLHSSHRKRTGIYILYKDVKSCPCEDVHVLWSILVESHPAAASLQSK
>gnl_Poptr_v3.0_Potri.008G152200.1
MIGRQGNVNVSGLATVLALSAPLSKQTIQFFCLIPLPPILSPVHEPHPLFQMGWLQSLLSPLKKLWFRLHSTPKKRRGIYILYEDVKSCQYEDVHVLWSILVESQTPSLPSKH
>gnl_Poptr_v3.0_Potri.001G037400.1
MDLWHKMIFPVRRVWLSVSARVKARKNGANLLKLHNDVQTCGYEDVQVMWEILRRSESELMASHPKRKQRPFWRVFVWSNHSAASSFSANHS
>gnl_Prupe_v2.1_Prupe.7G268200.1
MGWLQSLVSPLKKLWDRLHSTHRKRRGIYILYKDVRSCPCEDVHVLWSILVESHTAPPPAAAALPSK
>gnl_Prupe_v2.1_Prupe.3G106900.1
MCEREKGAGLAGQRSIAIRVSSGGGGYNKKKIKGRKKVKVIKERLMDFWHKMIFPVRRVWLTVSARIKARKNGAGLLKLHDDVQTCGYQDVQVMWQMLSRDTELTSHHSKRKQRPFWRVFEFSSNNSKPSPLSSNHA
>gnl_Prupe_v2.1_Prupe.1G012900.1
MGWLHSLFSPLKKLWFRLHSAPKKTGRGIYILYEDVKSCPYEDVHVLWSILVEAHTPSLPSKSMSEGSNVLHSI
>gnl_Prupe_v2.1_Prupe.1G069600.1
MGIRCSSCRVLLLSLKILISSPFLYINSKIHLALATSTLLKGCFSSLLLVPLSLSLSLSLYDLLLLRVSPGRAELSCKMDWLRKLRRALLSFSARLKLTKSVGRDSGEYGGVGGLLKLQDDVQMCGYQDVQIMWNILSKAQREEMMIMATTTTQPAPKHNNKKQRQQPSWSFKTFFWTSHAKSPVLV
>gnl_Prupe_v2.1_Prupe.1G424900.1
MEWWSRKMKYPVQKFCSRVTTRLGIRKSGLPKLQNDIRSCEYDDVHVMWRMLNSNEKTETIQLGGSSKKKRLSNLSNWFKRTPFVCRAF
>gnl_Selmo_v1.0_29493
MGWICKVILMPLRRAWEVVVLRIQHNKRGTCRRGIGMLYDDVQLCAYEDVQVMWSMLQHSST
>gnl_Solly_v2.4_Solyc06g068620.2.1
MEDLWQKMVFPVRRVWGAVSARVKPRKDGAGLLKLQGDIQSCGYEDVQVMWEMLGGTDSELTSRHIKRKAPTVV
>gnl_Solly_v2.4_Solyc09g075980.2.1
MGWLQSLFSPLKKLWFRLHSAPKKRRGIYILYEDVKSCPCEDVQVLWSILVESHPHSLPPRK
>gnl_Solly_v2.4_Solyc03g117840.2.1
MDDWWHKMVFPVRRVWFAVSARVKARKNGAGLLKLHDDIQTCGYEDVQVMWEMLRKTESEVTSRHHKRKRRPLWRIFVWSNHSSNSSFSSEHAHQ
>gnl_Solly_v2.4_Solyc04g078030.2.1
MECWEKMMDPMRKAWGRVSTRIRIRKTGHVKLHRDVRKCEYEDVQILWNMLKKNEKEDASKSPCGRKKSSILGYC
>gnl_Sorbi_v3.1_Sobic.010G215800.1
MAWWRARVVAPVRRAWLAVAAARARVRKGECGILSLHQDVETCGYQDVQVMWNMLSSEEALAAAAAAGSVLPTPPRKRPFWRLPLWPVRSPRAAAAVAR
>gnl_Sorbi_v3.1_Sobic.003G316000.1
MRCRRRARLGMGWLRAVLSPLRKLWCRVNAVQQQRKKRGIYILYDDVKSCQCEDVHVLWSILVESHGLPPPTPMPSPPVL
>gnl_Sorbi_v3.1_Sobic.004G061600.1
MAWWRAWLAVVAARVRRRKGRTGRAGIVDLHKDVETCGYHDVQVMWDMLGLDTGPPSSAPERRKRSPFWTWTPSFWHFRSSRRAATAAAR
>gnl_Sorbi_v3.1_Sobic.007G086800.1
MVAWWRRKVLPRARRAWAAVAARLRARKPGFHLDTMRSGSGGILKLHEDVQTCGYKDVQVMFDMLTSELEAAAQAQKAPPSPPRKQALPPAWPGRSTIAAAQ
>gnl_Sorbi_v3.1_Sobic.001G463400.1
MGYWWDRVVLPVRRAWLGVASRFGVRQTGLWRLRQEVSTCEYEDVHVMWEMLSRTTAPPPAPRRPSRFRPQPRPWGDRFRLCRGF
>gnl_Sorbi_v3.1_Sobic.001G080100.1
MCMDRAAVPVKRVWLGIAARLGLRRKAGLRKLRKEVRTCEYHDVHVMWQMLRATDGPVPLAEKEAAATAAVAAAAGARKRKNAWRRFIYYCCAF
>gnl_Sorbi_v3.1_Sobic.006G205200.1
MAWWRKKVVSPARRAWAAVSTRVRARNTGSGGSILKLHEDVQTCGYRDVQVMFDILTSELEASTHRPAKHHHQQQRKRPPWPPWPSHRSSSMIAAAQ
>gnl_Sorbi_v3.1_Sobic.006G248600.1
MEWWQKAVVVPVKRAWIVVAARLTTRRKKDDGGGGGHSVLVKLHDDVQTCAYEDVQVMWEMLQRAETGRLAREPSPKGARALVWLHRHHKMDPRGRC
>gnl_Sorbi_v3.1_Sobic.002G072200.1
MGWLHSLFSPLRRMWVRAHSERRNRRGMHILYKDVQSCQDEDVHVLWSILIDSHRHPAVLKLKL
>gnl_Sorbi_v3.1_Sobic.002G347500.1
MAWIRSLLSPLKKLWVRMHSDQNKKRGIYILYEDVKSCPCEDVQILWSILVESSHPPPPLRLKH
>gnl_Spipo_v2_Spipo12G0057300
MDWWQKVVFPVKRVWIVVAARVKVGRKTGPGILKLHDDVQTCGYEDVQVMWEMLRTEMEMSHAARRKRSFWKLFLWSDPAAADRQHHRH
>gnl_Spipo_v2_Spipo4G0057600
MDWLEKLVHPVKRAFVAVTPRGKGGRKTGAGMEKLHDDVQSCGYEDVQVMWEMLRTEMEVSAGPAKRRRPLSRVFVRLDRAGSPAGQPPHDWPGGALAPPSPAEDERGGAFSSNRAIPK
>gnl_Spipo_v2_Spipo2G0067400
MGWLQSLLCPVKKLWFRFHSARRNSMGIYILYEDVKSCQCEDVHVLWSILVESHPPPFRPPPRK
>gnl_Spipo_v2_Spipo2G0096800
MEFLGRLDAAVRRVWIVLAVRLGIRKTDKLYLKHGPRAGLMELRNEIRTCEYEDVRVMWELLRRKGDCLGQYSQLTPPPPRSSPQLWSVFRWAAQAPRRLCSSF
>gnl_Spipo_v2_Spipo28G0020000
MDWWGKVVFPLKRAWEVVAARIEASRRTGTGILKLHDDVRTCGYGDVQVMWEMLRSEMELSHATSRKRIRWRALAWSR
>gnl_Spipo_v2_Spipo5G0004500
MGVAWERKGATAAAQIGVLGSKRKTVRVIDWWEKVTLPVKRAWVFVTSRVKARRKSVAGIMKLHNDVQTCGYEDVQVMWEMLRSEMELSAHAARRRRPFWRVIVWSDPAAPPDRRRQPSPIPH
>gnl_Spipo_v2_Spipo10G0008700
MGGWSLTGFCVWAGTGIEKLEDDVQTCEYEDVQVMWEMLRTEMEISSQRPKRRRAPLAKAFVWFDRPATPPRRRHRLTEVHAQSPAVDGRRSARFAGAALCVDRCLPKSLGGKGRSPIGGSQSESGGGRR
>gnl_Stras_v2.0_SGA_v2.0_scaffold74T24622
MLMIKIGFCFVVESGGSRDSSGDTVLAGLRFLSRLGGARRRKVKVKVMEWWRKMAFPVKKAWLVVSARKKGAGLLKLHDDIQTCGYEDVQIMWEMLRRSESQVISHHKKRKQRWFMKNLAWFNHGQSGPSLSTHQSQ
>gnl_Theca_v1.1_Thecc1EG026396t1
MGWLQSLLFPLKKLWFRMHSAPRKSRGIYILYEDVKSCPDEDVHVLWSILVESHPPQITSRQ
>gnl_Theca_v1.1_Thecc1EG001626t1
MGWFHSLLSPFKKLWDRLHSSQRRGRGIYILYKDVKSCPCEDVHVLWSILVQSQTAALPSKRSEASISPE
>gnl_Theca_v1.1_Thecc1EG020613t1
MGWLQSLLSPLKKLWFRLHSAQKKRRGIYILYEDVKSCPYEDVHVLWSILVESNAPSLPAKR
>gnl_Theca_v1.1_Thecc1EG034727t1
MASSSLRCFLRREPLKFRTRRAKHAKGREVKRKKDRERKRKRERHSKLQVIEKSPPPFLDFFVSRRTLSPLSWTRRRISVGKNSLVEMHFFDRMTIPMRRVWTGVATRLGVRKSGLLKLRKDVRSCEYEDVHVMWEMLRRNETEVGRSPRRCKKRPLSNCFEWARRAPFLCRGF
>gnl_Theca_v1.1_Thecc1EG011313t1
MHLWCKMRRIWRSVSARFKPHKPTATGGGKGGAISSNASGLSKLQDDVNMCGYKDVQVMWNLLNTS
>gnl_Utrgi_v4.1_Scf00767.g21573.t1
MKIESCWDKMAVPIKKAWSNISRRIVRRKAGLLKLGKDVRTCEYEDVHVLWDLLKRNDSNITRARAEETVRVSLGGRNMHL
>gnl_Utrgi_v4.1_Scf00555.g19409.t1
MEWWSKLAFPVRRVWCSVSSRFKPRRNVGGLVKLHNDVQTCGYEDVQTMWEMLRRNDPVTLPSNRDSSWFSRRLQWTNNPKALPEPGKNLPPLS
>gnl_Utrgi_v4.1_Scf00093.g8079.t1
MVEWWRKLGFPFRRAWCSVSTRLKPCKNGSGLLKLHQDIETCGYEDVQIMWEILVTSDEVNAASRRHN
>gnl_Utrgi_v4.1_Scf00503.g18716.t1
MEWWRKLAFPVKRAWCSVSTRFKPRKNGSGLLKLHQDIQACGYEDVQIMWEILVRGDEITRAGKRGSNKWFWKSFGWTDAAKPPPESAACGK
>gnl_Vitvi_Genoscope.12X_GSVIVT01009363001
MEWWDKMMFPMRTVWNGVAKRFGIRKTGLLKLRNDVRTCEYRDVHVMWEMLNGTETELGRSPERSTGNSKKRTYWKIIEWAKRAPYLCRSF
>gnl_Vitvi_Genoscope.12X_GSVIVT01016063001
MELWHKMIFPVRRAWLAVSSRVKARKNGGGLLKLHDDVQTCEYDDVHRMWNMMLSRSESEHGSQHTKRKHRPFWRVFVWSNHNSSSSFSAKHA
>gnl_Vitvi_Genoscope.12X_GSVIVT01017965001
MGWLQSLFSPLKKLWFRLHSAQRKSRGIYILYEDVKSCPYEDVHVLWSILVESHSPSPPSKQ
>gnl_Vitvi_Genoscope.12X_GSVIVT01021842001
MRWLQSLFSPLRKLWFRLHSTQKKSRGIYILYEDVKSCQYEDVQILWSILVESNAPTLPSKQ
>FraveV4A2_4g06680.t1
MDWLLKLRRALLAFSARLKHRKSVGGAGGDQCGGVGGLLKLQDDVQMCGYQDVQIMWNMLSKAQQEEIQIMATTDQSKPNQKQRRRQRPSCSFRAFFGPATQSCVLVRLESNACSLLN
>Maldo_HF_02154
MYWLHKLRKALIALSATLKLRRSLGGGVAGGVGGERGGGIGGLLKLQDDVQMCGYEDVQIMWNMLSKAQHEEVVVSSPTTTTKPNKKRRHAKSPVLVRLETCSVEKAKH
>Maldo_HF_13109
MAWWRKMKFPMRKIWSRVATHLGIHKSGLPKLRHDIRTCEYEDVHVMWRMLNPNDRSETIQLGGGGGGGETAKKKRFSNLFDWIKRTPSVCRLVGNYSNTQSMKNDKKQNITCRLEDKVPRYKEAATMSKTPRFLQSDAENPSELQRWDTRTYGTLTPRTTAPPSVWKPSWVDPEVCADVLQAVLPQQCQGDWLHQGRPKLRHDIRTCEDEDVHVMWRMLNPNDRSETIQLGGGVTPKRKRFSNLFDWIKRAPSVCRAF
>Maldo_HF_32457
MCRWFLLVVVSTAFVLIERDESAGLAGIRSSTAAVRVSGGKRKGRKKVKVIKERLMDFWDKMIFPVRRVWLAVSTRVKDRKNGDGLLKLHDDVQTCGYQDVQVMWQMLSGDRDNHPPAKRKHQRHRPFRRIFEWSSNNNSSKTSPLSSNHACA
>Malba_012282
MDWLHKLRKALIALSATLKLRRSLGGVGGERGGGIGGLLKLQDDVQMCGYEDVKIMWNMLSKAQHEEVVVSSPTTTTKPNKKRRHAKSPVLVRLETCSVEKAKH
>Malsi_13g020520
MDWLHKLRKALIALSATLKLRRSLGGGVAGGVGGERGGGIGGLLKLQDDVQMCGYEDVQIMWNMLSKAQHEEVVVSSPTTTTKPNKKRRHAKSPVLVRLETCSVEKAKH
>Malsi_15g007120
MAWWRKMKFPMRKIWSRVATHLGIHKSGLPKLRHDIRTCEYEDVHVMWRMLNPNDRSETIQLGGGGGGGETAKKKRFSNLFDWIKRTPSNITCRLEDKVPRYKEAATMSKTPRFVPTFSECESPSYSRSCRATQKILASFKDGTLERMELSPQELRPRFPHLPSVWKPSWVDPEVCADVLQAVLPQQCQGDWLHQGRPKLRHDIRTCEYEDVHVMWRMLNPNDRSETIQLGGGVTPKRKRFSNLFDWIKRAPSQLQVTRIRVLGSHRILAAGEATQKTLARFKDGTLERMELSPQELRPRFPHLPSVWKPSWVDPEVCADVLQAVLPQQCEGDWLHQGMNSIYLVFFFLFFCLCFDCIWLLPLRQR
>Malsy_09g019450
RERGEERERGKREGLAGRRSISAAIRGSSRKRKGRKKVKVIKARLMEFWDKMIFPVRRLWFAVSTRVKDRKNGGGLLKLHDDVQSCGYQDVQVMWQMLSRETTDNHPPSAKRKHQRLFWRVFEWSSSNTSSKNSAL
>Malsy_15g006130
MAWWRKMKFPMRKIWSRVATHLGIHKSGLPKLRHDIRTCEYEDVHVMWRMLNPNDRSETIQLGGGGGGGGTAKKKRFSNLFDWIKRAPSRMRVSIVLPQLQSDAENPSELQRWDTRTYGTLTPRTTAPPSVWKPSWIDPEVCADVLQAVLPQQCQGDWLHQGRPKLRHDIRTCEYEDVHVMWRMLNPNDRSETIQLGGVTPMRKRFSNLFDWIKRAPSQLQVTRIRVLGSHRIPAAGEATQKTLARFKDGTLERMELSPQELRPRFPHLPSVWKPSWVDPEVCADVLQAVLPQQCQGDWLHQGMNSIYLVFFFLFFCLCFDCIWLLPLRQC
>Maldo_Gala_13g020170
MDWLHKLRKALIALSATLKLRRSLGGGVAGGVGGERGGGIGGLLKLQDDVQMCGYEDVQIMWNMLSKAQHEEVVVSSPTTTTKPNKKRRHAKSPVLVRLETCSVEKAKH
>Maldo_Gala_15g006830
MAWWRKMKFPMRKIWSRVATHLGIHKSGLPKLRHDIRTCEYEDVHVMWRMLNPNDRSETIQLGGGGGGGETAKKKPHKSFSGNYGGSYILVSVLSSPNDVSGRPPLQSDAENPSELQRWDTRTYGTLTPRTTAPVPALEILSLYQLNHSQESQSRPSVWKPSWVDPEVCADVLQAVLPQQCQGDWLHQGRPKLRHDIRTCEDEDVHVMWRMLNPNDRSETIQLGGGVTPKRKPHKSFSGNYGGSYILVSVSSSSNDQLQVTRIRVLGSHRILAAGEATQKTLARFKDGTLERMELSPQELRPRFPHLPSVWEPSWVDPEVCADVLQAVLPQQCQGDWLHQVYTMKASGFWVLPFVLATVLVFFLSVSSSRNGSLFPDSIFNHHADGPKMIVRNRKLKESGNAGNVNLDDYQPIDPSPSSKASIKPGPIEHGAPIIPYIPKPSPPARPNPGGTP
>Pyrco_DAP_Chr13v0.1_33781.1
MDWLHKLRKALLALSATLKLRKSLGGGVAGSVGGECGGGIGGLLKLQDDVQMCGYEDVQIMWNMLSKAQHEEVILSSTTTTTKPNHKRRHTKTPVLVRLETCSVEKAKH
>Pyrco_DAP_Chr13v0.1_33786.1
MDWLHKLRKALLALSATLKLRKSLGGGVAGSVGGECGGGIGGLLKLQDDVQMCGYEDVQIMWNMLSKAQHEEVILSSTTTTTKPNHKRRHTKTPVLVRLETCSVEKAKH
>Pyrco_BP_DH_13g21000
MDWLHKLRKALLALSATLKLRKSLGDGIAGSVGGECGGGIGGLLKLQDDVQMCGYEDVQIMWNMLSKAQHEEVIVSSTTTTTKPNHKQRHAKTPVLVRLETCSVEKAKH
>Pruav_sc0001371.1_g070.1.mk
MCMCEREKGAGLAGQRSIAIRVSSGGGGYNKKKIKGRKKVKVIKERLMDFWHKMIFPVRRVWLTVSARIKARKNGAGLLKLHDDVQTCGYQDVQVMWQMLSRDTELTSHHSKRKQRPFWRVFEFSSNNSKPSPLSSNHA
>Pruav_sc0002445.1_g350.1.mk
LRKAIRKSLIGDIHRRLEEASLREERGPHKTKEYCDLDLDSFNPNGVVVARKDEVSGLPNLQHDIRSCEYDDVHVMWRMLNPNEKTETIQLGGSSKKKRFSNLSNWFKRTPFVCRAF
>Pyrusco9g004430.1
MEFWGKMIFPVRRLWLAVSTRVKDRKNGGGLLKLHDDVQTCGYQDVQVMWQMLSRETTDNHPPSAKRKHHRPFWRIFEWSSSNTSSKNSACDPNTKNFE
>Pyrbe_015323
MDWLHKLRKAMLALSATLKLRKSLGGGVAGSVGGECGGGIGGLVKLQDDVQMCGYEDVQIMWNMLSKAQHEEVIVSSTTTTTKPNHKRRHAKTPVLVRLETCSVEKAKH
>Pyrpy_N_13g1866.1
IPTFHFSHSVSLSLFVYFSSSHLVSPTCASHPLLKMGWLHSLFSPLKKMWFRLHSGPKKRRGIYILYEDVKSCPCEDVHVLWSILVEAHTHTTPSLPPPKA
>Pyrpy_N_13g2268.1
MDWLHKLRKALLALSATLKLRKSLGGGVAGSVGGECGGGIGGLLKLQDDVQMCGYEDVQIMWNMLSKAQHEEVIVSSTTTTTKPNHKRRHAKTPVLVRLETCSVEKAKH
>Pyrpy_N_17g2188.1
ERESAGLAGIRSSTAAVRVSGGKRKGRKKVKVTKERLMDFWDKMIFPVRRVWLAVSTRVKDRKNGDGLLKLHDDVQTCGYQDVQVMWQMLSGDTDNHPPAKRKHQRQRPFRRIFEWSSNNNSSKTSPLSSNHACA
>Rubch_LG04.3638
MKEEALVAGEGVSMMDAWHTHQETALPSFSSLRLLFLALSQSFMIMDWLLKVRRALLAFSARLKLRKSVGGAGGDQCGGVGGLLKLQDDVQMCGYQDVQIMWNMLSKAQQEEIQIMATTRSPTKPNQKRRRQQRPSWCFRTFFGPATQSCVLVTLESDARSMLS
>Rubch_LG06.2540
MQPSKNLTRLAIFLHECFNKSNSPARFNPGLQDVWFKHYWSLAGLRSIAIRVSRGFKNKRKKGRKKVKVIKERLMEFWDKMISPVRRVWLAVSTRVKARKNGAGLLKLHDDVQTCGYQDVQVMWQMLSRETELLNHHHAKRKQRPFWRIFEWSNNHRKASSFSASHA
>Ruboc_04_G17946
MDWLLKVRRALLAFSARLKLRKSVGSAGGDQCGGVGGLLKLQDDVQMCGYRDVQIMWNMLSKAQQEEIQIMATTRSPTKPNQKRRRQQRPSWCFRTFCGPATQSCVLVRLESDACSMLS
>Ruboc_06_G14810
LAGLRSIAIRVSRGFKNKRKKGRKKVKVIKERLMEFWDKMIFPVRRVWLAVSTRVKARKNGAGLLKLHDDVQTCGYQDVQVMWQMLSRETELINHHHAKRKQRPFWRIFEWSNNHSKASSFSANHA
