# Supplementary material for: Transcriptomics of long‐term, low oxygen storage coupled with ethylene signaling interference suggests neofunctionalization of hypoxia response pathways in apple ( Malus domestica )
Source: Plant Direct. 2024 Dec 20;8(12):e70025. doi: 10.1002/pld3.70025 (PMC11660084; doi:10.1002/pld3.70025)
Supplement: Supplementary file 2 — Data S2: Homologs of all 606 hypoxia response genes identified in this study across 42 representative species of land plants). [file PLD3-8-e70025-s004.gz › 01-integratedGeneFamilies_dir/3578.fna]

>gnl_Ambtr_v1.0_evm_27.model.AmTr_v1.0_scaffold00091.66
ATGGAGGGAAAACTCCGAGAATCGGAGCTCTCCGAGTTGTGCAGGGACGGCACAGAGAGGGGGAAGGGAGTCTTGAGACCGGAAAAGTTCCGAGAATCGGAGCTCTCCGAGTTGTGCAGGGGCAGCAAAGAGAAAGGGCGTCGATTTTCCGCAGGAGGAGCAGGAAAGGAGATGATGAGGCGCAGCCTGGGCGGTCTCTACAAGCAGAGGTCTTTGTCGAGTGATTATTACAGGGAGGAGGCGTGGTTGAGGAGGAAGGATAACAGCAAAAGGAGGACCAAGAGCGTCACAGACGAGGATCTCGACGAGTTAAGGGGATGCATAGAACTTGGATTTGGTTTCGGGGCCTCAGATGATCACCGCCTCACCGATACCCTCCCGGCTCTTGATCTATACTATGCTGTCAATCGCCAGTATAACGACTCGATCTCCAAATCGTCAGCATCTGATTCGTCTGGATCACCGGTTGGGTGCCCTCACAATAGCTTCTTTGGCCCAGGAGATAGTCCACAACTCATGAAGACGAGATTAAGGCAGTGGGCTCAAGTGGTTGCTTGTTCTGTTAGGCAGTGCTGC
>gnl_Ambtr_v1.0_evm_27.model.AmTr_v1.0_scaffold00003.342
ATGGAGAAATTGGCTTCAGAACAGAGAGAGGCCATAACGTGCACTGATGAGGATCTTAAGGAGCTAAAGGGATGCATAGAACTTGGTTTTGGGTTTGGCTTGGACGAAGACCACAAGCTCTGTGGGATGCTTCCTGCTCTCACTTTGTATTATGCGGTGAAAAGGCAGTATCTCAGTTGCAACTCCCACCCTTCTTCTTCTTCTTCAAATAGTGAACCCGAAGTAGCCATGGTTACAGTCTCTGACGATTCACAACTGACGAAGACCAGGCTGAAGCATTGGGCGCAGGCTGTTGCTTGCTCCATTATGCAGTCATAC
>gnl_Aquco_v3.1_Aqcoe6G140500.1
ATGAAGTACCTGGTCAAGCAGAGACAACACAACACAACACAACAAGCTCTGCATCAATCAAAAAACAGAGCAAAGCAGAAGCTGCTCGATAACTCCGCTCTTCATTCCCGTTTCGGGTTTGAGGTTTGGGTTTCTATGTCAGAACTCAAAGCTCTTCCACCAACACAACAACAACAACAACAACAACAACCATCAACGTTGTTGTATAAACAAAGATCTTTATCTTCCGATACATATCGAGATGAAGCTTGGTTAAGAAGAAGAAATAATAGTAAGAAGAAAAGAAGTAAAAGTGTTACAGATGATGATTTAGATGAACTGAAAGCATGTATAGAATTAGGTTTTGGGTTTAATTCACCAGATTTGGATCGGAAACTTTCCAATACTTTACCAGCTTTAGAGCTTTATTTTGCTGTTAATAAACAGTATAACGCGTCTTTATCATCAACTTGGTCTTCTACTTCTTCTGATTGTGGTGATCCATCTTCACCATTAGGAAGTCCAAACACCATTTTCGATACAGGTGAGAACAATAATCCACAATTGGTGAAGGCAAGATTAAGACAATGGGCTCAATTGGTAGCTTGTTCTGTGCGGCATTCATGCGGC
>gnl_Aquco_v3.1_Aqcoe5G292600.1
CAACAACAACAACAACCATCAACGTTGTTGTATAAACAAAGATCTTTATCTTCCGATACATATCGAGATGAAGCTTGGTTAAGAAGAAGAAATAATAGTAAGAAGAAAAGAAGTAAAAGTGTTACAGATGATGATTTAGATGAACTGAAAGCATGTATAGAACTTTCCAATACTTTACCAGCTTTAGAGCTTTATTTTGCTGTTAATAAACAGTATAACGCGTCTTTATCATCAATTTGGTCTTCTACTTCTTCTGATTGTGGTGATCCATCTTCACCATTAGGAAGTCCAAACACCATTTTAGATACAGGTGAGAACAATAATCCACAATTGGTGAAGGCAAGATTAAGACAATGGGCTCAATTGGTAGTTTGTTCTGTGCGGCATTCATGCGGC
>gnl_Arath_TAIR10_AT2G15590.2
ATGTCGAACCACGCGCCACAGCCTCCAAGACCTCTGATGAAGCAATACTCGTGGTCACCGGACATGAGTCGCGAAGAGGCTTGGCTGCGTAAGAAAAAGAAACGCCCACTGGATCTCCTTCCTCGCAGCAAGAGTGTCACGAATGATGATATCGAGGAGCTTAAAGGCTGTTTCGAGCTTGGTTTTGGGTTTGAAACAGAATCTCCTGATTTGAATCCAAGGCTCTCCCATACAATCCCCGCTCTTGATCTGTACTGCGCGGTTCATAGACAATACAGCAACCATTTGTCTCGGACGTCTTCATTCGCGTCGGATCATGAAGTCAGCAACTCCAACAACATCACGACCATCGTCGACAAAGGTGATGATCGGAAGACGATGAAGCAGAAGCTGAAACAATGGGCTAAGGTGGTAGGGTTTTCGGTGCGGCACTCTTCCGGAAAACCCAAATTGATGTCAGAAGAA
>gnl_Arath_TAIR10_AT2G15610.1
ATGTCGAACCAAAACAAGCCACAGCCGCCAAAACCTCTGATGAAGCAACAGTCTTTGCCACCAGACATAAACCGCGAAGAGGCTTGGCTGCGAATGAAGAAAAAGCATCCATCGGCCCGTCTTCATCGCAGCAAGAGCTGCGTCACAAACGACGATATCGAGGAGCTCAGAGGCTGCTTCGACCTAGGGTTTGGGTTTGAGCCAGATTCTCTTGACTTTAATCCAAGTCTCTCCAAAACAATCCCAGCTTTGGATTTGTACAGCGCCATTCACAGACAGTACAGCAACCATTTGTCTCGGACATGGTCGTCTACGTCGGAACGTGACGTCAACTCTAGCACCACGACTATCGTCAACAAAGTTATGTCCGAAGAATGGCATTTTTGTAATATAATTGTTAAAAGGCTATTTCAATTAATGTTTCTGTATTTGACTGTTAGTCAAGTGAGGTTTGTGAAG
>gnl_Arath_TAIR10_AT4G33985.1
ATGTCAAAACGCAACGCGCCGTTTCAAGCACCGCCTAGACCGCTAGTAAAACAACATTCATGGTCACCGGACGCGGATCGAGAAGAAGCTTGGCTTCGAAAGAAGGGGAAGCAATCATTGGGCCGACTCGGTCGGAGTAAGAGCGTGACGGACGAAGATCTAGAAGAGCTCAAGGGATGCATCGAGCTTGGATTTGGATTCGAGCCGGATTCGCCTGATTTAGATCCGAGGCTCTCGGAAACTCTTCCAGCTCTTGGTTTATACTGCGCCGTCAATAAACAGTATAGTAGCAGATTGTCACGGACTTCGTCTCTTTCGTCGATCGCATCGGAAGGTGAAAACAGCAATTCCAGCACGACGATCGTTGATCAAGGTGATGATCCGGAGACGATGAAGCTGAGGTTGAAGCAATGGGCTCAGGTGGTTGCTTGTTCGGTGAAGCAATTCTCCGGCGAACCGAAT
>gnl_Arath_TAIR10_AT3G50350.1
ATGAACCAATCAAAAACAAATCCAGCCATTGATCGTAAAACCTTTCCACCACCGCACACCCCCTCGCCGGGGGTAGTGCGTCGCATACACGCGCCACCGTTACCTTCTACTTCTCTCTTGAAGCAACACTCGTGGTCTCCTGATCTAATCCGCGAGGAAGCTTGGTCAAAACGTCAAGATATCTCCCGCCACCGTCATCTCCGCCGTGGTAAGAGCTTGACCGACGAAGATCTCGACGAGCTTAAAGCAAGTTTCGAACTCGGATTCGGTTTCGGATCTCCCGAAAACGCTGATCCAAGACTTTCCAACACGCTTCCCGCGTTAGAACTTTACTTCGCCGTTCAAAAAAGCTACAACGACGCCGTTTCTAACAAATCAACAACGTCGTCGTCTTCACTCTCCGACGGCGATACCAGTCCTCACCACACCGTATACCAAACCAACGAAGCTGAAGCAATGGGCGAGAGTGGTGGCGTGCACCGTGAACCAATCGCCGCCGAGATGATAATTTTAACGACTGTTAAACGTTGTGGGGATAAAGGT
>gnl_Betvu_v1.2_Bv_003240_ttcu.t1
ATGTCCCCACCAAAACACCACCCTCCTCCACCAGCACCACCAGTAGCACCACCAGCAGCACCAGCAGCAGCACCAGTAGCACCACTCTTAAAACAAAAATCATGGTCGCCGGATTCTTACCGTGAAGAATTATGGCTTCGTCGGAAAGAACAAAGTGGGCCCCGGCGTCGTAGTAAAAGCCTTACTGATGATGATTTCGATGAACTTAAAGCTTGTATTGAACTTGGGTTTGGTTTCGGGTTCGAATCCCTTGATACACAACCTGATCCAAGATTATCCAACACTCTTCCTGCTCTTGAGTTTTACTTAGCAGTTAATAAGAGTTACAACGACACCGTTTTAAGGTCCAATAAATCTTCTTCTTCATTGGCTACAACTTCTTCAGAGAGTGACTTGTCTCTCTCTTCTCCCGTCGGCAGCCCTCTTACCACCATGTTTTGCCCAGGTGATGATCCACAGACAGTTAAGACAAGGTTGAGACATTGGGCACAAGTGGTTGCTTGTTCAGTGAAACAATCATGG
>gnl_Carpa_v0.4_evm.model.supercontig_55.149
ATGTCCCTCCCCTTCTACCACCACTTGCCCCCGCCGCCACCTCCTCCGCCGCAGCCGCATCCGCTCGTGCCAGAACCGCCTGTGAATCCGTCGCCGCTCTACAAGCAGCGATCATGGTCGCCGGATATCTATCGAGACGAGGCGTGGTTGAAGCGTAAAGGAAAAAGTAAGAACCGAAGGAGCAAGAGCGTCACCGAAGAGGATCTCGACGAGCTTAAGGCCTGCATCGAACTAGGCTTTGGCTTTGACTCCCCCGTTGCCGATCAGCGATTATCCGATACCTTACCGGCTCTCGGTCTTTACTACGCAGTGAATAAGCAGTACAACGACACCGTTTCGAAGTCCACAACTTCGTCAATATCCGACTGCGAATCTCCCTCTCCCACGGGCAGCCCTCACACTATATTCCACCCAAGTGATAATCCACAGACGGTGAAGACAAGGTTGAGACAATGGGCGCAGGTGGTTGCGTGCTCGGTACGGCAATCCTCCAGCGGA
>gnl_Carpa_v0.4_evm.model.supercontig_62.5
ATGTCGGAGTTCAAAGACTTCGACATGCCGTCAAATCCGCCGCCGCCGCCTCCTATACCTTCGCGGCCGCTTCACAAGCACCGTTCCTGGTCTATGTCGAAGTTAAATTTTCAACCGCCGCCGCCGCCGCCGTGTCCTCTGTTAAAGCACCGATCGTGGTCTCCGGACGCGGATCGGGACGAGGCCTGGATCAGGAAACGGCAGGCAAACCATCAAATCGGCCTCGAAAGGAGCAAGAGCGTCACGGACGATGATTTGGAGGAGCTCAAGGGTTGTATCGAGTTAGGATTCGGGTTTGAACCCGACTCACCCGATTTGGAACCGAAGTTGTCTGATACTCTGCCGGCTCTGGAGTTTTACTGCGCCGTTAACAGGCAGTACAGTGAACGGCTTTCCAGAACGTCGTCGTTTTCGTCAATTGCGTCGGACAGCGAGGGTAGCAGCACTAGTACTATATTTGATCCAGCTGATGGTCCGGAGACGGTGAAGATGAGGTTGAAACAGTGGGCGAGGGTGGTTGCTTGTTCTGTTCGGCAGTTTTCAGGAGAACCCAAT
>gnl_Elagu_v2.0_p5_sc00001.V1.gene3259
ATGGCTGACCCCGAATCCAAGGTCCTGTTCGTCAAGAAGAGACACCGGTCACGAGACTCGGCGCGTGACAAGGCCTGGCTTCGCAGGAAGAGCCTCCGGCATGGCCGCTTGAGGGGAGCTCCGGTTGGCCGGAGCGTCGTGGACGACGACGTCGACGAGCTTCGCGGGTGCATGGATCTCGGATTCGGGTTTGCCTTCGACTCCGGCGACGATGGCACCACTATCGTCGCCAGGCTCGCTCGGACCTTCCCTGCCCTCGATCTCTATTATGCGGTTCACAAGCAGTATCACGTTTCAGTTGTCGGATCCGGGTCAGGGTCTGACTCCTCATTTGATGGGTCCCCACCCGATTCCCCTGTCTCCATAATCTCCCCGGCTAAGACGGAAAATTGGAAAAAATCCAGGAACCGGACGTACGCGGGGCTGGACAACTGCCACGTCATCATTACAGTACCT
>gnl_Elagu_v2.0_p5_sc00101.V1.gene217
ATGGGGGCCAGGCCGAACTTTGGGCCAAGTTTCAGGCTCGGGCTCGGGCCGGGCCAAAGAGTTTATAGCTTATTTCTAGAAAGAGGTATCAGGCGAAGATATTGTCTTACACGAGTGGAAGGTTCACCATCAACCAAGAATGCCCATTCTATTTTAACCAATTCTGTGCGAAAGCTAAAACAAGAGCGTATTGAAACAGAATACCCCTCCCCTCTTTCTAGGAACCCACGCATCGAACATGTTCCAATAAGGTGTCCAGAAACAACGGCAACACTAGATACCAGCATCGAGAGTAAAGTTACCGTCAAGCCAATAATTCTCAGCTCTCGCCTCTCAAAAAATGCATTACGCCGACAGGGCATCATGACGCGGACCAACCAAAGCACCAGCGCCCCGCCCGGACCCACACGGACCCCAGCCTTTGCCCCCACCAGGCCACCCACCACGATTTTAAAACCCCACCTCCGCCTCCGCTCTCCAACACCAATAGAATTCCCCTTACCACTCCCCGTCCCCCATCTTCTCTCCCGCCCTCCCTGCACGGGAGCGGCCAGGGCCCGGGACGAGGGGGATCGATCCGCCATGGCCGACCCCAAGCCGGCTCTGGGACTCCTCAAGCAGCACTCCTGGTCGCCGGACACCGACCGCGACGAGGCGTGGCTCCGGCGGAAGGGCCTCCACCGCGGCCGTCGAGGCCGGCCGGAGCGGAGCGTCACCGATGATGACCTCGACGAGCTCCGCGGATGCATCGATCTCGGCTTCCGCTTCGAGATCTTCGACACCCCCGCCACCGGGGACCGCGCCGCAAAAGCCCTCAGCCGGAGGCTCTCCGAGACCTTCCCCGCCCTCGATCTCTACTACGCCGTCCACCGGAGCTACGGAGACTCCGTCCCCCGATCCACACCGTCCGATTCCTGCTCCTCTGCCTCCGCCGATGATGGATCGCCGATGGATAGTCCCCTCTCTATATTCTCTCCAGGTATTATTTATATATCCCCTCTCCCACTTTTCATTTGTTTTAATAACATTAGAAATAAAATCCGCCTCCATCCGATGACGGATGCTCCAACGTCGGATCAGAGAGCTCAACGCATATCAGATCATGCGGACGGCGACGGTGCCGGCGCCGTGACTGGCGCGGTCTTTCCCGGT
>gnl_Eucgr_v2.0_Eucgr.H01662.1
ATGTCAGATGCCCCCGCTCCACCATCACCACCACCGCTGGACGAGCTGTCGTTCCTAGCCTCGCGGCCGCAGCCGCCGCCTCACCTGGCCGGACGCTCGTCCTCCCTGTACAAGCAGCGATCGTGGTCGCCGGACATGTGCCGCGAGGAGGCGTGGCTCCGCCGCAAGGGGAACAGCAAGAACCGCCGCACCCGGAGCAGGAGCGTTACGGACGACGACCTCGACGAGCTGAAGGCGTGCATCGAGCTGGGCTTCGGGTTCGACTCGCCGGCTGCGGATCAGCGCCTGTCGGACACCTTGCCCGCCCTGGAGCTCTACTACGCCGTCAACAAGCAGTACGCCGACGGCGTCTCGAAGCCGCCGCCGCCGCCCCCGTCGATCGTCCCCCACTGCGACGCTCCTCCTCCTCCTCCTCCTCCTCCCGCTGCCGGCAGCCCGCAGAACAACATATTCAGCCGCGGCGACGATCCGCAGGTGGTGAAGACGAGGCTGAGGCAGTGGGCGCAGGTGGTGGCGTGCTCGGTGAGCCTGGGCCGGGACAGCCCTAACCAGGGT
>gnl_Eucgr_v2.0_Eucgr.I01146.1
ATGTCGAAGCCCAGCGCGGGGCCGCCCCCGCCGCCGCCCCAGCGGCCGCTCCACAAGCAGCACTCGTGGTCCCCGGACGTGCTCCGGGAGGAGGCGTGGCAGCGGCGGAAGGGGAGCTTCAAGGGCCGGCGCGCGAGCGTGACGGACGACGACCTGGACGAGCTGAAGGGCTGCATCGAGCTGGGGTTCGGGTTCGACTCGCCCCGCATCGACCCGAAGCTCTCCGACACCTTCCCGGCCCTGGAGCTCTACCATGCGGTCAACAAGCAGTACCACCGGAGCCTGTCGAGGTCGTCGTCGGCCGAGTCGTCCCTGTCGCTGTCCTCGCTGGTCTCGGACAACGACGCCGAGAGCACCGGCTCCATATACGATCCAGGTGACGATCCGGAGACGGTAAAGACGAGGCTGCGGCGGTGGGCGCAGATCGTGGCGTGTTCGGTGCGGCAATCTTCTTCTCCTTCCCCACAT
>gnl_Eucgr_v2.0_Eucgr.I00927.1
ATGCGCCCTTCCCACGCACAGCCGCCGCCGCCGCCGCCGCACCTCCAAGAAAACCGCCAGCTATCCCGTCAAGAGCCGCAGGATGAACCCGAACCGGGACCCAACAAGGAGGTGCCCTTGCTCCGGTCGCTGGCATCGACGCCGTCGCTGCTGAGGAACCGGTCGTCTCTGTGCAAGCAGAAATCGTGGTCCCCAGATATGTTTCGGGAGGAGGCGTGGCTGCGGCGTAAGGGGAACTTCAGGAACCGCCAGAGCAAGAGCGTCACGGAGGAGGACCTCGACGAGCTCAAGGGATGCATAGAACTTGGGTTCGGGTTTGACTCGCCGGAGGTCGTGGACGGCCGCCTGTCGGACACCTTGCCAGCTCTGGGGTTCTACTACGCCGTGACGAGGCAGTGCGGCGGGAGCGTCCTGAGGTCAGCGGAGACGTCGACCTCAACTGCGTCGGACTGCGACAGCGCGTCTCCCATCGGCAGCCCCCATGCCATATGTGGACCCAGCGATAATCCTGACGTGGTGAAGACGAGGTTGAGACAGTGGGCGCAGATAGTTGCTTGTTCGGTGCGGCAATCGTCTTCC
>gnl_Manes_v6.1_Manes.13G124400.1
ATGTTCAAAATTTTCTCAATTTTCCTCTTAGCCATAGCGCTCTCGAGCCCACCGGGCGAGGTCTTCCGGCCTACGCCGCACTCCCCGTCTTCTGGGGCTGTGCCCATGTCTCTCCACCAGCCTCACGCGCCACCACTTCCGCCACCACAGCACCCGCTTCTACCTCCAGCTGCACAACCGAAGCAGCTGCTGAAGCCATCGCTGCCGCTTTATAAGCAGCATTCTTGGTCACCGGATATTTATCGAGATGAGGCTTGGCTTAGGCGGAAAGGAAACTGCAAGAATCGGAGAAGCAAGAGCGTTACCGATGAAGATCTCGATGAGCTTAAGGCTTGCATCGAATTAGGTTTCGGTTTTGACTCACCTGAGGTGGATCAACGGTTATCTGATACTTTACCCGCCCTGGGACTATATTACGCTGTTAACAAGCAATATTACGATACCGTTTCCAAGTCAGTCACGGCAAATACGACGTCGTCTTCGTCCACGGCGTCCGACTGTGAGACGCCGTCTCCATTGGGAAGCCCCCATACATTCTTCAGTCCAGGTGATAATCCACAGACGGTGAAGACGAGGCTAAGGCAGTGGGCGCAGGTGGTTGCTTGTTCGGTGAGGCAATGTTCGAGTTCAAGC
>gnl_Manes_v6.1_Manes.12G100600.1
ATGGACCAACCAAAACCAAGTCTCTTCCGGTCCCACCACCCACCACCTCACCACCATATAATACACTCATCCCCATCATCTTTCTCTCCAACCATAGCGCTCTCTAGTCCACCGGGCGAGGTCCCCGGGCCTCCGCCGCACTCCCCAACTTCCGGGGCTGTGCCTATGTCCCTCAACCAGTCCCACGTCCCACCACACCCCCCACCGCAGCATCTATTTCCACGTCCAGCTTTACAACCACGAAAGCAGCTGCTGGCTCCATCTCCACTTTATAAGCAGCACTCTTGGTCACCGGATATTTACCGGGATGAAGCTTGGCTTAGGCGTAAAGGAAAGAGCAAGAATCGGAGAAGCAAGAGCGTTACTGATGAAGATCTCGATGAACTCAAGGCTTGCATCGAGTTAGGTTTTGGGTTTGACTCACCGGAGGTGGATCAACGCTTATCTGATACTTTGCCTGCTCTGGGCCTTTATTATGCTGTTAACAAGCACTACTGCGACACCATTTCTAAGTCAGTCACGGCGACGACGTCGTCTTCGTCCACGGCGTCTGACTGTGACTCACCGTCTCCCCTGGGCAGTCCCCACACCATCTACGCTCCAGGAGACAATCCTCAGACGGTGAAGACAAGGCTAAGGCAGTGGGCGCAGGTGGTTGCTTGTTCGGTGCGGCAATGTTCAAGG
>gnl_Manes_v6.1_Manes.10G056800.1
ATGCAGACATACACCACCGACCACTCTTCTAATCCGCCGATTGCATCCGATTCCGTCGGAGCTTTTCCCATGACGAATTTCCAAGCCCCAAAGCTGCTATACAAGCAGCGCTCCTGGTCGCCGGACACTGAGAAGGAGGAGTTGTGGCTTCGGCGTAAGTCGATTCACAGAATGGGACGGCGCAACGAGAGTGTTACAGACGAAGATCTTGAAGAGCTTAAAGCGTGTATTGAATTAGGATTTGGTTTCGGACCAGACTCGCCTGAATTAGACCCGAAACTGTCAGATGCTTTACCTGCCTTGAGGTTTTATTGCGCTGTTAATAAGCAGTATAGTAATGGCTTTTCGAGATCGTCGTCGTCGACGTCGATTTTATCGGATTGTGATAGCGATACAAGTAGCTGTTCCTCCATCTTCGATCCAGGTGATGATCCTGAGACTGTTAAGACGAGGTTGAAGCAGTGGGCTCGAATGGTGGCTTGTTCAGTGCGGCAAAATTCAGGAAAATCTCAG
>gnl_Medtr_Mt4.0v1_Medtr5g017450.1
ATGTCTGATCCCTACGCGCCTCCGTCTCCACCACCTTCCTTTCTCTTCCACCGTCCACCGCTGCTAAGGCAAGAATTCTCTTCTCCTCTCCTCAAGCAGCGATCGTGGTCGCCTGATCTTTACCGCGACGAAGCGTGGCTTCGTCGTAAAGGAAACTGGAAGAATCGGAGAAGTAAAAGCGTTACTGATGAAGATGTTGATGAACTCAAAGCTTGCATTGAATTAGGTTTTGGATTTGAATCTTCACCGGAAGTTGAAACTGATCGTCGTCTTGTTGATACTTTACCTGCTCTTGAACTTTATCATGCTGTTAATAAAAGTTATAATGATTCTCGGAACCCTAAATCCGCCGCCGTAACTACACCGTCTTCCTCCGCAGCCTCTGATCGCGATGGTACTCCTTCTCCTCTTGGTAGCCCTCGCACCGCCATCTTCGGCAACGATGATGATCCACAAACGGTGAAGACAAGGTTGAGACAGTGGGCACAGGTTGTTGCTTGTGCGGTTCGTCAAAGT
>gnl_Medtr_Mt4.0v1_Medtr4g085970.1
ATGTCAAAAAAACCATCAAACGCGCCACCACCTTCACAACGGCTCTACAAACATATGTCATGGTCGCCTGACATGCTTCGAGAAAAAGCGTGGCAGAGACGAAAGGAAAATCACCGCAGAAGCAGCAGAGACGGTCACCTTCGCCTAAGCAAGAGTCTATCGGAGTATGACCTGCAGGAACTCAATGCTTGTTTTGAACTTGGGTTTGGGTTTGATTCACCGGAAATTGACCCGAAGCTATCAGATACTTTCCCAGCTTTGGAGTTGTATCATGTTGTTAATAAACAATATCATAATCATAACATGTCACGATCTTCTTCTTCATCTTCTATTGTTTCTGATAGTGACATTGCTAACACCACAACCATATTTAATCCAGCTGATGATTTGCCTGCGAAGAAGACTCGTTTAAAACAATGGGCAAAGATGGTTGCTTGTGTGGTGCGACAAACTTCTCCATCATCTGCTTCAGGATCTTCTAACCTAGTTGAT
>gnl_Mimgu_v2.0_Migut.N01185.1
ATGTCGGAATCAGAGCCGCGCCTCCGCCGTGGATCTCACGTGCCTCTGCACAAGCAGCACTCCTGGTCTCCGGACATCCTCCGAGACGAGGCGTGGACCATTCGCCGGAGAAACCACCGCCTCCGGCGCGGCCGCAGCGTCACCGACGACGATCTCGACGAGCTGCGCGCCTGCTTCGAGTTAGGGTTCAGCTTCGACTCGCCGGAATTGGATCCGAAACTCTCATCAACTTTCCCTGCACTTGAGTTCTACCACACCGTCAACCAGCAGCAGTACTGCAGTAATAATGGATTGTCCCGATCTTCGTCGGCGTCGTTTTCCGATTCCGATTCGGCGTCGTTTTCTGCCGGAAGTCCGTTGTCTATTGTAGATCCAGGTAAGAATCCGGCGATTGTGAAAACAAAATTGAAGCAGTGGGCTCAGGTGGTAGCTTGTTCGGTACGCCAATCTTCACCAAGTTTGTTG
>gnl_Mimgu_v2.0_Migut.B00354.1
ATGTCGGGATCAGAGAATCGACTCCGCAACGGAGCTCCGACGGCTTTGCTGAAGCAGAATTCGTGGTCTCCCGACATTCTCCGGGACGAGGCGTGGACGATTCGCCGGAGAAATCACCGGCTGCGGCGCGGCCGCAGCGTGACGGACGATGACCTAGACGAGCTGCGCGCCTGCTTTGACCTGGGTTTCAGCTTCGATTCGCCCGATTTGGATCCGAAACTCCGCTCCACTTTCCCCGGACTTGATTTGTACTACGCCGTGAACCGCCAGTACAGCAATACTCTCTCCCGAACCTCGTCGGCGTCGTTTTCCGATTGCGACTCCGCTTCGTTGTCCGTCGGCAGCCCTAAATCGATCATCGATCCAGGTGAAGAACCAGAGATAGTCAAAACGAAATTGAGGCAATGGGCGCAGGTGGTGGCGTGTTCGGTGCGCCAATTTTCGCCTAACCCG
>gnl_Musac_v1_GSMUA_Achr5T05670_001
ATGGAAGCGTGGCTCTTCCTTATTCGCCACCTAATAATAGAAGTCAGTCTTGGCTTCTCCCCTGCCATAGCCCGACGCGTCGGTCACAACCGGAGCCAATCCCCATCTCCTCCTCTCCCTCGCGGGGGAGAGAGAGAGGGGGGCGGAATTCGATTCCTGTTCCCCACCATCATGGGGCTGCTCAAGCAGCGATCTTGGTCGCCGGACTCCGACCGGGAGGAGGCGTGGCTCCGCCGCCAGTCCATCCATCGCGGCCGCCGGGGCCGCCTCGCCCTCGCCCGCGCCCGAAGCGTCACCGACGAGGACCTCGACGAGCTGCGCGGCTGCATCGACCTCGGATTCGGGTTCGACGCCGACTTCCCCCTCGCCGACGCCCGCAGGCTCTCGGACACTCTCCCGGCCCTCGATCTGTACTACACCGTCCACCGCGGCTCCGGATCCCCGCCCTCCGAGTCCTCCTCATCCGACGGATCCGCCGCCTCGCCCGACTTGGGTAGCCCCGTCTCCTTCTTCTCCCCAGGCGACAGCCCGGAGGAGAGGAAGGCGAGATTGAAGCAGTGGGCCCAAGTGGTTGCTTGCTCCTTGCGTCAACGTTGC
>gnl_Nelnu_v1.0_NNU_002036-RA
AAAACGGCGAAAAAAATAGAAGAAGGCGAAGAGACCTCCCGCGACCCAGCACATCCCCCGGCAAGGGGTGGTGAGGAGGGTGGTGGTGGGGCTGGGCCCATGTCGGAACTCAGACTCAAGGCTCTGCCCTCATCGCTTTACAAACAGCATTCCTGGTCCCCCGATACGTATCGGGATGAGGCCTGGTTGAAACGGAAGAAGGGCAACAACAACAGAAGACGGAGCAAGAGCGTAACGGACGAGGACCTTGTCGAACTCAAGGCCTGCATCGAGTTGGGTTTTGGTTTCGATTCCGATTCGCCCCATCTCGACAGCAGGCTCTCCGATACCTTGCCCGCTTTGGGTCTTTATTATGCCGTCAACAAGCAGTACAACGACAGCGTTTCCAAATCACCGTCTTCGTCCACCGCCGCCTCCGAGTGCGATGCATCGTCGCCCTTGGGAAGCCCTCACACCATATTCACTCCAGGCGACAATCCTCAACTGGTGAAAACGAGATTAAGGCAGTGGGCTCAGGTCGTTGCTTGTTCGGTGCGGCAATCTTGC
>gnl_Nelnu_v1.0_NNU_011650-RA
ATGTCGCAACTCAAGTCGCCACCGTCGTCGCTTTACAAGCAGCGCTCCTGGTCTTCCGATACGTATCGGGATGAGGCCTGGCTGAGACGAAAAGGCAACAGCAAAAACAACAGGAGAAGGCGGAGCAAGAGCGTTACGGACGAGGACCTCGATGAGCTCAAGGCCTGCATCGAGTTGGGTTTTGGGTTCGATTCCCCCGATTTGGACAGCAGGCTCTCCGATACCTTGCCAGCTTTGGGCCTTTTTTATGCTGTCAACAAGCAGTATAACGATAGCGTATCCAAGTCATCTTCTTCGTCCACCGCCGCCTCTGAGTGCGATGCCTCGTCGCCCCTGGGTAGCCCTCACACCATATTCACTCCAGGTGACAACCCTCAGCTGGTGAAGACGAGATTAAGGCAGTGGGCTCAGGTAGTTGCTTGTTCGGTGCGGCAATCTTAC
>gnl_Orysa_v7.0_LOC_Os02g52770.1
ATGGAGAAGGTTAGCCATCTGATGAACGGCGGCTGCGGCGGCGTGGGGAAGAGGAGGGGCCTTCCGGCGGCGGGGGTGGGGCTAGGGCTGCAGAAGCAGAACTCGTGGTCGCCGGACATGGAGAGGGACGAGGCGTGGGAGCGGCGGCGCGGGATGAACAAGGGATCGTCGTCGTCGTCGGCGCTGCGGCGGGTGAGGAGCGTCACGGACGACGACCTCGACGAGCTGCGCGGGTGCATGGATCTCGGGTTCGGGTTCGAGGCGGCCGGGTGCCCGCTGTGCGGCGCCGGGAGGAGCCGCCTGGTGGAGACGCTCCCCGCGCTGGACCTCTACTACGCCGTTCACGGCAACGCCGGCGGCGGCGGCGGCGGCGCGGGCGAGGTTTGCGCCGCCGCGAGCCCCTGCTCGTGCGGCGCCTCCTCGTCGGATGTGTCCGAGGAGTCGCCGCTCGGGAGCCCCATGTCCATACTCTCTCCAGGAGACACGCCGGAGACGGTGAAGATGAGGCTGAAGCAGTGGGCGCAGGTGGTGGCGTTGTCCGTGCGCAACCGTTGC
>gnl_Phavu_v2.1_Phvul.002G019000.1
ATGTTTTCCACGCCCATGTCGGAACCGGACGCCCATGCGCCGTCACTACCCTTCCTGCTCCAGCGCCCGCCGCTCCTGCAGTCAGCGCCGCCGCTCTTCAAGCAGCGATCGTGGTCGCCGGACGTCTACCGCGATGAGGCCTGGCTCCGCCGCAAGGGAAACTGGAAGAACCGCCGCACCAAGAGCGTCACAGACGAGGACGTCGACGAACTCAAAGCCTGCATCGAATTGGGCTTCGGATTCGATTCCTCCCCGGAGGTCGAGCTCGATCGCCGCCTCTCCGATACCTTACCCGCTCTCGGCCTCTACTACGCCGTCAACAAAAACTACAACGAATCCCTCGTCTCCAAACCCACGCCGTCCTCCTCCGCCGCCGCCTCCGATTGCGACGACACTCCTTCCCCCCACGGCAGTCCCCACTCCGCCATCTTCACCACCGGTGATAACCCTCAAACGGTGAAGACGAGGCTGAGGCAATGGGCTCAGGTTGTTGGTTGTGCTGTGCGTCAAAGTCCAGAGTTC
>gnl_Phavu_v2.1_Phvul.002G094700.1
ATGTCACGGCGTACTCACGCGCCGCCGCGGCCACTTTATAAACAGCAGTCTTGGTCGCCGGACATGCTCCGGGATGAGGCGTGGCAGCGGCGGAAGGATAACCACAACGTGAGCGGCGAGAACTGGCGGCGCCATCGGCCGAGCAAGAGCCTCTCGGAGGACGACATGGACGAACTGAAGGCGTGCATCGACCTAGGGTTCGGATTCGGTTCGGTCGAAATTGACCCGAAACTGTCGAATACCATCCCCGCTTTGGAGCTATACCTTGCTGTTAATAAACAGTACAACCACCACAGCCTCTCTAGGTCATCTTCTTCGTCTTCCCTTGTCTCCGATAGCGACATTTCTAGCCCCACCACCATTTTCGATGCAGGGGATGATTTGGCTTTGAAGAAGACTCGGTTGAAGCAATGGGCACAGGTTGTTGCATGTGCTGTGCGGGAATCTTCTTCATCTTCATCTTTGGGTTCAAACCCTTCCGACCATGTTAAT
>gnl_Poptr_v3.0_Potri.009G101300.1
ATGGTGAGTTGTACAGCACAGTCAATGTCAATTCAACCACGACCCCTCCCGCCACCACGGAATCCCCGGCCTACTATGCTCAACAAGCAGCTATCGTGGTCTCCAGACATGACCCGCGAGGAAGTATGGCTCAGAAGGAAAGGAAATTCTGCAACCCGACGCCGGTGCAGCAAGAGTGTGACTGACGATGATTTAGAGGAGTTAAAAGCATGTATTGAATTAGGATTCGGGTTCGGACCCGACTCGTCTGATTTGGATCCGAAGTTGTCGGATACCTTGCCCGCTTTAGGTTTTTACTGTGCTCTTAATAAACAGTATAGTAGTTGTTTGTCTAGATCAGCTTCGACGTCGTCGCTTTTGTCTGTTTCAGGTGAAAAGTGGTGTTTTTCGGCAGGTGATGATCCGGAGATGGTGAAGAAGAGGTTGCGACAATGGGCCCAGATTGTCGCATGCTCGGTCAAGCAATTTTCAGGGGAACCAAAT
>gnl_Poptr_v3.0_Potri.007G043900.1
ATGAAACATAAGTACAAATTGTGCCCTCCGTCTAAAAAAATTCCAATAGCCATAGGGCTCTCTAAACCACTGGCCGGCAAGGTCGGAGGACCTCCGCCGCTGCATCCCATTTCTGGGGCTGTGCCCATGTCCCTCCCCAACCCCCACCCGCCTCGACCACCACCACCATCGCCTCCAGAAGAACAAATAGAATATCGACCACCCATACGAAAACAACAACAAAATCACCGACTACTAGGACCGTCTCCACTTTACAAACAACATTCATGGTCACCAGATATTGACAGGGATGAGGCATGGCTAAGGAGGAAAGGAAGCTATAAGAAAAAGAAAAGCAAAAGCGTTACTGATGAAGATCTTGATGAGCTTAAAGGTTGTATTGAGTTAGGTTTTGGGTTTGACTCTCCAGAAATGGATCAACGTTTGTCTGATACTTTTCCTGCTTTGGAACTTTATTATGCTGTTAACAAAAACTACTATGATCATTCCGCCTCCAAGCCTGTAGTCACTGCTACGCCGTCTTCGTCCACGGCGTCTGATTGTGACTCACCGTCTCCCCTAGGTAGCCCTCACACCATTTTTGGTCCAGGTGAAAATCCACAGACGGTGAAGACGAGATTAAGGCAGTGGGCACAGGTGGTTGCCTGTTCCGTGCGGCAAAGTTCAAGTTCAAGC
>gnl_Poptr_v3.0_Potri.005G138100.1
ATGTCCCTCCCCTACCCCCGCCCGCCGCCACCACCTCGAGAAGAACAAATAGAATATCAACCACCCATACGAAAACAGCATCAACAACAACTACTAGGGCCGTCTCCACTTTACAAACAACATTCATGGTCACCTGATATTTACAGGGACGAGGCGTGGCTAAGGAGGAAAGGAAACTATAAGAAAAAGAAATGCAAAAGCGTTACTGATGAAGATCTCGATGAGCTTAAAGGTTGTATTGAGTTAGGTTTTGGGTTTGACTCTCCAGAAATGGATCAACGTTTGTCTGATACTTTTCCTGCTTTGGAACTTTATTATGCTGTCAACAAGAACTACCATGACCATTCCGTCTCCAAGCCTTTCACTGATACGTCGTCTTCGTCCATGGCGTCTGATTGTGATTCACTCTCTCCCCTAGGTAGCCCTCACAACATTTTTGGTCCAGGTGACAATCCACAGACGGTGAAGACAAGGCTAAAGCAGTGGGCACAGGTGGTTGCTTGTTCGGTGAGGCAGAGTTCAAGTTCAAGC
>gnl_Prupe_v2.1_Prupe.8G126400.1
ATGGAGAATACCCAAGCGCCACCGCCTCGACCTCTGTACAAGCAGAACTCGTGGTCGCCCGACACGCTCCGCGACGAGACGTGGCAGCGCCGGAAGAGCAGCTGCAGCGCGCGCCGCCTCAATCGCAGCAAAAGCGTCTCGGAAGACGATTTGGAGGAGCTCAAAGCGTGCATTGAGCTCGGGTTCGGGTTCGATTCGCCCGTTATCGACCCGAAACTGTCCGATACTTTACCCGCCTTGGAGTTTTACCACGCTGTAAATACGCAGTGCAGTAAGAGCTTGTTAACAGAAGTTGGTGATGCGGAGATGGTGAAGATGAGGTTGAGGCAGTGGGCCCAGTTGGTCGCTTGCGCGGTTCGGCAATCATCTTCTTCTATC
>gnl_Prupe_v2.1_Prupe.7G133400.1
ATGTCTGAACCGCACGCCCCGCCTCCTCCGCCGCTCTATAAGCAGCATTCCTGGTCCCCTGACGCCTACCGAGACGAGGCATGGCACCGCCGCAAGAAGATCAACGGCAGATCGAAGCTCCAGCGCAGCAAGAGCGTCACTGACGAAGACCTCGACGAGTTGAAAGCCTGCATCGAACTCGGGTTCGGGTTTAACTCGCCCGAGTCGGATCAGCGGCTCGCCGACACCCTGCCCGCTTTGGGACTTTACTACGCGGTTAACAAGAGTTATTACGACTCGGTATCTCACAAGTCTACGACGACCCCAACGTCGTCGTTTTCGCCAACCCCGTCCGAGTGCGACTCGGTGCCCTCCCCCGTGGGCAGCCCGCATACAATCTTCGGACCCGGAGATACGCCGCAGACGGTGAAGGCGCGGTTGAGGCAGTGGGCCCAGGTGGTTGCGTGCACGGTGAGGCAGAGTTCT
>gnl_Selmo_v1.0_119859
ATGTCAGTAAAAGCACCGGCAAAGTTAGCACCAACAACAGCGACCGAGCAAGCCGCCGCCACCACCACACCTCCCAGGCGCTACCACAGGCAAACCAGCGCCAAGATGAGCACCTGGAGCACCGAGATTGACCACGACAGAGAATGGGAGCGCAGAAAAGGCTTGATAAACTCCGTCGAGCATGTCCGCACCAGGAGCTTAACTGATGCCGATCTAGACGAGCTGCGGGGATGCATTGATCTGGGATTTGGATTCAAGAACGAGGCCGACCCGGAGCTGTGGAAGACGCTGCCGGCACTAGAGCTGTGTTATGCCATCACGCAGCAGCTCAAGGAGGTCCAGCGGCCATCGCCGGTTTCGCCACTCGCAGTTGCTGGAGACTTTTCTTCCGAGAGTGGGGATCGTCCACAAGAAGTGAAGACGCGACTACGGCATTGGGCCCGAGCGGTGGCATGCACCGTGAGGCAGAGCTTG
>gnl_Solly_v2.4_Solyc02g090840.2.1
ATGTCACACCCCACCGCAGCTCCGCTATCAGGACCACGCCTCTCACAACCCTCGTCGTCGGCGATGTCTCCCTTGTACAAACAGAAATCTTGGTCACCGGACACGTTTCGCGACGAGGCGTGGCAGCGGCGGAAGGGTACCCACGGAAGCTGCCTCAAACGGCGGAGCAAGAGCGTTACCGATGAGGACTTTGATGAGATTAAGGCCTGTATCGAATTAGGGTTTGGATTTGATTCGCCAGAAATGGATCAGCGATTGTCTGATACTTTTCCGGCGTATGACCTGTTTTACGCCGTGAATAAACAATACACCGACACTCTTTCAAAGACTTCCTCTGTATCATCGGTCATCTCCAATTGCGAGTCAACCCTTCCTCCCGTCAGTCCCCACACCATTGTCTTTCCAGGAGATAATCCACAGGCAGTGAAGACAAGGTTGCGGCAATGGGCACAGGTGGTTGCGTGTGTGGTGCGTCAATCTTCGTAT
>gnl_Sorbi_v3.1_Sobic.004G309500.1
ATGGATAAGGCGGCGGGGCAACGCCATCTTATCGGAGGCGGCGGCGGCGGCGGAGGGAAGAAGGCGGGGTCTGCCGCGGCGCCCGCGCTTGGACTGCAGAAGCAGAACTCGTGGTCGCCGGACATCGAGCGCGATGAGGCATGGGAGCGCCGGCGCCGGGGCATGCGCCGCGGCGGCACGGCGCTGCGGCGCGTCCGGAGTGTCACGGACGACGATCTCGACGAGCTCCGCGGGTGCATCGATCTGGGGTTCGGATTTGAGCCGGCCCCTGCCGTCGCCGGGTCCGGGTGCGCGGCGTGCGGCTGTGCCGGGAGGAACCGCCTCCTGGAGACGCTGCCGGCGCTCGACCTCTACTACGCCGTCCACGCCGGCGGTGCCGAGGGACCGACGTGCTCGTGCGGCGCCGCGTCGGAGGTCTCCTCCGAAGAGTCGCCGCTCGGCAGCCCGATGTCCATATTATCTCCAGGCGATCCACCGGAGACGGTGAAGATGCGGCTGAAGCAGTGGGCGCAGGTGGTTGCGCTTTCCATGCTGAGCCGCCAC
>gnl_Spipo_v2_Spipo0G0176600
ATGGCGGATCCCAAGAAGGTCGATGGTTCCGCCTCCGCGGGGCGGCTGCCTCCTCCCCTGCAGCCGCTTTTCAAGCAGCGGTCGTGGTCACCGGACACGGATCGGGAGGAGGCCTGGCAGCGGCGGAAGGGCCTGTACAAGAATCGCCGGAAGGAGGCGGCGGCGGCCGGAGGCGGCGGCGGTGGCCATCGGCTCAGCCGGAGCGTGACGGATGAGGATCTCGAGGAGCTCCGGGGTTGCATCGATCTAGGGTTTGGGTTCGGCCTCGACTCCCCGGCGTCGTCCACCACTGCCTCGTCCTTGGACGATACGGACCGGCTCTCCGACACCCTCCCGGCGCTGGATCTGTACTACGCCGTCCAGCGGAGCTATTCCGGCTCCGTTGCGGGGGCGAGGTCGGTCAACGATCCTCCTTCGGCGCCGTCGCCGGTGGGCAGCCCCCTGGCCATCTATTCCCCAGGTAAATGGCGATCCTCGCTCCGA
>gnl_Stras_v2.0_SGA_v2.0_scaffold336T49162
ATGCGCGTTGACTCAAGCGACGCTCCACCGCCCGAAAAAAGGCAATCGCTGCCGCGAGCTGCCGAGCTTCGCCGCAGGGATCGGCCGCCGCCGATGTCTCCCCAGCCGAAGCACCTGTTGCCTCACGCGGCGGCCCCCTTGCGCAAGCAGAGCTCGTGGTCCCCGGACTCCCACCGCGACGAGGCGTGGCTCCGGCAGAAGGCCGATCGCCGCCGGCGGCGGAGCCGGAGCGTCACCGACGAGGATCTCGACGAGCTCAGGGCCTGCATAGAGCTCGGCTTNAATATAAATAAAAGTACATATTGA
>gnl_Stras_v2.0_SGA_v2.0_scaffold393T50691
ATGTCGGCACCGGAACCCCGCCCCCGCCGCGACGGAGCCCCGCCGCCTCTGTTCAAGCAAAACTCCTGGTCGCCGGACATCATCCGCGAAGAGAACTGGATGAATCGCCGGAAGAACAACCTCAGGCGCCGCGGCCGCAGCGTCACCGACGACGACCTCGACGAGCTCCGCGCCTGCTTCGATTTGGGGTTCAACTTCGACTCGACGGATTTGGATCCGAAGCTTTCGTCTACCTTCCCGGCGTTAGAGTTCTACTGCGCCGTGAACCGGCGGTACTGCGACAGCTTGTCCAGATCCTCATCGGCGACGTTTTCCGATGCGGATACGGCATCGTTCTCGGTCGGGAGTCCAGATTCTATAATTGATCCAAGTGATGACCCGGCGACTGTGAAGACGAAATTGAAGCAATGGGCGCAGGTTGTGGCGTGTTCGGTGCGCCAATCTTTGCCAGACGTAATGTGTGATTAA
>gnl_Stras_v2.0_SGA_v2.0_scaffold15T07301
ATGAAAGGAAAAACATGGCACAGTATATATACGAGAACCCAAAGGCCAATCAAAATCGTTGACTCAAGCGACGCTCCACCGCCCGAAAAAGGGCAATCGCTGCCGCGAGCCACCGAGCTCCGCCGCAGGGATAGGCCGCCGCCGATGTCTCCCCAGCCGAAGCACCCGCCGCCTCACGCGGCGGCACCCTTGCGCAAGCAGAGCTCGTGGTCCCCGGACTCCTACCGCGACGAGGCGTGGCTCCGGCAGAAGGCCGATCGCCGACGGCGGCGGAGCCGGAGCGTCACCGACGGGGATCTCGACGAGCTCAGGGCCTGCATAGAGCTCGGCTTCGGTTTCGACTCGCCGGAGATGGACCAGCGCCTGAACGACGCCTTCCCCGCCTACAGCCTCTACTACGCGGTCAACAAGCAGTACCACGACGCCGTTGCCAAGCCGCCGCCGTCTCCGTCCGCCGCCAGACCTGAGCACGACGCCGTGACTCCGATTGGGAGCCCCCACGCGTTTTTCGGCCCTGGGGAAAATCCAGAGAGGGTGAAAACAAGGTTGCGACATTGGGCGCAAGTAGTTGCTTGTGCCGTGCGCCTATCTTCGACCTAA
>gnl_Theca_v1.1_Thecc1EG000612t1
ATGTCCCATCTTGACGCGCCTCCACCCCTACCTCCTCCCATGCCGCCACCGCCTGACAAACTGCAAGCAGTGCTTGAATCACCACAGCCGCCGGCGCCGGCTCCGCTGATGATGTCGCCTCTGCTTCCGCTTTACAAGCAGCGATCGTGGTCGCCAGACATTTTCCGTGACGAGGCATGGCTTAGGAGGAAGGGAAACAGCAAGAACAGGAGAAGCAAGAGCGTGACGGAAGAAGACCTTGATGAACTCAAGGCTTGTATTGAGTTGGGGTTCGGGTTTGACTCCCCCGAGGTGGATCAACGTTTGTCTGATACTTTGCCTGCTCTTGGTCTTTATTATGCTGTTACCAAGAACTACATCGACACCGTATCAAAGTCCACGTCCTCTCCTTCGGCTGCATCGGATTGTGATAGTATTCCTTCCCCTATAGGCAGCCCCCACACCATCTTTGGCCCTGGTGATAATCCACAGACGGTGAAGACAAGGCTGAGGCAATGGGCGCAGGTGGTTGCTTGTTCCGTGAGGCAAAGTTCA
>gnl_Theca_v1.1_Thecc1EG007071t1
ATGTCGAGACGTTACGCGCCGCCTCCACCCCCTCCGCCACAACCAAGGCATTTATACAAGCAGCGATCGTGGTCCCCTGACGCGGAGCGAGACGAGGCGTGGCTCAGGCGGAAGGGAAGCTATGGCGTGGGGCTCCGTCGTAGCCAGAGCGTCACCAACGATGATTTGCAGGAGCTCAAAGGCTGTATCGAGTTAGGTTTCGGTTTCGAACCCGACTCGCCCGAACTGGATCCGAAACTATCCGATACTTTACCCGCTTTGCCATTTTACTGCGCCGTTAATCGTCAATATAGCGGTAGATTATCGAGGTCTTCATCCACTTCATCGATTGGATCCTTTAATGATGCTGGTAGCTCTAGCACGATAATTGATCATGGCGACGATCCGGAGACGGTTAAGACTAGGCTGCGGCAATGGGCGCAGGTGGTGGCATGTTCGGTGCGGCAGTTTTCAGGAGAACCAAAT
>gnl_Utrgi_v4.1_Scf00246.g13690.t1
ATGTCGCAACTGCCGCCCAAGGCGTCGTCCTCTATCTACAAGCACAACTCGTGGTCCCCTGACTTCCTCCGTGACGAGGCATGGCAGCGTAGGCAGGACCGCCGTCACTGCCGTAGCAAGAGCGTCACCGATGACGATATGGAGGAGTTCAAGGCTTGCATAGAGCTCGGATTCGGATTTGACTCGCCGGAGATGGATCCACGCCTCTCTCACACCTTGCCGGCTTACGGCCTTTACTACGCCGTGAATCAGCAGTACAGTAAATCCGTATCCAAGCCGCCGGTCAGATCTGAATGTGAGACGCCGTCGCCGCTCTGTAGCCCCCTCAGCGTTATCGCCCCTGGAGAGGATCCGCAGACGGTGAAAACGAAGCTGAAGCAATGGGCACAGCTTGTAGGCTGCGCCGTACGGCAAAATACAAGG
>gnl_Utrgi_v4.1_Scf00072.g6881.t1
ATGTCGCTTCCGCCGACCGATCAAGCGGCTGCACCGCCGAGGGCACCTTCGGGTATCTACAAGCATAAGTCATGGTCCCCTGACTTGTTCCGCGACGAAGCGTGGCAGCGGCGGCAGGACCGCCGACACCGCCGTAGCAAGAGCGTGACGGAGGACGATATGGAGGAGTTCAAGGCTTGCATAGAGCTTGGATTCGGATTCGACTCGCCGGAAATGGATCAACGCCTCTCTGATACGCTGCCGGCGTACGGCCTTTACTACGCGGTGAATCAGCAGTACAATAAAACCGTTTCTAAGCCGCCGTTGCCGATGTCGCCGTCCAGATCTGAATGCGAGACTCCATCGCCGCTCGGCAGCCCCCTCACCATCATCTCCCCCGGTGACACTCCGCAAACGGTGAAAACGCGGCTGAAGCAATGGGCGCAACTTGTAGGCTGCTCCGTTCGGCAAACTACGAAG
>gnl_Utrgi_v4.1_Scf00127.g9768.t1
ATGTCACTTCCACCGCCGAATCCGCTGAAGAAGTTGGATGCACACCTGCCGGCGGTTCCCTCGCTCTACAAGCACAAATCATGGTCTCCGGATCTATACCGTGACGAGGCTTGGCAGCGGCGGCGTGACCGTCGTAACCGGCGTACTAAAAGCGTCACAGAGGACGACATAGAGGAGTTGAAGGCCTGCATCGAGCTCGGATTCGGATTCGACTCGCCGGAAATGGATCCGCGTCTCTCCGACACTGTGCCAGCGTATGGCCTGTACTACGCTGTGAATAAACACCACAGCGACACCGCGTCCAAGCCTCCGCTGCCGATCTCGCCTACCTTATCCGACTGCGAGACTCCGTCACCCCTCACAATTTTCGCTTCCGGCGAAAATCCACAGGCGGCGAAGACGAGATTGAAGCAATGGGCGCAAGTGGTCGCCTGCGCCGTGCGGCAATCCCCAAGC
>FraveV4A2_1g16050.t1
ATGTCTGAACCTCACGCTCTGCCACCTCATCCACCGTCTCCTCCCCCTTCTTCCTCCATGGCCATGATCATGCCTCCGAACCCTCTCTTCAAGCAGAAGTCTTGGTCCCCGGACGCCTACCGCGACGAGGCGTGGCACCGCCGCAAAAGCAACAGCAGGAAGCAAAAGCAGCGGAGCAAGAGCGTCACCGACGAAGACCTTGATGAGTTGAAAGCGTGTATTGAGTTGGGGTTCGGGTTTGAGCCGCCGGAGGAGGAGGAGAGTGCCGACCAACGACTCTCCGATACTCTTCCCGCTTTGGGACTCTACTACGCCGTCAACAGAAGCTACAAGTCTTCCACCACTCCGACGTCGTCGTTCTCCCCGACACCGTCGGAATGCGACTCCCACTCCCCCATCGGCAGCCCCCACACCATATTTGGTCCCGGGGATAATCCACAGACGGTGAAGGCAAGGTTGAAGCAGTGGGCGCAGGTGGTTGCTTGCACGGTGAGGCAGAGTTCGAAC
>FraveV4A2_2g05911.t1
ATGGCCGACCCTCATGCACCTCCGCCTTGGCCTCTCTTCAAGCAGAACTCATGGTCGCCGGACATACTCCGTGAGGAGACATGGCAGCGTCAAAAGAGCAATTGGGGCACACGGAGTCTCAACCGCAGCAAAAGCATTTCAAACGACGACTTGGAGGAACTGAAAGCCTGCATTGAGCTGGGATTCGGGTTTGATTCACCGGAAATTGACCCCAAACTCCGCAACGCCTTACCTGCATTGGAGTCTTACCATGCCTTACATAAGCAGCAGTTCAGTAAAAGCTTATCAACAGAAAGGGATGATGCAGAGGTGGTGAAGATGAGGTTAAAGCAGTGGGCGCTATTGGTTGCCTGTGCGGTCCGGGAATCTTCTTCTTCCGGAAGA
>Maldo_HF_27775
ATGTTACCGTTGGGAAGCCACGTGGCTTCTCCTCGTCCGTTGGATTTTAACGGCAACAATTTTAGGACCGTTGGATTTCCAACGCGGTTGTGGTCCCCTGACGCATACCGTGACGAGGCATGGCACCGCCGCAAGAAAATCAACGGCAGATCGAACCTCCAGCGGAGCAAAAGCGTCACTGACGAAGACCTCGACGAGTTGAAAGCCTGCATCGAGCTAGGGTTCAGGTTTGACTCGCCCAAGTCGGATAAGCGACTCGCTGACACTCTTCCCGCGTTGGGACTTTACTACGCGGTTAACAAGAAGTACTGTGACTCAGTTTCTAATAAGTCTACGGCGACTACAACGACCCTGACGCCGTCAGAGTGTGACTCGGTGACCTCCTCTCAACGTGATGTTCACGGGGAAAGTGCCGAGCATCTGTGGGAAACTATAGCAGGTAAAGGGCAGTTCAAGACCTTGGTTACGAATCTGTGGTCAAGCCTTGCCGGCAGGGGCCGCCTTAAAAGTCACATAGTTCACTGCCAGGTTCTTCAAGTT
>Maldo_HF_31363
ATGTCTGAACCCGACGCGCCGCCTCCTCCACCGCTCTACAAGCAGCGGTCGTGGTCCCCGGACGCATACCGCGACGAGGCATGGCACCGCCGCAAGAAAATCAACGGCAGATCGAACCTCCAGCGGAGCAAGAGCGTCACCGACGAAGATCTCGACGAGTTGAAAGCCTGCATCGAGCTAGGGTTCGGGTTTGACTCGCCCGAGTCCGATCAGCGACTCGCTAACACTTTTCCCGCGTTGGGACTTTACTACGCGGTTAACAAGAGTTACTGTGACTCGGTTTCTAATAAGTCTACTGCGACTCCAACATCGCTGTTTTCGCCGACGCCGTCTGAGTGCGACTCGGTGTTCTCCCCCATCGGCAGCCCCCATACCATTTTCGGACCCGGAGATACGCCGCAGACGGTGAAGACGCGGCTGAGGCAGTGGGCACAGGTGGTTGCTTGCACGGTGAGGCAGAGTTCG
>Malba_009089
ATGAAAAACCCCCACGTACCACCGCCTCACCCTCTCTACAAGCAGAATTCGTGGTCGCCCGACACGATCCGGGAAGAGACGTGGCAGCGTCGAAAGAGCATTTCTGGCACGCGCCGCCTTGTTCGTAGCAAAAGCGTTTCCGACGATGATTTGGAGGAGCTGAAGGCCTGTATTGAGCTCGGATTCGGGTTCGATTTACCCGACGTTGACCGGAAACTATCCGATACTTTACCTGCTTTGGAGTTTTACCACGATGTAAATAAGCAGTGCAGTAAGAGCTTGTTAACAGACGGTGGCGATGCGGAGGAGGTGAAGACGAGATTGCGGCAGTGGGCCAAGTTGGTCGCTTGCTCGGTTCGGGAATCATCATCTTCTTCCATC
>Malba_021747
ATGTCTGAACCCCACCTGCCGCCTCCTCCTCCACCGCTCTACAAGCAGCGGTCGTGGTCCCCGGACGCATACCGCGACGAGGCATGGCACCGCCGCAAGAAAATCAACGGCAGATCGAACCTCCAGCGGAGCAAAAGCGTCACTGACGAAGACCTCGACGAGTTGAAAGCCTGCATCGAGCTAGGGTTCGGGTTTGACTCGCCCGAGTCGGATAAGCGACTCGCTGACACTTTTCCCGCGTTGGGACTTTACTACGCGGTTAACAAGAAGTACTGTGACTCGGTTTCTAATAAGTCTACGGCGACTACAACGACGTCGTTTTCCCCGACGCCGTCCGAGTGCGACTCGGTGACCTCCCCCATCGGCAGCCCCCATACCATTATCGGACCAGGAGATACGCCGCAGACGGTGAAGACGCGGCTGAGGCAGTGGGCCCAGGTGGTTGCTTGCACGGTGAGACAGGGTTCG
>Malba_029678
ATGAGAAGCCCAGTACAATCATCAATTTCACCACCTCCTCCACCGCTCTACAAGCAGCGGTCGTGGTCCCCGGACGCATACCGCGACGAGGCATGGCACCGCCGCAAGAAAATCAACGGCAGATCGAACCTCCAGCGGAGCAAGAGCGTCACCGAGGAAGATCTCGACGAGTTGAAAGCCTGCATCGAGCTAGGGTTCGGGTTTGACTCGCCCGAGTCCGATCAGCGACTCGCTAACACTTTTCCCGCGTTGGGACTTTACTACGCGGTTAACAAGAGTTACTGTGACTCGGTTTCTAATAAGTCTACTGCGACTCCAACATCGCTGTTTTCGCCGACGCCGTCTGAGTGCGACTCGGTGTTCTCCCCCATCGGCAGCCCCCATACCATTTTCGGACCCGGAGATACGCCGCAGACGGTGAAAACGCGGCTGAGGCAGTGGGCACAGGTGGTTGCTTGCACGATGAGGCAGAGTTCTGTTGCTGCTTCTTCCATGGCTGCTTTGAAGCAACCAACCATTAGAGTTATGGCAATCATTGCTGAAGGTGTACCTGAGTCAGACACTAAGCAATTGATTGCATATGCACGGGCAACCAACAAGGTTGTCATTGGCTCAGCTACTGTTGGAGGAATTCAAGCTGGTGCTTTTAAGATTGTCGAGGGGCAGAGAATTTCTCTGAACAATGCTGGTCGCCTTCCCATGAATAAAATAAGGGATCCAAACTTAAATCGTGCTGAGATTTATGATCTTCCAGTTGAGGACAAGTCACATGCTCTGCTGGTAGAGGCCCTTCGTGGCCAGACTAAGAAGTTCAATACCATAGTGGCAGTCCGACCGATT
>Malsi_02g014690
ATGTCTGAACCCCACCTGCCGCCTCCTCCTCCACCGCTCTACAAGCAGCGGTCGTGGTCCCCGGACGCATACCGCGACGAGGCATGGCACCGCCGCAAGAAAATCAACGGCAGATCGAACCTCCAGCGGAGCAAAAGCGTCACTGACGAAGACCTCGACGAGTTGAAAGCCTGCATCGAGCTAGGGTTCGGGTTTGACTCGCCCGAGTCGGATAAGCGACTCGCTGACACTTTTCCCGCGTTGGGACTTTACTACGCGGTTAACAAGAAGTACTGTGACTCGGTTTCTAATAAGTCTACGGCGACTACAACGACGTCGTTTTCCCCGACGCCGTCCGAGTGCGACTCGGCGACCTCCCCCATCGGCAGCCCCCATACCATTATCGGACCAGGAGATACGCCGCAGACGGTGAAGACGCGGCTGAGGCAGTGGGCCCAGGTGGTTGCTTGCACGGTGAGACAGGGTTCG
>Malsi_05g009980
ATGAAAAACCCCAACGTACCACCGCCTCACCCTCTCTACAAGCAGAATTCGTGGTCGCCCGACACGATCCGGGAAGAGACGTGGCAGCGTCGAAAGAACATTTCTGGCACGCGCCGCCTTGTTCGTAGCAAAAGCGTTTCCGACGATGATTTGGAGGAGCTGAAGGCCTGTATTGAGCTCGGATTCGGGTTCGATTTACCCGACGTCGACCGGAAACTATCCGATACTTTACCTGCTTTGGAGTTTTACCACGATGTAAATAAGCAGTGCAGTAAGAGCTTGTTAACAGACGGTGGCGATGCGGAGGAGGTGAAGACGAGATTGCGGCAGTGGGCCAAGTTGGTCGCTTGCTCGGTTCGGGAATCATCATCTTCTTCCATC
>Malsi_15g025910
ATGTCTGAACCCGACGCGCCGCCTCCTCCACCGCTCTACAAGCAGCGGTCGTGGTCCCCGGACGCATACCGCGACGAGGCATGGCACCGCCGCAAGAAAATCAACGGCAGATCGAACCTCCAGCGGAGCAAGAGCGTCACCGACGAAGATCTCGACGAGTTGAAAGCCTGCATCGAGCTAGGGTTCGGGTTTGACTCGCCCGAGTCCGATCAGCGACTCGCTAACACTTTTCCCGCGTTGGGACTTTACTACGCGGTTAACAAGAGTTACTGTGACTCGGTTTCTAATAAGTCTACTGCGACTCCAACATCGCTGTTTTCGCCGACGCCGTCTGAGTGCGACTCGGTGTTCTCCCCCATCGGCAGCCCCCATACCATTTTCGGACCCGGAGATACGCCGCAGACGGTGAAGACGCGGCTGAGGCAGTGGGCACAGGTGGTTGCTTGCACGGTGAGGCAGAGTTCG
>Malsy_02g015300
ATGTCTGAACCCCACCTGCCGCCTCCTCCTCCACCGCTCTACAAGCAGCGGTCGTGGTCCCCGGACGCATACCGCGACGAGGCATGGCACCGCCGCAAGAAAATCAACGGCAGATCGAACCTCCAGCGGAGCAAAAGCGTCACTGACGAAGACCTCGACGAGTTGAAAGCCTGCATCGAGCTAGGGTTCGGGTTTGACTCGCCCGAGTCTGATAAGCGACTCGCTGACACTTTTCCCGCGTTGGGACTTTACTACGCGGTTAACAAGAAGTACTGTGACTCGGTTTCTAATAAGTCTACGGCGACTACAACGACGTCGTTTTCCCCGACGCCGTCCGAGTGCGACTCGGTGACCTCCCCCATCGGCAGCCCCCATACCATTATCGGACCAGGAGATACGCCGCAGACGGTGAAGACGCGGCTGAGGCAGTGGGCCCAGGTGGTTGCTTGCACGGTGAGACAGGGTTCG
>Malsy_04g008790
ATGGTCCAGACAGATCCCATGGCCCATCTTTATTCAGCTCCTAAACCCAAGACATATGGGCCCATCAACTTCCTCGCCCACCAGGCCTTAATCCCCGGACGACAAGTCGTCTTCTTCCAGCGCGCTCACCATCTCCGTCTCTCTCCGTCGTCTCCTCGATCCAGCCTGCAAGTACCGACCTCTGGTTCCCACGCAATCGATTCGACTGGCCATTGTTTCTTTCTCCGGAATCCCATTTCGAGCAAGCTCCCGAGCAGGAGGAGTTCCCAGATGACGACCGTTTGGAAGAAACACCACCAGAACCACCACAAAGGCGGGGGAGTTTGGGCAGGAGACTGGGACTCTAGCAATGCTTATGATTTTATTAAGTACACCGTCTCGAAGAGATACCAGATAGATTCATGGGAATTTGGAAATGAGCTCAGTGGTAGTGGTGTTGAAGCTAGTTCCGTCGGATCCACAGGCCCAGTACAGTCATCAATTTCACCGCCTCCTCCACCGCTCTACAAGCAGCGGTCGTGGTCCCCGGATGCATACCGCGACGAGGCATGGCACCGCCGCAAGAAAATCAACGGCAGATCGAACCTCCAGCGGAGCAAGAGCGTCACCGACGAAGATCTCGATGAGTTGAAAGCCTGCATCGAGCTAGGGTTCGGGTTTGACTCGCCTGAGTCCGATCAGCGACTCGCTAACACTTTTCCCGCGTTGGGACTCTACTACGCGGTTAACAAGAGTTACTGTGACTCGGTTTCTAATAAGTCTACTGCGACTCCAACATCGTTGTTTTCGCCGACGCCGTCTGAGTGCGACTCGGTGTTCTCCCCCATCGGCAAACCCCATACCATTTTTGGACCCGGAGATACGCCGCAGACGGTGAAGACGCGGCTGAGGCAGTGGGCACAGGTGGTTGCTTGCACGCAAGCTGTCACAAAAACTTGCTCCTGCAAGGACGAAGAAGATGGCACTGCTTGTTGCAGCTTTCGAAAAGGTCATACCAGCTCGCCATCACAGGTTAAACCCGTAGAGCTTCAACCCAAGGAAGCCCCCGAGGTCGACTCTGCCAGCCTTTCTGCTCCAATTTCAAATCTG
>Malsy_12g001650
ATGGTCCAGACAGATCCCATGGCCCATCTTTATTCAGCTCCTAAACCCAAGACATATGGGCCCATCAACTTCCTCGCCCACCAGGCCTTAATCCCCGGACGACAAGTCGTCTTCTTCCAGCGCGCTCACCATCTCCGTCTCTCTCCGTCGTCTCCTCGATCCAGCCTGCAAGTACCGACCTCTGGTTCCCACGCAATCGATTCGACTGGCCATTGTTTCTTTCTCCGGAATCCCATTTCGAGCAAGCTCCCGAGCAGGAGGAGTTCCCAGATGACGACCGTTTGGAAGAAACACCACCAGAACCACCACAAAGGCGGGGGAGTTTGGGCAGGAGACTGGGACTCTAGCAATGCTTATGATTTTATTAAGTACACCGTCTCGAAGAGATACCAGATAGATTCATGGGAATTTGGAAATGAGCTCAGTGGTAGTGGTGTTGAAGCTAGTTCCGTCGGATCCACAGGCCCAGTACAGTCATCAATTTCACCGCCTCCTCCACCGCTCTACAAGCAGCGGTCGTGGTCCCCGGATGCATACCGCGACGAGGCATGGCACCGCCGCAAGAAAATCAACGGCAGATCGAACCTCCAGCGGAGCAAGAGCGTCACCGACGAAGATCTCGATGAGTTGAAAGCCTGCATCGAGCTAGGGTTCGGGTTTGACTCGCCCGAGTCCGATCAGCGACTCGCTAACACTTTTCCCGCGTTGGGACTCTACTACGCGGTTAACAAGAGTTACTGTGACTCGGTTTCTAATAAGTCTACTGCGACTCCAACATCGTTGTTTTCGCCGACGCCGTCTGAGTGCGACTCGGTGTTCTCCCCCATCGGCAGACCCCATACCATTTTCGGACCCGGAGATACGCCGCAGACGGTGAAGACGCGGCTGAGGCAGTGGGCACAGGTGGTTGCTTGCACGCAAGCTGTCACAAAAACTTGCTCCTGCAAGGACGAAGAATATGGCACTGCTTGTTGCAGCTTTCGAAAAGGTCATACCAGCTCGCCATCACAGGTTAAACCCGTAGAGCTTCAACCCAAGGAAGCCCCCGAGGTCGACTCTGCCAGCCTTTCTGCTCCAATTTCAAATCTG
>Malsy_15g024120
ATGTCTGAACCCGACGCGCCGCCTCCTCCACCGCTCTACAAGCAGCGGTCGTGGTCCCCGGACGCATACCGCGACGAGGCATGGCACCGCCGCAAGAAAATCAACGGCAGATCGAACCTCCAGCGGAGCAAGAGCGTCACCGACGAAGATCTCGACGAATTGAAAGCCTGCATCGAGCTAGGGTTCGGGTTTGACTCGCCCGAGTCCGATCAGCGACTCGCTAACACTTTTCCCGCGTTGGGACTTTACTACGCGGTTAACAAGAGTTACTGTGACTCGGTTTCTAATAAGTCTACTGCGACTCCAACATCGCTGTTTTCGCCGACGCCGTCTGAGTGCGACTCGGTGTTCTCCCCCATCGGCAGCCCCCATACCATTTTCGGACCCGGAGATACGCCGCAGACGGTGAAGACGCGGCTGAGGCAGTGGGCACAGGTGGTTGCTTGCACGGTGAGGCAGAGTTCG
>Malsy_scaffold1053g000010
AAGTACCGACCTCTGGTTCCCACGCAATCGATTCGACTGGCCATTGTTTCTTTCTTGCTCGCCTGCTCTCTGCAAGCATCGACTGCCCATCATCCCCTCCATCGAGCAGGAGAAGGAAAGCCGCAGTCCCTCCGCACAAAACCCATGAGCCGGAATCCCATTTCGAGCAAGCTCCCGAGCAGGAGGAGTTCCCAGATGACGACCGTTTGGAAGAAACACCACCAGAACCACCACAAAGGCGGGGGAGTTTGGGCAGGAGACTGGGACTCTAGCAATGCTTATGATTTTATTAAGTACACCGTCTCGAAGAGATACCAGATAGATTCATGGGAATTTGGAAATGAGCTCAGTGGTAGTGGTGTTGAAGCTAGTGTTGGAGCTGGACAATACGGAAGATCCGCCTTTATTTGCACCATGATGCAACAACCATCAGGAGGAGTGCACACACAACAGCGGTCGTGGTCCCCGGATGCATACCGCGACGAGGCATGGCACCGCCGCAAGAAAATCAACGGCAGATCGAACCTCCAGCGGAGCAAGAGCGTCACCGACGAAGATCTCGATGAGTTGAAAGCCTGCATCGAGCTAGGGTTCAGGTTTGACTCGCCCGAGTCCGATCAGCGACTCGCTAACACTTTTCCCGCGTTGGGACTCTACTACGCGGTTAACAAGAGTTACTGTGACTCGGTTTCTAATAAGTCTACTGCGACTCCAACATCGTTGTTTTCGCCGACGCCGTCTGAGTGCGACTCGGTGTTCTCCCCCATCGGCAGACCCCATACCATTTTCGGACCCGGAGATACGCCGCAGACGGTGAAGACGCGGCTGAGGCAGTGGGCACAGGTGGTTGCTTGCACGCAAGCTGTCACGAAAACTTGCTCCTGCAAGGACGAAGAAGATGGCACTGCTTGTTGCAGCTTTCGAAAAGGTCATACCAGCTCGCCATCACAGGTTAAACCCGTAGAGCTTCAACCCAAGGAAGCCCCCGAGGTCGACTCTGCCAGCCTTTCTGCTCCAATTTCAAATCTG
>Maldo_GDDH_02G1171900
CAAGCCATAAGCGCTCTCAAAGAGCCCCCAGCGCGCGAGGTCCTCCGACCTCCGCCGCACATCCCCACACCCACAACTCCCGGGGCGGTGGCTGCGCCCATGTCTGAACCCCACCTGCCGCCTCCTCCTCCACCGCTCTACAAGCAGCGGTCGTGGTCCCCGGACGCATACCGCGACGAGGCATGGCACCGCCGCAAGAAAATCAACGGCAGATCGAACCTCCAGCGGAGCAAAAGCGTCACTGACGAAGACCTCGACGAGTTGAAAGCCTGCATCGAGCTAGGGTTCGGGTTTGACTCGCCCGAGTCGGATAAGCGACTCGCTGACACTTTTCCCGCGTTGGGACTTTACTACGCGGTTAACAAGAAGTACTGTGACTCGGTTTCTAATAAGTCTACGGCGACTACAACGACGTCGTTTTCCCCGACGCCGTCCGAGTGCGACTCGGCGACCTCCCCCATCGGCAGCCCCCATACCATTATCGGACCAGGAGATACGCCGCAGACGGTGAAGACGCGGCTGAGGCAGTGGGCCCAGGTGGTTGCTTGCACGGTGAGACAGGGTTCG
>Maldo_GDDH_05G1081800
ATGAAAAACCCCCACGTACCACCGCCTCACCCTCTCTACAAGCACAATTCGTGGTCGCCCGACACGATCCGGGAAGAGACGTGGCAGCGTCGAAAGAGCATTTCTGGCACGCGCCGCCTTGTTCGTAGCAAAAGCGTTTCCGACGATGATTTGGAGGAGCTGAAGGCCTGTATTGAGCTCGGATTCGGGTTCGATTTACCCGACGTCGACCGGAAACTATCCGATACTTTACCTGCTTTGGAGTTTTACCACGATGTAAATAAGCAGTGCAGTAAGAGCTTGTTAACAGACGGTGGCGATGCGGAGGAGATGAAGACGAGATTGCGGCAGTGGGCCAAGTTGGTCGCTTGCTCGGTTCGGGAATCATCGTCTTCTTCCATC
>Maldo_GDDH_15G1283800
ATGTCTGAACCCGACGCGCCGCCTCCTCCACCGCTCTACAAGCAGCGGTCGTGGTCCCCGGACGCATACCGCGACGAGGCATGGCACCGCCGCAAGAAAATCAACGGCAGATCGAACCTCCAGCGGAGCAAGAGCGTCACCGACGAAGATCTCGACGAATTGAAAGCCTGCATCGAGCTAGGGTTCGGGTTTGACTCGCCCGAGTCCGATCAGCGACTCGCTAACACTTTTCCCGCGTTGGGACTTTACTACGCGGTTAACAAGAGTTACTGTGACTCGGTTTCTAATAAGTCTACTGCGACTCCAACATCGCTGTTTTCGCCGACGCCGTCTGAGTGCGACTCGGTGTTCTCCCCCATCGGCAGCCCCCATACCATTTTCGGACCCGGAGATACGCCGCAGACGGTGAAGACGCGGCTGAGGCAGTGGGCACAGGTGGTTGCTTGCACGGTGAGGCAGAGTTCG
>Maldo_Gala_01g014020
ATGTCTGAACCCCACTACTGTCTCCTCCTTCATCGCTCTACAAGCAGTGATCGTGGTCCCCGGACGCACACAATGACGAGATTGAACCTCCAGCGGAGTAAAAACATTACTGACGAAGACCTCGACGAGTTGAAAGCCTGCATCGAGCTAAGGTTCAGGTTTGACTCGCCCGAGTCGGATAAGCGACTCGCTGACACTTTTCCCGCTTTGGGACTTTACTACCCTCAGGGACAAAAACAACCGATCTCCATCTCCACGGAACAAGTGAAGAACAGACCACACAAACAGCTGTCAAATGAGTTTTATATC
>Maldo_Gala_02g014400
ATGTCTGAACCCCACCTGCCGCCTCCTCCTCCACCGCTCTACAAGCAGCGGTCGTGGTCCCCGGACGCATACCGCGACGAGGCATGGCACCGCCGCAAGAAAATCAACGGCAGATCGAACCTCCAGCGGAGCAAAAGCGTCACTGACGAAGACCTCGACGAGTTGAAAGCCTGCATCGAGCTAGGGTTCGGGTTTGACTCGCCCGAGTCGGATAAGCGACTCGCTGACACTTTTCCCGCGTTGGGACTTTACTACGCGGTTAACAAGAAGTACTGTGACTCGGTTTCTAATAAGTCTACGGCGACTACAACGACGTCGTTTTCCACGACGCCGTCCGAGTGCGACTCGGCGACCTCCCCCATCGGCAGCCCCCATACCATTATCGGACCAGGAGATACGCCGCAGACGGTGAAGACGCGGCTGAGGCAGTGGGCCCAGGTGGTTGCTTGCACGGTGAGACAGGGTTCG
>Maldo_Gala_05g008790
ATGAAAAACCCCCACGTACCACCGCCTCACCCTCTCTACAAGCAGAATTCGTGGTCGCCCGACACAATCCGGGAAGAGACGTGGCAGCGTCGAAAGAGCATTTCTGGCACGCGCCGCCTTGTTCGTAGCAAAAGCGTTTCCGACGATGATTTGGAGGAGCTGAAGGCCTGTATTGAGCTCGGATTCGGGTTCGATTTACCCGACGTCGACCGGAAACTATCCGATACTTTACCTGCTTTGGAGTTTTACCACGATGTAAATAAGCAGTGCAGTAAGAGCTTGTTAACAGACGGTGGCGATGCGGAGGAGATGAAGACGAGATTGCGGCAGTGGGCCAAGTTGGTCGCTTGCTCGGTTCGGGAATCATCGTCTTCTTCCATC
>Maldo_Gala_13g013960
ATGGTCCAGACAGATCCCATGGCCCATCTTTATTCAGCTCCTAAACCCAAGACATATGGGCCCATCAACTTCCTCGCCCACCAGGCCTTAATCCCCGGACGACAAGTCGTCTTCTTCCAGCGCGCTCACCATCTCCGTCTCTCTCCGTCGTCTCCTCGATCCAGCCTGCAAGTACCGACCTCTGGTTCCCACGCAATCGATTCGACTGGCCATTGTTTTTTCTTGCTCGCCTGCTCTCTGCAAGCATCGACTGCCCATCATCCCCTCCATCGAGCAGGAGAAGGAAAGCCGCAGTCCCTCCGCACAAAACCCATGAGCCGGAATCCCATTTCGAGCAAGCTCCCGAGCAGGAGGAGTTCCCAGATGACGACCGTTTGGAAGAAACACCACCAGAACCACCACAAAGGCGGGGGAGTTTGGGCAGGAGACTGGGACTCTAGCAATGCTTATGATTTTATTAAGTACACCGTCTCGAAGAGATACCAGATAGATTCATGGGAATTTGGAAATGAGCTCAGTGGTAGTGGTGTTGAAGCTAGCCCAGTACAGTCATCAATTTCACCGCCTCCTCCACCGCTCTACAAGCAGCGGTCGTGGTCCCCGGATGCATACCGCGACGAGGCATGGCACCGCCGCAAGAAAATCAACGGCAGATCGAACCTCCAGCGGAGCAAGAGCGTCACCGACGAAGATCTCGATGAGTTGAAAGCCTGCATCGAGCTAGGGTTCGGGTTTGACTCGCCCGAGTCCGATCAGCGACTCGCTAACACTTTTCCCGCGTTGGGACTCTACTACGCGGTTAACAAGAGTTACTGTGACTCGGTTTCTAATAAGTCTACTGCGACTCCAACATCGTTGTTTTCGCCGACGCCGTCTGAGTGCGACTCGGTGTTCTCCCCCATCGGCAGACCCCATACCATTTTCGGACCCGGAGATACGCCGCAGACGGTGAAGACGCGGCTGAGGCAGTGGGCACAGGTGGTTGCTTGCACGGTGAGGCAGAGTTCG
>Maldo_Gala_15g025660
ATGTCTGAACCCGACGCGCCGCCTCCTCCACCGCTCTACAAGCAGCGGTCGTGGTCCCCGGACGCATACCGCGACGAGGCATGGCACCGCCGCAAGAAAATCAACGGCAGATCGAACCTCCAGCGGAGCAAGAGCGTCACCGACGAAGATCTCGACGAATTGAAAGCCTGCATCGAGCTAGGGTTCGGGTTTGACTCGCCCGAGTCCGATCAGCGACTCGCTAACACTTTTCCCGCGTTGGGACTTTACTACGCGGTTAACAAGAGTTACTGTGACTCGGTTTCTAATAAGTCTACTGCGACTCCAACATCGCTGTTTTCGCCGACGCCGTCTGAGTGCGACTCGGTGTTCTCCCCCATCGGCAGCCCCCATACCATTTTCGGACCCGGAGATACGCCGCAGACGGTGAAGACGCGGCTGAGGCAGTGGGCACAGGTGGTTGCTTGCACGGTGAGGCAGAGTTCG
>Pyrco_DAP_Chr15v0.1_38780.1
ATGTCTAAACCCCACGCGCCGCCTCCTCCACCGCTCTACAAGCAGCGGTCGTGGTCCCCGGACGCATACCGCGACGAGGCATGGCACCGCCGCAAGAAAATCAACGGCAGATCGAACCTCCAGCGGAGCAAGAGCGTCACCGACGAAGATCTCGACGAGTTGAAAGCCTGCATCGAGCTAGGGTTCGGGTTTGACTCGCCCGAGTCCGATCAGCGACTCGCTAACACTTTTCCCGCGTTGGGACTCTACTACGCGGTTAACAAGAGTTACTGTGACTCGGTTTCTAATAAGTCTACTGGGACTCCAACGTCGCTGTTTTCGCCGACGCCGTCTGAGTGCGACTCGGTGCCCTCCCCCATCGGCAGCCCCCATACCATTTTCGGACCCGGAGATACGCCGCAGACGGTGAAGACGCGGCTGAGGCAGTGGGCACAGGTGGTTGCTTGCACGGTGAGGCAGAGTTCG
>Pyrco_DAP_Chr2v0.1_04092.1
ATGTCTGAACCCCACCTGCCGCCTCCTCCTCCACCGCTCTACAAGCAGCGGTCGTGGTCCCCGGACGCATACCGCGACGAGGCATGGCACCGCCGCAAGAAAATCAACGGCAGATCGAACCTCCAGCGGAGCAAAAGCGTCACTAACGAAGACCTGGACGAGTTGAAAGCCTGCATCGAGCTAGGGTTCGGGTTTGACTCGCCCGAGTCGGATAAGCGACTCGCTGACACTTTTCCCGCGTTGGGACTTTACTACGCGGTCAACAAGAATTACTGTGACTCGGTTTCTAATAAGTCTACGGCGACTCCAACGACGTCGTTTTCCCCGACGCCGTCCGAGTGCGACTCGGTGACCTCCCCCATCGGCAGCCCCCATACCATTATCGGACCAGGAGATACGCCGCAGACGGTGAAGACGCGGCTGAGGCAGTGGGCCCAGGTGGTTGCTTGCACGGTGAGACAGGGTTCG
>Pyrco_DAP_Chr5v0.1_11085.1
ATGAAAAACCCCCACGTACCACCGCCTCGCCCTCTCTACAAGCAGATTTCGTGGTCGCCCGACACGATCCGGGAAGAGACGTGGCAGCGTCGTAAGAGCATTTCTGGCACGCGCCGCCTTGTTCGTAGCAAAACCGTTTCCGGCGATGATTTGGAGGAGCTGAAGGCCTGTATTGAGCTCGGATTCGGGTTCGATTTACCCGACGTCGACCCGAAACTTTCCGATACTTTACCTGCTTTGGAGTTTTACCACGATGTAAATAAGCAGTGCAGTAAGAGCTTGTTAACAGACAGTGGCGATGCGGAGGAGGTGAAGACGAGATTGCGGCAGTGGGCCAAGTTGGTCGCTTGCTCCGTTCGGGAATCATCATCTCCTTCCATC
>Pyrco_DAP_Chr5v0.1_11096.1
ATGAAAAACCCCCACGTACCACCACCTGGCCCTCTCTACAAGCAGATTTCGTGGTCGCCCGACACGATCCGGGAAGAGACGTGGCAGCGTCGTAAGAGCATTTCTGGCACGCGCCGTCTTGTTCGTAGCAAAAGCGTTTCCGGCGATGATTTGGAGGAGCTGAAGGCCTGTATTGAGCTCGGATTCGGGTTCGATTTACCCGACGTCGACCCGAAACTATCCGATACTTTACCTGCTTTGGAGTTTTACCACGATGTAAATAAGCAGTGCAGTAAGAGCTTGTTAACAGACAGTGGCGATGCGGAGGAGGTGAAGACGAGATTGCGGCAGTGGGCCAAGTTGGTCGCTTGCTCCGTTCGGGAATCATCATCTCCTTCCATC
>Pyrco_BP1_024137.1
ATGTCTGAACCCCACCTGCCGCCTCCTCCTCCACCGCTCTACAAGCAGCGGTCGTGGTCCCCGGACGCATACCGCGACGAGGCATGGCACCGCCGCAAGAAAATCAACGGCAGATCGAACCTCCAGCGGAGCAAAAGCGTCACTGACGAAGACCTCGACGAGTTGAAAGCCTGCATCGAGCTAGGGTTCGGGTTTGACTCGCCCGAGTCCGATAAGCGACTCGCTGACACTTTTCCCGCGTTGGGACTTTACTACGCGGTTAACAAGAATTACTGTGACTCGGTTTCTAATAAGTCTACGGCAACTCCAACGACGTCGTTTTCCCCGACGCCGTCCGAGTGCGACTCGGTGACCTCCCCCATCGGCAGCCCCCATACCATTATCGGACCAGGAGATACGCCGCAGACGGTGAAGACGCGGCTGAGGCAGTGGGCCCAGGTCGTTGCTTGCACGGTGAGACAGGGTTCG
>Pyrco_BP1_043409.1
ATGTCTGAACCCCACGCGCCGCCTCCTCCACCGCTCTACAAGCAGCGGTCGTGGTCCCCGGACGCATACCGCGACGAGGCATGGCACCGCCGCAAGAAAATCAACGGCAGATCGAACCTCCAGCGGAGCAAGAGCGTCACCGACGAAGATCTCGACGAGTTGAAAGCCTGCATCGAGCTAGGGTTCGGGTTTGACTCGCCCGAGTCCGATCAGCGACTCACTAACACTTTTCCCGCGTTGGGACTCTACTACGCGGTTAACAAGAGTTACTGTGACTCGGTTTCTAATAAGTCTACTGGGACTCCAACGTCGCTGTTTTCGCCGACGCCGTCTGAGTGCGACTCGGTGCCCTCCCCCATCGGCAGCCCCCATACCATTTTCGGACCCGGAGATACGCCGCAGACGGTGAAGACGCGGCTGAGGCAGTGGGCACAGGTGGTTGCTTGCACGGTGAGGCAGAGTTCG
>Pyrco_BP_DH_02g13860
ATGTCTGAACCCCACCTGCCGCCTCCTCCTCCACCGCTCTACAAGCAGCGGTCGTGGTCCCCGGACGCATACCGCGACGAGGCATGGCACCGCCGCAAGAAAATCAACGGCAGATCGAACCTCCAGCGGAGCAAAAGCGTCACTGACGAAGACCTCGACGAGTTGAAAGCCTGCATCGAGCTAGGGTTCGGGTTTGACTCGCCCGAGTCCGATAAGCGACTCGCTGACACTTTTCCCGCGTTGGGACTTTACTACGCGGTTAACAAGAATTACTGTGACTCGGTTTCTAATAAGTCTACGGCAACTCCAACGACGTCGTTTTCCCCGACGCCGTCCGAGTGCGACTCGGTGACCTCCCCCATCGGCAGCCCCCATACCATTATCGGACCAGGAGATACGCCGCAGACGGTGAAGACGCGGCTGAGGCAGTGGGCCCAGGTCGTTGCTTGCACGGTGAGACAGGGTTCG
>Pyrco_BP_DH_05g07660
ATGAAAAACCCCCACGTACCACCGCCTCGCCCTCTCTACAAGCAGATTTCGTGGTCGCCCGACACGATCCGGGAAGAGACGTGGCAGCGTCGTAAGAGCATTTCTGGCACGCGCCGTCTTGTTCGTAGCAAAAGCGTTTCCGGCGATGATTTGGAGGAGCTGAAGGCCTGTATTGAGCTCGGATTCGGGTTCGATTTACCCGACGTCGACCCGAAACTATCCGATACTTTACCTGCTTTGGAGTTTTACCACGATGTAAATAAGCAGTGCAGTAAGAGCTTGTTAACAGACAGTGGCGATGCGGAGGAGGTGAAGACGAGATTGCGGCAGTGGGCCAAGTTGGTCGCTTGCTCCGTTCGGGAATCATCATCTCCTTCCATC
>Pyrco_BP_DH_15g24680
ATGTCTGAACCCCACGCGCCGCCTCCTCCACCGCTCTACAAGCAGCGGTCGTGGTCCCCGGACGCATACCGCGACGAGGCATGGCACCGCCGCAAGAAAATCAACGGCAGATCGATCCTCCAGCGGAGCAAGAGCGTCACCGACGAAGATCTCGACGAGTTGAAAGCCTGCATCGAGCTAGGGTTCGGGTTTGACTCGCCCGAGACCGATCAGCGACTCACTAACACTTTTCCCGCGTTGGGACTCTACTACGCGGTTAACAAGAGTTACTGTGACTCGGTTTCTAATAAGTCTACTGGGACTCCAACGTCGCTGTTTTCGCCGACGCCGTCTGAGTGCGACTCGGTGCCCTCCCCCATCGGCAGCCCCCATACCATTTTCGGACCCGGAGATACGCCGCAGACGGTGAAGACGCGGCTGAGGCAGTGGGCACAGGTGGTTGCTTGCACGGTGAGGCAGAGTTCG
>Pruav_sc0000071.1_g680.1.mk
ATGTCTGAACCGCACGCGCCGCCTCCTCCGCCGCTCTACAAGCAGCACTCCTGGTCCCCTGACGCCTACCGTGACGAGGCATGGCACCGCCGCAAGAAGATCAACGGCAGATCGAAGCTCCAGCGCAGCAAGAGCGTCACTGACGAAGACCTCGACGAGTTGAAAGCCTGCATCGAACTCGGGTTCGGGTTTAACTCGCCGGAGTCGGATCAGCGGCTCGCCGACACCCTGCCCGCTTTAGGACTTTACTACGCGGTTAACAAGAGTTATTACGACTCGGTATCTCACAAGTCTACGACGACCCCAACGTCGTCGTTTTCGCCAACCCCATCCGAGTGCGACTCGGTGCCCTCCCCCGTGGGCAGCCCGCATACAATCTTCGGACCCGGAGATACGCCGCAGACGGTGAAGGCGCGGTTGAGGCAGTGGGCCCAGGTGGTTGCTTGCACGGTGAGGCAGAGTTCT
>Pruav_sc0002234.1_g110.1.mk
ATGTTGACTGCCACTTGCTGGAGGGAGCAATGTGTAATTGGCATAAGATGTGAAATTCCCAATATGAGAGAAAAAGGGAAATCAGATTCTATATTAAAACGAAGGAAAAGTGAGTTGATCGGCGAGCCCATGGAGAACACCCACGCGCCACCGCCTCGACCTCTCTACAAGCAGAACTCCTGGTCGCCCGATACGCTCCGCGACGAGACGTGGCAGCGCCGGAAGAGCAGCTGCAGCGCGCGCCGCCTCAATCGCAGCAAAAGCGTCTCGGAAGACGATTTGGAGGAGCTCAAAGCGTGCATTGAGCTCGGGTTCGGGTTCGATTCGCCCGTTATCGACCCGAAACTGTCCGATACTTTACCCGCCTTGGAGTTTTACCACGCTGTAAATACGCAGTGCAGTAAGAGAGTGTTAACAGAAGTTGGTGATGCGGAGACGGTGAAGATGAGGTTGAGGCAGTGGGCACAGTTGGTCGCTTGCTGGGTTCGGCAATCATCTTCTTCTATC
>Pyrusco15g009980.1
ATGTCTGAACCCCACGCGCCGCCTCCTCCACCGCTCTACAAGCAGCGGTCGTGGTCCCCGGACGCATACCGCGACGAGGCATGGCACCGCCGCAAGAAAATCAACGGCAGATCGAACCTCCAGCGGAGCAAGAGCGTCACCGACGAAGATCTCGACGAGTTGAAAGCCTGCATCGAGCTAGGGTTCGGGTTTGACTCGCCCGAGTCCGATCAGCGACTCGCTAACACTTTTCCCGCGTTGGGACTCTACTACGCGGTTAACAAGAGTTACTGTGACTCGGTTTCTAATAAGTCTACTGGGACTCCAACGTCGCTGTTTTCGCCGACGCCGTCTGAGTGCGACTCGGTGCCCTCCCCCATCGGCAGCCCCCATACCATTTTCGGACCCGGAGATACGCCGCAGACGGTGAAGACGCGGCTGAGGCAGTGGGCACAGGTGGTTGCTTGCACGGTGAGGCAGAGTTCG
>Pyrusco15g010170.1
ATGTCTGAACCCCACGCGCCGCCTCCTCCACCGCTCTACAAGCAGCGGTCGTGGTCCCCGGACGCATACCGCGACGAGGCATGGCACCGCCGCAAGAAAATCAACGGCAGATCGAACCTCCAGCGGAGCAAGAGCGTGACCGACGAAGATCTCGACGAGTTGAAAGCCTGCATCGAGCTAGGGTTCGGGTTTGACTCGCCCGAGTCCGATCAGCGACTCGCTAACACTTTTCCCGCGTTGGGACTCTACTACGCGGTTAACAAGAGTTACTGTGACTCGGTTTCTAATAAGTCTACTGGGACTCCAACGTCGCTGTTTTCGCCGACGCCGTCTGAGTGCGACTCGGTGCCCTCCCCCATCGGCAGCCCCCATACCATTTTCGGACCCGGAGATACGCCGCAGACGGTGAAGACGCGGCTGAGGCAGTGGGCACAGGTGGTTGCTTGCACGGTGAGGCAGAGTTCG
>Pyrusco5g008600.1
ATGAAAAACCCCCACGTACCACCGCCTCGCCCTCTCTACAAGCAGATTTCGTGGTCGCCCGACACGATCCGGGAAGAGACGTGGCAGCGTCGTACGAGCATTTCTGGCACGCGCAGCCTTGTTCGTAGCAAAAGCGTTTCCGGCGATGATTTGGAGGAGCTGAAGGCCTGTATTGAGCTCGGATTCGGGTTCGATTTACCCGACGTCGACCCGAAACTATCCGATACTTTACCTGCTTTGGAGTTTTACCACGATGTAAATAAGCAGTGCAGTAAGAGCTTGTTAACAGACAGTGGCGATGCGGAGGAGGTGAAGACGAGATTGCGGCAGTGGGCCAAGTTTGTCGCTTGCTCCGTTCGGGAATCATCATCTTCTTCCATC
>Pyrbe_022130
ATGTCTGAACCCCACCTGCCGCCTCCTCCACCGCTCTACAAGCAGCGGTCGTGGTCGCCAGACGCATACCGCGACGAGGCATGGCACCGCCGCAAGAAAATCAACGGCAGATCGAACCTCCAGCGGAGCAAAAGCGTCACTGACGAAGACCTCGACGAGTTGAAAGCCTGCATCGAGCTAGGGTTCGGGTTTGACTCGCCCGAGTCCGATCAGCGACTCGCTAACACTTTTCCCGCGTTGGGACTCTACTACGCGGTTAACAAGAGTTACTGTGACTCGGTTTCTAATAAGTCTACTGGGACTCCAACGTCGCTGTTTTCTCCGACGCCATCTGAGTGCGACTCGGTGCCCTCCCCCATCGGCAGCCCCCATACCATTTTCGGACCCGGAGATACGCCGCAGACGGTGAAGACGCGGCTGAGGCAGTGGGCACAGGTGGTTGCTTGCACGGTGAGGCAGAGTTCG
>Pyrbe_032588
ATGTCTGAACCCCACCTGCCGCCTCCTCCACCACCGCTCTACAAGCAGCGGTCGTGGTCGCCAGACGCATACCGCGACGAGGCATGGCACCGCCGCAAGAAAATCAACGGCAGATCGAACCTCCAGCGGAGCAAAAGCGTCACTGACGAAGACCTCGACGAGTTGAAAGCCTGCATCGAGCTAGGGTTCGGGTTTGACTCGCCCGAGTCGGATAAGCGACTCGCTGACACTTTTCCCGCGTTGGGACTTTACTACGCGGTTAACAAGAATTACTGTGACTCGGTTTCTAATAAGTCTACGGCGACTCCAACGACGTCGTTTTCTCCGACGCCATCCGAGTGCGACTCGGTGACCTCCCCCATCGGCAGCCCCCATACCATTATCGGACCAGGAGATACGCCGCAGACGGTGAAGACGCGGCTGAGGCAGTGGGCCCAGGTCGTTGCTTGCACGGTGAGACAGGGTTCG
>Pyrpy_N_02g1254.1
ATGTCTGAACACCACCTGCCGCCTCCTCCTCCACCGCTCTACAAGCAGCGGTCGTGGTCCCCCGACGCATACCGCGACGAGGCATGGCACCGCCGCAAGAAAATCAACGGCAGATCGAACCTCCAGCGGAGCAAAAGTGTCACTGACGAAGACCTCGACGACTTGAAAGCCTGCATCGAGCTAGGGTTCGGGTTTGACTCGCCCGAGTCGGATAAGCGACTCGCTGACACTTTTCCCGCGTTGGGACTTTACTACGCGGTTAACAAGAATTACTGTGACTCGGTTTCTAATAAGTCTACGGCGACTCCAACGACGTCGTTTTCCCCGACGCCGTCCGAGTGCGACTCGGTGACCTCCCCCATCGGCAGCCCCCATACCATTATCGGACCAGGAGATACGCCGCAGACGGTGAAGACGCGGCTGAGGCAGTGGGCCCAGGTGGTTGCTTGCACGGTGAGACAGGGTTCG
>Pyrpy_N_05g0680.1
ATGAAAAACCCCCACGTACCACCGCCTCGCCCTCTCTACAAGCAGATTTCGTGGTCGCCCGACACGATCCGGGAAGAGACGTGGCAGCGTCGTACGAGCATTTCTGGCACGCGCCGCCTTGTTCGTAGCAAAAGCGTTTCCGGCGATGATTTGGAGGAGCTGAAGGCCTGTATTGAGCTCGGATTCGGGTTCGATTTACCCGACGTCGACCCGAAACTATCCGATACTTTACCTGCTTTGGAGTTTTACCACGATGTAAATAAGCAGTGCAGTAAGAGCTTGTTAACAGACAGTGGCGATGCGGAGGAGGTGAAGACGAGATTGCGGCAGTGGGCCAAGTTTGTCGCTTGCTCCGTTCGGGAATCATCATCTTCTTCCATC
>Pyrpy_N_15g2415.1
ATGTCTGAACCCCACGCGCCGCCTCCTCCACCGCTCTACAAGCAGCGGTCGTGGTCCCCGGACGCATACCGCGACGAGGCATGGCACCGCCGCAAGAAAATCAACGGCAGATCGAACCTCCAGCGGAGCAAGAGCGTCACCGACGAAGATCTCGACGAGTTGAAAGCCTGCATCGAGCTAGGGTTCGGGTTTGACTCGCCCGAGTCCGATCAGCGACTCGCTAACACTTTTCCCGCGTTGGGACTCTACTACGCGGTTAACAAGAGTTACTGTGACTCGGTTTCTAATAAGTCTACTGGGACTCCAACGTCGCTGTTTTCGCCGACGCCGTCTGAGTGCGACTCGGTGCCCTCCCCCATCGGCAGCCCCCATACCATTTTCGGACCCGGTATGAGATACGCCGCAGACGGTGAAGACGCGGCTGAGGCAGTGGGCACAGGTGGTTGCTTGCACGGTGAGGCAGAGTTCGTG
>Rosch_v2.0_Chr2g0105661
ATGCTCATGCCTCCTAATCCTCTCTACAAGCAGAAGTCGTGGTCCCCGGACGCCTACCGCGACGAGGCGTGGCACCGCCGCAAAAGCAACAGCAGGAAGCAAAAGCAGCGGAGCAAGAGCGTCACCGACGAAGACCTTGACGAGTTGAAAGCATGTATTGAGTTGGGGTTCGGGTTTGAGCCGCCGCCGGAGGAGGAGGATGCTGACCAACGACTCTCCGATACTCTTCCCGCTTTGGGACTCTACTACGCCGTCAACAGAAGCTACAAGTCTTCCACCACTCCGACGTCGTCGTTCTCGCCGACACCGTCGGAGTGCGACTCCCACTCCCCCATCGGCAGCCCCCACACCATATTCGGTCCCGGGGATAATCCACAGACGGTGAAGGCAAGGTTGAAGCAGTGGGCACAGGTGGTTGCTTGCACGGTGAGGCAGGGTTCGAGC
>Rosch_v2.0_Chr6g0257581
ATGGCAGACCCTCACGCACCACCGCCTCGACCTCTCTACAAGCAGAACTCCTGGTCGCCGGACATACTCCTTGAGGAGACATGGCAGCGTCAGAAGAGCAATTGGGGTACGCGGAGTCTCAACCGCAGCAAAAGCATTTCAGACGATGACTTGGAGGAACTGAAAGCCTGCATTGAGCTGGGGTTCGGGTTTGATTCGCCAGAAATCGACCCCAAACTCTGCCGCACCTTACCTGCATTGGAGTCTTACCATGCTTTAAACAAGCAGCGGTTTGGTAAAAGCGTATCAACAGGAGGGGATGATGCGGAGGTGGTGAAGATGAGGTTAAAGCAGTGGGCGCAATTGGTTGCCTGTGCAGTTCGGGAATCATCTTCTTCCGGGAGA
>Rubch_LG01.2226
ATGTCTGAACCCAACGCGCTGCCACCTCCCCCCTCCACCCCTATGATCATGCCTCCCATGCCGCTCTACAAGCACAAGTCGTGGTCCCCGGACGCATACCGCGACGAGGCGTGGCACCGCCGCAAAAGCAACTGCAGGAAACAGAAGCAGCGGAGCAAGAGCGTCACGGACGAAGACCTCGACGAGCTCAAAGCGTGTATCGAGTTGGGCTTCGGGTTTGACCCGCCGGAGGAGGAGGAGGAGGCCGACCAACGACTCTCCGATACTCTGCCCGCTTTGGGACTCTACTACGCTGTCAACAGAAGCTACAAGTCCTCCGCCACTCCGACGTCGTCGTTTTCCCCTACTCCGTCTGAGTGCGACTCCCACTCTCCCATGGGCAGTCCCCATACCATATTTGGTCCCGGGGATAATCCACAGACAGTGAAGGCACGGTTGAAGCAGTGGGCACAGGTGGTTGCCTGCACGGTGAGGCAGAGTTCGAGC
>Rubch_LG02.4167
ATGACAGACCCTCAGGCGCCACCGCCTCGACCTCTCTACAAGCAGAACTCATGGTCACCGGACATACTCCGCGAGGAGGCGTGGCAGCGTCGGAAGAGCAATTGGGGCACGTCCCGTCACAACCGCAGCAAGAGCGTTTCGGACGATGATTTGGAGGAACTGAAAGCTTGTATTGAGCTGGGGTTCGGGTTTGATTCGCCGGAAATCAACCCGAAACTCTGCGACACCTTACCAGCATTAGAGTCCTACTATGCCGTAAATAAGCCGTTCAGTAATAACAGTGTATTGACAGAAAAGGATGATGCGGAGGTGGTAAAGGTGAAGTTGAGGCAGTGGGCCCAATTGGTTGCATGTTCAGTTCGGCAGTCCTCATCTTCTGGT
>Ruboc_01_G10793
ATGTCTGAACCCAACGCGCTGCCACCTCCCCCCTCCATGCCTATGATCATGCCTCCCATGCCGCTCTACAAGCACAAGTCGTGGTCCCCGGACGCCTACCGCGACGAGGCGTGGCACCGCCGCAAAAGCAACTGCAGGAAGCAGAAGCAGCGAAGCAAGAGCGTCACGGACGAAGACCTCGACGAGCTCAAAGCGTGTATCGAGTTGGGCTTCGGGTTTGACCCGCCTGAGGAGGAGAAGGAGGCCGACCAACGACTCTCCGATACTCTGCCCGCTTTGGGACTCTACTACGCCGTCAACAGAAGCTACAAGTCCTCCGCCACTCCGACGTCGTCGTTTTCCCCTACTCCGTCTGAGTGCGACTCCCACTCTCCCATCGGCAGTCCCCATACCATATTCGGTCCCGGGGATAATCCACAGACGGTGAAGGCACGGTTGAAGCAGTGGGCACAGGTGGTTGCCTGCACGATACACGACCCACAAAACTGCAAAACATACCTTAGTACTGCCAAT
>Ruboc_02_G20792
ATGACAGACCCTCAGGCGCCACCGCCTCGACCTCTCTACAAGCAGAACTCGTGGTCACCGGACATACTCCGCGAGGAGACGTGGCAGCGTCGGAAGAGCAATTGGGGCACCCGCCGTCACAACCGCAGCAAGAGCGTTTCGGACGATGATTTGGAGGAACTGAAAGCTTGTATTGAGCTGGGATTCGGGTTTGATTCGCCGGAAATCAACCCGAAACTCTTCGACACCTTTCCCGCGTTAGAGTCCTACTATGCCGTAAATAAGCCGTTCAGTAATGACAAAGAGGATGATGCGGAGGTGGTGAAGCTGAGGTTGAGGCAGTGGGCCCAATTGGTTGCCTTTTCAGTTCGGCAGTCCTCATCTTCTGGT
