# Supplementary material for: Transcriptomics of long‐term, low oxygen storage coupled with ethylene signaling interference suggests neofunctionalization of hypoxia response pathways in apple ( Malus domestica )
Source: Plant Direct. 2024 Dec 20;8(12):e70025. doi: 10.1002/pld3.70025 (PMC11660084; doi:10.1002/pld3.70025)
Supplement: Supplementary file 2 — Data S2: Homologs of all 606 hypoxia response genes identified in this study across 42 representative species of land plants). [file PLD3-8-e70025-s004.gz › 01-integratedGeneFamilies_dir/1409.fna]

>gnl_Ambtr_v1.0_evm_27.model.AmTr_v1.0_scaffold00006.283
ATGCCCCAAGAGCTTCAAGCTTCAATAGCCATGAAGCTCCACTTCTTAGAAACCCTAATTGGGAAATATTTCTCAAAGGCCCCAAAAAGAGCTGCACTCTTGGTATCAGCAACCCTTCTTCTCTTTACTATTATTCCTCTCGCCTTCCCTATCAAAATTCATTCTTTCTTTTTGATAAATTCTTCTCTTTGGGGCAACAACATAACAGATTCTACTGCTAATGATCTTGGGGTCTTTAAAGAAGCCATTAGAAGTTGTGATATATTTAGAGGAGAGTGGGTTCCTGACCCAAGGGCCCCTTATTACACCAACACCACATGTTCGGCCATTCACGAACATCAAAATTGCATGAAATATGGAAGGCCAGACACTGGGTTCATGAAATGGAAGTGGAAACCAGATGAGTGCGAGTTGACGGAGTTCAATCCATCGGAGTTTTTCGAGACTGTGAGAGGGAAGTCCATAGCTTTCGTGGGCGACTCGGTCGCGAGGAACCATATGCAGTCCTTGATTTGCCTGTTGTCCAGGGTGGAGTACCCTGTGGACGCCTCCATTGAAAGTGATGACAGGTTCAAGCGTTGGTTCTACACGACCTTTAATTTCACCATTGCTGCCTTTTGGTCCCCTTTCCTTGTAAAATCTATGGAAGCTGTCCCTTTGGCCGCCCCAATGACAAGGCTATTTAACCTCCATCTTGATACCTTTGATGACAATTGGATAGCCCAGATCGAAGGATTTGACTATGTCATCATATCTGCCGGCCACTGGTTCTTTCGACATATCATCTTCTATGAGAAAGGCAAAGTTGTTGGGTGCTCCAATTGCCAACACAAGAATATCACAGACTTGGGCATGTACTATGGCTATAGACGAGCCTTCAGAACAGCATTCAAAGCCATTAATGCGCTACAAAATTTCAAGGGTACAACTTTCTTGAGGACCTTTTCCCCCGCACACTTTGAGGGTGGTCTTTGGAACCAAGGTGCGAACTGTATTAGGACCAAACCTCTCAAGAGCACTGAGACAAAGTTAGAGGGGACTAACATGGAGTTGTACATGACCCAAATTGAGGAGCTTGGAGATGCAGAAAGAGTGGGTCGAGAGAGAGGACACAAATTTAGAGTTATCGACACTTCCCATGCTATGTTAATGAGGCCTGATGGCCACCCCGGAAGGTTAGGGCACTGGGGTGAAGAGAATGTGACATTGTACACTGATTGTGTGCACTGGTGCCTTCCTGGCCCAATAGATAGCTGGAACTCTTTTCTACTTGAAATGTTGAAGGAGGAAGTTGGGAGGTCAGTCTTACGA
>gnl_Ambtr_v1.0_evm_27.model.AmTr_v1.0_scaffold00006.284
ATGTCCCAAGAGCTTCAAACTCCAACAGCAATGAAGCTCCAGTCCTTAGAAACCCTAATTGGGAAATATTTCTCAAAGGCCCCAAAAAGAGCTGCACTCTTACTATCATCAATCCTTATTCTCTTTACTGTCATTCCTCTCTCCTTCTCTATCAAAATTTCTTCTTTCCTTTTGATAAATTCTTCTCTTTGGGGCAACAACATAAGAGATTCTACTGCTAATGATCTTGGGGCCTTTAAAGAAACCATTAGAAGTTGTGATATATTTAGAGGAGAATGGGTTCCTGACCCAAAGGCCCCTTATTACACCAACACCACATGTTGGGCCATTCATGATCATCAAAATTGCATGAAATATGGAAGGCCAGACACTGGGTTCATGAAATGGAAGTGGAGACCAGATGAGTGCGAGATGCCGGAGTTCCATCCATCGGAGTTTTTTGAGACTGTGAGAGGGAAGTCCATAGCTTTTGTGGGCGACTCGGTCGCAAGGAACCATATGCAGTCCTTGATTTGCCTCTTGTCCAGGGTGGAGTACCCTGTGGACGCCTCCATTGACAGTGACGAGAGGTTCAGGCGTTGGTTCTACGCCACCTACAATTTCACCATTGCTGCCTTTTGGTCCCCTTACCTTGTAAAATCTATGGAAGCCGACCATTTGGGCCCGGCACTCACAGGGCTATTTGACCTCCATCTCGATACCTTTGATGACGATTGGACAGCCCAGATCGAAGGATTTGACTATGTCATCATATCTGCCGGCCATTGGTTCTTTCGACCTATGGTCTTCTATGAGCAAGGCAAAGTTGTTGGGTGCTACTATTGCAAACAAAAGAATATCACAGACTTGGGCATAAACTATGCCTATAGAAGAGCCTTCAGAACAGCATTCAAAGCCATTAATGGGCTACAAAATTTCAAGGGTACAACTTTCTTGAGGACGTTTGCCCCTGCGCACTTTGAGGGTGGTCTTTGGAACCAAGGTGGGAACTGTATTAGGACCAAACCTGTCAAGAGCAATGAGACAAAGTTAGAGGGGATGAACATGGAGTTGTACATGAGCCAAATTGAGGAGTTTAGAGATGCAGAAAGAGTGGGTCGAGAGAGAGGGCACAAATTTAGAGTTATCGACACTACCCAGGCTATGTTAATGAGGCCTGATGGCCACCCCAGTAGGTTCGGGCACTGGCCTCATGAGAATGTGACATTGTACAATGATTGTGTGCACTGGTGCCTTCCTGGCCCAATTGATAGCTGGAACTCTTTTCTACTTGAAATGTTGAAGACGGAAGTTGGGAGGTCAGTCTTACGA
>gnl_Ambtr_v1.0_evm_27.model.AmTr_v1.0_scaffold00006.286
ATGAATGGAGAAAGACAATGGGATGCGACACTATTTCTGTTCTACGGGAAACTACAGCAATACTCCCTAGCGCATGTGGAGTACCCTGTGGACGCCTCCATTGTCAGTGACGAGAGGTTCAGGCGTTGGTTCTACACCACCTACAATTTCACCATTGCTGCCTTTTGGTCCCCTTACCTTGTCAAATCTATGGAAGCTGACCCTTTGGGCCCCATGCACACAGGGCTATTTAACCTCCATCTCGATACCTTTGATGACAATTGGACAGCCCAGATCGAAGGATTTGACTATGTCATCATATCTGCCGGCCATTGGTTCGTTCGACCTATGGTCTTCTATGAGCAAGGCAAAGTCGTTGGGTGCTTCTATTGCAAACAGAAGAATATCACAGACTTGGGCATATACTATGCCTATAGAAGAGCCTTCAGAACAGCATTCAAAGCCATTAATGGGCTACAAAATTTCAAGGGTGGGAACTGTATAAGAACCAAACCTGTCAAGAGCAATGAGACAATGTTAGAGGGGATGAGCATGGAGTTGTACATGATCCAAATTGAGGAGTTTAGAGATGCAGAAAGAGTGGCTCGAGAGAGAGGGCACAAATTTAGAGTTATTGACACTACCCAGGCTATGTTAATGAGGCCTGATGGCCACCCCAGTAGGTTCGGGCACTGGCCTCAAGAGAATGTGCCATTGTACAATGATTGTGTGCACTGGTGCCTTCCGGGTCCAATAGATAGCTGGAACTCTTTTCTACTTGAAATGTTGAAGACGGAAGTTGGGAGGACACTCTTACGA
>gnl_Aquco_v3.1_Aqcoe3G385300.1
ATGAAAGTTCATTTTATTGATTTTTCCTATGGGAAGCAGAAAACCCTGCAAAACACTTCTATAGTAGTTCTAGCAGGTGTAGTCTTAACTTTTCTAACCATTGTTTTTCTGTATTATCCTTTATTATTAGATTACCCGTTTTCTCTCATAAGTTCTTCTTCTCAATCATCGTCTTCAATACTGCCACCGCCTTCTTCTCCCTCTAATGTTAGGGAAGAGTCAAGAAGAGTGGACGTGAAGAAAAACTGCAATATTTTTGCAGGAGAATGGATTCCAAATCCGGAGGCACCATACTACACTAATGACACATGTGAGTGGGCTATATATGATCACCAAAATTGCATGAAATATGGAAGGCCTGACTCGGACTTCATGAAATGGAGGTGGAAGCCGAATGATTGTGAGTTACCTATATTTGATCCATCTAAATTCTTGGATTTAGTCAAAGGGAAGTCCTTGGCTTTTGTTGGAGACTCTGTAGCAAGAAACCAAATGCAGTCCTTGCTTTGCCTCTTGTCCAAAGTGGAATATCCAGTAGATGTTTCAAAGTCACCAGATGAACAATCCAGAACATGGCAGTACACTAATCACAACTTTACAGTGGCAAATTTCTGGTCACCATATTTAGTAAAGGTAAGTGAAGCTGATCCAATGTTCCCTAGCCTATTCAGTCTCTACTTGGATGAATTTGACGATAGCTGGACAAGCAAAATTCATGAATTTGACCACGTAATCATATCTGCTGGCCATTGGTTTTTTCGCCCAGCCAAATATTTTGAGGACAATCAACTTGTCGGATGCCACTATTGTACAGATAAAAATGTGACAGAACTTGGCATGTACTATAGTTACGGAAAAGCCTTTCGGACTGCCTTCAGAGCCATTAACAGTTTGAAAAATTCCAAAGGTATTACTTTCTTAAGAACATTTGCTCCTTCCCACTTTGAAAATGGTGAATGGAACAAAGGAGGGGATTGTGTAAGGAGAAAACCTTTTAAGAGCAATGAAACTCGTTTGAGTGGTACAGACCTAGAGTTATACATGGCCCAAGTGAGGGAATTTAAAGTTGCAGAGAGTGAAGGGTTGAAGAGAGGGCTAAAATTTAGATTGCTTGATACAACTAATATCATGTTATTAAGGCCAGATGGGCATCCAAGTCAATATGGGCACTTGCCAGAAGCGAATACGACGACATGGCACAGAGACTGCGTTCATTGGTGTTTGCCTGGACCAATCGATACATGGAATGATTTCTTACTTGAGATGTTGAATATAGAACTG
>gnl_Aquco_v3.1_Aqcoe3G388100.1
ATGAAACTTCACTCTGTTGATCTCCCCTTTGGGAAGAACCAAAATCTTAAAAACACCTCTAAGGTGGTTCTTTTAGTTGGTCTGGCAATATTGCTCACGACTGTTCCTCTATATTATCCATTACTCACTTATCCTGTACTTATCACGAGAAGCTTGTCTCGATCATCGTTGTCATTTTTGCCACCTTCTTCTTCTTATGATGTTCTCAAAGAAGAGTCCATAAGGGTGACTGTGACAAAGAAGTGTGATATTTTTACAGGAGAATGGATCCCGAATCCGGGTGCACCATACTACACAAATACGACATGCTGGGCTATACATGAACACCAAAACTGCATGAAATATGGAAGACCAGACACAGATTTCATGAAATGGAGATGGAAGCCAAATGATTGTGAGTTACCTATCTTTGATCCATCTCAGTTCTTGGAATTAGTTCGAGGGAAGTCATTGGCTTTTGTAGGAGACTCTGTAGCAAGAAACCAAATGCAGTCCTTGATATGCCTCTTGTCCAGAGTGGAGTATCCAGAAGATGTTTCATACTCAACAAATGAACAATCCACACGATGGGAATACAACAATTACAACTTCACCATTGAAAATTTCTGGTCACCATATTTAGTTAAAGTGAGTGAAGCAGATCCAAACGGTTCAACCCAATTCAATCTCTACTTGGATGAATTTGACGACTGGACAACCAAAATTGATGAATTCAATTATGTGATAATATCTGCTGGTCATTGGTTCTTTCGACCATCCATGTTCTATGAAAACAGTCAGCTTGTTGGTTGCCACTATTGTCTCGACAAAAATATCTCTGACCTCGGCTTTTACTATAGTTACAGAAAAGCCTTCCGCACAGCCTTCAGAGCCATTAACAGTTTAAAGAACTTTAAGGGCATAACTTTTCTAAGAACATTTGCTCCTTCGCACTTTGAAAATGGATTATGGAACGAGGGAGGGAACTGTGTAAGAAGAAGGCCATTCACGGGAAATGAAACTCATTTAGATGGAAGAGACTTAGAGCTTTACACGACCCAACTAGAGGAATTCAAAGTTGCAGAGAGGGAAAGTGTGAAGAAAGGGTTGAAATTTAGATTACTTGATACAACTCGAGCCACCTTAATGAGACCAGACGGGCATCCTAGCCAATATGGGCATCGCCCAGGAGAGAATGTGACCATGTATAATGATTGTGTACATTGGTGCTTGCCTGGACCAATTGATACATGGAATGATTTTTTGCTTGAGATGTTAAAGATGGAACAGAAGGAATCGTCCCAAGGATCTTTG
>gnl_Aquco_v3.1_Aqcoe3G385200.1
ATGAAACTCCATTTCATTGATTTTCCTTTAGGGAAGAACCATAACTTACAAAATACTTCAAAAATTGTTATTTTACTCAGTGTAGTCTTTACTTTATTCACCATTGTTTTTCTATGCTATCCTGTATTATTAGATTATCCTTTCTCTCTTTTGAGAAGTTCTTCTCAAACATCATCCTCATGCGTGCTCTCTTCTTCTTTTTGCAATGTTAATGAAGATTCTGTAAGGGTAGACAAGAAGACGAAGGAGTGTGATATTTTTAATGGAGATTGGATTCCAAATCCAGATGCACCATACTACACAAATGAGAAATGTACAGCGATACCGGATCGGCAAAACTGCATGAAATATGGAAGACCTGATACAGACTTCATGAAATGGAGATGGAAGCCAGATGATTGTGAGTTACCTATCTTCGATCCTTCTCAATTTTTGGAATTAGTTCGAGGGAAGTCCTTGGCTTTTGTAGGAGACTCTGTCGGTAGAAACCAGCTGCAGTCCTTGATTTGCCTCTTGTCCAGAGTGGAATATCCAGTTGATCTTTCAAACTCACCAGAAGAACAATCCAGACGATGGATATACTCCAAATACAACTTTACTGTTGCAAATTTTTGGTCACCATATTTAGTAAAAGTGAGTGAAGCGGATCCAAATGGTCCGACACACACTGGCTTATTCAATCTCCACTTAGACAAAGCTGAGGACTGGACAACAAAAATCGATGGATTCGATTATGTGATCATATCTGTTGGTCATTGGTTCTTCCGACCATCCAGGTTTTATGAGGAGAATCAACTTGTAGGGTGCTACTATTGTCTTGACAAAAATGTCAGAAAGTTAACCATGCACTATGGTTACGGAAAGGCCTTTCGGACTGCCTTCAGAGCAATTAACAGTTTAAAGAACTTTAAAGGTATTACGTTTTTAAGAACATTTGCTCCTTCGCATTTTGAAAATGGAGAATGGAACAAAGGAGGGAATTGTGTACGGAGAAGACCTTTCATGAATAATGAAACTCATTTGGATGGTAGAGAACTACAGCTTTATTTGGCCCAAGTGGAGGAATTCAAAGTTGCGGAGAGAGAAGGGATGAAAAGAGGGTTGAAATTTAGATTGCTCGATACTACTCAAGCTATGTTATTAAGACCAGACGGGCATCCAAGTCTCTATGGGCACTTGCCAGAAGCGAATGTGACATTGTACAATGACTGTGTACATTGGTGCTTGCCTGGACCAATTGACACATGGAATGATTTCTTGCTTGAGATGTTGAAGATCGAAGGA
>gnl_Arath_TAIR10_AT5G15890.1
ATGGAGCTTCCTTTGTTTGCAATCCTTCAAAGAACACCAAGAGTTGCAATTACATTAGCATTTGTTCTATTTGTCCTCACAATAGTTCCTGCTTTATATACTCTCCTTGCCGATCCAATCTTACCTCCATCAATCTCATCTTTCGAGACTGATCATACACGTCTCAGTCATTTGAATTCTTCATCAAATCAGATTCCTTCACCCGTGAATGGTTCCATTCCCACGCCACCCTACCATACGCCTTCAAAACATCGGAAGTCTTCTTTCCATCGGATTCCTAAACCCAAGAAAGGTCCCATTTCCTCTCCAACCGATCATATACCTTTAAGACAACGGAGTTCTTCATTCGATCAGATTCCTTCACCCATGAATAGTCCCGTTCCCGCTCCACCACATCGGAATTCTTCAGCTGATCAGAGTCCTTCACCTGTGAACGGTCCCATTCCCGCTCCACTCAATCACACGTCCTTAAGACATCTGAATTCTTCATCTGATGATCATTCATCCCCAGTCACCACATCACCATCAAGGACGCGGATCAGAGATGATGAGCAAATGTGTGACCTTTTTACCGGGGAGTGGGTACCAAACGAAGAAGCTCCATACTACACCAACACGACATGCTGGGCAATACATGAGCACCAGAACTGCATGAAATATGGGAGACCTGATACCGGATTCATGAGATGGAGGTGGAAGCCGGAGAGTTGCGACCTTCCCATCTTTGATCCTCAAGAGTTCTTGGAAATGGTTAGAGGGAAAGCCATGGGGTTTGTTGGTGACTCCATTAGCAGAAACCAAGTCCAATCTCTCTTGTGCCTTCTCTCTAGGGTGGAATACCCTGAAGACATTTCTCCTTCACCAGATACGGATTTCAAAGTATGGAACTACACATCCTATAACTTCACTCTTCATGTCATGTGGTCACCATTTCTAGTGAAGGCTACTAAACCTGATCCGAAGTCCAACTTCTTCAGCCTATACCTCGACGAATATGACACGAAGTGGACGAGTCAGCTCGACCAACTCGACTACCTGGTTATATCATCCGGCCACTGGTTTTCCCGGCCGGTTATTTTCTATGAAAACCAACAAATCTCTGGGTGCCAATACTGTGCGTTACCAAACACGACTGAATTGCCTTTGACCTATGGATACAGGAAGGCTTTAAGAATATCTCTAAAAGCTATAATCGAGAATTTCAAGGGTCTGGCATTTTTAAGGAGTTTTTCTCCTCAACATTTCGAAGGTGGGGCTTGGAACGAAGGAGGGGACTGTGTACGGACACAACCTTACAGAAGAAACGAGACTATACCCGAGGCAGATCTCAAGGTTCACGACATTCAAAGGGAGGAATTTAGAGCTGCAGAAGAAGATGGGATGAAGAAGAGTGGTTTGAGACTGAAGTTAATGGACACGACACAGGCAATGCTATTGCGACCAGATGGGCATCCTGGGAGATATGGACATCTACAGAATCCAAATGTGACTTTAAGAAATGACTGTATTCATTGGTGCCTGCCTGGACCTATCGATACTCTGAATGATATATTGCTACAAATGATGAAGACAGATAAC
>gnl_Arath_TAIR10_AT5G15900.1
ATGGAGCTTGTTCATTCTGCAACATTTCCATGTAAACAAAAGCTACTCATCGCAGTGACCATTGCTACATCTCTTTTAACCATCATCCCTCTTCTCTACCCTTTGCTTGAAGACCCTAACTTCTTCCTCAAGCAACAACCTCCAAGCCAAAGCAGCATCATCAACCTCGAAAACGGTGTTGTAACATCACATGACAGCTGCGACATATTCTCGGGAGAGTGGGTTCCTAACCCTGAGGCACCTTACTACACCAACACGACGTGCTGGGCGATACACGAACACCAAAATTGCATGAAGTTTGGAAGACCCGACACGGATTTCATCAAATGGAAATGGAAACCTTACGGGTGCGAAGACGGCTTGCCGGTATTTGACCCGGTTAGGTTTCTTGAGATCGTGAGAGGTAAAACCATGGCGTTTGTTGGTGACTCAGTTAGCAGAAACCACATGCAGTCTTTGATCTGCCTTCTTTCTCAGGTTGAATATCCGATGGATGCTTCGGTTAAGAATGACGATTATTTCAAACGATGGACATACGAAACATACAATTTCACGATCGCCGCATTTTGGACACCACACTTGGTTAAGTCCAAAGAACCCGACCAGACCCAGCCCAAGCATATTGATATTTTTGACCTATACCTTGATGAGGCAGACGAGAGTTGGACAGCCGATATAGGAGATTTTGACTTCGTAATCATCTCTTCTGGCCACTGGCATTACCGGCCATCAGTCTACTACGAAAACCGGACTATCACCGGTTGCCATTATTGCCAATTACCGAACATAACCGATCTCACAATGTTTTATGGGTATAGAAAAGCTTTTAGAACCGCGTTTAAAGCGATCTTGGATTCGGAAAGCTTCAAAGGCGTAATGTACTTACGAAGTTTTGCACCGTCACATTTTGAAGGCGGGTTGTGGAATGAAGGAGGAGATTGTTTGAGGAAACAACCTTATAGGAGCAATGAGACTCAAGACGAAACGACAATGAAGCTACACAAGATTCAGTTGGAAGAATTTTGGAGAGCTGAAGAAGAAGCGAAGAAGAAAGGGAAAAGGTTACGATTACTAGATACGACCCAAGCTATGTGGCTTAGACCCGACGGTCACCCAAGCCGCTACGGCCATATTCCAGAGGCCAATGTCACGTTGTACAACGACTGTGTCCACTGGTGCTTGCCCGGTCCTATCGACAACCTCAATGACTTCTTGCTGGCTATGCTAAAGAGAGAAGAAGACAAAGGATTCTTGGCGCAAGTTCGAAAAATGTTGTCC
>gnl_Betvu_v1.2_Bv2_026170_oyim.t1
ATGAAATATGGTAGACCAGATAGTGAGTTCATGAAATGGAGGTGGAAACCAGATGGATGTGAACTACCTATTTTTAACCCTAGACAGTTTTTTGAGATTGTTAGAGGCAAGTCTTTGGCGTTTATTGGTGATTCTGTTGCTAGAAATCAAATGCAATCCTTGATTTGCCTATTATCCCGGGTGGAATACCCATATGATGTCTCCTACACTAAAGATGAACATTTCAAACGTTGGCATTACAACAATTACAACTTCACAATAGCCATGTTTACAAGTACTTTCCTAGTCAAAGCCCAAGAAAACGACCCAAATGGCCCAACAGGAACAGGTATGTTTGGGCTTCATCTCGACGAAGTTGATGAGACTTGGGCTACCCAAATCGACGAGTTTGATTACATCATGCTATCAGCAGGCCATTGGTTCTTCAGACCACTTATGTACTATGAAAAAGGAAGCCTCATTGGTTGCCGTTTTTGCCAAATCCCAAATGTCACAGACTACACCATGGCCTACGGATACCGGAAAGCGTTCCGAACCGCCTTTCGAGCGATTTTGGAGAGAGAAAACTTCAAAGGTGTAGCATATTTAAGGACCTTTGCACCTTCACATTTTGAAGGAGGTGTTTGGAATGAGGGTGGGAATTGCTTAAGGAAAAAACCTTTCAAAAGTAGTGAGATTAATTTGCAAGGAGTTGATTTGGACTTGTATATGGCCCAATTGGGAGAATTTAAAGTGGCCCAAAAGTTGGGCCGACAAAAGGGTCAAAGGTTTAGGCTTATTGATTTGACCCAAACTATATTGATGAGGCCCGATGGACACCCAAGTAGTTATGGACATTGGCCCAATGAGAAGGTAACTTTGTATAATGATTGTGTCCATTGGTGCTTACCTGGGCCCATTGATACTTGGAATGATTTTCTACTTGAGATGATAAGGAGTGAAGGGGTGTTATCAAAGGAAGACATGGTTCTTCACTCAAAGGAGAGGAAATTAAGTAGA
>gnl_Betvu_v1.2_Bv2_026180_rqqd.t1
ATGAAATATGGAAGACCCGATACTGAATTTATGAAGTGGAAATGGATGCCAAATGGGTGTGAATTACCCGTTTTTAACCCTTACCATTTTTTGGACATTGTTAAGGGTAAATCTTTGGCTTTTGTTGGTGATTCTGTTGCTAGAAATCATATGCAATCCTTGATTTGTCTTTTGTCTCGGGTGGAACACCCTTTGGATATTTCCCCCACAAAAGATGATAATTTCAAACGTTGGTACTATCAATCCTACAACTTCACACTAGTTATATTATGGAGCCCATTTCTTGTGAAAACCCAAGACAACGACCCAAATGGCAAAACTGGAAAGACTTTTGTTGGGCTTTTCCTCGACGAGCCTAATGAGGATTGGACGGCCCAGATCGATGGGATTGACTACATCATTATATCCGCGGGCCATTGGTTTTTCCGGCCCCTTATATATTATGAGAAGCGGCGTTTTATGGGTTGTCGTTATTGTGAGATCGATAATCTCACCGAATATTCCCTCTCCTTTGGGTACCGAAACGCGTTTAAAACCGCGTTTCGGGCCATCTTGGAGAGGGAAAGTTTCAAAGGTACAGTTTATTTGAGGACCTTTGCTCCCTCTCACTTTGAAGAGGGAGAGTGGGATCATGGAGGGGATTGCTTAAAGAAAAGGCCTATTAAGAGTAATGAAACTAATTTTGAAGGAGAAAATTTGGAAATGTATACAGCCCAAATAGAGGCTTTCCAGGAGGCCCAAAAGTTGGCCCAACAACGTGGGCTAAAGTTTGAGCTCATGGATATGACTCGGCTTATGTTGATGAGGCCCGACGGCCACCCAAGTGTGTATGGACGTCCAGCCAATTTGAATGTGACATGGCCCAGTGATTGTGTCCATTGGTGTTTGCCTGGTCCCATTGATAGTTGGAACGATTTTTTGCTTGAGTTGTTAAAAAGTGAAAAGAAGAATTTTCAA
>gnl_Betvu_v1.2_Bv2_026190_fqzn.t1
ATGAAATATGGTCGACCCGATACTGAATTCATGAAGTGGAAATGGAAGCCAAATGAATGTGAGTTACCCATTTTTAATCCTTACAAGTTTTTGGAGATTGTTAGGGGTAAATCTTTGGCTTTTGTTGGTGATTCTGTGGCTAGGAACCATATGCAATCCTTGGTTTGTCTCTTGTCCCGGGTGGAACATCCTATAGATGTCTCCAATAACAAAGATGATAATTTCAAACGTTGGTTCTATCAATCATACAACTTCACACTAGTTATACTTTGGAGTCCATTTCTAGTAAAAACACTGGAAAATGACCCAAATGGAAGAACAGGAAAGACCTTCTGGGGACTCCATCTGGATGAGGCTGATGAGGTATGGAAGGACGAAATCGACAAGTTTAACTACATCATCATATCTGCAGGACAATGGTTCTTCCGACCTCTTATATACTATGAAAAACGTAATTTTATGGGTTGTCGGTATTGCGAGATCGACAACCTCACGGAATATTCCCTCTCATTCGGGTATCAGAACGCGTTTCGGACAGCATTCCAGACCATTTTAGAGAAGGAAAATTTCAAGGGAGTAGTGTACTTGAGGACTTTTGTTCCAGGCCACTTTGAAGGGGGTGAGTGGGATAACGGTGGTGATTGTTTGAAGAAAAGCCCCTATAAAAGCAATGAGGTACATTTGGAAGGAGAAACTTTGGAACTGTACACAGCCCAAATGCAGGAGTTCAGGGAGGCCCAAGGATTGGCCCAACAACGTGGGTTGAGTTTTCGACTCCTTGATATGACCCGGCTTATGCTGATGAGGCCCGACGGGCACCCAAGTAAGTATGGGCGTCCGGCCAATCTAACCTGGCCAAGTGATTGTGTCCACTGGTGTTTGCCAGGGCCAATTGATAGTTGGAGTGATTTCTTACTTGAGATGTTTAAGGCT
>gnl_Carpa_v0.4_evm.model.supercontig_179.48
ATGGAGTTTTCTGATGCAAAAAACTATCCATACAACACCTCCAAACACCTTCTCTTCTTTGTCCTTACCTTAATTTTCATCACTTACATCCCCTTGTGTCTGCTCGAGAATTCGTGGGCGCCGTTACTGCTGTCTCCGAAGCTTAATTCCAGCGAGTCAAGAAGCATAGAAATGGAAAAGAAATGTGATATATTTTCAGGAAGATGGGTTCCATACCCAGAAGGGCCTTATTATACAAACACAACCTGCAATCTCATCATTGACCAGCAGAACTGCATGAAGTTTGGAAGGCCTGACACAGAATTCACGAAATGGAGGTGGAAACCAGATGGATGTGAGCTGCCTCTCTTCGACGCTGAGCAGTTCCTGAGGCTTGTCAGAGGAAAATCATTAGCATTTGTTGGAGATTCTGTGGGAAGAAATCAAATGCAATCATTGTTGTGTCTCTTATCTGGTGTGGCATATGGTGAGGATCTTTCTCAAAACTTTACATCAGACACAATAAATTTCAAGAAATGGTTCTATCCAGACTACAATTTCACCATGGCAAACCTATGGTCTCCTTTCCTGGTTAAATCCAGAGAAGCAGACCCAAGTAGATATTCCATGAACAGCCTCATGAGCCTCTACTTGGATGAAGCTGATGAGGCATGGACAAGTAAAGTCGAAGACTTCGATTATGTGATCATTTCAGCCGGACAATGGTTCTTTCGCCCTCTTATATACCAACAAAATGGTAGTGTTATTGGGTGTCATATCTGCAATATAGAGAATATTACAGCACTTACGGTGTATCGTGGATATAGGATGGCATTTCGAACTGCCTTTAAAGCCATTCAGAGCCTGAAAAACTACAAAGGAATCACATTTCTGAGGACATATTCGCCTTCTCACTTTGAAAATGGAGACTGGAATAACGGTGGAAACTGTGTTAGGACTAAACCGTTTACAAAAGAAGAACTTAAGGATGTTTGGTATAGCATGGAGATGTACCGGACACAAGTCGACGAGTTTAGGACAACAGAGGCAGAAGGGAAGAAGAAAGGGCTCAAGTTTCAATTGCTTTCTACTACTGAAGCTATGTTGATGAGACCAGATGGGCATCCGAATCATTTCGGACGCTCACCACATAAGAATGTTACAGTCAATGACTGTGTTCACTGGTGCTTGCCAGGTCCGGTTGATACATGGAATGAGTTTTTGCTTTACATTTTGAAAAAGGAAGAACAGAGTCGG
>gnl_Carpa_v0.4_evm.model.supercontig_179.49
ATGGTTCATGTTCTAGAGTTTCACCTTGGGAAAATCAAATCGCACAACACCACAACCAAAGCTCTGTTACTACTCTTCACCTCCGTCATCTTCTCCACCATCGCCATTTACTTTCTCAACACTTCATTTCTTCAATGGCCGACGTCGTTTATACCCGGACCAAAATGTGAAATCTTTCATGGAAAATGGGTTCCTTCTCCACAAAACCAGCCTTACTACTACACCAACCAAACATGTCACGAAATCTTCGAGAAGCAAAACTGCATCAAGTTCGGTAGACACGACACAGATTTCTTGAAATGGAGATGGAAACCACACCGATGCGAACTTCCCCTCTTCGATGCTAGACAGTTCTTGGAGCTTCTCAGAGGAAAATCCATGGCGTTCGTCGGTGACTCTGTTGGCAGAAACCAGATGCAGTCATTACTCTGCCTCTTATCTACTGTCGAGAATCCAATCTATATCGACACAATCGATTCAAGACACACGAGCAGAGTATTCAGAAACTACAGTTTCACAGTTTCAGCTTTCTGGTCACCTTACCTAGTCGAATCAATCGAGACAGACGATTACCCAAATAACAAGACAAAAACTCGCCTCATGATTCTTCATTTAGACAAACCCAGCAGTTCATGGAGAACCCAAATCCAGAAATTCGACTACGTAATCATCTCTGCAACAAGATGGTTTTTCGGACCCGAAGTTTACTACGAAAACGACAAGATTATCGGCTGCCATGATTGCCAGAAACCCAACGTCAAAGATCTCACCATGTTCTACGGCTACCGCAAGGCATTCGAGACAACGTTTAAGACATTGTTGAAGCTCGAAAATTACAGGGGAGTTACGGTGTTGAGGACATTGTCGCCGGCGCATTTCGAGCACGGAGAGTGGAACAATGGAGGGTATTGTAACAGGACAAGCCCTGTTTTAATATCAGAGATGAAGCTGGAATGGCCTGATGCAGAGCTTTATTTGATTCAGAGGGAGGAATTCAAGGTGGCGAAGAGGGAAGGAGAAGAGAGAGGGCTGAAATTTAGGTTGCTGGACATAACTGATGCGATGGTGGTGAGACCTGATGGGCACCCTAATCATTATGGGCACTCGCCGGAGGAGAAGGTGACGATAGCCGATTGTGTGCACTGGTGTCTGCCGGGACCGATTGATTCTTGGAATCAGTTTTTGCTTCACGTGGTGAAGATGGAAGCTGAGGAGGAGAATTCTGTTCACAGAAAAGGGCTA
>gnl_Carpa_v0.4_evm.model.supercontig_179.50
ATGAAGCTTCAGTCCACAGAGCTTCCTTCCACCAAAACCCATAAGAGTACCCCTAAAGTAGCAATAGTAGCAGCTCTAACCCTACTCCTCCTCGCTGTAATCCCCATCTGTTACCCTCTTCTACGTTACCCCGTTCGCTTTCTCAGCCCCATTCCCACCAAAACCTATTCCCAGCTCAACCCACTCAACGTCTCCATAGACGAAAAACACTGTGATATATTTACAGGGGAATGGGTTCCCGATCGAAACGCACCGTATTACACAAACAAGACGTGTTGGGCCATTCACGAACACCAGAACTGTATCAAGTACGGGAAGCCGGACACCGGCTACATGAAATGGCGGTGGAAGCCGGATGACTGCGACCTGCCGATCTTCAATCCGGCGCAGTTTTTAGAAATTGTTAGAGACAAGTCATTGGCGTTTGTGGGAGATTCGGTGGGGAGAAACCAGATGCAGTCCTTGATTTGCCTTCTGTCCAGGGTGGAATACCCAATAGATGAGTCGTACACAGCGGACGAGCATTTCAAGCGGTGGAAATACACATCCTACAATTTCACATTAGCCTTTTTCTGGACACCCCATCTCGTCCGATCCAAAGAATCCGACTCCGACGGCCCCACCGCCACCGGTCTCTTCACTCTCTACCTCGACGAACCCGACCCCGAATGGGTCACCCGGATCCAAGATTTCGACTACGTCATCCTCTCCGCCGGTCACTGGTTCTTCCGATCGCAAGTCTTCTACCAAAACAACCAAATCGTCGGCTGCCATTACTGTCTCCTTCCAAACGTTACCGACCTAACAATGTATTACGGCTACAGACAAGCCTTCAGAACCGCATTCAAAGCCATCAACAGTTTGAAAAATTACAAGGGGATTACCTTCTTAAGGACCTTCGCGCCTTCCCATTTCGAGAACGGATTGTGGAATCAAGGCGGAAATTGCCTGAGGAGGAGGCCGTTCCACAGTAACGAGACGAGTTTGGAGGGTGCGAATTTAGAGCTCTACATGATTCAATTGGAAGAGTACAGAGGGGCGGAGGAGGAAGGGAGGAAGAAAGGGTTGAGATATAGGTTGATGGACACGACGCAGGCGATGCTGTTGAGACCCGATGGGCACCCGAGTAAGTACGGTCACTGGGCGCACGAGAATGTGACGCTGTATAATGATTGTGTGCACTGGTGCTTGCCGGGGCCGATTGATTCGTGGAGCGATTTCTTGCTGGCGATGTTGAAGACGGAGGGAAGGAGATCTTACGAGGAGAAGCTTCAGTTTTTGAGTGACAGAAAAATGAGATTCAGA
>gnl_Elagu_v2.0_p5_sc11617.V1.gene1
ATGTATCCCCAGCTATATTTGATGGCAAGTCCAGGCGCTATTAATTTCTACCCCACCCATAACTTCACTCTAGCCAACATCTGGTCGCCATATCTCGTGAAGGCTTATGATGCTGATCCCAATGGCCCACTACTCACCGGTCTCTACGACCTCTACTTAGATGAACCTGATACCAATTGGACGACCAAGATCGAGGAGTTCGACTACGTTATCGTGTCCGCCGGACACTGGTTCTTCCGACCCACCATGTACTATGAGAACAACAAACTTGTAGGGTGCTTCTACTGCAAAAAAGAGAACATCACTGATCTCACCATGTATTATGGCTATAGGATGGCCTTCAGAACTACATTCCAATCCTTGCTCAATCTGAAAGGCTATAAAGGTATGACATTCCTTAGAACTTTTGCTCCAGCCCACTTTGAGAACGGTGAGTGGGACAAGGGAGGGGACTGCATTCGAAAGAGGCCTTTCAGAAGCAATGAGACAAGGCTGGAGACCTTCAATCTTGAGCTCTATTTGACACAAGTGGAGGAGTTCAAAGCAGCTGAGAAGGAGGGCAGAGAGAAGGGTCTCAAGTTTAGGTTGTTGGATACTACTGAAGTCATGTTGCTGAGACCGGATGGGCACCCCGGTCGTTATGGCCATCTGCCAAATGCCAATGTTGCATTGAACAATGATTGTGTACATTGGTGTTTGCCGGGGCCGATCGACACGTGGAATGATTTCTTGCTTCATATGTTGAAGATGGAGGGTGGGAGATCGTCCTCAGGCCGGCTTAATTGGAGTGAGAGAAAAATGAGGATCAGA
>gnl_Eucgr_v2.0_Eucgr.L01011.1
ATGAAGTTCACAGTTTCTGAACTTCACTCAGGGAAAATCCCACCACAGAGCAACACCAGCAGCACCAAGAAGGTGCTGGTGCTTGCCTCGACGCCTGTTCTTCTCGCTGCAATCCCCCTTTATTTGTTCATCACCGGCACGCATCTTGGTGCCCCGTCATTTCAGGAGCTGGAGATTGGCAATGGCATTTCGAAAGGAATAGAGCTAGTGGACAGGAGGAGGTGTGATGTATTTAAAGGGCAATGGGTTCATCACCCGAATGCCGCGTACTACACCAACGTGACTTGCCCTCTGATCATCGATCAGCACAACTGCCTGAAGTTTGGGAGACCCAACACCGAGTTCCTGAAGTGGTGGTGGAAGCCCGAGTGCGAGCTGCCCCAGTTCCATGCGGGCCGGTTCTTGGAGATGGCTCGAGGGAAATCGCTCGCGTTCGTGGGGGATTCAGTAGGGAGGAATCAAATGCAGTCGCTGCTGTGCCTCCTGGCCAAAGTGGAAGTTCCTGAGGAAATATCTCACAGATACTCAATAGACACAACATACTTCAAGAGGTGGTACTTCTCAGTTCACAAGTTCACGCTAGCCACCTTCTGGGCTCCATTCCTGGTGAAGTCCAGAGATGCAGAGCCAGATGGTCACTCCTTCAACAACATCATGAGCCTCTACTTGGACGAGCCCGATCTGTCTTGGGCTTCCGAGATCACAGACTTCGACTCCGTTGTCATCTCGGCAGGCCAGTGGTTCTTCCGGCCTCTGATGTACTATGAAAAGCGCGAGGTCATCGGTTGCGGCTCTTGCGAGGTGAACAACGTCACCGACCTCACCAGATTCTACGGTTACCGGATGGCCTTTCGAGCTGCCTTTAGAGAACTCCTGAATCGAAAGGCCTATAAGGGCATGACATTTTTGAGGACGTTCTCTCCTGCGCACTTTGAGAACGGCAGGTGGAACACCGGAGGGAGCTGCGCAAGGACGAGGCCGTTTGCAAGTGGAGAGGCCAAGCTCGAGGGGGAAGATCTGGAGTTCTACTTGACCCAAGTGGAGGAGTTCAGGGCGGCCCAGAGGGAGGGAATCAAGAGGGGCCTGACGTTTAGGTTGCTGGACACCACCGAGGCGATGATCCAGAGACCCGACGGGCACCCCAACCGTTTTGGGCATTTGGCGCTGAGGAACGAGACGATGGCCGATTGCGTGCACTGGTGCATGCCGGGTCCTATCGACTTGTGGAACGAGTTCTTGTTTCACATTATGTGGTCGGAGAGTCAAGGATCTCTTCATGGGCAGACGCAGAAGAGTGCGCGACGAGCGAAAACCGCAGATTGGTCATTC
>gnl_Eucgr_v2.0_Eucgr.L01896.1
ATGGAGGACGAGAACGGCAGCCCCGAGGACACAGTATTGGGGGCGGCAGTGGCAGCGGCGGCAGTGCCGGTGGTAAGGGAGAAGAAATGCGACGTGTTCGTGGGGAAATGGGTGTACCGCCCGGACGCGCCGACATACTACACCAACGAGACTTGCTATGCGATAAGCGACCAGCAGAACTGCATGAAGTTCGGGAGGCCCGACATGGAGTTCCTGAAGTGGCGGTGGGAGCCGGACGGGTGCGAGCTCCCGCCGTTCGACGCTGCTGAGTTCGCTGAGATGGCGCGAGGGAAGTCAATCGCCTTCGTTGGCGACTCTCTGGGGAGGAACCACATGCAGTCCCTGTTGTGCCTCTTGTCCAGCGTAGACCAACCGGAGGACATATCTCTCCGGCACACCACGGACTACAACTTCAAGCGGTGGTACCTCCCCAAGCACAACCTAACCCTAGGCACCTTCTGGGCCCCTTTCCTGGTCCGCACCACCGACGCCCGCGGTGGCCAGACCCTCGATGGCATCCTCACCCTCCACCTGGACAAGCCCCACCCTTCTTGGTCCGCCGAGATCAGCGCCTTTGACTATGTCATCGTCTCGGCGGGCCAGTGGTTCTTCCGCCCGCTAATCTACTACCGGAACGGGCGGCTCCTGGGCTGTTCAGCATGTGGGCAGGACAACGTGACCGAGGTGTCGAGGTTCCAGGCATATCGAGCAGTGCTACGCACCACGCTGAGAGCCATTACGGGAAGGAAGGGCCGCGAGGGGAGCGGTGGTGGTGGCACCACGTTCCTGAGGACGTTCTCGCCAGCACACTTCGAGCACGGGGACTGGACCGACGGGGGGAGCTGCCCAAGGACGCGGCCATTGGGGAGCGACGAGAAGAAGATGGAGGGCTACGACCTGGAGTTCTACGTGGCGCAGGTGGAGGAATTCCTGGAAGCGGAGAGGCAGGCGAGGGCGGATGGGTCGAAGATCCGGCTGCTCGACACGACGCGGGCGATGCTGCTTCGGCCCGACGGGCATCCAAACCGACAGTGCAACTGGCCCAAGAGCAACGTGGACCGGGCCGATTGTGTGCACTGGTGCTTGCCCGGCCCGATCGATACGTGGAACGAGCTCTTGTTTTATGTGATGAAGTCGAACAGA
>gnl_Eucgr_v2.0_Eucgr.I02119.1
ATGAAGTTCACAGTTTCTGAACTTCACTCAGGGAAAATCCCACCACAGAGCAACACCAGCAGCACCAAGAAGGTGCTGGTGCTTGCCTCGACGCCTGTTCTTCTCGCAGCAATCCCCCTTTATTTGTTCATCACCGGCACGCATCTTGGTGCCCCGTCATTTCAGGAGCTGGAGATTAGCACCGGCATTTCGAAAGGAATAGAGCGAGTGGACAGGAGGAGGTGTGATGTATTTAAAGGGCAATGGGTTCATCACCCGAATGCCGCGTACTACACCAACGTGACTTGCCCTCTGATCATCGATCAGCACAACTGCCTGAAGTTTGGGAGACCCGACACCGAGTTCCTGAAGTGGCGGTGGAAGCCCGACGAGTGCGAGCTGCCCCGGTTCCACGCGGGCCGGTTCTTGGAGATGGCTCGAGGGAAATCGCTCGCGTTCGTGGGGGATTCAGTTGGGAGGAATCAAATGCAGTCGCTGCTGTGCCTCCTGGCCAAAGTGGAAGTTCCTGAGGAAATATCTCACAGATACTCAATAGACACAACATACTTCAAGAGGTGGTACTTCTCAGTTCACAAGTTCACGCTAGCCACCTTCTGGGCTCCATTCCTGGTGAAGTCCAGAGATGCAGACCCAGATAGTCACTCCTTCAACAACATCATGAGCCTCTACTTGGACGAGCCCGATCTGTCTTGGGCTTCTGAGATCGCAGACTTCGACTTCGTAGTCATCTCGGCAGGCCAGTGGTTCTTCCGGCCTCTGATGTACTATGAAAAGCGCAAGGTCATCGGTTGTGGCTCTTGCGAGGTGAACAACGTCACCGACCTCACCAGGTTCTACGGTTACCGGATGGCCTTTCGAACTGCCTTTAGAGAACTCCTGAATCAAAAGGCCTATAAAGGCATGACATTTTTGAGGACGTTCTCTCCTGCGCACTTTGAGAACGGCGCGTGGAACACTGGAGGGAGCTGCGCAAGGACGAGGCCGTTTGCGAGTGGAGAGGCCAAGCTCGAGGGGGAGGATCTGGAGTTCTACTTGACCCAAGTGGAGGAGTTCAGGGCGGCCCAGAAGGAGGGAATCAAGAGGGGCCTCACGTTTAGGTTGCTGGACACCACCGAGGCAATGATCCAGAGACCCGACGGGCACCCCAACCGTTTGGGGCATTTGGCGCTGAGGAACGAGACAATGGCCGATTGCGTGCACTGGTGCATGCCGGGTCCTATCGACTTGTGGAACGAGTTCTTGTTTCACGTTATGTGGTCGGAGAGTCGAGGATCTCCTCATGGGCAGACGCAGAAGAGTGCGCGACGAGCAAAAACTGCAGATTGGTTGTTC
>gnl_Eucgr_v2.0_Eucgr.I02116.1
CCTCAAGATTATCCTCCGGCACGGTTGATGGAGGACGAGAACGACAGCCCCGAGGACACAGTATTGGGGGCGGCAGTGGCAGCGGTGGCAGTGCCGGTGGTGAGGGAGAAGAAATGCGACGTGTTCATGGGGAAATGGGTGTACCGCCCGGACGTGCCGACATACTACACCAACGAGACTTGCTATGCAATAAGCGACCAGCAGAACTGCATGAAGTTTGGGAGGCCCGACATGGAGTTCCTGAAGTGGCGGTGGGAGCCGGACGGGTGCGAGCTCCCACCGTTCAACGCTGCCGAGTTCGCTGAGATGGCACGGGGGAAGTCGATCGCTTTCGTCGGCGACTCTCTCGGGAGGAACCACATGCAGTCCCTGCTGTGCCTCTTGTCCAGCGTAGACCAACCGGAGGACATATCTCTCCGGTACACGACGGACTACAACTTCAAGCGGTGGTACCTCCCCAAGCACAACCTAACCCTAGGCACCTTCTGGGCCCCTTTCCTGGTCCGCACCACCGACGCCCACGGTGGCCAGACCCTCAACGGCGTCCTCACCCTCCACCTGGACGAGCCCCACCCTTCTTGGTCTGCCGAGATTGGCGCCTTCGACTATGTCATCGTCTCAACGGGCCAGTGGTTCTTCCGCCCGCTGGTCTACTACCGGAACGGGCGGCTCCTGGGCTGTTCAGCATGCGGGCAGGATAACGTGACCGAGGTGTCGAGGTTCCAAGCATATCGAACAGTGCTACGCACCACGCTGAGAGCCATCACGGGAAGGAAGGGCTGCAAGGGCAGTGGCGGTGGCAACGGCGGCACCACGTTCCTCAGGACGTTCTCGCCGGCACACTTCGAGCATGGGGACTGGACCGACGGGGGGAGCTGCCCAAGGACGCGGCCGTTCGGGAGCGACAAGAAGAAGCTGGAGGGCTACGACCTGGAGTTCTACGTGGCGCAGGTAGAGGAGTTCCTGGAAGCGGAGAGGCAAGCGAGGGCGGATGGGTCGAAGATCCGGCTGCTCGACACGACGCGGGCGATGCTGCTCCGGCCCAACGGGCATCCGAACCGACAGTGCAACTGGCCCAAGAGCAACGTGGGCCAGGCCGATTGTGTGCACTGGTGCTTGCCCGGCCCGATCGATACGTGGAACGAGCTCTTGTTTTATGTGATGAAGTCGGACAGA
>gnl_Manes_v6.1_Manes.02G065000.1
ATGAAGTTTCAAGCCACTGAACTTTCCAGTGGGAAGAGCTCCCACAAAAGGCTGTTCCTGCTAGCCTTTTCTTTAATTTTCCTTGCCACTATCCCTCTGTGTCTGTTGAAGAATTCACGCTCACCTTTACCATCTCGTGGTGCTAATGTCAGTGAGTTGAGAAGCAGAGTAAGAGTGAAGGAGTGTGATATTTTTACTGGAAAATGGGTGCCTTATCTCAAAGGACCTTATTATACTAATGCAACATGCAATTTGATGATAGATCAGCAGAACTGCATGAAATTTGGGAGGCCTGATACAGAGTTCATGAGATGGAGATGGAGACCAGATGAATGTGAGCTTCCTTTCTTTAATGCAGTGCAGTTCTTGGAGCTTGTTAGAGGGAAATCTATGGCCTTCGTTGGGGATTCTGTGGGAAGGAACCAAATGCAATCACTGTTGTGTCTCCTAGCCAGTGTGGTCCAACCTGAGGATGTTTCTCACAAATATACATCAGACACAACATATTTCAGGTTCTGGTTCTATAGTGATTACACTTTTACCTTAGCCACTCTGTGGTCTCCCTTCCTGGTTAAAGCCTGTGATGCAGACCCCAGTGGTCATTCTCTCAACAGTCTCATGAACCTTTATTTAGACCAGGCTGATGAGGCATGGGCGACTCAGATTGAAAATTTTGATTATGTGATCATCTCTGCTGGACAGTGGTTCTTTCGTCCTCTGATATATTACATGAATGGCCATATTGTTGGCTGTCACGACTGCAATTTAGAAAACATTACTGCTGTCTCTAAGTACTATGGATACAGGATGGCCTTTCGAACTGCTTTTAGGACCCTTCTGAGACAAAAAGGATTCAAGGGTATTACATTTTTAAGGACATTTTCCCCATCCCACTTTGAGAATGGGGCTTGGAATGCAGGAGGGAGTTGTCCAAGGACGAAGCCCTATACGAGCAAAGAAATGAAGCCAGATGATTATAACTTTGAATTCTACTTGACACAGGTTGAGGAACTAAAGAAGGCAGAGAAAGAAGGGAGGAAAAGAGGTTTGAAATTTGTGGTTCTAGCGACTACTGAAGCAATGCTGCTGAGGCCTGATGGACATCCAAACCATTATGGGCCCTTGCTGCATCGGAATGTGACCATAGCCGACTGTGTTCATTGGTGCTTGCCAGGACCCATTGACACTTGGAATGAGTTTCTGCTTTATGTAATGAAGAGGGAAGCTCAGAGATCCTTTCTTGGGGAGCTGCAGAAAATTGTT
>gnl_Manes_v6.1_Manes.02G064900.1
ATGGAGCTTATTCCCCTTAGCAAAGCCCACAAACTACAAAAGACACCAGTAATATTAGTGGTAGTAGGAACCTTTGCCATGATTCTTCTCACATTCATTCCTATATGTTACCCTTTACTAGGGTACCCTTTGTACTTGTTGCAAAATTTTTCTAACTCACCACCCTCTTCATCGCATGGTTATAAGGATGCTAAGAAATGCGATATATTCTCTGGAGATTGGGTGCCAAATCCTGAAGCTCCATACTACACAAACACAACATGTTGGGCTATACATGAGCATCAAAATTGCATGAAATATGGGAGACCAGATACTGAGTTCATGAAATGGAGATGGAAACCTGATGGGTGTGAGCTACCTGTTTTTGATCCTGCTCAGTTTCTGGAGATTGTTAGAGGCAAATCTATGGCTTTTGTTGGAGACTCTGTGGGTAGAAATCACATGCAGTCCCTGATATGCCTTCTTTCCAGGGTAGAATATCCCATAGATGTTTCATATACACCGGATGAGCAGTTCAAACGTTGGAGGTATCCATCTTACAATTTCACCATGGCCACATTTTGGTCACCTCATTTAGTGAAAGCAGAAGAAGCAGATGCCAATGGACCAACCCAAACTGGCCTTTTCAATCTCTACCTTGATCAATTCAATCAGGAATGGACAACCCAGATCCAAGAATTCGATTATTTGATCGTAAATGCTGGCCATTGGTTCTTTCGTCCAAGCGTTTACTACGAAAATCACCAAATTGTTGGCTGCCGCTATTGCCTCCTACACAATGTGACAGATCTTCCAATGTCTTATGGCTACAAGAAAGCTTTCAGGACTGCCTTTAGAGCCATTAATAGCTTAGAGCATTTTAAGGGCATAACCTTCCTCAGGACGTTTGCACCTTCACACTTTGAAAATGGGTTGTGGAACCAAGGGGGCAATTGCTTGAGAACAAGACCTTTTAGGGCCAATGAGATCAAACTAGAGGGCATAAACTTGGAGCTCTACATGACTCAGTTGGAGGAGTTTAAGATTGCTGAAATAGAAGGGAGGAAGAGGGGCTTGAAGTTTAGGTTGCTTGACACTACACAGGCCATGTTGTTGAGACCAGATGGTCACCCCAGTACATATGGACATTGGCCACATGAGAACGTCACATTGTATAATGATTGTGTTCACTGGTGCTTGCCTGGACCAATTGACACATGGAATGATTTCTTGATGGAGATGTTGAAGATGGAAGGTGACGGTCATGATGAGACCTTAAATCAGGCGAAGCTTCATTCGAATGACAGGAAAATGAAGTTCAGA
>gnl_Medtr_Mt4.0v1_Medtr7g019120.1
ATGAAGTTCGAAGCTATGGAACTTCTCTTTGGTAAAAACACATCAAAACAAATGATTCCAAAAGTAACATTATTAGCAATTTTTGCAATACTTGTCTTCACTGTCACACCATTTTCCTACCCTTTATTTAGAAATCCTTCATCCATGAAAAACATTAAACAATCCAATCAACCATCCACTGCATTTGATCTTTTAAATGAATCAGCAAGTTTGCCTTCAACTTCTACAAAAAAGTGTGACATTTTTACAGGTGAATGGGTTCCAAATCCAAAAGCACCATATTACACAAATAAAACATGTTGGGCAATTCATGAAGACCAAAATTGTATGAAGTATGGAAGACCAGATTCTGATTACTTGAAATGGAAGTGGAAACCTAATGGTTGTGAGCTTCCTATATTCAATCCTTTTCAATTTCTTGAAATTGTGAGGGGAAAATCTATGGCTTTTGTTGGAGACTCAGTTGGTAGAAATCAGATGCAGTCCATGATTTGCCTACTATCAAGGGTGGAATGGCCCGTAGTTGTATCACACTCACAAAATGATTATTTCATGAGGTGGCACTACCCAACCTACAATTTCACAATGGCCTCTTTTTGGACACCCCATTTGGTAAGATCAAAAGAATCAGATTTAAAAGGTCCAGGTTCAACTGGACTCTTCGATCTTTACATTGATGAGCCAGATGAAAATTGGATAACTCAAATTGAAGATTTTAACTATGTTATTCTCAATGGAGGACATTGGTTTACAAGATCAATGGTATTCTATGAGAAACAAAAAATTGTTGGATGTCATTATTGTCTCTTAGAAAATGTCCCTGATTTAACCATGTACCATGGTTATAGAAGAGCATTTAGGACTGCATTTAAAGCCATAAATAATTTACAGAATTTTAAGGGCATAACATTTCTTAGGACATTTTCACCCTCACATTTTGAAAATGGGTTATGGAATCAAGGTGGGAATTGTGTTAGAACTAAGCCATTTAGAAGCAATGAAACACAATTAGAGGGATTTAATTTAGAGTTTTATATGATTCAATTGGAAGAGTTCAAAATTGCTGAAAAGGAAGCAAGAAAAAAGGGATTGAAATTTAGGTTATATGATACAACACAAGCAACAATGTTGAGGCCAGATGGGCACCCTAGTAAATATGGACATTGGCCTAATGAGAATGTGACATTGTATAATGATTGTGTGCATTGGTGCTTGCCTGGACCTATTGACACATGGAGTGATTTCTTGTTAGATATGTTGAAGATGGAGGGTGTGAGATCAGCAGAAGAAAGAAGACTTCATTTGCACACAAAT
>gnl_Medtr_Mt4.0v1_Medtr6g016880.1
ATGAAGTTCCAAGAGAAAGAGCATCTCTATGGAAACAATAACAAAAAACAAATGTTACCAAAAATAATTTTATTAGCAATATTTGTCATAATCATAGTTCTTGTCACCCCTTTGTCTTATCCTTTGTTTGGTTCATCATTTCTCTTGATGATGAGCAAGTCTAAACAACCAAACTCTTCAAATGTTGATTCAATTGAGAAAGAAAATTTACCTTCAACATCTTTGAAAAATTGTGACATTTTTAGTGGTGAGTGGGTGCCAAATCCAAAAGGACCATATTATACAAACAAAACATGTTGGGCAATTCATGAGCATCAAAATTGCATGAAATATGGTAGGCCAGATTCTGAGTTTATGAAGTGGAGATGGAAGCCAAATGAGTGTGAACTACCAATTTTCAATCCTTTTCAATTTCTTGAAATTGTTAGAGGAAAATCTATGGCTTTTGTTGGAGATTCTGTTGGTAGAAATCACATGCAGTCATTGATTTGTCTTCTATCAAGGGTGGAATGGCCTATAGATGTATCATACACAAAAGATGACTATTTCATGAGATGGAAATACCCAAGTTACAATTTCACCATGGCTGCTTATTGGACCCCCTTTCTTGTCAAAGCTCAAAGAGAAAATTCAGATGGTCCAACCCACACTGGTCTCTACAATCTTTACCTAGATGAATTTGATGAAAAATGGACATCACAAATTGAAGATTTTGACTATGTCATAATCAATGGAGGACATTGGTTCTACAAGCCAATGGTATTCTATGAGAAAGGAAAAATTGTTGGATGTCATTATTGTCTCTTAGAAAATGTCACTGATTTAACAATGTATTATGGCTATAGAAAAGCTTTTAGGACTGCATTTAGAGCCTTAAATAGCTTAGAAAATTTTAAGGGTGTGACATTTCTTAGGACATTTGCACCATCACATTTTGAGAATGGTATATGGAACCAAGGTGGGAATTGTTTAAGGACTAAGCCATTTAAGAGTAATGAGGCAAGGTTAGAAGGGACCAATATGGAGTTATATATGATCCAATTGGAAGAGTACAAAATTTCTCAAAAGAAGGCCAAGAGAAATGGTTTGAAATTTAGGTTGCTTGATACAACTCAAGCTATGTTATTGAGACCAGATGGTCATCCAAGTAGGTATGGACATTTACCTCAAGAAAATGTGACATTGTATAATGATTGTGTTCATTGGTGTTTGCCAGGGCCTATAGATACATGGAGTGATTTCTTGCTAGAAATGTTGAAGATGGAGAGAGCAAAGTCTAAGAGAGAGAGGCGTCAAATAGAT
>gnl_Medtr_Mt4.0v1_Medtr6g016875.1
ATGAAGTTTCAAACCAATGAGATTCTCAATGGGAAGTACACAACAAGAAAAACAACCAAAAGTGTTTTTCTTGTACCATTCACTCTTCTTCTCATCATGTTTCCTCTTATTCTCATGAGAAACACAGATGAACCATCTCCAAACATGTCTTCTGTCCAACACATGAATAACAAAACACATACAAAAGGATGTGACATCTTTTCAGGTAGTTGGATTCCTCATTCTGAAGGACCTTATTACAACAATGAAACATGCAAATGGATGATAGATGAACAAAACTGCATGAAGTTTGGTAGGCCGGACGATGAGTATCTTCATTGGAGATGGAAACCAAACGAATGCGAGCTTCCGTTGTTTAATGCAACTCAATTCTTAGAGATTGTTAGAGGAAAGAAAATGGTTTTTGTTGGAGATTCTGTTGGGAGAAATCAGTTGCAATCTTTGTTGTGCCTCCTAAGTCAAGTGTCTCAACCCGAGGACGTTTCTCATAAATACACAACAAATGTTATATATTTCAAACGGTATTTCTTCGCCGATTACAATTTCACCCTTGGAAATCTATGGTCACCATATTTTGTGAGATCAAAGGATGCAGACAAAAATGGTCATTCATACAACAGCATCATGGAATTATATGTAGATGAGGTAGATGAAGCATGGTCTAGTCAAGTTGAAAACTTTGACATAGTGATCATTTCAGCAGGACATTGGTTTTTTAGACCATTATTGTTCTATGAAAAGGGTAAACTTGTTGGATGCAACAAATGTGGAATGGAGAATGTGACAGATCTTGCTCACTATTATGGTTACAAAATGGCATTTAGGACTGCATTTAAGACCTTAACAAATCTTGAAAATTTTAAAGGTGTGACATTTTTTAGGACATTTTCTCCATCACATTTTGAGAATGGAGATTGGAACAAAGGAGGGAATTGTGTGAGGAAAAAACCATTTAGCAAGGAAGAAATGAACCTAAATGGTTACATTCTAGAGACATATTTAACACAAGTGAATGAATTTAAAGTAGCACAAGAGGAAGCATCAAAGAAAGGTTTGAAATTTTTGATGCTAAATACAACTGAAATTATGTTGTTGAGACCTGATGGACACCCTAATAACTATGGACATGCAATGGTAAAAAATGTGACATTTTACAATGATTGTGTTCATTGGTGTTTACCTGGACCTGTTGATACATGGAATGAGTTATTGCTATATATGTTGAAAGTACAAAGTCACACATCTTATGGTTCAAAGCTGGAGAGTGTTTTA
>gnl_Mimgu_v2.0_Migut.K00866.1
ATGAAGTTTCAACCCTCGGAACTCCCCATAGGAAAGCCACAACCGAGACGAAGAACATCGAAACTCGCCCCGCTCGTCGCCCTAACGATTCTCCTAACAATCCCTTTATATTACCCTTCAATAAAAGATTCCACGAAAAAACTCTCCGTGGAAGAAACTTCGCAAACGTTCGAATCTTCTTTAGACGATTCGATTAAACGGTCTTTAGACAATTCAATTAAAGAGCCAACCTCCCATTTAGAGACTTCTCCTATCGAAAACCCCAGCACCGACCCCTGCTCTGGCGACGGTGCTGAATGCAATGTCGACAAGAGCAGGGATAATGATGATGATGTGGCGGCGGAGGCTGTGGTCCCACAACCGCCTCCGCCACCACATCATCAGTCACCGCAGAAAAAGAAGCACGAAAAGGGAGGGCAAAAACATAAAAAGCCCGCCCGTAAATACTCTTCTCCTTCGTCGTCGTCGTCGTCGTCGTCGTCTCACCAAGAGATTGTAAGCAGAGGGGGCGATAGGGGGGCGGTTAGAGAGAGAATTTTGGACGACGAACAATGCGATTTGTTTTCGGGCGAGTGGGTCCCGGATCCCGATGGGCCGTATTATACGAACGATACATGTAACGCGATACAAGAGCATCAAAATTGTTTGAAATTTGGAAGACCCGATAGAGGGTTCTTGAAATGGAGGTGGAAACCCAATGATTGCGAAATGCCCGTTTTCGACCCGACCCAGTTTCTGGAGCTTGTTAGGGGGAAATCAATTGCTTTTGTTGGTGATTCTGTGGCTAGGAATCACATGCAGTCTTTGATTTGTCTCTTGTCAAGGGTAGCAATTCCGGTGGATTTATCTGATCCGTTGGATCAAAACCGACGGTACGAATTCCGCGACCACGATTTCAATATTTCCATGTTCTGGGCGCCCTATTTAGTAAGAACAGAAAAAACAGACCCAAAAGACGAAAAACGCCCTTTCAATCTCTACCTCGACGAATTCGACCGCCACTGGCAGACCGGAATCGCCGCCTTCGACTACCTCATCATCTCCGCCGGCCACTGGTTCTTCCGCCCCACCTACTTCTACCTCGACGGCCGCCTCGCCGGCTGCCTCTACTGCCCCGACCCCAACCTCCCCCACCTCACCTCCTACTTCAGCTACCGCCGCGCCTTCCGCACCGCCTTCAGCGCCATCAACGCCGCCGGATTCTCCGGCGTCACCTTCCTCCGTTCCTACGCGCCGTCGCACTTCGAGGGCGCCGCGTGGGACAAGGGCGGCGACTGCGTCCGCACGCGCCCCTTCCGGAAGGACGAGATCCAGTTGTCGGATTACAGCCTGGAGATGTACTTGATACAGCTGGAGGAGCTGAGAATTGCACAGAAAGTAGGGAGGAGAACCGGAGGGAAGTTTAGGCTTTTTGATGCCACCAGGGCTATGCTGCTTAGACCCGATGGCCATCCTAGTAAATATGGCCACTTACAAGGGGCAAATCAGTCATTTGCTAATGACTGTGTGCATTGGTGCTTGCCTGGCCCGATTGATGCTTGGAATGATTTCTTGCAGGAATTGTTGAAGAGGGAAGTTGGAGATAGCAGA
>gnl_Mimgu_v2.0_Migut.K00865.1
ATGGAGCTTCTCCTCTTCAAGAAACATGGTAACCTAAACAAAACAATTAAAAAAATAGTTGTAATAACAGCCATAGCAATAATCTTACTCGCCTTTATCCGTATCAACAATCCAATCCCGCATAATCATTACTCCAATCCTCCATTATCCAACTACCCAGCAGCAGGATTAGTTATCCCATCTCCAAACCAGCAGCTGATTAATATTAATATTGCGGCACAGGATATAAAGATAACAGACGTCCGAGAAGAGTGCGATGTATTCGCGGGCGAGTGGGTCCCGAATCCGGATGCTCCGTATTACACGAACGACACGTGCTGGGCGATCCACGAGCACCAGAACTGCATGAAGTACGGTCGACCCGATTCGGGTTTCTTGAAGTGGAAGTGGAAACCGGATGGGTGTGATTTGGATGTATTGAACCCGTTTCAGTTGTTGGATATTGTTCGGGGCAGGTCCTTGGCGTTTGTTGGAGATTCTGTTGGGAGGAACCAGTTGCAGTCCATGATTTGCCTCTTGTCCAGGGTAGAGTACCCGATCGACGTGTCTCCAACAACAGACGAGCACTTCAAACGCTGGAAGTACGTAAATTACAATTTCACCCTCGCCTATTTCTGGTCGCCGTTCCTAATCCGGTCCGACGAGGGCGACCCGGACGGTCCAACAAAAACCGGTCTACTCAACCTCTACCTCGACGAACCGGACGAGTCATGGGCGACTCAGATCGACGAGTTCGACTACGTCATCCTCAACGCCGGCCACTGGTTCACGCGGCCCGCCATCTACCACGAGGACCGCCGCCCCGTCGGCTGCCGGTACTGCCAGCTCCCCAACCTCACCGACCTCCCCGCCACCTACGCCTACCGCCGCGTCTTCCGGACGGCGCTCAGATCCATCGCCGAGCGCGTGAGATTCAACGGCGTCGCGATCGTGCGCACGTACGCGCCGTCGCACTTCGAGGGCGGGCTCTGGGACGCCGGCGGGAACTGCGTGCGGCAGCGGCCGTACCGGAGGAACGAGACGGAGCTGGAGGGTTCAGATCTAGGCATGTACGAGGCGCAATTGGAGGAATTTATGGCGGCGGCGGCGGGGGCAAAGAAGAGATTCCGGTTGATGGACACGACGGCGGCGATGCAGCTGAGACCCGACGGGCACCCGAGTAGATACGGGCATTGGCCGGAGGAGAAAGTGGGTTTGTATAATGATTGTGTGCATTGGTGTTTGCCTGGGCCCATTGATACTTGGGCCGATTTTTTGCAGCATATGATAAAAATGGAGGCCCGGATTTCATATATGGAGAGAAAGAATATTAAAATGCAT
>gnl_Mimgu_v2.0_Migut.H00546.1
ATGGAGCTAACCGCAAAAAACAATAAAAAAATCAGGAATACGGTAATCCTAATCGGGACAGCGTTAATCTTGATTACAGTCATCCGCCTCAACTATCCATTATTGCAACAGAGTCCTTCTCTGTCGAGCTACAAGGAATATTCCTCGGTGGTTCATGCAGGACGAGACATTAAGCTAACGAATAATCAAGAGGAATGCGATATCTTCACGGGCGAATGGGTACGGAATACGGACGCTCCGTATTACACGAACAAGACGTGTTGGGCCATCCACGAGCACCAAAACTGCATGAAATACGGGCGGCCCGATTCGGATTTCCTCAAGTGGAAGTGGAAGCCCGACGGGTGCGAATTGCCCGTTATGAACCCGTATCAGTTCTTGGATATGGCCCGGGATAAGACAATCGCCTTCGTTGGTGATTCTGTTGGGAGGAACCAAATGCAGTCCATGATTTGCCTTCTATCCCGGGTGGAATACCCAATTGATGTGTCACCAACTACGGATGAGCACTTCAAGCGGTGGACATACGTGAATTACAATTTTACCCTCGCCTACTTTTGGACGCCGTTTCTGGTAAGATCCGACGAACGAGACTCCGACGGCCCGACCCACACCGGAATCTTCAACCTCTACCTCGACGAGTTCGACGAGTCGTGGACGAGTGAAATCGACGAGTTCGACTACGTCATCCTCAACGCAGGCCACTGGTTCACCCGCACCGCCGTCTACTACGAGAACCGCCGCATCGTCGGGTGCCGCTTCTGCCAGATCCCCAACATCACCGACCTCCCCATGACCTACGGCTACCGCCGCGTATTCCGGACGGCGCTGAGGGCGATAAACGGCCGGAAAAACTTCAACGGCGTGGTGTTCCTCCGGACGTTCGCGCCGTCGCACTTCGAGAACGGGATGTGGAACGAAGGAGGCAACTGCCTGCGGCGGCGGCCGTACCGGAGCAACGAGACGATCCTGGAAGGTCTGAATTTGGATTTCTACATGATTCAGTTGGAGGAATTTAGGGCTGCGCAGAGAGAGGGGAAGAAGAAATTCAGGCTGCTGGACACAACGCAGGCGATGCTATTGAGACCCGACGGGCACCCGAGTAGATATGGGCATTGGCCCGAAGAGAAAGTGACGCTGTATAATGACTGCGTGCATTGGTGCTTACCCGGGCCCATTGATTCATGGGCCGATTTTTTGGCCCATATGTTGAAGATGGAGGCCCGAAAAACCTCCACTGAGAGACCATTTCAACGACAAAAGAAAATGCAT
>gnl_Mimgu_v2.0_Migut.H00541.1
ATGGAGCTAACCATAAAAAACAACAAAAAAATAAAGAATACTGCTATACTACTAATCTCCACAGCATTAATCCTCATCACAATAATCATCCATCTCAATTATCCATTAATATTTCTTCAGAGTCCTTCTCTATATTCTTCGAGCTACAGGCAAAATTCCTCGGTGATTCATGCAGGAGGAGATATTAATAAAACCGATGATCACGAGAAATGCGATATCTTCACGGGCGAATGGGTACGGAATGCGGATGCTCCGTATTACACGAACACAACGTGTTGGGCAATCCACGAGCAGAATAACTGCATTAAATACGGGCGACCCGATTTGGATTTCTTGAAGTGGAGGTGGAAACCCAACGGTTGCGAATTGCCCGTTTTGAACCCGTATCGGTTCTTGGATATGGCCCGGGGTAAGAAAATGGCATTTGTCGGTGATTCTGTGGGGAGGAACCATGTGCAGTCTATGATTTGCCTTTTATCCCGGGTAGAATACCCGATAGATGTCTCCACAACTTCGGATGACCACTTCAGACGCTTGAGTTACGTAAATTACAATTTTACCCTCGCCTACTTTTGGACCCCTTTTCTGGTCAGATTCGAAGAACGAGACCCCGATGGCCCGGCCCACACCGGCCTCTTCAACCTCTACCTCGACGAGTCCGACGAGTCATGGGCGAGTCAAATCGACGGGTTCGACTACCTCGTCCTCAACGCCGGCCACTGGTTCCCCCGCACCACCGTCTACTACGAGAACCGCCACATCGTCGGCTGCCGCTACTGCAAGCTGCCCAACGTCACCGAGTACCCAATGGCCTACGGCTACCGTTACGCCTTCCGAACAGCATTTAAGGCCATCAACGAGCGGAAAAACTTCAGCGGCGTGACGCTCCTACGGACATTCGCGCCGGCGCACTTCGAGAACGGGATGTGGAACGAGGGTGGAGACTGCCCGCGGCGGCGGCCGTACCGGAGCAACGAGAAGACTCTGGAGGGTGATAATTTGGATATGTACGTGATTCAGTCGGAGGAATTAAAGGCTGCACAAAAGGAGGGGAAGAAGGAATTCAGGTTGCTGGATACGACGCAGGCGATGCTACTGAGACCAGACGGGCACCCGAGTAGATATGGGCATTGGCCTGATCAGAACGTGACGTTTTACAATGATTGCGTGCATTGGTGCTTACCCGGACCCATTGATTCGTGGGCCGATTTTTTGGCCCATATAATTAAGATGGAAGCCCGGAGAACCTCCGCTGAGAGACTCTTTCAGCGA
>gnl_Mimgu_v2.0_Migut.H00547.1
ATGAAACTCCAAACTTCTGAAATTATTCCCTTAAGCAAACCGAAAACACGAAGAAAAACACGAACGGTTGTCGCAATCGTAGCTCTAGCTTTTATTCTAACAATCATCCCTTTGTATTTCCCTTATTCCCAAAATTACAATCAACTCTCTTTATCCTTCCAAATCGGCTTTCAATCCCTCGATCACAATTCAATCCGATCAACAACCACTCCTCCGCAGCCAAACAACCCCAATCTCAGAGACGAAGCGTCCGAAGACTCCCCGAAGAATATTCCACCAGACGCCGCTGCTGCCACGTCAGCAAACTCGACATCGTCAAATGAAAAGCGCGGAGATGGCCGGGAGGGAAAACGGACAAGCGACGCGGTGGTGAAGGAGAAGAAGAAGTGCGACTTGTTTAGTGGGGAGTGGGTCCCGAATCCCGACGGGCCGTACTATACGAACACGACTTGCTACTCGATCCAGGATCATCAGAACTGCATGAGATTCGGGCGGCCCGATTTAGGGTTCATGAAATGGAGATGGAAGCCCGACGAGTGCGAGCTGCCGTTGTTCGATCCGATCGGGTTCTTGGAACTTGTCAGGGGAAAATCGTTAGCGTTCGTCGGTGACTCGGTGGCGAGGAATCATATGCAGTCTCTCATTTGCCTCTTGTCCACTGTGGGCCACCCTGTTGACATGTCAAAGCCGAAGGCCGGAAACAGGTTGTACGTTTACACAGAGTACAACTTCAACATCTCGATAATCTCGTCGCCGTACCTAATCAGAACGGAGAAAACCGTTCCCGGCGATTTCGCCACCCCTTTCAATCTATTCCTCGACGAATTCGACCAAACCTGGACCGGAAAAATCCACACGTTCGACTACATTATCATCTCCGCCGGCCAGTGGTTTTTCCGGCCGTCGTACTTCTACCTCAACCGAACCCTAATCGGCTGCCTGTACTGCCCGGAGGCAAACGTCACCCATCTCCCGTCGGCGTTCAGCTACCGTTGGGCTTTCCGGACGGCGTTCCGGGCGATTAACGGCGGCGCCGGCGTGGCTTTTCTGCGGACGTTAGCGCCGTCGCATTTCGAGGGCGGGCCGTGGGATAAGGGCGGGGATTGTGTGCGGACGGGGCCTTACAAGAGGAATGAGACTGGTTTGGAGGAGTACAATATGGAGATGTATTCGGTGCAGTTGGAGGAGATGAGAATTGCACAGAAAGCAGGGAGGGGAACCGGAGGGAAGCTGCGTTTGTTTGACGCGACGAATATGATGGTGTTGAGGCCGGATGGGCATCCCAGTAAATACGGGCATTGGCCAGTGGCAAATCGGACAATTCCTAATGACTGCGTTCACTGGTGCTTGCCTGGCCCGATTGATGCTTGGAATGATTTATTGCAGGAGTTGTTAAAAAGAGAAGTCAAAAAAAAAAGTAAAATTACC
>gnl_Mimgu_v2.0_Migut.H00548.1
ATGAATAAGCTGCAACAACAAACAAGAAGAATATCAAAAGCACCAAAATTAGCTCCCCTAATTGCCCTCACATTTCTCTTAACAATCCCTTTATACTACCCCTTCCACACCCACTCTCCCAAAAACCTACTACCCCTACATAATACCAACGACAACAGCCCTTGCTCCGGCGATGGCTGCGGCGGAGATGCGGCGGGGGTCGGCGGTGTTGAGGCGGAACAATGCGACCTTTTCTCCGGGGAGTGGGTCCCGGATCCCGAGGGGCCGTACTACACGAACGAGAGTTGCTACGCGATTCAGGAGCATCAGGATTGCATGAAATTCGGAAGGCCAGATTTAGGGTTCTTGAAGTGGAGGTGGAAGCCCGACGAGTGCCAGCTGGCGCTGTTCGATCCTCGCCGGTTTCTCGAACTTGTCCGGGGGAAGTCGTTAGCGTTTGTCGGTGATTCTGTCGCCAGGAATCACATGCAGTCTCTCATTTGCCTCTTGGCAAAGGTAGCGTATCCATCAGACGTATCAGAAACAACGGATGAAAACAAACGCTATACATACACCGAACACAACTTCAACATTTCAATTTTCTGGTCACCCTATTTGGTGAAGACCGGCAAATTAGACAACGAGCCCTTCGATCTCTACCTCGACGAATTCGATCCCAGTTGGACAACTCAAATCTCACACTACGATTATGTCATCATCTCCGCCGGCCACTGGTTCTTCCGGCCGACGTACTTCCACCTCGAAAACCGCCGCGTCGGCTGCCTCTACTGCCCCGAGCCCGAAATCACCCACCTCACGCCTGTTTTCAGCTACCGGCGTGCCTTCCGGACGGCTTTCCGGGGAATCAACGGCGGCGGCGCCGCCAGATCCGGCGGCGGCGTGACTTTTCTGAGGACGTTCGCGCCGTCGCACTTCGAGGGCGGCGGGTGGAACAGCGGCGGGAACTGCACGCGGACGAGGCCGTTTAGGAGGAACGAGACTGTTCTGGAAGGTCCGGGTTTGGAATTTTATACGGTGCAGTTGGAGGAGCTGGGAATTGCACAGAGTGCAGGGAGGGGAACTGGAGGGAAGTTTAGGCTGTTTGATGCCACGAAGGTGATGCTGTTGAGGCCGGATGGGCATCCAAGTAGATACGGGCATTGGCCGGGGGCAAATCGGGTATTGTACAATGACTGCGTGCATTGGTGTTTGCCTGGTCCCATTGATTCTTGGAACGATTTTTTGCAAGAGTTGTTGATGAGAGAATTAGGAGATGCTACA
>gnl_Musac_v1_GSMUA_Achr4T04010_001
ATGAAGTTTGGGAGGCCGGACACGGAGTTCCTGAAGTGGAGGTGGAAGCCGAACGACTGCGATCTGCCCATCTTTAACCCGGCGCAGTTCTTGGAGCTCGTCAGAGGGAAGTCACTGGCCTTCGTTGGAGACTCGGTGGGGAGGAACCAAATGCAATCCCTCATCTGCCTCCTGCTCAGAGTCACATATGCGGTGGATGCGTCGGTCACTGAAGATGAGAAGTTCCGGCGGTATCACTTCCCGACCCACAACTTCACGGTGGCCAGCTTCTGGTCTCCGTTCCTGGTGAGGGCACACGAAGCCGACCCCAATGGCCCAACCCTCACCGGCCTCTTCAACCTCCACCTGGACCAAGCCGACCAGCTCGTCGGCTGCCACTACTGCCTCCACCCCAACGTCACCGACCTGACCATGTACTACAGCTACCGGAGGGCCTTCAGGGCCGCGCTCCGGGCCTTCAACGACCTCCCGGGCTTCAGGGGCACGGTGTTCCTCCGGACCTTCGCGCCGTCGCACTTCGAGAACGGCGAGTGGAACAAGGGGGGCAACTGCGTGCGGCAGCGGCCGTTCCGGAGCAACGAGACAAGGATGGACGGCTACAACCTGGAGATGTACATGGCGCAGCTGGAGGAGTACCGGGCGGCGGAGGGCGAGGGGAAGGAGAAGGGCGTCAGGTTTCGGTTGCTGGATACCACGGAGGCGATGCTACTAAGGCCGGACGGTCACCCGGGCCGGTTCGGCCACCGCCCCGACGAGAACGTGACTCTCTACAATGACTGCGTCCACTGGTGCTTGCCGGGGCCGATCGACAACTGGAACGATTTCCTGCTCCATATGCTGAAGAACGAGGGTGGCAGATCAGCCGCCGGCCGACGATCCAGGAACGACAGGAAGTCCACGATCAAA
>gnl_Musac_v1_GSMUA_Achr4T06200_001
ATGCATATGTCTAGTAATCATTCTGATGACATGAGACAAAGCAACCTGCACCAAACTTTGCTGCTTCTATCTCCCCCCATGAAGGGTAACTCAGGTCGGGAGCTTCAGAATGGAAGCAAAACGAGCCTTCGGAAAACCTCTAGGATCGTTCTTCTTCTGACTGCAACCCTCCTCCTCACCATCATTCCTCTATATCTCTTCCCTTTGTTAGCCACATCACTTGCATGGAGAAGCCAGTCCTCTTCTTCATCATCATCTTCTTCTTCTTCGTCTTCTTCGAGTGATATGGCTCGTGATTCCATTGCCGGTCTGGGAGTGGCACAGCATTCGTGTGACATCTTCCGAGGGGAGTGGGTTCCGAACCCTAACGCGCCGTACTACACCAACGAGAGCTGCAGGGCCATCCAAGAGCACCAGAATTGCATGAAGTTTGGGAGGCCCGACACGGGCTTCATGAAGTGGAGGTGGAAACCGACCCACTGCGAGCTGCCGGTCTTCAACCCGGCGCAGTTCCTGGAGCTCGTTAGGGGGAAGTCCCTGGCGTTCGTCAGCGACTCCTTGGGGAGGAACCAAATGCAGTCCCTCATCTGTCTCCTCCTCAGAGTGACGTACGTGGTGGATGCCTCCGTCACCCAAGACGACAATTTCCGACGGTATTACTTCCCCACCCACAACTTCACCGTCGCCAGCTTCTGGTCACCGTTCCTGGTAAGGGCCCACAAAGTCGACCCCAATGCCTCCACGTACAGTGGCATGTTCAACCTGTACCTGGACGAGCCCGACACCAACTGGACCACCAAGATGACGGAGTTCGACTACGTGATCATGTCGGCCGGGCACTGGCTTTTACGGCCGACCATGTTCTACGAGGGCGGCCAGCTCGTCGGTTGCCACAACTGCCTGGCCCCGAACGTCACCGACCTGACCATGCACTACAGCTACCGGCGGGTGTTCCGGGCGGCGTTCCGGGTCTTCAACAGCCTCGAAGGATTCAGGGGGACGGTGTTCCTGCGGACGTTCTCGCCGTGGCACTTCGAGAACGGCACGTGGGACAACGGGGGGGACTGCGTTCGGCGGCAGCCGTTCCGCCGCGACGAGACGAGACTGGACGGCATCAACCTCAAGATGTACATGACGCAGGTGGAGGAGTTCCGGGAGGCACAGAGGGAAGGACGGGAGAAGGGCGTCAGGTTCCGGCTGCTGGACACCACGGATGCGATGCTGCTGAGGCCGGACGGGCACCCCAGCCGGTACGGCCACCTGCCGCACGAGAACGTGCCGATGTACAACGACTGCGTGCACTGGTGCCTGCCGGGGCCCATCGACACGTGGAACGACTTCTTGCTCCACATGGTGAAGAACGAGGGTGGG
>gnl_Musac_v1_GSMUA_Achr4T06220_001
ATGATGTTTGGAAGGCCCGACACGGGCTTCATGAAGTGGAGGTGGAAACCGACCCACTGCGAGCTGCCGGTCTTCAACCCGGCGCAGTTCCTGGAGCTCGTCAGGGGAAAGTCCCTGGCGTTCGTCGGCGACTCCGTCGGGAGGAACCAAATGCAGTCCCTCATCTGTCTCCTCCACAGAGTGAGTTGTCCCTTTTCAGTGACGTACGTGGTGGATGCCTCCCTCACTCAAGACGAGAAGTTCCGACGCTATCACTTCCCCACCCACAACTTCACCGTCGCCAGCTTCTGGTCTCCGTTCCTGGTAAGGGCCCACGAAGCCGACCCCAATGGTCCCACGCACACTGGCCTGTTCAACCTGTACCTGGACGAGCCCGACACCAACTGGACCACCAAGATGACGGAGTTCGACTACGTGATCGTGTCGGCCGGGCATTGGGGGACGGTGTTCCTGCGGACGTACGCGCCGTCGCACTTCGAGAACGGCGAGTGGGACAAGGGGGGGAACTGCGTGCGGCAGCAGCCGTTCCGCAGCGACGAGACGAGATTGGACGGCATCAACCTCGAGATGTACATGACGCAGGTGGAGGAGTTCCGGGAGGCAGAGATGGAGGGGCGGGAGAAGGGCGTCAGGTTCCGGCTGCTGGACACCACGGATGCGATGCTGCTGAGGCCGGACGGGCACCCCAGCCGGTACGGCCACCGGCCGCACGAGAACGTGACGATGTACAACGACTGCGTGCACTGGTGCCTGCCGGGGCCCATCGACACGTGGAACGACTTCTTGCTCCACATGCTGAAGAACGACGGTGGGAGAGCGCGTTCTCGGAACGCCCGGAAGTCCACCATCAAG
>gnl_Musac_v1_GSMUA_Achr7T20070_001
ATGAAGTACGGCCGGCCGGATCTGGACTTCCTCAAGTGGCGGTGGCAACCGGAGGGCTGCGACCTCCCTCGCTTCGACGCCGCCTGGTTCCTCCACCTCGTCACGGGCAAGTCCATGGCCTTCGTCGGCGACTCCTTGGCCAGGAACCAGATGCAGTCACTGATGTGCCTCTTGTCCGGCGTGGAGCGACCACAGGACATGTCGGACAGTAAAGATGACAACTTCAAGCGCATGTTCTATCCCACCTACCGCTTCACCATCTCCATCTTCTGGTCCCCGTTCCTGGTGAAGGCGCAGCTGGCGGACACAGACGGGCCGAACCACACTGGCCTCTGGAACCTCTACCTGGACGAGGTGGACGAGAAATGGGCGTCGCAGCTCCACAAGTTCGACTACGTGATCATCTCCGACGGCAACTGGTTCACCCGGCCCTCCCTCTTCTACGAGCAGAAGAAGCTGGTCGGCTGCCACTACTGCCTGATCGAGAACGTCACCGACCTGACGCTGCACTACTCGCACCGGATGGCCTTCCGGACGGCCCTCCGCGCCATCAACGGCCTCGCCAGCTTCAAGGGGAAGGTGTTGGTGCGGTCCATATCGCCGTCGCACTTCGAGAACGGGGAGTGGAACAAGGGCGGCAACTGCAAGCGGAAGCGGCCGTACCGGAGCAACGAGACGACGCTGGAGTCGCTGGACCGGGAGTTCTACGAGCAGCAGCTGGAGGAGTTCAGGCAGGCGGAGCGGGAGCCGGGGGTGAGGATGCGGCTGCTGGACACGACGCAGGCCATGCTGCTGAGGCCGGACGGCCACCCGAGCAGGTACGGCCACTCCATCCATGAGAGCGTCGCCATGTACAACGACTGCGTGCACTGGTGCTTGCCCGGGCCCATCGACATCTTGCCTCTATTGCCTCTTCCATCACTTCTCCGCCATGGATTCGTGCCTCCCCTACCCTCGTACAACGATGAACGTTCTTCTTCTTCTTCTTCCGCCTCCTCTTTGTCTTCCTCGTCGCCTTCTCCTCCTCCGCCGCCGCCGCCGCCTCGATATCCTTCCATCAGATTGCCCCGGGACTGCGACATCTCCCAGGGCGAGTGGGTTCGGGATCCAGACGCGCCGTACTACACGAACCTGACGTGCTTCACGATCCAGGAGCACCAGAATTGCATGAAGTACGGGAGGCCAGACATGGACTTCCTGAGATGGAGGTGGAGGCCGGCGGCCTGCGAGCTGCCGCGCTTCGACGCCTCTTGGTTCCTCGAGCTTGTGAGAGGGAAGTCCCTGGCGTTCGTGGGCGACTCCTTGGCCAGAAACCACATGCAGTCCTTGATGTGCCTCTTGTCGAAGGTGGAGTATCCGAAGGACATCTCCAACACCACGGATGAGAACTTCAAGCGCATGTTCTACACCGCCTACAACTTCACCATCTCAACCTTCTGGTCGCCGTTCCTGGTGAAAGCTCAGGAAGCAGACACAGACGGCCCCAACCATACTGGCCTGTGGAACCTCTACCTCGACGAGGTCGACGACACCTGGGCGTCCCGAATCCGCGAGTTCGACTACGTGATCATATCCGATGGCAACTGGTTCACTCGGCCAGCCATGTTCTACGAGAAGGGAGTGATCGTCGGCTGCCACTTCTGCCTGGTTGACAACGTCACCGACCTGACGCTGCGGTACTCCCACAGGATGGCCTTCCGGACCGCTCTCCGCGCCATCACCGAGCTCGATGGCTTCGGGGGGAAGGTCTTCCTGAGAACGGTCTCGCCGTCGCACTTCGAGAACGGGGAGTGGAACAAGGGAGGGAATTGCGTGAGGACGAGGCCGTTCCGGGGCAACGAGACGAGGCTGGAGGGATTGGATCTCGAGTTCTACGAGGCACAAGTGGAGGAGTTCAGGGAAGCCGAGAGTGTGGGGAGGGCAAAGGGAGTGGAGTTGAAGATGTTGGACACCACGCGAGCGATGCTGCTGAGGCCCGATGGGCATCCGAGTAGATATGGCCATTGGGCGCATGAGAACGTCACCCTGTACAACGACTGCGTGCACTGGTGCTTGCCTGGCCCCATTGATATGTGGAACACCCTTCTGTTTCTGATGTTAGGTGAG
>gnl_Nelnu_v1.0_NNU_012782-RA
GATCTTCCACAGGGGAAGACCATCCCCCATAATATCCTAAGATTTCTCCTTCTAGTCCTCACCCTAACCTTCATTTGTTTCACTCTCATCCCTCTCTGTGTATATCAGACTCCTGCTTCCTCCTCCTCCTCTTACCCTTCTCACAGTCACAGGAAAGTTGCATATGAATCAAAACCGCTTAGGTTAATTAGGAAGAAGTGTGATATATCCAGTGGAGAATGGATCCCTCAAACCCAGGGACCTTATTACACCAATATGACTTGCAAACATATACATGACCAACAAAACTGCATGCTCCATGGGAGACCCGATACCGGCTACTTGTACTGGAGATGGAAGCCCGGCGACTGCGAGCTACCTCGCTTCGACGCCCGGCAGTTCTTGGACATTGTCAGAGGGAAGTCCATGGCCTTTGTTGGGGACTCTGTGGCAAGAAACCAAATGCAATCCTTGCTCTGCATGCTTTCTACCACTGTGGGTGAGCCTGTGGATGTTTCTGAAAATTCGTGGGATGGAAAATTCAAACGCTGGCTCTTCACTGATTACAACTTCACCATTGCTACCTTCTGGTCTCCACAACTAGTAAAAGCCAAGGACACCTGGCCAAAAGAGACAACTGGTCTCATGCACCTGTATGTAGATGAACCAGATGAGGCCTGGATAACCAAGATTGACAAATTTGACTATGTGATCATCTCAGCTGGGCAGTGGTTCTGGCGGCCACTTCTGTTCTATGAACATGGCAAGGTTGTAGGGTGCCATATCTGCTTTGACAAGAAAATGAAAGACCTTACCATGTACTATGGCTACAGAAGGGCGTTTAGGACTGCTTTCAAAGCCATTAGTAAGCGGAAGGAATTCAAAGGAGTAGTATTTCTTAGGACATTTTCTACTGGTCACTTCGAAGATGGGACATGGAAAACTGGAGGAACCTGTCCCAGGACAAAACCTTTCAAAAGCAGTGAAAAGAGGCTAAAAGAGTTTGATTTGGAGTTCTATTTGACCCAGATGGAGGAATATAGGGCTGCAGAAAGGAAAGCAAGGAAGCGAGGCTTGAAGCTTAGATTGTTAGATACCACTCAGGCTACATTGCTGAGACCAGATGGGCACCCTGGTCCTTATGGGCATTTTCCACAAGAAAACAGAATAGTTCATGACTGTGTCCACTGGTGCTTACCAGGACCTATTGATACATGGAATGAGTTCTTGCTACAGATGTTGAAGACAGATGGTGAGAGATCCTTTGAAGAAAGATTG
>gnl_Nelnu_v1.0_NNU_008178-RA
ATGAAGCTTCACGCCCGCCATGAAGAGTTTGGCCTTTGGGAAAGCCAAAGCCGAATTCTTCATCAACACACAGGAAAAATTGTTGTTACAGCAGCCCTTACCTTAACTCTTCTGATCATCATCCCACTTTATTACCCTTTGTTAGGTTATTTTCCATGGAAAGCTTCTTCTTGGTCATCATCTACAGTATCCTTGTTTGGTTATGAAGATGATATACAGGATTCAACAGGAGTTGCAGCAGCAGCATCAGTTAAGCAGTACTGCGACATTTTTAATGGAGAATGGGTTCCAAACCCAGAAGCACCGTATTACACAAATTCCACTTGCTGGGCCATTCATGATCACCAGAACTGCATGAAATACGGGAAACCTGATACTGGGTTCATGAAATGGAGGTGGAAACCAAATGACTGTGAGCTACCCATCTTCAACCCAGCTCAGTTCCTTAAGATCGTCAGAGGGAAGTCCATGGCCTTCGTTGGAGACTCGGTGGGGAGAAACCAAATGCAGTCCCTGATATGCCTCTTATCAAGGGTGGAGTATCCGGTGGATGTATCCAAGACATCAGATCAACAATTCAAACGGTGGCGCTACGTCTCCTACAATTTCACAATTGCATCTTTCTGGGCACCCTATCTTGTCAAGGCAAAGCAAGCTGACCCCAACAGTCCCCTCTACACTGGCCTATACAATCTCTACCTCGATGAATTCAACGATGAATGGGCCAGCCAGATCGACGAATTCGACTATGTTATCTTCTCCGCCGGTCACTGGTTCTTCCGGCCAACCATGTTCTATGAGAACGGCCAGCTCGTAGGGTGCTACTACTGCTTCAAAGAGAATGTCACAGACCTTACCATGTCCTACAGCTACAGAAAGGCCTTCCGGACTGCATTTAGAGTCATTAACAGCTTAGAAAACTTCAAGGGCATTACGTTTCTGAGGACCTTCTCTCCTTCACACTTTGAGAATGGTGAATGGAACAAGGGAGGGGACTGTGTGAGGACTAGACCCTTTATGAACAATGAAACCCGTTTGGAGGGGATAACTTTGGAGCTGTACTTGACCCAAATTGAGGAATTCAAATATGCAGAGAGAGAAGGAAGGAAGAGAGGTTTGAGGTTTAGGTTGCTTGATGCAACTCAAGCTATGCTACTGAGACCAGATGGGCATCCAAGCCGTTATGGGCACTGGGCCCATGAGAATGTCACTTTGTATAATGATTGTGTGCATTGGTGCTTGCCTGGGCCCATTGACACATGGAACGATTTCCTGCTTGAGATGTTGAAGATGGAAGGCAGAAGATCGTCTGAAGAGCGCCTGCACTTGATTGACAGAAAGAATAGAATTAGAGTTCTTGTAGCAATCACAGCCCTGATTCTTGTAACCATCGCACCTCTTTATTATCCGTTCCTTGGCTATTTCCCTTCATTCTTATGGAACAATTCTTCTCAGTCATCACCGTCTTCTTCCTCCTTCAACACTGTAAAGAATACAAAAGGCGCAGCATCAACCACACAGTGTGACATTTTTACAGGAGAATGGGTTCCGAACCCGGAGGCGCCTTATTACACCAATCTGAGTTGTTGGGCGATCCACGAACACCAGAATTGCATGAAGTATGGAAGGCCTGATACTGAGTTCATGAAATGGAGGTGGAAACCAAACGACTGTGAGCTACCCATCTTCAACCCGGCTAAGTTCCTTCAACTTGTCACCGGCAAGTCCTTGGCTTTCGTCGGAGATTCTGTGGCCAGAAACCAGATGCAGTCTTTGATATGCCTCTTATCCAGGGTGGAATATCCCGTGGATGTTTCATACACAGCGGATGAACACTTCAAGCGCTGGAAATATATGAGCTACAATTTCACCATTGCCAGCTTCTGGACCCCCTTTCTTGTTAAAGCAGAGGAAACCGAGGCCGACGGTCCCACCAAAACCGGCCTTTTCAATCTCTACCTCGATGAGTTCAACCCAGAATGGACCACCCAGATTGACGATTTCGATTACCTCATCATCTCTGCCGGCCACTGGTTCTTCCGACCAGGCATGTATTATGAGAAGGGTCAGCTGGTGGGGTGCCGCTACTGTCTCATAGAGAATGTCACAGACCTCCCCATGTCCTACGGTTACAGAAAAGCCATTCACACTGCCTTGAGAGCCATCAACAGCTTAGAAAGCTTCAAGGGAGTGACGATTCTCAGGACATTTGCGCCTTCACACTTTGAGAATGGTTTATGGAACCAGGGAGGGAATTGTTTGAGGAGAAGGCCGTATAGGAGCAAGGAGAAGCGTTTAGATGGGACGGATTTAGAGCTGTATAGGATCCAGGTGGAGGAGTTCAAGGTTGCAGCCGAGAGAGGAGGAAAGAGAGGAGGGTTGAAATTTAGGTTGCTTGATACAACCCAAGCTTCGTTATTGAGACCAGATGGACACCCTAGTCGATATGGGCACTGGCCTCATGAGAATGTTACTTTGTATAACGATTGTGTGCATTGGTGCTTGCCTGGGCCCATTGACACCTGGAACGATTTCCTGCTTGACATGTTGAAAATGGAGGAGAGGTCTCACACTGCCGACTTAAAGAAGCGATTTGAGCAAGCCCTAAAACAGAGGATAAGAAAGCTC
>gnl_Nelnu_v1.0_NNU_001114-RA
ATGAAGCCTTCTCGCACCTGGTTTGATCATCTCTCTGCCAAAAACCAAACTCTTCAAAATACAGGAAAGACTGTTGTTTTAGCAACCCTTGCCTTGACTCTCCTAACCGTCGTTCCTCTATATTACTTGTCGCTTGGCTATTTTCCTTCCTTTCTTTGGTTCAGATCTTCTCGCTCCACATCAGCATCCCTTTCTCGCGGCCATGGCGGAATACAGCAATCAACAGGGCTACCTTCGTCTAAGCAATGCGACCTCTTTACAGGAGAATGGATTCCAAACCCGGATGCACCGTCTTACACAAACAGCACTTGTTTTACCATTCACGATGAACAGAATTGCATGAAATTTGGGAGACCTGATACTGAGTATATGAAATGGAGGTGGAAGCCAGACGGCTGTGAGCTGCCCGTCTTCAACCCGCTTCAGTTCTTTGAGCTCGTCAGAGGGAAGTCCATGGCCTTTGTCGGGGATTCGATAGGAAGAAACCAAATGGAGTCCTTGATGTGCCTCTTATCAAGTGTGGAGCAACCAGTGGAATATCAAACCCTACGGTGGCGTTACCCCACCTACAACTTCACCATTGCCAATGTATGGGCGCCCTTCATTGTCAAATCCAAGGCAGCTGACCCCGATGGTCCCGTCTACACCGCCCTCTTCAATCTCTACCTGGACGAGTTCGACGATGACTGGATCAAAGTGGTTGTCGACTTCGACTACGTTATCCTCGCCGCCGAGCACTGGTTTTTCCGGCCAACCATGTTCTATGAGAAAGGCCAGCTCGTGGGGTGCTACCTCTGCCGCCAAGAAAACGTCACAGATCTTAGTTCTGCCTATAGTTACTCAAAGGCCTACCGGACTGCCTTTAGAGCACTCAACAGCTTACAAGGCTTTCAGGGCATCACGTTCCTCAGGACGTTCTCTCCTCAGCACTTTGAGAATGGCTTCTGGAACGAGGGAGGAAGATGTGTGAGGACAAGACCCTATAAGAGCAGTGAGACCCGTTTAGAGGGCTTACCTTTAGAGATGTACTTGGCCCAAACTGATGAATTCAAGGTGGCAGAGAGAGAAGGAAGGAAGAGAGGGTTGAAGTTTAGGTTGCTTGATATCACTTTTACTTCGCTACTGAGACCAGATGCACATCCCAACAATTATGGGCACTGGCCCCGTGAGAATGTCACCTTTTATAACGATTGCTCGCACTGGTGCTTGCCTGGGGCCATTGATACATGGAATGATTTATTGCTTCAGATGATGAAGATGGAGGCTGGAAGATCATTTGATGGAAGC
>gnl_Nelnu_v1.0_NNU_001116-RA
ATGCTGCATGGGAGACCTGATACCGGCTACTTGTACTGGAGATGGAAACCTGATGGCTGTGAGCTACCTCATTTCGAGGCGATACAGTTCCTGGAGATCGTTAGAGGGAAGTCGATGGCCTTTGTGGGGGACTCTGTAGCAAGAAACCAGATGCAATCCTTGATGTGCTTGCTATCAAGTTCCAATGTTAATTCTCCTCTACGCTTTCAGGTGGCCGATCCTGTAGATGTTTCTGAGAATCCATGGGATGGGAAATTCAAACGCTGGTTCTTCAGTGACTACAGCTTTACCATTGCTACTTACTGGTCTCCACAACTAATAAAAGCCAAGGACACCACCTGGCCAAAAGAGAAAACAGGTCTCATGCATCTCTACCTAGATGAGCCTGATGAAGCCTGGATATCTAAAATTGACAAATTTGACTATGTAATCATCTCTGCTGGACAGTGGTTTTGGCGGCCACTTCTGTTTTATGAACAGGGCAAGGTTGTAGGGTGCCACATCTGCTTTGACAAGAACATGACAGACCTTACCATGTACTATGGATATAGGAGGGCCTTTAGGATGGCCTTTAAAGCCATTAGAAATCTTAAGGAATTCAAGGGGATGTTATTTCTGAGGACTTTCTCTCCTGGTCACTTTGAGGATGGAACCTGGAAAACCGGAGGGACCTGTCAAAGAACCAAACCTTTCAGAAGCAATGAAAAGAAACTACAGGGGTTTGATCTGGAGTTTTACTTGACCCAAGTGGAGGAATTCAGGACTGCAGAGAGGGAGGCCAGGAAGCAAGGATTGGAGTTTAGATTGTTAGATACTACTCAAGCTACAGTCTTGAGGCCAGATGGCCATCCTGGTCATTATGGGCACTGGCCACAAGAAAATATAACAATTAATGACTGTGTTCACTGGTGCCTACCAGGTCCCGTTGATACATGGAATGAGTTCTTGCTACAGATATTGAAGATGAAAGGTGAGAAGTCTTTTGAAGAGACAGAA
>gnl_Nelnu_v1.0_NNU_001113-RA
ATGAAGAATCTACGAGCCTGGTCTGATCATCTCCGTCCGAAAAGCCAAACTCCTCCTCAACAAACACGGAAAACCACTTCTCTTTTAGTTTCAGTTTCGGTGACCCTTGCCTCAACTCTTCTAACCATCATTCCTATTTATTACTCATCTCTACGCTATTATCCTTCGTTTCTATGGACCAGTTCTGTGTCGTCATCATCATCAACATCCTCCTCTCACGGACATGGCGTTTCAGCAGGAGTTCCATCGGCTAAGCAGTTCGATCTTTTCACAGGAGAATGGGTTCCAAACCCAGACGCACCGTATTACACAAACAGGACATGTTGGACGATCCATGAGGAACAGAATTGCATGAAATATGGAAGACCAGATACTGGGTTCATGAAATGGAGGTGGAAGCCAAATGACTGTGAGCTGCCCATCTTCAACCCGTATCACTTCCTTGAGCTCGTCAGAGGGAAGTCCATGGCCTTCGTCGGGGATTCACTGGGGAGAAACCACATGGAGTCCTTGTTGTGCCTCTTGTCACGGGAATTCAGAATCAGACTGATACAGGAGCTTGATCTTCAGGTCAGGCTTAAAGCGGATTCTTTTAGTTTTCTCATGGCTACTAACCAACAAATCTTTACCATCATCCCCCTCCCCAATCCCCCCACTGCCAGTAGCACTAGCTTCAAGAACTCGAACCTCCCCTTACCTAAACTCTGTCAGAGAGCCGACGCCAATGACCCCTCCTACACTGCCCTCTTTCACCTCTACCTCGACGAATTGGACCCTGAATGGGCCACAAAAATCGTGGAGTTCGATTACATTATCATCTCCGCCGGCCACTGGTTCTTCCGGCCAACCTTGTTCTATGAGAACGGCCAGCTCGTGGGCTGCTTCAACTGCTACAGAGAAAATGTGACCGACCTCCGTTTCTCCTACAGTTACAGAAAGGCTCTCCAGACTGCCTTCAGAGCAATCTACAGCTCAAGAAACTTCAAGGGTCTAACGTTTCTCAGGACATTCTCTCCTCAGCATTTCGAAAATGGCTCATGGAACCAGGGTGGAAACTGTGTGAGGACGAGACCCTTTACGAGTAATGAAACTCGTTTAGAAGATATCAATCTACAGACCCACTCCATCGAAACCGAGGAATTCAAGGTTGCAGAGAGTGAGGGAAGGAAGAGAGGACTGAAGTTTAGGTTGCTTGATATAACATTTGCTTCGTTATTGAGACCAGATGGGCATCCCAGTCGCTATGGGCACTTGGCGCCCCATGACAATATGACCTTTGTCAACGACTGTGCACACTGGTGCTTGCCTGGGGCCATTGATGCATGGAATGATTTACTGCTTCAGATGATGAAGATGGAGGATGGAAGATCATTTGATAAAACAAAATCAAGTTGGGCTTTTCATTTTTTT
>gnl_Orysa_v7.0_LOC_Os01g46410.1
ATGGTTTTGTTCTTCAAGGTGCTCTTCGGCCCGGCCGCCGTGTTCCTCTCGGCGCTCGTCGTCCTCTCCTGCTTCAAGAGCGTGCCGTACCTGAGCAGGATGAGCTCCTCCGAGCTCCCCTCCTACATGTCCTACTTTGAGTCGCCGATCTCCAAGTGCGACATCTTCCAGGGGGAGTGGGTGCCCGACGAGAGCTCGCCGCAGTACACCAACCTGACCTGCTCCTACATCCAGGAGCACCAGAACTGCATGATGTATGGCCGCCCCGACCTGGAGTTCCTCAAGTGGCGGTGGAAGCCGGCCGGCTGCGACCTCCCGCGGTTCGACCCGGACAAGTTCCTCCGGCTCGTCGGCAACAAGACGCTCGCTTTCGTCGGGGACTCGCTGGCGAGGAACCACATGCAGTCTCTCCTCTGCCTCCTGTCCAAGGTTGCGACGCCGAAGGACGTGTCGGTGACGGGGAAGACGGACCCGGACAAGATACTGTACTACGAGGGGTACAACTTCACCATACACATCTTCTGGTCGCCGTTCCTGGTGAGGACGGAGGAGTCGGCGGAGAGCCCCGGCGTGTTCAAGCTGTACCTCGACGAGCCCGACTGCAAGTGGTTCGCCCGCGTGGCGCGGTTCGACTACGTCATCTTCTCGGGGGCCAACTGGTTCACGCGGCCGTCCCTGTTCTACGAGAACGGGAGGCTCGTCGGCGGCAGCTACGTGGCGCTCAACATCACCAGCGACCTGACGCTGCGGCACTCCCACCGGATGGCGTTCCGGACGGCGCTCCGGGCCATCAACGACATCAGGTTCAGGGGGAAGGCGATCGTGCGGACGCTGTCGCCGATGTCGCACTTCGAGGGCGGCGCGTGGGACAAGGGCGGCGACTGCCGGCGGACGCGGCCGTACAGGGGGAACGAGACGGCCATGGGAGGCATGGACCTGGAATTCTACACGTCGCAGGTGGAGGAGTTCAGGGAGGCGCAGAGGGAGGCGGCGGCGAACGGGGTGGACATGGTGCTCATGGACCCCACCGCCGCGATGCTGCTCCGGCCGGACGGCCACCCGAGCCGGTACGGCCACTGGCCGGACGAGAAGCGGGTGCTGTACAATGACTGCATCCACTGGTGCCTGCCGGGGCCGGTCGATGCCTGGAACGACATGCTGCTCCACATGCTCTCAGAT
>gnl_Orysa_v7.0_LOC_Os01g46400.1
ATGAAGCTCCACTTCGTGCTCAGGTTCCTGTTCGGCCCCGTGCCGGTGTACTTCTCGGCGCTGGCCATCCTCATCCTGCTGACGAACGCGCAGTACTTCGGGCTGGTGGGCGTCACCGTTCCCCGCGCGACGAAGCTGGCGTCGTCGGCGCCGGTGGTGAGCGTGATGAAGTACTGCGACATCTTCCGCGGCGAGTGGGTGCCGGACTCCGACGCGCCCTACTACAACCACAAGACGTGTTACATGATCCAGGAGCACCAGAACTGCCTCAAGTACGGCCGCCCCGACCTCGAATTCCTCAAGTGGCGGTGGCGCCCCTCCGGCTGCGAGCTGCCCCGCTTCGACCCCGTGCAGTTCCTACAGTTCAACCGTCACAAGTCGCTCGCCTTCGTCGGTGACTCGCTGGCTCGCAACCACATGCAATCCCTGCTCTGCCTCCTCTCCCAGGTGGCGTATCCCAAAGACATGTCGGCGAACCCGACGACTCAGAACAAGGTGTACCACTACAGGGGGTACAACTTCACCGTCAGCATGTTCTGGTCGCCGTTCCTGGTGAAGGCGCGTGAGCCCGACCACGACGGGCCGGCGCACACGGGCCACTGGAGCCTGTACCTCGACGAGCCCGACCAGTCGTGGGTGTCCGAGATCTCGCGGTTCGACTACGTGCTGGTGTCCGCCGCCAACTGGTTCTCCAGGCCGTCGCTCTTCTACGAGAAGCGGCGGCTGGTCGGGTGCAGCTTCTGCAGCAGGCAGTACGGCGTGCCGGACCTGACGCTCTACTACTCGCAGCGCCGGGCGTGGCGCGTGGCGCTGAAGGCGATCAACGACCTGGAGAGCCTCCGCGGGCGGGTGATCGTGCGGATGCTGTCGCCGATGTCGCACTTCGAGAACGGGACGTGGGACCAGGGCGGCAACTGCAAGCGGACGCAGCCGCTCCGGAGCAACGAGACGGTGATGGAGGGGCGGGACCTGCACTTCTACACGGCGCAGATGGAGGAGTACCGCGCCGCGGAGAAGGTCGCGGAGGCCAAGGGCCGGCGGATGATGCTCATGGACGCCACGGCGGCGATGCTGATGCGGCCCGACGGCCACCCCAGCCGGTACGGCCACCTGCCGAACCAGAAGGTGCAGCTCTACAACGACTGCATCCACTGGTGCCTGCCAGGCCCCATCGACATCTGGAACGACATGCTCTTCCAGATGCTCCTCGTC
>gnl_Orysa_v7.0_LOC_Os06g16170.1
ATGACGAAGAAGAAGCTTCAGGTCGTCAGGCCCAGAGCGGTGTCGCCGCTCCCGGCGCTCGCCGCCGCCGCCGCCGTCGCCGTCGTCCTCCTCCTCCTCACGGCGGCGGGACGCCCTTCTTTCCTCGGAAGATACGAGGCTATCACCATCAGCGGCGTCGCGTCGCTGCCGTTCGGTTACTCCTCGGAGAGCGCGCGGCGCGCACCACCGGCCGTCGCCGTGGCGCGGGTGCCGAGCGACTGCGACATCTTCCGCGGCGAGTGGGTGCCCGACGACGGCGGCGGCGCGGCGCCGTACTACACGAACGAGAGCTGCCCGTTGATCCAGGAGCACCAGAACTGCATGAAGTACGGGAGGCCCGACCTCGGGTTCCTCCGGTGGCGGTGGCGGCCGGAGCGCTGCGAGCTCCCGCGGTTCGACGCGGCGGCGTTCTTGGAGCTCGTCAGAGGCAAGTCGATGGCGTTCGTCGGAGACTCGCTCGCCAGGAACCATATGCAGTCGCTCATGTGCCTCCTCTCCAAGGTGGAGTACCCGAAGGACGTGTCGAAGACGACGGATCCGGGGTTCAGGACGATGCACTACGGGTCCCACAACTTCACCATCGCCGTCTTCTGGTCGCCGTACCTCGTGACGGCGAACCAGTCGTCGGACCCCGCCGCCGGAGGGCTGTGGGACCTCTACCTCGACGAGCCGGACGCCGCCTGGGCGGTCGCCGTGGCGGGCTTCGACTACGCCGTCGTCTCCGCGGCGAACTGGTTCACCCGCCCGTCCATGTTCCACGAGCGCGGCCGCCTCGTCGGCTGCCACTACTGCCTCGTCCCGGGCGTCCCCGACCTCACGCTCCGCTACTCCCTCCGCGCCGCGTTCCGCACCGCGCTGCGCGCGCTCGCCGCCGGCGCCGGCGGCGCCGGCGTGTTCAACGGCACGGCGATCGTTCGCACGCTGTCGCCGACGTCGCACTTCGAGGGCGGGGAGTGGAACAAGGGCGGCGACTGCCGGCGCACGCGGCCGTCCACGGCGAACGAGACGCGGATGTCCGGGCTGGACCTCGACTTCCACACGGCGCAGGTGGAGGAGTTCAGGAGGGCGGCCATGGCGAGCGGGCGGAGCGCGGCGAGGCTGCTGCTGATGGACACGACGGCGGCGATGGTGCTCCGGCCGGACGGGCACCCGAGCAGATACGGGCACTGGGCGCACGAGAAGGTGACGCTGTACAACGACTGCGTGCACTGGTGCCTCCCTGGACCCATCGACGTGTGGAACGAGATGCTGCTCCAGATGCTGCTGCTCCATCAACCAGGAGCTGTTTCTGTT
>gnl_Orysa_v7.0_LOC_Os06g16200.1
ATGAAGATGCTCCTGTTCGCTAGCCGCGCCGCCTTGTCCCTCACGGCGGCGCTCGCCGTCGCCGTCGTCGTGCTACTCACGGCGTCGTCGCGCTCGCGCCGCCCTTCTTTCCTCCGAAGGTACGAGCCCACCGTCGTCGCGACGTCGCTGCCGTCCGCGGCGCCTCCTGCTTATTCCAGGAGCGCGCCGCCGTCGCCGACACCCCTCGCCGTCGTGGCGCGGGTGCCGAGGGACTGCGACATCTTCCGCGGCGAGTGGGTGCCCGCCGCCGACGGCGACGACGACGGCGCGGCGCCGTACTACACGAACGCGACGTGCGGGGAGATCCAGGAGCACCAGAACTGCATGAAGTACGGGAGGCCGGACCTCGGGTTCCTGCGGTGGCGGTGGCGGCCGGAGCGGTGCGAGCTGCCGCGGTTCGACGCGGCGGCGTTCATGGAGGTGGTGAGGGGCAGGTCGATGGCGTTCGTCGGCGACTCGCTCGCCAGGAACCATATGCAGTCCCTCATGTGCCTCCTCTCCAAGGTGGAGAACCCCAAAGATGTATCGACGACGAAGGACCCAGAGTTCAGGACGGTGCGCTACGAGTCCCACAACTTCACCGTCGCCGCCTTCCGGTCGCCGTATCTCGTGACGGCGAACCAATCGTCGGACCCCGCCGGCGGGATGTGGGACCTCTACCTCGACGAGCCGGACGCCGCCTGGGCCACCGCCGTGGCGGGCTTCGACTACGTCGTCGTCTCCACGGCCAACTGGTTCAACCGGCCGACCATGTTCCACGAGGCCGGCCGCCTCGTCGGCTGCCACCACTGCCTCGTCCCCGGCGTCGCCGACCTCAAGCGCACCTACTCCCTGCGCGCCGCGTTCCGCACCGCGCTGCGCGCGCTCACCGCCGGCGCCGGCGGCGCCGGCTTCGACGGCACGGTGATCGTGCGCACGCTGTCGCCGACGTCGCACTTCGAGGGCGGGGAGTGGAACAAGGGCGGCGACTGCCGGCGCACGCGGCCGACCGCGGCGCGGATGGCTGGGCTGGACCTCGACTTCCACACGGTGCAGGTGGAGGAGTTCAGGAGGGCGGAGGCGGCGGCGGCGGCGGCGAGCGGTGGCGCGGCGAGGCTGCTGCTGATGGACACGACGGCGGTGATGGTGGCGCGGGCGGACGGGCACCCGAGCAGGTACGGGCACTGGGCGCACGAGAAGGTGACGCTGTACAACGACTGCGTGCACTGGTGCCTGCCTGGACCCATCGACGTGTGGAACGAGATGCTGCTCCAGATGCTGCTGCTTCATCACCGATCAGGAGAGTTTTCTGTT
>gnl_Orysa_v7.0_LOC_Os06g16240.1
ATGAAGCTGCTTCAGCGCGTCAACCCCACGGCAGCGGCGTCGCTCACGGCGCTCGCCGTCGTCGTGCTGCTCACGGCGTCGGCAAGCCGCCCTTCGTTCCTCCGGAGGTTCGAGCCCAGCATCGCGTCGCTGCCGAGGGCCGCCCGGCGCGCCGCGCCGGCGGACTGCGACATCTTCCGCGGCGAGTGGGTGCCCGCCACCGCCGCCGACGACGGCGCGGCGCCGTACTACACGAACGCCACCTGCGGGGAGATCCAGGAGCACCAGAACTGCATGAAGTACGGCCGCCCCGACCTCGGCTTCCTCCGGTGGCGGTGGCGCCCGGAGCGCTGCGAGCTCCCGCGGTTCGACGCGGCGGCGTTCCTGGACCTCCTCAGGGGCAAGTCCATGGCGTTCGTCGGCGACTCGCTCTCCAGGAACCATATGCAGTCTCTCCTGTGCCTCCTCTCCAAGGTGGAGAATCCGAGAGAAGTCCCCAAGACGGCGGATCCAGAGTTCAGGGCGGTGCGGTACGAGTCCCACAACTTCACCGTCGCCGTCTTCCGGTCGCCGTACCTCGTGACGGCGAACCAGTCGGACCCCGCCGGCGGGATGTGGGACCTCTACCTCGACGAGCCGGACGCCGCCTGGGCGACCGCCGTGGCGGGCTTCGACTACGTCGTCGTCTCCACGGGGATCTGGTTCAACCGCCCGACCATGTTCTACGAGCGCGGCCGCCTCGTCGGCTGCTACAGCTGCCGCCTCCCGGGCGTCCCCGACCTCACCCTCCGCTACTCCCTGCCCCTGGCGTTCCGCACCGCGCTGCGCGCGCTCACCGCCGCAAGCGTGTTCAACGGCACGGTGATCGTGCGCACGCTGTCGCCGACGTCGCACTTCGAGGGCGGCGAGTGGGACAAGGGCGGCGACTGCCGGCGCACGCGGCCGACCGCGGCGAGCGAGGCGCGGATGTCCGGGCTGGACGTGGACTTCCACGCGGCGCAGGTGGAGGAGTTCAGGAGGGCGGAGGCGGCGGCGGCGGCGAGCGGGAGCGCGGTGAGGATGCTGCTGATGGACGCGACGGCGGCGATGGTGGCGCGGGCGGACGGGCACCCGAGCCGGTACGGGCACTGGGCGCACGAGAACGTGACGCTGTACAACGACTGCGTGCACTGGTGCCTCCCTGGACCCGTCGATGTGTGGAACGAGATGCTGCTCCAGATGCTGCTGCGTCATCAATCG
>gnl_Phavu_v2.1_Phvul.008G021100.1
ATGAAAGTTCTGAATGGGAAGGGGAAGTATGCACAAGGAAACCTAAACCTTCTCAAGAGTGTTGTTATCCTTCTTCCATTCACCCTGCTCATTCTCATGTTGCCGTTTTCTCTTACGATAAACTCTAGTTTTTCCTCTCCTAATGAGGTGTATGTTAGTAGAAGCAGCTATGATTTTAACGTGACAGAGATAAAACGATGCAACGTGTTTTCTGGGGAGTGGGTTCCGTACAGTAAAGGAGCTTATTATGACAATGAGACCTGTGATTTGATAATAGACCAGCAAAACTGCATGAAGTTTGGGAGACCTGACAGAGAGTTCCTCAAATGGAGGTGGAAACCTGATGAATGCGAGCTTCCACTCTTCGATGCAACCCTTTTCTTAGAGATTGTCAGAGGAAAGTCCATGGCCTTTGTTGGAGACTCCGTGGGAAGAAATCAAATGAATTCTTTGTTGTGCCTCCTAAATCCTGTTGCTCGTCCTGAGGATATTTCAAGTAGATATGCTACAGATCCCATATATTTCAGAAGGTGGTTCTATGCGGATTACAACTTTACAGTTGTAACACTATGGTCCCCATTTTTGGTTAGAAGCAGCGATGTCCACAGCAGCCTCACGAATCTGTATCTAGATAAGGCAGATGAATCGTGGAGTGGAGAGGTGAAAAACTTCGATTTTGTCATTATCTCAGCTGGGCAGTGGTTCTTTCGGCCAGCATTGTTCTACGAAAAAGGACAAGTTGTAGGGTGCCACAAGTGTGAGCAACGCAACATCACAGAGCTGAGTCACTACTATGGATACAGAAAAGCATTCCGAACTGCACTGAGAACCATGGTAAAGATGAAAGGGTACAAGGGGGTGACCTTTTTGAGAACATTCTCCCCTGCACACTTCGAGAATTCTGAGTGGAACAAAGGAGGGAGTTGTGAGAGGAGAAAGCCTTATGGGAAGGAGGAAATGAAGTTTGATGGTTACATTTTTGAGACGTACAAGGTTCAAGTGGAGGAGTTTAGAGGAGCGAGAAGGGAAGGAAGGAAGAGGGGTTTGAAGTTTTTGATGTTGAACACAACTGAAATGATGCTGCGTAGACCTGATGGACATCCCAATAACCATGTGTGGGGACATGAAATGAAGAACACGCACAGTGATTGTGTTCATTGGTGCTTGCCTGGTCCTATTGACACATGGAATGAGCTTTTGTTCTATCAGTTGAAAACTCATCACAAATCTTTTATTTCATCG
>gnl_Phavu_v2.1_Phvul.008G021200.1
ATGAAGTTCCAAGTTATAGAGCTTCTCTTTGGCAAAAGCACCCCAAAACAAATGATACCAAAAGTGACTTTACTTGCAGTGTTTGCCATACTGCTATTCACTGTCACACCACTGTCCTACCCTTTGTTCAGATACTCTTCATCATCACTGAAGAACAAAGAATCCAAGCCATCCTCAGCATTTGATGATCTGAATGAGTCTGCAAGCTTACCCTCAACTTCCATCAAGAAGTGTGACATTTTCACTGGAGAATGGCTCCCAAACCCAAAGGCTCCATATTACACAAACAAAACATGCTGGGCCATTCATGAGCACCAAAACTGCATGAAGTATGGTAGACCAGACTCTGACTTCTTGAAGTGGAAGTGGAAGCCAAATGGATGTGAACTACCTGTCTTCAACCCTTTCCAGTTTCTTGAGATTATGAGGGGAAAATCCATGGCTTTTATTGGAGACTCAGTTGGCAGAAACCAGATGCAGTCCATGATTTGCCTCCTATCAAGGGTTGAATGGCCCATTGATGTATCATATAAAAGAGATGATTATTTTATGAGGTGGAGGTACCCAAGTTACAACTTCACCATGGCTTCTTTTTGGACAACTCATTTGGTGAGATCCACAGAAGCAGATTCAAAGGGGCCAGGCCCAACTGGCCTATGCAACCTTTACCTTGATGAACCAGATGAGAAATGGATAACCCAAATTGAAGATTTTGACTATGTGATTCTCAATGGAGGACATTGGTTTACACGTTCAATGGTGTTCTATGAGAATCAAAAAATTGTTGGATGCCATTACTGCCTCTTGGAAAATGTCCCTGACTTAACCATGTACTATGGCTACAGAAAGGCCTTCAGGACTGCATTTAAGGCCATCAATAGATTAGAGAACTTCAAAGGAACAGTGTTTCTTAGGACATTTGCCCCATCTCATTTTGAGAATGGCTTGTGGAATCAGGGTGGGAATTGCATCAGAACCAAGCCATTTAGGAGCAATGAGACACAATTAGAGGGCCTCAATTTGGAGTTTTATATGATTCAATTAGAGGAGTTCAAGATTGCTGAAAAGGATGCCAGAAAGAAGGGCTTGAAATATAGGCTATTTGATATCACACAAGCATCATTGTTGAGACCAGATGGTCACCCAAGTAGATATGGTCATTTGCCTAATGAAAATGTGACACTGTACAATGATTGTGTTCATTGGTGTTTGCCTGGTCCTATAGACACATGGAGTGATTTTCTGCTAGGAATGTTGAAGATGGAGGGTGTGAGATCAGCAGAACAGAGGCTTCATATGCGTTCACAT
>gnl_Phavu_v2.1_Phvul.004G048900.1
ATGAAGTTCCAAGACAGTGAGCATCTCTTTGGGAACACCACCACCCCAAAGCACATGATCCCAAAAGTGACCTTCATAGCAATTTTGGTGATCCTAGCACTTGCAATCACCCCTCTGTGGTACCCTTTTTTGAGCTATCATTCATCATCACTCTTGAAGATGAAGAACAACAAGTACAAGCACATTGAAGCATCTACTCATGATGAGGATATGGCACACAGCAACCTTCCCTCAACACATGTGGAGATGTGTGACATTTTCACAGGGGAGTGGGTGCCAAACCCTAAGGCACCATACTACACAAACAAGACTTGTTGGGCCATTCATGAACACCAGAATTGCATGAAGTATGGCAGACCTGACTCTGAGTTCATGAAGTGGAGATGGAAGCCCAGTGACTGTGAACTTCCCATATTCAACCCTTTTCAGTTCTTGGAAATTGTTAAGGGCAAATCCATGGCCTTTGTTGGTGACTCTGTGGGAAGGAATCAGATGCAGTCCATGATTTGTCTCCTTTCTAGGGTGGAATGGCCAATAGATGTATCATACACAAGTGATGAGTATTTCAAGAGATGGAAGTACCCTAGTTACAACTTCACCATGGCCACTTTTTGGACACCCCATCTAGTAAGATCCAAAGTGGCTGATTCAAATGGTCCAAGCAACACTGGTCTTTTCAACCTCTACCTTGATGAGCATGATGAGAAATGGACCACACAAGTTCAAGATTTTGACTACATCATTCTTGATGGAGGGCACTGGTTCTACAGACCAATGGTGTTCTATGAGAGGAAAAAGATTGTGGGGTGCCATTTTTGCCTCATGGAAAATGTCCCTGACTTGACCATGTTCTATGGCTACAGAAAGGCTTTTAGGACTGCTTTTAGGGCAATCAATAGCTTGGAAGACTTCAAGGGCACAGTATTTCTCAGAACATTTGCACCATCTCATTTTGAAAATGGGATATGGAATCAAGGAGGAAATTGTGTGAGAACCAAGCCATTTAGGAGTAGTGAGGCACAATTAGAGGGCACAAATTTGGAGCTTTATATGATCCAATTGGAGGAGTTTAAGAAAGCTGAAAAAGAAGGTAGAAAGAAGGGTTTGAAATTGAAGTTAATTGACACCACACAAGCAATGTTAATGAGACCTGATGGTCATCCAAGTAGATATGGACATTGGGCACATGAGAATGTAACATTGTATAATGATTGTGTTCATTGGTGCTTGCCAGGACCCATTGACACATGGAGTGATTTCTTGCTACAAATCTTGAAGATGGAGGGAATGAGATCAGCTATAAGC
>gnl_Phavu_v2.1_Phvul.004G048700.1
ATGAAGTTCCTGCATATTGAGAACACTAACCCCAAACAAACAGTGTCAAAAATATGTATACTAACATGCATAATCTTACTTATATTTACTGTCACCACAGCACTGTTGAAGATCAACAGATATAAGCTTCCATCCACTGCATTTGGTGATTTGAAGGAGCCAGAAAGCTTGCCCTCAGCATCTGTGAAGAAGTGTGACATTTTCAGTGGGGAATGGGTGCCAAATCCTGAGGCACCATACTATACAAACACTACCTGTTGGGCTATTCATGAGCACCAAAACTGCATGAAACATGGGAGACCTGATTCTGAGTTCATGAAGTGGAGGTGGAAGCCAAATGAGTGTGAACTCCCCATGTTCAACCCCTTTCAGTTCCTAGAAATTATGAGGGGAAAATCTATGGCTTTTGTTGGAGATTCCATAGCCAGAAATCACATGCAGTCAATGATTTGCCTTCTATCAAGGGTGGAGAGGCCCATTGATGTTTCCCACATGAATGACTTTTCCTTCAAGAGATGGAAGTACTCAAGTTACAACTTCACTATGGCTAATTATTGGACACCCCATCTAGTTAGGGCTAAAAAGATGGATTCAAATAGTGCCCTCTTCAATGTTTACATTGATGAGCTTGATGAAACATGGACAACTCAAATTAAAGACTTTGACCATGTTATCATCAATGGAGGACAATGGTTTTTGGGACCCATTGTGTTCTATGAGAAACAAAAAGTTGTTGGATGCCAATATTGTGACCTAGCAAATATGACTCACTCAAACTTGTACTATGGCTATAGAAAGGTTTTTAGAACCACATTTAGATCCATCCTTAGTTTAGAAAACTTTAAGGGTACTACATTCCTTAGAACATTTTCACCATCTCATTTTGAAAATGGGTTGTGGAATAAGGGTGGAAAGTGTGTGAGAACTAAGCCATTTAGGAGTAATGAAACAAAGTTAGAGGGCTATGATTTAGAGTTACATAAGATTCGATTAGAGGAATTCAAAGTTGCCATGAAAGAAGGAAGAAAGAAAGGGTTGAAGTTGATGTTACTTGACACCACACAAGCAATGTTATTGAGACCAGATGGTCACCCTAATAAATATGGGTATTGGCCTAATGAGAATATGACACTATATAATGATTGTGTTCATTGGTGCTTACCAGGTCCTATTGACACATGGAGTGATTTTCTACTACAAATGTTGAAAATGGAAAATGTAAGATCTATAAGTACAAATATGCTTCATAGA
>gnl_Phavu_v2.1_Phvul.004G048800.2
ATGCTCGCCACAATTTCTTCTTCTTTCTTCAGTTACCATTCATTGTTGAAGATCAATGAATTCAACAAGGAGGTGTCTATTGAATTTGATGATGGTTTGAAGAATGAGACAGAAATCATGCCCTCAACAGCATCTGTGAAGAAGTGTGACATTTTCAGTGGGGAATGGGTGCCAAATCCTGATGCACCATACTACACAAACAAAACATGTTGGGAAATCCATGAACACCAAAACTGCATGAAATTTGGAAGACCTGATTCTGAGTTCATGAAGTGGAGGTGGAAGCCAAATGAGTGTGAACTCCCCATTTTCAACCCTTTTCAGTTTCTAGAAATCATGAGGGGAAAATCTATGGCTTTTGTTGGAGACTCCATTGGAAGAAATCACATGCAGTCCATGATTTGCCTCCTATCTAGGGCAGAGTGGCCCGTAGATGTATCATACACAGATGAGTTTTCCTTCAAAAGATGGCAATACTCAAACTATAATTTCACAATGGCTACTTTCTGGTCACCCTATCTAGTGAGAGCAGAACAAGTTGATTCAAATGGTGGTCTCATCAATGTTTATCTTGATGAGTTTGATGAAAAATGGACGGCGCAAATTAAAGAGTTTGACTATGTCATTATCAATGGAGGACAGTGGTTTTTGAGGCCAATGGTGTTCTATGAGAAACAAAAAATTGTTGGATGTCAATATTGTTCCTGGGAAAATGTCACTCATTTAACATGGCACAATGGCTATAAGAAAGCTTTTAGGACTTCATATAAAGCAATCATGAGTGTAGGAAACCCCAAGGGTGTAACAATTCTTAGAACATATGCACCATCTCATTTTGAGAATGGGGTGTGGGATAAAGGAGGGAATTGTATAAGAACTAAGCCATTTAAGAGTAATGAAACAAGGTTAGATGGCTACAATCTTGAGTTACACACCATACAATTGGAGGAGTTCAAACGTGCTGAAAAAGAAGCCACAAAGAAAGGTTTGAAATTCATGTTACTTGACACCACACAGGCGATGTTACAGAGGCCAGATGGTCACCCAAATAAATATGGACACTGGCCACAGAAGAATGTGACAATATCTAATGATTGTGTGCATTGGTGCTTGCCAGGACCTATAGACACATGGGCCGATTTTCTATTACAAGCATTGAAAGTAGAAGGTATTAGATCTACTCCTGAAAAAAAAGACTTCATC
>gnl_Phavu_v2.1_Phvul.004G049000.1
ATGACAGTGAAGGTTCGGGGCAGTGAGGTTCTCAATGGGAAGTACACAACAAGAACCACAGCCAAAAGTTTTCTCCTGGTACCCTTCACTCTTCTTCTCATCATGCTCCCTCTTTCTCTCATGAGGAACTCACACGAATCAACTCCTGAGGTATCTTCTGTAAGTGTCAGCAGCAGTTTGAACGCCTCAGAAATTAAGCAGTGTGACATCTTTTCTGGAAGATGGATGCATACTTCTGCAGCACCTTACTACACCAATGAAACATGCCATTGGATTATAGACCAACAAAATTGCATGAAGTTTGGGAGACCTGATAGAGAGTACCTGCATTGGAGGTGGAAGCCAGATGAATGTGAGCTTCCACTCTTCAATGCATCTCATTTCTTAAATCTTCTGAGAGGAAAGAAAATGGTATTTGTTGGAGACTCAGTTGGGAGAAACCAGATGCAGTCTTTGTTGTGCCTCCTAAGTCATGTGTCTGAACCTGAGGATGCTTCTCATAGATATTATTCAGATGTGATGTACTTCAAACGGTACATCTATCATGATTACAATTTCACCCTGGCTAATCTATGGTCTCCATATTTTGTGAGATCCAGTGATGCTGACCCAAAAGGTCACTCCTTCAACAGCATCATGAGACTGTATGTGGATGAGGCAGATGAAGCATGGACCAGTCAGGTTGAGGACTTTGACATTGTCATAATCTCATCAGGGCAATGGTTCTTCAGGCCTCTGTTGTTCTATGAAGAGGGACAACTTGTGGGATGCAACAAGTGTGGGATGGAGAATGTGACAGACCTCACACACCTCTTTGGATACAGGAAGGCATTCAGGACAGCATTCAGGGCTCTCAATGACCTTGAAGGGTACAAGGGGGTCACATTTTTTAGGACATTCTCCCCAGCACACTTTGAGAATGGGGATTGGAACAAGGGAGGGAAGTGTGTGAGGACTAGGCCATTCACCAAGCAAGAAATGAAGCCTGAGGAGTACATTCTAGACATGTATATGACACAAGTGGAGGAGTTTATGGAAGCACAAAGGGTAGCCACAAAGAGGGGGTTGCAGTTTCTGATGATGAACACAACTGAAATTATGTTTCTTAGGCCTGATGGACACCCCAACAACTATGGACATTCTAGGGACAAAAATGTGACACTGAATGACTGTGTTCACTGGTGTTTGCCAGGGCCAGTTGATACATGGAATGAGTTTTTGCTGCATATGTTGGATAGGGAAAGTGAGGCATATTATAGTTCAAAGCTAGAGAGAGTTTTT
>gnl_Poptr_v3.0_Potri.017G110200.1
ATGCAAAGTTTGTTATTTTACTTCACCATGAAGTTTAATGACATTGAGTTTTCCAATGGAAAGAACACCCAGCATAGCGCCCCCAAAAAGCTGCTGCTGCTAGCCCTCAGTCTAGTTTTCCTCACCATCGTCCCTCTATATCTGTTGACAACTTCACGTTCACCACTACCATCCCCTAAGATTGATATCAGTGATTTGAGAAACATAGGAATAGTGAAGGAATGTGACATTTTTAGTGGAAAATGGATTCCTTATCCTAATGGGCCTTACTACACTGATGCAACTTGTAGCCTAATCATCGACCAGCACAATTGCATGAAATTTGGCAGACCTGATACGGAGTTCATGAAATGGAGGTGGAGACCAGAGAAATGTGAGCTACCTTTCTTTAATGCAAAGCAGTTCTTGGAACTTGTTCGAGGGAAGATGATGGCCTTCGTCGGAGACTCTGTAGGAAGGAACCAAATGCAATCATTGTTATGTCTCTTATCCAGTGTGACCCATCCTGAGGATATTTCTCATAGGTATACAGCAGACACAACATATTTCAAACGCTGGTTCTATGCTGATTACGGGTTTACTCTAGCAACTCTTTGGTCTCCGTTCTTGGTTAAGTCCCGTGATGCAGACCCCAATGGTCATTCCCTCAACAGCCTGATGAGCCTTTACTTAGACCAAGCTGATGAGGCATGGGCTAGTCAGATTGAGAATTTCGACTATGTGATCATCTCAGCTGGACAATGGTTCTTCCGTCCTCTTATATACTACATCAATGGTCAGATTGTTGGTTGTCATAACTGCTACATGGAAAACATTACTGCTGTCACAAAGTATTATGGCTACCGAATGGCATTTCGAACTGCGTTTGAGACCCTTCGAAGACTAAAGAACTACAAGGGCATTACATTTTTAAGGACATTTTCTCCTTCACACTTCGAAAATGGAGCGTGGAATGAAGGAGGGAATTGTATTAGGACAATGCCCTTTACAAGCGAGGAAATGAAGTTTGATGGGTATTACTTGGAATTCTACTTGACACAAGTTGAAGAGCTAAGGAAAGCACAGAAAGAAGGGAGGAAGGGGGGTTTAAAATTTGAGCTACTAGCAACGACAGAAGCAATGCTGCTGAGGCCAGACGGGCACCCAAACTATTATGGTCGCTCACCTCATAGCAATGTGACTGTAGCTGACTGCGTTCACTGGTGCTTGCCTGGCCCCATTGACACTTGGAATGAGTTCTTACTTTATATGATGAGGAAGGAAGCGTGGAGATCTTTTTATGAGAAGCTACAGAAAACTATTTCA
>gnl_Poptr_v3.0_Potri.004G105600.1
ATGATTCATGTACCTGAATTTCACCTTGGCAAAAACTGTTTAGACAATGGCATGACCAAACTTCTCATAACCCTTGTTCTAATAATTCTTGCCCCCATGATTCCTCTCTACATCCTGAATATCTCATCACCAATATGGCTGCCTTATAAGAGCTCTGAGAGCAGAAAATGTGACATATTTCGTGGGACATGGATTTCGTATCAGAATATGCCATACTATAATAATGCAACATGTCGAGAAATCTTTGATCAACAAAACTGCATGAAGTTTGGCAGACCAGATACTGATTTCATGAAATGGAAGTGGAAACCAGACGAGTGTGAGCTGCCTCGCTTCGATGCGGAGCAGTTTTTGGAGCTTGTAAGAGGAAAGTCAATGGCATTTGTTGGAGACTCCTTAGGAAGAAACCAAATGCAGTCACTGCAGTGTCTCTTAGCCAGAGTGGTCTATCCTGAAGACATTATTTCTTACACAGAAGATAAAAGATTCAAGAGATGGTTCTATGTTAACTACAACTTCACACTAGCATCCTCTTGGGCGCCCCACTTGGTTCGAACCATTGACACAGACCCTAATGGCCCGACCAATAACCGCCTTTTGAATCTTTACTTGGATGAGGCCGACGATGCCTGGGCAGCTCAAATTGAGACGTATGACTACGTGATCATCTCGGCTGGAAGATGGTTCTATGGACCACAAGTATTTTATGAAAATGGCAAGGTTGTTGGATGCCATCGATGTCTTAAGAACACCATCAAGAACCTCACAATGTTCTATGGATACAGGAAGGCTTTTAGAACTTCTTTCAAGACCCTGCTCAGCCTTGCAAGGTTCAGTGGGGTAACATTTTTGAGGACCTTGTCACCGGCACATTTTGAGAACGGTGAATGGAATAAAGGAGGCAATTGTGTCAGGACGCAGCCCGTTTCTAATGGAGAAATGAAATTGGAAGGGGGTGATTTGGAGCTATACTTGACTGAAGTAAAGGAGTTCAGAAGAGCAAAAAGGGAAGGAAAAAGGAGGGGCTTAGATTTCAGGTTGCTAGACATAAGTGCAGCAATGGTTGTGAGGCCAGATGGACACCCAAACCATTATGGACACTGGCCGCATGAGAATGTGACTATTGCCGATTGTGTTCATTGGTGCTTACCAGGCCCAATTGATACTTGGAACGAGCTCTTGCTTCAGATGCTGAAGCGGGAAAGGCAC
>gnl_Poptr_v3.0_Potri.004G105500.1
ATGAAGTTTAATGACAATGAGTTTTCCAAAGGAAAGAACTCACAGCACGGCACCTCCAAAAAGTTGCTGCTGCTAGCCTTCAGTCTAGTTTTCCTCACTATAATCCCTCTCTACCTGTTTTCAACTTCACATTCTCCACTTTCATCTCCTAAGATTGATGTCAGTGATTTGAGAAACATAGGAATGGTGAAGGAATGTGACATCTTTAGTGGAAAATGGATTCCTTATCCTAAAGGGCCTTACTACACTGATGCAACTTGTAGCCTAATCATCGACCAGCACAATTGCATGAAGTCTGGGAGACCTGATACAGAGTTCATGAAATGGAGGTGGAGACCAGACGAATGTGAGCTACCGTTCTTTAATGCAAAGCTGTTCTTGGAACTTGTTAAAGGGAAGAAGATGGCCTTCGTCGGAGACTCCGTAGGTAGGAACCAAATGCAATCATTGCTGTGTCTCTTAGCCAGTGTGACCTATCCCGTGGATATTTCTCATAGATATGCAGTAGACACGGCATATTTCAAACGCTGGTTCTACGCTGATTACAGGTTTACCCTTGCGACTCTTTGGTCTCCATTCTTGGTTAAGTCCCGTGATGCAGACCCCAGTGGTCATTCCCTCAACAGCCTGATGAGCCTTTACTTAGACCAAGCTGATGAGGCATGGGCTAGCGAGATTGAAAATTTCGACTATGTGATCATCTCAGCTGGACAATGGTTCTTCCGTCCTCTGATATACTACATGAATGGTCAGGTTGTGGGTTGTCATAACTGCTATATGGACAACATTACTGCTATTACAAAGTACTTCGGCTACAGAATGGCATTTCGAACTGCCTTTAAGACCCTTCAAAGCCTAAAGAACTACAAGGGCATTACATTCTTAAGGACGTTTTCTCCTTCACACTTCGAAAATGGAGCATGGAATGAAGGAGGGAATTGTATCAGGACAATGCCCTTTACAACCGAGGAAAAGAAGCTTGATGGTTATGAATTGGAATTCTACCTGACACAAGTTGAAGAACTAAGGAAAGCACAGAAAAAAGGGAGGAAGAGGGGCTCGAAATTTGAGCTACTACCTACAACAGAAGCAATGCTGCTGAGGCCAGATGGGCACCCAAACCATTATGGGCGCTCACCTCATAGCAATGTGACTGTAGCTGATTGTGTTCACTGGTGCTTGCCAGGCCCCATTGACACTTGGAATGAGTTCTTGCTTTATATGATGAGGAGGGAAGCTCGGGGATCTTTCAATGAGAAGCTACAGAAAAATATTTCAAGAAAAATA
>gnl_Poptr_v3.0_Potri.004G105700.1
ATGAAGGTTTATGCCATGAATCAGCTTCCCTTTGGCAGCAAGCACCATGCTCTACGAAAAAACACACCAACAATAGCCCTAACAGTAACCTTTACCCTGGTTCTTTTCACAGTTGTTCCTCTATGTTACCCTTTGCTAGGGTACCCTTTATATTTGTTGAAAAGCTTTTCCAAGTCACAAATCTCAATATCATCTTATGTTGCTGTGAAGTATGGCTCAATATTTGAGCATGAAAGTGAGCAGAAATGTGACATATTCACAGGAGAATGGATACCAAATCCTCATGCACCGTATTACACAAACACAACATGCTGGGCAATACATGAGCATCAAAATTGCATGAAATATGGAAGACCCGATACTGGGTTCATGAAATGGAGATGGCAACCAGATGGATGTGAGCTACCTGTTTTTAATCCTGCTCAGTTCCTTGAAATTGTTAAAGGCAAGTCTATGGCTTTTGTTGGAGACTCTGTGGGTAGAAACCAAATGCAGTCCTTGATATGCCTTCTATCCAGGGTGGAATATCCCATTGATGTTTCATATACACCAGATGAACACTTCAAACGTTGGAGGTATCCATCATACAATTTCACCCTCGCAACGTTTTGGACACCCCATTTAGTCAAGGCTGAAGAAACAGATGCCTATGGACCGACTCACACCGGCCTCTTCAACCTCTACCTTGATGAATTTGATGAAGGATGGACAACCCAAATCGAGGAGTTTGATTATGTGATCATCAATGCAGGGCATTGGTTCTATCGTCCATGCGTTTACTATGAAAATCGCCAAGTAGTTGGTTGTCGATTTTGCCTCCTAGAAAATGTGACAGACTTGCCTATGTATTTTGGGTACAGAAAAGCGTTTAGGACAGCTTTTAGAGCCCTTAATAGCCTAGAAAATTATAAGGGTATAACATTTCTTAGGACATTTGCACCATCACACTTCGAGAATGGGGAATGGAATAAAGGTGGGAATTGTGTGAGAAGAAGGCCTTTTAGAAGCAATGAGACTAGTTTGGAGGGTATAAATTTTGAGCTTTACATGACACAATTGGAGGAGTTTAAGCTTGCTGAGAAGGAAGGGAAAAAGAGGGGTTTGAGATTTAGGTTATTGGACACCACACAAGCTATGTTGTTGAGGCCAGATGGTCACCCTAGCAGATATGGGCATTGGCCTCATGAAAATGTCACCTTGTATAATGATTGTGTGCATTGGTGCTTGCCTGGCCCAATTGATACATGGAATGATTTCTTGTTGGAAATGTTGAAGATGGAGGGTGTGAGATCATACGAGGAGAAGCTTGATTTAAGTGATAGAAAAATGAAGTTGAGA
>gnl_Prupe_v2.1_Prupe.3G242900.1
ATGAAATTTCATGCCATTGATCTCCCTAATGGAAAATACATACAACCCAACAACACCCACAAAAATCTTTTTCTACTTGCCCTTACCTTAGTGTTGCTGATTACAATCCCTCTCTGTCTAAACAACATCTCAAATTCCCCACTGCCGTCTCCTAAGAGCAATGCTGGAAGTTCGAAAAGCATCGAAAAAGAAGATCAATGCCAGATATTTACTGGGAACTGGGTTCCATATCCTGATGGACCTGCTTATTACACAAATGAAACTTGCAATCTGATCATTGATCAGCAAAACTGCATGAAGTTTGGGAGACCTGATACTGAGTTCATGACATGGAGGTGGAAGCCTGATGCTTGTGAGTTGCCCTTGTTTGATGCAGCTCAGTTCTTGGAGCTTGTTAGAGGCAAGTCATTGGCTTTCCTTGGTGACTCCGTGGGAAGAAATCAAATGCAGTCATTGCTTTGCCTCTTAGCCACTGTGACTTATCCTGAGGACATTTCTCACAAATATTCCTCAAACACAGATTACTTCAAGCGCTATGTCTACAATGATCACAATTTCACCATAGCAAATCTCTGGTCCCCCTACTTGGTTAAATCTAGAGACGTAGATCCCAGGGGAAATGACTTTAACAGCCTCATGAGCCTCTACTTAGATGAGCCGGACGAGGCATGGCTAACTCTGGTCGAACAATTCGACTATGTGATCGTCTCAGTAGGACATTGGTTCTTCCGGCCACTGATATACCACGAAAATGGTCGCGTTATCGGGTGTCACAAGTGCGAACAAGACAACATGACGTCGTTTGTCACCTCCTACGGATACAGAAAGGCCTTTCGAACGTTGTTTAAAACTCTTGGAAGCCTTAAAAACTACAAGGGGGTGACATTTCTGAGGACGTTTTCTCCATCACACTTTGAAAACGGGGCATGGAACGAGGGAGGGAACTGTGCGAGGACAAAGCCTTTTACCAAAGAAGAAACGAAGCTAGATGGGTATGTTTTGGAAATGTACTTGACTCAAGTGGAGGAGCTAAAAGCAGCGGAAGAGCAAGGCCTGCAGAGAGGCCTGCAGAGAGGCCTGCAGTTTAGGTTGATGGACACAACAGAAGCTATGTTGCTGAGGCCTGATGGACACCCAAACTTCTATGGACACTCACCTCATAGGAACATGACTCTTGCCGACTGTGTTCACTGGTGCTTGCCAGGCCCCATTGATGCGTGGAATGAGATCTTGCTATATATGTTGAAGACAGGGTACAGGCCACCT
>gnl_Prupe_v2.1_Prupe.3G242500.1
ATGAAGCACCACGACATTGAGCTTCCCTTTGGGAAAATATGCCAAGCACCACAAAAGGCACCAAAAAAAGTGGTGCTTCTAGTGTTTGCCCTACTTCTTCTCACAATCATCCCTCTCTATTACCCTTCAATAAGCCACTCCTTATTTGTGTCGGAAACTGTTAATTCAAACCCATTTGTGCCCTCTTCATCATCATCATCATCATCACAAGATCATTTAAATGATCATGTTCATGAGGAGGATGATTTGCCATCCGTAATAACTAGCAATTTAAAGTGTGACATATTTACTGGAGAATGGGTTCCAAATCCAGAGGCTCCCTATTACACAAACAAAACATGTTGGGCAATCCACGAACATCAAAACTGCATGAAGTATGGAAGACCAGACACAGAGTTCATGAAATGGAGGTGGAAGCCAGATGGGTGTGAGCTTCCTATTTTTAACCCGGCCCAGTTCCTAGAATTGCTTAGAGGCAAGTCCTTGGCCTTTGTTGGAGACTCTGTGGGCAGAAATCAAATGCAGTCCTTGATATGCCTCCTTTCTAGGGTGGAATATCCAATAGATGTTTCAATCACACCAGATCCAACTCAGAAATTCATACGCTGGAAATACATGTCCTACAACTTCACCATGGCAACATTTTGGACGCCACATTTGATCAAATCCAAAGAAGCAACCTACACGAACGGACCGACAAAGACGGGCCTTTTCGAGCTCTACCTCGATGAATTTGATGAGGCATGGACAACCAAAGTAGAGGAATTCGACTACATTATACTTTCTGCAGGCCATTGGTTCTTCCGTTCGATGGTTTACTATGAAAATCAAAAGATTTCAGGGTGCCACTATTGCCTCCTAGACAATGTGCCTGATGTAGGCATTTTCTATGGATATAGAAAGGCTTTTAGGTTAGCTTTTAAGGCCATAAACAGCTTACAAAATTATAAGGGCATAACCTATCTTAGGACTTTTGCACCGTCACATTTTGAAAACGGGCTGTGGAACCAAGGAGGTAACTGTTTGAGAACGACGCCGTTTCAGAGCAACGAGACACAATTGGAGGGTGCTAATTTGGAGCTTTACATGATCCAAATTGAGGAGTTTAGGAACGCTGAAAAAGAAGGGAGAAAAAAGGGTTTGAAATATAGGTTATTGGACACAACACAGGCCTCATTGTTAAGGCCAGATGGTCATCCTAGTAGATATGGGCACTGGCCACATGAAAATGTGACTTTGTATAATGACTGTGTGCATTGGTGCCTGCCGGGACCCATTGACACATGGAGTGATTTCTTGCTGGAGATGTTGAAGATGGAGGGTATGAGATCAGCTGAGGAGAAGAAGCTCATGCTTTCAAAAGACAGGAGATTGAAT
>gnl_Prupe_v2.1_Prupe.3G242400.1
ATGAAGTTTCATGCCATTGATCTCATTAATGGAAAATACACACAACCCAACAACAGCCACAAAAATATTTTTCTGCTAGCCCTTACCTTAGTTCTGCTCACTACAATCCCTCTCTGTCTAAACAACATCTCAAATTCCCCATTGCCGTCTCCTAAGAACAATGCCGGCGGTTCAAAAAGCATCGAAAAAGAAGATCAATGCCAAATATTTAGTGGGAACTGGGTTCCATGTCCTGATGGACCTGCTTACTACACAAATGAAACTTGCAATCTGATCATTGATGAGCAAAACTGCATGAAGTTTGGGAGACCTGATACGGAGTTCATGAAATGGAGGTGGAAGCCTGATGCTTGTGAGTTGCCCTTGTTTGATGCAGCTCAGTTCTTGGAGCTTGTTAGAGGCAAGTCATTGGCTTTCCTTGGTGACTCTGTGGGAAAGAATCAAATGCAGTCATTGCTTTGCCTCTTAGCCATTGTGGCTTATCCTGAGGACATTTCTCATAAATATTCGTCAAACACAGATTACTTCAAGCGCTATGTCTACAATGATTACAATTTCACCATAGCAACTCTCTGGTCCCCCTACTTGGTTAAATCTAGAGACGCAGATCCTAGTGGACATGACATCAACAGCCTCATGAACCTCTACTTAGATGAGCCCGACCAGGCATGGCTAACTCAGGTCGAACAATTCGACTATGTGATCGTCTCAGCAGGACAATGGTTCTTCCGGCCACTAATGTACCATGAAAATGGTCGCGTTATCGGGTGTCACAAGTGCGAACAAGACAACATGACGTCGTTTGTCACCTCCTACGGATACAGAAAGGCCTTTCAAACGGTGTTTAGAACCCTTCGAAGCCTTAAAAACTACAAGGGGGTGACATTTCTGAGGACGTTTTCTCCCTCACACTTCGAAAACGGGGCATGGAACGAGGGAGGGAACTGTGTGAGGACAAGTCCTTTTACCAAAGAAGAAACGAAGCTAGATGGGTATGTTTTGGAAATGTACTTGACTCAAGTGGAGGAGCTAAAAGCAGCAGAAGAGCAAGGCCTGCAGAGAGGCCTGCAGTTTAGGTTGATGGACACAACAGAAGCTATGTTGCTGAGGCCTGATGGACACCCAAACTTCTATGGACACTCACCTCATAGGAATATGACTCTTGCCGACTGTGTTCACTGGTGCTTGCCAGGCCCCATTGATACGTGGAATGAGATCTTGCTGTCTATGTTGAAGACAGGGTACAGGCCATCTCGATTA
>gnl_Selmo_v1.0_80675
ACAGAGTGTGATCTCTCCCATGGGAAGTGGATACGAGATCCAACAGGACGTCCTCTGTACACAAACGGGACCTGCGAGTTCATCCAACCAGCTCAAAATTGCGAGAAGAATGGAAGACCAGATAACGAGTACCTTAAGTGGCGATGGAAACCGGATAGTTGCGAGCTGCCACATTTCGATCCCAGCCTCTACTTGAGTTTAGTGAGAGGTAAGAAGCTACTGTTCCTTGGAGACTCGCTGGCCCGGAATCACCACCAGTCGCTCTTGTGCTCCCTATCACAGGTAGAGACGCCCCGCGAGCTCTACGCGCGAGGACGTAAGGATATCAAGCTCGAGTTCCCCTCTCACGGCTTCGTTCTCGCGATCCTCTGGTCGCCGCTGCTCGTCCAGCACCGGAGAACCTCCCAGGCCTTTGAGATCCACCTCGACACTCCAGAAGCGGTTTGGGCCTCGGAGGTTTCCTCGTACGACATCGTGGTCATCTCCGCAGGACAGTGGTTCTTCCGGCCAAGCATCTATTACGTCAAGAACACCACAGTTGGACGCAATGAGCAGCTTCCACACAGCAGCTTACCAGACGTGAAGTTCACATATGGACTAAAGATGGCGTTTGCAAGCGCGTTGGAATATGTGCTTCACAGTGCCGGCTTCAGTGGCCTGCTGATCCTCCGGACGGAAGCAATGTCGCACTATGAGCACGGGCAGTGGAACTCGGGTGGCACCTGTAACAAGACCAAGCCCACAGCAAACCAGAGCAGTGAAGTCACTTGGACGCCAAGCGAGATGAGGAGATTACAACTTGAAGCGTCAAGGGAGGTGCTTACCAGAAAAAGCCGCGCCAAGTTCAGGATCATCGACATCACCAGGAGTATGTTCTTGAGGCCAGATGGACATCCTGGGAGATACAGAGGTCAGGAGGATCTCGTAGTCCACGACTGCCTGCACTGGTGCTTACCAGGGCCAATCGATATGTGGAACCAAATGCTGCTTCATGTTCTACAAGAAGAAGTTAGCCAAAAGTTA
>gnl_Solly_v2.4_Solyc03g046270.2.1
ATGGAGTTCCCTTGTGGGAAAAAGTTGTCCAATAATGCATCTCAAAGAACTCCAAAAGTATTCATACTTCTAGCTTTAACATTAATTATTCTAGGTATTATCCCTCTTCACTATACTTCTAAGTGGTATAATGCTACAAATTTATCAAATCATGAGTCAGAAAAATCATCCACATATCATATTGAAGATATGGAGATAAAGATTATGGATGATGAAGCATGTGATATTTCGATCGGAGAGTGGATTCCAAATCCTGATGGACCATATTATACAAACACCACTTGTTGGGCGATCCACGAACACCAAAATTGCATGAAATATGGAAGGCCTGATATCGATTTCTTAAAATGGAGATGGAAGCCTAAGGGATGTGAGTTGCCAATTTTCAACCCATTTCAATTCTTGGATATGATGAGAAACAAGTCATTAGCATTTGTTGGAGATTCCGTTGGAAGAAACCAAATGCAATCTTTAATATGTCTCTTGTCCCGGGCAGTATATCCAATTGATGAATCTATTAGTCCAGATGAAAATTTTAAAAGATGGAAATATGTTGATTACAATTTTACCCTTGCAACATATTGGTCACCATTCTTGGTAAAAATGAAAGAAGCAGATGCTGATGGTCCAACAAAAACTGGTCTATTCAACCTTTATCTAGATGAAGCTGATGAGAAATGGTTAAGTCGAATTGAAGAATTTGACTATGTCATCTTCAATGGTGGCCATTGGTTTACTAGATGCAGTGTTTACTATGAGAACAACCAACTAGTTGGCTGCAGGTATTGTGGACTTCCAAATGTTACAGACCTCCCATCAACTTATGGGTACCAGAGAGCAATTAGGACTGTTTTGAGAAGCATGAACAAGTTGGAAAATTTTAAGGGCATAACTTTTGTTAGGACATTTGCACCATCTCATTTTGAAGGTGGAGAATGGAATAAAGGTGGTAATTGTGTGAGGAGAAAGCCATTTAGAAGCAATGAAACATCTTTAGAGGGGTTAAACTTGGAGTTGTATACAATTCAAGTTGAAGAATTTAAGGCAGCAGAGAAGGAAGGGAAGAAAAAGGGGAAAAGGTTTAGATTATTGGATACAACACAAGCAATGTTGTTGAGACCAGATGGTCATCCAAGTAGATATGGGCATTGGCCAAATGAGAATGTTGTTTTGTATAATGATTGTGTGCATTGGTGTTTGCCTGGTCCTATTGATTCTTGGAGCGATTTTTTGCTTCATATGTTGATGTTTGAGGGAAGGAGATCTCATGAAGAAAAACTTCAGTTTATGAAACAGTATAGC
>gnl_Solly_v2.4_Solyc02g089680.2.1
ATGGAGCTTCCCTTTGGGAAATACTCCACTTCAACCCAAAGAACCCCAAGAATATTCTTACTTTTAGTTTTAGCAGTTGTCGTTTTGGGTATTATCCCTCTTTATCACCCATTTAATTGGTACCCAGCAGATTTAGCAACCCAACATCCCTCTGAAATTTCACCCAATTACCATGCTGCTGAGGAGCAAAAGATAAAGATTAAAGAGCCGGAGACATGCGATATCTTCACCGGCGAATGGGTCTGGAATCCGGATGCTCCATATTACACGAATATGACCTGTTATGCGATCCATGAACACCAAAATTGTATCAAGTATGGGAGACCCGATACGGATTATTTGAAGTGGAGATGGAAGCCTAATGGGTGTGAGCTACCTATTTTCGACCCGTTTCTGTTTTTAGATTTGGTTAGGAACAAATCGTTGGCACTCGTCGGTGATTCAGTTGGAAGAAATCAAATGCAGTCGTTGATATGCCTATTGGCTCGGGTGGAATATCCTGTCGATATATCTGATAATCCAGATGAAGCTTTCAAAAAATACAAATACACAACTTACAACTTTACATTAGCAACATATTGGTCACCATTTTTGGTGTCAACAAAAGAAGCTGATGCAGATGGTCCAAGCCATACTGGAGTTTACAATCTTCACCTTGACAAAGCAGATGAGAAATGGACCACTGAAATTGAAAGATATGACTACGTCATCTTAAATGCAGGCCACTGGTTTGCCCGGATCAGTGTATACTTTGAGAACAACCAACGAGTTGGCTGCCGGTACTGTGGTATACCAGATGTTTCTGAACTCCCTATTACCTATGCCTACCAAAAGGCATTCAGAACTGCTCTTAAAGCGATCAACAATTTAGAAAATTTTAAGGGGGTGGCAATTCTTAGGACTTTTGCACCTTCTCATTTTGAAGGTGGGGAATGGAACAAGGGAGGTAATTGTGCAAGGACAAGGCCATATAGAAGTAACGAGACTGCGTTGGAGGGTCAAAGCTTGGAACAATACAGGATCCAAGTTGAAGAGTTTAAGGCTGCAGAGGAAGAAGGGAAGGTGAAGGGGAAGAAATTCAGATTGATGGACACAACACAAGCCATGTTGTTGAGACCAGATGGTCACCCAAGTAAATATGGGCATTGGCCAAATGCCAATGTTGTATTATATAATGACTGTGTTCATTGGTGCTTGCCTGGTCCTATTGATTCTTGGGCTGATATTTTGTTTCATATGTTCAAGATGGAGAGCACGAAATCCCTGGAGGAAAAGCTTGAA
>gnl_Solly_v2.4_Solyc02g089670.2.1
ATGAAGTTCCAATCCTCTGAACTTCCAATAGGGAAACCACAAGCACGAAGAAAAACCGCACCAAAACTTGCTCCTCTTATTGTCATTACCATCTTATTCACAATTATTCCTATTTACTATCCTTCTATACGTTATTCTTCTCAAAAGAAAATTTCAGAAGTTATTTCTTCTAATTCAGAAGATACAGTTCAGGTTGTTGATCATTTGGATAATGATTTGCAAGTCAATCGTCCATGTCCCGTGGAGGACGTGCCCACGAAACCTTGTAACGTGCCCATAAAGGAAGAACAACAACATGAACCAGAACAAGAAAAACCTGAAAAATTACCTGAAAAAGATGAGAAATTTGTGACCAAAAGTGACATAACAGATAAGGAAGTGCAACCCTTACCTAGAAAAAAACTCGATAGACATAATCAACATGCTAGAAAAACCGGACATCATCAACGTGACTTCACCGTCTCTAAAGCCGTCCCAGAAAAAACAGATCAAAAGAAACAACTTAGCAATGACGATGTTAGAATTTCGTCATCTGAAGTATCACATAGTAGTGCATCTTGCGACTTATTTTCAGGAGAGTGGGTGAAAAATCCAGAAGGACCTTATTATACAAATGATACATGTTATGCTATTCAACAACATCAAAATTGCTTGAAATTTGAAAGGCCTGATACTGACTTCTTGAAGTGGAGGTGGAAACCTGATGCTTGTGAGTTGCCAATTTTTAATCCTACTCAATTCCTGGAATTTGTTAGAGGCAAATCTCTTGCATTTGTTGGAGATTCTGTTGCAAGAAATCATATGCAATCATTGATATGTCTCTTGTCCAAGGTTGTATATCCAGAGGATGTTTCAGAAACACAAGACGAAAACAGACGTTGGATCTACAAAGATTACGACTTCAACATTTCCATGTTTTGGGCACCCTATTTGGTAAAAACTGAAAAAACCGACCCAAATGATGTCACACAACCCTTCAATTTGTATCTTGATGAATTCGACGAATTCTGGACGAAACAAATCCAAGGTTTTGATTACGTTGTTATATCTGCTGGCCATTGGTTTTTCCGTCCAACAATGTTTTACATAAATCGTCGCCTTGTTGGCTGCCTCTACTGTCCCCAATCGAACGTTAATCATGTAACATCGTATTTCAGCTACCGACGGGCTTTTCGGACCGCATTTCGGGCTATTAATAGCCTGGAAAGCTTTAAAGGTGTAACGTTTTTGAGGACTTTTGCCCCGTCGCATTTTGAGAACGGGCCTTGGGATAAAGGAGGAGATTGTGCAAGGACTAAACCGTTTAAGAGGAATGAGAAGAAACTTGAAGGTTATAATTTGGAGTTCTATAAGATTCAATTGGATGAATTAAAGATTGCACAAAGAACAGGGAGAAGAAGAGGGTTGAAATTTAGGTTGTTTGATGCAACACAACCTATGTTGTTGAGACCAGATGGTCATCCTAGTAAATACGGTCGATATACTGATCCAAACGTTACAGTACCTAATGATTGTGTTCATTGGTGTTTGCCTGGACCAATTGATGCTTGGAATGATTTCTTAGTAGAATTGTTGAAAAGAGAAGTGGCAGAT
>gnl_Solly_v2.4_Solyc02g089700.2.1
ATGTTTCGCTTTAATGACAAAATGAAGGGTGGTGTAGCAGAGTTGTTTGATAGCTTTAGAAAAGTTATTCTACCAATCGCGACGTTACTGCTTTTACTCAAAATTAGCTACTCTTCATTTGATTCTACCACTGATTCTTTGCTGCAAAATCTTGAATCAAGTCAAAATGGATCACTCCCTCTTGATCAGCCAGAGCAAGTTTCTCCAGGAATTACTAGCGCTAGTCCTAGCACTAACTATTCGGCGAAAACAGGGATAAGGCAGCAAACATGTAATATCTTTGTGGGAAAATGGATACCATATCCAAAGGGACCATACTATACAAATGAAAGTAACTGTGTGATAGATGATCGACAGAATTGTATGAAATATGGAAGACCGGATAGTGATTTCATACACTGGAGATGGAAGCCAAATGATTGTGAGCTTCCACTGTTTGATGCTACTCAATTTCTGCAAATTGTTCGTGGAAAAACTTTGGCTTTTGTTGGAGACTCTCTAGCAAGAAATCAAATGCAGTCACTGGTGTGCATTCTATCTAATGCGTCCATTCCTGTAGACGTATCGGAGACTACAGACACAAAATTCAGGCGATGGTTGTATAAAGATTACAACTTTACAATCATGGCCCTCTGGTCTCCGCAGTTAATCAAATCCTATGACTCAGATCCTACTGGGGATCCCTATTACAGTCTCATGAATTTGTATCTTGACAAGGCTGATGATGTCTGGGCAAGTCAGGTTGAGAAAGCTGATATTATCATAATCTCTGGAGGCCAATGGTTCTTTAGGCCATTTTTGTACTACGAAAACGATCAGCTCATTGGATGTCACAAATGCAATCAAAAGAATGTAACAGAACATACTCATTACTATGGATACAGGATGGCGTTTCGTACAGCTTTCAAGACCCTTTTAAACCTGCAGAAATTAAAGGGTCGATTGGTAATGTTAAGGCCATTCTCCCCTGCACATTTTGAGAATGGGGATTGGAATAACGGAGGGAATTGTAATAGAACAAGACCATTCAAGAATGAAGAAATGAAGTTGGATGGATACGAATTGAAGATGTATATGACTCAATTGGAAGAATTTAAGGCAGCAGAAAAAGAAGGTAGAAAAAGGGGTAGTGTCAAATTCAAATTGCTAGATACAACTGAAGCAATGGTAATGAGACCAGATGGACATCCAAATCATTATGGACATTGGCCAAATGAAAAGAAATTGCCTGATTGTGTACATTGGTGTATGCCAGGCCCTGTTGATACTTGGAATGAGCTTTTATTAGCAACTTTAAAGATGGAAGGAGATGAATTA
>gnl_Solly_v2.4_Solyc02g089710.2.1
ATGAAGAGTGGTCCAGCAGAGCTGTTTAAGAGCTTTAGAAAAATTGTTTTACCAATCTTAACGTTACTGTTGTTACTCAAAATCAATTTCTCTTCATTTGATACCAACACTTATTCTTTGCTTCAAAATATTAATGATAATGCCATTACCCAACTACTCTCTCCAGACAATTCAGAGAAAACAGGGCAAGTGTGTAACATCTTTGTGGGAAAATGGGTGCCAAATCCAAAGGGACCATACTATACAAATGAAACAAACTGTGTGATCGATGATCGACAGAATTGTATGAAATATGGAAGACCGGATAGTGATTTCTTACACTGGAGATGGAAGCCAAATGATTGTGAGCTTCCACTTTTTAATGCTACTCAATTTCTGCAAATTTTTCGTGGAAAGACTTTGGCTTTTGTTGGGGACTCCGTAGCAAGAAACCAAATGCAGTCACTTGTGTGCCTTCTATCTAGTGCGGCCATTCCTGTTGACGTATCAGAGACTCCGGACACAAGATTCAGGCGATGGTTGTATAAAGATTACAACTTCACAATCATGGCCCTATGGTCTCCACTGTTGATCAAATCCCATGAAACTGATCCTAGTTACAGTCTCATGAATCTGTATCTGGACAAGGCCGATGATGCCTGGGCAAGTCAGGTTGACAAAGCTGATATTGTCATAATCTCTGGAGGGCAATGGTTCTTTAGGCCATTTTTGTACTATAAAAATGATCAGCTCATTGGATGTTACCTATGCAATGATAAAAATGTTACAAAACAGAGCCATTTTTATGGATACAGAATGGCGTTTCGTACAGCTTTCAAGACCTTTTTAAACCTGAATAAATCAAAGGGTCGATTGGTAATGCTAAGGCCATACTCCCCTTCACATTTTGAGAATGGGGAATGGAATAATGGAGGGAATTGCAATAGAACAAGTCCCTACAAGAATGAAGAAATGAAATTGGAGGGATATGAATTGAAGATGTATTTGACGCAATTGGAAGAATTGAAGGCAGCAGAAAAAGAAGGTAGAAAAAGGGGTAGTGTCAAATTCAAATTGCTAGATACAACTGAAGCAATGGTAATGAGACCAGATGGACATCCAAGTCATTATGGACATTGGCCAAATGAAAAGCAAATACCTGATTGTGTGCATTGG
>gnl_Solly_v2.4_Solyc02g089690.2.1
ATGGAGCTTCCCTTTGGGAAATACTCCACTTCAGCTCAAAAAACCCCAAGTATATTTATACTTTTAATTTTAGCAGTTGTTGTTCTGGGTCTTATCCCTCTTTACCACCCATTTAATTGGTACTCAGGAGGCTTAAGAATCCGAAATCCGTCTGAAATTTCACCCACATACTTTCCTTTGGAGGAGCAGAAGATAGAGTTTAAAGAAGCAGACAAGTGTGATATTTTCAGTGGAAAATGGATTTGGAATCCGGAGGCTCCATATTATACGAATGTGACTTGTACTGAAATCCATGACCACCAAAACTGTATGAAGCATGGAAGACCCGATAGTGATTATTTGAAGTGGAGATGGAAGCCTAATGAGTGTGAGCTGCCAATATTCAACCCGTTTCAGTTTTTGGATTTGGTCAGAAACAAGTCGGTGGCAATTGTGGGTGATTCAGTTGGAAGAAACCAAATGCAGTCTCTGTTATGCCTCTTGTCCCGGGTTGAATATCCTGTTGATATTTCTGACAATCCAGATCAATCTTTCAAAAAGTACAAATACACAACTTACAACTTCACTCTAGCAATGTATTGGTCACCATTTTTGGTTTCAACAAAAGAAGTAGATGCAGATGGTCCATGCCATACTGGACTCTACAATCTATACCTAGATGAAGCAGATGAGAAATGGACCACCAAAATTGAGGGATATGACTACATTATCTTAAACGCTGGGCACTGGTTTGCGCGGTGCAGCGTCTACTATGTAAACAACCAACGAGTAGGGTGCAGATACTGTGGAATACCAAATGTAACTGAACTTCCATCTACCTATGCCTACCAACGGGCATTCGAAACTACTCTTAAAGCCATCAACAATTTAGACAATTTTAAGGGTGTAGCTATTCTTAGGACATTTGCGCCTTCTCATTATGAAGGCGGGAAATGGAATGAGGGAGGTGATTGTGCAAGGACAAGGCCGTATGGAAGTAATGAGACTTCGTTGGAGGATCAAAGCGTGGAGCAATACAGGATCCAAGTGGAAGAGTTTGAGGTCGCGGAGAAAGAAGGGAAGATGAAAGGGAAGAGATTCAGGTTGATGGATACAACGCGAGCCATGTTGATGAGACCAGATGGTCACCCAAGTAAATATGGGCATTGGCCAAATGAAAATGTGGCAAATGACTGTGTGCATTGGTGCTTGCCTGGTCCTATTGATTCTTGGTCTGATTTCTTGTTTCATATGTTCAAGATGGAGGCCATCAGATCCCTTGAGGAAAATCTTCAA
>gnl_Solly_v2.4_Solyc02g065600.2.1
ATGGAGCTTCTTCCTTTTTGGAAAAATTTCAGTACAGCTCAGAGAACTCCAAGAATATTAATTCTTGTTTCCTTAACATTAATTATTCTTGGTCTTATTCCTCTTTACCATCCTTTTTATAGGTATCCTGCGAATTTAATCGTGGATCATTCTTCTAAAATTACATCACATGGTACTACTACTAAGTACCAAAAGATAATAAAACAGGACGATGAAGACACGTGTGATGTATTTATTGGAGAGTGGGTTCGTAATCCGGATGCTCCATATTATACGAATATGACATGTTGGGCGATCCACGAACACCAAAATTGTATGAAATATGGAAGGCCGGATACTGATTTTTTGAAATGGAGATGGAAGCCTAAAGGGTGCGATCTACCAATTTTTAACCCGTATCAATTTTTGGATATGATGAGAAATAAGTCTATGGCATTTATTGGAGATTCAGTCGGAAGAAATCAAATGCAGTCTTTAATTTGCCTCTTATCTCGGGTGGAATATCCGATTGATATTTCTAATGACACAGATCAAAATTTCAGGAGGTGGAAATACACGACGTATAATTTCACCCTAGCAGCATATTGGTCACCATTTTTGGTCACGGTTAAAGAATCAGACCCTGATGGTCCTAGCCATACAGGACTATTCAATCTTTATCTAGATGAACCTGATCCAAAATGGACAACTCAAATTGAACAATTCAATTATTTGATCCTTAATTCAGCTCATTGGTACACAAGGTGTAGTGTCTACTACGAAAAAAATCAAATAATCGGATGTCATTACTGTGGACTACCAAATATTACTGATCTCTCGATAAATTATGGCTATCAAAAAGCGCTTAAAACAACCCTAAAAGCCATAAATAGTTTAGAGAATTTTAAAGGTGTTACTTTTGTTAGGACAATTGCACCTTCTCATTTTGAAGGTGGTGAATGGAATAAAGGTGGAAATTGTGTGAGACAAGGTCCATTTAGAAGTAATGAGACAACATTGGATGGTATAAGTATGGAATTTTATAGGACACAAGTTGAAGAATTTAAGGTTGCAGCTAAGGAAGGGAAGGCAAAAGGCAAAAGGTTTAGATTATTGGATATGACACAAGCAATGTTGTTGAGACCAGATGGTCATCCTAGTAAATATGGACATTGGCCAAATGCTAATGTGGTTTTGTATAATGATTGTGTGCATTGGTGTTTGCCTGGACCTATTGATACTTGGAGTGATTTCTTGCTTCATATGTTGAAGTTAGAGGGAAGGAGAGCTCTTGAAGAAAATATTCAATTA
>gnl_Solly_v2.4_Solyc02g065610.2.1
ATGAATTTCCAAGATCTTGATCATTCATTAGGTAAACTACAAACAAGAAAGAAAAATGCTACAAAAATTGCCCCCTTCGTCGCCCTCGCCATCTTGTTCACTCTCATCCCTATATACTATCCTTCTATGCACCCTAAAAAACTCTCACAAGTTCTTTCTTCTTCTTCATTGGTACCACTTCCTGATTCTAACACACAACACCAATCCAACAATAGTAGTAATAGTAGTACAACACAACAAATTAACGTGACCAAAAGTGATGATGATCATGTCTCTGTGGCGCCTCAACAAGCAAGGATTATTAATAGTACTGATGAAAAATGCGATTTATTTTTGGGGGAATGGGTAGAAAATCAAGAAGCTCCATATTATACAAATATGACATGTTTTACAATTCAAGAACATCAAAATTGTATGAAATATGGTAGGCCTGATACTGATTTCTTGAAGTGGAAATGGAAGCCTGATGGATGTGAGCTGCCTATATTTGATGCACATCAATTTCTTGAACTTGTCAGGGGAAAATCATTGGCCTTTGTTGGAGATTCAGTTGCAAGAAATCATATGCAATCATTGATATGCCTATTGTCTAAGGTTGTATATCCCATAGATGTTTCAAATTCAACAGACCAAGACAATAGACGTTGGGAATATAGAGAATACAACTTCAACATGTCCATATTTTGGGCACCTTATTTGATAAAAGCAAATAAAACCGAGCCCAATAACATATATCAACCTTTTAATTTATATCTAGATGAACCTGATGAATCTTGGAGCACCAAAATCCAAGATTTCGATTATGTAATCATCTCATCTGGTCATTGGTTTTCCCGTCCAACTATGTTCTACTTAAACCACACCCTAGTTGGCTGCCTTTTCTGCTCGCAACCCAATGTCACCCAAATGACATCATTTTTCAGCTACCAAAAGGCCTTTCACACTGCTTTTCGAACTTTTAATAGTTTGGAAAATTACAAGGGTGTGACATTTCTGAGGACATTTGCCCCGTCTCATTTTGAAGACGGGGTTTGGGATAAAGGAGGAGATTGTGTTAGGAAAACCCCATTTAAGAGGAATGAGAAGGTGTTGGAGGATTATAGCTTGGAGTTTTACAAGATTCAATTGCAAGAACTTACAATTGCTCAAAAAGAAGGGAAAATGAGAAATTTGAAATTTAGGTTATTTGATGCAACACAAGCAATGTTGTTGAGACCAGATGGTCATCCTAGTAAATATGGACATTGGCCCAAACCAAATGTTACATTTTCAAATGATTGTGTTCATTGGTGTTTACCAGGCCCAATTGATGTGTGGAGTGATTTCTTACTTGAACTTATGAAAAGGGAGGAAAGTCATAATAGA
>gnl_Sorbi_v3.1_Sobic.010G114400.1
ATGCGAGCAAAGATCGAGCAGAAACGCAGCAGCCTGCGGCATCGGCTGCTGCGCATCTTGTCCGATCTGCCGGTGCACAAGCTCCACCAGCTCGTCGTCACCCCGGCCGCGGCGTCGCTGCCGGCGCTCGCCGTCGTCGCCCTCGTCCTCTTCCTCGCCACGGCGCGCCGCCCGTGGTCCTTCCTCGACGCGTACCGCTCCGGCGTCTCCCTTCCTGCTTCTCCGTCGTCCAGGCCCCACCCCGCCGCCGCGCGGGTCCGGGTGCCCAGCGGGTGCGACATCTTCCGGCCGGGCGAGTGGGTCCCCGACGACGACGCGCCCTACTACACCAACCTCACCTGCCCGTTCATCCAGGAGCACCAGAACTGCATGAAGTACGGCCGCCCCGACCGCGGCTTCCTCCGCTGGCGGTGGCGACCCGACGGCTGCGACCTGCCCCGCTTCGACGCCGCCGCGTTCTTCGACGCCGTCCGGAACTCGTCGCTGGCGTTCGTCGGCGACTCGCTCGCCAGGAACCACATGCAGTCCCTCATGTGCCTACTGTCCAAGGTGGCGCACCCCAAAGACATCTCGACGACGACGAATCCAGAGTTCCGGACGATGCGCTACGAGGCGTACAACTTCACCATGGCCATCTTCTGGTCGCCGTTCTTGGTCCGGGGGCACCAGCCGGACCCGCGGCGGTGGATGTGGGACATCTACCTGGACGAGCCGGACGCGGAGTGGCGCGACGCCGTGTCGGGCTTCGACCGCGTGGTGCTCTCGACGGCGACCTGGTTCACCCGGCCGGCCATGTTCTACGCGGGCGGCGGGCGCGTCGTCGGGTGCCACTACTGCCTCGTCCGGGGCGTCCCGGACCTGACGCTGCGCTACTCCCTGCGCATGGCGCTCCGCACCGCGCTCCGCGTGCTGACGGCGGGGCCCCGCCGGATCAAAGGGACGGTGATCCTGCGGACGCTGTCGCCGACGTCGCACTTCGAGGGCGGCGAGTGGGACCGCGGCGGGGACTGCCGCCGGACGCGGCCGTCGGCGGCCAACGAGACGCGGGTGGCCGGGCTGGACCTGGACCTCCACGCGGTGCAGGTGGAGGAGTTCGCCAGGGCCAAGGCGGAGGCGGAGGCCAGCGGCGGGGGAACGACGAGGCTGGTGCTGATGGACACCACGGCGGCGATGGTGCTCCGGCCCGACGGCCACCCGAGCCGGTACGGGCACTGGCCGCACGAGAAGGTGACGCTGTACAATGACTGCGTGCACTGGTGCCTGCCCGGACCCATCGACGCCTGGAACGACATGCTGCTCCAGATGCTCCTCCAGGATCCGTCG
>gnl_Sorbi_v3.1_Sobic.003G240400.1
ATGGTTCTGTGCTTGAAGCTCCTCTTCGGCCCCACGGCCGCCATCTTCCTCTCGGTGGTCGTCATCCTCTCCTGCTTCACCAACGTGCCGTACCTACAGCTCAGCTACACCGACCAACTCTACGTCGCGCCGCCGGTGCCCAAGTGCGACATCTTCCGCGGCGAGTGGGTGCCGGACCCGGACTCGCCGCAGTACACCAACGAGACCTGCGACTTCATCCAGGAGCACCAGAACTGCATGCTCTACGGCCGCCCGGACCTGGAGTTCCTCAAGTGGCGCTGGAAGCCGGACGCCTGCGACCTCCCGCGGTTCGACCCGCACACGTTCCTCCAGGTCGTCGGCAACAAGACCGTCGCGTTCGTCGGCGACTCGCTGGCCAGGAACCACATGCAGTCCCTCCTCTGCCTCTTGTCCAAGGTGGCCAAGCCCAAGGACGTGTCGGTGACGGAGAAGACGGACCCGAACAAGATCCTGTACTACGAGGGCTACAACGTCACCCTGTACCTCTTCTGGTCGCCGTTCCTGGTGAGGTCGGAGGAGGTCGCCGACCAGCCCGGCGTGTTCAGGCTGTACCTCGACGAGGCCGACACCAAGTGGCTGTCCGTCGCGTCCCGGTTCGACTACGTGCTGCTCTCGGGGGCCAACTGGTTCACGCGCCAGTCCTACTTCTACGAGCGCGGGCAGCTCGTCGGCGGCATGTACGTCCCGCTCAACTTCACCAGCAGCCTCACCAACCAGCACTCGCACCGGATGGCGTTCCGGACGGCGCTCCGGGCGCTCGCCGGCGACGCCGGGTTCCGGGGCAAGGTTATCCTGAGGACGCTGTCGCCGATGTCGCACTTCGAGGGCGGGACGTACGACGCCGGCGGGGACTGCCGGCGCACGCGGCCGTACAGGGCGAACGAGACGGCGCCGATGGGAGGAGTGGAGCTGGAGTTCTACACGTCGCAGCTGGAGGAGTTCAGGGAGGCCGAGGGCCTGGACGTGGTGCTCATGGATCCCACGGCGGCGATGCTGATGCGGCCCGACGGCCACCCCAGCCGGTACGGGCACTGGCCGCACGAGAAGCGGACGCTGTACAACGACTGCATCCACTGGTGCCTGCCAGGGCCTATCGACGCATGGAACGACATGCTGCTCCACATGCTGTCAGATTCTAGT
>gnl_Sorbi_v3.1_Sobic.003G240100.1
ATGAAGAAGCTCCACTGGTTGGTGCGGTTCCTGTTCGGGCCGGTGCCGGTCTACTTCTCGGCGCTGGCCATCCTCATCGTGCTCACCAACGCGCAGTACTTCGGGCTGGTGGGCGTCGGCGTGGCGCCGCGCGCCGCGAAGCTGGCCTCCACCACGCCCGTGGTCAGCGTCATGAAGTACTGCGACATCTTCCGCGGCGAGTGGGTGCCCGACGCCGAGGCGCCCTACTACAACCACAAGACGTGCCACATGATCCAGGAGCACCAGAACTGCCTCAAGTACGGGCGCCCCGACCTCGGATTCCTCAAGTGGCGGTGGCGGCCCTCCGGCTGCGACCTGCCGCGCTTCGACCCGCTGCAGTTCCTGCAGTTCGTCCGCGGCAAGTCGCTGGCCTTCGTCGGCGACTCCCTGGCCAGGAACCACATGCAGTCGCTGCTCTGCCTCCTCTCCCAGGTGGCGTATCCCAAGGACCTGTCGGCGAACCCGTCGGACCAGAACAAGGTGTACCACTACCGGGCGTACAACTTCACCATCAGCATGTTCTGGTCGCCGTTCCTGGTGCGCGCGCGGGAGCCCGACCACGACGGCCCCGCGCACACGGGCCACTGGAGCCTGTACCTAGACGAGGCCGACGACAAGTGGGTCTCGCAGATCTCCCGCTTCGACTACGTGCTGGTGTCGGCGGCCAACTGGTTCTCCCGCCCGTCCCTCTTCTACGAGAAGCGTCGCCTGATCGGGTGCAGCTTCTGCAGCCGCCAGTACGGCGTCCCCGACCTGACGCTCTACTACTCGCAGCGCCGCGCGTGGCGCGTGGCGCTGCGCGCCATCAACGACCTGGAGCACCTCCGCGGGCGTGTCATCGTGCGCATGCTCTCCCCCATGTCGCACTTCGAGAACGGGACGTGGGACCACGGCGGCGACTGCAAGCGCACGCAGCCGCTGCGGGGGAACCAGACCACCATGGAAGGCCGCGACCTGCACTTCTACACCGCGCAGATGGAGGAGTTCCGCGCGGCGGAGAAGGTCGCGAGCGACAAGGGGCGGCGGCTGATGCTCATGGACGCCACGGCGGCGATGCTGATGCGGCCCGACGGGCATCCCAGCCGGTACGGGCACTGGGCCAACGAGAAGGTGCAGCTCTACAACGACTGCATCCACTGGTGCCTCCCCGGACCCATCGACATCTGGAACGACATGCTCTTCCAGATGCTCCTCGCC
>gnl_Sorbi_v3.1_Sobic.001G242100.1
ATGAGGTCTCTTCTCCACACCACCAATAACACCAAGCAGCAGCGCTGCAGCAGCAGATGCTTCATCGTGTCCCTTCTCCTGGTCCTGGCAGGTCTCGTAGCTTGGGACGTGTATCTCAGCCTCCCAAACCGACGGAACCTTCTTCCATTCCCCCCCAAGCCGCTGCTGTCTCGCAGACCCAGCACCAGACAGCGAGGAGGCGGTGACGACGACGGCAGCTGTGACATTTTCAGGGGCGAGTGGGTGCCGGACCCGGACGCACCCTACTACACCAACGACACCTGCAAGGTGATCCACGAGCACTACGACTGCATCAGGTACGGCAAGCCCGACCTGGGCTTCGTCAACTGGCGGTGGCGCCCTGACGGCTGCGACCTGCCCCGCTTCAACCCATGGCGCTTCCTCCACATGATGAGGGGCAAGTCCCTTGCCTTCGTCGGCGACTCCCTCGGCAGGAACCAAAAGGACTCCCTCATCTGCCTCTTGACAAGAGCCGCGGAGCCTACGACAACGACCTGGCTTAGCAGCAAGCACACCGTGTACTACTACGGCGACTACAACTTCACCTTGTCCCACTTCTGGGCGCCATACCTTGTCCGGCACGAGCAGATCGACGAGGACGGGCCAGCGCACACGGGCCTCTGGAACCTCTACCTCGACGAGCCGGACGACGTGTGGGCGGCGCACGTCGCGGAGTTGGACTACGTCGTGGTGTCGGCGTCGAGCTGGTTCTACCGCCCGTCCATGCTGTACGAGGCAGGGCGGCTCGTCGGCTGCCACTACTGCAAGCTGCCCAACGTGACGGACCTCACGCTGCGCTACGCGCTGCGCATGGCCACGCGAACCGCGCTGCGGGCGCTGTCCGGCGGCGGCGCCGCCGCCGACGACGGCGGCCGCCGGTTCTTCCGCGGCACGGCGCTGCTGCGCACCGTGGACCCGTCGCAGTACGAGGGCGGGGAGTGGAACGGGGATGGCGACTGCGTCCGGACGGCGCCGTACGGGCGTGGCGAGAAGAGTGTCGAGGGCTTCGAGCGTGATTTCCGCGCGCTGCAGGTGGAGGAGTTGGCGTCGGCGGCGAAGGCGGCGACGGACAGTGGCGGCAAGGTGAGGATGCTGCTGATGGACACGACGGAAGCCATGGTGCTGCGTGCGGACGCGCACCCGAGCAAGTACCGGGGATGGACGCCGGAGAAGCACTTCACCCTGCACAACGACTGCGTGCACTGGTGCCTGCCCGGGGCCATTGATACTTGGAACGACATGCTGCTCCATATGTTGAAA
>gnl_Stras_v2.0_SGA_v2.0_scaffold469T52053
ATGAAAGTGATATATACAATACAACCAATCTTTGCCAACTCTTTCACCACTTACCCAAAACATTATTCCAATCCTTTCATTTCTCCCCTCACATTCCTCAACCTCCAAAAAACCATGGAGCAACAAAATGTAAACAAAAAATTGAAAAACATAATCATACTCCTCGCAACAGCATTAATCCTCATCACCATTATCCGCCTCCACTATCCCATCCTCAAGGATAATCAATCCTCCTCTCTATCCACATTCAAAAACTCCGGATTAATCGGGCCTTCGTACCACGACATCAAAATCTCGGACAATATCGAAAAATGCGACATTTTCACAGGCGAATGGGTGCCGAACCCGAAAGCCCCTTACTACACTAACGAGACGTGTTGGGCCATACACGAGCACCAAAACTGCATGAAATACGGGCGGCCCGATTCGGATTTCTTGAAGTGGAAATGGAAGCCCAACAGGTGTGAATTGCCCGTTTTCAACCCGTTTCAGTTCCTGGATATGGTCCGAGATAAGTCCATGGCTTTTGTGGGGGATTCTGTGGGGAGAAATCAAATGCAGTCCATGATATGCCTCTTGTCAAGGGTTGAGTACCCAATCGACGTCTCCCCAACCACCGACGAGCACTTCAAGCGCTGGCGATACGAAAATTACAACTTTACTCTCGCATACTTCACGTCCCCATTCCTGGTCCGGTCCAGGGAGCGCGACTCGGACGGCCCGACCCACACCGGCCTATTCAACCTGTACCTCGACGAACCAGACGAGTCGTGGTCCACCCAGATCGACGGCTTCGACTACCTCATCCTCAGCGCCGGTCACTGGTTCACCCGCACCGCCGTCTACTACGAGCGCCGCCGCGCCGTCGGCTGCCGCTACTGTCAGATCCCCAACCTCGCCGACCTCCCGATGTCATACGGCTACCGCCGCGCCTTCCGGACGGCGTTCGCCTCAATCAACGGGCGGCAGGGCTTCGACGGCGTCGCGATCCTCCGGACGTTCGCTCCGTCGCACTTCGAGAACGGGCTGTGGAACGAGGGCGGCGACTGCGTGCGGCGGCGGCCGTTTGGGGGAAAGGAAGCGGTTTTGGAAGGGGCGAATTTGGAATTTTACATGGTCCAGCTGGAGGAGTTTAGGGCGGCGGTGAGGATAGGGAGGAAGAAGTTGAGGCTGATGGACACCACGCAGGCCATGCTGCTGAGGCCCGATGGGCATCCGAGCAGGTACGGGCACTGGCCCAATGAGAATGTGACTCTGTATAATGACTGCGTTCATTGGTGCCTTCCTGGGCCCATTGATTCGTGGGCCGATTTTCTGGCCCATATGATGAAGATGGAGGCACGGAGGACTTACAAGGAGAGGCTCCTGCAGAGTGGGAAGAAAATGCAGTAG
>gnl_Stras_v2.0_SGA_v2.0_scaffold469T52055
ATGTTCTGGTCCCCTTACCTCGTCCGAACCGACCAGCTCCAAACCGAGCCCTTCAACTTGTACCTCGACGAGCCCGACCCTCACTGGCCGGATGCAATCGCACCCTTCGACTACGTCCTCCTCTCCGCCGAGCACTGGTTTTTCCGGCCAACTTACTTCCACCTCAGCCGCCACCTCGTCGGCTGCCTCTACTGCCCCGAACAAAACCCCACCACTCGCCTCCCGCCTACCTTCAGCTACCGTCTTGCCTTCCGAACGGCTTTCCGCGCCATCAACTCCGTTTCCAGTTTCCGAGGGGTTGTGTTCCTCCGCACATTCGCCCCGTCGCATTTCGAGGGCGGCACGTGGAATGGCGGTGGGGACTGCGTGCGGACTGAGCCGTTCGGGAGGAATAACGGCACGGGTCTCGAGGATCGGTTTAAGGAGATGTATGGGATACAGCTGGAGGAGCTCGGGATTGCGCGGAGGGCGGTGAAGGGGAATGGGGAGAGGTTTAGGCTGTTTGATGCGACCAGGCCCATGATGTTGAGGCCCGATGGGCACCCGAGTAGGTATGGGCACTGGCCTGGGGCGAAATTGGTGTTGGTGAATGACTGTGTGCATTGGTGTCTGCCTGGGCCGATTGATGGGCTGAATGATTTGTTTCAAGAATTGTTGGAGAGGGAGATAAAGGATGATCGGTAG
>gnl_Stras_v2.0_SGA_v2.0_scaffold62T21548
ATGAAGTTTCAAGCCTCGGAACTTCCCATAGGAAAGCCTCATCATCAAGCAAGAAAAAAAACATCAAAACTTGCTCCACTCATAGCCCTAACCATCCTTCTAACAATCCCTTTGTACTATCCCACCGTTAGAGACTCGTCCAAGAAATTATCCGATACATCGCCGGTGTACGATGATCCCGTAGACAAACCAATCAAATCAACCCAATCTTTCGAAACACCTCCCCAGGAAGTAATATCCGAAAACAATACCCAAACAACTAATTGCTCCGCCGCAGAATGTAATAATGATCAACCGGCGCCAACCGAGCACCATCCGGTGCGAAAGAAGCAAGAGCGGGCCAATAGAAAGAAAAGAGTGGCCCGCGTGTCGGCCCATAAAGAAAACAAACACCGGCCCATTGGGCCCAATGATCGTGAGATGGTGAGATCACAACTATTGGACGAGGAGGAATGTGATTTGTTTTCCGGGGAGTGGGTCCCGAATCCCGAGGGCCCGTATTATACGAACGACACGTGTAGTGCGATTCAGGAGCATCAGAACTGCTTGAAGTTCGGGCGGCCCGACAGGGGATTTTTGAAATGGAGATGGAAGCCCGATGATTGCGAGCTGCCCGTTTTTGACCCGGCCCGATTCTTGGAGCTCGTTAGTGGGAAATCTATAGCTTTTGTGGGAGACTCCGTGGCTAGGAATCACATGCAGTCTTTGATTTGCCTGTTGTCAAGAGACCTATCAGGGCCGTTGGACCAAAACAAGCGTTACGAATACCGCGATCACGACTTCAACATCTCCATGTTCTGGTCTCCCTACCTCGTACGCACTGAAAAACTCGACCCGAACGACGACAAGCGTCCCTTCAAGCTCTTCCTTGACGAGTTCGACACCCACTGGACCTCAGCCCTCTCCCCCTTCGACTACCTCATAATCTCGGCCGGCCACTGGTTCTTCCGCCCCACCTACTTCTACCTTGACCGCCGTCTCGTCGGCTGCCTCTACTGCCCGGAGACAAACATCACCCGCCACACCACCGCCTACTTCAGCTACCGCAGAGCCTTCCGCACCGCCCTCCGTGCCACGTCAGACAGCTTCCGCGGGGTGGCGTTCCTCCGCACGTTCGCCCCGTCGCACTTCGAGGGGGCTGCGTGGGATAAGGGCGGGGATTGCCCGCGGACGAGGCCGTACGGACGGGATGAGGTGAGACTGGTGGACTACAGCCTGGAGATGTACTTGATACAGCTGGAGGAGCTGAGGATAGCACATAGGGGGGCTGTAGGGAGGAGAAAGTTTCGGCTGTTTGATGCGAGCAGGGCGATGGTGCTGAGGCCGGACGGGCACCCGAGTAGGTACGGACACGTGCAGGGGAGTAATCTGTCGTTTGCGAATGATTGCGTGCACTGGTGCCTGCCGGGGCCAATTGACGCCTGGAATGATTTTTTGCAGGAGCTGTTGAGTAGAGAAATAGGAGGGAAGAGGAGGTCACCGCCCGCATCACGGCCACCTCAGCCGCCAGCTGCCTTAGCACCGGTGCATCATCACTCTTCGGGAGGCAATTCCGGGTCAGAGCTGCCGACCGCAAAATCGGTACAGCCTATCCGGAACATAAGCAGCGAAGGGGATTCAGTGAGCTCTCGGGAGCTGAGGGGCGGAAGTGTAATTGTGCTCAGCAGTTTCGTGGGCATTTTGGCTCTCACATTGGCCGTGTTTTTCGCGTGGTTTGTCAATAGAAGGAAGAAAAGAAAAGGTGGTGGTGGCCCGGAGATCAATCAGCTGGAGCACTCTGCCTTTCCTTCGTCCCATAACACAGATTCCACATTCCTAAGACCCCAGTATTCGAATCTCACGTGCTCGTCGGATGGCGGCAGGGGTGCTTCTTCTAGGTCGTGGCTCACGTACGAGGATTTATATGAGGCAACAAACGGGTTTTCGGAAGATAATGTTTTGGGCAAAGGTGGTTTTGGCTCTGTTTATAAAGGGGTGCTAATGGACAGCAAAGAAGTTGCTGTCAAGCAGTTGAAAGCTGGCAGCAGACAGGGTGAGCGTGAGTTCCGAGCAGAAGTCGAGATTATTAGCCGCATACACCACAGGCATTTGGTCTCACTTGTCGGTTATTGTATCTCTGAGAACCAAAGATTGCTCGTTTATGAGTATGTGCCAAATAACAACCTGCATTATCATCTCCATGGTGAAAGCAATCAAGTGATGGACTGGGCTAATCGAGTAAAAGTTGCAAGTGGTGCAGCACGTGGGCTAGCGTATCTTCATGAAGACTGTCAACCGCGCATCATTCACAGGGATATTAAGTCCACAAACATTCTCCTTGATAACAACTTTGAAGCACGGGTTGCAGATTTTGGGCTTGCAAAGCTAGCAATGGAATTGGATATAAATACTCACGTGTCGACTCGTGTAATGGGAACCTTTGGATACATGGCTCCAGAGTATGCGGCCACGGGTAAACTCACAGAGAAATCAGATGTTTATTCATTTGGTGTTGTGCTTTTGGAGCTCATTACTGGTCGGGAGCCTGTTGACTCATCTCGACCTTCGGGTGATGAAAGCCTAGTTGAATGGCTAGTTGACTCGAGGCTCGAAAACAATTTCAGTGAAAGAGAGATGTTCCGTATGATAGAAGCAGCTGCGGCTTGCATTCGTCACTCGGCTTCTAAAAGGCCGCCGAGAGCTTTAGACTCCATGGAGGAGTTGGATGATTTGAGCAGTGTAATCATACAGAGCCGGAGTGGAACTTTCGATTCTAGAGAACATTCGGCACAGATTCGAAGGTTTGACAGAATGGCTTTTGGCAATGAAGACTACTATAGCTCGGGTTCTTTTAGTCGCTCTCAATGTAGCTGGAGGAGTTGA
>gnl_Stras_v2.0_SGA_v2.0_scaffold10T05139
ATGGAGCTTTTCCCCTCGAAAAAATCCCGCACCAAAAACACGGTCATACTATCACTTACAACCGCACTAATCCTCCTTGCCTTATCCCGTCTCACCAATCCCATCCCACATAACATTAACCTTCCTCCAATAGCACCCCGCATTAATCCTCCTCCGCAGGATAATCATAAGATAATCCCGTCCATTAATCCCCCAGCTGAAGCCATCAGGATAACGGACGAGAGGGAAAAATGTGACATATCGACTGGAGAGTGGGTCCCAGATGAGAACGCCCCTTACTACACAAACACGAGCTGTTGGGCCATTCACGAGCACCAGAATTGCATGAAATATGGGCGGCCCGATTTGGGATTCATGAAATGGAGGTGGAGGCCCAATGGGTGCGAATTGCCCATTTTCAACCCGTTTCAGTTTCTGGACATTGTGAGGGATAAGTCGTTGGCATTCGTGGGAGATTCTGTGGGAAGGAACCAAATGCAGTCAATGATTTGTCTCTTGTCCAGGGTGGAATATCCCATCGACGTGTCCCCAACCACCGACGAACACTTCAAAAGGTGGCGGTACGACAGCTACAACTTCACAATGGCCTACTTTTGGTCTCCCTTTCTCGTCCGGTCCGACGAGCGCGACCCGGACGGCCCAACCGGAACCGGTCTTTTCAACCTCTACCTGGACGAACCGGACGAGTCCTGGGCCGCCCAAATCCACCCCTTCGACTACGTCATCCTCAACGCCGGCCACTGGATGGCCCGAACCGCCGTCTACCACGAGCGTCGCCGCGTCGTCGGCTGCCGCTACTGCCAAATCCCCGGATTCACCGACCTCCCCGTCACCTACGGCTACCGCCGGGTTCTCCGGACGGCGTTCAGATCCCTAATCGAGCGGGAGAGCTACAGGGGGGTCACGTTTTTGCGGACCTATGCGCCGTCGCACTTCGAGAACGGGCCGTGGAACGCCGGCGGCGATTGCGTGCGGCGGCGGCCGTGGCGGAGCAGCGAGGCGGCGCTGCAGGGGCTGGATATGGAGATGTACATGACGCAGGTGGAGGAATTTAGGGCGGCCCAAAAATTGGGGAAGGCTAAAAGGTTTAGGTTGTTGGACACGACCCAAGCAATGCTGCTCAGGCCCGATGGGCACCCCAGTAGATATGGGCACTGGCCCAATCAAAACGTCACCTTGTATAATGACTGTGTCCATTGGTGCCTACCTGGGGCCATTGATTCTTGGGCCGACTTCTTGCTGCACTTCATCAAGATGGAGGCGCGGAGGTGGTACACTGAGGTGCTTCATCAGCGAGACAAGAAGATGAAAATGCACTAA
>gnl_Theca_v1.1_Thecc1EG046757t1
ATGAAGCTTCATGCAGTGGAGCTTCCCTTGGGCAGAAGCCATGCACTGCCAAGAACATCAAAAATTGTCCTAGTTATAATCTTTGGCACCTTAATTTTTCTCACTATCATCCCTGTATTTTACCCTTTGCTAGGTTACCCTTTATATCTGTTAAAGAATTCTTCGTCATCCAAGTCATCATCCACATATGATATTTCTGAAGAACTACAAGCTTCAATAAGGATATCTGAAGGTGAAAATTGTGACATATTTTCTGGAGAATGGGTGCGAAACCCTGATGCGCCTTACTACACGAACACGACATGTTGGGCGATACATGAGCATCAGAATTGCATGAAATATGGAAAGCCTGACACAGAGTACATGAAGTGGAAGTGGAAACCTGATGGCTGCGAGCTTCCTGTTTTCAACCCTGCTCAGTTCCTGGAAATTGTTAGAGGCAAGTCCTTGGCCTTTGTTGGAGACTCAGTGGGCCGAAACCAAATGCAGTCCTTGATATGCCTCCTTTCCAGGGTGGAATACCCAATCGATGTTTCATACACACCAGACGAAAAATTCAAACGATGGAAATATACAAGCTACAACTTCACCATTGCTTACTTTTGGACTCCACATTTGGTTAAGTCCAAAGAAAGAGAGGCCAATGGTCCAACGCAGACTGGCCTCTTCAATCTCTATCTCGACGAGTTGGATGAAGAATGGACAACCCAAATCGAAGAATTCGACTACCTAATCATCTCTGGTGGACACTGGTTTTATCGCCCATCAGTTTTCTATGAAAATAACCAGATTGTTGGTTGCCATTTTTGCCTAATAGAGAATGTGACAGACTTAACAAAGTTCTATGGCTATAGAAAGGCTTTCAGGACTGCTTTCAGGGCCATCAACAGCTTAGAAAATTTCAAAGGCATAACATTTCTAAGGACTTTTGCACCGTCACACTTTGAGAATGGTATGTGGAACCAGGGTGGAAATTGTGTTAGAACAAAGCCGTTTAGGAGCAATGAGACGGCGTTGGATGGCGAGAACTTGGAGCTTTACATGATACAGATGGAGGAATTCAGGACTGCTGAAAGAGAAGGGAGAAAGAAAGGGAAGAGATATAGGCTGATGGACACGACGCTGGCAACATTGTTGAGACCCGATGGTCATCCAAGCAGATATGGGCATTGGCCTCATGAAAATGTGACTTTGTACAATGATTGTGTGCATTGGTGCTTGCCTGGTCCGATTGATACTTGGAATGATTTCTTGCTTCAGATGTTGAAGATGGAAGGAGCAAGATCACATCAAGAGAGGCTTCATTCAGGTGACAGGAAAATGAGATTCCAA
>gnl_Theca_v1.1_Thecc1EG019613t1
ATGAAGTTCCATGTGATTGAGCTTCCCGATGGAAAGAACTCTCAACAAAACAGTTCCACTAAAGTTTTCCTGTTAACCCTCTTCCTGATTCTCATCAGTTCCATCCCTTTATGTCTCCTGAAAAGTTCACATTCGCCGTTGCCATCTCCCAAGATCAATATCAGTAGCCTGAGAAGTATAGAGTTGGAGAAGAAATGTGATGTATTTAATGGAAAATGGGTGCCTCATCCGCAGGGTCCCTACTACACTAACGAAACTTGCCGCCTGATTATTGATCAGCAAAACTGCATGAAGTTTGGGAGGCCTGACTCAGAGTTCATGAAATGGAGGTGGAAGCCAGATGACTGTGAGCTACCTCTCTTTGATGCAGTTCACTTCTTAGAGATTGTCAGAGGGAAGTCGATGGCCTTTGTTGGGGATTCAGTAGGAAGGAACCAAATGCAATCATTACTGTGCCTGTTAGCTGATGTAGCATATCCAGAAGATATTTCTCATAAATATTCATCAGACATAGATTATTTCAAGCGTTGGTTCTATGCTGATTACCAGTTCACCCTAGCAGCATTTTGGTCACCGTTCTTGGTTAAATCCAGAGATGCAGACCCTGATGGTCATACCTACAATAGCCTCATGAACGTTTACTTGGATGAAGTGGATGAAGCATGGGCAAACGAGATTGAAAATTTTGACTATGTGATCATATCAGCAGGGCAATGGTTCTTCCGTCCGCTGTTTTTCTATGAGAAGGGCGAACTTGTTGGATGTCACAAGTGCAATGAAAACAACATCACAAGCCTTACCAGGTACTATGGATACAAAATGGCCTTCAGAACAGCTTTCAGAACTCTTCTTGGCCTTAAAAATTACAAGGGTACTACATTTTTAAGGACATTCTCGGCGTCCCACTTTGAGAATGGAGATTGGGATAAGGGTGGAAATTGTGTTAGAACAAGACCCTTTACAAGCCAGGAAATGAAGTTAGAAGAGTATAACTTGGAGTTCTACCTGACACAAGCAGAGGAACTAAGAAAAGCAGAGGAAGAAGGGAAGAAAATCGGTTTAACATTTGGACTGCTAAACACTACTGAGATTATGTGGCTGAGACCAGATGGACATCCAAACAGTTATGGACACTCGATGAATAGGAATGCAACAGTAAATGACTGTGTTCACTGGTGCTTGCCAGGCCCCATTGACACATGGAATGAGTTTTTGCTCTATTTGATGAAGAGGGAATTTCTCATGCGGTTAAAAGGGAAGTTGATGAAGAATGCC
>gnl_Utrgi_v4.1_Scf00150.g10656.t1
ATGGAGCTGGCGGGGAATAAGATCACGAAGCACGCCGTCGGATTTGTCGCCGCCGCCTTGATCGTGATCGGCGTCATCAGTTTCCGTTGCCCCTCCTTCGTGTACTCCTACTACTACTACTCGACCGAGTCGGACCCCCTGCAGTCTCGTGCATCGATCGACTCCGGGGAGTGCAACATCTTCTCCGGCGAATGGGTTCCCAACCCCGACGCCCCCTACTACACGAACGAAACGTGCAGGACGATGCACGAGCACCAGAATTGCATGAAGTACGGCCGCCCCGATTCCGAGTTCCTGAAATGGCGGTGGAAGCCCCACGGCTGCGACCTGCCAGTTTTCGAACCGGCAACGTTCCTGGAAATGGTCGCCGGCAAGTCCATGGCCTTCGTGGGCGACTCGGTGGCCAGGAACCACATGCAGTCCATGATTTGCCTCCTATCTCAGGTGGAAATTCCGGTGGACCTCTCGGCGACTCCGGATGATCGGTTTAAGAGGTTTAGGTTCCCAAGTTACAATTTTACCGTCGTCTCCTTTTGGTCCACATTTCTGGTGAAGTCCGAGTTGCGGGCTGACGACGGTCCCATGAAAATCGGGCTCTACAACCTCTACCTCGACGAGCCGGACCCGGTGTGGGCAACGCAGATCGACGAATTCGACTTCCTCATCATCAGCGCCGGCCAGTGGTACCCGCGCCCCGCCGTCTACCACCAGGGGCGCCTGGTCGTCGGCTGTCGGTTCTGCCAGATCCCCAACGTAACCGAACTAAACCCTGCGTACGCCTACCGCCACGGGTTCCGGACGGCGTTCCGCGCGATAGAGAGCCGGGAGGGATTCGGCGGCTTGACGTTTCTAAGAACATTCTCGCCAGATCACTACGAGGGTGGGATGTGGAACAGCGGCGGCGATTGCCAGCGCCGACGGCCGTATCAGGGGAACGAGACGGTCATGGGGTGGTGGGTTAGGATGTTTCGCGAGACGCAGGTGGAGGAGCTGGCGGCGGCGCAGCGGCGGGGGAGGAAGGAGTTCCGGGTGTTGGATTTGACGGAGGCGATGTTTCTGAGGCCGGATGGGCACCCGGGGAGGTACGGACATTGGCCCAATGAGAATTTGACTCAGTACAATGACTGCGTCCACTGGTGCTTGCCTGGGCCCATTGATTCATGGGCCGATATTTTGATCCATATGCTGAAAAGAGAGGCCCGCGGGTACAATGGGGGACTGAAAACA
>gnl_Utrgi_v4.1_Scf00579.g19712.t1
ATGAACACCGGACTATTCGATCTCTACCTGGACGAGCCCGACCCGGTGTGGGCCACCGAGATCGACAAATTCGACTTTGTCATCGTCAGCTGCGGCCACTGGTACAGTCGCACCGCCGTCTACCATGAGCGCCGCCAAATCGTCGGCTGTCGCTACTGCCAGATCCCTAACATCACCGACCTCCCCTCGGTCTACGCCTACCGCAGCGCTATTCGGACAGCCCTCAACACCATCGAGAAGCGACAAGGATTCGACGGCCTCACGATTATGCGCACATTCTCGCCCTCGCATTTCGAGGGTGGACTCTGGAACCAAGGGGGGAACTGTCTTCGGCAACGGCCCTATAAGACCAACGAGACGGTTCTTGAGGGGGTGAGTCTGGAATTTTATGAGGCGCAGATGCAAGAGTTTAGGGCGGTGCAGCGGCGGGGGAGGAAGCGATTCCGGTTGATGGATTTGACGCATGCCATGAATTTGAGGCCCGATGGACACCCGAGTAGGTATGGGCATTTGCCCAACGCCAACGTCACTTTGTACAACGACTGCGTTCACTGGTGCCTTCCTGGGCCCATCGACTCCTGGGCCGATGTCTTGATGCGTATCCTCAAGCTAGAGAGGGGCCCC
>gnl_Utrgi_v4.1_Scf00006.g1193.t1
ATGGGCAAGGCTCACGCAAGGAGAGGAGTAGCAAATTCGGTGACAATCCTGGCCCTGGTCTCGTCGCTTGGGTTACTCTCGCTTTATGTCTTCTCTTTACCTTACCGGAAATCTGCTGCTCCTACGCGGCGGCTTCATGGATCGGAGGAGGAGAGATGCAATCTTTTTGCTGGAGAGTGGGTGAGGGATCCGGCGGGGCCGTATTACAGTAATACGTCATGCGCTTCGATTCAGGAGCATCAGAATTGTATGAAATTCGGTCGGCCGGACGGCGGGTTCATGAGGTGGCGGTGGCGGCCGGACGGCTGCGAGCTGCCGCTGTTCGATCCGGCGGTTTTTGTGGAGATGATGAAGGGGAAGTCGATGGTGTTTGTGGGGGATTCGTTAGCTCGGAATCACTTGCAATCGCTGATTTGCCTCTTGTCGAGGGTGGCTAGGCCAGCGGATTTCTCCGAGCCGACGGCGGAGAACAGGCTGTACATCTACCGAGAACACAAATTCAACCTCTCTATCATCTCTTCTCCGTACCTGGTCCGCGCGGAGAGCAGGGTCTCCGGCGATCTCTCTAAACCTTTCAATCTGTATCTCGACGAGTTCGATGAGAAGTGGACGAACCGAATCCGCGAATTCGACTTCATCGTCGTCTCCGCCGGCCACTGGTTCTCCCGCCCTTCCTACTTTTATCTGAACCGCACTCTCGTCGGCTGCCTCTACTGCTCTGACGCCAACGTTTCTCAGCTCTCGTCGTCCTACAGCTACCGCCGCGCCTTCACAACAGCATTCCGAGCGATTAATTCGGCCGAGAACTTCACCGGCGCCACGTTCCTGAGGACATTCACGCCGTCGCACTACGAAGGAGGGCAATGGGATAAGGGCGGGGATTGCCCCAGGACGAAGCCGTTTCGGAGGGATGAGATGCCGGCGGTTGAGAATTACATCGAGGAGATGCATTCGATCCAATTGGAGGAACTGGCGGCTGCGCAGACAGCAGCAGCTGGGAATGGAAGAAGGTTCCTGGCGCTGGATGTAACGGCAGCGATGCTCCTCCGGCCGGACGGGCATCCGAGTAAATACGGGAGACCACGGAGGGTAAACCAGACATTTCCTAGTGACTGCGTCCATTGGTGCCTCCCTGGTCCTATCGATGCTTGGAACGATTTGTTACAAGAACTACTGAAACGAGAAATGGTGCACGGTACGCGGTACGAA
>gnl_Utrgi_v4.1_Scf01542.g25021.t1
ATGAAGTTTCAGGCAGCTGAACTTCCTATGGGAAAGACTCAATCTAAAAGAAGGCCATTGAGAGTTGCTCACGTTATAGCCCTCACCGTATTCGTGACTTTCCCATTGTATTATCTAATACTCAAAGATTCTTCAAAGAAATTGCACAGAACTTCAGTTTCAGGGGAAGGAGAATCGTACCTTTTTGAAACCGGGAAGACCCCGAGCTACCAGCTGGATGTAGTCGTCCCCCATATCGAAATGGAGGTGGCCGGGAAAGGACCAGATGATGTTCCATCCCCAAAGGCATATTCAGAGAAGCAAGAGGAGGAGATTCAAGGAAATCACGCAATGACAACCCATAGAGAATTTATAAAACAGGGAAGCAAAAAGGAGGAGAGATCAAGTAGAGATGAAGTCAGGGTTAGGATCAAAAGGAGCAATCACAGAAGCAGTAGCAATGAGCGTGCTATGGTGAGATCAAAGGTGATGAATGACAAGGAGTGCGACCTGTTTTCTGGAGACTGGGTACCGAATTTTGATGGGCCGTACTACACCAACGAGACCTGCAATGCGATTCAGGAGCATCAGAATTGCTTGAAGTTCGGTAGGCCGGATCGGGATTACCTAAAATGGCGGTGGAAGCCCGACGGCTGCGAGCTGCCGGCGTTTGACGCGGAGCGCTTTCTTCGTCTTGTCAGGGGTAAATCAATCGCGTTCGTTGGGGATTCCGTTGCGCGGAATCACATGCAGTCACTGATCTGTCTCCTGTCCGGGGTTGCAGATCCTGTGGACGATTCACATCCGTTGGATCAGAACAAGCGCTACGAATTCACAGAACACGATTTCAACATTTCGATGTTCTGGGCGCCGTATCTGGTGAGAACAGAGAGAACAGACGACGAAGATGAAAAGCGTCCCTTCAAACTATACCTAGACGAATCCGACACGCACTGGGGAGCGCAAATCGCGTCCCACGACTTCCTGATCATCTCCGCCGGCCATTGGTTCTTCCGGCCAACCTATTTCTTCGACAAAAAACGCATCGTCGGTTGCCTATACTGCCCCGAAACCAACATCTCGCACCTCACATCCTTCTTCAGTTACCGCCGCGCCTTCCGTACAGCTTTCCGAGCGATCATGGAGTCGCATTTCAACGGCGTGACGTTTCTGAGGACCTACGCGCCGTCGCATTTCGAGGGGGCGGCGTGGGACAAGGGCGGCGATTGCGTACGAACGAGGCCGTTCAAGCGAACCGACGTAGTCCTGGAGGACTACAGTCTAGAGATGTACCTGATTCAACTGGAGGAGCTGAGAATCGCGCAGAAAGCCAAGGGGAAGAAGAACAGCGGGAAGTTCAAGCTATTCGACGTCACGAGGGCAATGCTGTTGAGACCCGATGGGCACCCGAGTAAATACGGACGGTGGTCGGGGGCAAATGAGTCATTTCCCAATGACTGTGTGCACTGGTGCTTGCCAGGCCCCATAGATTCCTGGAATGACTTCCTGCAAGAGCTGCTCAGGAGGGAAATCACTATGCATGAGAGTTTTCAAGGC
>gnl_Utrgi_v4.1_Scf00014.g2088.t1
ATGGAGCTTAGTCGGAGTAAACCCAGCACGAAGCACGCGGTGAGACTTCTCCTCGGCGCCGTCATCGTAATCGCCGTCATAAGTTCTCGTTACCCGTCTCTCGTATACGACTACGACGGCTCCCCCGAGTCGGTGGAACTTCATGCAGCGGAGACGGACGCGACGGAGTGCGACATCTCCGTCGGAGAATGGGTCCCCAATCCGCACGCTCCATATTACACGAATCGGACCTGCTGGGCGATACACGAGCACCAGAATTGCATGAAGTACGGGCGGCCGGATTCCGGCTTCATGCGGTGGAGGTGGAAGCCCCACGGCTGCGACCTGCCGGTTTTCGATCCGGCCCGGTTCCTGAAAATGGTCGCCGGGAAATCCATGGCGTTCGTCGGCGACTCGGTGGCCCGGAACCAAATGCAGTCCATGATCTGCCTCTTATCCAAGGTGGAGTACCCCGTGGACGTGTCAACGGCTCCGGGAGAGCGGTTCAAGAGGTGGAGATACGAAAGTTACAATTTTACCCTTGCGTCGTTCTGGTCGACTTTTCTGGTGAGGTCTGAGCTACGGACCGCTGGTGGCCCGACGAACACCGGCCTCTTCGATCTGTACCTCGACGAGCCGGATCCGGTGTGGGCGACGGAGATCGATGAATTCGACTTTCTCATTGTCAGCTCCGGGCATTGGTACACTCGCACCGCCATCTACCACGAGCGTGGCGAAATCGTCGGGTGTCACTTCTGCCAGATCCCGAACATGACCGACCTTCCCTCGGTCTACGCCTACCGCTGGGCGTTCCGGACGGCGTTCGCCACCATCGAGGGGCGAGAACGATTCCGCGGCGTCACGATTTTGCGGACGTTCGCGCCGTCGCACTTCGAGGGTGGGTTGTGGAACAGGGGAGGAAATTGTCTACGACGACGGCCGTATCGGAGCAACGAGACGGCACTCGAGGGAATGAACCTGGACTTTTATGCGGCGCAGGTGGAGGAATTGATAGCGGCGCAGGGGCGGGGGACGAAGGAATTCCGGTTGATGGACTTGACGCAGGCGATGAATTTGAGGCCCGATGGGCACCCGAGCAGATATGGGCATTGGCCCAATGAGAACGTGACTTTGTACAACGACTGCGTTCATTGGTGCCTCCCCGGGCCCATTGACTCATGGGCCGATTTCTTGATCCATATGCTCAAGGTGGAGGCCCATAGAAACAATGTGGAGAAAACCAGTCGATTC
>gnl_Vitvi_Genoscope.12X_GSVIVT01036469001
ATGGTAAGAATTCATTCTTTCCCTAGCAAATTAACCATAGCCCTATTTCTCCTAGCTATGATCCCTCTCAACCTTTTCAGTCATTTTTCTTCACCATGGCCGTCCCCTGTGAGTACAAAACCAGGGAAGAAATGTGACATATTCCGTGGAAAATGGGTTCAGTACCCCAAAGGACCTTATTACACTAATGTAACTTGTCGTCACATCTTCGAACACCAGAACTGCATGAAGTTTGGCAGACCCGACACCGAGTTCTTAAAATGGAGGTGGAAACCCGATGAATGTGAGCTGCCTCTCTTTGATGCTGCGCAGTTCTTGGAGCTTGTTAGAGGGAAGTCAATGGCATTCATCGGGGACTCGCTGGCAAGAAACCAAATGGAATCTTTGGTGTGCCTCTTAGCCAGTGAGGGAGATCCTATAGCTGTTTACAACATAAAATATCCACTAAGCAAAAGCTGTCTCTACACCGACTACAACTTCACTGTAGCATCGTTCTGGTCCCCATACTTGGTCAAGGACATCGATGCGAATCCCACTGCAGGGACCGCCAATAGCCTCATGAATGTCTTCGTAGATGAGGCACATGAGGCCTGGATGAGTCAAATTGAGAAATTTGACTATGTGATCGTCTCAGCTGGAATTTGGTTCTTAAAGCCACAAGTGTACTATGAAAATGGTGACATTGTTGGGTGCCATTTATGCCACACAAAAAAAGTTACAAACCTTACACCGCTCCATGGGTACAGAAAAGCTTTTCAGACGACTTTCAGAACCCTTTTGAGGTTAAAAAACTTCAAGGGAGTGACATTTTTGAGGACGGTGTCACCATCACACTTTGAGAATGGGGAGTGGTATACAGGAGGGCATTGTGTGAGGACTAAGCCAGTTTCCAGCAAAGAAATGAGGTTGGAAGGGCTGTATCCGGAGATGTACTCAACTCAAGTGGAGGAGCTGAAGGCAGCAGAAAAGTTAGGGAGGAAGAGGGGCTTAAAATTTAGATTGTTGGATACTACCGAGGCAATGGTGGTGAGGCCAGACGGGCATCCAAGCTATTATGCGAAAAGGGTAGATGAGAATGTCACGAGAGCTGACTGTGTCCACTGGTGCCTGCCTGGCCCCATTGATACTTGGAATGAGGTTCCTGCCATTGAGCCTCCCAATGGGAAGAACACACCACACAGCACCCCCCAGAAGGTTATTCACCTGTCCCTAACCCTGATTCTCCTCACTCTAATCCCTCTCTGTCTGATGAACAGATCACCAACACCAGTGCAGTCTCCCAAGATTCATACTGGGGGTTCAACCAGCCTAGCAATCAAGAAGAAATGTGATATGTTCAGTGGAAGATGGGTTCCGTATCCCAATGGGCCTTACTACACTAATGCAACTTGTCGAGAGATAATCCCTCAGCAAAATTGTATCAAGTTTGGGAGACCCGACACCGAGTTCTTGAAATGGAGGTGGAAACCAGATGGATGTGAACTACCTCGCTTTGATCCTGTTCAGTTCTTGGAGCTTGTTAGAGGGAAGTCGATAGGGTTCGTTGGGGATTCTGTGGGAAGAAACCAAATGCAATCATTGCTTTGTCTCTTAGCTAATGTTACCTATCCAGTGGACATTTCTTATAAATATACATCAGATACAAACTTCAGACGGTGGTTCTATACTGATTACAAATTTACCCTAGCAACATTCTGGTCCCCGTTCTTGGTTAAAGCCAAAGATGCAGACCCCAAAGGTCACTCCTTTAACAACCTCATGAACCTCCACTTAGACACGGTTGATGAGGCCTGGGCGGCTCAGATTGAAAATTTCGACTATGTGATCATCTCAGCAGGGCAATGGTTCTTTCGACCACTGATTTTCTATGAAAAAGGTCAGGTTGTTGGGTGTCATGGGTGCAATGAAAAGAACATAACAGAGGTTACCAAGTTCTATGGATACAGGAAAGCCTTCCGGACCTCCTTCAGAACCCTGCAGAATCTTAAAAACTACAAGGGCCTGACATTTTTAAGGACATTCTCACCAGCACACTTTGAGAATGGGGCATGGAATGAAGGAGGGAATTGTGTGAGGACAAGGCCCTTTACAAAACAAGAAATGAAGTTGGATGATTATAATTTGGAGTTCTACTTGACTCAGGTGGAGGAATTAAGGGCAGCAGAAAGGGAAGGGAGAAAGAGAGGCTTGGAATTTAGGCTGCTAGATGTTACAGAAGCTATGGTGCTAAGGCCAGATGGACATCCAAATCATTATGAGCACTCACCACATAAGAATGTGACAATAGCTGACTGTGTTCACTGGTGTACCCCGGGTCCCATTGATACATGGAACGAATTTTTGCTTCAAATGTTGAAGATGGAAGCCTCAGAGTTGGCACAAGTA
>gnl_Vitvi_Genoscope.12X_GSVIVT01036470001
ATGGGCAATGTGGTAAATAATGGTTGGAAAACTGTACCTTTGAGTGGGGGCAAAAATTTACATTGGCATCTTTGTTCAACTAATCCATATAAAATCTCCCCACCACCTTCTCCTTCAACATATGTGCTCAGCTACCTCTCTTTTCCTACTTCATGCCCAAATTATTTTTCAACTTTTCTCTTTCTGTCCATCTCTCCAATGAAGCTCCAAGGGAGTGACATTCTTCCATATGGGAAATGCCACACCCTACAGAAGACTCCAAAGGTGGTGCTTCTGGTAACACTAGCCCTGGTTCTCCTCACAATTATCCCACTCTACTACCCTTTGCTAGGTCAACCATCCTCTTCACATGTCAATACTCCATTGGAGGATGACCCCATAAGGGTAGAAGAACCAACAGTGAAGAAGTGCGACATATTCTCTGGAGAATGGATTCGGAATCCCAAGGCGCCATACTACACCAACACGACCTGTTGGGCGATCCACGAGCATCAAAACTGCATGAAATACGGAAGGCCAGACCTGGACTTCATGAAATGGAGATGGAAACCAGATGGGTGCGAGCTACCCATCTTCAACCCAGCCCAGTTCCTAGAACTCATGAGAGATAAGACCTTGGCCTTTGTTGGGGATTCTGTGGCCAGAAACCATATGCAGTCCTTGATGTGCCTCTTATCCAGGGTAGTATACCCCATTGATGTTTCATACACAACAGACGAAAATTTCAAAAGGTGGAGGTACACGGACTACAACTTCACCATGGCCAGTTTCTGGACACCCTTTCTGATAAAAACCAAATTAGCAGACCCAGGTGGTCCAACCCAGACCGGTCTCTTCAACCTCTATCTTGATGAGTTGGATGAGGCATGGACAAATCAGATGGAGGAATTTGACTACCTTATCATCTCTGCTGGCCAATGGTTCTACCGTCCAACCATGTTCTACGAGAACCGCCGGGTATCCGGCTGCTACTACTGCCTCCAAGAAAATGTCACCGACCTCACAGTTTACTACGGCTATCGAAAGGCTTTCAGAACAGTGTTCAAAGCCATTAACAGCAACAAAAACTTCAAGGGCATGACGATTCTTCGAACCTTTTCGCCTGCACACTTTGAAAATGGGTTATGGAACAAGGGAGGCAACTGTGTGAGGACGAGGCCTTTTATGAGTAATGAGAGTACGATGGAGGGGCCAAATTTGGAGCTGTACATGACCCAGATAGAGGAGTATAGGGCTGCAGAAAGGGTAGCGTTGAAGAGGGGGTTGAAGTTTAGGTTGCTTGACACGACACAGGCTATGTGGTTGAGACCAGATGGGCATCCTAGTAGATACGGACACTGGCCAAACGCTAATGTGACATTGTATAATGACTGTGTCCACTGGTTCATGCTTTCCGTATTGAAGAGACCATCACATGTGTATTTTAAAAGAAGGATCATCCTTACCAACAAAGATAACAAAGCCAAGGACACGCAGAGGGAGATGGGTTCCATTGAGGAGAAGATAGACCTTGAATCAGATGCGGAGATCCCTTATAGCACATCACAAGGCACAAGAAAAATAAATATGTTGCTACCTTTCGGTCCCTTAGCAATTTTGCTACATTATCTTACTGGAAAGCATGGATGGGTCTTCTTCTTCAGCTTATTAGGTATTACCCCGTTAGCCGAGCGTTTGGGTTTTGCCACCGAGCAGCTTGCATTCTACACAGGTGCTACAGCAAGGGGATATATTATTTTGCTGAAACAAAAGAACGGAAAACATCAAAATGATAGAAGAAAATATGAAGTCTACTCATTATGGGGAGGGTTTCAATCCATGCCAGTTGGAGCACCCATTCCGCCCATCTATATGATAACCCAAATGGACACTCATTTTTCATCATTTTTCCTCTCCGGTGATGGGAAGAAATGTGACATATTCCGTGGAAGATGGGTTCAGTTCCCCAAAGGACCTTATTACACTAATGTAACTTGTCATCACATCTTGGATCAGCACAACTGCATGAAGTTTGGCAGACCCGACACCGAGTTCTTAAAATGGAGGTGGAAACCAGATGAATGTGAGCTGCCTTTCTTTGATGCTGCGCAGTTCTTGGAGCTTGTTAGAGGGAAGTCAATGGCATTCATGGGGGACTCGCTGGCAAGAAACCAAATGGAATCTTTGTTGTGCCTCTTAGCCAGTGAGGGAGATCCTATAGCTGTTTCAAACATAAAATATCCACTAAGCAAAAGCTGTCTCTACACCGACTACAACTTCACTGTAGCATCGTTCTGGTCCCCATACTTGGTCAAGGACATCGATGCGAAACCCACTGCAGGGACCGCCAATAGCCTCATGAATGTCTTCGTAGATGAGGCACATGAGGCCTGGATGAGTCAAATTGAGAAATTTAGCTATGTGATCGTCTCAGCTGGAATTTGGTTCTTTAGGCCACAAGTGTACTATGAAAATGGTAACATTGTTGGGTGCCGTTTATGCCACAAAAAAAACGTTACAAACCATACAGCGCTCTATGGGTACAGAAAAGCTTTTCAGACGACTTTCAGAACCCTTCTGAGGTTAAAAAACTTCAAGGGAGTGACATTTTTGAGGACGGTGTCACCATCACACTTTGAGAATGGGGAGTGGAATACAGGAGGGAATTGTGTGAGGACTAAGCCAGTTTCCAGCAAAGAAATGAAGTTGGAAGGGCTGTATCGGGAGATGTACTCAACTCAAGTGGAGGAGCTGAAGACAGCAGCAAGGTTAGGGAGGAAGAGGGGCTTAAAATTTAGATTGCTGGATACTACTGAGGCAATGGTGATGAGGCCAGACGGGCATCCAAGCTATTATGGGAAAAGGGTAGATGAGAATGTGACGATAACCGACTGTGTCCATTGGTGCCTGCCTGGCCCCATCGATACTTGGAATGAGTTTTTGCTTCAGATGTTGAAAATGGAAGGTGATAGTTCACTAGGACAG
>FraveV4A2_6g45620.t1
ATGAAGTTTCATGCCATTGATCTCCCCAATGTGAAATACACACAACCCTACAGCATCTACAATAAGGTTCTCCTTCTGGCCCTTACCTTAATTGTTCTCACTTCAATTCCTCTATATATGAACAAGAGCTCAACTACTTCACCATTGACATCCCCAACACCATCTTTAACAACCAAAACCAGTAATGCTACTGGTTTGGAAAGCATATTGCCATCGCCAACACCATCCCCAACAATAGAAATCAATAGTACTGCTGGTTTGGAAAGCATATTGCCATCCCCAACATCATCCCCAACAACAGAAACCAATAGTACTACTGGTTTGGAAAGCATAGAAGAGAAAGAGGAGGAGCAATGCCAGCTATTTAGTGGGAACTGGATTCCTTACCCTGATGGACCTGCTTACTACACAAATGAGACTTGCGAATGGATCATTCCTCAGCAGAATTGCATGAAGTTTGGGAGGCCGGATTCGGAATTCATGAAGTGGAGGTGGAAGCCTGATGGTTGTGAGTTACCCTTGTTTGATGCAGCTGAGTTCTTGGAGATCTTTCGAGGGAAGTCCTTGGCTTTTATTGGGGACTCTGTGGGAAGAAACCAAATGCAGTCACTGTTGTGCATCTTAGGCAATGTGACTTATCCTGAGGACATTTCTGACCAGTACTCAAATAACACAGATTACTTCAAGCACTATGTCTACACTGATTACAATTTTACTATGGTAACTCTATGGGCTCCTTACTTGATTAGATATAGTTATGCAGACCCTAGTGTACATTCTGGGGACAGCCTCATGAATCTCTACTTAGACGAGCCAGATGAAGCGTGGACAAGTCAGGTTGAAAATTTCGACTATGTGATCTTCTCAGCAGGGCAATGGTTCTTAAGGCCGCTAATCTTTTACGAAAATGGTGGAAGTATTGGGTGTCTCTGGTGCAAACTGGACAACATGACAAAGATGTCAGAGTCCTATGGGTACAGAAAGGCCTTCAGGACCATGTTTAGGACGCTGCAGAGCCTCGAAAACTATAAAGGTGTGACATTTTTGAGGACTTTCTCTCCGGCACACTTTGAAAATGGGGATTGGAATGCTGGAGGGAATTGTGGGAGGACAAAGCCTTTTAGCAAAGAGGAAATGAAGTTAGAAGGATATAATTTGGACATGTATACGGCTCAAGTAGAGGAGTTCAAAGCAGCACAAGTCCAAGCCCAGCAGAAAGGTCTGGACTTTAGATTGATGGAAACAACTGAAGCAATGCTGCTCCGACCTGATGCACACCCGAATTACTATGGAGGATCACACCACAGGAACACGACTACTGCCGACTGTGTTCACTGGTGCTTGCCTGGCCCTATTGATACATGGAATGAGATTTTGCTGCATATGTTGAAGACACGGCAGAATTCAACT
>FraveV4A2_6g45640.t1
ATGAAGCACTACCAAGCCAATCTTCATGATCATGAGGTTCCCTCTGGGAAATACCAGGCACTTATACTAAAGACACCCAGAAAAATCGTTCTTCTAGTCTTTGCCCTACTTCTTCTTACAATAATCCCATTCTACTATCGTAGCAGTTCTATTTTCCTTACCAAAACCATTCCAAACCCACCATCATCACTACCCTTTTCTCCACTAAAGGATGAAGAAGCTCACGAGGAGTTGCCAACGATAACCAATAATCTCGAGTGTGACATATTCACCGGAGAATGGATTCCAAATCCAGAGGCTCCATATTACACAAACACGACGTGCTGGGCGATTCACGAGCATCAGAACTGCCAGAAATATGGAAGACCTGACTCAGAGTTCATGAAATGGAAGTGGAAGCCCGACGGGTGTGAACTGCCCGTTTTCAACCCGGCTCAGTTCCTGGAATTGCTCAGAGGGAAATCCTTAGCCTTCGTCGGAGATTCTGTGGGTAGAAATCAAATGCAGTCACTGATATGCCTTCTTTCTAGGGTGGAATATCCAATAGATGTTTCATACACAAAGGATGAGAAGTACAAACGCTGGAAATACACATCCTACAACTTCACCATGGCCTCATACTGGACGCCGCATTTGATCAAATCCAAAGAAGAAGACATTCATGGTCCAACCAACACTGGCATTTTCGGTCTATACCTCGACGAATTCGACGAGGCATGGACAACCCAAGTTGAGGACTTTGATTACCTCATTGTTTCCGCAGGGCATTGGTTCATGCGATCCATGGTGTTCCATGAAAATAACAAAATCGCAGGTTGCCACTATTGCCTCCTTGACAATGTGACTGACGTCGGAATGTACTACGGCTACCGAAAGGCGTTTAGGACAGCTTTCAAGGCCATCAACAGCATGAAAAATTTCAAGGGAATAACATACCTTAGGACTTTTGCACCATCACATTTCGAGGGTGGGATGTGGAACAAAGGAGGAGATTGTGTGAGAACGAAGCCGTTTAAGAGCAATGAGACCCAATTGGAGGGTGTGAGTTTGGAGTTTTATATGATTCAGTTAGAGGAGTTTAGGGCAGCTGAGAAGGAAGGGAGAAAGAAGGGGTTGAAATATAGGTTATTGGACACAACACAAGCCATGCTACTAAGGCCGGATGGTCATCCTAGTAGATATGGACATTTGCCAGAAGAAAATGTGACTTTGTATAATGACTGTGTGCATTGGTGCTTGCCAGGACCTATTGATACTTGGAGTGATTTCTTGCTTGAGATGTTGAAGACGGAGGGTATCAGATCTGCTGAGGAGAAGCGGCATTCAAGAGACAGAAGACTGCAT
>Maldo_HF_29615
ATGGAGCACCAAGCCATAGATGAGCTTCCCACTGGGAAAATATGCCCACAAAAGCCACCCAAAGATTTTGTACTGCTAGTCTCTGTCCTACTTCTTCTTACAATCGTCCAACTCTATCACCCGTCAATATTCCGCTCTTTATTTTTGTCAAAAACTATTGATTCCAACCCACAAGTGCCTTCTACATCATCGTCGTCGTCGTCAGACCATTCAAATGTTCAGGAGGATGATTTGCCTTCTATTACTAGCAACTTAAATTGTGACATATTTACCGGAGAATGGGTTCCAAATCCAGAGGCTCCCTACTACACAAACACAACATGTTGGGCAATCCATGAGCACCAAAACTGCATGAAGTATGGAAGACCAGACGCTGAGTTCATGAAGTGGAAGTGGAAACCAGATGAATGTGAGCTACCCGTTTTCAACCCGGCGCAGTTCCTCGAATTAGTTAGAGGGAAGTCCATGGCATTTGTTGGAGACTCTGTGGGTAGAAACCAAATGCAGTCCTTGATATGCCTCCTTTCAAGGGTGGAATATCCAATAGTAGTTTCAAGTACCGAAGATCAGAGATTCATACGCTGGAAGTACACATCCTACAACTTCACTTTGGCCGCATTTTGGACGCCATATTTGATCAAATCCAAGCAAGTAACATACACGGAGGGTCCAACCAAGAACGGCCTTTTTGAGCTCTACCTCGACGAATTTGATGAGGCATGGACAACCCAGATTGATGAATTCGACTACATTATACTTTCTGCAGGGCATTGGTTCTTCCGTTCGATGGTGTACTACGAAAATCAAACGATTTCTGGGTGCAACTATTGCCTCATAGACAATGTGACTGACATAGGCAAACAGTATGCATATAGAAAGGCTTTTAGGACAGCTTTTAAGGCCATCAACAGCTTAGAAAATTTTAAGGGCATAACATATGTGAGGACTTTTGCTCCATCACATTTCGAAAATGGAATGTGGAACGAAGGAGGAAATTGTTTGCGAACGAAGCCGTATAGGAGCAATGAGACACGTTTGGAGGGTATAGATTTGGAGCTTTACAAGATCCAAATTGAGGAGTACAGGAAAGGTGAAAGGGAAGGGAGAAAGAAGGGGTTGAAATACAGGCTATTGGACACAACACAAGCAATGTTATTAAGGCCAGATGGTCATCCTAGTAGATATGGGCACTGGCCAAATGCAAATGTGACTTTGTATAACGACTGTGTGCACTGGTGCTTGCCGGGACCGATCGATACATGGAGCGATTTCTTGCTGGAGATGTTGAAGATGGAAGCCATTGGTCTGCCTAATGCAAAATACACACAACCAAACATCACCTACAAAAAAGGTATTCTTCTAGCCCTCACCTTACTTCTGCTCACCACAATCCCTCTCTGTATAAACAACAGCACAACTTCTCCATTGCCATCTCCTAACAGCAACATTACCAGTGGATTAAAAACCCTACAAGATGAAGACCAATGCCAAATATTTAGTGGGAGTTGGATTCCATATCCAGATGGACCTGCTTACTACACAAATGAAACTTGCAATTTGATCCTTGATCAGCAGAACTGCTTGAAGTTCGGGAGGCCCGACACGGAGTTCATGAAGTGGAGGTGGAAGCCCCAAGATTGCGAGTTGCCATTGTTCGATGCAGCTCAGTTCTTGGAGCTTGTTAGAGGGAAGTCATTAGCATTTCTTGGTGATTCTGTTGGAAGGAATCAAATGCAGTCCTTGCTGTGCCTTTTGTCCAATGTGACTTATCCTGAGGATGTTTCTCACAAGTATTCAACAAACACAGATTACTTCAAGCGCTACGTATACCATGACTACAACTTCACTATGGCAACTCTCTGGGCACCCTACTTGGTTAAATCTAGAGATGCCGACCCGAATGGCCACGGCATCAACAGCCTCATGAGCCTCTACTTAGACGAGCCCGACGAGGGATGGGAAACTGAGGTTGAAAATTTCGATTATGTCATCGTCTCAGCAGGGCAATGGTTCTTCCGGCCGCTGATATACTACGAAAATGGTCGCGTCATAGGGTGTCACAAGTGCGGACGAGACGACATGAAATCTTTTCTCACGTACTACGGTTACAAAAAAGCATTCCGAACAGTGTTTAGGACCCTTCGGAATCTCAAAAACTACAAAGGGGTGACGTTTTTGAGGACGTTTTCTCCGTCACACTTCGAAAACGGGGCGTGGAACGAGGGAGGGAATTGTCCGAGGACGAGGCCTTTCAGCAAGGAAGAAATGAAGCTAGATGGGTACATTTTGGAGATGCATTTGACACAAGTAGAGGAGCTAAAAGCAGCAGAAAAGAAAGGTATGAAAAGAGGCCTTGAATTTAGGTTAATGGATACAACTGAAGCTATGTTGCTGAGGCCTGATGGACATCCAAACTTCTACGGACAGTCACCTCACCGGAACATGACTATTGCTGACTGTGTCCACTGGTGCTTGCCTGGCCCCATTGATACGTGGAATGAGATTTTGCTGTATATGTTGAAATCCGGGCACAAACCATCC
>Maldo_HF_33493
ATGAAGCACCAAGCCATTGATGAGCTTCTCTTTGGGAAAATACGCCCACAAAAGCCACCAAAAAAATTTGTACTGCTAGTCTGTGCCCTACTTCTTCTTACAATCATCCCACTCTATTACCCTTCAATATGCCGCTCTTTATTTGTGTCAAAAACTATTTATTCCAACCCACTAGTCCCCTCTCCATCATCATCTGCTCAGGAGGAGGATTTGCCTTCTATAACGAGCAACTTAAAGTGTGACATATTTACTGGAGAATGGGTTCCAAATCCAGAGGCTCCCTACTACACAAACAAAACATGTTGGGCAATCCATGAGCACCAAAACTGCATGAAGTATGGAAGACCAGACACTGAATTCATGAAGTGGAAGTGGAAGCCAGATGATTGTGAGCTACCCGTTTTCAACCCGGCTCAGTTCCTGGAATTGCTTAGAGGGAAGTCCATGGCATTTGTTGGAGACTCTGTGGGTAGAAACCAAATGCAGTCCATGATATGCCTCCTTTCAAGGGTGGAATATCCAATAGATGTTTCAACTACCGAAGATCAGAGATTCATCCGCTGGAAGTACACATCCTACAACTTCACTATGGCCACATTTTGGACACCACATTTGGTCAAAACCAAAGAAGCAACATACACAGACGGTCCGACCAAGACCGGCCTTTTCGAGCTCTACCTCGACGAATTTGACGAGGCATGGACAACCCAGATTAATGAATTCGACTACATCATACTTTCTGCGGGGCATTGGTTCTTCCGGCCGATGGTGTACTACGAAAATCGAAAGATTACTGGGTGCAACTATTGCCTCCTAGACAATGTACCTGACCTAGGCAAGCACTATGGCTATAGAAAGGCTTTTAGGACAGCTTTTAAGGCCATCAACAGCTTAGAAAATTATAAGGGTATAACATATGTTAGGACTTTTGCGCAGTCACATTTCGAAAATGGAATATGGAATGAAGGAGGAAATTGTTTGCGAACGAAGCCGTATAAGAGTAATGAGACACGGTTGGAGGGTTTAAATTTGGAGCTTTATATGATCCAAATTGAGGAGTATAGGAAAGCTGAAAAGGAAGGCAGAAGGAACGGGTTGAAATACAGGCTATTGGACACAACACAAGTAACGTTATTAAGGCCAGATGGTCATCCTAGTAGATACGGGCACTGGCCAAATGAAAATGTGACTTTGTATAACGACTGTGTGCACTGGTGCTTGCCGGGACCGATTGATACATGGAGCGATTTCTTGCTGGAGATGTTGAAGATGGAGGGTATGAGATCAGCTGAGGAGAAAAAGCGCCTGATTTCAAGAGACAGAAGATCGAAT
>Maldo_HF_33496
ATGAAGTTTCAAGCCATTGATCTGCCTAATGCAAAATACACACAACCAAACAACACCTACAAAAAAGGTATTCTTCTAGCCCTCACCTTTCTTCTGCTCACCACAATCCCTCTCTGCATAAACAACAGCACAACTTCTCCATTGCTATCTCCTAGCAGCAACATTACCAGTGGATTAAAAACCATCGAAAACGAAGACCAATGCCAAATATTTACTGGGAATTGGATTCCATATCCAGATGGACCTGCTTACTACACAAATGAAACTTGCAATTTGATCATTGATCAGCAGAACTGCATGAAATTCGGGAGGCCCGACACGGAGTTCATGAAATGGAGGTGGAAGCCCGAAAATTGCGAGTTGCCATTGTTCGATGCAGCTCAGTTCTTGGAGCTTGTTAGAGGGAAGTCATTGGCATTTCTTGGTGATTCCGTGGGAATGAATCAAATGCGGTCATTGCTCTGCCTTTTGTCCAGTGTGACTAATCCTGAAGACGTTTCTCACAAGTATTCAACAAACACGGATTATTTCAAGCGTTATGTGTACCACGATTACAACTTCACTATGGCAAATCTCTGGGCACCCTACTTGGTTAAATCTCGAGAGGCGGACCCGAATGGCCACAACATCAACAGCATCAGGACCCTATACTTAGACGAACCAGACAAGGCTTGGGAAACTGAGGTTGAAAATTTTGATTATGTAATCGTCTCAGCAGGCCAATGGTTCTTCCTGCCGCTGATATACTACGAAAATGGTCGCGTTATAGGGTGTCACAAGTGCGGACGAGACAACATGAAATCTTTTCTCACGCACTATGGCTACAAAAAGGCATTCCAAACGGTATTCAGGACCCTTCAGAACCTCAAAAACTACAAGGGGGTGACATTTTTGAGGACGTTTTCGCCGGCACACTTCGAAAACGGGGCGTGGAACGAGGGAGGAAATTGTGCGAGGACAAGGCCTTTTTGCAAAGAAGAAATGAAGCTCGCTGGGGGTATTTTGGAGATGTATTTGGCACAAGTAGAGGAGCTAAAAGCAGCAGAAAAGAAAGGTAGGAAAAGAGGCATTGAATTTAGGTTAATGGATACAACTGAAGCTATGTTGCTAAGGCCTGATGGACATCCTAACTTCTACGGACACTCACCTCACCGGAACATGACTGTTGCTGACTGTGTTCACTGGTGTTTGCCGGGACCCATTGATACGTGGAATGAGATTTTGCTGTATATGTTGAAATCCGGGCACAGAACATCC
>Malba_039200
ATGAAGTTTCAAGCCATTGGTCTGCCTGATGCAAAATACACACAACCAAACAACACCAACAAAAAAGGTATTCTTCTAGCCCTCACCTTACTTCTGCTCACCACAATCCCTCTCTTGATAAACAACAGCACAACTTCTCCATTGCCATCTCCTAACAGCAACATTACCAGTGGATTAAAAACCCTACAAGATGAAGACCAATGCCAAATATTTAGTGGGAGTTGGATTCCATATCCAGATGGACCTGCTTACTACACAAATGAAACTTGCAATTTGATCCTTGATCAGCAGAACTGCTTGAAGTTCGGGAGGCCCGACACGGAGTTCATGAAGTGGAGGTGGAAGCCCCAAGATTGCGAGTTGCCCTTGTTCGATGCAGCTCAGTTCTTGAAGCTTGTTAGAGGGAAGTCATTAGCATTTCTTGGTGATTCTGTAGGAAGGAATCAAATGCAGTCCTTGCTCTGCCTTTTGTCCAATGTGACTTATCCTGAGGACATTTCTCACAAGTATTCAACAAACACAGATTACTTCAAGCGCTATGTATACCATGACTACAACTTCACTATGGCAACTCTCTGGGCACCCTACTTGGTTAAATCTAGAGATGCCGACCCGAATGGCCACGGCATCAACAGCCTCATGAGCCTCTACTTAGACGAGCCCGACGAGGGATGGGAAACTGAGGTTGAAAATTTCGATTATGTCATCGTCTCAGCAGGGCAATGGTTCTTCCGGCCGCTGATATACTACGAAAATGGTCGCGTCATAGGGTGTCACAAGTGCGGACGAGACGACATGAAATCTTTTCTCACGTACTACGGGTACAAAAAAGCATTCCGAACAGTGTTTAGGACCCTTCGGAACCTCAAAAACTACAAAGGGGTGACGTTTTTGAGGACGTTTTCTCCGTCACACTTCGAAAACGGGGCGTGGAACGAGGGAGGAAATTGTCCCAGGACGAGGCCTTTCAGCAAGGAAGAAATGAAGCTAGATGGTTACATTTTGGAGATGTATTTGACACAAGTGGAGGAGCTAAAGGCAGCAGAAAAGAAAGGTATGAAAAGAGGTCTTGAATTTAGGTTAATGGATACAACTGAAGCTATGTTGCTGAGGCCTGATGGACATCCAAACTTCTATGGACACTCACCTCACCGGAACATGACTCTTGCTGACTGTGTTCACTGGTGCTTGCCTGGCCCCATTGATACGTGGAATGAGATTTTGCTGTATATGTTGAAATCCGGGCACAAAACATCT
>Malba_039201
ATGAAGTATGGAAGACCAGACGCTGAGTTCATGAAGTGGAAGTGGAAACCAGATGAATGTGAGCTACCCGTTTTCAACCCGGCGCAGTTCCTCGAATTAGTTAGAGGGAAGTCCATGGCATTTGTTGGAGACTCTGTGGGTAGAAACCAAATGCAGTCCTTGATATGCCTCCTTTCAAGGGTGGAATATCCAATAGTAGTTTCAAGTACCGAAGATCAGAGATTCATACGCTGGAAGTACACATCCTACAACTTCACTTTGGCCGCATTTTGGACGCCATATTTGATCAAATCTAAGCAAGTAACATACACGGAGGGTCCAACCAAGAACGGCCTTTTTGAGCTCTACCTCGACGAATTTGATGAGGCATGGACAACCCAGATTGATGAATTCGACTACATTATACTTTCTGCAGGGCATTGGTTCTTCCGTTCGATGGTGTACTACGAAAATCAAACGATTTCTGGGTGCAACTATTGCCTCATAGACAATGTGACTGACATAGGCAAACAGTATGCCTATAGAAAGGCTTTTAGGACAGCTTTTAAGGCCATCAACAGCTTAGAAAATTTTAAGGGCATAACATATGTTAGGACTTTTGCTCCATCACATTTCGAAAATGGAATGTGGAACGAAGGAGGAAATTGTTTGCGAACGAAGCCGTATAGGAGCAATGAGACACGTTTGGAGGGTATAGATTTGGAGCTTTACAAGATCCAAATTGAGGAGTACAGGAAAGGTGAAAGGCAAGGGAGAAAGAAGGGGTTGAAATACAGGCTATTGGACACAACACAAGCAATGTTATTAAGGCCAGATGGTCATCCTAGTAGATATGGGCACTGGCCAAATGAAAATGTGACTTTGTATAACGACTGTGTGCACTGGTGCTTGCCGGGACCGATCGATACATGGAGCGATTTCTTGCTGGAGATGTTGAAGATGGAAGGTATGAGATCAGCTGAGGAGAAAAAGCTCCGGATTACAAACGACACGACATTGAAT
>Malba_040255
ATGAAGTATGGAAGACCAGACACTGAATTCATGAAGTGGAAGTGGAAGCCAGATGATTGTGAGCTACCCGTTTTCAACCCGGCTCAGTTCCTGGAATTGCTTAGAGGGAAGTCCATGGCATTTGTTGGAGACTCTGTGGGTAGAAACCAAATGCAGTCCATGATATGCCTCCTTTCAAGGGTGGAATATCCGATAGATGTTTCAACTACCGAAGATCAGAGATTCATCCGCTGGAAGTACACATCCTACAACTTCACTATGGCCACATTTTGGACACCACATTTGGTCAAAACCAAAGAAGCAACATACACAGACGGTCCGACCAAGACCGGCCTTTTCGAGCTCTACCTCGACGAATTTGACGAGGCATGGACAACCCAGATTAATGAATTCGACTACATCATACTTTCTGCGGGGCATTGGTTCTTCCGGCCGATGGTGTACTACGAAAATCGAAAGATTACTGGGTGCAACTATTGCCTCCTAGACAATGTACCTGACCTAGGCAAGCACTATGGCTTTAGAAAGGCTTTTAGGACAGCTTTTAAGGCCATCAACAGCTTAGAAAATTATAAGGGTATAACATATGTTAGGACTTTTGCGCCGTCACATTTCGAAAATGGAATATGGAATGAAGGAGGAAATTGTTTGCGAACGAAGCCGTATAAGAGTAATGAGACACGGTTGGAGGGTTTAAATTTGGAGCTTTATATGATCCAAATTGAGGAGTATAGGAAAGCTGAAAAGGAAGGCAGAAAGAACGGGTTGAAATACAGGCTATTGGACACAACACAAGCAACGTTATTAAGGCCAGATGGTCATCCTAGTAGATACGGGCACTGGCCAAATGAAAATGTGACTTTGTATAACGACTGTGTGCACTGGTGCTTGCCGGGACCGATTGATACATGGAGCGATTTCTTGCTGGAGATGTTGAAGATGGAGGGTATGAGATCAGCTGAGGAGAAAAAGCGCCTGATTTCAAGAGACAGAAGATCGAAT
>Malba_040256
ATGAAGTTTCAAGCCATTGATCTGCCTAATGCAAAATACACACAACCAAACAACACCTACAAAAAAGGTATTCTTCTAGCCCTCACCTTTCTTCTGCTCACCACAATCCCTCTCTGCATAAACAACAGCACAACTTCTCCATTGCTATCTCCTAGCAGCAACATTACCAGTGGATTAAAAACCATCGAAAACGAAGACCAATGCCAAATATTTACTGGGAATTGGATTCCATATCCAGATGGACCTGCTTACTACACAAATGAAACTTGCAATTTGATCATTGATCAGCAGAACTGCATGAAATTCGGGAGGCCCGACACGGAGTTCATGAAATGGAGGTGGAAGCCCGAAAATTGCGAGTTGCCATTGTTCGATGCAGCTCAGTTCTTGGAGCTTGTTAGAGGGAAGTCATTGGCATTTCTTGGTGATTCCGTGGGAATGAATCAAATGCGGTCATTGCTCTGCCTTTTGTCCAGTGTGACTTATCCTGAAGACGTTTCTCACAAGTATTCAACAAACACGGATTATTTCAAGCGTTATGTGTACCACGATTACAACTTCACTATGGCAAATCTCTGGGCACCCTACTTGGTTAAATCTCGAGAGGCGGACCCGAATGGCCACAACATCAACAGCATCAGGACCCTATACTTAGACGAGCCAGACAAGGCTTGGGAAACTGAGGTTGAAAATTTTGATTATGTCATCGTCTCAGCAGGCCAATGGTTCTTCCTGCCGCTGATATACTACGAAAATGGTCGCGTTATAGGGTGTCACAAGTGCGGACGAGACAACATGAAATCTTTTCTCACGCACTACGGCTACAAAAAGGCATTCCAAACGGTATTCAGGACCCTTCAGAACCTCAAAAACTACAAGGGGGTGACATTTTTGAGGACGTTTTCGCCGGCACACTTCGAAAACGGGGCGTGGAACGAGGGAGGAAATTGTGCGAGGACAAGGCCTTTTTGCAAAGAAGAAATGAAGCTCGCTGGGCGTATTTTGGAGATGTATTTGGCGCAAGTAGAGGAGCTAAAAGCAGCAGAAAAGAAAGGTATGAAAAGAGGCCTTGAATTTAGGTTAATGGATACAACTGAAGCTATGTTGCTAAGGCCTGATGGACATCCTAACTTCTACGGACACTCACCTCACCGGAACATGACTGTTGCTGACTGTGTTCACTGGTGTTTGCCGGGACCCATTGATACGTGGAATGAGATTTTGCTGTATATGTTGAAATCCGGGCACAGAACATCC
>Malba_040257
ATGAAGTTTCAAGCCATTGATCTGCCTAATGCAAAATACACACAACCAAACAACACCTACAAAAAAGGTATTCTTCTAGCCCTCACCTTTCTTCTGCTCACCACAATCCCTCTCTGCATAAACAACAGCACAACTTCTCCATTGCTATCTCCTAGCAGCAACATTACCAGTGGATTAAAAACCATCGAAAACGAAGACCAATGCCAAATATTTACTGGGAATTGGATTCCATATCCAGATGGACCTGCTTACTACACAAATGAAACTTGCAATTTGATCATTGATCAGCAGAACTGCATGAAATTCGGGAGGCCCGACACGGAGTTCATGAAATGGAGGTGGAAGCCCAAAAATTGCGAGTTGCCATTGTTCGATGCAGCTCAGTTCTTGGAGCTTGTTAGAGGGAAGTCATTGGCATTTCTTGGTGATTCCGTGGGAATGAATCAAATGCGGTCATTGCTCTGCCTTTTGTCCAGTGTGACTTATCCTGAAGACGTTTCTCACAAGTATTCAACAAACACGGATTATTTCAAGCGTTATGTGTACCACGATTACAACTTCACTATGGCAAATCTCTGGGCACCCTACTTGGTTAAATCTCGAGAGGCGGACCCGAATGGCCACAACATCAACAGCATCAGGACCCTATACTTAGACGAGCCAGACAAGGCTTGGGAAACTGAGGTTGAAAATTTTGATTATGTCATCGTCTCAGCAGGCCAATGGTTCTTCCTGCCGCTGATATACTACGAAAATGGTCGCGTTATAGGGTGTCACAAGTGCGGACGAGACAACATGAAATCTTTTCTCACGCACTACGGCTACAAAAAGGCATTCCAAACGGTATTCAGGACCCTTCAGAACCTCAAAAACTACAAGGGGGTGACATTTTTGAGGACGTTTTCGCCGGCACACTTCGAAAACGGGGCGTGGAACGAGGGAGGAAATTGTGCGAGGACAAGGCCTTTTTGCAAAGAAGAAATGAAGCTCGCTGGGCGTATTTTGGAGATGTATTTGGCGCAAGTAGAGGAGCTAAAAGCAGCAGAAAAGAAAGGTATGAAAAGAGGCCTTGAATTTAGGTTAATGGATACAACTGAAGCTATGTTGCTAAGGCCTGATGGACATCCTAACTTCTACGGACACTCACCTCACCGGAACATGACTGTTGCTGACTGTGTTCACTGGTGTTTGCCGGGACCCATTGATACGTGGAATGAGATTTTGCTGTATATGTTGAAATCCGGGCACAGAACATCC
>Malsi_09g007510
ATGAAGCACCAAGCCATTGATGAGCTTCTCTTTGGGAAAATACGCCCACAAAAGCCACCAAAAAAATTTGTACTGCTAGTCTGTGCCCTACTTCTTCTTACAATCATCCCACTCTATTACCCTTCAATATGCCGCTCTTTATTTGTGTCAAAAACTATTTATTCCAACCCACTAGTCCCCTCTCCATCATCATCTGCTCAGGAGGAGGATTTGCCTTCTATAACGAGCAACTTAAAGTGTGACATATTTACTGGAGAATGGGTTCCAAATCCAGAGGCTCCCTACTACACAAACAAAACATGTTGGGCAATCCATGAGCACCAAAACTGCATGAAGTATGGAAGACCAGACACTGAATTCATGAAGTGGAAGTGGAAGCCAGATGATTGTGAGCTACCCGTTTTCAACCCGGCTCAGTTCCTGGAATTGCTTAGAGGGAAGTCCATGGCATTTGTTGGAGACTCTGTGGGTAGAAACCAAATGCAGTCCATGATATGCCTCCTTTCAAGGGTGGAATATCCAATAGATGTTTCAACTACCGAAGATCAGAGATTCATCCGCTGGAAGTACACATCCTACAACTTCACTATGGCCACATTTTGGACACCACATTTGGTCAAAACCAAAGAAGCAACATACACAGACGGTCCGACCAAGACCGGCCTTTTCGAGCTCTACCTCGACGAATTTGACGAGGCATGGACAACCCAGATTAATGAATTCGACTACATCATACTTTCTGCGGGGCATTGGTTCTTCCGGCCGATGGTGTACTACGAAAATCGAAAGATTACTGGGTGCAACTATTGCCTCCTAGACAATGTACCTGACCTAGGCAAGCACTATGGCTATAGAAAGGCTTTTAGGACAGCTTTTAAGGCCATCAACAGCTTAGAAAATTATAAGGGTATAACATATGTTAGGACTTTTGCGCCGTCACATTTCGAAAATGGAATATGGAATGAAGGAGGAAATTGTTTGCGAACGAAGCCGTATAAGAGTAATGAGACACGGTTGGAGGGTTTAAATTTGGAGCTTTATATGATCCAAATTGAGGAGTATAGGAAAGCTGAAAAGGAAGGCAGAAAGAACGGGTTGAAATACAGGCTATTGGACACAACACAAGCAACGTTATTAAGGCCAGATGGTCATCCTAGTAGATACGGGCACTGGCCAAATGAAAATGTGACTTTGTATAACGACTGTGTGCACTGGTGCTTGCCGGGACCGATTGATACATGGAGCGATTTCTTGCTGGAGATGTTGAAGATGGAGGGTATGAGATCAGCTGAGGAGAAAAAGCGCCTGATTTCAAGAGACAGAAGATCGAAT
>Malsi_09g007540
ATGAAGTTTCAAGCCATTGATCTGCCAAATGCAAAATACACACAACCAAACAACACCTACAAAAAAGGTATTCTTCTAGCCCTCACCTTTCTTCTGCTCACCACAATCCCTCTCTGCATAAACAACAGCACAACTTCTCCATTGCTATCTCCTAACAGCAACATTACCAGTGGATTAAAAACCATCGAAAACGAAGACCAATGCCAAATATTTACTGGGAATTGGATTCCATATCCAGATGGACCTGCTTACTACACAAATGAAACTTGCAATTTGATCATTGATCAGCAGAACTGCATGAAATTCGGGAGGCCCGACACGGAGTTCATGAAATGGAGGTGGAAGCCCGAAAATTGCGAGTTGCCATTGTTCGATGCAGCTCAGTTCTTGGAGCTTGTTAGAGGGAAGTCATTGGCATTTCTTGGTGATTCCGTGGGAATGAATCAAATGCGGTCATTGCTCTGCCTTTTGTCCAGTGTGACTTATCCTGAAGACGTTTCTCACAAGTATTCAACAAACACGGATTATTTCAAGCGTTATGTGTACCACGATTACAACTTCACTATGGCAAATCTCTGGGCACCCTACTTGGTTAAATCTCGAGAGGCGGACCCGAATGGCCACAACATCAACAGCATCAGGACCCTATACTTAGACGAGCCAGACAAAGCTTGGGAAACTGAGGTTGAAAATTTTGATTATGTCATCGTCTCAGCAGGCCAATGGTTCTTCCTGCCGCTGATATACTACGAAAATGGTCGCGTTATAGGGTGTCACAAGTGCGGACGAGACAACATGAAATCTTTTCTCACGCACTACGGCTACAAAAAGGCATTCCAAACGGTATTCAGGACCCTTCAGAACCTCAAAAACTACAAGGGGGTGACATTTGTGAGGACGTTTTCGCCGGCACACTTCGAAAACGGGGCGTGGAACGAGGGAGGAAATTGTGCGAGGACAAGGCCTTTTTGCAAAGAAGAAATGAAGCTCGCTGGGCGTATTTTGGAGATGTATTTGGCACAAGTAGAGGAGCTAAAAGCAGCAGAAAAGAAAGGTATGAAAAGAGGCCTTGAATTTAGGTTAATGGATACAACTGAAGCTATGTTGCTGAGGCCTGATGGACATCCTAACTTCTACGGACACTCACCTCACCGGAACATGACTGTTGCTGACTGTGTTCACTGGTGTTTGCCTGGGCCCATTGATACGTGGAATGAGATTTTGCTGTATATGTTGAAATCCGGGCACAGAACATCC
>Malsi_17g006670
ATGGAGCACCAAGCCATAGATGAGCTTCCCACTGGGAAAATATGCCCACAAAAGCCACCCAAAAATTTTGTACTGCTACTCTCTGTCCTACTTCTTCTTACAATCGTCCAACTCTATCACCCTTCAATATTCCGCTCTTTATTTTTGTCAAAAACTATTGATTCCAACCCACAAGTGCCCTCTACATCATCGTCGTCGTCGTCAGACCATTCAAATGTTCAGGAGGATGATTTGCCTTCTATTACTAGCAACTTAAAGTGTGACATATTTACCGGAGAATGGGTTCCAGATCCAGAGGCTCCCTACTACACAAACACAACATGTTGGGCAATCCATGAGCACCAAAACTGCATGAAGTATGGAAGACCAGACGCTGAGTTCATGAAGTGGAAGTGGAAACCAGATGAATGTGAGCTACCCGTTTTCAACCCGGCGCAGTTCCTCGAATTAGTTAGAGGGAAGTCCATGGCATTTGTTGGAGACTCTGTGGGTAGAAACCAAATGCAGTCCTTGATATGCCTCCTTTCAAGGGTGGAATATCCAATAGTAGTTTCAAGTACCGAAGATCAGAGATTCATACGCTGGAAGTACACATCTTACAACTTCACTTTGGCCGCATTTTGGACGCCATATTTGATCAAATCCAAACAAGTAACTTACACGGAGGGTCCAACCAAGAACGGCCTTTTTGAGCTCTACCTCGACGAATTTGATGAGGCATGGACAACCCAGATTGATGAATTCGACTACATTATACTTTCTGCAGGGCATTGGTTCTTCCGTTCTATGGTGTACTACGAAAATCAAACGATTTCTGGGTGCAACTATTGCCTCATAGACAATGTGACTGACATAGGCAAACAGTATGCCTATAGAAAGGCTTTTAGGACAGCTTTTAAGGCCATCAACAGCTTAGAAAATTTTAAGGGCATAACATATGTTAGGACTTTTGCTCCATCACATTTCGAAAATGGAATGTGGAACGAAGGAGGAAATTGTTTGCGAACGAAGCCGTATAGGAGCAATGAGACACGTTTGGAGGGTATAGATTTGGAGCTTTACAAGATCCAAATTGAGGAGTACAGGAAAGGTGAAAGGGAAGGGAGAAAGAAGGGGTTGAAATACAGGCTATTGGACACAACACAAGCAATGTTATTAAGGCCAGATGGTCATCCGAGTAGATATGGGCACTGGCCAAATGAAAATGTGACTTTGTATAACGACTGTGTGCACTGGTGCTTGCCGGGACCGATCGATACATGGAGCGATTTCTTGCTGGAGATGTTGAAGATGGAGGGTATGAGATCAGCTGAGGAGAAAAAGCTCCGGATTACAAACGATACGACATTGAAT
>Malsi_17g006680
ATGAAGTTTCAAGCCATTGGTCTGCCTAATGCAAAATACACACAACCAAACATCACCTACAAAAAAGGTATTCTTCTAGCCCTCACCTTACTTCTGCTCACCACAATCCCTCTCTGTATAAACAACAGCACAACTTCTCCATTGCCATCTCCTAACAGCAACATTACCAGTGGATTAAAAACCCTACAAGATGAAGACCAATGCCAAATATTTAGTGGGAGTTGGATTCCATATCCAGATGGACCTGCTTACTACACAAATGAAACTTGCAATTTGATCCTTGATCAGCAGAACTGCTTGAAGTTCGGGAGGCCCGACAAGGAGTTCATGAAGTGGAGGTGGAAGCCCCAAGATTGCGAGTTGCCATTGTTCGATGCAGCTCAGTTCTTGGAGCTTGTTAGAGGGAAGTCATTAGCATTTCTTGGTGATTCTGTTGGAAGGAATCAAATGCAGTCCTTGCTGTGCCTTTTGTCCAATGTGACTTATCCTGAGGATGTTTCTCACAAGTATTCAACAAACACAGATTACTTCAAGCGCTACGTATACCATGACTACAACTTCACTATGGCAACTCTCTGGGCACCCTACTTGGTCAAATCTAGAGATGCCGACCCGAATGGCCACGGCATCAACAGCCTCATGAGCCTCTACTTAGACGAGCCCGACGAGGGATGGGAAACTGAGGTTGAAAATTTCGATTATGTCATCGTCTCAGCAGGGCAATGGTTCTTCCGGCCGCTGATATACTACGAAAATGGTCGCGTCATAGGGTGTCACAAGTGCGGACGAGACGACATGAAATCTTTTCTCACGTACTACGGTTACAAAAAAGCATTCCGAACAGTGTTTAGGACCCTTCGGAATCTCAAAAACTACAAAGGGGTGACGTTTTTGAGGACGTTTTCTCCGTCACACTTCGAAAACGGGGCGTGGAACGAGGGAGGGAATTGTCCGAGGACGAGGCCTTTCAGCAAGGAAGAAATGAAGCTAGATGGGTACATTTTGGAGATGCATTTGACACAAGTAGAGGAGCTAAAAGCAGCAGAAAAGAAAGGTATGAAAAGAGGCCTTGAATTTAGGTTAATGGATACAACTGAAGCTATGTTGCTGAGGCCTGATGGACATCCAAACTTCTACGGACAGTCACCTCACCGGAACATGACTATTGCTGACTGTGTCCACTGGTGCTTGCCTGGCCCCATTGATACGTGGAATGAGATTTTGCTGTATATGTTGAAATCCGGGCACAAACCATCC
>Malsy_09g006590
ATGAAGCACCAAGCCATTGATGAGCTTCTCTTTGGGAAAATACGCCCACAAAAGCCACCAAAAAAATTTGTACTGCTAGTCTGTGCCCTACTTCTTCTTACAATCATCCCACTCTATTACCCTTCAATATGCCGCTCTTTATTTGTGTCAAAAACTATTTATTCCAACCCACTAGTCCCCTCTCCATCATCATCTGCTCAGGAGGAGGATTTGCCTTCTATAACGAGCAACTTAAAGTGTGACATATTTACTGGAGAATGGGTTCCAAATCCAGAGGCTCCCTACTACACAAACAAAACATGTTGGGCAATCCATGAGCACCAAAACTGCATGAAGTATGGAAGACCAGACACTGAATTCATGAAGTGGAAGTGGAAGCCAGATGATTGTGAGCTACCCGTTTTCAACCCGGCTCAGTTCCTGGAATTGCTCAGAGGGAAGTCCATGGCATTTGTTGGAGACTCTGTGGGTAGAAACCAAATGCAGTCCATGATATGCCTCCTTTCAAGGGTGGAATATCCAATAGATGTTTCAACTACCGAAGATCAGAGATTCATCCGCTGGAAGTACACATCCTACAACTTCACTATGGCCACATTTTGGACACCACATTTGGTCAAAACCAAAGAAGCAACATACACAGACGGTCCGACCAAGACCGGCCTTTTCGAGCTCTACCTCGACGAATTTGACGAGGCATGGACAACCCAGATTAATGAATTCGACTACATCATACTTTCTGCGGGGCATTGGTTCTTCCGGCCGATGGTGTACTACGAAAATCGAAAGATTACTGGGTGCAACTATTGCCTCCTAGACAATGTACCTGACCTAGGCAAGCACTATGGCTATAGAAAGGCTTTTAGGACAGCTTTTAAGGCCATCAACAGCTTAGAAAATTATAAGGGTATAACATATGTTAGGACTTTTGCGCCGTCACATTTCGAAAATGGAATATGGAATGAAGGAGGAAATTGTTTGCGAACGAAGCCGTATAAGAGTAATGAGACACGGTTGGAGGGTTTAAATTTGGAGCTTTATATGATCCAAATTGAGGAGTATAGGAAAGCTGAAAAGGAAGGCAGAAAGAACGGGTTGAAATACAGGCTATTGGACACAACACAAGCAACGTTATTAAGGCCAGATGGTCATCCTAGTAGATACGGGCACTGGCCAAATGAAAATGTGACTTTGTATAACGACTGTGTGCACTGGTGCTTGCCGGGACCGATTGATACATGGAGCGATTTCTTGCTGGAGATGTTGAAGATGGAGGGTATGAGATCAGCTGAGGAGAAAAAGCGCCTGATTTCAAGAGACAGAAGATCGAAT
>Malsy_09g006610
ATGAAGTTTCAAGCCATTGATCTGCCTAATGCAAAATACACACAACCAAACAACACCTACAAAAAAGGTATTCTTCTAGCCCTCACCTTTCTTCTGCTCACCATAATCCCTCTCTGCATAAACAACAGCACAACTTCTCCATTGCTATCTCCTAGCAGCAACATTACCAGTGGATTAAAAACCATCGAAAACGAAGACCAATGCCAAATATTTACTGGGAATTGGATTCCATATCCAGATGGACCTGCTTACTACACAAATGAAACTTGCAATTTGATCATTGATCAGCAGAACTGCATGAAATTCGGGAGGCCCGACACGGAGTTCATGAAATGGAGGTGGAAGCCCGAAAATTGCGAGTTGCCATTGTTCGATGCAGCTCAGTTCTTGGAGCTTGTTAGAGGGAAGTCATTGGCATTTCTTGGTGATTCCGTGGGAATGAATCAAATGCGGTCATTGCTCTGCCTTTTGTCCAGTGTGACTAATCCTGAAGACGTTTCTCACAAGTATTCAACAAACACGGATTATTTCAAGCGTTATGTGTACCACGATTACAACTTCACTATGGCAAATCTCTGGGCACCCTACTTGGTTAAATCTCGAGAGGCGGACCCGAATGGCCACAACATCAACAGCATCAGGACCCTATACTTAGACGAACCAGACAAGGCTTGGGAAACTGAGGTTGAAAATTTTGATTATGTAATCGTCTCAGCAGGCCAATGGTTCTTCCTGCCGCTGATATACTACGAAAATGGTCGCGTTATAGGGTGTCACAAGTGCGGACGAGACAACATGAAATCTTTTCTCACGCACTACGGCTACAAAAAGGCATTCCAAACGGTATTCAGGACCCTTCAGAACCTCAAAAACTACAAGGGGGTGACATTTTTGAGGACGTTTTCGCCGGCACACTTCGAAAACGGGGCGTGGAACGAGGGAGGAAATTGTGCGAGGACAAGGCCTTTTTGCAAAGAAGAAATGAAGCTCGCTGGGCGTATTTTGGAGATGTATTTGGCACAAGTAGAGGAGCTAAAAGCAGCAGAAAAGAAAGGTATGAAAAGAGGCCTTGAATTTAGGTTAATGGATACAACTGAAGCTATGTTGCTGAGGCCTGATGGACATCCTAACTTCTACGGACACTCACCTCACCGGAACATGACTGTTGCTGACTGTGTTCACTGGTGTTTGCCTGGGCCCATTGATACGTGGAATGAGATTTTGCTGTATATGTTGAAATCCGGGCACATAACATCC
>Malsy_17g006580
ATGGAGCACCAAGCCATAGATGAGCTTCCCACTGGGAAAATATGCCCACAAAAGCCACCCAAAGATTTTGTACTGCTAGTCTCTGTCCTACTTCTTCTTACAATCGTCCAACTCTATCACCCGTCAATATTCCGCTCTTTATTTTTGTCAAAAACTATTGATTCCAACCCACAAGTGCCTTCTACATCATCGTCGTCGTCGTCAGACCATTCAAATGTTCAGGAGGATGATTTGCCTTCTATTACTAGCAACTTAAATTGTGACATATTTACCGGAGAATGGGTTCCAAATCCAGAGGCTCCCTACTACACAAACACAACATGTTGGGCAATCCATGAGCACCAAAACTGCATGAAGTATGGAAGACCAGACGCTGAGTTCATGAAGTGGAAGTGGAAACCAGATGAATGTGAGCTACCCGTTTTCAACCCGGCGCAGTTCCTCGAATTAGTTAGAGGGAAGTCCATGGCATTTGTTGGAGACTCTGTGGGTAGAAACCAAATGCAGTCCTTGATATGCCTCCTTTCAAGGGTGGAATATCCAATAGTAGTTTCAAGTACCGAAGATCAGAGATTCATACGCTGGAAGTACACATCCTACAACTTCACTTTGGCCGCATTTTGGACGCCATATTTGATCAAATCCAAGCAAGTAACATACACGGAGGGTCCAACCAAGAACGGCCTTTTTGAGCTCTACCTCGACGAATTTGATGAGGCATGGACAACCCAGATTGATGAATTCGACTACATTATACTTTCTGCAGGGCATTGGTTCTTCCGTTCGATGGTGTACTACGAAAATCAAACGATTTCTGGGTGCAACTATTGCCTCATAGACAATGTGACTGACATAGGCAAACAGTATGCATATAGAAAGGCTTTTAGGACAGCTTTTAAGGCCATCAACAGCTTAGAAAATTTTAAGGGCATAACATATGTGAGGACTTTTGCTCCATCACATTTCGAAAATGGAATGTGGAACGAAGGAGGAAATTGTTTGCGAACGAAGCCGTATAGGAGCAATGAGACACGTTTGGAGGGTATAGATTTGGAGCTTTACAAGATCCAAATTGAGGAGTACAGGAAAGGTGAAAGGGAAGGGAGAAAGAAGGGGTTGAAATACAGGCTATTGGACACAACACAAGCAATGTTATTAAGGCCAGATGGTCATCCTAGTAGATATGGGCACTGGCCAAATGCAAATGTGACTTTGTATAACGACTGTGTGCACTGGTGCTTGCCGGGACCGATCGATACATGGAGCGATTTCTTGCTGGAGATGTTGAAGATGGAAGCCTCACAATTCTCCACCATGAAGTTTCAAGCCATTGGTCTGCCTAATGCAAAATACACACAACCAAACATCACCTACAAAAAAGGTATTCTTCTAGCCCTCACCTTACTTCTGCTCACCACAATCCCTCTCTGTATAAACAACAGCACAACTTCTCCATTGCCATCTCCTAACAGCAACATTACCAGTGGATTAAAAACCCTACAAGATGAAGACCAATGCCAAATATTTAGTGGGAGTTGGATTCCATATCCAGATGGACCTGCTTACTACACAAATGAAACTTGCAATTTGATCCTTGATCAGCAGAACTGCTTGAAGTTCGGGAGGCCCGACACGGAGTTCATGAAGTGGAGGTGGAAGCCCCAAGATTGCGAGTTGCCATTGTTCGATGCAGCTCAGTTCTTGGAGCTTGTTAGAGGGAAGTCATTAGCATTTCTTGGTGATTCTGTTGGAAGGAATCAAATGCAGTCCTTGCTGTGCCTTTTGTCCAATGTGACTTATCCTGAGGATGTTTCTCACAAGTATTCAACAAACACAGATTACTTCAAGCGCTACGTATACCATGACTACAACTTCACTATGGCAACTCTCTGGGCACCCTACTTGGTTAAATCTAGAGATGCCGACCCGAATGGCCACGGCATCAACAGCCTCATGAGCCTCTACTTAGACGAGCCCGACGAGGGATGGGAAACTGAGGTTGAAAATTTCGATTATGTCATCGTCTCAGCAGGGCAATGGTTCTTCCGGCCGCTGATATACTACGAAAATGGTCGCGTCATAGGGTGTCACAAGTGCGGACGAGACGACATGAAATCTTTTCTCACGTACTACGGTTACAAAAAAGCATTCCGAACAGTGTTTAGGACCCTTCGGAATCTCAAAAACTACAAAGGGGTGACGTTTTTGAGGACGTTTTCTCCGTCACACTTCGAAAACGGGGCGTGGAACGAGGGAGGGAATTGTCCGAGGACGAGGCCTTTCAGCAAGGAAGAAATGAAGCTAGATGGGTACATTTTGGAGATGCATTTGACACAAGTAGAGGAGCTAAAAGCAGCAGAAAAGAAAGGTATGAAAAGAGGCCTTGAATTTAGGTTAATGGATACAACTGAAGCTATGTTGCTGAGGCCTGATGGACATCCAAACTTCTACGGACAGTCACCTCACCGGAACATGACTATTGCTGACTGTGTCCACTGGTGCTTGCCTGGCCCCATTGATACGTGGAATGAGATTTTGCTGTATATGTTGAAATCCGGGCACAAACCATCC
>Maldo_GDDH_09G1081000
ATGAAGCACCAAGCCATTGATGAGCTTCTCTTTGGGAAAATACGCCCACAAAAGCCACCAAAAAAATTTGTACTGCTAGTCTGTGCCCTACTTCTTCTTACAATCATCCCACTCTATTACCCTTCAATATGCCGCTCTTTATTTGTGTCAAAAACTATTTATTCCAACCCACTAGTCCCCTCTCCATCATCATCTGCTCAGGAGGAGGATTTGCCTTCTATAACGAGCAACTTAAAGTGTGACATATTTACTGGAGAATGGGTTCCAAATCCAGAGGCTCCCTACTACACAAACAAAACATGTTGGGCAATCCATGAGCACCAAAACTGCATGAAGTATGGAAGACCAGACACTGAATTCATGAAGTGGAAGTGGAAGCCAGATGATTGTGAGCTACCCGTTTTCAACCCGGCTCAGTTCCTGGAATTGCTTAGAGGGAAGTCCATGGCATTTGTTGGAGACTCTGTGGGTAGAAACCAAATGCAGTCCATGATATGCCTCCTTTCAAGGGTGGAATATCCAATAGATGTTTCAACTACCGAAGATCAGAGATTCATCCGCTGGAAGTACACATCCTACAACTTCACTATGGCCACATTTTGGACACCACATTTGGTCAAAACCAAAGAAGCAACATACACAGACGGTCCGACCAAGACCGGCCTTTTCGAGCTCTACCTCGACGAATTTGACGAGGCATGGACAACCCAGATTAATGAATTCGACTACATCATACTTTCTGCGGGGCATTGGTTCTTCCGGCCGATGGTGTACTACGAAAATCGAAAGATTACTGGGTGCAACTATTGCCTCCTAGACAATGTACCTGACCTAGGCAAGCACTATGGCTATAGAAAGGCTTTTAGGACAGCTTTTAAGGCCATCAACAGCTTAGAAAATTATAAGGGTATAACATATGTTAGGACTTTTGCGCCGTCACATTTCGAAAATGGAATATGGAATGAAGGAGGAAATTGTTTGCGAACGAAGCCGTATAAGAGTAATGAGACACGGTTGGAGGGTTTAAATTTGGAGCTTTATATGCTCCAAATTGAGGAGTATAGGAAAGCTGAAAAGGAAGGCAGAAAGAACGGGTTGAAATACAGGCTATTGGACACAACACAAGCAACGTTATTAAGGCCAGATGGTCATCCTAGTAGATACGGGCACTGGCCAAATGAAAATGTGACTTTGTATAACGACTGTGTGCACTGGTGCTTGCCGGGACCGATTGATACATGGAGCGATTTCTTGCTGGAGATGTTGAAGATGGAGGGTATGAGATCAGCTGAGGAGAAAAAGCGCCTGATTTCAAGAGACAGAAGATCGAAT
>Maldo_GDDH_17G1072200
ATGGAGCACCAAGCCATAGATGAGCTTCCCACTGGGAAAATATGCCCACAAAAGCCACCCAAAGATTTTGTACTGCTAGTCTCTGTCCTACTTCTTCTTACAATCGTCCAACTCTATCACCCGTCAATATTCCGCTCTTTATTTTTGTCAAAAACTATTGATTCCAACCCACAAGTGCCTTCTACATCATCGTCGTCGTCGTCAGACCATTCAAATGTTCAGGAGGATGATTTGCCTTCTATTACTAGCAACTTAAATTGTGACATATTTACCGGAGAATGGGTTCCAAATCCAGAGGCTCCCTACTACACAAACACAACATGTTGGGCAATCCATGAGCACCAAAACTGCATGAAGTATGGAAGACCAGACGCTGAGTTCATGAAGTGGAAGTGGAAACCAGATGAATGTGAGCTACCCGTTTTCAACCCGGCGCAGTTCCTCGAATTAGTTAGAGGGAAGTCCATGGCATTTGTTGGAGACTCTGTGGGTAGAAACCAAATGCAGTCCTTGATATGCCTCCTTTCAAGGGTGGAATATCCAATAGTAGTTTCAAGTACCGAAGATCAGAGATTCATACGCTGGAAGTACACATCCTACAACTTCACTTTGGCCGCATTTTGGACGCCATATTTGATCAAATCCAAGCAAGTAACATACACGGAGGGTCCAACCAAGAACGGCCTTTTTGAGCTCTACCTCGACGAATTTGATGAGGCATGGACAACCCAGATTGATGAATTCGACTACATTATACTTTCTGCAGGGCATTGGTTCTTCCGTTCGATGGTGTACTACGAAAATCAAACGATTTCTGGGTGCAACTATTGCCTCATAGACAATGTGACTGACATAGGCAAACAGTATGCATATAGAAAGGCTTTTAGGACAGCTTTTAAGGCCATCAACAGCTTAGAAAATTTTAAGGGCATAACATATGTGAGGACTTTTGCTCCATCACATTTCGAAAATGGAATGTGGAACGAAGGAGGAAATTGTTTGCGAACGAAGCCGTATAGGAGCAATGAGACACGTTTGGAGGGTATAGATTTGGAGCTTTACAAGATCCAAATTGAGGAGTACAGGAAAGGTGAAAGGGAAGGGAGAAAGAAGGGGTTGAAATACAGGCTATTGGACACAACACAAGCAATGTTATTAAGGCCAGATGGTCATCCTAGTAGATATGGGCACTGGCCAAATGCAAATGTGACTTTGTATAACGACTGTGTGCACTGGTGCTTGCCGGGACCGATCGATACATGGAGCGATTTCTTGCTGGAGATGTTGAAGATGGAAGGTATGAGATCAGCTGAGGAGAAAAAGCTCCGGATTACAAACGACACGACATTGAAT
>Maldo_GDDH_17G1072300
ACCATGAAGTTTCAAGCCATTGGTCTGCCTAATGCAAAATACACACAACCAAACATCACCTACAAAAAAGGTATTCTTCTAGCCCTCACCTTACTTCTACTCACCACAATCCCTCTCTGTATAAACAACAGCACAACTTCTCCATTGCCATCTCCTAACAGCAACATTACCAGTGGATTAAAAACCCTACAAGATGAAGACCAATGCCAAATATTTAGTGGGAGTTGGATTCCATATCCAGATGGACCTGCTTACTACACAAATGAAACTTGCAATTTGATCCTTGATCAGCAGAACTGCTTGAAGTTCGGGAGGCCCGACAAGGAGTTCATGAAGTGGAGGTGGAAGCCCCAAGATTGCGAGTTGCCATTGTTCGATGCAGCTCAGTTCTTGGAGCTTGTTAGAGGGAAGTCATTAGCATTTCTTGGTGATTCTGTTGGAAGGAATCAAATGCAGTCCTTGCTGTGCCTTTTGTCCAATGTGACTTATCCTGAGGATGTTTCTCACAAGTATTCAACAAACACAGATTACTTCAAGCGCTACGTATACCATGACTACAACTTCACTATGGCAACTCTCTGGGCACCCTACTTGGTCAAATCTAGAGATGCCGACCCGAATGGCCACGGCATCAACAGCCTCATGAGCCTCTACTTAGACGAGCCCGACGAGGGATGGGAAACTGAGGTTGAAAATTTCGATTATGTCATCGTCTCAGCAGGGCAATGGTTCTTCCGGCCGCTGATATACTACGAAAATGGTCGCGTCATAGGGTGTCACAAGTGCGGACGAGACGACATGAAATCTTTTCTCACGTACTACGGTTACAAAAAGGCATTCCGAACAGTGTTTAGGACCCTTCGGAATCTCAAAAACTACAAAGGGGTGACGTTTTTGAGGACGTTTTCTCCGTCACACTTCGAAAACGGGGCGTGGAACGAGGGAGGGAATTGTCCGAGGACGAGGCCTTTCAGCAAGGAAGAAATGAAGCTAGATGGGTACATTTTGGAGATGCATTTGACACAAGTAGAGGAGCTAAAAGCAGCAGAAAAGAAAGGTATGAAAAGAGGCCTTGAATTTAGGTTAATGGATACAACTGAAGCTATGTTGCTGAGGCCTGATGGACATCCAAACTTCTACGGACAGTCACCTCACCGGAACATGACTATTGCTGACTGTGTCCACTGGTGCTTGCCTGGCCCCATTGATACGTGGAATGAGATTTTGCTGTATATGTTGAAATCCGGGCACAAACCATCC
>Maldo_Gala_09g006960
ATGAAGCACCAAGCCATTGATGAGCTTCTCTTTGGGAAAATACGCCCACAAAAGCCACCAAAAAAATTTGTACTGCTAGTCTGTGCCCTACTTCTTCTTACAATCATCCCACTCTATTACCCTTCAATATGCCGCTCTTTATTTGTGTCAAAAACTATTTATTCCAACCCACTAGTCCCCTCTCCATCATCATCTGCTCAGGAGGAGGATTTGCCTTCTATAACGAGCAACTTAAAGTGTGACATATTTACTGGAGAATGGGTTCCAAATCCAGAGGCTCCCTACTACACAAACAAAACATGTTGGGCAATCCATGAGCACCAAAACTGCATGAAGTATGGAAGACCAGACACTGAATTCATGAAGTGGAAGTGGAAGCCAGATGATTGTGAGCTACCCGTTTTCAACCCGGCTCAGTTCCTGGAATTGCTCAGAGGGAAGTCCATGGCATTTGTTGGAGACTCTGTGGGTAGAAACCAAATGCAGTCCATGATATGCCTCCTTTCAAGGGTGGAATATCCAATAGATGTTTCAACTACCGAAGATCAGAGATTCATCCGCTGGAAGTACACATCCTACAACTTCACTATGGCCACATTTTGGACACCACATTTGGTCAAAACCAAAGAAGCAACATACACAGACGGTCCGACCAAGACCGGCCTTTTCGAGCTCTACCTCGACGAATTTGACGAGGCATGGACAACCCAGATTAATGAATTCGACTACATCATACTTTCTGCGGGGCATTGGTTCTTCCGGCCGATGGTGTACTACGAAAATCGAAAGATTACTGGGTGCAACTATTGCCTCCTAGACAATGTACCTGACCTAGGCAAGCACTATGGCTATAGAAAGGCTTTTAGGACAGCTTTTAAGGCCATCAACAGCTTAGAAAATTATAAGGGTATAACATATGTTAGGACTTTTGCGCCGTCACATTTCGAAAATGGAATATGGAATGAAGGAGGAAATTGTTTGCGAACGAAGCCGTATAAGAGTAATGAGACACGGTTGGAGGGTTTAAATTTGGAGCTTTATATGATCCAAATTGAGGAGTATAGGAAAGCTGAAAAGGAAGGCAGAAAGAACGGGTTGAAATACAGGCTATTGGACACAACACAAGCAACGTTATTAAGGCCAGATGGTCATCCTAGTAGATACGGGCACTGGCCAAATGAAAATGTGACTTTGTATAACGACTGTGTGCACTGGTGCTTGCCGGGACCGATTGATACATGGAGCGATTTCTTGCTGGAGATGTTGAAGATGGAGGGTATGAGATCAGCTGAGGAGAAAAAGCGCCTGATTTCAAGAGACAGAAGATCGAAT
>Maldo_Gala_09g006980
ATGAAGTTTCAAGCCATTGATCTGCCTAATGCAAAATACACACAACCAAACAACACCTACAAAAAAGGTATTCTTCTAGCCCTCACCTTTCTTATGCTCACCATAATCCCTCTCTGCATAAACAACAGCACAACTTCTCCATTGCTATCTCCTAGCAGCAACATTACCAGTGGATTAAAAACCATCGAAAACGAAGACCAATGCCAAATATTTACTGGGAATTGGATTCCATATCCAGATGGACCTGCTTACTACACAAATGAAACTTGCAATTTGATCATTGATCAGCAGAACTGCATGAAATTCGGGAGGCCCGACACGGAGTTCATGAAATGGAGGTGGAAGCCCGAAAATTGCGAGTTGCCATTGTTCGATGCAGCTCAGTTCTTGGAGCTTGTTAGAGGGAAGTCATTGGCATTTCTTGGTGATTCCGTGGGAATGAATCAAATGCGGTCATTGCTCTGCCTTTTGTCCAGTGTGACTTATCCTGAAGACGTTTCTCACAAGTATTCAACAAACACGGATTATTTCAAGCGTTATGTGTACCACGATTACAACTTCACTATGGCAAATCTCTGGGCACCCTACTTGGTTAAATCTCGAGAGGCGGACCCGAATGGCCACAACATCAACAGCATCAGGACCCTATACTTAGACGAGCCAGACAAGGCTTGGGAAACTGAGGTTGAAAATTTTGATTATGTCATCGTCTCAGCAGGCCAATGGTTCTTCCTGCCGCTGATATACTACGAAAATGGTCGCGTTATAGGGTGTCACAAGTGCGGACGAGACAACATGAAATCTTTTCTCACGCACTACGGCTACAAAAAGGCATTCCAAACGGTATTCAGGACCCTTCAGAACCTCAAAAACTACAAGGGGGTGACATTTTTGAGGACGTTTTCGCCGGCACACTTCGAAAACGGGGCGTGGAACGAGGGAGGAAATTGTGCGAGGACAAGGCCTTTTTGCAAAGAAGAAATGAAGCTCGCTGGGCGTATTTTGGAGATGTATTTGGCACAAGTAGAGGAGCTAAAAGCAGCAGAAAAGAAAGGTATGAAAAGAGGCCTTGAATTTAGGTTAATGGATACAACTGAAGCTATGTTGCTGAGGCCTGATGGACATCCTAACTTCTACGGACACTCACCTCACCGGAACATGACTGTTGCTGACTGTGTTCACTGGTGTTTGCCTGGGCCCATTGATACGTGGAATGAGATTTTGCTGTATATGTTGAAATCCGGGCACATAACATCC
>Maldo_Gala_17g007430
ATGGAGCACCAAGCCATAGATGAGCTTCCCACTGGGAAAATATGCCCACAAAAGCCACCCAAAGATTTTGTACTGCTAGTCTCTGTCCTACTTCTTCTTACAATCGTCCAACTCTATCACCCGTCAATATTCCGCTCTTTATTTTTGTCAAAAACTATTGATTCCAACCCACAAGTGCCTTCTACATCATCGTCGTCGTCGTCAGACCATTCAAATGTTCAGGAGGATGATTTGCCTTCTATTACTAGCAACTTAAATTGTGACATATTTACCGGAGAATGGGTTCCAAATCCAGAGGCTCCCTACTACACAAACACAACATGTTGGGCAATCCATGAGCACCAAAACTGCATGAAGTATGGAAGACCAGACGCTGAGTTCATGAAGTGGAAGTGGAAACCAGATGAATGTGAGCTACCCGTTTTCAACCCGGCGCAGTTCCTCGAATTAGTTAGAGGGAAGTCCATGGCATTTGTTGGAGACTCTGTGGGTAGAAACCAAATGCAGTCCTTGATATGCCTCCTTTCAAGGGTGGAATATCCAATAGTAGTTTCAAGTACCGAAGATCAGAGATTCATACGCTGGAAGTACACATCCTACAACTTCACTTTGGCCGCATTTTGGACGCCATATTTGATCAAATCCAAGCAAGTAACATACACGGAGGGTCCAACCAAGAACGGCCTTTTTGAGCTCTACCTCGACGAATTTGATGAGGCATGGACAACCCAGATTGATGAATTCGACTACATTATACTTTCTGCAGGGCATTGGTTCTTCCGTTCGATGGTGTACTACGAAAATCAAACGATTTCTGGGTGCAACTATTGCCTCATAGACAATGTGACTGACATAGGCAAACAGTATGCATATAGAAAGGCTTTTAGGACAGCTTTTAAGGCCATCAACAGCTTAGAAAATTTTAAGGGCATAACATATGTGAGGACTTTTGCTCCATCACATTTCGAAAATGGAATGTGGAACGAAGGAGGAAATTGTTTGCGAACGAAGCCGTATAGGAGCAATGAGACACGTTTGGAGGGTATAGATTTGGAGCTTTACAAGATCCAAATTGAGGAGTACAGGAAAGGTGAAAGGGAAGGGAGAAAGAAGGGGTTGAAATACAGGCTATTGGACACAACACAAGCAATGTTATTAAGGCCAGATGGTCATCCTAGTAGATATGGGCACTGGCCAAATGCAAATGTGACTTTGTATAACGACTGTGTGCACTGGTGCTTGCCGGGACCGATCGATACATGGAGCGATTTCTTGCTGGAGATGTTGAAGATGGAAGCCTCACAATTCTCCACCATGAAGTTTCAAGCCATTGGTCTGCCTAATGCAAAATACACACAACCAAACATCACCTACAAAAAAGGTATTCTTCTAGCCCTCACCTTACTTCTGCTCACCACAATCCCTCTCTGTATAAACAACAGCACAACTTCTCCATTGCCATCTCCTAACAGCAACATTACCAGTGGATTAAAAACCCTACAAGATGAAGACCAATGCCAAATATTTAGTGGGAGTTGGATTCCATATCCAGATGGACCTGCTTACTACACAAATGAAACTTGCAATTTGATCCTTGATCAGCAGAACTGCTTGAAGTTCGGGAGGCCCGACACGGAGTTCATGAAGTGGAGGTGGAAGCCCCAAGATTGCGAGTTGCCATTGTTCGATGCAGCTCAGTTCTTGGAGCTTGTTAGAGGGAAGTCATTAGCATTTCTTGGTGATTCTGTTGGAAGGAATCAAATGCAGTCCTTGCTGTGCCTTTTGTCCAATGTGACTTATCCTGAGGATGTTTCTCACAAGTATTCAACAAACACAGATTACTTCAAGCGCTACGTATACCATGACTACAACTTCACTATGGCAACTCTCTGGGCACCCTACTTGGTTAAATCTAGAGATGCCGACCCGAATGGCCACGGCATCAACAGCCTCATGAGCCTCTACTTAGACGAGCCCGACGAGGGATGGGAAACTGAGGTTGAAAATTTCGATTATGTCATCGTCTCAGCAGGGCAATGGTTCTTCCGGCCGCTGATATACTACGAAAATGGTCGCGTCATAGGGTGTCACAAGTGCGGACGAGACGACATGAAATCTTTTCTCACGTACTACGGTTACAAAAAAGCATTCCGAACAGTGTTTAGGACCCTTCGGAATCTCAAAAACTACAAAGGGGTGACGTTTTTGAGGACGTTTTCTCCGTCACACTTCGAAAACGGGGCGTGGAACGAGGGAGGGAATTGTCCGAGGACGAGGCCTTTCAGCAAGGAAGAAATGAAGCTAGATGGGTACATTTTGGAGATGCATTTGACACAAGTAGAGGAGCTAAAAGCAGCAGAAAAGAAAGGTATGAAAAGAGGCCTTGAATTTAGGTTAATGGATACAACTGAAGCTATGTTGCTGAGGCCTGATGGACATCCAAACTTCTACGGACAGTCACCTCACCGGAACATGACTATTGCTGACTGTGTCCACTGGTGCTTGCCTGGCCCCATTGATACGTGGAATGAGATTTTGCTGTATATGTTGAAATCCGGGCACAAACCATCC
>Pyrco_DAP_Chr17v0.1_43999.1
ATGGAGCACCAAGCCATAGATGAGCTTCCCTCTGGAAAAATATGCCCACAAAAGCCACCCAAAAATTTTGTACTGCTAGTCTCTGTCCTACTTCTTCTTACAATCGTCCAACTCTATCATCCTTCAATATTCCGCTCTTTATTTTTGTCAAAAACTATTGATTCCAACCCACAAGTGCCCTCTACATCATCGCCGTCGTCGTCAGACCATTCAAATGTTGAGGAGGATGATTTGCCTTCTATTACTAGCAACCTAAAGTGTGACATATTTACCGGAGAATGGGTTCCAAATCCAGAGGCTCCCTACTATTCAAACACAACATGTTGGGCAATCCATGAGCACCAAAACTGCATGAAGTATGGAAGACCAGACGCTGAGTTCATGAAGTGGAAGTGGAAACCAGATGACTGTGAGCTACCCGTTTTCAACCCGGCGCAGTTCCTCGAATTAGTTAGAGGGAAGTCCATGGCATTTGTTGGAGACTCTGTGGGTCGAAACCAAATGCAGTCCTTGATATGCCTCCTTTCAAGGGTGGAATATCCAATAGTAGTTTCAAGTACCGAAGATCAGAGATTCATACGCTGGAAGTACACATCCTACAACTTCACTTTGGCCGCATTTTGGACGCCATATTTGATCAAATCCGAACAAGTAACATACACGGAGGGTCCAACCAAGAACGGCCTTTTTGAGCTCTACCTCGACGAATTTGACGAGGCATGGACAACCCAGATTGATGAATTCGACTACATTATACTTTCTGCAGGGCATTGGTTCTTCCGTTCGATGGTGTACTACGAAAATCAAACGATTTCTGGGTGCAACTATTGCCTCATAGACAATGTGACTGACATAGGCAAGCAGTATGCCTATAGAAAGGCTTTTAGGACAGCTTTTAAGGCCATCAACAGCTTAGAAAATTTTAAGGGCATAACATATGTTAGGACTTTTGCTCCATCACATTTCGAAAATGGAATGTGGAACGAAGGAGGAAATTGTTTGCGAACGAAGCCGTATAGGAGCAATGAGACACGTTTGGAGGGTTTAGATTTGGAGCTTTACAAGATCCAAATTGAGGAGTACAGGAAAGGTGAAAGGGAAGGGAGAAAGAAGGGGTTGAAATACAGGCTATTGGACACAACACAAGCAATGTTATTAAGGCCAGATGGTCATCCAAGTAGATATGGGCACTGGCCAAATGAAAATGTGACTTTGTACAACGACTGTGTGCACTGGTGCTTGCCGGGACCGATCGATACATGGAGCGATTTCTTGCTGGAGATGTTGAAGATGGAGGGTATGAGATCAGCTGAGGAGAAAAAGCTCCGGATTACAAACGACACGACATTGAAT
>Pyrco_DAP_Chr17v0.1_44000.1
ATGAAGTTTCAAGCCATTGGTCTGCCTAATGCAAAATACACACAACCAAACAACACCTACAAAAAAGGTATTCTTCTAGCCCTCACCTTGCTTCTGCTCACCACAATCCCTCTCTGTATAAACAATAGCACAACTTCTCCATTGCCATCTCCTAACAGCAACATTACCAGTGGATTAAAAACCCTAGAAGATGAAGACCAATGCCAAATATTTAGTGGGAGTTGGATTCCATATCCAGATGGACCTGCTTACTACACAAATGAAACTTGCAATTTGATCATTGATCAGCAGAATTGCATGAAGTTCGAGAGGCCCGACACGGAGTTCATGAAATGGAGGTGGAAGCCCAAAGATTGCGAGTTGCCATTGTTCGATGCTGCTCAGTTCTTGGAGCTTGTTAGAGGGAAGTCATTAGCATTTCTTGGTGATTCTGTAGGAAGGAATCAAATGCAGTCCTTGCTCTGCCTTTTGTCCAATGTGACTTATCCTGAGGACATTTCTCACATGTATTCAACAAACACAGATTACTTCAAGCGCTATGTCTACCATGACTACAACTTCACTATGGCAACTCTCTGGGCACCCTACTTGGTTAAATCTAGAGATGCCGACCCGAATGGCCACGACGTCAACAGCCTCATGAGCCTCTACTTAGACGAGCCCGATGAGGGATGGGAAACTGAGGTTGAAAATTTCGATTATGTCATTGTCTCTGCAGGGCAATGGTTCTTCCGGCCGCTGATATACTACGAAAATGGTCGCGTTATAGGGTGTCACAAGTGCGGACGGGACGACATGAAATCTTTTCTCACGTACTACGGGTACAAAAAAGCGTTCCGAACAGTGTTCAGGACCCTTCGGAACCTCAAAAACTACAAAGGGGTGACGTTTTTGAGGACGTTTTCTCCGTCACACTTCGAAAACGGGGCGTGGAACGAGGGAGGGAATTGTCCGAGGACGAGGCCTTTTAGCAAGGAAGAAATGAAGCTAGATGGGTACATATTGGAGATGTATTTGACACAAGTGGAGGAGCTTAAAGCAGCAGAAAAGAAAGGTATGAAAAGAGGCCTTGAATTTAGGTTAATGGATACAACCGAAGCTATGTTGCTGAGGCCTGATGGACATCCAAACTTCTACGGACACTCACCTCACCGGAACATGACTATTGCTGACTGTGTCCACTGGTGCTTGCCTGGCCCCATTGATACGTGGAATGAGATTTTGCTGTATATGTTGAAATCCGGGCACAAAACATCC
>Pyrco_DAP_Chr17v0.1_44057.1
ATGGAGCACCAAGCCATAGATGAGCTTCCCTCTGGAAAAATATGCCCACAAAAGCCACCCAAAAATTTTGTACTGCTAGTCTCTGTCCTACTTCTTCTTACAATCGTCCAACTCTATCATCCTTCAATATTCCGCTCTTTATTTTTGTCAAAAACTATTGATTCCAACCCACAAGTGCCCTCTACATCATCGCCGTCGTCGTCAGACCATTCAAATGTTCAGGAGGATGATTTGCCTTCTATTACTAGCAACTTAAAGTGTGACATATTTACCGGAGAATGGGTTCCAAATCCAGAGGCTCCCTACTATTCAAACACAACATGTTGGGCAATCCATGAGCACCAAAACTGCATGAAGTATGGAAGACCAGACGCTGAGTTCATGAAGTGGAAGTGGAAACCAGATGACTGTGAGCTACCCGTTTTCAACCCGGCGCAGTTCCTCGAATTAGTTAGAGGGAAGTCCATGGCATTTGTTGGAGACTCTGTGGGTAGAAACCAAATGCAGTCCTTGATATGCCTCCTTTCAAGGGTGGAATATCCAATAGTAGTTTCAAGTGCCGAAGATCAGAGATTCATACGCTGGAAGTACACATCCTACAACTTCACTTTGGCCGCATTTTGGACGCCATATTTGATCAAATCCAAACAAGTAACATACACGGAGGGACCAACCAAGAACGGCCTTTTTGAGCTCTACCTCGACGAATTTGACGAGGCATGGACAACCCAGATTGATGAATTCGATTACATTATACTTTCTGCAGGGCATTGGTTCTTCCGTTCGATGGTGTACTACGAAAATCAAACGATTTCTGGGTGCAACTATTGCCTCATAGACAATGTGACTGACATAGGCAAGCAGTATGCCTATAGAAAGGCTTTTAGGACAGCTTTTAAGGCCATCAACAGCTTAGAAAATTTTAAGGGCATAACATATGTTAGGACTTTTGCTCCATCACATTTCGAAAATGGAATGTGGAACGAAGGAGGAAATTGTTTGCGAACGAAGCCGTATAGGAGCAATGAGACACGTTTGGAGGGTTTAGATTTGGAGCTTTACAAGATCCAAATTGAGGAGTACAGGAAAGGTGAAAGGGAAGGGAGAAAGAAGGGGTTGAAATACAGGCTATTGGACACAACACAAGCAATGTTATTAAGGCCAGATGGTCATCCTAGTAGATATGGGCACTGGCCAAATGAAAATGTGACTTTGTACAACGACTGTGTGCACTGGTGCTTGCCGGGACCGATCGATACATGGAGCGATTTCTTGCTGGAGATGTTGAAGATGGAGGGTATGAGATCAGCTGAGGAGAAAAAGCTCCGGATTACAAACGACACGACATTGAAT
>Pyrco_DAP_Chr17v0.1_44058.1
ATGCAATTAAAATACTTCGAAATTCTTCATCCAATTAGCAAGGATGGACGTCTTACACAACTGGTAAAACTGTGCAAAAATAATTTTGTTACACTATTACAAGGAAAACCTCTATATAATCATAATGTTGGGACCAAACCAATTTTNGATGGGTACACTTTGGAGATGTATTTGACACAAGTGGAGGAGCTAAAAGCAGCAGAAAAGAAAGGTATGAAAAGAGGCCTTGAATTTAGGTTAATGGATACAACCGAAGCTATGTTGCTGAGGCCTGATGGACATCCAAACTTCTACGGACACTCACCTCACCGGAACATGACTATTGCTGACTGTGTCCACTGGTGCTTGCCTGGCCCCATTGATACGTGGAATGAGATTTTGCTGTATATGTTGAAATCCGGGCACAAAACATCC
>Pyrco_DAP_Chr9v0.1_21140.1
ATGAAGCACCAAGCCATTGATGAGCTTCTCTTTGGGAAAATACGCCCACAAAAGGCACCAAAAAAATTTGTACTGCTAGTCTGTGCCCTACTTCTTCTTACAATCATCCCACTCTATTACCCTTCAATATGCCGCTCCTTATTTGTGTCAAAAACTATTGATTCCAACCCACTAGTCCCCTCTCCATCATCATCTGCTCAGGAGGAGGATTTGCCTTCTATAACGAGCAACTTAAAGTGTGACATATTTACTGGAGAATGGGTTCCAAATCCAGATGCTCCCTATTACACAAACAAAACATGTTGGGCAATCCATGAGCACCAAAACTGCATGAAGTATGGAAGACCAGACACTGAGTTCATGAAGTGGAAGTGGAAGCCAGATGATTGTGAGCTACCCGTTTTCAACCCGGCTCAGTTCCTCGAATTGCTTAGAGGGAAGTCCATGGCATTTGTTGGAGACTCTGTGGGTAGAAACCAAATGCAGTCCATGATATGCCTCCTTTCAAGGGTGGAATATCCAATAGATGTTTCAACTACCGAAGACCAGAGGTTCATCCGCTGGAAGTACACATCCTACAACTTCACTATGGCCACGTTTTGGACTCCACATTTGGTCAAATCCAAAGAAGCAACATACACAGACGGTCCGACCAAGACCGGCCTTTTCGAGCTCTACCTCGACGAATTTGACGAGGCATGGACAACCCAGATTAATGAATTCGACTACATCATACTTTCTGCGGGGCATTGGTTCTTCCGGCCGATGGTGTACTACGAAAATCGAAAGATTACTGGGTGCAACTATTGCCTCCTAGACAATGTACCTGACCTAGGCAAGCACTACGGTCATAGAAAGGCTTTTAGGACAGCTTTTAAGGCCATCAACAGCTTAGAAAATTATAAGGGTATAACATATGTTAGGACTTTTGCGCCGTCACATTTCGAAAATGGAATATGGAATGAAGGAGGAAATTGTTTGCGAACGAAGCCGTATAAGAGTAACGAGACACGGTTGGAGGGTTTAAATTTGGAGCTTTATATGATCCAAATTGAGGAGTTTAGGAAAGCTGAAAAGGAAGGCAGAGAGAAGGGGTTGAAATACAGGCTGTTGGACACAACACAGGCAACGTTATTAAGGCCAGATGGTCATCCTAGTAGATATGGGCACTGGCCAAATGAAAATGTGACTTTGTATAACGACTGTGTGCACTGGTGCTTGCCGGGACCGATCGATACATGGAGCGATTTCTTGCTGGAGATGTTGAAGATGGAGGGTATGCGATCAGCTGAGGAGAAGAAGCACCTGATTTCAAGAGACAGAAGATCGAAT
>Pyrco_DAP_Chr9v0.1_21143.1
ATGAAGTTTCAAGCCATTGATCTGCCTAATGCAAAATACACACAACCAAACAACACCTACAAAAAAGGTATTCTTCTAGCCCTCACCCTTCTTCTGCTCACCTCAATCCCTATCTGCATAAACAACAGCATAACTTCTCCATTGCTATCTCCTAACAGCAACATTACCAGTGGATTAAAAACCATTGAAAACGAAGACCAATGCCAAATATTTACTGGGAATTGGATTCCATATCCGGATGGACCTGCTTACTACACAAATGAAACTTGCAATTTGATCATTGATCAGCAGAACTGCATGAAATTCGGGAGGCCTGACACCGAGTTCATGAAATGGAGGTGGAAGCCCAAAAATTGCGAGTTACCATTGTTCGATGCAGCTCAGTTCTTGGAGCTTGTTAGAGGGAAGTCATTGGCATTTCTTGGTGATTCCGTGGGAATGAATCAAATGCGGTCATTGCTCTGCCTTTTGTCCAGTGTGACTTATCCTGAAGACGTTTCTCACAAGTATTCAACAAACACGAATTATTTCAAGCGTTATGTGTACCACGACTACAACTTCACTATGGCAAATCTCTGGGCACCCTACTTGGTTAAATCTCGAGACGTGGACCCGAATGGCCACAACATCAACAGCATCAGGACCCTATACTTAGACGAGCCCGACGAGGCTTGGGAAACTGAGGTTGAAAATTTTGATTATGTCATCGTCTCAGCAGGCCAATGGTTCTTCCTGCCGCTGATGTACTACGAAAATGGTCGCGTTATAGGGTGTCACAAGTGCGGACGAGACAACATGAAATCTTTTCTCACGCACTACGGCTACAAAAAGGCATTCCAAACGGTGTTCAGGACCCTTCAGAACCTCAAAAACTACAAGGGAGTGACATTTTTGAGGACGTTTTCGCCGGCACACTTCGAAAACGGGGCGTGGAACGAGGGAGGAAATTGTGCGAGGACAAGGCCTTTTAGCAAAGAAGAAATGAAGCTCGCTGGGCGTATTTTGGAGATGTATTTGGCACAAGTAGAGGAGCTACAAGCAGCAGAAAAGAAAGGTATGAAAAGAGGCCTTGAATTTAGGTTAATGGATACAACTGAAGCTATGTTGCTGAGGCCTGATGGACATCCTAACTTCTATGGACACTCACCTCACCGGAACATGACTGTTGCTGACTGTGTTCACTGGTGTTTGCCTGGACCCATTGATACGTGGAATGAGATTTTGCTGTATATGTTGAAATCCGGGCACAGAACATCC
>Pyrco_DAP_Chr9v0.1_21216.1
ATGAAGCACCAAGCCATTGATGAGCTTCTCTTTGGGAAAATACGCCCACAAAAGGCACCAAAAAAATTTGTACTGCTAGTCTGTGCCCTACTTCTTCTTACAATCATCCCACTCTATTACCCTTCAATATGCCGCTCCTTATTTGTGTCAAAAACTATTGATTCCAACCCACTAGTCCCCTCTCCATCATCATCTGCTCAGGAGGAGGATTTGCCTTCTATAACGAGCAACTTAAAGTGTGACATATTTACTGGAGAATGGGTTCCAAATCCAGATGCTCCCTATTACACAAACAAAACATGTTGGGCAATCCATGAGCACCAAAACTGCATGAAGTATGGAAGACCAGACACTGAGTTCATGAAGTGGAAGTGGAAGCCAGATGATTGTGAGCTACCCGTTTTCAACCCGGCTCAGTTCCTCGAATTGCTTAGAGGGAAGTCCATGGCATTTGTTGGAGACTCTGTGGGTAGAAACCAAATGCAGTCCATGATATGCCTCCTTTCAAGGGTGGAATATCCAATAGATGTTTCAACTACCGAAGACCAGAGGTTCATCCGCTGGAAGTACACATCCTACAACTTCACTATGGCCACGTTTTGGACTCCACATTTGGTCAAATCCAAAGAAGCAACATACACAGACGGTCCGACCAAGACCGGCCTTTTCGAGCTCTACCTCGACGAATTTGACGAGGCATGGACAACCCAGATTAATGAATTCGACTACATCATACTTTCTGCGGGGCATTGGTTCTTCCGGCCGATGGTGTACTACGAAAATCGAAAGATTACTGGGTGCAACTATTGCCTCCTAGACAATGTACCTGACCTAGGCAAGCACTACGGTCATAGAAAGGCTTTTAGAACAGCTTTTAAGGCCATCAACAGCTTAGAAAATTATAAGGGTATAACATATGTTAGGACTTTTGCGCCGTCACATTTCGAAAATGGAATATGGAATGAAGGAGGAAATTGTTTGCGAACGAAGCCGTATAAGAGTAACGAGACACGGTTGGAGGGTTTAAATTTGGAGCTTTATATGATCCAAATTGAGGAGTTTAGGAAAGCTGAAAAGGAAGGCAGAAAGAAGGGGTTGAAATACAGGCTGTTGGACACAACACAGGCAACGTTATTAAGGCCAGATGGTCATCCTAGTAGATATGGGCACTGGCCAAATGAAAATGTGACTTTGTATAACGACTGTGTGCACTGGTGCTTGCCGGGACCGATCGATACATGGAGCGATTTCTTGCTGGAGATGTTGAAGATGGAGGGTATGCGATCAGCTGAGGAGAAGAAGCACCTGATTTCAAGAGACAGAAGATCGAAT
>Pyrco_DAP_Chr9v0.1_21219.1
AATCCAATAATCTATAATCTTGCCTCACAATTCTCCACCATGAAGTTTCAAGCCATTGATCTGCCTAATGCAAAATACACACAACCAAACAACACCTACAAAAAAGGTATTCTTCTAGCCCTCACCCTTCTTCTGCTCACCTCAATCCCTATCTGCATAAACAACAGCACAACTTCTCCATTGCTATCTCCTAACAGCAACATTACCAATGGATTAAAAACCATTGAAAACGAAGACCAATGCCAAATATTTACTGGGAATTGGATTCCATATCCAGATGGACCTGCTTACTACACAAATGAAACTTGCAATTTGATCATTGATCAGCAGAACTGCATGAAATTCGGGAGGCCCGACACGGAGTTCATGAAATGGAGGTGGAAGCCCAAAAATTGCGAGTTGCCATTGTTCGATGCAGCTCAGTTCTTGGAGCTTGTTAGAGGGAAGTCATTGGCATTTCTTGGTGATTCCGTGGGAATGAATCAAATGCGGTCATTGCTCTGCCTTTTGTCCAGTGTGACTTATCCTGAAGACGTTTCTCACAAGTATTCAACAAACACGAATTATTGCAAGCGTTATGTGTACCACGACTACAACTTCACTATGGCAAATCTCTGGGCACCCTACTTGGTTAAATCTCGAGACGTGGACCCGAATGGCCACAACATCAACAGCATCAGGACCCTATACTTAGACGAGCCCGACGAGGCTTGGGAAACTGAGGTTGAAAATTTTGATTATGTCATCGTCTCAGCAGGCCAATGGTTCTTCCTGCCGCTGATGTACTACGAAAATGGTCGCGTTATAGGGTGTCACAAGTGCGGACGAGACAACATGAAATCTTTTCTCACGCACTACGGCTACAAAAAGGCATTCCAAACGGTGTTCAGGACCCTTCAGAACCTCAAAAACTACAAGGGAGTGACATTTTTGAGGACGTTTTCGCCGGCACACTTCGAAAACGGGGCGTGGAACGAGGGAGGAAATTGTGCGAGGACAAGGCCTTTTAGCAAAGAAGAAATGAAGCTCGCTGGGCGTATTTTGGAGATGTATTTGGCACAAGTAGAGGAGCTACAAGCAGCAGAAAAGAAAGGTATGAAAAGAGGCCTTGAATTTAGGTTAATGGATACAACTGAAGCTATGTTGCTGAGGCCTGATGGACATCCTAACTTCTATGGACACTCACCTCACCGGAACATGACTGTTGCTGACTGTGTTCACTGGTGTTTGCCTGGACCCATTGATACGTGGAATGAGATTTTGCTGTATATGTTGAAATCCGGGCACAGAACATCC
>Pyrco_BP1_000717.1
ATGGTGGAATATCCAATAGTAGTTTCAAGTACCGAAGATCAGAGATTCATACGCTGGAAGTACACATCCTACAACTTCACTTTGGCCGCATTTTGGACGCCATATTTGATCAAATCCGAACAAGTAACATACACGGAGGGTCCAACCAAGAACGGCCTTTTTGAGCTCTACCTCGACGAATTTGACGAGGCATGGACAACCCAGATTGATGAATTCGACTACATTATACTTTCTGCAGGGCATTGGTTCTTCCGTTCGATGGTGTACTACGAAAATCAAACGATTTCTGGGTGCAACTATTGCCTCATAGACAATGTGACTGACATAGGCAAGCAGTATGCCTATAGAAAGGCTTTTAGGACAGCTTTTAAGGCCATCAACAGCTTAGAAAATTTTAAGGGCATAACATATGTTAGGACTTTTGCTCCATCACATTTCGAAAATGGAATGTGGAACGAAGGAGGAAATTGTTTGCGAACGAAGCCGTATAGGAGCAATGAGACACGTTTGGAGGGTTTAGATTTGGAGCTTTACAAGATCCAAATTGAGGAGTACAGGAAAGGTGAAAGGGAAGGGAGAAACAAGGGGTTGAAATACAGGCTATTGGACACAACACAAGCAATGTTATTAAGGCCAGATGGTCATCCTAGTAGATATGGGCACTGGCCAAATGAAAATGTGACTTTGTACAACGACTGTGTGCACTGGTGCTTGCCGGGACCGATCGATACATGGAGCGATTTCTTGCTGGAGATGTTGAAGATGGAGGGTATGAGATCAGCTGAGGAGAAAAAGCTCCGGATTACAAACGACACGACATTGAAT
>Pyrco_BP1_011593.1
ATGAAGCATCAAGCCATTGATGAGCTTCTCTTTGGGAAAATACGCCCACAAAAGGCACCAAAAAAATTTGTACTGCTAGTCTGTGCCCTACTTCTTCTTACAATCATCCCACTCTATTACCCTTCAATATGCCGCTCCTTATTTGTGTCAAAAACTATTGATTCCAACCCACTAGTCCCCTCTCCATCATCATCTGCTCAGGAGGAGGATTTGCCTTCTATAACGAGCAACTTAAAGTGTGACATATTTACTGGAGAATGGGTTCCAAATCCAGATGCTCCCTATTACACAAACAAAACATGTTGGGCAATCCATGAGCACCAAAACTGCATGAAGTATGGAAGACCAGACACTGAGTTCATGAAGTGGAAGTGGAAGCCAGATGATTGTGAGCTACCCGTTTTCAACCCGGCTCAGTTCCTCGAATTGCTTAGAGGGAAGTCCATGGCATTTGTTGGAGACTCTGTGGGTAGAAACCAAATGCAGTCCATGATATGCCTCCTTTCAAGGGTGGAATATCCAATAGATGTTTCAACTACCGAAGACCAGAGGTTCATCCGCTGGAAGTACACATCCTACAACTTCACTATGGCCACGTTTTGGACTCCACATTTGGTCAAATCCAAAGAAGCAACATACACAGACGGTCCGACCAAGACCGGCCTTTTCGAGCTCTACCTCGACGAATTTGACGAGGCATGGACAACCCAGATTAATGAATTCGACTACATCATACTTTCTGCGGGGCATTGGTTCTTCCGGCCGATGGTGTACTACGAAAATCGAAAGATTACTGGGTGCAACTATTGCCTCCTAGACAATGTACCTGACCTAGGCAAGCACTACGGTCATAGAAAGGCTTTTAGAACAGCTTTTAAGGCCATCAACAGCTTAGAAAATTATAAGGGTATAACATATGTTAGGACTTTTGCGCCGTCACATTTCGAAAATGGAATATGGAATGAAGGAGGAAATTGTTTGCGAACGAAGCCGTATAAGAGTAACGAGACACGGTTGGAGGGTTTAAATTTGGAGCTTTATATGATCCAAATTGAGGAGTTTAGGAAAGCTGAAAAGGAAGGCAGAAAGAAGGGGTTGAAATACAGGCTGTTGGACACAACACAGGCAACGTTATTAAGGCCAGATGGTCATCCTAGTAGATATGGGCACTGGCCAAATGAAAATGTGACTTTGTATAACGACTGTGTGCACTGGTGCTTGCCGGGACCGATTGATACATGGAGCGATTTCTTGCTGGAGATGTTGAAGATGGAGGGTATGCGATCAGCTGAGGAGAAGAAGCACCTGATTTCAAGAGACAGAAGATCGAAT
>Pyrco_BP1_011594.1
ATGAAGTTTCAAGCTATTGATCTGCCTAATGCAAAATACACACAACCAAACAACACCTACAAAAATGGTATTCTTCTAGCCCTCACCCTTCTTCTGCTCACCACAATCCCTCTCTGCATAAACAACAGCACTTCTCCATTGCTATCTCCTAACAGCAACATTACCAGTGGATTAAAAACCATCGAAAACGAAGACCAATGCCAAATATTTACTGGGAATTGGATACCATATCCAGATGGACCTGCTTACTACACAAATGAAACTTGCAATTTGATCATTGATCAGCAGAACTGCATGAAATTCGGGAGGCCCGACACGGAGTTCATGAAATGGAGGTGGAAGCCCGAAAATTGCGAGTTGCCATTGTTCGATGCAGCTCAGTTCTTGGAGCTTGTTAGAGGGAAGTCATTGGCATTTCTTGGTGATTCTGTGGGAATGAATCAAATGCGGTCATTGCTCTGCCTTTTGTCCAGTGTAAGCCTTCAATTACTCTTAGATAGTCCGGCTATGGAAATGATGTCCGTGACTTATCCTGAAGACGTTTCTCACAAGTATTCAACAAACACGAATTATTGCAAGCGTTATGTGTACCACGACTACAACTTCACTATGGCAAATCTCTGGGCACCCTACTTGGTTAAATCTCGAGACGTGGACCCGAATGGCCACAACATCAACAGCATCAGGACCCTATACTTAGACGAGCCCGACGAGGCTTGGGAAACTGAGGTTGAAAATTTTGATTATGTCATCGTCTCAGCAGGCCAATGGTTCTTCCTGCCGCTGATGTACTACGAAAATGGTCGCGTTATAGGGTGTCACAAGTGCGGACGAGACAACATGAAATCTTTTCTCACGCACTACGGCTACAAAAAGGCATTCCAAACGGTGTTCAGGACCCTTCAGAACCTCAAAAACTACAAGGGAGTGACATTTTTGAGGACGTTTTCGCCGGCACACTTCGAAAACGGGGCGTGGAACGAGGGAGGAAATTGTGCGAGGACAAGGCCTTTTAGCAAAGAAGAAATGAAGCTCGCTGGGCGTATTTTGGAGATGTATTTGGCACAAGTAGAGGAGCTACAAGCAGCAGAAAAGAAAGGTATGAAAAGAGGCCTTGAATTTAGGTTAATGGATACAACTGAAGCTATGTTGCTGAGGCCTGATGGACATCCTAACTTCTATGGACACTCACCTCACCGGAACATGACTGTTGCTGACTGTGTTCACTGGTGTTTGCCTGGACCCATTGATACGTGGAATGAGATTTTGCTGTATATGTTGAAATCCGGGCACAGAACATCC
>Pyrco_BP1_014492.1
ATGGCAACTCTCTGGGCACCCTACTTGGTTAAATCTAGAGATGCCGACCCGAATGGCCACGACGTCAACAGCCTCATGAGCCTCTACTTAGACGAGCCCGACGAGAGATGGGAAACTGAGGTTGAAAATTTCGATTATGTCATCGTCTCTGCAGGGCAATGGTTCTTCCGGCCGCTGATATACTACGAAAATGGTCGCGTTATAGGGTGTCACAAGTGCGGACGGGACGACATGAAATCTTTTCTCACGTACTACGGGTACAAAAAAGCATTCCGAACAGTGTTTAGGACCCTTCGGAACCTCAAAAACTACAAAGGGGTGACGTTTTTGAGGACGTTTTCTCCGTCACACTTCGAAAACGGGGCGTGGAACGAGGGAGGGAATTGTCCGAGGACGAGGCCTTTTAGCAAGGAAGAAATGAAGCTAGATGGGTACATATTGGAGATGTATTTGACACAAGTGGAGGAGCTTAAAGCAGCAGAAAAGAAAGGTATGAAAAGAGGCCTTGAATTTAGGTTAATGGATACAACCGAAGCTATGTTGCTGAGGCCTGATGGACATCCAAACTTCTACGGACACTCACCTCACCGGAACATGACTATTGCTGACTGTGTCCACTGGTGCTTGCCTGGCCCCATTGATACGTGGAATGAGATTTTGCTGTATATGTTGAAATCCGGGCACAAAACATCC
>Pyrco_BP1_037046.1
ATGGAGCACCAAGCCATAGATGAGCTTCCCTCTGGAAAAATATGCCCACAAAAGCCACCCAAAAATTTTGTACTGCTAGTCTCTGTCCTACTTCTTCTTACAATCGTCCAACTCTATCATCCTTCAATATTCCGCTCTTTATTTTTGTCAAAAACTATTGATTCCAACCCACAAGTGCCCTCTACATCATCGCCGTCGTCGTCAGACCATTCAAATGTTCAGGAGGATGATTTGCCTTCTATTACTAGCAACTTAAAGTGTGACATATTTACCGGAGAATGGGTTCCAAATCCAGAGGCTCCCTACTATTCAAACACAACATGTTGGGCAATCCATGAGCACCAAAACTGCATGAAGTATGGAAGACCAGACGCTGAGTTCATGAAGTGGAAGTGGAAACCAGATGACTGTGAGCTACCCGTTTTCAACCCGGCGCAGTTCCTCGAATTAGTTAGAGGGAAGTCCATGGCATTTGTTGGAGACTCTGTGGGTCGAAACCAAATGCAGTCCTTGATATGCCTCCTTTCAAGGGTATGTATGCCGCCCTCTATTCTC
>Pyrco_BP_DH_09g00740
ATGAAGCATCAAGCCATTGATGAGCTTCTCTTTGGGAAAATACGCCCACAAAAGGCACCAAAAAAATTTGTACTGCTAGTCTGTGCCCTACTTCTTCTTACAATCATCCCACTCTATTACCCTTCAATATGCCGCTCTTTATTTGTGTCAAAAACTATTGATTCCAACCCACTAGTCCCCTTTCCATCATCATCTGCACAGGAGGAGGATTTGCCTTCTATAACGAGCAACTTAAAGTGTGACATATTTACTGGAGAATGGGTTCCAAATCCAGAGGCTCCCTATTACACAAACAAAACATGTTGGGCAATCCATGAGCACCAAAACTGCATGAAGTATGGACGACCAGACACTGAGTTCATGAAGTGGAAGTGGAAGCCAGATGATTGTGAGCTACCCGTTTTCAACCCGGCTCAGTTCCTCGAATTGCTTAGAGGGAAGTCCATGGCATTTGTTGGAGACTCTGTGGGTAGAAACCAAATGCAATCCATGATATGCCTCCTTTCAAGGGTGGAATATCCAATAGATGTTTCAACTACCGAAGACCAGAGGTTCATCCGCTGGAAGTACACATCCTACAACTTCACTATGGCCACGTTTTGGACTCCACATTTGGTCAAATCCAAAGAAGCAACATACACAGACGGTCCGACCAAGACCGGCCTTTTCGAGCTCTACCTCGACGAATTTGACGAGGCATGGACAACCCAGATTAATGAATTCGACTACATCATACTTTCTGCGGGGCATTGGTTCTTCCGGCCGATGGTGTACTACGAAAATCGAAAGATTACTGGGTGCAACTATTGCCTCCTAGACAATGTACCTGACCTAGGCAAGCACTATGGCCATAGAAAGGCTTTTAGGACAGCTTTTAAGGCCATCAACAGCTTAGAAAATTATAAGGGTATAACATATGTTAGGACTTTTGCGCCGTCACATTTCGAAAATGGAATATGGAATGAAGGAGGAAATTGTTTGCGAACGAAGCCGTATAAGAGTAACGAGACACGGTTGGAGGGTTTAAATTTGGAGCTTTATATGATCCAAATTGAGGAGTATAGGAAAGCTGAAAAGGAAGGCAGAAAGAAGGGGTTGAAATACAGGCTGTTGGACACAACACAAGCAACGTTATTAAGGCCAGATGGTCATCCTAGTAGATATGGGCACTGGCCAAATGAAAATGTGACTTTGTATAACGACTGTGTGCACTGGTGCTTGCCGGGACCGATTGATACATGGAGCGATTTCTTGCTGGAGATGTTGAAGATGGAGGGTATGCGATCAGCTGAGGAGAAGAAGCACCTGATTTCAAGAGACAGAAGATCGAAT
>Pyrco_BP_DH_09g00780
ATGAAAAATGATGCCCCACCAAAAGAAAAGTTGCATCATAATTTGGTTGGTAACACGTACCATAACAAATTATTTAATCCAATAATCTATAATCTTGCCTCACAATTCTCCACCATGAAGTTTCAAGCTATTGATCTGCCTAATGCAAAATACACACAACCAAACAACACCTACAAAAATGGTATTCTTCTAGCCCTCACCTTTCTTCTGCTCACCACAATGCCTCTCTGCATAAACAACAGCACTTCTCCATTGCTATCTCCTAACAGCAACATTACCAGTGGATTAAAAACCATCGAAAACGAAGACCAATGCCAAATATTTACTGGGAATTGGATACCATATCCAGATGGACCTGCTTACTACACAAATGAAACTTGCAATTTGATCATCGATCAGCAGAACTGCATGAAATTCGGGAGGCCCGACACGGAGTTCATGAAATGGAGGTGGAAGCCCGAAAATTGCGAGTTGCCATTGTTCGATGCAGCTCAGTTCTTGGAGCTTGTTAGAGGGAAGTCATTGGCATTTCTTGGTGATTCTGTGGGAATGAATCAAATGCGGTCATTGCTCTGCCTTTTGTCCAGTGTGACTTATCCTGAAGACGTTTCTCACAAGTATTCAACAAACACGAATTATTTCAAGCGTTATGTGTACCACGACTACAACTTCACTATGGCAAATCTCTGGGCACCCTACTTGGTTAAATCTCGAGACGTGGACCCGAATGGCCACAACATCAACAGCATCAGGACCCTATACTTAGACGAGCCCGACGAGGCTTGGGAAACTGAGGTTGAAAATTTTGATTATGTCATCGTCTCAGCAGGCCAATGGTTCTTCCTGCCGCTGATATACTACGAAAATGGTAGCGTTATAGGGTGTCACAAATGCGGACGAGACAACATGAAATCTTTTCTCACGCACTACGGCTACAAAAAGGCATTCCAAACGGTGTTCAGGACCCTTCAGAACCTCAAAAACTACAAGGGGGTGACATTTTTGAGGACGTTTTCGCCGGCACACTTCGAAAACGGGGCGTGGAACGAGGGAGGAAATTGTGCGAGGACAAGGCCTTTTAGCAAAGAAGAAATGAAGCTCGCTGGGCGTATTTTGGAGATGTATTTGGCACAAGTAGAGGAGCTACAAGCAGCAGAAAAGAAAGGTATGAAAAGAGGCCTTGAATTTAGGTTAATGGATACAACTGAAGCTATGTTGCTGAGGCCTGATGGACATCCTAACTTCTATGGACACTCACCTCACCGGAACATGACTGTTGCTGACTGTGTTCACTGGTGTTTGCCTGGACCCATTGATACGTGGAATGAGATTTTGCTGTATATGTTGAAATCCGGGCACAGAACATCC
>Pyrco_BP_DH_17g07170
ATGGAGCACCAAGCCATAGATGAGCTTCCCTCTGGAAAAATATGCCCACAAAAGCCACCCAAAAATTTTGTACTGCTAGTCTCTGTCCTACTTCTTCTTACAATCGTCCAACTCTATCATCCTTCAATATTCCGCTCTTTATTTTTGTCAAAAACTATTGATTCCAACCCACAAGTGCCCTCTACATCATCGCCGTCGTCGTCAGACCATTCAAATGTTCAGGAGGATGATTTGCCTTCTATTACTAGCAACTTAAAGTGTGACATATTTACCGGAGAATGGGTTCCAAATCCAGAGGCTCCCTACTATTCAAACACAACATGTTGGGCAATCCATGAGCACCAAAACTGCATGAAGTATGGAAGACCAGACGCTGAGTTCATGAAGTGGAAGTGGAAACCAGATGACTGTGAGCTACCCGTTTTCAACCCGGCGCAGTTCCTCGAATTAGTTAGAGGGAAGTCCATGGCATTTGTTGGAGACTCTGTGGGTAGAAACCAAATGCAGTCCTTGATATGCCTCCTTTCAAGGGTGGAATATCCAATAGTAGTTTCAAGTGCCGAAGATCAGAGATTCATACGCTGGAAGTACACATCCTACAACTTCACTTTGGCCGCATTTTGGACGCCATATTTGATCAAATCCAAACAAGTAACATACACGGAGGGTCCAACCAAGAACGGCCTTTTTGAGCTCTACCTCGACGAATTTGACGAGGCATGGACAACCCAGATTGATGAATTCGATTACATTATACTTTCTGCAGGGCATTGGTTCTTCCGTTCGATGGTGTACTACGAAAATCAAACGATTTCTGGGTGCAACTATTGCCTCATAGACAATGTGACTGACATAGGCAAGCAGTATGCCTATAGAAAGGCTTTTAGGACAGCTTTTAAGGCCATCAACAGCTTAGAAAATTTTAAGGGCATAACATATGTTAGGACTTTTGCTCCATCACATTTCGAAAATGGAATGTGGAACGAAGGAGGAAATTGTTTGCGAACGAAGCCGTATAGGAGCAATGAGACACGTTTGGAGGGTTTAGATTTGGAGCTTTACAAGATCCAAATTGAGGAGTACAGGAAAGGTGAAAGGGAAGGGAGAAACAAGGGGTTGAAATACAGGCTATTGGACACAACACAAGCAATGTTATTAAGGCCAGATGGTCATCCTAGTAGATATGGGCACTGGCCAAATGAAAATGTGACTTTGTACAACGACTGTGTGCACTGGTGCTTGCCGGGACCGATCGATACATGGAGCGATTTCTTGCTGGAGATGTTGAAGATGGAGGGTATGAGATCAGCTGAGGAGAAAAAGCTCCGGATTACAAACGACACGACATTGAAT
>Pyrco_BP_DH_17g07180
ATGCCTCAACAAGAAAAGTGGCATCATAATTTGGGTGCCTCACAATTCTCCACCATGAAGTTTCAAGCCATTGGTCTGCCTAATGCAAAATACACACAACCAAACAACACCTACAAAAAAGGTATTCTTCTAGCCCTCACCTTGCTTCTGCTCACCACAATCCCTCTCTGTATAAACAATAGCACAACTTCTCCATTGCCATCTCCTAACAGCAACATTACCAGTGGATTAAAAACCCTAGAAGATGAAGACCAATGCCAAATATTTAGTGGGAGTTGGATTCCATATCCAGATGGACCTGCTTACTACACAAATGAAACTTGCAATTTGATCATTGATCAGCAGAATTGCATGAAGTTCGAGAGGCCCGACACGGAGTTCATGAAATGGAGGTGGAAGCCCAAAGATTGCGAGTTGCCATTGTTCGATGCTGCTCAGTTCTTGGAGCTTGTTAGAGGGAAGTCATTAGCATTTCTTGGTGATTCTGTAGGAAGGAATCAAATGCAGTCCTTGCTCTGCCTTTTGTCCAATGTGACTTATCCTGAGGACATTTCTCACATGTATTCAACAAACACAGATTACTTCAAGCGCTATGTCTACCATGACTACAACTTCACTATGGCAACTCTCTGGGCACCCTACTTGGTTAAATCTAGAGATGCCGACCCGAATGGCCACGACGTCAACAGCCTCATGAGCCTCTACTTAGACGAGCCCGATGAGGGATGGGAAACTGAGGTTGAAAATTTCGATTATGTCATTGTCTCTGCAGGGCAATGGTTCTTCCGGCCGCTGATATACTACGAAAATGGTCGCGTTATAGGGTGTCACAAGTGCGGACGGGACGACATGAAATCTTTTCTCACGTACTACGGGTACAAAAAAGCGTTCCGAACAGTGTTCAGGACCCTTCGGAACCTCAAAAACTACAAAGGGGTGACGTTTTTGAGGACGTTTTCTCCGTCACACTTCGAAAACGGGGCGTGGAACGAGGGAGGGAATTGTCCGAGGACGAGGCCTTTTAGCAAGGAAGAAATGAAGCTAGATGGGTACATATTGGAGATGTATTTGACACAAGTGGAGGAGCTTAAAGCAGCAGAAAAGAAAGGTATGAAAAGAGGCCTTGAATTTAGGTTAATGGATACAACCGAAGCTATGTTGCTGAGGCCTGATGGACATCCAAACTTCTACGGACACTCACCTCACCGGAACATGACTATTGCTGACTGTGTCCACTGGTGCTTGCCTGGCCCCATTGATACGTGGAATGAGATTTTGCTGTATATGTTGAAATCCGGGCACAAAACATCC
>Pyrco_BP_DH_17g07330
ATGAATTCCTCACAATTCTCCACCATGAAGTCTCAAGCCATTGGTCTGCCTAATGCAAAATACACACAACCAAACAACACCTACAAAAAGGGTATTCTTCTAGCCCTCACCTTGCTTCTGCTCACCACAATCCCTCTCTGTATAAACAATAGCACAACTTCTCCATTGCCATCTCCTAACAGCAACATTACCAGTGGATTAAAAACCCTAGAAGATGAAGACCAATGCCAAATACTTAGTGGGAGTTGGATTCCATATCCAGATGGACCTGGTTACTACACAAATGAAACTTGCAATTTCATCATTGATCAGCAGAACTGCATGAAGTTCGGGAGGCCTGACGCGGAGTTCATGAAATGGAGGTGGAAGCCCGAAGATTGTGAGTTGCCATTGTTCGATTCTGCTCAGTTCTTGGAGCTTGTTAGAGGGACGTCATTAGCATTTCTTGGTGATTCTGTAGGAGGGAATCAAATGCAGTCCTTGCTCTGCCTTTTGTCCAATGTGACTTATCCTGAGGACATTTCTCGCAAGTATTCAACAAACACAGATTACTCCAAGCGCTATGTATACCATGACTACAACTTCACTATGGCATATTTCTGGGCACCCTACTTGGTTAAATCTAGAGATGCCGACCTGAATGGCCACGGCCTCAACAGCCTCACGAGTCTCTACTTAGACGAGCCCGACGAGAGATGGGAAACTGAGGTTGAAAATTTCGATTATGTCATCGTCTCAGGAGGGCAATGGTTCTTCCGGCCGCTGATATACTACGAAAATGGTCGCGTCATTGGGTGTCACAAGTGCGGACGAGACGACATGAAATCTTTTCTCACGTACTACGGGTACAAAAAAGCATTCCGAACAGTGTTTAGGACCCTTCGGAACCTCAAAAACTACAAGGGGGTGACGTTTTTGAGGACGTTTTCTCCGTCACACTTCGAAAACGGGGCGTGGAACGAGGGAGGGAATTGTCCGAGGACGAGGCCTTTTAGCAAGGAAGAAATTAAGCTAGATGGGTACACTTCGGAGATGTATTTGACACAAGTGGAGGAGCTAAAAGCAGCAGAAAAGAAAGGTATGAAAAGAGGCCTTGAATTTAGGTTAATGGATACAACCGAAGCTATGTTGCTGAGGCCTGATGGACATCCAAACTTCTACGGACACTCACCTCACCGGAACATGACTATTGCTGACTGTGTCCACTGGTGCTTGCCTGGCCCCATTGATACGTGGAATGAGATTTTGCTGTATATGTTGAAATCCGGGCACAAAACATCC
>Pruav_co4044417.1_g010.1.br
ATGAAGTTTCATGCCATTGATCTCCCTAATGGAAAATACACACAACCCAACAACACCCACAAAAATCTTTTTCTGCTAGCCCTTACCTTAGTTCTGCTCACTACAATCCCTCTCTGTCTAAACATCTCAAATTCCCCATTGCCGGCTCCTAAGAGCAATGCCAGCGGTTCAAAAAGCATCGAAAAAGAAGATGAATGCCAAATATTTAGTGGGAACTGGGTTCCATATCCTGATGGACCTGCTTACTACACAAATGAAACTTGCAATCTGATCATTGATGAGCAAAACTGCATGAAGTTTGGGAGACCTGAT
>Pruav_sc0000051.1_g430.1.mk
ATGACTGTGACTTATCCTGAGGACATTTCTCACAAATATTCTTCAAACACAGATTACTTCAAGCGCTATGTCTACAATGATCACAATTTCACCATAGCAAATCTCTGGTCTCCCTACTTTGTTAAATCTAGAGATGTAGATCCCAGTGGACATGACTTTAACAGCCTCATGAGCCTGTACTTAGATGAGCCGGACGAGGCATGGCTAACTCAGGTCGAACAATTCGACTATGTGATCGTCTCAGCAGGACAATGGTTCTTCCGGCCACTGATATACCATGAAAATGGTCGCGTTATCGGGTGTCACAAGTGCGGCCAAGACAACATGACGTCATTTGTCACCTCCTACGGATACGGAAAGGCCTTTCGAACGGTGTTTAGAACTCTTCGGAGCCTTAAAAACTACAAGGGGGTGACATTTCTGAGGACGTTTTCTCCATCACACTTTGAAAATGGGGCATGGAATGAGGGAGGGAACTGTGTGAGGACAAAGCCTTTTACCAAAGAAGAAACGAAGCTAGATGAGTATGTTTTGGAAATGACTCAAGTGGAGGAGCTAAAAGCAGCAGAAGAGCAAGGCCTGCAGAGAGGCGTGCAGTTTAGGTTGATGGACACAACAGAAGCTATGTTGCTGAGGCCTGATGGACACCCAAACTTCTATGGACACTCACCTCATAGGAACATGACTCTTGCCGACTGTGTTCACTGGTGCTTGCCAGGCCCCGTTGATACGTGGAATGAGATCCTGCTGTATATGTTGAAGACAGGGTACAGGCCACCT
>Pruav_sc0000051.1_g470.1.mk
ATGAAGCACCAAGAAATTGAGCTTCCCTTTGGGAAAATATGCCAAGGACCACAAAAGGCACCCAAAAAAGTGGTGCTTCTAGTCTTCGCCCTACTTCTTCTCACAATCATCCCTCTCTATTACCCTTCAATAAGCCACTCCTTATTTGTGTCTGAAACTGTTAATTCAAACCCACTTGTGCCCTCTTTATCATCATCATCACATGATCATTTAAATGATCATGTTCGTGAGGAGGAGGATTTTCCATCCATAACTAGCAATTTAAAGTGTGACATATTTACTGGAGAATGGGTGGAGTATCCAATAGATGTTTCAATCACACCAGATCCGACTCAGAAATTCATACGCTGGAAATACATGTCCTACAACTTCACCATGGCAACATTTTGGACGCCACATTTGATCAAATCCAAAGAAGCAACCTACACGAACGGACCGACGAAGACCGGCCTTTTCGAGCTCTACCTCGACGAATTTGATGAAGCATGGACAACCCAAGTAGAGGAATTCGACTACATTATACTTTCTGCAGGCCATTGGTTCTTCCGTTCGATGGTTTATTATGAAAATCAAAAGATTTCAGGGTGCCACTATTGCCTCCTAGACAACGTGCCTGATGTAGGCATTTTCTATGGATATAGAAAGGCTTTTAGGTCAGCTTTTAAGGCCATAAACAGCTTACAAAATTATAAGGGCATAACCTATGTTAGGACTTTTGCACCGTCACATTTTGAAAACGGGTTGTGGAACCAGGGAGGGAACTGTTTGAGAACAACGCCGTTTCGGAGCAACGAGACACAATTGGAGGGTGCCAATTTGGAGCTTTACATGATCCAAATTGAGGAGTTTAGGAACGCTGAAAAAGAAGGGAGAAAAAAGGGGTTGAAATATAGGTTATTGGACACAACACAGGCCACATTGTTAAGGCCAGATGGTCATCCTAGTAGATATGGCCACTGGCCACATGAAAATGTGACTTTGTATAATGACTGTGTGCATTGGTGCTTGCCGGGACCCATTGACACTTGGAGTGATTTCTTGCTGGAGATGTTGAAGATGGAGGGTATGAGATCAGCTGAGGAGAAGAAGCTCATGATTTCAAAAGACAGGAGATTGAAT
>Pruav_sc0000051.1_g580.1.mk
ATGGTTGTAGCTTATCCTGAGGACATTTCTCATAAATATTCCTCAAACACGGATTACTTCAAGCGCTATGTCTACAATGACTACAATTTCACCATAGCAACTCTCTGGTCGCCCTACTTGGTTAAATCTAGAGACGCAGATCCCAGTGGACATGACATCAACAGCCTCATGAGCCTCTACTTAGATGAGCCAGACGAGGCATGGCTAACTCAGGTCGAACAATTCGACTATGTGATCGTCTCAGCAGGACAATGGTTCTTCCGGCCACTGATATACCACGAAAATGGTCGAGTTATCGGGTGTCACAAGTGCGAACAAGACAACATGACGTCGTTTGTCACCTCCTACGGATACAGAAAGGCCTTTCGAGCGGTGTTTAGAACCCTTCGAAGCCTTAAAAACTACAAGGGGGTGACATTTCTGAGGACGTTTTCTCCCTCACACTTTGAAAACGGGGCATGGAACGAGGGAGGGAACTGTGTGAGGACAAGTCCTTTTACCAAAGAAGAAACGAAGCTAGATGGGTATGTATTGGAAATGTACTTGACTCAAGTGGAGGAGCTAAAAGCAGCAGAAGAGCAAAGCCTGCAGAGAGGCCTGCAGTTTAGGTTGATGGACACAACAGAAGCAATGTTGCTGAGGCCTGATGGACACCCAAACTTCTATGGACACTCACCTCATAGGAATATGACTCTTGCCGACTGTGTTCACTGGTGCTTGCCAGGCCCCATTGATACGTGGAATGAGATCTTGCTGTATATGTTGAAGACAGGGCACAGACGA
>Pruav_sc0000558.1_g360.1.br
ATGAAGTTTGGGAGACCTGATACGGAGTTCATGAAATGGAGGTGGAAGCCTGATGCTTGTTGTGAGTTGCCCTTGTTTGATGCAACTCAGTTCTTGGAGCTTGTTAGAGGCAAGTCATTGGCTTTCCTTGGTGACTCTGTGGGAAAAAATCAAATGCAGTCATTGCTTTGCCTCTTAGCCAGTGTGACTTATACTGAGGACATTTCTCACAAATATTCCTCAAACGCAGATTACTTCAAGCGCTATGTCTACCATGATTACAATTTCACCATAGCAACTCTCTGGTCCCCCTACTTTGGT
>Pyrusco0g053630.1
ATGAAGTTTCAAGCCATTGATCTGCCTAATGCAAAATACACACAACCAAACAACACCTACAAAAAAGGTATTCTTCTAGCCCTCACCCTTCTTCTGCTCACCTCGATCCCTATCTGCATAAACAACAGCACAACTTCTCCATTGCTATCTCCTAACAGCAACATTACCAGTGGATTAAAAACCATTGAAAACGAAGACCAATGCCAAATATTTACTGGGAATTGGATTCCATATCCAGATGGACCTGCTTACTACACAAATGAAACTTGCAATTTCATCATTGATCAGCAGAACTGCATGAAATTCGGGAGGCCCGACACGGAGTTCATGAAATGGAGGTGGAAGCCCAAAAATTGCGAGTTGCCATTGTTCGATGCAGCTCAGTTCTTGGAGCTTGTTAGAGGGAAGTCATTGGCATTTCTTGGTGATTCCGTGGGAATGAATCAAATGCGGTCATTGCTCTGCCTTTTGTCCAGTGTGACTTATCCTGAAGACGTTTCTCACAAGTATTCAACAAACACGAATTATTTCAAGCGTTATGTGTACCACGACTACAACTTCACTATGGCAAATCTCTGGGCACCCTACTTGGTTAAATCTCGAGACGTGGACCCGAATGGCCACAACATCAACAGCATCAGGACCCTATACTTAGACGAGCCCGACGAGGCTTGGGAAACTGAGGTTGAAAATTTTGATTATGTCATCGTCTCAGCAGGCCAATGGTTCTTCCTGCCGCTGATATACTACGAAAATGGTCGCGTTATAGGGTGTCACAAGTGCGGACGAGACAACATGAAATCTTTTCTCACGCACTACGGCTACAAAAAAGCATTCCAAACGGTGTTCAGGACCCTTCAGAACCTCAAAAACTACAAGGGAGTGACATTTTTGAGGACGTTTTCGCCGGCACACTTCGAAAACGGGGCGTGGAACGAGGGAGGAAATTGTGCGAGGACAAGGCCTTTTGGCAAAGAAGAAATGAAGCTCGCTGGGCGTATTTTGGAGATGTATTTGGCACAAGTAGAGGAGCTACAAGCAGCAGAAAAGAAAGGTATGAAAAGAGGCCTTGAATTTAGGTTAATGGATACAACTGAAGCTATGTTGCTGAGGCCTGATGGACACCCTAACTTCTATGGACACTCACCTCACCGGAACATGACTGTTGCTGACTGTGTTCACTGGTGTTTGCCTGGACCCATTGATACGTGGAATGAGATTTTGCTGTATATGTTGAAATCCGGGCACAGAACATCC
>Pyrusco0g053640.1
ATGAAGCACCAAGCCATTGATGAGCTTCTCTTTGGGAAAATACGCCCACAAAAGGCACCAAAAAAATTTGTACTGCTAGTCTGTGCCCTACTTCTTCTTACAATCATCCCACTCTATTACCCTTCAATATGCCGCTCTTTATTTGTGTCAAAAACTATTGATTCCAACCCACTAGTCCCCTCTCCATCATCATCTGCTCAGGAGGAGGATTTGCCTTCTATAACGAGCAACTTAAAGTGTGACATATTTACTGGAGAATGGGTTCCAAATCCAGAGGCTCCCTATTACACAAACAAAACATGTTGGGCAATCCATGAGCACCAAAACTGCATGAAGTATGGAAGACCAGACACTGAGTTCATGAAGTGGAAGTGGAAGCCAGATGATTGTGAGCTACCCGTTTTCAACCCGGCTCAGTTCCTCGAATTGCTTAGAGGGAAGTCCATGGCATTTGTTGGAGACTCTGTGGGTAGAAACCAAATGCAGTCCATGATATGCCTCCTTTCAAGGGTGGAATATCCAATAGATGTTTCAACTACCGAAGACCAGAGGTTCATCCGCTGGAAGTACACATCCTACAACTTCACTATGGCCACGTTTTGGACTCCACATTTGGTCAAATCCAAAGAAGCAACATACACAGACGGTCCGACCAAGACCGGCCTTTTCGAGCTCTACCTCGACGAATTTGACGAGGCATGGACAACCCAGATTAATGAATTCGACTACATCATACTTGCTGCGGGGCATTGGTTCTTCCGGCCGATGGTGTACTACGAAAATCGAAAGATTACTGGGTGCAACTATTGCCTCCTAGACAATGTACCTGACCTAGGCAAGCACTATGGTCATAGAAAGGCTTTTAGGACAGCTTTTAAGGCCATCAACAGCTTAGAAAATTATAAGGGTATAACATATGTTAGGACTTTTGCGCCGTCACATTTCGAAAATGGAATATGGAATGAAGGAGGAAATTGTTTGCGAACGAAGCCGTATAAGAGTAACGAGACACGGTTGGAGGGTTTAAATTTGGAGCTTTATATGATCCAAATTGAGGAGTTTAGGAAAGCTGAAAAGGAAGGCAGAAAGAAGGGGTTGAAATACAGGCTGTTGGACACAACACAGGCAGCGTTATTAAGGCCAGATGGTCATCCTAGTAGATATGGGCACTGGCCAAATGAAAATGTGACTTTGTATAACGACTGTGTGCACTGGTGCTTGCCGGGACCAATCGATACATGGAGCGATTTCTTGCTGGAGATGTTGAAGATGGAGGGTATGCGATCAGCTGAGGAGAAGAAGCACCTGATTTCAAGAGACAGAAGATCGAAT
>Pyrusco17g003920.1
ATGGAGCACCAAGCCATAGATGAGCTTCCCTCTGGAAAAATATGCCCACAAAAGCCACCCAAAAATTTTGTACTGCTAGTTTCTGTCCTACTTCTTCTTACAATCGTCCAACTCTATCATCCTTCAATATTCCGCTCTTTATTTTTGTCAAAAACTATTGATTCCAACCCACAAGTGCCCTCTACATCATCATCGTCGTCGTCAGACCATTCAAATGTTCAGGAGGATGATTTGCCCTCTATTACTAGCAACTTAAAGTGTGACATATTTACCGGAGAATGGGTTCCAAATCCAGAGGCTCCCTACTACACAAACACAACATGTTGGGCAATCCATGAGCACCAAAACTGCATGAAGTATGGAAGACCAGACGCTGAGTTCATGAAGTGGAAGTGGAAACCAGATGACTGTGAGCTACCCGTTTTCAACCCGGCGCAGTTCCTCGAATTAGTTAGAGGGAAGTCCATGGCATTTGTTGGAGACTCTGTGGGTAGAAACCAAATGCAGTCCTTGATATGCCTCCTTTCAAGGGTGGAATATCCAATAGTAGTTTCAAGTACCGAAGATCAGAGATTCATACGCTGGAAGTACACATCCTACAAATTCACTTTGGCCGCATTTTGGACGCCATATTTGATCAAATCCAAACAAGTAACATACACGGAGGGTCCAACCAAGAACGGCCTTTTTGAGCTCTACCTCGACGAATTTGACGAGGCATGGACAACCCAGATTGATGAATTCGACTACATTATACTTTCTGCAGGGCATTGGTTCTTCCGTTCGATGGTGTACTACGAAAATCAAACGATTTCTGGGTGCAACTATTGCCTCATAGACAATGTGACTGACATAGGCAAGCAGTATGCCTATAGAAAGGCTTTTAGGACAGCTTTTAAGGCCATCAATAGCTTAGAAAATTTTAAGGGCATAACATATATTAGGACTTTTGCTCCATCACATTTCGAAAATGGAATGTGGAACGAAGGAGGAAATTGTTTGCGAACGAAGCCGTATAGGAGCAATGAGACACGTTTGGAGGGTTTAGATTTGGAGCTTTACAAGATCCAAATTGAGGAGTACAGGAAAGGTGAAAGGGAAGGGAGAAAGAAGGGGTTGAAATACAGGCTATTGGACACAACACAAGCAATGTTATTAAGGCCAGATGGTCATCCTAGTAGATATGGGCACTGGCCAAATGAAAATGTGACTTTGTACAACGACTGTGTGCACTGGTGCTTGCCGGGACCGATCGATACATGGAGCGATTTCTTGCTGGAGATGTTGAAGATGGAGGGTATGAGATCAGCTGAGGAGAAAAAGCTCCGGATTACAAACGACACGACATTGAAT
>Pyrusco17g003930.1
ATGAAGTTTCAAGCCATTGGTCTGCCTAATGCAAAATACACACAACCAAACAACACCTACAAAAAAGGTATTCTTCTAGCCCTCACCTTGCTTCTGCTCACCACAATCCCTCTCTGTATAAACAATAGCACAACTTCTCCATTGCCATCTCCTAACAGCAACATTACCAGTGGATTAAAAACCCTAGAAGATGAAGACCAATGCCAAATATTTAGTGGGAGTTGGATTCCATATCCAGATGGACCTGCTTACTACACAAATGAAACTTGCAATTTGATCATTGATCAGCAGAACTGCATGAAGTTCGAGAGGCCCGACACGGAGTTCATGAAATGGAGGTGGAAGCCCAAAGATTGCGAGTTGCCATTGTTCGATGCTGCTCAGTTCTTGGAGCTTGTTAGAGGGAAGTCATTAGCATTTCTTGGTGATTCTGTAGGAAGGAATCAAATGCAGTCCTTGCTCTGCCTTTTGTCCAATGTGACTTATCCTGAGGACATTTCTCACATGTATTCAACAAACACAGATTACTTCAAGCGCTATGTCTACCATGACTACAACTTCACTATGGCAACTCTCTGGGCACCCTACTTGGTTAAATCTAGAGATGCCGACCCTAATGGCCACGACATCAACAGCCTCATGAGCCTCTACTTAGACGAGCCCGATGAGGGATGGGAAACTGAGGTTGAAAATTTCGATTATGTCATTGTCTCTGCAGGGCAATGGTTCTTCCGGCCGCTGATATACTACGAAAATGGTCGCGTTATAGGGTGTCACAAGTGCGGACGGGACGACATGAAATCTTTTCTCACGTACTACGGGTACAAAAAAGCGTTCCGAACAGTGTTCAGGACCCTTCGGAACCTCAAAAACTACAAAGGGGTGACGTTTTTGAGGACGTTTTCTCCGTCACACTTCGAAAACGGGGCGTGGAACGAGGGAGGGAATTGTCCGAGGACGAGGCCGTTTAGCAAGGAAGAAATGAAGCTAGATGGGTACATATTGGAGATGTATTTGACACAAGTGGAGGAGCTTAAAGCAGCAGAAAAGAAAGGTATGAAAAGAGGCCTTGAATTCAGGTTAATGGATACAACCGAAGCTATGTTGCTGAGGCCTGATGGACATCCAAACTTCTACGGACACTCACCTCACCGGAACATGACTATTGCTGACTGTGTCCACTGGTGCTTGCCTGGCCCCATTGATACGTGGAATGAGATTTTGCTGTATATGTTGAAATCCGGGCACAAAACATCC
>Pyrusco17g003940.1
ATGAAGTTTCAAGCCATTGGTCTGCCTAATGCAAAATACACACAACCAAACAACACCTACAAAAAGGGTATTCTTCTAGCCCTCACCTTGCTTCTGCTCACCACAATCCCTCTCTGTATAAACAATAGCACAACTTCTCCATTGTCATCTCCTAACAGCAACATTACCAGTGGATTAAAAACCCTAGAAGATGAAGACCAATGCCAAATACTTAGTGGGAGTTGGATTCCATATCCAGATGGAACTGCTTACTACACAAATGAAACTTGTAATTTCATCATTGATCAGCAGAACTGCATGAAGTTCGGGAGGCCTGACGCGGAGTTCATGAAATGGAGGTGGAAGCCCGAAGATTGTGAGTTGCCATTGTTCGATTCTGCTCAGTTCTTGGAGCTTGTTAGAGGGAAGTCATTAGCATTTCTTGGTGATTCTGTAGGAGGGAATCAAATGCAGTCCTTGCTCTGCCTTTTGTCCAATGTGACTTATCCTGAGGACATTTCTCGCAAGTATTCAACAAACACAGATTACTCCAAGCGCTATGTATACCATGACTACAACTTCACTATGGCATATTTCTGGGCACCCTACTTGGTTAAATCTAGAGATGCCGACCTGAATGGCCACGGCCTCAACAGCCTCACGAGGCTCTACTTAGACGAGCCCGACGAGAGATGGGAAACTGAGGTTGAAAATTTCGATTATGTCATCGTCTCAGGAGGGCAATGGTTCTTCCGGCCGCTGATATACTACGAAAATGGTCGCGTCATTGGGTGTCACAAGTGCGGACGAGACGACATGAAATCTTTTCTCACGTACTACGGGTACAAAAAAGCATTCCGAACAGTGTTTAGGACCCTTCGGAACCTCAAAAACTACAAAGGGGTGACGTTTTTGAGGACGTTTTCTCCGTCACACTTCGAAAACGGGGCGTGGAACGAGGGAGGGAATTGTCCGAGGACGAGGCCTTTCAGCAAGGAAGAAATTAAGCTAGATGGGTACACTTTGGAGATGTATTTGACACAAGTGGAGGAGCTAAAAGCAGCAGAAAAGGAAGGTATGAAAAGAGGCCTTGAATTTAGGTTAATGGATACAACCGAAGCTATGTTGCTGAGGCCTGATGGACATCCAAACTTCTACGGACACTCACCTCACCGGAACATGACTATTGCTGACTGTGTCCACTGGTGCTTGCCTGGCCCCATTGATACGTGGAATGAGATTTTGCTGTATATGTTGAAATCCGGGCACAAAACATCC
>Pyrusco9g015030.1
ATGAAGTTTCAAGCCATTGATCTGCCTAATGCAAAATACACACAACCAAACAACACCTACAAAAAAGGTATTCTTCTAGCCCTCACCCTTCTTCTGCTCACCTCAATCCCTATCTGCATTAACAACAGCACAACTTCTCCATTGCTATCTCCAAACAGCAACATTACCAGTGGATTAAAAACCATTGAAAACGAAGACCAATGCCAAATATTTACTGGGAATTGGATTCCATATCCAGATGGACCTGCTTACTACACAAATGAAACTTGCAATTTGATCATTGATCAGCAGAACTGCATGAAATTCGGGAGGCCCGACACGGAGTTCATGAAATGGAGGTGGAAGCCCAAAAATTGCGAGTTGCCATTGTTCGATGCAGCTCAGTTCTTGGAGCTTGTTAGAGGGAAGTCATTGGCATTTCTTGGTGATTCCGTGGGAATGAATCAAATGCGGTCATTGCTCTGCCTTTTGTCCAGTGTGACTTATCCTGAAGACGTTTCTCACAAGTATTCAACAAACACGAATTATTTCAAGCGTTATGTGTACCACGACTACAACTTCACTATGGCAAATCTCTGGTCACCCTACTTGGTTAAATCTCGAGACGTGGACCCGAATGGCCACAACATCAACAGCATCAGGACCCTATACTTAGACGAGCCCGACGAGGCTTGGGAAACTGAGGTTGAAAATTTTGATTATGTCATCGTCTCAGCAGGCCAATGGTTCTTCCTGCCGCTGATGTACTACGAAAATGGTCGCGTTATAGGGTGTCACAAGTGCGGACGAGACAACATGAAATCTTTTCTCACGCACTACGGCTACAAAAAGGCATTCCAAACGGTGTTCAGGACCCTTCAGAACCTCAAAAACTACAAGGGAGTGACATTTTTGAGGACGTTTTCGCCGGCACACTTCGAAAACGGGGCGTGGAACGAGGGAGGAAATTGTGCGAGGACAAGGCCTTTTAGCAAAGAAGAAATGAAGCTCGCTGGGCGTGTTTTGGAGATGTATTTGGCACAAGTAGAGGAGCTACAAGCAGCAGAAAAGAAAGGTATGAAAAGAGGCCTTGAATTTAGGTTAATGGATACAACTGAAGCTATGTTGCTGAGGCCTGATGGACATCCTAACTTCTATGGACACTCACCTCACCGGAACATGACTGTTGCTGACTGTGTTCACTGGTGTTTGCCTGGACCCATTGATACGTGGAATGAGATTTTGCTGTATATGTTGAAATCCGGGCACAGAACATCC
>Pyrusco9g015050.1
ATGAAGCACCAAGCCATTGATGAGCTTCTCTTTGGGAAAATACGCCCACAAAAGGCACCAAAAAAATTTGTACTGCTAGTCTGTGCCCTACTTCTTCTTACAATCATCCCACTCTATTACCCTTCAATATGCCGCTCTTTATTTGTGTCAAAAACTATTGATTCCAACCCACTAGTCCCCTCTCCATCATCATCTGCTCAGGAGGAGGATTTGCCTTCTATAACGAGCAACTTAAAGTGTGACATATTTACTGGAGAATGGGTTCCAAATCCAGAGGCTCCCTATTACACAAACAAAACATGTTGGGCAATCCATGAGCACCAAAACTGCATGAAGTATGGAAGACCAGACACTGAGTTCATGAAGTGGAAGTGGAAGCCAGATGATTGTGAGCTACCCGTTTTCAACCCGGCTCAGTTCCTCGAATTGCTTAGAGGGAAGTCCATGGCATTTGTTGGAGACTCTGTGGGTAGAAACCAAATGCAGTCCATGATATGCCTCCTTTCAAGGGTGGAATATCCAATAGATGTTTCAACTACCGAAGACCAGAGGTTCATCCGCTGGAAGTACACATCCTACAACTTCACTATGGCCACGTTTTGGAGTCCACATTTGGTCAAATCCAAAGAAGCAACATACACAGACGGTCCGACCAAGACCGGCCTTTTCGAGCTCTACCTCGACGAATTTGACGAGGCATGGACAACCCAGATTAATGAATTCGACTACATCATACTTGCTGCGGGGCATTGGTTCTTCCGGCCGATGGTGTACTACGAAAATCGAAAGATTACTGGGTGCAACTATTGCCTCCTAGACAATGTACCTGACCTAGGCAAGCACTATGGTCATAGAAAGGCTTTTAGGACAGCTTTTAAGGCCATCAACAGCTTAGAAAATTATAAGGGTATAACATATGTTAGGACTTTTGCGCCGTCACATTTCGAAAATGGAATATGGAATGAAGGAGGAAATTGTTTGCGAACGAAGCCGTATAAGAGTAACGAGACACGGTTGGAGGGTTTAAATTTGGAGCTTTATATGATCCAAATTGAGGAGTTTAGGAAAGCTGAAAAGGAAGGCAGAAAGAAGGGGTTGAAATACAGGCTGTTGGACACAACACAGGCAACGTTATTAAGGCCAGATGGTCATCCTAGTAGATATGGGCACTGGCCAAATGAAAATGTGACTTTGTATAACGACTGTGTGCACTGGTGCTTGCCGGGACCGATTGATACATGGAGCGATTTCTTGCTGGAGATGTTGAAGATGGAGGGTATGCGATCAGCTGAGGAGAAGAAGCACCTGATTTCAAGAGACAGAAGATCGAAT
>Pyrbe_028537
ATGGAGCACCAAGCCATAGATGAGCTTCCCTCTGGAAAAATATGCCCACAAAAGCCACCCAAAAATTTTGTACTGCTAGTCTCTGTCCTACTTCTTCTTACAATCGTCCAACTCTATCATCCTTCAATATTCCGCTCTTTATTTTTGTCAAAAACTATTGATTCCAACCCACAAGTGCCCTCTACATCATCGCCGTCGTCGTCAGACCATTCAAATGTTCAGGAGGATGATTTGCCTTCTATTACTAGCAGCTTAAAGTGCGACATATTTACCGGAGAATGGGTTCCAAATCCAGAGGCTCCCTACTATTCAAACACAACATGTTGGGCAATCCATGAGCACCAAAACTGCATGAAGTATGGAAGACCAGACGCTGAGTTCATGAAGTGGAAGTGGAAACCAGATGACTGTGAGCTACCCGTTTTCAATCCGGCGCAGTTCCTCGAATTAGTTAGAGGGAAGTCCATGGCATTTGTTGGAGACTCTGTGGGTAGAAACCAAATGCAGTCCTTGATATGCCTCCTTTCAAGGGTGGAATATCCAATAGTAGTTTCAAGTACCGAAGATCAGAGATTCATACGCTGGAAGTACACATCCTACAACTTCACTTTGGCCGCATTTTGGACGCCATATTTGATCAAATCCAAACAAGTAACATACACGGAGGGTCCAACCAAGAACGGCCTTTTTGAGCTCTACCTCGACGAATTTGACGAGGCATGGACAACCCAGATTGATGAATTCGACTACATTATACTTTCTGCAGGGCATTGGTTCTTCCGTTCGATGGTGTACTACGAAAATCAAACGATTTCTGGGTGCAACTATTGCCTCATAGACAATGTGACTGACATAGGCAAGCAGTATGCCTATAGAAAGGCTTTTAGGACAGCTTTTAAGGCCATCAACAGCTTAGAAAATTTTAAGGGCATAACATATGTTAGGACTTTTGCTCCATCACATTTCGAAAATGGAATGTGGAACGAAGGAGGAAATTGTTTGCGAACGAAGCCGTATAGGAGCAATGAGACACGTTTGGAGGGTTTAGATTTGGAGCTTTACAAGATCCAAATTGAGGAGTACAGGAAAGGTGAAAGGGAAGGGAGAAAGAAGGGGTTGAAATACAGGCTATTGGACACAACACAAGCAATGTTATTAAGGCCAGATGGTCATCCTAGTAGATATGGGCACTGGCCAAATGAAAATGTGACTTTGTACAACGACTGTGTGCACTGGTGCTTGCCGGGACCGATCGATACATGGAGCGATTTCTTGCTGGAGATGTTGAAGATGGAGGGTATGAGATCAGCTGAGGAGAAAAACCTCCGGATTACAAACGACACGACATTGAAT
>Pyrbe_028538
ATGAAGTTTCAAGCCATTGGTCTGCCTAATGCAAAATACACACAACCAAACAACACCTACAAAAAAGGTATTCTTCTAGCCCTCACCTTGCTTCTGCTCACCACAATCCCTCTCTGTATAAACAATAATACAACTTCTCCATTGCCATCTCCTAACAGCAACATTACCAGTGGATTAAAAACCCTAGAAGATGAAGACCAATGCCAAATATTTAGTGGGAGTTGGATTCCATATCCAGATGGACCTGCTTACTACACAAATGAAACTTGCAATTTGATCATTGATCAGCAGAACTGCATGAAGTTCGAGAGGCCCGACACGGAGTTCATGAAATGGAGGTGGAAGCCCAAAGATTGCGAGTTGCCATTGTTCGATGCTGCTCAGTTCTTGGAGCTTGTTAGAGGGAAGTCATTAGCATTTCTTGGTGATTCTGTAGGAAGGAATCAAATGCAGTCCTTGCTCTGCCTTTTGTCCAATGTGACTTATCCTGAGGACATTTCTCACATGTATTCAACAAACACAGATTACTTCAAGCGCTATGTCTACCATGACTACAACTTCACTATGGCAACTCTCTGGGCACCCTACTTGGTTAAATCTAGAGATGCCGACCCTAATGGCCACGACATCAACAGCCTCATGAGCCTCTACTTAGACGAGCCCGATGAGGGATGGGAAACTGAGGTTGAAAATTTCGATTATGTCATTGTCTCTGCAGGGCAATGGTTCTTCCGGCCGCTGATATACTACGAAAATGGTCGCGTTATAGGGTGTCACAAGTGCGGACGGGACGACATGAAATCTTTTCTCACGTACTACGGGTACAAAAAAGCGTTCCGAACAGTGTTCAGGACCCTTCGGAACCTCAAAAACTACAAAGGGGTGACGTTTTTGAGGACGTTTTCTCCGTCACACTTCGAAAACGGGGCGTGGAACGAGGGAGGGAATTGTCCGAGGACGAGGCCGTTTAGCAAGGAAGAAATGAAGCTAGATGGGTACATATTGGAGATGTATTTGACACAAGTGGAGGAGCTTAAAGCAGCAGAAAAGAAAGGTATGAAAAGAGGCCTTGAATTTAGGTTAATGGATACAACCGAAGCTATGTTGCTGAGGCCTGATGGACATCCAAACTTCTACGGACACTCACCTCACCGGAACATGACTATTGCTGACTGTGTCCACTGGTGCTTGCCTGGCCCCATTGATACGTGGAATGAGATTTTGCTGTATATGTTGAAATCCGGGCACAAAACATCC
>Pyrbe_028543
ATGAAGTTTCAAGCCATTGGTCTGCCTAATGCAAAATACACACAACCAAACAACACCTACAAAAAGGGTATTCTTCTAGCCCTCACCTTGCTTCTGCTCACCACAATCCCTCTCTGTATATACAATAGCACAACTTCTCCATTGCCATCTCCTAACAGCAACATTACCAGTGGATTAAAAACCCTAGAAGATGAAGACCAATGCCAAATACTTAGTGGGAGTTGGATTCCATATCCAGATGGACCTGCTTACTACACAAATGAAACTTGTAATTTCATCATTGATCAGCAGAACTGCATGAAGTTCGGGAGGCCTGACGCGGAGTTCATGAAATGGAGGTGGAAGCCCGAAGATTGTGAGTTGCCATTGTTCGATTCTGCTCAGTTCTTGGAGCTTGTTAGAGGGAAGTCATTAGCATTTCTTGGTGATTCTGTAGGAGGGAATCAAATGCAGTCCTTGCTCTGCCTTTTGTCCAATGTGACTTATCCTGAGGACATTTCTGGCAAGTATTCAACAAACACAGATTACTCCAAGCGCTATGTATACCATGACTACAACTTCACTATGGCATATTTCTGGGCACCCTACTTGGTTAAATCTAGAGATGCCGACCTGAATGGCCACGGCCTCAACAGCCTCACGAGCCTCCACTTAGACGAGCCCGACGAGAGATGGGAAACTGAGGTTGAAAATTTCGATTATGTCATCGTCTCAGGAGGGCAATGGTTCTTCCAGCCGCTGATATACTACGAAAATGGTCGCGTCATAGGGTGTCACAAGTGCGGACGAGACGACATGAAATCTTTTCTCCCGTACTACGGGTACAAAAAAGCATTCCGAACAGTGTTTAGGACCCTTCGGAACCTCAAAAACTACAAAGGGGTGACGTTTTTGAGGACGTTTTCTCCGTCACACTTCGAAAACGGGGCGTGGAACGAGGGAGGGAATTGTCCGAGGACGAGGCCTTTCAGCAAGGAAGAAATTAAGCTAGATGGGTACACTTTGGAGATGTATTTGACACAAGTGGAGGAGCTAAAAGCAGCAGAAAAGAAAGGTATGAAAAGAGGCCTTGAATTTAGGTTAATGGGTACAACCGAAGCTATGTTGCTGAGGCCTGATGGACATCCAAACTTCTACGGACACTCACCTCGCCGGAACATGACTATCGCTGACTGTGTCCACTGGTGCTTGCCTGGCCCCATTGATACGTGGAATGAGATTTTGCTGTATATGTTGAAATCCGGGCACAAAACATCC
>Pyrbe_054102
ATGAAGCACCAAGCCATTGATGAGCTTCTCTTTGGGAAAATACGCCCACAAAAGGCACCGAAAAAATTTGTACTGCTAGTCTGTGCCCTACTTCTTCTTACAATCATCCCACTCTATTACCCTTCAATATGCCGCTCTTTATTTGTGTCAAAAACTATTGATTCCAACCCACTAGTCCCCTCTCCATCATCATCTGCTCAGGAGGAGGATTTGCCTTCTATAACGAGCAACTTAAAGTGTGACATATTTACTGGAGAATGGGTTCCAAATCCAGAGGCTCCCTATTACACAAACAAAACATGTTGGGCAATCCATGAGCACCAAAACTGCATGAAGTATGGAAGACCAGACACTGAGTTCATGAAGTGGAAGTGGAAGCCAGATGATTGTGAGCTACCCGTTTTCAACCCGGCTCAGTTCCTCGAATTGCTTAGAGGGAAGTCCATGGCATTTGTTGGAGACTCTGTGGGTAGAAACCAAATGCAGTCCATGATATGCCTCCTTTCAAGGGTGGAATATCCAATAGATGTTTCAACTACCGAAGACCAGAGGTTCATCCGCTGGAAGTACACATCCTACAACTTCACTATGGCCACGTTTTGGAGTCCACATTTGGTCAAATCCAAAGAAGCAACATACACAGACGGTCCGACCAAGACCGGCCTTTTCGAGCTCTACCTCGACGAATTTGACGAGGCATGGACAACCCAGATTAATGAATTCGACTACATCATACTTGCTGCGGGGCATTGGTTCTTCCGGCCGATGGTGTACTACGAAAATCGAAAGATTACTGGGTGCAACTATTGCCTCCTAGACAATGTACCTGACCTAGGCAAGCACTATGGTCATAGAAAGGCTTTTAGGACAGCTTTTAAGGCCATCAACAGCTTAGAAAATTATAAGGGTATAACATATGTTAGGACTTTTGCGCCGTCACATTTCGAAAATGGAATATGGAATGAAGGAGGAAATTGTTTGCGAACGAAGCCGTATAAGAGTAACGAGACACGGTTGGAGGGTTTAAATTTGGAGCTTTATATGATCCAAATTGAGGAGTTTAGGAAAGCTGAAAAGGAAGGCAGAAAGAAGGGGTTGAAATACAGGCTGTTGGACACAACACAGGCAACGTTATTAAGGCCAGATGGTCATCCTAGTAGATATGGGCACTGGCCAAATGAAAATGTGACTTTGTATAACGACTGTGTGCACTGGTGCTTGCCGGGACCGATCGATACATGGAGCGATTTCTTGCTGGAGATGTTGAAGATGGAGGGTATGCGATCAGCTGAGGAGAAGAAGCACCTGATTTCAAGAGACAGAAGATCGAAT
>Pyrbe_054104
ATGAAGTTTCAAGCCATTGATCTGCCTAATGCAAAATACACACAACCAAACAACACCTACAAAAAAGGTATTCTTCTAGCCCTCACCCTTCTTCTGCTCACCTCAATCCCTATCTGCATAAACAACAGCACAACTTCTCCATTGCTATCTCCTAACAGCAACATTACCAGTGGATTAAAAACCATTGAAAACGAAGACCAATGCCAAATATTTACTGGGAATTGGATTCCATATCCAGATGGACCTGCTTACTACACAAATGAAACTTGCAATTTGATCATTGATCAGCAGAACTGCATGAAATTCGGGAGGCCCGACACGGAGTTCATGAAATGGAGGTGGAAGCCCAAAAATTGCGAGTTGCCATTGTTCAATGCAGCTCAGTTCTTGGAGCTTGTTAGAGGGAAGTCATTGGCATTTCTTGGTGATTCCGTGGGAATGAATCAAATGCGGTCATTGCTCTGCCTTTTGTCCAGTGTGACTTATCCTGAAGACGTTTCTCACAAGTATTCAACAAACACGAATTATTTCAAGCGTTATGTGTACCACGACTACAACTTCACTATGGCAAATCTCTGGGCACCCTACTTGGTTAAATCTCGAGACGTGGACCCGAATGGCCACAACATCAACAGCATCAGGACCCTATACTTAGACGAGCCCGACGAGGCTTGGGAAACTGAGGTTGAAAATTTTGATTATGTCATCGTCTCAGCAGGCCAATGGTTCTTCCTGCCGCTGATGTACTACGAAAATGGTCGCGTTATAGGGTGTCAGAAGTGCGGACGAGACAACATGAAATCTTTTCTCACGCACTACGGCTACAAAAAGGCATTCCAAACGGTTTTCAGGACCCTTCAGAACCTCAAAAACTACAAGGGAGTGACATTTTTGAGGACGTTTTCGCCGGCACACTTCGAAAACGGAGCGTGGAACGAGGGAGGAAATTGTGCGAGGACAAGGCCTTTTAGCAAAGAAGAAATGAAGCTCGCTGGTCGTATTTTGGAGATGTATTTGGCACAAGTAGAGGAGCTACAAGCAGCAGAAAAGAAAGGTATGAAAAGAGGCCTTGAATTTAGGTTAATGGATACAACTGAAGCTATGTTGCTGAGGCCTGATGGACATCCTAACTTCTATGGACACTCACCTCACCGGAACATGACTGTTGCTGACTGTGTTCACTGGTGTTTGCCTGGACCCATTGATACGTGGAATGAGATTTTGCTGTATATGTTGAAATCCGGGCACAGAACATCC
>Pyrpy_N_09g0641.1
CACCAAGCCATTGATGAGCTTCTCTTTGGGAAAATACGCCCACAAAAGGCACCAAAAAAATTTGTACTGCTAGTCTGTGCCCTACTTCTTCTTACAATCATCCCACTCTATTACCCTTCAATATGCCGCTCTTTATTTGTGTCAAAAACTATTGATTCCAACCCACTAGTCCCCTCTCCATCATCATCTGCTCAGGAGGAGGATTTTCCTTCTATAACGAGCAACTTAAAGTGTGACATATTTACTGGAGAATGGGTTCCAAATCCAGAGGCTCCCTATTACACAAACAAAACATGTTGGGCAATCCATGAGCACCAAAACTGCATGAAGTATGGAAGACCAGACACTGAGTTCATGAAGTGGAAGTGGAAGCCAGATGATTGTGAGCTACCCGTTTTCAACCCGGCTCAGTTCCTCGAATTGCTTAGAGGGAAGTCCATGGCATTTGTTGGAGACTCTGTGGGTAGAAACCAAATGCAGTCCATGATATGCCTCCTTTCAAGGGTACGTATGCCTAGCCCTTTATTCTATATTCCTCCTTTACCATCTAATATTTTGGAATATCCAATAGATGTTTCAACTACCGAAGACCAGAGGTTCATCCGCTGGAAGTACACATCCATAAACAACTTCACTATGGGCCACGTTTTGGACTCCACATTTGACGGTCCGACCAAGACCGGCCTTTTCGAGCTCTACCTCGACGAATTTGACGAGGCATGGACAACCCAGATTAATGAATTCGACTACATCATACTTGCTGCGGGGCATTGGTTCTTCCGGCCGATGGTGTACTACGAAAATCGAAAGATTACTGGGTGCAACTATTGCCTCCTAGACAATGTACCTGACCTAGGCAAGCACTATGGTCATAGAAAGGCTTTTAGGACAGCTTTTAAGGCCATCAACAGCTTAGAAAATTATAAGGGTATAACATATGTTAGGACTTTTGCGCCGTCACATTTCGAAAATGGAATATGGAATGAAGGAGGAAATTGTTTGCGAACGAAGCCGTATAAGAGTAACGAGACACGGTTGGAGGGTTTAAATTTGGAGCTTTATATGATCCAAATTGAGGAGTTTAGGAAAGCTGAAAAGGAAGGCAGAAAGAAGGGGTTGAAATACAGGCTGTTGGACACAACACAGGCAGCGTTATTAAGGCCAGATGGTCATCCTAGTAGATATGGGCACTGGCCAAATGAAAATGTGACTTTGTATAACGACTGTGTGCACTGGTGCTTGCCGGGACCGATCGATACATGGAGCGATTTCTTGCTGGAGATGTTGAAGATGGAGGGTATGCGATCAGCTGAGGAGAAGAAGCACCTGATTTCAAGAGACAGAAGATCGAAT
>Pyrpy_N_09g0645.1
ATGAAAAATGATGCCCCACCAAAAGAAAAGTTGCATCATAATTTGAATCCAATAATCTATAATCTTGCCTCACAATTCTCCACCATGAAGTTTCAAGCCATTGATCTGCCTAATGCAAAATACACACAACCAAACAACACCTACAAAAAAGGTATTCTTCTAGCCCTCACCCTTCTTCTGCTCACCTCGATCCCTATCTGCATAAACAACAGCACAACTTCTCCATTGCTATCTCCTAACAGCAACATTACCAGTGGATTAAAAACCATTGAAAACGAAGACCAATGCCAAATATTTACTGGGAATTGGATTCCATATCCAGATGGACCTGCTTACTACACAAATGAAACTTGCAATTTCATCATTGATCAGCAGAACTGCATGAAATTCGGGAGGCCCGACACGGAGTTCATGAAATGGAGGTGGAAGCCCAAAAATTGCGAGTTGCCATTGTTCGATGCAGCTCAGTTCTTGGAGCTTGTTAGAGGGAAGTCATTGGCATTTCTTGGTGATTCCGTGGGAATGAATCAAATGCGGTCATTGCTCTGCCTTTTGTCCAGTGTGACTTATCCTGAAGACGTTTCTCACAAGTATTCAACAAACACGAATTATTTCAAGCGTTATGTGTACCACGACTACAACTTCACTATGGCAAATCTCTGGGCACCCTACTTGGTTAAATCTCGAGACGTGGACCCGAATGGCCACAACATCAACAGCATCAGGACCCTATACTTAGACGAGCCCGACGAGGCTTGGGAAACTGAGGTTGAAAATTTTGATTATGTCATCGTCTCAGCAGGCCAATGGTTCTTCCTGCCGCTGATATACTACGAAAATGGTCGCGTTATAGGGTGTCACAAGTGCGGACGAGACAACATGAAATCTTTTCTCACGCACTACGGCTACAAAAAGGCATTCCAAACGGTGTTCAGGACCCTTCAGAACCTCAAAAACTACAAGGGAGTGACATTTTTGAGGACGTTTTCGCCGGCACACTTCGAAAACGGGGCGTGGAACGAGGGAGGAAATTGTGCGAGGACAAGGCCTTTTGGCAAAGAAGAAATGAAGCTCGCTGGGCGTATTTTGGAGATGTATTTGGCACAAGTAGAGGAGCTACAAGCAGCAGAAAAGAAAGGTATGAAAAGAGGCCTTGAATTTAGGTTAATGGATACAACTGAAGCTATGTTGCTGAGGCCTGATGGACACCCTAACTTCTATGGACACTCACCTCACCGGAACATGACTGTTGCTGACTGTGTTCACTGGTGTTTGCCTGGACCCATTGATACGTGGAATGAGATTTTG
>Pyrpy_N_17g0665.1
ATGGAGCACCAAGCCATAGATGAGCTTCCCTCTGGAAAAATATGCCCACAAAAGCCACCCAAAAATTTTGTACTGCTAGTCTCTGTCCTACTTCTTCTTACAATCGTCCAACTCTATCATCCTTCAATATTCCGCTCTTTATTTTTGTCAAAAACTATTGATTCCAACCCACAAGTGCCCTCTACATCATCGCCGTCGTCGTCAGACCATTCAAATGTTCAGGAGGATGATTTGCCTTCTATTACTAGCAACTTAAAGTGTGACATATTTACCGGAGAATGGGTTCCAAATCCAGAGGCTCCCTACTATTCAAACACAACATGTTGGGCAATCCATGAGCACCAAAACTGCATGAAGTATGGAAGACCAGACGCTGAGTTCATGAAGTGGAAGTGGAAACCAGATGACTGTGAGCTACCCGTTTTCAACCCGGCGCAGTTCCTCGAATTAGTTAGAGGGAAGTCCATGGCATTTGTTGGAGACTCTGTGGGTAGAAACCAAATGCAGTCCTTGATATGCCTCCTTTCAAGGGTGGAATATCCAATAGTAGTTTCAAGTACCGAAGATCAGAGATTCATACGCTGGAAGTACACATCCTACAACTTCACTTTGGCCGCATTTTGGACGCCATATTTGATCAAATCCAAACAAGTAACATACACGGAGGGTCCAACCAAGAACGGCCTTTTTGAGCTCTACCTCGACGAATTTGACGAGGCATGGACAACCCAGATTGATGAATTCGACTACATTATACTTTCTGCAGGGCATTGGTTCTTCCGTTCGATGGTGTACTACGAAAATCAAACGATTTCTGGGTGCAACTATTGCCTCATAGACAATGTGACTGACATAGGCAAGCAGTATGCCTATAGAAAGGCTTTTAGGACAGCTTTTAAGGCCATCAACAGCTTAGAAAATTTTAAGGGCATAACATATGTTAGGACTTTTGCTCCATCACATTTCGAAAATGGAATGTGGAACGAAGGAGGAAATTGTTTGCGAATGAAGCCGTATAGGAGCAATGAGACACGTTTGGAGGGTTTAGATTTGGAGCTTTACAAGATCCAAATTGAGGAGTACAGGAAAGGTGAAAGGGAAGGGAGAAAGAAGGGGTTGAAATACAGGCTATTGGACACAACACAAGCAATGTTATTAAGGCCAGATGGTCATCCTAGTAGATATGGGCACTGGCCAAATGAAAATGTGACTTTGTACAACGACTGTGTGCACTGGTGCTTGCCGGGACCGATCGATACATGGAGCGATTTCTTGCTGGAGATGTTGAAGATGGAGGGTATGAGATCAGCTGAGGAGAAAAAGCTCCGGACCTCACAATTCTCCACCATGAAGTTTCAAGCCATTGGTCTGCCTAATGCAAAATACACACAACCAAACAACACCTACAAAAAAGGTATTCTTCTAGCCCTCACCTTGCTTCTGCTCACCACAATCCCTCTCTGTATAAACAATAGCACAACTTCTCCATTGCCATCTCCTAACAGCAACATTACCAGTGGATTAAAAACCCTAGAAGATGAAGACCAATGCCAAATATTTAGTGGGAGTTGGATTCCATATCCAGATGGACCTGCTTACTACACAAATGAAACTTGCAATTTGATCATTGATCAGCAGAACTGCATGAAGTTCGAGAGGCCCGACACGGAGTTCATGAAATGGAGGTGGAAGCCCAAAGATTGCGAGTTGCCATTGTTCGATGCTGCTCAGTTCTTGGAGCTTGTTAGAGGGAAGTCATTAGCATTTCTTGGTGATTCTGTAGGAAGGAATCAAATGCAGTCCTTGCTCTGCCTTTTGTCCAATGTGACTTATCCTGAGGACATTTCTCACATGTATTCAACAAACACAGATTACTTCAAGCGCTATGTCTACCATGACTACAACTTCACTATGGCAACTCTCTGGGCACCCTACTTGGTTAAATCTAGAGATGCCGACCCTAATGGCCACGACATCAACAGCCTCATGAGCCTCTACTTAGACGAGCCCGATGAGGGATGGGAAACTGAGGTTGAAAATTTCGATTATGTCATTGTCTCTGCAGGGCAATGGTTCTTCCGGCCGCTGATATACTACGAAAATGGTCGCGTTATAGGGTGTCACAAGTGCGGACGGGACGACATGAAATCTTTTCTCACGTACTACGGGTACAAAAAAGCGTTCCGAACAGTGTTCAGGACCCTTCGGAACCTCAAAAACTACAAAGGGGTGACGTTTTTGAGGACGTTTTCTCCGTCACACTTCGAAAACGGGGCGTGGAACGAGGGAGGGAATTGTCCGAGGACGAGGCCGTTTAGCAAGGAAGAAATGAAGCTAGATGGGTACATATTGGAGATGTATTTGACACAAGTGGAGGAGCTTAAAGCAGCAGAAAAGAAAGGTATGAAAAGAGGCCTTGAATTCAGGTTAATGGATACAACCGAAGCTATGTTGCTGAGGCCTGATGGACATCCAAACTTCTACGGACACTCACCTCACCGGAACATGACTATTGCTGACTGTGTCCACTGGTGCTTGCCTGGCCCCATTGATACGTGGAATGAGATTTTGCTGTTTAGCATACAAACAGAATTTGGAAATATCGATAGCGTCTTCATGGAACACTCTTCAAAACGAGATCTTGATGAAGACCAAGATGTTCAAAGC
>Pyrpy_N_17g0670.1
ATGAAGTTTCAAGCCATTGGTCTGCCTAATGCAAAATACACACAACCAAACAACACCTACAAAAAGGGTATTCTTCTAGCCCTCACCTTGCTTCTGCTCACCACAATCCCTCTCTGTATAAACAATAGCACAACTTCTCCATTGTCATCTCCTAACAGCAACATTACCAGTGGATTAAAAACCCTAGAAGATGAAGACCAATGCCAAATACTTAGTGGGAGTTGGATTCCATATCCAGATGGAACTGCTTACTACACAAATGAAACTTGTAATTTCATCATTGATCAGCAGAACTGCATGAAGTTCGGGAGGCCTGACGCGGAGTTCATGAAATGGAGGTGGAAGCCCGAAGATTGTGAGTTGCCATTGTTCGATTCTGCTCAGTTCTTGGAGCTTGTTAGAGGGAAGTCATTAGCATTTCTTGGTGATTCTGTAGGAGGGAATCAAATGCAGTCCTTGCTCTGCCTTTTGTCCAATGTAAGCATTCAATTACTATTAGATAGTTCGGCTATGGAAATGACGTCTGTGACTTATCCTGAGGACATTTCTCGCAAGTATTCAACAAACACAGATTACTCCAAGCGCTATGTATACCATGACTACAACTTCACTATGGCATATTTCTGGGCACCCTACTTGGTTAAATCTAGAGATGCCGACCTGAATGGCCACGGCCTCAACAGCCTCACGAGGCTCTACTTAGACGAGCCCGACGAGAGATGGGAAACTGAGGTTGAAAATTTCGATTATGTCATCGTCTCAGGAGGGCAATGGTTCTTCCGGCCGCTGATATACTACGAAAATGGTCGCGTCATTGGGTGTCACAAGTGCGGACGAGACGACATGAAATCTTTTCTCACGTACTACGGGTACAAAAAAGCATTCCGAACAGTGTTTAGGACCCTTCGGAACCTCAAAAACTACAAAGGGGTGACGTTTTTGAGGACGTTTTCTCCGTCACACTTCGAAAACGGGGCGTGGAACGAGGGAGGGAATTGTCCGAGGACGAGGCCTTTCAGCAAGGAAGAAATTAAGCTAGATGGGTACACTTTGGAGATGTATTTGACACAAGTGGAGGAGCTAAAAGCAGCAGAAAAGGAAGGTATGAAAAGAGGCCTTGAATTTAGGTTAATGGATACAACCGAAGCTATGTTGCTGAGGCCTGATGGACATCCAAACTTCTACGGACACTCACCTCACCGGAACATGACTATTGCTGACTGTGTCCACTGGTGCTTGCCTGGCCCCATTGATACGTGGAATGAGATTTTGCTGTATATGTTGAAATCCGGGCACAAAACATCC
>Rosch_v2.0_Chr2g0163731
ATGACAGAGATTCCAGAGACCTATGGGTACAGAAAGGCCTTCAGGACTGTGTTTAGGACGCTCCAGAGCCTCGAAAACTATAAGGGTGTGACATTTTTGAGGACTTTCTCTCCGGCACACTTTGAAAATGGGGCTTGGAACGCTGGAGGGAGTTGTGGGAGGACGAAGCCTTTTAGCAAAGAGGAAATGAAGTTAGAAGGATTTATTTTGGACATGTATATGACTCAAGTAGAAGAGCTCAAAGCAGCACAAAACCAAGCTAAGCAGAAAGGTCTGGCTTTTAGATTGATGGAAACAACTGAAGCAATGCTGCTGAGACCTGATGGACACCCAAATTTCTATGGAGCCTCACCGCATAGGAATACGACTTATGCCGACTGTGTTCACTGGTGCTTGCCTGGCCCTATTGATACATGGAATGAGATTTTGCAGCATATGTTGAAGACAGGGCAGAGATCAACT
>Rosch_v2.0_Chr2g0163771
ATGAAGTTTCATGCCATTGATCTCCCCAGTGTGAAATACACACAACCCTACAGCATCTACAGAAGGGTTCTCCTTCTGGCCCTTACCTTAATTGTTCTCACTTCAATTCCTCTCTATGTGAACAAGAGCTCAACTACTTCACCATTGCCATCCCCAACAACCAAAACCAGTACTACTACTGGTTTGGAAAGCATAGAAGAGAAAGAGGAGGAGCAATGCCATATATTTAGTGGGAACTGGGTTCCTTACCCTGATGGACCTGCTTACTACACCAATGAGACTTGCAAATTGATCATTCCTCAGCAGAATTGCATGAAGTTTGGGAGACCGGATTCAGAGTTTATGAAGTGGAGGTGGAAGCCAGATGGTTGTGAGTTACCTTTGTTTGATGCAGCTGAGTTTTTGGAGATCTTTAGAGGGAAGTCCTTGGCTTTTCTTGGGGACTCTGTGGGAAGGAATCAAATGCAGTCATTGTTGTGCCTCTTAGCCAATGTGACTTATCCTGAGGACCTCTCTGACCAGTACTCAAATGACACAGATTACTTCAAGCACTATGTCTACACTGATTACAATTTTACTATGGCAACTCTATGGGCTCCTTACTTGGTTAGATCTAGTGATGCAGACCCTAGTGGACATTCCCGGAACAGCCTCATGAACCTCTACTTAGATGAGCCAGACGAGGCATGGACAAGTCAGGTTGAAAATTTCGACTATGTGATCGTCTCAGCAGGGCAATGGTTCTTCCGGCCGCTAGTGTATTATGAAAATGGTGGAAGTATTGGGTGTCACTGGTGCAACCTGGACAACATGACAGAGATTCCAGAGACCTATGGGTACAGAAAGGCCTTCAGGACTGTGTTTAGGACGCTCCAGAGCCTCGAAAACTATAAGGGTGTGACATTTTTGAGGACTTTCTCTCCGGCACACTTTGAAAATGGGGCTTGGAACGCTGGAGGGAGTTGTGGGAGGACGAAGCCTTTTAGCAAAGAGGAAATGAAGTTAGAAGGATTTATTTTGGACATGTATATGACTCAAGTAGAAGAGCTCAAAGCAGCACAAAACCAAGCTAAGCAGAAAGGTCTGGACTTTAGATTGATGGAAACAACTGAAGCAATGCTGCTGAGACCTGATGGACACCCAAATTTCTATGGAGCCTCACCGCATAGGAATACGACTTATGCCGACTGTGTTCACTGGTGCTTGCCTGGCCCTATTGATACATGGAATGAGATTTTGCTGCATATGTTGAAGACAGGGCAGAGATCAACT
>Rosch_v2.0_Chr2g0163781
ATGAAGCACTACCAAGCCAATCTTCATGATCATGAGCTTCCCTCTGGGAAATACCAGGCACTTATACTAAAGCCTCCAAAAAAAATTGTTCTTCTAATCTTTGCCCTACTTCTTCTTACAATAATCCCATTCTATTACTCTTCATTAAGCAACTCTTTTTTCCTTAGAAAAACTATTCCAAACCCACCATCACTACCCTCTTCTCCATCATATGATGAAGAAGCTCATGAGGAGTTGCCAACCATAACTAATAATCTAAAGTGTGACATATTTAGTGGAGAATGGATTCCAAATCCAGAGGCTCCCTATTACACAAACACAACATGTTGGGCGATTCACGAGCATCAGAACTGCCAGAAATATGGAAGACCAGACTCAGAGTTCATGAAATGGAAGTGGAAGCCCGACGGGTGTGAACTGCCCGTTTTCAACCCGGCTCAGTTCCTTGAATTGCTCCGAGGGAAATCATTGGCCTTCGTTGGAGATTCTGTGGGTAGAAATCAAATGCAGTCACTGATATGCCTTCTTTCTAGGGTGGAATATCCGATAGATGTTTCATACACAAAGGATGAGAAATACAAACGCTGGAAATACACATCCTACAACTTCACCATGGCCTCATTTTGGACGCCACATTTGATCAAATCCAAAGAAGAAGACAGTCATGGTCCAACCAACACTGGTATTTTCGGTCTCTACCTTGACGAATTCGATGAGGCATGGACAAGCCAAGTTGAGGACTTTGATTACCTCATTATTTCCGGAGGGCATTGGTTCATGCGATCCATGGTGTTCCATGAAAATAACAAAATCTCAGGTTGTCACTATTGCCTCCTAGACAATGTGCCTGACTTGGGAATGTTCTACGGCTACAGAAAGGCGTTTAGGACAGCTTTTAAGGCCATCAACAGCTTGAAAAATTACAATGGTATAACGTACCTTAGGACTTTTGCACCATCACATTTTGAGAATGGGATGTGGAACAAAGGAGGGAATTGTGTGAGAACGAAGCCGTTTAGGAGCAATGAGACCCAATTGGAGGGTGCCAGTTTGGAGTTTTACATGATTCAATTAGAGGAGTTTAGGACTGCTGAGAAGGAAGGGAGAAAGAAGGGGTTAAAATATAGGTTATTGGACACAACACAAGCCACGTTACTAAGGCCAGATGGTCATCCTAGTAGATATGGGCATTGGCCAGAGGAAAATGTGACTTTGTATAATGACTGTGTGCATTGGTGCTTGCCAGGACCTATTGATACTTGGGGTGATTTCTTGCTTGAGATGTTGAAGATGGAGGGTATCAGATCAGCTGAGGAGAAGCGCTATTCAAGAGATAGAAGAATGCAT
>Rubch_LG06.725
ATGAAGCACCACCAGGCCAATATTCATGAGGTTCCCCAAGGGAAATACCAGGCACTTATACTAAAGCCTCCAAGAAAAATTGTACTGCTAGTCTTTGCCCTACTTCTTCTGACGATAATCCCATTCTATTACCCTTCATTAAGCAACTCCTTATTTCTTAGAAAAACAATCCCAAACCCACCATCACTATCCTCTTCCTCATCACATGATATAATTTCCAAGGAGGAGGAAGCTGCTTATGAGGAGTTGCCATCCATAACAAATAATTTAAAGTGTGACATATTTACTGGAGAATGGGTTCCGAATCCAGAGGCTCCTTATTACACAAACACAACATGTTGGGCGATTCACGAGCATCAGAACTGCCAGAAGTATGGAAGGCCAGACTCAGAGTTCATGAAATGGAAGTGGAAGCCCGACGGGTGCGAACTGCCCGTTTTCAACCCGGCTCAGTTCCTTGAATTGCTCAGAGGGAAATCCTTGGCCTTCATTGGAGATTCTGTAGGTAGAAACCAAATGCAGTCCATGATGTGCCTCCTTTCTAGGGTGGAATATCCAATAGATGTTTCATACACAACGGATGAGAAATACAAACGCTGGAAATACACATCCTACAACTTCACCATGGCCTCATTTTGGACACCACATTTGATCAAATCCAAAGAAGCAGACGTTCATGGTCCGACCAACACTGGCCTTTTCGGTCTCTATCTCGACGAATTAGATGAGGCATGGACAAGCCAAGTTGAGGAATTTGACTACCTCATCATTTCCGCAGGGCATTGGTTCTTTCGATCAATGGTGTTCCATGAAAATGACAACATCTCAGGGTGTCACTATTGCCTCCTAGAAAATGTGCCTGACTTGGGAATGTACTATGGCTACAGAAAGGCGTTGAGGACAGCTTTCAAGGCCATCAACAACTTGGAAAATTATAAGGGTATAACATACCTTAGGACTTTTGCACCATCACATTTTGAAAATGGGATCTGGAACCAAGGAGGTGATTGTGTGAGAACGAAGCCGTTTAGGAGCAATGAGACGCAGTTGGAGGGTACCAATTTGGAGCTTTACATGATCCAATTAGAGGAGTTTAGGACTGCTGAGAAGGAAGGAAGAAAGAAGGGGTTGAAATATAGGCTTTTGGACACAACTCAAGCCACGTTGTTAAGGCCAGATGGTCATCCTAGTAGATATGGGCACTGGCCACATGAAAATGTGACTTTGTATAATGACTGTGTGCATTGGTGCTTGCCAGGACCAATTGACACGTGGAGTGATTTCTTACTTGAGATGTTGAAGATGGAGGGTATGAGATCAGCAGAGGAGAAGCTATACTCAAGAGACAGGAGAATGCAC
>Rubch_LG06.728
ATGAAGTTTGAAGCCATAGATCTCCCTACTGGGAAATACACACAACCCTACAGCGTCCACAAAAAGGTTCTTCTTCTGGCCCTTTCCTTAATGGTTCTCACTTCAATCCCTCTCTATGTAAACAACAGCTCAACTTCACCATTGCTATCTCCAAGCACCAAAACTAGTACTACTTCAGGTTTGGAAAGCATAGAAGAGAAGGAGGAGGAACAATGCCATATATTTAGTGGGAACTGGGTTCCTTACCCTGATGGGCCTGCTTACTACACAAATGAGACATGCAAATGGATCATTCCTCAGCATAATTGCATGAAGTTTGGGAGACCAGATTCGGAGTTCATGAAATGGAGATGGAAGCCTGATCAGTGTGAGTTACCCTTGTTTGATGCAGCAGAGTTTTTGGAGATTGTTAGAGGCAAGTCATTGGCTTTTCTTGGTGACTCTGTGGGAAGGAATCAAATGCAGTCATTGTTCTGCCTCTTAGGCAATGTGACTTATCCTGAGGACCATTCTGACCAGTACTCAAACAACACAGACTACTTTAAGCACTTTGTCTACACTGATTATAATTTCACTATGGCAACTCTTTGGGCTCCCTATTTGGTTAGATCTAGTGATGCAGACCCTAGTGGGCATTCCCGGAACAGCCTCATGAACCTCTACTTAGACGAGCCAGACGAGGCGTGGACAGCTCAGGTTGAAAATTTCGACTATGTGATTGTCTCAGCAGGGCAATGGTTCTTCAGGCCGCTAGTGTATTATGAAAATGGTGGAAGTATTGGGTGTCACTGGTGCAACATGGAGAACATAACAGACATTCCGGAGACCTATGGGTACAGAATGGCCTACAGGACCGTGTTTAGGACGCTCCAGAACCTCAAAAACTACAAGGGTGTGACATATTTGAGGACTTTCTCTCCGGCGCACTTTGAAAATGGGGCTTGGAATTCTGGAGGGACTTGTGGGAGGACAAGGCCTTTTAGCAAAGAGGAAATGAAGTTAGAAGGGTTTATTTTGGACATGTATATGACTCAAGTAGAGGAGCTCAACGCAGCAGCAAAGCAAGCTAAGCAGAAAGGTCTGGAATTTAGATTGATGGAAACAACTGAAGCAATGTTGCTGAGACCTGATGGACACCCAAATTTCTATGGAGCCTCACCTCATCGGAATATGACTTATGCCGACTGTGTTCACTGGTGCTTGCCTGGCCCTATTGATACTTGGAATGAGATTTTACTGCATATGTTGAAGACAGGGCAAAGGTCATCT
>Ruboc_06_G04832
GCACCACCAAAAATAATGGATACAAGGTTTCATGCCATAGATCTCCCTACTGGGAAATACACACAACCCTACAGCATCCACAAAAAGGTTCTTCTTCTGGCCCTTTCCTTAATTGTTCTCACTTCAATCCCTCTCTATGTAAACAACAGCTCAACTTCACCATTTCCAAGCACCAAAACCAGTACTACCTCTGGTTTGGAAAGCATAGAAGAGAAAGAGGGGGAGCAATGCCATATATTTAGTGGGAACTGGGTTCCTTACCCTGATGGGCCTGCTTACTACACAAATGAGACGTGCAAATGGATCATTCCTCAGCATAATTGCATGAAGTTTGGGAGACCGGATTCGGAGTTCATGAAATGGAGATGGAAGCCTGATCAGTGTGAGTTACCCTTGTTTGATGCAGCAGAGTTTTTGGAGATTGTTAGAGGCAAGTCATTGGCTTTTCTTGGTGACTCTGTGGGAAGGAATCAAATGCAGTCATTGTTGTGCCTCTTAGGCAATGTGACTTATCCTGAGGACCATTCTGACCAGTACTTTAACAACACAGACTACTTCAAGCACTTTGTCTACACTGATTATAATTTCACTATGGCAACTCTTTGGGCTCCCTACTTGGTTAGATCTAGTGATGCAGACCCTAGTGGGCATTCCCGGAACAGCCTCATGAACCTCTACTTAGACGAGCCAGACGAGGCGTGGACAGCTCAGGTTGAAAATTTCGACTATGTGATCGTCTCAGCAGGGCAATGGTTCTTCAGGCCGCTAGTGTATTATGAAAATGGTGGAAGTATTGGGTGTCACTGGTGCAACCTGGAGAACATGACAGAGATTCCGGAGACCTATGGGTACAGAAAGGCCTACAGGACCGTGTTTAGGACGCTCCAGAACCTCGAAAACTACAAGGGTGTGACATTTTTGAGGACTTTCTCTCCGGCACACTTTGAAAATGGGGCTTGGAATTCTGGAGGGAGTTGTGGGAGGACAAGGCCTTTTAGCAAAGAGGAAATGAAGTTAGAAGGGTTTATTATGGACATGTATATGACTCAAGTAGAGGAGCTCAATGCAGCAGCAAAGCAAGCTAAGCAGAAAGGTCTGGAATTTAGATTGATGGCAACAACTGAAGCAATGCTGCTGAGACCTGATGGACACCCAAATTTCTATGGAGCCTCACCTCATAGGAATATGACTTATGCTGACTGTGTTCACTGGTGCTTGCCTGGCCCTATTGATACTTGGAATGAGATTTTGCTGCATATGTTGAAGACAGGGCAAGGGTCATCT
>Ruboc_06_G04835
ATGAAGCACCACCAGGCCAATATTCATGAGGTTCCCCAAGGGAAATACCAGGGATTGATACTAAAGCCTCCAAGAAAAATTGTACTGCTAGTCTTTGCCCTACTTCTTCTGACGATAATCCCATTCTATTACCCTTCATTAAGCAGCTCTTTATTTCTTAGAAAAACAATCCCAAACCCACCATCACTACCCTCTTCCTCATCACATGATATAATTTCCAAGGAGGAGGAAGCTGCTCATGAGGAGTTGCCATCCATAACAAATAATTTAAAGTGTGATATATTTACTGGAGAATGGGTTCCGAATCCAGAGGCTCCTTATTACACAAACACAACATGTTGGGCGATTCATGAGCATCAGAACTGCCAGAAGTATGGAAGGCCAGACTCAGAGTTCATGAAATGGAAGTGGAAGCCCGACGGGTGCGAACTGCCCGTTTTCAACCCGGCTCAGTTCCTTGAATTGCTCAGAGGGAAATCCTTGGCCTTCATTGGAGATTCCGTTGGTAGAAATCAAATGCAGTCCATGATGTGCCTCCTTTCTAGGGTGGAATATCCAATAGATGTTTCATACACAACGGATGAGAAATACAAACGCTGGAAGTACACATCCTACAACTTCACCATGGCCTCATTTTGGACACCACATTTGATCAAATCCAAAGAAGCAGACGTTCATGGTCCGACTAACACTGGCCTTTTCGGTCTCTACCTCGACGAATTAGACGAGGCATGGACAAACCAAGTTGAGGAATTTGATTACCTCATCATTTCCGCAGGGCATTGGTTCTTTCGATCGTTGGTGTTCCATGAAAATAACAACATCTCAGGGTGTCACTATTGCCTCCTAGAAAATGTGCCTGACTTGGGAATGTACTATGGTTACAGAAAGGCGCTTAGGACAGCTTTCAAGGCCATCAACAACTTGGAAAATTATAAGGGTACAACATACCTTAGGACTTTTGCACCATCACATTTTGAAAATGGGATCTGGAACCAAGGAGGGAATTGTGTGAGAACGAAGCCGTTTAGGAGCAATGAGACGCAGTTGGAGGGTGCCAATTTGGAGCTTTACATGATCCAATTAGAGGAGTTTAGGACTGCTGAGAAGGAAGGGAGAAAGAAGGGGTTGAAATATAGGCTTTTGGATACAACACAAGCCACGTTGTTAAGGCCAGATGGTCATCCTAGTAGATATGGGCATTGGCCACATGAAAATGTGACTTTGTATAATGACTGTGTGCATTGGTGCTTGCCAGGACCAATTGACACGTGGAGTGATTTCTTGCTTGAGATGTTGAAGATGGAGGGTATGAGATCAGCTGAGGAGAAGCTATATTCAAGAGACAGGAGAATGCAT
