# Supplementary material for: Transcriptomics of long‐term, low oxygen storage coupled with ethylene signaling interference suggests neofunctionalization of hypoxia response pathways in apple ( Malus domestica )
Source: Plant Direct. 2024 Dec 20;8(12):e70025. doi: 10.1002/pld3.70025 (PMC11660084; doi:10.1002/pld3.70025)
Supplement: Supplementary file 2 — Data S2: Homologs of all 606 hypoxia response genes identified in this study across 42 representative species of land plants). [file PLD3-8-e70025-s004.gz › 01-integratedGeneFamilies_dir/860.faa]

>gnl_Ambtr_v1.0_evm_27.model.AmTr_v1.0_scaffold00024.92
MVLSRTASESDASVHSTFASRYVRASLPRFRMAENSIPKEAAYQIINDELMLDGNPRLNLASFVTTWMEPECDKLIMAAINKNYVDMDEYPVTTELQNRCVNMIAHLFNAPLGEEETAVGVGTVGSSEAIMLAGLAFKRKWQNKRRAEGKPFDKPNIVCWEKFARYFEVELKEVKLREGYYVMDPRKAVEMVDENTICVAAILGSTLNGEFEDVKLLNDLLVEKNKETGWDTPIHVDAASGGFIAPFLYPDLEWDFRLPLVKSINVSGHKYGLVYAGIGWVIWRNKEDLPDELIFHINYLGADQPTFTLNFSKGSSQVIAQYYQLIRLGFEGYQNVMENCRENATVLKEGLEKTGRFNIVSKDNGVPLVAFSLKDNSRHDEFEVSEYLRRFGWIVPAYTMPPDAQHITVLRVVVREDFSRTLAERLVMDIQKALHELDALPPKITAKVSVTTVEATPVNGGVVKKSVIETQREITTAWKKLVMARKTNGVC
>gnl_Ambtr_v1.0_evm_27.model.AmTr_v1.0_scaffold00024.93
MKGYKKVMENCHESARIVREGVEKTRQFDIISKEKGVPVVAFSFKDPERATMAFELSKTLRRFGWIVPAYTLPADVQHIVVLRVVVREDLGRGLAERLVSHVGMALQELEASVTKSIPHLVLKIEVKPEEVGEETKVSAIVKGIHGGDKEWKKIHVSGSKTKGVC
>gnl_Ambtr_v1.0_evm_27.model.AmTr_v1.0_scaffold00024.104
MVISTAIADAGQALHCTFASRYVRTSLPRFKMPENSIPKDAAYQIINDELMLDGNPRLNLASFVTTWMEPECDKLILSTINKNYVDMDEYPVTTELQNRCVNIIAHLFNAPVKEEEAAVGVGTVGSSEAIMLAGLAFKRQWQNKRKAEGKPYDKPNIVTGANVQVCWEKFARYFEVELKEVKLREGYYVMDPKKAVEMVDENTICVAAILGSTLNGEFEDVKLLNDLLTEKNKETGWGTSIHVDAASGGFIAPFLYPDLEWDFRLPLVKSINVSGHKYGMVYPGIGWVIWRTKEDLPDELIFHINYLGADQPTFTLNFSKGASQIIAQYYQFIRLGFEGYRNIMGNCAENAKVLRGGLEKTGRFEIISKEVGVPLVAFAFKDSKHNVFEISENLRRFGWIVPAYTMAPDAQHIAVLRVVVREDFSRTLAERLLNDILRVLRELDELPPKTVQVKEATVQAADNSADGVVFKKSVRETQEEITRYWRRFVQGKKMNGVC
>gnl_Ambtr_v1.0_evm_27.model.AmTr_v1.0_scaffold00024.94
MVLTVVEREDPEPESYIHPVFASRQIQHPLPRFRMPERPTPKEVAYEVIRDELLLDGNPRLNLASFVNTWMEPECHTLIMDSLNKNYADMDEYPITTELQNRCVNMIARLFNAPIGKEETAVGVGTVGSSEAIMLAGLAFKRKWQNKREAQGKPYDKPNIVTGANVQVCWEKFARYFEVELKEVNLREGYYVMDPRKAVEMVDENTICVAAILGSTLNGEFEDVKLLNDLLIEKNNKTGWNTPIHVDAASGGFIAPFVYPDLEWDFRLPLVKSINVSGHKYGLVYPGIGWVVWRAKEDLPEELIFHINYLGADQPTFTLNFSKGK
>gnl_Aquco_v3.1_Aqcoe3G422600.1
MVVSTTTPGSDDAALHCTFASRYVRTALPRYKMPENSIPKEAAYQIISDELMLDGNPRLNLASFVTTWMEPEVDKLMMDSISKNYVDMDEYPVTTELQNRCVNMIAGLFNAPVGEHQTAVGVGTVGSSEAIMLAGLAFKRRWQNRRKAEGKPCDKPNIVTGANVQVCWEKFARYFEVELKEVKLREGYYVMDPVKAAEMVDENTICVAAILGSTLTGEFEDVKTLNDLLTEKNKETGWDTPIHVDAASGGFIAPFLYPDLVWDFRLPLVKSINVSGHKYGLVYAGVGWVVWRAKEDLPDELIFHINYLGSDQPTFTLNFSKGSSQIIAQYYQFIRLGFEGYKDIMENCMQNAKALKEGLEKTGRFEIVSKDVGVPLVAFALKDSSQHTVFEIAETLRKFGWIVPAYTMPADAEHIAVLRVVIREDFSFSLAERLLADIEKVLKEVDDRPSRSSTKAAQVTALLDETKGSEADGPVVKSVKHIEEGVTSYWKKFVDRKKTNGPC
>gnl_Aquco_v3.1_Aqcoe3G423000.1
MVLSVVHSQEESSSSIASCVFASRYIQDPLPRYKMPERSIPKDAAYQIIHDELLLDGNPRLNLASFVTTWMEPECDKLMLEAMNKNYVDMDEYPVTTELQNRCVNIIAHLFNAPVGEAEKAVGVSTVGSSEAIMLAGLAFKKKWQNKRKAEGKSYDKPNIVTGANVQVCWEKFARYFEVELKEVKLSEGYYVMDPFKAVQMVDENTICVAAILGSTLNGEFEDVKLLNDLLVQNNTNTGWDTPIHVDAASGGFIAPFLYPELEWDFRLPLVKSINVSGHKYGLVYAGIGWVVWRSKEDLPEELIFHINYLGADQPTFTLNFSKGASPIVGQYYQFLRLGSEGYKKVMQNCMESARLLREGLEKMGQFEIVSKVKGIPLVAFAFKNQNKSLAFKLSKALRHYGWIVPAYTMPANAQHVTILRVVIREDLGRQLVEKLLSHVECALGELVETPTMAPKVTFTIKVRPTKGNLGSGGDGGTLHVPATSLYWEPENPEVIHKEVQLSDGKTKGVC
>gnl_Aquco_v3.1_Aqcoe3G425000.1
MVLSKTSSESDISVHSTFASRYVRSSLPRFKLPENSSPKEATYQNINDELMLDGNPRLNLASFVTTWMEPECDKLMTDSMNKNYVDMEEYPVTTDFQNRCVNMIAHLFNAPLGETETAVGVGTVGSSEAIMLAGLAFKRKWQNKRRAEGKPVDKPNIVTGANVQVCWKKFARYFEVQLKEVKLTDGYYVMDPVKAVEMVDENTICVAAILGSTLNGEFEDVKLINDLLVEKNKWDTAIHVDAASGGFIAPFIYPEIEWDFRLPLVKSINVSGHKYGLVYAGIGWNIWRSKEDLPDELIFHINYLGADQPTFTLNFSKGSSQVIGQYYQFIRHGFEGYRNIMMNCRDNAMVLKEGLEMTGKFNIVSKDIGVPLVAFSLKDNSRHDEFEVSEMLRRFNWIVPAYTMPKDAEHVTVLRIVVRDDFTRTLAERLVDDIKTVLKLLDNLPSKFQELSLESKRNREE
>gnl_Aquco_v3.1_Aqcoe3G425100.1
MDFSSTAPASNGSVHSTFASRFVQSSLPRFKIPATSSPKEAAYQNINDELMLDGNPRLNLASFVTTWMEPECDKLIMESMNKNYVDMDEYPVTTELQNRCVNIIANLFNAPLGDSETAVGVGTVGSSEAIMLAGLAFKRKWQNKRRAEGKPVDNPNIVTGANVQVCWEKFARYFEVELKEVKLKEGYYVMDPVKAVEMVDENTICVVAILGSTLNGEFEDVKLLNDLLVEKNKETGWDTPIHVDAAMGGFIAPFIYPELEWDFRLPLVKSINVSGHKYGLVYAGIGWAIWRSKENLPEELIFHINYLGTDQSTFTLNFSKGSSPVIVQYYQLIRLGFEGYKKVMENCTENAMVLKEGLEKTGRINIVSKDQGVPMVAFSLKNNCHYNEFEVSKLLRQYGWIVPAYTMPPNAQHVTVLRAVVRCDFSRTMAERLVLDIEKVLHDLDGNFQEKN
>gnl_Aquco_v3.1_Aqcoe3G424700.1
MVISKTVSDASIHSTFASRYVRTSLPRFKMPDNSIPKEAAYQIINDELMLDGNPRLNLASFVTTWMEPECDKLMMSSINKNYVDMDEYPVTTELQNRCVNIIANLFNAPLGDLETAIGVGTVGSSEAIMLAGLAFKRRWQNKRRAEGKPVDNPNIVTGANVQVCWEKFARYFEVELKEVKLQEGYYVMDPAKAVEMVDENTICVAGILGSTLNGEFEDIKLLNDLLVEKNKQTGWDTPIHVDAASGGFIAPFIYPELEWDFRLPLVKSINVSGHKYGLVYAGIGWVIWRNKEDLPEELIFHINYLGADQPTFTLNFSKGSSQVIAQYYQLIRLGYEGYKNVMENCRDNAMVLKEGLEKTGRFIIVSKDEGVPLVAFSLKNNSRHDEFEVSDLLRRYGWIVPAYTMPADAQHITVLRVVIREDFSCTLAERLVSDIEKVLHDLDNLPAKVQAKASKVISGEENEGNGSGVVKKTALETQREITDAWRKLVADRKKKTSGVC
>gnl_Arath_TAIR10_AT2G02010.1
MVLSKTVSESDVSIHSTFASRYVRNSLPRFEMPENSIPKEAAYQIINDELMLDGNPRLNLASFVTTWMEPECDKLMMESINKNYVDMDEYPVTTELQNRCVNMIARLFNAPLGDGEAAVGVGTVGSSEAIMLAGLAFKRQWQNKRKAQGLPYDKPNIVTGANVQVCWEKFARYFEVELKEVNLREDYYVMDPVKAVEMVDENTICVAAILGSTLTGEFEDVKLLNDLLVEKNKQTGWDTPIHVDAASGGFIAPFLYPELEWDFRLPLVKSINVSGHKYGLVYAGIGWVVWRTKTDLPDELIFHINYLGADQPTFTLNFSKGSSQVIAQYYQLIRLGFEGYRNVMDNCRENMMVLRQGLEKTGRFKIVSKENGVPLVAFSLKDSSRHNEFEVAHTLRRFGWIVPAYTMPADAQHVTVLRVVIREDFSRTLAERLVADFEKVLHELDTLPARVHAKMANGKVNGVKKTPEETQREVTAYWKKLLETKKTNKNTIC
>gnl_Arath_TAIR10_AT2G02000.1
MVLSKTASKSDDSIHSTFASRYVRNSISRFEIPKNSIPKEAAYQIINDELKFDGNPRLNLASFVTTWMEPECDKLMMESINKNNVEMDQYPVTTDLQNRCVNMIARLFNAPLGDGEAAIGVGTVGSSEAVMLAGLAFKRQWQNKRKALGLPYDRPNIVTGANIQVCLEKFARYFEVELKEVKLREGYYVMDPDKAVEMVDENTICVVAILGSTLTGEFEDVKLLNDLLVEKNKKTGWDTPIHVDAASGGFIAPFLYPDLEWDFRLPLVKSINVSGHKYGLVYAGIGWVVWRTKTDLPDELIFHINYLGADQPTFTLNFSKGSSQVIAQYYQLIRLGFEGYRNVMDNCRENMMVLRQGLEKTGRFNIVSKENGVPLVAFSLKDSSRHNEFEVAEMLRRFGWIVPAYTMPADAQHVTVLRVVIREDFSRTLAERLVADFEKVLHELDTLPARVHAKMASGKVNGVKKTPEETQREVTAYWKKFVDTKTDKNGVPLVASITNQ
>gnl_Arath_TAIR10_AT1G65960.2
MVLTKTATNDESVCTMFGSRYVRTTLPKYEIGENSIPKDAAYQIIKDELMLDGNPRLNLASFVTTWMEPECDKLIMDSINKNYVDMDEYPVTTELQNRCVNIIARLFNAPLEESETAVGVGTVGSSEAIMLAGLAFKRKWQNKRKAEGKPYDKPNIVTGANVQVCWEKFARYFEVELKEVNLSEGYYVMDPDKAAEMVDENTICVAAILGSTLNGEFEDVKRLNDLLVKKNEETGWNTPIHVDAASGGFIAPFIYPELEWDFRLPLVKSINVSGHKYGLVYAGIGWVVWRAAEDLPEELIFHINYLGADQPTFTLNFSKGSSQIIAQYYQLIRLGFEGYKNVMENCIENMVVLKEGIEKTERFNIVSKDQGVPVVAFSLKDHSFHNEFEISEMLRRFGWIVPAYTMPADAQHITVLRVVIREDFSRTLAERLVADISKVLHELDTLPSKISKKMGIEGIAENVKEKKMEKEILMEVIVGWRKFVKERKKMNGVC
>gnl_Arath_TAIR10_AT3G17760.1
MVLATNSDSDEHLHSTFASRYVRAVVPRFKMPDHCMPKDAAYQVINDELMLDGNPRLNLASFVTTWMEPECDKLIMDSVNKNYVDMDEYPVTTELQNRCVNMIANLFHAPVGEDEAAIGCGTVGSSEAIMLAGLAFKRKWQHRRKAQGLPIDKPNIVTGANVQVCWEKFARYFEVELKEVKLSEDYYVMDPAKAVEMVDENTICVAAILGSTLTGEFEDVKQLNDLLAEKNAETGWETPIHVDAASGGFIAPFLYPDLEWDFRLPWVKSINVSGHKYGLVYAGVGWVVWRTKDDLPEELVFHINYLGADQPTFTLNFSKGSSQIIAQYYQFIRLGFEGYKNIMENCMDNARRLREGIEMTGKFNIVSKDIGVPLVAFSLKDSSKHTVFEIAESLRKFGWIIPAYTMPADAQHIAVLRVVIREDFSRGLADRLITHIIQVLKEIEGLPSRIAHLAAAAAVSGDDEEVKVKTAKMSLEDITKYWKRLVEHKRNIVC
>gnl_Arath_TAIR10_AT5G17330.1
MVLSHAVSESDVSVHSTFASRYVRTSLPRFKMPENSIPKEAAYQIINDELMLDGNPRLNLASFVTTWMEPECDKLIMSSINKNYVDMDEYPVTTELQNRCVNMIAHLFNAPLEEAETAVGVGTVGSSEAIMLAGLAFKRKWQNKRKAEGKPVDKPNIVTGANVQVCWEKFARYFEVELKEVKLSEGYYVMDPQQAVDMVDENTICVAAILGSTLNGEFEDVKLLNDLLVEKNKETGWDTPIHVDAASGGFIAPFLYPELEWDFRLPLVKSINVSGHKYGLVYAGIGWVIWRNKEDLPEELIFHINYLGADQPTFTLNFSKGSSQVIAQYYQLIRLGHEGYRNVMENCRENMIVLREGLEKTERFNIVSKDEGVPLVAFSLKDSSCHTEFEISDMLRRYGWIVPAYTMPPNAQHITVLRVVIREDFSRTLAERLVIDIEKVMRELDELPSRVIHKISLGQEKSESNSDNLMVTVKKSDIDKQRDIITGWKKFVADRKKTSGIC
>gnl_Betvu_v1.2_Bv1_023250_tmsm.t1
MLAGLAFKRKWQQKRRAEGKPCDKPNIVTEANVQVCWEKFARYFEVELKEGKLKEGYYVMDPEKAVDMVDENTICVAAILGSTFTGEFEDVKLLNELLTKKNKETGWDTPIHVDAASGGFIAPFIYPDIEWDFLLPLVKSINVSGHKYSLVYAGIGWVVWRSKDDLPEDLIFHINYLGTDQPTFTLNFSKGVVPFSQQLIATERAWCAWRDYFN
>gnl_Betvu_v1.2_Bv1_023250_tmsm.t2
MLAGLAFKRKWQQKRRAEGKPCDKPNIVTEANVQVCWEKFARYFEVELKEGKLKEGYYVMDPEKAVDMVDENTICVAAILGSTFTGEFEDVKLLNELLTKKNKETGWDTPIHVDAASGGFIAPFIYPDIEWDFLLPLVKSINVSGHKYSLVYAGIGWVVWRSKDDLPEDLIFHINYLGTDQPTFTLNFSKELLLLQLWVGLQFDRTERTLLARFSIS
>gnl_Betvu_v1.2_Bv6_131740_cpod.t2
MVLSHIQTPEETEAHVISSVFASRYAHEPLPRYKMPKKSIPKDVAYQIIHDELMLDGNPRLNLASFVTTWMEPECDKLMSEAINKNYVDMDEYPVTTELQNRCVNMIGKMFHAPSSKGKHGVAVGVATVGSSEAIMLAGLAFKKKWQNKRKAEGKPFDRPNIVTGANVQVCWEKFARYFDVELKEVKLSERCYVMDPVKAVEMVDENTICVAAILGSTLNGEFEDL
>gnl_Betvu_v1.2_Bv6_131740_cpod.t3
MVLSHIQTPEETEAHVISSVFASRYAHEPLPRYKMPKKSIPKDVAYQIIHDELMLDGNPRLNLASFVTTWMEPECDKLMSEAINKNYVDMDEYPVTTELQNRCVNMIGKMFHAPSSKGKHGVAVGVATVGSSEAIMLAGLAFKKKWQNKRKAEGKPFDRPNIVTGANVQVCWEKFARYFDVELKEVKLSERCYVMDPVKAVEMVDENTICVAAILGSTLNGEFEDVKLLNDLLAGKNKKTGWNTPVHVDAASGGFVAPFVYPELKWDFRLPLVKSINVSGHKYGLVYAGVGWVIWRSKQDLPEELVFHINYLGADQPTFTLNFSKGASQIVAQYYQFLRLGFEGYKHVIENCIENARTLRKGLEKMGRFDIVSKEQGIPLVAFAFRDENKSLAYDLSKALRHYGWIVPAYTMPANIEHITILRVVVREDFGRQMVDKLLSHIKQALTELPDTVPRITFTVEVKPSESDKDADAGSLHIPETSVHWKKDKDHVIHKEVRVTGGKTKGVC
>gnl_Betvu_v1.2_Bv6_131740_cpod.t4
MVLSHIQTPEETEAHVISSVFASRYAHEPLPRYKMPKKSIPKDVAYQIIHDELMLDGNPRLNLASFVTTWMEPECDKLMSEAINKNYVDMDEYPVTTELQNRCVNMIGKMFHAPSSKGKHGVAVGVATVGSSEAIMLAGLAFKKKWQNKRKAEGKPFDRPNIVTGANVQVCWEKFARYFDVELKEVKLSERCYVMDPVKAVEMVDENTICVAAILGSTLNGEFEDVKLLNDLLAGKNKKTGWNTPVHVDAASGGFVAPFVYPELKWDFRLPLVKSINVSGHKYGLVYAGVGWVIWRSKQDLPEELVFHINYLGADQPTFTLNFSKGASQIVAQYYQFLRLGFEVCFLYSSFHF
>gnl_Betvu_v1.2_Bv6_131770_ahiq.t1
MVLSEAVSSTDAYIQSNFASRHLQTPLPKFKISENSIPKEAAYQIINDELMLDGNPRLNLASFVTTWMEPECDKLMKAAINKNYVDMDEYPVTTELQNRCVNMIARLFNAPLEDSEAAVGVGTVGSSEAIMLAGLAFKRRWQNKRKAQGLPYDKPNIVTGANVQVCWEKFARYFEVELKEVKLREGYYVMDPVKAAEMVDENTICVAAILGSTLNGEFEDVKLLNDLLLEKSKKTGWDTPIHVDAASGGFIAPFLYPELEWDFRLPLVKSINVSGHKYGLVYAGIGWVIWRSKEDLPEELIFHINYLGTDQPTFTLNFSKGSSQVIAQYYQLIRLGFEGYRSVMESCQENAMVLKTGLEKTGRFTIVSKDFGVPLVAFSLKDNTLHNEFEVSELLRRFGWIVPAYTMPADAQHVTVLRVVVREDFSRTLAERLVFDITKVLNELDFLPSKNSKSLGHHGIGKNGVVCVPKKSALETQREITDVWKKFVMARKPSKVC
>gnl_Betvu_v1.2_Bv6_131780_uxzh.t1
MVLSEAVFDADSYIQCTFASRHLQTPLPRFKMPESSIPKEAAYQIINDELMLDGNPRLNLASFVTTWMEPECNKLMMEAINKNYVDMDEYPVTTELQNRCVNMIARLFNAPLEDSEAAVGVGTVGSSEAIMLAGLAFKRRWQNKRKAQGLPYEKPNIVTGANVQVCWEKFARYFEVELKEVKLREGYYVMDPVKAVEMVDENTICVAAILGSTLNGEFEDVKLLNDLLLEKNKNTGWDTPIHVDAASGGFIAPFLYPELEWDFRLPLVKSINVSGHKYGLVYAGIGWVIWRSKEDLPEELIFHINYLGTDQPTFTLNFSKGSSQVIAQYYQLIRLGFEGYRNVMENCQENAMVLKTGLKKTGRFTIASKDNGVPLVAFSLKDNTLHNEFEVSEMLRRFGWIVPAYTMPADAQHVTVLRVVVREDFSRTLAERLVLDITKVLNELDHLPSKNNKSLGHHVIGKNGVVCEPKKSELETQREITDVWKKFVMARKSSKVC
>gnl_Betvu_v1.2_Bv8_188810_szic.t1
MVLSETSADASTQNLSCTFASRYVRTALPRFKMPEKSIPKDAAYQIINDELMLDGNPRLNLASFVTTWMEPECDQLIMASINKNYVDMDEYPVTTELQNRCVNIIAHLFNAPIGEEETAVGVGTVGSSEAIMLAGLAFKRKWQQKRRAEGKPCDKPNIVTGANVQVCWEKFARYFEVELKEVKLKEGYYVMDPEKAVDMVDENTICVAAILGSTLTGEFEDVKLLNELLTKKNKETGWDTPIHVDAASGGFIAPFIYPDIEWDFRLPLVKSINVSGHKYGLVYAGIGWVVWRSKDDLPEDLIFHINYLGTDQPTFTLNFSKGSSQIIAQYYQLIRLGFEGYKNVMENCRDTAKMLKEEIEKTGRFNIVSKDVGVPVVAFSLKDSSSNYTVFDIAENLRRFGWIVPAYTMPADAEHVAVLRVVVREDFSRSLADRLVSNIQKVLDEMHADPVPVSSKSAHVTLDKDETQGNKAVIKKDVVEIQKDITKYWKKLVDRSKARVVC
>gnl_Betvu_v1.2_Bv9_214920_cyaf.t1
MVLSSAVTESDNSVHSTFASRYVRVCLPRFQMPDKSIPKEAAYQIINDELMLDGNPRLNLASFVTTWMEPECDKLMMDAINKNYVDMDEYPVTTELQNRCVNMIANLFNAPLGDSEVAVGVGTVGSSEAIMLAGLAFKRRWQNKRKALGLPTDKPNIVTGANVQVCWEKFARYFEVELKEVKLSDGYYVMDPEKAVEMVDENTICVAAILGSTLNGEFEDVKLLNDLLVAKNKETGWDTPIHVDAASGGFIAPFIYPELEWDFRLPLVKSINVSGHKYGLVYAGVGWVIWRSKEDLPEELIFHINYLGADQPTFTLNFSKGSSQIIAQYYQLIRLGFEGYKNIMENCQENAMILKQGIEKTDRFNIISKDMGVPLVAFSLKDNSLHNEFEISEHLRKFGWIVPAYTMPPDAQHVTVLRVVIREDFSRTLADRLVNDLQKVLNELDALPARANAKLNVPHAVDGENQASRKKTALEMQMEVCNVWKKFVDDRKLKTNGVC
>gnl_Carpa_v0.4_evm.model.supercontig_2.75
MVLSKTSSESDVSVHSTFASRYVRTSLPRFKMPENSIPKEAAYQIINDELMLDGNPRLNLASFVTTWMEPECDKLIMDAINKNYVDMDEYPVTTELQNRCVNMIAHLFNAPLGESEAAIGVGTVGSSEAIMLAGLAFKRKWQNMRKAQGKPYDKPNIVTGANVQVCWEKFARYFEVELKEVKLSEVEMVDENTICVAAILGSTLNGEFEDVKLLNDLLIEKNKQTGWDTPIHVDAASGGFIAPFLYPELEWDFRLPLVKSINVSGHKYGLVYAGIGWVIWRTKQDLPEELIFHINYLGADQPTFTLNFSKGSSQVIAQYYQLIRLGHEGYRNVMENCHENAMVLKEGLEKTGRFDIVSKDHGVPLVAFSLKDNSRHDEFEVAEMLRRFGWIVPAYTMPADAQHITVLRVVIRADFSRTLAERLVTDIVKVLHELDTLPARIGLAPVSGAAEEIEKKAQENGKINGVAVVVKKTPEQTQREITAYWKKYVNDRKTNKNKIC
>gnl_Carpa_v0.4_evm.model.supercontig_7.144
MAITTKVTDSEEYLHSTFASRYMRAPVPRFKLPERSMPKEAAYQVINDELMLDGNPRLNLASFVTTWMEPECDKLMMDSINKNYVDMDEYPVTTELQNRCVNMIANLFHAPVGDDEAAVGVGTVGSSEAIMLAGLAFKRKWQHKRRSQCQPFDKPNIVTGANVQVCWEKFARYFEVELKEVKLTEGCYVMDPAKAVEMVDENTICVATILGSTLTGEFEDVKLLNQLLSEKNDETGWDIPIHVDAASGGFIAPFLYPDLEWDFRLPLVKSINVSGHKYGLVYAGVGWVVWRTKDDLPDDLVFHINYLGADQPTFTLNFSKGSNQIIAQYYQFIRLGFDGYKNIIQNCMENARVLREGIEKTERFEILSKDVGVPLVAFRLQDSSKHTVFELAESLRRFGWIIPAYTMPADAQHVAVLRVVIREDFSTGLAERLINHLNQVLKEMDTLPSRMPVTPNPNPPKHSHQDIIRYWRRLVDHKRNGVC
>gnl_Carpa_v0.4_evm.TU.contig_32361.1
MIAHLFNAPLGDSEAAVGVGTVGSSEAIMLAGLAFKRKWQNRRKAEGKPYDKPNIVTGANVQVCWEKFARYFEVELKEVKLREGYYVMDPAKAVEMVDENTICVAAILGSTLNGEFEDVKLLNDLLIEKNKETGWDTPIHVDAASGGFIAPFLYPELEWDFRVPLVKSINVSGHKYGLVYAGIGWVIWRSKDDLPDELIFHINYLGADQPTFTLNFSKGSSQVIAQYYQLIRLGHEGYKNVMENCRDNMIVLKEGLEKTGRFDIVSKDNGVPLVAFSLKDNGRHDEFEVSDLLRRFGWIVPAYTMPPDAQHITVLRVVIREDFSRTLAERLVTDIEKVLHELDILPAKISAKLALEAEENGKKKTDKQRQLEVTLAWRKFVQDKKKMNGVC
>gnl_Elagu_v2.0_p5_sc00004.V1.gene845
MVLSLVRRRPVDFTQSLSPVFASRYIQDPVPRYVLSANSVSKDAAYQIIHDELLLDSSPRLNLASFVTTWMEPECDKLIMEAINKNYADMDEYPVTTELQNRCVNIIAHLFHAPVNEKEAAAGVGTVGSSEAIMLAGLAFKKKWQNRRKAEGKPYDKPNIVTGANVQVCWEKFARYFEVELKEVKLREGYYVMDPVKAVEMVDENTICVAAILGSTLTGEFEDIKLLNELLTEKNVRTGKVMNNCMESARILRKGLEDTGRFDIISKEQGVPLVAFSFKDKNKTLAFKLSKNLRRFGWIVPAYTLPADAEHMTVLRVVVREDFGRPLAEKFLSHLTIAMNELESVTEVPIPTIRYTMELRPGDHMEDDGTLPLPNVVILKQEVEPTDKSITLTGGKTKGVC
>gnl_Elagu_v2.0_p5_sc00133.V1.gene273
MVLSKTASESDVSVHSTFASRYVRTALPRFRMPENSIPKEAAYQIINDELMLDGNPRLNLASFVTTWMEPECDKLIMAAINKNYVDMDEYPVTTELQARPSPLISFLFLYLFRGECSSMSRGMRNKDTLSEKNNRCVNMIAHLFNAPLGESEVAVGVGTVGSSEAIMLAGLAFKRKWQNKRKAEGKPYDKPNIVTGANVQVCWEKFARYFEVELKEVKLRDGYYVMDPEKAVDLVDENTICVAAILGSTLNGEFEDVKLLNDLLEKKNKQTGWDTPIHVDAASGGFIAPFLYPDLEWDFRLPLVKSINVSGHKYGLVYAGIGWVIWRSKEDLPEELIFHINYLGADQPTFTLNFSKGTNSILSLFHNSDSFATLLKNNLLLLFLGSSQVIAQYYQLIRLGFEGYRNIMENCQENAMVLKRGLESTGKFNIISKDNGVPLVAFSLKDRSRHDEFEVSDFLRRFGWIVPAYTLPPDAQHITVLRVVIREDFSRTLAERLVLDIEKVLHELDALPSKVLMPPVIDGVKENGTVIKKGALEVQRSVTEAWKKFVMAKKTNGSSNLADKWVENLKRLRSSLRRWAFSERIANRDLKKKLLHDIDVLDKKDKVIDLSSWELSVKISLKQPLNDNIEKRSFIGGRGCGLFG
>gnl_Eucgr_v2.0_Eucgr.H00595.1
MVVTTTVSDSDESIHSTFASRYVRNSLPKFKMPEQSIPKEAAYQIINDELMLDGNPRLNLASFVTTWMEPECDKLMMAAINKNYVDMDEYPVTTELQNRCVNMIAHLFNAPMGDKETAVGVGTVGSSEAIMLAGLAMKRKWQKRRQAEGKPYDKPNIVTGANVQVCWEKFARYFEVELKEVKLREGYYVMDPVKAVEKVDENTICVAAILGSTLTGEFEDVKLLNDLLTKKNRETGWDTPIHVDAASGGFIAPFLYPHLKWDFRLPLVKSINVSGHKYGLVYAGVGWVVWRDKEELPEELIFHINYLGSDQPTFTLNFSKGSSQIIAQYYQFIRLGFEGYKDIMENCMVNARMLCEGIVKTGRFNILSKEEGVPVVTFSLKDSSRYTVFDISEDLRRFGWIVPAYTMPPDAEHVAVLRVVVREDFSRGLAERLTTDIERVVKELDGKPPSRGTVKAAHVTAAVEGAGGEKRLKKSVEETQREITSHWKRLVDGKRKGAC
>gnl_Eucgr_v2.0_Eucgr.F02900.1
MVLSKTASESDVSVHSTFASRYVRTSLPRFKMSENSIPKEAAFQIINDELMLDGNPRLNLASFVTTWMEPECDKLIMASINKNYVDMDEYPVTTELQNRCVNMIAHLFNAPLGESETAVGVGTVGSSEAIMLAGLAFKRKWQNKRKAEGKPYDKPNIVTGANVQVCWEKFARYFEVELKEVKLREGYYVMDPAKAVEMVDENTICVAAILGSTLNGEFEDVKLLNDLLTEKNKQTGWDTPIHVDAASGGFIAPFLYPELEWDFRLPLVKSINVSGHKYGLVYAGIGWVIWRSKEDLPEELIFHINYLGADQPTFTLNFSKGSSQVIAQYYQLIRLGYEGYKNIMENCRENAAVLKEGLEKLGRFNIVSKDNGVPLVAFSLKDNSRHNEFEISDMLRRFGWIVPAYTMPPDAQHVTVLRVVIREDFSRTLAERLVFDIEKVLHDLDALPAKIDEKRRAEERAKNGAADTRKIQLEITTAWRKFVSDKKKMNGVC
>gnl_Eucgr_v2.0_Eucgr.B02632.1
MPLFLISIEKNVKRGSTLNSERGRVKVLDRQRVWPLSLCHNIFSLSKFSKPFKLLPFEAIMVLSKTASESDVSIHSTFASRYVRTSLPRFKMPENSIPKEAAYQIINDELMLDGNPRLNLASFVTTWMEPECDKLIMDSINKNYVDMDEYPVTTELQNRCVNMIAHLFNAPLGDSEAAVGVGTVGSSEAIMLAGLAFKRKWQNMRRAQGKPCDKPNIVTGANVQVCWEKFARYFEVELKEVKLREGYYVMDPVKAVELVDENTICVAAILGSTLNGEFEDVKLLNDLLLEKNKQTGWNTPIHVDAASGGFIAPFLYPELEWDFRLPLVKSINVSGHKYGLVYAGIGWVIWRSKEDLPEELIFHINYLGADQPTFTLNFSKGSSQVIAQYYQLIRLGEEGYRNVMENCHENAMVLKEGLEKTGYFNIVSKDEGVPLVAFSLNDNSRHDEFEVSEMLRRFGWIVPAYTMPADAQHVTVLRVVIREDFSRTLAERLVQDIKKVIHDLDALPAKIKAKMSADCTAQENGRVNGVKKTAMETQREITDAWKKFVLESKTNKNKIC
>gnl_Manes_v6.1_Manes.02G080400.1
MVLSKTTSESDVSVHSTFASRYVRTSLPRFKMPENSIPKEAAYQIINDELMLDGNPRLNLASFVTTWMEPECDKLMMEAINKNYVDMDEYPVTTELQNRCVNMIAHLFNAPLGDSEIAIGVGTVGSSEAIMLAGLAFKRKWQNKRKAEGKPYDKPNIVTGANVQVCWEKFARYFEVELKEVKLREGYYVMDPAKAVEMVDENTICVAAILGSTLNGEFEDVKLLNDLLIEKNKQTGWDTPIHVDAASGGFIAPFIYPELEWDFRLPLVKSINVSGHKYGLVYAGIGWVIWRNKEDLPEELIFHINYLGADQPTFTLNFSKGSSQVIAQYYQLIRLGYEGYRNVMENCRDNMLVLKEGLEKTGRFNIVSKDNGVPLVAFSLKDNSCHTEFEISDMLRRFGWIVPAYTMPPDAEHVTVLRVVIREDFSRSLAERLVIDIEKVLHELDTLPSRVSAKISITEEKQKNGTAKKSALETQREITTIWRKFVTERKKMNGVC
>gnl_Manes_v6.1_Manes.06G000800.1
MVITTTIAADSDEFLYCTFASRYVRSPVPRFKMPEKSMPKEAAYQVINDELMLDGNPRLNLASFVTTWMEPECNDLILASINKNYVDMDEYPVTTELQNRCVNMIAHLFHAPVGDDETAVGVGTVGSSEAIMLAGLAFKRKWQNKRKAEGKPYDKPNIVTGANVQVCWEKFARYFEVELKEVKLKEGYYVMDPVKAVEMVDENTICVAAILGSTLTGEFEDVKLLNELLTKKNEETGWDIPIHVDAASGGFVAPFVCPDLPWDFRLPLVKSINVSGHKYGLVYPGVGWVVWRAKEDLPEELIFHINYLGSDQPTFTLNFSKGSSQIIAQYYQFIRLGFEGYKKVIENCMENTRVLKGGLEKTGRFDIVSKDVGVPLVAFSLKDSSKYSVFDMSENLRRFGWIIPAYTIPADAEQIAVLRVVVREDFSRSLAERLIWHIEQVLEEMDSLPIQMSTKAATVKKQLESTEGQKVVKKSEKEMQEEITRYWRRLVDGKRIGVC
>gnl_Manes_v6.1_Manes.01G122400.1
MVLSKTASESDVSVHSTFASRYVRASLPRFKMPENSIPKEAAYQIINDELMLDGNPRLNLASFVTTWMEPECDKLMMAAINKNYVDMDEYPVTTELQNRCVNMIAHLFNAPLGDSETAVGVGTVGSSEAIMLAGLAFKRKWQNKRKAEGKPYDKPNIVTGANVQVCWEKFARYFEVELKEVKLREGYYVMDPAKAVEMVDENTICVAAILGSTLNGEFEDVKLLNDLLLDKNKQTGWDTPIHVDAASGGFIAPFIYPELEWDFRLPLVKSINVSGHKYGLVYAGIGWVIWKTKDDLPDELIFHINYLGADQPTFTLNFSKGSSQVIAQYYQLIRLGYEGYKNIMENCRDNMLVLKEGLEKTGRFNIVSKDNGVPLVAFSLKDNSCHNEFEISEMLRKFGWIVPAYTMPPDAQHVTVLRVVIREDFSRTLAERLVLDIEKVLHELDTLPSRVAAKISAAEEIQKDGTTLVKKKSDLETQREITTIWRKFVRERKKTNGVC
>gnl_Manes_v6.1_Manes.01G122200.1
MALTETALNTDLSVHSTFASRYVRASLPRFRIPENSIPKEAAFQIITDELMLDGNPRLNLASFVTTWMEPECDKLIMDSINKNYVDMDEYPVTTELQNRCVNMIAHLFNAPLGESEAAVGVGTVGSSEAIMLAGLAFKRKWQNRRKAEGKPYDKPNIVTGANVQVCWEKFARYFEVELKEVRLREDYYVMDPDKAVEMVDENTICIAAILGSTLNGEFEDVKRLNDLLVAKNKETGWETPIHVDAASGGFIAPFIYPELEWDFRLPLVKSINVSGHKYGLVYAGIGWVIWRSKEDLPDELIFHINYLGADQPTFTLNFSKGSSQVIAQYYQLIRMGFQGYKNVMENCRDNMVVLKEALGKTGMFNIISKDIGVPLVAFSLKDNSKHNEFEISDMLRRYGWIVPAYTMPPDAQHVTVLRVVIREDFSRTLAERLVNDIQKVLHELESLPSKKVSISGDGKVVVKKTALETQREVTSVWRKFVMERKKMNVVC
>gnl_Manes_v6.1_Manes.17G091400.1
MVLSKIASQSDVSVHSTFASRYVRESLPRYKMAENSIPKEAAFQIINDELMLDGKPRLNLASFVTTWMEPECDKLMMDAMNKNYVDMDEYPVTTELQNRCVNMIAHLFNAPLGDSEAAVGVGTVGSSEAIMLAGLAFKRKWQNKRKAEGKPYDKPNIVTGANVQVCWEKFARYFEVELKEVKLREGYYVMDPEKAVEMVDENTICVAAILGSTLNGEFEDVKLLNDLLVEKNKVTGWDTPIHVDAASGGFIAPFLWPELEWDFRLPLVKSINVSGHKYGLVYAGVGWVIWRSKEDLPEELIFHINYLGTDQPTFTLNFSKGSSQIIAQYYQLIRLGYEGYRNVMENCHQNAQVLKQGLEETGRFNIVSKDIGVPLVAFSLKDNSQHNEFEIAETLRRFGWIVPAYTMPADAQHVTVLRVVIREDFSRTLAERLVLDIVKVLNELDSLPAKINAKMAVVAEQKNGKLIKKTAIETQREITTYWKNFVMANKNNKNTIC
>gnl_Medtr_Mt4.0v1_Medtr3g064740.1
MVLSKTASESDVSVHSTFASRYVRTSLPRFKMPEESIPKDAAYQIINDELMLDGNPRLNLASFVTTWMEPECDKLIMASINKNYVDMDEYPVTTELQNRCVNMIAHLFNAPLEENEAAVGVGTVGSSEAIMLAGLAFKRKWQNKRKQEGKPYDKPNIVTGANVQVCWEKFARYFEVELKEVKLSEGYYVMDPAKAVELVDENTICVAAILGSTLNGEFEDVKRLNDLLVEKNKETGWDTPIHVDAASGGFIAPFIYPELEWDFRLPLVKSINVSGHKYGLVYAGIGWAIWRSKEDLPEELIFHINYLGADQPTFTLNFSKGSSQVIAQYYQLIRLGYEGYKNVMENCRDNMIVLKEGLEKMGRFNIVSKDDGVPLVAFTLKDPHNFDEFQISDLLRRFGWIVPAYSMPPDAQHITVLRVVIREDFSRTLAERLVADIEKVLHELDSLTAKIKMLSGTSSVTVHEVVKDNGQVVVAKKSALETQREITAIWKKFVLDRKKLNDKMNGVC
>gnl_Medtr_Mt4.0v1_Medtr5g075820.1
MAKYPVTMDLHAPTSSFPYKMLEWDFRLPLVKSINVSGHKYGLFYIGIGWVIWCSRRGCWAQHIAMLHAVIRAGFSWALVGCLTLDIKILFRELHKLSPKLRPTIRVKCNSNKINWVLRDKQEFVDTVETVFCSAREGRGLVIYRKDYSTKYCY
>gnl_Medtr_Mt4.0v1_Medtr5g075840.1
MCSSASKIYVDKAEYPITIDLHARTSSFPYKMLQRDFGRPLVKTGLYGVSVMAFSHKHRRIYNEYTISKMLRHYGWIVLAYQMFLGAQHIIVLRAVIRARFSCALVERLVLNIKIVFRELHKFSLKLRPTLRGRGTWLNLQLVYNLY
>gnl_Medtr_Mt4.0v1_Medtr5g077090.1
MDASVHSTFASRYVRTSLPRFKMGENSIPKEAAYQIINDELMLDGNPRLNLASFVTTWMEPECDKLIMASINKNYVDMDEYPVTTELQNRCVNMIAHLFNAPLEDSEPAVGVGTVGSSEAIMLAGLAFKRKWQNRRKSEGKSCENPNIVTGANVQVCWEKFARYFEVELKEVKLRDGYYVMDPEKAAEMVDENTICVAAILGSTLNGEFEDVKRLNDLLVEKNAETGWDTPIHVDAASGGFIAPFLYPELVWDFRLSLVKSINVSGHKYGLVYAGIGWIIWRSKEDLPEELIFHINYLGADQPTFTLNFSKGSSQVIAQYYQLIRLGYEGYRNVMENCRDNMMVLKDGLEKTERFEIVSKDEGVPLVAFTLKDHNNFNEFQISDMLKRHGWIIPAYTMPPDAEHVTVLRVVIREDFSRTFAERLVIDITRVIHELDLVPSRVVSTNTITVTGGEEDADNDGTVTIANQSVLETQRKITTAWKKFVMNRKKTNGVC
>gnl_Medtr_Mt4.0v1_Medtr6g075210.1
MVISSTVSHPDEQNESIACTFASRYVREQVPKFKMPENSIPKDAAYQIINDELMLDGKPRLNLASFVTTWMEPECDKLIMDSLNKNYVDMDEYPVTTELQNRCVNIIAHLFNAPIGSEETAVGVGTVGSSEAIMLAGLAFKRKWQTKRKAEGKPYDKPNIVTGANVQVCWEKFARYFEVELKEVKLTEDYYVMDPLKAVEMVDENTICVAAILGSTLTGEFEDVKLLNELLTKKNKETGWDTPIHVDAASGGFVAPFLYPDLLWDFRLPLVKSINVSGHKYGLVYPGIGWVVWRHKADLPDDLVFHINYLGSDQPTFTLNFSKGSSQIIAQYYQFIRLGFEGYKNVMENCLANTRTLKEGIEKTGRFKIVSKDIGVPLVAFSLKDSSKHTVFEIADHLRKYGWIVPAYTMPADAKHIAVLRVVIREDFSCSLAERLVSDIEKVVNLLDTLPSSINSKDAHVAVIASETSEEVKKDITETQAEILRYWKKLVDGKRVGAC
>gnl_Mimgu_v2.0_Migut.D02050.1
MVVTTTISNSDEHLHGTFASRYLRTSLPRFKIPGGPMPKEAAYQIVNDELMLDGNPRLNLASFVTTWMEPECDKLIMNSFNKNYVDMDEYPVTTELQNRCVNMIAHLFNAPVGDDETAIGVGTVGSSEAIMLAGLAFKRKWQAKRKALGKPFDNPNIVTGANVQVCWEKFARYFEVELKEVKLREGYYVMDPAKAVEMVDENTICVAAILGSTLTGEFEDVKLLNELLTEKNKETGWDIPIHVDAASGGFIAPFIYPDLEWDFRLPLVKSINVSGHKYGLVYAGVGWVVWRSKEDLPEELIFHINYLGSDQPTFTLNFSKGSSQIIAQYYQFIRLGFEGYKDIMQNCMENTRLLKEGIIKTGRFEILSKDIGVPLVAFSLKNGSSYTVFQIAESLRRFGWIVPAYTMPPDAEHISLMRVVIREDFSHSLAERLISDIEKVIKELDELPPRASVKSARVDDVDGGGSHHTEKEIGSYWRRISDKKTSSVC
>gnl_Mimgu_v2.0_Migut.H02244.1
MVLSKTVSQSDVSVHSTFASRYVKHSLPRFKMGENSIPKEAAYQIINDELMLDGNPRLNLASFVTTWMEPECDKLVMASINKNYVDMDEYPVTTELQNRCVNIIAHLFNAPLEEEETAVGVGTVGSSEAIMLAGLAFKRKWQNKMKALGKPYDKPNIVTGANVQVCWEKFARYFEVELKEVKLQEGYYVMNPDKAVEMVDENTICVAAILGSTLNGEFEDVKRLNDLLVEKNKETGWDTPIHVDAASGGFIAPFLYPELEWDFRLPLVKSINVSGHKYGLVYAGIGWVVWRTKDDLPDELIFHINYLGTDQPTFTLNFSKGSSQIIAQYYQLIRLGYEGYRNIMENCQENAKVLKDGLEKTGKFTIVSKDEGVPLVAFSLKDHSRHNEFEISEMLRRFGWIVPAYTMPADAQHITVLRVVVREDFSRTLAERLVADIEKVLHELDTLPSRVTEKLKVEEEHHEVVKKTAIEVQKEITAAWRKMVADRKKTSAIC
>gnl_Musac_v1_GSMUA_Achr4T31270_001
MALSRIASETDVSIQHTFASRYVRDSLPRFRMPANSIPKEAAYQIINDELMLDGNPRLNLASFVTTWMEPECDKLIMAAVNKNYVDMDEYPVTTELQNRCVNMIAHLFNAPIGESEAAVGVGTVGSSEAIMLAGLAFKRKWQNKRKAEGKPCDKPNIVTGANVQVCWEKFARYFEVELKEVKLRDDYFVMDPHKAVDMVDENTICVAAILGSTLNGEFEDVKLLNDLLTQKNKETGWDTPIHVDAASGGFIAPFLYPDLTWDFRLPLVKSINVSGHKYGLVYAGIGWVIWRSKEDLPEELIFHINYLGTDQPTFTLNFSKGSSQVIAQYYQLIRLGYEGYKNIIENCQENALVLKNGLEKTGRFNIVSKDNGVPLVAFSLKDRSRHDEFEVSDFLRRYGWIVPAYTMPPDAQHVTVLRVVIREDFSRTLAERLVHDIERVLHELDALPPKNNGEEAKHAREMKIQRSVTEALKKMVLASKAKGKTTGVC
>gnl_Musac_v1_GSMUA_Achr7T12330_001
MVLTIVQRQEEESLGPIFASRYVQDPVPRYALPEKSISKDAAYQIIHDELLLDSSPRLNLASFVTTWMEPECDKLIIEAINKNYADMDEYPITTEIQNRCVNIIARLFNSPVNEKESAVGVGTVGSSEAIMLAGLAFKRRWQNRRRAQGKPCDKPNIVTGANVQVCWEKFARYFEVEIKEVKLRDGFYVMDPVKAVEMVDECTICVAAILGSTLTGEFEDIKLLDDLLARKNMRTGWDTPIHVDAASGGFIAPFLYPELQWDFRLPLVKSINVSGHKFGLVYAGVGWVIWRNKEDLPEELIFHINYLGADQPTFTLNFSKGSSHIIAQYYQFLRLGYEGYKNVMKNCMESAKILRQGLVQIGCFHIISKEKGVPLVAFSFKDGKKSSAFKLSKILRRFGWIVPAYTLPPDVEHMTVLRVVVREDFGRAMVEKFLSHMKIALKELHSVMEAPIPTIRYTIELKPCEAAEDEALRPLPKVVVLSQEVEPVDRSIHLSGGKTKGVC
>gnl_Musac_v1_GSMUA_Achr7T02370_001
MVVTTTRVDTGEPLYCTFASRYVRASLPRFKMPEQSIPKEAAYQIINDELMLDGNPRLNLASFVTTWMEPECDRLIMSAINKNYVDMDGYPVTTELQNRCVNMIAHLFNAPIGEDEIAVGVGTVGSSEAIMLAGLAFKRKWQNERKAEGKPHDKPNIVTGANVQVCWEKFAKYFEVELKEVKLREGFYVMDPVKAVEMVDENTICVAAILGSTLTGEFEDIKLLNHLLTEKNRETGWSTPIHVDAASGGFVAPFLYPDLEWDFRLPLVKSINVSGHKYGLVYAGVGWIVWRNKEDLPEELIFHVNYLGSDQPTFTLNFSKGSSQIIAQYYQFIRLGFEGYRSIMENCMENAKALKEGIQATGRFEMVSGDVGVPLVAFSLRDSSRYTVFDVSESLRRFGWIVPAYTMPADAEHMAVLRVVIREDFSRSLAERLVSDIRKAVADLDGRWARTAIVAEVKAEDKPGGVVVYRKSVGETTQQQEIYGHRRGRVEQKKTSGVC
>gnl_Musac_v1_GSMUA_Achr8T30730_001
MVLSKTASQTDVSVHSTFASRYVRDALPRFRMPENSIPKEAAYQIINDELMLDGNPRLNLASFVTTWMEPECDKLIMAAINKNYVDMDEYPVTTELQNRCVNMIAHLFNAPLGESEAAVGVGTVGSSEAIMLAGLAFKRKWQNRRKAEGKPYDKPNIVTGANVQVCWEKFARYFEVELKEVKLRDGYYVMDPKKAVELVDENTICVAAILGSTLNGEFEDVKLLNDLLAEKNKKKGWDTPIHVDAASGGFIAPFLYPELEWDFRLPLVKSINVSGHKYGLVYAGIGWVIWRSKDDLPEELIFHINYLGADQPTFTLNFSKGSSQVIAQYYQLIRLGYEGYKNVMENCQENAMVLKRGLERTGRFDIVSKDNGVPLVAFSLKDRSRHDEFEVSDFLRRFGWIVPAYTMPPDAQHVTVLRVVIREDFSRTLAERLVMDVQKVLHELDSLPPKQPKRSVTDAWKKFVMAKKTTNIVC
>gnl_Musac_v1_GSMUA_Achr8T22810_001
MTLSAVASDADDSVAYTFASRYVREALPRFRIPEQSIPKDAAYQIINDELMLDGNPRLNLASFVTTWMEPECDRLIMAAVNKNYVDMDEYPVTTELQNRCVNMIAHLFNAPIGEDETAVGVGTVGSSEAIMLAGLAFKRKWQNKRKAEEKPYDKPNIVTGANVQVCWEKFARYFEVELKEVKLKEGYYVMDPAKAVEMVDENTICVAAILGSTLTGEFEDVKLLNDLLTEKNQETGWDTPIHVDAASGGFIAPFLYPELEWDFRLPQVKSINVSGHKYGLVYAGVGWVVWRNKEDLPEELIFHINYLGADQPTFTLNFSKGSSQIIAQYYQFIRLGFEGFRNIMENCMENAKVLKAGIEGTETFDIVSKDVGVPLVAFSLKDSGKYTVFDVSETLRRFGWIVPAYTMPADAEHVAVLRVVIREDFSRSLAERLVTDIKKVLTDLENRWTKATMITHVKAEENPDGGGAKTSGVC
>gnl_Nelnu_v1.0_NNU_019854-RA
MVVSSTATDSSENVQSTFASRYVRTSLPRRMPEQSIPKEAAYQIISDELMLDGNPRLNLASFVTTWMEPECDKLIMDAINKNYVDMDEYPNRCVNMIAHLFHAPIGEEEIAIGVGTIGSSEAIMLAGLAFKRKWQNKRKAEGKPYDKPNIVTGANVQVCWEKFARYFEVELKEVKLREGFYVMDPVKAVEMVDENTICVAAILGSTLTGEFEDVKFLNDLLTKKNKETGWDTPIHVDAASGGFIAPFLYPELEWDFRLPLVKSINVSGHKYGLVYAGSSQIIAQYYQLIRLGFEGYKNVMENCMENAKVLREGIEKMGRFDVVSKDVGVPLVAFALKDCSKHTVFEISESLRRFGWIVPAYTMPPDAQHIAVLRVVIREDFGRSLAVRLIADIEKVLKELDSLPSRVQPRVETKDGNGGGHANKKSEREMQEEITTYWRNLMNNELYEMMENAILEMIHQQHYSRTDK
>gnl_Nelnu_v1.0_NNU_019881-RA
MIAHLFNAPLGDSETAVGVGTVGSSEAIMLAGLAFKRRWQNKRKAQGKPYDKPNIVTGANVQVCWEKFARYFEVELKEVKLREGYYVMDPAKAVEMVDENTICVAAILGSTLNGEFEDVKLLNDLLAEKNKKTGWNTPIHVDAASGGFIAPFIYPELEWDFRLPLVKSINVSGHKYGLVYAGIGWVIWRTKEDLPEELIFHINYLGADQPTFTLNFSKGSSQVIAQYYQLIRLGYEGYRNIMENCRENAMVLKEGLEKTGRFNIVSKDNGIPLVAFSLKDNSRHNEFEVSDMLRRFGWIVPAYTMPADAQHVTVLRVVIREDFSRTLAERLVLDIQKVLHDLETLPAKISANCEEKKQRNGTIFHKKSAIETQREITTAWKKFVMDKKISGVC
>gnl_Nelnu_v1.0_NNU_019880-RA
MVLSVVQSAEESSSAFIDSVFASRYVQDPLPRYNLSEKSIPKEAAYQIIHDELLLDGNPRLNLASFVTTWMEPECDKLMVEAINKNYVDMDEYPVTTEFQNRCVNIIANLFNAPVDETRRAIGVGTVGSSEAIMLAGLAFKRRWQNKRKAQGKPYDKPNIVTGANVQVCWEKFARYFEVELKEVKLREGYYVMDPVKAVEMVDENTICVGAILGSTLNGEFEDIKLLNDLLAKKNKMTGWDTPIHVDAASGGFVAPFLYPELEWDFRLPLVKSINVSGHKYGLVYAGIGWVIWRSKEDLPEELIFHINYLGADQPTFTLNFSKGSSQIIAQYYQFLRMGFEGYKNVMTNCMENARVLREGLERTGRFEIVSKTQGIPLVAFAFKDKNKSLAFKLSKALRNYGWIVPAYTMPPNAEHVTILRVVVREDLSRQLVEKLLSHIESALSELEDEPAVPKITFTYEMKPRRFVGDGGEGDLHIPETSVNWKREKPKVIYKDVPVTGGKTKGVC
>gnl_Nelnu_v1.0_NNU_000320-RA
HVPHSLFILSSCFCSPPRIPNFNPASLSLSLTQTMALSKTASESDVSVHSTFASRYVRTSLPRFKMAEKSIPKEAAYQIISDELMLDGNPRLNLASFVTTWMEPECDKLIMAGINKNYVDMDEYPNRCVNMIAHLFNAPLGESEAAVGVGTVGSSEAIMLAGLAFKRKWQNKRKAEGKPCDSPNIVTGANVQVCWEKFARYFEVELKEVKLREGYYVMDPEKAVEMVDENTICVAAILGSTLNGEFEDVKRLNDLLIEKNKETGWETPIHVDAASGGFIAPFIYPDLEWDFRLPLVKSINVSGHKYGLVYAGIGWVIWRSKEDLPEELIFHINYLGADQPTFTLNFSKGSSQVIAQYYQLIRLGYEGYRNIMENCRENTMVLKEGLEKTERFNIVSKDEGVPLVAFSLKDSSHYTEFQVSDMLRRFGWIVPAYTMPPDAQNITVLRVVIREDFSRTLAERLVHDIQKVLHDLDTLPAKISAKLALNGEEGILPRKKSAIETQREITTAWRKFVMARKTNGVC
>gnl_Orysa_v7.0_LOC_Os08g36320.1
MVLSHASSGRDDAVRCTFATRYACETLPRFRMPEQSIPREAAYQIINDELMLDGNPRLNLASFVTTWMEPECDKLIMDSVNKNYVDMDEYPVTTELQNRCVNMIAHLFNAPIKEDETAIGVGTVGSSEAIMLAGLAFKRKWQNKRKEQGKPCDKPNIVTGANVQVCWEKFARYFEVELKEVKLSEGYYVMDPVKAVEMVDENTICVAAILGSTLTGEFEDVKLLNNLLTEKNKETGWDVPIHVDAASGGFIAPFLYPELEWDFRLPLVKSINVSGHKYGLVYPGVGWVIWRSKEDLPEELIFHINYLGTDQPTFTLNFSKGIQEHHAELHGEHSNTKGRHRGDWSIRNPLQGGRCALGGVLAQGQRQVHRVRHLRAPEEVRLDRAGVHHAGQRRARRRPPRRHQGGLQPEPRRAARLGHRQDPARAGRPFGPGAEDLQRHREAAIGRRWRGHQEERPGDREGDLRVLEGPGEEEADRNLLVWLCEKCLNNVACSICAWDGRIGWD
>gnl_Orysa_v7.0_LOC_Os04g37460.1
MALSTAQTGESMHSSTFASRYVRTALPRFRMPEKSIPKDAAYQIINDELMLDGNPRLNLASFVTTWMEPECDKLMMAAINKNYVDMDEYPVTTELQNRCVNMIAHLFNAPIGDDETAVGVGTVGSSEAIMLAGLAFKRKWQNRMKAEGKPHDKPNIVTGANVQVCWEKFARYFEVELKEVKLTQGYYVMNPEKAVEMVDENTICVAAILGSTLNGEFEDVKMLNDLLTAKNAETGWNTPIHVDAASGGFIAPFIYPELEWDFRLPLVKSINVSGHKYGLVYAGVGWVIWRNKEDLPDELIFHINYLGADQPTFTLNFSKGSNQIIAQYYQLIRLGFEGYKDIMQNCRDNATVLREGIEKTGHFDVVSKDSGVPLVAFSLKDSSRYTVFEVAESLRRFGWIVPAYTMPADAEHVAVMRVVIREDFSRGLAERLITDLTKTVADMDAHAVKKAAAEPAKKTVREIEKEVTTYWRSFVARKKSSLVC
>gnl_Orysa_v7.0_LOC_Os04g37500.1
MVLTHVEAVEEGSEAAAAVFASRYVQDPVPRYELGERSISKDAAYQIVHDELLLDSSPRLNLASFVTTWMEPECDRLILEAINKNYADMDEYPVTTELQNRCVNIIARLFNAPVGDGEKAVGVGTVGSSEAIMLAGLAFKRRWQNRRKAAGKPHDKPNIVTGANVQVCWEKFARYFEVELKEVKLTEGCYVMDPVKAVDMVDENTICVAAILGSTLTGEFEDVRRLNDLLAAKNKRTGWDTPIHVDAASGGFIAPFIYPELEWDFRLPLVKSINVSGHKYGLVYAGVGWVIWRNKEDLPEELIFHINYLGADQPTFTLNFSKGSSQIIAQYYQFLRLGFEGYKSVMKNCMESARTLREGLEKTGRFTIISKEEGVPLVAFTFKDGAGAQAFRLSSGLRRYGWIVPAYTMPAALEHMTVLRVVVREDFGRPLAERFLSHVRMALDEMDLAARAPVPRVQLTIELGPARTAGEEASIRVVKSEAVPVRKSVPLVAGKTKGVC
>gnl_Orysa_v7.0_LOC_Os03g51080.1
MVLSHGVSGSDESVHSTFASRYVRTSLPRFRMPEQSIPKEAAYQIINDELMLDGNPRLNLASFVTTWMEPECDKLIQASVNKNYVDMDEYPVTTELQNRCVNMIAHLFNAPLGDSETAVGVGTVGSSEAIMLAGLAFKRRWQNKMKAAGKPCDKPNIVTGANVQVCWEKFARYFEVELKEVKLSDGYYVMDPAKAVDMVDENTICVAAILGSTLNGEFEDVKLLNDLLTKKNAETGWDTPIHVDAASGGFIAPFLYPELEWDFRLPLVKSINVSGHKYGLVYAGIGWCIWRSKEDLPEELIFHINYLGADQPTFTLNFSKGSSQVIAQYYQLIRLGFEGYKNIMENCQENAMVLKQGLEKTGRFNIVSKDNGVPLVAFSLKDSARHNEFEISDFLRRFGWIVPAYTMPPDAQHVTVLRVVIREDFSRTLAERLVLDVEKVLHELDALPARVVANGGDAAAASASEREMEKQREVISLWKRAVLAKKKTNGVC
>gnl_Orysa_v7.0_LOC_Os03g13300.1
MVLSKAVSESDMSVHSTFASRYVRASLPRYRMPENSIPKEAAYQIINDELMLDGNPRLNLASFVTTWMEPECDKLIMAAINKNYVDMDEYPVTTELQNRCVNMIAHLFHAPLGEDETAVGVGTVGSSEAIMLAGLAFKRRWQNKRKAEGKPFDKPNIITGANVQVCWEKFARYFEVELKEVKLRDGYYVMDPEKAVDMVNENTICVAAILGSTLNGEFEDVKLLNDLLDKKNKETGWETPIHVDAASGGFIAPFLYPELEWDFRLPWVKSINVSGHKYGLVYAGIGWCIWRNKEDLPEELIFHINYLGTDQPTFTLNFSKGSSQVIAQYYQLIRHGFEGYRNIMENCHENAMVLKEGLVKTGRFDIVSKDEGVPLVAFSLKDRSRHDEFEISDMLRRFGWIVPAYTMPPDAQHVTVLRVVIREEFSRTLAERLVLDIEKVMYQLDALPSRLMPPVPPAPLLVVAKKSELETQRSVTEAWKKFVLAKRTNGVC
>gnl_Phavu_v2.1_Phvul.008G239700.1
MVLSKTASQTDVSVHSTFASRYVRTALPRFKMGELSIPKEAAYQIINDELMLDGNPRLNLASFVTTWMEPECDKLIMAAINKNYVDMDEYPVTTELQNRCVNMIAHLFNAPLEDSEIAVGVGTVGSSEAIMLAGLAFKRRWQNRRKEQGKSCDSPNIVTGANVQVCWEKFARYFEVELKEVKLSDGYFVMDPDKAAEMVDENTICVAAILGSTLNGEFEDVKRLNDLLVQKNQETGWDTPIHVDAASGGFIAPFIYPELEWDFRLPLVKSINVSGHKYGLVYAGIGWVIWRTKEDLPEELIFHINYLGADQPTFTLNFSKGSSQIIAQYYQLIRLGYEGYKMVMENCRDNMGVLKEGLEGTGRFNIVSKDIGVPLVAFTLKEHSHFNEFQISDLLRRYGWIVPAYTMPPDAEHVTVLRVVVREDFSRTLAERLVNDITKVVHELEQLPARVISSVTSTGEEGEDAESKVLLAKKSELETQREITSVWKKFVMDKKKMNGVC
>gnl_Phavu_v2.1_Phvul.004G144400.1
MVITSTATHPDEQAQSIFSTFASRYVREPIPRFKIPEKSIPKDAAYQIINDELMLDGTPRLNLASFVTTWMEPECDKLIMASLNKNYVDMDEYPVTTELQNRCVNIIANLFHAPINEDETAVGVGTVGSSEAIMLAGLAFKRKWKTKRKAEGKPYDKPNIVTGANVQVCWEKFARYFEVELKEVKLSEGYYVMDPVKAVEMVDENTICVAAILGSTMTGEFEDVKLLNELLTEKNKETGWDTPIHVDAASGGFIAPFLYPDLEWDFRLPLVKSINVSGHKYGLVYPGVGWVVWRSKDDLPDELVFHINYLGSDQPTFTLNFSKGSSQIIAQYYQLIRLGFEGYKNIMENCLENTRVLKEGIERTGLFNIISKDIGVPLLAFSLKDSSQHSVFEISDQLRKFGWIVPAYTMPPNAQHIAVLRVVVREDFSCGLAQRLVSDIEKVMTLLDTLPSIFSTKTAHVTAITNEISEKVKKSAMETQREIILYWKRLVDGKKLGAC
>gnl_Phavu_v2.1_Phvul.004G144500.1
MVITSTATHPDEKDEHLSSTFASRYVRQPIPKFKMPDSSIPKDAAYQLINDELMLDGAPRLNLASFVTTWMEPECEKLIMASLNKNYVDMDEYPVTTELQNRCVNIIANLFHAPLSEEETAVGVGTVGSSEAIMLAGLAFKRKWQTKRKAEGKPYDKPNIVTGANVQVCWEKFARYFEVELKEVKLSEGYYVMDPVKAVEMVDENTICVAAILGSTMTGEFEDVKLLSELLTEKNKETGWDTPIHVDAASGGFIAPFLYPDLEWDFRLPLVKSINVSGHKYGLVYPGVGWVVWRSSDDLPDELVFHINYLGSDQPTFTLNFSKGSSQIIAQYYQFIRLGFEGYKNIMENCWDNARTLRKGIERTGRFDIISKDIGVPLVAFSLKDSSQHTVFEISDQLRRFGWIVPAYTMPPDAQHIAVLRVVVREDFNHGLAERLAADIDKVVKVLDTLPSPLTIKAAHVTAITSEPNDKVKKSAIETQREISVYWKRLLEGKRLGAC
>gnl_Phavu_v2.1_Phvul.006G087600.1
MVLSKTASESDVSVHSTFASRYVRTSLPRFRMPEESIPKEAAYQIINDELMLDGNPRLNLASFVTTWMEPECDKLIMASINKNYVDMDEYPVTTELQNRCVNMIAHLFNAPLQDSEAAVGVGTVGSSEAIMLAGLAFKRKWQNRRKEEGKPYDKPNIVTGANVQVCWEKFARYFEVELKEVKLRDGYYVMDPDQAVELVDENTICVAAILGSTLNGEFEDVKRLNDLLVEKNKQTGWDTPIHVDAASGGFIAPFIYPELEWDFRLPLVKSINVSGHKYGLVYAGIGWIIWRSKEDLPEELIFHINYLGADQPTFTLNFSKGSSQVIAQYYQLIRLGYEGYRNVMENCRDNMLVLKEGLEKTGRFTIVSKDDGVPLVAFTLKDHTHFNEFQISDMLRRFGWIVPAYTMPPDAQHVTVLRVVIREDFSRTLAERLVADVEKVVHELDALPVRVISSSSVTVNTEENGKVVKKSALETQREITAIWRKFVLERKKLNDKMSGVC
>gnl_Phavu_v2.1_Phvul.002G185800.1
MVFPKPSSESDLFLHSNFASSYDGDSLPRFSMPENSMPKDAAYQNIHDELQLDAIPKLNLASFVTTSMEEECNKLIMESINKNYVDMDEYPATTDLHNRCVNMIARLFHAELGENENAVGAGTVGSSEAIMLAGLAFKKKWMNRRKAEGKPYDKPNLVTGSNVQVCWEKFARYFEVELREVEVREGYYVMDPAKAVELVDENTICVAAILGSTYNGEFEDVKLLNDLLLQKNKQTGWETGIHVDAASGGFVAPFLYPELEWDFRLELVKSINVSGHKYGLVYAGIGWVIWRNKEELPQDLIFHINYLGAHQPTFTLNFSKGSSQIIAQYYQLIRLGQEGYRSIMEKCRENAKVVKENLEKSGRFNIVSKDNGVPVVAFSLKDRRQYDEYKISEMLRRHGWIVPAYPMPPAAQHINVLRVVIRAEFSRTLAQRLVFDIHNVLHELEKVHVPKVMNNITEEKKDVVESGVKKSALDAQREIIGQESNKRQKIMAV
>gnl_Phavu_v2.1_Phvul.002G185900.1
MPEHSMPKEAAYQNIHDELQLDAIPKLNLASFVTTSMEEECNKLIMESINKNYVDMDEYPITTDLHNRCLMIARLFHAEIEENENAVGAGTVGSSEAIMLAGLAFKKKWQNKRKAEGKSYDKPNLVTGSNVPVCWEKFARYFEVELREVEVREGYYVMDPAKAVELVDENTICVAAILGSTYNGEFEDVKLLNDLLLQKNKQTGWETGIHVDGASGGFIAPFLYPELEWDFRLELVKSINVSGHKYGLVYAGIGWVIWRNKEELPQDLIFHINYLGAHQPTFTLNFSKGSSQIIAQYYQLIRLGQEGYRSIMENCRENAKVVKENLEKSGRFNIVSKDNGVPVVAFSLKDRRQYDEYKISEMLRRHGWIVPAYPMPPAAQHINVLRVVIRAEFSRTLAQRLAFDIHNVLHELEKVHAPIMTNNTEEVNKGLVETGVKKTAMDAQSEIISEESNKRQKIMAA
>gnl_Phavu_v2.1_Phvul.002G186000.1
MPEDSMPKEAAYQNIHDELQLDAIPMLNLASFVTTSMEEECNKLIMESINKNYVDMDEYPITTDLHNRCLNMIARLFHAEIGENENAVGAGTVGSSEAIMLAGLAFKKKWQNKRKAEGKSYDKPNLVTGSNVQVCWEKFARYFEVELREVEVREGYYVMDPAKAVELVDENTICVAAILGSTYNGEFEDVKLLNDLLLQKNKQTGWETGIHVDGASGGFIAPFLYPELEWDFRLELVKSINVSGHKYGLVYAGIGWVIWRNKEELPQDLIFHINYLGAHQPTFTLNFSKGSSQIIAQYYQLIRLGQEGYRSIMENCRENAKVVKENLEKSGRFNIVSKDNGVPVVAFSLKDRSQYDEYKISEMLRRHGWIVPAYPMPPAAQHINVLRVVIRAEFSRTLAQRLAFDIHNVLNELEKVHAPIMINSSEEENKGLVETGVKETALDAPRAIIVQESNKRQKIMAA
>gnl_Phypa_v3.3_Pp3c17_22200V3.1
MALTTCKSMKETRGHNTIDSMFASRYVQCELPKFTIPERATPKDAAYQIISDELMLDGNPRLNLASFVTTWMEPECDKLIMSALNKNYIDMDEYPITTELQDRCVNMVARLFNAPIEEGEQAIGAGTVGSSEAIMLAGLAFKRKWQNERKAAGKPWDKPNLVTGANVQVCWEKFARYFEVELREVKLKEDYYVMDPYKAVELVDENTICVCAILGSTYNGEFEDVQLLNDLLEEKNREKGLHVPIHVDAASGGFIAPFLYPDIVWDFRLPLVKSINVSGHKYGLVYAGIGWVVWRSKEDLPEELVFHVNYLGADQPTFTLNFSKGASQVIAQYYQLIRLGFEGYKNIMANCAMNAKILTKAIESTGRFKILSKEVGVPVVAFSLLDNSDHNEYEISHQLRHYGWTVPAYTMAADAQHVTLLRVVVREDFSRSLSDRLLTDIKRVLAYFDARPSKLIEAVTAAVVEENKEQHLEMPTTPDAVKATQAFNTVILEHVACKKKHNGHHHSRSRGGHGKKHASPKANGVC
>gnl_Phypa_v3.3_Pp3c23_8800V3.1
MVLTQSRSMKDSNTHTIDSMFATRYVQAPLPRWRLPDNETPKDAASQVINDELMLDGNPRLNLASFVTTWMEPECDKLIQKSLNKNYIDMDEYPITTEIQDRCVNMIAHLFKAPLDDGQPAVGAGTVGSSEAIMLAGLAFKRKWQLQRRAAGLPCDKPNMVTGANVQVCWEKFANYFEVEIRAVKLREDYYVMDPAKAVEMCDENTICVCAILGSTYNGEFEDVATLNNLLEKKNKENGWNIPIHVDAASGGFVAPFMYPDLVWDFRLPLVKSINVSGHKYGLVYAGIGWVVWRSKEDLPEELVFHVNYLGADQPTFTLNFSKGASHVIAQYYQFIRLGFEGYKKINMNCAENAKFLADGIVATGRFKLLSKPVGVPLIAFSLTDRSRFDEYDIADGLRRYGWTVPAYTMAPDAQQITLLRVVVREDFSRSLADRLMTDLKRTLETLDSQPPKLVQAVSEAIQLQNPELAEPDLSVDQIKEATTVLYGSFNETVKKHAHYHHHKKQQKAHQKHSIHKTNAVC
>gnl_Phypa_v3.3_Pp3c14_21530V3.1
MVLSICKSMKETKGHDTIDSMFASRYAQAELPRFEIPTQETPKDVAYQIISDELMLDGNPRLNLASFVTTWMEPECDKLIMAALNKNYIDMDEYPITTELQDRCVNMVARLFNAPIGEGEQAVGAGTVGSSEAIMLAGLAFKRKWQLERKAAGKPWDKPNMVTGANVQVCWEKFARYFEVELREVTLKEDYYVMDPHRAVELVDENTICVCAILGSTYNGEFEDVQLLNDLLEKKNQELGLNVPIHVDAASGGFVVPFIYPDIVWDFRLPLVKSINVSGHKYGLVYAGIGWVVWRNKEDLPEELIFHVNYLGADQPTFTLNFSKGASQVIAQYYQLIRLGFNGYKSIMTNCAMNAKILTQAIENLGRFKILSKEVGVPLVAFSLLDSSNYTEFDISDGLRRYGWTVPAYTMAPDAQHVTLLRVVVREDFSRSLANRLVTDIKRVLDHFDARPPKLIEVVTAAVAQENREANLDLPTTPDAVKATAAFNDIVVEGHHGGKKKQQHGHGHGHHGRSHSHSHHGRSHSHHHSHSKDNHGKKPALHKMNGVC
>gnl_Phypa_v3.3_Pp3c8_7810V3.1
MVLSELKGMKEVDSSNVDSIYASRYVQNELPRWSLPEREFPKDAAYQVIADELMLDGNPRLNFASFVTTWMEPECDKLMLGALSKNYIDMDEYPITTELQDRCVNMIARLFNASLEEGQTAIGAGTVGSSEAIMLAGLAFKRKWQLERKAKGLPFDKPNMVTGANVHVVWEKFANYFEVELRAVKLREDYYVMDPAKAVEMCDENTICVSAILGSTYNGEFEDVETLNNLLEKKNKEKGWHIPIHVDAASGGFVAPFLYPDLVWDFRLPLVKSINVSGHKYGLVYPGVGWVVWRSKEDLPEELIFHVNYLGADQPTFTLNFSKGASQIIAQYYQFIRLGFEGYSKIIANCAKNAKTLAESIVATGRFKLLSKPQGVPLVAFSLKDKRKFDEFDIADGLRRHGWTVSAYTMAPDAQQTTLLRVVVREDFSRGLSDRLVEDLKKVLKTLDSQPAKLVQAVAEVIQEQHHELANSNATVEDIKQTVEHDVPFHEMVKKLSDAHNHRKKAQAHKLHSIHKTNGVC
>gnl_Pinta_v2.0_PITA_000085369-RA
MVEENTICVATILGSTYNREFEDAKLSNDLLIQKNKETGLIWVIWREKQDLPEDLIFHINYLGTNQPIFTFNFSKGLLDYHGKLCGKCKALADGLVRTGRFNILWKGINVPLVVISLKDSSRHDEYEIFYHLRRFGWIVPMYTMDPDAQEVKILRVVVQEDFNQSLAE
>gnl_Pinta_v2.0_PITA_000074849-RA
MEAATPNVVAARANAKYLTEILEETGRFIILSKYVGVPVVAFLLKDKRFEHHQYEIFDNFRKFGWIVPAYTMASDAQHIMLLRIIVREDFNRTQVEQLAQNIEMVLKELEVHHPKIIKVH
>gnl_Pinta_v2.0_PITA_000019320-RA
MGMGYNRLTKSNPISLDRLGGDLESKKNTRFAGGELRASLSQRPGSFDDFSATIDKKLVGSTQVSGKPANPPKADQLLAARKDHFDRDPKNPRTHSGKEDLGFGQGSALKKEILDYEGGAGFFGKARGLGVPEGIMGGFGSGTIALRTLISKKYQRWDLMEMDRPQEEKVEDAFQQETPISDSLHAQPQELEKRVQDTTEAPPAPSTKDKKVSEPPISGSGLEETGRFSILSKYVNMCVVAFSLKDKRFEHNEYEIFDNLRKSRWIVPTHTMDPDAQHITFLLIVAREDYNRTQVEQLAQNIEIILQELEGHHPKIIEVF
>gnl_Pinta_v2.0_PITA_000020844-RA
MALISAAAETNGLRCSTFAPESLPDRCQMLEEPISKDAAYQIISDELMLLGNPRLNLTSSVTTWMEPECDKLIMQAINKNYVDMDEYPVPTELQKFLKDFVFFDLEKNRCVNIIANLFKAPFGDGEEPVGVGTVGSSEAIMLAGLAFKRKWQNKRKAEGKPYDKPNIVTGANVEVCWEKFAQYFEVERKEVKLKEGCYVMDPAEAVKMVDENTICVAAILGSPYNGQFEDVKDLNDRLLDKNKEKGWETPIHVDATNGGFIAPFLDPDLKWDFRLQLVKSINVNGQKYGLVYPRIGWVIWKTKQDLPEELIFPINYLGTDGPTFTLNSCKGASQIIAQYYQFIRLGLEGYRNVVCHCADIAKDLATDLLKTRRFNLLSERVGVPLVAFSLKDSSRHDEYEISDHLRRLGWIVPAYRMAPDAQHVNFLRVVVRQDFSRSLAKRLVRDIEKVLQELDALPPKLVREVMTPSLDMQTVPGQEPDPLSPSKINTQTPDQVDKKRRRNSSPARSPIDSRLLSGMGSGTEEEPFEDHSPPPNKRMKSGLEFSRNIPHPGFV
>gnl_Pinta_v2.0_PITA_000016663-RA
MALSEAKHDSGSSIESLFASRYCQESLPKFRLPEKSIPKDAAYQIINDELMLDGNPRLNLASFVTTWMEPECDKLMMTAMNKNYVDMDEYPVTTELQNRCVNIIASMYHAPMREGDQAIGVGTVGSSEAIMLAGLAFKRKWQNKRKAEGKPYDKPNIVTGSNVQVCWEKFARYFEVDLKEVKLREGYYVMDPIKAVEMVDENTICVAAILGSTYNGEFEDVKLLNDLLIEKNKKTQWDTPIHVDAASGGFIAPFLYPELEWDFRLPLVRSINVSGHKYGLVYAGVGWVVWRTKQDLPEELIFHINYLGADQPTFTLNFSKGASQIIAQYYQLIRLGFEGYKRIMENCSANAKLLRDSLSDTGRFNILSKEIGVPLVAFSLKDNHKHDEYEISEHLRRFGWIVPAYTMAPDAQHVTLLRVVVREDFNRTLAERLVRDILRVLQELDAMPPKTPAGGARVADHGYATRHKVAAHHVATKPTRRMQRTKSIC
>gnl_Pinta_v2.0_PITA_000006512-RA
MDRFIQRLLQDMFQMPDRSIPKDVVYQIINDKLMLDGNPRLNLASFVTTWMEPECDKLIMQAINKNYVDMDEYLVTTELQNRCMNIIANLFNAPLSHGEEAFGMGTIESSEMIMLAGLAFKRKWQNKRKAERKPCDKPNIVIGENVQVCWEKFPQYFEVEMKELKLKEGYYVMDPVKAVEMVDENTICMAAILGSTYNGEFENVKLLNDLLLQKNKESRWDTPIHVDVVSGEFIAPFLYPYLEWDFWLPLVNCTNMSEHKYGLVYGRIGWVIWRAKHDLPEDLILHINYLGIDQPPSPSTSPEVKSNFLS
>gnl_Poptr_v3.0_Potri.010G100500.1
MVLSKIASQSDVSVHSTFSSRYVRESLPRYKMPENSIPKEAAFQIINDELMLDGNPRLNLASFVTTWMEPECDKLIMDSINKNYVDMDEYPVTTELQNRCVNIIAHLFNAPLGESEAAVGVGTVGSSEAIMLAGLAFKRKWQNKRKAEGKPYDKPNIVTGANVQVCWEKFARYFEVELKEVKLTEDYYVMDPVKAAEMVDENTICVAAILGYTLNGEFEDVKLLNDLLVEKNRITGWDTPIHVDAASGGFIAPFLWPDLEWDFRLPLVKSINVSGHKYGLVYAGVGWVIWRSKEDLPEELIFHINYLGTDQPTFTLNFSKGSSQIIAQYYQLIRLGYEGYRNVMENCHENAMMLKEGLEKTGRFKIVSKDIGVPLVAFSLVDKSWGHDEFEIAETLRRFGWIVPAYTMPADAKHITVLRVVIREDFSRTLAERLVRDITKVLHELDSLPAKLSAKISGKINDTEAGKNGTTVVKKTAAETQREITTYWKNFVTAKKSNRNKIC
>gnl_Poptr_v3.0_Potri.004G075200.1
MVLSKTASESDVSVHSTFASRYVRASLPRFKMPENSIPKEAAFQIINDELMLDGNPRLNLASFVTTWMEPECDKLIMASINKNYVDMDEYPVTTELQNRCVNMIAHLFNAPLGDSETAVGVGTVGSSEAIMLAGLAFKRKWQNKRKAEGKPYDKPNIVTGANVQVCWEKFARYFEVELKEVKLSDGYYVMDPEKAVQMVDENTICVAAILGSTLNGEFEDVKLLNDLLVEKNKSTGWDTPIHVDAASGGFIAPFIYPELEWDFRLPLVKSINVSGHKYGLVYAGIGWVIWRNKEDLPEELIFHINYLGADQPTFTLNFSKGSSQVIAQYYQLIRLGYEGYRNVMENCRDNMLVLKQGLEKTGKFNIVSKDNGVPLVAFSLKDNSLHNEFEVSDMLRRFGWIVPAYTMPPDAQHVTVLRVVIREDFSRTLAERLVIDIGKVLHELETLPSRISAKIVLANEEKDAVADKDKKDVQKETREIITAWRKLVIQRKKMNGVC
>gnl_Poptr_v3.0_Potri.004G075300.1
MALSKTTLDTDVSVHSTFASRYVRASLPRFRMPENSIPKEAAYQIINDELMLDGNPRLNLASFVTTWMEPECDKLIMASVNKNYVDMDEYPVTTELQNRCVNMIAHLFNAPLGESETAVGVGTVGSSEAIMLAGLAFKRKWQNKRKAEGKPCDQPNIVTGANVQVCWEKFARYFEVELKEVKLREGYYVMDPEKAVEMVDENTICVAAILGSTLNGEFEDVKLLNDLLTKKNKETGWDTPIHVDAASGGFIAPFIYPDLEWDFRLPLVKSINVSGHKYGLVYAGIGWVIWRSKEDLPEELIFHINYLGADQPTFTLNFSKGSSQVIAQYYQLIRLGYEGYKNVMENCRDNMLVLKEGLELTGRFDIISKDIGVPLVAFSLKDSSTHNEFEVSDMLRRFGWIVPAYTMPPDAQHITVLRVVIREDFSRTLAERLVNDIQKVIHELETVPCKVCARISISGDGDNEQHGAVVVKKTALETQREITTIWRKFVMEKKKMNGVC
>gnl_Poptr_v3.0_Potri.008G141100.1
MVLSKIFSQSDVSMHSTFASRYVRESLPRYKMPENSIPKEAAFQIINDELMLDGKPRLNLASFVTTWMEPECDKLIMDSINKNYVDMDEYPVTTELQNRCVNMIAHLFNAPLGESEAAVGVGTVGSSEAIMLAGLAFKRKWQNKRKAEGKPCDKPNIVTGANVQVCWEKFARYFEVELKEVKLTEDYYVMDPAKAVELVDENTICVAAILGSTLNGEFEDVKLLNDLLLEKNKITGWDTPIHVDAASGGFIAPFLWPELEWDFRLPLVKSINVSGHKYGLVYAGVGWVIWRSKEDLPEELIFHINYLGSDQPTFTLNFSKGSSQIIAQYYQLIRLGYEGYRNVMDNCHDNAMVLKEGLEKTGRFKIVSKDIGVPLVAFSLKDQNRGHNEFEIAETLRRFGWIVPAYTMPADAKHITVLRVVIREDFSRTLAERLVLDITKVMHELDALPAKPSSKMSINGNENGKISGSLEGKNGTVVKKTAMETQREITTYWKNFVMAKKSDKNKIC
>gnl_Poptr_v3.0_Potri.012G039000.1
MVISTAATDSDENLYSTFASRYVRTALPSCCRFKMPENSMPKDAAYQVINDELMLDGNPRLNLASFVTTWMEPECNDLIMASINKNYVDMDEYPVTTELQNRCVNIIAHLFNAPVGEKETAVGVGTVGSSEAIMLAGLAFKRKWQNKRKAEGKPYDKPNIVTGANVQVCWEKFARYFEVELKEVKLTEGYYVMDPVKAVEMVDENTICVAAILGSTLTGEFEDVKLLNDLLSKKNKETGWNTPIHVDAASGGFIAPFIWPDLEWDFRLPLVKSINVSGHKYGLVYAGVGWVVWRTKEDLPDELIFHINYLGSDQPTFTLNFSKGSGQIIAQYYQFIRLGFEGYKRIMENCLENARVLREGLEKTGRFDIVSKDKGVPLVAFSLKDSSKHTVFEIAESLRRFGWIIPAYTMPANAQHIAVLRVVVREDFNRSLAERLVSHIDQVMKETDSLPSRVAVQASRIVTVDETQDNMDGKKTVKKSSREIQEEVTLYWRRLASEKRTGAC
>gnl_Poptr_v3.0_Potri.T059300.1
MENRRKEGNPYDQPNIVTGVPLVAFSLKDRSTHKEFEVSDMLRRFGWIVPAYNMPPDAQHVTVLRVVIREDFSHAH
>gnl_Poptr_v3.0_Potri.T059200.1
MVLSKTSSESDDSVHSTFASRYVRASLPRFKMPENSIPKEAAFQIINDELMLDGNPRLNLASFVTTWMEPECDKLIMASINKNYVDMDEYPVTTELQNRCVNIIAHLFNAPLGDSETAIGVGTVGSSEAIMLAGLAFKRRWQNKMKAEGKPYDKPNIVTGANVQVCWEKFARYFEVELKEVKLRDGYYVMDPEKAVKMVDENTICVAAILGSTLNGEFEDVKLLNDLLVEKNKETGWDTPIHVDAASGGFIAPFIYPELEWDFRLPLVKSINVSGHKYGLVYAGIGWVVWRNKEDLPEELIFHINYLGADQPTFTLNFSKGSSQVIAQYYQLIRLGYEGYKNVMENCRDNMMVLKQGLENTGKFNIVSKDNGVPLVAFSLKDNSSHKEFEVSEMLRRFGWIVPAYTMPPDAQHVTVLRVVIREDFSRTLAERLVLDIEKVLHELETLPCRISTKIALANEEKEAAANKEKRDLEKTREITTVWRKFVMQRKMNGVC
>gnl_Prupe_v2.1_Prupe.5G240300.1
MVISTTSSERGGQVNSTFASRYVRNALPKFEMPETSIPKDAAYQIIKDELMLDGNPRLNLASFVTTWMEPECDQLIMASLNKNYVDMDEYPVTTELQNRCVNIIANLFNAPLGDGETAVGVGTVGSSEAMMLAGLAFKRKWQQKRKAEGKPYDKPNMVTGSNVQVCWEKFARYFEVDLKEVKLSEGYYVMDPVKAVEMVDENTICVAAILGSTLTGEFEDVKLLNDLLTQKNKEKGWDTPIHVDAASGGFIAPFLYPDLVWDFRLPLVKSINVSGHKYGLVYAGVGWVVWRSKEDLPDELVFHINYLGSDQPTFTLNFSKGSSQIIAQYYQFIRLGFEGYKNVMENCMENTRFLREGLEKTGRFEIVSKDIGVPLVAFSLKDSSKHTVFEISDSLRKFGWIVPAYTMPANAEHIAVLRVVVREDFSRGLAERLISDIIKVVKETDTLPSRISTKTAHVTATVDEMARSSEGAVKPAKKSVEEIEQEITRRWKGLVDGKKRGVC
>gnl_Prupe_v2.1_Prupe.3G015900.1
MVLSKTASESDVSVHSTFASRYVRTSLPRFKMAENSIPKEAAYQIINDELMLDGNPRLNLASFVTTWMEPECDKLMMASINKNYVDMDEYPVTTELQNRCVNIIAHLFNAPLEDSESAVGVGTVGSSEAIMLAGLAFKRKWQNKRRAEGKPIDNPNIVTGANVQVCWEKFARYFEVELKEVKLREGYYVMDPEKAVEMVDENTICVAAILGSTLNGEFEDVKRLNDLLVEKNKETGWDTPIHVDAASGGFIAPFLYPELEWDFRLPLVKSINVSGHKYGLVYAGIGWVIWRNKEDLPEELIFHINYLGADQPTFTLNFSKGSSQVIAQYYQLIRLGFEGYRNVMENCRENMIVLKEGLEKTERFNIVSKDEGVPLVAFSLRDNHRHDEFEISDLLRRFGWIVPAYTMPPDAQHVTVLRVVIREDFSHTLAERLVNDIQKVLHELDTLPSKLSSNVKAADGEDGKPAETRALESKKSDLEKTREITTIWRKFVTARKQKMNVVC
>gnl_Prupe_v2.1_Prupe.3G016000.1
MVLSKIASESDVFVHSTFASRYVRTSFPRFKMAENSIPKEAAYQIINDELMLDGNPRLNLASFVTTWMEPECDKLMMASINKNYVDMDEYPVTTELQNRCVNIIAHLFNAPLGESESAVGVGTVGSSEAIMLAGLAFKRKWQNKRRAEGKPTDNPNIVTGANVQVCWEKFARYFEVELKEVKLREGYYVMDPEKAVEMVDENTICVAAILGSTLNGEFEDVKRLNDLLVEKNKETGWDTPIHVDAASGGFIAPFLYPELEWDFRLPLVKSINVSGHKYGLVYAGIGWVIWRNKEDLPEELIFHINYLGADQPTFTLNFSKGSSQVIAQYYQLIRLGFEGYRNVMENCRENMIVLKEGLEKTARFNIVSKDEGVPLVAFSLRDNHRHDEFEISDLLRRFGWIVPAYTMPPDAQHVTVLRVVIRGRTFSRTFGGAPSE
>gnl_Prupe_v2.1_Prupe.1G339900.1
MGLSKTFSASDVSVHSTYASRYIRDSPAKYKMPENSTPKDVAFQMINDELMLDGKPRLNLASFVTTWMEPECEKLIMDSLNKNYVDMDEYPVTTELQNRCVNMIADLFHAPHEDGEAATGTGTVGSSEAIMLAGLAFKRKWQNKMKAQGKPYDKPNIVTGANVQVCWEKFARYFEVELKEVKVREDYYVMDPVKAVEMVDENTICVAAILGSTYNGEFEDVKLLNDLLLEKNKQTGWDTPIHVDAASGGFIAPFLYPDLEWDFRLPLVKSINVSGHKYGLVYAGIGWIVWRAKEDLPEDLIFHINYLGADQPTFTLNFSKSSSQIIAQYYQLIRLGFEGYRNIMENCQNNAMVLKAGLIKTERFKILSKDIGVPVVAFSLKNRSRYNEFKVSENLRRSGWIVPAYSMPADAKHVALLRVVIREDFSCTLAERLVSDITHVLQELDMLHPAAPPAIENGHLKVAANGLLKVPANGVANCDHKVAANGVANGKA
>gnl_Selmo_v1.0_164618
MVLTMTSEADTSLQSTFASRYSQSSVSRYRIPDQETPKDAAYQIISDELMLDGNPRLNLASFVTTWMEPECDKLVMASLNKNYIDMDEYPVTTELQDRCVNMIARLFNAPVGDSEQAIGAGTIGSSEAIMLAGLALKRKWQNKRKAEGKPWDKPNIVTGSNVQVCWEKFARYFEVELKEVKLSKDYYVMDPHKAVEMVDENTICIAAILGSTYNGEFEDVKLLNELLEKKNKDTGWNTPIHVDAASGGFIAPFLYPDLEWDFRLPLVKSINVSGHKYGLVYAGIGWVIWRGKEDLPEELVFHINYLGADQPTFTLNFSKGASQIIAQYYQLIRLGFRGYKSIMQNCQANAKILADALVATGRFVILSKEIGVPVVAFSLKDRKNHDEYEIADHLRRYGWIVPAYTMAPDAQDVTLLRVVVREDFSRTLADRLVSDIVAVFKYLDAHPPRLIQAVTEALAKDPEVKKELLDAEPGEVKAQLDLRKSSVFEDIRNSQRAFKVWKKFALSKTNGVC
>gnl_Solly_v2.4_Solyc03g098240.2.1
MVLTTTSIRDSEESLHCTFASRYVQEPLPKFKIPKKSMPKEAAYQIVNDELMLDGNPRLNLASFVSTWMEPECDKLIMSSINKNYVDMDEYPVTTELQNRCVNMLAHLFHAPVGDDETAVGVGTVGSSEAIMLAGLAFKRKWQSKRKAEGKPFDKPNIVTGANVQVCWEKFARYFEVELKEVKLKEGYYVMDPAKAVEIVDENTICVAAILGSTLTGEFEDVKLLNELLTKKNKETGWETPIHVDAASGGFIAPFLWPDLEWDFRLPLVKSINVSGHKYGLVYAGVGWVIWRSKEDLPDELVFHINYLGSDQPTFTLNFSKGSYQIIAQYYQLIRLGFEGYKDVMKNCLSNAKVLTEGITKMGRFDIVSKDVGVPVVAFSLRDSSKYTVFEVSEHLRRFGWIVPAYTMPPDAEHIAVLRVVIREDFSHSLAERLVSDIEKILSELDTQPPRLPTKAVRVTAEEVRDDKGDGLHHFHMDTVETQKDIIKHWRKIAGKKTSGVC
>gnl_Solly_v2.4_Solyc01g005000.2.1
MVLSKTPSDDSVHSTFASRYVRTSLPRFEMLEKSIPKEAAYQMINDELMLDGNPRLNLASFVTTWMEPECDKLMMASINKNYVDMDEYPVTTELQNRCVNMIARLFNAPLKEEEIGIGVGTVGSSEAIMLAGLAFKRNWQNKRKAEGKPYDKPNIVTGANVQVCWEKFANYFEVELKQVKLSEGYYVMDPIKAVEMVDDNTICVAAILGSTLNGEFEDVKLLNDLLIEKNKQTGWDTPIHVDAASGGFIAPFIYPELEWDFRLPLVKSINVSGHKYGLVYAGIGWVIWRTKQDLPQQLIFHINYLGADQPTFTLNFSKGSSQVIAQYYQLIRLGYEGYRNVMENCRENAIVLRKGLEKTGRFNIISKDEGIPLVAFSLKDNSLHNEFEVSETLRRFGWIVPAYTMPADLQHVTVLRVVIREDFSRTLADRLVSDIVKVLHELPNAKKVEDNLMINNEKKTEIEVQRAIAEFWKKYVLARKASIC
>gnl_Solly_v2.4_Solyc04g025530.2.1
MVLSKTSSESDVSVHSTFASRYVRTSLPRFEMPENSIPKEAAYQIINDELMLDGNPRLNLASFVTTWMEPECDKLMMSSINKNYVDMDEYPVTTELQNRCVNMIARLFNAPLEEEEAAIGVGTVGSSEAIMLAGLAFKRNWQNKRKAEGKPYDKPNIVTGANVQVCWEKFANYFEVELKEVKLREGYYVMDPMKAVEMVDDNTICVAAILGSTLNGEFEDVKLLNDLLIQKNKQTGWDTPIHVDAASGGFIAPFIYPELEWDFRLPLVKSINVSGHKYGLVYAGIGWVIWRTKQDLPEQLIFHINYLGADQLTFTLNFSKGSSQIIAQYYQLIRLGYEGYRNVMENCRENAIVLREGLEKTGRFNIVSKDEGVPLVAFSLKDNSLHNEFEVSETLRRFGWIVPAYTMPADAQHITVLRVVIREDFSRTLAERLVFDIVKVLHELDTLPARLSAKMEENLVIENNNGKKTEIEVQREVTDFWKKFVLARKAAVC
>gnl_Solly_v2.4_Solyc05g054050.2.1
MVISKAASESDLSVHSTFASRYVRVSLPRFKMPENSIPKDAAYQIINDELMLDGNPRLNLASFVTTWMEPECDKLIMDSINKNYVDMDEYPVTTELQNRCVNMIAHLFNAPLGEGEAAVGVGTVGSSEAIMLAGLAFKRKWQNKMKAQGKPHDKPNIVTGANVQVCWEKFARYFEVELKEVKLEDGYYVMDPEKAVEMVDENTICVAAILGSTLNGEFEDVKRLNDLLVEKNKETGWDTPIHVDAASGGFIAPFIYPEIEWDFRLPLVKSINVSGHKYGLVYAGIGWVIWRNKEDLPEELIFHINYLGADQPTFTLNFSKGSSQVIAQYYQLIRLGYEGYKNIMENCQENTRVLREGLEKIERFNIVSKEIGVPLVAFSLKDNSKHNEFEISEHLRRFGWIVPAYTMPANAEHVTVLRVVIREDFSRTLAERLVGDIVKVLHELDNLPARVTAKLAAIAEGEGSSGHKKSPMEVQLEITNVWKKFVAEKKKTKNVIC
>gnl_Solly_v2.4_Solyc11g011920.1.1
MVLSKIASESDVSVHSTFASRYVRTSLPRFKMPENSIPKEAAYQIINDELMLDGNPRLNLASFVTTWMEPECDKLMMDSINKNYVDMDEYPVTTELQNRCVNMIAHLFNAPLEDGETAVGVGTVGSSEAIMLAGLAFKRKWQNKMKAQGKPYDKPNIVTGANVQVCWEKFARYFEVELKEVKLTDGYYVMSPEKAVEMVDENTICVAAILGSTLNGEFEDVKKLNDLLIEKNKETGWDTPIHVDAASGGFIAPFIYPELEWDFRLPLVKSINVSGHKYGLVYAGIGWVIWRNKEDLPDELIFHINYLGADQPTFTLNFSKGSSQVIAQYYQLIRLGYEGYKNVMENCQENARVLREGLEKTGRFEIVSKEVGVPLVAFSLKDNSKHDEFEISETLRRFGWIVPAYTMPPDAQHITVLRVVIREDFSRTLAERLVMDIVKVLHELDMLPARVKAKLAVAEEAAAANGIDSVAHHKTDREWELQVTEAWKKFVADKKKNKTMGVC
>gnl_Sorbi_v3.1_Sobic.007G152800.1
MVVSVAATGPGTDAEPVSSTTFASRYVRDPLPRSVSQPVPFLPAFGSGSSVSSPPRTPLVGHETHTTASIPLLVAVALTNHQHPPQKGENESGHKRAAMVLSHASSSRDDDAVASTFASRYVRERLPRYRMPERSIPREAAYQIISDELMLDGNPRLNLASFVTTWMEPECDKLIMDSVNKNYVDMDEYPVTTELQNRCVNMIAHLFNAPIKEEETAIGVGTVGSSEAIMLAGLAFKRKWQNKRKEQGKPCDKPNIVTGANVQVCWEKFARYFEVELKEVKLSEGYYVMDPVKAVEMVDENTICVAAILGSTLTGEFEDVKLLNDLLTKKNKETGWDVPIHVDAASGGFIAPFLYPELEWDFRLPLVKSINVSGHKYGLVYAGVGWVIWRSKEDLPEELIFHINYLGTDQPTFTLNFSKGSSQIIAQYYQLIRLGFEGYKNIMENCQENAAILREGIAATGRFDVLSKDTGVPLVAFSLKDSSRFSVFDISENLRRFSWIVPAYTMPADAEHVAVLRVVIREDFSRSLCERLVSDIKKILHELDARATHAVTWVSTAAAAAVQADDGAVVGKKSALEIEREVAARWRNAVNKKKTGVC
>gnl_Sorbi_v3.1_Sobic.001G111000.1
MVLSHGVGGSDESVHSTFASRYVRASLPRFRMPEQSIPKEAAYQIINDELMLDGNPRLNLASFVTTWMEPECDKLIQASVNKNYVDMDEYPVTTELQNRCVNMIAHLFNAPLGDSETAVGVGTVGSSEAIMLAGLAFKRRWQNKMKAAGKPCDKPNIVTGANVQVCWEKFARYFEVELKEVKLSDGYYVMDPQKAVDMVDENTICVAAILGSTLNGEFEDVKLLNDLLTKKNAETGWDTPIHVDAASGGFIAPFLYPELEWDFRLPLVKSINVSGHKYGLVYAGIGWCIWRSKEDLPEELIFHINYLGADQPTFTLNFSKGSSQVIAQYYQLIRLGFEGYKNIMENCQENAMVLKQGLEKTGKFNIVSKDNGVPLVAFSLKDSSRHNEFEISDFLRRFGWIVPAYTMPPDAQHVTVLRVVIREDFSRTLAERLVLDIEKVLHELDALPARVPSGDLAALAAAEASEKAMEKQREVISLWKRAVLAKKKTNGVC
>gnl_Sorbi_v3.1_Sobic.001G443800.1
MVLSKAVSESDMSVHSTFASRYVRSSLPRYRMPENSIPKEAAYQIINDELMLDGNPRLNLASFVTTWMEPECDKLIMAAINKNYVDMDEYPVTTELQNRCVNMIAHLFNAPLGESETAVGVGTVGSSEAIMLAGLAFKRRWQNKRRAEGKPFDKPNIVTGANVQVCWEKFARYFEVELREVKLRDGYYVMDPEKAVEMVDENTICVAAILGSTLNGEFEDVKLLNDLLEVKNGETGWGTPIHVDAASGGFIAPFLYPELEWDFRLPWVKSINVSGHKYGLVYAGIGWCIWRSKEDLPEELIFHINYLGADQPTFTLNFSKGSSQVIAQYYQLIRHGFEGYRNIMENCHENAMVLKEGLEKTGRFNIVSKDEGVPLVAFSLKDRSRHDEFEISDMLRRFGWIVPAYTMPADAQHVTVLRVVIREEFSRTLAERLVLDIEKVMYQLDALPSRIPPPPPPAQLVRKKSELETQRSVTEAWKKFVLAKKTNGVC
>gnl_Sorbi_v3.1_Sobic.006G095700.1
MALSTANTNAAESHLHCSTFASRYVRTALPRFKMPEQSIPKEAAYQIINDELMLDGNPRLNLASFVTTWMEPECDKLIQSSINKNYVDMDEYPVTTELQNRCVNMIAHLFNAPIGDDETAVGVGTVGSSEAIMLAGLAFKRKWQNKMKAAGKPYDKPNIVTGANVQVCWEKFARYFEVELKEVKLREGYYVMDPEKAAEMVDENTICVAAILGSTLNGEFEDVKMLNDLLAAKNAETGWDTPIHVDAASGGFIAPFIYPELEWDFRLPLVKSINVSGHKYGLVYAGVGWVIWRSKDDLPDELIFHINYLGADQPTFTLNFSKGSSQIIAQYYQLIRLGFEGYKDVMQNCRDNATVLREGIEKMGYFDVVSKDSGVPLVAFSLKDSSKYTVFEVAESLRRFGWIVPAYTMPADAEHVAVMRVVIREDFSRGLAERLIADLGKTMADMDAHAGKKAPDHPKKSVHDIEKEVTTFWRRLVANNKKKSSMVC
>gnl_Sorbi_v3.1_Sobic.006G096500.1
MVLTHVHDLDDAAAASAVVFASRYVQDPLPRYELGEKSISKDAAYQIIHDELLLDSSPRLNLASFVTTWMEPECDRLILEGINKNYADMDEYPVTTELQNRCVNIIARLFHAPAVGASSDGKAVGVGTVGSSEAIMLAGLAFKRRWQNRRKAAGKPYDKPNIVTGANVQVCWEKFARYFEVELKEVKLREGCYVMDPDEAVRMVDENTICVAAILGSTLTGEFEDVKMLNDLLAAKNAETGWDTPIHVDAASGGFIAPFLYPELEWDFRLPLVKSINVSGHKYGLVYAGVGWVIWRSKEDLPEDLIFHINYLGADQPTFTLNFSKGSSQIIAQYYQFLRLGFEGYRNVMENCMESAQTLREGLEQMGRFTIISKEQGVPLVAFTFKSKDETSLAFKLSSELRRYGWIVPAYTMPANLEHMAVLRVVVWEDFGRPLAERFLSHVRMALEELDHAAKGGPVPRMRVTIELGPPDRGSGEEASARVVKREAVVVPVHRSVSLSGGKTKGVC
>gnl_Spipo_v2_Spipo15G0042300
MVLSKTASESDVSVHSTFASRYVRTSLPRFRMPDNSIPKEAAFQIINDELMLDGNPRLNLASFVTTWMEPECDKLIMAAVNKNYVDMDEYPVTTELQNRCVNMIAHLFNAPLGESETAVGVGTVGSSEAIMLAGLAFKRKWQNKRKAEGKPWDKPNIVTGANVQVCWEKFARYFEVELKEVKLRDGYYVMDPVKAVELVDENTICVAAILGSTLNGEFEDVKLLNDLLENKNKETGWDTPIHVDAASGGFIAPFLYPELEWDFRLPLVKSINVSGHKYGLVYAGIGWAVWRSKEDLPEELIFHINYLGADQPTFTLNFSKGSSQVIAQYYQLIRLGFEGYKNIMENCQENAMVLKEGLEKTGRFNIISKDNGVPLVAFSLKDRSRHNEFEVSDYLRRFGWIVPAYTMPPDAQHITVLRVVIREDFSRTLAERLVIDIQKVLHELDGAPARPPAVSAEEKALKTTREITTAWRNFVKARKTGVC
>gnl_Stras_v2.0_SGA_v2.0_scaffold108T30987
MPENSIPKEAAYQIINDELMLDGNPRLNLASFVTTWMEPECDKLIMASINKNYVDMDEYPNRCVNMIAHLFNAPLGDDEAAVGIGTVGSSEAIMLAGLTFKRKWQNKIQTWEYPLSIIHSSNWSLIETLGTAQRGRADSSISALLFRGLGPVLVTTMKELGRPHDQPNIVTGANVQVCWEKFARYFEVELKEVKLRDGYYVMDPEKAVKLVDENTICVAAILGSTLNGEFEDVKRLNDLLEQKNRETGYIHNPNFKSYSFVWDTPIHVDAASGGFIAPFLYPELEWDFRLPLVKSINVSGHKYGLVYAGIGWVIWRSKQDLPDELIFHINYLGSDQPTFTLNFSKGSSQVIAQYYQLIRLGYEGYRNIMQNCQENARVVREALEGTGQFKVVSKEKGVPLVAFSLRDNSRHNEFEVSDMLRRFGWVVPAYTMPPDARHVTVLRIVVREDFSRTLADRLVHDILRVIHELDSLPSRVADKLAAEDECSSMVVKRTATEVQREVTTAWRKMIEDRKKTNGIC
>gnl_Stras_v2.0_SGA_v2.0_scaffold45T17127
MVLSKIASQSDVSVHSTFASRYVRDSLPRFKIPENSIPKEAAYQIINDELMLDGNPRLNLASFVTTWMEPECDKLIMSSINKNYVDMDEYPVTTELQANYRSKYYYEIDFIDCFVQSLLNRCVNMIAHLFNAPLGESEAAVGVGTVGSSEAIMLAGLAFKRKWQNKMKALGKPHDKPNIVTGANVQVCWEKFARYFEVELKEVKLRDGYYVMDPEKAVEMVDENTICVAAILGSTLNGEFEDVKRLNDLLVEKNKETGWDTPIHVDAASGGFIAPFLYPELEWDFRLPLVKSINVSGHKYGLVYAGIGWVIWRSKEDLPEELIFHINYLGADQPTFTLNFSKGSSQVIAQYYQLIRLGHEGYRNIMENCQENAMVLKKGLEKSGRFNIVSKDDGVPLVAFSLKDNTRHNEFEISDMLRRFGWIVPAYTMPPDAEHITVLRVVIREDFSRTLAERLVMDIEKVMHELDSMPSRVAEEVEGGGRPPIPKKTGVEVQREVMATWIKFVADRKKTNGVC
>gnl_Stras_v2.0_SGA_v2.0_scaffold114T31891
MVVTSTKLEGSDDEEEHVHSTFASRYVRTSLPRNKIPSGLMPKEAAYQIVNDELMLDGNPRLNLASFVTTWMEPEVDKLIMAALNKNYVDMDEYPVTTELQNRCVNMIAHLFNAPIVGDDGNAVGVGTVGSSEAIMLAGLAFKRKWQAKRKAQAKPHHRPNIVTGANVQVCWEKFARYFEVELKEVKLSEGCYVMDPAKAVEMVDENTICVAAILGSTLTGEFEDVKLLNELLAKKNEETGWDTPIHVDAASGGFIAPFLWPELEWDFRLPLVKSINVSGHKYGLVYPGVGWVVWRSKDDLPDELVFHINYLGSDQPTFTLNFSKGSSQIIAQYYQFIRLGFEGYKNIMENCMENARLLKEGISKTNMFEILSKDIGVPLVAFSLKDSSKYTVFQIAESLRRFGWIVPAYSMPPNAEHIAVLRVVIREDFSHGLAERLVSDLEKVVKELEASHLPPRVGKSDALSREKICSYWRRISDKKKTTGVC
>gnl_Stras_v2.0_SGA_v2.0_scaffold115T32061
MVLSKIASQSDVSVHSTFASRYVRDSLPRFKIPDNSIPKEAAYQIINDELMLDGNPRLNLASFVTTWMEPECDKLIMDSINKNYVDMDEYPVTTELQNRCVNMIAHLFNDPLGEDEAAVGVGTVGSSEAIMLAGLAFKRKWQNKMKALGKPYDKPNIVTGANVQVCWEKFARYFEVELKEVKLRDGYYVMDPEKAVEMVDENTICVAAILGSTLNGEFEDVKRLNDLLVEKNNETGWDTPIHVDAASGGFIAPFLYPELEWDFRLPLVKSINVSGHKYGLVYAGIGWVIWRSKEDLPEELVFHINYLGADQPTFTLNFSKGSSQVIAQYYQLIRLGHEGYRNIMENCQENAMVLKAGLEKTGRFDIVSKDHGVPLVAFSLKDNSRHNEFEISDMLRRFGWIVPAYTMPPDAQHVTVLRVVIREDFSRTLAERLVMDIEKVMNELDSMPSRVPPVVVKKSGIEVQREVMATWIKFVADKKKTNGVC
>gnl_Theca_v1.1_Thecc1EG013384t1
MLGSFIIISSSTCTRLLLFAPTPLLLSFTQNKNSKRRKEEEETMVISTTDPASDQQVHSSTFASRYVRQPLPRFKMPNSSMPREAARQVITDELMLDGNPRLNLASFVTTWMEPECDQLMLAAINKNYVDMDEYPVTTELQNRCVNMIANLYHAPIGDGETAVGVGTVGSSEAIMLAGLAFKRKWQQKRKAQGKPYDKPNIVTGANVQVCWEKFARYFEVELKEVKLKEGYYVMDPVKAVDMVDENTICVAAILGSTLTGEFENVKLLHELLTNKNKETGWDTPIHVDAASGGFIAPFVYPDLEWDFRLPLVKSINVSGHKYGLVYAGVGWVVWRTKEDLPEELVFHINYLGSDQPTFTLNFSKGSSQIIAQYYQFIRLGFEGYKNIIENCIENARILKEGIEKIGRFEIVSKDVGVPLVAFALKDSSKHTVFEISENLRRFGWIVPAYTMPADAQHVAVLRVVVREDFGRSLAERLVSHIELVVKELELLPSRTAIGSAHFDAVQEENKDPKSGKKTQREIIEDATRTWRRFVNSKKTGVC
>gnl_Theca_v1.1_Thecc1EG011174t1
MVLSKTASESDVSIHSTFASRYVRASLPRFKMPENSVPKEAAYQIINDELMLDGNPRLNLASFVTTWMEPECDKLIMDAINKNYVDMDEYPVTTELQNRCVNMIAHLFNAPLQDSEAAVGVGTVGSSEAIMLAGLAFKRKWQNKRKAEGKPYDKPNIVTGANVQVCWEKFARYFEVELKEVKLREGYYVMDPAKAVEMVDENTICVAAILGSTLNGEFEDVKLLNDLLIEKNKETGWDTPIHVDAASGGFIAPFLYPELEWDFRLPLVKSINVSGHKYGLVYAGIGWVIWRSKEDLPEELIFHINYLGADQPTFTLNFSKGSSQVIAQYYQLIRLGYEGYRNVMENCHENAMVLKEGLEKTGRFNIVSKDHGVPLVAFSLKNNKRHDEFEISEMLRRFGWIVPAYTMPADAQHITVLRVVIREDFSRTLAERLVLDIKKVLHELDTLPAKVNAKLAMAGEENGNNGTVKKSAIETQREITAYWMKYVSERKTNKNKIC
>gnl_Utrgi_v4.1_Scf00022.g3056.t1
MVLSKTASQSDVSVHSTFASRYVRDSLPRFKMPENSIPKDAAFQIINDELMLDGNPRLNLASFVTTWMEPECDKLIMSAINKNYVDMDEYPVTTELQNRCVNMIAHLFNAPLGDGEAAVGVGTVGSSEAIMLAGLAFKRKWQNKMKELGKPYDKPNIVTGANVQVCWEKFARYFEVELKEVKLRDGYYVMDPEKAVELVDENTICVAAILGSTLNGEFEDVKLLNDLLVEKNKKTGWDTPIHVDAASGGFIAPFLYPELEWDFRLPLVKSINVSGHKYGLVYAGIGWAIWRSKADLPDELIFHINYLGADQPTFTLNFSKGSSQVIAQYYQLIRLGHEGYRNVMENCQENALILREGLEKTGRFNIVSKDNGVPLVAFSLKDHTRHNEFEISDMLRRFGWIVPAYTMPPDAEHVTVLRVVIREDFSRTLAERLVIDIEKVLHELDTLPSRVTEKLTGGNPVGLPPPAVVKKTTEDVQREITAAWRKLVADRKKQVGVC
>gnl_Utrgi_v4.1_Scf00304.g15105.t1
MIAHLFNAPLGEGEAAMGVGTVGSSEAIMLAGLAFKRKWQNKMKAEGKPYDKPNIVTGANVQVCWEKFARYFEVELKEVKLRDGYYVMDPEKAVEMVDENTICVAAILGSTLNGEFEDVKLLNQLLSEKNQQTGWDTPIHVDAASGGFIAPFLYPELEWDFRLPLVKSINVSGHKYGLVYAGVGWVIWRNKEDLPDELIFHINYLGADQPTFTLNFSKGTYVNISPRRSFLPFHSFITPFFYCNESESSICILSTRIEPDHRAVLPADQAGARGIPQHNGQLSRKRNGSQGGPGEDGEIQHRVQGHGCPLGGLQPQGQQLPQRVPGLRHAPPLRVDRSGVRDASGRAARHSAPGGGAGGLLQDPGGEAGCRHPEGVERPRFRSREGDGEAHQLPGGAG
>gnl_Utrgi_v4.1_Scf00280.g14526.t1
MVLSKTASQSDVSVHSTFASRYVRNSLPRFKMPENSIPKEAAFQIINDELMLDGNPRLNLASFVTTWMEPECDKLIMDAINKNYVDMDEYPVTTELQNRCVNMIAHLFNAPLGDGEAAIGVGTVGSSEAIMLAGLAFKRKWQNKMKAAGKPYDKPNIVTGANVQVCWEKFARYFEVELKEVKLRDGYYVMDPEKAVELVDENTICVAAILGSTLNGEFEDVKLLNDLLLEKNRETGWDTPIHVDAASGGFIAPFLYPELEWDFRLPLVKSINVSGHKYGLVYAGIGWVIWRSKADLPEELIFHINYLGADQPTFTLNFSKGSSQVIAQYYQLIRLGFEGYRNVMENCQENAMVLKRGLEKTGRFNIVSKDNGVPLVAFSLKDNRRHNEFEVSDMLRRFGWIVPAYTMPPDAQHVTVLRVVIREDFSRTLAERLVMDIEKVLHELDTLPSRVTEKLSGAAPIESHAPAVIKKTAMEVQMEITEAWRKLVADKKKQVGIC
>gnl_Utrgi_v4.1_Scf00079.g7276.t1
MTCELLGNIKVTAKLPFWISQPPCFPVLLLPSGAEKMVVTATSSDSNQNFSSPFASRYVRFSLPRFKIPEGSMPKEAAYQIVNDELMLDGNPRLNLASFVTTWMEPECDKLIMDSINKNYVDMDEYPVTTELQNRCVNMIAHLFNAPIGAEETAVGVGTVGSSEAIMLAGLAFKRKWQAKRKAAGKPFGKPNIVTGANVQVCWEKFARYFEVELKEVKLREGCYVLDPVKAVEMVDENTICVAAILGSTLTGEFEDVKLLNELISEKNKETGWDTPIHVDAASGGFIAPFLYPELEWDFRLQWVKSINVSGHKYGLVYAGIGWVIWRSKEDLPEELVFHINYLGSDQPTFTLNFSKGSSQIIAQYYQFIRLGFEGYRSIMENCSENAKLLKEGIARTGLFNILSKDIGVPLVAFSLKNTSHFTVFQISESLRRFGWIVPAYTMPPDAQHIAVLRVVIREDFSHGLAERLVSDIEKVVNELRLLPPRASVKTSHVALEDVDEAAAEERKKKVTQTQRDICSYWRKISDKKASGVC
>gnl_Vitvi_Genoscope.12X_GSVIVT01000391001
MVISTTISDSSEHLHATFASRYVRDPLPKFKMPERSIPKEAAFQIISDELMLDGNPRLNLASFVTTWMEEECDKLIMASVNKNYVDMDEYPLVGPHHNRCVNMIAHLFNAPVGENETAIGVGTVGSSEAIMLAGLAFKRKWQQKRKSEGKPYDKPNIVTGANVQVCWEKFARYFEVELKEVKLREGYYVMDPVKAVEMVDENTICVAAILGSTLTGEFEDVKLLNELLTKKNTETGWGTPIHVDAASGGFIAPFLHPDLEWDFRLPLVKSINVSGHKYGLVYAGVGWVVWRTKDDLPEELIFHINYLGSDQPTFTLNFSKGSSQIIAQYYQFIRLGFEGYKNIMTNCMDNANVLKQGLVETGRFEIVSKDIGVPLVAFSLKDTSNYTVFDISNNLRRYGWIIPAYTMPPDAEHIAVLRVVVREDFSRSLAERLLSDIEKVMREMDAVQSRATTRATHLNKKTVMENREEIAMYWKRVVDRKKTSGVC
>gnl_Vitvi_Genoscope.12X_GSVIVT01011564001
MVLSVVQGCEEESSSVVSSVFASRYVQDPPPRYKMPEKSIPKEAAYQIVHDELLLDGLPRLNLATFVTTWMEPECDKLMAEAINKNYVDMDEYPVTTELQNRCVNMIAKLFNAPSADQTKQAVGVGTVGSSEAMMLAGLAFKKKWQNKRKAQKKPFDKPNIVTGANVQVCWEKFARYFEVELKEVKLREGYYVMDPVKAVEMVDENTICVAAILGSTFNGEFEDVKLLNTLLTQKNKRTGWDTPIHVDAASGGFVAPFLYPELEWDFRLPLVKSINVSGHKYGLVYAGVGWAIWRSKEELPEELIFHINYLGGDEPTFTLNFSKGSSQVIAQYYQFLRMGFEGYKKVMSNCMESARILREGLEKTGRFQIISKEKGVPVVAFAFKGNDRKNLAFGLSKALRNYGWIVPAYTMPANAENVTVLRVVVREDFGRQLVEKLLFHIGVALKEVTDAASSVPMIRLTVEMKADESEMNAGEGTLHIPAASVHWKHDKPETVDTQVPIMDGKTKGNCRLWVLSTKIKKGWVQMLVTFRVGPTGTGDYSSWSIWGFDISITTPLFLFGSRKRKR
>gnl_Vitvi_Genoscope.12X_GSVIVT01011565001
MVLSKTASESDVSVHSTFASRYVKASLPRFKLPENSIPKEAAYQIINDELMLDGNPRLNLASFVTTWMEPECDKLMMAAINKNYVDMDEYPVTTELQNRCVNIIAHLFNAPLEDSEAAVGVGTVGSSEAIMLAGLAFKRKWQNKRKAEGKPYDKPNIVTGANVQVCWEKFARYFEVELKEVKLRDGYYVMDPEKAVEMVDENTICVAAILGSTLNGEFEDVKLLNDLLVEKNKQTGWDTPIHVDAASGGFIAPFLYPELEWDFRLPLVKSINVSGHKYGLVYAGIGWVVWRSKEDLPEELIFHINYLGADQPTFTLNFSKGSSQVIAQYYQLIRLGFEGYRNVMENCQENAMALKEGLEKTGRFNIISKDNGVPLVAFSLKDNSCHDEFEVADMLRRFGWIVPAYTMPPDAQHVTVLRVVVREDFSRTLAERLVFDITKVLHELDMLPAKLSAKISKTNGVC
>gnl_Vitvi_Genoscope.12X_GSVIVT01035247001
MALSETASESNASIHSTFASRYVRVSLPRFKIPENSIPKEAAYQIINDELMLDGNPRLNLASFVTTWMEPECDKLIMASINKNYVDMDEYPVTTELQNRCVNMIAHLFNAPLGESEAAVGVGTVGSSEAIMLAGLAFKRKWQNKRKAEGKPHDKPNIVTGANVQVCWEKFARYFEVELKEVKLTDGYYVMDPVKAVEMVDENTICVAAILGSTLNGEFEDVKHLNDLLTKKNKETGWDTPIHVDAASGGFIAPFLHPELEWDFRLPLVKSINVSGHKYGLVYAGIGWVIWRSKEDLPDELIFHINYLGADQPTFTLNFSKGSSQVIAQYYQLIRLGHEGYRNIMENCQENARVLKEGLEKTGHFNIVSKENGVPLVAFSLKDNSCHNEFEVSDMLRRYGWIVPAYTMPPDAQHVTVLRVVIREDFSRTLAERLVTDIQKVLYELDTLPAKITAKVQQSNKKSEIETQREITEAWKKFVREKKKTNGVC
>FraveV4A2_1g30330.t1
MVLSKTASESDVSVHSTFASRYVRTSLPRFRMGENSIPKEAAYQIINDELMLDGNPRLNLASFVTTWMEPECDKLIMSSINKNYVDMDEYPVTTELQNRCVNMIAHLFNAPLGESEAAVGVGTVGSSEAIMLAGLAFKRKWQNKRRAEGLPVDKPNIVTGANVQVCWEKFARYFEVELKEVKLRDDYFVMDPEKAVEMVDENTICVAAILGSTLNGEFEDVKRLNDLLVEKNNETGWDTPIHVDAASGGFIAPFLYPELEWDFRLLLVKSINVSGHKYGLVYAGIGWVIWRNKEDLPEELIFHINYLGADQPTFTLNFSKGSSQVIAQYYQLIRLGFEGYRNIMENCRENMIVLREGLEKTGRFKIVSKDEGVPLVAFSLKDNHCHDEFEISDLLRRYGWIVPAYTMPADAQHVTVLRVVIREDFSHTLAERLVNDIQKVLHELDRLPSKLSSNSTIETQEIENNEKSTVTTKKSALETQREITTIWRKFVMDKKKITGVC
>FraveV4A2_4g35930.t1
MGLSKTFSASDVSVHSTFASRYVRDKPAKYKMPENSTPKEVAFQVINDELMLDGKPRLNLASFVTTWMEPECDKLIMDSMNKNYVDMDEYPVTTELQNRCVNMIADLFNAPHKETDEDATGTGTVGSSEAIMLAGLAFKRKWQNKMKAKGKSYDKPNIVTGANVQVCWEKFARYFEVELKEVKVREDYYVMDPAKAVEMVDENTICVAAILGSTYNGEFEDVKLLNDLLLEKNKQTGWDTPIHVDAASGGFIAPFLYPELEWDFRLPLVKSINVSGHKYGLVYAGVGWIIWRSKEDLPKDLIFHINYLGAEQPTFTLNFSKGSSQIIAQYYQFIRHGYEGYRNIMENCHNNAMVLKAGLEKTERFKILSKDIGVPVVAFSLKDTSRYDEYMVSEHLRRFGWIVPAYSMPEDAKHVALLRAVIREDFSRTLAERLVLDITHVLNELDKLPLPTISPNGGDQVCNGGNCNGSMNTPVLKRKLSDSDHEEDCIPKLAKCA
>FraveV4A2_5g18010.t1
MVISSTSGDRSDHFLDCTFASRYVRNPVPKFRMPESSQPKEAAYQIINDELMLDGTPRLNLASFVTTWMEPECEKIMMASMNKNYVDMDEYPVTTELQNRCVNMISHLFNAPIGEAETAIGVGTVGSSEAIMLAGLAFKRKWQHRRKLEGKPFDKPNIVTGANVQVCWEKFARYFEVELKEVKLSDGYYVMDPVKAVEMVDENTICVAAILGSTLTGEFEDVKLLNDLLIKKNKETGWETPIHVDAASGGFIAPFLYPDIEWDFRLPLVKSINVSGHKYGLVYAGVGWVVWRSKEDLPDELVFHINYLGSDQPTFTLNFSKGSSQIIAQYYQFIRLGFEGYKNVMENCMENARALKEGLLSTGRFKILSKDIGVPLVAFTLKDSSKHTVFEIADTLRKYGWIVPAYTMPANAEHVAVLRVVVREDFSRSLAERLLSDIDKVLKEIDTLPSRVSMKAAHVSATVDEVVNASEGMVNAAKKSIEEIQKEVATYWKNLVERKRTGAC
>Maldo_HF_08006
MGLSKTFSESDVSLHSTTSYILTSPAKYKMPENSMPEDMAFQMIDDELRLDADPRLNLASFVTTSMEDKAKRLIMESLDKNYVDMDEYPATTDLQNRCVNMIAHLFNAPLKDGEAATGTGTVGSSEAIMLAGLAFKRKWQNKMKAIGKPYDKPNIVTGANVQVCWEKFARYFEVELKKVKVREDYYVMDPVKAVEMVDENTICVAAILGSTYNGEFEDVKLLNDLLMEKNKQTGWDTPIHVDAASGGFIAPFLYPDLEWDFRLPLVKSINASGHKYGLVYAGIGWIVWRSKQDLPEDLIFHINYLGADQPTFTLNFSKGSSQVLAQYYQLIRLGFEGYHEIMENCHYLAMVVKEGVEKTGQFKILSKDIGVPVVAFSLKDRIRYDEFKVSEGLRRHQFIVPAYHMPADAKHVALLRVVIRGDFSRTRAEYLLSSINAVLKELDELHPVAAIQENGHHKLSLNGVANGNGELPPAAAVENCHHKVSANGAAYGNGGTDTENGQMTDGAKCY
>Maldo_HF_09597
MTLAFEINVLVDQDPGLTGNLLVERLGGAHVDLVKKEEYVIGFLSIINSQLGYAVTTSEEINFVKEIAATTGIVLDPVYSGKAAYGMMIDMAENPIGKEERFSSCTQAGYLGWTTRVIGIGWMSTNLFLGSMTFSLIRFTEMEVAVNTKNSYDTAAKAVAMDFLTKKAYTPPPWASHIDSIPSHTVSLGQFPTPIHKWNLPNLPPNTGVWLKRDDLSGMQVGGNKIRKLEFLIADAVAKGADCVITIGGIQSNHCCATAVAAKYLNLDSYLMLATPKALLDKNPGLTGNLLIDHLVGAHVVLIAKEDWIKFGQEAVTNPLKEKLLKEGRRPYVIPAGGSNALGTWGYIEAIREIEQQLQSLPGKFKLDDIVAACGSGGTIAGLSLGSWLSSLKAKVHAFAVASNPDNFYNFVQGIFNGAGAGVDSHDILDVQDAKGLGYAITTPEELNFVKEIAATTGVVLDPVYTGKAAYGMMKDMAENPKKWEGRNILFIHSGGLLGLYDKVEQMAPLLGNWRRMDVNEYVPRGVDDIGKIRVELAMVLKSTIPGSVEAGKNDVCIPILQSYEIKNVPLRKTRSPQVLGIDISLGGDVQSCKRCRRSESISNMLICDRCEEAFHVKCCKPRVVFPVDDWFCGSCSKIMSEKLQNDSFLKSPSSMGLRFGLTCKFELGPIAVMLKYPEPFTSKVRIGEAYQVEVPDWCHQIPKTPLSEVENDDGDCSLAAVLDPSHSDCADRPPLIASAKPAVAPNFGSKRPTETEPSPKNSKKKKVGDDDEDTKKRQCFWSEDEITILKCIIEFESKKGVEASSNVAPFLEFIKNDLQHRPMAEKLTDKIRKLKKKYQAGEDSEDSGGKRKPPRKNNKVNNYTVLALPVSGVFVKKEVQNNMAISTTSGDRLGELVNCTFASRYVRNDLPKFQMPATSIPKDAAYQIINDELMLDGNPRLNLASFVTTWMEPECDRLMMASMNKNYVDMDEYPVTTELQNRCVNMIANLFNAPIGDGETAVGVSTVGSSEAIMLAGLAFKRKWQHKRKLEGKPSDKPNIVTGANVQVCWEKFARYFEVELKEVKLSEGYYVMDPTKAIEMVDENTICVAAILGSTLTGEFEDVKLLNDLLAEKNKQTGWDTPIHVDAASGGFIAPFLYPELEWDFRLPLVKSINVSGHKYGLVYAGVGWVVWRSKEDLPDELVFHINYLGSDQPTFTLNFSKGSSQIIAQYYQFIRLGFEGYKNVMINCVENTRLLREGLEKTGRFEILSKDIGVPLVAFSLKDSSKHTVFEVADSLRKFGWIVPAYTMPANAEHVAVLRVVIREDFSRGLAERLVSDIDKVMREIDTLPSHVSSKAAHVTATVDEVVRGSEGVVKPIVHKSATEIEQEVVSRWKELVNGRKTGDD
>Maldo_HF_24485
MVISTTSAERRGEQVNCTFASRYVRNVLPKFQMPETSMPKDSAYQIINDELMLDGNPRLNLASFVTTWMEPECDRLMMASMNKNYVDMDEYPVTTELQNRCVNIIANLFNAPIGDGETAVGVSTVGSSEAMMLAGLAFKRKWQNKRKLEGKPFDKPNMVTGANVQVCWEKFARYFEVELKEVKLSEGYYVMDPAKAVEMVDENTICVAAILGSTLTGEFEDVKLLHDLLVEKNKQTGWDTPIHVDAASGGFIAPFLYPELEWDFRLPLVKSINVSGHKYGLVYAGVGWVVWRSKEDLPDELIFHINYLGSDQPTFTLNFSKGSSQIIAQYYQFIRLGFEGYKNVMENCMENTRMLKQGLEKTGRFKILSKDIGVPLVAFSLKDSSKHTVFEVADSLRKFGWTVPAYTMPANAEHVAVLRVVIREDFSRGLAERLISDIDKVMREVDTLPSQVSSKTAHVTPTVDEVVRDSEVAVKSTVHKSETEAEQEIVSRWKGIVKKRGAC
>Maldo_HF_36960
MALSRTASESDVSVHSTFASRYVRTSLPRFKMAENSIPKEAAYQIINDELMLDGNPRLNLASFVTTWMEPECDKLMMASINKNYVDMDEYPVTTELQNRCVNMIAHLFNAPLGDSEAAIGVGTVGSSEAIMLAGLAFKRKWQNKRRAEGKPVDKPNIVTGANVQVCWEKFARYFEVELKEVKLRDGYYVMDPEKAVEMVDENTICVAAILGSTLNGEFEDVKLLNDLLIEKNKETGWDTTIHVDAASGGFIAPFLYPELEWDFRLPLVKSINVSGHKYGLVYAGIGWVIWRNKEDLPEELIFHINYLGADQPTFTLNFSKGSSQVIAQYYQLIRLGFEGYRNVMENCRENMVVLKEGLEKTGRFNIVSKDEGVPLVAFSLKDNHRHDEFEISDLLRRFGWIVPAYTMPPDAQHITVLRVVIREDFSRTLAERLVNDIKKVLRELDTLPSKLSSNVKAADEEGEKPGTTLESKKSDLEKTREITIVWRKFVMARKQKMNVVC
>Maldo_HF_36961
MALSRAASESDVSVHSTFASRYVRTTLPRFKMAENSIPKEAAYQIINDELMLDGNPRLNLASFVTTWMEPECDKLMMASINKNYVDMDEYPITTELQNRCVNIIAHLFNAPLGDSEAAVGVGTVGSSEAIMLAGLAFKRKWQNKRRAEGKPVDKPNIVTGANVQVCWEKFARYFEVELKEVKLREGYYVMDPEKAVEMVDENTICVAAILGSTLNGEFEDVKLLNDLLIEKNKETGWDTSIHVDAASGGFIAPFLYPELEWDFRLPLVKSINVSGHKYGLVYAGIGWVIWRNKEDLPDELIFHINYLGADQPTFTLNFSKGSSQIIAQYYQLIRLGFEGYKNVMENCRENMVVLKEGLEKTGRFNIVSKDEGVPLVAFSLKDNHRHDEFEISDLLRRFGWIVPAYTMPPDAQHITVLRVVIREDFSRTLAERLVNDIKKVLSELDTLPSKLSSNVKAADEKGEKPGTTLESKKSDLEKTREITTVWRKFVMARKQKMNLIFPFVELDIKYFDLGLPHRDATDDKVTVESAEATLKYNVEIKCATITPDEARMKEFNLKSMWRSPNGTIRNILNGTVFREPITCKNIPRLIPGWKKPICIGRHTFGDQYRATDAVIKGPGKLKLVFVPEGKDEKTELEVYNFTGEGGVALAMYNTDESIRAFAEASMTTAFEKKWPLYLSTKNTILKKYDGRFKDIFQQVYEANWKSKFEAAGIWYEHRLIDDMVAFALKSGGGYVWACKNYDGDVQSDMLAQGFGSLGLMTSVLVCPDGKTIEAEAAHGTVTRHYRVHQKGGETSTNNIASIFAWTRGLAHRSLYWNCGIGENDKDLAALILHGSKDRQLEWRIQDF
>Maldo_HF_41978
MPADAKHVALLRVVIRGDFSRSKAEGLLSCINAVLKELDELHPVAAIQENGHHKLSLKGVANGYGELPPAGSVENGHHIVCAKGAANGNGVTENGQNGAKYY
>Malba_004458
MAISTTSGDRLGELVNCTFASRYVRNDLPKFQMPATSIPKDAAYQIINDELMLDGNPRLNLASFVTTWMEPECDRLMMASMNKNYVDMDEYPVTTELQNRCVNMIANLFNAPIGDGETAVGVSTVGSSEAIMLAGLAFKRKWQHKRKLEGKPSDKPNIVTGANVQVCWEKFARYFEVELKEVKLSEGYYVMDPTKAVDMVDENTICVAAILGSTLTGEFEDVKLLNDLLAEKNKQTGWDTPIHVDAASGGFIAPFLYPELEWDFRLPLVKSINVSGHKYGLVYAGVGWVVWRSKEDLPDELVFHINYLGSDQPTFTLNFSKGSSQIIAQYYQFIRLGFEGYKNVMINCVENTRLLREGLEKTGRFEILSKDIGVPLVAFSLKDSSKHTVFEVADSLRKFGWIVPAYTMPANAEHVAVLRVVIREDFSRGLAERLVSDIDKVMREIDTLPSHVSSKAAHVTATVDEVVRGSEGVVKPHKSATEIEQEVVSRWKELVNGRKTGVC
>Malba_026050
MIAHLFNAPLGDSEAAIGVGTVGSSEAIMLAGLAFKRKWQNKRRAEGKPVDKPNIVTGANVQVCWEKFARYFEVELKEVKLREGYYVMDPEKAVEMVDENTICVAAILGSTLNGEFEDVKLLNDLLIEKNKETGWDTTIHVDAASGGFIAPFLYPELEWDFRLPLVKSINVSGHKYGLVYAGIGWVIWRNKEDLPEELIFHINYLGADQPTFTLNFSKGSSQVIAQYYQLIRLGFEGYRNVMENCRENMVVLKEGLEKTGRFNIVSKDEGVPLVAFSLKDNHRHDEFEISDLLRRFGWIVPAYTMPPDAQHITVLRVVIREDFSRTLAERLVNDIKKVLSELDRLPSKLSSNVKAADEDGEKPGTTLESKKSDLEKTREITTVWRKFVMARKQKMNVVC
>Malba_026051
MALSRTASESDVSVHSTFASRYVRTSLPRFKMAENSIPKEAAYQIINDELMLDGNPRLNLASFVTTWMEPECDKLMMASINKNYVDMDEYPVTTELQAR
>Malba_026054
MALSRAASESDVSVHSTFASRYVRTTLPRFKMAENSIPKEAAYQIINDELMLDGNPRLNLASFVTTWMEPECDKLMMASINKNYVDMDEYPITTELQNRCVNIIAHLFNAPLGDSEAAIGVGTVGSSEAIMLAGLAFKRKWQNKRRAEGKPVDKPNIVTGANVQVCWEKFARYFEVELKEVKLREGYYVMDPEKAVEMVDENTICVAAILGSTLNGEFEDVKLLNDLLIEKNKETGWDTSIHVDAASGGFIAPFLYPELEWDFRLPLVKSINVSGHKYGLVYAGIGWVIWRNKEDLPDELIFHINYLGADQPTFTLNFSKGSSQIIAQYYQLIRLGFEGYRNVMENCRENMVVLKEGLEKTGRFNIVSKDEGVPLVAFSLKDNHRHDEFEISDLLRRFGWIVPAYTMPPDAQHITVLRVVIREDFSRTLAERLVNDIKKVLSELDTLPSKLSSNVKAADEKGEKPGTTLESKKSDLEKTREITTVWRKFVMARKQKMNVVC
>Malba_027275
MPADAKHVALLRVVIRGDFSRTKAEGLLSCINAVLKELDELHPVAAIQENVHHKLSLKGVANGNGELPPAAAVENGHHIVCAKGAANGNGVTENGQNGAKYY
>Malba_030883
MVISTTSAERRGEQVNCTFASRYVCNVLPKFQMPETSMPKDTAYQIINDELMLDGNPRLNLASFVTTWMEPECDRLMMAAMNKNYVDMDEYPVTTELQNRCVNIIANLFNAPIGDGETAVGVSTVGSSEAMMLAGLAFKRKWQNKRKLEGKPFDKPNMVTGANVQVCWEKFARYFEVELKEVKLSEGYYVMDPAKAVEMVDENTICVAAILGSTLTGEFEDVKLLHDLLVEKNKQTGWDTPIHVDAASGGFIAPFLYPELEWDFRLPLVKSINVSGHKYGLVYAGVGWVVWRSKEDLPDELIFHINYLGSDQPTFTLNFSKGSSQIIAQYYQFIRLGFEGYKNVMENCMENTRMLKQGLEKTGRFKILSKDIGVPLVAFSLKDSSKHTVFEVADSLRKFGWTVPAYTMPANAEHVAVLRVVIREDFSRGLAERLISDIDKVMREMDTLPSQVSSKTAHVTATVDEVVRDSEVAAKSTVHKSETEAEQEIVSRWKGIVKKRGAC
>Malba_042683
MGLSKTLSESDVSLHSTTSYILTSPAKYKMPENSMPEDMAFQMIDDELRLDADPRLNLASFVTTSMEEKAKRLIMESLDKNYVDMDEYPATTDLQNRCVNMIANLFNAPLKDGEAATGTGTVGSSEAIMLAGLAFKRKWQNKMKAIGKPYDKPNIVTGANVQVCWEKFARYFEVELKEVKVREDYYVMDPVKAVEMVDENTICVAAILGSTYNGEFEDVKLLNDILMEKNKQTGWDTPIHVDAASGGFIAPFLYPDLEWDFRLPLVKSINASGHKYGLVYAGIGWIVWRSKQDLPEDLIFHINYLGADQPTFTLNFSKGSSQVLAQYYQLIRLGFEALGDLEPIYTFEGTYDINALGYREIMENCHYLAMVVKEGVEKTGRFKILSKDIGVPVVAFSLKDRSRYDEFKVSEGLRRHQFIVPAYHMPADAKHVALLRVVIRGDFSRTRAEYLLSSINAVLKELDELHPVAAIQENGHHKLSLNGVANGNGELPPAAAVENCHHKVSANGAAYGNGGTDTENGQMTDGAKCY
>Malsi_06g020530
MAISTTSGDRLGELVNCTFASRYVRNDLPKFQMPATSIPKDAAYQIINDELMLDGNPRLNLASFVTTWMEPECDRLMMASMNKNYVDMDEYPVTTELQNRCVNMIANLFNAPIGDGETAVGVSTVGSSEAIMLAGLAFKRKWQHKRKLEGKPSDKPNIVTGANVQVCWEKFARYFEVELKEVKLSEGYYVMDPTKAIEMVDENTICVAAILGSTLTGEFEDVKLLNDLLAEKNKQTGWDTPIHVDAASGGFIAPFLYPELEWDFRLPLVKSINVSGHKYGLVYAGVGWVVWRSKEDLPDELVFHINYLGSDQPTFTLNFSKGSSQIIAQYYQFIRLGFEGYKNVMINCVENTRLLREGLEKTGRFEILSKDIGVPLVAFSLKDSSKHTVFEVADSLRKFGWIVPAYTMPANAEHVAVLRVVIREDFSRGLAERLVSDIDKVMREIDTLPSHVSSKAAHVTATVDEVVRGSEGVVKPIVHKSATEIEQEVVSRWKELVNGRKTGVC
>Malsi_09g024500
MALSRTASESDVSVHSTFASRYVRTSLPRFKMAENSIPKEAAYQIINDELMLDGNPRLNLASFVTTWMEPECDKLMMASINKNYVDMDEYPVTTELQNRCVNMIAHLFNAPLGDSEAAIGVGTVGSSEAIMLAGLAFKRKWQNKRRAEGKPVDKPNIVTGANVQVCWEKFARYFEVELKEVKLRDGYYVMDPEKAVEMVDENTICVAAILGSTLNGEFEDVKLLNDLLIEKNKETGWDTTIHVDAASGGFIAPFLYPELEWDFRLPLVKSINVSGHKYGLVYAGIGWVIWRNKEDLPEELIFHINYLGADQPTFTLNFSKGSSQVIAQYYQLIRLGFEGYRNVMENCRENMVVLKEGLEKTGRFNIVSKDEGVPLVAFSLKDNHRHDEFEISDLLRRFGWIVPAYTMPPDAQHITVLRVVIREDFSRTLAERLVNDIKKVLRELDTLPSKLSSNVKAADEEGEKPGTTLESKKSDLEKTREITIVWRKFVMARKQKMNVVC
>Malsi_09g024510
MALSRAASESDVSVHSTFASRYVRTTLPRFKMAENSIPKEAAYQIINDELMLDGNPRLNLASFVTTWMEPECDKLMMASINKNYVDMDEYPITTELQNRCVNIIAHLFNAPLGDSEAAVGVGTVGSSEAIMLAGLAFKRKWQNKRRSEDKPVCWEKFARYFEVELKEVKLREGYYVMDPEKAVEMVDENTICVAAILGSTLNGEFEDVKLLNDLLIKKNKETGWDTSIHVDAASGGFIAPFLYPELEWDFRLPLVKSINVSGHKYGLVYAGIGWVIWRNKEDLPDELIFHINYLGADQPTFTLNFSKGSSQIIAQYYQLIRLGFEGYRNVMENCRENMVVLKEGLEKTGRFNIVSKDEGVPLVAFSLKDNHRHDEFEISDLLRRFGWIVPAYTMPPDAQHITVLRVVIREDFSRTLAERLVNDIKKVLSELDTLPSKLSSNVKAADEKGEKPGTTLESKKSDLEKTREITTVWRKFVMARKQKMNVLIFPFVELDIKYFDLGLPHRDATDDKVTVESAEATLKYVYRISTSNEARMKEFNLKSVWRSPNGTIRNILNGWTKPICIGRHAFGDQYRATDAVIKGPGKLKLVFVPEGKDEKTELEVYNFTGEGGVALAMYNTDESIRAFAEASMTTAYEKKWPLYLSTKNTILKKYDGRFKDIFQQVYEANWKSKFEAAGIWYEHRLIDDMVAYALKSGGGYVWACKNYDGDVQSDMVWIFGLMTSVLVCPDGKAIEAEAAHGTVTRHYRVHQKGGETSTNSIASIFAWTRGLAHRAKLDDNARVLEFTQKLEEACIGSVESGKMTKDLALILHGSKLARNHYLNTEEFIDDR
>Malsi_13g001060
MPADAKHVALLRVAIRGDFSRSKAEGLLSCINAVLKELDELHPVAAIQENGHHKLSLKGVANGYGELPPAGSVENGHHIVCAKGAANGNGVTENGQNGAKYY
>Malsi_14g023500
MVISTTSAERRGEQVNCTFASRYVRNVLPKFQMPETSMPKDSAYQIINDELMLDGNPRLNLASFVTTWMEPECDRLMMASMNKNYVDMDEYPVTTELQNRCVNIIANLFNAPIGDGETAVGVSTVGSSEAMMLAGLAFKRKWQNKRKLEGKPFDKPNMVTGANVQVCWEKFARYFEVELKEVKLSEGYYVMDPAKAVEMVDENTICVAAILGSTLTGEFEDVKLLHDLLVEKNKQTGWDTPIHVDAASGGFIAPFLYPELEWDFRLPLVKSINVSGHKYGLVYAGVGWVVWRSKEDLPDELIFHINYLGSDQPTFTLNFSKGSSQIIAQYYQFIRLGFEGYKNVMENCMENTRMLKQGLEKTGRFKILSKDIGVPLVAFSLKDSSKHTVFEVADSLRKFGWTVPAYTMPANAEHVAVLRVVIREDFSRGLAERLISDIDKVMREVDTLPSQVSSKTAHVTPTVDEVVRDSEVAVKSTVHKSETEAEQEIVSRWKGIVKKRGAC
>Malsi_16g001180
MGLSKTFSESDVSLHSTTSYILTSPAKYKMPENSMPEDMAFQMIDDELRLDADPRLNLASFVTTSMEEKAKRLIMESLDKNYVDMDEYPATTDLQNRCVNMIAHLFNAPLKDGEAATGTGTVGSSEAIMLAGLAFKRKWQNKMKAIGKPYDKPNIVTGANVQVCWEKFARYFEVELKEVKVREDYYVMDPVKAVEMVDENTICVAAILGSTYNGEFEDVKLLNDLLMEKNKQTGWDTPIHVDAASGGFIAPFLYPDLEWDFRLPLVKSINASGHKYGLVYAGIGWIVWRSKQDLPEDLIFHINYLGADQPTFTLNFSKGSSQVLAQYYQLIRLGFEGYHEIMENCHYLAMVVKEGLEKTGQFKILSKDIGVPVVAFSLKDRSRYDEFKVSEGLRRHQFIVPAYHMPADAKHVALLRVVIRGDFSRTRAEYLLSSINAVLKELDELHPVAAIQENGHHKLSLNGVANGNGELPPAAAVENCHHKVSANGAAYGNGGTDTENGQMTDVAKCY
>Malsy_06g020750
MAISTTSGDRLGELVNCTFASRYVRNDLPKFQMPATSIPKDAAYQIINDELMLDGNPRLNLASFVTTWMEPECDRLMMASMNKNYVDMDEYPVTTELQNRCVNMIANLFNAPIGDGETAVGVSTVGSSEAIMLAGLAFKRKWQHKRKLEGKPSDKPNIVTGANVQVCWEKFARYFEVELKEVKLSEGYYVMDPTKAIEMVDENTICVAAILGSTLTGEFEDVKLLNDLLAEKNKQTGWDTPIHVDAASGGFIAPFLYPELEWDFRLPLVKSINVSGHKYGLVYAGVGWVVWRSKEDLPDELVFHINYLGSDQPTFTLNFSKGSSQIIAQYYQFIRLGFEGYKNVMINCVENTRLLREGLEKTGRFEILSKDIGVPLVAFSLKDSSKHTVFEVADSLRKFGWIVPAYTMPANAEHVAVLRVVIREDFSRGLAERLVSDIDKVMREIATLPSHVSSKAAHVTATVDEVVRGSEGVVKPIVHKSATEIEQEVVSRWKELVNGRKTGVC
>Malsy_09g023290
MALSRAASESDVSVHSTFASRYVRTTLPRFKMAENSIPKEAAYQIINDELMLDGNPRLNLASFVTTWMEPECDKLMMASINKNYVDMDEYPITTELQNRCVNIIAHLFNAPLGDSEAAVGVGTVGSSEAIMLAGLAFKRKWQNKRRAEGKPVDKPNIVTGANVQVCWEKFARYFEVELKEVKLREGYYVMDPEKAVEMVDENTICVAAILGSTLNGEFEDVKLLNDLLIEKNKETGWDTSIHVDAASGGFIAPFLYPELEWDFRLPLVKSINVSGHKYGLVYAGIGWVIWRNKEDLPDELIFHINYLGADQPTFTLNFSKGSSQIIAQYYQLIRLGFEKTGRFNIVSKDEGVPLVAFSLKDNHRHDEFEISDLLRRFGWIVPAYTMPPDAQHITVLRVVIREDFSRTLAERLVNDIKKVLSELDTLPSKLSSNVKAADEKGEKPGTTLESKKSDLEKTREITTVWRKFVMARKQKMNVLIFPFVELDIKYLDLGLPHRDATDDKVTVESAEATLKYNVEIKCATITPDEARMKEFNLKSVWRSPNGTIRNILNGTVFREPIICKNIPRLIPGWTKPICIGRHAFGDQYRATDAVIKGPGKLKLVFVPEGKDEKTELEVYNFTGEGGVALAMYNTDESIRAFAEASMTTAYEKKWLLYLSTKNTTQYDGRFKDIFQQVYEANWKSKFEAAGIWYEHRLIDDMVAFALKSGGGYVWACKNYDGDVQSDMLAQGFGSLGLMTSVLVCPDGKTIEAEAAHSTVTRHYRVHQKGGETSTNNIASIFAWTRGLAHRSLYWNCGIGENDKDLAALILHGSNNKGCVWYAEGTGRDGTGRNGTGRDGTGRNEGVIFEKDMGYICLKMVKHCVPQTWNKPVPGGGRWNAKTPKICPVEQPVPSIFGTPNAGRNASSRSVPSRLTSIITAMALSRTASESDVSVHSTFASRYVRTSLPRFKMAENSIPKEAAYQIINDELMLDGNPRLNLASFVTTWMEPECDKLMMASINKNYVDMDEYPVTTELQNRCVNMIAHLFNAPLGDSEAAIGVGTVGSSEAIMLAGLAFKRKWQNKRRAEGKPVDKPNIVTGANVQVCWEKFARYFEVELKEVKLRDGYYVMDPEKAVEMVDENTICVAAILGSTLNGEFEDVKLLNDLLIEKNKETGWDTTIHVDAASGGFIAPFLYPELEWDFRLPLVKSINVSGHKYGLVYAGIGWVIWRNKEDLPEELIFHINYLGADQPTFTLNFSKGSSQVIAQYYQLIRLGFEKTGRFNIVSKDEGVPLVAFSLKDNHRHDEFEISDLLRRFGWIVPAYTMPPDAQHITVLRVVIREDFSRTLAERLVNDIKKVLRELDTLPSKLSSNVKAADEEGEKPGTTLESKKSDLEKTREITIVWRKFVMARKQKMNVVC
>Malsy_13g000980
MPADAKHVALLRVVIRGDFSRSKAEGLLSCINAVLKELDELHPVAAIQENGHHKLSLKGVANGYGELPPAGSVENGHHIVCAKGAANGNGVTENGQNGAKYY
>Malsy_14g022370
MVISTTSAERRGEQVNCTFASRYVRNVLPKFQMPETSMPKDSAYQIINDELMLDGNPRLNLASFVTTWMEPECDRLMMASMNKNYVDMDEYPVTTELQNRCVNIIANLFNAPIGDGETAVGVSTVGSSEAMMLAGLAFKRKWQNKRKLEGKPFDKPNMVTGANVQVCWEKFARYFEVELKEVKLSEGYYVMDPAKAVEMVDENTICVAAILGSTLTGEFEDVKLLHDLLVEKNKQTGWDTPIHVDAASGGFIAPFLYPELEWDFRLPLVKSINVSGHKYGLVYAGVGWVVWRSKEDLPDELIFHINYLGSDQPTFTLNFSKGSSQIIAQYYQFIRLGFEGYKNVMENCMENTRMLKQGLEKTGRFKILSKDIGVPLVAFSLKDSSKHTVFEVADSLRKFGWTVPAYTMPANAEHVAVLRVVIREDFSRGLAERLISDIDKVMREVDTLPSQVSSKTAHVTPTVDEVVRDSEVAVKSTVHKSEPEAEQEIVSRWKGIVKKRGAC
>Malsy_16g000960
MGLSKTFSESDVSLHSTTSYILTSPAKYKMPENSMPEDMAFQMIDDELRLDADPRLNLASFVTTSMEDKAKRLIMESLDKNYVDMDEYPATTDLQNRCVNMIAHLFNAPLKDGEAATGTGTVGSSEAIMLAGLAFKRKWQNKMKAIGKPYDKPNIVTGANVQVCWEKFARYFEVELKEVKVREDYYVMDPVKAVEMVDENTICVAAILGSTYNGEFEDVKLLNDLLMEKNKQTGWDTPIHVDAASGGFIAPFLYPDLEWDFRLPLVKSINASGHKYGLVYAGIGWIVWRSKQDLPEDLIFHINYLGADQPTFTLNFSKGSSQVLAQYYQLIRLGFEGYHEIMENCHYLAMVVKEGVEKTGQFKILSKDIGVPVVAFSLKDRIRYDEFKVSEGLRRHQFIVPAYHMPADAKHVALLRVVIRGDFSRTRAEYLLSSINAVLKELDELHPVAAIQENGHHKLSLNGVANGNGELPPAAAVENCHHKVSANGAAYGNGGTDTENGQMTDGAKCY
>Maldo_GDDH_06G1235500
MAISTTSGDRLGELVNCTFASRYVRNDLPKFQMPATSIPKDAAYQIINDELMLDGNPRLNLASFVTTWMEPECDRLMMASMNKNYVDMDEYPVTTELQNRCVNMIANLFNAPIGDGETAVGVSTVGSSEAIMLAGLAFKRKWQHKRKLEGKPSDKPNIVTGANVQVCWEKFARYFEVELKEVKLSEGYYVMDPTKAIEMVDENTICVAAILGSTLTGEFEDVKLLNDLLAEKNKQTGWDTPIHVDAASGGFIAPFLYPELEWDFRLPLVKSINVSGHKYGLVYAGVGWVVWRSKEDLPDELVFHINYLGSDQPTFTLNFSKGSSQIIAQYYQFIRLGFEGYKNVMINCVENTRLLREGLEKTGRFEILSKDIGVPLVAFSLKDSSKHTVFEVADSLRKFGWIVPAYTMPANAEHVAVLRVVIREDFSRGLAERLVSDIDKVMREIDTLPSHVSSKAAHVTATVDEVVRGSEGVVKPIVHKSATEIEQEVVSRWKELVNGRKTGVC
>Maldo_GDDH_09G1276300
MALSRTASESDVSVHSTFASRYVRTSLPRFKMAENSIPKEAAYQIINDELMLDGNPRLNLASFVTTWMEPECDKLMMASINKNYVDMDEYPVTTELQNRCVNMIAHLFNAPLGDSEAAIGVGTVGSSEAIMLAGLAFKRKWQNKRRAEGKPVDKPNIVTGANVQVCWEKFARYFEVELKEVKLRDGYYVMDPEKAVEMVDENTICVAAILGSTLNGEFEDVKLLNDLLIEKNKETGWDTTIHVDAASGGFIAPFLYPELEWDFRLPLVKSINVSGHKYGLVYAGIGWVIWRNKEDLPEELIFHINYLGADQPTFTLNFSKGSSQVIAQYYQLIRLGFEGYRNVMENCRENMVVLKEGLEKTGRFNIVSKDEGVPLVAFSLKDNHRHDEFEISDLLRRFGWIVPAYTMPPDAQHITVLRVVIREDFSRTLAERLVNDIKKVLRELDTLPSKLSSNVKAADEEGEKPGTTLESKKSDLEKTREITIVWRKFVMARKQKMNVVC
>Maldo_GDDH_09G1277000
MALSRAASESDVSVHSTFASRYVRTTLPRFKMAENSIPKEAAYQIINDELMLDGNPRLNLASFVTTWMEPECDKLMMASINKNYVDMDEYPITTELQNRCVNIIAHLFNAPLGDSEAAVGVGTVGSSEAIMLAGLAFKRKWQNKRRAEGKPVDKPNIVTGANVQVCWEKFARYFEVELKEVKLREGYYVMDPEKAVEMVDENTICVAAILGSTLNGEFEDVKLLNDLLIEKNKETGWDTSIHVDAASGGFIAPFLYPELEWDFRLPLVKSINVSGHKYGLVYAGIGWVIWRNKEDLPDELIFHINYLGADQPTFTLNFSKGSSQIIAQYYQLIRLGFEGYRNVMENCRENMVVLKEGLEKTGRFNIVSKDEGVPLVAFSLKDNHRHDEFEISDLLRRFGWIVPAYTMPPDAQHITVLRVVIREDFSRTLAERLVNDIKKVLSELDTLPSKLSSNVKAADEKGEKPGMTLESKKSDLEKTREITTVWRKFVMARKQKMNVVC
>Maldo_GDDH_14G1242700
MVISTTSAERRGEQVNCTFASRYVRNVLPKFQMPETSMPKDSAYQIINDELMLDGNPRLNLASFVTTWMEPECDRLMMASMNKNYVDMDEYPVTTELQNRCVNIIANLFNAPIGDGETAVGVSTVGSSEAMMLAGLAFKRKWQNKRKLEGKPFDKPNMVTGANVQVCWEKFARYFEVELKEVKLSEGYYVMDPAKAVEMVDENTICVAAILGSTLTGEFEDVKLLHDLLVEKNKQTGWDTPIHVDAASGGFIAPFLYPELEWDFRLPLVKSINVSGHKYGLVYAGVGWVVWRSKEDLPDELIFHINYLGSDQPTFTLNFSKGTELYIIYQFAM
>Maldo_GDDH_16G1010800
MGLSKTFSESDVSLHSTTSYILTSPAKYKMPENSMPEDMAFQMIDDELRLDADPRLNLASFVTTSMEDKAKRLIMESLDKNYVDMDEYPATTDLQNRCVNMIAHLFNAPLKDGEAATGTGTVGSSEAIMLAGLAFKRKWQNKMKAIGKPYDKPNIVTGANVQVCWEKFARYFEVELKKVKVREDYYVMDPVKAVEMVDENTICVAAILGSTYNGEFEDVKLLNDLLMEKNKQTGWDTPIHVDAASGGFIAPFLYPDLEWDFRLPLVKSINASGHKYGLVYAGIGWIVWRSKQDLPEDLIFHINYLGADQPTFTLNFSKGSSQVLAQYYQLIRLGFEGYHEIMENCHYLAMVVKEGVEKTGQFKILSKDIGVPVVAFSLKDRIRYDEFKVSEGLRRHQFIVPAYHMPADAKHVALLRVVIRGDFSRTRAEYLLSSINAVLKELDELHPVAAIQENGHHKLSLNGVANGNGELPPAAAVENCHHKVSANGAAYGNGGTDTENGQMTDGAKCY
>Maldo_Gala_06g020950
MAISTTSGDRLGELVNCTFASRYVRNDLPKFQMPATSIPKDAAYQIINDELMLDGNPRLNLASFVTTWMEPECDRLMMASMNKNYVDMDEYPVTTELQNRCVNMIANLFNASIGDGETAVGVSTVGSSEAIMLAGLAFKRKWQHKRKLEGKPSDKPNIVTGANVQVCWEKFARYFEVELKEVKLSEGYYVMDPTKAIEMVDENTICVAAILGSTLTGEFEDVKLLNDLLAEKNKQTGWDTPIHVDAASGGFIAPFLYPELEWDFRLPLVKSINVSGHKYGLVYAGVGWVVWRSKEDLPDELVFHINYLGSDQPTFTLNFSKGSSQIIAQYYQFIRLGFEGYKNVMINCVENTRLLREGLEKTGRFEILSKDIGVPLVAFSLKDSSKHTVFEVADSLRKFGWIVPAYTMPANAEHVAVLRVVIREDFSRGLAERLVSDIDKVMREIATLPSHVSSKAAHVTATVDEVVRGSEGVVKPIVHKSATEIEQEVVSRWKELVNGRKTGVC
>Maldo_Gala_09g023760
MALSRTASESDVSVHSTFASRYVRTSLPRFKMAENSIPKEAAYQIINDELMLDGNPRLNLASFVTTWMEPECDKLMMASINKNYVDMDEYPVTTELQNRCVNMIAHLFNAPLGDSEAAIGVGTVGSSEAIMLAGLAFKRKWQNKRRAEGKPVDKPNIVTGANVQVCWEKFARYFEVELKEVKLRDGYYVMDPEKAVEMVDENTICVAAILGSTLNGEFEDVKLLNDLLIEKNKETGWDTTIHVDAASGGFIAPFLYPELEWDFRLPLVKSINVSGHKYGLVYAGIGWVIWRNKEDLPEELIFHINYLGADQPTFTLNFSKGSSQVIAQYYQLIRLGFEGYRNVMENCRENMVVLKEGLEKTGRFNIVSKDEGVPLVAFSLKDNHRHDEFEISDLLRRFGWIVPAYTMPPDAQHITVLRVVIREDFSRTLAERLVNDIKKVLRELDTLPSKLSSNVKAADEEGEKPGTTLESKKSDLEKTREITIVWRKFVMARKQKMNVVC
>Maldo_Gala_09g023770
MALSRAASESDVSVHSTFASRYVRTTLPRFKMAENSIPKEAAYQIINDELMLDGNPRLNLASFVTTWMEPECDKLMMASINKNYVDMDEYPITTELQNRCVNIIAHLFNAPLGDSEAAVGVGTVGSSEAIMLAGLAFKRKWQNKRRAEGKPVDKPNIVTGANVQVCWEKFARYFEVELKEVKLREGYYVMDPEKAVEMVDENTICVAAILGSTLNGEFEDVKLLNDLLIEKNKETGWDTSIHVDAASGGFIAPFLYPELEWDFRLPLVKSINVSGHKYGLVYAGIGWVIWRNKEDLPDELIFHINYLGADQPTFTLNFSKGSSQIIAQYYQLIRLGFEGYKNVMENCRENMVVLKEGLEKTGRFNIVSKDEGVPLVAFSLKDNHRHDEFEISDLLRRFGWIVPAYTMPPDAQHITVLRVVIREDFSRTLAERLVNDIKKVLSELDTLPSKLSSNVKAADEKGEKPGTTLESKKSDLEKTREITTVWRKFVMARKQKMNVLIFPFVELDIKYFDLGLPHRDATDDKVTVENEARMKEFNLKSMWRSPNGTIRNILNGTVFREPITCKNIPRLIPGWKKPICIGRHTFGDQYRATDAVIKGPGKLKLVFVPEGKDEKTELEVYNFTGEGGVALAMYNTDESIRAFAEASMTTAFEKKWPLYLSTKNTILKKYDGRFKDIFQQVYEANWKSKFEAAGIWYEHRLIDDMVAFALKSGGGYVWACKNYDGDVQSDMLAQGFGSLGLMTSVLVCPDGKTIEAEAAHGTVTRHYRVHQKGGETSTNNIASIFAWTRGLAHRAKLDDNARVLEFTQKLEEACIGTVESGKMTRILLH
>Maldo_Gala_13g001170
MPADAKHVALLRVVIRGDFSRSKAEGLLSCINAVLKELDELHPVAAIQENGHHKLSLKGVANGYGELPPAGSVENGHHIVCAKGAANGNGVTENGQNGAKYY
>Maldo_Gala_14g022140
MVISTTSAERRGEQVNCTFASRYVRNVLPKFQMPETSMPKDSAYQIINDELMLDGNPRLNLASFVTTWMEPECDRLMMASMNKNYVDMDEYPVTTELQNRCVNIIANLFNAPIGDGETAVGVSTVGSSEAMMLAGLAFKRKWQNKRKLEGKPFDKPNMVTGANVQVCWEKFARYFEVELKEVKLSEGYYVMDPAKAVEMVDENTICVAAILGSTLTGEFEDVKLLHDLLVEKNKQTGWDTPIHVDAASGGFIAPFLYPELEWDFRLPLVKSINVSGHKYGLVYAGVGWVVWRSKEDLPDELIFHINYLGSDQPTFTLNFSKGSSQIIAQYYQFIRLGFEGYKNVMENCMENTRMLKQGLEKTGRFKILSKDIGVPLVAFSLKDSSKHTVFEVADSLRKFGWTVPAYTMPANAEHVAVLRVVIREDFSRGLAERLISDIDKVMREVDTLPSQVSSKTAHVTATVDEVVRDSEVAVKSTVHKSETEAEQEIVSRWKGIVKKRGAC
>Maldo_Gala_16g001060
MGLSKTFSESDVSLHSTTSYILTSPAKYKMPENSMPEDMAFQMIDDELRLDADPRLNLASFVTTSMEDKAKRLIMESLDKNYVDMDEYPATTDLQNRCVNMIAHLFNAPLKDGEAATGTGTVGSSEAIMLAGLAFKRKWQNKMKAIGKPYDKPNIVTGANVQVCWEKFARYFEVELKKVKVREDYYVMDPVKAVEMVDENTICVAAILGSTYNGEFEDVKLLNDLLMEKNKQTGWDTPIHVDAASGGFIAPFLYPDLEWDFRLPLVKSINASGHKYGLVYAGIGWIVWRSKQDLPEDLIFHINYLGADQPTFTLNFSKGSSQVLAQYYQLIRLGFEGYHEIMENCHYLAMVVKEGVEKTGQFKILSKDIGVPVVAFSLKDRIRYDEFKVSEGLRRHQFIVPAYHMPADAKHVALLRVVIRGDFSRTRAEYLLSSINAVLKELDELHPVAAIQENGHHKLSLNGVANGNGELPPAAAVENCHHKVSANGAAYGNGGTDTENGQMTDGAKCY
>Pyrco_DAP_Chr14v0.1_36193.1
MPETSMPKDVAYQIINDELMLDGNPRLNLASFVTTWMEPECDRLMTAAMNKNYVDMDEYPVTTELQNRCVNIIAHLFNAPIGDGETAVGVSTVGSSEAIMLAGLAFKRKWQNKRKVEGKPFDKPNIVTGANVQVCWEKFARYFEVELKEVKLSEGYYVMDPAKAVEMVDENTICVAAILGSTLTGEFEDVKLLHDLLVEKNKQTGWDTPIHVDAASGGFIAPFLYPELEWDFRLPLVKSINVSGHKYGLVYAGVGWVVWRSKEDLPDELIFHINYLGSDQPTFTLNFSKGSSQIIAQYYQFIRLGFEGYKNVMENCMENTRMLKQGLEKTGRFEILSKDIGVPLVAFSLKDSSKHTVFEVADSLRKFGWIVPAYTMPANAEHVAVLRVVIREDFSRGLAERLISDIDKVMREIDALPSQVSSKTAHVTATVDEVVRDSEVAVKSTVHKSVTDVEQEIVSRWKGIVKKRSVC
>Pyrco_DAP_Chr16v0.1_40308.1
MGLSKTFSESDVSLHSTTSYILTSPAKYKMPENSMPEDMAFQMIDDELRLDADPRLNLASFVTTSMEEKAKRLIMESLDKNYNRCVNMIANLFNAPLKDGEAATGTGTVGSSEAIMLAGLAFKRKWQNKMKAIGKPYDKPNIVTGANVQVCWEKFARYFEVELKEVKVREDYYVMDPVKAVEMVDENTICVAAILGSTYNGEFEDVKLLNDLLMEKNKQTGWDTPIHVDAASGGFIAPFLYPDLEWDFRLPLVKSINVSGHKYGLVYAGIGWIVWRSKQDLPEDLIFHINYLGADQPTFTLNFSKGSSQGYRDIMENCHYLAMVVKEGVEKTGQFKILSKDIGVPVVAFSLKDRSRYEEFKVSEGLRRHQFIVPAYHMPADAKHVALLRVVIRGDFSRTRAEYLLASINAVLKELDELHPVAAIQENGHHKLSLIGVANGNGELPPAAAVENCHHKVCAIGAANGNGGTENGQMTDGAKCY
>Pyrco_DAP_Chr6v0.1_15799.1
MPATSIPKDAAYQIINDELMLDGNPRLNLASFVTTWMEPECDRLMMASMNKNYVDMDEYPVTTELQNRCVNMIANLFNAPIGDGETAVGVSTVGSSEAIMLAGLAFKRKWQHKRKREGKPSDKPNIVTGANVQVCWEKFARYFEVELKEVKLSEGYYVMDPTKAVEMVDENTICVAAILGSTLTGEFEDVKLLNDLLAEKNKQTGWDTPIHVDAASGGFIAPFLYPELEWDFRLPLVKSINVSGHKYGLVYAGVGWVVWRSKEDLPDELVFHINYLGSDQPTFTLNFSKGSSQIIAQYYQFIRLGFEGYKNVMINCMENTRLLREGLEKTGRFEILSKEIGVPLVAFSLKDSSKHTVFEVADSLRKFGWIVPAYTMPANAEHVAVLRVVIREDFSRGLAERLVSDIDKVMREIDTLPSHVSSKTAHVTATVNEVVRGSEGVVKPIVHKSATEIEQQVVSRWKEFVNGRKTGVC
>Pyrco_DAP_Chr9v0.1_22991.1
MALSRAASESDVSVHSTFASRYVRTSLPRFKMAENSIPKEAAYQIINDELMLDGNPRLNLASFVTTWMEPECDKLMMASINKNYVDMDEYPITTELQNRCVNMIAHLFNAPLGDSEAAVGVGTVGSSEAIMLAGLAFKRKWQNKRRAEGKPVDKPNIVTGANVQVCWEKFARYFEVELKEVKLREGYYVMDPEKAVEMVDENTICVAAILGSTLNGEFENVKLLNDLLIEKNKETGWDTPIHVDAASGGFIAPFLYPELEWDFRLPLVKSINVSGHKYGLVYAGIGWVIWRNKEDLPEELIFHINYLGADQPTFTLNFSKGSSQVIAQYYQLIRLGFEGYKNVMENCRENMIVLKEGLEKTGRFNIVSKDEGVPLVAFSLKDNHRHDEFEISDLLRRFGWIIPAYTMPPDAQHITVLRVVIREDFSRTLAERLVNDIKKVLSELDTLPSKLSSNVKAADEDGEKPGTTLESKKSDLEKTREITTIWRKFVMARKEKMNVVC
>Pyrco_DAP_Chr9v0.1_22993.1
MALSRAASESDVSIHSTFASRYVRTSLPRFKMAENSIPKEAAYQIINDELMLDGNPRLNLASFVTTWMEPECDKLMMASINKNYVDMDEYPVTTELQNRCVNMIAHLFNAPLGDSEAAVGVGTVGSSEAIMLAGLAFKRKWQNKRRAEGKPVDKPNIVTGANVQVCWEKFARYFEVELKEVKLREGYYVMDPEKAVEMVDENTICVAAILGSTLNGEFEDVKLLNDLLIEKNKETGWDTPIHVDAASGGFIAPFLYPELEWDFRLPLVKSINVSGHKYGLVYAGIGWVIWRNTEDLPEELIFHINYLGADQPTFTLNFSKGSSQVIAQYYQLIRLGFEGYRNVMENCHENMIVLKEGLEKTGRFNIVSKDEGVPLVAFSLKDNHRHDEFEISDLLRRFGWIVPAYTMPPDAQHITVLRVVIREDFSRTLAERLVNDIKKVLSELDRLPSKLSSNVKAADEDGEKPGTTLESKKSDLEKTREITTIWRKFVMARKQKMNVVC
>Pyrco_DAP_Chr9v0.1_23004.1
MIAHLFNAPLGDSEAAVGVGTVGSSEAIMLAGLAFKRKWQNKRRAEGKPVDKPNIVTGANVQVCWEKFARYFEVELKEVKLREGYYVMDPEKAVEMVDENTICVAAILGSTLNGEFENVKLLNDLLIEKNKETGWDTPIHVDAASGGFIAPFLYPELEWDFRLPLVKSINVSGHKYGLVYAGIGWVIWRNKEDLPEELIFHINYLGADQPTFTLNFSKGSSQVIAQYYQLIRLGFEGYKNVMENCRENMIVLKEGLEKTGRFNIVSKDEGVPLVAFSLKDNHRHDEFEISDLLRRFGWIIPAYTMPPDAQHITVLRVVIREDFSRTLAERLVNDIKKVLSELDTLPSKLSSNVKAADEDGEKPGTTLESKKSDLEKTREITTIWRKFVMARKEKMNVVC
>Pyrco_DAP_Chr9v0.1_23005.1
MALSRAASESDVSVHSTFASRYVRTSLPRFKMAENSIPKEAAYQIINDELMLDGNPRLNLASFVTTWMEPECDKLMMASINKNYVDMDEYPITTELQHVLVVEVGKNMLIVDALIRVIIYHKQRLNLFLDVLKVDAMFATLLIAFDV
>Pyrco_DAP_Chr9v0.1_23007.1
MALSRAASESDVSIHSTFASRYVRTSLPRFKMAENSIPKEAAYQIINDELMLDGNPRLNLASFVTTWMEPECDKLMMASINKNYVDMDEYPVTTELQNRCVNMIAHLFNAPLGDSEAAVGVGTVGSSEAIMLAGLAFKRKWQNKRRAEGKPVDKPNIVTGANVQVCWEKFARYFEVELKEVKLREGYYVMDPEKAVEMVDENTICVAAILGSTLNGEFEDVKLLNDLLIEKNKETGWDTPIHVDAASGGFIAPFLYPELEWDFRLPLVKSINVSGHKYGLVYAGIGWVIWRNTEDLPEELIFHINYLGADQPTFTLNFSKGSSQVIAQYYQLIRLGFEGYRNVMENCHENMIVLKEGLEKTGRFNIVSKDEGVPLVAFSLKDNHRHDEFEISDLLRRFGWIVPAYTMPPDAQHITVLRVVIREDFSRTLAERLVNDIKKVLSELDRLPSKLSSNVKAADEDGEKPGTTLESKKSDLEKTREITTIWRKFVMARKQKMNVVC
>Pyrco_DAP_Chr9v0.1_23008.1
MALSRAASESDVSIHSTFASRYVRTSLPRFKMAENSIPKEAAYQIINDELMLDGNPRLNLASFVTTWMEPECDKLMMASINKNYVDMDEYPVTTELQNRCVNMIAHLFNAPLGDSEAAVGVGTVGSSEAIMLAGLAFKRKWQNKRRAEGKPVDKPNIVTGANVQVCWEKFARYFEVELKEVKLREGYYVMDPEKAVEMVDENTICVAAILGSTLNGEFENVKLLNDLLIEKNKETGWDTPIHVDAASGGFIAPFLYPELEWDFRLPLVKSINVSGHKYGLVYAGIGWVIWRNTEDLPEELIFHINYLGADQPTFTLNFSKGSSQVIAQYYQLIRLGFEGYRNVMENCHENMIVLKEGLEKTGRFNIVSKDEGVPLVAFSLKDNHRHDEFEISDLLRRFGWIVPAYTMPPDAQHITVLRVVIREDFSRTLAERLVNDIKKVLSELDRLPSKLSSNVKAADEDGEKPGTTLESKKSDLEKTREITTIWRKFVMARKQKMNVVC
>Pyrco_BP1_001565.1
MIVLKEGLEKTGRFNIVSKDEGVPLVAFSLKDNHRHDEFEISDLLRRFGWIIPAYTMPPDAQHITVLRVVIREDFSRTLAERLVNDIKKVLSELDTLPSKLSSNVKAADEDGEKPGTTLESKKSDLEKTREITTIWRKFVMARKEKMNVVC
>Pyrco_BP1_016508.1
MSEKVAAQMIKDELKQDADPGMNLASFVTTSMDKKAKELIMECLDKNYVDMDEYPATTELQDRSRYNEFKVSEGLRRHQFIVPAYHMSADAKHVALLRVVIRGYFSRTKTEGLLSCINAVLKELDELHPVAAIQENGHHKLSLKGVANGNGELPPAAAVENGHHIVCTKGAANGNGVTENGQNGAKYY
>Pyrco_BP1_030735.1
MGLSKTFSESDVSLHSTTSYILTSPAKYKMPENSMPEDMAFQMIDDELRLDADPRLNLASFVTTSMEEKAKRLIMESLDKNYVDMDEYPATTDLQNRCVNMIANLFNAPLKDGEAATGTGTVGSSEAIMLAGLAFKRKWQNKMKAIGKPYDKPNIVTGANVQVCWEKFARYFEVELKEVKVREDYYVMDPVKAVEMVDENTICVAAILGSTYNGEFEDVKLLNDLLMEKNKQTGWDTPIHVDAASGGFIAPFLYPDLEWDFRLPLVKSINVSGHKYGLVYAGIGWIVWRSKQDLPEDLIFHINYLGADQPTFTLNFSKGSSQVLAQYYQLIRLGFEGYRDIMENCHYLAMVVKEGVEKTGQFKILSKDIGVPVVAFSLKDRSRYDEFKVSEGLRRHQFIVPAYHMPADAKHVALLRVVIRGDFSRTRAEYLLASINAVLKELDELHPVAAIQENGHHKLSLIGVANGNGELPPAAAVENCHHKVCAIGAANGNGGTENGQMTDGAKCY
>Pyrco_BP1_032245.1
MAENSIPKEAAYQIINDELMLDGNPRLNLASFVTTWMEPECDKLMMASINKNYVDMDEYPVTTELQNRCVNMIAHLFNAPLGDSEAAVGVGTVGSSEAIMLAGLAFKRKWQNKRRAEGKPVDKPNIVTGANVQVCWEKFARYFEVELKEVKLREGYYVMDPEKAVEMVDENTICVAAILGSTLNGEFEDVKLLNDLLIEKNKETGWDTPIHVDAASGGFIAPFLYPELEWDFRLPLVKSINVSGHKYGLVYAGIGWVIWRNTEDLPEELIFHINYLGADQPTFTLNFSKGSSQVIAQYYQLIRLGFEGYRNVMENCHENMIVLKEGLEKTGRFNIVSKDEGVPLVAFSLKDNHRHDEFEISDLLRRFGWIVPAYTMPPDAQHITVLRVVIREDFSRTLAERLVNDIKKVLSELDRLPSKLSSNVKAADEDGEKPGTTLETYLPSVELDIKYFDLGLPHRDATDDQVTVESAEAGLSHLYLRALERKNNERLEYLFASKFYFAISFRISNTWYFRYNVAIKCATITPDEARMKEFNLKSMWRSPNGTIYEYFE
>Pyrco_BP1_032246.1
MALSRAASESDVSVHSTFASRYVRTSLPRFKMAENSIPKEAAYQIINDELMLDGNPRLNLASFVTTWMEPECDKLMMASINKNYVDMDEYPITTELQNRCVNMIAHLFNAPLGDSEAAVGVGTVGSSEAIMLAGLAFKRKWQNKRRAEGKPVDKPNIVTGANVQVFI
>Pyrco_BP1_034191.1
MPETSMPKDVAYQIINDELMLDGNPRLNLASFVTTWMEPECDRLMTAAMNKNYVDMDEYPVTTELQNRCVNIIAHLFNAPIGDGETAVGVSTVGSSEAIMLAGLAFKRKWQNKRKGEGKPFDKPNIVTGANVQVCWEKFARYFEVELKEVKLSE
>Pyrco_BP_DH_06g21060
MAISTTSGDRLGELVNCTFASRYVRNDLPKFQMPATSIPKDAAYQIINDELMLDGNPRLNLASFVTTWMEPGCDRLMMASMNKNYVDMDEYPVTTELQNRCVNMIANLFNAPIGDGETAVGVSTVGSSEAIMLAGLAFKRKWQHKRKREGKPSDKPNIVTGANVQVCWEKFARYFEVELKEVKLSEGYYVMDPTKAVEMVDENTICVAAILGSTLTGEFEDVKLLNDLLAEKNKQTGWDTPIHVDAASGGFIAPFLYPELEWDFRLPLVKSINVSGHKYGLVYAGVGWVVWRSKEDLPDELVFHINYLGSDQPTFTLNFSKGSSQIIAQYYQFIRLGFEGYKNVMINCMENTRLLREGLEKTGRFEILSKDIGVPLVAFSLKDSSKHTVFEVADSLRKFGWIVPAYTMPANAEHVAVLRVVIREDFSRGLAERLVSDIDKVMREIDTLPSHVSSKTAHVTATVNEVVRGSEGVVKPIVHKSATEIEQQVVSRWKEFVNGRKTGVC
>Pyrco_BP_DH_09g18640
MSSSFPKPQSPTQYHIYISRSIITAMALSRAASESDVSVHSTFASRYVRTSLPRFKMAENSIPKEAAYQIINDELMLDGNPRLNLASFVTTWMEPECDKLMMASINKNYVDMDEYPITTELQNRCVNMIAHLFNAPLGDSEAAVGVGTVGSSEAIMLAGLAFKRKWQNKRRAEGKPVDKPNIVTGANVQVCWEKFARYFEVELKEVKLREGYYVMDPEKAVEMVDENTICVAAILGSTLNGEFENVKLLNDLLIEKNKETGWDTPIHVDAASGGFIAPFLYPELEWDFRLPLVKSINVSGHKYGLVYAGIGWVIWRNKEDLPEELIFHINYLGADQPTFTLNFSKGSSQVIAQYYQLIRLGFEGYKNVMENCRENMIVLKEGLEKTGRFNIVSKDEGVPLVAFSLKDNHRHDEFEISDLLRRFGWIIPAYTMPPDAQHITVLRVVIREDFSRTLAERLVNDIKKVLSELDTLPSKLSSNVKAADEDGEKPGTTLESKKSDLEKTREITTIWRKFVMARKEKMNVVC
>Pyrco_BP_DH_09g18660
MALSRAASESDVSIHSTFASRYVRTSLPRFKMAENSIPKEAAYQIINDELMLDGNPRLNLASFVTTWMEPECDKLMMASINKNYVDMDEYPVTTELQNRCVNMIAHLFNAPLGDSEAAVGVGTVGSSEAIMLAGLAFKRKWQNKRRAEGKPVDKPNIVTGANVQVCWEKFARYFEVELKEVKLREGYYVMDPEKAVEMVDENTICVAAILGSTLNGEFEDVKLLNDLLIEKNKETGWDTPIHVDAASGGFIAPFLYPELEWDFRLPLVKSINVSGHKYGLVYAGIGWVIWRNTEDLPEELIFHINYLGADQPTFTLNFSKGSSQVIAQYYQLIRLGFEGYRNVMENCHENMIVLKEGLEKTGRFNIVSKDEGVPLVAFSLKDNHRHDEFEISDLLRRFGWIVPAYTMPPDAQHITVLRVVIREDFSRTLAERLVNDIKKVLSELDRLPSKLSSNVKAADEDGEKPGTTLESKKSDLEKTREITTIWRKFVMARKQKMNVVC
>Pyrco_BP_DH_13g01160
MVASALAGYGVACRYEMPENSMSEKVAAQMIKDELKQDADPGMNLASFVTTSMDKKAKELIMECLDKNYVDMDEYPATTDATLPRNGGERRGRKTGRFKILSRDIGVLVVAFSLKDRSRYNEFKVSEGLRRHQFIVPAYHMSADAKHVALLRVVIRGYFSRTKTEGLLSCINAVLKELDELHPVAAIQENGHHKLSLKGVANGNGELPPAAAVENGHHIVCTKGAANGNGVTENGQNGAKYY
>Pyrco_BP_DH_14g20390
MVISTASGERRGEQVNSTFASRYVRNVLPKFQMPETSMPKDVAYQIINDELMLDGNPRLNLASFVTTWMEPECDRLMTAAMNKNYVDMDEYPVTTELQNRCVNIIAHLFNAPIGDGETAVGVSTVGSSEAIMLAGLAFKRKWQNKRKGEGKPFDKPNIVTGANVQEVKLSEGYYVMDPAKAVEMVDENTICVAAILGSTLTGEFEDVKLLHDLLVEKNKQTGWDTPIHVDAASGGFIAPFLYPELEWDFRLPLVKSINVSGHKYGLVYAGVGWVVWRSKEDLPDELIFHINYLGSISPLSPSTFLKVLAR
>Pyrco_BP_DH_16g01050
MIANLFNAPLKDGEAATGTGTVGSSEAIMLAGLAFKRKWQNKMKAIGKPYDKPNIVTGANVQVCWEKFARYFEVELKEVKVREDYYVMDPVKAVEMVDENTICVAAILGSTYNGEFEDVKLLNDLLMEKNKQTGWDTPIHVDAASGGFIAPFLYPDLEWDFRLPLVKSINVSGHKYGLVYAGIGWIVWRSKQDLPEDLIFHINYLGADQPTFTLNFSKGSSQVLAQYYQLIRLGFEVRL
>Pyrco_BP_DH_16g01060
MENCHYLAMVVKEGVEKTGQFKILSKDIGVPVVAFSLKDRSRYDEFKVSEGLRRHQFIVPAYHMPADAKHVALLRVVIRGDFSRTRAEYLLASINAVLKELDELHPVAAIQENGHHKLSLIGVANGNGELPPAAAVENCHHKVCAIGAANGNGGTENGQMTDGAKCY
>Pruav_sc0000103.1_g1360.1.mk
MVISTMSSERGGQVNSTFASRYVRNALPKFEMPETSIPKDAAYQIIKDELMLDGNPRLNLASFVTTWMEPECDQLIMASLNKNYVDMDEYPVTTELQNRCVNIIANLFNAPLGDGETAVGVGTVGSSEAMMLAGLAFKRKWQQKRKAEGKPYDKPNMVTGSNVQVCWEKFARYFEVDLKEVKLSEGYYVMDPVKAVEMVDENTICSSQIIAQYYQFIRLGFEGYKNVMENCMENTRFLREGLEKTGRFEIVSKDIGVPLVAFSLKDSSKHTVFEISDSLRKFGWIVPAYTMPANAEHIAVLRVVVREDFSRGLAERLISDIIKVVKESDTLPSRISTKTAHVTATVDEVVSSSEGRVKAVKKSVEEIEQEITSRWKGIVDGKKRGVC
>Pruav_sc0000893.1_g1120.1.mk
MGLSKTFSASDVSVHSTYASRYIRDSPAKYKMPENSTPKDVAFQMINDELMLDGKPRLNLASFVTTWMEPECEKLIMDSLNKNYVDMDEYPVTTELQNRCVNMIADLFHAPHEDGEAATGTGTVGSSEAIMLAGLAFKRKWQNKMKAQGKPYDKPNIVTGANVQVCWEKFARYFEVELKEVKVREDYYVMDPVKAVEMVDENTICVAAILGSTYNGEFEDVKLLNDLLLEKNKQTGYVLARLLLNIISLSDWGYRNIMENCQNNAMVLKAGLIKTERFKILSKDIGVPVVAFSLKNRSRYNEFKVSENLRRSGWIVPAYSMPADAKHVALLRVVIREDFSCTLAERLVSDITHVLQELDMLHPAAPPAIENGHLKVAANGLLKVPANGVANGDHKVAANGVANGKA
>Pruav_sc0001124.1_g240.1.mk
MTPPTLNGFKSKVQNQGCPTLPFPKLYTTTSFGDFVYIHLLPSSKPISAFLDLSLKLLHHHHQSITMVLSKTASESDVSVHSTFASRYVRTSLPRFKMAENSIPKEAAYQIINDELMLDGNPRLNLASFVTTWMEPECDKLMMASINKNYVDMDEYPVTTELQNRCVNIIAHLFNAPLEESESAVGVGTVGSSEAIMLAGLAFKRKWQNKRRAEGKPIDNPNIVTGANVQVCWEKFARYFEVELKEVKLKEGYYVMDPEKAVEMVDENTICVAAILGSTLNGEFEDVKRVNDLLVEKNKETGQVIAQYYQLIRLGFEGYRNVMENCRENMIVLKEGLEKTKRFNIVSKDEGVPLVAFSLRDNHRHDEFEISDLLRRFGWIVPAYTMPPDAQHVTVLRVVIREDFSRTLAERLVNDIQKVLHELDTLPSKLSSNVKAADGEDGKPAETRALESKKSDLEKTREITTIWRKFVTARKQKMNVVC
>Pyrusco0g005990.1
MSEKVAAQMIKDELKQDADPGMNLASFVTTSMDKKAKELIMESLDKNYVDMDEYPATTELQDRSRYNEFKVSEGLRRHQFIVPAYHMSADAKHVALLRVVIRGYFSRTKTEGLLSCINAVLKELDELHPVAAIQENGHHKLSLKGVANGNGELPPAAAVENGHHIVCAKGAANGNGVTENGQNGAKYY
>Pyrusco0g065370.1
MSEKVAAQMIKDELKQDADPGMNLASFVTTSMDKKAKELIMESLDKNYVDMDEYPATTELQDRSRYNEFKVSEGLRRHQFIVPAYHMSADAKHVALLRVVIRGYFSRTKTEGLLSCINAVLKELDELHPVAAIQENGHHKLSLKGVANGNGELPPAAAVENGHHIVCAKGAANGNGVTENGQNGAKYY
>Pyrusco14g000060.1
MVISTASGERRGEQVNSTFASRYVRNVLPKFQMPETSMPKDVAYQIINDELMLDGNPRLNLASFVTTWMEPECDRLMTAAMNKNYVDMDEYPVTTELQNRCVNIIAHLFNAPIGDGETAVGVSTVGSSEAIMLAGLAFKRKWQNKRKGEGKPFDKPNIVTGANVQVCWEKFARYFEVELKEVKLSEGYYVMDPAKAVEMVDENTICVAAILGSTLTGEFEDVKLLHDLLVEKNKQTGWDTPIHVDAASGGFIAPFLYPELEWDFRLPLVKSINVSGHKYGLVYAGVGWVVWRSKEDLPDELIFHINYLGSDQPTFTLNFSKGSSQIIAQYYQFIRLGFEGYKNVMENCMENTRMLKQGLEKTGRFEILSKDIGVPLVAFSLKDSSKHTVFEVADSLRKFGWIVPAYTMPANAEHVAVLRVVIREDFSRGLAERLISDIDKVMREIDTLPGQVSSKTAHVTATVDEVVRDSEVAVKPTVHKSVTDVEQDIVSRWKGIVKKRSVC
>Pyrusco16g001620.1
MYVLMQNARCSFAYKMPENSMPEDMAFQMIDDELRLDADPRLNLASFVTTSMEEKAKRLIMESLDKNYVDMDEYPATTDLQNRCVNMIANLFNAPLKDGETATGTGTVGSSEAIMLAGLAFKRKWQNKMKAIGKPYDKPNIVTGANVQVCWEKFARYFEVELKEVKVREDYYVMDPVKAVEMVDENTICVAAILGSTYNGEFEDVKLLNDLLMEKNKQTGWDTPIHVDAASGGFIAPFLYPDLEWDFRLPLVKSINVSGHKYGLVYAGIGWIVWRSKQDLPEDLIFHINYLGADQPTFTLNFSKGSSQVLAQYYQLIRLGFEGYRDIMENCHYLAMVVKEGVEKTGQFKILSKDIGVPVVAFSLKDRSRYDEFKVSEGLRRHQFIVPAYHMPADAKHVALLRVVIRGDFSRTRAEYLLASINAVLKELDELHPVAAIQENGHHKLSLIGVANGNGELPPAAAVENCHHKVCAIGAAYGNGGTENGQMTDGAKCY
>Pyrusco9g000570.1
MALSRAASESDVSVHSTFASRYVRTSLPRFKMAENSIPKEAAYQIINDELMLDGNPRLNLASFVTTWMEPECDKLMMASINKNYVDMDEYPVTTELQNRCVNMIAHLFNAPLGDSEAAVGVGTVGSSEAIMLAGLAFKRKWQNKRRAEGKPVDKPNIVTGANVQVCWEKFARYFEVELKEVKLREGYYVMDPEKAVEMVDENTICVAAILGSTLNGEFEDVKLLNDLLIEKNKETGWDTPIHVDAASGGFIAPFLYPELEWDFRLPLVKSINVSGHKYGLVYAGIGWVIWRNTEDLPEELIFHINYLGADQPTFTLNFSKGSSQVIAQYYQLIRLGFEGYKNVMENCRENMIVLKEGLEKTGRFNIVSKGEGVPLVAFSLKDKHRHDEFEISDLLRRFGWIIPAYTMPPDAQHITVLRVVIREDFSRTLAERLVNDIKKVLSELDRLPSKLSSNVKAADEDGEKPGTTLESKKSDLEKTREITTIWRKFVMARKQKMNVVC
>Pyrbe_013069
MGLSKTFSESNVSVRSTTSYILTSPAKYEMPENSMSEKVAAQMIKDELKQDADPGMNLASFVTTSMDKKAKELIMESLDKNYVDMDEYPATTELQGHWGSGGGVFSKDRSRYNEFKVSEGLRRHQFIVPAYHMPADAKHVALLRVVIRGDFSRTKTEGLLSCINAVLKELDELHPVAAIQENGHRKLSLKGVANGNGELPPAAAVENGHHIVCAKGAANGNGVTENGQNGAKYY
>Pyrbe_019417
MVVSTASGERRGEQLNSTFASRYVRNVLPKFQMPETSMPKDVAYQIINDELMLDGNPRLNLASFVTTWMEPECDRLMTAAMNKNYVDMDEYPVTTELQNRCVNIIAHLFNAPIGDGETAVGVSTVGSSEAIMLAGLAFKRKWQNKRKVEGKPFDKPNIVTGANVQVCWEKFARYFEVELKEVKLSEGYYVMDPAKAVEMVDENTICVAAILGSTLTGEFEDVKLLHDLLVEKNKQTGWDTPIHVDAASGGFIAPFLYPELEWDFRLPLVKSINVSGHKYGLVYAGVGWVVWRSKEDLPDELIFHINYLGADQPTFTLNFSKGSSQIIAQYYQFIRLGFEGYKNVMENCMENTRMLKQGLEKTGRFEILSKDIGVPLVAFSLKDSSKHTVFEVADSLRKFGWIVPAYTMPANAEHVAVLRVVIREDFSRGLAERLISDIDKVMREIDTLPSQVSSKTAHVTATVDEVVRESEVAAKSTVHKSVTDVEQEIVSRWKGIVKKRSVC
>Pyrbe_024517
MGLSKTFSMSDVSLHSNTSYILTSPAKYKMPENSMPEDMAFQMIDDELRLDADPRLNLASFVTTSMEEKAKRLIMESLDKNYVDMDEYPATTDLQNRCVNMIANLFNAPLKDGETATGTGTVGSSEAIMLAGLAFKRKWQNKMKAIGKPYDKPNIVTGANVQVCWEKFARYFEVELKEVKVREDYYVMDPVKAVEMVDENTICVAAILGSTYNGEFEDVKLLNDLLMEKNKQTGWDTPIHVDAASGGFIAPFLYPDLEWDFRLPLVKSINVSGHKYGLVYAGIGWIVWRSKQDLPEDLIFHINYLGADQPTFTLNFSKGSSQVLAQYYQLIRLGFEGYRDIMENCHYLAMVVKEGVEKTGQFKILSKDIGVPVVAFSLKDRSRYDEFKVSEGLRRHQFIVPAYHMPADAKHVALLRVVIRGDFSRTRAEYLLASINAVLKELDELHPVAAIQENGHHKLSLIGVANGNGELPPAAAVENCHHKVCAIGAAYGNGGTENGQMTDGAKCY
>Pyrbe_047138
MAISTTSGDRLGELVNCTFASRYVRNDLPKFQMPATSIPKDAAYQIINDELMLDGNPRLNLASFVTTWMEPECDRLMMASMNKNYVDMDEYPVTTELQNRCVNMIANLFNAPIGDGETAVGVSTVGSSEAIMLAGLAFKRKWQHKRKREGKPSDKPNIVTGANVQVCWEKFARYFEVELKEVKLSEGYYVMDPTKAVEMVDENTICVAAILGSTLTGEFEDVKLLNDLLAEKNKQTGWDTPIHVDAASGGFIAPFLYPELEWDFRLPLVKSINVSGHKYGLVYAGVGWVVWRSKEDLPDELVFHINYLGSDQPTFTLNFSKGSSQIIAQYYQFIRLGFEGYKNVMINCMENTRLLREGLAKTGRFEILSKDIGVPLVAFSLKDSSKHTVFEVADSLRKFGWIVPAYTMPANAEHVAVLRVVIREDFSRGLAERLVSDIDKVMREIDTLPSHVSSTIAHVTATVDEVVSGSKGVVKPIVHKSATEIEQQVVSRWKEFVNGRKTGVC
>Pyrbe_056349
MALSRAASESDVSVHSTFASRYVRTSLPRFKMAENSIPKEAAYQIINDELMLDGNPRLNLASFVTTWMEPECDKLMMASINKNYVDMDEYPITTELQNRCVNMIAHLFNAPLGDSEAAVGVGTVGSSEAIMLAGLAFKRKWQNKRRAEGKPVDKPNIVTGANVQVCWEKFARYFEVELKEVKLREGYYVMDPEKAVEMVDENTICVAAILGSTLNGEFEDVKLLNDLLIEKNKETGWDTPIHVDAASGGFIAPFLYPELEWDFRLPLVKSINVSGHKYGLVYAGIGWVIWRNKEDLPEELIFHINYLGADQPTFTLNFSKGSSQVIAQYYQLIRLGFEGYKNVMENCRENMIVLKEGLEKTGRFNIVSKDEGVPLVAFSLKDNHRHDEFEISDLLRRFGWIIPAYTMPPDAQHITVLRVVIREDFSRTLAERLVNDIKKVLSELDTLPSKLSSNVKAADEDGEKPGTTLESKKSDLEKTREITTIWRKFVMARKQKMNVVC
>Pyrbe_056351
MALSRAASESDVSVHSTFASRYVRTSLPRFKMAENSIPKEAAYQIINDELMLDGNPRLNLASFVTTWMEPECDKLMMASINKNYVDMDEYPVTTELQNRCVNMIAHLFNAPLGDSEAAVGVGTVGSSEAIMLAGLAFKRKWQNKRRAEGKPVDKPNIVTGANVQVCWEKFARYFEVELKEVKLREGYYVMDPEKAVEMVDENTICVAAILGSTLNGEFEDVKLLNDLLIEKNKETGWDTPIHVDAASGGFIAPFLYPELEWDFRLPLVKSINGLDGSSGGTQKICRRNSSSISTILELTNLLSPSTSQKASSQVIAQYYQLIRLGFEGYRNVMENCHENMIVLKEGLEKTGRFNIVSKDEGVPLVAFSLKDNHRHDEFEISDLLRRFGWIVPAYTMPPDAQHITVLRVVIREDFSRTLAERLVNDIKKVLSELDRLPSKLSSNVKAADEDGEKPGTTLESKKSDLEKTREITTIWRKFVMARKQKMNVLMPAAEHFTPFYFVKVKKGFLSMYADDKT
>Pyrpy_N_06g1719.1
MAISTTSGDRLGELVNCTFASRYVRNDLPKFQMPATSIPKDAAYQIINDELMLDGNPRLNLASFVTTWMEPECDRLMMASMNKNYVDMDEYPVTTELQNRCVNMIANLFNAPIGDGETAVGVSTVGSSEAIMLAGLAFKRKWQHKRKREGKPSDKPNIVTGANVQVCWEKFARYFEVELKEVKLSEGYYVMDPTKAVEMVDENTICVAAILGSTLTGEFEDVKLLNDLLAQKNKQTGWDTPIHVDAASGGFIAPFLYPELEWDFRLPLVKSINVSGHKYGLVYAGVGWVVWRSKEDLPDELVFHINYLGSDQPTFTLNFSKGSSQIIAQYYQFIRLGFEGYKNVMINCMENTRLLREGLEKTGRFEILSKDIGVPLVAFSLKDSSKHTVFEVADSLRKFGWIVPAYTMPANAEHVAVLRVVIREDFSRGLAERLVSDIDKVMREIDTLPSHVSSKIAHVTATVDEVVSGSKGVVKPIVHKSATEIEQQVVSRWKEFVNGRKTGVC
>Pyrpy_N_09g2252.1
MALSRAASESDVSVHSTFASRYVRTSLPRFKMAENSIPKEAAYQIINDELMLDGNPRLNLASFVTTWMEPECDKLMMASINKNYVDMDEYPITTELQNRCVNMIAHLFNAPLGDSEAAVGVGTVGSSEAIMLAGLAFKRKWQNKRRAEGKPVDKPNIVTGANVQVCWEKFARYFEVELKEVKLREGNYVMDPEKAVEMVDENTICVAAILGSTLNGEFEDVKLLNDLLIEKNKETGWDTPIHVDAASGGFIAPFLYPELEWDFRLPLVKSINVSGHKYGLVYAGIGWVIWRNKEDLPEELIFHINYLGADQPTFTLNFSKGSSQVIAQYYQLIRLGFEGYKNVMENCRENMIVLKEGLEKTGRFNIVSKDEGVPLVAFSLKDNHRHDEFEISDLLRRFGWIIPAYTMPPDAQHITVLRVVIREDFSRTLAERLVNDIKKVLSELDTLPSKLSSNVKAADEDGEKPGTTLESKKSDLEKTREITTIWRKFVMARKQKMNVVC
>Pyrpy_N_09g2253.1
MIAHLFNAPLGDSEAAVGVGTVGSSEAIMLAGLAFKRKWQNKRRAEGKPVDKPNIVTGANVQVCWEKFARYFEVELKEVKLREGYYVMDPEKAVEMVDENTICVAAILGSTLNGEFEDVKLLNDLLIEKNKETGWDTPIHVDAASGGFIAPFLYPELEWDFRLPLVKSINVSGHKYGLVYAGIGWVIWRNTEDLPEELIFHINYLGADQPTFTLNFSKGSSQVIAQYYQLIRLGFEGYKNVMENCHENMIVLKEGLEKTGRFNIVSKDEGVPLVAFSLKDNHRHDEFEISDLLRRFGWIVPAYTMPPDAQHITVLRVVIREDFSRTLAERLVNDIKKVLSELDRLPSKLSSNVKAADEDGEKPGTTLESKKSDLEKTREITKIWRKFVMARKQKMNVVWDEMTRVFWKSIKNKLILPSVELDIKYFDLVLPHRDATDDQVTVESAEATLKYNVAIKCATITSDEARMKEFNLKSTVFREPIICKNIPRLIPGWTKPICIGRHAFGDQYRATDAVIKGPGKLKLVFAPEGKDEKTELEVYNFTGEGGVALAMYNTDESIHAFAGASMTTAYEKKWALYPSTKNTILKKYDGRKDIFQEVYEANWKSNFEAAGIW
>Pyrpy_N_09g2254.1
MALSRAASESDVSVHSTFASRYVRTSLPRFKMAENSIPKEAAYQIINDELMLDGNPRLNLASFVTTWMEPECDKLMMASINKNYVDMDEYPVTTELQVIN
>Pyrpy_N_13g0115.1
MGLSKTFSESNVSVRSTTSYILTSPAKYLRVSFTEERRRCTTTLLQKSSFELFCRYEMPENSMSEKVAAQMIKDELKQDADPGMNLASFVTTSMDKKAKELIMESLDKNYVDMDEYPATTELQGHWGSGGGVFSKDRSRYNEFKVSEGLRRHQFIVPAYHMPADAKHVALLRVVIRGDFSRTKTEGLLSCINAVLKELDELHPVAAIQENGHRKLSLKGVANGNGELPPAAAVENGHHIVCAKGAANGNGVTENGQNGAKYY
>Pyrpy_N_14g2067.1
MVISTASSERRGEQLNSTFASRYVRNVLPKFQMPETSMPKDVAYQIINDELMLDGNPRLNLASFVTTWMEPECDRLMTAAMNKNYVDMDEYPVTTELQNRCVNIIAHLFNAPIGDGETAVGVSTVGSSEAIMLAGLAFKRKWQNKRKVEGKPFDKPNIVTGANVQVCWEKFARYFEVELKEVKLSEGYYVMDPAKAVEMVDENTICVAAILGSTLTGEFEDVKLLHDLLVEKNKQTGWDTPIHVDAASGGFIAPFLYPELEWDFRLPLVKSINVSGHKYGLVYAGVGWVVWRSKEDLPDELIFHINYLGADQPTFTLNFSKGSSQIIAQYYQFIRLGFEGYKNVMENCMENTRMLKQGLEKTGRFEILSKDIGVPLVAFSLKDSSKHTVFEVADSLRKFGWIVPAYTMPANAEHVAVLRVVIREDFSRGLAERLISDIDKVMREIDTLPSQVSGKTAHVTATVDEVVRDSEVAVKSTVHKSVTDVEQEIVSRWKGIVKKRSVC
>Pyrpy_N_16g0101.1
MGLSKTFSVSDVSLHSTTSYILTSPAKYKMPENSMPEDMAFQMIDDELRLDADPRLNLASFVTTSMEEKAKRLIMESLDKNYVDMDEYPATTDLQNRCVNMIANLFNAPLKDGETATGTGTVGSSEAIMLAGLAFKRKWQNKMKAIGKPYDKPNIVTGANVQVCWEKFARYFEVELKEVKVREDYYVMDPVKAVEMVDENTICVAAILGSTYNGEFEDVKLLNDLLMEKNKQTGWDTPIHVDAASGGFIAPFLYPDLEWDFRLPLVKSINVSGHKYGLVYAGIGWIVWRSKQDLPEDLIFHINYLGADQPTFTLNFSKGSSQVLAQYYQLIRLGFEGYRDIMENCHYLAMVVKEGVEKTGQFKILSKDIGVPVVAFSLKDRSRYDEFKVSEGLRRHQFIVPAYHMPADAKHVALLRVVIRGDFSRTRAEYLLASINAVLKELDELHPVAAIQENGHHKLSLIGVANGNGELPPAAAVENCHHKVCAIGAAYGNGGTENGQMTDGAKCY
>Rosch_v2.0_Chr3g0490221
MVLSKTASQSDVSVHSTFASRYVRTSLPRFRMGENSIPKEAAYQIINDELMLDGNPRLNLASFVTTWMEPECDKLIMSSINKNYVDMDEYPNRCVNMIAHLFNAPLGESEAAVGVGTVGSSEAIMLAGLAFKRRWQNKRRAEGKPVDKPNIVTGANVQVCWEKFARYFEVELKEVKLRDDYYVMDPEKAVEMVDENTICVAAILGSTLNGEFEDVKRLNDLLVEKNQETGWDTPIHVDAASGGFIAPFLYPELEWDFRLPLVKSINVSGHKYGLVYAGIGWVIWRNKEDLPEELIFHINYLGADQPTFTLNFSKGSSQVIAQYYQLIRLGFEGYRNIMENCRENMIVLREGLEKTGRFKIVSKDEGVPLVAFSLKDNHCHDEFEISDLLRRYGWIVPAYTMPADAQHVTVLRVVIREDFSHTLAERLVNDIQKVLHELDHLPSKLSSNSSIESQSVENNEKSTVTTKKSALETQREITTIWRKFVMEKKKITGVC
>Rosch_v2.0_Chr4g0406101
MMADLFNAPHKESDEAATGTGTVGSSEAILLAGLAFKRKWQNKRKAEGKPYDRPNIVTGANVQVCWEKFARYFEVELKEVKVTEDYYVMDPVKAVELEDENTICVAAILGSTYNGEFEDVKLLNDLSLEKNKQTGWDTPIHVDAASGGFIAPFLYPELEWDFRLPLVKSINVSGHKYGLVYAGVGWIIWRSKEDLAEDLIFHMNYLGADQPTFTLNFSKGSSQIIAQYYQLIRQGFEGYRNIMENCHNNAMVLKAGLEKTERFKILSKDIGVPVVAFSLKDRSHYDEYMVSEHLRRFGWIVPAYSMPEDAKHVALLRVVIREDFSRTLAERLVLDITHVLKELDKLPLPSVSPNGGDDQVCINGGIWKHEHFGGEKEIF
>Rosch_v2.0_Chr4g0445561
MGLSKTFSASDVSVHSTFASRYIRDKPAKYKMPENSTPKEVAYQVISDELMLDGKPRLNLASFVTTWMEPECDKLIMDSMNKNYVDMDEYPVTTELQNRCVNMIADLFNAPHKESDEAATGTGTVGSSEAIMLAGLAFKRKWQNKRKAEGKPYDRPNIVTGANVQVCWEKFARYFEVELKEVKVTEDYYVMDPVKAVELVDENTICVAAILGSTYNGEFEDVKLLNDLLLEKNKQTGWDTPIHVDAASGGFIAPFLYPELEWDFRLPLVKSINVSGHKYGLVYAGVGWIIWRSKEDLPEDLIFHINYLGADQPTFTLNFSKGSSQIIAQYYQLIRQGFEGYRNIMENCHNNAMVLKAGLEKTERFKILSKDIGVPVVAFSLKDRSHYDEYMVSEHLRRFGWIVPAYSMPEDAKHVALLRVVIREDFSRTLAERLVLDITHVLKELDKLPLPSVSPNGGDDQVCINGGICNGNMNTLVAKKKFSDIDLKEEDCIPKLAKSA
>Rosch_v2.0_Chr7g0177601
MVISTTAGDRADHFLDCTFASRYVRNPVPKFMMPATSQPKEAAYQIINDELMLDGAPRLNLASFVTTWMEPECDKLMMASMNKNYVDMDEYPVTTELQNRCVNMIANLFNAPIGAAETAVGVGTVGSSEAIMLAGLAFKRKWQHRRKLEGKPYDKPNIVTGANVQVCWEKFARYFEVELKEVKLSEGYYVMDPVKAVEMVDENTICVAAILGSTLTGEFEDVKLLNDLLIKKNKETGWETPIHVDAASGGFIAPFLYPELEWDFRLPLVKSINVSGHKYGLVYAGVGWVVWRSKEDLPDELVFHINYLGSDQPTFTLNFSKGSSQIIAQYYQFIRLGFEGYKNVMENCMDNTRALKEGLEKTGRFEILSKDIGVPLVAFKLKDSSKHTVFEIADSLRKFGWIVPAYTMPANAEHIAVLRVVVREDFSRSLAERLLSDIDKVLNEIDTLPSRVSMKAAHVTPTVDEGVNASEGMVKPGKKSVEEIQREVATYWRNLVERKRTGVC
>Rubch_LG01.785
MVLSKTASQSDVSVHSTFASRYVRTSLPRFRMGENSIPKEAAYQIINDELMLDGNPRLNLASFVTTWMEPECDKLIMASINKNYVDMDEYPVTTELQNRCVNIIAHLFNAPLGESEAAVGVGTVGSSEAIMLAGLAFKRKWQNKRKAEGKPIDKPNIVTGANVQVCWEKFARYFEVELKEVKLRDDYFVMDPEKAVEMVDENTICVAAILGSTLNGEFEDVKRLNDLLVEKNKETGWDTPIHVDAASGGFIAPFLYPELEWDFRLPLVKSINVSGHKYGLVYAGIGWVIWRNKEDLPEELIFHINYLGADQPTFTLNFSKGSSQVIAQYYQLIRLGYEGYRNVMENCRENMIVLKEGLEKTGSFKIVSKDDGVPLVAFSLKDHHRHDEFEISDLLRRYGWIVPAYTMPADAQHVTVLRVVIREDFSRTLAERLVNDIQKVLHELDTLPSKLTCNSTIESQAVENNEKSTVSTKKSALETQREITTIWRKFVMDRKKTTSVC
>Rubch_LG04.132
MCRSTPPMPLAIFRDKPAKYKIPENSTPKEVAYQVINDELMLDGKPRLNLASFVTTWMEPECDKLIMDSMSKNYVDMDEYPVTTELQNRCVNMIADLFNAPHKESDEAATGTGTVGSSEAIMLAGLAFKRKWQIKRKAQGKPYDKPNIVTGANVQVCWEKFARYFEVELKEVKVREDYYVMDPAKAVEMVDENTICVAAILGSTYNGEFEDVKLLNDLLLEKNKKTGWDTPIHVDAASGGFIAPFLYPDLEWDFRLPLVKSINVSGHKYGLVYAGVGWIIWRSKEDLPEDLIFHINYLGAEQPTFTLNFSKGSSQIIAQYYQLIRQGFEGYRNIMENCHNNAMVLKAGLEKTERFKILSKDIGVPVVAFSLKDTSRYDEYMVSEHLRRFGWIVPAYSMPDDAKHVALLRVVIREDFSRTLAERLVFDVTHVLNELDRQAATAAGGSKCVY
>Rubch_LG05.52
MVISTTAGDGGDQFLNSTFASRYVRNSVPKFRMPETAQPKEAAFQIINDELMLDGNPRLNLASFVTTWMEPECDKLIVASMNKNYVDMDEYPVTTELQNRCVNMIAHLFNAPIGDSETAVGVGTVGSSEAIMLAGLAFKRNWQHRRKLEGKPYDKPNIVTGANVQVCWEKFARYFEVELKEVKLSEGYYVMDPVKAVEMVDENTICVAAILGSTLTGEFEDVKLLNDLLIKKNKETGWDTPIHVDAASGGFIAPFLYPDLEWDFRLPLVKSINVSGHKYGLVYAGIGWVVWRSKEDLPDELVFHINYLGSDQPTFTLNFSKGSSQIIAQYYQFIRLGFEGYKNVMENCMENTRVLREGLEKTGRFEILSKEIGVPLVAFSLKDSSQHTVFEISDSLRKFGWIVPAYTMPANAEHIAVLRVVVREDFSRSLAERLLSDIDKVLKEIDTLPSRVSTKATHVTAIVEDVVNTSEGMVKPVKKSTEEIQKAVTSYWKQFVDKKKTGTPCSNLTKLAQPLVAFSVALRPFCSETVALDQSCDCGGSGSGIEGKALESDVDKFSEIIMDNSDPHCNMEKALDRVAIPFTTDLVVQVLHRFHFEEKLAFRFFMWAGQKENYDHEARAYNDMIDILSSTKYKVKQFRIVCDLLDYMKRHNKSKVPVEVLSTILKQYTEKHLTYLQKFAKKKKIRVKTQPEINALNFLLDALCKCSLVQDAEEMLKRVKKNIKPDASTYNILFFGWCRVRNPIRGMRLLEEMIQVGHTPDNFTYTTAIDSFCKAGMVTEAAELFEFMRTKGSTISSPTAKTYAIMIVALVQNDRMEECFILLGHMISSGCLPDVSTYKELLEGMCLAGKVEEAYKFLQEMGNKGYPPDIVTYNCFLKVLCENKKGDEALKLYGRMIDVGCMPSVQTYNMLISMYFEMGDPDGAFETWHEMDKRGCAQDTDTYCMMIEGLFGCNKVEDACCLLEDVVNQGMKLPYSKFDSFLMQLSVIGDLQAIHRLSEHMRKFYNSFYGKTLCIEPEAEEHEFERALIGLVHSYLRTCSKLKKRPEGKKEPKHISKLGCWSECGSIATNKEYFSLSSNVSD
>Ruboc_01_G18293
MVLSKTASESDVSVHSTFASRYVRTSLPRFRMGENSIPKEAAFQIINDELMLDGNPRLNLASFVTTWMEPECDKLIMASINKNYVDMDEYPNRCVNIIAHLFNAPLGDSEAAVGVGTVGSSEAIMLAGLAFKRKWQNKRKAEGKPIDKPNIVTGANVQVCWEKFARYFEVELKEVKLKDDYYVMDPEKAVEMVDENTICVAAILGSTLNGEFEDVKRLNDLLVEKNKETGWDTPIHVDAASGGFIAPFLYPELEWDFRLPLVKSINVSGHKYGLVYAGIGWVIWRNKEDLPEELIFHINYLGADQPTFTLNFSKGSSQVIAQYYQLIRLGYEGYRNVMENCRENMIVLKEGLEKTGRFKIVSKDEGVPLVAFSLKDNHRHDEFEISDLLRRYGWIVPAYTMPADAQHVTVLRVVIREDFSRTLAERLVNDIEKVLHELDTLPSKLMSNSTIESQAVENNEKSTVTTKKSALETQREITTIWRKFVMDRKKTTSIVEFDA
>Ruboc_02_G21333
MLLKAGLEKMKRFKILSKDIRVLVVAFSLKDTSRYDKYMVSEHLRRFDWIVPAYSMLKDAKHVALLRFVIREDFCCTLAERLVFDVTHVLNKLDRQAATTAAYMCDSNLKDV
>Ruboc_04_G36123
MGISKTFSASDVSVHSTYASRYIRDKPAKYKIPENSTPKEVAYQVINDELMLDGKPRLNLASFVTTWMEPECDKLIMDSMNKNYVDMDEYPVTTELQNRCVNMIADLFNAPHKESDEAATGTGTVGSSEAIMLAGLAFKRKWQIKRKAEGKPYDKPNIVTGANVQVCWEKFARYFEVELKEVKVREDYYVMDPAKAVEMVDENTICVAAILGSTYNGEFEDVKLLNDLLLEKNKQTGWDTPIHVDAASGGFIAPFLYPDLEWDFRLPLVKSINVSGHKYGLVYAGVGWIIWRSKEDLPEDLIFHINYLGAEQPTFTLNFSKVVAFSLKDTSRYDEYMVSEHLRRFGWIVPAYSMPEDAKHVALLRVVIREDFSRTLAERLVFDVTHVLNEFDRQAATAAGGSKCVY
