# Supplementary material for: Transcriptomics of long‐term, low oxygen storage coupled with ethylene signaling interference suggests neofunctionalization of hypoxia response pathways in apple ( Malus domestica )
Source: Plant Direct. 2024 Dec 20;8(12):e70025. doi: 10.1002/pld3.70025 (PMC11660084; doi:10.1002/pld3.70025)
Supplement: Supplementary file 2 — Data S2: Homologs of all 606 hypoxia response genes identified in this study across 42 representative species of land plants). [file PLD3-8-e70025-s004.gz › 01-integratedGeneFamilies_dir/3430.fna]

>gnl_Ambtr_v1.0_evm_27.model.AmTr_v1.0_scaffold00029.405
ATGGGTCACGCCGCGACCTCAGCCACCACCTCAACCTTCTTGGGAAGCCAGCTCCAAAGCCTCCCCAACGCCGACGGTTTCCGAACCCGAGCCCGGTTCGGCTTCGGCTTCAAGAAGCCCGGGTCGAAGCCGAAGCCGAAGCCGAAGCAGAAGCAATCAAGTGATAGGCCACTGTGGTTCCCAGGTGCAAAGGCCCCTGAGTACTTGGATGGGAGCTTGGTTGGGGACTATGGTTTTGACCCATTTGGGTTGGGAAAACCAGCGGAGTATTTGCAGTTTGATTTGGACTCATTGGACCAGAATTTGGCGAAGAATTCGGCAGGGGATGTGATTGGGACGAGGTTTGAGAACTCAGATGTGAAGTCCACTCCTTTCCAGCCCTACACTGAGGTGTTTGGGTTGCAGAGGTTCAGGGAGTGTGAGCTCATTCATGGGAGGTGGGCTATGCTTGCCACCCTTGGTGCTCTTGCTGTTGAGTCTCTCACTGGGGTCACATGGCAAGATGCTGGCAAGGTGGAGCTAATTGAAGGGTCGTCTTACTTGGGCCTTCCACTCCCATTCACCATGACCACACTGATCTGGATTGAGGTTTTGGTCATTGGGTACATTGAATTCCAAAGAAATGCAGAGCTTGACCCTGAGAAAAGACTGTACCCTGGTGGTCAGTTCTTTGACCCCCTAGGCTTGGCCTCTGATCCTGAGAAGAAGGCCACTCTCCAATTGGCAGAGATAAAGCATGCAAGGTTAGCCATGGTTGGCTTCTTGGGCTTTGCAGTTCAAGCTGCTGCAACTGGTAAAGGTCCTCTCAATAATTGGGCCACTCATTTGAGTGACCCTCTCCACACCACCATCTTTGACACCTTCTCATCCTCC
>gnl_Aquco_v3.1_Aqcoe2G097400.1
ATGGCCACCGCAACAGCTTCTGCCTCACCTTTCTTGGGCACCCGTCTACAAGATCCTGTCATTTCGAGTTCGGGTAAAATCACATGCCGATTTGGTTTCGGTAAAAAGAAAGCACCAGCAAAGAAAGCATCCAAGCCAACTACAGATCGTCCACTATGGTTTCCAGGTGCAAAAGCACCAGAATATTTAGATGGTACCTTGGTTGGTGACTATGGTTTTGATCCATTTGGTCTGGGGAAACCAGCTGAGTATTTGCAGTTTGATTTGGATTCTTTGGATCAAAATTTGGCAAAGAATTTAGCTGGAGATGTTATTGGAACCAGGTTTGAAGAAGGTGATGTGAAGTCAACTCCATTTCAACCATACAGTGAAGTGTTTGGGTTGCAAAGGTTTAGGGAATGTGAATTGATCCATGGAAGATGGGCTATGTTAGCTACACTTGGTGCACTTACTGTTGAGTCAGTCACTGGTGTTACTTGGCAAGATGCAGGAAAGGTAGAGCTCATTGATGGATCTTCCTACTTGGGCCTTCCTCTTCCCTTCTCTATTTCCACATTGATATGGATTGAGGTGCTAGTGATTGGGTACATTGAGTTCCAAAGGAATGCTGAACTTGACCCAGAAATGAGACTGTACCCAGGTGGAAAGTTCTTCGACCCACTCGGATTGGCAGCTGACCCTGAGAAGAAGGCCATCCTTCAATTGGCAGAGATCAAGCACGCACGATTGGCTATGGTTGGTTTCTTGGGCTTCGCTGTTCAAGCTGCTGCAACTGGCAAAGGACCACTTAACAACTGGGCTACTCACTTGAGTGACCCACTTCACACAACCATCTTTGACACATTTGGCTCCTCT
>gnl_Arath_TAIR10_AT2G40100.1
ATGGCTACCACCACTGCAGCAGCAGCCTCAGGTATTTTTGGGATCCGGATTCAAGATCCTAGACCTGGAACCGGTAGGGTCCAAGCCCGGTTCGGGTTCAGTTTCGGAAAAAAGAAACCGGCTCCACCGCCAAAGAAATCAAGGCAGGTCCAAGACGATGGAGACAGACTAGTTTGGTTCCCCGGCGCAAACCCGCCGGAATGGTTGGACGGATCGATGATCGGAGACCGTGGATTTGATCCGTTTGGTTTAGGTAAACCGGCTGAGTATCTTCAGTACGATTTCGATGGACTTGACCAAAACCTTGCCAAGAACGTGGCGGGTGACATCATCGGGATCATCCAAGAATCTTCGGAGATCAAACCGACGCCGTTTCAGCCGTACACTGAAGTCTTTGGGATCCAACGGTTCAGAGAATGTGAGCTGATCCATGGAAGGTGGGCCATGCTTGGCACTCTAGGCGCCATCGCCGTAGAGGCTCTTACAGGAATTGCATGGCAAGACGCCGGAAAGGTGGAATTGGTGGAAGGATCATCGTATTTGGGACAACCATTGCCGTTCTCGTTGACGACGTTGATATGGATAGAAGTGTTAGTGGTCGGATACATTGAGTTCCAACGTAACTCTGAACTGGATCCAGAGAAACGGATTTACCCGGGTGGGTATTTTGACCCGTTGGGACTCGCGGCTGATCCAGAGAAGTTGGATACTTTGAAGCTGGCTGAGATAAAGCACTCTCGTCTCGCTATGGTCGCATTTCTCATCTTTGCTCTTCAGGCGGCCTTTACCGGCAAAGGCCCTGTCAGCTTCCTTGCCACCTTTAACAAT
>gnl_Arath_TAIR10_AT3G08940.2
ATGGCCGCCACTTCAACCGCCGCTGCTGCTTCTTCAATCATGGGTACCCGGGTGGTTTCCGACATTAGCTCCAATTCAAGCCGGTTCACAGCCCGGTTCGGATTCGGAACCAAGAAAGCATCTCCCAAAAAGGCTAAGACGGTTATCTCAGACCGGCCTCTATGGTTCCCAGGCGCAAAATCACCCGAATATCTCGACGGTTCACTTGTCGGGGACTACGGGTTCGATCCTTTTGGTTTAGGCAAACCGGCGGAGTATCTCCAATTCGATTTGGATTCCTTGGACCAGAACTTAGCCAAGAACTTATACGGAGAAGTGATCGGGACTCGTACCGAGGCGGTGGACCCCAAATCGACGCCGTTTCAGCCATATAGTGAAGTCTTCGGGCTACAAAGATTCAGAGAATGTGAGCTGATTCACGGTCGGTGGGCAATGCTCGCCACTCTTGGCGCTATCACCGTCGAATGGCTCACCGGTGTTACTTGGCAAGACGCCGGCAAGGTAGAGCTAGTGGATGGATCATCTTACTTAGGACAGCCATTGCCGTTCTCTATCTCGACATTGATATGGATCGAAGTGTTAGTGATCGGCTACATTGAGTTCCAACGAAACGCTGAACTGGACTCGGAGAAGCGTTTGTATCCAGGAGGCAAGTTCTTTGACCCGTTAGGACTAGCGTCTGACCCGGTGAAGAAGGCTCAGCTTCAGCTAGCTGAGATCAAACATGCTCGTTTAGCCATGGTTGGATTCTTGGGTTTTGCGGTTCAGGCGGCTGCAACCGGTAAAGGACCGCTCAACAACTGGGCGACTCACCTTAGTGACCCACTTCACACCACCATTATCGATACCTTCTCTTCCTCC
>gnl_Arath_TAIR10_AT5G01530.1
ATGGCCGCAACATCCGCCGCTGCTGCAGCTGCTTCTTCCATCATGGGTACTCGGGTGGCTCCCGGTATCCATCCCGGTTCAGGTCGGTTCACAGCCGTGTTCGGTTTCGGAAAGAAGAAGGCAGCTCCCAAAAAGAGTGCCAAAAAGACGGTGACTACGGACCGGCCTCTTTGGTACCCAGGCGCCATTTCTCCTGACTGGCTTGATGGTTCCTTGGTTGGAGATTACGGTTTTGATCCCTTCGGTTTAGGCAAACCGGCCGAGTATCTTCAATTCGATATCGATTCACTAGACCAGAATCTGGCTAAGAACTTGGCCGGAGACGTGATCGGAACCCGTACGGAAGCTGCCGACGCCAAATCGACGCCGTTTCAGCCGTACAGTGAGGTGTTCGGAATCCAGAGATTCAGGGAATGCGAACTCATCCACGGACGGTGGGCGATGCTCGCTACTCTCGGCGCTCTCTCCGTCGAATGGCTTACCGGCGTTACATGGCAAGACGCTGGCAAGGTGGAGCTTGTAGATGGATCGTCCTACTTGGGGCAGCCATTACCTTTCTCGATCTCGACATTGATATGGATCGAGGTGTTAGTGATCGGCTACATCGAGTTCCAGCGCAACGCCGAGCTTGATTCGGAGAAGCGTTTATACCCCGGAGGCAAGTTCTTTGACCCGCTAGGTTTAGCGGCTGACCCGGAGAAGACTGCTCAACTTCAGTTAGCTGAGATCAAGCATGCACGTCTTGCGATGGTCGCCTTCTTGGGATTCGCGGTTCAAGCGGCTGCAACAGGTAAAGGTCCACTCAACAATTGGGCTACTCACCTCAGTGATCCACTCCACACCACCATCATCGATACCTTCTCCTCATCT
>gnl_Betvu_v1.2_Bv2_043310_ppkn.t1
ATGGCCTCGGCCTCCGCCACTGCCGCCACCTCGTCTTTTATCGGGACTCGTCTTCCCGATGTCCCATCAAATTCAGGGAGGATCACGTGCCGGTTTGGGTTTGGGGCCAAGAAGGTTGCCAAGAAAGCTCAGCCCAGATCAGGATCAAGCACAGACCGCCCATTATGGTACCCAGGTGCCAAGGCCCCAGAATGGTTGGATGGGAGCTTAGTGGGTGATTATGGGTTTGACCCATTTGGGCTAGGTAAGCCTGCAGAGTATTTGCAATATGACTATGATGGCTTGGACCAGAACTTAGCCAAGAATTTGGCTGGTGACATCATTGGAACTCGGACCGAGTCCGCGGACGTCAAGGCCACATCCCTGCAGCCATACAGTGAGGTTTTTGGGCTGCAGAGGTTCAGGGAGTGTGAACTGATCCATGGGAGATGGGCCATGTTGGCTACTCTTGGTGCCTTGACTGTTGAGTGGCTCACTGGTGTCACCTGGCAAGATGCTGGCAAGGTGGAGCTAATTGAAGGATCATCTTACCTTGGCCAACCACTTCCTTTCTCAATGACCACATTGATCTGGATAGAGGTTTTGGTCATTGGATTTATTGAATTCCAGAGGAATGCAGAGCTTGACCCAGAAAAGAGGCTTTACCCGGGTGGAAGTTTCGACCCATTGGGCTTGGCGTCTGACCCGGAAAAGAAGCCAATCCTTCAGTTGGCAGAGATCAAGCATGCCAGGCTAGCTATGGTTGCCTTCCTTGGCTTTGCTGTTCAGGCTGCTGTTACTGGTAAAGGTCCGCTTAACAACTGGGCTACCCACTTGAGTGACCCGCTCCACACTACTATCTTGGACAAGTTCCTG
>gnl_Betvu_v1.2_Bv5_105530_moyp.t1
ATGGCTACTGCCGCCCCCGCCACCGCCTCATACATCTTTGGAACCCGCATTGCCGGTCCAAACCCCGGGCCTGCAAAATTTCAGGCCCTGTTTGGCTTAGGCAAGAAGGCAGCCCCAGCAAAGAAAGCAGCCCCAAAGAGGCCAGTAGTGTCAGATGAGGACCGGCTTGTGTGGTTCCCAGGAGCTCAACCACCTGAGTGGCTAGACGGTTCATTAGTCGGAGACCGTGGATTCGACCCATTTGGGCTAGCAAAGCCTGCTGAATACTTGCAGTTTGACTATGATGGGCTAGACCAGAACCTTGCTAAAAATCTTGCTGGTGACATCATAGGTGCTAGGATTGAGACTGAAGATATACAGCCCACACCATTCCAACCTTATGCAGAGGTGTTTGGAATCCAAAGATTTAGGGAGTGTGAGGTTATTCATGGTAGGTGGGCTATGTTGGCTACACTTGGTGCTCTTTCTGTTGAGGCTCTCACTGGTGTTTCTTGGCAAGATGCTGGAAAGGTAGAATTGATAGAAGGAGCATCCTACCTAGGCCAAAAACTACCATTCTCCCTTGGCACATTGATCTGGATAGAAGTTTTACTAGTGGGATACATTGAGTTCCAGAGGAATGCAGAGCTTGATCCAGAGAAGCGCCTCTACCCTGGTGGCCAATACTTCGACCCCCTCGGCTTGGCAGCGGACCCTGAGAAGAAGCTCAGACTACAGTTGGCGGAGATCAAGCACTCCCGCCTCGCTATGGTTGCGTTCCTTGGCTTCGCCATCCAAGCTGCTGCCACCGGAAAAGGCCCTCTTAGCAATGTTGCTGAATTCCTGAGTGATCCTTCTAACAACATCCTCAAAACTTTCTCT
>gnl_Carpa_v0.4_evm.model.supercontig_163.22
ATGGCTTCCACCACAACCGCTGCCGCTACCTCATCTTTCATCGGAACCCGCCTTCCAGACATCTACTCCGGATCTGGCCGGGTCCAAGCCCGGTTCGGTTTTGGCACCAAAAAAGCCGCGCCTAAGAAAGCCGCTTCGAGGCCGACGACTGACCGGCCACTTTGGTACCCAGGTGCTAAAGCACCCGAATGGCTCGACGGGAGCTTGGTGGGGGATTACGGGTTCGACCCATTCGGTCTAGGCAAGCCTGCTGAGTACTTGCAGTTCGAGCTGGATTCTCTAGACCAGAACCTGGCCAAGAACTTAGCTGGTGACGTGATTGGGACGCGCACTGAGAGCGCGAACGTCAAATCCACGCCGTTTCAACCCTACAGCGAGGTTTTCGGTTTGCGGAGGTTCCGGGAGTGCGAGCTGATCCATGGAAGATGGGCTATGTTGGCTACTTTAGGAGCCCTCTCCGTCGAGTGGCTCACCGGCGTTTCCTGGCAAGACGCCGGCAAGGTGGAGCTGGTAGAAGGATCATCATACCTCGGGCAGCCGCTCCCATTCTCAATTACGACATTGATATGGATTGAGGTTTTGGTGGTTGGGTACATTGAGTTCCAGAGGAACGCAGAGCTTGACCCGGAGAAGAGATTATACCCGGGAGGAAAGTTCTTTGACCCCCTTGGGTTGGCAGCTGATCCAGAGAAGAAGGCTACTCTTCAATTGGCAGAGATCAAGCATGCTCGTCTCGCCATGGTTGGGTTCTTAGGGTTTGCAGTTCAGGCTGCTGTAACAGGGAAAGGTCCCCTCAACAACTGGGCTACACACTTGAGCGACCCACTTCACACAACCATCATTGACACTTTAACCTCT
>gnl_Carpa_v0.4_evm.model.supercontig_19.185
ATGGCCACTGCCGCCGCCACAACCACAGCTGCCGCCGCGTCACATTTGTTTGGGACCCGGATCCGGATCCCCAACCCGAGTTCCGGCAGGTTCCAGGCCCGTTTTGGGTTTGGCCGAAAGAAGACAGAACCACCGGCAAAGAAAGCAACCCCAAAGTCGACAGCCGGGTCGGAGCGGCTGGTTTGGTTCCCAGGCGCGACTCCTCCAGAATGGCTGGACGGGTCGATGGTAGGTGACCGTGGGTTCGACCCGTTCGGGTTGGGAAAACCGGTGGACTACTTGCAGTTCGACCTGGACTCGCTGGACCAGAACCTTGCGAAGAATGTAGCAGGAGACGTGATCGGAGTGCGAGCCGAGACGACTGAGCTGAAGCCGACGCCGTTCCAGCCGTACAGCGAGGTCTTCGGATTGCAGAGGTTCAGAGAGTGTGAGTTGATCCACGGGCGTTGGGCTATGCTCGGCACTCTCGGCGCCGTCGCCGTGGAGGCTCTCACCGGCGTTGCATGGCAAGATGCTGGCAAGGTGGAGTTGGTGGAGGGATCATCATACCTTGGCCTTCCATTGCCATTCTCACTGACAACCCTAATATGGATAGAGGTGATAGTAATCGGGTACATCGAGTTCCAGAGAAATGCAGAGCTTGACCCAGAAAAAAGACTTTACCCTGGCGGCTACTTTGACCCACTTGGCTTGGCATCTGACCCAGAGAAATTAGAGTCTCTGCAACTGGCTGAAATCAAGCACTCCAGATTGGCTATGGTGGCTTTCCTTATCTTTGCCCTTGAGGCAGCCATTACTGGCAAAGGTCCCATCAGTTTCCTAGCTTCATTCAACCAG
>gnl_Carpa_v0.4_evm.TU.contig_47543.1
ATGGCCACTGCCGCCGCCACAACCACAGCTGCCGCCGCGTCACATTTGTTTGGGACCCGGATCCGGATCCCCAACCCGAGTTCCGGCAGGTTCCAGGCCCGTTTTGGGTTTGGCCGAAAGAAGACAGAACCACCGGCAAAGAAAGCAACCCCAAAGTCGACAGCCGGGTCGGAGCGGCTGGTTTGGTTCCCAGGCGCGACTCCTCCAGAATGGCTGGACGGGTCGATGGTAGGTGACCGTGGGTTCGACCCGTTCGGGTTGGGAAAACCGGTGGACTACTTGCAGTTCGACCTGGACTCGCTGGACCAGAACCTTGCGAAGAATGTAGCAGGAGACGTGATCGGAGTGCGAGCCGAGACGACTGAGCTGAAGCCGACGCCGTTCCAGCCGTACAGCGAGGTCTTCGGATTGCAGAGGTTCAGAGAGTGTGAGTTGATCCACGGGCGTTGGGCTATGCTCGGCACTCTCGGCGCCGTCGCCGTGGAGGCTCTCACCGGCGTTGCATGGCAAGATGCTGGCAAGTGTAAATATTGCATGCCT
>gnl_Elagu_v2.0_p5_sc00154.V1.gene82
ATGGATTCCGCGCGGCTCCATCACTCCCTGACAGGCCGCAGCAACAGCCACGACCCTGCTCCACCTCCTGCGACGGATTTCACGCGGCTCCATCACTCCCTAGCAGGCCGTAGCAACAGCCACGACCCTGCTCCACCTCCTGCGACGGATTCCACGTGGCTCCATCACTCTCTGGCAGGCCAGATAGAAGAGAATGGCCTCCACAGCCGCGACCAGCTCCCCGTTCTGGGCACCCGCTTGCCCGACTCGCACCCGGTCAAGACGGGGGGCCGGTTCCAGGCCCGGTTCGGGTTCGGCGGCACGAAGAAGACAGCGGCCAAGAAGAGCGCCAGGTCGCCCGCCTCGGACCGGCCACTCTGGTTTCCGGGCGCCAATGCCCCCGAGTGGCTCGACGGTTCGCTTGTCGGCGACTACAGGTTCGACCCGTTCGGCCTGGGCAAACCGGCCGAGTACCTCCAGTTCGATATCGATTCTCTAGACCAGAACCTCTCCAAGAACCTGGCCGGGGAGTTAATCGGGACCCGGTTCGAGACCTCGGACGTGAAGTCGACCCCGCTGCAGCCATATTCG
>gnl_Eucgr_v2.0_Eucgr.K02983.1
ATGGCCGCCGTGACGACCGCCGCCGCCGCGTCCTCATTCATCGGGACCCGCCTGCCGGAGGTCCCGAGCTCGGGCCGGGTCCAGGCCCGGTTTGGGTTTGGAGCCAAGAAGGCCGCGCCCAAGAAGGCGGCGAAGCGGACCTCGGACAGGCCGCTGTGGTACCCGGGGGCGACGGCGCCGGAGTGGCTTGACGGGAGCCTGGTAGGCGACTACGGGTTCGACCCGTTCGGGCTGGGGAAGCCGGCGGAGTACCTGCAGTTCGACCTGGACTCGCTGGACCAGAACCTGGCCAAGAACGAGGCCGGCGACATCATCGGCACCCGCTTCGAGAACTCCGACGTGAAGTCGACCCCCTTCCAGCCGTACACCGAGGTGTTCGGGCTCCAGAGGTTCCGCGAGTGCGAGCTTATCCACGGCAGGTGGGCCATGCTCGCCACCCTCGGCGCCCTCACCGTCGAGTGGCTCACCGGCGTCACCTGGCAAGACGCTGGCAAGGTAGAGCTTGTTGAAGGGTCGTCTTACCTCGGGCAACCTCTTCCATTCTCCATCACTGCGCTGATCTGGATCGAGGTCGTGGTGATCGGGTACATCGAGTTCCAGAGGAACGGCGAGCTCGACCCCGAGAAGCGGCTCTATCCGGGAGGCAAGTTCTTCGACCCGCTCGGCCTGGCAGCCGACCCCGAGAAGAAGGCCACCCTCCAGCTGGCGGAGATCAAGCACGCCCGCCTCGCCATGGTCGCGTTCCTTGGCTTCGCCGTCCAGGCCGCCGCCACCGGGAAGGGGCCCCTCAACAACTGGGCCACCCACTTGAGCGACCCCCTCCACACGACCATCATCGACACCTTCACCTCC
>gnl_Eucgr_v2.0_Eucgr.G03060.1
ATGGCCGCCGCGAGCTCCTCCTACTTCTTCGGCACCCGCATTGCCGACCCGAAGCCGAGCCTCGGGCGGTTCCAGGCCCGGTTCGGCTTCGGCGGCAAGAAATTCGGCTTCGGAGGCAAGAAATCGCCTCCCCCGAAGCCCGCTCCAAGGAAGCTGGATGGGGAGCGGTTAGTCTGGTTCCCGGGGGCCGAGCCGCCGGAGTGGCTCGACGGGACCATGGTCGGGGACCGGGGCTTCGACCCGTTCGGGCTGGGGAAGCCGGCGGAGTACCTGCAGTTCGACCTGGACTCGCTGGACCAGAACCTGGCCAAGAACCTGGCCGGGGATGTGATCGGGGTGCGGGTCGAGCAGACCGAAGTGAAGCCGACCCCGTTCCAGCCGTACAGCGAGGTGTTCGGGCTGCAGCGCTTCCGGGAGTGCGAGCTCATCCACGGGCGGTGGGCGATGCTGGGCACGCTCGGCGCGCTCGCCGTCGAGGCGCTCACCGGGGTCGCCTGGCAAGATGCTGGCAAGGTGGAGCTTGTGGAGGGATCGTCCTACCTGGGCCAACCGCTCCCGTTCTCGCTGACGACGTTGATATGGATCGAGGTGATAGTGATCGGGTACATCGAATTCCAGAGGAACGCGGAGCTCGACCCGGAGAAGCGGCTCTACCCGGGCGGATACTTCGACCCGCTCGGCCTCGCCTCGGACCCGGAGAAGAAGGAGAATCTCCAGCTGGCCGAGATCAAGCATGCCCGCCTCGCCATGATCGCATTCCTCATATTCGGCATCCAGGCCGCCTACACCGGCAAAGGCCCGATCGCCTTCGTCGCCACCTTCAACAAA
>gnl_Manes_v6.1_Manes.08G091700.1
ATGGCTGCCTCCACAGCTGCTGCCGCCGCGTCATCCTTCATGGGAACGCGCGTACCAGATATTTCCACCAACTCAGGTCGTGTTCAAGCTCGGTTCGGATTTGGCGCCAAGAAGTCCGCACCCAAGAGATCAAGCAAGCCTACCTCAGACCGGCCTCTGTGGTACCCAGGAGCCAAGGCACCGGAGTGGCTCGACGGTAGCTTAGTGGGAGATTATGGGTTTGACCCATTCGGATTAGGGAAACCGGCAGAGTATTTACAGTTCGAGTTGGACTCTTTGGACCAGAACTTGGCTAAGAACTCGGCTGGTGATATAATTGGAACACGCACAGAGGTTGCCGATGTGAAGTCTACACCGTTCCAGCCATACAGCGAAGTTTTTGGGTTGCAAAGGTTCAGGGAGTGCGAGCTCATCCATGGAAGATGGGCTATGTTGGCTACTCTCGGGGCACTCAGTGTTGAGTGGCTCACTGGAGTCACATGGCAAGACGCTGGAAAGGTGGAGCTAGTTGAAGGGTCATCTTACCTCGGCCAGCCACTGCCATTCTCGATTTCTACATTGATCTGGATCGAGGTTCTGGTGATTGGCTACATCGAGTTCCAAAGGAACGGAGAGTTGGACCCAGAGAAGAGGCTGTATCCTGGAGGGAGTTTCTTTGATCCACTGGGTCTAGCAGCAGACCCAGAGAAGAAGGCGACTCTTCAGTTGGCAGAGATCAAGCACGCTCGTCTTGCCATGGTTGCTTTCTTAGGATTTGCTGTGCAAGCTGCGGTTACTGGGAAAGGTCCTCTCAACAACTGGGCTACTCACTTGAGCGACCCTCTTCACACAACCATTATTGATAACTTGACATCT
>gnl_Manes_v6.1_Manes.07G128500.1
ATGGCCACCACAGCTGCCGCAGCAGCCGCGTCACATTTCTTTGGGACTCGCATTCAGAGCCCAAAATCCAACTCAGGAGGAATCCAAGCCAGGTTTAGTTTTGGAACCAAGAAATCACCCCCTCCACCAAAGAAAGCTCCATCAAAACCAGCTGGAGATCGACTCGTATGGTTCCCTGGTGCCAAACCACCAGAATGGCTGGACGGAACCATGATCGGAGACCGTGGATTCGACCCATTTGGGTTGGGTAAACCTGCAGAGTACCTGCAATTTGACCTTGATTCTTTGGACCAGAACTTGGCGAAAAACGTGGCTGGTGACATTATCGGAGTCAGAGTGGAGCAGAATGATGTGAAATCGACGCCGTTTCAGCCGTACACGGAGGTTTTCGGTTTGCAGAGGTTTAGGGAATGCGAGCTTATTCACGGCAGATGGGCAATGTTAGGTACTCTCGGAGCCATTGCCGTTGAAGCTCTCACCGGTGTTGCATGGCAAGACGCGGGAAAGGTGGAGCTAGTAGAAGGTTCATCCTACCTGGGGCAACCACTTCCATTCAACTTGACCACACTGATTTGGATAGAGGTACTAGTCATTGGGTACATAGAATTTCAAAGAAATGCAGAGCTTGACCCAGAGAAAAGAATCTACCCAGGTGGCTACTTTGATCCTCTAGGGTTAGCTTCTGATCCAGAGAAAAAAGACAACCTTAAACTAGCAGAGATCAAGCATGGTAGGCTTGCCATGATTGCCTTCCTCATCTTTGGTATCCAAGCTGCTGTTACTGGCAAAGGTCCCATTGCCTTTGTGGCAACCTTTGCCAAG
>gnl_Medtr_Mt4.0v1_Medtr3g070340.1
ATGGCAACCACCGCAACCGCCGCCACCATGTCACATTTTTTCGGCACAAGTCTCTGCAAACCAACCTCAAACATGGGAAGAGTTCGTGCTTTCTTCAACATAGGTACCAAGTTAAAGCCAGCACCTAAGAAAAAGGAAGTGAAAAAAGTGAGAAAACAGGAAAGTGATGGGCTAGTGTGGTTTCCTGGTGCTCAGCCACCGGAATGGCTCGATGGGACGATGATCGGTGACCGTGGTTTTGATCCATTGGGATTAGCCAAACCTGTTGAGTATCTGCAGTTTGATCTTGACTCACTTGACCAGAACTTGGCTAAGAACCTTGCAGGTGATATTATTGGGACTAGGGTTGAGAGTACAGATGTTAACCCTACACCGTTTCAGCCTTACACGGAGGTTTTTGGGATTCAGAGGTTTCGTGAGTGTGAGGTTATTCATGGAAGATGGGCTATGCTTGGTGCTCTTGGTGCTTTGGCTGTTGAAGCTTTCACTGGTGTCGCATGGCAAGATGCTGGAAAGGTAGAGCTGGTGGAAGGATCATCCTACTTTGGATTTTCTCTTCCATTCTCAATTAGCACATTGATATGGATTGAAGTATTAGTAATTGGCTACATTGAGTTTCAAAGGAATGCAGAGCTTGACCCAGAGAAAAGGTTATACCCAGGTGGAAAGTTCTTTGATCCTCTTGGTTTGGCCAGTGATCCTGAAGAGAAAGAAAGACTTCAATTGGCAGAGATTAAGCATTCTCGTTTGGCCATGGTGGTTTTCCTCATCTTTGCAATTCAAGCTGCTGTTACAGGAAAAGGACCTATTGGTTTCATTGCTACCTTCAACCAG
>gnl_Medtr_Mt4.0v1_Medtr4g015570.1
ATGGCCGCCGCAACCGCCACCGCTGCAGCCACTTCTTCCTTCATCGGCACCCGCCTCCGCGAAGTTCAATCCAACTCGGGTAGGATCCAAGCCCGATTTGGCTTCGGAAAGAAGAAAGCCGCACCAAAGAAACCATCCAGATCAAGTCCAAGTACTGATCGTCCATTATGGTTCCCCGGAGCAAAGTCACCGGAGTGGCTAGACGGAAGTTTGGTCGGAGATTACGGATTTGATCCATTTGGTTTGGGGAAACCAGCAGAATATTTGCAATTTGATCTCGACTCGCTTGATCAGAATTTGGCAAAGAATCTTGCTGGAGATGTGATCGGAACCAGGACGGAGTTTGCTGATGTGAAATCGACTCCATTTCAGCCTTACAGTGAGGTTTTTGGACTTCAAAGGTTTAGAGAATGTGAGTTGATTCATGGTAGGTGGGCTATGCTTGCTACTCTTGGTGCTCTTACTGTTGAGTGGCTTACTGGTGTTACATGGCAAGATGCTGGAAAGGTTGAGCTAGTAGAAGGATCAACATATCTTGGACAACCACTTCCATTCTCAATCACAACACTAATCTGGATCGAAGTTCTAGTAATTGGCTACATTGAATTCCAGAGAAATGCTGAGCTTGATTCAGAAAAGAGACTATACCCAGGTGGAAAATTCTTTGACCCACTTGGTTTAGCATCTGATCCAGAAAAGAAAGCAACACTTCAATTGGCAGAAATCAAACATGCTCGTCTTGCTATGGTTGCTTTCCTTGGTTTTGCTGTTCAAGCTGCAGCTACTGGTAAAGGACCACTTAACAACTGGGCTACTCATTTGAGTGATCCTCTTCACACTACCATCATTGATACCTTTTCTTCCTCT
>gnl_Mimgu_v2.0_Migut.L02008.1
ATGTCCGCCACCACCGTCGCCGCCGCCGCCACGGCCTCCTCATTCATGGGCACCCGCCTCCCGGAGGTGAACGGATCGAGTCGGGTCCAGGCCAGGTTCGGATTCGGAACCAAGAAAGCTGCACCAAAGAAAGCAAAGAAAGTCATCCCAGACCGCCCATTGTGGTTCCCAGGAGCAAAGTCGCCTGAATATCTCGACGGAACCCTCGTCGGCGATTACGGGTTCGACCCATTCGGTTTGGGCAAACCCGCCGAGTACTTGCAGTTCGATTTGGACTCCCTTGACCAGAACCTAGCCAAGAACTTGGCCGGTGACATCATCGGAACCAGAACCGAGCTCAGCGACGTGAAATCAACGCCGTTCCAGCCGTACAGCGAAGTTTTCGGCCTTCAGAGGTTCAGAGAATGCGAGCTCATCCATGGTAGGTGGGCCATGCTCGCTGTTCTCGGCTCCTTGACCGTCGAGTGGCTCACCGGCGTCACCTGGCAAGACGCCGGAAAGGTTGAGCTGATCGATGGATCATCGTACCTTGGGCAACCACTTCCATTCTCCATATCCACATTGATCATTATCGAGGTGCTCGTGATCGGGTTCATCGAGTTCCAGAGGAACGCAGAACTTGACCCGGAACAGAGGCTATACCCGGGTGGGTCCTACTTCGACCCATTGGGCCTTGCAGCTGACCCGGAAAAGAAGGCAACCCTTCAGCTGGCTGAGATCAAGCACGCCCGCCTTGCAATGGTGGCGTTTTTGGGCTTTGCAGTCCAGGCTGCGGCCACTGGAAAAGGACCACTCAACAACTGGGCGACCCATTTGAGTGACCCGCTCCACACAACCATTTTGGATACCTTCGGATTTTTCTCC
>gnl_Musac_v1_GSMUA_AchrUn_randomT28100_001
ATGCTCGCCACCCTCGGCGCCCTCACCGTGGAGTGGCTCACCGGCGTCACCTGGCAGGACGCTGGCAAGGTAGAGCTGGTGGACGGCTCCTCCTACCTGGGCCAACCCCTCCCCTTCAACATCACCACGCTGATATGGATCGAGGTGCTGGTGATCGGCTACATCGAGTTCCAGAGGAACGCGGAGCTCGACCCGGAGAAGCGCCTGTACCCCGGAGGCAAGTACTTCGACCCCCTCGGCCTGGCGTCCGACCCTGAGAAGAAGGCCACCCTGCAGTTGGCGGAGATCAAGCACGCCCGCCTCGCCATGGTCGCCTTCCTGGGCTTCGCCGTCCAGGCCGCCGCCACCGGCAAGGGCCCCCTCAACAACTGGGCCACCCACCTGAGCGACCCACTCCACACCACCATCATCGACAACGTCTTCTTCGCCTCCTCCTCC
>gnl_Musac_v1_GSMUA_Achr9T02810_001
ATGGCCTCCACAGCCGCCGCCACCTCCCCGTTCTTGGGCATCCGCCTGCGCCAGCACGGTGTCGTCGCGAGGGCGGTCGGCCGATTCCAGGCGCAGTTCGGGTTCGGCAAAAAGAAGTCCCTGCGCAAGAAGGTCAAGGCGCCGACGTCGGACAGGCCGCTGTGGTACCCGGGCGCCAAGGCACCGGAGTGGCTGGATGGCTCGCTCGTCGGCGACTACGGGTTCGACCCCTTCGGCCTCGGCAAGCCGGCCGAGTACCTTCAGTTCCGTGAGTGCGAGCTCATCCACGGTCGGTGGGCTATGCTCGCCATCCTCGGGGCGCTTTCCGTCGAGTGGCTCACCGGCGTTACATGGCAAGATGCTGGCAAGGTAGAGTTGGTGGATGGGTCCTCATACCTCGGCCTCTCCCTTCCCTTCGACATCACCGCATTGATATGGATCGAGGTGCTCGTGATAGGGTACATCGAGTTCCAGAGGAACGCAGAGCTCGACCCGGAGAAGAGGCTGTACCCCGGCGGCAAGTACTTCGACCCTCTCGGCCTGGCGGACGACCCTGAGAAGAAGGCCTCCCTGCAGCTGGCGGAGATCAAGCACGCCCGCCTCGCGATGGTGGCCTTCCTAGGCTTCGCTGTCCAGGCCGCCGCCACCGGCAAGGGTCCCCTCAACAACTGGGCCACTCACCTGAGCGACCCACTTCACACCACCATCTTTGACACCTTCTCCTCCTCT
>gnl_Musac_v1_GSMUA_Achr9T18200_001
ATGGCACTGGCAATTGCTTCCTCCGCACTCTGCAGTCCTCATCTCAGAGTGCAGGCTTCCAAGCCGGTCCCAGGGAACACTAGGGCTTGTTCAAGGTCACCTACTCGCTTACATGCAACTAAAGGAGTGTCCAGTGTGTGCCAGCCACTGCCTCCAGATAGACCTCTATGGTTTCCTGGGAGCTCACCTCCTGAGTGGCTGGATGGCAGTCTTCCTGGAGACTTTGGGTTTGATCCTCTTGGGCTAGGATCTGACCCTGAGCTACTTCGGTGGTTCGCTCAGGCCGAACTAATGCACAGTAGATGGGCGATGCTTGCTGTCGCCGGCATTCTTATCCCCGAATGCCTAGAGAAGCTTGGATTTATCGAGAACTTCTCATGTTCCCAAACCGCAAAAATCCCAAGCCTGATG
>gnl_Musac_v1_GSMUA_Achr8T03720_001
ATGGCCTCCTCCACAGCAGCCGCCACCTCCCCGTTCTTGGGCACCCGCCTACCCGAGCACAGCCTCGCCAAGGCGGTCGGCCGGTTCCAGGCCCAGTTCGGATTCGGCAGCAAGAAGTCCCGGCCCAAGAAGGCCAAGGCGCCACCGACGTCGGACCGGCCGCTGTGGTTCCCGGGCGCCAAGACACCGGAGTGGCTCGATGGCTCGCTCGTCGGCGACTACGGATTCGACCCCTTCGGCCTGGGCAGGCCGGTGTTTGGGCTGCAGCGGTTCCGCGAGTGCGAGCTCATCCACGGTCGGTGGGCCATGCTCGCCACCCTCGGCGCCCTCGTCGTCGAATGGCTCACCGGCGTCACTTGGCAGGATGCTGGCAAGGTAGAGTTGGTGGAGGGCTCCTCGTACCTCGGCCTCCCTCTCCCCTTCAACATCACCACGCTGATATGGATCGAGGTGCTGGTGATCGGCTACATCGAGTTCCAGAGGAACGCGGAGCTCGACCCCGAGAAGAGGCTGTACCCAGGCGGCAAGTACTTCGACCCCCTCGGCCTGGCGGCCGACCCCGAGAAGAAGGCCTCCCTGCAGCTGGCGGAGATCAAGCACGGCCGCCTCGCCATGGTCGCCTTCCTGGGCTTCGCCGTCCAGGCCGCCGTCACCGGCAAGGGCCCCCTCAACAACTGGGCTACCCACCTAAGCGATCCACTTCACACCACCATCATCGACACCTTCTCCTCCTCT
>gnl_Nelnu_v1.0_NNU_011243-RA
ATGGCATCCGCCACCGCCGCTGCAACTTCTTCGTTTCTTGGATCCCGCCTTCACGACGGCCACTCCAACACCGGCAAGTTCCAGGCTAGATTCGGATTCGGAACGAAGAAATCCCCTCCCCCGAAGAAGACCGTGTCGAAACCGAGTTCGGATCGGCCACTTTGGTACCCCGGTGCCAAGGCCCCCGAGTGGCTCGATGGGAGCTTAGTGGGTGACTACGGATTCGACCCCTTCGGTCTGGGAAAACCCGCCGAGTACCTTCAGTTCGAGTTGGACTCTTTGGACCAAAACTTGGCGAAGAACTTGGCCGGTGATGTGATCGGGACTCGAACCGAGAGCTCAGACGTGAAGTCGACTCCATTCCAGCCCTACAGAGAGGTGTTTGGCTTGCAACGATTCCGTGAGTGCGAACTCATTCATGGCCGCTGGGCTATGCTGGCTACACTCGGCGCACTCGCCGTTGAAGCCCTTACCGGAGTTACCTGGCAAGACGCCGGAAAGGTCGAGTTGGTGGAGGGGTCCTCTTATCTTGGGCTTCCTCTTCCATTCTCGATAACCACGTTGATATGGATCGAGGTCCTAGTGATTGGATATATTGAATTCCAGAGGAATGCAGAGCTGGACCCAGAGAAGAGGTTGTATCCAGGTGGGAAATTCTTTGACCCTCTGGGCTTGGCTGCAGACCCAGAGAAGAAGGTAACCCTTCAATTGGCAGAGATCAAGCATGCCCGTCTGGCTATGGTTGCATTCCTGGGCTTTGCCATCCAAGCCGCAGTCACTGGTAAAGGCCCACTCAACAACTGGGTCACCCACTTGAGCGACCCACTCCACACTACCATCATTGATACCTTCACTTCCTCATCT
>gnl_Nelnu_v1.0_NNU_005793-RA
ATGGCCACCGCCACAGCCGCCGCGACTTCTTCCTTCCTCGGAACTCGCCTTCACGACGTGCACACGAACTCCGGCAAGTTCCAGGCCAGATTCGGGTTGCCGTTCGGCACGAAGAAATCTCCTCCGCCGAAGAAGACCGCGCCGTCGAAGCCGACTTCGGACCGACCGCTTTGGTTCCCCGGTGCGAAAGCCCCCGAGTGGCTCGATGGAAGCATGGTTGGTGACTTCGGATTCGACCCTTTCGGACTGGGGAAACCCGTCGAGTACTTGCAGTTCGATTTGGACTCGTTGGACCAGAACTTAGCGAAGAACCTGGCTGGTGATATAATAGGAACTCGGACCGAGAGCTCAGATGTGAAGTCGACTCCATTCCAGCCCTACAGCGAGGTGTTTGGGTTGCAAAGATTCCGCGAGTGTGAACTCATTCATGGCCGGTGGGCCATGCTGGGCACACTCGGTGCCATCGCCGTTGAAGCCCTCACCGGCGTTACCTGGCAAGATGCCGGAAAGGTTGAGTTGGTGGAGGGATCATCCTACCTTGGCCTTCCTCTTCCATTCTCACTATCCACATTGATATGGATTGAAGTTCTACTGGTCGGATACATTGAGTTCCAGAGGAACGCAGAGCTCGACCCAGAAAAGAGGTTGTACCCAGGTGGGAAGTACTTCGACCCTCTCGGCTTGGCCGCCGACCCGGAGAAGAAATCGAGGCTCCAGTTGGCGGAGATCAAGCATGCTCGTCTGGCCATGGTTGCGTTCCTGGGCTTCGCCGTGCAAGCCGCAGTCACCGGTAAAGGTCCGGTCAACAACTGGGCTACGCACTTGAGCGACCCACTTCACACGACCATCATTGATCGTTTCACTTCCACCTCT
>gnl_Orysa_v7.0_LOC_Os07g37240.1
ATGGCGTCGTCGGTGGCAGCGGCGGCGAGCACGTTCCTGGGGACGAGGCTGGCGGACCCGGCGCCGCAGAGCGGGAGGATCGTGGCGAGGTTCGGGTTCGGCGGCGGGAAGAAGGCGGCGGCGAAGAAGGCGGCGAGGCCGTCGGCGCCGACGACGGACAGGCCGCTGTGGTTCCCCGGCGCGGTGGCGCCGGACTACCTGGACGGGTCGCTCGTCGGCGACTACGGCTTCGACCCGTTCGGCCTCGGGAAGCCGGCGGAGTACCTGCAGTTCGAGCTGGACTCGCTGGACCAGAACCTGGCCAAGAACAACGCCGGCGAGATCATCGGCACCCGGTTCGAGACCGGCGAGGTGAAGTCCACCCCGTTCCAGCCCTACACCGAGGTGTTCGGCCTCCAGCGCTTCCGCGAGTGCGAGCTCATCCACGGCCGCTGGGCCATGCTCGCCACCCTCGGCGCCCTCTCCGTCGAGTGGCTCACCGGCGTCACCTGGCAAGACGCCGGCAAGGTGGAGCTGGTGGATGGGTCGTCGTACCTGGGGCAGCCGCTGCCGTTCTCGATCTCGACGCTGATCTGGATCGAGGTGCTCGTCATCGGCTACATCGAGTTCCAGCGCAACGCGGAGCTGGACCCGGAGAAGAGGCTGTACCCGGGGGGGTCCTACTTCGACCCGCTCGGGTTGGCGTCGGACCCGGAGAAGAAGGAGCGGCTGCAGCTGGCGGAGATCAAGCACGCCCGCCTCGCCATGGTCGCCTTCCTCGGCTTCGCCGTGCAGGCCGCCGCCACCGGCAAGGGGCCCCTCAACAACTGGGCCACCCACCTCAGCGACCCGCTCCACACCACCATCTTCGACACCTTCTCCTCATCCTCT
>gnl_Phavu_v2.1_Phvul.010G002100.1
ATGGCCACCGCAACGGCAACAGCAGCGGCCACGTCCTCCTTCATGGGGACGCGCCTCCTGGAAGCGCATTCTGGGTCGGGGCGGGTCCAGGCCCGATTCGGGTTCGGGCCGAAGAAGAAGGCCGCGCCCAAGAAGGTGTCGAAGGGCTCGGGCACCGAGAGGCCGTTGTGGTACCCCGGCGCGAAGTCACCAGAATGGCTTGACGGGAGCCTTATCGGGGACTACGGGTTCGACCCGTTTGGGCTCGGAAAGCCCGCGGAGTATTTGCAGTTTGAGCTGGACTCGCTGGACCAGAACCTGGCTAAGAATGAGGCCGGGCTCATCATCGGCACCAGAACCGAGGTTGCAGACGTGAAGTCCACTCCCTTCCAGCCCTACAGCGAGGTCTTCGGCCTCCAGAGGTTCCGCGAGTGCGAGCTCATCCACGGACGCTGGGCCATGCTCGCCACCCTCGGAGCCCTCACCGTCGAGTGGCTCACCGGTGTCACATGGCAGGACGCCGGCAAGGTGGAGCTAGTAGAAGGATCATCGTACCTTGGACAACCACTTCCATTCTCAATCACCACATTGATCTGGATCGAGGTTCTGGTAATTGGGTTCATTGAGTTCCAGAGGAACGCAGAGCTTGACCCAGAAAAGAGGTTGTACCCTGGTGGCAGCTACTTCGACCCTCTTGGTTTGGCCTCAGACCCAGAGAAGAAAGCCACTCTTCAATTGGCAGAGATCAAGCACGCACGTCTTGCCATGGTGGGCTTCTTGGGCTTTGCAGTCCAAGCTGCTGCCACTGGCAAGGGCCCACTCAACAACTGGGCTACCCACTTGAGTGACCCACTCCACACAACCATCATTGACACCTTCTCATCCTCT
>gnl_Phavu_v2.1_Phvul.001G242100.1
ATGGCCGCCATCGCCGCCACCACATCATACCTCTTCGGCACCCAGCTCTACACCCCGACAACCTTAAACACCGGAAGATTCCACGCGCTCTTCAACTTCGGCACCAAGAAGACGCCGCCGCCGCCAAAGAAAAAGGAAGTGAAAGTGAAACCCGTCTCCGGCGATCGGCTGGTGTGGTTCCCGAAGGCGGATCCGCCGGAGTGGCTCGACGGAAGCATGATCGGCGACCGCGGGTTCGACCCGTTCGGATTTGCAAGGCCCGCGGAGTACCTGCAGTTCGACCTGGACTCGCTGGACCAGAACCTCGCGAAGAACCTCGCTGGCGACGTGATAGGAACAAGGGTGGAGGTCGCAGAGGTCAAACCGACGCCGTTTCAGCCCTACACGGAGGTTTTCGGGATTCAGAGGTTCCGCGAGTGCGAAGTCATTCACGGAAGGTGGGCAATGCTGGGTGCACTCGGTGCTTTGGCCGTTGAGGCTCTCACCGGAGTCGCATGGCAAGACGCCGGAAAGGTAGAGCTGGTGGAAGGATCATCTTACTTGGGACTTCCACTTCCATTTTCATTGAGCACACTGATATGGATCGAGGTGATAGTGATAGGATACATAGAGTTTCAAAGAAATGCAGAACTTGACCCAGAGAAAAGGTTGTACCCAGGAGGCAAGTTCTTTGATCCTCTGGGTTTGGCCGTCGACCCTGATGAAAAAGCCAGACTTCAACTTGCAGAGATCAAGCATTCCCGGTTGGCCATGCTCGTCTTCCTCATCTTTGCCATTCAAGCTGCTGTAACAGGAAAAGGCCCTATCAGTTTTATTGCTACCTTCAACAAG
>gnl_Phypa_v3.3_Pp3c4_5690V3.1
ATGGCGCAGGCACTGAGGAGCGCGAGCATTGCCGCGTCGTCCTTCGTCGGCTCCGTTGAATGCTTCGGAGTGAAGAATGGCGCCCGCGTCGTAGCCAGGTCCTCCCTCGGCGGCAAGGCCAAGCAGGTTGCCAAGCAGGCTTCCAAGACCTTGAAGAAGTCCTCCGGTGCCGGTGCCGATAGGCCGCTGTGGTTCCCCGGCGCCCGGGCGCCCGAGTGGCTCGACGGGTCCCTCCCCGGAGACTATGGTTTCGACCCCCTGAGCTTGGGCAAGAGCCCCGAGTACTTGCAGATCGAGCTCGACTCGCTGAACCAGAACTTGGCGAAGAACGAGGCCGGTGACGTGATTGGAACCCGCATCTCGAAGAAGGAGGAGATCGCCCCCACCCCATTCCAGCCCTACAGTGAGGTGTTCGGTCTGCAGAGGTTCAGGGAATGCGAGTTGATCCACGGGCGATGGGCTATGTTGGCCATCTTGGGAGCTCTGTCGGTGGAGGCCTTCACCGGTGTGACATGGCAGGACGCCGGAAAGGTTGAACTGGTAGATGGAGCGTCGTACTTCGGACTTCCACTGCCATTCAGCATCACCAGCTTGGTGTACATCGAGGCGTTTTTGGTGGGATTCATCGAGTTCCAGAGGAATGCCGAGCTCGACCCAGAGAAGAGGCTGTACCCCGGCGGGAAGTTCTTCGACCCATTGAACTTCGCCGACACCGAGGAGAAGAAGGAGACACTGAAATTAGCCGAAATCAAGCACGCCAGGTTGGCGATGGTGGCCGCTTTGGGATTCGCCGCTCAGGCCGCGGCGACGGGCAAGGGACCTCTGGACAACTGGGCGACGCATTTGGCAGACCCCCTGCACACCACCATCTTCGACACATTCTCGAAG
>gnl_Phypa_v3.3_Pp3c4_5680V3.1
ATGGCGCAGGCACTGAGGAGCGCGAGCATTGCCGCGTCGTCCTTCGTCGGCTCCGTTGAATGCTTCGGAGTGAAGAATGGCGCCCGCGTCGTAGCCAGGTCCTCCCTCGGCGGCAAGGCCAAGCAGGTTGCCAAGCAGGCTTCCAAGACCTTGAAGAAGTCCTCCGGTGCCGGTGCCGATAGGCCGCTGTGGTTCCCCGGCGCCCGGGCGCCCGAGTGGCTCGACGGGTCCCTCCCCGGAGACTATGGTTTCGACCCCCTGAGCTTGGGCAAGAGCCCCGAGTACTTGCAGATCGAGCTCGACTCGCTGAACCAGAACTTGGCGAAGAACGAGGCCGGTGACGTGATTGGAACCCGCATCTCGAAGAAGGAGGAGATCGCCCCCACCCCATTCCAGCCCTACAGTGAGGTGTTCGGTCTGCAGAGGTTCAGGGAATGCGAGTTGATCCACGGGCGATGGGCTATGTTGGCCATCTTGGGAGCTCTGTCGGTGGAGGCCTTCACCGGTGTGACATGGCAGGACGCCGGAAAGGTTGAACTGGTAGATGGAGCGTCGTACTTCGGACTTCCACTGCCATTCAGCATCACCAGCTTGGTGTACATCGAGGCGTTTTTGGTGGGATTCATCGAGTTCCAGAGGAATGCCGAGCTCGACCCAGAGAAGAGGCTGTACCCCGGCGGGAAGTTCTTCGACCCATTGAACTTCGCCGACACCGAGGAGAAGAAGGAGACACTGAAATTAGCCGAAATCAAGCACGCCAGGTTGGCGATGGTGGCCGCTTTGGGATTCGCCGCTCAGGCCGCGGCGACGGGCAAGGGACCTCTGGACAACTGGGCGACGCATTTGGCAGACCCCCTGCACACCACCATCTTCGACACATTCTCGAAG
>gnl_Phypa_v3.3_Pp3c12_25430V3.1
ATGGCGCAGGCAGTGAGGTGCGCGAGCATCGCGTCGTCGTCGTTCGTGAGGTCCGTGGAGCGACTGGGCGTGCAGAATGGGTCGCGCGTGGTGGCCAGGTTCTCGGTGCCGGGCAAGGCCAAGCAGGCTGCCAAGGCCGCGTCCAAGGCGGTGAAGAAGGCTTCGGGCTCCGGCGCTGGCAGGCCGCTGTGGTTCCCCGGCGCGCAGGCGCCCGAGTGGCTGGACGGATCCCTCCCCGGAGACTACGGATTCGACCCCTTGAGCCTGGGCAAGAGCCCGGAGTACCTGCAGATTGAGCTGGACTCGCTGAACCAGAACCTGGCCAAGAACGAGGCCGGAGATGTGATCGGAACCCGCATCTCGAAGAAGGAGGAGATCGCCCCAACCCCGTTCCAGCCGTACAGCGAGGTGTTCGGCCTGCAGAGGTTCAGGGAATGCGAGCTGATCCACGGGCGCTGGGCCATGCTTGCCATATTGGGGGCCCTGTCCGTGGAGGCGTTCACGGGCGTGACATGGCAAGATGCCGGCAAGGTTGAGTTGGTGGACGGTGCTTCATACTTCGGGCTGCCCCTGCCGTTCAGCATCACCAGCCTGGTTTACATCGAGGCATTTTTGGTGGGATTCATCGAGTTCCAGAGGAACGCGGAGCTGGACCCCGAGAAGCGTCTTTATCCGGGCGGGAAGTTCTTCGACCCACTGAACTTCGCGGACACGGAGGACAAGAAGGAGACATTGAAATTAGCCGAAATCAAGCACGCGAGGCTGGCGATGGTTGCCGCTTTGGGTTTCGCAGCGCAGGCCGCTGCCACGGGCAAGGGACCCCTGGACAACTGGGCCACTCACCTGGCGGACCCCCTGCACACCACAATCTTCGACACGTTTTCGAAG
>gnl_Phypa_v3.3_Pp3c12_25460V3.1
ATGGCGCAGGCAGTGAGGTGCGCGAGCATCGCGTCGTCGTCGTTCGTGAGGTCCGTGGAGCGACTGGGCGTGCAGAATGGGTCGCGCGTGGTGGCCAGGTTCTCGGTGCCGGGCAAGGCCAAGCAGGCTGCCAAGGCCGCGTCCAAGGCGGTGAAGAAGGCTTCGGGCTCCGGCGCTGGCAGGCCGCTGTGGTTCCCCGGCGCGCAGGCGCCCGAGTGGCTGGACGGATCCCTCCCCGGAGACTACGGATTCGACCCCTTGAGCCTGGGCAAGAGCCCGGAGTACCTGCAGATTGAGCTGGACTCGCTGAACCAGAACCTGGCCAAGAACGAGGCCGGAGATGTGATCGGAACCCGCATCTCGAAGAAGGAGGAGATCGCCCCAACCCCGTTCCAGCCGTACAGCGAGGTGTTCGGCCTGCAGAGGTTCAGGGAATGCGAGCTGATCCACGGGCGCTGGGCCATGCTTGCCATATTGGGGGCCCTGTCCGTGGAGGCGTTCACGGGCGTGACATGGCAAGATGCCGGCAAGGTTGAGTTGGTGGACGGTGCTTCATACTTCGGGCTGCCCCTGCCGTTCAGCATCACCAGCCTGGTTTACATCGAGGCATTTTTGGTGGGATTCATCGAGTTCCAGAGGAACGCGGAGCTGGACCCCGAGAAGCGTCTTTATCCGGGCGGGAAGTTCTTCGACCCACTGAACTTCGCGGACACGGAGGACAAGAAGGAGACATTGAAATTAGCCGAAATCAAGCACGCGAGGCTGGCGATGGTTGCCGCTTTGGGTTTCGCAGCGCAGGCCGCTGCCACGGGCAAGGGACCCCTGGACAACTGGGCCACTCACCTGGCGGACCCCCTGCACACCACAATCTTCGACACGTTTTCGAAG
>gnl_Pinta_v2.0_PITA_000038673-RA
ATGGAATGTCGAGAAGAATGTCGTGCGCATTTACGCTCGCTTGAGCTTCGGCGGCTTGAAGAAGAAAGCCAAGAAAGCGGCTGCTCCAGAGTCCAAGCCAAGCCGACGCCCATCGCACCGACGGGGAGGTCCTTGTGGCTGCCCGGCGCCAAGGCCCCCGATTGGCTGGACGGGTCTCTCGTGGGTGACTACGGGTTCGTTCCTCTGGGCCTCGGCAAATACGCTGAGTATTTACAGTATCACGTCGATTCTTTGGACCACAGCCTCGAGCAAACGCTCCCCGGAGACCTCATGGGAATTTTCATCGGAGGCCCCGAAATCAAACCCTCCATCGTACCCTACAGTGAAGTCTTCGGATTGCAGAGGTTTAGAGAATGTGAGACAACCGATCTGAGCATCAATGGAGCACCCAAGATACCGAAAGATGTGCAGGAGCGATACCTGGGAGGCCTTCTGGAATTCCCAGGCTGGAATTTGACAAAGGGCAAAGCCAGGCAGCTTACCCCATATATCCCGAAG
>gnl_Poptr_v3.0_Potri.006G099500.1
ATGGCTGCCACCACAGCTGCTGCCGCTACATCTTCCTTCATGGGAACACGTCTGCCCGATATCTATTCAAACTCGGGTAGGATCCAAGCCAGGTTCGGATTTGGTGGCAAGAAAGCACCCAAGAAGTCTATAAAGCCTAGTACTCCAGACCGCCCACTTTGGTATCCAGGAGCCAAGGCACCTGAGTACCTAGATGGCAGCTTGGTTGGTGATTACGGATTTGACCCATTTGGGTTGGGCAAACCAGCTGAGTACTTGCAGTTCGAGCTTGACTCTTTGGACCAAAACTTGGCTAAGAATCTGGCTGGAGATATTATTGGGACACGTACTGAGTTTGCTGATGTGAAGTCAACTCCATTTCAGCCTTACAGTGAGGTTTTTGGGTTGCAAAGGTTCAGGGAGTGTGAGCTCATTCATGGAAGGTGGGCTATGTTGGCTACTCTTGGTGCACTCTCTGTTGAGTGGCTCACTGGAGTTACCTGGCAAGATGCTGGAAAGGTGGAGTTGGTTGAAGGCTCATCATACCTTGGTCAGCCACTACCATTCTCCATTACAGCATTGATCTGGATTGAGGCTGTCATTATTGGATACATTGAATTCCAAAGGAACGCAGAGCTTGACCCAGAGAAAAGGCTCTACCCAGGAGGCCAGTTCTTTGATCCTCTAGGCCTAGCTTCCGACCCAGAAAAGAAGGCTACCCTTCAATTGGCAGAGATCAAGCACGCTCGCCTTGCCATGGTAGCCTTCCTTGGCTTCGCAGTTCAAGCTTGGGTTACTGGAAAAGGTCCCCTCAACAACTGGGCTACTCACTTGAGCGATCCTCTCCACACAACCATTATTGACAACTTGTCCTCT
>gnl_Poptr_v3.0_Potri.016G115200.1
ATGGCTGCCACCACAGCTGCTGCCGCTACATCCTCCTTTATTGGAACACGTGTGCCCGACGTCTATTCAAACGCGGGTAGGATCCAAGCCAGGTTCGGATTTGGCAAGAAAGCACCCAAGAAATCTATTAAGACCATTCCAGACCGCCCACTTTGGTATCCAGGAGCCAAGGCACCTGAGTACCTAGATGGCAGTTTGGTTGGTGATTACGGGTTTGACCCATTTGGGTTGGGCAGACCAGCTGAGTACTTGCAGTTCGAGCTTGACTCTTTGGATCAAAACTTGGCTAAGAATCTGGCTGGAGATATTATTGGGACCCGTACTGAGGTTTCTGATGTGAAGTCAACTCCGTTCCAGCCTTACAGTGAGGTTTTCGGGTTGCAAAGGTTCAGGGAGTGTGAGCTCATTCATGGAAGGTGGGCTATGTTGGCTACTCTCGGTGCTCTCTCAGTCGAGTGGCTCACTGGAGTTACCTGGCAAGATGCTGGAAAGGTGGAATTAGTTGAAGGATCATCATACCTTGGTCAGCCACTACCATTTTCCATTACAACATTGATCTTGATTGAGGTTTTGGTGATTGGATACATTGAATTCCAAAGGAACGCAGAGCTTGACCCAGAGAAAAGGCTCTACCCAGGAGGCAATTTCTTTGATCCTCTTGGCTTAGCTGCTGACCCAGAAAAGAAGGCTACCCTTCAATTGGCAGAGATCAAGCACGCTCGCCTTGCCATGGTTGCCTTCCTTGGCTTTGCAGTTCAAGCTTGGGTTACAGGAAAAGGCCCCCTCAACAACTGGGCTACTCACTTAAGTGATCCTCTCCACACGACCATTATTGACACCTTATCCTCT
>gnl_Poptr_v3.0_Potri.008G067300.1
ATGGCTGCAACGACTGCTGTTGCCGCGTCCTATTTTTCGGGGACCCGAACTCAATACACAAAACAAAATCCAGGAAAAATTCAAGCCCTGTTTGGATTTGGAACCAAGAAATCGCCTCCTCCTCCTCCACCAAAGAAATCCTCCCCAAAACAATTTGAAGATCGGCTTGTATGGTTCCCTGGTGCATCCCCACCTGAATGGCTTGATGGAACCATGGTTGGAGACCGCGGTTTTGACCCATTCGCTCTTGGTAAGCCCGCAGAGTACTTGCAATTTGATTTGGATTCGTTGGACCAGAACTTGGCAAAGAATTTGGCCGGTGATGTTATTGGAGTCCGAGTAGATGCCACGGAGGTGAAACCAACACCCTTCCAGCCATACTCTGAGGTTTTTGGGCTGCAGAGGTTTAGAGAATGCGAACTTATTCATGGACGGTGGGCAATGTTGGGTACTCTTGGTGCCATTGCTGTGGAGGCTCTCACCGGTGTTGCATGGCAAGATGCAGGAAAGGTGGAGCTGATTGAGGGGTCATCCTACCTTGGCCAGCCACTTCCTTTCTCCTTGACCACGTTGATATGGATTGAGGTGATAGTAGTTGGGTACATTGAGTTCCAAAGAAATGCAGAACTAGACCCAGAGAAAAGGCTATATCCTGGTGGCTACTTTGATCCTCTTGGCTTAGCATCTGATCCTGAAAAGATAGAGAACCTTCAACTGGCAGAGATTAAGCATGCTAGGCTAGCTATGGTGGCCTTCCTTATATTTGGTATTCAAGCTGCTTTTACAGGAAAAGGTCCCATTAGCTTTGTGGCTACCTTCAACAAT
>gnl_Prupe_v2.1_Prupe.2G248900.1
ATGGCCACCACCACAGCCGCTGTCACTACCTACTTCTTCGGAGCCCGCCTCCCAAACCCCGGACCCAGTTTCGGGAGATTCCAAGCCCGATTCGGAAACTTCGGCGGCTTCAGCTTAGGCACCAAGAAGTCACCGCCACCTCCACCACCAAAACAAAAGCAGAAATTTGACGACGGGGAACGACCCGTATGGTTCCCGGGTGCCGAACCGCCCGAGTGGCTCGACGGGTCGCTGGTCGGGGACCGGGGGTTCGATCCGTTCGGGCTCGGGAAGCCCGCGGAGTACTTGCAGTTCGATTACGACGGGCTGGACCAGAACTTGGCGAAGAATGTGGCGGGTGATGTGATCGGGACCCGGATCGAGACGGCAGAGGTGAATCCGACGCCGTTTCAGCCGTACTCGGAGGTGTTTGGGCTGCAGAGGTTCCGAGAGTGCGAGCTGATTCATGGGAGATGGGCGATGTTGGGTGCGCTTGGCGCTCTTGCTGTCGAGGGCCTCACTGGGGTTGCATGGCAGGACGCTGGCAAGGTTGAACTGATTGAAGGATCATCATACCTTGGGCTTCCCCTTCCCTTTTCCATAACCACTTTGATTTGGATCGAAGTGTTGGTGATTGGGTACATTGAGTTCCAGAGGAATGCTGAGCTGGACCCAGAGAAAAGGCTGTACCCGGGTGGCAAGTTCTTTGACCCACTGGGCCTGGCCTCTGACCCGGAAGAGAAGGAGAGGCTTCAATTGGCTGAGATCAAGCATGCCCGTCTTGCCATGGTGGTCTTCCTCATTTTTGGCATCCAAGCTGCTGTGACAGGGAAGGGCCCTGTCAGTTTTGTGGCAACCTTTAACAAA
>gnl_Prupe_v2.1_Prupe.6G276200.1
ATGGCCACCACCGCAGGCGCCGCCGCTACATCCTCATTCATCGGAACACGATTTCCGGACGTGTACTCGAACTCGGGTCGGGTCCAGGCCCGGTTCGGATTCGGGACCAAGAAACCCAAGAAGGCCTCGAAGTCCACTTTCTCTACTGACCGCCCACTTTGGTACCCGGGAGCCAAGGCCCCGGAATGGCTGGACGGGAGCTTGGTTGGCGACTACGGGTTCGACCCGTTCGGGTTGGGCAAACCCGCGGAGTATCTCCAGTACGACTACGACGGGCTGGACCAGAACCTGGCCAAGAACTTGGCGGGTGATGTTATCGGGACCCGAACCGAAACCGCGGACGTCCAGTCGACGCCGTTTCAGCCATACAATGAAGTGTTTGGGTTGCAGAGGTTTCGCGAGTGCGAGCTCATCCATGGCCGCTGGGCCATGCTCGCCACTCTCGGTGCTCTCACCGTTGAGTCGGTCACTGGGATCACATGGCAAGACGCAGGGAAGGTGGAGCTTATCGAAGGGTCATCTTACTTGGGGCAGCCACTGCCGTTTTCTATAACCACATTGATCTGGATCGAGGTTTTAGTGATCGGGTACATCGAGTTCCAGAGGAACGCTGAGCTCGACCCGGAAAAGAGGCTGTACCCGGGTGGCAAGTTCTTTGACCCGTTGGGCCTGGCTTCCGACCCGGAAAAGAAGGCTACTCTTCAATTGGCTGAAATCAAGCACGCCCGTCTCGCCATGATCGGGTTTCTTGGGTTTGCTGTGCAGGCTGCTGTCACTGGAAAGGGTCCACTTAACAACTGGGCTACCCATTTGAGTGACCCGCTCCACACTACCATTATTGACGCCTTCACCTCTTCT
>gnl_Selmo_v1.0_149722
ATGGCGTCGGCTCTTGCTGCCTCGTCCTTCACGGGCTGTGGCGTCCGCGATCTCGTGGGCTATGCCGCTGCCTCGTCGACATCACAGGTCGCGTCACGGAGCAGCGGCATTGTAGCGCGATTTGGACTCGGGAAGAAGAAGGGTACCAAGAAGGTGACCAAGAAATCCTCCTCGTCGGGCGATGCAAATCGCCCGCTGTGGTTTCCGGGGGCGAAATGCCCAGACTACCTCGACGGATCGCTGGTGGGCGACTATGGATTCGATCCACTTGGACTTGGTAAGCCCCCAACCTATCTCCAATTCGATGTGGATTCGCTGGATTCGAGCCTCGCCAAGAACATGCCTGGCGAGCTCCTGGGCGAGCGTGTCGAGGATCTGTCGACAATCCGGGCCACTCCCCTCCAGCCTTACACGGAGATCTTTGGACTCCAGAGGTTCCGCGAGTGCGAGCTCATCCATGGCCGCTGGGCAATGCTTGCGACCCTTGGCGCGATCGCGGTGGAGACTTTCACTGGCGTTACTTGGCAAGATGCTGGCAAGGTGGAATTGGACCAAGGGCCCAGCTACTTTGGATTCTCTCTGCCATTCACCATCACCGCGCTGGTGTGGATCGAAGTCCTGGTGATTGGATTCATTGAATTCCAAAGAAACACGGAGCTCGATCCAGAGAAGCGGCTGTATCCTGGCGGGAGCTACTTTGATCCGCTTGGGCTGGCGGCGGATCCCGAGAGGAAGGAGGTGCTAAAGCTGGCGGAGATCAAGCACGCGAGGCTGGCGATGGTGGCGGCGTTTGGATTCGCTGTGCAAGCGGCAGCCACGGGCAAGGGGCCACTCGACAATTGGGTCACTCACTTGAGCGATCCCCTTCACACCACCATCATCGACACCTTCTCCAAG
>gnl_Solly_v2.4_Solyc09g014520.2.1
ATGGCCACCGCCGCAGCTACATCCTCGTTCATCGGAACACGGCTACCGGAAATCCACTCCGGCTCCGGTAGAGTCCAAGCCCGATTCGGATTCGGACAGAAAAAAGCCGCACCGAAAAAGGCTGCGAAGAAGCAAATTCCGGACAGACCGTTGTGGTATCCAGGAGCTAAGGCACCGGAGTATCTAGACGGAAGCCTTGTAGGTGACTACGGATTCGATCCGTTCGGTTTGGGGAAACCGGCGGAGTATTTGCAATTTGATTTGGATTCGCTGGACCAGAATTTGGCGAAGAATTTGGCTGGTGACATTATTGGAACGAGAACTGAAGTTGCTGATGTGAAATCAACTCCGTTTCAGCCTTACAGTGAGGTTTTTGGACTACAGAGGTTCAGAGAATGTGAATTGATCCATGGAAGATGGGCTATGTTGGCTACTCTTGGTGCACTCACTGTTGAGTGGCTCACTGGTATTACATGGCAAGATGCCGGAAAGGTTGAGTTGGTTGAGGGATCATCCTACTTAGGGCAACCACTCCCATTCTCCATTACAACATTGATCTGGATTGAGGTTCTTGTCATTGGATACATCGAATTTCAAAGGAACGCCGAGCTTGACCCAGAAAAAAGGCTTTACCCAGGTGGATCATTCTTCGATCCATTGGGCCTTGCTGCTGACCCGGAGAAAAAAGCCACCCTTCAACTCGCTGAGATCAAGCATGCTCGGCTCGCCATGGTTGCGTTCTTGGGCTTTGCTGTCCAAGCTGCTGCTACTGGAAAAGGCCCACTTAACAACTGGGCTACCCACTTGAGTGACCCGCTTCACACTACCATTTTCGACACCTTCGGATTCTTCTCT
>gnl_Sorbi_v3.1_Sobic.002G338000.1
ATGGCTTCGTCAGTGGCCGCCGCGGCGAGCACATTCCTGGGCACCCGCCTGTCGGACCCGGCGCCGCAGAACGGGCGCATCGTGGCCCGGTTCGGCTTCGGAAAGCCGAAAAAGGCTGCTGCCCCCAAGAAGGTGTCCAAGATCTCCTCTGACCGGCCGCTGTGGTTCCCCGGCGCCGTGGCGCCCGACTACCTCGACGGCACGCTGGTCGGCGACTACGGCTTCGACCCCTTCGGGCTCGGGAAGCCCGTGGAGTACCTGCAGTTCGATTTGGACTCGCTGGACCAGAACCTGGCCAAGAATGAGCCCGGCGTCGTCATCGGCACCCGCTTCGAGTCCTCCGACGTCAAATCCACCCCGTTGCAGCCCTACAGCGAGGTGTTCGGCCTCCAGCGGTTCCGCGAGTGCGAGCTCATCCACGGCCGCTGGGCCATGCTCGCCACCCTCGGCGCCCTCTCCGTCGAGTGGCTCACCGGCGTCACCTGGCAGGACGCCGGCAAGGTGGAGCTGGTGGACGGGTCCTCGTACCTGGGCCAGCCGCTGCCGTTCTCCATCTCGACGCTCATCTGGATCGAGGTGCTGGTGATCGGCTACATCGAGTTCCAGCGCAACGCCGAGCTCGACCCGGAGAAGAGGCTGTACCCCGGCGGCTCCTACTTCGACCCGCTCGGCCTGGCGGCCGACCCGGAGAAGAAGGAGCGGCTGCAGCTGGCGGAGATCAAGCACGCGCGCCTCGCCATGGTCGCCTTCCTCGGATTCGCCGTGCAGGCCGCCGCCACCGGCAAGGGGCCGCTCAACAACTGGGCCACCCACCTGAGCGACCCGCTCCACACCACCATCTTCGACACGTTCGGAGCATCCTCT
>gnl_Spipo_v2_Spipo22G0045300
ATGGCGACCACGACCGCGGCGACGGCATCCACGTTCCTGGGCGCCCGCTTGCCCGACGTCAGCTCCACTTCCGGTGTCTCCGCCTCCAGCCGCTTCCTCGCCCGCTTCGGCTTCGGCGGCAAGAAGGCGGCGAAGCCCAAGAAGCCCAGCAAGTCGCCCGTGAACTCGGACCGCCCGCTGTGGTACCCGGGAGCCGTGTCCCCTCCCTGGCTCGACGGATCTCTGGTCGGCGACTACGGCTTCGACCCCTTCGGCCTGGGGAAGCCTGCCGAGTACCTGCAGTTCGACCTCGACTCGCTGGACCAGAACCTGGCCAAGAACCTTGCTGGTGACGTCATCGGCACCCGCTTCGAGACCGCCGATGTCAAATCCACTCCATTCCAGCCCTACTCGGAGGTGTTCGGCCTGCAGCGCTTCCGCGAGTGCGAGCTTATCCACGGCCGCTGGGCCATGCTCGCTACTCTTGGCGCCCTCGCTGTCGAGTCGCTCACGGGCGTCACCTGGCAGGACGCCGGCAAGGTGGAACTGGTCGACGGGTCATCCTACCTGGGACAGCCGCTGCCTTTCTCCATATCGACGCTGATATGGATCGAGGTGCTCGTGATCGGGTACATCGAGTTCCAGAGGAACGCGGAGCTCGACCCGGAAAAGAGGCTCTACCCTGGGGGCCAGTTCTTCGACCCCCTCGGCCTCGCTTCCGACCCGGAGAAGAAGGCGACCTTGCAGCTGGCCGAGATCAAGCACGCCCGCCTCGCAATGGTCGCCTTTCTTGGCTTCGCCGTGCAGGCGGCAGCAACCGGCAAAGGCCCCCTCAACAACTGGGCCACCCACCTGAGCGACCCTCTGCATACCACCATTTTCGACACCTTCTCCTCGTCA
>gnl_Stras_v2.0_SGA_v2.0_scaffold429T51546
ATGTTGGTTGAGCTTGTTGAAGGATCATCCTACCTTGGTCAACCACTCCTATTCTCCATAACTACATTGATTTGGATCGAGGTGCTTGTTATCGGGTACATCGAGTTCCAGAGGAATTCGGAGCTTGACCCGGAAAAGAGGCTCTATCCGGGCGGGTCGTACTTCGACCCGTTGGGCCTGGCTGCGGATCCTGAGAAGAAGGCCATGCTACAGCTGGCTGAGATTAAGCATGCCCGTCTTGCTATGGTTGCCTTTTTGGGCTTTGTAGTCCAAGCAGCGGCTACTGGTAAAGGCCCACTTAACAATTGGGCTACCCACTTGAGTGACCCGCTCCAGACGACCATCCTTGACACATTCGGCTTTTTCTCTTGA
>gnl_Stras_v2.0_SGA_v2.0_scaffold85T26746
ATGGCTGCCGCCGCCTCCGCCGCGTCGTCGCTCATCGGGACCCGATCGGCCCGAATCCAGGCCCGATTCGCGTTCGGTGGGAAGAAATCGGCCCCCAAGCGCGCCGCCTCGAAGACCGTCGTCCCCGACCGGCCGCTGTGGTATCCCGGTGCCAAGGCGCCGGAGTACCTCGACGGGTCGCTCGTCGGGGACTATGGGTTCGACCCATTCGGCCTCGGAAAGCCCGCCGAGTACCTGCAGTTCGACCTCGATTCGCTCGACCAGAACCTTGCCAAGAACGTCGCCGGAGATATCATCGGGACAAGGACGGAGGTCGCCGACGTGAAGTCGACGCCGTTCCAGCCGTACAGCGAGGTCTTCGGGCTTCAGAGATTCAGGGAATGCGAGCTTATTCATGGAAGGTGGGCCATGCTCGCCACACTCGGGGCCCTTACCGTCGAGTGGCTCACCGGCGTCACGTGGCAGGACGCCGGAAAGGTTGAGCTTGTTGAAGGATCATCTTATCTCGGTCAACCACTCCCATTCTCCATAACCACATTAATTTGGATCGAGGTGCTTGTTATTGGGTACATCGAGTTCCAGAGAAATTCGGAGCTGGACCCGGAAAAGAGGCTCTACCCGGGCGGGTCGTATTTCGACCCGTTGGGCCTGGCTGCGGATCCTGAGAAGAAGGCCACGCTTCAGCTGGCTGAGATTAAGCACGCCCGTCTTGCTATGGTTGCCTTTTTGGGCTTTGCAGTCCAAGCAGCGGCTACTGATGTACACCAAAACGACGAGCTTCACATTTGCTCAATTAATGATGAAGCAAGGCTGATGAGGCCGCAAATAAAATTTGAACGTAACAAAGAACCGTTTGGTTCTGGCAAAGAGAATTCTACAACCGAACCCGAAGATGATGTTGCTATAAATAATGTCAGACTCTTTACGTATCGCTCTTTGCAATCAGCCACGAGGCTTTTTCATCCATCGAACAAAATTGGACGAGGTGGTTTTGGGGTCGTTTATAAGGGAGTTTTGAGGGATGAGACTCGAGTAGCCATCAAGTCTCTTTCAGCCGAATCCAAACAAGGGATTAACGAGTTCTTGACCGAGATTAATATGATATCCAACATAAAACACCCGAACTTAGTTCGACTCGTTGGTTGTTGTGTTGAGGGGAATAACCGAATATTGGTGTATGAATATTTGGAGAACAATAGCCTCGCCAATTCCCTACTCGGCATCATTTTATCAGTCTCGAATGGCAAACGTGTTGAGCTGGATTGGTCCAAGAGAGCTGCAATATGCATAGGCACAGCTTCAGGACTCGTGTTCCTTCACGAGTGTTCCGATCCTTGCATTGTCCATCGAGATATAAAGGCTAGCAATATCCTTCTCGACGGCAATTTCCTCCCTAAAATCGGAGACTTTGGATTAGCAAAGCTATTTCCCGATAATGTCACCCACGTTAGCACACGAGTAGCTGGAACAGTGGGTTATCTAGCTCCCGAATATGCTAAGCTGGGTCAACTTACTAAAAAGGCCGATGTGTATAGCTTTGGGGTACTGTTGCTCGAGATTATAAGCGGCGAAAGTAGCAGTAAGGCCACATTTGGGGATGATTTCTTGGTTCTGCTCGAATGGACTTGGAAACTGTACATCGAGGGTCGAGTTTTAGAGCTTGTGGACCCGGAATTAAGGGACTACCCGAAAGACGAAGTCACGCGCTTCATAAAAGTCGCGCTATTTTGTACCCAAGCGGCTTCTCAACGCAGACCGGACATGAATCAGGTGATAAGAATGCTTTCAACCAATGTTAATCTCAACGAGAGCGTGTTGTCAGAGCCCGGATTTTACAGGCCACAAAAAACGAAAGATGGGGCCTCATCTCGTTCGGACAAAACGAAACATTCGTTTAGTCCTTTTGTGAGCTCGACTCAGTCAAAGGTTTCCTTCACAACTAGTATACAGATGTTGCCTCGATGA
>gnl_Theca_v1.1_Thecc1EG021708t1
ATGGCTGCCACCGCCGCTGCCGCAGCTACATCATCCTTCATGGGCACCCGCCTCCCTGACGTCTACACTAGCTCAGGGAGAGTCGTGGCCAGGTTCGGCTTAGGCCGCAAGAAAGCTGCCAGGAAAGTGTCGAAACCAACCTCCGATCGCCCTTTATGGTATCCGGGAGCTGTGGCACCCGAGTGGCTAGACGGAAGCTTGGTTGGTGACTACGGGTTTGACCCTTTTGGCTTGGGGAAGCCTGCAGAGTACTTGCAATATGAACTGGATTCTTTGGACCAGAACCTGGCAAAGAATGTGGCGGGTGAGATCATTGGGACCAGGACAGAGGTTTCAGACGTGAAGGCGACACCGTTTCAGCCGTACAGCGAGGTGTTTGGTCTGCAGAGGTTCCGTGAGTGTGAGCTGATTCATGGGAGGTGGGCCATGTTGGCTACTCTTGGTGCGCTTACTGTTGAATGGCTCACTGGAGTTACCTGGCAAGACGCAGGCAAGGTAGAGCTGGTTGAGGGGTCATCTTACCTAGGCCAACCCCTTCCGTTCAACATTTCAACATTGATTTGGATCGAAGTCTTGCTGATCGGATACATTGAATTCCAAAGGAACGCAGAGCTTGACCCTGAGAAGAGGCTGTACCCCGGGGGAAAGTTCTTTGACCCTCTTGGCTTGGCCTCTGACCCAGAGAAGAAAGCCACCCTTCAACTGGCTGAGATCAAGCATGCACGCCTTGCCATGGTTGCTTTCCTGGGCTTTGCAGTCCAAGCTGCTGCAACAGGCAAAGGTCCTCTCAACAACTGGGCTACCCACTTGAGTGACCCTCTTCACACAACCATCATTGACACCTTCACCTCT
>gnl_Theca_v1.1_Thecc1EG042535t1
ATGGCCACTGCCACGACCGCAGCCGCCACCACTTCACATTTTTTTGGAACTCGTATCAACAACCTCAACCTAGGCTCTGGTAGAATCCAATCTAGGTTTGGGTTTAACCTTCGCACCAAGAAAGCACCACCACCACCCAAAAAGGCAGCCCCAAAACGACCATCTGACCGCCTCGTTTGGTTCCCCGGTGCAACCCCACCGGAATGGCTGGACGGGTCGATGATTGGTGACCGTGGGTTCGACCCTTTTGGCTTTGGTAAACCGGCAGAGTACTTGCAGTTTGACTTGGACTCGTTGGACCAGAACTTGGCCAAGAATGTGGCTGGTGAGGTTATAGGGGTGATTAGCGAGACGGCGGAGCTGAAGCCTACCCCGTTTCAGCCGTACACGGAGGTGTTTGGGTTGCAAAGGTTTAGAGAGTGTGAGCTGATCCATGGCAGATGGGCGATGTTGGGTAGTCTTGGTGCCCTTGCTGTTGAAGCACTCACCGGAGTTTCATGGCAAGACGCAGGAAAGGTTGAGTTAGTGGAAGGATCATCTTACCTTGGCCAGCCACTTCCTTTCTCCCTGACCGCACTAATCTGGATAGAGGTCCTGGTGATTGGTTACATAGAGTTCCAGAGAAATGCTGAGCTTGACCCTGAGAAAAGGCTTTACCCTGGTGGGTACTTTGATCCCCTTGGCTTGGCCTCAGACCCTCAGAAAATTGACAACCTGAAACTGGCAGAGATCAAGCATTCCAGGCTTGCCATGGTAGCGTTTCTCATCTTTGGAATCCAGGCTGCAGTAACTGGAAAGGGTCCTCTCAGCTTCATTGCTAGCTTTAACAAT
>gnl_Utrgi_v4.1_Scf00353.g16111.t1
ATGGCCACCGCCGCCGCCGCCGCCTCTTCATTCCTCGGCACTCGCCTCCCGGAGATCAACTCTGGCTCCGGCCGGGTCATGGCACGGTTCGGATTCGGTAAGAAGGCTCCGAAGAAAGCAGCGAAGAAGGTGGTTTCAGACCGCCCGCTATGGTACCCCGGAGCCACAGCGCCAGAGTATCTCGACGGAACCCTCATCGGAGACTACGGCTTCGATCCGTTCGGTCTCGCAAAGCCCGCGGAGTACCTGCAATTCGATGTGGACTCGCTGGACCAGAATCTGGCTAAAAACATTGCCGGAGATATCATCGGAACCAGAACCGAAACCGCCGATGTGAAATCCACACCCCTGCAGCCGTACAGCGAGATTTTCGGGCTCCAGAGGTTCAGAGAATGTGAGCTGATTCATGGAAGATGGGCAATGCTCGCTACCCTCGGCGCCCTCACCGTCGAGTGGCTCACGGGCGTCACATGGCAAGATGCGGGCAAGGTTGAGCTGGTGGAGGGAGCTTCATACCTCGGGCAGTCGCTCCCCTTCTCAATATCAACGTTGGTTGCCATCGAGGTTGTGATCATCGGGTACATCGAGTTCCAGCGGAATGCGGAGCTGGACCCGGAGAAGCGCATCTACCCGGGCGGGTCCTTCTTCGACCCGCTGGGTCTAGCGTCGGACCCCGTGAAAAAGGAGGCCCTTCAGCCGGCGGAGATCAAGCACGCCCGTCTCGCCATGGTGGGGTTCTTGGGTTCGACCCCCCATGATGTTCATAATTCCGATATTTCTCCCGTCAATTCGGATGTTCACACTCAAACTAAGTGGTTATGGGATCCACTC
>gnl_Utrgi_v4.1_Scf00077.g7185.t1
ATGGCCACCGCCAACGCCGCCGCCGCGTCTTCATTTCTCGGGGCTCGCCTGCCTGAGATCAATTCTGGCTCTGGTCGGGTCAAGGCGCGGTTCGGGTTCGGATCGAAGAAGGCTCCAAAGAAAGCAGCGAAGAAGGTGGTTTCAGATCGCCCACTTTGGTACCCAGGCGCGACAGCGCCGGCATACCTCGACGGAACTCTCGTAGGGGACTACGGGTTCGATCCGTTCGGACTCGGGAAGCCTGCGGAGTACTTACAGTTCGATGTGGACTCTCTAGACCAGAATCTGGCGAAAAACATTGCGGGAGATGTCATCGGTACCCGAACTGAGGCAGCCGATGTGAAATCCACCCCGCTGCAGCCGTACAACGAAATCTTCGGGCTTCAGAGGTTCAGAGAATGTGAGCTGATTCACGGAAGATGGGCGATGCTGGCTACCCTCGGCGCCCTCACCGTCGAGTGGCTCACCGGCGTCACCTGGCAAGACGCCGGAAAGGTTGAGCTGGTGGAAGGAGCTTCGTACCTGGGGCAGTCACTCCCATTCTCCATATCAACATTAGTCGCCATCGAAGCTGCGATCATTGGGTACATCGAGTTTCAACGAAACGCAGAGCTCGACCCGGAGAAGCGGATCTACCCGGGCGGGTCATTCTTCGACCCATTAGGTCTCGCATCCGACCCGGAGAAAAAGGCGGCCCTTCAACTGGCGGAGATCAAACACGCACGTCTCGCGATGGTCGCCTTCTTGGGCTTCGCCGTCCAGGCCGCAGCCACAGGAAAAGGCCCACTTAACAACTGGGCGGCCCATCTCAGCGACCCGCTTCACACCACCATTTTCGACACCTTCGGCCTTTAT
>FraveV4A2_6g11540.t1
ATGGCCGCTACCACAACCGCCGCCGCGACATCCTCCTTCATCGGAACCCGCATCCCCGACGTGTACTCCAACTCGGGCCGGGTACAAGCCCGGTTCGGATTCGGGGCCAAGAAGGCAGCGCCCAAGAAGTCCAAGCAGTCAACTTTCACCGACCGTCCTCTGTGGTACCCTGGAGCCAAGGCCCCGGAGTGGCTCGACGGCAGCTTGGTCGGCGACTACGGCTTCGACCCTTTTGGTTTGGGAAAACCCGCCGAGTACTTGCAGTACGACTATGATGGTTTGGACCAGAACCTCGCCAAGAATTTGGCGGGAGAAGTCATCGGTACCCGTACCGAAACTTCTGACGTGTCCTCCGAAACGTTGCAGCCCTACTCCGAAGTCTTTGGACTTCAGAGGTTCCGTGAGTGTGAGCTCATCCACGGCCGCTGGGCCATGCTCGCCACCCTCGGCGCCCTCACCGTCGAATCCCTCACCGGAGTCACATGGCAAGATGCAGGAAAGGTGGAGTTGATTGAAGGGTCGTCTTACTTGGGACAGCCGCTTCCATTTTCATTGACAACATTGATCTGGATCGAGGTTCTGGTGATCGGCTACATTGAGTTCCAGAGGAACTCTGAGCTCGACCTCGAGAAGAGGTTGTACCCGGGAGGCAAGTTTTTCGACCCGTTGGGTTTGGCTTCTGATCCGGAGAAGAAGGCGACACTTCAATTGGCGGAGATCAAGCATGCACGTCTGGCCATGGTTGCGTTCCTTGGATTTGCTGTGCAGGCTGTTGTCACCGGTAAAGGTCCGCTTAACAACTGGGCTACCCATTTGAGTGACCCGCTCCACACCACCATTATCGACGCCTTCTCCTCT
>FraveV4A2_7g24350.t1
ATGGCCACCACCACAGCTGCCGTCACTTCACATTTCTTTGGAGCTCAACTCCAAAACCCTAGCCCTAGCTTTGGAAAGTTCCAGGCTCTCTTTAGCTTCGGCAAGAAGTCACCGCCACCACCGCCAAAGAAGGCTCCCAAGAAGCCGGATACCGACCGGCTCGTGTGGTTCCCCGGCGCGCAACCGCCCGAATGGCTCGACGGTTCGTACGTCGGGGACCGCGGGTTTGATCCATTGGGGTTAGGGAAGCCGGTGGAGTACTTGCAGTATGACTACGACGGGTTGGACCAGAACCTGGCCAAGAACTTGGCTGGTGATGTGATCGGGACCAGGATCGAAGCTTCTGATCTCAACCCGACTCCGTTGCAGCCGTACACGGAGGTTTTTGGGCTGCAGAGGTTCAGAGAGTGCGAGCTGATTCATGGGAGGTGGGCAATGCTGGGAGCTCTTGGGGCTCTTGCTGTTGAGGGTCTCACCGGTGTTGCATGGCAAGACGCCGGAAAGGTTGAACTGGTTGAAGGATCATCCTACCTCGGCCTTCCACTTCCATTTTCCATTTCGACCTTGATATGGATCGAGGTGCTGGTTCTAGGGTACATCGAGTTCCAAAGGAATGCAGAACTCGACCCCGAGATGAGGCTATACCCCGGCGGCAAGTTCTTTGATCCGTTGGGTTTGGCCGCCGATCCGGAAGAGAAGGAAAGACTTCAACTGGCTGAGATCAAGCATGCTCGTCTGGCTATGGTAGTTTTCCTGATTTTTGGTATTCAAGCTGCTGTGACAGGAAAAGGACCCATCGCTTTTATAGCTACCTTTAACAAA
>Maldo_HF_10124
ATGGCAATAACTACAGCTGTTGCCGCCGCTACATCCTCCTTCGTCGGGACACGCTTCTCGTTCGAGGTTTACTCGAACTCGGGTCGGTACCCGGGTGCAAATGCTCCGGAATGGCTGGACAGGACCCTGGTGGGCGACTATGGGTTCGACCCATTTGGTTTAGGCAAACCCGTGGAGTATTTGCAGTACGACTACGACGGGTTGGACCAAAATTTGGCCAAGAACTTGGCAGGTGACATCATCGGGACTCGAACAGAAACCCCGGACGTCCAGTCAACGCTGTTTCAGCCTTACACGGAGGTGTTTGGATTGCAGAAGTTTAAGGAGTGCGAGTTGATTCATAGAAGGTGGGCCATGCTCGCCACGCTTTTCTGGAAGCCA
>Maldo_HF_15405
ATGGCAACAACCGCAGCTGCTGCCGCCGCTGCATCCTCATTCATCGGGACACGCCTTCCGACCGACGCCTACTCGAACTCGGGACGGGTCCAGGCCCGTTTCGGATTCGGCACCAAAAAGCCCAAGAAAACAAAACCCACTTTCACAACAGACCGCCCGCTCTGGTACCCGGGCGCCAAGGCTCCTGAATGGCTGGACGGGAGCTTGGTGGGCGACTACGGGTTCGACCCGTTCGGTTTGGGCAAACCCGCGGAGTATTTGCAGTACGACTACGACGGGTTGGACCAGAATTTGGCCAAGAACTTGGCGGGTGACATTATTGGGACCCGAACCGAAACCGCGGACGTCCAGTCGACGCCGTTTCAGCCTTACTCGGAGGTGTTTGGGCTGCAGAGGTTTAGGGAGTGCGAGCTGATTCATGGAAGGTGGGCCATGCTCGCCACGCTCGGTGCTCTCACTGTCGAGTCCGTCACCGGGATCACATGGCAAGACGCCGGAAAGGTGGAGCTCATCGAAGGGTCGTCCTACTTGGGTCAACCACTCCCTTTCTCACTAACCACGTTGATCTGGATCGAAGTTCTAGTGATTGGCTACATCGAGTTCCAGAGGAACGCCGAGCTCGACCCGGAAAAGAGGTTGTACCCGGGTGGCAAGTTCTTCGACCCGTTGGGCCTTGCTGCTGACCCGGAAAAGAAGGCCACTCTTCAGCTGGCCGAAATCAAGCACGCCCGCCTCGCCATGGTTGCGTTTCTGGGGTTTGCCGTGCAAGCCGCCGTCACCGGGAAGGGACCACTTAACAACTGGGCTACCCATTTGAACTTTGCTTCTCCTCCAAATCACGAGTCCACGACGGCGGCAGTACACGACCTACCTCCTCCCGCCTCATCTCCATTAACGAAGACTCCCGCCGGCGAAGGAAGCTGCTTCGACAGC
>Maldo_HF_23975
ATGACTGCCGCCACAGCCACCGTTACCTCCCACTTCTTTGGATCCCAACTCCGAACCCCAGAGCCCAGTTTCGGACGCTTCCAAGCCCGCCTTGGCGGCTTCGGAGGCTTCAGCTTCGGCACCAAGAAGTCACCACAACCTGCACCGCCAAAGCAAAAGCAAAAAAAGTTTGATGACGGCGAACGACTGGTATGGTTTCCGGGTGTTGAACCGCCAGAGTGGCTTGACGGGTCTCTGCCCGGGGACCGTGGGTTTGACCCCTTTGGGTTGGGGAAGCCCGCCGAGTACTTGCAGTACGATTACGATGGGCTCGACCAGAACCTGGCCAAGAATGTGGCGGGTGACATCATCGGGACAAGGATCGAGACCGTGGAGGTGAATCCGACGCCGTTTCAGCCGTACACGGAGGTTTTTGGGCTGCAGAGGTTCAGGGAGTGCGAGCTGATTCACGGGAGGTGGGCCATGCTAGGAGCGCTTGGTGCTCTTGCCGTTGAGGGACTCACCGGTGTTGCATGGCAAGACGCTGGAAAGGTTGAGTTGATCGAAGGATCGTCCTACCTTGGCCTTCCACTTCCCTTCTCCATCACCACATTGATATGGATCGAGGTGTTGGTGATTGGCTACATTGAGTTCCAGAGGAATGCCGAGCTTGACCCGGAGAAGAGGTTGTACCCGGGTGGCAAGTTTTTCGACCCGTTGGGTTTGGCCTCCGACCCCGATGAATTTGAAAGGCTTCAACTGGCTGAGATCAAGCATGCCCGTCTTGCCATGGTCGTCTTCCTCATTTTTGGAATCCAAGCTGCTGTCACAGGAAAGGGACCTATCAGTTTTCTTCTTACCTTTAACAAA
>Maldo_HF_25390
ATGGTTTCGGTTGCCGAGCTGCCAAAGTGGCTTGACGAGTCGCTTCCCGGGGACCGCGGCTTTGACCCCTTTGGGTTGGGGAACCCCGCCGAGTACTTGCAGTTTGATTACGACAGGCTCGACCAGAACCTTGCCAAGAATGTGGCGGGCGACATCATCGGGACAAGGATCGAAACTGCAGAGGCCATGCTGGGAGCGCTTGGTGCTCTTGCTGTTGAGGGACTCACTGGTGTTGCATGGCAAGACTCCGGAAAGAGTGCAGATCGTGTAGTGGTTGTTTTGATGGAACCGCCGATAACGATGTTGTTCGAAGAAGCAAATCTTCAAATGAGTAGAATGAAGAGGATGACGAAGACCAGACTTGAGGTTGAGTTGATCGAAGGATCGTCCTACCTAGATCTTCCACTTCCCTTCTCCATCATCACATTGATATGGATCGAGGTGTTGGTGATTGACTACATTGAGTTCCAGAGGAATGCCGAGCTTGACCCGGAGAAGAGGCTGTACCCGGGTGGTGGCAAGTTCTTTGACCCGTTGGGTTTGGCCGCCGCCGGA
>Maldo_HF_37686
ATGGATACTCTTCTCAATCCAAGGGCCAGTAATCCGCCACACCGGATCATCCATTCCAACCCGATAAAATACTTCACTTCCATATCTCCACATAAAAATCCCAAACAAATTCACTTAAACAGACATTGCAATAATCTCGATCCTACCTCCACCCCCGGCGCCATGGCAACAACCACAGCTGCTGCCGCCGCTACATCCTCCTTCATCGGGACACGCCTCCCGTCTGAGGCGTACTCGAACTCGGGTCGGGTTCAGGGCCGGTTCGGATTCGGGACCAAGAAAAGGCCGCCCAAGAAATCAACAAAACCCACTTTCTCGACTGACCGCCCGCTCTGGTACCCGGGCGCAAAGGCTCCGGAGTGGCTGGACGGGACCCTGGTGGGCGACTACGGGTTCGACCCGTTCGGTTTGGGCAAACCCGCGGAGTATTTGCAGTACGACTACGACGGGTTGGACCAAAACTTGGCCAAGAACTTGGCGGGTGACGTCATCGGGACTCGAACCGAAACCGCGGACGTCCAGTCGACGCCGTTTCAGCCTTACACGGAGGTGTTTGGGTTGCAGAGGTTTAGGGAGTGCGAGCTGATTCATGGAAGGTGGGCCATGCTCGCCACGCTCGGTGCTCTCACTGTTGAGTCCCTAACCGGGATCACATGGCAAGACGCCGGAAAGGTGGAGCTCATCGAAGGTTCATCCTACTTGGGTCAGCCACTCCCGTTCTCACTAACCACATTGATCTGGATCGAAGTTCTAGTGATTGGCTACATCGAGTTCCAGAGGAACGCCGAGCTCGACCCGGAAAAGAGGTTGTACCCGGGTGGCAAGTTCTTCGACCCCTTGGGCCTTGCCGCCGACCCAGAAAAGAAGGCCACCCTTCAACTGGCTGAAATCAAGCACGCCCGCCTCGCCATGGTTGCCTTCCTCGGGTTCGCCGTGCAGGCCGCCGTGACCGGAAAGGGACCGCTTAACAACTGGGCTACCCATTTGAACTTTGCTTCTCCCCCAAATCACGACTCCGCGACGGCGGTACACGACCTACCTCCTCCCGCCTTACCTCCATTAACGAAGACTCCCGTCGGACATGGGAACTCGGAGTGGTTTGTGGAATTTTGCCAACAAGTTTTTCACATCTGGGATTATAGTGTTGCTCTGGTGCGGGGTTCCTCTATGTCGCCTACGCTAAACCATGGAGCGACTTCTTTGATGGGCTTGCCAACTGATGACAATGTTTTGGTCGAGAAACAATGTCTTCAAAACTACAAGTTCTCGCATGGTGACGTGGTAGTTTTCCGCTCCCCAAGTAACCACAAGGAGAGTCACATAAAGAGAATAACTGCCTTACCTGGGGAGTGGATTGGAACGCATCATTCCTATGATGTGGTGAAAATTCCAGAAGGACATTGTTGGGTTGAGGGAGACAATTCATCTTCTAGCCTGGATTCAAGATCGTTTGGACCAATTCCTCTTGGTTTAGTTGAAGGAAGGGTTACCCACATTTTGTGGCCTCCTCAGAGAATGGGTGCTGTTGAGAGAATAACACCGCACGGCACGATTTCTTCTTCA
>Malba_026729
ATGGCAACAACCGCAGCTGCCGCCGCTGCATCCTCATTCATCGGGACACGCCTTCCGACCGACGCCTACTCGAACTCGGGACGGGTCCAGGCCCGTTTCGGATTCGGCACCAAGAAGCCCAAGAAAACAAAACCCACTTTCTCAACAGACCGCCCGCTCTGGTACCCGGGCGCCAAGGCTCCTGAATGGCTGGACGGGAGCTTGGTGGGCGACTACGGGTTCGACCCGTTCGGTTTGGGCAAACCCGCGGAGTATTTGCAGTACGACTACGACGGGTTGGACCAGAATTTGGCCAAGAACTTGGCGGGTGACATTATTGGGACCCGAACCGAAACTGCGGACGTCCAGTCGACGCCGTTTCAGCCTTACTCGGAGGTGTTTGGGCTGCAGAGGTTTAGGGAGTGCGAGCTGATTCATGGAAGGTGGGCCATGCTCGCCACGCTCGGTGCTCTCACTGTCGAGTCCGTCACCGGGATCACATGGCAAGACGCCGGAAAGGTGGAGCTCATCGAAGGGTCGTCCTACTTGGGTCAACCACTCCCTTTCTCACTAACCACGTTGATCTGGATCGAAGTTCTACTGATTGGCTACATCGAGTTCCAGAGGAACGCCGAGCTCGACCCGGAAAAGAGGTTGTACCCGGGTGGCAAGTTCTTCGACCCGTTGGGCCTTGCTGCTGACCCGGAAAAGAAGGCCACTCTTCAGCTGGCCGAAATCAAGCCCGCCCGCCTCGCCATGGTTGCGTTTCTGGGGTTTGCCGTGCAAGCCGCCGTCACCGGGAAGGGACCACTTAACAACTGGGCTACCCATTTGAGTGACCCGCTCCACACCACCATTATTGACGCCTTCTCTTCT
>Malba_031175
ATGGTTTCGGTTGCCGAGCCGCCAAAGTGGCTTGACGGGTCGCTTCCCGGGGACCGCGGCCTTGACCCCTTTGGGTTGGGGAAGCCCGCCGAGCACTTGCAGTTTGATTACGACAGGCTCGACCAGAACCTTGCCAAGAATGTGGCGGGCGACATCATCGGGACAAGGATCGAAACTGCAGAGGCCATGCTGGGAGCTCTTGGTGCTCTTGCTGTTGAGGGACTCACTGGTGTTGCATGGCAAGACTCTGGAAAGGTTGAGTTGATCGAAGGATCGTCCTACCTAGATCTTCCACTTCCCTTCTCCATCACCCCATTGATATGGATCGAGGTGTTGGTGATTGACTACATTGAGTTCCAGAGGAATGCCGAGCTTGACCCGGAGAAGAGGCTGTACCCGGGTGGTGGCAAGTTCTTTGACCCGTTGGGCCCGATCCGGATGAGTTTGAAAGGCTTCAACTGGCTGAGATCAAGCATGCTCGTCTTCCTCCTTTTTGGAATCCAAACTGCTGTCACAGTAAAGGGTCCTATCAGTTTTCTGCTTACATTTAACAGA
>Malba_038616
ATGACTGCCGCCGCAGCCACCGTTACCTCCCACTTCTTTGGATCCCAACTCCGAACCCCAGAGCCCAGTTTCGGACGCTTCCATGCCCGCCTTGGCGGCTTCGGAGGCTTCAGCTTCGGCACCAAGAAGTCACCACAACCTGCACCGCCAAAGCAAAAGCAAAAAAAGTTTGATGACGGCGAACGACTGGTATGGTTTCCGGGTGCTGAACCGCCAGAGTGGCTTGACGGGTCTCTGCCCGGGGACCGTGGGTTTGACCCCTTTGGGTTGGGGAAGCCCGCCGAGTACTTGCAGTACGATTACGACGGGCTCGACCAGAACCTGGCCAAGAATGTGGCGGGTGACATCATCGGGACAAGGATCGAGACCGTGGAGGTGAATCCGACGCCTTTTCAGCCGTACACGGAGGTTTTTGGGCTGCAGAGGTTCAGGGAGTGCGAGCTGATTCACGGGAGGTGGGCCATGCTGGGAGCGCTTGGTGCTCTTGCCGTTGAGGGACTCACCGGTGTTGCATGGCAAGACGCTGGAAAGGTTGAGTTGATCGAAGGATCGTCCTACCTTGGCCTTCCACTTCCCTTCTCCATCACCACATTGATATGGATCGAGGTGTTGGTGATTGGCTACATTGAGTTCCAGAGGAATGCCGAGCTTGACCCGGAGAAGAGGTTGTACCCGGGTGGCAAGTTTTTCGATCCGTTGGGTTTGGCCTCCGACCCCGATGAATTTGAAAGGCTTCAACTGGCTGAGATCAAGCATGCCCGTCTTGCCATGGTCGTCTTCCTCATTTTTGGAATCCAAGCTGCTGTCACAGGAAAGGGACCTATCAGTTTTCTTCTTACCTTTAACAAA
>Malsi_01g013730
ATGACTGCCGCCACAGCCACCGTTACCTCCCACTTCTTTGGATCCCAACTCCGAACCCCAGAGCCCAGTTTCGGACGCTTCCAAGCCCGCCTTGGCGGCTTCGGAGGCTTCAGCTTCGGCACCAAGAAGTCACCACAACCTGCACCGCCAAAGCAAAAGCAAAAAAAGTTTGATGACGGCGAACGACTGGTATGGTTTCCGGGTGTTGAACCGCCAGAGTGGCTTGACGGGTCTCTGCCCGGGGACCGTGGGTTTGACCCCTTTGGGTTGGGGAAGCCCGCCGAGTACTTGCAGTACGATTACGATGGGCTCGACCAGAACCTGGCCAAGAATGTGGCGGGTGACATCATCGGGACAAGGATCGAGACCGTGGAGGTGAATCCGACGCCTTTTCAGCCGTACACGGAGGTTTTTGGGCTGCAGAGGTTCAGGGAGTGCGAGCTGATTCACGGGAGGTGGGCCATGCTAGGAGCGCTTGGTGCTCTTGCCGTTGAGGGACTCACCGGTGTTGCATGGCAAGACGCTGGAAAGGTTGAGTTGATCGAAGGATCGTCCTACCTTGGCCTTCCACTTCCCTTCTCCATCACCACATTGATATGGATCGAGGTGTTGGTGATTGGCTACATTGAGTTCCAGAGGAATGCCGAGCTTGACCCGGAGAAGAGGTTGTACCCGGGTGGCAAGTTTTTCGACCCATTGGGTTTGGCCTCCGACCCCGATGAATTTGAAAGGCTTCAACTGGCTGAGATCAAGCATGCCCGTCTTGCCATGGTCGTCTTCCTCATTTTTGGAATCCAAGCTGCTGTCACAGGAAAGGGACCTATCAGTTTTCTTCTTACCTTTAACAAA
>Malsi_04g013870
ATGGCAACAACCGCAGCTGCTGCCGCCGCTGCATCCTCATTCATCGGGACACGCCTTCCGACCGACGCCTACTCGAACTCGGGACGGGTCCAGGCCCGTTTCGGATTCGGCACCAAAAAGCCCAAGAAAACAAAACCCACTTTCACAACAGACCGCCCGCTCTGGTACCCGGGCGCCAAGGCTCCTGAATGGCTGGACGGGAGCTTGGTGGGCGACTACGGGTTCGACCCGTTCGGTTTGGGCAAACCCGCGGAGTATTTGCAGTACGACTACGACGGGTTGGACCAGAATTTGGCCAAGAACTTGGCGGGTGACATTATTGGGACCCGAACCGAAACCGCGGACGTCCAGTCGACGCCGTTTCAGCCTTACTCGGAGGTGTTTGGGCTGCAGAGGTTTAGGGAGTGCGAGCTGATTCATGGAAGATGGGCCATGCTCGCCACGCTCGGTGCTCTCACTGTCGAGTCCGTCACCGGGATCACATGGCAAGACGCCGGAAAGGTGGAGCTCATCGAAGGGTCGTCCTACTTGGGTCAACCACTCCCTTTCTCACTAACCACGTTGATCTGGATCGAAGTTCTAGTGATTGGCTACATCGAGTTCCAGAGGAACGCCGAGCTCGACCCGGAAAAGAGGTTGTACCCGGGTGGCAAGTTCTTCGACCCGTTGGGCCTTGCTGCTGACCCGGAAAAGAAGGCCACTCTTCAGCTGGCCGAAATCAAGCACGCCCGCCTCGCCATGGTTGCGTTTCTGGGGTTTGCCGTGCAAGCCGCCGTCACCGGGAAGGGACCACTTAACAACTGGGCTACCCATTTGAGTGACCCGCTCCACACCACCATTATTGACGCCTTCTCTTCT
>Malsi_06g001350
ATGGCAATAACTACAGTTGTTGCCGCCGCTACATCCTCCTTCGTCAGGACACGCTTCCCGTCCGAGTACCCGGGTGCAAATGCTTCAGAATGGCTGGACAGGACCCTGGTGGGCGACTATGAGTTCGACCCGTTTGGTTTGGGCAAACCCGTGGAGTATTTGCAATATGACTACGACGGGTTGGACCAAAATTTGGCCAAGAACTTGGCAGGTGACATCATCGGGACTCGAACAGAAACCCCGGACGTCCTGTCGACGCTGTTTCAGCCTTACACGGAGGTGTTTGGATTGCAGAAGTTTAGGGAGTGCGAGTTGATTCATAGAAGGTGGGCCATGCTCGCCACACTTTTCTGGAAGCCA
>Malsi_07g006980
ATGGAAACAACTATAGCTACTGCCACCGCTACATCCTCCTGTGTCAGGACACGCCTCCCGTCCGAGGTGTACTCGAACTCGGGTCGAGTTCAGGGCCGGTTTAGATTCGGGACCAAGAAAATGCCGCCCAAGAAATCAGCAAAACCCATTTTCTCGACTGATCGCCCGCTCTGGTACCCGGGCACAAAGGCTCCGGAATGGCTGGACAGGACCGTGGTGGGCGACTATGGGTTCGACCCGTTCGGTTTGGGCAAACTCGTGGAGTATTTGCAGTACGACTACGACGGGTTGGACCAAAATTTGGCCAAGAACTTGGCAGGTGACATCATTAGGACTCGATCAGAAACCGTGGACGTCCAATCGACGCCGTTTCAGCCTTACACGGAGCGTTCGAAGTATAGTACCGATGAACGAGCAATGGGAGAGCGTGCGAAGGAAGACTCGGTGCAGTTCACCGATAACATTTATCAGAACCGGAGCATGGAGGCTCACTCGCTCCTCAAGCGGCAGGGCTTCGACGTCGTGTCGTACGACAACGGAGCCCACGTCAAGCTCCCTGGTCCCGAATCTGGGCATGAAGCCTGGAGATTCCCCTGGAACTTTTACATTGAGCTACACAACGAGAAGGCCGCGATTGCTGCCTCGTTGGTTCAATTTATGAAGAAATACTCGTCGTCTGAATCCCTTGAGGTCGGAGAGTATCAGAGGGAGATGCGAAATTTGAACCAACTGCAATTCGGATAT
>Malsi_07g018060
ATGGTTTCGGTTGCCGAGCCGCCAAAGTGGCTTGACGGGTCGCTTCCCGGGGACCGCGGCTTTGACCCCTTTGGGTTGGGGAAGCCCGCCGAGTACTTGCAGTTTGATTACGACAGGCTCGACCAGAACCTTGCCAAGAATGTGGCGGGCAACATCATCGGGACAAGGATCGAAACTGCAGAGGTGAATCCGAAGCCGTTTCAGCCGTACAGGGAGGTTTTTGGGCTGCAGAGGTTCAGGGAGTGCGAGCTGATACACGGGAGGCCGTATCTCGTTGAGTTGATCGAAGGATCGTCCTACCTAGATCTTCCACTTCCCTTCTCCATCACCACATTGATATGGATCGAGGTGTTGGTGATTGACTACATTGAGTTCCAGAGGAATGCCGAGCTTGACCCGGAGAAGAGGCTGTACCCGGGTGGTGGCAAGTTCTTTGACCCGTTGGGTTTGGCCGCCGACCCGGATGAGTTTGAAAGGCTTCAACTAGCTGAGATCAAGCATGCTCGTCTTCCTCCTTTTTGGAATCCAAACTGCTGTCACAGGAAAGGGTCCTATCAGTTTTCTGCTTACATT
>Malsi_12g014570
ATGGCAACAACCACAGCTGCTGCCGCCGCTACATCCTCCTTCATCGGGACACGCCTCCCGTCTGAGGCGTACTCGAACTCGGGTCGGGTTCAGGGCCGGTTCGGATTCGGGACCAAGAAAAGGCCGCCCAAGAAATCAACAAAACCCACTTTCTCGACTGACCGCCCGCTCTGGTACCCGGGCGCAAAGGCTCCGGAGTGGCTGGACGGGACCCTGGTGGGCGACTACGGGTTCGACCCGTTCGGTTTGGGCAAACCCGCGGAGTATTTGCAGTACGACTACGACGGGTTGGACCAAAACTTGGCCAAGAACTTGGCGGGTGACATCATCGGGACTCGAACCGAAACCGCGGACGTCCAGTCGACGCCGTTTCAGCCTTACACGGAGGTGTTTGGGTTGCAGAGGTTTAGGGAGTGCGAGCTGATTCATGGAAGGTGGGCCATGCTCGCCACGCTCGGTGCTCTCACTGTGGAGCTCATCGAAGGTTCATCCTACTTGGGTCAGCCACTCCCGTTCTCACTAACCACATTGATCTGGATCGAAGTTCTAGTGATTGGCTACATCGAGTTCCAGAGGAACGCCGAGCTCGACCCGGAAAAGAGGTTGTACCCGGGTGGCAAGTTCTTCGACCCCTTGGGCCTTGCCGCCGACCCAGAAAAGAAGGCCACGCTTCAACTGGCTGAAATCAAGCACGCCCGCCTCGCCATGGTTGGGTTCCTCGGGTTCGCCGTGCAGGCCGCCGTGACCGGAAAGGGCCCGCTTAACAACTGGGCTACCCATTTGAGTGACCCGCTCCACACTACCATCATCGACGCCTTCTCTTCT
>Malsy_01g014100
ATGACTGCCGCCACAGCCACCGTTACCTCCCACTTCTTTGGATCCCAACTCCGAACCCCAGAGCCCAGTTTCGGACGCTTCCAAGCCCGCCTTGGCGGCTTCGGAGGCTTCAGCTTCGGCACCAAGAAGTCACCACAACCTGCACCGCCAAAGCAAAAGCAAAAAAAGTTTGATGACGGCGAACGACTGGTATGGTTTCCGGGTGCTGAACCGCCAGAGTGGCTTGACGGGTCTCTGCCCGGGGACCGTGGGTTTGACCCCTTTGGGTTGGGGAAGCCCGCCGAGTACTTGCAGTACGATTACGACGGGCTCGACCAGAACCTGGCCAAGAATGTGGCGGGTGACATCATCGGGACAAGGATCGAGACCGTGGAGGTCAATCCGACGCCTTTTCAGCCGTACACGGAGGTTTTTGGGCTGCAGAGGTTCAGGGAGTGCGAGCTGATTCACGGGAGGTGGGCCATGCTGGGAGCGCTTGGTGCTCTTGCCGTTGAGGGACTCACCGGTGTTGCATGGCAAGACGCTGGAAAGGTTGAGTTGATCGAAGGATCGTCCTACCTTGGCCTTCCACTTCCCTTCTCCATCACCACATTGATATGGATCGAGGTGTTGGTGATTGGCTACATTGAGTTCCAGAGGAATGCCGAGCTTGACCCGGAGAAGAGGTTGTACCCGGGTGGCAAGTTCTTCGACCCGTTGGGTTTGGCCTCCGACCCGGATGAATTTGAAAGGCTTCAACTGGCTGAGATCAAGCATGCCCGTCTTGCCATGGTCGTCTTCCTCATTTTTGGAATCCAAGCTGCTGTCACAGGAAAGGGACCTATCAGTTTTCTTCTTACCTTTAACAAA
>Malsy_01g021190
ATGACTGCCGCCACAGCCACCGTTACCTCCCACTTCTTTGGATCCCAACTCCGAACCCCAGAGCCCAGTTTCGGACGCTTCCAAGCCCGCCTTGGCGGCTTCGGAGGCTTCAGCTTCGGCACCAAGAAGTCACCACAACCTGCACCGCCAAAGCAAAAGCAAAAAAAGTTTGATGACGGCGAACGACTGGTATGGTTTCCGGGTGCTGAACCGCCAGAGTGGCTTGACGGGTCTCTGCCCGGGGACCGTGGGTTTGACCCCTTTGGGTTGGGGAAGCCCGCCGAGTACTTGCAGTACGATTACGACGGGCTCGACCAGAACCTGGCCAAGAATGTGGCGGGTGACATCATCGGGACAAGGATCGAGACCGTGGAGGTCAATCCGACGCCTTTTCAGCCGTACACGGAGGTTTTTGGGCTGCAGAGGTTCAGGGAGTGCGAGCTGATTCACGGGAGGTGGGCCATGCTGGGAGCGCTTGGTGCTCTTGCCGTTGAGGGACTCACCGGTGTTGCATGGCAAGACGCTGGAAAGGTTGAGTTGATCGAAGGATCGTCCTACCTTGGCCTTCCACTTCCCTTCTCCATCACCACATTGATATGGATCGAGGTGTTGGTGATTGGCTACATTGAGTTCCAGAGGAATGCCGAGCTTGACCCGGAGAAGAGGTTGTACCCGGGTGGCAAGTTCTTCGACCCGTTGGGTTTGGCCTCCGACCCGGATGAATTTGAAAGGCTTCAACTGGCTGAGATCAAGCATGCCCGTCTTGCCATGGTCGTCTTCCTCATTTTTGGAATCCAAGCTGCTGTCACAGGAAAGGGACCTATCAGTTTTCTTCTTACCTTTAACAAA
>Malsy_04g013680
ATGGCAACAACCGCAGCTGCTGCCGCCGCTGCATCCTCATTCATCGGGACACGCCTTCCGACCGACGCCTACTCGAACTCGGGACGGGTCCAGGCCCGTTTCGGATTCGGCACCAAAAAGCCCAAGAAAACAAAACCCACTTTCACAACAGACCGCCCGCTCTGGTACCCGGGCGCCAAGGCTCCTGAATGGCTGGACGGGAGCTTGGTGGGCGACTACGGGTTCGACCCGTTCGGTTTGGGCAAACCCGCGGAGTATTTGCAGTACGACTACGACGGGTTGGACCAGAATTTGGCCAAGAACTTGGCGGGTGACATTATTGGGACCCGAACCGAAACCGCGGACGTCCAGTCGACGCCGTTTCAGCCTTACTCGGAGGTGTTTGGGCTGCAGAGGTTTAGGGAGTGCGAGCTGATTCATGGAAGGTGGGCCATGCTCGCCACGCTCGGTGCTCTCACTGTCGAGTCCGTCACCGGGATCACATGGCAAGACGCCGGAAAGGTGGAGCTCATCGAAGGGTCGTCCTACTTGGGTCAACCACTCCCTTTCTCACTAACCACGTTGATCTGGATCGAAGTTCTAGTGATTGGCTACATCGAGTTCCAGAGGAACGCCGAGCTCGACCCGGAAAAGAGGTTGTACCCGGGTGGCAAGTTCTTCGACCCGTTGGGCCTTGCTGCTGACCCGGAAAAGAAGGCCACTCTTCAGCTGGCCGAAATCAAGCACGCCCGCCTCGCCATGGTTGCGTTTCTGGGGTTTGCCGTGCAAGCCGCCGTCACCGGGAAGGGACCACTTAACAACTGGGCTACCCATTTGAGTGACCCGCTCCACACCACCATTATTGACGCCTTCTCTTCT
>Malsy_06g001300
ATGGCAATAACTACAGTTGTTGCCGCCACTACATCCTCCTTCGTCGAGACACGCTTCCCGTCCGAGGTGTACTCGAACTCGGAATGGCTGGACAGGACCCTGGTGGGCGACTATGGGTTCGACCTGTTTGGTTTGGGCAAACCCGTGGAGTATTTGCAGTACGACTACGACGGGTTGGACCAAAATTTGGCCAAGAACTTGGCAGGTGACATCATCGGGACTCGAACAGAAACCCCGGACGTCCAGTCGACGCTGTTTCAGCCTTACACGGAGGTGTTTGGATTACAGAAGTTTAGGGAGTGCGAGTTGATTCATAGAAGAGAAGCTATGACTGCAGCCGAGCCAGGTGGCCGTGTGGTTCCAGAACCGCCGCGCTCGGTGGAAGACCAAGCAGCTCGAGCGGGATTACGACCTTCTCAAGTCCTTTTCTTC
>Malsy_07g019030
CAATGGCCGCCACCACAGCCGCCGTTACCTCCCACTTTTTTGGACCCCAACTCCGAAACCCAGAGCCCAGTTTCGGACGCTTCCAAACCCGTCTTGGCGGCTTTTGAGGCTTCAGCTTCGGCAACAAGAAGTCACCACCACCTGCACCACCAAAGCAAAAGCAAAAAAAGTTCGACGACGTGGCTTGACGGGTCGCTTCCCGGGGACCGCGGCTTTGACCCCTTTGGGTTGGGGAACCCCGCCGAGTACTTGCAGTTTGATTACGACAGGCTCCACCAGAACCTTGCCAAGAATGTGGCGGGCGACATCATCGGGACAAGGATCGAAACTGCAGAGGTGAATCCGAAGCCGCTTCAGCCGTACACGGAGGCCATGCTGGGAGCGCTTGGTGCTCTTGCTGTTGAGGGACTCACTGGTGTTGCATGGCAAGACTCTGGAAAGGTTGAGTTGATCGAAGGATCGTCCTACCTAGATCTTCCACTTCCCTTCTCCATCACCACATTGATATGGATCGAGGTGTTGGTGATTGACTACATTGAGTTCCAGAGGAATGCCGAACTTGACCCGGAGAAGAGGCTGTACCCGGGTGGTGGCAAGTTCTTTGACCCGTTGGGTTTGGCCGCTGACCCGGATGAGTTTGAAAGGCTTCAACTGGCTGAGATCAAGCATGCTCGTCTTCCTCCTTTTTGGAATCCAAACTGCTGTCACAGGAAAGGGTCCTATCAGTTTTCTGCTTACATT
>Malsy_12g015100
ATGGATACTCTTCTCAATCCAAGGGCCAGTAATCCGCCACACCGGATCATCCATTCCAACCCGATAAAATACTTCACTTCCATATCTCCACATAAAAATCCCAAACAAATTCACTTAAACAGACATTGCAATAATCTCGATCCTACCTCCACCCCCGGCGCCATGGCAACAACCACAGCTGCTGCCGCCGCTACATCCTCCTTCATCGGGACACGCCTCCCGTCTGAGGCGTACTCGAACTCGGGTCGGGTTCAGGGCCGGTTCGGATTCGGGACCAAGAAAAGGCCGCCCAAGAAATCAACAAAACCCACTTTCTCGACTGACCGCCCGCTCTGGTACCCGGGCGCAAAGGCTCCGGAGTGGCTGGACGGGACCCTGGTGGGCGACTACGGGTTCGACCCGTTCGGTTTGGGCAAACCCGCGGAGTATTTGCAGTACGACTACGACGGGTTGGACCAAAACTTGGCCAAGAACTTGGCGGGTGACGTCATCGGGACTCGAACCGAAACCGCGGACGTCCAGTCGACGCCGTTTCAGCCTTACACGGAGGTGTTTGGGTTGCAGAGGTTTAGGGAGTGCGAGCTGATTCATGGAAGGTGGGCCATGCTCGCCACGCTCGGTGCTCTCACTGTTGAGTCCCTAACCGGGATCACATGGCAAGACGCCGGAAAGGTGGAGCTCATCGAAGGTTCATCCTACTTGGGTCAGCCACTCCCGTTCTCACTAACCACATTGATCTGGATCGAAGTTCTAGTGATTGGCTACATCGAGTTCCAGAGGAACGCCGAGCTCGACCCGGAAAAGAGGTTGTACCCGGGTGGCAAGTTCTTCGACCCCTTGGGCCTTGCCGCCGACCCAGAAAAGAAGGCCACCCTTCAACTGGCTGAAATCAAGCACGCCCGCCTCGCCATGGTTGCCTTCCTCGGGTTCGCCGTGCAGGCCGCCGTGACCGGAAAGGGACCGCTTAACAACTGGGCTACCCATTTGAGTGACCCTCTCCACACCACCATCATCGACGCCTTCTCTTCT
>Maldo_GDDH_01G1132800
ATGACTGCCGCCACAGCCACCGTTACCTCCCACTTCTTTGGATCCCAACTCCGAACCCCAGAGCCCAGTTTCGGACGCTTCCAAGCCCGCCTTGGCGGCTTCGGAGGCTTCAGCTTCGGCACCAAGAAGTCACCACAACCTGCACCGCCAAAGCAAAAGCAAAAAAAGTTTGATGACGGCGAACGACTGGTATGGTTTCCGGGTGTTGAACCGCCAGAGTGGCTTGACGGATCTCTGCCCGGGGACCGTGGGTTTGACCCCTTTGGGTTGGGGAAGCCCGCCGAGTACTTGCAGTACGATTACGATGGGCTCGACCAGAACCTGGCCAAGAATGTGGCGGGTGACATCATCGGGACAAGGATCGAGACCGTGGAGGTGAATCCGACGCCTTTTCAGCCGTACACGGAGGTTTTTGGGCTGCAGAGGTTCAGGGAGTGCGAGCTGATTCACGGGAGGTGGGCCATGCTAGGAGCGCTTGGTGCTCTTGCCGTTGAGGGACTCACCGGTGTTGCATGGCAAGACGCTGGAAAGGTTGAGTTGATCGAAGGATCGTCCTACCTTGGCCTTCCACTTCCCTTCTCCATCACCACATTGATATGGATCGAGGTGTTGGTGATTGGCTACATTGAGTTCCAGAGGAATGCCGAGCTTGACCCGGAGAAGAGGTTGTACCCGGGTGGCAAGTTTTTCGACCCATTGGGTTTGGCCTCCGACCCCGATGAATTTGAAAGGCTTCAACTGGCTGAGATCAAGCATGCCCGTCTTGCCATGGTCGTCTTCCTCATTTTTGGAATCCAAGCTGCTGTCACAGGAAAGGGACCTATCAGTTTTCTTCTTACCTTTAACAAA
>Maldo_GDDH_04G1151300
ATGGCAACAACCGCAGCTGCTGCCGCCGCTGCATCCTCATTCATCGGGACACGCCTTCCGACCGACGCCTACTCGAACTCGGGACGGGTCCAGGCCCGTTTCGGATTCGGCACCAAAAAGCCCAAGAAAACAAAACCCACTTTCACAACAGACCGCCCGCTCTGGTACCCGGGCGCCAAGGCTCCTGAATGGCTGGACGGGAGCTTGGTGGGCGACTACGGGTTCGACCCGTTCGGTTTGGGCAAACCCGCGGAGTATTTGCAGTACGACTACGACGGGTTGGACCAGAATTTGGCCAAGAACTTGGCGGGTGACATTATTGGGACCCGAACCGAAACCGCGGACGTCCAGTCGACGCCGTTTCAGCCTTACTCGGAGGTGTTTGGGCTGCAGAGGTTTAGGGAGTGCGAGCTGATTCATGGAAGGTGGGCCATGCTCGCCACGCTCGGTGCTCTCACTGTCGAGTCCGTCACCGGGATCACATGGCAAGACGCCGGAAAGGTGGAGCTCATCGAAGGGTCGTCCTACTTGGGTCAACCACTCCCTTTCTCACTAACCACGTTGATCTGGATCGAAGTTCTAGTGATTGGCTACATCGAGTTCCAGAGGAACGCCGAGCTCGACCCGGAAAAGAGGTTGTACCCGGGTGGCAAGTTCTTCGACCCGTTGGGCCTTGCTGCTGACCCGGAAAAGAAGGCCACTCTTCAGCTGGCCGAAATCAAGCACGCCCGCCTCGCCATGGTTGCGTTTCTGGGGTTTGCCGTGCAAGCCGCCGTCACCGGGAAGGGACCACTTAACAACTGGGCTACCCATTTGAGTGACCCGCTCCACACCACCATTATTGACGCCTTCTCTTCT
>Maldo_GDDH_07G1220500
ATGGTTTCGGTTGCCGAGCTGCCAAAGTGGCTTGACGAGTCGCTTCCCGGGGACCGCGGCTTTGACCCCTTTGGGTTGGGGAACCCCGCCGAGTACTTGCAGTTTGATTACGACAGGCTCGACCAGAACCTTGCCAAGAATGTGGCGGGCGACATCATCGGGACAAGGATCGAAACTGCAGAGGTGAATCCGAAGCCGCTTCAGCCGTACACGGAGGTTTTTGGGCTGCAGAGGTTCAGGGAGTGCGAGCTGATACACGGGAGTGCAGATCGTGTAGTGGTTGTTTTGATGGAACCGCCGATAACGATGTTGTTCGAAGAAGCAAATCTTCAAATGAGTAGAATGAAGAGGATGACGAAGACCAGACTTGAGGTTGAGTTGATCGAAGGATCGTCCTACCTAGATCTTCCACTTCCCTTCTCCATCATCACATTGATATGGATCGAGGTGTTGGTGATTGACTACATTGAGTTCCAGAGGAATGCCGAGCTTGACCCGGAGAAGAGGCTGTACCCGGGTGGTGGCAAGTTCTTTGACCCGTTGGGTTTGGCCGCCGCCGGA
>Maldo_GDDH_12G1165400
CCCAAACAAATTCACTTAAACAGACATTGCAATAATCTCGATCCTTCCTCCACCCCCGGCGCCATGGCAACAACCACAGCTGCTGCCGCCGCTACATCCTCCTTCATCGGGACACGCCTCCCGTCTGAGGCGTACTCGAACTCGGGTCGGGTTCAGGGCCGGTTCGGATTCGGGACCAAGAAAAGGCCGCCCAAGAAATCAACAAAACCCACTTTCTCGACTGACCGCCCGCTCTGGTACCCGGGCGCAAAGGCTCCGGAGTGGCTGGACGGGACCCTGGTGGGCGACTACGGGTTCGACCCGTTCGGTTTGGGCAAACCCGCGGAGTATTTGCAGTACGACTACGACGGGTTGGACCAAAACTTGGCCAAGAACTTGGCGGGTGACATCATCGGGACTCGAACCGAAACCGCGGACGTCCAGTCGACGCCGTTTCAGCCTTACACGGAGGTGTTTGGGTTGCAGAGGTTTAGGGAGTGCGAGCTGATTCATGGAAGGTGGGCCATGCTCGCCACGCTCGGTGCTCTCACTGTTGAGTCCCTAACCGGGATCACATGGCAAGACGCCGAAAGGTACGTGGAGCTCATCGAAGGTTCATCCTACTTGGGTCAGCCACTCCCGTTCTCACTAACCACATTGATCTGGATCGAAGTTCTAGTGATTGGCTACATCGAGTTCCAGAGGAACGCCGAGCTCGACCCGGAAAAGAGGTTGTACCCGGGTGGCAAGTTCTTCGACCCCTTGGGCCTTGCCGCCGACCCAGAAAAGAAGGCCACGCTTCAACTGGCTGAAATCAAGCACGCCCGCCTCGCCATGGTTGGGTTCCTCGGGTTCGCCGTGCAGGCCGCCGTGACCGGAAAGGGCCCGCTTAACAACTGGGCTACCCATTTGAGTGACCCGCTCCACACTACCATCATCGACGCCTTCTCTTCT
>Maldo_Gala_01g013510
ATGACTGCCGCCACAGCCACCGTTACCTCCCACTTCTTTGGATCCCAACTCCGAACCCCAGAGCCCAGTTTCGGACGCTTCCAAGCCCGCCTTGGCGGCTTCGGAGGCTTCAGCTTCGGCACCAAGAAGTCACCACAACCTGCACCGCCAAAGCAAAAGCAAAAAAAGTTTGATGACGGCGAACGACTGGTATGGTTTCCGGGTGTTGAACCGCCAGAGTGGCTTGACGGGTCTCTGCCCGGGGACCGTGGGTTTGACCCCTTTGGGTTGGGGAAGCCCGCCGAGTACTTGCAGTACGATTACGATGGGCTCGACCAGAACCTGGCCAAGAATGTGGCGGGTGACATCATCGGGACAAGGATCGAGACCGTGGAGGTGAATCCGACGCCTTTTCAGCCGTACACGGAGGTTTTTGGGCTGCAGAGGTTCAGGGAGTGCGAGCTGATTCACGGGAGGTGGGCCATGCTAGGAGCGCTTGGTGCTCTTGCCGTTGAGGGACTCACCGGTGTTGCATGGCAAGACGCTGGAAAGGTTGAGTTGATCGAAGGATCGTCCTACCTTGGCCTTCCACTTCCCTTCTCCATCACCACATTGATATGGATCGAGGTGTTGGTGATTGGCTACATTGAGTTCCAGAGGAATGCCGAGCTTGACCCGGAGAAGAGGTTGTACCCGGGTGGCAAGTTTTTCGACCCATTGGGTTTGGCCTCCGACCCCGATGAATTTGAAAGGCTTCAACTGGCTGAGATCAAGCATGCCCGTCTTGCCATGGTCGTCTTCCTCATTTTTGGAATCCAAGCTGCTGTCACAGGAAAGGGACCTATCAGTTTTCTTCTTACCTTTAACAAATACGATAAT
>Maldo_Gala_04g013420
ATGGCAACAACCGCAGCTGCTGCCGCCGCTGCATCCTCATTCATCGGGACACGCCTTCCGACCGACGCCTACTCGAACTCGGGACGGGTCCAGGCCCGTTTCGGATTCGGCACCAAAAAGCCCAAGAAAACAAAACCCACTTTCACAACAGACCGCCCGCTCTGGTACCCGGGCGCCAAGGCTCCTGAATGGCTGGACGGGAGCTTGGTGGGCGACTACGGGTTCGACCCGTTCGGTTTGGGCAAACCCGCGGAGTATTTGCAGTACGACTACGACGGGTTGGACCAGAATTTGGCCAAGAACTTGGCGGGTGACATTATTGGGACCCGAACCGAAACCGCGGACGTCCAGTCGACGCCGTTTCAGCCTTACTCGGAGGTGTTTGGGCTGCAGAGGTTTAGGGAGTGCGAGCTGATTCATGGAAGATGGGCCATGCTCGCCACGCTCGGTGCTCTCACTGTCGAGTCCGTCACCGGGATCACATGGCAAGACGCCGGAAAGGTGGAGCTCATCGAAGGGTCGTCCTACTTGGGTCAACCACTCCCTTTCTCACTAACCACGTTGATCTGGATCGAAGTTCTAGTGATTGGCTACATCGAGTTCCAGAGGAACGCCGAGCTCGACCCGGAAAAGAGGTTGTACCCGGGTGGCAAGTTCTTCGACCCGTTGGGCCTTGCTGCTGACCCGGAAAAGAAGGCCACTCTTCAGCTGGCCGAAATCAAGCACGCCCGCCTCGCCATGGTTGCGTTTCTGGGGTTTGCCGTGCAAGCCGCCGTCACCGGGAAGGGACCACTTAACAACTGGGCTACCCATTTGAGTGACCCGCTCCACACCACCATTATTGACGCCTTCTCTTCT
>Maldo_Gala_06g001410
ATGGCAATAACTACAGCTGTTGCCGCCGCTACATCCTCCTTCGTCGGGACACGCTTCTCGACCCTGGTGGGCGACTATGGGTTCGACCCATTTGGTTTAGGCAAACCCGTGGAGTATTTGCAGTACGACTACGACGGGTTGGACCAAAATTTGGCCAAGAACTTGGCAGGTGACATCATCGGGACTCGAACAGAAACCCCGGACGTCCAGTCAACGCTGTTTCAGCCTTACACGGAGGTGTTTGGATTGCAGAAGTTTAAGGAGTGCGAGTTGATTCATAGAAGGTGGGCCATGCTCGCCACGCTTTTCTGGAAGCCA
>Maldo_Gala_07g019020
ATGGTTTCGGTTGCCGAGCTGCCAAAGTGGCTTGACGAGTCGCTTCCCGGGGACCGCGGCTTTGACCCCTTTGGGTTGGGGAACCCCGCCGAGTACTTGCAGTTTGATTACGACAGGCTCGACCAGAACCTTGCCAAGAATGTGGCGGGCGACATCATCGGGACAAGGATCGAAACTGCAGAGGTGAATCCGAAGCCGCTTCAGCCGTACACGGAGGTTTTTGGGCTGCAGAGGTTCAGGGAGTGCGAGCTGATACACGGGAGTGCAGATCGTGTAGTGGTTGTTTTGATGGAACCGCCGATAACGATGTTGTTCGAAGAAGCAAATCTTCAAATGAGTAGAATGAAGAGGATGACGAAGACCAGACTTGAGGTTGAGTTGATCGAAGGATCGTCCTACCTAGATCTTCCACTTCCCTTCTCCATCATCACATTGATATGGATCGAGGTGTTGGTGATTGACTACATTGAGTTCCAGAGGAATGCCGAGCTTGACCCGGAGAAGAGGCTGTACCCGGGTGGTGGCAAGTTCTTTGACCCGTTGGGTTTGGCCGCCGCCGGA
>Maldo_Gala_12g015260
ATGGCAACAACCACAGCTGCTGCCGCCGCTACATCCTCCTTCATCGGGACACGCCTCCCGTCTGAGGCGTACTCGAACTCGGGTCGGGTTCAGGGCCGGTTCGGATTCGGGACCAAGAAAAGGCCGCCCAAGAAATCAACAAAACCCACTTTCTCGACTGACCGCCCGCTCTGGTACCCGGGCGCAAAGGCTCCGGAGTGGCTGGACGGGACCCTGGTGGGCGACTACGGGTTCGACCCGTTCGGTTTGGGCAAACCCGCGGAGTATTTGCAGTACGACTACGACGGGTTGGACCAAAACTTGGCCAAGAACTTGGCGGGTGACATCATCGGGACTCGAACCGAAACCGCGGACGTCCAGTCGACGCCGTTTCAGCCTTACACGGAGGTGTTTGGGTTGCAGAGGTTTAGGGAGTGCGAGCTGATTCATGGAAGGTGGGCCATGCTCGCCACGCTCGGTGCTCTCACTGTGGAGCTCATCGAAGGTTCATCCTACTTGGGTCAGCCACTCCCGTTCTCACTAACCACATTGATCTGGATCGAAGTTCTAGTGATTGGCTACATCGAGTTCCAGAGGAACGCCGAGCTCGACCCGGAAAAGAGGTTGTACCCGGGTGGCAAGTTCTTCGACCCCTTGGGCCTTGCCGCCGACCCAGAAAAGAAGGCCACGCTTCAACTGGCTGAAATCAAGCACGCCCGCCTCGCCATGGTTGGGTTCCTCGGGTTCGCCGTGCAGGCCGCCGTGACCGGAAAGGGCCCGCTTAACAACTGGGCTACCCATTTGAGTGACCCGCTCCACACTACCATCATCGACGCCTTCTCTTCT
>Pyrco_DAP_Chr12v0.1_30758.1
ATGGCAACAACCACAGCTGCTGCCGCCGCTACATCCTCCTTCATCGGGACACGCCTCCCGTCCGAGGCGTACTCGAACTCGGGTCGGGTTCAGGCCCGGTTCGGATTCGGCTCCAAGAAAACCCCGCCCAAGAAATCAACAAAACCCACTTTCTCGACTGACCGCCCGCTTTGGTACCCAGGCGCAAAGGCTCCGGAGTGGCTGGACGGGACCCTGGTGGGCGACTATGGGTTCGACCCGTTCGGTTTGGGCAAACCCGCGGAGTATTTGCAGTACGACTACGACGGGTTGGACCAAAATTTGGCCAAGAACTTGGCGGGTGACATCATCGGGACTCGAACCGAAACCGCGGACGTCCAGTCGACGCCGTTTCAGCCTTACACGGAGGTGTTTGGGTTGCAGAGGTTTAGGGAGTGCGAGCTGATTCATGGAAGGTGGGCCATGCTCGCCACGCTCGGTTCATCCTACTTGGGTCAGCCACTCCCGTTCTCACTAACCACATTGATCTGGATCGAAGTTCTAGTGATCGGCTACATCGAGTTCCAGAGGAACGCCGAGCTCGACCCGGAAAAGAGGTTGTACCCGGGTGGCAAGTTCTTCGACCCGTTGGGCCTTGCCGCCGACCCAGAAAAGAAGGCCACCCTTCAACTGGCTGAAATCAAGCACGCGCGCCTCGCCATGGTTGGGTTCCTTGGGTTTGCCGTGCAGGCCGCCGTAACCGGAAAGGGCCCGCTTAACAACTGGGCTACCCATTTGAGTGACCCGCTCCACACTACCATCATCGACGCCTTCTCTTCT
>Pyrco_DAP_Chr1v0.1_01469.1
ATGGCCGCCGCCACAGCCGCCGTTACCTCCCACTTCTTTGGATCCCAACTCCGAACCCCAGAGCCCAGTTTCGGACGCTTCCAAGCCCGCCTTGGCGGCTTCGGAGGCTTCAGCTTCGGCACCAAGAAGTCACCACCACCTGCACCGCCAAAGCAAAAGCAAAAAAAGTTTGACGACGGCGAACGACTGGTATGGTTTCCGGGTGTTGAACCGCCAGAGTGGCTTGACGGGTCTCTGCCCGGGGACCGCGGGTTCGACCCCTTTGGGTTGGGGAAGCCCGCCGAGTACTTGCAATTCGATTACGACGGGCTCGACCAGAACCTGGCCAAGAATGTGGCGGGTGACATCATCGGGACAAGGATCGAGACCGTGGAGATGAATCCGACGCCTTTTCAGCCGTACACGGAGGTTTTTGGGCTGCAGAGGTTCAGGGAGTGCGAGCTGATTCACGGGAGGTGGGCCATGCTGGGAGCGCTTGGTGCTCTTGCCGTTGAGGGACTCACCGGTGTTGCATGGCAAGACGCTGGAAAGGTTGAGTTGATCGAAGGATCGTCCTACCTTGGCCTTCCACTTCCCTTCTCCATCACCACATTGATATGGATCGAGGTGTTGGTGATTGGCTACATTGAGTTCCAGAGGAATGCCGAGCTTGACCCGGAGAAGAGGTTGTACCCGGGTGGGAAGTTCTTCGACCCGTTGGGTTTGGCCTCGGACCCCGATGAATTTGAAAGGCTTCAACTGGCTGAAATCAAGCATGCCCGTCTTGCCATGGTCGTCTTCCTCATTTTTGGAATCCAAGCTGCTGTCACAGGAAAGGGACCTATCAGTTTTCTTCTTACCTTTAACAAA
>Pyrco_DAP_Chr1v0.1_01478.1
ATGGCTGCCGCCACAGCCGCCGTTACCTCCCACTTCTTTGGATCCCAACTCCGAACCCCAGAGCCCAGTTTCGGACGCTTCCAAGCCCGCCTTGGCGGCTTCGGAGGCTTCAGCTTCGGCACCAAGAAGTCACCACCACCTGCACCGCCAAAGCAAAAGCAAAAAAAGTTTGACGACGGCGAACGACTGGTATGGTTTCCGGGTGTTGAACCGCCAGAGTGGCTTGACGGGTCTCTGCCCGGGGACCGCGGGTTCGACCCCTTTGGGTTGGGGAAGCCCGCCGAGTACTTGCAATTCGATTACGACGGGCTCGACCAGAACCTGGCCAAGAATGTGGCGGGTGACATCATCGGGACAAGGATCGAGACCGTGGAGGTGAATCCGACGCCTTTTCAGCCGTACACGGAGGTTTTTGGGCTGCAGAGGTTCAGGGAGTGCGAGCTGATTCACGGGAGGTGGGCCATGCTGGGAGCGCTTGGTGCTCTTGCCGTTGAGGGACTCACCGGTGTTGCATGGCAAGACGCTGGAAAGGTTGAGTTGATCGAAGGATCGTCCTACCTTGGCCTTCCACTTCCCTTCTCCATCACCACATTGATATGGATCGAGGTGTTGGTGATTGGCTACATTGAGTTCCAGAGGAATGCCGAGCTTGACCCGGAGAAGAGGTTGTACCCGGGTGGCAAGTTCTTCGACCCGTTGGGTTTGGCCTCCGACCCCGATGAATTTGAAAGGCTTCAACTGGCTGAGATCAAGCATGCCCGTCTTGCCATGGTCGTCTTCCTCATTTTTGGAATCCAAGCTGCTGTCACAGGAAAGGGACCTATCAGTTTTCTTCTTACCTTTAACAAA
>Pyrco_DAP_Chr4v0.1_09406.1
ATGGCAACAACCACAGCTGCTGCCGCCGCTGCATCCTCATTCATCGGGACACGCCTTCCGACCGACGCGTACTCGAACTCGGGACGGGTCCAGGCCCGTTTCGGATTCGGCGCCAAGAAGCCCAAGAAAACAAAACCCACTTTCTCAACAGACCGCCCGCTCTGGTATCCGGGCGCCAAGGCTCCTGAATGGCTGGACGGGAGCTTGGTGGGCGACTACGGGTTCGACCCGTTCGGTTTGGGCAAACCCGCGGAGTATTTACAGTACGACTACGACGGGTTGGACCAGAATTTGGCCAAGAACTTGGCGGGTGACGTTATCGGGACCCGAACCGAAACCGCGGACGTCCAGTCGACGCCGTTTCAGCCTTACACGGAGGTGTTTGGGCTGCAGAGGTTTAGGGAGTGCGAGCTGATTCATGGAAGGTGGGCCATGCTCGCCACGCTCGGTGCTCTCACTGTTGAGTCCGTCACCGGTATCACATGGCAAGACGCCGGAAAGGTGGAGCTCATCGAAGGATCATCCTACTTGGGTCAGCCACTCCCTTTCTCGCTAACCACGTTGATCTGGATCGAAGTTCTAGTGATTGGTTACATCGAGTTCCAGAGGAACGCCGAGCTCGACCCGGAAAAGAGGTTGTACCCGGGTGGCAAGTTCTTCGACCCGTTGGGTCTTGCTGCTGACCCGGAAAAGAAGGCCACTCTTCAGCTGGCCGAAATCAAGCACGCCCGCCTCGCCATGGTTGCGTTCCTGGGGTTTGCCGTGCAAGCCGCCGTCACCGGGAAGGGACCACTTAATAACTGGGCTACCCATTTGAGTGACCCGCTCCACACCACCATTATTGACGCCTTCTCTTCT
>Pyrco_DAP_Chr7v0.1_17914.1
ATGTGGCGGGTGACAGCATCGGGACAAGGACTGAAACCGCGGAGGTCTTCCACTCCCTTCTCCATCACCACATTGATATGGATAGAGGTATTGGTGATTGGCTACATTGAGTTCCAGAGAAATGCCGAGCTTGACCCGGAGAAGAGGCTGTACCCGGGTGGCAAGTTCTTTGACCCGTTGGGTTTGGCCGCCGACCCGGATGAGTTTGAAAGGCTTCAACTGGCTGAGATGAAGCATGCCCGTCTTGCCATGGTCGTCTTCCTCCTTTTTGGAATCCAAGCTGCTGTCACAGGGAAGGTTCCTATCAGTTTTCTGCTTACGTTTAACAATTACGATAAT
>Pyrco_DAP_Chr7v0.1_17917.1
ATGTGGCGGGTGACAGCATCGGGACAAGGACTGAAACCGCGGAGGTCTTCCACTCCCTTCTCCATCACCACATTGATATGGATAGAGGTATTGGTGATTGGCTACATTGAGTTCCAGAGAAATGCCGAGCTTGACCCGGAGAAGAGGCTGTACCCGGGTGGCAAGTTCTTTGACCCGTTGGGTTTGGCCGCCGACCCGGATGAGTTTGAAAGGCTTCAACTGGCTGAGATGAAGCATGCCCGTCTTGCCATGGTCGTCTTCCTCCTTTTTGGAATCCAAGCTGCTGTCACAGGGAAGGTTCCTATCAGTTTTCTGCTTACGTTTAACAATTACGATAAT
>Pyrco_BP1_011656.1
ATGGCTGCTGCCACAGCCGCCGTTACTTCCCACTTCTTTGGATCCCAATTCCGAACCCCAGAGCCCAGTTTCGGACGCTTCCAAGCCCGCCTTGGCGGCTTCGGAGGCTTCAGCTTCGGCACCAAGAAGTCACCACCACCTGCACCGCCAAAGCAAAAGCAAAAAAAGTTTGACGACGGCGAACGACTGGTATGGTTTCCGGGTGTTGAACCGCCAGAGTGGCTTGACGGGTCTCTGCCCGGGGACCGCGGGTTCGACCCCTTTGGGTTGGGGAAGCCCGCCGAGTACTTGCAATTCGATTACGACGGGCTCGACCAGAACCTGGCCAAGAATGTGGCGGGTGACATCATCGGGACAAGGATCGAGACCGTGGAGGTGAATCCGACGCCTTTTCAGCCGTACACGGAGGTTTTTGGGCTGCAGAGGTTCAGGGAGTGCGAGCTGATTCACGGGAGGTGGGCCATGCTGGGAGCGCTTGGTGCTCTTGCCGTTGAGGGACTCACCGGTGTTGCATGGCAAGACGCTGGAAAGGTTGAGTTGATCGAAGGATCGTCCTACCTTGGCCTTCCACTTCCCTTCTCCATCACCACATTGATATGGATCGAGGTGTTGGTGATTGGCTACATTGAGTTCCAGAGGAATGCCGAGCTTGACCCGGAGAAGAGGTTGTACCCGGGTGGCAAGTTCTTCGACCCGTTGGGTTTGGCCTCCGACCCCGATGAATTTGAAAGGCTTCAACTGGCTGAGATCAAGCATGCCCGTCTTGCCATGGTCGTCTTCCTCATTTTTGGAATCCAAGCTGCTGTCACAGGAAAGGGACCTATCACTCTCTACAAAATTCCCACTCCCTTAATCTCCAGCTTCGTTCCTCCGAAAAAAAATCCAATTCTTGCATGCAATCTGGTGGCGGAGGAGGAGGCGGGCCCGGCTGGCTGTGCAAGATCGACGTCATCGGCTGCTTCGCCGTCTTCATCGTCCTCGACCGTGTCGACGCCGCAACAGGGTTTTGATTCGGTGCAGCATCAACAACATCAAAAGCAGCAACAACAACAACAACAGCAATTGGGGTCTAGACAGAACGAAGACATAAAGCTCCGTTTGAACTCAATCCGGATGATTTCCACGATTGCCCGTGCACTGGGAGAAGAGAGGACCAAGAAGGAACTGATTCCTTTCCTCAGTGAGAACAACGATGACGATGATGAAGTGCTGCTGGCAATGGCAGAAGAGTTGGGGGTGTTTATCCCCTATACAATTGCTGCTGCTGATGTTGATGCTGCATCGAATCAAAACCCAGTTGCGGCGTCGAAACGGCCGAAGACGATGAAGACGGCGAAGCAGCTGATGACGTCGATCCGGCACAGCCAGCTGAGCCCACACCCCGGCCAGGGCCGCTTCAGCAATTGGATTTTTTTTTTTGGAGGAAGGAAGCTGGAGATCAGGGGAGCTTTTCGTAGAAAGCTGGAGACTAAGGGGAGAGAGGAGAGACAAGTGGATTATGAGCTGGAATGGCACGGGAAGGCTTATCTCTTCAAGAAGGTAGTGAATGTATTTTCCGGAGAGTGTGAAGATAGATCGATGATTACTGGACTGCACACAGTTGCTGACATTTTCTGCGTCGGGTGTGGATCGATAGTGGGGTGGAAATATGAGACTGCCCACGACGAGACCCAGAAGTACAAGGAAGGAAAATCCGTACTTGAGCGGGTGAAGGTGTTGGGTCCGGATGGAAAGGATTATTGGGTCAGTCACGAAGCACAAGTCGGTAGCAGCGATGCAGATGATGCT
>Pyrco_BP1_015748.1
ATGATTATTATTCTTGGAATTATATTGTTATTTTTCATATTTTCTAATATTACTCCAACAAGCGCCACCAAAGCAAAAGCAACAATAAGGCACAAGAAGCCGCTAGAGTGGCTTGACGGGTCGCTTCCCTGGGACCGCGGGTTCGACCCCTTTGGGTTGGGGAAGCCCGCCGAGTGCTTGCAGTTTGATTACGACGGACTCGACCAGAACCTTGCCAAAAATGTGGCGGGTGACAGCATCGGGACAAGGACTGAAACCGCGGAGGTGAATCCGACGCCGCTTCAGCCGCACACGGAGGTTTTTGCGCTGCTTAGGTTCAGGGAGTGCGAGCTAATTCACGGGAGGTGGACCATGCTGGGAGTGCTTGGTGCTCTTGCTATTGAGGGACTCACTGGTGTTGCATGGCAAAGACGCTGGAAAGGTCAATTAAGTTACATTGTTGAGTTGATCGAGGGATCGTCCTACCTAGGTCTTCCACTTCCCTTCTCCATCACCACATTGATTTGGATAGAGGTGTTGGTGATTGGCTACATTGAGTTCCAGAGAAATGCCGAGCTTGACCCGGAGAAGAGGCTGTACCCGGGTGGCAAGTTCTTTGACCCGTTGTATTTGGCCGCCGACCCGGATGAGTTTGAAAGGCTTCAACTGGCTGAGATCAAGCATGCCCATCTTGGCATGGTCGTCTTCCTCCTTTTTGGAATCCAAGCTGCTGTCACAGGAAAGGGTTCCTATCAGTTTTCTGCTTACGTT
>Pyrco_BP1_017020.1
ATGGCAACAACCACAGCTGCTGCCGCCGCTGCATCCTCATTCATCGGGACACGCCTTCCGACCGACGCGTACTCGAACTCGGGACGGGTCCAGGCCCGTTTCGGATTCGGCGCCAAGAAGCCCAAGAAAACAAAACCCACTTTCTCAACAGACCGCCCGCTCTGGTATCCGGGCGCCAAGGCTCCTGAATGGCTGGACGGGAGCTTGGTGGGCGACTACGGGTTCGACCCGTTCGGTTTGGGCAAACCCGCGGAGTATTTACAGTACGACTACGACGGGTTGGACCAGAATTTGGCCAAGAACTTGGCGGGTGACGTTATCGGGACCCGAACCGAAACCGCGGACGTCCAGTCGACGCCGTTTCAGCCTTACACGGAGGTGTTTGGGCTGCAGAGGTTTAGGGAGTGCGAGCTGATTCATGGAAGGTGGGCCATGCTCGCCACGCTCGGTGCTCTCACTGTTGAGTCCGTCACCGGTATCACATGGCAAGACGCCGGAAAGGTGGAGCTCATCGAAGGATCATCCTACTTGGGTCAGCCACTCCCTTTCTCGCTAACCACGTTGATCTGGATCGAAGTTCTAGTGATTGGTTACATCGAGTTCCAGAGGAACGCCGAGCTCGACCCGGAAAAGAGGTTGTACCCGGGTGGCAAGTTCTTCGACCCGTTGGGTCTTGCTGCTGACCCGGAAAAGAAGGCCACTCTTCAGCTGGCCGAAATCAAGCACGCCCGCCTCGCCATGGTTGCGTTCCTGGGGTTTGCCGTGCAAGCCGCCGTCACCGGGAAGGGACCACTTAATAACTGGGCTACCCATTTGAGCTTATATGTTTCAGACCGATTTGCGAGTGTTGCTCCGGTGCGTGGTTCCTCTATGTCGCCTACGTTAAACCCTGGAACTACTTCTTTGATGGGCTTGCCAATTGATGACTATGTTTTGGTGGAGAAACGGTGTCTTCAAAGCTACAAGTTTTCACATGGTGACGTGGTAGTTTTCCGCTCCCCAAGTAACCACAAGGAGAGTCACATAAAGAGAATAACTGCCTTACCTGGTGAGTGGATTGGAACACGTCGTTCCTATGATGTGGTGAAAATTCCAGAAGGACATTGTTGGGTTGAGGGAGACAATTCATCTTCTAGCTTGGATTCAAAGTCGTTTGGACCAATTCCTCTGGGTTTAGTTCAAGGAAGGGTTACCCACATTGTGTGGCCTCCTCAGAGAATGGGTGCTGTTGAGAGAATAACACCGCAAGACACGATTTCATCATCA
>Pyrco_BP_DH_01g16940
ATGGCTGCCGCCACAGCCGCCGTTACCTCCCACTTCTTTGGATCCCAACTCCGAACCCCAGAGCCCAGTTTCGGACGCTTCCAAGCCCGCCTTGGCGGCTTCGGAGGCTTCAGCTTCGGCACCAAGAAGTCACCACCACCTGCACCGCCAAAGCAAAAGCAAAAAAAGTTTGACGACGGCGAACGACTGGTATGGTTTCCGGGTGTTGAACCGCCAGAGTGGCTTGACGGGTCTCTGCCCGGGGACCGCGGGTTCGACCCCTTTGGGTTGGGGAAGCCCGCCGAGTACTTGCAATTCGATTACGACGGGCTCGACCAGAACCTGGCCAAGAATGTGGCGGGTGACATCATCGGGACAAGGATCGAGACCGTGGAGGTGAATCCGACGCCTTTTCAGCCGTACACGGAGGTTTTTGGGCTGCAGAGGTTCAGGGAGTGCGAGCTGATTCACGGGAGGTGGGCCATGCTGGGAGCGCTTGGTGCTCTTGCCGTTGAGGGACTCACCGGTGTTGCATGGCAAGACGCTGGAAAGGTTGAGTTGATCGAACGATCGTCCTACCTTGGCCTTCCACTTCCCTTCTCCATCACCACATTGATATGGATCGAGGTGTTGGTGATTGGCTACATTGAGTTCCAGAGGAATGCCGAGCTTGACCCGGAGAAGAGGTTGTACCCGGGTGGCAAGTTCTTCGACCCGTTGGGTTTGGCCTCCGACCCCGATGAATTTGAAAGGCTTCAACTGGCTGAGATCAAGCATGCCCGTCTTGCCATGGTCGTCTTCCTCATTTTTGGAATCCAAGCTGCTGTCACAGGAAAGGGACCTATCAGTTTTCTTCTTACCTTTAACAAA
>Pyrco_BP_DH_04g13720
ATGGCAACAACCACAGCTGCTGCCGCCGCTGCATCCTCATTCATCGGGACACGCCTTCCGACCGACGCGTACTCGAACTCGGGACGGGTCCAGGCCCGTTTCGGATTCGGCGCCAAGAAGCCCAAGAAAACAAAACCCACTTTCTCAACAGACCGCCCGCTCTGGTATCCGGGCGCCAAGGCTCCTGAATGGCTGGACGGGAGCTTGGTGGGCGACTACGGGTTCGACCCGTTCGGTTTGGGCAAACCCGCGGAGTATTTACAGTACGACTACGACGGGTTGGACCAGAATTTGGCCAAGAACTTGGCGGGTGACGTTATCGGGACCCGAACCGAAACCGCGGACGTCCAGTCGACGCCGTTTCAGCCTTACACGGAGGTGTTTGGGCTGCAGAGGTTTAGGGAGTGCGAGCTGATTCATGGAAGGTGGGCCATGCTCGCCACGCTCGGTGCTCTCACTGTTGAGTCCGTCACCGGTATCACATGGCAAGACGCCGGAAAGGTGGAGCTCATCGAAGGATCATCCTACTTGGGTCAGCCACTCCCTTTCTCGCTAACCACGTTGATCTGGATCGAAGTTCTAGTGATTGGTTACATCGAGTTCCAGAGGAACGCCGAGCTCGACCCGGAAAAGAGGTTGTACCCGGGTGGCAAGTTCTTCGACCCGTTGGGTCTTGCTGCTGACCCGGAAAAGAAGGCCACTCTTCAGCTGGCCGAAATCAAGCACGCCCGCCTCGCCATGGTTGCGTTCCTGGGGTTTGCCGTGCAAGCCGCCGTCACCGGGAAGGGACCACTTAATAACTGGGCTACCCATTTGAGTGACCCGCTCCACACCACCATTATTGACGCCTTCTCTTCT
>Pyrco_BP_DH_07g19950
ATGATTATTATTCTTGGAATTATATTGTTATTTTTCATATTTTCTAATATTACTCCAACAAGCGCCACCAAAGCAAAAGCAACAATAAGGCACAAGAAGCCGCTAGAGTGGCTTGACGGGTCGCTTCCCTGGGACCGCGGGTTCGACCCCTTTGGGTTGGGGAAGCCCGCCGAGTACTTGCAGTTTGATTACGACGGACTCGACCAGAACCTTGCCAAAAATGTGGCGGGTGACAGCATCGGGACAAGGACTGAAACCGCGGAGGTGAATCCGACGCCGCTTCAGCCGCACACGGAGGTTTTTGCGCTGCTTAGGTTCAGGGAGTGCGAGCTAATTCACGGGAGGTGGACCATGCTGGGAGTGCTTGGTGCTCTTGCTATTGAGGGACTCACTGGTGTTGCATGGCAAAGACGCTGGAAAGGTCAATTAAGTTACATTGTTGAGTTGATCGAGGGATCGTCCTACCTAGGTCTTCCACTTCCCTTCTCCATCACCACATTGATTTGGATAGAGGTGTTGGTGATTGGCTACATTGAGTTCCAGAGAAATGCCGAGCTTGACCCGGAGAAGAGGCTGTACCCGGGTGGCAAGTTCTTTGACCCGTTGTATTTGGCCGCCGACCCGGATGAGTTTGAAAGGCTTCAACTGGCTGAGATCAAGCATGCCCATCTTGGCATGGTCGTCTTCCTCCTTTTTGGAATCCAAGCTGCTGTCACAGGAAAGGGTCCTATCAGTTTTCTGCTTACGTTTAACAAA
>Pyrco_BP_DH_12g15800
ATGGCAACAACCACAGCTGCTGCCGCCGCTACATCCTCCTTCATCGGGACACGCCTCCCGTCCGAGGCGTACTCGAACTCGGGTCGGGTTCAGGCCCGGTTCGGATTCGGTTCCAAGAAAACCCCGCCCAAGAAATCAACAAAACCCACTTTCTCGACTGACCGCCCGCTTTGGTACCCAGGCGCAAAGTCTCCGGAGTGGCTGGACGGGACCCTGGTGGGCGACTATGGGTTCGACCCGTTCGGTTTGGGCAAACCCGCGGAGTATTTGCAGTACGACTACGACGGGTTGGACCAAAATTTGGCCAAGAACTTGGCGGGTGACATCATCGGGACTCGAACCGAAACCGCGGACGTCCAGTCGACGCCGTTTCAGCCTTACACGGAGGTGTTTGGGTTGCAGAGGTTTAGGGAGTGCGAGCTGATTCATGGAAGGTGGGCCATGCTCGCCACGCTCGGTGCTCTCACTGTTGAGTCCCTCACCGGATCGATCACATGGCAAGACGCCGGAAAGGTGGAGCTCATCGAAGGTTCATCCTACTTGGGTCAGCCACTCCCGTTCTCACTAACCACATTGATCTGGATCGAAGTTCTAGTGATTGGCTACATCGAGTTCCAGAGGAACGCCGAGCTCGACCCGGAAAAGAGGTTGTACCCGGGTGGCAAGTTCTTCGACCCGTTGGGCCTTGCCGCCGACCCAGAAAAGAAGGCCACCCTTCAACTGGCTGAAATCAAGCACGCCCGCCTCGCCATGGTTGGGTTCCTTGGGTTTGCCGTGCAGGCCGCCGTAACCGGAAAGGGCCCGCTTAACAACTGGGCTACCCATTTGAGTGACCCGCTCCACACTACCATCATCGACGCCTTCTCTTCT
>Pruav_sc0000143.1_g670.1.mk
ATGGCCACCACCACAGCCGCTGTCACTACCTACTTCTTCGGAGCCCGCCTCCCAAACCCCGAACCCAGTTTCGGGAGATTCCAAGCCCGATTCGGAAACTTCAGCGGCTTCCGCTTAGGCACCAAGAAGTCACCGCCACCTCCACCGCCAAAACAAAAGCAGAAATTTGACGACGGGGAACGACCCGTATGGTTCCCGGGTGCCGAACCGCCCGACTGGCTCGACGGGTCGCTGGTCGGGGACCGGGGGTTCGATCCTTTCGGGCTCGGGAAGCCAGCCGAGTACTTGCAGTTCGATTACGACGGGCTGGACCAGAACTTGGCGAAGAATTTGGCGGGTGATGTGATCGGGACCCGGATCGAGACGGCGGAGGTGAATCCGACGCCGTTTCAGCCGTACTCGGAGGTGTTTGGGCTGCAGAGGTTCCGGGAGTGCGAGCTGATTCATGGGAGGTGGGCGATGTTGGGTGCGCTTGGCGCTCTCGCTGTCGAGGGCCTCACTGGGGTTGCATGGCAGGACGCTGGCAAGTTCCAGAGGAATGCTGAGCTGGACCCAGAGAAAAGGCTGTACCCGGGTGGCAAGTTCTTTGACCCACTGGGCCTGGCCTCTGACCCGGATGAGAAGGAGAGGCTTCAATTAGCTGAGATCAAGCATGCCCGTCTTGCCATGGTAGCCTTCCTCATTTTTGGCATCCAAGCTGCTGTGACAGGGAAGGGCCCTATCAGTTTTGTGGCTACCTTTAACAAA
>Pruav_sc0001925.1_g350.1.mk
ATGGCCACCACCGCAGGCGCCGCCGCTACATCCTCATTCATCGGGACGCGTTTTCCGGACGTGTACTCGAACTCGGGTCGGGTCCAGGCCCGGTTCGGATTCGGGACCAAGAAACCCAAGAAGGCCTCGAAGTCCACTTTCTCTACCGACCGACCGCTTTGGTACCCGGGAGCCAAGGCCCCGGAATGGCTGGACGGGAGCTTGGTGGGCGACTACGGGTTCGACCCCTTCGGGTTGGGCAAACCCGCGGAGTATCTCCAGTACGACTACGACGGGCTGGACCAGAACCTGGCCAAGAACTTGGCGGGTGATGTTATCGGGACCCGAACCGAAACCGCGGATGTCCAGTCGACGCCGTTTCAGCCCTACAATGAAGTTTTTGGGTTGCAGAGGTTTCGCGAGTGCGAGCTCATCCATGGCCGCTGGGCCATGCTCGCCACTCTCGGTGCTCTCACTGTTGAGTCGCTCACTGGGATCACATGGCAAGACGCAGGGAAGGTGGAGCTTATCGAAGGGTCATCTTACTTGGGGCAGCCACTGCCGTTTTCTATAACCACATTGATCTGGATCGAGGTTTTGGTGATCGGGTACATCGAGTTCCAGAGGAACGCTGAGCTCGACCCGGAAAAGAGGCTGTACCCGGGTGGCAAGTTCTTTGACCCGTTGGGCCTGGCTTCGGACCCAGAAAAGAAGGCTACTCTTCAATTGGCTGAAATCAAGCACGCCCGTCTCGCCATGATCGGGTTTCTTGGGTTTGCTGTGCAGGCTGCTGTCACTGGAAAGGGTCCACTTAACAACTGGGCTACCCATTTGAGTGACCCGCTCCACACTACCATTATTGACACCTTCACCTCTTCT
>Pyrusco0g054410.1
ATGGCTGCCGCCACAGCCGCCGTTACCTCCCACTTCTTTGGATCCCAACTCCGAACCCCAGATCCCAGTTTCGGACGCTTCCAAGCCCGCCTTGGCGGCTTCGGAGGCTTCAGCTTCGGCACCAAGAAGTCGCCACCACCTGCACCACCAAAGCAAAAGCAAAAAAAGTTCGACGACGGCGAACGACTGGTATGGTTTCCGGGTGTTGAACCGCCAGAGTGGCTTGACGGGTCTCTGCCCGGGGACCGCGGGTTCGACCCCTTTGGGTTGGGGAAGCCCGCCGAGTACTTGCAATTCGATTACGACGGGCTCGACCAGAACCTGGCCAAGAATGTGGCGGGTGACATCATCGGGACAAGGATCGAGACCGTGGAGGTGAATCCGACGCCTTTTCAGCCGTACACGGAGGTTTTTGGGCTGCAGAGGTTCAGGGAGTGCGAGCTGATTCACGGGAGGTGGGCCATGCTGGGAGCGCTTGGTGCTCTTGCCGTTGAGGGACTCACCGGTGTTGCATGGCAAGACGCTGGAAAGGTTGAGTTGATCGAAGGATCGTCCTACCTTGGCCTTCCACTTCCCTTCTCCATCACCACATTGATATGGATCGAGGTGTTGGTGATTGGCTACATTGAGTTCCAGAGGAATGCCGAGCTTGACCCGGAGAAGAGGTTGTACCCGGGTGGCAAGTTCTTCGACCCGTTGGGTTTGGCCTCCGACCCCGATGAATTTGAAAGGCTTCAACTGGCTGAGATCAAGCATGCCCGTCTAGCCATGGTCGTCTTCCTCATTTTTGGAATCCAAGCTGCTGTCACAGGAAAGGGACCTATCAGTTTTCTTCTTACCTTTAATAAA
>Pyrusco1g013090.1
ATGGCTGCCGCCACAGCCGCCGTTACCTCCCACTTCTTTGGATCCCAACTCCGAACCCCAGATCCCAGTTTCGGACGCTTCCAAGCCCGCCTTGGCGGCTTCGGAGGCTTCAGCTTCGGCACCAAGAAGTCGCCACCACCTGCACCACCAAAGCAAAAGCAAAAAAAGTTCGACGACGGCGAACGACTGGTATGGTTTCCGGGTGTTGAACCGCCAGAGTGGCTTGACGGGTCTCTGCCCGGGGACCGCGGGTTCGACCCCTTTGGGTTGGGGAAGCCCGCCGAGTACTTGCAATTCGATTACGACGGGCTCGACCAGAACCTGGCCAAGAATGTGGCGGGTGACATCATCGGGACAAGGATCGAGACCGTGGAGGTGAATCCGACGCCTTTTCAGCCGTACACGGAGGTTTTTGGGCTGCAGAGGTTCAGGGAGTGCGAGCTGATTCACGGGAGGTGGGCCATGCTGGGAGCGCTTGGTGCTCTTGCCGTTGAGGGACTCACCGGTGTTGCATGGCAAGACGCTGGAAAGGTTGAGTTGATCGAAGGATCGTCCTACCTTGGCCTTCCACTTCCCTTCTCCATCACCACATTGATATGGATCGAGGTGTTGGTGATTGGCTACATTGAGTTCCAGAGGAATGCCGAGCTTGACCCGGAGAAGAGGTTGTACCCGGGTGGCAAGTTCTTCGACCCGTTGGGTTTGGCCTCCGACCCCGATGAATTTGAAAGGCTTCAACTGGCTGAGATCAAGCATGCCCGTCTAGCCATGGTCGTCTTCCTCATTTTTGGAATCCAAGCTGCTGTCACAGGAAAGGGACCTATCAGTTTTCTTCTTACCTTTAATAAA
>Pyrusco4g007070.1
ATGGCAACAACCACAGCTGCTGCCGCCGCTGCATCCTCATTCATCGGGACACGCCTTCCGACCGACGCGTACTCGAACTCGGGACGGGTCCAGGCCCGTTTCGGATTCGGCGCCAAGAAGCCCAAGAAAACAAAACCCACTTTCTCAACAGACCGCCCGCTCTGGTACCCGGGCGCCAAGGCTCCTGAATGGCTGGACGGGAGCTTGGTGGGCGACTACGGGTTCGACCCGTTCGGTTTGGGCAAACCCGCGGAGTATTTGCAGTACGACTACGACGGGTTGGACCAGAATTTGGCCAAGAACTTGGCGGGTGACGTTATCGGGACCCGAACCGAAACCGCGGACGTCCAGTCGACGCCGTTTCAGCCTTACACGGAGGTGTTTGGGCTGCAGAGGTTTAGGGAGTGCGAGCTGATTCATGGAAGGTGGGCCATGCTCGCCACGCTCGGTGCTCTCACTGTTGAGTCCGTCACCGGTATCACATGGCAAGACGCCGGAAAGGTGGAGCTCATCGAAGGATCATCCTACTTGGGTCAGCCACTCCCTTTCTCGCTAACCACGTTGATCTGGATCGAAGTTCTAGTGATTGGCTACATCGAGTTCCAGAGGAACGCCGAGCTCGACCCGGAAAAGAGGTTGTACCCGGGTGGCAAGTTCTTCGACCCGTTGGGTCTTGCTGCTGACCCGGAAAAGAAGGCCACTCTTCAGCTGGCCGAAATCAAGCACGCCCGCCTCGCCATGGTTGCGTTCCTGGGGTTTGCCGTGCAAGCCGCCGTCACCGGGAAGGGACCACTTAACAACTGGGCTACCCATTTGAGCTTATATGTTTCAGACCGATTTGCGAGTGTTGCTCCGGTGCGTGGTTCCTCTATGTCGCCTACGTTAAACCCTGGAACTACTTCTTTGATGGGCTTGCCAATTGATGACTATGTTTTGGTGGAGAAACGGTGTCTTCAAAGCTACAAGTTTTCACATGGTGACGTGGTAGTTTTCCGCTCCCCAAGTAACCACAAGGAGAGTCACATAAAGAGAATAACTGCCTTACCTGGTGAGTGGATTGGAACACGTCGTTCCTATGATGTGGTGAAAATTCCAGAAGGACATTGTTGGGTTGAGGGAGACAATTCATCTTCTAGCTTGGATTCAAAGTCGTTTGGACCAATTCCTCTGGGTTTAGTTCAAGGAAGGGTTACCCACATTGTGTGGCCTCCTCAGAGAATGGGTGCTGTTGAGAGAATAACACCGCAAGACACGATTTCATCATCA
>Pyrusco7g016730.1
ATGATTATTATCATTGGAATTATATTGTTATTTTTCATATTTTCTAATATTGCTCCAACGTGCGCTGCCAAAGCAAAAGCAACAATAAGGCACAAGAAGCGGCCATGGTGGCTTGACGGGTCGCTTCCCTGGGACCGCGGGTTCGACCCCTTTGGGTTGGGGAAGCCCGCTGAGTACTTGCAGTTTGATTACGACGGACTCGACCAGAACCTTGCAAAAAATGTGGCGGGTGACATCATCGGGACAAGGACTGAAACCGCGAAGGTGAATCCGACGCCGCTTCAGCCGCACACAGAGGTTTTTGGGCTGCTTAGGTTCAGGGAGTGCGAGCTGATTCAAGGGAGGTGGGCCATGCTGGGAGCGCTTGGTGCTCTTGCTGTTGAGGGACTCACTGGTGTTGCATGGCAAAGAAAAGGTCAATTAAGTTACATTGTTGAGTTGATCGAGGGATCGTCCTACCTAGGTCTTCCACTTCCCTTCTCCATCACCACATTGATATGGATAGAGGTGTTGGTGATTGGCTACATTGAGTTCCAGAGAAATGCCGAGCTTGACCCGGAGAAGAGGCTGTACCCGGGTGGCAAGTTCTTTGACCCGTTGGGTTTGGCCGCCGACCCGGATGAGTTTGAAAGGCTTCAACTGGCTGAGATCAAGCAAGCCCGTCTTGCCATGGTCGTCTTCCTCCTTTTTGGAATCCAAGCCGCTGTCACAGGAAAGGGTCCTATCAGTTTTCTGCTTACGTTTAACAAA
>Pyrbe_001478
ATGGCTGCCGCCACAGCCGCCGTTACCTCCCACTTCTTTGGATCCCAACTCCGAACCCCAGATCCCAGTTTCGGACGCTTCCAAGCCCGCCTTGGCGGCTTCGGAGGCTTCAGCTTCGGCACCAAGAAGTCGCCACCACCTGCACCACCAAAGCAAAAGCAAAAGAAGTTCGACGACGGCGAACGACTGGTATGGTTTCCGGGTGTTGAACCGCCAGAGTGGCTTGACGGGTCTCTGCCCGGGGACCGCGGGTTCGACCCCTTTGGGTTGGGGAAGCCCGCCGAGTACTTGCAATTCGATTACGACGGGCTCGACCAGAACCTGGCCAAGAATGTGGCGGGTGACATCATCGGGACAAGGATCGAGACCGTGGAGGTGAATCCGACGCCTTTTCAGCCGTACACGGAGGTTTTTGGGCTGCAGAGGTTCAGGGAGTGCGAGCTGATTCACGGGAGGTGGGCCATGCTGGGAGCGCTTGGTGCTCTTGCCGTTGAGGGACTCACCGGTGTTGCATGGCAAGACGCTGGAAAGGTTGAGTTGATCGAAGGATCGTCCTACCTTGGCCTTCCACTTCCCTTCTCCATCACCACATTGATATGGATCGAGGTGTTGGTGATTGGCTACATTGAGTTCCAGAGGAATGCCGAGCTTGACCCGGAGAAGAGGTTGTACCCGGGTGGCAAGTTCTTCGACCCGTTGGGTTTGGCCTCCGACCCCGATGAATTTGAAAGGCTTCAACTGGCTGAGATCAAGCATGCCCGTCTTGCCATGGTCGTCTTCCTCATTTTTGGAATCCAAGCTGCTGTCACAGGAAAGGGACCTATCACTCTCTACAAAATTCCCGCTCCCCTAATCTCCAGCTTCGTTCCTCCGAAAAAAAATCCAATTCTTGCATGCAATATGGTGGCGGAGGAGGAGGCGAGCCCGGCTGGCCATGACAGATCGACGTCATCGGCTGCTTTGCCGTCTTCGTCGTCCTCGACTGTGTCGACGCCGCAACAGGGTTTTGATTCGGTGCAGCATCAACAACATCAACAGCAGCACAACAACAACAGCAGCAATTGGGACATAAAGCTCCGTTTGAACTCAATCCGGAGGATTTCCACGATTGCCCGTGCACTGGGAGAAGAGAGGACCAAGAAGGAACCGATTCCTTTCCTCAGCGAGAACAACGATGATGATGATGAAGTGCTGCTGGCAATGGCGGAAGAGTTGGGGGTGTTTATCCCCTATTTCATGATGCAAACTTGTTCTTTGGACCAAGATAAGTCTTGGCGTATTCGGTACATGGCTGCGAATCAATTAGACGAGCTGTGTGAAGTTGTTAGTCCAGAAGCTACAAGGTCGGATCTGGTGCCTGCATATGTTCAGCTTCAACGGGATAATGAGGCTGAAGTACGAATAGCTGCTGCAGGAAAAGTAACTAAGTTTTGCCGAATTTTGAATCCAGAACTTGCCATTCAGCAGATCCTTCCTTTTGCCCAGAACCTTAACGTCATGAAAGGAATTTTCTGGGTGTGCGGTGGAGGCATGGGGAGGCTATTTGTGGTGAGTCTCGAGGGGAAGATCTACAGCTGCAGGCACTGCCGGACCCATCTTGCTCTTTGTGAGGACATAGTTTCCAGGTCTTTCCACTGCAGGCACGGGAAGGCGTATCTCTTCAAGAAGGTAGTGAATGTATTTTCCGGAGAGTGTGAAGATAGATCGATGATGACTGGACTGCACACAGTTGCTGACATTTTCTGCGTTGGGTGTGGATCGATAGTGGGGTGGAAATATGAGACTGCCCACGAGGAGACCCAGAAGTACAAGGAAGGAAAATCCGTACTTGAGCGGGTGAAGGTGTTGGGTCCGGATGGAAACGATTATTGGGTCAGTCACGAAGCACAAGTCGGTAGCAGCGATGCAGATGATGCT
>Pyrbe_011868
ATGGCAACAACCACAGCTGCTGCCGCCGCTACATCCTCCTTCATCGGGACACGCCTCCCGTCCGAGGCGTACTCGAACTCGGGTCGGGTTCAGGCCCGGTTCGGATTCGGTTCCAAGAAAAGCCCTCCCAAAAAATCAACAAAACCCACTTTCTCGACTGAACGCCCGCTCTGGTACCCAGGCGCAAAGGCTCCGGAGTGGCTGGACGGGACCCTGGTGGGCGACTATGGGTTCGACCCGTTCGGTTTGGGCAAACCCGCGGAGTATTTGCAGTACGACTACGACGGGTTGGACCAAAATTTGGCCAAGAACTTGGCGGGCGACATCATCGGGACTCGAACCGAAACCGCGGACGTCCAGTCGACGCCGTTTCAGCCTTACACGGAGGTGTTTGGGTTGCAGAGGTTTAGGGAGTGCGAGCTGATTCATGGAAGGTGGGCCATGCTCGCCACGCTCGGTGCTCTCACTGTTGAGTCCCTCACCGGGATCACATGGCAAGACGCCGGAAAGGTGGAGCTCATCGAAGGTTCATCCTACTTGGGTCAGCCACTCCCGTTCTCACTAACCACATTGATCTGGATCGAAGTTCTAGTGATTGGCTACATCGAGTTCCAGAGGAACGCCGAGCTCGACCCGGAAAAGAGGTTGTACCCGGGTGGCAAGTTCTTCGACCCGTTGGGCCTTGCCGCCGACCCAGAAAAGAAGGCCACCCTTCAACTGGCTGAAATCAAGCACGCCCGCCTCGCCATGGTTGGGTTCCTTGGGTTCGCCGTGCAGGCCGCCGTAACCGGAAAGGGCCCGCTTAACAACTGGGCTACCCATTTGAGTGACCCGCTCCACACTACCATCATCGACGCCTTCTCTTCT
>Pyrbe_039480
ATGGCAACAACCACAGCTGCTGCCGCCGCCGCTGCATCCTCATTCATCGGGACACGCCTTCCGACCGACGCGTACTCGAACTCGGGACGGGTCCAGGCCCGTTTCGGATTCGGCGCCAAGAAGCCCAAGAAAACAAAACCCACTTTCTCAACAGACCGCCCGCTATGGTACCCGGGCGCCAAGGCTCCTGAATGGCTGGACGGGAGCTTGGTGGGCGACTACGGGTTCGACCCGTTCGGTTTGGGCAAACCCGCGGAGTATTTGCAGTACGACTACGACGGGTTGGACCAGAATTTGGCCAAGAACTTGGCGGGTGACATTATCGGGACCCGAACCGAAACCGCGGACGTCCAGTCGACGCCGTTTCAGCCTTACACGGAGGTGTTTGGGCTGCAGAGGTTTAGGGAGTGCGAGCTGATTCATGGAAGGTGGGCCATGCTCGCCACGCTCGGTGCTCTCACTGTTGAGTCCCTCACCGGGATCACATGGCAAGACGCCGGAAAGGTGGAGCTCATCGAAGGAGCATCCTACTTGGGTCAGCCACTGCCTTTCTCACTAACCACGTTGATCTGGATCGAAGTTCTAGTGATTGGCTACATCGAGTTCCAGAGGAACGCCGAGCTCGACCCGGAAAAGAGGTTGTACCCGGGTGGCAAGTTCTTCGACCCGTTGGGTCTTGCTGCTGACCCGGAAAAGAAGGCCACTCTTCAGCTGGCCGAAATCAAGCACGCCCGCCTCGCCATGGTTGCGTTCCTGGGGTTTGCCGTGCAAGCCGCCGTCACCGGGAAGGGACCACTTAACAACTGGGCTACCCATTTGAGCGACCCGCTCCACACCACCATTATTGACGCCTTCTCTTCT
>Pyrbe_049678
ATGATTATTATTCTTGGAATTATATTGTTATTTTTCATATTTTCTAATATTACTCCAACATGCGCCACCAAAGCAAAAGCAACAATAAGGCACAAGAAGCCGCTAGAGTGGCTTGACGGGTCGCTTCCCTCGGACCGCGGGTTCGACCCCTTTGGGTTGGGGAAGCCCGCCGAGTACTTGCAGTTTGATTACGACGGACTCGACCAGAACCTTGCCAAAAATGTGGCGGGTGACAGCATCGGGACAAGGACTGAAACCGCGGAGGTGAATCCGACGCCGCTTCAGCCGCACACGGACGTTTTTGGGCTGCTTAGGTTCAGGGAGTGCGAGCTGATTCACGGGAGGTGGGCCATGCTGGGAGCGCTTGGTGCTCTTGCTGTTGAGGGACTCACTGGTGTTGCATGGCAAAGACGCTGGAAAGGTCAATTAAGTTACATTGTTGAGTTGATCGAGGGATCGTCCTACCTAGGTCTTCCACATCCCTTCTCCATCACCACATTGATTTGGATAGAGGTGTTGGTGATTGGCTACATTGAGTTCCAGAGAAATGCCGAGCTTGACCCGGAGAAGAGGCTGTACCCGGGTGGCAAGTTCTTTGACCCGTTGTATTTGGCCGCCGACCCGGATGAGTTTGAAAGGCTTCAACTGGCTGAGATCAAGCATGCCCGTCTTGCCATGGTCGTCTTCCTCCTTTTTGGAATCCAAGCTGCTGTCACAGGAAAGGGTCCTATCAGTTTTCTGCTTACGTTTAACAAA
>Pyrbe_049698
ATGCTGGGAGCGCTTGGTGCTCTTGCTGATGAGGGACTCACTGGTGTTGCATGGCAAAGACGCTGGAAAGGTCAATTAAGTTACATTGTTGAGTTGATCGAGGGATCGTCCTACCTAGGTCTTCCACTTCCCTTCTCCATCACCACATTGATATGGTTAGAGGTGTTGGTGATTGGCTACATTGAGTTCCAGAGAAATGCCGAGCTTGACCCGGAGAAGAGGCTGTACCCTGGTGGCAAGTTCTTTGACCCGTTGGGTTTGGCCACCGACCCGGATGAGTTTGAAAGGCTTCAACTGGCTGAGATCAAGCATGCCCGTCTTGCCATGGTCGTCTTCCTCCTTTTTGGAATCCAAGCTGCTGTCACAGGAAAGGGTCCTATCAGTTTTCTGCTTACGTTTAACAAA
>Pyrpy_N_01g1388.1
ATGGCTGCCGCCACAGCCGCCGTTACCTCCCACTTCTTTGGATCCCAACTCCGAACCCCAGATCCCAGTTTCGGACGCTTCCAAGCCCGCCTTGGCGGCTTCGGAGGCTTCAGCTTCGGCACCAAGAAGTCGCCACCACCTGCACCGCCAAAGCAAAAGCAAAAAAAGTTTGATGACGGCGAACGACTGGTATGGTTTCCGGGTGTTGAACCGCCAGAGTGGCTTGACGGCTCTCTGCCCGGGGACCGCGGGTTCGACCCCTTTGGGTTGGGGAAGCCCGCCGAGTACTTGCAATTCGATTACGACGGGCTCGACCAGAACCTGGCCAAGAATGTGGCGGGTGACATCATCGGGACAAGGATCGAGACCGTGGAGGTGAATCCGACGCCTTTTCAGCCGTACACGGAGGTTTTTGGGCTGCAGAGGTTCAGGGAGTGCGAGCTGATTCACGGGAGGTGGGCCATGCTGGGAGCGCTTGGTGCTCTTGCCGTTGAGGGACTCACCGGTGTTGCATGGCAAGACGCTGGAAAGGTTGAGTTGATCGAAGGATCGTCCTACCTTGGCCTTCCACTTCCCTTCTCCATCACCACATTGATATGGATCGAGGTGTTGGTGATTGGCTACATTGAGTTCCAGAGGAATGCCGAGCTTGACCCGGAGAAGAGGTTGTACCCTGGTGGCAAGTTCTTCGACCCGTTGGGTTTGGCCTCCGACCCCGATGAATTTGAAAGGCTTCAACTGGCTGAGATCAAGCATGCCCGTCTTGCCATGGTCGTCTTCCTCATTTTTGGAATCCAAGCTGCTGTCACAGGAAAGGGACCTATCAGTTTTCTTCTTACCTTTAACAAA
>Pyrpy_N_04g1233.1
ATGGCAACAACCACAGCTGCTGCCGCCGCTGCATCCTCATTCATCGGGACACGCCTTCCGACCGACGCGTACTCGAACTCGGGACGGGTCCAGGCCCGTTTCGGATTCGGCGCCAAGAAGCCCAAGAAAACAAAACCCACTTTCTCAACAGACCGCCCGCTCTGGTACCCGGGCGCCAAGGCTCCTGAATGGCTGGACGGGAGCTTGGTGGGCGACTACGGGTTCGACCCGTTCGGTTTGGGCAAACCCGCGGAGTATTTGCAGTACGACTACGACGGGTTGGACCAGAATTTGGCCAAGAACTTGGCGGGTGACATTATCGGGACCCGAACCGAAACCGCGGACGTCCAGTCGACGCCGTTTCAGCCTTACACGGAGGTGTTTGGGCTGCAGAGGTTTAGGGAGTGCGAGCTGATTCATGGAAGGTGGGCCATGCTCGCCACGCTCGGTGCTCTCACTGTTGAGTCCCTCACCGGGATCACATGGCAAGACGCCGGAAAGGTGGAGCTCATCGAAGGATCATCCTACTTGGGTCAACCACTGCCTTTCTCACTAACCACGTTGATCTGGATCGAAGTTCTAGTGATTGGCTACATCGAGTTCCAGAGGAACGCCGAGCTCGACCCGGAAAAGAGGTTGTACCCGGGTGGCAAGTTCTTCGACCCGTTGGGTCTTGCTGCTGACCCGGAAAAGAAGGCCACTCTTCAGCTGGCCGAAATCAAGCACGCCCGCCTCGCCATGGTTGCGTTCCTGGGGTTTGCCGTGCAAGCCGCCGTCACCGGGAAGGGACCACTTAACAACTGGGCTACCCATTTGAGTGACCCGCTCCACACCACCATTATTGACGCCTTCTCTTCT
>Pyrpy_N_07g2247.1
CACAAGAAGCGGCCATGGTGGCTTGACGGGTCGCTTCCCTGGGACCGCGGGTTCGACCCCTTTGGGTTGGGGAAGCCCGCTGAGTACTTGCAGTTTGATTACGACGGACTCGACCAGAACCTTGCAAAAAATGTGGCGGGTGACATCATCGGGACAAGGACTGAAACCGCGAAGGTGAATCCGACGCCGCTTCAGCCGCACACAGAGGTTTTTGGGCTGCTTAGGTTCAGGGAGTGCGAGCTGATTCAAGGGAGGTGGGCCATGCTGGGAGCGCTTGGTGCTCTTGCTGTTGAGGGACTCACTGGTGTTGCATGGCAAAGAAAAGGTCAATTTACATTGTATGTTGAGTTGATCGAGGGATCGTCCTACCTAGGTCTTCCACTTCCCTTCTCCATCACCACATTGATATGGATAGAGGTGTTGGTGATTGGCTACATTGAGTTCCAGAGAAATGCCGAGCTTGACCCGGAGAAGAGGCTGTACCCGGGTGGCAAGTTCTTTGACCCGTTGGGTTTGGGCGCCGACCCGGATGAGTTTGAAAGGCTTCAACTGGCTGAGATCAAGCATGCCCGTCTTGCCATGGTCGTCTTCCTCCTTTTTGGAATCCAAGCCGCTGTCACAGGAAAGGGTCCTATCAGTTTTCTGCTTACGTTTAACAAA
>Pyrpy_N_12g0975.1
ATGGCAACAACCACAGCTGCTGCCGCCGCTACATCCTCCTTCATCGGGACACGCCTCCCGTCCGAGGCGTACTCGAACTCGGGTCGGGTTCAGGCCCGGTTCGGATTCGGTTCCAAGAAAACCCCGCCCAAGAAATCAACAAAACCCACTTTCTCGACTGACCGCCCGCTTTGGTACCCAGGCGCAAAGGCTCCGGAGTGGCTGGACGGGACCCTGGTGGGCGACTATGGGTTCGACCCGTTCGGTTTGGGCAAACCCGCGGAGTATTTGCAGTACGACTACGACGGGTTGGACCAAAATTTGGCCAAGAACTTGGCGGGTGACATCATCGGGACTCGAACCGAAACCGCGGACGTCCAGTCGACGCCGTTTCAGCCTTACACGGAGGTGTTTGGGTTGCAGAGGTTTAGGGAGTGCGAGCTGATTCATGGAAGGTGGGCCATGCTCGCCACGCTCGGTGCTCTCACTGTTGAGTCCCTCACCGGGATCACATGGCAAGACGCCGGAAAGGTGGAGCTCATCGAAGGTTCATCCTACTTGGGTCAGCCACTCCCGTTCTCACTTACCACATTGATCTGGATCGAAGTTCTAGTGATTGGCTACATCGAGTTCCAAAGGAACGCCGAGCTCGACCCGGAAAAGAGGTTGTACCCGGGTGGCAAGTTCTTCGACCCGTTGGGCCTTGCCGCCGACCCAGAAAAGAAGGCCACCCTTCAACTGGCTGAAATCAAGCACGCCCGCCTCGCCATGGTTGGGTTCCTTGGGTTTGCCGTGCAGGCCGCCGTAACCGGAAAGGGCCCGCTTAACAACTGGGCTACCCATTTGAGTGACCCGCTCCACACTACCATCATCGACGCCTTCTCTTCT
>Rosch_v2.0_Chr1g0370011
ATGGCCACCACCACAGCTGCCATCACGTCACGTTTCTTCGGAGCTCAACTTCAAAACCCTAGCCCTAGCTTCGGAAAGTTCCAAGCTCTCTTTAGCTTCGGCAAGAAGTCACCACCACCGCCGCCAAAGAAGGCCCCCAAGAAGCCGGAGACCGACAGGCTTGTGTGGTTCCCCGGTGCCCAACCACCCGAATGGCTCGATGGTTCCCTCGCAGGCGACCGCGGATTTGATCCATTCGGGCTGGGGAAGCCGACGGAGTACTTGCAGTTTGACTACGACGGGTTGGACCAGAACCTGGCCAAGAACTTGGCTGGTGATGTGATCGGGACCAGGATCGAAGCTTCGGACCTCAATCCGACGCCGTTGCAGCCGTACACGGAGGTTTTCGGGCTGCAGAGGTTCAGAGAGTGCGAGCTGATTCATGGGAGGTGGGCAATGCTTGGCTCTCTTGGAGCTCTAGCTGTTGAGGGTCTCACTGGTGTTGCATGGCAAGACGCTGGGAAGGTTGAATTGGTTGAGGGATCATCCTACCTTGGTCTTCCACTTCCCTTTAACATCACCACCTTGATATGGATCGAGGTGTTGGTACTAGGGTACATTGAGTTCCAAAGGAATGCAGAACTCGACCCCGAGAAGAGGCTATACCCGGGTGGTAAGTTTTTTGATCCATTGGGTTTGGCCGCCGACCCAGAAGAGAAGGAAAGACTTCAACTGGCTGAGATCAAGCATGCTCGTCTGGCTATGGTGGTCTTCCTTGTTTTCGGTATTCAAGCAGCTGTGACCGGAAAAGGACCTATCAGTTTTCTAGCTACCTTTAACAAA
>Rosch_v2.0_Chr3g0463241
ATGGCCGCCGCTACATCCTCCTTCATCGGAACCCGCATCCCCGACGTGTACTCCAACTCGGGCCGGGTCCAGGCCAGATTCGGATTCGGGGCCAAGAAGCGGGCCGCGCCCAAGAAGTCCAAGTCCACTTTCACCGACCGCCCGCTCTGGTACCCTGGAGCCAAGGCCCCGGAGTGGCTCGACGGCAGCTTGGTCGGCGACTACGGCTTCGACCCCTTCGGTTTGGGCAAACCCGCCGAGTACTTGCAGTACGACTACGATGGTTTGGACCAGAACCTCGCCAAGAATTTGGCGGGAGATGTCATTGGTACCCGTACCGAAACCTCTGACGTGTCCTCCACACCGTTCCAGCCCTACTCTGAAGTCTTCGGGCTGCAGAGGTTCCGTGAGTGCGAGCTCATCCACGGCCGCTGGGCCATGCTCGCCACCCTCGGCGCCCTCACCGTCGAATCACTCACCGGAATTACATGGCAAGATGCCGGAAAGGTGGAGCTGATTGAAGGGTCGTCTTACTTGGGACAGCCCCTTCCATTCTCACTGACCACATTGATCTGGATCGAGGTTCTGTTGATCGGGTACATTGAGTTCCAGAGGAACGCTGAGCTCGACCCAGAGAAGAGGTTGTACCCGGGAGGCAAGTTCTTCGACCCATTGGGCTTGGCTGCTGACCCGGAGAAGAAGGCTACACTTCAACTGGCGGAAATCAAGCATGCACGTCTCGCAATGGTTGGGTTCCTTGGATTTGCTGTGCAGGCTGCTGTCACCGGTAAAGGCCCGCTTAACAACTGGGCTACCCATTTGAGTGACCCGCTCCACACCACCATTATCGATGCCTTCTCCTCT
>Rubch_LG06.4539
ATGGCCGCTACCACAACTGCCGCCGCTACATCATCCTTTATCGGAACCCGCATCCCAGACGTTTACTCCAACTCAGGCCGCGTCCAGGCCCGATTCGGATTCGGGGCCAAGAAAGCTGCCAAGAAGTCGGCCAGGCCCACTTTCTCGGACCGCCCGCTCTGGTATCCGGGCGCCAAGGCCCCGGAATGGCTCGACGGGAGCTTGGTCGGCGACTACGGCTTCGACCCGTTCGGTTTGGGCAAACCCGCCGAGTATTTGCAGTACGACTACGATATGCTGGACCAGAACCTGGCCAAGAATTTGGCGGGAGATGTTATTGGTACCCGTACCGAAACCGCTGACGTGTCCTCCACACCGTTCCAGCCCTACTCCGAAGTCTTCGGGCTGCAGAGGTTCCGTGAGTGCGAGCTCATCCACGGCCGCTGGGCCATGCTCGCCACCCTCGGCGCGCTCACCGTCGAATCACTCACCGGAATTACATGGCAAGATGCCGGAAAGGTGGAGCTTATTGAAGGGTCTTCTTACTTGGGACAGCCTCTTCCATTTTCACTGACCACATTGATCTGGATCGAGGTTCTGTTGGTTGGGTACATCGAGTTCCAGAGGAACGCAGAACTTGACCCGGAAAAGAGGCTGTACCCGGGAGGCAAGTTCTTCGACCCATTGGGCTTGGCTTCTGACCCGGAGAAGAAGGCCACACTTCAATTGGCTGAAATCAAGCATGCACGTCTCGCCATGTTGAAAACCCAAAACACATTCCACACTTGCCTTTCGGCCTTCCCCGAATCACGCGTCCCCAATCTGCCGCCTCTTTGCTTTAACTCGACTCCCACCGGCAAAGGCGGCTTCTCCGACGCTACCCCGATAATCTCCCTCGGAAACTACTCTATTGACGCTAATATTCTGCTTCGGCATGTGAGTGTCTGCGGAAACCTGGACATGGGTACTCAGAAGGGTTTGTGGAATTTTGCCAACAAGTTTTTCACGTTTGGGGTAGTGGGTCTCTATATTACAGATAGATTTGCGAGTGTTGCTCCGGTGCGGGGTTCCTCTATGTCTCCTACATTAAATCCTGGAACTACTACATTAATGGGCTTGTCAACTGATGACTACGTTTTGGTGGAGAAAGGGTGTCTTAGAAACTACAAGTTTTCTCATGGTGATGTTGTAGTCTTCCGCTCTCCAAGTAATCACAAAGAGTGTCATATAAAGAGAATAACAGCCTTACCTGGCGAGTGGATTGGAACTCGTCGGTTCCATGATGTGCTGAAAGTTCCAGAGGGGCATTGTTGGGTTGAGGGAGACAATTCATCTTCTAGCATGGATTCAAGATCGTTTGGCCCAATTCCTCTGGGTTTAGTTCAAGGAAGGGTGACCCACATTGTGTGGCCTCCTCAGAGAATAGGTGCTGTTGAGAGACGAACGCCGCAGGACACAATTTCTCCGTTA
>Rubch_LG07.852
ATGGCCACCACCACAGCTGCCGTGACGTCGCATTTCTTCGGTGCCCAACTCCAAAACCCGAGCCCTAGCTTTGGAAAGTTCCAAGCCCTCTTTAGCTTCGGCAAGAAGTCACCGCCACCACCGCCAAAAAAGGTCCCCAAAAAGGCGGAGACCGACCGGCTCGTGTGGTTCCCCGGTGCCCAACGTCCCGAATGGCTCGACGGATCGCTGGTAGGAGACCGCGGGTTCGACCCATTGGGGCTGGGAAAGCCGGTGGAGTACTTGCAGTTTGACTACGACGGGCTGGACCAGAACCTGGCCAAGAATTTGGCGGGTGATGTGATCGGGACCCGGATCGAAGCGTCGGACCTCAATCCGACGCCGTTGCAGCCGTACACGGAGGTGTTCGGGCTGCAGAGGTTCCGTGAGTGTGAGCTGATCCATGGGAGGTGGGCAATGCTGGGCTCGCTTGGGGCTCTCGCTGTTGAGGGCCTCACTGGCGTTGCATGGCAAGACGCTGGAAAGGTTGAACTGGTTGAAGGATCATCCTACCTTGGTCTCCCACTTCCCTTTTCCATTACCACATTGATATGGATAGAGGTGTTGGTGCTAGGGTACATTGAGTTCCAAAGGAATGCAGAACTCGACCCGGAAAAAAGGCTATACCCGGGTGGCAAGTTTTTTGACCCATTGGGTTTGGCCGCCGACCCGGAAGAGAAGGAAAGGCTTCAATTGGCTGAGATCAAGCATGCGCGTCTGGCTATGGTGGTGTTCCTGGTTTTTGGTATTCAAGCTGCTGTAACGGGAAAAGGCCCTATCAGTTTTCTGGCTACATTTAACAAA
>Rubch_LG07.864
ATGGCCACCACCACAGCTGCCGTGACGTCACATTTCTTCGGTGCCCAACTCCAAAACCCGAGCCCTAGCTTTGGAAAGTTCCAAGCCCTCTTTAGCTTCGGCAAGAAGTCACCGCCACCACCGCCAAAAAAGGTTCCCAAAAAGCCGGAGACCGACCAGCTTGTGTGGTTCCCCGGTGCCCAACGTCCCGAATGGCTCGACGGATCGCTGGTAGGAGACCGCGGGTTCGACCCATTGGGGCTGGGGAAGCCGGTGGAGTACTTGCAGTTTGACTACGACGGGTTGGACCAGAACCTGGCCAAGAATTTGGCGGGTGATGTGATCGGGACCCGGATCGAAGCGTCGGACCTCAATCCGACGCCGTTGCAGCCGTACACGGAGGTGTTCGGGCTGCAGAGGTTCCGTGAGTGTGAGCTGATCCATGGGAGGTGGGCAATGCTGGGCTCGCTTGGGGCTCTCGCTGTTGAGGGCCTCACTGGCGTTGCATGGCAAGACGCTGGAAAGGTTGAACTGGTTGAAGGATCATCCTACCTTGGTCTCCCACTTCCCTTTTCCATTACCACATTGATATGGATAGAGGTGTTGGTGCTAGGGTACATTGAGTTCCAAAGGAATGCAGAACTCGACCCGGAAAAAAGGCTATACCCGGGTGGCAAGTTTTTTGACCCATTGGGTTTGGCCGCCGACCCGGAAGAGAAGGAAAGGCTTCAATTGGCTGAGATCAAGCATGCGCGTCTGGCTATGGTGGTGTTCCTGGTATTTGGTATTCAAGCTGCTGTAACGGGAAAAGGCCCTATCAGTTTTCTGGCTACATTTAACAAA
>Ruboc_06_G14405
ATGGCCGCTACCACAACTGCCGCCGCTACATCCTCCTTCATCGGAACCCGCATCCCCGACGTGTACTCTAACTCGGGCCGCGTCCAGGCCCGGTTCGGATTCGGGGCCAAGAAAAAAGCTGCCAAGAAGTCGGCAAGGCCCACTTTCACGGACCGCCCGCTCTGGTACCCGGGCGCCAAGGCCCCGGAATGGCTCGACGGGAGCTTGGTCGGCGACTACGGCTTCGACCCCTTCGGTTTGGGCAAACCCGCCGAGTACTTGCAGTACGACTACGATGGGCTGGACCAGAACCTGGCCAAGAATTTGGCGGGAGATGTTATTGGTACCCGTACCGAAACCGCTGACGTGTCCTCCACACCGTTCCAGCCCTACTCCGAAGTCTTCGGGTTGCAGAGGTTCCGTGAGTGCGAGCTCATCCACGGCCGCTGGGCCATGCTCGCCACCCTCGGCGCTCTCACCGTCGAATCCCTCACCGGAATTACATGGCAAGATGCCGGAAAGTTGAAAACCCAAAACACATTCCACACTTGCCTCTCGGCCTTCCCCGAATCACGTGTCTCCAACCTGCCGCCTCTTTGCTTTAACAAGACTCCCACCGGCAAAGGCGGCTTCTCCGACAGCTACCCCTATAATCTCCCTGGGAAACTACTCTATTGTGTTGCTCCGGTGCGGGGTTCCTCTATGTCCCCTACATTAAATCCTGGAACTACCAAATTAATGGGCTTGTCAACTGATGACTATGTTTTGGTGGAGAAGGGGTGTCTTAGAAACTACAAGTTTTCTCATGGTGATGTTGTAGTCTTCCGCTCTCCAAGTAATCACAAAGAGTGTCATATAAAGAGAATAACAGCCTTACCTGGTGAGTGGATTGGAACTCGTCGGTTCTATGATGTGTTGAAAGTTCCAGAGGGGCATTGTTGGGTTGAGGGAGACAATTCATCTTCTAGCATGGATTCAAGATCGTTTGGCCCAATTCCTCTGGGTTTAATTCAAGGAAGGGTGACCCACATTGTGTGGCCTCCTCAGAGAATAGGTGCCGTTGAGAGACGAACGCCGCAGGACACAATTTCTCCGTTA
>Ruboc_07_G07846
ATGGCCACCACCACAGCTGCCGTGACGTCACATTTCTTCGGTTCCCAACTCCAAAACCCGAGCCCTAGCTTTGGAAAGTTCCAAGCCCTCTTTAGCTTCGGCAAGAAGTCACCGCCACCACCGCCAAAAAAGGCCCCCAAAAAGCCGGAGACCGACCGTCTCGTGTGGTTCCCCGGTGCCCAACGTCCCGAATGGCTCGACGGCTCGCTGGTCGGAGACCGCGGGTTTGACCCATTCGGGCTGGGGAAGCCGGTGGAGTACTTGCAGTTTGACTACGACGGGTTGGACCAGAACCTGGCCAAGAATTTGGCGGGTGATGTGATCGGGACCCGGATCGAAGCGTCGGACCTCAATCCGACGCCGTTGCAGCCGTACACGGAGGTCTTCGGACTGCAGAGGTTCCGTGAGTGTGAGCTGATCCATGGGAGGTGGGCAATGCTGGGCTCGCTTGGGGCTCTCGCTGTTGAGGGCCTCACTGGCGTTGCATGGCAAGACGCTGGAAAGGTTGAATTGGTTGAAGGATCATCCTACCTTGGTCTTCCACTTCCCTTTTCCATTACCACATTGATATGGATAGAGGTGTTGGTGCTAGGGTACATTGAGTTCCAAAGGAATGCAGAACTCGACCCGGAAAAAAGGCTATACCCGGGTGGCAAGTTTTTTGACCCACTGGGTTTGGCCGCCGACCCTGAAGAGAAGGAAAGGCTTCAATTGGCTGAGATCAAGCATGCTCGTCTGGCTATGGTGGTGTTCCTGGTTTTTGGTATTCAAGCTGCTGTAACAGGAAAAGGCCCTATCAGTTTTCTGGCAACATTTAACAAA
