# Supplementary material for: Transcriptomics of long‐term, low oxygen storage coupled with ethylene signaling interference suggests neofunctionalization of hypoxia response pathways in apple ( Malus domestica )
Source: Plant Direct. 2024 Dec 20;8(12):e70025. doi: 10.1002/pld3.70025 (PMC11660084; doi:10.1002/pld3.70025)
Supplement: Supplementary file 2 — Data S2: Homologs of all 606 hypoxia response genes identified in this study across 42 representative species of land plants). [file PLD3-8-e70025-s004.gz › 01-integratedGeneFamilies_dir/109.faa]

>gnl_Ambtr_v1.0_evm_27.model.AmTr_v1.0_scaffold00092.66
MQLRLGSTEMDLGLSQGMDEWVQQVAGESAVVVFSDQGCCMCHVARSLFSSLGVSPAVHEIEEGWRGDEVRAALCRIAGGVEVALPAVFVGGRLVGGLERVVACHISGGLVPLLKEAGALWL
>gnl_Ambtr_v1.0_evm_27.model.AmTr_v1.0_scaffold00130.19
MDNVKRMASQNAVVVFSKSTCPMSHAIQTFFHDLGVHPTVHEIDELPNGREIERALANLVGRGPPIPATFIGGQFVGPTDKVMSLHLSGKLVPMLRKAGALWL
>gnl_Ambtr_v1.0_evm_27.model.AmTr_v1.0_scaffold00021.175
MLSQRAQPLGPIQKTQPPEMVASGNIGKMVSENSVLVLGRRACCMCHVVKKLLLGLGVNPTVCELEEGAEAEEAEQALGRMGGGTQLPAVFIGGRLVGGLDRLMAAHISGELVPILKQAGALWL
>gnl_Ambtr_v1.0_evm_27.model.AmTr_v1.0_scaffold00016.174
MAPRTAGTDPLERVERLAAENAVVIFSISSCCMCHAVKRLFCGMGVNPTVYELDEDPRGKEMEKALVRLLGSSQAVPAVFIGGKLIGPMDRVMASHINGSLVPLLKEAGALWL
>gnl_Ambtr_v1.0_evm_27.model.AmTr_v1.0_scaffold00057.186
MDKVKRMASQNAVVVFSKSTCPMSHAIQTFFHDLGVHATVYEVDELPNGREIERALANLVGRGPPIPATFIGGHFVGPTDKVMSVHLSGKLVPMLRKAGALWV
>gnl_Ambtr_v1.0_evm_27.model.AmTr_v1.0_scaffold00057.189
MDRVTRMASQNAVVVFSKSTCSMSHAIQTFFHERGVHITMTVYTVDELPNGREIERVLTNLVGRGPPIPATFIGGHFVGPTERVMSLHLSGKLVPMLRDAGAL
>gnl_Ambtr_v1.0_evm_27.model.AmTr_v1.0_scaffold00057.190
MDTVKRMASQNAVVVFSKTTCSMSHAIQSFFHELGVHVTVHEVDELPNGREIERALAKLVSRGPSIPATFIGQDFVGPTDKVMSLHLSGKLVPMLRKAGALWV
>gnl_Aquco_v3.1_Aqcoe4G076500.1
MQQALPYRLWLSNPVKNSMNGSLETKALFNNVEAPSTTTSTKEGSRRNTVKNMVLENAVILFGKRGCCMCHAMKRLLLMLGVNPGVYEVDEHEEEAVINELMTIINQNRDGGNDNRPQFPSMFIGGKLFGGLDKLMAAHISGELVPMLKQAGALWL
>gnl_Aquco_v3.1_Aqcoe4G215200.1
MERAMFLPPSDFGVARLATQSSVVIFSKTSCCMSYSIKTLFNELKVNAVVHELDQDPRGKEMERVLLRHGCKPSVPAVFIGGALIGGANEVMSLHLSGSLVPLLIRAGAL
>gnl_Aquco_v3.1_Aqcoe1G250800.1
MQQAIPYTTWKTNRKENRIGQPSSITKNHEESTRTDEECILKRVKGMVQENAVVVFGKRGCCMCQVMKYLLLLLGVNPVIYEIEEEDVIGVVDELATIGNGRGKANRPEFPCVYVGGMLFGDLDKLMAAHISGELRPILKEAGALWL
>gnl_Aquco_v3.1_Aqcoe0204s0001.1
MERVSRLASSKAVVIFSKSQCCMCHTVKSLFSDLGVNALVHEIDQDPRGRELERALLRKGCNPSVPAVFIGGELIGGANEVMARHLNGSLKVLLKNAGAIWL
>gnl_Aquco_v3.1_Aqcoe0204s0003.1
MDAIRRLTSDKGVVIFSKTSCCMCYTVKVLFNELGVNPMVHELDQNPEGRDIEKALMKLGCSTAVPAVYIGGTFIGSTNEVMSLHLGGYLVPLLIPYQIIV
>gnl_Aquco_v3.1_Aqcoe0204s0002.1
MEAIKRLTSGKGVVIFSKTSCCMCYTVKVLFSELGVNPMVHELDLNPEGREMEKALLRLGCSTSVPAVYIGGTLIGSTNEVMALHLAGSLVPLLKPYQIFM
>gnl_Aquco_v3.1_Aqcoe5G081000.1
MAEAINRLASQKGVVIFSNSSCCMCYAVKILFHELRVNPMVHEIDLDPEGREIEKALLRMGYSTAVPAVFIAGKLVGSTNEVMSLHLSGSLIPLLKPYQTMP
>gnl_Aquco_v3.1_Aqcoe5G080900.1
MDRVSKLAQQKAVVIFSKSTCCMCHAIKTLFYELGVSPAIHELDEDPRGREMERALLSLGVSPSVPAVFIGGRLVDSTNTIMSLHLNGSLVPMLKAAGAIWL
>gnl_Aquco_v3.1_Aqcoe5G081500.1
MDRVMKLASKTAVVIFSNSTCCMCHAIKSLFYDLGVNPAIYELDEEPKGREMEKALQRLGCNPSVPAVFIGGQLLNSANTVMSLHLSARLVPMLKEAGAIWL
>gnl_Aquco_v3.1_Aqcoe5G345800.1
MHYETTDSWGSYVSTTRSSSNTVSSGDHHHHHHEYQLQPMQRIERVASESAVVIFSISSCCMCHAIKRLFCGMGVNPTVYELDEDPRGKEIEKALMNLLGISTSTSTTVPVVFIGGKLVGAMDRVMASHINGTLVPLLKEAGALWL
>gnl_Aquco_v3.1_Aqcoe5G081300.1
MDRVMKLASGTAVVIFSKSSCCMCHAIKSLFYDLGVSPAIYELDKEPKGREMEIALQRLGCNPSVPAVFIGDQLVNSVNTVMSLHLSGCLVPMLRNAGAIWL
>gnl_Aquco_v3.1_Aqcoe5G081200.1
MDRVMKLASNTAVVIFSKSSCCMSHAIKSLFYDLGVSPAIYELDEEPKGWEMEKALQRLGCNPSVPAVFIGGQLVNSANTIMSLHLSGRLVPMLKDAGAMWL
>gnl_Aquco_v3.1_Aqcoe3G159700.1
MQYSSRMSETTWRELSYMSTRSSTMNASSSDHHPLEKIERLASESAVVIFSISSCCMCHAIKRLFCGMGVNPTVYELDEDPRSGKEIEKALIRLLGTTSAVPVVFIGGKLVGSVDRVMASHINGTLVPLLKQAGALWL
>gnl_Arath_TAIR10_AT2G47880.1
MDKVMRMSSEKGVVIFTKSSCCLCYAVQILFRDLRVQPTIHEIDNDPDCREIEKALLRLGCSTAVPAVFVGGKLVGSTNEVMSLHLSGSLVPLIKPYQSILY
>gnl_Arath_TAIR10_AT2G30540.1
MDKVVRMSSEKGVVIFSKSSCCMSYAVQVLFQDLGVHPTVHEIDKDPECREIEKALMRLGCSTPVPAIFVGGKLIGSTNEVMSLHLSGSLVPLVKPFQANLC
>gnl_Arath_TAIR10_AT2G47870.1
MERVRDLASEKAAVIFTKSSCCMCHSIKTLFYELGASPAIHELDKDPQGPDMERALFRVFGSNPAVPAVFVGGRYVGSAKDVISFHVDGSLKQMLKASNAIWL
>gnl_Arath_TAIR10_AT4G15690.1
MENLQKMISEKSVVIFSKNSCCMSHTIKTLFLDFGVNPTIYELDEINIGREIEQALAQLGCSPTVPVVFIGGQLVGGANQVMSLHLNRSLVPMLKRAGALWL
>gnl_Arath_TAIR10_AT4G15680.1
MDKLQKMISEKSVVIFSKNSCCMSHTIKTLFIDFGVNPTIYELDEINRGKEIEQALAQLGCSPTVPVVFIGGQLVGGANQVMSLHLNRSLVPMLKRVGALWL
>gnl_Arath_TAIR10_AT4G15670.1
MEKLQKMTSEKSLVIFSKNSCCMSHTIKTLFLDLGVNPTIYELDEINRGKEIEQALAQLGCSPTVPVVFIGGQLVGGANQVMSLHLNRSLIPMLKRVGALWL
>gnl_Arath_TAIR10_AT4G15700.1
MENLQKMISEKSVVIFSKNSCCMSHTIKTLFLDLGVNPTIYELDEISRGKEIEHALAQLGCSPTVPVVFIGGQLVGGANQVMSLHLNRSLVPMLKRAGALWL
>gnl_Arath_TAIR10_AT4G15660.1
MEKIQKMISEKSVVIFSNNSCCMSHTIKTLFLDLGVNPTIYELDEINRGKEIEYALAQLGCSPTVPVVFIGGQLVGGANQVMSLHLNRSLIPMLKRFGALWL
>gnl_Arath_TAIR10_AT1G28480.1
MQGTISCARNYNMTTTVGESLRPLSLKTQGNGERVRMVVEENAVIVIGRRGCCMCHVVRRLLLGLGVNPAVLEIDEEREDEVLSELENIGVQGGGGTVKLPAVYVGGRLFGGLDRVMATHISGELVPILKEVGALWL
>gnl_Arath_TAIR10_AT1G06830.1
MDKVMRMSSEKGVVIFTKSSCCLSYAVQVLFQDLGVNPKIHEIDKDPECREIEKALMRLGCSKPVPAVFIGGKLVGSTNEVMSMHLSSSLVPLVKPYLC
>gnl_Arath_TAIR10_AT1G03020.1
MEKISNLLEDKPVVIFSKTSCCMSHSIKSLISGYGANSTVYELDEMSNGPEIERALVELGCKPTVPAVFIGQELVGGANQLMSLQVRNQLASLLRRAGAIWI
>gnl_Arath_TAIR10_AT3G62930.1
MESVRSLVEDKPVVIFSKSSCCMSHSIQTLISGFGAKMTVYELDQFSNGQEIEKALVQMGCKPSVPAVFIGQQFIGGANQVMTLQVKNQLAAMLRRAGAIWV
>gnl_Arath_TAIR10_AT3G62960.1
MDKVMRMSSEKGVVIFTKSSCCLCYAVQILFRDLRVQPTIHEIDNDPDCREIEKALVRLGCANAVPAVFVSGKLVGSTNDVMSLHLSGSLVPLIKPYQSFHN
>gnl_Arath_TAIR10_AT3G02000.1
MQYQTESWGSYKMSSLGFGGLGMVADTGLLRIESLASESAVVIFSVSTCCMCHAVKGLFRGMGVSPAVHELDLHPYGGDIQRALIRLLGCSGSSSPGSLPVVFIGGKLVGAMDRVMASHINGSLVPLLKDAGALWL
>gnl_Arath_TAIR10_AT3G21460.1
MDVVARLASQRAVVIFSKSTCCMSHAIKRLFYEQGVSPAIVEIDQDMYGKDIEWALARLGCSPTVPAVFVGGKFVGTANTVMTLHLNGSLKILLKEAGALWL
>gnl_Arath_TAIR10_AT3G62950.1
MERIRDLSSKKAAVIFTKSSCCMCHSIKTLFYELGASPAIHELDKDPEGREMERALRALGSSNPAVPAVFVGGRYIGSAKDIISFHVDGSLKQMLKDAKAIWL
>gnl_Arath_TAIR10_AT5G14070.1
MQYKTETRGSLSYNNNSKVMNNMNVFPSETLAKIESMAAENAVVIFSVSTCCMCHAIKRLFRGMGVSPAVHELDLLPYGVEIHRALLRLLGCSSGGATSPGALPVVFIGGKMVGAMERVMASHINGSLVPLLKDAGALWL
>gnl_Arath_TAIR10_AT5G18600.1
MDMITKMVMERPVVIYSKSSCCMSHTIKTLLCDFGANPAVYELDEISRGREIEQALLRLGCSPAVPGVFIGGELVGGANEVMSLHLNGSLIPMLKRAGALWV
>gnl_Betvu_v1.2_Bv1_017270_irkq.t1
MDVVNRLVEEKALVIFSRSSCCISHSVLQLMSNYGANATVYELDNMSNGQEVDKALQRLGLRPSVPAVFIGHNLVGGAKEIISLQVQGKLVPMLKEAGALWV
>gnl_Betvu_v1.2_Bv3_070260_iznp.t1
MEAVNRLVEEKALVIFTRSSCCISHSVMQLVSSYGANATVYELDEMSNGQEVDKALQGLGLRPSIPAVFIGQKLVGGAKEIISLQVQGKLMPMLKEAGAIWV
>gnl_Betvu_v1.2_Bv3_070270_jnpe.t1
MDTVNRLVEEKALVIFSRSSCCISHSVMQLISSYGANATVYELDDMSNGQEVDKALQRLGLRPSVPAVFIGQKLIGSAKEIISLQVQGKLMPMLKEAGAIWL
>gnl_Betvu_v1.2_Bv3_070280_hkfi.t1
MDTVNRLVEEKALVIFSRSSCCISHSVLQLISSYGANATVYELDDMSNGQEVDKALQKLGLRPGVPAVFIGQKLVGGAKEIISLQIQGKLMPMLKEAGAIWV
>gnl_Betvu_v1.2_Bv3_070300_haww.t1
MDVVKGLVQERPVVIFSKANCPVSHSMRQLISGFGANPTVYELDQMPNGREIERVLQMMGRKPTVPSMFIGGNLVGGPNDLISLQVQGKLVQMLMDAGAIWIWKRN
>gnl_Betvu_v1.2_Bv4_088110_efqj.t1
MDVVKGLVQERPVVIFSKTNCPVSHSMRQLISGFGANPTVYELDQMPNGREIERVLQMMGRRPSVPSIFIGGNFVGGPNDVISLQVQGRLVQMLMDAGAIWVWNRN
>gnl_Betvu_v1.2_Bv6_131020_ichg.t1
MQYQRIVERIERVASENAVVIFSKSSCCMCHAIQRLFCGMGVNPTVHDLDMDPWGEDMEKALMLLLTTPNPVPVVFVGGQLLGAMDRVMASHINGSLVPLLKQAGALWL
>gnl_Betvu_v1.2_Bv6_150210_goer.t1
MCHAVKRLFCGMGVNPTVYELDQDPKGREIEKALIRLLGTNYSPPVPVVFIGGKLVGAMDRVMASHINGSLVPLLKEAGALWL
>gnl_Betvu_v1.2_Bv7_164300_jgti.t1
METVKRLVDGKPVVIFSKSSCCMSHSMKQLIGSYGANTTVYELDELPNRYEIDSALQKLGLKPTVPGIFINQRFVGGAKEIISLQVQGRLVPMLMEAGAIWVWNKTH
>gnl_Betvu_v1.2_Bv7_164320_ienh.t1
MSHSMKQLISSYGANATVYELDETADGNEIEKALQRLGQAPSVPALFIGQRYVGGAKEIISLQVQGRLVPMLREAKAIWV
>gnl_Betvu_v1.2_Bv7_164350_hccp.t1
MDTVTRLVEEKPVVIFSKSSCCMSHSMKQLISSYGANPTVYELDELPNGREIDRALKKLGCKPGVPAVFIGRKLIGGANDIISLQVQGKLVPALMDAGAIWIWNRTS
>gnl_Betvu_v1.2_Bv7_164430_cyij.t1
MDAVRQLVNEKPLVIFSKSSCCVSHSMKHLMSSYGANTTVYELDEIPNGKEIEKSLLSMGNKPSVPAIFIGHKFVGGSNEVLSLQVQGKLVPLLIEAGAIWVWNRTSAQ
>gnl_Betvu_v1.2_Bv8_182420_kohg.t1
MQEALPFKRWETLTATPMASASHIGNEIGSDTIIKMENLVKENPVIVFGKKGCCMCHVVRKLLLGLGVNPPIFEIDGHVNESLMVSSFSNIGENNNNLQLPVVFVGGELFGGLEKVMATHLSGELVPILKQAGALWL
>gnl_Betvu_v1.2_Bv9_209480_uddm.t1
MYQALPYKTWHTTNLFPASPPFNNLFTSSSNGTVAKTRHNTNMKSLIDENAVIIFGRRGCCMSHVVRRLLLGLGVNPNVYDVDEQDEQSVFDELNKMSPTGNAVNNCPVTFPTVFIGGRWFGDLDRIIATHITGELTPILKDAGALWL
>gnl_Betvu_v1.2_Bv9_216380_akdy.t1
MMKMVSEIGMNKDKEDENANNKNGNNEDNEMMMMMYDKVKAVVGGSAVVVFSLNDCCMCHVAKRLLFSLGVGPTVIELDSKSSSNGEIQAVLYQLSGQHQPLPAIYVGGKFLGGIESLMASHINGSLVPLLKEAGALWL
>gnl_Betvu_v1.2_Bv_002390_qwck.t1
MDRVNELAKSKAAVIFVKSSDCMSHSIKTLFYDLGASPAVYEIDRDPRGRELELALQKLGCKPTVPAIFIGGMFVGSAKDVLAAHLTGALKDMLIAAKAIWF
>gnl_Betvu_v1.2_Bv_002410_rsak.t1
MDRVSELARAKAAVIFTKSSCCMCHSINTLFHDLGASPAVYELDRETSGREMEWALQRLGCSPTVPAVFIGGKFVGSAKDVLGAHLNGSLRDMLIEAKAIWF
>gnl_Betvu_v1.2_Bv_002420_qydz.t1
MDRLNELAKTKAAVIFSKSTDCMCHSIETLFYELGASPAVYELENDPRGRDMEWALQQLGCKPTVPAVFIGGKYVGSARDVISAHLNGSLKDWLIQAKAIWL
>gnl_Betvu_v1.2_Bv_002430_mwoo.t1
MDKVIRVVSENGVVIFSKSSCCLCYSVNILFQELGVTPFIYEIDKDSEGKEIEKAIMKIGCNTHVPLPAVFIGGKLMGSTNEIMSLHLRGALVPMVKTDHGFN
>gnl_Carpa_v0.4_evm.model.supercontig_1080.2
MQEAIPYRSTNLPLLAGKSPSPTPSLLPRSPARESRDVAKMVEENAVIVFGRRGCCMCHVVRKLLLGHGVNPPVFEIGEDGGETIIHELSRVGGDDDGGGKGGVIQLPAVFVEGSCWEGWIGLCLLISLVNWYQF
>gnl_Carpa_v0.4_evm.model.supercontig_16.133
MSHAIKRLFYEQGVSPAIYELDQDSRGKEMERALIRLGCNPAVPAVFIGGKFIGCANTIMTLQLNGSLKRLLKEAGAIWL
>gnl_Carpa_v0.4_evm.model.supercontig_165.2
MQQAIPYKSWLPIYANAALNPSPVTDGHPLFHKPSSNKIDVSNMVSENAVIVFARRGCCMGQVMRRLLLGHGVNPALYEIDEEDEVGVLRELERITGGGNKSELKKVQFPVVFIGGSLFGGLDKVMAAHITGDLVPV
>gnl_Carpa_v0.4_evm.model.supercontig_17.30
MESRVAIKNDVVATPSTMKRMETTYELVRQLAAENAVVVFSTSGCCMCTVAKRLLFGLGVGPTIIELDHHVAGSDIHSLLFHLAADGQQTVPAIFVGGKFLGGVQTLMACHINGSLVPLLKDAX
>gnl_Carpa_v0.4_evm.model.supercontig_70.114
MQYQAEPWGRSSYMRAASAARTMVVVNGDPLERIQRLAAENAVVIFSLSSCCMCHAIKRLFCGMGVNPTVYELDEDPRGKEMEKALMRLMGTSPAVPVVFVGGKLVGAMDRVMASHINGTLVPLLKEAGALWL
>gnl_Carpa_v0.4_evm.model.supercontig_9.178
MDKVMRLASEKGVVIFSKSSCCLCYAVNILFQELGVRPLMYEIDQDPEGREMEKALMRLGCNAPVPAVFIAGKLIGSTNEVMSLHLSGSLIPQLKPYMQQTMS
>gnl_Carpa_v0.4_evm.model.supercontig_9.183
MEVVTNFIAERPVVIFSRSSCCMSHTIKSLICGFGANPTVYELDQLPNGREVERALVQLGLNPSVPAVFIGQQLVGGANQIMTLQVQNQLSPLLRRAGAIWV
>gnl_Carpa_v0.4_evm.TU.contig_31216.1
MERLTKMVQEKPVVIFSKSSCCMCHTVKTLICDFGVNPAVHELDEIPRGREIEQALARLGCSPTVPAVFIGGELVGGASEVMSLHLSRSLIPLLKRAGALWV
>gnl_Carpa_v0.4_evm.TU.contig_34363.1
MERIRDLASKKACVIFTKSSCCMCHSIKALFYELGASPAIHELDQDVNGREMEWALRSLGCNPAVPAVFIGGKYVGCAKDVISLHVDGSLKHMLMEAKAIWF
>gnl_Elagu_v2.0_p5_sc00009.V1.gene1
MERVLVQLLGRSPPVPAVFIGGKLVGSADRIMSLQLSDMQRRPNLFTLKEAHNLAQAASGTIVGVIVITFFSFGLLFLCTTIHRPHKFASRIGMETIRTRTTQPPVAIFSNSSCCLCHTIKRLLYELGVNPTIYELDEEREGRKIEKVLVHLLGRNPAVPAVFIGGKLVGSADRIMSLHLSGDLVPLLRNAEFALLDEGRLGAPPSLLCLPPVLLTKASNLFPILASSLCQRSNRQ
>gnl_Elagu_v2.0_p5_sc00021.V1.gene296
MKKGQKSEIRESGPYGITSVKMDQVNKLAAQKAVVIFSLSSCCMCHTIKRFFSELGVNPTIYELDEDPKGKDMERALAKMVGRNPPVPAVFIGGNLVGPTDKIMSLHLSGKLVPLLRDAGKQQAGMQMD
>gnl_Elagu_v2.0_p5_sc00026.V1.gene264
MRMVEEEEVEVEVGEEEEGGVLVVGRSPYERVVRMASGNAVVVFSVSGCCMCHVVKRLLLGLGVGPTVYELDQELGGREIQAVLAQLLSAPSSSSPSPSTTTTSAAAQMNAAVPAVFVGGKLLGGVEKVMSCHINGSLVPLLKQAANVKSQYQCKFQQIITNENNVVNKILLFYAMMTRICDEEASLDSYSSSYYPPKPQPIYRSKQEKLDPPPDTSSWEEIRLCERPERVSGANMQ
>gnl_Elagu_v2.0_p5_sc00032.V1.gene635
MGATALFYATSQRGNSSASSSSAMWDPLFDVRLLRRIPSDQPSPYDKFLGPIASRPYPVVVLWGLVNGNSCEAATFAFALKNSCCMCHTIKTLFSELGVGANIHELDEEPKGSDMEKALAKMVGRNPPVPAVFIGGNWVGPTDKIMALHLSGKLVQLLREAGAIWLY
>gnl_Elagu_v2.0_p5_sc00057.V1.gene170
MRRSAFNENNVSLGEMLSSAESWGAYASLGGRMDPLERVERLAAESAVVIFSVSTCCMCHAVKRLFRGMGVSPTVYELDEDPRGKDMERALARLLGAAGGPPAVPVVFIGGKLVGAMDRVMASHINGTLVPLLKEAGALWL
>gnl_Elagu_v2.0_p5_sc00065.V1.gene91
MQQAIPYSSGRTWFAPTVASNGIIHVTDNDRPSLDGPSTSSSSSDGGGGLRRLVAENPVLVVGRQGCCLCHVVKRLLHGLGVNPTVCEVAEDAKSALLEELAEIATAGGGGGGGGVQQQVLCPAVFIGGRLVGGLDRLMAVHISGDLVPILKEAGALWL
>gnl_Elagu_v2.0_p5_sc00213.V1.gene115
MQQAIPYSKGAAWVRRSNDGRRPPVEPAAMAARCVASSGDIRRVVEENPVVVVGRRGCCMVHVVRRLLLGQGVNPTVCEVGEDADEAALIGELHPEMAAEGGDGGAHLRGQGMVLPAVFIRGRLVGGLDRLMAVHISGELVPILKQAGALWL
>gnl_Elagu_v2.0_p5_sc00595.V1.gene30
MVRTHTWLFPGPPAFRGFLLTRAAFRADTIILLPPTIYSKRKGLKRMQYQAAESWGAAYAAMGGRADPLERVERLAAESAVVIFSVSTCCMCHAVKRLFCGMGVSPTVYELDEDPRGKEMERALARLLGGRAPGLPVVFLRGNLDRAMDPVMASHINGTLDPLLKVAGALWL
>gnl_Elagu_v2.0_p5_sc02332.V1.gene6
MVMKLASQRAVVIFSTSSCCLCHAVKRLFLELGVNPAVYELDEDPRGREMERALTRHLGRSPPVPAVFIGGKFIGFTDRIMSLHLGGELVQLLRDADEELITYQARIEKYEDDEYNFGFKQTTNSDQYVITKMASLWILSEVVAQMMRYKYVLMVDLIPSSMS
>gnl_Elagu_v2.0_p5_sc12533.V1.gene1
MQQAIPCNSGRTWFAPTAASNGVVHVTVKDRPSVDGPSTSSSSSDGGGGGGGGGGMRRLVAENPVLVVGRRGCCMCHVVKRLLLGLGVNPAVFEVAEDAEAALVDELAEIAGGSGVRQQVLFPAVFIGGTLVGGIDRLMAVHISGDLVPILKEAGALWL
>gnl_Eucgr_v2.0_Eucgr.H01199.1
MDTTLAGLVQDKPIVIFSRSTCCMSHTVKSLILSYGANPTVYELDQMPNRNQIERALVQLGRREVVPTVFIGQKYIGGANELMSHQVRGTLVPLLREARAIWV
>gnl_Eucgr_v2.0_Eucgr.H04601.1
MTYFLRVTFAWRINFLSSSSSFDRSIDPDLEFEPGRACSFVSTRKMQYQAESSWGYQMTGSMRRGGGRGVAGMGGDSSDPLERVVRLASESAVVVFSVSSCCMCHAVKSLFCGMGVSPVVHELDQDPSGKEMEQALALLLGSYGVAPAVPVVFIGGKLIGAMDRVMASHINGTLVPLLKEAGALWL
>gnl_Eucgr_v2.0_Eucgr.H01200.1
MDTTLAGLVRDKPVVIFSRSSCCMSHTVKSLILSYGANPTVYELDQMPNKNQIERALVQLGRREVVPTVFIGQKYIGGANELMSHQVRGTLVPLLREARAIWV
>gnl_Eucgr_v2.0_Eucgr.H03861.1
MDRINRMVLERPVVIFSRSSCCMCHTVKMLFREFGVNPVVHELDEIPRGQEIEQALSRLGRSPTVPAVFIGGELVGGINEVTSLHLNRSLTTCVKRIGAVESSRVAPRPSVCNPTEL
>gnl_Eucgr_v2.0_Eucgr.H01201.1
MDTTLAGLVQDKPVVIFSRSTCCMSHTVKSLILSYGANPTVYELDQMPNRNQIERALVQLGRREVVPTVFIGQKYIGGTNELMSHQVRGTLVPLLREARAIWV
>gnl_Eucgr_v2.0_Eucgr.H03860.1
MTITKNAQAFALSPFVFLYICSLAFRILLHISPSVVEIVRTINLESFGAFGHHLACAFSPMERINRMVLERPVVIFSRSSCCMCHTIKMLFREFGVNPVVHELDEIPRGREIEQALSRLGRSPAVPAVFIGGELVGGTNEVMSLHLNRSLIPRLIQAGAMWV
>gnl_Eucgr_v2.0_Eucgr.H01202.1
MDKVKRCASEQGVVIFSKSSCCLCYTVTILFRDLGVQPRVYEIDRDPECREIEKALVRLGCNAPVPAVFIGGQLVGSTNEVMSLHLSGSLIPMIRPYQAQSSAI
>gnl_Eucgr_v2.0_Eucgr.H03357.1
MHYQTESWSTYLPAARPVGDPVERIERMAAESAVVIFSVSTCCMCHAVKSLFCGMGVNPTVHELDHDPRGKELEKALARLSGAPPSAAVPVVFIGGKLVGAMDRVMASHINGTLVPLLKEAGALWL
>gnl_Eucgr_v2.0_Eucgr.A01868.1
MQEAISYKPWPPIHAGGPLKAGRPLLLGDRTSQSSATAAAAGDGGKGDGGGELELGGGGGGAARGPLRRPDGVREVVSENALIVVGRRGCCMAHVVKRLLLGLGVNPAVYEVDEEEEKGVADELERIGGGGGGEVQFPAVFIGGRLFGGLDRVMATHISGELVPILRQAGALWL
>gnl_Eucgr_v2.0_Eucgr.D00589.1
MQKAIPYTAYIPASSGPPPPVVEGQGRPEGMPAAEEVTGSSGVGRAVAENAVMVIGRRGCCMCHVAKRLLLGLGVNPGVYEVDDAEEGVVIKELKGMIGTNGKDSDGGDGGDGQKLQFPAVFVGGRLFGGLEKVMATHISGELVPILREAGALWL
>gnl_Eucgr_v2.0_Eucgr.B01275.1
MEDLVAKMSSEKPVVIFSKSSCCMCHTIKTLLCDFGANPTVHELDEIPRGKEIEQALVRRGCNPAVPAVFIGGQLVGGANEVMSPISVGP
>gnl_Eucgr_v2.0_Eucgr.B01276.1
MEDLVAKMISEKPVVIFSKSSCCMCHTIKTLLCDFGANPTVHELDEIPRGKEIEQALVRRGCNPAVPAVFIGGQLVRGANEVMSPISVGP
>gnl_Eucgr_v2.0_Eucgr.B01274.1
MDKVARLASQKAVVIFSKSSCCMCHAIKRLFYDQGVSPAIHELDEDPRGREMERALIRLGCNPAVPAVFIGGKFVGSANAVMTLQLNGSLKKMLKDAGALWL
>gnl_Eucgr_v2.0_Eucgr.K03442.1
MDRVRELASKKAAVIFTKSSCCMCHSIKSLFYELGASPAIHELDHEASGREMEWALRNLGCTPSVPAVFIGGRFIGSAKDVISYHVDGSLKQMLIDAKAIWF
>gnl_Eucgr_v2.0_Eucgr.K03441.1
MEKVTRLASEKGVVIFSKSTCCLCYTVSILFRDLGVQPEVHEIDQDPEGLEMERYLARLGCTGPVPAVFIGGNLVGSTNEVMSLHLGGALLPLLAPYQDHADHALS
>gnl_Eucgr_v2.0_Eucgr.K01064.1
MQQAIPYEPSLFPVRAGGGPPRSRRRRALLLNPSVVAGGEQQRPARRGEDAEEEEEEEAEQEELAAGVRESTRRAVAESAVVVFGKRGCCMSHVVNRLLQGHGANPAVREFGDEEEAAVVGELETISGGGRGVVQFPAVFVGGKLFGGLDRVMTAHITGELVPALKDAGALWL
>gnl_Manes_v6.1_Manes.05G067000.1
MEKVMGLASEKGVVIFSKSSCCMCYAVKILFQGIGVEPLVYEIDQDTEGREMERALMRLGCSAPVPAVFIGGKHMGSTNEIMSLHLSGTLIQMLKPYRALS
>gnl_Manes_v6.1_Manes.05G066900.1
MDRVRDLASTRAAVIFTKSSCCMCHSIKTLFYELGASPAIHELDRDANGREMEWALRGLGCNPTVPAVFIGGKYVGSAKDVLSLHLDGSLKQKLIDAKAIWF
>gnl_Manes_v6.1_Manes.05G066700.1
MDAVTRLVAERPLVIFSKSTCDMCHSIKTLVRGFGANPTVYELDQIPNGQQIERALQQLGCQNLPAVFIGGDYVGGDRQVMSLLLKNQLGALLKRAGAIWVWNDS
>gnl_Manes_v6.1_Manes.13G141400.1
MQQAIPYKSWVPLYTTTTNPLTRPPPALTLSRTTANDNEQFLKGSKNMVSMVQENAIIVFARRGCCMSHVVKRLLLGLGVNPPIYEIDEEDEISVLQELEMIVNKIVGGGNDNVKKVQLPGVFIGGKLFGGLDRLMATHISGELVPILKEAGALWL
>gnl_Manes_v6.1_Manes.13G007200.1
MQYQYQQFAESSSSWGFYVPPTAAIREMMGGSDALERVVRLASESAVVIFSMSSCCMCHTVKRLLCGMGVNPTVYELDQEPRGKDIERALMRLVGNYSNVVPVVFIGGKLIGAMDRVMASHINGTLVPLLKEAGALWL
>gnl_Manes_v6.1_Manes.16G032700.1
MQEAIPFRTYIPATATAGSNRRLPPLVVAATGVGNVLVFANGENYVQKLVSENSVIVFGKRGCCMCHVVKKLLLGLGVNPTVFEVDEKEEAAVINELANISGDKDGSDVQFPVVFVGGKLFGGLERVMATHISGELVPILKDAGALWL
>gnl_Manes_v6.1_Manes.12G007000.1
MQYQYKYQHQQQGAESSSWGYYVPAARGMVGSDPLERVVRLASESAVVIFSISSCCMCHAVKRLFCGMGVNPTVYELDQDPRGKEIERALMRLLGNYSSAVPVVFIGGKLIGAMDRVMASHINGTLVPLLKEAGALWL
>gnl_Manes_v6.1_Manes.15G124000.1
MASSVAINSEPPTSKAMNQFDNPYEIVRHLASSNAVVLFSMSGCCMCTVAKRLLFGLGVGPTIIELDHHSAGADIQAVLFQLASDGQQPVPAIFVGGKFLGGIETLMACHINGTLVPLLKDAGALWL
>gnl_Manes_v6.1_Manes.15G015600.1
MSSYPAQLTSLIIGKLQEVDMDRVAKLASQKAVVIFSKSSCCMCHAIKRLFYEQGVSPAIYELDEDPRGKEMEWALMRLGCNPSVPAVFIGGKFVGSANTIMTLHLNGSLKKLLREAGAIWL
>gnl_Manes_v6.1_Manes.15G015500.1
MDRVTQLASERAVVIFSRSTCCMCHAIKTLLCDFGVNPTVHELDEIPRGREIEQALSRLGSPTLPAVFIGGILVGGANEVMSLHLNRSLIPMLRRAGALWV
>gnl_Manes_v6.1_Manes.11G083800.1
MYQTESSWGSYMPPRNVGDPLERIERLASENAVVIFSISTCCMCHAIKRLFCGMGVHPTVHELDEDPRGKEMEKALMRLLGSSSAVPVVFIGGKLVGAMDRVMASHINGTLVPLLKEAGALWL
>gnl_Manes_v6.1_Manes.01G215100.1
MDAVNELVKEKPVVIFSKSSCCMSHSIKSLICGFGANPTVYELDRIPNGEQIERTLVQQGCQPSVPAVFIGQKLIGGEKQVMSLHVQSQLIPLLINAGGIWI
>gnl_Manes_v6.1_Manes.01G215000.1
MDAVTRMVAERPLVIFSRSTCDMCHSIKTLILGFGANPTIYELDQIPNGQQIERALQQLGCQNLPAVFIGGECVGGDRQVMSLLLKNQLGPLLKRAGAIWVWND
>gnl_Manes_v6.1_Manes.01G214800.1
MDRVRDLASTRAAVIFTKSSCCMCHSIKTLFYELGASPAIHELDHDANGREMEWALRGLGCNPSVPAVFIGGKYVGSAKDVLSLHLDGSLKQMLIDAKAIWF
>gnl_Manes_v6.1_Manes.01G214700.1
MEKVMGLASEKGVVIFSKSSCCMCYAVKILFQGIGVDPLVYEIDQDPEGREMERALMRMGCSAPVPAVFIGGKLIGSTNEIMSHHLSGTLIQMLKPYQTLS
>gnl_Manes_v6.1_Manes.03G192100.1
MEKVTQLASERPVVIFSRSTCAMCHAIKSLLREFGVNPAVYEVDEIPRGREIEQALSRLVSPTLPAVFIGGELVGGANEVMTCHLNRSLIPMLRRAGALWV
>gnl_Manes_v6.1_Manes.17G050200.1
MQEAIPFRTRIPSTAIAGGNRQLSPTGSASSNGRNVLVSANRENYVQKLVLENSVIVFGKSGCCMCHVMKRLLLGLGVNPTVFEVDENEEAAVINELSNISCSKDVGEGEVQFPVVFVGGKLFGGLERVMATHICGELVPILKDAGALWL
>gnl_Medtr_Mt4.0v1_Medtr2g014760.1
MYQAIPYRTSVSTVTRNLPITTGILESNVTTMVSENAVIIIGTRGCCLCHVVKRLLQGLGVNPPVYEVDQDHETAVAAQLSTNTAETVQFPAVFVGGKLLGGLERVMASHISGELVPILKDAGALWL
>gnl_Medtr_Mt4.0v1_Medtr2g019950.1
MDRISKLASQKAVVIFSKSSCGMSHAIKRLFYEQGVGPAIYELDEDKRGREMEWALIRLGCNPSVPAVFIGGKFVGSANIIMTLHLNGSLKKMLREAGALWL
>gnl_Medtr_Mt4.0v1_Medtr2g090755.1
MHQAIPYMSSHNNNFGNINENYYSNKKKENHASSKGEEKMILNMVSENAVIVIGKRGCCMSHVVKRLLQSLGVNPAIHEVEEEKDEVIVARELESIIEGNVQFPMVFIGGKLFGGLDRLMATHISGELVPLLKQAGALWL
>gnl_Medtr_Mt4.0v1_Medtr2g019900.1
MERVTQLASERSVVIFSKSSCCMCHTIKTLFSDFGVNPEVHELDEMSGGRDIEQALLRLGCNPSVPAVFIGGELVGGANEVMSLHLNRSLIPMLRRAGAIWV
>gnl_Medtr_Mt4.0v1_Medtr2g048970.1
MQVLKPTTQMEAAQPPPPSPFKLNTPPCETVFHLTSSNAVVIFSMSSCCMSTVAKQFLISLGVAPTVVELDKQADGPAIRGFLHQLAAGTGTDQPVPAVFIGGKFVGGVQTLMTNHLNGTLIPLLKEVGALWL
>gnl_Medtr_Mt4.0v1_Medtr7g022710.1
MFNQEKLMHYQVEASWSYYMRVRTMEEDQMERIMRIATQSAVVIFSISSCCMCHAMKSLFCGMGVNAMVHEVDEDPKGKEMKRALMRLLGNSTSLPVVFIGGKLVGSMDRVLAFHINSSLIPLLKDAGALWL
>gnl_Medtr_Mt4.0v1_Medtr7g108260.1
MDLLASLTENKPVVMFSKSTCPMSHTVRELIRGFGTEPYVIEIDKMPNGQQIERALIQLGRRPTVPAVFIGQQFIGGIDELISLNVQNKLVQLLLKAKAIFFW
>gnl_Medtr_Mt4.0v1_Medtr7g108210.1
MDRVKDLASKKAAVIFTKSSCYMCHSIKQLFYELGASPAVYELENDTYGREMEWALRGNFGCNPSVPAVFIGGKFVGSSKDVISHHVDGSLKQMLMDAKAIWF
>gnl_Medtr_Mt4.0v1_Medtr7g108200.3
MDKVMRLASEKGVVIFTKSSCCLCYAVNILFQELGIRPMVHEIDQDPEGREMEKALLRLGCTAPVPAVFIGGQLMGSTNEIMSLHLSGSLTQLIKPYQSRSN
>gnl_Medtr_Mt4.0v1_Medtr7g022690.1
MFNQEKLMHYQVEPSWSYYMRVRTMEEDQMERIMRIATQSAVVIFSISSCCMCHAMKSLFCGMGVNAMVHEVDEDPKGKQMKRALMRLLGNSTSLPVVFIGGKLVGSMDRVLAFHINGSLVPLLKDAGALWL
>gnl_Medtr_Mt4.0v1_Medtr7g026770.1
MHYQTASWGNYHMTPTMMCDPLERIERLASENAVVIFSISTCCMCHAIKRLFCGMGVNPAVHELDEDPRGKELERALMRLLGTSNVVPVVFIGGKLIGTMDRVMACHINGSLVPLLKQAGALWFPSYVKTKIQVTELVDGIFIGCSFNHVVVDGKSVWHFINSWAEISRSCCHYQISKPPTLDFSSLNEEKHCLSNRLFHFTKEKILQLKSKINEEIGTTKISSLQALLTHIWSYVICFKQFDPQDEVFNRVMIGVGPRLVPPLPEYYFGNAIVSCMVKMKVGELLEEGGLSRHFLEIKAI
>gnl_Medtr_Mt4.0v1_Medtr7g108250.1
MDTVTSMVGEKPVVIFSKSTCCLSHSVTSLIRSFGANPIVYELDKITNGSQIESELLQMGCKPSVPAVFIGQQFRGGSKKIMSLHVRNQLVPMLKDAGAIWI
>gnl_Medtr_Mt4.0v1_Medtr7g022550.1
MFNQEKLMHYQVEPSWSYYMRVRTMEEDQMERIMSIATQSAVVIFSISSCCMCHAMKSLFCGMGVNAMVHEVDEDPKGKEMKRVLMRLLGNSTSLPVVFIGGKLVGSMDRVLAFHINGSLVPLLKDAGALWL
>gnl_Medtr_Mt4.0v1_Medtr7g108220.1
MDRVKDLASKKAAVIFTKSSCYMCHSIKQLFYELGASPAVYELDNDTYGREMEWALRGNFGCNPSVPAVFIGGKFVGSSKDVISHHVDGSLKQMLMDAKAIWF
>gnl_Medtr_Mt4.0v1_Medtr5g077550.1
MDIESSSISSTTPFKNMTPREMVTHLASSNVVVVFSSTDCCFSTVAKNLLFSLAVGPTVIELDRHASGSAILAALCQLSGDTRQPLPAVFVCGKFLGGVEILLAKHINGALIPLLKEAGALWL
>gnl_Medtr_Mt4.0v1_Medtr1g088920.1
MEKVMRLATEKGVVIFTKSSCCLCYAVNILFQEIGVFPVVHEIDKDPEGKEMEKAITKLGCNAPVPAVFIGGRLVGSTNEVMSLHLSGSLVPLLRPYRI
>gnl_Medtr_Mt4.0v1_Medtr1g088895.1
MYIVAALIADKPVVIFSKSSCCMGDSVKALIRSFGANSTVIEIDKMVNGEKIESALVQLGCRPSVPAVFIGQQFVGGVNQVISLNVQNKLAQLLLKARPIFIWGPISR
>gnl_Medtr_Mt4.0v1_Medtr1g088910.1
MDRVKDLASKKAAVIFTKSSCYMCHSITQLFYELGASPAVHELDNEPYGREMERALRSLGCNPSVPAVFIGGKFVGSSKDVISLHVDGSLKQMLMAARAIWF
>gnl_Medtr_Mt4.0v1_Medtr1g088905.1
MDMITRMVSDKPVVIFSKSTCCLSHSIMTLIRSFGANPIVYELDEITNGTQIERALIQLRYQPSVPAVFIGQQFIGGSKRIMTLHLRNELVPMLMNAGAIWI
>gnl_Medtr_Mt4.0v1_Medtr1g088925.1
MEKVMRLATEKGVVVFTKSSCCLCYAVNILFQEIGVYPVIHEIDKDPEGKEMEKAITKLGCNAPVPAVFIGGRLVGSTNEVMSLHLSGSLVPLLRPYRI
>gnl_Medtr_Mt4.0v1_Medtr4g119050.1
MERVTKMVSERPVVIFSKSSCCMSHTIKTLFCDFGVNPAVYELDEIPRGREIEQALISRLGSSPSVPTVFIGGELVGGANQVMSLHLNRSLIPMLKKAGALWL
>gnl_Medtr_Mt4.0v1_Medtr4g079110.1
MQQAIPYRSWTHNTSTTHFNVIKPHILTTTKIHNTIDESSHRPSSFNFNEEDKTMFHNMVSENAVIVFARRGCCMSHVVKRLLLGLGVNPAVHEVEEKDEVGLVKELESIANEEKVQFPAVFIGGNLFGGLDRIMATHISGELVPILKQAGALWL
>gnl_Medtr_Mt4.0v1_Medtr4g119040.1
MERVTKMVSERPVVIFSKSSCCMSHTIKTLFCDFGVNPAVYELDEIPRGREIEQALISRLGSSPSVPTVFIGGELVGGANQVMSLHLNRSLIPMLKKAGALWL
>gnl_Medtr_Mt4.0v1_Medtr4g119030.1
MERVTKMVSERPVVIFSKSSCCMSHTIKTLFCDFGVNPAVYELDEIPRGREIEQALISRLGSSPSVPTVFIGGELVGGANQVMSLHLNRSLIPMLKKAGALWL
>gnl_Mimgu_v2.0_Migut.N01404.1
MEKVVKLASENGILIFSKSTCCLCYAVQMLFKELGANPSIYEIDHDPAEGKDIEKALMRMGCSGPLPAVFVSGKLVGSTNEVMSLHLSGSLIPLLKPYQPNMS
>gnl_Mimgu_v2.0_Migut.N00111.1
MDRIANISSQKAVVIFSKSSCCMCHAIKRLFYDQGVSPLIHELDEDSRGKEMEWALMKLGCSGPTVPAVFIGGKLVGSANTVMTHQLNGSLKKMLKDAGALWL
>gnl_Mimgu_v2.0_Migut.N00110.1
MECVVKLAAQKAVVIFSKSTCCMCHAIKRLFYEQGVSPMVYELDEQINGKEMERALIRLGCTPTVPAVFVGGKFIGSANDVLTLHLDGSLKKKLKAAGALWL
>gnl_Mimgu_v2.0_Migut.N00108.1
MCPSNSNFFSNTNFINKEKGIYMERISEMVSDNPVVIFSKSSCWVSHSIKSLLYGLGANLTVYDLDLITGGYEIEQALRPLGHSPTVPAVFIGGDFAGGAKEIVTLHVNGSLISKL
>gnl_Mimgu_v2.0_Migut.D00170.1
MEKIVKLASENGIMIFSKSTCCLCYAVQILFNELGVHPFVHEIDHDPDGKEIEKALLRMGSGGPVPAVFIGGKLVGSTNEVMSLHLSGSLIPLLRPYLHAMS
>gnl_Mimgu_v2.0_Migut.D00168.1
MERVRELASKKAAVIFTKSTCCMCHSIKALFYDLGASPAVHELDQETRGKEMEWALRGIMGCNPTLPAVFIGGEFIGSATDVISLHVDGSLKQRLINAKAIWF
>gnl_Mimgu_v2.0_Migut.F00038.1
MHFCYYGTESAAVWWNDSYTIPAAKHSVSLTDDHPLERIQKMASANAVVIFSISTCCMCHAVKRLFSGMGVSPTVHEIDQDPTRQADLETALLRLLGGGSSPVPAVFIGGKLVGSMDSVMASHISGTLVPLLKQAGALWL
>gnl_Mimgu_v2.0_Migut.L00073.1
MDTVKGLGAGSPVVIFSKNNCCMSHAIMVLIRGFGANPVVYELDHLTNGLQMEKALTELGCSPSVPAVFIGKKFVGGSNEIMSLNIKGELKKLLIKANAIWM
>gnl_Mimgu_v2.0_Migut.K01018.1
MQFQPETHSYYSASSVVIHGGGGVAAADPFERVVRLASGSAVVVFSVSTCCMCHAVKRLFCGMGVSPTVYELDQDPRGKEIERVLSQLLGGGSAVPVVFIGGKLVGAMDRVMASHISGNLVPLLKEAGALWL
>gnl_Mimgu_v2.0_Migut.K01479.1
MMSSKKMNSRCIEKMATANAVVIFSRSSCCLCHAVKRLFSGMGVSPTVHELDQHPKGKHLYRALSSLFTASASAAVPVVFIGGNLVGGIDAVLASHINGTLVPLLRQAGALWL
>gnl_Mimgu_v2.0_Migut.G00194.1
MDCVLKLASQRAVVIFSKSTCCMCHAIKRLFYEQGVSPTVYELDELVNGREMERALVRLGCSGPTLPAVFVGGKLVGSSKNVLTLHIDGSLKKMLKDAGALWL
>gnl_Mimgu_v2.0_Migut.G00192.1
MERLNKLVTKKPLVIFSMTTCCMSHTIKSLFYDFGVNPTIYELDEIANGREIEQALSRLGCNPTMMPAVFIGGEFVGGANEIMSLHLKRSLKPMLKNAGALWV
>gnl_Mimgu_v2.0_Migut.G00191.1
MERLNKLVSKKPLVIFSMTTCCMSHTIKSLFYDFGVNPTIYELDEIANGREIEQALSRLGCNPTMMPAVFIGGEFVGGANEIMSLHLKRSLKPMLKNAGALWV
>gnl_Mimgu_v2.0_Migut.G00193.1
MERVSKMVSEKPVVIFSMTTCCMSHTIISLFSDFGVNPMVYELDEISRGREIEQALSRLGCNPTRVSKMASEKPVVIFSMTTCCMSHTIISLFSDFGVNPTVYELDEISRGREIEQALSRLGCNPTVPAVFIGGEFVGGANEVMSLHLKRALKPMLKRAGALWL
>gnl_Mimgu_v2.0_Migut.C00420.1
MDCVLKLASQNAVVIFSKSTCCMCHAIKRLFYEQGVSPMVYELDELLNGREIERALVRLGCSGPTLPAVFIGGKLVGSTKNLLTLHINGSLEKMLKDAGALWL
>gnl_Mimgu_v2.0_Migut.C00422.1
MERVSKMVSEKAVVIFSMTSCCMSHTIISLFSEFGVNPTVYELDEISSGREIEQALSRLGCNPTVPAVFIGGEFVGGANEVTSLHLKRALKPMLERAGALWV
>gnl_Mimgu_v2.0_Migut.M00888.1
MQVAKDLPVVAVRVDGGGGETPAMNMQAAYEKVSVLVSGNAVVVFTISGCCMCHVVKQLLFGLGVGPTVVELDRCASGSDIHALLVRLSGGGGKPRQQVVPAVFVGGKFLGGIETVMACHINGTLVPLLKDAGALWL
>gnl_Mimgu_v2.0_Migut.M01237.1
MHRRWRRHTKVITSSSKFAVGLEMHCEKKKKKTTPDIEKMARENAVVIFSQSTCCLCHAVKRLFSGMGVSPMVHELDEHPKGKQLYRALMRLVMTTTAAAATGSAAAAVPVVFIGGNLVGGIDAVLASHINGTLTPLLKQAGAIWL
>gnl_Mimgu_v2.0_Migut.M01098.1
MQEAIPYRSDRLPTAGGSAAPPPENSNSTVRELVAENSVVVFARKGCCMCHVVKLLLHGHGVNPTIVDIDEQNEAGIKNDLSRILGGGGVDGANSGNSAAVPQFPAVFMGGELFGGLEEIMGAHISGELVPRLREARALWL
>gnl_Mimgu_v2.0_Migut.H01466.1
MQQALPFRDWLTTAGSGGGGRSAAAAAANANSVSESTIGDAGSARKLVAENAVVVFARRGCCMCHVVQLLLRGHGVNPSIADVDEQNEADLADELAKIAGDGSAVPQLPAVFVGGELFGGLEEVMGAHISGELVPRLREAKALWL
>gnl_Musac_v1_GSMUA_Achr3T15490_001
MQDAIPYRSARGWFPTSPSSSSASPSSSSLGGVTVRMMVAENPVVVVGRRSCCMVDVARRLLLGLGVNPVVREIGEEAAALPVVFVGGRLLGGLDRLVTAHITGDLVPILKDAGALWL
>gnl_Musac_v1_GSMUA_Achr3T18710_001
MYYQAAAAAEAWGYVAGMGPTTTMDALERVERMAAESAVVIFSVSTCCMCHALKRLFCGMGVSPSVVELDEDPRGREMERALARLLGGGAAGGPAVPVVFIGGKLVGAMDRVMAAHISGALVPLLKQAGALWL
>gnl_Musac_v1_GSMUA_AchrUn_randomT10670_001
MKYQTAAAEAGTWGYVTAARRATMEEVERLAAESAVVIFSVSTCCMCHAVKRLFWGMGVSAAVVELDEDPRAEEIDRALARLLGSRPAGGTPVPVVFIGGKLVGAMDRVMAAHINGTLVPLLKEAGALWL
>gnl_Musac_v1_GSMUA_AchrUn_randomT08230_001
MEKVMKLASQRAVVIFSVSSCCMCYSVKSLFHELGVNAAIHELDEEPRGVEMEKALVKLLGHRPVVPAIFIGGRLVGSIDRIMSLHLSGKLMPLLRDAGGLWL
>gnl_Musac_v1_GSMUA_Achr4T22980_001
MASGNAVVVFSVSGCCMCHVVKRLLLGLGVGPTVYELDQEKGGREMQAVLAHLLSGSPSTSASSASAALPAVFVGGKLLGGVEKVMSCHINGSLVPLLKQAGALWL
>gnl_Musac_v1_GSMUA_Achr7T03690_001
MEKVMRLASQRAVTVFSFSSCCMCYSVKSLFSELGVDAAIHELDEDPSGAEMERALVGLLGRKPPVPAIFIGGRLVGSTDRIMQLHLGGNLVPLLRDAGALWL
>gnl_Musac_v1_GSMUA_Achr7T01150_001
MASGNAVVVFSVSGCCMCHVVKHLLLGLGVGPTVYELDQLGKGGREIQAVLSHLLSAASPSPSTSISAAAVPAVFIGGQLLGGVEKVMSCHINGSLVPLLKQAGALWL
>gnl_Musac_v1_GSMUA_Achr7T10990_001
MQQAIPYGNGRAWPSEVDLTSSDAPEFGESSKGVGEIKRAVEENPVVVVGRRGCCMVHVVRKLLLGQGVNPVVCEVGEDADEAALMAGLQEAGAGDSGLPQAKASGAGLPAVFVGGRLVGGLDRLMAVHIAGELVPILKQAGALWL
>gnl_Musac_v1_GSMUA_Achr2T15240_001
MRTAPLFFNTDTILGSLLSAVFVRRGWWIIMMQQAIPYSSGKAWPSLSRAPEAWELKKIIGGAGEIRVAVEENPVVVVGRSGCFMVHVVRRLLLGQGVNPVVCEVGEDADEAAIMASLPPEAHDERRTSAATVTLPAVFVGGRLVGGLDRLMAVHISGELVPILKRAGALWL
>gnl_Musac_v1_GSMUA_Achr8T09970_001
MDRVRRLASQRAVVVFSLSSCCMCHTIKRLFCELGVNPAVHELDEDPKGKDMERALANMLGRSPPVPAVFIGGNLVGPTDEVMALHLGGKLVPLLRNAGALWL
>gnl_Musac_v1_GSMUA_Achr8T33660_001
MDKVMKLASQRAVVVFSRSNCCFCYSVKSLFHELGVSAAVHELDEDPSGPEMEKALARLLGRKPPVPAVFIGGQLVGSTEKIMTLHLGGDLVPLLRDAGALWL
>gnl_Musac_v1_GSMUA_Achr1T26720_001
MDKVTKLASQRAVVIFSRSSCCFCYSVKSLFHELGVNAAVHELDEDPRGAEMEKALVKLLGRKSPVPAVFIGGKLVGSTDRIMTLHLGGNLVPLLRDAGALWL
>gnl_Musac_v1_GSMUA_Achr1T13880_001
MVAENPVVVVAQRGCCICHAARRLLLGLGVNPAVCEVGEEAAAAGEATALVEAAAEIEALGGHRRPPAMLPVVFVGGRLLGGLDRLVAVHITGELVPILKEAGALWL
>gnl_Musac_v1_GSMUA_Achr11T13780_001
MDKVMKLASQKAVVIFSLSSCCMCHTVKSLFHDLGVNAAVYELDEDPRGREMEKALAKLVGRNSPVPAVFIGGKPVGSTDRIMSLHLGGKLVPLLRDAGALWV
>gnl_Musac_v1_GSMUA_Achr11T05780_001
MDRVMRLASQRAVVVFSLSSCCMCHTIKRLFCELGVNPGIHELDEDPNGKDMERALARMLGCNSPVPAVFIGGNLVGPTDKVMSLHLGGKLVPLLRDAGAIWL
>gnl_Musac_v1_GSMUA_Achr11T18300_001
MDKVMKMASQRAVVVFSLSSCCMCHTVLSLFHDLGVNATIHELDEDPRGREMERALARLVGRNPPVPVVFIGGKLVGSTDRIMSLHLGGKLVPLLREAGALWV
>gnl_Musac_v1_GSMUA_Achr6T23860_001
MHYQAASAAAEAWGYVAAARGATMDALERVERLAGESAVVIFSVSTCCMCHAVKRLFCGMGVSPMVVELDEDPRGGEMERALARILGGGGAAVAGSAAVPVVFIGGKLVGAMDRVMAAHINGTLVPLLKDAGALWL
>gnl_Musac_v1_GSMUA_Achr6T27020_001
MVAENPVVVVGRRGCCMCHVARRLLQGLGVNPALCELGEEAAEFEVAGGDLRRPDMLPVVFVGGRLLGGIDRLVAVHITGELVPILKDAGALWL
>gnl_Musac_v1_GSMUA_Achr10T26130_001
MMQQAIPFVGGGGGGEIRRVVEENPVVVVGRSGCCMVHVVRRLLQGQGVNPVVCEVGEDADEAALVSGLRGADDDDDIDLAAAALPAVFVGGRLVGGLERLVAVHIAGELVPILKRAGALWL
>gnl_Musac_v1_GSMUA_Achr10T11860_001
MHYQAAAAAAEAWGYVAAAAARGATMDALERVERLAAESAVVIFSVSTCCMCHAVKRLFCGMGVSPTVVELDEDPRGKEMERALSRLLGGGAAGGAAVPVVFIGGKLVGAMDRVMAAHINGTLVPLLKEAGALWL
>gnl_Musac_v1_GSMUA_Achr5T00370_001
MDKVKKLVSQRAVVVFSSSSCCMCHTVKSLLHDLGVNAAVHELDEEPRGREMETALAVLVRRNPLVPLVFIGGKLVGSTDRIMSLHLGGELVPLLHEAGALWV
>gnl_Musac_v1_GSMUA_Achr5T00380_001
MDRVMKLASQKAVVIFSLSSCCMCHTIKRLFCELGVNPAVYELDEDPRGREMEKALVKLLGRNPSVPVVFIGGKLVGSTDRIMALHLGGKLTPLLREAGALWL
>gnl_Nelnu_v1.0_NNU_004016-RA
MESWGSYMPTRSVGDPLERVERLASENAVVIFSISTCCMCHAIKRLFCGMGVNPTVYELDEDPRGKEIEKALMRLLGSSSAVPVVFIGGKLVGAMDRVMASHINGTLVPLLKEAGALWL
>gnl_Nelnu_v1.0_NNU_025264-RA
MKEAGIAMEGSGSDEEVMPMELVASYERVRRLASGNAVVVFSLSGCCMCHVVKRLLFGLGVGPTIVELDEEKGGREMQTVLFQLVGDVQQPLPAVFIGGKFLGGLETVMSCHINGTLVPLLKDAGALWL
>gnl_Nelnu_v1.0_NNU_026086-RA
MEGSGSDEEVVPMELVASYERVRRLASGNAVVVFSLSGXCMCHVVKRLLFGLGVGPTIVELDDEKGGREMQTVLFQLVGDVQQPLPAVFIGGKFLGGLETVLSCHIIMAIGWLQLHGIVFLFSVRPKYPYSFTTKIVYTKH
>gnl_Nelnu_v1.0_NNU_023721-RA
MDRVTKLASQSAAVVFSKSSCCMSHVIKRFFYELGVNPAIHELDEEYRGREMEMALLKLGCNPAVPAVFIGGKFIGSTQKVMALHINGSLIPLLKEAGAIWL
>gnl_Nelnu_v1.0_NNU_023718-RA
MERVTTLASRNPVVIFSKSSCGLCHAAETLIRSFGASPAVCELDLEPHGKEIERALQRLGRKSVPAIFIGGVLVGGSEELLTLQLDGSLKQKLILAGAIFL
>gnl_Nelnu_v1.0_NNU_023719-RA
MERVMKLASQRAVVIFSKSSCCICHTIKTLFSDFGVSPTVYELDEDPRGRELEKALLRLGCNPSVPAVFIGGKLVGGAKELAIVVAMERVTSLASQSPVVIFSKSSCCMCHTIKTLISDYGASPTVYELDLDPRGREIERALVRLGCKPSVPAVFIGGRLVGGANEVMTRQLDRSLKELLIRAGAIFL
>gnl_Nelnu_v1.0_NNU_023725-RA
MDIVMKLASKKAVVIFSKSSCCMCHAIKTLFYDLGVSPAIYELDEEAKGREMERALQSLGLNPSVPAVFIGGRLVNSTSTIMSLHLCGSLVPMLKEAGAIWL
>gnl_Nelnu_v1.0_NNU_023724-RA
MEKVMRLAAEKGVVIFSKSSCCMCYAVKILFHELGVNPIVHEIDQDPEGKEMERALCRLGCNAPVPAVFIGGKLVGSTNEVMSLHLGGSLIPLLRPYQTLV
>gnl_Nelnu_v1.0_NNU_001722-RA
MDMITKLASQNAAVIFSKSSCCMSHATKRLFYELGVSPAIHELDQDYRGRDMELALLRLGCNPAVPTVFIGGKFVGSTQKFDLSRTRGRLDSPSIVASFGVLEMEKVMRVASEKGVVIFSRSSCCMCYAVKILFHELGVNPMVHELDQDPEEKEMERALSRMGCNAPVPAVFIGGKLVGSTNEVMSLHLSGSLVPLIKSYQTLT
>gnl_Nelnu_v1.0_NNU_001727-RA
MEKVMKLVSQKPVVIFSKSSCCMCHTIKTLFCDLGVNPAVYELDEDPQGKEIEKALLRLLGCNPAVPAVFVGGNLVGGANEVMTRQLNGSLKTQLKCAGAIWL
>gnl_Nelnu_v1.0_NNU_001725-RA
MERVVALASQMPVVIFSKSSCCMCHAIKTLFSDYGASPVVYEIDLDPRGREIERALLGLGCKPSVPAVFIGGKLVGGANEVMTRQLDRSLKELLMRAGAIFL
>gnl_Nelnu_v1.0_NNU_001726-RA
MDKVRTLTSEKPVVIFSKSSYCICHSIRTLFSDYGASPTVYELDHLGDAEGREIERALLQLGCKPSVPAVFIGGKLIGGAKDVMTRKLDGSLKELLIHAGFIFL
>gnl_Nelnu_v1.0_NNU_017933-RA
MDRVLALASEAPVVIFSQSSCCMCHTVKTLFYDYGVNPAIYELDLDPRGREIERALLKLGCNPSVPAVFIGGRLVGGAREVMIHQLNISPTLRNLLIGAGAIHL
>gnl_Nelnu_v1.0_NNU_009678-RA
MQQALPYRAWLPVGASGSAIGRASPAVHMEEASSSLAGKSVKGMVSENAVIVFGKRGCCMCHVMKRLLLGLGVNPAVCEVDEADEVRVVEELATVGDGNKDHGRPQFPAVFIGGRLFGGLDRLMGAHISGDLIPVLKQAGALWL
>gnl_Nelnu_v1.0_NNU_003174-RA
MHYQTESWGSYMPTRSVGDPLERVERLASENAVVIFSISTCCMCHAIKRLFCGMGVNPTVYELDEDPRGKEMEKALMRLLGSSSAVPVVFIGGKLVGAMDRVMASHINGTLVPLLKEAGALWL
>gnl_Nelnu_v1.0_NNU_024927-RA
MQQAIPYRNWLRVTAAADGPIGRTPPAVHAETSSVSGKSVKGMVSENAVIVFGKRGCCMSHVMKRLLLGLGVNPAVCEVDEADEVRVIDELSTVGGGKDHGRPQFPAVFIGGKLFGGLDRLMGAHISGDLIPVLKQAGALWL
>gnl_Orysa_v7.0_ChrUn.fgenesh.mRNA.94
MDRVNRLAAQRAVVIFSMSSCCMCHTVTRLFCELGVNPTVVELDEDPRGKEMEKALARLLGRSPAVPAVFIGGRLVGSTDKVMSLHLSGNLVPLLRNAGALWV
>gnl_Orysa_v7.0_LOC_Os04g32300.1
MQYGAAAAEQAWYMPAAAMVVAAAAETAAERVERLASESAVVVFSVSSCCMCHAVKRLFCGMGVHPAVHELDLDPRGRDLERALARLVGAGGAAAAAVPVVFIGGKLVGAMDRVMAAHINGSLVPLLKEAGALWL
>gnl_Orysa_v7.0_LOC_Os01g27140.1
MDRVNRLAAQRAVVIFSMSSCCMCHTVTRLFCELGVNPTVVELDEDPRGKEMEKALARLLGRSPAVPAVFIGGRLVGSTDKVMSLHLSGNLVPLLRNAGALWV
>gnl_Orysa_v7.0_LOC_Os01g70990.1
MAERVARLSSQRAVVIFGASNCFMCHVVKTLFSELGVSWAVHEVDKDPNGKDVERALAGMVGRTPPVPAVFIGGKLVGPTDQVMSLHLAGKLVPLLREAGALWLRDTKYSYILPANQLINYRSIN
>gnl_Orysa_v7.0_LOC_Os01g13950.1
MQGARSAAAMAAAAADEEREVRRAVEEKPVVVVGRRGCCMAHVARRLLLGQGANPAVLEVGDDADPAALVDAALQARRRKDGGDKAAAGDGGGGAAVAFPAVFIGGRLVGGLDRLMAMHMAGELVPVLKQAGALWL
>gnl_Orysa_v7.0_LOC_Os01g47760.1
MYQAIPYSSTRPWLRPEPAASVVDVVKVETTTAVAGRGGEAEVVGEEEAAEVRRAVAESPVLVVGRRGCCLIHVVKRLLQGLGVNPAVHEVAGEAALKGVVPAGGEAAALPAVFVGGKLLGGLDRLMAVHISGELVPILKKAGALWL
>gnl_Orysa_v7.0_LOC_Os02g30850.1
MQYGAAAEQAWYMPAAAPAPMVESAVARVERLASESAVVVFSVSSCCMCHAVKRLFCGMGVHPTVHELDLDPRGRELERALARLVGYGGPAAASPPVVPVVFIGGKLVGAMDRVMAAHINGSLVPLLKEAGALWL
>gnl_Orysa_v7.0_LOC_Os12g35330.1
MDRVMKLASERAVVIFTLSSCCMCHTVTRLFCDLGVNALVHELDQDPRGKEMERALLKLLGRGPPVPVVFIGGKLVGGTNKIMSLHLGGELIPMLKNAGALWL
>gnl_Orysa_v7.0_LOC_Os12g35340.1
MERVAKLSTEKAVVIFTASNCPMCHTVVSLFSDLGVGAAVHELDRDPLHGRDMERDLARRLGRSPPVPAVFIAGKLVGSTDRVMSLHLAGKLVPMLKAAGAIWL
>gnl_Orysa_v7.0_LOC_Os05g48930.1
MYQAIPYNANRAWPAASRPATAAAAPPPPPPRGEEEEVRRAVAECPVVVVGRSGCCLSHVVKRLLQGLGVNPAVHEVAGEAELAGVVAGGGGVALPAVFVGGRLLGGLDRLMAVHISGELVPILKEAGALWL
>gnl_Orysa_v7.0_LOC_Os05g05730.1
MDRVTRLASQKAVVVFSKSSCGMSHAVTRLLRELGVDARVVELDEEPAGADMENALAGMLLAGTAANGGGRGRGVVVPTVFIGGRLVGSTDRVMSLHVAGGLVPLLRDAGALWV
>gnl_Orysa_v7.0_LOC_Os11g43530.1
MAEMVARLASERAVVVFTKSGCCMCTAVTTLLGELAVSAAVHELDRDPLGKEMEKELARRLYGSSGRGGPAVPAVFIGGSLVGGTSKVMAMHLKGELVPLLKSAGALWL
>gnl_Orysa_v7.0_LOC_Os11g43550.1
MAEMVARLASERAVVVFTKSGCCMCTAVTTLLGELAVSAAVHELDREPLGKEMERELARRLYGSGGRGGPAVPAVFIGGSLVGGTSKVMTVHLKGELVPMLKSAGALWL
>gnl_Orysa_v7.0_LOC_Os11g43520.1
MERVAKLASERAVVVFTASNCGMCHAVTSLLVGELGVNAAVHELDKDPRGRDMERELARRLNGGGGGGRALPAVFVGGNLVGGANRVMSLHLAGELVPMLKNAGALWL
>gnl_Orysa_v7.0_LOC_Os11g43580.1
MAEMVARLASERAVVVFTKSGCCMCTAVTTLLGELAVSAAVHELDREPLGKEMERELARRLYGSGGRGGPAVPAVFIGGSLVGSTSKVMAMHLKGELVPMLKNAGALWL
>gnl_Phavu_v2.1_Phvul.003G102000.1
MDRVTKMVSERPVVIFSKSSCCMSHSIKTLFCDFGVNPSVHELDEIPRGRDIEQALSRLGCSPSVPAVFIAGELVGGANEVMTLHLNRSLIPMLKKAGALWV
>gnl_Phavu_v2.1_Phvul.003G101900.1
MDRVAKLASQKAVVIFSKSSCGMCHAIKRLFYELGVAPAIYEVDEVSRGKEIEWCLMKLGCNPSVPAVFIGGKFVGAANTVMTLHLNGSLKKMLRDAGALWL
>gnl_Phavu_v2.1_Phvul.003G290400.1
MLLWFLLFPRKSLSPQPPLTLLSLSLSMHQAPPSEAGGSTAAAHADVVKMVSENPVIVVGTQGCCMCHVVQKLLQGLGVNPPVYEVDEGEEDEVAMELSRKVVGGGRVQFPAVFVSGKYFGGLERVMAKHISGELVPILKDAGALWL
>gnl_Phavu_v2.1_Phvul.009G215800.1
MKSVTQVEPTPPSSSSLSLGLNMMRPYEMVHHLVSCNAVVVFSMSDCCMSTVAKRLLFSLGVGPTVVELDEQANGAGIRSVLHQLAGAHQPVPAVFIGGKFLGGVQTLMASHINGTLVPLLKEAGALWL
>gnl_Phavu_v2.1_Phvul.009G205000.1
MMRLANENGVVIFTKSSCCLCYAVNILFQELGVKPLVHGIDHDPEGREMEKALLRLGCNAPVPAVFIGGKLIGSTNEIMSHRLLALQEILILTSQKNSHKN
>gnl_Phavu_v2.1_Phvul.005G099700.1
MHQAIPFRSWRPLHNPTTHFTPLPLITHSHNDAHKKTNTVTTKTTHQEETMVLNMVWENAVTVVGRRGCCMSHVVNRLLLSLGVNPAVYEVEETDEATVTTQLEATVRTQGMAPQGKLQFPAVFIGGKLFGGLDRIMATHISGELVPLLKQAGALWL
>gnl_Phavu_v2.1_Phvul.011G122900.1
MQQAIPYRSWQPLISSSPTTHFTTINNTTNITPSFVSTKMVPNMVLENAVIVFARRGCCMSHVVNRLLLGLGVNPAMHEVEEHDEVGVVRELEAIVGGNENKMQFPAVFIGGKLFGGLDRVMATHISGELVPILKEARALWL
>gnl_Phavu_v2.1_Phvul.008G016400.1
MHYQVEPAAAAWSYLMRVRSMEEDQMERVLRLASQSAVVIFSVSSCCMCHAMKRLFCGMGVNPTVHELDQDPKGKDMERALMRLLGNGINSSSAVVPVVFIGGKLVGSMDRVLAFHISGSLVPLLKQAGALWL
>gnl_Phavu_v2.1_Phvul.007G165700.1
MDLLASLYADKPVVIFSKSNCCISHSVKALIRSFGANMNVIEVDNMANGQQIERALIQLGCRPTVPAVFIGQQLIGGADELIRLNVQNELAQLLLRAGAIFIWST
>gnl_Phavu_v2.1_Phvul.007G165800.2
MDRVRELASKKAAVIFTKSSCYMCHSITQLFYELGASPAVHELDKDAYGREMEWALRSMGCNPSVPAVFIGGKFVGSSKDVISLHVDGSLKQMLMAAKAIWF
>gnl_Phavu_v2.1_Phvul.007G165900.1
MEKVIRLATDKGVVVFTKSSCCLCYAVNILFRELGVNPVVHEIDKDPEGKEMEKALTRLGCPAPVPAVFIGGTLVGSTNEVMSLHLSGSLTKMLKPYRSLS
>gnl_Phavu_v2.1_Phvul.001G203300.1
MDRVKDLASKKAAVIFTKSSCCMCHSIKQLFYELGASPAVHELDNDSYGREMEWALRGMGCNPSVPAVFIGGKFVGSSKDVISLHVDGSLKQLLMDAKAIWF
>gnl_Phavu_v2.1_Phvul.001G203600.1
MDVLTPLIADKPVVIFGKSTCCMSHTVTALIASFGASRAVIEVDKMASGKQVESALVQLGCHPSVPAVFIGQQFIGGADELIKLNVQNKLSQLLLKAKAIFLW
>gnl_Phavu_v2.1_Phvul.001G090300.1
MHYQAATSWGSYVTPRNAVVGDPLERIERLASENAVVIFSVSTCCMCHAIKRLFCGMGVNPTVHELDEDPRGKDLERALMRLLGSPSVVPVVFIGGKLVGTMDRVMACHINGTLVPLLKEAGALWL
>gnl_Phavu_v2.1_Phvul.001G203500.1
MDMITSMVAEKPVVIFSKSTCCLSHSMTSLIRSFGANPTVHELDEMANGQQIESALLQMGCQPSVPAVFIGQRFIGGSKKIMSLHLRNELIPLLMNAGAIWI
>gnl_Phavu_v2.1_Phvul.001G203200.1
MDKVKRLASENGVVIFTKSSCCLCYAVNILFEELGVKPQLHEIDHDPEGREMEKALLRLGCNAPVPAVFIGGKLIGSTNEIMSLHLRGSLTPLLKTH
>gnl_Phavu_v2.1_Phvul.006G162700.1
MDRVVQMASERPVVIFSRSSCCMCHTIKTLFNDFGVNPNVHELDEIPRGRDIEQALSRLGCNPSVPAVFIGGELVGGASEVMSLHLNRTLIPRLMNAGALWV
>gnl_Phavu_v2.1_Phvul.006G181300.1
MHQAIPYRTCIPATGARDHSHAGGIAESNGADPATVATVVSENAVVIIGRRGCCMCHVVKRLLQGLGVNPPVYEVHEDHEATVARYLFPHAAEELQFPAVFLAGKLFGGLERVMATHISGELVPILKDAGALWL
>gnl_Phavu_v2.1_Phvul.006G162600.2
MERITKLASQKAVVIFSKSSCGMSHAIKRLFYEQGVGPAIYELDEDIRGKEMEWALMRLGCNPSVPAVFVGGNFVGSANTVMTLHLNGSLKKMLRDAGALWL
>gnl_Phypa_v3.3_Pp3c2_22630V3.1
MVDSQGEEQRMARAMQEIEKLVQENAVVVFSQSGCCMCHVVKRLFCSLGVGPTVHELDERKEGGDMEKALLRLNNKVALPTVFVGGKLVGGVDAVMAAHVSGNLVPRLKEAGALWL
>gnl_Phypa_v3.3_Pp3c1_17450V3.1
MEDSLGEEQRMAQAMQEIEKLVQENAVVVFSQSRCCMCHVVKRLFCNLGVGPTVHELDERKEGVDMEKALLRLNNTVVLPTVFVGGKLVGGVDAVMAAHVSGNLVPRLKEAGALWL
>gnl_Pinta_v2.0_PITA_000095383-RA
MCHVVKCLLCDVVVNTAIFKLDEEGEGTRNSDMEKVLVRLVGKKPVVPAIFIDGELVGDLDCLMAVHMSGELVPKLKQGLQYRAGGSSAPGTVASVACRRPATATLQLGWSSVEDVDDETMITKIATMSLNPLERVQRLGPNNMVLVFRVTYCCMCRVVKCLLCGLGVNPAIFALGEEGEGVGNSDMKKFLMVFNGRELVSDLDPLMVAHIIDELVPKLKQAKALWI
>gnl_Pinta_v2.0_PITA_000049568-RA
MQYHYHFGGGMSGRRTSLELSSADASSVAGGGGGLVSPMERVERLASENAVVVFSISSCCMCHVVKSLFCSLGVNPTVYELDEEHGGKEMERVIRKLVGGQPVPAVFIGGKLIGGLDRVMASHINGTLVPLLKEAGALWLRCYSILLYGLHFEPLGISFVQLETSNYEIKVKEEMDIMVAEQTSFETMRLILHKLEGPQQGEAKDHSATSIPLWGNVTTHIKLEDAHIESVVDVTILWTHEWDAVFKGNDDIGPSMQAPIIEP
>gnl_Pinta_v2.0_PITA_000057109-RA
MSPREATIVAVAVGEKIFGSTRRLKRMKQEAMYQHHVAEAWGGSYGSDDMSSGRRTSLHMPAGGQSSLERVERLASENAVVVFSMTSCCMCHVIKRLFCSLGVNPTVHELDEEHHGKDMEKAL
>gnl_Pinta_v2.0_PITA_000055055-RA
MAKDLQTLVGGGQAFPAVFVGGKFLGGIDRIMASHTNGMLVPLLKEARALWLSTTSATNSSTTYGLKKGGKGEGEGEGVTRERWRAGEREGEDNKRKEREGVTRERWRDGGHINLAVTFGLFLARKLSLPRAVFYMICQCLGAICGAGVVKGFMEGEYQGYGGGANSVAHGYTKGDGLGADIVGTFVLVYTVFSATDAKRSARDSHVPLDICVNMSAPVTVLLALYMHSWISV
>gnl_Pinta_v2.0_PITA_000015161-RA
MMQGLQYRAHGSSAPGTVASTAYKRQATATLQLGQSSVEDAEEKTMTTKIAMMSLNPLERVQRLAYDNMVLVFSVTYCCMKHVVKCLLYGLEVNPAIFELDEEGEGTGNSDMEKVLGLQYRVVGSSDPGIVASMAYRRSSVEDAEEEMMTTKIATMSLNNLERVQRLASNNVVLVFSITYCCMCHMVKRLLYSLGINLTIFEVDEEGEGTRNSDREKVLVRLVDKKLVVLAVFIGEELIGDLDLLMAAHISGEHVPKLKQAEALWL
>gnl_Pinta_v2.0_PITA_000091876-RA
MLIFNMNSCYMCHLMKRNLCSLGMHLAICELDEEEGGMEMENKPYVAWACILQRRSGHGEDTWGISGRINGGNLIRGLDKVMAMHIEGDLVLKLKEAKSLWL
>gnl_Pinta_v2.0_PITA_000075163-RA
MLGVEYISYHACLNRGEYADKEICIKCGHDSRGVGRLLRRRQHVFGAEDVPTHAGGGPIWLDIALEWVERLASENAVVVFSMSSCCMCHVIKRLFCSLGVNPTVYKLDEEHHDKDMEKALQRLVGGGQAVPAVFVGGKFLGGMDRVMASHINGTLNPCKQDL
>gnl_Pinta_v2.0_PITA_000055778-RA
MGHNLLLKIIDKSLMGKIHRLTAENVMLIFNMNSCYMCHLVKRNLCSLGMHLAKSLMLIMFNGGNLISGLDQVMAMHIEGDLILKLKEAKALWL
>gnl_Pinta_v2.0_PITA_000049525-RA
MQYQHHAAKAWGGSYGSDDMSFRWRTSLHMPTGGKSGSERVERLASKNALVVFSMSSCCMCHVIKRLFCSLGINPTVYELDEEHHGKDMEKAMQRLVGSEEEKEIKQLGCRDIVVALRGTTTCVEWWVDLMYILTPTSLNALGPSDHVKVAMGLLDVYTTEDSMCRFSNECAREQLLSDIVGPLHKYKEEEVSITLMRHNMGSALANLCAYGTAELELNCTNHSSRSRIL
>gnl_Poptr_v3.0_Potri.010G021800.1
MERVTKLASERPVVIFSKTTCCMCHTIKTLFCDFGVNPAVHELDEMPRGREIEQALTRAGCPTLPAVFIGGEIVGGANEVMSLHLSRSLIPMLKHAGALWV
>gnl_Poptr_v3.0_Potri.017G017300.1
MQQAIPYKSWLPLYTNNKPLISPSQLISHHSNGGVVAAQEVLKGSRNISEMVQENAIIVFARRGCCMSHVAKRLLLGLGVNPAVYEIDEADEISVLEELEMIGNDIGGKGNNKKKVQFPALVIGGKLFGGLDTLMATHISGELVPILKEAGALWL
>gnl_Poptr_v3.0_Potri.004G049800.1
EAIPFRAYSPATTAGNRRLPGRDSRDHGGANSTSAGHVLIVTNGQESHVQKLVSENSIAIFGKRGCCMCHVVKKLLLGLGVNPPVFEVEEKEEDYVIKALSMIKGGKDADQVQFPVVFVGGKLFGGLERIIASHITGELVPILKDAGALWL
>gnl_Poptr_v3.0_Potri.003G167000.1
MQYHQAESWGYHVPTRTCMASDPLEKVARLASESAVVVFSISSCCMCHAVKRLFCGMGVNPTVYELDHDPRGEEIEKALMRLLGNSTSVPVVFIGGKLIGAMERVMASHISGTLVPLLKEAGALWL
>gnl_Poptr_v3.0_Potri.011G058800.1
MQEAIPFRAYSPATTSGNRRLPARDHGGANTSSGHVLVVTNGHENHVQKLVLENSVIVFGKRGCCMCHVVKRLLLGLGVNPPVFEVEEKEEDDVIKELSMIDSDRGGEGVDQVQFPVVFVGGKLFGGLERVMATHITGELVPILKDAGALWL
>gnl_Poptr_v3.0_Potri.018G049400.1
MERVTNLASERPVVIFSKSTCCMCHTIKTLFNEFGVNVAVHELDEMPRGREIEQALSRFGCPTLPAVFIGGELVGGANEVMSLHLNRSLIPMLKRAGALWV
>gnl_Poptr_v3.0_Potri.007G134800.1
MQQAIPYKSWPPLYTNNKPLISPFQLIARHNNGGVVATQEVLKGSGNMSKMVQENAIIVFARRGCCMSLVAKRLLLGLGVNPAVYEIDEADEISVLEELEMICNDGGKGSKKKVQFPALFIGGKLFGGLDKLMAAHISGELVPILKEAGALWL
>gnl_Poptr_v3.0_Potri.002G209300.1
MDVLNVMIQEKPVVIFSKSSCCMSHSIKSLIRGFGANPTVYELDRIPNGQQIERALVQLGFGQSVPAVFIGQRLVGNERQVMSLHVQNQLVPLLIQAGAIWI
>gnl_Poptr_v3.0_Potri.002G208900.1
MDIVRRLVADRPVVIFSRSTCCMSHSIKTLISSFGANPTVYELDQIPNGKQIERALVQQLGCQPSVPTVFIGQEFVGGDKQVMSLQVRNELGSLLRKAGAIWI
>gnl_Poptr_v3.0_Potri.002G208400.1
MDKVMGLASEKGVVIFSKSSCCLCYAVKILFQEIGVDPLVYEIDQDPEGREMEKALTRLGCNAPVPAVFIGGKLMGSTNEVMSLHLSGSLIPMLKPYQN
>gnl_Poptr_v3.0_Potri.002G208500.1
MDQVRDLASKNAAVIFTKSSCCMCHSIKTLFYELGASPAIHELDREANGREMEWALRGLGCNPTVPAVFIGGKWVGSAKDVLSLHLDGSLKQMLMEAKAIWF
>gnl_Poptr_v3.0_Potri.002G208700.1
MDIVRRLVADRPVVIFSRSTCCMSHSIKTLISSFGANPTVYELDQIPNGKQIERALVQQLGCQPSVPTVFIGQEFVGGDKQVMSLQVRNELGSLLRKAGAIWI
>gnl_Poptr_v3.0_Potri.002G209000.1
MDVVNVMIQGKPVVIFRKSSCCMSHSVESLIRGFGANLTIYELDRITNGQQIERALVQLGFRQSLPAVFIGQQLVGNERQVMSLHVQNQLVPLLIQAGAIWMWNK
>gnl_Poptr_v3.0_Potri.014G133800.1
MDVVNAMIQEKPVVIFSKSSCCMSHSIESLIRGFGANPTIYQLDQLPNGHQIERALVQLGFRQSVPVVFIGQKLVGNERQVMSLHVKNQLVPLLIQAGAIWI
>gnl_Poptr_v3.0_Potri.014G134200.1
MDKVRDLASRNAAVIFTKSSCCMCHSIKTLFYELGASPAIHELDREANGKEMEWALRGLGCNPTVPAVFIGGKWVGSAKDVLSLHLDGSLKQMLMEAKAIWF
>gnl_Poptr_v3.0_Potri.014G134000.1
MDMVNRLVADRPVVVFSRSTCCMSHSIKTLISSFGANPTVYELDQIPNGKQIEKALVQQLGCQPSVPAVFIGQEFVGGDKQVMSLQVRNELAPLLRKAGAIWI
>gnl_Poptr_v3.0_Potri.014G133900.1
MDVVNVMIQEKPVVIFSKSSCCMSHSIESLMRGFGANPTIYQLDQIPNGQQIERALMQLGFRQSVPAVFIGQQLIGNERQVMSLHIQNQLVPLLIQAGAIWI
>gnl_Poptr_v3.0_Potri.014G133700.1
MDVVNVLIQDKPVVIFSKSSCCMSHSVETLIRGFGANPTVYDLDRIPNGQQIERALMQLGFRQSVPAVFIGQQLVGNERNVMSLHIQNQLVPLLIQAGAIWI
>gnl_Poptr_v3.0_Potri.014G134300.1
MDKVLRLASEQGVVIFIKSTCCLCYAVKILFQEIGVDPLVHEIDQDPEGREMEKALTRMGCSAPVPAVFVGGKLLGSTNEVMSLHLSGSLNQMLKPYQSQT
>gnl_Poptr_v3.0_Potri.008G214500.1
MDRVAKLASQKAVVIFSKSSCCMCHAIKRLFYDQGVSPAIYELDEDSRGKEMEWALMRLGCNPSVPAVFIGGKFVGSANTVMTLQLNGSLKKLLKEAGALWL
>gnl_Poptr_v3.0_Potri.008G214800.1
MERVTNLASERPVVIFSKSTCCMCHTIKTLFNEFGVNVAVHELDEMPRGREIEQALSRFGCPTLPAVFIGGELVGGANEVMSLHLNRSLIPMLQRAGALWV
>gnl_Poptr_v3.0_Potri.008G214600.1
MERVTNLASERPVVIFSKSSCCMCHTIKTLFNEFGVNVAVHELDEMPRGREIEQALSRFGCPTLPAVFIGGELVGGANEVMSLHLNRSLIPMLKRAGALWV
>gnl_Poptr_v3.0_Potri.001G060600.1
MQYHQAESWGYYVPMRTSMVSDPLEKVARLASGSAVVVFSISSCCMCHAVKRLFCGMGVNPTVYELDHDPRGKEIEKALMRLLGSSTSVPVVFIGGKLIGAMDRVMASHISGTLVPLLKEAGALWL
>gnl_Poptr_v3.0_Potri.001G325800.1
MYQTESWGSYMPARTNLGDPLERIGRLASENAVVIFSISSCCMCHAIKRLFCGMGVNPTVYELDEDPRGKEMEKALMRLLGSSSAVPVVFIGGKLVGAMDRVMASHINGSLVPLLKEAGALWL
>gnl_Prupe_v2.1_Prupe.2G094300.1
MHQAIPYKSWAPIGTTTVVPLIRRPNPTAVAAEDKIIQGTRNDHVMIKNMVSETAVIVFTRRGCCMGHVVQRLLLGHGVNPTLYEVGEGKEDEIAVAKELEMICGGSKSKVVVMFPAVFIGGELFGGLESVIAAHISGELVPVLKQAGALWL
>gnl_Prupe_v2.1_Prupe.8G254200.1
MDKVMRLASEKGVVIFSKSSCCLCYAVNILFQEIGVSPVVHEIDQDPDGREMEKALMRLGCTAPVPAVFIGGTLVGSTNEVMSLHLKGQLIPKLKPHQQQTMS
>gnl_Prupe_v2.1_Prupe.8G254600.1
MDTITSMVAERPVVIFSRTSSCMSHTIKSLIRSYGANPTVYELDEVANGQAIERALVQHFQCQPSVPAVFIGQQFIGGADQVMSLQVQNQLVPRLIRANAIWVWNRT
>gnl_Prupe_v2.1_Prupe.8G254300.1
MESVRELASEKAAVIFTKSSCCICHSVKSLFYELGASPAIHELDRYANGRDMEWALRQLGCNPALPAVFIGGKYVGSSKDIISYHVDGSLKQMLKDAKAIWF
>gnl_Prupe_v2.1_Prupe.8G254500.1
MDMVAGLVDEKPLVIFSKSSCCMSHSTKSFLRGFGANPTVYELDQMPNGQQIERALLQRGCRPSVPAVFIGQELVGGTNTVMSLHVQNRLVPLLMRAKAIWIWNDR
>gnl_Prupe_v2.1_Prupe.4G053500.1
MQSQAIPYGAWVPGTPAGHVSSSARDQQAAAVGSRSAASVQKLVSENAVTVVGRRGCCMCHVVKRLLLGHGVNPTVFEVDEDDESDVVVELRKLIGEGQEDWPQFPVVFVGGKLFGGLERVMATHISGELVPVLKQAGALWL
>gnl_Prupe_v2.1_Prupe.4G083900.1
MQVAKKSAGIPMDPIIMAAESGAGKLAENNIMGAMMSPYEMVRQLGACNAVVVFSMSGCCMCTVAKRLLFSLGVGPSIIELDEHVAGADIQAVLYELAVDGQQPIPAVFVGGKFLGGVQALMGCHINGTLVPLLKDSGALWL
>gnl_Prupe_v2.1_Prupe.3G309600.1
MQYQTESWGSYMPTRSSMGGDPLERIERMASENAVVIFSVSSCCMCHAIKRLFCGMGVNPTVYELDEDPRGKDLERALMRLLGTSSAVPVVFIGGKLVGAMDRVMASHINGTLVPLLKEAGALWL
>gnl_Prupe_v2.1_Prupe.1G140500.1
MDRVAKLASQKAVVIFSKSSCCMSHAIKRLFYEQGVSPAIYELDEESRGKEMEWALVRLGCQPSVPAVFIGGKFVGSANAVMTLHLNGSLKKLLKDAGALWL
>gnl_Prupe_v2.1_Prupe.1G221000.1
MMHYQQAEASWGYYVPVRMSMGDPLERVARLAAKSAVVIFSVSSCCMCHAVKRLFCGMGVNPTVYELDQDPRGKEIERALMRLLGNSPAVPVVFIGGKLIGTMDRVMASHINGSLVPLLKEAGALWL
>gnl_Prupe_v2.1_Prupe.1G140400.1
MEVVTKMASERPVVIFSKSSCCMCHSIKTLFSDFGVNPAVYELDEMQRGKEIEQALSRLGCNPTVPAVFIGGEFVGGANEVMNLHLQRSLIPMLKRAGALWV
>gnl_Selmo_v1.0_80143
MERVERMVSENAVVIFSMSSCCMCHVVKSLLCSLGVNPTVYEMDEESDGGDMEEALARIMGDSQVVPTVFIGGKLIGGLDQVMAAHISGSLVPQLKEAGALWL
>gnl_Selmo_v1.0_127444
MGHAAPAESTSSSAVEVVEKLAVENAVVIFSSSGCCMSHVVKRLLCGLGVNPVVFELDEEKNGPEIEKALARFTGISQVSPTVFIGGKLVGGLDKVMASHISGELVPQLKEAGALWL
>gnl_Selmo_v1.0_445456
MAFSFDSSASSPEEVTSKLHTTPQLLHTLIHQCPVLVICASSCCVSLVVRELFSKLGVCPTLFDIDTDCEDGVEVERLLANLAGSKQPIPLIFVGGKLVGGLDRLMADHISGRLLRQLSEANAF
>gnl_Solly_v2.4_Solyc00g028960.1.1
MESVMKLGGESPVVIFTKSNCCISHSIETLIRSFGANPTIYELDELSNGMEMEKALVELGCKPSVPAVFIGKELVGGSNEIMSLNLRGNKLKQLLIRAKAIWV
>gnl_Solly_v2.4_Solyc06g008760.1.1
MADKVQRMSSEHGVMIFSKSTCCLCYAVTILFRDLGVDPYVHELDHDSEGKDMEKALVRMGCNVSVPAVFIGGKLVGSTNEVMSLHLKGSLIQLLKPYLPD
>gnl_Solly_v2.4_Solyc06g054570.1.1
MDKLSKMVTEKPVVIFSKTGCCMSHSIKSFFSDLGVNTAVYELDEMLRTGREIETVLSNLGCNPTVPAVFIGGQMVGGESEVMSLHLQGALKPKLKTAGALWV
>gnl_Solly_v2.4_Solyc06g008750.1.1
MDRIGELASKKAAVIFTKSSCFMCHSIKALFYDIGASPAIHELDEDPKGKEMEWALRSLGCNPCVPAVFIGGKYVGSCKDVISLQVDGSLKQMLIDAKAIWL
>gnl_Solly_v2.4_Solyc09g074600.1.1
MESLKKMVAEKPVVMFSKSKCCMCHTIKTLISSFGANLTVYELDELPNGLQVERALLMLGRRPSVPAVFIGQELIGGANEIMSLHLEGNLVPLLMKAKALWL
>gnl_Solly_v2.4_Solyc09g074590.1.1
MESVKKMVAEKPVVMFSKSKCCMCHTIKTLISSFGANLTVYELDELPNGLQVERALMMLGLRPSVPAVFIGQELIGGANEIMSLHLEGNLVPLLMKAKALWL
>gnl_Solly_v2.4_Solyc09g074570.1.1
MDKVQRMARDHGVVIFSKSTCCLSYAVSVLFKDLGVVPYVCQIDHEPDGKEMEKALIRMGVNSSFLFPAVFIGGSLLGSTNEVMSLHLQGSLNQLIQPYISILKSN
>gnl_Solly_v2.4_Solyc09g074580.1.1
MDKIRDLSSKRAAVIFTKSSCCMCHSIKALFYELGASPAIHELDQDSRGNEMALALRSLGCNPCVPAIFIGGNFIGSTKDVISLHVNGSLKQMLINAKAIWL
>gnl_Solly_v2.4_Solyc01g067460.1.1
MERVSRMVSEKPVVIFSKNSCCMSHTIKSLFCDLGVHPSVHELDEMQRGREIEAALSRLGCNPTVPAVFIGGELVGGENEVMSLHLQRSLKPMLKRAGALWV
>gnl_Solly_v2.4_Solyc01g009890.1.1
MQYQESNSSRGNHRTTRVKRRSSCSDSLERVVKLASVSAVVIFSSSSCCMCHAMKRLFCELGVNPTVYELDHDPNGKSMEKALSKLLGNSPAVPVVFIGSELIGSMDRVMASHINGSLVPLLKEVGALWL
>gnl_Solly_v2.4_Solyc01g009900.2.1
MQYQNTRSRQRSSSSESMERVARLASGSAVVIFSSSSCCMCHAMKRLFCELGVSPMVYELDQDPNGKGMERALSKLIGNSPAIPVVFIGGDLIGSMDTVMASHINGTLVPLLKEAGALWL
>gnl_Solly_v2.4_Solyc01g009910.1.1
MQYQNTRARQRSSSSDLLERVARLASGSAVVIFSSSSCCMCHAIKRLFCELGVSPMVYELDQDPNGKGMERALYKLLGNSPTVPVVFIGGELIGSMDRVMASHINGTLVPRLKEAGALWL
>gnl_Solly_v2.4_Solyc01g067440.2.1
MERVVKVASQKAVVIFSKSSCCMCHAIKRLFYEQGVSPLIYELDEDMNGRDMERSLLRLGCSPAVPAVFIGGRFVGSANTVMTLHINGSLKKMLKDAGALWL
>gnl_Solly_v2.4_Solyc04g011880.1.1
MEMVMKMGAQSPVVIFSRSTCCISHTIETLIRNFGANPIVYELDRLQNGKELERALVDLGCQQIVPVVFIGNELVGGSNEIMSLNIRDKLKQLLIKANAIWV
>gnl_Solly_v2.4_Solyc04g011850.1.1
MDMVMKLGSSSVVVIFTKSSCCISHSIETLIRSFGANPTIYELDTHPNGKQMEKALMELGCQPSVPAIFIGKELVGGANEIMSLNVRGKLKQLLIRANAIWV
>gnl_Solly_v2.4_Solyc04g011790.1.1
MDMVMKLGSSSAVVIFTKSSCCISHSIETLIRSFGANPTVYELDTHPNGKQMEKALMELGCHPSVPAIFIGKELVGGANEIMSLNVRGKLKQLLIRANAIWV
>gnl_Solly_v2.4_Solyc04g011820.1.1
MDMVMELRTKNSVVIFTKSSCCISHSIVTLIRSFGANPIIYELDTHPNGKQMEKALMELGCQPSVPTVFIGKELVGGANEIMSLNLRGKLKQLLG
>gnl_Solly_v2.4_Solyc04g011860.1.1
MDMVMKLGATSGVVIFTKSSCCISHSIETLIRSFGANPIIYELDTHPNGKQMEKALMELGCQPSVPAIFIGKELVGGANEIMSLNVRGKLKQLLIRANAIWI
>gnl_Solly_v2.4_Solyc04g011810.1.1
MDMVMKLGTSSSVVIFTKSSCCISHSIETLIRNFGANPIIYELDTHPNGKKMEKALMELGCQPSVPAIFIGKELVGGANEIMSLNVRGKLKQLLIRANAIWV
>gnl_Solly_v2.4_Solyc04g011780.1.1
MNWVMKLGASSGVVIFTKSSCCISHSIETLILNFGANPIIYELNTHPNGKQMEKALIELGCQPSVPAIFIGKELIGGANEIMSLNVRGKLKQLLIRANAIWV
>gnl_Solly_v2.4_Solyc04g053110.1.1
MDIVHRLGEESPVVIFSKSNCCMSHSIETLIRNFGANPMVYKLDEIEKGKKMEKALIEMGCNPSTPAIFIGKEFVGGSDEVMSLNVKGKLKELLIKANAIWV
>gnl_Solly_v2.4_Solyc04g011800.1.1
MDMVMKLGTSSSVVIFTKNSCCISHSIETLIRSFGANPIIYELDTHPNGKQMEKALMELGCQPSVPAIFIGKELVGGANEIMSLNVRGKLKQLLIRANAIWV
>gnl_Solly_v2.4_Solyc04g011830.1.1
MDMVMKLGTSSAVVIFTKSSCCISHSIETLIRSFGANPTVYELDTHPNGKQMEKALMELGCQPSVPTIFIGKELVGGANEIMSLNVRGKLKQLLIRANAIWV
>gnl_Solly_v2.4_Solyc04g011840.1.1
MDMLMKLGATSAVVIFTKSNCCISHSIETLIRSFGANPTIYELDTHPNGKQMEKALMELGCQPSVPAIFIGKELVGGANEIMSLNIRGKLKQLLIRANAIWV
>gnl_Solly_v2.4_Solyc04g011870.1.1
MDMVMKLGASSAVVIFTKSSCCISHSIETLIRSFGANPIVYELDTHPNGKKMEKALMELGCHPSVPAIFIGKELVGGANEIMSLNVRGKLKQLLIRANAIWI
>gnl_Solly_v2.4_Solyc05g051720.1.1
MDMVMKLGAESPVVIFTKSTCCISHSIETLIRSFGANPKVYELDKLVSNGEMEKALVELLGCKSTSVPAVFIGEEFVGGSNEIMSLNVRGKLKQLLLKANAIWI
>gnl_Solly_v2.4_Solyc05g015910.1.1
MYQAAESSSWGGNYHSIETRCASSSSDPLERVIRLASGSAVVIFSMSTCCMCHAVKRLFCGMGVHPTVYELDQDPKGKDMERALSRLLGNSPAVPVVFIGGKLIGAMDRVMASHINGTLVPLLKEAGALWL
>gnl_Solly_v2.4_Solyc05g051730.1.1
MDMVMKLGSESPVVILSKSTCCISHSIETLIRGFGANPMVYELDKLSNGKEMEKALIELLGCKSSVPAVFIGEEFVGGSNEIISLNVRGKLKKLLLKANAIWI
>gnl_Solly_v2.4_Solyc08g036570.1.1
MQVVKESSSMRMVGESRMESIYERVRLLVSGNAVVVFTMSGCCMCHVVKQLLFGLGVGPTIVELDRDVAGKEIHALLFQLAGDGQQQPVPAVFVGGKFLGGIETVMACHINGTLVPLLKQAGALWL
>gnl_Solly_v2.4_Solyc10g008930.1.1
MKYVGEMRSRYKNSFITTSVAKSVSEHAIIVVAIRGCCMCHVVKNLLLGLGVNPTIFEVNNEDEDDVKTELSIITSGVGDGGGDGTTTEFPAVFVGGNLFGGLERVISTHISGELVPILKDVGALWL
>gnl_Solly_v2.4_Solyc10g008150.1.1
MVTENAVIVFRRRGCCMSHVIKRLLQCLGANPVMYDIEEKYENEAITELEDIGKSIDGGGDRREDRSLSSPLPAVFIGGELFGGLDRIMEAHISGELCPVLKNAGALWL
>gnl_Solly_v2.4_Solyc07g053550.1.1
MMQQALPYKSSCISLTPRVDRHHRVSNINSLLYVKGSKEELNNVVKDNAVIVVGRRGCCMSHVVKRLLHCLGANPAIYEIEEDDENEVVDELENIIVAGGSDRKDTGRLQFPAVFVGGELFGGLDRIMAAHITGELTPVLKKAGALWL
>gnl_Sorbi_v3.1_Sobic.003G418500.1
MAAADGGVSRLASQRAVVIFGTSNCCMCHAVKTLFSELGVGWAVHELDKDPGGKDMEKALARMVGRSPPVPAVFIGGKLVGPTDQVMALHLRGKLVPLLREAGALWL
>gnl_Sorbi_v3.1_Sobic.003G250600.1
MYQAIPYSSARPWLMPPAAEAAAVVAVKPEPVVVTTTTVVAEAAAAAEVESARPGAAAGAGAGAGDDDGGKAEVGRAVAESPVLVVGRRGCCLSHVVKRLLQGLGVNPAVHEVADESALAGVVPAADAAALPAVFVGGKLLGGLDRLMAVHISGELVPILKKAGALWL
>gnl_Sorbi_v3.1_Sobic.003G163700.1
MDRVTKLASQRAVVIFSTSSCCMCHTVTRLFRELGVNPTVVELDQDPRGKEMDKALARLLGRNPAVPAVFIGGRLVGSTDRVMSLHLSGNLVPLLRNAGALWV
>gnl_Sorbi_v3.1_Sobic.003G163500.1
MDQVTRLASQRAVVIFSTSTCCMCHTVTQLFRELGVNTMVVELDKEPRGKEMEKGLARLLGRSAGVPAVFIGGRLVGSTDKVMSLHLSGNLVPLLRNAGALWV
>gnl_Sorbi_v3.1_Sobic.009G232266.1
MYQAIPYSAGRPWPQPAPAMGVEATTAAAEERLLAAVRQQQPAPEAEAAAREEEVRRAVAECPVLVVGRRGCCLSHVVKRLLQGLGVNPAVHEVADAEAELAGVVDGGDVALPAVFVGGRLLGGLDRLMAVHISGDLVPILKDAGALWL
>gnl_Sorbi_v3.1_Sobic.005G204000.1
MDRMAKLASERAVVVFTASNCSMGDVVASLLNSLGVNAAVHDLDRDPRGQEMERELASRLGAGAGGRGSPAVPAVFVGGHLVGGTSRVMALHLAGELVPMLKSAGALWL
>gnl_Sorbi_v3.1_Sobic.005G203900.1
MAMEHVARLASERAVVVFTASNCSMGDVVTSLLSSLGVNAAVHDLDRDPRGMEMQRELARRLGAGATVPAVFVGGDLVGGTSRVMALHLSGELVPMLRNAGALWL
>gnl_Sorbi_v3.1_Sobic.008G117400.1
MAERVSRLSTEKAVVIFTTSQCPMCHTVTSLLISELGVCAAVHELDKDPRGRDMERELARCLGRAPPVPAVFIGGRLVGSTDKIMSLHLAGKLVPMLKAAGAIWL
>gnl_Sorbi_v3.1_Sobic.008G117800.1
MERVMQLASEHGVVEFTLSSCYMCRAVRLMMAELSVNARVHELDSDPRGKDMERALLKMLGGGRDPAVPAVFISGKLVGGIVSVMSLHLAGELVPMLVKSGMFLE
>gnl_Sorbi_v3.1_Sobic.008G118000.1
MAERVSRLSTEKAVVIFTTSQCPMCHTVTSLLISELGVCAAVHELDKDPRGREMERELARRLGRAPPVVPVVFIGGRLVGSTDMIMSLHLANKLVPMLKAAGAIWL
>gnl_Sorbi_v3.1_Sobic.008G117300.1
MERVMKIASERAVVVFTLSSCCMCHTVTQLMADQLSVNALVHELDSDPRGKDMERALLKMLGGRGPAVPAVFIGGKLVGGTNRVMSLHLAGELVPMLKSAGALWL
>gnl_Sorbi_v3.1_Sobic.008G117600.2
MERVMQLASERAVVVFTLSSCCMCHSVTQLLVADLSVNALVHELDRDPRGKDMERALLKMLGGGRGSAAVPAVFIGGKLVGGTNSVMSLHLAGELVPMLMNAGALWV
>gnl_Sorbi_v3.1_Sobic.008G117900.1
MERVMQLASERAVVVFTLSSCCMCHSVTQLLVADMSVNALVHELDRDPRGKDMERALLKMLGGGRGSAAVPAVFIGGKLVGGTNSVMSLHLAGELVPMLMNAGALWV
>gnl_Sorbi_v3.1_Sobic.004G156900.1
MQYAAAEQAWYMPAATTMAESAVARVERLASESAVVVFSVSSCCMCHAVKRLFCGMGVHPTVHELDLDPRGRELERALARLLGYGPAGAPVVPVVFIGGKLVGAMDRVMAAHINGSLVPLLKEAGALWL
>gnl_Sorbi_v3.1_Sobic.006G054600.1
MQYGAAAEQAWYMPVVAPSSSTVETAAERVERLASESAVVVFSVSTCCMCHAVKRLFCGMGVHPTVHELDLDPRGRELERALACLLGASGASAAGAPPVVPVVFIGGRLVGAMDRVMAAHINGSLVPLLKEAGALWL
>gnl_Sorbi_v3.1_Sobic.002G035000.1
MLRMELQQAESGVSAGAGGVADAVADADAMMMVVSAAPPHSHHAAHPPPSAPLAVYERVARMASANAVVVFSASGCCMCHVVKRLLLGLGVGPTVYELDQMMAAAGPGGGGREIQAALAQLLPPGQPPVPVVFVGGRLLGGVEKVMACHINGTLVPLLKQAGALWL
>gnl_Spipo_v2_Spipo4G0058700
MPGSSPRRRTAAGGRCDTLERVERLAAENAVVIFSVSTCCMCHAVKRLFCGMGVNPTVYELDEDPLGADMERAFLQLLGGPSAVPVVFVGGKLVGAMDSVMASHISGTLVPLLKEAGALWL
>gnl_Spipo_v2_Spipo22G0011200
MERVMWLASQKAVVVFSVGSCCLCHAMKTFLSNLGVNYAVHELDQEPHGREMQRALARLVGRGPPVPAVFIGGKLVGSMDRVMALHLGGDLLLLLRDAGAIWLLPSAAGRKTPL
>gnl_Spipo_v2_Spipo6G0002900
MDRVMYLASQKAVVIFSMTFCCLCHSMKAFFSNLGVSYDIHELDKSPHGKQMQVELTKLIGRNPPVPAVFIGGRLIGSMDKVMALHLSGDLLLILRDAGAIWLLPSKAGYGDF
>gnl_Spipo_v2_Spipo6G0003000
MDRVMRLASQKAVVIFSVSSCCLCHSMKAFFSNLGVSYAVHELDESPHGKQMQRELVKLVGRNPPVPAVFIGGRLLGSMDKVMAFHLSGDLLLILRDAGAIWLLPSKAGYRDD
>gnl_Spipo_v2_Spipo6G0003100
MDSVMRLASQKAVVIFSVSSCCFCHSMKAFFSNLGVSYAAHELDLLPHGKQMLRELAELVGRTPPVPAVFIGGRLVGTMEKVMALHLSGDLLLILRDAGNY
>gnl_Spipo_v2_Spipo0G0162000
MQEAIPYRRITNNGGGGAAAGGGGSRVKGMRSLVSETPVVVLGRRGCCMCHVVKRLLLGLGVNPAVCEMDDDGEEAAAVEEMAAAAPPGGSRPPPPQFPAVFIGGRHVGGLDRLMAAHIAGDLVPILKDAGALWL
>gnl_Spipo_v2_Spipo3G0040600
MDQVTKLSSQRAVVIFSSSSCCMCHAVKAFFQDLGVNYAAYELDEEPHGREMEKALVRLIGRNPPVPAVFIGGKLVGPTDRLMSLHLGGKLLPMLRDAGAKWL
>gnl_Spipo_v2_Spipo26G0023000
MQQAIPTGSASTSSSGSVGSCGTSAGGAVGGIRNLVAENPVLILSRGGCCMCHVVKRLLLGLGVNPVVCELDDDREEAAVMEELTGAPRPAERNQWLAPAPPQLPAVFIGGRFVGGLDRLMAAHISGDLVPILKDAGALWL
>gnl_Stras_v2.0_SGA_v2.0_scaffold253T45173
MHGGSWNWYNHNIPPKRSVATDPVERIERMASSSAVVIFSSSTCCMCHAVKRLFCSLGVGPTVYEIDQDPRGRDLEAALLAMLGTPQAAVPAVFVGGRLVGAMEGVMAAHISGALVPLLKEAGALWL
>gnl_Stras_v2.0_SGA_v2.0_scaffold1T00415
METIVKLASENGILILSKSSCCLSYAVQMLFQEIGARPLVYDVDEDPLLGKEIERALVRMGSGGPLPAVFVGGEFVGSTNEVMSLHLSGELVPLLRPYYEH
>gnl_Stras_v2.0_SGA_v2.0_scaffold1T00410
MDSLTRLTTDKPVVIFGKSTCCISHTIKTLICSFGANPTVYELDQMPNGQQLERAILAFSGQQTSLPAKKLVGGADEVMSLHVKGELVPLLKKAKAIWL
>gnl_Stras_v2.0_SGA_v2.0_scaffold1T00413
MDSLTRLTADKPVVIFGKSNCCISHTIKTLICSFGANPTVYELDEMPNGQQLELAILAFSGQQKSLPAVFVGKKLVGGADEVMSLHVKGELVPLLKKAKAIWL
>gnl_Stras_v2.0_SGA_v2.0_scaffold1T00414
MDRIRDLSSKKAAVIFTKSTCCMCHSIKALFYELGASPAVHELDQDPRGREMEWALRALGCSPTVPAVFVGGEFVGSAKDVITLHVDGSLKQRLIKAKAICSTFFSPLSFLLQI
>gnl_Stras_v2.0_SGA_v2.0_scaffold120T32936
MQVAKDVQPPPPPVAAGDLSAAPVNVDAALEKVGLLVRRNAVVVFTVSGCCMCHVVKQLLLGLGVGPAVVELDRDPSGAEIHALLLRLAGGGRRQQVVPAVFVGGKYVGGIETVMACHINGTLVPLLKDAGALWL
>gnl_Stras_v2.0_SGA_v2.0_scaffold223T42821
MQVVRGMQFSTVVSGELAALVRRNAVVVFTVGGCCMCHVVKQLLLGLGVGPALVEIDGGSEIHGLLLRLSSGRRAVVPAVFVGGEYLGGVEAVMACHISGALVPLLKNAGALWL
>gnl_Stras_v2.0_SGA_v2.0_scaffold44T16934
MQMGRSSNDPFESIERMASSGAVVILSSSTCCMCLAVERLLRGLGVGPTVYEIESDSLAAALRGLVGGPAAVPAVFVGGRLVGAMEQVVAAHVAGALVPLLKEAGALWL
>gnl_Stras_v2.0_SGA_v2.0_scaffold11T05751
MEKIVKLASENGILIFSKSSCCLCYTVQVLFQEIGARPLVYEVDHDPMGHEIELALRRLMGSDFGPLPAVFVGGELVGSTNEVMSLHLSGSLVPLLRPYHVQ
>gnl_Stras_v2.0_SGA_v2.0_scaffold46T17430
MQYQSQHGYYSSPSALEKVVKLASGSAVVIFSLSTCCMCHAVKRLFCGMGVNPTVYELDEDPRAGKDIERALSQLLGSGADSAVPVVFIGGKLIGSMDRVMAAHIGGNLVPLLKEAGALWL
>gnl_Stras_v2.0_SGA_v2.0_scaffold2T01426
MDRISDLSSKKAVVIFTKSTCCMCHSIKALFYELGASPAVHELDHDPTGREMEWALRALGCNPTVPAVFVGGEFVGSARDVISLHVDGTLKKRLIKAKAIWF
>gnl_Stras_v2.0_SGA_v2.0_scaffold34T13621
MEKYVMELGAGNPVVVFSKTSCCMSYAIVMLIRGFGANPVVYELDNVPYGRQMEKALMSLGCNPSVPAVFIGQEFIGGSNEIMSLNVKGKLKPLLMKANAIWM
>gnl_Stras_v2.0_SGA_v2.0_scaffold309T48167
MQHAPPPANTASAGGSGDAPPGSSDAGGKKARHLVAENAVVVFAREDCCMCHVIKLLLHGHGVNPAIRHVSDRDETDVTRELSRYLRRRGGAALLQFPAVFVGGELFGGLDEVMGAHISGELVPKLKAAKALWL
>gnl_Stras_v2.0_SGA_v2.0_scaffold599T53123
MDRIAKISSQRAVVIFSKSSCCMCHAIKRLFYEQGVSPFIYEVDEDPRGKEIEWALTKLGCSPCVPAVFIGGRLVGSANQVLTLQLDGSLKIMLKDAGALWL
>gnl_Stras_v2.0_SGA_v2.0_scaffold172T39072
MDKVVKLASENGILIFSKSTCCLCYAVQILFQELGANARIYEVDRDPDGTEIEKALARMGCNGPLPAVFIGGNLVGSTNEIMSLHLSGSLISMLKPFHQPN
>gnl_Stras_v2.0_SGA_v2.0_scaffold175T39306
MERVIKLASQNPIVIFSKSSCCMCHAITKLFHEHGSSPVVYELDEQVDGKEIERALVMGLGRSPPIPAVFIGGKFVGLAQDVLTFHLDGSLRRMLKDAGALWL
>gnl_Stras_v2.0_SGA_v2.0_scaffold16T07647
MQQALSSTNGAHAAGVSPPENGGSGGHHGKKVRDVVAENAVVVFARESCCMCHVVKLLLHGHGVSPVIRLVSEGDEADVRRELSEFLRRSGGGGAAAPPQLPAVFVGGELLGGVDQIMGAHISGELVPRLRAARALWL
>gnl_Stras_v2.0_SGA_v2.0_scaffold36T14355
MDKIVKLASENGILIFSKSSCCLCYTVQILFQELGAHARIYELDHELDGTEIEKALARMGCKGPVPAVFIAGKLVGSTNEVMSLHLSGSLLSMLRPFQQPNI
>gnl_Theca_v1.1_Thecc1EG004552t1
MDKVRDLASKKAAVIFTKSSCCMCYSIKTLFYELGASPAIHELDHDPSGRDMEWALRGLGCDPSVPAVFIGGRFVGSAKDVISLHVDGSLKQMLIDAKAIWF
>gnl_Theca_v1.1_Thecc1EG004554t1
MEVVTRMVADRPVVIFSRSSCCMSHTIKTLISGFGANPTVYELDEIQNGQQVERALQQMGCKPSVPAVFIGQQLIGGPNQVMTLQVKNQLVPLLIRAGAIWI
>gnl_Theca_v1.1_Thecc1EG004551t1
MDKVMRLASEKGVVLFSKSSCCLCYAVKILFQELGVSPVVHEIDQDPEGRDMEKALTRLGCNAPVPAVFIGGKLVGSTNEVMSLHLSGGLIPLLKPYQLC
>gnl_Theca_v1.1_Thecc1EG029438t1
MVSNIAIDSEASATMKLDNPYQIVRQLASTNAVVLFSMSGCCMCTVAKRLLFGLGVGPTIIELDHHVSGPDIQAVLFQLAADGRQPVPAVFVGGKFLGGIETLMACHINGTLVPLLKEAGALW
>gnl_Theca_v1.1_Thecc1EG029795t1
MTHIIIPPSPSTYSKPLFTICNLLNHIYVTVYSMQEAISYKSHMAATANGSSSPLRNSLGGSNSSGGLVANGTENSVTKLVLENAVIVFGRQGCCMCHVVKRLLLGHGVNPAVCEVDEEKEEAVLTELSRINGERGGERGGVQFPAVFVGGKLFGGLDRVMSTHISGELVPILKDAGALWL
>gnl_Theca_v1.1_Thecc1EG017271t1
MHCQTGSWGSYVPTSTRSVGDPLERIERLASENAVVIFSISTCCMCHAIKRLFCGMGVNPTVYELDEDPRGKDMERALMRLLRSSSAVPVVFIGGKLVGAMDRVMASHINGTLVPLLKEAGALWL
>gnl_Theca_v1.1_Thecc1EG021154t1
MERVTKLASEKPVVIFSKSSCCMCHTIKTLFYDFGVNPAVHELDEIARGREIEQALSRLGCSPSVPAVFVGGELVGGANEVMSLHLNRSLIPMLRRVGALWV
>gnl_Theca_v1.1_Thecc1EG021153t1
MDRVAKLASQKAVVIFSKSSCCMCHAIKRLFYEQGVSPAIYELDEDARGKEMEWALVRLGCNPPVPAVFIGGKFVGSANTIMTLQLNGSLKNLLKNAGAIWL
>gnl_Theca_v1.1_Thecc1EG008510t1
MHYQGDSWGYYVPTRSMGSDPMERVVKLASESAVVIFSLSTCCMCHAVKRLFCGMGVNPTVYELDQDPRGKEMERALMRLLGNSQAVPVVFIGGKLIGAMDRVMASHINGTLVPLLKDAGALWL
>gnl_Theca_v1.1_Thecc1EG008240t1
MQQAIPYKSWPLPCATTTSHRAPSTLGHNNLVLSRGGGSKDVLNIVLENAVIVFARKGCCMSHVVRRLLLALGVNPAVYEIDDKDEVGVLNELEMICKGDGKDKKVQLPAVFIGGRLFGGLDKVMATHISGELVPVLKDAGALWL
>gnl_Utrgi_v4.1_Scf00415.g17264.t1
MEKILELTSKNGVVVFSKSSCCISYAVVILLQELGVHPMIHDIDNVPEEKEIERALSGMGCSGPIPAVFIGGRLVGSINEVMSLHLSGNLIPLIRMCPRPGLLRVFLSAAQDEASGEEPSLEEASIDQPQPHILFLINKKYWKEKDKAMPF
>gnl_Utrgi_v4.1_Scf00234.g13389.t1
MDTSHSLLHLVLMQCAHFPSHPSVCTSPYKYQACPSAGTCIAVMEDISRIASQKAVVIFSKSSCCMCHAIKRLFYEQGVSPLIHELDEDATRGKEIERALSRLGFSPAVPAVFIGGESLGSVYSVITLHLNGLLKQMLKDAGALWL
>gnl_Utrgi_v4.1_Scf00368.g16385.t1
MKQNHTTAENGCVKNLLKSRWFPIHAPCYSVLKYLFLLHSDRSTEELNRNLEFPPYISKRPIEAGRLNPKPHSLPSHCVALAGVGMEKISKLKSANGVLIFSKSTCCLCYAVQMLFQELRVHPTVYELDSELDGKEVERALKKLGCSSPVPTVFIGGQLIGSTNEVMSHHLGGRLVPLLRPYQNLPLT
>gnl_Utrgi_v4.1_Scf00792.g21804.t1
MCHSIKALFYELGASPAIHELDQEPRGKEMEWALRGLGCNPPVPAVFIGGELIGSAKDVISLHVDGSLKKRLISAKAIWL
>gnl_Utrgi_v4.1_Scf00591.g19846.t1
MDIVSKMVAEKPVVIISKRSCCMSLSISSLLSGFGVKVTVYEIDEMGRGREVEQALARLGCDPVVPAVFIGGRFVGGASEVMSLHINRSLKPMLKSAGALWV
>gnl_Utrgi_v4.1_Scf00111.g9005.t1
MQYHAESCYYMPPFRSGLPSVDSLERVVRLASGSAVVIFSLSSCCMCHAVKRLFCGMGVNPTVYELDQDPRGKEIERTLSLLLGGAASSVPVVFIGGKLVGAMDRVMASHIGGTLVPLLKEAGALWL
>gnl_Utrgi_v4.1_Scf00544.g19273.t1
MERVNRMVAEKPVVIFSKTSCCMSHTIKTLFSDFGVNPTIYELDEIPRGREIEQLLGSDTAVPAVYIGGKFAGGSDEILNLHLKGDLKRMLKKAGALWL
>gnl_Utrgi_v4.1_Scf00411.g17218.t1
MSSKSSATSSLYSLPSSRAPATVDAMERVVRLASGSAVVIFSMSSCCMCHAVKRLFCGMGVNPTVYELDHDPRGKELERALSRLLGGSSAVPVVFIGGKLVGAMDRVMASHINGTLVPLLKEAGALWL
>gnl_Utrgi_v4.1_Scf01707.g25261.t1
MPLPAAAGDVLPHAADDTILFNEQGGRVPHLLTATSSSQFVSMHHQALLGDPFPAKSTVETAVADNAVVVFARRGCCLCYVVKLLLNCHGVNPALFDVDDKNEGDVESELTRIVGERPVAASLLPVLFVGGELFGGLEDLVRAHISGELVSSLRKARALWL
>gnl_Utrgi_v4.1_Scf00055.g5800.t1
MQSQAFYRSNPAGEAGPGRTSEIEKLVAENAVVVFARRGCCMCHVVKLLLQGHGVSPLISEVDEKKEGDVAFELSIISGGGQPPPLPMVFVGGEMFGGVEEVMCAHISGDLVPRLRQAKALWL
>gnl_Utrgi_v4.1_Scf00001.g286.t1
MEIGNQAAEVVVAALERDMEEGYERVRALVCSNAVVVFTMSGCCMGHVVKQLLFGLGVGPVIIELDREGEEVFSFLRSISGGGQAVPSVFIGGSFLGGIEAVLACHINGSLVPLLKHAGALWL
>gnl_Utrgi_v4.1_Scf03485.g26230.t1
MCIVTSPPLTLHRLLLFSSSLNNSFPNSAASQNSPPSRTMQQQAFYRSAAAADDPETDDVAGSRKLSEIGKLVAENAVVVFARRGCCMCHVVKLLLQGHGVSPLIFEVDEKKEGGVASELSTIGGLGRQPPRLPVVFVGGEMFGGLEELMAAHISGELVPKLRQAKALWL
>gnl_Utrgi_v4.1_Scf00037.g4378.t1
MQCWSSCYQAEGSQGFLFDPLESIERMASASAVVIFSVSTCCMCHAVKRLFSNMGVSPVVYEIDENALGKELARGLATMLGGTSVVPAVFIGGKLIGTMDRVMAAHINGKLVPLLKEAGALWL
>gnl_Vitvi_Genoscope.12X_GSVIVT01000932001
MADPLERVARLASENAVVIFSLSSCCMCHAVKRLFCGMGVNPTVYELDQDPRGKEIERALMRLLGNSPAVPVVFIGGKLVGSMDSVMASHINGTLVPLLKEAGALWL
>gnl_Vitvi_Genoscope.12X_GSVIVT01017786001
MERAVARLASERPVVIFSKSSCCMCHTIKTLFSDFGVNPAVHELDEMPRGREIEQALARLGCNPTVPTVFIGGERVGGTNEIMTLHLNRSLIPMLKRAGALWV
>gnl_Vitvi_Genoscope.12X_GSVIVT01017787001
MDRVGKLASQKAVVIFSKSSCCMSHAIKRLFYEQGVSPAIHELDEDSRGKEMEWALMRLGCNPSVPAVFIGGKFVGSANTVMTLHLNGSLKKMLKEAGAIWL
>gnl_Vitvi_Genoscope.12X_GSVIVT01020614001
MQEALPYKTWLPIPREPRINTPTTPLHNQLLLPGTTNITNMVSENAVIVFGRRGCCMTHVVKRLLLGLGVNPAVCEVNEEDEIGVLDELGMEGCLGGWIESWPLILLENWFPY
>gnl_Vitvi_Genoscope.12X_GSVIVT01021124001
MGECIYVTHSSLIAGEDAKEGRPQFPAVFMGGQLFGGLERVMATHISGELVPILKKAGALWL
>gnl_Vitvi_Genoscope.12X_GSVIVT01021531001
MIRSPYSLYCRLVLLLQNPTNTATRYSLPSYVLKSNSWNLKLYCSLEPESMQMKESGMIEEQLGMDGEAHEKPETTYEAVRRLGSSNAVVVFSLSGCCMCHVMKQLLFGLGVGPTIVELDKEKYGSEMQSVLYQLAGGQHSVPAVFVGGKFLGGIETLMSCHINGTLVPLLKAAGALWL
>FraveV4A2_2g24940.t1
MDKVIRLASANDVVIFSKSSCCLCYAVNILFQEIGVRASVNEIDNDPDGREMEKCLMRMGCSSVPAVFIGGQLIGSTNEVMSLHLKGQLIPKLKAYEQKATS
>FraveV4A2_2g24941.t1
MESVRELATEKAAVIFTKSSCCICHSVKSLFYELGASPAIHEIDRYSNGRDMESALRQLGCNPSFPAVFIGGKYVGSSKDIISLHVDGSLKQMLKDARAIWF
>FraveV4A2_2g24950.t1
MDMVARLVDQKPLVIFSKSSCCMSHSIKTFLYDFGANPTVYELDQMPNGQQIERALLQLGCRPSVPAVFIGQQFIGGTNTVMSLHMQNKLVPLLMRAKAIWIWNDK
>FraveV4A2_2g24960.t1
MDMITSMVAGKPVVIFSRSTSDMSHSIVSLITGYGANPTVYELDQIPNGQAIERVLVEQLNCEPCVPAVFIGQQFVGGTNQVMTLQLRNQLAPKLLAANAIWLWNQQ
>FraveV4A2_3g08470.t1
MQAIPYGSWASGAHLSTTREQHDVSVSAPTTVAASVQKLVSENAVIVVGRRGCCMSHVVTRLLLGHGVNPTVFDVDEDDEAAVVVELRKMMTIVGDESVIDNWPQFPVVFVGGKLFGGLEKVMATHISGELVPVLKEAGALWL
>FraveV4A2_3g30690.t1
MEVAKMISSNASEATEKVEASRRRYEMVWQLGSCDRVVVVSASGCPMCTVAEHLLFSLGVGPTIVVLDRHVDGPAIREVLREMMEDEQQPAVPAVFIGGKFLGAVEALMAYHINGNLVPLLKHSGALWL
>FraveV4A2_4g17430.t1
MDRVAKLASQKAVVIFSKSSCCMSHAIKRLFYEQGVSPAIYELDEESRGKEMEWALMRLGCQPSVPAVFIGGKFVGSANTVMTLHLNGTLKKLLKDAGALWL
>FraveV4A2_4g17440.t1
MEAVTKMVSERPVVIFSKSSCCISYSIKTLLSDFGVNPAVYELDEMQRGREIEQALLRLGCSPSVPAVFIGGEFVGGANEIMSLHLKRSLIPMLKRVGALWI
>FraveV4A2_4g17471.t1
MEAVTKMASERPVVIFSKSSCCMSHSIKTLLSDFGVNPAVYELDEMHRGREIEQALLRLGCSPSVPAVFIGGEFVGGANEVMSLHLKRSLIPMLKRVGALWV
>FraveV4A2_4g17490.t1
MEAVTKMVSERPVVIFSKSSCCISHSIKTLLSDFGVNPAVYELDEMQRGREIEQALLRLGCSPSVPAVFIGGEFVGGANEVMSLHLKRSLIPMLKRVGALWV
>FraveV4A2_4g17491.t1
MKQHTPNEKQKRRTKCIYGSKAVTKMASERPVVIFSKSSCCMSHSIKTLLSDFGVNPAVYELDEMQRGREIEQVLLRLGCSPSVPAVFIGGEFVGGANEVMSLHLKRSLIPMLKRVGALWV
>FraveV4A2_4g17500.t1
MEAVTKMASERPVVIFSKSSCCMSHSIKTLLSDFGVNPAVYELDEMQRGREIEQALLRLGCSPSVPAVFIGGEFVGGANEVMSLHLKRSLIPMLKRVGALWV
>FraveV4A2_4g17501.t1
MEVVTKLASERPVVIFSKSSCCMSYTIKTLFCDFGVNPAVHELDEMQRGKEIEQALLRLRCSPSVPAVFIGGEFVGGANEVMSLHLKRSLIPMLKRVGALWCMHELW
>FraveV4A2_4g23190.t1
MQYQTEHYQAESWGYYMPMRSMHTADPLERVARLASKSAVVIFSLSSCCMCHAVKRLFCGMGVNPTVYELDQDPRGKEIERALMRLLGNSSAVPVVFIGGKLIGAMDRVMASHINGSLVPLLKEAGALWL
>FraveV4A2_6g38840.t1
MEVARMISNGAAEVDASRWRYEMVSQLGSCNRVVVFSASGCPMCTVAEHLLFSLGVGPTIVVLDRHVEGPAIREVLRELADEQQPEVPAVFIGGKFVGGVEALMACHINGNLVPLLKHSGALWL
>FraveV4A2_6g53900.t1
MHYQTESWGSYMVTRSSYSDPLERIERMASESAVVIFSVSTCCMCHAIKRLFCGMGVNPTVYELDEDPRGGKDLERALMRLMGTSNAVPVVFIGGKLVGTMDRVMASHINGSLVPLLKQAGALWL
>Maldo_HF_02838
MDTVARLVDEKPLVIFSKSSCCMSHSTKSFLRGFGANPTIYELDQMPNGQQIERALLQLGCRPSVPAVFIGQQFVGGNNTVMGLHVQNKLVPLLMRAKAIWIWNENMVAEKPVVIFSKSSCCMSHTIKTLISSYGANPTVYELDEMPNGQAIERTLVQELRCEPSVPAVFIGQQFVGGAEKVMSLQVRNQLVPMLIRSNAIWVWNRT
>Maldo_HF_02841
METVRQLASEKAAVIFTKSSCCICHSVKTLFYELGASPAIHELDRYANGRDMEWALRNLGCNPALPAVFIGGKYVGSSKDIISYHNVRELASEKAAVIFTKSSCCICHSVKTLFYELGASPAIHELDRYANGRDMECALRNLGCNPALPAVFIGGKYVGSSKDIISYHFSKMDKVMRLASEKGVVIFSKSSCCLCYAVKILFQEIGVSPVVHEIDQDPEGREMEKALTRMGCTAPVPAVFIGGNLIGSTNEVMSLHLKGQLIPKLKPYQQ
>Maldo_HF_16771
MEGLKVEVDDGGEGDAIVTLAAIITTEISVVKHLFGSLARRSGSFSISSCCMCHAIKPLFCSMGINPIVHVLDEDPRGKDLERVLMRLLGTSSAESASSMKRRLTVRRLTKPSWFILLGTMAYIAKLCPPVLEFRINLDRIIRICPQPAAITTNQIIRSTPSTP
>Maldo_HF_16772
MSVTKSQVWQPCKKKRYCMCHAIKPLFCGMGINPTVHVLDEDPRGKDLERVLMRLLGTSSAESTSSMKRRLTVGRLTKPPWFILLVTMAYIAKLCPPVLEFRINLDRIIKICPPWPTFSLGSDRRSLILCIRICSSISYPWT
>Maldo_HF_18049
MQSETIPLGTWIPGTRPSHAASSRDIPREQHVAAASVQKLVSENAVTVVGRRGCCMCHVVKRLLLGHGVNPTVFEVDEDDETGVVIELRKLTGEGQEDWQQFPVVFVGGKLFGGLERVMATHITGELVPVLKQAGALWL
>Maldo_HF_26218
MIHYQAAAESWGYYVPVRMSMGDPLERVARLASKSAVVIFSVSSCCMCHAVKRLFCGMGVNTTVYELDQDPRGKEIERALMRLLGNSSAVPVVFIGGKLVGAMDRVMASHINGSLVPLLKEAGALWL
>Maldo_HF_26648
MDAVTNMASERPVVIFSKSSCCMSHSIKTLLCDFGVNPAVYELDQMQRGREIEQALSRLGCNPTVPAVFIGGELVGGANEVMSLHLKRSLIPMLKRVGALWV
>Maldo_HF_26649
MDRVTKLASQNAVVIFSKSSCCMSHAVKRLFYEQGVSPEIYELDEESRGKEMECALTRLGCQPSVPAVFIGGKFVGSANTVMTLHLNGSLKKLLKDAGALWL
>Maldo_HF_28367
MESVRQLASEKAAVIFTKSSCCICHSVKTLFYELGASPAIHELDRYTNGRDMEWALRNLGCNPALPAVFIGGKYVGSSKDIISYHVDGSLKQMLKDAKAICCITLMESVRELASEKAAVIFTKSSCCICHSVKTLFYELGASPAIHELDRYANGRDMEWALRNLGCNPALPAVFIGGKYVGSSKDIISYHMDKVMRLASENGVVIFSKSSCCLCYAVNILFQEIGVSPVVHEIDQDPEGREMEKALTRLGCTAPVPAVFIGGNLIGSTNEVMSLHLKGQLIPQLKPYQQQT
>Maldo_HF_28369
MDTVARLVDEKPLVIFSKSSCCMSHSTKSFLRGFGANPTIYELDQMPNGQQIERALLQLGCRPSVPAVFIGQQFVGGNNTVMGLHVQNRLVPLLMRAKAIWIWNDHMVAQKPVVIFSKSSCCMSHTIKSLISSYGANPTVYELDEMPNGQAIESALVQQLKCQPSVPAVFIGQQFVGGADRVMSLQVRNQLVPMLIRSNAIWVWTRT
>Maldo_HF_28372
MDTITSMVAEKPVVIFSKSSCCMSHTIKSLISSYGANPTVYELDEMPNGQAIESALVQQLKCQPSVPAVFIGKQFVGGADQVMSLQVRNQLAPMLIRSNAIWVWNRT
>Maldo_HF_32932
MHYQTESWGSCMPTRTSMGIEDPLERIERMASESAVVIFSISSCCMCHAIKRLFCGMGVNPTVYELDEDPRGKDLERALMRLLGTSSAVPVVFIGGKLVGAMDRVMASHINGTLVPLLKEAGALWL
>Maldo_HF_39059
MHYQTESWGSYMPTRTTMGMGDPMERIERMASESAVVIFSISSCCMCHAIKRLFCGMGVNPTVYELDEDPRGKDLEKALTRLLGTSSAVPVVFIGGKLVGAMDRVMASHINGTLVPLLKEAGALWL
>Malba_003392
MDKVMRLASEKGVVIFSKSSCCLCYAVKILFQEIGVSPVVHEIDQDPEGREMEKALTRMGCTAPVPAVFIGGNLIGSTNEVMSLHLKGQLIPKLKPYQQ
>Malba_003393
MESVRELASEKAAVIFTKSSCCICHSVKTLFYELGASPAIHELDRYANGRDMECALRNLGCNPALPAVFIGGKYVGSSKDIISYHVDGSLKQMLKDAQAIWF
>Malba_003395
METVRQLASEKAAVIFTKSSCCICHSVKTLFYELGASPAIHELDRYANGRDMEWALRNLGCNPALPAVFIGGKYVGSSKDIISYHVDGSLKQMLKDAKAIWF
>Malba_003397
MDTVARLVDEKPLVIFSKSSCCMSHSTKSFLRGFGANPTIYELDQMPNGQQIERALLQLGCRPSVPAVFIGQQFVGGNNTVMGLHVQNKLVPLLMRAKAIWIWNEK
>Malba_003398
MDTITSMVAEKPVVIFSKSSCCMSHTIKTLISSYGANPTVYELDEMPNGQAIERTLVQELRCEPSVPAVFIGQQFVGGAEKVMSLQVRNQLVPMLIRSNAIWVWNRT
>Malba_005128
MHYQAAAESWGYYVPVRMSMGDPLERVARLASKSAVVIFSVSSCCMCHAVKRLFCGMGVNPTVYELDQDPRGKEIERALMRLLGTSSAVPVVFIGGKLIGAMDRVMASHINGSLVPLLKEAGALWL
>Malba_009350
MMQYQAAAESWGYYVPVRMSMGDPLERVARLASKSAVVIFSVSSCCMCHAVKRLFCGMGVNTTVYELDQDPRGKEIERALMRLLGNSSAVPVVFIGGKLVGAMDRVMASHINGSLVPLLKEAGALWL
>Malba_011698
MDRVAKLASQKAVVIFSKSSCCMSHAIKRLFYEQGVSPAIYELDEESRGKEMEWALIRLGCQPSVPAVFIGGKLVGSANTVMTLHLNGSLKKLLKDAGALWL
>Malba_011700
MEAVTKMASERPVVIFSKSSCCMSHSIKTLLCDFGVNPAVYELDEMQRGREIEQALSRLGCNPTVPAVFIGGELVGGANEVMSLHLKRSLIPMLKRVGALWV
>Malba_013394
MQSQTIPYGTWIPGTRAGHATPSSRDASREQHLAAASVQKMVSENAVTVVGRRGCCMCHVVKRLLLGHGVNPTVFEVDEEDETGVVVELRRLIGADQEDWPQFPVVFVGGKLFGGLERVMATHITGELVPVLKQAGALWL
>Malba_019478
MDKVMRLASENGVVIFSKSSCCLCYAVNILFQEIGVSPVVHEIDQDPEGREMEKALTRLGCTAPVPAVFIGGNLIGSTNEVMSLHLKGQLIPQLKPYQQQT
>Malba_019479
MESVRELASEKAAVIFTKSSCCICHSVKTLFYELGASPAIHELDRYANGRDMEWALRNLGCNPALPAVFIGGKYVGSSKDIISYHVDGSLKQMLKDAQAIWF
>Malba_019480
MESVRQLASEKAAVIFTKSSCCICHSVKTLFYELGASPAIHELDRYTNGRDMEWALRNLGCNPALPAVFIGGKYVGSSKDIISYHVDGSLKQMLKDAKAIWF
>Malba_019482
MDTVTRLVDEKPLVIFSKSSCCMSHSTKSFLRGFGANPTIYELDQMPNGQQIERALLQLGCRPSVPAVFIGQQFVGGNNTVMGLHVQNRLVPLLMRAKAIWIWNDQ
>Malba_019483
MDTITSMVAQKPVVIFSKSSCCMSHTIKSLISSYGANPTVYELDEMPNGQAIESALVQQLKCQPSVPAVFIGQQFVGGADRVMSLQVRNQLVPMLIRSNAIWVWTRT
>Malba_019484
MDTITSMVAQKPVVIFSKSSCCMSHTIKSLISSYGANPTVYELDEMPNGQAIESALVQQLKCQPSVPAVFIGKQFVGGADQVMSLQVRNQLAPMLIRSNAIWVWNRT
>Malba_026318
MQSETIPLGTWIPGTRPSHAASSRNIPREQHVAVASVQKLVSENAVTVVGRRGCCMCHVVKRLLLGHGVNPTVFEVDEDDETGVVIELRKLTGEGQEDWQQFPVVFVGGKLFGGLERVMATHITGELVPVLKQAGALWL
>Malba_034551
MDRVTKLASQNAVVIFSKSSCCMSHAVKRLFYEQGVSPEIYELDEESRGKEMECALTRLGCQPSVPAVFIGSKFVGSANTVMTLHLNGSLKKLLKDAGALWL
>Malba_034552
MDAVTNMASERPVVIFSKSSCCMSHSIKTLLCDFGVNPAVYELDQMQRGREIEQALSRLGCNPTVPAVFIGGELVGGANEVMSLHLKRSLIPMLKRVGALWV
>Malba_037823
MQVAKKPSGISMDPTNMAAESAAGKMLAETMSPPIPYEMVRQLGACNTVVVFSMSGCCMCTVAKRLLFGLGVGPTIIELDEHVAGPDIQAVLYELAVDGQQPIPAVFVGGKFLGGVETLMAWHINGTLVPLLKDSGALWL
>Malba_039153
MHYQTESWGSCMPTRTSMGMEDPLERIERMASESAVVIFSISSCCMCHAIKRLFCGMGVNPTVYELDEDPRGKDLERALMRLLGTSSAVPVVFIGGKLVGAMDRVMASHINGTLVPLLKEAGALWL
>Malba_043760
MHYQTESWGSYMPTRTTMGMGDPMERIERMASESAVVIFSISSCCMCHAIKRLFCGMGVNPTVYELDEDPRGKDLEKALTRLLGSSSAVPVVFIGGKLVGAMDRVMASHINGTLVPLLKEAGALWL
>Malsi_03g023950
MDKVMRLASEKGVVIFSKSSCCLCYAVKILFQEIGVSPVVHEIDQDPEGREMEKALTRMGCTAPVPAVFIGGNLIGSTNEVMSLHLKGQLIPKLKPYQHPILPSLIVIWEAYKEKKKRSIFLSIDSSTL
>Malsi_03g023960
MESVRELASEKAAVIFTKSSCCICHSVKTLFYELGASPAIHELDRYANGRDMECALRNLGCNPALPAVFIGGKYVGSSKDIISYHVDGSLKQMLKDAQAIWF
>Malsi_03g023970
METVRQLASEKAAVIFTKSSCCICHSVKTLFYELGASPAIHELDRYANGRDMEWALRNLGCNPALPAVFIGGKYVGSSKDIISYHVDGSLKQMLKDAKAIWF
>Malsi_03g023990
MDTVARLVDEKPLVIFSKSSCCMSHSTKSFLRGFGANPTIYELDQMPNGQQIERALLQLGCRPSVPAVFIGQQFVGGNNTVMGLHVQNKLVPLLMRAKAIWIWNENMVAEKPVVIFSKSSCCMSHTIKTLISSYGANPTVYELDEMPNGQAIERTLVQELRCEPSVPAVFIGQQFVGGAEKVMSLQVRNQLVPMLIRSNAIWDCIPSPVFHRTLNRSICLVYLFTREFVLYDS
>Malsi_05g026730
MQVAKKPSGISMDPTNMAAESAAGKMLAETMSPPIAYEMVRQLGACNTVVVFSMSGCCMCTVAKRLLFGLGVGPTIIELDEHVAGPDIQAVLYELAVDGQQPIPAVFVGGKFLGGVETLMAWHINGTLVPLLKDSGALWL
>Malsi_05g029450
MQSQTIPYGTWIPGTRAGHATPSSRDASREQHLAAASVQKMVSENAVTVVGRRGCCMCHVVKRLLLGHGVNPTVFEVDEEDEIGVVVELRRLIGADQEDWPQFPVVFVGGKLFGGLERVMATHITGELVPVLKQAGALWL
>Malsi_07g002080
MCHTIKPLFCDTGINPTVHVLDEDPRGKDLERALMRLLGTSSAESASGMKHRLTVGQLTKPPWFILLVTIAYIAKLCSPPISPPPSPSAYFTMPRPWQWMQLFETPSPPFYSPSSHFSPQRHFYLAIDRHQFKMETLMDLLGWQVGVWGCLLWSTAAHVTSSTPLAPSLPTSLISLWLLWTTLLHLAEMVMARKFSILYLTEMVMVRD
>Malsi_07g002090
MGWNVVWRVKTHKPKIAPTRSSEVRPVLHNYSATRCYHHQPYDQKYSQYSIIIRQPAVITTNQPLFCGMGINLTVHVLDEDPRGKDLERALMRLLGTSSAESASGMKRRLTVGRLTKLLLVTMAYIAKLCPPVLEFRINLDRIIRICPQPAAITTNQIIRSTPSTPQLFGNPPLSPPTR
>Malsi_09g000850
MHYQTESWGSCMPTRTSMGIEDPLERIERMASESAVVIFSISSCCMCHAIKRLFCGMGVNPTVYELDEDPRGKDLERALMRLLGTSSAVPVVFIGGKLVGAMDRVMASHINGTLVPLLKEAGALWL
>Malsi_11g024900
MDKVMRLASENGVVIFSKSSCCLCYAVNILFQEIGVSPVVHEIDQDPEGREMEKALTRLGCTAPVPAVFIGGNLIGSTNEVIIDSLTSCLVAEKMNDYDGKCGLGEAEFYEWRKLSVWGFEFGEERRRRGAYAMGQRGEHIALKFRIYDGTDIGINTYAPSMTVSSLKKRLLAEWPQAKTVTPKSVDEVKIIHGGKVLENSKTLADSRITAGNQTGEAVIMHAVVQPLVPKNKRTGNIWVSEISCVFMEDDRCLISIWDEFCAGKKQKDMQKMNSCSCTLL
>Malsi_11g024910
MESVRQLASEKAAVIFTKSSCCICHSVKTLFYELGASPAIHELDRYTNGRDMEWALRNLGCNPALPAVFIGGKYVGSSKDIISYHVDGSLKQMLKDAKAICCITRSLRNQLLFLVMESVRELASEKAAVIFTKSSCCICHSVKTLFYELGASPAIHELDRYANGRDMEWALRNLGCNPALPAVFIGGKYVGSSKDIISYHVDGSLKQMLKDAQAIWF
>Malsi_11g024930
MDTVARLVDEKPLVIFSKSSCCMSHSTKSFLRGFGANPTIYELDQMPNGQQIERALLQLGCRPSVPAVFIGPQFVGGNNTVMGLHVQNRLVPLLMRAKAIWIWNDQL
>Malsi_11g024940
MDTITSMVAQKPVVIFSKSSCCMSHTIKSLISSYGANPTVYELDEMPNGQAIESALVQQLKCQPSVPAVFIGQQFVGGADRVMSLQVRNQLVPMLIRSNAIWDCIPSPVFHCPLNRSICLACLFSRELVFYDS
>Malsi_13g010950
MQGILLDVAVLLFHGMGVVWGQIAEPKKEEPLIITITFFVLFKLWAMAMPVRADTVPLPTPARRQKYPTHRLPPPDTAASASDRHNIRAAAESWGYYVPVRMSMGDPLERVARLASKSAVVIFSVSSCCMCHAVKRLFCGMGVNPTVYELDQDPRGKEIERALMRLLGTSSAVPVVFIGGKLIGAMDRVMASHINGSLVPLLKEAGALWL
>Malsi_13g014940
MDRVAKLASQKAVVIFSKSSCCMSHAIKRLFYEQGVSPAIYELDEESRGKEMEWALIRLGCQPSVPAVFIGGKLVGSANTVMTLHLNGSLKKLLKDAGAFKLISIGRCHAKI
>Malsi_16g011440
PLPNFRRQKYPIRRLPPPDTAASASDHQRIRAAAESWGYYVPVRMSMGDPLERVARLASKSAVVIFSVSSCCMCHAVKRLFCGMGVNTTVYELDQDPRGKEIERALMRLLGNSSAVPVVFIGGKLVGAMDRVMASHINGSLVPLLKEAGALWL
>Malsi_16g015640
MDAVTNMASERPVVIFSKSSCCMSHSIKTLLCDFGVNPAVYELDQMQRGREIEQALSRLGCNPTVPAVFIGGELVGGANEVMSLHLKRSLIPMLKRVGALWV
>Malsi_17g000720
MHYQTESWGSYMPTRTTMGMGDPMERIERMASESAVVIFSISSCCMCHAIKRLFCGMGVNPTVYELDEDPRGKDLEKALTRLLGTSSAVPVVFIGGKLVGAMDRVMASHINGTLVPLLKEAGALWL
>Malsy_03g025140
MESVRELASEKAAVIFTKSSCCICHSVKTLFYELGASPAIHELDRYANGRDMECALRNLGCNPALPAVFIGGKYVGSSKDIISYHAKVCHIGKIFLIKQVFQDGQSNEVGIREGSCCLCYAVKILFQEIGVSPVVHEIDQDPEGREMEKALTRMGCTAPVPAVFIGGNLIGSTNEVMSLHLKGQLIPKLKPYQQ
>Malsy_03g025150
METVRQLASEKAAVIFTKSSCCICHSVKTLFYELGASPAIHELDRYANGRDMEWALRNLGCNPALPAVFIGGKYVGSSKDIISYHVDGSLKQMLKDAKAIWF
>Malsy_03g025170
MDTVARLVDEKPLVIFSKSSCCMSHSTKSFLRGFGANPTIYELDQMPNGQQIERALLQLGCRPSVPAVFIGQQFVGGNNTVMGLHVQNKLVPLLMRAKAIWIWNENMVAEKPVVIFSKSSCCMSHTIKTLISSYGANPTVYELDEMPNGQAIERTLVQELRCEPSVPAVFIGQQFVGGAEKVMSLQVRNQLVPMLIRSITSEYILLRMDLSALGLHSVSSFPPPSEP
>Malsy_05g024880
MLNSPQHSTTIPEDNDFEFDPSNITIRNQLVKRAASAYVQSALLASSRNQNFIVSFWGRALGSRWAGGKQVVVEESVRCSRVQALKICRKIIPEKMQVAKKPSGISMDPTNMAAESAAGKMLAETMSPPIAYEMVRQLGACNTVVVFSMSGCCMCTVAKRLLFGLGVGPTIIELDEHVAGPDIQAVLYELAVDGQQPIPAVFVGGKFLGGVETLMAWHINGTLVPLLKDSGALWL
>Malsy_05g027130
MQSQTIPYGTWIPGTRAGHATPSSRDASREQHLAAASVQKMVSENAVTVVGRRGCCMCHVVKRLLLGHGVNPTVFEVDEEDEIGVVVELRRLIGADQEDWPQFPVVFVGGKLFGGLERVMATHITGHELLGDN
>Malsy_06g005200
MHYQTESWGSCIPTKTSMGMEDPLEHIERMVSENAVVILSIRSCCMCHAIKRLFCGMGVNPTVCELDEDPKGKDLERALMRRLTTSSTVPIVFISGKLVSAMDRVMVPKKHATKPPAKAIDKKEKTVEVENEEPLDPVAEKLRQQRKITYQQISLKELRLGTTMAKL
>Malsy_07g001870
VWQPRKPVKKKQLRDTAGLWDLQHVARCAAATIWVVLPKCSTCYSKLLGSLIPQGSTFLSLLPPNLLLLSRFEPPNRVSGIRLSLRIKDFVLFSDSKSRGMSVTKSQVWQPCKKKRYCMCHAIKPLFCGMGINPTVHVLDEDPREGVDEAAGDLLRRVYLKHEASAYSWAVNQATMVHSSCHHGLHCEALSTSPGVQNQLGPHHQNLSTMAYIFSWVGSTKLDFVHQNLFFNLISLDVAYITAAKSFCRFYDASAMARHFYLAVDRHQFKMETLMDLLGWRVGVRGCLLWSAAAHVTSSTPLALPSPTSPVSLWLLWTTLIYLIEMVMAHKFGSLARRSGSFSISSCCMCHAIKPLFCSMGINPIVHVLDEDPRGKDLERVLMRLLGTSSAESASSMKRRLTVRRLTKPSWFILLGTMAYIAKLCPPVLEFRINLDRIIRICPQPAAITTNQIIRSTPSTP
>Malsy_09g000640
MHYQTESWGSCMPTRTSMGIEDPLERIERMASESAVVIFSISSCCMCHAIKRLFCGMGVNPTVYELDEDPRGKDLERALMRLLGTSSAVPVVFIGGKLVGAMDRVMASHINGTLAHVFSVTWNGTNGSRYKIVTLVATSYNNIVKFHHAGGQDVK
>Malsy_10g013280
MHYQTESWGSCMPTRTSMGMKDPLEHIEQMASDSAIVIFSITNCCMCHAIKGLFCCMGVNPTVYELDEDPRGKDLEKALMSLLGTSSAVPVVFIGGKLVGAMDKVMASHINSTLHSVPRPFVEQILQGDSDKPAHLEPAAKHVAKNVRKKPATKPLVKATEKKEKTVEVENEEPLDPVAEKLRQQRKITYQEMSLKELGPGTTMEFAVALVGQLYGKEKADEVSGPQYSKNEKH
>Malsy_10g025160
MQSETIPLGTWIPGTRPSHAASSRDIPREQHVAAASVQKLVSENAVTVVGRRGCCMCHVVKRLLLGHGVNPTVFEVDEDDETGVVIELRKLTGEGQEDWQQFPVVFVGGKLFGGLERVMATHITGEHPMGLSWLVQARPMLV
>Malsy_11g001720
MSMTKSQVWQPCKKKRCHAIKPLFCGMGNNPTVYELDEDPRGKDLERALMRLLGTSSAVPVAFINGKHVVFIDGTTTLLFLFLKRSGLSGSETCSFSSVLR
>Malsy_11g026390
MDKVMRLASENGVVIFSKSSCCLCYAVNILFQEIGVSPVVHEIDQDPEGREMEKALTRLGCTAPVPAVFIGGNLIGSTNEVMSLHLKGQLIPQLKPYQQQT
>Malsy_11g026400
MESVRQLASEKAAVIFTKSSCCICHSVKTLFYELGASPAIHELDRYTNGRDMEWALRNLGCNPALPAVFIGGKYVGSSKDIISYHVDGSLKQMLKDAKAICCITRSLRNQLLFLVMESVRELASEKAAVIFTKSSCCICHSVKTLFYELGASPAIHELDRYANGRDMEWALRNLGCNPALPAVFIGGKYVGSSKDIISYHVDGSLKQMLKDAQAIWF
>Malsy_11g026420
MDTVARLVDEKPLVIFSKSSCCMSHSTKSFLRGFGANPTIYELDQMPNGQQIERALLQLGCRPSVPAVFIGQQFVGGNNTVMGLHVQNRLVPLLMRAKAIWIWNDHMVAQKPVVIFSKSSCCISHTIKSLISSYGANPTVYELDEMPNGQAIESALVQQLKCQPSVPAVFIGQQFVGGADRVMSLQVRNQLVPMLISLIVRYRLPMKNGLSRCRSFTSEYSHLRTDLSALGLHSVTSFPLPSEP
>Malsy_11g026440
MDTITSMVAEKPVVIFSKSSCCMSHTIKSLISSYGANPTVYELDEMPNGQAIESALVQQLKCQPSVPAVFIGKQFVGGADQVMSLQVRNQLAPMLIRLKLVPLVEEDELVCFQFLYSSLTILYACLIKQRVV
>Malsy_13g009750
MRAAAESWGYYVPVRMSMGDPLERVARLASKSAVVIFSVSSCCMCHAVKRLFCGMGVNPTVYELDQDPRGKEIERALMRLLGTSSAVPVVFIGGKLIGAMDRVMASHINGSLVPLLKEAGALWL
>Malsy_13g013820
MKNGYSKAMEAVTKMASERPVVIFSKSSCCMSHSIKTLLCDFGVNPAVYELDEMQRGREIEQALSRLGCNPTVPAVFIGGELVGGANEVMSLHLKRSLIPMLKRVGALWV
>Malsy_16g009570
MHAWQSTHRLSVVLSSRRPCNWVDSVWVTAESWGYYVPVRMSMGDPLEWVARLASKSAVVIFSVSSCCMCHAVKRLFCGMGVNTTVYELDQDPRGKEIERALMRLLGNSSAVPVVFIGGKLVGAMDRVMASHINGSLVPLLKEAGALWL
>Malsy_16g013700
MDAVTNMASERPVVIFSKSSCCMSHSIKTLLCDFGVNPAVYELDQMQRGREIEQALSRLGCNPTVPAVFIGGELVGGANELNAVTVVVLLSANWERALLLLIWGFGASIYLGSCCMSICLGLSRNITLPIK
>Malsy_16g013710
MKDPTWFKAIQEEVNALNKQARLVAKGFSQEPRIDYEETFNLVKGDSGIVILLLYVDDIIITGSAAMQQVIHALTTEFDIKDLGNLHLFLERNSWVLRVPRRNFDDHEGNVDHHNHQITSPEAMNKAQTILGVVVLRIGRIEEHQNSKVPMVSREIGAFPGQIGLSHRYLKGTLHHGIHYSKGSMQLKAFSDVNWAGNPNDRRSTTGLAVFLGNNPISWSSKKQLTVSQSSIEAEYRALSSTSAENRLDQATVRIFAVKRLFYEQGVSPEIYELDEESRGKEMECALTRLGCQPSVPAVFIGGKFVGSANTVMTLHLNGSLKKLLKDAGALWL
>Malsy_17g000590
MHYQTESWGSYMPTRTTMGMGDPMERIERMASESAVVIFSISSCCMCHAIKRLFCGMGVNPTVYELDEDPRGKDLEKALTRLLGTSSAVPVVFIGGKLVGAMDRVMASHINGTLTLTVHDQALTGQLIGSENFSAEMTDGW
>Malsy_scaffold2570g000550
MLNSPQHSTTIPEDNDFEFDPSNITIRNQLVKRAASAYVQSALLASSRNQNFIVSFWGRALGSRWAGGKQVVVEESVRCSRVQALKICRKIIPEKMQVAKKPSGISMDPTNMAAESAAGKMLAETMSPPIAYEMVRQLGACNTVVVFSMSGCCMCTVAKRLLFGLGVGPTIIELDEHVAGPDIQAVLYELAVDGQQPIPAVFVGGKFLGGVETLMAWHINGTLVPLLKDSGALWL
>Maldo_GDDH_03G1277900
MDKVMRLASEKGVVIFSKSSCCLCYAVKILFQEIGVSPVVHEIDQDPEGREMEKALTRMGCTAPVPAVFIGGNLIGSTNEVMSLHLKGQLIPKLKPYQQ
>Maldo_GDDH_03G1278000
MESVRELASEKAAVIFTKSSCCICHSVKTLFYELGASPAIHELDRYANGRDMECALRNLGCNPALPAVFIGGKYVGSSKDIISYHVDGSLKQMLKDAQAIWF
>Maldo_GDDH_03G1278100
METVRQLASEKAAVIFTKSSCCICHSVKTLFYELGASPAIHELDRYANGRDMEWALRNLGCNPALPAVFIGGKYVGSSKDIISYHVDGSLKQMLKDAKAIWF
>Maldo_GDDH_03G1278300
MDTVARLVDEKPLVIFSKSSCCMSHSTKSFLRGFGANPTIYELDQMPNGQQIERALLQLGCRPSVPAVFIGQQFVGGNNTVMGLHVQNKLVPLLMRAKAIWIWNEK
>Maldo_GDDH_03G1278400
MDTITSMVAEKPVVIFSKSSCCMSHTIKTLISSYGANPTVYELDEMPNGQAIERTLVQELRCEPSVPAVFIGQQFVGGAEKVMSLQVRNQLVPMLIRSNAIWVWNRT
>Maldo_GDDH_05G1281000
MQVAKKPSGISMDPTNMAAESAAGKMLAETMSPPIAYEMVRQLGACNTVVVFSMSGCCMCTVAKRLLFGLGVGPTIIELDEHVAGPDIQAVLYELAVDGQQPIPAVFVGGKFLGGVETLMAWHINGTLVPLLKDSGALWL
>Maldo_GDDH_05G1309500
MQSQTIPYGTWIPGTRAGHATPSSRDASREQHLAAASVQKMVSENAVTVVGRRGCCMCHVVKRLLLGHGVNPTVFEVDEEDEIGVVVELRRLIGADQEDWPQFPVVFVGGKLFGGLERVMATHITGELVPVLKQAGALWL
>Maldo_GDDH_06G1051500
MHYQTESWGSCIPTKTSMGMEDPLEHIERMVSENAVVILSIRSCCMCHAIKRLFCGMGVNPTVCELDEDPKGKDLERALMRRLTTSSTVPIVFISGKLVSAMDRVMVSHINGTFVPLLIEAGALWL
>Maldo_GDDH_07G1025400
MCHAIKPLFCGMGINPIVHVLDEDPRGKDLERVLMRLLGTSSAESTSSMKRRLTVGRLTKPPWFILLVTMAYIAKLCPPVLEFRINLDRIIKICPPWPTFSLGSDRRSLILCIRICSSISYPWT
>Maldo_GDDH_09G1007400
MHYQTESWGSCMPTRTSMGIEDPLERIERMASESAVVIFSISSCCMCHAIKRLFCGMGVNPTVYELDEDPRGKDLERALMRLLGTSSAVPVVFIGGKLVGAMDRVMASHINGTLVPLLKEAGALWL
>Maldo_GDDH_10G1288100
MQSETIPLGTWIPGTRPSHAASSRDIPREQHVAAASVQKLVSENAVTVVGRRGCCMCHVVKRLLLGHGVNPTVFEVDEDDETGVVIELRKLTGEGQEDWQQFPVVFVGGKLFGGLERVMATHITGELVPVLKQAGALWL
>Maldo_GDDH_11G1015600
MSVTKSQVWQPCKKKGSFNISSCCRCHAIKPLFCGMGNNPTVYELDEDPRGKDLERALMRLLGTSSAVLVVFINGKLVVFIDGTTTLLFLFLKRPGLSGSETCSFSFVLR
>Maldo_GDDH_11G1299800
MDKVMRLASENGVVIFSKSSCCLCYAVNILFQEIGVSPVVHEIDQDPEGREMEKALTRLGCTAPVPAVFIGGNLIGSTNEVMSLHLKGQLIPQLKPYQQQT
>Maldo_GDDH_11G1299900
MESVRELASEKAAVIFTKSSCCICHSVKTLFYELGASPAIHELDRYANGRDMEWALRNLGCNPALPAVFIGGKYVGSSKDIISYHVDGSLKQMLKDAQAIWF
>Maldo_GDDH_11G1300000
MESVRQLASEKAAVIFTKSSCCICHSVKTLFYELGASPAIHELDRYTNGRDMEWALRNLGCNPALPAVFIGGKYVGSSKDIISYHVDGSLKQMLKDAKAIWF
>Maldo_GDDH_11G1300300
MDTVARLVDEKPLVIFSKSSCCMSHSTKSFLRGFGANPTIYELDQMPNGQQIERALLQLGCRPSVPAVFIGQQFVGGNNTVMGLHVQNRLVPLLMRAKAIWIWNDQ
>Maldo_GDDH_11G1300400
MDTITSMVAQKPVVIFSKSSCCMSHTIKSLISSYGANPTVYELDEMPNGQAIESALVQQLKCQPSVPAVFIGQQFVGGADRVMSLQVRNQLVPMLIRSNAIWVWTRT
>Maldo_GDDH_11G1300500
MDTITSMVAEKPVVIFSKSSCCMSHTIKSLISSYGANPTVYELDEMPNGQAIESALVQQLKCQPSVPAVFIGKQFVGGADQVMSLQVRNQLAPMLIRSNAIWVWNRT
>Maldo_GDDH_13G1124000
MMHYQAAAESWGYYVPVRMSMGDPLERVARLASKSAVVIFSVSSCCMCHAVKRLFCGMGVNPTVYELDQDPRGKEIERALMRLLGTSSAVPVVFIGGKLIGAMDRVMASHINGSLVPLLKEAGALWL
>Maldo_GDDH_13G1172100
MEAVTKMASERPVVIFSKSSCCMSHSIKTLLCDFGVNPAVYELDEMQRGREIEQALSRLGCNPTVPAVFIGGELVGGANEVMSLHLKRSLIPMLKRVGALWV
>Maldo_GDDH_13G1172200
MDRVAKLASQKAVVIFSKSSCCMSHAIKRLFYEQGVSPAIYELDEESRGKEMEWALIRLGCQPSVPAVFIGGKLVGSANTVMTLHLNGSLKKLLKDAGALWL
>Maldo_GDDH_16G1124500
MMHYQAAAESWGYYVPVRMSMGDPLERVARLASKSAVVIFSVSSCCMCHAVKRLFCGMGVNTTVYELDQDPRGKEIERALMRLLGNSSAVPVVFIGGKLVGAMDRVMASHINGSLVPLLKEAGALWL
>Maldo_GDDH_16G1173600
MDRVTKLASQNAVVIFSKSSCCMSHAVKRLFYEQGVSPEIYELDEESRGKEMECALTRLGCQPSVPAVFIGGKFVGSANTVMTLHLNGSLKKLLKDAGALWL
>Maldo_GDDH_17G1011300
MHYQTESWGSYMPTRTTMGMGDPMERIERMASESAVVIFSISSCCMCHAIKRLFCGMGVNPTVYELDEDPRGKDLEKALTRLLGTSSAVPVVFIGGKLVGAMDRVMASHINGTLVPLLKEAGALWL
>Maldo_Gala_03g024260
MHAVERYGKGLASEKAAVIFTKSSCCICHSVKTLFYELGASPAIHELDRYANGRDMEWALRNLGCNPALPAVFIEKAAVIFTKSSCCICHSVKTLFYELGASPAIHELDRYANGRDMECALRNLGCNPALPAVFIVKILFQEIGVSPVVHEIDQDPEGREMEKALTRMGCTAPVPAVFIGGNLIGSTNEVMSLHLKGQLIPKLKPYQQ
>Maldo_Gala_03g024280
MDTVARLVDEKPLVIFSKSSCCMSHSTKSFLRGFGANPTIYELDQMPNGQQIERALLQLGCRPSVPAVFIGQQFVGGNNTVMGLHVQNKLVPLLMRAKAIWIWNEK
>Maldo_Gala_05g025380
MQVAKKPSGISMDPTNMAAESAAGKMLAETMSPPIAYEMVRQLGACNTVVVFSMSGCCMCTVAKRLLFGLGVGPTIIELDEHVAGPDIQAVLYELAVDGQQPIPAVFVGGKFLGGVETLMAWHINGTLVPLLKDSGALWL
>Maldo_Gala_05g028030
MQSQTIPYGTWIPGTRAGHATPSSRDASREQHLAAASVQKMVSENAVTVVGRRGCCMCHVVKRLLLGHGVNPTVFEVDEEDEIGVVVELRRLIGADQEDWPQFPVVFVGGKLFGGLERVMATHITGELVPVLKQAGALWL
>Maldo_Gala_07g001950
MSVTKSQVWQPCKKKRYCMCHAIKPLFCGMGINPTVHVLDEDPRGKDLERVLMRLLGTSSAESTSSMKRRLTVGRLTKPPWFILLVTMAYIAKLCPPVLEFRINLDRIIKICPPWPTFSLGPQRHFYLAVDRHQFKMETLMDLLGWRVGVRGCLLWSAAAHVTSSTPLALPSPTSPVSLWLLWTTLIYLIEMVMAHNLARRSGSFSISSCCMCHAIKPLFCSMGINPIVHVLDEDPRGKDLERVLMRLLGTSSAESASSMKRRLTVRRLTKPSWFILLGTMAYIAKLCPPVLEFRINLDRIIRICPQPAAITTNQIIRSTPSTP
>Maldo_Gala_11g026620
MCMNNVSARTCPPDPYVPLRAKRNRASWWVQQKRITQHRRPSISFPSFCTRIQGKEKVCHIGKIFVISKEFSKMDKVMRLASENGVVIFSKSSCCLCYAVNILFQEIGVSPVVHEIDQDPEGREMEKALTRLGCTAPVPAVFIGGNLIGSTNEVMSLHLKGQLIPQLKPYQQQT
>Maldo_Gala_11g026630
MESVRQLASEKAAVIFTKSSCCICHSVKTLFYELGASPAIHELDRYTNGRDMEWALRNLGCNPALPAVFIGGKYVGSSKDIISYHVDGSLKQMLKDAKAIWF
>Maldo_Gala_11g026650
MDTVARLVDEKPLVIFSKSSCCMSHSTKSFLRGFGANPTIYELDQMPNGQQIERALLQLGCRPSVPAVFIGQQFVGGNNTVMGLHVQNRLVPLLMRAKAIWIWNDQ
>Maldo_Gala_11g026670
MDTITSMVAEKPVVIFSKSSCCMSHTIKSLISSYGANPTVYELDEMPNGQAIESALVQQLKCQPSVPAVFIGKQFVGGADQVMSLQVRNQLAPMLIRSNAIWVWNRT
>Maldo_Gala_13g010700
MQGILLDVAVLLFHGMGVVWGQIAEPKKEEPLIITITFFVLFKLWAMAMPVRQKYPTHRLPPPDTAASASDRHNIRAAAESWGYYVPVRMSMGDPLERVARLASKSAVVIFSVSSCCMCHAVKRLFCGMGVNPTVYELDQDPRGKEIERALMRLLGTSSAVPVVFIGGKLIGAMDRVMASHINGSLVPLLKEAGALWL
>Maldo_Gala_13g014970
MEAVTKMASERPVVIFSKSSCCMSHSIKTLLCDFGVNPAVYELDEMQRGREIEQALSRLGCNPTVPAVFIGGELVGGANEVMSLHLKRSLIPMLKRVGALWV
>Maldo_Gala_13g014980
MDRVAKLASQKAVVIFSKSSCCMSHAIKRLFYEQGVSPAIYELDEESRGKEMEWALIRLGCQPSVPAVFIGGKLVGSANTVMTLHLNGKKEKGIKEEGDEVATDPTRKERSTAEGKIGFGGSLLCDKKLYNGEKAIASMYISSDKGKFPIYKLQNYL
>Maldo_Gala_16g011190
MMHYQAAAESWGYYVPVRMSMGDPLERVARLASKSAVVIFSVSSCCMCHAVKRLFCGMGVNTTVYELDQDPRGKEIERALMRLLGNSSAVPVVFIGGKLVGAMDRVMASHINGSLVPLLKEAGALWL
>Maldo_Gala_16g015310
MKSSASYISISMDAVTNMASERPVVIFSKSSCCMSHSIKTLLCDFGVNPAVYELDQMQRGREIEQALSRLGCNPTVPAVFIGGELVGGANEVMSLHLKRSLIPMLKRVGALWV
>Maldo_Gala_17g000760
MHYQTESWGSYMPTRTTMGMGDPMERIERMASESAVVIFSISSCCMCHAIKRLFCGMGVNPTVYELDEDPRGKDLEKALTRLLGTSSAVPVVFIGGKLVGAMDRVMASHINGTLVPLLKEAGALWL
>Pyrco_DAP_Chr10v0.1_25824.1
MQSETIPQGTWIPGTRPGHAALSSRDVPSEQHVAAASVQKLVSENAVTVVGRRGCCMCHVVKRLLVGHGVNPTVFEVDEDDETGVVIELRKLTGEGQEDWQQFPVVFVGGKLFGGLERVMATHITGELVPVLKQAGALWL
>Pyrco_DAP_Chr11v0.1_29132.1
MRMSNVSARTCPPDPYVPLRAKRNRASWWVHATEENHTAPKAIYLIPIFLHKDSREGGCRESGKGLPYWEDIRDQTSFPKMEKVMRLASEKGVVIFSKSSCCLCYAVKILFQEIGVSPVLHEIDQDPEGREMEKALARLGCTAPVPAVFIGGNLIGSTNEVMSLHLKGQLIPQLKPYQQQT
>Pyrco_DAP_Chr11v0.1_29133.1
MESVRQLASEKAAVIFTKSSCCICHSVKTLFYELGASPAIHELDRYTNGRDMEWALRNLGCNPALPAVFIVMESVRELASQKAAVIFTKSSCCICHSVKTLFYELGASPAIHELDQYANGRDMEWALRNLGCNPALPAVFIGGKYVGSSKDIISYHVDGSLKQMLKDAQAIWF
>Pyrco_DAP_Chr11v0.1_29135.1
MDTITSMVAEKPVVIFSKSSCCMSHTIKSLISSYGANPTVYELDEMPNGQAIESALVQQLKCQPSVPAIFIGQQFVAFILSVGIMNGSQYEINVYSIELSFFHLLYLVLALPLTSSLSGKGRS
>Pyrco_DAP_Chr11v0.1_29136.1
MDMITSMVAEKPVVIFSKSSCCMSHTIKSLISSYRANPTVYELDEMPNGQAIESALVQQLKCQPSVPAVFIGKQFVGGADQVMSLQVRNQLAPMLIRSNAIWVWIRT
>Pyrco_DAP_Chr13v0.1_32810.1
MAMPIPADTVPLPTPDRRQKYPTHRLPPPDTAASASDRHKIRYQAAAESWGYYVPVRMSMGDPLERVARLASKSAVVIFSVSSCCMCHAVKRLFCGMGVNPTVYELDQDPRGKEIERALMRLLGTSSAVPVVFIGGKLIGAMDRVMASHINGSLVPLLKEAGALWL
>Pyrco_DAP_Chr16v0.1_41327.1
MRVRVTQKYPIRRLPPPDTAASASDHQRIRAAAESWGYYVPVRMSMGDPLERVARLASKSAVVIFSVSSCCMCHAVKRLFCGMGVNTTVYELDQDPRGKEIERALMRLLGNSSAVPVVFIGGKLVGAMDRVMASHINGSLVPLLKEAGALWL
>Pyrco_DAP_Chr17v0.1_42742.1
MGDPMERIERMASESAVVIFSISSCCMCHAIKRLFCGMGVNPTVYELDEDPRGKDLEKALTRLLGTSSAVPVVFIGGKLVGAMDRVMASHINGTLVPLLKEAGALWL
>Pyrco_DAP_Chr17v0.1_42948.1
MHYQAESWGSYMPTGTSMGMEDPLERIERMASESAVVIFSISSCCMCHAIKRLFCGMGVNPTVYELDEDPRGKDLERALMRLLGTSSAVPVVFIGGKLIGAMDRVMASHINGTLVPLLKEAGALWL
>Pyrco_DAP_Chr3v0.1_07876.1
MENVRELASEKAAVIFTKSSCCICHSVKTLFYELGASPAIHELDRCANGRDMECALRNLGCNPALPAVFIGGKYVGSSKDIISYHVDGSLKKMLKDAQAIWF
>Pyrco_DAP_Chr3v0.1_07878.1
MDTITSMVAEKPVVIFSKSTCCMSHTIKTLISSYGANPTVYELDEISNGQAIERTLVQELRCEPSVPAVFIGQQFVGGADRVMSLQVRNQLVPMLIRSNAIWVWNRT
>Pyrco_DAP_Chr5v0.1_12826.1
MQVAKKPSGISMDPTNMAAESAAGKMLAETMSLPIPYEMVRQLGACNTVVVFSMSGCCMCTVAKRLLFGLGVGPTIIELDEHVAGPDIQAVLYELAVDGQQPIPAVFVGGKFLGGVETLMAWHINGTLVPLLKDSGALWL
>Pyrco_DAP_Chr5v0.1_13091.1
MQSQTIPYGTWIPGSRAGHATPSSREQHLAAASVQKLVSENAVTVVGRRGCCMCHVVKRLLLGHGVNPTVFEVDEEDETGVVAELRRLIGADQEDWSQFPVVFVGGKLFGGLERVMATHITGELVPVLKQAGALWL
>Pyrco_BP1_005502.1
MENVRELASEKAAVIFTKSSCCICHSVKTLFYELGASPAIHELDRCANGRDMECALRNLGCNPALPAVFIGGKYVGSSKDIISYHVDGSLKKMLKDAQAIWF
>Pyrco_BP1_005503.1
METVRQLASEKAAVIFTKSSCCICHSVKTLFYELGASPAIHELDRYANGRDMEWALRNLGCNPALPAVFIGGKYVGSSKDIISYHVDGSLKQMLKDAKAIWF
>Pyrco_BP1_005505.1
MDTVARLVDEKPLVIFSKSSCCMSHSTKSFLRGFGANPTIYELDQMPNGQQIERALLQLGCRPSVPAVFIGQQFVGGNNTVMGLHVQNKLVPLLMRAKAIWIWNEK
>Pyrco_BP1_007259.1
MHYQAESWGSYMPTGTSMGMEDPLERIERMASESAVVIFSISSCCMCHAIKRLFCGMGVNPTVYELDEDPRGKDLERALMRLLGTSSAVPVVFIGGKLIGAMDRVMASHINGTLVPLLKEAGALWL
>Pyrco_BP1_009824.1
MQSQTIPYGTWIPGSRPGHATPSSREQHLAAASVQKLVSENAVTVVGRRGCCMCHVVKRLLLGHGVNPTVFEVDEEDETGVVAELRRLIGADQEDWSQFPVVFVGGKLFGGLERVMATHITGELVPVLKQAGALWL
>Pyrco_BP1_012327.1
MMHYQAAAESWGYYVPVRMSMGDPLERVARLASKSAVVIFSVSSCCMCHAVKRLFCGMGVNTTVYELDQDPRGKEIERALMRLLGNSSAVPVVFIGGKLVGAMDRVMASHINGSLVPLLKEAGALWL
>Pyrco_BP1_017857.1
MEAVTKMASERPVVIFSKSSCCISHSIKTLLCDFGVNPAVYELDEMQRGREIEQALSRLGCNPTVPAVFIGGELVGGANEVMSLHLKRSLIPMLMRVGALWV
>Pyrco_BP1_018085.1
MQVAKKPSGISMDPTNMAAESAAGKMLAETMSLPIPYEMVRQLGACNTVVVFSMSGCCMCTVAKRLLFGLGVGPTIIELDEHVAGPDIQAVLYELAVDGQQPIPAVFVGGKVLGRRGNSNGVAHQRNPSPPPQGLRRSLALIKSLSLLLSSLSSQFRTYYIIIISTYQV
>Pyrco_BP1_020438.1
MMQYQAAAESWGYYVPVRMSMGDPLERVARLASKSAVVIFSVSSCCMCHAVKRLFCGMGVNPTVYELDQDPRGKEIERALMRLLGTSSAVPVVFIGGKLIGAMDRVMASHINGSLVPLLKEAGALWL
>Pyrco_BP1_022667.1
MHYQTESWGSYMPTRTTMGMGDPMERIERMASESAVVIFSISSCCMCHAIKRLFCGMGVNPTVYELDEDPRGKDLEKALTRLLGTSSAVPVVFIGGKLVGAMDRVMASHINGTLVPLLKEAGALWL
>Pyrco_BP1_024107.1
MDTITSMVAEKPVVIFSKSTCCMSHTIKTLISSYGANPTVYELDEIPNGQAIERTLVQELRCEPSVPAVFIGQQFVGGADQVMSLQVRNQLVPMLIRSNAIWVWNRT
>Pyrco_BP1_024255.1
MDMITSMVAEKPVVIFSKSSCCMSHTIKSLISSYGANPTVYELDEMPNGQAIESALVQQLKCQPSVPAVFIGKQFVGGADQVMSLQVRNQLAPMLIRSNAIWVWIRT
>Pyrco_BP1_024257.1
MESVRQLASEKAAVIFTKSSCCICHSVKTLFYELGASPAIHELDRYTNGRDMEWALRNLGCNPALPAVFIGGKYVGSSKDIISYHVDGSLKQMLKDAKAIWF
>Pyrco_BP1_024258.1
MESVRELASQKAAVIFTKSSCCICHSVKTLFYELGASPAIHELDRYANGRDMEWALRNLGCNPALPAVFIGGKYVGSSKDIISYHVDGSLKQMLKDAQAIWF
>Pyrco_BP1_024259.1
MDRVMRLASEKGVVIFSKSSCCLCYAVNILFQEIGVSPVVHEIDQDPEGREMEKALTRLGCTAPVPAVFIGGNLIGSTNEVMSLHLKGQLIPQLKPYQQQT
>Pyrco_BP1_024784.1
MDAVTNMASERPVVIFSKSSCCMSHTIKTLLCDFGVNPAVYELDQMQRGREIEQALSRLGCNPTVPAVFIGGELVGGANEVMSLHLRRSLIPMLKRVGALWV
>Pyrco_BP1_024785.1
MDRVTKLASQNAIVIFSKSSCCMSHAVKRLFYEQGVSPAIYELDEESRGKEMECALTRLGCQPSVPAVFIGGKCVGSANTVMTLHLNGSLKKLLKDAGALWL
>Pyrco_BP1_041317.1
MDRVAKLASQKAVVIFSKSSCCMSHAIKRLFYEQGVSPAIYELDEESRGKEMEWALIRLGCQPSVPAVFIGGKLVGSANTVMTLHLNGSLKKLLKDAGALWL
>Pyrco_BP1_042477.1
MDTITSIVAEKPVVIFSKSSCCMSHTIKSLISSYGANPTVYELDEMPNGQAIESALVQQLKCQPSVPAIFIGQQFVGGADRVMSLQVRNQLVPMLIRSNAIWVWTTT
>Pyrco_BP1_042478.1
MDTVARLVDEKPLVIFSKSSCCMSHSTKSFLRGFGANPTIYELDQMPNGQQIERALLQLGCRPSVPAVFIGQQFVGGNNTVMGLHVQNRLVPLLMRAKAIWIWNDQ
>Pyrco_BP_DH_03g22140
MENVRELASEKAAVIFTKSSCCICHSVKTLFYELGASPAIHELDRCANGRDMECALRNLGCNPALPAVFIGGKYVGSSKDIISYHVDGSLKKMLKDAQAIWF
>Pyrco_BP_DH_03g22150
METVRQLASEKAAVIFTKSSCCICHSVKTLFYELGASPAIHELDRYANGRDMEWALRNLGCNPALPAVFIGGKYVGSSKDIISYHVDGSLKQMLKDAKAIWF
>Pyrco_BP_DH_03g22170
MDTVARLVDEKPLVIFSKSSCCMSHSTKSFLRGFGANPTIYELDQMPNGQQIERALLQLGCRPSVPAVFIGQQFVGGNNTVMGLHVQNKLVPLLMRAKAIWIWNEK
>Pyrco_BP_DH_10g24110
MKAKECGQRVTCAVHHLIVSNNAGDISKRHQQQPVTSHGAQLPLTLKSTLLSLLSLSTVYKTPVLKRHFYTLNFNRNMQSETIPQGTWIPGTRPGRAALSSRDVPSEQHVAAASVQKLVSENAVTVVGRRGCCMCHVVKRLLLGHTGVVIELRKLTGEGQEDWQQFPVVFVGGKLFGGLERVMLELCGFEFLVAFFSFLGFFWVCDSAIFNNLLNLHMIYLDSIKKLEEYISVAVFNSVEFFFFFLILYDVIFQIYANDGQQANIQWD
>Pyrco_BP_DH_111g00570
MHYQAESWGSYMPTGTSMGMEDPLERIERMASESAVVIFSISSCCMCHAIKRLFCGMGVNPTVYELDEDPRGKDLERALMRLLGTSSAVPVVFIGGKLIGAMDRVMASHINGTLVPLLKEAGALWL
>Pyrco_BP_DH_11g26350
MDRVMRLASEKGVVIFSKSSCCLCYAVNILFQEIGVSPVVHEIDQDPEGREMEKALTRLGCTAPVPAVFIGGNLIGSTNEVMSLHLKGQLIPQLKPYQQQT
>Pyrco_BP_DH_11g26370
MDTVARLVDEKPLVIFSKSSCCMSHSTKSFLRGFGANPTIYELDQMPNGQQIERALLQLGCRPSVPAVFIGQQFVGGNNTVMGLHVQNRLVPLLMRAKAIWIWNDQ
>Pyrco_BP_DH_11g26380
MDTITSIVAEKPVVIVSKSSCCMSHTIKSLISSYGANPTVYELDEMPNGQAIESALVQQLKCQPSVPAIFIGQQFVGGADRVMSLQVRNQLVPMLIRSNAIWVWTTT
>Pyrco_BP_DH_13g14770
MDRVAKLASQKAVVIFSKSSCCMSHAIKRLFYEQGVSPAIYELDEESRGKEMEWALIRLGCQPSVPAVFIGGKLVGSANTVMTLHLNGSLKKLLKDAGALWL
>Pyrco_BP_DH_16g10640
MGVLRAGEDEHGGSILERVARLASKSAVVIFSVSSCCMCHAVKRLFCGMGVNTTVYELDQDPRGKEIERALMRLLGNSSAVPVVFIGGKLVGAMDRVMASHINGSLVPLLKEAGALWL
>Pyrco_BP_DH_16g14550
MDRVTKLASQNAIVIFSKSSCCMSHAVKRLFYEQGVSPAIYELDEESRGKEMECALTRLGCQPSVPAVFIGGKCVGSANTVMTLHLNGSLKKLLKDAGALWL
>Pyrco_BP_DH_17g00600
MHYQTESWGSYMPTRTTMGMGDPMERIERMASESAVVIFSISSCCMCHAIKRLFCGMGVNPTVYELDEDPRGKDLEKALTRLLGTSSAVPVVFIGGKLVGAMDRVMASHINGTLVPLLKEAGALWL
>Pruav_co4056559.1_g010.1.mk
MDRVAKLASQKAVVIFSKSSCCMSHAIKRLFYEQGVSPAIYELDEESRGKEMEWALVRLGCQPSVPAVFIGGKFVGSANAVMTLHLNGSLKKLLKDAGAIWL
>Pruav_sc0000555.1_g020.1.mk
MMHYQQPEASWGYYVPVRMSMGDPLERVARLAAKSAVVIFSVSSCCMCHAVKRLFCGMGVNPTVYELDQDPRGKEIERALMRLLGNSPAVPVVFIGGKLIGTMDRVMASHINGSLVPLLKEAGALWL
>Pruav_sc0000702.1_g090.1.mk
MHQAIPYKSWAPLRTTTTVPLIGRPNPTAVAAEDKIIQGTSNDHAMIKNMVSETAVIVFTRRGCCMGHVVQRLLLGHGVNPTVYEVDEGKEDEDAVAKELEMICGGSKSKVVVMFPAVFIGGELFGGLESVIAAHISGELVPVLKQAGALWL
>Pruav_sc0000848.1_g510.1.mk
MDMVAGLVDEKPLVIFSKSSCCMSHSTKSFLRGFGANPTVYELDQMPNGQQIERALLQRGCRPSVPAVFIGQELVGGTNTVMSLHVQNRLVPLLMRAKAIWIWNDR
>Pruav_sc0000848.1_g520.1.mk
MVAERPVVIFSRTSSCMSHTIKSLIRSYGANPTVYELDEVANGQAIERALVQHFQCQPSVPAVFIGQQFIGGADQVMSLQVQNQLVPRLIRANAIWVWNRT
>Pruav_sc0001080.1_g710.1.mk
MQYQTESWGSYMPTRSSMGGDPLERIERMASENAVVIFSVSSCCMCHAIKRLFCGMGVNPTVYELDEDPRGKDLERALMRLLGTSSAVPVVFIGGKLVGAMDRVMASHINGTLVPLLKEAGALWL
>Pruav_sc0001900.1_g120.1.mk
MQSQAIPYGAWVPGTPAGHVSSSARDQQAAAVGSRSAASVQKLVSENAVTVVGRRGCCMCHVVKRLLLGHGVNPTGFKIADHVVSCDFFLLFFMHRIGGHDLFGENHNLGWRSI
>Pruav_sc0003135.1_g320.1.mk
WKRTLEEEEEEEEEEISPLFFLLSQGKEKKYIIPAMQVAKKSAGIPMDPITMAAESGAGKLAENNIMGAMMSPYEMVRQLGACNAVVVFSMSGCCMCTVAKRLLFSLGVGPSIIELDEHLAGADIQAVLYEADTGRVRGREVLRWRARAHGLPHQWHSRPTPQRLRCSLALIINIIIIIIIIITAMIVMSSS
>Pruav_sc0003851.1_g070.1.mk
MEVVTKMASERPVVIFSKSSCCMCHSIKTLFSDFGVNPAVYELDEMQRGREIEQALSRLGCNPTVPAVFIGGDFVGGANEVMNLHLQRSLIPMLKRVGALWV
>Pyrusco10g004250.1
MQSETIPQGTWIRGTRPRHAALSSRDVPSEQHVAAASVQKLVSENAVTVVGRRGCCMCHVVKRLLVGHGVNPTVFEVDEDDETGVVIELRKLTGEGQEDWQQFPVVFVGGKLFGGLERVMATHITGELVPVLKQAGALWL
>Pyrusco11g001700.1
MDMITSMVAEKPVVIFSKSSCCMSHTIKSLISSYGANPTVYELDEMPNGQAIESALVQQLKCQPSVPAVFIGKQFVGGADQVMSLQVRNQLAPMLIRSNAIWVWIRT
>Pyrusco11g001710.1
MDTITSIVAEKPVVIFSKSSCCMSHTIKSLISSYGANPTVYELDEMPNGQAIESALVQQLKCQPSVPAVFIGQQFVGGADRVMSLQVRNQRVPMLIRSNAIWVWTTT
>Pyrusco11g001720.1
MDTVARLVDEKPLVIFSKSSCCMSHSTKSFLRGFGANPTIYELDQMPNGQQIERALLQLGCRPSVPAVFIGQQFVGGNNTVMGLHVQNRLVPLLMRAKAIWIWNDQ
>Pyrusco11g001740.1
MESVRQLASEKAAVIFTKSSCCICHSVKTLFYELGASPAIHELDRYTNGRDMEWALRNLGCNPALPAVFIGGKYVGSSKDIISYHVDGSLKQMLKDAKAIWF
>Pyrusco11g001750.1
MESVRELASEKAAVIFTKSSCCICHSVKTLFYELGASPAIHELDRYANGRDMEWALRNLGCNPALPAVFIGGKYVGSSKDIISYHVDGSLKQMLKDAQAIWF
>Pyrusco11g001760.1
MEKVMRLASEKGVVIFSKSSCCLCYAVKILFQEIGVSPVVHEIDQDPEGREMEKALTRLGCTAPVPAVFIGGNLIGSTNEVMSLHLKGQLIPQLKPYQQQT
>Pyrusco13g000330.1
MVLVLKKQETKVCLWSDLYTERSTKSNPDVHKWRNDLPDPAAACELCPPPDFICILTQYPSLLPTVDKNTPLTAFHLLTPPLPPVTATKYEYAAAESWGYYVPVRMSVGDPLERVARLASKSAVVIFSVSSCCMCHAVKRLFCGMGVNPTVYELDQDPRGKEIERALMRLLGTSSAVPVVFIGGKLIGAMDRVMASHINGSLVPLLKEAGALWL
>Pyrusco13g003890.1
MRHSRTSHKLSNWFIGNTIFGPVIMRYCNEPRRSGIRKRTMEAVTKMASERPVVIFSKSSCCISHSIKTLLCDFGVNPAVYELDEMQRGREIEQALSRLGCNPTVPAVFIGGELVGGANEVMSLHLKRSLIPMLMRVGALWV
>Pyrusco13g003900.1
MDRVAKLASQKAVVIFSKSSCCMSHAIKRLFYEQGVSPAIYELDEESRGKEMEWALIRLGCQPSVPAVFIGGKLVGSANTVMTLHLNGSLKKLLKDAGALWL
>Pyrusco16g013120.1
MDAVTNMASERPVVIFSKSSCCMSHTIKTLLCDFGVNPAVYELDQMQRGREIEQALSRLGCNPTVPAVFIGGELVGGANEVMSLHLRRSLIPMLKRVGALWV
>Pyrusco16g013130.1
MDRVTNLASQNAIVIFSKSSCCMSHAVKRLFYEQGVSPAIYELDEESRGKEMECALTRLGCQPSVPAVFIGGKCVGSANTVMTLHLNGSLKKLLKDAGALWL
>Pyrusco3g015960.1
MENVRELASEKAAVIFTKSSCCICHSVKTLFYELGASPAIHELDRCANGRDMECALRNLGCNPALPAVFIGGKYVGSSKDIISYHVDGSLKKMLKDAQAIWF
>Pyrusco3g015970.1
METVKQLASEKAAVIFTKSSCCICHSVKTLFYELGASPAIHELDRYANGRDMEWALRNLGCNPALPAVFIGGKYVGSSKDIISYHVDGSLKQMLKDAKAIWF
>Pyrusco3g015990.1
MDTLARLVDEKPLVIFSKSSCCMSHSTKSFLRGFGANPTIYELDQMPNGQQIERALLQLGCRPSVPAVFIGQQFVGGNNTVMGLHVQNKLVPLLMRAKAIWIWNEK
>Pyrusco3g016000.1
MDTITSMVAEKPVVIFSKSTCCMSHTIKTLISSYGANPTVYELDEMTNGQAIERTLVQELSCEPSVPAVFIGQQFVGGADKVMSLQVRNQLVPMLIRSNAIWVWNRT
>Pyrusco9g019160.1
MHYQAESWGSYMPTGTSMGMEDPLERIERMASESAVVIFSISSCCMCHAIKRLFCGMGVNPTVYELDEDPRGKDLERALMRLLGTSSAVPVVFIGGKLIGAMDRVMASHINGTLVPLLKEAGALWL
>Pyrbe_009692
MRMSNVSARTCPPDPYVPLRAKRNRASWWVHATEENHTAPKAIYLTPIFLHKDSREGGCRESGKGLPYWEDIRDQTSFPKMDKVMRLASEKGVVIFSKSSCCLCYAVNILFQEIGVSPVVHEIDQDPEGREMEKALARLGCTAPVPAVFIGGNLIGSTNEVMSLHLKGQLIPQLKPYQQQT
>Pyrbe_009693
MESVRELASQKAAVIFTKSSCCICHSVKTLFYELGASPAIHELDRYANGRDMEWALRNLGCNPALPAVFIGGKYVGSSKDIISYHVDGSLKQMLKDAQAIWF
>Pyrbe_009694
MESVRQLASEKAAVIFTNSSCCICHSVKTLFYELGASPAIHELDRYTNGRDMEWALRNLGCNPALPAVFIGGKYVGSSKDIISYHVDGSLKQMLKDAKAIWF
>Pyrbe_009696
MDTVARLVDEKPLVIFSKSSCCMSHSTKTFLRGFGANPTIYELDQMPNGQQIERALLQLGCRPSVPAVFIGQQFVGGNNTVMGLHVQNRLVPLLMRAKAIWIWNDQ
>Pyrbe_009697
MDTITSIVAEKPVVIFSKSSCCMSHTIKSLISSYGANPTVYELDEMPNGQAIESALVQQLKCQPSVPAVFIGQQFVGGADRVMSLQVRNQLVPMLIRNGSQYEINVYSIELSFFHLLYLVLALPLTSSLSGQG
>Pyrbe_009698
MDMITSMVAEKPVVIFSKSSCCMSHTIKSLISSYGANPTVYELDEMPTGQAIESALVQQLKCQPSVPAVFIGKQFVGGADQVMSLQVRNQLAPMLIRSNAIWVWIRT
>Pyrbe_014127
MTIKSAPHCPTSFNFSFQTLNNFSYLLSGYQAAAESWGYYVPVRMSMGDPLERVARLASKSAVVIFSVSSCCMCHAVKRLFCGMGVNPTVYELDQDPRGKEIERALMRLLGTSSAVPVVFIGGKLIGAMDRVMASHINGSLVPLLKEAGALWL
>Pyrbe_014638
MEAVTKMASERPVVIFSKSSCCISHSIKTLLCDFGVNPAVYELDEMQRGREIEQALSRLGCNPTVPAVFIGGELVGGANEVMSLHLKRSLIPMLMRVGALWV
>Pyrbe_014639
MDRVAKLASQKAVVIFSKSSCCMSHAIKRLFYEQGVSPAIYELDEESRGKEMEWALIRLGCQPSVPAVFIGGKLVGSANTVMTLHLNGSLKKLLKDAGALWL
>Pyrbe_025573
MANGHSNTVSADGTKIQNPKKPKKKKKIRDMRARVTQKYPIRRLPPPDTAASASDHQRIRAAAESWGYYVPVRMSMGDPLERVARLASKSAVVIFSVSSCCMCHAVKRLFCGMGVNTTVYELDQDPRGKEIERALMRLLGNSSAVPVVFIGGKLLGAMDRVMASHINGSLVPLLKEAGALWL
>Pyrbe_026050
MDRVTNLASQNAIVIFSKSSCCMSHAVKRLFYEQGVSPAIYELDEESRGKEMECALTRLGCQPSVPAVFIGGKCVGSANTVMTLHLNGSLKKLLKDAGALWL
>Pyrbe_027877
MHYQTESWGSYMPTRTTMGMGDPMERIERMASESAVVIFSISSCCMCHAIKRLFCGMGVNPTVYELDEDPRGKDLEKALTRLLGTSSAVPVVFIGGKLVGAMDRVMASHINGTLVPLLKEAGALWL
>Pyrbe_037363
MDKVMRLASEKGVVIFSKSSCCLCYAVNILFQEIGVSPVVHEIDQDPEGREMEKALTRMGCTAPVPAVFIGGNLIGSTNEVMSLHLKEYCSNADCRNKIQRKNQKLSFYNLKPKFK
>Pyrbe_037364
MENVRELASEKAAVIFTKSSCCICHSVKTLFYELGASPAIHELDRCANGRDMECALRNLGCNPALPAVFIGGKYVGSSKDIISYHVDGSLKKMLKDAQAIWF
>Pyrbe_037365
METVKQLASEKAAVIFTKSSCCICHSVKTLFYELGASPAIHELDRYANGRDMESALRNLGCNPALPAVFIGGKYVGSSKDIISYHVDGSLKQMLKDAKAIWF
>Pyrbe_037367
MDTLARLVDEKPLVIFSKSSCCMSHSTKSFLRGFGANPTIYELDQMPNGQQIERALLQLGCRPSVPAVFIGQQFVGGNNTVMGLHVQNKLVPLLMRAKAIWIWNEK
>Pyrbe_037368
MDTITSMVAEKPVVIFSKSTCCMSHTIKTLISSYGANPTVYELDEMTNGQAIERTLVQELSCEPSVPAVFIGQQFVGGADKVMSLQVRNQLVPMLIRSSAIWVWNRT
>Pyrbe_043612
MQVAKKPSGISMDPTNMAAESAAGKMLADTMSLPIPYEMVRQLGACNTVVVFSMSGCCMCTVAKRLLFGLGVGPTIIELDEHVAGPDIQAVLYELAVDGQQPIPAVFVGGKFLGGVETLMAWHINGTLVPLLKDSGALWL
>Pyrbe_043867
MQSQTIPYGTWIPGSRAGHATPSSREQHLAAASVQKLVSENAVTVVGRRGCCMCHVVKRLLLGHGVNPTVFEVDEEDETGVVAELRRLIGADQEDWPQFPVVFVGGKLFGGLERVMATHITGHQYWEIINLKVVVIIDDMM
>Pyrbe_053393
MHYQAESWGSYMPTGTSMGMEDPLERIERMASESAVVIFSISSCCMCHAIKRLFCGMGVNPTVYELDEDPRGKDLERALMRLLGTSSAVPVVFIGGKLIGAMDRVMASHINGTLVPLLKEAGALWL
>Pyrpy_N_03g2605.1
MENVRELASEKAAVIFTKSSCCICHSVKTLFYELGASPAIHELDRCANGRDMECALRNLGCNPALPAVFIGGKYVGSSKDIISYHVDGSLKKMLKDAQAIWF
>Pyrpy_N_03g2606.1
METVKQLASEKAAVIFTKSSCCICHSVKTLFYELGASPAIHELDRYANGRDMEWALRNLGCNPALPAVFIGGKYVGSSKDIISYHVDGSLKQMLKDAKAIWF
>Pyrpy_N_03g2608.1
MDTLARLVDEKPLVIFSKSSCCMSHSTKSFLRGFGANPTIYELDQMPNGQQIERALLQLGCRPSVPAVFIGQQFVGGNNTVMGLHVQNKLVPLLMRAKAIWIWNEK
>Pyrpy_N_03g2609.1
MDTITSMVAEKPVVIFSKSTCCMSHTIKTLISSYGANPTVYELDEMTNGQAIERTLVQELSCEPSVPAVFIGQQFVGGADKVMSLQVRNQLVPMLIRSNAIWVWNRT
>Pyrpy_N_05g2856.1
MQSQTIPYGTWIPGSRAGHATPSSREQHLAAASVQKLVSENAVTVVGRRGCCMCHVVKRLLLGHGVNPSVFEVDEEDETGVVAELRRLIGADQEDWPQFPVVFVGGKLFGGLERVMATHITGELVPVLKQAGALWL
>Pyrpy_N_09g0063.1
MHYQAESWGSYMPTGTSMGMEDPLERIERMASESAVVIFSISSCCMCHAIKRLFCGMGVNPTVYELDEDPRGKDLERALMRLLGTSSAVPVVFIGGKLIGAMDRVMASHINGTLVPLLKEAGALWL
>Pyrpy_N_10g1630.1
MQSETIPQGTWIPGTRPGHAALSSRDVPSEQHVAAASVQKLVSENAVTVVGRRGCCMCHVVKRLLLGHGVNPTVFEVDEDDETGVVIELRKLTGEGQEDWQQFPVVFVGGKLFGGLERVMATHITGELVPVLKQAGALWL
>Pyrpy_N_11g2679.1
MDMITSMVAEKPVVIFSKSSCCMSHTIKSLISSYGAIPTVYELDEMPNGQAIESALVQQLKCQPSVPAVFIGKQFVGGADQVMSLQVTNQLAPMLIRSNAIWVWIRT
>Pyrpy_N_11g2680.1
MDTITSIVAEKPVVIFSKSSCCMSHTIKSLISRYGANPTVYELDEMLNGQAIESALVQQLKCQPSVPAIFIGQQFVGGADRVMSLQVRNQFVPMLIRSNAIWVWTTT
>Pyrpy_N_11g2681.1
MDTVARLVDEKPLVIFSKSSCCMSHSTKSFLRGFGANPTIYELDQMPNGQQIERALLQLGCRPSVPAVFIGQQFVGGNNTVMGLHVQNRLVPLLMRAKAIWIWNDQ
>Pyrpy_N_11g2683.1
MESVRQLASEKAAVIFTKSSCCICHSVKTLFYELGASPAIHELDRYTNGRDMEWALTNLGCNPALPAVFIGGKYVGSSKDIISYHVDGSLKQMLKDAKAIWF
>Pyrpy_N_11g2684.1
MESVRELASQKAAVIFTKSSCCICHSVKTLFYELGASPAIHELDRYANGRDMEWALRNLGCNPALPAVFIGGKYVGSSKDIISYHVDGSLKQMLKDAQAIWF
>Pyrpy_N_11g2685.1
MDKVMRLASEKGVVIFSKSSCCLCYAVNILFQEIGVSPVVHEIDQDPEGREMEKALTRLGCTAPVPAVFIGGNLIGSTNEVMSLHLKGQLIPLLKPYQQQT
>Pyrpy_N_13g0383.1
MMHYQAAAESWGYYVPVRMSMGDPLERVARLASKSAVVIFSVSSCCMCHAVKRLFCGMGVNTTVYELDQDPRGKEIERALMRLLGNSSAVPVVFIGGKLLGAMDRVMASHINGSLVPLLKEAGALWL
>Pyrpy_N_13g1310.1
MMQYQAAAESWGYYVPVRMSMGDPLERVARLASKSAVVIFSVSSCCMCHAVKRLFCGMGVNPTVYELDQDPRGKEIERALMRLLGTSSAVPVVFIGGKLIGAMDRVMASHINGSLVPLLKEAGALWL
>Pyrpy_N_13g1707.1
MEAVTKMASERPVVIFSKSSCCISHSIKTLLCDFGVNPAVYELDEMQRGREIEQALSRLGCNPTVPAVFIGGELVGGANEVMSLHLKRSLIPMLMRVGALWV
>Pyrpy_N_16g1152.1
MDAVTNMASERPVVIFSKSSCCMSHTIKTLLCDFGVNPAVYELDQMQRGREIEQALCRLGCNPTVPAVFIGGELVGGANEVMSLHLRRSLIPMLKRVGALWV
>Pyrpy_N_16g1153.1
MDRVTNLASQNAIVIFSKSSCCMSHAVKRLFYEQGVSPAIYELDEESRGKEMECALTRLGCQPSVPAVFIGGKCVGSANTVMTLHLNGSLKKLLKDAGALWL
>Pyrpy_N_17g0061.1
MHYQTESWGSYMPTRTTMGMGDPMERIERMASESAVVIFSISSCCMCHAIKRLFCGMGVNPTVHELDEDPRGKDLEKALTRLLGTSSAVPVVFIGGKLVGAMDRVMASHINGTLVPLLKEAGALWL
>Rosch_v2.0_Chr2g0176061
MHYQTESWGSYMATSSYGDSLERIERMASENAVVIFSISSCCMCHAIKRLFCGMGVNPTVYELDEDPRGGKDLEKALMRILGTSNAVPVVFIGGKLVGTMDRVMASHINGSLVPLLKEAGALWL
>Rosch_v2.0_Chr4g0421361
MDRVAKLASQKAVVIFSKSSCCMSHAIKRLFYEQGVSPAIYELDEESRGKEMEWALMRLGCQPSVPAVFIGGKFVGSANTIMTLHLNGSLKKLLKDAGALWL
>Rosch_v2.0_Chr4g0421381
MEALTKMASERPVVIFSKSSCCMSHSIKTLLCDFGVNPAVYELDEMQRGREIEQALSRLGCNPSVPAVFIGGEFVGGANEIMSLHLNRSLIPMLKRVGALWV
>Rosch_v2.0_Chr4g0421391
MEAVTKMVSERPVVIFSKNSCCMSHSIKTLLCDFGVNPAVYELDEMQRGREIEQALLRLGCNPSVPAVFIGGEFVGGANEVMSLHLKRSLIPMLKRVGALWV
>Rosch_v2.0_Chr4g0421401
MEAVTKMASERPVVIFSKSSCCMSHSIKTLLCDFGVNPAVHELDEMQRGRELEQALLRLGCNPSVPAVFIGGEFIGGANEVMSLHLKRSLIPMLKRVGALWV
>Rosch_v2.0_Chr4g0421411
MEAVTKMVSERPVVIFSKSSCCMCHSIKTLLCDFGVNPEVHELDEMQGGREIEQALSRLGCNPSVPAVFIGGELVGGANEIMSLHLNRSLIPMLKHVGALWV
>Rosch_v2.0_Chr4g0429551
MQYQKEHYQAESWGYYMPVRSMHMTDPLERVGRLASKSAVVIFSVSSCCMCHAVKRLFCGMGVNPTVYELDQDPRGKEIERALMRLLGNSSAVPVVFIGGKLIGAMDRVMASHINGSLVPLLKEAGALWL
>Rosch_v2.0_Chr5g0009361
MQAIPYGSWAPDAPARHVSTREEVSVSSPVSTVAATVQKLVSENAVIVVGRRGCCMSHVVTRLLLGHGVNPAVFEVDEDDEAAVVVELRKRMTIVGDESVINNWPQFPVVFVGGKLFGGLERVIATHISGELVPVLKEAGALWL
>Rosch_v2.0_Chr5g0014521
MQVAKMISSDAAATAEAEASRHGMMSRPYEMVRQLGSCNAVVVFSASGCPMCTVAERLLFSLGVGPTIVELDRHVEGPDIREVLRELADGQGQQQPVPAVFIGGKFLGGVEALMACHINGNLVPLLKHSGALWL
>Rosch_v2.0_Chr6g0292861
MEKVLRLASANDVVIFSKSSCCLCYAVNILFQEIGVRPSVNELDNDPDGREMEKCLMRMGCSAVPAVFIGGTLIGSTNEVMSLHLKGQLIPKLKSYEQNATS
>Rosch_v2.0_Chr6g0292871
MESVRELASEKAAVIFTKSSCCICHSVKSLFYELGASPAIHEIDRYSNGRDMESALRQLGCNPSFPAVFIGGKYVGSSKDIISLHVDGSLKQMLKDARAIWQLPPLHFSLMNYLKEA
>Rosch_v2.0_Chr6g0292891
MNIINQKPLVHLITSLALQILVYYCLLQTSKYSLSSKLEMDMVARLVDEKPLVIFSKSSCCMSHSIKTLLYDFGANPTVYELDQMPNGQQIERALLQLGCRPSVPAVFIGQQFIGGTNTVMSLHMQNKLVPLLMRAKAIWIWNN
>Rosch_v2.0_Chr6g0292901
MDTITSMVTGKPVVIFSRSTCCMSHSIRSLITGYGANPTVYELDQIPNGQVIERVLVEQLKCEPSVPAVFIGQQFVGGANQVMTLQLRNQLAPRLLAANAIWVWN
>Rosch_v2.0_Chr6g0292911
MDTITSMVTGKSVVIFSKSTCCMSHSIRSLIAGYGANPTVYELDQIPNGQVIERVLVEQLKCEPSVPAVFIGQQFVGGANQVMTLQLRNQLAPRLLAANAIWVWNQQ
>Rosch_v2.0_Chr6g0292921
MDTITSMVTGKPVVIFSKSTCCMSHSISSLITGYGANPTVYELDQIPNGQVIERVLVEQLKCEPSVPAVFIGQQFVGGANQVMTLQLRNQLAPRLLEANAIWVWN
>Rubch_LG02.1452
MDKITSMVAGRPVVIFSRSTCCMSHSIKSLIIGYGANPTVYELDQIPNGQVIERALVEQLNCQPSVPAVYIGQQFVGGANQVMSLQLRNQLAPRLIAANAIWVWNQQ
>Rubch_LG02.1453
MDMVARLVDEKPLVIFSKSSCCMSHSTKTFLYDFGANPTVYEVDQMPNGQQIERALQQLGGRPSVPAVFIGQQFIGGTNMVMSLHVQNKLVPLLIRAKAIWIWNDK
>Rubch_LG02.1454
MESVREMASEKAAVIFTKSSCCICHSVKTLFYELGASPAIHEIDRYSNGRDMEWALRQLGCNPSFPAVFIGGKYVGSSKDIISLHVDGSLKQMLKDAKAIWF
>Rubch_LG02.1455
MDKVMRLSTENGVVIFSKSSCCLCYAVNILFQEIGVSPMICEIDTDPEGREMEKALMRMGCTAPVPAVFIAGTLIGSTNEVMSLHLKGQLIQKLKPYQHQA
>Rubch_LG03.556
MQAIPYGTWVPSHVSPPARDQPSAAAAATVQKLVSENAVIVVGRRGCCMIHVVTRLLLGHGVNPAVFDVDEDDEAAVVVELRKMMTMVGDENALNNWPQFPVIFVGGKLFGGLERVMATHISGELVPVLKEAGALWL
>Rubch_LG03.905
MQVAKMISSDAAATAEVVAEASHRGGIMSRPYEMVRQLGSCNAVVVFSASGCPMCTVAERLLFSLGVGPSIVELDHHVEGPDIREVLRELADGQQPVPAVFIGGKFLGGVEALMACHINGNLVPLLKHSGALWL
>Rubch_LG04.1271
MQYQTEHYQSESWGYYGAARSVHMTDPLERVARLASKSAVVIFSLSSCCMCHAVKRLFCGMGVNPTVYELDQDPRGKEIEMALMRLLGNSSAVPVVFIGGKLIGAMDRVMASHINGSLVPLLKEAGALWL
>Rubch_LG04.1760
MEVVTKMASERPVVIFSKSSCCMSYSIKTLLCDFGVNPAVYELDEMQRGREIEQALSRLGCNPSVPAVFIGGELVGGANEVMSLHLKRSLIPMLKRVGALWV
>Rubch_LG04.1761
MEAVTKMVSERPVVIFSKSSCCMCHSIKTLLCDFGVNPAVYELDEMQRGKEIEQALISSLGSNPSVPAVFIGGEFVGGANEIMSLHLKRSLIPMLKRVGALWV
>Rubch_LG04.1762
MEALTKMASERPVVIFSKSSCCMSHSIKTLLCDFGVNPAVYELDEMQRGREIEQALSRLGCNPTVPAVFIGGEFVGGANEVMSLHLKRSLIPMLKRVGALWV
>Rubch_LG04.1763
MEAVTKMASERPVVIFSKSSCCMSHSIKTLLCDFGVNPAVYELDEMQMGREIEQALSRLGCNPSVPAVFIGGEFVGGANEVMSLHLKRSLIPMLKRVGALWV
>Rubch_LG04.1764
MDRVGKLASQKAVVIFSKSSCCMSHAIKRLFYEQGVSPAIYELDEESRGKEMEWALMRLGCQPSVPAVFIGGKFVGSANTIMTLHLNGSLKKMLKDAGALWL
>Rubch_LG06.2755
MHQAIQYKSWAPLHSSSTVPLRRTTPAEVMISEANSSISTTERTTRHNNVNIDPAKISNLVSENAVIVFSRQSCCMGDVVKILLVGHGVNPTMHEVDDTEEVAVTKELEMIICKDADRGQGLKAVVMLPAVFIGGKMFGGLERVIGAHISGELVPILKQAGALWL
>Rubch_LG06.60
MQYQNESWSSYMATRSSYGDPAERIEQMASENAVVIFSISSCCMCHAIKRLFCGMGVNPTVYELDEDPRGGKDLEKALMRLLGTSNAVPAVFIGGKLVGTMDRVMASHINGSLVPLLKEAGALWL
>Ruboc_02_G07070
MDMVARLVDERPLVIFSKSSCCMSHSTKTFLYDFGANPTVYEVDQMPNGQQIERALQQLGGRPSVPAVFIGQQFIGGTNTVMSLHVQNKLVPLLIRAKAIWIWNDNLAFAMDKITSMVAGRPVVIFSRSTCCMSHSIKSLIIGYGANPTVYELDEIPNGQVIERALVEQLNCQPSVPAVYIGQQFVGGANQVMTLQLRNQLAPRLIAANAIWVWNQQ
>Ruboc_02_G07071
MESVREMASEKAAVIFTKSSCCICHSVKTLFYELGASPAIHEIDRYSNGRDMEWALRQLGCNPSFPAVFIGGKYVGSSKDIISLHMDKVMRLASENGVVIFSKSSCCLCYAVNILFQEIGVSPMICEIDTDPEGREMEKALMRMGCTAPVPAVFIAGTLIGSTNEVMSLHLKGQLIQKLKPYQQQALS
>Ruboc_03_G05173
MQAIPYGTWVPGHVSPPARDQPAAAAAATVQKLVSENAVIVVGRRGCCMIHVVTRLLLGHGVNPAVFDVDEDDEAAVVVELRKMMTMVGDENAINNWPQFPVVFVGGKLFGGLERVMATHISGELVPVLKEAGALFAKMKL
>Ruboc_03_G17455
MQVAKMISSDAAATAEVVAEASHRGRIMSRPYEMVRQLGSCNAVVVFSTSGCPMCTVAERLLFSLGVGPTIVELDHHVEGPDIREVLRELADGQQPVPAVFIGGKFLGGVEALMACHINGNLVPLLKHSGALWL
>Ruboc_04_G06401
MDRVAKLASQKAVVIFSKSSCCMSHAIKRLFYEQGVSPAIYELDEESRGKEMEWALMRLGCQPSVPAVFIGGKFVGSANTIMTLHLNGSLKKLLKDAGALWL
>Ruboc_04_G06402
MEVVTKMASERPVVIFSKSSCCMSHSIKTLLCDFGVNPAVYELDEMQRGREIEQALSRLGCNPSVPAVFIGGEFVGGANEVMSLHLKRSLIPMLKRVGALWLAMEALTKMASERPVVIFSKSSCCMSHSIKTLLCDFGVNPAVYELDEMQRGREIEQALSRLGCNPTVPAVFIGGEFVGGANEVMSLHLKRSLIPMLKRVGALWLAMETVTKMVSERPVVIFSKSSCCMCHSIKTLLCDFGVNPAVYELDEMQIGKAIEQALISSLGSNPSVPAVFIGGEFVGGANEIMSLHLQRSLIPMLKRVGALWLAMEAVTKMASERPVVIFSKSSCCMSYSIKTLLSDFGVNPAVYELDEMQRGREIEQALSRLGCNPSVPAVFIGGELVGGANEVMSLHLKRSLIPMLKRVGALWV
>Ruboc_04_G23127
MQYQTEHYQSESWGYYGSARGVHMTDPLERVARLASKSAVVIFSLSSCCMCHAVKRLFCGMGVNPTVYELDQDPRGKEIEMALMRLLGNSSAVPVVFIGGKLIGAMDRVMASHINGSLVPLLKEAGALWL
>Ruboc_06_G03771
MHYQTESWSSYMATRSSYGDPVERIERMASENAVVIFSISSCCMCHAIKRLFCGMGVNPTVYELDEDPRGGKDLEKALMTLLGTSNAVPAVFIGGKLVGTMDRVMASHINGSLVPLLKEAGALWL
>Ruboc_06_G25477
MHQAIQYKSWAPLHSSSTLPLRRTTPAEVISEANSNINTTERTTRNNNVNIDPAKMSNLVSENAVIVFSRQSCCMGDVVKRLLVGHGVNPTRHEVDETEEVAVTKELEMIICKDADRGQVFKVVVMLPSVFIGGKMFGGLERVIGAHISGELVPILKQAGALWL
