# Supplementary material for: Transcriptomics of long‐term, low oxygen storage coupled with ethylene signaling interference suggests neofunctionalization of hypoxia response pathways in apple ( Malus domestica )
Source: Plant Direct. 2024 Dec 20;8(12):e70025. doi: 10.1002/pld3.70025 (PMC11660084; doi:10.1002/pld3.70025)
Supplement: Supplementary file 2 — Data S2: Homologs of all 606 hypoxia response genes identified in this study across 42 representative species of land plants). [file PLD3-8-e70025-s004.gz › 01-integratedGeneFamilies_dir/8203.fna]

>gnl_Ambtr_v1.0_evm_27.model.AmTr_v1.0_scaffold00030.139
ATGGAAGATAGAGAGGGTTTGAAGCTGGAGCAGAGGCATGGGAAAGCTAGGGTTAGGGTTTCAAGGGTGTGGAGAAGGCCTGGAGGGGAGCAATTCATTGTAGAATGGAATGTGAGCGTAAATCTCTACTCTGATTGCCCGCAAGCTTACTTCAAGGGAGACAATTCTGATATTGTTGCCACTGATTCGATGAAGAACACGGTCTATGTGAAGGCAAAGGAATGTCAGCAAATTCTCTCAGTAGAGGACTTCGCTATCATTCTTGGGAATCACTTCACTGCAACATATCCACAGGTCACACGTGCAATCATTAAGATAGTGGAGAAGCCATGGGAACGCTTCCTTGTAGACGGTGAACATCATAAGCATGGCTTCAAACTTGGGTCTGAGAGGCATACAACCGAAGTAGATGTAGAGAGGGGTGGTGCTTTACTTGTAACTTCTGGAGTTGAGGGCCTTTCTGTGCTGAAGACAACAAATTCGGGCTTTGAAGGGTTCATACGGGATGAGTACACACTGCTGAAAGACACAAACGAGAGGATACTGGCCACTGAGGTGAGTGCTCTTTGGAGGTACTCAAGTGTTCCATTAAGGCCATTTACTTTTTCTGAAAGATACCTTGCTGTGAAGAAGGCCTTGCTTGAAACCTTCTTTGGTCCACCCAATGAAGGAGTATACAGCCCATCTGTTCAAACTACACTCTATCTAATGGCCCGAGCCATTCTTCAAAGGTTCCCAGATGTTGAATGGGTCCATCTGAAAATGCCAAACCTTCATTTCTTGCCTGTCAATCTGGGAGGTCTTGTGAAGTTTAATGATGATGTGTATATACCTACTGATGAGCCACATGGAACAATTGAAGCTTGCCTGAGCAGGAAGCATGCCATACCCCTCCCATCGAAGCTA
>gnl_Aquco_v3.1_Aqcoe1G080400.1
ATGGCGGATTTAATCGAAGGAATGAAATTTGAGCAGAAACATGGAAAATCTAGGGTTAGAGTTGGTAGAGTTTGGAGAAAAGAAAAAGATGGAAAACATATCTTTGTTGAATGGAATGTCAATATAAGTCTTTTCTCTAATTGCTTATCTGCTTATGTTAATGGTGATAATTCCGATATCGTTGCTACCGATACCATGAAAAACACGGTTTATGCAAAAGCAAAGGAATGTTCAGAAGTTGTTTCGGTGGAGAACTTTGCAATTGAACTTGGGAGACACTTCACATCCTTCTATCATCAGGTCACAACTGCCATAATCAAAATAGTGGAAAAGCCATGGGAGCGTGTGTGTATAGATGGTCAACCACATGAACATGGCTTTAAACTTGGATCTGAGAGACATACAGCCGAAGTCACAGTGAAGAAATCTGGTTCAGTACTTATGACGTCTGGAATTGAAGGATTGGCTCTGTTGAAAACTACAATGTCAGGTTTTGAAGGATATATTCGGGACAAGTACACTCTTCTGCCAGAAACAAGAGAGAGGATGTTAGCAACTGAAATCAGTACTTCATGGAGGTATTCTTTTGAATCTCTTTCTACTGTACCTATAAAGCCGCTTTACTTTAGCGAGAGATTTCTAGATGTTAAAAAAGTGCTGGTTGACACCTTTTTCGGGCCTCCAAGAGAAGGTGTATATAGCCCATCTGTTCAAAGCACTCTTTTTTACATGGCGAAGGCTGTTCTGAACAGATTCCCAGATGTAGCATCAATCCAGCTGAGAATGCCAAATATCCATTTCTTACCAGTTAACCTTCCAAGCAAGGATAGTCCAAATATTGTTAAGTTTGAGGATGATGTTTATTTACCAACAGATGAACCACATGGAACAATTGAAGCAAGCTTGAGTCGCCCTCAGTCCAGAATG
>gnl_Arath_TAIR10_AT2G26230.1
ATGGCACAAGAAGCCGATGGGATCAGATTGGACCAAAGACATGGGAAGGCTCGAGTGAGAGTTGGAAGAGTTTGGCGTCATGCTCATGATGGATCTCATCACTTTGTTGAATGGAATGTTAGCATCAGTCTTCTCTCTCACTGTCTCTCTTCTTACCGTCTTGATGATAACTCTGATATTGTCGCCACAGATACCATTAAAAACACTGTTTATGTGAAAGCCAAGGAATGTGGAGATCGGCTCTCGGTGGAGGAATTTGCCATACTTATTGGGAAACACTTTTGCTCATTTTATCCACAGGTATTTACTGCTATCGTGAATATCATTGAGAAGCCCTGGGAGCGTGTCTCCATCGATGGAAAACCACATTTACATGGTTTTAAGCTTGGGTCAGAGAACCATACTACAGAGGCAAGAGTAGAAAAGTCTGGTGCATTAAACTTAACTTCCGGTATTGGAGGACTAGCTCTACTGAAGACAACCCAGTCAGGATTTGAGAGGTTTGTCAGAGACAAATACACCATTCTGCCTGAAACTCGTGAGCGAATGCTGGCCACAGAGGTTAATGCATCTTGGAGGTACTCGTATGAGTCAGTTGCAAGCATTCCAACAAAAGGACTCTACTTTAGCGAGAAGTTCATGGACGTTAAGAAAGTTCTGATGGATACTTTCTTTGGTCCACCAGAAACTGGTGTGTATAGCCCTTCTGTCCAACGCACTCTCTACCTCATGGGAAGCGCCGTACTGAAAAGGTTCGCTGATGTATCATCGATTCACCTAAAAATGCCAAATATTCATTTTCTACCAGTAAATCTTTCAACGAAGGAAAACCCTTCAATGGTGAAGTTTAAAGATGATGTGTACCTGCCAACCGATGAACCTCATGGATCTATAGAAGCAACTCTAAGCCGTATAACCTCGAAACTA
>gnl_Betvu_v1.2_Bv4_097600_uxef.t1
ATGCTTGCCACGGCTGTCACTGCTACATGGAGGTACTCTTTCGAATATGCTCATAACATTCCATCAGAATCAATGTACTTTTCTGAAAGATACTCGGATGTAAGAAAAGTGTTAGTCGATACTTTCTTTGGTCCTCCTGATAAAGGTGTTTATAGCCCATCGGTGCAGAGCACTCTTTATCAAATGGCAAAAGCTGTTCTCAACAGATTCCATGTTATATCATCTATCAGTTTGAACATGCCGAATCTGCATTTCCTTCCTGTTAATTTATCGAGTTTGCAGAATCCGAACCTAGTCAAGTTTGCAGATGATGTGTTTCTTCCTATTGATGAACCACATGGATCTATTGAAGCTAGCTTGAGCCGCCCTCACTCAAGGATG
>gnl_Carpa_v0.4_evm.model.supercontig_54.21
ATGATGGCGCAAGTAGCTAACCTCAATTTGGAGCAAAGTCATGGCAAATCCAGAGTCAGAGTGGCTAGGGTCTGGAGAGGTCGAGATGGGTGCCATTTCATGGTCGAGTGGAACGTTAACATCACTTTGCTCTCTCACTGCCTCAATGCTTATGTTCGTGGAGACAACTCCGACATAGTTGCCACCGATACTATGAAAAACACTGTATATGCGAAAGCCAAGGAATGTTCAGAACAACTTTCTGTAGAGGACTTTGCTATTCTACTTGGCAAACACTTCACATCGTCTTACCAGCAGGTTACTACTGCCATAATAAAGATAGTGGAAAAGCCGTGGGTACGTGTCACTGTTGACAGGCAACCTCATAATCATGGTTTTAGACTTGGATCTGAGAGGCATGTTGTGGAGGCAATAGTACAGAAGTCACTTGTTCTGCAGTTAACTTCAGGCATTGAAGGATTAACTTTGTTGAAGACAACCCAGTCAGGGTTTGAAGGGTTTATTAGAGACAAATACACAGCTCTTCCTGAAACACGAGAGAGGATGTTGGCAACGGAGGTCACAGCATCCTGGAGGTATTCGTTTGATTCTGTCTCTAGCATTCCTCACAAGCCTCTTTACTTCAATGGGAGATATGCGGATGTGAAAAAGGTTTTGACAGGAACCTTTTTTGGCCCTCCAAAAGAGGGAGTATACAGCCCATCTGTTCAAAGTACTCTATATGACATGGCAAAAGCTGTACTGGACAGGTTTCTTGACATTTCATCAATCCAGCTTAAAATGCCTAATATACATTTCTTGCCAGTTAATCTATCAAGCAAGGATAATCCTACTATTGTCAAGTTTGAAGATGATGTATATTTACCAACAGATGAACCACACGGAACAATTGAAGCCAGCTTGAGCCGAGTCCGTTCAAAGATG
>gnl_Elagu_v2.0_p5_sc00279.V1.gene20
ATGGCCGGGGGTTTCAAGCTCGATCAGAAGCACGGAAAGGCAAGGGTGAGGGTTTCTAGGGTTTGGAGGAGGATCGCTAGCGCCGGCGGTGGTGATGTCATCGTCGAATGGAACGTCAGCGTCAGCCTCGACTCCAATTGCCATCCCGCCTACACCGCCGGCAACAACTCCGCCATCGTCGCCACCGATACCATGAAGAACACGGTTTATGCCAAGGCGAAAGAGTGCTCCGAGGTCGTCTCGATGGAGAGCTTCGCTGTTCTTCTCGCAAGGCATTTCACGGCGTTCTATCCAGAGGTCACGGCTGCCACCGTCAATATTGTTGAGAAGCCTTGGGAGCGTGTGGTGGTGGACGGGCAACCCCATTCACATGGATTTAAACTTGGGTCTGAGAAGCATATGACTGAAGTAACAGTGAGCAAGTTTGGTGCTTTGAGCATAACCTCAGGAGTTCAAGGATTGGCCCTACTAAAAACAACGAAGTCAGGTTTTGAAGGGTTTGTAAGGGACAATTACACGCTTCTTCCAGAAACAAGGGAAAGAATGGTAGCAACAGAAGTCACTGCTTCTTGGAGGTATCCTTTTGAACATGTTTCCGATATTCCTGCTAAGCCATTTTGTTTCACAGAAAGATACGAAGGTGTGAAGAAAGTTCTGGTTGATACCTTCTTTGGTCCACCAGATGTGGGAGTTTACAGTCCATCCGTTCAGAACACACTCTTCCTTATGGCAAAAGCTGTTCTGAGCAGGTGCTGGTCTACGTCCACTCAGTTTTCTCAAGAAAGGCAGTTGAATCAGAGACTATCTATACTTGTGCAGCTGAATCTGGCTGCAAATGGGAGC
>gnl_Elagu_v2.0_p5_sc00503.V1.gene58
ATGGCCGAGGGGTTCAAGATCGACCAAAAGCACGGTAAGGGGAGGGTTAGGGTTTCTAGGGTTTGGAGGAGGGTCGGAGGTTCCGGCGCTGGCGTTGGCAATGTCATCGTTGAGTGGAACGTTAGCGTTAGCCTCGCCTCCGACTGCCTCCCGGCGTACACCGCCGGCGACAACTCCACCATCGTCGCCACCGATTCCATTAAGAACACCGTGTATGCGAAGGCAAAAGAGTGCTCCGAGGTCGTGTCCATGGAGAACTTCGCGCTTCTTCTCTCAAGGCATTTCACGACGTTCTATCCTCACGTTACAGCTGCCACGGTCAATATTGTTGAGAAGCCCTGGGAGCGTGTGGTGGTGGACGGCCGACCCCATTCACATGGATTTAAACTTGGGTCTGAGAAGCACATGACTGAAGTAACTGTGAACAAGTGTGGTGCTTTGAGTATAACTTCTGGAATTCAAGGATTGGCCCTACTAAAAACTACAAAGTCTGGTTTTGAAGGGTTTGTAAGGGACCGATACACACTTCTTCCAGACACAAGGGAAAGGATGGCAGCAACAGAAGTCACCGCTTCTTGGAGGTACTCTCTTGAACATGTTTCTGAAATTCCTGCCAAGCCATTTTGTTTCACAGAAAGATATGAAGGTGCAAAGAAAGTCCTGGCTGATACCTTCTTCGGTCCACCGGATGTGGGAGTTTACAGTCCATCAGTTCAAAACACACTTTTCCTCATGGCAAAAGCTGTTCTCAACAGGTTCCTGGATATAGCATCAATTCAGCTCAGAATGCCAAACCTCCACTTTTTACCAGTCAACTTGTCTAGCAAGGAAAACCCTGACATGGTGAAGTTTGCTGATGATGTCTATATGCCGACTGATGAGCCACATGGTACCATAGAAGCAACTCTTAGCCGCACGTTGTCCAAGATT
>gnl_Eucgr_v2.0_Eucgr.J00283.1
ATGGCAGGCGACTTGGAAGGCTTCAACTTCGAGCAGCAGCACGGCAAGGACAGGGTGCGGGTGGCCAGGGTCTGGCGGACCCCCGGCGGCCGCAACTCCATGGTCGAGTGGGAAGTCAGCATCAGCCTCTTCTCCGACTGCGTCGACGCGTACACCCGCGACGACAACTCCGGCATCGTCGCCACCGACACGATGAAGAACACGGTGTACGTGAAAGCAAAGGAATGTTCGGAGCAACTCTCGGTGGAGCAATTTGCAATCTTGCTTGCAAAGCATTTCACGTCCTTCTACAAAGAGGTAACAGCTGCTGTAGTCAAAATTGTGGAGAAGCCTTGGGAACAAGTATATGTGGACGGACAACCTCATGAACATGGATTTAAACTTGGATCAGAGAAGCATACAACAGAAGTAACTGTGAAAAAGACTGGTGCGCTAAAATTGACTTCAGGAATAGCAGGATTGTCAGTCCTGAAAACAACCATGTCAGGTTTTGAAGGTTTCATTAGGGATAAGTACACGGCTCTTCCGGAAACTCGAGAAAGAATGCTTGCCACTGAAGTGACTGCATCTTGGAGGTATTCTTATGATACTCTCTCCAGCGTCCCCCGTGATCTTCTTTATTTCCAAGAGAGATACATGGATGTGAAAAAAGTTCTGATGAGTACTTTCTTTGGCCCACCAAAAGAGGGAGTTTACAGTGCATCTGTCCAAAGCACTCTCTATCAAATGGCAAGGGCAGTTCTAGCTGGATTTCCTGACATATCAGCAGTGCAATTGAAGATGCCTAATATCCATTTCTTACCAGTTAACATATCGACCAAGGATAATCCATCAATGGTGAAGTTCAATCACGATGTATATTTACCAACCGATGAACCGCATGGATCAATTCAAGCAAGCTTGAGCAGATTCTGGTCAAGAATG
>gnl_Manes_v6.1_Manes.10G059900.1
ATGGCTAATAATGACTTGGACGGATTCAAGCTTGACCAGAGACACGGCAAGGCTAGAGTTAGGGTCACCAGAGTTTGGAGAACCAACCATGGAGGTAATCACTTTATGGTCGAATGGAATGTCAGCATCAGCCTCATTTCTGATTGCCTTAACGCCTATGTCTCCGATGACAACTCCAATATTGTTGCCACCGATACCATGAAGAACACGGTGTATGTTATGGCAAAGCAATGTTCAGAACGGCTTTCAGTTGAGAATTTTGCAATTTTACTGGCGAAGCACTTCACTTCATATTACAAGCAGGTAAATGCTGCCATCATAAAGATTGTAGAAAAGCCTTGGGAGCGTGTAAGCATAGATGGACAGTTGCATACACATGGTTTTAAGCTTGGATCTGAGAAGCATACAACAGAGGTAATAGTTAAGAAGTCTGGAGCTTTACAGCTGAGTTCTGGTATAGAAGGAATGTCCGTGGTGAAAACAACCAAATCTGGGTTTGAAGGGTTTGTAAGGGATAAATATACAGCTCTACCTGAAACACGAGAGAGGATTCTGGCAACAGAAGTCACTGCATCATGGAAGTATTCATATGAATCTGTCGCTAGCATCCCCCAGATTCCACTTTACTTTACAGAAAAATATATGGATGTGAAGCGGGTTTTGGCCAAAACTTTCTTTGGTCCTCCTAACGAGGGAGTATACAGTGCATCTGTTCAAAGCACTCTTTATCAAATGGCGAAGGCTGTAATCAACAGTTTTCCCGACATATCAGCAGTTCATCTTGAAATGCCAAATATCCACTTCTTACCAGCTAACATATCAAGCAAGGATAATACTATTGTAAAGTTCAATGATGACGTGTACGTGCCAACGGATGAACCACATGGAACAATAGAAGCTACTTTGAGCCGTACATGGTCAAAGATG
>gnl_Medtr_Mt4.0v1_Medtr1g048370.1
ATGGCGAAGAACGTGGAAGGATTCGAATTCGAACAGAGACATGGAAAAGAGAGAGTAAGAGTAGCTCGTGTTTGGAAGAGTAAAGATGGTAAACAACAGTTTGTTGTTGAATGGCGCGTTAGTATCAATCTTCTTTCAGATTGTGTTAACTCTTATGTTCGTGATGATAATTCTGATATTGTTGCTACTGATACCATGAAGAACACCGTGTATGCAAAAGCAAAAGAATGTTCGGAAATACTTTCTGTGGAGGACTTTGCCATTTTACTTGCCAAACATTTCACATCATTTTACAGCCAGGTTACCACTGCTATTGTAAAAATTGTGGAGAAACCGTGGGAGCGTGTTAATGTGGACGGTCAACCTCATGACCATGGTTTCAAACTTGGATCCGAGAAGCATACAACAGAGGCAATAGTAAAAAAGTCTGGTGCACTACAATTGACTTCTGGTATTGAAGGATTGTCTGTGTTGAAGACAACCAAGTCTGGTTTTGAAGGTTTTGTAAGGGACAAGTATACCATACTTCCTGATACACGCGAGAGGATGCTGGCAACAGAAGTAACTGCGCTATGGAGGTATTCATATGAATCGTTATATAGCGTCCCCAAGAAGCCTCTTTATTTTACAGAAAAGTACCTGGATGTGAAAAGAGTTTTGCTTGACACATTTTTTGGCTCTCCAAAGGAAGGGGTCTATAGCCCATCAGTTCAAGCCACCCTCTACCAGATGGCGAAGGCAGCATTAAACAGATTTCCTGACATAGCTTCTATTCAACTAAAGATGCCAAATATTCATTTCATACCGGTCAATCTCTCAAACAAGAATGGTCAGTTTGTAAAGTTTGATGACGATGTATATTTACCAACGGACGAGCCACATGGTTCAATTGAAGCTAGCTTGAGCTGCAGTCGGTCAAAGATG
>gnl_Mimgu_v2.0_Migut.F00847.1
ATGGAGGGATTGAAATTGGAGCAGAGGCACGGGAAAGCTAGGGTCAGAGTTGGTAGAGTGTGGAGGGAAGCGAATGGACGCCATCTATTCGTCGAATGGAACGTCAGCATCAGCCTTCTCTCCGATTGCCTCGCCGCCTACACACGCGCCGACAACTCCGATATCGTCGCCACCGATACCATGAAAAACACGGTATACGTAAAAGCGAAAGAATGTAAGCAGCCGATTTCGGTGGAGGACTTCGCCATTGTACTTGGGAAGCACTTCACATCGTTTTATCCGCAGGTATCTAGTGCTATAATCAACATAGTTGAGAAGCCGTGGGAGCGGATTTACATAGATGGTCAACCTCATCGACATGGTTTCAAGCTCGGATCTGAGAAACACACAACTGAAGTCATCGTAAAGAAGTCCGGCTCCCTGCAGGTTATTTCTGGTATTGAAGGTTTGGCGGTGCTGAAGACAACCCAATCGGGTTTTGAAGGATTCATAAGGGACAAGTATACAATATTGCCCGAAACACGAGAGAGGATGCTGGCAACAGAAATCTCTGCGTCTTGGAGGTACCCTTTTGAGAATCTTGCAAGCGTCCCTGCAAAACAATCTTACTTCATGGAGAAATATACGGATGTAAAAAAGGTTTTACTCGACACTTTCTTTGGCCCTACTAAAGAAGGAGTCTACAGCCCATCTGTTCAAAGTACTCTCTATTATATGGCAAAGGCCGTACTTGCCAGGGTTTCTGATGTATCGTCGGTTAAGTTGAAAATGCCGAATATTCACTTTCTACCAGTCAACTTATCGAGCAAAGATAATCCTGTAATTGTTAAGTTTGAGGATGATGTTTTTTTACCGACGGACGAACCACATGGATCGATCGAGGCCACCCTGAGTCGCATACAGTCCAAGATT
>gnl_Musac_v1_GSMUA_Achr3T22570_001
ATGGCGGAAGGGTTCAAGATCGAGCAGAATCACGGGAAGAGCAGGGTCCGGGTCGCCAGGGTCTGGAGGAGGGTCGCCGGCTCCGGCCACGTGATCGTCGAGTGGAACGTCGGCGTCAGCCTCTTCTCCGACTGTCTCCCCGCCTACACCTCCGCTGACAACTCCGCCATCGTCGCCACCGATTCCATGAAGAATACTGTATATGCGAAGGCGAAGGAGTGCACGGAGGTCATGTCGATGGAAAGCTTCGCGGTTCTTCTCGGGAGGCACTTCACCTCGTACTATCCTCAGGTGACGGCCGCCGTGATCAATATAGTTGAGAAGCCTTGGGAGCGGGTCGCTGTCGACGGCCAACCCCATTCGCATGGATTTAAACTTGGTTCTGAGAAGCATACAACAGAAGTTAGAGTTGAAAAATATGGCACTTTGAGTGTAACTTCTGGAATTGAGGGACTAGCTCTGTTGAAAACAACACAGTCAGGGTTTGAAGGATTTGTAAGGGATCACTTTACGCTTCTTCCAGAGACAAGGGAGAGGATGGTAGCAACTGAAGTCACTGCTGCTTGGAGGTACCCATTTGCTGACGTATCTGATATTCCTGCCAAGCCATTTTGTTTCACACAAAGGCATCTGGATGTCAAGAAAGTTCTAGCAGACACCTTCTTTGGTTCACCACTTGAGGGTGTTTACAGTCCATCGGTTCAGAACACACTGTACCTCATGGCAAAAGCTGTTCTTAACAGGTTCCCTGATATAGCATCAGTTAAGCTTAGAATGCCAAACCTCCATTTCTTACCAGTCAACTTATCAAGCAAAGATAACCCAAACATGGTAAAGTTTGCTGATGATGTCTACATGCCAACCGACGAGCCACATGGAACTATAGAAGCAACAGTGAGTCGCATCATGTCCAGGTTG
>gnl_Nelnu_v1.0_NNU_011465-RA
ATGGCGGATGAGATTGATGGGTTGAAATTTGAGCAGCAGCACGGGAAGTCGAGGGTTAGGGTTGCAAGGGTCTGGAGGAAGGAAGATGGTCGTCATTTCTTCGTCGAATGGAATGTTAACATAAGCCTTCTCTCCGATTGCCTGTCTGCGTATGGCCGGGGTAACAATTCCGATATTGTCGCCACAGATACCATGAAGAATACTGTATACGTGAAGGCAAAGGAATGTGTAGATGCTCTTTCAGTTGAAGACTTTGCAATTGAACTTGGGCGTCACTTTACATCATTTTATCAGCAGGTCACGGCTGCAATAATCAAGATAGTGGAAAAGCCATGGGAGCGAGTATATATTGATGGGCAACCACATGAACATGGGTTTAGACTTGGATCTGAAATACATACAACAGAAGTAATAGTGAAAAAATCTGGTGCTCTACGACTGACTTCTGGAATTGAAGGATTGGCAGTGTTGAAAACAACAAAG
>gnl_Nelnu_v1.0_NNU_002607-RA
ATGGCGGATGAGATTGACGGATTGGGGTTTGAGCAGCAGCACGGGAAGTCGAAGGTTAGGGTTGGGAGGGTCTGGAGGAAGGAAGATGGGCGTCATTTCTTCGTTGAGTGGAATGTCAACATAAGCCTCCTCTCCGATTGCATGCCTGCGTATGTTCGCGGAGACAATTCTGATATCGTCGCCACCGATACCATGAAGAACACAGTATATGTCAAAGCAAAGGAATGTATGGAAGTTCTTTCTGTGGAAGATTTTGCAATTGAACTTGGGCAGCACTTCACATCATTTTATCAGCAGGTAACAACTGCTATAATCAAAATAGTTGAAAAGCCATGGGAACGCGTATATATTGATGGTCAACCACATGAACATGGGTTTAAACTTGGATCTGAAAGACATACAACTGAAGTTACAGTAAAGAAGTCTGGTGCTTTACGAGTGACTTCCGGAATTGAAGGATTGGCGGTACTAAAAACAACCAAGTCAGGTTTTGAAGGATTTGTTAGGGACAAATACACAACTCTTCCAGAATCAAATGAGAGAATGCTGGCAACAGAAGTCNGTGCTTTGTGGAGTTACCCTTTTGAATCTCTCTCTAGTGTTCCAACAAAGCCTCTGTACTTCACTGAGAGGTACCTGGATGTGAAGAAAGTATTGCTCAGCATATTCTTTGGTCCTGCAAAAGAGGGAGTATACAGCCCATCCGTTCAAAGAACCCTTTATGACATGGCTAGGACTGTTCTCAACAGGTTTCCAGATATATCATCTATCAAACTAAGAATGCCAAATCTTCATTTCTTACCAGTTAATATATCAAGCAAGGATAATCCAAGCATTGTTAAGTTTGATGATGATGTTTATAGACCAACAGATGAACCGCATGGAACAATTGAAGCAAGTTTGAGCCGCTCCTGGTCCAGGATG
>gnl_Orysa_v7.0_LOC_Os01g64520.1
ATGGCCGATCGCCTCGAGCTCCAGGGCAGGCACGGCAAGTCCCGCGTCCGCGTCTCCCGCGTCTGGCGCCGCCCCGCGGCCGCGGGAGGCCACGTCATCGTCGAGTGGAACGTGGCCGTCAGCGTCGTCTCCGACTGCCTCCCCTCCTACACCTCCGACGACAACTCCGCCATCGTCGCCACCGATTCCATCAAGAACACCGTGTATGTGAAGGCCAAGGAATGCACGGAGATTGTCTCCATGGAGGAATTCGCGGTGATTCTTGGAAGGCATTTCACCTCGCTGTACCCGCAGGTCTCAGAGGCAACGGTGACCATCGCCGAGCGTCCATGGGAGCGTGTGGTTGTCGATGGGAAGCCTCATTCCCACGGGTTCAAACTTGGTGTTGAGAAGCACGTCACAGAGGTCATTGTGAAGAAGTCTGGAAACTTGCTCATAAATTCTGGAATCCAAGGATACTCCCTGCTAAAGACAACTCAGTCCGGGTTCGAAAAATTTGTGAGGGATCGCTACACACTTCTTCCTGATACAAGAGAAAGGATTGTAGCAACAGAAGTAACTGCCTGGTGGAGGTATCCTTTTGAGCATGTTTCCCAGATTCCATCAAAGTCATTCTGCTTCACACAAAGGTATCAGGACGTAAAGAAAGTTCTTGCAGATACGTTCTTTGGTCCTCCTGATGTTGGAGTGTATAGTCCATCAGTGCAGAATACACTATACCTGATGGCTAAGGAAGTTCTCAACAGGTTCCCGGATATAGCATCTGTTCAGCTAAGGATGCCGAACCTCCACTTTATCCCTGTTAACTTAGGGAACAAAGAAAATCCAGGATTAGTGAAGTTTGCTGATGATGTGTACCTGCCGACCGATGAACCACACGGGACCATTGAAGCAACAGTGAGCCGCCCCAAGTCAAAGTTG
>gnl_Phavu_v2.1_Phvul.007G234300.1
ATGGCGCAGGAAGTTGTGGAGGGGTTCAAGTTTGAGCAGAGGCACGGGAAAGAGCGCGTCAGAGTTGCGCGCGTGTGGAGGACGCCGCAGGGTCGCCACTTCGTTGTGGAGTGGCGCGTAGGTATTACTCTCTTCTCTGATTGCGTCAACTCGTATCTCCGCGATGATAACTCTGACATCGTTGCCACTGACACCATGAAAAACACGGTGTATGCAAAAGCAAAGGAATGCTCGGATATACTTTCTGTCGAGGACTTTGCTATTCTACTTGCCAAGCACTTTGTATCATTTTACAAGAAGGTCACTGGTGCTATTGTGAATATCGTGGAAAAACCATGGGAGCGTGTCATTGTGGATGGTCAACCTCATCAACATGGTTTCACACTTGGGTCTGAGAAGCATACAACAGAGGCAATACTACAGAAGTCTGGTTCACTACAATTGACTTCTGGTATTGAAGGATTGTCAGTGTTGAAGACAACCCAGTCTGGTTTTGAGAATTTCATTAGAGACAAGTACACAGCACTTCCAGATACCCGCGAAAGGATTTTGGCAACAGAAGTAACTGCTCTGTGGAGGTATTCGTACGAATCGCTATACAACCTCCCTCAGAAGCCACTATACTTCACAGACAAGTATCTGGAAGTGAAAAAAGTTCTGGCTGACACATTTTTTGGGCCACCAAACAGGGGAGTCTATAGCCCATCTGTTCAAAACACACTCTACCTTATGGCAAAGGCCACACTGAACAGATTTCCTGACATTGCTTATGTCCATCTAAAGATGCCAAATCTTCATTTCTTACCAGTCAACATCTCAAGCAAGGATGGTCCAATTGTGAAGTTTGAGGATGATGTTTATTTACCAACGGACGAGCCTCATGGCTCAATTGAAGCAAGCTTGAGCCGTGTTTGGTCAAAGCTG
>gnl_Phypa_v3.3_Pp3c14_15560V3.1
ATGGAGGGCTTCGCGCTTCAGCACCAGCATGGAAAGGCCAAGGTGAGAGTCGGGCGGTTGTGGCGGGGCGCGACATCCCAGGAGCACCGCTTCGTGGAGTGGAATGTCTCCGTATCGATTACCTCCTTCGTCCTTCCTGCTTTCACGGATGGTGATAACTCCAAAATTGTCGCCACGGACTCCATCAAGAATACGATTTATTATTTGGCCAAGCAGTGCACAGAGGAGCTTTCATTGGAAGATTTTGGGGTCGTTGTGGGACAGCATTTCCTGCGCACCTATCCCAAGATTGTTACTGGAGCCAAAGTCATACTATCTCAGAAGCCGTGGGAGAGAGTAGTCGTGGATGGAGTTGAGCACAATCATGGTTTTAAGTTGGGCTCTGGTAAACACACCGCGGAAGTCATCATCGGCAGTAACGGATGTGTCAAAGTGACATCTGGAATCACCGATTTGTCGTTATTGAAAACAACTCAGTCTGGATTTGAAAAGTTTGTCCGCGACCAGTTCACCATATTGCCAGACACAGATGAGCGCATGCTAGCCTCAACCATCACTGGCGTGTGGAGTTACTCCGGCAAGCCCGCGAATTACCAGAGGAGTTGGGAAGCGGTGAAAAAAGTACTTATGGACACATTTTTCGGTTCGCCCCCCACTGGTGTGTATAGTCCCTCCGTCCAGCATACTCTGTATCAAATGGCTAAGGCCGTACTAGTCAGGTTTCCAGAGATCGAGAACATACACTTGAACATGCCAAACATCCATTTCCTACCTGTTAACTTACCTACGGTGGGCGTCAAGTTCGAGAACGATGTCTTTCTTCCAACCGATGAACCCCATGGTTCGATAGAAGCCAAGCTCTCCCGGATGGAAATTTTCCAGTGCAAGTTA
>gnl_Poptr_v3.0_Potri.010G242600.1
ATGGCCAACGAGTTAGATGGGTTCAATTTCGAGCAGAGACATGGCAAAGCTAGAGTGAGAGTTGCAAGGGTTTGGAGGAACAAATCAGATCATATTCATTCCATGGTGGAATGGGGTGTTAGCATCATCCTGTTATCTGATTGTGTCAACTCCTATGTTCGTGATGATAACTCTGATATCGTTGCCACTGATACCATGAAAAACACTGTATATGTGAAAGCAAAGGAATGTTCAGAACAGCTTTCGGCAGAGAACTTTGCGATTCTGCTTGCTAGGCACTTCACATCATTTTACAAACAGGTAACTACTGCTATTGTAAAGATAGTGGAGAAGCCGTGGGAGCGTGTGCACATAAATGGGCAGCCACACGAACATGGTTTCAAACTTGGATCTGAGAAGCATACAGCTGAGGTAACAGTACAGAAGTCTGGTGTTCTAAAGCTGACTTCTGGTATAGAAGGATTGTCCGTGCTGAAGACAACCATGTCTGGTTTTGAAGGGTTTATTAGGGATCAGTATACAGCTCTGCCTGAAACTCGAGAGAGGATGCTGGCAACAGAAGTCACTGCATTGTGGAGGTATTCCTATGAATCTGCATCTAGCATCCCCAAGAACCCACTATACTTTACAGAGAGATATTTGGATGTGAAAAAATCTTTGGCCAACACTTTCTTTGGTCCTCCTAAGGAAGGCGTATACAGTGCATCTGTTCAAAGGACTCTTTTTCAAATGGCAAAGGCTGTACTCAACAGATTTCCTGACATATCATCCATCCAACTAAAAATGCCAAATATCCATTTCCTACCGGTTAACATATCAAGCAAGGAAAACACCATTGTGAAGTTTAATGATGATGTTTTTCTACCTACCGACGAGCCACATGGTTCAATAGAAGCAAGCTTGAGCCGCTTCTGGTCAAAGATG
>gnl_Prupe_v2.1_Prupe.2G072000.1
ATGTCGAACAAAATAGAGGGCTTCAACTTCGACCAGAGGCATGGCAAGCAGAGGGTGAGGGTGGCTAGGGTTTGGCGGAGCGAAAATGGACGCCATTCCATCGTCGAATGGAACGTCGGCATCAGCCTCCTCACCGATTCGGTGGTTGCCTATACCCGCGACGACAACTCCGATCTCGTCGCTACCGATACCATGAAGAACACTGTATATGCAAAGGCTAAGGAATGTGTAGAAGAACTGTCAGTGGAAGACTTTGCAATTCGACTTGCTAAACACTTCACATCTCTTTACCAGCAGGTCACTGCTGCTTTAGTAAAGATTGTGGAGAAGCCATGGGAGCGAGTATCCATAGATGGTCAACCACATGAACATGGTTTCAAATTAGGATCCGAGAAGCATACAACAGAGGTAATTTTAAAGAAATCTGGTGCATTGAAGGTGACTTCTGGTATTGAAGGACTGGCTCTGCTAAAGACAACAAAGTCAGGTTTTGAGGGATTTATTAGGGACAAATACACAGTTCTTCCTGACACGCGTGAGAGGATTCTGGCTACAGATCTCACTGCATCATGGACACAAATCCTTGTTACTGAGATAAATGGATGCAGGTATCCTTACGAATCTATTTATAGCATCCCTCAAAAGCCGCTATACTTCACAGAAAGATACTTGAGTGTGAAAAAAGTTCTGGCTGACACTTTCTACGGTCCTCCAAAAGAAGGAGTATACAGCCCCTCTGTCCAAAGCACTCTTTATCACATGGCAACAAATGTTCTCAAGGGGTTTCCTGACATAGCAACAGTACAACTGAAAATGCCAAATATTCATTTCTTACCTGTTAATCTATCCAACAAGGATAATACTATTGTGAAGTTTGAGGATGATGTTTATCTCCCAACAGATGAACCGCACGGATCGATAGAAGCTACTCTAAGCCGTTTCTGGTCAAAGATG
>gnl_Selmo_v1.0_172716
ATGGCTGACGAGATCGTAGTGAAGGAGCAATGCCACGGCAAGGCGAGAGTTCGTGTTGCTCGCGTGTGGCGCGGCGATGGCAAAGATCACGAGTTTGTGGAGTGGACAATCTCGATCATTCTCTCCTCGGATTGCATCCCTGCGTACTCCGCCGGCGACAATTCCAGCATCGTGGCCACTGATTCCATCAAGAACACAGTGTATGCTCTCGCCAAGCTCTGTCACCAGCCGGTGTCTATAGAAACTTTTGGGATCAAGCTTGCCTCTCACTTCCTCGATACATACAAAGAGGTGACTGGAGCTTGCGTCTCTCTCGTCCAAAACAACTGGGAACGCGTCTCGATCGATGGAATCCCACACCAACACGGTTTCAAGCTTGGATCTCAAAAAAGAACCGCGGAGATCACCATCTCTCGAGACAAATCTAGCGTGGACGTGGTCTCTGGATTCACGGACCTCAGCTTGCTCAAAACAACCAAGTCCGGCTTTGAGGGGTTTATTCGCGATAAATTCACGCTTCTTCCTGAAGTGAGAGAGCGCTTGCTTGCTTCGACGGTCACCGCAAAATGGAGATATGCGAGAAAGCCATCGTGCTACACTGGAACCTATGACAAAGTCACAAGAACTCTCTTTGAAACATTCTTTGGGCCATCCAAGAGTGGAGTCTACAGCCCCTCCGTGCAGAACACGCTCTATCTTATGGCACAAGAGGTGTTGCGAAGGTTCGATGTCCCCGAAGTCAGCTCGATCGAATTAAACATGCCAAATCTCCATTTTTTGCCTGTCAACATGCCCACTGTTGGTGTGAAGGTACTTTTTTTTGATCACGACGTCTACCTCCCAACGAGTGAACCTCACGGATCTATCCAGGCTTGCCTGGCTCGTAAAACTCTAACATCAAAGCTC
>gnl_Solly_v2.4_Solyc11g006550.1.1
ATGGCGGAATTGAGAGGACTGAAGCTGGAGCAGAGGCATGGGAAATCCAGAGTGAGAGTAGCTAGGGTTTGGAGAGATCGAGATGGAAAACATCACTTTGCTGAATGGAGCGTTAACATCAGTCTCATCTCCGATTGTTTACCTGCATATGTCTCCGGCGATAATTCCGATATCGTCGCCACCGATACCATGAAGAACACTGTATATGCGAAAGCTAAGGAATGTTCAGAGAAACTTTCAGCTGAAGATTTTGCCATTGTACTTGCAAAGCACTTCACCTCCTTTTATCAGCAGGTCACTGCTGCAATTGTTAATATAGTTGAGAAGCCATGGGAACGCATTAGCATAAAGGGCCAACAACATGAACATGGTTTTAAGCTTGGCTCTGAAAGACATACAACTGAAGTAATGGTCGATAAATCAGGAACATTGCACCTGACATCTGGTATTGAAGGATTATCAATTCTGAAGACAACTAAGTCAGGTTTTGAAGGATTCATTAGGGACCGGTACACTATGTTGCCTGAAACACGCGAAAGGATGATGGCTACAGAGGTCACTGCATCTTGGAGGTACTCTTTTGAATCTCTCTCAAGTCTTCCCCTGAAGCCTCTGTATTTCACAGATAGATGCATAGATGTGAAAGAGGTCCTGCTTAACACATTCTTTGGACCATCTAAGGAAGGAGTATACAGCCCTTCTGTTCAAGCCACACTTTACGAAATGGCAAAGGCTGTTCTTGGAAGGTCTCCTGACATTTCATTCATTCAGTTGAAGATGCCAAATATCCATTTTCTGCCGGTCAATTTGCCAAGCAAAGATAAACCAGACATTGTTAAGTTTGCTGACGATGTTTACTTGCCAACGGATGAACCACATGGAACGATTCAGGCGACTCTCAGTCGTCTAACGTCAAAGATG
>gnl_Sorbi_v3.1_Sobic.003G366400.1
ATGGCCGAGAACTTCCAGCTCCAGAGCCGGCACGGCAAGTCCCGCGTCCGCGTCTCCCGCGTCTGGCGCCGCCCGGCCGCGGCGGGGGGCCACATCATCGTCGAGTGGAACGTCGCCGTCAGTATCGTCTCCGACTGCCTCCCCTCCTACATCTCCAGCGACAACTCCGCCATCGTCGCCACAGATTCCATCAAGAACACCGTCTATGTCAAAGCGAAGGAGTGCACGGAAGTGGTGTCCATGGAGGAATTCGCCGTTATTCTTGGAAGGCATTTCACCTCGTTGTACCCTCAGGTTTCAGAGGCCACGGTGACTATCGTGGAGCGCCCATGGGACCGTGTCACTGTCGACGGAAAGCCTCATTCGCATGGGTTCAAAGTTGGTGTTGAGAAGCACAGCACAGAGGTCATTGTCAAAAAATCTGGAAGCCTGCTTATAAATTCTGGAATCCAAGGGTACTCGCTGCTAAAGACAACTCAGTCTGGGTTTGAAGGGTTTGTGACGGATCGCTATAGACTTCTTCCTGATACAAGGGAAAGGATAGTAGCAACAGAAGTAACTGCTTGGTGGAGGTATCCTTTTGAACATGTTTCGCAGCTCCCATCGAAACCATTTTGCTTTACACAAAGATATCAGGATGTAAAGAGAGTTCTTACAGAGACGTTCTTTGGTCCTGCTGATGTTGGTGTGTATAGTCCATCTGTACAGAATACGCTATACCTCATGGCCAAAGAAGTTCTTACAAGGTTCCCAGATATATCGTCAGTTCAGCTTAGAATGCCGAACCTTCACTTTCTGCCTGTCAACTTGGGGAGCAAAGAAACTCCGTTGGTGAAGTTTGCTGATGATGTGTACCTGCCGACCGATGAACCACACGGTACCATTGAAGCAACTTTGAGCCGTCCCATGTCAAAACTG
>gnl_Spipo_v2_Spipo4G0107700
ATGGCGGAAGGGCTGAAGCTGGAGCAGAGGCACGGGAAGAGCCGCGTCAGGGTGGCGAGGGTGTGGAGGGATGTGGAGGGGGCGGGAGGGGACGTGATGGTCGAGTGGAAGGTAGGGGTGAGCCTCTTCTCGGACTGCCTCCCTGCCTACACCGGAGGCGATAACTCCGCGATCGTCGCCACTGACACCATGAAGAACACGGTGTACGTGAAAGCGAAGGAGTGCTCAGAGGTTGTTTCGGTGGAGGAATTCGCAATCATCCTCGGGAAGCACTTCACCACGTTTTATCCGCAGGTTACTGCTGCCATCGTCACAGTCGTGGAGAAACCTTGGGAGCGCGTCGCCATAGATGGGAGGCCTCACGGACACGGATTTAAACTCGGATCCGAGAAAAACAGGACGGAAGTAACGGTGAAGAAGTGCGGTTCTCTGGAAATAGAATCTGGGATCGAGGGTTTGGCGTTGCTCAAGACCACGAAGTCGGGCTTTGAAGGATTTGTGAGGGACAAGTACACGATCCTTCCAGACACTAGAGAGAGAATGCTAGCAACGGAGGTCACTGCTCTCTGGAGGTACAGTTTTAAGAGGATTGCCGACGTTCCTGTCAAGCCATTCTGTTTCTCTAAGATGCATGCAGACGCAAAGAAAGCCCTGGTTGACACCTTCTTCGGACCACCCGATTCCGGCGTGTACAGCCCCTCTGTTCAGAACACGCTCTTTTTAATGGGGAAAGCTGTTCTCAACAGGTTTCCGCATGTGGAATCGATTCATCTCAAGATGCCCAACCTCCATTTCTTACCTGTCAACCTTTCTGGCAAAGATAATGGAACCATCATTAAGTTTGCAGACGACGTGTACAATCCGACCGATGAGCCCCATGGGACAATCGAAGCGACCTTGACCCGCACCCTGTCCAGGATA
>gnl_Stras_v2.0_SGA_v2.0_scaffold2T01315
ATGGCCGCCGATGGCGTTTTGGCGCTGGAGCAGAGGCACGGCAAAGCAAGGGTTAGAGTAGGGAGAGTGTGGAGAGAACCAAACGGACGCCAGAATTTCGTCGAGTGGAGCGTGAACATCAGCCTTCTCTCCGATTGTTTGACGGCTTACACTAACGGCGACAACTCCGATATCGTCGCTACGGATACCATGAAAAACACGGTATATGTGAAAGCTAAAGAATGTAAGCAACCGCTTTCACCAGAGGACTTTGCCATTGTACTTGGAAAGCACTTCACATCCTTTTATCATCAGGTCTCTTCTGCAATAATCAATATAGTTGAGAAGCCATGGGAGCGCATTGACATTAATGGCCAGCCACACGAGCATGGTTTCAAGCTGGGATCCGAGAAGCGCACAACAGATGTCATAGTTAAGAAATCCGGTGCATTGCAGGTCATTTCTGGTGTTCAAGGATTGGCAGTGCTGAAAACAACCCAGTCAGGATTTGAAGGATTCATCAAGGACAAGTATACAATCTTGCCTGAAACTCGAGAAAGGATGCTGGCAACAGAGGTCACAGCATCTTGGAGGTACCCTTTTGAGTCTTTAACAAGTGTCCCTTCAAAACAGTCCTACTTCTTGGAGAAATATATGGATGTGAAGAAAGTTTTAATTGAGACATTCTTTGGTCCTGCTAAAGGAGGGGTTTACAGTCCTTCTGTTCAAAGTACTCTCTATTACATGGCAAAGGCTGTGCTGGACAGGGTTCCTGATGTGTCTTCAATTCAGTTGAAAATGCCCAACATTCATTTTCTGCCAGTCAACTTGTCCAGCAAAGATAACCCCATAATTGTTAAGTTTGAGGATGATGTGTATTTACCAACGGATGAACCACATGGATCAATTGAAGCCACCCTTAGTCGGGTTCGTTCAAAGATGTGA
>gnl_Theca_v1.1_Thecc1EG044299t1
ATGGCGAAGGAGATGGATGGATTCAATTTCGAGCAAAGACATGGGAAGGCAAGGGTCAGAGTAGGCAGAGTTTGGAGGAGCAAAGATGGAAGGCGACATTCCATGGTGGAATGGAATGTCAACATTAGCTTGCTTTCCAATTGTACAGGCGCCTACGTCCGTGACGACAACTCTGACATCGTCGCCACTGACACCATGAAAAACACTGTTTATGTCAAAGCAAAGGAATGTTCTGAGCAGCTTTCTGCAGAGGAGTTTGCGATTCTACTTGGCAAGCACTTCACATCATTTTATCCACAGGTTTTTACTGCAATAGTAAAGGTAGTGGAAAAGCCATGGGAACGAGTATCTGTTAATGGTCAAGCACATGTACATGGCTTTAAACTTGCATCCGAGAAGCATACAGCAGAGGCAATTGTACAGAAATCCGGCATTTTACAGCTAACTTCTGGTATTGAAGGCCTGTCTTTGCTGAAGACAACCAAGTCAGGATTTGAAGGGTTCATTAGGGACAAATACACAGCTCTGCCTGAAACGCGAGAAAGGATGCTGGCAACGGAGGTTACCGCATCTTGGAGGTATTCATATGAATCTGTCTCTAGCATCCCTCAAAAGCCACTTTACTTCAATGAATGTTACCTGAATGTGAAAAAAGTTTTGGCTGATACTTTCTTTGGTCCTCCTGATGGGGGGGTATATAGTGCATCTGTTCAAAGCACTCTTTTTCATATGGCAAAGGCTGTACTTAGCAGGTTCATGGACATATCATCGGTTCAATTAAAAATGCCAAATATCCATTTCTTACCCGTTAATATATCAAGCAAGGATATCGGTGTCATTGTAAAGTTCAATGATGATGTTTATTTACCGACGGATGAACCACATGGATCGATTGAAGCTACCTTGAGCCGTTTCTGGTCAAAGATG
>gnl_Utrgi_v4.1_Scf00355.g16148.t1
ATGGCAATGGATGATATGCAGCTGGAATTTAGGCATGGCAAATCTAGGGTTCGTGTTGGTCGAGTGTGGAGAGAGCCTGGAGGAAGACAGTTTTTTGTGGAATGGAATGTGAGCGTCAGCCTTCTCTCTGATTCTGCTTCCTCCTACACCCATGATGACAATTCCAATGTCGTTGCAACCGATACGATAAAAAACACTGTGTATGTGAAAGCTAAGGAAGCCGTGGTTCCACTTTCTGTGGAGGACTTTGCTATATTACTTGGAAAGCATTTCATATCCTTTTATTCTCAGGTCACTGGAGCAGTTGTCCATATTGTTGAGAAGCCATGGGAGCGCATTAGCATAGATGGTCAACCACATCAACATGGTTTTAAACTTGGATCAGAGAGGCACACAACTCAAGTCACCATTAAGAAGTCCGGTGATCTGCAAATTGTATCTGGCATTCAAGGATTGGCAGTGCTGAAGACAACCCAATCCGGGTTTGAAGACTTCTTTCGGGACAAGTACACGTTACTGCCTGAAACACGAGAGCGTATCCTGGCAACAGAAGTCACTGCATCATGGGGGTACATCTACAAGACACTTTGGAGTCTGCCTGCAGGCTCCTATTTTAGAGACAACTACGCTAACGTGAAGAAGACTCTGGTTGACACCTTCTATGGTCCTCCTGAAGGCGGAGTATACAGTCCATCTGTTCAAAGCACACTCTATCAAATGGCAAGGACCGTGCTTTCCAGGGTTCCTGAAGTATCATTCGTTTCGTTGAAAATGCCGAATCTTCACTTTTTACCGGTCAACTTATCGAGCAAAGAGAATCCGAACATCGTTAAGGTTTGTGTCCCTACTAATCCCAGTATCAACACCTGCTATTTGTTTAATTTTGTTGTTGCTGTTGGAAAACCCCTTCAGTTTGGAGATGATGTGTACTTGCCAACAGACGAACCGCATGGTTCGATCGAAGCTACTCTGAGTCGCACCCAGTCGAGGCTG
>gnl_Vitvi_Genoscope.12X_GSVIVT01034634001
ATGGCGTCTGAGAAAATAGATGGATTTACGTTGGAGCAAAGGCATGGCAAAGCGCGAGTGAGGTTGGGTAGGGTTTGGCGAAGCCAAAGCGGCCGTCATATCTTCGTCGAATGGACCGTCAGCATCAGCCTCCTCTCCAACTGCCTCGCCGCCTACGTCCGCGACGACAACTCGGACATCGTCGCCACCGATTCCATGAAAAACACTGTTTATGCAAAAGCAAAGGAATGTGCTCAACAACTTTCAATGGAGGAGTTTGCAATTAAACTTGCCAAGCACTTTACATCATTTTATCAGCAGGTTACCACTGCCATAGTCACAGTAGAGGAAAAGCCATGGGAGCGTGCATATATAGATGGTCAACCACATGATCATGGATTTAAACGTGGATCTGAGATGCATACAACAGAAGTAATAGTGGAGAAATCTGGAGCTTTACAAGTGACTTCTGGTATTCAAGGCTTGGCTTTGTTGAAGACAACTCAGGCAGGTTTTGAAGGGTTTATTAGGGACAAATACACTGCTCTGGCTGACACACGAGAAAGGATAGTCGCAACAGAGGTCACTGCATCTTGGAGGTATCCTTTTGAATCTCTCTCTGGCATCCCCTTGCAGCCATTGTACTTTACAGAGAGGTACCTGGACGTGAAAAAGGTTCTGGCTGAAACCTTTTTTGGCCCTCCAAGAGGGGGAGTATACAGCCCATCTGTTCAAAGCACTCTTTACCAAATGGCAAAGACTGTGCTCAACAGGTTCCCTGATATCTCATCAATTCAATTAAAAATGCCAAATCTCCATTTCTTGCCAGTTAATATATCAAGCAAAGATAATCCAGCTATTGTGAAGTTTGATGATGATGTGTACTTACCAACAAGCGAGCCACATGGATCGATTGAAGCGACGGTGAGCCGCATCAGGGCAAAGATG
>FraveV4A2_7g03231.t1
ATGGCAGCGAAGCAAGTAGAGGGCTTGAGCTTGGAGCAGAGGCACGGCAAGGACCGTGTCCGGGTCGCCAGGGTCTGGCGGAACACACCCGACGGACGACATGTCGTCGTCGAATGGAGCGTCAGCATCAGCCTCCTCTCTGACTGCCTCGCCGCTTATACCCGCGACGACAACTCCGATATCGTCGCCACCGACACCATGAAGAACACCGTGTATGCTAAGGCGAAGGAGTGTGTGGAGCAAGTTTCGGTGGAGGATTTCGCAATTCTACTTGCGAAACACTTCACATCTCTTTACCAGCAGGTCACGTGTGCCATTGTTAACATTGTGGAGAAGCCATGGGAGCGTGTATCTGTAAATGGTGAACCTCATGAACATGGTTTCAAATTGGGATCGGAGAGGCACACAACAGAAGTAATTTTGGAGAAGTCTGGTGCATTAAGGGTGACATCTGGTATTGAAAGACTAGCTGTATTGAAGACAACAAAGTCCGGTTTTGAGGGGTTCATTAGGGACAAATACACAGCTCTTCCTGACACACGAGAGAGGATTCTGGCTACAGAAATCACTGCATCATGGAGGTATCCATATGAATCTGTTATTAGCATCCCTCAAAAGCCACTATACTTCACGGAAAAATACTTGAATGTGAAAAAAGTTCTGATCGACACTTTCTATGGTCCTCCGAAAGAAGGAAAATACAGCCCATCTGTGCAAAGCACTCTCTATGATATGGCAAAGACTGTACTCAAGAGTATTCCTGACATAACAGCAGTTCAATTGAAAATGCCAAATCTCCATTTCTTACCTGTTAACATCTCAAGCAAGGATGGTCCTATTGTGAAGTTTGACGATGATGTTTATCTGCCAACAGATGAACCACATGGATCAATACAAGCTACCTTAAGCCGTTTATGGTCAAAGATG
>Maldo_HF_06556
ATGGCCAACAAAATAGAGGGGTTGAGCTTTGAGCAACGGCAAGGGAAACAAAGGGTTAGGGTGGCCAGGGTTTGGCGGAACAACGACGGATGCCATTCCATCGTCGAATGGAACGTCGGCATCAGCCTCCTCTCCGATTGCGTCAATGCCTATACCCGCGGCGACAACTCTGATCTCGTCACTACCGATACCATGAAGAACACTGTATATGTAAAGGCAAAGGAATGTAAAGAAGAACTTTCAGTGGAGGAATTTGCAGTTCGACTTGCAAAGCACTTCACATCGCTTTACCAGCAGGTCACTACTGCCATAGTAAAGATTGTGGAGAAGCCATGGGAGCGTGCATATGTAGATGGTCAACCCCACGAACATGGTTTCAAATTGGGATCTGAGAAGCATACAACAGAGGTAATTTTTGAGAAATCTGGTGCACTTAGGCTGACTTCTGGTATTGAAGGACTATCTCTGCTAAAGACAACAAAGTCAGGTTTTGAGGGGTTTATTAGGGACAAATACACAGCTCTTCCTGACACACGAGAGAGGATACTGGCTACAGAAATCACTGCATCATGGAAGTACCAATATGAATCTATTTTTAGCATCCCTCAAAAGCCGCTGTACTTCACTGAAAGATACCTGAATGTGAAAAAAGCTCTCGCTGACACTTTCTATGGTCCTCCAAAGGAAGGAGTGTATAGCCCGTCCGTCCAAAGCACTCTGTTTCACATGGCAAAGACTGTTCTCAAGGGGTTTCCTGACATAGCAGCAGTACAACTGAAAATGCCAAATATCCATTTCTTACCTGTTAATCTATCTAACACGGATAATACTATTGTGAAGTTTGAGGACGATGTTTATCTCCCAACAGATGAACCACACGGATCAATCGAAGCTACTCTAAGCCGTTTCTGGTCAAAGATG
>Maldo_HF_14244
ATGGCGAACAGGATAGAGGGGTTCAACTTTGAGCAGAGGCATGGGAAGCAAAGGGTCAGGGTGGCGAGGGTCTGGCGGAACAACGACGGCCGCCATACCATCGTCGAGTGGAACGTCGGCATCAGCCTCCTCTCCGATTGCGTCTCTGCCTATACCCGCGACGACAACTCTGATATCGTTGCTACCGATACCATGAAGAACACTGCTTATATAGCAGCTGATCATGATTCTCAGCACCAAATGGCAAAAATATCGGTTGCAACTGCAAGCAAGGAAATTAAGGTGTATGTAAAGGCAAAGGAATGTAAAGAAGAACTTTCAGTGGAGGAATTTGCAGTTCGACTTGCTAAGCACTTCACATCTCTTTACCAGCAGGTCACTACTGCCATAGTAAGGATTGTGGAGAAGCCATGGGAGCGTGTACATGTAGACGGTCAACCACATGAACATGGTTTCAAATTAGGATCCGAGAAGCATACAACAGAAGTAATTTTAAAGAAATCTGGTGCACTGAGGGTGACTTCTGGGATTGAAGGACTATCGCTGCTAAAGACAACAAAGTCAGGTTTTGAGGGGTTTATTAGGGACAAATACACAGCTCTTCCTGACACACGAGAGAGGATTCTGGCTACAGCGATCACTGCATCATGGAAGTACCAATATGAATCTATTTTTAGCATCCCTCAAAAGCCGCTGTACTTCACTGAAAGATACCTGAGTGTGAAAAAGGCTCTGGCTGACACTTTCTATGGTCCTCCAAAGGAAGGAGTATACAGCCCGTCTGTCCAAAGCACTCTTTATCACATGGCAAAGACTGTTCTCAATGGGTTTCCCGACATAGAAGCAGTACAACTGAAAATGCCAAATATCCATTTCTTACCTGTTAATCTATCTAACAAGGATAATACCATTGTGAAGGTAAGACTCTTTTGTTATGTAATCTGGCATATTACTCAGCAAGCTTTCCTAAAACTATCTTTTCCTTTTATTCTGCTTAGCGCCATGTTGCTTTTTATCTCACATCCCTTGTTTCCCTGCAAAGTAGTTGTCCACTGTGGCGTGCAGTATATTTTGCCTTCCTGGTGCCTTCAGCCCTCACCCTTCATAGCTTGTTTAAAGTCTACTATCCCGGTGGTCTCTTCTTTGTCCAGTAGTTCTGTGACTGTTGTTTGGAAATTGCTTTTTCTTTTTCCATACTGGAATTGGTATTCCCTGGGCTTTACAGGTTCAATTCACCTAATGATGCGTTATCCTTCATTGACTCATGAAAATTTGTTTCTCCTTTTCCGTTGTTTGCAGTTTGAGGACGATGTTTATCTTCCAACAGATGAACCACACGGATCAATAGAAGCTACTCTAAGCCGTTTCTGGTCAAAGATG
>Malba_026796
ATGCATCTTAAAAATCTTGAAGCTTCTCGATGCTCTTGCTGGAGTGTGGAGAGTGATAAGATGTGGAAACAGAACTTCCAATGCATTAACCTCCAGCTCCTTATGAGTTTTGAGGGGTTTATTAGGGACAAATACACAGCTCTTCCTGACACACGAGAGAGGATTCTGGCTACAGAGATCACTGCATCATGGAAGTACCAATATGAATCTATTTTTAGCATCCCTCAAAAGCCGCTGTACTTCACTGAAAGATACCTGAGTGTGAAAAAAGCTCTGGCTGACACTTTCTATGGTCCTCCAAAGGAAGGAGTATACAGCCCATCTGTCCAAAGCACTCTTTATCACATGGCAAAGACTGTTCTCAATGGGTTTCCCGACATAGAAGCAGTACAACTGAAAATGCCAAATATCCATTTCTTACCTGTTAATCTATCTAACAAGGATAATACCATTGTGAAGTTTGAGGACGATGTTTATCTTCCAACAGATGAACCACACGGATCAATAGAAGCTACTCTAAGCCGTTTCTGGTCAAAGATG
>Malsi_02g022220
ATGGCCAACAAAATAGAGGGGTTGAGCTTTGAGCAACGGCAAGGGAAACAAAGGGTTAGGGTGGCCAGGGTCTGGCGGAACAACGACGGACGCCATTCCATCGTCGAATGGAACGTCGGCATCAGCCTCCTCTCCGATTGCGTCAATGCCTATACCCGCGGCGACAACTCTGATCTCGTCACTACCGATACCATGAAGAACACTGTATATGTAAAGGCAAAGGAATGTAAAGAAGAACTTTCAGTGGAGGAATTTGCAGTTCGACTTGCAAAGCACTTCACATCGCTTTACCAGCAGGTCACTACTGCCATAGTAAAGATTGTGGAGAAGCCATGGGAGCGTGCATATGTAGATGGTCAACCCCACGAACATGGTTTCAAATTGGGATCTGAGAAGCATACAACAGAGGTAATTTTTGAGAAATCTGGTGCACTTAGGCTGACTTCTGGTATTGAAGGACTATCTCTGCTAAAGACAACAAAGTCAGGTTTTGAGGGGTTTATTAGGGACAAATACACAGCTCTTCCTGACACACGAGAGAGGATACTGGCTACAGAAATCACTGCATCATGGAAGTACCAATATGAATCTATTTTTAGCATCCCTCAAAAGCCGCTGTACTTCACTGAAAGATACCTGAATGTGAAAAAAGCTCTCGCTGACACTTTCTATGGTCCTCCAAAGGAAGGAGTGTATAGCCCGTCCGTCCAAAGCACTCTGTTTCACATGGCAAAGACTGTTCTCAAGGGGTTTCCTGACATAGCAGCAGTACAACTGAAAATGCCAAATATCCATTTCTTACCTGTTAATCTATCTAACACGGATAATACTATTGTGAAGTTTGAGGACGATGTTTATCTCCCAACAGATGAACCACACGGATCAATCGAAGCTACTCTAAGCCGTTTCTGGTCAAAGATG
>Malsi_07g005290
ATGGCGAACAGGATAGAGGGGTTCAACTTTGAGCAGAGGCATGGGAAGCAAAGGGTCAGGGTGGCGAGGGTCTGGCGGAACAACGACGGCCGCCATACCATCGTCGAGTGGAACGTCGGCATCAGCCTCCTCTCCGATTGCGTCTCTGCCTATACCCGCGACGACAACTCTGATATCGTTGCTACCGATACCATGAAGAACACTGTGTATGTAAAGGCAAAGGAATGTAAAGAAGAACTTTCAGTGGAGGAATTTGCAGTTCTACTTGCTAAGCACTTCACATCTCTTTACCAGCAGGTCTCTACTGCCATAGTAAGGATTGTGGAGAAGCCGTGGGAGCGTGTATATGTAGACGGTCAACCACATGAACATGGTTTCAAATTAGGATCCGACAAGCATACAACAGAGGTAATTTTAAAGAAATCTGGTGCACTGAGGGTGACTTCTGGGATTGAAGGACTATCTCTGCTAAAGACAACAAAGTCAGGTTTTGAGGGGTTTATTAGGGACAAATACACAGCTCTTCCTGACACACGAGAGAGGATTCTGGCTACAGAGATCACTGCATCATGGAAGTACCAATATGAATCTATTTTTAGCATCCCTCAAAAGGCGCTGTACTTCACTGAAAGATACCTGAGTGTGAAAAAAGCTCTGGCTGACACTTTCTATGGTCCTCCAAAGGAAGGAGTATACAGCCCATCTGTCCAAAGCACTCTTTATCACATGGCAAAGACTGTTCTCAATGGGTTTCCCGACATAGAAGCAGTACAACTGAAAATGCCAAATATCCATTTCTTACCTGTTAATCTATCTAACAAGGATAATACTATTGTGAAGTTTGAGGACGATGTTTATCTTCCAACAGATGAACCACACGGATCAATAGAAGCTACTCTAAGCCGTTTCTGGTCAAAGATG
>Malsy_02g022850
ATGGCCAACAAAATAGAGGGGTTGAGCTTTGAGCAACGGCAAGGGAAACAAAGGGTTAGGGTGGCCAGGGTCTGGCGGAACAACGACGGACGCCATTCCATCGTCGAATGGAACGTCGGCATCAGCCTCCTCTCCGATTGCGTGAATGCCTATACCCGCGGCGACAACTCTGATCTCGTCACTACCGATACCATGAAGAACACTGTATATGTAAAGGCAAAGGAATGTAAAGAAGAACTTTCAGTGGAGGAATTTGCAGTTCGACTTGCAAAGCACTTCACATCGCTTTATAAGCAGGTCACTACTGCCATAGTAAAGATTGTGGAGAAGCCATGGGAGCGTGCATATGTAGATGGTCAACCCCACGAACATGGTTTCAAATTGGGATCTGAGAAGCATACAACAGAGGTAATTTTTGAGAAATCTGGTGCATTTAGGCTGACTTCTGGTATTGAAGGACTATCTCTGCTAAAGACAACAAAGTCAGGTTTTGAGGGGTTTATTAGGGACAAATACACAGCTCTTCCTGACACACGAGAGAGGATACTGGCTACAGAAATCACTGCATCATGGAAGTACCAATATGAATCTATTTTTAGCATCCCTCAAAAGCCGCTGTACTTCACTGAAAGATACCTGAATGTGAAAAAAGCTCTCGCTGACACTTTCTATGGTCCTCCAAAGGAAGGAGTGTATAGCCCGTCCGTCCAAAGCACTCTGTTTCACATGGCAAAGACTGTTCTCAAGGGGTTTCCTGACATAGCAGCAGTACAACTGAAAATGCCAAATATCCATTTCTTACCTGTTAATCTATCTAACACGGATAATACTATTGTGAAGTTTGAGGACGATGTTTATCTCCCAACAGATGAACCACACGGATCAATCGAAGCTACTCTAAGCCGTTTCTGGTCAAAGATG
>Malsy_07g005010
ATGGCGAACAGGATAGAGGGGTTCAACTTTGAGCAGAGGCATGGGAAGCAAAGGGTCAGGGTGGCGAGGGTCTGGCGGAACAACGACGGCCGCCATACCATCGTCGAGTGGAACGTCGGCATCAGCCTCCTCTCCGATTGCGTCTCTGCCTATACCCGCGACGACAACTCTGATATCGTTGCTACCGATACCATGAAGAACACTGTGTATGTAAAGGCAAAGGAATGTAAAGAAGAACTTTCAGTGGAGGAATTTGCAGTTCTACTTGCTAAGCACTTCACATCTCTTTACCAGCAGGTCACTACTGCCATAGTAAGGATTGTGGAGAAGCCATGGGAGCGTGTACATGTAGACGGTCAACCACATGAACATGGTTTCAAATTAGGATCCGAGAAGCATACAACAGAAGTAATTTTAAAAAAATCTGGTGCACTGAGGGTGACTTCTGGGATTGAAGGACTATCGCTGCTAAAGACAACAAAGTCAGGTTTTGAGGGGTTTATTAGGGACAAATACACAGCTCTTCCTGACACACGAGAGAGGATTCTGGCTACAGAGATCACTGCATCATGGAAGTACCAATATGAATCTATTTTTAGCATCCCTCAAAAGCCGCTGTACTTCACTGAAAGATACCTGAGTGTGAAAAAAGCTCTGGCTGACACTTTCTATGGTCCTCCAAAGGAAGGAGTATACAGCCCATCTGTCCAAAGCACTCTTTATCACATGGCAAAGACTGTTCTCAATGGGTTTCCCGACATAGAAGCAGTACAACTGAAAATGCCAAATATCCATTTCTTACCTGTTAATCTATCTAACAAGGATAATACTATTGTGAAGTTTGAGGACGATGTTTATCTTCCAACAGATGAACCACACGGATCAATAGAAGCTACTCTAAGCCGTTTCTGGTCAAAGATG
>Maldo_GDDH_02G1258600
ATGGCCAACAAAATAGAGGGGTTGAGCTTTGAGCAACGGCAAGGGAAACAAAGGGTTAGGGTGGCCAGGGTTTGGCGGAACAACGACGGATGCCATTCCATCGTCGAATGGAACGTCGGCATCAGCCTCCTCTCCGATTGCGTCAATGCCTATACCCGCGGCGACAACTCTGATCTCGTCACTACCGATACCATGAAGAACACTGTATATGTAAAGGCAAAGGAATGTAAAGAAGAACTTTCAGTGGAGGAATTTGCAGTTCGACTTGCAAAGCACTTCACATCGCTTTACCAGCAGGTCACTACTGCCATAGTAAAGATTGTGGAGAAGCCATGGGAGCGTGCATATGTAGATGGTCAACCCCACGAACATGGTTTCAAATTGGGATCTGAGAAGCATACAACAGAGGTAATTTTTGAGAAATCTGGTGCACTTAGGCTGACTTCTGGTATTGAAGGACTATCTCTGCTAAAGACAACAAAGTCAGGTTTTGAGGGGTTTATTAGGGACAAATACACAGCTCTTCCTGACACACGAGAGAGGATACTGGCTACAGAAATCACTGCATCATGGAAGTACCAATATGAATCTATTTTTAGCATCCCTCAAAAGCCGCTGTACTTCACTGAAAGATACCTGAATGTGAAAAAAGCTCTCGCTGACACTTTCTATGGTCCTCCAAAGGAAGGAGTGTATAGCCCGTCCGTCCAAAGCACTCTGTTTCACATGGCAAAGACTGTTCTCAAGGGGTTTCCTGACATAGCAGCAGTACAACTGAAAATGCCAAATATCCATTTCTTACCTGTTAATCTATCTAACACGGATAATACTATTGTGAAGTTTGAGGACGATGTTTATCTCCCAACAGATGAACCACACGGATCAATCGAAGCTACTCTAAGCCGTTTCTGGTCAAAGATG
>Maldo_GDDH_07G1062200
ATGGCGAACAGGATAGAGGGGTTCAACTTTGAGCAGAGGCATGGGAAGCAAAGGGTCAGGGTGGCGAGGGTCTGGCGGAACAACGACGGCCGCCATACCATCGTCGAGTGGAACGTCGGCATCAGCCTCCTCTCCGATTGCGTCTCTGCCTATACCCGCGACGACAACTCTGATATCGTTGCTACCGATACCATGAAGAACACTGTGTATGTAAAGGCAAAGGAATGTAAAGAAGAACTTTCAGTGGAGGAATTTGCAGTTCTACTTGCTAAGCACTTCACATCTCTTTACCAGCAGGTCACTACTGCCATAGTAAGGATTGTGGAGAAGCCATGGGAGCGTGTACATGTAGACGGTCAACCACATGAACATGGTTTCAAATTAGGATCCGAGAAGCATACAACAGAAGTAATTTTAAAAAAATCTGGTGCACTGAGGGTGACTTCTGGGATTGAAGGACTATCGCTGCTAAAGACAACAAAGTCAGGTTTTGAGGGGTTTATTAGGGACAAATACACAGCTCTTCCTGACACACGAGAGAGGATTCTGGCTACAGAGATCACTGCATCATGGAAGTACCAATATGAATCTATTTTTAGCATCCCTCAAAAGCCGCTGTACTTCACTGAAAGATACCTGAGTGTGAAAAAAGCTCTGGCTGACACTTTCTATGGTCCTCCAAAGGAAGGAGTATACAGCCCATCTGTCCAAAGCACTCTTTATCACATGGCAAAGACTGTTCTCAATGGGTTTCCCGACATAGAAGCAGTACAACTGAAAATGCCAAATATCCATTTCTTACCTGTTAATCTATCTAACAAGGATAATACTATTGTGAAGTTTGAGGACGATGTTTATCTTCCAACAGATGAACCACACGGATCAATAGAAGCTACTCTAAGCCGTTTCTGGTCAAAGATG
>Maldo_Gala_02g021750
ATGGCCAACAAAATAGAGGGGTTGAGCTTTGAGCAACGGCAAGGGAAACAAAGGGTTAGGGTGGCCAGGGTCTGGCGGAACAACGACGGACGCCATTCCATCGTCGAATGGAACGTCGGCATCAGCCTCCTCTCCGATTGCGTGAATGCCTATACCCGCGGCGACAACTCTGATCTCGTCACTACCGATACCATGAAGAACACTGTATATGTAAAGGCAAAGGAATGTAAAGAAGAACTTTCAGTGGAGGAATTTGCAGTTCGACTTGCAAAGCACTTCACATCGCTTTACCAGCAGGTCACTACTGCCATAGTAAAGATTGTGGAGAAGCCATGGGAGCGTGCATATGTAGATGGTCAATCCCACGAACATGGTTTCAAATTGGGATCTGAGAAGCATACAACAGAGGTAATTTTTGAGAAATCTGGTGCATTTAGGCTGACTTCTGGTATTGAAGGACTATCTCTGCTAAAGACAACAAAGTCAGGTTTTGAGGGGTTTATTAGGGACAAATACACAGCTCTTCCTGACACACGAGAGAGGATACTGGCTACAGAAATCACTGCATCATGGAAGTACCAATATGAATCTATTTTTAGCATCCCTCAAAAGCCGCTGTACTTCACTGAAAGATACCTGAATGTGAAAAAAGCTCTCGCTGACACTTTCTATGGTCCTCCAAAGGAAGGAGTGTATAGCCCGTCCGTCCAAAGCACTCTGTTTCACATGGCAAAGACTGTTCTCAAGGGGTTTCCTGACATAGCAGCAGTACAACTGAAAATGCCAAATATCCATTTCTTACCTGTTAATCTATCTAACACTGATAATACTATTGTGAAGTTTGAGGACGATGTTTATCTCCCAACAGATGAACCACACGGATCAATCGAAGCTACTCTAAGCCGTTTCTGGTCAAAGATG
>Maldo_Gala_07g005500
ATGGCGAACAGGATAGAGGGGTTCAACTTTGAGCAGAGGCATGGGAAGCAAAGGGTCAGGGTGGCGAGGGTCTGGCGGAACAACGACGGCCGCCATACCATCGTCGAGTGGAACGTCGGCATCAGCCTCCTCTCCGATTGCGTCTCTGCCTATACCCGCGACGACAACTCTGATATCGTTGCTACCGATACCATGAAGAACACTGTGTATGTAAAGGCAAAGGAATGTAAAGAAGAACTTTCAGTGGAGGAATTTGCAGTTCGACTTGCTAAGCATTTCACATCTCTTTACCAGCAGGTCACTACTGCCATAGTAAGGATTGTGGAGAAGCCATGGGAGCGTGTACATGTAGACGGTCAACCACATGAACATGGTTTCAAATTAGGATCCGAGAAGCATACAACAGAAGTAATTTTAAAAAAATCTGGTGCACTGAGGGTGACTTCTGGGATTGAAGGACTATCGCTGCTAAAGACAACAAAGTCAGGTTTTGAGGGGTTTATTAGGGACAAATACACAGCTCTTCCTGACACACGAGAGAGGATTCTGGCTACAGAGATCACTGCATCATGGAAGTACCAATATGAATCTATTTTTAGCATCCCTCAAAAGCCGCTGTACTTCACTGAAAGATACCTGAGTGTGAAAAAAGCTCTGGCTGACACTTTCTATGGTCCTCCAAAGGAAGGAGTATACAGCCCATCTGTCCAAAGCACTCTTTATCACATGGCAAAGACTGTTCTCAATGGGTTTCCCGACATAGAAGCAGTACAACTGAAAATGCCAAATATCCATTTCTTACCTGTTAATCTATCTAACAAGGATAATACTATTGTGAAGTTTGAGGACGATGTTTATCTTCCAACAGATGAACCACACGGATCAATAGAAGCTACTCTAAGCCGTTTCTGGTCAAAGATG
>Pyrco_DAP_Chr2v0.1_04769.1
ATGGCCAACAAAATAGAGGGGCTCAGCTTTGAGCAAAGGCATGGGAAGCAAAGGGTTAGGGTGGCCAGGGTCTGGCGGAACAACGACGGACGCCATTCCATCGTCGAATGGAACGTCGGCATCAGCCTCCTCTCCGATTGCGTCAATGCCTATACCCGCGGCGACAACTCTGATATCGTCGCTACCGATACCATGAAGAACACTGTATGTGTAAAGGCAAAGGAATGTAAAGAAGAACTTTCAGTGGAGGAATTTGCAGTTCGACTTGCAAAGCACTTCACATCGCTTTACCAGCAGGTCACTACTGCCATAGTAAAGATTGTGGAGAAGCCATGGGAGCGTGCATATGTAGATGGTCAACCACACGAACATGGTTTCAAATTGGGATCTGAGAAGCATACAACAGAGGTAATTTTTGAGAAATCTGGTGCACTTTGGCTGACTTCTGGTATTGAAGGACTATCTCTGCTAAAGACAACACAGCCCCTAACACCCCCCTTGAAGGAAATAGATCAGACCTCGAGCTTTGCTGACATGAAGGCAAACTTTTCCGACCAGTCATTGAGATTCCTTATTCAAGTCTTAACTTCAGGTTTTGAGGGGTTTATTAGGGACAAATACACAGCTCTTCCTGACACACGAGAGAGGATACTGGCTACAGAAATCACTGCATCATGGAAGTACCAATATGAATCTATTTTTAGCATCCCTCAAAAGTCGATGTACTTCAACGAAAGATACCTGAGTGTGAAAAAAGCTCTGGCTGACACTTTCTATGGTCCTCCAAAGGAAGGAGTGTATAGCCCGTCCGTCCAAAGCACTCTGTTTCACATGGCAAAGACTGTTCTCAAGGGGTTTCCTGACATAGCAGCAGTACAACTGAAAATGCCAAATATCCATTTCTTACCTGTTAATCTATCTAGCAAGGATAATACTATTGTGAAGTTTATTTTGATTTGGTTTCATGATTTGTATGATATGAAAGAAAGCTCACATCCCATGTTTCCTCGCAAAGGAGTTCTCCACTGCGGCATGCAGTATAGTTTGCCTTCCTGGTTTCTTCAGCCCTCACCCTTCATAGCCAGTTTAAAGTCTAGTATGCTGGTGGTCTCCGCTTTGTCCAGTAGTTCTGTGACACTGTTTGAAAACTGCTGTTCCTTTCGCCATACTGGGATCGCCAATGCTGTGTTATCCTTTGACTTTGAACTTCAGTTTGAGGACGATGTTTATCTCCCAACAGATGAACCACACGGATCAATCGAAGCTACTCTAAGCCGTTTCTGGTCAAAGATG
>Pyrco_DAP_Chr7v0.1_16384.1
ATGGCGAACAGGATAGAGGGGTTCAACTTTGAGCAGAGGCATGGGAAGCAAAGGGTCAGGGTGGCGAGGGTCTGGCGGAACATCGACGGACGCCATACCATCGTCGAATGGAACGTCGGCATCAGCCTCCTCTCCGATTGCGTCTCTGCCTACACCCGCGACGACAACTCTGATATCGTTGCTACCGATACCATGAAGAACACTGTGTATGTTAAGGCAAAGGAATGTAAAGAAGAACTTTCAGTGGAGGAATTTGCAGTTCGACTTGCTAAGCACTTCACATCTCTTTACCAGCAGGTCACTACTGCCATAGTAAGGATTGTGGAGAAGCCATGGGAGCGTGCATATGTAGACGGTCAACCACATGAACATGGTTTCAAATTAGGATCCGAGAAGCGTACAACAGAGGTAATTTTAAAGAAATCTGGTGCACTGAGGGTGACTTCTGGGATTGAAGGACTATCTCTGCTAAAGACAACAAAGTCAGGTTTTGAGGGGTTTATTAGGGACAAATACACAGCTCTTCCTGACACACGAGAGAGGATTCTGGCTACAGAGATCACTGCATCATGGAAGTACCAATATGAATCCATTTTTAGCATCCCTCAAAAGACGCTGTACTTCACTGAAAGATACCTGAGTGTGAAAAAAGCTCTGGCTGACACTTTCTATGGTCCTCCAAAGGAAGGAGTATACAGCCCATCTGTCCAAAGCACTCTTTATCACATGGCAAAGACTGTTCTCAATGGGTTTCCCGACATAGAAGCAGTACAACTGAAAATGCCAAATATCCATTTCTTACCTGTTAATCTATCTAACAAGGATAATACTATTGTGAAGTTTATGGAGTCCAAAGAAGCTACCATCTCTTCTCCTTCTCCTTCTCGTTCCCTCTCCCCAGCCCCAACCAGCAGAAGAAGATGGTGGTCGGAGGACACGGTTGCAATAGTGACAGGAGCAAACAAGGGAATAGGGTTTGCAGTTGCGAAGAGGATGGCGGAGTTGGGAGTGAGAGTGATATTAACGGCCAGAGACAAGGAAAGGGGTGGCAAGGCTCTTGAGGCACTCAGAGCTCAAGGTCTTCACAGTGTAGTCTTCTCTTGCCTTGATGTCTCCGATCCTGCTTCTATCAAATCTTTCACCTTATGGTTCCAAAAAGCCTATGCAGTATTGGATATTCTTAAACTGAAAAACCCTAGCACAAAACAACTTCTAGAAAGTGAAAGCCTATCGGAAAAGGATATCGAGGGGGTGGTTAGTTTGTTTCTTGAAGACGTCAAGAGCGGGAGATGGAAGAGCCAAGGGTGGCCTGAAGTATGGACTGACTATTCTGTATCAAAGCTTGCACTCAATGCATACACAAGAGTTTTGGCCAAGCGATACGAGGGGAGGGGTTTGAGCGTGAATAGCTTCTGTCCCGGCTTCACGCAGACATCTATGACTCGTTGTAAGGGCGACCACACAGCCGATGATGCCGCTAGTGTTGGCGCAAGGCTGGCACTGCTTCCTCCTAAGGAGATTCCAACGGGGAAATTTTTTTGGTGGGTTAGTACAAGTAGTAGTAATGTCATGCTTTCTAAATTG
>Pyrco_DAP_Chr7v0.1_16411.1
ATGGCGAACAGGATAGAGGGGTTCAACTTTGAGCAGAGGCATGGGAAGCAAAGGGTCAGGGTGGCGAGGGTCTGGCGGAACATCGACGGACGCCATACCATCGTCGAATGGAACGTCGGCATCAGCCTCCTCTCCGATTGCGTCTCTGCCTACACCCGCGACGACAACTCTGATATCGTTGCTACCGATACCATGAAGAACACTATTGATAAATCTTTTGTTAGTTTTTCAAAGATATGTTTTAGAGTTATTAGCGATCTTGATATTGGCGTAGCGATAACTCGTAAGGCATATTTAGCAGCTGATCATGATTCTCAGCACCAAATGGCAAAAATATCGGTTGAAACTGGGAGCGAGGAATTTAAGGTGTATGTTAAGGCAAAGGAATGTAAAGAAGAACTTTCAGTGGAGGAATTTGCAGTTCGACTTGCTAAGCACTTCACATCTCTTTACCAGCAGGTCACTACTGCCATAGTAAGGATTGTGGAGAAGCCATGGGAGCGTGCATATGTAGACGGTCAACCACATGAACATGGTTTCAAATTAGGATCCGAGAAGCGTACAACAGAGGTAATTTTAAAGAAATCTGGTGCACTGAGGGTGACTTCTGGGATTGAAGGACTATCTCTGCTAAAGACAACAAAGTCAGGTTTTGAGGGGTTTATTAGGGACAAATACACAGCTCTTCCTGACACACGAGAGAGGATTCTGGCTACAGAGATCACTGCATCATGGAAGTACCAATATGAATCCATTTTTAGCATCCCTCAAAAGACGCTGTACTTCACTGAAAGATACCTGAGTGTGAAAAAAGCTCTGGCTGACACTTTCTATGGTCCTCCAAAGGAAGGAGTATACAGCCCATCTGTCCAAAGCACTCTTTATCACATGGCAAAGACTGTTCTCAATGGGTTTCCCGACATAGAAGCAGTACAACTGAAAATGCCAAATATCCATTTCTTACCTGTTAATCTATCTAACAAGGATAATACTATTGTGAAGTTCTGTGACTGTTGTTTGGAAACTGCTGTTTCTTTTGCCATACTGGAATTGGTATTCCCTGTGCTTTACAGAATCGCAAAGATTCTGTTGTCGTTTGAGGACGATGTTTATCTTCCAACAGATGAGCCACACGGATCAATAGAAGCTACTCTAAGCCGTTTCTGGTCAAAGATG
>Pyrco_BP1_004398.1
ATGGCCAACAAAATAGAGGGGCTCAGCTTTGAGCAAAGGCATGGGCAGCAAAGGGTTAGGGTGGCCAGGGTCTGGCGGAACAACGACGGACGCCATTCCATCGTCGAATGGAACGTCGGCATCAGCCTCCTCTCCGATTGCGTCAATGCCTATACCCGCGGCGACAACTCTGATATCGTCGCTACCGATACCATGAAGAACACTGTATATGTAAAGGCAAAGGAATGTAAAGAAGAACTTTCAGTGGAGGAATTTGCAGTTCGACTTGCAAAGCACTTCACATCGCTTTACCAGCAGGTCACTACTGCCATAGTAAAGATTGTGGAGAAGCCATGGGAGCGTGCATATGTAGATGGTCAACCACACGAACATGGTTTCAAATTGGGATCTGAGAAGCATACAACAGAGGTAATTTTTGAGAAATCTGGTGCACTTTGGCTGACTTCTGGTATTGAAGGACTATCTCTGCTAAAGACAACACAGCCCCTAACACCCCCCTTGAAGGAAATAGATCAGACGTCGAGCTTTGCTGACATGAAGGCACACTTTTCTGACCAGTCATTGAGATTCCTTATTCAAGTCTTAACTTCAGGTTTTGAGGGGTTTATTAGGGACAAATACACAGCTCTTCCTGACACACGAGAGAGGATACTGGCTACAGAAATCACTGCATCATGGAAGTACCAATATGAATCTATTTTTAGCATCCCTCAAAAGTCGATGTACTTCAACGAAAGATACCTGAGTGTGAAAAAAGCTCTGGCTGACACTTTCTATGGTCCTCCAAAGGAAGGAGTGTATAGCCCGTCCGTCCAAAGCACTCTGTTTCACATGGCAAAGACTGTTCTCAAGGGGTTTCCTGACATAGCAGCAGTACAACTGAAAATGCCAAATATCCATTTCTTACCTGTTAATCTATCTAGCAAGGATAATACTATTGTGAAGTTTATTTTGATTTGGTTTCATGATTTGTATGATATGAAAGAAAGCTCACATCCCATGTTTCCTCGCAAAGGAGTTCTCCACTGCGGCATGCAGTATAGTTTGCCTTCCTGGTTTCTTCAGCCCTCACCCTTCATAGCCAGTTTAAAGTCTAGTATGCTGGTGGTCTCCGCTTTGTCCAGTAGTTCTGTGACACTGTTTGAAAACTGCTGTTCCTTTCGCCATACTGGGATCGCCAATGCTGTGTTATCCTTTGACTTTGAACTTCAGTTTGAGGACGATGTTTATCTCCCAACAGATGAACCACACGGATCAATCGAAGCTACTCTAAGCCGTTTCTGGTCAAAGATG
>Pyrco_BP1_023956.1
ATGGCGAACAGGATAGAGGGGTTCAACTTTGAGCAGAGGCATGGGAAGCAAAGGGTCAGGGTGGCGAGGGTCTGGCGGAACATCGACGGACGCCATACCATCGTCGAATGGAACGTCGGCATCAGCCTCCTCTCCGATTGCGTCTCTGCCTACACCCGCGACGACAACTCTGATATCGTTGCTACCGATACCATGAAGAACACTGTGTATGTTAAAGCAAAGGAATGTAAAGAAGAACTTTCAGTGGAGGAATTTGCAGTTCAACTTGCTAAGCACTTCACATCTCTTTACCAGCAGGCG
>Pyrco_BP1_035921.1
ATGGTCACTACTGCCATAGTAAGGATTGTGGAGAAGCCATGGGAGCGTGCATATGTAGACGGTCAACCACATGAACATGGTTTCAAATTAGGATCCGAGAAGCGTACAACAGAGGTAATTTTAAAGAAATCTGGTGCACTGAGGGTGACTTCTGGGATTGAAGGACTATCTCTGCTAAAGACAACAAAGTCAGGTTTTGAGGGGTTTATTAGGGACAAATACACAGCTCTTCCTGACACACGAGAGAGGATTCTGGCTACAGAGATCACTGCATCATGGAAGTACCAATATGAATCCATTTTTAGCATCCCTCAAAAGACGCTGTACTTCACTGAAAGATACCTGAGTGTGAAAAAAGCTCTGGCTGACACTTTCTATGGTCCTCCAAAGGAAGGAGTATACAGCCCATCTGTCCAAAGCACTCTTTATCACATGGCAAAGACTGTTCTCAATGGGTTTCCCGACATAGAAGCAGTACAACTGAAAATGCCAAATATCCATTTCTTACCTGTTAATCTATCTAACAAGGATAATACTATTGTGAAGCCCTCACCCTTCATAGCTTGTTTAAAGTCTACTATCCCGATGGTCTCTTCTTTGTCCAGTAGTTCTGTGACTGTTGTTTGGAAACTGCTGTTTCTTTTGCCATACTGGAAT
>Pyrco_BP_DH_02g21980
ATGGCCAACAAAATAGAGGGGCTCAGCTTTGAGCAAAGGCATGGGAAGCAAAGGGTTAGGGTGGCCAGGGTCTGGCGGAACAACGACGGACGCCATTCCATCGTCGAATGGAACGTCGGCATCAGCCTCCTCTCCGACTGCGTCAATGCCTATACCCGCGGCGACAACTCTGATATCGTCGCTACCGATACCATGAAGAACACTGTATATGTAAAGGCAAAGGAATGTAAAGAAGAACTTTCAGTGGAGGAATTTGCAGTTCGACTTGCAAAGCACTTCACATCGCTTTACCAGCAGGTCACTACTGCCATAGTAAAGATTGTGGAGAAGCCATGGGAGCGTGCATATGTAGATGGTCAACCACACGAACATGGTTTCAAATTGGGATCTGAGAAGCATACAACAGAGGTAATTTTTGAGAAATCTGGTGCACTTTGGCTGACTTCTGGTATTGAAGGACTATCTCTGCTAAAGACAACACAGTCAGGTTTTGAGGGGTTTATTAGGGACAAATACACAGCTCTTCCTGACACACGAGAGAGGATACTGGCTACAGAAATCACTGCATCATGGAAGTACCAATATGAATCTATTTTTAGCATCCCTCAAAAACCGATGTACTTCACCGAAAGATACCTAAGTGTGAAAAAAGCTCTGGCTGACACTTTCTATGGTCCTCCAAAGGAAGGAGTGTACAGCCCGTCCATCCAAAGCACTCTGTTTCACATGGCAAAGACTGTTCTCAAGGGGTTTCCTGACATAGCAGCAGTACAACTGAAAATGCCAAATATCCATTTCTTACCTGTTAATCTATCTAGCAAGGATAATACCATTGTGAAGTTTGAGGACGATGTTTATCTCCCAACAGATGAACCACACGGATCAATCGAAGCTACTCTAAGCCGTTTCTGGTCAAAGATG
>Pyrco_BP_DH_07g04770
ATGGCGAACAGGATAGAGGGGTTCAACTTTGAGCAGAGGCATGGGAAGCAAAGGGTCAGGGTGGCGAGGGTCTGGCGGAACATCGACGGACGCCATACCATCGTCGAATGGAACGTCGGCATCAGCCTCCTCTCCGATTGCGTCTCTGCCTACACCCGCGACGACAACTCTGATATCGTTGCTACCGATACCATGAAGAACACTGTGTATGTTAAGGCAAAGGAATGTAAAGAAGAACTTTCAGTGGAGGAATTTGCAGTTCGACTTGCTAAGCACTTCACATCTCTTTACCAGCAGGTCACTACTGCCATAGTAAGGATTGTGGAGAAGCCATGGGAGCGTGCATATGTAGACGGTCAACCACATGAACATGGTTTCAAATTAGGATCCGAGAAGCGTACAACAGAGGTAATTTTAAAGAAATCTGGTGCACTGAGGGTGACTTCTGGGATTGAAGGACTATCTCTGCTAAAGACAACAAAGTCAGGTTTTGAGGGGTTTATTAGGGACAAATACACAGCTCTTCCTGACACACGAGAGAGGATTCTGGCTACAGAGATCACTGCATCATGGAAGTACCAATATGAATCCATTTTTAGCATCCCTCAAAAGACGCTGTACTTCACTGAAAGATACCTGAGTGTGAAAAAAGCTCTGGCTGACACTTTCTATGGTCCTCCAAAGGAAGGAGTATACAGCCCATCTGTCCAAAGCACTCTTTATCACATGGCAAAGACTGTTCTCAATGGGTTTCCCGACATAGAAGCAGTACAACTGAAAATGCCAAATATCCATTTCTTACCTGTTAATCTATCTAACAAGGATAATACTATTGTGAAGTTTGAGGACGATGTTTATCTTCCAACAGATGAGCCACACGGATCAATAGAAGCTACTCTAAGCCGTTTCTGGTCAAAGATG
>Pruav_sc0000627.1_g140.1.mk
ATGTCGAACAAAATAGAGGGCTTCAACTTCGACCAGAGGCATGGGAAGCAGAGGGTGAGGGTAGCTAGGGTTTGGCGGAGCGAAAATGGACGCCATTCCATCGTCGAATGGAACGTCGGCATCAGCCTCTTCACCGATTCGGTGCTTGCCTATACCCGCGACGACAACTCCGATCTCGTCGCTACCGATACCATGAAGAACACTGTGTATGCAAAGGCTAAGGAATGTGTAGAAGAACTGTCAGTGGAAGACTTTGCAATTAGACTTGCTAAACACTTCACATCTCTTTACCAGCAGGTCACTGCTGCTATAGTAAAGATTGTGGAGAAGCCATGGGAGCGTGTATCCATAGATGGTCAACCACATGAACATGGTTTCAAATTAGGATCTGAGAAGCATACAACAGAGGTAATTTTAAAGAAATCTGGTGCATTGAAGGTGACTTCTGGTATTGAAGGACTGGCTCTGCTAAAGACAACAAAGTCAGGTTTTGAGGGATTTATTAGGGACAAATACACAGCTCTTCCTGACACGCGTGAGAGGATTCTGGCTACAGATCTCACTGCATCATGGACGTATCCGTACGAATCTATTTATAGCATCCCTCAAAAGCCGCTATACTTCACAGAAAGATACTTGAGTGTGAAAAAAGTTCTGGCTGACACTTTCTACGGTCCTCCAAAAGGAGGAGTATACAGCCCCTCTGTCCAAAGCACTCTTTATCACATGGCAACAAATGTTCTCAAGGGGTTTCCTGACATCGCAACAGTACAACTGAAAATGCCAAATATTCATTTCTTACCTGTTAATCTATCTAACAAGGATAATACTATTGTGAAGTTTGAGGATGATGTTTATCTCCCAACAGATGAACCGCACGGATCGATAGAAGCTACTCTAAGCCGTTTCTGGTCAAAGATG
>Pyrusco2g007140.1
ATGGCCAACAAAATAGAGGGGCTCAGCTTTGAGCAAAGGCATGGGAAGCAAAGGGTTAGGGTGGCCAGGGTCTGGCGGAACAACGACGGACGCCATTCCATCGTCGAATGGAACGTCGGCATCAGCCTCCTCTCCGATTGCGTCAATGCCTATACCCGCGGCGACAACTCTGATATCGTCGCTACCGATACCATGAAGAACACTGTATATGTAAAGGCAAAGGAATGTAAAGAAGAACTTTCAGTGGAGGAATTTGCAGTTCGACTTGCAAAACACTTCACATCGCTTTACCAGCAGGTCACTACTGCCATAGTAAAGATTGTGGAGAAGCCATGGGAGCGTGCATATGTAGATGGTCAACCACACAAACATGGTTTCAAATTGGGATCTGAGAAGCATACAACAGAGGTAATTTTTGAGAAATCTGGTGCACTTTGGCTGACTTCTGGTATTGAAGGACTATCTCTGCTAAAGACAACACAGTCAGGTTTTGAGGGGTTTATTAGGGACAAATACACATCTCTTCCTGACACACGAGAGAGGATACTGGCTACAGAAATCACTGCATCATGGAAGTACCAATATGAATCTATTTTTAGCATCCCTCAAAAGTCGATGTACTTCAACGAAAGATACCTGAGTGTGAAAAAAGCTCTGGCTGACACTTTCTATGGTCCTCCAAAGGAAGGAGTGTATAGCCCGTCTGTCCAAAGCACTCTGTTTCACATGGCAAAGACTGTTCTCAAGGGGTTTCCTGACATAGCAGCAGTACAACTGAAAATGCCAAATATCCATTTCTTACCTGTTAATCTCTCTAGCAAGGATAATACTATTGTGAAGGTTATGGAGTCCAAAGAAGCAACTTTCTCTTCTCATTCTCCTTCCCTCTTCCCAACCCCAACCACCAGATGGTGGTCGGAGGACACGGTGGCGATAGTGACCGGAGCAAACAAGGGAATAGGGTTTGCAGTTGTGAAGTGGATGGCGGAGTTGGGAGTGACGGTGATATTAACAGCCAGAGACAAGGAAAGGGGTTGCAAGGCTGTTGAGGCACTCAGAGCTCAAGGTCTTCATAATGTAGCCTTCTCTTGCCTTGATGTCTCCGATCCTTCTTCTATCAAATCTTTCACTTCATGGTTCAAAAAAAGCTATGCGGTACTGGATATTCTTGTGAACAATGCAGCTGTGTCTTTTAATGATATCAATAAAAACTCGGTGGAACATGCCGAGACAGTGATGAAACCAACTTCTACGGACCAAGTTACTGACGATGCCCTCTTGCCCATGTTCCTTCATAGCACCTCCTCCATTGGTCGGATACTTAACGTTAGCTCCAGACTCGGCTCACTAAATAAGCTAAGAAACCCTAGCACAAAACAAGTTCTAGAAAGCGAAACACTGTCGGAAAAAGATATCGAGGGGGTGGTTAGTTTGTTTCTTGAAGACGTCAAGAGCGGCAGATGGAAGAGCCAAGGGTGGCCTGAAGTATGGACCGACTATGCTGTGTCAAAGCTTGCACTCAATTCATACACAAGAGTTTTGGCCAAGCAATATGAGGGGAGGGGTATGAGTGTGAATAGCTTCTGTCCGGCTTCACGCAGACATCTA
>Pyrusco7g003320.1
ATGATATCATCTGCACGTGGTTGTATTACCATGCTAATGCATTATCAATTTACTGAACAAAGAAAGGAGACAGAAAAATCTGGTTTTGAGGGGTTTATTAGGGACAAATACACAGCTCTTCCAGACACACGAGAGAGGATTCTGGCTACAGAGATCACTGCATCATGGAAGTACCAATATGAATCCATTTCTAGCATCCCTCAAAAGACACTGTACTTCACTGAAAGATACCTGAGTGTGAAAAAAGCTCTGGCTGACACTTTCTATGGTCCTCCAAAGGAAGGAGTATACAGCCCATCTGTCCAAAGCACTCTTTATCACATGGCAAAGACTGTTCTCAACGGGTTTCCCGACATAGAAGCAGTACAACTGAAAATGCCAAATATCCATTTCTTACCTGTTAATCTATCTAACAAGGATAATGCTATTGTGAAGTTTGAGGACGATGTTTATCTTCCAACAGATGAGCCACACGGATCAATAGAAGCTACTCTAAGCCGTTTCTGGTCAAAGATG
>Pyrusco7g003330.1
ATGGCGAACAGGATAGAGGGGTTCAACTTTGAGCAGAGGCATGGGAAGCAAAGGGTCAGGGTGGCGAGGGTCTGGCGGAACATCGACGGACGCCAAACCATCGTCGAATGGAACGTCGGCATCAGCCTCCTCTCCGATTGCGTCTCTGCCTATACCCGCGACGACAACTCTGATATCGTTGCTACCGATACCATGAAGAACACTGTGTATGTTAAGGCAAAGGAATGTAAAGAAGAACTTTCAGTGGAGGAATTTGCAGTTCGACTTGCTAAGCACTTCACATCTCTTTACCAGCAGGTCACTACTGCCATAGTAAGGATTGTGGAGAAGCCATGGGAGCGTGCATATGTAGACGGTCAACCACATGAACATGGTTTCAAATTAGGATCCGAGAAGCATACAACAGAGGTAATTTTAAAGAAATCTGGTGCACTGAGGGTGACTTCTGGGATTGAAGGACTATCTCTGCTAAAGACAACAAAGTCAGGTTTTGAGGGGTTTATTAGGGACAAATACACAGCTCTTCCTGACACACGAGAGAGGATTCTGGCTACAGAGATCACTGCATCATGGAAGTACCAATATGAATCCATTTTTAGCATCCCTCAAAAGACGCTGTACTTCACTGAAAGATACCTGAGTGTGAAAAAAGCTCTGGCTGACACTTTCTATGGTCCTCCAAAGGAAGGAGTATACAGCCCATCTGTCCAAAGCACTCTTTATCACATGGCAAAGACTGTTCTCAACGGGTTTCCCGACATAGAAGCAGTACAACTGAAAATGCCAAATATCCATTTCTTACCTGTTAATCTATCTAACAAGGATAATACTATTGTGAAGGTAAGACTCTTTTCTCACATTCCATGTTTCCCCGCAAAGCAGCTGTCCACTGCAGCGCGCATTTTTCCTTCCTGGTGTCTTCAGCCCTCACCCTTCATAGCTTGTTTAAATTATAGTATGCTGATGGTATCTGCTTTGTCCAGTAGTTCTGTGACACTTATTTGGAAACTGCTGTTTCTTTTACAGGTTCAATTCACCCATGAAAATTTCTTTCTCCTTGTATGTTGTTTGCAGTTTGAGGACGATGTTTATCTCCCAACTGATGAACCACACGGATCAATAGAAGCTACTCTAAGCCGTTTCTGGTCAAAGACG
>Pyrbe_033567
ATGCCGGTGACTCGCAGAATCGCTCAATCGCAGACGATGGCCAACAAAATAGAGGGGCTCAGCTTTGAGCAAAGGCATGGGAAGCAAAGGGTTAGAGTGGCCAGGGTCTGGCGGAACAACGACGGACGCCATTCCATCGTCGAATGGAACGTCGGCATCAGCCTCCTCTCCGATTGCGTCAATGCCTATACCCGCGGCGACAACTCTAATATCGTCGCTACCGATACCATGAAGAACACTGTATATGTAAAGGCAAAGGAATGTAAAGAAGAACTTTCAGTGGAGGAATTTGCAGTTCGACTTGCAAAGCACTTCACATCGCTTTACCAGCAGGTCACTACTGCCATAGTAAAGATTGTGGAGAAGCCATGGGAGCGTGCATATATAGACGGTCAACCCCACGAACATGGTTTCAAATTAGGATCTGAGAAGCATAAAACAGAGGTAATTTTTGAGAAATCTGGTGCACTTAGGCTGACTTCTGGTATTGAAGGACTATCTCTGCTAAAGACAACAAAGTCAGGTTTTGAGGGGTTTATTAGGGACAAATACACAGCTCTTCCTGACACACGAGAGAGGATACTGGCTACAGAAATCACTGCATCATGGAAGTACCAATATGAATCTATTTTTAGCATCCCTCAAAAGCCGATGTACTTCACCGAAAGATACCTGAGTGTGAAAAAAGCTCTGGCTGACACTTTCTATGGTCCTCCAAAGGAAGGAGTGTACAGCCCGTCCGTCCAAAGCACTCTGTTTCACATGGCAAAGACTGTTCTCAAGGGGTTTCCTGACATAGCAGCAGTACAACTGAAAATGCCAAATATCCATTTCTTACCTGTTAGTCTATCTAGCAAGGATAATACTATTGTGAAGTTTGAGGACGATGTTTATCTCCCAACAGATGAACCACACGGATCAATCGAAGCTATTCTAAGCCGTTTCTGGTCAAAGATG
>Pyrbe_033592
ATGGCCAACAAAATAGAGGGGCTCAGCTTTGAGCAAAGGCATGGGAAGCAAAGGGTTAGGGTGGCCAGGGTCTGGCGGAACAACGACGGACGCCATTCCATCGTCGAATGGAACGTCGGCATCAGCCTCCTCTCCGATTGCGTCAATGCCTATACCCGCGGCGACAACTCTGATATCGTCGCTACCGATACCATGAAGAACACTGTATATGTAAAGGCAAAGGAATGTAAAGAAGAACTTTCAGTGGAGGAATTTGCAGTTCGACTTGCAAAGCACTTCACATCGCTTTACCAGCAGGTCACTACTGCCATAGTAAAGATTGTGGAGAAGCCATGGGAGCGTGCATATGTAGATGGTCAACCACACGAACATGGTTTCAAATTGGGATCTGAGAAGCATACAACAGAGGTAATTTTTGAGAAATCTGGTGCACTTTGGCTGACTTCTGGTATTGAAGGACTATCTCTGCTAAAGACAACACAGTCAGGTTTTGAGGGGTTTATTAGGGACAAATACACAGCTCTTCCTGACACACGAGAGAGGATACTGGCTACAGAAATCACTGCATCATGGAAGTACCAATATGAATCTATTTTTAGCATCCCTCAAAAGTCGATGTACTTCAACGAAAGATACCTGAGTGTGAAAAAAGCTCTGGCTGACACTTTCTATGGTCCTCCAAAGGAAGGAGTGTATAGCCCGTCCGTCCAAAGCACTCTGTTTCACATGGCAAAGACTGTTCTCAAGGGGTTTCCTGACATAGCAGCAGTACAACTGAAAATGCCAAATATCCATTTCTTACCTGTTAATCTCTCTAGCAAGGATAATACTATTGTGAAGGTAAGACTCGTACGTTATACAAGTTTTTGCATACAAAATCTATATACTTATTTACCAACAGAT
>Pyrbe_047704
ATGGCGAACAGGATAGAGGGGTTCAACTTTGAGCAGAGGCATGGGAAGCAAAGGGTCAGGGTGGCGAGGGTCTGGCGGAACATCGACGGACGCCAAACCATCGTCGAATGGAACGTCGGCATCAGCCTCCTCTCCGATTGCGTCTCTGCCTACACCCGCGACGACAACTCTGATATCGTTGCTACCGATACCATGAAGAACACTGTGTATGTTAAGGCAAAGGAATGTAAAGAAGAACTTTCAGTGGAGGAATTTGCAGTTCGACTTGCTAAGCACTTCACATCTGTTTACCAGCAGGTCACTACTGCCATAGTAAGGATTGTGGAGAAGCCATGGGAGCGTGCATATGTAGACGGTCAACCACATGAACATGGTTTCAAATTAGGATCCGAGAAGCGTACAACAGAGGTAATTTTAAAGAAATCTGGTGCACTGCGGGTGACTTCTGGGATTGAAGGACTATCTCTGCTAAAGACAACAAAGTCAGGTTTTGAGGGGTTTATTAGGGACAAATACACAGCTCTTCCTGACACACGAGAGAGGATTCTGGCTACAGAGATCACTGCATCATGGAAGTACCAATATGAATCCATATTTAGCATCCCTCAAAAGACGCTGTACTTCACTGAAAGATACCTGAGTGTGAAAAAAGCTCTGGCTGACACTTTCTATGGTCCTCCAAAGGAAGGAGTATACAGCCCGTCTGTCCAAAGCACTCTTTATCACATGGCAAAGACTGTTCTCAATGGGTTTCCTGACATAGAAGCAGTACAACTGAAAATGCCAAATATCCATTTCTTACCTGTTAATCTATCTAACAAGGATAATACTATTGTGAAGTTTGAGGACGATGTTTATCTTCCAACAGATGAGCCACACGGATCAATAGAAGCTACTCTAAGCCGTTTCTGGTCAAAGATG
>Pyrpy_N_02g2253.1
ATGCCGGTGACTCGCAGAATCGCTCAATCGCAGACGATGGCCAACAAAATAGAGGGGCTCAGCTTTGAGCAAAGGCATGGGAAGCAAAGGGTTAGAGTGGCCAGGGTCTGGCGGAACAACGACGGACGCCATTCCATCGTCGAATGGAACGTCGGCATCAGCCTCCTCTCCGATTGCGTCAATGCCTATACCCGCGGCGACAACTCTGATATCGTCGCTACCGATACCATGAAGAACACTGTATATGTAAAGGCAAAGGAATGTAAAGAAGAACTTTCAGTGGAGGAATTTGCAGTTCGACTTGCAAAGCACTTCACATCGCTTTACCAGCAGGTCACTACTGCCATAGTAAAGATTGTGGAGAAGCCATGGGAGCGTGCATATGTAGATGGTCAACCACACGAACATGGTTTCAAATTGGGATCTGAGAAGCATACAACAGAGGTAATTTTTGAGAAATCTGGTGCACTTTGGCTGACTTCTGGTATTGAAGGACTATCTCTGCTAAAGACAACACAGTCAGGTTTTGAGGGGTTTATTAGGGACAAATACACAGCTCTTCCTGACACACGAGAGAGGATACTGGCTACAGAAATCACTGCATCATGGAACATCCCTCAAAAGTCGATGTACTTCAACGAAAGATACCTGAGTGTGAAAAAAGCTCTGGCTGACACTTTCTATGGTCCTCCAAAGGAAGGAGTGTATAGCCCGTCTGTCCAAAGCACTCTGTTTCACATGGCAAAGACTGTTCTCAAGGGGTTTCCTGACATAGCAGCAGTACAACTGAAAATGCCAAATATCCATTTCTTAGCTGTTAATCTATCTAGCAAGGATAATACTATTGTGAAGTTTGAGGACGATGTTTATCTCCCAACAGATGAACCACACGGATCAATCGAAGCTACTCTAAGCCGTTTCTGGTCAAAGATG
>Pyrpy_N_06g0797.1
GTGATCAAATCACCCTCTCTCTCCCTCTCGCTCACTCGGTCTCCCTCATCCTCTCACACAGGTGAATCACCCTCTCTCTCCCTCTCGCTCACTCGGTCTCTCTCTTCCCTCTCACTCATATCGACTTCCGCCTCATCCTTCATCCTCATCCTTCATCCTCATCCTCTCCTCATCCTCTCTCGACTGCACAGCAGTTTTCTGGTTTTTTTCTCTACTTCTTCACAAATTTCGTATTCTTACAAGTTCATATTTTTGGTACTGAAAAAGTTTAGAGCTATTGAAATGTTACTACTTACAAGTTCATATTTTTGCACCAAATGGCAAAAATATCGGTTGAAACTGCGGGCGAAGAAATTGGTTCCTCAGTATGTAAAGGCAAAGGAATGTAAAGAAGAACTTTCAGTGCAGGAATTTGCAGTTCGACTTGCAAAGCACTTCACATTGCTTTACCAGCAGTTAATCCCATATTGTAGACGAAAAGGAAAAATGGACGATACTTTTACTATTGTCGCTGCTGAAACGATG
>Pyrpy_N_07g0261.1
ATGGCGAACAGGATAGAGGGGTTCAACTTTGAGCAGAGGCATGGGAAGCAAAGGGTCAGGGTGGCGAGGGTCTGGCGGAACATCGACGGACGCCAAACCATCGTCGAATGGAACGTCGGCATCAGCCTCCTCTCCGATTGCGTCTCTGCCTACACCCGCGACGACAACTCTGATATCGTTGCTACCGATACCATGAAGAACACTGTGTATGTTAAGGCAAAGGAATGTAAAGAAGAACTTTCAGTGGAGGAATTTGCAGTTCGACTTGCTAAGCACTTCACATCTGTTTACCAGCAGGTCACTACTGCCATAGTAAGGATTGTGGAGAAGCCATGGGAGCGTGCATATGTAGACGGTCAACCACATGAACATGGTTTCAAATTAGGATCCGAGAAGCGTACAACAGAGGTAATTTTAAAGAAATCTGGTGCACTGCGGGTGACTTCTGGGATTGAAGGACTATCTCTGCTAAAGACAACAAAGTCAGGTTTTGAGGGGTTTATTAGGGACAAATACACAGCTCTTCCTGACACACGAGAGAGGATTCTGGCTACAGAGATCACTGCATCATGGAAGTACCAATATGAATCCATATTTAGCATCCCTCAAAAGACGCTGTACTTCACTGAAAGATACCTGAGTGTGAAAAAAGCTCTGGCTGACACTTTCTATGGTCCTCCAAAGGAAGGAGTATACAGCCCGTCTGTCCAAAGCACTCTTTATCACATGGCAAAGACTGTTCTCAATGGGTTTCCTGACATAGAAGCAGTACAACTGAAAATGCCAAATATCCATTTCTTACCTGTTAATCTATCTAACAAGGATGATACTATTGTGAAGTTTGAGGACGATGTTTATCTTCCAACAGATGAGCCACACGGATCGATAGAAGCTACTCTAAGCCGTTTCTGGTCAAAGATG
>Pyrpy_N_07g0756.1
ATGGCGAACAGGATAGAGGGGTTCAACTTTGAGCAGAGGCATGGGAAGCAAAGGGTCAGGGTGGCGAGGGTCTGGCGGAACATCGACGGACGCCAAACCATCGTCGAATGGAACGTCGGCATCAGCCTCCTCTCCGATTGCGTCTCTGCCTATACCCGCGACGACAACTCTGATATCGTTGCTACCGATACCATGAAGAACACTGTGTATGTTAAGGCAAAGGAATGTAAAGAAGAACTTTCAGTGGAGGAATTTGCAGTTCGACTTGCTAAGCACTTCACATCTGTTTACCAGCAGGTCACTACTGCCATAGTAAGGATTGTGGAGAAGCCATGGGAGCGTGCATATGTAGACGGTCAACCACATGAACATGGTTTCAAATTAGGATCCGAGAAGCATACAACAGAGGTAATTTTAAAGAAATCTGGTGCACTGAGGATGACTTCTGGGATTGAAGGACTATCTCTGCTAAAGACAACAAAGTCTGGTTTTGAGGGGTTTATTAGGGACAAATACACAGCTCTTCCTGACACACGAGAGAGGATTCTGGCTACAGAGATCACTGCATCATGGAAGTACCAATATGAATCCATTTCTAGCATCCCTCAAAAGACGCTGTACTTCACTGAAAGATACCTGAGTGTGAAAAAAGCTCTGGCTGACACTTTCTATGGTCCTCCAAAGGAAGGAGTATACAGCCCATCTGTCCAAAGCACTCTTTATCACATGGCAAAGACTGTTCTCAATGGGTTTCCCGACATAGAAGCAGTACAACTGAAAATGCCAAATATCCATTTCTTACCTGTTAATCTATCTAACAAGGATAATACTATTGTGAAGTTTGAGGACGATGTTTATCTTCCAACAGATGAGCCACACGGATCAATAGAAGCTACTCTAAGCCGTTTCTGGTCAAAGATG
>Rosch_v2.0_Chr1g0325281
ATGATGGGGAAGCAAACAGAGGGTGGGTTCAAGTTGGAGCAGAGGCACGGCAAGGCTCGCGTCAGGGTCGCCCGGGTTTGGCGGAACAAACCCGACGGACGACATGTCATCGTCGAATGGAGCGTCAGCATCAGCCTCCTCTCTGATTGCCTCACCGCTTATACCCGCGGCGACAACTCCGATATCGTCGCCACTGACACCATGAAGAACACTGTGTATGCCAAGGCGAAGGAATGTGTGGAACAAGTTTCGGTTGAAGATTTCGCAGTTCTACTTGCGAAACACTTCACATCTCTTTACCAGCAGGTCACCTGTGCCATTGTAAACATTGTCGAGAAGCCATGGGAGCGTGTATCTGTAGATGGTGAAACACATGAACATGGTTTCAAATTAGGATCGGAGAGGCACACAACAGAAGTAATTTTAGAGAAGTCTGGTGCATTAAGGATGACTTCTGGTATTGAAGGACTGGCTGTACTGAAGACAACAAAGTCAGGTTTTGAGGGGTTTATTAGGGACAAATACACAGCTCTTCCTGACACGCGAGAGAGGATTCTGGCTACAGAAATCACTGCATCATGGAGGTATCTATATGAATCTATTTTTAGCATCCCTCAAAAGCCACTGTACTTCACAGAAAGATACTTGAATGTGAAAAAAGTTCTGACCGACACTTTCTATGGTCCTCCAAAAGAAGGAATATACAGCCCGTCTGTGCAAAGCACTCTTTATGACATGGCAAAGACTGTACTCAAAAGTTTTCCCGACATAGCAGCTGTTCAACTGAAAATGCCAAATCTCCATTTCTTACCTGTTAACCTCTCAAACAAGGATGGTACTATAGTCAAGTTTGAAGATGATGTTTATGTACCAACAGATGAACCACATGGATCAATCCAAGCTACCCTAAGCCGTTTATGGTCAAAGATG
>Rosch_v2.0_Chr1g0325311
ATGATGGGGAAGCAAACAGAGGGTGGGTTCAAGTTGGAGCAGAGGCACGGCAAGGCTCGGGTCAGGGTCGCCCGGGTTTGGCGGAACAAACCCGACGGACCACATGTCATCGTCGAATGGTGCGTCAGCATCAGCCTCCTCTCTGAATGCCTCACCGCTTATACCCGCGGCGACAACTCCGATATCGTCGCCACTGACACCATGAAGAACACTGTGTATGCCAAGGCGAAGGAATGTGTGGAACAAGTTTCGGTTGAAGATTTCGCAGTTCTACTTGCGAAACACTTCACATCTCTTTACCAGCAGGTCACCTGTGCCATTGTAAACATTGTTGAGAAGCCATGGGAGCGTGTATCTGTAGATGGTGAAACACATGAACATGGTTTCAAATTAGGATCGGAGAGGCACACAACAGAAGTAATTTTAGAGAAGTCTGGTGCATTACGGATGACTTCTGGTATTGAAGGACTGGCTGTACTGAAGACAACAAAGGCCCAAAAAGAAGTCACCAAAAGGAACATCATTATGTGCAAGGATACGGATATTATTAGTCTTCCTTTACCCTTGAACATGCCCAGAAGAATTAGATCCATGATCCTCAACACCCATCTTCTCCATCACTGCCTTAAGTCAGGTTTTGAGGGGTTTATTAGGGACAAATACACAGCTCTTCCTGACACGCGAGAGAGGATTCTGGCTACAGAAATCACTGCATCATGGAGGTATCTATATGAATCTATTTTTAGCATCCCTCTAAAGCCACTGTACTTCACAGAAAGATACTTGAATGTGAAAAAAGTTCTGACCGACACTTTCTATGGTCCTCCAAAAGAAGGAATATACAGCCCGTCTGTGCAAAGCACTCTTTATGACATGGCAAAGACTGTACTCAAAAGTTTTCCCGACATAGCAGCTGTTCAACTGAAAATGCCAAATCTCCATTTCTTACCTGTTAACCTCTCAAACAAGGATGGTACTATAGTCAAGTTTGAAGATGATGTTTACGTACCAACAGATGAACCACATGGATCAATCCAAGCTACCCTAAGCCGTTTATGGTCAAAGATG
>Rubch_LG07.1793
ATGGCGAACCAAATTGAGAACTTGAGGTTCGAGCAGAGGCACGGCAAGGACAGGGTGAGGGTGGCTAGGGCTTGGCGGAACAGAGACGGACGCCATTTCATTGCGGAATGGAGTGTCAGCATCAGCCTCCTCTCAGATTGCATCGCTGCCTATACCGGCGGTGACAACTCTGACATCGTCACAACTGATACTATGAAGAACACTGTCTATGCCAAGGCTAAGGAATGCGTGGAACAACTTTCGGTGGAAGATTTCGCAGTTAACCTTGCGAAACACTTCACCTCTGTTTACCGGCAGGTCACCTGTGCCATTGTAAAGATTGTGGAGAAGCCATGGGAGCGTGTATCTGTAGATGGCGAAACACATGACCATGGCTTCAAATTAGGATCAGAGAAACACACAACAGAAGTAATCTTAAAGAAGTCTGGTGCATTAAGTGTGACTTCTGGTATTGAAGGACTAGCTTTGCTGAAGACAACAAAGTCAGGTTTCGAGGGGTTTATTAGGGACAAATACACAGTTCTTCCTGACACGCGAGAGAGGATTCTGGCTACAGAAATCACTGCATCGTGGAGGTATTCATATGAAACTTCTTTTAGCATCCCTCAAAAGCCACTGTACTTCACAGAAAGATACCTGAACGTGAAAAAAGTTCTGACCGACACTTTCTTTGGTCCTCCAAAAGAAGGAATATACAGCCCATCTGTGCAAAGCACTCTTTATCACATGGCTAAGACTGTACTCAAGAGTTTTCCTGACATAGCAGCAATTCAACTGAAAATGCCAAATCTCCATTTCTTACCTGTTAACCTCTCAAACAAGGATCATAGTATTGTAAAGTTTGAAGATGATGTTTATCTACCGACAGATGAACCGCATGGATCAATACAAGCTAGCCTAAGCCGTACTTGGTCAAAGATG
>Ruboc_07_G24481
ATGATGGCGAACCAAATTGAGAACTTGAGCTTCGAGCAGAGGCACGGCAAGGACAGGGTGAGGGTGGCCAGGGTTTGGCGGAACAGAGACGGACGCCATTTCTTTGTGGAATGGAGTGTCAGCATCAGCCTCCTCTCAGATTGCATCGCTGCCTATACCCGCGATGACAACTCTGACATCGTCGCAACTGATACTATGAAGAACACTGTGTATGCCAAGGCTAAGGAATGTGTGGAACAACTTTCGGTGGAAGATTTCGCAGTTAAGCTTGCGAAACACTTCACCTCTGTTTACCAGCAGGTCACCTGTGCCATTGTAAAGATTGTGGAGAAGCCATGGGAGCGTGTATCTGTAGATGGCGAAACACATGACCATGGCTTCAAATTAGGATCAGAGAAACACACAACAGAGGTCATCTTAAAGAAGTCTGGTGCTTTAAGTGTGACTTCTGGTATTGAAGGACTAGCTTTGCTGAAGACAACAAAGTCAGGTTTCGAGGGGTTTATTAGGGACAAATACACAGTTCTTCCTGACACGCGAGAGAGGATTCTGGCTACAGAAATCACTGCGTCGTGGAGCATCCCTCAAGAGCCACTGTACTTCACAGAAAGATACCTGAACGTGAAAAAAGTTCTGACTGACACTTTCTTTGGTCCTCCAAAAGAAGGAATATACAGCCCATCTGTGCAAAGCACTCTTTATCACATGGCTAAGACTGTACTCAAGAGTTTTCCTGACGTAGCTGCAATTCAACTGAAAATGCCAAATCTCCATTTCTTACCTGTTAACCTCTCAAACAAGGATCATACTATTGTGAAGTTTGAAGATGATGTTTATCTACCGACAGATGAACCACATGGATCAATAGAAGCTAGCCTAAGCCGTATGTGGTCAAAGATG
