# Supplementary material for: Transcriptomics of long‐term, low oxygen storage coupled with ethylene signaling interference suggests neofunctionalization of hypoxia response pathways in apple ( Malus domestica )
Source: Plant Direct. 2024 Dec 20;8(12):e70025. doi: 10.1002/pld3.70025 (PMC11660084; doi:10.1002/pld3.70025)
Supplement: Supplementary file 2 — Data S2: Homologs of all 606 hypoxia response genes identified in this study across 42 representative species of land plants). [file PLD3-8-e70025-s004.gz › 01-integratedGeneFamilies_dir/3356.fna]

>gnl_Ambtr_v1.0_evm_27.model.AmTr_v1.0_scaffold00062.25
ATGACGGGGTTGAATTTGATGGACAAAATATTTTTTATTCAAGGGGCGAGAATTGCATTCAGTATTTGGGACGTCGGAGGGGATAGGCAGTTTCTAGATCATGTTCCGGTGGCATGTAAGGACGCGGCCGCAATTTTAATAATGTTCGATCTCACTAGCCGAAGTACATTAAACAGTGTTATTGACTGGTATCGACTAGCAAGGCAATGGAATCAGACAGCAATTCCGATTCTGATTGGGACCAAATTCGACGATTTTGTTCACCTTCCTCCTGATATCCAATGGACTATCGTTAATCAGGTACCCTATTTATTGTTTATG
>gnl_Aquco_v3.1_Aqcoe1G275100.1
ATGACTCAACTTCGTCGAAAACTGATCAAAATTGATGTAAAATGGATGTTACTAGATCGCGTTATGTTCTTTCGTAGATTTTTTCGGTATATTAGGAATCATATTTTTGTTTGTTCAATGAGAAAACCAATTGGGTATCATAGGTTATCTCATTGTTCATCAACTTCTGTTTCTCCATCTATAGTCGAGGCAGGTTTAGCAAATGGTGATGCAGTGTCCATGTGTAATGGGTACGAAACAGATTCAGATTTGGTGGCTCTTAAGATTAGTATTTTGGGTGATTGTCAGATTGGAAAAACAAGTTTTGTGGTAAAGTATGTAGGATGTGATGAAGAGAAGAAATGTTTGGAGATGAATGGATTGAACTTGGTAGATAAAATGTTTTTCATTCGAGGCGCACGAATTGCATATAGTATATGGGATGTAGGAGGTGATCATCAGTCACTTGATCATGTTCCAATCGCTTGTAAAGATGCGTCTGCGATATTAATCATGTTTGATCTAACTAGTCGTTCTACGCTTAATAGTGTTCTAGGATGGTATAAACAAGCAAGGAAGTATAATCAGACTGCGATTCCTATACTAATTGGAACTAAATTTGACGATTTTGCTCATCTTCCTTTAGCTGTGCAATGGACAATTGTGAACCAGGCACGATCGTATGCGAAGGTCATGAAAGCAACTCTCTTCTTTTCAAGTGCGACACACAACATAAACGTCAATAAGATTTTCAAGTTCGTTACAGCCAAGCTCTTTAATTTACCATGGACTGTAGAGAGAAATTTGACGCTTGGAGAACCAATTATTGACTTC
>gnl_Arath_TAIR10_AT3G21700.3
ATGGCTCAATCGTGTCTTAAAATTGTTCGAATCAACAATCTAAGGAACAGAGTGAATCGTCGGATTTTGATTCTCCGACGATTCACACGGTTGTTATGGAGTAGAATCGTTGCTTGTACTCCTGGCAAATCTCGGAGATATCTCTTGCTTTCTCGCGCTCTTCCGTCTCCGACTGTTTCTCGTCCTTCTCCTTCTCCGATCCCCGCCGTCGATGTCGTCGTCGGTGGTGGTGGTGGTGGTGGTGAGTTTGTTCGTCGTTCGTCGGTTGTTTACGATAATGATAACAGTCATCGGAGATCGGATTCTGATTTGGTTTCTTTGAAGATTAGTCTCTTAGGAGATCCAGAAATCGGAAAAACTAGCTTCCTGGCGAAATATGTTGGAGAAGAGAAAGAAGTAGAAATGAGAGAATTGGAGAAAGGTATAAATTGTACGGACAAGACGTTATACATGGGAGGTGCTCGCATTTCATATAGTATCTGGGAATTAGAAGGAGCTGAGAGATCACGAGATCAAATCCCTGTGGCTTGCAAGGACTCTGTTGCCATTCTCTTTATGTTTGATTTAACCAGTCGTTGCACGCTTAATAGTGTCATTAGCTGGTATCAACAAGCTAGGAAGTCTAATCAGACGGCGATACCAGTTATGGTAGGAACCAAGTTTGATGAGTTTATTCAGCTTCCTATTGATCTGCAATGGACAATTGCTAGCCAGGCGAGAACATATGCGAAGGCTTTAAACGCGACGCTCTTCTTCTCGAGTGCTTCATACAACATAAACGTGAATAAGATCTTTAAGTTTGTGACGGCGAAGCTCTTCGACTTACCATGGACGGTGGAGCGCAATCTCACAATCGGAGAACCAATCATCGACTTC
>gnl_Arath_TAIR10_AT5G54840.1
ATGGCCGAGAAAGTCCATGAGATCGCCGGAAAGATAACTCCTTTCTGCCGGAAAATAGTTCACGTGAACAGAAAATGGAGAATCATCGAGAGGGTATCGATCTTTGGAGATTTCTTTAGGTTTCTATGGAGAAAAATTGTTTCTTGTTCAAGTATCATCGAAAAACCTATTCTTTACCGGCGAATCGTTCACAAGATTTCTTCCACCGCGGGCGATATCTTTGACGGAGACGACGATACTACGACAGAACCTACTGTTTCCGGTAGAAGGTTTGGTTCAAGTTCGGATTCGGATTTGGTTAGTCTCAAGATCAGTTTATTAGGCGATTGTCAAACAGGGAAGACTACTTTTGTAGTAAAATATGTTGGAGATGAGAATCAAAGTTTCTTGGAGATGACGGGTTTGAATTTGATGGACAAAACTTTTTATGTTCAAGGAGTTACTATTTCGTTTAGCATTTGGGATGTGGGAGGTGATGAAAAGAGATCAAAAGATCATATACCAATTGCTTGTAAAGATGCAGTAGCAATCTTGTTCATGTTTGATCTAACCAGTCGATCTACTCTTAACAGTGTCTTCGGGTGGTATAGCCAGGCAAGAAAATGGAACAAGACGGCAATTCCGATTCTAATAGGAACAAAATTCGATGACTTTGTTCGGCTCCCACCCAATCTTCAGTGGACCATCGTCACTCAGGCAAGAGCATATGCGAAGGTGATGAATGCGTCATTGTTCTTCTCAAGTGCGACACACAACATAAATGTGAACAAGATCTTCAAATTCATTTTGGCTAGACTTTTTAATTTGCCTTGGAAGATTGACAGAAATTTGACCTTAGGTGAACCCATTATCGACTACGATTCC
>gnl_Betvu_v1.2_Bv4_091600_uotc.t1
ATGACCCGACTTTGTCGTAAAATTGTCCGGGTCAAGATTAAATGGCCCAATATTCTTGACCGGGTTGCCGTTATTCGCCGGTTTTTCCGGTTTATTTGGGACCGGATTCTTGTTTGTTCTCGTTGTAATAATCATAACTTTAGACCGCCCGGTTCAGCCCATTACCGGCGGCTCGACCGGCCCAACTCACCGGAAACCGGCGACGAAGTTGAGGTAGATGATTTACGAAGTGGGTATGAAAGTGATTCTAATTTGGTCAACCTCAAGATTAGTTTGTTGGGTGATTGCCAAACTGGCAAAACTAGCTTTGTTATTAAATATGTAGGAGATGAGCAACAAAGGAAAAGTTTGCAGATGAAAGGGTTGAATTTGATGGATAAAACAATGGTTGTTAAAGGTGCTCGCATTGCTTTTAGCATTTGGGATGTTGCTGGTGATCATGATTCTCTGGATCATATGCCAATAGCTTGTAAAGATGCAGTTGCAATATTGTTCATGTTTGATCTTACTAGCCGATGTACCCTTAATAGTGTAATTGGGTGGTATAGTCAAGCAAGGAAGTGGAATCAGACAGCAATACCTATACTGATTGGCACCAAGTTTGATGATTTTGTTAGGCTTCCTCCAGATTTACAGTGGACTATTGTAACTCAGGCTAGAGCATATGCAAAGGCAATGGACGCAACTCTTTTCTTCTCAAGTTCAACCCATAACATAAATGTGAACAAGATCTTCAAGTTCATCATGGCTAAACTCTTTAACTTGCCATGGACTGTACAAAGGAATCTCACCATTGGAGAACCCATCATTGATTTC
>gnl_Carpa_v0.4_evm.model.supercontig_8.220
ATGGAAGCCGAAATCCGCCGGCGAAAGATGTTTTTAAATCTCGGCCGCAGGGTCCAACGGCGAGTTTTCGTCCTCCGCCGTCTCGTCCGTGCCCTGTGGGATCGCATCCTCGCTTGCTCTCTCGGAAAGCCTGCTCGCTATCGGATGCTGCAACTAGCCGCCGCGCCATCGCCAACTCTAGGCGCCGTCGACTCCGGCTTCTCGTCGGCCACCGCCACGCCTGTTATCCTCCCACATCACGAGATGGACTCCGATTTGGTCTCTTTGAAGATCAGTCTCCTCGGCGATTGCCAGATTGGGAAAACTAGCTTTTTGATGAAATATATAGGGAATGAAAAGGAAGAAAGCATGCAGGGAGGTGGAATAAATTCGATAGACAAGACAATGTTCGTGAAAGGAGCTCGCATTTCCTATAGCATCTGGGAAGTTGAGGGAGATGAAAGTTCTCAGAAAAACATTCCCATGGCCTGCACGGACTCGGTAGCCATTTTGTTCATGTTTGATCTAACAAGCCGATGTACGTTAAACAGTGTCATTAGCTGGTATCAGAAGTCCAGGAGATGGAACCAGACGGCGATTCCTATTCTAATAGGAACCAAGTTCGATGAATTTATCCAACTCCCCATTGATCTCCAATGGACAATATCGAGTCAGGCAAGAGCATATGCAAGGGCTCTGAACGCAACCTTGTTTTTCTCAAGTGCGGATTATAACATCAATGTAAATAAGATATTCAAGTTCATCACCGCAAAGTTTTTCGACTTGCCATGGACTGTGGAGCGCAATCTCAACATTGGAGAACCCATCATTGACTTC
>gnl_Carpa_v0.4_evm.model.supercontig_97.38
ATGACCCGGCTCTGCAGAAACACTCTTCATCTCGACGTAAAGTGCAGCATAGCAGAAAAAGTCTCCATTTTCAGCAAAGTTTTTCGTTTCATATGGGAGAAAATCCTCGTTTGCTCCATAGGTAATAAACCTGCTAGTTACAGGAGGTTGACTCACCGGATTTCTTCTGTTAATTCATCCCCAGAGGAAGTTTCCGATGCCGGACCGGCGGTGCGGGAGGAGGATCCCATGGTAGCTGCTGGGTCTGAGACAGATTCTGATTTGGTTACCTTGAAGATCAGTTTATTGGGTGATTGCCAAATTGGAAAAACGAGCTTTGTGGTCAAGTATGTAGGAGATGAACGGGAGAGGTGTCTGGAGATGACAGGGTTGAATTTGACAAGTAAAACATTATCTGTTCAAGGAGCCAGGATTTCTTTCAGCATATGGGATGTAGGAGGTGACAGCAGGTCACTTGATCAAGTCCCAATTGCTTGTAAAGATGCAGTAGCAATTTTATTCATGTTTGATCTCACGAGCCGGTGTACTCTTAACAGTGTTATTGAGTGGTACGGTCAAGCAAGAAAGTGGAATCAGACCGCGATTCCTATACTAATCGGAACTAAATTCGACGTTTTCTCGAGACTCCCTCTGAATTTGCAATGGACAATTGTAATGCAGGCAAGGGCATATGCAAAGGCAATGAAGGCGAGTCTTTTCTTCTCAAGTGCCACCCACAACATCAACGTGAACAAGATATTCAAATTCATAATGGCTAAACTCTTTAACTTGCCTTGGTCTCTCGACAGAAATTTGACCATTGGTGAGCCCATTATAGACTTCCAATCA
>gnl_Elagu_v2.0_p5_sc00038.V1.gene432
ATGACTCACTTCAGCCGAACGCTGACTCGTCTGGACCATAAGTGGGCTCGCTTCGTCCATCTCGCCGTCGTCCGCCGCTTCTTCCGCCTCCTCTGGGACCATCTCCTAGCATGTTCTTCACCCGGCCGCCACGCCCGGTACCGGCGGCTCAAGGGATGCTTCTCGCCGCAGCTCGAGGACATCCCCGCGGCGGCCGCAGGGTCCACGGAAGCATGCGGCGATATCGAGGTGGATTCCGATTTGGTGCCGCTGAAGATTAGCCTCCTTGGCGACTGCCATATCGGAAAAACAAGCTTCATGGTTAAGTATGTGGGGGATGTGGAGGAACAGATGGGGCTGCAGATGACAGGGCTAAATTTAATGGATAAGATTTTGGTCGTTAGGGGGGCGAGGATTGCATTTAGTATTTGGGATGTTGGAGACCCCCCGCAAAGTACTTCAGCGGCAAAGCCATCATTTCATCAACATAGCAACCTGTTTTTTAGGAATTATACACCTGAAACAGAGATAATTGCTAACTGGTCCATGGACAAATATGAGAAAAACGAAGTATGGAATATGGAGCGCCTTGGACCACCGAATACAGATAATGGTCCTCAGCTTGATGGAGCCCTTGTCCTCGGCCTCGTCAAACGTGGACCAAAGAGCTTCCAGAAATGGGGCCCATTTCTTGGAATAATTGTGACCCCATTTGCATGCGTTGGGATTTTCCACACGCTCGGGCCGAAAGAGTTCGAATTTGATTCATTTCCACGCATCTTCGTTCCACTTTATCCCCAAGTGGTCGAG
>gnl_Elagu_v2.0_p5_sc00168.V1.gene179
ATGACTCACTTCAGCCGGAACTTGCTTCGTCTCGACCACAAGTTGGCCTGCTTCGTCCAGCTCGCCGTCGTCCGCCGCTTCTTCCACCTCCTCTGGGACCGCCTCCTCTCATGTTCTTGTGGCCGCGCCCGGTACCGGCGGCTCAACGGGTGCTCCCCGCCGCAGCTCGTGGTGATCGAGGACGCTGCCGTGGCGGCCGCCGCCCCTGCCGCCGCGTGCAGCGACGTCGAGGTGGATTCCGATTTGGTGCCGCTGAAGGTCATTCTCCTCGGCGACTGCCATATCGGAAAAACAAGCTTCATGGTTAAGTATGTGGGTGATGTGGAGGAACAGAGGGGGTTGCAGATGACAGGACTGAATTTGATGGATAAGATTTTAGTTGTTAGGGGAGCGAGAATTGCATTTAGTATTTGGGATGTTGGAGCTGATTACATGAACTTTCCCCTTTTCTCCTGGATTCAGACGGCGATCCCTATCTTAATAGGAACAAAATTTGATGACTTTGTTCAGCTTCCTCTTGATATGCAATGGACAATTGTGAATCAGTGCAAGATTGTACATAGCAAAAAATTCCATGATGCCTTGGTGTTTGTCCAGGATACACCTCAAACAAAAGAAGTTAAGAAAATTCTGTCTGATACAGGTCCCTCGGAGGTGGGATCCGAGGAAATGAATGGATTTTTAAAAGTTAATCTGTATGTTTTGATCTCTGCATACATATTCCAGAAGTCAAACTTTCTTCAGATGATGGGATTTGATGAGATTTTTATGACCTCCATCTTGTCGGGATTCACAATAGAAGAACTGAATCATACGGAATACCTCTATAAATATGCAAGGCCAGGCAAGACCTTAGAATACCGACCCCAGGTGAAGGGAAGCTCTGAGGACCACAACCGACCTACTGCTGGGGTCATTCACATGATATCCAGTGTCCTGCAGAGCATTGATGATCCATCTCCCAAGAGGCAGAAGATAGAAGAAATTAATTTATTTTTCAAAAATGATGCAAAGGAGATTCAAACCTCTTATAATGACGCTATTATCGTCTCTAGGACAGTAGCGAATGATGATGTAAAAAGAATTCTGGTGGATAATGGAAGCTCTGCTGATGTATTGTTCTATGATGCATTCTTAAAAATTAATTTGTCAGGTCGGCTGAAA
>gnl_Eucgr_v2.0_Eucgr.A01712.1
ATGGTCCGCTTCAACCTCCGGCGCCGGATCCAGCGCCGCCTCTGGACGCTCCGGCGGTGCATCCGCCGCGCCTGGCACCAGATCCTCGCCCGCTCCTCCACCCCCGCGTCCTCCTCCTCCTCCTCCTCCTCGCCTGCCCGGTCCCCCGCGGCGGCTCCGGCAGCCGCGTCGTCGGCCAAGCGCTGCCGGTACCGGATGCTGCCGTACGCCGAGGTGGCTCCCCGGGAGGCGGAGCCCGCGGCGCCGCCCGTCGTGGCCGCGGCGGCGGCGGGCCGAGGCGGCGACGGGGATTCGGATTTGGTGGCCCTGAAGATCGGGCTGCTGGGCGATCAGCAGATTGGCAAGACCAGCTTCGTGGTGAAGTACGTTGGGGACGAGAAGGAGGAGATCAATGGCTGTTCGGAGACGAAAGGCTTGAATCTCATGGACAAGACTTTGCTGGTCAATGGCGCCCGCATCTCCTACAGCATCTGGGAAGTCGAAGGTGACGGAAGGCCCGACGACCACGTCCCGATCGCCTGCAAGGACTGCGTCGCGATCCTGTTCATGTTCGACCTGACTAGCCGGTGCACGCTGAACAGTGTCATAAGCTGGTATCAGCAAGCAAGGAGGTGGAATCAGACGGCAATCCCGATTATAGTAGGAACCAAATTCGACGATTTCATCCAGCTGCCCATAGATCTGCAGTGGACGATAGCAAGCCAGGCGAGAGCGTATGCAAAGGCCCTCAACGCCACACTCTTCTTTTCGAGTGCCACCTACAACATCAACGTCAACAAGATCTTCAAGTTCATAACCGCGAAGCTCTTCGACTTGCCGTGGACCGTGGAGCGCAACTTGACGATCGGGGAGCCTATCATCGACTTT
>gnl_Eucgr_v2.0_Eucgr.F03444.1
ATGGCCGAACTTATCCATGAAGCCACCGGGAAGATGACGCAGCTCTGCCGGAGGATCGTGCGCGTCAACGTTCGGTGGAGGATCGTCGAGCGGGTCTCCATATTCCGGGACTTCTTCCGGTTCATCTGGGAGAGGATCCTCGTCTGCTCCACGGGGCGGGCCGCCCGGTACCGGCGCCTGCCCCGCCGGGAGAACTCCCTGTCCGGCGTGGAGGCTCTGGAGGGGCCGGCAGTAGCGGCGTACGGGGAGCACGAGACGGATTCGGATTTAGTTTCGTTGAAGATCAGCTTGCTGGGGGATTGCCAGATTGGGAAAACGAGTTTCGTGATTAAATATGTGGGAGACGAGCAGGAAAAGTGCAGCCTGCAAATGACAGGGTTGAACTTGATGGACAAAACGATGTTTGTTCAAGGAGCCAGGATTTCATTTAGTATTTGGGATGTAGCAGGTGACAACAGCTCGGTCGATCATCTGCCTATAGCTTGTAAAGATGCAGTGGCAATTTTGTTCATGTTTGACCTTACCAGTAGGTGTACCCTAAACAGTGTTGTTGGGTGGTATAGCCAAGCAAGAAAGTGGAATCAGAAAGCTATTCCCATATTAATTGGGACCAAATTCGATGATTTCGTCAAGCTTCCTCCAGATTTACAGTGGACAATCGTAACCCAGGCAAGGGCATATGCGAAGGTGATGAAGGCGACCCTTTTCTTCTCGAGTGCGACCCACAACATCAATGTCAACAAGATATTCAAGTTCATAATGGCCAAGCTCTTTAACTTGCCATGGACACTTGAGAGGAACTTGACCATCGGTGAACCCATCATCGATTTC
>gnl_Manes_v6.1_Manes.13G070700.1
ATGGCTCGTTTCAATCTTCGGCGAAAGCTTCAGCGTCGCATTTCGATCCTCAAACGCTGCATTCTCCGAGTATGGAATCATATCCTCACGTGTTCGTTAGGCAAGCCTAGTCATAATTATCGAATGGTACCGCCTCAGTCCTTGCCTGTCTCCACCTTGCCGGAGATCGCTTCCAGTGGATATGTATCGGGGATCGTCACTCCGTCTGCTCATCCTCCGATGAAGATGGCGGCGGCGGCGGCGATGTATCATGACCAGCGTGATATTGACAGTATTAATAACAAGGATTCGGATTTGGTTGCTTTGAAGATCAGTCTGCTGGGAGATTGCCAGATTGGGAAAACAAGTTTCCTGGCTAAGTACGTGGGGAATGAGACACAAGACGGAAGAATTCTGAAAGATGGAATGAATATGATGGACAAGACATTACTGGTTAAAGGTGCTCGGATTTCTTATAGTCTCTGGGAAGTCGATGGTGATGAAGGATCTAGCCAGCAAATTCCTCTGGCTTGCAAGGATTCTGTAGCAATTTTAATCATGTTTGATCTCACAAGTCGGCTCACATTAAATGGTATCATAAAGTGGTACCAAGAGGCAAGGAAATGGAACCAGACTGCAATTCCAATTGTAATAGGAACCAAATTTGATGACTTCATTCAACTTCCTATAGATCTGCAATGGACAATTGCAAGCGAGGCAAGAGCATATGCCAAGGCCCTGAATGCAACACTCTTCTTTTCAAGTGCAGCATACAACATTAATGTAAACAAGATCTTCAAATTCATAACAGCAAAGCTGTTTGACCTGCCATGGACACCTGCAAGAAATCTCACAATTGGAGAGCCTATTATTGATTTC
>gnl_Manes_v6.1_Manes.12G075400.1
ATGGTTCGTTTTGGTCTTAGGAAGAAGCTTCGACGTCGGGTTTCGATCCTCAGGCGATGTATTCTTCGTATATGGAATCAGATTCTCATGTGTTCTTTAGGTAAGCCAATCCACTATCGGATGTTGCCTCCTCAGCCTTTGCCTATCTCCTCCTCGTCCGAGACCGCCTCCAGTAGATTCGCTTCTGGAATCATCACTCCGTCTTCTACTCCTCCTCCTTCGACAACGATGACGGCGCCGACAATGTGTGATAACCATATTAGTAATAATAATTGTAACAGTCATAGTAATAACAAGGATTCCGATTTGGTTGCTTTGAAGATCAGTCTCCTCGGTGATTGCCAGATTGGGAAAACCAGTTTCCTGGCTAAGTACGTGGGGAATGAAACAGAAGAGAGAGGAATGCTGAAGGATGGAATTCATATGATGGATAAGACATTATTGGTTAAAGGTGCTCGGATTTCTTATAGTCTCTGGGAAGTTGCAGGCGATGAAGGATCTAGCCAACAAATTCCTCTGGCTTGCAAGGATTCTGTAGCAATTTTAATCATGTTTGATCTCACAAGTCGTCTCACGTTGAATGGTGTTATAAAATGGTACCAAGAAGCAAGGAAATGGAACCAGACTGCAATTCCAATAATAATAGGAACCAAATTTGATGATTTTATTCAACTTCCCATGGATCTGCAATGGGCGATTGCAAGCCAGGCAAGAGCATACGCGAAAGCTGTGAATGCAACACTATTCTTTTCAAGTGCAACCTACAATATTAATGTAAATAAGATCTTCAAATTTGTAACAGCAAAGCTCTTTGACCTGCCATGGACACCTGAGCGAAATCTCACTATTGGAGAGCCTATAATTGATTTC
>gnl_Manes_v6.1_Manes.15G074200.1
ATGGCCAAGATCGTTCGTGAGAAGATGACACAGCTTTATCGGAAGATCAATGTTCATGTAAATATCAAGTGGAGTATACTCGAGCGAGTATCTGTTTTTAGACAGTTTTTTCAGTTTATTTGGGATAGGATTCTTGCTTGCTCTATAGGGAAGCCTGTTAGGTATCGCCGGCTGACTCGCCGGCCTTCTTCTCCGCCACCGGAGGCTATTGAAGCCGGTGGGTTGGAGTCATCGGAGGAATCCACCGCCATGTTTAGCGGGTATAACACGGATTCAGATTTAGTCACTTTGAAGATTAGTTTGTTGGGAGATTGCCAAATTGGAAAAACAAGCTTTGTAATCAAGTATGTGGGAGATGAGCAGGAAAAGAAAAGCTTGGAGATGACAGGATTGAATTTAATGGATAAAACATTATTGGTTCAAGGTGCCAGGATTACATTTAGCATATGGGATGTAGGAGGGGACAGCAACTCACTTGATCATGTTCCTCTTGCCTGTAAAGATGCAGTAGCAATTTTGTTCATGTTTGATCTTACTAGTAGGTGTACTCTTAACAGTGTTACAGAATGGTATAATCAAGCCAGAAAATGGAATCAGACAGCAATTCCCATATTAATTGGGACCAAATTTGATGATTTCGTCCGGCTTCCTCACAATTTGCAATGGACAATAGTGACTCAGGCTAGGGCATATGCAAAGGCAATGAAGGCGACCCTTTTCTTTTCAAGTGCTAAACATAATATAAATGTGAACAAGATTTTCAAATTCATAATGGCAAAGCTATTCAACCTGCCTTGGTCGGTAGAGAGAAACTTGACAATTGGAGAACCCATCATCGACTTC
>gnl_Medtr_Mt4.0v1_Medtr5g092060.1
ATGGCAAAAGTGATTCAAGAAACAACCAAGAAGATGACACAACTCTGCAGGAAAATTGTTCAGGTTGACGTTAAATATGGTATGCTTCAAAGGGTATCTTTTGTTGGTCAGTTTTTTAGGTTCATTTGGAATAAACTTATGGTTTGTTCTGTTGGAAGATCACCAGCTCAATATAGAAGATTATCTCTTAATCATTCTTCTGCTTCTTCTTCTTCTTCGTTGTCGCCGTCTCCTGCCACCGTTGATGATGGTTTCACACGAGAACAACAGCATACCAATAATGGGTATGAGTCAGATTCTGATTTGGTGAACCTTAAGATTAGTTTGTTGGGTGATTGTCATATTGGGAAAACTACTTTTTTGATCAAGTATGTAGGAAATGAGGTAGAGAAGAGGAGTTTGCAAATGGAAGGATTGAATTTAATGGACAAAACTTTGTATGTTCAAGGAGCTCGTATTTCATTTTGTATATGGGATGTTGCAGGTGACAAAAAGTCCTTGGATCAAATTCCCATGGCTTGTAAAGATGCAGTTGCTCTACTGATTATGTTTGATCTCACTAGTCGTTCTACACTAAACAATGTTGTTGGATGGTACAGTGAAGCAAGAAAGTGGAATCAGACTGCAATTCCCATTCTAATAGGAACCAAGTTTGATGATTTTGTTAGACTTCCCCCAGATTTACAATGGACAATTGTAACACAGGCAAGGGCTTATGCAAGGGCAATGAAGGCAACCCTATTCTTTTCAAGTGCAACACACAATATAAATGTGAACAAAATTTTCAAGTTTATCATGGCAAAGCTCTTTAACTTGCCTTGGACGATAGAAAGAAATTTGAAAGTTGGAGAACCCATAATTGACTTC
>gnl_Medtr_Mt4.0v1_Medtr4g047870.1
ATGTCAGACTTTTGTCTAAAAAATGGTCACTCCTTCGCGCTGCGAAGGAGGCTTCACAGCCGCGTATCGTTGCTCCGGAGATGTATTCTTCGAGCTCTGCACCGACTGCTTGTCTGCTCAGGTAAGCAGCCCGGTGCTAATGCTACATACAGCATGTTAACTCCGCATTCAGCATTGCCATCTCCGCGGGCTTCGTTGTTGGATTCCACCGTCGAAACTGCTATCCAACCACCTGTTTTTAACACAAATGAATTGGATACTGATTTGGTTTCACTCAAAATTAGCTTGTTGGGTGATTGCCAAATTGGAAAAACCAGCTTTTTGGTGAAATATGTTGGGAATGAAAAAGAGCAGGGAGTGGAACAGAGGAAAGGACCAAATCAAATGGACAAAACATTGGTTGTGAGTGGAGCACGTATATCCTATTGTATCTGGGAAGTACAAGGGGATGGAAAATCAGAAGACCAGCTTCCAATGGCATGTAAGGACTCAGTGGCAATTTTGATCATGTTTGATCTTACAAGTCGATGCACATTAAACAGTGTTCTGGGATGGTATAAAGAAGCAAGGAAATGGAATCAGACGGCAATTCCGGTGTTGATAGGAACCAAGTTTGATGATTTCATTCAGCTCCCTATTGATATGCAATGGACCATCGCTAGTGAGGCAAGAACATATGCAAAGGCATTGAATGCCACTTTGTTCTTTTCAAGTGCAACATACAACATCAATGTCAACAAGATCTTCAAGTTTATCACTGCAAAACTCTTTGACTTACCTTGGACAGTGGAAAGGAATCTAAATGTTGGAGAACCCATCATTGATTTC
>gnl_Mimgu_v2.0_Migut.M01787.1
ATGGCTACTCAGAAAGCCCACGACGCCACCGGAAAGATGAGTCAGCTCTGCCGGAGAATCGTCCACGTCAACGTCCGGTGGAGCATCGTGGAGAAAGTTGCTATACTCCGGCGGTTCTTTAGGATTATCTGGGAGAGGATTCTTGTTTGCTCGGTGCGGGTGCGCGGTAGTAATAGTAGAGCTCGCTACAGGAGAATATTGTCCACCAGAAGAAACGACGCCGTTTCTCCTCTAACGGAATCCATCGGAGAAAACCACGCTGTTACGACGGCGTCAACTAGCGGCTACGAAACCGACTCCGATTTGGTCTCCTTGAAGATCAGTTTGTTGGGTGATTGCGAGATCGGCAAAACAACTTTTCTGATAAAGTATGTGGGAGATGAAGAAGAAAAGAAAAGTTTGCAGACGAAAGGGGTAAATTTAATGGACAAAACATTGCATATTGAAGGTGCAAGAATTGCTTTCAGATTATGGGATGTTGCAGGTGACAGGCGGTCATTTGATCAAGTCCCAATTGCGTGCAAAGATGCTGTAGCAATCTTGTTCATGTTTGATCTTACCAGTAGATGTACTCTCAACAGTATAACTGGATGGTACAGCGAAGCAAGAAAGTGGAATCAGAATGCAATTCCAATACTAATAGGGACCAAATTTGATGATTTTGTTCAACTTCCACTCGATATTCAGTGGACTGTCGTCACTCAGGCACGTGCGTATGCACGTGGTATGAAAGCAACACTATTCTTTTCAAGCGCAACGCACAACATCAACGTGAACAAGATATTCAAATTTATTATGGCCAAGCTCTTCAATTTGCCATGGACCCTCCACAGAAACTTGACTCTTGGTGAACCTATTATTGACTTT
>gnl_Mimgu_v2.0_Migut.H01844.1
ATGACGCAGCTCCGCCGGAAAATCGTCCACCTGAACCTCCGGTGGATCATAGTGGAAAAACTCGCACTTTTCCGGCAGTATCTCAGATTCATCTGGGAAAAAATCCTCTCACGCCGTCCATTAAGAACGTCTAAGAATACCCGCGGGTACAGAAGATTATTCAACAGACGAATTAGCTCTTCTTCTGCGCCGATGGATTCCGCCGCCGCCGCCGCCTCCGCCGGATACGAGAGCGACTCGGATTTAGTCTCGTTGAAGATCAGTATACTGGGGGATTGCCAGACCGGAAAAACAAGCTTTCTGATAAAATATGTGGGATATGAAGAAGAGAATATGAGTTTGGAGATGAAAGGTTTGAATGTAATGGATAAAACAATGTGTGTACAAGGTGCTAGAATTTCTTTCAGAATATGGGATGTTGCAGGTGACAATAGGTCATTTGATCAAGTCCCAATTGCCTGCAAAGATGCTGTGGCAATTTTGTTTATGTTTGATCTCACCAGCAGATGTACACTCAACAGCATAATTGGATGGTACAATGAAGCAAGAAAGTGGAATAAGACAGCGATTCCGATACTAATAGGGACCAAATTCGACGATTTCGTACTACTTCCACCCGATATTCAATGGACAGTCATCACCCAGGCAAGGACGTATGCAAGAGCAATGAAAGCAACGTTATTCTTTTCGAGTTCGACACATAACATAAACGTAAACAAGATCTTCAAGTTTATCATGGCCAAGCTCTTCAGCTTGCCTTGGACTGTCAACAGAAACTTGACTCTCGGTGAACCGATTATCGATTTC
>gnl_Mimgu_v2.0_Migut.H01225.1
ATGCAGCAGATATGCAGAAGAAAATCATTTCACTTTAACATTAAGAAAAGAATCCTCTGGCGAATCTCCGTCTTACGCCGCTATTTACGCTCAATTTGGTCCAGATTTGTTGCCTGTTGGATCGCCAAATCTTCCGTTAGGTATCGCCACTTTCCACCGCCATCCTCCTCCGCCGCCTCCCCCTTTTCTCCTCCGGTTATAGATAATGGCTTCTCCTCCTCCTCCGCCGTCAACGTGCTGCCTCTGCCGCGTAAGGACTCGTCGGATTTAGTTTCTCTCAAAATCAGTCTCTTCGGCGATTCTCACATTGGGAAAACCAGTTTTTTGACACAGTATGCAGGGAGAGAGAAAGGGGAAGAAGAATTAGGAGTGACAGGAATAAGCCACGTGGACAAGACATTGTATATTAAGGGTGCTAGGATTACTTACAGCATTTGGGAAGTCAGAGGTGATCATTCTTCACTTGATCATATTCCAGCTGCCTGCAAAGATTCAGTGGCTATGTTATTTATGTTTGATCTTTCGAGTCGACGCACCTTGAATAGTGTGATCAGATGGTATCAGGAAGCAAGAAAATGTAACCAGGGGAGA
>gnl_Musac_v1_GSMUA_Achr4T24020_001
ATGACGCGCCTGAGCCGGACGGCGCTCGTCCGCTTCGATTTCCGGTGGGCCCGCGTCCTTGGCATCGCCTTCCTCCGCCGCTTCTTCCGCGCCGTCTGGAGTCACCTGCTGTCTTGCTCGTCGCTCGGCGGGCGCGGCCGGTACCGCCGGCTCAAGGCGGGCTTATCGTCCTCCGTCCACCTCGTGGTGGTGGGGGAGGAGAAGCCGGTCACTGCAGCCGCCGCCGCTGTGGGGCGTGCGGTGCCGTGCGCGGACGTGGAGGCGGATTCCGACTTGGTGACCTTGAAGATTAGCCTCCTTGGCGACCGCCATATAGGGAAAACAAGCTTCATGATCAAGTATGTGGGGGATGTGGAGGAGCAGAGGGGGCTGCAGATGACAGGATTGAATCTGATGGACAAAGTTTTGGTTGTTCGTGGAGCGAGGATTGCGTTTAGCATGTGGGATGTGGGAGGTGATGACCAATGTCTGGATCACGTCCCCATTGCCTGCAAAGATGCTGTGGCGATTCTTGTTATGTTTGATCTTACCAATCGTTCTACCCTAAACAATGCCATTGACTGGTATCAAAGAGCAAGAAAATGGAACAAGACAGCAATTCCCATCTTGATAGGGACGAAATTTGATGACTTTGCTCAGCTTCCTCTTGAAATGCAATGGACAATCGTGAATCAGGCCAGAGCATATGCAAGGGTGATGAGAGCATCACTGTTTTTTTCGAGTGCCACCCACAACATAAATGTGAACAAGATTTTCAAGTTTATCACAGCCAAACTCTTTAACGTGCCTTGGTCACTCGAGAGAAACCTGACCATCGGAGAACCTATTATCGACTTT
>gnl_Musac_v1_GSMUA_Achr9T11700_001
ATGAGTCACGTCGGCCAGGCTCTGGTCCACCTCGAGGCCAAGTGGGCTCGCCTTGTCCGCCGCTTCTTCCACGCCGTCCGGGGCCACCTCGTCTCGTGCTCCTCCTGCGACGGTCGGTACCGGCAGCTTAAGGCGAACCTGCATGCGCCGAATCCCATGGTGGTGCTACATGACATTCCCCAGGTGGATGTTGTGGGGGTGCGCACGGAAACGGAGGTGGACTCCGATGTGCTGTCGTTGAAGATTAGCGTCCTCGGTGATTGCCATATTGGAAAAACAAGCTTCATGACCAAGTGTGTGGGAGATATGGAGGAACAGAGAGGAGTAGAAACTGCAGGATTGAATCTAATGGACAAAATTTTCGATCTCAAGGGAGCAAGGATCGCTTTCAGGATATGGGAGGTAGAAGGTGATGATCATCTGGATGATGTCCCCGTCGCCTGTAAAGATGCTGTAGCAGTTCTCATTATGTTCGATCTTACCAACCGATGTACGCTAAACAATGCTATTTCCTGGTACCAACAAGCAAGAAGATGGAACAAGACCGCGATTCCTGTACTTATAGGGACCAAGTTCGATGACTTCGTTCAGCTTCCTCTTGAAATGCAATGGGCGATCGTGAATCAGGCCAGAGCATGCGCAAGAGCGATGAAAGCGACACTGTTTTTTTCGAGTGCCACCCACAACATTAACGTGAACAAGATCTTCAAGTTTGTCGTGGCCAAGTTGTTCAACTTGCCATGGACGGTGGAGAGAAATTTGAACATAGGAGAACCTACCATTGATTTC
>gnl_Musac_v1_GSMUA_Achr6T21830_001
ATGACTCACGTCAGCCACGCTTTGGTCCATCTCGAAGCCAAGTGGGCTCGCCTTGTTCGCCGCTTCTTCCACGCCGTGCGTAGCCACCTCCTCTCTTGTTCGTCCCCGAATGGTCGGTACCGGCAGCTTAAGGCCAACCAAAGTGCTCCAGACCCCACGGTGGCCCGGGACATCCCAAAGGTGGATACGGGACATGCGCCGGTGCGCACGGATATGGAGGTGGATTCCGACGTGCTGTCGTTGAAGGTCAGCCTCCTCGGCGATTGCGACATCGGAAAAACAAGCTTCATGATGAAGTATGTGGGCGATGTGGAGGAACAGAGAGGAGTAGAAATGGCAGGACTGAATCTAATGGATAAAATCTTCGTAGTAAAGGGAGCGAGGATCGCCTTTAGGATATGGGATGTAGGAGGTGATGATCAATTTCTGGATCATGTGCCCATTGCCTGCAAAGATGCTGTGGCAATTCTTGTAATGTTCGATCTCACCAATCGATGTACGCTAAACAATGCTATTGCCTGGCATCATCGAGCAAGGAGATGGAACGCGACGGCAATTCCGATCTTAATAGGAACCAAATTTGATGATTTTGCTCGGCTTCCTCTTGAAATGCAATGGACGATCGTGAATCAGGCCAGAGCATACGCAAGAGCGATGAAAGCAACTCTGTTTTTTTCCAGCACCACCCACAACATTAACGTGAACAAGATCTTCAAGTTTATCGCGGCCAAACTGTTCAACATGCCATGGACGGTGGAGAGAAATTTGACTATCGGAGAACCTATCATTGACTAT
>gnl_Musac_v1_GSMUA_Achr6T00470_001
ATGACCCGCCTCGGCTGGGCTCGCTTCCTCGGGATCGCCTTCCTCCGCCGCTTCCTCCGCGCCGTCTGGGACCACCTTCTGTACTGCTCCTCGCTCGGCGGCCGCGGCCGGTACCGCCGGCTCAAGGCGTGCGTCCCGCCATCTCATCTCGTGGCGGAGAAGGACGGGAAGCCGACCGCCGCCGTGGGGCGTGCGGCGCTGTGCGCGGACGATGAGGGGGATTCTGACCTGGTGACCTTGAAGATCGGCCTCCTTGGTGACCGCCACACGGGGAAAACTAGCTTCCTGATCAAGTATGTGGGGGATCTGGAGGAACAGAGGGAGCTGCACACGGCAGGATTGAATACGATGGACAAGGTTCTATTTGTTCGGGGAGCGAGGATTGCGTTCAGCATTTGGGATGTTGGAGGTGATGACCAATTTCTCGACCGCGTTCCTGCAGCTTGTCAAGATGCTGTGGCAATTCTTGTATTGTTTGATCTCACCAATCGTTCTACCCTAAACAATGCCATTGGCTGGTACCAAAGGGCAAGAAAATGGAATAAGACGGCGATTCCTATCTTAATAGGTACCAAATTTGATGACTTTGCCCAGCTTCCTGTTGAAATGCAATGGACGATCGTGAATCAGGCGAGAGCATATGCAAGAGCGATGAAAGCAACGCTATTTTTTTCAAGTGCTACTCACAACATAAATGTGAACAAGATTTTCAAGTTTGTGGCAGCCAAGCTCTTCAATTTGCCATGGTCGCTGGAAAGAAATCTGACTATTGGAGAGCCTATTATTGACTTT
>gnl_Nelnu_v1.0_NNU_019434-RA
ATGACCAGTATGACTCAGCTTTGCCGGAAAATCGTCCACTTCAACGTTAAATGGAGGCTTCTCGACCGAGTTGTGTTGTTCCGCAGATTCTTTCGATTCCTATGGGACCGAATTCTTATGTGTTCTTTGGGGAAGCCACCCAGGTACCGGCGGTTACCGCGCGGCCTCACTTCCCCGTCTCCGACCACGAACGAGGGCGATATGGTGTTACGGGAACGGGTATCGACTTCCAGCGATTATGATATGGATTCGGACTTGGTGAGTCTGAAGATTAGCGTCTTGGGTGATTGTCAGATTGGGAAAACTAGCTTCGTTATTAAGTATGTAGGAGAAGGGCAAGAACAGAGAAGCTTGCAGATGGCGGGATTGAACTTGATGGATAAGATATCGTTTGTTAGAGGTGCCAGGATTGCTTTTAGTATTTGGGATGTAGGAGGGGATTATCAGTCTCTTGACCATGTCCCAATTGCATGTAAAGATGCAGTAGCGATTTTGTTTATGTTTGATCTTACTAGTCGATGTACTCTAAACAGTGTTATAGGCTGGTATCAAGAGGCAAAGAAATGGAATCAGACTGCGATTCCTATACTAATTGGGACCAAGTTTGATGATTTCATCCATCTTCTTCCAGATCTCCAGAGGACAATAGTGACCCAGGCAAGAGCTTATGCGCGGGCTATGAAAGCTACGCTCTTCTTTTCGAGTGCCACTCACAACATAAACGTGAACAAGATCTTCAAATTCATCACAGCCAAGCTCTTTAACTTGCCCTGGACAGTGCAGAGGAATCTGACAATCGGAGAACCCATAATCGATTTT
>gnl_Nelnu_v1.0_NNU_014281-RA
ATGGCTGAAAGGAATCTTGAGGCCATCACCAACATGACCATGACCGAGAAGGAGATTTGCCGGAAGGTCGTCCACCTCGACGTCGAATGGAGTCTTGTGGACAGGGCCGCGCTCCTCCGACGCTTCTTTCGGGTCCTTTGCAATCGTTTTCTCGTTTGTTCTGTGGGGAAGCCGTCCAGGTACCGGCGGTTGCCTCGTAGTGTGTCTGTTCCGTCTCCGGTTGCGTTAGAGCGTGCTTTGGTGTCCGGGGACTTGGCATCGGCGTCCGATGATCATGATGTCGATCCGGATTTGGTGAGCCTCAAGATTAGCGTGATGGGTGATTGTCAGATTGGAAAAACTAGTTTTGTGACCAAGTATGTGGGAGATGGGCAAGAACAGAAAAGCGTGCAGATGGAAGGACTGAATTTAATGAACAAAGTATTATTTGTTAGAGGTGCAAGGATTGGTTTTAGTATTTGGGATGTAGGAGGTGATCATAATAAGTCTCTTGATCATGTTCCACTTGCATGTACAGATGCAGCAGCAATCTTCTTCATTGTTCTTGGCTGGTATCGTCATGCAAGGAAATGGAATCGGACGGCGGTTCCTGTACTAATCGGGACCAAATTTGATGATTTCGTCGACCTCCCCTTGGATCTCCAATGGACAATAGTTAGCCAGGCAAGAGATTACGCGCGGGCAATGAAAGCAACCCTCTTCTTCTCGAGTGCCACCCACAACATAAACGTCAACAAGGTCTTCAAATTCATCACAGCCAAACTCTTCAACTTGCCGTGGACAGTGGAGCGAAATCTGACAGTTGGAGAACCCATAATTGATTTC
>gnl_Orysa_v7.0_LOC_Os07g33850.2
ATGACGACGACGACGGCGACGAACACGGCGACGAACACGGCGGCAGCCATGGAGGTGACCAAGGCGGTCACGCAGCTCTGCGCGCAGGGTGGGGGCGGCGGCGGGAGGAGGAGGGGGAGGGGCAGGCCGGCCGTGCTGCGGCTCGACCTCCGCTGGGGCCGCCTGCTCCGCCTCGCCGTCATCAGCAGGGTCGTCCGCCTCGTCTGGGACCAGCTCCTCGCCTGCTCCTCCTGCGCCGGCGGCGGCGGCGGCCGCTACCGCAGGCTCGGCCCGCCGCCGCAGGGCGTCGCCGCCGGTGCCGTCCTCTCCCCGCTCCCCAGGGACGCCGACGACGACGCTGCCGCCGCCGACCGCGACGCGGCCGATGTCGAGGACGTCGTCAGCCTCAAGGTCAGCCTGCTCGGCGATTGCCAGATCGGCAAGACCAGCTTCATGGTTAAGTATGTTGGGGACGACGAGGAGCAGAACGGCTTGCAGATGACGGGCCTGAATCTGATGGACAAGACCTTGGCAGTTCGGGGAGCTCGAATTGCCTTCAGCATTTGGGATGTGGCAGGAGACAGCCAGTTCCTCGACCACGTCCCGATCGCGTGTAAGGACGCCGTGGCGATCTTGTACATGTTCGATCTCACGAGCCGGTGCACGCTTACTAATGTTATAGATTGGTATGAGAGGGCAAGGAAATGGAATAAGACGGCTATTCCAATCCTAATTGGGACGAAGTTTGATGACTTCGCTCAGCTTCCTCTTGAGATGCAATGGACCATCGTTAACGAGGCCAGGGCATACGCGAGAGCGATGAAGGCGACCCTCTTCTTCTCCAGCTCGACGCACAACATCAACGTGAACAAGATCTTCAAGTTCATCACGGCCAAGCTCTTCAACCTGCCGTGGACGGTGGAGCGCAACCTCACCGTCGGCGAGCCCATCATAGACTTC
>gnl_Phavu_v2.1_Phvul.011G104400.1
ATGTCCCACTTAGACCGGAGACTCAGCAACTCCTCCACCTTAAGGCGACGCTTTCACCACCGCGTTTCTCTGCTACGCCGCTGCCTCCTCCGCGTCCTCCACCGCATCCTGCTCTGCTCCGGGAGGAAGCCAAACAACACCTACAGCATGCTGGCTCCAGCATTACCCACTCCGTCTCCGCCGCTAGTGGGAGCCTCCGGCGAGATTGGTCGAGAAGAGATGGATGTCGCGCCGCCGGCGCTGTTTCAAACCCATGACTTGGATTCTGATTTGGTCTCCTTGAAGATCAGCTTGTTGGGAGATTGCCAAATTGGAAAAACGAGCTTTTTGGTGAAATATGTTGGGGATGAAAAGGAGAAGCAAGGTAGCCCGATGGAAGGGTTAAATCAGATGGACAAAACATTGGTCGTTAAAGGGGCTCGTATCTCGTACTGTATCTGGGAAGTACAAGGTGATGGAAAAACAGAAGATCAAATTCCGATGGCTTGTAGGGATTCTGTGGCGATTTTGATTATGTTTGATCTAACAAGTCGATGCACATTAAACAGTGTCCTTGGATGGTACAAAGAAGCCAGGAAATGGAATCAGACGGCAATACCAGTGTTGATAGGAACCAAGTTTGATGATTTTATCCAGCTCCCTATTGATATACAATGGACCATTGCTAATGAGGCAAGAACATATGCAAAGGCCCTGAATGCCGCCTTGTTCTTTTCCAGTGCAACCTACAACATCAACGTAAATAAGATCTTCAAGTTCATCACTGCTAAACTTTTTGACCTGCCATGGTCAATGGAAAGGAATTTGAATGTTGGGGAGCCCATCATTGACTTC
>gnl_Phavu_v2.1_Phvul.008G265300.1
ATGGCCAAGATCATTCACCAAACCACTAGAAACATGTCTCAGCTCTGTCGCAAATTCGCTCAGGTCCACGTCCGGTGGGGTGTCCTCAAAAGGGTATCTTTCGTTGGCCACTTTTTCCGCTTCATTTGGAACAGAATTCTCGTTTGCTCCGTCGCCGGAAGCCCACCCCACTACCGGAAATTACCCCTCCGGGACCAATCTTCTTCGCTGCTCGCCACCGACTCCGACGCCTTCCTCGCTGCCACCACCTGCGGCTACGACTCCGATTCCGATTTGGTGAGCCTCAAGATCAGCTTGTTGGGTGATTGCCATATTGGAAAAACTACTTTTGTGATCAAGTATGTAGGGAATGAACAAGAAAAGATGAGTCTACAGATGGAAGGATTGAATCTAATGGACAAAACTTTGTCTGTTCAAGGAGCACGTATTTCGTTTAGAATATGGGATGTTGCAGGTGATAAAAGGTCCCTGGATCAAATTCCCATGGCTTGTAAAGATGCAGTTGCAATTTTGATTATGTTCGATCTCACCAGTCGTTGTACACTAAATAGTGTTGTTGGATGGTATAGCGAAGCAAGAAAGTGGAATCAGAGTGCAATACCAATTCTAATAGGAACCAAGTTTGATGATTTTGTTAGACTTCCCCCAGATGTGCAATGGACAATTGTAACACAGGCAAGGGCATATGCAAAGGCAATGAAGGCAACCCTTTTCTTTTCAAGCGCAACTCACAACATAAATGTGAACAAAATCTTCAAGTTCATCATGGCCAAGCTCTTCAACTTGCCATGGACAGTGGAAAGAAATCTGAGAGTTGGAGAACCCATAATTGACTTC
>gnl_Phavu_v2.1_Phvul.006G038400.1
ATGGCCAAAATCAGTGGCAAGAGCAGAAGAAGAACAACTCAAGCATGCCACAGAATGGCTCATCATGTCAACCTTCACTGCAACCTGTTCCATAGGGTGTCCTTTCTTGGTCGTTTCATCTGGGACAGGATCTTTCTCTGCTCTCTTGGAAGGCCTACACCTGCCCCTTACCTCAGATTGCCCCTCCGTAGCCCCCCTTCCACGGCCACCCTGCACGGTGGCTCCTCCCTGCATGGACACCCCATCACCACCCCATGTGACTCGGACTCTGATTTGGTCAACCTCAAGATCAGTTTGCTTGGTGATTGCCATATTGGAAAAACCAGTTTTGTGATCAAGTATGTGGGGGATGAACAGGAAAAGAGGAGTTTGCAGATGAAAGGACTTAATTTGATGGACAAAACTTTATCTGTTCAAGGAGCTAGAATTTCTTTTAGTATTTGGGATGTTGCAGGTGACACAGGGTCTCTTCATCAGATTCCAATGGCTTGTAAAGATTCAGTTGCAATTTTGGTTATGTTTGATCTCACAAATCGGTGTACACTGAACAGTGTTGTGGGGTGGTACAGTAAGGCAAGAAAGTGGAATCAGACTGCAATTCCCATTCTGATAGGAACCAAATTTGATGACTTTGTTAGACTCCCTCCAGATGTGCAATGGACAATTGTAACACAGGCAAGGGCATATGCAAGGGCCATGAAAGCTACCCTTTTCTTCTCAAGTGCAACCCACAATATAAATGTCAACAAAATCTTCAAGTTTATCATGGCCAAACTCTTTAACTTGCCATGGAAAGTGGAACGAAATCTGACACTAGGAGAGCCCACAATTGACTTC
>gnl_Poptr_v3.0_Potri.011G136300.1
ATGGCCGAGGTCGTTCATGAAAAGATGACACAGCTTTGTCGAGAGGTTGTTCATGTAAAAAATATCAAGTGGAACATTCTTGAACGAGTAACAGTGTTTAAGCAGTTTTTTCAATTCATTTGGGACAGGATTCTAGCTTGCTCTATAGGCAAGCCTGTGAGGTACCGGAGGTTAGCTAGCCGGCCGTATTCTCCACCACCGGAGGCCATGGAAGCCGGTGTAGAGTCGTTAGACGCTGCAAGTTGTAGTGGGTTCAACCCGGATTCGGATTTAGTCCGTTTGAAGATTAGTTTGTTGGGTGATTGCCAAATTGGTAAAACAAGCTTTATGATCAAGTATGTGGGAGATGAGCAGGAGAAGAAATGCTTGGGGATGACAGGATTGAATTTGATGGACAAAACCTTATTTGTTCAGGGAGCAAGGATTTCATTTAGTATATGGGATGTAGCAGGTGATAGCAGGTCAATTGATCATGTTCCAATTGCATGCAAAGATGCAGTGGCAATATTGTTCATGTTTGATCTTACCAGTCGCTGTACTCTTAACAGTGTGCTTGAATGGTATAGTCAGGCAAGAAAATGGAATCAGACAGCAATTCCTATACTAATAGGGACCAAATTTGATGATTTTGTCCAACTTCCACCGAATTTGCAGTGGACAATAGTGACTCAGGCAAGGGCATATGCAAAGGCAATGAAGGCAACCCTTTTCTTTTCAAGTGCTAAACATAACATAAATGTGAACAAGATCTTCAAATTTATCATGGCTAAACTCCTTAACTTGCCATGGACTGTAGAGAGAAACTTGACAATTGGAGAACCCATTATTGACTTC
>gnl_Poptr_v3.0_Potri.014G152100.1
ATGGTACTTCTCAAGGCCATCCCTCTTGCTCAAACAAAAACCAATATGAATCAATTTTGCCAAATTATGTTTCGATTCAATCCCAGACGAAAGATTCAACGCCACATTTCAATCATTAGACGATGCATTCTCCGTATATGGGATCACGTTCTCATTTGTTCATTAGGGAAGCCTGTTCGCTATCGCCGCATGCTGTCACACCGGTCTCTAGCTACCGACGAGACAATGCCGAGCGCAACACCACCACCGATATGTCATAACCATCACGATAATGATTCAGACTTGGTAGCTTTAAAGATTAGCCTCTTAGGTGATTGTCAGATTGGAAAGACAAGTTTTCTGGCAAAGTATGTGGGAAATGAGAAAGATGAGGGAGTGAAGCATAACAACGGTTTGAAATTGATGAAAAAAACATTGATGGTTAAGGATGCACGTATTTCTTATAGTCTCTGGGAACTAGACGGCGATGAAGGATTGGAGCAGCAAATTCCGGTGGCTTGCAAGGGATCTGTGGCTATTTTGATCATGTTTGATCTAACTAGTCGGGTCACTTTAAACAGTGTTATAAGGTGGTACCAAGAAGCAAGGAGATGGAATCAGACCGCAGTTCCTGTTATAATAGGAACCAAGTTTGATGATTTTATCCAGCTCCCGATAGATCTACAATGGACAATTGCAAGCCAGGCAAGAGCATATGCCAAGGTTCTAAATGCAACTCTCTTCTTTTCAAGTGCGACCTATAACATCAATGTGAATAAGATTTTCAAATTCATCACAGCAAAGCTCTTTGACCTGCCCTGGACCTTGGAGCGCAATCTCACCATTGGAGAACCTATTATTGATTTC
>gnl_Poptr_v3.0_Potri.001G420700.1
ATGTCCAAGATCGTTCATGAAAAGATGACACAACTTTGTGTAAAGATTGCTCATGGGAATAGCATCAAGTGGAGCATTCTTGAACGTGTAACTGTGTTTAAGCAGTTTTTTCATTTCATCTGGGACAAGATTCTTGCTTGCTCTATAGGCAAGCCTGCAAGGTACCGGAGGCTAACTTACAGATCGTGCTCTCCACCACCGGAGGCCATCGAAGCCGGTGTAGAGACGTCATTGGAGGCTGCAAGTTGTCGTGGGTTTAGCAAGGATTCGGATTTAGTCTCTTTGAAGATTAGTTTGTTGGGTGATTGCCAAATTGGTAAAACAAGCTTTGTGATAAAGTATGTGGGAGATGAGCAGGAGAAGAAATGCTTAGAGATGACAGGATTGAGTTTGATGGACAAAACATTATTTGTTCAAGGTGCAAGAATTTCATTTAGTATATGGGATGTAGCAGGTGATAGCAGTTCACTTGATCATGTTCCAATTGCATGTAAAGATGCAGTAGCAATACTGTTCATGTTTGATCTTACTAGCCGGTGTACTCTTAACAATGTGGTTGAATGGTACAATCAGGCAAGAAAATGGAATCAGACAGCAATTCCTATACTAATAGGGACCAAATTTGATGATTTTGTCCAACTCCCACCAAATTTGCAGTGGACAATAGTGACTCAGGCAAGGGCATATGCAAAGGCAATGAAGGCAACCCTTTTCTTTTCAAGTTCTAAACATAACATAAATGTGAACAAGATCTTCAAATTTATCATGGCTAAACTCTTTAACCTGCCATGGACAGTAGAGAGAAACTTGACAGTTGGAGAACCCATAATTGACTTC
>gnl_Prupe_v2.1_Prupe.4G208400.1
ATGACACAACTTTGCAGAAAAATTGTTCACGTCAATCTGCGCTGGAACATATTCGACCGGGTTTCGATTATTCGGGAGTTTTTCAAGTTCATCTGGGACAGGCTTCTGGTTTGTTCCATAGGGAAGCCGGCGATCCGGTACCGGAGATTGCCCCTGGGGACGACGTTGTCGCCTCCCCCGGAAGCCGTAGAGGGGGTTTTAGTAGTGGATAACCCCGCCACTACAAGCTGTAAGGTGTATGAGACGGATGCGGATTTGGTGAGCTTGAAGGTCAGCTTGTTGGGTGATTGCCAGATTGGAAAGACAAGCTTTATGAGCAAATATGTTGGGGATGAGCAGGAACAGAGGTATTTGGAGATGACAGGGGTGACTTTAATGGATAAGACACAAATTGTTCAAGGAGCTCGGATTTCATTTAGTCTATGGGATGTAGGAGGTGACCAGAGTTCGATGGATCATGTTCCAATCGCCTGTAAAGATGCCGTAGCAATTTTTTTCATGTTTGATCTGACTAGTAGATGCACACTAAACAGTGTTGTTGGATGGTACACTCAAGCAAGAAAATGGAATCAGACAGCAATTCCCATACTAATTGGGACAAAATTCGATGATTTTGTAAGACTTCCCCCTGATCTGCAATGGACAATCGTGACCCAGGCCAGGGCTTATGCAAAGGCTATGAAGGCGACCCTTTTCTTCTCAAGTGCAACCCACAACATCAACGTGAACAAGATCTTCAAGTTCATCTTGGCCAAGCTTTTTAACCTGCCATGGAAAGTAGAGAGGAATTTGAATATTGGAGAGCCCATCATCGATTAC
>gnl_Selmo_v1.0_92201
ATGAGAATTCGATCGCTGAGCAAGGCGGATCGATCGGAGGACGCGGTGGTGCTCAAGGTTGCCACGGTTGGCGACTGTGAGTCGGGGAAAACAAGCTTTCTGGTAAGCAAATCCGAGCTTAGCGAGAAGGATTATGCGCAAACTCTAGGTGTGGCTTTGCGAGAGAAGTGCCTGAGGATCAAGAATGCCAAGATTGTTTTCAGCATCTGGGAGCTTGGAGGAGACAGATTGTTTGAGGATCTTCTTCCCAGTGTTTGCGAGGGTGCTGCTGCCGTGATTTTCATGTTTGATCTCACGAAACGCTCGACTCTCAAGAGTGTCAAAGAATGGTTCATCAAGTCCAGGAAAATTAACAATTGTGCTATTCCTATTCTAGTCGGAAGCAAGTATGACCAGTTTATCTATTTCCCCCAAGACATTCAGGTGGCAATCACCAAGCAGGCGATGTTTTATGCCGAGACAATGGGTGCGTCTCTCTTCTTCTCCAGCACCACGCACAACATCAACATCCACAAGATCTTCAAGATCATCGTGGCCAAGGTGTTCGATCTGCGCTGTAACATCTCCAGAAACTACAACTTGGGAGAACCCGTTGTGGTTTAC
>gnl_Selmo_v1.0_5758
GTGGTGGTCAAGGTTGGCATTGTGGGAGACTGCCAAACTGGAAAAACAAGCCTCATGCAAAACTATGTAGTCGGAGATAGAAGCAATGGAGACGAGAGCATTTTCGGCGTGAATGCGATGGACAAAGTTCTTGACATCCATGTCGCCAAGATCGCGCTCAGCATTTGGGAGCTCGGAGGCTACAAGAAGTCGATGGTACCAGCTGTTTGCAATGACGCAGCAGCGATTTTGATCCTTTTCGACCTCACTAGACGCACCACTCTCCACAGTGTAAAGCAGTGGTTTATGCTTGCCCGACAATGTAACCAGGGCGCAATTCCAGTTCTAGTTGGCACCAAGTTCGACCAGTTCATAAAAATGCCAGAAGGCTTGAAGTCTCTCATAACTAAGCAGGCACGGCTGTACGCTCAAGCAATGGGCGCGCCACTGCTCTTCACCAGCACTCCTTACAACATCAATGTACATAAGGTTTTCAAGATCGTTCTTGCGAGGATTTTTGACTTGCCTTGTAACATATCCAGAAATCTCACGCCTGGAGAGCCCCTAGTTGTGTAC
>gnl_Solly_v2.4_Solyc05g045660.2.1
ATGTCTTCTTCTCCGACCACTATCCCCGCCTCCGCCAATGTTTTTTCTAGTAGTTTAGCCAACAAGGATTCCATGGGGGATTTAGTTGCTTTAAAAATCAGCCTCTTGGGTGATTATCATATTGGAAAGACAAGTTTTTTGACAAAGTATGTAGGAAAGGAGAAAGGGGAAGAAGGTTTTTCAACAACAGGGTTAAACCATATGGACAAAACTCTATGTGTTAGTGGCGCTAGAATTTCCTACAACATTTGGGAAGTCGAAGGTGACGTTTCTCATATTCCAATAGCTTGTAAAGACTCTGTAGCAATGTTGTTTATGTTTGATCTCACAAGTCGTTGTACATTAAATAGTGTAATTAGCTGGTATCAACAAGCAAGAAAATGGAACCAAACAGCAATTCCAGTTCTAATAGGAACAAAGTTTGATGATTTTGCTCAGTTACCATTGCATGTGCAATGGACAGTCGCTTTACAGGCAAGAGCATATGCTAAGGCACTAAATGCAACTTTATTCTTCTCAAGTTCAGCCTATAACATAAATGTTAACAAGATCTTCAAGTTCATCACAGCCAAAATCTTCAACTTACCATGGACATTGGAACGCAACCTCACCATTGGAGAACCTATTATAGACTAT
>gnl_Solly_v2.4_Solyc12g005840.1.1
ATGACTAAACGTTTGTTCCTTTGTTATAGAAGAATGGTTCATTTGAATATGAAAAGAAAAATTATATGTAAATTTACAATTTTACAAAAATATTTGAATTCATTTTGGAACAAAGTTCTTGCTTGTTGGTTAGGTAAGTCTATCAATTATAGACAATTGTCACATAATCAATCTTTTCCAACCACCACCGCTGCCGCCACGGGGATGCCATCTCCGCCAGCTGGGGCGGGGATGCCATCTCCGCCAGCTGGGGCGGGGATGGCGTCCCCTGGAGGGTTTTCGGAGAATATGTCATCCACATGTTGTTGTGATCATTCTAAGGATTCATCTGAGAATGTTGTTGCCTTGAAGATTAGTCTTTTGGGTGATAATCAAATTGGAAAGACAAGTTTCTTGAGAAAATATGTAGGAAAAGAGGAAGTAGATGAAGGGTTGTCAACCAAAGGAGTAAATCAAATGGACAAAACTTTATGTGTGAAAGGGACAAGAATCTCATATAGCATGTGGGAAGTTAAAGGTGATGTTTCTGGCCCAACTCAAATTCCAATGGCTTGTAAGGATTCTGTAGCAATGTTTTTCATGTTTGATCTCACAAGTAGATGTACACTCAGTAGTGTCCTTAGCTGGCATCAACAAGCACGTCAATGGAATCAGACAGCAATTCCTGTAATGATAGGGACAAAGTTTGATGATTTTGTGAAATTGCCATTGGATCTTCAATGGACAATTGCAAGTCAGGCAAGAGCATATGCAAAGGCACTAAATGCACCATTATTTTTCTCTAGTGCAACATACAACATTAATGTGAACAAGATATTCAAGTTCATCACTGCTAAACTCTTCAATTTACCATGGTCATTGGAGAGAAATCTCACAATTGGTGAACCTATCATTGACTTT
>gnl_Solly_v2.4_Solyc10g006380.1.1
ATGATGAGTCATCAATTTTGGCAAATTAAAACAATTAAGGTCATCCCTAGAAAGTGGAAAGTGGTAAAAAAAGCATCAATCTTTAAGAAAAAGATTAAATCAATTTGGGAAAAAATTAGAGTTTGTTCAAATGAAAAATTTAAGAAGTACAAGAAGTTATCCACAAAAAATGTTTCTCAAGAATTGCAAGTTGTTAATTCTGAGACTGTAAATGTAATTAGTGGTGATGATTCAGATTTAGTTTCATTGAAGATTAGCATTTTGGGTGATTGTCAAATTGGGAAAACAAGTTTTGTGGCAAAATATGTGGGTGATGAACAAGAAAAGAAGAGCTTGCAAATGAATGGATTAAATTTAATGGAAAAAATATTAGTCATTGAAGGTGCTAGAATTGCATTTACAATTTGGGATGTTGGAGGTGATCATAGTTCATATGAAATAATTCCAATTGCTTGTAAAGATGCTGTTGCAATTCTCTTCATGTTTGATCTTAATTGTAGAAGTTCATTGAACAGTGTTAAATATTGGTACATTCAAGCAAGAAAATGGAATAAGAGTGCTATTCCCATACTAATTGGGACAAAATTTGATGATTTTGTTCAACTTCCTTTAGATATTCAATGGACTATTGTCTCTCAGGCAAGAACATATGCAAAGGCAATGAAAGCAACTCTATTTTTCTCAAGTGCAACTCATAACATCAATGTGAATAAGATCTTCAAATTCATTATGGCAAAGCTCTTTAACTTGCCTTGGACTGTCCAAAGAAATCTCACCATTGGTGAGCCCATTATTGACTTC
>gnl_Solly_v2.4_Solyc07g052410.2.1
ATGTTCAAGCTGAACAAAAAGAGGAAAATAATTTGCAGAGTAGCATCACTTCAAAAGTACGTAAAGTCATTTTGGAACAAAATTGTTGGTTGTTGTATTGGTTATAAGTCCATTAAGTATAGAAAATTGTCACACCGCCACCATTCCTCTTCCATCAACACCACCACCACCGCGACCCCCTCGCCATCTGGCAGGGCGGTTTCCGCCACATTGGAGGATTTGGTTGCCTTGAAGATATGTTTATTGGGTGATAACCAAATTGGCAAGACAAGTTTCTTGACAAAGTATGTAGGAAAGGAGAGTACTTCAACAACAGGGTTAAATCAAATGGATAAAATTTTGTGTGTTAAAGGGGCAAGAATCTCATATACATTATGGGAAGTTCAAGGTGATGTTTCCGCATCTACTCAGATTTCAACAGCTTGTAAAGACTCTGTAGCAATTTTATTCATGTTTGATCTCACAAGTCGACGTACACTGAAGAGTGTAATTAGTTGGTATCAACAAGCACGACAATGGAATCAGACGGCAATTCCAGTATTGATTGGGACAAAGTTTGATGATTTTGTGCAGTTACCATTAGATGTGCAATGGACCATTGCAAATCAGGCAAGAGCATATGCAAAAGCACTGAATGCAACCCTATTTTTCTCAAGTGCAACATACAACATAAATGTGAACAAGATATTCAAGTTCATTACAGCCAAGTTATTCAATTTACCATGGACAATGGAACGTAATCTCACCATTGGAGAACCCATCATTGACTTC
>gnl_Solly_v2.4_Solyc07g064290.2.1
ATGACCATTTTACCCCTACATATAACCTCTATATATTGTAGCAAGTGCCTAACAATTGACCTATATACCCACGTTTACATCAAAAACAGGACGCCGGCCGGCAAATTGGACCGTCTCTTTTTCACATTCCTAAAAAGACACATATACCGGTCAGCACTTTGTCGTCGTCTTCACAAAGTCACAAATTGTTCCAAACAGATAATTCCAACTACAAAAAGACTGTCAAAATGTGGAACCCAGAATCAGTTTTTATGTATTTTCCTCATGGCTCAGAAAACCCATGATTTTTCACCGGAAAAAATGACTAATCTTTGCCGGAAAATAGTTCAAGTCAAGATTAGGTGGAAGATATTTGATAAAGTTTCAATCTTTAGGGAGTTTTTTCGTTTTATTTGGGAAAGGATTATTGTTTGTTCAACTGGACGGAAACCGGTGAGGTACCGGCGTTTGTCTCGAAGAAGTTCATCGTCTCCGGTGGCTATGGAGGAAGTTGAAGGGTATGGGGTAGGTGGTGGGGAAGATGATCCTTTAACTGCAACTTGTAGTGGGTATGATAGTGATTCAGATTTAGTTACTTTAAAGATCAGTATTTTTGGTGATTGTCAGATTGGTAAAACAAGTTTTGTGATTAAGTATGTAGGTGATGAACAAGAAAAGAGGTGCTTGCAGACGAAGGGATTGAACTTAATGGATAAAACATTAGTTGTACGAGGTGCACGAATTGCATTTAGAATATGGGATGTAGGAGGTGATCATAGCTCATTTGATCAGATTCCAATAGCTTGTAAAGATTCTGTTGCCATTCTCTTTATGTTCGATCTCACTAGCCGGAGTACATTGAACAATGTGATAAGTTGGTATACTGAAGCAAGAAAATGGAATCAGACTGCTATTCCAATACTAATTGGGACCAAATTTGATGATTTTGTTCAGCTTCCGCCAGACATTCAATGGTCTGTGGTGACACAGGCAAGGACATATGCAAAGGCAATGAAAGCAACACTTTTTTTCTCAAGTTCAACACATAACATCAATGTGAATAAGATCTTTAAGTTCATAATGGCAAAGCTCTTTAACTTGCCTTGGTCTGTCAAGAGGAATCTTACTATTGGTGAACCAATTATTGACTTC
>gnl_Sorbi_v3.1_Sobic.002G175000.1
ATGTCCGTTCATCTGCAGGTTAAGTATGTGGGAGACGACGGGGAGGAGCAGAACGGTTTGCAGATGACTGGCCTGAATCTCATGGACAAGACGATGGCCGTCAGGGGAGCTAGGATTGCCTACAGCATCTGGGATGTGGCAGGAGACCACCAGTCTGTCGACCACATCCCGATCGCGTGCAAGGACGCCGTGGCGATCCTGTACATGTTTGATCTCACGAGCCGCTGCATGCTTAATAACATTGTAGATTGGTACGAGAGGGCAAGGAAATGGAATAAGACGGCTATTCCAATCCTAATCGGGACAAAGTTTGATGACTTTGCTCAGCTTCCTCTTGAAATGCAATGGGCCATCGTTAACCAGGCCAGAGCATACGCAAGAGCCATGAAGGCGACCCTCGGTGGCGGAGCCAGGAAT
>gnl_Sorbi_v3.1_Sobic.002G321500.1
ATGACCACCACCACGACAACGGCGCCGGCGGCGACCATGAACGTTACCACGGTCGCGCAGCTCTGCGCGGGGCCACGGCAGCGCAAGCCGGCGGCGGCAGCAGCAGCGGCAGGGGCTCGGGTCGACCTGCGCTGGGCGCGCCTGCTCCGCCTCGCCGTCGTCACCAGGGTGCTCCGCATCGTGCGTGACCAGCTGCTCGCCTGCTCCTCCTGCGGCGGCGGCGGCGGGGGCGGCGCCGCCGCCGCCGCCCGCGGCCGGTACCGCCGCCTCGGCCCGCCCAACGCCGGTCCCGTGCTGTCACCGGTCGACAGGGACGACGACGACTGCGCCGCCGATGCCGACGCTGACGCCGAAGCCGCCCCTCGCGACGCGGCTGACGATGTCGATAACGTCGTTAGCCTCAAGGTCAGCCTGCTCGGCGATTGCCAGATTGGCAAGACCAGCTTCATGGTTAAGTATGTGGGAGACGACGGGGAGGAGCAGAACGGTTTGCAGATGACTGGCCTGAATCTCATGGACAAGACGATGGCCGTCAGGGGAGCTAGGATTGCCTACAGCATCTGGGATGTGGCAGGAGACCACCAGTCTGTCGACCACATCCCGATCGCTTGCAAGGACGCCGTGGCGATCCTCTACATGTTTGATCTCACGAGCCGCTGCACGCTTAATAACATTGTAGATTGGTACGAGAGGGCAAGGAAATGGAATAAGACGGCTATTCCAATCCTAATCGGGACAAAGTTTGATGACTTTGCTCAGCTTCCTCTTGAAATGCAATGGGCCATCGTTAACCAGGCCAGAGCATACGCAAGAGCGATGAAGGCGACCCTCTTCTTCTCGAGCGCGACGCACAACATCAACGTGAACAAGATCTTCAAGTTCATCACTGCCAAGCTCTTCAACCTGCCGTGGACGGTGGAGCGCAACCTCACCATCGGCGAGCCCATCATAGACTTC
>gnl_Spipo_v2_Spipo8G0006900
ATGGCGACGGCTTCAACCGCCGCCACCAGCAGTCGCACGCGTTATGGGCATCACCTTCCCAACACCCTCCTCGCCCCTTCCACTCAGTTGTCGGAGGGGAGGGAGACGGAAGAGATGAACCAGCTGCAACGGGCGATGGTCCGGCTGGATCTGAAGCGGAGCTTCGCCGGGCACCTGAGCCTCTTCCGCCGCCTCTTCCGCTTCCTCTGGACGCGGGCCCTCATCTGCTCAGCCGGGGGGTCGAAACGGTACCGGGCTCTCAACCGATGCCCGCCGTCCCCCGGCGAGAGTATGGAGTTACCCGTCGTCGTCTCAAGACGTTCTGACGGCTTCGACGGGGACTCGGATTTGGTGGCCCTTAAGATCAGCCTGTTGGGTGATTGCGATATCGGGAAGACTACCTTCATGATCAAATATGTGGGAGACGAGGAGGAAATGGGCTTGCACATGTCAGGGTTGAATCTGATGGACAAGATTTTTTCCGTCAAGGGAGCAAGAATTGCCTTCAGAATTTGGGATATCAAAGGAGACCAACAATCCCTTGATCATATGCCTATTGCGTGTAAGGATGCAGCAGCAATCCTGATCATGTTCGATCTGACTAGCCGTTGCACGCTAAAAAGTTTTTTCACTGAA
>gnl_Stras_v2.0_SGA_v2.0_scaffold8T04299
ATGGCCGATCTCAAGTTCCACCAGCCCGCCGGAAAGATGACGCACCTCAGCCGGAAAATCGTCCGAGTCAAAACGCGGTGGATGCTAGCCGAAAGAATCGCCGTTTTCCGGCGATTTTTAAGGTCCATTTGGGATAGAATCCTCGTGTGCTCGCCTAACAACAACATCAATTACAGAAAATTGAAAATCACCTTTCCGGAGTCCGTACGAGAAATCGAACCCAATACAGAGCCGTCGAGCAGTGGTTATGAGAGCGACTCAGATTTAGTGTCGTTGAAGATCAGTTTACTGGGCGATTGCCACATTGGAAAAACCACTTTTCTGCTGAAATATGTGGGAGATGAAAATGAAAAGAGGAGGTTGCAAATGAAAGGGCTAAATGTAATGGACAAACGAATGGGTGTTGAAGGTGAGGGCAGGTCATTTGATCAAGTTCCAATAGCGTGTAAAAATGCTGTAGCAATCTTTTTCATGTTTGATCTTACCAGCAGATGTACACTCAACAGTATAATTGGATGGTACAAAGAAGCTAGAAAGTGGAATCAGACGGCAATTCCGGTAGTAATAGGGACCAAATTTGATGATTTTGTTCAACTCCCACTGGATATCCAATGGAGTGTTATCACTCAGGCACGGACATATGCAAAGGCGATGAAGGCAACCTTATTCTTCTCCAGTGCAATGCACAACATAAATGTAAATAAAATCTTTAAGTACATCATAGCCAAGCTCTTTAATTTGCCTTGGACTGTAGACCGAAATCTTACTATTGGCGAACCCATTATTGACTACTGA
>gnl_Theca_v1.1_Thecc1EG030973t1
ATGTCCGAAATCATTCATGAAGCCACCGGAAAGATGACACAACTCTGTAGGAAGATTGTTCATGTTAACATCAAGTGGAGTATATTTGAAAGGGTATCGATTTTTCGAAGATTTTTCAGGTTCATTTGGGACAGAATCCTTGTTTGTTCCATAGGAAGGCCTGTTCACTACAGGCGGCTGACTCGCCGGGATTCTCCTCCTGTGGAAGGGGTTCTGATAGACAACGAGGCCTTGCCGGAAGACCCCCGGACGATGTGTAATGGGTATGAGACAGATTCGGATTTGGTTAGTTTGAAGATCAGTTTGTTAGGTGACTGCCAAATTGGAAAAACAAGCTTTCTGATCAAATATGCCGGGGATGAGCAGGAAAGATGCTTAGAAATGGCAGGATTGAATTTAGTGAACAAAACATCGTTTGTTCAAGGTGCCAGGATTGCTTTCAGCATATGGGATGTAGGAGGTGACAGTAGCTCACTTGATCATCTTCCAATTGCTTGTAAGGATGCGGTGGCAATTTTGTTTATGTTTGATCTCACCAGCCGTTGCACCCTTAACAGTGTTGTTGGATGGTATACTCAAGCAAGAAAGTGGAATCAGGTACTAAACTTTCTCTCCCTTGTTTTCCTGATAGAAATTCATGGTGTTTTTCTGTCAACTGGGTCGTCAACATTAACTGGTCTGGCCAAGCTAAGAAAAGGGACAGCAATCCCAATACTAATAGGGACCAAATTTGATGATTTTGTAAGACTCCCCCCAGATTTGCAATGGACCATTGTCACTCAGGCAAGAGCATATGCAAGGGCAATGAAGGCAACCCTTTTCTTCTCAAGTGCTACACACAACATCAATGTGAACAAGATCTTCAAGTTCATCATGGCTAAGCTGTTTAACTTGCCATGGACGGTAGAGAGAAATTTGACCATTGGAGAGCCAATCATCGACTTC
>gnl_Theca_v1.1_Thecc1EG011333t1
ATGACCCAGATGTGCCCCAAAATGGTTAAACTCAAACTCAGACTCAGAGTCCACCGTCGCCTTTTGACTCTGCGACGCTGCATTCGTTGCTTCTGGGACAGAATTCTCATGTGTTCCCTGGGGAAGCCTATTAGGTATCGAGTGTTACCACGATCAGCCAACGCCAGCGCCACCGCTACCACCACCGCCGTGCCTTCGCCGTCTTCTGCCTCCGTTGACTGCAGTTTTTCAGCGTCGAGGGACGTGACGCTGCCCGCGTGTCACCATAACCACCATGATAGTAAGGATTCGGATTTAGTTCCCTTGAAGATCAGTCTCTTGGGTGATTCTCAAATTGGAAAGACTAGTTTTCTGGTGAAATACATTGGGGATGAGAAAGATGAACTGGAAGCCATTCAAGAGAATGGATTGAATTTGATGGATAAAACTTTTTTTGTTAGAGGAGCAAGAATATCTTACAGTATCTGGGATGTTGATGGAGGTCAGAAATCCAAGGATCACATTCCCCTGGCTTGCAAAGACTCCGTAGCAATTCTGTTCATGTTTGACCTAACAAGCCGGTGTACTTTAAACAGTGTCATAAGCTGGTATCAACAAGCGAGGAAATGGAATCAGACAGCAATACCGATTTTGATAGGAACCAAATTTGATGATTTCATTCAACTTCCCATAGATTTGCAGTGGACAATCGCTAGTCAGGCAAGAGCATATGCAAAGGCCCTGAGCGCGACGCTGTTCTTTTCAAGTGCTACATACAACATCAATGTAAACAAGATCTTCAAATTCATCACAGCAAAACTCTTTGACCTGCCTTGGACAGTTGAGCGCAATCTCACCATCGGAGAGCCCATCATTGATTTC
>gnl_Utrgi_v4.1_Scf00723.g21159.t1
ATGATGGATGTCCAGAAGTTCCAGGCCGCCGCCGGGAAGGTGGCTCAGCTCTGTCGGAGAGTCGTGCGAATTAACCTCCGGTGGACAGGGGAATTCAAGGTTGCCGCGTTGCGGGACCTCTGCAGGTTACTCTGGGAAAGGATTATAGATTTGTCTGTGAGGCTGCGGGCTCCTCGTTACCGAAGATTAGTGTCCCGGCGGAGCGGCGGTATGGATGTGGAGCTCCTGGGAGTAGAGGATCGTGAAAGTGAAACGACCGCGTCTAGCAGCGGATACGAGACCGATTCCGATTTGGTGTCGCTCAAGATCAGCATCTTGGGTGATTGTCAGATTGGGAAAACCTCTTTCGTGATGAAGTATGTGGGGGAGGAAGAAGTTAAGAGGAGTCTGCAAATGGAGGGATTGAATTTAGTAGACAAAACCTTACTTGTCGATGGAGCCAGAATCTCTTTCAGAATTTGGGATGTTGGAGGTAGCATCAATTCGTCTGATCAAGTTCCTATTGCCTGCAAAGATGCTGTAGCTATTCTATTCATGTTTGATCTCACAAGTCGATGCACTCTCAACAGTGTAACTGAATGGTACACTGAAGCCAGAAAGTGGAATCAGAATGCGATTCCAGTTCTAATCGGGACGAAGTTCGACGATTTCGCCCGACTTCCACGCGATATCCAGCTGACCATCGTGACGCAGGCTCGAGTATACGCAAGAGCAATGAAAGCAACGCTCTTCTTCTCAAGCGCCAAGCATAACATCAACGTCAACAAGATCTTCAAGTTCATCACGGCGAAGCTCTTCGACTTGCCATGGACTCCTCAGAGAAACTTGTCCATTGGCGAACCCATTGTCGACTTC
>gnl_Vitvi_Genoscope.12X_GSVIVT01014165001
ATGGCTGAGGCCACCGGAAAAATGACCCAACTCTGCCGGAAAATTGTGCGGGTCAATATTAGGGTTAGGATACTAGACAGAGTAACGATTTTTCAGAAGTTTTTTAGGTTCATTTGGGACAGAATTATCGTTTGCTCCATAGGGAAGCCAATTCGGTACCACCGGCTGTCCCGCCGCTCTCCTCCTCCATCGCCGTCGCCGGAGACGATCGAGTCCGGGTTGCAGTCGGATGACCCGTCGACAGCTGCCGGAGACAGCGATTCCGATTTAGTGAGCTTGAAGATATGCGTGATGGGGGATTGCCAAATTGGAAAAACCAGCTTCCTCATTAAGTATGTAGGTGATGAACAAGAAAAAAAATGTTTAGAAATGACGGGATTGAATTTAATGGACAAAACATTAATCGTCCAAGACGCCCGAATTGCATTCAGCATATGGGATGTCGGAGGTGATCATACTTCACTTACTCATGTTCCAATCGCTTGCAAAGACGCAGTGGCGATCCTGTTCATGTTCGATCTTACCAGTCGATGTACACTAAACAGTGTAATTGGATGGTATAGCCAAGCAAGAAGGTGGAATCAGACGGCGATCCCGATCATGATTGGAACCAAATTTGATGATTTTGTGAAACTTCCTCCGGACTTACAAAGGCCGATCGTGACCCAGGCAAGAGGATATGCCAGGGCTATGAAGGCAACACTCTTCTTCTCAAGTGCCACACACAACATAAATGTGAACAAAATCTTCAAATTCATCATGGCCAAGCTCTTCAATCTGCCATGGACTGTCCAAAGAAACTTAACCATCGGAGAACCCATCATAGACTTC
>FraveV4A2_3g22110.t1
ATGGCAAGAAGCATACGTGAAGCTATAGCAAAGATGACGCAACTGGTGTGCCGGAAAATCGTTCACATAAACTTCCGGTGGAGTATTCTAGACAGGGTCTCGATTATCCGGGAGTTTTTCCGGTTCATTTGGGATAAAATTCTTGTTTGTTCGGTCGGGAAGCAGAGAATCCGGTACCGGAGATTGTCACGAGGAGGGTCTACGTCGCCGCCGCAGGAGGCGATAGAGGGGGGTTTGCCGACGACTAGTAGTTGTGATGGTTATGAGAGTAGTGATGCGGATTTGGTGAGGTTGAAGATCAGCTTGTTGGGTGATTGCCAGATTGGAAAGACAAGCTTTATGATTAAATATGTCGGGGATGAGCAAGAAGAACAAAGATTTTTGGAGATGACAGGAGTGAGCCTAATGGATAAAACACTGATGGTTCAAGATGCTCGGATTTCCTTTAGCCTTTGGGATGTTGGAGGCGATAGGAGTTCGCTTGGTCATGTTCCGATTGCCTGTAAAGATGCAGTGGCGATTCTGTTCATGTTTGATCTTACTAGTCGGTGCACACTCAATAGTGTCGTTGGATGGTACAGTGAAGCAAGAAAATGGAATCAGACAGCAATTCCCATACTAATTGGGACAAAGTTTGATGATTTTGTGAGACTCCCTCCAGATCTGCAATGGACAATAGTTACCCAGGCCAGGGCTTATGCAAAAGCTATGAATGCGACCCTTTTCTTCTCAAGTGCAACACACAACATCAATGTGAACAAGATTTTCAAGTTCATCTTGGCCAAGCTATTTAACTTGCCATGGAAGGTAGAGAGAAACTTGAATATTGGAGAGCCCATCATCGATTAT
>FraveV4A2_6g43310.t1
ATGATCCAGTACACCCTCCGGCGAAGAGTTCACCGTCGAGTTTTGGTTCTCCGGCGTTGCATTAAACACGTCATGGATAGGATTATTACGTGCTGTTTAGGAAAGCCGGTTCACTACCGCATGCTGCCGATCTCGGTTATGACTCCTCCTTCCAGCTCTATCGCTAGCAGCCCCGTCGACACACCTGTCCCGGCCGTCCGGCGTCAGAAGTCGTTGACGGTTAGCAGTGGTCGGGAAAGCGTAGACTCCAACCTCGTCTCCTTAAAGATTAGTCTGTTGGGGGATAGCCAAATCGGAAAAACAAGCTTTTTGGTAAAGTACGTAGGAGATGATGATGAGAAAGCAGAAGGAGAGCCACAGACCACAGGGTTAAATTTCATGGATAAAACTCTCAGGGTCAGAGACGCTCGGATTTCGTATAGTATTTGGGAAGTTGGAGATGATAGGAAATCCCAGGACAATTTGCACGTTGCTTGCAAGGATTCCGTAGCAATTTTGTTCATGTTCGACTTGACAAGTCGGGTTACGTTGAATAGTATTCCAACATGGTATAACCGAGCCAGGAAATGGAATCAGACGGCAATCCCAATATTGATAGGAACAAAATTCGATGACTTCATCCAGCTCCCATTAGATTTGCAATGGGCAATCGCAAGTCAGGCAAGAGCTTATGCAAAAGCACTCAACGCAACACTTTTCTTTTCGAGTGCAACCTACAACATAAATGTGAACAAGATCTTCAAATTCATCACAGCCAAGCTCTTTGACTTGCCGTGGACTGTCGAGCGAAATCTGACCATTGGAGAGCCGATTATTGATTTC
>Maldo_HF_03585
ATGAAACTGCAGCTTAGTCGAAAAATTGTTCACGTTAATTTTAGGTGGTGCATACTCGACCGGGTTTCGATTATCCGGGGGTTTTTCAGATTCATCTGGGACAGGCTTCTTGCTTGTTCGATAGGGAAGCCGGCGGCCAGGTACCGGAGATTGCCCAGCGGAGCTTTCTCGCCGCCACCGGAAGTTTTGGAGGGAGTTATGGTGGTGGACAATCCCACAAGTACTAGTTGTAACGTGTATGAGACGGATGCGGATTTGGTGAGCTTGAAGATCAGTTTGCTGGGTGATTGCCAGATTGGAAAGACAAGTTTTATGAGCAAATATGTTGGGGATGAGCAAGAAGATAGATATTTGCAGATGGCAGGAGTAAATTTGATGGATAAAACGTTGATTGTTCAAGGCGCTCGGATTTCGTTTAGCATTTGGGATGTCGGAGGTGACCAGAGTTCGATAGATCATGTTCCAATAGCCTGCAAAGACGCAGTAGCAATTTTGTTCATGTTTGATCTTACTAGTAGGTGCACACTAAACAGTGTTATTGGATGGTACAGTCAAGCAAGAAAATGGAACCAGACAGCAATTCCCATACTAATTGGGACCAAATTTGATGATTTTGTGAGACTTCCTCCAGATCTGCAATGGACAATTATAACCCAGGCCAGGGCTTATGCAAAGGCTATGAAGGCGACCCTTTTCTTCTCGAGTGCAACCCACAACATCAATGTGAACAAGATCTTCAAATTTATCTTGGCCAAGCTTTTTAATTTGCCATGGAAAGTTGAGAGAAATTTGAATATTGGAGAGCCAATCATCGATTAT
>Maldo_HF_04402
ATGACACAGCTTTGTCGAAAAATTGTTCACGTTAATTTTAGGTGGTGCATAGTCGACCGGGTTTCGGTTATCCGGGAGTTTTTCAGATTCATCTGGGACAGGTTTCTTGTTTGTTCCATAGGGAAGCCGGCGGTCAGGTACCGGAGATTGCCCCTCGGAGCTTTCTCGCGGCCACAGGAAGTTTTGGAGGGTGTATTGGCAGTGGACAACCCCACAAGTAGTAGTCTTAACGTGTATGAGACGGATGAGGATTTGGTGAGCTTGAAGATCAGTTTGCTGGGTGATTGCCAGATTGGAAAGACAAGTTTTATGAGCAAATATGTTGGGGATGAGCAAGAACATAGATACCTGCAGATGGCAGGAGTAAATTTGATGGATAAAACGTTGATTGTTCAGGGCGCTCGGATTTCGTTTAGCATGTGGGATGTGGGAGGCAACCAGAGTTCGATAGCTCATGTTCCAATCGCCTGTAAAGATGCAGTAGCAATTTTGTTCATGTTTGATCTTACTAGTAGGCGCACGCTAAACAGTGTCATTGGATGGTACAGTCAAGCAAGAAAATGGAACCAGACAGCAATTCCCATACTAATTGGGACTAAATTTGATGATTTTGTGAGACTTCCCCCAGATCTGCAGTGGACAATTGTAACCCAGGCCAGGGCTTATGCAAAGGCTATAAAGGCGACCCTCTTCTTCTCAAGTGCAACCCACAACATCAATGTGAACAAGGTCTTCAAATTTATCTTGGCCAAGCTTTTTAACTTGCCTTGGAAAATAGAGAGAAATTTGACTATTGGCGAGCCAATCATCGATTAT
>Maldo_HF_29402
ATGATACGCCACTTCAGCCTCAGGAGAAGAGTTAAACGCCGCGTCTTGGTCCTCCGCCGCGTCATGGACCGGCTGCTCATGTGTTGTTTAGGAAAGCCGGTCCAGTACAGTATGCTGCCCATTTCGGCCGCCATGTCGTCGGCGAACGACACCCCTTCCACTTTTGCGTCTTCGTCGCCGTCCTCGAAATCAAGGGATCTCACGTGTCATCACCTTCATCGGAACAAGAGTAGCCACCGTGTTAGCAGCTCCGATTTAGTGCCGTTGAAGATCAGCCTCTTGGGAGATAGCCAGATTGGAAAAACTAGCTTTGTGGTAAAGTATGTAGGAGATGATGAGAAGGAAGAGGGAGGAGAGACAGACACCACCGGATTAAATTCAATGGATAAGACATTGTTGGTCAGCGGTGCACGGATTTCCTATAGTATTTGGGAAGTTGGAGGTGATGTAAAATCCCAGGATAACATTCCTGTTGCTTGCAAGGATTCCGTAGCTATTTTGTTCATGTTTGATTTAACTAGTCGGTGTACGTTAAATAGTGTCATAACATGGTATCACCGAGCAAGGAAATGGAATCAGACGGCAATCCCAATATTAATTGGAACAAAGTTCGATGATTTCATCCAACTCCCCATAGATTTGCAATGGACAATTGCAAGTCAGGCAAGAGCATATGCAAAGGCACTAAACGCAACGTTGTTCTTTTCGAGTGCAACATACAACATAAACGTGAACAAGATCTTCAAATTCATAACGGCCAAGCTCTTCGACTTACCTTGGACAGTGGAGCGCAATCTGACCATCGGAGAGCCCATCATTGATTTC
>Maldo_HF_33697
ATGGTATACCACTTCAGCCTCAGGAGAAGAGTTAGACGCCGCGTGTTGGTTCTCCGCCGCTGCATCCGCCGCGTCATGGACCGGCTGCTCATGTGTTGTTTAGGAAAGCCAGTCCGGTACAGGATGCTGCCCATTTCGGCCGCCATGTCCTCATCGAACGACACGCCTTCTTCCACTTTTGCGCCTTCGTCGCCGTCCTCGAAATCAAGGGACCTCACCTGTCATCAACTTCATCGTAACAAGAGTAGCCACCGTGATAGCAACTCGGATTTGGTGCCCTTAAAGATCAGCCTCTTGGGAGACAGCCAAATCGGAAAAACTAGCTTTGTGGTAAAGTACGTAGGAGATGATGAGAAGGAAGAGGGAGGAGAGACAGACACCGCAGGATTAAATTCCATGGATAAGACATTGTTGGTCCGTGGTGCAAGGATTTCCTATAGTGATGTAAAATCCCAGGATAATATTCCCGTTGCATGCAAGGACTCCGTAGCTATTTTGTTCATGTTTGATTTAACAAGTCGGTGTACTTTAAATAGTGTCATAACATGGTATCACCAAGCAAGGAAATGGAATCAGACGGCAATCCCAATATTAATTGGAACAAAGTTCGATGATTTCATCCAACTCCCCATAGATTTGCAATGGACAATTGCAAGTCAGGCAAGAGCATATGCAAAGGCCTTCAACGCGACGCTATTCTTTTCGAGTGCAACATACAACATAAACGTGAACAAGATCTTCAAATTCATAACGGCCAAGCTCTTCGACTTACCATGGACAGTGGAGCGCAATCTGACCATCGGAGAGCCCATCATCGATTTC
>Malba_023954
ATGAAACTGCAGCTTAGTCGAAAAATTGTTCACGTTAATTTTAGGTGGTGCATACTCGACCGGGTTTCGATTATCCGGGGGTTTTTCAGATTCATCTGGGACAGGCTTCTTGCTTGTTCGATAGGGAAACCGGCGGCCAGGTACCGGAGATTGCCCAGCGGAGCTTTCTCGCCGCCACCGGAAGTTTTGGAGGGAGTTATGGTGGTGGACAATCCCACAAGTACTAGTTGTAACGTGTATGAGACGGATGCGGATTTGGTGAGCTTGAAGATCAGTTTGCTGGGTGATTGCCAGATTGGAAAGACAAGTTTTATGAGCAAATATGTTGGGGATGAGCAAGAAGATAGATATTTGCAGATGGCAGGAGTAAATTTGATGGATAAAACGTTGATTGTTCAAGGCGCTCGGATTTCGTTTAGCATTTGGGATGTCGGAGGTGACCAGAGTTCGATAGATCATGTTCCAATAGCCTGTAAAGACGCAGTAGCAATTTTGTTCATGTTTGATCTTACTAGTAGGTGCACACTAAACAGTGTTATTGGATGGTACTGTCAAGCAAGAAAATGGAACCAGACAGCAATTCCCATACTAATTGGGACCAAATTTGATGATTTTGTGAGACTTCCTCCAGATCTGCAATGGACAATTATAACCCAGGCCAGGGCTTATGCAAAGGCTATGAAGGCGACCCTTTTCTTCTCGAGTGCAACCCACAACATCAATGTGAACAAGATCTTCAAATTTATCTTGGCCAAGCTTTTTAATTTGCCATGGAAAGTAGAGAGAAATTTGAATATTGGAGAGCCAATCATCGATTAT
>Malba_024275
ATGGTATACCACTTCAGCCTCAGGAGAAGAGTTAGACGCCGCGTGTTGGTTCTCCGCCGCTGCATCCGCCGCGTCATGGACCGGCTGCTCATGTGTTGTTTAGGAAAGCCAGTCCGGTACAGGATGCTGCCCATTTCGGCCGCCATGTCCTCATCGAACGACACCCCTTCTTCCACTTTTGCGCCTTCGTCGCCGTCCTCGAAATCAAGGGACCTCACCTGTCATCAACTTCATCGTAACAAGAGTAGCCACCGTGATAGCAACTCGGATTTGGTGCCCTTAAAGATCAGCCTCTTGGGAGACAGCCAAATCGGAAAAACTAGCTTTGTGGTAAAGTACGTAGGAGATGATGAGAAGGAAGAGGGAGGAGAGACAGACACCGCAGGATTAAATTCCATGGATAAGACATTGTTGGTCCGTGGTGCAAGGATTTCCTATAGTATTTGGGAAGTTGGAGGTGATGTAAAATCCCAGGATAATATTCCCGTTGCATGCAAGGACTCCGTGGCTATTTTGTTCATGTTTGATTTAACAAGTCGGTGTACTTTAAATAGTGTCATAACATGGTATCACCAAGCAAGGAAATGGAATCAGACGGCAATCCCAATATTAATTGGAACAAAGTTCGATGATTTCATCCAACTCCCCATAGATTTGCAATGGACAATTGCAAGTCAGGCAAGAGCATATGCAAAGGCCTTCAACGCGACGCTATTCTTTTCGAGTGCAACATACAACATAAACGTGAACAAGATCTTCAAATTCATAACGGCCAAGCTCTTCGACTTACCATGGACAGTGGAGCGCAATCTGACCATCGGAGAGCCCATCATCGATTTC
>Malba_025654
ATGACACAGCTTTGTCGAAAAATTGTTCACGTTAATTTTAGGTGGTGCATAGTCGACCGGGTTTCGGTTATCCGGGAGTTTTTCAGATTCATCTGGGACAGGTTTCTTGTTTGTTCCATAGGGAAGCCGGCGGTCAGGTACCGGAGATTGCCCCTCGGAGCTTTCTCGCCGCCACAGGAAGCTTTGGATGGTGTTTTGGCAGTGGACAACCCCACAAGTAGTAGTCTTAACGTGTATGAGACGGATGCGGATTTGGTTAGCTTGAAGATCAGTTTGCTGGGTGATTGCCAGATTGGAAAGACAAGTTTTATGAGCAAATATGTTGGGGATGAGCAAGAACATAGATACCTGCAGATGGCAGGAGTAAATTTGATGGATAAAACGTTGATTGTTCAAGGCGCTCGGATTTCGTTTAGCATGTGGGATGTGGGAGGCAACCGGAGTTCGTTAGCTCATGTTCCAATCGCCTGTAAAGATGCAGTAGCAATTTTGTTCATGTTTGATCTCACTAGTAGGCGCACGCTAAACAGTGTCGTTGGATGGTACAGTCAAGCAAGAAAATGGAACCAGACAGCAATTCCCATACTGATTGGGACTAAATTTGATGATTTTGTTAGACTTCCCCCAGATCTGCAGTGGACAATTGTAACCCAGGCCAGGGCTTATGCAAAGGCTATAAAGGCGACCCTCTTCTTCTCAAGTGCAACCCACAACATCAATGTGAACAAGCCACCAAGTAACACAAAGTTACAAACCAAAGAAGCAGGTGGGATTACCACAAATGACCCGAGCAAAAAAGGCAGACATAGAGAAGGAGGTGGTGTGGCTACCCAAGCCGGTTTGAACAATGGAACTCTAAGCAACTCTACGCACCTTCCCAGT
>Malba_027423
ATGATACGCCACTCCAGCCTCAGGAGAAGAGTTAAGCGCCGCGTCTTGGTCCTCCGCCGCGTCATGGACCGGCTGCTCATGTGTTGTTTAGGAAAGCCGGTCCAGTACAGTATGCTGCCCATTTCTGCCGCCATGTCGTCGGCGAACGACACCCCTTCCACTTTTGCGTCTTCGTCGCCGTCCTCGAAATCAAGGGACCTCACGTGTCATCACCTTCATCGGAACAAGAGTAGCCACCGTGTTAGCAGCTCCGATTTAGTGCCGTTGAAGATCAGCCTCTTGGGAGATAGCCAGATTGGAAAAACTAGCTTTGTGGTAAAGTATGTAGGAGATGATGAGAAGGAAGAGGGAGGAGAGAGAGACACCACCGGATTAAATTCAATGGATAAGACATTGTTGGTCAGTGGTGCACGGATTTCCTATAGTATTTGGGAAGTTGGAGGTGATGTAAAATCCCAGGATAACATTCCTGTTGCTTGCAAGGATTCCGTAGCTATTTTGTTCATGTTTGATTTAACTAGTCGGTGTACGTTAAATAGTGTCATAACATGGTATCACCGAGCAAGGAAATGGAATCAGACGGCAATCCCAATATTAATTGGAACAAAGTTCGATGATTTCATCCAACTCCCCATAGATATGCAATGGACAATTGCAAGTCAGGCAAGAGCATATGCAAAGGCACTAAACGCAACGTTGTTCTTTTCGAGTGCAACATACAACATAAACGTGAACAAGATCTTCAAATTCATAACGGCCAAGCTCTTCGACTTACCTTGGACAGTGGAGCGCAATCTGACCATCGGAGAGCCCATCATTGATTTC
>Malsi_03g017760
ATGACACAGCTTTGTCGAAAAATTGTTCACGTTAATTTTAGGTGGTGCATAGTCGACCGGGTTTCGGTTATCCGGGAGTTTTTCAGATTCATCTGGGACAGGTTTCTTGTTTGTTCCATAGGGAAGCCGGCGGTCAGGTACCGGAGATTGCCCCTCGGAGCTTTCTCGCGGCCACAGGAAGTTTTGGAGGGTGTATTGGCAGTGGACAACCCCACAAGTAGTAGTCTTAACGTGTATGAGACGGATGAGGATTTGGTGAGCTTGAAGATCAGTTTGCTGGGTGATTGCCAGATTGGAAAGACAAGTTTTATGAGCAAATATGTTGGGGATGAGCAAGAACATAGATACCTGCAGATGGCAGGAGTAAATTTGATGGATAAAACGTTGATTGTTCAGGGCGCTCGGATTTCGTTTAGCATGTGGGATGTGGGAGGCAACCAGAGTTCGATAGCTCATGTTCCAATCGCCTGTAAAGATGCAGTAGCAATTTTGTTCATGTTTGATCTTACTAGTAGGCGCACGCTAAACAGTGTCATTGGATGGTACAGTCAAGCAAGAAAATGGAACCAGACAGCAATTCCCATACTAATTGGGACTAAATTTGATGATTTTGTGAGACTTCCCCCAGATCTGCAGTGGACAATTGTAACCCAGGCCAGGGCTTATGCAAAGGCTATAAAGGCGACCCTCTTCTTCTCAAGTGCAACCCACAACATCAATGTGAACAAGGTCTTCAAATTTATCTTGGCCAAGCTTTTTAACTTGCCTTGGAAAATAGAGAGAAATTTGACTATTGGCGAGCCAATCATCGATTAT
>Malsi_09g009740
ATGGTATACCACTTCAGCCTCAGGAGAAGAGTTAGACGCCGCGTGTTGGTTCTCCGCCGCTGCATCCGCCGCGTCATGGACCGGCTGCTCATGTGTTGTTTAGGAAAGCCAGTCCGGTACAGGATGCTGCCCATTTCGGCCGCCATGTCCTCATCGAACGACACGCCTTCTTCCACTTTTGCGCCTTCGTCGCCGTCCTCGAAATCAAGGGACCTCACCTGTCATCAACTTCATCGTAACAAGAGTAGCCACCGTGATAGCAACTCGGATTTGGTGCCCTTAAAGATCAGCCTCTTGGGAGACAGCCAAATCGGAAAAACTAGCTTTGTGGTAAAGTACGTAGGAGATGATGAGAAGGAAGAGGGAGGAGAGACAGACACCGCAGGATTAAATTCCATGGATAAGACATTGTTGGTCCGTGGTGCAAGGATTTCCTATAGTATTTGGGAAGTTGGAGGTGATGTAAAATCCCAGGATAATATTCCCGTTGCATGCAAGGACTCCGTAGCTATTTTGTTCATGTTTGATTTAACAAGTCGGTGTACTTTAAATAGTGTCATAACATGGTATCACCAAGCAAGGAAATGGAATCAGACGGCAATCCCAATATTAATTGGAACAAAGTTCGATGATTTCATCCAACTCCCCATAGATTTGCAATGGACAATTGCAAGTCAGGCAAGAGCATATGCAAAGGCCTTCAACGCGACGCTATTCTTTTCGAGTGCAACATACAACATAAACGTGAACAAGATCTTCAAATTCATAACGGCCAAGCTCTTCGACTTACCATGGACAGTGGAGCGCAATCTGACCATCGGAGAGCCCATCATCGATTTC
>Malsi_11g018480
ATGAAACTGCAGCTTAGTCGAAAAATTGTTCACGTTAATTTTAGGTGGTGCATACTCGACCGGGTTTCGATTATCCGGGGGTTTTTCAGATTCATCTGGGACGGGCTTCTTGCTTGTTCGATAGGGAAGCCGGCGGCCAGGTACCGGAGATTGCCCAGCGGAGCTTTCTCGCCGCCACCGGAAGTTTTGGAGGGAGTTATGGTGGTGGACAATCCCACAAGTACTAGTTGTAACGTGTATGAGACGGATGCGGATTTGGTGAGCTTGAAGATCAGTTTGCTGGGTGATTGCCAGATTGGAAAGACAAGTTTTATGAGCAAATATGTTGGGGATGAGCAAGAAGATAGATATTTGCAGATGGCAGGAGTAAATTTGATGGATAAAACGTTGATTGTTCAAGGCGCTCGGATTTCGTTTAGCATTTGGGATGTCGGAGGTGACCAGAGTTCGATAGATCATGTTCCAATAGCCTGTAAAGACGCAGTAGCAATTTTGTTCATGTTTGATCTTACTAGTAGGTGCACACTAAACAGTGTTATTGGATGGTACAGTCAAGCAAGAAAATGGAACCAGACAGCAATTCCCATACTAATTGGGACCAAATTTGATGATTTTGTGAGACTTCCTCCAGATCTGCAATGGACAATTATAACCCAGGCCAGGGCTTATGCAAAGGCTATGAAGGCGACCCTTTTCTTCTCGAGTGCAACCCACAACATCAACGTGAACAAGATCTTCAAATTTATCTTGGCCAAGCTTTTTAATTTGCCATGGAAAGTAGAGAGAAATTTGAATATTGGAGAGCCAATCATCGATTAT
>Malsi_17g008900
ATGATACGCCACTTCAGCCTCAGGAGAAGAGTTAAACGCCGCGTCTTGGTCCTCCGCCGCGTCATGGACCGGCTGCTCATGTGTTGTTTAGGAAAGCCGGTCCAGTACAGTATGCTGCCCATTTCGGCCGCCATGTCGTCGGCGAACGACACCCCTTCCACTTTTGCGTCTTCGTCGCCGTCCTCGAAATCAAGGGATCTCACGTGTCATCACCTTCATCGGAACAAGAGTAGCCACCGTGTTAGCAGCTCCGATTTAGTGCCCTTGAAGATCAGCCTCTTGGGAGATAGCCAGATTGGAAAAACTAGCTTTGTGGTAAAGTATGTAGGAGATGATGAGAAGGAAGAGGGAGGAGAGACAGACACCACCGGATTAAATTCAATGGATAAGACATTGTTGGTCAGTGGTGCACGGATTTCCTATAGTATTTGGGAAGTTGGAGGTGATGTAAAATCCCAGGATAACATTCCTGTTGCTTGCAAGGATTCCGTAGCTATTTTGTTCATGTTTGATTTAACTAGTCGGTGTACGTTAAATAGTGTCATAACATGGTATCACCGAGCAAGGAAATGGAATCAGACGGCAATCCCAATATTAATTGGAACAAAGTTCGATGATTTCATCCAACTCCCCATAGATTTGCAATGGACAATTGCAAGTCAGGCAAGAGCATATGCAAAGGCACTAAACGCAACGTTGTTCTTTTCGAGTGCAACATACAACATAAACGTGAACAAGATCTTCAAATTCATAACGGCCAAGCTCTTCGACTTACCTTGGACAGTGGAGCGCAATCTGACCATCGGAGAGCCCATCATTGATTTC
>Malsy_03g019470
ATGACACAGCTTTGTCGAAAAATTGTTCACGTTAATTTTAGGTGGTGCATAGTCGACCGGGTTTCGGTTATCCGGGAGTTTTTCAGATTCATCTGGGACAGGTTTCTTGTTTGTTCCATAGGGAAGCCGGCGGTCAGGTACCGGAGATTGCCCCTCGGAGCTTTCTCGCGGCCACAGGAAGTTTTGGAGGGTGTATTGGCAGTGGACAACCCCACAAGTAGTAGTAGTCTTAACGTGTATGAGACGGATGAGGATTTGGTGAGCTTGAAGATCAGTTTGCTGGGTGATTGCCAGATTGGAAAGACAAGTTTTATGAGCAAATATGTTGGGGATGAGCAAGAACATAGATACCTGCAGATGGCAGGAGTAAATTTGATGGATAAAACGTTGATTGTTCAGGGCGCTCGGATTTCGTTTAGCATGTGGGATGTGGGAGGCAACCAGAGTTCGATAGCTCATGTTCCAATCGCCTGTAAAGATGCAGTAGCAATTTTGTTCATGTTTGATCTTACTAGTAGGCGCACGCTAAACAGTGTCATTGGATGGTACAGTCAAGCAAGAAAATGGAACCAGACAGCAATTCCCATACTAATTGGGACTAAATTTGATGATTTTGTGAGACTTCCCCCAGATCTGCAGTGGACAATTGTAACCCAGGCCAGGGCTTATGCAAAGGCTATAAAGGCGACCCTCTTCTTCTCAAGTGCAACCCACAACATCAATGTGAACAAGGTCTTCAAATTTATCTTGGCCAAGCTTTTTAACTTGCCTTGGAAAATAGAGAGAAATTTGACTATTGGCGAGCCAATCATCGATTAT
>Malsy_09g008600
ATGGTATACCACTTCAGCCTCAGGAGAAGAGTTAGACGCCGCGTGTTGGTTCTCCGCCGCTGCATCCGCCGCGTCATGGACCGGCTGCTCATGTGTTGTTTAGGAAAGCCAGTCCGGTACAGGATGCTGCCCATTTCGGCCGCCATGTCCTCATCGAACGACACGCCTTCTTCCACTTTTGCGCCTTCGTCGCCGTCCTCGAAATCAAGGGACCTCACCTGTCATCAACTTCATCGTAACAAGAGTAGCCACCGTGATAGCAACTCGGATTTGGTGCCCTTAAAGATCAGCCTCTTGGGAGACAGCCAAATCGGAAAAACTAGCTTTGTGGTAAAGTACGTAGGAGATGATGAGAAGGAAGAGGGAGGAGAGACAGACACCGCAGGATTAAATTCCATGGATAAGACATTGTTGGTCCGTGGTGCAAGGATTTCCTATAGTATTTGGGAAGTTGGAGGTGATGTAAAATCCCAGGATAATATTCCCGTTGCATGCAAGGACTCCGTAGCTATTTTGTTCATGTTTGATTTAACAAGTCGGTGTACTTTAAATAGTGTCATAACATGGTATCACCAAGCAAGGAAATGGAATCAGACGGCAATCCCAATATTAATTGGAACAAAGTTCGATGATTTCATCCAACTCCCCATAGATTTGCAATGGACAATTGCAAGTCAGGCAAGAGCATATGCAAAGGCCTTCAACGCGACGCTATTCTTTTCGAGTGCAACATACAACATAAACGTGAACAAGATCTTCAAATTCATAACGGCCAAGCTCTTCGACTTACCATGGACAGTGGAGCGCAATCTGACCATCGGAGAGCCCATCATCGATTTC
>Malsy_11g019630
ATGAAACTGCAGCTTAGTCGAAAAATTGTTCACGTTAATTTTAGGTGGTGCATACTCGACCGGGTTTCGATTATCCGGGGGTTTTTCAGATTCATCTGGGACAGGCTTCTTGCTTGTTCGATAGGGAAGCCGGCGGCCAGGTACCGGAGATTGCCCAGCGGAGCTTTCTCGCCGCCACCGGAAGTTTTGGAGGGAGTTATGGTGGTGGACAATCCCACAAGTACTAGTTGTAACGTGTATGAGACGGATGCGGATTTGGTGAGCTTGAAGATCAGTTTGCTGGGTGATTGCCAGATTGGAAAGACAAGTTTTATGAGCAAATATGTTGGGGATGAGCAAGAAGATAGATATTTGCAGATGGCAGGAGTAAATTTGATGGATAAAACGTTGATTGTTCAAGGCGCTCGGATTTCGTTTAGCATTTGGGATGTCGGAGGTGACCAGAGTTCGATAGATCATGTTCCAATAGCCTGTAAAGACGCAGTAGCAATTTTGTTCATGTTTGATCTTACTAGTAGGTGCACACTAAACAGTGTTATTGGATGGTACTGTCAAGCAAGAAAATGGAACCAGACAGCAATTCCCATACTAATTGGGACCAAATTTGATGATTTTGTGAGACTTCCTCCAGATCTGCAATGGACAATTATAACCCAGGCCAGGGCTTATGCAAAGGCTATGAAGGCGACCCTTTTCTTCTCGAGTGCAACCCACAACATCAATGTGAACAAGATCTTCAAATTTATCTTGGCCAAGCTTTTTAATTTGCCATGGAAAGTAGAGAGAAATTTGAATATTGGAGAGCCAATCATCGATTAT
>Malsy_17g008780
ATGATACGCCACTTCAGCCTCAGGAGAAGAGTTAAACGCCGCGTCTTGGTCCTCCGCCGCGTCATGGACCGGCTGCTCATGTGTTGTTTAGGAAAGCCGGTCCAGTACAGTATGCTGCCCATTTCGGCCGCCATGTCGTCGGCGAACGACACCCCTTCCACTTTTGCGTCTTCGTCGCCGTCCTCGAAATCAAGGGATCTCACGTGTCATCACCTTCATCGGAACAAGAGTAGCCACCGTGTTAGCAGCTCCGATTTAGTGCCGTTGAAGATCAGCCTCTTGGGAGATAGCCAGATTGGAAAAACTAGCTTTGTGGTAAAGTATGTAGGAGATGATGAGAAGGAAGAGGGAGGAGAGACAGACACCACCGGATTAAATTCAATGGATAAGACATTGTTGGTCAGTGGTGCACGGATTTCCTATAGTATTTGGGAAGTTGGAGGTGATGTAAAATCCCAGGATAACATTCCTGTTGCTTGCAAGGATTCCGTAGCTATTTTGTTCATGTTTGATTTAACTAGTCGGTGTACGTTAAATAGTGTCATAACATGGTATCACCGAGCAAGGAAATGGAATCAGACGGCAATCCCAATATTAATTGGAACAAAGTTCGATGATTTCATCCAACTCCCCATAGATTTGCAATGGACAATTGCAAGTCAGGCAAGAGCATATGCAAAGGCACTAAACGCAACGTTGTTCTTTTCGAGTGCAACATACAACATAAACGTGAACAAGATCTTCAAATTCATAACGGCCAAGCTCTTCGACTTACCTTGGACAGTGGAGCGCAATCTGACCATCGGAGAGCCCATCATTGATTTC
>Maldo_GDDH_03G1208300
ATGCTACTAATGATGGATTATATTAATTTTTTCTCCTTTTTCTTTTTGTTCTTGAAGAGCAAATATGTTGGGGATGAGCAAGAACATAGATACCTGCAGATGGCAGGAGTAAATTTGATGGATAAAACGTTGATTGTTCAGGGCGCTCGGATTTCGTTTAGCATGTGGGATGTGGGAGGCAACCAGAGTTCGATAGCTCATGTTCCAATCGCCTGTAAAGATGCAGTAGCAATTTTGTTCATGTTTGATCTTACTAGTAGGCGCACGCTAAACAGTGTCATTGGATGGTACAGTCAAGCAAGAAAATGGAACCAGACAGCAATTCCCATACTAATTGGGACTAAATTTGATGATTTTGTGAGACTTCCCCCAGATCTGCAGTGGACAATTGTAACCCAGGCCAGGGCTTATGCAAAGGCTATAAAGGCGACCCTCTTCTTCTCAAGTGCAACCCACAACATCAATGTGAACAAGGTCTTCAAATTTATCTTGGCCAAGCTTTTTAACTTGCCTTGGAAAATAGAGAGAAATTTGACTATTGGCGAGCCAATCATCGATTAT
>Maldo_GDDH_09G1069800
ATGGTATACCACTTCAGCCTCAGGAGAAGAGTTAGACGCCGCGTGTTGGTTCTCCGCCGCTGCATCCGCCGCGTCATGGACCGGCTGCTCATGTGTTGTTTAGGAAAGCCAGTCCGGTACAGGATGCTGCCCATTTCGGCCGCCATGTCCTCATCGAACGACACGCCTTCTTCCACTTTTGCGCCTTCGTCGCCGTCCTCGAAATCAAGGGACCTCACCTGTCATCAACTTCATCGTAACAAGAGTAGCCACCGTGATAGCAACTCGGATTTGGTGCCCTTAAAGATCAGCCTCTTGGGAGACAGCCAAATCGGAAAAACTAGCTTTGTGGTAAAGTACGTAGGAGATGATGAGAAGGAAGAGGGAGGAGAGACAGACACCGCAGGATTAAATTCCATGGATAAGACATTGTTGGTCCGTGGTGCAAGGATTTCCTATAGTATTTGGGAAGTTGGAGGTGATGTAAAATCCCAGGATAATATTCCCGTTGCATGCAAGGACTCCGTAGCTATTTTGTTCATGTTTGATTTAACAAGTCGGTGTACTTTAAATAGTGTCATAACATGGTATCACCAAGCAAGGAAATGGAATCAGACGGCAATCCCAATATTAATTGGAACAAAGTTCGATGATTTCATCCAACTCCCCATAGATTTGCAATGGACAATTGCAAGTCAGGCAAGAGCATATGCAAAGGCCTTCAACGCGACGCTATTCTTTTCGAGTGCAACATACAACATAAACGTGAACAAGATCTTCAAATTCATAACGGCCAAGCTCTTCGACTTACCATGGACAGTGGAGCGCAATCTGACCATCGGAGAGCCCATCATCGATTTC
>Maldo_GDDH_11G1222500
ATGAAACTGCAGCTTAGTCGAAAAATTGTTCACGTTAATTTTAGGTGGTGCATACTCGACCGGGTTTCGATTATCCGGGGGTTTTTCAGATTCATCTGGGACAGGCTTCTTGCTTGTTCGATAGGGAAGCCGGCGGCCAGGTACCGGAGATTGCCCAGCGGAGCTTTCTCGCCGCCACCGGAAGTTTTGGAGGGAGTTATGGTGGTGGACAATCCCACAAGTACTAGTTGTAACGTGTATGAGACGGATGCGGATTTGGTGAGCTTGAAGATCAGTTTGCTGGGTGATTGCCAGATTGGAAAGACAAGTTTTATGAGCAAATATGTTGGGGATGAGCAAGAAGATAGATATTTGCAGATGGCAGGAGTAAATTTGATGGATAAAACGTTGATTGTTCAAGGCGCTCGGATTTCGTTTAGCATTTGGGATGTCGGAGGTGACCAGAGTTCGATAGATCATGTTCCAATAGCCTGTAAAGACGCAGTAGCAATTTTGTTCATGTTTGATCTTACTAGTAGGTGCACACTAAACAGTGTTATTGGATGGTACTGTCAAGCAAGAAAATGGAACCAGACAGCAATTCCCATACTAATTGGGACCAAATTTGATGATTTTGTGAGACTTCCTCCAGATCTGCAATGGACAATTATAACCCAGGCCAGGGCTTATGCAAAGGCTATGAAGGCGACCCTTTTCTTCTCGAGTGCAACCCACAACATCAATGTGAACAAGATTTTCAAATTTATCTTGGCCAAGCTTTTTAATTTGCCATGGAAAGTTGAGAGAAATTTGAATATTGGAGAGCCAATCATCGATTAT
>Maldo_GDDH_17G1096000
ATGATACGCCACTTCAGCCTCAGGAGAAGAGTTAAACGCCGCGTCTTGGTCCTCCGCCGCGTCATGGACCGGCTGCTCATGTGTTGTTTAGGAAAGCCGGTCCAGTACAGTATGCTGCCCATTTCGGCCGCCATGTCGTCGGCGAACGACACCCCTTCCACTTTTGCGTCTTCGTCGCCGTCCTCGAAATCAAGGGATCTCACGTGTCATCACCTTCATCGGAACAAGAGTAGCCACCGTGTTAGCAGCTCCGATTTAGTGCCGTTGAAGATCAGCCTCTTGGGAGATAGCCAGATTGGAAAAACTAGCTTTGTGGTAAAGTATGTAGGAGATGATGAGAAGGAAGAGGGAGGAGAGACAGACACCACCGGATTAAATTCAATGGATAAGACATTGTTGGTCAGTGGTGCACGGATTTCCTATAGTATTTGGGAAGTTGGAGGTGATGTAAAATCCCAGGATAACATTCCTGTTGCTTGCAAGGATTCCGTAGCTATTTTGTTCATGTTTGATTTAACTAGTCGGTGTACGTTAAATAGTGTCATAACATGGTATCACCGAGCAAGGAAATGGAATCAGACGGCAATCCCAATATTAATTGGAACAAAGTTCGATGATTTCATCCAACTCCCCATAGATTTGCAATGGACAATTGCAAGTCAGGCAAGAGCATATGCAAAGGCACTAAACGCAACGTTGTTCTTTTCGAGTGCAACATACAACATAAACGTGAACAAGATCTTCAAATTCATAACGGCCAAGCTCTTCGACTTACCTTGGACAGTGGAGCGCAATCTGACCATCGGAGAGCCCATCATTGATTTC
>Maldo_Gala_03g018400
ATGACACAGCTTTGTCGAAAAATTGTTCACGTTAATTTTAGGTGGTGCATAGTCGACCGGGTTTCGGTTATCCGGGAGTTTTTCAGATTCATCTGGGACAGGTTTCTTGTTTGTTCCATAGGGAAGCCGGCGGTCAGGTACCGGAGATTGCCCCTCGGAGCTTTCTCGCGGCCACAGGAAGTTTTGGAGGGTGTATTGGCAGTGGACAACCCCACAAGTAGTAGTCTTAACGTGTATGAGACGGATGAGGATTTGGTGAGCTTGAAGATCAGTTTGCTGGGTGATTGCCAGATTGGAAAGACAAGTTTTATGAGCAAATATGTTGGGGATGAGCAAGAACATAGATACCTGCAGATGGCAGGAGTAAATTTGATGGATAAAACGTTGATTGTTCAGGGCGCTCGGATTTCGTTTAGCATGTGGGATGTGGGAGGCAACCAGAGTTCGATAGCTCATGTTCCAATCGCCTGTAAAGATGCAGTAGCAATTTTGTTCATGTTTGATCTTACTAGTAGGCGCACGCTAAACAGTGTCATTGGATGGTACAGTCAAGCAAGAAAATGGAACCAGACAGCAATTCCCATACTAATTGGGACTAAATTTGATGATTTTGTGAGACTTCCCCCAGATCTGCAGTGGACAATTGTAACCCAGGCCAGGGCTTATGCAAAGGCTATAAAGGCGACCCTCTTCTTCTCAAGTGCAACCCACAACATCAATGTGAACAAGGTCTTCAAATTTATCTTGGCCAAGCTTTTTAACTTGCCTTGGAAAATAGAGAGAAATTTGACTATTGGCGAGCCAATCATCGATTAT
>Maldo_Gala_09g009170
ATGGTATACCACTTCAGCCTCAGGAGAAGAGTTAGACGCCGCGTGTTGGTTCTCCGCCGCTGCATCCGCCGCGTCATGGACCGGCTGCTCATGTGTTGTTTAGGAAAGCCAGTCCGGTACAGGATGCTGCCCATTTCGGCCGCCATGTCCTCATCGAACGACACGCCTTCTTCCACTTTTGCGCCTTCGTCGCCGTCCTCGAAATCAAGGGACCTCACCTGTCATCAACTTCATCGTAACAAGAGTAGCCACCGTGATAGCAACTCGGATTTGGTGCCCTTAAAGATCAGCCTCTTGGGAGACAGCCAAATCGGAAAAACTAGCTTTGTGGTAAAGTACGTAGGAGATGATGAGAAGGAAGAGGGAGGAGAGACAGACACCGCAGGATTAAATTCCATGGATAAGACATTGTTGGTCCGTGGTGCAAGGATTTCCTATAGTGATGTAAAATCCCAGGATAATATTCCCGTTGCATGCAAGGACTCCGTAGCTATTTTGTTCATGTTTGATTTAACAAGTCGGTGTACTTTAAATAGTGTCATAACATGGTATCACCAAGCAAGGAAATGGAATCAGACGGCAATCCCAATATTAATTGGAACAAAGTTCGATGATTTCATCCAACTCCCCATAGATTTGCAATGGACAATTGCAAGTCAGGCAAGAGCATATGCAAAGGCCTTCAACGCGACGCTATTCTTTTCGAGTGCAACATACAACATAAACGTGAACAAGATCTTCAAATTCATAACGGCCAAGCTCTTCGACTTACCATGGACAGTGGAGCGCAATCTGACCATCGGAGAGCCCATCATCGATTTC
>Maldo_Gala_11g020220
ATGAAACTGCAGCTTAGTCGAAAAATTGTTCACGTTAATTTTAGGTGGTGCATACTCGACCGGGTTTCGATTATCCGGGGGTTTTTCAGATTCATCTGGGACAGGCTTCTTGCTTGTTCGATAGGGAAGCCGGCGGCCAGGTACCGGAGATTGCCCAGCGGAGCTTTCTCGCCGCCACCGGAAGTTTTGGAGGGAGTTATGGTGGTGGACAATCCCACAAGTACTAGTTGTAACGTGTATGAGACGGATGCGGATTTGGTGAGCTTGAAGATCAGTTTGCTGGGTGATTGCCAGATTGGAAAGACAAGTTTTATGAGCAAATATGTTGGGGATGAGCAAGAAGATAGATATTTGCAGATGGCAGGAGTAAATTTGATGGATAAAACGTTGATTGTTCAAGGCGCTCGGATTTCGTTTAGCATTTGGGATGTCGGAGGTGACCAGAGTTCGATAGATCATGTTCCAATAGCCTGTAAAGACGCAGTAGCAATTTTGTTCATGTTTGATCTTACTAGTAGGTGCACACTAAACAGTGTTATTGGATGGTACTGTCAAGCAAGAAAATGGAACCAGACAGCAATTCCCATACTAATTGGGACCAAATTTGATGATTTTGTGAGACTTCCTCCAGATCTGCAATGGACAATTATAACCCAGGCCAGGGCTTATGCAAAGGCTATGAAGGCGACCCTTTTCTTCTCGAGTGCAACCCACAACATCAATGTGAACAAGATTTTCAAATTTATCTTGGCCAAGCTTTTTAATTTGCCATGGAAAGTTGAGAGAAATTTGAATATTGGAGAGCCAATCATCGATTAT
>Maldo_Gala_17g009590
ATGATACGCCACTTCAGCCTCAGGAGAAGAGTTAAACGCCGCGTCTTGGTCCTCCGCCGCGTCATGGACCGGCTGCTCATGTGTTGTTTAGGAAAGCCGGTCCAGTACAGTATGCTGCCCATTTCGGCCGCCATGTCGTCGGCGAACGACACCCCTTCCACTTTTGCGTCTTCGTCGCCGTCCTCGAAATCAAGGGATCTCACGTGTCATCACCTTCATCGGAACAAGAGTAGCCACCGTGTTAGCAGCTCCGATTTAGTGCCGTTGAAGATCAGCCTCTTGGGAGATAGCCAGATTGGAAAAACTAGCTTTGTGGTAAAGTATGTAGGAGATGATGAGAAGGAAGAGGGAGGAGAGACAGACACCACCGGATTAAATTCAATGGATAAGACATTGTTGGTCAGTGGTGCACGGATTTCCTATAGTATTTGGGAAGTTGGAGGTGATGTAAAATCCCAGGATAACATTCCTGTTGCTTGCAAGGATTCCGTAGCTATTTTGTTCATGTTTGATTTAACTAGTCGGTGTACGTTAAATAGTGTCATAACATGGTATCACCGAGCAAGGAAATGGAATCAGACGGCAATCCCAATATTAATTGGAACAAAGTTCGATGATTTCATCCAACTCCCCATAGATTTGCAATGGACAATTGCAAGTCAGGCAAGAGCATATGCAAAGGCACTAAACGCAACGTTGTTCTTTTCGAGTGCAACATACAACATAAACGTGAACAAGATCTTCAAATTCATAACGGCCAAGCTCTTCGACTTACCTTGGACAGTGGAGCGCAATCTGACCATCGGAGAGCCCATCATTGATTTC
>Pyrco_DAP_Chr11v0.1_28429.1
ATGAAACTGCAGCTTTGTCGAAAAATTGTTCACGTTAATTTTAGGTGGTGCATACTCGACCGGGTTTCGATTTTCCGGGAGTTTTTCAGATTCATCTGGGACAGGTTTCTTGTTTGTTCGATAGGGAAGCCGGCGGCCAGGTACCGGAGATTGCCCAGCGGAGCTATCTCGCCGCCACCGGAAGTTTTGGAGGGAGTTATGGTGGCAGACAACCCCACAAGTACTAGTTGTAACGTGTATGAGACGGATGCGGATTTGGTGAGCTTAAAGATCAGTTTGCTGGGTGATTGCCAGATTGGAAAGACAAGTTTTATGAGCAAATATGTTGGGGATGAGCAAGAAGATAGATATTTGCAGATGGCAGGAGTAAATTTGATGGATAAGACGTTGATTGTTCAAGGCGCTCGGATTTCGTTTAGCATTTGGGATGTCGGAGGTGACCATAGTTCGATAGATCATGTTCCAATAGCCTGTAAAGATGCAGTAGCAATTTTGTTCATGTTTGATCTTACTAGTAGGTGCACACTAAACAGTGTTATTGGATGGTACAGTCAAGCAAGAAAATGGAACCAGACAGCAATTCCCATACTAATTGGGACCAAATTTGATGATTTTGTGAGACTTCCTCCAGATCTGCAATGGACAATTATAACCCAGGCCAGGGCTTATGCAAAGGCTATGAAGGCGACCCTTTTCTTCTCGAGTGCAACCCACAACATCAATGTGAACAAGATCTTCAAATTTATCTTGGCCAAGCTTTTTAATTTGCCATGGAAAGTAGAGAGAAATTTGAATATTGGAGAGCCAATCATCGATTAT
>Pyrco_DAP_Chr11v0.1_28460.1
ATGAAACTGCAGCTTTGTCGAAAAATTGTTCACGTTAATTTTAGGTGGTGCATACTCGACCGGGTTTCGATTTTCCGGGAGTTTTTCAGATTCATCTGGGACAGGTTTCTTGTTTGTTCGATAGGGAAGCCGGCGGCCAGGTACCGGAGATTGCCCAGCGGAGCTATCTCGCCGCCACCGGAAGTTTTGGAGGGAGTTATGGTGGCGGACAACCCCACAAGTACTAGTTGTAACGTGTATGAGACGGATGCGGATTTGGTGAGCTTGAAGATCAGTTTGCTGGGTGATTGCCAGATTGGAAAGACAAGTTTTATGAGCAAATATGTTGGGGATGAGCAAGAAGATAGATATTTGCAGATGGCAGGAGTAAATTTGATGGATAAGACGTTGATTGTTCAAGGCGCTCGGATTTCGTTTAGCATTTGGGATGTCGGAGGTGACCATAGTTCGATAGATCATGTTCCAATAGCCTGTAAAGATGCAGTAGCAATTTTGTTCATGTTTGATCTTACTAGTAGGTGCACACTAAACAGTGTTATTGGATGGTACAGTCAAGCAAGAAAATGGAACCAGACAGCAATTCCCATACTAATTGGGACCAAATTTGATGATTTTGTGAGACTTCCTCCAGATCTGCAATGGACAATTATAACCCAGGCCAGGGCTTATGCAAAGGCTATGAAGGCGACCCTTTTCTTCTCGAGTGCAACCCACAACATCAATGTGAACAAGATCTTCAAATTTATCTTGGCCAAGCTTTTTAATTTGCCATGGAAAGTAGAGAGAAATTTGAATATTGGAGAGCCAATCATCGATTAT
>Pyrco_DAP_Chr17v0.1_44249.1
ATGAAACGCCACTTCAGCCTCAGGAGAAGAGTTAAACGCCGCGTCTTGGTCCTCCGCCGCGTCATGGACCGGCTGCTCATGTGTTGTTTAGGAAAGCCGGTCCAGTACAGTATGCTGCCCATTTCGGCCGCCATGTCGTCGGCGAACGACACCCCTTCCACTTGTGCTTCTTCGTCGCCGTCCTCGAAATCAAGGGACCTCACCTGTCATCACCTTCATCGGAACAAGAGTAGCCACCGTGTTAGCAGCTCCGATTTAGTGCCGTTGAAGATCAGCCTCCTGGGAGATAGCCAGATTGGAAAAACTAGCTTTGTGGTAAAGTATGTAGGAGATGATGAGAAGGAAGAGGGAGGAGAGACGGACACCACCGGATTAAATTCGATGGATAAGACTTTGTTGGTCGGTGGTGCACGGATTTCCTATAGCATTTGGGAAGTTGGAGGTGATGTAAAATCCCAGGATAATATTCCTGTTGCTTGCAAGGATTCCACGGCAATCCCAATATTAATTGGAACAAAGTTCGATGAGTTCATCCAACTCCCCATAGATTTGCAATGGACAATTGCAAGTCAGGCAAGAGCATATGCAAAGGCACTAAACGCAACGTTGTTCTTTTCGAGTGCAACATACAACATAAACGTGAACAAGATCTTCAAATTCATAACGGCCAAGCTCTTCGACTTACCTTGGACAGTGGAGCGCAATCTGACCATCGGAGAGCCCATCATTGACTTC
>Pyrco_DAP_Chr3v0.1_07137.1
ATGACACAGCTTTGTCGAAAAATTGTTCACGTTAATTTTAGGTGGTGCATAGTCGACCGGGTTCCGGTTATCCGGGAGTTTTTCAGATTCATCTGGGACAGGTTTCTTGTTTGTTCCATAGGGAAACCGGCGGTCAGGTACCGGAGATTGCCCCTCAGAGCTTTCTCGCCGCCACCGGAAGTTTTGGAGGGTGTTTTGGCGGTGGACAACCCCACAAGTAGTAGTCTTAACGTGTATGAGACAGATGCGGATTTGGTGAGCTTGAAGATCAGTTTGCTGGGTGATTGCCAGATTGGAAAGACAAGTTTTATGAGCAAATATGTTGGGCATGAGCAAGAACATAGCTATCTGCAGATGGCTGGAGTAAATTTAATGGATAAAACATTGATTGTTCAAGGCGCTCGGATTTCGTTTAGCATGTGGGATGTGGGAGGCAACCAGAGTTCGATAGATCATGTTCCAATCGCCTGTAAAGATGCAGTAGCAATTTTGTTCATGTTTGATCTTACTAGTCGGCGCACGCTAAACAGTGTTATTGGATGGTACAGTCTAGCAAGAAAATGGAACCAGACAGCAATTCCCATACTAATTGGGACTAAATTTGATGATTTTGTGAGACTTCCCCCAGATCTGCAATGGACAATTGTAACCCAGGCCAGGGCTTATGCAAAGGCTATAAAGGCGACCCTTTTCTTCTCAAGTGCAACCCACAACATCAATGTGAACAAGGTCTTCAAATTTATCTTGGCCAAGCTTTTTAACTTGCCTTGGAAAATACAGAGAAATTTGAATATTGGCGAGCCAATCATCGATTAT
>Pyrco_DAP_Chr9v0.1_21422.1
ATGGTACACCACTTCAGCCTCAGGAGAAGAGTTAGACGCCGCGTCTTCGTCCTCCGCCGCTGCATCCGCCGCGTCATGGACCGGCTGCTCATGTGTTGTTTAGGAAAGCCAGTCCGGTACAGGATGCTGCCCATTTCGGCCGCCATGTCCTCATCGAACGACACCCCTTCTTCCACTTTTGCGCCTTCGTCGCCGTCCTCGAAATCAAGGGACCTCACGTGTCATCAACTTCATCGTAACAAGAGTAGCCACCGTGATAGCAACTCGGATTTGGTGCCCTTAAAGATCAGCCTCTTGGGAGACAGCCAAATCGGAAAAACTAGCTTTGTGGTAAAGTACGTAGGAGATGATGAGAAGGAAGAGGGAGGAGAGACAGACACCGCAGGATTAAATTCCATGGATAAGACATTATTGGTCCGTGGTGCAAGGATTTCCTATAGTATTTGGGAAGTTGGAGGTGATGTAAAATCCCAGGATAATATTCCCGTTGCATGCAAGGACTCCGTAGCTATTTTGTTCATGTTTGATTTAACAAGTCGGTGTACGTTAAATAGTGTCATAACATGGTATCACCAAGCAAGGAAATGGAATCAGACGGCAATCCCAATATTAATTGGAACAAAGTTCGATGATTTCATCCAACTCCCTATAGATTTGCAATGGACAATTGCAAGTCAGGCAAGAGCATATGCAAAGGCCTTCAACGCGACGCTATTCTTTTCGAGTGCAACATACAACATAAACGTGAACAAGATCTTCAAATTCATAACGGCCAAGCTCTTCGACTTACCATGGACAGTGGAGCGCAATCTGACCATCGGAGAGCCCATCATCGATTTC
>Pyrco_BP1_004053.1
ATGATACGCCACTTCAGCCTCAGGAGAAGAGTTAAACGCCGCGTCTTGGTCCTCCGCCGCGTCATGGACCGGCTGCTCATGTGTTGTTTAGGAAAGCCGGTCCAGTACAGTATGCTGCCCATTTCGGCCGCCATGTCGTCGGCGAACGACACCCCTTCCACTTTTGGGTCTTCGTCGCCGTCCTCGAAATCAAGGGACCTCACGTGTCATCACCTTCATCGGAACAAGAGTAGCCACCGTGTTAGCAGCTCCGATTTAGTGCCGTTGAAGATCAGCCTCCTGGGAGATAGCCAGATTGGAAAAACTAGCTTTGTGGTAAAGTATGTAGGAGATGATGAGAAGGAAGAGGGAGGAGAGACGGACACCACCGGATTAAATTCGATGGATAAGACTTTGTTGGTCGGTGGTGCACGGATTTCCTATAGTATTTGGGAAGTTGGAGGTGATGTAAAATCCCAGGATAATATTCCTGTTGCTTGCAAGGATTCCGTAGCTATTTTGTTCATGTTTGATTTAACAAGTCGGTGTACGTTAAATAGTGTCATAACATGGTATCACCGAGCAAGGAAATGGAATCAGACGGCAATCCCAATATTAATTGGAACAAAGTTCGATGAGTTCATCCAACTCCCCATAGATTTGCAATGGACAATTGCAAGTCAGGCAAGAGCATATGCAAAGGCACTAAACGCAACGTTGTTCTTTTCGAGTGCAACATACAACATAAACGTGAACAAGATCTTCAAATTCATAACGGCCAAGCTCTTCGACTTACCTTGGACAGTGGAGCGCAATCTGACCATCGGAGAGCCCATCATTGACTTC
>Pyrco_BP1_007690.1
ATGACACAGCTTTGTCGAAAAATTGTTCACGTTAATTTTAGGTGGTGCATAGTCGACCGGGTTCCGGTTATCCGGGAGTTTTTCAGATTCATCTGGGACAGGTTTCTTGTTTGTTCGATAGGGAAACCGGCTGTCAGGTACCGGAGATTGCCCCTCGGCGCTTTCTCGCCGCCACCGGAAGTTTTGGAGGGTGTTTTGGCGGTGGACAACCCCACAAGTAGTAGTCTTAACGTGTATGAGACAGATGCGGATTTGGTGAGCTTGAAGATCAGTTTGCTGGGTGATTGCCAGATTGGAAAGACAAGTTTTATGAGCAAATATGTTGGGCATGAGCAAGAACATAGCTATCTGCAGATGGCTGGAGTAAATTTAATGGATAAAACATTGATTGTTCAAGGCGCTCGGATTTCGTTTAGCATGTGGGATGTGGGAGGCAACCAGAGTTCGATAGATCATGTTCCAATCGCCTGTAAAGATGCAGTAGCAATTTTGTTCATGTTTGATCTTACTAGTAGGCGCACGCTAAACAGTGTTATTGGATGGTACAGTCTAGCAAGAAAATGGAACCAGACAGCAATTCCCATACTAATTGGGACTAAATTTGATGATTTTGTGAGACTTCCCCCAGATCTGCAATGGACAATTGTAACCCAGGCCAGGGCTTATGCAAAGGCTATAAAGGCGACCCTTTTCTTCTCAAGTGCAACCCACAACATCAATGTGAACAAGGGGGAAAAAAAGATGGGGAATGATAAC
>Pyrco_BP1_014781.1
ATGGTACACCACTTCAGCCTCAGGAGAAGAGTTAGACGCCGCGTCTTCGTCCTCCGCCGCTGCATCCGCCGCGTCATGGACCGGCTGCTCATGTGTTGTTTAGGAAAGCCAGTCCGGTACAGGATGCTGCCCATTTCGGCCGCCATGTCCTCATCGAACGACACCCCTTCTTCCACTTTTGCGCCTTCGTCGCCGTCCTCGAAATCAAGGGACCTCACGTGTCATCAACTTCATCGTAACAAGAGTAGCCACCGTGATAGCAACTCGGATTTGGTGCCCTTAAAGATCAGCCTCTTGGGAGACAGCCAAATCGGAAAAACTAGCTTTGTGGTAAAGTACGTAGGAGATGATGAGAAGGAAGAGGGAGGAGAGACAGACACCGCAGGATTAAATTCCATGGATAAGACATTGTTGGTCCGTGGTGCAAGGATTTCCTATAGTATTTGGGAAGTTGGAGGTGATGTAAAATCCCAGGATAATATTCCCGTTGCATGCAAGGACTCCGTAGCTATTTTGTTCATGTTTGATTTAACAAGTCGGTGTACGTTAAATAGTGTCATAACATGGTATCACCAAGCAAGGAAATGGAATCAGACGGCAATCCCAATATTAATTGGAACAAAGTTCGATGATTTCATCCAACTCCCTATAGATTTGCAATGGACAATTGCAAGTCAGGCAAGAGCATATGCAAAGGCCTTCAACGCGACGCTATTCTTTTCGAGTGCAACATACAACATAAACGTGAACAAGATCTTCAAATTCATAACGGCCAAGCTCTTCGACTTACCATGGACAGTGGAGCGCAATCTGACCATCGGAGAGCCCATCATCGATTTC
>Pyrco_BP1_028243.1
ATGAAACTGCAGCTTTGTCGAAAAATTGTTCACGTTAATTTTAGGTGGTGCATACTCGACCGGGTTTCGATTTTCCGGGAGTTTTTCAGATTCATCTGGGACAGGTTTCTTGTTTGTTCAATAGGGAAGCCGGCGGCCAGGTACCGGAGATTGCCCAGCGGAGCTATCTCGCCCCCACCGGAAGTTTTGGAGGGAGTTATGGTGGCGGACAACCCCACAAGTACTAGTTGTAACGTGTATGAGACGGATGCGGATTTGGTGAGCTTGAAGATCAGTTTGCTGGGTGATTGCCAGATTGGAAAGACAAGTTTTATGAGCAAATATGTTGGGGATGAGCAAGAAGATAGATATTTGCAGATGGCAGGAGTAAATTTGATGGATAAGACGTTGATTGTTCAAGGCGCTCGGATTTCGTTTAGCATTTGGGATGTCGGAGGTGACCATAGTTCGATAGATCATGTTCCAATAGCCTGTAAAGATGCAGTAGCAATTTTGTTCATGTTTGATCTTACTAGTAGGTGCACACTAAACAGTGTTATTGGATGGTACAGTCAAGCAAGAAAATGGAACCAGACAGCAATTCCCATACTAATTGGGACCAAATTTGATGATTTTGTGAGACTTCCTCCAGATCTGCAATGGACAATTATAACCCAGGCCAGGGCTTATGCAAAGGCCATGAAGGCGACCCTTTTCTTCTCGAGTGCAACCCACAACATCAATGTGAACAAGATCTTCAAATTTATCTTGGCTAAGCTTTTTAACTTGCCATGGAAAGTAGAGAGAAATTTGAATATTGGAGAGCCAATCATCGATTAT
>Pyrco_BP_DH_03g15700
ATGACACAGCTTTGTCGAAAAATTGTTCACGTTAATTTTAGGTGGTGCATAGTCGACCGGGTTCCGGTTATCCGGGAGTTTTTCAGATTCATCTGGGACAGGTTTCTTGTTTGTTCGATAGGGAAACCGGCGGTCAGGTACCGGAGATTGCCCCTCGGAGCTTTCTCGCCGCCACCGGAAGTTTTGGAGGGTGTTTTGGCGGTGGACAACCCCACAAGTAGTAGTCTTAACGTGTATGAGACAGATGCGGATTTGGTGAGCTTGAAGATCAGTTTGCTGGGTGATTGCCAGATTGGAAAGACAAGTTTTATGAGCAAATATGTTGGGCATGAGCAAGAACATAGCTATCTGCAGATGGCTGGAGTAAATTTAATGGATAAAACATTGATTGTTCAAGGCGCTCGGATTTCGTTTAGCATGTGGGATGTGGGAGGCAACCAGAGTTCGATAGATCGATGTTCCAATCGCCTG
>Pyrco_BP_DH_09g02990
ATGGTACACCACTTCAGCCTCAGGAGAAGAGTTAGACGCCGCGTCTTCGTCCTCCGCCGCTGCATCCGCCGCATCATGGACCGGCTGCTCATGTGTTGTTTAGGAAAGCCAGTCCGGTACAGGATGCTGCCCATTTCGGCCGCCATGTCCTCATCGAACGACACCCCTTCTTCCACTTTTGCGCCTTCGTCGCCGTCCTCGAAATCAAGGGACCTCACGTGTCATCAACTTCATCGTAACAAGAGTAGCCACCGTGATAGCAACTCGGATTTGGTGCCCTTAAAGATCAGCCTCTTGGGAGACAGCCAAATCGGAAAAACTAGCTTTGTGGTAAAGTACGTAGGAGATGATGAGAAGGAAGAGGGAGGAGAGACAGACACCGCAGGATTAAATTCCATGGATAAGACATTGTTGGTCCGTGGTGCAAGGATTTCCTATAGTATTTGGGAAGTTGGAGGTGATGTAAAATCCCAGGATAATATTCCCGTTGCATGCAAGGACTCCGTAGCTATTTTGTTCATGTTTGATTTAACAAGTCGGTGTACGTTAAATAGTGTCATAACATGGTATCACCAAGCAAGGAAATGGAATCAGACGGCAATCCCAATATTAATTGGAACAAAGTTCGATGATTTCATCCAACTCCCTATAGATTTGCAATGGACAATTGCAAGTCAGGCAAGAGCATATGCAAAGGCCTTCAACGCGACGCTATTCTTTTCGAGTGCAACATACAACATAAACGTGAACAAGATCTTCAAATTCATAACGGCCAAGCTCTTCGACTTACCATGGACAGTGGAGCGCAATCTGACCATCGGAGAGCCCATCATCGATTTC
>Pyrco_BP_DH_11g19630
ATGAAACTGCAGCTTTGTCGAAAAATTGTTCACGTTAATTTTAGGTGGTGCATACTCGACCGGGTTTCGATTTTCCGGGAGTTTTTCAGATTCATCTGGGACAGGTTTCTTGTTTGTTCAATAGGGAAGCCGGCGGCCAGGTACCGGAGATTGCCCAGCGGAGCTATCTCGCCCCCACCGGAAGTTTTGGAGGGAGTTATGGTGGCGGACAACCCCACAAGTACTAGTTGTAACGTGTATGAGACGGATGCGGATTTGGTGAGCTTGAAGATCAGTTTGCTGGGTGATTGCCAGATTGGAAAGACAAGTTTTATGAGCAAATATGTTGGGGATGAGCAAGAAGATAGATATTTGCAGATGGCAGGAGTAAATTTGATGGATAAGACGTTGATTGTTCAAGGCGCTCGGATTTCGTTTAGCATTTGGGATGTCGGAGGTGACCATAGTTCGATAGATCATGTTCCAATAGCCTGTAAAGATGCAGTAGCAATTTTGTTCATGATCGATCTTACTAGTAGGTGCACACTAAACAGTGTTATTGGATGGTACAGTCAAGCAAGAAAATGGAACCAGACAGCAATTCCCATACTAATTGGGACCAAATTTGATGATTTTGTGAGACTTCCTCCAGATCTGCAATGGACAATTATAACCCAGGCCAGGGCTTATGCAAAGGCCATGAAGGCGACCCTTTTCTTCTCGAGTGCAACCCACAACATCAATGTGAACAAGATCTTCAAATTTATCTTGGCTAAGCTTTTTAACTTGCCATGGAAAGTAGAGAGAAATTTGAATATTGGAGAGCCAATCATCGATTAT
>Pruav_sc0000089.1_g030.1.mk
ATGACACAACTTTGCAGAAAAATTGTTCACGTCAATCTGCGCTGGAACATATTCGACCGGGTTTCGATTATTCGGGAGTTTTTCAAGTTCATCTGGGACAGGTTTCTGGTTTGTTCCATAGGGAAGCCGGCGATCAAGTATCAGAGATTGCCCCTGGGGACGACGTTGTCGCCTCCCCCGGAAGCCGTAGAGGGGGTTTTAGTAGTGGACAACCCCGCCACTACAAGCTGTAAGGTGTATGAGACTGATGCAGATTTGGTGAGCTTGAAGGTCAGCTTGTTGGGTGATTGCCAGATTGGAAAGACAAGCTTTATGAGCAAATATGTTGGGGATGAGCAGGAACAGAGGTATTTGCAGATGACAGGGGTGACTTTAATGGATAAGACACTGATTGTTCAAGGAGCTCGGATTTCATTTAGTCTATGGGATGTAGGAGGTGACCAGAGTTCAATGGATCATGTTCCAATCGCCTGTAAAGATGCCGTAGCAATTTTTTTCATGTTTGATCTTACCAGTAGATGCACACTAAACAGCTCCTACTTTCTGTTGCAGACAGCAATTCCCATACTAATTGGGACAAAATTCGATGATTTTGTAAGACTTCCCCCTGATCTGCAATGGACAATCGTGACCCAGGCCAGGGCTTATGCAAAGGCTATGAAGGCGACCCTTTTCTTCTCAAGTGCAACCCACAACATCAACGTGAACAAGATCTTCAAGTTCATCTTGGCCAAGCTTTTTAACCTGCCATGGAAAGTAGAGAGGAATTTGAATATTGGAGAGCCCATCATCGATTAC
>Pruav_sc0001073.1_g130.1.mk
ATGGTGCACCACCACTTCACCCTCAGGCGAAGAGTTAAACGCCGCGTTACGTTGCTCCGCCGCTGCATTAAACGTGTCATGGATCGGCTGCTCATGTCTTGCCTAGGAAAGCCAGTCCGGTACCGGATGTTGCCAGTTTCCGCCGTTATGTCCCCGAATCAAACCCCTTCTTCCACTTTCGCGCCGTCATCGTCACCGTCTTCGAAATCAAGGGAGCTCCTCTGTCGTCCTCACCATCAAAACAAGAGTGCTAGCCGTCGTCAGAACCCGGAATCCAAGGACGATTTGGTAGCCTTGAAGATCAGCCTCTTGGGGGACAGCCAAATTGGAAAGACTAGCTTTTTGGTAAAGTATGTAGGGGATGACGAGAAGGAAGAGGGAGGAGAGACAGAGGCGACAGGATTAAATTTGATGGATAAGACATTGTTGGTCAGCGGTGCACGTATATCCTATAGTATTTGGGAAGTTGGAGGTGATTTAAAATCCCAGGATAATATTCCGGTTGCTTGCAAGGACTCTGTAGCTATTTTTGTCATAACATGGTATCACCAAGCAAGGAAATGGAATCAGACAGCAATCCCAATATTAATTGGAACAAAGTTTGATGATTTCATCCAACTCCCCATTGATTTGCAATGGACAATTGCAAGTCAGGCAAGAGCATATGCAAAGGCCCTCAACGCAACACTCTTCTTTTCGAGTGCAACTTACAACATAAACGTGAACAAAATCTTCAAATTCATAACGGCCAAGCTCTTCGACTTGCCATGGACCGTGGAGCGCAATCTCACCATTGGAGAGCCTATTATTGATTTC
>Pyrusco11g008800.1
ATGAAACTGCAGCTTTGTCGAAAAATTGTTCACGTTAATTTTAGGTGGTGCATACTCGACCGGGTTTCGATTTTCCGGGAGTTTTTCAGATTCATCTGGGACAGGTTTCTTGTTTGTTCGATAGGGAAGCCGGCGGCCAGGTACCGGAGATTGCCCAGCGGAGCTATCTCGCCGCCACCGGAAGTTTTGGAGGGAGTTATGGTGGCGGACAACCCCACAAGTACTAGTTGTAGCGTGTATGAGACGGATGCGGATTTGGTGAGCTTGAAGATCAGTTTGCTGGGTGATTGCCAGATTGGAAAGACAAGTTTTATGAGCAAATATGTTGGGGATGAGCAAGAAGATAGATATTTGCAGATGGCAGGAGTAAATTTGATGGATAAGACGTTGCTTGTTCAAGGCGCTCGGATTTCGTTTAGCATTTGGGATGTCGGAGGTGACCATAGTTCGATAGATCATGTTCCAATAGCCTGTAAAGATGCAGTAGCAATTTTGTTCATGTTTGATCTTACTAGTAGGTGCACACTAAACAGTGTTATTGGATGGTACAGTCAAGCAAGAAAATGGAACCAGACAGCAATTCCCATACTAATTGGGACCAAATTTGATGATTTTGTGAGACTTCCTCCAGATCTGCAATGGACAATTATAACCCAGGCCAGGGCTTATGCAAAGGCTATGAAGGCGACCCTTTTCTTCTCGAGTGCAACCCACAACATCAATGTGAACAAGATCTTCAAATTTATCTTGGCCAAGCTTTTTAACTTGCCATGGAAAGTAGAGAGAAATTTGAATATCGGAGAGCCAATCATTGATTAT
>Pyrusco17g005870.1
ATGATACGCCACTTCAGCCTCAGGAGAAGAGTTAAACGCCGCGTCTTGGTCCTCCGCCGCGTCATGGACCGGCTGCTCATGTGTTGTTTAGGAAAGCCGGTCCAGTACAGTATGCTGCCCATTTCGGCCGCCATGTCGTCGGTGAACGACACCCCTTCCACTTTTGGGTCTTCGTCGCCGTCCTCGAAATCAAGGGACCTCACGTGTCATCACCTTCATCGGAACAAGAGTAGCCACCGTGTTAGCAGCTCCGATTTAGTGCCGTTGAAGATCAGCCTCCTGGGAGATAGCCAGATTGGAAAAACTAGCTTTGTGGTAAAGTATGTAGGAGATGATGAGAAGGAAGAGGGAGGAGAGACGGACACCACCGGATTAAATTCGATGGATAAGACTTTGTTGGTCGGTGGTGCACGGATTTCCTATAGTATTTGGGAAGTTGGAGGTGATGTAAAATCCCAGGATAATATTCCTGTTGCTTGCAAGGATTCCGTAGCTATTTTGTTCATGTTTGATTTAACAAGTCGGTGTACGTTAAATAGTGTCATAACATGGTATCACCGAGCAAGGAAATGGAATCAGACGGCAATCCCAATATTAATTGGAACAAAGTTCGATGAGTTCATCCAACTCCCCATAGATTTGCAATGGACAATTGCAAGTCAGGCAAGAGCATATGCAAAGGCACTAAACGCAACGTTGTTCTTTTCGAGTGCAACATACAACATAAACGTGAACAAGATCTTCAAATTCATTACGGCCAAGCTCTTCGACTTACCTTGGACAGTGGAGCGCAATCTGACCATCGGAGAGCCCATCATTGACTTC
>Pyrusco3g010860.1
ATGACACAGCTTTGTCGAAAAATTGTTCACGTTAATTTTAGGTGGTGCATAGTCGACCGGGTTCCGGTTATCCGGGAGTTTTTCAGATTCATCTGGGACAGGTTTCTTGTTTGTTCGATAGGGAAACCGGCGGTCAGGTACCGGAGATTGCCCCTCGGAGCTTTCTCGCCGCCACCGGAAGTTTTGGAGGGTGTTTTGGCGGTGGACAACCCCACAAGTAGTAGTCTTAACGTGTATGAGACAGATGCGGATTTGGTGAGCTTGAAGATCAGTTTGCTGGGTGATTGCCAGATTGGAAAGACAAGTTTTATGAGCAAATATGTTGGGCATGAGCAAGAACATAGCTATCTGCAGATGGCTGGAGTAAATTTAATGGATAAAACATTGATTGTTCAAGGCGCTCGGATTTCGTTTAGCATGTGGGATGTGGGAGGCAACCAGAGTTCGATAGATCATGTTCCAATCGCCTGTAAAGATGCAGTAGCAATTTTGTTCATGTTTGATCTTACTAGTAGGCGCACGCTAAACAGTGTTATTGGATGGTACAGTCTAGCAAGAAAATGGAACCAGACAGCAATTCCCATACTAATTGGGACTAAATTTGATGATTTTGTGAGACTTCCCCCAGATCTGCAATGGACAATTGTAACCCAGGCCAGGGCTTATGCAAAGGCTATAAAGGCGACCCTTTTCTTCTCAAGTGCAACCCACAACATCAATGTGAACAAGGTCTTCAAATTTATCTTGGCCAAGCTTTTTAACTTGCCTTGGAAAATACAGAGAAATTTGAATATTGGCGAGCCAATCATCGATTAT
>Pyrbe_008848
ATGAAACTGCAGCTTTGTCGAAAAATTGTTCACGTTAATTTTAGGTGGTGCATACTCGACCGGGTTTCGATTTTCCGGGAGTTTTTCAGATTCATCTGGGACAGGTTTCTTGTTTGTTCGATAGGGAAGCCGGCGGCCAGGTACCGGAGATTGCCCAGCGGAGCTATCTCGCCGCCACCGGAAGTTTTGGAGGGAGTTATGGTGGCGGACAACCCCACAAGTACTAGTTGTAGCGTGTATGAGACGGATGCGGATTTGGTGAGCTTGAAGATCAGTTTGCTGGGTGATTGCCAGATTGGAAAGACAAGTTTTATGAGCAAATATGTTGGGGATGAGCAAGAAGATAGATATTTGCAGATGGCAGGAGTAAATTTGATGGATAAGACGTTGATTGTTCAAGGCGCTCGGATTTCGTTTAGCATTTGGGATGTCGGAGGTGACCATAGTTCGATGGATCATGTTCCAATAGCCTGTAAAGATGCAGTAGCAATTTTGTTCATGTTTGATCTTACTAGTAGGTGCACACTAAACAGTGTTATTGGATGGTACAGTCAAGCAAGAAAATGGAACCAGACAGCAATTCCCATACTAATTGGGACCAAATTTGATGATTTTGTGAGACTTCCTCCAGATCTGCAATGGACAATTATAACCCAGGCCAGGGCTTATGCAAAGGCTATGAAGGCGACCCTTTTCTTCTCGAGTGCAACCCACAACATCAATGTGAACAAGATCTTCAAATTTATCTTGGCCAAGCTTTTTAACTTGCCATGGAAAGTAGAGAGAAATTTGAATATCGGAGAGCCAATAATCGATTAT
>Pyrbe_036559
ATGACACAGCTTTGTCGAAAAATTGTTCACGTTAATTTTAGGTGGTGCATAGTCGACCGGGTTCCGGTTATCCGGGAGTTTTTCAGATTCATCTGGGACAGGTTTCTTGTTTGTTCGATAGGGAAGCCGGCGGTTAGGTACCAGAGATTGCCCCTCGGAGCTTTCTCGCCGCCACCGGAAGTTTTGGAGGGTGCTTTGGTGGTGGACAACCCCACAAGTAGTAGCCTTAACGTCTATGAGACGGATGCGGATTTGGTGAGCTTGAAGATCAGTTTGCTGGGTGATTGCCAGATTGGAAAGACAAGTTTTATGAGCAAATATGTTGGGGATGAGCAAGAAGATAGATATTTGCAGATGGCAGGAGTAAATTTGATGGATAAGACGTTGATTGTTCAAGGCGCTCGGATTTCGTTTAGCATTTGGGATGTCGGAGGTGACCATAGTTCGATGGATCATGTTCCAATAGCCTGTAAAGATGCAGTAGCAATTTTGTTCATGTTTGATCTTACTAGTAGGCGCACGCTAAACAGTGTTATTGGATGGTACAGTCAAGCAAGAAAATGGAACCAGACAGCAATTCCCATACTAATTGGGACTAAATTTGATGATTTTGTGAGACTTCCCCCAGACCTGCAATGGACAATTGTAACCCAGGCCAGGGCTTATGCAAAGGCTATAAGGGCGACCCTTTTCTTCTCAAGTGCAACCCACAACATCAATGTGAACAAGGTCTTCAAATTTATCTTGGCCAAGCTTTTTAACTTGCCTTGGAAAATACAGAGAAATTTGAATATTGGCGAGCCAATCATCGATTAT
>Pyrbe_054334
ATGGTACACCACTTCAGCCTCAGGAGAAGAGTTAGACGCCGCGTCTTCGTCCTCCGCCGCTGCATCCGCCGCGTCATGGACCGGCTGCTCATGTGTTGTTTAGGAAAACCAGTCCGGTACAGGATGCTGCCCATTTCGGCCGCCATGTCCTCATCGAACGACACCCCTTCTTCCACTTTTGCGCCTTCGTCGCCGTCCTCGAAATCAAGGGACCTCACGTGTCATCAACTTCATCGTAACAAGAGTAGCCACCGTGATAGCAACTCGGATTTGGTGCCCTTAAAGATTAGCCTCTTGGGAGACAGCCAAATCGGAAAAACTAGCTTTGTGGTAAAGTACGTAGGAGATGATGAGAAGGAAGAGGGAGGAGAGACAGACACCGCAGGATTAAATTCCATGGATAAGACATTGTTGGTCCGTGGTGCAAGGATTTCCTATAGTATTTGGGAAGTTGGAGGTGATGTAAAATCCCAGGATAATATTCCAGTTGCATGCAAGGACTCCGTAGCTATTTTGTTCATGTTTGATTTAACAAGTCGGTGTACGTTAAATAGTGTCATAACATGGTATCACCAAGCAAGGAAATGGAATCAGACGGCAATCCCAATATTAATTGGAACAAAGTTCGATGATTTCATCCAACTCCCTATAGATTTGCAATGGACAATTGCAAGTCAGGCAAGAGCATATGCAAAGGCCTTCAACGCGACGCTATTCTTTTCGAGTGCAACATACAACATAAACGTGAACAAGATCTTCAAATTCATAACGGCCAAGCTCTTCGACTTACCATGGACAGTGGAGCGCAATCTGACCATCGGAGAGCCCATCATCGATTTC
>Pyrpy_N_03g1933.1
ATGACACAGCTTTGTCGAAAAATTGTTCACGTTAATTTTAGGTGGTGCATAGTCGACCGGGTTCCGGTTATCCGGGAGTTTTTCAGATTCATCTGGGACAGGTTTCTTGTTTGTTCGATAGGGAAGCCGGCGGTTAGGTACCAGAGATTGCCCCTCGGAGCTTTCTCGCCGCCACCGGAAGTTTTGGAGGGTGCTTTGGTGGTGGACAACCCCACAAGTAGTAGCCTTAACGTCTATGAGACGGATGCGGATTTGGTGAGCTTGAAGATCAGTTTGCTGGGTGATTGCCAGATTGGAAAGACAAGTTTTATGAGCAAATATGTTGGGCATGAGCAAGAACATAGCTATCTGCAGATGGCAGGAGTAAATTTAATGGATAAAACATTGATTGTTCAAGGCGCTCGGATTTCGTTTAGCATGTGGGATGTGGGAGGCAACCAGAGTTCGTTAGATCATGTTCCAATCGCCTGTAAAGATGCAGTAGCAATTTTGTTCATGTTTGATCTTACTAGTAGGCGCACGCTAAACAGTGTTATTGGATGGTACAGTCAAGCAAGAAAATGGAACCAGACAGCAATTCCCGTACTAATTGGGACTAAATTTGATGATTTTGTGAGACTTCCCCCAGACCTGCAATGGACAATTGTAACCCAGGCCAGGGCTTATGCAAAGGCTATAAAGGCGACCCTTTTCTTCTCAAGTGCAACCCACAACATCAATGTGAACAAGGTCTTCAAATTTATCTTGGCCAAGCTTTTTAACTTGCCTTGGAAAATACAGAGAAATTTGAATATTGGCGAGCCAATCATCGATTAT
>Pyrpy_N_09g0829.1
ATGGTACACCACTTCAGCCTCAGGAGAAGAGTTAGACGCCGCGTCTTCGTCCTCCGCCGCTGCGTCCGCCGCGTCATGGACCGGCTGCTCATGTGTTGTTTAGGAAAGCCAGTCCGGTACAGGATGCTGCCCATTTCGGCCGCCATGTCCTCATCGAACGACACCCCTTCTTCCACTTTTGCGCCTTCGTCGCCGTCCTCGAAATCAAGGGACCTCACGTGTCATCAACTTCATCGTAACAAGAGTAGCCACCGTGATAGCAACTCGGATTTGGTGCCCTTAAAGATCAGCCTCTTGGGAGACAGCCAAATCGGAAAAACTAGCTTTGTGGTAAAGTACGTAGGAGATGATGAGAAGGAAGAGGGAGGAGAGACAGACACCGCGGGATTAAATTCCATGGATAAGACATTGTTGGTCCGTGGTGCAAGGATTTCCTATAGTATTTGGGAAGTTGGAGGTGATGTAAAATCCCAGGATAATATTCCCGTTGCATGCAAGGACTCCGTAGCTATTTTGTTCATGTTTGATTTAACAAGTCGGTGTACGTTAAACAGTGTCATAACATGGTATCACCAAGCAAGGAAATGGAACCAGACGGCAATCCCAATATTAATTGGAACAAAGTTCGATGATTTCATCCAGCTCCCTATAGATTTGCAATGGACAATTGCAAGTCAGGCAAGAGCATATGCAAAGGCCTTCAACGCGACGCTATTCTTTTCGAGTGCAACATACAACATAAACGTGAACAAGATCTTCAAATTCATAACGGCCAAGCTCTTCGACTTACCATGGACAGTGGAGCGCAATCTGACCATCGGAGAGCCCATCATCGATTTC
>Pyrpy_N_11g1902.1
ATGAAACTGCAGCTTTGTCGAAAAATTGTTCACGTTAATTTTAGGTGGTGCATACTCGACCGGGTTTCGATTTTCCGGGAGTTTTTCAGATTCATCTGGGACAGGTTTCTTGTTTGTTCGATAGGGAAGCCGGCGGCCAGGTACCGGAGATTGCCCAGCGGAGCTATCTCGCCGCCACCGGAAGTTTTGGAGGGAGTTATGGTGGCGGACAACCCCACAAGTACTAGTTGTAGCGTGTATGAGACGGATGCGGATTTGGTGAGCTTGAAGATCAGTTTGCTGGGTGATTGCCAGATTGGAAAGACAAGTTTTATGAGCAAATATGTTGGGGATGAGCAAGAAGATAGATATTTGCAGATGGCAGGAGTAAATTTGATGGATAAGACGTTGATTGTTCAAGGCGCTCGGATTTCGTTTAGCATTTGGGATGTCGGAGGTGACCATAGTTCGATGGATCATGTTCCAATAGCCTGTAAAGATGCAGTAGCAATTTTGTTCATGTTTGATCTTACTAGTAGGTGCACACTAAACAGTGTTATTGGATGGTACAGTCAAGCAAGAAAATGGAACCAGACAGCAATTCCCATACTAATTGGGACCAAATTTGATGATTTTGTGAGACTTCCTCCAGATCTGCAATGGACAATTATAACCCAGGCCAGGGCTTATGCAAAGGCTATGAAGGCGACCCTTTTCTTCTCGAGTGCAACCCACAACATCAATGTGAACAAGATCTTCAAATTTATCTTGGCCAAGCTTTTTAACTTGCCATGGAAAGTAGAGAGAAATTTGAATATCGGAGAGCCAATCATCGATTAT
>Pyrpy_N_17g0855.1
ATGATACGCCACTTCAGCCTCAGGAGAAGAGTTAAACGCCGCGTCTTGGTCCTCCGCCGCGTCATGGACCGGCTGCTCATGTGTTGTTTAGGAAAGCCGGTCCAGTACAGTATGCTGCCCATTTCGGCCGCCATGTCGTCGGCGCACGACACCCCTTCCACTTTTGGGTCTTCGTCGCCGTCCTCGAAATCAAGGGACCTCACCTGCCATCACCTTCATCGGAACAAGAGTAGCCACCGTGTTAGCAGCTCCGATTTAGTGCCGTTGAAGATCAGCCTCCTGGGAGATAGCCAGATTGGAAAAACTAGCTTTGTGGTAAAGTATGTAGGAGATGATGAGAAGGAAGAGGGAGGAGAGACGGACACCACCGGATTAAATTCGATGGATAAGACTTTGTTGGTCGGTGGTGCACGGATTTCCTATAGTATTTGGGAAGTTGGAGGTGATGTAAAATCCCAGGATAATATTCCTGTTGCTTGCAAGGATTCCGTAGCTATTTTGTTCATGTTTGATTTAACAAGTCGGTGTACGTTAAATAGTGTCATAACATGGTATCACCGAGCAAGGAAATGGAATCAGACGGCAATCCCCATATTAATTGGAACAAAGTTCGATGAGTTCATCCAACTCCCCATAGATTTGCAATGGACAATTGCAAGTCAGGCAAGAGCATATGCAAAGGCACTAAACGCAACGTTGTTCTTTTCGAGTGCAACATACAACATAAACGTGAACAAGATCTTCAAATTCATAACGGCCAAGCTCTTCGACTTACCTTGGACAGTGGAGCGCAATCTGACCATCGGAGAGCCCATCATTGACTTC
>Rosch_v2.0_Chr2g0159641
ATGGTCCAGTACACCCTCCGGCGAAGAGTTCACCGTCGCGTTTTGGTTCTCCGCCGTTGCATTCGACACGTCATGGATAGGATTATTACTTGCTGTTTAGGAAAGCCGGTTCACTACCGGATGCTGCCGATTTCGGTTATGACTCCTCCTTCCGGCTCTATCGCCAGCCCTGACACTGCTGTCAAGGCCGTCCGGCGTCAGAAGTCGTCGGCTGCTACGAGTGGTCGGGAAAGCGTAGACTCCAACTTGGTCTCATTGAAGATTAGTCTGTTAGGGGATAGCCAAATCGGAAAGACGAGCTTTTTGGTAAAGTACGTGGGAGATGATGAGAAAGAAGGAGAGCCACAGACTACAGGGTTGAATTTCATGGATAAAACTCTAATCATCAGAGATGCTCGGATTTCGTATAGTATTTGGGAAGTTGGAGGTGATAAGAAATCCCAGGACAATATGCAGGTTGCTTGCATGGATTCCGTAGCAATTTTGTTCATGTTCGACTTGACAAGTCGTTGTACGTTAAATAGTATTCCAACATGGTATCACCGAGCCAGAAAATGGAATCAGACGGCAATCCCAATATTGATAGGAACAAAGTTCGATGACTTCATCCAGCTCCCATTAGATTTGCAATGGGCAATCGCGAGTCAGGCAAGAGCTTATGCAAAGGCATTCAACGCAACACTTTTCTTTTCCAGTGCAACCTACAACATAAATGTGAACAAGATCTTCAAATTCATCACAGCCAAGCTCTTTGACTTACCGTGGACCGTCGAGCGGAATCTGACCATTGGAGAGCCCATTATTGATTTC
>Rosch_v2.0_Chr5g0037931
ATGGCCAGAAGTATACGTGAAGCTATTGCAAAGATGACGCAACTGGTTTGCCGGAAAATAGTTCACATAAACTTCCGGTGGAGTGTTCTAGACAGGGTTTCGATTATCCGGGAGTTTTTCCGGTTCATTTGGGATAAAATTCTTGTCTGTTCGGTCGGGAGGCAAAGAATCCGGTACCGGAGATTGACAAGAGGAGAGTCTTCGTCGCCGCCGCCGGAGGCCATAGAAGCGGCTTTGCCGACGACGAGTAGTTATGAGTGTACGGATGAGGATTTGGTGAGGTTGAAGATCAGTTTGTTGGGTGATTGCCAGATTGGAAAGACAAGCTTTATGATTAAATATGTTGGGGATGAGCAAGAAGAACAAAGATGTTTGGAGATGACAGGAGTGAGTTTAATGGATAAAACATTGATGGTTCAAGGTGCTCGGATTTCCTGTAGTCTTTGGGACGTTGGAGGCGATAGGAGTTCGCTGGATCATGTTCCGATTGCCTGTAAAGATGCAGTGGCGATTCTGTTCATGTTTGATCTTACTAGTCGGTGTACGCTCAATAGTGTCGTTGGATGGTACAGTGAAGCAAGAAAATGGAATCAGACTGCAATTCCCATACTAATTGGGACAAAATTTGATGATTTTGTGAGACTTCCTCCAGATCTGCAATGGACAATTATTACCCAGGCGAGGGCTTACGCAAAAGCTATGAAGGCGACCCTTTTCTTCTCAAGTGCAACCCACAACATCAATGTGAACAAGATCTTCAAATTCATCTTGGCCAAGCTATTTAACTTGCCATGGAAGGTAGAGAGAAATTTGAATATTGGGGAGCCCATCATCGATTAT
>Rubch_LG03.2375
ATGGCCACAAGTATACGTGAAGCTATTGCAAAGATGACGCAACTGGTTTGTCGGAAAATCGTGCACATCAACTTCCGGTGGAGCATACTTGAACGGGTTTCGATTATCAGGGAGTTTTTCCGGTTCGTTTGGGATAGAATTCTTGTTTGTTCCGTTGGGAAGACCAGAATCCGGTACCGGAGATTGACACGTGGTGGGTCTTCCTCGCCGCCGCCGGAGGCCATAGAGGGGGTTTTACCGACGACGAGTGGTTGTGATGTTTATGAGAGTTCCGATGCGGATTTGGTGAGGTTGAAGATCAGCTTGTTGGGTGATTGCCAGATTGGGAAAACAACCTTTATGATCAAATACGTTGGGGATGAGCAGGAAGAACAAACATGTTTGGAGATGACAGGAGTGAATTTAATGGATAAAACATTGATGGTTCAAGGCGCTCGCATTTCCTTTAGCTTCTGGGATGTTGGAGGTGACAGAAATTCGCTTGATCATGTCCCGATTGCCTGTAAAGATGCAGTAGCGATTTTGTTCATGTTTGATCTTACTAGTCGGTGTACACTTAATAGTGTCGTTGGATGGTACAGCCAAGCAAGAAAATGGAACCAGACAGCGATTCCCATATTAATTGGGACAAAATTCGATGATTTTGTGAGACTTCCTCCAGATCTGCAATGGACAATTGTGACCCAGGCGAGGTCTTATGCAAGAGCTATGAAGGCGACCCTTTTCTTCTCTAGTGCAACCCACAACATCAATGTGAACAAGATCTTCAAATTCATCTTGGCCAAGCTATTTAACTTGCCATGGAAGTACTGTTTGGAAGAACAGAATGGTCATGGTTCTAGTTTCTTTTCTTCTCGTGGTGAAGAGAAGATGGCGACGGTTGAAAGGGGAGAGAGCGACGCCAGAGTCATAGGTGCAGATGGTGCCCAAATAAATTGGGTGGGTGTGCAGCAACGTTTGGTGGAGATGAGGTCTGGGCTCGACGAACAGCGGCGTGGCCTGAGTGTGATTCCGAGT
>Rubch_LG06.958
ATGGTCAACTACACCCTCCGGCGAAGAATCCGACGCCGTGTTTTGGTCCTCCGCCGCTGCATTCAACACGTCATGGATAGGATCCTCACCTGCTGCCTTGGGAAGCCGGTTCACTACCGGATGCTCCCCATTTCGGTTATGACTCCTCCTTCGGGCTCTGTCGCCGGCCCCAACTCCGCTGCTTCGACCACCGTCGTGCGTCAGAAGTCATCGGCGCCTCGCAGTGGTCGTGAAAGCGTAGACTCCGATTTGGTCGCCTTGAAGATTAGTCTCTTGGGGGACAGCCAAATCGGAAAGACGAGCTTTTTGGTGAAGTACGTAGGAGATGACGAGAAAGAAGAGGGGGAGCCACAGACCACAGGATTGAACTTGATGGATAAAACTCTAATGGTCAGAGATGCTCGGATTTCGTATAGTATTTGGGAAGTTGGAGGTGATACTAAATCACAGGACAATTTGCATGTTGCTTGCAAGGATTCCGTAGCGATTTTGTTCATGTTCGACTTGACGAGTCGGTGCACGTTGAATAGTATTCCAACATGGTATCACCGAGCAAGAAAATGGAACCAGACGGCAATCCCAATATTGATAGGAACAAAGTTCGATGACTTCATCCAACTCCCTTTAGATTTGCAATGGGCAATTGCAAGTCAGGCAAGAGCATATGCAAAGGCACTCAACGCAACACTTTTCTTTTCTAGTGCAACTTACAACATAAATGTGAACAAGATCTTCAAATTCATCACAGCCAAGCTATTCGACTTACCGTGGACTGTCGAGCGGAATCTGACCATCGGAGAGCCCATTATTGATTTC
>Ruboc_03_G19778
ATGGCCACAAGTATACGTGAAGCTATTGCAAAGATGACGCAACTGGTTTGCCGGAAAATCGTGCACATCAACTTCCGGTGGAGCATACTTGAACGGGTTTCGATTATCAGGGAGTTTTTCCGGTTCATTTGGGATAGAATTCTTGTTTGTTCCGTTGGGAAGACCAGAATCCGGTACCGGAGATTGACACGTGGTGAGTCTTCCTCGCCGCCGCCGGAGGCCATAGAGGGGGTTTTGCCAACGACGAGTAGTTGTGATGTTTATGAGAGTTCTGATGCGGATTTGGTGAGGTTGAAGATTAGCTTGTTGGGTGATTGCCAGATTGGGAAAACAAGCTTTATGATCAAATACGTTGGGGATGAGCAGGAAGAAGAAACATGTTTGGAGATGACAGGAGTGAATTTAATGGATAAAACATTGATGGTTCAAGGCGCTCGCATTTCCTTTAGCATCTGGGATGTTGGAGGTGACAGAAGCTCGCTTGATCATGTCCCGATTGCCTGTAAAGATGCAGTAGCGATTTTGTTCATGTTTGATCTTACTAGTCGGTGTACACTTAATAGTGTCGTTGGATGGTACAGTCAAGCAAGAAAATGGAATCAGACAGCGATTCCAATATTAATTGGGACAAAATTCGATGATTTTGTGAGACTTCCTCCAGATCTGCAATGGACAATTGTGACCCAGGCGAGGTCTTATGCAAGAGCTATGAAGGCGACCCTTTTCTTCTCTAGTGCAACCCACAACATCAACGTGAACAAGATCTTCAAATTCATCTTGGCCAAGCTATTTAACTTGCCATGGAAGGTAGAGAGAAATTTGAATATTGGAGAGCCCATCATCGATTAC
>Ruboc_06_G06760
ATGGTCCACTACACCCTCCGGCGAAGAATCCGACGCCGTGTTTTGGTCCTCCGCCGCTGCATTCAACACGTCATGGATAGGATCCTCACCTGCTGCCTAGGGAAGCCGGTTCACTACCGGATGCTCCCCATTTCGGTTATGACTCCTCCTTCCGGCTCTGTCGCCGGCCCCAACTGCTCTGCTTCAACCACCGTCGTGCGTCAGAAGTCATCGGCGCCTCGCAGTGGTCGTGAAAGCGTAGACTCCGATTTGGTCGCCTTGAAGATTAGTCTCTTGGGGGATAGCCAAATCGGAAAGACGAGCTTTTTGGTGAAGTACGTAGGAGATGACGAGAAAGAAGAAGGGGAGCCACAGACCACAGGATTGAACTTGATGGATAAAACTCTAATTGTCAGAGATGCTCGGATTTCGTATAGTATTTGGGAAGTTGGAGGTGATACTAAATCACAAGACAATTTGCATATTGCTTGCAAGGATTCCGTAGCCATTTTGTTCATGTTCGACTTGACAAGTCGGTGCACGTTAAATAGTATTCCAACATGGTATCACCGAGCAAGAAAATGGAACCAGACGGCAATCCCAATATTGATAGGAACAAAGTTCGATGACTTCATCCAGCTCCCTTTAGATTTGCAATGGGCAATCGCAAGTCAGGCGAGAGCATATGCAAAGGCACTCAACGCAACACTTTTCTTTTCTAGTGCAACCTACAACATAAATGTGAACAAGATCTTCAAATTCATCACAGCCAAGCTATTCGACTTACCGTGGACCGTCGAGCGGAATCTGACCATCGGAGAGCCCATTATTGATTTC
