# Supplementary material for: Transcriptomics of long‐term, low oxygen storage coupled with ethylene signaling interference suggests neofunctionalization of hypoxia response pathways in apple ( Malus domestica )
Source: Plant Direct. 2024 Dec 20;8(12):e70025. doi: 10.1002/pld3.70025 (PMC11660084; doi:10.1002/pld3.70025)
Supplement: Supplementary file 2 — Data S2: Homologs of all 606 hypoxia response genes identified in this study across 42 representative species of land plants). [file PLD3-8-e70025-s004.gz › 01-integratedGeneFamilies_dir/2427.faa]

>gnl_Ambtr_v1.0_evm_27.model.AmTr_v1.0_scaffold00054.34
MAHRWDSGKDSGRDDIDFSSSVEVGESGGSCSPPLWSSASASARAQAIATSRKELMQLVSRMPESGYELSLQDLVEPTPSPHLASPRDPILSPYSSKKSPTTKENSEKNSNKRKKNKKGRLVEEGMMVKLFIFPGFFSSKQSGKYLNSSLSSNSFSSKVSPKPLFGVGVSEGYYPKKTFYADEINRTSPNKSQRRDLLGGLLPSCWSMLSKSKGSRREGRGCFPHLKNLF
>gnl_Aquco_v3.1_Aqcoe6G029000.1
MTALTEISHPITSTGRIDHQQVLAEKNAPSKDCDEIAQNVLNCRGDHGGRRVEFEEGSDVASPPLWKTGPQTMITRLRPRSYFNHQHHRYQAVSSKRSQEIARDREKLMELIQNMPEDCYELSLKDIVENPIVQGVEQTTVVEERTEKSNDHAIHSMLKTEKASGRNNNLIRSGSMSEGQVFLKLFSPISLGIKKSSRLRPCAKVLPRAQLVEEEKCVDRGWWKKRFLIHGENKSNDSGTIVKSSSCNSSSGRAVIDLLPGCWSFFYVKKWRRVGQNKITS
>gnl_Aquco_v3.1_Aqcoe5G264100.1
MPHLLQEFPKQHVYSSDNIGKLYTNFQGSNMINFGTQNRRTGHNSNGNYSNNRGGGGSGIEFRAHNEHESGVTSPPLWRSSPPKSPPTETTPLQSNPYNHHHYRLLSPTSRSQAITRGKEELMEMVKNMPESCYELSLKDLVEHSRIQGSGQTTMVEERGLDKDYNTINSGKKKKKKNADKSRLSRSGSMNNGPFLLKMFVPNPLRLKKKKNLTTGPCAKVSPKPIEGEKFADKDWWKRRFSVVGESEKNGSSSIGGSSGSSDSSRRRSKGDFLPGCWSFLVKK
>gnl_Arath_TAIR10_AT1G76980.1
MAIFDLSSKSFDSHLNFPRTFDDHSDSGVCSPPLWRTSPPKSPAHLHNNYQNLSPVTKAQVIARGQRELMDMVSKMPESCYELSLKDLVEVNTEEEKVFDEMPQREKKPRKVVRKTKSDKWVDPIRNGGVNNSGFLLKLVFPVSLGAKKKTNKKKDNDDDDSSVTSKRSWISSPRPSISDLSMKREDKDWWKDGLSESRRSQSVVSRINSGSSKSSGGSSSRSNSDRSRNSLRYPQTLANLFRNPLRCFASSSRICFF
>gnl_Arath_TAIR10_AT1G21390.1
MLDPSSAKSFNTHLCFPSIPNDDHSDSGVCSPTLWRTSPPKSPPPFHRPEDYWSLSPDSKAQAIARGQRELMEMVSKMPESCYELSLKDLVEVKVNQENERKVFDELPKRANRQSKVVRKTKSDKRVDPNRSGGGNNSGFLLKIMFLVSLGAMKDTTKKKKKKKKDEACKVSPRPSISEETVKVEDKEWWNRMSESSTKRSGSSSSNNSIRSRSSLRDEKSSCFSFLTFKKLIPQYLKQRFIGLRSRA
>gnl_Betvu_v1.2_Bv1_010600_zeap.t1
MHDSGAKLPENRIHLYDPVGLINDSYGSFKPSSYTVKPRRQTVSYDNFVETTNNNSLGLISYDSFTDANSTGGLRSYDSFEVDSLNLRSFKENETNDGRINSYDSLNTTIDDRNDGGLRFIVVDTVVEDDQSDSSTPRLWRPSSPTSPKSLRSAVHHSTSPKSVVNSPPPLHPTSPKSSVKSSISQPTSPKSVVNSLPAVHPTSPKSVNFSPLNPTSLNQHQYQNMSPSSRTQAIAKGRRELMDMVRDLPETFYELSLRDIVDQKTVDTEMQKEVDIPEEKKMIKDNTKLPKETKKQKKSSKKVKKSESKKKMVRSRSVDNGKFLLKTSVFPILGSRKSKKSLTVASSFKVAPMPKTEPTSNGHVKVGEKDWWRRKSCISSESDNSNALDNHSTSSSSSSNSSRSNSSNGRRSNKFLPSCCLFNGRRIGGKK
>gnl_Carpa_v0.4_evm.model.supercontig_26.66
MDHLRRSSPLPNSTLKPNPSYATYQNWNTAGARFVEEEEEESSGVSTPPLWRTSPHTSPHNSPHTSPHHRQNHYRCLSPKSKAQAIVRGQRELMEMVSRMPESCYELSLKDIVEKPMVETRQEKLVQDGKTFDENTRRAGAMENKRRNDKNSQMKRSGSVENGGFLLKMAFPASLGSKKTKKKVDSSTGKVSPRPSVSDGSAKGGENEWWKKRFSASVSESESGEYSTTNSGSTKSTGSSSGSSSSNNSRYILMEDFDELHIIVLI
>gnl_Carpa_v0.4_evm.model.supercontig_42.173
MSLHSLQSTKVRPVQEIQNLTSGLHVKPGVMEVQSGTPTAVIQGFKSIHMVEKALAVTPRPCGKQAIEEGRKELMEMIHNMPESTYELSLKDIVDEEHIAEEVEDELILEDRNSLSETEVQISKQKKNKKKSIKSGKISRSSSMDNEAFLLKIFFPSTRGSKRQVHTRKCSKISPKPSGVGSENRIYKGWSIKRILVTREGKNSEENSSSGSSSSSQSSTDIVRHGDGDSLTGCLPFFFSKIGKNKNQRAHLLNEDAI
>gnl_Elagu_v2.0_p5_sc00045.V1.gene283
MIPHRRREIRAGDQFTFYNPTQRASGDRKSSDGIEYGTWAERIKGDHGYFGKSDGRKFGAWQRRTQLNLHGDKENEDEFRWVAKEDGDDSDAASPPLWKNSGSPMARSAESSPIHHRFPYPTPQSQAIAGYRQEMLDMVRDMPETAYELSLRDLVESSPRRAKPVHETLAEVRELPKDKTEKEKDRKEKMKKGIRRMSRSESMETGELPEDKTEKEKDRKEKMKKGMRRMSRSESMETGGLLLKMFLPPFLTWRKKSFGGSGTCAKVSPKPMMIEGEKGGPEKSTDGDWWRKNSLGEKESSSSSSSNNSSRRRVKKLAGEKSNSSPPTLFKGEISFLFFPSKNQKPNGKDRRSFLAKVFTVFASISHRRRHRSSRCRTFKMMQDMMEE
>gnl_Elagu_v2.0_p5_sc00051.V1.gene355
MNDSSNEFEFDGWDETIKGGPWNGGAFRNYGYYGNPSSHELSWLANDGDSTVASAPSGENKGLPTSQNYTIEDYNDYQKPDTQHRQEMLNMVNNMSDSTFEVSLRHLIKLPKIANSIQETPGKREDKFQSAEAQKKEKGMKRGSRSESMDNGAFLLKVFFPVLLGGRRKSSVTSGSSLPKPMLTDGEKGMVEKNTNGKWWKENELGYSSPNNGTNSRRR
>gnl_Elagu_v2.0_p5_sc00571.V1.gene50
MIPHRRREFQARNQFTFSNPIHKASNDLNSLDGVEYGTWAERIKGNYGSFGKSDDHKFGAWQRRTRSNHHGNQVDGDEFRWLAKDEDDDSDVPSPQLWKKPGSSMTEQAQAIARYRQEMLDMVRDMPEAEYELSLRDLVESPRIAKPVQKSLAEAGEFSKEKTKKGRRRMSRSESIDPESLLLKMFFPNSLTGRRKSFAGSGARAKVSPKPRLAEGEKGGLEPSTDRDWWKKNTLGEKGSSSSSSSSSSNSSSRSSSRKMNGCYSFFYANKNKAGKTEDDSLL
>gnl_Eucgr_v2.0_Eucgr.J01339.1
MLAQNHIFSFTPKSLNPLEKSRDLEFDFWVPSRMRNHHSRSCDPDSPTLWKRENSSVSVAKDVDTSPLLPQDHHYSNLSPSSRIRRIEEGRREMMEMIRNLPESSYELSLKDIVDEQLSSQENQEEEKGKFEFPSAEAESNKNQKRRKRKKVTRTTSHQHHQVSRCNSMETGTFLIKMFFPSFLTSNKKAATSRNGRAKISPRTSFEGPDQRNPDMVSRIKMSPVAKDQGSSDRVRTESGTSRSKSYSSRNNDGDAVLGCWPFPRPKGKMRRQRTCVF
>gnl_Eucgr_v2.0_Eucgr.J01342.1
MDCNGNGGDLSWYFIAFLFLRLFRSWHARPISHEHHSPTTLNSVSISQGTSAQNHVFSFTPKSHNNLEKSRDLEFDFWVPGEMRNHHSRNCDPDPPTLRKLEKMSVSIAKDHHYSNLSPSSRTRRIEEGRREMMEMIRNLPESSYELSLKDIVDKQLPLQENQEEEEEEFEFPSAEEEEEFEFPSAEAESNKNQKRKKRKKVPRTTSHQHHQVSRCNSMETGTFLIKMFFPSFLASSKNPATSWNSRLKISRRTLFEGLDQRSLDTVSRINTSPVAGDQGSRSRDRTESSTSRSNSYKRRNHDSDSFLGCWPFPFAGTEGKMRRQRTCVF
>gnl_Eucgr_v2.0_Eucgr.F02770.1
MLDPTRQRDNLRLTNHIHVSGDGALDYSSRARKTAESYANYRATAQTNICDFRSKTNTDEDSGVCTPPLWQSSPPGSPQRHPSGGGGNHYRSLSPSSRTQAIARGQMELMEMVRNMPETCYELSLKDLVELPRARQELNTMAVIQRDGGAKRQHNNRRADGSNNKGQMMGRSGSIDNGGFLLKMVFPIPWGSSKKKKDNTGNNFSKVSPRPSMDGPANAGVEKEWWKKRNSVSGDSESVDSSLNAGSMKSSSSSSSRCNSSSGSKRHGNGGCCSFLWTNKIESRK
>gnl_Manes_v6.1_Manes.02G172300.1
MLHPSSKFPQSNHLHFSTHASGRITDGFAVTNHGFRAHKPPQNYANYQPWNSSPGFGPERKLIDDDGSGVVSPPLWRTSPPRSPQDRQSHYRSLSPSSRTQAIARGQRELMDMVSQMPEGCYELSLKDIVEQNMVDQAKEESFSKERSKNVEGMYIRERSEKKKNDKPVQINRSGSIDKGGFLLKMVFPISWGSRNKKKKNNNIYNNKSGLKNSAKDGRVSPKPLLLDGSAKGGENEWWKNRFSESCESENGGFSSNSGSSKSSGSSSSRSSSRNGSTRHGGGGCWSSIFGRRRKKQNKG
>gnl_Manes_v6.1_Manes.12G157200.1
MGRNYDSQADVEFNFWGGSDARYYEHFSCEDGGEMEFRGHLDEELDDYSVGLWKRSTSRHVRNETSRLLPNNHRYSNISISSQSQAIAEARKELMERIHDMPESSYELSLKDIVDEQLTLKGVNQEDATEGTSFQFNTAETQIMKQRRRKPKNTDKSAKIARSKSMEKETFMIKMFLPISFCWKTKVKGGNGSKDSPRPLFHGSENQVDKEWGVQKLMAGGDGKKSNRTNSSSSSSSTSTGSRNSSSSTSSTSSTSTGNRNSSSNSFSPGCWPFSCTKKTKHKKHTGRIF
>gnl_Manes_v6.1_Manes.18G084700.1
MLDPAAKFARVTDSYGFQAQKTPQNYVNHKTLNGFPEIGAERKLIDDEDSGMSSPPLWRTSPQHRQNHYRCLSPSSRAQAIARGQKELMEMVSQMPEGCYELSLRDIVEKNMVDQTKEESFSREMKMNARERAEKRTNDKKLQMSRSGSVDNGGGFLLKMVFPISWGSRKKKKKKNNNVVMNNSVRDGRVSPKPLLFDGSAKSVENEWWKNRFLEPGESESGGFSSNSGSSKSSGRSSRSSSRNSTARNGGDGCWAFIFRKRGKKE
>gnl_Medtr_Mt4.0v1_Medtr3g096450.1
MSYSTFQTHTPENTDEGSKEFSFWTSPNTIIKSLEKCDGHDIQLRSNETQELNNHHQCSIVSEPSRSKDILEGKKELMEMIQDMPESSYELSFQDMVVEQHQVPETETEPVYSKFQQPQQKKLNKNKKKNKKENKSNRHGKMLRVESMDSETFLLKMFFPISFDWMKKTTKVQNGSEVEQKDKEWRIKRFFSEDRQNTSSSSTSRSNSNDKSRYVDRSFSLSEGCFPFLYDIKSKVKKLGGGWIA
>gnl_Medtr_Mt4.0v1_Medtr3g088815.1
MLDPTRKHHQPKNSFDLYDETRHETWEATNSNNLWPSTQQPQLDDEQPRWSMNSPHYRSLSPVSRTEAIVRGQKELMEMVRNMPEYNYELSLKDLVEHHHRTREENTEEEEEDKVKKNSSVKKIDDKKVHVKKNDGKIDRDRGFYLKVGLPFFSLGSKDKKKKKKESKVSPRPSISDVPVKGAADKEKEWWKKTPSPSVYKESDDTSAASSSNSNGSMKSSISSSSRSNSSSRSRRLRSNSIRSEHSIVS
>gnl_Medtr_Mt4.0v1_Medtr1g029550.1
MLDPRRYHYQPTISFPVSDDRIQQKTHTKNYNNFHHHHHDQHVEDESGMCSPPLWTTKSKSNNYRSLSPESKTQAIERGQRELMEMVKNMPESSYELTLKDLVEEHHVEENNKVKERNLSNKNTRKREGIRASRNMDKKNIDSGGLYLKMVFPISLGSSKKHDKKKELLVSNKSSSNSKVSPRASVSDGSVTKDWWKKKLGSSGSECGGDQSDHSGVSSMNGSIKRYGSSTTSSCSSRSNSRHEMSTSRCWPFIRRSQILSEK
>gnl_Mimgu_v2.0_Migut.N03253.1
MFDPRTQFSDKYNNHRHDNNIVLNNSSYKNNNNWCSSDQEVVQFRPNLNLQQAMGSDDDDSSGVCSPPLWKNIPSPSPSPSASPSQPLLSRHVYTSLSPNSRVQAIARGQRELMEMVKNMPESSYELSLKDIVENRHKMENQEDPPRVERVSKNNSENPRILQGKKSNDKNMMRNGSFKNKGLFIKMVMPTFSFQSKKKSNFGGNTNGKVSPKPDVAKGGGGGGGGGGGGGERDWWKKKFTGSSDSDSSRTSINSGSTASSGGSTSSRSYGGSGRKKKNGILTGCWPIFQSRRSKSAAE
>gnl_Mimgu_v2.0_Migut.H00687.1
MGKSCDFEFWEESLPIKNHTSPPRWTKPRADFRQETQALIPQNDHQYSRILSPKSRVRAIEDGRRELMEMVKNIPESSYELSLKDIVDGHQNVEQVKEKKKKHKAQQSKKTKSGQMCRTASMESEMFLLKVFVPVTLSFKKKPKAVKNSEICAGPSSDKQRTKNWWKMVSLAVKDNQNSRRSNISSNRNRYAFSNFCSTSTSHNTRTREKLKKQLNVEN
>gnl_Musac_v1_GSMUA_Achr8T12200_001
MLKVSSVAALPASNTLWFPGTRMEGFAVVPPSKRTAEIAKSREELLRLLHDLPECEYELSLTDLIEKGPVAADSTTAESSPSLEEGKSDQASLAKKRKQDMNRSNKRSFRSHSDGVLLRFYVPASLTRSLTTPRTSRGRRFKSTKESNERDGEVIPFGCWSALWNRRGKSSRKALERMN
>gnl_Musac_v1_GSMUA_Achr6T12860_001
MFVPISIRGGRRKSFGGSNTCSKVSPRPVLAEAEKGGLEVTEGEWWEKELGGRGSSSSSSSSSKSSSSSCSKSSSGSSTSRSGSRKMNGCYAFFLTNKSSSKEI
>gnl_Nelnu_v1.0_NNU_015901-RA
MHDLRREPPRNLVYSSNSKQVGRTQMDFGVRVRRTAQNYENYGRTGGSAIEFGTQTQVEDDESGVSSPPLWKTSSPPSPTEAAPLHPRRNHHHHYQYLSPTSRSQAIARGRWEMVEMIQNMPESNYELSLKDIVEKPVVQAVEQVTVDENGDLNNGRKMKKEQGARNGRRNDKKGILRTESMDRGVFLLNMFFPTSMGSKKKKKSSITGNCSKVSPRPSLEGSERGVDKDWWKKRFSVSGEADDGGTNSNCGSKGSAGSSGRSSGRSSRRNSIKSGQLGGCLPVIWPFNTKESKTRYHNESPF
>gnl_Nelnu_v1.0_NNU_009747-RA
MLDLRQGFAGNHSSRINDSYDSSSNIDLGIWARRTAQNYQNYGKEGSSGIDFGSQTQIEDESGNSSPPLWKASSPSSPTEASPLNPRHNHHHYHLSPASRSQAIARGRRELMEMIQNMPESNYELSLKDLVEQPIMPGVQQATVDEDGILNIDAKMQGDKGRRNIKKSDKKRQIMRNGSMDSGVFLLKMFFPTRMGSKKKNKKNSATGSCSKVSPKPQSLEGPEKGVDKEWWKKRLSVAGEGNYGGSSSNSGSKGSTSSSGSSSSRNSSRSRHIGGCLPAFWSFFKSKKSKTRGQNEYPF
>gnl_Orysa_v7.0_LOC_Os03g03440.1
MLQASSELQQQPAAAAAAAGMWVPGMSPQAVDAGLSARAQEIARRREEMLGMLHDLPESEYELSLTDLVEKAGGVGVAPPSPSPSEGKAEPGPARTASGRQSEQQQQAAAAAGRPERRGSARRWDSAGGSSFRSSSDGVLLNFYMPRSFTRSFTAPRTTGPGRPPSVSGGRTASVCSDRNKRERDGETVRCWSLLWDRRWRKSSRGDHGNESAIRAAILKAAKHNASSPKKI
>gnl_Orysa_v7.0_LOC_Os05g41380.1
MEALAGGRPLSGRARQVGRSREEELLGLLSDFSGDSGEFGRELSFSDLVVVEDTANNPSPRGGDGGGDRAAPTAAAAENGQARPSSSSEQEEAAEAASRRQQQQQAAAAARERRLRRRRSDSRGSCGGSGDGVLLNFYVPGLLTRSMTTPRPAARGTLPGAAAAAAAPATAAAGKAR
>gnl_Orysa_v7.0_LOC_Os11g09350.1
MMPMPPSGQRRLEFSFQGSSASAVGGGGGEFERVRMRSPLGNPMAAREGEEESRWLQASRVGSPESGTPSPEFWGQQQQQQLQRLYPASAGSSPSRAQAIAGYRREMLDLVRGLPESCYELSLRDIVESPPPPPPHPLPPPPPTPPPPTAEATITAAAAGAMGEEASKKQGKSTTAKTARKQRTIGRTRSRSMDRSVSLDTGLLIKLFLPLSVGGGGGKKKVSPKPPAAAAAGGKKNKTKGKKKKKQEAQLQEEEWWSKGGEFSEAGTSSRTSSTNSTSSGGHGSSSSSSIGNGHGGGNPKAQTTRSRSRKRIGCYGFFKKNKSKNGGAED
>gnl_Phavu_v2.1_Phvul.009G132400.1
MLDPRTHHPTNSFHLYDDTRHKPHTTWEPTNSLMWPSKSPFQELNVDDSGICSPPMWTTSPPHTRNDHRGLSPTSRTQAIVRGQRELMEMVKNMPESNYELSLKDLVEHHRLENEVEDRRNLTVYKRDKSGGGGGGGGKRVGNKMVQVKKNGNIDRGGFYLKMGLPFSLGSKEKNKSKKKKNESSGNSSSRVTPKPDGSTKGGVDKEWWKKSPSACKGSDSGESSLNSGSSKSSGSSSSSSSNSRSNSRREKGGRLCWGFIRRPKSQTRK
>gnl_Phavu_v2.1_Phvul.009G155800.2
MNSTHQTHSLHESEGDREFSFWGSSNITPSNDCDQSQSQANEARFNKEAHFGETHQRKNFKFEYSPFCSTASDPSRRKAVAQGQRELMEMVQDMPESSYELSFQDMVVHEKHVLEPEQPHQNETSFNNTHMQSSGNKAQLKELNKKNKTKGNSRPGQILRVESMDSETFLLKLFFPISLDWMKKDKMKNGSKVSSRPSLKESIKQVGKDWRIKRFSFSGNNTEDGMTDTNRYVDHSFSFSNGCWSFLPCAKNKTENKGG
>gnl_Phavu_v2.1_Phvul.001G065100.1
MFDSPRDQQPTISFPLSNEKGHITSHSYHTWGATNSALVASKKPSKSYKNCHSCNDMEVQFGTGSKVDDESGMCSPPLWSTSPSKSPHHRKNYYRCLSPASKTQAIARGQRELMEMVKNMPESSYELSLKDLVEHPRVELGQEKGVKGVKGVKGAEERKLNNKNAHARMVDKKGQVKRSGKIDSGGFYLKLVFPISLGSKKKTKNEALVNSCANKVSPRTSLSDGSAKGVDKEWWKKSLSASGGESDSGVSSINSGSMKSSASSNSSSSSRSNSRHEVSGSSCWPFLGRLETLSQK
>gnl_Poptr_v3.0_Potri.007G104500.1
MLDHCNHLPSLNPEYKMHGNDNGDADFVFWGASETQYYGDRGCSDVGFQAQFEEDFVDYSSPLRETDVSINVRNESSPLSPRSHHNSSISPRSRLQVMAEGRKKLMEMVHSMPECSYELSLKDIVDVQQISEEAREEMAIQRTSSDLKIEAQIITKQKTKKTKSFSKTGDISRNGSMEKETFLIKMLIPTSLSFKIRSDNTRNDTEVPPRSSMELTDNRADKEWWVNRILFTKVCRKSGSSSRNSSTSTSSRNSSPSRYDDNMDALPSCWPIFCTKKSKSTKLKGRV
>gnl_Poptr_v3.0_Potri.002G075400.1
MLDPGTKFPDNLQVHSRDSFNYHGVLSYGVLTRKTAETYYNHHGWNDMGMLGAQRRDVQGEDSGVCSPPLWRTSPPRSPQHRRNHYRSLSPSSRAQAIARGQKELTEMVSRMPEGCYELSLRDLVEQPMVVDDVKKESLSEDMLRRGKEKKKKIEKKVQMNRSGSINNEGFLLKMVFPFSFGSRKKKKNINSPQTINNSSKDGKVSPRPFLFDNGSEKTVDEEWWKNKFRQSKDSENGAGLTTSNSGSSKSSGSSSSSGSRKNSSRNGRGGCWPFIFSKKGKAAG
>gnl_Poptr_v3.0_Potri.005G185200.1
MLNPGTESPDDQVHSGDRYNSNGILSYGVLSRKTADNYGNYQGWNSMGIFGAQRKDVQAEESGVCSPPLWRTSPPRSPQHRQNHYRSLSPSSRTQAIARGQKELMEMVSRMPEGCYELSLRDIVEQPMVVADAKEESFSEDRSIINQGDMHILRREQEKKKKKKKIEKKVHMNRSGSSINEGFLLKMVFPISFGSRKKKKNSNSNPPIINNSLRDGRVSPRPLLYDNGSEKSADEEWWNNKFPESRDSESGTALSSSNSGSSKSSGSSSGSSRSSSRNSSRRGRGGCWSFIFAKKGKAAK
>gnl_Poptr_v3.0_Potri.005G064700.1
MHTSFDGKVDVEFDFWGASETQYYSNDRGASEVEFQAQVEEDFVDYSLPLWKTDMSRNVRNESSPLLPRGHHYSNISPRSRLKVMAEGRRKLMEIVHSMPESSYELSLKDIVDEQQISEGAQDEMPKQRTTSDFKSEAQIIKKQKTKKTKSFSKSGNISRSRSMEKENFLIKMFIPTSLSFKIRDNTRNGSKVLPRSSMELTDNREDKKWWIKGILFKGECKNSGKSSSTRTSSSNSSTRTSSSNSRYDNMEALPSCWPFFRTKKSRRTRLEGHIF
>gnl_Prupe_v2.1_Prupe.8G011500.1
MFDLNANPHEHPFLFNSGTEKITSDTSHDTWQAVNYASRAQKTAQNYANYRSWNSMGARINEGASTDDDEYDSRVCSPPLWETASRVNNYRSLSPASRTQAIARGQREMMEMVKNMPESCYELSLKDLVEHKKPMVDEEDDRDQNEEEDDKSTQVLVRRGNLNDEGNYKKKKSEKKKLVMRSGSIDSGGFLLKMVFPISLGLNKKNMNKINSSNNNNNNKMKKSDSVVVGANSNNSTSAKVSPKPQGQGHGQGVDGSVKGGVESEWWKMKRLSVSERSESGVSSINSGSMKSSGSSSISSSSTRSISSSSRRKKGGCWSFIMLKKNKRRD
>gnl_Prupe_v2.1_Prupe.4G272900.1
MLDLDQCQNFPRNHLSPSCHVRSSCRGSAEEKDFDFWETNTLLRWNIEDESSPLLPNNHHYSDPCTMTTLSQRQAAIVQSRRELMEMIQDMPESCYELSLKDIVDDEQQGAQEVGEEETDAKETSFSFRSEEVQIRKQKSNVKKKSSCEISRTCSSMESETFLLKMFFPTFLGSKKKPKSPGNRSSKVTPSPSLSLKDNHKDWCKIRTFFLAGVNKNNQGNNSSCISRTRFSDETNTLPGCWFFFHSKKSKTKRQKGCLL
>gnl_Selmo_v1.0_440605
MLSPRSRREAIEQGKAELNRLYEQLPESAHDLSLRDLVEHPTIPLSGGLPVEQRQEGLPPDVAAFGSATAFFFSVTSSPPRSTSGAATTRGVISARIDAPPPPLPVSVKHISPRKVSPRPSPPPSPRSGIKSLPASPVWRIYKEPQVKPILPALSFDHGVHSKCSSCSAHVIFFKTKCQVCSRLYCNRCVKRATCTSKCGQGCFSSSHSQEGSAPTKRRGILPGSSCWPFPITKASSRPRSKTGNGDSIHPASADF
>gnl_Selmo_v1.0_404343
MSRRSLKDPSFSTLCAEKANVRGSFECFATVYGWLEFEAAARIAVHIKESGRTAAGKDRWILAWPLPPLSPRSGIKSLPTLSVWRIHKELQVKPILLALSFDHGFHSKCNSCSTHVIFFKTKCQILKKTIPRPLPFAKGFVKSFGKEAFGSNWFVYRLGLFEVYLCLLMNSLICRESQFFLDRASGFFLGMQCRHSGGWIWSHKCIDDWESQARRLQGYRDCFGEDCLSSQLLIKAMADVCEIGNTVPVELKSSEEEIRESRLNYTEDKELK
>gnl_Solly_v2.4_Solyc06g059860.2.1
MFDPRKQIPNFHNPVTTFNDTNWEPHNFDFHVSQKHGNIQSKDQKIEDDDESGASSPALWQNSPSRSPINYRSLSPNSRTQAIARGQWELMEMVKNMPESCFELSLKDLVEQTKSFESQEECLINSNSEKNQAMIQKRVNIKKNEQIRKAKMMMRSKSIENGGVFIKMVTPVSLRSKKTKNKNSSVNTTRVSPKPEECENSTSKNLEKDWWKKRFSGSSSSNSTGSSGRNSSRGSSTSSRNNNNRKREGLLSSCWSSLCLSEKNKVMTDLDW
>gnl_Solly_v2.4_Solyc05g056380.2.1
MTQDNLHILDPFLETKIVNNQNNKLSTTLQPYNEQKHDDIEFQTCENITNDNFPCSPPLWMAQRALKDTRTQASTPCYDYFGHPFPGSRLQVIKSGRRNLMEMIQDLPESSFEVSLKDIVDDQERIEGCQQATRVEEKNQKARMPQQRKTLKRSQISRSESMDSGVFLLKMFLPTSIGSKKKLKTRNYSKVSSKTSVDESEKSVNKDWWKIMYVVIKENKYSRSIKKSMSANSSSKNRLVESNCTERKQRGCFF
>gnl_Solly_v2.4_Solyc08g080860.2.1
MFDPRNQKPIDHIHILDPVTPSDYTCNNNSPKNDVGGLEMSQQHVDDSGISSPPLWKNRPSTSPDHPFHNSTNHRSISPSSRALAIAKGQWELMEMIKNMPESCYELSLKDLVEKNSILESNQEECLINKEEENFSTSQEQVVVQRVKSGKKKGKMIRNESFEEKGSFLKMFFPIPPKTISTKVSPKPVEGSKSLEKDWWKKRFSCSSESDSSKTGSSNSESSGSNDSTTSTQRKKKGFLTNFWSRSCFSKSKSAE
>gnl_Sorbi_v3.1_Sobic.009G181400.1
MKEALVALAGGGKRLSAREEEILALLAVFPDGGGGGGGSDRELSFSDLVEAGARPPSADADLGAPAAAPREDRATAGHEAAAAAASKQQRQQAARLKARRSGGSRGSYGGGGDGVLLNFYVPGLLTRSMTTPRHSRGPLSPGAVQGAPAKPAAGKASRTQRALGIGCFPALWGRGRGPAKVCS
>gnl_Sorbi_v3.1_Sobic.005G076600.1
MHHRRPEFSFQAGSASPARGGLPPRPPASNPIPAPRYGDEEEEEVRWLQASLQASPETNYCSSGGSGSGSGTPSPQLWTQAQSQSHHHHHRQYPASAGSSPSRAQAIAGYRREMLDLVRGLPESAYELSLRDIVEHHPSPPSPPRAPPSPSPPPPPTTAGRHHHTTRAAVAVPVPAGAQEKKDEPAVVAAATDAEDGGGKKKQGRKQRTMMRKQRSRNLERSVSLDTGLLIKLFLPLSMGGGKKKKVSPKPDDGKKKKKKKQGKKEAVPVPVLVPAAAAQEEEWWTKSEFSEAGSSSRTSSTGSSNSNSSSAASVRNVVNGGANPRAPVRSWSRKRTGCYAFFRANKGKNGVNQD
>gnl_Sorbi_v3.1_Sobic.008G167401.1
MATLRYGEEEEVWWLQASQQASPETNYCSSDGLGSRSGLHWQYPASAGSSPSWAQASRGTAARCLTSSGDFQESTYELSLRDIIEHHPSPSSLPHAPPSPSPLAPPSTVRRHHTTRAAVPVPVPMGAQEKKDEPTVVAAATDDEDSGGSKQGGKKYGRKQRTMMRKQRSWNLERSVSLDTSSLVSPPTAWC
>gnl_Sorbi_v3.1_Sobic.001G523866.1
MPRSLTRSFTTPRHTRTPSASGCRSPSIASDCNKRERDLDAETVKCWSLLWDRRWRKSSRRDPGAPSSESESAIRAASAAILKAAKHSTPPANI
>gnl_Spipo_v2_Spipo17G0009500
MSLLSDLPRSHSELWWSDLAVGVSPACGGEGALGEGFLAGVAPASQPADAVEEIRARRSGKEWRAGSCGRGILLNVYVPCSLSRSLTGSRLRRGPSSKAQAERRR
>gnl_Spipo_v2_Spipo13G0012900
MSLVRPAAGAGGGGDRFSFATPVAGGALWVQKLRGSCGYRRRASRSSPTGGEEEEQQQQRDSQGLTEEKGDSSPVLWQAAAAAAAPGACHGSRAQDIARYRQEMMELVRGVPETAYELSLRDMVEIPAAAKGRAAEEEKGPPAAEKKVVSGRKEILRSASMDSGVFKLKMFSPVMSLWKWRRSSGASASGSKVSPKPALPEGERVWHGKYDDGEGPQGCYGMSRWRSTILPVIRKNSPQRRSLITALLAETQ
>gnl_Stras_v2.0_SGA_v2.0_scaffold28T11961
MEKQPEPVSPLLCLSPNSRRKSIASGQRELMEMLKDMPESSYELSLQDLVEHHRQKMEIDDVEGPHLQNRAKNRAVFVKKVKRHRGFEDRGLFLKMGFPFNLQSRKVKRIGDSSNSMSPKPERDWWKKKFTGSSDSESSRISSDSGRSYGGGSQRENEGILSGCWQLFQSKSSKSV
>gnl_Stras_v2.0_SGA_v2.0_scaffold25T11145
MLDPRTQHDHKSSTIKKSAEKTTHLPQFQNYRNCTYQSSSDKILQFRSNNNQEPDSSGDCSPLLWKTNPSPNPSPSPPRNSRRKAIASGQRELMEMVKNMPESLYELSLQDLVEHHRPIVEISNIRGPQVQTMGKDRILQKRAVFRKVQGKKGFEEDNRGLFLKMGFPFNSQAKRIKKIGDSNKSGGRVLPKTERDWRKKKLAGWSDSQSSGIRRGSGGRSCSRGSYGGGKCTVGSQRYAGNWWNFYILDKS
>gnl_Stras_v2.0_SGA_v2.0_scaffold48T17917
MTTNLVNMGTKFPFKTFQNTPQHPNRQNDPIFPAMGTHNSGDNSPPSWKPSGSSPHKSPSHPLLGRHRRSSSPDSRAEAIARGQWELMEMVRNMPESCYELSLKDLVESHRELTGNGSIGDSRGADLHRRAAAAAKSRVGGFENRGMYLKMAFPFSVEGNKKKEKTVAVVKNYGGGGDFSGGRVSPSFDVVKGGSCEVDWWRKGFTASSDSDSSRTSGGGRSTTTVSSGGGNVSSGGGGAGPAGGSRVGKKVKLKQH
>gnl_Stras_v2.0_SGA_v2.0_scaffold24T10395
MADLAITDAKLAGKTLGDTHSDRHPDPTLQFQLEPGVEADDSGGNSPPLWKNGGPSPSRPLLGRHRRLRSDSRTEAIARGQWELMEMVKNMPESSYELSLKDLVESNREIDGDGSVGENQGVDPQQRAAARSTRSSPEERRKISGEGKIGGFDNRGVILNTGFPFSARGPKRKVAVVKNHGDGRVSPKCIS
>gnl_Stras_v2.0_SGA_v2.0_scaffold20T09019
MGRSSDLRFWGEKLLKDHHDYTDPDGDGLNFDVPKHLQDQFGDFSPPFWPRTKPSDMRQENSALLPNGRKEMMDMVKDMPESSYELSLKDIVNGQQTMDEVQVKEVVAKSKKMKHKMERKIPVSNNCQISRTESMESEVYLVKLFLPLSLSFSKKTKTRKDSKICSGQSQTSEGSRRRANKDWWKIIALAVKDNQMDTKIDKRASGNGSNITREENHYQDSNEGGAFVEKYDNRQVQRGPCLRGCKTKAGVPKQHALKTVLSYLINYNSSLQT
>gnl_Stras_v2.0_SGA_v2.0_scaffold63T21843
MEKQPEPVSPLLCLSPNSRRKSIASGQRELMEMLKDMPESSYELSLQDLVEHHRQKMEIDDVEGPHLQNRAKNRAVFVKKVKRHRGFEDRGLFLKMGFPFNLQSRKVKRIGDSSNSMSPKPERDWWKKKFTGSNDSESSRISSDSGRSYGGGSQSVSSIEIEEVVSSNSTFVQSDGEFLGFLPKKFSILPGAVEMIC
>gnl_Theca_v1.1_Thecc1EG001521t1
MLHHRREVAKNQISSFNPAYQMHSNRDGTGDIEFDFWSARKTWYYDTLSSVDGCEIQFQVQACVKERFGDCSLPLRRANKVTDASPLLPNNYFYSNLSPATRTQAIEEGRKELMEMIRNMPESSYELSLKDMVDEQHASEEVKGKAISEDENFCSETEAQTKKQQKKKRKKRKAGSISRSGSMEVDSFLIKMFFPSSLSFKKKSKAENSSKVSPSPSSEGSGKPDEKQRWIKRIFTRRNHKNRDDKSSSTSIDSSSSTSIDSSNSTTSSRKLAMQENNPIN
>gnl_Theca_v1.1_Thecc1EG028677t1
MLLLCFQTTIFTVNLSPATQTQAIEEGRKELMEMIRNMPEFSYELSLKDMVDEQHASEEVKGKAVSEDESFCSETEAQTKKQKKKKRKKRKAGPISRSGGMEADSFLIKMFFPSSLSFKKNQRLKIAPRFPLVHPLRDLGSLTKSNGGLKGFSSGGIIKTEMITAAATAVQAVLPSDPSSSCPARLLPSSTTQIEAFFP
>gnl_Theca_v1.1_Thecc1EG035293t1
MLDPGAKLPRSHVPLSDHMGRRLSDSYDSYDSRVQKTAQNYANCRSCNSMGGRFPAETSVMEDESGISTPPLWSTSPSRSPPHRQNINYRCLSPSSKAQAIARGQRELMEMVSRMPESCYELSLKDLVEHQPVVVEPKQESFAEGRGVINEDTYMKEKEMKKKKKQNNQKPQIIRSGSIDNGGFLLKMVFPISLRSKKKKKIKNDSATNHNSKVSPKPTVSDASAKNVDKEWWKKRSGSSESESGRSTINSGSTKSSGSSSSSSSCRSISNSSSRHGRSGCLAFISSMRSKASR
>gnl_Utrgi_v4.1_Scf00407.g17138.t1
MSCPAPRHARRGDGKVQSTYHHASLCQGTYSSRSYRPLVSNRAPRCRRQRRALSPESRARAILRGRREVLEMVKRLPKQPFTPSSKDVAKLEGLRLSDAHEASEKEMSATPDANIKISGGHSSPTTTRAMALNKNDQSELSFSYMAEPERPRSRSQSFQVGDPRLPEELKSSSKRSVARSRSSDIGVPQGYALGQESDWWWNWNELRCGSICAPNAAHPDAPCRHGITSSIESRKGHEVGMDIWIVAELCGIPFCCLNTQGT
>gnl_Vitvi_Genoscope.12X_GSVIVT01022345001
MVNELKKEKEKKGYMGSLSLLSFPALFHSLFPLLFSIPSKIICFFMLPSAMLVLKAKAAMSEAMGVILKLVQYHSKTLTHFAKTPSCFLCFLCRDGHMNTESIIESLKDFTLFSFGSRPIPRYIMDFGFLANRKTRNHGSFGSEIEFQPQICVEDGVGASSPPLWNRKNMSESTRNETSHLLPHDHCFSHLSRASQLERIADGRRELMEMVKNMSESTYELSLKDIVDEQHTSQEDEEEGSVEDRSTSFNSEIELLQQRSKTKRKNIKSPWITRSASMEKEVFLLKMFFPTSLGMKRKPAVGNGSKVSQKSLCDNPEDNVDKEWWKKRFLGAGQSKNSGKNSIWGSSGSSSRSNSNQSRQTNGVVLPGCWPFFHPKKARPED
>FraveV4A2_1g24530.t1
MLDQCQKFPRNQLYVTCHVHSRQESAEDKEFGFWTAWDFQAQACLEEDLGAHTPRLWETNTKFESSPLLPQNHHHSDLSPKSRRRVILESRTELMQMVQNMPESCYELSLKDLVGEQQGEQKAGEGTDVEEKSFDFNNQAQIRNQKKKTTYKTRQISRTSSMESETFLIKMFFPTFLGSKKKGKAAGNCSKVSPRPSLEGPENHKDLCVDSTGSRRRASDDDTLPSCWTFFQSKKGKSKRPRGS
>FraveV4A2_2g15290.t1
MLDPQTNDHPILFNPENTSYDTWQPINYSSRAQKTAQNYKSWKSMGALRLNAAEEESPSGVCSPPLWKTTTTTNPPQSPTRLVNNYRSLSPASRTQAIARGQRELMEMVRNMPESCYELSLKDLVERPRMLEVDEDNASTDGLVKREDGKVKKKNERKKPMVMRSGSMDSGGFLLKMVFPISLGSYKKNNKMVNKNKKNKSDCVEEESTSDKQVPPRPCVDKDWWKKRVSASGGSGRSESCASSIISGSIKSSSGSSSSSCSSRSSSRRKTSGCWSFIVLKKKRQQD
>Maldo_HF_09933
MLDPNTNTHEHPFLFNSSADDQIKGDTTTYDSWQAVNYASRAQKTAQNYANYRSWNSMDARINVETTPAAPFDESDSPPLWKTTNRVNNYRSLSPTSRTQAIARGQRELMEMVKNMPEPCYELSLKDLVEHKYRTMGGEEEDRDQEEEDDNRSTENLMIRRGNGNGSVNERKNNGERKKMVMRSGSIDSGGFLLKMVLPISLGGKKKNNKSIKKKGECLAVGANSNNMSAKVSPKPQGVDGSVKGVGVDNEWWKMKRVSVSERSESGVSSINSGSMKSSGSSSSSSSRSSRSNSSEILGRARVAAAGRSSCSRRTRGRIEWIALPAF
>Maldo_HF_20055
MKDDESSPLLPHNHHYSIPCPTPSEEIILQSRKDLMEMIQDMPESCYEISLKDFVDEKQSTQGVKEENNVQETSFDFHIEPQVRKQKRKTQKGYTTRQISRTSSMESEIFLIKVFFPTFLGSKKKEKAPENRSKVSPRPSAGGPENHNDWSKIRKFFLNKKSGASCSSGSTSSSSNSSTTRSSGSNILTGCWFIRSKKSKSKRQRGLVM
>Maldo_HF_31821
MLDPNTNPHEHPFLFNSRADDDEIKSDTTTNYDSWHSVNYASRAPQKTTKKYGNHSMGGRINVDNTTAAGDESDSPPLRKTTSRVKNYRSLSPASKKQAIARGQRELMEMVKNMPESCYELSLKDLVEHKYRPMGGEEEEDRNQYRGQEEEYDDRSTENLVRRGNGNGNENEMKKNGERKKLVMRSGSIDSGGFLLKMVLPISLGGKKKNNKSVKEKGECLVVDANGNNMSAKVSPKPQGLDGSVKVVGGDNEWWKMKRFSVSERSESGVSSINSGSRKSSGSGSSSSCSSRSNSRYAQEQWMLVVHPAQEEQEAGLNDDLHLLDTIQHGD
>Malba_007443
MLDPNTNTHEHPFLFNSSADDQIKGDTTTYDSWQAVNYASRAQKTAQNYANYRSWNSMDARINVETSPAAAFDESDSPPLWKTTSRVNNYRSLSPTSRTQAIARGQRELMEMVKNMPEPCYELSLKDLVEHKYRTMGGEEEDRDQEEEDDNRSTENLMIRRGNGNGSVNERKNNGERKKMVMRSGSIDSGGFLLKMVLPISLGGKKKNNKSIKKKGECLAVGANSNNMSAKVSPKPQGVDGSVKGVGVDNEWWKMKRVSVSERSESGVSSINSGSMKSSGSSSSSSSSRSSRSNSRYVINFTTEFHFILTIF
>Malba_014229
MFHLDQGKNFPRNHLYRTHHVHSSANRDSAEENDFDFWKQAHTYEDFGCYSPVTWETNALRSNMKDDESSPLLPHNHHYSIPCPTPSREEIILQSTKDLMEMIQDMPESCYEISLKDFVDEQQSTQGVKEENNVQETSFDFHIEPQVRKQKRKTQKGYTTRQISRTSSMESEIFLIKVFFPTFLGSKKKEKAPENRSKVSPRPSAGGPENHNDWSKIRKFFLNKKSGASCSSGSTSSSSNSSTTRSVTCRSSGSNILTGCWFIRSKKSKSKRQRGLVM
>Malba_043722
MGGRINVDNTTAAGDESDSPPLRKTTSRVKNCRSLSPASKKQAIARGQRELMEMVKNMPESCYELSLKDLVEHKYRPMGGEEEEDRNQYRGQEEEYDDRSTENLVRRGNGIGNENEMKKNGERKKQVMRSGSIDSGGFLLKMVLPISLGGKKKNNKSVKEKGECLVVDANSNNMSAKVSPKPQGLDGSVKVVGGDNEWWKMKRFSVSERSESGVSSINSGSRKSSGSGSSSSCSSRSNSRYVINFNSEFHFHSSDRKFIFS
>Malsi_05g002910
MLDPNTNPHEHPFLFNSRADDDQIKSDTTTNYDSWHSVNYASRAPQKTTKKYGNHSMGGRINVDNTTAAGDESDSPPLRKTTSRVKNYRSLSPASKKQAIARGQRELMEMVKNMPESCYELSLKDLVEHKYRPMGGEEEEDRNQYRGPEEECDDRSTENLVRRGNGNGNENEMKKNGERKKLVMRSGSIDSGGFLLKMVLPISLGGKKKNNKSVKEKGECLVVDANSNNMSAKVSPKPQGLDGSVKVVGGDNEWWKMKRFSVSERSESGVSSINSGSRKSSGSGSSSSCSSRSNSRRKSSGCWSFILLKKNKRRD
>Malsi_10g000880
MLDPNTNTHEHPFLFNSSADDQIKGDTTTYDSWQAVNYASRAQKTAQNYANYRSWNSMGARINVETTPAAPFDESDSPPLWKTTNRVNNYRSLSPTSRTQAVARGQRELMEMVKNMPEPCYELSLKDLVEHKYRTMGGEEEDRDQEEEDDNRSTENLMIRRGNGNGSVNERKNNGERKKMVMRSGSIDSGGFLLKMVLPISLGGKKKNNKSIKKKGECLAVGANSNNLSAKVSPKPQGVDGSVKGVGVDNEWWKMKRVSVSERSESGVSSINSGSMKSSGSSSSSSSHSSRSNSRRKSSGCWSFIMFKKNKRKD
>Malsy_05g001240
MLDPNTNPHEHPFLFNSRADDDQIKSDTTTNYDSWHSVNYASRAPQKTTKKYGNHSMGGRINVDNTTAAGDESDSPPLRKTTSRVKNYRSLSPASKKQAIARGQRELMEMVKNMPESCYELSLKDLVEHKYRPMGGEEEEDRNQYRGQEEEYDDRSTENLVRRGNGNGNENEMKKNGERKKLVMRSGSIDSGGFLLKMVLPISLGGKKKNNKSVKEKGECLVVDANSNNMSAKVSPKPQGLDGSVKVVGGDNEWWKMKRFSVSERSESGVSSINSGSRKSSGSGSSSSCSSRSSSRTIKQHQRGPLVKQQKKSEAQEQWMLVVHPAQEEQEAGLNDDLHLLDTIQHGD
>Malsy_10g000600
MLDPNTNTHEHPFLFNSSADDQIKGDTTTYDSWQAVNYASRAQKTAQNYANYRSWNSMDARINVETTPAAPFDESDSPPLWKTTNRVNNYRSLSPTSRTQAIARGQRELMEMVKNMPEPCYELSLKDLVEHKYRTMGGEEEDRDQEEEDDNRSTENLMIRRGNGNGSVNERKNNGERKKMVMRSGSIDSGGFLLKMVLPISLGGKKKNNKSIKKKGECLAVGANSNNMSAKVSPKPQGVDGSVKGVGVDNEWWKMKRVSVSERSESGVSSINSGSMKSSGSSSSSSSRSSRSNSRRKSSGCWSFIMFKKNKRKD
>Malsy_14g002830
MFHLDQGQNFPRNHLYRTHHVHSSANRDSAEENDFDFWKQAHTYEDFGCYSPVTWETNTLRSNMKDDESSPLLPHNHHYSIPCPTPSREEIILQSRKDLMEMIQDMPESCYEISLKDFVDEQQSTQGVKEENNVQETSFDFHIEPQVRKQKRKTQKGYTTRQISRTSSMESEIFLIKVFFPTFLGSKKKEKAPENRSKVSPRPSAGGPENHNDWSKIRKFFLNKKSGASCSSGSTSSSSNSSTTRSSGSNILTGCWFIRSKKSKSKRQRGLVM
>Maldo_GDDH_05G1009200
MLDPNTNPHEHPFLFNSRADDDEIKSDTTTNYDSWHSVNYASRAPQKTTKKYGNHSMGGRINVDNTTAAGDESDSPPLRKTTSRVKNYRSLSPASKKQAIARGQRELMEMVKNMPESCYELSLKDLVEHKYRPMGGEEEEDRNQYRGQEEEYDDRSTENLVRRGNGNGNENEMKKNGERKKLVMRSGSIDSGGFLLKMVLPISLGGKKKNNKSVKEKGECLVVDANGNNMSAKVSPKPQGLDGSVKVVGGDNEWWKMKRFSVSERSESGVSSINSGSRKSSGSGSSSSCSSRSNSRRKSSGCWSFILLKKNKRRD
>Maldo_GDDH_10G1007900
VITPSTHPPGNPCFKHTNYNNPTLHTIPIFFLLPSLSFPFPSKFSQETNTMLDPNTNTHEHPFLFNSSADDQIKGDTTTYDSWQAVNYASRAQKTAQNYANYRSWNSMDARINVETTPAAPFDESDSPPLWKTTNRVNNYRSLSPTSRTQAIARGQRELMEMVKNMPEPCYELSLKDLVEHKYRTMGGEEEDRDQEEEDDNRSTENLMIRRGNGNGSVNERKNNGERKKMVMRSGSIDSGGFLLKMVLPISLGGKKKNNKSIKKKGECLAVGANSNNMSAKVSPKPQGVDGSVKGVGVDNEWWKMKRVSVSERSESGVSSINSGSMKSSGSSSSSSSRSSRSNSRRKSSGCWSFIMFKKNKRKD
>Maldo_Gala_05g001230
MLDPNTNPHEHPFLFNSRADDDQIKSDTTTNYDSWHSVNYASRAPQKTTKKYGNHSMGGRINVNNTTAAGDESDSPPLRKTTSRVKNYRSLSPASKKQAIARGQRELMEMVKNMPESCYELSLKDLVEHKYRPMGGEEEEDRNQYRGPEEECDDRSTENLVRRGNGNGNENEMKKNGERKKLVMRSGSIDSGGFLLKMVLPISLGGKKKNNKSVKEKGECLVVDANSNNMSAKVSPKPQGLDGSVKVVGGDNEWWKMKRFSVSERSESGVSSINSGSRKSSGSGSSSSCSSRSNSRRKSSGCWSFILLKKNKRRD
>Maldo_Gala_10g000820
MLDPNTNTHEHPFLFNSSADDQIKGDTTTYDSWQAVNYASRAQKTAQNYANYRSWNSMDARINVETTPAAPFDESDSPPLWKTTNRVNNYRSLSPTSRTQAIARGQRELMEMVKNMPEPCYELSLKDLVEHKYRTMGGEEEDRDQEEEDDNRSTENLMIRRGNGNGSVNERKNNGERKKMVMRSGSIDSGGFLLKMVLPISLGGKKKNNKSIKKKGECLAVGANSNNMSAKVSPKPQGVDGSVKGVGVDNEWWKMKRVSVSERSESGVSSINSGSMKSSGSSSSSSSRSSRSNSRRKSSGCWSFIMFKKNKRKD
>Maldo_Gala_14g002530
MFHLDQGQNFPRNHLYRTHHVHSSTNRDSAEENDFDFWKQAHTYEDFGCYSPVTWETNTLRSNMKDDESSPLLPHNHHYSIPCPTPSEEIILQSRKDLMEMIQDMPESCYEISLKDFVDEKQSTQGVKEENNVQETSFDFHIEPQVRKQKRKTQKGYTTRQISRTSSMESEIFLIKVFFPTFLGSKKKEKAPENRSKVSPRPSAGGPENHNDWSKIRKFFLNKKSGASCSSGSTSSSSNSSTTRSVTCRSSGSNILTGCWFIRSKKSKSKRQRGLVM
>Pyrco_DAP_Chr10v0.1_23202.1
MLGPNTNTHEHPFLFNGGADDQIKGDTTTYDSWQAVNYASRAQKTAQNYANYRSWNSMDARINVDTTPAAPYDESDSPPLWKTTNRVNNYRSLSPTSRTQAIARGQRELMEMVKNMPEPCYELSLKDLVEHKYRTMGGEEEDRDQEEEDDNRSTENLMIRMGNGNGSVNERKNNGARKKMVMRSASIDSGGFLLKMVLPISLGGKKNNKSIKKKGGCLAVGANSNNTSAKVSPKPQGVDGSVKGVGVDNEWWKMKRVSVSERSESGVSSINSGSMKSSGSSSSSSSCSSRSNSRRKSRGCWSFILLKKNKRKD
>Pyrco_DAP_Chr10v0.1_23237.1
MLGPNTNTHEHPFLFNGGADDQIKGDTTTYDSWQAVNYASRAQKTAQNYANYRSWNSMDARINVDTTPAAPYDESDSPPLWKTTNRVNNYRSLSPTSRTQAIARGQRELMEMVKNMPEPCYELSLKDLVEHKYRTMGGEEEDRDQEEEDDNRSTENLMIRMGNGNGSVNERKNNGARKKMVMRSASIDSGGFLLKMVLPISLGGKKNNKSIKKKGGCLAVGANSNNTSAKVSPKPQGVDGSVKGVGARVAAAGRSSCSRRTRGRIEWIALPAF
>Pyrco_DAP_Chr10v0.1_23250.1
MLGPNTNTHEHPFLFNGGADDQIKGDTTTYDSWQAVNYASRAQKTAQNYANYRSWNSMDARINVDTTPAAPYDESDSPPLWKTTNRVNNYRSLSPTSRTQAIARGQRELMEMVKNMPEPCYELSLKDLVEHKYRTMGGEEEDRDQEEEDDNRSTENLMIRMGNGNGSVNERKNNGARKKMVMRSASIDSGGFLLKMVLPISLGGKKNNNKSIKKKGECLAVGANSNNTSAKVSPKPQGVDGSVKGVEQVIFLDETWES
>Pyrco_DAP_Chr14v0.1_34227.1
MFHLDQCQNSPKNHLYRTHHVRSSANHDSAEENDFDFWKQAHTDEDFGCYSPVTWETNTLRSNMKDDESSPLLPYNHHYSIPCPTPSREAIILQSRKDLMEMIEDIPESCYEISLKDFLDEQQSSQGVKEETDVQETSFDFQVEPQVRKQKRKTQKSYNTTRQISRSSSMESEIFLIKVFFPTFLGSKKKKKAPENRSKVSPRPSAGGPENHNDWSKIRKFFLNKKSGTSCSSGSTSSSSNGSTRSKKNKRRLCTTRSSVFYSFNLSNKIRLRDSVTCRSVTCRSSGSNILTGCWFFCSKKSKSKRQRGLVM
>Pyrco_DAP_Chr14v0.1_34389.1
MFHLDQCQNSPKNHLYRTHHVRSSANHDSAEENDFDFWKQAHTDEDFGCYSPVTWETNTLRSNMKDDESSPLLPYNHHYSIPCPTPSREAIILQSRKDLMEMIEDIPESCYEISLKDFLDEQQSSQGVKEETDVQETSFDFQVEPQVRKQKRKTQKSYNTTRQISRSSSMESEIFLIKVFFPTFLGSKKKKKAPENRSKVSPRPSAGGPENHNDWSKIRKFFLNKKSGTSCSSGSTSSSSNGSTRSKKNKRRLCTTRSSVFYSFNLSNKIRLRDSVTCRSVTCRSSGSNILTGCWFFCSKKSKSKRQRGLVM
>Pyrco_DAP_Chr5v0.1_10343.1
MLDPNTNPHEHPFLFNSRADDDQIKSDTTTNYDSWHSVNYASRAPQKTTKKYGNHSMGGRINVDTTTASGDESDSLPLRKTTSRVKNYRSLSPTSQKQAIARGQRELMEMVKNMPESCYELSLKDLVEHKYRPMGGDEEEDRNQCRGQEEEYDDRSTENLVRKGNGDVNENEVKKNGERKKLVMRSGSIDSGGFLLKMVLPISLGGKKKNNKSVKEKGECLVVDANSNNMSAKVSPKPQGVDGSVKVVGVDNEWWKMKRFSVSERSESGVSSINSGSIKSSGSGSSSSSCSSRSNGRRKSSGCWSFILLKKNKRRD
>Pyrco_BP1_017529.1
MKDDESSPLLPYNHHYSIPCPTPSREAIILQSRKDLMEMIEDIPESCYEISLKDFLDEQQSSQGVKEETDVQETSFDFQVEPQVRKQKRKTQKSYNTTRQISRSSSMESEIFLIKVFFPTFLGSKKKKKAPENRSKVSPRPSAGGPENHNDWSKIPRKAKARDKGD
>Pyrco_BP1_038623.1
MLGPNTNTHEHPFLFNGGADDQIKGDTTTYDSWQAVNYASRAQKTAQNYANYRSWNSMDARINVDTTPAAPYDESDSPPLWKTTNRVNNYRSLSPTSRTQAIARGQRELMEMVKNMPEPCYELSLKDLVEHKYRTMGGEEEDRDQEEEDDNRSTENLMIRMGNGNGSVNERKNNGARKKMVMRSASIDSGGFLLKMVLPISLGGKKNNKSIKKKGGCLAVGANSNNTSAKVSPKPQGVDGSVKGVGVDNEWWKMKRVSVSERSESGARVAAAGRSSCSRRTRGRIEWIALPAF
>Pyrco_BP1_044676.1
MLDPNTNPHEHPFLFNSRADDHQIKSDTTTNYDSWHSVNYASRAPQKTTQKYGNHSMGGRINVDTTTASGDESDSPPLRKTTSRVKNYRSLSPTSQKQAIARGQTELMEMVKTMPESCYELSLKDLVEHKYRPMGGDEEEDRNQCRGQEEEYDDRSTENLVRKGNGDVNENEMKKNGERKKLVMRSGSIDSGGFLLKMVLPISLGGKKKNNKSVKEKGECLVVDANSNNMSAKVSPKPQGLDGSVKVVGVDNEWWKMKRFSVSERSESGVSSINSGSIKSSGSGSSSSSCSSRSNGRYVINFNSEFHFHSSDRKFIFSLILFWKPCYLILIYLFYLIVFLVAWLQAQEQWMLVVHPAQEEQEAGLNDDLYLLYTIQHGD
>Pyrco_BP_DH_05g00480
MLDPNTNPHEHPFLFNSRADDHQIKSDTTTNYDSWHSVNYASRAPQKTTQKYGNHSMGGRINVDTTTASGDESDSPPLRKTTSRVKNYRSLSPTSQKQAIARGQTELMEMVKTMPESCYELSLKDLVEHKYRPMGGDEEEDRNQCRGQEEEYDDRSTENLVRKGNGDVNENEMKKNGERKKLVMRSGSIDSGGFLLKMVLPISLGGKKKNNKSVKEKGECLVVDANSNNMSAKVSPKPQGLDGSVKVVGVDNEWWKMKRFSVSERSESGVSSINSGSIKSSGSGSSSSSCSSRSNGRRKSSGCWSFILLKKNKRRD
>Pyrco_BP_DH_10g00500
MPCRCKYYKRKRNKQRENTERTSKVITSTQQNDKYTKRKNGSVITPSTHPPGNPCFKHTNYNNPTLHTIPIFFLLPSLSFHFPSKFSQETNTMLGPNTNTHEHPFLFNGGADDQIKGDTTTYDSWQAVNYASRAQKTAQNYANYRSWNSMDARINVDTTPAAPYDESDSPPLWKTTNRVNNYRSLSPTSRTQAIARGQRELMEMVKNMPEPCYELSLKDLVEHKYRTMGGEEEDRDQEEEDDNRSTENLMIRMGNGNGSVNERKNNGARKKMVMRSASIDSGGFLLKMVLPISLGGKKNNKSIKKKGGCLAVGANSNNTSAKVSPKPQGVDGSVKGVGVDNEWWKMKRVSVSERSESGVSSINSGSMKSSGSSSSSSSCSSRSNSRRKSRGCWSFILLKKNKRKD
>Pyrco_BP_DH_14g02640
MFHLDQCQNSPKNHLYRTHHVRSSANHDSAEENDFDFWKQAHTDEDFGCYSPVTWETNTLRSNMKDDESSPLLPYNHHYSIPCPTPSREAIILQSRKDLMEMIEDIPESCYEISLKDFLDEQQSSQGVKEETDVQETSFDFQVEPQVRKQKRKTQKSYNTTRQISRSSSMESEIFLIKVFFPTFLGSKKKKKAPENRSKVSPRPSAGGPENHNDWSKIRKFFLNKKSGTSCSSGSTSSSSNGSTRRSVTCRSSGSNILTGCWFFCSKKSKSKRQRGLVM
>Pruav_sc0000216.1_g530.1.mk
MLDLLQCQSLPRNQLSPSCHVRRSRRGSAEEEDFDFWETNMLLRWIKDESTPLLPNNHHYSNPCTMTTLSQRQAEIVQSRREMMEMIQDMPESCYELSLKDIVDDEQQGAQGVREEETDAKETSFSFRSEEEVQIRKQKSNVKKKSSYEISRTSSMESSKKKLKPPGNCSSKVF
>Pruav_sc0000379.1_g090.1.mk
MFDPNANPHEHPFLFNSGTEKITSDTSHDTWQAMNYASRAQKTAQNYANYRSWNSMGARINEGASTDDDEYDSGVCSPPLWKTTSRVNNYRNLSPASRTQAIARGQRELMEMVKNMPESCYELSLKDLVEHKKPMVDVEDDQDQNEEEDDKSTQVLVRRGNLNEEGNSKKKKSEKKKLVMRSGSIDSGGFLLKMVFPISLGYNKKNMNKINNNNNKKKMKKSDSMVVGTNSNNSTSAKVSPKPQGQGQGQGVDGSVKGGVESEWWKMKRLSVSERSESGVSSINSGSLKSSGSSSISSSSTRSISSSSRRKKGGCWSFVMLKKNKRRD
>Pyrusco0g034480.1
MLDPNTNTHEHPFLFNSGADDQIKGDTTTYDSWQAVNYASRAQKTAQNYANYRSWNSMNARINVDTTPAAPYDESDSPPLWKTTNRVNNYRSLSPTSRTQAIARGQRELMEMVKNMPEPCYELSLKDLVEHKYRTMGGEEEDRDQEEEDDNRSTENLMIRMGNGNGSVNERKNNGARKKMVMRSGSIDSGGFLLKMVLPISLGGKKNNNKSIKKKGECLAVGANSNNTSAKVCPKPQGVDGSVKGVGVDNEWWKMKRVSVSERSESGVSSINSGSMKSSGSSSSSSSCSSRSNSRRKSRGCWSFILLKKNKRKD
>Pyrusco0g060360.1
MLDPNTNTHEHPFLFNSGADDQIKGDTTTYDSWQAVNYASRAQKTAQNYANYRSWNSMNARINVDTTPAAPYDESDSPPLWKTTNRVNNYRSLSPTSRTQAIARGQRELMEMVKNMPEPCYELSLKDLVEHKYRTMGGEEEDRDQEEEDDNRSTENLMIRMGNGNGSVNERKNNGARKKMVMRSGSIDSGGFLLKMVLPISLGGKKNNNKSIKKKGECLAVGANSNNTSAKVCPKPQGVDGSVKGVGVDNEWWKMKRVSLSERSESGVSSINSGSMKSSGSSSSSSSCSSRSNSRRKSRGCWSFILLKKNKRKD
>Pyrusco10g028260.1
MLDPNTNTHEHPFLFNSGADDQIKGDTTTYDSWQAVNYASRAQKTAQNYANYRSWNSMDARINVDTTPAAPYDESDSPPLWKTTNRVNNYRSLSPTSRTQAIARGQRELMEMVKNMPEPCYELSLKDLVEHKYRTMGGEEEDRDQEEEDDDRSTENLMIRMGNGNGSVNERKNNGARKKMVMRSASIDSGGFLLKMVLPISLGGKKNNKSIKKKGECLAVGANGNNTSAKVSPKPQGVDGSVKGVGVDNEWWKMKRVSLSERSESGVSSINSGSMKSSGSSSSSSSCSSRSNSRRKSRGCWSFILLKKNKRKD
>Pyrusco5g001050.1
MLDPNTNPHEQPFLFNSRADDDQIKSDTTTNYDSWHSVNYASRAPQKTTQKYGNHSMGGRINVDTTTASGDESDSPPLRKTTSRVKNYRSLSPTSQKQAIARGQRELMEMVKNMPESCYELSLKDLVEHKYRPMGGDEEEDRNQCRGQEEEYDDRSTENLVRKGNGDVHENEMKKNGERKKLVMRSGSIDSGGFLLKMVLPISLGGKKKNNKSVKEKGECLVVDANSNNMSAKVSPKPQGVDGSVKVVGVDNEWWKMKRFSVSERSESGVSSINSGSIKSSGSGSSSSSCSSRSNGRRKSSGCWSFILLKKNKRRD
>Pyrbe_002407
MLDPNTNTHEHPFLFNSGADDQIKGDTTTYDSWQAVNYASRAQKTAQNYANYRSWNSMNARINVDTAPAAPYDESDSPPLWKTTNRVNNYRSLSPTSRTQAIARGQRELMEMVKNMPEPCYELSLKDLVEHKYRTMGGEEEDRDQEEEDDNRSTENLMIRMGNGNGSVNERKNNGARKKMVMRSGSIDSGGFLLKMVLPISLGGKKNNNKSIKKKGECLAVGANSNNTSAKVSPKPQGVDGSVKGVGVDNEWWKMKRVSVSERSESGVSSINSGSMKSSGSSSSSSSCSSRSNSRRKSRGCWSFILLKKNKRKD
>Pyrbe_016717
MFHLDQCQNSPKNHLYRTHHVRSSANRDGAEENDFDFWKQAHTDEDFGCYSPVTWETNTLRSNMKDDESSPLLPYNHHYSIPCPTPSREAIILQSRKDLMEMIEDIPESCYEISLKDFVDEQQSSQGVEEENDVQQTSFDFHVEAQVRKQKRKTQKSYNTTRQISRTSSMESEIFLIKVFFPTFLGSKKKKKAPENRSKVSPRPSAGGPENHNDWSKIRKFFLNKKSGTSCSSGSSSGSTSSSSNGSTRSSGSNILTGCWFFCSKKSKSKRQRGLVM
>Pyrbe_016819
MKDDESSPLLPYNHHYSIPCPTPSREAIILQSRKDLMEMIEDIPESCYEISLKDFVDEQQSSQGVEEENDVQGTSFDFHVEAQVRKQKRKTQKSYNTTRQISRTSSMESEIFLIKVFFPTFLGSKKKKKAPENRSKVSPRPSAGGPENHNDWSKIRKFFLNKKSGTSCSSGSSNRSSSGSTSSSSNGSTRGTLLHAGL
>Pyrbe_040474
MLDPNTNPHEQPFLFNSRADDDQIKSDTTTNYDSWHSVNYASRAPQKTTQKYGNHSMGGRINVDTTTASGDESDSPPLRKTTSRVKNYRSLSPTSQKQAIARGQRELMEMVKNMPESCYELSLKDLVEHKYRPMGGDEEEDRNQCRGQEEEYDDRSTENLVRKGNGDVHENEMKKNGERKKLVMRSGSIDSGGFLLKMVLPISLGGKKKNNKSVKEKGECLVVDANSNNMSAKVSPKPQGVDGSVKVVGVDNEWWKMKRFSVSERSESGVSSINSGSIKSSGSGSSSSSCSSRSNGRRKSSGCWSFILLKKNKRRD
>Pyrpy_N_00g0761.1
MLDPNTNTHEHPFLFNSGADDQIKGDTTTYDSWQAVNYASRAQKTAQNYANYRSWNSMNARINVDTTPAAPYDESDSPPLWKTTNRVNNYRSLSPTSRTQAIARGQRELMEMVKNMPEPCYELSLKDLVEHKYRTMGGEEEDRDQEEEDDNRSTENLMIRMGNGNGSVNERKNNGARKKMVMRSASIDSGGFLLKMVLPISLGGKKNNNKSIKKKGECLAVGANSNNTSAKVSPKPQGVDGSVKGVGVDNEWWKMKRVSVSERSESGVSSINSGSMKSSGSSSSSSSCSSRSNSSNLDR
>Pyrpy_N_00g1404.1
MLDPNTNPHEQPFLFNSRADDDQIKSDTTTNYDSWHSVNYASRAPQKTTQKYGNHSMGGRINVDTTTASGDESDSPPLRKTTSRVKNYRSLSPTSQKQAIARGQRELMEMVKNMPESCYELSLKDLVEHKYRPMGGDEEEDRNQCRGQEEEYDDRSTENLVRKGNGDVHENEMKKNGERKKLVMRSGSIDSGGFLLKMVLPISLGGKKKNNKSVKEKGECLVVDANSNNMSAKVSPKPQGVDGSVKVVGVDNEWWKMKRFSVSERSESGVSSINSGSIKSSGSGSSSSSCSSRSNGRGVLSLLTS
>Pyrpy_N_14g0251.1
MFHLDQCQNSPKNHLYRTHHVRSSANRDGAEENDFDFWKQAHTDEDFGCYSPVTWETNTLRSNMKDDESSPLLPYNHHYSIPCPTPSREAIILQSRKDLMEMIEDIPESCYEISLKDFVDEQQSSQGVEEENDVQETSFDFHVEAQVRKQKRKTQKSYNTTRQISRTSSMESEIFLIKVFFPTFLGSKKKKKAPENRSKVSPRPSAGGPENHNDWSKIRKFFLNKKSGTSCSSGSSSGSTSSSSNGSTRRSVTCRSSGSNILTGCWFFCSKKSKSKRQRGLVM
>Rosch_v2.0_Chr2g0121941
MLDQCQKFSRNQLYVTCHVHSRHESAEDKEFGFCSAWEFQAQACIEADLGAHSPRLWETNTKYESSPLLPQNHHYSNLSPTSRRRVILESKSQLMQMIQNIPESYHELSLKDIVDEQQGMQKAGEGTDVEEKSFDFKTQAQIKKQEKKITYKTRQISRTSSMESETFLIKMFFPTFLGSKKKAKVAGNRSKFSRRPSFEEPENHKNLCVEGTSSGRRFSEDDTLPGCWTLFRSKKGKSKRLRAC
>Rosch_v2.0_Chr6g0278041
MLDPHTNDHPFLFNPENTSETTYGTWQPINYSSRAQKTAQNYKSWKSMGALRLNAAEEESPSGVCSPPLWKTTSPPKSPNRLVNNYRSLSPASRTQAIARGQRELMEMVRNMPESCYELSLKDLVERPRMVEVEVDGDDASTEALVKRGVGKVKKKNDRKKPMVVRSGSFDSGGFLLKMVFPISLGSNKQNKMVMINKNKKNKSDSVEGDSTTAKVSPRPSVDKDWWKKRVSTSGGSGRSESGVSSIISESIKSSSGSSTSSCSSRSSSRRKTGGCWSFILLKKKRHD
>Rubch_LG01.1337
MLDQSQNFPRNQLYVTCHVHSRHESAEDKEFDFWGAHTMYSEWEFQAQACIEEGFEACSPRLWETTTVRNTKYESSPLLPYNHHYSDLSPTSRRRAVLESRRELMEMIQNMPESCYELSLKDIVDEQQSMQKAQEDTDVDKKKFHFQTQVQIRKQKKNITYKTRQISRTSSMESETFRIKMFFPTFLGSKKKAKAAGNCAKVSPKPPFEGPENHKDLCIESKSSTRFSDDDALPGCWTFFQCKKGKSKKQRGCIL
>Rubch_LG02.2505
MLDPHTNPQHDHPFLFNSGPEKRSDTYDTWQPINYSSRAEKTAQNYKSWKSMGAVRFNAAEESPSGVCSPPLWKTTSTSPPKSPNRSLNNYRSLSPASRTQAIARGQRELMDMVRSMPESCYELSLKDLVERRTMVDVEVDDEDAGTEILVKREDGKLKKKIDRKKPMVMRSGSIDSGGFLLKMVFPISLGSNNKNKITMINKNKKNKSDCVVEDRVSPKPCVDKDWWKRKVSASGESGGSESGVSSIISGSIKSSSGSSSSSCSSRSSGRRKTGGCWSFILLKKKRQD
>Ruboc_02_G17229
MLDPHTNPQHGHPFLFNSGPEKRSDTYDTWQPINYSSRAEKTAQNYKSWKSMGAVRLNAAEESPSGVCSPPLWKTTATSPPRSPNRSLNNYRSLSPASRTQAIARGQREMMEMVRNMPESCYELSLKDLVERRTMVDVEVDDEDASTEILVKREDGKLKKKIDRKKPMVLRSGSIDSGGFLLKMVFPISLGSNKKNKITMINKNKKNKSDCVVEDRVSPKPCVDKDWWKKKVSASGESVGSESGVSSIISGSIKSSSGSSTSSCSSRSSSRRKTGGCWSFILLKKKRQD
