# Supplementary material for: Transcriptomics of long‐term, low oxygen storage coupled with ethylene signaling interference suggests neofunctionalization of hypoxia response pathways in apple ( Malus domestica )
Source: Plant Direct. 2024 Dec 20;8(12):e70025. doi: 10.1002/pld3.70025 (PMC11660084; doi:10.1002/pld3.70025)
Supplement: Supplementary file 2 — Data S2: Homologs of all 606 hypoxia response genes identified in this study across 42 representative species of land plants). [file PLD3-8-e70025-s004.gz › 01-integratedGeneFamilies_dir/10160.faa]

>gnl_Aquco_v3.1_Aqcoe1G004000.1
MAALASSSFLAAVTTTTTTTTTTTRLLGFQTLKPKSLLIIPPISCASKLRANSSILSHKLSFRFSNVESLLWRKDRYTVFANPTEGDIVEKKTQGTEADASQGPPFLTILAGFIVVLLIFWIVGSIVMWLVGLIVNVPSSK
>gnl_Manes_v6.1_Manes.10G151900.1
MASFCSAPARSSQLIQRCHRPTTRVEIPSITTALKLSQTISDSRCLFSASIRFKNAITLQIRRRLLVAFASNSNPSSGDSIQDKSDGNTSDAARGPPFLTILAGFLVLFTVFWVFGSVIMWLFGLIVKSPPAN
>gnl_Medtr_Mt4.0v1_Medtr2g061490.1
MASVGFSSLSSPARSQYLNIGFPSKPQFLPTATLNFSPTFRCIGSRKLQINRKLLTVSATNPNSGGGKSSNEGSDVKETGNASQGPPLLTILAGLFVFFLVGWVIGSVVVWLISLIVNVPSPK
>gnl_Medtr_Mt4.0v1_Medtr2g061510.1
MASVGFSSLSSPARSQYLNIGFPSKPQFLPTATLNFSPTFRCIGSRKLQINRKLLTVSATNPNSGGGKSSNEGSDVKETGNASQGPPLLTILAGLFVFFLVGWVIGSVVVWLISLIVNVPSPK
>gnl_Mimgu_v2.0_Migut.N01658.1
MASLPTRAPAFHSIGTLRRPSAAVHAPSLISLTSGRHCCRAHLNFRFQNEGRVQVKNRWAPVFASNTNPSEESNDSKSSDEAAAAPGPPLLTILAGLVVFLIICWFVGSIAMWLIGLIVNPPPLK
>gnl_Nelnu_v1.0_NNU_007995-RA
MATLASSLPTTFARGFQRLNTRSEIPAITVSKVSAKIPLNSSSFRFVNAVNVRLRQRLPLVLASSTNPSGGDSSKEQTKGTETAGSEGPPFLTILAGLVVFLFICWILGSIIMWLIGLIVNVSSK
>gnl_Orysa_v7.0_LOC_Os03g03640.1
MAAIFPHLASTLPLLRAVRTPRRLPPAVSAVPPRAARVVLRGFRLPDPAARKFLCFEDSIGLQTEHQKPDSTSTGAKQNSSSDDNSSSTDGPPVLTILAGIIVFLLVLWVIGSLFTWIAGLVFGAAKS
>gnl_Phavu_v2.1_Phvul.005G041500.1
MAYLRFLHAPLPQPQLTLGFPSPPQFLSIAPPLNFSLSSSSFRCKVFRRLKVNQRVLTVFATNPNSVDGKSPKEGSEVNKTSNAAQGPPLLTILAGLFVLFVVCWSIWSIIAWLISLIVTAPAPK
>gnl_Phypa_v3.3_Pp3c5_8591V3.1
MATLALPSLKCPSSSRLFTAGAATLPKASLPCADFLLFRPLPWKLTNATRLGLKNTLGKIQRRKWSCQAGSADQNETVAIGETPKQAYIPDAETSKEVKSPDAETQKQGPPVLTIIAGIVVAALVFWGLWSAVSAIARLFIR
>gnl_Poptr_v3.0_Potri.001G230200.1
MASSFSSPKLIHGFHGPNSCSCIPHFHSIKLGSNRSQTPLSFRFRNAARLQLRTRLYTVFASNSSPSDGDSSEEKSGGTISSDDAQGPPFLTILAGFLVFSLLCWVFGSIIMWLFGLIVKVPLSK
>gnl_Prupe_v2.1_Prupe.2G003000.1
MKMASVLAAAQARLSSQLLRPIPQNQIPITHSLKRSAVKAAPFDFSLERNVLRLKIRESWHAVSASNSNPSSGDSVEDKSGGVKTNDAAQGPPLLTIVAGFVVFFLLFWILGSTLMWLIGLVVRFPPPK
>gnl_Solly_v2.4_Solyc10g045320.1.1
MASLHCPFQFILGFHRPLHRPQTSFIAPTRDASPTQFNIRFNNVLNVYQRQRLLPISKSSTNPSGGPEKSKDASSPPLATILAGILVFCAVCWIVGSIVLWLISLITNVLASK
>gnl_Sorbi_v3.1_Sobic.001G521200.1
MAAISAHLTATLPSLPALRPCPRRLQPSTFAASVAPNRTPGVALRVCRSCNPFVRRFHGFQNAISFGKEHNKQALFASGRDSPSSGDDSSSSPDGPPVLTIVAGVVVFLLVLWVIGSIVTWIVGLVFGAAKS
>gnl_Spipo_v2_Spipo16G0026300
MSGVGFHGRGRTGSRKTLESVPCGNKDGLAGFSKETLQKPLEEKEAATHGKFWVFPVDLGSQCRGAVILPAKAKPTDKESTLGGTGDSSSAAGPPLLTIIAGIVVFLLVCWAVGSIALWLVGLIVNPPLPK
>gnl_Stras_v2.0_SGA_v2.0_scaffold4T02233
MASLTTCTPAPHSIAALRRRPSAGVHSQSSAFTTPATHNVQARQNFRLKREEIVVLVKKNRFGLVFASNTNPSQESNDTKASSDASGPPFLTILAGVLVFLFVCWIMGSIVMWIFGLIVNPPPLK
>gnl_Theca_v1.1_Thecc1EG005947t1
MAYYAPCSCAAALSASPSHESHLAFQPLNPRPKLAPKRIPPSASTFKLRFNGTVKFERRLRLFCSNPPSGDSITEKSGDTAQGPPFPTILAGFLVFFLICWMLGSIIMWLIGVIVKFPPK
>gnl_Utrgi_v4.1_Scf00036.g4331.t1
MMAAASALCKLDFLRGTSSASLHTYSSSSARRRPYAGMHPGYLSFGRRYVVRDLNSGIMTGVVVVLERNKPSASASNTDDQNETNTRDDSSSSPPFLTILAGLIVFAAICWIVGSILLWIIGLIVHPPLPK
>gnl_Vitvi_Genoscope.12X_GSVIVT01001359001
MAFLCRAPSFQPQTQLLNLGFHRAISSPQLPPVSNFPCTPLSSRFNNELRLRVRQRMAVVFASNTVYPVGGDSKKEKSDAQGPPFLTILAGLLLFLLVFWLLGSIVMWLFGLIVKSPPSK
>FraveV4A2_7g00090.t1
MKMESVFAPRAGVGASRFLRPRVSPQIPIALKLSPATDQAPFDFRFKKSVLNLKLRERWQPVSASKSNPRDEESIEDQSGSVKSGDAPQGPPFLTILAGFLVLFLVFWIIGSILMWLVSFFVTSPPGN
>Maldo_HF_16946
MTNMTSVVAAGAGARPSQLHLPTAKPQIPITHAFKLSAVKSAPVNFRFKTSVLRLQIRERWHAVSASKNANPPLYDYGDSIKDKSGTVEKDDAAQGASLLTILDGLLRLIVFFVVFVFASVLSWCIGFFVTMHFIALALSSGPPK
>Malba_006122
MARSVLLGGGGVPPSHNSDCRRLLLRPIAVAPQTSLKLSAVKAAAPPPTIHCRFNKNVLGLQIKETRHAVSASNSNPPDGDSTKDKSGGVETNDAALQGPPPLTILAGFVVLFLVFWVLGSSLMWVISLLFRLPPSK
>Malba_029466
MTNMTSVVAAGAGARPSQSHLPTAKPQIPITHAFKLSAVKSAPVNFRFKTSVLRLQIRERWHAVSASKNANPPLYDYGDSIKDKSGTVEKDDAAQGASLLTILDGLLRLIVFFVVFVFASVLSWCIGFMVTMHFLTLALSSSGK
>Malsi_02g026930
MARSVLLGGGGAPPSHNSDCRRLLLRPIAVAPQTSLKLSAVKAAAAPPTIHCRFNKNVLGLQIKETRHAVSASNSNPPDGDSTKDKSGEVETNDAAPQGPPPLTILAGFLVLILVFWVLGSILMWVISLLFRLPPSK
>Malsi_07g000170
MTNMTSDVAAGAGARPSQLHLPTAKPQIPITHAFKLSAVKSAPVNFRFKTSVLRLQIRERWHAVSASKNANPPLYDYGDSIKDKSGTVEKDDAAQGASLLTILDGLLRLIVFFVVFVFASVLSWCIGFFVTMHFIALALSSTPPK
>Malsy_02g027960
MEKGKSFAGKWKMARSVLLGGGGAPPSHNSDCRRLLLRPIAVAPQTSLKLGAVKAAAAPPTIHCRFNKNVLGLQIKETRHAVSASNSNPPDGDWTKDKSGEVETNDAAPQGPPPLTILAGFLVLILVFWVLGSILMWVISLLFRLPPSK
>Malsy_07g000210
MTNMTSVVAAGAGARPSQLHLPTAKPQIPITHAFKLSAVKSAPVNFRFKTSVLRLQIRERWHAVSASKNANPPLYDYGDSIKDKSGTVEKDDAAQGASLLTILDGLLRLIVFFVVFVFASVLSWCIGFFVTMHFIALALSSGPPK
>Maldo_GDDH_02G1319200
MARSVLLGGGGAPPSHNSDCRRLLLRPIAVAPQTSLKLGAVKAAAAPPTIHCRFNKNVLGLQIKETRHAVSASNSNPPDGDSTKDKSGGVETNDAAPQGPPPLTILAGFLVLILVFWVLGSILMWVISLLFRLPPSK
>Maldo_GDDH_07G1001500
MTNMTSVVAAGAGARPSQLHLPTAKPQIPITHAFKLSAVKSAPVNFRFKTSVLRLQIRERWHAVSASKNANPPLYDYGDSIKDKSGTVEKDDAAQGASLLTILDGLLRLIVFFVVFVFASVLSWCIGFFVTMHFIALALSSGPPK
>Maldo_Gala_02g026550
MARSVLLGGGGAPPSHNSDCRRLLLRPIAVAPQTSLKLGAVKAAAAPPTIHCRFNKNVLGLQIKETRHAVSASNSNPPDGDSTKDKSGGVETNDAAPQGPPPLTILAGFLVLILVFWVLGSILMWVISLLFRLPPSK
>Maldo_Gala_07g000190
MTNMTSVVAAGAGARPSQLHLPTAKPQIPITHAFKLSAVKSAPVNFRFKTSVLRLQIRERWHAVSASKNANPPLYDYGDSIKDKSGTVEKDDAAQGASLLTILDGLLRLIVFFVVFVFASVLSWCIGFFVTMHFIALALSSGPPK
>Pyrco_DAP_Chr2v0.1_05296.1
MARSVLLGGGGARPSHDSDCRRLLLRPSAVAPQTSLKLSAVKAPAAPPTIHFRFNENVLGLQIKETRHAVSASNSNPSDGDSTKDKSGGVETNDPAPQGPPLLTILAGFLVLFLVFWVLGSILILTWVDGWCNVKPETCVESNTTPDKDT
>Pyrco_BP_DH_02g26740
MARSVLLGGGGARPSHDSDCRRLLLRPSAVAPQTSLKLSAVKAPAAPPTIHFRFNKNVLGLQIKETRHAVSASNSNPPDGDSTKDKSGGVETNDPAPQGPPLLTILAGFLVLFLVFWVLGSILMWVISLLFRLPPSK
>Pruav_sc0002332.1_g050.1.mk
MKMASVLAAAQARVSSQLLRPIPRNQIPITHSLKRSAVKAAPVDFRLERNVLRLKIRESWHAVSASNSNPSSGDSVEDKSGGVKTNYAAQGPPLLTIVTGFVVFFLLFWILGSILMWLIGLVVRFPPPK
>Pyrbe_034045
MARSVLLGGGGARPSHNSDCRRVLLRPSAVAPQSFLKLSAVKAPAAPPTIHFRFNKNVLGLQIKETRHAVSASNTNPPDGDSTKDKSGGVETNDPAPQGPPLLTILAGFLVLFLVFWVLGSILMWVISLLFRLPPSK
>Pyrpy_N_02g2812.1
MTRSVLLGGGGARPSHNSDCRRLLLRPSAVAPQTSLKLSAVKAPAAPPTIHFRFNKNVLGLQIKETRHAVSASNSNPPDGDSTKDKSGGVETNDPAPQGPPLLTILAGFLVLFLVFWVLGSILMWVISLLFRLPPSK
>Pyrpy_N_07g0395.1
IRLAAGAGARPSQLHLPTAKPQIPITHAFKLGAVKSAPVNFRERWHAVSASKNSNPPLSDYGDSIKDKSGTVEKDDAAQGPSLPTILAGLLRLIVLFLVFVFASVLSWCIGLLGTMQFLDWALSSSRK
>Rosch_v2.0_Chr1g0313281
MEMESVFAAGAGAGAGASQLLRPRVTPQIPIALKLSAAADKAPFGFRFKKNVLNLQIRERWQAVSASKSNLPDGDSIEDKSGRVKSGDAPQGPPFLTILAGFLVLLLVFWILGSILTWLISFFVRN
>Rubch_LG07.4238
MESVFAASQLLLFRPQIPISTHALKLSAAAQSQSQSQSQSHKVPFGFRFKRSALKLQIRERWQAVSASKSNPPDGDSIKDKSGGVKRDDAPQGPPFLTILAGLLVLFLVFWIIGSILMWLISLFAK
