# Supplementary material for: Transcriptomics of long‐term, low oxygen storage coupled with ethylene signaling interference suggests neofunctionalization of hypoxia response pathways in apple ( Malus domestica )
Source: Plant Direct. 2024 Dec 20;8(12):e70025. doi: 10.1002/pld3.70025 (PMC11660084; doi:10.1002/pld3.70025)
Supplement: Supplementary file 2 — Data S2: Homologs of all 606 hypoxia response genes identified in this study across 42 representative species of land plants). [file PLD3-8-e70025-s004.gz › 01-integratedGeneFamilies_dir/1970.fna]

>gnl_Ambtr_v1.0_evm_27.model.AmTr_v1.0_scaffold00072.45
ATGGTCGCGAAGCGCAAGCAACCTTTCGATTGTCTACCTGACGAAATCATTGCTCAGATCATGGCAAACTCTCCGTCGTTCGAGGCATTCAGTGTGCTAAAGAATACAGGGTTTAAAGGCCTCTCAGATGACTTTTTGGTTCTGCGACGCATTTCAAAGGAAGTAGTTGTTCAAAGCCTATGGCAAGAAAAGAAAAACAAACCGATCTCATATCTCAAACGATGTGCAGATGCGGGAAACCCTGACGCT
>gnl_Ambtr_v1.0_evm_27.model.AmTr_v1.0_scaffold00072.46
ATGGTTGTAAAGCGCAAGCAACCTTTCGATTGTCTACCTGACGAAATGGTTTTTCTCCCTAAATTCTTTAGGTGTAAGAGGCTTAAGGTCCTGTCAAATGACCTTTTGGTTTTGCAGCGTGTTTCAAAGGAGGTAGTTGCTGAAAGCGTATGGCAAGAAAAGAAAAACAAACCGACTTTATACCTCAAACGATGTGCCGATGCTGGAAACGCTGAAGCTCGATACCCCATCGGAATAGTAATCTCCCTCTCTCCAAATTTTATG
>gnl_Ambtr_v1.0_evm_27.model.AmTr_v1.0_scaffold00072.44
ATGGTCGCAAAGTGCAAGCAACCTTTCGATTGTCTACCTGACGAAATCATTGCTCAGATCATGGCAAACTCTCCGTCGTTCGAGGTATTCAGCGTGCTAAAGAATACGTGCAAGAGGTTTAAAGGCCTCTCAGATGACTTTTTGGTTCTGCGACGTATTTCAAAGGAAGTAGTTGTTCAAAGCCTATGGCAAGAAAAGAAAAACAAACCGATCTCATACCTCAAACGATGTGCAGATGCAGGAAACCCCAACGCTCAATACCTCATGGGAATGGTAATCACCATTTCCCTAAATTTTATA
>gnl_Ambtr_v1.0_evm_27.model.AmTr_v1.0_scaffold00010.182
ATGTCCAAGAAACGCAAGCAGCCTTTTGAACGTCTTCCTGATGAAATGATTGCAGAGATCATGGTCGACTCTGTGTCGTTTGATGATCTCAATGCGCTTAAAAATACGTGTAAGAGGTTTAAGAGCCTCTCTGAAGACGCTTTGGTTTTGCAACGAATTTCAAGGGAGGTAGTTGCTGAAAGCCTATGGCAAAAGAACAACAAACCCACGGCATACCTCAAACGATGTGCAGATGCAGGAAATCCTGAAGCCCAATACCTCTTGGGAATGGTAATCATCTCTCTTAATTTCGTA
>gnl_Ambtr_v1.0_evm_27.model.AmTr_v1.0_scaffold00010.183
ATGACGATCTTTTGCTCCGGGAAGAAAGAGGAGGGTGAGGAATATTTAAGGAATGCGATTAAAAGAGGTCACCCTGGTTCTATCTATGCAATGGGATTGATCCTTATCAGTGAGGGGAAATATTCAGAAGGAAAAGAGCATATGGAAAGGATTGACCATAATCTTTCATCTTGTAGAAGCATTACTAAGTGGGTCCTTAGAAAGATCTGGGTTAACCAGAAGCTGCCGTGCAAAGTAGAAAAATGCGAGAATTCAAAGTGCCAAAGTCCGAGAATGATGGGATGGGATGAAGCGAAGGATTACAGTCGATGCTGTTCGACTAAGTGTAAATGGACATGGGAGCTCAAGGAATTTTGCTTT
>gnl_Aquco_v3.1_Aqcoe7G006200.1
TGCAAGGAGTTGAATGAGTTAGGAAAAGATACCTACATCTTTCGACATGTTCCACCGGAAGGACTCAATATTATACCATGGAAACACTCCGATGAACTTGCTTCCTTCTTAATGCGATGCGAGGATAGTGAAAATCCTGAGGCTCTCTATAGACGTGGCATGGTGGAATATTATCAGAATACTAAACCAGAACTAGCATGTGAGCTCTTTGAAAGAGCTCTGAAGCTTGGGCACGATGAAGCAATGTACGTGTTAAGCATGATTCTTTTATGCAAAGATGACGACAAGCAAAGGCAGAGGGGGATTGAACTATTAAAGGATGTAGAGATGAAAAAACAATCACAAAATATTAATCTATTAGATTTAAGAGAGAATTGCAAGAGAATACTACGTCAACTGTGGCTTAAAAATTTCGAGCTTGCAAGA
>gnl_Aquco_v3.1_Aqcoe1G385300.1
ATGATATGGTTGGTAACAACTATTGTTGCCAAGGTTGCATCATCTTCTTTACTTGATTTGTTCAACTTGAAGCAAAGTTGTAAGAGTTTATTTGAAGTTGGACAAGATGATTATGTCTTTAAAACAGTTTCAATGGAAAAAGTTCCAGATGTTGCATGGACAAGTTTATCTAAAGGAGCTACTTTTTTCGTAAGACGTTGCCAAGAAAGCGAAAACCCAGAAGCTTTATTCAGACTTGGGATGACTGAGTATTTCGGCCATGGTCAAGTTAAAGAAGGACACACTCTTCTTGCAAGAGCAGCTTATCTTGGATATCCTGCAGCTTCATATGTTCTTGGCATCGTTCTCATCTGCACTGCTACTGACAATCAAACAATCTTACAAGGTGTAGAGCTACTTAAAAATGCTCTGAGGCTTAAGAAGCTGTCAAGGGAACGAACTGAGTCCATTATTAGACAAATGTGGCTGAAGAATTATATTGATATTCCTCAAAGATCTCTTTGCTCAAATCCTAATTGCAGCAAAGTGAATAATAATGATCTGATGGACGATGAAGAGGAGGTTGGCAACTGCGACGCGTGCAAGTATGATGAAGAAATTCAATTATTTTGTAATAAAATGCTACGTGGTTTG
>gnl_Aquco_v3.1_Aqcoe1G143200.1
ATGTACACAACTTCATCATCTATTTGGTTCATTGTATTTAGATTAGATTCCTTAATAAAAAAAAAAATGCATCCTTTTACAGAAACTATTCCTAATGATCTGGTAGCAACTATTGTGGCAAGGGTTGCTTCATCTTCTTTAGCTGATCTGTTTAATTTGAAGCAAACCTGCAAGTCTTTATATGGATTTGGAGAAGATGATCTTGTATATAAACAAGTTTCAATGGAAAAATTTCCAGACCTTCCATGGACTTTACCTGCACAAGCTGCTTTTTTCTTGCAACGCTGCCAGGAAACTGAAAACCCAGAAGCTTTATTCCGACTTGGGATGGTTGAATACTTCAGTCACGGCCAAGTTGAACTAGGACGTGCTTTTCTTGCGAGGGCAGTCTGTTTTGGGCATATAGCAGCTTCATACGTTCTTGGGATCATTCTACTCTGCACTGATAGACAGTCAATTTTAGAAGGCATGGAACTCTTAAAAAGCGTACAAAGATTTAATAAGGTGTCAAAGATAAGAATTAAAAATATTCTAGCAAAAATGTGGAAGAATCATTTTATTGTTCCTGAAGGATCCATTTGTTCAGACCCCAACTGTAACAAGAACAAAAGAATGTCGAACAAAGGGTGGACTCTAGAGGATGATAACAATGAAGAAGATATTGACTGTGATGCATGCAGATGCGACGAACAAGTTAGACTATTCTACAAAATTCTTCGTGGATCA
>gnl_Aquco_v3.1_Aqcoe1G058000.1
ATGGAATCCCTTCCAAATGATATTATTTTACGGATCTTAATATTTGTTGTTGCTTCTTCTTTACAAGATCTTTATAGAATGAAATTGACTTGTAAAAAGCTCAACGAACTTGGAGATGATGAAAATGTTCTACACCATGCATCCTCGAAAAGTATTCCAATCATTCCATGGAATAATTCAGAAGGACGAACTCGTTTCTTACAACGGTGTAGGGAGTCAAACAATCCAGAGGCTCTATTTAGGCTTGGAATGCTACTTACGTGGAGTATTTTGCAAATTCCAGTCATCAATTTGCATGAGTCATTCGAAAGAGCAGCAAGGTTGGGGCACGAAGAGGCAACATACATCTTAGGAATAATATTACTTTGCGAGAATGGTGAATCAATGCAACGAGGCATAGAACTCTTGAAAGAAGTAGAGACAAGAAAGATGTTGAAGAATGCCAAGCTCTCCGAATCAAGAAAAATATGTCAGAGAATCATGTTCAAATTATGGCCAAATCCCATTGTTCATGAAAAAAAACCAATATGTTCAGATCCAACATGTAAAAAGACAAAAACACGTCCAAGTTTAGGGTGGTGGGAGGATGAATTATTTTTGACTGCGAACTTTGCAAATGGGATCACGAGC
>gnl_Aquco_v3.1_Aqcoe1G383500.1
AGTATTCCTAATGATATGGTAACAACTATTGTAGCCAAGGTTGCATCATCTTCTTTACTTGGGACCCTTGATTTGTACAACTTGAAGCAAAGTTGTAAGAGTTTATTTGAAGTTGGACAAGATGATCTTGTTTATAAAACAGTCTCAATGGAAAAAGTTCCAGATGTTGCATGGACTAAATTATCTAAAGGAGCTGATTTTTTCGTTCAACGTTGCCAAGAAAGCGAAAACCCAGAAGCTTTATTCAGACTTGGGATGATTGAGTATTTCGGCCATGGTCAAGTTAAAGAAGGACACACTCTTCTTGCAAGAGTAGCTTATCTTGGATATCCTGCAGCTTCATATGTTCTTGGCATCGTTCTCATCTGCACTGCTACTGATAATCAGACAATCTTACAAGGTGTAGAGCTACTTAAAAATGCTCTGAGGCTTAAGAAGCTGTCAAGGGAACGAACTGAGTCCATTATTAGACAAATGTGGCTGAAGAATTATATTGATATTCCTCAAAGATCTCTTTGCTCAAATCCTAATTGCAGCAAAGTGAATAATAAAGATCTGATGGACGATGAAGAGGAGGTTGGTGACTGCGACGCGTGCAAGTGTGATGAAGAACTTCAATTATTTTGTAATAAAATGCTACGTGGTTTG
>gnl_Arath_TAIR10_AT2G35280.1
ATGGATCCCAACAAAGTTGAAATTAGTCGTCTTGAGGCACTTCCTCAAGATCTACTCAGAGAAATAGTTGCCAAAATAGGGGTAAAATCCGCTGAAGATTATCACAATTGCATCCTTTCATGCAAAGAACTAGGTGCATCAGCAAACGATGAACGCGTGCTCAAAACCCTTAATCTTGCTCTGTTGGTGAAGAAACCGTTATCATGCCGCAAACACCTTCTTATTATGAAGAAATGTCTTGCCAACAACAACCCGGATGCTCACTACATAAAAGGTATAATATGGTACTTTAACCTTGATCATTGTGACGTTGATCTCCACCATATTGGCATAGCAGCTAACGGAGGCCAGAAAGAAGCAATCTACATGTATGCCATGCTATTATTATGTAGAGGAAGAACTGAAGAGGGAAAAACCTATATGAGCCAACTTGAATGGGCTAAGACACCACCATGGCTGAAACGTGTTGGAAACAAATCAAAACTTCAC
>gnl_Arath_TAIR10_AT1G67623.1
ATGGTGGTATCCTTGTCTTTGCATGCGTCTTCTTCTATTAGGAAATCGAAAACAAAAGCAAGCTTATGTCTCGATTCTTTACCAGAAGATCTTCTCGTGGAGATTTCTTCATGTACCGGAGCTTCTTCCTTGTCAGCGGTTCGTAATCTCAGACTAGTTTCGAAATCGTTTCGACGTATCTGTGATGAAAAGTATGTTTTCTACCGACTATCCCTCAAAGAAATCGAATTTCTCCCATGGCATGAGAACAGTGCAAAATTCATCGAGAGATGTACCGAGAGTAGAAACCCCGAAGCGTTGTTTCAGAAAGGATTCATTAACTATTTTCGAGATAAACTTCAAGACCGAGGACTCGAATATTTAGCTGAAGCTGCGGAAAAAGGTATCAAAGAAGCAAAATATGTCTACGGGGTGATTCTAATCTGTCTTGGAGGCAAAACAAAACAAAAGGGTTTCGAGATCTTGTCTTCTGTTATAAAGCAGTTGATGTCAACTACAATGAATGAGTTGGTGGAATTTCGATACAAGATTCAAAAGATTAGATACGGTTTTTGGTGGTCTGACAACACGGTGGTGGAACAACTCAAAACAGCCTACGTTAGTGAGAAGTGCAAGTGCGATTGTAAAACCAGGATGTTATTATTAGTAATGAATCGTGGTTGGTATTTATTCGGTGATGAAACCGACTTGGATTTTTCTTCTGCTTGTGAGTTATATCTGTACATAAACCGAAATTTTCCTTTTGAGGCCAAAAAATCTAAAATTGATGGGGAGATATACTGGGCCTGTGAATTTGAACCGAACCGATTTGTCCGAACCGAACCGAACCGAGGTTTGGACAAATCGGTTCGGTTAAGGTTAATTGAGTATAACCGATCGGTAAGTGTT
>gnl_Arath_TAIR10_AT1G36030.1
ATGGATCCCAAGAAAGCTGATATTATTCGTTTAGAGGCACTTCCTCAAGATCTACTTGGAGGAATAGTTGCTAAAGTTGGAGCTACAACAGCTGAAGATTTTCACAATTGCATTCTTGTATGCAAAGAACTAGGTGCATCAGCAAATGACAAACACGTGTTCAAAACTCTTAATCTTGCTCTGTTGGTGAAGAAACCGTTATCGGGCACGCAAACACCTTCTTACTATGAAAATATGTCT
>gnl_Arath_TAIR10_AT1G74875.1
ATGGTAAATTTAGGTGCTCTAAACGACGAAGACAAGCGGAAGTGTGCCAACATGTTTCAAATTCACCTCGTAATCAATGTATTATCTTCATCATTATCCGAGTTTCGCAATCTTCAATTAGTTTCGAAATCGTTTAAACGTATCAGCAACGATCGATACATTCTGCAGCGGCTTTCCCTCAATAAAATCCCTCTTTTACCATGGCGCAACCGTAAAAAATTTCACAATTTTTTCAAAAGATGTCGCAAGAGTGGAAACCTAGAGGCTATATACCGTAAAGGACTTGTCGATTACTTTCATCGGGATAGTCATGAACGTCAACGAGACAGAGGACTCAAACATATAGCAAAAACTGCAAACAATGGAAATCAAGAAGCACAATATGTTTATGGGTTGATCCTAATTTGTCTTGGTGGCAAAACAAAACAAAATGGTTTCAAGATCTTGTCTTCTCTACGAAAACCTTTGATGTTGTCAAATACGATCAAGGAGATGGAAAAACATCGGACACATATCAGAAATATGTGGTGGTGGGGCGAACCGATGATGAGACACCTACAAAAAAGCTATGTTCGTGAGAACTGCAATTGCGATGGTCGAACCGAGATCTTTCCCAACTATTGTTTTCGTCATCGTTTTGGTGAGGACGACGACATGCTTACTTCTTCCGCTTGTGAGATATGTTTGTGCCATCATGAAGTCAAACTTTTCTTTGCTAATATTAAGGAA
>gnl_Arath_TAIR10_AT3G30430.1
ATGGATCCCAACAAAGCTGAAATTAGTCGTCTTGAGGTACTTCCTCAAGATCTACTCGGAGAAATAGTTGCCAAAATAGGGGCAAAATACGCTGAAGATTATCACAATTGCATCCTTTCATGCAAAGAACTAGGTGCATCAGCAAACGATGAACGCGTGCTCAAAACCCTTAATCTTGCTCCGTTGGTGAAGAAACCGTTATCATGCCGCAAACACCTTCTTATTATGAAGAAATGTCTTGCCAACAACAACCCGGATGCTCACTACATAAAAGGTATAATATGGTACTTTAACCTTGATCATTGTGACGTTGGTCTCCACCATATTGGCATAGCAGCTAAC
>gnl_Carpa_v0.4_evm.model.supercontig_3.322
ATGGAAGGTAATGACAGACAAGCAAAAACGGCGTCGGATCGTTCCAAAATCACGGCAAGAAAAAGAAAAAGATACGAAGAGTTTCAGCAACCAACGATTTTGTCATTACCAACCGAGTTAGTCATGGAAATCGTAGCTCGTGTTGGTGCATCATCGTTGCGCGATTTATTCGAGGTCAAGCTGAGCTGTAAAAGTTTATACGCTATAGCGGAAGATTCCTACGTATTCGAGAAGGTATCAGTGGAAGAACTTCCCAAACTTCAAATGTCACGGCGATCAAAAGAACAGTCATCTTCATTCTACAGAAGGTGCATTGAGTGTGGAAATTCAGAAGCTTTGTACCGAGAAGGAGTGGTA
>gnl_Carpa_v0.4_evm.model.supercontig_85.123
ATGGGTGGAGTTCAAAAACCAGGAAAGAAAATTACAAAAGGAAGAAGAAAGGATTTCCTGGAAGCTTCAGACCATCCTCGTGTTCTGGAACTCGTTTGCATCGACAAATTCCCAGCAATTCCATGGCGGATTAGCAAGGCCAGCTCTTGCTTCATAAGGCAGTGCAGAGAGAGCGGCAATGCGGAGGCAATTTACAGACAAGGAATGGTGGAATACTTCAGCTCGAACCGTAGCAACCAGGAGTCAGGGCTCCGGCGGCTGAAGACAGCGAGAGAGAAGGATCGCAGAGAAGCAATGTACGTGTATGGCATTATCCTGTTTGTTTATTCCGGCGGAAGGGAAGGGATGAAGATTTTGTCTCGTTTGATTTTTTCCGACGTCGAGAAGTGTCGGGAAAGACTGAAATCGTTGATGAAGGAGATGTGGGTGAGTACATGTGTAGTTGATGCAGCT
>gnl_Eucgr_v2.0_Eucgr.H01273.1
ATGGAGATCAAATGCTTTGACGTTCTTCCTCGCGACATGGCGTTGGAAGTTCTAGCTCTGGTCGCCGCCAACTCCATGGATGATTTTTTTAATGCGAAAATAAGTTGCAAAATCTTTAATGAATTGGCCGAAGCAGATTACGTGTATAGACAAATATCCCTTGACAAAATTTTAAGAATACTATGGTGGCATCCGGAAGAAGGCAAAGCCTTCATTGAGAGGTGCATCAAGTGCAACAATTTGGAGGCCTTGTACACGCAAGGGCTGTATGAGTATATGAATTTTATGAAGGTTGAGCTAGGAATGGAGCTATTGAAGAGGGCGGCA
>gnl_Eucgr_v2.0_Eucgr.K00814.1
ATGAAGCTTCTAGATAGAGCTGCAGAATTGGGGCACCTTGGGGCTTCCTATATCTTTGGCCTCCTCCTTGTGTGCGAGGGTGGCGAGTCGAAGAAGAAGGAAGGAGTTGGATTGCTCCGAAAAGTCTACTCTACCGGACGACTGGTAGAATGTCGCGAGAAGTATCTAATTAGCATTCGCGGCATGTGGTGGAATAACAAAATGATCTTTAGAGAAGACCTTCGTCGTTATGATTGTGAGATACAAGTTGAACACTGCAAGAGGAGGGGATGGGTGCGTGATATCGACTATTACGATCACACTGAATGTGAACAATGCATTTGTCAAGCCAAGACACAGATTCTATATAAGTATTGCAAACGCCCG
>gnl_Eucgr_v2.0_Eucgr.G01392.1
ATGATCTTCCCCTATCCACCTATCCTATCCATTGTAAGAGTCTTAAAGTCTTGCCGCTGCTTGCATTTAAAAATACGAACCAACCTCTTCTATTTTCTCTTCTCTCTAGCTGAAGAGGACTGCATATATCGACAAATATCGCTAGAAAAAATTCCATATCTATTGGGGTGGCACCAGGAAAAGGTGAATGCCTTTATTCAGAGGTGCATTAAATGTGATAATTTGGAAGCTTTGTATAGACAAGGACTGTTACATTCAGGAATGAAGCTACTTAAGAGAGCCGCACAATTTGGCTCCCTTAGAGCTTTCTATATGGTTGGGCTCCTCCTTGTGTGCGAGGGTGGCAAGTTGAAGAAGAAGGAAGGAGTTGGCTTGCTGAGAAAAGTCTACTCGAGCGGACGAGTGGTGGAATGCCGTGGTAAGTATTTAAACACCGTTCGCAATATGTGGTGGAACAACACAATGATCTTTAGAGAA
>gnl_Eucgr_v2.0_Eucgr.G01397.1
ATGAAGCTATTTAAGAGAGCCGCACAATTTGGCCACCTTAGGGCTTCCTATACTATTGGGCTCCTCCTTATGTGCGAGGGTGGCAAGTTGAAGAAGAAGGAAGGAATCGGCTTGCTGAGAAAAGTCCACACAAGCGAACGAGTGGTGGAATGCCGTGATAAGTATTTAAACACCGTTCGTATTATGTGGTGGAACAACACGATGATCTTTAGAGAAGAGTGGAGCTATGATTGCGAGATGCAAACCGAGCATTGCAAGAGGAGGGGATGGGTGTGTGACATCGACCATTACGATGACACTGAATGCGAACAATGCATTTGCCGAGTGGAAACAAAAATTCTATACAAGTATTGCAGATACCCG
>gnl_Eucgr_v2.0_Eucgr.G01570.1
ATGGCTGAAGAGAACTGTATATATCGACAAATATCACTAGACAAAATTCCAAATCTATTGTGGTGGCACCAAGAAGAGGTGAATGCCTTTATTCAGAGGTGCATCAAATGCGATAATTTGGAAGCTTTGTATAAACAAGGACTGATACGTGTTTATGAATATGTAAGTCTCATGATTGTGGATTCAGGAATGAAGCTACTTAAGAGAGCCGCACAATTTGACTACCTTAGGGCTTCCTATATAGTTGGGCTCCTCCTTGTGTGCAAGGATGGCGAAAAAGTCTACTCGAGCGGACGAGTGGTGGAATGCCATGATAAGTATTTAAACACCGTTCGCAATATGTGGTGGAACAACACGATGATCTTTAGAGAAGAGCAAAGCTATGATTGCAAGATGCAAACCGAGCACTGCAAGAGGAGGGGATGGGTGTGTGACATCGACCATTACGATGACACTGAATGCAAACAATGCATTTGCCGAATGGAGACAAAGATTATATACAAGAATTTCCACCAG
>gnl_Eucgr_v2.0_Eucgr.G01391.1
ATGATCTTTAGAGAAGAGCAAAGCTATGATTGCGAGATGCAAACCGAGCACTGCAAGAGGAGGGGATGGGTGTGTGACATCGACCATTACGATGACACTGAATCTGAAGAGGACTGCATATATCGACAAATATCGCTAGACAAAATTCCAAATCTGTTGGGGTGGCACCAGGAAAAGTTGAATGCATTTATTCAGAGGTGCATCAAATGCGATAATTTGGAAAATTTGTATAGACAAGGACTGTTAGGAATGAAGCTACTTAAGAGAGCCGCACAATTTGGCCAACTTGGGGCTTCCTATATTGTTGGGCTCCTCCTTGTGTGCGAGGGTGGCGAAAAAGGCTACTCGAGCGGACAAGTGATGCAATGCCGTGATAAGTATTTAAACACCTTTCGCACTATATGGTGGAACAACACAATGATCTTTAGAGAAAAGCGAAGCTATAATTGCGAGATGCAAACCGAACATTGCAAGAAGAGAGGATGGGCGTGTGATATCGACCATTACAATGACACT
>gnl_Manes_v6.1_Manes.13G015600.1
ATGGCTCCATTAAGTCCACATAAAAACATAAAGAAATGCAGAAAAAAGAATCAGCATCATTGGTTTAAGCATGTTCCTAAAGAATTGGTGACAGAGATTCTTGCTCGAGTTGCCTCTTTATCCGTCACTGATCTCATCAATGCCAAAACAAGTTGCAAAGAGTTTTTTGAAGCAGCATCAGAAGATTATGTCTTTGAGCATGTGAATATCACTTCTTTCCCTGTCATCCCATGGTGGATCAACCATGGAGCTTCTTCTTTCTTGGAAAGGTGCAAGAAGAGTGAAAATCCAGAAGCTTTATTTAGACAAGGAATGATAGATTATTTCAGCACATTAAAACATGATTCTGGACTAAAATTCTTGAAGAAAGCAGCCAGTAAAGGGCATGTGGAAGCTACATATGTCTATGGTATAATACTTGTATGCTATGGTGGCAAACATCAAAATAAAGGAGTGAAGTTACTGTCTGATTTGAAAAGATCAAAATCTAGTTTCATTATTACAGAATGCAGAAGAAAAGTGCAAAAGATTGTGCGGATGATGTGGGTGAAGAATTACATAGTTGGAATTGGACAAACAGAAGAAAAAGAAAAGTTCCTGAAGAAGAGGAAATCATGCAATTGTTGCAATACAAAGGCACTGTGTTCTTTGGCCGGTGATCAAACGAGAAACTATTCAAGATGGAAATCTGATGAAGATTTTGAAGATGACCATTTTTCATGCGATTCTTGTTTATGGGATCTTGAAGCAATGAAGTTTTGTAAGATGCTAAGAACAGGAAGCTATAGA
>gnl_Manes_v6.1_Manes.12G014800.1
ATGGCAAATCTAAACCCAACAAAACATATAACCAAGCGTAGAAGAAAGAATTATCATCAACCTTTCAAGTATGTCCCTAAAGAGCTTCTGACAGAAATCCTTGCTCGAGTTGCCTCCTCATCGATCACTGATCTCGTCAATGCCAAAGCATGTTGCAAGGGGTTTCTTGAAGCTGCATCAGAAGATTACGTTTTTGAGCATGTAACAATTGATTCCTTCCCTGTCCTTCCCTGGAAGATCAGCTATGGTGTCTCTTCTTTCTTAGAGAGGTGCAAGAAGAGTGGGAACCCAGAAGCCTTGTTTAGACAAGGAATGATTGATTTCTTTAGCGCTTTGAAACATGATTCTGGTCTCAAAATGTTAGAGAGAGCAGCTAGCAAAGGGCATGTAGAAGCTACATACGTATATGGCATATTACTTGTGTGCCATGGTGCTGAACTTAGAAACAAGGGAGTGAAGCTACTTTCTGATTTGAAGAGATCAAAATCAAGCTTGGTTATCACAGAATGTAGAAAGAAAGTGCAAAGAATTACTTGGGGCATGTGGGTGAACAATTACGTGGTTGGAATTGGACCAGCACAAGAAGAAGAGTACATGAAGAAGAGAAAGACTTGCAGCTCCTGTAATTCTAAGTTAGCAATGTGTTCTTTTACTACTGATCAGTCTAAAACTAGATCAGGATGGACTTCTGATGAAGATTTTGAAGATGACCCTTTCTCATGCGACTCTTGTCTATGGGACCTCGAAGCAAATCTCTTTTGTAAGATGTTGAGAACCGGAAGCTATAGACGT
>gnl_Manes_v6.1_Manes.06G025500.1
ATGGCTGCTTCTGTTGCTGGATCCAACGTCATTGCCTTCAGATCCGCCGGAAGCTCTGCCAATTTTGGAAGTTCCGGTGACCGGGGAGTCCCTCAGGTCCATCAATGGTCTCCGATTACTAGTGGAATTGGACAATTGCAGTCTCCCACTGTCCTCCAGTTTAGATCAAGGAGTTCATTTGCTCCTTCTGCAACAAGGGCCGAGGCCACACAGAAGCTGGAAGCGCCTGTTGTTGTAGTGACCGGAGCTTCTAGAGGTATTGATAAAGCAATTGCATTGTCCATGGCAAGGACAGGATGTAAGCGCAGAAGAAAGAATTATCATCAACGTTTCAAGTATGTTCCTAAAGAACTTCTGACGGAAATTCTTGCTCAAGTTGCCTCCTCATCGGTCACTGATTTTGTCAATGCCAGAGCATGTTGCAAGGAGTTTCTTGAAGCTGCATCAGAAGATTACGTTTTTGAGCATGTAACAATGGATTCCTTCCCTGTCATTCTTTGGAAGATCAACCATGGTGTCTCTTCTTTCTTAGAGAGATGCAAGAAGAGTGGAAATCCAGAAGCCTTATTTAGACAAGGAATGATTGATTACTTTAGCACTTCGAATTATGATTCTGGACTCAAAATGTTAGAGAGAGCAGCTAGCAAAGGGCATGCACAAGCTATATATGTATATGGGATTATACTTGTGTGCTATGATGGTGAACTTAGAAACAAAGGAGTGAAGCTACTTTCTGATTTGAAGAGATCAAAATCAAGCTTGGTTATAACAGAATGTAGAAAGAAGGTGCAAAATATTACTTGGAGCATGTGGTTGAACAATTACATAGTTGGAATTGGACCAGCCGAAGAAGAAGAGTACATGAAGAAGAGAAAAACCTGCAGCTACTGTAATTCTAAATTAGCACTGTGTTCTTTTACTAATGATCAGACTAAAAATAGTGCAGGATGGACATCTTCTGATGAAGTTTTTGAAGATGACCCTTTCTCATGTGATTCTTGTTTATGGGATCTCGAAGCAATTCTTTTTTGTAAGATGTTAAGAACCGGAAGCTATAGACCT
>gnl_Medtr_Mt4.0v1_Medtr3g069240.1
ATGGTTGACTTATGCAAAATCAAATTAAGTTGGAAAGATTTTCCTAACGCTTCAGTAGATCGATATGTTTATCAACATGCGTCATTAGATAAGGTTGCTTTGATTCCACATTCATGCTTCATCGATGAAAAAGAAACCACATTTTTGATAAGTTGTAGTGAAAGTAGTCATTTTGAGATTATTTATTGTGAAGGAATGATGCAATATTTCTGTACTTTGATAATC
>gnl_Medtr_Mt4.0v1_Medtr3g069260.1
ATGAAGTTATTGGTTGATATTCTGGGAAAAGTTTCAACAAATTCAATGGTTGATTTATGCAAAATCAAATTGAGTTGCAAAGATTTTCTTAACATTTTAGCAGATCTTTACGTTTATCAACATGCGTCACTATATAAGTTTCCTTTGATTCCACATTCATGGTTCACCGATGAAAAGGAAACCACGTTTTTGATACGTAGGGAAAATGGTAATTTGGAGATTCTTTATCATGAAGGAATGGTGCAA
>gnl_Medtr_Mt4.0v1_Medtr3g075360.1
ATGGCTTTGTCAAGTGTCAAGAAAGAAATCAACGAGACAGCCATTATAAGCCTTGTAGAGGCTCTACCAGACGAGTTATTGGCAAATATAGTGGGAAAGGTTGCAACTTTCTCAATGGCTGATTTATTCAAAACCACATTGAGTTGCAAAGATTTTTGTAAAGCTTTAGAAGATCCTCATGTTTATCAACATGCAGCACTAGATAAATTTGCATTGATTCCACTTGCATGGTTCACCAGTGAAAAGGAAACCATGTTCTTGAGTCGTTGTAGGGAAATGGGTAATTTGGAGATTATTTACCGTGAAGGAATGGTGCAATATTTTAGCACTTTGATGGTGAATTTAGGTTTTGACAATCTGAAAAATGCTGCATTAGGGGGTCATCATGAAGCTAAATATGTATATTCTATGCTTTTGATGGCTAATGCTGAAAATGGAGAAGAAAGAAAATTAGGGTTTGATCTCTTTGGTGAACTGAAAAATTCATCGTGCATTAGTCTTGTGAGTTGCAGGAAGAGAGTGCAGTCATTTATTAAAAGCATGTGGTTGAGAAATTCGGTGGTGGTTCAAAATCAAGAATTGTCTTTGTGTTGTTCTAGCACATGTCAGAGCGGTGGTGGGACAGAAAAGGTGGTGAAAAAACATTCACTATGGAGGCAAATTGATGAATTTGATAATGATGTTAGTTTTTCATGCAAATATTGCGACGGGAATCATGAATTGGGTTTATTTTGTAAGTTGTTTCAAGTC
>gnl_Medtr_Mt4.0v1_Medtr5g033770.1
ATGGCTTTGTTAAGAGCAAAGAAAGAAATCAATAAATTCAAAAGGCACAAAAACGATGCACCAATAAGCATAGTAAAAGCTTTTCCAAATGACTTATTGGTTGATATTGTGGGAAAAGTTGCTTCAGGTTCAATGGTTGATTTATACAAAATAAAATTGAGTTGCAAAGAATTTCTCAGTGCTTCAGAAGACCGTTTCGTGTATCAACATGCATCTTTGGATAAGTTTGCATTAATTCCACTTCCATGGTTCACCGAAGAAAAAGAAACCTCGTTCTTGAGACGTTGTAGGGAAAGTGGTAATTTGGAGATTCTTTATCGTGAAGGAATGGAGCAATATTTTAGTACTTCGATGTTGAATAATTTAGGTTTTGAGAATTTGAAGAAGGCTGCATTAGAGGGTCATCATGATGCGAAATATGTTTATTCTATGCTTTTGATGGCTAATTGTGAAGACGAAGAAGGAAGAAAACTTGGTTATGATCTCTTTGGTGAATTGAAAAATTCCACATGCATTAGTATTACAAGGAAGAGGGTGAAGTCTTTTATTCAAAGCATGTGGGTGAAAAATCATGTGGTGGTTCAAAATCAAGCAGTGTCTTTGTGTTGTTCTAGCACATGTCAGAGCCGTGGGACAATGAAGGTGGTGAAGAATCATTCAACATGGTCTGTTGATGAATTTGATAATGAAGATGTTGGTGTTTCATGCAAATATTGCGACGGAAATTATGAATTGAGTTTATTTTGTAAGATGTTTCACGTC
>gnl_Medtr_Mt4.0v1_Medtr4g123430.1
ATGGCTTCCTTAAGAGTTAAGAAAGAGATCAATAAACCTAAAAGCCGTAAAAACCAGAAACCTATAAGCCTCGTAAAAACTCTTCCAAACGATTTGTTGGTTAATAACGTGGCGAAGGTTGCTTCACGTTCGATGATTGATCTTTGCAAAATCAAATTAAGCTGCAAAGAGTTTCTTAATGCTTCAGAAGACGATTACGTTTATCAACATGCAGCTATGGATAACCGTTGTAGAGAAAGCGGTAACTTGGAGATTATTTATCGTGAAGGAATGGTGCAATATTTCAGTACTTTGATGGTGGATTTAGGTTTGAAGAATTTGAAGAAGACTGCACTAGAGGGTCATCATGAAGCCAAATATGTTTATTCTATGCTTTTGATGGCTAATTGTGATGATGATGAAGGAAGAAAACTTGGGTTTGATCTCTTTGATGAGTTAAAGAATTCCACGGGCATTACTATTGTGGGGTGTAGAAAGAGGGTGAAATCTGTTAGAACAATCACTATGTTATATGCA
>gnl_Medtr_Mt4.0v1_Medtr4g112590.1
ATGGCACCATCAAAAAGAAAATTGAAGAGAAAAAGAAACAAAACATTGAAGAGAAAAAGCAACAAAATACAACATGCACCATCTTCTTTAGAGGCCGTACCATCAATTCCCAAAGACTTGCTAATCGATGTGTTTGCAACAATAGCCGCTAAATCTCTTAGTGACTTTCATAAAATGAAAAACGTATCGTCTTTTTTAAGAAGTTGCTTAGAAAGTGAAAATACGGAAATAATATTTAGAGAAGGATTGCTTGAATACTTTGGCTATCCAAATGGAAATATTGATGGTCTTGAGAGATTAAAGATTGCTGCTGAAAAAGGTCACAAGGAGGCCATATACATAAAACAAGGACTTGAGCATATGCGTTTCTTGAGGAAGTCCAAATGTATTGTGAGTTCAAGGAGTAAGGTTAAATATTTAACAAAAGATATGTGGAAAAATAATGGGATGTTAATGCGCAATCAAATTGCTCTATGCAACTCGAAGAGCACATGCGAGGGATGGAGAGTGAAGAAAGGTCCATGGTTTTTACCGGATGAAGATGATGACATGACATTGTGTGAAGATTGTAGGTGGGATCATGAATTGGAGTTCTTTTATAAGTTATTTAATGTTTAC
>gnl_Medtr_Mt4.0v1_Medtr4g119850.1
ATGGCTTCCTTAAGAGTGAAGAAAGAAATCAATAAACCTAAAAGCCGCAAAAACCAAACACCCATAAGCATCGTAAAAACTCTTCCAAACGATTTGTTGGTTAATATCGTGGGGAAGGTCGCATCACGTTCCATGGCTGATCTTTGCAAAATCAAATTAAGCTGCAAAGAGTTTCTTAATGCTTCAGAAGACGGTTACGTTTATCAACATGCAGCTATGGATAAGTTTGCTTTGGTTCCACTTCCATGGTTCACCGATGAAAAAGAAACCTCGTTCTTGAGTCGTTGCAAAGAAAGTGGTAACTTGGAGATTACTTATCGTGAAGGAATGGTGCAATATTTCAGTACTTTGATGGTGGATTTAGGTTTGAAGAATTTGAAGAAGGCTGCGCTAGAGGGTCATCATGAAGCCAAATATGTTTATTCTATGCTTTTGATGGCTAATTGTGATGATGAAGAAGGAAGAAAACTTGGGTTTGATCTCTTTGGTGAGTTGAAGAATTCCACAGGCATTACTATTGTGGGTTGTAGAAAGAGGGTGAAGTCTTTTATTCAAAGCATGTGGGTGAAGAATGTTGTGGTGGCTCAAAATCAAGGACTCTCTTTGTGTTCTTCTAGCACATGCCACAACCCTAAGACAGAGAAGGTGGTGGTGAAGAAACACTCAACATGGTTTATGGATGAAAGTGATAATGATGATGATGTTGGTGTTTGCAAATATTGCGACGGAAACTATGAATTGAGTTTATTTTCTAAGATGTTTCGGGTA
>gnl_Mimgu_v2.0_Migut.F00575.1
ATGTACGTGTATCAACATGTATCGCTAGACGAGGTTCCAATCATACCATGGAAACCTATAAGCCAAGAACAAGTAACGTTCTTGAATACGTGCCTACAATCCGAAAACCCCGAGTCGTTGTATAGACAAGCAGTTCTCGACTACTTCAACAAAACGAATCTGGAATCAACGTGCATGCACTTACAGAAAGCGGTGAAAAACGGCCACACGGGCGCTCTGTACGTAACATGCATTGTTTTGCTCTTCAGTGGGGACGAAGAACTCAAGCAACAGGGCATCAAGTTATTGGGGAACATGAAAAAGACGAACGGATTGAGGAGAAGGCTTCGAATTTGCCGCAATAATTTGAATAGCATTCTGAAGATGATTTGGGTGAAGAACCCGGTTTTGCTGGAGCCGCCGGTTTGCTGTACGTCCCGAGATCAGCATCACAAGAAAAGGAGATGGTCTGAAGTAGAGGAAGATGTCACGTGCGAGGCTTGTGTTGCTGATCAAGAGATTAATTTACTTAGTAGTAGATACAATTTTGAT
>gnl_Mimgu_v2.0_Migut.F00476.1
ATGACAAGAAATCCCAATAACAAGAAGAGAAACACTAAAGCTGTTTCGAGTATGTTCGATAGCATTCCCCATGAATTGGTTTCCGAAGTTTTAAGCCGAGTTGCATCGTCTTCCATCAAGGACATCTTCAATGCCAAATTAAGCTGCAAGATGTTGAATGAAATCGCCGAAGATATGTACGTGTATCAACATGTATCGCTAGACGAGGTTCCAATCATACCATGGAAACCTATAAGCCAAGAACAAGTAACGTTCTTGAATACGTGCCTACAATCCGAAAACCCCGAGTCGTTGTATAGACAAGCAGTTCTCGACTACTTCAACAAAACGAATCTGGAATCAACGTGCATGCACTTACAGAAAGCGGTGAAAAGCGGCCACACGGGCGCGCTGTATGTAACCTGCATCGTTTTGCTCTTCAGTGGGGACGAAGAACTCAAGCAACAGGGCATCAAGTTATTGGGGAACATGAAAAAGACGAACGGATTGAAGAGAAGGCTTCGAATTTGCCGCAATAATTTGAATAGCATTCTGAAGATGATTTGGGTGAAGAACCCGGTTTTGCTGGAGCCGCCGGTTTGCTGTACGTCCCGAGATCAGCATCACAAGAAAAGGCGATGGTCTGAAGTAGAGGAAGATGTCACGTGCGAGGCTTGTGTTGCTGATCAAGAGATTAATTTACTTAGTGGTAGATACAATTTTGAT
>gnl_Mimgu_v2.0_Migut.C00066.1
ATGACAAGAAATCCCAAGAACAAGAAGAGAAACACTAAAGCTGTTTCGAGTATGTTCGATAGCATTCCCCATGAATTGGTTTCCGAAGTTTTAAGCCGAGTTGCATCGTCTTCCATCAAGGACATCTTCAACGCCAAATTAAGCTGCAAGATGTTGAATGAAATCGCCGAAGATACGTACGTGTATCAACGTGTATCGCTAGACGAGGTTCCGATCATACCATGGAAACCGATAAGCCAAGAACAAGTAACATTCTTGAATAGGTGCCTACAGTCTGAAAACCCCGAGTCGTTGTATAGACAAGCAGTTCTCGACTACTTCAGCAGAACGAATCTTGAATCAACGTGCATGCACTTACAGAAAGCGGTGAAAAACGGCCACACGGGCGCTCTGTACGTAACATGCATTGTTTTGCTCTTCAGTGGGGACGAAGAACTCAAGCAACAGGGCATCAAGTTATTGGGGAACATGAAAAAGACGAACGGATTGAAGAGAAGGCTTCGAATTTGCCGCAATAATTTGAATAGCATTCTGGAGATGATTTGGGTGAAGAACCCGGTTTTGCTGGAGCCGCCGGTTTGCTGTACGGCCCAAGATCCGCACCACAGGAAAAGGCGATGGTCTGAAGTAGAGGAAGATGTCACGTGCGAGGCTTGTGTTGCTGATCAAGAGATTAATTTACTTAGTGGTAGATACAATTTTGAT
>gnl_Mimgu_v2.0_Migut.C00063.1
ATGACAAGAAATCCCAAGAACAAAAAGAGAAACACTAAAGCTGTTTCGAGTATGTTCGATAGCATTCCCCATGAATTGGTTTCCGAAGTTTTAAGCCGAGTTGCATCGTCTTCCATCAAGGACATCTTCAACGCCAAATTAAGCTGCAAAATGTTGAATGAAATCGCGGAAGATACGTACGTGTATCAACGTGTATCGCTAGAAGAGGTTCCGATCATACCATGGAAACCGATAAGCCAAGAACAAGTAACATTCTTGAATACGTGCCTACAGTCCGAAAACCCCGAGTGCTTGTATAGACAAGCAGTTCTCGACTACTTCAGCAGAACGAATCTTGAATCAACGTGCATGCACTTACGGAAAGCGGTGAAAAACGGCCACACGGACGCTCTGTACGTAACATGCATTGTTTTGCTCTTCAGTGGGGACGAAGAACTCAAGCAACAGGGCATCAAGTTATTGGGGAACATGAAAAAGACGAACGGATTGAAGAGAAGGCTTCGAATTTGCCGCAATAATTTGAATAGCATTCTGAAGATGATTTGGGTGAAGAACCCGGTTTTGCTGGAGCCGCCGGTTTGGTGTACGGCCCAAGATCCGCACCACAGGAAAAGGCGATGGTCTGAAGTAGAGGAAGATGTCACGTGCGAGGCTTGTGTTGCTGATCAAGAGATTAATTTACTTAGTGGTAGATACAATTTTGAT
>gnl_Mimgu_v2.0_Migut.H01190.1
ATGACAAGAAATCCGAAGAACAAGGAGAGAAACACTAAAGCTGTTTCGAGTATGTTCGATAGCATTCCCCATGAATTGGTTTCCGAAGTTTTAAGCCGAGTTGTATCGTCTTCCATCAAGGACATCTTCAATGCCAAATTAAGCTGCAAGATGTTGAATGAAATCGCCGAAGATATGTACGTGTATCAACATGTATCGCTAGACGAGCTCGACTACTTCAACAAAACGAATCTGGAATCAACGTGCATGCACTTACTGAAAGCGGTGAAAAACGGCCACAGAGGCGCTTTGTACGTAACATGCATTGTTATTCTCTTCAGTGGGGACGAAGAACTCAAGCAACAGGGCATCAAGTTATTGAGGAACATGAAAAAGACGAACGGATTGAACAGAATGCTTCGAATTTGCCGCAATAATTTGAATAGCATTCTGAAGATGATTTGGGTGAAGAACCCGGTTTTGCTGGAGCCGCCTGTTTGTTGTACGGCCCGAGATCAGCATCACAAGAAAAGGCGATGGTCTCAAGTAGAGGAAGATGTCACGTGCGAGGCATGTGTTGCTGATCAAGAGATTAATTTACTTAGTGGTAGATACAATTTTGAT
>gnl_Mimgu_v2.0_Migut.H01084.1
ATGACAAGAAATCCCAAGAACAAGAAGAGAAACACTAAAGCTGTTTCGAGTATGTTCGATAGTATTCCCCATGAATTGGTTTCCGAAGTTTTAAGCCGAGTTGCATCGTCTTCCATCAAGGACATCTTCAACGCCAAATTAAGCTGCAAGATGTTGAATGAAATCGCGAAAGATATGTACGTGTATCAACGTGTATCGCTAGACGAGGTTCCGATCATACCATGGAAACCGATAAGCCAAGAACAAGAAACATTCTTGAATACGTGCCTACAATCCGAAAACCCCGAGTCGTTGTATAGACAAGCAGTTCTCGACTACTTCAACAAAACGAATCTGGAATCAACGTGCATGCACTTACAGAAGGCGGTGAAAAACGGCCACACAGGCGCTCTGTACGTAACCTGCATTGTTTTACTATTCAGTGGGAACGAAGAACTCAAGCAACAGGGCATCAAGTTATTGGGGAACATGAAAAAGACGAATGGATTGAAGAGAAGGCTTCGAATTTGCCGCAATAATTTGAATAGCATTCTGAAGATGATTTGGGTGAAGAACCCGGTTTTGCTGGAGCCGCCGGTTTGCTGTACGACACGAGATCATCATCACAGGAAAAGTCGATGGTCTGAAGTAGAGGAAGATGTCACGTGCGAGGCTTGTGTTGCTGATCAAGAGATTAATTTACTTAGTGGTAGATACAATTTTGTT
>gnl_Phavu_v2.1_Phvul.003G180500.1
ATGGTGAAGAAAACACACTGCAACAAGAGACAAAGCGAAGAAAGTAATGAGTTTGCTTCTTCGATTCCAATGGAATCACTTCCAAGAGACAATAAGAGGCAACGCATCAACACTACATCTTCTTTGATCCCAATAAAATCAATTCCCCAAGACTTGTTGCTCAATGTGGTTGCAAGGGTAAGCTCTCAGTCTTACATTGATCATTATAACATGAAAGTATGTTGTAGAGATTTTTTTATTGCTTCAAAAGAAAACTACATGTGGCAACAAGTTTCTTTGGAAAAGTTCCCATTAATTCCATGGTCACATAAAGAAGCTTTTGATTCTTTTATGCAAAGTTGTAAGGAAAGTGGAAATATTGAAGCTTTGTATAGAGTGGGATTGCAAGAATTGAAGAGTTTTGGTGGAGATATAGAGAAGGGCATGAAAGGCTTGAAGATGGCTGCAGAAAAGGGTCACTTGGAAGCAAAATATACATATGCTTTGATTTTATTATGCTCCCACGATGATGATTTAAGAAAAGAAGGAGTTCAGTATTTGCAATTTTTGAGGAATGCGAAGTGTGCTGTAAATTGCAGAAACAAGGTAATAACATTATTGGAAGGACTATGGAGAAGACCTTATGGAACACTAGTGCGCAATCCAACTCCTTTATGTTGCAAGAAGCCATGCAAAGGTTGGAGTCTAAAGAAAGGGAGTTGGAAATTGGTAGACAATGAAGATGGTGATGATAGTATTCAAAACTCATGTGAAAATTGT
>gnl_Phavu_v2.1_Phvul.003G180400.1
ATGGTGAAGAAAACACACTGCAACAAGAGACAACGCGATGAAAGTAATGAGTCTGGTTCTTTGATTCCAATGGAATCACTTTCAATAGACAACAAGAGGCAACACACCTACACTACGTCTTCTTTGATTCCAATAAAATCAATTCCCCAAGACTTTTTGCTCAATGTGGTTGCAAGGAAAACTAAACAAGTTTCTTTGGAAAAGTTCCCATTAATTCCATGGTCACATAAAGAAGCTTTTGATTCTTTTATGCAAAGTTGTAAGGAAGGTGGAAATATTGAAGCTTTGTACAGGGTAGGATTGCAAGAATTGAAGAGTTTTGTTGGAGATATAGAGAAGGACATGAAAGGCTTGAAGATGGCTGCAGAAAAGGGTCACTTGGAAGCAAAATATACATATGCTTTGATTTTGTTATGCTCCCACGATGATGACTTAAGAAAAGAAGGAGTTCAGTATTTGCAATTTTTGAGGAATGCGAAGTGTGTTGTGAATTGCAGAAACAAGGTAATAACATTATTGGAAGGACTATGGAGAAAACCTTATGGAACACTAGTGCGCAATCCAGCCTCTTTATGTTGCAAGAAGCCATGCAAAAGTTGGAGTCTAAAGAAAGGGACTTGGCAATTGGTAGATAATGAAGATGATGATGATAGTATTCAAAATTCATGTGAAAATTGTAGGTGGAACGTTGAGTTAGATTTTTTTTATGATGTCTTATTTTATCCTTCT
>gnl_Phavu_v2.1_Phvul.002G142400.1
ATGGAACCACTTCCAAGAGACAACAAGAGGCAACTCACCGACACTAATCAGTCTTCTTTGATTCCAATAAAATCAATTCCACAAGACTTGTTGATCAATGTGGTTGCAAGGATAAGCTCTGAATCTTACATTGATCATTACAACATGAAAGTATGCTGCAGAGATTTTTTTCATGCTTCAAAAGACAACTACATGTGGCAACAAGTTTCTTTGGAAAAGTTCCCCTTAATTCCATGGTCACATAAAGAAGCTTTTGATTCTTTTATGCAAAATTGTAAAGAAGGTGGAAATATAGAAGCTTTGTATAGAGTGGGATTGCAAGAATTGAAGAGTTTCGTTGGAAATATAGAGAAAGGCATGAAAGACTTGAAGATGGCTGAAGAAAAGGGTCACTTGGAAGCAAAATATACATATGCTTTGATTTTATTATGCTCTTACGACGGTAATTTGAGAAAAGAAGGAGTTGAGTATATGCAATTTTTGAGAAATGCGAAGTGTGTTGTAAATTGCAGAAATAAGGTAAGAACATTATTGGAAGGACTATGGAAAAGACCTTATGGAACAATAATGCGCAATCCAACTCCTTTATGTTACGAGAAGCCATGCAAATTTTTACCAATCTTCAAA
>gnl_Phavu_v2.1_Phvul.L006943.1
ATGACTGCTTTAAGATTGGTGAAGAAGACATCGTGCAACAAGAGACAACGCGACAAAAGTAATGAGTCTACTTATTTGATTCCAATGGAATCACTTCCAAGAGACAACAAAAGGCAACTAACTGACAACAATGAGTCTACTTTGATTCCAATAAAATCAATTCTCCAAGACTTGTTGGTCAATGTGGTTGCAAGGGTAAGCTCTGAATCTTACATTGATCATCACAACATGAAAGTATGTTGCAGAGATTTTTTTCATGCTTCTAAAAACAACTACATGTGGCAACAAGTTTCTTTGGAAAAGTTCCCGTTAATTCCATGGTTACATAAAGAAGATGCATCAATGTTTGATTCTTTTATGCAAAGTTGTAAGGGAGGTGGAAATATTGAAGCTTTGTCCAGAGTGGGATTGCGAGAACTGAAGAGTTTTGTAGGAAATGTAGAGAATGGCATCAAATACTTGAAGATGGCTGCTGAAAAGGGTCACCTGGAAGCAAAATATGCATATGCTTTGATTTTATTATGCTCCTACGACGATGATTTCAGAAAACAAGGAGTTGAGTATTTGGAATTTTTGAGGAATGCCAAGTGTGTTGTAAATTGTAGAAATAAGGTAATAACATTATTGGGGAGACTATGGAGAAGACCTCATGGAACTCTAAAGCGTAATCCAACTCCTTTATGTTGCAATAAGCTATGCAAAGGTTGGAATCTAAAAAAAGGTACTTGGCAATTGGTGGACAATGAAGATGATGATGATACTATTGAAAACTCATGTGAAAAT
>gnl_Poptr_v3.0_Potri.013G008800.1
ATGACAAAGGGGAGAAGAAAAACTAGTCGTCATGAGTTTTTCAAGTACTTTCCCAAAGATTTATTGACAGAAGTTCTTGCTCGCGTGGCCTCTGCATCGATTTCAGATCTCTTCACAGCTAAATTAAGCTGCAAAGAGTTTCTTGAAGCAGCATCAGAGAACTATATTTTTGAACACATCACAATCGAGAAACTCCCAGTTATTCCTTGGAGGATTAGCCACGGTGCCTCCTCTTTCTTGGCCCGTTGCAAGGAGAATGGGAACCCTGAAGCTTTATTTAGACAAGGGATGGTCGAGTTCTTTAGTTCCAACAAACCAGAATCAGGATTCCAACACTTGAAGAACGCGGCCAGAAAAGGGCACGTAGAAGCAATATACACATGCGGCGTCATCCTTGTATGCCATGGCGGGCAATTTAAACAAGAGGGTATAGAACTGCTTTCTTCTCTGAAGAACTACAAATCAAGACACCGCACAATTAAAGAGTGTAGAGACAAAATAAAAGAGATTCTTCAAAGCATGTGGATTGACAGAAGGGAAGCCGGTATTGGACCAGAAGAACCCAAGAGCCATGGAAGAACCTGCAACTGTAGCAAATTTAACAAGAGAGGATGGATTGATGAGGAAGAGTATACCACTTGTGATTATTGCGTATGGGATCATGAAGCAACTCTGTTTTGTAAAATTCTAAGGGCTAGAGGCTTTGGAATATCA
>gnl_Poptr_v3.0_Potri.001G321400.1
AAAGAAAAACATGAAGGGAAGAAGAAAAGCTTTCCTGGAGATTTATTAACAGAAGCTCTTGCTCGCGTGGCCTCTACATCGTTTTCAGATCTCTTCACAGCTAAATTAAGTTGCAAAGAGTTTCTCGAAGCAGCATCAGAGAAGTATATTTTTGAACACATCACAATCGAGAAATTCCCAGTTATTCCTTGGAGGATTAGCCACAGTGCCTCCTGTTTCTTGGACAGTTGCAAGGAGAATGGAAATCCTGAAGCTTTATTTAGACAAGGAATGTTCGAGTTCTTTAGTTCCAAGAAACCAGAATCAGGGTTTCAACACTTAGAGAAGGCGGCCAAAAAAGGGCATGTAGAAGCAATACACACATGCGGTATTATCATTGTATGCCATGGCGGGCAATTTAAACAAGAGGGTATAGAACTGCTTTCTTCTTCGAAGAGCTGCAAATCAAGACACTGGACAATTAAAGAGTGTAGAAACAAAATAAAAGGGATTCTTCAAAGCATGTGGATAGACAAAAGTGAAGGTGATATTGGACCCAAGAACCATGGAAGAACCTGCAACTGTAGCAAGTTTACTAAGAGAGGATGGATTGATGAAGAAGAGTGTACGATTCTTGCGTTTGGGACCATGAGGCAACTCTGTTTTGTAACATTC
>gnl_Prupe_v2.1_Prupe.1G137300.1
ATGGCGCCTCTCACAAGGTCAATGAAGAAGAAAGCCGCAAACAGCAAGAGTCGCATCATGCAATCCCTTCCGAAGGAGCTTTTGGTAGAAGTTCTTGCAAAGGTGGCTTCGAATTCTTTCAACGATCTCTACTCGGCAAAGTTAAGCTGCAAGGACTTCAACAAAATGGCTGAAGAAGACTACATATTCCAGTGCATTGACATCAGCAAATTCCCATTGGTTTCTTGGAGGTTTGACGACAAATTCTCCAAGTTTCTGAAACACTGCAAAAAGTGCGGCAACGCGGAGGCCTTGTACCGACAAGGGCTTCGCGATCTTTTCAGAGGCAAGAGGGTGCAACAAGGAATCATGTGTCTGAAGAAAGCAGCCTCGAAGGGTCATGTAGAAGCGACGTATGTTTACGGCGCCATCTTGGTGTGTTTCGGGGGAGAGTCGAAGCAGGAAGGCCTGGAGCTTCTGTATTCTCTCAATCATTACAAACCGAAAGGATTCAGCGTAAGAGAATGCAGGGAGAAGGTTAAGGGACTTGTTTGGAACATGTGGGCTGACAGGAAGGTGGTGGGTAAAATTGTACAAGCCCGCCATGAGACTGCCATTGCGAAAACATGCAGCGATTGTGGAAATAGACAGGAGGTTTTCACAGTCGAGCGAGGATGGGATCCTCTTGATCATGAAAATTTCAGCAGCTGCAATACCTGCAGGTGGCATCAAGAAGTTAATATTTTCCGTGATATATTAAACGACAGTTGCACCCCTCTGTAT
>gnl_Solly_v2.4_Solyc06g034260.1.1
ATGAAAGAGGAATTTTCTTCTACCATTGAATCACTTCCTAAGGAGTTACTTACGGAAATTGTTGCAAAGATTGCTTCTACTTCTTTTAAGAATTATATCAATGCTAAGCTAAATTGCAAGGTTTTTCATGAAGTTGCAAATGAACGATACGTATATCAGAATGCAACATTGGCAGAGTTTTCAATAGAACCTTCGTGGGAGAAGGAAAATCAAGAGAAGATAAACAAAGTCACTTCATTCTTGGAGTTGTGCAGAGAATGTGGGAATCCAGAAGCTTTATATAGAAAGGGCGTGATGGATTTCTTTAAAGATGATCAGCCAGAACTTGCAAGTGAATTTCTGAAAAGAGCAGCAAAAGGAGGTCACATTGGAGCATTCTATGTGATTGGCATAATTATGGTCTTTATAGGGGGTGAATTTAAGCAAAAAGGAGTAAAGTTGATTGGCAACATGAAAAATACAAAGCAACTAAGGAAGATAACAAGGGAGTGTCGAAAGAAGTTAATCGAAATCTTGACACATATTTGGGTGAAAAATCCTATAGTGTTGGAACAAAGACCCAATCGTTGCACAATTCAGCATCAACGCATTCACAGGAATGGTTGGCCTCATGATAGTGAAGATGAAGATGGAGATATGCATGTTCACTGTAATGCTTGTAGCTGTGATATTGAAATTGATCATATCATCAGTGTTTTACCTAAAGTTGGCATATAT
>gnl_Solly_v2.4_Solyc09g066330.1.1
ATGCGAAAAAAGTCAGACATTATAATTGTTGCAAAGATTGCTTCTACTTCTTTTACGAATTATATCAATGCGAAGCTAAGAGAATGTGGAAATCCAGAAGCTTTATATAGAGAGGGCGTGATGGATTTCTTTAAAGATGATCAGCCAGAACTTGCAAGTGAATTTCTGAAGAGAGCAGCAAAAGGAGGTCACATTGGAGCATTCTATGTTATTGTGAACATATTTCAAAACAGA
>gnl_Solly_v2.4_Solyc03g096580.1.1
ATGGTTAAAGTAGCAGCAAACGGTGGTCACCGTGGTGCAGAGTATGTGTTTGCCGTAATTTCAATCTTTGAAGGAGGTAATTCCATGAGACAAGGCTTGATGTATATTGCCAACATGAAAACACGCATGTCAGTAATAGTAAGAAGATGTCGACATCATTTGCGGTGCATTTTAAATCGATTGTGGGTGCAAGAACCTAATATTTTTGGTGAAAGACCCATTTGTTGCACTGTACATCAACCCAACAAAATGCCGCAAGATTGGTTGGCC
>gnl_Solly_v2.4_Solyc03g121150.1.1
ATGTACGGATTATGTATGTTGTTTCCCGCTCTTCACCAGAAGGTAACGTTGGTAGACTTTCCGATTGAACCTTGGTGGAAAGAGCAGACGCAAGAGAAGAAAAATAAAGTTGTTTCTTTCATGGAGCTATGTAGAGAATGTGGGAACACAGAATTTTTATACAGAAAAGGCGTGTTGGACTTTTTCAAAAACGATAAGCCAGAAGTTGCGATGGAATTTCTGAAGCAAGCAGCAAACGGAGACCACTTTGGGGCATTGTATGTGATTGGCATAATACGAGTCTTTTTGGGGGATGAATATAAGCAAAAAGGGGTGAAGTTGATCGGGATCATGAAAAAAACAGAGGCATCTAGAAAAATAACAAGGCAATGTCGAAAAAGTTTATTAGAGATGTTGAAAACTATTTGGGTGAAGAATCCTTTAATTTTGGGAAAAAGACCCGCTTGTTGCACTATCCAACATGAAAAAAACATTCTCAGGAATGGCTGGCTTGACAGGGACGATGAACATGCCTACATTCATTGTGATGCTTGTAGTTGTGATGTAGAAATTTCTTATATCCTTGATGTTTTGCCTGCATAT
>gnl_Solly_v2.4_Solyc03g121160.1.1
ATGGTGATCAATCGTCATTCAAGAAAAAATATGAAGAGCATTGCAAGAAAACGTAATAATAACAAACTAATCGAACAAAATTTTTGTTCTTCAATTGAATCTCTTCCCAATGAGTTACTTACTGATATTGTTGCAAGAGTTGCTTCTTTTTCCTTCAAAAATTTTATCAATGTCAAATTAAGTTGCAAGGTTCTTAATGAAATTTCAGATGAACGATACATATATCAGAAGGTGACGCTGGTAAACTTTCCAATAGAACCTTTGTGGCAAAAGGAGAAGGATGAGAAGATAAATAAAGTTACTTCTTTCATGGAGCTATGTAGAGAATGCGGTAATACAGAAGCCCTATACAGAAAAGGAGTGATGGACTTTTTTAAAAACAATAGACCAGATTTTGCAGTGGAATTGCTGAAGCAAGCAGCAAAAGGAGGCCACATTGGGGCATTGTACGTGATTGGCATAATTGGAGTCTTTTTGGGTGGTGAATTCAAGCGGAAAGGGGTAACGTTGATTGGTAACATGAAAGAAACCAAGACACTTAGAAAAGTAACTAGAGAATGTCGAAAGAGTTTAGAAGAGATCTTGAAAAATATTTGGGTGAAGAATCCTTTAGTTTTGGGAGAAAGGCCCACTCGTTGCACTATTCAACATCAGCATCGCGTTCGTAGGAATGGCTGGCCTCTTGATAGTGACGATGAACAAATCGATTTTCATTGTCATGCTTGTAGTTGTGATGTAGAAATTTCTTATATTGTTAGTGTTTTGCCTAGATAT
>gnl_Solly_v2.4_Solyc01g014900.1.1
ATGACTGAAAAAAACTTCATTGAATCCCTTCTGAGGGAACTATTAATTAATGTCATTCATAGGATTGCTTACTACTCCCTACAAGATCTAATGAGGGTTAAATTTTGGAATATGAAGTACCTAATGAACATTCTGTATATCAAAAGAGCATCATGGAATCCAGAAGCCTTATACAGAAAAGACATGTATGATTTCTTCAACCTTAGCGATCCAACTGCATTGGAAATGATTAATCAAGCAGCAAACGGTGGTCATAGTGGAGCTCAGTATGTGTTTGTCATAATGTCAATCTTCAATGGCGGTAAAACCATGAAAGAAGGCTTAATGTTCATTGCCAACATGAAAAAAACA
>gnl_Solly_v2.4_Solyc01g014890.1.1
ATGGTTTCAACTAGAAAAAACTACATTGAATCCCTTTCGACTGAACTAGTAATTCTTATTGTTGAAAGGGTTGCTTCTTCCTCCCTACAAGATTTAATGAGGGTTAAATTAAGCGATCCAAATGGATTGAGAATGCTTAAGCGAGCAGCAGGTGGTGGTCACCTTTGTGCAGGATATGTGCATGCCATAATTTTAATCTTCAAAGGCGGTGAGTCCATGAGAGAAGGCACAAGTTTCATTGGTAACATGAGTATACCATGTCTC
>gnl_Solly_v2.4_Solyc04g049540.2.1
ATGCATGGAGTATGGGAATCCGGAAGCCTTGTACCGAAAAGGTGTGAGGCAGGACACATAGGAGCAGAATATGTTATAAGCCTAATACAAATCTTGATGGGGGAAGAAGAATTGAAGAGCAATGGTGTAGTTGCAATTGGCAAAATGAAAGCAACCAAGACAAAGCGGAGAGAATTAGCAAAGTTTCGAAAAAACTTGGTTGATATATTGACTAATATTTGGATACTTAATCCTATCGTATTTTTTGGACGAAAAAACTCAAATAGATGTTCCCTTCATCATAAGCGTTCTTACAAGAATAAGTGGCGTCAATGGCCTTCTTTTGATAATGACGAGGATGATGAGGATGAGGAGTTATATTGTTATGCTTGTAGTTGTGATGAAGAAATTGCACATCTTGTAAACATTCTACCAATTTGG
>gnl_Solly_v2.4_Solyc05g023790.1.1
ATGGTTTTAACTAGGAAAAACTTCATTGAATTCCTTTCGAATGAACTAATAATTCTAATCGTTGAAAGAGTTGCTTCCTACTCCCTACAAGATTTAATGAGTATGGAAATGTGCATAGCATCGGAGAACTTAGAAGTATTTTACATAAAAGGCATGTTTGATTTTTTCAATCGTAATGATCCAACTGCATTGGGATTGGTTAAACAAGCAGTAGAAGGTGACAACAGTGGTGCAGAGTATGTGCTTGCCGTAATTTCAATCTTTGAAGGCGGTGAATCCATGAGAGAAGGCTTGAGGTGCATTGCCAACATAAAAATAGTGCCAGTAATAGTGAGAAGATGTCGACACCATTTGCGATATATTTTAAATCAAATGTTGGCGCCAAAAACTAATTTGTTGGGAGAAAGACTCATTGTTTGCACTGTTCATCAACCCAATCAAATGGCCCGTAGGAATGGTTGGCTTAGGAGAAGTGACGATGAAGACATTCATATTCGTTGTGAATTGTGTAGTTGTGATTTACAACTAGATTATCTAGTTAAATTTCTTCCTCATACGATTGTGTGGGAT
>gnl_Solly_v2.4_Solyc12g040420.1.1
ATGGTTAAAAAAGCAGCAGAAGGTGACCATGGAGGTGCAGAGTATGTGCTTGCCGTAATTTCAATATTTGAAGGCGGTATTTCCATGAGAGAAGGCTTGATGTACATTGCCAACATAAAAAAACATGTCAGTAATAGTGAGAAGAGTTCGACACCATTTGCAGTGCATTTTAAATCGAATGTGGGTGCAAGAACT
>gnl_Solly_v2.4_Solyc08g028800.1.1
ATGGCTTCAACTAGTTTAAACCTCTTCGAATCCCTCCCGACTGAACTAGTAATTCTTATCGTTGAAAGGGTTGCTTCCTACTCTCTAGAAGATTTAGTTAGTGTTAAATTATGTTCTAGGTTCCTCAATGAAGTTGGTAATGAACGTTCTACATATCAGAAGGTTACATTGGCCAGCTTTCCCACTGAACCTACATGGACGATGAATCAACATGTTGTGTCTTTCATGAATATCTGCATAGCATCGGAGAACTTAGAAGCCTTA
>gnl_Solly_v2.4_Solyc11g045070.1.1
ATGGCTTCAACTAGTTTAAACCTCTTCGAATCCCTCCCGACTGAACTAGCAATTCTTATCGTTGAACGGGTTGCTTCCTACTCTCTAGAAAATTTAGTTAGTGTTAAATTATGTTCTAGGTTCCTCAATGAAGTTGATAATGAACGTTCTGTATATCAGAAGGTTACATTGGCCAGCTTTCCCACTGAACGTACATGGAAGATGAATCAACATGCCATGTCTTTCATGAATATTTACATAGCATCGGAGAACTTAGAAGCCTTATACAGAAAAGGCGTGATAATTTTACTATTTTTAGTTCTTTTTCACCTTGCATCAATTTATTTTGTAATCTTAATGTGTTGTTTCTTTTATAGCTTGATTTTTTTCAATCGTAATGATCCAACTGCACTAAGAATGGTTAAAAAAGCAGCAGAATGTGGCCACTGTGGTGCAGAGTATGTGCTTGTCGTAATTTCAATATTTGAAGGCGGTATTTCCATGAGAGAAGGCTTGATGTACATTGCGAACATGAAAAAAACATGTCAG
>gnl_Solly_v2.4_Solyc11g044770.1.1
ATGGTTTCAACTAGGAAAAACTTCATTGAATCCCTCCCGACTGAACTAGTAATTCTCATCGTTGGAAGAGTTGCTTCCTACTCCCTAGAAGATTTAGTGAGTGTTAAATTATGTTATAGGTTTCTCAATGAAGTTGGTAATGAACGTTCTGTGTATCAGAAAGTTACATTGGCCATATTTTCCCCTGAACCTACATGGACGATGAATCAACATGCCATCTCTTTGATGAAAATTTACATAGCATCGGAGAACTTAGAAGCCTTATACAGAAAAGACGTGTTTGATTTTTTCAATCGTAATGATTCAACTGCATTGAGAATGGTTAAAAAAGCAGCAGAAGGTGGCCACCGTGGTAAAGGGTATGTGCTTGTCGTAATTTCAATATGTGAAGGCGGTATATCCATGAGAGAAGGATTGATGTACATTGCCAACATGAAAAAAACACGTCAG
>gnl_Solly_v2.4_Solyc11g044760.1.1
ATGAAGCATGCTAAGTCTAATGTTAGGGGAACACATGAGCACGGGTACGCAGTGCTTAATAAGTATCGGTATATGCTTCAAGTTACGAATCCAGGAAGTAAGAAGACATTGTCGCTCGATGAAAATGGGAGGTCCAGGTTGCTCAATGAAGTAGCTAATGAACGTTCTGTATATCAGAAGGTAAATTTGGTGAGGTTTCCTTTTCGTAGATGGTCAATTGCTCAACAAGCCAGTTCCTTCCTAGAAATCTGTAGAGAATCAGGGAATTCAAAAGCCTTATACAGAAAAGGCGTGTATGATTTTTTCAATCATAGCGATCCAACAACATTGGAAATGATTATTCAAGCAGCAGACAGTGGCCACACTGGAGCTGAGTATGTGCTTGCCATAATTTCAATCTTTAATGGCGGTGAAACAATCAGTGAAGGCTTAATGTTTATTGCCAACATGAAAAAAGTTGAGCCATATATAATGAGAAGATGTCGAAATCATCTGCGAAATGTTTTAGGTGGAATATATGTGCCAGGACATCGTTTGTTGGGAGGAAGACCCATTTATTGCACTATTCAT
>gnl_Solly_v2.4_Solyc11g020570.1.1
ATGAATCTGTCGATGTTAGACGTTCCAATTAGCCCATTGCAGCTCCCAATCCATGAAAATTATAGATATTTTGAGTCGTTCATGAACTGGTGCATAGAATATGAAAATAATGAAGCCTTGTATAGAACATGTGTGAAGAACTATTTCAAAAATGGAAGTACAGATGAAGCACTTGAAATGTTGGAAAGAGAATCTGAGGGAGGCCACAAAGCTGCAACATATGTGTTTGCCTTAATTTCGATATTTTTAAGGGGTGAAACCGGAGAACATGGGATAGAAACGATTGGCCATATGAAAGGAATGCAACAACAAAGGATATTAACAAGGGAATGTCAACAAAGTCTTCGACAAATATTAGGTACAATTTGTATC
>gnl_Sorbi_v3.1_Sobic.004G030501.1
ATGGAAATTGCTGGGCTCCCTCCTGACATCCTTGTGGAGGTGACGGCTAACATCGCGACAAGGTCTTCGACTCCCCTCGATGACATCGTCAACCTCAGGCGATCGTGTAAGCTGTTCCGCGATGCGACGGCGGCGAGGAAGGTCGGGCGGTGCATGGCCGTTCAGAGAGAGTGGAGGCTGCACTGGTGGGACAAGACGAGGTTCCTGTCCGTGCTTCGGCGGTGCGCGGCGAGCGGCAACCCTGAGGCATCCTACATCCTCGGACTGGAGTTGTTCTGCAACCGGAGGAGAAAAGCCAGCGCGCTCCGGCACCTCCGCTGCGCCATGGAGCATGGCCACGCCGCGGCAGCCTACATGATCGGGATGATCATGTTGCACCAGTCGCGCTCGCCGGGCGGCACCGAGCAGGCGCTGGAATGCCTGGACCGCTTGTCTGCGTCTGCGTCCGCCGGCACCTGGACAAGGCGCAGGGTCGCCTCCGTTCGCAGGGAGGCCTTGTCGGTCATGCGAAGGCTGACGATGCGTCGGTGGAGGATGGCCGAGCCTCCCACGCCCTGCTCGAATCCGTGGTGCGGCAAGGCAGAGACGGGGTCGGTGGAGGCCTGGGACGACGGCGACGACGAGGAGAGGAGGTTTTGTAGCCGGACGTGTTGGTGGAAACACGAGTATTGTAAGTTCATTCAGAAGATT
>gnl_Stras_v2.0_SGA_v2.0_scaffold169T38697
ATGCCAAGACATCGAGGTACAAGCTGCAATCTCATCCAAAGAATTCCTGAAGAACTGCTGGTTTGCGAAGTTTTAAGTCGAATAGCTGCCACGTCCCACACAGACTTGTTCAATCTCAAGTCAAGCTGCAAAGCATTTAATGAATTAGCTGAAGATAAATATCTGTATCGATGCGTATCACTGAATAAGTTCTCGATGATTCCTTGGAACCCATCAATGGAGAAAAAGACGGCTGCATTTTTTACCAAGTGTCGCGAATCTAATAACCCTGAGGCCATGTACAGGCAAGCACTGGTTGATTATTTTAACCGATCAAATCTCGAATCGGCATGCAAGCACTTACTGAAAGCCGTGAAATTAGGCCACGTGGAGGCCATTTATCTGACGTGCATTATCTTGTTGTTATGTGGAGACAAGGAGTCGAGAAAGAAGGGCGTTCATATGCTCGCTCGCTTCAGAAAATCAAAATCGGGACAAAACAAGTTGAAAATATGGCGCAATAACTTGTTGAGAAAGTTGAGAGAGATGTGGGTGAAAAACCCGGATTTAGTCGAGCCACGAAAGTGCTGTCGGAGTCCAGACAAACATCCATGGAAAAATCAGTACTGGTGTGAAGATGATGAATGTTCTGAATGTGAGGCTTGCAATGCAGATAGAGAAATTAAAAGGATTTGTAGTGCATACACTGGCTAA
>gnl_Stras_v2.0_SGA_v2.0_scaffold51T18778
ATGCCAAGACATCGAGGTACAAGCTGCAATCTCATCCAAAGAATTCCTGAAGAACTGTTGGTTTGCGAAGTTGTACGTCGAGTAGCAGCCTCGTCCCACACCGACTTGTTCAATCTTAAGTCCAGCTGCAAAGTATTTAACAAAATAGCTGAAGATAAATATCTGTATCGGTGCGTATCGCTGAATAAATTCCCGATGATTCCTTGGAATCCATCCATGGAGAAAAAGGCAGCATTTTTGAATAAGTGTCGCGAATCAAACAATCCTGAGGCAATGTACAGGCAAGCAGTGGTTGATTATTTCAATAAAAGCAATCTCAAATCGGCATGCAATCACTTACTGAAAGCCTTGAAATTAGGCTACGGAGAGGCCACTTATCTGACGTGCATTATCTTGTTGTTATGTGGAGACGATGAGTCGAGAGAGAAGGGCGTTAATATGCTCGCCGGATTCAGAAAATCGAAATCGGCACAAAACAAGTTGAAAATGTGGCGAAATAATTTGTTGAGGATGCTGAGAGAGATGTGGGTGAAGAACTCGGATTTAGTCGAGCCACGAAAGTGCTGTTCGAGTCCAGAACAACATCCATGGAAAAATCAATGGTATGGAGCTAACATTCCAAGGTCGGCTACTGATGGTAGAGGTTCGATATCGATATTCATGAACGACGAAGATGGAATTGATGTTCCAGATGATCTGGCTACCATGACAGGGAAGAAGCTTATGTTTAAAAGTATAGATAAAAAGTTATCAGACCAGGAACTTCAATGGATCCTTTAG
>gnl_Theca_v1.1_Thecc1EG037140t1
ATGCGGTTAATTGAGAATACAATGAAGAAAAAATCCACCAACATCAATTCTCTTCCAAGGGAGATGTTGGCAGAAATTCTTAGACATGCAGCTTCTAATTCAATTGTTGATTTCCGCAATGTTAAATTAAGTTGCAAGGCTTTTCTTGAAGCATCAAATGATAATCATATCTTTGAGAATGTTTCGATGGAGAATATCAGTCTTGTCCCATGGTATAAAAAAGAGAAAATCTTTTTAAAAAGATGCAAAGATGCCAAGAATGCAGAAGCATTATACAGGACAGGGATGCTCAAATTTTTTAACAAGAAGAAACTAGAGTCAGGATTGCGTTATTTAAAGAAAGCAATCAAGAAAAATCACGTCGAAGCCAAATATGTGTATGGCATTATCTTGATTTGTTTGGGAGGTGAGCTTAAACAAAAGGGTCTTCAAATTGTGTCTTCTCTCGATCGCACGGGCTCCAGCACAAGAAGCAAAACTAAAAAGATGTTGAGGATGATGTGGGTTCGTGTGTCTTTGGAGAGGCCAAAAGAATCTTTCCACAATGCAAAATTCGGCTGCAATTCTGATGACAATTTGAGTTCAGATCAAGGCCAAGCTTGGGAAGCAAAGGACAATCCATTTGATAACCTCTCGTGCTGTAATTCTTGCTTTTGGGATAGTGAAGCAATTTTATTTTCTGATATGAGTTACATTGGATTACACTTTTTGTTGAACAGGTATGCAGCTGCTCCTCAGGAACTCCGGACCGACTGGAGCAAGTTTACCAAAGACTATTTCCGGAACCGTTCAACATTAGTCTCAGTTTTCCTGCTTATAGATGCTGGCATTCCTGCAAAGAAAATTGACCTTGAATATGCTAGTTGGCTTGGTCAGGACCAGATCCCCATGACACTGATCTTCACCAAATGTGACAAGCGGAAGAAGAAAAATAATGGAGGGAAAAGGCCTGAGAAAACG
>gnl_Theca_v1.1_Thecc1EG040784t1
ATGAGTTTAAGGACCAAGGGCTTCAAATTGTGTCTCCTCTCAATCTCACGAGTTCCGGCACAAGAAGTTTTAGGATTGCTAGTTGCCGCTCGAAAAGAGAGACGATGCTGCACAGCATGTGGGTCTATATATGTGTCCCTGGATAAGCCAAAAGAATCTGCTAATAATGCGGAAGTCAACTGCATTTGTGATGACATTATTACGCCAAGGCCAAACCGTTTGAGTTCAAATCGAGATCAAGCATGGGAAGCAAGCAACAATCTTCATGATAACCTCTCTTGTTGTGACTCTTGCTTTGGGGATCGAGAAGCAACTTTATTTTGTAGTATGCTTAGGCAATACTTGGTTAAAAAGAATTCATCAGTCTATGTTGCTCCAGTACATGTAATC
>gnl_Theca_v1.1_Thecc1EG030206t1
ATGAAGATGAGAAAATCTAGCAATATCCAGTCTCTTCCAAGAGAGATGTTGGCAGAAATTCTTAAGCATGCAGCTTCCAACTCAATTACTGATTTCGTCAATGCCCAAATGAGTTGCAAGGCTTTTCTTGGAGCATCGAACGATTATCAAATCCTTGAGAACGTTTCGATGGCGAATATCAGCTTTGTCCCTTGGTATAAAAACGAGAAAATCTTTCTGAAAAAATGCAAAGATGCCAAGAATTCAGAAGCATTATATAGGAAAGGGATGATCAACTGTTTTAATAGGAGGAAACTAGAGTCAGGATTGTGTTACTTGAAGAAAGCAGTTGAGAAAGGTCATTTCGAAGCCAAATATACCTATGGCATTATGTTAATTTGTTTGGGAGCTGAGCTTAAAAGCCAAGGACTTCAAATTGTGTCTTCTCTCGATCTCACGAGCTCCAACACAAGATTCAAGATTGCTAGTTGCCGCTCGAAAACAGAAAATATGTTGAGCAGCATGTGGGTCTATGTGTCTTTAGATAGGCCAAAAGAATCTGCTAACAATGCAAAGGTCAACTGCAAATGTGATGACATTATCACGCCAAGACCAAACCGGTGGGAAGCAAACAATACTCTACATGATAACCTCCCTTGTTGTGACTCTTGCTTTTGGGATCATGAAGCAACTTTATTTTCTAGCATGCTTAGGAAATATCTAATTAATAAAGTTCAT
>gnl_Theca_v1.1_Thecc1EG014925t1
ATGCATGCTCGGTTCACGAAAACCTTCAAAGTTTCCCCACCTCTTCATTTCTTTCTCTTTTCTCTCTCAATTTTAATCAGTGGCTCCCCTAAAACAAAGCGAAGGAACCAAATAAAAAACTTTCAAAATTTCTCTAAGTTGAAGAAAACAAGGAAAGGCAACAAAAGATCATCATGTCAGGGTTCTCCTAAAGTGAAGAAAAGAAGGAAAAGCAAAACAAATTTATTTCCAAACATTTTCTCCCTTCCGAATGAGCTGATGACAGAAGTTTTAGCTCGGGTGGCTGCCTATTCATTCCACGATTTCTTCGATGTCAAGTTAAGTTGCAAGGTTTTTCATCAAATTGCTGATGATAAGTACATACTTCAACATGTGTCCCTTGAGAAGTTTCCTGTTACCCCATGGTGTTCAACTAAACAATCTTTCTTCTTAGAGAAGTGCAAAAGGAGTGGACATCCAGAAGCCTTATACAGGGAAGGAGTGGTTGAACACTTCAGTTTTGCGAGGGTAGAAGAGGGACTAAACTGTCTAAATAGTGCAGCAAAAGTAGGACATCTTGGAGCGTCTTATGTGCTAGGGGTTATCCTACTCTGTACAGAGGAACCTGACCAAGAGCAAGACGGTAGAAGACTTCTAAAACTAGAAAAGTCAAAAAAAGGTGTAAGAGAAAGTCGAAAGAAACTAAATGACACGATAAGAAATATTTGGCTGAATAACTTGTTGGAAGGAAAGCCTAATTGTTGTCCAATGCGAGACCAACACAGAAGAAGACGTGGGTGGCCAAGTGACAATGAGGATGATGTGGATTGTGAAGCTTGTGGCTGCGACTTGGAAGTCATTTTCGTTTGTAATTTGTTACGCGGTATTCTGACATAT
>FraveV4A2_4g17961.t1
ATGGCGACTCTCTCAATAACAAGGAACAAGAAGGTTAGGAAGAATAGGAACTCAAGAAAGGGTGGCTCGGTTTTGAAGTCACTTCCCAATGAGCTGCTGCTCGAAGTGATTGCTAAGGAATTCGATTTCGAATCGGGATTCGAGTGTTTGAAGAAAGATGCAGCAAGAGGTCACAGAGAAGCAACGTATGTTTATGGGGTGTTCTTGGCTTGTGTAGGAGGTGAGATGAAGCAACAAGATTTACGATCCTTGTGTAGTCTAGGTCGTAAAGATTTGCGTGAATCAAGAGAAAGGATTATGACTTGCATTGGGAGTATGTGGGTGAACAAAGTAGTAGTACGTAAAATGCTTGCCTATAATGCTCGTGATAAAACATGCGGCCAATGTGGAAATTTTCGGGATAATAATTTTGTGACTAAAGGAGGCTGGGACGACCATTATGATGAGGGTGACAATCTAAATGGGTGTGATTCATGCAAGATGAATCAAGAAATTCCATGGGCTCTGGTTCGGGCACTTCAAAGCACACTGCCTCTCCTGAGGCAGATGGGGAGTAGTTACCTTGGGGAAGGAACAAAGATCAAGGTGATCCCCTCATTGATGAACAAGTACACTGCCTCTCCTGCTTCTCCCTACACAAAT
>Maldo_HF_00018
ATGAATAAAGCCAAAACCACCTTAACGCCCATACAATCTCTTCCCGACAAACTTCTTTTCCAAAAACTGACTAAGACCAATAAGGAAGATTTCTCCAAGTTCTTGAAATGGTGCAGGCAGTGTGGCAATTTTGACGCCTTGTACATGCTAGGGATGACATACTTCTTCCAAGACAATAAGAAAGAAGCCGGAATTGAGCCTATGAAGATGGTGATCTCAAAGGTTCATGAAGTAGCAACGGGGGATTTGAAGCATGAAGGCCTCAAGCTTCTGTATTCTCTCAGGATGGTTGAGTGTAATGGAATGACAAGAAATGGATCTAGTCTTTGTCGGGTCTTTGGGGAAGTGATATGTGAAATTCTACAACTTCATGATCACAATGTTGCCATGCAAGCATGTAGCAACTATGGAAGTCCACATGGTCATTTCACAATCAGTCACATTGGGGTTTCTTTGACCATGAAAAATTCAGCAACTGTAATTCCTGCAGATGACATCAGGAAGTTAATATTTTTTGTGATAAAATGTGTGATAACCAAAACAATTCACAACACCAAGATGTCCAAGTTTAGACATGAAAGTGAGGGGTTTAATGCTAAGTTCCACGAGTGGTACAACATGGAACCTCTTCCACTTCCAGGGTCACCCAAGGCCCTACGTCATCGTTTAGCTCTGTCGACTCGGAGATCCCGC
>Maldo_HF_00019
ATGAAGGTTTCTTCTCGGTCTTTTCATGACCTATATTCCGCCAAATTGGTATGCAAGAAGTTCAACCAACTGGGCCAACACGATCGTATCTTCGAAGAAATCAACATTTGGACTTTTGATAGGGTAAACCCGCTGACTTCATGGACCACAGATGAACAAGTGTCCAAACAACAATTTCGTACTCGGAATTTAGCATTTCAAGATGGCGATCTCCAATGGTCATTAAGCATCAACGTATGTCTACGATGTACTCATGATTTGCCACATGGGGATGAAAAAGAGAAGGACCTCGAGCTTTTGCATTCTCTGAACCATCAGAAATTGGGCCATTCACACTCTGATCCCATTGGGATTAATGGCACTATGACAAATTCAGTACCTACAATTTGTGCAACTAGCAACAGGAAA
>Maldo_HF_00131
ATGATGAAGAAAGCCAGAACTACGAAGAAAGACACAACCACCCCATTGTTCATACAATCTCTTATGGGCGACCTTCTTGTGGAAATACTGACGAAGGTTGCTTCTCGCTCTTTTCATGACCTGTATTCAACAAAAATGGTGTGCAAGAAGTTCAACCAAATCGCCAAACACAATCGCATCTTCAAACATATCAACATTCATACATTTGAAAGGCTCAACCCAGATGAGCAAGTCTCCAAGTTCTTGAAATGTTGCAGAGACTGCATCTTTGAAAACGACGATCTCCAAGAGTCATCAAGTAGCGACGTAAGTCTACAATGTGATCTTGGTGCGCCACCCGAGGGAGGGGGAATCCAAAGCAGAAAGGCCTCAAGCTTCTGCATTCTCTCAACCATCAGAAAATGG
>Maldo_HF_01467
ATGTTTGCCTTGGGATTCTCTACAAGACTAGAAGTTGAAAATGATGAGAAAGGCTACACCACCTCTTCGTCTATGCAATATGTTTTTGATGACATTCTTCTCAAAATTCTCATCATCGTTGGTCCCCGCTCGTTAAGGGAACACTTTTCGGCAAAGATAGTGTTAAAGAAGTTCAAGGAAATAGCCGATGACTACTTTGAGACCGTCAATTTGCTTAGATCATGGGTTGCATCTAACAAAGTCTCAACATTTATCAATCACTACATCCAATGTCGCAACTTCGAGGCCCTCTACATGCTTAAGAGTGCAATCTCGGAAAGCTGTCAAGTAGCAAGGAACGTGTACGGTGCGATCTTAGTGTGCCATAGGTTGGATTCTAAGCACGAAGGGCTCAAACTTCTCTATTCTCTCAATTGTCACAGCTCGAGACAGTTGAGTGTAATGGAATGCCAAGAGAGGTTTCAGTTGTGTTTGTCATATTTTTTGGTGCATAGAGAAGTAAGGACCCAAACACTAAAACTACACCAAGACAACGCTGCCACCAAACCTTGTAACGACTGTGGAAGTCCACGGGTGCTGCCTTCGAAGCATACAACAACTATGGAAGTGCAAAAGGTCCTTTCACAGTCCGACCCTATTGGAATTTCTGGTGCCATGACAAATTCAGTAGCTGCAATTTTTGTAGATGGCATCATGAAA
>Maldo_HF_01542
ATGGCATACGTCTTTCAAAATAGTAACAAGGAAGTCAGAATTGAGGCTCTAAAGATGGCAATCTCAAAGGGTCATGAAGTAGCAACGTGTCATCTTGGTGTGCTACGCAGGGAGGAAAGGGGAATTCCAAGCATGAAAGCCTCAAGCTTTTCTATTCTCAACCCTCACATATCAAGACAGTTAAGTGTAATGGAATGTCGAGATATGGTTCACCGGTATTTGTCGAGCCTTTGGGTAAACAGGGAAGTAATAGAGACTGTGGAAGTCCACAGGGTCCTTTCACAATCCGATCACATTGGAATTTCTTTGACCATGAAAATTTCAGTAACTATAATTCATGTAGATGGCATCAGGAAG
>Maldo_HF_02548
ATGGTGGGGATGCTATACTTCTTCCAAGACAACAAGGAAGAAGCCGGAATTGAGCGGCTTAAGAGTGCAATCTCAGAGGGCCATCAAGTAGCAATGTATGTGTATGGTGCAATCTTGGTGTGCCACAGAAAGGTAGAGGTCCAAGCACAAACCATCATCCATTTTCAGAATCATGAAGAAAGGCACAACAACCCCAACTTACAATCTCTTCAGGACGAGCTTCTTCTGGAAGTACTCACCAAGGTTGATTCCCGCTCTTTTCGTTCCTTATATTCAACAAAAATGGTGTTCAAGAAGTTCAATCAACTCACCCAACATGATCACATCTCCGAACACATTAGCATTCGGAGATTTGAAAGGGTTGACCCGTTAACTTCACGCAGGAAACATGAAGAAGTGTACAAGTTCTTAGAACAGTCTACCCGTCAATTGGATTTGGATTTGGAGAAATCACGAGCGTATGGTGGAGATGGACTTGAGAGACATCGAGATAACCTACTGTTATGCTCAGGGAGG
>Maldo_HF_04078
ATGCCTCCTTTCGAAACAGATAACAATGACGAAAATGAGTCAATATATCGGCAGATGTCACTGGTAGATGTTCCAGACTTCCCTCAGGTTGATTTTTATGGAAACAGATACCAGGACCTCGTGGACCGTTGTCGGGAGAACGGGAACGAAGAGGCTTTGTTCCGACATGGAATGGATCACTACTTTGGTAGAGGAAGTACCAGCAGCGCGCTGGGACGAGAATGGCTGATGCGCGCAGCAAACGGCGGGCATCCATGTACATCCATTGCTTATTGCTCGATTTTGGTGATGTCCGGGGCAGACGAGGTCCCAACAGGTCTAAACATCATGTCTAATGCAGTTAATCCATCGAATTTACAGGAATGTAGGGACAGAATGGCTGAATATGTTGGAGGCATGCCATATGTGAGTATGGAGATGGTTTTCAGCACCATTTTGCCGTACTGTGAGAAAAAACTACATTGTAGTGCATGTGGAGCCGATTTAGAAAATGACTGGACTGTTGGAATGATGGAAGCCACCATGATTGGGCAAAAGCAAATCGAGTGGAATGGGGAATGCAAAGCCTGTGATATGCATTGGGAGGTGTTCATATTTGGTATGCTTTTCTGTAGCCGATGGATGGAC
>Maldo_HF_05089
ATGATGAAGAAAGGCCGCACCACATCTTCCTCCATAGACCCTTTTTTAACGAAGATAGTCTCGAATAAGTTTAATGAAATAATCGAAGACCTTTGCTTCTACCAACACATCAATATTATAGACCTTGAGACCGTCAACCCGCTTAGATCATGGGGCACGTTTGACAAAGTCTCAAACTTCATCAATCGTTGCATCCAATGTTGCAACTCTAAGGCCCTCTACATGGTGGGGATACATGGTGGGGATACATGGTGGGGATACGATACTTCTTCCAAGACAACAAGGAAGAAGCCGGAATTGAGCGGCGTAACAGTGCAATCTCCAAGGGCCATCAAGTGGCAACGTACGTGTACTGTGCCATCT
>Maldo_HF_05129
ATGATGAAGAAAGGGCGCACCATCTTTTCCTTCATGCAATTTGTTTTGGATGACATTCTTTTCAAAATTCTCATCATCATTGCTTCTTGCTCGTTAAGGGACCTCTTTTTGACGATGATGGTCTCGAAAAAGTTCAATGAAATAGCTGAAGACCCTTGCATCTACCAACTCATCAATATTACAGACTTTGAGACTTGCAGCAACCCTGAGGCCTTTTACATGGTGAGGATGCAATACTTCTTCCGAGACAACAAAGAAGAAGCCGGATTGAGTGGCTTAAGAATGCGATCTTTGAGAGCCATCAAG
>Maldo_HF_08321
ATGAAGAAAGGCAGAACTATTAAGAAAGCTAGAGTGATGAAGAAAGGCACAACAATCCCAACTTTCATACAATCTTTTCCGGATGAGCTTCTTCTAGAAATACTCACCAAGGTTGCTTTCCGCTCCTTTTGTTACCTATATTCAACAAAAATGAGATTTGAAAGGGTCAACCTGTTGACTTCATGGAGTAGAGATGAAGAAGTGTACAAGTTCTTGGAACGATGTAGGGAGTGTAACAATCTCGAGGCCTTGTACAGCCAAGGGATATACAATAATTCCGAACTCAAAATTAAGTCTCTAAAGATGGCGATCTCCATGGGTCATCAAGCATCAACGTATGTCTATGGTGTGATCTTGTTGTGCCACGGGGGGATGAAAAAAAAGAAAAGCTTAAAGCTTCTACATTCTCTCACCTGTAAAAAAATTAGTGGGCATAATGGAGTAGAAAGAGCTCGACGATTTTTTTGGTCAATTCGGGTGGACAGAGAAGTTAAAGGTAGAATAATAAAATTTCACGATGATAATGTTGCCATCAAAGCATGCAATGACCGTGGAAGTGCACAATGTCCACAGTAC
>Maldo_HF_08322
ATGATGAAGAAAAGGCACACCACCTATTCCTCCATGCAATCTAATCTATTTTGGAGGACGTTCTTCTCAAAATTCTCATCATCATTGCTTCCCGGACTTCTTTTCAGGGTTTCAAAGAAATTCAACAGAATTGCTAAAGACCCTTGCATCGACCACCACATCAATATTATAGACTTTGAGACCGTCAACCCGCTTAGATCATGGGGGACGCGATGTTTTTTTCGAGATAACAAGGAAGAAGCCGAAATTGAGCGGCTTAAGAGTGCGATGTCAGAGGGTCATCAAGTAGCAACGTATGTGTACAGTGCGATCTTGGTGTATCATAGGTGGGATTCTAGCACGAAGGGCTCAGACTTCTCTATTCTTTCGACCGTTACAAATCGAGATGGTTTTTGGGTGGATAGGGAAGTAAGGGCCCAAATTCTAAAACTTCATGATGACAATGCTGCCATGAAACCTTGTAGGACTGTGGAAGTCCACAAAGTCCGTTTACACTCCGAACGCATTGGGATGCATTTTACCATGAAAAAT
>Maldo_HF_14026
ATGATGAAGAAAGGCCGCACCACCTCTTCCTCTACGCAATCTGTTTTTGACGATGTTCTTCTCAAAATTCTCATCATCATTGCTTCCCGTTCATTAAATGACCTCTTTTCGGTGAATATGGTATCGAAGAAGTTCAAGGAAATAGCTGATGACCCTCGCATCTACCAACACATCAATATTATAAACTTTGAGACCGTCAACCCACTTAGATCATGTTGCACTCTCAAACTTCATCAATCGTTGCATCTAGTGCTGCAACCTCGAGGCCCTCTACATGGTGGGGATTGTAATCTCGGAGGGCCATCAAGTAGCAACGTAAGTGTACGGTGCAATCTTTGTGTGCCACAGGTCAGATTCCAAGCAAGAAAGGCTCAAACTTCTATATTCTCTCAACTGTCACAACCCAGGACAATTGAGTGTAATGGAATGCTGAGAGAGGTTTCGGCTATGTTTGTCGGGGAAGTAAAAGCCCAAATCCTAAATCTTTACCATGACAAAGCTGTCATTAAACCTTGTAACGATTGTGGAAGTCCACAGGGTCCGATCACATTCCGAACACATTGGGATGCATATGACCATGAAAAATTGACTACATGTAATGCCTGTAGATGGCAGCATGAAAACGATGAAGAAAGGCAGAAAGGCACAACGACCTTAACTTTCATACAATCTCTTTCGAACAAGTTTCTTATGGAAATACTCACCACCAAGGTTACTTCAGGCTTCCTTCGTTCCTTATATTCAACAAAAATGGTGTGTAAGAAGTTCAACCAACTTGCCGAACATGACCACATCTTAGAACACATCAGCATTCAGAGATTTGAAAGGGTCGACTCACTGACTTCACAGAGGAGACATGAAAAAGTGTACAAGTTTTTGGAACAGTGTAGGGAGTGCAACAATCCTGAGGCCCTGTGCACCCGAAGGATACGACGATCTCCAAGGGTCATTAAGCACATACATATATGGTGCAATATTGGTGTGCCACAGGGGGTGAAAAAGAGAGAGGCCTCAACCTTCTCAGAAATGGTGAGCGTAATGGAGTGTAGAGAAAGAGCTCGATGGTTTTTTTGGTCAATTCGAGTGGACAGGGAAGTTAGAAGTAGAATAATAAAACTTCACGAGGACAATGTTGCTGCCAAAGCATGCAACGATTGTGGAAGTGCACAAGGTCCTTTCACAATC
>Maldo_HF_14596
ATGCAATCTCTGAAGGCCATCAACAACATACGCGTACGGTGCAATCTTGGTGTGCCATGGGTGGGATTCCAAGCACTAAGGGCTCAAACTTCTCTATTATCTCAATCGTCGCAACTCGGGACTGTTGAGTGCAATCGAATGCCAAAAGAGGTTTCGCCTGTGTTTGTCGGGGAAGTAAGGGCCCGAATCCTAAAACGTCACCACGAAAACACTGCCATCAAACCTTGCAGTAATTGTGGAAGCCCACATGGTCCGGTCACACTTCGAACGCACTGGGATACATCTGACCATGAAAAATTCACTACCTGTAATGCATGTAGATGGCATCGGGAAGTGAATATATTTTGTGATATATTATGTAGTAGAGATAGGCAC
>Maldo_HF_14598
ATGAAGAAGTGTACTAGTTCTTGGAACGATGGAATGCAACAATCACGAGGCCCTGTACACCCATGGGATGCAATGCGATCTCCAAGGGTCATCAAGCATCAACGTACATCTACGGTGCAATCTTGGTGTGCCATGGGGGATGAAAAAGAGATAGGCCTCAGCTTTCTACATTCTCTCAACTGTCAAAAATTGGTGAATGCCATTGAGTGTAGAGAAAGAGCTCGACAACTTTTTTGGTCAATTCTGGTGGAGATGGAAGTTAGAGGTAGAATAATAAAACTTCACAAGGACAGTGCTGCCGCCAAAGCATGCAACGACTGTGGAAGTGCACAAGGTCTTTTCACAGTCCGACCCCCTTGGGATTAC
>Maldo_HF_16490
ATGACAATGCTGTCATCAAACCATGCAACGACTGTGGAAGTCCATAGGGCACACTCTGAATGTGTTGGGATGCATCTGACCATGAAAAATTCACTACCTATAATGCATGTGGTGTATTTATTCATAGTTCTCCAAGCACAAACCACCTCATCAAGTTACAGAACAATGAAGAAAGGTAGAACTATGAAGAAAGGCAAAGCGATGAAGAAAGGCACAACGACCCCAACTTTCATACAAGCTCTTCCGGACGAGCTTCTTATGGAAATACTCATCAAGGTTGCTTCCCGCTCATTTCGTTCCCTATATTTAGCAAAAATGAGATTTGAAAAGGTTGACCTGCTAACTTCACGAAGAAGACATGAAGAAGTGTGCAAGTTCTTAGAACGATGCAGGGGGTGCAACAATCCTAAGGCCCTGTACACCCAAGGGATGCCATGGTACTTCAGATACAATAATTTTGAACTTGGAATTGAGTCTTTGAAGACGACGATCTCCAAGGGTCTTCAAGCATCCACGTACGTCTACAGTGCAATTTTGGTGTGCCAGGGGGATGAAAAAAAGAAAGGTCTCAGACTTCTGCATTCTCTCAACCGTAAAAAATTAGTGAGCGTAATAGAGTGTAGAGAAAGAGCTCAACAGTTTTTTTGGTCAATTCGAGTGGACATGGAAGTTAGAGGTAGAATAATAAAAGTTCATGAGAACAGTGTTGCCTTTGACCCCATTGGGATTACTGGTGCCATGGCAAATTTAGTAACTGCAATTCATGTAGATGGCATTAGAAAC
>Maldo_HF_19599
ATGATTAAGAAAGGGCGCACCACCTCTTCCTTCATGCAATCTGTTTTGGACGACATTCTTCTCAAAATTCTCATCATCATTGCTTTTCGTTCATGGGTCTCGAAGATGTTCAACAAAATAGCCGAAGACCCTCGCATCTACCAACACATGAATATTACAGACTTTAAGACCGTCAACCCGCTTAAATCATGGGGCGCGTCTGACACAGTCTCAAAGGAAGTAAAGGCCCGAATCCTAGAACTTCATGATGACAACGCTACCATCAAACTTTGCAGCGACTATGGAAGTCCTCAAGAAAGGCACAACGACCCCAACTTTCATACATTCTTTTCTGGACGAGCTTCTTCTAGAAATACTCACCAAGTTGCTTCCCACTCTTTTCATTTCCTATATTCAGCAAAAATAGTGTGCAAGAATTTTAACCAACTTGCCCAACATGGCTGGATCTTCAAACATATCAACAATCAAAGATTTGAAAGGGTCAACCCATTAACTTCACAGAGCAGAGATGAAGAAGTGTACAATTTCTTGAAACAGTGCAGAGAGTGCAACAATCTAGAGCCTCTGTACAGCCAAGGGATG
>Maldo_HF_20651
ATGGAATGTCAAGAGAGGTTTCGCCTGTGTTTATCGAGTTTTTGGGTGGATAGGGAAGTGGTGTATTTATTCAAGCTTGTCCAAGCACAAACCACCTCTTCCAGTTATAGAACGATGAAGAATGGTAGAACTATGAAGGAAGCCAGAGCGATGAAGAAAGGTACAATGACCCTAACTTTCATGCAATCTTTTCCAGACAAGTTTCTTCTGGAAATACTCACCAATGTTGCTTCCCGCTCCTTTCGTTACATATATTCAACAAAAATGGTGTGCAAGAAGTTCAACCAACTAGCCCAACATGACTCA
>Maldo_HF_20652
ATGGTCTCGAAGAAGTTCTACAAAATTGCCAAAGACCTTGCATCGACCAACACATCAATATTTACAGACTTTGTGACCGTCAACCCACTTAGATCATGTGGCGCATCTAACAAATTATCAAATTTCATCAATCGTTGTATCAAGTCCGGCAACCCCGAGGCCCTCTACATGGAAGAAGCTGGAATTGAGCAACTTAAGAGTGCGATCTCAGAGGGCTATCAGGTAGCAACATATGTGTACGGTGCGATCTTGGTGTGCCACGGGTTCCAAGCACAAAGGGCTCATACTTCTCTATTCTCTCAACCATCA
>Maldo_HF_22341
ATGTACATGCTAGGGATGAGATACTTCTTCCAAGATAAAAAGATAGAAGCTGAAATTGAGTCTCTAAAGATGACGATCTCAAAGGGTCATGAAGTAGCAACATATTCTAATCTTGGTGTGCTACATGAGGATTCGAAGCATGAATGCCCCAAGATTTCGCATTCTCTCAATCGTCACAAATTAGGACGGTTGAGCGTAATGGACTATAGAGAGATGTGTTTTTTGGCTCTTTGGGTGGATAGGGAAGTAAGAGCTGGAATCCTGAAAGTTCATGATGACAATGTTGTGATGAAAGCATGCAAGGACTGTGGAAGTCCACAAATGGCACCAGGAAATAAGTACGTTTTA
>Maldo_HF_26611
ATGGTTCGGTCTTTTGTTCTTATTTCAGGCATCGTCAACAACGCCTATCACAAGATCAAGAAGAAGAAGAAACCTCGAAACGCCTCATTGTCCATACAATCTCTTCCGAACGAGGTTCTGGTCCAAGTACTCGCAAGGGTCGCTTCACGCTCTTTTGATGATCTTTATTCAGCCAAGTTAAGTTGCAAGAATTTCAACGAAAGTGCTCAAGATGATCACATATTCGAGCATGTCGACATTAGCAAGTTCCCGCTGGTTTCTTGGCGCGCAAGTGAAAAACGCACGAGGTTTCTGAAGCGGTGCAGGGATCTTGGCAATGCGGAGGCCTTGTACAGGCAAGGGATGTGCGACCTCTTCACAAGCAAGAGGATAGAACCTGCGGGGATCGAGTCTCTGAAGAGGGCGGCCTCAAAGGGTCACGTAGAAGCAACATACGTGTACGGAGCGATCTTGGTGTGTTGCGGGGGCGATTCAAGGCAGAAAGGACTCGAGCTTCTGTACTCACTCAACTGCCACAAATCGAGAGGGTTAAGCGTGACAGAATGCCGAGAGAGGATTAAGGAATTGATTTGGAACACAATGTGGGTTAATAGGGAAGTAATAGGTAGAATTGTAGAAGCGCACGATGAGAACGCTGCCATGAAAGCATGCAACGACTGTGGAGATCCACAAGGTCCGTACACAATCAAACAAGGATGGGATTTCGATGACCATGATAAATTCAGTAGC
>Maldo_HF_26616
ATGGTTCGCTCTTTTGTTCTTATTCCAGGCATCGTCAACGGCGCCTCTCGCAGGATCAAGAAGAAGAACAAGAAGAAACCTCGAAACGCCTCCTCGTCCATTCAATCTCTTCCGAACGAGGTTCTGGTCCAAGTACTCGCGAAGGTCGCTTCGCGCTCCTTCGATGATCTTTATTCAGCCATGTTAAGCTGCAAGGATTTCAACGAAAGTGCTCAAGATGATCACATATTCGAGCACGTCGACATTAGCAAGTTCCCGCTGGTTTCTTGGCGCGCAAGTGAAAAACACACGAGGTTTCTGATGCGGTGCAGGGATCTCGGCAATTCGGAGGCCTTGTACAGGCAAGGGATGCGCGACCTCTTCACAAGCAAGAGGATAGAACCTGCGGGGGTCGAGTCTCTGAAGAGGGCAGCCTCAAAGGGTCACGTAGAAGCAACGTACGTGTACGGAGCGATCTTGGTGTGTTGCGGGGGCGATTCAAGGCAGAAAGGACTTGAGCTTCTGTACTCACTCAACCGCCACAAATCGAGAGGGTTAAGCGTGACAGAATGCCGAGAGAGGATTAAGGAATTGATTTGGAACACAATGTGGGTGAATAGGGAAGTAATAGGTAGAATTGTAGAAGCACACGATGAGAACGCTGCCATGAAAGCATGCAACGACTGTGGAGATCCACAAGGTCCGTACACAATCGAACAAGGATGGGATTTCGATGACCATGATAAATTCAGTAGCTGTAATTCGTGCAGATGGCATCAGGAAGTAAATATATTTTGTGATATATTAAGTCGTAGTCGTGCAAATTATGAT
>Maldo_HF_35544
ATGGTCTTGAAGAAGTTCAAGGAAATAGCTGAAGGCCCTCGCATCTATCAACACATCAATATTATAGACTTTGAGACTGTCAACTTGCTTAAATCATGGGGCACGTCTGACAAAGTCTCAAACTTCATCAATCACTGCATCCAGTGCTGCAACCTTGAGGCCCTCTACATGGTGGAGATACGATACTTATTTCAAGACAACAAGGAAGAAACTGAAATTCAGTGGGTTAAGAGTGCAATTTTCAAGGCCCATCAAGTAGCAACATACATGTATGGTACGATCTTGGTGTTCCACAGGGAAGTAAGGGCCCGAACCCTAAACCGTTACCATGACAACGCTGCCATCAAACCTTGTAGTGACTGTGGAAGTCCACAGGGCCCAGTCACAATT
>Maldo_HF_35750
ATGTCCAAGTTCCCACATGAAACTAAGGGCTTTAAAGCGAAGTTCCACGGGTGGTACAACATGGAACCTCCTCCACTTCCGAGGTCGTCAAAGACAAATCCTACGTCATTGTTTAGCTTTGTAGACTCGGAGACTCCACTAAAAAGTATAGATCAGGTCCGTGGGAGACTCAAGTATGAGACAGGCATCGCCGAGTATTGGAACCATAAGCTAATGAAGGCAGAAAAAGAGCTTGTGGACCTCAACAGTGAAGCCAATGAAGCGCTCTACCGTGCAAGCAAGCAAAAAACGAAGGCTGACACGTACCTCTTTTCGACGAAGATGGTTTTGATGAAGTTCAAGGAAATAGCTGAAGACCCTCGCATTTACAAACACATCAATATTACAGACTTTAAGACCGTCAAACCGCTTAGATCATGGGGCGCGTTTGACAAAATCTCAAACTTCATCAATCTCTGCATCCAGTGTTGCAACCCCGAGGCCCTCTACATGGTGGAGATGCGATACTTCTTCCGAGACAACAAGGAAGAAGCTGGAATT
>Maldo_HF_35752
ATGAAGAAAGGCAAAACTATGAAGAAAGGCAGAGTGATGAAGAAAGGCACAACGACCCCAGATTTTATACAATCTCTTCCGAACAAACTTCTTCTGGGAATACTCACCAAGGTTGGTTCCCGCTCCTTACGTTCCCTATATTCAACAAAATTGGTGTACAAGAAGTTTAACCAACTCGTCCAACATGACCGCATCTTCGAACACATCAGCATTCGAAGATTTGAAAGGGTTAACCCGTTGACTTCACGAAGGAGACATGAAGAAGTGTACAAGTTCTTGAAATGGTGCACGGAGTGGAACAATCCCGAGGCCTTGTACACACAAGGGATGCGATGGTACTTC
>Maldo_HF_36215
ATGAAGAAAGGCACAACGGCCCCTACTTTCATACAATCTCTTCCAAACGAGCTTTTTTTGGAAATACTCACCAAGGCTGCTTTCCGCTCTTTTCATTTCCTATATTCCGTAAAAATGGTGTGTAAGAAGTTCAACCAACTCACCCAACATGACCGCATTTTCGAACACATCAACATTCAAATATTCAAAAAGAGGAGACATGAAGAAGTGTACAAGTTCTTGGAATGGTGCACGAAGTGCAATAATCCCGTAGCCATGTACACCCAAGGGATGCGATGGTACTTCCGATACAATAATTTTGAACTCGAAATTAAGTCCATGAAGACGGCGATCTCTAAGCATCATCAAGCATTAACGTACGTCTACGGTGCAATCTTGGTGTGCCGGGGGGATGAAAGAGAGAGAGGCCTCAACCTTCTACATTCTCCCAAGCGTCAGAAATTGATGATGCTACCGTCAAAGCATGCAACGACTGTGGAAGTGCACAAGGTCCTTTCACAATCCGACCCCATTGAGGTTTTTGGTGCCATGACAAATTCAGTAGCTACAATTCGTAGAGAGATCTGGGCAGCTGCGACGACGCAGCCTCGGCTGCCTTTCCGACGACGGAGCCACGACGACTTTTTTGATAATATCGAATATATTGCGATATTATCGATAATATCGCGATATTTTGACGATAATGAGACGGATACGTGGGAAAATATCGGTGTCTCTGAAAAACGA
>Maldo_HF_37492
ATGTACGTGTATGGTGCGATCTTGGACTCCAAGCATGTAGGGCTTAAACTTCTCTATTCTCTCAACCGTCAGAACTCGGGACAGTTGAGTGTAATGGAATGCCAAGAGATATTTCGGTTGTGTTTGTCGGGTTTTTGGGGAAGTAAGGGCCCGAATATAAAATTGCACCACGACAACGCTTCCAACAAACCTTGCAGTGACTGTGGAAGTCCACAAAGTTCAGTCACACTTCACTATCTAACGATGAAGAAAGGCAGAATTATGAAGAAAGGCAGAGTGATGAAGAAAGGCACAATTTTCATACAATCTCTTCCGAACAAGCTTCTTTTGGAAATACTCACCAAGGTTGTTCTCTGCTCCTTTCGTTCCCTATATTCAGCAAAAATGGTGTGCAAGAAGTTCAACCAAGTCATCCAACATGACCGCATCTTCGAACATATCAGCATTCGGAGAATTGAAAAGGTTGACCCGCTGACTTCATGGAGGAGACATAAAGAAGTGTACAAGTTCTTGGAACGGTGCAGTGGAGTGCAACAATCTCGAGGCCTTGTATACCTAAGGGATGAAATGGCTACGGTGATCTCCAAGGGTCATCAAGCATCAATTGCAATCTTGGTATGCCAGGAGGGATGGAAAAGACAGAGGCCTCAGCCTAAGCGTCAGAAATTAGAGCGTAATGGAGTGTGGAGAAAGAGCTTTGTAGTTTTTTTTTTGGTCAATTCGGGTGGAAAGGGAACAACCGTGGAAGTACACAAGGTCCTTTCACAATTTGACCCATTGGGTGCCATGACAAATTCAGTAGCTACAATTCATGTAGATGGCATCAGGAAA
>Maldo_HF_40828
ATGATGAAGAAAGGCCGCACCACCTCTTCCTCTATGCAATTTGTTTTTGATGACGTCTCTTCAAGTTCTTATCATCGTTGCTTTTCGCTCGTTAATGGACCTCTTTTCGGTGAAGATGGCCTCAAAGAAGTTCAAGGAAATAGCGAAGACCGTCGCCTCTACCAACACATCAATATTACGAACTGTGAGACCATTAACCCGTTTAGACCATGGGGTGCGTCTAACAAAGTCTTAACCTTCATCAATTGTTGCATCCAATGTCGCAACCCCGAGGCCCCTCTAGATGAGGGATGCAATACTTCTTCCAAGACAACAAGGAAGAAGCCGGAATTCAGCAGCTTAAGAGTCAACTCGGAGAACGATAAAGAAAGGCAGAACTATAAAGAAAGGCATAACGACCCCAACTTTCATACAAACTATTCCAAACCAGCTCTTTTGGAAATACTCACCATAGGTTCCTTCCCACTGACTTCACAGATGATACATGAAGAAGTGTACAAATTTCTGGAATGGTGCACTGAGTGCAACAATCCGAGGCTCTATACACCAAAAGGATGCGATGGTAATTCCGATACAATAACTCTAAACTTGGATTTAGTCTCTGAAGACCACGATATCCAAGGGTCATCAAGCATTAACATACGTCTACGGTGCAATCTTGGTTATGGGGATGAACAGAAAAAGGCCTCAGCCTTCTGCATACTCTCAATCTGCTACCGTCAAAGCATGCAGCGACTGTGGAAGTGCACAAGGTCCTTTCACAGTTTGACCTCATTAGGATCAATGAACATTTTTTGTGAAATGTTAAAATGGTTT
>Maldo_HF_41101
ATGGTGTGTAAGAAGTTTAATCAAATTGACAAAGACGATCACATATTCGAGCACATCAACATTAGGGAAATTGAAGGCTTCAACCTGCTTAATGTCTCCAAGTTCTTGAAACGCTGCACGAACTGCGGCAATTCCAATGCCCTGTACATGCTAGGGATGACATACTTCTTCCAAGATAATAAGGAAGATGCCAGAATTGAGGCTATGAAGATGGCAATCTCAAAGGGTCATGAAGTAAATATTGACGTCTACGCTATCATCTTGGTGTGCTACACGAGGATTCGAAGCATAATTCCTCAAGTTTCTCTCAACCGTCACAAATCAGGACTGTTTAGCATAATGGAATGCAGAGAGATGGTTCAACGGGTTCTTTCACAGTTCGATTGCATTGAGATTTCTTTGACCCTGAAAAGTTTAGTAATTGTAGTTCTTGCAAATGGCATTAGGAATAGCGTC
>Maldo_HF_41159
ATGAAGAAAGCCAAAACTACCTCAACACCCATACAATCTCTTCCCAACGAACTTCTTCTCCAAAAACTGATAAAGGTTGCGTCCCGGTACCTGTTTTCAGCAGAGATGGTGTGCAAGAAGTTCAACCAAATCGTTCAAGACGACCACTTATTCGAACACGTCAACATTAGGGAATTTGAAGGCTTCAACCCCCTTACTTCATGGACCAATAAGGAAGATGTCTCCAAGTTCTTGAAATGGTGTAGGGAGTGCGGCAATTCCTACGCCTTGTACATGCTAGGGATGACATACTTCTTCCAAGACAATAAGAAAGAAGTCAGAATTGAGGCTATGAAGATGGCGATCTCAAAGGATCATGAAGTAGCAACATACGTCTACGATTTCATCTTGTTGTCATCTTGGTGCTTACGT
>Malba_005863
ATGGAACCTCCTCCACTTCCGGGGTCACCGAATGTATATCCTACGTCATCGTTTAGCTATGTGGACTCGAAGACACCGCTGAAAAATATAGATCAAGTTCGTGGGAAACTTGACTATGAGACGGGTGTCGTCAAGTACTGGAACCACAAACTAATGAAGGTAGAAAAGAAGCTTGTGGACCTCAACGGTCCTCTACATGGTAAGGATGCTTTCTTCCGAGACAACAAGGAAGAAGCTAGAATTGAACATCTTAAGAGTATGATCTCAGAAGGCCATCAAGTAGCAACATACGTCTACGGTGCGATCTTGGTGTGCCATAGGGAAGTAAAGGCTCGAATCCTAGAACTTCATGATGACAACGCTACCATCAAACTTTGCAACAACTATGGAAGTCTTCAAGATGGCATCAGGAAG
>Malba_024556
ATGGTTCGCTCTTTTGTTCTTATTCCAGGCATCGTCAACGGCGCCTCTCGCAGGATCAAGAAGAAGAACAAGAAGAAACCTCGAAACGCCTCCTCGTCCATTCAATCTCTTCCGAACGAGGTTCTGGTCCAAGTACTCGCGAAGGTCGCTTCGCGCTCCTTCGATGATCTTTATTCAGCCATGTTAAGCTGCAAGAATTTCAACGAAAGTGCTCAAGATGATCACATATTCGAGCACGTCGACATTAGCAAGTTCCCGCTGGTTTCTTGGCGCGCAAGTGAAAAACACACGAGGTTTCTGAAGCGGTGCAGGGATCTCGGCAATTCGGAGGCCTTGTACAGGCAAGGGATGCGCGACCTCTTCACAAGCAAGAGGATAGAACCTGCGGGGGTCGAGTCTCTGAAGAGGGCAGCCTCAAAGGGTCACGTAGAAGCAACGTACGTGTACGGAGCGATCTTGGTGTGTTGCGGGGGCGATTCAAGGCAGAAAGGGCTCGAGCTTCTGTACTCACTCAACCGCCACAAATCGAGAGGGTTAAGCGTGACAGAATGCCGAGAGAGGATTAAGGAATTGATTTGGAACACAATGTGGGTGAATAGGGAAGTAATAGGTAGAATTGTAGAAGCACACGATGAGAACGCTGCCATGAAAGCATGCAACGACTGTGGAGATCCACAAGGTCCGTACACAATCGAACAAGGATGGGATTTCGATGACCATGATAAATTCAGTAGCTGTAATTCGTGCAGATGGCATCAGGAAGTAAATATATTTTGTGATATATTAAGTCGTAGTCGTGCAAATTATGAT
>Malba_024561
ATGGTTCGGTCTTTTGTTCTTATTTCAGGCATCGTCAACGGCGCCTTTCACAAGATCAAGAAGAAGAAGAAACCTCGAAACGCCTCATTGTCCATACAATCTCTTCCGAACGAGGTTCTGGTCCAAGTACTCGCAAGGGTCGCTTCGCGCTCTTTTGATGATCTTTATTCAGCCAAGTTAAGTTGCAAGAATTTCAACGAAAGTGCTCAAGATGATCACATATTCGAGCATGTCGACATTAGCAAGTTCCCGCTGGTTTCTTGGCGGGCAAGTGAAAAACGCACGAGGTTTCTGATGCGGTGCAGGGATCTTGGCAATGCGGAGGCCTTGTACAGGCAAGGGATGTGCGACCTCTTCACAAGCAAGAGGATAGAACCTGCGGGGATCGAGTCTCTGAAGAGGGCGGCCTCAAAGGGTCACGTAGAAGCAACATACGTGTACGGAGCGATCTTGGTGTGTTGCGGGGGCGATTTAAGGCAGAAAGGACTCGAGCTTCTGTACTCACTCAACTGCCACAAATCGAGAGGGTTAAGCGTGACAGAATGCCGAGAGAGGATTAAGGAATTGATTTGGAACACAATGTGGGTTAATAGGGAAGTAACATGTAGAATTGTAGAAGCGCACGATGATAACGCTGCCATGAAAGCATGCAACGACTGTGGAGATCCACAAGATGGCATCAAGAAG
>Malba_042298
ATGGACGAGCTTCTTTTGGAAATACTCACCAAGGTTACTTCTTGCTCCTTTCATTCCCCATATTCAGCAAAAATGGTGTGCAAGAAGTTCAACCAACTTGCCCAACATGACCGCATCTTCGAACACATCAACATTCGGAGGTTTGAAAGGGTGAACCCTCTGACTTCATGGAGCATAGATGAAGAAATATACAAGTTCTTGGAACGATGCAGGGAGTGGAACAATCTCAATGCCCTGTACAACCAAGGGATGCAATGGTACTTCCGATACGATAATTTCGAACTCGGAATTGAGTCTCTGAAGATGATGATCACCAAGGGCCATCAAGCATCATCATACGTTATCTTGGTGCTCCACAGGGGGATGAAAAAGAGAAAGGCCTCAATCCTCTGCATTCTCTCAACCGTCAGAAATTGCACAGTGCTGCCATCAAAGCAAGCAACGACTGTGGAAGTGTACAAGGTCCATTTACAGTCCGACCCCATTGGGATTACTAGTGCCATGACCAATTCAATAGTTGCAATTCGGGCAAATGGCATCAGGAAG
>Malsi_01g000420
ATGTTTTTGACAACGTTCTTCTCAAAATTCTCATCATCATTGCTTCCCGCTTGTCAAGGGACCTTTTTTTCAGCGAAGATGGTCTTGAAGAAGTTCAAGGAAATAGCTGAAGGCCCTCGCATCTACCAACACATCAATATTATAGACTTTGAGACTGTCAACTTGCTTAGATCATGGGGCACGTCTGACAAAGTCTCAAACTTCATCCAGTGCTGCAACCCTGAGGCCCTCTACATGGTGGAGATGCGATACTTCTTTCAAGACAACAAGGAAGAAGTTGAAATTAAGTGGGTTAAGAGTGCAATTTTCAAGGCCCATCAAGGAGCAACATACATGTATGGTACGATCTTGGTGTTCCACGGGGAAGTAAGGGCCCGAACCCTAAACCGTTACCATGACAACGCTGCCATCAAACCTTGTAGTGACTGTGGAAGTCCACAGGGTCCAGTCACAATT
>Malsi_01g000430
ATGAAAAATTCACTACCTGTAATGCCTGTAGATGACATCAAGAAGACGATGAAGAAAGGTAGAGCGATTAAGAAAAGCACAACAACCCCAACTTTCATACAATCTCTTCCGAATGAGCTTCTTCTAGAAATACACACCAACGTTGCTTCCCGCTCATTTTGTTCCCTATATTCAGCAAAAATGAGATTTGAAATGGTTGATATGCTGACTTCATGGAGGAGACAAAAAAAAGTGTACAAGTTCTTGGAACAGTGCAAGGAATGGAACAATCCCGAGGCCCTGTACACCCAAAGGATGCGATGGCACTTCCGATACAATAATTCCAAACTCAAAATTGAGTCTATGAAGACAGCAATCTCCAAGGGTCAT
>Malsi_03g011850
ATGGAACTTCCTCCACTTCCAGGGTTGCTGAAGGTAAATCCTACATCATTGTTTAGCTCTGTAAACTCGGAGATGCCCTTGAAAAGTATAGATCAGGTCCGTGGGAGACTCAACTATGAGATAGGTGTCGCCGAGTATTGGAACCACAAGCTGATAAAGGCAGAAAAAGAGCTTGTAAACCTCAATGGTGAAGCTAATGAAACGTTGTACTGTGCAAACAAGAGTGCAATCGCCGAGGGCCATCAAGTAGCAATGTACGTGTACAATGCGATCTTGGTGTGCCACAAGTGGGATTTCAAGCACGAATGGCTCAAACCACTCTATTCTCTCAACCATCACAACTCGGGACGGTTCATTGTAATGGAATGTCAAGAGAGGTTATCGGGTTTTTATGTGTATAGGGAAGTAAGGGCCCGAATCTTAAAACTTCACCAAGACAACACTGCCATTAAACCTTGCAGCAACTGTGGAAGTCCACATGGTCCAGTCACACCGAACGCATTGGGATTAATGGTGCCA
>Malsi_04g009170
ATGCGATACTTCTTACAAGACAACAAGAAAGAAGCTGAAATTCAGCAGCTTAAGAGTGCAATCTCGGAAGGCTGTCAAGTAGCAAGGAACGTGTACGGTGTGATCTTAGTGTGCCATAGGTTGGATTCTAAGCACGAAGGGCTCAAACTTCTCTATTCTCTCAATTGTCACAACTCGGGACGATTGAGTGTAATGGAATGCCAAGAAAGGTTTAGGTTGTGTTTGTCAGATTTTTTGGTGCATAGAGAAGTAAGGACCCAAATACTAAAACTACACCAAGACAACGCTGCCACCAAACCTTGTAACGACTGTGGAAGTCCACAGGGTCCATCAATTCTGGTGGATAGGGAAGTTAAAGGTAGAATAATAAAACTTCACGATGACAGTGCTGCCTTCGAAGCATACAACAACTATGGAAGTGCACAAGGTCCTTTCACAGTCCGACCCTATTGGAATTTCTGGTGCCATGACAAATTCAGTAGCTACAATTTTTGTAGATGGCAT
>Malsi_04g009870
ATGGCATACGTCTTTCAAAACAGTAATAAGGAAGTCGGAATTGAGGCTCTAAAGATGGCAATCTCAAAGGGTCATGAAGTAGCAACGTGTCATCTTGGTGTGCTACGCAGGGAGGAAAGGGGAATTCCAAGCATGAAAGCCTCAAGCTTTTGTATTCTCAACCCTCACATATTAAGACAGTTAAGCATAATGGAATGTCAAGATATGGTTCACCGGTATTTGTCAAGCCTTTGGGTAAACAGGGAAGTAATAGGTGAAATTTTACAATTTCACGATCACATTGCTGCCATGAAAGCATGCAGAGACTGTGGAAGTCCACAGGGTCCTTTCACAATCCGATCACATTGGAATTTCTTTGACCATGAAAATTTCAGTAACTATAATTCTTACATATGGCATCAGGAAGTAAATATATTTTGTGATAAATTATGTGGTAAAGATTGG
>Malsi_05g009560
ATGGACATGGAGGGTCTCACAAATATGAAGCTTGGAATAGAAAGGAGGATGTGGGTTAGGGAGAAGAATGGAGAAATGGACATGGAGGAAGGCCTGTTTTCAACAAAGATGGTGTGCAAGAAGTTCAACCAATTCGGCCAAGACGATCGCATATTCGAACGCATCAACATTAGGGTATTTGAAAGCTTCAACCTGCTTAGTTCATGGATCAGATATAAAGATGTTTCCAATTTCTTGAAACGCTGCACAAACTGCAGTATTAAGGCTCTAAAAAAGGCAATCTCAAAAGGTCATGAAGTAGCAACGTCCATGTATGGTGTGGTCTTGGTGTACTACCCGGGGAGGGGAGGCTTCGAAGCA
>Malsi_05g009570
ATGAAGAAAGGCAGAACAATGAAGAAAGGCAAAGTTAACCCGCTAACTTCACATAGACATGAAAAAGTGTACAAGTTCTTGGAACAATGCATGGAGTGCAACAATCCCGAGGCCCAATACACCCAAATGATGCGATGGTACTTTCAATATAATGATTCCGAACTCAGAATTGAGTTTCTAAAGATGGCGATCTCCAAGGGTCATCAAGCATCAACGTACGTCTACGGTGCAATCTTGTTTTTTTGGTCAATTCTGGTTGATAGGGAAATTAGAGGTAGAATAATAAAACTTCATGAGGACAGTGCTGCCATCAAAGCATGCAACGATTGTGGAAGTGCACAAGGTCCTTTCACAGTCCGACCCTATTGGGATTTC
>Malsi_06g006260
ATGATGAAGAAATACCGCACCACCTCTTCCTTTATGCAATCTATTTTTGACGCCATTCTTCTCAAAATTCTCATCATTGTTGCTTCCAACTCTTTAAGGGACCTCTTTTCGGTGAAGATGGTCTTGAAGAAATTCAAGAAAATAGCCGAAGACCATCACATCTACCAACACATTAATATTACAACTTTGAGACTGTCAACCGACCTAGATCATAGGGCGCGTCTAACATTGTCTCAACCTTCATCAATTGCTGCATTCAATGCTACAACCCCGAGGCCCTTTACATGGTGGGGATGTGATACTTCTTCCGAGACAACAAGGAAAAAGCCAAAATTCAGCGGCTTAAGAGATTCCAAGCATGTAGGGCTTAAACTTCTCTATTCTCTCAACCGTCAGAACTCGGGACAGTTGAGTGTAATGGAATGCCAAGAGATATTTCGGTTGTGTTTGTCGGGTTTTTGGGGAAGTAAGGGCCCGAATATAAAATTGCACCACGACAACGCTTCCAACAAACCTTGCAGTGACTGTGGAAGTCCACAAAGTTCAGTCACACTTCACTATCTATGGCATCAGGAAGTGAATATATTTTGTCATATATTATGTGGTAGAGATAGAACGATGAAGAAAGGCAGAATTATGAAGAAAGGCAGAGTGATGAAGAAAGGCACAATTTTCATACAATCTCTTCCGAACAAGCTTCTTTTGGAAATACTCACCAAGGTTGTTCTCTGCTCCTTTCGTTCCCTATATTCAGCAAAAATGGTGTGCAAGAAGTTCAACCAAGTCATCCAACATGACCGCATCTTCGAACATATCAGCATTCGGAGAATTGAAAAGGTTGACCCGCTGACTTCATGGAGGAGACATAAAGAAGTGTACAAGTTCTTGGAACGGTGCAGTGGAGTGCAACAATCTCGAGGCCTTGTATACCTAAGGGATGAAATGGAGGGATGGAAAAGACAGAGGCCTCAGCCTAAGCGTCAGAAATTAGAGCGTAATGGAGTGTGGAGAAAGAGCTTTGTAGTTTTTTTTGTGGTCAATTCGGGTGGAAAGGGAACAACCGTGGAAGTACACAAGGTCCTTTCACAATTTGACCCATTGGGTGCCATGACAAATTCAGTAGCTACAATTCATCTGTCTTCAAGTTACTGTCATAAGAATTTTATAAGGAGGGCTAACGCGCTTGATTACCTAACGAAACGTGGTTTCCACCAGACCAAGTCTTTGATTTACAGCAGGGAAAGAGCTCCAAATTCAAATTCTCTTGTAGGTATTGAAAGAGCCAGGAAACGAGACAAAATTTGG
>Malsi_06g007550
ATGCCTGTAGATGACATCGGGAAAACGATGAAGAAAGGCAGAACTATTAAGAAAGCTAGAGTGATGAAGAAAGGCACAACAATCCCAACTTTCATACAATCTTTTCCGGATGAGCTTCTTCTAGAAATACTCACCAAGGTTGCTTTCCGCTCCTTTTGTTACCTATATTCAACAAAAATGAGATTTGAAAGGGTCAACCTGTTGACTTCATGGAGTAGAGATGAAGAAGTGTACAAGTTCTTGGAACGATGTAGGGAGTGTAACAATCTCGAGGCCTTGTACAGCCAAGGGATATACAATAATTCCGAACTCAAAATTAAGTCTCTAAAGATGGCGATCTCCATGGGTCATCAAGCATCAACGTATGTCTATGGTGTGATCTTGTTGTGCCACGGGGGGATGAAAAAAAAGAAAAGCTTAAAGCTTCTACATTCTCTCACCTGTAAAAAATTAGTGGGCATAATGGAGTGTAGAGAAAGAGCTCGACGATTTTTTTGGTCAATTCGGGTGGACAGAGAAGTTAAAGGTAGAATAATAAAATTTCACGATGATAATGTTGCCATCAAAGCATGCAACGACCGTGGAAGTGCACAATGTCCACAGTAC
>Malsi_06g007560
ATGATGAAGAAAAGGCACACCACCTATTCCTCCATGCAATCTAATCTATTTTGGAGGACGTTCTTCTCAAAATTCTCATCATCATTGCTTCCCGGACTTCTTTTCAGGGTTTCAAAGAAATTCAACAGAATTGCCAAAGACCCTTGCATCGACCACCACATCAATATTATAGACTTTGAGACCGTCAACCCGCTTAGATCATGGGGGACGCGATGTTTTTTTCGAGATAACAAGGAAGAAGCCGAAATTAAGCGGCTTAAGAGTGTGATGTCAGAGGGTCATCAAGTAGCAACGTATGTGTACAGTGCGATCTTGGTGTATCATAGGTGGGATTCTAGCACGAAGGGCTCAGACTTCTCTATTCTTTCGACCGTTACAAATCGAGATGGTTTTTGGGTGGATAGGGAAGTAAGGGCCCAAATTCTAAAACTTCATGATGACAATGCTGCCATGAAACCTTGTAGGACTGTGGAAGTCCACAAAGTCTGTTTACACTCCGAACGCATTGGGATGCATTTTACCATGAAAAAT
>Malsi_09g019260
ATGATGAAGAAAGCTAGAACCACCTCATTGCCCATACAATCTCTTTCGGACGAACTTCTTGTCCAAAAACTAACGAAGGTTGCTTCCTTGTCTTTTAATGACCTATTTTTAGCAAAGATGATTTCAACCAAATCGGCGAAGATGACCCGCCTATTTGAACACATCAACATTAGGAAATTTGAAGACTTCAACCTACTTAGTTTATGGAGCAATAATGAAGATGTCTCCAAATTCTTGAAACGCCGCACAAACTGCGGCAATTCTAACATTATCACAGTTGCATGCATGCTTGGAACTACGAAGAAAGACACAACCACCCCATTGTTCATACAATCTCTTATGGGCGACCTTCTTGTGGAAATACTGACGAAGGTTGCTTCTCGCTCTTTTCATGACCTGTATTCAGCAAAAATGGTGTGCAAGAAGTTCAACCAAATCGCCAAACACAATCGCATCTTCAAACATATCAACATTCATACATTTGAAAGGCTCAACCCAGATGAGCAAGTCTCCAAGTTCTTGAAATGTTGCAGAGACTGCATCTTTGAAAACGACGATCTCCAAGAGTCATCAAGTAGCGACGTAAGTCTACAATGTGATCTTGGTGCGCCACCCGAGGGAGGGGGAATCCAAAGCAGAAAGGCCTCAAGCTTCTGCATTCTCTCAACCATCAGAAAATGG
>Malsi_09g020240
ATGCAGAAAGGAAGAAGTATAAAGAAAGCCAGAGCGATTCATCAAGGTAAAACCACCCCAAGTTTCATAGAAGCTCTTCCAGATGACCTTCTTTTGGAAATACTAATGAAGGTTTCTTCTCGGTATTTTCATGACCTATATTCAGCCAAATTGGTATGCAAGAAGTTCAACCAACTGGGCCAACACGATCGTATCTTCGAAGAAATCAACATTTGGACTTTTGAAAGGGTAAACCCGCTGACTTCATGGACCACAGATGAACAAGTGTCCAAGTTCTTCAAACGCATCAACGTATGTCTACGATGTACTCATGATTTGCCACATGGGGATGAAAAAGAGAAGGGCCTCGAGCTTTTGCATTCTCTGAACCATCAGAAATTAGTGATCAAAATGCAGTCTAGGAAAGAGCTCAACGATCTTTATCGT
>Malsi_09g020250
ATGAATAAAGCCAAAACCACCTTAACGCCCATACAATCTCTTCCCGACGAACTTCTTTTCCAAAAACTGACTAAGACTAATAAGGAAGATTTCTCCAAGTTCTTGAAATGGTGCAGGCAGTGTGGCAATTTTGACACCTTGTACATGCTAGGGATGACATACTTCTTCCAAGACAATAAGAAAGAAGCCGGAATTGAGCCTATGAAGATGGTGATCTCAAAGGTTCATGAAGTAGCAACATATGTCTACAATGTCATCTTGGTGTGCTACGGGGGGATTCGAAGCATGAAGGCCTCAAGCTTCTGTATTCTCTCAGGACGGTTGAGTGGTCATTTCACAATCAGTCACATTGGGGTTTCTTTAACCATGAAAAATTCAGCAACTGTAATTCCTGCAGATGGCATCAGGAAGTTAATATTTTTTGTGATAAAATGTGTGGTAAAGATAGGTAGATTTTATTTTGGTTTCGTTTTGTTG
>Malsi_10g010050
ATGATGAAGAAAGGTTACACCATTTCTTCCTCCATGCAATCTGTTTTTGACGACATTCTTCTCAAAATTCCCATCATCGTTGCTTCCTGCTCATTAAGGGAAGTAAGGGCCCAAATCCTAAAACTTTACCATGACAACACTGCCACCAAACCTTGCAACAACTGTGGAAGTCCACAGGGTCCGTTCACACTCCAAACGCATTGGGATGCATCTAACCATGAAAAGTTCACTACTTCAAAATTGGTGTATAAGAAGTTTAACCAACTCGTTCAACATGACCGCATCTTCGAACACATCAGCATTCGAAGATTTGAAAGGGTCAACCCATTGACTTCACGAAGGAGACATGAAGAAGTGTACAAGTTCTTGAAATGGTGCACGGAGTGGAACAATCCTGAGGCCTTGTACACACAAGGGATGCGATGGGAAGTTAGAGGTAGAATAATAAAACTTCACGAGGACAGTGTTTCCGTCAATGCATGCAGCGAATGTGGAAGTGCACAAGGTCCTTTCATAGTCCGACCCATTGGGATTACTGGTGCCATGAAAAATTCAGTAGCTGCAATTCATGTAGATGGCATCAGGAAA
>Malsi_10g010110
ATGGTGTACAAAAAGTTCAACCAAATTGACCAAGATGACTGCATATTTGAACACATCAACATTAGGGAATTTGAAGCTTCAACCCCCTTAGTCCATGGAGCAATAATGAAGATGTCTCCAAGTTCTAAAAAACACTGCATGGACTGGGGCAATTCTGACACCCTGCACGTGCTAGAGATGAGATACTTCTTCCAAGATAGTAAGAAAGAAGTTGGAATTGAGGCTCTAAAGATTGTGATCTCAAGGGGCCATGAAGTAGCAATGTACTTCTATGGTGTCATTTTGATGGGAACTTCCCAATGGGTCACCCATCCTAGGAGTGCTCTCGCCCAAACTTGCTTAACTTCAGAGTTCCAATGGAATATGAAGCCAGTGAGTTCCCAAAATGCCAGTTTTGTTTCTGGGAACTCAGATGAGAACTTCCCAGTGGGTCACCCATCC
>Malsi_11g016260
ATGCATAACCTAACATCACGGGTGGAGTGTTTCTCCAAACGCTCCGGGAGGTCAAGATTCTGGGCACTCTCAAAGCGCCGGAGAAGGTCACGACGTCGATGCATCCAATGCCGTAACCCCGAGACCCTCTACATGGTGGGGATGCTATACTTCTTCCAAGACAACAAGGAAGAAGCCGGAATTGAGCGGCTTAAGAGTGCAATCTCAGAGGGCCATCAAGTAGCAATGTATGTGTATGGTGCAATCTTGGTGTGCCACAGGGTCCGAATCCTAAAACTTCACCACGACAACACTGCCATTAAACCTTGCAGCCACTGTGGAAGTTCACAAGGTCCTGTAGAGGTCCAAGCACAAACCATCATCCAGTTTCAGAATCATGAAGAAAGGCACAACAACCCCAACTTACAATCTCTTCAGGACGAGCTTCTTCTGGAAGTACTCACCAAGGTTGATTCCCGCTCTTTTCGTTCCTTATAT
>Malsi_14g009990
ATGGTAGGGATGCAATACTTCTTCCGAGACAACAAGGAAGAATCCGGAATTCAGTGGCTTAAGAGTGCAATCACGGTGGGCCATCAAGTAGCAACGTCCGTGTACAGTGCGATCTTGGTGTGCCACGGGTGGGATTCCAAGCATGAAGGGCTCAACCTTCTCTATTCTTTCAACCATCACAACTCGGGATGGTTGAGTGTAATGGAATGCCGAGAGAGAAAGGCACAACGACCCCAACTTTCATACAATCTTTCATATGAGCTTCTTCTGGAAATACTCACCAAGGTTTCTTCCCACTCATTTTGTTCCCTATATTCAGCAAAACTAGTGTGCAAGAAGTTCTACCAACTCGCC
>Malsi_14g010570
ATGGTCCCGAAGAAGTTCTACAAAATTGCCAAAGACCTTGCATCGATCAACACATCAATATTTACAGACTTTGTGACCGTCAACCCGCTTAGATCATGTCGCGCATCTAACAAATTATCAAATTTCATCAATCGTTGTATCAAGTCCGGCAACCCCGAGGCCCTCTACATGGAAGAAGCTGGAATTGAGCGACTTAAGAGTGCGATCTCAGAGGGCTATCAGGTAGCAACATATGTGTACGGTGCGATCTTGGTGTGCCACGGGTTCCAAGCACAAAGGGCTCATACTTCTCTATTCTCTCAACCGTCA
>Malsi_14g010580
ATGCAATCTATTTTGGATGATGTTCTCAAAATTCTCATCATCATTGCTTCCCACTTATTAAAGGACCTCTTTTCGACGAAGATGGTCTCGAAGAAGTTCAACGAAATTGTTGAAGACCCTTACATCTACCAACATATCCATAATACAGACTTTGAGACTGTTAACCCGCTTGCGTGTCTCACAAAGTCTCAAAGTTCATCAATCGCTGCATCCAGTACGACAACCCCGAGGCCCTTTACATTATGGGGTCTCAAAGGGCCATCAAGTAGCAACGTACGTGTACGGTGCGTTCTTGGTGTGCCACGAGTTGGATTCCAAGCACGAATGGCTCAAACTTCTCTATTCTCCCAACTGTCACAACTTGGAATGGTTGAGTGTAATGGAATGCCGAGAGAGGTTTCACCTGTGTTTGTAAGATTTTTGGGTAGC
>Malsi_14g010590
ATGACAACACTGTCATCAAAGCTTGTACCTATTGTGGAAGTCCACAGGGTTCGGTCATACTCCGAACGCATTGGGTTGCATCTGAGCATGAAAAATTCACTACATATAATGCCTGTAAATGGCATCAGGAAAGATAGGTCGACTAAGCTTAGAGACAAGACTATGAAGAAAGGCATAGCGATGAAGAAGCACAACAACCCCAACTTTCATACAATCTATTATGGACGAGCTTCTTTTGGAAATACTCACCAAGCAAAAATGGTGTGCAAGAAGTTCAACCAACTTGCCCAACATGACCTCATCTTCGAACACATCAACATTAGAAGGTTTGAAAGGGTCAACCCTCTGACTTCATGGAGCATAGATGAAGAAATATACAAGGAGTGGAACAATCTCAATGCCCTGTACAGCCAAGGGATGCAATGGTACTTCCGATACGATAATTTCGAACTCGGAATTGAGTCTCTGAAGATAATGATCTCCAAGGGCCATCAAGCATCA
>Malsi_16g018340
ATGATGAAGAAAGGCCGCACCACCTCTTCCTCTACGCAATCTGTTTTTGACGATGTTCTTCTCAAAATTCTCATCATCATTGCTTCCCGTTCATTAAATGACCTCTTTTCGGTGAATATGGTATCGAAGAAGTTCAAGGAAATAGCTGATGACCCTCGCATCTACCAACACATCAATATTATAAACTTTGAGACCTCTCAAACTTCATCAATCGTTGCATCTAGTGCTGCAACCTCGAGGCCCTCTACATGGTGGGGATGTGATACTTCTTCCAAGATAACAAGGAAGAAACTGAAATTCAGAGACATAAGAGTGCAATCTCGGAGGGCCATCAAATTCCAAGCAAGAAAGGCTCAAACTTCTATATTCTCTCAACTGTCACAACCCAGGACAATTGAGTGTAATGGAATGCTGAGAGAGGTTTCGGCTATGTTTGTCGGGGAAGTAAAAGCCCAAATCCTAAATCTTTACCATGACAAAGCTGTCATTAAACCTTGTAACGATTGTGGAAGTCCACAGGGTCCGATCACATTCCGAACACATTGGGATGCATATGACCATGAAAAATTGACTACATGTAATGCCTGTAGATGGCAGCATGAAAACGATGAAGAAAGGCAGAAAGGCACAACGACCTTAACTTTCATACAATCTCTTTCGAACAAGTTTCTTATGGAAATACTCACCACCAAGGTTACTTCAGGCTTCCTTCGTTCCTTATATTCAACAAAAATGGTGTGTAAGAAGTTCAACCAACTTGCCGAACATGACCACATCTTAGAACACATCAGCATTCAGAGATTTGAAAGGGTCGACTCACTGACTTCACAGAGGAGACATGAAAAAGTGTACAAGTTTTTGGAACAGTGTAGGGAGTGCAACAATCCTGAGGCCCTGTGCACCCGAAGGATACGACGATCTCCAAGGGTCATTAAGCACATACAGATATGGTGCAATATTGGTGTGCCACAGGGGGTGAAAAAGAGAGAGGCCTCAACCTTCTCAGAAATGGTGAGCGTAATGGAGTGTAGAGAAAGAGCTCGATGGTTTTTTTGGTCAATTCGAGTGGACAGGGAAGTTAGAAGTAGAATAATAAAACTTCACGAGGACAATGTTGCTGCCAAAGCATGCAACGATTGTGGAAGTGCACAAGGTCCTTTCACAATC
>Malsi_16g021160
ATGATTAAGAAAGGGCGCACCACCTCTTCCTTCATGCAATCTGTTTTGGACGACATTCTTCTCAAAATTCTCATCATCATTGCTTTTCGTTCATGGGTCTCGAAGATGTTCAACAAAATAGCCGAAGACCCTCGCATCTACCAACACATGAATATTACAGACTTTAAGACCGTCAACCCGCTTAAATCATGGGGCGCGTCTGACACAGTCTCAAAGGAAGTAAAGGCCCGAATCCTAGAACTTCATGATGACAACGCTACCATCAAACTTTGCAGCGACTATGGAAGTCCTCAAGAAAGGCACAACGACCCCAACTTTCATACATTCTTTTCTGGACGAGCTTCTTCTAGAAATACTCACCAAGTTGCTTCCCACTCTTTTCATTTCCTATATTCAGCAAAAATAGTGTGCAAGAATTTTAACCAACTTGCCCAACATGGCTGGATCTTCAAACATATCAACAATCAAAGATTTGAAAGGGTCAACCCATTAACTTCACAGAGCAGAGATGAAGAAGTGTACAATTTCTTGAAACAGTGCAGAGAGTGCAACAATCTAGAGCCTCTGTACAGCCAAGGGATG
>Malsi_scaffold102g000020
ATGACAATGCTGTCATCAAACCATGCAACGACTGTGGAAGTCCATAGGGCACACTCTGAATGTGTTGGGATGCATCTGACCATGAAAAATTCACTACCTATAATGCATAAAGGTAGAACTATGAAGAAAGGCAAAGCGATGAAGAAAGGCACAACGACCCCAACTTTCATACAAGCTCTTCCGGACGAGCTTCTTATGGAAATACTCATCAAGGTTGCTTCCCGCTCATTTCGTTCCCTATATTTAGCAAAAATGAGATTTGAAAAGGTTGACCTGCTAACTTCACGAAGAAGACATGAAGAAGTGTGCAAGTTCTTAGAACGATGCAGGGGGTGCAACAATCCTAAGGCCCTGTACACCCAAGGGATGCCATGGTACTTCAGATACAATAATTTTGAACTTGGAATTGAGTCTTTGAAGACGACGATCTCCAAGGGTCTTCAAGCATCCACGTACGTCTACAGTGCAATTTTGGTGTGCCAGGGGGATGAAAAAAAGAAAGGTCTCAGACTTCTGCATTCTCTCAACCGTAAAAAATTAGTGAGCGTAATAGAGTGTAGAGAAAGAGCTCAACAGTTTTTTTGGTCAATTCGAGTGGACATGGAAGTTAGAGTGTTGCCGTCAAAGCATGTAGGGACTATGGAAGTGCACAAGTTTGACCCCATTGGGATTACTGGTGCCATGGCAAATTTAGTAACTGCAATTCATGTAGATGGCATTAGAAAC
>Malsi_scaffold151g000020
ATGCCACGGGTGGGATTCCGAGCACGAAGGGCTCAAACTTCTCTATTCTTTCAACCATCACAACTCGGGACAATTGAGTGTAATGGAATGCCGAGAGAGGTTTCGACTGTGTTTTTCGGGTTTTTGGGGACAACGTTGCCATCAAACCTTGCGGTGACTGTGGAAGTCCATAGGGTCCGGCCACACTCCGAACGCATTGGGATACATGTGACCATGAAAAATTCACTACTTGTAATGCCTGAAATGAAGATATTTTGTGATATATTATGTGGTAGAGATAGAACTATGAAGAAAGGCACAACGGCCCCTACTTTCATACAATCTCTTCCAAACGAGCTTTTTTTGGAAATACTCACCAAGGCTGCTTTCCGCTCTTTTCATTTCCTATATTCCGTAAAAATGAGGAGACATGAAGAAGTGTACAAGTTCTTGGAATGGTGCACGAAGTGCAATAATCCCGTAGCCATGTACACCCAAGGGATGCGATGGTACTTCCGATACAATAATTTTGAACTCGAAATTAAGTCCATGAAGACGGCGATCTCTAAGCATCATCAAGCATTAACGTACGTCTACGGTGCAATCTTGGTGTGCCGGGGGGATGAAAGAGAGAGAGGCCTCAACCTTCTACATTCTCCCAAGCGTCAGAAATTGATGATGCTACCGTCAAAGCATGCAACGACTGTGGAAGTGCACAAGGTCCTTTCACAATCCGACCCCATTGAGGTTTTTGGTGCCATGACAAATTCAGTAGCTACAATTCGTGTAGATGGCATAAGGAAA
>Malsi_scaffold95g000150
ATGGATGAGCAACGCAACAAGGGTTTTAAGGATTCTCCTCAACTAGCGAAGGGAGATGAACCGTACCTTGAGACCGTCAACCCGCTTAGATCATGGGGCACGTTTGACAAAGTCTCAAACTTCATCAATCGTTGCATCCAATGTTGCAACTCCGAGGCCCTCTACATGGTGGGGATACGATACTTCTTCCAAGACAACAAGGAAGAAGCCGGAATTGAGCGGCGTAAGAGTGCAATCTCCGAGGGCCATCAAGTGGCAACGTACGTGTACGGTGCCATCTTAGTGTGCCACGGGTGGGATTCCAAGCACGAATGGCTCAAACTTCTTTATTCTCTCGACCATCACAACTCAGGATTGTTAAGTGTAATGCATTGCCGAGAGGTTTCGGCAATGTTTGTTAGGTTTTTTGGTGCATGGGAAAGTAAGGACCCGAATCCTAAAACTTCACCA
>Malsy_01g001590
ATGGTCTTGAAGAAGTTCAAGGAAATAGCTGAAGGCCCTCGCATCTATCAACACATCAATATTATAGACTTTGAGACTGTCAACTTGCTTAAATCATGGGGCACGTCTGACAAAGTCTCAAACTTCATCAATCACTGCATCCAGTGCTGCAACCTTGAGGCCCTCTACATGGTGGAGATACGATACTTATTTCAAGACAACAAGGAAGAAACTGAAATTCAGTGGGTTAAGAGTGCAATTTTCAAGGCCCATCAAGTAGCAACATACATGTATGGTACGATCTTGGTGTTCCACAGGACGATGAAGAAAGGTAGAGCGATTAAGAAAAGCACAACAACCCCAACTTTCATACAATCTCTTCCGAACGAGCTTCTTCTAGAAATACACACCAACGTTGCTTCCCGCTCATTTTGTTCCCTATATTCAGCAACAATGGTGTGCAAAAAGTTCAACCAACTCGCC
>Malsy_03g023100
ATGCTAGGGATGAGATACTTCTTCCAAGACAATAAGACAAAAGCTAGAATTGCGTTTCCGAAGATGGCAATCTCAAAGGGTCATGAAGTAGCAACGTATGTGTATGGTATGATCTTGGTGTGCTACGCGCGAGGGAGGGATTCAAAGCATGAAAGCCTCAAGCTTCTATATTCTCTTAACCGTCACAAATCGGGATGGTTGAGTTGGTGTTTTTCGGCTCTTTGGGTGGATAGGGAAGTAGCTAGAATTCTAAAGTTTCCCGATGACAATGTTGTCCATGCAATGAGTATGGAAATCCCCAGGGTCCTTTCACACTTTAATCGCATTAAGATTTCTTTGACCATGAAAGATTCAGTAGCTGTAATTCCTGTAGATGGCATCAGGAAACGGGATGAGACGGAATGGAGAGGGAGCAAAGATGCCCTTGGATGGAAACAAAGAGGAAGAAGAAGGAGACGGAGATGTTATGATTTTGTGTTCCACGGATGTGGAACGAGTCGTTCCAGAGAGGTGAGGAGGAACAAAAATTCACCCAAAATTTGTCTCGTGGAACAGCGCGTTCCACCCGTTTTAGGCGCACCAAACGTGGGACAGAGCGCCTCGTTCCATTCTGTTCCGTCCCGCCCTATGTACCAAACGGTACCTAAGAGAATCCCTGTAAGATACCGCATTTTGAAAATATATGTTTCTTATTATTATTTAATATATATATATATATATATATATATATATATATATATATATATATTAGGTTTGTTTATCATACTGAAGTTTCAGTACGTTGTTGACTCACCATATTGGTTTAGCATGAGGTGGGATGATTGCAGCCATGCACATATTAACTCTCCTTGCACCGCCACCAGGCAAGACATGCATTGTTACTTTATGTTAGTCTTCTTC
>Malsy_04g009680
ATGAAGAAAGCCAAAACCACCTCAACGCCCATACAATCTCTTCCTGACGAACTTCTTGTCCAAAAACTAATGAAGCAAAGATGGTGTGCAAGAAGTTCAACCAAATCATCCAAGATCACCGTATATTCGAACACATCAACATTAGGGAATTTGAAGGCTTCAACCCCCTTACTTCATAGAGCAATAATGAAGATGTCTCCAAGAAATTCCAACGCCCTGTACATGCTAGGGATGGCATACGTCTTTCAAAATAGTAACAAGGAAGTCAGAATTGAGGCTCTAAAGATGGCAATCTCAAAGGGTCATGAACAACGTATATCTAAGGTGTCATCTTGGTGTGCTACGCAGGGAGGAAAGGGGAATTCCAAGCATGAAAGCCTCAAGCTTTTCTATTCTCAACCCTCACATATCAAGACAGTTAAGTGTAATGGAATGTCGAGATATGGTTCACCGGTATTTGTCGAGCCTTTGGGTAAACAGGGAAGTAATAGAGACTGTGGAAGTCCACAGGGTCCTTTCACAATCCGATCACATTGGAATTTCTTTGACCATGAAAATTTCAGTAACTATAATTCATGTAGATGGCATCAGGAAGTAAATATATTTTGTGATAAATTGTGTGGTAAAGATTGG
>Malsy_05g008510
ATGCTCGCAGCCGTGAGGATGGGTGCTAGAGCCAGAAGAAGGACTGAGAGAGAAGAGGGAGAAATTGGAGGCATGGACATGGAGGGTCTCACAAATATGAAGCTTGGAATAGAAAGGAGGATGTGGGTTAGGGAGAAGAATGGAGAAATGGACATGGATGAAGTCTGGAGGCAGGGAACGAGAGAAAGAGAGAAGAGGGGAATGAAAAATAGAAAAATTGCTTCTTGGCCTTTTAAGGGCCTGTTTTCAACAAAGATGGTGTGCAAGAAGTTCAACCAATTCGGCCAAGACGATCGCATATTCGAACGCATCAACATTAGGGAATTTGAAAGCTTCAACTTGCTTAGTTCATGGATCAGATATAAAGATGTTTCCAATTTCTTGAAACGCTGCACAAACTGCGGTATTAAGGCTCTAAAAAAGGCAATCTCAAAAGGTCATGAAGTAGCAACGTCCATGTATGGTGTGGTCTTGATGGCTCAGCGATGTTTTTCGGGTCTTTTGGTGGATAGGGAAGTAAGAGCTAGAATTCTAAAATTTCATGATGACAATAATGCCATGAAAGCATATGCAGCGATTGTGGAAGTCCACAAGGTCCTTTCACACTCCGATCGCATTCAGATTACTTTGACCATGAAAAATTCAGTAGCTGTAATTCATGCAGATGGCATTAAGAAG
>Malsy_06g006120
ATGAAGAAATACCGCACCACCTCTTCCTTTATGCAATCTATTTTTGACGCCATTCTTCTCAAAATTCTCATCATCGTTGCTTCCAACTCTTTAAGGGACCTCTTTTCGGTGAAGATGGTCTTGAAGAAATTCAAGAAAATAGCCGAAGACCATCACATCTACCAACACATTAATATTACAACTTTGAGACTGTCAACCGACCTAGATCATAGGGCGCGTCTAACATTGTCTCAACCTTCATCAATTGCTGCATCCAATGCTACAACCCCGAGGCCCTTTACATGGTGGGGATGCGATACTTCTTCCGAGACAACAAGGAAAAAGCCAAAATTCAACTGCTTAAGAGATTCCAAGCATGTAGGGCTTAAACTTCTCTATTCTCTCAATCGTCAGAACTCGGGACAGTTGAGTGTAATGGAATGCCAAGAGATATTTCGGTTGTGTTTGTCGGGTTTTTGGGGAAGTAAGGGCCCGAATCTAAAACTGCACCATGACAACGCTTCCAACAAACCTTGCAGTGACTGTGGAAGTCCACAAAGTTCAGTGGTGTATTTATTCATGCTTGTCCAAGCACAAACCACCTCATCCAATTGCAGAATGATGAAGAAAGGCAAAATTATGAAGAAAGGCAGAGTGATGAAGAAAGGCACAACTTTCATACAATCTCTTCCGAACAAGCTTCTTTTGGAAATACTCACCAAGGTTGTTCTCTGCTCCTTTCGTTCCCTATATTCAGCAAAAATGGTGTGCAAGAAGTTCAACCAAGTCATCCAACATGACCGCATCTTCGAACATATCAGCATTCGGAGAATTGAAAAGGTTGACCCGCTGACTTCATGGAGGAGACATAAAGAAAAGTTCTTGGAACGGTGTAGTGGAGTGCAACAATCTCGAGGCCTTGTATACCTAAGGGATGAAATGGCTACGGTGATCTCTAAGGGTCATCAAGCATCAATTACAATCTTGGTATGCCAGGAGGGATGGAAAAGACAGAGGCCTCAGCCTAAGCGTCAGAAATTAGAGCGTAATGGAGTGTGGAGAAAGAGCTTGGTAGTTTTTTTTTGGTCAATTCGGGTGGAAAGGGAAAATAATAAAACTTCAAAGAAAGCAGCAACCGTGGAAGTACACAAGGTCCTTTCACAATCTGACCCATTGGGTGCCATGACAAATTCAGTAGCTACAATTCATGTAGATGGCATCAGGAAA
>Malsy_10g009680
ATGTCCAAGTTCCCACATGAAACTAAGGGCTTTAAAGCGAAGTTCCACGGGTGGTACAACATGGAACCTCCTCCACTTCCGAGGTCGTCAAAGACAAATCCTACGTCATTGTTTAGCTTTGCAGACTCGGAGACTCCACTGAAAAGTATAGATCAGGTCCGTGGGAGACTCAAGTATGAGACAGGCATTGCCGAGTATTGGAACCATAAGCTAATGAAGGCAGAAAAAGAGCTTGTGGACCTCAACAGTGAAGCCAATGAAGCGCTCTACCGTGCAAGCAAGCAAAAAACGAAGGCTGACACGTACCTCTTTTCGACGAAGATGGTTTTGATGAAGTTCAAGGAAATAGCTGAAGACCCTCGCATTTACAAACACATCAATATTACAGACTTTAAGACCGTCAAACCGCTTAGATCATGGGGCGCGTTTGACAAAATCTCAAACTTCATCAATCTCTGCATCCAGTGTTGCAACCCCGAGGCCCTCTACATGGTGGAGATGCGATACTTCTTCCGAGACAACAAGGAAGAAGCTGGAATT
>Malsy_10g009690
ATGATGAAGAAAGGCAGAGTGATGAAGAAAGGCACAACGACCCCAGATTTTATACAATCTCTTCCGAACAAACTTCTTCTGGGAATACTCACCAAGGTTGGTTCCCGCTCCTTACGTTCCCTATATTCAACAAAATTGGTGTACAAGAAGTTTAACCAACTCGTCCAACATGACCGCATCTTCGAACACATCAGCATTCGAAGATTTGAAAGGGTTAACCCGTTGACTTCACGAAGGAGACATGAAGAAGTGTACAAGTTCTTGAAATGGTGCACGGAGTGGAACAATCCCGAGGCCTTGTACACACAAGGGATGCGATGGGAAGTTAGAGGTAGAATAATAAAACTTCACGAGGACAGTGTTTCCGTCAATGCATGCAGCGAATGTGGAAGTGCACAAGGTCCTTTCACAGTCCGACCCATTGGGATTACTGGTGCCATGAAAAATTCAGTAGCTGCAATTCATGTAGATGGCATCAGGAAA
>Malsy_10g014020
ATTGAAAATGATGAAGAAAGGCCGCACCACCTTTTCCTTTATGTAATTTGTTTTTTACGACATTCTTCTCAAAATTCTCATCATCATTGTTTCCTGCTCGTTAAGGGACCTCTTTTCTACGAAGATGGTCTCGAAGAATCAACTCGCTTAGATCATAGGGCATGTCTAACAAAGTCTCAACCTTCATCAATCTCCGCATCCAGTGCCGCAACCCCGAGGCCCTCTACATGGTGGGGATGCGATACTTCTTCCGAGACAATAAGGAAAAAACCGAAATCTAGCAGCTTAAGAAGCCATCAAGTAGACGTACGTGTACAATGCGATCTTGGTATGCCACGGGTGGGATTCCGAGCACGAAGGGCTCAAACTTCTCTATTCTTTCAACCATCACAACTCGGGACAATTGAGTGTAATGGAATGCCGAGAGAGGTTTCGACTGTGTTTTTCGGGTTTTTGGGGACAACGTTGCCATCAAACCTTGCGGTGACTGTGGAAGTCCATAGGGTCCGGCCACACTCCGAACGCATTGGGATACATAAAGGCACAACGGCCCCTACTTTCATACAATCTCTTCCAAACGAGCTTTTTTTGGAAATACTCACCAAGGCTGCTTTCCGCTCTTTTCATTTCCTATATTCCGTAAAAATGGTGTGTAAGAAGTTCAACCAACTCACCCAACATGACCGCATTTTCGAACACATCAACATTCAAATATTCAAAAAGAGGAGACATGAAGAAGTGTACAAGTTCTTGGAATGGTGCACGAAGTGCAATAATCCCGTAGCCATGTACACCCAAGGGATGCGATGGTACTTCCGATACAATAATTTTGAACTCGAAATTAAGTCCATGAAGACGGCGATCTCTAAGCATCATCAAGCATTAACATACGTCTACGGTGCAATCTTGGTGTGCCGGGGGGATGAAAGAGAGAGAGGCCTCAACCTTCTACATTCTCCCAAGCGTCAGAAATTGATGATGCTACCGTCAAAGCATGCAACGACTGTGGAAGTGCACAAGGTCCTTTCACAATCCGACCCCATTGAGGTTTTTGGTGCCATGACAAATTCAGTAGCTACAATTCGTGTAGATGGCATAAGGAAA
>Malsy_11g015880
ATGCTTGTCCAAGAACAAACCATCTCATCCAGTTCTATAACGATAAAGAGCGCCAGAACTATGAAGAAAGCCACAACCACCCCATCTTTCATACAATCTCTCATGGACGACCTTCTTGTGGAAATACTTACGGAGGTTGCTTCTCACTCTTTTCATGATCTGTATTCAGAAAAAATGGTGTGCAATAAGTTCAACCAACTCGCCAAATATGATCACATCTTTGAACACATCAACATTCAGATATTTGAAAGGTCTCTGAAGACGGCGATCCCTAAGGGTCAACAAGCAGCAACGTACATCTACGGTGTGATCTTGGTGTGCCACGGGGGAATGAAAAATAGAAAGACCTCAAACTTCTACATTCTCTCAATTCATGCAGCGACTGTGGAAGGGCACCAGGTCCTTTCACACCCTGACCTCATTGGGATTACTGGCACCATGACAAATTCAGTAGCTGCAATTCGTGCATGTGGCATCAAGAAG
>Malsy_11g015890
ATGCCAAGAAGATCGCATATTCAGACACATCAACAGCGTCAACCCCTTAGTTCGTGGAGCAATAATGAATATGTCTCCAAGTCCATGAAACTCTGCACGGACTGCAGCAATTACGATGCCCTGTACATGCTAGGGATGACATACTTCTTCCAAGACAATAAGAAAGAAGTTGGAATTGAGGCTTTGAAGATGGTGATCTCAAAGGGTCATGAAGTAGCAACGTACAGGTACAGTGTCATCTTGGTGTGCTATCCGAGGGGGGGGCAGGGGGTGAAATTGGTACAAGGCGAAATATCCTATGATTTAAAATTCAATATATGCTTGACTGAT
>Malsy_11g017170
ATGTTGGTTGGTTCTTGGTATATGAATAACCAAACAAGATGCATCCAATGCCGTAACCCCGAGACCCTCTACATGGTGGGGATGCTATACTTCTTCCAAGACAACAAGGAAGAAGCCGGAATTGAGCGGCTTAAGAGTGCAATCTCCGAGGGCCATCAAGTAGCAATGTATGTGTATGGTGCAATCTTGGTAGAGGTCCAAGCACAAACCATCATCCAATTTCAGAATCATGAAGAAAGGCACAACAACCCCAACTTACAATCTCTTCAGGACGAGCTTCTTCTAGAAGTACTCACCAAGGTTGATTCCCGCTCTTTTCGTTCCTTATATTCAACAAAAATGGTGTTCAAGAAGTTCAATCAACTCACCCAACATGATCACATCTCCGAACACATTAGCATTCAGAGATTTGAAAGGGTTGACCCGTTAACTTCACGCAGGAAACATGAAGAAGTGTACAAGTTCTTAGAACAGTCTACCCGTCAATTGGATTTGGATTTGGAGAAATCACGAGCGTGTGGTGGAGATGGACTTGAGAGACAT
>Malsy_12g008610
TTGTGTTTCATTACAAAACCACAAATTCAATTTACACCCTCCAAAAAAATACCAAAAGTTGAAAATGATGAAGAAAGGCCGCACCACATCTTCCTCCATATAGTCTCAAATAAGTTTAAGGAAATAATCGAAGACCTTTGCTTCTACCAACACATCAATATTATAGACCTTGAGACCGTCAACCCGCTTAGATCATGGGGCATGTTTGACAAAGTCTCAAACTTCATCAATCGTTGCATCCAATGTTGCAACTCCGAGGCCCTCTACATGGTGGGGATACGATACTTCTTCCAAGACAACAAGGAAGAAGCCGGAATTGAGCAGCGTAACAGTGCAATCTCCGAGGGCCATCAAGTGGCAACGTACGTGTACTATGCCATCTTAGTGTGCCACGGGTGGGATTCCAAGCACGAATGGCTTAAACTTCTTTATTCTCTCGACCATCACAACTCAGGATGGTTGAGTGTAATGGAATGCCGAAAGGTTTCGGCAATGTTTGTTAGGTTTTTTGGTGCATGGGGAACAATTGTTGAAGTCCACAGGGTCCGGTCATACTCTGCATGCATTGGGATTACTGGTATCATAACCAATTCAGTAGCTGCAATTCGTGTTACAAAACACACCCAAGATATGTTTACTTCAAATAAATGTGAACCTATCTTTGTTGGTTGG
>Malsy_13g013540
ATGAAACGCCTCATCATCCATACAGTCTCTTCCGAACGAGCTTTTTGTCGAAGACTCGCGAAGGTTGCTGTGCGCTCTTTCGATGATGTTTACTCGGCCAAGTTAAGTTGCAAGAATTTCAACAAAAGCGCTCAGGACAATCAAATATTGGAGGAGGTCAACATCAGCAAGATCTTGCTGGGAAAAAACTCTCCCGATTACTGGAACACCGCAGGGCTCGCGGCAATGTCAGGGACTTGTATAGGCAAAGGGATGTGCGACCACTTCATAGAAGCAACCTACGTGTACAGCACGATCTTGGTGCATTATGGGGTCGATTTGAGGCAGAAAGGCCTCGAGCTTCTGCACTTGCTCAACCGCCACAAATCGAAAGGGTTGAGCGAAACAGAATCCAGAGAGGAAATGTTCCGTAAT
>Malsy_14g009050
ATGCAATACTTCTTCCGAGACAACAAGGAAGAATCCGAAATTCAGCGGCTTAAGAGTGCAATCACGGTGGGCCATCAAGTAGCAACGTCCGTGTACAGTGCGATCTTGGTGTGCCACAGGTGGGATTCCAAGCATGAAGGGCTCAACCTTCTCTATTCTCTCAACCGTCACAACTCGGGATGGTTGAGTGTAATGGAATGCCGAGAGAGGTTTCAGTTGTGTCAGGTTTTTGGGGCCCGAATCCTAAAACTGCACCACAAAAACGCTACCATTAAACCTTGTAGCGACTCTGGAAGTCCTCAGGACGGGACAGGACGAAACGAAATGGGATGGGACAAGACGGGACAGGACGAGACGAAACTGAGACGGAGTAAAGATGCCCTCGGATGGAAACAAAGAGGAAGAAGAAGGAGACAGAGATGTTATAATTTTGTGTTTCACGGATATGGAATGAGTCGTTCCAGGGGGGTGAGGCAGAACAAAAATTCACCCAAAATTCTTCCCGTGGAACAGCGCGTTCCACCCGTTTTAGGCGTACCAAACGTGGGACGGAACGCCTCGTCCCATTCCATTCCGTCCCGTCCCACGTACCAAACAGTACCTAAACGAACCCAAAAAAAAGGCACAACGACCCCAACTTTCATACAATCTCTTTCATATGAGCTTCTGGAAATACTCACCAAGGTTGCTTCCCGCTCATTTCGTTCCCTATATTCAGCAAAACTACTGACTTCATGGATGAGACATGAAGAAGTATACAAGTTTTTGGAACGGTGCACAAGTGCAACAATCCCGAGGCCCTATACACCCATGGGATGCGATGTCTCTAAAGATGGCGATCTCCAAGGGTCATTAAGCATCAATGTGGAAAAGGAAGTTAAAGGTAGAATAATAAAACTTCACAAGGACAGTGTTGCCATCAAAGTATATAGCAACTGTGGAAATGCACAAGGCCCTTTCACAGTCCGACCCCAT
>Malsy_14g009580
ATGGTCTCGAAGAAGTTCTACAAAATTGCCAAAGACCTTGCATCGACCAACACATCAATATTTACAGACTTTGTGACCGTCAACCCACTTAGATCATGTGGCGCATCTAACAAATTATCAAATTTCATCAATCGTTGTATCAAGTCCGGCAACCCCGAGGCCCTCTACATGGAAGAAGCTGGAATTGAGCAACTTAAGAGTGCGATCTCAGAGGGCTATCAGCAACATATGTGTACGGTGCGATCTTGGTGTGCCACGGGTTCCAAGCACAAAGGGCTCTTACTTCTCTATTCTCTCAACCATCATAAATCGGGACGGTTGGGTGTAATGGAATGTCAAGAGAGGTTTCGCCTGTGTTTATCGAGTTTTTGGGTGGATAGGGAAAGCCTGAATCCTAAAACTTCACGATTAAAACGCTGCCATCAAACCTTGCAGCAAATGTGGAAGTCCACATGTAATGCCTGTAATGAATTTGACCATGCAAAATTCACTACCTATAATGGTTGTAAATGGCATAAGGAAGTGGTGTATTTATTCAAGCTTGTCCAAGCACAAACCACCTCTTCCAGTTATAGAACGATGAAGAATGGTAGAACTATGAAGGAAGCCAGAGCGATGAAGAAAGGTACAATGACCCTAACTTTCATGCAATCTTTTCCAGACAAGTTTCTTCTGGAAATACTCACCAATGTTGCTTCCCGCTCCTTTCGTTACATATATTCAACAAAAATGGTGTGCAAGAAGTTCAACCAACTAGCCCAACATGACTCA
>Malsy_15g029240
ATGAAGAAAGCCAAAACTACCTCAACACCCATACAATCTCTTCCCGACGAACTTCTTCTCCAAAAACTGATAAAGGTTGCGTCCCGGTACCTGTTTTCAGCAAAGATGGTGTGCAAGAAGTTCAACCAAATCATTCAAGACGACCACTTATTCGAACACGTCAACATTAGGGAATTTGAAGGCTTCAACCCCCTTACTTCATGGACCAATAAGGAAGATGTCTCCAAGTTCTTGAAATGGTGTAGGGAGTGCGGCAATTCCTACGCCTTGTACATGCTAGGGATGACATACTTCTTCCAAGACAATAAGAAAGAAGTCAGAATTGAGGCTATGAAGATGGCGATCTCAAAGGATCATGAAGTAGCAACATACAGCCACTCTGCCATTCGGTATGGAGGTGCCGGCGAGGACGCCGGGTTCCCCTTAAGTAGGGTGAATTGGCATGCCAACTCGTCGATCGAGCTCGGCCAGGGAGTAGAATGTATTGCGTGGCGTTGGGCGTGCTGCTGCCTTCTTAATCTTGTTACTGTGGCCGAGGAAAGAACATGTCTCGGCCTTCGGGTTCTAGAGCCTGAAGACAAGGCTGCTAATCTTGTGAAGTTCACGGATCGTCGGCGTCGGAAAGATCCAATCCCAAACCCAGAAAAATCCTTGAGTTCTTCAACAATGGCTTCTAACACTTTTATCACCAAGCTTTCTGAGAAGTGTGCCAAGTGCAAAGACTTCATCGACTGCAACGCTATCAAGACCTTACGGTTTAAAGAAATCCCCAACTTCAAGACTACTGAAACACTAGGTCTCCAATTGGCCTCCAGACCAACTCCTCCACACTCAGTCGAAGAAATCTTTAAATACTTCTTCGGCCTAGAAGATCTCTCTAACGACGAGTTCCTGATCTGCCATCATCAAGAGTACCCATCTTCCATCAAACTTCCATCCTCAGCCTGGGCTGAGATCGAAGACACTGACCTTCTGCAAAACTGGGGGTCGTTCGTGCTAACTAGCGACCTTCCCCTTGGTTGTGATGCTCGACGAGCAAGTTGGGAAGTCTACCATCCCCACTTTACTGCTCGG
>Malsy_16g013340
ATGGTTCGGTCTTTTGTTCTTATTTCAGGCATCGTCAACGGCACCTCTCACAAGATCAAGAAGAAGAAGAAACCTCGAAACGCCTCATTGTCCATACAATCTCTTCCGAACGAGGTTCTGGTCCAAGTACTCGCAAGGGTCGCTTCGCGCTCTTTTGATGATCTTTATTCAGCCAAGTTAAGTTGCAAGAATTTCAACGAAAGTGCTCAAGATGATCACATATTCGAGCATGTCGACATTAGCAAGTTCCCGCTGGTTTCTTGGCGCGCAAGTGAAAAACGCACGAGGTTTCTGAAGCGGTGCAGGGATCTTGGCAATGCGGAGGCCTTGTACAGGCAAGGGATGTGCGACCTCTTCACAAGCAAGAGGATAGAACCTGCGGGGATCGAGTCTCTGAAGAGGGCGGCCTCAAAGGGTCACGTAGAAGCAACATACGTGTACGGAGCGATCTTGAAAGGACTCGAGCTTCTGTACTCACTCAACTGCCACAAATCGAGAGGGTTAAGCGTGACAGAATGCCGAGAGAAGATTAAGGAATTGATTTGGAACACAATGTGGGTTAATAGGGAAGTAATAGGTAGAATTGTAGAAGCGCACGATGAGAACGCTGCCATGAAAGCATGCAACGACTGTGGAGATCCACAAGATGGCATCAAGAAG
>Malsy_16g013400
ATGGTTCGCTCTTTTGTTCTTATTCCAGGCATCGTCAACGGCGCCTCTCGCAGGATCAAGAAGAAGAACAAGAAGAAACCTCGAAACGCCTCCTCGTCCATTCAATCTCTTCCGAACGAGGTTCTGGTCCAAGTACTCGCGAAGGTCGCTTCGCGCTCCTTCGATGATCTTTATTCAGCCATGTTAAGCTGCAAGGATTTCAACGAAAGTGCTCAAGATGATCACATATTCGAGCACGTCGACATTAGCAAGTTCCCGCTGGTTTCTTGGCGCGCAAGTGAAAAACACACGAGGTTTCTGATGCGGTGCAGGGATCTCGGCAATTCGGAGGCCTTGTACAGGCAAGGGATGCGCGACCTCTTCACAAGCAAGAGGATAGAACCTGCGGGGGTCGAGTCTCTGAAGAGGGCAGCCTCAAAGGGTCACGTAGAAGCAACGTACGTGTACGGAGCGATCTTGGTGTGTTGCGGGGGCGATTCAAGGCAGAAAGGACTTGAGCTTCTGTACTCACTCAACCGCCACAAATCGAGAGGGTTAAGCGTGACAGAATGCCGAGAGAGGATTAAGGAATTGATTTGGAACACAATGTGGGTGAATATGGAAGTAATAGGTAGAATTGTAGAAGCACACGATGAGAACGCTGCCATGAAAGCATGCAACGACTGTGGAGATCCACAAGATGGCATCAGGAAG
>Malsy_16g016400
AAGTTAACTTTTTGTCATGGGAAGTTGCACCATTTGAATGACCATTTTTGTTATGGGAAGTTGCACCTTGTCTTGTGGGTTTGTGTTTCATACAAAACCACAAGTTCAATTTATATCCTCCAAAAAAAAAAACTAGAAGTTGAAAATGATGAAGAAGGCCGCACCACCTCTTCCTCTACGCAATCTATTTTTGACGATGTTCTTCTCAAAATTCTCATCATCATTGCTTCCCGTTCATTAAATGACCTCTTTTCGGTGAATATGGTATCGAAGAAGTTCAAGGAAATAGCTGATGACCCTCGCATCTACCAACACATCAATATTATAGACTTCGAGACCGTCAACCCACTTAGATCATGTTGCACGTCTGACAAATGCTGCAACCTCGAGGCCTTCTACATGGTGGGGATGCGATACTTCTTCCAAGATAACAAGGAAGAAACTGAAATTCAGCGGCATAAGAGTGCAATCTCGGAGGGCCATCAAAACGATGAAGAAAGGCAGAAAGGCACAACGACCTTAATTTTCATACAATCTCTTTCGAACAAGTTTCTTATGGAAATACTCACCACCAAGGTTACTTTAGGCTTCCTTCGTTCCTTATATTCAACAAAAATGGTGTGTAAGAAGTTCAACCAACTTGCCAAACATGACCACATCTTAGAACACATCAGCATTCAGAGATTTGAAAGGGTCGACTCATTGACTTCACAGAGGAGACATGAAAAAGTGTACAAGTTCTTGGAACAGTGTAGGGAGTGCAACAATCCTAAGGCCCTACGCACCCGAAGGATGCGATGGTACTTTCGATACGATAATTCTAAACTTGGAATTGAGTCTTTGAAGACGGCGATCTCCAAGGAGAGGCCTCAACCTTCTACATTCTCTCAGAAATTGGTGAGCGTAATGGAGTGTAGAGAAAGAGCTCGATGGTTTTTTTGGTCAATTCGAGTGGACAGGGAAGTTAGAATGCACAAGGTCCTTTCACAATCTAACCCTATTGGGATTTCTGGTGCCATGACAAATTCAGTAGCTGTAATTCGTGTAGATGGCATCAAGAAA
>Malsy_16g019440
ATGGGTGTTAAAGGGCGCACCACCTCTTCCTTCATGCAATTTGTTTTGGACGACATTCTTCTCAAAATTCTCATCATCATTGCTTTTCGTTCATGGGTCTCGAAGATGTTTAACAAAATAGTCGAAGACCCTCGCATCTACCAACACATGAATATTACAGACTTTAAGACCGTCAACCCGCTTAAATCATGGGGCGCTCTCAAAGTTCATCAATCACTGCATCTAATATGGCAAACCCAAGGTCCTCTGCATGGTAAGGATTCTTTCTTTCGAGACAACAAGGAAGAAGCTAGAATTGAACATCTTAAGAGTATGATCTCAAAAGGCCATCAAGTAGCAACATACGTGCGATCTTGGTGTGCCATAGGTGATATTCCAAGCACGAAGGGCTTAAACTTCTCTATTCTCTTAACTGTCACAACCCGAGAGAGGTGTTGCTTGTGTTTGTCGAGTTTTTTGGCGGATAGGGAAGTAAAGGCCCGAATCCTAGAACTTCATGATGACAACGCTACCATCAAACTTTGCAGCGACTATGGAAGTCCTCAAGAAAGGCACAACGACCCCAACTTTCATACATTCTTTTCTGGACGAGCTTCTTCTGGAAATACTCACCAAGTTGCTTCCCACTCCTTTCATTTCCTATATTCAGCAAAAATAGTGTGCAAGAATTTTAACCAACTTGCCCAACATGGCTGGATCTTCAAACATATCAACAATCAAAGATTTGAAAGGGTCAACCCATTAACTTCACAGAGCAGAGATGAAGAAGTGTACAATTTCTTGGAACAGTGCAGAGAGTGCAACAATCTAGAGCCTCTGTACAGCCAAGGGATGACAGTGCTGCCATTAAAACATGCATCGACTGTGGAAGTGCACAAGGTTCTTTCACAGTCTGACTCCATTGGGATTATTAGTGCCATGACAAATTCAGTAGTTGCAATTTGTGTAGATGGCATTAGGAAG
>Maldo_GDDH_16G1169500
ATGGTTCGGTCTTTTGTTCTTATTTCAGGCATCGTCAACAACGCCTATCACAAGATCAAGAAGAAGAAGAAACCTCGAAACGCCTCATTGTCCATACAATCTCTTCCGAACGAGGTTCTGGTCCAAGTACTCGCAAGGGTCGCTTCACGCTCTTTTGATGATCTTTATTCAGCCAAGTTAAGTTGCAAGAATTTCAACGAAAGTGCTCAAGATGATCACATATTCGAGCATGTCGACATTAGCAAGTTCCCGCTGGTTTCTTGGCGCGCAAGTGAAAAACGCACGAGGTTTCTGAAGCGGTGCAGGGATCTTGGCAATGCGGAGGCCTTGTACAGGCAAGGGATGTGCGACCTCTTCACAAGCAAGAGGATAGAACCTGCGGGGATCGAGTCTCTGAAGAGGGCGGCCTCAAAGGGTCACGTAGAAGCAACATACGTGTACGGAGCGATCTTGGTGTGTTGCGGGGGCGATTCAAGGCAGAAAGGACTCGAGCTTCTGTACTCACTCAACTGCCACAAATCGAGAGGGTTAAGCGTGACAGAATGCCGAGAGAGGATTAAGGAATTGATTTGGAACACAATGTGGGTTAATAGGGAAGTAATAGGTAGAATTGTAGAAGCGCACGATGAGAACGCTGCCATGAAAGCATGCAACGACTGTGGAGATCCACAAGGTCCGTACACAATCAAACAAGGATGGGATTTCGATGACCATGATAAATTCAGTAGCTGTAATTCATGCAGATGGCATCAAGAAGTAAATATATTTTGTGATATATTAAGTTGTAGGCATACAAATTATGAT
>Maldo_GDDH_16G1170100
ATGGTTCGCTCTTTTGTTCTTATTCCAGGCATCGTCAACGGCGCCTCTCGCAGGATCAAGAAGAAGAACAAGAAGAAACCTCGAAACGCCTCCTCGTCCATTCAATCTCTTCCGAACGAGGTTCTGGTCCAAGTACTCGCGAAGGTCGCTTCGCGCTCCTTCGATGATCTTTATTCAGCCATGTTAAGCTGCAAGGATTTCAACGAAAGTGCTCAAGATGATCACATATTCGAGCACGTCGACATTAGCAAGTTCCCGCTGGTTTCTTGGCGCGCAAGTGAAAAACACACGAGGTTTCTGATGCGGTGCAGGGATCTCGGCAATTCGGAGGCCTTGTACAGGCAAGGGATGCGCGACCTCTTCACAAGCAAGAGGATAGAACCTGCGGGGGTCGAGTCTCTGAAGAGGGCAGCCTCAAAGGGTCACGTAGAAGCAACGTACGTGTACGGAGCGATCTTGGTGTGTTGCGGGGGCGATTCAAGGCAGAAAGGACTTGAGCTTCTGTACTCACTCAACCGCCACAAATCGAGAGGGTTAAGCGTGACAGAATGCCGAGAGAGGATTAAGGAATTGATTTGGAACACAATGTGGGTGAATAGGGAAGTAATAGGTAGAATTGTAGAAGCACACGATGAGAACGCTGCCATGAAAGCATGCAACGACTGTGGAGATCCACAAGGTCCGTACACAATCGAACAAGGATGGGATTTCGATGACCATGATAAATTCAGTAGCTGTAATTCGTGCAGATGGCATCAGGAAGTAAATATATTTTGTGATATATTAAGTCGTAGTCGTGCAAATTATGAT
>Maldo_Gala_01g001340
ATGAAAAATTCACTACCTGTAATGCCTGTAGATGACATCAAGAAGACGATGAAGAAAGGTAGAGCGATTAAGAAAAGCACAACAACCCCAACTTTCATACAATCTCTTCCGAACGAGCTTCTTCTAGAAATACACACCAACGTTGCTTCCCGCTCATTTTGTTCCCTATATTCAGCAAAAATGAGATTTGAAATGGTTGATATGCTGACTTCATGGAGGAGACAAAAAAAAGTGTACAAGTTCTTGGAACAGTGCAAGGAATGGAACAATCCCGAGGCCCTGTACACCCAAAGGATGCGATGGCACTTCCGATACAATAATTCCAAACTCAAAATTGAGTCTATGAAGACAGCAATCTCCAAGGGTCAT
>Maldo_Gala_01g001350
ATGGTCTTGAAGAAGTTCAAGGAAATAGCTGAAGGCCCTCGCATCTACCAACACATCAATATTATAGACTTTGAGACTGTCAACTTGCTTAGATCATGGGGCACGTCTGACAAAGTCTCAAACTTCATCAATCGCTGCATCCAGTGCTGCAACCCTGAGGCCCTCTACATGGTGGAGATGCGATACTTCTTTCAAGACAACAAGGAAGAAGCTGAAATTAAGTGGGTTAAGAGTGCAATTTTCAAGGCCCATCAAGGAGCAACATACATGTATGGTACGATCTTGGTGTTCCACGGGGAAGTAAGGGCCCGAACCCTAAACCGTTACCATGACAACGCTGCCATCAAACCTTGTAGTCACTGTGGACGTCCACAGGGTCCAGTCACAATT
>Maldo_Gala_03g011960
ATGGAACTTCCTCCACTTCCAGGGTTGCTGAAGGTAAATCCTACATCATTGTTTAGCTCTGTAAACTCGGAGATGCCCTTGAAAAGTATAGATCAGGTCCGTGGGAGACTCAACTATGAGATAGGTGTCGCCGAGTATTGGAACCACAAGCTGATAAAGGCAGAAAAAGAGCTTGTAAACCTCAATGGTGAAGCTAATGAAACGTTGTACTGTGCAAACAAGAGTGCAATCGCCGAGGGCCATCAAGTAGCAATGTACGTGTACAATGCGATCTTGGTGTGCCACAAGTGGGATTTCAAGCACGAATGGCTCAAACCACTCTATTCTCTCAACCATCACAACTCGGGACGGTTCATTGTAATGGAATGTCAAGAGAGGTTATCGGGTTTTTATGTGTATAGGGAAGTAAGGGCCCGAATCTTAAAACTTCACCAAGACAACACTGCCATTAAACCTTGCAGCAACTGTGGAAGTCCACATGGTCCAGTCACACCGAACGCATTGGGATTAATGGTGCCA
>Maldo_Gala_04g008670
ATGCGATACTTCTTACAAGACAACAAGAAAGAAGCTGAAATTCAGCAGCTTAAGAGTGCAATCTCGGAAGGCTGTCAAGTAGCAAGGAACGTGTACGGTGTGATCTTAGTGTGCCATAGGTTGGATTCTAAGCACGAAGGGCTCAAACTTCTCTATTCTCTCAATTGTCACAACTCGGGACGATTGAGTGTAATGGAATGCCAAGAAAGGTTTAGGTTGTGTTTGTCAGATTTTTTGGTGCATAGAGAAGTAAGGACCCAAATACTAAAACTACACCAAGACAACGCTGCCACCAAACCTTGTAACGACTGTGGAAGTCCACAGGGTCCATCAATTCTGGTGGATAGGGAAGTTAAAGGTAGAATAATAAAACTTCACGATGACAGTGCTGCCTTCGAAGCATACAACAACTATGGAAGTTCACAAGGTCCTTTCACAAGGAAGCGGAATAAGTGGTCACGCCTCTGCCACAGAGTCCATGACAGTGGAATGAGGCAAGAACTTTTGCAGGAAATTGCTTTTGGGCTATGGCGTATTTTGAAGTGCAGAAATGACTTGGTGTTTAAAGGGTTGCGGTGGCACCCCATTGAGACCAGGAGTTATAGCGGTCACGTGTGGCAGAGTGCAATTAGGCCGTCAGGCCAAAGGAGGATGTTCGAAGGCAAAGGGAAGATGCTTCTAACCCTGTCAAATGGAAAAAGCCCCAGTATGGGGTTC
>Maldo_Gala_04g009350
ATGAAGAAAGCCAAAACCACCTCAACGCCCATACAATCTCTTCCTGACGAACTTCTTGTCCAAAAACTAATGAAGGTTGTTTCCCGGTCTTTAAAATACCTATTTATAGCAAAGATGGTGTGCAAGAAGTTCAACCAAATCATCCATGATCACCGTATATTCGAACTCATCAACATTAGGGAATTTGAAGGCTTCAACCCCTTTACTTCATGGAGCAATAATGAAGATGTCTCCAAGTTCTTGAAACGTTGCGGAGGAAAGGGGAATTCCAAGCATGAAAGTCTCAAGCTTTTGTATTCTCAACCCTCACATATTAAGACAGTTAAGCATAATGGAATGTCAAGATATGGTTCACCGGTATTTGTCAAGCCTTTGGGATTACAAGAATTTGTGCTCAGCTGCCACTCACAGAGGTGCACAGATTTGGTTCCAACAATTGTTCTGGGACGATGCCTTGAAGATACATACGTAAGTGAAAGACCTCAAAAAGAATTTACAAATCAAAGAAAAGTTGAAGCTTGCCGGCCTAAATATGAGAATGAAAATTGTAAAGGAGGCCCTCGCCGGATTAGAAAGTCCTATTCCACAATAGTTCATCTAGGAGCCCTAGAACATCTGACAAGGCTGCAAAAGATCGTTACTTTACCAACACTCAGGCCAGGAATTGCTTACCCGCCTTCCAACGGCACCTTCGTCGTCAAGCTACAAATCCAACACGTTATGGTCGGAAGAACT
>Maldo_Gala_05g007370
ATGCGATACTTCTTCCAAAACAACAAGGAAGAAGACGGAATTGAGCGGCTTAAGAGTGCAATCTCTAAGGGCCATCAAGTAGCAAAGTACGGGTATGGTCCGATCTTGGTGTGCCACGGGTGGGATCCAAGCACGAAGGCTCAAACTTCTCTATTCTCTCAACTGTCACAACTAGGGATGGTTGAGTGTAATGGAATGCCGAGAGTGCCATCAAATCTTGCAACAATTGTGGAAGTCAATAGGGTCCGGTCACACTCCGAACGCATTGGGATTACTGGTGCCAAGACAAATTCAGTAGCTACAATTCGTGTCGATGGCATCAGGAAA
>Maldo_Gala_05g007780
ATGGAACCTCCTCCGCTTCCGGGGTCACCGAAGGTAAATCCTACATCATCATTTAGCTTTGTGGACTTAGAGACGTCACTGAAAAGTATAGATCAGGTCCGCGAGAAACTCGACTATGAGACAGGCGTTGCCGAGTATTGCCACCACAATTTAATGAAGGCAGAAAAAGAGCTTGTGGACCTCAACAGTGAAGCCAATGAAGCGCTCTACTGTGCAAACAAGCAGAAAACGAAGGCTGATACGTCTGGAGAAAGGATCACATTCCTAATTTTGAATTTTGAAAATGATGAAGAAAGGCCGCACCACCTCTTCCTCTATTCTATTTTTGATGACGTTCTTCTCATAATTCTCACCATCGTCACTTCCCGCTCGTTAAGAGACCTCTTTTCGGCAAATATGGTCTTAAAGAAGTTCAAGGAAATAGTCAAAAACCCTTGCATTTACCAACATATCAATATTACAGACTTTGAGACTGTCAACCCGCTTGGATCATGGGGCACGTTTAACAAAGTCCCAACCTTCATCAATCGCTGCATCCAGTGCCGTAGCCCCGATGCCCTTTACATGGAAGTAAGGCCCGAATCC
>Maldo_Gala_05g008330
ATGAAAGTTGCTTCTCGGCCTTTTAAGGGCCTGTTTTCAACAAAGATGGTGTGCAAGAAGTTCAACCAATTCGGCCAAGACGATCGCATATTCGAACGCATCAACATTAGGGTATTTGAAAGCTTCAACCTGCTTAGTTCATGGATCAGATATAAAGATGTTTCCAATTTCTTGAAACGCTGCACAAACTGCAGTATTAAGGCTCTAAAAAAGGCAATCTCAAAAGGTCATGAAGTAGCAACGTCCATGTATGGTGTGGTCTTGATGGCTCAGCGATGTTTTTCGGGTCTTTTGGTGGATAGGGAAGTAAGAGCTAGAATTCTAAAATTTCATGATGACAATACTGTCATGAAAGCATATGCAGCGATTGTGGAAGTCCACAAGGTCCTTTCACACTCCGATCGCATTCAGATTACTTTGACCATGAAAAATTCAGTAGCTGTAATTCATGCAGATGGCATCAAGAAG
>Maldo_Gala_05g008340
ATGTCCAAGTTCCCACATGAAACTAAGGGCTTAAATGTGGAATTCCACAGGTGGTACAACATGGAACCTCCTCCACTTCCTGGGTTGCAGAAGGCAAATCCTACGTCATTGTTTAGCTCTATGGACTCAGCGACGCTGCTGAAAAGTATAGATCATAAAAAGAGCTTATGGACCTCAATGGTGAAGCCAAAGAAGCGTTCTACTGTGCAATGTATTTATTCATGCTTGTCCAAGTACAAAACCACCTCATCCAGTTGTAGAATGATGAAGAAAGGCAGAACAATGAAGAAAGGCAAAGTGATGAAGAAAAGCACAACGATCCCAACTTTCATACAATTTCTTCTGGAAATACTGACCAAGGTTAACCCGCTAACTTCACATAGACATGAAAAAGTGTACAAGTTCTTGGAACAATGCATGGAGTGCAACAATCCCGAGGCCCAATACACCCAAATGATGCGATGGTACTTTCAATATAATGATTCCGAACTCAGAATTGAGTTTCTAAAGATGGCGATCTCCAAGGTTCATCAAGCATCAACGTACGTCTACGGTGCAATCTTGGGGGATGAAAAAGACAGGCCTCGGCCTTATACATTCTCTCAAGTGTCAGAAATTGGTAAGCGTAATGGAGTGTTAAGAAAGAGCTCGGCGGTTTTTTTGGTCAATTCTGGT
>Maldo_Gala_06g006400
ATGATGAAGAAATACCGCACCACCTCTTCCTTTATGCAATCTATTTTTGACGCCATTCTTCTCAAAATTCTCATCATTGTTGCTTCTAACTCTTTAAGGGACCTCTTTTCGGTGAAGATGGTCTTGAAGAAATTCAAGAAAATAGCCGAAGACCATCACATCTACCAACACATTAATATTACAACTTTGAGACTGTCAACCGACCTAGATCATAGGGCGCGTCTAACATTGTCTCAACCTTCATCAATTGCTGCATCGAATGCTACAACCCCGAGGCCCTTTACATGGTGGGGATGTGATACTTCTTCCGAGACAACAAGGAAAAAGCCAAAATTCAGCGGCTTAAGAGACTCCAAGCATGTAGGGCTTAAACTTCTCTATTCTCTCAACCGTCAGAACTCGGGACAGTTGAGTGTAATGGAATGCCAAGAGATATTTCGGTTGTGTTTGTCGGGTTTTTGGGGAAGTAAGGGCCCGAATATAAAATTGCACCACGACAACGCTTCCAACAAACCTTGCAGTGACTGTGGAAGTCCACAAAGTTCAGTGGTGTATTTATTCATGCTTGTCCAAGCACAAACCACCTCATCCAGTTGCAGAACGATGAAGAAAGGCAGAATTATGAAGAAAGGCAGAGTGATGAAGAAAGGCACAATTTTCATACAATCTCTTCCGAACAAGCTTCTTTTGGAAATACTCACCAAGGTTGTTCTCTGCTCCTTTCGTTCCCTATATTCAGCAAAAATGGTGTGCAAGAAGTTCAACCAAGTCATCCAACATGACCGCATCTTCGAACATATCAGCATTCGGAGAATTGAAAAGGTTGACCCGCTGACTTCATGGAGGAGACATAAAGAAGTGTACAAGTTCTTGGAACGGTGCAGTGGAGTGCAACAATCTCGAGGCCTTGTATACCTAAGGGATGAAATGGAGGGATGGAAAAGACAGAGGCCTCAGCCTAAGCGTCAGAAATTAGAGCGTAATGGAGTGTGGAGAAAGAGCTTTGTAGTTTTTTTTTTGGTCAATTCGGGTGGAAAGGGAACAACCGTGGAAGTACACAAGGTCCTTTCACAATTTGACCCATTGGGTGCCATGACAAATTCAGTAGCTACAATTCATGTAGATGGCATCAGGAAA
>Maldo_Gala_06g007700
ATGCCTGTAGATGACATCGGGAAAACGATGAAGAAAGGCAGAACTATTAAGAAAGCTAGAGTGATGAAGAAAGGCACAACAATCCCAACTTTCATACAATCTTTTCTGGATGAGCTTCTTCTAGAAATACTCACCAAGAGATTTGAAAGGGTCAACCTGTTGACTTCATGGAGTAGAGATGAAGAAGTGTACAAGTTCTTGGAACGATGTAGGGAGTGTAACAATCTCGAGGCCTTGTACAGCCAAGGGATATACAATAATTCCGAACTCAAAATTAAGTCTCTAAAGATGGCGATCTCCATGGGTCATCAAGCATCAACGTATGTCTATGGTGTGATCTTGTTGTGCCACGGGGGGATGAAAAAAAGAAAAGCT
>Maldo_Gala_07g009470
ATGGTGGGGTTGCGATACTTCTTCCGATACAACAAGGAAGAAGCCGAAATTAAGTGGCTTTGGGGTGCAATCTCCGAAGGCCATCAAGTAGCAACATACGCGTACGGGCTCAAACTTCTCTATTATCTCAACCGTCGTAACTCGGGACTGTTGAGTGCAATCGAATGCCAAAAGAGGTTTCGCCTGTGTTTGTCGGGTTTTTGGGTGCATAGGGAAGTAAGGGCCCAAATCCTAAAACTTCACCATGAAAACGCTGCCAGCAAACCTTGCAGTAACTATGGAAGCCCACAGGGTCCGGTCATACTCCGAACACACTGGGATACATCTGACCATGAAAAATTCACTACCTGTAATGCATTGTATTTATTCATGCTTGTCCAAGCACAAACCACCTCATCTAGTTGCAGAATGATGAAGAAAGGCAGAACTATGAAGAAAGGTAGAGCGATGAAGAAAGGCAGCGACCTAACTTTCATACAATTTCTTTCGGATGAGCTTCTTCTAGAAATACTCACCAAGCAAAAATGGTGTGCAACAAGTTCAACCAACTTGCCTAGCATGACCGCATCTTCGAACACATTAGCATTAGTAGATTTGAAAGGGGAATGCAACAATCACGAGGCCCTGTACATCCATAGGATGCGATGGTACTTCCAATACAATAATTTCGAACTTGGAATTGAGTCTTTGAAGACAGCGATCTCCAAGGGTCATCAAGCATCAACGTACATCTACGGTGCAATCTTGGTGTGCCATGGGGGA
>Maldo_Gala_09g018970
ATGATGAAGAAAGCCAGAACTACGAAGAAAGACACAACCACCCCATTGTTCATACAATCTCTTATGGGCGACCTTCTTGTGGAAATACTGACGAAGGTTGCTTCTCGCTCTTTTCATGACCTGTATTCAGCAAAAATGGTGTGCAAGAAGTTCAACCAAATCGCCAAACACAATCGCATCTTCAAACAGATCAACATTCTCTTTGAAAACGACGATCTCCAAGAGTCATCAAGTAGCGACGTAAGTCTACAATGTGATCTTGGTGCGCCACCCAAGGGAGGGGGAATCCAAAGCAGAAAGGCCTCAAGCTTCTGCATTCTCTCAACCATCAGAAAATGG
>Maldo_Gala_09g019850
ATGACTTTTGGGTTGCATGAGAGGTGGTGTATTTGTTCATGCTTCTCAAAGCACAAACCACCCCCATCGAGTTGTAGAATGATGAAAAGAGGGAGAAGTATGAAGAAAGGAAGAAGTATAAAGAAACCCAGAGCGATTCATCAAGGCAAAACCACCCCAAGTTTCATAGAAGCTCTTCCAGATGACCTTATTTTGGAAATACTAATGAAGGTTTCTTCTCGGTCTTTTCATGACCTATATTCAGCCAAATTGGTATGCAAGAAGTTCAACCAACTGGGCCAACACGATCGCATCTTCGAAGAAATCAACATTTGGACTTTTGAAAGCGTAAACCCGCTGACTTCATGGACCACAGATGAACAAGTGTCCAAGTTCTTCAAACGGTGCAAGGAG
>Maldo_Gala_09g019860
ATGAATAAAGCCAAAACCACCTTAACGCCCATACAATCTCTTCCCGACGAACTTCTTTTCCAAAAACTGACTAAGACTAATAAGGAAGATTTCTCCAAGTTCTTGAAATGGTGCAGGCAGTGTGGCAATTTTGACACCTTGTACATGCTAGGGATGACATACTTCTTCCAAGACAATAAGAAAGAAGCCGGAATTGAGCCTATGAAGATGGTGATCTCAAAGGTTCATGAAGTAGCAACATATGTCTACAATGTCATCTTGATAACCAAAACAATTCACAACACCAAGATGTCCATGTTTAGACATGAAACTGAGGGTTTTAATGCTAAGTTCCACGAGTGGTACAACATGGAACCTCTTCCACTTCCAGGGTCACCCAAGGCCCTACGTCATCGTTTAGCTCTGTCGACTTGGAGATCCCGC
>Maldo_Gala_10g009630
ATGTCCAAGTTCCCACATGAAACTAAGGGCTTTAAAGCGGAGTTCCACGGGTGGTACAACATGGAACCTCCTCCACTTCCGAGGTCGTCAAAGACAAATCCTACGTCATTGTTTAGCTTTGTAGACTCGGAGACTCCACTGAAAAGTATAGATCAGGTCCGTGGGAGACTTGAGTATGAGACAGGCATCGCCGAGTATTGGAACCATAAGCTAATGAAGGCAGAAAAAGAGCTTGTGGACCTCAACGGTGAAGCCAATGAAGCGCTCTACCGTTACACCATTTCTTCCTCCATGCAATCTGTTTTTGACGACATTCTTCTCAAAATTCCCATCATCGTTGCTTCCTGCTCATTAAGGTACCTCTTTTCGACGAAGATGGTTTTGACGAAGTTCAAGGAAATAGCTGAAGATCCTCGCATTTACAAACATATCAATATGACAGACTTTAAGACCGTCAAACCGCTTAGATCATGGGGTGCATTTGACAAAATCTCAAACTTCATCAATCTCTGCATCCAGTGCTGCAACCTCGAGGCCTTCTACATGGTGGAGATGCGATACTTCTTCCGAGACAACAAGGAAGAAGCCGGAATT
>Maldo_Gala_10g009640
ATGACAACACTGCCACCAAACCTTGCAACAACTGTGGAAGTCCACAGGGTCCGTTCACACTCCAAACGCATTGGGATGCATCTAACCATGAAAAGTTCACTACTTGTAATGCTTGTAGATGACATCAGGAAGAGAATATATTTTGTGATATATTATGTGGTAGAGATAGCAAAATTGGTGTATAAGAAGTTTAACCAACTCGTTCAACATGACCGCATCTTCGAACACATCAGCATTCGAAGATTTGAAAGGGTCAACCCATTGACTTCACGAAGGAGACATGAAGAAGTGTACAAGTTCTTGAAATGGTGCACGGAGTGGAACAATCCTGAGGCCTTGTACACACAAGGGATGCGATGGGAAGTTAGAGGTAGAATAATAAAACTTCACGAGGACAGTGTTTCCGTCAATGCATGCAGCGAATGTGGAAGTGCACAAGGTCCTTTCATAGTCCGACCCATTGGGATTACTGGTGCCATGAAAAATTCAGTAGCTGCAATTCATGTAGATGGCATCAGGAAA
>Maldo_Gala_10g014060
ATGCCACGGGTGGGATTCCGAGCACGAAGGGCTCAAACTTCTCTATTCTTTCAACCATCACAACTCGGGACAATTGAGTGTAATGGAATGCCGAGAGAGGTTTCGACTGTGTTTTTCGGGGAAGTAAGGGACAACGTTGCCATCAAACCTTGCGTGGTGTATTTATTCATGTTTGTCCAAACACAAACCACCTCATCCAGTTGCAGAACTATGAAGAAAGGCACAACGGCCCCTACTTTCATACAATCTCTTCCAAACGAGCTTTTTTTGGAAATACTCACCAAGGCTGCTTTCCGCTCTTTTCATTTCCTATATTCCGTAAAAATGAGGAGACATGAAGAAGTGTACAAGTTCTTGGAATGGTGCACGAAGTGCAATAATCCCGTAGCCATGTACACCCAAGGGATGCGATGGTACTTCCGATACAATAATTTTGAACTCGAAATTAAGTCCATGAAGACGGCGATCTCTAAGCATCATCAAGCATTAACGTACGTCTACGGTGCAATCTTGGTGTGCCGGGGGGATGAAAGAGAGAGAGGCCTCAACCTTCTACATTCTCCCAAGCGTCAGAAATTGATGATGCTACCGTCAAAGCATGCAACGACTGTGGAAGTGCACAAGGTCCTTTCACAATCCGACCCCATTGAGGTTTTTGGTGCCATGACAAATTCAGTAGCTACAATTCGTGTAGATGGCATAAGGAAA
>Maldo_Gala_11g016770
ATGAAGAAAGCCACAACCACCCCATCTTTCATACAATCTCTCATGGACGACCTTCTTGTGGAAATACTTACGGAGGTTGCTTCTCACTCTTTTCATGATCTGTATTCAGAAAAAATGGTGTGCAATAAGTTCAACCAACTCGCCAAACATGATCACATCTTTGAACACATCAACATTCAGATATTTGAAAGGGTCAACCCGCTGACTTCATGGAGCAGAGATAAAGAAGCATTCAATTTCCTAAAACACTGCAAGGAGTGCAACAATCCCGAGGCCCTGTACAACCAAAAGATGCGATGCTACTTCGGATACAATAATTTTGAACTTGGAATT
>Maldo_Gala_11g018000
ATGTTGGTTGGTTCTTGGTATATGAATAACCAAACAAGATGCATCCAATGCCGTAACCCCGAGACCCTCTACATGGTGGGGATGCTATACTTCTTCCAAGACAACAAGGAAGAAGCCGGAATTGAGCGGCTTAAGAGTGCAATCTCAGAGGGCCATCAAGTAGCAATGTATGTGTATGGTGCAATCTTGGTGTGCCACAGGGAAGTAAGGGTCCGAATCCTAAAACTTCACCACGACAACACTGCCATTAAACCTTGCAGCCACTGTGGAAGTTCACAAGGTCCTGACGAGCTTCTTCTGGAAGTACTCACCAAGGTTGATTCCCGCTCTTTTCGTTCCTTATATTCAACAAAAATGGTGTTCAAGAAGTTCAATCAACTCACCCAACATGATCACATATCCGAACACATTAGCATTCAGAGATTTGAAAGGGTTGACCCGTTAACTTCACGCAGGAAACATGAAGAAGTGTACAAGTTCTTAGAACAGTCTACCCGTCAATTGGATTTGGATTTGGAGAAATCACGAGCGTGTGGTGGAGATGGACTTGAGAGACATCGAGATAACCTACTGTTATGCTCAGGGAGG
>Maldo_Gala_12g008750
ATGGAACCTCCTCCACTTTTGGGGTCACCAAAGGTAAATCCTACATCATTGTTTAGCTCTGTGGACTTGAAGACATTGCTGAAAAATATAGATCAGGTCCACGGGAGACTCGACTTGGAATCCGGCGTTGCCGAGTATTGTAACCACAAGATAATAAATGCAGAAAAAGAGCTTGTGGACCTCAACGGTAAAGCTAACGAAACGCTCTACCGTGCAAACAAGCAGAAAATAAAAGGTGGGCGCACCATCTTTTCCTTCATGCAATTTGTTTTGGATGACATTCTTTTCAAAATTCTCATCATCATTGCTTCTTGCTCCTTAAGGGACATTTTTTTGACGATGATGGTCTCGAAAAAGTTCAATGAAATAGCTGAAGACCCTTGCATCTACCAACTCATCAATATTACAGACTTTGAGACCTGCAGCAACCCTGAGGCCTTTTACATGGTGAGGATGCGATACTTCTTCCGAGACAACAAAGAAGAAGCCGGATTGAGTGGCTTAAGAATGCGATCTTTGAGAGCCATCAAG
>Maldo_Gala_16g017790
ATGTCCAAATTCCCATATGAAACTAAGGGCTTTAATGCGGCGTTCCACGGGTGGTACAACATGGAACCTCCTCCACTTCCGGGGTCGCCAAAGGCAAATCCTACATCATCGTTCAACTGTGTGGACTTAAAGACACTGCTGAAAAGTATAGATGAGGTCCGCGAGAGACTTGACTATGAGACGAGCATCGGTAAGTATTGGAACCACAAGATAATGAAGGCAGAAAAAGAGCTTGTGGACCTCAACAGTGAAGCTAACGAAGCGCTCTACCAAGGCCGCACCACCTCTTCCTCTACGCAATCTGTTTTTGACGATGTTCTTCTCAAAATTCTCATCATCATTGCTTCCCGTTCATTAAATGACCTCTTTTCGGTGAATATGGTATCGAAGAAGTTCAAGGAAATAGCTGATGACCCTCGCATCTACCAACACATCAATATTATAGACTTCGAGACCGTCAACCCACTTAGATCATGTTGCACGTCTGACAAATGCTGCAACCTCGAGGCCTTCTACATGGTGGGGATGCGATACTTCTTCCAAGATAACAAGGAAGAAACTGAAATTCAGCGGCATAAGAGTGCAATCTCGGAGGGCCATCAAGTAGCAACGACAATTGAGTGTAATGGAATGCTGAGAGAGGTTTCGGCTATGTTTGTTGGGTTTTTAGTCCACAGGGTCCGATCACATTGGGTTGCATATGACCATGAAAAATTGACTACATGTAATGCCTGTAGATGGCAGCATGAAAACGATGAAGAAAGGCAGAAAGGCACAACGACCTTAACTTTCATACAATCTCTTTCGAACAAGTTTCTTATGGAAATACTCACCACCAAGGTTACTTTAGGCTTCCTTCGTTCCTTATATTCAACAAAAATGGTGTGTAAGAAGTTCAACCAACTTGCCGAACATGACCACATCTTAGAACACATCAGCATTCAGAGATTTGAAAGGGTCGACTCATTGACTTCACAGAGGAGACATGAAAAAGTGTACAAGTTCTTGGAACAGTGTAGGGAGTGCAACAATCCTAAGGCCCTATGCACCCGAAGGATGCGATGGTACTTTCGATACGATAATTCTAAAATTGGAATTGAGTCTTTGAAGACGGCGATCTCCAAGGGTCAT
>Maldo_Gala_16g020670
ATGGAACCTCCTCCACTTCCGGGGTCACCGAATGTATATCCTACATCATCGTTTAGCTATGTGGACTCGAAGACACCGCTGAAAAATATAGATCAAGTTCGTGGGAAACTTGACTATGAGACCGGTGTCGTCAAGTACTGGAACCACAAGCTAATGAAGGTAGAAAAAGAGCTTGTGGACCTCAATGGTAAAGCCAATAAAGCGCTCTACCATGCAAGCAAGGAAGTAAAGGCCCGAATCCTAGAACTTCATGATGACAACGCTACCATCAAACTTTGCAGCGACTATGGAAGTCCTCAAGAAAGGCACAACGACCCCAACTTTCATACATTCTTTTCTGGACGAGCTTCTTCTAGAAATACTCACCAAGTTGCTTCCCACTCTTTTCATTTCCTATATTCAGCAAAAATAGTGTGCAAGAATTTTAACCAACTTGCCCAACATGGCTGGATCTTCAAACATATCAACAATCAAAGATTTGAAAGGGTCAACCCATTAACTTCACAGAGCAGAGATGAAGAAGTGTACAATTTCTTGAAACAGTGCAGAGAGTGCAACAATCTAGAGCCTCTGTACAGCCAAGGGATAGAAAGAGCTCGGTGGTTTTTCTGGTCATGTCGGGTGGACAAGGAAATTAAAGGTAGATTAATAAAACTTCACGACGACAGTGCTGCCATTAAAACATGCATCGACTGTGGAAGTGCACAAGGTTCTTTCACAGTC
>Maldo_Gala_16g025300
ATGAAGAAAGGTAGAACTATGAAGAAAGGCAAAGCGATGAAGAAAGGCACAACGACCCCAACTTTCATACAATCTCTTCCGGACGAGCTTCTTATGGAAATACTCATCAAGAGATTTGAAAAGGTTGACCTGCTAACTTCACGAAGAAGACATGAAGAAGTGTGCAAGTTCTTAGAACGATGCAGGGGGTGCAACAATCCTAAGGCCCTGTACACCCAAGGGATGCCATGGTACTTCAGATACAATAATTTTGAACTTGGAATTGAGTCTTTGAAGACGACGATCTCCAAGGGTCTTCAAGCATCCACGTACGCCTACAGTGCAATTTTGGTGTGCCAGGGGGATGAAAAAAAGAAAGGCCTCAGACTTCTGCATTCTCTCAACCGGACTATGGAAGTGCACAAGGTCCTTTCACAGTTTGACCCCACTGGGATTACTGGTGCCATGGCAAATTTAGTAACTGCTATTCATGTAGATGGCATTAGAAAC
>Maldo_Gala_16g025310
ATGAAGGCAGAAAAAGAGCTTGTGAATCTCAATGGTAAAGCCAATGAAGCGCTCTACCATGCAAGACCTCTTTTCGGCAAAGATGGTCTCGAAAAAGTTCAAGGAAATAGCCAAAGTTCCTCGTACGTGTACAATGTGATCTTGGTGTGCCATGGGTGGGATTCCAAGCACGAAGGGCTCAATCTTCTCTATTCTCTCAACTGTCACAACTCGGGACGATTGAGTGTAATGGAATGCCGAGAGAGGTTTTGCCTATGTTTATCTAGTTTTTGGGTGCATAAGGAAGTAAGGACCCAAATCTTAAAACTTCACCATGACAATGCTGTCATCAAACCATGCAACGACTGT
>Pyrco_BP1_001040.1
ATGTCACTGGTGGATGTTCCGGACTTCCCTCAGGTTGATTTTTATGGAAACAGATACCAGGACCTCGTGGACCGTTGCCGGGAGCACGGGAACAAAGAGGCTTTGTTCCGACATGGAATGGATCACTACTTTGGTAGAGGAAGTACCAGCAGCGCGCTGGGACGAGAATGGCTGATGCGCGCAGCTAACGGCGGGCATCCATGTGCATCCCTTGCATATGGCTCGATTTTGGTGATGTCCGGAGGAGACGAGGTCCCAACAGGTCTAAACATCATGTCTAATGCAGTTAATCCATCGAATTTACAGGAATGTAGGGACAGAATGGCTGAATATGTTGGAGGCATGCCATATGTGAGTAAGGAGATGGTTTTCAGCACCATCTTGCCGTACTGTGAGCAAAAACTACATTGTAGTGCATGTGGAGCTGATTTAGAAAATGACTGGACTGTTGGAATGATGGAAGCCACCATGATTGGGCAAAAGCAAATCGAGTGGAATGGGGAATGCAAAGCCTGTGATATGCATTGGGAGGTGTTCATATTTGGTATGCTTTTCTGTAGCCGATGGATGGAC
>Pyrco_BP1_010972.1
ATGGTTCGGTCTTTTGTTCTTATTTCAGGCATGGTCAACGGCGCCTCTCACGGGATCAAGAAGAAGAAGATGAAACCTCGCAACGCCTCCTCGTCCATTCAATCTCTTCCGAACGAGGTTCTGGTCCAAGTACTCGCGAAGGTCGCTTCGCGCTCCTTCGATGATCTTTATTCAGCCATGTTAAGCTGCAAGAATTTCAACGAAAGTGCCCAAGATGATCACATATTCGAGCACGTCGACATTAGCAAGTTCCCGCTGGTTTCCTGGCGCGCAAGTGAAAAACACACGAGGTTTCTGAAGCGGTGCAGGGATCTCGGCAATGCGGAGGCCTTGTACAGGCAAGGGATGCGCGACCTCTTCACAAGCAAGAGGATAGAGCCTGCGGGGGTCGAGTCTCTGAAGAGGGCAGCCTCAAAGGGTCACGTAGAAGCAACATACGTGTACGGAGCAATCTTGGTGTGTTACGGGGGCGATTCAAGGCAGAAAGGACTCGAGCTTCTGTACTCACTCAACCGCCACAAATCGAGAGGGTTAAGCGTGACAGAATGCCGAGAGAGGATTAAGGAATTGATTTGGAACACAATGTGGGTGAATAGGGAAGTAATAGGTAGAATTGTAGAAGCACACGATGAGAACACTGCCATGAAAGCATGCAACGACTGTGGAGATCCACAAGATGGCATCAGGAAG
>Pyrco_BP1_033626.1
ATGCAATCTATTTTTGACGACGTTCTTATCAAAATTCTCATCATTGTTGCTACGAAAATGGTCTCGAAGAATTTCAAGGCAATAGCCGAAGACCCTCGCATCTACCAACACATCAATATTACAGACTTGGAGACCATCAACCCGCTTAGATCATGGGGTGTGTCTAACAAAGTCTCAACCTTCATCAATTGCTGCGGTGGGGATGCAATATTTCTTCCGAGACAACAAGAAAAAGCCGGAATTCAGCGGCTTAAGAATGCAATCTCAGAGGGCCATCAAGTAGCAATGTACGTGTATGGTGCGATATTGGTGTGCCAAGGG
>Pyrco_BP1_036041.1
ATGATGAAGAAAGGACGCATCACCTCTTCCTCCAAGCAATTTGTTTTGGATGACGTTCTTCTCAAAATTCTCATCATCTTTGCTTTCCGTTCATTAAGGGGCCTATTTTCGACGAATATGGTCTTGAAAAAGTTCAACGAAATAGCAAAAGGTCCTTACATCTACCAACACATGAATATTACAAACTTTGAGACTGTCAACCCGTTTAAATCAAGGAGCACGTCTGACACAGTCTCAAAGTTCATCAATCGCTGCATCCAGTGTGGCAACCTCCAGACCCTCTACATGGTGAGGATGCTTTCTTCCGAGACAACAAGGAAGAAGCCAGAATTGAACGTCTTAAAAGTATACTCTCAGAAGGCCATCAAG
>Pyrco_BP1_037595.1
ATGAAGAAAGGCATTACTATGATGAAAGACATAGTGATGAAGAAAGGCACAACAACCTTAACTTTCATACAATCTCTTCCGGACAAGCTTCTTCAGGAAATACTCACCCAGGTTACTTCACGTTCATTTCGTTCCCTATATTCAGCAAAAATGATGTGCAAGAAGTTCAACCAACTCGCCCAACATGATCGCTTCTTCGAACACATCAGCATTCAGAGATTTGAAAAGGTCGACCCACTAACTTCATGGAGGAGATATGAAGAAAAGTACAAGTTCTTGGAATGGTGCACAGAGTGCAACAATCTCGAGCCCCTATACACCTATATGATGAGATGGTACTTCCATTACAATAATTCAGAACTCGGAATTGAGTCTCTGATGACGGCGATCTCCAAGGGTCATCAAGCATCAATGCACGTCAATGGTGCAATGTTGTTGTACCAGGGGGGA
>Pyrco_BP1_039993.1
ATGAAGAAAGGCACAACGACCCCAACTTTTATACAATCTCTTCTAAATGAACTTCTTCTGGGAATACTCAAAAGGTTGGTTCCTGCTCCTTACATTCCTTATATTCAACAAAATTGGTGTACAAGAAGTTTAACCAACTCATCCAACATGACCTGCATCTTCGAACACATCAGCATTCGAAGATTTGAAAGGGTCGACCCGTTGACTTCACAGAGGAGACATGAAGAAGTGTATAAGTTCTTGGAATGGTGCACAGAGTGGAACAATCCCGAGGCCTTGTACACACAAGGGATGCAATGGTACTTCCGATACAATAATTCTGAACTTGGAATTGATTATTTGAAGACGGTGATCTCTAAGGGTCATCAAGCATCAACGTACGTCTACGGTGCAATCTTGCTATGCAAGGGAGGA
>Pyrco_BP1_041707.1
ATGATGAAGAAAAGGCACACCACCTCCTTCTCCATGCAATCTGTTTTGGATGACGTTCTCAAAATTCTCATCATCGTTGCTTCCCACTTGTTAAAGAACCTCTTTTTGACGAAGATGGTCTCGATGAAGTTCAACGAAATTGTTGAAAACCCTTACATCTACCAACACATCAATATTACAGACTTTGAGAACATCAACCCGCTTGCGTGTCTCACAAAGTCTCAAAGTTCATCAATCGCTACATCCAGTGTGGCAACCTCGAGGCCCTTTACATGGTGGGGGTGTGATACTTCTTCCGAGACAACAAGGAAAAAGCCAAAATTGAGCGTCTCAAGAGTGTGGTCTCAGAGGGCCATCAAG
>Pyrco_BP1_041708.1
ATGTACAGCCAAGGGATGCAATGGTACTTCCGATACAATAATTCTGTACTCGGAATTGAGTATCTGAAGATGACGATCTCCAAGGGCCATCAAGCATCAGCGTACGTCTATGGTGTGATCTTGGTGTTCCACGGGGGGATGAAAAAGAGAAAGGCCTCAACCCTTTGCATTCTCTCAACCGTCAAAAATTGCACAGTGCTACCATCAAAGCATGCAACGACTGTGGAACTGTACAAGGTCCATTTACAGTCCGACCCCATTGGGATTACTAGTGCCATGACCAATTCAGTAGCTGCAATTCGTGCAGGTGGCATCCAGAAG
>Pyrco_BP1_042988.1
ATGATGAAGAAAAGGCACACCACCTCCTTCTCCATGCAATCTGTTTTGGATGATATTCTCAAAATTCTCATCATCATTGCTTCCCGCTTGTTAAAGAACCTCTTTTCGACGAAGATGGTCTCGATGAAGTTCAACGAAATTGTTGAAAACCCTTACATCTACCAATACATCAATATTACAGACTTTGAGATCATCAACCCGCTAGCATGTCTCACAAAGTCTCAAAGTTCATCAATCGCTACATCCAGTGTGGCAACCTCGAGGCCCTTTACATGGTGGGGGTGTGATACTTCTTCCGAGACAACAAGGAAAAAGCCAAAATTGAGCGTCTCAAGAGTGTGGTCTCAGAGGGCCATCAAG
>Pyrco_BP_DH_01g02790
ATGGGAAGTTGCATCGTTTGCATGACCCTTATTCTCCATCTATTTAAGTTGTCTTGTGGGTTTATGTTTCATTACAAAACCACAAGCCGCACCACCTATTCCTCTAAGCAATCTGTTTTTTTTTATGACGTTCTTCTCAAAATTCTCATCATCGTTGCTTCCCGCTCGTTAAGGGACCTCTTTTCGACAAAGATAGTCTCAAAGAAGTTCAAGGAAATAGCCGAAGACTGTCACATCTACCAATACATCAATATTACAAACTTTGAGACCGTCAACCAGCTTAGACCATGGGGCGCTGTTGCAACCCCGAGGCCCTCTACATGGTGGGGATGCAATACTTATTCCGAGACAACAAGGAAGAAGCCAAAATTTAGCTGCTTAAGAGTGCAATCTCAAAGGAGTAGCAACTTATGTGTACGGTGCGATCTTGGTGTGCCACAGGTGGGATTACAAGCACGAAGGTGTAATGGAACGCCGAGAGAGGTTTTAGTTGTGTTTGTTGGGTTTTTGGGTGCACAGTGTAAGGGCCCGAATCCTCAAACTACACCACTACAACTGTGCTATCAAACCTTGCAGCGATTGTGGAAGTCCACAGGGTCCGGTCACACTCCGAACGCATTGGGATTGAATATATTTTGTGATATATTATGTGGTAGAGATAGGTACCAAGTTTGTTTTTTTTTTTTTGTTTGTCTAACTTTGTTGCAATTGCAGCGTTTAATTTTTTTGTCTCATTTTCTTTTACAAAAAACTAGCCCAACATGTCATCATTACCATGTCATCGATCTAACTTTTTGCCACTTTTTCCCACTCATAAATGCTTGTCTATCTTTTTATTATTTTCTTTTGGTATTGTGCATGAATGAC
>Pyrco_BP_DH_01g02800
ATGAGAGGTGGTGTATTTATTCATACTTGTCCAAGCATAAACCATTTCATCCAATTGCAGAATGATGAAGAAAGGCACAACGACCCTAACTTTCATACAAACTTTCCGGATAAGCTTCTTCTGAATATACTCACCAAGGTTGTTTCCTGCTCCTTTCGTTCCCTATATTCAACAAAAATGGTGTGCAAGAACAGCATTCAAAGATTTGAAAAGGTCGACCCGCTAACTTCATGGAGGAGACATGAAGAAGTGTATAAGTTCTTGGAACGATGCATTGAGTGCAACAATCCCGAGTATTTTGAACTCGAAATTGAGTCTTTGAAGATGATGATCTCCAAGGGTCATCAAGCATCAACGTACGTCTATGATGCAATCTTGGTGTGCGAGGGTGGGGATGAAAAAGAGAAAGGCCTTAACCTTCTAGAAAGAGCTCAGCAATTTTTTTGGCCAATTAGGGTAGACAAGGAAGTTAGAGGTAGAATAATAAAACTTCACGAGGACGGTGCTACCGTCAAAGCCTGCAGTGACTGTGAAAGTGCACAAGGTCATTTCACAGTTCGACCCCATTGGGATTTCTGGTGCCATGGCAAATTCAGTAGCTGCAATTCGTATTTGTTTTTTTTTCCTTTACTTTTCTTCAAATTTAGCAAGGTTCTAAAAGATGGCCTAGCACCTAGGCGGCTAGCTATTATATTTCGTGTAAATAAGTGTCTGTTTACATTTAAAATATACATAATTTCATCA
>Pyrco_BP_DH_16g14270
ATGGTTCGGTCTTTTGTTCTTATTTCAGGCATGGTCAACGGCGCCTCTCACGGATCGATCAAGAAGAAGAAGATGAAACCTCGCAACGCCTCCTCGTCCATTCAATCTCTTCCGAACGAGGTTCTGGTCCAAGTACTCGCGAAGGTCGCTTCGCGCTCCTTCGATGATCTTTATTCAGCCATGTTAAGCTGCAAGAATTTCAACGAAAGTGCCCAAGATGATCACATATTCGAGCACGTCGACATTAGCAAGTTCCCGCTGGTTTCCTGGCGCGCAAGTGAAAAACACACGAGGTTTCTGAAGCGGTGCAGGGATCTCGGCAATGCGGAGGCCTTGTACAGGCAAGGGATGCGCGACCTCTTCACAAGCAAGAGGATAGAGCCTGCGGGGGTCGAGTCTCTGAAGAGGGCAGCCTCAAAGGGTCACGTAGAAGCAACATACGTGTACGGAGCAATCTTGGTGTGTTACGGGGGCGATTCAAGGCAGAAAGGACTCGAGCTTCTGTACTCACTCAACCGCCACAAATCGAGAGGGTTAAGCGTGACAGAATGCCGAGAGAGGATTAAGGAATTGATTTGGAACACAATGTGGGTGAATAGGGAAGTAATAGGTAGAATTGTAGAAGCACACGATGAGAACACTGCCATGAAAGCATGCAACGACTGTGGAGATCCACAAGGTCCGTACACAATCGAACAAGGATGGGATTTCGATGACCATGATAAATTCAGTAGTTGCAATTCATGCAGATGGCATCAGGAAGTAAATATATTTTGTGATATATTATGTCGCAGTCGTACAAAT
>Pruav_sc0000202.1_g170.1.br
ATGGATATTCCACATTTAGCATGGTTTAAGACAACCGTGTCAGTGGATAAGTACCAGTGGCATCAGGACTGGTACGGTAAAGATGAAGGGGAAATTGTTGAGTTCTTGCAAAAGTGCAAAGAACATAACAATCCAGAAATCATTTACAGAGAAGCTATTCAGGACTTCTTCGTGAAGAATGATGATGAGGCGCTGAAGAACCTGCGGGTGGCAGCTATGGCAGGGCATAAGGAAGCCTCCTACCTTGTTGGCTTGCTAGGGCTGTTGAACCCTAGCGAGGGCAAGGAGAATGTGATGGAGTTTTTGTGCCATCTCAGCAAAACGAAGAAACTGAATAGGCAAGCTTGCAGGGGTTCAATAAGCAATCGACTGCGTCGGTATACAATGTGTGGCACCGTGACTCCTCCTATGCTTCAAAAATTTACTGCAGACAAA
>Pruav_sc0000202.1_g200.1.br
ATGAAGAACCTGCGGGTGGCGGCTACGGCAGGGCATGAGGAAGCCTCCTACCTTGTTGGCTTGCTAGGGCTGTTGAACCCTAGCGAGGGCAAGGAGAATGCGCTGGAGTTTTTGTGCCATCTCAGCAAAACGAAGAAACTGAACATAAAAGCTTGCAGGGATTCAATAAGCTTGCGACTGGGTCGATATACAATGTCTGGCACCAAAACTCCTCCTCTGCTTGAAAAGTTTACTACAGACCAAAATGTTTTTGAAGACTGCATTGACTGTGAGGGTAATCGGAAGTGGTATGAGTTCGGGGACTGCAGTGCCGACGACTGGGACAACGTAGATGCTTGGAACTGCTGTGAACCCTGCAAATGGAAGAGGGAGCTGTACTGCATCCAGCGCAAACTCCACTTCATGACTGCGTTTGATATA
>Pruav_sc0000216.1_g990.1.br
ATGGCGAGAACATTTTTGCCTTCTGAAGATTTGTACAGCATGGCGAGAACATGCAAGTTGTTTCAACAAATGTTGAATGATCCTGAGGTTTGGCGAACCATGTCAGTAGATAAGTACCAGTGGCATGAGGACTGGTACGGGTTTGATGAAGGCAAAATTGTTGAGTTCTTGCAAAAGTGCAAAGAACATATCAATCCAGAAATAATTTACAGAGAAGCTTTTAATGACTTCTTCCTATTGAAAGATGATGAGGCGGTCAAGAACCTGCAGGTGGCGGCTATGGCAGGGCATATGGAATCCTCCTACATTGTTAGCTTGCTAGGGCTGTTGAACCCTAGTGAGGGCAAGGAAGATGCGATGGACTTTTTGTGCCATCTCAACAAAACCAAGAAAATTACAGGCAAGCATGCAGGGATTCAATCATGTATCGATTGC
>Pruav_sc0000222.1_g040.1.br
ATGTTCCGTATGGCATCTGTGTGCCCATTGTTCCATACGTTGGCACACACTCCACAAGTGTGGAACACCATTTCAATGGCAGAGTACCCAGATCATCCTAGCTGGTACCATGTCAATCCTGCGGTCCAGCATTTCTTGCAACAATGTAGGGCTTGCGAGAACCCTGAGTTGATATTTAGAGAAGCGTTCGAAGTGTTTTTCATGCAGGGTAATGTGGAAGCATTGTATGGGATGCGCATTGCAGCCACGGCAGGCCATATGGAAGCAGCATATCTAGTTGGACTACTTGGCATGTCCAGAGTTGGTCAGTCAAAAGAGGATGCATTAGAATTCTTGTGTTCTTTGAATCAACGTAACAACATTGATATGAAAGGAACCAGGGATGCTTTGAGACGAAGATTAAGA
>Pruav_sc0000334.1_g130.1.br
ATGCTGAATGATCCTGAGGTTTGGACAGCCGTGTCAGTAGATAAGTACCAGTGGCATGAGGACTGGTATGGGATTGATGAAGCCAAAATTGTTGAGTTCTTGCAAAAGTGCAAAGAACATAACAATCCAGAAATTATTTACAGAGAAGCTATTCATGACTTCTTCCTATTGAAAGATGATGAGGCGCTGAAGAACCTGCGGGTGGCGGCTATGGCAGGGCACAAGGAAGCCTCCTACATTATTGGCTTGCTAGGGCTGTTGAACCCTAGTGAGGGCAAGGAGGATGCGATGGAGTTTTTGTGCCATCTCAGCAAAACCAAGAAACTGAACAGGCAAGCTTGCAGGGATTCAATCATCTATCGACTGCTGAGGTATACAATGTGTGGCATTGTGACTCCTCCAACGCTTGCAAAGTTTACAGCAGACGAACGTTTTTTCAAGAGTGCATTCACTGTGAGGGTAATCGGGAGTGGTATCAGTTATGGCACTGCAGAGGCGAATACTGTCACAACG
>Pruav_sc0000403.1_g340.1.br
ATGGATATTCCACATTTGGCATGGTTTAAGGTGTTGCTCGTGGTTGCAAAGCAGTCCTTTGAAGATCTATACAACATGGTGGGAACCCGCAAGTTATTTAAAGAAATGCTCAACGATCCTGAGGTTTGGACAACGGTGTCAGTAGATAAGTACCAGTGGCATCAGGACTGGTACCCAAGTGAGGAAGGCAAAATTGTTGAGTTCTTGCAAAAGTGCAAAGAACATAACAATCCAAAAATCATTTACAGAGAAGCTATTCATGACTTCTTCTTATTGAAAGATGATGAGGGCATGAAGAACCTGCGGGTGGCGGCTATG
>Pruav_sc0000403.1_g350.1.br
ATGGCAGGGCATGAGGAAGCCTCCTACCTTGTTGGCTTGCTAGGGCTGTTGAACCCTAGTGAGGGCAAGGAGAATGCGATGGAGTTTTTGTGCCATCTCAGCAAAACGAAGAAACTGAACATGCAAGCTTGCAGGGATTCAATAAGCTTGCGACTGGGTCGGTATACAATGTCTGGCACCAAAACTCCTCCTCTGCTTGAAAAGTTTACTGCAGACGAACATTTTTTTCAAGACTGCATTGACTGTGAGGGTAATCGGGAGTGGTATCAGTTCTGGGACCGCAGTGCCGAAGACTGGGGCAACGTAGATGCTTGGAACTGCTGTGAACCCTGCAAATGGAAGAGGGAGCTATTCTGCATCCAGCGCGAACTCAACTTGATGACTGCGTTTGATTAT
>Pruav_sc0000531.1_g110.1.br
ATGGACATTCCACATTTGGCATGGTTTAAGGTGCTGCTCGTGGTTGCAAAGCAGTCCCCTGAAGATCTGTACAACATGGCGAGAACCTGCAAGTTATTTAAAGAAATGCTCAACGATCCTGAGGTTTGGACAATAGTGTCAGTGGATAAGTACCAGTGGCATCAGGACTGGTACCCAAGTGAGGAAGGTAAAATTGTTGAGTTCTTGCAAAAGTGCAAAGAACATAACAATCCAGAAATCATTTACAGAGAAGCTATTCATGACTTCTTCCTATTGAAAGATGATGAGGGCATGAAGAACCTATGGGTGGCGGCTATGGCAGGGCATAAGGAAGCCTCCTACCTTGTTGGCTTGCTAGGGCTGTTGAACCCTAGCGAGGGCAAGGAGAATGCGATGGAGTTTTTGTGCCATCTCAGCAAAACGAAGAAACTGCAAGCTTACAGGGATTCAATAAGCATTCGACTGGGTCGGTATACAATGTCTGGCACCAAAACTCCTCCTCTGCTTGAAAAGTTTACTGCAAACGAACATTTTTTTCAAGACTGCATTGACTGTGAGGGTAATCAGGAGTGGTATCAGTTCTGGGACCGCAGTGCCGAAGACAGGGGCAACGTAGATGCTTGGAACTGCAGTGAACCCTGCAAATGGAAGAGGGAGCTGGCGAACTCCACTTCA
>Pruav_sc0000578.1_g120.1.br
TTGTCAAGTGGGTCACGCCAGTTGGGTTTATATGCGGCACTTCCTTCTTCGTCCCCAAATGACACCTTGATTATTAAAACCTTCACAGACCCTTTTCAGTCCCTCTTCTCCACAGACCCTTTTCAGTCCTCTTCTCCACAGACCCTTTTTAATCCCTCTTCTCCAACAACCAAGATGGATATTCCACATTTGGCATGGTTTAAGGTGCTGCTCGCGGTTGCAAAGCACTCCTCTGAAGATCTGTACAGCATGGCGGGAACATGCAAGTTATTTCAACAAATGCTGAATGATCCTGAGGTTTGGACAATCGTGTCAGTAGATAAGTACCAGTGGCATGAGGACTGGTACGGTGAAGATGAAGGCAAAATTATTGAGTTCTTGCAAAAGTGCAAAGAACAGAACAATCAAGAAATCATTTACAGAGACGCTATTCAGGACTTCTTCCTGAAGATTGATGATGAGGCGCTGAAGAACCTGCGGGTGGCGGCTATGGCAGGGCATAAGGAAGCCTCCTACCTTGTTGGCTTGCTAGGGCTGTTGAACCCTAGCCAGGGCAAGGAGAATGCGATGGAGTTTTTGTGCCATCTCAGCAAAAAGAAGAAACTGAACAGGCAAGCTTGCAGGGATTCAACAAGCAATCGACTGCGTCGGTATACAATGTGTGCCACCGTGACTCCTCCTATGCTTCAAAAGTTTACTGCAGACGAACAATTTTTACAAGACTGCATTCACTGTGAGGGTAATCGGGAGTGGTATCAGTTATGGAACTGCTGGGGCGTCGACTGGCACAACGTAAATGCTTGGAACTGCTGTGAACCCTGCAAATGGAAGAGGGAGCTATTCTGCATCCAGCACGAACTCCAGTTGATCACTGCATGGGTT
>Pruav_sc0000652.1_g010.1.br
ATGAATTCCAAATATTTCACTACAGTCGGAGGAAAGAGAAGGAAGCATATCCATTTAGGGATGCCCCAAGCCTTCATCCCGGAGTTGGCTTGGTTTAAAGTGATGTTATACGTGGCAACCCAATCTTCGGAAGATCTCTTCCGTATGGCATCTGTGTGCCCATTATTCCGGACGTTGGCAAACACTCCACAAGTGTGGAACATCATTTCAATGGCTAAGTACCCAGACCATCCTAGCTGGTACCATGCTAATCCTGCGGTCCAGCTTTTCTTGCAACAATGCAGAGCTTGCGAGAACCCTGAGTCGATATTTAGAGAGGCGTTCGAAGTGTTTTTCATGCAGGGTAACGTGGAAGCGTTGTATGGGATGCGCATCGCAGCAACGGCAGGCCATATGGAAGCGGCATATATAGTTGGACTTCTTGGCATGTCTGGAATTGGTCAGTCAAAAGAGGACGCATTAGAATTTTTGTGTTCTTTGAATCAACGTAACAACATTGATATGAAAGGAACCAGGGATGCTTTGAGACGAAGATTAAGCCGAGTTTGGAATGTTGCA
>Pruav_sc0000663.1_g170.1.br
ATGCAACATCAAATGGCACGCATTTACACTCAGGAAATTCTTGAAATGTTTGAGAGGGAAGACTTCCGAAGCCTTTTATGCTTGTTCGAACTTGTAGAGCAAGATGAGACCCAGTGCAGGTACAAAGTAAGTGAGCGGGTAAATCCGGGGGTGACAGGAGACCCTGTTCAGTCCTCTTCTCCACAGACCCTTTTCAGTCCTCTTCTCCACAGACCCTGTTCAGTCCTCTTCTCCACAGACCCTTTTCAGTCTTCTTCTCCACAGACCCTTTTCAGTCCCTCTTCTCCAACAACCAAGATGGATATTCCACATTTAGCATGGTTTAAGATGCTGCTCGTGGTTGCAAAGCAGTCCTCTGAAGATTTGTACAACATGGCGGCAACCTGTAAGTTATTTAAACAAATGCTCAACGATCCTGAGGTTTGGACAACGGTGTCAGTGGATAAGTATCAGTGGCATCAGGACTGGTACGGTGAAGATGAAGGGAAAATTGTTGAGTTCTTGCAACAGTGCAAACAATATAACAATCCAGAAATCATTTACAGAGAAGCTATTCATGACTTCTTCGTGAAGAATGATGATGAGGCGCTGAAGAACCTGCGGGTGGCGGCTATGGCAGGGCATGAGGAAGCCTCCTACCTTGTTGGCTTGCTAGGGCTGTTGAACCCTAGCGACGGCAAGGAGAATGGGCTGGAGTTTTTGTGCCATCTCAGCAAAACGAAGAAACTGAACATAAAAGCTTGCAGGGATTCAATAACCTTGCGACTGGGTCGGTATACAATGTCTGGCACCAAAACTCCTCCTCTGCTTGAAAAGTTTACTGCAGGCGAAGATTTTTTTCAAGACTGCATTGACTGTGAGGGTAATCGGAAGTGGTATCAGTTCGGGGACCACAGTGCCCAAGACTGGGACAACGTAGATGCTTGGAACTGCTGTGAACCCTGCAAATGGAAGAGGGAGCTGTTCTGCATCCAGCGCGAACTCCACTTCATGACTGTGTTTGATATA
>Pruav_sc0000732.1_g190.1.br
ATGGACATTCCACATTTGGCATGGTTTAAGGTGCTGCTCGTGGTTACAAAGAAGTCCTTTGAAGATCTGTACAACATGGCGGCAAACTGCAAGTTATTTAAAGAAATGCTCCACGATCCTGAGGTTTGGACAACGGTGTTAATGGATAAGTACCAGTTGCATCAGGACTGGTACCCAAGTGAGGAAGGCAAAATTGTTGAGTTCTTGCAAAAGTGCAAAGAACATAACAATCCAGAAATGATTTACAGAGAAGCTATTCATGACTTCTTCCTATTGAAAGATGATGAGAGCATGAAGAACCTGCGGGTGGCGACTATGGCAAGGCATGAGGAAGCCTCCTATCTTGTTGGCTTGCTAGGGCTGTTGAACCCTAGTGAGGGCAAGGAGAATGCGATGGAGTTTTTGTGCCATCTCAGCAAAACGAAGAAACTGAACATGCAAGCTTGCAGGGATTCAATAAGCTTGCGACTGGGTCGGTATACAATGTCTGGCACCAAAACTCCTCCTCTGGTTGAAAAGTTTACTGCATACCAAGATTTTTTTCAAGACTGCATTGACTGTGAGGGTAATCAGGAGTGGTATCAGTTCGGGGACCGCAGAGCCGACGATTGGGGCAACGTACATGCTTGGAACTACTGTGAACCCTGCAAATGGAAGAGGGAGCAGTACTGCATCCAGCGCGAACACTACTTGATGACTGCGTTTGATATA
>Pruav_sc0000732.1_g210.1.br
ATGGACATTCCACATTTGGCATGGTTTAAGGTGCTGCTCGTGGTTGCAAAGCAGTCCTCTGAAGATCTGTACAACATGGCGGCAACCTGCAAGTTATTTAAAGAAATGCTCAACGATCCTGAGGTTTGGACAACGGTGTCAGTGGATAAGTACCAGTGGCATCAGGACTGGTACCCAATTGAGGAAGGCAAAATTGTTGAGTTCTTGCAAAAGTGCAAAGAACATAACAATCCAGAAATCATTTACAGAGAAGCTATTCAGGAGTTCTTTGTGAAGAATGATGATGAGGCGCTGAAGAACCTGCGGGTGGCGTCTATGGCAAGGCATAAGGAAGCCTCCTACCTTGTTGGCTTGCTAGGGCTGTTGAACCCTAGCGAGGGCAAGGAGAATGCGATGGAGTTTTTGTGCCATCTCAGCAAAACGAAGAAACTGAACAGGCAAGCTTGTAGGGATTCAATAAGCAATCGACTGCGTCGGTATACAATGAGTGGCACCGTGACTCCTCCTATGCTTCAAAAGTTTACTGCAGACAAAGGATTTTTACAAGACTGCATTCACTGTGAGGGTAATCGGGAGTGGTATCAGTTATGGGTCCGCTGGGGCGATGACTGGCACAACGTAGATGCTTGGAACTGCTGTGAACCCTGCAAATGGAAGACGGAGCTGTTCTGCATCCAGCACGAACTCCAGTTGATGACTGGGTGGGTT
>Pruav_sc0000739.1_g080.1.br
ATGGACATTCCACATTTGGCATGGTTTAAGGTGCTGCTGGTGGTTGCAAAGCAGTCCTCTGAAGATCTGTACAACATGGCGGCAACCTGCAAGTTATTTAAAGAAATGCTCAACGATCCTGAGGTTTGGATAACGGTGTTAGTGGATAAGTACCAGTTGCATCAGGACTGGTACCCAAGTGAGGAAGGCAAAATTGTTGAGTTCTTGCAAAAGTGCAAAGAACATAACAATCCAGAAATGATTTACAGAGAAGCTATTCATGACTTCTTCCTATTGAAAGATGATGAGGGCATGAAGAACCTGCGGGTGGCGGCTATGGCAGGGCATGAGGAAGCCTTCTACCTTGTTGGCTTGCTAGGGCTATTGAACCCTAGCGAGGGCAAGGAGAATGCGATGGAGTTTTTGTGCCATCTCAGCAAAACGAAGAAACTGAACATGCAAGTTTGCAGGGATTCAATAAGCTTGCGACTGGGTCGGTATACAATGTCTGGCACCAAAACTCCTCCTCTGGTTGAAAAGTTTACTGCAGACCAAGATTTTTTTCAAGACTGCATTGACTGTGAGGGTAATCGGGAGTGGTATCAGTTCGGGGACCGCAGAGCTGACGACTGGGGCAACGTACATGCTTGGAACTGCTGTGAACCCTGCAAATGGAAGAGGGAGCTATACTGCATCCAGCACGAACTCTACTTGATGACTGCGTTTGATATA
>Pruav_sc0000875.1_g170.1.br
ATGGATATTCCACATTTGGCATGGTTTAAGATTCTGCTCGCGGTTGCAAAGCACTCCTCTGAATATCTATACAGCATGGTGGGAACATGCAAGTTATTTCAACAAATGCTGAATGATCCTGAGGTTTGGACAACCGTGTCAGTAGAGAACTACCAGTGGCATGAGGACTGGTACGGTGAAGATGAAGGCAAAATTGTTGAGTTCTTTCAAAAGTGCAAAGAACATAACAATCCAGAAATCATTTACAGAGACGCTATTCAGGACTTTTTCCTGAAGAATGATGATGAGGCGCTGAAGAACCTGCGGGTGGCGGCTATGGCAGGGCATAAGGAAGCCTCCTACCTTGTTGGCTTGCTAGGGCTGTTGAACCCTAGTGAGGGTAAGGAGAATGCGATGGAGTTTTTGTGCCATCTCAGCAAAACGAAGAAACTGAACAGGCAAGCTTGCATGGATTCAATAAGCAATCGACTGCGTCGGTATACAATGTGTGGCACCGTGACTCCTCCTATGCTTCAAAAGTTTACTGCAGACGAACGATTTTTACAAGACTGCATTCACTGTGAGGGTAATCAGGAGTGGTATCAGTTATCGGACCGCTGGGGCGAAGACTGGCACAACGTAGATGCTTGGAACTACTGTGAACCCTGCAAATGGAATAGGGAGCTGTTCTGCATCCAGCGCGAACTCCAGTTAATGACTGCGTGGGTT
>Pruav_sc0000875.1_g190.1.br
ATGGGAGCGCGCGAAACCAATTCAGTCCCTCCAACTTCAGCGATAACTGTCAATTTTCGTTTCACTCACACCGCTTGGGAAACGAATACAATAATTACTGATCTAAACCCTTGTCTTTGTCCATTGTCAAGTGGGTCACGCCGGTTGGGTTTATATGCGGCACTTCCTTCTTCATCCCCAAACGACACCTTGATTATTAAAACCTCCACATACCCTTTTAAGTCCCTCTTCTCCACAGACCCTTTTCAGTCCTCTTCTCCACAGACCCTTTTCAGTCCTTCTTCTCCAACAACCAAGATGGATATTCCACATTTGGCATGGTTTAAGGTGCTGCTCGTGGTTGCAAAGCAGTCCCCTGAAGATCTGTACAACATGGCGAGAACCTGCAAGTTATTTAAAGAAATGCTCAACGATCCTGAGGTTTGGACAATAGTGTCAGTGGATAAGTACCAGTGGCATCAGGACTGGTACCCAAGTGAGGAAGGTAAAATTGTTGAGTTCTTGCAAAAGTGCAAAGAACATAACAATCCAGAAATCATTTACAGAGAAGTTATTCATGACTTCTTCCTTTTGAAAGATGATGAGAGCATGAAGAACCTGCGGGTGGCGGCTATGGCAGGGCATGAGGAAGCCTCCTACCTTGTTGGCTTGCTAGGGCTGTTGAACCCTAGTGAGGGCAAGGAGAATGCGATGGAGTTTTTGTGCCATCTCAGCAAAATGAAGAAACTGAACATGCAAGCTTGCAGGGATTCAATAAGCATGCGATTGGGTCGGTATACAATGTATGGCACCAAAACTCCTCCTCTGCTTGAAAAGTTTACTGCAGACGAACATTTTTTTCAAGACTGCATTGACTTAAGTAGTCTCAAATGGGGAGTTGCTGGTTCATATCCCCCAAACAGTCATTCATTAAAGATGACAGACAGGCATATGGCAGGGAGGTTGCGTGTTGTCAACCCGAAAAGGGATTATCCTTTCAGTCACTTCGTTGACAAGTGGATGTCTGACACATCCTTGATCTTC
>Pruav_sc0000878.1_g020.1.br
ATGGATATTCCACATTTAGCATGGTTTAAGGTGCTGTTCGTGATTGCAAAGCAGTCCTCTGAAGATCTGTACAACATGGCGGCAACCTGCAAGTTATTTAAAGAAATGCTCAACGATCCTGAGGTTTGGACAACGGTGTCAGTGGATAAAGAAGCTATTCATGACTTCTTCCTATTGAAAGATGATGAGGCGTTGAAGAACCTACGGGTGGCAGCTATGGCAGGGCATATGGAAGCTTCCTACGTTGTTGGCTTGCTAGGGCTGGTGAACCCTAGCGAGGGCAAGGAGGATGCGGTGGAGTTTTTGTGCCATCTCAGCAAAACCAAGAAAATGAACAGGCAAGCTTGCAGGGATTCAATAATGTATCAATTGCTGAGGTATACAATGTGTGGCATTGTGACTCCTCTT
>Pruav_sc0000911.1_g320.1.br
ATGGATATTCCACATTTGGCATGGTTTAAGGTGCTGCTCGTGGTTGCAAAGCAGTCCTCTGAAGATCTGTACAGCATGGCGGGAACCTGCAAGTTATTTAAAGAAATGCTCAATGATCCTGAGTGCAAAGAACATAACAATCCAGAAATCATTTACAGAGAAGCTATTCATGACTTCTTCCTATTGAAAGATGATGAGGGCATGAAGAACCTGTGGGTGGCGGCTATGGCAGGGCATAAGGAAGCCTCCTACCTTGTTGGCTTGCTAGGGCTGTTGAACCCTAGCGAGGGCAAGGAGAATGTGATGGAGTTTTTGTGCCATCTCAGCAAAACGAAGAAATTGAACTTGCAAGCTTGTAGGGATTCAATAAGCATTCGACTGGGTCGATATACAATGTCTGGCACCAAAACTCCTCCTCTGCTTGAAAAGTTTAATGCAGACGAACGTTTTTTTCAAGATTGCATTCACTGTGAGGGTAATCAGAAGTGGTATCAGTTCTGGGACCGCAGGGCCGAAGACTGGGGCAACGTAGATGCTTGGAACTGCTGTGAACCCTGCAAATGGAAGAGGGAGCTGTTCTACATCCAGCGCAAACTCCACTTGATGACTGCGTGGGAT
>Pruav_sc0001134.1_g040.1.br
ATGGATATTCCACATTTAGCATGGTTTAAGGTGCTGTTCGTGATTGCAAAGCAGTCCTCTGAAGATCTGTACAACATGGCGGCAACCTGCAAGTTATTTAAAGAAATGCTCAACGATCCTGAGGTTTGGACAACGGTGTCAGTGGATAAGTACCAATGGCATCAGGACTGGTACCCAAATGGGGAAGGCAAAATTGTTGAGTTCTTGAAAAAGTGCAAAGAACATAACAATCCAGAAATGATTTACAGAGAAGCTATTCATGACTTCTTCCTATTGAAAGATGATGAGGGCATGAAGAACCTGTGGGTGGCGGCTATGGTAGGGCATGAGGAAGCCTCCTACCTTGTTGGCTTGCTAGGGCTGTTGAACCCTAGCGAGGGCAAGGAGAATGCGATGGAGTTTTTGTGCCATCTCAGCAAAATGAAGAAACTGAACATGCAAGCTTGCAGGGATTCAATAACCTTGCGACTGGGTCGGTATACAATGTTTGGCACCAAAACTCCTCCTCTGCTTGAAAAGTTTACTGCATACGAAGATTTTTTTCAAGACTGCATTGACTGTGAGGGTAATTGGGAATGGTATCAGTTCGGGGACCGCAGAGCCGAAGACTGGGGCAACGTAGATGCTTGGAACTGCTGTGAACCCTGCAAATGGAAGACGGAGCTGTTCTGCATCCAGCGCGAACTCTACTTGATGACTGCGTTTGATATA
>Pruav_sc0001134.1_g050.1.br
ATGGATATTCCACATTTGGCATGGTTTAAGGTGCTGCTCGCGGTTGCAAAGCACTCCTTTGAAGATCTATACAGCATGGCGGGAACATGCAAGTTATTTCAACAAATGCTGAATGATCTTGAGGTTTGGACAACCGTGTCAGTAGAAAAGTACCAGTGGCATGAGGATTGGTACGGTGAAGATGAAGGCAAAATTGTTGAGTTCTTGCAAAAGTACAAAAAACATAACAATCCAGAAATCATTTACAGAGATGCTATTCAGGACTTCTTCCTGAAGAATGATGACGAGGCGCTGAAGAACCTGCGGGTGGCGGCTATGGCAGGGCATAAGGAAGCCTGTTGCGTCGATACAGCTGCACCAAAATGGATTCAGTTGCATCCTCAACTTGTGATACTTGCAAGTGCACGAACCGTTGGTAGTTTAGCGTATGTAAGTGCGAGGTCGATTCCACAGGGATTGGTGATTGAA
>Pruav_sc0001134.1_g060.1.br
ATGAACCGATCAAAGCCCTCCTACCTTGTTGGCTTGCTAGGGTTGTTGAACCCTAGCGAGGGCAAGGAGAAAGCGATGGAGTTTTTGTGCCATCTCAGCAAAATGAAGAAACTGAACAGGCAAGCTTGCAGGGATTCAATAAGCAATCGACTGCGTCGATATACAATGTGTGGCACCGTGACTCCTCCTATGCTTCAAAAGTTTACTGCAAACGAACGATTTTTACAAGACTGCATTCACTGTGAGGGTAATCTGGAGTGGTATCAGTTATGGGACCGCTGGGGCGATGACTGGCACAACGTAGATGCTTGGAACTGCTGTGAACCCTGCAAATGGAAGAGGGAGCTGTTCTGCATCCAGCGCGAACTC
>Pruav_sc0001164.1_g380.1.br
ATGGATATTCCACATTTAGCATGGTTTAAGGTGCTGCTCGTGGTTGCAAAGCAGTCCTCTGAAGATTTGTACAACATGGCGGCAACCTGCAAGTTATTTAAACAAATGCTCAACGATCCTGAGGTTTGGACAACGGTGTCAGTGGATAAGTACCAGTGGCATCAGGACTGGTACGGTGAAGATGAAGGGAAAATTGTTGAGTTCTTGCAAAAGTGCAAACAACATAACAATCCAGAAATCATTTACAGAGAAGCTATTCATGACTTCTTCGTGAAGAATGATGATGAGGGCATGAAGAACCTGCGGGTGGCGGCTATGGCAGGGCATGAGGAAGCCTCCTACCTTGTTGGCTTGCTAGGGCTAAAC
>Pruav_sc0001164.1_g400.1.br
ATGGATATTCCACATTTAGCATGGTTTAAGGTGCTGCTCGTGGTTGCAAAGCAGTCCTCTGAAGATTTGTACAACATGGCGGCAACCTGCAAGTTATTTAAACAAATGCTCAACGATCCTGAGGTTTGGACAACGGTGTCAGTGGATAAGTACCAGTGGCATCAGGACTGGTACGGTGAAGATGAAGGGAAAATTGTTGAGTTCTTGCAAAAGTGCAAACAACATAACAATCCAGAAATCATTTACAGAGAAGCTATTCATGACTTCTTCGTGAAGAATGATGATGAGGGCATGAATAACCTGCGGGTGGCGGCTATGGCAGGGCATGAGGAAGCCTCCTACCTTGTTGGCTTGCTAGGGCTGTTGAACCCTAGCGACGGCAAGGAGAATGGGCTGGAGTTTTTGTGCCATCTCAGCAAAACGAAGAAACTGAACATAAAAGCTTGCAGGGATTCAATAAGCAATCGACTGCGTCGCTATACAATGTGTGGCACCGTCAGTCCTCCTATGCTTAAAAAATTTACTGCAGACAAAGGATTTTTACAAGACTGCATTCACTGTGAGGGTAATCGGGAGTGGTATCAGTTATGGGCCTGCTGGGGCGACGACTGGCACAACGTAGATGCTTGGAACTGCTGTGAACTCTGCAAATGGAAGAGGGAGCTGTTCTGCATCCAGCGCGAACTCCAGTTGATCACTGGGTGGGTT
>Pruav_sc0001345.1_g180.1.br
ATGGAGATCCCAGACTTGCCATGGTTTAAGGTGCTGCTTTTGGTTGCAAAGCACTCCTCTGAAGATCTGTACAACATGGCGGGGACATGCAAGTTATTTCAAGAAATGCTCAATGATCCTGAGGTCTGGCGAACAGGACAAGCTTTTAATGACTTCTTCATATGCAAAGATGATGAGGCGGTCAACAACATGCGGGTGGCGGCTGTGGCAGGGCATATGGAATCCTACTACGTTGTTGGCTTGCTAGGGCTGTTGAACCCTAGGGAGGGCAAGAAGGATGCGATGGAATTTTTGTGCCATCTAAGCAAAACCAAGAAAATTGACATGCAAGCTTGCAAGGATTCAATTATCTATCGACTATTGAGGTATACAATTTCGGGCATGGTGACTCCTCCAACGCTTGCAAAGTTTACTGCTGACGAAAGTTATTTTCAAGACTGTGTTCACTGTGAGGGTAATCGGGAGTGGGATTTATCATGGCACTTGTTGTTAATATTATGT
>Pruav_sc0001478.1_g430.1.br
ATGCAAGTTATTTCAACAAATGCAACCGTGTCAGTAGATAAGTACCAGTGGCATGAGGACTGGTACGGTGAAGATGAAGGCAAAATTGTTGAGTTCTTTCAAAAGTGCAAAGAACATAACAATCCAGAAATCATTTACAGAGACGCTATTCAGGACTTCTTCTTGAAGAATGATGATGATGTGCTGAAGAACCTGCGGGTGGCGGCGATGGCAGGGCATAAGGAAGCCTCCTACCTTGTTGGCTTGCTAGGGCTGTTGAACCCTAGCGAGGGCAAGGAGAATGCGATGAAGTTTTTGTGCCATCTCAACAAAACGAAGAAACTGAACAGGCAAGCTTGCAGGGATTCAATAAGCAATCGACTGCGTCGGTATACAATGTGTGGCACCGTAAGCAATCGACTGCGTCGGTTTACAAGACTGCATTCACTG
>Pruav_sc0001738.1_g030.1.br
ATGGATATTCCACATTTGGCATGGTTTAAGGTGCTGCTCGACGTTGCAAAGCAGTCCTCTGAAGATCTGTACAACATGGCGGGAACCTGCAAGTTATTTAAAGAAATGCTCAACGATCCTAAGGTTTGGACAACGGTGTCAGTGGATAAGTACCAGTGGCATCAGGACTGGTACCCAAGTGAGGAAGGCAAAATTGTTGAGTTCTTGCAAAAGTGCAAAGAACATAACAATCCAGAAATCATTTACAGAGAAGCTATTCATGACTTCTTCCTATTGAAAGATGATGAGGGCATGAAGAACCTACGGGTGGCGGCTATGGCAGGGCATGAGGAAGCCTCCTACCTTGTTGGCTTGCTAGGGTTGTTGAACCCTAGCGAGGGCAAGGAGAATGCGATGAAGTTTTTGTGCCATCTCAGCAAAACGAAGAAACTGAACATGCAAGCTTGCAAGGATTCAATAAGCATTCGACTGGGTCGGTATACAATGTCTGGTACCAAAACTCCTCCTCTGCTTGAAAAGTTTACTGCATACGAACATTTTTTTCAAGACTGCATTGACTGTGAGGGTAATCGAGAGTGGTATCAGTTC
>Pruav_sc0001851.1_g030.1.br
ATGGACATTCCACATTTGGCATGGTTTAAGGTGCTGCTCGTGGTTGCAAAGCAGTCCTCTGAAGATTTGTACAACATGGCGGCAACCTTCAAGTTGTTTAAAGAAATGCTCAACAATCCTGAGGTTTGGACAACGGTGTCAGTGGATAAGTACCAGTGGCATCAGGACTGGTACCCAATTGAGGAAGGCAAAATTGTTGAGTTCTTGCAAAAGTGCGAAGAACATAACAATCCAGAAATCATTTACAGAGAAGCTATTCAGGACTTCTTCCTGAAGAATGATGATGAGGCGCTGAAGAACCTGCGGGTGGCGGCTATGGCAGGGCATAAGGAAGCCTCCTACCTTGTTGGCTTGCTAGGGCTGTTGAACCCTAGCGAGGGCAAGGAGAATGCGATGGAGTTTTTGTGCCATCTCAGCAAAACGAAGAAGGCGTGCCAAAAAGTGTCGGCTGCGCAGATCTCACAGCCTGGGGTTCCGGGCCGAGGGGATGTGCCT
>Pruav_sc0001860.1_g020.1.br
ATGGATATTCCACATTTGGCATGGTTTAAGGTGTTGCTCGTGGTTGCAAAGCAGTCCTATGAAGATCTGTACAGCATGGCAGGAACCTGCAAATTATTTAAAGAAATGCTCAATGATCCTGAGGTTTGGACAACCATGTCAGTAGATAAGTACCAGTGGCATCAGGACTGGTACCCAAGTGAGGAAGGCAAAATTGTTGAGTTCTTGCAAAAGTGCAAAGAACATAACAATCCAGAAATCATTTACAGAGAAGTTATTCATGACTTCTTCCTATTGAAAGATGATGAGGGCATGAAGAACCTGCGAGTGGCGGCTATGGCAGGGCATGAGGAAGCCTCCTACCTTGTTGGCTTGCTAGGGCTGTTGAACCCTAGCGAGGGCAAGGAGAATGCGATGGAGTTTTTGTGCCATCTCAGCAAAACGAAGAAACTGAACATGCAAGCTTGCAGGGATTCAATAAGCATTCGACTGGGTCGGTATACCATGTCTGGCACCAAAACTCCTCCTCTGCTTGAAAAGTTTACTGCAGACGAACATTTTTTTCAAGACTGCATTGACTATGAGGGTAATCGGGAGTGGTATCAGTTCTGGGACCGCAATGCCGAAGACTGGGGCAACGTAGATGCTTGGAACTGCTGTGAACCCTGCAAATGGAACAGGGAGCTGTTATGCATCCAGCGCAAACTCAACTTGATGACTGTGTTTGATTAT
>Pruav_sc0001877.1_g340.1.br
ATGAGGAATGGTACGGGTTTCATGAATGCAAAATTGTCCAAGTGCAAAGAACATAACAATCTAGAAATCACTTACAAGCAAGCTTTTCATGACTTTTTAATATGCAACGATGATGAGGAGGTCAACAACATGCGGGTGGTGGGTATGGCAGGGCATATGGATGCTTGTTATGTTGTTAGCTTGCTTGGGCTATTGAACCCTAGTAAGGGCAAGGAGGATGTGATGGAATTTTTGAGCCATCTATGCAAAACCAAGAAAATTGACATACAAGCATGCATGGATTCAATTATAGGTCGACTACTGAGGTATAGTTTGGGCTTGGTGACTCCTTCAACGCTTGCAAAGTTTACTATTGACATTGTGTTTGGGTGTTGTCTAAAATCCAATCCAATGTCAAGGTGGATTCCAACTCCAAGTAGAGGCGAAACCCAATTC
>Pruav_sc0002262.1_g010.1.br
ATGAATTCGAAACATTTCACTACAGTCGGAGGAAAGAGAAAGAAGCATCTCCATTTGGAGATGCCCCAAGCCTTCATCCCGGAGTTGGCTTGGTTTAAAGTGATGTTATACGTGGCAACCCAATCATCGGAAGATCTCTTCTGTATGGCATTTGTGTGCCCATTATTCTGGACATTGGCAAACACTCCACAAGTGTGGAACACCATTTCAATGGCAAAGTACCCAGACCATCCTAGCTGGTACCATGCTAATCCCGCGGTCCAGCTTTTCTTGCAACAATGCAGGGCTTGCGAGAACCCTGAGTCGATATTTAGAGAAGCGTTCGAAGTGTTTTTCATGCAGGGTAACGTGGAAGCGTTGTATGGGATGCGCATTGCAGCCATGGCAGGCCATATGGAAAAGGCATATCTAGTTGGACTACTTGGCATGTCTGGAATTGGTCAGTCAAAAGAGGATGCATTAGAATTTTTGTGTTCTTTAAATCAACGTAACAACATTGATATGAAAGGAACCAGGGATGCTTTGAGACGAAGATTAAGCCGAGTTTGGAATGTTGCAAGACATATCGTAGATATGTTTTACTATGGGAAGATTAAGTTCAATCATTGCAGCGCTTGTAACAACAACGAATGGTGTTTTGTTATTGAAGGCTGGCCTACTGAAGCAAAGATAAATCCTTCGTTCTGGACTTGTTGCAATCGATGCAAATGGCACCGTGAGAGTGTTTTTTGGTTCAAGGTAATGCGTGTGTATGTTGTGCCAGGGAATCCATACCCTTATAAT
>Pruav_sc0002584.1_g300.1.mk
ATGGCGCCTCTCACAAGGTCAATGAAGAAGAAAGCAGCAAACAGCAAGAGTCGCATCATGCAATCTCTTCCGAAGGAGCTTTTGGTAGAAGTTCTTGCAAAGGTGGCTTCGAACTCTTTCAACGATCTCTACTCGGCAAAGTTAAGCTGCAAGGACTTCAACAAAACGGCTGAAGAAGACTACATATTCCAGTGCGTTGACATGAGCAAATTCCCATTGGATTCTTGGAGGTTTGACGACAAATTCTCCAAGTTTCTGAAACGCTGCAAAAAGTGCGGCAACGTGGAGGCCTTGTACCGACAAGGGCTTCGAGATCTTTTCATAGGCAAGAGGGTGCAACAAGGAATCATGTGTCTGAAGAAAGCAGCCTCGAAGGGTCATGTAGAAGCGACGTATGTTTACGGCGCCATCTTGGTGTGTTTCGGGGGAGAGGCGAAGCAGGAAGGCCTGGAGCTTCTATTCAACTTGCATTACCATCATATTCAACTTGCACATGTTCCTTTTCATTACCATTTATATGCCCTACATCTTCTTCAGCTACATTTGCATTCTCCT
>Pruav_sc0002895.1_g140.1.br
ATGATTTACAGAGAAGTTATTCATGACTTCTTCATATTGAAAGATGATGAGGGCATGAAGAACCTGCGGGTGGCGGCTATGTCAGGGCATAAGGAAGCCTCCTACCTTGTTGGCTTGCTAGGGCTGTTGAACCCTAGCGAGGGCAAGGAGAATGCGATGGAGTGTTTGTGCCATCTCAGCAAAACGAAGAAACTGAACATGCAAGCTTGTAGGGATTCAATAAGCAATCGACTGCGTCGGTATACAATGTCTGGCACCATGACTCCTCCTATGCTTGCAAAGTTTATTGCAAACGAACGTTTTTTTCAAGACTGCATTCACTGTGAGGAGGGAGTTGTTGTCTGCCGCGCAAATCTCACGGCCTGGAGTTCCGGGCCGAGGGGATATGCGTTGACACGCGGTTTCCTGCTTTTGGGTGCGGTGCGGTTGTGCGCGGACATGCCAGCACGGTCTACCGTGCGTCGATGTGCTGATGAGTGTTGGATGGATAAGTGGCCGTTGAGTGATGGTGTTGGTGGTGTGTTTTGGGCGGTGCTCCGGCGCGCTGCTCAGGGAGCGACGGAAGGCGAAGTACCCTGGCGAAACGCTGCGTTTCAGTTTTTACGAACAAGTGCCAGGGCTGAGAGAATGGGCTCCTTCGGCCAGCTTATGGTCGTGATTTATCAGGCACAAACATTGCCCCCACATCCCTGGATTCTTCGGCCTCGGCATGGGCCAGTCGGCGCATTTAATGCCTCAAGCACGTCGTGCAGGCCATCATTGCCCAGGGCATCGCTTCGCTTTGTCAGAGGAAGCGACGGCCTCTGGACTTTTGACACGTCGTTGCGCCTGTTGAGCGTGCTGACAGAACGTTACGTCTCTCGAGAGAGACACACCCTTTCGTGTCGAATTCTAGCGCCAATATATAAACCCAGACTTCCTTGCTTTCTCCTTACGCTTTCAGAATCCTCAGACGCCCAAGCTTTGTCAAAAACCCATCTCTCCAACCTTCAAAACCCATCAAACTTTCGCACCTCCAAGGTTACCAGAGAATCCCTCGTGAGCTCGCGATTTTCCAGAACCTACATACCTTATTCCTTTTCTTTTAAGCTTTTCCTCCAATGTTATTCGCGTTCATTACCCTTTTTTCGCATTTCCCCTTTAAACACTCACCTCAAGCCTACTCTAATGGCCTCCAATACCCCCACATCTGTTGAAGTTTGGTCCCAAACCTTCCAAACTGAATTCGAGGCTATTTGCCGAGATATTCAGGGCTCAATCCTCCCTGACATCATCGCGCCCTGGGCCGACGACTATGGCGCCCCCACTGATTCCTGTGTTCTCGGCCCCTCCATTAATGGCGGAATGCCAGAGAGGCTTGTGGCCCATCTGAAGAACAATCTAGTGGATCTTTCGGCCTTTGACGGGGGAGACTTCCAGGACTGGAATGTCCTCAGGCCGCAGCAACAGTGGCCAACCGTGACCCCAGACTGGGAAAAATGGCTGCCGAGGATGGAGCATTTCTTCGAAGACAGCGCTGAAGACGACGCCATTGCCCCTCTCGGCGAGGTTGAACACGCCGCGTTCTTGCTGTACTGGTTGTGCAAGTTCGTGTTTTGCACCCAGGCGAACAAGGTTACTGATCGTCCCTCTTCTCCAACAACCAAGATGGATATTCCACATTTGGCATGGTTTAAGGTGCTGCTCGTGGTTGCAAAGCAGTCCTCTGAAGATCTGTACAACATGGCGGCAACCTGCAAGTTATTTAAAGAAATGTTCAACGATCCTGAGTGCAAAGAACATAACAATCCAGAAATCATTTACAGAGACGCTATTCAGGACTTCTTCTTGAAGAATGATGATGATGTGCTGAAGAACCTGCGGGTGGCGGCGATGGCAGGGCATAAGGAAGCCTCCTACCTTGTTGGCTTGCTAGGGCTGTTGAACCCTAGCGAGGGCAAGGAGAATGTGATGGAGTTTTTGTGCCATCTCAGCAAAACGAAGAAATTGAACTTGCAAGCTTGTAGGGATTCAATAAGCATTCGACTGGGTCGGTATACAATGTCTGGCACCAAAACTCCTCCTCTGGTTGAAAAGTTTACTGCAGACCAAGATTTTTTTCAAGATTGCATTTACTGTGAGGGTATCAGTTCGGGGACCGCAGAGCCGACGACTGGGGCAACGTACATGCTTGGAACTGCTGTGAACCCTACAAATGGAAGAGGGAGCTGTACTGCATCCAGCACGAACTCTACT
>Pruav_sc0003378.1_g010.1.br
ATGAATTCCAAACATTTCACTACAGTCGGAGGAAAGAGAAGGAAGCATCTCCATTTGGATATGCCCCAAGCCTTCATCCCGGAGTTAGCTTGGTATAAAGTGATGTTATACGTGGCAAGCCAATCATCGGAAGATCTCTTCCGTATGACATCTGTCTGCCCATTATTCCACAAGTTGGCAAACACTCCACAAGTGTGGAACACCATTTCAATGGCAAAGTACCTAGACCATCCTAGCTGGTACCATGCTAATCCTGCGGTCCAACTTTTCTTGCAACAATGCAGGGCTTGCGAGAACCCTGAGTCGATATTTAGAGAAGCGTTTGAAGTGTTTTTCATGCAGGGTAACGTGGAAGCGTTGTATGGGATGCACATTGCAGCCACGGCAGGCCATATGGAAGCTGCATATCTAGTTGGACTACTTGGCATGTCTGGAATTGGTCAGTCAAAAGAAGATGCATTAGAATTTTTGTGTTCTTTGAATCAACGTAACAACATTGATATGAAAGGAACCAGGGATGCTTTGAGACGAAGATTAAGCCGAGTTTTCTCTATTGTAAGACATATCGTAGATATGTTTTACTATGGGAAGATTAAGTTCAATCACTGCAGCGCTTGTAACAACAACGAATGGTGTTTTGTTATTGATGGCTGGCCTATTGAAGCAAAGATAAATCCTTCCTTCTGGACTTGTTGCAATCGATGCAAATGGCACCGTGAGAGTGTTTTTTGGTTCAAGGTGATGCGTGTGTATGTTGTGTCAGGGAATCCATACCCTTATAAT
>Pruav_sc0003532.1_g030.1.br
ATGCAAGAATTCTCTACTGCTGTCAGGGAGGTATGGCTCCCCTTGGGGAAGGTTATGTATGGCTTACGGGATTTTGAATCTGTGATCACAGGATTGTGGGTTATGAATTTTCTTCTTGGTGAGTTCAGATCAGATGCATGCACCACACCTGATGGCATCGTCGGAGGAAAGAGAAGGAAGCATATCCATTTGGAGATGCCCCAAGCCTTCATCCCGGAGTTGGCTTGGTTTAAAGTGATGTTATACGTGGCAACCCAATCTTCGGAAGATCTCTTCCGTATGGCATCTGTGTGCCCATTATTCCGGACGTTGGCAAACACTCCACAAGTGTGGAACACCATTTCAATGGCAAAGTACCCAAACCATCCTAGCTGGTACCATGCTAATCCTGCGGTCCAGCTTTTCTTGCAACAATGCAGGGCTTGCGAGAACGCTGAGTCGATATTTAGAGAAGCGTTCGAAGTGTTTTTCATGCAGGGTAACGTGGAAGCGTTGTATGGGATGCGCATTGCAGCCACGGCAAACCATATGGAAGCGGCATATGTAGTTGGACTACTTGGCATGTCTGGAATTGGTCAGTCAAAAGAGGATGCATTGGAATTTTTGTGTTCTTTGAATCAACGTAACAACATTGATATGAAAGGAACTAGGGATGCTTTGAGACGAAGATTAAGCCGAGTTTTCCCTATTGCAAGACATATCGTAGATATGTTTTACTATGGGAAGATTAAGTTCAATCACTGCAGCGCTTGTAACAACAACGAATGGTGTTTTGTTATTGAAGGCTGGCCTACTGAAGCAAAGATAAATCCTTCCTTTTGGACTTGTTGCAATCGATGCAAACGGCACCATAAGAGTGTTTTTTGGTTCAAGGTGATGCGTGTGTATGTTGTGCCAGGGAATCCATACCCTTATAAT
>Pruav_sc0005715.1_g030.1.br
ATGGCAGGGCATATGGAATCCTCCTACATTGTTGGCTTGCTAGGGTTGTTGAACACTAGTGAGGGCAAGGAGGATGAGATGAACTTTTTGTGTCATCTCAGCAAAACCAAGAAAATTAACAGGCAAGCTTGCAGGGATTCAATCATCTATCGACTGCTGAGGTATACAATGTGTGGCATCGTGACTCCTCCAACGCTTGCAAAGTTTACTACTGACGAAAGTTATTTTGAAGACTGCATTCACTGTGAGGGTAATCGGGAGTGGTATCAATTATGGCACCGCAGGGGCGAATACTGTGACAACGTATATGCTTGGAACTACTGTGAACCCTGCAAATGGACGAGGGAGTTGTTCTGCTTCCAGCGCGAACTCCATTTGATGACCTCGTGGATT
>Pruav_sc0006257.1_g030.1.mk
ATGGCGCCTCTCACAAGGTCAATGAAGAAGAAAGCAGCAAACAGCAAGAGTCGCATCATGCAATCTCTTCCGAAGGAGCTTTTGGTAGAAGTTCTTGCAAAGGTGGCTTCGAACTCTTTCAACGATCTCTACTCGGCAAAGTTAAGCTGCAAGGACTTCAACAAAACGGCTGAAGAAGACTACATATTCCAGTGCGTTGACATGAGCAAATTCCCATTGGATTCTTGGAGGTTTGACGACAAATTCTCCAAATTTCTGAAACGCTGCAAAAAGTGCGGCAACGTGGAGGCCTTGTACCGACAAGGGCTTCGAGATCTTTTCAGAGGCAAGAGGGTGCAACAAGGAATCATGTGTCTGAAGAAAGCAGCCTCGAAGGGTCATGTAGAAGCGACGTATGTTTACGGCACCATCTTGGTGTGTTTCGGGGGAGAGGCGAAGCAGGAAGGCCTGGAGCTTCTGTATTCTCTCAATCATTACAAACCGAAAGGATTCAGCGTGAGAGAATGCAGGGAGAGGGTTAAAGGACTTGTTTGGAACATGTGGTCTGACAGGAAGGTGGTGGGTAAAATTGTACAAGCCCGCCATGAGAGTGCCGTTTCGAAAACATGCAGCGACTGTGGAAATAGACAGGAGGTTTTCACAGTCGAGCGAGGATGGGATCCTCTTGATCATGAAAATTTCAGCAGCTGCAATTCCTGTAGGTGGCATCAAGAAGTAAATATTTTCTGTGATATATTAAACGACAGTTGCACCCCTCTGTAT
>Pruav_sc0006375.1_g030.1.br
ATGCTCAATGATCCTGAGGTTTGGACAACCGTGTCAGTGGATAAGTACCAGTGGCATGAGGACTGGTACGGTGAAGATGAAGGGAAAGAACATAACAATCCAGAAATCATTTACAGAGAAGCTATTCAGGAGTTCTTTGTGAAGAATGATGATGAGGCACTGAAGAACCTGCGGGTGGCGGCTATGGCAGGGCATAAGGAAGCCTCCTACCTTGTTGGCTTGCTAGGGCTGTTGAACCCTAACGAGGGCAAGGAGAATGCGATGGAGTTTTTGTGCCATTTCAGCAAAACGAAGAAACTGAACAGGCAAGCTTGCAGGGATTCAATAAGCAATCGACTGCGTTGGCATACAATGTGTGGCACCGTCACTCCTCCTATGCTTAAAAAATTTACTGTAGACAAAGGATTTTTACAAGACTGCATTCACTGTGAGGGTAATCAGGAGTGGTATCAGTTATGGGACCGATGGGGCGATGACTGGCACAACGTAGATGCTTGGAACTGCTATGAACCTTGCAAATGGAAGAGGGAGCTGTTCTGCATCCAGCGCGAACTCCAGTTGATCACTGTGTGGGTT
>Pruav_sc0006738.1_g010.1.br
ATGCTGAATGATCCTGAGGTTTGGACAACCGTGTCAGTAGACAAGTACCAGTGGCATGAGGACTGGTACGGGTTTGATGAAGGCAAAATTGTTGAGTTCTTGCAAAAGTGCAAAGAACATAACAATCCAGAAATCATTTACAGAGAAGCTATTCAGGACTTCTTCGTGAAGAATGATGATGAGGCGCCGAAGAACCCGCGGGTGGCAGCTATGGCAGGGCATAAGGAAGCCTCCTACCTTGTTGGCTTGCTAGGGCTGTTGAACCCTAACGAGGGCAAGGAGGATGCGATGGAGTTTTTGTGCCATCTTAGCAAAACCAAGAAACTGAACAGGCAAGCTTGCAGGGATTCAATCATCAAT
>Pruav_sc0007591.1_g010.1.br
ATGCTGAATGATCTTGAGGTTTGGACAACCGTGTCAGTAGAAAAGTACCAGTGGCATGAGGATTGGTACGGTGAAGATGAAGGCAAAATTGTTGAGTTCTTGCAAAAGTACAAAAAACATAACAATCCAGAAATCATTTACAGAGAAGCTATTCAGGAGTTCTTTGTGAAGAATGATGATGAGGCGCTGAAGAACCTATGGGTGGTGGCTATGGCAGGGCATAAGGAAGCCTCCTACCTTGTTGGCTTGCTAGGGCTGTTGAACCCTAGCGAGGGCAAGGAGAATGCGCTGGAGTTTTTGTGCCATCTCAGCAAAATGAAGAAACTGAACAGGCAAGCTTGCAGGGATTCAATAAGCAATCGACTGCGTCGGTATACAATGTGTGGCACCATGACTCCTCCTATGCTTCAAAAGTTTACTGCATACAAAGGATTTTTACAAGACTGCATTCACTGTGAGGGTAATCGGGAGTGGTATCAGTTATGGGACCGATGGGGCGATGACTGGCACAACGTAGATGCTTGGAACTGCTATGAACCTTGCAAATGGAGGTCTATATACATG
>Pruav_sc0009008.1_g010.1.br
ATGCTGAATGATCCTGAGGTTTGGAGAACCGTGTCAGTAGATAAGTACCAGCGGCATGAGGACTGGTACGGGTTTGATGAAGGCAAAATTGTTGAGTTCTTGCAAAAGTGCAAACAACATAACAATCCAGAAATCATTTACAGAGAAGCTATTCATGACTTCTTCCTATTGAAAGATGATGAGGTACTGAAGAACCTGCGGCTGGCGGCTATGGCAGGGCATATGGAAGCCTCCTACGTTGTTGGCTTGCTAGGGCTGGTGAACCCTAGCGAGGGCAAGGAGGATGCGATGGAGTTTTTGTGCCATCATGACTCCTCCAACACTTGCAAAGTTTGCAAGGATTCAATAATGGGCGAATATTGTCGCAACGTAGATGCTTGGAACTGCCGTGAACCCTGCAAATGGAAGAGGGAGCTATTCTGCTTCCAGCGCGAACTCCAGTTGATGACCTCCTGGATT
>Pruav_sc0009674.1_g020.1.br
ATGGCAAAGTACCTAAACCATCCTAGCTGGTACCATTCCAATCCTGTGCTCCAGCTTTTCTTGCAACAATGCTGGGCTTGCGAGAACCCTGAGTTGATATTTAGAGAAGCGTTCGAAGTGTTTTTCATGCAGGGTAACGTGGAAGCGTTGTATGGGATGCGCATTGCAGCAATGGCAAGCCATATGGAAGCGGCATATCTAGTTGAACTACTTGGCATGTCCGAAATTGGTCAGTCAAAAGAGGATGCATTACAATTTTTGTGTTCTTTGAATCAACGTAACAACATTGATATGAAAGGAACCAGAGATGCTTTGAGACGAAGATTAAGCCGAGTTTTGTCTGTTTCAAGACATATCGTAGATATGTTTTACTATGGAAAGATTAAGTTCAATCACTGCAGCGCTTGTAACAACAACGAATTGTGTTTTGTTATTGAAGGCTGGCCTACTGAAGCAAAGATAAATCCTACCTTCTGGACTTGTTGCAATCAATGCAAATGGCACCGATTTGAAAGAGAAGAAAAAAGTGATTTGGGCATGTTACTGAGCATGAAGTTGAGGAACTTGTCAGAAGATACGTCGAAGGCGCACTTCGTAGGATTGGGACGCATTTTATATTTCTTTAAAATGCCGAACATGAATGAAAAGTTACGGAGGATGGGTATGGGGGATGATCCCGATTCTTCCTACTTAACTTACTTCAAGGAAGAGGAAAGAGAGGAAGAGAGAAATGAAGGCATTGAAGGAAGTGGGAAATGGAAGGGAAAGTCTGAGTCTAATAAGAGGGTGGGTCCACCTAGTGATGAAGATTGG
>Pruav_sc0011994.1_g010.1.br
ATGGATATTCCACATTTGGCATGGTTTAAGGTGCTGCTCGTGGTTGCAAAGCAGTCCTCTGAAGATCTATACAACATGGCGGCAACCTGCAAGTTATTTAAAGAAATGTTGAGGTTTGGACAACGGTGTCAGTGGATAAGTACCAGTTGCATCAAGACTGGTACCCAAAATGATGATGAGGGCATGAAGAACCTGCAGGTGGCGGCTATGGCAGGGCATGAGGAAGCCTCCTACCTTGTCGGCTTGCTAGGGCTGTTGAACCCTAGCGAGGGCAATGAGAATGCCATGGAGTTTTTGTGCCATCTCAGCAAAACGAAGAAACTGAACATGCAAGCTTTCAGGGATTCAATAAGCTTGCGACTGGGTCGGTATACAATGTCTGGTACCAAAACTCCTCCTCTGCTTGAAAATTTTACTACAGACAAAGCTTTTTTTCAAGACTGCATTGACTGTGAGGGTAATCGGGAGTGGTATCAGTTCGGGGACTGCAGTGCCGAAGACTGGGGCAACGTAGATGCTTGGAACTGCTGTGAGCCCTGCAAATGGAAGAGGGAGCTGTTCTGCATCCAGCGCGAACTCTACTTGATGATTGCGTTTGATTAT
>Pyrusco0g010250.1
ATGAAGAAAGGACGCATCACCTCTTCCTCCATGCAATCTATTTTGGATGACGTTCTTCTCAAAATTCTCATCATCCTTGCTTTCCGTTCGTTAAGGGGCCTATTTTCGACGAATATGGTCTTGAAAAAGTTCAACGAAATAGTCGAAGGTCCTTACATCTACCAACACATGAATATTACAAACTTTGAGACTGTCAACCCGTTTAAATCAAGGAGCACGTCTTACACAGTCTCAAAGTTCATCAATCGCTGCATCCAGTGTGGCAACCTCCAGACCCTCTACATGGTGGGGAAGCTTTCTTCCGAGACAACAAGGAAGAAGCCA
>Pyrusco0g022610.1
ATGAAGAAAGGCACAACGACCCCAACTTTGATACAATCTTTTCTAGACGAACCTCTTCTGGAAATACTCACCACGGTTGATTCCCGCTCTTTTTGTTTTCTATATTTAGCAAAAATGATGTGCAAGCACATTCAAAGATTTGAAAGGGTCAACCCGCTAACTTCATGGAGGAGGCATGAAAAAGTGTACAAGTTCATGAACGGTGCAGGGAGTGCACCAATCCCAAGGCCCTGTACGCACGAGGGATGCGATAGTACTTCCAATCGATACAATAATTCCAAACTTGGAATTGATTATTTGAAGACAGCAATCTCCAAGGATCATCAAGAATCGATGTACATCTATAGTGCAATCTTGGTGTGCCAAGGGGTT
>Pyrusco10g020180.1
ATGACTTTTGGGTTGCATGATAGGTGGTGTATTTATTCATGCTTGTCCAAGCATAAACCACCTCAGTTGCAGAACGATGAAGAAAGGCAAACTATGAAGAAAGGCAGAGTGATGAAGAAAGGCACAACGACCCCAACTTTTATACAATCTCTTCTAAACGAACTTCTTCTGGGAATACTCACAAGGTTGGTTCCTGCTCCTTACATTCCTTATATTCAGAAAAATTGGTGTACAAGAAGTTTAACCAACTCGTCCAACATGACCTGCATCTTCGAACACATCAGCATTCGAAGATTTGAAAGGGTCGACCCGTTGACTTCACAGAGGAGACATGAAGAAGTGTACAAGTTCTTGGAATGGTGCATAGAGTGGAACAATCCCGAGGCCTTGTACACACAAGGGATGCAATGGTACTTCCAATACAATAATTCTGAACTTGGAATTGATTATCTGAAGACGGTGATCTCTAAGGGTCATCAAGCATCAATGTACGTCTACGGTGCACTTGCTATGCAAGGGAGGATGAAAAAGAAAGAGGCCTCAGCCTTATGCATTCTT
>Pyrusco10g020190.1
ATGATGAACAAAGGCTGCACCATCTCTTGCTCAATGCAATCTGTTTTTGACGACCTTTTTCTCAAAATTCTCATCATCATAGTTTTGAAAAAGTTCAAAGAAATAGCCGAAGGCCCTCACATTTACAAACACATCAATATTATAGACTTTGAGACCGTTAACCCCCTTAAATCATGTGGTGCGTCTTACAAAATCTCAAACTTCATCAATCTCTGCATCCAGTGCCGCAACCTCGAGGCCTTCTACATGGTGGAGATGCAATACTTCTTCCGAGACAACAGGACGAAGCCAGAATTTAGTGGCTTAAATGTGCAATCTTTGAGGGCCATCAAG
>Pyrusco13g003610.1
ATGGCCTCTCACGATATCAATGAAGAAATACGAAACGCCTCATCGTCCATACAGTCTTCCAAACGAGCTTTTTGTCGAAGACTCACGAAGGTTGCTGTGCGCTCTTTCGATGATGTTTACTCGGCCAAGTTAAGTTGCAAGAATTTCAACAAAAGCGCTCAGGACAATCAAATATTGGAGGAGGTCAACATCAGCAAGATCTCGCTGGTTTCTTGGCGCGAAAGGAAAAAACTCTCCCGATTACTGGAACACTGCAGGGATCGCGGCAATGTCAGGGACTTGTATAGGCAAGGGATGTGCGACCTCTTCACAGGAAAGAGAATAGAACTCGAAATCGAGTCTCTAAAGAGAACGGCCTCAAAGGGTCACGTAGAAGCAACCTACGCGTACAGCACGATCTTGGTGCATTATGGGGTCGATTTCAGGCAGAAAGGCCTCAAGCTTCTGCACTCGCTCAACCGCCACAAATCGAAAGGGTTGAGCGAACCAGAATCCAGAGAGGAAATGTTCCGTAATTAT
>Pyrusco13g012960.1
ATGATGAAGAAAGGCCACACCACCACTTTTTTTTTTTTTTTTATGCAATCTATTTTTGACGACGTTCTCAAAATTCTCATCATCGTTGCTTCCCATTCGTTAAGGGACCTCTTTTCGGCAAAGATGGTCTCGAAGAAGTTAAAGGAAATAGCTAATAACCCTCACATCTACCAACATATCAATATTACAGACTTTGAGACATCTCAAACTTCATCAATCGCTGCATCTAGTGCCGCAACCCCGAGGCCCTCTACATGGTGGGGATGCAATACTTCTTCTAAGACAACAAGGATGAAGCCGAAATTTAGCATATTAAGAGTG
>Pyrusco14g008940.1
ATGATGAAGAAAAGGCACACCACCTCCTTCTCCATGCAATCTGTTTTGGATGACGTTCTCAAAATTCTCATCATCGTTGCTTCCCACTTGTTAAAGAACCTCTTTTTGACGAAGATGGTCTCGATGAAGTTCAACGAAATTGTTGAAAACCCTTACATCTACCAACACATCAATATTACAGACTTTGAGAACATCAACCCGCTTGCGTGTCTCACAAAGTCTCAAAGTTCATCAATCGCTACATCCAGTGTGGCAACCTCGAGGCCCTTTACATGGTGGGGGTGTGATACTTCTTCCGAGACAACAAGGAAAAAGCCAAAATTGAGCGTCTCAAGAGTGTGGTCTCAGAGGGCCATCAAG
>Pyrusco14g008950.1
ATGCAATGGTACTTCCGATACAATAATTCTGTACTCGGAATTGAGTATCTGAAGATGACGATCTCCAAGGGCCATCAAGCATCAGCGTACGTCTATGGTGTGATCTTGGTGTTCCACGAGGGGATGAAAAAGAAAAAGGCCTCAACCCTTTGCATTCTCTCAATCGTCAGAAATTGCACAGTGCTACCATCAAAGCATGCAACGACTGTGGAACTGTACAAGGTCCATTTACAGTCCGACCCCATTGGGATTACTAGTGCCATGACCAATTTAGTAGCTGCAATTCGTGCAGGTGGCATCCAGAAG
>Pyrusco15g004720.1
ATGAAGAAAGCCAAAACTACCTCAATGCCCATACAATCTCTTCCCGACGAACTTCTCCAAAAACTGATGAAGGTTGCTTCCCGGTACCTCTTTTTAGCAAAGATGGTGTGCAAGAAGTTCAACCAAATCGTCGAAGATGACCACATATTCGAACATGTCAACATTAGGGAATTTGAAGGCTTCAACCCCCTTACTTCATGGACCAATAAGGAAGATTGCGGTAATTCCTACGCCTTGTACATGCTAGGGATGACATACTTCTTCCAAGACAATAAGAAAGAAGTCAGAATTGAGGCTACGAAGATGGCGATCTCAAAGGATCATGAAGTAGCAACATACGTCTACGGTTTCATCTTGTTGTCATCTTGGTGCTTACGT
>Pyrusco16g023170.1
ATGAAGAAAGATAAAACTATGAAGAAAGGCAAAGCAATGAAGAAAGGCACAACGACCCCAACTTTCATACAATCTCTTCGAGACGAGCTTCTTCTAGAACTACTCACCAAGGTTACTGCCTGCTCCTTTCATTCCCTATATTCAGCAAAAATGGTGTGCAAGAAGTTCAACCAACTAGCCCAACATGACCACATATTTGAACACATCAGCATTCAGAGATTTGAAAGGGTCGACCTGCTAACTTCACGAAGGAGACATGAAGAAATGTACAAGTTCTTGGAACGGTGCAGGGAGTTTAACAATCTCGAGGCCCTGTACACCCAAAGGATGCGATGGTACTTCAAATACAATAATTTTGAACTCAGAATTGAGTCTTTGAAGACGAAGATCTCCAAGGGTTGTCAAGCATCCACGTACGTCTATAGTGCAATCTTGGTGTGC
>Pyrusco1g000310.1
ATGATGAAGAAATGGTGCACCATCTCTTCCTCCATGCAATTTGTTTTTGACGACATTCTTCTCAAAATTCTCATCATCGTTTCTTCTTGCTCGTTAAAAGACCTCTTTTTAGCAAATATGGTCTCGAAGAAGTTCAAGGAAATAGCCGAAGAGCCTCGCATCTATCAACACATCAATATTACAGACTTTGAGACCTCTCAAACTTCATCAATCGCTACATCTAGTGCCGCAACCTCGAGACCCTCTACGTGTTGGGGATGCAATACTTCTTCTGAGACAATAAGGAAGAAGCCGGAATTGAGTGGCTTAAGAGTGCAATCTCCGAAGACCATCAAG
>Pyrusco1g000320.1
ATGAAGAAAGGCACAATGACCCTAACTTTCATACAATCTCTTCTGGATGAGCTTCTTCTGGAAATACTCACCAAGGTTGCTTCCTGTTCCTTCTATTCCCTATATTTGGCAAAAATGGTGTGCAAGAAGTTAAACCAACTCGCCCAACATGACCGCATCTTAGAACACATCAGCATTCGGAGATTTGAAAGGGTCGACCCTAGGAGACATGAAGAAGTGTACAAGTTCTTGGAACGGTGCAAGGAGTGCACCAATCCTGAGGCCCTATACACCCAAGGGATGCGATTGTACTTTCGA
>Pyrusco2g003360.1
ATGAAGAAAGCTAGAATCACCTCATCGCCCATACAGTCTCTTCCGGATGAACTTCTTGTCCAAAAACTGACAAAGATGGTGTGCAATGAGTTCAACCAAATCGGTCAAGACGACCACATATTCGAACACATCAACATTAGGGAATTTGAAGATGTCTCCAACTTCTTGAAACGTTACATGGACTGTGGCAATTCCGAGGCCCTGTACATGCTAGGGATGACATACTTCTTCCAAGACAATAAGAAAGAAGCCGAAATTGAGGCCTTGAAGATGGCAATCTCAAAGGATCATGAAGTAGCAACGTATGTGCATGGTGTCATCTTGGTGTGCTTAGGGGGATGGGGGAAT
>Pyrusco4g011410.1
ATGAAGCAAGCCAAAACCACCTCAACGCCCACACAATCTCTTCTCCACGAACTTCTTGTCCAAAAACTGACGAAGGTTGTTTCCCGGTCTTTAAAATACCTGTTTTTAGCAAAGATGGTGTGCAAGAAGTTCAACCAAATTAGCCAAGATAACCGCATATTCGAACACATCAACATTAGGGAATTTGAAGGCTTTAACCCCTTTACTTCATGGAGCAATAATGAAGATGTCTCCACGTTCTTGAAACGTTGCATGGAGTGCGGCAATTCCAACGCCCTGTACATGCTAGGGATGGATACGTCTTTCAAAACAGTAACAGGAAGCCGGAAT
>Pyrusco5g008180.1
ATGAAGAAAGGCTCAATGACCCCAACTTTCATACAATCTCTTCAGGATGAGCTTGTTTTGGAAATATTCACTAAGGTTGCTTCCTACTTCTTTCGTTCCCTATATTTTGCAAAAATGGTGTGCAATAAGTTCAACCAATTCGCCCAACATGACAGCGTCTTCAAACACATCAGAATTCAGAGATTTGAAAGGGTTGACCTGCTAACTTCACGGAGCAAAGATGAAGAAGTGTACAAGTTCTTGGAACGGTGCAGGGAAATTGAGTCTCTGAAGACGGCAATCTCCAAAGGTCATCAAGCATCAACGTACGTCTATGATGCAATCTTGGTGTGCCAGGAGGAGAAGAAAAAGAGAAAGGCCTCAGGCTTCAGCATTCTCTCAACCATTAGAAATTGG
>Pyrbe_026011
ATGGTTCGGTCTTTTGTTTCAGGCATCGTCAACGGCGCCTCTCACGGGATCAAGAAGAAGAAGAAGAAGAAACCTCGCAACGCCTCCTCGTCCATTCAATCTCTTCCGAACGAGGTTCTGGTTCAAGTACTCGCGAAGGTCGCTTCGCGCTCCTTCGATGATCTTTATTCAGCCATGTTAAGCTGCAAGAATTTCAACGAAAGTGCCCAAGATGATCACATATTCGAGCACGTCGACATTAGCAAGTTCCCGCTGGTTTCCTGGCGCGCAAGTGAAAAACACACGAGGTTTCTGAAGCGGTGCAGGGATCTCGGCAATGCGGAGGCCTTGTACAGGCAAGGGATGCGCGACCTCTTCACAAGCAAGAGGATAGAGCCTGCGGGGGTCGAGTCTCTGAAGAGGGCAGCCTCAAAGGGTCACGTAGAAGCAACATACGTGTACGGAGCGATCTTGGTGTGTTACGGGGGCGATTCAAGGCAGAAAGGACTCGAGCTTCTGTACTCACTCAACCGCCACAAATCGAGAGGGTTAAGCGTGACAGAATGCCGAGAGAGGATTAAGGAATTGATTTGGAACACAATGTGGGTGAATAGGGAAGTAATAGGTAGAATTGTAGAAGCACACGATGAGAACACTGCCATGAAAGCATGCAACGACTGTGGAGATCCACAAGGTCCGTACACAATCGAACAAGGATGGGATTTCGATGACCATGATAAATTCAGTAGTTGCAATTCATGCAGATGGCATCAGGAATCAAAAGAAGCCCAATTCAAGAACACCAAAACATCGGCAACTACTTGCGACCAGCAGCAC
>Pyrbe_026845
ATGATGAAGAAAGGACACACCACCTCTTCCTCCATGCAATCTGTTTTGGATGACGTTCTTCTCAAAATTCTCATCATCTTTGCTTTCCGTTCGTTAAAGGGCCTATTTTCGACGAATATGGTCTTGAAAAAGTTCAACGAAATAGCCGAAGGTCCTTACATCTACCAACACATGAATATTACAAACTTTGAGACTGTCAACCCGTTTAAATCAAGGAGCACGTCTGACAGAGTCTCAAAGCTCATCAATTGCTGCATCCAGTGTGGCAACCTCCAGACCCTCTACATGGTGGGGATGCTTTCTTCCTTGACAACAAGGAAGAAGCCAGAATTGAACATCTTAAAAGTA
>Pyrbe_027684
ATGAAGAAAGGCACAACGACCCCAACTTTCATACAATCTCTTCGAGATGAGCTTCTTCTGGAACTACTCACCAAGGTTACTTCCTGCTCATTTCGTTCCCTATATTCAGCAAAAATGGTGTGCAAGAAGTTCAACCAACTAGCCCAACATGACCGTATATTTGAACACATCAGCATTCGGAGATTTGAAAGGGTCGACCTGCTGACTTCACGAATGAGACATGAAGAAGTGTACAAGTTCTTGGATCGGTGCAGGGAGTTTAACAATCTCGAGGCCCTATACACCCAAAGGATGCGATGGTACTTCAGATACAATAATTTTGAACTCAGAATTGAGTCTTTGAAGACGAAGATCTCCAAGGGTCATCAAGCATCAACGTACGTCTATAGTGCAATCTTGGTGTGC
>Pyrbe_030067
ATGATGAAGAAAGGGAACACCTCCTCTTCCTCCATGCAGTCTGTTTTGGACAACGTTCTTCTTAGAATTCTTATCATCATTGTTTCTCGCTCGTTAAGGGACCTCATTTCGGCAAAGATGGTCTTTAAGAAGTTCAACGAAATAGCCGAAGATCCTTGCATCTACCAACACATCAACATTACAACTTTGAGACCGTCAACCTGCTTAGATCATGGGGGTGTGTCTGACAAAGTCTTAAACTTCATCAATTGCTGCATCAAATGCCGCAACCCCGAGGCCCTTTACATGGTAGGATGCAATACTTCTTCCGAGATAACAAGGAAAAAGCCAAAATTGAGTAGCTTGAGTGCGATCTCCAAGGGCCATCAAGTAGCAACATACGTGTATGGTGCAATCTTGGTGTGCCACAGGTGTGATTCCAAGCACGAAGGGCTCAAACTTCTCTATTATCTTAATCGTCACAACTCGGGACGGTTAAGTGTAATGGAATGCCGAGACAGGTTTCGCCTGTGTTTGTCGGGTTTTTGGGTGCATAGGGAAGTAAAGGCC
>Pyrbe_036328
ATGCCTCCCTTCGACACAGATAACAATGACGAAAATGAGTCAATATATCGGCAGATGTCACTGGTAGATGTTCCGGACTTCCCTCAGGTTGATTTTTATGGAAACAGATACCAGGACCTCGTGGACCGTTGCCGGGAGCACGGGAACGAAGAGGCTTTGTTCCGACATGGAATGGATCACTACTTTGGTAGAGGAAGTACCAGCAGCGCGCTGGGACGAGAATGGCTGATGCGCGCAGCTAACGGCGGGCATCCATGTGCATCCCTTGCATATGGCTCGATTTTGGTGATGTCCGGGGGAGACGAGGTCCCAACAGGTCTAAACATCATGTCTAATGCAGTTAATCCATCGAATTTACAGGAATGTAGGGACAGAATGGCTGAATATGTTGGAGGCATGCCATATGTGAGTAAGGAGATGGTTTTCAGCACCATCTTGCCGTACTGTGAGCAAAAACTACATTGTAGTGCATGTGGAGCTGATTTAGAAAATGACTGGACTGTTGGAATGATGGAAGCCACCATGATTGGGCAAAAGCAAATCGAGTGGAATGGGGAATGCAAAGCCTGTGATATGCATTGGGAGGTGTTCATATTTGGTATGCTTTTCTGTAGCCGATGGATGGAT
>Pyrbe_036977
ATGATCACATATTCGAACATATCAAAATTAGGAAATTTGAAAGCTTCAACTCACTTAGTACATGGAATAGATATGCTAGGGATGAAATACTTCTTCCAAGACAATAAGACAAAAGCCGGAATTGAGTTTCTGAAGATGGCAATATCAAAGGGTCATGAAGTAGCAACGTATGTGTATGGTGTGATCTTGGTGTGCTACACGCGAGGGAGGGATTCAAAGCATGAAACCCTCAAGCCTCTGTATTCTCTTAACTGTCACAAATCGGGACGGTTGGGTGTAATGGAATGTAGAGATGGTTCAGTGGTGTTTTTCGGCTCTTTGGGTGGA
>Pyrbe_037072
ATGATTGCATATTCTAACACATCAACATTAGGGAATTTGAAAGCTTCAACCCACTTAGTACATGGAGCAGATATGCTAAGGATGAGATACTTCTTTCAGGACAATGAGAAAAAAAGTGGAATTGAGTTTCTGAAGATGGCGATCTCAAAGGATCATGAAGTAGCAACGTATGTTTATGGTGTGATCTTGGTGTACTACATGCGAGGGGGGGATTCAAAGCATGAAAGCCTCAAGCTTCTGTGTTCTCTCAACCATCACAAATCGGGATGGTTGAGTGTAATGGAATGTAGAGATGGTTCATTGGTGTTTTTCGGCTCTTTGGGTGGA
>Pyrbe_041159
ATGGAACCTCCTTCACTTCAGAAGTCGCCGAAGGCAAATCCTACATCATCGTTTAGCTTTATGGACTTGAAGATGCCATTGAAAAGTATAGATCAGAATTTCAAGGAAATAGCCGAAGACCCTCGCATCTACCAACACATCAATATTACAGACTTAAAGACCATCAACCCGCTTGGATCATGGGTGCGTCTAACAAAGTCTCAACCTTCATCAATCGCTATGGTAGGGATGCAATATTTCTACCGAGACAATAAGAAAGAAGCCGGAATTCAGCAGTTTAAGAATGCAATCTCAGAGGGCCATCAAGTATCAATGTACGTGTATGGTGCGATATTGGTGTGCCAAGGG
>Pyrbe_048218
ATGGTGATCTCCATTGGTCGTCAAGCATCAATGTACATTTATGGTGTGATCTTGGTGTGCCACCAGAGGGGTGAAAAAGAGAAAGGCTTCAAGCTTCTGCATTCTCTCAACCAACATAAATTGGTGACCGTAATAGAGTGTGGAGAAAGAGTTCAACGGTCTTTTTTGTCAATTTGGATGGACAGGGAAGTTAGAGGTAAAATAATAAAACTTCACGATGACAATGCTGCCATGAAAGCATGCAACGACTGTGGAAGTGCACAGGTCCTCTCACACTACGATCCCATTGGGATTACTGGTGCCATGACAAATTCAGTAGCTACAATTTATGCAGATGGTGCCAGGAAG
>Pyrbe_048857
ATGGTGTGCATGAAGTTCAACCAACTCGCCCAACATGACCGCATCTTCAAACACATCAGCATTCGAAGATCTGAAAAGGTCAACCCGCTGACTTCACAGATAAGACATGAAGAAGAGTACAAGTTCTTGGAACGGTGCACGGAGTGCAACAATCCTAAGGCCCTATACACCCAAGGGATGCGCTGGTACTTCCGATACTATAATTCCGAACTCGGAATTGAGCCTTTGAAGACGGCGATCTCCAAGGGTCATCAAGCATCATCATACGTCTACGATGCAATATTGGTGTGCCGGGGGGGGATGAAAAAGATAGAGACCTTAGCCTTCTACATTCTCTCAAGCGTCAGAAATTGTTTGGATAAACAGCATTGTGGAAGCACCCGGCGAGCATCTTTAGTTTGGATAAACAGCACTGCTGCCGCAGAATCAGCCGACCGAGGAGTACCTTCAGTTTGGATAAACAGCACTGCGTCGAGGTCGACCGATTATCTATCTAAGTCTCGGCCGAGAAGGGTTTTCGAGCCCTTGTTGGTAGAGGTCATCTTACTAAGCCTTTCCGGCGTAGTAGGGTGTTACGAATTGCATTGCCTGGCGCATTGGACGCCGAGTGGTTTTATGATTGGATACTTGCAAGTAAGCTTCAGGGTTCGGCATTCCGACGGCCGAACTACATTTACCATTAAGACATATATCACATTCGAGTACCTGTGCCCATACAGTTTGGTCTCGATTCGGCGTGTTTATACTCTTACGAATATAATCTCAGTGACCGAATCAGGCTCCGACGACTTG
>Pyrbe_058835
ATGAAGAAAGCTAGAACCACCTCATCGCCCATACAATCTCTTCCGGACGAACTTCTTGTCCAAAAACTAACGAAAGTTGCTTCCTCGTCTTTTAATGACCTATTTTTAGCAAAGATGATGTGCAAGAAGTTCAACCAAATCGGCGAAGATGACCGCCTATTCGAACACATCAACATTAGGAAATTTGAAGACTTCAACCTGCTTAGTTTATGGAGCAATAATGAAGATGTCTCCAAATTCTTGAAATGCTGCACAAACTGCAACAATTCCAACGCCCCGTACATGTTAGGGATGACA
>Pyrpy_N_01g0124.1
ATGGAACCTCCGCCACTTCTGGGGTCGCCGAAGGAAAATCCAACACGTCATCGTTTAGCTCTAAAGGCCGCACCACCTATTCCTTTAAGCAATCTGTTTTTTGATGACGTTCTTCTCAAAATTCTCATCATCGTTGCTTCCCGCTCGTTAAGGGACCTCTTTTTGACAAAGATAGTATCAAAGAAGTTCAAGGAAATAGCCGAAGACTGTCATATCTACCAACACATCAATATTACAAACTTTGAGACCGTCAACCAACTTAGACCATGGGGCACATCTAACAAAGTCTTAACCTTCATCAATCAGTGCAATCTCAAAGGAGTAGCAACTTATGTGTACGGTACGATCTTGGTGTGCCACAGGTGGGATTACAAGCACAAAGGGTTTAAACTTTTATGTTCTCTCAACCGTCACAACTTGGGATGGTTGAGTGTAATGGAATGCCGAGAGAGGTTTCAGTTGTTTTTGTTGGGTTTTTGGGTGCATAGTGTAAGGGCCCGAATCCTCAAACTACACCACGACAACTGTGCTATCAAACCTTGCAGTGATTGTGGAAGTCCA
>Pyrpy_N_03g1652.1
ATGCCTCCCTTCGACACAGATAACAATGACGAAAATGAGTCAATATATCGGCAGATGTCACTGGTAGATGTTCCGGACTTCCCTCAGGTTGATTTTTATGGAAACAGATACCAGGACCTCGTGGACCGTTGCCGGGAGCACGGGAACGAAGAGGCTTTGTTCCGACATGGAATGGATCACTACTTTGGTAGAGGAAGTACCAGCAGCGCGCTGGGACGAGAATGGCTGATGCGCGCAGCTAACGGCGGGCATCCATGTGCATCCCTTGCATATGGCTCGATTTTGGTGATGTCCGGGGGAGACGAGGTCCCAACAGGTCTAAACATCATGTCTAATGCAGTTAATCCATCGAATTTACAGGAATGTAGGGACAGAATGGCTGAATATGTTGGAGGCATGCCATATGTGAGTAAGGAGATGGTTTTCAGCACCATCTTGCCGTACTGTGAGCAAAAACTACATTGTAGTGCATGTGGAGCTGATTTAGAAAATGACTGGACTGTTGGAATGATGGAAGCCACCATGATTGGGCAAAAGCAAATCGAGTGGAATGGGGAATGCAAAGCCTGTGATATGCATTGGGAGGTGTTCATATTTGGTATGCTTTTCTGTAGCCGATGGATGGAC
>Pyrpy_N_03g2359.1
ATGATTGCATATTCTAACACATCAACATTAGGGAATTTGAAAGCTTCAACCCACTTAGTACATGGAGCAGATATGCTAAGGATGAGATACTTCTTTCAGGACAATGAGAAAAAAAGTGGAATTGAGTTTCTGAAGATGGCGATCTCAAAGGATCATGAAGTAGCAACGTATGTTTATGGTGTGATCTTGGTGTACTACATGCGAGGGGGGGATTCAAAGCATGAAAGCCTCAAGCTTCTGTGTTCTCTCAACCATCACAAATCGGGATGGTTGAGTGTAATGGAATGTAGAGATGGTTCATTGGTGTTTTTCGGCTCTTTGGGTGGA
>Pyrpy_N_05g0634.1
ATGGTGTGCAATAAGTTCAACCAATTCGCCCAACATGACAGCGTCTTCAAACACATCAGAATTCAGAGATTTGAAAGGGTTGACCTGCTAACTTCACGGAGCAAAGATGAAGAAGTGTACAAGTTCTTGGAACGAATTGAGTCTCTGAAGACGGCAATCTCCAAAGGTCATCAAGCATCAACGTACGTCTATGATGCAATCTTGGTGTGCCAGGAGGAGAAGAAAAAGAGAAAGGCCTCAGGCTTCAGCATTCTCTCAACCATTAGAAATTGTGCTGCCCTTAGGATTACTGGTGCCATGAAAAATTCAATAGCTGCAATTCGTGTAGATGGCATCAGGAAC
>Pyrpy_N_07g1646.1
ATGGTGTGCATGAAGTTCAACCAACTCGCCCAACATGACCGCATCTTCGAACACATTAGCATTCAAAGATTTGAAAAGGTTGACCCGCTGACTTCACAGATGAGACATGAAAAAGAGTACAAGTTCTTGGAACGGTGCACAGAGTGCAACAATCCTAAGGCCCTATACACCCAAGGAATGCACTGGTACTTCCGATACTATAATTCCGAACTCGGAATTGAGCATTTGAAGAAGGTGATCTCCAAGGGTCATCAAGCATCAACGTACGTCTACGATGCAATCTTGGTGTGCCAGGGGGATGAAAAAGATAGAGGCCTTAGCCTTCTACATTCTCTTAAGCGTCAGAAATTGGTGAGCATAATGGAGTGTAGAGAAAGAGCTCGGCAGTTTTTTTGGTTAGTTCGGGTGGACAGAGAAGTTAGAGGTAGAATAATAAAACTTCACGAGGACAGTGCTGCAATCAAAGCATGTAGCGACTGTGGAAGTGCACAAGGTCATTTCATTCTGACCCTATTGGGATTTCAGGTGCCA
>Pyrpy_N_11g1629.1
ATGATGTGCAAGAAGTTAAACCAACTCGCCCAACATGATCACTTCTTCGAACACATCAGCATTCAGAGATTTGAAAAGTGCACAGAGTGCAACAATCTCGAGCCCCTGTACACCTATATGATGAGATGGTACTTCCATTACAATAATTCAGAACTCGGAATTGAGTCTCTGATGACGGCAATCTCCAAGGGTCATCAAGCATCAATGCACCATCAGAAATTGGTGAGCGTAATGGAGTGTAGAGAAAGAGCTTGGCGGACAGTGCTGCCGTTAAAGCATGCAGCAACTGTGGAAGTGCACAAGGTCCTTTCACAGTCCGACCCCATTGGGATTTCTAGTGCCATGACAAATTCAGTAGTTGCAATTCGTGTAGATGGCATTAGGAAA
>Pyrpy_N_11g1637.1
ATGGCGATCTCAAAGGGTCATGAAGTACCAAAGTACATGTACGGCCTCAAGCTTCTGCATTCTCTAAACCTTCACAAATCAAGACGTTTAAGAGTAATGGAATGTAGAGAGATGGTTCAGTGGTGTTTTTTGGTTCTTTGGGTGGATAGGAAAGTAAGAGCTGGAATCCTAAAAGTTCATGATGACAATGCTTCCATGAAAGTATGCAGCGATATTGGAAGTCCACAAGGTCCTTTCACACTTCGATCACGTTGGGATTTATTTGGCCATGAAAAATTTAGTAGTTGTTCCTGCAGATGGCATCAGGAA
>Pyrpy_N_11g1852.1
ATGAAGAAAGGCAGAGTGATGAAGAAAGGTACAACGACCCCAACTTTGATACAATCTTTTTTGGACAAACTTCTTCTGGAAATACTCACCACGGTTGATTCTCGCTCCTTTCGTTTTCTATATTTAGCAAAAATGATGTGCAAGGTCGACCCGCTGACTTCATGGAGGAGACATGAAAAAGTGTACAAGTTCATGAACGATGTAGGGAGTGCACCAATCCCAAGGCCTTATACGCACAAGGGATGCGATGATACTTCCAATCGATACAATAATTCCAAACCTGGAATTGATTATTTGAAGACAGCAATCTCTAAGGATCATCAAGAATCGATGTACGTCTATAGTGCAATCTTGAAATTGGTAAGTGTAATGGAGTGTAGAGAAAGAGCTCAGTGGTTTTTTTTGTCAATTCGAGTGGATAGGGAAGTTAAAGGTAGAATAATAAAACTTCACGAGGATAGGGTTGTTGTCAAAGCATGCAGTGACTGTGGAAGTGCACAAGGTCCTTTCACAGTC
>Pyrpy_N_12g0322.1
ATGATGAAGAAAGGGCGCACCATTTCTCCCTTCAAATGTTCTTCTCAAAATTCTCATCATCGTTGCTTCCCACTCATTAAGGGACCTCTTTTCGATGAAGATGGTCTTGAAAAAGGTGTGTCTGACAAAGTCTCATTCTTCATCAATTGCTACATCCAGTGCGGCAACCTTGTGGCCCTTTATATGCTTAAAAGTGCGACCTCAGAGGGTCATCAAGTAGCAATTTACGTGTATGGTGCGATCTTGGTGTGCCACGGGTGGGATTCCAAGCACGAAGTGCTCAAACCTCTCTATTCTCTCAACCATCACAACTTAAGACGGTTGAGTGTAATGGAATACCGAGAAAGGTTTTGCTTGTGTTTGTCGAATTTTTGGGTGAATAGGAAAGTAAGTGCTCGAATCCTAAAATTTCACGACGACAATGTTGCCATTAAACTTTGTGGCGACTATGGAAGTCCACAAGGTCCAGTCACACTC
>Pyrpy_N_12g0349.1
ATGCAATCTATTTTTGATGATGTTCTTCTCAAAATTCTCATCATCGTTGCTGCCTTCTCATTAAGGATCCTATTTTTAACGAAGATGACCTCAAAGAAGTTTAAGGAAATAGCCGAAGACCCTCTCATTTACCAACACATCAATATTACAAACCTTGAGACCGTCAACCCGCTTAAATCATGGGGCACATCTAACAAAGTCTCAAACTTCATCCATCGCTGCATCCAATGCTGCAACAAATGGCGAAGCCAGGAATTCTTGGGAGGAGGGGCGAAATTTAAAAAATTTAGGGTCTCGAAAAAATGTGAACATTCATTCGAGGTC
>Pyrpy_N_13g1676.1
ATGGCCTCTCACGATATCAATGAAGAAATACGAAACGCCTCATCGTCCATACAGTCTTCCAAACGAGCTTTTTGTCGAAGACTCACGAAGGTTGCTGTGCGCTCTTTCGATGATGTTTACTCGGCCAAGTTAAGTTGCAAGAATTTCAACAAAAGCGCTCAGGACAATCAAATATTGGAGGAGGTCAACATCAGCAAGATCTCGCTGGTTTCTTGGCGCGAAAGGAAAAAACTCTCCCGATTACTGGAACACTGCAGGGATCGCGGCAATGTCAGGGACTTGTATAGGCAAGGGATGTGCGACCTCTTCACAGGAAAGAGAATAGAACTCGAAATCGAGTCTCTAAAGAGAACGGCCTCAAAGGGTCACGTAGAAGCAACCTACGCGTACAGCACGATCTTGGTGCATTATGGGGTCGATTTCAGGCAGAAAGGCCTCAAGCTTCTGCACTCGCTCAACCGCCACAAATCGAAAGGGTTGAGCGAAACAGAATCCAGAGAGGAAATGTTCCGTAATTAT
>Pyrpy_N_13g2555.1
ATGAAAGGTGGTGTATTTATTCATGCTTGTCTAAGCACAAACCACCTCATCCAGTTGCAGAACAACGAAGAAAGGCAGAGTGATGAAGAAAGGCACAATGACCCCAATTTCATACAATCTCTTCTAGACGAGCTTCTTATAGAAATACTCACCAAGGTTGCTTCCCGCTCCTTTCGTTCCCTATATTCAACAAAAATGGTGTGCAAGAAGTACAACCAACTTGCCCACCATGACCGCATCTTCGAACACATAAGCATTCAGAGACTTGAAAGGGTCGACCCGCTAACTTCATGGAGGAGACATGAAGAAGTGTACAAGTTCTTGGAACGGATTAGAGACCTTCATATTAAAGTACGGCAAGGCCTTGTACACCCAAGGGATGCGATATGGTACTTCCGATACAACAACTCTGAACTCGGAATTGAGTCTCTGAAGACGGCGATCTCCCAGGGTCATCAAGCATCAACATACATCTATGGTGCAATCTTAGTGTGCCAAGGGGGGATGAAAAAGAGAGAGGCCTCGGCCTTCTACATTCTTTCAACCAAAGAGCTCGGTGGTTTTTTTTGGTCAATTCGGGTGGACGGGGAAGTTAGTAGAATAATAAAATTTTACGAAGACAATGCTACCTTCAAATCATGCAGCGACTGTGGAAGTGCACAAGGTCCTTTCATAGTCCAATCCCATTGGGATTTATGGCATCAAGAAATGAACATTTTTTGTGAAATGTTATATGGTTTTAATTGGGAC
>Pyrpy_N_14g0716.1
ATGTTCTTGAAAAGATGCAGGGATTTTGGCAATTCCGAGGTCTTGTATAGGCTAGCGATGCGATACTACTTCGAAGACAATATAATAGAATCCGAAATTGAGTCTCTAAAGATGGCGATCTCAAAGGGTCATGAAGTAGCAATGTACGTGTATGGTGTGATCTTGCATGCAACGAATGTGGAAGTCCACATGGTCCTTTCACGTTCTGATCACATCGGGATTTCGTTGACTATGACAAATTCAGTAGCTGTAATTCAAGCAAATGGCATCATGAAGTTGATTCCTGATTTCGGTAAGGTTGTTTACACTTTAAGCGAATCCTCAATCTTCGTGGACAATCTAAGGCGCATAGGATTTGTACTGAGCATCACATTCCAGGTGGGTGAACCTTTCCCTGGTCCACAGCTTGTGCATGAACTTAGTGTTATAGAGAAGGCTTTTGGTATGTTCACCATGGAACGTGGTGTTACCAAGATGTCAAAGTTTGGAAGTCCTAGTGATGAGGGCTCCCCTAGCTCTAGCTCTAGGTTTGAGCTTGCAATGTTGGAGTCTTCAAGGCCTTTGTTGGAGTCTTGTACCAAAGAAACGTTGGATGATTTTCGCAATTGTCAAACTTTAGCCAATATTGGTTCTTCCTTCTTCATGTCAGTGGGTGAGGGGGTTGTTTTTGACGCCATACCCATATTTCGCTCTGAGTTCACAACGGACCTTTTAGAGAAAAACTTGGTAGATAGCGAAAGACAGCTTGAAGCCCTAAGGCTGTTATGTAGTATCCCCTGTAGTGTAGGAATGCATTTGGTATATCATGAAGAGTTGCCCTCTGAACCGCCCAAGGGTTATGTCATGTTCTATACCCAAATATTATTAACCTTAGGGGTGAAATTGCCTTTGCACCCTTGGTTGCAACGGATGCTATCTTTCATTGGATATGCGCCTGGGCAACTCAATCCTGGTTTTTGGGATACCTTGATCGGGTTTTATATTATCTGGATGAAATGTGGGTTAGGTGAGCCTTCCTTTCATCAGTGGGGTTACTGCTATAAGATGCGCCCAGTGAAAGCATGCCCAGGGTATGCTGAGTGTGCATGTTGGAGTGAGAGAGAGCGTATTGTCTTTGGTAAGAAAAAGGCGTACTGCACTTGGAAAAATCATTGGTGCTTTATTTATAATGATTGGGAGCATGTTAGGGGTGTTACGCCTGAGCGACGTGTTCTTACTCACTTCCAGACTGTAGTAACTCGAGGCAACATCAAATTGTTCGGACGGGAATTGGCTGATGTAGAGAAGGTGTTAAAGGTGCCTAAGGAAGATAGACATTTGGGCAAGCTACAACCTTTGTTTCAAAAGTACAGTTTCCAAACCCTAGTGTCGGAGTGCCAGAGACGAGCAATGGAGAAAGTGAGCAAGAAAGGGGGGACTAGCACCAAGAAAGGGAAAGCACCCATGTTAGGAGGTCTTCAAGATCACTGCCCAAAGAGAGCTGAAGCTGAGGCTATCGGGTGTGCTGCTGCCATAGTTGTAGGGGAGGAGAGACGACTGTTACCTTATTTTCCTACCATCGATCCCATGTTTCCTCTAACCATGAAGTCCACTGACCAAGAAGGTGACCCTAGCTCCAGCCGTAAGAGGAAGTATAAGGAAGAGGTTGACAACATCCATTGGAAGGATTTGAAGGTTGCCATGCAGCCAAGTAGTTTTAGGTATGTCAATAATTGCTTGGCAGGATGTCGATCCACTGTTGACGAGTTTGGCAAGCCGTTAGATGAGAATGAATCAGATCGTGACTGGATCATCTTGTCATGTAAGTCA
>Pyrpy_N_15g2779.1
ATGAAGAAAGCCAGAACCACCTCTTCACCCATACAATCTCTTCCGGATGAATTTCTTGTCCAAAAATTGACGAAGAGCAATAATGAAGATGTCTCCAAGTTCTTGAAACGTTGCACGAACTGCGACAATTCAGATGCCCTGTACATGTTGGGGATGACATACTTCTTCCAAGATAATAAGGAAAAAGCCGGAATTGAGGCCCTGAAGATGGCAATCTCAAAGGGTCATGAAGAGGATTCGAAGCATGAAGGCCTCAAGCTTCTGTATTCTCTCAACCGTCACAAATCAGGATGGTTGAGCGTAATGGAATGCAGAGAGATGGTTCAACGGTGTTTGTTGGGTCTTTGTGTGGATAGGGAAGTAGTAGCTGAAATTCTAAAATTTTACAATGATAATGCTGCCATGAAAGCATGCAGCAACTGTGGAAGTCTACAGGGTTCTTTCACAGTCCGATCGCAT
>Pyrpy_N_16g1127.1
ATGGTTCGGTCTTTTGTTTCAGGCATCGTCAACGGCGCCTCTCACGGGATCAAGAAGAAGAAGAAGAAGAAACCTCGCAACGCCTCCTCGTCCATTCAATCTCTTCCGAACGAGGTTCTGGTCCAAGTACTCGCGAAGGTCGCTTCGCGCTCCTTCGATGATCTTTATTCGGCCATGTTAAGCTGCAAGAATTTCAACGAAAGTGCCCAAGATGATCACATATTCGAGCACGTCGACATTAGCAAGTTCCCGCTGGTTTCCTGGCGCGCAAGTGAAAAACACACGAGGTTTCTGAAGCGGTGCAGGGATCTCGGCAATGCGGAGGCCTTGTACAGGCAAGGGATGCGCGACCTCTTCACAAGCAAGAGGATAGAGCCTGCGGGGGTCGAGTCTCTGAAGAGGGCAGCCTCAAAGGGTCACGTAGAAGCAACATACGTGTACGGAGCGATCTTGGTGTGTTACGGGGGCGATTCAAGGCAGAAAGGACTCGAGCTTCTGTACTCACTCAACCGCCACAAATCGAGAGGGTTAAGCGTGACAGAATGCCGAGAGAGGATTAAGGAATTGATTTGGAACACAATGTGGGTGAATAGGGAAGTAATAGGTAGAATTGTAGAAGCACACGATGAGAACACTGCCATGAAAGCATGCAACGACTGTGGAGATCCACAAGGTCCGTACACAATCGAACAAGGATGGGATTTCGATGACCATGATAAATTCACTAGTTGCAATTCATGCAGATGGCATCAGGAAGTAAATATATTTTGTGATATATTATGTCGCAGTCGTACAAAT
>Pyrpy_N_16g1425.1
ATGCTTGTCCAAGCAGAAACCACCTCATCTAGTTGCAAAACGATGAAGAAAGGCAGAATTATGAAGAAAGGCAGAGCAATGAAGAAAGGCACAACAACCTCAACTTTCATAAAATCTTTTTCGAACAAGTTTCTTATGGAAATACTCACCACCAAGGTTACTTCTTGCTTCTTTCGTTCCTTATATTCAGCAAACATGGTGTGTAAGAAGTTCAACCAACTCACCGAACATGACCGCATCTTCAAACACATCAGCATTCAGAGATTTGAAAGGGTCAACTCACTAACTTCACAGAGGACACATAAAGAAGTGTACAAGTTTTTGGAACGGTGCAGGGAGTGCAACAATCCTAAGGCCCTGTACACACAAGGGATGCGATGGTACTTCCGATACGATAATTCTGAACTCGGAATTGAGTCTCTGAAGACGACGATCTCCAAAGGTCATCAAGCATCAACATACATATACAGTGCAATCTTGGTGTGGCCACCGGGGGGTGAAAAAGAGAGAGGCCTCAACCTTCTACATTCTCTCAGAAATTGGGTGGATAGGGAAGTTAGAAGTAGAATAATAAAACTTCATGAGGACAATGTTGCCGCCAAAGCATGCAGCGATTGTGGAAGTGCACAAGGTCCTTTCACAGTC
>Pyrpy_N_16g1426.1
ATGACGAAGAAAGGCCGCACCACCTCTTCCTCTACGCAATCTATTTTTGACAATGTTCTTCTCAAAATTCTCATCATTGTTGCTTCCCGCTCATTAAGGGACCTCTTTTCGGCGAAGATGGTATCGAAGAAGTTTAAGGAAATAGCTGATGACCCTCACATCTACCAACACATCAATATTATAGACTTTGAGACTGTCAACCCACTTAGATCATGGTGCACATCTGACAAATTCTCAAACTTCATCAATCGTTGCATCCAGTGCCGCAACCCTGAGGCCCTCTACATGGTGGGGATACGATACTTCTTCCGAGACAATAAGGAAGAAGCTAGAATTCAGCGGCTTAAGAGTGCAATTTCGGAGGGCCACCAAGTAACAATGTACGTGTACGGTGTAATCTTGGTGTGCCATGGGTGGGATTCCAAGCATGAAGGGCTCAAACTTCTCTATTCTCTTAATTGTCACAACTCGGGA
>Pyrpy_N_16g1628.1
ATGATGAAGAAAGGCCGCACCACCTCTTCCTTTATGCAATATGTTTTTGACGATGTTCTTCTAAAAATTCTTATCATCATTGCTTCCCGCTCGTTAAGGGACCTCTTTTCGGCGAAGATGGTCTTAAAGAAGTTCAAGGAAGTAGCCGAAGACCCTCGCATCTACCAACACATCAATATTACATACTTTGAAACTGTCCACCCGCTTGGATCATGGGGCACGTTTAACAAAGTTTCAACCTTCATCAATCACTGCATCCAGTGCCACAACCCTGAGGCCATTTACATGATGGGATACGATATTTCTTCTGAGACGACAAGGAAGAAGCCAGAATTTAGCAGCTTAAGATGGAATTCGAAGCACGAATGGCTCAAACTTCTCTATTCTCTCAAACACCATAACTTGAGACAGTTGAGTGTAATGGAATGCCGAGATAGGTTTCAGCTGTGTTTGTCGGGTCTTTGGGTGCCTAAGGAAGTAAGGGTCCGAATCCTAAAATTGCACCACAACAACCTTACCATTAAACCTTGCAGTGACTGTGGAAGTTCACAGGGTCCGGTCACACTT
>Pyrpy_N_16g2143.1
ATGGAATGCCAAGAGAGGTTTCACCTGTGTTTGTCCGGTTTATGGGTGCATAAGCAAGTAATGACCCGAATCTTAAAACTTCACCACGACAATGTTGGCATCAAACCATGCAGCGATTGTGGAAGTCCAGAGGTCCGTTCATGCTCCGAATGCATTGGAATGCATCTGACCATGAAAAATTCACTACCTATAATGCATGTGGTGTATTTATTCATACTTCTCCAAGCACTAACCACCTCATCTAGTTACAAAATGATGAAGAAAGATAAAACTATGAAGAAAGGCAAAGCAATGAAGAAAGGCACAACGACCCCAACTTTCATACAATCTCTTCGAGACGAGCTTCTTCTAGAACTACTCACCAAGGTTACTGCCTGCTCCTTTCATTCCCTATATTCAGCAAAAATGGTGTGCAAGAAGTTCAACCAACTAGCCCAACATGACCACATATTTGAACACATCAGCATTCAGAGATTTGAAAGGGTCGACCTGCTGACTTCACGAAGGAGACATGAAGAAATGTACAAGTTCTTGGAACGGTGCAGGGAGTTTAACAATCTCGAGGCCCTGTACACCCAAAAGATGCGATGGTATTTCAAATACAATAATTTTGAACTCAGAATTGAGTCTTTGAAGACGAAGATCTCCAAGGGTTGTCAAGCATCCACGTACGTCTATAGTGCAATCTTGGTGTGC
>Pyrpy_N_16g2144.1
ATGATGATGAAAGGGCGCACCACCTCTTCCTCCATGCAATTTGTTTTTTACGACGTTTTTCCCAAAATTCTCATCATCGTTGCTTCTCGCTCGTTAAAGGAGCTCTTTTCGGCGAAGATGGTCTCGAAAAAGTTCAAGGAAATTGCCAAAGACCCTTTCTCAAACTTCATCAATCACTGCGTCCAGTGCCGTAACCTCAAGGCTCTCTACATGGTAGGAATGCGATACTTCTTCCGAGACAACAAAGAAGAAGCTGGAATTGAACAGCTTAAGAGTGCGTTCTCTTATGGCCATCAAGTAGCAATGTACGTGTATAGTGCGATCTTAGTGTGCCCCGTG
>Pyrpy_N_17g1910.1
ATGGACTGTGGCAATTCCGAGGCCCTGTACATGCTAGGGATGACATACTTCTTCCAAGACAATAAGAAAGAAGCCGAAATTGAGGCCTTGAAGATGGCAATCTCAAAGGATCATGAAGTAGCAACGGGGATGGGGGAATTAAAGCATGAAGGCCTCAAGCTTCTGTATTTTCTCAATCGTCACAAATCAGGACGGTTGAGTGTAATGGAATGTAGAAAGATGGATCCTTTCACGGTCCGATCGCAATGGGATTTCTTTGACTCTGAAAAATTCAGTAGTGTAATTCCTGCAGATGTCATCAGGAAG
>Rosch_v2.0_Chr4g0422141
ATGGCGTCTCTCTCGACGACAAGGGATGAGGTTTTTTCTTCTTTGGCAAAGATAAGGAAGAAGGTTAGAAAGCGTAGGTCAACAAAGAAAGGTCATAACGTTTCGGCCATGAAGTCACTTCCCAACGATCTTTTGTTGGAAGTGATTGCTAAGGTTGCTACGAATTCTTTCGATGATCTTTGCCGCATTAGGCAAACTTGCAAGGAGTTTAACGAGGCGGGGCAAGAGGACTATATTTTTCAACATGTATCGATCGAAAAGCTTCCACTCTTTCCTTTGAGAAAAAGGAAACGATTTTCTGAATTAATGAGACGTTGCCAAAAGTGTGGCAATGCAGAGGCTCTGTATAGACAAGGAGTGCTTGATCTTTTTAGCTTGAGGAATCGATATGAATTCGAATCGGGATTCGAGTGTTTGGAGAAAGCTACAGCAAAAGGTCACATAGAAGCAACGTATCTTTATGGGGTATTCTTAACTTGTGTAGGAGGTGAGGCGAAGCAACAAGGTCTACAATCCTTGTGTAGTCTCAATGGTAAAGATTTAAGTGAATCAAGAGAAAGGTTTATGACTTTCATTCAAAGTATGTGGGTGAATAATGTCCTAGTACGTAAAATACTTGCCTACAATGATCGTGTTAAAGCATGCAGCCAATGCGGAAATTTGCAGAATAATTTCGTAACCAAACGAGGCTGGGACGATGTTTACGACGAAGGTGATAACTTAAATGGGTGTGGTTCATGCAAGATGAATCGAGAAGTAAATATTTTTTGTGATAGATTACGTAGCTCTACATATGTCAATTCATTG
>Rubch_LG04.1714
ATGGCGTCTCTCTCAAGAGTAAGGAAGAATGTTACAAAGCATAGATCAAGAAAAGGTGTTCATCACGTCTCGGCCATGACGTCTCTTCCCAACGATCTGTTGTTGGAAGTAATCGCTAAGGTCGCTTCGAAATCTTTCGATGATCTTTGCCGCATCAGGCAAAGCTGCAAGGAGTTTAACAAGGCGGGTCAAGATGACTACGTATTTCAATACGTATCAATGGACAAGTTTCCACTCGTTCCTTTTAGAAAAAGGAAACAACTTTCTGATTTTTTGAGACGTTGCCAAAAATGTGGCAATGCAGAGGCTCTATATAGACAAGGGGTTCTAGACCTTTTCAGTTTGAGGAGGCAATTTGAACCAGGATTCGAGTGTTTGAAGATAGCTGCATCAAAAGGTCATATAGAAGCAAAGTACTTTTATGGGGTATTTTTAGCTTGTGTAGGAGGTGAGGCAAAGCAGCAAGGTCTGCAATCTATGTCTACTCTTAATGGTAGAGATTTAAGAGAATCAAGAGAGAGGATTATGACTTGCATTCGAAGCATGTGGGTTAACAATGTCATAGTACGGACAATGCTTGCTTACAATGCTCGTGCTAAAAGGTGCAGCCAATGCGGGAATTTACAAGATAATTTTGTAGTGAAGCGAGGTTGGGAAGATCTTTACGACGAAGGCGACGACTTAAACGGGTGTGATTCGTGCAAGATGAATCGGGAAGTAAATATCTTTTGTGATAGGTTACGTTCCTGCACATTTGTGAATCTAGTGGATATA
>Ruboc_04_G06440
ATGGCGTCTCTCTCAAGAGTAAGGAAGAATGTTACAAAGCATAGATCAAGAAAAGGTGTTCATCACGTCTCGGCCATGACGTCTCTTCCCAACGATCTGTTGTTGGAAGTAATCGCTAAGGTCGCTTCGACTTCTTTCGATGATCTTTGCCGCATCAGGCAAAGTTGCAAGGAGTTTAACAAGGCGGGTCAAGACGACTACGTATTTCAATACGTATCAATGGACAAGTTTCCACTCATTCCTTTTAGAAAAAGGAAAAAACTTTCTGATTTTTTGAGACGTTGCCAAAAATGTGGCAATGCAGAGGCTCTATATAGACAAGGGGTGCTCGACCTTTTCAGTTTGAGGAAGCAATTTGAATCAGGATTCGAGTGTTTGAAGAAAGCCGCATCAAAAGGTCATATAGAAGCAAAGTATGTTTATGGGGTATTTTTAGCTTGTGTAGGAGGTGAGGCAAAGCAGCAAGGTCTGCAATTTTTGTCTACTCTTAATGGTAGAGATTTAAGGGAATCAAGAGAGAGGACTATGACTTGCATTCGAAGCATGTGGGTTAACAATGTCATAGTACGGACGATGCTTGCTTACAATGCTCGTGCTAAAAGATGCAGCCAATGCGAGAATTTACAAGAAAATTTTGTAGTGAAGCGAGGGTGGGAAGATCTTTACGAAGAAGATGACAACTTAAACGGG
