# Supplementary material for: Transcriptomics of long‐term, low oxygen storage coupled with ethylene signaling interference suggests neofunctionalization of hypoxia response pathways in apple ( Malus domestica )
Source: Plant Direct. 2024 Dec 20;8(12):e70025. doi: 10.1002/pld3.70025 (PMC11660084; doi:10.1002/pld3.70025)
Supplement: Supplementary file 2 — Data S2: Homologs of all 606 hypoxia response genes identified in this study across 42 representative species of land plants). [file PLD3-8-e70025-s004.gz › 01-integratedGeneFamilies_dir/6682.faa]

>gnl_Ambtr_v1.0_evm_27.model.AmTr_v1.0_scaffold00133.48
MESVPLWQIGSLVGILCWIWVSRLTNLTILLRSLTQPGVTRHVNAETPFILKIQGFQCPTLDVFFSALSCIVSVPFYTAFLPFLFWSGHSKLARQMTLLMAFCDYVGNALKDLISAPRPSSPPVRRVTATKDEKGNAQEYGLPSSHALNTVCLFGLLFSYTLSSHAGNPGLKLLALIMVCVLDGLIGLGRIYLGMHSPIDVLGGVVLGSAILAAWLSVHELIDTFIVSGQNVTSFWASLAFLLLFAYPTPELPTPSFEYHTAFNGVALGVVGGIQQTYLQFHHEDVPRILSEQLSIMVFIGRIMVGIPIILIVKFCSKALAKWLLPIICNALGIPIRSSCYIPALKKPVQYKTKCENKMFRYLQNTFFFSPEDSYDVDTGIRFLQYAGLAWSVVDLVPSIFSHLRL
>gnl_Aquco_v3.1_Aqcoe2G052500.1
MESIPMWQFVSLSTIFSWIFFSSFFNFTQKFRSLIQPWVIRRVIKDTPFILKIQSFHHGFFDNLFSTMSCVVSVPFYTAFLPFLFWSGHGKLARQMTLLMAFCDYLGNCIKDVVSAPRPSSPPLRRVTATKDEKENALEYGLPSSHTLNTVCLSGYMLHYVLNYTQHTDSASLLAGFSVVCLFVGLIALGRIYLGMHSVVDVFAGLVIGLVILAFWLTVHEILDNFVVSGQNVTSFWVTLSFILLFAYPTPELPTPSFEFHTAFDGVALGIVAGVQQTYHQFHHEGVPRIFSPTLSFQVFMGRVLVGIPTILLVKFCSKALAKWILPVLSNTLSVPIKSSCYIPTLNESLEDKKSNGSKQSGYIQKFLFFSSQDSFDVDTGIRFFQYAGLAWSVVDLVPSLFSYLGL
>gnl_Arath_TAIR10_AT3G58490.1
MKKILERSMEGSGTWQGLVLVGIVTWICASSYLKFTHKFRSLLQPWVARQVVGGVPLILRIQKCQNGVLDAFFSGLSCVVSVPFYTAFLPLLFWSGHGRLARQMTLLIAFCDYLGNCIKDVVSAPRPSCPPVRRITATKDEEDNAMEYGLPSSHTLNTVCLSGYLLHYVLSSLEYESVSIQYYGFALACLLVALIAFGRVYLGMHSVVDIVSGLAIGVLILGLWLTVNEKLDDFITSKQNVSSFWTALSFLLLFAYPTPEHPTPSYEYHTAFNGVTLGIVTGVQQTYSQFHHEAAPRIFSPELPISSYLGRVMVGIPTILLVKFCSKSLAKWTLPMVSNALGIPIRSSMYIPKLKGYASGKKTDEPKNSVGYLQKLCEFLSHDSFDIDTGIRFFQYAGLAWSVVDLVPSLFSYVNL
>gnl_Betvu_v1.2_Bv3_068630_cnax.t1
MEKILLAWQAATLSGIVAWIVMSSILDVTRKIRFLIQPWVIHHVKTGIPLILQIQKSQHKVLDALFSGVSCIVSVPFYTGFLPLLFWSGHGKLARQMTLLMAFCDYIGNCIKDVISAPRPSCPPVRRLTATKDEEENAQEYGLPSSHTLNTVCLSGYLLSYILSYNPRSDGPEVFVGFAMICLLIGLIALGRIYLGMHSLIDIIGGLALGLIILAFWLTVHEYVDTFVTAGKNVTTFWAALSFLLFFAYPTPELPTPSFEFHTAFNGVAFGIVAGVQQTYHQFHHEDVPRIFTPELATPTFIGRIAVGIPTILLVKFCSKALAKWILPVALNTMGIPIRSTTYLPALNGSATGKQSGYLQKIFFSSRGDSFDVDSGIRFIQYAGLAWAVVDLVPTLFSQLNL
>gnl_Carpa_v0.4_evm.model.supercontig_85.30
MESTAAWQGVTLCGIVSWILISSYFNLTQKLRSVLQPLITHHVVTGTHLILKIQKYQHSIWDAVFSGLSCIVSVPFYTAFLPLLFWTGHGKLARQMTLLTAFCDYLGNCLKDVISAPRPSCPPVRRVTATKDEEENAMEYGLPSSHTLNTVCLSGYLLHYVLSYSQNESISRAVAGIIFVCVLVGLIGLGRIYLGMHSFVDIIGGLALGLMILASWLTVHNYVDNFIISGKNVTSFWAILSFMLLFAYPTPELPTPSFEYHTAFNGVALGIVSGIQLTYHQFHHEAVPRIFTPQLTIPAFLGRVLVGIPTILIVKFCSKSLAKWILPIVANTLGIPIKSSGYIPMLKEPVTGKRSNEIKQSNYLQNLFVYCNQDSFDVDTGIRFVQYAGLAWSVVDLVPSLFSHLSL
>gnl_Elagu_v2.0_p5_sc00027.V1.gene565
MEVEWLMEVNRGGNQVSGIQQTYFHFHHERVPHIFSQELPILIFLGRMLVGIPTILVVKFCSKAIAKWLLPVMCNTLGIPIVSSCYVPALRGSDSSKSKSHDKQMGFLQKVTSLFPQKAYDVDTGIRFLQYAGLAWSVVDLVPSLFSHLNL
>gnl_Elagu_v2.0_p5_sc00027.V1.gene566
MDAGISFWQAMTLSSILGWVLASSVFDLTRRVRALTQPWVTRRVIVDTPLILGLQDMISAPRPSCPPVRRVTATKDEKENAMEYGLPSSHALNTLAALGTSNSGFVGAVKEGAAKGGEQ
>gnl_Elagu_v2.0_p5_sc00136.V1.gene156
MEGGMPFWQTLILSSILGWVLASSAFDLTRRERALTQPWVTRRVIVDTPSILRLQRIQHRFLDNMFSVLSCVVSVPFYTGFLPLLFWSGHSKLARQMTLLMAFCDYIGNSIKDMVSAPRPSSPPVRRVTATKDEKENAMEYGLPSSHALNTVCLSGEKVSGIQQTYFHFHHDGVPHIFSPQLPLLVFLGRMLVGIPTILVVKFCSKAIAKWLLPVMCNTLGIPIVSSCYVPALRGSDSGKSKSDGKQLGYLQRVTSFFPRKAYDVDTGIRFLQYAGLAWSVVDLVPSLFSHLNL
>gnl_Eucgr_v2.0_Eucgr.K01870.1
MESIALWQAGTLCGIVCWILVSSYCNVTPALRSLLQPWVAHHVDVGVPLILQIQRFRHRALDALFSGLSCVVSVPFYTAFLPVLFWSGHGKLARQMTLLMAFCDYMGNCVKDVVSAPRPSCPPVRRVTATKDEEENAMEYGLPSSHTLNTVCLSGYLLHYVLSYIQSRDALIAFAGFAVVCLLVGLVGLGRIYLGMHSLIDIIGGLIMGLVILAFWLTVHDYVDSFIVSGQNVTYFWTTLSFLLLFAYPTPELPTPSFEFHTAFNGVALGIIAGVQQTYSQFHHEAVPRIFTPQLSLAALLGRVLVGIPTILLVKFCSKALAKWTLPMVSNMLSIPIRSTSYIPALNGSVTLKKSDEIKQSGYLQKLFFYGHQQSFDVDTGIRFLQYAGLAWSVVDLVPSLFSYLGL
>gnl_Manes_v6.1_Manes.08G040500.1
MESLALWQGVTLTGILSWILISSYLKVTDKVRSLFQPWVTHHVIIGTPLIIKIQKYQHGFFDALFSGLSCVVSVPFYTAFLPLLFWSGHGKLARQMTLLMAFCDYTGNCIKDVVSAPRPKCPPVRRITATKDEEDNALEYGLPSSHTLNTVCLSGYLLHYVLSYTQNQDVYVEFAGFTIVCLLVGFIGLGRIYLGMHSLIDIIGGLSVGLAILAFWLAVHDYVDRFIVSEQNVVTFWAALSFLLLFAYPTPEFPTPSFEYHTAFDGVAFGIVAGIQQTYHQFHHEDVPRVFTHLSVLAFLGRILVGIPTILIVKFCSKALAKWVIPVISNALSIPIKSTSYIPMLNGSASGKKPDEIKQSSYIQKLLFFFTHQDSFDVDTGIRFLQYAGLAWSVVDLVPSLFSHLRL
>gnl_Manes_v6.1_Manes.09G040000.1
MGSITLWQGVTLTGIASWIVISSYFNVTHKIRYLVQPWVTHHVITDTALILQIQKYRHGFFDALFSGLSCVVSVPFYTASLPLLFWSGHVKLARQMTLLMAFCDYTGNCIKDVISAPRPKCPPVRRITATKDEEENALEYGLPSSHTLNTVCLSGYLLHYVLSYTQNQDIYAEFIGFAIVCLLVGFIGLGRVYLGMHSLIDVICGLFMGLAILAFWLTVHEDIDEFIVSGKNVTTFGASLSLLFLFAYPTPEFPTPSFEYHTAFDGVAFGIVAGIQQTYHQFHHEAVPRIFMQLSLPAIFYRALVGIPTILIVKFCSKTLAKWVLPVISNTLGIPIKSTTYIPMLNGSVGKKSDEIRQSSYIKKFFFFSHQHSFDVDTGIRFLKYAGLAWSVVDLVPSLFSHLNL
>gnl_Medtr_Mt4.0v1_Medtr7g107270.1
MENSSLWQGAILGGILFWLLSSSYLNLTLKLRSFLQPFVTHYVQSGTPILLQIQSYRAGYLDAIFSGLSCVVSVPFYTAFIPMLFWSGHGQLARQMTLLMAFCDYIGNCIKDVVSAPRPASPPVRRVTATKDEEENALEYGLPSSHTLNTVCLSGYLLHYVLTHTQIQGAYITYFGVSLACLFVALVGLGRIYLGMHSLIDVVAGLFIGLGILGLWLTVDECIDSFVISGQNVTTFWAAFSFLLLFAYPTPELPTPSFEFHTAFNGVALGIVSGVQQTYHQFHHNTVPRLFSSELTVLVFTGRVLLGIPTILIVKFCSKTLAKWTIPVVANTLGVPIKSTTYIPTLNGAKTGEKSKAFDVDTGIRFLQYAGLAWSVVDLVPSIFSYTNL
>gnl_Mimgu_v2.0_Migut.J01871.1
MESIIGWQVIFLCGIGLWILISSFFNVTRNLRSLTQPWVSRRVISGIPIILKIQKYQHRYLDALFSGLSCIVSVPFYTAFLPLLFWTGHCKLARQMTLLMAFCDYIGNCIKDVVSAPRPSSPPVRRVTATKDEEENAMEYGLPSSHTLNTVCLSGYLLHYILAYNGSSDAFTQIFGFTMVCLVVGLTGFGRIYLGMHSLIDIIAGLAFGLGILAIWLFVSEDIDNFIVSGQNVVSFWSALGFLLLFAYPTPEFPTPSFEFHTAFDGVALGIVIGVHQTYHQFHHENVARVFSPQLTISALAGRLLLGIPTILIVKFCSKALAKWILPILANALGIPVRSTTYVPALNSIASDKKSDEIKQSGYIQKLLFSSEQTSFDVDSGIRLIQYAGLAWSVVDLVPSMFSHLAL
>gnl_Musac_v1_GSMUA_Achr4T28620_001
MNFMYFLHSYVWGVTYWQALILSSILGWVVASSLFGLTRRVRAMTQPWVTRRVLADTPSILRLQQRLHHWSLDNMFSVLSCVVSVPFYTGFLPILFWSGHGKLARQMTLLMAFCDYVGNSIKDLVSAPRPSSPPVRRVTATKDEKENAMEYGLPSSHCLNTVCLSGYLLHYVLIYYPQREGIAVAAMFGLVFLLVMLIGVGRVYLGMHSLIDVMAGVGFGLVILSFWLMVHGYVDEFIISGQNVTSFWASLSFLLFFAYPNPEFATPSFEYHTAFNGVAFGIVSGIQQTYTLFHHDNVPRVFSHQLPVAVFLGRILIGIPTILIVKFCSKAIAKWLLHILCNTLGIPIVSSCYVPTTLKGSDTKDKPENKQSVYLQKLMVIFPQKAYDVDTGIRFLQYAGLAWSVVDLVPLLFSYLDL
>gnl_Musac_v1_GSMUA_Achr2T12440_001
MEGGVSFWPALMLSSILGWVVASSLFDLTRRVRALTQPWVTRRVLADTPSILRVQRFHHGFLDNMFSVLSCGVSVPFYTGFLPILFWSGHSKLARQMTLLMAFCDYIGNSIKDVVSAPRPSCPPVRRVTATEDEKENAMEYGLPSSHCLNTVCLLGYMLHYVLAHYPQRDGIDIAIWFGLVFLFVMLIGVGRVYLGMHSLIDVVAGISFGLVIFAFWLMVHGYVDEFIISGQNVTYFWASLSLLLSFAYPNPELPTPSFEYHTAFNGVAFGIVTGIQQTYLHYHHDNVPRIFSPQLPVAVFLGRVLVGIPTILIVKFCSKAIAKWLLPIVCNTLGIPIVSSCYVPSLKGSDSKDNSDGKQSGYLQKLVTLFPQKAYDVDTGIRFLQYAGLAWSVVDLVPSLFSHLNL
>gnl_Musac_v1_GSMUA_Achr5T24700_001
MEGGVSFWQALTLSSILGWVVASSWFDLTKRIRSLAQPWVTRRVLADTPSILWLQASHSMRHGFLDCIFSVLSCFVSVPFYTGFLPVVYWSGHRKLARQMTLLMAFCDYIGNSIKDVVSAPRPSCPPVTRVMATNDEKGNAMEYGLPSSHCLNTVCLLGYMLHHFLTHGAKIDAIIPVAFLGLVCLLIISIGMGRMYLGMHSLTDVVAGIIFGLVILALWLMIHEYADDFITSGQNVASFWASLSFLLCFAYPTPEFSTPSFEYHTAFNGVAFGLVGGIHRHLHPQHGGNPSLFSGLPVVVFLGRLSVGIPTMLVVKFCSKAVAKWLHLATSCDVQHFGHPDNIVTLCPNAEGVPRQQEQI
>gnl_Nelnu_v1.0_NNU_008060-RA
MMERIPAWQVISLSGILIWVAISSFFNVTQKLRSLTQPWVTYHVLTGTPLILQVQNFQHSFFDALFSGLSCVVSVPFYTAFLPLLFWSGHCKLARQMTLLMAFCDYIGNCIKDLVSAPRPSCPPVRRLTATKDEKENAMEYGLPSSHTLNTVCLSGYLLHYILHYSQNRDGAVVLAALITAYLLVGLIGLGRIYLGMHSVVDVIAGLVIGLSILAFWIMVHEYVDSFIVSGQNVTSFWATLSFLLLFAYPTPEIPTPSFEFHTAFTGVALGIVSGVQQTYHQFHHEDIPRIFDQQLTLPNFVGRILVGIPTILLVKYCSKALAKWILPVASNTLGIPIRSSCYVPALTVSATEKKSDNSRQLRHFQKLLFLRQDAFDVDTGIRFLQYAGLAWSVVDLVPSIFLQLRL
>gnl_Orysa_v7.0_LOC_Os03g59070.1
MEAVAVAGGGAGLTRWQAAALSAVAGWVWAASSFDLTRRSRALVQPWVTRRVLAETPSIVRFQKVHHKLLDSFFSVLSCVVSVPFYTGFLPLLFWSGHSKLARQMTLLMAFCDYLGNSVKDAVSAPRPSSPPVRRVTATEDEKENAMEYGLPSSHALNTVCLMGYLLHYVLTYGSHDNVMVVTGLSLAFLLVMLVGIGRIYLGMHSLIDVIAGICFGVVILAFWLAVHNHVDAFVVSGQNVTTFWASLSLLLCFAYPKPEFPTPSFEYHTAFNGVAFGIVYGIQQTYFHFHNPDVPLIFSPQLPLIVFVGRVLVGIPTILVVKFCSKALSKWLLPVMCNTLGIPIVSTCYVPALKASEKCKVKSDAKQGGYLQKVFSLFPQKAYDVDTGIRFVQYASLAWSVVDLVPAIFTHLSL
>gnl_Phavu_v2.1_Phvul.001G200400.1
MEGEGAAVWQGAVLGGILFWLVSASYLDVTRKLRSFFQPWVSHHVDTQTPVILKIQSYGFGFLDALFSGLSCVVSVPFYTGFLPLLFWSGHGKLARQMTLLMAFCDYLGNCIKDVVSAPRPASPPVKRITATKDEEENALEYGLPSSHTLNTVCLSGYLLHYVLTHTQIQGAYVTYLGVSLAFMLVLLIGLGRIYLGMHSVVDVLAGLLIGFVVLAFWLTVHEHIDSFVISGQNVTSFWAVLSFLLVFAYPTPELPTPSFEFHTAFNGVALGIVAGVQQTYHQFHHANVPRLFSSELSMPVFAGRMVVGIPTILTVKFCSKAIAKWTIPMVANTLGIPIKSTSYIPTLNGSATVKKTDKLKQGYLQKLLSRHKAFDVDTGIRFLQYAGLAWSVVDLVPSLFSYMSL
>gnl_Phypa_v3.3_Pp3c2_26340V3.1
MRELEEGGCETMMDHFNAWTVKKHAVCVKFLIALIGITGHMAGLAHGALQSNGPSVSVVTLKILPTPWQFAVVGAIFILVIIARLSSCTEYLRGLVQPFVLRRVESGVPVILAIQEYRHWLLDNILGTIATVVSAPFYTVLLPMLFWHGQPKLGRQLTLLLATCIYVGNSFKDTVCAPRPPAPVCRIASIGSEKKGSEEYGLPSSHSINITCFSGYILYYLWGQKVEPDTIFMASIMFTTLVTLVIFGRLYLGMHSPIDIFVGCAIGASLLLVWFNVDCYLDTFIIGGEYVIPFWAAISILGLYAYPIPQSHTPSFEDHTAFSGVAFGIVAGVHRVFPHYHSALAASAVSLTVAHVFTRTALGIVTSIAVKEGSKLLATLVFPSICSALKLLLGFRFHSSYYMKSKRTVLDDVEASKDSTELQALNSNEILNDIESKGRCDEPQVPDRKEAVAGLGASMTWRALKFNPEYESMDVDTGIRFVQYAALAWSVADLVPHIFSLLNL
>gnl_Phypa_v3.3_Pp3c11_15430V3.1
MLLCFRVLVIHSRFHSKDTAGFELISGSCPPYFQKYRHPQLDYFVGVLATLVSTEFYSLVLPLLFWHGQTKLARQLTLLMATCIYVGNCVKDVVCAPRPPPPVHRVVSSGTEETSAEEYGLPSSHTINIICFAGYVLHYLNGQLVEPRAFATTAVLFTIVVLLVISGRLYLGMHSPIDVLAGCTIGTVLLLCWCCIDEYLDAYVTSGENVVTFWAAIAILALYAYPTPESPTPSFEYHTAFNGVAFGIVSGVRRTFSHYPSELASELPLAPAHIGLKTALGIVTIFAAKEGSKYLATIFLPFLCSLLETLFGFRFRSTSYVKSMRKGVEDGTKASVEKFGGATKTFCKIDDPMDVDTGIRSVQYATMGWAVVELVPCVFSLFAL
>gnl_Poptr_v3.0_Potri.006G196200.1
MESISLWQGLALCGIVSWIVLSSSLDVTRKLRTLVQPWVSHHVITGTPIILQIQKYQHGFLDALFSGLSCVVSVPFYTAFLPLLFWSGHGKLARQMTLLMSLCDYSGNCIKDVVSAPRPSCPPVRRITATKDEQENALEYGLPSSHTLNTVCLSGYLLHYVLSYTQNEDASLKFAGFAVVCLIVCLTGLGRIYLGMHSGIDIIAGLAVGFVILSFWLSVHDYVDSFVVSGQNVTTFWAALSLLLLFAYPTPELPTPSFEFHTAFDGVAFGIVAGVQQTYHQFHHESVPRIFTPQLPLSAFLGRMLVGIPTILIVKYCSKALAKWILPIVSNTLGIPIKSTSYIPMLKGSVTGKKMVELKQSGYIKKLPVFSSQGSFDVDTGIRFLQYSGLAWSVVDLVPSLFSYLRL
>gnl_Poptr_v3.0_Potri.016G062100.1
MESIALWQGLTLCGIVSWIFISSCLNVTQKLRNLVQPWVSHHVITGTPIILQIQKYQHGFLDALFSGLSCVVSVPFYTAFLPLLFWSGHGKLARQMTLLMAFCDYSGNCIKDVVSAPRPSCPPVKRMTATKDEEENALEYGLPSSHTLNTICLSGYLLHYVLSYTPNQDASLKFAGFAIFCLIVCLTGLGRIYLGMHSVIDIIAGLAIGFAILAFWLSVHDYVDSFIVSGQNVMTFWVVLSFLLLFAYPTPELPTPSFEFHAAFTGVAFGIVAGVQQTYHQFHHEAVPHIFTPQLTIPAFFGRVLVGLPTILVVKYCSKALAKWILPVVSNTLGIPIKSTSYIPKLNGSVTGKKSEKNKPTGYAMKLFFFSSQDTFDVDTGIRFLQYSGLAWSVVDLVPSLFSYLRL
>gnl_Prupe_v2.1_Prupe.7G084800.1
MESIAVWQGATLCGIVLWIIVASYLDVTRKLRSFLQPWVAQHVTTDTPLILQIQNYQHRFLDAFFAGLSCVVSVPFYTAFLPLLFWSGHGKLARQMTLLMAFCDYMGNCIKDVVSAPRPSCPPVRRITATKDEEDNALEYGLPSSHTLNTVCLSGYLLHYILSYTQNEDSHVKFAGFALVCLLVGLIGLGRIYLGMHSVVDIIGGLAIGLVILRFWLSVHEYVDNFIVLGQNVTYFWAALSFILLFAYPTPEFPTPSFEYHTAFNGVALGIVSGVQQTYHQFHHEAVPRVFTSQLTIPGFMGRMLVGIPTILIVKFCSKALAKWILPVLANTLGISIKSTTYIASLKGSSNGKKSDGLKQSGYVQKLFFFSSQDSFDVDTGIRFLQYAGLAWSVVDLVPSLFTHLSL
>gnl_Selmo_v1.0_405511
MEAVGVPVWQVITLVTILSWLRFSSFTNLTLRARSILQPLVTQRVLKGTETILHIQRSKNPFWDVVFAVASSVVSVEFYTAFLPLLFWCGQTRLARQMTILMAVCIYVGNCVKDVVSAPRPASPPVRRLTAIKCEEESAMEFGLPSSHTINTICLSLYLFNYFMNHQQFPSDSRVWWLVLGIICLVIVLVAYGRLYLGMHTPIDVYAGIPIGLCLLMFWCCVDDHIDQFVTEGENVLPFWTSMSFLVLFAYPRPEYKTPSFEFHTAFNGVVLGVVYGSHRFYSYGQTTALSISTLQDTLNLILRLAIGFPVVLAVKELSKELAKQLLPWVCRAFFVPIYSSSYVPPLQEKAKNSDKKSSPRDEETRNLWLRLLPVIDEDHLDVDTGIRLLQYAALGWSVAELAPSIFQYLGV
>gnl_Solly_v2.4_Solyc03g051970.2.1
MESIQVLSLCGIGTWVILSSIFNVTQKIRSLTQPWVSSYVVSTTPITLKIQKYHNKYLDAFFSALSCVVSVPFYTAFLPLLFWSGHCKLARQMTLLMALCDYIGNCIKDVVCAPRPSGPPVRRITATEDEKENALEYGLPSSHTLNTVCLSGFLLQYILSYTQNDDVITGLAGLAIVCLFIFFIAVGRIYLGMHSLIDIIAGLAFGLAILASWLSVHKYIDDFIVSGQNVASFWAVLCFLLLFAYPTPQFPTPSFEFHTAFNGVALGIVIGVHQTYHQFHHESVPRVFNPQLTLPAFLGRLIVGYPTILLVRFCSKALAKWMLPMLANALGIPVRSSSYVPSLSISASAKKSDEIKQAGYIQKLFFFSRQDSFEVDTGIRLFQYAGLAWSVVDLVPSLFFHLSL
>gnl_Sorbi_v3.1_Sobic.001G049300.1
MEAAAVVGLGTGAGAGLTRWQAAALAAVAGWVCAASFFDLTRRTRALVQPWVTRRVHAETAAILRLQRLLEHKLLDNFFSVLSCVVSVPFYTGFLPLLFWSGHGRLARQMTLLMAFCDYLGNSLKDMVSAPRPCSPPVRRVTATEDEKENAMEYGLPSSHALNTVCLMGYLLHYVLTYGEHGSVIVAAGLSLAFLLVMLVGIARIYLGMHSLTDVVAGIGFGIVILAFWLAVDDHVDAFIVSGKNVATFWAGLSLLMCFAYPKPEFPTPSFDYHTAFNGVAFGIVYGIQQTYFHFHTPDAPLIFSAQLPLPTFAGRILIGIPTILIVKFCSKALSKWLLPVMCSTLGIPIVSSCYVPALKVDSSGKNKQAAGYLQRLFSHFPQKAYDVDTGIRFVQYAGLAWSVVDLVPAIFSHLNL
>gnl_Spipo_v2_Spipo2G0062800
MESAGDGEGAFFGVPGWQGLALCAILGWILLSSASGLTRRIRTLVQPWVSRRVAAETPLVLAIQSVDRAFLDAFFSVLSCIVSVPFYTGFLPLLFWSEHGKLARQMTLLMAFCDYIGNSIKDLVSAPRPSSPPVRRITATKDEKENAMEYGLPSSHALNTVCLSGFLLHYMMANGLQEEASYSSIGISLVILLVALIGLGRIYLGMHSFIDVLAGIGIGIAILSFWIEVYGYVDDFVISGQNVTSFWAGLSLLLLIAYPTPEFPTPSFEYHTAFTGVAFGIVAGVQQSSPHLGHGDAPRLLPSELTPSILLGRLLLGLPIILVVKFCSKALAKWSLPVLCHALGVPIRSSCYVPGLKAPESSEKPGSRQSSSLHRVLALSPQESFDVDTGIRFLQYAGLAWSVVDLVPSLFVQLRM
>gnl_Stras_v2.0_SGA_v2.0_scaffold274T46503
MERWQLISLCVLALWIAISSIFNITQKIRSFAQPWVTNRVLSDTPSIIKIQKYQHRHLDSLFSGLSCVVSVPFYTAFLPLLFWTGHCKLARQMTLLMAFCDYIGNSVKDAVSAPRPKCPPVRRITATKDEEDNAMEYGLPSSHTLNTVCLSGYLLHYVLAYTESDVVSIKLLGFVVACLFVGLIGLGRVYLGMHSPIDIIGGLGLGLGILATWLSISEYIDKFVVSGQNVISFWATLSFLLLFAYPTPEFPTPSFEFHTAFNGVALGIVTGIHQTFHQFHHENVARVLSPQLTFPAFVGRLLLGIPTILFVKFCSKALAKWILPILAYTFGIPIRSTTYVPNLMVADKRSDKIKQSGYLQKIFFFSKQTSFDVDTGIRLLQYTGLAWSVVDLVPSMFTRLGL
>gnl_Theca_v1.1_Thecc1EG025008t1
MESIAAWQGVALCGIFSWIVISTYFNVTKKIRSLLQPRVAHRVVTGTSIILKIQKHQHKLWDGLFSVLSSIVSVPFYTAFLPLLFWSGHGKLARQMTLLMAFCDYMGNCIKDVVSAPRPSCPPVRRITATKDEEDNALEYGLPSSHTLNTVCLSGYLLYYVLSSAQSRDACVELAAVAFAGLLVGLIGVGRIYLGMHSLIDIIGGLAVGLVILAFWLTVHEYVDGFIVSGQNVTSFWAALSFLLLFAYPTPELPTPSFEYHTAFNGVAFGIVAGIQQTYHQFHHEAVPRIFTSQLTIPAFLGRMLVGIPTILIVKFCSKALAKWILPVVSNTLGIPIKSTSYIPMLNGSAIEKKSSEIKQSSYVQKMLFFSRQDLFDVDTGIRFLQYAGLAWSVVDLVPSLFSYLRL
>gnl_Vitvi_Genoscope.12X_GSVIVT01033434001
MPLQKEKEKEKLFYFCVSHCLLNSIFWWVSRGEEGMESIPMWQGVSICVIVSWIVISSTLNVTQKLRSFTQPWVSRHVLTGTPLILQIQKFQHGFLDALFSGLSCVVSVPFYTAFLPLLFWSGHVRLARQMTLLMAFCDYLGNCIKDSVSAPRPSCPPVRRVTATKDEKENAMEYGLPSSHTLNTVCLSGYLLHYVLSYAHNRDAVMILAGVSMVCLLVALIGTGRIYLGMHSLVDIIGGLAIGLAILAFWLTMHEYVDNFIVSGQNVTPFWAALSLVLLFAYPTPEFPTPSYEFHTAFNGVALGIVSGIQQTYHQFHHEDVSRIFTPQLSIPAFIGRMLIGIPTILLVKFCSKALAKWILPVVSNTLGIPIRSTIYVPSLKGSVSGKKSDESKQLGYIQKLLFFSHQDSFDVDTGIRFLQYAGLAWSVVDLVPSMFSQLNL
>FraveV4A2_1g29340.t1
MASYLNLTQKLRSLLQPCVAHHFITGTPLILQIQNYQHRFLDAFFSALSCVVSVPFYTAFLPLIFWSGHGKLARQMTLLMAFCDYLGNYVVSAPRPSCPPVRRITVTRDEEDNALEYGLPSSHTLNTVCLSG
>FraveV4A2_6g21550.t1
MESTAVWQGATLCGILTWILMASYLNLTPKLRSLLQPWVAHHVITGTPLILQIQNYQHRFLDAFFSALSCVVSVPFYTAFLPLLFWSGHGKLARQMTLLMAFCDYLGNCIKDVVSAPRPSCPPVRRITATRDEEDNALEYGLPSSHTLNTVCLSGYLLHYILSYAQNEDAYLKFGGLALVCLLVSLIGLGRIYLGMHSPVDIIGGLAVGLLILSFWLTVHEHVDSFVVSGQNVTTFWAALSFILLFAYPNPECPTPSFEYHTAFNGVALGIVSGVQQTYQQFHHEAVPRLFISELTVPCFMGRMLVGIPTILIVKFCSKALAKWILPVVANALSIPIKSSTYIPTLNGSSNGKKSDRLKQSGYLQKLYLFSGQDSFDVDTGIRFIQYAGLAWSVVDLVPSVFSLLSL
>Maldo_HF_05413
MKLFSSMEDFSAHIWRDALQQSWLTALSLSNGKLFDNSNTKRLMERMSEEEKRKFGFDVGSIDWKDYITNVHILGLKRHREERERREKVMESIAVWQGATLCGIVSWMIVASYLDVTRKLRSFLQPWVAHHVTAGTPLILQIQNYQHRSLDSFFSALSCVVSVPFYTAFLPLLFWSGHGKLARQITLLMAFCDYMGNCIKDVVSAPRPRCPPVRRITATKDEEDNALEYGLPSSHTLNTVCLSGFLLHYILSYTQIEDAHVKIAGFALVCLLVGFIGLGRIYLGMHSPIDVISGLAIGLVILWLWLSVYKYVDSFVVSEQNVTSFWAGLSLILLFAYPTPEFPTPSFEYHTAFNGVALGIVSGVQQTYHQFHHEAVPRVFTSQLTVPGFMGRMLVGIPSILIVKFCSKALAKWILPVLANTLGIPIRSTTYIASLKGSSDGLKQSGYVQKLFFFSGQESFDVDTGIRFLQYAGLAWSVVDLVPSLFSHLRL
>Malba_015362
MESIAVWQGATLCGIVSWMIVASYLDVTRKLRSFLQPWVAHHVTAGTPLILQIQNYQHRSLDSFFSALSCVVSVPFYTAFLPLLFWSGHGKLARQITLLMAFCDYMGNCIKDVVSAPRPRCPPVRRITATKDEEDNALEYGLPSSHTLNTVCLSGFLLHYILSYTQIEDAHVKIAGFTLVCLLVGFIGLGRIYLGMHSPIDVISGLAIGLVILWLWLSVYKYVDSFVVSEQNVTSFWAGLSLILLFAYPTPEFPTPSFEYHTAFNGVALGIVSGVQQTYHQFHHEAVPRVFTSQLTVLGFMGRMLVGIPSILIVKFCSKALAKWILPVLANTLGIPIRSTTYIASLKGSSDGLKQSGYVQKLFFFSGQESFDVDTGIRFLQYAGLAWSVVDLVPSLFSHLRL
>Malba_028849
MESIAVWQGATLCGIVSWMIVASYLDVTRKLRSLLQPWVAHHVTAGTPLILQIQNYQHRFLDAFFSALSCVVSVPFYTAFLPLLFWSGHGKLARQMTLLMAFCDYMGNCIKDVVSASRPRCPPVRRITATKDEEDNALEYGLPSSHTLNTICLSGFLLHYILSYSQNEDAHVKIAGLALVYLLVGFIGLGRIYLGMHSPIDIISGLAIGLVILWFWLSVHKYVDSFVVSGQNVTSFWAALSLILLFAYPTPEFPTPSFEYHTAFNGVAFGIVSGVQQTYHQFHHEAVPRVFTSQLTAPGFMGRMLVGIPTILIVKFCSKALAKWILPVLANTLGIPIRSTTYVASLKGSSDGKNSDGLKQSGYVQKLFIFSGQESFDVDTGIRFLQYAGLAWSVVDLVPSLFSHLRL
>Malsi_12g005210
MESIAVWQGATLCGIVSWMIVASYLDVTRRLRSFLQPWVAHHVTAGTPLILQIQNYQHRSLDSFFSALSCVVSVPFYTAFLPLLFWSGHGKLARQITLLMAFCDYMGNCIKDVVSAPRPRCPPVRRITATKDEEDNALEYGLPSSHTLNTVCLSGFLLHYILSYTQIEDAHVKIAGFALVCLLVGFIGLGRIYLGMHSPIDVISGLAIGLVILWLWLSVYKYVDSFVVSEQNVTSFWAGLSLILLFAYPTPEFPTPSFEYHTAFNGVALGIVSGVQQTYHQFHHEAVPRVFTSQLTVPGFMGRMLVGIPSILIVKFCSKALAKWILPVLANTLGIPIRSTTYIASLKGSSDGLKQSGYVQKLFFFSGQESFDVDTGIRFLQYAGLAWSVVDLVPSLFSHLRL
>Malsi_14g005970
MESIAVWQGATLCGIVSWVIVASYLDVTRKLRSLLQPWVAHHVTAGTPLILQIQNYRHRFLDAFFSALSCVVSVPFYTAFLPLLFWSGHGKLARQMTLLMAFCDYMGNCIKDVVSAPRPRCPPVRRITATKDEEDNALEYGLPSSHTLNTICLSGFLLHYILSYSQNEDAHVKIAGLALVCLLVGFIGLGRIYLGMHSPIDIISGLAIGLVILWFWLNVHKYVDSFVVSGQNVTSFWAALSLILLFAYPTPEFPTPSFEYHTAFNGVAFGIVSGVQQTYHQFHHEAVPRVFTSQLTAPGFMGRMLVGIPTILIVKFCSKALAKWILPVLANTLGIPIRSTTYIASLKGSSDGKKSDGLKQSGYVQKLFIFSSQESFDVDTGIRFLQYAGLAWSVVDLVPSLFSHLRL
>Malsy_12g005040
MESIAVWQGATLCGIVSWMIVASYLDVTRKLRSFLQPWVAHHVTAGTPLILQIQNYQHRSLDSFFSALSCVVSVPFYTAFLPLLFWDVVSAPRPCCPPVRRITATKDEEDNALEYGLPSSHALNTVCLSGFLLHYILSYSQNEDARVKIAGFALVCLLVGFIGLGRIYLGMHSPIDVISGLAIGLVILWLWLSVYKYVDSFVVSEQNVTSFWGGLSLILLFAYPTPEFPTPSFEYHTAFNGVALGIVSGVQQTYHQFHHEAVPRVFTSQLTVPGFTGRVLVGIPTILIVKFCSKALAKWILPVVANTLGIPIRSTTYIASLKGSGDGKKSDGLKQSGYVQKLFFFSGQESFDVDTGIRFLQYAGLAWSVVDLVPSLFAHLRL
>Malsy_14g004910
MESIAVWQGATLCGIVSWVIVASYLDVTRKLRSLLQPWVAHHVTAGTPLILQIQNYQHRFLDAFFSALSCVVSVPFYTAFLPLLFWSGHGKLARQMTLLMAFCDYMGNCIKDVVSAPRPRCPPVRRITATKDEEDNALEYGLPSSHTLNTICLSGLLLHYILSYSQNEDAHVKIAGLALVCLLVGFIGLGRIYLGMHSPIDIISGLAIGLVILWFWLSVHKYVDSFVVSGQNVTSFWAALSLILLFAYPTPEFPTPSFEYHTAFNGVAFGIVSGVQQTYHQFHHEAVPRVFTSQLTAPGFMGRMVVGIPTILIVKFCSKALAKWILPVLANTLGIPIRSTTYVASLKGSSDGKKSDGLKQSGYVQKLFIFSGQESFDVDTGIRFLQYAGLAWSVVDLVPSLFSHLRL
>Maldo_GDDH_12G1052800
MESIAVWQGATLCGIVSWMIVASYLDVTRKLRSFLQPWVAHHVTAGTPLILQIQNYQHRSLDSFFSALSCVVSVPFYTAFLPLLFWTGHGKLARQMTLLMAFCDYTGNCIKDVVSAPRPCCPPVRRITATKDEEDNALEYGLPSSHALNTVCLSGFLLHYILSYSQNEDARVKIAGFALVCLLVGFIGLGRIYLGMHSPIDVISGLAIGLVILWLWLSVYKYVDSFVVSEQNVTSFWGGLSLILLFAYPTPEFPTPSFEYHTAFNGVALGIVSGVQQTYHQFHHEAVPRVFTSQLTVPGFTGRVLVGIPTILIVKFCSKALAKWILPVVANTLGIPIRSTTYIASLKGSGDGKKSDGLKQSGYVQKLFFFSGQESFDVDTGIRFLQYAGLAWSVVDLVPSLFAHLRL
>Maldo_GDDH_14G1051200
MESIAVWQGATLCGIVSWVIVASYLDVTRKLRSLLQPWVAHHVTAGTPLILQIQNYQHRFLDAFFSALSCVVSVPFYTAFLPLLFWSGHGKLARQMTLLMAFCDYMGNCIKDVVSAPRPRCPPVRRITATKDEEDNALEYGLPSSHTLNTICLSGFLLHYILSYSQNEDAHVKIAGLALVCLLVGFIGLGRIYLGMHSPIDIISGLAIGLVILWFWLSVHKYVDSFVVSGQNVTSSWAALSLILLFAYPTPEFPTPSFEYHTAFNGVAFGIVSGVQQTYHQFHHEAVPRVFTSQLTAPGFMGRMLVGIPTILIVKFCSKALAKWILPVLANTLGIPIRSTTYVASLKGSSDGKKSDGLKQSGYVQKLFIFSSQESFDVDTGIRFLQYAGLAWSVVDLVPSLFSHLRL
>Maldo_Gala_12g005280
MESIAVWQGATLCGIVSWMIVASYLDVTRKLRSFLQPWVAHHVTAGTPLILQIQNYQHRSLDSFFSALSCVVSVPFYTAFLPLLFWTGHGKLARQMTLLMAFCDYTGNCIKDVVSAPRPCCPPVRRITATKDEEDNALEYGLPSSHALNTVCLSGFLLHYILSYSQNEDARVKIAGFALVCLLVGFIGLGRIYLGMHSPIDVISGLAIGLVILWLWLSVYKYVDSFVVSEQNVTSFWGGLSLILLFAYPTPEFPTPSFEYHTAFNGVALGIVSGVQQTYHQFHHEAVPRVFTSQLTVPGFTGRVLVGIPTILIVKFCSKALAKWILPVVANTLGIPIRSTTYIASLKGSGDGKKSDGLKQSGYVQKLFFFSGQESFDVDTGIRFLQYAGLAWSVVDLVPSLFAHLRL
>Maldo_Gala_14g004420
MESIAAWQGATLCGIVSWMIVASYLDVTRKLRSLLQPWVAHHVTAGAPLILQIQNYQHRFLDAFFSALSCVVSVPFYTAFLPLLFWSGHGKLARQMTLLMAFCDYMGNCIKDVVSAPRPRCPPVRRITATKDEEDNALEYGLPSSHTLNTICLSGFLLHYILSYSQNEDAHVKIAGLALVCLLVGFIGLGRIYLGMHSPIDIISGLAIGLVILWFWLSVHKYVDSFVVSGQNVTSFWAALSLILLFAYPTPEFPTPSFEYHTAFNGVAFGIVSGVQQTYHQFHHEAVPRVFTSQLTAPGFMGRMVVGIPTILIVKFCSKALAKWILPVLANTLGIPIRSTTYIASLKGSSDGKKSDGLKQSGYVQKLFIFSSQESFDVDTGIRFLQYAGLAWSVVDLVPSLFSHLRL
>Pyrco_DAP_Chr12v0.1_29795.1
MESIAVWQGATLCGIVSWVIVASYLDVTRKLRSFLQPWVAHHVTAGTPLILQIQNYQHRSLDSFFSALSCVVSVPFYTAFLPLLFWSGHGKLARQMTLLMAFCDYMGNCIKDVVSAPRPCCPPVRRITATKDEEDNALEYGLPSSHTLNTVCLSGFLLHYILSYTQNEDARVKIAGFALVCLLVGFIGLGRIYLGMHSAIDIISGLAIGLVILWFWLSVYKYVDSFVVSGQNVTSFWAGLSLILLFAYPTPEFPTPSFEYHTAFNGVALGIVSGVQQTYLQFHHEAVPRVFTSQLTAPGFMGRMLVGIPTILIVKFCSKALAKWILPVLANTLGIPIRSTTYIASLRGSDDGKKSDGLKQSGYVQKLFFFSGQESFDVDTGIRFLQYAGLAWSVVDLVPSLFSHLRL
>Pyrco_DAP_Chr14v0.1_34559.1
MESIAVWQGATLCGIVSWMIIASYLDVTRKLRSFLQPWVVHHVTAGTPLILQIQNYQHRFLDAFFSALSCVVSVPFYTAFLPLLFWSGHGKLARQMTLLMAFCDYMGNCIKDVVSAPRPRCPPVRRITATKDEEDNALEYGLPSSHTLNTVCLSGFLLHYILSYVQNEDAHVKIAGLALVCLFVGFIGLGRIYLGMHSSIDIISGLAIGLVILWFWLSVHKYVDSFVVSGQNVTSFWAALSLILLFAYPTPEFPTPSFEYHTAFNGVALGIVSGVQQTYHQFHHEAVPRVFTSQLTAPGFIGRMLVGIPTILIVKFCSKALAKWILPVLANTLGIPIRSTTYIASLKGPSDGKKSDGLKQSGYVQKLFIFSSQESFDVDTGIRFLQYAGLAWSVVDLVPSLFSHLRL
>Pyrco_BP1_014271.1
MESIAVWQGATLCGIVSWVIVASYLDVTRKLRSFLQPWVAHHVTAGTPLILQIQNYQHRSLDSFFSALSCVVSVPFYTAFLPLLFWSGHGKLARQMTLLMAFCDYMGNCIKNEDACVKVAGFALVCLLVGFIGLGRIYLGMHSAIDIISGLAIGLVILWFWLSVYKYVDSFVVSGQNVTSFWAGLSLILLFAYPTPEFPTPSFEYHTAFNGVALGIVSNQ
>Pyrco_BP_DH_12g04610
MSIYIKKLFCSVFFVFCVSHSLLLVLLSETETRRERERERERERGEKKGMESIAVWQGATLCGIVSWVIVASYLDVTRKLRSFLQPWVAHHVTAGTPLILQIQNYQHRSLDSFFSALSCVVSVPFYSAFLPLLFWSGHGKLARQMTLLMAFCDYMGNCIKDVVSAPRPCCPPVRRITATKDEEDNALEYGLPSSHTLNTVCLSGFLLHYILSYTQNEDARVKIAGFALVCLLVGFIGLGRIYLGMHSAIDIISGLAIGLVILWFWLSVYKYVDSFVVSGQNVTSFWAGLSLILLFAYPTPEFPTPSFEYHTAFNGVALGIVSGVQQTYLQFHHEAVPRVFTSQLTAPGFMGRMLVGIPTILIVKFCSKALAKWILPVLANTLGIPIRSTTYIASLRGSDDGKKSDGLKQSGYVQKLFFFSGQESFDVDTGIRFLQYAGLAWSVVDLVPSLFSHLRL
>Pyrco_BP_DH_14g04240
MEGIAVWQGATLCGIVSWMIIASYLDVTRKLRSFLQPWVVHHVTAGTPLILQIQNYQHRFLDAFFSALSCVVSVPFYTAFLPLLFWSGHGKLARQMTLLMAFCDYMGNCIKDVVSAPRPRCPPVRRITATKDEEDNALEYGLPSSHTLNTVCLSGFLLHYILSYAQNEDAHVKIAGLALVCLLVGFIGLGRIYLGMHSSIDIISGLAIGLVILWFWLSVHKYVDSFVVSGQNVTSFWAALSLILLFAYPTPEFPTPSFEYHTAFNGVALGIVSGVQQTYHQFHHEAVPRVFTSQLTAPGFIGRMLVGIPTILIVKFCSKALAKWILPVLANTLGIPIRSTTYIASLKGSSDGKKSDGLKQSGYVQKLFIFSSQESFDVDTGIRFLQYAGLAWSVVDLVPSLFSHLRL
>Pyrusco12g016990.1
MESIAVWQGATLCGIVSWVIVASYLDVTRKLRSFLQPWVAHHVTAGTPLILQIQNYQHRSLDSFFSALSCVVSVPFYTAFLPLLFWSGHGKLARQMTLLMAFCDYMGNCIKDVVSAPRPRCPPVRRITATKDEEDNALEYGLPSSHTLNTVCLSGFLLHYILSYTQNEDAHVKIAGFALVCLLVGFIGLGRIYLGMHSAIDIISGLAIGLVILWFWLSVYKYVDSFVVSGQNVTSFWAGLSLILLFAYPTPEFPTPSFEYHTAFNGVALGIVSGVQQTYHQFHHEAVPRVFTSQLTVPGFMGRMLVGIPTILIVKFCSKALAKWILPVLANTLGIPIRSTTYVASLRGSDDGKKSDGLKQSGYVQKLFFFSGQESFDVDTGIRFLQYAGLAWRSLGEGNQASRRVHARTNTLNYSN
>Pyrusco14g004510.1
MTLLMAFCDYMGNCIKDVVSAPRPRCPPVRRITATKDEEDNALEYGLPSSHTLNTVCLSGFLLHYILSYVQNEDAHVKIAGLTLVCLLVGFIGLGRIYLGMHSSIDIISGLAIGLVILWFWLSVHKYVVSFVVSGQNVTSFWAALSLILLFAYPTPEFPTPSFEYHTAFNGVALGIVSGVQQTYHQFHHEAVPRVFTSQLTAPGFIGRMLVGIPTILIVKFCSKALAKWILPVLANTLGIPIRSTTYIASLKGSSDGKKSDGLKQSGYVQKLFIFSSQESLDVDTGIRFLQYAGLAWSVVDLVPSLFSHLRL
>Pyrbe_010348
MESIAVWQGATLCGIVSWVIVASYLDVTRKLRSFLQPWVAHHVTAGTPLILQIQNYQHRSLDSFFSALSCVVSVPFYTAFLPLLFWSGHGKLARQMTLLMAFCDYMGNCIKDVVSAPRPCCPPVRRITATKDEEDNALEYGLPSSHTLNTVCLSGFLLHYILSYTQNEDARVKIAGFALVCLLVGFIGLGRIYLGMHSAIDIISGLAIGLVILWFWLSVYKYVDSFVVSGQNVTSFWAGLSLILLFAYPTPEFPTPSFEYHTAFNGVALGIVSGVQQTYHQFHHEAVPRVFTSQLTVPGFMGRMLVGIPTILIVKFCSKALAKWILPVLANTLGIPIRSTTYVASLRGSDDGKKSDGLKQSGYVQKLFFFSGQESFDVDTGIRFLQYAGLAWSVVDLVPSLFSHLRL
>Pyrbe_017032
MESIAVWQGATLCGIVSWMIIASYLDVTRKLRSFLQPWVAHHVTAGTPLILQIQNYQHRFLDAFFSALSCVVSVPFYTAFLPLLFWSGHGKLARQMTLLMAFCDYMGNCIKDVVSAPRPRCPPVRRITATKDEEDNALEYGLPSSHTLNTVCLSGFLLHYILSYVQNEDAHVKIAGLALVCLLVGFIGLGRIYLGMHSSIDIISGLAIGLVILWFWLSVHKYVDSFVVSGQNVTSFWAALSLILLFAYPTPEFPTPSFEYHTAFNGVALGIVSGVQQTYHQFHHEAVPRVFTSQLTAPGFIGRMLVGIPTILIVKFCSKALAKWILPVLANTLGIPIRSTTYIASLKGPSDGKKSDGLKQSGYVQKLFIFSSQESFDVDTGIRFLQYAGLAWSVVDLVPSLFSHLRL
>Pyrpy_N_12g0051.1
MESIAVWQGATLCGIVSWVIVVSYLDVTRKLRSFLQPWVAHHVTAGTPLILQIQNYQHRSLDSFFSALSCVVSVPFYTAFLPLLFWSGHGKLARQMTLLMAFCDYMGNCIKDVVSAPRPCCPPVRRITATKDEEDNALEYGLPSSHTLNTVCLSGFLLHYILSYTQNEDAHVKIAGFALVCLLVGFIGLGRIYLGMHSPIDIISGLAIGLVILWFWLSVYKYVDSFVVSGQNVTSFWAGLSLILLFAYPTPEFPTPSFEYHTAFNGVALGIVSGVQQTYHQFHHEAVPRVFTSHLTLPGFMGRMLVGIPTILIVKFCSKALAKWILPVLANTLGIPIRSTTYIASLRGSDDGKKSDGLKQSGYVQKLFFFSGQESFDVDTGIRFLQYAGLAWSVVDLVPSLFSHLRL
>Pyrpy_N_14g0437.1
MESIAVWQGATLCGIVSWMIIASYLDVTRKLRSFLQPWVAHHVTAGTPLILQIQNYQHRFLDAFFSALSCVVSVPFYTAFLPLLFWSGHGKLARQMTLLMAFCDYMGNCIKDVVSAPRPRCPPVRRITATKDEEDNALEYGLPSSHTLNTVCLSGFLLHYILSYVQNEDAHVKIAGLALVCLLVGFIGLGRIYLGMHSSIDIISGLAIGLVILWFWLSVHKYVDSFVVSGQNVTSFWAALSLILLFAYPTPEFPTPSFEYHTAFNGVALGIVSGVQQTYHQFHHEAVPRVFTSQLTAPGFIGRMLVGIPTILIVKFCSKALAKWILPVLANTLGIPIRSTTYIASLKGPSDGKKSDGLKQSGYVQKLFIFSSQESLDVDTGIRFLQYAGLAWSVVDLVPSLFSHLRL
>Rosch_v2.0_Chr3g0478791
MESAAVWQGATLCGILTWILMSSYLNLTPKLRSLVQPWVAHHVITGTPLILQIQNYQHVFLDAFFSALSCVVSVPFYTAFLPLLFWSGHGKLARQMTLLMAFCDYLGNCIKDVVSAPRPSCPPVRRITATSDEEDNALEYGLPSSHTLNTVCLSGYLLHYILSYAQNEDVYVKFAGFALVCLLVGLIGLGRVYLGMHSPVDIIGGLAVGLLILSFWLTVHEYVDSFVVSGQNVTSFWAALSFILLFAYPTPEFPTPSFEYHTAFNGVALGIVSGVQQTYHQFHHEAVPRIFTSQLTIPCFMGRMLVGIPTILIVKFCSKALAKWILPVVANTLGIPIKSTTYIPMLNGLSNGKKSDGSKQSGYLQKLYLFSSQGSFDVDTGIRFIQYAGLAWSVVDLVPSLFSQLSL
>Rubch_LG06.3518
MESIAIWQGATLCGIVTWILMASYLNLTPKLRSLLQPWVAHHVITGTPLVLQIQNYQHSFLDAFFSALSCVVSVPFYTAFLPLLFWSGHGKLARQMTLLMAFCDYLGNCIKDAVSAPRPSCPPVRRITATKDEEDNAMEYGLPSSHTLNTVCLSGYLLHYILSYTHNEDLHVKFAGFALVFLLVGLIGLGRIYLGMHSPVDIIGGLAVGLLILSFWLTVHKYVDNFVVSGQNVTTFWVALTFILLFAYPTPEFPTPSFEYHTAFNGVTLGIVSGVQQTYHQFHHEAVPHLFTSQLTIPYFMGRMLVGIPTILIVKFCSKALAKWILPVVANTLGIPIKSTAYLPMLNGSSNGKKSDGLKQSGYLQKLYLFSSQDSFDVDTGIRFIQYAGLAWSVVDLVPSLFSQLSL
>Ruboc_06_G21843
MESIAIWQGATLCGIVTWILMASYLNLTPKVRSLLQPWVAHHVITGTPLVLQIQNYQHSFLDAFFSALSCVVSVPFYTAFLPLLFWSGHGKLARQMTLLMAFCDYLGNCIKDAVSAPRPSCPPVRRITATKDEEDNAMEYGLPSSHTLNTVCLSGYLLHYILSYTHNEDPHVKFAGFALVCLLVGLIGLGRIYLGMHSPVDIIGGLAVGLLILSFWLTVHKYVDNFVVSGQNVTTFWVALTFILLFAYPTPEFPTPSFEYHTAFNGVTLGIVSGVQQTYHQFHHEAVPHLFTSQLTIPYFMGRMLVGIPTILIVKFCSKALAKWILPVVANTLGIPIKSTTYIPMLNGSSNGKKSDGLKQSGYLQKLYLFSSQDSFDVDTGIRFIQYAGLAWSVVDLVPSLFSQLSL
