# Supplementary material for: Transcriptomics of long‐term, low oxygen storage coupled with ethylene signaling interference suggests neofunctionalization of hypoxia response pathways in apple ( Malus domestica )
Source: Plant Direct. 2024 Dec 20;8(12):e70025. doi: 10.1002/pld3.70025 (PMC11660084; doi:10.1002/pld3.70025)
Supplement: Supplementary file 2 — Data S2: Homologs of all 606 hypoxia response genes identified in this study across 42 representative species of land plants). [file PLD3-8-e70025-s004.gz › 01-integratedGeneFamilies_dir/2277.fna]

>gnl_Ambtr_v1.0_evm_27.model.AmTr_v1.0_scaffold00069.65
ATGCCGCCTCTCACACGCAACAATTCCGACCAAATGGCCGACTTGCCGCAGGAAAGCCGGCAGTACCAAATGAAAAACCGCTTTCCGGCGCGAGGGAGCGGTTTTCCTGCGTCGACCCACGACCCGGGGCATTACCAGGAGCTTCAGAAGCGGTTGTGGGAGCTGGAGAGGAGCCACTACGAGTTGAAGGAGCAGTTCCAGAGCTTAAAGGCGGCGAGGGACTCGCCGGAAAATGGGGATAGGCGGTTTTCCAGTGGATGGAGAAGACTGGATTCCGGTGAGAGGGGAGGTTCTGTATTGCCGGGTTTTTATTCGAGGAATCCTTATTCGAACATATTGCAGAGCATGGGACACGCGTTGTATATATGCAGAGCTTCGACGGGGGAGATTGTGTATTGGAACAGAGCAGCCGAGAACCTCTATGGATGGATGGACTGCGAAGCCATCGGGCAGAGGGCCACGGAGCTTCTCATCGATGAGAGGCACTACGGATATGTAGAGAGGATCATGGAGAGGTTGAGCATGGGCCACTCATGGTCAGGTCAGTTCCCCTTTAAGAAAAGGTCTGGTGAGGTGTTTACTGCCATAGTAACCGAAACTCCATTATATGAAGATGGTGAGATCACTGGTGTTATCACTGTTTCCACCGATGCTGCCCCTTTTAATAGCTTAAACCCACAAAATTTAGGCCCAAATAACCAGAGCAGGGAACAAGTTGACCGTGTCCCTAGAATTCGCGGGCTAAGCAAGGCAAAGATTCAATGGCACCCATCCCCTCAGATTGCTTCTTCTGTTTCAAATCTGGCATCGAAGGTGTTGTCACGCTTACGTGCGGGGGATGCTAATGATTCAGATTGCAGCAGTGAAAGTGGCCATGAGTCGATGCCAGACACTGAACATCGAGAAAGCAGAGGGTCTGATGGACTGGTTGGGAACAGTAGTGGCAGCGCAAACAACAATCAGCAGAATGAGGAGGATGGAAATGATTCTTCTCAACCTTTAAAAATTGTTGGGAAGGTTCTGTCAAAGTTGCAGATTGGAGTGACTAGCAACAATTGTTCTCAGCTGAACAGAACTGGTGAACCTTATCCCTTGGATAATTTGGCGAGCATTTCAATGGGAAAGCCAGCTGAATCACTTTCAAAGGTGACTCCTGGGGACAGCAATCCTGGTTCGAATGACAGTGCCAAGGCTAGTCCAAAGGATCCAATGAGATTGATTGGCTCAAAACTTGTTCCCAAAATTCTTCCCATATTGAAGCTGAAAAGAACTCCTGGATCTGACCATAGCAGTGCAGATTGCAAGGAAAGAGGGTGTATTCAAGGTGGAGACAATTCTAATGGTGTTAATAATAAGAAGCTTAGCCCAACTTTGATGGGATGTCCAGAGTGCTCTGATATCGATAAACTAGGGTTCCCTTCACCTCCTTTGGCTTCTGAACAAGAAGGAAAGGAGCATGCACAACCAAGTCATAAAGGTTCTGATGAAAATTTAGTTGGAGATGTTGGAGCGCACCATAAGAAGCTTGACAGATCGAGTTCTGGAGATAGTACTGGTGGTGGTAGTCGTGGCAGTTCTTCAAGGGGTGAAATGGAGCAGAATGCATTCGCTGATTGCGAGATAATTTGGGAGGATCTTATTTTGAGGGAGGAAATTGGACAAGGTTCATATGCTGTTGTTCACCATGGTATATGGAATGGATCAGATGTCGCCATAAAAGTCTACTCTGGAGGAGAGTATCATGAGGGTATTTTACTGGATTACAAAAAAGAGATTGATATAATGAAAAGGCTGCGGCATCCAAATGTTTTGCTGTTCATGGGAGCAGTATACGCTCCCAATCGTCTTGCCATAGTGACCGAGTTCATGCCAAGGGGAAGCCTTTTCAGGACTCTACACAAGAATACACAGGCATTAGACCTGAAACGCCGGTTAAGGATGGCACTTGATGTTGCTAGAGGTATGAACTACTTGCATCACAGAAATCCCCCCATAATACATCGAGACCTGAAATCATCAAACCTACTTGTTGACAAAAACTGGACTGTCAAGGTTGGAGATTTTGGTCTGTCAAGATTGAAGAATTCAACATTTGTGACTGCAAAATCTGGGAGAGGAACGCCACAATGGATGGCCCCTGAAGTCCTTCGAAATGAACCCTCAAATGAGAAGTCTGATGTATACAGTTTTGGTGTAATTTTATGGGAATTGATGACGGAATCCGTACCATGGAGCAATTTAAATTCTCTCCAGGTAGTCGGTGTGGTAGGCTTCATGGATCGCAGGTTGGAGCTTCCTGAAGGCCTGGATCACAGAGTTTCATCCATAATTCAGGATTGCTGGCACAGTGATCCAGAATGTCGACCTTCTTTCGAGCACATTCCTCAAAGACTGAGGAGCCTAATAAACACAGTTCCGGCTACTGCTGTTCGAAGAACTTCATCTTCAGAGACTCCAAGG
>gnl_Ambtr_v1.0_evm_27.model.AmTr_v1.0_scaffold00003.47
ATGCGCTACATTGCCACAGGAATTACTATTATTACCAGAAGCTCTTTTTGCAGGAATCGGTCTGCAGAACTTCTATATGGCTATTCAGCAACAGAAGCCCTTGGTCAAGATGCCCTTGAACTCCTCATTGATGCTCGTGACTTTGATGTTGTGAGTAATATAATAAAGCGAATAACCATGGGGGAAAACTGGACTGGGCAGTTCCCTGTAAAAAATAAATTGGGGGAGCGGTTTTCTGCTATATTCACAAATACCCCATTTTATGACGATGATGGTACATTGGTTGGTATTATTTGTGTTTCAAGCGATGTGAGACGCTTTCAGGAAGCTGGAATCGATTTCAACAATACAAAGTCTGTTGGGTCTGAATCAAGTTATGTTCAGTCAAGAAGCATGCCCCCGAATAGGAGCGGCACAGATGACCAACATCCCCTACAAGCTGCCATTGCTTCCAAAATATCCAATTTGGCATCGAAGGTGACTAGCAAGGTGCGCTCCCACATACGCATCAGTGAGAACACCACAGAACGTGAAGGTGGTAGTGGGGATAGCCAATTCTCTGATCATGCATGCTCTGATGTTGGCTTTCCTTTTGACCATAATAGAGAGGATGCAACTTCTAGTGGAGCCAGCACGCCAAGAAGTGATGCCCCACCACCTCAAATGGGTAACTCACCCACAACTCCATCAGAAAGATCTCCAAGAAAAGTTTGTAAAGATACACCAGAGGGCACTGAAGGGAAAATTGGGATTCACAAAATCATAAGCTCAAAAGCAGAGGCATGGATTGGGAAAAAAGGGATAACGTGGCCATGGAGGGGAGGTGATGGGGGTGATGGGGATGAAAATAAAGCTCGTTTTGCTTGGCCATGGTTGAATAATGAGAGGGAAAATAACCAAAGTTCTGAGAAGGCATCTGAGGCTGGTGTGAGACCAGAAAACCAAGCTTTTGATAATAATCATGGGGGGAACAATGAGGCTCCTGGATCCTGGTCATCTTTTAATGTCAATAGTATGAGTAGCATAAGCAGTAGTGGAAGTACTAGTAGTAGTGCCATCCAAAAAGTGGACATGGAAACTGATAGTCTAGATTGTGAAATACCATGGGAGGACCTGACTATAGGAGAACAAATCGGTCAAGGTTCTTGTGGGACTGTCTATCATGGCCTATGGTACGGATCGGATGTGGCAATCAAGGTGTTTGCCAAGCAAGAATATTCTGAAGATGTTATTGCTTCCTTCAGACAAGAGGTATCTCTTATGAAGAGGCTGCGGCATCCTAATGTACTTCTTTTTATGGGAGCAGTTACTTCTCCTCAACGTCTTTGCATTGTTACAGAGTTCCTTCCACGTGGTAGTTTATTTCGGTTGCTCCAAAGAAGCACACCCAGATTCGATTGGAGAAGACGCATTCACATGGCAATGGATATTATTCGTGGCATGAATTATCTTCATCACCGTAACCCTCCGATTGTTCACCGTGATCTGAAATCATCAAATCTTCTTGTTGACAAGAACTGGACCGTAAAGGTTGGAGATTTTGGCCTTTCCAGACTCAAACCTGATACATATCTGTCTACAAAAACAGGAAAAGGAACGCCACAATGGATGGCTCCCGAAGTTCTTCGTAATGAACTCTCTGATGAGAAGTCGGATGTTTACAGCTTTGGAGTTATATTATGGGAGCTAGTGACTGAGAAGATCCCGTGGGAGAATCTCAATTCGATGCAGGTTATCGGCGCTGTGGGATTCATGAACCAGCGACTAGAGATCCCAAAAGACACAGACCCTCAATGGGCATCGATAATCGAGAGTTGCTGGCATACTGATCCCCAATGCCGACCAACATTCCATGAACTTCTTGATAGATTCAAAGACTTGCAAAGGCGCTCTACAGCACAGGCACATCAGCCATTACGTGCTGCCCCTGCCGATGGTATTCAAAGAGGATTACAGGAG
>gnl_Aquco_v3.1_Aqcoe2G270600.1
ATGATGGAAACACCACCAGCAGAAGAGTTATTGAAGAAGATCCAAGAGTTAGAAGCAGGACAAGCTCATTTACAAAAAGAAATGTCTAAATTGATTCTAAGTGGTGGTAGTAGTAATAATTATTCCAAATTAGAACATGGTGGGCATCAAAGGTCTCAATCAGTATCACCTCAAAGATCAAGGTTGGCTTCTTCAGTTAGAAAAATTAGTGGGGGTGTTGATGGAACTGGAGCATTGAAAAAGGGGTCATCTTCATTTAGGCATTCTTCCCCCTTGCAGATAGAGAGCAGAAACCGCGACGCCACTTCTAACCCAAGAAGAGGAGGAGGAGGAGGAGGAGGAGGAGGAGGAGGAGGAAGAGGTGGTAGTGATGGACCTGCTGCTGTGAGTTTTACTGATAGACAATATTTGAATATTTTGCAGTCAATGGGACAATCAGTTCATATATCTGATATAAGTGGCAAGATAATCTATTGGAATCGAACTGCTGAGAATCTTTATGGTTATTCTGCATCAGAAGCTCTTGGTCAGGATGCTACTGAGCTCCTTACAGATACCCAGGACCTTGAGGTTGCGAATAATATAATACAACGAATAATGTTAGGGGAGAGCTGGACAGGGCAATTTCCTGTCAAGAATAAGCTAGGAGAGCGTTTTTTTGCAGTCACAACTAACACTCCATTCTACGATGATGATGGTAGTTTGGTTGGTATAATATGTGTATCTAGCGATTCTCGTCCATTTCAAGAAATGCAGATTCCGATGTTTGGATCAAATGAAGATTCTTATTTTGGTCGGTCGAAAAGTGGCCCAACGAATAAATTTGGTATCAGTAGCGAGCAACCCTTGCAAGTTGCAATTGCATCAAAATTATCAAACCTGGCTTCAAAGGTGACCAACAAAGTCCGTTCTAAAATTCGGAGTAGTGAGAACAATGTGCTACGTGAACCTAGAAGTGGAGACAGCCAATATTCTGATCATGGATTTTCAGAAGTGCTTTTCTCTGACCACAGAGAGGATGCAAATTCGAGTGGAGCTAGCACGCCTAGAGAAGGCATTCCCTCATCTTCATGTGGAGTAGTTTCTCAGGCTGTACCAGATGAAAAATCTCCAGGAAAACCTTCAAGAGATTCTGGTGATGAGGGAGAAGGGAAGACTGGAATCCATAAAATCATAACATCAAAGGCAGAGGCATGGATTGGTAAAAAAGGGAGGTCGTGGCCATGGAAAGGTAGTGAGCGGGATGGACCAGAGGGGAAGACTACACGTTTTGTCTGGCCCTGGTTGAATAATGATCCAGAAAGTGATTCTGGGCATCAGAGGAGTTATGATTTCAGCGGAAAGCCAGAAGCCCAGGAGGGGGAAGGTTACCGCCATGGAAATAATGGGGCCTCAGGATCCTGGTCTTCCTCTTTCAATATGAACAGCACAAGTAGTGTGAGTAGTAACGGAAGCACCAGTAGTAGTCGTATCAATAAAGTTGACACGGAGACTGATTGCTTAGATTATGAAATCTTGTGGGAAGACTTGACAATTGGAGAACAGATTGGGCAGGGCTCTTGTGGAACTGTATATCACGCTCTTTGGTATGGCTCGGATGTTGCAGTCAAGGTATTCTCCAAGCAAGAATATTCAGATGATGTGATACTTAACTTCAGACAAGAGGTATCGCTTATGAAGAGACTGCGGCATCCAAATATAATACTCTTTATGGGGGCTGTGACTTCACCACAACGTCTATGCATTGTTACAGAGTTCCTTCCACGGGGAAGCTTGTTTCGGTTAATTCAGCGGAGCACCACTAAACTGGATTGGAGACGACGTGTTCACATGGCTTTAGATATTGCACGAGGCATGAATTATCTTCATCATTGTAACCCACCTATTATACATCGTGACTTAAAGTCTTCAAATTTGCTAGTTGATAAAAATTGGACTGTAAAGGTTGGTGATTTCGGTCTCTCTCGTCTCAAACTTGAAACATACCTGACAACAAAAACTGGCAAAGGGACGCCACAATGGATGGCTCCAGAGGTTCTTCGTAATGAGCCCTCAGACGAGAAGTCTGATATATACAGTTACGGAGTAATACTATGGGAGCTGGCCACAGAGAAGATCCCTTGGGAGAACCTCAACTCAATGCAGGTGATTGGAGCTGTAGGGTTCATGAACCAACGACTAGAGATCCCAAATGACGTGGACCCACAATGGGCATCAATAATCGAGAGCTGCTGGCAAAGTGAACCACGGTGCCGACCAACATTTCACGAACTTCTAGAAAAGTTTAAGGACTTACAGAGACAGTACACCATCCAATTCCAGGCAACTCGATCAGTTCAGGGCGATGCAATGCAAAGGATAGTA
>gnl_Aquco_v3.1_Aqcoe7G044300.1
ATGGCAGTTGGAGATGAGTCAAACTCGAGTATGTACCGAGCTATATTGAATCGGTTTAGAGACCTGGAAATGAGTCATGCTAAGTTAACAGAGCATTTAGAGATGTTGGTTAGCGAGAAAGAGATAGATGAACAGCAGAGGGGTAGAAGTAAAGAAAGGAGAAGTAATAATAATAATAATAACTGTAATCGAGTAGAAGTGAGTTGCCCTCGGTTTCCTGGGGTTCACAAGGTTACTAGTCCTTATAATAAAGTGTTACAATCCATTGGTCATGCTGTTCATGTTTGCAGAGCTTTTGATGGCAAGATCATTTACTGGAACCGTGCAGCTGAAACTCTTTATGGATGGAAGGAATATGAGGCACTTGGACAAAGAGCAACAGATCTTATTACTGATGAACAATACCATTCATCCATTGAGAAAATCATGGAAAGTTTGATTACTGGTCATTCATGGTCAGGTCAGTTTCCTTTTAAGAAGAGATCTGGTGAGATATTTCCAGCGCTTGTGACAAAAAGCCCATTATACGAAGATGGTGAGCTTGTTGGTGTTATTACCGTTTCAAGTGATGCCGCTGTATTTAATATTATAAATTCAGAAAACCTAAAAGCGTATCAAGATCGTTCCCTTGGCCATGTCCAACCTAAAGAATGGAAGCTTAACATGAAAAAGATTCCGTGGAACCCGAAGCCACAAATTTCATCGGTTTCACAGATTTCATCATCTGTTTCCAATCTGGCTTCAAAGGTCTTCTCACTTCGAAATGGAGATGACGATAATTGCAGTGCATGTACAAGCGTGCGAGAGAGAGGAGATACAATGTTAGATTCTCTAGATGCAGAACCAGAAAAGGAGTCAAGTCTTGCTTATAGGTTGCGAAGAAAGAATAGTTGTGATGGGAAGAGCTCCAGAAAGGAAGAATCTGTACTTGGATTTGTTCAGCCTTCTAAAATTGCAGCAAAAGTATTAGAGAAGCTGAATATTGGGGGAATCAGTTCTGGTGTCCACGAAAACTGTAATATTGTGCCACAAAGTGGGCCAACTGACATTCCGATTAGAAATCATAGGAAGGGACAAGGGATTCATGATGTGTTTAATAAAGAATTTTCTCCAAAGAATGAATACCCTATAACTTCCTGGCTGGAGTGTCACGAACATCCAGCTTTTGAAGCAGAGGTGTCAAACCAAAAGCTACAAGTTACTCAATCTCCAACAGCAAGTTCAGCAGAGAGCACCAGTAGTCATGAAAATTCATCAAACAAAGGAGATAAGGAATCAGATCCCATGGTTGAATGTGATATTCGTTGGGAAGACCTACATTTACAGGAAGACATAGGATCAGGTTCGTTTGCTGTTGTATATCGAGGACTTTGGAATGGATCAGATGTTGCTGTTAAAGTTTATAGTGAAAATGATTATCGCGAATCGACTTTGTCAGATTATAAGAAGGAGATTTCTATAATGAAAAAATTACGACATCCAAATGTACTTCTGTTCATGGGAGCAGTATACTCTCCAGAACAGCTTGCTATAGTAACAGAGTTCTTACCGAGGGGTAGTCTCTTCAAAACACTTCACAGAAATAGTCAGGCATTGGATATCAGAAGGCGGTTGAGAATGTCTCTTGACGTTGCAAGAGGTATGAATTATTTGCATCACAGAAATCCACCTATAATCCATAGGGACCTGAAATCTTCAAACCTACTTGTTGACCGTAACTGGACTGTCAAGGTTGGAGACTTTGGCCTATCAAAATGGAAGAATGCAACTTACTTGACAGCAAAATCTGGAAGAGGAACTCCGCAGTGGATGGCCCCTGAAGTTCTTCGTAACGAACCTTCAAATGAAAAGTCAGATGTGTACAGTTTTGGTGTTATACTGTGGGAGCTGTTTACTCAATTAATCCCATGGTCAGAACTAAATCCCCTACAGGTTGTTGGAGTTGTAGGCTTCATGGGCCGCAGGTTAGATCTTCCCGAAAGCCTGGATCCTCGAATGTCATCCATGATTAATGACTGTTGGAGAAGTGATCCTCGATGTCGGCCTTCGTTTCAAGACTTAATCCAGAGAATGACCGACCTGATCAAAACATTCCCGCCACTGCCAGCTCGGACGAACTCAGAGCCT
>gnl_Arath_TAIR10_AT4G23050.2
ATGGCCGGAAACAACTCGGAATCGAGTCTCTACCAGGTTTTGGTGGAGTGGTGTCAGAGGATGGAGACGAGTCAAGCGAGACTAAGGGAGGATGTTGATGACTTATTGCTTCAGGAGGAGAGTCGAACCGGTAAGGAATCGGCGACGGGATTGGAGACGGACACGGAGAAAGAGGCTGAGGTAGAGGTGGAAGCGGAGGCGGCGGATTCCTGGGATAATCCGACGGCGACTTGGGAGAGAGCTGTTTCAGGATTCTATTTCGCTGATAGTGCGTATCGGACTTTGATGGATTCAATGGGACACGCGATTCATGTAACATCAGCTGCGTCTGGAGAAATTACATTCTGGAGTCGTTCTGCTGAGAATCTGTACCATTGGTATGCTGAGGAAGTTGTTGGCTACAGAACTATTGATGTGCTTGTAACCGAAGAATACCGTAATTCCCTTACTGGTATCAGGAATAGGGTGTGCCGTGGAGAGACTTGGACTGGTCAGTTTCCGTTTCAGAAGAAAACTGGTGAACTATTTATGGCTTTGGTGACTAAAAGCCCTGTGTATGAAAACGGTGAGCTGGTTGGTGTTGTTACTGTCTCGAGCGATGCAACCCTTTTCAATAGGATGCATCCACTAAGTAATGAGCATCAACAACAAGCTCGTAGTAATAATAGACATGAATCAAACTTGAGAAAACATCAGTGGCACCTCCCGAGGCCTCAGATCGCTGCAGCATCACAGGTTCCAGTTGTCCCACAATATTCATCAGCTGTTGCTTCAAACCTGAAGGCGTCGAAGCTTCTACCACAGAGAAATGGAGATGATTCCTTCAATGGAAATCATAATTCGAGGAGCCGAGATGAAAATGTTCCGGTTGTTGCCTCCACAACTTTCGAGAAGTATGGCTCACTGGCGGATAAGTTTTTGGGGAAGCTGCAAAGGAAGATTACTGGCAGCCAAGGAACCGAAGATAATGAGCCTATCTTAAGAAACGGTATCAATAAGTCAGCATGTGGCAGTGGAGGTAGTTCTAAGGCTTCTAATGCAGTTACCTGCACGGCTTTCAGAGACAATGGCAATGGAAAACCAAAAAGGGCTGAAGTTAGAATTTCAGATGTCTATGGAAATGGAGCTGAGGGTTTGATACATAATGGAGATCGCTTTCAGTATATTGGGAACCTGGGACAAAGTAAACCTCCCAGAGGACTAGAGAGTGGTTTGGTGTCTGGCATGCGGGGAACAAAAATGTCGGACCTAAATGGTGAGATAGAAGATGCTTGGAATACTCGTCTTAGTGTTGATCCCTTGCCAATTCTAGGAGTCAACAGCGGTAGGCAACAAAGTCCTGTCAACCAAAGGAATAATAGATTAGTTACTGATTCGTCATGTGAGATACGATGGGAAGATCTACAACTTGGGGAGGAGGTCGGAAGAGGTTCATTTGCTGCGGTTCATCGTGGAGTTTGGAATGGATCGGATGTTGCTATTAAGGTTTACTTCGATGGTGATTACAATGCGATGACTTTGACGGAGTGCAAAAAGGAGATCAACATTATGAAGAAACTGAGACATCCGAATGTGCTACTATTTATGGGAGCAGTATGTACAGAAGAAAAATCTGCCATAATCATGGAATATATGCCAAGAGGGAGTCTCTTCAAAATACTTCATAATACGAATCAGCCATTGGACAAGAAACGCCGTTTAAGAATGGCCCTTGATGTTGCTAGGGGAATGAATTACTTACACCGCAGAAATCCGCCAATTGTACATAGAGACTTGAAATCTTCCAATCTACTCGTGGACAAGAACTGGAATGTCAAGGTTGGAGACTTTGGGTTATCAAAGTGGAAGAACGCAACCTTCTTGAGTACTAAATCCGGGAAAGGAACTCCGCAGTGGATGGCTCCTGAAGTTCTCAGAAGTGAACCTTCGAATGAGAAGTGTGATGTGTTCAGCTTTGGAGTCATCTTATGGGAGCTAATGACTACGTTAGTACCATGGGACCGTTTGAACTCTATTCAGGTTGTTGGAGTTGTTGGTTTCATGGATCGACGATTAGACTTACCTGAAGGATTAAATCCCCGGATCGCATCCATAATACAGGATTGTTGGCAAACTGATCCAGCAAAACGACCGTCGTTCGAGGAATTAATTAGTCAGATGATGAGCCTGTTCCGCAAACCAGGGTCAGGTGCGCAAGAAGAAGACGAT
>gnl_Arath_TAIR10_AT1G67890.1
ATGGAGAATCCGAATCCACCAGCAGAGAAGCTATTGAAGAAGATACGAGAGCTAGAAGAAAGCCAAGAAGATCTAAAGCGAGAGATGTCAAAACTCAAAGTATCAGCAGAGATTAAAAGGCGTTCGCATTCTTCATCACCTAAACGACCTTCAAGGAGAAACAGTGGAGAAGGAACTCCGTTATGGAGAAAAACCGGCGCCGCATCGTTCCGTCACGCTTCTCCGTTACGGAAAGAGAGTCATTCTAAAGACGGAGTAGCTGGTGGTGGTGATGGACCATCGGCAGGCAAGTTCACCGATAAACAGTATTTGAATATTTTGCAGTCTATGGCTCAAGCTGTTCATGTCTTCGATCTTAATGGCCAAATTATCTTTTGGAACTCGATGGCGGAGAAGCTTTATGGATTCTCAGCTGCAGAAGCGTTAGGGAAGGACTCGATTAATATACTCGTAGATGGTCAAGATGCTGCTGTTGCAAAAAATATCTTTCAGCGTTGCAGCAGTGGAGAGAGTTGGACTGGAGAGTTTCCTGTTAAGAATAAAATGGGAGAGAGGTTTTCGGTTGTGACTACGATTTCTCCTTTTTATGATGATGATGGTTTGCTTATTGGGATTATATGTATCACGAATGATTCGGCACTTTTTCAACGGCCGAGAGTTCCTCCCGCTAAAAACAGGTGGCAAGAAGGGGATTCAAGCTTTTGCCGGGGGACTAATGGTGTTGCTTCTAGGCTTGGTTTTGATTCCAAAGAAGCTGTTGTGTCGAAACTTGGCCTTGATTCTCAGCAGCCTATTCAAGCTGCTATAGCATCTAAGATCTCAGATTTGGCATCCAAGGTGGGCAACAAGGTCAGGTCGAAAATGCGAGCAGGTGATAATAACGCCTCACACCCTGAGGGTGGAAATGGGGGCAGTCATCAGTCTGATCAGGGTTTCTTCGATGCTGCTTTCTCTGACCAGAGGGAAGATGCAGAAACAAATGATGCTAGCACACCTAGGGGGAATTTGATCCAGTCTCCTTTTGGTGTGTTCTTATGTAACGATGATAAGTCTTCTTCAAAAGCCTCCGGAGAATCCAATGATGAAAATGATAGAAACTCTGTTGTCCCTAAGAAACTTACCTCAAAGACTGAAGAGTGGATGGTAAAGAAAGGACTGTCATGGCCATGGAAAGGAAATGAGCGGGAAGGTTTGGAAAGAAGAAATGCTCATTCTGTGTGGCCTTGGGTGCATAATGAACAACAAAAAGAAGAGGCTCATCATAGTAATTCCTATAACAGTGTTAAGTCTGAAAGCCTGGCAAGTGAAAGTAATAAACCTGCCAATAATGAGAATATGGGTTCTGTTAATGTGAATAGCGCAAGCAGTGCTAGCAGCTGTGGAAGTACCAGCAGCAGTGTTATGAACAAGGTTGACATGGATAGCGACTGCTTAGACTATGAAATCTTATGGGAGGATTTGACAATTGGAGAACAAATCGGGCAAGGTTCATGTGGAACTGTCTATCATGGTCTATGGTTTGGATCTGATGTGGCTGTAAAGGTGTTTTCCAAACAAGAATATTCAGAAGAGATCATAACATCTTTCAAACAAGAGGTATCATTGATGAAAAGGCTTAGACATCCAAACGTTCTGCTGTTTATGGGAGCTGTGGCATCACCTCAGCGTCTTTGTATAGTGACAGAGTTTCTACCACGTGGAAGTCTCTTTCGTTTGCTGCAGAGGAACAAGTCAAAACTAGATTTGAGGCGACGTATCCATATGGCATCAGACATTGCTCGTGGCATGAATTATCTTCACCACTGTAGTCCTCCCATCATTCACCGTGATCTGAAGTCGTCAAATCTACTGGTTGATCGGAACTGGACTGTGAAGGTTGCTGATTTTGGTCTTTCTCGCATCAAGCATGAGACGTACCTCACTACAAACGGAAGGGGAACGCCTCAATGGATGGCACCAGAAGTTCTTCGAAATGAGGCTGCTGATGAAAAGTCTGACGTTTACAGTTTTGGAGTAGTACTATGGGAGCTTGTGACAGAGAAGATCCCATGGGAAAATCTAAATGCTATGCAGGTGATTGGAGCCGTGGGGTTCATGAACCAGAGGCTGGAAGTCCCAAAAGACGTTGACCCTCAGTGGATTGCTTTAATGGAAAGCTGCTGGCACAGCGAACCGCAATGTAGACCATCGTTCCAAGAATTGATGGACAAATTAAGAGAGCTTCAAAGAAAGTATACTATACAGTTCCAAGCAGCTCGTGCTGCATCGATAGACAACTCTTCTCTCAAGGAAAAA
>gnl_Arath_TAIR10_AT3G06640.1
ATGGTTAAGCTTCTTCAAGACCCGATTACACCTAACAAGGAGCTGCTGAAGAAGATGATAGAGCTAGAGAAAAGTCAGGAGCATCTAATGCAGGAGATGTCTCGGCTCAAGGTCTCCACGGAGCTTCGGAAGGAGAGCCGTATCCAGTGTTCCATGAATCTGAGACCATCGCCCTGGAAGTTCACTCATAAACAGTATCTCAATATTTTGCAGTCCATGGCACAATCTGTTCATGCCTTCGATCTCAATATGCGAATTATCTTTTGGAATGCTATGGCGGAAAAGGTTTATGGGTACTCTGCTGCAGAAGCAGTTGGACAGAACCCTATTGACGTTATGGTAGATGATCGGGATGCTCCCTTTGCCATGACTATTGCTCAACTTTGTTCCAATGGAGAGAGCTGGACTGGCAAGTTTCCTGTCAAGCGCAGAACAGGAGAGAAATTCTCAGCTGTCACTACGTGTTCCCCCTTCTATGCTGATGACGGTTCTCTTATTGGGATCGTTTCTATCACAAGTGACGTAGCACCATATCTGAACCCAACAATCTCTTTGGCTAAATTAAAGGCTTCAGAAGTCGAAACCAGCTCTACCCCTGCAAGGAATAGTTTTGCCTTTAAACTTGGGTTGGACACCAAAGGAGCTGTTGTATCGAAACTTGGCCTTGATTCTGATCAGCCTATACAAGTTGCTATAGCATCAAAGATATCTGATTTGGCATCCAAGGTGAGAAACAAGGTCAGGTCGAAAATGCCAGCAGGTGATAGTAGTGTCACAGTATTTGAGGGTGAAACTGGGGATAGTCATCATTCAGATCATGGAGTCTTCGGTGCTACTCTCTCTGACCACATGGATGATGCAGCATCAAGTGGTGCTAGCACACCAAGAGGGGACTTTATCCAATCTCCTTTTGGTGTATTCACATGTAACGATGACAAGTTTTCTTCCGAACCCTTCATAGATTCCAGTGATGGATATCCTATAACCCTTTTCACCTCAAAAGCTGAAGAATGGATGGTAAAGAAAGGTTTGTCTTGGCCATGGAAAGGGAATGAGCAGGAAGGTTCAAGAGTAAAGCCTACTTATTCTGTATGGCCTTGTGTACAGAATGAACAAAAGAAAGATAAGTCTCACCAGATCAACCGCTATTCTGGTGTTAAGTCTAAAAGCCATGCCTCTGAAAGTAATAAGCCTACCAATAACAAGGCTTCTGGTTTGCGGTCTTCTTGTATAAATGCGAACAGCGCTATTAGCCGTGGAATTATCAGTCACAGTACTATGAACAAGGTGGATACAAATAGTAATTGCTTGGAGTATGAAATTTTGTGGGATGATTTGACAATCGGAGAACAAATCGGACAAGGCTCATGTGGAACTGTCTATCACGGTCTTTGGTTTGGATCTGATGTAGCTGTAAAATTGATCTCCAAACAAGAATATTCAGAAGAGGTCATACAATCTTTTAGACAAGAGGTATCGTTGATGCAAAGACTTAGACATCCTAACGTTCTGCTGTTTATGGGAGCTGTGACTTTACCTCAGGGTCTCTGTATAGTGTCAGAGTTCCTTCCACGTGGAAGTCTATTTCGTCTACTGCAGAGAAATATGTCAAAACTTGATTGGAGGCGGCGTATCAATATGGCCTTGGACATTGCTCGCGGCATGAATTATCTTCACCGCTGTAGTCCCCCCATCATCCATCGTGATTTGAAGTCATCAAATCTGCTGGTAGACAAGAACTTGACCGTTAAGGTAGCTGACTTTGGTCTATCGCGTATTAAGCATCATACATACCTAACCAGCAAGTCGGGAAAGGGAATGCCTCAATGGATGGCACCAGAAGTTCTTCGAAATGAGTCTGCTGATGAGAAGTCTGACATTTACAGCTTTGGAGTAGTACTATGGGAGCTTGCCACAGAGAAGATCCCATGGGAAAATCTCAACTCGATGCAGGTGATCGGAGCTGTGGGGTTCATGAACCAGAGGCTGGAAATTCCAAAGGACATTGATCCTGATTGGATCTCACTAATAGAGAGCTGTTGGCACAGGGATGCAAAGCTGAGACCCACATTCCAAGAACTGATGGAGAGACTAAGAGACCTGCAAAGAAAGTATACAATACAGTTCCAAGCGACTCGTTGGTTGACTATGGTTCGAACGGAGTCTTCCCAGGTACTGAAACAAAATCAT
>gnl_Arath_TAIR10_AT3G06630.1
ATGGAGGAGGAGCTGCTCAAGAAGATGCTTGAGCTAGAGCAAAGTCAGGAGCTTCTAAAGCAGGAGATGTCTAGGCTCAAGCTCTCCACGGAGCTTAGGCAGCCGTCGCATCCGGTGTTGCCGCGTCGGCCGTTGAGACGTATCCAGGGATCGATGAATTCGAATCCATCGCCCGGGAAGTTCACTGATAAACAGTATTTGAATATTTTGCAGTCGTTGGCTCAGTCTGTTCATGTCTTAGATCTCAATACGCGAATTATCTTTTGGAATGCCATGTCGGAAAAGCTTTATGGGTACTCTGCTGCAGAAGTAGTTGGGCGGAACCCAGTACATGTTATTGTAGATGATCAGAATGCTGCCTTTGCCTTGAATGTTGCTCGACGTTGTGCCAATGGAGAAAGCTGGACAGGGGAGTTTCCTGTCAAGACCAAATCAGGAAAGATCTTTTCAGCTGTCACTACGTGTTCTCCCTTTTATGATGATAACGGCACTGTTGTTGGTATCATTTCTATCACAAGTGACATTGCACCCTATCTCAACCCGAGACTCTCTTTGCCTAGATTGAAGCCGCAAGAACCTGAGAGGAAACTTGGTTTGGACTCCAAAGGAGCTGTTATATCGAAACCTGGCCTCGACTCTGATCAGCCTATACAAGTTTCTATAGCATCAAAGATATCAAGTTTGGCATCCAAGTTGAGCAACAAAGTCAGGTCAAAAATGCGAGCAGGTGATAACAGTGCCTGTGGGGATAGTCATCATTCAGATCATGATGTATTCGGTGATACTCTCTCTGACCACAGGGACGACGCAGCGTCAAGTGGTGCTAGCACACCAAGAGGGGATTTTATCCAATCTCCTTTTGGTGTTTTCACATGTTACGATGACAAGTTTCCTTCAAAACCCTCCAAAGATTCCAGTGATAGAAAGCCTGCAATCCATAAGGTTCCCACCTCAAAAGCTGAAGAATGGATGGTAAAGAAAGGTTTGTCACGTCCATGGAAAGGGAATGAGCAAGAAGGTTCAAGAGTAAGGCCTACTCATTCTGTATGGTCTTGGGTAGAAAATGAACAAGAGAAAGATAAGTACCACCAGATTTATCCCTCTGCTGGTGTTAAGTCTGAAAGCCATGGCTCTGAAAGTAATAAGCCTACTGATGACGAAGCTTCTAATATGTGGTCTTCCTCTATAAATGCAAACAGCACAAACAGCGCTAGTAGTTGCGGCAGTACCAGTAGGAGTGTTATGGACAAGGTTGATATAGATAGCGATCCCTTGGAACATGAAATTTTATGGGATGATTTGACAATCGGGGAACAAATTGGACGAGGTTCATGTGGAACTGTCTATCACGGTATCTGGTTTGGATCTGATGTAGCTGTGAAAGTGTTCTCCAAACAAGAATATTCAGAATCAGTCATAAAGTCTTTTGAAAAAGAGGTATCGCTGATGAAAAGACTTCGACATCCTAACGTTCTGCTGTTTATGGGAGCTGTGACTTCACCCCAGCGTCTCTGTATAGTGTCAGAGTTCGTTCCACGTGGAAGTCTCTTCCGTCTACTGCAGAGAAGTATGTCGAAACTTGATTGGAGGCGACGTATCAACATGGCCTTGGACATTGCTCGCGGTATGAATTATCTTCACTGTTGTAGTCCACCCATCATCCACCGTGATCTGAAGTCGTCAAATTTGCTGGTAGACAGGAACTGGACCGTTAAGGTAGCTGACTTTGGTCTTTCGCGTATTAAGCATCAGACATACCTAACTAGCAAGTCGGGAAAGGGAACGCCTCAATGGATGGCACCTGAAGTTCTTCGAAATGAGTCTGCTGATGAGAAGTCTGACATTTATAGCTTTGGAGTAGTATTATGGGAGCTTGCCACAGAGAAGATCCCATGGGAAAATCTCAACTCGATGCAGGTGATCGGAGCTGTGGGGTTCATGAACCAGAGGCTGGAAATTCCAAAGGACACTGATCCTGATTGGATCTCATTAATAGAGAGCTGTTGGCACAGG
>gnl_Arath_TAIR10_AT3G06620.1
ATGGAGAATCCACCTGCGGAGGAGCTGCTGAAGAAGATACTTGAGCTAGAGGAGAGTCAGGAGCATCTCAAGCAGGAGATGTCTAGGCTTAAGGTATCTACGGAGCTTAGACAGCGATCGCATTCGGTGTCTCCTCATCGTCCGGCGAGGAGAAACATCGGAGAGGGAGCTCCGTCTTGGAGGAAAAGCGGTGCCGCCTCGTTTCGTAACGCGTCGCCGTTGCGGAAGGAGAGCCGTATCCAGAATTCGATGAGATTGAGGTCTGAAGTTGGTGGCGGGGGACCATCTGCTGGGAAATTCACTGATAAACAGTATTTGAATATTTTGCAGTCGATGGCACAAGCTGTTCATGCCTTCGATCTTAATATGCGGATTATCTTTTGGAATGCTATGGCGGAAAAGGTTTATGGGTACTCTGCAGCAGAAGCACTTGGGGAGAACCCTATTAATGTTATTGCAGATGATCGGGACGCTGCCTTTGCAATGAATATTGCTCGACGTTGTGTCCGTGGAGAGAGCTGGACTGGTGAGTTTCCTGTTAAGAGCAAATCAGGGGATAGATTTTCAGCTGTCACTACCTGTTCCCCTTTCTATGATGATGATGGTGCTCTTATGGGGATCATTTGTATCACCAGTAACACGGCACCGTATCTGAACCCAAGAATCTCTTTGGCTAAATTGAAGGCGCAAGAAGAAGGTGAAACGAGCTCTATCCCTGCAAGGAATAGTTTTGCCTCTAAACTTGGCTTGGATTCCAGAGGAGCTGTTATATCGAAACTTGGCCTTGACTCTGATCAGCCTATACAAGTTGCTATAGCATCAAAGATCTCAGATTTGGCATCCAAGGTCAGCAACAAGGTCAGGTCGAAAATGCGAGCAGGTGATAATAGTGCCACACTCTCGGAGGGTGGCAGTGGGGATAGTCATCAAAAAGATCATAATGTCTTCGGTGCTACTCTTGTTGACCACAGGGACGATGCAGCATCAAGTGGTGCCAGCACACCAAGAGGGGATTTTATCCAGTCTCCTTTTGGTGTATTCACATGTAATGATGAGAAGTTTGTTTCGAAACCCTTCAAAGATTCCAGTGATGAGAGTGATGGAAAGCCTGCAATCCATAAGGTTCTCACCTCAAAAGCTGAAGAGTGGATGGTAAAGAAAGGTTTGTCATGGCCATGGAAAGGGAATGAGCAGGAAGGTTCAAAAGGAAGACCTACAAATTCTGTTTGGCCTTGGGTACAGAATGAACAAAAGAAAGAGAGGTGTCACCAGATTAATCCCTCTGCTGGTGTTCAGTATGAAAGCCATGCCTTTGAAAGTAATAAGCCTATCAATAATGAGGCTTCTAGTTTGTGGTCTTCCCCTATAAATGCAAACAGTACAAGCAGCGCTAGTAGCTGCGGAAGTACCAGCAGCAGTGTTATGAACAAGGTTGATACTGATAGCGAAGGCTTGGAATATGAAATTTTATGGGATGATTTGACAATTGGAGAACAAGTCGGACAAGGTTCATGTGGAACTGTTTATCACGGTCTCTGGTTTGGATCTGATGTAGCTGTAAAAGTGTTCTCCAAACAAGAATATTCAGCAGAGGTCATAGAATCTTTTAAACAAGAGGTATTGTTGATGAAAAGACTTAGACACCCTAACGTCCTGCTGTTTATGGGAGCTGTGACTTCACCCCAGCGTCTCTGTATAGTGTCAGAGTTCCTTCCACGTGGAAGTCTCTTCCGTCTACTACAGAAGAGCACGTCAAAACTGGATTGGAGGCGGCGTATCCATATGGCCTTGGACATTGCTCGCGGTATGAATTATCTTCACCATTGTAGTCCACCCATTATCCATCGTGATCTGAAGTCATCAAATCTGCTGGTAGACAAGAACTGGACCGTTAAGGTAGCTGACTTTGGTCTCTCGCGTATCAAGCATGAAACATACCTAACCAGCAAGTCTGGGAAGGGAACGCCTCAATGGATGGCACCAGAAGTTCTTCGAAATGAGTCTGCTGATGAGAAATCTGACATTTACAGCTTTGGAGTAGTATTATGGGAGCTTGCCACCGAGAAGATCCCATGGGAAACTCTCAACTCTATGCAGGTGATTGGAGCTGTGGGGTTCATGGACCAGAGGCTGGAAATCCCAAAAGACATTGATCCTCGTTGGATCTCATTAATGGAGAGCTGTTGGCACAGTGATACAAAGCTGAGACCCACATTCCAAGAACTGATGGATAAATTAAGAGACCTGCAAAGAAAGTATATGATACAGTTCCAAGCGACTCGTGCTGCGTTATCTGACAATTCTCTTCTCAAGGACAAC
>gnl_Arath_TAIR10_AT5G49470.2
ATGGAGAAGACGACTCCACCAGCGGAGGAGCTTCTAAAGAAGATACGAGAGTTAGAAGAAAGCCAAGAGCATCTAAAACGAGAGATGTCGAGACTTAAAGTATCGGCGGAGATGAAGCAGCGTTCGCATTCAGCATCGCCGCAACGTCCTGTGAGGAGAAACAGTAACGACGGAACTCCGATGTGGAGAAAAACCGGTGCGGCTTCGTTTCGTCACGCTTCTCCGTTGCGTAAGGAGAGCCATGCGAAAGTTGCCGGCGGCGGAGGCGAGGGGCAATCGGCAGGCAAGTTCACCGATAAACAGTATTTGAATATTTTGCAGTCTATGGCTCAAGCTGTTCATGTCTTCGATCTAAATGGCCAAATTATCTTTTGGAACTCAATGGCGGAGAAGCTTTATGGATTCTCAGCTTCAGAAGCACTGGGGAAGGATCCGATTGATATTCTTGTAGATGTTCAGGATGCTTCGGTTGCACAGAATATCACTCGGCGTTGCAGTAGTGGAGAGAGTTGGACTGGTGAGTTTCCTGTAAAGAACAAAGCTGGAGAGAGGTTTTCAGTTGTGACTACGATGTCTCCTTCTTATGATGATGATGGTTGTCTTATTGGGATCATATGTATCACAAATGATTCGGCACTCTTTCAAGACCCGAGAGGCTCTCCGGCTAAGACAAGGAGGGGGCAAGAAGGTGAAACGAGCTTTAGTCGGGTGACTAGTAGTGTTGCATCTAAGCTTGGTCTTGACTCGAAAGAGGCGGTTGTATCAAAACTTGGCCTTGATTCTCAGCAGCCTATACAAGTTGCTATAGCTTCAAAGATATCAGATTTGGTGGGCAACAAGGTCAAGTCGAAAATGCGAGCAGGTGATAATAACGCTGCAAACCTTGAGGGTGGAAGTGGGGACAGTCATCAATCTGATCAGGGTTTCTTTGATGCTGCTTTCGCTGACCGGAGGGAGGATGCAGCAACAAGTGGTGCTGATACACCTAGGGGGGATTTTATCCAATCTCCTTTTGGTGTATTCTTACGTAGCGATGAGAAAGCTTCTACAAAGCCCTTCAGAGATTCCAGTGATGAAAGTGATGGAAACTCTGTTGTACCTAAAACACTGACCTCAAAAGCTGAAGAGTGGATGGTAAAGAAAGGATTATCATGGCCATGGAAAGGGAATGAAAGGGAAGGTTTGGAAGGAAGGCGTAGTCATTCTGTGTGGCCTTGGGTGCGGAATGAACAACAAAAACAACAGGCTTATCAAAGCAATTCTAATCACAGTGTTAAGTCTGAAAGCCAGGCATGTGAAAGTATTAAGGCTTCCAGTAACGAGCCTATGGGGTATTGGTCTTCCTCTGTTAATGTGAACAGCACAAGCAGTAGTAGCAGCTGTGGAAGTACCAGCAGCAGTGTTATGAACAAGGTCGATATGGATAGTGACTGCTTGGATTATGAAATCTTATGGGAAGATTTGACAATTGGAGAACAAATCGGGCAAGGTTCATGTGGAACTGTCTATCACGGTCTATGGTTTGGATCCGATGTGGCTGTAAAGGTGTTTTCCAAACAAGAATATTCAGAAGAGATCATAACATCTTTTAGACAAGAGGTATCGTTGATGAAAAGACTTAGACATCCTAACGTTTTACTGTTTATGGGAGCCGTGACATCACCTCAGCGTCTCTGTATAGTGACAGAGTTCCTTCCACGGTTTGGTCTTATTACTTTGGCTAATATTACACTTCCTTTTGTGCTATTCGAACTCCGGGGCCAAAACTCTGACTTACCCTATCAAATAACATTTGCAGTGGAAGTCTCTTCCGTTTGCTGCAGAGGAACACGTCAAAACTGGATTGGAGGCGACGTATCCATATGGCCTCGGATATTCTATCTTGCGTATTATTCTTTGGACTCTTTAATTCAGTTACTGTATCTTGTCTACAACATGTTACACATTTTTCTTACATACTTCTTCGCACAGGCTCGTGGCATGAATTATCTTCACCATTGTACTCCACCGATCATTCACCGAGATTTGAAGTCATCAAATCTACTGGTTGATAAAAACTGGACCGTGAAGGTTGCTGACTTTGGTCTTTCGCGTATCAAGCATGAGACGTACCTCACTACAAAGACAGGAAGGGGAACGCCTCAATGGATGGCACCGGAAGTTCTCCGAAATGAGGCTGCTGATGAAAAGTCTGACGTTTACAGCTTTGGAGTAATACTATGGGAGCTGGTGACTGAGAAGATCCCGTGGGAAAGTCTAAATGCTATGCAGGTGATTGGAGCTGTAGGGTTCATGAACCAGAGACTGGAAGTCCCGAAAAATGTTGATCCTCAGTGGATTTCTTTAATGGAAAGCTGCTGGCATAGTGAACCGCAGGACAGACCATCGTTCCAAGAAATTATGGAGAAACTAAGAGAGCTTCAAAGAAAGTACACTATACAGTTTCAGGCGGCTCGTGCTGCATCAATAGAAAACTCTGCCCTCAAGGAAAAA
>gnl_Betvu_v1.2_Bv3_054260_taxs.t1
ATGGAAACTCCACCAGCTGAAGAACTACTGAAGAAGATCCAAGATTTAGAAGCAGGACATGCGCACCTTAGAGAAGAGATGTCGAAGCTTATGTTAGCAGATGGGGCCCGCCAAAGAAGGGCCCACTCAGTGTCCCCACAAAGGTCAAGGTTACCGGCACCTGTCCCACCTCACCGGCGCCGAGAAACTGACTGGAAGAAAGGTGGGTCCTTGTCTTTCGGTCATTCTTCGTCTTCTCCGCTGCAGAGAGAGAGTAAGAGCCCGGATGACCCGGCGGCGCGGCCCGGGTCCGGCCCGCCCGAGTTGCAGAAGTTGACGGATAGACAGTGTTTGAATATATTGCAGTCTATGGGACAGTCGGTGCATATTCTTGACCTTACTGACCGCATCATTTACTGGAATCGCTCTGCTGAAAACCTTTATGGTTATTCTCCAGAAGAAGCTATTGGCAAGGGTATATGTGAGCTGATAGTTGATGATCGGGATTACGCTGTTGCTAGTAATATTTTGAATCGTGTAAAATTGGGAGAGAGTTGGACAGGACAGTTCCCTGTCACAGATAAGAAGGGACAAAGGCTTGTAATTATTGCAACCAACACTCCGTTTTACGATGATGATGGTACTCTCATTGGGGTTATCTGTGTATCCAGTGATTCAAAACCTTTTCACGAAGTGAAAGTTTCAGTTTCAGAAGCGAAGGAGCAGGAGGTTAGTCAGAGTTCTAGCAAGCCCAAAAGCAGTGTTAAGACCAAGCTTGGACTTGACACTGAACAGCCTTTGCAAACAGCCATTGCTTCAAAGATATCGAATTTGGCTTCAAAGGTCAGTGACAAAGTTCGATCTAAAATGGCTGGAGAGAATAATGTACTCCGAGAAGGTGGAAGTGGGGATAGTCAACTCTCTGATCATGGTTTTTCTGATGCTACATTCTCAGATCATAAAGAGGATCCAAATTCCAGTGGAGCTAGTACACCTAGAGGAGATCCCGTTGTTTTTCCTATTGGTGTCTTCTCTCAGTTCACTGCTGGAAAGTCCCCTGCTAAAACGCCGAAAGATTCTACTGATGAAAGTGAGGGCAAAAATGCAATTAATAAAATCACTTCCAAAGCCGAGGCTTGGATTGGCAAGAAAGCAATGCAATGGTCTCGGAAAGGAAATGATCAGGAAACACCAGAAGCCAAGAGTGGTCAGTTTGTTTGGCCATGGGCTCACGGTGAACAGGATTCTGATCGTCCTGCTATAAAATCAGAAAGCCAGACTGGTGACTGTAATCGGGTCAATGATGCCACTGGGTCCTGGTCATCATTTAATGTCAACAGCACAAGCAGTGCAAGTAGCTGCGGAAGTGGAAGCAGCAGTGTTGTTAATAAATTGGATGTTGATAGTGATTGCTTAGATTATGAAATCATGTGGGAGGACTTAACCATTGGAGAGCAGATAGGACAAGGTTCCTGTGGAACTGTGTACCATGGTCTCTGGTATGGATCGGATGTTGCTATTAAAGTTTTCTCCAAGCAAGAGTATTCTGAAGATGTCATACTTTCATTCAGACAAGAGGTTTCCTTGATGAAGCGACTTCGTCACCCTAACATTTTATTATTTATGGGTGCGGTAACATCACCTCAGCGTCTCTGCATAGTTACAGAGTTTCTTCCACGAGGAAGCTTGTTCCGTCTACTACAAAGGAGTACAGCCAAACTAGATTGGAGACGGCGGATTCACATGGCTTTAGACATAGCACGAGGAATGAACTATCTTCATAACTGCAGCCCACCTATTGTCCATCGTGATTTGAAGACTTCCAATCTCTTGGTTGATAAGAACTGGATGGTGAAGGTTGCTGATTTTGGCCTTTCTCGTGTCAAACATGAGACTTATCTGACTACAAGAACCGGGAAAGGAACTCCTCAATGGATGGCACCGGAGGTCCTCCGCAATGAGAGATCAGATGAGAAGTCTGATATATATAGCTTTGGTGTTATACTATGGGAGCTTGCCACTCAAAAGATTCCTTGGGAACATCTCAATGCAATGCAGGTGATTGGAGCGGTTGGGTTCATGAATCAAAGGTTAGATATACCGGATGATGTAGATTCGAGGTGGACTTCCATAATTGAAAGCTGCTGGGACAGTGATCCTCAAAAACGACCGTCATTCCAAGAATTACTAGAGAAGTTGAAGGATATGCAGAGACAATATGCAATCCAGTTCCAGGCTGCCAAAGCTACCTCTACCGATCTTATCTCAAAGGAACTA
>gnl_Betvu_v1.2_Bv5_100950_ayxr.t1
ATGGGTTCCGACGACTCATCAAATCTCCGAGTTTTGGTCAAAAAATGTGCCGAGTTAGAGGTGAGTCAAGCGAGTCTTAGAGCACGGTTAAACCAACTCACTCGTGCTGACCGAGTTCAGGTGACGTCATTTCCCGGTAACTTCAGGAATGGTAATCCCTACAGTCACGTGCTTCAGTCTATGGATCATGCTGTGCACGTGACTTCACCTTCTTCTCGAGAGATCATTTTCTGGAACCGTGCTGCAGAGAAGCTTTATGGATGGAAGGACTATGAAGCAACAGGGCAATGTTTCTGGGACCTTCTTATTGAAGAAGAATATTTGCCGTACATGGAGCCCATCTGGGAAAAGCTGCACTTTGGCCAATCTTGGTCAGGTCAGTTCCCTTTTAAGAAGAGGTCTGGTGAGACTTTAATGGCGCTAGTGACTCATAGTCCGTTATATGAGGATGATGAGCTTGTTGGTGTTATCACTGTTTCAAGTGCTGCGGAGCTTCATAAAAACATGAAAGCAAATCAACCTAGGGAACCACAGGATAACATGAAAAAGATTCAGTGGCAACAAAGGCCACAGATTGCATCAAAGCCACAGATGGCTTCTTCTATTTCCGATCTGGCGTCGAAGGTCCTAGGACGCATACGCAGAGATGACACTTCCAGGGACGAAGATGCATATGTTTTGGATGCTGAAGATGTGGTTCAAATTAAGCAGAAAATTGACCTAGCTAAGAATGATAGTCAAGGTAAAGGCTCTCATGCAGAGGAGTCTATGATGGCTCAACCTGCAAAAGTGGCAGCAAAGTTTTTGGCAAAATTCCGAAAGAAGAGCGATGGCAACAATGTTCAAACAAGTGATGATGGCCCTGTACAGAATGGCATCGGGCAACAATGCTCTGCCAGAAACTCAAAAGATATTACATCTAATAATTATATTGGTGATGTCCGACATTTCCCACTTCCTGGTAAAAGTGCACATGTGAATGAAAATAGGAAGTCCTATGATTTAGAAAAGGTTCCTTCACTTGGAGTGTTTTATGAACATTTTAAGGAGCCTATACTACCAAAGATCTTGCCCGTATTCGGCTTGCATATGAATGATAAGGATGCAAACCCTGAGGTGGAAGAGCCTAAGGCTGCAGAAAGGGAAGATGCTTCCGAACGACTAGTAGGAGCTAAAACTTCTCCTAGTTCAGGGGAGAACTTTTCTGGAAGTGCTGGTAGCTCGTCAAGCAAAGGTGATAGTGAGTCGAGTTCAATGGTTGATTCTGATATTCAGTGGGAGGACCTACAGTTGGGTGAGAATATTGGTCAAGGTTCTTTTGCTGCTGTATATCATGGACTTTGGAATGGATCGGATGTTGCTATCAAAGTTTATTTTGGGAAAGATTACAGTGAGGGGACCCTACTGGATTACAAAAAGGAGATTGGTATAATGAGGAAATTGAGGCATCCAAATGTCTTGCTCTTCATGGGAGCATGTTACTCACAGGAACGGCTTGCAATTGTCACCGAGTTTCTTCCAAGGGGAAGTCTCTTCAAGATACTTCACAGGAGCAATCAGGTGTTGGATCTCAAGCGGCGTTTGAAGATGGCTCTTGATGTTGCTAGGGGTATGAATTATTTACATCGCAGAAATCCTCCTATAGTTCACCGGGACTTGAAATCATCAAACTTGCTTGTTGACAAGAACTGGAACGTGAAGGTTGGCGACTTTGGGTTATCAAAGTTGAAGAATGCGACCTTCTTGACGGCGAAATCTGGAGGAGGAACTCCTCAGTGGATGGCACCAGAAGTCCTGCGGAGTGACCGCTCCAATGAAAAGTCAGATGTATTCAGTTTCGGTGTCATCCTATGGGAACTGGTAACTGTCAAAATCCCATGGGATAATCTGAATGCTTTGCAGGTTGTCGCGGTAGTAGGATTTATGAATAGTAGGTTAGACTTACCAGAAGACACTGATCCTAGAATTTCATCCATCATAAATGAATGCTGGCAAAGCGAACCGGAACTGCGTCCTTCATTTGAAGACCTTATCCAGAGAATGACTGGAATACTTCAAAGTATTCCAGCAGCCGCACATCCTCCTGTACGAAAAAACTTACCGTTACCATTT
>gnl_Carpa_v0.4_evm.model.supercontig_74.73
ATGGCCGGAGACGAGTCAGGTACGAGTCTGTACCAGAACTTGGCAGATCGGTGCCTGAGTCTAGAGAAGAGTTATGTGCAACTCAGGGAGCAGCTTGATGAGCTGGTGCAGGAGAAGAGGAACGGGAGTACCGGGGTGTCAGTGACATCAGATTCCGTTGACATGTCGTCAGATGCCGTCGGAGGAGTGGTTCCCGGACATTTCTCCGCCGGAAACCCGTACCGGAGCGTGTTGGAGTCCATGGGACATGCTGTTTATGTCTGCGGAGCTTCTTCTGGAGAGATTATATACTGGAACCGCTCTGCTGAAAATCTATATGGATGGAAGACCCATGAGGTCCTTGGTTGCCATGCGGCTGATCTCCTTGTAGCTGAAGAATACCATACCCCTCTAAAGGAAATCATGGAGGGGTTGAACTCAGGGCAATCGTGGTCAGGCCAGTTCCCTCTAAAGAAGAGATCAGGTCAAATATTTATGGCAATAATGACAAAAAGCCCTTTGTATGAGGATGGTGAGCTTGCTGGTGTTATCACTGTCTCAAGTGATGCAGCAATATTTAATAGATTACATTTGCAAAACTTAAGACCATCTCAGGATCATGGTAAAGCACGAGGATTAAACTTGAAAAAGATTCAGTGGAATCCTCCACGACCACAGATTGCATCCATGCCACAGATAGCAGCGTCTGTTTCCAATCTGGCATCAAAGTTTCTATCAAATAGACATGGAGATGACAACTGTAGTGCAAATGCAAGTACGAGGAACAGAGACAATAGTGGAACACAGGCTGAAGATTTTAAATTAGAGAAGCCTTGTGCTCTAGCAACAAAGGTCTTGGAAAAATTGCACATCTGGGGAACTGGCACCTGTGAAAATGAAGATGAAGAAAGCGTTAGACAAAATGGCGCAAGTGATATGCCAAGCCATAAAGAAGTGATTAGTGAAGTTAATTCTTCTAGAGGTCCACAAGCATCAACTGTAGACCACTGTATCACGGGCACTAGAAACAGGAGACAACACCAGCAAAAATCAAATTCTTCAGCTGACAAGACACCTTTCAATCTAAAAGAACAAAGAATTAGACAAGATATTGATGAGAATCCCGTTGTAGTCTCTCCAAGGGAGTGTAGTAGTGAACACTCTGCCCCATCCAGGCCAGAAAATTCTATGCCAGGATCAGGCTGCTATGTGGATTCGAATGAGTTGGAATCTTCAGGGGTGGAAGATGAAGAGCATAAACGATCAGATGGTAAACAGTTTCCTAGTTTAGGGGAGGGTACTGGGACCCAAGGAAGTTCATCAAGCAAGGGGGATAATGATTCAAACTCTCTGACAGACTGTGAGATTCACTGGGAAGACCTACAGTTGGGAGAGGAGATTGGCCAAGGTTCATATGCTGTTGTTTACCATGGAATTTGGAATGGATCTGATGTTGCTGTTAAGGCTTATTTTGGGAGTGACTATATTGAAGGAACTTTGGAAGACTACAAAAAGGAGATTGATATAATGAAAAAATTGAGACATCCAAATGTACTGCTGTTCATGGGAGCAGTATACTCTCAGGAACGGCTTGCCATAGTCACAGAATACCTACCAAGGGGAAGCCTGTTCAAGACACTACACAAGAATAACCAGGCATTAGACATGAGACGCCGCCTAAGGATGGCTCTTGATGTTGCGAGAGGAATGAATTATTTACATCGCAGAAATCCACCAATAGTACACAGAGATTTAAAATCATCTAACCTACTTGTTGACAGAAACTGGAATGTAAAGGTTGGAGACTTTGGTTTGTCAAGGTGGAAAAATGCAACATTCTTAACTACTAAATCTGGGAGAGGAACGCCGCAGTGGATGGCTCCTGAAGTTCTTAGGAATGAACCTTCTAATGAGAAGTCTGATGTGTTCAGTTTTGGTGTCATCTTGTGGGAATTAGTCACGGTTTCCATTCCATGGAGCAACCTAAATTCTTTACAGGTTGTTGGCGTTGTGGGCTTTATGGACAGAAGATTAGACCTGCCAGAAGGCCTCGATCCTCGACTAGCATCAATCATCCGAGATTGTTGGAAAAGCAACCCAGATCAACGACCATCATTTGAAGACATAATTCAAAGAATGTCATGTTTTTTCCAGAAAGTTACTGTCCCATCTGGTCACTTAAGTTCCAAGCCT
>gnl_Carpa_v0.4_evm.model.supercontig_9.52
ATGGAAACGCCACCAGCAGAGGAGCTGTTGAAGAAGATCCAGGAGCTGGAGGCGGGTCAAGCGCATCTTAAGCAAGAGATGTCTAGGCTCAGGCTATCCTCCGCCGATCATCCCCAGAGGTCGCATTCGGTTTCGCCGCAAAGGTCGACGACGTTGACGGCGAGGCCGAGGAGGAGAGGCCCCGGTGCTGGCGGAGGTTCGGGATTCGACGGAGCTGCTGCGGCGTGGAAGAAAGGTTCGGGGTCGTTTCGGCATTCTTCGCCGCTGCAGAGAGAGAGCAGGAGCTCTGGTACTGTGAATGCTGGAGCGGGAGCAAGTGGTGGTGGCGGCGGTGGGAGACCGTCGGCAGTGAATTTCACAGAGAAGCAGTGTTTGAATATATTGCAGTCTATGGGCCAGTCTGTCCATATATTTGACTTTAATGGCCGTATAATCTACTGGAATCGCACTGCTGAAAACCTCTATGGTTATTCTGCCGCAGAAGCACTTGGGCAGGATGCTGTTGAGATTCTTGTAGATCCCCGGGACTTTCCCTTAGCACGCAATATAATCCACCGGGTTAGCATGGGGGAGAGATGGACGGGGGAATTCCCTGTCAAGAATAAGATGGGGGAGAAGTTTTCTGCCATTGCAACCAATACTCCGTTCTATGATGATGAGGGGACTTTAATAGGGATTATTTGTGTCTCAAATGATTCACGTCCCTTTAAAGAAATGAGGGTTGCATTGTCGAATCCAAGTCACTCAGAAGGGTCTTCAAGCTTTAACCGGGCCAGAAGCACAGTTACATCTAAACTTGGTCTTGATTCCCAGCAGCCTCTCCAAGTTGCAATTGCCTCAAAAATATCAAATTTGGCATCTAAGGTGAGCAACAAAGTCAAGTCAAGAATTCGAACTGGAGAAAATTTGATGGACCGTGAAGGTGGGAGTGGAGATTCCGATCATGGTTACTCCGATGCTGCTCTCTTTGATCAGAATAGGGAGGATGCTACATCAAGTGGAGCTAGCACACCCAGAGGAGATTTACCTGCATCTCCTTTTGGTGTATTTTCTCCTGCTGACGAGAAAACTCCTGTGAAATCCTCCGGAGAATCAGGTGAGGATTCTGAGGGAAAACCCACGATCCAAAAGATTATTACCTCGAAGGCAGAACAGTGGATGGGCAAGAAAGGTTTATCATGGCCATGGAAAGGGAATGAGCGGGAAGTACCAGAGGTAAAAACTGCTCGCTTTGTTTGGCCCTGGTTGCATAATGATCAAGAAAATGAATCAGTTCAGCAGAAGAATCCCTTCTCTGGTTCAAAGACTGAAAGCTATGCAAATGAAAGTACTAAGCCTGCCAATAATGAGGCCTCTGGGTCCTGGTCCTCCTCTGTTAACATTAACAGCACAAGCAGTGCCAGCAGCTGTGGAAGTACCAGCAGTAGTGCTATTAATAGAGTGGACATGGACACTGACTGCTTGGATTATGAAATCTTGTGGGAGGACTTGACTATTGGAGAACAAATTGGACAAGGTTCTTGTGGAACTGTATATCATGGTCTGTGGTTTGGATCAGACGTTGCTGTTAAAGTATTCTCCAAACAAGAGTATTCAGATGATGTGATAGATTCCTTTCGACAAGAGGTGTTGCTGATGAAAAGACTTCGACATCCAAATGTTCTGCTCTTTATGGGAGCTGTGACTTCTCCTGAACATCTCTGTATTGTCACAGAGTTTCTGCCACGAGGAAGTTTATTTCGGTTACTGCATAGGAACACACCCAAACTAGATTGGCGACGGCGTATCCATATTGCCTTGGATATAGCACGAGGCGTGAATTATCTTCATCATTGCAATCCTCCTATAATCCATCGTGATTTGAAGTCATCAAATCTGCTAGTTGATAAGAATTGGACTGTGAAGGTTGGTGATTTTGGTCTTTCACGTCTCAAGCACGAAACATATCTCACCACCAAGACTGGGAAGGGGACGCCTCAATGGATGGCACCAGAAGTTCTTCGTAATGAACCCTCGGATGAGAAATCTGATGTGTATAGCTATGGAGTGATTTTATGGGAGCTTGCAACTGAGAAAATCCCATGGGATAATCTCAATTCAATGCAGGTGATTGGGGCTGTAGGGTTCATGAACCAGCGGCTAGAAATTCCCAAGGAAGTGGATTCACAGTGGGCTTCTATAATTGAGAGCTGCTGGCACAGCGATCCACAGTTTCGTCCGACATTCCAAGAACTTCTCGAAAAGCTTAGAGACATGCAGAGACAATACGCGATTCAGATCCAGGCAGCCCGTTCGACGATAGTTACTGGAGATAACTCCCAAAAGGAAGGG
>gnl_Elagu_v2.0_p5_sc00009.V1.gene307
ATGGGGCAGTCGGTGCATATCTTCAATCTTGAAGGCCGGATAATCTACTGGAACCGGTCTGCTGAACATCTTTATGGTTATCCTGTATCGGAAGCCATTGGTCAGGATGCCATTGAGCTACTGGTTGATGCCCGTGATTTCAACATTGCGAGCGACATAATCCAACGTATAACCAGGGGGGAGAGTTGGAGAGGGAAATTTCCTGTCAAGAACAAGTTTGGAGAGCGATTTTTAGCTATTGCTACAAACACTCCTTTTTATGATGATGATGGTAGTTTGGTTGGCATCATTTGCGTGTCAACTGATTCACGGTGCTTTCAGGAGATGGCATCCTTTCCAAGCTGTACAAAGCCCCAGTCAAGTGTCTGCAGCGCTCCCACTTGGCCTAGAATCAGTTTAACAAGTAAAGGCAATTCTGATTCTCAGCAACCTCTTCAAGTTGCTATTGCGTCCAAAATAACCAATCTGGCTACTAAGGTTACAAACAAAGTTCGTTCTCGGATAAGGACGGGTGAAAACAATATGGAACGTGAAGGTGGGAGTGGAGATAGCCAATATTCCGACCATGATGCTGTTTCCTCAGATCACAAGGAGGATCCTACTTCAAGTGGAGCTAGCACACCAAGAGGTGACATACCACCTTGTGCCTTTAGTATGTCCTCTTCTGCAGCCACAGAGGAAAAATCTCCAGGAAAAGCATCTAAAGGTAATAATGAAGAGGTTGAAGGAAAGGCAGGGATCCACAAGATCATAAGCTCAAAAGCAGAGGCATTATTAGCTAAGAAGGGGATATCATGGCCTTGGAAAGGGAATGAGCATGATGGTGCAGATGTGAAGAATCGCTTTGTCTGGCCATGGGTGCACAGTGATCAGGAAAATGACTTGACTCATCAAAAGACTCCTGAATCTAGTGGAAAGCCAGAAAGCCAAGTGACCGAAAACAACCGAACTGGAAATAATGAGGCTTCGGGATCCTGGTCCTCTTTAAATGCTAACAGTATGAGTAGTGTTAGCAGTAATGGAAGCACCAGTAGCAGCACTGTTCACAAAGTGGATATGGATAATGACTGCTTAGACTATGAGATTTTATGGGAAGACCTTATAATTGGAGAACAAATAGGTCAAGGTTCTTGTGGAACTGTATATCATGCTCTGTGGTATGGCTCGGATGTGGCAGTCAAAGTATTCTCAAAGCAGGAATATTCTGATGAAGTCATACTTTCCTTCAGACAGGAGGTGTCGCTTATGAAGAGGCTAAGGCATCCAAATATACTACTCTTTATGGGTGCGGTTACTTCTCCTCAGAGACTTTGCATTGTGACAGAGTTCCTTCCACGTGGGAGTTTATTTCGGTTGCTTCAAAGAAACACCACGAGATTGGATTGGAGACGGCGCATTCACATGGCTTTAGATATTGCAAGGGGCATGAATTATCTTCATCATTGCAACCCGCCAATCATTCATCGTGACCTGAAGTCATCAAATCTATTAGTTGATAAGAACTGGACTGTCAAGGTTGGGGATTTTGGTCTTTCACGGCTGAAGTATGAGACATATCTGACAACAAAAACTGGGAAAGGAACGCCACAATGGATGGCTCCAGAAGTTCTGCGAAATGAGCCTTCAGATGAAAAG
>gnl_Elagu_v2.0_p5_sc00025.V1.gene396
ATGGAACGTGAATGTGCAGGTGGAGATAGCCAATATTCTGACCATGATGCTGTTTCATCAGATCACAAGGAGGATGCTACCCCAAGTGGAGCTAGCTCACCAAGAGGTGACATACCACCTTATACCTTATGTACATCCTCTTCTGCAGCCACGGAGGAAAAATCTCCAGGAAAAGCGTCTAAAGGTAATAATGAAGACGTTGAAGGAAAGACTGGGTTTCACAAGATCATAAGCTCGAAGGCAGAGGCATTGTTAGCTAAGAAAGGGATATCATGGCCCTGGAAAGGGCATGAGCATGATGATGCAGATGTGAAGAATCAGTTTGTCTGGCCATGGGTGCATGGTGATCAGGAAAATAGCTTGACTTATCAAAGGGCTTCTGAAGCTAGTGTAAAGCCAGAAAGCCAAGGGACCGAAAGCAACAGAACAGGCAATAATGAAGCTTCAGGATCCGGGTCCTCTTTGAATGCTAACAGTACAAGTAGTGTTAGCAGCAGTGGAAGCACCAATAGCAGTGCTATTCACAAGGCGGATATGGATACTGACTGCTTAGACTATGAAATCTTATGGGAAGACCTCACAATTGGAGAGCAAATAGGTCAAGGTTCTTGTGGAACTGTATATCATGCTCTGTGGTATGGCTCGGATGTGGCTGTTAAAGTATTCTCAAAGCAGGAATATTCTGATGAAGTCATACTTTCCTTCAGACAAGAGGTATCGCTGATGAAGAGGCTAAGGCATCCAAATATACTACTCTTTATGGGTGCAGTTACTTCTCCTCAGAGACTATGCATTGTGACAGAGTTCCTTCCACGGTTTGTTCTTCACTTCATCTATGAATTTCAAAAGGAAAACAACCAGAACTCTATCTTTCAATTGCTTAGTGTTTTTTATCCTTTTAGCTATATACTTGGACTGTTTGAGAACATACTTCAGGCAAGGGGCATGAATTATCTTCACCATTGCAACCCACCTATCATTCATCGTGATTTGAAGTCATCAAATCTGTTAGTTGATAAGAATTGGACTGTAAAGGTTGGGGATTTTGGTCTTTCACGTCTGAAGCATGACACATATCTGACAACCAAAAATGGGAAAGGAACGATCATTGGAGCAGTAGGTTTTATGAACCAGAGGTTGGAGCTCCCAAAAGACCTGGATCCACAGTGGGTGTCAATTATTGAGAGTTGTTGGCATAGTGAACCGAATTTGCGGCCAAGTTTCCAGCAGCTGCTGGAAAGATTTAGAGATTTGCAGAAGCAGTATGTTGTCCAATCTCAAGTGCAACGCTCTGTAACTAGCAACACTTCCCAGGGTAATGCACAAATATATGGAAAAAGAGAGCATCTAAGGGAGATTGGATCTGAAGCA
>gnl_Eucgr_v2.0_Eucgr.E00538.1
ATGATTCAGTGGCAGCCACGGCCACAGATTGCACCTATACCACAAATTGCTTCCTCTGTTTCAAACCTGGCGTCCAAAGTTCTACCTCGCAGATGTGGGGACAATACACAGAATCCACGTGTCGGTGGACAGCATGATGCAATAGAAACTGATGATGCTGTATTAGAAAAACCTGGTAAATTAGCAGCAAAACTATTGGAAAAGCTGCACATTAAAGGTAATCGGAACCCGGTAAATGAAGATGAAAGTTACGATCAGATCAAACATGCAAGTAATTGTCCAGTGAGAAATGGGGTGATGTGTGAGCCTAATGTTGCAACAGATTTGAAGGCATCGAATACCTGCCAGGGAACTCTTCATCCCAATGTTATGGGAAAAAGTCCTGGCAGGAAAACTCCTGCTTTAGCTAAAAGAGAATCCATTGATTTGCACAGAGATGCACATCCTCCCACTTTCAGGGAGACTTCTGAGTTAGCATCCTCAAGGGAATGCAATGAGTGCTCTCAATTGCCTAAACCTGGAAATTTGTTGCCGAAAGTGCGCAACCAAGCCAGTGAGGAAACTGCTGAGCCAGGAGACTTGAAGGCCTTCCTGGTAAAGGATGAAGCACAAAAACTGCCTGATGGCAAACAGTTCCACATAAGCAATGGAGAAAGCGTCGGCAGCCATGACACTTCATCAAGCAAAAGTGATAGCGAGTTGAGTTATATGGTTGATTGCGAGATTCGCTGGGAAGATCTACAGCTGGGTGAAGAGATTGGGCAAGGTTCATATGCAGCGGTTTATCATGGCTTGTGGAAGGGATCGGATGTTGCTATTAAGGTCTATGTTGGGAACGAATATAGTGAAAACACTTTACAGGACTACAAGAAAGAGATCGAAATAATGAAGAGACTGAGACATCCAAATGTTCTGCTGTTCATGGGAGCAGTCTACTCTAAGGAACGACCAGCCATTGTAACAGAATTCATGCCAAGGGGAAGTCTCTTCAAGACGCTACACAAAAACAATCATGTCTTAGACACAAGGCACCGTTTGAGAATGGCCCTTGATGTTGCCAGAGGAATGAATTATTTGCATCACAGGAATCCACCAATAGTGCATCGAGACCTTAAATCTTCTAACCTGCTTGTTGATAAAAATTGGACCGTCAAGGTTGGAGACTTTGGTCTGTCAAGGTTGAAGAATGCCACGCTGTTAACAGCAAAATCTGGAAGAGGAACTCCTCAGTGGATGGCTCCTGAAGTCCTTCGTAATGAACCATCAGATGAAAAGTCTGATGTGTACAGTTTCGGTGTAATACTATGGGAACTGATGACAGAATCCATTCCATGGAGCAACTTAAATTCCCTTCAGGTTGTTGGAGTGGTTGGCTTCATGGATAGAAGATTGGACATGCCGGAAGGGATCGATCCCGTCATAGCATCCTTAATCCACGACTGCTGGCAGAGCAGTGACCCGGGTAAGCGACCTTCATTCGAAGTGATCCTGCAGAGGATGAGAAGCCTAGTCCGCAGTTGTGCGGCTGCCTCTGTCCGAAAGAACCCAGGTAGC
>gnl_Eucgr_v2.0_Eucgr.H04046.1
ATGGAGACACCGCCGGCGGAGGAACTGCTCCGGAAGATCGAGGAGCTGGAGGCTGGCCAGGCGAACCTGAAGAACGAAATGTCGAGGCTCAGGCTGTCGGGCGGCGGGCCCGACCCCAGGCCCGAGCACCGCGCCCGCCAGCGCTCCCACTCGGTGTCGCCCGAGCGGTCGGCCGCCCGGAGGAGGGCCGGGCTCGCGGCGCGCGCCTCCGGGTGGAAGAAGGGCTCCGCTACCTTCACACACTCGTCGCCGCTGCAGAGGGAGAGCCGGAGCCTCGAGGAGCCGCCGAATGTGGGGGGCGCGGGCAGCTTCGTCGGCGGGACTGCCAAGATGAATTTCACGGAGAGGCAGTATTTGAACATTCTGCAGTCTATGGGGCAGGCTGTTCATATATTTGATCTCGAGGGTCGCATAATTTACTGGAATCAAACTGCAGAAAACCTATATGGTTATTCCGCAGCAGAAGCCCTGGGACAGGATGCCATTGAGCTCCTAATTGATTCCCGGGACTTTGGAATAGCGAATAAAATTGTCAATCAGGCGATGGTGGGAGAGAGATGGATGGGACAGATCCCTGTCAAGAATAAGATGGGCGAAAGATTTTCAGCTGTTGCGACGAATACTCCATTTTATGATGATGATGGAGCGTTGGTGGGTATCATATGCGTCTCGAGCGATTCACAGCCCTTTCAGGAGCCAAGAGTTGAAATGCCAGAAGTGAGGCATTCAGAAGCAGAGTCAAGCCTAAGCCGCCTGAGAAACACTGCTACAAATAAGCTTGGTCTTGATGCTCAACAGCCTCTGCAAGTCGCAATTGCCTCTAAGATATCCAATTTGGCATCCAAGGTGAGCAACAAAGTGAAGTCAAGGATTCGGACAGGAGAGAATCATATGGATCGTGATTATGAGAGTAGTGATACTCATCATTCTGATAATTGTCTCTCGGATGACAATAGGGAGGATGCAGCATCGAGTGGAGCTAGCACGCCTAGGGGAGATGTACCTCCATCCTCCTTTGGTGTTCACTACCAGAAAGAGGAGAAGTCGCCAGGAAAACATGCTAAAGATTCTAGCGATGAGAGTGAAAAACCTCCGATTCACAAGATCATTACATCTAAGGCAGAGGCATGGATTGGTAAAAGAGGGCTATCCTGGCCTTGGAAAGGCAATGAAAGGGAAGGATTAGAGGCCAGGATTGGAAGATCTGGTTTCATATCGTCGCAGAATGACCAAGAAAAGAGAAGTCCTCCCATGGCTGACCAAGAAAAGAGAAGTCCTCCCATGGCTAATCTAGAAAATCAGAACAATGAAAATAACCGCACTCTCAATGAAGCATCGGGTTCTTGGTCCTCGTTTAATGTTAACAGCACGAGCAGTGCCAGTAGCTGTGGAAGCACGAGTAGTGGTGCTGTGAATAAGGCGGACCTGGAAGCAGACTGTTTGGATTGTGAGATACTGTGGGAAGACTTGACAATTGGAGAACAAGTTGGGCAAGGTTCTTGTGGAACTGTCTATCACGCTCTGTGGTACGGATCAGATGTGGCAGTGAAGGTATTCTCGATGCAAGAATATACAGAAGAATTGATAAATTCCTTTAGACAAGAGGTGTCTCTTATGAAAAGACTTCGGCATCCCAATGTTTTGCTTTTCATGGGAGCAGTAACTTCACCTAACCGCCTCTGCATAGTCACAGAGTTTCTTCCACGTGGAAGTTTGTTTCGCTTACTGCAGAGGAACACAGCCAAGTTGGATTGGAGACGCCGCGTTCATATGGCGTTGGATGTGGCTAGGGGCATGAATTATCTGCATCATTACAATCCACCTATCATTCATCGTGATTTGAAGTCCTCGAATCTCTTAGTTGACAAGAGTTGGAATGTGAAGGTGAGTGATTTTGGTCTGTCGCGTCTGAAATCTAAAGCAGATCTCACAACAAAAACTGGGAAGGGAACGCCTCAATGGATGGCACCTGAAGTTCTCCGTAATGAAGCCTCAGACGAGAAATCTGACGTGTACAGTTATGGAGTGGTCTTATGGGAAATTGCCACCCAGAAGATCCCGTGGGATAATCTCAATGCAGTGCAGGTAATTGGTGCTGTGGGGTTTATGAATCAGCGGCTAGATATCCCTCATGATGTCGATCCACAGTGGGCATCTATAATTGAGAGCTGTTGGCACAGTGATCCGAAGTGCCGACCGACGTTCCAGGAAATACTGGAAAGACTCAAAGATTTGCAGAGACAGAACGCACTTCAATTCCAGGCTTCCCGCTCTGCTGCCAGCGACAACACTCCAAGGGAAACG
>gnl_Manes_v6.1_Manes.15G000200.1
ATGGAGACTCCACCAGCGGAGGAGCTGCTGAGGAAGATCCAGGAGCTGGAAGCAGGGCAAGCACACCTAAGTCAGGAGATGTCTAAGCTTAAGCTCACAAGCGATCCAAAATCGGAGCAGTTCTTACCGCACCGCCAGCAGCAGCCGCACCAGCGCTCTCATTCCATATCGCCGCAGAGAACAGGGCCTAGGAGAAGGAGCGTCTCCGGGGCGGGGACGGGTTTCGAGGCTGTTGGAGCTCGGAAGAAAGGTTCAACAACTATTAGGCATTCGTCGCCGTTACGGAGAGAAAGCCGGAGTATGAGTGGTACTGGTAATACTAATGCCGCTAAAGATGAAGCAAACTGCGGACCGTCGGCTATCAGGTTTACCGATAAGCAATATTTGAATATATTGCAGTGTATGGGGCAGTCTGTTCATATTTTTGATCTTAGTGGCCGTATCATCTATTGGAACCGAACGGCTGAAATCCTTTATGGCTATTCTGCGGCAGAGGCTCTTGGGCAGGATGCCATTGAGCTACTTGTAGATCCTCGGGATTTTCCGTTGGCAAATAATGTAGTGCATCGCGTCACCATGGGGGAGAGCTGGACAGGGCCGTATCCAGTCAAGAACAAGATGGGAGAGAGGTTTACAGCTGTTGCAACCAGTACTCCATTCTTCGATGATGATGGTACTTTGGTTGGGATTATCTGTGTATCAAATGATTCAAGGCCGTTTCAAGAAATGAGGGTTACAATGGTTGATTCAAAGAATTCAGAAGCAGATTCAAGCTTTAGTCGGCCTAGAAGTGTGCTCACAACAAAACTTGGTTTTGATTCTCAACAGCCTCTCCAAGCAGCACTGGCATCTAAGTTATCAAATTTGGCATCCAAGGTGAGCAACAAGGTGAAGTCAAAAATGCGGACGGGAGATAACATCCTGGATCGTGAAGGTGGTAGTGGCGATAGTCATAAATCTGACCATGGGGAGGACGCAAACTCCAGTGGAGCTAGTACACCTAGAGGAGATCTGCGTCCATCTCATTTTGGTACATTTTCTCATGTTGAGGACAGGTCCCCAACCAAACCCTCCGGAGATTCTGGTGATGAGAGTGAAGGAAAACCTGCAATTCATAAGCTTTTATCTTCAAAAGCTGAGGCTTGGATGGGCAAGAAAGGATTATCATGGCCCTGGAGAGGGAATGAAAGGGAAGGCTCAGATACAAGGACCACCCGCTTTATGTGGCCCTGGTTGCAAAATGATCAAGAGAGTGAAACAGTTCATCTAAGGAGTCCTGCTTTAGCTGCAAAACCCGAAAGTCAGGCAAATGAAAGTAATCGAACTACCAATAATGAGGCCTCTGGGTCCTGGTCCTCGGTTAATGTTAACAGCACTAGTAGTGCAAGCAGCTGTGGAAGTACCAGCAGTAGTGCTATTAATAAGGTGGACATGGACACTGACTGCTTGGATTATGAGATTTTGTGGGAAGACCTGATAATTGGAGAACAAATTGGGCAAGGTTCTTGTGGGACTGTATATCATGCCCTGTGGTATGGATCAGATGTTGCTGTCAAGGTATTTTCCAAGCAAGAATATTCAGAAGATGTTATACTATCCTTTAGACAAGAGGTCTCTCTTATGAAAAGACTTCGCCATCCAAATGTATTGCTTTTCATGGGTGCTGTCACCTCACCTCAACGTCTCTGCATTGTCACAGAGTTCCTTCCACGTGGAAGTTTGTTTCGCTTGCTCCAGAGGAACACAACCAAACTGGATTGGAGGCGGCGTGTCCATATGGCATTAGATATAACACGGGGTATGAATTATCTTCATCATTGCAATCCACCTATCATTCATCGTGATTTGAAGTCTTCAAACCTTCTGGTCGATAGGAACTGGACCGTTAAGGTTGGTGATTTTGGCCTATCACGTCTAAAGCATGAAACTTACCTGACAACGAAGACTGGAAAGGGAACGCCCCAATGGATGGCTCCAGAAGTTCTACGTAATGAACCCTCAGATGAAAAGTCCGATGTATACAGCTTTGGAGTAGTAATGTGGGAACTTGCAACTGAGAAGATCCCTTGGGATAATCTCAACTCAATGCAGGTGATTGGAGCTGTAGGGTTCATGAACCAAAGGTTAGAGATACCCAAAGACGTGGATCCACAGTGGGCTTCTATTATTGAGAGCTGCTGGCACAGTGATCCTCAGCGCCGTCCAACATTCCAGGAACTGCTGGAAAAGCTTAGAGATATGCAAAGAAAATACACTATTCAATTCCAGGCAGCCCGTTCTGCAGCTGGAGATAACACACAAAAGGAATTA
>gnl_Manes_v6.1_Manes.01G065900.1
ATGCGCGCATCTCCGCCCACTCATATGGCGGGAGACCATTCAGCCTCCAGTCTCTACAGAGTCTTGGCTGATCGGTGTCTGAATCTGGAGGCCAGTCATGCAAAGTTGGAGGAGGAACTGAGAGAGCTCGTGGAGGAGAAGAAGAAAGAGAAGAAGATAACAAATGATACTAGTGAGGCGATTGTGATGCCAGATTCTGATAAGGCGACGTCAGATTCCGGTTGGGGATGTGTACCGGGGTTCTTTACGGCAGGAAGTCCATATAAGAAGGTGCTAGATTCCATGGGACATGCTGTTCATGTGTGTACTGCTGCCTCTGGAGAGATCGTATATTGGAATCATTCTGCTGAAAATCTGTATGGATGGAAGGACTATGAAGTCCTTGGACTAAGTGTTGCTGAGCTCCTTGTAGATGAAGAATACTACGCACCTCTCAATAAAATTGTAGGAAGATTAGGTTTCGGGCAATCCTGGTCAGGTCAGTTTCCTTTTAAGAAGAGGTCTGGAGAAAATTTTATGGCAATGGTCACAAAAAGCCCATTGTATGAGGATGGTAAGCTAGCTGGTATCATCACTGTTTCAAGTGATGCGGCAACATTCAATTCTCCAAATTCAGAGAATCGGAGAACTTATCAAGATCGTGCTAGAGTACCTAGGATAAATTTGAAAAAGATTCAGCAGCATCCCCGCCAACTAATTGCTCCAGTGCCACAGATTGCATCGTCGGTTTCCAATCTGGCCTCCAGACTTATACCACGGAAACACGACAATGACACGTGTGATGGACCTGAGAATTCAAGTGACAAAGAACATGCTGCTACAAAAGCCAAGGGTGTTAAGTCAGCCTTACCTGGTGCACTAGCAGCTAAGGTGTTATCGAAGCTGCACATTGGAGGAATTGGAAGCACCGGAAAAGAAGATGTCAGCGGTCCACAAAATAGCCTAAGTGATACCACATTTAGCTATAAATCAACAAATGAGATTAATAATTCTAGAGCCTCAGAGCCATCAGGTTCTCACCACTGCACCAGTAATACTGACTGTGAGGGAGGAATTCCACACAAAATAAATATGTTATATGCAGATTCAAAAGTAAATTCAAGCAGAAACATTGAGGCCTCCGAAGAGAGTTGTCAAGCCTCTATAATAGAGTACAATCAATGTCTTGGGTCAGCTAAACCAGGAGATCCATTGCCCAGATTAAGTTGCAAAGAGGATGAGAATGAATTGGAGCCTGAACCACCAAACTTGGAAACTGCAGATACAGAAGTCAAAGCACAAAGACAGAAAGATGGGACATCTAGCACAGTAGGAAGTCCACCAAGCAGAGGGGATAGGGAGTCGAGTTCTGTGGTAGATTGTGAGATTCACTGGGAAGATCTACAACTGGGAGAGGAGATTGGGCAAGGTTCATATGCTGTTGTCCATCGTGGAATTTGGAATGGATCAGATGTTGCGGTTAAGGTTTACTTTGGCAACCAATACAGAGAAGAAACTTTGCAAGACTACAAAAAGGAGATTGATATAATGAAGAGACTTAGACATCCAAATGTGTTGCTATTCATGGGAGCAGTATATTCACCCGAACGACTTGCAATTGTTACAGAATTCTTGCCGAGGGGAAGCCTCTTCAAAACACTTCACAAAAACAATCAGGCCTTGGACATTAGACGACGTCTAAGGATGGCCCTGGATGTTGCTAGAGGTATGAATTATTTGCATCGCAGAAATCCGCCAATAGTTCATAGAGACCTCAAGTCTTCCAACCTTCTAGTTGATAAAAACTGGACTGTCAAGGTTGGAGACTTTGGCCTGTCTAGGTGGAAGAATGCGACCTTCATAACTGCAAAATCTGGAAGAGGAACTCCTCAGTGGATGGCCCCTGAAGTCCTCCGAAACGAACCGTCAAATGAAAAGTCTGATGTGTTTAGCTTTGGCGTCATCCTGTGGGAACTAATGGCTGTATCCATTCCATGGATCAATCTGAATGCCATACAGGTAGTTGGAGTTGTAGGCTTCATGGACAGAAGATTGGAATTGCCAGAAGGCATAGATCCCAAGGTAGCATCCATTATTCGAGATTGTTGGCAAAGTGATCCAGAACAACGTCCATCATTTGGAGACATAATTCATCGAATGACAAGCATAGTACAAAGAGTTGCTCCATCTTCAGTTCAGAGGGCTTCA
>gnl_Manes_v6.1_Manes.03G205200.1
ATGGAGACTCCGCCAGCGGAGGAGCTTCTGAGGAAGATCCAGGAGCTGGAAGCAGGGCAAGAACACCTTAAGCAGGAGATGTCTAAGCTTAAGCTCACTAGTGATCCAAAATCGGAGCAGCACTTGCAGCGCCGACCGCATCAGTCTCACCAGCGCTCCCATTCCATATCGCCACAAAGGACGGGACCTAGGAGGAGGGGAGGGGGCAGTGGGGTGGGGTCTGGTTTCGAGGCTGTTGCACCTTGGAAGAAGGGTTCGACTTCGTTTAGGCATTCATCCCCGTTGCAGAGAGAAAGCCGGAGCACGGGTAGTACTAATGCCGCTAAAGAAGGAGCAAACTGCGGGCCATCGGCTGTCAAGTTTACTGATAAACAGTATTTGAATATATTGCAGTCTATGGGGCAAGCTGTTCATATTTTTGATCTTAGTTTCCGTATCATTTATTGGAACCGATCTGCCGAAACCCTTTATGGCTATTCTGCGGCAGAGGCTCTTGGCCAGGATGCCATTGAGCTACTTGTAGATCCTCGGGATTTTCCAGTGGCAAATGATATAGTGCATCGTGTCACCATGGGAGAGAGTTGGACAGGTCAGTTTCCAGTCAAGAACAGGATGGGAGAGAGGTTTACAGCTGTTGCAACTAATACTCCATTCTTTGATGATGACGGTACTTTGGTTGGAATTATCTGTGTATCGAGTGATTCAAGGCCATTTCAAGAAATGAGGATTCCAATGGTAGATTCAAAGAATTCACAAGCAGATTCAAGCTTTAGTCGGCCTAGAAGTATGGTCACAACAAAACTTGGTCTTGATTCTCAGCAGCCTCTGCAAGCAGCAATTGCATCTAAGATATCAAATTTGGCATCCAAGGTGAGCAACAAAGTGAAGTCAAAAATGCGGACAGATAACAGCCTGGATCGTGAATATGGAAGCAGTGATAGTCATCAATCTGACCATGGCTTCTCAGATGCAGCTCTCTCTGACCATAAGGAGGATGCAAACTCTAGTGGAGCTAGCACACCCAGAGGAGATATGCATCCATCTCATTTTGGTATGTCTTCTCATGTTGAGGAAAAGTCCCCTATGAAACCCTCCAGAGATTCTGGTGATGAGGGTGAAGGAAAACCTGCAATTCACAAGATTATTACCTCAAAAGCTGAGGCTTGGATGGGCAAGAAAGGATTTTCATGGCCCTGGAAAGGAAATGAAAGGGAAGGCTCAGATGCAAAGACCCGTTTTATGTGGCCCTGGTTGCAAAATGATCAAGAGAGTGAAACAATTCATTTGAGGAGTCCCACTTCAGGTGCAAAACCTGAAAGCCTGGCAAATGAGGGTAATCGGTCTACCTATAATGAGGCCTCTGGTTCGTGGTCCTCGGTCAATGTTAACAGCACAAGCAGTGCCAGCAGCTGTGGAAGTACCAGCAGCAGTGCTATTAATAAGGTGGACATGGAGACTGACTGCTTAGATTATGAAATATTGTGGGAAGACTTGATAATTGGAGAACCGATTGGACAAGGCTCTTGCGGGACTGTATATCATGCCCTGTGGTATGGATCAGATGTTGCTGTCAAGGTATTCTCCAAGCAAGAATATTCAGAAGATGTTATACTTTCATTTAGACAAGAGGTGTCTCTTATGAAAAGACTTCGACATCCAAATATATTGCTTTTCATGGGTGCTGTCACTTCATGTCAGCGTCTCTGCATTGTTACAGAGTTCCTTCCACGTGGAAGTCTGTTTCGCTTACTCCAGAGAAACACAACCAAACTGGACTGGAGGCGACGTGTCCATATGGCATCAGATATAGCACGGGGTATGAATTACCTTCATCATTGCAATCCACCCATCATTCATCGTGATTTGAAGTCTTCAAATCTTCTGGTTGATAAGAACTGGACTGTAAAGGTTGGTGATTTTGGTCTATCACGTCTAAAGCATGAAACTTACCTGACAACTAAGACTGGCAAGGGAACGCCTCAATGGATGGCGCCAGAAGTTCTACGTAATGAACCCTCTGATGAAAAGTCCGATGTATACAGCTTTGGAGTGATACTGTGGGAACTTGCAACTGAGAAGATTCCTTGGGATAATCTCAACTCAATGCAGGTGATTGGAGCTGTAGGGTTCATGAATCAACGGTTAGAGATCCCCAAAGACGTGGATCCACAGTGGGCTTCTATAATTGAGAGTTGCTGGCACAGTGATCCTCAGTGTCGTCCAACATTCCAAGAACTGCTGGAAAAGCTTAGAGATATGCAAAGACAATACGCCATTCAATTTCAGGCAGCCCGTTCTGCAGCTGGAGATAACACACAAAGGGAATTG
>gnl_Medtr_Mt4.0v1_Medtr2g034020.1
ATGGAATCTCCAGAACCAGAAGCAGAGCTTTTGAAGAAGATAGAAAGACTAGAAGCTGGTCAAGTTCATCTCAAGCAAGAAATGTCAAAGCTGAAGCTTTCTCAACGTAGAAGGTCTCACTCAGTTTCACCACAACGTTCAAGGTTAGGTGCTTCTGCTTCATCTGCTTCTTCTGCTGCTTCTGCAAGTAGTAAAGGATGTTCTTCACCTCTTCAAAGAGAAAGCCGTAGTAGTCATGATCCTCAAAATGGTGGTGGCAAGTATCTCAATATTTTGCAATCAATTGGTCATTCTGTTCATATTTTGGATCTTCAATGTCGTATTATATACTGGAACCCTAGTGCTGAAAATCTATATGGTTATACAGCAGAAGAAGTTCTTGGTCTCGATGGGATTGAAGTGCTTGTAGACCCTAGTGAATTTGATATAGCTAACGATATATTCAACCGTGTGAAAATGGGAGAGAGTTGGACTGGTCAATTCCCTGTTAAGAATAAGATAGGGGATAGGTTTGTAGTTGTTGCAACCGATACACCTTTCTATGATGATGATGGAAGTTTGGTTGGTGTCATTTGTGTCACAAGTGATTCAAGACCTTTCCTTGAGAACATAGTTCCTTTTTCAGCTAGGAAGAATGAAGAAAAAGATTCAGGTGTTAATTTTCCTAGAATTGCTATTACAAATAAACTTGGTCTTGATCCAGAGCAGCCACTTCAAAATGCTCTAGCTTCTAAGATCTCAAATTTGGCTACAAAGGTGAGTAACAAAGTCAAGTCTAAAATCCGGACTCGAGAAAATAATGTTAATGGAGAAGGAGGGAGCAGCGAAAGTCATCATTCTGAGCACGGTTTCTCAGACTATGGTCATTCTGACCAGAGAGAGGATGGTGGTAATTCCAGTGGAGCTAGCACTCCCGCAGGAGAGGTGCCTCCAACTCCTTTTGGTTCATTCTCTCGCGCCGAAGAGAGATCCCAAGGGAAAACTATGAGAAACTCTGGTGATGAAAGTGAAGAAAAACCTATACACAAAATCATAACTTCTAGGGCAGAAGCATGGATTCAAAAGAAAACTATGTCATGGCCATGGAAAACAAATGACCGGGAAGAATCCGAGGCAAAGAATGTTCGTGTTTCTTGGCCTTGGTTGCAGGGTGATCAAGATAAAGAACCAGCTAACCAGAAGAATGCGTCTTCTGGATTGAAGCCTCCGGAAAGCCGGGCCGTTGAAAGTTATCAACCTGTTCAAAATGAAGCTACAGGATCCTGGTCCTCCTTCAATGCGAACAGCACAAGTAGTACTAGCAGCTGTGGGAGTGGTAGTGGCAGCAGTTCTGCTGCCAATAATAGAGTGGATGTAGACAGTGATTGTCTAGATTATGAAATTTTGTGGGAGGACCTGACGATTGGAGAGTCAATTGGGCAAGGTTCTTGTGGAACTGTATATCATGCTCTGTGGTATGGATCAGATGTTGCTGTTAAGGTTTTCTCAAAGCAAGAATATTCAGAAGATGTTATACAGTCCTTCAGACAAGAGGTGTCTCTCATGAAAAGACTTCGCCATCCAAATATTCTTCTCTTTATGGGCGCAGTGACTTCACCTCAGCGTCTATGCATTGTAACAGAGTTTCTCCCACGCGGAAGCTTATTTCGTTTGCTTCAGAGAAACACGTCCAAACCTGATTGGAGACGACGAGTTCACATGGCCGTAGATATTGCACGAGGTGTGAATTATCTTCATCATTGTAACCCTCCAATCATCCATCGAGATTTAAAGACTTCAAATCTTCTAGTTGACAAGAATTGGACTGTGAAGGTTGGTGATTTTGGTCTTTCACGTATCAAACATGAAACCTATCTCGAGACTAAGACTGGAAAAGGAACGCCTCAATGGATGGCACCAGAAGTTCTCCGTAACGAACCCTCAAATGAGAAGTCCGACGTTTACAGCTTTGGGGTGATAATGTGGGAACTTGCAACAGAAAAAATCCCTTGGGATACTCTCAATGCAATGCAGGTTATTGGAGCTGTAGGATTTATGAACCACCGGCTAGAAATTCCGGAAGATATTGATCCACAGTGGGCTTCTATAATCGAGAGTTGTTGGCATACTGATCCGGCTCTCCGACCAACATTCCAGGAACTTCTGGAAAGGCTTAAAGAACTTCAGAGACGGTATGCCATTCAGTTCCAAGCAGCCAGATCTGCTGGTGGGGAAAAGACTCAAAAAGAGTCC
>gnl_Medtr_Mt4.0v1_Medtr5g010730.1
ATGGGCGGCGAGGTGAGAGAAAATAGTGCGTACGAAGTTCTGGCGGATCGGTGCCGGAGGTTGGAAGAGCAACAAACCAAGCTGAGGGAGGAGTTCAAGGAGGTGTTGCAGGAGAAGAAGAAGAAGAAGAAACCCAAGGTCAAAGACAACGAAAATGAAGATTCAACTGCGGGTTATCTTTCTGGTTTCTTCTTCTCTCTAAGTCCTTATGCTAACGTTTTGAAATGCATGGGACATGCTGTTTATGTCCACGACGTGACCACCGGCCAGATCATATATTGGAATAATTCAGCAGAAACTCTGTATGGATGGAAGGCAAATGAAATAATTGGACAAAGATTAGCTGATTACCTAGTTTCTGAAGAATATTATGGATCTCTACGAAGAATTCTACATCAGTTGATCACAGGAGTGCCATGGTCTGGACAGTTTCCTTTGAAGAAGAGGTCTGGTGAAATATTTATGGCAATGGTAACAAAAACTCCTCTTTATGAGGACGGTAAGCTTGTTGGTGTTATCTCTATTTCTAGTGATGCGGTTTTAGTTAACTCTAAGGATTTCGACAAGCAAAGAACTTGCCAATCTCGTACGAATGACCAGCCTGGAATTCAAAGTTCAAAAAGGATTCATTGGCCTCCACGCCCACAAATGGCATCATCTGTTTCCAATCTGGCATCAAAGTTTCTTCCACTCCGGCAGAAAGATGACACAATTTCCAAGAACACTTCAGCAGACGCAGATGATCAAACACCAGGGAAACATAGCGTTTATGAAACTGAATCTTGTTCCAGAAGTTACCAAAAAGAAAACACCACTGTCCTGGAGGCCAGCAAGAAGGATGAGTCTACAACTGAATTTGGCCAGCCTTCTAAAATTGCTGCTAGAGTCCTTGCTAAACTCCGAGGGGGAAGTGAAAAATGTAGGAAGTATACTAGAAGTTTTAAAGACAATTGTGCAACTGATGACAGATCAGGAAGTAATAGAGTGAATAATGGAATTGATTTATCTGGAAGTTCAGTTGCATTAATGTCGCACCAGGATATTTCTAATGAAGAAGATAAAGAAGAAAAGCTCCAAAAATGTAATTCTTTATCTGTTGTGAATATAGCAGATGCAAATTTTTGTGCACATAGAACTTCTAGTATTTTCAAAGATAGTTTTGCTAAGCCCTTCTCAGAGGACTTTTGTAAATATTTTGGTTCGCCGTTTCCCCAAGACCCTTTGTTAAGATTACGCTGTACATTAGATCCAAAGAAATTGGAGCCAAAAGCTACAAATATGGTGATAGAAGATGAAATTGAAGTGCAAAAGCAGCAAGAAGGGTTGCCGTTGGCGAACTCGAAGGAGAGTATAAATGGCTGCATGAGTTCATCAAGCAAATGGAAAAGTGAATCAAACTCTGTTGTAGGGCGTGAAATCCATTGGGAAGACCTTCAATTAAGAAGGGAGATTGGGCAAGGTTCTTATGCTGTTGTTTATCATGGAATTTGGAATGCATCGGATGTTGCTGTCAAGGTTTACTTTGGGAATGGATACGCAGAGGAGACTTTACGAAACCACAAAAAAGAGGTTGATATAATGAAAAGATTGAGACACCCAAATGTATTGCTTTTCATGGGAGCCATATATTCTCAGGAAAGGCATGCCATAGTGACAGAGTTATTACCTAGGGGAAGCCTTTTCAGAACACTTCACAAGAACAATCAAACATTAGACATCAAAAGGCATCTTAGAATGGCTCTTGATGTTGCTAGAGGAATGAATTATCTTCATCACAGAAATCCACCAATTGTGCATAGAGACCTAAAGTCTTCTAACTTGCTTGTTGATAAAAACTGGAATGTCAAGGTTGGAGACTTTGGCCTGTCCAAGTTGAAGGATGCAACTTTACTGACTACCAAATCCGGGAGAGGCACCCCTCAGTGGATGGCCCCTGAAGTCCTCCGCAGTGAACCTTCAAATGAAAAGTCTGATGTCTTCAGCTATGGTGTCGTCCTTTGGGAAATAATGACTCAATCTATTCCATGGAAAGATTTGAATTCCTTACAGGTTGTTGGAATAGTAGGCTTTATGGATAGAAGACTGGACCTGCCAGAGGGGCTTGACCCCCATGTAGCGTCAATCATAAATGACTGCTGGCAAAGTGATCCGGAACAACGGCCATCATTTGAAGAGCTAGTACAGAGAATGATGTTGATTGTCAGCAGAGTAACAGCTTTGTCATTAAACAGCATTGCAGAATCC
>gnl_Medtr_Mt4.0v1_Medtr4g122160.1
ATGATGAGAAGTGAAGAAAGAGAGAAAGCAGTTCAGAAGAAGATCCAAGAGTTAGAAGAAGGACATGCTTACATGAAACAAGAAATGTCAAAGCTTAAACTTAGTGATGGAAGAGAACAACAACAACATCATCATCGTCAAAGGTCTCACTCTGTGTCACCTCAACGTTCTAGATTAGGTTCTTGGAACAAAGGTTCTTGTTCTTTCAAACACTCTTCACCTCTCAGAAAGGAAACTCATGCTCACGCGCTTGTTAATTTCACTGAGAAACATTATCTCAATATTTTGCATTCTTTGGGACATTCTCTTCATATTTTGGATCTTAATTCTCGTATCATTTACTGGAACCGTAGTGCGGAAAATCTATACGGTTATGCAGCAGATGAAGTTTTGGGACAGGATGGGATTGATTTGCTTGTGGACTCTAGGGATTGGGAATTAGCTTGTGATACGGTGAATTGTGTTATGAAGGGAGAGAAATGGAGTGGTCAATTCCTAGTCAAGAACAAGAAAGGAGAAAAGTTTTTAGCTGTAACAACTAATACTCCTTTTTATGATGATGGAAGTTTAGTTGGGATTATCTGTGTGTCGAGTGATTCACGGCCGTTTCTTGAAATGAGAGCTCCATTCTTTGGTGTAAAGAATGCTGAATCGGATTATGGTATTCGTCGTAGCAGTAGTGTTTCAAATAAACTTGGTTTTGATTCTCAGCAGCCACTACAAACTGCTCTAGCATCTAAAATTTCAAATTTGGCGTCGAAGATGGGTAACAAAGTCAAATCGAAGATCTGGACAGGAGAAAATAACATGGACCGTGATGGTGGGAATGGAGAAAGTCAACATTCTGATCTCGGTTTCTCAGAACACAGAGAAGATGCTAATTCAAGCGGAGCTAGCACGCCTAAAGGTGATTTGCCACAGTCCCCTGTTGGTGTATTTTATCGTGTTGAGGAAAAGTTTGAAGCAAAAACTTCGAGAGACTCTGGTGATGAGAGTGAAGGAAAACCTGTTAACAAAAGTTTACCTACTAAGCCCGAAACCTGGATTCAAAAGAAAACATCAACATGGCCGTGGAGAACAAATGATCGAGAAGAATCAGAGGCAAGGAACGTTCGTGCTGCTGAGCCGTGGAGGCAGAATGATCAAGAAAATGAGTCAGTTAATCAAAAGATTATTTCTTCTGGCTTGAAGCACGAAAACCAGGCTGGTGAAAGTAATCGCCCTACTAATAATGAGGCTTCATTATCCCGTTCTTCCTCCTATAATGTTAACAGCACAAGTAGTGCCAGCAGCTGCGGAAGTGCTGGCAGTGGTGCTGTCAGTAGTAAAGTGGACGCAGACAATGATTGCTTTGATTATGAAATTTTGTGGGAGGATTTGACAATTCGAGAACAAATTGGACAGGGTTGTTGTGGAACTGTATACCATGCTCTGTGGTATGGATCGGATGTTGCTGTCAAGGTTTTCTCAAAGCAAGAGTATTCAGATGATTTGATACTATCCTTCCGACAAGAGGTATCTGTCATGAAAAGACTTCGGCACCCAAATATTCTTCTCTTTATGGGAGCAGTGACTTCACCCCAACGTCTCTGCATCGTGACAGAGTTTCTCCCGCGCGGAAGCTTGTGTCGCTTGTTACACCGAAACACACCCAAACTTGACTGGAGACGACGAGTTCAGATGGCCTTGGATATTGCGCGAGGCATAAATTATCTTCATCATTATAACCCGCCGATTGTCCATAGAGATTTGAAGTCTTCAAATCTTCTAGTTGATAAGAATTGGACTGTGAAGGTTGGTGATTTTGGTCTTTCACGTCTTAAGCATGAAACATATCTCACAACTAAGACAGGAAGGGGCACGCCTCAATGGATGGCACCAGAAGTTCTTCGTAATGAACCGTCAGATGAGAAGTCTGATGTGTACAGCTTTGGGGTGATATTATGGGAACTCGCGACTGAAAAGATTCCTTGGGATAATCTCAACCCAATGCAGGTAATTGGAGCTGTAGGGTTCATGAATCAGCGTCCAGAAATTCCAAAAGATATTGATCCAGGGTGGGCTTCTTTAATTGAGATCTGTTGGCACAGTGATCCAACTTGTCGACCAACTTTTCTGGAACTGCTTGAAAGGCTTAGAGAGTTGCAAAAAAAGTATGTCATTCAGTTCCAGGCAGCCCGGTCTGCTAGTGGCGAAAACACCCAAAGAAAGGAGTCC
>gnl_Mimgu_v2.0_Migut.N00040.1
ATGGAGAAGAGTACAGCACAATCATCTCCGCCGCCAGCTGAAGAGCTGCTGAAGAAGATTCAAGAGCTAGAATTAGGCCATGCCCACTTGAAGCAGGAGATGTCTATGTTTATGACTTCATCCAGATCAGCTGAAAATATGGCGGCGGCTGATTATCGTTACAGGCAGAGGTCCCACTCCATATCCCCTCAGCGGGCCCCACGGCCGAGGGCAGCCAGGGGAGATGGTAGCTTGGTGGCATCTTGGAAGAAGGGTTCTGCCTCATTTCGCCATTCCTCACCTCTGCAGAGGGAGAATCGTAATACAGATTGTGGTGGTAGTGGTGGTGGCGGCGGCGGCGGCTATGGTAGTGGAGGAGGTGGAGGACCAGCTGCTGTGAAGCTCACGGATGACCAGTATTTGAATATTTTGCAGTCAATGGGGCAATCAGTGCATATACTTGATCTGAATTCTCGGATAATTTACTGGAATAGGAGTGCTGAAAATCTGTACGGATACTTGGCATCAGAGGCTATAGGGCGGGATGGAATTGAGCTACTAGCTGATCCTCAAGACTTTGATGTGGCTAACAACATTGTGCACCGTGTGGCGACCGGTGAGAATTGGACAGGGCAGTTCCCTGTAAGAAATCGTAGAGGTGATAGATTTTTAATTGTGGCAACTGATACCCCTTTCTACGATGATGCTGGTACGTTAATTGGAATCGTCATTGTATCAACTGATTCTAGACCGTTCGAACAAGCAAAAGCAGCAATGGTGGAACTGAAAAACTTGGAAGCGGGCCCAAGTTTTACCCGGCCAAGAATTGGACTTGATCACAGTCATCATAAACAGCTTCCACAACCAACAATCACATCCACTATATCAAACTTGGCTTCTCTAGTGAGCAACAAGGTCAAATCGAAAATGGGTCTTGCAGAGAACAACTTAGATTCCTCGGATCATGGTTTATCAGATATGACATTGTCTGAAAATCGAGATGATGGTGCTTCGAGTGGAGCTAGTACGCCTAGAGGGGAAATAAATTCTTCTCCATTTGGAGTGTTCTCTGGTGTTAATCACGAAGAAAATTCCCCAACCAAACCATCTCGAGATTCTTGCGATGGGGGCGAAGCGAAACCTGGAAATTTTGCGGTACTTAGCTCCAAAGCAGAGACTTGGATTTCTAAGAAAGGCTTAACGTGGCCCTGGAAAGGAAACGAACAGGATGGAACAGAACCGAAGTCTTCTCGATTTGGCTGGCCGTGGCTACAGAATAACGAGGAAAATGAGTCGGGGGAACAAAAGGGGTTTCCTGCGAGATTAAAGTTGGAAAATCAGGTTAGTGAAAACAATTGTACAGGAAATAATGAGGCTTTAGGTTCTTGGTCGTCGTCGGTCAATGTAAACAACACAAGCAGTGCTAGCAGTTCTAGTAGTCAAGGGAGTACCAGTAGTGGCACTGCTAATAAATTTGATATGGATAGCGACTGCTTGGATTATGAAATCTTATGGGAGGACTTGACTATTGGAGAGCAAATCGGGAGAGGTTCTGCTGGAACTGTATATCATGCTCTGTGGTATGGATCAGATGTCGCTGTCAAAGTATTCTCAAAACAGGAATATCCGGATGATGTCATACTTTCTTTCCGGGAGGAGGTTTCACTTATGAAAAGACTCAGACATCCAAATATACTCCTATTCATGGGTGCAGTTTCGTCACCTCAATGTCTTTGCATTGTTACAGAGTTTCTTCCACGTGGAAGTTTGTTCCAGTTATTACAAAGGAATACATCGAAACTAGAAAAGAGACGTCTTATTCACATGGCTTTGGATATCGCTCGAGGTATGAATTACCTTCATCATTGGAATCCGCCTATTGTTCACCGTGATTTGAAGTCTTCAAATCTACTCGTTGACAAGAACTGGACTGTCAAGGTTGGTGACTTTGGCCTGTCACGCCTCAAACACGACACTTATCTGGAAACTAAAACGGGCAAAGGAACGCCTCAGTGGATGGCTCCTGAAGTTCTTCGTAACGAGCCTTCAAATGAGAAGGCTGATGTATATAGCTATGGAGTGGTACTATGGGAACTTGTTACGCATAAGATTCCATGGGATAACCTCAACTCAATGCAGGTAATTGGGGCTGTGGGGTTTATGAACCAACGTCTAGATATACCAAAGGATGTTGAACCACAGTGGGCTTCTATGATTGAAAGCTGCTGGCGAAGTGAACCGCAAAGTCGTCCATCATTCCAAGAATTAATGGAGAAGCTGAAAGATATGCAGAGACAATGTGCAATACAAATTCAAGCAGGGCGTGCTGCGGCTGTAGATGCTGCTGCCCAAAAG
>gnl_Mimgu_v2.0_Migut.A00928.1
TTTTCCCACCTACAAGAAACCCTCACCCCCCAAAACCCCCAACTGCACGCCAATGACCTATATCCACTTCTCGCTTCCACCACCATGGACGACGGCGGCGGCGGCGGAGGAGGAGGAGGAGGAGACGAGTCGCGGGCGGGGCTGTACCGCGTCCTGCTGGATCGGTTCCAGAGCCTCGAGGCAAGCCAGCAGAAACTCCGGCAGCAATTCGAAGTCGTCCTGCAAGAGGAGACCACGAAGAAGGGGCCGGCTTCTGATTCCGGCGACGTGACGTCATTTCCCGACTGGGGGTTTCCCCCCTGGGCCTATTTCTCAGGGAGTCCGTACAGAAACGTGCTGGAGTACATGGGTCATGCTGTTCATGTCTGCAGCAGAATTCGCTCCTGGGAGATCACTTATTGGAATCGTGCGGCTGAAAAACTGTACGGATATAAAGACCACGAAGTAGTCGGACAAAAAGACGTTAAACTCATCTTCAGCGAAGAGCACCATCTTTCAGCTCTGGCAATCATGGAGAGGTTGACCAACGGGGAGTCTTGGTCCGGTCAACTCCCCCTCAACAAGAGGTCCGGTCAAACTTTCATGGCGATGGTCACAATGAGCCCGTTGTATGAGGACCGCCGGCTTGTTGGAATCGTCACTGTGTCGAGCGATGCATCTGTGTTCAACGAAACGAAATTGGGAGTTGGTAGGATAGATTTCAGGAACCAACGGCCTCAAATCGTTGCAGCACTTCCTCAAATTCAATCCTCGATTTCCGATTTGGCTTCGAAAGTTCTACAACGGAACAGAACTAGAAGAGTGAGTGAAGAAGCTGAAGTAGAAACTCCAGGTGTGAAAGCAGATAGACCGCCAAGAACCCCTATTGCAAAGACTGCTTCTAGTGTATCCGCGGGGAGGAATGGAGCTGAAGTGATGAGATTGGAGAACGAAGCATCAACTTCCGAAATTTCTCAGCCTTCAAAACTTGTGGCGAAGTTCTTCTCGAAGTTGCATATAGGAGCAGTAACCAACTCAGAGAAAGTTACAGACGAGAGCTTTCAATCGGAAGATAATTCAACGAACAAGGAGACAGCATATGAAGCACATTTGCAGAGAGATTCAATGGAGAATACTTCTCATATCAGTAAACTTAATAATGGCAACAATTATACGAAGGAGGCTCATTCTATTAATAACGAGAATTTTACTACAAAATCAATCGATGAAGAAGATGCAAATTCTCACAAGACTCCAAATTCGGGAGAGAGTTTCGACACTAGACATGGAAACTCATTGATCAAAGTTGTGGATTCTGAGATTCGATGGGGTGATCTACAATTGAAGGAGGAAGTTGGGCAAGGTTCATTCGCGGTTGTGTATCGTGGAATCTGGAACGGATCGGATGTTGCGGTTAAGGTTTATTACGGGAATCAGTACACCGAGCAGGTTTTGCTCGATTACAGAAAAGAGATTGATATAATGAGAAGACTGAGGCATCCAAATGTATTACTGTTCATGGGAGCGGTGTGTACAGACGAAAAACTTGCTATAGTCACCGAATACTTGACCAGAGGAAGTTTGTTCAAAGCACTTCATAAGAACAACCAATCATTGGACATCAGAAGACGTCTGAAGATGGCTATTGATGTGGCGAGAGGGATGAACTATTTGCATCATAGAAATCCTCCCATAGTACACAGAGATCTCAAATCGTCAAACCTTCTTGTCGATAAAAGCTGGACAGTCAAGGTTGGAGACTTTGGCTTATCGAAGTTGAAATGTGCCACTTTCTTAACTGCAAAATCCGGGCGAGGCACACCTCAGTGGATGGCACCAGAAGTCCTTCGGAATGAACCTTCAACAGAAAAGTCAGATGTCTTTAGCTATGGTGTCATCTTGTGGGAACTAATGACACAACGTGTTCCATGG
>gnl_Mimgu_v2.0_Migut.G00064.1
ATGAAGAACGGCTCGCCGGAGTCAGCGCCGCCACCGGCGGCCTCGCCGCCGCCGACGGAGGAGCTGCTGAAGAAGATCCAAGAGCTAGAATTGGGCCACGCCCACCTGAAGCAAGAGATGTCCAGGCTCATGACACCACCATCGACGGCCGAGATTATGGCCGCCGCCGCGGATCGTCACCACAAGCAGAGGTCCCACTCCATTTCCCCTCAAAGGGTTCCTCGCCGGAGATCCGACAGCGGCGATGCCAGCTTAGTGGCTGCGTGGAAGAAGGGCTCTGTATCTTTCCGGCATTCCTCTCCGCTACAGAGGGAAAGTCGCGGCGGCGCCGCCACCGTCGCCGCCGCCGGAGGCTGCGGTCCTTCGGCAGTTAAGTTCACAGATAAGCAGTATTTGAACATATTGCAGTCAATGGGACAATCTGTGCATATATTTGATCTCAATTGTCGCATAATTTACTGGAATAGAACAGCAGAAAATCTGTACGGATATTCAGCGGCAGAGGCACTGGGGCGTGACGTAATCGAGCTATTATCAGACCCTCGAGACTCTGCTGTGGCTAGTAGTATTGCTGGTCGTGTGGCAATGGGGGAAAATTGGACCGGTCAATTTCCGGTCAAGAATAAACGAGGCGAAGGATTTGTAGCTGTGATAACTAATACACCACTCTACGATGATGATGGTTCTTTAGTTGGAATTATATCCGTCTCGTGTGATTCGAGGCCTTTTCAAGAAGCTAAATCTGTACTGTCGGAAAATAATTCGAGTTTGAGCAGGAATATAAGCATTGCTTCCTCCAAAATATCGAATTTGGCTTCTAAAGTAAGCAACAAAGTTAAATCGAAAATGAGGCCTGCCGAAACGTACTCCTCGGACCACGAAGGTGGCAGTGGGGACAGCCATTACTCCGATCGAGGTTTTTACGATAATGCCATGTCCGATACTCGAGAAGATGCTGTTTCAAGTGGGGCCAGTACTCCAAGAGGAGATACACCAAACCCTTCTCCATTTGGAATATTCTCTAATCCCAACAAGGAATATTCCTCTGGCAACGAGAGCGAAACGAAACCCGGGATTTCGAGAATTCTTACGTCGAAAGCAGAGACTTGGATCGGTAAGAAGAATTTGTCGGCCCGTTTTGCATGGCCGTGGTTGCATAACAATGACCAAGAAAACGAAAAGGGTGGTGCTAATGATAATAATTATAATAATAATCATGTTAGTGAAAATAATCGGACGGCTAATAATAATGAAGCCCCGTGTTCTTGGTCGTCTTCGGTCAATGTGAACAGTACAAGCAGTGCTAGCAGCTATGGAAGTACGAGTAGCGGTGCGGTTAATAAATTCGATGTTGATACCGATTCTTTGGATTACGAGATTTTATGGGAGGATTTGACCATCGGTGAACAAATTGGTCAAGGTTCTTGTGGAACTGTTTATCATGCTCTGTGGTATGGATCAGATGTGGCGGTTAAGGTATTCTCGAGGCAAGAATATTCCGATGATGTATCACTTATGAAAAGACTTCGACACCCAAATATTCTGCTGTTCATGGGGGCAGTCACCTCCCCCGAACGTCTTTGCATTGTAACCGAGTTTCTTCCACGTGGAAGTCTGTTCCGGTTATTGCAGAGGAACACAGCAAAATTAGAATGGAGAAGACGTATTCACATGGCTTTGGATATTGCACGAGGTATGAATTACCTTCATCATAACAATCCACCTATAGTTCACCGCGATTTGAAGTCTTCAAATCTTCTTGTCGACAAAAACTGGACCGTCAAAGTCGGTGACTTTGGTCTATCACGTCTTAAACACGAAACTTATCTGACAACAAAAACGGGCAAAGGAACGCCTCAGTGGATGGCTCCGGAAGTTCTTCGAAACGAGCCTTCGGATGAGAAGGCTGATATATATAGCTATGGAGTGATATTATGGGAACTTGTAACACAGAAGATCCCTTGGGAAAGTCTCAACTCAATGCAGGTAATTGGAGCAGTGGGATTCATGAACCAACGTTTAGATATGCCAAAGGATGTTGATCCACAGTGGGCTTCTATTATAGAGAGCTGCTGGCATAGCGAACCACAAAGTCGTCCTTCGTTCCAAGAATTAATGGAGAAGCTAAAAGAACTTCAGAGACAATACACAGTTCAATATCAAGCTGGTCGTGCTGCTGCTCCCACCCTAAAGGAACTG
>gnl_Musac_v1_GSMUA_Achr3T24310_001
ATGGAAGTCCCAGCAGACGAGCTGCTGAAGAAGATCCAGGAGCTGGAGGCGGGGCATGCGCAGCTGAAGCAGGAGATGTCGAAGCTGCGGACGACGGCGCCGCTGCAGCGGCGGAGGAGCGGAGGCCTCGAGGGGGCCTCACCGCCCCGGGGGAAGGTCTCCGGCTCCTTCGGCCACTCGTCGAGGCTGCAGTTGGAGAGCCAGGGGACAAGCAGCTCCACCGATGGTGCGGCCGGCCTCGGCCTCTCGGAAAGGCAGTACCTGAAAATTCTGCAGTCGATGGGGCAATCGGTCCATATATTCGATCTCGACGGCAGGATTATATATTGGAATCGGTCAGCGGAAAATCTGTATGGATATTCTGCATCTGAAGCTCTTGGTCGGAATGCAATTGAGTTGCTTGTTGATGTATGTGATTTCAACATTGCTAGTAACATAGTTCAACATATAACTACCGGAGAGAGCTGGACCGGGAAGTTCACCGTGAAGAACAAGTTAGGAGAACGTTTTCTAGCTATTGCCACCAGCACCCCCTTTTATGATGATGATGGTAGTTTGGTTGGCATCATTTGTGTTTCAAGTGATTCAAGGTCCTTTCAGGACTCGGCATCCCCTCCAACCGCCACCAACCCACGGGCATCTGCCTGCAGTACTGCAAGTCGACCAAGAATAAGTTTTATTAATAAGCATGGATCTGATCCTCAGCAACCCATCCAGGTTGCTATTGCATCCAAAATTACAAACCTGGCCACTAAGGTTACATGCAAAGTTCGTTCTCGAATAAAGCTAGGCGAAAACAATTTGGAACGTGAGATTCGAACCAGAGATAGCCAGTGTTCTTATCACAATGCAATTTCATCAGGCCACAAGGAGGATGGTGCTCCAAGTGGAGCTAGCACACTTACAAGAGATGTACCACCTTGCGCATGTGGCAGGAACTCTGCTATGATAGAGGAAAAGTCTCCTGGCAAAGCAACTAAAGTAAAAAATGATGAAGATGAAGGAAAAACAGGCATATACAAGATCATAAGCAAGACAGAGGCATTATTTGCCAATAAGGGGATATCATGGCATTGGAAAGGGCATGAGCAGGATGGTAATGATTCAAAGCATCGATTTGTCTGGCCATGGCTGCATGCTTCTGGGTCCTGGTCCTCTCATAATGCAAACAGCATAAGTAGTGTTAGTAGCAGTGGGAGCATCGGCGGCACTGCTGTTCAGAAGGCGGATATCAATACTGACTGCTTAGATTATGAGATCTTATGGGAAGACCTTACAATTGGAGAACAAATAGGTCAAGGTTCTTGTGGGACTGTATATCACGCTTTGTGGTATGGATCGGATGTGGCAGTTAAAGTATTCTCAAAGCAGGAATACTCTGATGAAGTAATATTTTCCTTTAGACAAGAGGTGTCACTCATGAAGAGGCTACGACATCCGAATATACTACTTTTTATGGGTGCAGTTACTTCTCCTCATCGCCTTTGTATTGTGACAGAATTTCTTCCACGTGGGAGTTTATTCCGTTTACTGCAAAGAAACACAATGAAATTGGACTGCAGACGGCGTACTCTCATGGCTCTAGATATTGCAAGAGGGATGAATTATCTTCATCATTGCAATCCTCCTATCATCCATCGTGATTTGAAGTCATCAAATTTGTTGGTTGATAAGAATTGGACAGTCAAGGTTGGTGATTTTGGCCTTTCACGTTTGAAGCATGAAACTTGCTTAACCACGAAAACTGGGAAAGGAACGCCACAATGGATGGCTCCGGAATGTCTTCGAAATGAACCTTCAGATGAGAAGTCGGATGTGTACAGCTATGGCGTAATACTTTGGGAACTTGTCACTGAGGAAATCCCTTGGTATAATCTCAATTCAATGCAGGTCATCGCAGCTGTGGGATTCATGAACCAAAGGTTAGATCTCCCCAAAGATCTGGACCCACAATGGGTATCGATAATCGAGAGCTGTTGGCATAGGTTCGAACCAAAATGTCGACCAAATTTCCAAGAACTTATAGAAAGATTTAGAGATTTGCAGAGACAACATGCTGTCCAGTCTCACATGCAGCGTCCCACGCCCAGTGAAACAGCACCAAGTACTGCAAAAGCAAGCTCTCAAGATGGGAATGAGCCGGAG
>gnl_Musac_v1_GSMUA_Achr8T06350_001
ATGGAATCCCCGGCAGAAGAGCTGCTCAAGAAGATCCAGGAGCTGGAGGCGGTGCATGCCCGGTTGAAGCATGAGATGTCGAAGATGATGCATGTGGACGGCGGCGGCGGGCGCGTGTCGGACCGCGGCGGCGGGCGCCTGCGGAACAGTGGAGGTCTCGAGGAGGCCAGTCCTGCCTGGGACAAGGGATCGAGCTCCTCGGGGCACTCGTCGAGTCTACAGCGAGAGATCCGGGGGACGAGCGGCTCCAGCGACGGTCCGGCTGGCATGCTTCTCTCGGAAAGGCAGTACCTGAACATTTTGCAGTCGATGGGGCAGTCGGTTCATATATTCGATCTCGAGGGCAGGATAATTTATTGGAATCGATCAGCAGAAAGTCTTTATGGTTATTCTTCGTCTGAAGCTCTTGGTCGGGATGCAATTGAGCTGCTTGTTGATGTGTGTGATTTCAACATTGCTAGTAACATGGTTCACCGTACAACCATGGGGGAGAGCTGGACAGGGAAGTTTCCTGTGAAGAACAAGTCTGGAGAACGTTTTCTAGCTATTGCCACCAACACTCCCTTTTATGATGATGATGATAGTTTGGTTGGCATAATTTGTGTTTCTAGTGATTCAAGGTCCTTTCAGGACGTGGGATCCCCTCCAATCTCTATCAAGCCACGAGCGTCTGTCTGCAGCAATGCAAGTCGACCAAGAATAAATTTAATAAATAAGCTTGGTTCGGATCAGCAACCCTTCCAAGTTTCTATTGCATCCAAAATCACAAACCTGGCTTCTAAAGTTACTTGCAAAGTTCGTTCTCGAATAAGGGCAGGCGAAACCAATTTGGAACGTGAAATTGGAACCAGATACGGTCAGTCTTCTGATCATGATGCACTTTCCTCAGACCATAAGGAGGATGGTACTTCAAGTGGAGTTAGCACACCTAGAACAGAGGTCTCTGCTGTAGTGGAGGAGAAATCTCCTGGCAAAATAACCAAAGCAAATAATGATGAAGATGAAGGAAAAACAGGCATTCACAAGATCATCAGTAAGACAGAAGCATTATTTGCCAAAAAGGGGATATCATGGCCTTGGAAAGGGCATGAGCAAGACGGTAATGATGCAAAGAATCTCTTTGTCTGGCCATGGTTGCATGATAATCAAGAAAATGATTACAATCTTCAAAAGCCATCTGAATCTGGTACAAGAACAGAAAATCAATTGACTGAAATCAATCTGACAGGCAATAAAGAGGCTTCTGGATCTTGTTCCTCTCATAATGCGAGCTTAAGTAGTGTTAGCAGCTGTGGGAGCACTGGCAGCAGTACTGTTCAGAAAGTGGATATGGATACTGACTGCTTAGATTATGAGATCTTATGGGAAGACCTTAAAATTGGAGAACATATTGGACAAGGTTCTTGTGGAACTGTATATCATGCTCAGTGGTATGGCTCGGATGTGGCAGTTAAATTATTCTCAATGCAGGAACTTTCTGATGAAGTGATGCTTTCCTTTAGACAAGAGGTGTCACTTATGAAGAAGCTACGGCATCCAAATATACTGCTTTTTATGGGTGCGGTTACTTCTCCACATCGTCTTTGTATTGTGACAGAGTTTCTTCCACGTGGGAGTTTGTTCCGTTTACTGCAAAGAAATACAACAAAGTTGGACTGGAGACGGCGCGTTCTCATGGCTCTAGATATTGCAAGGGGGATGAATTATCTTCATCATTGCAATCCTCCTATCATCCACCGTGATTTAAAGTCATCAAATTTGTTGGTCGATAAGAATTGGACCGTTAAGGTTGGTGATTTTGGTCTTTCGCGTTTGAAGTATGAGACTTTCTTGACCACCAAAACTGGGAGAGGAACGCCTCAATGGATGGCTCCAGAAGTCCTTCGAAATGAACCTTCAGATGAGAAGTCGGATGTGTACAGCTATGGAGTGATCTTGTGGGAACTTGTCACTGAGGAAGTTCCCTGGTGTAATCTCAACTCAATGCAGGTTATCGCAGCTGTTGGATTCTTGAATCAGAGGTTGGATCTTCCGAAAGATTTGGATCCACAATGGGCATTCATAATCGAGAGTTGTTGGCGCAGCGAACCAAAACATCGACCGAGTTTCCATGAACTCATTGAAAGCTTTAAAGATTTGCAGAGGCAGTACATCACCCAGTCTCAGATTCAGCGGCCTGCACCACCCAGCGATACCATGCAAAGGTCTGTAATTTGTAAATTGACAACTGTAGACTGTTTTTGTAAATCTTTCCCATTTTGGCATTCGACATGGATAGGCCTTAACAAGTTCCTA
>gnl_Musac_v1_GSMUA_Achr11T25300_001
ATGGAAACCCCGGCGGAAGAGCTGCTGAAGAAGATCAAGGAGCTGGAGGCCGGACATGCCCGCCTGAAGCAGGAGATGTCGAAGCTGATGCACGTGAACGAGGGCGGCGCACGCCGATCGAACCGCGGCCGGTCCCACTCGGTGTCGCCGCAGAGGACGCGGGAGAGCCCGGGGGCGAGCAGCTCTGCCGACGGCGCCGCTGGGATCGGGCTCTCGGAAAGGCAGTACCTGAACATTTTGCAGTCGATGGGGCAATCGGTCCATATATTCGATCTTGATGGCAGGATCATTTATTGGAACCGATCAGCAGAAAATCTTTATGGTTTTGCTGCATCAGAAGCTCTTGGTCAGAATGCAATCGAGCTGCTTGTTGATGCCCGTAATTTCAACATTGCTGGTCGCATAGTTCAATGTGTAACTACGGGGGAGAGCTGGACAGGAAAGTTTCCTGTGAAGAACAAGTCTGGGGAATGTTTCTTAGTTATTTCCACAAACACCCCCTTTTATGATGATGATGATGGTAGTTTGGCTGGCATCATTTGTGTCTCGAGTGATTCAAGGTCCTTTCAGGACTTGCCATCCTCTCCAACTTCTACCGAGTCACAAGCTTCTGTCGGCCACACTGCAAGTCGCCCAAGAAAAGGTTCTACAAGCAATGGCGGTTCTATTCCTCAACAGCCCATCCAAATTGCTATTGCATCCAAAATTACCAACCTGGCTACTAAAGTTACAAACAAAGTTCGCTGTCGAATAAAGCCAGGTGAAAATAATCTGGAACGTGAAATTGGAAACAGAGATAGCCAGTCTTCTGATCATGATGCAATGTCATCAGACCATAAGGAGGATGGTGCTTCCAGTGGATCTAGCACATCTAGAGGTGAGGTGCCACCCTGTGCTTCTGGTAAGCCCTCTGCTGTAGTGGAGGAAATATCTCCTGGCAAAGCAACCAAAGTAAATAATGATGAAGATGATGGAAAGACAAGCATCTTCAAGATCATAAGCAAGACAGAGGCATTATTTGCCAATAGGGGGATATTATCGCCCTGGAAAGGGCACAACCAGGATGGTAATGATGCAAAGAATCGCTTGGTCTGGCCATGGTTGCATGGTGATCAAGAAAATGATTACAGTTATCCAAACACTGTTCACAAAGTGGATATAGATACTGATTGCTTAGACTATGAGATCTTATGGGAAGATCTCACAATTGGAGAACAAATAGGTCAAGGTAGTTCTTGTGGAACTGTATATCATGCTTTATGGTATGGCTCGGATGTGGCAGTTAAAGTATTCTCAAAGCAGGAATATTCTGATGAGGTGATTCTTTCATTTAGACAAGAGGTGTCATTGGTGAAGAGGCTACGACATCCAAACATACTACTTTTTATGGGTGCAGTTACTTCTCCCTGTCGTCTTTGCATTGTGACAGAATTTCTTCCACGTGGGAGTTTGTTCCATTTACTGCAAAAAAACACGGGGAGGATGGACTGGAGACGGCGGATTCACATGGCTCTAGACATTGCAAGGGGGATAAATTATCTTCATCATAGCAGCCCTCCTATCATCCATCGTGATTTGAAATCATCGAATTTGTTGGTCGATAAGAATTGGACAGTCAAGGTTGGTGATTTTGGTCTTTCACGTTTGAAGCACGAAACTTATTTGATTACCAAAACTGGGAAAGGAACGCCACAATGGATGGCACCGGAAGTTCTTCGAAATGAACCTTCAGATGAAAAGTCGGATGTGTATAGCTATGGCATAATACTGTGGGAACTTGTCACCGAGAAAATCCCTTGGGATAATCTCAATTCAATGCAGGTCGTTGCAGCTGTAGGATTCATGAACCAAAGGTTGCATCTCCCAAAGGATTTGGATCCACAGTGGGTCTCGATAATTGAGAGTTGTTGGCACAGTGAACCAAAATGTCGACCAACGTTCCAAGAACTTATAGAAAGGTTTAAAGATTTGCAGAGACAACATGCCATCCACATATATCTATCAGCTCTAAATAGAGGAGAGACTGCATTGAACCTTTTCAAGATTTTGTACTATGAAGAGAAAGGCTCCACTTTG
>gnl_Musac_v1_GSMUA_Achr5T27150_001
ATGGAAACCCCAGCAGAAGAGCTGCTGAAGAAGATCCAGGAGCTGGAGGTGGGGCAAGCCCGCCTGAAGCTGGAGATGTCGAGGCTGATGCCCGCGGATGAGGGCGGCGCGCGTCGATCGGACCGCGGTCGGTCCCACTCGGTGTCGCCGCAGAGGACGGCGCCGCCGCCGCAGAGGAGGAATAGCGGAGGCCTCGATGGGGCTCCGTCGTCCTGGGGAAGGGGCTCAAGCTCCTTCGGACACTCCTCGAGGCTGCAGCGGGAGAGCCGGGTAACCACCGGCTCTGCCGATCGCGCGGCTGGTATCGGTCTCTCGGAGCGACAGTCCCTGAACATTTTGCAATCTATGGGGCAGTCGGTCCACATATTCGATCTCGAGGGCAGGATTATTTATTGGAACCGATCAGCGGCAAATCTCTATGGTTATACTGCATCAGAAGCTCTTGGTCAGAATGCAATTGAGCTGCTTGTTGATGCCCATGATTTCAACATTGCTAGTAACATAGTTCGACGTGTAACCATGGGGGAGAGCTGGACTGGAAAGCTTCCTATGAAAAACAAGTTAGGAGAATGTTTTGTGGCTATCACCACAAACACCCCCTTTTATGATGATGACGGTAGCTTGGTGGGTATCATTTGTGTCTCTAGTGATTCAAGGTCCTTTCAGGACTTGGCATCTCCCCCAATCCCTACCAAGTCGCAAGCCTCTGTCAGCAGCACTGCAAGTCGCATAAGAAAAGGTTTTACAAGTAATGGTGGTTCCGATCCCCAACAACCCCTCCAAATTGCAATTGCATCCAAGATTACCAACCTTGCCACTAAAGTTACAAACAAAGTCCGTTCTCGAATAAAGCCAGGCGAAAACAATACCGAACGTGAAATTGGAACTAGAGATAGCCAGTGTTCTGATCACGATGAAATTTCATCAGACCATAAGGAGGATGGTGCTTCCAGTGGAGCTAGCACACCTAGAGGAGAGGCACCACTCTGTGCCTTTGGGAAGCCCTCTCCTGTGCTGGAGGAAAAGTCTCCTGGCAAAGCAACAAAAGTAAATAATGACGAAGATGAAGGAAAATCAGGTATTCACAAGATCATAAGCAAGACAGAGGCATTATTTTCCAGTAAGGGGATATTATGGCCCTGGAAAGCACATGAGCAGGGGGGTAATGATGCAAAGAATCGATTTGTTTGGCCATGCACTAGCAGCGTTAGCAGCTGTGGAAGCACTGGCAGCAGTGCTGTTCACAAAGTAGATGTGGATACTGATTGCTTAGATTATGAGATCTTATGGGAAGACCTTACGATTGGAGAACAAATAGGTCAAGGTTCTTGTGGAACTGTATATCATGCTCTATGGTATGGCTCGGATGTGGCCATTAAAGTATTCTCAAAGCAGGAATATTCTGATGACATTATACTTTCATTTAGACAAGAGGTGCTACTGATGAAGAGGCTACGGCATCCAAATATACTACTTTTTATGGGTGCAGTTACTTCTCCTCATCGTCTTTGCATTGTGACAGAATTTCTTCCACGTGGAAGTCTGTTCCGTTTGCTGCAAAGAAACACAACAAAGTTAGACTGGAGAAGGCGAGTTCACATGGCTCTAGATATTGCAAGGGGGATGAATTATCTACATCATTGTAGCCCTCCTATCATCCATCGTGATTTGAAGTCATCAAATTTGTTGGTTGATAGGAATTGGACCGTCAAGGTTGGAGATTTTGGCCTTTCACGTTTGAAGCACGAAACTTATTTGACCACCAAATCTGGGAAGGGAACGCCGCAATGGATGGCTCCCGAAGTTCTTCGAAATGAACGATCAGATGAGAAGTCAGATGTGTATAGCTATGGGGTGATACTGTGGGAACTTGTCACTGAGAAAATCCCTTGGGATAATTTCAATTCAATGCAGGTCATCGCAGCTGTGGGATTCATGAATCAGAGGTTGGATCTCCCAAAAGATTTGAACCCACAATGGGTATCCATAATCGAAAGTTGTTGGCATAGTGAACCAAAATGTCGACCAACATTCCAAGAACTTATAGAAAGATTTAAAGATTTGCAGAGACAACACGCCGTCCAGTCTCATATGCAGCGTGTCGGTGAAACCACACAGACTACTGCAAAAGCTAGCTTTCAGGATAGGAATGAGCCTGAC
>gnl_Nelnu_v1.0_NNU_014451-RA
ATGGACACCCCTCCAGCAGAAGAGCTGCTCAAGAAGATCCAAGAGCTCGAAGCTGGGCATGCCCACCTTAAGCAAGAGATGTCGAAGCTGATGCTTAGCACCACTGGTGGCACCGACTCCAAAATGGACAACGGACATCAGCGCTCCCACTCTGTATCGCCCGAGAGATCTAGATTGGCCGCTTCGAGGAGGAAAAGTGGTAGTGTCTACGAAGGAGCTGCTTCCTGGAAAAAGGGTTCCTCGTCTTTCAGGCATTCGTCGCCGTTGCAGAGGGAGAACAGGAGCCATGGTGTTTTGAATCCGGGACAAGGTGGTGGGCCGGCAGCTGTCAAATTTACGGATAAGCAGTATCTGAATATTTTGCAGTCCATGGGGCAATCGGTTCATATATTCGATCTCAGTGGCCGAATCATTTACTGGAATAGAACTGCTGAGCACCTTTATGGTTATCCGGCATCGGAAGCCCTTGGTCAGGACGCCATTGAACTTCTTACAGATTCCCGCGACTCCGATGCAGCAAGTAGTATAGTACGCCGTATAACCATGGGAGAAAGCTGGACCGGCCAGTTCCCTATGAAGAAGAAATCAGGAGAAAGGTTTCTGGTCATTGCTACCAATACGCCATTTTATGACGATGATGGTAGCTTGGTAGGGATTATTTGTGTATCAAGTGATGCACGGCCGTTCCAAGAAATGCGGGTCCCCTTTTCAGGTCCGAGGCCTTTGGAAGGTGATTCCAGCTTTACGCGGCCTAGAAGTGACCTTCACCAACCTCTGCAAGTTGCAATTGCCTCAAAAATATCAAACCTGTTGTTACTTCTCCAAATATTTCCTCTTCCCCAGGCTTCTAAGGTGACCAATAAAGTCCGTTCAAAAATTCGGATCGGTGAGAATGGCATTGAGCTTGAATGTGGGAGCGGAGACAGCCAGCAATCCGATCATGTCTCAGATGCAATTCTATCTGATCACAGGGAAGATGCGACTTCAAGTGGAGCTAGCACACCTAGGGGAGATGTGGCTCCATCCCCCTTTGGTGTATTTTCTCAGGCTGCAGCTGAGGAGAAATCCCCAGGAAAACCTATCAAAAGTGCTGGTGCAGAGAGTGAAGGGAAGCCTGGGATCCACAAGATGTTAACTTCAAAGGCAGAGTCATGGATTAATAAAAAGGGGATATCGTGGCCTTGGAAAGGTAATGATCGGGATGCACCTGAAGCAAAGGCCAACCGTTTTGTATGGCCCTGGTTGAATCATGATCAAGAAAATGGTTTGGGTCATCAGAAAAATAGTGATTCTAGTGGAAAGCCAGAAAATCAGGAAACTAACCGGCCTGGAAATAATGAGCCTTCTGGGTCCTGGTCCTCATTTAATGTTAATAGCACAAGTAGTGTGAGCAGCAGTGGAAGTACCAGTAGCAGTGCTGTTAATAAACTGGATATGGAAGCCGATTGCTTGGACTATGAAATCTTGTGGGAAGACTTGACAATTGGAGAACAGATTGGGCAAGGTTCTTGTGGAACTGTATATCATGCTCTATGGTATGGCTCGGATGTCGCTGTCAAGGTATTCTCCAAGCAAGAGTATTCTGATGAAGTGATACTTTCTTTCAGACAAGAGGTATCACTTATGAAGAGGCTCCGACATCCAAATGTACTACTTTTCATGGGTGCAGTAACTTCACCTCAGCGTCTTTGCATTGTTACAGAGTTCCTCCCACGTGGAAGTTTGTTTCGGTTGCTTCAACGAAACACATCTAAATTGGATTGGAGACGGCGAGTTCACATGGCCTTGGATATT
>gnl_Nelnu_v1.0_NNU_014450-RA
ATGAATTATCTTCATCACTGCAACCCACCTATCATCCATCGTGACTTGAAGTCATCAAATCTTCTGGTTGACAGAAACTGGACAGTTAAGGTTGCAGACTTTGGTCTCTCACGTCTCAAGCATGAAACATACCTGACAACAAAGACAGGGAAAGGAACGGTATATAACATAGCATTGCATAATCCACAATGGATGGCCCCAGAAGTTCTCCGTAATGAGCCTTCAGATGAGAAATCAGATGTGTATAGTTTTGGGGTAATTCTGTGGGAGCTTATTACTGAGAAAATCCCTTGGGATAATCTCAACTCAATGCAGGTAATTGGAGCTGTTGGGTTCATGAATCAACGATTGGAGATACCAAAAGACACAGACCCGCAATGGGTTTCTATAATCCAGAGCTGCTGGGAGAGTGAGCCCCAACGTCGACCAAATTTCCAGGAACTACTAGAAAAATTAAAAGATCTGCAGAGACAGTGTTCCATTCAAATTCAAGTGAATCGCATTGCTTCTGGAGATGCCACGCAAAAAGCATTG
>gnl_Nelnu_v1.0_NNU_006799-RA
ATGGCTGACGAAAGCTCCCGAGCCGATCTTTACCGGGTCTTAGTTAGTCGGTTCCGAGACCTGGAGATGAGTCACGTGAAGCTTCGAGAGCAGTTCGAAATGTTGATGCAGGAGAGAGAAGAAGATCAGAGGGGGAGGGGACATGGTTCGTCAGATTCCGGTGAGGGTACGTCGGATTCCGGATGGGGTCACCTACCAGGTTTCTTCTTGTCGAGGACTCCGTACCGGAAAGTGTTGCAGTCTATGGGGCACGCTGTTCACGTATGCAAAATTTCTTCTGGGGAGATCATTTTCTGGAATTATGCGGCAGAGAAACTCTATGGATGGACGGAATATGAAGTACTAGGACGAAGAGTTGTAGATCTGCTGATCAATGAGGAATATTATGCATCCATGGAGAAAATCATGGCAGGATTAAGCATTGGTCAGTTTCCATTTAAGAAGAGGTCCGGTGAAATATTTATGGCGATAGCGACAAAAAGCCCATTATATGAAGAAGGCGAGCTTGTTGGTGTTATTACTGTTTCATGCGATGCAGCTGTATTTAATAATATAAACTCGCAAAACCTAAGAACACATCAAGATCGTGCACACAGCCAACCTAGACAATGGAAGCTTAACATGAAAAATATTCAGTGGCAATCTCACCCACAGATTGCACTGGTGCCACAGATTGCATCATCTGTTTCAAATCTGGCATCAAAAGTATTCTTACGTCAACATGGAGATAATACTTGCAGTTCATTTTCTGTTGTATATCGAGGAATGTGGAATGGATCGGATGTTGCCATAAAGCTTTACTTTGAGAATGAATATCGTGAAGAGATTTTACTGGACTATAGCACAGAGATTGATATAATGAAAAGAGTTAGACATCCAAATATATTGCTATTCATGGGAGCGGTGTATTCACCTGAGAGACTTGCCATAGTGACTGAGTTCCTACCCAGGGGAAGTCTTTTCAGGACATTACATAGGAACAATCTGACATTAGATATAAGACGGCGTCTGAGGATGGCACTTGATGTTGCTAGAGGTATGAATTATTTGCATCACAGAAATCCACCAATAGTACATAGAGACCTCAAATCTTCAAACCTACTTGTTGATAAAAGTTGGACTGTCAAGGTTGGGGACTTTGGCCTATCAAAATTGAAGGATGCAACTTTCTTGACTGCAAAATCAGGAAGAGGAACACCCCAGTGGATGGCTCCTGAAGTCCTCCGGAATGATCCTTCAAATGAAAAGTTAGATTTACCAGATGACCTTGATCCTCGTGTCTCATTGATCATCCATGATTGCTGGCAAAGTGATCCTGAGAATCGACCTTCATTTGAAGAGATCATACCAAGGATGACTGGTCTAATCCAGACATTTGGAGCAGTGCCAGCT
>gnl_Orysa_v7.0_LOC_Os12g37570.1
ATGGAGGCGAGCGGCGAGGAGCTCCTGAAGAAGATCCGGGAGCTGGAGGTGGGGCAAGCGCAGCTCAAGCAGGAGATGTCCAAGCTCGGCGGCGCCGCCGCCGCCGCGGAGCGGAGGCGGTCGCAGTCGGTCTCGCCGCGGCGCGGCGCGGCGCCGCCGCCGCCGCACCAGCCGCCGCTGCCGGCGAGGCGGCTCTCCGGGGGGTTCGAGGGCGGGGCGCGCGCCTGGGCGCGCGGCTCCGCGTCGTTCCCGCACTCGTCGCCGCTGCAGCGCGAGGGCCGCGCCGCCGCGGCCGCGGGCGGCGGGTTGACGGAGAAGCAGTACACCAGGGTGTTGCAGTCGCTGGGGCAGTCCGTACACATTCTTGACCTCGAAGGGAAGATCATGTACTGGAATCGATCTGCAGAGAAACTGTATGGTTATCCAGCATCAGAAGCACTTGGTCAGGATGGCCTCATGCTGCTGATTGATTCCTGTGATATCAATGTGGTAAATGACATCTTCCGACGCATATCTCTGGGTGAGAGTTGGACCGGAAAGTTTCCAGTTAAGAACAGAGCTGGAGATAGATTTTCAGCTGTTGCCACCAACACTCCTTTTTATGATGAGGATGGCAGTTTGGTGGGCATTGTTTGCGTTTCAAGTGATTTGCGCACAATGGAGGAGATAATCAGTGGCCCTTCAATCTGTGCAAGGCCCCATCCAGAATCTTCTAGGACCTACTGTGAAGCTAGTTGCAGCAACAGCAATCGCAAAGCCAGTTTGTTGAGCAGAAGCCCATTTGACTCTCAGCAACCTTTGCAGTCTACTATAGCCTCCAAGATAACAAATTTGGCTACGAAGGTCACAAATAAAGTTCGTTCTAGAGTCAGGGCAGATGAAAATGGCATTGAGCGGGAAGGTGGTAGCGGTGAGAGTCATTGTTCTGATCGTGATGCCAAGGAGGAGCCAACGTCTAGTGGAACAACTACGCCAAGAGGGGACGCACCACGCGGAGCCTTTGCTACAGAAGAGAGTTCCCCTGGGAAAACTGCCAAAATGAACAGTGATGAATCAGAAGGAAAAGTAGGGTTCCACAGGATCTTGAGTTCAAAGGCAGAGGCACTGCTGAACAAGAAAGGGATATCATGGCCTTGGAAGGGGCGGGATAACGATGGACCTGATGTGAAGAACCAAGCAACCTGGCCGTGGTTGCATGGGGAGCAAGATGGCAGCCAGAATCATCAGAAAATTTCTGATTCTGCCATAACTCAAGATGGTCAAGGTGCTGAATATAACCAACCTAACAAAAATGAGGCATCAGGTTCCTGGTCCTCTTTCAACAATAACAGCACAAGCAGTGCAAGCAGCACGGGTAGTACTAATAGTAGTGCTCTTTACAAAGTAGATCATGAAGCAGATTGTTTGGATTATGAAATCCTGTGGGAAGACCTTGTCATTGGAGAACAAATTGGTCAAGGCTCGTGTGGAACAGTATATCATGCTTTGTGGTATGGCTCGGATGTGGCTGTTAAAGTTTTCTCTAAGCAAGAATATTCAGAAGAAGTGATACAGACCTTCCGACAAGAGGTATCCCTTATGAAGAAACTACGCCATCCTAATATACTTCTCTTCATGGGTGCGGTTACATCTCCACAACGCCTCTGTATCGTAACAGAGTTCCTCCCACGTGGAAGTTTGTTTCGCTTACTTCAAAGGAACAATACCAAGTTGGATTGGAGACGACGTGTTCACATGGCTTTAGATATTGCAAGGGGGATGAACTATCTTCACCATTTCAGCCCACTTATTATTCATCGGGATTTAAAATCATCCAATCTTTTGGTTGATAAGAACTGGACTGTCAAGGTTGCAGATTTTGGTCTTTCACGTCTCAAGCGTGAAACATTCCTGACAACAAAAACTGGAAAAGGAACACCACAATGGATGGCTCCAGAGGTGTTGCGCAATGAGCCTTCTGACGAGAAGTCTGATGTTTATAGTTATGGGGTCATCCTGTGGGAGCTTGTTACTCAGAAGATACCCTGGGAAAATCTTAATTCGATGCAGGTCATTGGTGCAGTTGGTTTCATGAACCACAGGTTGGAGATTCCTAGTGAAACAGATCCTCAGTGGACATCACTTATCCTGAGTTGTTGGGAAACTGACTCACAACTCCGTCCATCGTTCCAACAACTTCTGGAGAGACTTCGAGAGCTGCAAAGGCAGTACAATGTCCAGACTCAGATGCAGCGAAATGCATCCGCTGCTGCAAAAAATAGCAGCATTGAGGAA
>gnl_Orysa_v7.0_LOC_Os11g45280.1
ATGGAGGCGGCGGAGCTGGTGAAGAAGATACGGGAGCTGGAGGAGGGCCAGGCCGAGCTCAAGCGGGAGATATCCAGGATCGTGCCGGAGCGCGGCGGCGCGCGGCGGCCGCCGACGCTGCCCGCGCAGCAGAGGCGCACCGCGCTCCCGCAGGCGGCGGCGGCGGCGCCGTCGTCGCGGCTCCTGCAGCGCGTGGGCCGCGCCGGACTCCCCGACCGGCACTACGTCAGGATCCTGCACTCGCTGGGGCAGGCCGTGCACGTCATCTCCCTCGACGGCAAGCTCATGTATTGGAACCGGTACGCGGAGCATCTGTACGGCTATTCTGTTCCTGAAGCAGTTGGTCAGGATGCCCTTGAATTAATTGTTCATCCTAGTGACTATGGTGCAGCAAACGACATCATACAGAATATATTCATGGGGAAGTGTTGGAGAGGGAAATTTCCAGTTAAACACAAGTCAGGGGAGCGTTTCAACATCGTCGCCAGTAACACGCCTTTGTATGATGATGATGGTAGCTTGGTAGGCCTCATCTGTCTCTCAACTGATACGCGGACATTGGAGGAGATACTTGGCCATTCAACCTCAGGGAAAGTGTATCCGAGTTCAGCAAAGCCGCGCGTTCAACTCAATGGGTCCAAAAGTGGTTTGCTAAACAAAGTTTCTTGTGACTCCCAGCAACCTCTTCAATCTGCTATCACCTCCAGGATAACAAATTTGGCTACCAGGGTTACAAATAGAGTTCGCTCTCGGGTCAAGACGGGTCAGAATTGCGATGATCAGTTCGGTGGTGCCTGTGAGAGCCATTATTCTGAACATGATGCCAGAGAAGAGCAGACATCTAGTGAAGGAAGCACCCCAAGTGGGGATGTTCTTCATGGGGCCTTTGTTAGTGAAGACAATTACTCTGGGAAGTCAAGCAAAACAAACAGTGATGACTCAGGAGAAGGAAAACTGGGGCTTCACAAAATTCTTAGCTCAACAGCAGAGGCACTGTGGGCCAACAGGGGAATTCCATGGCCTTGGAGAGGTCATGGAAATGATGATGCTGGGAAGAATCGAACGAACTTGCCACAGTTCCATGAAATTCAAGAGAATGGACAGAGCCATAAGGAAGTTCCAGAGCCAATCATACTACCAGACTGCCAAGATACTGAATTTGTCCAGGAAGTCAAATATGAGGTTTCAGGTTCCTGGTGGTCTTTCAATGCCAGCACAAGTAGTATGAGCAGTACTGGAAGCACTAATAGCAGTGCTATCGAGAGAGCAGATCGTGAAGCAGACTGCCTGGATTTTGAAATTCTGTGGGAAGACCTGGCAATTGGAGAACAAGTTGGTCAAGGTTCTTGTGGAACAGTGTATCATGCTCTGTGGTATGGTTCGGATGTGGCAGTTAAAGTATTCTCCAAATATGAATACTCAGAAGACATGATACTCACCTTCAGGCAAGAGGTAGCATTGATGAAGAAACTACGCCACCCCAATGTGATACTCTTCATGGGTGCAGTTGCGTCTCTCCAACGACTTTGCATTGTTACGGAGTTTCTGCCACGAGGGAGTTTGTTTCGCTTACTTCAAAAGAATGCTGGCAAGCTGGATCCAAGACGGCGAGTTCACATGGCTATAGACATTGCAAGAGGCATGAATTATCTCCACAATTCCAGCCCACCTATTGTCCATCGTGATTTAAAATCATCAAACCTTTTGGTCGATAAGAACTGGACTGTTAAG
>gnl_Phavu_v2.1_Phvul.003G114400.1
ATGGGAACTCCACCAACGGATGAACTCGTGAAGAAGATCCAACAGTTAGAAGAAGGACACGCGCACTTGAAGCAAGAAATGTCAAAGCTCAAACTCTCCGATGTGAGACACGGACATCGCCAGAGGTCGCACTCCGTCTCTCCGCAGCGTTCCAGGTTGGGCGCTCCCCCGAGGAGGCGGACCGATGCACCGGCGGCTGCGTGGAAGAGAGGTTCGTGTTCCTTTAAACAATCCTCGCCTCTGCAGAGAGAGAGCCGCGGCGGCGGGGATCCTCAAATTCACGGCGGCGGCGGCGGCGGCGGAGGAGGAGGAGGAGGAGGAGAAGGTGCTACTCCGCGCCGTGGTCCTTCCGCCGTGAACTTTACGGAACGACAGTATCTTAATATTTTGCAGTCAATGGGACAGTCTGTTCATATATTGGATCTTAACTGTCGCATAATATACTGGAACCGTAGTGCGGAAAATCTGTATGGTTATACAGCAGAGGAAGCTTTAGGGCGGGATGGGATTGAGCTGCTTGTAGACCCTCGGGATTTGGGCTTGGCCAATGATACAGTGAACCGTGTGATGGTGGGAGAGAATTGGACGGGGCAATTTCCGGTCAAGAATAAGATGGGGGAGAAGTTCTTAGCTGTAGCGACTAATACACCTTTCTATGATGATGATGGAAGCTTAGTTGGGATAATTTGTGTCTCTTGTGATTCACGGCCCTTTCTTGAAATGAAAGTTCCGATGTCTGGTGTAAGGAACACTGAGTCGGATTTGGACTCGGGTGGAACTCGATCTAGAAGTAGCATTACGAATAAACTTGGCATTGACACTCAGCAGCCACTTCAAGTTGCTATTGCGTCAAAAATTTCAAATTTGGCATCAAAGGTGAGTAACAAAGTAAGGTCAAGGATCTGGACGGGAGAAAATAATGTGGATCGTGAAGGTGGGAGCGGTGAAAGTCATAATTCTGAGCATAGTTTGTTGGAATCTGTTCTTTCGGACCAGAGAGAGGATGCTAATTCCAGTGGAGCTAGCACCCCCAGAGGTGATGTGCCACCGTTCCATTTTGGTGTGTTTTCTCATGGCGAAGAAAAATCCCAGGGAAAATCTTCGAGAGAGTCTGGTGACGAGAGTGAAGGAAAATCTATTCACAAGAGCATACCTGCTAAGGCTGAAGCCTGGATTCAAAGGAAAACATTATCATGGCCATGGAGAACAAAGGACCGAGAAGGTTCAGATGGATCAGAGGGAAGCAAAGTTCGTGCTACTGGGCCCTGGAGACAGAATGATCGAGAAAGTGAATCAGTTAATCAGAAGATTCTTTCTTCTGGCTTGAAGCAAGAAAGCCAGGGAGGTGAAAGTAATCGCCCTAATAACAATGAGGTTTCAGGATCCTGGTCCTCCTTTAATGTTAACAGCACAAGCAGTGCCAGCAGCTGTGGGAGTGCTGGCAGTTGTGCTGTCAATAATAAAGTGGATGTGGACACTGATTGCTTGGATTATGAAATTTTGTGGGAGGACCTGACAATTGGAGAACAAATTGGGCAAGGTTCTTGTGGAACTGTTTATCATGCTCTGTGGTATGGATCAGATGTTGCCGTTAAAGTTTTCTCAAAGCAAGAATATTCAGATGAATTGATACTGTCCTTCAGACAAGAGGTGTCTGTCATGAAAAGACTTCGACACCCAAATATTCTTCTCTTTATGGGGGCCGTGACTTCACCTCAACGTCTCTGCATCGTGACAGAGTTTCTCCCGCGTGGAAGCTTGTGCCGCTTGTTACACAGAAACACTTCTAAACTTGACTGGAGACGGAGAGTTCATATGGCCTTGGATATTGCACGGGGCGTAAATTATCTTCATCATTCTAACCCACCTATCATCCACAGAGATTTGAAGTCTTCAAATCTTCTAGTTGATAAGAACTGGACTGTGAAGGTTGGTGATTTTGGTCTTTCACGAGTTAAGCATGAAACATATCTCACAACTAAGACTGGAAGGGGCACGCCTCAATGGATGGCACCCGAAGTTCTTCGTAATGAACCCTCCGATGAGAAATCTGACGTTTATAGCTTTGGAGTGATATTATGGGAAATTGCAACTGAAAAGATACCTTGGGATAATCTCAACTCAATGCAGGTGATTGGAGCTGTAGGATTCATGAATCAACGGCTAGAAATTCCAAAAAATATCGATCCACGGTGGGCTTCTATAATTGAGAGCTGCTGGCACACCGATCCAGCAAGCCGGCCAACGTTCCCGGAACTACTTGATAGGCTTAGAGAGCTGCAAAAACAGTATGCCATTCAGTTCCAGGCAACCCGATCCGCCAGCAAGGAAAGTACCCAAAAAGAGTCC
>gnl_Phavu_v2.1_Phvul.006G118300.1
ATGGGAACCCCAGAACAAGAAGAAGAAGAAGAAGAGAAGCTTCTCAAAAAGATAGAACTTCTCGAAGAGGGTCACGCTCACCTCAAGCAAGAAATGTCCAACTTCCAGCTGCTTCAAAACCACAGGTCTCATTCTAGGTTTGGTGCTGCTACGTCTAACCAACCCTCTTCTTCTTCTCTGCATCAAAATGGAAACAAGTATCTCAATATCTTGCAGTCAATGGGCCACTCTGTTCATGTTTTGGATCTTCAATGTCGTGTCATGTACTGGAACCCTAGTGCTGAAAATCTGTATGGCTATGCGGCAGAAGAGGTTCTTGGGAGGGATGGGATTGAGATGCTGGTGGATCCCAGGGATTTTGGTTTGGCCAATGATGTGTTCAACCATGTCAAAATGGGAGAGAGTTGGAGAGGCCAGTTCCCTGTTAAGAATAAGAAAGGCGATAGGTTCTATGCCGTGGCAACCAATACACCTTTCTATGATGATGATGGAACCATGGTTGGGTTTATTTGCGTCTCCTGTGATTCACGGCCCTTTGTTGAATCCAGAATTCCCTTTCTAGGAGCAGAGAGTGCAGAATCTGTATCGGGTTCCAATGGTCGTAGGAGTAGCATTTCAGATAAACTTGGCATTGACTCTCAGCAGCCACTCCAAGTTGCTCTGGCTTCGAAAATTTCAAATTTGGCTTCAAAGATGAGTAACAAAGTTAAGTCCAGAATCCGAACAGGAGAAAATAGTGTCAATCGTGAAGGTGGGAGTGGAGAAAGTCGTCATTCCGAGCATAGTTTGTTGGAATGTGCTGTTTCTGACCCGAGAGAAGATGGTAATTCCAGTGGGGCTAGCACTCCCAGAGGAGATGTGCAAAAATCTCCTTTTGGTGCCTTTTCTCATGCTGAAGAGAAATCCCAAGGGAGAACTATGAGAGACTCCGATGATCAGAGTGAAGGAAAACCTATTCACAAGATCATAACTTCTAAGGCTGAAACATGGATTCAAAAGAAAACATTGTCATGGCCTTGGAGAGCAAGTGATCAGGAAGGATCTGAGGCAAGGAATGTTCATGTTGCTTCCCCTTGGTTGCAGGGTGACCAAGAGAATGAGTCGGTTAATCAGAATAATCTTTCTTCTGGGTTGAAGCGAGAAAGCCAGGCAGGCGAAAGCAATGGACCTGTTACTAACGAGGCTTCAGGATCCTGGTTCTCGTTTGTTAATGTTAACAGCACAAGTAGTACCAGCAGCTGTGGCAGTGGCAGTAGTTGTGCTGCCAATAATAAAGTGGATGTTGACTCCGATTGCTTGGATTATGAAATTTTGTGGGAGGACTTGACAGTTGGAGAACAAATTGGACAAGGTTCTTGTGGAACTGTATATCATGCTCTGTGGTATGGATCGGATGTTGCTGTCAAGGTTTTCTCAAAGCAAGAATATTCAGATGATATGCTACAGTCCTTCAGACAAGAGGTGTCTGTCATGAAAAGACTTCGTCATCCAAATATTATTCTCTTTATGGGGGCTGTGACTTCACCTCAACATTTATGCATTGTAACAGAGTTTCTCCCACGGGGAAGCTTATTTCGATTGCTTCAGAGAAACACATCCAAACTAGAGTGGAGACGGAGAGTTCATATGGCCTTAGATATTGCACGAGGTGTAAATTATCTCCATCATTGCAACCCCCCTATCATTCATCGAGATTTGAAGTCTTCAAATATTCTAGTTGATAAGAATTGGACTGTGAAGGTTGGTGATTTTGGACTTTCCCGTCTTAAACATGAAACATATCTCACTACTAAGACAGGAAAAGGCACGCCTCAATGGATGGCACCAGAAGTTCTTCGTAATGAACTGTCAGACGAGAAGTCTGATGTTTACAGCTTTGGGGTGATATTGTGGGAACTTACAACTGAAAAGATCCCTTGGGATACTCTCAACCCAATGCAGGTTATTGGAGCTGTAGGGTTTATGAACCATCGACTAGAAATTCCAGAAGATGTTGATCCACAGTGGGCTTGTATAATTGAGAGCTGCTGGCACAGTGATCCAGTTTGCCGACCAACATTCCAGGAACTGGTGGAAAGGCTTAGAGAACTGCATAGACAGTATGCAATTCAATTCCAGGCAGCTCGATCTGCCGAGGAAGGCACTCAAAAGGAGTTCTCTAGCAAA
>gnl_Phavu_v2.1_Phvul.002G154800.2
ATGCGCATTGCGCACCTCACAACCAGAGTTCTGGCCAATTCAATGAACGGCGGCGAGGAGAGAGAAACTGCAGCGTTCCGAGCTCTGGCGGATCGGTGCCGGAGCCTCGAGGAGAAGCAGGCCAAGCTGAGGGAGGAATTCGATGAGCTACTGCAGAAGAAGCTCACAGTCAGGCACGATAACGATGACAATAACGAGGTCATTGCTGATTCAACAACCCTCGGTTTTCCCTCCGGTTACTTCTTATCCGGAAGTCCCTACGCAACCGTGTTGAAATGCATGGGCCACGCCGTTCACGTCCTCAGAGTTCCCTCCGCCGAGATCGTATACTGGAATCAGGCGGCCGAAACTCTGTATGGATGGAAAGACTACGAAATCATTGGCCAAAGAGTAGCTAAAGTCCTAATTGCTGAGGACAATTACGCATCTCTACAAAAAATTCTGGAAAGGGTGGTTTCAGGAGTTCCATGGTCTGGGAAGTTTCCTTTCAAGAAGAAATCTGGTGAAGTAATTATGGCATTAGTAACAAAAACTCCTCTTTATGAGGATGGTGAGCTTGTTGGTGTTATAACTGTTTCAAGTGATGCGGCTATAGTAAAATCTACAAATTCAGAAAATCGAACATACAAATCTGGTAACAATAGCCAATCTGGAGTACAGAGGTTAAACTTTAAAAGAATTCAGTGGCCTCCACGACCAACGATTGCACCAATGCCACAGATTGCTTCATCTGTTTCCAATCTGGCATCAAAGCTTCTCCCACTGCTGCATATTACTGATGACACAGTTTCCGGGAACACTTCAACAGGTGATGAAAAGCTAGAGAAGCGTGACATATATGAAACAAAACCTCATTCCAGACATCTCCGTAAAGGAAACACAATTGTCACAGAGGCCTCCGAGAAGAATGAGTCTACAGCAGAATTTGGTCAACCTTCTAAAATTGCAGCCAAGCTTCAAACTGGGGTACGTGCAAAATATGGAAAGGATAATGGAAATATAAAAAATAATTGTACAGATGATAATTCAGGAAGCAATAGAATGAATTATGAAAATGTTTCATCTGGAGGCTTAGTGGCATTAAATCGATATCAGGATGTTGTTAATGGAGCAGACAAAGAACAAAATCTTCAAAAATGTAATTCTTCACCTGCAATGAAGAGAGCAGATACAACAGCCTGTGCGTGTAGAGCTTCCACTGTTTCCAAAGATTATTCTGAGGCTACGACTATGGTGACAGGAGATGAAGTGCAAAAGCAGCAAGAAGGGTCGCAACTGCCAAGTTTGAGGGAGAGTATAGACAAGCATGAAAGTTTGTCTAGCACAGGGGATAATGAGTCAAACTCTGTTTCAGAGTGTGAAATCCATTGGGAAGAACTTCAATTAAGAGAGCAGATTGGACAAGGTTCTTATGCAATAGTTTATCATGGAATTTGGAATGGATCGGATGTTGCAGCCAAGGTTTATTTTGGGAACGGATACACAGAGGAGACTTTACAGGACTACAGAAAAGAGATTGATATAATGAAGAGATTGAGACACCCTAATGTATTACTTTTCATGGGAGCAGTATATTCACCGGAAAGGCTTGCCATTGTTACAGAGTTATTACCTAGGGGAAGCCTTTTCAAAAATCTACATAGGAACAATCAGACATTAGACATCAGAAGACGTCTAAGGATGGCTCTTGATGTAGCTAAAGGAATGAATTATCTTCATCACAGAAATCCTCCAATTGTGCATAGAGATCTGAAGTCTTCCAACCTGCTTGTAGATAAAAACTGGACTGTAAAGGTTGGAGATTTTGGCCTGTCTAGGTTGAAGGATGCAACATTATTGAATACGAAATCTGGGAGAGGCACCCCTCAATGGATGGCCCCTGAAGTGCTTAGAAATGAACCTTCAAATGAGAAGTCTGATGTGTTCAGTTTTGGTGTCATCCTCTGGGAACTAATGACTCATTCGATTCCGTGGAAAAATTTGAATTCCTTACAGGTTGTTGGAGTCGTAGGCTTTGTGGACAGACGACTGGACCTTCCGGATGACCTTGATCCCTATGTTGCCTCAATCATCAATGATTGCTGGCGAAGTGATCCAGAGAAACGCCCATCATTTGAAGAGCTGATCCAGAGAACGTTGTTCCTTGTCAACAGAGTAACAGCAGTGTCAATTAGGAGAATTGCAGAATCC
>gnl_Pinta_v2.0_PITA_000020429-RA
ATGTCATACCTCTTATCCTGCAATCGGGATACTGAAATCAAGTTAACGCGAGGTTCGATGGCAGCGAGACGCAGCACGCAGGTGGGCAAGGGGGATGAAGCCGCAGTGGGCACAGGGAGTTTGTTCCGATTGCTACAAAGAAAAACTCCGGGGATGGATTGGAGGAGACGAGCACGCATGGCATTGGACATAGCACGTGGAATGAACTACCTTCACCACTCCCACCCACCCGTTATCCATCGTGACTTGAAATCTTCAAATCTTTTGGTCGACAAAAACTGGACTGTAAAGGTTGCGGACTTTGGTCTATCACGTTTAAAAACTAATACTTTTCTAACTAGCAAGTCAGGAAAGGGAACGCCACAGTGGATGGCTCCGGAAGTACTGAGAAATGAATATTCCGATGAAAAGTCAGATGTTTACAGTTTTGGAGTTATATTATGGGAACTTGCGACTGAGCAGATTCCATGGATTGGTCTCAATTCTATGCAATGTCGGCTAGTTCCTCCACGTCCATGTTCCCTCAACTCTCCAAATCTCAGCAAAAGAGAGGCCAATGCTGTAGGAATTTACAGGCCAATTAACTTAAATTATTCCGAAATCACTTTTACA
>gnl_Poptr_v3.0_Potri.010G146000.1
ATGGAAAGCACAGCACCACAAGCAGAAGAGCTCCTAAAAAAAATCCAACAACTTGAAGCGGGACACCATCATCTTCAACAACAAATGTCAAAGCTCAAGCTTTCCTCTACTACTACCGATCCAAAACCAACCCAACAAAGGTCCCATTCTATATCTCCACAAAGGTCTGGTCCCAGGAATCGGGTTGCTGGTGGGCCAACCGGGTCGAGTTTTGAGCCTGCTTGGAAGAAGGGTTCTGCTTCATTTAGACATTCATCGCCTTTACAGAGAGAAAGTAGAAGTTTGAATAGTAATAATGCTAGCGATGGTCACAGTAATGGTGGTGGAGAAGGAGGAGATGGTAATAGAGGAGGACCTTCTTCTGTGAAGTTTACTGATAAACAATATTTGAATATATTGCAGTCCGTGGGACAGTCTGTTCATATTTTTGATCATTCAGGTCGTATTATTTACTGGAACCGAACAGCCGAGAACCTTTATGGTTATTCAGCTGCAGAAGCTCTTGGTCAGGATGCTATTGAGCTGCTAATTGATTCTCGGGATTATGCAGTGGCAAATGGTATTGTTCAACGAGTTAGTATGGGGGAGAAATGGACAGGGAAGTTTCCGGTTAAGAATAAAATGGCGGAGAGGTTTACAGTTGTTGCTACTAATACTCCTTTATACGATGATGATGGTGCTTTGGTTGGGATTATTTGCGTGTCGAGTGATTCACGACCTTTTCAAGAAGTGGGGGTTGCATTGTTGGATTCGAGGAACTTGGAAGCAGAGTCAAGCAATAGTTCGCCCAGGAATATCGTCATGAGCAAACTTGGTCTTGATTCTCAACAGCCCTTGCAAGCAGCAGTAGCGTCAAAAATATCAAATTTGGCATCCAAGGTGAGCAACAAAGTCAAGTCCAAAATCCGGCCGGGAGAGAACAGCATGGATCGTGAAGGAGGGAGTGGGGACAGTCACTATTCTGACCATGGGTACTCAGATGCAGCTCTATCTGACCATCGGGAGGATGCAAATTCTAGTGGAGCTAGTACGCCAAGAGGAGATGTACATCCATCTCCTTTTGGTGTATTTTCCCATCTTGACGACAGGTCACCAGCACAATCATGCAGAGAATCTGGTGATGAGAGCGAAGGAAAGCCTGCAATTCACAAGATCTTTACCTCAAAGGCAGAAGCATGGATTGGTAAGAAAGGGCTGTCATGGCCCTGGAAAGGGAATGAAAAGGAAGGCTCAGAAGCAAGGACTACACGTTTTGGGTGGCCTTGGTTGCAAAATGATCAAGAGAGTGAAACATTTCATCAGAGAAGTCCCTCTTCCGGTGCAAAATCTGAAAGCCATGTCAGTGAAAGTAATCGGCCTGCCAATAATGAGGCCTCTGGGTCCTGGTCTTCTTCAATTAATGTTAACAGCACAAGCAGTGCCAGTAGTTGTGGAAGTACCAGCAGTACTGTGAATAAGGTGGACCCGGACACTGATTGCTTGGATTATGAAATATTATGGGAAGACTTGACTATTGGAGAGCAAATTGGGCAAGGTTCTTGTGGAACTGTATATCATGCCCTGTGGTACGGATCAGATGTTGCTGTCAAAGTATTCTCCAAGCAAGAGTATTCAGATGATGTTATACTTGCATTTAAACAAGAGGTATCTCTCATGAAGAGACTCCGGCATCCGAATGTTTTGCTCTTCATGGGTGCTGTGACTTCACCTCAGCGTCTCTGCATTGTTACAGAGTTCCTCCCACGTGGAAGTTTGTTTCGCTTACTGCAGAGGAACACAACCAAACTAGATTGGAGACGGCGTGCTCATATGGCATTGGATATAGCTCGAGGTATGAACTATCTTCATCATTACAACCCGCCTATCATTCATCGTGATCTGAAGTCTTCAAATCTCTTAGTTGACAAGAACTGGACTGTAAAGGTTGGAGATTTTGGTTTATCACGTCTAAAGCATGAAACTTATTTGACAACAAAGACCGGGAAGGGAACGCCTCAATGGATGGCACCCGAAGTTCTCCGTAATGAACCCTCCGATGAAAAGTCTGATGTATACAGCTATGGAGTGATACTCTGGGAGCTTGCCACTGAGAAGATTCCTTGGGATAATCTCAACTCAATGCAGGTGATTGGAGCTGTAGGGTTCATGAACCAACAGCTCGAGATTCCAAAAGATGTGGATCCACAGTGGGCTTCTATAATTGGAAGTTGCTGGCACAGTGATCCACAGTGCCGTCCAACTTTCCAGGAATTGCTGGAAAAGCTCAGAGATCTTCAGAGACAATATGCCATTCAATTCCAGGCAGCCCGTTCCGCAGCTGGAGATAACACACAGAAGGAACTG
>gnl_Poptr_v3.0_Potri.003G122700.1
ATGCGAGTCTCCGGCGAGAAAAATGGCGGCGGAGATGACGAGTCTGGAACGAGTGTGTACCGAGTTCTGGTGGATCGGTGCGCGAGTCTTGAAGCGAGTCATGCAAAGCTGAAACAGCAACTGAGTGAACTTACGGAGGCTGATGAGAAAAGAAAAAAGAATAATAGCGAGGCTATGGCGATGTCAGATGCCCAGTGGGGGTGTATTCCTGGGTACTTCACTACTGGGAGTCCTTACAAGAGCGTTCTGGATTGCATTGGACATGCTGTTCATGTGTGTAGGGCTTCCTCAGGTGAAATTGTATACTGGAATCGTTCTGCTGAAAATCTATATGGATGGAAAGACAGTGAAGTCATTGGACAAAGTGCTACTGAACTCCTTGTCGCCGAAGACCATTATGCACATCTAAAGAAGATAATGGAAAGACTGAGCTTTGGACAATCATGGTCTGGTCGGTTCCCATTTAAGAAAAGATCAGGTGACTTGTTTATGGCTTTGGTTACAAAAAGCCCATTGTATGAGGAAGGTGAGCTTGCTGGCATTGTTACTGTTTCAAGTGACGCAGCAATATTTAACACCGAAAACTCACAAAATCGTGCTAGATTACCGAGGCTAAACTTGAAAAAGATTCAATGGAACCCACGACCACCAATTGCGCCGGTGACGCAGATTGCATCGTCAGTTTCCAATCTGGTGCTTATGTGTATATATTACATCATTAGAGTTTTGTCCATTCTTTTTTTGTTCAAGTTCTATTTAATTTCATTCTCAGAAGCCCCAAATTTTTTGGCTCGAAAACATGGTGATGACACATGCAATGAACATGGAAATTCTTGGGACAAAGGAGATACTGCAACAGATATGCGGTGCTTTAGATCGGAGATCCCTGGTGAACCAGCTGCTAAGATACTGTTAGCAAAGCTGAATATCAAGGGCATTGGCAACATTGGAAAACATGACGATGCCAGTGCTCAACAAAATGGTCCTCGTAATGTTGCAGAAAGAAATGAAGCACCAAATGGAACTAACGATCTTGCAAGTTCAAAGGCATCGTCTTCTTATCACTGCAACAACGATGCTGAAAGAGAAATTTCACAGAAAATAAATTCCTCCTCGGAATTCCGAAGAGAATATTCAAATGCATATCCAATCAGAAGCCCTAATGATTCAGAAGAGAACTTTCCTGTAGCCTCATCAACAGAATGCAATGGACGTCATGGGTTAGATAAGCCAGGAGATCAGCTGCAAAAATTAGTCTGCCAACAGGACAGGAATGAATTGGAGCTAGAAGCATCAAACTTGGAATCCAATGGGGTAGAAGATGATGCAAAAAGACAGCCAGATGGTAATTTTCCAAGTAACGAGAAGAGTGTCGGCAGCCTTGGAGGTACATCAAGCAAAAGGGATCGCGATTCAAATTGCATAGTGGACTGTGAGATTCACTGGGAAGACCTACAACTGGGAGAGGAGATTGGTCGAGGTGCATATGCTGCTGTTCGTCGTGGAATTTGGAATGGATCGGATGTTGCCGTAAAGATTTATTTTGGGAATCAATACAAAGAAGAAACTTTACTAGACTACCAGAAGGAGATCGATATAATGAAAAGACTCAGGCATCCAAATGTGTTGCTATTTATGGGAGCAGTATATTCACCAGAAAGACTTGCCATTGTCACGGAGTTTTTACCCAGGGGAAGTCTTTTCAAGACACTACACAAAAACAGCCCGGCCTTGGACATTAGACGGCGTCTAAAGATGGCCCTTGACGTTGCTAGAGGCATGAATTATTTGCATCATAGAAATCCACCTATAGTGCATAGAGACTTGAAATCTTCCAATCTCCTCGTTGATAAAAACTGGACTGTCAAGGTTGGAGACTTTGGCCTGTCAAAGTGGATGAATGCAACCTTCTTAACTGCAAAATCTGGAAGAGGAACTCCTCAATGGATGGCCCCTGAAGTCCTCCGGAATGAACCTTCAAATGAAAAATCTGATGTGTTCAGTTTCGGCGTCATCCTCTGGGAACTCATGGCTGTCTCCATTCCATGGGTCAAGTTAAATTCCTTACAGATAGTTGGGGTTGTAGGCTTCATGGATAGAAGATTGGAATTACCAGAAAGCCTTGATCCCAAGGTAGCATCTATTATCAACGACTGTTGGCGGAGGTACTTTTCTAAATGCATATGCACCAACCTTTTTTATTTTACTTTTAATAATGAATTGGGAGCTTACAAGTTGATGGAAACTAATTTTGTT
>gnl_Poptr_v3.0_Potri.008G105100.1
ATGGAAAGCACAGCACCAGCAGAAGAGCTACTAAAAAAGATCGAAGAACTTGAAGCAGGACACCATCATCTTCAACAAGAAGTGTCAAAGCTCAAGCTCTCCTCTACTACTACCGACCCAAAATCAACCCAACAACGGTCCCATTCAATATCTCCTCAAAGGTCCGGTCCCAGGAGACGGGTTTCTGGTGGGCCAACCGGGTCAAGTTTTGAGGCTGCTTGGAAGAAGGGTTCTGCTTCATCTAGACATTCATCGCCTCTACAGAAAGAAAGTAGAAGTTTGAATAGTGATAATGTTAGAGATGGCAACAGTAATGGTGGTAGAGAAGGAGGAGATGGCAATAGTGGACCTTCTGCTGTGAAGTTTACTGATAAACAGTATTTGAATATATTGCAGTCTATGGGACAGTCTGTTCATATTTTTGATGTTTCGGGTCGTATTATTTACTGGAACAGAACAGCGGAGAACCTTTATGGTTATTCAGCTGCTGAAGCTCTTGGTCAGGATGCTATTGGGCTGCTAATTGATCCTCGGGATTATGCGCTGGCGAATGGTATTATTCAACGGGTTAGTATGGGGGAGAAATGGACAGGGAAGTTTCCAGTTAAGAACAAAATGGCTGAAAGGTTTACAGCTGTTGCTACTAATACTCCACTATACGATGATGATGGCGCTTTGGTTGGGATTATTTGTGTATCGAGTGATTCACGGCCTTTTCAAGAAATGGAAGTTGCATTGTCGGATTCAAGGAACTTGGAAACAGAGTCGAGCCATAGAAGGCCCAAGAATACTGTCATGACCAAACTTGGTCTTGATTCTCAACAGCCCTTGCAAGCAGCGGTTGCGTCAAAAATATCGAATTTGGCATCCAAGGTGAGTAACAAAGTCAAGTCCAAAATTCACATGGGAGAGAGCAACACGGATCGTGAAGTAGGGAGTGGGGATAGTCACTATTCTGACCATGGGTACTCAGATGCAGCTCTATCTGACCATCGGGAGGATGCAAATTCTAGTGGAGCTAGCACACCAAGAGGAGATTTGCATCCATCTCCTTTCGGTGTATTTTCTAATCTTGATGACAAGTCCCCAGTAAAACCATCCAGAGACTCTGGTGATGAGAGTGAAGGAAAGCCTGCAATTCACAAGATCATTACCTCAAAGGCAGAAGCATGGATTGGTAAGAAAGGGTTGTCATGGCCCTGGAAAGGGAATGAAAAGGAAGGTTCAGAAGCAAGGACAACCCGTTTTGGGTGGCCATGGTTGCAAAATGATCAAGAGAGTGAAACGTATCATCAGACAAGTCCCTCTTCTGGTGCAAAATCTGAAAGCCAGGTCAGTGAAAGTATTCGGCCTGCCACTAACGAGGCCTCTGGGTCTTGGTCTTCAATTAATGTTAACAGCACAAGCAGTGCTAGTAGTTGCGGAAGTACCAGCAGTACTGTGAATAAGGTGGATATGGACACTGATTGCTTGGACTATGAAATATTGTGGGAGGACTTGACAATTGGAGAGCAAATTGGGCAAGGTTCTTGTGGAACTGTATATCATGCCCTGTGGTACGGATCAGATGTTGCTGTCAAGGTATTCTCCAAGCAAGAATATTCAGATGATATTATACTTGCATTTCGACAAGAGGTATCTCTTATGAAGAGACTCCGGCATCCAAATGTTTTGCTCTTCATGGGTGCTGTGACTTCACCTCAGCGTCTCTGCATTGTTACAGAGTTCCTCCCACGTGGAAGTTTGTTTCGCTTACTGCAGAGGAACACAACCAAACTAGATTGGAGACGGCGTGTTCACATGGCATTGGATATAGCTCGAGGTATGAACTATCTTCATCATTGCAACCCGCCTATCATTCATCGTGATCTGAAGTCTTCAAATCTCTTAGTTGACAAGAATTGGACTGTAAAGGTTGGAGATTTTGGTCTATCACGTCTAAAGCATGAAACTTATTTGACAACAAAGACCGGGAAGGGAACGCCTCAATGGATGGCACCCGAAGTTCTCCGTAATGAACCCTCTGATGAGAAGTCTGATATTTACAGCTATGGAGTAATACTTTGGGAGCTTTCCACTGAAAAGATCCCTTGGGATAATCTCAACTCAATGCAGGTGATTGGAGCTGTAGGGTTTATGAACCAACGGCTAGAGATCCCAAAAGATGTGGATCCACAGTGGGCTTCTATAATTGAGAGTTGCTGGCACAGTGATCCAAGGTGCCGTCCAACGTTCCAGGAATTGCTGGAAAAGCTTAGAGATCTTCAAAGACAATGTGCCATTCAAGTCCAGGCAGCCCGTTCTGCAACTGGAGACAACACACAGAAGGAACCG
>gnl_Prupe_v2.1_Prupe.5G092500.1
ATGGCGGCCCACGACTCACCGGAGAGTCTGTACCGAGTTCTCTTCGATCGGTGCCAGAGTCTGGAGGCGAGCTACGCCAGGCTCAGAGCAGAGCTTCATGAGCTTCGGCACCACGGGAGGAAGAAGGAGGAGAAGCGAGAAGAAGACGATGCGGTGCTGACGTCAGACTATTCTGGTTCGAGCTTCCATCTGCCCGGGTTCTTCCTCTCTGGCAGTCCGTACAAGGGCGTATTGGACTCCATGGGCCACGCCGTTCTTGTGTGCACAGCTTTCTCTGGAGAGATCAATTACTGGAATCGTTCTGCTGAGAATCTCTATGGATGGAAGGACTATGAAGTCCTTGGGCAAAGGGTTGCTGAGCTCCTCATTGCTGAAGATTACCATGCACTTCTAAAGAGAATCATGGAAAGGTTGAGACTTGGGCTAACATGGTCAGGTCAGTTCCCTTTTAAGAAGAGGTCTGGAGAAATATTTATGGCGATGGTGACCAAAAGCCCTTTATATGAAGATGGTGAGCTTGTCGGTATTATCACAGTTTCAACTGATGCGGCATTGTGTAATAGAATAGAATCAGATCTGAGTGCATTCAAGGATCGTGCCAATGCCAAACATAGAGGATGGCAGTTAAAGTACCCGCGACCACCAGTTGTACCAGTGCCACAGATTGCATCATCTGTTTCTAATCTGGCCTCAAAACTTCTATCAAGAAATGGAGATGATGTGTGCAATTCAAGTGTGATGGACGAGGTCAGGGAGGACTCTACAACAGCCACTGAAGATGCTAACTTAGAGAAACCTGGTTCGCTGACAGTAAAGTTCTTGGCAAAGCTGCAAATTATAGGAACCAACAAAGAAGGGAAACAAGAGGATCCTAATTCCCCGAGAAAGTCAAAAGCATCAAGTTCATGCCACTTCTTTGTTGATACAGACGGTAAGGAAGAAAGACCCAACAAAATAAATTCTTCTCTCGAAGATAAGAGAACTCATTCAAATGCATTTTGGCAAAAAAATCCAATTCCTTCAGGCAAGAATTCTGTTTTAGCCTCTTCAAGGGAGTGCAACGAATGTTTTAGGTTATCCAGACCAGGTTATCCGAAACCTGAAGAACACAACTTGAATGCTTTAGAGATACAAGATGCAGTGCATGAACAAAATGGTAAACAATTACCAAGTTCTGTGGAGAGCATTGGCAACCATGATAGTTGTTCAAGCAAAGGGGTTAATGACTCTAATCCCAGGGAGGATTGTGAGATTCGCTGGGATGACTTGCATTTGGGAGAGGCAATTGGACACGGTTCATGTGCCATTGTTTATCGTGGAATCTGGAATGGATCGGATGTTGCCATTAAGATGTACTTCAAAAATGAATACAGTGAGGGGATTTTACATGACTACAAAAAGGAGATTGATATAATGAAAAGATTGCGGCATCCTAATGTTTTGTTGTTTATGGGAGCAATATGTTCACAAGAACGGCTTGCCATTGTCTCAGAGTACTTACCTAGGGGAAGTCTCTTTAAACAACTTCACAAGAACAATCAGACATTAGACATCAGACGACGGCTAATGATGGCCCTTGATGTTGCTAGAGGCATGAATTACTTGCATCATAGGAATCCACCTATAGTTCACAGAGACTTAAAATCGTCTAACCTGCTGGTTGATAAGAATTGGACTGTGAAGGTTGGTGACTTTGGCTTGTCGAAGTTGAAGAATGCAACCTTCTTGACAGCAAAATCTGGAAGAGGAACGCCTCAGTGGATGGCCCCTGAAGTCCTTCGAAATGAACCTTCAAATGAGAAGTCTGATGTGTTTGGCTTTGGTGTCATCCTGTGGGAACTAATGACCGAATCGATTCCATGGAATAACCTCAATTCTTTACAGGTTGTTGGAGTTGTAGGGTTTATGGATAGAAGATTAGACATACCAGAAGGCCTCGACCCCCAAGTCGTGTTGGTCATCGAAGACTGTTGGCGAAGTGACCCAGAACAGCGGCCATCATTTGAAGACATAATTCAGAGAATGAAGGGTCTGGTCCACAAAGTTGCAGCACCATCGGTAAGAAGGAGCTCAGAAGCT
>gnl_Prupe_v2.1_Prupe.1G116900.1
ATGGACAGTCCACCTCCAGAGGAGCTTCTCAAGAAGATCCAAGTACTTGAAGCGGGTCACGCCCACCTCAAGCAAGAGATGTCCAAGCTCAGGCACTCTGACGATGTCAAATCAGAGCACCAAAGGGCTCACTCCGTTTCGCCACAGCGCTCAAGGTTATCGTCTGTGCCTAAAAGGAGAGTCGGTGCCGGCGCTGGCGGTGGCGGTGGCGGTAGTGGAGGTTTCGATGCGGCGGCTTGGAAGAAAGGGTCTACTTCGTTTCGGCATTCGTCGCCGCTTCAGAGGGAGAGCCGCAGCCATGATCCTCCGACTGGAGGCACCTTCCGTGGCGGCGGTGGCAGTGCTAGCAGCGGAGGTGGCAGTGGCAGCGGGCCGTCAGCTGTGAACTTTACTGATAGGCAGTATCTGAACATTTTGCAGTCAATTGGGCAGTCTGTGCATATATTTGATCTTAATGGTCATATAATTTACTGGAACAAAAGTGCTGAAAACCTATATGGTTTTTCTGCGGCAGAGGCCCTTGGAAAGAGTCCCATTGAGCTTTTAGTAGAACCCCAGGACGTTGCTGTAGCAAATAATATAGTCCACCGTGTCACCAAGGGGGAGAGCTGGACTGGGCAGTTCCCTGTCAAGAACAAGTTTGGGGAGAGGTTTACCGCCATTGTAACAAATACTCCATTCTATGATGATGATGGCACTTTTATTGGGATTATTAGTGTGTCAAGTGATATACGGCCCTTTCAAGAAACGAGGATTCCATTGTCAGGTGCGAAGCACCCAGAATCAGATTCAAGCTACAGCCGTTCTAGAGCTAGTGTTACAGCTAAACTTGGCCTTGATCCTCAGCAGCCTCTACAAAATGCAATTGCATCAAAATTAACAAATTTGGCATCCAAAGTGAGCAACAAAGTGAAGTCGAGAATTCGGGCAGGAGAAAACAACATGGATCGCGAAGGTGGGAGTGGAGATAGTCATTATTCGGATCATGGTTCAGATTCTCTTTTCTCTGACCATAGGGAGGATGCAAATTCAAGTGGGGCTAGCACACCTAGAGGAGATATGCCCCCATCTCCTTTTGGTGTGTTCTCCCAGATTGATGAGAAGTCTCCAGGAAAACCCTCCAGAGATTCTGGCGATGAGAGTGAAGGAAAACCTTCAATCCAAAAGATAATATCAACAAAAGCAGAAGCATGGATGGGTAAGAAAGGATTATCGTGGCCATGGAAAGGAAATGAGCCAGAAGGGTCAGATGCTAAGACTACTCGTTTTGTTTGGCCTTGGTTGCATAATGAGCAAGAAAATGATTCAGTTCATCAGAAGAGTTATTTTGGTTCAAAACCAGAGAGTCAGGTGAATGAAAATAATCGGACTGCAAATAATGAGGCTTCGGGATCTTGGACCTCCTCATTTAATGTGAACAGCACAAGCAGTGCCAGCAGCTGTGGAAGTACCAGCAGTAGTGCTGTGAATAAGGTGGATGTGGATAGTGACTGTCTGGATTACGAAATCCTATGGGAAGACTTGATAATTGGAGAACAGGTTGGGCAAGGTTCATGTGGAACTGTATACCATGGTCTGTGGTATGGATCGGATGTTGCTGTCAAGGTATTCTCCAAGCAAGAATATGCAGAAGATGTGATACTTTCCTTCAGACAAGAGGTGTCTCTTATGAAAAGGCTTCGACATCCAAACGTTCTGCTTTTTATGGGAGCTGTGACTTCACCTCTGCGTCTCTGTATTGTAACAGAGTTCCTCCCACGTGGAAGTTTATTTCGCTTACTACAGAGGAACACATCAAAACTAGACTGGAGACGACGTGTTCATATGGCAATAGATATAGCACGAGGCATGAATTATCTTCATCATTTCAATCCACCTATCATTCATAGGGATCTGAAGTCTTCAAATCTCCTAGTTGATAAGAACTGGACTGTCAAGGTTGGTGATTTTGGTCTTTCGCGTCTTAAGCATGATACATTTCTCACAACCAAGACTGGGAAGGGGACGCCTCAATGGATGGCACCAGAAGTTCTACGTAATGAACCATCAGATGAGAAGTCTGATATTTACAGCTATGGGGTGATATTGTGGGAGCTTGTTACTGAGAAGATCCCTTGGGACAATCTAAACTCAATGCAGGTGATTGGAGCTGTAGGGTTTATGGATCAAAGGCTAGAGATCCCAAAAGATGTGGACCCTCAGTGGGCTTCTATGATTGAGAGCTGCTGGCAGAGTGATGCAGCTTCTCGGCCAACATTTCAAGAACTGCTGGAAAAGCTTAGAGACATGCAGAGACAATATGCTCTTCAGTTTCAAGCAGCACGTTCTGCCGCAGGTGATAGCACCCAAAAGGAATTG
>gnl_Selmo_v1.0_56634
GAGATTCGCTGGGAGGAGCTCACGATCCGCGAGCTGATCGGACAGGGCTCCTGTGGATCCGTGTACCGTGGAATGTGGTGTGGATCTGATGTCGCTGTCAAGGTTTTCTCCGAGCGTGGATTTTCTCCAGCTCTTCTGGATGATTTCCGCAAGGAGGTGGCGATCATGAGGAAAGTCCGCCACCCGAATGTGCTGCTGTTCATGGGAGCCGTGGCGACGCCGGACAATCTCTGCATTGTCACCGAGTTTCTTCCTCGTGGAAGTTTGTTTCGCTTGTTGCATCGGAAAACTCCTGGATTGGATCTGAGGCGCCGACTGAGAATGGCTTTAGACATTGCACGAGGAATGAATTATCTTCACCACTGCAAGCCTCCAATCGTTCACCGCGATCTCAAGTCCTCGAACCTCCTCGTGGACAAAGATTGGACCGTGGGGGACTTTGGTCTTTCGAGGCTCAAGCATGCAACGCTCTTGACAACAAAGTCAGGACGCGGGACTCCACAATGGATGGCGCCGGAAGTGCTGAGAAACGAGCCTTCTGACGAGAGAGCCGACGTCTACAGCTTTGGCGTGATTGTATGGGAGCTCGCCACGGAACAAGTTCCCTGGGACGGAATGAATCCCATGCAAGTTGTGGGAGCTGTGGGATTCATGAACCAACGATTGACAATCCCTCCAAACACAGACCCGGGATTGACTGCTCTCATGGAACAATGCTGGCAAAGCGATCCCAAAGCGCGACCCTCTTTCGAGGAGATCATCGCCAAGATCCGCGAATTGCTAGCACAAATAGCGGGATCG
>gnl_Selmo_v1.0_131553
ATGAGTAGCACAGGCACGGCTAGCAGTAGTTCAAGCAGGCACGTCTGGGATGATCTAGAAAGTCCAGAGTATGAGATCACTTGGGAATCGCTCAGCTTGCACGATCAAATTGGTCAAGGTACCTGTGCAACAGTTCACCGTGGGACTTGGTGTGGACTGGACGTGGCAGTGAAGGTCTTTCACGAACTTCAGTACAACGAGAGTGGCATGGAGGACTTTCGGAAAGAGGTTTCAATCATGAAAAAGTTAAGACATCCCAATATTGTTCTTTTCCTCGGTGCTGCCTCGACTCAGGATCGGCTTTACATCGTAACCGAGCTTATGCCCAGGGGCAGTTTGTTTAAGTTGCTTCACAGAAGGCCAACGGGTTTGGATTGGAAGCGAAAGCTGAGCATGGCTTTGGACGTGGCTCGCGGGATGACTTACCTTCACAACTGCACACCACCTATAGTTCATCGCGATCTCAAGTCTACAAACTTACTGGTTGATAAAAATCTCAAAGTCAAGGTTGGAGATTTCAGCCTTTCGCGATTGAAGCACTCCAACTTCTTGACGGGGAACGCACGGATGGGAACGTCGCAGTGGATGCCCCCTGAGGTTCTCCGGAGCGAGGCTTCGAGTGAAAAGTCGGACGTGTACAGTTTCGGGGTGATACTATGGGAGCTGGCTACGGAAGAAGTCCCTTGGAAAGACTTGGATCCTTTACAGGTGATAGCGGTGGTGGGATTTAAAGACAAAAGGATGCCACTGCCCGAGAGCTTGGATCCAAAATACGCAGCCACGATACAAGACTGTTGGAAAAGGTACAAAGTTCTTCCTTTCTTCGCGAGTGAA
>gnl_Solly_v2.4_Solyc01g059860.2.1
ATGGAAGACCCAACTATTTCAGCTAAAGTTGCAATACCCCCAACTGAGGAATTACTGAAGAAGATCCAAGAATTGGAGGCGGGACACGCTCAGTTGAAGCAGGAGATGTCTAAGCTTATGGTTTCAAATGATAGTACATCACAGAGGCAAAGGTCTCATTCTATATCTCCACAACGACCACTTCGTCTTAGGGGTTCTAATGACCCATTGGGGAAAAAGGGCTCTATTTCATTTCGACATTCATCACCCTTGCAAAGAGAGAGCAATAGTAAAACTGAGCGTTGCGGCAGTAGGGGGAGTGTCAAGTTTACTGATAAACAGTATTTGAGCATATTGCAATCAATGGGCCAAGCTGTGCATATATTTGATCTCAATTATCGATTAATTTACTGGAATCGAAGTGCTGAGCTATTATATGGTTATTCAGCTTCTGAAGCTATTGGGCAGGATCTTCTTGAGCTGATAACAGATTCGAAGGATCATGCTGTGGCTAAAATCATTATACACAGAGTGCAAATGGGTGAGAATTGGACTGGACAATTTCCTGTGAAGAATAAGCAGGGGGATAGGTTTTTAGTTGTGGCAACAGATACCCCACTTTATGATGACGATGGTACGTTTGTTGGTATTATTTGCGTGTCAACTGATGCGAGCCCTTTTCATGAATCATCTGCTGACGTTAAGCATACAGAAGCTGATAAAAGTTCTGGTAGGCCTAGAAGCATTGCTAATGCAACACTTGGACTTGATCCACTGCAACCTTTGCAAGTTGCCATTGCCTCCAAAATTTCAAATTTGGCTACAAAGATGAGCAACAAGGTTAAGTCAAAAATGAAAACTGGAGAGGGAAGCATCCTTCGGGAAGGTGGAAGTGGAGATAGTCACCATTCTGATCATGCCTTTTCTGATGCTGCTCTATTGGATCAAAGGGAAGATGCAAATTCAAGTGGAGCTAGTACACCCAGGGGAGATGTTCACTTTTCTCCATTTGGGGTTTTTTCTAATATTGCAAAAGAGGAGCGCACTCCAGAAAAATCCTCGAGAGATTCTGGAGATGAGAATGAGGGAAAACCTGGGATTTCTAAGATTATAACCTCAAAGGCAGAGGCGTGGATGGTTAAGAAGAACTTATCATGGCCATGGAAAGGCAATGAGCGAGAAGTATCAGAGGCAAAGGCTACACGATTTGTTTGGCCCTGGCTAAACAATGACCAAGATAATGAGTGGAATCATTTCAAGAGTTCAAATGCAGTATCAACACCAGATGATCAGATTATCGAAAACAACCGTACAGCTACCAATGAGGCTTGGGGATCCTGGTCATCGTCATTTAATGTTAATAGCACAAGCAGTGCTAGTAGTACAGATAGCACTACTAGTACTACTGTTAATAAAGTGGATGCTGATACTGACTGCTTGGATTATGAAATTTTGTGGGAGGAGATGACCATCGGAGAACAAATTGGGCAAGGTTCTTGTGGAACTGTTTATCATGGACTGTGGTTTGGATCAGATGTTGCGGTTAAAGTATTTTCCAAGCAAGAATATTCAGATGATGTCATATATTCCTTCAGACAGGAGGTGTCACTGATGAAACGTCTCCGACATCCAAATATTCTTCTTTTCATGGGTGCTGTAACTTCACCTCAACGCCTCTGTATTGTGACAGAGTTCTTGCCACGAGGAAGTTTGTTTAGATTACTACAAAGGAATGCATCCAAACTAGAATGGAGACGACGTATTCACATGGCTTTAGATATTGCTCGTGGCATGAACTATCTTCATCATTTCAACCCACCTATAGTTCATCGGGATTTGAAGTCTTCAAATCTTCTTGTGGACAAGAACTGGACCGTTAAGGTTGGGGACTTTGGTCTTTCACGGCTTAAGCATGAGACATATCTAACAACAAAGAGTGGGAAAGGAACGCCACAATGGATGGCTCCGGAAGTTCTTCGCAATGAACCTTCAGATGAGAAGGCTGATATATATAGTTTTGGTGTTATACTATGGGAACTTGCCACGGAAAAGATCCCTTGGGATAACCTCAACTCAATGCAGGTGATTGGAGCTGTAGGATTCATGAATCAGCGACTAGATATCCCCAAGAATGTTGATCCACAGTGGGTTTCTATTATCGAGAGCTGTTGGCATAGTGAGCCACAGTTACGCCCAACATTCCTAGAGTTGGTAGATAAACTCAAGGATATGCTGAGGCAGTATGCCATTCAGGCTCAGGCAGCACGTAATGTTGCAGGAGGTAACAGCCAGAAGGAACTA
>gnl_Solly_v2.4_Solyc12g099250.1.1
ATGGATAGTAGAAAAGCAGAATCAGCAGCACAAGGATCAACACCACCAGCTGAGGAGCTGCTTAAGAAGATTCAAGAATTGGAGGCAGGACATGCTCAATTGAAACATGAGATGTCTAAACTTATGATGTGTGATGATCATAGAACACAAAGACAAAGGTCACATTCTATATCACCACAGAGACCGCCTCGTATTCGAGCTGGTGGTGGATTTGATGGTGGTTCCGCTGCTGTGTGGAAAAGGGGGTCAATTTCCTTCCGACATTCGTCGCCATTGCAAAGAGAGAGTAGTAGTAAGGGTGAGGGAGATGGTATTGGTATTGGTGGAGGAGGTCCTGCTGCAGTGAAATTTACTGATAGACAGTATTTGAATATATTACAATCAATGGGACAAGCAGTTCATATACTTGATCTCAATGGTCAAATAATTTATTGGAATCGAACTGCTGAAAAACTATATGGTTATTCTGCTGCAGAAGCTCTTGGAAATGATCTCATTGAACTCTTGACAGATGTTCGGGATCATGATGCTGCGAACAACATTGTACACAGAGTGATAAGGGGTGAGAGTTGGACTGGACAGTTTCCAGTTAAGAATAAGCAAGGGGAAAGATTCCTAGTCGTTGCTACCGATACCCCTTTCTATGATGATGATGGTACTTTGCTTGGTGTTATTTGTATATCAAGTGATATGAGGCCTTTCCAAGAATCAGGGCTTATGTCTATGGGAGTAAAGCAGTTGGAAGCTGATACAAGATTTAGAGCCAGAACCCTTACTTCTTCTAAACTTGGACTTGATCCCCAGCAGCCCCTGCAAGCTGCCATTGCCTCCAAAATTTCTAATTTGGCCTCAAAAGTGAGCAATAAGGTTAAGTCAAAAATAAAGACAGGAGAGAGCAGCATGTTTCGTGAAGGCGGAAGTGGAGATAGTCATTATTCTGACCATGCATTTTCTGATGCTGCTCTCTCAGATCACAGGGAGGATGCAAATTCAAGTGGAGCGAGTACGCCTAGGGGAGATGTTCACCCTTCTCCTTTTGGAGTATTCTCTAATCTTGTAAAAGTGGAGCATTCTGGGTATGAGAGTGAGGGAAAACAAGGCATTTCTAAGATTATCACCTCAAAGGCAGAGGCGTGGATGGCGAAGAAAAGCTTATCATGGCCGTGGAAAGGCAATGAGCGAGAAGCGTCAGAGTCAAGAACTACACGATCTGTGTGGCCTTGGTTAAACAATGACCAAGACAATGAGTTAAATCACATTAACAGTTCTAATACAGTTAAACCAGAAAATCAGGTTACTGAAACATACCGGACAACCACTAATGAAGCTCCAGGATCCTGGTCTTCATTTAATATTAACAGCACAAGCAGTGTTAGTAGCTATGGAAGCACCAGCAGTAGTGCTGTTAACAAGGTGGACATGGATACTGACTGCTTGGATTACGAAATCTTGTGGGAGGACTTGACTATCGGAGAACAGATTGGAGAAGGTTCTTGTGGAACTGTTTATCATGGGCTCTGGTATGGATCAGATGTCGCTGTTAAAGTGTTCACCAAGCAAGAATATTCTGATGAAGTGATATATTCCTTCAAACAAGAGATCTCCCTTATGAAAAGACTTCGACATCCAAATATTCTTCTATTCATGGGTGCTGTTACTTCACCGCAACGCCTCTGCATAGTCACAGAATTCCTGCCACGGGGAAGTTTGTTCAGGCTATTACAGAGGAATGCATCCAAATTAGAATGGAGACGACGAATCCACATGGCTTTAGACGTAGCTCGTGGCATGAATTATCTTCATCATCTTACCCCTCCTATAGTTCATCGCGACTTGAAGTCTTCAAATCTTCTTGTGGACAAGAACTGGACTGTTAAGGTTGGGGACTTTGGTCTGTCACGTCTTAAATATGAAACATATCTAGCAACAAAGACGGGTAAAGGAACGCCTCAATGGATGGCTCCGGAAGTTCTTCGCAATGAACCTTCAGATGAGAAGTCTGATGTATACAGTTTTGGAGTGATACTATGGGAACTCGCCGCGGAGAAAATCCCTTGGGATAACCTCAACACAATGCAGGTGATTGGAGCTGTAGGATTCATGAATCAGCGGCTAGATATCCCAAAGGATGTTCATCCACAATTGGCGTCTATTATCGAGAGTTGTTGGCTCAGTGAGCCACAATCTCGTCCTTCATTCCAAGAGTTGGTGGAAAAACTTAAGGATCTACAGAGGCAGTACGTTATTCAGGCACAAGCAGCACGTAGCACTGCAGGAGATAGCTGCCAGAAGGAACAC
>gnl_Solly_v2.4_Solyc08g007910.2.1
ATGTACGATGGAGACGGCGACGATGAGTCAACCCCAGGTTTGGCTAAACGATTTTACTCACTTGAATCGAGTCATAGGAAGCTTGAAGAACAGTTCAATGTTTTATTGCAAGAAAAAAAGATAGATGATTCATTGAAAATGGATGATTCAGATGAGAAATTAATGGATTCAGGTGAAATGGGGTTTCGTGTTCCTGGGTTTTTTTCTACTGGAAGTCCGTATAGGAATGTGTTGAATCATATGGGTCATGCTGTTCATGTTAGTAGAGCTAGTACAGGGGAGATAATATATTGGAATCGATCTGCTGAAAGACTTTATGGTTATAAGGAGCATGAAGTACTTGGACAGATGACCACTGAGTTCCTTATATGTGAAGAGTATCATCAACTGGTAAGGATTGCCAGGGAAAGATTGCGCTATGGACAATCATGGTCCGGTCTGTTTCCTTGTAAGAAGAGGCATGGTCAGATATTTATGGCAATGTTGACAAAGAGCCCATTGTACGAGAATGGAGAGCTTTTTGGTATTATCACTGTCTCGAATGATGCAGCTTCATTCACTAATACAAACTCAAGCGACACAAGTTCCCATGAGGACAATGGTGAACCCGGTGCTCGGGAAATAAATTTCAAAAGGATTCAATGGAATCAACGACCACAAATTGCATCCTCTGTTTCAAATCTGGCCTCGAAAGTTTTCTCACTGAAGCGTGGAGAAGATGCATCTGCAGAAGTGAGCTCTAGGGATGAGGCTGATTTAGACACCAAAGAAGGAAAACCACTGAAGCCACCCAGAGCACCAGCTACACGGCTGAGTTTCAGTTTGCTTGGTGGGAAGAATAGAGCTAACACAGAGAGCTCTGAGAAGGATGAATCTTCATTTGACATCTCTCAGCCTTCCAAATTTGCGGCAAAGGTTATGTCAAAGCTGAATATTGCAGGATTTGGGCACATTAATAAAGAGAAGGGTCACCAGAACGGGGATGACGATACTCCTGTTGTTGAGAATGTAGCTGAACCACATTCATCAGCGGCATCAAATTCTACAGGAAAATATTGTCACTTTGTTGATGCACATCATCACCTCCAGAAAAACCAGAAAGGAAGTTATCATCCAGGAAGAACATGTGCCCCTACAACTGGGCATGATGGTCCTGGAGGGTCCTCCTCAAAAAACTCCGACAAATTTCCCGAGGCACTTGAAATTCCTGAACAGATTCCAGGATCATGTATGAGTGATGAACACCAGCAATCACCTAAGTCAGGTGGGAGCACAGATAGCTATGGGAATTCATCATTCAAAGTTGAAAATGAGTCGAGTTTGATAGTAGATTGTGCAATTTTATGGGAAGACATAAGCCTAAAGGAGGAAATTGGACGAGGTTCATATGGTGTTGTGTATCATGGAATCTGGAATGCGTCGGATGTTGCTGTTAAGGTTTACTTTGGGAATCAATGCAGTGAGGAAACATTGCTCGAGTACAAAAAGGAGGTTGAAATAATGAAAAGACTCAGGCATCCTAACGTGTTGCTATTCATGGGGGCTGTGTATTCTCAAGAAAAATCTGCCATCATCACAGAGTTTTTACCCAGGGGAAGTCTTTTCAAAACACTCCATGGAAATAATCATTTATTAGACTTCAGACGGCGTCTTAGGATGGCCCTCGATGTGGCAAGAGGTATGAATTATTTGCATCGCCGGAACCCACCTATTGTACATAGAGACCTTAAGTCATCAAACCTGCTTGTTGATAAAAGTTGGACCGTCAAGGTAGGAGATTTTGGCCTATCAAGATTTAAAGATTCAACCTTTTTAACAACAAAATCTGGTCGAGGGACGCCTCAGTGGATGGCTCCTGAAGTACTTCGAAATGAACCTTCAACAGAAAAATCTGATGTCTTCAGTTTTGGTGTGATCTTATGGGAATTAATGACCGAATCTATTCCATGGAACAACCTTAATTCTTTACAGGTTGTAGGAGTTGTCGGATTTATGGATCGTAGATTGGAAATTCCGGAACATCTTGATACTCGAGTATCTACAATCATCCTCGATTGTTGGCAAAGCAATCCAGCAATCCGTCCATCGTTCCAAGACATAATCCAAAGAACGACAGACATAATTCTCTCGTTTACAGGATCAACGACAGCTAGGAAGAACATAGGGACA
>gnl_Solly_v2.4_Solyc08g080460.1.1
ATGTCGCCACCACTACCACTTTCCTATTCCGCCGTCATGGGTGGTTCCGGTACCGGTTCCGACGGTTCACAATCGAATCGGTCCCGAGTTCTGGCGGAACGATTGCGATCATTGGAAGCAAGTTATGTGAAACTTAGGGAACAATTTAACTTGCTTTTGGAAGAAAACAGTACTAGTAAGGATTCAGACGATGATGCCTGTGATACGGGGTCGTATTGCGGTCCAGGAGTGTTCTATTCCGGGTATCCGTACAGAAATGTGTTGGAAGATATGGGTCATGCACTTTACGTTACCAAAATTGGTACAGGGGACATCATTTACTGGAACCAAGCTGCTGAGAAACTTTATGGATATAAAGTCCATGAAGTAGTCGGACAGAGGTGTACTGAACTGCTTATTTGTGAAGAATATCATGAGTTAGCTATGCATTCTGTGAAAAGATTGAGCTGTGGACAATCATGGACGGATCAGTTTCCTTTTAAGAAGAGAAGTGGTGAGATCTTTATGGCTATAGTGTCGAAAAGCCTAATGTACGAGGATGGTGAACTTTTTGGTGTTGTCACTGTCTCAAGTGATGCAGCTTTCTTAAATAAGATAAACTCTGAAAAATCAAGAACCTCTCAGTCGTCTAACGGACAAGCAGGAAGGCGGGGAATAAATTTTAAAAGTACCCGGTGGCATCCACAGAGTCAAACTGCATCATTTGTTCCCAATCTGGTGGCCTCAAAAGTCTTCTCGTTTAATCGTGGAGAGGATGCACACAGAGACCGAGAAGAGGTTGAAGGAGACACCATAGGAGGGCAATCACAAAAGCCACCTAGAGCACCCGCTGCACGACTGAGTTTCAGTTTGCTAGGTAGGAAGAGCAGAACTAATGCAGAAATCTCAGAAATGGACGAGTCTCCGTTTGACATTGTGCAACCTTCTAAACTAGTGGCGAAGGTCATGTCAAAGCTGAACATTACAGGATTTGGAAACATTGGAGGAGAAAAGTGTGGAAATGTTCAACAGAATCAGCATGATGAAACTTTTGCTAATGTGAACGTTGTGCAACCTAATTTACCTCCGTCTTCCGAGGGAAAATATACTCATGTTCTTGATGCCTATCATGATCCCCAGAATATACTGAAAGGGTCATGTTTTACTCGACAAAGAACGATTACTCCTGAAAATGCACAAATAACATCCTCTGATATCATAGAGGGTTCTATAGCTACCTGCTCCAGAAAGTTCGACAACCAAATTAATGATAACTATCGTAAGACACAAATAGGAAACTCAAAACTTCCAGTAATAGAAGATTCATCAGGACAGCAGTTAGAAAACCAACAGTCACGGAAGTCAGGGGAGAACACTAGAAGCAGCCAAGGAAGCTCATCAAACAAAAATGAGAATGAGTTGAGCTTGGTAGTACATTGTGAAATACGTTGGGAAGACATCAGCCTAAGCGAAGATATTGGACAAGGTGCATTCGGCGTTGTGTATCACGGAATTTGGAAAGGATCGGATGTTGCTGTTAAGGTTTTCTTTGGGAACCAATGCGGCGATACAACTTTGCTTGACTACAAAAAGGAGATTGACATAATGAAAAGACTTAGACATCCGAACGTGCTATTATTTATGGGAGCAGTAAGTTCACAGGAAAAACTTGCCATTATCACCGAGTATATGCCCAGGGGAAGTCTTTTTAAAGCACTTCACAGGAATAATCCGCCACTAGACCTCAAAAGGCGTCTTAGGATGGCCCTTGATGTGGCTAGGGGTATGTGTTACTTGCATCGACGGAATCCTCCTATAGTACATAGAGACCTTAAATCTTCAAACCTGCTTGTGGATAAAAGCTGGACTGTCAAGGTTGGAGATTTTGGCCTGTCAAAATTGAAACATGCTACCTTCTTAACAGCAAATTCTGGACGAGGGACGCCGCAGTGGATGGCTCCTGAAGTACTTAGAAATGAACCTTCAACAGAGAAATCTGATGTCTTCAGTTTCGGTGTGATCTTGTGGGAACTAATGACTGAATCTGTTCCTTGGAAGGACCTTAATCCTTTACAGGTTGTCGGAGTTGTTGGATTCATGGATGGTAGGCTGGATATTCCGCAAAAACTTGATCCTCGCGTTTCAGCTATTATCCTTGATTGTTGGCAAAGCAAACCAGAACTTCGTCCATCATTCGAAGACATTAGCCGAAGAATGACAGATATAATTCTCTCATTTGGTGGATTGACATCTAGGAAGAACTCAGGAGGAATGGTATCAAACACAGAT
>gnl_Sorbi_v3.1_Sobic.005G213200.1
ATGGCGGCGGCGGAGGAGCTGGTACGGAAGATACGGGAGCTGGAGGAGGGCCAGGCGGAGCTCAAGCGAGAGATTTCCAAGCTCGTGCCGGAGCAGGCGAAGCAGCAGGGCGCGCAGCAGCAGCAGCAAGCGTCGCGCCGCCCGCCGCGGCGCGCGCTCCCCGCGGCGCAGCCGTCCCTGTCGTCGCGGCTGCAGCGCGTGGGCCGCATCGGGCTTACTGACCGCCAGCACATCAGGGCGCTGCACGCGCTGGGCCAGGCCGTGCATATCATTGCCCCCGGCGGGAAGCTCATTTACTGGAACCGGTATGCTGAACAAATGTATGGCTATTCTACATCAGAAGCAGTTGGTCATGATGCCCTTGAATTATTGGTTCATCCTGATGATGCTGAGGCAGCAAACAATATTATTGGGAATATATTTATGGGGAAATGTTGGAGAGGGAAGTTTCCTGTTAAAAAGAAGTCAGGTGAACGGTTCTTCATTGTGGCCAATAATACTCCTTTGTATGATGATGATGGCAGCTTGGTGGGTCTCATTTGTCTCTCAGTTGATACAAAGACATTAGAGGATATAATGGGCCCTTCAACTTCAGTGAGGTCCTATGCACATCCAGTGAAGCCCCGGTTTCAAGTCAACAATCGGCCTAAGTGCAATTTGTTAAATAAAAGTTCTTTTGAGTCTGAGCAACCTGTCCAATCTTCTATAGCCTCCAAGATAACAACTTTGGCTACCAAAGTTACAAACAGAGTTCGTTCTCGGATGAAGACAGGTCACCATGGCAGCGTCTCTGAGTGTCAGTACTCTGAAGATGATTCCAAGGAAGAACAGGCATCTAGTGGAACAAACACCCCTACAGGTGATGTACTACATGGTGGTTTTGTTAAAGGAGATAATTCCCCTGGGAAGTCGAGTAAAACAAGTAGTGATGACTCAGGGGACGGAAACGAAAGGCTTTACAAGATTAGTTCAAAGGCAGAGGAATTATTGGTCAAGAAGGGGATATCATGGCCTTGGAAAGGGCACGAACATAATGGTCCTGACAAGGGTCATATGAACCCAGTGCAGTTCCATGATAAGCAAGACAATGACCAGATATATCTGGCCAGTCCAGAGTCAATTGTAATTCCAGACTACCAAGATTCTGATAGCACCCAGGAAAGTAAATATGAAGTAACGGGTAACTGGTGGTCTTTCACCAACGATAGCTTCAATAGTTTGGGCAGCAGTTTAAGTTCTAATAGCAGTGCTATTGAGAGAATAGATCATGAAGCAGATTGCCTAGATTATGAGATTCTATGGGAAGACCTAGTAATTGGAGAACAAGTAGGCCAAGGTTCTTGCGGAACTGTGTATCATGCTCAGTGGTATGGCTCGGACGTTGCAGTTAAACTATTCTCTAAGCAGGAATATTCAGAAGAAACGATAGATACCTTCAGACAAGAGGTATCACTGATGAAGAAACTACGTCATCCAAATATTATACTCTTCATGGGTGCAGTTGCATCTCCAGAACGACTTTGTATTATTACAGAATTTCTTCCACGGGGGAGTTTGTTCAGCTTACTTCAAAAGAACACTGCCAAGCTGGATCCAAGACGGCGAGTTCACATGGCTATAGACATTGCAAGGGGTATGAATTATCTTCACCATTGTAGCCCTCCTATTGTTCACCGTGATCTAAAATCATCAAATTTGTTGGTTGACAAGAACTGGACTGTAAAGGTTGCAGATTTTGGTCTTTCACGTCTCAAACTCGAAACATTTTTGCGAACAAAATCTGGAAAAGGAACGCCACAATGGATGGCCCCAGAGGTGTTACGTAATGAACCTTCAGATGAAAAGTCTGACGTGTACAGCTATGGGGTTATTCTGTGGGAACTTGTGACCCAAAAGATACCCTGGGATAATCTCAATACAATGCAGGTTATTGGAGCCGTTGGTTTTATGGATCAGAGGTTGGACATTCCAAGTGATACCGATCCTAAATGGGCATCGATGATTGAGAGTTGTTGGGATAGCGACCCACAAAAACGCCCTTCGTTCCTAGAGCTCCTGGACAGGCTTAGAGATCTGCAAAAGCAGTACAGCCTGCAGGCTCAGATGCTGAAAGGTGCTGTGAAA
>gnl_Sorbi_v3.1_Sobic.008G130100.1
ATGGACTCCAGCGGGGAGGAACTCCTGAAGAAGATCCGGGAGCTGGAGGTTGGGCAGGCGCAGCTCAAGCAGGAGATGTCCAAGCTAATACCCGGCGCCGGGGAGCGGCGACGCTCGCAATCCGTCTCGCCGCGGCGCGGCGCGCCGGTGCCGCCGCCACCACCGGCCAAGGGGAAGGCGGGGGCGCCAGGTAGGCGGCTGTCCGGGGGTTTTGAGGGCGGGCAGCGTGCGTGGGCCCGTGGGTCGGCGTCGTTCCCGCACTCATCGCCGCTGCAGCGGGAGGGCCGCGCCGCGGGCGCTGGAGACGCTAGCACCAGCGCTAGGCTGCCGGAGAGGCAGTACTCTAGGGTGCTGCAGTCACTGGGGCAGTCCGTCCACATTCTTGACCTCGACGGGAGGATCATATACTGGAATCAGTCTGCGGAGAATCTGTTTGGCTATCCTGCATCAGAAGCCCTTGGTCAGGATGCCCTAATGCTTCTGGTTGATTCCCATGACCACAATGCTGTAAATGACATCTTCCGACGTATTTCTATGGGTGAAAGTTGGACTGGGAAGTTTCCAGTTAAGAACAGGCAAGGAGATAGATTTTCAGCTCTTGCCACCAACACACCTTTCTACGATGAGGATGGCAGCTTGGTGGGTATCATTTGTGTTTCAAGTGATTCCCGCCTCTTGGAGCAAATATTTTGTAAGCCTCCAACCTCTGCAAGGCCCCAGTCAGAATCATCTAGGACATCTTGTGACGGGAGTTGCAGCAACACTAGTCGCAGAATCAATTTGTTGAACAAAAGTCCTTTTGATCCTCAGCTACCCCTGCAAAGCACTTTAGCTTCCAAGATAACGAATTTGGCTACCAAGGTCACAAATAAAGTTCGTTCTCGGGTCAGGACAGATGAGAATGGCATAGAGCGGGAAGGTGGCAGTGGTGAGAGTCATTGCTCGGATCGTGGTGCAAAGGAAGAGCCAACATCTAGTGGAACAAATACACCAAGAGGGGATGCACCACATGGTCCCTTTGCTACAGAAGAGAACTCCCCTGGGAAATCAATGAACCCAAACAGCGATGAATCAGAAGGAAAAATAGCTCTGCACAAGATTTGGAGTACAAAAGCAGAGGCACTACTGAACAAGAAAGGGATATCATGGCCTTGGAAAGGGCGCGAAAATGAGGGACCTGATGAAAGGAATCATGTGATATTGCCGTGGTTGCATGGTGACCAAGAGAATGGTACGAATCATCAGAAGGTTTCTGATTCTAGCATAGTTCCAGATGCCCAAGGCGCTGAACACAACCAACCTAACAAAAATGAGGCATCAGGTTCCTGGTCCTCTTTCAACAATAACAGCACAAGCAGTGCAAGCAGCACGGGAAGCACTAATAGCAGTGCTCTCTACAAAGTTGATCATGAAGCGGATTGTCTGGATTATGAGATCCTGTGGGAAGACCTCGTCATTGGAGAACAAATAGGTCAAGGCTCTTGTGGGACAGTATACCATGCTTTGTGGTATGGTTCGGATGTGGCTGTTAAAGTTTTCTCCAAGCAAGAATATTCAGAAGAAGTGATACTGACCTTTCGACAAGAGGTATCCCTTATGAAGAAACTACGCCATCCTAACATACTGCTCTTCATGGGTGCGGTTACATCTCCACAACGCCTTTGTATTGTAACAGAGTATCTCCCTCGTGGAAGCTTGTTTCGCTTACTTCAAAAGAGTGCTACCAAGTTGGATGTGAGACGACGTGTTCACATGGCTTTAGATATTGCAAGGGGCATGAATTATCTTCACCATTCCAGCCCACCTATCATTCATCGAGATTTAAAATCATCTAATCTGTTGGTTGACAGGAACTGGACTGTGAAGGTGGCAGACTTTGGTCTTTCACGTCTCAAGCGTGAAACTTTCTTGACAACAAAAACGGGAAAAGGAACACCGCAATGGATGGCGCCGGAGGTGTTGCGCAATGAACCTTCCGATGAGAAGTCTGATGTGTATAGTTATGGGGTTATCCTGTGGGAACTTGTTACTCAGAAGATACCGTGGGAAAATCTGAACTCGATGCAGGTCATTGGTGCAGTAGGTTTTATGAACCAAAGGTTGGATATCCCAGATGAAGTAGATCCTCAATGGAAATCAATTATCCTGAGCTGCTGGGAAAGCGACCCACAGCAACGGCCGTCATTCCAAGAGCTTCTGGAGAGGCTCCGAGAGCTGCAGAGGCATTACGCCATCCAGCACCGGAACACAAAGAACAGCATCGAGGAG
>gnl_Spipo_v2_Spipo6G0031600
TTTAGGATTTTTTTTCGGAACATCGCAGCTAAGGTAACAAACAAAAGTCGTTCACGGACAAAAGGCGCCAGGATCAGTTCAGAACGAGAAATGAGAAGCATTGACAGCCGTCCTGAACATGGGTGCTCTGATGTCGTTGCTTTGGATCATAGAGATGATGGAGCATCGAGTGGAGCTAGCACTCCCAGAGGAGATGCTCAACCGTGTCCTTTTGTTGTTAATTCTGCTGTTGCAGAGGAGAAGTCTCCAAGGAAGGCAACAAAATTCAACGGTGAAGAAACAGAAGGAAAGATGGGCATTCACAAGATCATAAGTGCGAAGGCAGAAGCATGGATGGCTAAGAAAAGTATAGTTTGGCCATGGAAAGGTAACGAACATGATGGAGATGAAACGAAAAATCGCTTTGTCTGGCCCTGGTTGCATCATGACCAAGAGAATGATTCTTGTCTTTCTAAGACTGTTGAAACAAGTTTGAAACAAGAAAATCAGACAATTGAAAATACCCGAGTGGGAAATAATGAAGCGACAGGATCATGGTCATCATTTAATGCTAACAGCACTAGCAGTGTCAGCAGCAGTGGAAGTACAAGCAGCAGTGCAGTACAGAAGCTTGATTTAGAGGCTGACTGCTTGGACTACGAAATATTATGGGAAGATCTAGTCATCGGTGAACAGATTGGCCAAGGTTCTTGTGGAACTGTGTACCATGCTCTGTGGTATGGCTCGGATGTAGCAGTCAAGGTTTTTTCCAAGCAAGAATATTCAGATGACGTCATAAGTTCCTTTAAACAAGAGGTATCCCTTATGAAGAGGCTGCGACATCCAAATATACTTCTTTTCATGGGCTCGGTCACCTCTCCTCAACGTCTCTGCATCATTACAGAGTTTTTGCCACGCGGTAGTTTATTTCGACTTCTTCAACGTGCGACGACCAGACTGGATTGGCGACGCCGTGTTCATATGGCTCTGGATATTGCTAGAGGGGTGAATTATCTTCACCACTGCAACCCGCCCATTTTCCACCGTGATTTGAAATCTTCAAATCTTTTAGTAGACAAGAATTGGACTGTCAAGGTTGGCGACTTTGGACTCTCGCGTCTGAAGCATGAGACATATTTGACATCAAACACAGGAAAAGGAACGCCCCAGTGGATGGCTCCTGAAGTTCTTCGCAATGAGCATGCGGATGAGAAGTCCGATGTGTACAGTTATGGGGTGGTATTATGGGAGCTGGTCACCGAAAAGATCCCTTGGGATAATCTCAATTCAATGCAGGTAATTGGAGCCGTGGGATTCATGAACCAGCGGCTGGAGCTCCCTGAAGATCTCGACCCGCAATGGGTATCAATCATCACCAGCTGCTGGCACAGCGAGCCAAACCTCCGCCCAACATTCCAGGAGCTGATAGAGAGGCTCAAGGACCTGCAGAGGCAGTACTCTCTGCAATCCCAGATGCAGCGCTCCCAGGGAGCCGGCCGCAAGGCCCCGCCAGAG
>gnl_Stras_v2.0_SGA_v2.0_scaffold286T47085
ATGGACGGCCAGGATACCCGGCGGAGCAGCCGCAACCGCTTCCTTCTGGATCGCTTCGAGAGCCTAGAGGCCAGCCACCAGAAACTTCGGCAGCAGTTTCAAAACTTCGTGCAGGAGAAGATTGGAAACAGCAGCAGCGATACCTTTCTTCCGGAAAACGAGGAGGTGGCGTCAGATTCGGAGCGCCTGACGTCATTTTCCGGCATGGGTTGCTTCCCCGGCTCCTATTCCTTCGGGAGTCCGTACAGGAGCGTGTTGGAGTACATGGGTCATGCAGTTCACGTGAGCAGGACTGGCTCAGGGGAAATAATCTACTGGAATTATGCAGCTGAAAAACTTTATGGGTACAAAGATAATGAAGTAGTTGGGCAGAGTGTGATCGAGCTTCTTTTTGATGAAGTGCATCAATCTTCAGTTCTCGAGATCATGGATAGGCTATGCACCGGGGAATCATGGTCGGGTCAACTCCTTCTCAAGAAGAGGTCTGGTCAAAGTTTCATGGCAATGGTCAGTAAGAGCCCACTATATGAGGAGGGAAAGCTCACTGGTATCATCACTGTTTCTAGTGATGCAGCAATATTTAATAATACGAGCTCTTGGCGTAAGTTTCGGAAAATAAATTTGAAGAGGATCCAGTGGCATTCACAAGCCCAAGTTCTTGCGGTGCCCGAAATATCATCATCATTTCACAATCTGATTCCAAAGCCCGTGTTTGGTTCGTCTCTAGGGAGATACAAAAACGAAGGAATGAGTTCACAGAAAGAGGGCTCAACATCTGTATTCGTTCAACCTCCAAATATTAGAGTCGCGGATGATAACATTCAACAAACTAGTCCAGAAGATAGTTTTGCAATTAGCAATGGAGGTTCAGATGAAACATGTTCCCATAAAGAGTCAATGGGAAGGGAGTCTATGGCCAACGAGCCATACGTAAAGTCTATAGTTTCAGATGATACATGTTCGGGTCCTGAGATTCAGTGGGATGATATACAGCTAAAGGAGGAAATTGGCCGTGGTTCATTTGCAGCTGTGTATCGTGGGGTCTGGAGTAGATCGGATGTTGCCGTCAAGGTTTATGGTGGAGGCCAATACACTGAGAAGACCTTAGTTATCTACAAAAAAGAGATTGATGCCATGAGAAGACTGAGGCACCCAAATGTATTATTGTTTATGGGAGCAGTGTGTACAGGCGAAAAACTTGCTATAGTCACTGAGTACTTGAGAAGGGGAAGTCTCTTCAAAACACTTCATAAGAACAACCAATCATTGGACACAAGACGACGTTTGAAGATGGCTGTTGATGTGGCAAGAGGCATGAACTATTTGCACCACAGAAATCCTCCCATACTACATGGAGACCTGAAATCTTCAAATCTCCTAGTCGATAAAAGCTGGACCGTCAAGGTGGGAGACTTCGGCTTGTCCAAGTTGAAGCGTGCTACTTTCTTGACATCCAAATCTGGAAGAGGCACACCTCCATGGATGGCACCTGAAGTCCTCCAAAACGAACCTTCCACAGAAAAGTCAGATGTTTTCAGTTTTGGCGTCATCCTGTGGGAACTCATGACCGAGCGAATCCCATGGGGCGACCTCAATTCCTTACAGGTTAAAGGAGTTGTTGGCTTCATGGACCGTAGACTGGACCTTCCAGAAAATATCGATCCTCGAGTACGTTCCATCATCTCACAGTGTTGGCAAAGTGATCCTGATAATCGCCCATCGTTTGAAGACATCATAAGTAAGATTACCGATTTGGTCCTTTCGGGAGACAATGTGTCGGCTATGAAACTTCACACGCCTTAA
>gnl_Stras_v2.0_SGA_v2.0_scaffold480T52300
ATGGAGAAGAACAGAGCACCGGAATCAGCTCATCCGTCTGCGTCGGAGGCGGCAGCGCCGCCGGCCGAGGAGCTGCTGAAGAAGATTGAGGAGTTGGAGTTAGGTCATGCTCACCTGAAGAAGGAGATCTCCAACTTCATGTCCTCGTCAGCAGCGGCTGATAAAAGGGGCAAGCAGAGGTCCCACTCCACCTCCCCGAAGCGTTGGAGGACGGGCGGCGGAGATGGAAACTTCGTGTCGGCGTTGAGGAAGAGCTCGGCCTCTCGGCACGCCTCGCCATTGCAGAGGGAGAGCCGCGATAGGGAGGAGTCTTCTGCTTCGGCGGTGACGTTCAGTGATAATCAGTACTTGAACATATTGCAGTCCATGGGGCAATCGGTGCATATAATTGATCTGAACTGCCGGATAATNNNNNNGAATAGGAGTGCAGAGAATCTCTACGGATACTCGGTTGCAGAGGTTCTAGGACAGAATGGAATTGAGCTACTGGCTGATCGTCGAGACTTTTCTATGGCTACTGATATTGTGCAACGTGTGGCCTCGGGTGAGAGTTGGACTGGGCAATTTCCTGTAAAAAACAAAAGAGGGGACATTTTTTTAGCCATTGCAACTAATACCCCTTTCTACAATGATGATGGCACTTTAGTCGGAATTATATGCGTAACAAGTGACTCCAAACCTTTCGAAGAAACAAATGCAGTAATATCAGAACTGAGGGGTTTGGCAGAAGACCCGGCTTCTAGCAAGCCTAGAAACACTGTTGCAGCCAAATTTGGATTTGATAATCAGCAGCCTCTACAGGCAGCAATCACCTCCAAAATCTCGAACTTTGCCACTAAAGTCAGTAACAAGGTTAAATTGAAAATGAGGCATGCAGAGCAGAACTTAGATCATGAAGGTGGTGGTGATGGTTGTCAACATTCAGACCGTGGTTTATCAGACGATGGAGCTTCAAGCGGCGCTAATACCCCTAAAGGAGACGTACAACCCACGCCATTTGGAGTGTTCTCCTGTGCTAGCCTTCCCCCAGGTAGACCATCTCGAGATTCTGAGGATGAGAGTGAGAGCAAACCTGGAATTTCGAGGATCCTAAGCTCGAAGGCAGAGGCTTGGATTGCTAATAAAGGCCTGTCATGGCCCTGGAAGGGAAATGAGCAGAACTCTTCCAAATTTGGCTGGCCGTGGTTACAACAGGATCAAGTATCAGAAATTCAGGTTTCCGAAACTAATTATACAGCTAATCCTGAGGCTCCAGGGTCTTGGTCCTCCTCGGCCAATGTTAATAGCATGAGTAGTGTGAGTAGTTGTGGGAGTGCAAGCAGTGGTGCTGTAAATAGAGTTGATGGGGATAGCGACTGCATGGACTATGAAATCTCGTGGGAGGATTTAACTATTGGAGAACAAATTGGGCAAGGTTGTTGTGGAACTGTATATCACGCTCGGTGGTATGGATCGGATGTTGCTGTGAAGGCTTTCTCAAAACTAGAATATACGGATGAGCTAATATTTTCCTTTCGGGAGGAGGTTTCACTTATGAAAAGGCTTCGACATCCAAATATTCTCCTCTTCATGGGTGCAGTTACTTCTCCTGAACGTCTTTGCATTGTTACAGAGTTCCTTCCTCGTGGAAGTCTGTTGGGGTTACTACAAAAGAGTACCTCAAAATTTGACATGAAACGGCGTATTAGCATGGCTTTAGATGTTCCTCAGTGGATGGCCCCTGAAATTCTGCGCAATGAACCTGCAGATGAGAAGTCTGATATATATAGCTTCGGAGTGATACTATGGGAACTTGCTACACACCGGATCCCTTGGGATAGACTCAATTCGTTGCAGGTGATTGCAGCCGTGGGCTTCATGAATCAACGGTTAGATATCCCAGAGGATGTTGATCCTTGTTGGGCTTCTATGATAGAAAGCTGCTGGCGTGAACCACAATCCCGTCCTTCATTCCAAGAATTGGTGGAGCAGCTGAAGGAGATGCACAAACGATGCATGAGTTTGCATATACTGCTTGAGTGGGCCCTCCTGGATTCCTCATCAATTGATCGGGCTACTGAAGGGATGCCGTTGTCAGGAAGTGGAAATGAAAGGTGA
>gnl_Stras_v2.0_SGA_v2.0_scaffold18T08406
ATGAACGACGGCACCACAAAATCAGCGGCGGCGGCGGCGGCGACGCCACCAGCTGAGGAGCTGCTGAAGAAGATCCACGAGCTGGAATTGGGCCACGCCCACCTGAAGCAGGAAATGTCGAAGCTCATGACTTCGTCCACGGCCGAGATAAAGGCCGCCGATCGGCAGCAGAGGCAGAGGTCTCACTCCATCTCGCCGCAGAGAGCGCCGCGCCGGCGGGCCAACGGTGGGGACGGCGGCGCCTTGGCGGCGTGGAGGAGAGGCTCCATGTCATTCCGCCACTCTTCGCCTTTGCAGAGAGAGAGTCGTAATAGCGAGCCACCGAGGGTTGGCAGTGGCGGTGGGGTTAAGTTCACCGATAAACAGTATTTGAATATATTGCAGTCGATGGGGCAATCGGTGCATATATTTGATCTGAATTGCCGGATAATATACTGGAATAAAACAGCAGAAAATCTTTATGGATATTCAGCCTCTGAGGCTCTAGGGCAAGATGCCATCAAGCTCCTAACCGACCCTCGAGATTTTTCTGTGGCCAATGACATTGTTCGTCGTGTAACAATGGGCGAAAGCTGGACGGGTCAATTTCCAGTGAGGAACAAAAGAGGGGAAAGGTTTATGGCAATCGCGACCAATACGCCTTTCTATGACGATGATGGAACTCTAGTCGGGATTATATGCGTCTCTAACGATTCCAAGCCTTTCCAAGAAGCAAAGCCTGTGGTATCAGTTTCAAAGGAATCGGAAAATATTGAGTCGTCGAGTTTAAGTAGGAACATAAGCATTGCCTCATCCGCTCTTGGGCTCGATCCTCAACAGCCTCTACAAGTGGCAATCACGTCAAAAATATCGAATTTGGCTTCTAAAGTGAGCAGCAAAGTGAAGTCCAAAATGAAGCACACCGAAAATTACTCGGATCACGAAGGCGGCAGTGGGGACAGCCAGCTGTCGGACAGCGGCGCCAGCACTCCAAGAGGAGGGGACACACATCCCACCCCTTTTGGAGTCTTTTCAGGTGGGTCCCACAAAGAGATCTCTCCTGGAAAACACTCGAGCGATGAGAGCGAACAGAAACCTGGGATTTCGAAAATTCTTACAAAGGCGGAGGCTTTGATCGGGAAAACGCACCTTTCGTGGCCGTGGAGAGGGAACGAACGTTTTGGGTGGACTTGGTTGAACAGTGAACAAGAAAATGAGACAAATCGTGCGACTAATACTGAGGGGTCTTCGTCGGTTAATGTTAATAGTTCGAGCAGTGCTAGTAGTTGCGGGAGCACTTCAAGTAGTGTGGTTAATAGAGTCGATTTGGATTCGGATTGCCTGGATTATGAGATTTTGTGGGAGGATTTGACTATTGGGGAACAAATTGGGCAAGGTTCATGTGGGACTGTGTATCATGCTCTGTGGTATGGATCAGATGTCGCTGTCAAGGTATTCTCGAAACAAGAGTATTCTGATGATGTGATATATTCCTTCAGACAGGAGGTGTCACTTATGAAGAGACTGAGGCACCCAAATATTCTCCTATTCATGGGTGCAGTTACTTCTCCTCAACGTCTTTGCATTGTAACGGAGTTTCTTCCAAGGGGCAGTTTGTTCCGGTTATTGCAGAAAAATGGATCAAAATTGGAGTGGAGAAGGCGTGTTCATATGGCTTTGGATATAGCACGAGGCATGAATTATCTTCACCATTACAACCCGCCTATCGTTCACCGTGATTTGAAGTCTTCAAATCTTCTCGTTGACAAGAATTGGACTGTTAAGGTTGGAGACTTTGGTCTTTCGCGTCTTAAACACGAAACCTATTTGACAACAAAGACGGGCAGAGGAACGCCTCAGTGGATGGCTCCAGAAGTTCTTCGTAATGAACCGTCAGATGAGAAGGCCGATATATATAGCTTCGGGGTGATACTATGGGAACTTGCAACGCATAAGATTCCTTGGGAGACCCTCAATGCAGTGCAGGTGATTGGAACTGTGGGTTTCATGAATCAACGGTTGGATTTACCAGGAGATGTTGACCCACAATGGAATTCAGTTATAGAGAGCTGCTGGCATAGTGAACCACAGTGTCGTCCGTCATTCCAAGAATTAGTCGAAAAGCTAAAAGAGCTGCACAAAAAATTTGCTATTCAGCATCAAGCTGGACGTGCTGGCCAGAAAGAGCTGTAG
>gnl_Theca_v1.1_Thecc1EG016190t1
ATGGCGGGAGACGACTCTGAAGCGAGCCTCTACAGAGTCTTAGTGGATCGGTGCTTGGGTTTGGAAGCGAGTCATGCTAAGTTGAGGGAAGAGTTTGGCGAGCTTGTGCAGCAAGATAAAAGAAAAACAGAGGTGGTGGGGACGTCAGATTCAGGCGATGCCACGCCATATTCCTGTTTCGTAACGTTTCCGGGGTTCTTCTCGACGGGAAGTCCTTTTAAGAACGTGTTGGAGTCCATTGGACATGCTGTTCATGTCTGCTCAGCTTCTTCGGAAAAGATTACATTTTGGAATCGCTCAGCTGAAAATCTTTTTGGATGGAGGTCCAATGAAGTCCTTGGACAAAGAGATACAGAGCTTCTTATAGCTGAAGAATACAATACACCCTTAAAAAAAATTATGGAGAAATTGAGCTCTGGGAAATCATGGTCAGGTCAGTTCCCTTTGAAGAGGAGGTCAGGTGAAATGTTTATGGCGTTGGTGAGCAAAAGCCCATTATATGAGGATGGTCAGCTCACTGGTATTATCACAGTCTCAAGTGATGCAGCCATTTTTAATGGTATAAATTCAGAGAGTCTGGGAAAATACCAGGATCATGGTAGACTAAGGAGAATAAAGATGAAAAGGATCCAGTGGCATCCACCACGGCCACAGATTGCACCATCTGTTTCTAATCTGGCCTCAAGGTTTCTACTCAATAAACAGGCTGGTACTAATTCAAGGGACAAAGAGGATGCTGTGACAAGTACTGAAGACAAGTTAGAGACACCTAATACAGCAGAAGGTAAATTTTACACAAATTCACATGAAGAGAGCAACCCAGCTGAAGGAACAAGCTGTCGAAAGGATGAAAATGCATTCAATTTTGCTCAACCTTCCAAAATTGCAGCAAAGGTCTTGGCGAAACTGCACGTCAGGGAAACTAGCAACCACAGCAACAAATATGATGAAAGTCTTCAGCAGAATGGCACAACTAGTAGATTGGCAAGGAATGATGTGACAGATGTACCTAATTCTTTTGGAGATTCAAATGCATCAGCTCCGAACCACTTCAATCCTTTATCTGCAGCTGAAAATGCTATTTCAAGTGTACATAAGCACACAAGTCCAGCATCTGTTGAAGAGAAAAATGTTTTAGCCTCTTCAAGAGAGTGCAATGGACAATTTTGCTTAACCAGAATAGGAGATTCTACTGCAGGATTAGCATGCCAAGGAAATGGCAATGAGCTGGAGCTAGAGTTTCCAAATATGGATGCTTCAGAGATGGAAGATGAAGTACAAAAGCATACAGACGGTAAAAACTTCTCGAGTTTAGGGGAGAGCATAGGCAGCCAAGGGAGTTCATCAAGCAAAGGGGATAATGAGTCAAACTCTATTGTTGATTGTGAGATTCAATGGGAAGACCTACATTTGGGGGAGGAGGTTGGACAAGGCTCATATGCAATTGTTTATCGTGGAATTTGGAATGGATCGGATGTTGCCGTTAAGGTGTATTTTGTGGGTGAACACAAAGAGTCAACGTTATTAGAGTACAAAAAAGAGATTGATATAATGAGGAAACTGAGACATCCAAATGTACTGTTGTTCATGGGAGCAGTGTACTCACAAGAACGACTTGCGATTGTCACAGAGTACTTGCCTAGGGGAAGCCTTTTCAAAATACTTCACAAGAATAATCAGGCATTGGACCTTAGAAGGCGTATGAAGATGGCCCTTGATGTTGCTAGAGGCATGAATTATTTGCATCATAGGAATCCGCCAATAGTGCATAGGGATCTGAAATCTTCCAACCTCCTTGTTGACAGAAACTGGAATGTCAAGGTAGCAGACTTTGGCCTGTCAAGGTGGAAAAATGCAACTTTCTTAACCACAAAGTCTGGAAGAGGAACACCCCAATGGATGGCCCCTGAAGTCCTCAGGAATGAACCTTCAAATGAAAAGTCTGATGTATTCAGTTTCGGAGTTCTCTTATGGGAACTAGTGACTGTCTCCATTCCGTGGAACAATTTGAACTCTTTACAGGTTGTTGGAGTTGTAGGCTTCATGGATAGACGATTAGAGCTACCAGAAGGCCTTGATCCTCAGGTAGCATCTATTATCCGTGACTGCTGGCGAAGTGATCCAGAAAATCGACCATCTTTTGAAGACATAATCAATAGAATGACAGGCATTTTCCCAAAATCTACCACAGGATTGGCTCGAAGGAGCTCAGAGTCT
>gnl_Theca_v1.1_Thecc1EG021374t1
ATGGAAACGCCTCCAGCGGAGGAGCTTTTGAGGAAGATCCAAGAACTGGAAGCGGGACATGCGCATCTCAAGCAGGAAATGTCAAGGTTGAAACAATCCGGGGAGTCAAAGCCCGACTCCGCTCGTCAAAGATCCCACTCTACATCCCCTCAACGCCCTCGATTCCCGGGGGCGGCGGCTGCTGCTTCTTGGAAGAAAGGTTCGGGTTCGTTTCGACATTCGTCGCCGTTGCAAAGAGAGAGCAGAAGCAGTGGTACGGTAAATGGCGGCGAAAGTGGAGGCGGAGGAAGAACCGGGAACATCGGGCCAGCTGCCGTTAATTTCACTAATGGCCAGTATCTGAATATATTACAGTCTCTGGGACAATCTGTTCATATATTTGATCTCAGTGGCCGTATAATTTATTGGAACCGAACTGCTGAAAAGCTTTATGGTTATTCCGCAGCAGAGGCTTTAGGGCAAGATGCCATTGAGCTTCTTGTTGACCCTAGGGACTTTGCGGTCGCGCATAATATATTTCATCGTGTTACCATGGGGGAGAGTTGGACTGGACAATTTCCGGTTAAGAATAAAATGGGGGAGAGGTTTTCGGCAGTTGCAACCAATACTCCTTTTTATGATGATGATGGTACTTTGGTTGGAATCATTTGTGTATCCACTGATTCTCGACCTTTTCAAGAGATGAGAGTTGCACTGTCAGCTGAAAGGCAACCAGAAGGAGATTCAACCTTTAGCCGGTCTAAAAATGCTGTCTCGGCCAAGCTTGGTCTTGATCCTCAGCAGCCTCTGCAAACTGCAATTGCTTCGAAAATAACAAATTTGGCGTCTAAGGTGAGCAACAAAGTGAAGTCCAGAATGAGGACTGGAGAGAATTGTTTTGATCGTGAAGGGGTATGTGGAGATAGTCATTGTTCTCAACATGGTTTCTCTGATGCCGCTTGTTCTGATCATAAAGAGGATGCAACTTCCAGTGGAGCCAGTACACCTAGGGGAGATGTACACCCATCTGCCTTTGGTGTGTTTTCTCCTTTTGACGAGAAGTCCCCAGTGAAAACCTCTAGAGATTCTGGTGATGAAAGTGAAGGAAAACCTGCAATCCAAAAGCTTATTACTTTAATGGGTAAAAAAGGGATATCATGGCCTTGGAAGGGGAATGATCGAGAAGCATCAGAGGCAAGGACTACCCGGTTTGTTTGGCCTTGGTTGGGAAATGATCAAGAGAGTGAAACATTTCAACAAAAGGGCCCATTTTCTGGTACAAAAGCTGAAGTCCATGTTAATGAAAGTAATAGACCTGTCAATATTGAGGCAACAGGTTCCTGGTCATCCTCTGTTAATGTTAACAGCACAAGCAGTGTCAGCAGTTGTGGGAGTACCAGCAGTAGTGCTGTTAATAAAGTTGATATGGACACTGATTGTTTAGATTATGAAATCTTATGGGAAGACTTGACAATTGGAGATCAAATTGGGCAAGGTTCTTGTGGAACTGTGTATTATGGTCTGTGGTATGGATCAGATGTTGCTGTCAAGGTATTCTCCAAGCAGGAATATTCAGATGATGTGATACATTCCTTTCGACAGGAGGTATCTCTGATGAAAAGACTTCGGCATCCAAATGTTCTGCTGTTCATGGGAGCTGTGACTTCACCTCAACGACTCTGCATTGTCACAGAGTTCCTTCCACGGGGGAGTTTGTTTCGCTTACTACAGAGGAATACTACCAAATTAGATTGGAGACGGCGTGTTCATATGGCTTTGGATATTGCACGAGGTGTGAATTATCTTCATCACTGCAATCCACCTATCATTCATCGTGATTTGAAGTCTTCAAATCTCCTGGTTGATAAGAATTGGACTGTGAAGGTAGGCGATTTTGGTTTGTCACGACTCAAGCATGAAACATTTCTCACAACAAAGACTGGGAAAGGAACGCCTCAATGGATGGCGCCGGAAGTTCTTCGTAATGAGCCCTCAGATGAGAAGTCCGATGTTTATAGTTTTGGAGTGATATTGTGGGAGCTTGCTACTGAGAAGATACCTTGGGATAATCTCAACTCAATGCAGGTGATTGGAGCTGTAGGGTTCATGAACCAACGGCTAGAGATTCCAAAGGAAGTAGATCCACGGTGGGCTTCTATAATTGAGAGCTGCTGCCACAGTGATCCACAGTGCCGGCCAGCATTCCAGGAACTACTGGAAAAGCTTAGAGATCTGCAAAGACAGTATACTATCCAATTTCAGCAAGCCCGAAACTTGGCTGGAGATGGCTCTCAAAAGGAATCG
>gnl_Utrgi_v4.1_Scf01603.g25114.t1
ATGGAGGAAAGAACAAGAAAAACGGAGCGCGATGTGTTTCCACAGGCTGAAGAGCTACTGAAGAAGATCCACGATCTTGAATTAGACCATGCCCACCTGAAGGAAGAGATTTCTGTGCTCAGGAGCTCGTCAATACCTGAAAGCAGTGCAGCTGATCCACATCATATGCAGGGGTCGCACTCCGTTTCGCCTCAACGGCCACCACGGCGGAGAAGCGGCACAGATCGTACGTCAGCGGGGGAGTCGAAGAAAAGCTCCGATTCTTTTGCGCTCTTGCAGAGGGAAAGTGACAATAACGGCGAGGGGCCCGCGGCTGTTCATTTCACAGATAAACAATATCTGAATATTCTACAGTCGATGGGTAACGCTGTACATATATTTGATCGCAACTCTCGGATAATTTACTGGAACAAAAGTGCTGAAAATTTGTATGGATATTCAGCTGCAGAGGCTCTAAGCCAGGATCCAGTTCAGCTGCTGACAGATTATCGAGACTGTGATCTCGCTAGAAACATAATGAATCGTCTAGTTGTGGGTGAGAGCTGGACAGGTCAGTTTCCTGTGAAAACCAAGAGTGGAGATCGATTTTTGATTGCTGCAACGAATACTCCGTTCTACGATGATGATGGAACTTTAGTTGGAGTTATATGTGTGTCAAGTGATCCTCGGGCATACCAAGAGGTAACTGCAGTTACGTCTGAGGGTGTTCTGGAAAGTGAGTCAAGTTTTAGTAGCTCCAGAAAATTATCTGCAGCCAAACTTCGGGTTGATCTTCAACAGGCTGCTGTGGCCTCCAGAAAAACTACTTTGGCATCCAAAGCAAGCAACAAGGTCAAGTTGAAAGTTTCCCCCAAAACCAAGCTAGGACATGAAATTGGCAGAGATTACAGTCGTTACTCTGACCATGATTTCTCAGAAACAGCAGCCGCATCCAAGCAAAGGGAGGATGCAGCTTCAAGTTGCAGTGGTACTCCAAGAGAAGATGTGCAAGTGACTTCCTTTGGGCATCACAGCAGTCACAGCCATGAGGAAAATCCGTGCATGAAAACATCAAGGGGTTGGCAGTTGAAGGGAAATGAACATGGTGAGATAGAATCGAAGTCTTGGCCATGGCTACGTAATGATCAGGAGAATGAGCTGGAACAACAAAAAGACCATTCCATTGTATGGAAACCGGAAACTAAAATTACTGATATCAATAGAACTGCAAACAATGAAGCTACAGGGTCATGGTCCTCATCCGGTAATGTGAGCAGTTCAGGCAGTGCCGGAAGTTGTGGGAGTACCAGTAGTTGCTTACTTAACAAAAATGACATGGATATGGAATGCTCAGATCTTGAAATACTGTGGGAGGATTTGACTATTGGAGAACAAATTGGGCAAGGTAAGCTTTATACCGTGGGCACATGTTACTCTAAGTACCTAAGCTTGGTAATTAGAATGTGGTATGGTGCTTTAATCGGTGATTTATCTTCTTATCTCTTGCTCTATGTGACTGGTGCAGGCTCATGTGGAACGGATGTCGCTGTGAAGGTGTTCACGAATCAAGAGTATACTAGTGATGCCATATTGTCCTTCAGGCAGGAGGTTTCCCTTATGAGAAAACTTCGACATCCAAATATTCTACTATTCATGGGTGCAGTTACTTGCCCTGACCGGCTTTGCATTGTGACGGAGTTCCTTCCCCGTGGAAGCCTATTCCGGTTGTTGCAGAGAAATGCTCCAAAATTAGATTGGAGGCGCCGCATTCACATGGCTTTGGATGTGGCTCGAGGCATGAACTATCTCCATCATTGGAATCCACCAATTGTTCACCGTGACCTGAAATCTTCCAATCTTCTCGTGGACAGGAACTGGACTGTCAAGGTTAGCGACTTTGGTCTTTCACGTCTAAAACGTGAAACATATCTGACAGCAAAACCAGGGAAGGGAACGCCTCAGTGGATGGCTCCGGAAGTCCTTCGCAATGAGCCAGCAGATGAGAAGGCGGACATATATAGCTTCGGAGTTGTACTCTGGGAACTTGCAACCAACAAAATTCCATGGGAATCCCTCAATTCTATGCAGGTAATTGGTGCAGTTGGCTTCATGAATCAACGACTTGAGATTCCGGAGGGGGTTGATCCACAGTGGGCTTCTATAATGGAGAGCTGCTTTCACAGTGACCCCCCATGTCGTCCTTCATTTCAAGAGCTAGTTGAGAGGCTAAGAGACCTGCAGAGGCAATACACAGTTCAAAATCAAGCTGGGCGGCAAGTTGCCCGGGATGCCAACCAGCAAGCAGTC
>gnl_Vitvi_Genoscope.12X_GSVIVT01019821001
ATGGCCGCCGACGACGTGTACAGGGCCCTGATGGATCGGTTTCGGAGCTTGGAGCAGAGCCAGGCGAATATGAGAGCCCAGTTGGAGGTGCTGATGGAGGAGCGGAGCAAGGAGGAGAAGGACGGCGGCACTCTGTGGCCGGACAGCGGATGGGGTCACGTTCCGGGGTATTTCTCCGGCGGGGGTCCGTGCCGGAGTGTCTTGGATTCAATGGGTCACTCTGTTTATGCGTTCACGCCTTGGTCTGGGGAGATTTTTTTCTGGAATCGTTCAGCTGAAAAACTCTATGGGTGGAAGGATTGTGAGGTTCTTGGGCAAAGAGTTGTTGACGTTCTTATTGATGAAGCATATTATACACATGTTAAAAAAATCATGGAAAAGTTGACCAATGGGCAATCATGGTCAGGTCAGTTTCCTCTTAAGAAGAGGTCTGGTGAGATATTTATGGCTATAGTGACAAAAAGCCCATTATACGAGGACGGTGATTTTGTTGGTGTTATCACTGTTTCAAGTGATGCAGCTTTATTTAATAATATAACCTCTCAATATCTGAGAGCATATGAGGATCATGCTAATTGCCAACATAGAGTACGGGAGTTAAACCTGAAAAAGATTCAGTGGCAATCACAGCCACAGATTGCATCGTCTGTTTCAAATCCGGCCTCAAAAGTTCTGTCACAAAATTGTGGGGAGGATGCATGCAATCCATTTGCAAGTTCCCAAGAAAAGGGGAAGAACATGCTGGATGCCAAAGATAAGAGTTCAGAGAAGTCTGAAACACTAGCAGCAAAGGTATTAGCGAAGTTGCGCATCAGGGGAAGTGGAAAAAATGCAAAAGAAGATGATAGAAGTTTTCAACAAAATAATTCATCCTATTCTTCAGTATGCAATGAAGGAGAAAATCCCAAGAAAAAAATTGTTTCCTTTGCTGCAGAAAGAGAATATTCAAATGGTAATGAGCACAGGATTCCAAATACTCCTGGAGAGGGTTCTTCCAAAGAGTGCCACAACTGTTTTGCAGTGCCCAGACTCAGATGTTCATCTCCAATATTAACCTTTCAATTGGATGCAAAGGAGTCAGAGCCAGAACTAGAGGACTTGAAAGTCCTGGGGATACAAAGTTCAGTGCAACAGCACCCAGATGTCAATCAATCTCCAGGCACAGGGGGAAGCATCAATAGCAACAATGGAAGTTCATCAAGTAAAACAGATAGTGAGTCAAGCTCAGTCTCAGATTGTGAGATTCAGTGGGAAGACTTACATTTTGGTGAGGAGATTGGCCGAGGTTCATATGCTGCTGTCTATCATGGAATTTGGAATGGATCGGATGTTGCAATTAAGGTTTATTTTGGGAATGAATACAGCGAAGGGACTTTACAAGACTATAAAAAAGAGATTGATATAATGAGGAGATTGAGACATCCAAATGTATTGCTTTTCATGGGAGCAGTATATTCACAAGAGCGACTTGCCATTGTTACAGAGTTGTTACCCAGGGGAAGCCTCTTCAGAGTACTTCACAAAAGCAATCAGGTCTTAGACATCAGGCGGCGTCTCCGGATGGCTCTTGATGTTGCTAGAGGTATGAATTATTTGCATCACAGGAATCCACCAATAGTACATAGAGACCTGAAATCTTCAAACCTGCTAGTTGACAAAAATTGGAATGTCAAGGTTGGTGACTTTGGTCTGTCAAAGTTGAAGCACACTACTTTCTTGACTGCAAAATCTGGAAGAGGAACGCCTCAGTGGATGGCTCCTGAAGTCCTCCGAAACGATCCTTCAAATGAAAAGTCTGATGTGTTCAGCTTTGGGGTCATCCTGTGGGAACTCATGACTCAGTCCATTCCATGGGTCCACCTGAATTCCTTGCAGGTTGTTGGAATTGTAGGCTTCATGGATAGAAGGTTAGATCTTCCAGAAGGCCTTGATCCCCGAGTTTCATCCCTTATCCAAGACTGCTGGAAAACCAACCCAGAGCAACGTCCATCGTTTGTAGACTTAATTCATTGCGTGACATCTTTAATCCAGACATTTGCAACAGAATCCGTCCAGGAAGCTCGGGGCCTTAATTTGCATGTGGTT
>gnl_Vitvi_Genoscope.12X_GSVIVT01034988001
ATGGACACGCCTCCAGCTGAAGAGCTGCTGAGGAAGATCCAAGAGCTGGAAGCGGGTCATGCGCATCTCAAGGAAGAGATGTCGAAGCTGATGGTTTCTGGACCCAAATCGGACCATGGGCATCAGAGGTCGCACTCGACATCGCCACAGAGGTCGAGGTTTTCGTCGCCGGCGACATCCACTGCCGGCGGTGGTGGTGGCCCGGCGGCTTACAAATTTAATGATAAGCAGTATTCGAATATTTTGCAGAGCATGGGGCAGTCAATTCATATATTTGATCTCAATGGTCGCGTAATCTATTGGAATAGAACTGCTGAAAAACTTTATGGTTATTCAGCTGAAGAAGCCCTCGGTCAGCAGGCCATTGAGCTCCTATCGGATGTCCAGGACTACGCTATTGCTAATAATATAGTGGATCGAGTATCAAGGGGGGAGAGCTGGACTGGGCAGTTCCCTGTGAAGAATAAGATGGGGGAGAGGTTTCTAGCCGTTGCTACCAACACTCCATTCTATGATGATGATGGTACATTAATTGGGATTATTTGCGTATCTAGTGATTCGCAGCCCTTTCAAGAAATAAGAGTTGCAATGTCCAATGAGAGGCAATCAGAAGCTAATGCGAGCTATAATCGTTCCCGAAGCAGTAGTGCTTCGGCAAAGCTTGGTCTTGATCCTCAGCAGCCTATTCAAGCTGCAATTGCCTCCAAAATATCAAATTTGGCTTCCAAGGTGAGCAACAAAGTTCGGAAAATTAAGGCTGGGGAGAACAATGTGGTTCGCGAGGGTGGGAGTGGAGATAGTCATCATTCTGATCATGGTTTCTCAGATGCAGCTTTCTCTGACCATAGGGAGGATGCAACTTCAAGTGGAGCTAGCACCCCCAGAGGAGATGTGGCACCATCTCCTTTTGGCATATTTTCTCAGGCAACTGCTGATGAGAAGTCCCCAGGAAAGAACTTAAGAGATTCTGGTGATGAGAATGAAGGGAAACCTGGGATCCACAGGGTTATTACCTCCAAGGCAGAGGCATGGATTGGCAAGAAAGTTATGTCATGGCCATGGAAAGGGAATGAACGGGAAGGGTCGGAGGTAAAGACAAACCGGTTTGGTTGGCCCTGGTTGCAGAATGATCATGAGAATGACATGGTCCAACCAAAGAATCCCAATTTTGGTGCAAAAACCGAAAACCTGGTGAGTGAAAGTAATCGGCACGGGAATAATGATGCTTCAGGGTCCTGGTCTTCATTTAATGTTAACAGCACGAGCAGTGTAAGTAGCTGTGGCAGTACCAGCAGTAGTGCTGTTAATAAAGTGGACATGGAAACTGACTGCTTGGATTATGAAATTTTGTGGGAAGACTTGACTATTGGAGAACAGATTGGGCAAGGATCTTGTGGAACCGTATATCATGGTCTTTGGTATGGATCAGATGTTGCTATCAAGGTGTTCTCCAAGCAGGAATATTCAGATGACGTGATACTTTCATTCAGACAAGAGGTATCTCTCATGAAAAGGCTTAGACATCCAAATGTTCTGCTCTTCATGGGTGCAGTAACTTCACCTCAGCGTCTATGCATTGTCACTGAGTTCCTTCCACGTGGAAGTTTATTTCGGTTACTCCAAAGGAACACATCCAGACTAGATTGGAGACGACGTGTACACATGGCTTTGGATATAGCACAAGGCATGAACTATCTTCATCATTTCAACCCACCTATCATCCATCGTGATTTGAAGTCTTCAAATCTTCTAGTTGATAGAAACTGGACTGTGAAGGTTGGTGATTTTGGTCTATCACGTCTCAAACATGAAACATATCTCACAACAAAGACTGGGAAAGGAACGCCTCAATGGATGGCTCCAGAGGTTCTCCGTAATGAACCCTCAGATGAGAAGTCTGATGTATATAGTTATGGAGTAATATTATGGGAGCTTGCCACTGAGAAGATCCCTTGGGATAATCTCAACACAATGCAGGTGATTGGAGCTGTTGGTTTTATGAACCAACGGCTTGACATACCAAAAGAAGTGGATTTACGATGGGCTTCTATAATTGAGAGTTGCTGGCACAGTGATCCCCGGAGTAGGCCAACATTCCAGGAATTGCTGGGAAAGTTCAAAGATATACTGAGACAGCAAACTATGCAATTTCAGGCAGCCCGTGCTGCAGCTGGAGATAACACCCAAAAGGAGTTG
>FraveV4A2_4g19751.t2
ATGGACAGTTTCACTCCACTAGCAGAGTTGGAGCTGCTGAAGAAGATCGAAATGCTGGAAGAGGATCACGCCCGCCTCCAGCATGACATGTCCCAACTTAACCGCCCCCGCCGCCGGATCACCAGAACAAGAGGCGGTGCCGGTCGGCTGCCGTCGAGTTTTAATTTCAGTGACCGGCAATATCTCAACATATTGGAGTCACTTGGGCAGTCTGTGCATGTTATGGATCCTCATGATCGTATAATCTACTGGAATAGAAGTGCCGAAAAGCTGTTTGGATATTCTGCGGAAGAGGCCATCGGACATTGTTCCATTAAGCTGGTAGTAGATATCAGGGACCGTGGTGCAGCATATAATATAGTCCACCGTGTCAACCACGGGGAGAGATGGACTGGGATGTTCCCTGTAAAGAAAAAATGCGGGGAGAGGTTTACAATTATTGTAACAAATAGTCCATTCTATGATGATTCTGGGAATATAATTGGGCTTGTTTCTACATGTGCTGATGCTCAGGCCTTTCGCGACATGAGGTTTCCAATGACAGCTGAGAAACAGCCACAACAAGATTTAAGCTCCAGCACTCAAGGGGCCAGTGTTACAACTAAACTTGGTGTTGATCCTCAGCAGCCTCTGCGGAAAGCAATTTCATCAAAACTAACAAACTTGGCATCGAGGGTGAGTAACAAAGTCAAGTCAAAAATTCAGGCAAGAGAAAACAGCATGGATTCCACAGGTGAGACTGTTGATAGTCATCATCAGTTTTATGGTTCAGACTCTGTGGCATCTGCCAATAAGGAGGATGGTATTGCAAGTGAGACTAGCACAACTTTAGAAACTACATCCCCAATATTTAACCATGTTGAGAGCCACCCTCTCCGAGAACCCTCTATAGATTCTGACAGTGAGAATGAAGAAAAATCTTCGATTCACAAGATAATAGTTTCAAAGGCAGAAGCATGGATTAGTAAGAAAGGGATAGCATGGCCTTGGAAAGGAAATGAGCGAGATGGTTCAGTGGCTAGGGCCAGTGGTTTTGTTTGGCCCCGGTTTCATAATGATCAAGTCAATGTTGGTGTTCCTCAGAAGAGTTATTGTGTTTCAAATCCAGAAATTCAGGTGAGCGGAAGTAATCGACCAACATGTAAAAATGATGAGTCTCTAGGATCGTGGACCTCTCCATTTGATATTAACACCATAAGCCCTACCATCAGCCTTAAAAGTGCCAGCAGTAGTGCTTTGACTATGGTGGATGTGGACACTGACTGCTTGGATTATGAAATCTTTTGGGAAGACATGATAATTGGAGCACAGATTGGGCAAGGTTCATGTGGAACTGTGTACCATGGTCAGTGGGAAGGATCGGATGTTGCCATTAAGGTATTCTCCAAGCTAGAATATTCAGATGATATGTTACTTTCCTTCAGACAAGAGGTATCTCTTATGAAAAGGCTTCGACATCCAAATGTTTTGCTCTTCATGGGAGCTGTGACTTCACCTCAGCGTCTCTGCATTGTCACAGAGTTCCTACCACGTGGCAGTTTGTTTCAAATACTACAGAGGAAACCATCAAAACTAGACTGGAGACGACGTGTTAATATGGCTATGGATATAGCATGGGGCATGAATTATCTTCATCATTTCAACCCACCAATCATTCATCGAGACTTGAAGTCTTCAAATCTCCTAGTTGATAAGAACTGGACTGTCAAGGTCTGCCACATTTATTGGTTCTTTTTCTTAAGGCCTTCGATTTCATTTGTTGTTGTCCAATTTGTTTTTATCCCCTTCTGGTTCTGTATCAAGTTCAGAAGTGATCCGTCTGATGTTATCATCAGGTTGGCGATTTTGGTCTTTCACGTCTTAAGCACGAAACTTTTCTTATCAACAAGAGTGGCAGGGGAACGCCTCAATGGATGGCACCAGAATATTTACGTAATGAACCCTCAGATGAGAAGTATGCTC
>FraveV4A2_4g19752.t1
ATGGATGATGACATCGCAGCAGCTGAGAAGCTTCAAGAACTTGAAGAGGGTCATGCCTACCTCGAGCAGGAGCTCTTGGAGTTCAGGGACTACTCCTACTACTCTGCTGAACTGGAGAACCAAAGGGCTCACTCAACACGGAGCTCAAGATTCTCTTCCAAAAGGAGAATTGGTGGTGGTGGTGGTGGCGGCGGCGGCGGCAGGGGAGGTGCAAGTTGGCAGCCGTCAAATCTCAGCTTCAGTGATATGCAGTATCGCAACATATTGCAGTCAATAGGGCAGGCTGTGCATATATTTGATCTCAATGGTCATATAATTTACTGGAACAAAACTGCTGCAAATATTTATGGTTATTCTGTGGCAGAGGCCCTTGGAAAGAATCCTGTTGAGCTCTTAGCAGATCCCCAGGTCTCTGTTGTAGGATACAGTCTAATTCAACGTCTCACCAAGGGGGAGAGCTGGACCGGGCAGTTTCCTGTCAAGTGCAAAATGGGGGAATATTTTTCAGCCATGGCCAGCAATACTCCATTTTATGATGATGATGTCACTTTTATTGGGGTTATATGTGTTTCGTGTGATTTGCGGCCTTTTGAAGAAAAGAGTGTTCCGCTATTAGGTGTGGAGTTCCAAGAACCAGATTCAAGCTTCGACTATTTTCATACCACTAGTGCTGCAACTGAAGTTGGTGTTGATCCACAGCAGCCTCTGCAAAATGCACTTGCATCCAGAATAACAAATTTGGCATCCAAGGTCAGCAACAAAATCAAGTCAAGAATTAAGGCAGGAAAAGAAAACTTGGATAATAAAACTGGGAGTGGAGATAGTCGCCAGTGTGATCATGGTTCAGTTTCTCTTCTCTCCGACCCTACGGATGATGGTTGTTCAAGTGGACCAAGCCAACCTAGAAGAGATATACCCCCATCTCCTTCCAGTGTGTTTGCCAATATTAAAAACAAGTTTCCAACTAATACACCCTCCAGAGAATATGATGATCAGATTGAAGGGACATGCACGATGCATAAGACAATAACCTCAAAGGCTGAAGCATTGATTGGTAAGAAGGGACTATCATGGCCATGGAAAGAAAAAGAGCAAGAAGGGTCAGTGACTGGGGACACTCATTTTGTTTGGCCCTGGTTGCATAATAATAAAGGAAATGATTCAATACCTCAGAAGGGAAATTGCACATTAAAACCTGAAAATCAGGTGAGTGAAAGTAATCAATCTGCAACTAATGAAGATTCAGGGATCAGGACCTCTTTGTTTAATGCAAACTGCACAAGCAGTGGTAGCAGCTCTCGAAGTAAGGAGGACGTGGATATTGATTGCTTGTATTACGAAGTCTCATGGGAAGACTGTGGGTCC
>FraveV4A2_4g19753.t1
ATGGTTTGCTTTGTTGGATTTCATCCTGATATCCTTTTGCCATATGACTTTCCTCTGCAGGTTCATGTGGAACTGTGTACCATGGATGTTGCTGTTAAGGTATTCTTCAAGCAAGAATATCCAGATGATGTACTTCTTTCTTTTAGACAAGAGGCTTCAACATCCAAACATTCTGCTTTTCATGGGAGCTGTGACTTCACCTCAGCATCTTTGCATTGTCACAGAGTTCCTCCCACGAAGAACAAGTCAAAGCTAGACTGGAGACGACGTGTTCAAATGGCTTTGGACATAGCACGAGGCATGAATTATCTTCATCATTTCAGACCCCCTATTATTCATCGAGATTTGAAGTCTTCAAATCTCTTAGTTGATAAGAACTGGACTGTCAAGGTTGGTGATTTTGGTCTTTCACGTCTTAAGCATGAGACGTATCTCTTTACCAAGACTGGGAAGGGGACGCCTCAATGGATGGCACCAGAAGTTCTGTGTAATGAATTCTCAGATGAAAAGTCTGATGTATACAGCTACGGGGTGATTGGAGCTGTAAGTTTCAGGAACCAAAGGCTAGAGATCCCAATAGATGTGGATCCACAATGGGCTTCTATGATTGAGAGCTGTTGGCACAGGTGTGATCCAGCTTGCCGGCCAACATTTCATGAATTGCTGGAAAAACTTAAAGCGTTGCAGAGACAGCGTGCTCTCCAATTCAAAGCAGCACGTTCTGCCTCCAGTTATAGCTCCCAAAACGAAACG
>FraveV4A2_4g19780.t1
ATGGATGATTCTCCACCAGCAGAGGAGCTTCTAAACCGGCTTCAAGTACTGGAAGAGGACCTCAAGCAAGAACTGCCGACCGTGTTCATGGACAACTCCTACTCCTATGCCGAACGGGAAAGCCATAGAGCTCTGGCCGTGTCGCGGTGCTCAAGATTCTCTTCAAAAAGGAGGATCAGCAGTGGCAGCCGGCTGCCCCCAACTCTGAACTTCAGTGATCGGCAGTGTCTGAACATATTGCAGTCAATTGGACAAGCTGTTTATATATTTGATCTTGACTGTCGTATAATTTACTGGAACAAAGCCGCTGGAAATCTATTTGGTTATTCTGTTGCGGAGGTCCTTGGACAGAATGCCCTCGAGCTCTTAGCAGATCCCCAAGCCTTTGTTGTAGGACAAGATCTCGTTCAACGTCTCACCAATGGGGAGAGCTGGACAGGGCAGTTCCCAGTCAAGAACAAAATGGGGGAAACATTTTTAGCCATTACAACGAATACTCCATTTTGTGATGATGATGGCACTTTTATTGGGGTTATTTGCGTCTCAAGTGATGTCCGCCTTTTTCAAGATAAGAAGGTGTTGAGTGAGCTGCTCCATTCAAGCAGCAAATCTGGACTACTGCTCCAACAACTGACA
>FraveV4A2_4g19783.t1
ATGACCTTTAAGGTTCACCTGTTTGGTGTGGATGAGCTCCCAGAACAAGATCCAAGCTTTGGACACGGAACGACTGTTACAACTCTACTTGGTCTTGATCCTCAGCAGCCTCTACAAAATGCAATTGTATCAAGATTTACATCTTTGTCATCCAAGGTGAGCAACAAAGTCAAATCAAGATTCAGTGCAGGAAAAGACAACTGGGATTACAAGACTGCAAATGGAGACATTCGTCACTCTGACCACAGTGAGGATAGGAACTTAAGTGCGGCTAGCACACCTAGAGGTGTTATACCTCCATCTTCTTTCATAAATGCTGGCGGGATTCTTTTCCAAGCCAAGGTGAGCAGGCGAGATGCTCCCATGCATGCACACGTGCCCTTCATGCAATTAAGGCATTCAAAATGTGGCACCGCGCGGGATGCTCTGCTCCAATTCTGGACAAGGACGATTCGAGGCGCGAAG
>FraveV4A2_4g19790.t1
ATGTCAATGGATGATACTCCACCAGCAGAGGAGCTTCTAAACAAGTTTCAACTACTGGAAGAGGGTCAGGAACACCGCAAGCAAGAACTGCCAACCCTGTTCATCAGGGACTACTCTTATTCCTATGCTGAGCTGGAAAACCAAAGAGCTTTCTCAGTTTTGCCGCAGTATTCAAGATTCTTTTCAAAAAGTAGAATCAGCAGTGGCAGTCAGCTGCCATCAACTCTGAACTTCAGTAATCACCAGTGTCTGAACATATTGCAGTCAATGGGACAATCTGTTTATATATTTGATCTAAACTGTCGTATAATTTACTGGAATAAAGCTGCTGGAGATATATTTGGTTATTCTTTGGCAGAGGCCCTTGGACAGAATGTCGTTGAGCTCGTGGCAGATCCCCAAGCCTTTGCTGTTGGACACAGTATTGCTCAACGTCTCACCATGGGGGAGAGCTGGACAGGGCAGTTCCCAGTCAGGAGCAAAATGGGGGAATCGTTTTCAATCTTTACCACGAATACTCCATTTTGTGATGATGATGATGGCAATTTTATTGGGGTTATTTCCGTCTCAAGTAAGGTCCACCCTTTTCAAGAGAATAGGGTTCACCTGTTAGGTGTTGATGAGCTCCCAGAACCAGATTCAATCTTCGGCCCTTGTAACACTGTTGCAACTCAACTTGGTTTTGATCCTCAGCAGCCTCTACAAAATACAACTGCATCAACATTAACAACTTTGGCAGCCAAGGTGAGCAACAAAGTCAAGACAAAATTCGGTGTAGGAAAAGGCAACTGGGATTGCATAACTGGGAAAGGAGACAATCCTCAGTGTGACCATAGTGAGGATGGGAACTTAAGTGCGGCTAGTTCACCTAGAGGAACTATTACTCCATCTCCTTTCGCTATACTTTCCAAGATCAAAGACAAGTTTCATAAGAATTCCAGATGTTCA
>FraveV4A2_4g19800.t1
ATGGCCACTCCGCCGCCGGCGGAGGAGCTTCTGAAGAAGATCCAGGTACTGGAGGAGGGTCAGGAGAATCTGAAGCAGGAGATGTCCAAGCTCCGGCATACTTCGGATGCTAAGTCGGAGCATCCGAGGTCCCACTCTGTCTCGCCGCAGCGGTCCAGATTCTCGACTTTGCCCAAGAGGAGAGTCGCCGGCGGCGGCGGCGACGCGGCGGCTTGGAAGAAAGGGTCTACCTCTTTTCGGCATTCTTCGCCGCTGCAGAGGGAGAGCCGCAGCCATGATCCTCCCACTGGCGGCAGCACCGGCAGTGGGAAGCGCGGCGGCGGCGGCGATGATTTTAGAGGTGGAGGTGGTAGCGGGCCATCGGCGGTGAACTTTACTGATAGGCAGTATCTGAATATATTGCAGTCCATTGGGCAGTCTGTGCATATTTTTGATCCTCATGGTCGTATAATTTACTGGAACAAAACTGCTGAAGCTCTATATGGTTATTCGGCGGCAGAGGCCCTTGGACATAATCCCATTGAGTTGTTGGCAGATCCCCAGGACTATGTTGTGGGACATAATATAATTGATAGGGTCACCAAGGGGGAGAGCTGGACAGGGCAGTTCCCTGTCAAGAACAAAAAGGGGGAGAGGTTCTTAGCTACTGTGACGAATACTCCATTCTATGATGATGATGGCACTTTTATTGGGGTTATTGCCGTGTCAAGTGATTCAAGGTCATTTCAAGAAATGAGGGTCCCTTTGTCAGGAGTGACGCACCCTGAACCAGATTCAAGCTTCAGTCGTACTAAAGCTACTGTTACAACGAAACTTGGTCTTGATCCTCAGCAGCCTCTGCAAACTGCAATTGCATCAAAAATTACAAACTTGGCGTCCAAGATGAGCATCAAAGTCAAGTCAAAGATTCGGGCAGGAGAAAACTATATGGATCGGGAAGGTGGGAGCGTTGATAGTCATCATTCTGATCATGGTTTGGACTTTGACCATCGGGAGGATGCAAATTCAAGTGGGGCTAGTACACCTAGAGGAGATATAGCCCCATCTCATTTTGGTGTGTTTTCCCAGATGGATGAAAGGTCTCCAGGAAAACCCTCCAGAGATTCTGGCGATGAAAGTGAAGGAAAACCGCCAATCCATAAGGTAATATCGTCAAAGGCAGAAGCGTGGATAGGTAAGAAAGGGATAACTTGGCCATGGAAAGGAAATGAGCGAGAAGGGTCAGAGCCTAAGACCACTCGTTTTGTTTGGCCTTGGTTGCATAATGATCAAGATAATGATACAGTTCCTCAGAAGAGTAGTGGTGGTTTAAAACCTGACAATCATGGAAATGAAAGTAATCGACCTGCAACTAATGAGGCTTCAGGATCCTGGACTTCCTCGTTTAATGTTAACAGTACAAGCAGTGCCAGCAGCTGTGGAAGCACCACCAGTACTGTGAATAAGGTAGATGTGGACACTGATTGCTTAGATTACGAAATCTTGTGGGAAGACTTGATAATTGGAGAACAGATTGGGCAAGGTTCATGTGGAACTGTATACCATGGTCTGTGGTACGGATCAGACGTTGCTGTTAAGGTATTCTCCAGGCAGGAATATTCAGAAGATGTGATACTTTCCTTCAGACAAGAGGTATCTCTAATGAAAAGGCTTCGACATCCAAATGTTCTACTTTTTATGGGAGCTGTGACTTCTCCCGAGCGTCTTTGTATCGTAACAGAGTTCCTCCCACGTGGAAGTTTGTTCCGGTTACTACAAAGAAGCACAGCAAAACTAGACTGGAGACGACGTGTTCATATGGCTCTGGATATTGCACGAGGCATGAATTATCTTCATCATTTCAACCCTCCAATCATCCATCGAGATCTGAAGTCTTCAAATCTCCTAGTTGATAAGAACTGGACTGTCAAGGTTGGTGATTTTGGTCTTTCACGTCTAAAGCACGAAACATTTCTCACAACAAAGACGGGGAGGGGAACGCCTCAGTGGATGGCACCAGAAGTTCTACGCAATGAACCCTCAGATGAGAAGTCGGATGTATACAGCTACGGGGTGATATTGTGGGAGCTTGTTACTGAGAAGATCCCTTGGGATAATCTAAACTCAATGCAGGTGATTGGAGCTGTAGGGTTCATGAACCAAAGACTAGAGATCCCAAAAGATATTGACCCGCAATGGATTTCTTTAATTGAGAGCTGCTGGCACAGTGATCCTGCTTTGCGGCCAACATTTCAAGAGCTGCTGGAAAAGCTTCGAGATCTGCAGAGACAGTATGCCCTTCAATTCCAAGCAGCGCGCTCCGCCGCAGGTGATAGCACCCAAAAAGAACAG
>FraveV4A2_5g01670.t5
ATGGCGGCGCGCGACTCTCAGGGGAACATATACCGAGTTCTGCTGGACCGGTGCCAGGACTTGGAGGCCAGCCACGTCAGGCTGAGAGCCGAGTTCCATGAGCTGCAGCACCAGAAGGAGGAGAAGACGACGAAAGAGGAGGAGGAAGAAGACGATACGGTGGTGCTGACGTCACAGTACTCGGTGCCTCACCGAGTCCGGGGGTGTTTCCTGTCCGGGAGTCCGTACCGGAGCATACTGGACAACATGGGCCACGCCGTCCACGTCTGCACCGTCACCGGCGGTGAGATCCAGTACTGGAATCGTGCGGCCGAGAATCTGTATGGATGGAAGGACTATGAAGCGCTTGGACAAAGAGTTGCTGAGCTTCTGATTGCTGAAGAGTACTATGCGCCTTTAAAGAGAATCATGGAAAGATTGAGTATTGGCTTGACGTGGTCGGGTCAGTTTCCTTTCAAGAAGAGGTCCGGAGAGGTATTTATGGCGATGGTGACGAAAAGCCCGTTGTATGAGGACGGTGAGCTGGTTGGTATCATCACTGTTTCAAGTGATGCGACATTATTCAATAGAATTGAAGCAGAAAATCTGAGAACATCCAAGGATCGTGCCAGTGGACAACACAGGGGATGGCAGTTAAACTGGAACAAGAGCCAATCACACCAAGGACGGCCACCGGTTGCACCAGTGCCACAGATTGCATCATCTGTTTCCAATCTGGCCTCCAAGCTGCTATCGAGAAATGATAAAAACGGATGCAATCCAAGCGAGGTTAACAAGGCAACAGCAGACACTGGAAATGCTAACTTCGAAAAAGCTGGCGCACTAGCAGCAAAGGTCTTGGCAAAGTTGAACATTAAAGGAGCCAACAAAGGTGGAAAAGAAGATCATGAAATATCTCAAAATAATGGCGGAAGTGCTAGTCTTTTTAGCAATGAAGTGACAAAGCAGCCTAATTCCCATCGATATCCAAACACATCAAGTGCATATGGGCATAAGAATCCAATTGATTTAGATGAGAGTTCTGTCTTAGCATATTCAAGGGAGTGCAACGAGTGTTTTGGGTTGCATAGACCAAATCATCTAGTGCCAATATTACGCTATGCCGATGATCCGGAGCCTGAAGAAGGCAACTTGAATAATTCAGAGGCAGAAGATACAATGCAAAGACAAACAGATGGTAAACCAAGTTCAGCAGACAACACTCACAGCCCCAGTAGTTCATCAAGCAAAGGGGATAATGATTCTACTTCCATAGGAGGTTGTGAGATTCGTTGGGAGGACTTACATTTGGGAGAGGGAATCGGACAAGGTTCATGTGGTATTGTATATCGTGGAATCTGGAATGGATCGGATGTTGCCATTAAGGTTTACTTTAAAAATGAATACAGTGAGGGGATTTTACATGGCTACAGAAAGGAGATTGATATAATGAAAAGATTACGGCATCCTAATGTGCTGCTATTTATGGGAGCAGTATATTCACAAGAACGTCTTGCTATTGTCACAGAGTACTTACCTAGGGGTAGTCTTTTCAGACAACTTCACAAAAATAATCAAGCATTGGATATTAAGCGACGTATGAGGATGGCCCTTGATGTTGCGAGAGGTATGAATTACTTGCATCGTAGAAATCCACCTATAGTCCACAGAGACTTAAAATCGTCTAACTTGCTGGTTGACAAGAACTGGACTGTCAAGGTTGGAGACTTTGGTCTGTCGAAGTTCAAGAACGCAACCTTCTTGACTGCAAAATCTGGTAGAGGGACACCTCAATGGATGGCACCTGAGGTCCTCCGAAATGAACCTTCAAATGAGAAGTCTGATGTATTCAGCTATGGTGTCATCCTTTGGGAAATAATGACTGTATCGGTCCCATGGGATAACCTCAATCCCTTGCAGGTTGTTGGAGTTGTCGGCTTCATGGATAGGAGATTGGACATACCGGAAGGCCTCAATCCTGAAATAGTATCCATTATCGAAGACTGTTGGCGAAGTGACCCCGGCCAGCGCCCATCGTTTGAAGATGTGATTCAGATAATGAAGAACTTAGTTATCAAAGTTGAAGCAGCTTCAGAATGTTTGGAGGTCCGTTATCAACCATTTAGAAGCAGTATTGATTTTGCCATTTTACCAAGTTTCCGTCATCAACCAACAAATTTCATATTGGAATGGAAGACGACTACTTGTTTTACATCCAAAAAC
>Maldo_HF_01311
ATGGCCGCCCACGACCAACCGGAGTCACGGTACCAAGTTCTGTTCGATCGGTGCCGGAGCCTGGAGGCAAGCCACGCCAGGCTCCGAGCTGAGCTCCACCAACTCTGCCACCAGAGGAGGAAGGAGAAGGAGAAGCAAGAGGAGGAGGCTGAGATGCCGACGTCAGAGTATCCGGGTTCGCTGTTCAACGTGCCCGGTTTCTTCCTCTCGGGCAGCCCGTACAAAGCCGTGTTGGATAGCATAGGCCACGCCGTCTATGTCTGCGTAGCATCCAGCGGAGAGATCAATTACTGGATCTCTATGGATGGAAGGACTATGAATTGTGCATTGGGCTATCATGGTCAGTTCCCTCTTAAGAAGAGGTCTGGAGAAATATTTATGGCGATGGTAACCAAAACCCCGTTGTATGAGAACAATGAGCTTGTCGGTATTGTCACCGTTTCAAATGACGCGGCATTGTTTAATAGATTACAAGCAGAAAAAATGAAAACATTCAAGGATCATGCCAATGTCCAATGTAGAGGATGGCAATCAAGGCACCCACGGCCACCTATTGCACCATTGCCACAGATTGCATCGTCTGTTTCTAATCTGGCCTCAAGACTTCTATCAAGAAATGAAGACGATGTATGCAATTCAAGTGCGATGAACAAGGGCAGAGAGGACTCTACAATACAAACCGAAGATGCTGACTTAGAGAAACCTGGTAAACTGGCAGCAAAGTTCTTGTCAAAGCTGCGTACTATAGGAACCAACAAAGGTGGAAACCAAGACGATAGAAGCTCTCAACAAAGTGGTAGAACTGGTGCTTCTCTATTTAGAAATGAAGTGACTAAGGATACTTATTCCCCAAGAAAGTCAAAAGCATCAGGTACATGCCACTGCTTTGTTGATACAGACAGTAAGGAAGAAAAACCTGGTAATGGCCATTCTTCTCATGACGATAATAGAACTCATCCAAATGCATATGGGCACAAAAACTCAATTCCTTCAGGTGAGGGTTCTGTTTTAGCCTCTTCAAGGGAGCGCAATGCGGATTTTGGGTCACCCAGACCGGGGTATCTGTTGCCAAGATTACGCTACCGAGTGGAGGGAAAGGATCCAAAACCTGAAGAACGCTACTTGAATACTTTGGACATTCAAGATTCAGTGCATGGACAAAATGGTAAACAACTACCAAATTTAGACAGCAGTGATAGTTGTTTGAGCAAAGGGGATAACAACTCTAACTCCAGAGAAGATTGTGAGATTTCGTGGGATGACTTGCATTTGGGAGATGCAATTGGACAAGGCTCATGTGCCATTGTTTATCGTGGAATCTGGAATGAATCGGATGTTGCTATTAAGGTTTACTTTAAGAATGAATACAGTGAAGGGATTTTACAAGACTACAAGAAGGAGATTGATATAATGAAAAGATTGCGACATCCTAATGTCTTGTTGTTTATGGGAGCTGTGTGCTCACAAGAACACCTTGCCATCGTCACAGAGTATTTACCTAGGGGAAGTCTCTTTAAACAACTTCACAAGAACAATCAGACATTAGACATCAGACGACGGCTGGTGATGGCTCTTGATGTTGCTAGAGGTATGAATTACTTGCATCATAGAAATCCACCTATAGTTCACAGAGATTTGAAATCGTCTAACCTGCTGGTCGATAAGAATTGGACTGTCAAGGTTGGAGACTTTGATCTGTCAAAGTTGAAGAATGCAACCTTCTTGAGTGCAAAATCTGGGAGAGGAACACCTCAGTGGATGGCCCCTGAAGTCCTTCGAAACGAACCATCTAATGAGAAGTCAGATGTGTTTAGCTTCGGTGTCATCCTGTGGGAACTAATGACTCAATCGGTCCCATGGAATAACCTCAATTCCTTACAGGTGGTTGGAATTGTAGGTTTCATGGATAGAAGATTAGACATACCAGAAGGCCTCGATCCCCAAGTAGTATCCATCATCGAAGACTGTTGGCAAAGCGGCCTGGAACAACGTCCATCATTTGAAGACATAATTCAGAGAATGAAGGGCCTAATCCAGAAAGTTGCATCA
>Maldo_HF_08332
ATGGCCGCCCACGACCCGTCGGAGACTCTGTACAAAGTTCTATTCGATCGTTGCCGGAGCCTGGAGGCCAGTCACGCCAGGCTCCGAGCTGAGTTCCACCAGCTCGGACACCAGAGGAGGAGGGAGCAGGAAAAGCGAGAAGAGGAGGATGAGGTGCTGAAGTCAGACTATCCCGGTTCGCTGTTCAACGTGCCCGGTTTCTTCCTCTCGGGCAGTACGTACAAAGCCGTGTTGGATTCAATAGGCCACGCCGTCCATCTTCCAACGGAGAGATCAATTACTGGTCAGTTCCCTCTTAAGAAGAGGTCCGGAGAAATATTTATGGCGATGGTGACCAAAAGCCCGTTGTATGAGAAAGATGAGCTTGTCAGTAATATCACCATTTCAAACGACGTGGCATTGTTTAATAGAATACAAGCATTCAATGTGAAAGCATTCAAGGATCGTGCCAATGTCCAATATAAAGGATTGCAGTTAAAGCATCCGAGGCCACATATTGCAGCAGTGCCACATATTGCATTGTCTGTTTCTAATCTGGCCTCAAGACTTCTATCAAGAAACGAAGATGATGTATGCAATTCGAGTGCAATGAACAAGGGTAGAGAGGACTCTACAATACACACCAAAGATGCTGACTTAGAAAAACCTGGTAAACTGGGAGCTAAGTTCTTTGCAAAGCTGCGTACCTTAGGAACCAACAAAGGTGGAAAAGATGACGATAGAAGCTCTCAACAATATGGTAGGACTGGTGCTTCTCTATTTAGAAATGAAGTGAGTAAGCATCCTAATTCCCCAAGAAAGTCAAAAGCATCTAGTTCATGCCACTACTTTGTTGATACAAACAGTAAGGAAGAAAGACCCGGCAAAGGGAATTCTTCTCATGATGATAATAGAATTCATTCAAATGCGTATGGGCACAAAAACTCAAGTCCTTCAGGTGAGGGTTCCGATTTAGCCTCTTCAAGGGAGCACAATGAGTATTTTGGGTCACCCAGACCAGGTTATCTACTGCCAAGATTACGCTACCAAGTGGATGGGAAGGATCCAAAACCTGAAGAATGCAACTTGAATACGTTGGAGATACAAGGACGAAATGGTAAACAACTACCAAATTCATACAGCAGTGGTAGTTGTTCAAGCAAAGGGGATAAAGACTCTAATTTCAGAGAAGAGAAGAGAGTGAGATTTCGTGGGATGACTTGCATTTGGGAGATACTATTGGACAAGGATGTTGCTATTAAGGTTTATTTTAAGAATGAATACAGCGAGGGTATTTTACAAGACTACAAGAAGGAGATTGATATAATGAAAAGATTGCGACATCCTAATGTCTTGTTGTTTATGGGAGCAGTATACTCACAAGAACGCCTTGCCATCGTCACAGAGTATTTACCAAGGTATTTGGAACTATATTACTTTTCAATGACTAGGGAAGTCTCTTTAAACACTTCACAAGAACAATCAGACATTAGACATCAGACGGCTAGAGGTATGAATTACTTGCATCATAGAAATCCACCTATAGTTCACAGAGATTTGAAGTCGTCTAATCTGCTGGTCGATAAGAATTGGACTGTCAAGCCTCAGTGGATGGCCCCTGAAGTCCTTCGAAACGAACCATCTAACGAGAAGTCAGATGTGTATAGCTTTGGTGTCATCCTGTGGGAACTAGTGATTCAATCGGTCCCATGGAATAACCTTAATTCCTTGCAGGTTGTTGGAGTTGTAGGGTTCATGGATAGAAGGTTAGACATACCAGAAGGCCTCGACCCCCAAGTCGTGTCCATCATCGAAGACTGTTGGCAAAGCGGCCCGGAACAACGTCCATCGTTTGAAGACATAATTCAGAGAATGAAGGGCCTAATCCAGAAAGTTGAATCCTTGTCTGTAAGGAGGAGCTCAGAATCA
>Maldo_HF_26474
ATGGATACTCCGCCGCCGGAGGAGCTTCTGAAAAAGATCCAAGAGCTGGAAGCAGGCCAGGCCCACCTCAAGCAGGAGATCACCAAGCTCAGGCACTCTGGAGATGTCAAATCAGAGCACCAGAGGGCCCACTCGGTCTCGCCGCAGCGCTCGAGGTTCTCGTCCGTGCCCAGAAGGAGAGTCACTGGGGTGGGCGGTGCTGCTGGTAGTGGAGGTCACGATGCGGCGGCTTGGAAGAGAGGGTCTACTTCGTTTCGGCATTCCTCACCTCTTCAGAGGGAGAGCCACAGCCATGATCCTCCCACTGGCGGCAGTGGCGGTGGCGGCAGTGGAGGAAGCAGTAGCACGGGGCCTTCAGCTGTGAACTTTACTGATAGACAGTATCTGAACATACTACAGTCGATTGGGCAATCTGTGCATATATTTGATATCAATGGGATTATAATTTACTGGAACAGAACTGCTGAAAATTTATATGGTTATTCTGCGGCTGAGGCCCTTGGACATAGTCCTGTTGAGCTCTTATCAGATCCTCAAGACTACGGTGTCGCAAACAATATAATAAACCGTGTCACCAAGGGGGAGAGCTGGACCGGGCAGTTCCCTGTCAAGACCAAAACTGGGGAGAGATTTACGGCCTTTGTAACAAATACTCCATTCTATGATGATGATGGCACTTTTATTGGGATTATTTGCATGTCAAGTGATATCCGGCCTTTTCAAGAAATGAAGATTGCAATGTCAGGAGGAAAGCCCCCAGAATCAGATTCAAGCTACAGCCGGTCTAGAGCTTGTGTTACAGCTAAACTTGGCCTTGATCCTCAGCAGCCTCTACAAAATGCTATTGCATCAAAAATAACAAATTTGTGTATCCTGATTGTTAGAGTCCTGAAACAGGCGTCCAAAATGAGCAACAAAGTAAAATCGAGAATTCGGGTGGGAGAAAACAACATAGATCACGAAGGTGAGGGCGATTGTCATCGTTCTGATCATGGTTCAGATTGTGTTCTCTCTGATCATAGGGAGGATGTGAATTCAAGTTGTGCTACCACACTTAGAGGAGATTTGCCCCCATCTCCTTTCGGAGTATTCTCCCATATTGATGAAAAGTCTCCAGGAAAACCCTCCAGAGATTCTGGCGATGAGAGTAAAGGAAAACCTTCGATCCAGAGGATGATATCCTCGAAAGCAGAAGCATGGATGGGTAAGAAAGGGATAACATGGCCATGGAAAGGAAATGAGCCTGAAGAGCCAGAGACTAAGAGCACTCGTTTTGTTTCGCCTTGGTTGCCTAACGAACATGAGAATGATTCAGTTCATCAGAAGAATTATTTTGGTTCAAAACCAGAAAGTCAGGTGAATGAAAATAACCGGACTACAAATAATGAGGCCTCAGGATCCTGGACCTCCTCATTTAATGTTAACAGCACAAGCAGTGCCAGCAGCTGTGGAAGTACCAGCAGCAGTGCTGTGAATAAGGTGGATGTAGACACTGACAGTCTGGACTACGAAATCTTGTGGGAAGACTTGATAATTGGAGAACAAGTTGGGCAAGGATCATGTGGAACCGTATACCATGGTCTGTGGTATGGATCAGATGTTGCTGTGAAGGTATTCTCCTGGCAAGAATATTCAGAAGATGTGATATTTTCCTTCAGACAAGAGGTGTCTCTCATGAAAAGGCTTCGACATCCAAATGTTCTGCTTTTTATGGGAGCTGTGACTTCACCTCAGCGTCTCTGCATCGTAACAGAGTTCCTCCCTCGTGGAAGTTTGTTTCACTTACTACAAGGGAACACATCAAAACTATATTGGAGGCGACGTGTTCATATGGCGATAGATATAGCACGAGGCATGAATTATCTTCATCATTTCAACCCACCTATCATTCATCGAGATCTGAAGTCTTCAAATCTCCTTGTTGATAAAAACTGGACTGTTAAGGTTGGTGATTTTGGTCTTTCACGTCTTAAGCACGATACATTTCTCACAACCAAGACTGGGAAGGGCACGCCTCAATGGATGGCACCGGAAGTTCTACGTAATGAACCCTCAGACGAGAAGTATGTTAATATATTACCCTTAAAAGCGTCCTTGTCCTTGTACGGCTTCTCTAAACTAAACTCGTCTCTCTTCGTGGTGTTTGGAACTTCGGACGCACACAGGTCTGATATATACAGCTATGGGGTGATATTGTGGGAGCTTGCTACTGAGAAGATCCCTTGGGATAATCTGAACTCAATGCAGGTGATTGGAGCTGTAGGGTTCATGGACCAAAGGTTAGAGATCCCAAAGGACGTGGACCCGCAATGGACTTGTTTAATTGAGAGCTGCTGGCAGAGTGATGCAGCTTCCAGGCCAACATTTCAAGAACTGCTGGAGAAGCTCAGAGACCTGCAGAGACAATACACTCTTCAGTTCCAAGCAGCGCGTGCCGCCGCGGGCGATAACACCCCGAAAGAATTG
>Malba_001844
ATGGCCGCCCACGGCCAACCGGAGACTCTGTACCAAGTTCTGTTCGATCGGTGCCGGAGCCTGGAGGCAAGCCACGCCAGGCTCCGAGCCGAGTTCCACCAACTCCGCCACCAGAGGAGGAAGGAGAAGGAGAAGCAAGAGGAGGAGGCTGAGGTGCCGACGTCAGACTATCCGGGTTCGCTGTTCAACGTGCCCGGTTTCTTCCTCTCGGGCAGCCCGTACAAAGCTGTGTTGGATAGCATAGGCCACGCCGTCTATGTCTGCGTAGCATCCAGCGGAGAGATCAATTACTGGAATCGAGCAGCTGAGGATCTCTATGGATGGAAGGACTATGAAGTCCTTGGACAGAGAGATTCTGAGAACATCATTGCTGAGGAATACTTTGCGCCTCTAAAGAGAATCATGGAAAAGTTGAGCATTGGGCTATCATGGTCAGGTCAGTTCCCTCTTAAGAAGAGGTCTGGAGAAATATTTATGGCGATGGTAACCAAAACCCCGTTGTATGAGAACAATGAGCTTGTCGGTATTATCACCGTTTCAAATGACGCGGCATTGTTTAATAGATTACAAGCAGAAAAAATGAAAACATTCAAGGATCATGCCAATGTCCAATGTAGAGGATGGCAATCAAGGCACCCACGGCCACCTATTGCACCATTGCCACAGATTGCATCGTCTGTTTCTAATCTGGCCTCAAGACTTCTATCAAGAAATGAAGACGATGTATGCAATTCAAGTGCGATGAACAAGGGCAGAGAGGACTCTACAATACAAACCGAAGATGCTGACTTAGAGAAACCTGGTAAACTGGCAGCAAAGTTCTTGTCAAAGCTGCGTACTATAGGAACCAACAAAGGTGGAAACCAAGACGATAGAAGCTCTCAACAAAGTGGTAGAACTGGTGCTTCTCTATTTAGAAATGAAGTGACTAAGGATACTTATTCCCCAAGAAAGTCAAAAGCATCAGGTACATGCCACTGCTTTGTTGATACAGACAGTAAGGAAGAAAAACCTGGTAATGGCCATTCTTCTCATGACGATAATAGAACTCATCCAAATGCATATGGGCACAAAAACTCAATTCCTTCAGGTGAGGGTTCTGTTTTAGCCTCTTCAAGGGAGTGCAATGCGGATTTTGGGTCACCCGGACCGGGGTATCTGTTGCCAAGATTACGCTACCGAGTGGAGGGAAAGGATCCAAAACCTGAAGAACGCTACTTGAATACTTTGGAGATTCAAGATTCAGTGCATGGACAAAATGGTAAACAACTACCAAATTTAGACAGCAGTGATAGTTGTTTGAGCAAAGGGGATAACAACTCTAACTCCAGAGAAGATTGTGAGATTTCGTGGGATGACTTGCAATTGGGAGATGCAATTGGACAAGGCTCATGTGCCATTGTTTATCGTGGAATCTGGAATGAATCGGATGTTGCTATTAAGGTTTACTTTAAGAATGAATACAGTGAAGGGATTTTACAAGACTACAAGAAGGAGATTGATATAATGAAAAGATTGCGACATCCTAATGTCTTGTTGTTTATGGGAGCTGTGTGCTCACAAGAACGCCTTGCCATCGTCACAGAGTATTTACCTAGGGGAAGTCTCTTTAAACAACTTCACAAGAACAATCAGACATTAGACATCAGACGACGGCTGGTGATGGCTCTTGATGTTGCTAGAGGTATGAATTACTTGCATCATAGAAATCCACCTATAGTTCACAGAGATTTGAAATCGTCTAACCTGCTGGTCGATAAGAATTGGACTGTCAAGGTTGGAGACTTTGACCTGTCAAAGTTGAAGAATGCAACCTTCTTGAGTGCAAAATCTGGGAGAGGAACACCTCAGTGGATGGCCCCTGAAGTCCTTCGAAACGAACCATCTAATGAGAAGTCAGATGTGTTTAGCTTCGGTGTCATCCTGTGGGAACTAATGACTCAATCGGTCCCATGGAATAACCTCAATTCCTTACAGGTGGTTGGAATTGTAGGGTTCATGGATAGAAGATTAGACATACCAGAAGGCCTCGATCCCCAAGTAGTATCCATCATCGAAGACTGTTGGCAAAGCGGCCTGGAACAACGTCCATCATTTGAAGACATAATTCAGAGAATGAAGGGCCTAATCCGAAAGTTGCATCATGATCTG
>Malba_003756
ATGGCCGCCCACGACCCGCCGGAGACTCTGTACAAAGTTCTATTCGATCGGTGCCGGAGCCTGGAGGCCAGTCACGCCAGGCTCCAAGCTGAGTTCCACCAGCTCGGACACCAGAGGAGGAAGGAGCAGGAGAAGCGAGAAGAGGAGGATGAGGTGCTGACGTCAGACTATCCGGGTTCGCTGTTCAACGTGCCCGGTTTCTTCCTCTCGGGCAGTACGTACAAAGCCGTGTTGGATTCAATAGGCCACGCCGTCCATGTCTGCGTAGCTTCCAACGGAGAGATCAATTACTGGAGTCGAAAAGCGGAGGATCTCTATGGATGGAAGGACTATGAAATCCTTGGACATAGAGATGCTGAGATCCTCATTGCTGAGGAATCATTTGCAGCTCTAAAGAGAATCATGGAAAGGTTGAGCATTGGGCTATCATGGTCAGGTCAGTTCCCTCTTAAGAAGAGGTCCGGAGAAATATTTATGGCGATGGTGACCAAAAGCCCGTTGTATGAGAAAGATGAGCTTGTCGGTATTATCACCATTTCAAACGACGTGGCATTGTTTAATAGATTACAAGCAGAAAATGTGAAAGCATTCAAGGATCGTGCCAATGTCCAATATAAAGGATCGCAGTTAAAGCATCCGAGGCCACATATTGCAGCAGTGCCACATATTGCATCGTCTGTTTCTAATCTGGCCTCAAGACTTCTATCAAGAAACGAAGACGATGTATGCAATTCGAGTGCAATGAACAAGGGTAGAGAGGACTCTACAATACACACCGAAGATGCTGACTTAGAAAAACCTGGTAAACTGGGAGCAAAGTTCTTTGCAAAGCTGCGTACCATAGGAACCAACAAAGGTGGAAAAGATGACGATAGAAGCTCTCAACAATATGGTAGGACTGGTGCTTCTCTATTTAGAAATGAAGTGAGTAAGCATCCTAATTCCCCAAGAAAGTCAAAAGCATCTAGTTCATGCCACTACTTTGTTGATACAGACATTAAGGAAGAAAGACCCGGCAAAGGGAATTCTTCTCATGATGATAATAGAATTTATTCAAATGTGTATGGGCACAAAAACTCAAGTCCTTCAGGTGAGGGTTCCGATTTAGCCTCTTCAAGGGAGCGCAATGAGTATTTTGGGTCACCCAGACCAGGTTATCTACTGCCAAGATTACGCTACCAAGTGGATGGGAAGGATCCAAAACCTGAAGAATGCAACTTGAATACGTTGGAGATACAAGGACGAAATGGTAAACAACTACCAAATTCAGACAGCAGTGGTAGTTGTTCAAGCAAAGGGGATAAAGACTCTAATTTCAGAGAAGAGAGTGAGATTTCGTGGGATGACTTGCATTTGGGAGATGCTATTGGACAAGGTTCATGTGCCATTGTTTACCGTGGTATCTGGAATGGATTGGATGTTGCTATTAAGGTTTATTTTAAGAATGAATACAGCGGGGGTATTTTACAAGACTACAAGAAGGAGATTGATATAATGAAAAGATTGCGACATCCTAATGTCTTGTTGTTTATGGGAGCAGTATACTCACAAGAACGCCTTGCCATCGTCACAGAGTATTTACCAAGAAATCCACCTATAGTTCACAGAGATTTGAAGTCGTCTAATCTGCTGGTCGATAAGAATTGGACTGTCAAGGTTGGAGACTTTGGCCTGTCGAAGTTGAAGAATGCAACCTTCTTGAGTGCAAAATCCGGGAGAGGAACACCTCAGTGGATGGCCCCTGAAGTCCTTCGAAACGAACCATCTAACGAGAAGTCAGATGTGTATAGCTTTGGTGTCATCCTGTGGGAACTCGTGACTCAATTGGTCCCATGGAATAACCTTAATTCCTTGCAGGTTGTTGGAGTTGTAGGATTCATGGATAGAAGGTTAGACATACCAGAAGGCCTCGACCCCCAAGTCGTGTCCATCATCGAAGACTGTTGGCAAAGCGGCCCGGAACAACGTCCATCGTTTGAAGACATAATTCAGAGAATGAAGGGCCTAATCCAGAAAGTTGCATCCTTGTCTGTGGCCGTAAAAGCAGAGACAACGGAGCCGAAGAAAAAGAGCGGGTACGAGATTCAGACGTTGACGAGCTGGCTGCTGATGCAAGAGCAGGCCGGGGTGATCGATGCCGAACTGACCATCATGCTCTCTAGCATTTCGGTGGCGTGCAAGCAGATTGCTTCTTTGGTGCAAAGGGCTAGCATTTCCAAACTTGACTGGGGCCCGATGGTGGAGAGA
>Malba_011199
ATGGATACTCCGCCGCCGGAGGAGCTTCTGAAAAAGATCCAAGAGCTGGAAGCAGGCCAGGCCCACCTCAAGCAGGAGATCACCAAGCTCAGGCACTCTGGGGATGTCAAATCAGAGCACCAGAGGGCCCACTCCGTCTCGCCGCAGCGCTCGAGGTTCTCGTCCGTGCCCAGAAGGAGAGTCACTGGGGTGGGCGGTGCTGCTGGTAGTGGAGGTCACGATGCGGCGGCTTGGAAGAGAGGGTCTACTTCGTTTCGGCATTCCTCACCTCTTCAGAGGGAGAGCCACAGCCATGATCCTCCCACTGGCGGCAGTGGCGGTGGCGGCAGTGGAGGAAGCAGTAGCACGGGGCCTTCAGCTGTGAACTTTACAGATAGACAGTATCTGAACATACTACAGTCGATTGGGCAATCTGTGCATATATTTGATATCAATGGGATTATAATTTACTGGAACAGAACTGCTGAAAATTTATATGGGTATTCTGCGGCTGAGGCCCTTGGACATAGTCCTGTTGAGCTCTTATCAGATCCTCAAGACTACGGTGTCGCAAATAATATAATAAACCGTGTCACCAAGGGGGAGAGCTGGACCGGGCAGTTCCCTGTCAAGACCAAAACTGGGGAGAGATTTACGGCCTTTGTAACAAATACTCCATTCTATGATGATGATGGCACTTTTATTGGGATTATTTGCATGTCAAGTGATACCCGGCCTTTTCAAGAAATGAAGATTGCAATGTCCGGAGGAAAGCCCCCAGAATCAGATTCAAGCTACAGCCGGTCTAGAGCTTGTGTTACAGCTAAACTTGGCCTTGATCCTCAGCAGCCTCTACAAAATGCTATTGCATCAAAAATAACAAATTTGGCGTCCAAAATGAGCAACAAAGTAAAATCGAGAATTCGGATGGGAGAAAACAACATAGATCACGAAGGTGAGGGCGAATGTCATCGTTCTGATCATGGTTCAGATTGTGTTCTCTCTGATCATAGGGAGGATGTGAATTCAAGTTGTGCTACCACACCTAGAGGAGATTTGCCCCCATCTCCTTTCGGAGTATTCTCCCATATTGATGAAAAGTCTCCAGGAAAACCCTCCAGAGATTCTGGCGATGAGAGTCAAGGAAAACCTTCGATCCAGAGGATGATATCATCGAAAGCAGAAGCGTGGATGGGTAAGAAAGGGATAACATGGCCATGGAAAGGAAATGAGCCTGAAGAGCCAGAGACTAAGAGCACTCGTTTTGTTTCGCCTGGGTTGCCTAAAGAACATGAGAATGATTCAGTTCATCAGAAGAATTATTTTGGTTCAAAACCAGAAAGTCAGGTGAATGAAAATAACCGGACTACAAATAATGAGGCCTCAGGATCCTGGACCTCCTCATTTAATGTTAACAGCACAAGCAGTGCCAGCAGCTGTGGAAGTACCAGCAGCAGTGCTGTGAATAAGGTGGATGTAGACACTGACAGTCTGGACTACGAAATCTTGTGGGAAGACTTGATAATTGGAGAACAAGTTGGGCAAGGATCATGTGGAACCGTATACCATGGTCTGTGGTATGGATCAGATGTTGCTGTCAAGGTATTCTCCTGGAAAGAATATTCAGAAGATGTGATATTTTCCTTCAGACAAGAGGTGTCTCTCATGAAAAGGCTTCGACATCCAAATGTTCTGCTTTTTATGGGAGCTGTGACTTCACCTCAGCGTCTCTGCATCGTAACAGAGTTCCTCCCTCGTGGAAGTTTGTTTCACTTACTACAAAGGAACACATCAAAACTATATTGGAGGCGACGTGTTCATATGGCGATAGATATAGCACGAGGCATGAATTATCTTCATCATTTCAACCCACCTATCATTCATCGAGATCTGAAGTCTTCAAATCTCCTTGTTGATAAGAACTGGACTGTGAAGGTTGGTGATTTTGGTCTTTCACGTCTTAAGCACGATACATTTCTCACAACCAAGACTGGGAAGGGCACGCCTCAATGGATGGCACCGGAAGTTCTACGTAATGAACCCTCAGACGAGAAGTCTGATATATACAGCTATGGGGTGATATTGTGGGAGCTTGCTACTGAGAAGATCCCTTGGGATAATCTGAACTCAATGCAGGTGATTGGAGCTGTAGGGATCATGGACCAAAGGTTAGAGATCCCAAAGGACGTGGACCCGCAATGGACTTGTTTAATTGAGAGCTGCTGGCAGAGTGATGCAGCTTCCAGGCCAACATTTCAAGAACTGCTGGAGAAGCTCAGAGACCTGCAGAGACAATACACTCTTCAGTTCCAAGCAGCGCGTTCCGCTGCCGGTGATAACACCCCGAAAGAATTG
>Malba_016759
ATGGTTTTAGTGTTGGAAGCCCTTGGACATAGTCCCATTGAGCTCTTAGTAGATCCTCAAGACTATGCTGTAGCAAACACTATAATCCATCGTGTCAGCAAGGGGGAGAGCTGGACTGGGCAGTTCCCTGTCAAGAACAAAGCTGGGGAGAGGTTTACGGCCGTTGTAACAGATACTCCATTCTATGATGATGATGGCACTTTTATTGGGATTATTTGCGTGTCAAGTGATATCCGGCCCTTTCGAGAAATTAAGATTCCAATGTCAGGAGTAAAGCCCCCAGAATCAGATTCAAGCTACAGCCGGTCTAGAGCTCGTGTTACTGCTAAACTTGGCCTTGATCCTCAGCAGCCTCTACAAAATGCCATTGCATCCAAGATAACAAATTTGGCATCCAAAGTGAGCAACAAAGTAAAGTCAAAAATTCGGGTGGGAGAAAACAACATAGATCACGAAGGTGAGAGTGATTGTCATCATTCTGATCATGGTTCAGATTGTGTTCTCTCTGATCATAGGGAGGATGCGAATTCAAGTGGGGCTAGCACACCTAGAGGAGATTTGCCCCCATCTCCTTTTGGAGTATTCTCCAATATTGATGAGAAGTCTCCAGGAAAGCCCTACAGAGATTCTGGTGATGAGAGTGAAGGAAAACCTTCGATCCAGATGATGATATCCTCAAAAGCAGAATCATGGATGGGTAAGAAAGGGATAACATGGCCATGGAAAGGAAATGAGCGAGAAGGGCAAGAGGCTAAGAATACTCGTTTTGTTTGGCCTTGGTTGCATAATGAACATGAGAATGATTCAGCTCATCAGAAGAATTATTTTGGTTCAAAACCAGAAAGTCAGGTGAATGAAAATAACCGAACTCCAAATGAGGCCACAGGATCCTGGACCTCCTCATTTAATGTTAACAGCACAAGCAGTGCCAGCAGCTGCGGAAGTACTAGCAGCAGTGCTGTGAATAAGGTGGATGTAGACACTGACAGCCTGGACTACGAAATCCTATGGGAAGATTTGATAATTGGAGAACAAGTTGGGCAAGGATCATGCGGAACCGTATACCATGGTCTGTGGTATGGATCAGATGTTGCTGTCAAGGTATTCTCCAGGCAAGAATATTCAGAAGATGTGATATTTTCCTTCAGACAAGAGGTGTCTCTCATGAAAAGGCTTCGACATCCAAATGTTCTGCTTTTTATGGGAGCTGTGACTTCACCTCAGCGTCTCTGCATCGTAACTGAATTCCTCCCTCGTGGAAGTTTGTTTCGCTTATTACAAAGGAACACATCAAAACTGGACTGGAGGCGACGTGTTCTTATGGCGATAGATATAGCACGAGGCATGAATTATCTTCATCATTTCAACCCACCTATCATTCATCGAGATCTGAAGTCTTCAAATCTCCTAGTTGATAAGAACTGGACGGTCAAGGTTGGTGATTTTGGTCTTTCACGTCTTAAGCACGAAACATTTCTCACAACCAAGACCGGGAAGGGCACGCCTCAATGGATGGCACCAGAAGTTCTACGTAATGAACCCTCAGACGAGAAGTCTGATATATACAGCTATGGGGTGATATTGTGGGAGCTTGCTACTGAGAAGATCCCTTGGGATAATCTGAACTCAATGCAGGTGATTGGAGCTGTAGGGTTCATGGACCAAAGGTTAGAGATCCCAAAGGATGTGGACCCACAATGGACTTCTTTGATTGAGAGCTGCTGGCAGAGTGATGCAGCTGCCAGGCCAACATTTCAAGAACTGCTGGAGAGGCTCAGAGACCTGCAGAGACAGTACAATCTTCAGTTCCAAGCAGCGCGTACCGCCGCGGGTGATAACGCCCCGAAAGAATTG
>Malsi_04g007380
ATGGCCGCCCACGACCAACCGGAGGCACTGTACCAAGTTCTGTTCGATCGGTGCCGGAGCCTGGAGGCAAGCCACGCCAGGCTCCGAGCTGAGCTCCACCAACTCTGCCACCAGAGGAGGAAGGAGAAGGAGAAGCAAGAGGAGGAGGCTGAGATGCCGACGTCAGAGTATCCGGGTTCGCTGTTCAACGTGCCCGGTTTCTTCCTCTCGGGCAGCCCGTACAAAGCCGTGTTGGATAGCATAGGCCACGCCGTCTATGTCTGCGTAGCATCCAGCGGAGAGATCAATTACTGGAATCGAGCGGCTGAGGATCTCTATGGATGGAAGGACTATGAAGTCCTTGGACAGAGAGATTCTGAGAACATCATTGCTGAGGAATACTTTGCACCTCTAAAGAGAATCATGGAAAAGTTGTGCATTGGGCTATCATGGTCAGGGCAGTTCCCTCTTAAGAAGAGGTCTGGAGAAATATTTATGGCGATGGTAACCAAAACCCCGTTGTATGAGAACAATGAGCTTGTCGGTATTATCACCGTTTCAAATGACGCGGCATTGTTTAATAGATTACAAGCAGAAAAAATGAAAACATTCAAGGATCATGCCAATGTCCAATGTAGAGGATGGCAATCAAGGCACCCACGGCCACCTATTGCACCATTGCCACAGATTGCATCGTCTGTTTCTAATCTGGCCTCAAGACTTCTATCAAGAAATGAAGACGATGTATGTAATTCAAGTGCGATGAACAAGGGCAGAGAGGACTCTACAATACAAACCGAAGATGCTGACTTAGAGAAACCTGGTAAACTGGCAGCAAAGTTCTTGTCAAAGCTGCGTACTATAGGAACCAACAAAGGTGGAAACCAAGACAATAGAAGCTCTCAACAAAGTGGTAGAACTGGTGCTTCTCTATTTAGAAATGAAGTGACTAAGGATACTTATTCCCCAAGAAAGTCAAAAGCATCAGGTACATGCCACTGCTTTGTTGATACAGACAGTAAGGAAGAAAAACCTGGTAATGGCCATTCTTCTCATGACGATAATAGAACTCATCCAAATGCATATGGGCACAAAAACTCAATTCCTTCAGGTGAGGGTTCTGTTTTAGCCTCTTCAAGGGAGCGCAATGCGGATTTTGGGTCACCCAGACCGGGGTATCTGTTGCCAAGATTACGCTACCGAGTGGAGGGAAAGGATCCAAAACCTGAAGAACGCTACTTGAATACTTTGGACATTCAAGATTCAGTGCATGGACAAAATGGTAAACAACTACCAAATTTAGACAGCAGTGATAGTTGTTTGAGCAAAGGGGATAACAACTCTAACTCCAGAGAAGATTGTGAGATTTCGTGGGATGACTTGCATTTGGGAGATGCAATTGGACAAGGCTCATGTGCCATTGTTTATCGTGGAATCTGGAATGAATCGGATGTTGCTATTAAGGTTTACTTTAAGAATGAATACAGTGAAGGGATTTTACAAGACTACAAGAAGGAGATTGATATAATGAAAAGATTGCGACATCCTAATGTCTTGTTGTTTATGGGAGCTGTGTGCTCACAAGAACACCTTGCCATCGTCACAGAGTATTTACCTAGGGGAAGTCTCTTTAAACAACTTCACAAGAACAATCAGACATTAGACATCAGACGACGGCTGGTGATGGCTCTTGATGTTGCTAGAGGTATGAATTACTTGCATCATAGAAATCCACCTATAGTTCACAGAGATTTGAAATCGTCTAACCTGCTGGTCGATAAGAATTGGACTGTCAAGGTTGGAGACTTTGACCTGTCAAAGTTGAAGAATGCAACCTTCTTGAGTGCAAAATCTGGGAGAGGAACACCTCAGTGGATGGCCCCTGAAGTCCTTCGAAACGAACCATCTAATGAGAAGTCAGATGTGTTTAGCTTCGGTGTCATCCTGTGGGAACTAATGACTCAATCGGTCCCATGGAATAACCTCAATTCCTTACAGGTGGTTGGAATTGTAGGGTTCATGGATAGAAGATTAGACATACCAGAAGGCCTCGATCCCCAAGTAGTATCCATCATCGAAGACTGTTGGCAAAGCGGCCTGGAACAACGTCCATCATTTGAAGACATAATTCAGAGAATGAAGGGCCTAATCCAGAAAGTTGCATCA
>Malsi_06g007640
ATGGCCGCCCACGACCCGTCGGAGACTCTGTACAAAGTTCTATTCGATCGTTGCCGGAGCCTGGAGGCCAGTCACGCCAGGCTCCGAGCTGAGTTCCACCAGCTCGGACACCAGAGGAGGAGGGAGCAGGAAAAGCGAGAAGAGGAGGATGAGGTGCTGAAGTCAGACTATCCCGGTTCGCTGTTCAACGTGCCCGGTTTCTTCCTCTCGGGCAGTACGTACAAAGCCGTGTTGGATTCAATAGGCCACGCCGTCCATGTCTGCGTAGCTTCCAACGGAGAGATCAATTACTGGAATCGAAAAGCGGAGGATCTCTTTGGATGGAAGGACTATGAAGTCCTTGGACATAGAGATGCTAAGATCCTCATTGCTGAGGAATCATTTGCACCTCTAAAGAGAATCATGGAAAGGTTGAGCATTGGGCTATCATGGTCAGGTCAGTTCCCTCTTAAGAAGAGGTCCGGAGAAATATTTATGGTGATGGTGACCAAAAGCCTGTTGTATGAGAAAGATGAGCTTGTCGGTATTATCACCATTTCAAATGACGTGGCATTGTTTAATAGAATACAAGCATTCAATGTGAAAGCATTCAAGGATCGTGCCAATGTCCAATATAAAGGATTGCAGTTAAAGCATCCGACGCCACATATTGCAGCAGTGCCACATATTGCATTGTCTGTTTCTAATCTGGCCTCAAGACTTCTATCAAGAAACGAAGATAATGTATGCAATTCAAGTGCAATGAACAAGGGTAGAGAGGACTCTACAATACACACCAAAGATGCTGACTTAGAAAAACCTGGTAAACTGGGAGCTAAGTTCTTTGCAAAGCTGCGTACCATAGGAACCAACAAAGGTGGAAAAGATGACGATAGAAGCTCTCAACAATATGGTAGGACTGGTGCTTCTCTATTTAGAAATGAAGTGAGTAAGCATCCTAATTCCCCAAGAAAGTCAAAAGCATCTAGTTCATGCCACTACTTTGTTGATACAAACAGTAAGGAAGAAAGACCCGGCAAAGGGAATTCTTCTCATGATGATAATAGAATTCATTCAAATGCATATGGGCACAAAAACTCAAGTCCTTCAGGTGAGGGTTCCGATTTAGCATCTTCAAGGGAGCACAATGAGTATTTTGGGTCACCCAGACCAGGTTATCTACTGCCAAGATTACGCTACCAAGTGGATGGGAAGGATCCAAAACCTGAAGAATGCAACTTGAATACGTTGGAGATACAAGGACGAAATGGTAAACAACTACCAAATTCATACAGCAGTGGTAGTTGTTCAAGCAAGGGGGATAAAGACTCTAATTTCAGAGAAGAGAAGAGAGTGAGATTTCGTGGGATGACTTGCATTTGGGAGATACTATTGGACAAGGTTCATGTGCCATTGTTTACTGTGGATGTTGCTATTAAGGTTTATTTTAAGAATGAATACAGCGAGGGTATTTTACAAGACTACAAGAAGGAGATTGATATAATGAAAAGATTGCGACCTCCTAATGTCTTGTTGTTTATGGGAGCAGTATACTCACAAGAACGCCTTGCCATCGTCACAGAGTATTTACCAAGAAATCCACCTATAGTTCACAGAGATTTGAAGTCGTCTAATCTGCTGGTCGATAAGAATTGGACTGTCAAGGTTGGAGACTTTGGCCTGTCGAAGTTGAAGAATGCAATCTTCTTGAGTGCAAAATCCGGGAGAGGAACATTAAGGATGTCAGATGTGTATAGCTTTGGTGTCATCCTGTGGGAACTAGTGATTCAATCGGTCCCATGGAATAACCTTAATTCCTTGCAGGTTGTTGGAGTTGTAGGGTTCATGGATAGAAGGTTAGACATACCAGAAGGCCTCGACCCCCAAGTCGTGTCCATCATCGAAGACTGTTGGCAAAGGTACGTACATTCAGCTATC
>Malsi_13g013290
ATGGATACTCCGCCGGCGGAGGAGCTTCTGAAGAAGATCCAAGTGCTGGAAGCGGGTCAGGCCGACCTCAAGAAGGAGATGACCAAGCTCAGGCACTCCGAGGATGTCAAATCAGAGCACCAGAGGGCCCACTCCGTCTCGCCGCAGCGCTCAAGGTTCTCGTCTGTGCCCAGAAGGAGAGTCGCTGGGGGCGGCGGTGCTGCTGGTAATGGAGGTCACGATGCGGCGGCTTGGAAGAGAGGGTCTTCTTCATTTCGGCATTCCTCGCCGCTTCAGAGGGAGAGCCGCAGCCATGATCCTCCCACTGGAGGCAGTGGCGGCGGCGGCGGCTGTGGAGGAAGCAGTAGCGCCGGACCTTCAGCTGTGAACTTTACTGACAGGCAGTATCTGAACATATTGCAGTATCAACTTGGTGCATTTGGGAATATTGATTATTGCAGGAACAAAACTGCTGAAAATTTATATGGTTATTCTGCGGCTGAAGCACTTGGACATAGTCCCATTGAGCTCTTAGTAGATCCTCAAGACTATGCTGTAGCAAACACTATAATCCATCGTGTCAGCAAGGGGGAGAGCTGGACTGGGCAGTTCCCTGTCAAGAACAAAGCTGGGGAGAGGTTTACGGCCGTTGTAACAGATACTCCATTCTATGATGATGATGGCACTTTTATTGGGATTATTTGCGTGTCAAGTGATATCCGGCCCTTTCGAGAAATTAAGATTCCAATGTCAGGAGTAAAGCCCCCAGAATCAGATTCAAGCTACAGCCGGTCTAGAGCTCGTGTTACTGCTAAACTTGGCCTTGATCCTCAGCAGCCTCTACAAAATGCCATTGCATCCAAAATAACAAATTTGGCATCCAAAGTGAGCAACAAAGTAAAGTCAAAAATTCGGGTGGGAGAAAACAACATAGATCACGAAGGTGAGAGTGGTTGTCATCATTCTGATCATGGTTCAGATTGTGTTCTCTCTGATCATAGGGAGGATGCGAATTCAAGTGGGGCTAGCACACCTAGAGGAGATTTGCCCCTATCTCCTTTTGGAGTATTCTCCAATATTGATGAGAAGTCTCCAGGAAAGCCCTACAAAGATTCTGGTGATGAGAGTGAAGGAAAACCTTCGATCCAGATGATGATATCCTCAAAAGCAGAATCATGGATGGGTAAGAAAGGGATAACATGGCCATGGAAAGGAAATGGGCGAGAAGGGCAAGAGGCTAAGAATACTCATTTTGTTTGGCCTTGGTTGCATAATGAATATGAGAATGATTCAGCTCATCAGAAGAATTATTTTGGTTCAAAACCAGAAAGTCGGGTGAATGAAAATAACCGAACTCCAAATAATGAGGCCACAGGATCCTGGACCTCCTCATTTAATGTTAACAGCACAAGCAGTGCCAGCAGCTGTGGAAGTACTAGCAGCAGTGCTGTGAATAAGGTGGATGTAGACACTGACAGCCTGGACTACGAAATCCTATGGGAAGATTTGATAATTGGAGAACAAGTTGGGCAAGGATCATGCGGAACCGTATACCATGGTCTGTGGTATGGATCAGATGTTGCTGTCAAGGTATTCTCCAGGCAAGAATATTCAGAAGATGTGATATTTTCCTTCAGACAAGAGGTGTCTCTCATGAAAAGGCTTCGACATCCAAATGTTCTGCTTTTTATGGGAGCTGTGACTTCACCTCAGCGTCTCTGCATCGTAACTGAATTCCTCCCTCGTGGAAGTTTGTTTCGCTTATTACAAAGGAACACATCAAAACTAGACTGGAGGCGACGTGTTCTTATGGCGATAGATATAGCACGAGGCATGAATTATCTTCATCATTTCAACCCACCTATCATTCATCGAGATCTGAAGTCTTCAAATCTCCTAGTTGATAGGAACTGGACGGTCAAGGTTGGTGATTTTGGTCTTTCACGTCTTAAGCACGAAACATTTCTCACAACCAAGACCGGGAAGGGCACGCCTCAATGGATGGCACCAGAAGTTCTACGTAATGAACCCTCAGACGAGAAGTCTGATATATACAGCTATGGGGTGATATTGTGGGAGCTTGCTACTGAGAAGATCCCTTGGGATAATCTGAACTCAATGCAGGTGATTGGAGCTGTAGGGTTCATGGACCAAAGGTTAGAGATCCCAAAGGATGTGGACCCACAATGGACTTCTTTGATTGAGAGCTGCTGGCAGAGAGACCTGCAGAGACAGTACAATCTTCAGTTCCAAGCAGCGCGTACCGCCACGGGTGATAACGCCCCGAAAGAATTG
>Malsi_16g014070
ATGGATACTCCGCCGCCGGAGGAGCTTCTGAAAAAGATCCAAGAGCTGGAAGCAGGCCAGGCCCACCTCAAGCAGGAGATCACCAAGCTCAGGCACTCTGGAGATGTCAAATCAGAGCACCAGAGGGCCCACTCGGTCTCGCCGCAGCGCTCGAGGTTCTCGTCCGTGCCCAGAAGGAGAGTCACTGGGGTGGGCGGTGCTGCTGGTAGTGGAGGTCACGATGCGGCGGCTTGGAAGAGAGGGTCTACTTCGTTTCGGCATTCCTCACCTCTTCAGAGGGAGAGCCACAGCCATGATCCTCCCACTGGCGGCAGTGGCGGTGGCGGCAGTGGAGGAAGCAGTAGCACGGGGCCTTCAGCTGTGAACTTTACTGATAGACAGTATCTGAACATACTACAGTCCATTGGGCAATCTGTGCATATATTTGATATCAATGGGATTATAATTTACTGGAACAGAACTGCTGAAAATTTATATGGGTATTCTGCGGCTGAGGCCCTTGGACATAGTCCTGTTGAGCTCTTATCAGATCCTCAAGACTACGGTGTCGCAAACAATATAATAAACCGTGTCACCAAGGGGGAGAGCTGGACCGGGCAGTTCCCTGTCAAGACCAAAACTGGGGAGAGATTTACGGCCTTTGTAACAAATACTCCATTCTATGATGATGATGGCACTTTTATTGGGATTATTTGCATGTCAAGTGATATCCGGCCTTTTCAAGAAATGAAGATTGCAATGTCAGGAGGAAAGCCCCCAGAATCAGATTCTAGCTACAGCCGGTCTAGAGCTTGTGTTACAGCTAAACTTGGCCTTGATCCTCAGCAGCCTCTACAAAATGCTATTGCATCAAAAATAACAAATTTGGCGTCCAAAATGAGCAACAAAGTAAAATCGAGAATTCGGGTGGGAGAAAACAACATAGATCACGAAGGTGAGGGCGATTGTCATCGTTCTGATCATGGTTCAGATTGTGTTCTCTCTGATCATAGGGAGGATGTGAATTCAAGTTGTGCTGCCACACCTAGAGGAGATTTGCCCCCATCTCCTTTCGGAGTATTCTCCCATATTGATGAAAAGTCTCCAGGAAAACCCTCCAGAGATTCTGGCGATGAGAGTAAAGGAAAACCTTCGATCCAGAGGATGATATCCTTGAAAGCAGAAGCATGGATGGGTAAGAAAGGGATAACATGGCCATGGAAAGGAAATGAGCCCGAAGAGCCAGAGACTAAGAGCACTCGTTTTGTTTCGCCTTGGTTGCCTAACGAACATGAGAATGATTCAGTTCATCAGAAGAATTATTTTGGTTCAAAACCAGAAAGTCAGGTGAATGAAAATAACCGGACTACAAATAATGAGGCCTCAGGATCCTGGACCTCCTCATTTAATGTTAACAGCACAAGCAGTGCCAGCAGCTGTGGAAGTACCAGCAGCAGTGCTGTGAATAAGGTGGATGTAGACACTGACAGTCTGGACTACGAAATCTTGTGGGAAGACTTGATAATTGGAGAACAAGTTGGGCAAGGATCATGTGGAACCGTATACCATGGTCTGTGGTATGGATCAGATGTTGCTGTGAAGGTATTCTCCTGGCAAGAATATTCAGAAGATGTGATATTTTCCTTCAGACAAGAGGTGTCTCTCATGAAAAGGCTTCGACATCCAAATGTTCTGCTTTTTATGGGAGCTGTGACTTCACCTCAGCGTCTCTGCATCGTAACAGAGTTCCTCCCTCGTGGAAGTTTGTTTCACTTACTTCAAGGGAACACATCAAAACTATATTGGAGGCGACGTGTTCATATGGCGATAGATATAGCACGAGGCATGAATTATCTTCATCATTTCAACCCACCTATCATTCATCGAGATCTGAAGTCTTCAAATCTCCTTGTTGATAAAAACTGGACTGTTAAGGTTGGTGATTTTGGTCTTTCACGTCTTAAGCACGATACATTTCTCACAACCAAGACTGGGAAGGGCACGCCTCAATGGATGGCACCGGAAGTTCTACGTAATGAACCCTCAGACGAGAAGTCTGATATATACAGCTATGGGGTGATATTGTGGGAGCTTGCTACTGAGAAGATCCCTTGGGATAATCTGAACTCAATGCAGGTGATTGGAGCTGTAGGGTTCATGGACCAAAGGTTAGAGATCCCAAAGGACGTGGACCCGCAATGGACTTGTTTAATTGAGAGCTGCTGGCAGAGTGATGCAGCTTCCAGGCCAACATTTCAAGAACTGCTGGAGAAGCTCAGAGACCTGCAGAGACAATACACTCTTCAGTTCCAAGCAGCGCGTGCCGCCGCGGGCGATAACACCCCGAAAGAATTG
>Malsy_04g007030
ATGGCCGCCCACGACCAACCGGAGACACTGTACCAAGTTCTGTTCGATCGGTGCCGGAGCCTGGAGGCAAGCCACGCCAGGCTCCGAGCTGAGCTCCACCAACTCTGCCACCAGAGGAGGAAGGAGAAGGAGAAGGAGAAGCAAGAGGAGGAGGCTGAGATGCCGACGTCAGAGTATCCGGGTTCGCTGTTCAACGTGCCCGGTTTCTTCCTCTCCGGCAGCCCGTACAAAGCCGTGTTGGATAGCATAGGCCACGCCGTCTATGTCTGCGTAGCATCCAGCGGAGAGATCAATTACTGGAATCGAGCGGCTGAGGATCTCTATGGATGGAAGGACTATGAAGTCCTTGGACAGAGAGATTCTGAGAACATCATTGCTGAGGAATACTTTGCACCTCTAAAGAGAATCATGGAAAAGTTGTGCATTGGGCTATCATGGTCAGGTCAGTTCCCTCTTAAGAAGAGGTCTGGAGAAATATTTATGGCGATGGTAACCAAAACCCCGTTGTATGAGAACAATGAGCTTGTCGGTATTATCACCGTTTCAAATGACGCGGCATTGTTTAATAGATTACAAGCAGAAAAAATGAAAACATTCAAGGATCATGCCAATGTCCAATGTAGAGGATGGCAATCAAGGCACCCACGGCCACCTATTGCACCATTGCCACAGATTGCATCGTCTGTTTATAATCTGGCCTCAAGACTTCTATCAAGAAATGAAGACGATGTATGCAATTCAAGTGCGATGAACAAGGGCAGAGAGGACTCTACAATACAAACCGAAGATGCTGACTTAGAGAAACCTGGTAAACTGGCAGCAAAGTTCTTGTCAAAGCTGCGTACTATAGGAACCAACAAAGGTGGAAACCAAGACGATAGAAGCTCTCAACAAAGTGGTAGAACTGGTGCTTCTCTATTTAGAAATGAAGTGACTAAGGATTCTTATTCCCCAAGAAAGTCAAAAGCATCAGGTACATGCCACTGCTTTGTTGATACAGACAGTAAGGAAGAAAAACCTGGTAATGGCCATTCTTCTCATGACGATAATAGAACTCATCCAAATGCATATGGGCACAAAAACTCAATTCCTTCAGGTGAGGGTTCTGTTTTAGCCTCTTCAAGGGAGCGCAATGCGGATTTTGGGTCACCCAGACCGGGGTATCTGTTGCCAAGATTACGCTACCGAGTGGAGGGAAAGGATCCAAAACCTGAAGAACGCTACTTGAATACTTTGGACATTCAAGATTCAGTGCATGGACAAAATGGTAAACAACTACCAAATTTAGACAGCAGTGATAGTTGTTTGAGCAAAGGGGATAACAACTCTAACTCCAGAGAAGATTGTGAGATTTCGTGGGATGACTTGCATTTGGGAGATGCAATTGGACAAGGCTCATGTGCCATTGTTTATCGTGGAATCTGGAATGAATCGGATGTTGCTATTAAGGTTTACTTTAAGAATGAATACAGTGAAGGGATTTTACAAGACTACAAGAAGGAGATTGATATAATGAAAAGATTGCGACATCCTAATGTCTTGTTGTTTATGGGAGCTGTGTGCTCACAAGAACACCTTGCCATCGTCACAGAGTATTTACCTAGGGGAAGTCTCTTTAAACAACTTCACAAGAACAATCAGACATTAGACATCAGACGACGGCTGGTGATGGCTCTTGATGTTGCTAGAGGTATGAATTACTTGCATCATAGAAATCCACCTATAGTTCACAGAGATTTGAAATCGTCTAACCTGCTGGTCGATAAGAATTGGACTGTCAAGGTTGGAGACTTTGACCTGTCAAAGTTGAAGAATGCAACCTTCTTGAGTGCAAAATCTGGGAGAGGAACACCTCAGTGGATGGCCCCTGAAGTCCTTCGAAACGAACCATCTAATGAGAAGTCAGATGTGTTTAGCTTCGGTGTCATCCTGTGGGAACTAATGACTCAATCGGTCCCATGGAATAACCTCAATTCCTTACAGGTGGTTGGAATTGTAGGGTTCATGGATAGAAGATTAGACATACCAGAAGGCCTCGATCCCCAAGTAGTATCCATCATCGAAGACTGTTGGCAAAGCGGCCTGGAACAACGTCCATCATTTGAAGACATAATTCAGAGAATGAAGGGCCTAATCCAGAAAGTTGCATCA
>Malsy_06g007960
ATGGCCGCCCACGACCCGCCGGAGACTCTGTACAAAGTTCTATTCGATCGTTGCCGGAGCCTGGAGGCCAGTCACGCCAGGCTCCGAGCTGAGTTCCACCAGCTCGGACACCAGAGGAGGAGGGAGCAGGAGAAGCGAGAAGAGGAGGATGAGGTGCTGAAGTCAGACTATCCCGGTTCGCTGTTCAACGTGCCCGGTTTCTTCCTCTCGGGCAGTACGTACAAAGCCGTGTTGGATTCAATAGGCCACGCCGTCCATGTCTGCGTAGCTTCCAACGGAGAGATCAATTACTGGAATCGAAAAGCGGAGGATCTCTATGGATGGAAGGACTATGAAGTCCTTGGACATAGAGATGCTAAGATCCTCATTGCTGAGGAATCATTTGCACCTCTAAAGAGAATCATGGAAAGGTTGAGCATTGGGCTATCATGGTCAGGTCAGTTCCCTCTTAAGAAGAGGTTCGGAGAAATATTTATGGCGATGGTGACCAAAAGCCTGTTGTATGAGAAAGATGAGCTTGTCGGTATTATCACCATTTCAAACGACGTGGCATTGTTTAATAGAATACAAGCATTCAAGGATCGTGCCAATGTCCAATAT
>Malsy_13g012220
ATGGATACTCCGCCGGCGGAGGAGCTTCTGAAGAAGATCCAAGTGCTGGAAGCGGGTCAGGCCGACCTCAAGAAGGAGATGACCAAGCTCAGGCACTCCGAGGATGTCAAATCAGAGCACCAGAGGGCCCACTCCGTCTCGCCGCAGCGCTCAAGGTTCTCGTCTGTGCCCAGAAGGAGAGTCGCTGGGGGCGGCGGTGCTGCTGGTAATGGAGGTCACGATGCGGCGGCTTGGAAGAGAGGGTCTTCTTCATTTCGGCATTCCTCGCCGCTTCAGAGGGAGAGCCGCAGCCATGATCCTCCCACTGGAGGCAGTGGCGGCGGCGGCGGCAGTGGAGGAAGCAGTAGCGCCGGACCTTCAGCTGTGAACTTTACTGACAGGCAGTATCTGAACATATTGCAGTCAATTGGGCAATCTGTGCATATATTTGATATCAATGGGCTTATAATTTACTGGAACAAAACTGCTGAAAATTTATATGGTTATTCTGCGGCTGAAGCACTTGGACATAGTCCCATTGAGCTCTTAGTAGATCCTCAAGACTATGCTGTAGCAAACACTATAATCCATCGTGTCAGCAAGGGGGAGAGCTGGACCGGGCAGTTCCCTGTCAAGAACAAAGCTGGGGAGAGGTTTACGGCCGTTGTAACAGATACTCCATTCTATGATGATGATGGCACTTTTATTGGGATTATTTGCGTGTCAAGTGATATCCGGCCCTTTCGAGAAATTAAGATTCCAATGTCAGGAGTAAAGCCCCCAGAATCAGATTCAAGCTACAGCCGGTCCAGAGCTCGTGTTACTGCTAAACTTGGCCTTGATCCTCAGCAGCCTCTACAAAATGCCATTGCATCCAAAATAACAAATTTGGCATCCAAAGTGAGCAACAAAGTAAAGTCAAAAATTCGGGTGGGAGAAAACAACATAGATCACGAAGGTGAGAGTGATTGTCATCATTCTGATCATGGTTCAGATTGTGTTCTCTCTGATCATAGGGAGGATGCGAATTCAAGTGGGGCTAGCACACCTAGAGGAGATTTGCCCCTATCTCCTTTTGGAGTATTCTCCAATATTGATGAGAAGTCTCCAGGAAAGCCCTACAGAGATTCTGGTGATGAGAGTGAAGGAAAACCTTCGATCCAGATGATGATATCCTCAAAAGCAGAATCATGGATGGGTAAGAAAGGGATAACATGGCCATGGAAAGGAAATGGGCGAGAAGGGCAAGAGGCTAAGAATACTCATTTTGTTTGGCCTTGGTTGCATAATGAACATGAGAATGATTCAGCTCATCAGAAGAATTATTTTGGTTCAAAACCAGAAAGTCGGGTGAATGAAAATAACCGAACTCCAAATAATGAGGCCACAGGATCCTGGACCTCCTCATTTAATGTTAACAGCACAAGCAGTGCCAGCAGCTGTGGAAGTACTAGCAGCAGTGCTGTGAATAAGGTGGATGTAGACACTGACAGCCTGGACTACGAAATCCTATGGGAAGATTTGACAATTGGAGAACAAGTTGGGCAAGGATCATGCGGAACCGTATACCATGGTCTGTGGTATGGATCAGATGTTGCTGTCAAGGTATTCTCCAGGCAAGAATATTCAGAAGATGTGATATTTTCCTTCAGACAAGAGGTGTCTCTCATGAAAAGGCTTCGACATCCAAATGTTCTGCTTTTTATGGGAGCTGTGACTTCACCTCAGCGTCTCTGCATCGCACGAGGCATGAATTATCTTCATCATTTCAACCCACCTATCATTCATCGAGATCTGAAGTCTTCAAATCTCCTAGTTGATAGGAACTGGACGGTCAAGGTTGGTGATTTTGGTCTTTCACGTCTTAAGCACGAAACATTTCTCACAACCAAGACCGGGAAGGGCACGCCTCAATGGATGGCACCAGAAGTTCTACGTAATGAACCCTCAGACGAGAAGTCTGATATATACAGCTATGGGGTGATATTGTGGGAGCTTGCTACTGAGAAGATCCCTTGGGATAATCTGAACTCAATGCAGGTGATTGGAGCTGTAGGGTTCATGGACCAAAGGTTAGAGATCCCAAAGGATGTGGACCCACAATGGACTTCTTTGATTGAGAGCTGCTGGCAGAGTGATGCAGCTGCCAGGCCAACATTTCAAGAACTGCTGGAGAGGCTCAGAGACCTGCAGAGACAGTACAATCTTCAGTTCCAAGCAGCGCGTACCGCCACGGGTGATAACGCCCCGAAAGAATTG
>Malsy_16g012050
ATGGATACTCCGCCGCCGGAGGAGCTTCTGAAAAAGATCCAAGAGCTGGAAGCAGGCCAGGCCCACCTCAAGCAGGAGATCACCAAGCTCAGGCACTCTGGAGATGTCAAATCAGAGCACCAGAGGGCCCACTCGGTCTCGCCGCAGCGCTCGAGGTTCTCGTCCGTGCCCAGAAGGAGAGTCACTGGGGTGGGCGGTGCTGCTGGTAGTGGAGGTCACGATGCGGCGGCTTGGAAGAGAGGGTCTACTTCGTTTCGGCATTCCTCACCTCTTCAGAGGGAGAGCCACAGCCATGATCCTCCCACTGGCGGCAGTGGCGGTGGCGGCAGTGGAGGAAGCAGTAGCACGGGGCCTTCAGCTGTGAACTTTACTGATAGACAGTATCTGAACATACTACAGTCGATTGGGCAATCTGTGCATATATTTGATATCAATGGGATTATAATTTACTGGAACAGAACTGCTGAAAATTTATATGGTTATTCTGCGGCTGAGGCCCTTGGACATAGTCCTGTTGAGCTCTTATCAGATCCTCAAGACTACGGTGTCGCAAACAATATAATAAACCGTGTCACCAAGGGGGAGAGCTGGACCGGGCAGTTCCCTGTCAAGACCAAAACTGGGGAGAGATTTACGGCCTTTGTAACAAATACTCCATTCTATGATGATGATGGCACTTTTATTGGGATTATTTGCATGTCAAGTGATATCCGGCCTTTTCAAGAAATGAAGATTGCAATGTCAGGAGGAAAGCCCCCAGAATCAGATTCAAGCTACAGCCGGTCTAGAGCTTGTGTTACAGCTAAACTTGGCCTTGATCCTCAGCAGCCTCTACAAAATGCTATTGCATCAAAAATAACAAATTTGGCGTCCAAAATGAGCAACAAAGTAAAATCGAGAATTCGGGTGGGAGAAAACAACATAGATCACGAAGGTGAGGGCGATTGTCATCGTTCTGATCATGGTTCAGATTGTGTTCTCTCTGATCATAGGGAGGATGTGAATTCAAGTTGTGCTACCACACTTAGAGGAGATTTGCCCCCATCTCCTTTCGGAGTATTCTCCCATATTGATGAAAAGTCTCCAGGAAAACCCTCCAGAGATTCTGGCGATGAGAGTAAAGGAAAACCTTCGATCCAGAGGATGATATCCTCGAAAGCAGAAGCATGGATGGGTAAGAAAGGGATAACATGGCCATGGAAAGGAAATGAGCCTGAAGAGCCAGAGACTAAGAGCACTCGTTTTGTTTCGCCTTGGTTGCCTAACGAACATGAGAATGATTCAGTTCATCAGAAGAATTATTTTGGTTCAAAACCAGAAAGTCAGGTGAATGAAAATAACCGGACTACAAATAATGAGGCCTCAGGATCCTGGACCTCCTCATTTAATGTTAACAGCACAAGCAGTGCCAGCAGCTGTGGAAGTACCAGCAGCAGTGCTGTGAATAAGGTGGATGTAGACACTGACAGTCTGGACTACGAAATCTTGTGGGAAGACTTGATAATTGGAGAACAAGTTGGGCAAGGATCATGTGGAACCGTATACCATGGTCTGTGGTATGGATCAGTATGTTCTTTTACTCTGGATGTTGCTGTGAAGGTATTCTCCTGGCAAGAATATTCAGAAGATGTGATATTTTCCTTCAGACAAGAGGCACGAGGCATGAATTATCTTCATCATTTCAACCCACCTATCATTCATCGAGATCTGAAGTCTTCAAATCTCCTTGTTGATAAAAACTGGACTGTTAAGGTTGGTGATTTTGGTCTTTCACGTCTTAAGCACGATACATTTCTCACAACCAAGACTGGGAAGGGCACGCCTCAATGGATGGCACCGGAAGTTCTACGTAATGAACCCTCAGACGAGAAGTCTGATATATACAGCTATGGGGTGATATTGTGGGAGCTTGCTACTGAGAAGATCCCTTGGGATAATCTGAACTCAATGCAGGTGATTGGAGCTGTAGGGTTCATGGACCAAAGGTTAGAGATCCCAAAGGACGTGGACCCGCAATGGACTTGTTTAATTGAGAGCTGCTGGCAGAGTGATGCAGCTTCCAGGCCAACATTTCAAGAACTGCTGGAGAAGCTCAGAGACCTGCAGAGACAATACACTCTTCAGTTCCAAGCAGCGCGTGCCGCCGCGGGCGATAACACCCCGAAAGAATTG
>Maldo_GDDH_04G1066000
ATGGCCGCCCACGACCAACCGGAGACACTGTACCAAGTTCTGTTCGATCGGTGCCGGAGCCTGGAGGCAAGCCACGCCAGGCTCCGAGCTGAGCTCCACCAACTCTGCCACCAGAGGAGGAAGGAGAAGGAGAAGGAGAAGCAAGAGGAGGAGGCTGAGATGCCGACGTCAGAGTATCCGGGTTCGCTGTTCAACGTGCCCGGTTTCTTCCTCTCCGGCAGCCCGTACAAAGCCGTGTTGGATAGCATAGGCCACGCCGTCTATGTCTGCGTAGCATCCAGCGGAGAGATCAATTACTGGAATCGAGCGGCTGAGGATCTCTATGGATGGAAGGACTATGAAGTCCTTGGACAGAGAGATTCTGAGAACATCATTGCTGAGGAATACTTTGCACCTCTAAAGAGAATCATGGAAAAGTTGTGCATTGGGCTATCATGGTCAGGTCAGTTCCCTCTTAAGAAGAGGTCTGGAGAAATATTTATGGCGATGGTAACCAAAACCCCGTTGTATGAGAACAATGAGCTTGTCGGTATTATCACCGTTTCAAATGACGCGGCATTGTTTAATAGATTACAAGCAGAAAAAATGAAAACATTCAAGGATCATGCCAATGTCCAATGTAGAGGATGGCAATCAAGGCACCCACGGCCACCTATTGCACCATTGCCACAGATTGCATCGTCTGTTTCTAATCTGGCCTCAAGACTTCTATCAAGAAATGAAGACGATGTATGCAATTCAAGTGCGATGAACAAGGGCAGAGAGGACTCTACAATACAAACCGAAGATGCTGACTTAGAGAAACCTGGTAAACTGGCAGCAAAGTTCTTGTCAAAGCTGCGTACTATAGGAACCAACAAAGGTGGAAACCAAGACGATAGAAGCTCTCAACAAAGTGGTAGAACTGGTGCTTCTCTATTTAGAAATGAAGTGACTAAGGATTCTTATTCCCCAAGAAAGTCAAAAGCATCAGGTACATGCCACTGCTTTGTTGATACAGACAGTAAGGAAGAAAAACCTGGTAATGGCCATTCTTCTCATGACGATAATAGAACTCATCCAAATGCATATGGGCACAAAAACTCAATTCCTTCAGGTGAGGGTTCTGTTTTAGCCTCTTCAAGGGAGCGCAATGCGGATTTTGGGTCACCCAGACCGGGGTATCTGTTGCCAAGATTACGCTACCGAGTGGAGGGAAAGGATCCAAAACCTGAAGAACGCTACTTGAATACTTTGGACATTCAAGATTCAGTGCATGGACAAAATGGTAAACAACTACCAAATTTAGACAGCAGTGATAGTTGTTTGAGCAAAGGGGATAACAACTCTAACTCCAGAGAAGATTGTGAGATTTCGTGGGATGACTTGCATTTGGGAGATGCAATTGGACAAGGCTCATGTGCCATTGTTTATCGTGGAATCTGGAATGAATCGGATGTTGCTATTAAGGTTTACTTTAAGAATGAATACAGTGAAGGGATTTTACAAGACTACAAGAAGGAGATTGATATAATGAAAAGATTGCGACATCCTAATGTCTTGTTGTTTATGGGAGCTGTGTGCTCACAAGAACACCTTGCCATCGTCACAGAGTATTTACCTAGGGGAAGTCTCTTTAAACAACTTCACAAGAACAATCAGACATTAGACATCAGACGACGGCTGGTGATGGCTCTTGATGTTGCTAGAGGTATGAATTACTTGCATCATAGAAATCCACCTATAGTTCACAGAGATTTGAAATCGTCTAACCTGCTGGTCGATAAGAATTGGACTGTCAAGGTTGGAGACTTTGATCTGTCAAAGTTGAAGAATGCAACCTTCTTGAGTGCAAAATCTGGGAGAGGAACACCTCAGTGGATGGCCCCTGAAGTCCTTCGAAACGAACCATCTAATGAGAAGTCAGATGTGTTTAGCTTCGGTGTCATCCTGTGGGAACTAATGACTCAATCGGTCCCATGGAATAACCTCAATTCCTTACAGGTGGTTGGAATTGTAGGGTTCATGGATAGAAGATTAGACATACCAGAAGGCCTCGATCCCCAAGTAGTATCCATCATCGAAGACTGTTGGCAAAGCGGCCTGGAACAACGTCCATCATTTGAAGACATAATTCAGAGAATGAAGGGCCTAATCCAGAAAGTTGCATCA
>Maldo_GDDH_13G1153300
ATGGATACTCCGCCGGCGGAGGAGCTTCTGAAGAAGATCCAAGTGCTGGAAGCGGGTCAGGCCGACCTCAAGAAGGAGATGACCAAGCTCAGGCACTCCGAGGATGTCAAATCAGAGCACCAGAGGGCCCACTCCGTCTCGCCGCAGCGCTCAAGGTTCTCGTCTGTGCCCAGAAGGAGAGTCGCTGGGGGCGGCGGTGCTGCTGGTAATGGAGGTCACGATGCGGCGGCTTGGAAGAGAGGGTCTTCTTCATTTCGGCATTCCTCGCCGCTTCAGAGGGAGAGCCGCAGCCATGATCCTCCCACTGGAGGCAGTGGCGGCGGCGGCGGCAGTGGAGGAAGCAGTAGCGCCGGACCTTCAGCTGTGAACTTTACTGACAGGCAGTATCTGAACATATTGCAGTCAATTGGGCAATCTGTGCATATATTTGATATCAATGGGCTTATAATTTACTGGAACAAAACTGCTGAAAATTTATATGGTTATTCTGCGGCTGAAGCACTTGGACATAGTCCCATTGAGCTCTTAGTAGATCCTCAAGACTATGCTGTAGCAAACACTATAATCCATCGTGTCAGCAAGGGGGAGAGCTGGACTGGGCAGTTCCCTGTCAAGAACAAAGCTGGGGAGAGGTTTACGGCCGTTGTAACAGATACTCCATTCTATGATGATGATGGCACTTTTATTGGGATTATTTGCGTGTCAAGTGATATCCGGCCCTTTCGAGAAATTAAGATTCCAATGTCAGGAGTAAAGCCCCCAGAATCAGATTCAAGCTACAGCCGGTCTAGAGCTCGTGTTACTGCTAAACTTGGCCTTGATCCTCAGCAGCCTCTACAAAATGCCATTGCATCCAAAATAACAAATTTGGCATCCAAAGTGAGCAACAAAGTAAAGTCAAAAATTCGGGTGGGAGAAAACAACATAGATCACGAAGGTGAGAGTGGTTGTCATCATTCTGATCATGGTTCAGATTGTGTTCTCTCTGATCATAGGGAGGATGCGAATTCAAGTGGGGCTAGCACACCTAGAGGAGATTTGCCCCTATCTCCTTTTGGAGTATTCTCCAATATTGATGAGAAGTCTCCAGGAAAGCCCTACAAAGATTCTGGTGATGAGAGTGAAGGAAAACCTTCGATCCAGATGATGATATCCTCAAAAGCAGAATCATGGATGGGTAAGAAAGGGATAACATGGCCATGGAAAGGAAATGGGCGAGAAGGGCAAGAGGCTAAGAATACTCATTTTGTTTGGCCTTGGTTGCATAATGAACATGAGAATGATTCAGCTCATCAGAAGAATTATTTTGGTTCAAAACCAGAAAGTCGGGTGAATGAAAATAACCGAACTCCAAATAATGAGGCCACAGGATCCTGGACCTCCTCATTTAATGTTAACAGCACAAGCAGTGCCAGCAGCTGTGGAAGTACTAGCAGCAGTGCTGTGAATAAGGTGGATGTAGACACTGACAGCCTGGACTACGAAATCCTATGGGAAGATTTGATAATTGGAGAACAAGTTGGGCAAGGATCATGGGGAACCGTATACCATGGTCTGTGGTATGGATCAGATGTTGCTGTCAAGGTATTCTCCAGGCAAGAATATTCAGAAGATGTGATATTTTCCTTCAGACAAGAGGTGTCTCTCATGAAAAGGCTTCGACATCCAAATGTTCTGCTTTTTATGGGAGCTGTGACTTCACCTCAGCGTCTCTGCATCGTAACTGAATTCCTCCCTCGTGGAAGTTTGTTTCGCTTATTACAAAGGAACACATCAAAACTAGACTGGAGGCGACGTGTTCTTATGGCGATAGATATAGCACGAGGCATGAATTATCTTCATCATTTCAACCCACCTATCATTCATCGAGATCTGAAGTCTTCAAATCTCCTAGTTGATAGGAACTGGACGGTCAAGGTTGGTGATTTTGGTCTTTCACGTCTTAAGCACGAAACATTTCTCACAACCAAGACCGGGAAGGGCACGCCTCAATGGATGGCACCAGAAGTTCTACGTAATGAACCCTCAGACGAGAAGTCTGATATATACAGCTATGGGGTGATATTGTGGGAGCTTGCTACTGAGAAGATCCCTTGGGATAATCTGAACTCAATGCAGGTGATTGGAGCTGTAGGGTTCATGGACCAAAGGTTAGAGATCCCAAAGGATGTGGACCCACAATGGACTTCTTTGATTGAGAGCTGCTGGCAGAGTGATGCAGCTGCCAGGCCAACATTTCAAGAACTGCTGGAGAGGCTCAGAGACCTGCAGAGACAGTACAATCTTCAGTTCCAAGCAGCGCGTACCGCCACGGGTGATAACGCCCCGAAAGAATTG
>Maldo_GDDH_16G1153700
ATGGATACTCCGCCGCCGGAGGAGCTTCTGAAAAAGATCCAAGAGCTGGAAGCAGGCCAGGCCCACCTCAAGCAGGAGATCACCAAGCTCAGGCACTCTGGAGATGTCAAATCAAAGCACCAGAGGGCCCACTCGGTCTCGCCGCAGCGCTCGAGGTTCTCGTCCGTGCCCAGAAGGAGAGTCACTGGGGTGGGCGGTGCTGCTGGTAGTGGAGGTCACGATGCGGCGGCTTGGAAGAGAGGGTCTACTTCGTTTCGGCATTCCTCACCTCTTCAGAGGGAGAGCCACAGCCATGATCCTCCCACTGGCGGCAGTGGCGGTGGCGGCAGTGGAGGAAGCAGTAGCACGGGGCCTTCAGCTGTGAACTTTACTGATAGACAGTATCTGAACATACTACAGTCGATTGGGCAATCTGTGCATATATTTGATATCAATGGGATTATAATTTACTGGAACAGAACTGCTGAAAATTTATATGGGTATTCTGCGGCTGAGGCCCTTGGACATAGTCCTGTTGAGCTCTTATCAGATCCTCAAGACTACGGTGTCGCAAACAATATAATAAACCGTGTCACCAAGGGGGAGAGCTGGACCGGGCAGTTCCCTGTCAAGACCAAAACTGGGGAGAGATTTACGGCCTTTGTAACAAATACTCCATTCTATGATGATGATGGCACTTTTATTGGGATTATTTGCATGTCAAGTGATATCTGGCCTTTTCAAGAAATGAAGATTGCAATGTCAGGAGGAAAGCCCCCAGAATCAGATTCTAGCTACAGCCGGTCTAGAGCTTGTGTTACAGCTAAACTTGGCCTTGATCCTCAGCAGCCTCTACAAAATGCTATTGCATCAAAAATAACAAATTTGGCGTCCAAAATGAGCAACAAAGTAAAATCGAGAATTCGGGTGGGAGAAAACAACATAGATCACGAAGGTGAGGGCGATTGTCATCGTTCTGATCATGGTTCAGATTGTGTTCTCTCTGATCATAGGGAGGATGTGAATTCAAGTTGTGCTGCCACACCTAGAGGAGATTTGCCCCCATCTCCTTTCGGAGTATTCTCCCATATTGATGAAAAGTCTCCAGGAAAACCCTCCAGAGATTCTGGCGATGAGAGTAAAGGAAAACCTTCGATCCAGAGGATGATATCCTTGAAAGCAGAAGCATGGATGGGTAAGAAAGGGATAACATGGCCATGGAAAGGAAATGAGCCCGAAGAGCCAGAGACTAAGAGCACTCGTTTTGTTTCGCCTTGGTTGCCTAACGAACATGAGAATGATTCAGTTCATCAGAAGAATTATTTTGGTTCAAAACCAGAAAGTCAGGTGAATGAAAATAACCGGACTACAAATAATGAGGCCTCAGGATCCTGGACCTCCTCATTTAATGTTAACAGCACAAGCAGTGCCAGCAGCTGTGGAAGTACCAGCAGCAGTGCTGTGAATAAGGTGGATGTAGACACTGACAGTCTGGACTACGAAATCTTGTGGGAAGACTTGATAATTGGAGAACAAGTTGGGCAAGGATCATGTGGAACCGTATACCATGGTCTGTGGTATGGATCAGATGTTGCTGTGAAGGTATTCTCCTGGCAAGAATATTCAGAAGATGTGATATTTTCCTTCAGACAAGAGGTGTCTCTCATGAAAAGGCTTCGACATCCAAATGTTCTGCTTTTTATGGGAGCTGTGACTTCACCTCAGCGTCTCTGCATCGTAACAGAGTTCCTCCCTCGTGGAAGTTTGTTACACTTACTTCAAGGGAACACATCAAAACTATATTGGAGGCGACGTGTTCATATGGCGATAGATATAGCACGAGGCATGAATTATCTTCATCATTTCAACCCACCTATCATTCATCGAGATCTGAAGTCTTCAAATCTCCTTGTTGATAAAAACTGGACTGTTAAGGTTGGTGATTTTGGTCTTTCACGTCTTAAGCACGATACATTTCTCACAACCAAGACTGGGAAGGGCACGCCTCAATGGATGGCACCGGAAGTTCTACGTAATGAACCCTCAGACGAGAAGTCTGATATATACAGCTATGGGGTGATATTGTGGGAGCTTGCTACTGAGAAGATCCCTTGGGATAATCTGAACTCAATGCAGGTGATTGGAGCTGTAGGGTTCATGGACCAAAGGTTAGAGATCCCAAAGGACGTGGACCCGCAATGGACTTGTTTAATTGAGAGCTGCTGGCAGAGTGATGCAGCTTCCAGGCCAACATTTCAAGAACTGCTGGAGAAGCTCAGAGACCTGCAGAGACAATACACTCTTCAGTTCCAAGCAGCGCGTGCCGCCGCGGGTGATAACACCCCGAAAGAATTG
>Maldo_Gala_04g006810
ATGGCCGCCCACGACCAACCGGAGGCACTGTACCAAGTTCTGTTCGATCGGTGCCGGAGCCTGGAGGCAAGCCACGCCAGGCTCCGAGCTGAGCTCCACCAACTCTGCCACCAGAGGAGGAAGGAGAAGGAGAAGCAAGAGGAGGAGGCTGAGATGCCGACGTCAGAGTATCCGGGTTCGCTGTTCAACGTGCCCGGTTTCTTCCTCTCGGGCAGCCCGTACAAAGCCGTGTTGGATAGCATAGGCCACGCCGTCTATTCCTTGGACAGAGATTCTGAGAACATCATTGCTGAGGAATACTTTGCACCTCTAAAGAGAATCATGGAAAAGTTGTGCATTGGGCTATCATGGTCAGGGCAGTTCCCTCTTAAGAAGAGGTCTGGAGAAATATTTATGGCGATGGTAACCAAAACCCCGTTGTATGAGAACAATGAGCTTGTCGGTATTATCACCGTTTCAAATGACGCGGCATTGTTTAATAGATTACAAGCAGAAAAAATGAAAACATTCAAGGATCATGCCAATGTCCAATGTAGAGGATGGCAATCAAGGCACCCACGGCCACCTATTGCACCATTGCCACAGATTGCATCGTCTGTTTCTAATCTGGCCTCAAGACTTCTATCAAGAAATGAAGACGATGTATGTAATTCAAGTGCGATGAACAAGGGCAGAGAGGACTCTACAATACAAACCGAAGATGCTGACTTAGAGAAACCTGGTAAACTGGCAGCAAAGTTCTTGTCAAAGCTGCGTACTATAGGAACCAACAAAGGTGGAAACCAAGACAATAGAAGCTCTCAACAAAGTGGTAGAACTGGTGCTTCTCTATTTAGAAATGAAGTGACTAAGGATACTTATTCCCCAAGAAAGTCAAAAGCATCAGGTACATGCCACTGCTTTGTTGATACAGACAGTAAGGAAGAAAAACCTGGTAATGGCCATTCTTCTCATGACGATAATAGAACTCATCCAAATGCATATGGGCACAAAAACTCAATTCCTTCAGGTGAGGGTTCTGTTTTAGCCTCTTCAAGGGAGCGCAATGCGGATTTTGGGTCACCCAGACCGGGTGATAGTTGTTTGAGCAAAGGGGATAACAACTCTAACTCCAGAGAAGATTGTGAGATTTCGTGGGATGACTTGCATTTGGGAGATGCAATTGGACAAGGCTCATGTGCCATTGTTTATCGTGGAATCTGGAATGAATCGGATGTTGCTATTAAGGTTTACTTTAAGAATGAATACAGTGAAGGGATTTTACAAGACTACAAGAAGGAGATTGATATAATGAAAAGATTGCGACATCCTAATGTCTTGTTGTTTATGGGAGCTGTGAGCTCACAAGAACACCTTGCCATCGTCACAGAGTATTTACCTAGGGGAAGTCTCTTTAAACAACTTCACAAGAACAATCAGACATTAGACATCAGACGACGGCTGGTGATGGCTCTTGATGTTGCTAGAGGTATGAATTACTTGCATCATAGAAATCCACCTATAGTTCACAGAGATTTGAAATCGTCTAACCTGCTGGTCGATAAGAATTGGACTGTCAAGGTTGGAGACTTTGACCTGTCAAAGTTGAAGAATGCAACCTTCTTGAGTGCAAAATCTGGGAGAGGAACACCTCAGTGGATGGCCCCTGAAGTCCTTCGAAACGAACCATCTAATGAGAAGTCAGATGTGTTTAGCTTCGGTGTCATCCTGTGGGAACTAATGACTCAATCGGTCCCATGGAATAACCTCAATTCCTTACAGGTGGTTGGAATTGTAGGGTTCATGGATAGAAGATTAGACATACCAGAAGGCCTCGATCCCCAAGTAGTATCCATCATCGAAGACTGTTGGCAAAGCGGCCTGGAACAACGTCCATCATTTGAAGACATAATTCAGAGAATGAAGGGCCTAATCCAGAAAGTTGCATCA
>Maldo_Gala_06g007830
ATGGCCGCCCACGACCCGTCGGAGACTCTGTACAAAGTTCTATTCGATCGTTGCCGGAGCCTGGAGGCCAGTCACGCCAGGCTCCGAGCTGAGTTCCACCAGCTCGGACACCAGAGGAGGAGGGAGCAGGAAAAGCGAGAAGAGGAGGATGAGGTGCTGAAGTCAGACTATCCCGGTTCGCTGTTCAACGTGCCCGGTTTCTTCCTCTCGGGCAGTACGTACAAAGCCGTGTTGGATTCAATAGGCCACGCCGTCCATGTCTGCGTAGCTTCCAACGGAGAGATCAATTACTGGAATCGAAAAGCGGAGGATCTCTATGGATGGAAGGACTATGAAGTCCTTGGACATAGAGATGCTAAGATCCTCATTGCTGAGGAATCATTTGCACCTCTAAAGAGAATCATGGAAAGGTTGAGCATTGGGCTATCATGGTCAGGTCAGTTCCCTCTTAAGAAGAGGTCCGGAGAAATATTTATGGTGATGGTGACCAAAAGCCTGTTGTATGAGAAAGATGAGCTTGTCGGTATTATCACCATTTCAAATGACGTGGCATTGTTTAATAGAATACAAGCATTCAATGTGAAAGCATTCAAGGATCGTGCCAATGTCCAATATAAAGGATTGCAGTTAAAGCATCCGACGCCACATATTGCAGCAGTGCCACATATTGCATTGTCTGTTTCTAATCTGGCCTCAAGACTTCTATCAAGAAACGAAGATAATGTATGCAATTCAAGTGCAATGAACAACGGTAGAGAGGACTCTACAATACACACCAAAGATGCTGACTTAGAAAAACCTGGTAAACTGGGAGCTAAGTTCTTTGCAAAGCTGCGTACCATAGGAACCAACAAAGGTGGAAAAGATGACGATAGAAGCTCTCAACAATATGGTAGGACTGGTGCTTCTCTATTTAGAAATGAAGTGAGTAAGCATCCTAATTCCCCAAGAAAGTCAAAAGCATCTAGTTCATGCCACTACTTTGTTGATACAAACAGTAAGGAAGAAAGACCCGGCAAAGGGAATTCTTCTCATGATGATAATAGAATTCATTCAAATGCATATGGGCACAAAAACTCAAGTCCTTCAGGTGAGGGTTCCGATTTAGCATCTTCAAGGGAGCACAATGAGTATTTTGGGTCACCCAGACCAGGTTATCTACTGCCAAGATTACGCTACCAAGTGGATGGGAAGGATCCAAAACCTGAAGAATGCAACTTGAATACGTTGGAGATACAAGGACGAAATGGTAAACAACTACCAAATTCATACAGCAGTGGTAGTTGTTCAAGCAAGGGGGATAAAGACTCTAATTTCAGAGAAGAGAAGAGAGTGAGATTTCGTGGGATGACTTGCATTTGGGAGATACTATTGGACAAGGTTCATGTGCCATTGTTTACTGTGGATGTTGCTATTAAGGTTTATTTTAAGAATGAATACAGCGAGGGTATTTTACAAGACTACAAGAAGGAGATTGATATAATGAAAAGATTGCGACCTCCTAATGTCTTGTTGTTTATGGGAGCAGTATACTCACAAGAACGCCTTGCCATCGTCACAGAGTATTTACCAAGAAATCCACCTATAGTTCACAGAGATTTGAAGTCGTCTAATCTGCTGGTCGATAAGAATTGGACTGTCAAGGTTGGAGACTTTGGCCTGTCGAAGTTGAAGAATGCAATCTTCTTGAGTGCAAAATCCGGGAGAGGAACATTAAGGATGTCAGATGTGTATAGCTTTGGTGTCATCCTGTGGGAACTAGTGATTCAATCGGTCCCATGGAATAACCTTAATTCCTTGCAGGTTGTTGGAGTTGTAGGGTTCATGGATAGAAGGTTAGACATACCAGAAGGCCTCGACCCCCAAGTCGTGTCCATCATCGAAGACTGTTGGCAAAGGTACGTACATTCAGCTATC
>Maldo_Gala_13g013340
ATGGATACTCCGCCGGCGGAGGAGCTTCTGAAGAAGATCCAAGTGCTGGAAGCGGGTCAGGCCGACCTCAAGAAGGAGATGACCAAGCTCAGGCACTCCGAGGATGTCAAATCAGAGCACCAGAGGGCCCACTCCGTCTCGCCGCAGCGCTCAAGGTTCTCGTCTGTGCCCAGAAGGAGAGTCGCTGGGGGCGGCGGTGCTGCTGGTAATGGAGGTCACGATGCGGCGGCTTGGAAGAGAGGGTCTTCTTCATTTCGGCATTCCTCGCCGCTTCAGAGGGAGAGCCGCAGCCATGATCCTCCCACTGGAGGCAGTGGCGGCGGCGGCGGCAGTGGAGGAAGCAGTAGCGCCGGACCTTCAGCTGTGAACTTTACTGACAGGCAGTATCTGAACATATTGCAGTCAATTGGGCAATCTGTGCATATATTTGATATCAATGGGCTTATAATTTACTGGAACAAAACTGCTGAAAATTTATATGGTTATTCTGCGGCTGAAGCACTTGGACATAGTCCCATTGAGCTCTTAGTAGATCCTCAAGACTATGCTGTAGCAAACACTATAATCCATCGTGTCAGCAAGGGGGAGAGCTGGACTGGGCAGTTCCCTGTCAAGAACAAAGCTGGGGAGAGGTTTACGGCCGTTGTAACAGATACTCCATTCTATGATGATGATGGCACTTTTATTGGGATTATTTGCGTGTCAAGTGATATCCGGCCCTTTCGAGAAATTAAGATTCCAATGTCAGGAGTAAAGCCCCCAGAATCAGATTCAAGCTACAGCCGGTCTAGAGCTCGTGTTACTGCTAAACTTGGCCTTGATCCTCAGCAGCCTCTACAAAATGCCATTGCATCCAAAATAACAAATTTGGCATCCAAAGTGAGCAACAAAGTAAAGTCAAAAATTCGGGTGGGAGAAAACAACATAGATCACGAAGGTGAGAGTGATTGTCATCATTCTGATCATGGTTCAGATTGTGTTCTCTCTGATCATAGGGAGGATGCGAATTCAAGTGGGGCTAGCACACCTAGAGGAGATTTGCCCCTATCTCCTTTTGGAGTATTCTCCAATATTGATGAGAAGTCTCCAGGAAAGCCCTACAGAGATTCTGGTGATGAGAGTGAAGGAAAACCTTCGATCCAGATGATGATATCCTCAAAAGCGGAATCATGGATGGGTAAGAAAGGGATAACATGGCCATGGAAAGGAAATGGGCGAGAAGGGCAAGAGGCTAAGAATACTCATTTTGTTTGGCCTTGGTTGCATAATGAACATGAGAATGATTCAGCTCATCAGAAGAATTATTTTGGTTCAAAACCAGAAAGTCGGGTGAATGAAAATAACCGAACTCCAAATAATGAGGCCACAGGATCCTGGACCTCCTCATTTAATGTTAACAGCACAAGCAGTGCCAGCAGCTGTGGAAGTACTAGCAGCAGTGCTGTGAATAAGGTGGATGTAGACACTGACAGCCTGGACTACGAAATCCTATGGGAAGATTTGACAATTGGAGAACAAGTTGGGCAAGGATCATGCGGAACCGTATACCATGGTCTGTGGTATGGATCAGATGTTGCTGTCAAGGTATTCTCCAGGCAAGAATATTCAGAAGATGTGATATTTTCCTTCAGACAAGAGGTGTCTCTCATGAAAAGGCTTCGACATCCAAATGTTCTGCTTTTTATGGGAGCTGTGACTTCACCTCAGCGTCTCTGCATCGTAACTGAATTCCTCCCTCGTGGAAGTTTGTTTCGCTTATTACAAAGGAACACATCAAAACTAGACTGGAGGCGACGTGTTCTTATGGCGATAGATATAGCACGAGGCATGAATTATCTTCATCATTTCAACCCACCTATCATTCATCGAGATCTGAAGTCTTCAAATCTCCTAGTTGATAGGAACTGGACGGTCAAGGTTGGTGATTTTGGTCTTTCACGTCTTAAGCACGAAACATTTCTCACAACCAAGACCGGGAAGGGCACGCCTCAATGGATGGCACCAGAAGTTCTACGTAATGAACCCTCAGACGAGAAGTCTGATATATACAGCTATGGGGTGATATTGTGGGAGCTTGCTACTGAGAAGATCCCTTGGGATAATCTGAACTCAATGCAGGTGATTGGAGCTGTAGGGTTCATGGACCAAAGGTTAGAGATCCCAAAGGATGTGGACCCACAATGGACTTCTTTGATTGAGAGCTGCTGGCAGAGTGATGCAGCTGCCAGGCCAACATTTCAAGAACTGCTGGAGAGGCTCAGAGACCTGCAGAGACAGTACAATCTTCAGTTCCAAGCAGCGCGTACCGCCATGGGTGATAACGCCCCGAAAGAATTG
>Maldo_Gala_15g024190
ATGCTTCGCCATGATCAAGTCGATAAGGAGTTGTCGAAGGTGATGTACGTCAACATCGATAGCGTGAGGGTCACCGATGGGGTTGAATTTGAGGTGTACGAGAACAATGATATGGTTCTATGTGGTTTCTGCTGCCATGGATACTCCCCCGGCAGAGGAGGTCTGAAGAAGATCCAAGTGCTGGAAGCGGGTCAGGCTGACTTCAAGAAAGAGATGACCAAGCTCAGGCACTCCGAGTATGTCAAATCAGAGCACCAGAGGGCCCATTCCATCTTGCCGCAACACTCAAGTTTCTCGTCTGTACCCAGAAGGAGAATCGCTGAGGACGACGATGCTGCTGGTAATGGAGGTCACGATGCGGCGGCTTGGAAGATAGGGTTTTCTTCATTTCGGCATTCCTTGCCACTTCAGAGGGAGAGCCGCAGCCATGATCTTCCCATTGGAGGCAGTGGCGGCGGCGACGACGTCAATGGAGGAAGTAGTAGCACCGGACCTTTAACTGTGAACTTAACGGATAGGCAGTATCTGAACATATTGCAGTCAATTGGGCAATCTGTGCATATATTTGATATCAATGGGCTTATAATTTAC
>Maldo_Gala_15g024270
ATGCTTCGCCATGATCAGGTCGATAAGGAGTTGTCGAAGGTGATGTACGTCAGCATCGATAGCGTGAGGGTCACCGATGGGGTTGAATTTGAGGTGTACGAGAACTATGATATGGTTCTATGTGGTTTCTGCTGCCATGGATACTTCCCCGGCAGAGGAGGTCTGAAGAAGATCCAAGTGCTGGAAGCGGGTCAGGCTGACTTCAAGAAAGAGATGACCAAGCTCAGGCACTCCGAGGATGTCAAATCAGAGCACCAGAGGGCCCATTCCGTCTTGCCGCAACACTCAAGTTTCTCGTCTGTACCCAGAAGGAGAATCGCTGAGGACGACGATGCTGCTGGTAATGGAGGTCACGATGCGGCGGCTTGGAAGATAGGGTTTTCTTCATTTCGGCATTCCTTGCCACTTCAGAGGGAGAGCCGCAGCCATGATCTTCCCATTGGAGGCAGTGGCGGTGGCGACGACGTCAATGGAGGAAGTAGTAGCACCGGACCTTTAACTGTGAACTTTACGGATAGGCAGTATCTGAACATATTGCAGTCAATTGGGCAATCTGTGCATATATTTGATATCAATGGGCTTATAATTTAC
>Maldo_Gala_16g013770
ATGGATACTCCGCCGCCGGAGGAGCTTCTGAAAAAGATCCAAGAGCTGGAAGCAGGCCAGGCCCACCTCAAGCAGGAGATCACCAAGCTCAGGCACTCTGGAGATGTCAAATCAAAGCACCAGAGGGCCCACTCGGTCTCGCCGCAGCGCTCGAGGTTCTCGTCCGTGCCCAGAAGGAGAGTCACTGGGGTGGGCGGTGCTGCTGGTAGTGGAGGTCACGATGCGGCGGCTTGGAAGAGAGGGTCTACTTCGTTTCGGCATTCCTCACCTCTTCAGAGGGAGAGCCACAGCCATGATCCTCCCACTGGCGGCAGTGGCGGTGGCGGCAGTGGAGGAAGCAGTAGCACGGGGCCTTCAGCTGTGAACTTTACTGATAGACAGTATCTGAACATACTACAGTCGATTGGGCAATCTGTGCATATATTTGATATCAATGGGATTATAATTTACTGGAACAGAACTGCTGAAAATTTATATGGGTATTCTGCGGCTGAGGCCCTTGGACATAGTCCTGTTGAGCTCTTATCAGATCCTCAAGACTACGGTGTCGCAAACAATATAATAAACCGTGTCACCAAGGGGGAGAGCTGGACCGGGCAGTTCCCTGTCAAGACCAAAACTGGGGAGAGATTTACGGCCTTTGTAACAAATACTCCATTCTATGATGATGATGGCACTTTTATTGGGATTATTTGCATGTCAAGTGATATCTGGCCTTTTCAAGAAATGAAGATTGCAATGTCAGGAGGAAAGCCCCCAGAATCAGATTCTAGCTACAGCCGGTCTAGAGCTTGTGTTACAGCTAAACTTGGCCTTGATCCTCAGCAGCCTCTACAAAATGCTATTGCATCAAAAATAACAAATTTGGCGTCCAAAATGAGCAACAAAGTAAAATCGAGAATTCGGGTGGGAGAAAACAACATAGATCACGAAGGTGAGGGCGATTGTCATCGTTCTGATCATGGTTCAGATTGTGTTCTCTCTGATCATAGGGAGGATGTGAATTCAAGTTGTGCTGCCACACCTAGAGGAGATTTGCCCCCATCTCCTTTCGGAGTATTCTCCCATATTGATGAAAAGTCTCCAGGAAAACCCTCCAGAGATTCTGGCGATGAGAGTAAAGGAAAACCTTCGATCCAGAGGATGATATCCTTGAAAGCAGAAGCATGGATGGGTAAGAAAGGGATAACATGGCCATGGAAAGGAAATGAGCCCGAAGAGCCAGAGACTAAGAGCACTCGTTTTGTTTCGCCTTGGTTGCCTAACGAACATGAGAATGATTCAGTTCATCAGAAGAATTATTTTGGTTCAAAACCAGAAAGTCAGGTGAATGAAAATAACCGGACTACAAATAATGAGGCCTCAGGATCCTGGACCTCCTCATTTAATGTTAACAGCACAAGCAGTGCCAGCAGCTGTGGAAGTACCAGCAGCAGTGCTGTGAATAAGGTGGATGTAGACACTGACAGTCTGGACTACGAAATCTTGTGGGAAGACTTGATAATTGGAGAACAAGTTGGGCAAGGATCATGTGGAACCGTATACCATGGTCTGTGGTATGGATCAGATGTTGCTGTGAAGGTATTCTCCTGGCAAGAATATTCAGAAGATGTGATATTTTCCTTCAGACAAGAGGTGTCTCTCATGAAAAGGCTTCGACATCCAAATGTTCTGCTTTTTATGGGAGCTGTGACTTCACCTCAGCGTCTCTGCATCGTAACAGAGTTCCTCCCTCGTGGAAGTTTGTTACACTTACTTCAAGGGAACACATCAAAACTATATTGGAGGCGACGTGTTCATATGGCGATAGATATAGCACGAGGCATGAATTATCTTCATCATTTCAACCCACCTATCATTCATCGAGATCTGAAGTCTTCAAATCTCCTTGTTGATAAAAACTGGACTGTTAAGGTTGGTGATTTTGGTCTTTCACGTCTTAAGCACGATACATTTCTCACAACCAAGACTGGGAAGGGCACGCCTCAATGGATGGCACCGGAAGTTCTACGTAATGAACCCTCAGACGAGAAGTCTGATATATACAGCTATGGGGTGATATTGTGGGAGCTTGCTACTGAGAAGATCCCTTGGGATAATCTGAACTCAATGCAGGTGATTGGAGCTGTAGGGTTCATGGACCAAAGGTTAGAGATCCCAAAGGACGTGGACCCGCAATGGACTTGTTTAATTGAGAGCTGCTGGCAGAGCCCTTTTAACTTTTTAAGAATCAAATGTTGGCAAAACGGCCAATGTGCTGATATTCCAACTTCTTCAATGAAAACCAGTGATGCAGCTTCCAGGCCAACATTTCAAGAACTGCTGGAGAAGCTCAGAGACCTGCAGAGACAATACACTCTTCAGTTCCAAGCAGCGCGTGCCGCCGCGGGTGATAACACCCCGAAAGAATTG
>Pyrco_DAP_Chr13v0.1_33011.1
ATGGATACTCCGCCGGCGGAGGAGCTTCTGAAGAAGATCCAAGTGCTGGAAGCGGGTCAGGCCGACCTCAAGAAGGAGATGACCAAGCTCAGGCACTCTGAGGATGTCAAATCAGAGCACCAGAGGGCCCACTCCGTCTCGCCACAGCGCTCAAGGTTCTCGTCTGTGCCCAGAAGGAGAGTCGCTGGGGGCGGCGGTGCTGCTGGTAATGGAAGTCACGATGCGGCGGCTTGGAAGAGAGGGTCTTCTTCATTTCGGCATTCCTCGCCGCTTCAGAGGGAGAGCCGCAGCCATGATCCTCCCACTGGAGGCAGTGGCGGCGGCGGCAGTGAAGGAAGCAGTAGCACCGGACCTTCAGCTGTGAACTTTACGGACAGGCAGTATCTGAACATATTGCAGTCAATTGGGCAATCTGTGCATATATTTGATATCAATGGGCTTATAATTTACTGGAACAAAACTGCTGAAAATTTATATGGTTATTCTGCGGCTGAGGCCCTTGGACATAGTCCCATTGAGCTCTTAGTAGATCCTCAAGACTATGCTGTAGCAAACACTATAATCCATCGTGTCAGCAAGGGGGAGAGCTGGACTGGGCAGTTCCCTGTCAAGAACAAAGCTGGGGAGAGGTTTACAGCTGTTGTAACAGATACTCCATTCTATGATGATGATGGCACTTTTATTGGGATTATTTGCGTGTCAAGTGATATCCGGCCCTTTCGAGAAAGTAAGATTCCAATGTCAGGAGGAAAGCCCCCAGAATCAGATTCAAGCTACAGCCGGTCTAGAGCTCGTGTTACGGCTAAACTTGGCCTTGATCCTCAGCAGCCTCTACAAAATGCCATTGCATCCAAAATAACAAATTTGGCATCCAAAGTGAGCAACAAAGTAAAGTCGAAAATTCGGGTGGGAGAAAACAACATAGATCCCGAAGGTGAGAGCGATTGCCATCATTCTGATCATGGTTCAGATTGTGTTCTCTCTGATCATAGGGAGGATGCGAATTCAAGTGGGGCTAGCACACCTAGAGGAGATTTGCCCCTATCTCCTTTTGGAGTATTCTCCAATATTGATGAGAAGTCTCCAGGAAAACCCTACAGAGATTCTGGTGATGAGAGTGAAGGAAAACCTTCGATCCAGATGATGATATCCTCGAAAGCAGAAACATGGATGGGTAAGAAAGGGATAACATGGCCATGGAAAGGAAATGAGCGAGAAGGGCAAGAGGCTAAGAATACTCGTTTTGTTTGGCCTTGGTTGCATAATGAACACGAGAATGATTCAGCTCATCAGAAGAATTATTTTGGTTCAAAACCAGAAAGTCAGGTGAATGAAAATAACCGGACTCCAAATAATGAGGCCACAGGATCCTGGACCTCCTCATTTAATGTTAACAGCACAAGCAGTGCCAGCAGCTGTGGAAGTGCTAGCAGCAGTGCTGTGAATAAGGTGGATGTAGACACTGACAGCCTGGACTATGAAATCCTATGGGAAGACTTGATGATTGGAGAACAAGTTGGGCAAGGATCATGCGGAACCGTATACCATGGTCTGTGGTATGGATCAGATGTTGCTGTCAAGGTATTCTCCAGGCAAGAATATTCAGAAGATGTGATATTTTCCTTCAGACAAGAGGTGTCTCTCATGAAAAGGCTTCGACATCCAAATGTTCTTCTTTTTATGGGAGCTGTGACTTCACCTCAGCGTCTCTGCATCTCTCTTAGGATTTTGCATCTCACTACCTTTCCACAGGCACGAGGCATGAATTATCTTCATCATTTCAACCCACCTATCATTCATCGAGATCTGAAGTCTTCAAATCTCCTAGTTGATAGGAACTGGACGGTCAAGGTTGGTGATTTTGGTCTTTCACGTCTTAAGCACGCAACATTTCTCACAACCAAGACTGGGAAGGGCACGCCTCAATGGATGGCACCAGAAGTTCTACGTAATGAACCCTCAGACGAGAAGTCTGATATATACAGCTATGGGGTGATATTGTGGGAGCTTGCTACTGAGAAGATCCCTTGGGATAATCTGAACTCAATGCAGGTGATTGGAGCTGTAGGGTTCATGGACCAAAGGTTAGAGATCCCGAAGGATGTGGACCCACAATGGACTTCTTTGATTGAGAGCTGCTGGCAGAGTGATGCAGCTGCCAGGCCAACATTTCAAGAACTGCTGGAGAGGCTCAGAGACCTGCAGAGACAGTACACTATTCAGTTCCAAGCAGCGCGTACCGCCGCAGGTGATAACACCCCGAAAGAATTG
>Pyrco_DAP_Chr13v0.1_33381.1
ATGGATACTCCGCCGGCGGAGGAGCTTCTGAAGAAGATCCAAGTGCTGGAAGCGGGTCAGGCCGACCTCAAGAAGGAGATGACCAAGCTCAGGCACTCTGAGGATGTCAAATCAGAGCACCAGAGGGCCCACTCCGTCTCGCCACAGCGCTCAAGGTTCTCGTCTGTGCCCAGAAGGAGAGTCGCTGGGGGCGGCGGTGCTGCTGGTAATGGAAGTCACGATGCGGCGGCTTGGAAGAGAGGGTCTTCTTCATTTCGGCATTCCTCGCCGCTTCAGAGGGAGAGCCGCAGCCATGATCCTCCCACTGGAGGCAGTGGCGGCGGCGGCAGTGAAGGAAGCAGTAGCACCGGACCTTCAGCTGTGAACTTTACGGACAGGCAGTATCTGAACATATTGCAGTCAATTGGGCAATCTGTGCATATATTTGATATCAATGGGCTTATAATTTACTGGAACAAAACTGCTGAAAATTTATATGGTTATTCTGCGGCTGAGGCCCTTGGACATAGTCCCATTGAGCTCTTAGTAGATCCTCAAGACTATGCTGTAGCAAACACTATAATCCATCGTGTCAGCAAGGGGGAGAGCTGGACTGGGCAGTTCCCTGTCAAGAACAAAGCTGGGGAGAGGTTTACAGCTGTTGTAACAGATACTCCATTCTATGATGATGATGGCACTTTTATTGGGATTATTTGCGTGTCAAGTGATATCCGGCCCTTTCGAGAAAGTAAGATTCCAATGTCAGGAGGAAAGCCCCCAGAATCAGATTCAAGCTACAGCCGGTCTAGAGCTCGTGTTACGGCTAAACTTGGCCTTGATCCTCAGCAGCCTCTACAAAATGCCATTGCATCCAAAATAACAAATTTGGCATCCAAAGTGAGCAACAAAGTAAAGTCGAAAATTCGGGTGGGAGAAAACAACATAGATCCCGAAGGTGAGAGCGATTGCCATCATTCTGATCATGGTTCAGATTGTGTTCTCTCTGATCATAGGGAGGATGCGAATTCAAGTGGGGCTAGCACACCTAGAGGAGATTTGCCCCTATCTCCTTTTGGAGTATTCTCCAATATTGATGAGAAGTCTCCAGGAAAACCCTACAGAGATTCTGGTGATGAGAGTGAAGGAAAACCTTCGATCCAGATGATGATATCCTCGAAAGCAGAAACATGGATGGGTAAGAAAGGGATAACATGGCCATGGAAAGGAAATGAGCGAGAAGGGCAAGAGGCTAAGAATACTCGTTTTGTTTGGCCTTGGTTGCATAATGAACACGAGAATGATTCAGCTCATCAGAAGAATTATTTTGGTTCAAAACCAGAAAGTCAGGTGAATGAAAATAACCGGACTCCAAATAATGAGGCCACAGGATCCTGGACCTCCTCATTTAATGTTAACAGCACAAGCAGTGCCAGCAGCTGTGGAAGTGCTAGCAGCAGTGCTGTGAATAAGGTGGATGTAGACACTGACAGCCTGGACTATGAAATCCTATGGGAAGACTTGATGATTGGAGAACAAGTTGGGCAAGGATCATGCGGAACCGTATACCATGGTCTGTGGTATGGATCAGATGTTGCTGTCAAGGTATTCTCCAGGCAAGAATATTCAGAAGATGTGATATTTTCCTTCAGACAAGAGGTGTCTCTCATGAAAAGGCTTCGACATCCAAATGTTCTTCTTTTTATGGGAGCTGTGACTTCACCTCAGCGTCTCTGCATCTCTCTTAGGATTTTGCATCTCACTACCTTTCCACAGGCACGAGGCATGAATTATCTTCATCATTTCAACCCACCTATCATTCATCGAGATCTGAAGTCTTCAAATCTCCTAGTTGATAGGAACTGGACGGTCAAGGTTGGTGATTTTGGTCTTTCACGTCTTAAGCACGCAACATTTCTCACAACCAAGACTGGGAAGGGCACGCCTCAATGGATGGCACCAGAAGTTCTACGTAATGAACCCTCAGACGAGAAGTCTGATATATACAGCTATGGGGTGATATTGTGGGAGCTTGCTACTGAGAAGATCCCTTGGGATAATCTGAACTCAATGCAGGTGATTGGAGCTGTAGGGTTCATGGACCAAAGGTTAGAGATCCCGAAGGATGTGGACCCACAATGGACTTCTTTGATTGAGAGCTGCTGGCAGAGTGATGCAGCTGCCAGGCCAACATTTCAAGAACTGCTGGAGAGGCTCAGAGACCTGCAGAGACAGTACACTATTCAGTTCCAAGCAGCGCGTACCGCCACAGGTGATAACACCCCGAAAGAATTG
>Pyrco_DAP_Chr16v0.1_41599.1
ATGGATACTCCGCCGCCGGAGGAGCTTCTGAAAAAGATCCAAGAGCTGGAAGCGGGCCAGGCCCACCTCAAGCAGGAGATCACCAAACTCAGGCACTCTGGGGATGTCAAATCAGAGCACCAGAGGGCCCACTCCGTCTCGCCGCAGCGTTCGAGGTTCTCGTCTGTGCCCAGAAGGAGAGTCACTGGGGTGGGCGGTGCTGCTGGTAGTGGAGGTCAAGATGCGGCGGCTTGGAAGAGAGGGTCTACTTCGTTTCGGCATTCCTCACCTCTTCAGAGGGAGAGCCGCAGCCATGATCCTCCCACTGGAGGCAGTGGCGGTGGCGGCAGTGGAGGAAGCAGTAGCACGGGGCCTTCAGCTGTGAACTTTACTGATAGACAGTATCTGAACATACTACAGTCGATTGGGCAATCTGTGCATATATTTGATATCAATGGGATTATAATTTACTGGAACAAAACTGCTGAAAATTTATATGGTTATTCTGCGGCTGAGGCCCTTGGACATAGTCCTTTTGAGCTCTTATCAGATCCTCAAGACTACGGTGTCGCAAACAATATAATAAACCGTGTCACCAAGGGGGAGAGTTGGACTGGGCAGTTCCCTGTCAAGACCAAAACTGGGGACAGGTTTACGGCCTTTGTAACAAATACTCCATTCTATGATGATGATGGCACTTTTAATGGGATTATTTGCGTGTCAAGTGATATCCGGCCTTTTCAAGAAATGAAGATTCCAATGTCAGGAGGAAAGCCCCCAGAATCAGATTCAAGCTACAGCCGGTCTAGAGCTTGTGTTACAGCTAAACTTGGCCTTGATCCTCAGCAGCCTCTACAAAATGCTATTGCATCAAAAATAACAAATTTGGCGTCCAAAATGAGCAACAAAGTAAAATCGAGAATTCGGGTGGGAGAAAACAACATAGATCACGAAGGTGAGGGCGATTGTCATCGTTCTGATCATGGTTCAGATTGTGTTCTCTCTGATCATAGGGAGGATGTGAGTTCAAGTTGTGCTACCACACCTAGAGGCGATTTGCCCCCATCTCCTTTTGGAGTATTCTCCCATATTGATGAGAAGTCTCCAGGAAAACCCTCCAGAGATTCTGGCAATGAGAGTGAAGGAAAACCTTCGATCCAGAGGATGATATCCTCGAAAGCTGAAGCATGGATGGGTAAGAAAGGGATAACATGGCCATGGAAAGGAAATGAGCAAGAAGTGCTAGAGACTAAGAGCACTCGTTTTGTTTGGCCTTGGTTGCCTAACGAACATGAGAATGATTCAGTTCATCAGAGGAATTATTTTGGTTCAAAACCAGAAAGTCAGGTGAATGAAAATAACCGGACTACAAATAATGAGGCCTCAGGATCCTGGACCTCCTCATTTAATGTTAACAGCACAAGCAGTGCCAGCAGCTGTGGAAGTACCAGCAGCAGTGCTGTGACTAAGGTGGATGTAGACACTGACAGCCTGGACTACGAAATCTTGTGGGAAGACTTGATAATTGGAGAACAAGTTGGGCAAGGATCATGTGGAACCGTATACCATGGTCTGTGGTATGGATCAGATGTTGCTGTCAAGGTATTCTCCTGGCAAGAATATTCAGAAGATGTGATATTTTCCTTCAGACAAGAGGTGTCTCTCATGAAAAGGCTTCGACATCCAAATGTTCTGCTTTTTATGGGAGCTGTGACTTCACCTCAGCGTCTCTGCATCGCACGAGGCATGAATTATCTTCATCATTTCAACCCGCCTATCATTCATCGAGATCTGAAGTCTTCAAATCTCCTTGTTGATAAGTACTGGACTGTTAAGGTTGGTGATTTTGGTCTTTCACGTCTTAAGCACGATACATTTCTCACAACCAAGACTGGGAAGGGCACGCCTCAATGGATGGCACCGGAAGTTCTACGTAATGAACCCTCAGACGAGAAGTCTGATATATACAGCTATGGGGTGATATTGTGGGAGCTTGCTACTGAGAAGATCCCTTGGGATAATCTGAACTCAATGCAGGTGATTGGAGCTGTAGGGTTCATGGACCAAAGGTTAGAGATCCCAAAGGACGTGGACCCGCAATGGACTTGTTTAATTGAGAGCTGCTGGCAGAGTGATGCAGCTTCCAGGCCAACATTTCAAGAACTGCTGGAGAAGCTCAGAGACCTGGAGAGACAATACACTCTTCAGTTCCAAGCAGCGCGTGCCGCCGCGGGTGATAACACCCCTAAAGAATTG
>Pyrco_DAP_Chr4v0.1_08640.1
ATGGCCTCCCACGACCAACCGGAGACTCTGTACCAAATTCTATTCGATCGGTACAGGAGCCTGGAGGCGAGCCACGCCAGGCTCCGAGCCGAGTTCCACCAACTCCGCCACCAGAGGAGGAAGGAGAAGGAGAAGCAAGAGGAGGAGGCTGAGGTGCCGACGTCAGACTATCCGGGTTCGCCGTTCAACGTGCCCGGTTTCTTCCTCTCGGGCAGCCCGTACAAAGCCGTGTTGGATAGCATAGGCCACGCCGTCTATGTCTGCGTAGCATCCAGCGGAGAGATCAATTACTGGAATCGAGCGGCTGAGGATCTCTATGGATGGAAGGACTATGAAGTCCTTGGACAGAGAGATTCTGAGAACATCATTGCTGAGGAATACTTTGCACCTCTAAAGAGAATCATGGAAAAGTTGAGCATTGGGCTATCATGGTCAGGTCAGTTCCCTCTTAAGAAGAGGTCTGGAGAAATATTTGTGGCGATGGTAACCAAAACCCCATTGTATGAGAACAATGAGCTTGTCGGTATTATCACCGTTTCAAATGACGCGGCATTGTTTAATAGATTACAAGCAGAAAAAATGAAAACATTCAAGGATCATGCCAATGTCCAATGTAGAGGATGGCAATCAAAGCACCCACGGCCACCTATTGCACCATTGCCACAGATTGCATCGTCTGTTTCTAATCTGGCCTCAAGACTTCTATCAAGAAATGAAGACAATGTATGCAATTCAAGTGAGATAAACAAGGGCAGAGAGGACTCTACAATACAAACCGAAGATGCTGACTTAGAGAAACCTGGTAAACTGGCAGCAAAGTTCTTGTCAAAGCTGCGTACTATAGGAACCAACAATGGTGGAAACCAAGATGATAGAAGCTCTCAACAAAGTGGTAGAACCGGTGCTTCTCTATTTAGAAATGAAGTGACTAAGGATACTAATTCCCCAAGAAAGTCAAAGGCATCAAGTACATGCCACTGCTTTGTTGATACAGACAGTAAGGAAGAAAAACCCGGTAATGGCCATTCTTCTCAAGACGATAATAGAACTCATCCAAATGCATATGGGCACAAAAACTCAATTTCAGGTGAGGGTTCTGTTTTAGCCTCTTCAAGGGAGTGCAATGAGGATTTTGGGTCTCCCGGACTGGGTTATCTGTTGCCAAGATTACGCTACCAAGTGGAGGGGAAGGATCCAAAACCTGAAGAATGCTACTTGAATACTTTGGAGATTCAAGATTCAGTGCATGGACAAAATGGTAAACAACTACCAAATTTAGACAGCAATGGTAGTTGTTCAAGCAAAGGGGATAACGACTCTAACTCCAGAGAAGATTGTGAGATTTCGTGGGATGACTTGCATTTGGGAGATGCAATTGGACAAGGCTCATGTGCCATTGTTTATCGTGGAATCTGGAATGAATCGAATGTTGCTATTAAGGTTTACTTTAAGAATGAATACAGTGAAGGGATTTTACAAGACTACAAGAAGGAGATTGATATAATGAAAAGATTGCGACATCCTAATGTCTTGTTGTTTATGGGAGCTGTGTGCTCACAAGAACGCCTTGCCATCGTCACAGAGTATTTACCTAGGGGAAGTCTCTTTAAACAACTTCACAAGAACAATCAGACGTTAGACATCAGACGACGGCTGGTGATGGCTCTTGATGTTGCTAGAGGTATGAATTACTTGCATCATAGAAATCCACCTATAGTTCACAGAGATTTGAAATCGTCTAACCTGCTGGTCGATAAGAATTGGACTGTCAAGGTTGGAGACTTTGACCTGTCAAAGTTGAAGAATGCAACCTTCTTGAGTGCAAGATCTGGAAGAGGAACACCTCAGTGGATGGCCCCTGAAGTCCTTCGAAACGAACCATCTAATGAGAAGTCAGATGTGTTTGGCTTTGGTGTCATCCTGTGGGAACTAATGACTCAATCAATCCCATGGAATAACCTCAATTCCTTACAGGTGGTTGGAATTGTAGGGTTCATGGATAGAAGATTAGACATACCAGAAGGCCTCGATCCCCAAGTAGTATCCATCATCGAAGACTGTTGGCAAAGCGGCCCGGAACAACGTCCATCATTTGAAGACATAATTCAGAGAATGAAGGCCCTAATCCAGAAATTTGCATCATTATCTGTGAGGAGGAGCTCAGAATCA
>Pyrco_DAP_Chr4v0.1_08643.1
ATGGCCGCCCACGACCAACCGGAGACTCTGTACCAAGTTCTATTCGATCGGTACCGGAGCCTGGAGGCAAGCCACGCCAGGCTCCGAGCCGAGTTCCACCAACTCCGCCACCAGAGGAGGAAGGAGATGGAGAAGCAAGAGGAGGAGGCTGAGGTGCCGACGTCAGACTATCCGGGTTCGCTGTTCAACGTGCCCGGTTTCTTCCTCTCGGGCAGCCCGTACAAAGCCGTGTTGGATAGCATAGGCCACGCCGTCTATGTCAGCGTAGCATCCAGCGGAGAGATCAATTACTGGAATCGAGCGGCTGAGGATCTCTATGGATGGAAGGACTATGAAGTCCTTGGACAGAGAGATTCTGAGAACATCATTGCTGAGGAATACTTTGCACCTCTAAAGAGAATCATGGAAAAGTTGAGCATTGGGCTATCATGGTCAGGTCAGTTCCCTCTTATGAAGAGGTCTGGAGAAATATTTGTGGCGATGGTAACCAAAACCCCGTTGTATGAGAACAATGAGCTTGTCGGTATTATCACCGTTTCAAATGACGCGGCATTGTTTAATAGATTACAAGCAGAAAAAATGAAAACATTCAAGGATCATGCCAATGTCCAATGTAGAGGATGGCAATCAAAGCACCCACGGCCACCTATTGCACCATTGCCACAGATTGCATCGTCTGTTTCTAATCTGGCCTCAAGACTTCTATCAAGAAATGAAGACGATGTATGCAATTCAAGTGCGATAAACAAGGGCAGAGAGGACTCTACAATACAAACCGAAGATGCTGACTTAGAGAAACCTGGTAAACTGGCAGCAAAGTTCTTGTCAAAGCTGCATACTATAGGAACCAACAAAGGTGGAAACCAAGATGATAGAAGCTCTCAACAAAGTGGTAGAACCGGTGCTTCTCTATTTAGAAATGAAGTGACTAAGGATACTAATTCCCCAAGAAAGTCAAGGGCATCAAGTACATGCCACTGCTTTGTTGATACAGACAGTAAGGAAGAAAAACCCGGTAATGGCCATTCTTCTCAAGACGATAATAGAACTCATCCAAATGCATATGGGCATAAAAACTCAATTTCAGGTGAGGGTTCTGTTTTAGCCTCTTCAAGGGAGTGCAATGAGGATTTTGGGTCTCCCGGACTGGGTTATCTGTTGCCAAGATTACGCTACCAAGTGGAGGGGAAGGATCCAAAACCTGAAGAATGCTACTTGAATACTTTGGAGATTCAAGATTCAGTGCATGGACAAAATGGTAAACAACTACCAAATTTAGACAGCAGTGGTAGTTGTTCAAGCAAAGGGGATAACAACTCTAACTCCAGAGAAGATTGTGAGATTTCGTGGGATGACTTGCATTTGGGAGATGCAATTGGACAAGGCTCATGTACCATTGTTTATCGTGGAATCTGGAATGAATCGGATGTTGCTATTAAGGTTTACTTTAAGAATGAATACAGTGAAGGGATTTTACAAGACTACAAGAAGGAGATTGATATAATGAAAAGATTGCGACATCCTAATGTCTTGTTGTTTATGGGAGCTGTGTGCTCACAAGAACGCCTTGCCATCGTCACAGAGTATTTACCTAGGGGAAGTCTCTTTAAACAACTTCACAAGAACAATCAGACATTAGACATCAGACGACGGCTGGTGATGGCTCTTGATGTTGCTAGAGGTATGAATTACTTGCATCATAGAAATCCACCTATAGTTCACAGAGATTTGAAATCGTCTAACCTGCTGGTCGATAAGAATTGGACTGTCAAGGTTGGAGACTTTGACCTGTCAAAGTTGAAGAATGAAACCTTCTTGAGTGCAAGATCTGGAAGAGGAACACCTCAGTGGATGGCCCCTGAAGTCCTTCGAAACGAACCATCTAATGAGAAGTCAGATGTGTTTGGCTTTGGTGTCATCCTGTGGGAACTAATGACTCAATCAATCCCATGGAATAACCTCAATTCCTTACAGGTGGTTGGAATTGTGGGGTTCATGGATAGAAGATTAGACATACCAGAAGGCCTCGATCCCCAAGTAGTATCCATCATCGAAGACTGTTGGCAAAGCGGCCCGGAACAACGTCCATCATTTGAAGACATAATTCAGAGAATGAAGGGCCTAATCCAGAGATTTGCATCATTATCTGTGAGGAGGAGCTCAGAATCA
>Pyrco_BP1_006182.1
ATGGCCTCCCACGACCTGCCGAAGACTCTGTACAAAGTTCTATTCGATCGGTGCCGGAGCCTGGAGGCCAGTCACGCCAGGCATCGAGCTGAGTTCCACCAGCTCGGACACCAGAGGAGGAAGGAGAAGGAGAAGCGAGAAGAGGAGGATGAGGTGCTGACGTCAGACTATCCCGGTTCGCTGTTCAACGTGCCCGGTTTCTTCCTCTCGGGCAGGTTTGGGGACCCCGGGTCCCTATATGGATCCGCTAGTGCACGCCATCCATGTCTGCGTAGCTTCCAACAGAGAGATCTATTATTGGGTGGT
>Pyrco_BP1_028871.1
ATGGATACTCCGCCGGCGGAGGAGCTTCTGAAGAAGATCCAAGTGCTGGAAGCGGGTCAGGCCGACCTCAAGAAGGAGATGACCAAGCTCAGGCACTCTGAGGATGTCAAATCAGAGCACCAGAGGGCCCACTCCGTCTCGCCACAGCGCTCAAGGTTCTCGTCTGTGCCCAGAAGGAGAGTCGCTGGGGGCGGCGGTGCTGCTGGTAATGGAAGTCACGATGCGGCGGCTTGGAAGAGAGGGTCTTCTTCATTTCGGCATTCCTCGCCGCTTCAGAGGGAGAGCCGCAGCCATGATCCTCCCACTGGAGGCAGTGGCGGCGGCGGCAGTGAAGGAAGCAGTAGCACCGGACCTTCAGCTGTGAACTTTACGGACAGGCAGTATCTGAACATATTGCAGTCAATTGGGCAATCTGTGCATATATTTGATATCAATGGGCTTATAATTTACTGGAACAAAACTGCTGAAAATTTATATGGTTATTCTGCGGCTGAGGCCCTTGGACATAGTCCCATTGAGCTCTTAGTAGATCCTCAAGACTATGCTGTAGCAAACACTATAATCCATCGTGTCAGCAAGGGGGAGAGCTGGACTGGGCAGTTCCCTGTCAAGAACAAAGCTGGGGAGAGGTTTACAGCTGTTGTAACAGATACTCCATTCTATGATGATGATGGCACTTTTATTGGGATTATTTGCGTGTCAAGTGATATCCGGCCCTTTCGAGAAAGTAAGATTCCAATGTCAGGAGGAAAGCCCCCAGAATCAGATTCAAGCTACAGCCGGTCTAGAGCTCGTGTTACGGCTAAACTTGGCCTTGATCCTCAGCAGCCTCTACAAAATGCCATTGCATCCAAAATAACAAATTTGGCATCCAAAGTGAGCAACAAAGTAAAGTCGAAAATTCGGGTGGGAGAAAACAACATAGATCCCGAAGGTGAGAGCGATTGCCATCATTCTGATCATGGTTCAGATTGTGTTCTCTCTGATCATAGGGAGGATGCGAATTCAAGTGGGGCTAGCACACCTAGAGGAGATTTGCCCCTATCTCCTTTTGGAGTATTCTCCAATATTGATGAGAAGTCTCCAGGAAAACCCTACAGAGATTCTGGTGATGAGAGTGAAGGAAAACCTTCGATCCAGATGATGATATCCTCGAAAGCAGAAACATGGATGGGTAAGAAAGGGATAACATGGCCATGGAAAGGAAATGAGCGAGAAGGGCAAGAGGCTAAGAATACTCGTTTTGTTTGGCCTTGGTTGCATAATGAACACGAGAATGATTCAGCTCATCAGAAGAATTATTTTGGTTCAAAACCAGAAAGTCAGGTGAATGAAAATAACCGGACTCCAAATAATGAGGCCACAGGATCCTGGACCTCCTCATTTAATGTTAACAGCACAAGCAGTGCCAGCAGCTGTGGAAGTGCTAGCAGCAGTGCTGTGAATAAGGTGGATGTAGACACTGACAGCCTGGACTATGAAATCCTATGGGAAGACTTGATGATTGGAGAACAAGTTGGGCAAGGATCATGCGGAACCGTATACCATGGTCTGTGGTATGGATCAGATGTTGCTGTCAAGGTATTCTCCAGGCAAGAATATTCAGAAGATGTGATATTTTCCTTCAGACAAGAGGTGTCTCTCATGAAAAGGCTTCGACATCCAAATGTTCTGCTTTTTATGGGAGCTGTGACTTCACCTCAGCGTCTCTGCATCGTAACTGAATTCCTCCCTCGTGGAAGTTTGTTTCGCTTATTACAAAGGAACACATCAAAACTAGACTGGAGACGACGTGTTCTTATGGCGATGGATATATCTCTTAGGATTTTGCATCTCACTACCTTTCCACAGGCACGAGGCATGAATTATCTTCATCATTTCAACCCACCTATCATTCATCGAGATCTGAAGTCTTCAAACCTCCTAGTTGATAGGAACTGGACGGTCAAGGTTGGTGATTTTGGTCTTTCACGTCTTAAGCACGCAACATTTCTCACAACCAAGACTGGGAAGGGCACGCCTCAATGGATGGCACCAGAAGTTCTACGTAATGAACCCTCAGACGAGAAGTCTGATATATACAGCTATGGGGTGATATTGTGGGAGCTTGCTACTGAGAAGATCCCTTGGGATAATCTGAACTCAATGCAGGTGATTGGAGCTGTAGGGTTCATGGACCAAAGGTTAGAGATCCCGAAGGATGTGGACCCACAATGGACTTCTTTGATTGAGAGCTGCTGGCAGAGTGATGCAGCTGCCAGGCCAACATTTCAAGAACTGCTGGAGAGGCTCAGAGACCTGCAGAGACAGTACACTATTCAGTTCCAAGCAGCGCGTACCGCCGCAGGTGATAACACCCCGAAAGAATTG
>Pyrco_BP1_031650.1
ATGTGTTTTTACGGTGTCACTGTTACAGGTTGGTGGAATCGAGCGGCTGAGGATCTCTATGGATGGAAGGACTATGAAGTCCTTGGACAGAGAGATTCTGAGAACATCATTGCTGAGGAATACTTTGCACCTCTAAAGAGAATCATGGAAAAGTTGAGCATTGGGCTACCATGGTCAGGTCAGTTCCCTCTTAAGAAGAGGTCTGGAGAAATATTTGTGGCGATGGTAACCAAAACCCCGTTGTATGAGAACAATGAGCTTGTCGGTATTATCACCGTTTCAAATGACGCGGCATTGTTTAATAGATTACAAGCAGAAAAAATGAAAACATTCAAGGATCATGCCAATGTCCAATGTAGAGGATGGCAATCAAAGCACCCACGGCCACCTATTGCACCATTGCCACAGATTGCATCGTCTGTTTCTAATCTGGCCTCAAGACTTCTATCAAGAAATGAAGACGATGTATGCAATTCAAGTGAGACAAACAAGGGCAGAGAGGACTCTACAATACAAACCGAAGATGCTGACTTAGAGAAACCTGGTAAACTGGCAGCAAAGTTCTTGTCAAAGCTGCATACTATAGGAACCAACAAAGGTGGAAACCAAGATGATAGAAGCTCTCAACAAAGTGGTAGAACCGGTGCTTCTCTATTTAGAAATGAAATGACTAAGGATACTAATTCCCCAAGAAAGTCAAGGGCATCAAGTACATGCCACTGCTTTGTTGATACAGACAGTAAGGAAGAAAAACCCGGTAATGGCCATTCTTCTCAAGACGATAATAGAACTCATCCAAATGCATATGGGCACAAAAACTCAATTTCAGGTGAGGGTTCTGTTTTAGCCTCTTCAAGGGAGTGCAATGAGGATTTTGGGTCTCCCGGACTGGGTTATCTGTTGCCAAGATTACGCTACCAAGTGGAGGGGAAGGATCCAAAACCTGAAGAATGCTACTTGAATACTTTGGAGATTCAAGATTCAGTGCATGGACAAAATGGTAAACAACTACCAAATTTAGACAGCAGTGGTAGTTGTTCAAGCAAAGGGGATAACAACTCTAACTCCAGAGAAGATTGTGAGATTTCGTGGGATGACTTGCATTTGGGAGATGCAATTGGACAAGGCTCATGTGCCATTGTTTATCGTGGAATCTGGAATGAATCGGATGTTGCTATTAAGGTTTACTTTAAGAATGAATACAGTGAAGGGATTTTACAAGACTACAAGAAGGAGATTGATATAATGAAAAGATTGCGACATCCTAATGTCTTGTTGTTTATGGGAGCTGTGTGCTCACAAGAACGCCTTGCCATCGTCACAGAGTATTTACCTAGGTACCAGGCCTTTGATTTTGTACTGTTGATATCATTC
>Pyrco_BP1_034588.1
ATGAATTACTTGCATCATAGAAATCCACCTATAGTTCACAGAGATTTGAAATCGTCTAACCTGCTGGTCGATAAGAATTGGACTGTCAAGGTTGGAGACTTTGACCTGTCAATGTTGAAGAATGCAACCTTCTTGAGTGCAAGATCTGGGAGAGGAACACCTCAGTGGATGGCCCCTGAAGTCCTTCGAAACGAACCATCTAATGAGAAGTCAGATGTGTTTGGCTTTGGTGTCATCCTGTGGGAACTAATGACTCAATCGATCCCATGGAATAACCTCAATTCCTTACAGGTGGTTGGAATTGTAGGGTTCATGGATAGAAGATTAGACATACCAGAAGGCCTCGATCCCCAAGTAGTATCCATCATCGAAGACTGTTGGCAAAGCGGCCCGGAACAACGTCCATCATTTGAAGACATAATTCAGAGAATGAAGGGCCTAATCCAGAAATTTGCATCATTATCTGTGAGGAGGAGCTCAGAATCA
>Pyrco_BP1_041941.1
ATGGATACTCCGCCGCCGGAGGAGCTTCTGAAAAAGATCCAAGAGCTGGAAGCGGGCCAGGCCCACCTCAAGCAGGAGATCACCAAACTCAGGCACTCTGGGGATGTCAAATCAGAGCACCAGAGGGCCCACTCCGTCTCGCCGCAGCGTTCGAGGTTCTCGTCTGTGCCCAGAAGGAGAGTCACTGGGGTGGGCGGTGCTGCTGGTAGTGGAGGTCAAGATGCGGCGGCTTGGAAGAGAGGGTCTACTTCGTTTCGGCATTCCTCACCTCTTCAGAGGGAGAGCCGCAGCCATGATCCTTCCACTGGAGGCAGTGGCGGTGGCGGCAGTGGAGGAAGCAGTAGCACGGGGCCTTCAGCTGTGAACTTTACTGATAGACAGTATCTGAACATACTACAGTCGATTGGGCAATCTGTGCATATATTTGATATCAATGGGATTATAATTTACTGGAACAGAACTGCTGAAAATTTATACGGTTATTCTGCGGCTGAGGCCCTTGGACATAGTCCTGTTGAGCTCTTATCAGATCCTCAAGACTACGGTGTCGCAAACAATATAATAAACCGTGTCACCAAGGGGGAGAGTTGGACTGGGCAGTTCCCTGTCAAGACCAAAACTGGGGACAGGTTTACGGCCTTTGTAACAAATACTCCATTCTATGATGATGATGGCACTTTTATTGGGATTATTTGCGTGTCAAGTGATATCCGGCCTTTTCAAGAAATGAAGATTCCAATGTCAGGAGGAAAGCCCCCAGAATCAGATTCAAGCTACAGCCGGTCTAGAGCTTGTGTTACAGCTAAACTTGGCCTTGATCCTCAGCAGCCTCTACAAAATGCTATTGCATCAAAAATAACAAATTTGGCGTCCAAAATGAGCAACAAAGTAAAATCGAGAATTCGGGTGGGAGAAAACAACATAGATCACGAAGGTGAGGGCGATTGTCATCGTTCTGATCATGGTTCAGATTGTGTTCTCTCTGATCATAGGGAGGATGTGAGTTCAAGTTGTGCTACCACACCTAGAGGCGATTTGCCCCCATCTCCTTTTGGAGTATTCTCCCATATTGATGAGAAGTCTCCAGGAAAACCCTCCAGAGATTCTGGCAATGAGAGTGAAGGAAAACCTTCGATCCAGAGGATGATATCCTCGAAAGCTGAAGCATGGATGGGTAAGAAAGGGATAACATGGCCATGGAAAGGAAATGAGCAAGAAGTGCTAGAGACTAAGAGCACTCGTTTTGTTTGGCCTTGGTTGCCTAACGAACATGAGAATGATTCAGTTCATCAGAGGAATTATTTTGGTTCAAAACCAGAAAGTCAGGTGAATGAAAATAACCGGACTACAAATAATGAGGCCTCAGGATCCTGGACCTCCTCATTTAATGTTAACAGCACAAGCAGTGCCAGCAGCTGTGGAAGTACCAGCAGCAGTGCTGTGAATAAGGTGGATGTAGACACTGACAGCCTGGACTACGAAATCTTGTGGGAAGACTTGATAATTGGAGAACAAGTTGGGCAAGGATCATGTGGAACCGTATACCATGGTCTGTGGTATGGATCAGATGTTGCTGTCAAGGTATTCTCCTGGCAAGAATATTCAGAAGATGTGATATTTTCCTTCAGACAAGAGGTGTCTCTCATGAAAAGGCTTCGACATCCAAATGTTCTGCTTTTTATGGGAGCTGTGACTTCACCTCAGCGTCTCTGCATCGTAACAGAGTTCCTCCCTCGTGGAAGTTTGTTTCGCTTACTACAAAGGAACACATCAAAACTAGATTGGAGGCGACGTGTTCATATGGCGATAAATATAGCACGAGGCATGAATTATCTTCATCATTTCAACCCGCCTATCATTCATCGAGATCTGAAGTCTTCAAATCTCCTTGTTGATAAGTACTGGACTGTTAAGGTTGGTGATTTTGGTCTTTCACGTCTTAAGCACGATACATTTCTCACAACCAAGACTGGGAAGGGCACGCCTCAATGGATGGCACCGGAAGTTCTACGTAATGAACCCTCAGACGAGAAGTCTGATATATACAGCTATGGGGTGATATTGTGGGAGCTTGCTACTGAGAAGATCCCTTGGGATAATCTGAACTCAATCCAGGTGATTGGAGCTGTAGGGTTCATGGACCAAAGGTTAGAGATCCCAAAGGACGTGGACCCGCAATGGACTTGTTTAATTGAGAGCTGCTGGCAGAGTGATGCAGCTTCCAGGCCAACATTTCAAGAACTGCTGGAGAAGCTCAGAGACCTGGAGAGACAATACACTCTTCAGTTCCAAGCAGCGCGTGCCGCCGCGGGTGATAACACCCCGAAAGAATTG
>Pyrco_BP_DH_04g05920
ATGGCCTCCCACGACCAACCGGAGACTCTGTACCAAATTCTATTCGATCGGTACCGGAGCCTGGAGGCGAGCCACGCCAGGCTCCGAGCCGAGTTCCACCAACTCCGCCACCAGAGGAGGAAGGAGAAGGAGAAGCAAGAGGAGGAGGCTGAGGTGCCGACGTCAGACTATCCGGGTTCGCTGTTCAACGTGCCCGGTTTCTTCCTCTCGGGCAGCCCGTACAAAGCCGTGTTGGATAGCATAGGCCACGCCGTCTATGTCAGCGTAGCATCCAGCGGAGAGATCAATTACTGGAATCGAGCGGCTGAGGATCTCTATGGATGGAAGGACTATGAAGTCCTTGGACAGAGAGATTCTGAGAACATCATTGCTGAGGAATACTTTGCACCTCTAAAGAGAATCATGGAAAAGTTGAGCATTGGGCTATCATGGTCAGGTCAGTTCCCTCTTAAGAAGAGGTCTGGAGAAATATTTGTGGCGATGGTAACCAAAACCCCGTTGTATGAGAACAATGAGCTTGTCGGTATTATCACCGTTTCAAATGACGCGGCATTGTTTAATAGATTACAAGCAGAAAAAATGAAAACATTCAAGGATCATGCCAATGTCCAATGTAGAGGATGGCAATCAAAGCACCCACGGCCACCTATTGCACCATTGCCACAGATTGCATCGTCTGTTTCTAATCTGGCCTCAAGACTTCTATCAAGAAATGAAGACGATGTATGCAATTCAAGTGAGACAAACAAGGGCAGAGAGGACTCTACAATACAAACCGAAGATGCTGACTTAGAGAAACCTGGTAAACTGGCAGCAAAGTTCTTGTCAAAGCTGCATACTATAGGAACCAACAAAGGTGGAAACCAAGATGATAGAAGCTCTCAACAAAGTGGTAGAACCAGTGCTTCTCTATTTAGAAATGAAGTGACTAAGGATACTAATTCCCCAAGAAAGTCAAGGGCATCAAGTACATGCCACTGCTTTGTTGATACAGACAGTAAGGAAGAAAAACCCGGTAATGGCCATTCTTCTCAAGACGATAATAGAACTCATCCAAATGCATATGGGCACAAAAACTCAATTTCAGGTGAGGGTTCTGTTTTAGCCTCTTCAAGGGAGTGCAATGAGGATTTTGGGTCTCCCGGACTGGGTTATCTGTTGCCAAGATTACGCTACCAAGTGGAGGGGAAGGATCCAAAACCTGAAGAATGCTACTTGAATACTTTGGAGATTCAAGATTCAGTGCATGGACAAAATGGTAAACAACTACCAAATTTAGACAGCAGTGGTAGTTGTTCAAGCAAAGGGGATAACAACTCTAACTCCAGAGAAGATTGTGAGATTTCGTGGGATGACTTGCATTTGGGAGATGCAATTGGACAAGGCTCATGTGCCATTGTTTATCGTGGAATCTGGAATGAATCGATTGATATAATGAAAAGATTGCGACATCCTAATGTCTTGTTGTTTATGGGAGCTGTGTGTTCACAAGAACGCCTTGCCATCGTCACAGAGTATTTACCTAGGGGAAGTCTCTTTAAACAACTTCACAAGAACAAGCAGACATTAGACATCAGACGACGGCTGGTGATGGCTCTTGATGTTGTGCTAGAGGTA
>Pyrco_BP_DH_13g13100
ATGGTTCAGATTGTGTTCTCTCTGATCGATCATAGGGAGGATGCGAATTCAAGTGGGGCTAGCACACCTAGAGGAGATTTGCCCCTATCTCCTTTTGGAGTATTCTCCAATATTGATGAGAAGTCTCCAGGAAAACCCTACAGAGATTCTGGTGATGAGAGTGAAGGAAAACCTTCGATCCAGATGATGATATCCTCGAAAGCAGAAACATGGATGGGTAAGAAAGGGATAACATGGCCATGGAAAGGAAATGAGCGAGAAGGGCAAGAGGCTAAGAATACTCGTTTTGTTTGGCCTTGGTTGCATAATGAACACGAGAATGATTCAGCTCATCAGAAGAATTATTTTGGTTCAAAACCAGAAAGTCAGGTGAATGAAAATAACCGGACTCCAAATAATGAGGCCACAGGATCCTGGACCTCCTCATTTAATGTTAACAGCACAAGCAGTGCCAGCAGCTGTGGAAGTGCTAGCAGCAGTGCTGTGAATAAGGTGGATGTAGACACTGACAGCCTGGACTATGAAATCCTATGGGAAGACTTGATGATTGGAGAACAAGTTGGGCAAGGATCATGCGGAACCGTATACCATGGTCTGTGGTATGGATCAGATGTTGCTGTCAAGGTATTCTCCAGGCAAGAATATTCAGAAGATGTGATATTTTCCTTCAGACAAGAGGTGTCTCTCATGAAAAGGCTTCGACATCCAAATGTTCTGCTTTTTATGGGAGCTGTGACTTCACCTCAGCGTCTCTGCATCGTAACTGAATTCCTCCCTCGTGGAAGTTTGTTTCGCTTATTACAAAGGAACACATCAAAACTAGACTGGAGACGACGTGTTCTTATGGCGATGGATATAGCACGAGGCATGAATTATCTTCATCATTTCAACCCACCTATCATTCATCGAGATCTGAAGTCTTCAAACCTCCTAGTTGATAGGAACTGGACGGTCAAGGTTGGTGATTTTGGTCTTTCACGTCTTAAGCACGCAACATTTCTCACAACCAAGACTGGGAAGGGCACGCCTCAATGGATGGCACCAGAAGTTCTACGTAATGAACCCTCAGACGAGAAGTCTGATATATACAGCTATGGGGTGATATTGTGGGAGCTTGCTACTGAGAAGATCCCTTGGGATAATCTGAACTCAATGCAGGTGATTGGAGCTGTAGGGTTCATGGACCAAAGGTTAGAGATCCCGAAGGATGTGGACCCACAATGGACTTCTTTGATTGAGAGCTGCTGGCAGAGTGATGCAGCTGCCAGGCCAACATTTCAAGAACTGCTGGAGAGGCTCAGAGACCTGCAGAGACAGTACACTATTCAGTTCCAAGCAGCGCGCACCGCCGCAGGTGATAACACCCCGAAAGAATTG
>Pruav_sc0000355.1_g150.1.mk
ATGGCGGCCCACGACTCACCGGAGAGTCTGTACCGAGTTCTCTTCGATCGGTGCCAGAGTCTGGAGGCGAGCCACGCCAGGCTCAGAGCAGAGCTTCATGAGCTTCGGCGCCACAGGAGGAAGAAGAAGGAGAAGCGAGAAGAAGACGATGCGGTGCTGACGTCAGACTATTCTGGTTCGAGCTTCCATCTGCCCGGGTTCTTCCTCTCGGGCAGTCCGTACAAGGCCGTATTGGACTCCATGGGCCACGCCGTTCATGTGTGCACAGCTTCCTCTGGAGAGATTAATTACTGTCCTTGGGCAAAGGGTCAGTTCCCTTTTAAGAAGAGGTCTGGAGAAATATTTATGGCGATGGTGACCAAAAGCCCTTTATATGAAGATGGTGAGCTTGTCGGTATTATCACAGTTTCAACTGATGCGGCATTGTGTAATAGAATAGAATCAGATCTGGGAGCATTCAAGGATCGTGCCAATGCCCAACATAGAGGATGGCAGTTAAAGTACCCGCGACCACCTGTTGTACCAGTGCCACAGATTGCATCATCTGTTTCTAATCTGGCCTCAAAACTTCTATCAAGAAATGGAGATGATGTGTGCAATTCAAGTGTGATGGACAAGGTCAGGGAGGACTCTACAACAGACACTGAAGATGCTAACTTAGAGAAACCTAGTACGCTGTCAAAAGCATCAAGTTCATGCCACTGCTTTGTTGATACAGACAGTAAGGAAGAAAGACCCAAGAAAATAAATTCTTCTCTCGAAGATAAGAGAACTCATTCAAATGTATTTTGGCAAAAAAATCCAATTCCTTCAGGTGAGAATTCTGTTTTAGCCTCTTCAAGGGAGTGCAACGAATGTTTTAGGTTATCCGGACCAGGTTATCCGAAACCTGAAGAACACAACTTGAATGCTTTAGAGATACAAGATGCAGTGCATGAACAAAATGGTAAACAATTACCAGGTTCTGTGGAGAGCATTGGCAACCATGGTAGTTGTTCAAGCAAAGGGGTTAATGACTCCAATCCCAGGGAGGATTGTGAGATTCGCTGGGATGACTTGCATTTGGGAGAGGCAATTGGACATGGTTCATGTGCCATTGTTTATCGTGGAATCTGGAATGGATCGGATGTTGCCATTAAGGTTTACTTCAAAAATGAACACAGTGAGGGGATTTTACATGACTACAAAAAGGAGATTGATATAATGAAAAGATTGCGGCATCCTAATGTGTTGTTGTTTATGGGAGCAATATGTTCACAAGAACGGCTTGCCATTGTCACAGAGTACTTACCTAGGGGAAGTCTCTTTAAACAACTTCACAAGAACAATCAGAGATTAGACATCAGACGACGGCTAATGATGGCCCTTGATGTTGTACGTCCCTCTCTCTTTCTCTCTCTGTGTATTTGTGTCTGCGCACGGTTGCATGTGTTCATGTCTTCATCACAACAAAAATTATGCTGTCACAGCATTAGATGCACAAAATGTGCGCAAATCCAACTTTGGCTATTGACAGCAGGGTGTGACACTATATGCAATTTGTGTATGAGTTTTGCATGGAAAGTTGGTGACTTTGACTTGTCGAAATTGAAGAATGCAACCTTCTTGACAGCAAAATCTGGAAGAGGAACACCTCAGTGGATGGCCCCTGAAGTCCTTCGAAATGAACCTTCAGATGAGAAGTCTGATGTGTTTAGCTTTGGTGTCATCCTGTGGGAACTAATGACCGAATCGATTCCATGGAATAACCTCAATTCTTTACAGGTTGTTGGAGTTGTAGGGTTTATGGATAGAAGATTAGACATACCAGAAGGCCTCGACCCCCAAGTCGTATTGGTCATTGAAGACTGTTGGCGAAGTGACCCAGAACAGCGGCCATCATTTGAAGACATAATTCAGAGAATGAAGGGTCTGGTCCACAGAGTTGCAGCAACATCTGTAATAAGGAGCTCAGAAGCT
>Pyrusco4g013980.1
ATGGCCGCCCACGACCAACCGGAGACTCTGTACCAAGTTCTATTCGATCGGTACCGGAGCCTGGAGGCGAGCCACTCCAGGCTCCGAGCCGAGTTCCACCAACTCCGCCACCAGAGGAGGAAGGAGAAGGAGAAGCAAGAGGAGGAGGCTGAGGTGCCGACGTCAGACTATCCGGGTTCGCTGTTCAACGTGCCCGGTTTCTTCCTCTCGGGCAGCCCGTACAAAGCCGTGTTGGATAGCATAGGCCACGCCGTCTATGTCTGCGTAGCATCCAGCGGAGAGATCAATTACTGGAATCGAGCGGCTGAGGATCTCTATGGATGGAAGGACTATGAAGTCCTTGGACAGAGAGATTCTGAGAACATCATTGCTGAGGAATACTTTGCACCTCTAAAGAGAATCATGGAAAAGTTGAGCATTGGGCTATCATGGTCAGGTCAGTTCCCTCTTAAGAAGAGGTCTGGAGAAATATTTGTGGCGATGGTAACCAAGACCCCGTTGTATGAGAACAATGAGCTTGTCGGTATTATCACCATTTCAAATGACGCGGCATTGTTTAATAGATTACAAGCAGAAAAAATGAAAACATTCAAGGATCATGCCAATGTCCAATGTAGAGGATGGCAATCAAAGCACCCACGGCCACCTATTGCACCATTGCCACAGATTGCATCGTCTGTTTCTAATCTGGCCTCAAGACTTCTATCAAGAAATGAAGGCGATGTGTGCAATTCAAGTGCGATAAACAAGGGCAGGGAAGACTCTACAATACAAACCGAAGATGCTGACTTAGAGAAACCTGGTAAACTGGCAGCAAAGTTCTTGTCAAAGCTGCGTACTATAGGAACCAACAAAGGTGGAAACCAAGACGATAGAAGCTCTAAACAAAGTGGTAGAACCGGTGCTTCTCTATTTAGAAATGAAGTGACCAAGGATACTAATTCCCCAAGAAAATCAAAGGCATCAAGTACATGCCACTGCCTTGTTGATACAGACAGTAAGGAAGAAAAACCCGGTAATGGCCATTCTTCTCAAGACGATAATAGAACTCATCCAAATGCATATGGGCACAAAAACTCAATTCCTTCAAGTGAGGGTTCTGTTTTAGCCTCTTCAAGGGAGTGCAATGAGGATTTTGGGTCTCCCAGACTAGGTTATCTGTTGCCAAGATTACGCTACCAAGTGGAGGGGAAGGATCCAAAACCTGAAGAATGCTACTTGAATACTTTGGAGATTCAAGATTCAGTGCATGGACAAAATGGTAAACAACTACCAAATTTAGACAGCAGTGGTAGTTGTTCAAGCAAAGGGGATAACGACTCTAACTCCAGAGAAGATTGTGAGATTTCGTGGGATGACTTGCATTTGGGAGATGCAATTGGACAAGGCTCATGTGCCATTGTTTATCGTGGAATCTGGAATGAATCGGATGTTGCTATTAAGGTTTACTTTAAGAATGAATACAGTGAAGGGATTTTACAAGACTACAAGAAGGAGATTGATATAATGAAAAGATTGCGACATCCTAATGTCTTGTTGTTTATGGGAGCTGTGTGCTCACAAGAACGCCTTGCCATCGTCACAGAGTATTTACCTAGGGGAAGTCTCTTTAAACAACTTCACAAGAACAATCAGACATTAGACATCAGACGACGGCTGGTGATGGCTCTTGATGTTGCTAGAGGTATGAATTACTTGCATCATAGAAATCCACCTATAGTTCACAGAGATTTGAAATCGTCTAACCTGCTGGTCGATAAGAATTGGACTGTCAAGGTTGGAGACTTTGACCTGTCAAAGTTGAAGAATGCAACCTTCTTGAGTGCAAGATCTGGAAGAGGAACACCTCAGTGGATGGCCCCTGAAGTCCTTCGAAACGAACCATCTAATGAGAAGTCAGATGTGTTTGGCTTTGGTGTCATCCTGTGGGAACTAATGACTCAATCGGTCCCATGGAATAACCTCAATTCCTTACAGGTGGTTGGAATTGTAGGGTTCATGGATAGAAGATTAGACATACCAGAAGGCCTCGATCCCAAAGTAGTATCCATCATCAAAGACTGTTGGCAAAGCGGCCCGGAACAACGTCCATCATTTGAAGACATAATTCAGAGAATGAAGGGCCTAATCCAGAAATTTGCATCAGTATCTGTCAGGAGGAGCTCAGAATCA
>Pyrusco4g014290.1
ATGGCCTCCCACGACCAACCGGAGACTCTGTACCAAATTCTATTCGATCGGTACCGGAGCCTGGAGGCGAGCCACGCCAGGCTCCGAGCCGAGTTCCACCAACTCCGCCACCAGAGGAGGAAGGAGAAGGAGAAGCAAGAGGAGGAGGCTGAGGTGCCGACGTCAGACTATCCGGGTTCGCTGTTCAACGTGCCCGGTTTCTTCCTCTCGGGCAGCCCGTACAAAGCCGTGTTGGATAGCATAGGCCACGCCGTCTATGTCAGCGTAGCATCCAGCGGAGAGATCAATTACTGGAATCGAGCGGCTGAGGATCTCTATGGATGGAAGGACTATGAAGTCCTTGGACAGAGAGATTCTGAGAACATCATTGCTGAGGAATACTTTGCACCTCTAAAGAGAATCATGGAAAAGTTGAGCATTGGGCTATCATGGTCAGGTCAGTTCCCTCTTAAGAAGAGGTCTGGAGAAATATTTGTGGCGATGGTAACCAAAACCCCGTTGTATGAGAACAATGAGCTTGTCGGTATTATCACCGTTTCAAATGACGCGGCATTGTTTAATAGATTACAAGCAGAAAAAATGAAAACATTCAAGGATCATGCCAATGTCCAATGTAGAGGATGGCAATCAAAGCACCCACGGCCACCTATTGCACCATTGCCACAGATTGCATCGTCTGTTTCTAATCTGGCCTCAAGACTTCTATCAAGAAATGAAGACGATGTATGCAATTCAAGTGAGACAAACAAGGGCAGAGAGGACTCTACAATACAAACCGAAGATGCTGACTTAGAGAAACCTGGTAAACTGGCAGCAAAGTTCTTGTCAAAGCTGCATACTATAGGAACCAACAAAGGTGGAAACCAAGATGATAGAAGCTCTCAACAAAGTGGTAGAACCAGTGCTTCTCTATTTAGAAATGAAGTGACTAAGGATACTAATTCCCCAAGAAAGTCAAGGGCATCAAGTACATGCCACTGCTTTGTTGATACAGACAGTAAGGAAGAAAAACCCGGTAATGGCCATTCTTCTCAAGACGATAATAGAACTCATCCAAATGCATATGGGCACAAAAACTCAATTTCAGGTGAGGGTTCTGTTTTAGCCTCTTCAAGGGAGTGCAATGAGGATTTTGGGTCTCCCGGACTGGGTTATCTGTTGCCAAGATTACGCTACCAAGTGGAGGGGAAGGATCCAAAACCTGAAGAATGCTACTTGAATACTTTGGAGATTCAAGATTCAGTGCATGGACAAAATGGTAAACAACTACCAAATTTAGACAGCAGTGGTAGTTGTTCAAGCAAAGGGGATAACAACTCTAACTCCAGAGAAGATTGTGAGATTTCGTGGGATGACTTGCATTTGGGAGATGCAATTGGACAAGGCTCATGTGCCATTGTTTATCGTGGAATCTGGAATGAATCGGATGTTGCTATTAAGGTTTACTTTAAGAATGAATACAGTGAAGGGATTTTACAAGACTACAAGAAGGAGATTGATATAATGAAAAGATTGCGACATCCTAATGTCTTGTTGTTTATGGGAGCTGTGTGTTCACAAGAACGCCTTGCCATCGTCACAGAGTATTTACCTAGGGGAAGTCTCTTTAAACAACTTCACAAGAACAAGCAGACATTAGACATCAGACGACGGCTGGTGATGGCTCTTGATGTTGCTAGAGGTATGAATTACTTGCATCATAGAAATCCACCTATAGTTCACAGAGATTTGAAATCGTCTAACCTGCTGGTCGATAAGAATTGGACTGTCAAGGTTGGAGACTTTGACCTGTCAAAGTTGAAGAATGCAACCTTCTTGAGTGCAAGATCTGGAAGAGGAACACCTCAGTGGATGGCCCCTGAAGTCCTTCGAAACGAACCATCTAATGAGAAGTCAGATGTGTTTGGCTTCGGTGTCATCCTGTGGGAACTAATGACTCAATCGATCCCATGGAATAACCTCAATTCCTTACAGGTGGTTGGAATTGTAGGGTTCATGGATAGAAGATTAGACATACCAGAAGGCCTCGATCCCCAAGTAGTATCCATCATCGAAGACTGTTGGCAAAGCGGCCCGGAACAACGTCCATCATTTGAAGACATAATTCAGAGAATGAAGGGCCTAATCCAGAAATTTGCATCATTATCTGTGAGGAGGAGCTCAGAATCA
>Pyrbe_014380
ATGGATACTCCGCCGGCGGAGGAGCTTCTGAAGAAGATCCAAGTGCTGGAAGCGGGTCAGGCCGACCTCAAGAAGGAGATGACCAAGCTCAGGCACTCTGAGGATGTCAAATCAGAGCACCAGAGGGCCCACTCCGTCTCGCCACAGCGCTCAAGGTTCTCGTCTGTGCCCAGAAGGAGAGTCGCTGGGGGCGGCGGTGCTGCTGGTAATGGAAGTCACGATGCGGCGGCTTGGAAGAGAGGGTCTTCTTCATTTCGGCATTCCTCGCCGCTTCAGAGGGAGAGCCGCAGCCATGATCCTCCCACTGGAGGCAGTGGCGGTGGCGGCAGTGAAGGAAGCAGTAGCACCGGACCTTCAGCTGTGAACTTTACGGACAGGCAGTATCTGAACATATTGCAGTCAATTGGGCAATCTGTGCATATATTTGATATCAATGGGCTTATAATTTACTGGAACAAAACTGCTGAAAATTTATATGGTTATTCTGCGGCTGAGGCCCTTGGACATAGTCCCATTGAGCTCTTAGTAGATCCTCAAGACTATGCTGTAGCAAACACTATAATCCATCGCGTCAGCAAGGGGGAGAGCTGGACTGGGCAGTTCCCTGTCAAGAACAAAGCTGGGGAGAGGTTTACGGCTGTTGTAACAGATACTCCATTCTATGATGATGATGGCACTTTTATTGGGATTATTTGCGTGTCAAGTGATATCCGGCCCTTTCAAGAAATTAAGATTCCAATGTCAGGAGGAAAGCCCCCAGAATCAGATTCAAGCTACAGCCGGTCTAGAGCTCGTGTTACGGCTAAACTTGGCCTTGATCCTCAGCAGCCTCTACAAAATGCCATTGCATCCAAAATAACAAATTTGGCATCCAAAGTGAGCAACAAAGTAAAGTCGAAAATTCGGGTGGGAGAAAACAACATAGATCCCGAAGGTGAGAGCGATTGCCATCATTCTGATCATGGTTCAGATTGTGTTCTCTCTGATCATAGGGAGGATGCGAATTCAAGTGGGGCTAGCACACCTAGAGGAGATTTGCCCCTATCTCCTTTTGGAGTATTCTCCAATATTGATGAGAAGTCTCCAGGAAAACCCTACAGAGATTCTGGTGATGAGGGTGAAGGAAAACCTTCGATCCAGATGATGATATCCTCGAAAGCAGAAACATGGATGGGTAAGAAAGGGATATCATGGCCATGGAAAGGAAATGAGCGAGAAGGGCAAGAGGCTAAGAATACTCGTTTTGTTTGGCCTTGGTTGCATAATGAACACGAGAATGATTCAGCTCATCAGAAGAATTATTTTGGTTCAAAACCAGAAAGTCAGGTGAATGAAAATAACCGGACTCCAAATAATGAGGCCACAGGATCCTGGACCTCCTCATTTAATGTTAACAGCACAAGCAGTGCCAGCAGCTGTGGAAGTGCTAGCAGCAGTGCTGTGAATAAGGTGGATGTAGACACTGACAGCCTGGACTATGAAATCCTATGGGAAGACTTGATGATTGGAGAACAAGTTGGGCAAGGATCATGCGGAACCGTATACCATGGTCTGTGGTATGGATCAGATGTTGCTGTCAAGGTATTCTCCAGGCAAGAATATTCAGAAGATGTGATATTTTCCTTCAGACAAGAGGTGTCTCTCATGAAAAGGCTTCGACATCCAAATGTTCTGCTTTTTATGGGAGCTGTGACTTCACCTCAGCGTCTCTGCATCGTAACTGAATTCCTCCCTCGTGGAAGTTTGTTTCGCTTATTACAAAGGAACACATCAAAACTAGACTGGAGACGACGTGTTCTTATGGCGATGGATATAGCACGAGGCATGAATTATCTTCATCATTTCAACCCACCTATCATTCATCGAGATCTGAAGTCTTCAAATCTCCTAGTTGATAGGAACTGGACGGTCAAGGTTGGTGATTTTGGTCTTTCACGTCTTAAGCATGCAACATTTCTCACAACCAAGACTGGGAAGGGCACGCCTCAATGGATGGCACCAGAAGTTCTACGTAATGAACCCTCAGACGAGAAGTCTGATATATACAGCTATGGGGTGATATTGTGGGAGCTTGCTACTGAGAAGATCCCTTGGGATAATCTGAACTCAATGCAGGTGATTGGAGCTGTAGGGTTCATGGACCAAAGGTTAGAGATCCCGAAGGATGTGGACCCACAATGGACTTCTTTGATTGAGAGCTGCTGGCAGAGTGATGCAGCTGCCAGGCCAACATTTCAAGAACTGCTGGAGAGGCTCAGAGACCTGCAGAGACAGTACACTATTCAGTTCCAAGCAGCGCGTACCGCCGCAGGTGATAACACCCCGAAAGAATTG
>Pyrbe_025855
ATGGATACTCCGCCACCGGAGGAGCTTCTGAAAAAGATCCAAGAGCTGGAAGCGGGCCAGGCCCACCTCAAGCAGGAGATCACCAAGCTCAGGCACTCTGGGGATGTCAAATCAGAGCACCAGAGGGCCCACTCCGTCTCGCCGCAGCGTTCGAGGTTCTCGTCTGTGCCCAGAAGGAGAGTCACTGGGGTGGGCGGTGCTGCTGGTAGTGGAGGTCACGATGCGGCGGCTTGGAAGAGAGGGTCTACTTCGTTTCGGCATTCCTCACCTCTTCAGAGGGAGAGCCGCAGCCATGATCCTCCCACTGGAGGCAGTGGCGGTGGCGGCAGTGGAGGAAGCAGTGGCACGGGGCCTTCAGCTGTGAACTTTACTGATAGACAGTATCTGAACATACTACAGTCGATTGGGCAATCTGTGCATATATTTGATATCAATGGGATTATAATTTACTGGAACAGAACTGCTGAAAATTTATATGGTTATTCTGCGGCTGAGGCCCTTGGACATAGTCCTGTTGAGCTCTTATCAGATCCTCAAGACTACGGTGTCGCAAACAATATAATAAACCGTGTCACCAAGGGGGAGAACTGGACTGGGCAGTTCCCTGTCAAGACCAAAACTGGGGACAGGTTTACGGCCTTTGTAACAAATACTCCATTCTATGATGATGATGGCACTTTTATTGGGATTATTTGCGTGTCAAGTGATATCCGGCCTTTTCAAGAAATGAAGATTCCAATGTCAGGAGGAAAGCCCCCAGAATCAGATTCAAGCTACAGCCGGTCTAGAGCTTGTGTTACAGCTAAACTTGGCCTTGATCCTCAGCAGCCTCTACAAAATGCTATTGCATCAAAAATAACAAATTTGGCGTCCAAAATGAGCAACAAAGTAAAATCGAGAATTCGGGTGGGAGAAAACAACATAGATCACGAAGGTGAGGGCGATTGTCATCGTTCTGATCATGGTTCAGATTGTGTTCTCTCTGATCAGAGGGAGGATGTGAGTTCAAGTTGTGCTACCACACCTAGAGGCGATTTGTCCCCATCTCCTTTCGCAGTATTCTCCCATATTGATGAGAAGTCTCCAGGAAAACCCTCCAGAGATTCTGGCGATGAGAGTGAAGGAAAACCTTCGATCCAGAGGATGATATCCTCGAAAGCTGAAGCATGGATGGGTAAGAAAGGGATAACATGGCCATGGAAAGGAAATGAGCGAGAAGAGCTAGAGACTAAGAGCACTCGTTTTGTTTGGCCTTGGTTGCCTAACGAACATGAGAATGATTCAGTTCATCAGAGGAATTATTTTGGTTCAAAACCAGAAAATCAGGTGAATGAAAATAACCGGACTACAAATAATGAGGCCTCAGGATCCTGGAGCTCCTCATTTAATGTTAACAGCACAAGCAGTGCCAGCAGCTGTGGAAGTACCAGCAGCAGTGCTGTGAATAAGGTGGATGTAGACACTGACAGCGTGGACTACGAAATCTTGTGGGAAGACTTGATAATTGGAGAACAAGTTGGGCAAGGATCATGTGGAACCGTGTACCATGGTCTGTGGTATGATCATGGAAGTTTGTTTCGCTTACTACAAAGGAACACATCAAAACTAGATTGGAGGCGACGTGTTCATATGGCGATAAATATAGCACGAGGCATGAATTATCTTCATCATTTCAACCCGCCTATCATTCATCGAGATCTGAAGTCTTCAAATCTCCTTGTTGATAAGTACTGGACTGTTAAGGTTGGTGATTTTGGTCTTTCACGTCTTAAGCACGATACATTTCTCACAACCAAGGCTGGGAAGGGCACGCCTCAATGGATGGCACCGGAAGTTCTACGTAACGAATCCTCAGATGAGAAGTCTGATATATACAGCTATGGGGTGATATTGTGGGAGCTTGCTACTGAGAAGATCCCTTGGGATAATCTGAACTCAATGCAGGTGATTGGAGCTGTAGGGTTCATGGACCAAAGGTTAGAGATCCCAAAGGACGTGGACCCGCAATGGGCTTGTTTAATTGAGAGCTGCTGGCAGAGTGATGCAGCTTCCAGGCCAACATTTCAAGAACTGCTGGAGAAGCTCCGAGACCTGGAGAGACAATACACTCTTCAGTTCCAAGCAGCGCGTGCCGCCGCGGGTGATAACACCCCGAAAGAATTG
>Pyrbe_038267
ATGGCCGCCCACGACCAACCGGAGACTCTGTACCAAGTTCTATTCGATCGGTACCGGAGCCTGGAGGCGAGCCACTCCAGGCTCCGAGCCGAGTTCCACCAACTCCGCCACCAGAGGAGGAAGGAGAAGGAGAAGCAAGAGGAGGAGGCTGAGGTGCCGACGTCAGACTATCCGGGTTCGCTGTTCAACGTGCCCGGTTTCTTCCTCTCGGGCAGCCCATACAAAGCCGTGTTGGATAGCATAGGCCACGCCGTCTATGTCAGCGTAGCATCCAGCGGAGAGATCAATTACTGGAATCGAGCGGCTGAGGATCTCTATGGATGGAAGGACTATGAAGTCCTTGGACAGAGAGATTCTGAGAACATCATTGCTGAGGAATACTTTGCACCTCTAAAGAGAATCATGGAAAAGTTGAGCATTGGGCTGTCATGGTCAGGTCAGTTCCCTCTTAAGAAGAGGTCTGGAGAAATATTTGTGGCGATGGTAACCAAAACCCCGTTGTATGAGAACAATGAGCTTGTCGGTATTATCACCATTTCAAATGACGCGGCATTGTTTAATAGATTACAAGCAGAAAAAATGAAAACATTCAAGGATCATGCCAATGTCCAATGTAGAGGATGGCAATCAAAGCACCCACGGCCACCTATTGCACCATTGCCACAGATTGCATCGTCTGTTTCTAATCTGGCCTCAAGACTTCTATCAAGAAATGAAGACGATGTATGCAATTCAAGTGCGATAAACAAGGGCAGAGAGGACTCTACAATACAAACCGAAGATGCTGACTTAGAGAAACCTGGTAAACTGGCAGCAAAGTTCTTGTCAAAGCTGCGTACTATAGGAACCAACAAAGGTGGAAACCAAGATGATAGAAGCTCTCAACAAAGTGGTAGAACCGGTGCTTCTCTATTTAGAAATGAAGCATCAAGTACATGCCACTGCTTTGTTGATACAGACAGTAAGGAAGAAAAACCCGGTAATGGCCATTCTTCTCAAGACGATAATAGAACTCATCCAAATGCATATGGGCACAAAAACTCAATTCCTTCAGGTGAGGGTTCTGTTTTAGCCTCTTCAAGGGAGTGCAATGAGGATTTTGGGTCTCCCAGACTGGGTTGTCTGTTGCCAAGATTACGCTACCAAGTGGAGGGGAAGGATCCAAAACCTGAAGAATGCTACTTGAATACTTTGGAGATTCAAGATTCAGTGCATGGACAAAATGGTAAACAACTACCAAATTTAGACAGCAGTGGTAGTTGTTCAAGCAAAGGGGATAACGACTCTAACTCCAGAGAAGATTGTGAGATTTCGTGGGATGACTTGCATTTGGGAGATGCAATTGGACAAGGCTCATGTGCCATTGTTTATCGTGGAATCTGGAATGAATCGGATGTTGCTATTAAGGTTTACTTTAAGAATGAATACAGTGAAGGGATTTTACAAGACTACAAGAAGGAGATTGATATAATGAAAAGATTGCGACATCCTAATGTCTTGTTGTTTATGGGAGCTGTGTGCTCACAAGAACGCCTTGCCATCGTCACAGAGTATTTACCTAGGGGAAGTCTCTTTAAACAACTTCACAAGAACAATCAGACATTAGACATCAGACGACGGCTGGTGATGGCTCTTGATGTTGCTAGAGGTATGAATTACTTGCATCATAGAAATCCTCCGATAGTTCACAGAGATTTGAAATCGTCTAACCTGCTGGTCGATAAGAATTGGACTGTCAAGCCTCAGTGGATGGCCCCTGAAGTCCTGCGAAACGAACCATCTAATGAGAAGTCAGATGTGTTTGGCTTTGGTGTCATCCTGTGGGAACTAATGACTCAATCAATCCCATGGAATAACCTCAATTCCTTACAGGTGGTTGGAATTGTAGGGTTCATGGATAGAAGATTAGACATACCAGAAGGCCTCGATCCCCAAGTAGTATCCATCATCAAAGACTGTTGGCAAAGCGGCCCGGAACAACGTCCATCATTTGAAGACATAATTCAGAGAATGAAGGGCCTAATCCAGAAATTTGCATCATTATCTGTCAGGAGGAGCTCAGAATCA
>Pyrpy_N_04g0607.1
ATGGCCGCCCACGACCAACCGGAGACTCTGTACCAAGTTCTATTCGATCGGTACCGGAGCCTGGAGGCGAGCCACTCCAGGCTCCGAGCCGAGTTCCACCAACTCCGCCACCAGAGGAGGAAGGAGAAGGAGAAGCAAGAGGAGGAGGCTGAGGTGCCGACGTCAGACTATCCGGGTTCGCTGTTCAACGTGCCCGGTTTCTTCCTCTCGGGCAGCCCGTACAAAGCCGTGTTGGATAGCATAGGCCACGCCGTCTATGTCTGCGTAGCATCCAGCGGAGAGATCAATTACTGGAATCGAGCGGCTGAGGATCTCTATGGATGGAAGGACTATGAAGTCCTTGGACAGAGAGATTCTGAGAACATCATTGCTGAGGAATACTTTGCACCTCTAAAGAGAATCATGGAAAAGTTGAGCATTGGGCTATCATGGTCAGGTCAGTTCCCTCTTAAGAAGAGGTCTGGAGAAATATTTGTGGCGATGGTAACCAAGACCCCGTTGTATGAGAACAATGAGCTTGTCGGTATTATCACCATTTCAAATGACGCGGCATTGTTTAATAGATTACAAGCAGAAAAAATGAAAACATTCAAGGATCATGCCAATGTCCAATGTAGAGGATGGCAATCAAAGCACCCACGGCCACCTATTGCACCATTGCCACAGATTGCATCGTCTGTTTCTAATCTGGCCTCAAGACTTCTATCAAGAAATGAAGGCGATGTGTGCAATTCAAGTGCGATAAACAAGGGCAGGGAAGACTCTACAATACAAACCGAAGATGCTGACTTAGAGAAACCTGGTAAACTGGCAGCAAAGTTCTTGTCAAAGCTGCGTACTATAGGAACCAACAAAGGTGGAAACCAAGACGATAGAAGCTCTAAACAAAGTGGTAGAACCGGTGCTTCTCTATTTAGAAATGAAGTGACCAAGGATACTAATTCCCCAAGAAAATCAAAGGCATCAAGTACATGCCACTGCCTTGTTGATACAGACAGTAAGGAAGAAAAACCCGGTAATGGCCATTCTTCTCAAGACGATAATAGAACTCATCCAAATGCATATGGGCACAAAAACTCAATTCCTTCAAGTGAGGGTTCTGTTTTAGCCTCTTCAAGGGAGTGCAATGAGGATTTTGGGTCTCCCAGACTAGGTTATCTGTTGCCAAGATTACGCTACCAAGTGGAGGGGAAGGATCCAAAACCTGAAGAATGCTACTTGAATACTTTGGAGATTCAAGATTCAGTGCATGGACAAAATGGTAAACAACTACCAAATTTAGACAGCAGTGGTAGTTGTTCAAGCAAAGGGGATAACGACTCTAACTCCAGAGAAGATTGTGAGATTTCGTGGGATGACTTGCATTTGGGAGATGCAATTGGACAAGGCTCATGTGCCATTGTTTATCGTGGAATCTGGAATGAATCGGATGTTGCTATTAAGGTTTACTTTAAGAATGAATACAGTGAAGGGATTTTACAAGACTACAAGAAGGAGATTGATATAATGAAAAGATTGCGACATCCTAATGTCTTGTTGTTTATGGGAGCTGTGTGCTCACAAGAACGCCTTGCCATCGTCACAGAGTATTTACCTAGGGGAAGTCTCTTTAAACAACTTCACAAGAACAATCAGACATTAGACATCAGACGACGGCTGGTGATGGCTCTTGATGTTGCTAGAGGTATGAATTACTTGCATCATAGAAATCCACCTATAGTTCACAGAGATTTGAAATCGTCTAACCTGCTGGTCGATAAGAATTGGACTGTCAAGGTTGGAGACTTTGACCTGTCAAAGTTGAAGAATGCAACCTTCTTGAGTGCAAGATCTGGAAGAGGAACACCTCAGTGGATGGCCCCTGAAGTCCTTCGAAACGAACCATCTAATGAGAAGTCAGATGTGTTTGGCTTTGGTGTCATCCTGTGGGAACTAATGACTCAATCGGTCCCATGGAATAACCTCAATTCCTTACAGGTGGTTGGAATTGTAGGGTTCATGGATAGAAGATTAGACATACCAGAAGGCCTCGATCCCAAAGTAGTATCCATCATCAAAGACTGTTGGCAAAGCGGCCCGGAACAACGTCCATCATTTGAAGACATAATTCAGAGAATGAAGGGCCTAATCCAGAAATTTGCATCAGTATCTGTCAGGAGGAGCTCAGAATCA
>Pyrpy_N_13g1531.1
ATGAGTCTTCTTCCGTTTGAGGTCGCTTCAAGCTTTGGTGCTGCCATGGATACTCCGCCGGCGGAGGAGCTTCTGAAGAAGATCCAAGTGCTGGAAGCGGGTCAGGCCGACCTCAAGAAGGAGATGACCAAGCTCAGGCACTCTGAGGATGTCAAATCAGAGCACCAGAGGGCCCACTCCGTCTCGCCACAGCGCTCAAGGTTCTCGTCTGTGCCCAGAAGGAGAGTCGCTGGGGGCGGCGGTGCTGCTGGTAATGGAAGTCACGATGCGGCGGCTTGGAAGAGAGGGTCTTCTTCATTTCGGCATTCCTCGCCGCTTCAGAGGGAGAGCCGCAGCCATGATCCTCCCACTGGAGGCAGTGGCGGTGGCGGCAGTGAAGGAAGCAGTAGCACCGGACCTTCAGCTGTGAACTTTACGGACAGGCAGTATCTGAACATATTGCAGTCAATTGGGCAATCTGTGCATATATTTGATATCAATGGGCTTATAATTTACTGGAACAAAACTGCTGAAAATTTATATGGTTATTCTGCGGCTGAGGCCCTTGGACATAGTCCCATTGAGCTCTTAGTAGATCCTCAAGACTATGCTGTAGCAAACACTATAATCCATCGTGTCAGCAAGGGGGAGAGCTGGACTGGGCAGTTCCCTGTCAAGAACAAAGCTGGGGAGAGGTTTACGGCTGTTGTAACAGATACTCCATTCTATGATGATGATGGCACTTTTATTGGGATTATTTGCGTGTCAAGTGATATCCGGCCCTTTCGAGAAATTAAGATTCCAATGTCAGGAGGAAAGCCCCCAGAATCAGATTCAAGCTACAGCCGGTCTAGAGCTCGTGTTACGGCTAAACTTGGCCTTGATCCTCAGCAGCCTCTACAAAATGCCATTGCATCCAAAATAACAAATTTGGCATCCAAAGTGAGCAACAAAGTAAAGTCGAAAATTCGGGTGGGAGAAAACAACATAGATCCCGAAGGTGAGAGCGATTGCCATCATTCTGATCATGGTTCAGATTGTGTTCTCTCTGATCATAGGGAGGATGCGAATTCAAGTGGGGCTAGCACACCTAGAGGAGATTTGCCCCTATCTCCTTTTGGAGTATTCTCCAATATTGATGAGAAGTCTCCAGGAAAACCCTACAGAGATTCTGGTGATGAGAGTGAAGGAAAACCTTCGATCCAGATGATGATATCCTCGAAAGCAGAAACATGGATGGGTAAGAAAGGGATATCATGGCCATGGAAAGGAAATGAGCGAGAAGGGCAAGAGGCTAAGAATACTCGTTTTGTTTGGCCTTGGTTGCATACTGAACACGAGAATGATTCAGCTCATCAGAAGAATTATTTTGGTTCAAAACCAGAAAGTCAGGTGAATGAAAATAACCGGACTCCAAATAATGAGGCCACAGGATCCTGGACCTCCTCATTTAATGTTAACAGCACAAGCAGTGCCAGCAGCTGTGGAAGTGCTAGCAGCAGTGCTGTGAATAAGGTGGATGTAGACACTGACAGCCTGGACTATGAAATCCTATGGGAAGACTTGATGATTGGAGAACAAGTTGGGCAAGGATCATGCGGAACCGTATACCATGGTCTGTGGTATGGATCAGATGTTGCTGTCAAGGTATTCTCCAGGCAAGAATATTCAGAAGATGTGATATTTTCCTTCAGACAAGAGGTGTCTCTCATGAAAAGGCTTCGACATCCAAATGTTCTGCTTTTTATGGGAGCTGTGACTTCACCTCAGCGTCTCTGCATCGTAACTGAATTCCTCCCTCGTGGAAGTTTGTTTCGCTTATTACAAAGGAACACATCAAAACTAGACTGGAGACGACGTGTTCTTATGGCGATGGATATAGCACGAGGCATGAATTATCTTCATCATTTCAACCCACCTATCATTCATCGAGATCTGAAGTCATCAAATCTCCTAGTTGATAGGAACTGGACGGTCAAGGTTGGTGATTTTGGTCTTTCACGTCTTAAGCATGCAACATTTCTCACAACCAAGACTGGGAAGGGCACGCCTCAATGGATGGCACCAGAAGTTCTACGTAATGAACCCTCAGACGAGAAGTCTGATATATACAGCTATGGGGTGATATTGTGGGAGCTTGCTACTGAGAAGATCCCTTGGGATAATCTGAACTCAATGCAGGTGATTGGAGCTGTAGGGTTCATGGACCAAAGGTTAGAGATCCCGAAGGATGTGGACCCACAATGGACTTCTTTGATTGAGAGCTGCTGGCAGAGTGATGCAGCTGCCAGGCCAACATTTCAAGAACTGCTGGAGAGGCTCAGAGACCTGCAGAGACAGTACACTATTCAGTTCCAAGCAGCGCGTACCGCCGCAGGTGATAACACCCCGAAAGAATTG
>Pyrpy_N_16g1005.1
ATGGATACTCCGCCGCCGGAGGAGCTTCTGAAAAAGATCCAAGAGCTGGAAGCGGGCCAGGCCCACCTCAAGCAGGAGATCACCAATCTCAGGCACTCTGGGGATGTCAAATCAGAGCACCAGAGGGCCCACTCCGTCTCCCCGCAGCGTTCGAGGTTCTCGTCTGTGCCCAGAAGGAGAGTCACTGGGGTGGGCGGTGCGGCTGGTAGTGGAGGTCACGATGCGGCGGCTTGGAAGAGAGGGTCTACTTCGTTTCGGCATTCCTCACCTCTTCAGAGGGAGAGCCGCAGCCATGATCCTCCCACTGGAGGCAGTGGCGGTGGCGGCAGTGGAGGAAGCAGTGGCACGGGGCCTTCAGCTGTGAACTTTACTGATAGACAGTATCTGAACATACTACAGTCGATTGGGCAATCTGTGCATATATTTGATATCAATGGGATTATAATTTACTGGAACAGAACTGCTGAAAATTTATATGGTTATTCTGCGGCTGAGGCCCTTGGACATAGTCCTGTTGAGCTCTTATCAGATCCTCAAGACTACGGTGTCGCAAACAATATAATAAACCGTGTCACCAAGGGGGAGAGCTGGACTGGGCAGTTCCCTGTCAAGACCAAAACTGGGGACAGGTTTACGGCCTTTGTAACAAATACTCCATTCTATGATGATGATGGCACTTTTATTGGGATTATTTGCGTGTCAAGTGATATCCGGCCTTTTCAAGAAATGAAGATTCCAATGTCAGGAGGAAAGCCCCCAGAATCAGATTCAAGCTACAGCCGGTCTAGAGCTTGTGTTACAGCTAAACTTGGCCTTGATCCTCAGCAGCCTCTACAAAATGCTATTGCATCAAAAATAACAAATTTGGCGTCCAAAATGAGCAACAAAGTAAAATCGAGAATTCGGGTGGGAGAAAACAACATAGATCACGAAGGTGAGGGCGATTGTCATCGTTCTGATCATGGTTCAAATTGTGTTCTCTCTGATCATAGGGAGGATGTGAGTTCAAGTTGTGCTACCACACCTAGAGGCGATTTGGCCCCATCTCCTTTTGGAGTATTCTCCCATATTGATGAGAAGTCTCCAGGAAAACCCTCCAGAGATTCTGGCAATGAGAGTGAAGGAAAACCTTCGATCCAGAGGATGATATCCTTGAAAGCTGAAGCATGGATGGGTAAGAAAGGGATAACATGGCCATGGAAAGGAAATGAGAGAGAAGAGCTAGAGACTAAGAGCACTCGTTTTGTTTGGCCTTGGTTGCCTAATGAACATGAGAATGATTCAGTTCATCAGAGGAATTATTTTGGTTCAAAACCAGAAAGTCAGGTGAATGAAAATAACCGGACTACAAATAATGAGGCCTCAGGATCCTGGACCTCCTCATTTAATGTTAACAGCACAAGCAGTGCCAGCAGCTGTGGAAGTACCAGCAGCAGTGCTGTGAATAAGGTGGATGTAGACACTGACAGCCTGGACTACGAAATCTTGTGGGAAGACTTGATAATTGGAGAACAAGTTGGGCAAGGATCATGTGGAACCGTATACCATGGTCTGTGGTATGGATCAGATGTTGCTGTCAAGGTATTCTCCTGGCAAGAATATTCAGAAGATGTGATATTTTCCTTCAGACAAGAGGTGTCTCTCATGAAAAGGCTTCGACATCCAAATGTTCTGCTTTTTATGGGAGCTGTGACTTCACCTCAGCGTCTCTGCATTGTAACAGAGTTCCTCCCTCGTGGAAGTTTGTTTCACTTACTACAAAGGAACACATCAAAACTAGATTGGAGGCGACGTGTTCATATGGCGATAAATATAGCACGAGGCATGAATTATCTTCATCATTTCAACCCGCCTATCATTCATCGAGATCTGAAGTCTTCAAATCTCCTTGTTGATAAGTACTGGACTGTTAAGGTTGGTGATTTTGGTCTTTCACGTCTTAAGCACGATACATTTCTCACAACCAAGACTGGGAAGGGCACGCCTCAATGGATGGCACCGGAAGTTCTACGTAATGAACCCTCAGACGAGAAGTCTGATATATACAGCTATGGGGTGATATTGTGGGAGCTTGCTACTGAGAAGATCCCTTGGGATAATCTGAACTCAATGCAGGTGATTGGAGCTGTAGGGTTCATGGACCAAAGGTTAGAGATCCCAAAGGACGTGGACCCGCAATGGACTTGTTTAATTGAGAGCTGCTGGCAGAGTGATGCAGCTTCCAGGCCAACATTTCAAGAACTGCTGGAGAAGCTCAGAGACCTGGAGAGACAATACACTCTTCAGTTCCAAGCAGCGCGTGCCGCCGCGGGTGATAACACCCCGAAAGAATTG
>Rosch_v2.0_Chr4g0425311
ATGGTCGAAAGTGATCTCGCCCACCTCAAGCAAGAAATGTCCCAGCTCACCAGCCAACGCCGAATCGCCAGCTCCGGTACTCCGCAGCCCAAAACGAGCGGCAGTGCCAGTCGGCTGCCGTCGACTTTTAACTTGAGTGATGCTCAGTATCTCAACATATTGCAGTCGATTGGGCAGTCTGTGCATGCAATGGATCGTAGTGGTCGTATAATCTACTGTATGAAAACTCAAAATTGCAGGAACAGAAGTGCTGAAAAACTGTATGGTTATTCTTCGGAAGAGGCCCTTGGAAAGGTTTCCATTAAGCTCATTGTAGATTCCCGGGACTTTGGTGTAGCATATAATATAGTCCACCGTGTCATCCACGGGGAGAGTTGGACTGGGCAGTTCCCTGTAAAGCACAAATCGGGGGCGAGGTTTTCAGTCATTACAACAAATACTCCATTCTATGATGATGCTGGCAGTTTAATTGGGGTTGTTGCTACATCAACTGATTCTCAGCCCTTTTATGAAATGAGGGTTCCAATGTCAGCTGAGAAGCAACCACAACAAGATCTAAGCTTCAGCAGTCGTGAGGCTAGTGTTACAACTAAATTCGGTGCTGATCCTCAGCAGCCTCTGCCAAAAGCAGTTTTGTCAAAACTAACAGACTTGCTGTGTGTCGTGATTGTTATAATCGTGAAACAGGCATCGAAGATGAGTTTCAAAGTCAAGTCGAAAATTCAGGCAAGAGAAAACAACATGGATCCCAAAGGTGACAGCGAAGATAGTCATCATCCGTTTCACGGTTCAGATTCTGTCATATCTGCCAATAGGGAGGATGGGAATGCAAGTGGGACTAGCACAGCTATAGGAACTATACCCCCAGCAACTCCTTTTGGTGTATTTAACCATGTTGAGAGCAAGCCTCTAGGAGAACCCTCCATAGATTCTGCCAGTGAGAGCAAAGAAAAATCTTCAATTCACAAGCTAATTGCCTCAAAGGCAGAAGCATGGATTAGTAAGCAGGAAATATCATGGCCTTGGAAAGGAAATGAGCGAGATGGGTCAGTGGCTAGGGCCAGTGGTTTTGTTTGGCCCTGGTTTCATAATGATCAAGTCAATGTTGCCATTCCTCAGAAGAGTTATTGTGTCTCAGAACCAGAAATTCAGGTGAACGAAAGTAATGGGCCAACAAATGATAATGATGAGACTCAAGGGTCCTGGACCTCTCCATTGGATATTAACAGCATAAGCTGTGCCATCAGCCTTAGAAGCACCAGTAGTGCTTTGGCTACGGTGGATGTGGACACTGATTGCTTGGATTATGAAATCTTATGGGAAGACATGATAATTGGAAGAAAGATTGGGCAAGGTTCATGTGGAACTGTATACCATGGTCAGTGGGATGGATCAGATGTTGCCATTAAGGTATTCTCCAAGTTTGAATATTCGGATGATTTGTTACTTTCCTTCAAACAAGAGGTATCCCTAATGAAAAGGCTTCGACATCCAAATGTTTTGCTTTTCATGGGAGCGGTGACTTCACCTGAGCGTCTCTGCATTGTCACAGAGTTCCTCCCACGCGGAAGTTTGTATCAAATACTACAGAGGAACCCATCAAAACTAGACTGGAGACGACGTATTAATATGGCTATGGATATAGCATGGGGCATGAATTATCTTCACCATTTCAACCCACCAATCATTCATCGAGACTTAAAGTCTTCAAATCTCCTAGTTGATAAGAACTGGACTGTCAAGGTCGGCGATTTTGGTCTTTCACGTTTTAAGCATGAAACTTTTCTTATAAACAAGAGTGGCAGGGGAACGCCTCAATGGATGTCACCAGAATTTCTACGTAGTGAACCCTCAGATGAGAAGTCTGACATATATAGCTACGGGGTGATATTGTGGGAGCTTGCTACCGAGAAGATTCCTTGGGATAATCTAAACCCAATGCAGGTGATTGGAGCTGTTGGATTCATGAACCAAAGACTGGAGATCCCAAAAGATGTGGACCCAAAGTGGGCTTCTATAATTGAGAGTTGCTGGCGCAGTGATCCAGCTAGCCGGCCAACATTTCTAGAACTGCTCGAAAAGCTTAGAGTGTTGCATAGACAATATAATCTTCAGTTCAAAGCAGCACGTTCCGCCTCTAATGAGAGCACCCAAAAAGAATTG
>Rosch_v2.0_Chr4g0425321
ATGGATGATACACCACCAGCAAAGGAGCTTCTGAAGAAGCTTCAAGTGCTGGAAGAGGGTCACGCCTACCTCAAGCAAGAGCTCTCGGAGTATTCCTATGCCAAACTGGAGAACCAAAGGGCTCTCTCAAAAAGGCGCTCAAGATTCTCTTCCAAAAGAAGAGCCGGTGGTGGTGGCGGTGCAAGTTGGCGGCCGCCGAGTCTCAACTTCAGTGACAGGCAGTATCTCAATATATTGCAGTCAATAGGGCAGTCTGTGTACATATTTGATCTCAGTTGTCGTATAATTTACTGGAGCAAGACTGCTGGAAATCTATATGGTTATTCTGTGGCAGAGGCCCTTGGACAGAATCCCCTTGAGCTCTTAGCAGATCCCCAGGCCTTTGCTGTAGGATATAGTATAGTTCAACGTCTCATCAAGGAGGAGAGCTGGACCGGGCAGTTCCCTGTCAAGAACAAAATGGGGGAAATTTTTTCAGCCATGGCCACCAATACTCCATTTTATGATGATGATGGCACTTTCATTGGGGTTATATGTGTTTCATGGGATTTGCGGCATTTTCAAGAAACGAGGGTTCCACTGTTATGTTTAAAACCAGACTCAAGCTTCGGCCGTTGCCCTACCACTAGTGCGGCAACTCAAGTTGGTGTTGATCCTCAGCAACCTCTGCAAAATGAACTTGCATCAATAATAACAAATTTGGCGTCCAAGGTCTGCAACAAATTCAAGTCAAGAGTTAAGGATGGAAAAGAAAACTTGGATGACAAAGCTGGGAGTGGAGATAGTGGCTGGTGTGATCATGGTTCAGTTTCTCATCTCTCTGACCATTTGGAGGATGGGTGTTCAATTGGGGCAAGCAAACCGAGAGGAGGTATACATCCATCTCCTTTTGGTATGTTTGCCAAAATTAAAGACAAGTTTCCAGGTAAACCCTCCGGAGAATATGATGATCAGAGTGAAGGAAAACGCCCAATGCATAAGATATTAACCTCAAAGGCAGAAGCATGGATTGGTAAGAAGGGACTATCATGGCCATGGAAAGAAAATGAGAAAGAAGGGTCGGTGACTAGGAGCACTCATTTTGTTTGGCCCTGGTTGCATAATGATCAAGGAAAAGATTCAATACCTCAGGAGGGTAATTGTGCTTTAAAACCAGAAAATCAGGTGAATGAAAGTAATCAACCTGCAACTAATGAAGCTTCAGGAGCCTGGACCTCTTTGTTTAATGTTAACTGCACAAGACGTGGTAGCAGTTCTGGAAGTACCAACAGTTCTGCCAAAAAGGAGGATGTGGATATTGATTGCTTGGACTATGAAGTCTTATGGGAAGACATGATAATTAGAGAGAGGATTGGGCAAGGTTCATGTGGAACTGTATACCATGGTGTGTTGGATGAATCAGATATTGCTGTTAAGGTATTTTTGAAGCAAGAATATCCAGATGATGTGCTTCTGTCTTTTAGACAAGAGGTATCTCTTATGAAAAGGCTTCGACATCCAAACGTGCTGCTTTTCATGGGAGCGGTGACTTCACCTCAGCGTCTTTGCATTGTAACAGAGTTCCTCCCACGTGGAAGTTTGTTTCAATTACTACAGAAGAACAAGTCAAAATTAGACTGGAGACGACGTGTTCAAATGGCTTTAGATATAGCTCTTGAGGCATTTTATATCAGACTATCTTCTGGATTGCATCAAATTGTGTTCATCTGGTGTTTGAATAGAGTCTTGGCACGAGGCATGAATTATCTTCATCATTTCAGCCCCCCTATTATTCATCGAGATCTGAAGTCTTCAAATCTCCTAGTTGATAAGAACTGGACTGTCAAGGTTGGTGACTTTGGTCTTTCACGTCTTAAGCATGAAGCATTTCTCTATACCAAGACCGGAAAGGGGACGCCTCAATGGATGGCACCAGAAGTTCTGTGTAATGAATCCTCAGATGAGAAGTCTGATGTATTCAGCTACGGGGTGATATTGTGGGAGCTCGCTACTGAGAAGATTCCTTGGGATGATCTGAATGCAATGCAGGTGATTGGAGCTGTAGGGTTCAGGAACCAAAGGCTAGAGATCCCAAAGGATGTGGATCCACAATGGGCTTCTATGATTGAGAGATGTTGGCACAGTGATCCAGCTTGCCGGCCAACATTTCATGAATTGCTGGAAGAACTTAAAGCGTTGCAGAGACGGCGTGCTCTCCAGTTCAAAGCAGCGCGTTCTGCCTCTAGTAGCACCCAAAACGAATTGCAGACCAGCCTGAAAGAC
>Rosch_v2.0_Chr4g0425341
ATGGAAATGGAGAGAAGCAGCTTAAGTATAATGATGATATATAATGTTAATGATGTTGCTGTTAAGGTATTCTTCAAGCAAGAATATCCAGATGATGTATCTCTTATGAAAAGGCTTCGACATCCCAACGTTCTGCTTTTCATGGGAGCTGTGACTTCACCTCAGCGTCTCTGCATCATCACAGAGTTCTTCCCACGTGGAAGTTTGTTTCAATTGCTACATAAGAACAAGTCAAACCCAGACTGGAGACAACGTATTCAAATGGCTTTACATATAGTGAGTATTGAGTTTTCCCCATCCCCGAACAAAAGAAAGAAAAAAACATATGATCACAGTGCACAAGGCATGAATTATCTTCATCATTTCAACCCCCCTATTATTCATCGAGATCCGAAGTCTTCAAATCTCCTAGTTGATAAGAACTGGACTGTCAAGGTTGGTGATTTTGGTCTGGCACGTCTCAAGCATGAAACATTTCTCTTTACCAAGACTGGGAAGGGGACGGTTCAATGGTTGGCACCAGAAGTTCTGTGTAATGAATTCTCAGATGAGAAGTCTGATGTATACAGCTATGGGGTGATATTGTGGGAGCTCGCTACTGAGAAGATTCCTTGGGACGATCTAAATGCAATGCAGGTGATTGGAGCTGTAGGGTTCAGGAAGGAAAGGCTAGAGATCCCAAAAGATGTGGATCCACAATGGGCTTCTATGATTGAGAGCTGTTGGCACAGGTGTGATCCAGCTCGCCGGCCAACATTTCATGAATTACTGGAAAAACTTAAAGCGTTA
>Rosch_v2.0_Chr4g0425351
ATGGACACTCCGCCGCCGCCGCCGGAGGAGCTGCTGAAGAAGATCCAGGTGCTGGAGGAGGGTCAGGAGCACCTGAAGCAGGAGATGTCCAAGCTCCGGAACAACTCCGATGCTAAGTCCGAGCACCCGAGGGCCCACTCGGTCTCGCCGCAGCGGTCCAGATTCTCGTCTTTGCCCAAGAGGAGAGTCGCCGGGGGCGGCGCCGTAGCTGGAGCCGACGCGGTGGGTTGGAAGAGAGGGTCTACTTCGTTTCGGCATTCTTCGCCGCTGCAGAGGGAGAGCCGCAGCCATGATCCTCCGACTGGCGGCAGCGGCCGCGCCGGCGATGATTTTAGAGGTGGAGGTGGTAGCGGGCCGTCGGCGGTGAACTTTACTGATAGGCAGTATCTGAATATATTGCAGTCCATTGGGCAGGCAGTGCATATTTTTGATCCCCAGGGTCGTATAATTTACTGGAACAAAACAGCTGAAGCTATGTATGGTTATTCAGCGGCAGAGGCCCTGGGACGGGATCCCATTGAGTTCTTAACAGATCCCCAGGACCATGTTGTAGGACATAATATAATCCAAAGAGTCACCAAGGGGGAGAGCTGGACAGGGCACTTCCCTGTCAAGAACAAAAAGGGGGAGAGATTTTCAGCTACTATAACGAATACTCCATTCTATGATGATGATGGCACTTTTATTGGGGTTATTTGTGTGTCAAGTGATACCAAGCCATTTCAAGAAATGAGGACGCACCCTGAACCAGATTCAAGCTTCAGTCGTACTAAAGCTACTGTTACAACTAAACTTGGTCTTGATCCTCAGCAGCCTCTGCAAACTGCAATTGCATCAAAAATTACAAATTTGGCATCCAAGATGAGCAACAAAGTCAAGTCGAAAATTCGGGCAGGAGAAAACTATATGGATCGGGAAGGTGTGAGTGTAGATAGTCATCATTCTGATCATGGTTCGGACTATGACCATCGGGAGGATGCAAATTCAAGTGGGGCTAGCACACCTAGAGGAGATATAGCCCCATCTCCTTTTGGTGTGTTTTCCCAGATGGATGAAAAGTCTCCAGGAAAACCTTCCAGAGATTCTGGCGATGAGAGTGAAGGAAAACCGCCAATGCACAAGGTAATATCCTCAAAGGCAGAAGCATGGATTGGTAAGAAAGGGATAACTTGGCCATGGAAAGGAAATGAGCGAGAAGGATCGGAGGTTAAGACCCCTCGTTTTCTTTGGCCTTGGTTGCAAAATGATCAAGAGAATGATCCAGTTCCTCAGAAGAATAATTGTGGTTTAAAACCTGACAATTACGCGACTGAAAGTAATCGACATGCAACTAATGAGGCTTCAGGATCCTGGACCTCCTCATTTAATGTTAACAGCACAAGCAGTGCCAGCAGCTGTGGAAGCACCAGCAGTACTGTGAATAAGGTAGACGTGGACACTGATTGCTTGGATTACGAAATCTTGTGGGAAGACTTGATGATTGGAGAACAGATTGGGCAAGGTTCATGTGGAACTGTATACCATGGTCTGTGGTACGGATCAGATGTTGCTGTCAAGGTATTCTCCAGGCAAGAATATTCAGAAGATGTGATACTTTCCTTCAGACAAGAGGTATCTCTTATGAAAAGGCTTCGACATCCAAATGTTCTGCTTTTCATGGGAGCTGTGACTTCTCCCGAGCGTCTTTGCATCGTAACAGAGTTCCTCCCACGTGGAAGTTTGTTTCGGTTACTACAAAGAAGCACAGCAAAACTAGATTGGAGACGACGTGTTCATATGGCTCTGGATATAGCACGAGGCATGAATTATCTTCATCATTTCAACCCTCCAATCATCCATCGAGATCTGAAGTCTTCAAATCTCCTAGTTGATAAGAACTGGACTGTCAAGGTTGGTGATTTTGGTCTTTCACGTCTAAAGCATGAAACATTTCTCACAACCAAGACTGGGAGGGGAACGCCCCAATGGATGGCACCAGAAGTTCTACGCAATGAACCCTCAGATGAGAAGTCGGATGTATATAGCTACGGAGTGATATTGTGGGAGCTTGTTACTGAAAAGATCCCTTGGGATAATCTAAACTCAATGCAGGTGATTGGAGCTGTAGGGTTCATGAACCAAAGACTAGAGATCCCAAAAGATGTTGACCCGCAGTGGATTTCTTTAATTGAGAGCTGCTGGCAAAGTGATCCCGCTAGCCGGCCAACATTTCAAGAGCTGCTGGAAAAGCTTCGAGATCTGCAGAGACAATACGCTCTTCAATTCCAAGCAGCGCGGTCCGCCGTAAGTGATAGCACCCAAAAAGAACTG
>Rosch_v2.0_Chr7g0199051
ATGTACCGACTGCTGCTGGACCGGTGCCGGAGCTTGGAGGCCAGCCACGTCAGACTCAGAGCCGAGTTCCGTGAGCTGCAGCACCACAACGGGAAGACCGAGGAGGAGGAGGAGGATGAGGTGCTGACGTCAGAGTTCTCGGTTCCGCACCTTGTCCGGGGGTTCTTCCTGTCCGGGAGTCCGTACCGGAGCATACTGGACAACATGGGCCAGGCCGTCCACGTCTGCACGGCCTCCGCCGGAGAGATCCAGTACTGGAATCGTGCGGCTGAGAATCTCTATGGATGGAAGGACTATGAAGCCCTTGGACAAAGGGTTGCTGAGCTCCTCATTGCTGAAGAGTACTATGCACCTTTAAAGAGAATCATGGAAAGATTGAATATTGGCTTATCATGGTCTGGTCAGTTTCCTTTCAAAAAGAGGTCGGGAGAGATATTTATGGCAATGGTGACAAAAAGCCCATTGTATGAGGATGGTGAGCTTGTTGGTATCATCACTGTTTCAAGTGATGCGGCATTGTTTAATAGAATTGAAGCAGAAAATCTGGGAACATCCAAGGATCATGCCAAGGGCCAACATAAGGGATGGCAGTTGAACTGGAACAAGAGCCAATTACACCCTGGCCGGCCACCGGTCGCACCAGTGCCACAGATTGCATCATCTGTTTCCAATCTGGCCTCCAAACTGCTATCACGAAATGATGACAATGGATGCAATCCAAGTGAGGTTAACAAGGCAAGGGAGAACTCTACAGCAGACACTGGAAATGCTAACTTAGAGAAAGCTGGTACACTAGCGTCTAAGTTCTTGGCAAAGTTGAACATTAAAGGAGCCAACAAAGGCGGGAAAGAAGATTATGAAACATCTCAAAAAATTGGCAGAAATGATGCTAATCTATTTAGCAATGAAGTGACAAAGCAGCCTAATTCCCCTAGAAATTCAAACGCATCAAGTGTATATGGGCATAAGAATCCGATTGATTTAGATCAGAGTTCTGTCTTAGCCTCTTCAAGGGAGTGCAATGAGTATATTGGGTTGCATAGACCAAATCATCTATTGCCAAAATTACACTATGCAAATGATCCGGGGCCTGAAGAATGCAACTTGAATGCTTCAGAGGTAGAAGATGCAATGCAAAAACAACCAGATGGTCAACCATTACCTAGTTCAGCAGAGAGCACTCGCAGCCCCAATAGTTCATCAAGCAAAGGGGTTAATAATTCTACTTCCATAGGAGGTTGTGAGATTCGTTGGGAGGACTTACATTTGGGAGAGGAAATTGGACAAGGTTCCTGTGCTATTGTATATCGTGGAAACTGGAATGCATCGGATGTTGCCATTAAGGTTTACTTTAAAAATGAATACAGTGAGGGGGTTTTGCATGACTACAGAAAGGAGATTGATATAATGAAAAGATTGCGGCATCCTAATGTGCTGCTATTTATGGGAGCAGTATATTCACAAGAACGTCTAGCTATTGTCACAGAGTACCTACCTAGGGGAAGTCTTTTCAGACAACTTCACAAAAACAATCAAGCATTGGATATTAAACGACGTATGAGGATGGCCCTTGATGTTGCGAGAGGTATGAATTACTTGCATCGTAGAAATCCACCTATAGTTCACAGAGACTTAAAATCGTCTAACTTGCTGGTTGATAAGAACTGGACTGTCAAGGTTGGAGACTTTGGTCTGTCGAAGTTAAAGAACGCAACCTTCTTGACTGCAAAATCTGGGAGAGGAACACCTCAGTGGATGGCACCTGAAGTCCTCCGGAATGAACCTTCAAATGAGAAGTCTGATGTATTTAGCTTTGGTGTCATCCTTTGGGAACTAATGACTGTATCGGTCCCATGGAATAACCTCAATCCCTTGCAGGTTGTTGGAGTTGTAGGCTTCATGGATAGAAGATTAGACATACCAGAAGGCCTCAATCCCGAAATAGTATCCATTATTGAAGACTGTTGGCGTAGTGACCCAGGACAGCGTCCATTGTTTGAAGATGTGATTCAGAGAATGAAGGACTTAGTTATCAAAGTTGAAGCAGCTTCAGTAAGAAGAAGTTCAAACCCT
>Rubch_LG04.1525
ATGGACACTCCGCCGGCGGAGGAGCTTCTGAAGAAGATCCAAGTACTGGAGGAGGGTCAGGCCCACCTCAAGCAAGAGATGTCCAAGCTGAGGCACTCCTCCGATGCTAAACCCGAGCACCCGAGGGCCCACTCCGTCTCGCCGCAGCGGTCCAGGTTATCGTCTTTGCCCGGGAGGAGAGTCGCCGGCGGCGGAGGTATCGACGTGGCGGCTTGGAAGAAAGGGTCTACTTCGTTTCGGCATTCTTCGCCGCTACAGAGGGAGAGTCGCAGCCATGATTCTCCCACTGGCGGCAGCACCGGCGGCGATAGTTTTCGCGGTGGCGGTGGTAGCGGGCCGTCGGCGGTGAACTTTACTGATAGGCAGTATCTGAACATATTGCAGTCCATTGGACAGTCTGTGCATATATTTGATCCTAATGGTCGTATAATTTACTGGAACAAAACTGCTGAAGCTCTATATGGTTATCCTGCAGCAGAGGCGCTTGGACAGAATCCCATTGAGCTCTTAGTAGATCCTAATGACTATGTTGTAGGATATAATATAATCCAACGAGTCACTAAGGGGGAGAGCTGGACAGGGCAGTTCCCTGTCAAGAACAAAAAGGGGGAGAGGTTTTCAGCTACTGTAACGAATACTCCATTCTATGATGATGATGGCACTTTTATTGGGGTTATTTGCGTGTCAAGTGATTCGAGGCCATTTCAAGAAATGAGGGTCCCTTTACCAAGTGCGACACGCCCAGAACCAGATTCAAGCTTCTGTCGCACTAGAGCTAGTGTTACAACTAAACTTGGTCTTAATCCTCAGCAGCCTCTGCAAAATGCAATTGCCTCAAAAATAACAAATTTGGCATCCAAGATGAGCAACAAAGTTAAGTCAAAAATTCGGACGGGGGAGAACCACATGGATCCCGAAGGTGGGAATATAGATGGCCATCATTCTGATCATGGCTCGGACTTTGACCCTCGGGAGGATGCAAATTCAAGTGGGGCTAGTACACCTAGAGGAGATATAGTCCCATCTTCTTTTGGTGTGTTTTCCCAGATGGATGAAAAGTCTCCTGGAAAACCCTCCAGAGATTCTGGTGATGAGGGTGAAGGAAAACCGCGGATCCACAAGGTAATAACCTCAAAGGCAGAAGCATGGATTGGTAAGAAAGGGATATCATGGCCATGGAAAGGAAATGAACGAGAAGGGTCAGAGGCTAAGACCACTCGTTTTGTTTGGCCTTGGTTGCATAATGATCAAGAGAATGATTCGGTTCCTCAAAAGAGTAATTGTAGGTTAAAACCAGACAATCAGGCAAATGAAAGTAATCGACCAGCAACTAATGAGCCTTCAGGATCCTGGACCTCCTCGTTTAATGTTAACAGCACAAGCAGTGCTAGCAGCTGTGGAAGCGCCAGCAGTACTGTGAATAAGGTGGACGTCGACACTGATTGCTTGGATTACGAAATCTTATGGGAAGACCTGATAATTGGAGAACAGATTGGGCAAGGTTCATGTGGAACTGTATACCATGGTCTGTGGTATGGATCAGATGTTGCCGTCAAGGTATTCTCCAGGCAAGAATATTCAGAAGATGTGATACTTTCCTTCAGACAAGAGGTATCTCTTATGAAAAGGCTACGACATCCAAACGTTCTACTTTTCATGGGAGCTGTGACTTCTCCTGAGCGTCTCTGCATCGTAACAGAGTTCCTCCCACGTGGAAGTTTGTTTCGGTTACTACAAAGAAGCACAGCAAAACTAGACTGGAGACGACGTGTTCATATGGCTTTGGATATAGCACGAGGCATGAATTATCTTCATCATTTCAACCCTCCGATCATCCATCGAGATCTGAAGTCTTCAAATCTCCTAGTTGATAAGAACTGGACTGTCAAGGTTGGTGATTTTGGTCTTTCACGTCTAAAGCATGAAACATTTCTCACTACCAAGACTGGGAGGGGAACGCCTCAATGGATGGCACCAGAAGTTCTACGCAATGAACCCTCAGATGAGAAGTCTGATGTATACAGCTATGGGGTGATATTGTGGGAGCTTGTTACTGAAAAGATCCCTTGGGATAATCTAAACTCAATGCAGGTGATTGGAGCTGTAGGGTTCATGAATCAAAGACTAGAAATCCCAAAAGAGATTGACCCACAATGGACTTCTCTAATTGAGAGCTGCTGGCACAGTGATCCAGCTTGCCGGCCAACATTTCAAGAGCTGCTGGAAAAGCTTAGAGATCTGCAGAGACAATACGCACTTCAATTCCAAGCAGCGCGCTCCGCCGCAGGCGATAGCACCCAAAAGGAATTG
>Rubch_LG04.1526
ATGATGTTCAGAGTGAAGGAAAACCTTCTTGCCAAAAAGAGTGAAGGAAAACCTTCAATGCACAAGGTAATAACCTCAAGGGCGGAAGCATGGATTGGTAAGACCACGTTATCATGGCCATGGAAAGAAAAGGAACAAGAAGGGTCACAGGTTAGGACCACTCCATTTGTGCAGCCCTGGTTGGATGATGATCAAGAGAATGATTCAACACCTCATAAAAGTTATTCTAGTTCAAAACGTACCAGTTATCAGGTGATTGAAAGTAATCGGCTTGCAAATAATGAGGCTTTGGGATCTTGGACCTCATTTAAAGCTAACAGCACCACTAGTGCCAGCATATATGCAGCTCTGAAAGATGTTGCTGTTAAGGTATTCTTCAAGCAAGAATTTCCAGAGGGTTTGTTGCTTTCCTTTAGACAAGTCTCAAGAGGTATCTCTTATGAAAAGGCTTCGACATCCAAACGTTCTGCTTTTCATGGGAGCTGTGACTACACCTCATCGTCTGTGCATTGTAACAGAGTTCCTCCCACGCTATGGCCGGATGGAGTTCTTCCTCAATTAGTTGAAGACAATTCCATAGCAATGAATCGACAACTCAGGAAGGCCAAGGACCGAGGAAGATTT
>Rubch_LG04.1531
ATGTCCGCTTCGCCTCAGCCCCAAACGAGCAGCTGGCCTTCGGCTGTGAACTTCAGTGATAGGCAGTATCTCAACATATTACAGTCAATTGGGCAGGCTGTGCATGTACTGGATCGTAGTGGTCGTATAATTTACTGGAACAAAAGTGCTGAAAAACTATATGGTTATTCTATGGAAGAGGCCCTTGGACAGGTTTCCATTAAGCTCTTAGTAGATTCCCGGGACTTTGGTGTAGCATATAATATAGTCCACCGTAACAACCACGGCCAGAGTTGGACTGGGCAGTTCCCTGTAAAGCACAAATCGGGGACGAGGTTTTCAGTCATTGTAACCAATAGTCCATTCTATGATGATGCTGGCACTTTAATTGGGGTTGTTTGTACTTCAGCTGATTCTCAGCCCTTTTATGAAATGAGGGTTCCAATGTCAGCTGAGAAGCAACCACAACAAGATTTAAGCGTCAGCGGTTCTAGGGCTAGTGTTGCAACTAAACATGGTGTTGATCCTCAGCAGCCTCTGCAAAATGCAGTTTCGTCAAAAATAACAAACTTGGCATTGAAGATGAGTAACAAAGTCGAGTCAAAAATTCAGGCAAGGGAAAACAACACGGTTGCCAATGGTGGGTATGGGAGCGAAGATAGTCAGCATCCTGTTCACAGTTCAGATTCTGTTCTATCTGACAATAGGGAGGATGGGAATGCAAGTGTGGCTAGCACGGTGATTGGAGATATACCCCCAGCAACTCCTTTTGGTGTATTTAACCATGTTGAGAGCAAGCTTCGAGAAAATCCCTCCGGAGATTCTGGAGGTGAGAGTGAAGGAAAATCTTCGATTCACAAGATTATAGCGTCAAAGGAAGAAGCATGGGTTAGTAAGCAAGGGATACCATGGCCATGGAAAGGAAATGAGCGAGATGGGTCAGTGGCTACGGCCAGTGGTTTTGTTTGGCCCTGGTTTCATAATGATCAAGTGAATGTTGCAGTTCCTCAGAAGAGTTATAGTGTTTCAAAACCAGAAATTCAGGTGAATGAAAGTAATCGGCCAACAAATAATGAGGCTCCAGGATCCTGGACCACTCCATTGGATATTAACAGCAAAAGTCGTGCCATCAGCTTTAGAAGTACCAGCACTAGTGCTTTGACTAAGGCGGATGTGGACACTGACTGCTTGGATTATGAAATCTTTTGGGAAGACATGATAATTGGAGGACAGATTGGGCAAGGTTCATGTGGAACTGTATACCATGGTCACATGGATGGATCAGATATTGCTGTTAAGGTATTCTCCAAGCTAGAATATTCGGACAATTTGTTACTTTCCTTCAGACAAGAGGTATCTCTGATGAAAAGACTACGACATCCAAATGTTTTGCTTTTCATGGGAGCTGTGACTTCACCTGAGCGTCTTTGCATTGTCACAGAGTTCCTCCCACGTGGAAGTTTGTTTCAATTACTCCAGAGGAACCCATCAAAACTAGACTGGAGACGACGTGTAAATATGGCTATGGATATAGCATGGGGCATGAATTATCTTCACCATTTCAACCCACCTATCATTCATCGAGACTTGAAGTCTTCAAATCTCCTAGTTGATAAGAACTGGACTGTCAAGGTCGGTGACTTTGGTCTTTCACGTCTTAAGCATGAAACTTTTCTTATAACCAAGAGTGGCAGGGGAACGCCTCAATGGATGGCACCAGAATTTCTACGTAACGAACCCTCAGATGAGAAATCTGATGTATACAGCTACGGGGTGATATTGTGGGAGCTTGCTACTGGGAAGATTCCTTGGGATAATCTAAACCCAATGCAGGTGATTGGTGCTGTAGGATTTATGAACCAAAGACTGGAGATCCCAAAAAATGTGGACCCACAGTGGGTTTCTATAATTGAGAGTTGCTGGCACAGCGATCCAGCTAGCCGGCCAACATTTCTAGAACTGCTCGAAAAGCTTAGAGTGTTGCAGAGACGATATAATCTTCAGTTCAAAGCAGCTCGTTCCGCTTCAAGTGAGAGCACCCAAAAGGAATTG
>Rubch_LG05.1411
ATGGCGGCCCGCGACTCGCAGGCCAGTATGTACCGAGTTCTATTGGACAGGTGCCAGAGTTTGGAGGCCAGTCACGCCAGACTGACATCGGAGTTTCATGAGCTGCAGGAGGAGGAGGAGCAGAAGAAGAAGAATAAGAAGAAGAAAGATGAGGTGGTGATGACGTCAGAGTTCTCGGTTCCGCACCGCGTGCGCGGGTTCTTCCTCTCGGGGAGTCCGTACCGGAGCATATTGGACAACATGGGCCACGCTGTCCACGTGTGCTCGGCTTCCGCCGGTGAGATCCAATATTGGAATCGTGCGGCTGAGAATCTGTATGGATGGAAGGACTATGAAGCCATTGGACAAAGGGTTGATGAGCTCCTCATTGCTGAAGAGTACTATGCACCTTTAAAGAGAATCATGGAAAGATTGAGCATCGGGCTATCATGGTCGGGTCAGTTCCCTTTCAAGAAGAGGTCCGGAGAGGTATTTATGGCAATGGTGACAAAAAGCCCGTTGTATGAGGATGGTGAGCTTGTTGGTATTATCACTGTTTCAAGTGATGCCACACTTTTCAATAGAATAGAATCAGAAAATCCGAGAACGTCCAAGGACCGTGCCGATGGCCAACATAGAGGATGGCAGTTAAACTGGAACAAGAGCCAATTAAACCCAGGCCGGCCACCGGTTGCACCAGTGGCTCAGATTGCATCATCTGTTTCCAATCTGGCCTCCAAACTTCTATCAAGAAATGATGACAATGGATGCAATCCAAGTGAGGTTAACAAGGCAAGGGAGGACTCTAAAGCGGACACTGGAAATGCTAAATTAGAGAAACCTGGTACACTAGCAGAAAAGGTCTTGGCAAAGTTGAACATTAAAGGAACCAACAAAGGTAGGAAAGAAGATGATGAAACATCTCGAAAAAATTGCAGAAGTGATGCTTCTATGTTGGACAATGAAGTGACAAGAAATTCAAACGGGCATAAGAATCCAATTGATTTAGATGAGAGTTCTGTTTCAGCCTCTTCAAGAGAGTGCAATGAGTGTTTTGGGTTACATAGACCAAATCATCCATTGCCAAGATTACGCTACCAAGTGGATGCAAACGATCCGGAGCCTGAAGAACACAACTTGAGTGCTTCAGAGATGGAAGATGTAATGCAAAGACAACCAGAGGGTAAACCGTTACCAAGTTCAGCAGAGAGCACTCGCAGCCCCAGTAGTTCGTCAAGTAAAGGGGATAATGATTCTAATTCCATCGGAGGTTGTGAGATTTGTTGGGAGGACTTACATCTGGGAGAGGGAATTGGACAAGGTTCATGTGCTATTGTATATCGTGGAATCTGGAATGGATCGGATGTTGCCATTAAGGTTTACTTTAAAAATGACTACAGTGAGAGGATTTTACATGACTACAGAAAGGAGATTGATATAATGAAAAGATTGCGACATCCTAATGTGCTACTATTTATGGGAGCAGTATGCTCACAAGAGCGTCTTGCCATTGTCACAGAGTACTTACCTAGGGGAAGTCTCTTCATACAACTTCACAAAAACAATCAAGCATTGGATATTAAACGACGTATGAGGATGGCCCTCGATGTTGTGAGAGGTATGAATTACTTGCATCATAGAAATCCACCTATAGTTCACAGAGACTTAAAATCGTCTAACCTGCTGGTTGATAAGAACTGGACTGTCAAGGTTGGAGACTTTGGTCTTTCGAAGTTAAAGAATGCTACCTTCTTGACTGCAAAATCTGGGAGAGGAACACCTCAATGGATGGCACCTGAAGTTCTCCGCAATGAACCTTCAAATGAGAAGTCTGATGTGTTTAGCTTCGGTGTCATTCTGTGGGAGCTAATGACTGAATCGGTCCCATGGGATAACCTCAATCCCTTACAGGTTGTTGGAATTGTAGGGTTCATGAATAGACGATTAGACATACCAGAAGGCCTTGACCCCCGAGTAGTATCCATCATTGAAGACTGTTGGCGAAGTGACCCTGGACAGCGTCCATCATTTGAAGACGTAATTCAGAGATTGAAGGGCCTGGTTGTCAAAGTTGAGGCAGCTTCTGTAAGAAAAAGTTCAAACCCT
>Ruboc_04_G18030
ATGTCTGCTTCGCCACAGCCCCAAACGAGCGGCGGCCACGGCGGGCCTTGGGCTGTGAACTTCAGTGATAGGCAGTATCTCAACATATTACAGTCAATTGGGCAGTCTGTGCATGCACTGGATCGTAGTGGTCGAACAAAAGTGCTGAAAAACTATATGGTTTCCATTAAGCTCTTAGTAGATTCCCGGGACTTTGGTGTAGCATATAATATAGTCCACCGTAACAACCACGGCGAGAGTTGGACTGGGCAGTTCCCTGTAAAGCACAAATCGGGGGCGAGGTTTTCAGTCATTGTAACCAATAATCCATTCTATGATGATGCTGGCACTTTAATTGGGGTTGTTTGTACTTCAGCTGATTCTCAGCCCTTTTATGAAATGAGGATTCCAATGTCAGCTGAGAAGCAACCACTACAAGATTTACGCTTCAGCGGTCCTAGGGCTAGTGTTTCAACTAAACATGGTATTGATCCTCAGCAGCCTCTGCAAAATGCAGTTTTGTCAAAAATAACAAACTTGGCATTGAAGATGAGTAACAAAGTCAAGTCAAAAATTCAGGCAAGAGAAAACAACACGGTTGCCAATGGTGGGTATGGGAGTGGAGATAGTCATCATCCTGTTCACAGTTCAGATTCTGTTCTATCTGACAATAGGGAGGATGGGAATGCAAGTGTGGCTAACACAGTGATTGGAGATATACCCCCAGCAACTCCTTTTGGTGTATTTAACCATGTTGAGAGCAAGCTTCCAGAAAATCTCTCCAGAGATTCTGGAGGTGAGAGCGAAAGAAAATCTTCGATTCACGAGATAATAGCCTCAAAGGCAGAAGCATGGATTAGTAAGCAAGGGATATCATGGCCATGGAAAGGAAATGAGCGAGATGGGTCAGTGGCTAGGGCCAGTGGTTTTGTTTGGCCCTGGTTTCATAATGATCAAGTGAATGTTGCAGTTCCTCAGAAGAATTATTGTGTTTCAAAACCAGAAATTCAGGTGAATGAAAGTAATCGGCCAACAAATAATGAGGCTCCAGGATCCTGGACCACTCCATTGGATATTAACAGCAAAAGCCGTGCCATCAGCTTTAGAAGTACCAGCACTAGTGCTTTGACTAAGGTGGACGTGGACACTGAGTGCTTGGATTATGAAATCTTATGGGAAGACATGATAATTGGGGGACAGATTGGGCAAGGTTCATGTGGAACTGTATACCATGGTCACAGGGATGGATCAGATGTTGCTGTTAAGGTATTCTCCAAGCTAGAATATTCCGACGATTTGTTACTTTCCTTCAGACAAGAGGTATCTCTGATGAAAAGACTTCGACATCCAAATGTTTTGCTTTTCATGGGAGCTGTGACTTCACCTGAGCATCTTTGCATTGTCACAGAGTTCCTCCCACGGTCTGCATGGGGCATGAATTATCTTCACCATTTCAACCCACCTATCATTCATCGAGACTTGAAGTCTTCAAATCTCCTAGTTGATAAGAACTGGACTGTCAAGGTCGGTGACTTTGGTCTTTCACGTCTTAAGCATGAAACTTTCCTTATAACCAAGAGTGGCAGGGGAACGCCTCAATGGATGGCACCAGAATTTCTACGTAATGAACCCTCAGATGAGAACTACGGGGTGATATTGTGGGAGCTTGCTACTGGGAAGATTCCTTGGGATAATCTAAACCCAATGCAGGTGATTGGTGCTGTAGGATTTATGAACCAAAGACTGGACATCCCAAAAGATGTGGATCCACAGTGGGTTTCTATAATTGAGAGTTGCTGGCACAGCTATCCAGCTAGCCGGCCAACATTTCTAGAACTGCTCGAAAAGCTTAGAGTGTTGCAGAGACAATATAATCTTCAGTTCAAAGCAGCTCGTTCTGCCTCAAGTGAGAGCACCCAAAAGGAATTGTTGGTATGCCCTAGCCTGGTGAAGTCTTGCTCCTCAACTGGTTCCATACCAGCAGTCGATGGAGGACTCGACCGGAGCATGCATATATGTACGAGCAGGAAGATTCTAAAGCTCATGAACTGGGAAGTCCAATATGTCAGAGAAGAAGGATGTTATTTCTTGATTATTTTGGAGCTTCCTTTGGATCGAGACGCA
>Ruboc_04_G19942
ATGGACACTCCGCCGGCGGAGGAGCTTCTGAAGAAGATCCAAGTACTGGAGGAGGGTCAGGCCCACCTCAAGCAAGAGATGTCCAAGCTGAGGCACTCCTCCGATGCTAAAACCGAGCACCCGAGGGCCCACTCCGTCTCGCCGCAGCGGTCCAGGTTATCGTCTTTGCCCGGGAGGAGAGTCGCCGGCGGCGCTCGCGCTGGCGGCGGAGGTATGGACGCGGCGGCTTGGAAGAAAGGGTCTACTTCGTTTCGGCATTCTTCGCCGCTACAGAGGGAGAGTCGCAGCCATGATTCTCCTACTGGCGGCAGCACCGGCGGCGATAATTTTCGCGGTGGCGGTGGTAGCGGGCCGTCGGCGGTGAACTTTACTGATAGGCAGTATCTGAACATATTGCAGTCCATTGGACAGTCTGTGCATATATTTGATCCCAATGGTCGTATAATTTACTGTACTGTTTGGATTATTGGGAACAAAACTGCTGAAGCTCTATATGGTTATCCTGCAGCAGAGGCGCTTGGACAGAATCCCATTGAGCTCTTAGTAGATCCTAATGACTATGTTGTAGGATATAATATAATCCAACGAGTCACTAAGGGGGAGAGTTGGACAGGGCAGTTCCCTGTCAAGAACAAAAAGGGGGAGAGGTTTTCAGCTACTGTAACGAATACTCCATTCTATGATGATGATGGCACTTTTATTGGGGTTATTTGCGTGTCAAGTGATTCGAGGCCATTTCAAGAAATGAGGGTCCCTTTACCAGGTGCGACGCACCCAGAACCAGATTCAAGCTTCAGTCGCACTAGAGCTAGTGTTACAACTAAACTTGGTCTTGATCCTCAGCAGCCTCTGCAAAATGCAATTGCATCAAAAATAACAAATTTGGCATCCAAGATGAGCAACAAAGTTAAGTCAAAAATTCGGACAGGGGAGAACTACATGGATCGCGAAGGTGGGAGTGTAGATAGTCATCATTCTGATCATGGCTCGGACTTTGACCCTCGGGAGGATGCAAATTCAAGTGGGGCTAGTACACCTAGAGGAGATATAGTCCCATCTCCTTTTGGTGTGTTTTCCCAGATGGATGAGAAGTCTCCGGGAAAACCCTCCAGAGATTCTGGTGATGAGGGTGAAGGAAAACCGCCGATCCACAAGGTAATTACCTCAAAGGCAGAAGCATGGATTGGTAAGAAAGGGATATCATGGCCATGGAAAGGAAATGAACGAGAAGGGTCAGAGGCTAAGACCACTCGTTTTGTTTGGCCTTGGTTGCATAATGATCAAGAGAATGATTCAGTTCCTCAGAAGAGTAGTAGTTTAAAACCAGACAATCAGGCAAATGAAAGTAATCGACCTGCAAATAATGAGGCCCCTTCAGGATCCTGGACCTCCTCGTTTAATGTTAACAGCACAAGCAGTGCTAGCAGCTGTGGAAGCACCAGCAGTACTGTGAATAAGGTGGACGTCGACACCGATTGCTTGGATTACGAAATCTTATGGGAAGACTTGATAATTGGAGAACAGATTGGGCAAGGTTACCGGGACATGTTTGATATCCAAAAATGTCCATCTAATGGTCATTCATCTATGGATGTTGCCGTCAAGGTATTCTCCAGGCAAGAATATTCAGAAGATGTGATACTTTCCTTCAGACAAGAGGTATCTCTTATGAAAAGGCTTCGACATCCAAACGTTCTACTTTTCATGGGAGCTGTGACTTCTCCTGAGCGTCTCTGCATCATAACAGAGTTCCTCCCACGTGGAAGTTTGTTTCGGTTACTACAAAGAAGCACAGCAAAACTAGACTGGAGACGACGTGTTCATATGGCTTTGGATATTGCACGAGGCATGAATTATCTTCATCATTTCAACCCTCCGATCATCCATCGAGATCTAAAGTCTTCAAATCTCCTAGTTGATAAGAACTGGACTGTCAAGGTTGGTGATTTTGGTCTTTCACGTCTAAAGCATGAAACATTTCTCACTACCAAGACTGGGAGGGGAACGATGTACTATATGAGGCTAAATTTTCAAGTTCTCACTGAACCTCAATGGATGGCACCAGAAGTTCTACGCAATGAACCCTCAGATGAAAAGTCTGATGTATACAGCTATGGGGTGATATTGTGGGAGCTTGTTACTGAGAAGATCCCTTGGGATAATCTAAACTCAATGCAGGTGATTGGAGCTGTAGGGTTCATGAATCAAAGACTAGAGATCCCAAAAGAGATTGACCCACATTGGACTTCTCTAATTGAGAGCTGCTGGCACAGTGATCCAGCTTGCCGGCCAACATTTCAAGAGCTGCTGGAAAAGCTTAGAGATCTGCAGAGACAATACGCACTTCAATTCCAAGCAGCGCGCTCCGCCGCAGGGTATTACTTTGATTACTTTAATCAACAACGTTGTACCCATAGTTTTAGG
>Ruboc_04_G19944
ATGAAACAGGCATCCAAGGTGAGCAACAAAGTCAAGTCAAGAAGATTTAGGGCAGGAAAAGCCAACTTGGATTACAAAGTTGGGAATGGAGATAATCGTTGGTCTGATCATGGTTCAGTTTCTATTCTCTCTGACCATTTGGAGGATGGGAATTCAAGTTGGGCTAGTACACCGAGAGGAGATATACCCCCATCTGCTTTTGGTGTGTTTGCCAAGATTAAAGACAAGTTTCCTGAGAATGATTCAACGCCTCATAAAAGTCATTCTAGTTCAAAACCAATTATTCAGGTGATTGAAAGTAATCGGCTTGCTCTTAATGAGGATTTGGGATCTTGGACCTCATTTAAAGCTAACAGCACCACTAGTGCCAGCAGCTCTGAATTTACCAACAGTAATGCTGGGAATAAGGTGGATGTGGACATTGACTGCTTGGACTATGAAGTCTTATGGGAAGACATGATAATTGGAGAGCAGATTGGGCAAGGTTCATGTGGACCTGTATACCACGGCCTGTGGGATGGAGCAGTTTGTTCTTTGGCTAGTGGTAGGACTGCCAAAGAATGGAACCTT
>Ruboc_05_G14835
ATGGCGGCGCGCGACTCGCAGACCAGTATGTACCGAGTTCTATTGCACAGGTGCCAGAGTTTGGAGGCCAGCCACGCCAGACTGACAGCGGAGTTTCATGAGCTGCAGGAGGAGACCAAGAAGAAGAAGAAGAAGAAGAAAGAGGAAGAAGATGAGGCGGTGATGACGTCAGAGTTCTCGGTTCCACACCGCGTGCGCGGGTTCTTCCTCTCGGGGAGTCCGTACCGGAGCATATTGGACAACATGGGCCACGCTGTGCACGTGTGCTCGGCTTCGGCCGGAGAGATCCAATATTGGAATCGTGCGGCTGAGAATCTCTATGGATGGAAGGACTATGAAGCCCTTGGACAAAGGGTTGATGTGCTCCTCATTGCTGAAGAGTACTATGCACCTTTAAAGAGAATTATGGAAAGATTGAGCATCGGGCTATCATGGTCGGGTCAGTTCCCTTTCAAGAAGAGGTCCGGAGAGATATTTATGGCAATGGTGACAAAAAGCCCGTTGTATGAGGATGGTGAGCTTGTTGGTATTATCACTGTTTCAAGTGATGCCACACTTTTCAATAGAATAGAATCAGAAAATCTGAGAACATCCAAGGACCGTGCCGATGGCCAACATAGAGGATGGCAGTTAAACTGGAACAAGAGCCAATTACACCCAGGCCGGCCACCGGTTGCACCAGTGGCTCAGATTGCATCATCTGTTTCCAATCTGGCCTCCAAACTTCTATCAAGAAATGATGACAATGGATGCAATCCAAGTGAGGTTAACAAGGCAAGGGGGGACTCTACAGCAGACACTGGAAATGCTGACTTAGAGAAACCTGGTACACTAGCAGAAAAGGTCTTGGCAAAGTTGAACATTAAAGGAACCAACAAAGGTAGGAAAGGAGATGATGAAACATCTCAAAAAAATGGCAGAAGTGAGGCTTCTATGTTGAGCAATGAAGTGACAAGAAATTCAAACGGGCATAAGAATCCAATTGATTTAGATGAGAATTCTGTTTCAGCCTCTTCAAGAGAGTGCAATGAGTGTTTTGGGTTGCATAGACCAAATCATCTATTGCCAAGATTACACTTCCAAGCGGATGCAAAGGATCCGGAGCCTGAAGAACACAACTTGAGTGCTTCGGAGATAGAAGATGCAATGCAAAGACAACCAGAGGGTAAACCATTACCAAGTTCAGCAGAGAGCACTCGCAGCCCCAGTAGTTCGTCAAGCAAAGGGGATAATGATTCTAATTCCGTCGGAGGTTGTGAGATTTGTTGGGAGGACTTACATTTGGGAGAGGGAATTGGACAAGGTTCATGTGCTACTGTATATCGTGGAATCTGGAATGGATCGGATGTTGCCGTTAAGGTTTACTTTAAAAATGACTACAGTGAGGGGATTTTACATGACTACAGAAAGGAGATTGATATAATGAAAAGATTGCGACATCCTAATGTGCTGCTATTTATGGGAGCAGTATGTTCACAAGAGCGTCTTGCTATTGTCACAGAGTACTTACCTAGGGGAAGTCTCTTCATACAACTTCACAAAAACAGTCAAGCATTGGATATTAAACGACGTATGAGGATGGCCCTCGATGTTGTGAGAGGTATGAATTACTTGCATCATAGAAATCCACCTATAATTCACAGAGACTTAAAATCGTCTAACCTGCTGGTTGATAAGAACTGGACTGTCAAGGTTGGAGACTTTGGTCTGTCGAAGTTAAAGAATGCTACCTTCTTGACTGCAAAATCTGGGAGAGGAACACCTCAATGGATGGCACCTGAAGTTATCCGCAATGAACCTTCAAATGAGAAGTCTGATGTGTTTAGCTTCGGTGTCATTCTGTGGGAATTAATGACTGAATCGGTCCCATGGAATAACCTCAATCCCTTACAGGTTGTTGGAATTGTAGGGTTCATGGATAGAAGATTAGACATACCAGAAGGCCTCGACCCCCGAGTAGTATCCATCATTGAAGACTGTTGGCGAAGTGACCCTGGACAGCGTCCATCATTTGAAGACATAATTCAGAGAATGAAGGGCCTGGTTGTCAAAGTTGAAGCAGCTTCTGTAAGAAAAGGTCCAAACCCT
