# Supplementary material for: Transcriptomics of long‐term, low oxygen storage coupled with ethylene signaling interference suggests neofunctionalization of hypoxia response pathways in apple ( Malus domestica )
Source: Plant Direct. 2024 Dec 20;8(12):e70025. doi: 10.1002/pld3.70025 (PMC11660084; doi:10.1002/pld3.70025)
Supplement: Supplementary file 2 — Data S2: Homologs of all 606 hypoxia response genes identified in this study across 42 representative species of land plants). [file PLD3-8-e70025-s004.gz › 01-integratedGeneFamilies_dir/336.faa]

>gnl_Ambtr_v1.0_evm_27.model.AmTr_v1.0_scaffold00022.134
KEILDPAVKGTLNVLKASKEAGARRVVHVSSILAISMHPNWPQDRVMDETCWSDKDFCLKDEHWYCLSKTLAESSALKYAQKIGLDLISVCPTLVIGPMLQPVVNGSNRVFIQFLKGELCDLVKRLTLELRL
>gnl_Ambtr_v1.0_evm_27.model.AmTr_v1.0_scaffold02179.1
MVERILLSSEIVKLLHELYPEYPVPQNCADENPFPSTYQVSKEKAQKLGVNFTPFEVSLKETVESLKEKKFF
>gnl_Ambtr_v1.0_evm_27.model.AmTr_v1.0_scaffold00025.364
MSGKVVCVTGASGYIASWLVKLLLQRGYTVRATVRDINDSKKTRHLLELKGANENLKLYKADNLDDGSFDAAVDGCDGVFHTASPFYFQIKDPQTEMIDPAVKGTLNVLRSCSKTLSVKRVVVTSSMAAVLFNRNPRNPDVVVDETWFSDTTVCKEAQNWYVLSKTLAEKAAWDFAKEKGIDLVTINPAFVIGPLLQPTLNTSCAAILNLVNGWKMRFKVSARLGAGEMVPRYRNQ
>gnl_Ambtr_v1.0_evm_27.model.AmTr_v1.0_scaffold00025.368
MLRFFWQNWYVLSKTLAEKAAWDFAKEKGIDLVTINPAMVIGPLLQPTLNKSCAAILDLVNGSPTYTNGTFGWVNVKDVAEAHILAYEVPSASGRYCLVERVVHFSAVVKLLHELYPEYPVPQKCADENPFPPKFQVSKEKTQKLGVNFTPLEVSLKETVESLKEKKFF
>gnl_Ambtr_v1.0_evm_27.model.AmTr_v1.0_scaffold00025.365
MDGKVVCVTGASGYIASWLVKFLLQRGYTVRATVRDINDSKKTKHLLELEGANENLKLYKADNLEDGSFDAAVDGCDGVFHTASPFYSSIKDPQTEMIDPAVKGTLNVLGSCSKTLSVKRVIVTSSMAAVLVNRNPQNPDVVVDETWFSDPTVCKDIKSWYVLSKTLAEKAAWDFAKEKGIDLVTINPAMVIGPLLQPTLNTSCAAILNLVNGSPTYVSANFGWVNVKDVAEAHILAYEVPSASGRYCMTERVVHSSEIVKLLHELYPEYPVPQKCADENRPTFKVSKEKAQKLGVNFIPLEVSLKETVESLKEKKFF
>gnl_Ambtr_v1.0_evm_27.model.AmTr_v1.0_scaffold00025.366
MSGKVVCVTGASGYIGSWLVKLLLQRGYTVRATVRDINDSKKTKHLFELDGANERLKLFKAENMEDRSFDAAVDGCDGVFHVASPVVFSVKDPQTEIIDPAVKGTLNVLGSCSKFSSIKRVVVTSSMAAVVYNKNPRSPDVVVDETWFSDPTVCKDTQNWYALSKILAEKAAWDFAKEKEIDLVVMNPGLVIGPLLQPNLNSSSAIILNLLNGSPPNENITFNWITVQDVAEAHILAYEVPSASGRYCLVERREHYSKIVKVLHELYPEYPIPQRWADENPFPPYQVSKEKTQKLGVNFTPIEKPKIGLNLLFALIHRSHVPINLLIWRGKLGLVFSLGSQ
>gnl_Ambtr_v1.0_evm_27.model.AmTr_v1.0_scaffold00025.367
MSGKVVCVTGASGFIASWLVKLLLQRGYTVQATVRDINDPKKTKHLLELEGANERLKLYNADNLKDGSFDAAMDGCAGVFHTASPFFFSSKDPQTELIDPAVKGTLNVLASCSKTSSVKRVVLTSSVAAVVYNRNPRTPDVVVDETWFSDPAFCKEVQNWYVLSKTLAEEAAWDFAKEKGIDLVTINPAMVIGPLLQPMLNTSCAAILDLVNGSPTYTNGTFGWVNVKDVAEAHILAYEVPSVSGRYCLVERVVHFSELVKLLHDLYPEYPVPQKCVDENPFPPKFQVSKKKTQTLGVNFTPLEVSLKETVESLKEKKFF
>gnl_Aquco_v3.1_Aqcoe1G024200.1
MIHGFRNQKHLWYVLAKTLAKESAWKVVNDHGVDMVTIYPAMVIGPLLHSTHNTSAAVILNLINGAKAYDNATYGFVDVRDMLAMHIFLQLRI
>gnl_Aquco_v3.1_Aqcoe1G024400.1
MSCSSEGGGVGKKKVVCVTGGSGYIASWLIKLLLQRGYTVNATVRDPNDIRKTEHLRELPGANERLHLFKANLLEQGSFDAIIDGCEGVFHTASPCFLDSKDPQAELIVPAVKGTLNVLGSCVKTSSVRRVVVTSSTAAVVYERKPRTPEVVVDEKWFSDSEVCKELKLWYVLSKTLAEESAWKFAKDHGIDMVTINPAMVIGPFLQPTLNFSTEAILNLIDGSETFRNLTIGWVDVRDAVNAHILAFENPSASGRYCLVEKVAHISEVVKILRKLYPGLQLPEKCADDRPFAPTYQFSKEKAKSLGINFIPVEVSLKETVESLKEKKFVSF
>gnl_Aquco_v3.1_Aqcoe1G024100.1
MSSSNEGGVGVGKVVCVTGGSGYIASWLVNFLLQRGYTVKASVLDLNDFRNTEHLYKLPGASQRLHLFEANLLDEGAFDPIVDGCEGVFHTASPCYFDAKDPQAELIDPAVKGTLNVLGSCTKTPSVRRVVVTSSIAAVVFNRRDRTAEVVDDTWFSDPELCKELKLWYVLAKTLAEQSAWKFAKDHGMDIVTIHPSMVIGPLLQPTLNTSAAIILKFINGAKAYDNAAYGFVDVRTVANAHILAFEIPSASGRYCIVEKVTHCSEIVKILRELYPDLQLPEKCADDNPFVPSYKVSQEKRKSLGIDFIPVEVSLKETVESLKEKKFVSF
>gnl_Aquco_v3.1_Aqcoe1G024600.1
MAFAAICHSFSIHHRSSLLRAHSQDYVIINKNPSSIFFKQAKITHTRSSSSRVYSSRKIMSVSSVEGKLVCVTGASGFIASWLVKLLLEKGYTVKATVRDPNNPKKTEHLRGLPGADERLHLFKANLLEEGSFDSIVEGCDGVFHTASPFITKYTDPQAELIEPAVKGTLNVLTSCAKRPSIRRVVLTSSMAAVAYKRNAQTAGAVIDETWFSDPDFVRESQFWYVLSKTLAEESAWKVAKEHGIDMVTINPSMVIGPLLQPTLNTSAEFILNFINGAETFKNSTLGWVDVRDVVNAHILAFEVPSASGRHCLVDTVVHNSEVVKILRQLYPNIQLPEECADDKPYEPIYKVSKEKTKSLGVEFIPFEVSLKETVESLREKKFANF
>gnl_Aquco_v3.1_Aqcoe1G024500.1
MSGSGEGKVVCVTGASGFIATWLVKLLLQRGYTVKASVRDPNDAKKTEHLRGLPGADGRLHLFKANLLDEGAFDSIVEGCEGVFHTASPFYHNVTDPQVELIEPAVKGTLNVLGSCAKTPSVKRVVVTSSMAAVAYNKRPRLPETVVDETWFTDPELCKETKAWYVLSKTLAEESAWKFVKDHGIDMVTINPAMVIGPLLQPTLNTSAEAILNLINGAQTYNNATFGWVDVRDVANAHILAFEVPSASGRYCLVEKVAHFSEIVEVLRGLYPNIQLPEKCADDKPFAPAYQVAKEKTKNLGIDYIPVEVSLKDTVESLKEKNFAKL
>gnl_Arath_TAIR10_AT1G51410.1
MSSEEEKTVCVTGASGYIASWIVKLLLLRGYTVKASVRDPNDPRKTEHLLALEGAEERLKLFKANLLEEGSFDSAIDGCEGVFHTASPFYHDVKDPQAELLDPAVKGTINVLSSCLKTSSVKRVVLTSSIAAVAFNGMPRTPETIVDETWFADPDYCRASKLWYVLSKTLAENAAWKFAKENNLQLVSINPAMVIGPLLQPTLNTSAAAVLSLIKGAQTFPNATFGWVNVKDVANAHIQAFENPDADGRYCLVERVAHYSEVVNILHDLYPDFQLPEKCADEKIYIPTYKVSKEKAESLGVEFVPLEVSIKETVESLRDKGFIRF
>gnl_Arath_TAIR10_AT1G09500.1
MADGGKVVCVTGASGYIASWIVKLLLFRGYTINATVRDPKDRKKTDHLLALDGAKERLKLFKADLLDEGSFELAIDGCETVFHTASPVAITVKTDPQVELINPAVNGTINVLRTCTKVSSVKRVILTSSMAAVLAPETKLGPNDVVDETFFTNPSFAEERKQWYVLSKTLAEDAAWRFAKDNEIDLIVLNPGLVTGPILQPTLNFSVAVIVELMKGKNPFNTTHHRFVDVRDVALAHVKALETPSANGRYIIDGPVVTIKDIENVLREFFPDLCIADRNEDITELNSVTFNVCLDKVKSLGIIEFTPTETSLRDTVLSLKEKCLV
>gnl_Arath_TAIR10_AT1G66800.1
MNGEGKVVCVTGASGYIASWIVKLLLLRGYTVRATVRNPMDTKKTNHLLTLEGASERLKLFKSDLLEEGSFDQAIEGCDGVFHTASPVSLTVTDPQTEMIDPAVNGTLNVLRTCAKVSSVKRVIVTSSTAATLSINPNDVVDETVFTDLSVYLAMKAWYGYSKTLAEETAWRFAKENGIDLVVMNPGNVIGPVLQPTLNYSVEVIVDLINGKNPSNSFYYRFMDVRDVSLAHIKAFEVPSASGRYILADPDVTMKDIQKLLHELFPDLCRVDKDNENEVGEMAYKVCVDKLKSLGIEFTPIKESLKDTVVSLKERCLLI
>gnl_Arath_TAIR10_AT1G09480.1
MMHEMAYKVCVEKVKSLGIEFTTPIEETLRDTIVSLMEDYKERSKEIMNGGGKLVCVTGASGYIASWIVKLLLLRGYTVKATVRDLTDRKKTEHLLALDGAKERLKLFKADLLEESSFEQAIEGCDAVFHTASPVFFTVKDPQTELIDPALKGTMNVLNTCKETPSVRRVILTSSTAAVLFRQPPVEASDVVDETFFSDPSLCRETKNWYPLSKILAENAAWEFAKDNGIDMVVLNPGFIFGPLLQPTLNFSVELIVDFINGKNPFNSRFYRFVDVRDVALAHIKALETPSANGRYIIDGPIMSVSDIIDILRELLPDLCIADTNEESVMNEMLCKVCVEKVKNLGVEFTPMKSSLRDTIVSLKEKCLL
>gnl_Arath_TAIR10_AT1G09510.1
MADGGKMVCVTGASGYVASWIVKLLLLRGYTVRATVRDPSDEKKTEHLLALDGAKEKLKLFKADLLEEGSFEQAIEGCDAVFHTASPVSLTVTDPQIELIDPAVKGTLNVLKTCAKVSSVKRVIVTSSMAAVLFREPTLGPNDLVDESCFSDPNFCTEKKLWYALSKTLAEDEAWRFAKEKGLDLVVINPGLVLGPLLKPSLTFSVNVIVELITGKDNFINKDFRLVDVRDVALAHIKAFETPSANGRYIIEGPVVTINDIEKILREFFPDLNLGNKGEASEIIPVIYKLCVEKVKSLGIEFTPTEATLRDTILSLKEKCLV
>gnl_Arath_TAIR10_AT1G09490.1
MNCGGKVVCVTGASGYIASWIVKLLLLRGYTVNATVRDPKDKKKTEHLLALDGAKERLKLFKADLLEESSFDQAIDGCDAVFHTASPVLFTVTDPQTELIDPALKGTINVLNTCKQVSSVKRVILTSSTAAVLSRQPPIGPNDLVDETFFSDPSLCRETKNWYSLSKILAENAAWQFAKDNGIDMVVLNPGFICGPLLQPTLNMSVELIVDFINGKNPFNKRYYRFSDVRDVALVHIKALETPSANGRYIIDGPNMSVNDIIDILRKLFPDLSIADTNEESEMNEMICQVCVEKVKNLGVEFTPMKSSLRDTIVSLKEKCLL
>gnl_Arath_TAIR10_AT5G19440.1
MANSGEGKVVCVTGASGYIASWLVKFLLSRGYTVKASVRDPSDPKKTQHLVSLEGAKERLHLFKADLLEQGSFDSAIDGCHGVFHTASPFFNDAKDPQAELIDPAVKGTLNVLNSCAKASSVKRVVVTSSMAAVGYNGKPRTPDVTVDETWFSDPELCEASKMWYVLSKTLAEDAAWKLAKEKGLDIVTINPAMVIGPLLQPTLNTSAAAILNLINGAKTFPNLSFGWVNVKDVANAHIQAFEVPSANGRYCLVERVVHHSEIVNILRELYPNLPLPERCVDENPYVPTYQVSKDKTRSLGIDYIPLKVSIKETVESLKEKGFAQF
>gnl_Betvu_v1.2_Bv3_054460_tcdj.t1
MFISSNQSEPSIVPSLSTTRLFSFSLVSSPNPSFSVFGFSSTQPPTSISLSSFSSSLNFFIQFLGFHLAELCVPALKGTLNVLNSCAKVPSIKRVVLTSSTAAVVCNARPLKPEVVVDESWFSDPEFCRKFKMWYVLSKTVAEEAAWKLAKEKGIDLVTINPGMVIGPLLQPTLNTSAATIASLFSGMPRI
>gnl_Betvu_v1.2_Bv4_072920_awnt.t1
MDFKGEKGKKKVCITGASGYIASWIVKLLLDRGYTVNATVRSLNDPKKVDHLLALDGAKERLHLFKANLLEEGSFDSAICGCDGVFHTASPIKLDSSNPQDELIDPAVKGTLNVLASCAKVPTIKRVVITSSMAAVLCTPRPLTPETVVDETWFSVPEICEKLQMKWYLLSKTLAEEAAWKFVKENGIDMVSINPAVVIGPLLQPTLNASSIAVSSLINGSETYQNVSFGWVHVKDVAEAHIRAFEIPSANGRYLLNESVNHVSEVVKILKELYPDLKLPTKPSDDKPFDPTYKVSKEKVESLGITYIPLKVSLKETVDCLIAKKFISV
>gnl_Betvu_v1.2_Bv4_072930_rjoj.t1
MEQVMSGEGKRVCVTGASGYIASWIVKLLLQRGYIVNATVRSLNDPTKTEHLLALDGAEKRLHLFEANLLEEGSFDSAIYGCDGVFHTASPVILQSNDPESEVIDPAVKGTLNVLVSCAKVASVKRVIFTSSTAAVVHTANPPTNETIVDETWFSSPESCKGKLGDCYLISKTLAEDAAWKFAKEKGIDMISMNPAAVIGPILQPTMNLTTFVYVFNLINGSETYPNLAFGWIHVKDVAEAHIRALEIPSAKGRYILSETVAHFADLVNILHELYPNLKLPNRGINKSN
>gnl_Betvu_v1.2_Bv4_072930_rjoj.t2
MEQVMSGEGKRVCVTGASGYIASWIVKLLLQRGYIVNATVRSLNDPTKTEHLLALDGAEKRLHLFEANLLEEGSFDSAIYGCDGVFHTASPVILQSNDPESEVIDPAVKGTLNVLVSCAKVASVKRVIFTSSTAAVVHTANPPTNETIVDETWFSSPESCKGKLGDCYLISKTLAEDAAWKFAKEKGIDMISMNPAAVIGPILQPTMNLTTFVYVFNLINGSETYPNLAFGWIHVKDVAEAHIRALEIPSAKGRYILSETVAHFADLVNILHELYPNLKLPNRCDDDSPLDPTYKISQDKAKTLGIDYIPLKVALKETVECLKEKFNIRVLTSRTETEPG
>gnl_Betvu_v1.2_Bv4_072970_ckjp.t2
MSGKIEMKVVCVTGASGYIASWLVKLLLNHGYTVHATVRDPNDEVKIVHLLNLEGAKERLHLFKADLLEEGSFDSAISGCHGVFHTASPVLFTVKDPQADVLDPAVKGTLNVLTSCKKFPSVRRVVLTSSMAAVLFTGKPRAPEVVVDESWISDPELCKESSIMWYTLSKTLAEDAAWKFVKENGIDMISINPAMVVGPMLQPSLNSSVAPILNLINGAETYPNAAFGWVHVKDVATAHILAFEVRSASGRYILAETVAHCSEIVKILQELYPALTLPDKCADDKPLAPTYQVSKEKAKSLGINYIPLKVSLKETVENLKEKGLVSFALQ
>gnl_Betvu_v1.2_Bv4_072970_ckjp.t1
MSGKIEMKVVCVTGASGYIASWLVKLLLNHGYTVHATVRDPNDEVKIVHLLNLEGAKERLHLFKADLLEEGSFDSAISGCHGVFHTASPVLFTVKDPQADVLDPAVKGTLNVLTSCKKFPSVRRVVLTSSMAAVLFTGKPRAPEVVVDESWISDPELCKESSIMWYTLSKTLAEDAAWKFVKENGAETYPNAAFGWVHVKDVATAHILAFEVRSASGRYILAETVAHCSEIVKILQELYPALTLPDKCADDKPLAPTYQVSKEKAKSLGINYIPLKVSLKETVENLKEKGLVSFALQ
>gnl_Betvu_v1.2_Bv4_072980_xmcd.t1
MSSAGKGKKVVCVTGASGYIASWLVKLLLNHGYTVHATVRDLNDPEKVEHLMALEGAKERLHLFKADLLEEGSFDSAIDGCYGVFHTASPVIFNVKDPQADQVLDPAIKGTINVLTACKRAQTVKRVVYTSSVATVLFSGIPVAPDVVVDETWFSKTQFSDVYPEMKWYVTSKILAEEAAWKFAKENELDLVAINPGMVIGPMLSSKLNESVAVIFILVNGAQTYMNVALPWVHIQDVAEAHIRAYELPSANGRYCLVESVVHHSEIVEMLRDLYPTLQLPNKCADDGPPAKTYQFSKTKAESLGIHYIPMKINIKDTVESFKEKKLISIP
>gnl_Betvu_v1.2_Bv4_072990_kwxq.t1
MEKTAERNGKKVCVTGASGYIASWLVNFLLQRGYTVNATVRDPYDSRKTEHLLGLKGAKERLHLYKADLMDEGSFDAAVAGCEGVFHTASPVNFDAKDPQVDLLDPAVKGTLNVLVSCKKFPTIRRVILTSSTATSIFTGTTLAPDVMVDETWFSDPEICKGSNMMSYALSKVLAEEAAWKFAKENDIDMVSINPSMVIGPMLQSTVNDSVASILNLINGSESYPDLVCPWVHVKDVVEAHIRAFEIPSAAGRYILAERVLHFSDVLKILHQIYPSFKLPNKCVDVGPLPKICYQVSKSKAKSLGIEYTPFEVSLRDTVESLKAKNFV
>gnl_Betvu_v1.2_Bv4_073000_syhu.t1
MMGTGKTVCVTGASGYIASWLVKLLLQRGYTVKATVRDPNDPKKVEHLRSLDGAEDRLHLVPANLLAEGSFDDAVEGCEGVFHTASPFYHDVKDPQAELLDPAVKGTLNVLSACAKVPSIKRVVLTSSMAAVAYNGKPRTPEVVVDESWFTDPNLARESQMWYVLSKTLAEEAAWNFVKEKGIDMVTINPAMVIGPLLQPTLNTSAAAIAKLLNGSESYGNVALGWVHVKDVAMAHILAFEVPSAKGRYCLVESVAHYADVAKILKELYPNAPLPEKCADDKPFVPVYQVSKEKTQSLGIDYIPLKTSLKETGESLKEKGFVSF
>gnl_Betvu_v1.2_Bv4_073010_uswd.t1
MSKEEERKVVCVTGASGYIASWLVKLLLQRGYIVKATVRDLNDPKKVEHLRCLDGATERLHLLHANLLEEGSFDAAVEGCAGVFHTASPFYHDVKDPQAELLDPAVKGTLNVLNSCAKFSSIKRVVLTSSITAVVRNGKSLNLEVLVDESWFSDPDFCRNSKMWYVLSKTLAEEAAWKFAKENGIDMVTINPAMVIGPLLQPTLNTSAASIANLLNGSETYPNLTFGWIHVKDVATAHILALEVPSANGRYCLVETVTPFSEIVKILRELYPNAALPEKCADDNPLKPSYKVSKNKARSLGIDFIPLETSLKETVECLKEKRFIRF
>gnl_Betvu_v1.2_Bv4_073020_jyyz.t1
MSGEGKVVCVTGASGYIASWLVKLLLQRGYTVKATVRDPNDPKKVDHLRSLDGAKERLHLLPANLLEEGSFDAAVEGCEGVFHTASPFFNDTKDPEAELLVPALKGTLNVLNSCAKVPSIKRVVLTSSTAAVVCNGRPLSPEVVVDESWFSDPEFCRKFKMWYVLSKTLAEEAAWKLAKEKGIDLVTINPGMVIGPLLQPTLNTSAATIASLFSGSETYPNMTFAWVHVKDVATAHILSFEVPSAEGRYCLVETVTSYAEIVKILKELYPNASLPEKCAIDNNLLKASYQVSKEKSQSLGIDYIPFRTSLQETVESLKEKGFISM
>gnl_Carpa_v0.4_evm.model.supercontig_125.36
MSGEGKVVCVTGGSGYIASWLVKLLLQRGYTVKATLRDPHDTKKTEHLLGLDGAKERLHLVKAELLEEGCFDSVVDGCHGVFHTASPVSFSPSDPQVELIEPAVKGTLNVLKSCAKASSIKRVIFTSSILTLLYNGKPLTSQVLVDETWQSDVDFCRKTKQWYIVSKILAEEAALEFSKQHGIDLVVMNPGFVIGPLIQPTLNLSLQVILKMINGDIMFSGVDYKFVDVRDVANAHIQAFESDSACGRYCLVAQVLALSQVLQILHQQFPALQLLPRSRLLFPLLLLLLLVRSDKLQLQRKLK
>gnl_Carpa_v0.4_evm.model.supercontig_125.37
MSGEGKVVCVTGGSGYIASWLVKLLLLRGYTVKATLRDPYDTKKTEHLLGLDGAKERLHLVKAELLEEGCFDSVVDGCHGLFHTASPVSFSPSDPQVELIEPAVNGTLNVLKSCAKTSSVKRVVLTSSIATILYNGEPLTLQVLLDKTWQSNVGYSQRSKLYYTASKILAEESALEFSKQHGIDLVVMNPGLVIGPLLQPTLNFSVEVILKMINGDIVFPGRDYRFVDVRDVASAHIQAFEIDSACGRYYLVAQVLALSEVLQILHQQFPALQLLPRSGENSSNSGGPRCQAPEEKAKTLGINFIPVEVSLKDTVESLKQKNFL
>gnl_Carpa_v0.4_evm.model.supercontig_3006.1
MLSKTLAEEAAWKFAKENKIDMVAINPGLVIGPLLQPTLNTSVEPALNLVNGAVTFPNATYRCADDKPWTPVYCVSKERAESLGVSFTPLEVSFKDTVESLKQKGFF
>gnl_Carpa_v0.4_evm.model.supercontig_3006.2
MSGGGKVVCVTGGSGYIASWLVKLLLQRGYTVKATLRDPYDTKKTEHLLGLDGAKERLRLMKAELLEEGCFDSVVDGCHGVFHTASPVSFSPSDPQTELIEPAVTGTLNVLKSCAKTSSIKRVVLTSSIATVLYNGKPLTPQVVVDETWQSDVDFCQKSKLWYMVSKVLAEEAALEFSKQHGIDLVIMNPGFVIGPLLQPTLNFSLQVILKMINGDIVFPGSDYRFVDVRDVANAHIQAFEIDSACGRYCLVAEALALSQ
>gnl_Carpa_v0.4_evm.model.supercontig_84.40
MELVTINPAMVIGPLLQPTLNTSAAAVLSLIKGAHTFPNATFGWVNVKDVANAHIQAFEIPSASGRYCLVERVAHYSEVVKILRQYYPAFQLPEKCADDKPYVPTYQVSKERAKELGIEFIPLEVSIKETVETLKEKGFVQF
>gnl_Elagu_v2.0_p5_sc00283.V1.gene11
MSQAQLYEPPGQQLNLTRTGEGAVYPETQTADFSSSQAELIDPAVKGTLNVFSSCIKTPSVKRLVVTSSMAAVIRNGRPLTPDVVVDETWFSNAEYCKQAKMWYVLSKTLAEEAAWKFSKDNSIDMVTINPAMVIGPLLQPTLNTSAAAILNLINGMQNS
>gnl_Elagu_v2.0_p5_sc00283.V1.gene16
MKIYPCKASYAGRCVDDKPFVPMHRVSKEKAKSLGIDYIPLETSIMEIVESSREKGFRHIAARCPHCTLAIRIEGEKTLYDGPIEDFNPPEPATSEDEYEENCENIRECVHVMRCTIITLVDSEA
>gnl_Elagu_v2.0_p5_sc00283.V1.gene19
MSTPTPNCEVRASEKREDKDEWEWEGGVRDRCVPLHCFWFVKLLLQRGYTERATVRDLADPKKIEHLHALEGANERLHLFKANLLDKGSFDSVVKGCEGVFHIASPFYENVTDPQAELINPTVKGTLNVFSSCVKTPVKRVVVTSSVVAVAYNGRPPVPDVVVDETWFSSAGVCKQAKMWYRLSKTLTEEAAWKFSKDNSIDMVTINPAVVIGPLLQPTLNTSAAAILNLINEPFVGSFIYPNTTFGWVNVKDVAMAHILAFEVPSANERYCLVERVAHYAEVVKILHEQYPALKLPEK
>gnl_Elagu_v2.0_p5_sc00283.V1.gene25
MSGSGRVVCVTGASGYIASWLVKLLLQRGYTVRATVRDLTGPKKIEHLRALEGANERLHLFKANLLEEGSFDLVIEGCEGVFHTASPCYIHAMDPQTELIEPAVKGTLNVFSSCVKTPSVRRVVVTSTMGSVYYNGRPRTPDIIVDETWFSNAEFCKQEKMWYQLSKTLAEEVAWKFSKDNSIDMVTIHPAFVIGPLLQPTLNTSAAEFLKLINGSSTYPNVTYGWVNVKDVAMAHILAFEVPSASGRYCLVESVAHCSEIVKILHEQYSALKLPEKCADDKPLMPIYHVSKEKAKSLGIDYIPLETSIKEIVKSLKEKGFPHPRSKGLVRVEDVKGRNAMGCTKASSVDAEGLD
>gnl_Elagu_v2.0_p5_sc00283.V1.gene51
MLWNLTWAAWNLSKVQRLSVMILGSLSIAPKIGALHDLRVKKVCSILFTSRLLIDLEDQTPISDPKKTKHLRALEGANERLHLFKANLLEEGSFASVIEGCEGVFHTASPFYMHAADPQTELIDPAVKGTLNVLSSCVKTPSVRRVVVTSSMATVYYNGRPRTPNVIVDETWFSSVEFCKQEKLWYQLSKILAEEAAWKFSKDNSIDMVTIHPAFVIGPLLQPTLNASAAVFLKLINGSSTYPNASYGLVNVKDVAMAHILAFEVPSASGRYCLVESVAHYSDIVKILHEQYPALKLPEMCADDKPLVPIYHVSREKAKSLGIDYILLETSIMEIVKSLKEKGFRLDVCAAHNIILKPESARLERLTCKNEIVSFTAHDELEEEEEEDSQDEDKDLALLTIKFKKFLKKKWLKKKKNNEENERRSVICCKCNKRRHYKSGYSLFKKNPKKIKKSVMLGIEGDSDISSSDEEKEEEGITNLCLMANDNKIDGSTSDCLKQQHIRLRLDRDDVEGIKDISANTRAIASVMIEEPAHPGRPRDNRILHRRVVELHEIRCREWSRMAALVVACQRVVELHGIHCREWSRMAALVMACQRVVESSAEARLGCLMEQNGSLHHRSRRGSDVSRSLTSLLSSDASGADLSDGSHLL
>gnl_Elagu_v2.0_p5_sc00283.V1.gene60
MSGSGKVVCVTGASGYIASWLVKLLLQRGYTVRASVRDLADPKKIEHLRALEGANERLHLFKANLLEEHSFDSVVEGCEGVFHTASPFYHNVTDPQAELIDPAVKGTLNVFSSCVKTPCIKRVVVTSSMAAVAYNGRPRTPDVVVDETWFSSAEFCKQAKMWYVLSKTLAEEAAWKFSKDNSIDMVTINPAMVIGPLLQPTLNTSAAAILNLINGSSTYPNASFGWVNVKDVAKAHILAFEVPSASGRYCLVERVAHYAELVKILHDQYPALKLPEIINVISPLMEKSVYLIDEDYSHVSIIKYLQRDHWAGVAEEATVAAVAPTGAAATIRVAAIVDADATAEPWSAYFLTL
>gnl_Elagu_v2.0_p5_sc00283.V1.gene83
MEHLYVVASIKFMLWYVLSKTLAEEAAWKFSKDNSIDMVTINPSMVIGPLLQPTLNTSTAAILNLINGSSTYPNATFGWVNVKDVAMAHILAFEVPSASGRYCLVERVAHHAELVKILHDQYPTLKLPEKLVTVVNAIGFM
>gnl_Elagu_v2.0_p5_sc00283.V1.gene86
MSGRGKVVCVTGASGFIASWLVKLLLQRGYTVHATVRDLADSKKTEHLCALEGANERLHLFKANLLEEGSFDSVVKGCEGVFHTASPCYGNAIDPQAELIDPAVKGTLNVLSSCVKTPSIKRVVVTSSTVAVEYNGRPRTPDVVVDETWFSSAEFCKQAKLWYELSKSLAEEAAWKFSKDNSIDMVTIHPSMVIGPILQPTLNGSSARFLKLIDGSSTYSNISHGWVNVKDVGMAHILAFEVPSASGRYCLVERVAHHSEVVKILREQYPALKLPERCADDKPFMPIYQVSKEKVKSLGIDYIPLETSIKEAIESLKKKGFIYGPINSIKLSLALTTSRMGASKALLDPSIRKRLHPEEIATSTFRALYCSGC
>gnl_Elagu_v2.0_p5_sc00655.V1.gene14
MGPDCFRPTQGPKLADPKKTEHLHALEGANGRLHLFKANLLEEGSFDSVVEGCEGVFHTASPFYENVIDPQAELIDPAVKGTLNVFSSCIKTPSVKRLVVTSSMAAVIRNGRPLTPDVVVDETWFSNAEYCKQAKKWYVLSKTLAEEAAWKFSKDNSIDMVTINPAMVIGPLLQPTLNTSAAAILNLINGSSTYPNASFVWVNVKDVAIAHILAFEVPSASGRYCLVERVAHYAELVKILHEQYPALKLPEKYYFVLDYPLDMTLCLSLLVSLLDLMSFVQDSLGCADDKPFVPIYQVSKEKVKSLGIDYIPLETSIKETVESLREKGCKSISQIKGYHCELIMSIMGLVGSLSTTVVTIYGHWILHNWDNSKIYQELPELHSFRCRHILGLHGRGCGGNAPHDLKVYFISTAAFDSKMFSR
>gnl_Elagu_v2.0_p5_sc00655.V1.gene2
MRSRVLGCPREDGVDRVEDTKKPYASSYAGRCVDDKPFVPMYQVSKEKAKSLGIDYIPLETSIRETVESLREKGIPPNYMTKVRDDEYYGDNYKEEVEPPIFPSRPHEKPIRYDHGPRHFRPRNQQFRLYPSKYEEFEESLKGVKIDVASYDEGPLTVALKYVLREI
>gnl_Elagu_v2.0_p5_sc11100.V1.gene1
MLARPPYEVRVLLFQACTSIECADDKPFVPIYQVSKVKVKSLGIDYIPLETSIKETVESLREKGFASF
>gnl_Elagu_v2.0_p5_sc16467.V1.gene1
MRQGFVSRHLQKKLWEFIRQQNLGMLRKLNRRRGSEICRPRSDADRVPGGSLPTRTSAGGMWYRLSKTLTEEAAWKFSKDNSIDMVTINPAVVIGPLLQPTLNTSAAAILNLINGHYALLA
>gnl_Eucgr_v2.0_Eucgr.L03275.1
MSAAVGAEKTVCVTGASGCIASCLVKLLLQRRYTVKASVRHPKGSFDPVVEGCAGVFHTASPFYHDVKDPQVWFQNSYASAPTFPDESCGWVDVKDVANAHTPAFEVPSARGRYCLVECVSHYDDEPYTPVYWVSMEKVKSLGIDYVPLERSPKETVESLKEKGFVKFWQKILPSQKFPRRTSQGRHQTCFGL
>gnl_Eucgr_v2.0_Eucgr.L02744.1
MAYELREGVCRQPGATKNGTRSLSPPNHKRGDQRARELHTVQVPRTEEMSGAEKVVGVIGGSGYIASWLVKLLLLRGYTVRATVRDPSDPKKTGHLLAPEGAKERLHLFKAELLEEGSFDSVVDGCECVFHTASPVLFSAADPQAEIIDPALKGTLNVLRSCAKASSIKRVVVTSSMAAVAFTAKPLTSGVVIDETWHSDPEFCEKSKLWYMLSKTLAEKAAWEFAKENGIDLVTINPGYVIGPILQPTVNLTVQTILNFINGAQTFPNTCYRFVDVRDVTLAHILAFENHSAHGRYCLVGEVVHCHDALQILRNLYPTLHLPEKCEDEKPFSSKYEISRKKAEALGVNFTPLEVSLRDTVECLKEKGFISI
>gnl_Eucgr_v2.0_Eucgr.L02743.1
MSTTEKVVCVTGGAGYIASWLINLLLHRGYTVKATIRNTNDSRKTQHLLALGGATERLHLFKADLLEEGSFDSIVDGCGAVFHTASPVVFSASDPQAEIVNPAVRGTLNVLKSCAKVPSIKRVVATSSMAAVVLNGKPLTSGVVVDETWFSDPVFCEESKLWYMLSKTLAEKAAWEFAKEKRIDLVVMNPGHVIGPLLQPTVNLSVELILNFVNGTEEFPNASYGFVDVRDVARAHIQAVENPSASGRYCVVGGVMHQKCEDNKPAVAAHRISREKVEGLGVNLIPLEVSIKETVESLKEKGFLSF
>gnl_Eucgr_v2.0_Eucgr.B03694.1
MSAAIGDGTAVCVTGASGYIASWLVKLLLQRGYTVKASVRDPNDPKKVEHLLALDGAKDRLRLFKADLLEEGSFDPIVEGCVGVFHTASPFYNDVRDPQAELLDPALKGTLNVLKSCSKAPSVKRVVLTSSMGAVAFTGQPLTVDVVVDENWFSDPEFCRKRKMWYALSKTLAEDAAWKFVKEKGINMVTINPGLVIGPLLQPTLNTSAAAIANLVNGAQTFPNASTRLVNVKDVADAHVLAFENPSASGRYCLVERVAHYSEIVRILRELYPSLQLPEKCTDDKPFAPSYQVSKDKARSLGLDYIPLEQSLKETVESLKEKGLVKF
>gnl_Eucgr_v2.0_Eucgr.B03695.1
MRASNAPVRSSTTRKMKKEEGKKALPVARQSQLQQSERGTSSKRRRRRRRTKETKARMSAAGGAGKVVCVTGASGYIASWLVKLLLQRGYTVKATVRDPNDPKKTEHLLGLDGAKDRLQLFKANLLEEGSFDPIVEGCAGVFHTASPFYHDVKDPQAELLDPAVKGTLNVLKSCSKAPSVQRVVLTSSIAAVVYNGQPRTPEVVVDESWFSDPDLCRQTNAWYLLSKTLAEDAAWKFVKEKGIDMVTINPAMVIGPLLQPTLNTSAAAIGNLINGAPTFPNASFGWVNVKDVANAHILAFEVPSASGRYCLVERIAHCSEIVRILRELYPSVQLPEKSADDKPFVPIYQVSKEKVKSLGIDCIPLNQSLKETVESLKEKGFVKL
>gnl_Eucgr_v2.0_Eucgr.B03705.1
MSAAVGAGKTVCVTGASGYIASWLVKLLLQRGYTVKASVRDPNDPEKTEHLLALDGARERLQLFKANLLEEGSFDPIVEGCVGVFHTASPFYHDVKDPQAELLDPAVKGTLNVLKSCSKTPSVQRVVLTSSMAAVEHDGTPLTPDVEVKEDWFSDPDLLRENNMWYELSKTLAEEAAWEFVTEKGIDMVTINPGMVIGPLLQPKLNRGAVAIANLINGAPTFPDECCGWVNVKDVANAHILAFEVPSARGRYCLVECVPHYYEIVRFLRKLYPSLQLPEKDDSIRYVPVYWVSTKRANRLGIDYIDIYQSLKETVESLKEKGFVNF
>gnl_Eucgr_v2.0_Eucgr.B03696.1
MARMEWSCCPLSIEMVLDRVKPHLQQSERGTSSKRRRRRRRTKETKARMSAAGGAGKVVCVTGASGYIASWLVKLLLQRGYTVKASVRDPNDPKKTEHLLGLDGAKDRLQLFKANLLEEGSFDPIVEGCAGVFHTASPFYHDVKDPQAELLDPAVKGTLNVLKSCSKAPSLQRVVLTSSMAAVAYNRQPRTPEVVVDESWFSDPDLCRQTNAWYVLSKTLAEDAAWKFVKEKGIDMVTINPAMVIGPLLQPTLNTSAAAIGNLINGAPTFPNASFGWVNVKDVANAHILAFEVPSASGRYCLVERIAHYSEIVRILRELYPSAQLPEKSADDKPFVPIYQVSKEKVKSLGINYIPLEQNLKETVESLKEKGFVKF
>gnl_Eucgr_v2.0_Eucgr.L03272.1
DTKKTLHLLALDGAKERLHLCKADLLEVGSFESIVDGCDGVFHTASPVLLTPKDPKMELIDPAVKGTINVLSSCAEVPTIKRVVITSSMASVAFNGKTLTPDVTLDESWFSHPVFCQKSELWYPVSKTLTEEAAWRFGREKAIDLFMMHPGLTRRLTFGFAKSRCEDQKPSVPTYKISNDKARSLGIGFTPLE
>gnl_Eucgr_v2.0_Eucgr.K03067.1
VCVTGGSGYIASWLVKLLLQRGYTVKATVRNPDNLKKTQHLRALKGAKERLHLFKADLLEEGSFASAVNGCEAVFHTASPVLLSASDPQSELVDPAVRGTLNVLRACAKFPSIKRVVITSSMAAVVYTGRPLTSGVVLDETWFSNPAICEESKLWYQLSKTLAEKAAWDFTNEKGIDLVVINPGHVIGALLQPTVNLSAEIIPNLIKGVQLPFKYFAFVDVRDVALVHILALENPSASGRYCLVGETIHHHDVLKLLRKLYPTLHLPKRCEDNGPLVSAYRVSREKVEGLGATFTALEVSVRDNIESLMEKGFPLV
>gnl_Eucgr_v2.0_Eucgr.G03351.1
MSTREEKQKVVCVTGGAGYIASWVVKLLLQRGYTVKATMRDPNDPKKTEHLLALEGAKERLQLFKADLLEEGSFDSVVNGCIGVFHTASPVLLSVADPQAELIDPALKGTLNVLRSCAKVSSIKRVVVTSSIATVSYIAKPLMSGDLVDETWFSDPDFCEKSKLWYVLSKILAEKAAWESAKENEIDLVTINPGIVIGPLLQPTVNLSVEMILNFVNGAQTFPNECYCFADVRDVANAHVLAFENPSACGRYCVVGEVMHCHDALKILQNLYPTLHLPDKCEDDKPFAPKYEYSREKAEALGVEFTPLEISLRDTIESLREKGFISV
>gnl_Eucgr_v2.0_Eucgr.G03341.1
MSTAEKVACVTGAAGYIASWLVKLLLQRGYTVKATVRNPSDPRKTQHLLELGGAKERPHIFKGELQEEGSFDSIVDGCKAVFHTASPVFFSASNPEAEIVNPAVEGTLNILRSCAKVPSIKRVVLTSSMAAVVCNGKPLTSDVVVDETWFSDPAFCKESKLWYVLSKTLAEKAAWDFARENRMDLVVINPGHVIGPLLQPTINLSMEMILNLVNGAQTFLNISYKFVDVRDVADAHILALENPSASGRYCMAGEAIHCHGVLKILHNFYPTLHLPEKCENDKPYESAPRVSREQIEGLGVKFIPLEVSLRDTVESLKEKGFLSV
>gnl_Eucgr_v2.0_Eucgr.G03355.1
MPNQRQQIPNRLMRLRHCSAAPPRRSVPWIYPGTGPDRRSGSRVDPCNKRMDPGSNFSEPVLNGRFPVLGQEPPARTMHTPSAKNGGDERSREVQYSFTLSPEPQETRPACVNSTVQVPRTEKMSGAGKVVGVTGGSGYIASWLVKLLLHRGYTVRATIRDPTDPKKTGHLLALEGAKERLHLFKAELQQEGSFDSVVDGCECVFHIAFPYLPSAADPQAEIIDPAVKGTLNVLRSCAKASSIKRVVVTSSMATVAFSAKPVTSGIVIDETWDSDPEFCQKSKLWYILSKTFAEKAAWEFAKENGIDLVIINPGHVFGPFLQPTVNFSVGLILNLINGAQTFPNTCYIFVDVRDVAHAHILAFENHSAHGRYCLVAKTVHCHDVLQILRNLYPTLHLPKKCEDEKPFSSKDEISTKKAEALGVDFTPLEVSLRDTVECLKEKGFISV
>gnl_Eucgr_v2.0_Eucgr.G03350.1
MSTAEKVVCVTGAAGYIASWLVKVLLQRGYTVKATVRNPSDPKKTQHLLELGGAKERLHIFKGELQEEGSFDSIVDGCEAVFHTASPVFFSASNPEAEIVNPAVEGTLNVLRSCAKVPSIKRVVLTSSMAAVVCNGKPLTSDVVVDETWFSDPAFCKESKLWYVLSKTLAEKAAWDFARENRMDLVVINPGHVIGPLLQSTINLSMEMILNLVNGPVAKFLRKIEMQLHMETYFPAKVHSAPVITERMI
>gnl_Eucgr_v2.0_Eucgr.G03342.1
MSTSEEKQKVVCVTGGAGYIASWVVKLLLQRGYTVKATMRDPNDPKKTEHLLALEGAKERLQLFKADLLEEGSFDSVVNGCIGVFHTASPVLLSVADPQAELIDPALKGTLNVLRSCAKVSSIKRVVVTSSIATVSYIAKPLTSGDLVDETWFSDPEFCEKSKLWYVLSKILAEKAEWELAKENEIDLVTINPGIVIGPLLQPTVNLSVEVILNFVNGAQTFPNECYCFADVRDVANAHVLAFENPSACGRYCVVGEVIHCHDALKILQNLYPTLHLPDKCEDDKPFASKYEYSREKAEALGVDFTPLEISLRDTIESLREKGFISV
>gnl_Eucgr_v2.0_Eucgr.G03344.1
MSTTEKVVCVTGGAGYIASWLINLLLHRGYTVKATIRDTNDSRKTQHLLALGGAKERLHLFKADLLEEGSFDSIVDGCGAVFHTASPVVFSASDPQAEIVDPAVRGTLNVLKSCAKVPSIKRVVLTSSMAAVVFNGKPLTSGVVVDETWFSDPVFCEESKLWYLLSKTLAEKAAWKFAKEKRIDLVVMNPGHVIGPLLQPTVNLSVELILNFVNGTEEFPNASYGFVDVRDVARAHIQALENPSASGRYCIVGGVMHRPDMSKILHHLYPTLRLPEKCEDDKLAVAAHQISREKVEGLGVNFIPLEVSIKETVESLKEKGFLSF
>gnl_Eucgr_v2.0_Eucgr.G03353.1
MAYELREGVYRQPGATKNGTRSLSPPNHERGDQRARELHTVQVPRTEEMSGAEKVVGVIGGSGYIASWLVKLLLLRGYTVRATVRDPSDPKKTGHLLALEGAKERLHLFKAELLEEGSFDSVVDGCECVFHTASPVLFSAADPQAELIDPALKGTLNVLRSCAKASSIKRVVVTSSMTAVLFSAKPLTSGIVIDETWHSDPEFCEKSKLWYMLSKTLAEKAAWEFAKEKGIDLVTINPGYVIGPILQPTVNLTVQTILNFINGAQTFPNTCYRFVDVRDVTLAHILAFENHSAHGRYCVVGEVIHCHDALQILRNLYPTLHLPEKCEDEKPFSSKYEISRKKAEALGVNFTPLEVSLRDTVECLKEKGFISI
>gnl_Eucgr_v2.0_Eucgr.G00289.1
MSTGDKVVCVTGGSGYIASWLVKLLLQHGYTVKATVRNPDNLKKTQHLRALEGAKERLHIFKADLLEEGSFASAVNGCEAVFHTASPVLLSASDPQSELVDPAVRGTLNVLRACAKFPSIKRVVITSSMAAVVYTGRPLTSGVVLDETWFSNPAICEESKLWYQLSKTLAEKAAWDFTNENGIDLVVINPGHVIGPLLQPTVNLSAEIIPNLINGVQLPFKYFAFVDVRDVALVHILALENPSASGRYCLVGKTIHHHDVLKLLRKLYPTLHLPERCEGNGSLVSAYRVSREKVEGLGATFTPLEVSVRDNIESLMEKGFPLV
>gnl_Eucgr_v2.0_Eucgr.G03345.1
MSGAEKVVGVIGGSGYIASWLVKLLLLRGYTVRATVRDPSDPKKTGHLLALEGAKERLHLFEAELLEEGSFDSVVDGCECVFHTASPVLFSAADPQAELIDPALKGTLNVLRSFAKASSIKRVVVTSSMAAVAFSAKPVTSGVVIDETWHSDPEFCEKSKLWYMLSKTLAEKAAWEFAKENGIDLVTINPGYVIGPILQPTVNFSVEIILNLLNGAQTFPNKCYRFVDVRDVALAHILAFENHSAHGRYCLVGDVVHCHDALKILRNLYPTLHLPEKCEDEKPFLSKYEISRKKAESLGVNFTPFEVSLRDTVECLKEKGFISI
>gnl_Eucgr_v2.0_Eucgr.G03352.1
MSTTEKVVCVTGGAGYIASWLINLLLHRGYTVKATIRNTNDSQKTQHLLALGGAKERLHLFKADLLEEGSFDSILDGCGAVFHTASPVVFSASDPQAEIVDPAVRGTSNVLKSCAKVPSINRVVVTSSMAAVVFNGKPLTSGVVVDETWFSDPVFCEESKLWYVLSKTLAEKAAWEFAKEKRIDLVVMNPGHVIGTFCSLHGNNRYMYDVGTEEFPNASYGFVDVQDVALAHIQALENPSASGRYCVVGGVMHYPDMSKILHHLYPTLRLPEKCEDNKPAVAAHRISREKVEGLGVNFIPLEVSIKDTVESLK
>gnl_Eucgr_v2.0_Eucgr.G03356.1
MIGPLLEPENFIQHVRHVRVTLYIGTSLTSKYSFTFSPEPQETRPACVNSAIQVPRTKKMSGAGKVVGVTGGSGYIASWLVKHLLHRGYTVRATIRDPTDPKKTGHLLALEGTKERLHLFKAELLQEGCFDSVVDGCECVFHTASPCLPSAADPQAEIIDPALKGTLNVLRSCAKASSVKRVVVTSSTAAVAFSAKPLTSGIVIDETWYSDPEFCKKSKLWYMLSKTLAEKAAWEFAKENGIDLVTINPGYMIGPILQPSVNFSVEIILNLINGAQTFPNTCYRFVDVRDVAHAHILAFENHSAHGRYCLVAKTVHCHDVLQILRNLYPTLHLPKKCEDEKPFSLKNEISTKKAEALGVDFTPLEVSLRDTVECLKEKGFISV
>gnl_Manes_v6.1_Manes.S061000.1
MREGKVVCVTGGSGYIASWLIKFLLQRAYTVKATVRNPNDLKKTAHLLALEGAKERLHLLKADLLEEGSFDAAVDGCEAVFHTASPVSLQANADPQAELVDPAVKGTLNVLRSCAKVPSIKRVVITSSFASLPYNGKTLAPDVVVDETWFSDPAVCAERKLWYQLGKTLAEQAAWEFAKNNKMDFVTIHPVFVLGPLLQPTINSSIEILFNLINGGAQEYPDAYYRSIDVRDVAYAHIQALEIPSASGRYCLIESDVHFSEVLKIVQQHYPTLHLPKKYGSGLNYLTKYGVSKEKAKTLGIDFIPLEVSLKDTIESLKEKGFLSI
>gnl_Manes_v6.1_Manes.S060200.1
MNREGKVVCVTGGSDKAAASNADLINSALRPVFAVIMWVYTASKSSSMLSGIADDLKKTAHLLALEGAKERLHLLKADLLEEGSFDAAVDGCEAVFHTASPVSLQANADPQAELVDPAVQGTLNVLRSCAKVPSIKRVIITSSFASLPYNGKTLAPDVVVDETWFSDPAVCAEQKLWYQLGKTLAEQAAWEFAKNKKMDFVTIHPVFVLGPLLQPTINSSIEILFNLINGGAQEYPDAYYRSIDVRDVAYAHIQALEIPSASGRYCLIESNVHFSEVLKIVQQHYPTLHLPKKCGSGLNYLTKYEVSKKKAKTLGIDFIPLVVSLKDTIESLKEKGFLSI
>gnl_Manes_v6.1_Manes.S060300.1
MDEGSFDPVVEGCECVFHTASPFYLSATDPQAELIDPALKGTLNVLRSCTKVPSIKRVVITSSMAAVAFNGKPLAPDVIIDETWFSDPDFCEKSKLWYMLSKTLAEEAAWKFTKENGIDMVTINPGLVIGPLLQPTLNTSSESVLKLINGVEKYPNTTFRWVDVRDVANAHIYAFENSSASGRYCLVGSVVHSSETLEILHKLFPELKLPKECADDKPTSTKYQVSKKKVESLGVKFTPLDVSLKDTVESLREKNLVSF
>gnl_Manes_v6.1_Manes.S060700.1
MNREEKVVCVTGGSGYIASWLVKFLLHHGYTVKATVLDLNDPKQTEHLFALDGAKERLFLFKANLLEDGSFDSAIDGCEGVFHTACPLFCTNDSQAELIDPAVKGTLNVLRSCTKVPSLKRVIITSSMASVMFDGKPLIPDVVIDETWFSDPTYCESIKHWYLYAKTIAEKAASKFAEESGIDIVTIHPGFVIGPFLQPTLNVTVEVILNYINGETFPNEIYRFVDVRDVASAHIQAFEQASANGRYCLVGRVVHFSEFLKIVHEQYPALQLPEKCEDHKPFALKYEVSKEKAKSLGINFIPLEVSVVDTIECLKDKGFLGV
>gnl_Manes_v6.1_Manes.S040900.1
MLSKTLTEEAAWKFTKENGIDMVTINPGLVIGPLLQPTLNTSSESVLKLINGTKPGEYGQNQALENRGL
>gnl_Manes_v6.1_Manes.13G133400.1
MSGEGKVVSVSGASGYIASWLVKFLLQRGYTVKASVREPNDARKTEHLLVLDGAKERLQLFKADLMDEGSFDPVVEGCECVFHTASPFYLSATDPQAELIDPALKGTLNVLRSCTKVPSIKRVVITSSMAAVAFNGKPLAPDVIIDETWFSDPDFCEKSKLWYMLSKTLAEEAAWKFTKENGIDMVTINPGLVIGPLLQPTLNTSSESVLKLINGAEKYPNTTFRWVDVRDVANAHIYAFENSSASGRYCLVGSVVHSSETLEILHKLFPELKIPKECADDKPPSTKYQVSKKRAENLGIKFTPLDVSLKDTVESLKEKNLVSF
>gnl_Manes_v6.1_Manes.13G133700.1
MSGEGKVVSVTGASGYIASWLVKFLLQRGYTVKAAVRDPNDAKKTEHLLVLDGAKERLQLFKADLMDEGSFDPVAELIDPPLKGTLNVLRSCTKVPSIKRVVITSSMAAVAFNGKPLAPDVIIDETWFSDPDFCEKSKLWYMLSKTLAEEAAWKFTKENGIDMVTINPGLVIGPLLQPTLNTSSESVLKLINGAEKYPNTTFRWVDVRDVANAHIYAFENSSASGRYCLVGSVVHSSETLEILHKLFPELKLPKECADDKPPSTKYQVSKKRAESLGVKFTPLDVSLKDTVESLKEKNLVSF
>gnl_Manes_v6.1_Manes.06G162900.1
MSVDYLILCDVAVPTPAPNKLPVPLTSRAKSSPNYCLRPCTRKHSVITVGTRPRCHSLGGLLYNSSLKRRQTFSKLRSCSCGRLPNKQDQLQVEERGEENREKTEMSSGAGKIVCVTGASGYIASWLVKLLLARGYTVKASVRDPNDPKKTEHLRALEGAEERLQLFKANLLEEGSFDAAVEGCECVFHTASPFYLDVQNPQAELIDPALKGTLNVLNSCAKVPSVRRVVLTSSMAAVAYNGKPRTPEVIVDETWFSDPDFCKESKLWYVVSKTLAEDSAWKFAKEKGIDLVSINPAMVIGPLLQPTLNTSAAAILSLIKGANTFPNATFGWVNVKDVANAHIQAFEIPSASGRYCLVEKVAHCSEVVKILLELYPDFQLPEKCADDKPYVPTYQVSKEKAESLGIDFIPLNVSLQETVESLKEKGFVIF
>gnl_Manes_v6.1_Manes.07G009300.1
MNREGKVVCVTGGSGYIASWLVKFLLHHGYTVKATVLDLNDPKQTEHLFALDGAKERLFLFKANLLEDGSFDSAIDGCEGVFHTACPLFCTNDPQAELIDPAVKGTLNVLRSCTKVPSLKRVIITSSMASVMFDGKPLIPDVVIDEIWFSDPTYCESIKHWYLYAKTMAEKAASKFAEESGIDIVTIHPGFVIGPFLQPTLNVTVEVILNYINGETFPNEIYRFVDVRDVASAHIQAFEQASANGRYCLVGRVVHFSEFLKIVHEQYPALQLPEKCEDEKPFALKYEVSKEKAKSLGINFIPLE
>gnl_Manes_v6.1_Manes.07G009900.1
MEEQLMMERSREKMMINGERKMVVCVTGASGYITSWLVKLLLQKGYIIKATVQTQKTDHLVALDGAKERLHLFKANLLEERSFDAVVDGCEAVFHTASPVTFSVTHPQTEIIDPAVKGTLNVLKSCTKVQSIKRVIITSSLATMVFSGKPMTPDMVVDETWYSNPEFCRTLKYWYLLAKTLAEEAAWKFAKENSIDLVTLNPGYVIGPLLQPTLNESVEMILNLVNGAKTYSAAYYRSIDVRDVAVAHVQALEIPSASGRFCLVANTLHFSELLKIIHQLYPTLRLPEECDGDDMALPQYIVSQEKAKTLGLSFIPLELTLRDTFESLKAKGFLSI
>gnl_Manes_v6.1_Manes.07G009700.1
VSVTGACGYIASWLVKLLLQKGYIVKATVRDPRAEKYPNTTFRWVDVRDVANAHIYAFENPSASGRYCLVGSVVHSSETLEILHKLFPELKLPKECADDNPPSMKYQVFKKRAESLDIKFTPLDVSLKDTVESLKEKNLVSF
>gnl_Manes_v6.1_Manes.07G009600.1
MNREGKVVCVTGGSGYIASWLVKFLLHHGYTVKATVLDPNDLKQTEHLFALDGAKERLFLFKANLLEDGSFDSAIDGCEGVFHTACPLFCTNDPQAELIDPAVKGTLNVLRSCTKVPSLKRVIITSSMASVMFDGKPLIPDVVIDETWFSDPTYCESIKHWYLYAKTIAEKAASKFAEESGIDIVTIHPGFVIDPFLQPTLNVTVEVILNYINGETFPNEIYRFVDVRDVASAHIQAFEQASANGRYCLVGRVVHFSEFLKIVHEQYPALQLPEKCEDEKPFALKYEVSKEKAKSLGINFIPLEVSVVDTIECLKDKGFLDV
>gnl_Manes_v6.1_Manes.07G008600.1
MEEQLMTERSREKMMINGERKMVVCVTGASGYIASWLVKLLLQKGYIVKATVRDPDDPKKTDHLVALDGAKERLHLLKANLLEEGSFDAVVDGCEAVFHTASPVIFSVTNPQTEIIDPAVKGTLNVLKSCTKVQSIKRVIITSSLATMVFSGKPMTPDMVVDETWYSNPEFCRTLKYWYMLAKTLAEEAAWKFAKENSIDLVTLNPGYVIGPLLQPTLNETVEMILNLVNGAKTYSAAYYRSIDVRDVAVAHVQALEIPSASGRYCLVANTLHFSELLKIVHQLYPTLQLPEECDGDDMGLPLYMVSQEKAKTLGLSFIPLEVTLRDTFESLKAKGFLSI
>gnl_Manes_v6.1_Manes.07G043900.1
MINLIMEYNLSCRCGSRLNYLTKYEVSKEKAKTLGIDFIPLEVSLKDTIESLKQKGFLSI
>gnl_Manes_v6.1_Manes.07G009200.1
MSGEGKVVCVTGGSGYIASWLIKFLLQRAYTVKATVRNPNDLKKTAHLLALEGAKERLHLLKADLLEEGSFDAAVDGCEAVFHTASPVSLQANADPQAELVDPAVKGTLNVLRSCAKVPSIKRVIITSSFASLPYNGKTLAPDVVVDETWFSDPAVCAEQKLWYQPGKTLAEQAAWEFAKNKKMDFVTIHPVFVLGPLLQPTINSSIEILFNLINGGAQEYPDAYYRSIDVRDVAYAHIQALEIPSASGRYCLIESDFHFSEVMKIVQQHYPTLHLPKKCDSGLNYLTKYGVSKEKAKTLGIDFIPLEVSLKDTIESLKEKGFLSI
>gnl_Manes_v6.1_Manes.10G138700.1
MSREGKAVCVTGGSGYIASWLLKLLLQRGYTVKATVRDLDDPKKIEHLRVLDGAKERLHLFKANLLEEGAFDAVIDGCEGVFHTASPVIRSTNDPQTEILEPAIKGTLNILKSCVKVPSVKRVVLTSSILTVMRKGQLVAPDVVVDETWFADPAFYQENKHWYALSKTLAEDTAWKFAKENGIDLVTTHPGWVIGPLLQPTINLTVEMVLNHMKGMERFPDDIDKFVDVRDVANAHIQAFEKASASGRYCLVGKHGHISEILKIVHEHYPTSCLPERCEEGKPFVPEYEISKEKAKALGIIFTPLEVTVKDTIESLKEKGYLTV
>gnl_Manes_v6.1_Manes.10G138500.1
MSGEGRVVCVTGGAGFIASWLIKLLLLRGYTVKATVRDPKDPKKTEHLRALDGAKERLHLFKANLLEEGSFDGIVDGCDGVFHTASPVILSTNAPEADLLEPAVKGTLNVLKSCSKAPSIKRVVVTSSMAAVMFNEKPLSPDVVVDETWFSDRAFCEQHKNWYAVSKTLAEDVAWKFAKENGIDLVTIHPGWVIGPFLQPTLNLTVEMILNNVNGVQTFPNQNLRLVDVRDVGNAHIEAFERPSASGRYCLVARVTHVSEVLKIVHEHYPTLQLPERCADNKPFVSKYEVSKERAKTLGINYIPVEVTVKGTIESLKDKGYLNI
>gnl_Manes_v6.1_Manes.10G138800.1
MEQCSPSLHRPTHRVTQRMSGEGKVVCVTGGSGYIASWLVNFLLQKGYTVNATVRDPSDSKKTDHLLALDGAKERLNLFKADLLEEGSFDSAIDGCEGVFHAASPVLYSVTDPQAELVDPAVKGTLNVLKSCIKFQSIKRVVITSSMAAVLYGRKSLTPDVVVDETWHSDLAVCKEMKLWYMVAKTLAEEVAWNFAEENGIDLVTIHPAYVIGPLLQPTLNFSVEMILNIVNGAETYPDAYYRSTDVRDVAEAHIQAFEVPSACGRYCLVANVLHFSEVLKIVHEHFPSLHLPAKCDDKNHPFLPHFKVSKEKAKTLGINFIPLEVTLKDTIESLKEKDFLSI
>gnl_Manes_v6.1_Manes.10G138900.1
MNGEGKVVCVTGGSGYIASWLVKILLQRGYVVKTTVRDPGDPKKTDHLLALDGAKERLHLFKANLLEEGSFDAAVDGCEGVFHTASPVLFAATDPQLSFVSSINIFFIELHELQEIFPFYFSGFQAELIDPAVKGTLNVLKACTKVKSVKRVIITSSMATIPYNGKPLHLDVVVDETWFSDPAVCKELKLWYVLSKTLAEEAAWKFAKENSIDLVTINPGFVSGPPLQPTLNGTVEMILNLVNGAQTYPDANYRSVDVRDVAYAHIRAFEIPSANGRYCLVTNALHYSEVLKIIHQQYPTLPLPAKCVTHSLNNLPVQKYMVSMEKAKTLGISFIPLEVTLRDTIESLKEKGFLSI
>gnl_Medtr_Mt4.0v1_Medtr3g011130.1
MRFGCGVGVDAQMNAFAYGHWRKFVILYLIICGCLKGTLNVLKSCAKFPSLKRVVLTSSIAAVAYNKKPQTLDVVVDETWFTDHDLCRESNLWYVVLKKLAEDSAWKFVRENNIIDMVTTKPAMVIGPLLQPVLKTSAAAILHLIY
>gnl_Medtr_Mt4.0v1_Medtr3g005170.1
MSSSNLGNVVCVTGASGYIASWLVRLLLHRGYTVKATVRDPNDPKKVDHLVKLDGAKERLQLFKANLLEEGAFDSVVQGCHGVFHTASPFYHDVKDPQAELIDPALKGTLNVLNSCAKSPSLKRVVLTSSIAAVAYNGKPRTPDVVVDETWFTDADFCAKSNLWYVVSKTLAEEAAWKFVKENNIDMVTINPAMVIGPLLQPVLNTSAAAILNLINGAQTFPNASFGWVNVKDVANAHILAYENASASGRHCLVERVAHYSEVVRILRELYPSLQLPEKCADDKPYVPIYQVSKEKAKSLGLEYTPLEVSIKETVESLKEKKFANL
>gnl_Medtr_Mt4.0v1_Medtr3g005210.1
MNSNVVCVTGASGYIASWLVRYLLHRGYTVKATVRDPSDPKKINHLVKLEGAKERLQLFKANLLEQGAFDSAVQGCHGVFHTASPFYHHVKDPQAELIDPALNGTLNVLKSCAKSPLLKRVVLTSSAAAVAYNEKPRTPDVVVDETWFTDADFCAKLNLWYAVSKTLAEEAAWKFVKENNIDMVTINPAMVIGPLLQPVLNTSAAAILNLINGTQTFPNSTLGWVYVKDVANAHILAYENASASGRHCLVESVAHYSEIVKILRELYPSLQLPEKCADDKPYVPTYQFSKEKATSLGIEYTPLEVSIKETVESLKEKKFVNF
>gnl_Medtr_Mt4.0v1_Medtr8g062440.3
MSGEGKVVCVTGASGFIASWIVKFLLQRGYTVRATVRDPSNPKKVDHLLKLDGAKERLQLFKADLLEEGSFDSVVEGCDGVFHTASPVRFVVNDPQVELIDPALKGTLNVLKSCAKSTSVKRVVLTSSNAAVSFNTRPKNPEVVVDETWFSNPDFCRESKLWYVLSKTLAEAAAWKFVNENNIDMVSLNPTMVAGPLLQPEVNESVEPILNLINGIPFPNKAIGWVNVKDVANAHIHAYEIASASGRCLLAERVVHYSELAMILRDLYPTLPISDKQSTSSSKFVILLAYTTLFHQIGAEPTCIQGMQLNPLNPLIYSYYFGFLPC
>gnl_Medtr_Mt4.0v1_Medtr8g062110.1
MTSQQEGGWMMSGEGKVVCVTGANGFIASWIVKFLLQCGYTVRATVRHPSNSEKVDHLVKLDGAKERLQLFKADLLEEGSFDSVVEGCDGVFHTASPVRFVVNDPQAELIDPALKGTLNVLQSCAKSPSVKRVILTSSISAVVFDTRPKNPGVIVDETWFSNPDLCRESKLWYTLSKTLAEAAAWKFVNENSIDMVAINPTMVAGPLLQPELNGSVEPILNLISGIPFPNKAYGWCNVKDVANAHILAYETASASGRYCLAERVVHYSELAMILRDLYPTLQISDKCEDDGPYMPTYQISKEKAKSLGIEFTSLEVTLKETVESFREKKIVNF
>gnl_Medtr_Mt4.0v1_Medtr0685s0030.1
MWYQFAKVSAEEAATKFLTENDIDYVVMNPAVTIGPLLQPELNGSSSLIFDLIKGSQTFLNATFGWINVKDVANAHIHAYEDASTSGRYCLAERVAHISELAIILRDMYPTLQIPDKCADDKPLMQTFQVSKEKAKTLGVEFIPLEVSLREIVESFKDKKFANF
>gnl_Medtr_Mt4.0v1_Medtr4g077130.1
MNSSEGKVVCVTGASGYIASWLVKFLLQRGYTVRATVRDPSNPNKVDHLLKLDGAKERLHLFKADLLEEGSFDHVIQGCHGVFHTASPAHFVVDDPQTQLIDPAVKGSLNVLRSCAKSPSVKRVVFTSSIATALYNGTPRTPDTVVDETWFSNLDLLREQKMWYQFAKVSAEEAATKFLTENDIDYVVMNPAVTIGPLLQPELNGSSSLIFDLIKGSQTFLNATFGWINVKDVANAHIHAYEDASTSGRYCLAERVAHISELAIILRDMYPTLQIPDKCAGDKPLMQTFQISKEKAKTLGIEFIPLEVSLREIVESFKEKEFANF
>gnl_Medtr_Mt4.0v1_Medtr4g077100.1
MTMKSGEGKVVCVTGASGFIASWVVKFLLQRGYTVRATVRDPSNSNKVDHLLKLDGAKERLQLFKADLLEEGSFDSVIQGCHGVFHTASPVHFVVTDPQTQLIDPAVKGTLNVVKSCAKSPSVQRVVLTSSIATALYTGKPRTPEVEVDETWFSNQDFLWQNKMWYQFAKTSAEEAATKFLTENNIDHVVMNPAVALGPLLQSELNESSTLILNLINGSETYMNAAFGWINVKDIANAHIQAYENASASGRYCLVERVIHFSELAKILRDMYPTLQIPDKCADDKPLMQTFQVSKEKAKTLGVEFIPLEVSLREIVESFKDKKFANF
>gnl_Mimgu_v2.0_Migut.N02327.1
MKTVCVTGASGYIASWLVKFLLQRGYAVKASVRDPHDPKKTQHLLALDGAKERLQLIKANLLEEGSFDSVVDGCDGVFHTASPFYHGVTDPQTELIDPALKGTLNVLGSCAKTPSIKRVVLTSSVAAVAYNSKPRTPEVVVDETWWSDPEICREMQQWYVLSKTLAEEAAWKFVKEKGIDMVTINPAMVIGPLLQPTLNTSSAAILGLINDAETYPNSTFGWINVKDVANAHILAFENTSASGRYCLVESVAHYSEIVNVLRELYPTYQLPEKCADDKPFVPKYQVSKEKAKSLGVEFTTLKEGIKETVESLKEKNLFKPKSAI
>gnl_Mimgu_v2.0_Migut.N01788.1
MGKVVCVTGASGFIASWLVKLLLHRTENGKGGDPSKVAHLKALEGAKERLELFEANLLEEGSFDAAVDGCDGVFHTASPVLIDNFNDPQMELIEPAVRGTLNVLSSCLKSKASIERVVLTSSMGSVMYNRDITELFTTGNSSTTTTTVIDETWFSDPSFCEETQQWYLFSKTLAEEAAFNFAKENGMDLLCINPGFVIGPLLQPTLNLTSQSFLNFIREGKSNGMPGGIFMYVDVRDVASAHLLAFENPSAGGRYCVVANVLYCSLNFLHDLYPTLNLPKSSEENEAASTPLFQVSNKKAKSLGINFISVEQSVKDTIQSFKERNLVTSTIC
>gnl_Mimgu_v2.0_Migut.D00612.1
MKTVCVTGASGYIASWIVKFLLRRGYTVKASVRDTSDPNKTQHLLALDGAKERLHLIKANLLEEGSFDAVVDGCDGVFHTASPFFLSTTDPEAELINPALKGTLNVLRSCAKTPTVKRVVLTSSIVAVFANGKPRTPEVVVDETWWSDPLFCRQMQQWYMLSKTLAEEAAWKFVKEKGIDMVAINPAMVIGPLLQPTLNTSSAAILNLINGAEAYPNVTSGWVNVKDVANAHILAFENPSANGRYCMVESVAHFSEIANILRGLYPTFRLPEKCADDKPFVPTYQVSKERAKSLGVEFTPLEESIKETVESLEEKNFVKPTPAI
>gnl_Mimgu_v2.0_Migut.C00411.1
MGKVVCVTGASGFIASWLVKLLLHRGYTVKATVRNLSDPSKVAHLKALEGAKERLELFEANLLEQGSFDAVVDGCDGVFHTASPVIVDNINDPQTELIEPAVKGTMNVLSSCVKKKGSIKRVVLTSSIAAVMYKRGITQLFNTSQTTTTTIIDETWFSDPSYCQETQKWYLLSKTLAEEAACNFAKENGMDLLVINPGFVIGPLLQPTLNLTSQFFLNFIREGNSSGMPGGILMHVDVRDVASAHVLAFENPSANGRYCVVANVLYCSLNFFRDLYPTLNLPKSSEKNDATGTPPFQVSNQKAKSLGINFISLEQSVKDTIQSFKERNLVTFTI
>gnl_Mimgu_v2.0_Migut.B01273.1
MEKVVCVTGASGYIASWLVKFLLHRGYTVKATVRNLSDPRKVEHLMALEGAKERLFLYQADLLEEGSFDSVVDACECVFHTASPVFLSVSDPRTELIDPAVKGTINVLRSCKKVPSIKRVVITSSMASVMFNHSPLNSDAIVDETWYSDPLFCEEKKEWYALSKTLAEKAAWKFAEENGLDVVTLHPGFVIGPLLQPTLNLTSEALLNLVREGKQLWTSGIYRYVDVRDVALAHILAFENPSANGRYCLVGRVTYSFEALGILNRIFPSLDLPHSSEENEPANLPYEVSKERAKSLGIDFTPVEVSLKDSVQSLKDKGFLSF
>gnl_Mimgu_v2.0_Migut.B01275.1
MGGWKEVYKSYRFVDVRDVANAHITAFENPSASGRYILVGAMLSHSATQQILHKLYPSIDVPLAETEEPTYEVSKKRAEGLGINFMPMEVSIEDTVESLKERNFLTI
>gnl_Musac_v1_GSMUA_Achr4T10200_001
MTDGSGSGSGKVVCVTGASGYIASWLVKLLLQRGYTVRASVRDAADPKKTEHLRALEGASERLLFFKANLLDEGSFDAVVNGCDGVFHTASPFHFAAADPQADIIEPAVKGTLNVLASCKKFSVKRVVVTSSLAAVVYNDKPKNPDVVVDETWFSDPEVCKRDEQWYVLSKTLAEEAAWKFAKENAIDIVTINPGMVVGPLLQSTLNTSSALILNLINGSSTFLNATFGWVNVQDVAKAHILAFELPSASGRYCLAERVSHFSDIVKIIRELYPALPLPEKCADDKPFVPVYQISKEKYKSLGLDYIPLETSIKETIESLKEKNFVNF
>gnl_Musac_v1_GSMUA_Achr8T24070_001
MSGGGKVVCVTGASGFIASWLVKLLLQRGYTVRASVRDPADPKKTQHLRALEGATERLLLFKANLLEEGSYDAVVEGCDGVFHTASPFYHAVTNPQAELIEPAVKGTLNVLASCKNSSVKKVVVTSSMAAVAYNSKPRTPDVVVDETWFSSPEVCEQQKQWYVLSKTLAEEAAWKFSKENGIDIVTINPGMVTGPLLQSTLNTSSAAILNLINGSSTFPNATFGWVNVQDVAMAHVLAFELPSASGRYCLVERVVHYSEILKIIHELYPSFQLPDKCADDKPFVPVYKVSKEKFKSLGLYYIPLETSIKETIESLKEKNFINF
>gnl_Musac_v1_GSMUA_Achr8T24060_001
MSGGGKVVCVTGASGFIASWLVKLLLQRGYTVRASVRDPADQKKTQHLRALEGATERLLLYKANLLEEGSFDAVVEGCDGVFHTASPLYLALTNPQAELIEPAVKGTLNVLASCKKWSVKKVVVTSSMAAVLYNSKPPTPDVVVDETWFSSPEVCEQQKQWYVLSKTLAEEAAWKFSKENGIDIVTINPGMVIGPLLQSTLNTSSAAILNLINGSSTFPDATIGWVNVQDVAMAHVLAFELPSASGRYCLVERVVHYSEILKIIHELYPSFQLPDKCADDKPFMPVCQVSEEKFKSLGLDYIPLETSIKETIESLKEKSFISF
>gnl_Musac_v1_GSMUA_Achr8T24040_001
MSGGGKVVCVTGASGFIASWLVKFLLQRGYTVRASVRDPADQKKTQHLRALEGATERLLLFKANLSEEGSFDVVVEGCDGVFHTASPYYYAVTNPQAEIIEPAVKGTLNVLASCKKSSVKKVVVTSSMAAVACNSKPRTPDVVVDETWFSSPEVCEQQKKWYVLSKTLAEEAGWKFSKENGMDIATINPGMVMGPLLQSTLNTSSAAILNLINGSSTFPNATYGWVNVQDVAMAHVLAFELPSASGRYCLVERVVHYSELLKIIHELYPSFQLPDKCADDKPFVPVYQVSKEKFKSLGLDYIPLETSIKETIESLKEKNFISF
>gnl_Nelnu_v1.0_NNU_025689-RA
MSGAGKLVCVTGASGYIASWLVKLLLQRGYTVKASVRDRNDPKKTAHLRALVGAKERLHLFKANLLEEGSFDSVVEECEAVFHTASPFYHNVTDPQAELIDPAVKGTLNVLGSCKKASSVKRVVVTSSMAAVAYNRKPRNPDVVVDETWFSDPEFCKETNAWYLLSKTLAEAAAWKFAKENGIDMVTINPAMVIGPLLQPTLNTSAEAILKLVNGTNTYPNATLGWVNVKDVANAHIQAFEIPSASGRYCLVESVVHYSGVVKILHELFPSFHLPNKCADDKPHVPTYQVSKEKAKSLGIDFIPFKESLKETVESLKEKNFFSF
>gnl_Orysa_v7.0_LOC_Os01g34480.1
MSSESEAAPGTGKLVCVTGASGYIASWLVRLLLARGYTVRATIRDTSDPKKTLHLRALDGANERLHLFEANLLEEGSFDAAVNGCDCVFHTASPFYHNVKDPKAELLDPAVKGTLNVLGSCKKASIRRVIVTSSMAAVAYNGKPRTPDVVVDETWFSVPEICEKHQQWYVLSKTLAEEAAWKFSKDNGFEIVTVNPAMVIGPLLQPSLNTSAEAILKLINGSSSTYPNFSFGWINVKDVALAHILAYEVPSANGRYCMVERVAHYSELVQIIREMYPNIPLPDKCADDKPSVPIYQVSKEKIKSLGLELTPLHTSIKETIESLKEKGFVTFDSSNL
>gnl_Phavu_v2.1_Phvul.009G069401.1
MMITLIDPAVIGTLNVLKSCAKSPSVKRVVFTSSTTERPRTPEVVADETWFSDPDVCRELKMWYHLSKTLAEEAAWKFVNENNINMIAINPGMVAGSFLQPEVNESIEYILNVINGKTIPNKAFRMGRRERCC
>gnl_Phavu_v2.1_Phvul.009G069500.1
MWYILSKTLAEDAAWKCSKENNLNLVSVNPAMVVGPLLQAELNTSASTILNLVNGSETFPNDTYGWINVKDVANAHIQTYEIASASGRYCLVERVAHYSELAKILHDLYPTYQIPQKSADDKPYVPTFQVSKEKAKSLGVEFIPLEASLKETVESLKEKNFTNF
>gnl_Phavu_v2.1_Phvul.005G034700.1
MSTGAGQVVCVTGASGYIASWLVKFLLQRGYTVKATVRNLSDPKKVDHLLNLDGAKERLHLVKANLLEEGSFDSAVQGCHAVFHTASPFFHESKDPQVELLDPALKGTLNVLKSCVKSPTLKRVVLTSSIAAVSFNYRPKTPDVVVDETWYSDPEYCKENGIWYNLSKTLAEDAAWKFVKENNIDLVTMNPALVVGPLLQPELNTSSAMVLDLVDGSPTFKNITLGWVDVRDVAMAHVLAYESASANGRYLLVERVTHFSNVVKILRDLYPTLQLPEKCVDDKPYDPAFQVSKEKAKSLGIEYIPLEVSIKDTVESLKEKNFVKF
>gnl_Phavu_v2.1_Phvul.005G034633.1
MCTGAGQVVCVTGASGYIASWLVKFLLQRGYTVKATVRDLSDPKKVDHLLNLDGAKQRLHLVKANLLEEGSFDSAVQGCHAVFHTASPFFSGAKDPQTELLDPAVKGTLNVLKSCVNSPTLKRVVLTSSVAALLNNERPKTPDVVVDETWFSDPEFCRKNGGWYNLSKTLAEEVAWKFAKENNIDLVTINPALVTGPLLQPVLNTSAAAVLNFVNGSPTFRNVTLGWIDVRDVANAHILAYENASANGRYLLVERVEHHSNAIKILRDLYPTIQLPEKCIDDKPYPAIYQVSKEKAKSLGLEYTPLEVSLKDTVESLKEKKFTPF
>gnl_Phavu_v2.1_Phvul.005G034666.1
MTTGAGQVVCVTGASGFIASWLVKFLLQRGYTVKATVRDLSDPKKVDHLLNLDGAKERLHLVKANLLEEGSFDSAVQGCHAVFHTASPFFMGAKDPQTELLDPAVKGTLNVLKSCVNSPTLKRVVLTSSVAAVVNNERPKTPDVVVDETWFSDPEFCRKNGGWYDLSKTLAEEAAWKFAKEHNIDLVTINPALVSGPLLQPVLNTSAAAVLNFVNGSPTFKNITLGWIDVRDVAMAHILAYENASANGRYLLVERVEHHSNAVKILRDLYPTIQLPEKCIDDKPYPAIYQVSKEKAKSLGLEYTPLEVSLKDTVESLKEKKFTPF
>gnl_Phavu_v2.1_Phvul.005G034600.1
MSTGAGQVVCVTGASGYIASWVVKFLLERGYTVKATVRDPNNSSKVDHLLNLDGAKERLHLVKANLLEEGSFDSAVEGVHAVFHTASPFFNNAKDPQTELLDPALKGTLNVLKSCVKSPTLKRVVLTSSVAAVSFNYRPKTPDVVVDETWYSDPEYCKENGLWYNLSKTLAEDAAWKFAKENNIDLVTMNPALVVGPLLQPELNTSSAMVLSLVDGSPTFGNVTLGWVDVRDVAMAHILAYESASANGRYVLVERVAHFSDVVKFLRDLYPTLQLPEKCVDDKPYDPIFQVSKEKAKSLGIEYIPLEVSIKDTVESLKEKNFVKF
>gnl_Phavu_v2.1_Phvul.005G034800.1
MSTGAGQVVCVTGASGFIASWLVKFLLQRGYTVKATVRDPNNSSKVDHLLNLEGAKERLHLVKANLLEEGSFDAAVEGSHAVFHTASPFFNNAKDPQTELLDPALKGTLNVLKSCVNSPTLKRVVLTSSIAAVSFNYRPKTPDVVVDETWYSDPEYCKENGLWYNLSKTLAEDAAWKFVKENNIDLVTVNPALVSGPLLQPELNTSASVVLNLVNGAQTFKNDIVGWVDVRDVAMAHILAYESASANGRYLLVDRVAHFSEVVKILRDLYPTLQIPEKCEDDKPYVPIFQVSKEKAKSLGLEFTPLEVSLKDTVESLKEKNFLKL
>gnl_Phavu_v2.1_Phvul.005G034900.1
MSTGAGEVVCVTGASGFIASWLVKFLLQRGYTVKATVRDLSDPKKVDHLFNLDGAKERLTLIKANLLEEGSFDYAVQGCHAVFHTASPFFFIAKDPQAELLDPALKGTLNVLKSCVNSPTLKRVVLTSSIAAVANKESPNKTPDVVVDETWFSDPEFLRRTEGWYDLSKTLAEEAAWKFAKENNIDLVTINPALVSGPLLQPVLNTSAAAVLNFVNGSPTFKNVSVGWIDVRDVANAHILAYENASANGRYLLVERVEHHSNAVKILRDLFPTIQLPEKCIDDKPYPAIYQVSKEKAKSLGLEYTPLEVSLKDTVESLKEKKFTPF
>gnl_Phavu_v2.1_Phvul.005G034500.1
MSSGAGQVVCVTGASGYIASWIVKLLLHRGYTVKATVRDPNDPKKVNHLLNLDGAKERLHLVKANLLEEGSFDSVVQGCHAVFHTASPFYHDVKDPQVELLDPAVKGTLNVLKSCVNSPVLKRVVLTSSIAAVAYNGKPRTPDVVVDETWFSDPDFCRESQMWYTLSKTLAEDAAWKFVKENNIDLVTINPAMVVGPLLQPVLNTSAASILNVVNGMQTFQNASFGWVNVKDVANAHILAYENSSANGRYCLVERVAHYSDVLKILRDLYPTLQLPQKCGDDKPYVPIYQVSKEKAKSLGIEFIPLEVSLKETVESLKEKKFINFNLSP
>gnl_Phavu_v2.1_Phvul.011G022100.1
MEKEKIVCVTGASGYIASWIVKFLLQRGYTVRATVRDPGNPKKVSHLVNLDGAKERLHLFKADLLEEGSFDSVVEGCDGVFHTASPVRFVVNNPQAELIDPAVKGTLNVLKSCAKSPSVKRVVLTSSVSAVALNGRPKTPETVLDETWFSDPDVCRELELWYSLSKTLAEDAAWKFVNENNIDMVVINPTMVAGTLLQAEINESVEQILNLINGKPFQNKCFGWVDVKDVANAHILAYEIASASGRYCLSERVIHYSELATILRDLYPTLQIPDKCEVDEAYIPTYQISTDKAKKELGIELIPLEVSFRETVESFREKKLVNF
>gnl_Phavu_v2.1_Phvul.011G022200.1
MSSGVGKVVCVTGASGFIASWIVNFLLQRGYTVRATVRNPSNRKKVLHLVNLEGAKERLHLFKADLLEEGSFDSVVDGCDGVFHTASPVRFVVEDPQADLIDPAVMGTLNVLKSCAKSPSVKRVVFTSSTAAVVYNERPKTPEVVADETWFSDPDVCRELKMWYHLSKTLAEEAAWKFVNENNINMITINPGMVAGSFLQPEVNESIEYILNVINGKSIPNKAFGWVDVKDVANAHILAYEIASASGRYCLTEKVIHSSELARILRDLYPTLQIPDKCEVDEPYVQTYQISKEKAKKSLGIELTPLEVSIRETVESFREKKIVNF
>gnl_Phavu_v2.1_Phvul.011G022400.1
MSSNTGKVVCVTGASGFIASWIIKFLLQRGYTVRATVRDPSKRERVEHLLKLDGAEERLHLFKADLLEEGSFDSAFEGCHGVFHTASPVLLTINDPQNELIDPALKGTLNVVKSCAKSTSVKRVVLTSSVAAVLYNGRPRTPEVVVDETWFSDPNILRKDEKWYALSKTLAEDAARNFLNEHDIKLIVINPAMSIGPLLQPEVNASSSTILSLINGSKTFPNLSFGWVNVKDVANAHIQSYEIDSASGRYCLLEKVAHFSEVAKILHHIYPTLQIADKCEDDDPFVPIFQASKEKVKSLGIELISLEESLRETVESLKEKKFVEF
>gnl_Phavu_v2.1_Phvul.011G022300.1
MSSEGKLVCVTGASGYIASWIVKFLLQRGYTVRATVRNPNDHRKVEHLLKLEGAEERLHLLKADLLSENSFDSVVEGCDGVFHTASPFFNNVKDPQAELIDPAVNGTLNVLKSCVKSSSVKRVVLTSSVAAVAYNERPKSPEVVVDETWFSNPDYCRELKMWYLLSKTLAEDAAWKFSKENNLDLVSVNPAMVVGPLLQAELNTSASTILNLVNGSETFPNDTYGWINVKDVANAHIQAYEIASASGRYCLVERVAHFSEVAKILHDLYPTYQIPEKSADDKPYVPTFQVSKEKAKSLGVEFIPLEVSLKETVESLKEKNFTNF
>gnl_Phypa_v3.3_Pp3c7_12220V3.1
MANGQVVCVTGANGFIASWLVKSLLERGYTVRGTVRNPEKSKHLLNLPGANERLELIEADLLAPEAFDSAVHGCHGVFHTASPFHFNITDPDSQLIEPAVKGTLNVLESCAKAGTKKIVLTSSVAAVAYSPKRAGASVVDETFFSDPEFCQKEQRWYVLSKTLAESAAWEFVKEHNLNMVAINPTMVIGPLLQSSMNTSNELLLGFLNGTAKSFPNQAVGWVSVKDVAMAHILAYEKPEAEGRYIINERLIHYGEMVSLLMNRYPQYPIVAKDADDSTRLPSYNLSNEKIKKLGLTFQPLEEALDETVACFKELKLLD
>gnl_Pinta_v2.0_PITA_000075875-RA
MHWPGTSDFTLVLALRGRLISFLGKEQEAAVPYIRLGRTAENFTSNAGSSTFPNMTFGWVSVKDVAEAHILAFEVPSANGRYLLVEKPSPKQR
>gnl_Pinta_v2.0_PITA_000032745-RA
MLDFGIARLEPNWYCYAKTLAEKSAWEIAERRNLELLVINPGLVLGPLLQNAMNPSTAHIMKYLSGSAKTYANLTQNWYCYAKTLAEKSAWEIAERRKLELLVINPGLVLGPLLQNAMNPITAHIMKYLSGSAKTYAKLTQSVGHWAKISVHRMQPLSSRPGPHLHDR
>gnl_Pinta_v2.0_PITA_000082988-RA
MQWTNARLPIFCRSREPKRGFGFFKANLLEKGSFDTAVQGCEFAILLATRMDFGIDAENESKTRHVMSLPGARERLTPFKADITKEGTFDSALSDCDFVVHLATPMDFTIDAEAQTTVVEAEVKGTLDILKACAKAKSVRRVIYTSSINAASPLNNHGKFGDCVDESCWTPVDLIRRERHFSGCIMWRRHYESKQLFNMHRITALKW
>gnl_Pinta_v2.0_PITA_000033117-RA
MQNWYCYAKTLAEKLAWELDMKLNLELVVVIPGLVLGPKLQSTMDHGTAHIMKYLTGSAKTYANLT
>gnl_Pinta_v2.0_PITA_000058448-RA
MLQLVKANFLEEGTVEAAVDGCEGVFHTASPFYTSIKDPQAEMLDPAVKGTINVLNACAKASSVKRVILSKTLAEETAWEFAKEKGIDVVTINPAMVIGTLLQPTLNTSCAAILQIMNGSSAYPNATFGWVSVKDVAKAHILAFEVPSANGRYLLVERVAHLSEIVKILSKLYPGCTLPTKCADDNPFIPTYAVSKEKIEKLGLYYTSIEEAFRDTVESLKEKKLLNLDSNL
>gnl_Pinta_v2.0_PITA_000093713-RA
MQSQEGKVGMKVCVTGAGGYIGSWLIKNLLQRGYTVNATLRNPSIKMQSHEGKVGMKVCITGAGGYIGSWLIKNLLQRGYTVNATLRNPNDKAKTGPLLSLPGAADRLKLFQADLSEEGAFHSAVEGCDGVFDVASPMDFSKPSEDDFVQPALKGVLNVLKSCSHAKSVTRVVYTSSVAAAYPLTEEGELITGSILDESNWTPVEFMCRKAGPNSFYCISKTLAEKVAIEYGLNSG
>gnl_Pinta_v2.0_PITA_000037557-RA
MLQATIAKLAIFCACQEQKRGSDSSKLTFAKRGASMLPLRITQTNVIEAEVNGTLDILRTCSQAKSVRCVIYTSSITAASPLNDDGEFRDCLNESC
>gnl_Pinta_v2.0_PITA_000012164-RA
MRRGRYESNELRGAGILRQSSSTRVQYLTLAIWELADTKAEMLDPAVKGTTNVLNACAKASSVKRVIVTSSVAAVIFNSRPRSPGVVDETWFSDAEYCKQTKLLQVAAHPDAYSDRDEDELNCQLPGPGSSTYPNATFGWVSVKDVANAHILAFEVPSANGRYLLVERVAHLSEIVKILSKLYPGCALPTKCADDNPFVPTYTVSKEKIEKLGLNYTPIEEALRDTVESLKEKKLLNLDSNL
>gnl_Pinta_v2.0_PITA_000027102-RA
MRWCNGGALSGLHRLELKRLQMGRSSRDGCNPEKTKHLHVLEGAKERLQLVKANLLEKGTFDAAVDGCEGVFHTASPFYTSIKDPQAKMLNPAVRGTINVLNACAKASSVKTVIVTSSVAAVIFNSRPRSPGVVDETWFSDVEYCKQTKGWYQLSKTLAEETAWKFAKKKGIDVVTINPAMVIGTLLQPTLNTSCAAILKIMNGSSTYPNATFGWVSVKDVAKAHILAFEVPSANGRYLLVERVAHLSEIVKILSKLYPGCALPTKCADDNPFVPTYTVSKEKIEKLGSKLHSY
>gnl_Pinta_v2.0_PITA_000014273-RA
MDVSACACNSALGLICTAKLQNLRMHILSFTNWLVYQILELALCNFAIRIKDYINDLICMQAQLLDPAVKGTMHVLQAAQKAKVKRLVLTSSISAIIPSPNWPADLPKDENCWTDLDYCKENGIWYPASKTLAEKAAWDFAKETGLDVVVINPGTVMGPILPPAINASMAMFLQLLQVFSPILSI
>gnl_Poptr_v3.0_Potri.009G052000.1
MSSGAGKIVCVTGASGYIASWLVKLLLSRGYTVKASVRDPNDPKKTEHLRALNGAQERLQLFKANLLEEGSFDSIVEGCEGVFHTASPFYHDVKDPQVELLDPAVKGTLNVLGSCAKHPSIRRVVLTSSVAAVAYNGKPRTPDVVVDETWFSDPNLCRESKVWYVLSKTLAEDAAWKFAKEKDMDMVAINPAMVIGPLLQPTLNTSAAAILSLIKGAQTFPNASFGWINVKDVANAHIQAFELSSASGRYCLVERVAHYSEVVKILHELYPDLQLPEKCADDKPYVPIYQVSKEKAKSLGVEFIPLEASVKETVESLKEKGFVSF
>gnl_Poptr_v3.0_Potri.009G057500.1
MSAEGKVVCVTGASGYIASWLVKLLLHRGYTVKATVRDPNDPKRTEHLLNLDGAKERLHLFKANLVEEGSFDPVVDGCESVFHVASPVLLGTNIDPQADLIEPAVKGTLNVLKSCAKFPSVKRVILTSSMASVIFNGKPLTPGVVVDETWFSDSAFCVSNKLWYMASKTLAEEAAWKFVKEKGIDMVTINPGFVIGPLLQPTLKSTAELFLDRINGGAPGLPSEIYRFVDVRDVAYAHIQALEIPSASGRYCLVGRVAHFSDAVKIAHELYPTLPLPEKCADDKPSPLNYEVSKEKAKTLGLDFTPLEVSVKDILESLKEKGFLNV
>gnl_Poptr_v3.0_Potri.009G057600.1
MSGEGKVVSVTGASGYIASWLVKLLLERGYTVKASVRDPNDAKKTEHLLALDGAKERLQLFKADLLDEGSFDPVVEGCECVFHTASPFYFTVNDPQAELVDPALKGTVNVLRSCTKIPSIKRVVITSSMAAVVFNGKSLAPDVVVDETWFSDSDFCEKSKLWYHLSKTLAEEAAWKFTKENGIDMVTLNPGLVIGPLLQPTLNQSAESVLDLINGAKSYPNTTYRWVDVRDVANAHIYALENPSANGRYCLVGTVIHSSEAVKILSKLYPDLTIPKQCADDKPPMPKYQVSKERAASLGVKYTPLEASLKDTIESLKEKNFVSF
>gnl_Poptr_v3.0_Potri.009G057800.1
MSRGGDGKVVCVTGGSGYIASWLVKLLLQRGYTVKTTVRDPNDPKKTEHLLALEGAKERLHLFKANLLEEGAFDPIVDGCEGVFHTASPVSFSPTDDPQVDLIDPALKGTLNVLRSCAKVHSIRRVVLTSSAAACIYSGKPLNHDVVIDETWYSDPAICKELKAWYALSKTLAEEAAWNFAKENATDLVTVHPSFVIGPLLQPTLNLSVEMILDLVNGAETYPNGYYRCIDVRDVANAHIQAFEIPSASGRYVLTAYVTTFSEVLKIIRENYPTLRLPEKSTESMFKPYQVSKEKAKTLGINFTPLDLSLVDTIESLKEKGFLKI
>gnl_Poptr_v3.0_Potri.001G256400.1
MSTGAGKIVCVTGASGYIASWIVKLLLSRGYTVKASVRDPNDPKKTQHLRALRGAQERLELVKANLLEEGSFDSIVEGCEGVFHTASPFYHDVKDPQAELLDPAVKGTLNVLGSCARHPSIKRVVLTSSMAAVAYNRKPRTPDVVVDETWFSDPELCRESKLWYVLSKTLAEDAAWKFAKEKGMDMVAINPSMVIGPLLQPTLNTSAAAILSLIKGAQTFSNASFGWINVKDVANAHIQAFELSSASGRYCLVERVAHHSEVVKILRELYPDLQLPEKCADDKPYVPIYQVSKEKAKSLGIEFIPLEASIKETVESLKEKGFVSF
>gnl_Prupe_v2.1_Prupe.2G020700.1
MSREGKVVCVTGASGFIASWLVKLLLQRGYIVKATVRDPNDSKKTEHLLALDGAKERLHLFQADLIEEGSFDAAVDGCEGVFHTASPVLFSANNPQAELIDPAVKGTLNVLKSCVKFATVKRVVLTSSTAAVIVNGRPLTPDVVVDETWFSDPFFCENFKIAKWYVLSKTLAEEAAWKFAEGNGIDLVTINPSYVIGPLLQPSLNLTVEMILNLKNDIEDVNSSIYSCSDVRDVASAHVQAFEVPSANGRYCLVGHVTPMAKVLKILHELHPSLCPPEKYEEANPSEPTYQVSQEKAKSLGVNFLPLEVSLRDTVESLKEKGFLKV
>gnl_Prupe_v2.1_Prupe.2G021300.1
MRGGRKVVCVTGASGFIASWLVKLLLQRGYIVKATVRDPNDPKKTEHLLTLDGAKERLHLFQADLLVEGSFDLAVDGCEGVFHTASPVIFSSTDPQEELLYPAVKGTLNVLKSCVKFPTVKRVVLTSSMASVLNNGKPLTPDVVVDETWFSDPLVCEDLEAWYFLSKTLAEEAAWKFAKGNGIDLVTLNPAYVIGPLLQPTLNATVEMVLNLKKDMQEANKPNYISTDVRDVAYTHIQAFEVPSANGRYCLVGHVTPVFEALKILQQLHPIFCPPENRLEDGSPAEPTFQVSQEKAKSLGVSFLPLEVSLRDTVESLKEKGFLSR
>gnl_Prupe_v2.1_Prupe.2G021100.1
DSKKTEHLLALDGAKERLHLFQADLIEEGSFDAAVDGCEGVFHTASPVLFSATNPQAELIDPAVKGTLNVLKSCVKFATVKRVVLTSSMAAVIFNGRPLTPDVVIDETWFSDPLVCENLKEWYFLSKTLAEEAAWKFAKGNGIDLVTINPSYVIGPLLQPSLNATVEMVLNLKNDIPDVTRSNYLSTDVRDVASAHVQAFEVPSATGRYCLVGHVIPMSKALKILHELHPTLFPPEKYEDGNPSEPTYQVSQEKAKSLGVNFLPVEVSLRDTIESLKEKGFLKV
>gnl_Prupe_v2.1_Prupe.2G021000.1
MNETRKVVCVTGASGFIASWLVKLLLERAYIVKATVRDPNDPKKTEHLLALEGAKERLHLFKADLLEEGSFDAVVDGCEGVFHTASPVILSSTDPQTELIDPAVKGTLNVLKSCVKFATVKRVVLTSSTAAVIFNGRPLTPDVVVDETWFSDPFVCENFKKWYVLSKTLAEEAAWKFAEGNGIDLVTINPSFVIGPLLQPSLNITVEMILNFKNDVEDVNSSIYSCSDVRDVAAAHVQAFEVPSANGRYCLVGHVTPMAKVLKILHELHPSLCPPEKYEEANPSEPTYQVSQEKAKSLGVNFLPLEVSLSDTVESLKEKGFLKV
>gnl_Prupe_v2.1_Prupe.2G021500.1
MLAPIFSPSFLILLLSSILGEDSFRRCILSVPIWRSSVENQNLRDQSLYLNTILGFKICSKDDPKKTEHLLSLDGAKERLHLFKADLIQEGSFDTVVDGCEGVFHTASPVQFSATDPQAEIVDPAVNGTLNVLKSCVKFSTVKRVVLTSSMASVMLSGKPLTSDVVIDETCYSDQVVCENHKQWYMLSKTLAEKAAWEYAKGNGIDLVIMNPGFVIGPLLQPTLNLSVELIQNLISGTQTTPVSNYRFIDVRDVASAHIQAFEVPSAAGRYCLVGHVASVSKTLKILRQLYPTLLSEKCEVGAPPEPTYQVSVEKAKGLGITFLPLEVSLRDTVESLKEKGFLKI
>gnl_Prupe_v2.1_Prupe.2G021600.1
MSGAEKVVSVTGASGYIASWVVKLLLQRGYTVKASVRDPNDKKKTEHLLALDGAKERLQLFKADLLEEGSFNSVVEGSEGVFHTASPFYHDVSDPQAELIDPALKGTLNVLRSCAKVPSIKRVVITSSMAAVAFNGKPLAPDVIIDESWFSDLAVCEKLKLWYMISKTLAEDAAWKFTKENRIDMVAINPGLVIGPLLQPTLNTSVEPVLKLINGAETFPNITYRWVDVRDVANAHILAFENASASGRYCLVGRIAHCSEVVKLLRGLFPALKIPEKCADDKPFTPIYQVSKERAQALGVKFTPLEFGMEGIISTRDVMCIVSVLY
>gnl_Prupe_v2.1_Prupe.4G253700.1
MSSGAGKVVCVTGASGYIASWLVKLLLHGGYTVKASVRDPNDPTKTEHLLGLDGAQERLQLFKANLLEEGSFDSAVEGCEGVFHTASPFYHDVTDPKAELLDPAVKGTLNVLNSCAKSQSIRRVVLTSSIAAVAYNGKPRTPDVVVDETWFTDADFCKESKLWYVLSKTLAEDAAWKFVKEKGIDMVTINPAMVIGPLLQPTLNTSAAAVLNVIKGARTFPNASFGWINVKDVANAHIRAFEIPSASGRYCLVERVAHFSEVVRILQELYPGLQLPEKCADDKPFVPTYQVSKEKAKKLGVEFIPLEVSLKETVESLKEKNFVNF
>gnl_Selmo_v1.0_175949
MDKGKALVCVTGASGFIASFLVKLLLDRGYKVRGTVRSLTDPSRTSHLRGLPGAEERLELVEADLLKDGAFNDVVKDCQGVFHTASPFFLAGVTDPERQLIQPAVQGTLNVLEACSRSPSVAKVVVTSSTAAVAYNPKRTPDTVVDESCFSDPDYCREMKAWYILSKTLAEQEAWKFAKEKGLNLVTINPAMVIGPLLQPTLNTSCEIILKLINGSKTHYSNACLGWVGVGDVAEAHLLAYENPNASGRYLCVERVAHYEDVVETLRKLYPEYPIPTECEDNGSPKATPYAISTRKLQEELGLRFHSLEHNLKECVESLKLNHFTPA
>gnl_Selmo_v1.0_37017
YLDPSRGDSAPIDEQCWSSLEYRRVLAESAAWQISRKSELDLVVTNPCVTLGPVLQP
>gnl_Solly_v2.4_Solyc01g008530.2.1
MSVTAKTVCVTGASGYIASWLVKFLLHSGYNVKASVRDPNDPKKTQHLLSLGGAKERLHLFKANLLEEGSFDAVVDGCEGVFHTASPFYYSVTDPQAELLDPAVKGTLNLLGSCAKAPSVKRVVLTSSIAAVAYSGQPRTPEVVVDESWWTSPDYCKEKQLWYVLSKTLAEDAAWKFVKEKGIDMVVVNPAMVIGPLLQPTLNTSSAAVLSLVNGAETYPNSSFGWVNVKDVANAHILAFENPSANGRYLMVERVAHYSDILKILRDLYPTMQLPEKCADDNPLMQNYQVSKEKAKSLGIEFTTLEESIKETVESLKEKKFFGGSSSM
>gnl_Solly_v2.4_Solyc01g008540.2.1
MSLETKTVVCVTGASGFIASWLVKLLLNRGYTVKASVRDPNDQEKIDHLTCLDGAKERLHLFKASLLEQGSFDAVVDGCEGVFHTASPCYFEAKDPQAELIDPAVKGTLNVLGSVAKTTTVRRVVLTSSIAAVSFNGKPRTREAVIDETWWSDPDYCRKKQLWYILSKTLAEDAAWKFAKEKGFDMVTINPATVIGSLLQPTLNTTCDAILQLLKGSETYPNTTSGWVNVKDVALAHILAFENPSANGRYIMVESVAHYSELVQILRELYPTMKLPERCVVDKPFPPKYQVNIEKTRTLGVEFTPLALSIKETAESLKEKKFY
>gnl_Solly_v2.4_Solyc01g087640.2.1
MESKNIGEGKVVCVTGASGYIASWLVKLLLQRGYTVNATVRNLKDTSKVDHLLGLDGANERLHLFEAELLEEQSFDPAVDGCEGVFHTASPVFLTGKSKEELVDPAVKGTLNVLRSCAKSPSVRRVVITSSTASVICNKNMSTPGAVADETWYSDPEFCEERKEWYQLSKTLAEQAAWKFAKENGVDLVTLHPGLVIGPLLQPTLNFSCEAIVDVIKEGKEAWSGGIYRFVDVRDVANAHILAFEVLSANGRYCLVGANGYSSLVLKIVQKLYPSITLPKNFKDGLPLTPHFQVSSEKAKRLGVKFTCLELSVKDTIESLKEKNFLHI
>gnl_Solly_v2.4_Solyc01g087630.1.1
MESKNGGEGKTMCNRGIWFHSFMDGQVIATPSTPLFAISQWYNLSKTLAEEAAWEFAKQNGIDLITLHPVVVIGPFLQPTLRGCAQLHKTSFEENGFPNIGGTSKNYRRQILEFSVKDSVESLVQKNFLKILPQN
>gnl_Solly_v2.4_Solyc01g008550.2.1
MAMRTVCVTGASGYIASWLVKFLLQRGYTVKATVRDLNDQKKVDHLTSLDGAKERLHLFKADLLEEGSFDAVVEGCEGVFHTASPFYLGVKDPQVEMIDPALKGTLNVLGSVAKTPSVRRVVLTSSVAAVAFNGKPRTPEVVVDETWWSDPDFCRESQLWYVLSKTLAEDAAWKFVKEKAFDMVTINPAMVIGGLLQPTLNTSAAAILQLLNGSETYPNSTFGWVNVKDVALAHILAFENPSANGRYLMVESVAHYSEIVKILRELYPTLKLPEKCADDKPFTPTYQVNVERAKKLGIEFIPLAESVKETAESLKEKKFY
>gnl_Sorbi_v3.1_Sobic.004G130800.2
MSSAAAMTGAGKVVCVTGASGYIASWIVRLLLDRGYTVRATVRDTADPKKTLHLTALDGAKDRLHLFKASLLEEGSFDAAVHGCDTVFHTASPFYHNVKDPKAELLDPAVKGTLNVLGSCKKASITKVVITSSMAAVSYNEKPRTPEVTVDETWFTDPQICEKTQQWYVLSKTLAEQAAWKFSRDNGFEIVTINPAMVIGPLLQPTLNTSAEAILKLINGSSTYPNSSFGWVNVKDVALAHILAYEIPSANGRYCMVERVVHYSELVKIIRKMYPTIRLPDKCADDKPFVPTYQVSKEKIRSIGIELIPVETSVKETIESLKEKGFVSFDSSNL
>gnl_Spipo_v2_Spipo6G0037000
MSGKVVCVTGASGYIASWLVKLLLQKGYTVKGSVRDPEDPKKTEHLRQLEGANERLHLLKGNLLEEGSFDALVDGCECVFHTASPFYHAISDPQVELIDPAVKGTLNVLRSCAKTASVRRVVITSSIAAVAYNERSRTPDVTVDETWFSNVEMCKANKSWYVLSKTLAEEAAWKFSKEQGIDIVTINPAMVIGPLLQPTLNTSAAAILNLINGTPTFPNASFGWVNVKDVANAHILAFEDPSANGRYCLVERVAHFSEVVNLIREVFPDIKLPERCVNDEPFVPIYHVSKEKAKSLGVSYTPLGVSLKETIESLKEKKFA
>gnl_Stras_v2.0_SGA_v2.0_scaffold66T22238
MVKGSVCVTGASGFIASWLIKLLLQRGYTVKATVRNLRDSKRVEHLLALDGAHQRLYLFEADLLDEGSFDSVIDGCEGVFHAASPAFLKATDPQKELIDPAVNGTINVLQSCKKVTTVKRIVVTSSMASVMLNSNLLKSGFLVDETWVSDPSFCIEKEDYYALGKTLAEKAAWKFAEENGLDLVTLHPGYVIGPLLQPILNFSSEALLDLIREGKQLFSSGVYSYVDVRDVALAHVLAFENSSAHGRYLLVDRVTHSFEAFDILNGIFPTLNLSPTISEDRPAKPPYQVSQEKAKSLGLDFMPLEVSLKDTIESLKEKNFFS
>gnl_Stras_v2.0_SGA_v2.0_scaffold24T10661
MGKLVCVTGASGYIASWLVKLLLHNGYTVNATVRNLSDPSKIEHLKALQGAKERLKLFQADLLEKGSFDSAIDGCDGVFHSASPVMLGDIINPQKELIDPAVKGTLNVLSSCLKAPTVKRVVLTSSMASVFVERKRKTTETLVDETYFSDPEFVEENKEWYILSKTLAEKAAIEFADQNGIDLLVMNPGLVTGPLLQPTLNLTTRAFLDLIREGKSMTTPSGIFLFVDVRDVAKAHVLAFENPSSNGRYCLVANVVYNSEVLGVLRELYPTLDLSKSSQVDQRDIQRFQVSRAKAESLGINFMSLEQSLKDTIESLKERKLIECSDYGCESKI
>gnl_Stras_v2.0_SGA_v2.0_scaffold8T04577
MKTVCVTGASGYIAPWIVKFLLLRGYIVKASIHDPKKTDHLLALDGANERLHLIKADLLQDGSFDALVNGCDVLFNGKHRTPQVVVDETWWSDKEFCRKIKKWYFLSKTLAEDAAWKFVQEKGIDMISINPAMVIGPSLQPNLNLTSAVSLNLINGAETYPNAAIGWVNVKDVATAHIQAFENPSANGRYCVVERVAHYSEIVKILHELYPNLQLPEMYANNKPCMPTYQVSSPGIEFTPLRESIKETVDSLKEKNHFKTAS
>gnl_Stras_v2.0_SGA_v2.0_scaffold3T01491
MKTVCVTGASGFIASWIVKFLLERGYTVKASVRDPSDPKKTEHLMSLEGAKERLHLIKANLMEEGSFDSIVQGCDGVFHTASPFYHAVKDPQAELIDPALKGTLNVLRSVAKSPSVKRVVVTSSIASVAYNDTPRGPETVIDETWWSDPEWCTKAKKWYVLSKTVAEEAAWKFAKEKDIDLVTICPPMVIGPLLQPTLNTSCEAILNLANGAETYPNSTYGWVNVKDVAMAHILAFENPSANGRYLTVERVAHYSEIVEIMREIYPELPIPTKCADDKPFATKYLVSKERAKSLGIEFIPVDQGLKETVESLKKTNYFKAASLN
>gnl_Stras_v2.0_SGA_v2.0_scaffold42T16070
MSGEGKTVCVTGASGYIASWLVKFLLQKGYTVKASVRDPSDPKKTQHLLDLDGAKERLHLFKANLIEEGSFDSLVDGCECVFHTASPFYHNVKDPQTELIDPAVKGTLNVLQSCAKAPSIKRIVLTSSVAAVAFNGKPRTPEVVVDETWWSNPEVCRNMQLWYVLSKTLAEDAAWKFVKERGMDMVVINPAMVIGPLLQPTLNTSSAAILNLINGADTYPNATFGWVNVKDVALAHILAFENPSANGRYCLVETVAHMSEIVNILRGLYPSLKLPQKCVDDKPFAPKYQVSKEKAKSLGVEFTSLEECVKETVESLKEKNFFNTPSAI
>gnl_Stras_v2.0_SGA_v2.0_scaffold42T16071
MKTVCVTGASGFIASWIVKFLLERGYTVKASVRDTNDPKKTEHLMSLEGAKERLHLMKANLLEEGSFDSVVAGCDGVFHIASPFYHAIKDPQAELIDPALKGTLNVLRSVAKAPTVKRVVLTSSIASVAYNDTPRGPNTVIDETWWSDPEWCANAKKWYVLSKTVAEEAAWKFVKEKGIDLVTICPPMVIGPLLQPTLNTSCEAILNLANGAETYPNSTYGWVNVKDVALAHILAFENPSANGRYLTVERVAHYSEIVEIMRQIYPELPIPTKCADDKPFASKYLVSKERAQSLGINFIPVDQGLKETVESLKSTNYFKVASLN
>gnl_Stras_v2.0_SGA_v2.0_scaffold42T16073
MKTVCVTGASGFIASWIVKFLLERGYTVKASVRDPNDPKKTEHLMSLEGAKERLHLIKANLLEEGSFDSIVAGCDGVFHTASPFYHAVKDPQAELIDPALKGTLNVLRSVAKAPSVKRVVLTSSIASVAYNDTPRGPETVINETWWSDPEWCKKAKKWYVLSKTVAEEAAWKFVKERGIDLVTICPPMVIGPLLQPTLNTSCEAILNLANGAETYPNSSYGWVNVKDVALAHILAFENHSANGRYLTVERVAHYSEIVEIMREIYPELPIPTKCADDKPFATKYLVSKERAKSLGIDFIPVDQGLKETVESLKSTNYFKVASLN
>gnl_Stras_v2.0_SGA_v2.0_scaffold4T02498
MVKVVCVTGASGFIASWLVKLLLQRGYTVKATVRNLRDPKRVQHLLALEGAHERLHLFEADLLEEGSFDSVIDGCEGVFHTASPVFLKVTDPQKELIDPAVKGTINVLQSCKKIPTVKRIVVTSSMASVMFNSNSLESDLVVDETWVSDPSFCMEKEEYYALSKTLAEKATWKFAEENGLDVVTLHPGYVIGPLLQPTLNFSSEALLDLIKEGKQLWPNGVYRYVDVRDVALAHVLAFEISSAQGRYLLVGSVTYSFEAIDILNRIFPTLNLPPTSTENRPAKPPYQVSQEKVKSLGLDFMPLEVSLKDTVESLKQKNFLS
>gnl_Theca_v1.1_Thecc1EG025504t1
MIDPAVKGTLNVLRPCVKVPSIKRLIITSYVTAALFSGKPLADDLSSFLDQFGSLLNFKCTDEKQSIPVLQVSQERAKSLGVNFTPIEVSLKDTFESLKEKNFL
>gnl_Theca_v1.1_Thecc1EG046803t1
MSGTGKVVCVTGASGYIASWLVKFLLQRGYTVKATVRDPSNPKKTEHLVALDGAKERLHLFKAELLDEGAFDSVVDGCVGVFHTASPFYLDVKDPQAEMIDPAVKGTLNVLRSCAKVPSIKRVVITSSIVAVIFNGRPLGPDVLVDETWFSNPTFCEKSKLWYMLSKTLAEEAAWKYAKENGIQMVTVNPGLVIGPLLQPTINTSVEPILKLINGAETFPNTSYRLIDVRDVANAHIIAYENSSACGRYLLVERVMHCSEIVQALRELYPALRLPERCADEKVGMPVFQVSKDRAKSLGVNFTPTEVSIKDTVESLKEKNFFSV
>gnl_Theca_v1.1_Thecc1EG046801t1
MSETGKVVCVTGASGYIASWLVKFLLQRGYTVKATVRDPSDPKKTEHLLALDGAKERLHLFKAELLDEGAFDSVVDGCVGVFHTASPFYHNIKDPQAEMIDPAVKGTLNVLRSCAKVPSIKRVVITSSVAAVVYNGRPLGPDVKVDETWFSDPTFCEKSKLWYMLSKTLAEEAAWKYAKDNGIDMVTVNPGLVIGPLLQPTINASVEPILKLINGAETFPNTNYRLIDVRDVANAHILAYENSSACGRYLLVERPMPCSEIVQALRELYPALRLPEKCADEKLAIPAFQVSKDRAKSLGVKFTPIEVSIKDTVESLKEKNFFSG
>gnl_Theca_v1.1_Thecc1EG040738t1
MSIGVGKTVCVTGASGYIASCLVKLLLLRGYTVKASVRDPNDPRKTQHLLALEGAEGRLKLFKATLLEEDSYDAVVEGCEGVFHTASPFYHDVTDPQAELLDPAVKGTLNVLNSCAKTSSVKRVVLTSSMAAVAYNGKPRTPDVVVDETWFTDPDYCKGLKLWYVVSKTMAEDAAWKFAKEKGIDMVAINPAMVIGPLLQPTLNTSAAAVLSLIKGAETFPNATFGWVNVKDVANAHIQAFEIPSASGRYCLVERVAHYSEIVKVLQELYPSFQLPEKCADDKPYVPTYQVSKEKAKCLGIDFIPLDVSLKETVESLKEKGFVNF
>gnl_Theca_v1.1_Thecc1EG005842t1
MNEAEKVVCVTGASGYVASWLVKLLLQRGYTVKATVRDPNDPKKTEHLLSLDGAKERLHLFKAELVDEGCFDSVVDGCQGVFHTASPVFISAADPQAEIIDPAVKGTLNVLKSCAKVPSIKRVVITSSLASVIYNGKPLTPDVVVDETWFSDPRLSEENKEWYTLSKTLAEEAAWRFAKENGIDLVSINPGLVFGPLLQPALNSSPLVILHLAKGEHIFPTSSYYRVVDVRDVAYAHIQAFEVPSASGRYCLVERVIQFPEVQKILCEIYPTNLHFKAKYEDYHNKPLERTYQISKEKAKGLGVSFIPFELEMSSAAEKVVCVTGASGYIASWLVKLLLQRGYTVKATVRDPNDPKKTEHLLALDGAKERLHLFKAELVDEGCQGIAADTLGKFVCQWSSLDCVASCYQS
>gnl_Theca_v1.1_Thecc1EG005843t1
MSSAAEKVVCVTGASGYIASWLVKLLLQRGYTVKATVRDPNDPKKTEHLLALDGAKERLHLFKAELTDEGCFDSVVEGCQGVFHTASPVLFSPADPQAEIIGPALKGTLNVLKSCAKVPSIKRVVLTSSMASVLFNGKPLTPDVMVDETWFSDPRFCEESKLWYMASKTLAEEAAWSFTKDNGIDLVTINPGVVIGPLLQPALNLTSELILNLTKGEHTFPSPTFRLIDVRDVAYAHIQAFEIPSASGRYCLVERIVHYLEILKVLSEHYPALGLQEKCGDLNKPLERTYQISKEKAKSLGVSFIPWEVSLKEIVESLKEKGFLSI
>gnl_Theca_v1.1_Thecc1EG018968t1
MSGAEKVVCVTGASGFIASWLVKLLLQRGYTVKATVRDPNFMYEYETDDPKKTQHLLSLEGAKERLHLFKAELVDEGCFDSIVDGCQGVFHAASPVFLSAADPQAEIIGPAVKGTLNVLKSCAKVASMKRVVLTSSLASVLHNGRPLTPDVVVDETWFSDPLLCEEGKVCTSANLWRWYMLSKTLAEEAAWRFAKDTGIDMVTIHPGMVFGPFLQPALNSSSEVILNLTKGVHSFPSPTCPFVDVRDVAYAHIQAFEVPSACGRYCLVERAVPYSEVQKTLSELHPTVHLNEKYEDHSKPPEQTYQVSKEKAKSLGISFIPLEVSLRDTVESLKGKGFLSI
>gnl_Utrgi_v4.1_Scf00199.g12314.t1
MAGKTVCVTGGSGFIASWLIKSLLECGYTVRATVRYPNDPKKTNHLLSLAGAKERLHLFKADLLEEGSFDAPIEGCDGVFHTASPFFLETNNPEEELIQPAVKGTINVLGSVARTPSVKRVVLTSSEAAMAFNRNPRGSDAVVDETWWSDVDYCRENKLWYVLSKTLAEKAAWDIAKEKGIDLISVNPCCVIGPMLQPELKTSCGQIQYLISGAETYWNNAYGWVHVNDVVEAHLLAYENPDASGRYYIVERCCNPLDIINLLRKQYPNLKYPEKCSDDGPLAQSYQVNTERAKKLGVTITPLEQALKDTVECLKEKGLFTGELN
>gnl_Utrgi_v4.1_Scf00028.g3560.t1
MSTVCVTGGSGYVASWLIKVLLQRGYTVRASVRIPNDPKKTQHLLSLEGAKERLKLSKADLLEEGSFDSIISGCDGVFHTASPFFFDTKDPQADLIDPAVKGTLNVLGSVAKSPSVKRVILTSSEAAVCFNGTPLTPEVEIDETWYSDADFCRKNQLWYVLSKTLAEEAAWKFAKEKGIDLITINPTCVIGPLLQPSLNTSSSNISYLINGAETYPNATYGWVDVRDVVNCHVLAFENPSASGRYLMVERAAQHKEIADILRKLYPNFKLPDKPSDDKPLTPIYRASKEKAKSLGVTFIPLEQSVKDTAESLLEKGFLKPVTI
>gnl_Utrgi_v4.1_Scf00199.g12313.t1
MSGAWEMKTVCVTGASGYIASWLVKLLLDRGYTVKASIRNPDDPKKTQHLLDLEGAKERLHLLKAELLDEGSFDALVQGCEGVFHTASPFHDPGDNPQVLISSPPPSSVLLIDPGFHSASDHSQEELIDPALKGTLNVLESCAKTPSVRRVILTSSMASVYFNGQSLSPEVTIDESWWSDTELCLKNQHWYVLSKTLAEEAAWKFAKEKGIDLVVMNPALVIGPLLQPTLNTSSSVILSLLNGAEKYRNVTYGFVNVKDVAYAHLLAFEDPSANGRYLLTESVQHLSQVVDILRGLFPTIPLPPRCGDEKPFAVTYKVSRDRAEKLGVEFISLEQSLRETVESLIQKKFLKPAASSSSSSSA
>gnl_Utrgi_v4.1_Scf00014.g2132.t1
MAKTVCVTGGSGYIASWLVKFLLQRGYVVKASVRDPNDPKKTEHLTSLDGAKERLHLLKANLLEEGSFDSIVEGCEGVFHTASPFFHGAADPQAELIDPALKGTLNVLASCAKVPSVKRVVLTSSVAAVAYNEKPRTPDVVVDETWWSNAEFCRQQQQWYILSKTLAEEAAWKFAKEKNIDLVTINPAMVIGPMLQPSLNTSSAVILNLISAETFPNSTFGWVDVKDVANAHILAFENPSANGRYCLVDRVAHMSEIVKILSDNYPSLKLPDKSADGDKPFVPKYQVSKERASSLGVEFTPLEQGIKETVDSLKEKNFLN
>gnl_Utrgi_v4.1_Scf01680.g25226.t1
MGTVVCVTGASGFIASWLVKLLLQRGYTVNATVRDIGDKRKVDHLKALEGAEERLVLFQADLVEQGSFDAAVRGCHVVFHTASPIMFENIIDPQKEIIEPAVEGTLNVLRSCAKVPSIKRVVFTSSVASVLASKKAVAGGCTVDESWFSDPEFCRENEQWYLLSKTLAEDAAMKFVQGKGFDLVTINPGLTIGPLLQPSINFSSGSFLFLIRQGKGEQYGMHMGQVVFVDVRDVAEAHILAMEKSSAEGRYCLVQEVVAAFDILKIIHRRYPALLGRQPSLVAGQLEKPLVQVSNEKAKALGVQFTSLEESVKDTIDNLLEKKLINLDSQDSAEIFSPSSNPPSTGPRSRDSPVLSA
>gnl_Utrgi_v4.1_Scf00439.g17705.t1
MSTVVCVTGASGFIASWLVKLLLQRGYTVNATVRNIRDSGKVDHLKALEGAKERLLLFQADLLEQGSFDAAVEGCHGVFHTASPVEFENITDPQKEIIDPAVEGTLNVLHSCAKVPSIKRVVLTSSMSSVMASKKVFSQGAIVDESWFSDAEYCRETEQWYTLSKTLAEEAATQFVQGSALDLVVMNPGLTIGPPLQPSINFSSGIILSLLTQRKVAPYGMPLGHVTFVDVRDVAQAHILALEELSAEGRYCLVQKVVTVFDILRVIYQHYPTLLNHQPRCLVPGQLEAPLFQVSNEKAKSLGVEFTCLETSVKDTIDNLLEKKLINL
>gnl_Vitvi_Genoscope.12X_GSVIVT01010695001
MKGVLATEKMRKANFCKLSFFLFPFNMQVVLIYATDDPKKTEHLLALEGAKERLHLFEANLLEEGSFDSVVDGCDGVFHTASPVVIIVDDPQAQLIDPALKGTMNVLRSCAKVPSVKRKSKLWYMLSKTLAEEAAWKFAKENGIDMVTINPGWVIGPLLQPTLNLSVEEVLKLLKGDTFPNKTHRWVDVRDVAMAHIQAYELPTARGRYCLVGSILHCSETMKILRKLYPALNLPEKCADDKPYEPTYMVSQEKTKSLGIDFTPLEVSLKDTVESLREKNFVSF
>gnl_Vitvi_Genoscope.12X_GSVIVT01010696001
MLTEVLLSMGFDTISGHFTSREMSGEGKVVSVTGASGFIASWLVKLLLQHRYTVKATVRDPNDPKKTQHLLSLDGAQERLHLFKADLLEEGSFDSVVDGCDGVHTASPVALEAINPQTELIDPALKGTINVLRSCSKVPSVKRVVVTSSLASVLFTGEPVTPEVLIDESWFSDPVLCKESKQWYVLSKIAEEAAWNFSKENGIDMVTINPGWVIGPLLQPTLNLSAEQVLNLINGAQTFPNISSWWVDVRDVANLYPGLPLPERCASTNLMHHPPGHPKRKQRV
>gnl_Vitvi_Genoscope.12X_GSVIVT01011313001
MSSGGGKVVCVTGASGLIASWLVKLLLQNDYTVKATVRDPNDPKRTQHLLSLDGAKERLHLFKADLLEEGSFNSVVDGCDGVFHTASPVAMDVINPQAELIDPALKGIINVLRSCAKVPSVKRVVVTSSMTSVVFTGKPLTSEVLINESWFSDPVLCNESKLWYVLSKTLAEEAAWKFSKENGIDMVTINPGGVIGPLLQPTLNLSAELFLNLINGAQTFPNRSYRLVDVRDVANAHIQAYEIPEASGRYCLVERDLHCSETLKILRKLYPDLPLPEKCADDKPYAPSFLVSQEKANSLGAHFTPLEVSLKDTVESLRRRTLSVSDSWNLLLAMQINHKLMVFSC
>gnl_Vitvi_Genoscope.12X_GSVIVT01012300001
MRVDFQIQFYARNQSYGMCFQRPKLRRLLGKLVLNFINGAQTFPNRSYRWVDVRDVANAHIQAYESPEASGRYCLVERDLHSSETLKILCKIYPDLPLPEKCADDKPYAPSFRVSQDKAKSLGIHFTPLEVSLKDTVESLKEKNLSVFDSWYLLASHANKS
>gnl_Vitvi_Genoscope.12X_GSVIVT01012301001
MGTVSSVGSRYARSQKSSDIRQPNLSMDFAQALPALNLLEKCADDKPYEPTYMVSQEKTKSLGINLTPLEVSLKDTVESLREKNFVSF
>gnl_Vitvi_Genoscope.12X_GSVIVT01012306001
MSGAEKVVCVTGASGYIASWLVKLLLQRGYTVNASVRDPDDPTKTEHLLALDGAKERLHLFKANLLEEGAFDSMVDGCEGVFHTASPFYHTVSNPQVELIDPAVKGTLNVLRSCAKVPSIRRVVVTSSMAAVAFTGQTLTPDVVVDETWFSDPAVCEKLKLWYMLSKTLAEEAAWKFAKENKIDLVAINPGLVIGPLLQPTLNTSVEPVLKLINGTQTFPNITYRWVDVRDVANAHIQAFEVPSANGRYCLVSRVTHCSEVVKILHELYPTSNLPDKCADDKPFEPTYQVSQERARSLGINFIPVEVSFNDTVESLKEKKFFSL
>gnl_Vitvi_Genoscope.12X_GSVIVT01012378001
MSTGEGKVVCVTGAAGFVASWLVKLLLQRGYTVRATVRDPNDPKKTEHLLSLDGAKERLRLFKADLLEEGSFDPVVDGCDGVFHTASPVVMQVTDPQTELIDPALKGTINVLRSCSKVPSVKRVVVTSSMSAVEQNGKPLTPEVIIDESWFSDAVLCKESKLWYKLSKTLAEEAAWKFSKENGIDMVMINPGWVLGPLLQPTLNLSVEEILKLLNGVQTFPKTTSYTWVDARDVANAHIQAFELPEASGRYCLVGTVSHRSETLNILHKLYPAIHIPEKWEDGQTCVPTFRVSQEKAKSLGIHFTPLEVSIKDTVESLKEKNFISF
>gnl_Vitvi_Genoscope.12X_GSVIVT01012383001
MSTGEGKVVCVTGAAGFVASWLVKLLLQRGYTVRATVRDPNDPKKTEHLLSLDGAKERLRLFKADLLEEGSFDPVVDGCDGVFHTASPVVMQVTDPQTELIDPALKGTINVLRSCSKVPSVKRVVVTSSMSAVEQNGKPLTPEVIIDESWFSDAVLCKESKLWYKLSKTLAEEAAWKFSKENGIDMVMINPGWVLGPLLQPTLNLSVEEILKLLNGVQTFPKTTSYTWVDARDVANAHIQAFELPEASGRYCLVGTVSHRSETLNILHKLYPAIHIPEKWEDGQTCVPTFRVSQEKAKSLGIHFTPLEVSMKDTVESLKEKNFISF
>gnl_Vitvi_Genoscope.12X_GSVIVT01012385001
MVSIAFYGKPQAPDVLVDESWFSDPFFCEKSKLWYTLSKTLAEEAAWKLTRENGTDMVTVNPGWVIGPLLRPTLNLSVEKVLKLLKGETFPNKTH
>gnl_Vitvi_Genoscope.12X_GSVIVT01012388001
MSEAVAEKVVCVTGAAGFIASWLVKLLLLRGYTVKATLRNPDDPTKTQHLLALEGAKERLHLFKADLLEEGSFDSIVEGCEGVFHTASPVLLEVANPKVELIDPAVNGTLNVLRSCTKVPSIRRVVVTSSIVATIFNGKTLTPDVIVDETWFSDPAFCEESKLWYVLSKTLAEEAAWKFAKENGIDLVTMNPGFVIGPFLQPTINLTMEIILNLINGGAQTFPSSTYRWVDVRDVANAHVQAFEISSASGRYCLVERVTYCSEAIKILQELYPALHLPQKNADDEPPMPTYQISKEKVKSLAIDFIPLEVSLKDTMENLKEKNFIKL
>gnl_Vitvi_Genoscope.12X_GSVIVT01012389001
MSVAVAEKVVCVTGGAGYIASWLVKLLLLRGYTVKATLRNPDDPKKTEHLLALKGAKERLHLFKADLLEEGSFDSIVEGCEGVFHTASPVLLEVTDPKVELIDPAVKGTLNVLRSCAKVPAIRRVVVTSSIVAVIYNGKPLTSDVIVDETWFSDPAFCEESKLWYVLSKTLAEEAAWKFAKEHGIDLVTMNPGVMIGPPLQPTINLTMEIILNMINVPYTFPSSTYKWVDVRDVANAHIQAFEISSASGRYCMVERITYRSEAIKILHELYPAIHLPQKSADDEPLGPTYQISKEKVKSLAIDFIPLEVSLKDTIESLKEKNFIHL
>gnl_Vitvi_Genoscope.12X_GSVIVT01012392001
MSGEGKVVCVSGASGYIASWLVKLLLEQGYYVRATVRNPNDTKKTGHLLALDGAKERLHLFKADLLEEGSFDSVVDGCDGVFHTASPAALEVTDPQADLIDPALKGTMNVLRSCAKIPSVKRVVVTASMATVVANGKPLTPDVLVDESWFSDPVFFQETKQWYMLSKTLAEEASWKFAKENGMDMVVMNPGWVIGPVLHPILNLSVEEVPKLINGGQTFLNIPYRWVDV
>gnl_Vitvi_Genoscope.12X_GSVIVT01012394001
MGKYNVLDIIICKSTVSSSFEIVSSEVAWSMNLILWCVSGASGYIASWLVKLLLQHGYTVKATVRNPNNLTKTGHLLALDGAKERLHLFKADLVEEGSFDSVIEGCDGVFHTASPVAVEVSDPQAELIDPALRGTINILRSCAKVPSVKRVVVTSSMATVVFNGKSLTPDVLVDESWFSNPLLLEQSKLWYMLSKTLAEEAAWKFAKENEVLKLIKGAQTFPNTPYTWVDVRDVANAHIQAYELLEASGRFCLVETVSDSSETLKILHKFYPALHISEKPADDTPYVPAFQVSQEKAKGLGIHFTPLEVSLKDTIESLKENNLISF
>gnl_Vitvi_Genoscope.12X_GSVIVT01025239001
MSSGVVCVTGASGYIASWLVKLLLQRGYTVKASVRDPNDPKKTEHLLSLDGAKERLHLFKANLLEEGSFDSIVEGCVGVFHTASPFFHAVTDPQAELIDPAVKGTLNVLGSCAKASSVKRVVVTSSIAAVAYNRNPRTPDVVVDETWFTDPDFCKGLQLWYVVSKTLAEDAAWKFAKEKGIDMVTINPAMVIGPLLQPTLNTSAAAILNLINGGQTFPNASFGWVNVKDVAEAHIQAFEVPSASGRYCLVERVVHYSELVKILKELFPDFQLPEKCADDKPFVPTFQVSKEKAKSLGIEFIPLEVSLKETVESLKEKEFFSP
>gnl_Vitvi_Genoscope.12X_GSVIVT01025240001
MIIIPNFSFSTMLFYNWILVHLQPKGVRALFNCVSRIGVDSRNRIGRTEKEGGGEKKMSSGVVCVTGASGYIASWLVKLLLQRDYTVKASVRDPNDPKKTEHLLSLDGAKERLHLFKANLLEEGSFDSIVEGCVGVFHTASPFYYGVTDPQAELIDPALKGTLNVLSSCAKTPTVKRVVVTSSIAAVVYSGKPRTPEIVVDETWFSNQDICKEMKHWYALSKTLAEEAAWKFAKEKGMDIVTINPAMVIGPLLQPTLNASAATILNLINGAQIFPNFTMGWVHVKDVAEAHIQAFEIPSANGRYCLAERTVHYSEIVKILKDLFPDFQLPVKCADDHPFMPTYQISKEKAKSLGIEFIPLEESLKETVESLKEKKFLSP
>gnl_Vitvi_Genoscope.12X_GSVIVT01027236001
MAGEAPAPTPLHSQATVRDPNDPKKTQHLLSLDGAQERLHLFKADLLEEGSFDSVVDGCDGVFHTASPVALEAINPQTELIDLALKGTINVLRSCSKVPSVKRVVVTSSLASVLFTGEPLTPEVLIDESWFSDPVLCKESKQWYVLSKTLAEEAAWNFSKENGIDMVTINPGWVIGPLLQPTLNLSAEQVLNLINGAQTFPNISSWWVDILRKLYPGLPLPERCADDKPYAPSSRVSQEKAKSLGIHFTRLEVSLKDTVESLKEKNFVSF
>gnl_Vitvi_Genoscope.12X_GSVIVT01027237001
MSGQGKVVCVTGASGYIASWLVKLLLQRGYTVKATVRDPNDPKKTEHLLALEGAKERLHLFEANLLEEGSFDSVVDGCDGVFHTASPVVMIVDDPQAQLIDPALKGTMNVLGSCAKVPSVKRVVVTSSMASVAFNGKHLAPDVLVDESWFSDPVFCEKSKLWYMLSKTLAEEAAWKFAKENGIDMVTINPGWVIGPLLQPTLNLSVEEVLKLLKGDTFPNKTHRWVDVRDVAMAHIQAYELPTARGRYCLVGSILHCSETMKILRKLYPALNLPEKCADDKPYEPTYMVSQEKTKSLGIDFTPLEVSMKDTVESLREKNFVSF
>gnl_Vitvi_Genoscope.12X_GSVIVT01027246001
MDGQGKVVCVTGASGYIASWLVKLLLQRGYTVKATVRDPNDPKKTEHLLALEGAKERLHLFKANLLEEGSFDSVVDGCDGVFHTASPVVLIVDDPQAQLIDPALKGTMSVLGSCAKVPSVKRVVVTSSMASVAFNGKPLAPDVLVDESWFSDPVFCEKSKLWYMLSKTLAEEAAWKFAKENGIDMVTINPGWVIGPLLQPTLNLSVEEVLKLLKGDTFPNKTHRWVDVRDVAMAHIQAYELPTARGRYCLVGSILHCSETMKILRKLYPALNLPEKCADDKPYEPAYMVSQEKTKSLGIDFTPLEVSLKDTVESLREKNFVSF
>gnl_Vitvi_Genoscope.12X_GSVIVT01027267001
MNSGEGEVVCVTGASGFIASWLVKLLLQHRYTVKAQPFEIQMIQRRHNTCFHSMELRKDFIYSKRTYWKKGLLILQLRDVMVFFILHPLLHWKTLTLRFILHYFISMWVDVRDVANAHIQAYEIPKASGRYCLVERDLHYLETLKILRKLYTRLPLPEKCADDKPYAPSSQVYQEKAKSLGIHFTPLEVSLKDTVESLKGKNFVSF
>gnl_Vitvi_Genoscope.12X_GSVIVT01027268001
MKILQKLYPALNLPEKCADDKPYEPTHMVSQEKTKSLGIDFTPLEESLKDTVESLRERNFVSF
>gnl_Vitvi_Genoscope.12X_GSVIVT01027285001
MRLHRQSHNDPKKTEHLLALEGAKERLHLFKANLLEEGSFDSVVDGCDGVFHTASPVVMIVDDPQAQLIDPALEGTMSVLGSCAKVPSVKRVVVTSSMASVAFNGKPLAPDVLVDESWFSDPVFCEKSKVA
>gnl_Vitvi_Genoscope.12X_GSVIVT01027306001
MLKFQISFIYSNSKLRPVYLSFKFCALNLNDVDIRLDGSEVTSRETSGEGKVVSVTGASGFIASWLVKLLLQHRYTVKATVRDPNDRRHRSFDSVVDGCDGVFHTASPVALETINPQAELIDPALKGTINVLGSCSKVPSVKRVVVTLSLASVLFTGEPLTPEVLIDESWFSDPVLCKESKQWYVLSKTLAEEAAWNFSKENGIDMVMINPGWVIGPLLQPTLNLSAEQVLNLINRAQTFPNISSWWVDVRDVANAHIQAYEIPEASGRYCLVERDLHNSEILKILRKLYPGLPLPEKCADEKPYAASSRVSQEKAKSLVIHFTPLEVSLKDTVESLKEKNFVSF
>gnl_Vitvi_Genoscope.12X_GSVIVT01027307001
MDGQGKVVCVTGASGYIASWLVKLLLQRGYTVKATVRDPNDPKKTEHLLALEGAKERLHLFKANLLEEGSFDSVVDGCDGVFHTASPVVLIVDDPQAQLIDPALKGTMSVLGSCAKVPSVKRVVVTSSMASVAFNGKPLAPDVLVDESWFSDPVFCEKSKLWYMLSKTLAEEAAWKFAKENGIDMVTINPGWVIGPLLQPTLNLSVEEVLKLLKGDIFPNKTHRWVDVRDVAMAHIQAYELSTARGRYCLVGSILHCSETMKILRKLYPALNLPEKCADDEPYEPTYMVSQEKTKSLGIDFTPLEVSMKDTVESLREKNFVSF
>gnl_Vitvi_Genoscope.12X_GSVIVT01032177001
MKILYKLYPALNLPAKCAGDKPYEPTCMVSQEKTRSLGIDFTPLEVSLKDNVESLRQKNCVSF
>gnl_Vitvi_Genoscope.12X_GSVIVT01032178001
MSCGEGKVVCVTGASGFIASWLVKLLLQHDYTVKATVRDPNDPKKTQHLLSLDGAKERLHLFKADLLEEGSFDSVVDGCDGVFHTASPVAMDVVNPQAELIDPALKGTINVLRSCAKFPSVKRVVVTSSMAAVVFTGKPLTSEVLIDESWFSDPVLCKESKLWYVLSKTLAEEAAWKFSKENGIDMVTINPAWVIGPLIQPTLNLSAEVVLNLINDTLQQLMKISYRLVDVRDVANAHIQAYEIPEASGRYCLVEKDLHYSETVKILRKLYPELPLPEKCADDKPYAPSSRVSQEKVKSLGIHFTPLEVSLKDTVESLKEKNFVSF
>FraveV4A2_3g28560.t3
MSKVVCVTGASGYIASWLVKLLLQRGYTVKASVRNPNDPTKTEHLLAFDGAKERLHFFKADLLEEGSFDSGVEGCECVFHTASPFYHDVTDPKAELLDPAVKGTLNVLNSCSKSPSIKRVVLTSSIAAVAYNGKPRTPDVVVDETWFTDPGVCKEQKLWYVLSKTLAEDAAWKFVKEKGIDMVTINPAMVIGPLLQPTLNTSAAAVLNVIKGARTYPNASFGWINVKDVANAHVQAFENPSASGRYCLVERVAHFSEVVQILHELYPDLQLPEKCSDDKPLVPTYQVSKEKAKSLGIEFVPLDISLKETVESLKEKSFISF
>FraveV4A2_7g01511.t1
MDGEGKVVCVTGASGFIASWLVKLLLQRGYVVKATVRDPNDPKKTEHLLALDGAKERLHLFKADLLEEGSFDLVVDGCEGVFHTASPVMFSSISDPQAELIDPAVNGTLNVLKSCTKFPTIKRVVLTSSMGAVLYNGRPLTSNVVVDETWFSDPLFCEELKAWYFMSKTLAEQAAWKFAKENGIDMVTINPAYVTGPLLQPTLNYSLEMLLNLKNDIDEVTAANYLSVDVRDVVLAHVQAFEVPSASGRYNLAGSVTPMVEALKILKELHPSLHPPEICEHDIPTAPEQQVSQEKAKSLGVSFLPLEASLRDTIESMKENGFLKT
>FraveV4A2_7g01520.t4
MSGAKNNVVCVTGASGYIASWLVKLLLGRGYIVKATVRDPNDLKKTEHLLSLDGAKERLHLFKADLLDEGSFDHAVDGCDGVFHTASPVLFSSISDPQAELINPAVKGTLNVLKSCKKFPTVKRVVLTSSIASVIMNGKPLTPDVVVDETWYSNPLIAEKNKRWYLLSKTLAEEAAWKFSEGNGIDLVSINPGFVIGPILQPAINLTVEMIQNLITGKAVPASNYRFIDVRDVASAHIQAFEVPSATGRYCLVSHSAHISEALEIIRELYPNLHIPERHLKLQNHMAEIYIYIYIYISHCADVRMVLFCSLLIHNFKYPRRKQKVWELIFIRLK
>FraveV4A2_7g01560.t1
MSGATKVVCVTGASGYIASWLVKLLLQQGYTVKATVRDPNDAKKTEHLLSLDGAKERLHLFKADLLEEGSFDPVIHGCEGVFHTASPVVLSSTNPQAELIDPAVKGTHNVLKSCAKTATVKRVVFTSSMALVMLTGKPLTSDVVVDETWFSDPLVCEKHKLWYMLSKTLAEEAAWKFAKENGIDLVSMNPGFVIGPLLQPTLNLSVEVIQSLLTGKALPATNYRFVDVRDVASAHIQAFELPSASGRYCLVSHFAHISEALKIIRQLYPTLNIPERSEDDKNPVRILPSDPFFQVSNEKAKGLGINFFPLEVTLKDTVESLKEKGFLN
>FraveV4A2_7g01561.t1
MSLDYVIAAVIFNGNHLAPDVIVDESWFSDPAICEKAKLWYMLSKTLAEEAAWRIAKEKGIDIITINPGLVIGPLLQPTLNTSVEKILNLVDGTEKFPNTTYVFVDVRDVAIAHILAFENPSASGRYCLAESVKHCSEAVKMLSDISPALNLPEKCADDKPFTPTYQVSKERAQTLGVKLTPLEVSLKDTLESLKSKNFF
>FraveV4A2_7g01562.t1
MSCGESKVVCVTGASGFIASWLVKLLLQRGYTVKATVRDPNGAKKTEHLLSLDGAKKRLHLFKADLLEEGSFDSVVDGCECIFHTASPVLLSVTNPQVSSLSLLTYSARLPVF
>FraveV4A2_7g01563.t2
MRCGGGKVVCVTGASGFIASWLVKLLLQRGYTVKATVRNPNDQKKTEHLLSLDGAKERLHLFKADLLDEGSFDSVVDGCECVFHKPSPETPVIVPATDPQAELIDPALKGTLNVLGSCVKISSVKRVVITSSMAAVAYNGKHLADDVTIDESWFSDPAFCEKTKLWYQLSKTLAEEAAWKFAKEKGIDVITINPGWVIGPLLQPTLNFSVEPVLKLVNVQSFA
>FraveV4A2_7g01564.t1
MSCGESKVVCVTGASGFIASWLVKLLLQRGYTVKATVRDPNDQKKTEHLLSLEGAKERLHLFKADLLDEGSFDSVVDGCECVFHTASSVLLSVTDPQAELLDPALKGTLNVLESCVKVPSVKRVVITSSIATVAFNGKPETSDVTIDETWFSDPAFCEKSKLWYVLSKILAEQAAWEFAKEKGIDIVTINPAWVIGPLLQPTLNLSAEQVLNLVNGKEQFPNKNYRFVDVRDVANAHILAFENPSAWGRYCLVGSTNHCSEIVKMLSSIFPTLTLPDKCADDEPFPPTCQVSKERAQSLGVKYTLLEVTLKDTVESLMAKNFF
>Maldo_HF_00748
MHSTEDTNKTEHLLSLDGAKERLHLFKADLLEEGSFDAVVDGCVCVFHTASPVQFSVTDPQAELVEPAVKGTLNVLQSCVKFPAVKRVVMTSSMAAVMSTGKPLTSDVVVDETYYSDPLFCEKIKQWYRLSKTLAEQAAWKFAEENGIDLVTLHPGFTIGPLLRPTLNISIKFFQNLMSGIETPFINYPFVDVRDIASAHIQAFEVPSAKGRYCLVAQVADGPDTLKILQQLYPTLCLPEFGNPSDSKFQVSIEKAKGLGINFLPLEKSIRDTVESLKEKGFLNI
>Maldo_HF_04049
MEREMSSGAGKVVCVTGASGYIASWLVKLLLQRGYTVKASIRDPNDPTKTEHLHALDGAQDRLQLFKANLLEEGSFDSAVEGCEGVFHTASPFYHDVTDPKAELLEPAVKGTLNVLNSCAKSPSIKRVVLTSSIAAVAYNGKPRTPDVVIDETWFTDPDVCKESKLWYVLSKTLAEDAAWKFVKEKGIDLVTINPAMVIGPLLQPTLNTSAAAVLNVIKGARTFPNASFGWINVKDVANAHIQAFESPTASGRYCLVETVAHFSEVVRILRELHPTLQLPEKCADDKPFVPTYQVSKEKAKSLGVEFIPLDVSLKETVESLKEKESPTMEPVEQSHPDHKASVTIITQQVASYSLSPNKQSPAQGGQGQFTPTSETGVSLTTNVSAAAGGTDHELSEDEANSLHNNLIKDQDEFFNSFPPGYRFNPFDGELIVHYLMKKVLDQPLPPNRIFEVNLYRYNPEVLAEKYEKYGDKWYFFTPRDRKYRNGSRPKRAAGDGYWKATGADKEVKSSDGAVVGSRKALVFYRGKPPKGDKTNWIMHEFKVKDSPVRSRRGENDMRLDNWVLCRIYKKDGQNGKRCESRNHAEIHSPFPHRINDESMEIEMSGDIVDPLHEYDPALEYDHKYSYKAYPHMTSLPNISASMNAGSCYANMGYSQPICVRPPSMSSESVLGPYRYIDESTILQDDMMFGMKGFEHSLYSTNNYAGQFSALDHLFVCVLGKRR
>Maldo_HF_06913
PKRPLGRAIQGLRPVDPTQNLFRYGFRFWNLSGEISPSLKMLESLKHLDLSFNTFNGIPIPEFFGSLKNLQYLNLSYAGFSGRILPNLGNLSSLQFLDVSSNFISVDNLEWVTGIVSMEYLNMNGADLSMVGPDWIPKLNKLLFLTELHMSSCGLSGFIPSLTVVNFTSLSVVELDCNSFKSEIPNWLVNISSLETLSMSSCGLHGRIPLGFGELSRLKSIDLSLNENLTASCSQLFRAGWEKIEVISLASNKLHGKLPASFGNMTALTYFDLFHNNVEGGIPSSIGELCNLKFFRLSGNNLTGTLPEVLRMGICKSSSPLPSLQLLDLSVNRLVGKLPEWLGQLENLVELSLSGNSLYGPIPSTLGSLTNISALDLGYNKLNGTLPDSLGKLSELSVLDVSSNHLTGVVTETHFSQLSKLKILHLSSNSLTLNVSSNWIPPFLVRNLDLGSCHLGPSFPAWLRSQKEVEYLDFSNASISGSIPNWFWEISSNLSLLNISINQLGGQVPNPFNAALYADVDLSYNLFEGPIPFPIVDVALLDLSNNVFSGHIPKAIGETIPNMIFLSLSGNQLTGEIPASIGEILPLEVIDFSNNSLNGSIPPTIANCSFLRALDLRKNNLSGNIPSSLGQLSLLQTMHLSDNKLSGRLPQALQNLSSLETLDIGNNMLTESIPPWIGKGFEYLRILRLRSNAFFGELPIMLSNLSSLHVLDLAENQLNGSIPASFGDFKAMAQVENTNRHLFYGKYRGVYYEESLVVNLKGSLQIHTKILFLVISIDVSGNQLSGDIPEEITNLAGLIALDLSRNHISGHIPEGISKLKQLESLDLSSNKLTGPIPRSLSLLSFLGYLNLSNNDFTGRIPYTGQLTTFDAPSFAGNPGLCGAPFLVSCPDDDPDKGKTPKDDGDGNDFIDKWFCLSVGLGFASGVLLSENLGALLIFELSPFGYLNLSNNEFSGKDRIYAAHLTTFNESSYGLCGPPPVVSCPGDRDNERILEDDGGDNDFIDNKKERERERERERMSDTGATKVVSVTGTSGYIASWLVKLLLERGYTVKASVRDPHDKKKTEHLLALDGAKERLQLFKADLLEDGSFDSLVEGSEGVFHTASPFYHNVSDPQAELIDPALKGTLNVLRSCAKFPSIKRVVITSSMAAVAFNGKPLAPDVVVDESWFSDVAVCEKSKLWYMISKTLAEEAAWKFAKENGIDIVTINPGLVIGPLLQPTLNTSVEPVLKLVNGAERFPNTTYRWVDVRDVATAHILAFENASASGRYCLVGRVIHCSDTVNILRDLFPALKLPEECADDKPFTPTYQVSKERAQSLGVKFTPLEVTLKDTVERASGFIASWVVKFLLQRGYTVKATVRDPISSPVLFLYVTDDPKKTQHLLSLDGAKERLHLFKADLLEEGSFDAVVDGCEGVFHMASPVLMSVTDPQAELLDPAVKGTLNVLRSCAKFPSIKRVVLTSSIVSIVFTGKPLSADTVVDESWFSDPAFCEKAKLWYALSKTLAEEAAWKFVKENGIDLVAVNPGVAIGPLLQPTLNSSSELLLKLFDGTGKFPNATHRWVDVRDIANAHILAFENPSASGRYSIVGSVAHYSVAVKILRDLFPALNLPEKCADDQPFAPTYQISKERAETLGVVYTPLEVTLKDAVENREKMSGETKVVCVTGASGYVASWLVKLLLQRGYAVKATVRDPIRERQNKRM
>Maldo_HF_06914
MSTVEGKTVCVTGASGYIASWLVKLLLQKGYTVKGTVRDPNDSKKTEHLRSLDGAKERLHLFKADLLEEGSFDAVVDGCQGVFHTASPVLLSVTDPQGELLDPAVKGTLNVLQSCAKFRSITRVVLTSSLASVMMTGAPLTSDVVLDETWYSDPLFCEKHKACINVPVLSFFEFCILLLVNLLYFNQWYLLSKTLAEETAWKFAKGNGIDLVSLNPGLTIGPLLQPTLNFSVELLRNFMSGTPTTFSNPFVDVRDVASAHIQAFEIPSASGRYCLVGQVADDLDTLKILRQLYPTLTLNEVVNPSDSKYKVSKEKVKGLGITFLPLETKREREREREREMSTGKTKTVCVTGASGYIASWLVKLLLQKGYTVKGTVRDPNDPKKTEHLLSLDGAKERLHLLKADLLEEGAFDDVVDGCVGVFHTASPAQFSATDPQAEIVEPAVKGTLNVLKSCAKFPAVKRVVLTSSMASVTGTGTPLTSDVVLDETCYSDPLLCEKNKEWYPLSKTLAEEAAWKFAEVNGIDLVSMNPGIAIGPLLQPTLNLSVEIFRNLISGIQTSNKNYRFVDVRDVASAHIQAFEVPSASGRYCLVGHVADSPDTLKILQQFYPTLCLPEFGNPSNSKYQVSMEKAKGLGITFLPLETSLRDSVESLKEKETTNPTIA
>Maldo_HF_06915
MDGRTKVVCVTGASGFIASWLVKLLLQRGYTVRATVRDPNDPNKTEHLLSLDGAKERLHLFKADLLEEESFDAVVDGCVGVFHTASPAQISAIDPQAEIVGPAVKGTLNVLKSCAKFPTVKRVVLTSSIASVMGTGTPLTSDVVLDETWYSDQLFFEKHKQWYPLSKTLAEEAAWKFAEGNGIDLVSMNPGMVIGPLFQPTLNLSVKFLLNFISGVQTPVVNYAFVDVRDVASAHIKAFEVPSASGRYCLVGQVADSPDTLQILRQLYPTLCLPEFGNPSDSKYQVSKEKVKGLGITFLPLETSLRDTVESLKEKEPQVTQHHGEALICKGVIMSKPLSATQGEDEWRNNGGASGYIASWLVKLLLQRGYTVKATVRDPSDPKKTEHLLSLDGAKERLHLFKADLLEEGSFDTAVDGCQGVFHTASPVQFSATDRQAEIVEPAVKGTLNVLKSCAKFTTVKRVVLTSSMASVIMSGKPLTSDVVFDETWYSDPLFCEKNKQWYVLSKTLAEEAAWKYAKANGIDLVTMNPGLVIGPLLQPTLNLSVKLIQNLITSTGTETLPLSNYRFVDVRDVASAHFLAFEVPSASGRYCLVSNVTHSSEVLRIIQELYPTLHHPEKCEIGNTSDPIYQVSAEKAKGLGINFRPLEEAAWKYAKANGIDLVTMNPGFVPGTPSLSSNRFVDVRDVVSAHILAFEVPSASGRYCLVSNVSLASDLRIIQELYPTFTLLKSNLFENYHECEVGSTSDPIYQVSAEKAKGLGFNFLLLEVSLRDTIASLKEKGFLKI
>Maldo_HF_06916
MKSDKLLDSLMVAVADVSAIAVSTLDMLLAVLDDFGDDVAGYIGERDQIIGVVVFHHLLDGVRLHNNRLIDFEHLAASETENGERESTPTPSRKRMSGGTKVVCVTGASGYIASWLVKLLLQRGYNVKATVRDPSDSKKTEHLLSLDGAKERLHLFKADLLEEGSFDTVVDGCQGVFHTASPVQLSVTDPQAELVEPAVKGTLNVLKSCAKFPTVKRVVLTSSMASVSVNGKPLTSDVVLDETWYSDPLVCEKNERWYALSKTLAEEAAWKYAKENGIDLVTMNPGFVIGPLLQPTLNLSVEMIQNLITGTGTKTLPLSNYRSIDVRDVVSAHILAFEVPSASGRYCLVSNVTHASEVLKIIQDLYPTLHLPEKCEIGSTSDPKYSISAEKAKASGYIGSWLVKLLLQRSYTVIATVRDPNDPNKRGHLLSLDGAKERLHLFKAGLLEEGAFDPVIDGCVGVFHTASPVQLSATDPQIHLFASRTRTPTPARERMSGERGVVCVTGAAGYIASWLVKLLLQRGYTVRATVRDPSDPKKTEHLLSLDGAKERLHLFRAELLEEGSFDTVVDGCQGVFHTASPVQFSVTDPQAELVEPAVKGTLNVLKSCAKFPTVKRVVLTSSMASVSVNGKPLTSDVVLDETWYSDPLVCEKNERWYALSKTLAEEAAWKYAKENGIDLVTMNPGFVIGPLLQPTLNLTVEMIQNLITGTGTKTLPLSNYRSIDVRDVVSAHILAFEVPSASGRYCLVSNVTHASEVLKIIQDLYPTLHLPEKCEIGSSSDPKYPISAEKAKGLGINFLPLEVSLRDTIESLKEKGFLKI
>Maldo_HF_06917
MSGERGAVCVTGASGYIASWLVKLLLQRGYAVRATVRDPSDPKKTEHLLLLDGAKERLHLFRADLLEEGSFDTVVDGCRGVFHTASPVQFSVTDPQAELVEPAVKGTTLNILKSCAKFPTVKRVVLTSSTASVSVIGKPLTPGVVLDETWYSNPLDSEEAAWKYAKANGIDLVTMHPAYVIGPLLQPTLNLTVEMIWNFITGTGTETLPLSNYWSVDVRDVATAHILAFEVPSASGRYCLVANVTHAYEVLKIIQEPYPTLHLPEKCEVGSTLEPKYHVSTEKAKSLASNLLPLEVTLRDTIESLKEKGFLKI
>Maldo_HF_06919
MSHAVDLLLVLSCAGTETLPLSNYWSIDVRDVATAHILAFEVPSASGRYCLVSNVTHAYEVLKIIQELYPTLHLPGKCEVGSTLELKYQVSAAKGLGINFLPLEATPRDTIESLKEKGFLKI
>Maldo_HF_06920
MSGGTKVVCVTGASGYIGSWLVKLLLQRGYTVRATVRDPNDPKKTEHLLSLDGAKERLHLFKAGLLEEGAFDPVIDGCVGVFHTASPVQLSATDPQAEIVEPAVKGTLNVLKSCAKFPTVKRVVLTSSMSSVSFSRTPITSDMVLDETWYSDPLVCEQNQRWYPLSKILAEEAAWKFAKENGIDLVSMNPGIVIGPLLQPTLNGSVELIANIISDVRDVASAHIQAFEVPSANGRYCLVGQVADGPDTLQILRQLYPTLCLPEFGNPSDSKYQTQRKNEWRNKGCVCNRRLWLHSVMACEALSTKREERERDQERGMRKVVCVTGASGYIAAWLVKLLLERGYIVKATVREPSQYTDIFWNVLCMHADDSKKTEHLLSLDGAKERLQLFKANLLEEGSFDAAVDGCEGVFHTASPVQFSATDPQAELIDPAVKGTLNVLKSCVKFTTVKRVVLTSSMAAVIVNGRPLNPDVVVDETWYSDQAVCAQLKEWYFLSKTIAEEAAWKFSKENGINLVTINPSYVIDIHDVISSNYISSDVRDVAFAHVQAFEVPSASGRYCFVGHVTPVSKVLNILHELHPTFFPKCEDDKPCEPGFQISKQKAKSLGVDFLPLEVSLRDTIESLKEKGFLQL
>Maldo_HF_13786
MEHEIMMKPARSAGHNYLTFTWKTSALSSSVTFGTTTFNTPFFISALILSVLNTFSGNSIPVERHHEHETAAFRASALSVELSLSLFRTVRIDGGERGGELKFMGVRLILVTINPAMVIGPLLQPILNTSAAAVLNVINGKELEHFEMQVLDGWINVNDVANAHIQAFERPTTSGRYCLVERVAHFSEVVRILCELYNFSLHFFRQLCCPAIRILIGFICFHVVVLWKLIARFSFSTGIPRCADEKPFVPTYQVSKGKAKSLGVEFIPLDVSLEETVESL
>Maldo_HF_13787
MMSSGAGKVVCVTGASGYIASWLVKLLLQRGYTVKASIRDPNDPTKTEHLHALDGAQDRLQLFKANLLEEGSFDSAVEGCEGVFHTASPFYHDVTDPKAELLEPAVKGTLNVLNSCAKSPSIKRVVLTSSIAAVAYNGKPRTPDVVVDETWFTDPDVCKESKLWYVLSKTLAEDAAWKFVKEKGIDLVTINPAMVIGPLLQPTLNTSAAAVLNVIKGARTFPNASFGWINVKDVANAHIQAFERPTASGRYCLVERVAHFSEVVRILRELYPTLQLPEKCADDKPFVPTYQVSKEKAKSLGVEFIPLDVSLKETVESLKEKGFVNF
>Maldo_HF_16809
MSTGESRTVCVTGASGYIASWLVKLLLQKGYNVKATVRDPNDAKKTEHLLSLDGAKERLHLFKADLLEEGSFDAVVDGCVGVFHTASPVQYSATDPQVEIIDPAVKGTLNVLKSCAKFPAVKRVVLTSSMASVGISGKPLTSDVVMDETWYSDPLFCEKTEQWYPLSKTLAEEAAWKFAKGNGIDLVSIHPGIVIGPLLQPTLNLSIEYFLDLMSGIKTLFINHTFVDVRDVASAHIQAFEAPSASGRYCLVAQVADSPDTLKILRELYPTLSLPELGNPSDSKFQVSREKAKGLGITFLPLETSLKDTVESLKEKGFLKF
>Maldo_HF_16810
MSTGQGKTVCVTGASGYIASWLVKLLLQKGYTVKATVRDPNDPKKTEHLRSLDGAKERLHLFKADLLEEGAFDAAVDGCQGVFHTASPVLISVTDPQAELIDPAVKGTLNVLQSCAKFRSVMRVVLTSSIATVMMSGTPLTSDVVLDETWYSDKLFCEEHKACINVPVLTFSKSHILLAVNLLYFNIWYVLSKILAEEAGWKFAEGNGIDMVSMNPGLCIGPLLNPTLMTSVEQLLNVMSGTPTPFLNYPFVDVRDVASAHIQAFEVPSASGRYCLVGHVVDGFDTLKILRQLYPTLTLAEAVNPSDSKYQVSQEKAKGLGITFLPLETSVFHTALSAQFSATDPQAEIVEPAVKGTLNVLKSCAKFPSIKRVVLTSSIASVMGTGTPLASDVCKHVNSEPRETEREV
>Maldo_HF_16811
MSTGETRTVCVTGASGNIASWLVKLLLQKGYTVKATVRDTKIIEPAVKGTLNVLKSCAKFSAVKRVVLTSSMASVRMSGKLLTSDVVLDETCYSDPLFCEKTRVNIRFTQDKAIHDDELQIHKNFLLHLFSNGFVIGPPLQPTLNVSVEFLLNIMSGIEIPFINYTFVDVRDVASAHIQAFEVPSASGRYCLVGQVADRLDTLKILRELYPTLSLPELGNPSDSKFQVSREKAKVFLVQLIVLFMYATDDPKKTEHLLSLDGAKDRLHLFKADLLEEGSFDAAVDGCEGVFHTASPVLFSATDPQAELVNTAVNGTLDVLKPCVKFPTVKRGVMTSSWATVMVSERKTSDL
>Maldo_HF_16812
MVFRSTCLQEVQEKAAREFAKGNEIDLVTIHPRHFRGSEDFTRTLPPLCFLENLRLAILQTQDITYPQRKQKVWDLVSTYWKSPLRDTVESMKEKGFLQI
>Maldo_HF_16813
MSTGESKTVCVTGASGYIASWLVKLLLQKGYTVKATVRNPNDAKKTEHLLSLDGAKERLHLFKADLLEEGSFDAVIDGCVGVFHTASPAQYSATDPQVELIEPAVKGTLNVLKSCAKFPTVKRVVLTSSLASVRLSGKPLTSDVVMDETWYSDPHFCETIKQWYPLSKTLAEEAAWKFAKENGIDLVTIHPGIVIGPLLQPTLNLSVEYLLNLMSGIETPFINYAFVDVRDVAFAHIQAFEVPSANGRYCLVAQVADGPDTLKILRELYPTLSLCEPGNPSGSKFQVSREKAKCLGITFLPLEMSLKDTVESVMEKGFLKF
>Maldo_HF_16814
MSTGESKTVCVTGASGYIASSLVKLLLQKGYTVKATVRDPNDAKKTKHLLSLDGAKERLHLFEADLLEEGSFDAVIDGCVGVFHTATPVQFSATDPQVEIIEPAVKGTLNVLKSCTKFPAVKRVVLTSSLAAVKVNGKPLTSDVVMDETWYSDPLFCEEIKQWYPLSKTLAEEAAWKFSKGNGIDLVAIHPGFAIGPLLRPTLNLSVEFLLNLMSGIETPFIDYAFVDVRDVAFAHIQAFEVPSASGRYCLVAQVADGPDTLKILQELYPTLSLPEPGNPSGSKFQVSKEKAKCLGITFRPLETSLKDTVESLKEKGFLKF
>Maldo_HF_16815
MRKVVCVTGASGYIASWLVKLLLQRGYIVKATVREPKYFSAEWQLGLFQGHIMNVLCMHADDSRKTEHLLALDGAKERLQLFKANLLEEGSFDPAVDGCEGVFHTASPVQLSATDPQTELTDPAVKGTLNVLKSCVKFPTVKRVILTSSMAAVMVNGRPLNPDVVIDETWYSDQAICEQLKEWYFLSKTLAEEAAWKFSKENGIDLVTINPSYVIGPLLQPTLNLSVEMILNLKNDIPSIISSNYPSSDVRDVAFAHVQAFEVPSASGRYCFVGHVTPMSKALSILHELHPTFFPPEKWDDDKPCEPGYQISKEKAKSLGVNFLPLEVSLRDTIESLKEKGFLKL
>Malba_001359
MRKVVCVTGASGYIASWLVKLLLQRGYIVKATVREPNDSRKTEHLLALDGAKERLQLFKANLLEEGSFDPAVDGCEGVFHTASPVQLSATDPQTELTDPAAKGTLNVLKSCVKFPTVKRVILTSSMAAVMVNGRPLNPDVVIDEAWYSDQAICEQLKEWYFLSKTLAEEAAWKFSKENGIDLVTINPSYVIGPLLQPTLNLSVEMILNLKNDIPSIISSNYPSSDVRDVAFAHVQAFEVPSASGRYCFVGHVTPMSKALSILHELHPTFFPPEKCDDDKPCEPGYQISKEKAKSLGVNFLPLEVSLRDTIESLKEKGFLKL
>Malba_001360
MSTGESKTVCVTGASGYIASSLVKLLLQKGYTVKATVRDPNDAKKTEHLLSLDGAKERLHLFKADLLEEGSFDGVIDGCVGVFHTATPVQFSATDPQVEIIEPAVKGTLNVLKSCAKFPAVKRVVLTSSLAAVKVNAKPLTSDVVIDETWYSDPLFCKEIKQWYPLSKTLAEEAAWKFAKGNGIDLVAIHPGFAIGPLLRPTLNLSVEFLLNLMSGIETPFIDYAFVDVRDIAFAHIQAFEVPSASGRYCLVAQVADGPDTLKVLQELYPTLSLPEPGNPSGSKFQVSKEKAKCLGITFRPLETSLKDTVESLKEKGFLKF
>Malba_001361
MSTGESKTVCVTGASGYIASWLVKLLLQKGYTVKATVRNPNDAKKTEHLLSLDGAKDRLHLFKADLLEEGSFDAVIDGCVGVFHTASPAQYSATDPQVELIEPAVKGTLNVLKSCAKFPTVKRVVLTSSMASVRLSGKPLTSDVVMDETWYSDPLFCETIKQWYPLSKTLAEEAAWKFAKENGIDLVTIHPGIVIGPLLQPTLNLSVEYLLNLMSGIETPFINYAFVDVRDVAFAHIQAFEVPSASGRYCLVAQVADGPDTLKILRELYPTLSLCEPGNPSGSKFQVSREKAKCLGIAFLPLEMSLKDTVESLMEKGFLKF
>Malba_001362
MSTGQGKTVCVTGASGYIASWLVKLLLQKGYTVKATVRDPNDPKKTEHLRSLDGAKERLHLFKADLLEEGAFDAAVDGCQGVFHTASPVLISVTDPQAELIDPAVKGTLNVLQSCAKFRSVMRVVLTSSIATVMMSGTPLTSDVVLDETWYSDKLFCEEHKIWYVLSKILAEEAGWKFAEGNGIDMVSMNPGLCIGPLLNPTLMTSVEQLLNVMSGTPTPFLNYPFVDVRDVASAHIQAFEVPSASGRYCLVGHVVDGFDTLKILRQLYPTLTLAEAVNPSDSKYQVSQEKAKGLGITFLPLETSLRDTIESLKEKGFIKI
>Malba_001363
MSTGESRTVCVTGASGYIASWLVKLLLQKGYNVKATVRDPNDAKKTEHLLSLDGAKERLHLFKADLLEEGSFDAVVDGCVGVFHTASPVQYSATDPQVEIIDPAVNGTLNVLKSCAKFPAVKRVVLTSSMASVGISGKPLTSDVVMDETWYSDPLFCEKTEQWYALSKTLAEEAAWKFAKGNGIDLVSIHPGIVIGPLLQPTLNLSIEYFLDLMSGIKTLFINHTFVDVRDVASAHIQAFEVPSASGRYCLVAQVADSPDTLKILLELYPILSLPELGNPSGSKFQVSREKAKGLGITFLPLETSLKDTVESLKEKGFLKF
>Malba_001365
MSTGETKTVCVTGGSGYIASWLVKLLLQKGYTVKATVRDPNDPKKTEHLLSLYGAKDRLHLFKADLLEEGSFDAVVDGCEGVFHTASPVLFSATDPQAELIDPAVNGTLNVLKSCVKFPTVKRVVITSSMATVMMSGKPLASDVIVDETWYSDPLVCEKYKQWYMVSKTLAEKAAWEFTKGIEIDLVTIHPGFVIGPLLQPTLNLTVEPIQKLITGTKPTVSNFRFVDVRDVASAHIQAFEVPSASGRYCLVGHVADTFEVLKILRELYPTLLPEKFEIGNTSDPKYQVSSEKAKGLGVSFLPLEITLRDTVESLKEKGFL
>Malba_010849
MSGETKVVCVTGASGYVASWLVKLLLQRGYAVKASVRDPNDTNKTEHLLSLDGAKERLHLFKADLLEEGSFDAVVDGCVGVFHTASPVQFSVTDPQAELVEPAVKGTLNVLQSCVKSPAVKRVVMTSSMAAVMSTGKPLTSDVVVDETYYSDPLFCEKIKLWYRLSKTLAEQAAWKFAQENGIDLVTLHPGFTIGPLLRPTLNISIKFFQNLMSGIETPFINYPFVDVRDIASAHIQAFEVPSAKGRYCLVAQVADGPDTLKILQQLYPTLCLPEFGNPSDSKFQVSIEKAKGLGINFLPLETSIRDTVESLKEKGFLNI
>Malba_012469
MSSGAGKVVCVTGASGYIASWLVKLLLQRGYTVKASIRDPNDPTKTEHLHALDGAQDRLQLFKANLLEEGSFDSAVEGCEGVFHTASPFYHDVTDPKAELLEPAVKGTLNVLNSCAKSPSIKRVVLTSSIAAVAYNGKPRTPDVVVDETWFTDPDVCKESKLWYVLSKTLAEDAAWKFVKEKGIDLVTINPAMVIGPLLQPTLNTSAAAVLNVVKGARTFPNASFGWINVKDVANAHIQAFERPTASGRYCLVERVAHFSEVVRILRELYPTLQLPEKCADEKPFVPTYQVSKEKAKSLGVEFIPLDVSLKETVESLKEKGFVNF
>Malba_012470
MVIGPLLQPILNTSAAAVLNVINGAGTFRNASSGWINVNDVANAHIQAFERPTTSGRYCLVERVAHFSEVLRILCELCADEKPFVPTYQVSKGKAKSLGVEFIPLDVSLEETVESL
>Malba_012471
MSSGAVKVACVTGASGYIASWLVKLLLQRGYTVKASVRDPNDPGKTEHLHALDGAQDRLQLFKANLLEEGSFDTAVEGCEGIFHTASPFYVDVTDTRVHPLVLFLTNYDISCPCFRFFYAHEGS
>Malba_022868
MLSMHADDSKKTEHLLSLDGAKERLQLFKANLLEEGSFDAAVDGCEGVFHTASPVQFSATDPQAELIDPAVKGTLNVLKSCVKFPTVKRVVLTSSMAAVIVNGRPLNPDVVVDETWYSDQAVCAQLKEWYFLSKTIAEEAAWKFSKENGIDLVTINPSYVIGPLLQPTLNLTVKMILNLKNDIHDVISSNYISSDVRDVAFAHVQAFEVPSASGRYCFVGHVTPVSKVLNILHELHPTFFPPEK
>Malba_022869
MSGGTKVVCVTGASGYIGSWLVKLLLQRGYTVRATVRDPNDPKKTEHLLSLDGAKERLHLFKAGLLEEGAFDPVIDGCVGVFHTASPVQLSATDPQAEIVEPAVKGTLNVLKSCAKFPTVKRVVLTSSMSSVSFSRTPITSDMVLDETWYSDPLVCEQNQRWYPLSKILAEEAAWKFAKENGIDLVSMNPGIVIGPLLQPTLNGSVELIANIISGIQTPFLNYTFVDVRDVASAHIQAFEVPSANGRYCLVGQVADGPDTLQILRQLYPTLXYQVSKEKAKSLGINFLPLEASLRDTIESLKEKGFLNI
>Malba_022871
MSGGTRVVCVTGASGYIASWLVKLLLQRGYTVKATVRDPSDSKKTEHLLSLDGAKERLHLFKADLLEDGSFDTVVDGCQGVFHTASPVQLSVTDPQAELIEPAVKGTLNVLKSCAKFPTVKRVVLTSSMASVSVNGKPLTSDVVLDETWYSDPLVCEKNERWYALSKTLAEEAAWKYAKENGIDLVTMNPGFVIGPLLQPTLNLSVEMIQNLITGTGTKTLPLSNYRSIDVRDVVSAHILAFEVPSASGRYCLVSNVTHASEVLKIIQDLYPTLHLPEKCEIGSTSDPKYPISAEKAKGLGINFLPLEVSLRDTIESLKEKGFLKI
>Malba_022873
MSGETMVVCVTGASGYIASWLVKLLLQRGYTVKATVRDPSDPKKTEHLLSLDGAKERLHLFKADLLEEGSFDTAVDGCQGVFHTASPVQFSATDPQAEIVEPAVKGTLNVLKSCAKFTTVKRVVLTSSMASVIMSGKPLTSDVVFDETWYSDPLFCEKNKQWYVLSKTLAEEAAWKYAKANGIDLVTMNPGLVIGPLLQPTLNLSVKMIQNLITSTGTETLPLSNYRFVDVRDVVSAHILAFEVPSASGRYCLVSNVTHSSEVLRIIQELYPTLHHPEKCEIGSTSDPIYQVSAEKAKGLGINFHPLEVSLRDTIESLKEKGFLKI
>Malba_022874
MSTGETKTVCVTGASGYIASWLVKLLLQKGYTVKGTVRDPNDPKKTEHLLSLDGAKERLHLLKADLLEEGAFDDVVDGCVGVFHTASPAQFSATDPQAEIVEPAVKGTLNVLKSCAKFPTVKRVVLTSSMASVTGTGTPLTSDVVLDETCYSDPLLCEKNKEWYPLSKTLAEEAAWKFAEGNGIDLVSMNPGIAIGPLLQPTLNLSVEIFRNLISGIQTSNKNYRFVDVRDVASAHIQAFEVPSASGRYCLVGHVADSPDTFKILQQFYSTLCLPEFGNPSNSKYQVSMEKAKGLGITFLPLETSLRDSVESLKEKGFLKI
>Malba_022875
MSTVEGKTVCVTGASRYIASWLVKLLLQKGYTVKGTVRDPNDSKKTEHLRSLDGAKERLHLFKADLLEEGSFDAVVDGCQGVFHTASPVLLSVTDPQGELLDPAVKGTLNVLQSCAKFRSITRVVLTSSLASVMMTGAPLTSDVVLDETWYSDPLFCEKHKQWYLLSKTLAEETAWKFAKGNGIDLVSLNPGLTIGPLLQPTLNFSVELLRNFMSGTPTTFSNPFVDVRDVASAHIQAFEIPSASGRYCLVGQVADDLDTLKILRQLYPTLTLNEVVNPSDSKYKVSKEKVKGLGITFLPLETSLRDTIESLKEKGLLKI
>Malba_022877
MASPVLMSVTDPQAELLDPAVKGTLNVLRSCAKFPSIKRVVLTSSIVSIVFTGKPLSADTVVDESWFSDPAFCEKAKLWYALSKTLAEEAAWKFVKENGIDLVAVNPGVAIGPLLQPTLNSSSELLLKLFDGTGKFPNATHRWVDVRDIANAHILAFENPSASGRYSIVGSVAHYSVAAKILRDLFPALNIPEKCADDQPFAPTYQISKERAVTLGVVYTPLEVTLKDAVESLKQKNFF
>Malba_022878
MSDTGATKVVSVTGASGYIASWLVKLLLERGYTVKASVRDPHDKKKTEHLLELDGAKERLQLFKADLLEEGSFDSLVEGSEGVFHTASPFYHNVSDPQAELIDPALKGTLNVLRSCAKVPSIKRVVITSSMAAVAFNGKPLAPDVVVDESWFSDVVVCEKSKLWYMISKTLAEEAAWKFAKENGIDIVTINPGLVIGPLLQPTLNTSVEPVLKLVNGAERFPNTTYRWVDVRDVATAHILAFENASASGRYCLVGRVIHCSDTVNILRDLFPALKLPEECADDKPFTPTYQVSKERAQSLGVKFTPLEVTLKDTVESLKEKNFF
>Malba_023507
MSSGEGKVVCVTGASGYIASWLVKLLLQRGYTVKASIRDPNLMGQILHSLSLRALEHPFVNWFSSAKFYAWAVTYFRCYGFIGLDRIGTDDPTKTEHLHALDGAQDRLQLFKANLLEEGSFDSAVEGCEGVFHTASPFYHDVTDPKAELLEPAVKGTLNILNSCAKSPSIKRVVLTSSIAAVTYNGKPRTPDVVIDETWFTDPDVCKESKLWYVLSKTLAEDAAWKFVKEKGIDLVTINPAMVIGPLLQPTLNTSAAAVLNVIKGARTFPNASFGWINVKDVANAHIQAFESPTASGRYCLVETVAHFSEVVRILRELHPTLQLPEKCADDKPFVPTYQVSKEKAKSLGVEFIPLDVSLKETVESLKEKGFVSF
>Malsi_02g025610
MSGETKVVCVTGASGYVASWLVTLLLQRGYAVKATVRDTKREIEREREMSTVEGKTVCVTGASGYIASWLVKLLLQKGYIVKGTGELLDPAVKGTLNVLQSCAKFPSIKRVVLTSSIASVMMTGVPLTSDVVLDETWYSDPLFCEKHKACTNVPQWYFLSKTLAEETAWKFAKGNGIDLVSLNPGHTIDPLLQPTLNFSIELLQNIMSGTQTPTINPFVVVNSFVDVRDVASAHIQAFEIPSASGRYCLVGQVADDLDTLKILRQLYPTLTTLAEVVNPSDSKHQVSKEKARGLGITFLPLETRASGYIASWLVKLLLQKGYTVKGTVRDPMKGTLNVLKSCAKFPTVKRVVLTSSMASVTGTGTPLTSDVVLDETCYSDPLLCEKNKEWYPLSKTLAEEAAWKFAEVNGIDLVSMNPGLAIGPLLQPTLNLSVEIFRNLISGIQTSNKNYRFVDVRDVASAHIQAFEVPSASGRYCLVGHVADSPDTLKILQQFYSTLCLPEFGNPSNSKYQVSMEKAKGLGITFLPLETSLRDSVESLKEKGASGFIASWLVKLLLQRGYTVRATVRDPMKGTLNVLKSCAKFPTVKRVVLTSSIASVMGTGTPLTSDVVLDETWYSDQLFFEKHKQWYPLSKTLAEEAAWKFAEGNGIDLVSMNPGMVIGPLFQPTLNLSVKFLLNFISGVQTPVVNYAFVDVRDVASAHIKAFEVPSASGRYCLVGQVADGPDTLQILRQLYPTLCLPEFGNPSDSKYQVSKEKVKGLGITFLPLETSLRDTVESLKEKDSRLRLYMERMSGETKVVCVTRASGNTASWLVKLLFAKGRLRLYRERMSGETMVVCVTGASGYIASWLVKLLLQRGYTVKATAEIVEPAVKGTLNVLKSCAKFTTVKRVVLTSSMASVIMSGKPLTSDVVFDETWYSDPLFCEKNKQWYVLSKTLAEEAAWKYTKANGIDLVTMNPGLVIGPLLQPTLNLSVKMIQNLITSTGTETLPLSNYRFVDVRDVASAHFLAFEVPSASGRYCLVSNVTHSSEVLRIIQELYPTLHHPEKCEIGNTSDPIYQVSAEKAKGLGINFRPLEVGSTSDPIYQVSAEKAKGLGVNFLLLEEEDEWKNKGGMCNRSLRLHSIMAELVEPAVKGTLNVLKSCAKFPTVKRVVLTSSMASVLVNGKPLTSDVVLDETWYSDPLVCEKNERWYALSKTLAEEAAWKYAKENGIDLVTMNPGFVIGPLLQPTLNLSVEMIQNLITGTGTKTLPLSNYRSIDVRDVVSAHILAFEVPSASGRYCLVSNVTHASEVLKIIQDLYPTLHLPEKCEIGSTSDPKYSISAEKAKGLGINFLPLEVIVRDRHREKMSGGTKVVCVTAASGYIGSWLVKLLLQRSYTGEDEWRKRGGVCNWSRSYVASWLVKLLLQRGYTAELVEPAVKGTLNVLKSCAKVPTVKRVVLTSSTASVSVIGKPLTPGVVLDETWYSNPLDCEKIKVPKHYPLSNYRSVDVRDVATAHILAFEVPSASGRFCLVANVTHAYEVLKIIQELYPTLHLPEKCEVGSTLEPKYHVSTEKAKSLAGNLLPLEVTLRDTIERLKEKGFLKI
>Malsi_02g025630
PSPIKVTISEAQKYTIDVVNSTETLPLSNYWSIDVRDVATAHILAFEVPSASGRYCLVSNVTHAYEVLKIIQELYPTLHLPEKCEVGSTLELKYQTQREMSGGTKVVCVTGASGYIGSWLVKLLLQRGYTVRATVRDPMKGTLNVLKSCAKFPTVKRVVLTSSMSSVSFSRTPITSDMVLDETWYSDPLVCEQNQRWYPLSKILAEEAAWKFAKENGIDLVSMNPGIVIGPLLQPTLNGSVELIANIISDVRDVASAHIQVFEVPSANGRYCLVGQVADGPDTLQILRQLYPTLCLPEFGNPSDSKYQVSKEKAKSLGINFLPLEARTLLKASRRRASSISECLFIINKGADHITEVSVNFHPKKHQLYRLRNGVVRDRHREKMSGETKVVFATGDSGYTAEERERDQERGMRKVVCVTGASGYIAAWLVKLLLERGYIVKATVREPSQYTAELIDPAVKGTLNVLKSCVKFTTVKRVVLTSSMAAVIVNGRPLNPDVVVDETWYSDQAVCAQLKEWYFLSKTIAEEAAWKFSKENGINLVTINPSYVIDIHDVISSNYISSDVRDVAFAHVQAFEVPSASGRYCFVGHVTPVSKVLNILHELHPTFFPKCEDDKPCEPGFQISKEKAKSLGVDFLPLEVSLRDTIESLKEKGFLQL
>Malsi_03g015170
MSSGEGKVVCVTGASGYIASWLVKLLLQRGYTVKASIRDPNDPTKTEHLHALDGAQDRLQLFKANLLEEGSFDSAVEGCEGVFHTASPFYHDVTDPKAELLEPAVKGTLNVLNSCAKSPSIKRVVLTSSIAAVAYNGKPRTPDVVIDETWFTDPDVCKESKLWYVLSKTLAEDAAWKFVKEKGIDLVTINPAMVIGPLLQPTLNTSAAAVLNVIKGARTFPNASFGWINVKDVANAHIQAFESPTASGRYCLVETVAHFSEVVRILRELHPTLQLPEKCADDKPFVPTYQVSKEKAKSLGVEFIPLDVSLKETVESLKEKGFVSF
>Malsi_04g000920
MAGHYITGASGYVASWLVKLLLQRGYAVKASVRDPNDTNKTEHLLSLDGAKERLHLFKADLLEEGSFDAVVDECVCVFHTASPVQFSVTDPQAELVEPAVKGTLNVLQSCVKFPAVKRVVMTSSMAAVMSTGKPLTSDVVVDETYYSDPLFCEKIKQWYRLSKTLAEQAAWKFAEENGIDLVTLHPGFTIGPLLRPTLNISIKFFQNLMSGIETPFINYPFVDVRDIASAHIQAFEVPSAKGRYCLVAQVADGPDTLKILQQLYPTLCLPEFGNPSDSKFQVSIEKAKGLGINFLPLEKSIRDTVESLKEKGFLNI
>Malsi_06g004310
MKQNLKSFELQRRFTFLANFSPFQVEIEDEEVLCSFWRVGPNTDEFFHPNVVELGEIEVTNQLTTICKIHGRIYVVPRPPVLCINIWRRRASGYIGSWLVKLLLQRGYIVRATVRDPNDLKKTEHLLSLDGAKERLHLFKASDTRKRH
>Malsi_07g001720
MVFRSTCLQEVQEKAAREFAKGNEIDLVTIHPRFVIGTQPTVSNCRFIDVIDVASAHIQAFEVPSANIFEVLKILRELYPHFASWKVSFICKIPQNLRLAILQTQDITYPQRKQQREREREREREMSTGESKTVCVTGASGYIASWLVKLLLQKGYTVKATVRDPMKGTLNVLKSCAKFPAVKRVVLTSSLASVRLSGKPLTSDVVMDETWYSDPLFCETIKQWYPLSKTLAEEAAWKFAKGNGIDLVTIHPGIVIGPLLQPTLNLSVEFLLNLMSGIETPLINYAFVDVRDVAFAHIQAFEVPSASGRYCLVAQVADGPDTLRILRELYPTLSLCEPGNPSGSKFQVSREKAKCLGITFLPLETSLKDTVESLMEKGFLKEREMSTGESKTVCVTGASGYIASSLVKLLLQKGYTVKATVRDPIKVNGKPLTSDVVIDETWYSDPLFCEEIKQWYPLSKTLAEEAAWKFSEGNGIDLVAIHPGFAIGPLLRPTLNLSVEFLLNLMSGIETPFIDYAFVDVRDVAFAHIQAFEVPSASGRYCLVAQVADGPDTLKILQELYPTLSLPEPGNPSGSKFQVSKEKAKCLGITFRPLETSLKDTVESLKEKGFLKF
>Malsi_07g001730
MSTGQGKTVCVTGASGYIASWLVKLLLQKGYTVKATVRDPMKGTLNVLQSCAKFRSVMRVVLTSSIATVMMSGTPLTSDVVLDETWYSDKLFCEEHKACINVPIWYVLSKILAEEAGWKFAEGNGIDMVSMNPGLCIGPLLNPTLMTSVEQLLNVMSGASGYIASWLVKLLLQKGYTIKATVRDPRIEIPFVNYTFVDVRDVASAHIQAFEVPSASGRYCLVAHVADRTDTLKILRELYPTLSLPELGNPSDTKFQVSREKAKGLGITFLPLETSLKDTVESLKEKGFLKPSSTRPFAFPGTLQSSQSSGCKADILAFGKTAIDLADGGSPMSRLPLFLESEILKVKKRYQFSDCENIIKDFKTKKYSVAFLDLMGSCLDQDPTKRPAAETLLKHSFFHNCRGKDFLAETMLRRLESVEERLKKRNWGLGDLSPLVSTSSIVSIVFTRKPLSADAVVDESWFSDPAFCEKSKLWYPLSKTLAEEAAWKFAEENGINLVAVNPGMYPNVTHRWVVEHCSVAVKTFRDLFPALKLPEKCKDDRPFTPTYQISKERAQTLGVEFTPLEDLVGSCLDQDPAKRPAAETLLKHSFFYNCRGKDFLVETVLRRLESVEERFKKRNRAVNGTLDVLKPCVKFPTVKRGVMTSSWATVMVSERKTSDL
>Malsi_07g001740
FAKENGINIVTINPGPVIGSLLQSTLNTSVERVLKLVYGTPEQVFHYSDVATAHIFAFENASASGRYCLVGRVTHCSDTVKILRDLIHVLQLPEKCADDKPFTPTYQVSKERVHILGVKFTPLEVTLKDTVEKREREEREMSTGETKNVCVTGGSGYIASWLVKLLLQKGYTVKATVRDPIMMSGKPLASDVVVDETWYSDPLVCEKYKQWYMVSKTLAEKAAWEFTKGIEIDLVTIHPGFVIGPLLQPTLNLTVEPIQKLITGTKPTVSNFRFVDVRDVASAHIQAFAVPSASGRYCLVGHVADTFEVLKILRELYPTLLPEKFEIGNTSDPKYQVSSEKAKGLGVSFLPLEITLRDTVESLKEKGFLERERERMSTGESKTVCVTGASGYIASWLVKLLLQKGYNVKATVRDPMKGTLNVLKSCAKFPAVKRVVLTSSMASVGISGKPLTSDVVMDETWYSDPLFCEKTEQWYPLSKTLAEEAAWKFAKGNGIDLVSIHPGIVIGPLLQPTLNLSIEYFLDLMSGIKTLFINHTFVDVRDVASAHIQAFEAPSASGRYCLVAQVADSLDTLKILRELYPTLSLPELGNPSDSKFQVSREKAKGLGITFLPLETSLKDTVESLKEKGFLNC
>Malsi_11g015650
MLSRGDALSSPSFLLASQPEELEHFEMQVLDGWINVNDVANAHIQAFERPTTSGRYCLVERVAHFSEVVRILCELYNFVIDEKPFVPTYQVSKGKAKSLGVEFIPLDVSLEETSEGREREMSSGAGKVVCVTGASGYIASWLVKLLLQRGYTVKASIRDPNDPTKTEHLHALDGAQDRLQLFKANLLEEGSFDSAVEGCEGVFHTASPFYHDVTDPKAELLEPAVKGTLNVLNSCAKSPSIKRVVLTSSIAAVAYNGKPRTPDVVVDETWFTDPDVCKESKLWYVLSKTLAEDAAWKFVKEKGIDLVTINPAMVIGPLLQPTLNTSAAAVLNVIKGARTFPNASFGWINVKDVANAHIQAFERPTASGRYCLVERVAHFSEVVRILRELYPTLQLPEKCADDKPFVPTYQVSKEKAKSLGVEFIPLDVSLKETVESLKEKGFVNF
>Malsy_02g026500
WDFQADTGWTAEGKLKSQVIRTTQNGPRLLLARGAERFPNTTYRWVDVRDVATAHILAFENASASGRYCLVGRVIHCSDTVNILRDLFPALKLPEECADDKPFTPTYQVSKERAQSLGVKFTPLEVTLKDTVEREELLLIMGHVGLIVATSNPVLSTTGISNIGTPQVQNQWLVLTHGLHRSATARPSLSERERERERERMSGGSKVVCVTGASGFIASWVVKFLLQRGYTVKATVRDPNDPKKTQHLLSLDGAKERLHLFKADLLEEGSFDAVVDGCEGVFHMASPVLMSVTDPQAELLDPAVKGTLNVLRSCAKFPSIKRVVLTSSIVSIVFTGKPLSADTVVDESWFSDPAFCEKAKLWYALSKTLAEEAAWKFVKENGIDLVAVNPGVAIGPLLQPTLNSSSELLLKLFDGTGKFPNATHRWVDVRDIANAHILAFENPSASGRYSIVGSVAHYSVAVKILRDLFPALNLPEKCADDQPFAPTYQISKERAETLGVVYTPLEVTLKDAVEKKMSGETKVVCVTGASGYVASWLVKLLLQRGYAVKATVRDPSKYYFYCKTPPQI
>Malsy_02g026510
MSTVEGKTVCVTGASGYIASWLVKLLLQKGYTVRGTVRDPNDSKKTEHLRSLDGAKERLHLFKADLLEEGSFDAVVDGCQGVFHTASPVLLSVTDPQQWYLLSKTLAEETAWKFAKGNGIDLVSLNPGLTIGPLLQPTLNFSVELLRNFMSGTPTTFSNPFVDVRDVASAHIQAFEIPSASGRYCLVGQVADDLDTLKILRQLYPTLTLNEVVNPSDSKYKVSKEKAKGLGITFLPLETKREREREREREREMSTGKTKTVCVTGASGYIASWLVKLLLQKGYTVKGTVRDPNDPKKTEHLLSLDGAKERLHLLKADLLEEGAFDDVVDGCVGVFHTASPAQFSATDPQAEIVEPAVKGTLNVLKSCAKFPAVKRVVLTSSMASVTGTGTPLTSDVVLDETCYSDPLLCEKNKEWYPLSKTLAEEAAWKFAEGNGIDLVAMNPGIAIGPLLQPTLNLSVEIFRNLISGIQTSNKNYRFVDVRDVASAHIQAFEVPSASGRYCLVGHVADSPDTLKILQQFYPTLCLPEFGNPSNSKYQVSMEKAKGLGITFLPLETSLRDSVESLKEKEKMDGGTKVVCVTGASGFIASWLVKLLLQRGYTVRATVRDPNDPNKTEHLLSLDGAKERLHLFKADLLEEGSFDAVVDGCAGVFHTASPAQISAIDPQAEIVGPAVKGTLNVLKSCAKFPTVKRVVLTSSIASVMGTGTPLTSDVVLDETWYSDQLFFEKHKQWYPLSKTLAEEAAWKFAEGNGIDLVSMNPGMVIGPLFQPTLNLSVKFLLNFISGVQTPVVNYAFVDVRDVASAHIKAFEVPSASGRYCLVGQVADGPDTLQILRQLYPTLCLPEFGNPSDSKYQVSKEKVKGLGITFLPLETSLRDTVESLKEKDSRLRLYMERVSGETKVVCVTRASGNTPSWLVKLLFAKGHSRLRFCRERMSGETKLVCVTGASGYVASWLVKLLLRRGYTVKATSAFATLPCTRMFQHICCILNFNSLVLFVYAAGDPKKTEHLLSLDGAKERLHFRLRLYRERMSGETMVVCVTGASGYIASWLVKLLLQRGYTVKATVRDPSDPKKTEHLLSLDGAKERLHLFKADLLEEGSFDTAVDGCQGVFHTASPVQFSATDPQAEIVEPAVKGTLNVLKSCAKFTTVKRVVLTSSMASVIMSGKPLTSDVVFDETWYSDPLFCEKNKQWYVLSKTLAEEAAWKYAKANGIDLVTMNPGLVIGPLLQPTLNLSVKLIQNLITSTGTETLPLSNYRFVDVRDVASAHFLAFEVPSASGRYCLVSNVTHSSEVLRIIQELYPTLHHPEKCEIGNTSDPIYQVSAEKAKGLGINFRPLEHEGEGLPQDLKYAIDTEALFVHNILSKTLAQEAAWKYAKANGIDLVTMNPGFVPGTPSLSSNRFVDVRDVVSAHILAFEVPSASGRYCLVSNVSLASDLRIIQELYPTFTLLKIFSFVVVIIRRCEVGSTSDPIYQVSAEKAKGLGFNFLLLEVSLRDTIASLKEKGFLKI
>Malsy_02g026530
MSGGTKVVCVTGASGYIASWLVKLLLQRGYNVKATVRDPSDSKKTEHLLSLDGAKERLHLFKADLLEEGSFDTVVDGCQGVFHTASPVQLSVTDPQAELVEPAVKGTLNVLKSCAKFPTVKRVVLTSSMASVSVNGKPLTSDVVLDETWYSDPLVCEKNERWYALSKTLAEEAAWKYAKENGIDLVTMNPGFVIGPLLQPTLNLSVEMIQNLITGTGTKTLPLSNYRSIDVRDVVSAHILAFEVPSASGRYCLVSNVTHASEVLKIIQDLYPTLHLPEKCEIGSTSDPKYSISAEKAKGLGINFLPLEKMSGGTKVVCVTAASGYIGSWLVKLLLQRSYTVIATVRDPNDPNKRGHLLSLDGAKERLHLFKAGLLEEGAFDPVIDGCVGVFHTASPVQLSATDPQPAVKGTLNVLKSCVKFPTVKRVVLTSSMSSVSFSRTPITSDMVLDETWYPDPLVCEQNQLLRRTPTPARERMSGERGVVCVTGAAGYIASWLVKLLLQRGDPKKTEHLLSLDGAKERLHLFRAELLEEGSFDTVVDGCQGVFHTASPVQFSVTDPQAELVEPAVKGTLNVLKSCAKFPTVKRVVLTSSMASVSVNGKPLTSDVVLDETWYSDPLVCEKNERWYALSKTLAEEAAWKYAKENGIDLVTMNPGFVIGPLLQPTLNLTVEMIQNLITGTGTKTLPLSNYRSIDVRDVVSAHILAFEVPSASGRYCLVSNVTHASEVLKIIQDLYPTLHLPEKCEIGSSSDQKYPISAEKAKGLGINFLPLEVTLALARWSQRKAFFVQSRLLEEGSFDAVLNRCEGIFHTASPTQFPATHLQRMSGERGVVCVTGASGYIASWLVKLLLQRGYAVRATVRDPSDPKKTEHLLLLDGAKERLHLFRADLLEEGSFDTVVDGCRGVFHTASPVQFSVTDPQAELVEPAVKGTTLNILKSCAKFPTVKRVVLTSSTASVSVIGKPLTPGTETLPLSNYWSVDVRDVATAHILAFEVPSASGRYCLVANVTHAYEVLKIIQEPYPTLHLPEKCEVGSTLEPKYHVSTEKAKSLASNLLPLETQKKMSGGTKVVCVTGASGYIGSWLVKLLLQRGYTVKATVRDPSRYYF
>Malsy_02g026540
MSHAVDLLLVLSCAGTETLPLSNYWSIDVRDVATAHILAFEVPSASGRYCLVSNVTHAYEVLKIIQELYPTLHLPGKCEVGSTLELKYQTQREMSGGTKVVCVTGASGYIGSWLVKLLLQRGYTVRATVRDPNDPKKTEHLLSLDGAKERLHLFKAGLLEEGAFDPVIDGCVGVFHTASPVQLSATDPQAEIVEPAVKGTLNVLKSCAKFPTVKRVVLTSSMSSVSFSRTPITSDMVLDETWYSDPLFCEQNQRWYPLSKILAEEAAWKFAKENGIDLVSMNPGIVIGPLLQPTLNGSVELIANIISDVRDVASAHIQVFEVPSANGRYCLVGQVADGPDTLQILRQLYPTLCLPEFGNPSDSKYQVSKEKAKISRTLLKASRRRASSISEVCNLHACRSNILKTCSKEIFGHTVTQRKNEWRNKGCVCNRRLWLHSVMACEALSTKRSGFNIFYGFSKDDWNPLTSDVLLLERGYIVKATVREPNDSKKTEHLLSLDGAKERLQLFKANLLEEGSFDAAVDGCEGVFHTASPVQFSATDPQAELIDPAVKGTLNVLKSCVKFTTVKRVVLTSSMAAVIVNGRPLNPDVVVDETWYSDQAVCAQLKEWYFLSKTIAEEAAWKFSKENGINLVTINPSYVIDIHDVISSNYISSDVRDVAFAHVQAFEVPSASGRYCFVGHVTPVSKVLNILHELHPTFFPNTSLIEGGRMRCEDDKPCEPGFQISKEKAKSLGVDFLPLEVSLRDTIESLKEKGFLQL
>Malsy_03g015710
MSSGEGKVVCVTGASGYIASWLVKLLLQRGYTVKASIRDPNDPTKTEHLHALDGAQDRLQLFKANLLEEGSFDSAVEGCEGVFHTASPFYHDVTDPKSFEFKTSLPLLHANKKLGYIVSSCYIVVASFQAELLEPAVKGTLNVLNSCAKSPSIKRVVLTSSIAAVAYNGKPRTPDVVIDETWFTDPDVCKESKLWYVLSKTLAEDAAWKFVKEKGIDLVTINPAMVIGPLLQPTLNTSAAAVLNVIKGARTFPNASFGWINVKDVANAHIQAFESPTASGRYCLVETVAHFSEVVRILRELHPTLQLPEKCADDKPIVPTYQVSKEKAKSLGVEFIPLDVSLKETVESLKEKGFVSF
>Malsy_04g000590
MSGETKVVCVTGASGYVASWLVKLLLQRGYAVKASVRDPNDTNKTEHLLSLDGAKERLHLFKADLLEEGSFDAVVDGCVCVFHTASPVQFSVTDPQAELVEPAVKGTLNVLQSCVKFPAVKRVVMTSSMAAVMSTGKPLTSDVVVDETYYSDPLFCEKIKQWYRLSKTLAEQAAWKFAEENGIDLVTLHPGFTIGPLLRPTLNISIKFFQNLTSGIETPFINYPFVDVRDIASAHIQAFEVPSAKGRYCLVAQVADGPDTLKILQQLYPTLCLPEFGNPSDSKFQVSIEKAKVSETLLKASRRRASSTFEFCYLQQFVTQSNRSNNWEMKLRKRERDDYWRREDCVTGASGYIASRLVKLLLQKGYTVKGTVRDPSQYFLTCSYMVVLGIQNFYAKRQDLQQCFVWMSCFVCQQFIVF
>Malsy_07g001480
MRKVVCVTGASGYIASWLVKLLLQRGYIVKATVREPNDSRKTEHLLALDGAKERLQLFKANLLEEGSFDPAVDGCEGVFHTASPVQLSAADPQTELTDPAVKGTLNVLKSCVKFPTVKRVILTSSMAAVMVNGRPLNPDVVIDETWYSDQAICEQLKEWYFLSKTLAEEAAWKFSKENGIDLVTINPSYVIGPLLQPTLNLSVEMILNLKNDIPSIISSNYPSSDVRDVAFAHVQAFEVPSASGRYCFVGHVTPMSKALSILHELHPTFFPPEKCDDDKPCEPGYQISKEKAKSLGVNFLPLEVSLRDTIESLKEKGFLKL
>Malsy_07g001490
MSTGQGKTVCVTGASGYIASWLVKLLLQKGYTVKATVRDPNDPKKTEHLRSLDGAKERLHLFKADLLEEGAFDAAVDGCQGVFHTASPVLISVTDPQAELIDPAVKGTLNVLQSCAKFRSVMRVVLTSSIATVMMSGTPLTSDVVLDETWYSDKLFCEEHKACINVPIWYVLSKILAEEAGWKFAEGNGIDMVSMNPGLCIGPLLNPTLMTSVEQLLNVMSGTPTPFLNYPFVDVRDVASAHIQAFEVPSASGRYCLVGHVVDGFDTLKILRQLYPTLTLAEAVNPSDSKYQVSQEKAKGLGITFLPLETNGAKERLHLLKVDLLEGAFDTVDGGCVGVFHTALSAQFSATDPQAEIVEPAVKGTLNVLKSCAKFPSIKRVVLTSSIASVMGTGTPLASDVMSTGETRTVCVTGASGNIASWLVKLLLQKGYTVKATAEIIEPAVKGTLNVLKSCAKFSAVKRVVLTSSMASVRMSGKLLTSDVVLDETCYSDPLFCEKTRKFAKGNGIDLVSIHPGFVIGPPLQPTLNVSVEFLLNIMSGIEIPFINYTFVDVRDVASAHIQAFEVPSASGRYCLVGQVADRLDTLKILRELYPTLSLPELGNPSDSKFQVSREKAKGLGITFLPLESSLKDTVQFPLDSAAYENLQEIGSGDKAVVYKAVCVPMNSAIVAIKSVDLDQSTADFESKLRDTKTLSLSHPNILTNHCSFTTAERRLCVVMPFVAFGSLQVAPYGDGCKVDIWAFGITALELARGCPPLSGLPPVLESQILKVKNRYRFSDYENIIKDFKNKEYSVAFKDLVGSCLDQDPAKRPAAETLLKHSFFDNCRGKDFLVETVLRRLESVEERFKKRNRGLGDLLGKEEYGDDPKKTEHLFSLDGAKDRLHLFKADLLEEGSFDAAVDGCEGAFHTVSPILFSATDPQAKLVNTAVNGTLDVLKPCVKFPTVKRGVMTSSWATVMMSGKPLTSDRWIMLSIICPFSFCSAEKAAREFAKGTEIDLVTIHPRFVTGPLLHLPFLFSTNFFIEAVDWLMFHYCAGTQSTVSNCRFINVIDVASAHIQAFEILFSWTCCRHFRGSEDFTRTLPPLCFLKNLRLAILQTQDITYPQRKQQVWDLASTHWKSPLRDTREREREREREMSTGESKTVCVTGASGYIASWLVKLLLQKGYTVKATVRDPNDAKKTEHLLSLDGAKERLHLFKADLVEEGSFDGVIDGCVGVFHTASPAQFSATDPQVEIIEPAVKGTLNVLKSCAKFPAVKRVVLTSSLASVRLSGKPLTSDVVMDETWYSDPLFCETIKQWYPLSKTLAEEAAWKFAKGNGIDLVTIHPGIVIGPLLQPTLNLSVEFLLNLMSGIKTPFINYAFVDVRDVAFAHIQAFEVPSASGRYCLVAQVADGPDTLKILRELYPTLSLCEPGNPSGSKFQVSREKAKCLGITFLPLETSLKDTVESLMEKGFLKVRQREMSTGESKTVCVTGASGYIASSLVKLLLQKGYTVKATVRDPNDAKKTEHLLSLDGAKERLHLFKADLLEKGSFDAVIDGCVGVFHTATPVQFSATDPQVEIIEPAVKGTLNVLKSCAKFPAVKRVVLTSSLAAVKVNGKPLTSDVVIDETWYSDPLFCEEIKQWYPLSKTLAEEAAWKFSEGNGIDLVAIHPGFAIGPLLRPTLNLSVEFLLNLMSGIETPFIDYAFVDVRDVAFAHIQAFEVPSASGRYCLVAQVADGPDTLKILQELYPTLSLPEPGNPSGSKFQVSKEKAKCLGITFRPLETSLKDTVESLKEKGFLKF
>Malsy_07g001520
MSTGESKTVCVTGASGYIASWLVKLLLQRGYNVKATVRDPNDAKKTEHLLSLDGAKERLHLFKADLLEEGSFDAVVDGCVGVFHTASPVQYSATDPQVEIIDPAVKGTLNVLKSCAKFPAVKRVVLTSSMASVGINGKPLTSDVVMDETWYSDPLFCEKTEQWYPLSKTLAEEAAWKFAKGNGIDLVSIHPGIVIGPLLQPTLNLSIEYFLDLMSGIKTLFINHTFVDVRDVASAHIQAFEVPSASGRYCLVAQVADSPDTLKILRELYPTLSLPELGNPSDSKFQVSREKAKGLGITFLPLETSLKDTVESLKEKGFLKF
>Malsy_07g001530
MYATDDPKKTEHLLSLDGAKDRLHLFKADLLEEGSFNAVVDGCEGVFHTASPVLFSATDPQAELIDPAVNGTLNVLKSCVKFPTVKRVVITSSMATVMMSGKPLASDVVVDETWYSDPLVCEKYKQWYMVSKTLAEKAAWEFAKGNEIDLVTIHPGFVIGPLLQPTLNLTVEPIQKLITGTKPTVSNFRFVDVRDVASAHIQAFAVPSASGRYCLVGHVADTFEVLKILRELYPTLLPEKFEIGNTSDPKYQVSSEKAKGLGVSFLPLEITLRDTVESLKEKGFL
>Malsy_11g016500
MVIGAGTFRNASSGWINVNDVANAHIQAFERPTTSGRYCLVERVAHFSEVKPFVPTYQVSKGKAKSLGVEFIPLDVSLEETVETVESADQGAPSVWINSTASPSTRYLSQVSVDKDFRVLVGRGHLINLLDEALEPEGRDVFLPQPQSRDQEVSSAPNATSTYFTPWPSSVDELARPTHN
>Malsy_11g016510
MMSSGAGKVVCVTGASGYIASWLVKLLLQRGYTVKASIRDPNDPTKTEHLHALDGAQDRLQLFKANLLEEGSFDSAVEGCEGVFHTASPFYHDVTDPKAELLEPAVKGTLNVLNSCAKSPSIKRVVLTSSIAAVAYNGKPRTPDVVVDETWFTDPDVCKESKLWYVLSKTLAEDAAWKFVKEKGIDLVTINPAMVIGPLLQPTLNTSAAAVLNVIKGARTFPNASFGWINVKDVANAHIQAFERPTASGRYCLVERVAHFSEVVRILRELYPTLQLPEKCADDKPFVPTYQVSKEKAKSLGVEFIPLDVSLKETVESLKEKGFVNF
>Maldo_GDDH_02G1302800
LLTSKFSLNLFLSPSILTIKVKKIIHFNKKAECFSFRKYYLFTQKRRERERMSDTGATKVMSVTGASGYIASWLVKLLLQRGYTVKASIRDPNDKKKTEHLLALDGAKERLQLFKADLLEDGSFDSLVEGSEGVFHTASPFYHNVSDPQAELIDPALKGTLNVLRSCAKVPSIKRVVITSSMAAVAFNGKPLAPDVVVDESWFSDVAVCEKSKLWYMISKTLAEEAAWKFAKENGIDIVTINPGLVIGPLLQPTLNTSVEPVLKLVNGAERFPNTTYRWVDVRDVATAHILAFENASASGRYCLVGRVIHCSDTVNILRDLFPALKLPEECADDKPFTPTYQVSKERAQSLGVKFTPLEVTLKDTVESLKEKNFF
>Maldo_GDDH_02G1302900
MSGGSKVVCVTGASGFIASWVVKFLLQKGYTVKATVRDPNDPKKTQHLLSLDGAKERLHLFKADLLEEGSFDAVVDGCEGVFHMASPVLMSVTDPQAELLDPAVKGTLNVLRSCAKFPSIKRVVLTSSIVSIVFTGKPLSADTVVDESWFSDPAFCEKAKLWYALSKTLAEEAAWKFVKENGIDLVAVNPGVAIGPLLQPTLNSSSELLLKLFDGTGKFPNATHRWVDVRDIANAHILAFENPSASGRYSIVGSVAHYSVAVKILRDLFPALNLPEKCADDQPFAPTYQISKERAETLGVVYTPLDVTLKDAVESLKQKNFF
>Maldo_GDDH_02G1303200
MQYMMMTTNPYELPSSFVQQWYRLSKTLAEPAAWKFAKGNGIDLVTIHPGFGIGPLLRPTLNLSIKFFQNLISGIETPFINYPLVDVRDIASAHIQAFEVPSAKGRYCLVAQVADGPDTHKILQQLYPTLCLRSSAIFVTRSFKCPQRKQEVWESLSSLWKRVSDTVESLKEKGFLNI
>Maldo_GDDH_02G1303400
MSTVEGKTVCVTGASGYIASWLVKLLLQKGYTVKGTVRDPNDSKKTEHLRSLDGAKERLHLFKADLLEEGSFDAVVDGCQGVFHTASPVLLSVTDPQGELLDPAVKGTLNVLQSCAKFRSITRVVLTSSLASVMMTGAPLTSDVVLDETWYSDPLFCEKDKQWYLLSKTLAEETAWKFAKGNGIDLVSLNPGLTIGPLLQPTLNFSVELLRNFMSGTPTTFSNPFVDVRDVASAHIQAFEIPSASGRYCLVGQVADDLDTLKILRQLYPTLTLNEVVNPSDSKYKVSKEKAEGLGITFLPLETSLRDTIESLKEKGFLKI
>Maldo_GDDH_02G1303500
MGLGCPKGLGSKGFLMGWVGRQLGLGLACWVHLFKEDLLQEGSFDAAVDGCVGVFHIASPAQFSVTDPQAELIEPAVKGTLNVLKSCVKFPAVKRVVITSSMAAVMMTGKPLTSDVVLDETYYLDPLFFKAAWKFAEGNAIDLVTIHLGFAIGPLLWPTLNLSIKFLQNLMSGTETPFINYPFVDVRDISSAYIQAFEVPSAKGRYCLVAQVADGPDTHKILQQLYPTLCLRSSAIFVTRSFKCP
>Maldo_GDDH_02G1303800
MFDGCQGVFHTASPVLLSVTDPQGELLDPAVKGTLNVLQSCAKFPSIKRVVLTSSIASVMMTGVPLTSDVVLDETWYSDPLFCEKHKACTNVPQWYFLSKTLAEETAWKFAKGNGIDLVSLNPGHTIDPLLQPTLNFSIELLQNIMSASGRYYLVGQVAGYLDTLKILRLLYPTLTLNEVVNPSDSKYQVSKEKAKEREMSTGKTKTVCVTGASGYIASWLVKLLLQKGYTVKGTVRDPNDPKKTEHLLSLDGAKERLHLLKADLLEEGAFDDVVDGCVGVFHTASPAQFSATDPQAEIVEPAVKGTLNVLKSCAKFPTVKRVVLTSSMASVTGTGTPLTSDVVLDETCYSDPLLCEKNKEWYPLSKTLAEEAAWKFAEVNGIDLVSMNPGLAIGPLLQPTLNLSVEIFRNLISGIQTSNKNYRFVDVRDVASAHIQAFEVPSASGRYCLVGHVADSPDTLKILQQFYSTLCLPEFGNPSNSKYQVSMEKAKGLGITFLPLETSLRDSVESLKEKGFLKI
>Maldo_GDDH_02G1303900
MDGGTKVVCVTGASGFIASWLVKLLLQRGYTVRATVRDPNDPNKTEHLLSLDGAKERLHLFKADLLEEGSFDAVVDGCVGVFHTASPAQISAIDPQAEIVGPAVKGTLNVLKSCAKFPTVKRVVLTSSIASVMGTGTPLTSDVVLDETWYSDQLFFEKHKQWYPLSKTLAEEAAWKFAEGNGIDLVSMNPGMVIGPLFQPTLNLSVKFLLNFISGVQTPVVNYAFVDVRDVASAHIKAFEVPSASGRYCLVGQVADGPDTLQILRQLYPTLCLPEFGNPSDSKYQVSKEKVKGLGITFLPLETSLRDTVESLKEKGILKI
>Maldo_GDDH_02G1304200
MSGETKLVCVTGASGYIASWLVKLLLRRGYTVKATVRDPSDPKKTEHLLSLDGAKERLHLFKADILEEGAFDTVVDGCQGVFHTASPVQVSATDPQGTLNVLKSCGKFPTVKRVVLTSSMASVMMSGKPLTSDVVFNETWYSDPLVCEKNKQWYMLSKTLAEEAAWKYAKANGIDLVTMNPGFVIGPLLQPTFNLSMEIIQTLITGTGTLPLSSYRFVDVRDVVSAHILAFEVPSASGRYCLVSNVTLASEVLRIIQELYPTLHLPEKCEVDSTSNPIYQVSTEKAKGLGVNFLPLEVSLRDTIESLKEKCFLKI
>Maldo_GDDH_02G1304400
MSGETMVVCVTGASGYIASWLVKLLLQALITKGLYCQSHCDPKKTEHLLSLDGAKERLHLFKADLLEEGSFDTAVDGCQGVFHTVSPVQFSATDPQAEIVEPAVKGTLNVRKSCTKFTTVKRVVLTSSMASVIMSGKPLTSDVVFDETWYSDPLFCEKNKQWYVLSKTLAEEAAWKYAKANGIDLVTMNPGLVIGPLLQPTLNLSVKMIQNLITSTGTETLPLSNYRFVDVRDVVSAHILAFEVPSASGRYCLVSNVTHSSEVLRIIQELYPTLHHPEKCEIGSTSDPIYQVSSEKAKGLGINFRPLEVSLRDTIESLKEKGFLKI
>Maldo_GDDH_02G1304900
MSGGTKVVCVTGASGYIASWLVKLLLQRGYTVKATVRDPSDSKKTEHLLSLDGAKERLRLFKADLLEEGSFDTVVDGCQGVFHTASPVQFSVTDPQAELVEPAVKGTLNVLKSCAKFPTVKRVVLTSSMASVSVNGKPLTSDVVLDETWYSDPLVCEKNERWYALSKTLAEEAAWKYAKENGIDLVTMNPGFVIGPLLQPTLNLTVEMIQNLITGTGTKTLPLSNYRSIDVRDVVSAHILAFEVPSASGRYCLVSNVTHASEVLKIIQDLYPTLHLPEKCEIGSSSDPKYPISAEKAKGLGINFLPLEVSLRDTIESLKEKGFLKI
>Maldo_GDDH_02G1305000
MSGERGVVCVTGASGYIASWLVKLLLQRGYAVRATVRDPSDPKKTEHLLLLDGAKERLHLFRADLLEEGSFDTVVDGCRGVFHTASPVQFSVTDPQAELVEPAVKGTTLNILKSCAKFPTVKRVVLTSSTASVSVIGKPLTPGVVLDETWYSNPLDCEKIKTGMRSKKL
>Maldo_GDDH_02G1305100
AKANGIDLVTMHPAYVIGPLLQPTLNLTVEMIWNFITGTGTETLPLSNYWSVDVRDVATAHILAFEVPSASGRYCLVANVTHAYEVLKIIQEPYPTLHLPEKCEVGSTLEPKYHVSTEKAKSLASNLLPLEVTLRDTIESLKEKGFLKI
>Maldo_GDDH_02G1305300
MSGGTKVVCVTGASGYIGSWLVKLLLQRGYTVRATVRDPNDPKKTEHLLSLDGAKERLHLFKAGLLEEGAFDPVIDGCVGVFHTASPVQLSATDPQAEIVEPAVKGTLNVLKSCAKFPTVKRVVLTSSMSSVSFSRTPITSDMVLDETWYSDPLVCEQNQRWYPLSKILAEEAAWKFAKENGIDLVSMNPGIVIGPLLQPTLNGSVELIANIISGIQTPFLNYTFVDVRDVASAHIQAFEVPSANGRYCLVGQVADGPDTLQILRQLYPTLCLPEFGNPSDSKYQVSKEKAKSLGINFLPLEASLRDTIESLKEKGFLNI
>Maldo_GDDH_02G1305400
ERGMRKVVCVTGASGYIAAWLVKLLLERGYIVKATVREPNDSKKTEHLLSLDGAKERLQLFKANLLEEGSFDAAVDGCEGVFHTASPVQFSATDPQAELIDPAVKGTLNVLKSCVKFTTVKRVVLTSSMAAVIVNGRPLNPDVVVDETWYSDQAVCAQLKEWYFLSKTIAEEAAWKFSKENGINLVTINPSYVIGPLLQPTLNLTVKMILNLKNDIHDVISSNYISSDVRDVAFAHVQAFEVPSASGRYCFVGHVTPVSKVLNILHELHPTFFPKCEDDKPCEPGFQISKQKAKSLGVDFLPLEVSLRDTIESLKEKGFLQL
>Maldo_GDDH_03G1172800
MSSGEGKVVCVTGASGYIASWLVKLLLQRGYTVKASIRDPNDPTKTEHLHALDGAQDRLQLFKANLLEEGSFDSAVEGCEGVFHTASPFYHDVTDPKAELLEPAVKGTLNVLNSCAKSPSIKRVVLTSSIAAVAYNGKPRTPDVVIDETWFTDPDVCKESKLWYVLSKTLAEDAAWKFVKEKGIDLVTINPAMVIGPLLQPTLNTSAAAVLNVIKGARTFPNASFGWINVKDVANAHIQAFESPTASGRYCLVETVAHFSEVVRILRELHPTLQLPEKCADDKPFVPTYQVSKEKAKSLGVEFIPLDVSLKETVESLKEKGFVSF
>Maldo_GDDH_04G1006100
MSGETKVVCVTGASGYVASWLVKLLLQRGYAVKASVRDPNDTNKTEHLLSLDGAKERLHLFKADLLEEGSFDAVVDECVCVFHTASPVQFSAELVEPAVKGTLNVLQSCVKFPAVKRVVMTSSMAAVMSTGKPLTSDVVVDETYYSDPLFCEKIKQWYRLSKTLAEQAAWKFAEENGIDLVTLHPGFTIGPLLRPTLNISIKFFQNLMSGIETPFINYPFVDVRDIASAHIQAFEVPSAKGRYCLVAQVADGPDTLKILQQLYPTLCLPEFGNPSDSKFQVSIEKAKGLGINFLPLEKSIRDTVESLKEKGFLNI
>Maldo_GDDH_07G1020300
MRKVVCVTGASGYIASWLVKLLLQRGYIVKATVREPNDSRKTEHLLALDGAKERLQLFKANLLEEGSFDPAVDGCEGVFHTASPVQLSAADPQTELTDPAVKGTLNVLKSCVKFPTVKRVILTSSMAAVMVNGRPLNPDVVIDETWYSDQAICEQLKEWYFLSKTLAEEAAWKFSKENGIDLVTINPSYVIGPLLQPTLNLSVEMILNLKNDIPSIISSNYPSSDVRDVAFAHVQAFEVPSASGRYCFVGHVTPMSKALSILHELHPTFFPPEKCDDDKPCEPGYQISKEKAKSLGVNFLPLEVSLRDTIESLKEKGFLKL
>Maldo_GDDH_07G1020400
MSTGESKTVCVTGASGYIASWLVKLLLQKGYTVKATVRDPNDAKKTEHLLSLDGAKERLHLFKADLVEEGSFDGVIDGCVGVFHTASPAQFSATDPQVEIIEPAVKGTLNVLKSCAKFPAVKRVVLTSSLASVRLSGKPLTSDVVMDETWYSDPLFCETIKLRRPPGNFAKGNGIDLVTIHPGIVIGPLLQPTLNLSVEFLLNLMSGIETPFINYAFVDVRDVAFAHIQAFEVPSASGRYCLVAQVADGPDTLKILRELYPTLSLCEPGNPSGSKFQVSKGESKMFGNHFPSSGNESQGHC
>Maldo_GDDH_07G1020700
MTALTYFYLLFKNVEGGIPSSIGILCNLKFFRYTSCISRSPLVLTSSIVSIVFTGKPLSADAVVDESWFSDPAFCEKSKLWYPLSKTSAEEAAWKFAEENGINLVAVNPGMNPSASGRYSIVGSVAHCSVAVKTFRDLFPALKLPEKCKDDRPFTPTYQISKERAQTFDVEFTPREVSLKDTAEGLKEKNFF
>Maldo_GDDH_07G1020900
KREREMNTGETKTVCVTGASGYIASWLVKLLLQKGYTIKATVRDPNDAKKTEHLLSLDGAKERLHLFKADLLEEGSFDAVVDGCVGVFHTASPAQISATDPQAEIIEPAVKGTLNVLKSCAKFPAVKRVVLTSSVASVRMSGKPLTSDVVFDETCYSDPLFCEKTKQWYPLSKILAEEAAWKFAKGNGIELVSIHPGFVIGPPLQPTLNVSIEFLLNIISGIEIPFVNYTFVDVRDVASAHIQAFEVPSASGRYCLVAHVADRTDTLKILRELYPTLSLPELGNPSDTKFQVSREKAKGLGITFLPLETSLKDTVESLKEKGFLKF
>Maldo_GDDH_07G1021100
MNWCATLGLAELPIETSSIILFLQNTDDRKKTEDVHSLDGARERLHLLKVDLLGAFDTVDDGCVGVFHTALSAQFSATDPQAEIVEPAVKGTLNVLESCAKFPSVKRVVLTSSIASVKGTGTPLASDVRWYPLSKTLAEEAA
>Maldo_GDDH_07G1021200
FEIARGPEREREMSTGQGKTVCVTGASGYIASWLVKLLLQKGYTVKATVRDPKDPKKTEHLRSLDGAKERLHLFKADLLEEGAFDAAVDGCQGVFHTASPVLISVTDPQAELIDPAVKGTLNVLQSCAKFRSVMRVVLTSSIATVMMSGTPLTSDVVLDETWYSDKLFCEEHKIWYVLSKILAEEAGWKFAEGNGIDMVSMNPRLCIGPLLNPTLMTSVEQLLNVMSGTPTPFLNYPFVDVRDVASAHIQEFEVPSASGRYCLVGHVVDGFDTLKILRQLYPTLTLAEAVNPSDSKYQVSQEKAKGLGITFLPLETSLRDTIESLKEKGFIKI
>Maldo_GDDH_07G1021500
MKSTVLNEIKLINSERERERERERERERDRMSTGESRTVCVTGASGYIASWLVKLLLQKGYNVKATVRDPIDGCVGVFHTASPVQYSATDPQVEIIDPAVKGTLNVLKSCAKFPAVKRVVLTSSMASVGISGKPLTSDVVMDETWYSDPFFCEKTEQWYPLSKTLAEEAAWKFAKGNGIDLVSIHPGIVIGPLLQPTLNLSIEYFLDLMSGIKTLFINHTFVDVRDVASAHIQAFEAPSASGRYCLVAQVADSPDTLKILRELYPTLSLPELGNPSDSKFQVSREKAKGLGITFLPLETSLKDTVESLKEKGFLKF
>Maldo_GDDH_07G1021600
MTNFNCLWYPISKTLAEEAAWKFAKENGHCYNKSRIGDWFSLTVNSEHRRGTYVATAHIFAFENASASGRYCLVGRVTHCSDTVKILRDLIHVLQLPEKREREMSTGETKTLCVTGGSGYIASWLVKLLLEKGYTVKATVRDPNDPKKTEHLLSLDGAKDRLHLFKADLLEEGSFNAVVDGCEGVFHTASPVLFSATDPQAELIDPAVNGTLNVLKSCVKFPTVKRVVITSSMATVMMSGKPLASDVVVDETWYSDPLVCEKYKQWYMVSKTLAEKAAWEFAKGNEIDLVTIHPGFVIGPLLQPTLNLTVEPIQKLITGTKPTVSNFRFVDVRDVASAHIQAFAVPSASGRYCLVGHVADTFEVLKILRELYPTLLPEKFEIGNTSDPKYQVSSEKAKGLGVSFLPLEITLRDTVESLKEKGFL
>Maldo_GDDH_11G1190700
MELEHFEMQVLDGWINVNDVANAHIQAFERPTTSGRYCLVERVAHFSEVSLHFFRQLCCPAIRILIGFICFHVVVLWKLIARFSFSTGIPRCADEKPFVPTYQVSKGKAKSLGVEFIPLDVSLEETVESL
>Maldo_GDDH_11G1190800
MSSGAGKVVCVTGASGYIASWLVKLLLQRGYTVKASIRDPNDPTKTEHLHALDGAQDRLQLFKANLLEEGSFDSAVEGCEGVFHTASPFYHDVTDPKAELLEPAVKGTLNVLNSCAKSPSIKRVVLTSSIAAVAYNGKPRTPDVVVDETWFTDPDVCKESKLWYVLSKTLAEDAAWKFVKEKGIDLVTINPAMVIGPLLQPTLNTSAAAVLNVIKGARTFPNASFGWINVKDVANAHIQAFERPTASGRYCLVERVAHFSEVVRILRELYPTLQLPEKCADDKPFVPTYQVSKEKAKSLGVEFIPLDVSLKETVESLKEKGFVNF
>Maldo_Gala_02g025200
MSDTGATKVVSVTGASGYIASWLVKLLLQRGYTVKASVRDPHDKKKTEHLLALDGAKERLQLFKADLLEEGSFDSLVEGSEGVFHTASPFYHNVSDPQAELIDPALKGTLNVLRSCAKVPSIKRVVITSSMAAVAFNGKPLAPDVVVDESWFSDVAVCEKSKLWYMISKTLAEEAAWKFAKENGIDIVTINPGLVIGPLLQPTLNTSVEPVLKLVNGAERFPNTTYRWVDVRDVATAHILAFENASASGRYCLVGRVIHCSDTVNILRDLFPALKLPEECADDKPFTPTYQVSKERAQSLGVKFTPLEVTLKDTVESLKEKNFF
>Maldo_Gala_02g025210
MSGGSKVVCVTGASGFIASWVVKFLLQRGYTVKATVRDPNDPKKTQHLLSLDGAKERLHLFKADLLEEGSFDAVVDGCEGVFHMASPVLMSVTDPQAELLDPAVKGTLNVLRSCAKFPSIKRVVLTSSIVSIVFTGKPLSADTVVDESWFSDPAFCEKAKLWYALSKTLAEEAAWKFVKENGIDLVAVNPGVAIGPLLQPTLNSSSELLLKLFDGTGKFPNATHRWVDVRDIANAHILAFENPSASGRYSIVGSVAHYSVAVKILRDLFPALNLPEKCADDQPFAPTYQISKERAETLGVVYTPLEVTLKDAVESLKQKNFF
>Maldo_Gala_02g025220
MSTVEGKTVCVTGASGYIASWLVKLLLQKGYTVRGTVRDPNDSKKTEHLRSLDGAKERLHLFKADLLEEGSFDAVVDGCQGVFHTASPVLLSVTDPQQWYLLSKTLAEETAWKFAKGNGIDLVSLNPGLTIGPLLQPTLNFSVELLRNFMSGTPTTFSNPFVDVRDVASAHIQAFEIPSASGRYCLVGQVADDLDTLKILRQLYPTLTLNEVVNPSDSKYKVSKEKAKGLGITFLPLETKREREREREREREMSTGKTKTVCVTGASGYIASWLVKLLLQKGYTVKGTVRDPNDPKKTEHLLSLDGAKERLHLLKADLLEEGAFDDVVDGCVGVFHTASPAQFSATDPQAEIVEPAVKGTLNVLKSCAKFPAVKRVVLTSSMASVTGTGTPLTSDVVLDETCYSDPLLCEKNKEWYPLSKTLAEEAAWKFAEGNGIDLVAMNPGIAIGPLLQPTLNLSVEIFRNLISGIQTSNKNYRFVDVRDVASAHIQAFEVPSASGRYCLVGHVADSPDTLKILQQFYPTLCLPEFGNPSNSKYQVSMEKAKGLGITFLPLETSLRDSVESLKEKERHREKMDGGTKVVCVTGASGFIASWLVKLLLQRGYTVRATVRDPNDPNKTEHLLSLDGAKERLHLFKADLLEEGSFDAVVDGCAGVFHTASPAQISAIDPQAEIVGPAVKGTLNVLKSCAKFPTVKRVVLTSSIASVMGTGTPLTSDVVLDETWYSDQLFFEKHKQWYPLSKTLAEEAAWKFAEGNGIDLVSMNPGMVIGPLFQPTLNLSVKFLLNFISGVQTPVVNYAFVDVRDVASAHIKAFEVPSASGRYCLVGQVADGPDTLQILRQLYPTLCLPEFGNPSDSKYQVSKEKVKGLGITFLPLETSLRDTVESLKEKDSRLRLYMERVSGETKVVCVTRASGNTPSWLVKLLFAKGERMSGETKLVCVTGASGYVASWLVKLLLRRGYTVKATVRDPSHRLRLYRERMSGETMVVCVTGASGYIASWLVKLLLQRGYTVKATVRDPSDPKKTEHLLSLDGAKERLHLFKADLLEEGSFDTAVDGCQGVFHTASPVQFSATDPQAEIVEPAVKGTLNVLKSCAKFTTVKRVVLTSSMASVIMSGKPLTSDVVFDETWYSDPLFCEKNKQWYVLSKTLAEEAAWKYAKANGIDLVTMNPGLVIGPLLQPTLNLSVKLIQNLITSTGTETLLLSNYRLVDVRDVVSAHILAFEVPSASGRYCLVSNVTHSSEVLRIIQELYPTLHHPEKCEIGNTSDPVYQVSAEKAKGLGINFRPLEVSLRDTIESMKEKGFLKI
>Maldo_Gala_02g025230
MEKLTFESIQEAAWKYAKANGIDLVTMNPGSTLTANSQSLHGDNSNSHNRYHGRFRWRPFPSKVTVPGTPSLSSNRFVDVRDVVSAHILAFEVPSASGRYCLVSNLSLASDLRIIQELYPTFTLLKSNLFENYHECEVGSTSDPIYQVSAEKAKGLGFNFLLLEVSLRDTIASLKEKGFLKI
>Maldo_Gala_02g025240
MSGGTKVVCVTGASGYIASWLVKLLLQRGYNVKATVRDPSDSKKTEHLLSLDGAKERLHLFKADLLEEGSFDTVVDGCQGVFHTASPVQLSVTDPQAELVEPAVKGTLNVLKSCAKFPTVKRVVLTSSMASVSVNGKPLTSDVVLDETWYSDPLVCEKNERWYALSKTLAEEAAWKYAKENGIDLVTMNPGFVIGPLLQPTLNLSVEMIQNLITGTGTETPPLSNYRSIDVRDVVSAHILAFEVPSASGRYCLVSNVTHASEVLKIIQDLYPTLHLPEKCEIGSTSDPKYPVSAEKAKGLGINFLPLEVSLRDTIESLKEKGFLKI
>Maldo_Gala_02g025250
MSGGTKVGREEVILSELPFATQAVIVEPTVKGTLNVIKSCVKFPTVKIVVLTSSMSSVSFSRTPITSEMVLDETWYSDPFVCEQNQVRLHAPKFHLLFIISLIYFNISSN
>Maldo_Gala_02g025260
MSHAVDLLLVFSCEGTKTLPLSNYRSIDVRDVATAHILAFEVPSASERYCLVSNVTHAYEVLKIIQELYPTLHLPEKCEVGSTLELKYQVSQRKQKREMSGGMKVVCVTGASGYIGSWLVKLLLQRGYTVRATVRDPNDPKKTEHLLSLDGAKERLHLFKAGLLEEGAFDPVIDGCVGVFHTASPAEIVEPAVKGTLNVLKSCAKFPTVKRVVLTSSMSSVSFSRTPITSDMVLDETWYSDPLVCEQNQRWYPLSKILAEEAAWKFAKENGIDLVSMNPGIVIGPLLQPTLNGSVELIANIISGIQTPFLNYTFVDVRDVASAHIQAFEVPSANGRYCLVGQVVDSPDTLQILRQLYPTLCLPEFGNPSDSKYQVSKEKAKSLGINFLPLEASLRDTIESLKEKGFLNI
>Maldo_Gala_02g025280
MASVKMTGTPLTSDVRRERERDQERGMRKVVCVTGASGYIAAWLVKLLLERGYIVKATVREPNDSKKTEHLLSLDGAKERLQLFKANLLEEGSFDAAVDGCEGVFHTASPAELIDPAVKGTLNVLKSCVKFTTVKRVVLTSSMAAVIVNGRPLNPDVVVDETWYSDQAVCAQLKEWYFLSKTIAEEAAWKFSKENGINLVTINPSYVIDIHDVISSNYISSDVRDVAFAHVQAFEVPSASGRYCFVGHVTPVSKVLNILHELHPTFFPKCEDDKPCEPGFQISKEKAKSLGVDFLPLEVSLRDTIESLKEKGFLQL
>Maldo_Gala_03g015330
MEREMTSGAGKVVCVTGASGYIASWLVKLLLQRGYTVKASIRDPNDPTKTEHLHALDGAQDRLQLFKANLLEEGSFDSAVEGCEGVFHTASPFYHDVTDPKAELLEPAVKGTLNVLNSCAKSPSIKRVVLTSSIAAVAYNGKPRTPDVVIDETWFTDPDVCKESKLWYVLSKTLAEDAAWKFVKEKGIDLVTINPAMVIGPLLQPTLNTSAAAVLNVIKGARTFPNASFGWINVKDVANAHIQAFESPTASGRYCLVETVAHFSEVVRILRELHPTLQLPEKCADDKPFVPTYQVSKEKAKSLGVEFIPLDVSLKETVESLKEKGFVSF
>Maldo_Gala_04g000570
MTSSMAAVMSTGKPLTSDVVVDETYYSDPLFCEKIKQWYRLSKTLAEQAAWKFAEENGIDLVTLHPGFTIGPLLRPTLNISIKFFQNLMSGIETPFINYPFVDVRDIASAHIQAFEVPSAKGRYCLVAQVADGPDTLKILQQLYPTLCLPEFGNPSDSKFQVSIEKAKGLGINFLPLEKSIRDTVESLKEKGFLNI
>Maldo_Gala_07g001430
MSTGESKTVCVTGASGFIASSLVKLLLQKGYTVKATVRDPNDAKKTKHLLSLDGAKERLHLFKADLLEEGSYDAVIDGCLGVFHTATPVQFSATDPQVEIIEPAVKGTLNVLKSCAKFPAVKRVVLTSSLAAVKVNGKPLTSDVVIDETWYSDPLFCEEIKQWYPLSKTLAEEAAWKFAKGNGIDLVAIHPGFAIGPLLRPTLNLSVEFLLNLMSGIETPFIDYAFVDVRDIAFAHIQAFEVPSASGRYCLVAQVADGPDTLKILQELYPTLSLPEPGNPSGSKFQVSKEKAKCLGITFRPLETSLKDTVQSLKEKGFLKF
>Maldo_Gala_07g001440
MRLLKFFARERLCEREREMSTGESKTVCVTGASGYIASWLVKFLLQKGYTVKATVRNPNDAKKTEHLVSLDGAKDRLHLFKADLLEEGSFDAVIDGCVGVFHTASPAQYSATDPQVELIEPAVKGTLNVLKSCAKFPTVKRVVLTSSLASVRLSGKPLTSDVVMDETWYSDPLFCETIKQWYPLSKTLAEEAAWKFAKENGIDLVTIHPGIVIGPLLQPTLNLSVEYLLNLMSGIETPFINYAFVDVRDVAFAHIQAFEVPSASGRYCLVAQVADGPDTLKILRELYPTLSLCEPGNPSGSKFQVSREKAKCLGITFLPLEMSLKDTVESLMEKGFLKCLCDMHSYECLSILMNFGRWHSAGPSSRFKLSLLSRRKDAADFSDYIKLDVVQDLQLSQKFRLFIVLAENHTP
>Maldo_Gala_07g001450
ERAKGLGITFFPLETSLKDTVETLKEKGFLKSPLVLTSSIVSIVFTGKPLSADAVVDESWFSDPAFCEKSKLWYPLSKTLAEEAVWKFAEENGINLVAVNPGMVVSRSIPFENPSASGRYSIVGSVAHCSVAVKTFRDLFPALKLPEKCKDDRPFAPTYQISKDRAQTSVLFMYATDDPKKTEHLLSLDGAKDRLHLFKADLLEEGSFNGAVDGCEGVFHTASPILFSATDPQAELVNTAVNGMLNVLKPCVKFPTVKRGVMTSSRATVMMSGKPLTSDVVLDETWYSDPLVCEKYKAAGEFAKGIDIDLVTIHRRFVIGTQPTVSNCRFIDVRDGASAHIQAFEVPSHSGILKNLRLAILQIQDITYPQRKQKVWDLASTHWKSPLRDTVESMKEKGFLERL
>Maldo_Gala_07g001460
MAREALNYCRRDILSKALFVNQNTDDRKKTEDLHSLDGAKERLYLLKVDLLEGAFDTVDDGCVGVFHTALSAQFSATDPQAEIVEPAVKGTLNVLKSCAKFPSVKRVVLTSSIASVMGTGTPLASDVRWYPHSKTLAEEAA
>Maldo_Gala_07g001480
MVSMNPGLCIGPLLNPTLMTSVEQLLNVMSGTPTPFLNYPFVDVRDVASAHIQAFEVPSASGRYCLVGHVVDGFDTLKILRQLYPTLTLAEAVNPSDSKYQVSQEKAKGLGITFLPLETSLRDTIESLKEKGFIKI
>Maldo_Gala_07g001490
MKSTVLNEIKLINSERERERERERDRMSTGESRTVCVTGASGYIASWLVKLLLQKGYNVKATVRDPNDAKKTEHLLSLDGAKERLHLFKADLLEEGSFDAVVDGCVGVFHTASPVQYSATDPQVEIIDPAVKGTLNVLKSCAKFPAVKRVVLTSSMSSVGISGKPLTSDVVMDETWYSDPLFCEKTEQWYPLSKTLAEEAAWKFAKGNGIDLVSIHPGIVIGPLLQPTLNLSIEYFLDLMSGIKTLFINHTFVDVRDVASAHIQAFEAPSASGRYCLVAQVADSPDTLKILRELYPTLSLPELGNPSDSKFQVSREKAKGLGITFLPLETSLKDTVESLKEKGFLKF
>Maldo_Gala_07g001500
MSTGETKTLCVTGGSGYIASWLVKLLLEKGYTVKATVRDPNDPKKTEHLLSLDGAKDRLHLFKADLLEEGSFNAVVDGCEGVFHTASPVLFSATDPQAELIDPAVNGTLNVLKSCVKFPTVKRVVITSSMATVMMSGKPLASDVVVDETWYSDPLVCEKYKQWYMVSKTLAEKAAWEFAKGNEIDLVTIHPGFVIGPLLQPTLNLTVEPIQKLITGTLRTKPTVSNFRFVDVRDVASAHIQAFAVPSASGRYCLVGHVADTFEVLKILRELYPTLLPEKFEIGNTSDPKYQVSSEKAKGLGVSFLPLEITLRDTVESLKEKGFL
>Maldo_Gala_11g017420
MSSGAGKVVCVTGASGYIASWLVKLLLQRGYTVKASIRDPNDPTKTEHLHALDGAQDRLQLFKANLLEEGSFDSAVEGCEGVFHTASPFYHDVTDPKAELLEPAVKGTLNVLNSCAKSPSIKRVVLTSSIAAVAYNGKPRTPDVVVDETWFTDPDVCKESKLWYVLSKTLAEDAAWKFVKEKGIDLVTINPAMVIGPLLQPTLNTSAAAVLNVIKGARTFPNASFGWINVKDVANAHIQAFERPTASGRYCLVERVAHFSEVVRILRELYPTLQLPEKCADDKPFVPTYQVSKEKAKSLGVEFIPLDVSLKETVESLKEKGFVNF
>Maldo_Gala_scaffold548g000010
MSGERGVVCVTGAAGYIASWLVKLLLQRGYTVRATVRDPSDPKKTEHLLSLDGAKERLHLFRAELLEEGSFDTVVDGCQGVFHTASPVQFSVTDPQAELVEPAVKGTLNVLKSCAKFPTVKRVVLTSSMASVSVNGKPLTSDVVLDETWYSDPLVCEKNERWYALSKTLAEEAAWKYAKENGIDLVTMNPGFVIGPLLQPTLNLTVEMIQNLITGTGTKTLPLSNYRSIDVRDVVSAHILAFEVPSASGRYCLVSNVTHASEVLKIIQDLYPTLHLPEKCEIGSSSDPKYPISAEKAKGLGINFLPLEKKDLSTLCSIDVKEYFIQRRLHNFQPLTCRFVLSFHASNILSCVCGTGLQVEPNILSRLLNRNDMFVHNQAEIVAAVKETLNVLKSCVKFPAVKRVVFDILHDFCYEIPLTSDVVLDEICYSDPLICQKNEGEDEWRKRGGVCNRSLRLHSIMVGEALATKGLCCQSHCSRPKSVFLYLLLCNLHVSKQFYEYFSFLNSGCCLLFCFPKEK
>Pyrco_DAP_Chr11v0.1_28147.1
MSSGAGKVVCVTGASGYIASWLVKLLLQRGYTVKASIRDPSLYISPSLCSRQILMVFWDFENLFVGIALKLMGPILHLLRIDDPTKTEHLHALDGAQDRLQLFKANLLEEGSFDSAVEGCEGVFHTASPFYNDVTDPKAELLEPAVKGTLNVLNSCVKSPSIKRVVLTSSMAAVAYNGKPRTPDVVVDETWFTDPDVCKESKLWYVLSKTLAEDAAWKFVKEKGIDLVTINPAMVIGPLLQPTLNTSAAAILNVIKGARTFPNASFGWINVKDVANAHIQAFERPTASGRYCLVERVAHFSEVVRVLRELYPTLQLPEKCADDKPFVPTYQVSKEKAKSLGVEFIPLDVSLKETVESLKEKGFVNF
>Pyrco_DAP_Chr11v0.1_28155.1
ARTFPNASFGWINVKDVANAHIQAFERPTASGRYCLVERVAHFSEVVRVLRELYPTLQLPEKCADDKPFVPTYQVSKEKAKSLGVEFIPLDVSLKETVESLKEKGFVNF
>Pyrco_DAP_Chr11v0.1_28162.1
MSSGAGKVVCVTGASGYIASWLVKLLLQRGYTVKASIRDPSLYISPSLCSRQILMVFWDFENLFVGIALKLMGPILHFLRIDDPTKTEHLHALDGAQDRLQLFKANLLEEGSFDSAVEGCEGVFHTASPFYNDVTDPKAELLEPAVKGTLNVLNSCVKSPSIKRVVLTSSMAAVAYNGKPRTPDVVVDETWFTDPDVCKESKLWYVLSKTLAEDAAWKFVKEKGIDLVTINPAMVIGPLLQPTLNTSAAAILNVIKGARTFPNASFGWINVKDVANAHIQAFERPTASGRYCLVERVAHFSEVVRVLRELYPTLQLPEKCADDKPFVPTYQVSKEKAKSLGVEFIPLDVSLKETVESLKEKGFVNF
>Pyrco_DAP_Chr2v0.1_05163.1
MSGGSKVVCVTGASGFIASWVVKFLLQKGYTVKASVRDPIDPKKTQHLLSLDGAKERLHLFKADLLEEGSFDAVIDGCEGVFHMASPVLMSVTDPQAELIDPAVKGTLNVLRSCAKFPSIKRVVLTSSIVSIVFTGKPLSADTVVDESWFSDPAFCEKAKLWYALSKTLAEEAAWKFAKENGIDLVALNPGMAIGPLLQPTLNSSSEPLLKLFDGTGKFPNVTHRWVDVRDIANAHILAFENPSASGRYSIVGSVAHYSVAVKILRDLFPALSLPEKCADDQPFAPTYHISKERAETLGVVCTPLEVTLKDAVESLKQKNFF
>Pyrco_DAP_Chr2v0.1_05164.1
MHSTDDTNKTEHLLSLKGAKERLHLFKAYLLEEGSIDAVVDGCVGVFHRASPAQFSVTDPQAAAKGTLNVLESCVKFPAVKRVVITSSMAAVMMTGKPLTSDVVLDETYYSDSLFCEKINQWYRLSKTLAEQAAWKFAEGNGIDLVTIHPGFAIAIETGIETPFINYTFVDVRDIASAHIQAFEVPSAKGRYCLVAQVADGPDTLKILQQLYPTLCLPDFGNPPDSKFQVSIEKARGLGITFLWRVSETPLKASRRRASSTFEFYYLQQFVTRVLDQLIGK
>Pyrco_DAP_Chr2v0.1_05165.1
MSTGEGKTVCVTGASGYIASWLVKLLLQKGYTVKGTVRDPNDSKKTEHLRLLDGAKERFHLFKADLLEEGSFDAVVDGCQGVFHTASPVLLSVTDPQGELLDPAVKGTLNVLQSCAKFPSIKRVVLTSSIASVMMTGVPLTSDAVLDETWENNLILLAEETAWKFAKGNGIDLVSLNPGHTIGPLLQPTLNFSVELLQNIMRGTQTHTINPLLNVNTFVDVRDVASAHIQAFEIPSASGRYCLVGQVADDHDTLKILRQICPALTLAEVVNPSDSKYQVSKEKAKGLGITFLPLETSLRDTIESLKEKGFLKI
>Pyrco_DAP_Chr2v0.1_05166.1
MSTGETKTVCVTGASGYIASWLVKLLLQKGYTVKGTVRDPNDPKKTEHLLSLDGAKERLHLLKADLLEEGAFDDVVDGCVGVFHTASPAQFSATDPQAEIVEPAVKGTLNVLKSCAKFPAVKRVVLTSSMASVTGTGTPLTSDVVLDETWYSDSLLCEKNKEWYPLSKTLAEEAAWKFAEGNGIDLVSMNPGIAIGPLLQPTLNLSVEIFRNLISGIQTSYKNYRFVDVRDVASAHIRAFEVPSASGRYCLVGHVADSPDTLKILQQFYPTLCLPEFGKPSDSKYQVSKEKAKGLGITFLPLEISFRDSVESLKEKGFLKI
>Pyrco_DAP_Chr2v0.1_05167.1
MSGGTKVVCVTGASGYIASWLVKLLLQRGYTVKATVRDPSDPKKSEHLLSLDGAKERLHLFRADLLEEGSFDTVVDGCQGVFHTASPVPFSVTDPQAELVEPAVKGTLNVLKSCVKFPTVKRVVLTSSMASVLVNGKPLTSDVVLDETWYSDPLVCEKNKRWYALSKTLAEEAACKYAKENGIDLVTMNPGFVIGPLLQPTLNVSVEMIQNLITGKVTKTLPLSNYRSVDVRDVVSAHILAFEVPSASGRYCLVSNVTRASEVLKIIQDLYPTLHLPEKCEIGSTSDPKYPVSAEKAKANILYSLKFNVCPVGWFNPSSTHQFCLCNATGDPKKTGHLLSLDGAKERLHLFKAGLLEEGAFDAVIDGCVCVFHTASPVQLSATDPQAEIVEPAVKGTLNVLKSCVKFPTVKRVVLTSSMSSLSHSRTPITSEMVLDETWHSDPLVCGQNKVGASGYIGSWLVKLLLQRGYTVRATVRDPNDPKKTEHLLSLDGAKERLHLFKAGLLEEGAFDPVIDGCVGVFHTASPVQLSATDPQAEIVEPAVKGTLNVLKSCVKFPTVKRVVLTSSMSSVSFSRTPITSDMVLDETWYSDPLVCEQNQRWYPLSKILAEEAAWKVAKENGIDLVSMNPGIVIGPLLQPTLNGSVELIANIISGIQTPFLNYTFVDVRDVASAHIQAFEVPSANGRYCLVGQVADGPDTLQILRQLYPTLCLPEFGNPSDSKYQVSREKAKSLGINFLPLEESLRDTIESLKEKGFLNI
>Pyrco_DAP_Chr2v0.1_05168.1
MDVKAELIGPAVKGTLNVLKSCVKFPTVKRVVLTSSMAAVIVNGRPLNPDVVVDETWYSDQAVCAQLKEWYFLSKTIAEEAAWKFSKENGIDLVTINPSYVIGPLLQPTLNLTVKMILNLKNDVHDVISSNYISSDVRDVAYAHVQAFEVPSASGRYCFVGHVTPVSKVLNILHKLHPTFFPPEKCEDDKPCEPGFQISKEKAKSLGVDFLPLEVSLRDTIESLKEKGFLQL
>Pyrco_DAP_Chr2v0.1_05178.1
MSTGETKTVCVTGASGYIASWLVKLLLQKGYTVKGTVRDPNDPKKTEHLLSLDGAKERLHLLKADLLEEGAFDDVVNGCVGVFHTASPAQFSATDPQAEIVEPAVRGTLNVLKSCAKFPAVKRVVLTSSMASVTGTGTPLTSDVVLDETWYSDSLLCEKNKEWYPLSKTLAEEAAWKFAEGNGIDLVSMNPGIAIGPLLQPTLNLSVEIFRNLISGIQTSYKNYRFVDVRDVASAHIRAFEVPSASGRYCLVGHVADSPDTLKILQQFYPTLCLPEFGKPSDSKYQVSKEKAKGLGITFLPLETSLRDSVESLKEKGFLKI
>Pyrco_DAP_Chr2v0.1_05179.1
MSGGTKVVCVTGASGYIASWLVKLLLQRGYTVKATVRDPSDPKKSEHLLSLDGARERLHLFRADLLEEGSFDTVVDGCQGVFHTASPVSYSVTDPQAELVEPAVKGTLNVLKSCVKFPTVKRVVLTSSMASVSVNGKPLTSDVVLDETWYSDPLVCEKNERWYALSKTLAEEAACKYAKENGIDLVTMNPGFVIGPLLQPTLNLSVEMIQSLITGTGTKTLPLSNYRSVDVRDVVSAHILAFEVPSASGRYCLVSNVTHASEVLKIIQDLYPTLHLPEKCEIGSTSDPKYPVSAEKAKGLGINFLPLETHRENECRNEDCVTAASGYIGPWLVKLLLQRSYTVRATVCDPSDPKKTGHLLSLDGAKERLHLFKAGLLEEGAFDAVIDGCVGVFHTASPVQLSATDPQAEIVEPAVKGTLNVLKSCVKFSTVKRVVLTSSMSSSSHSRTPITSEMVLDETWRSDPLVCGQNKVGASGYIGSWLVKLLLQRGYTVRATVRDPNDPKKTEHLLSLDGAKEKLHLFKAGLLEEGAFDPVIDGCVGVFHTASPVQLSATDPQAEIVEPAVKGTLNVLKSCVKFPTVKRVVLTSSMSSVSFSRTPITSDMVLDETWYSDPLVCEQNQRWYPLSKILAEEAAWKFAKENGIDLVSMNPGIVIGPLLQPTLNGSVELIANIISGIQTPFLNYTFVDVRDVASAHIQAFEVPSANGRYCLVGQVADGPDTLQILRQLYPTLCLPEFGNPSDSKYQVSREKAKSLGINFLPLEESLRDTIESLKEKGFLNI
>Pyrco_DAP_Chr2v0.1_05180.1
MRKVVCVTGGSGYIAAWLVKLLLERDDSKKTEHLLSLDGAKERLQLFKANLLEEGSFDAAVDGCEVIVNGRPLNPDVVVDETWYSDQAVCAQLKEWYFLSKTIAEEAAWKFSKENGIDLVTINPSYVIGPLLQPTLNLTVKMILNLKNDVHDVISSNYISSDVRDVAYAHVQAFEVPSASGRYCFVGHVTPVSKVLNILHKLHPTFFPPEKCEDDKPCEPGFQISKEKAKSLGVDFLPLEVSLRDTIESLKEKGFLQL
>Pyrco_DAP_Chr3v0.1_06800.1
MSSGAGKVVCVTGASGYIASWLVKLLLQRGYTVKASIRDPKPVCGFWFRFDGSDSLFLEFLLYFHVDDPTKTEHLHALDGAQDRLQLFKANLLEEGSFDSAVEGCEAVFHTASPFYHDVTDPKAELLEPAVKGTLNVLNSCAKSPSIKRVVLTSSIAAVAYNGKPRTPDVVIDETWFTDPDVCKESKLWYVLSKTLAEDAAWKFVKEKGIDLVTINPAMVIGPLLQPTLNTSAAAVLNVIKGARTFPNASFGWINVKDVANAHIQAFESPTASGRYCLVETVAHFSEVVRILRELYPTLQLPEKCADDKPFVPTYQVSKEKAKSLGVEFIPLDVSLKETVESLKEKGFVSF
>Pyrco_DAP_Chr7v0.1_16007.1
MRKVVCVTGASGYIASWLVKLLLQRDDSKKTEHLLSLDGAKERLQLFKANLLEEGSFDSAVDGCEGVFHTASPVQLSATDPQTELIDPAVKGTLNVLKSCVKFPTVKRVILTSSMAAVGVNGRPLNPDVVIDETWYSDQAICEQLKEWYFLSKTLAEEAAWKFSKENGIDLVTINPSYVIGPLLQPTLNLSVEMILNLKNDIPSIISSNYPSSDVRDVAFAHVQAFEVPSASGRYCLVGHVTPTSQALSILHELHPTFFPLEKCDEDKQCEPGYQISKEKAKSLGVDFLPLKESLRDTIESLKEKGFLKL
>Pyrco_DAP_Chr7v0.1_16010.1
MRKLVCVTGASGYIASWLVKLLLQRGYIVKATVREPNDSKKTEHLLSLDGAKERLQLFKANLLEEGSFDSAVDGCEGVFHTASPVQLSATDPQTELINPAVKGTLNVLKSCVKFPTVKRVILTSSMAAVGVNGRPLNPDVVIDETWYSDPAICEQLKEWYFLSKTLAEEAAWKFSKENGIDLVTINPSYVIGPLLQPTLNLSVEMILNLKNDIPSIISSNYPSSDVRDVAFAHVQAFEVPSASGRYCLVGHVTPTSKALSILHELHPTFFPPEKCDDDKPCEPGYQISKEKAKSLGVDFLPLEVSLRDTIESLKEKGFLKL
>Pyrco_DAP_Chr7v0.1_16011.1
MSTGESKTVCVTGASGYIASSLVKLLLQKGYTVKATVRDPNDAKKTEHLLSLDGAKERLHLFKADLLEEGSFDAVIDGCVGVFHTATPVQFSATDPQVEIIEPAVKGTLNVLKSCAKFPAVKRVVLTSSLAAVKVNGKPLTSDVVIDETWYSDPLFCEEIKQWYPLSKTLAEEAAWKFAKGNGIDLVAIHPGFAIGPLLRPTLNLSVGFLLNLMSGIKTPFIDHAFVDVRDIAFAHIQAFEVPSASGRYCLVAQVADGPDTLKILQELYPTLSLPEPGNPSGSKFQVSKEKAKCLGITFRPLETSLKDTVESLKEKGFLKF
>Pyrco_DAP_Chr7v0.1_16012.1
MSTGESKTVCVTGASGYIASWLVKLLLQKGYTVKATVRNPNDAKKTEHLLSLDGAKERLHLFKADLLEEGSFDAVIDGCVGVFHTASPAQFSATDPQVEIIEPAVKGTLNVLKSCAKFPAVKRVVITSSLASVRLSGKPLTSDVVMDETWYSDPLFCKEIKQWYPLSKTLAEEAAWKFAKGNGIDLVTIHPGFVIGPLLQPSLNLSVEFLLNLMSGIETPFINYAFVDVRDVAFAHIQAFEVPSASGRYCLVAQVADGPDTLKILRELYPTLSLCEPGNPSGSKFQVSREKAKCLGITFLPLETSLKDTVESLMEKGFLKF
>Pyrco_DAP_Chr7v0.1_16013.1
MEQKTGCICSKPIYWKKDLSMLQLMDVKAFFTQHRLYYSRLLTPRKNKFKTNDVETGMIFLSICQAELVNTAVKGKLNVLKPCVKFPTVKREVMTSSRATVMMSGKPLTSDVILDETWYSDPLVCEKYKPAREFAEGNEIDLVTIHPRYPTNCFKLQIHLRLAILQTQDITYPQRKQKVWDLVSTHWKSPLRDTVESMKEKGFLQI
>Pyrco_DAP_Chr7v0.1_16016.1
MRKVVCVTGASGYMASWPVTLLLHRGYIVKATREMSTGKTKTVCVTEASGYIASWLVKLLLQKGYNFKATVRDRSRYFNTCSYFHSLVLFTDDAKKTEHLLSLDGAKERLHLFKADLLEEGSFDTVVDGCVGVFHTASPAQISATDPQAEIIEPAVKGTLNVLKSCAKFPAVKRAVLTSSMASVRMSGKPLTSDVVLDETCYSDPLFCKKTKHWYPLSKILAEEAACKFAKGNGIDLVSIRPGFVIGPPLQPTLNVSVEFLLNIMSGTIHPLLLEHYSCCALADYLHQHTNPQLNSLKYKK
>Pyrco_DAP_Chr7v0.1_16017.1
MSTGESKTVCVTGASGYIASWLVKLLLQKGYTVKATVRDPNDAKKTEHLLSLDGAKERLHLFKADLLEEGSFDAVIDGCVGVFHTASPAQFSVTDPQVEIIEPAVKGTLNVLNSCAKFPAVKRVVITSSLASVGLSGKPLTSDVVMDETWYSDPLFCETTKQWYPLSKTLAEEAAWKFAKGNGIDLVTIHPGNAIGPPLQPNLNLSVEFLLNLMSGIETPFINYTFVDVRDVAFAHIQAFEVPSASGRYCLVAQVADGPDTLKILRELYPTLSLCEPGNPSGSKFQVSKEKAKCLGITFLPLETSLKDTVESLMEKGFLKF
>Pyrco_BP1_002183.1
MSSGAGKVVCVTGASGYIASWLVKLLLQRGYTVKASIRDPNDPTKTEHLHALDGAQDRLQLFKANLLEEGSFDSAVEGCEGVFHTASPFYNDVTDPKAELLEPAVKGTLNVLNSCVKSPSIKRVVLTSSMAAVAYNGKPRTPDVVVDETWFTDPDVCKESKLWYVLSKTLAEDAAWKFVKEKGIDLVTINPAMVIGPLLQPTLNTSAAAILNVIKGARTFPNASFGWINVKDVANAHIQAFERPTASGRYCLVERVAHFSEVVRVLRELYPTLQLPEKCADDKPFVPTYQVSKEKAKSLGVEFIPLDVSLKETVESLKEKGFVNF
>Pyrco_BP1_007527.1
MSTGESKTVCVTGASGYIASWLVKLLLQKGYTVKATVRDPNDAKKTEHLLSLDGAKERLHLFKADLLEEGSFDAVIDGCVGVFHTASPAQFSVTDPQVEIIEPAVKGTLNVLNSCAKYPAVKRVVITSSLASVGLSGKPLTSDVVMDETWYSDPLFCEMTKQWYPLSKTLAEEAAWKFAKGNGIDLVTIHPGNAIGPPLQPTLNLSVEFLLNLMSGIETPFINYTFVDVRDVAFAHIQAFEVPSASGRYCLVAQVADGPDTLKILRELYPTLTLPEPGNPSGSKFQVSKEKAKCLGITFLPLETSLKDTVESLMEKGFLKF
>Pyrco_BP1_016902.1
MSTGESKTVCVTGASGYIASSLVKLLLQKGYTVKATVRDPNDAKKTEHLLSLDGAKERLHLFKADLLEEGSFDAVIDGCVGVFHTATPVQFSATDPQVEIIEPAVKGTLNVLKSCAKFPAVKRVVLTSSLAAVKVNGKPLTSDVVIDETWYSDPLFCEEIKQWYPLSKTLAEEAAWKFAKGNGIDLVAIHPGFAIGPLLRPTLNLSVGFLLNLMSGIKTPFIDYAFVDVRDIAFAHIQAFEVPSASGRYCLVAQVADGPDTLKILQELYPTLSLPEPGNPSGSKFQVSKDKAKCLGITFRPLETSLKDTVESLKEKGFLKF
>Pyrco_BP1_016903.1
MRKLVCVTGASGYIASWLVKLLLQRGYIVKATVREPNDSKKTEHLLSLDGAKERLQLFKANLLEEGSFDSAVDGCEGVFHTASPVQLSATDPQTELINPAVKGTLNVLKSCVKFPTVKRVILTSSMAAVMVNRRPLNPDVVIDETWYSDQAICEQLKEWYFLSKTLAEEAAWKISKENGIDLVTINPSYVIGPLLQPTLSLSVEMILNLKNDIPSIISSNYPSSDVRDVAFAHVQAFEVPSASGRYCLVGHVTPTSKALSILHELHPTFFPPEKCDDDKPCEPGYQISKEKAKSLGVDFLPLEVSLRDTIESLKEKGFLKL
>Pyrco_BP1_023166.1
MDDSKKTEHLLSLDGAKERLQLFKANLLEEGSFDSAVDGCEGVFHTASPVQFSAADPQAELIGPAVKGTLNVLKSCVKFPTVKRVVLTSSMAAVIVNGRPLNPDVVVDETWYSDQAVCAQLKEWYFLSKTIAEEAAWKFSKENGIDLVTINPSYVIGPLLQPTLNLTVKMILNLKNDVHDVISSNYISSDVRDVAYAHVQAFEVPSASGRYCFVGHVTPVSKVLNILHKLHPTFFPPEKCEDDKPCEPGFQISKEKAKSLGVDFLPLEVSLRDTIESLKEKGFLQL
>Pyrco_BP1_023167.1
MKSNKLLDSLIATLADVGAITVLTLDMLPAVLDDLGDDVAGHIGERDRIIGAVVFHHLLDGLRLHSNRLIDLEHLAAGKTENSLSLSHSCDHERKEWNPRINPRWAFPSFEHPMGRPHQQLRKRMSGGTKVVCVTGASGYIASWLVKLLLQRGYTVKATVRDPSDPKKSEHLLSLDGARERLHLFRADLLEEGSFDTVVDGCQGVFHTASPVSYSVTDPQAELVEPAVKGTLNVLKSCVKFPTVKRVVLTSSMASVLVNGKPLTSDVVLDETWYSDPLVCEKNKRWYALSKTLAEEAACKYAKENGIDLVTMNPGFVIGPLLQPTLNVSVEMIQNLITGKVTKTLPLSNYRSVDVRDVVSAHILAFEVPSASGRYCLVSNVTHASEVLKIIQDLYPTLHLPEKCEIGSTSDPKYPVSAEKAKGDPKKTGHLLSLDGAKERLHLFKAGLLEEGAFDAVIDGCVGVFHTASPVQLSATDPQAEIVEPAVKGTLNVLKSCVKFSTVKRVVLTSSMSSSSHSRTPITSEMVLDETWRSDPLVCGQNKVGASGYIGSWLVKLLLQRGYTVRATVRDPNDPKKTEHLLSLDGAKERLHLFKAGLLEEGAFDPVIDGCVGVFHTASPVQLSATDPQAEIVEPAVKGTLNVLKSCVKFPTVKRVVLTSSMSSVSFSRTPITSDMVLDETWYSDPLVCEQNQRWYPLSKILAEEAAWKVAKENGIDLVSMNPGIVIGPLLQPTLNGSVELIANIISGIQTPFLNYTFVDVRDVASAHIQAFEVPSANGRYCLVGQVADGPDTLQILRQLYPTLCLPEFGNPSDSKYQVSREKAKSLGINFLPLEESLRDTIESLKEKGFLNI
>Pyrco_BP1_023168.1
MAAVMMTGKPLTSDVVLDETYYSDSLFCEKINQWYRLSKTLAEQAAWKFAEGNGIDLVTIHPGFAIGPLLRPTLNLTIKFLQNLMSGIETPSINHTFVDIRDIASAHIQAFEVPSAKGRYCLVAQVADGPDTLKILQQLYPTLCLPEYGNPPDSKFRVSIEKARGLGITFHPLETSLRDTVESLKEKGFLNI
>Pyrco_BP1_023169.1
MSGGSRVVCVTGASGFIASWVVKFLLQKGYTVKATVRDPIDPKKTQHLLSLDGAKERLHLFKADLLEEGSFDAVIDGCEGVFHMASPVLMSVTDPQAELIDPAVKGTLNVLRSCAKFPSIKRVVLTSSIVSIVFTGKPLSADTVVDESWFSDPAFCEKAKLWYALSKTLAEEAAWKFAKENGIDLVALNPGMAIGPLLQPTLNSSSEPLLKLFDGTGKFPNVTHRWVDVRDIANAHILAFENPSASGRYSIVGSVAHYSVAVKILRDLFPALSLPEKCADDQPFAPTYHISKERAETLGVVCTPLEVTLKDAVESLKQRNFF
>Pyrco_BP1_023170.1
MSDTRATKVVSVTGASGYIASWLVKLLLQRGYTVKASVRDPNDKKKTAHLLALDGAKERLQLFKADLLEEGSFDSLVEGCEGVFHTASPFYHNVSDPQAELIDPALKGTLNVLRSCAKVPSIKRVVITSSMAAVAFNGKPLAPDVVVDESWFSDVAVCEKSKLWYMISKTLAEEAAWKFAKENGIDIVTINPGLVTGPLLQPTLNTSVEPVLKLVNGAERFPNTTYRWVDVRDVATAHILALENASASGRYCLVGRVIHCSDTVNILRDLFPALKLPEECADDKPLTPTYQVSNERAQSLGVKFTPLEVTLKDTVESLKEKNFF
>Pyrco_BP1_033968.1
MSLLQRNLCLNIVKSTVCDPKYDSKKTEQLHSLDGANEGLQLFKADLVEEGSFDSKDDWTPLTSDVVMEERWYSDSLLFRRIARGEPDLIPSCLRSKLTV
>Pyrco_BP1_035060.1
MSTGESKTVCVTGASGYIASWLVKLLLQKGYTVKATVRNPNDAKKTEHLLSLDGAKERLHLFKADLLEEGSFDAVIDGCVGVFHTASPAQFSATDPQVEIIEPAVKGTLNVLKSCAKFPAVKRVVITSSLASVRLSGKPLTSDVVMDETWYSDPLFCKEIKQWYPLSKTLAEEAAWKFAKGNGIDLVTIHPGFVIGPLLQPSLNLSVEFLLNLMSGIETPFINYAFVDVRDVAFAHIQAFEVPSASGRYCLVAQVADGPDTLKILRELYPTLSLCEPGNPSGSKFQVSREKAKCLGITFLPLETSLKDTVESLMEKGFLKF
>Pyrco_BP1_036269.1
MSTGETKTVCVTGASGYIASWLVKLLLQKGYTVKGTVRDPNDPKKTEHLLSLDGAKERLHLLKADLLEEGAFDDVVNGCVGVFHTASPAQFSATDPQAEIVEPAVRGTLNVLKSCAKFPAVKRVVLTSSMASVTGTGTPLTSDVVLDETWYSDSLLCEKNKEWYPLSKTLAEEAAWKFAEGNGIDLVSMNPGIAIGPLLQPTLNLSVEIFRNLISGIQTSYKNYRFVDVRDVASAHIRAFEVPSASGRYCLVGHVADSPDTLKILQQFYPTLCLPEFGKPSDSKYQVSKEKAKGLGITFLPLETSLRDSVESLKEKGFLKI
>Pyrco_BP1_036270.1
MSTVEGKTLCVTGASGYIASWLVKLLLQKGYTVKGTVRDPNDSKKTEHLRSLDGAKERLHLFKADVSEEGSFDAIVDGCQGVFHTASPVLFSVTDPQGELLDPAVKGTLNVLQSCAKFRSITRVVLTSSLASVMMTGAPLTSDVVLDETWYSDPLFCEKHKACINVPVLSFFEFRILLLVDLLYFNQWYLLSKTLAEETAWKFAKGNGIDLVSLNPGLTIGPLLQPTLNFSVELLQNFMSGTQTTISNPFVDVRDVASAHIQAFEIPSASGRYCLVGQVADDLDILKILRQLYPTLTLAEVVNPSDSKYQVSKEKAKGLGITFLPLETSLRDTIESLKEKGFLKI
>Pyrco_BP1_044509.1
MSSGAGKVVCVTGASGYIASWLVKLLLQRGYTVKASIRDPNDPTKTEHLHALDGAQDRLQLFKANLLEEGSFDSAVEGCEAVFHTASPFYHDVTDPKAELLEPAVKGTLNVLNSCAKSPSIKRVVLTSSIAAVAYNGKPRTPDVVIDETWFTDPDVCKESKLWYVLSKTLAEDAAWKFVKEKGIDLVTINPAMVIGPLLQPTLNTSAAAVLNVIKGARTFPNASFGWINVKDVATAHIQAFESPTASGRYCLVETVAHFSEVVRILRELYPTLQLPEKCADDKPFVPTYQVSKEKAKSLGVEFIPLDVSLKETVESLKEKESPTMELVEQSHPDHKASVTIITQQVASYILSPNKQSPAQGGQEKYEKYGDRWYFFTPRDRKYRNGSRPKRAAGDGYWKATGADREVKSFDGAVVGSRKALVFYRGKPPRGDKTNWIMHEFKVKDSPVRSRRGENDMRSVEAASVNAGSCYANMGYSQPICVRPPLMSSESVLGPYRYIDESTILQDDMMFGMKGFEHSLYSTNNYAGQFSALDHVFPYTE
>Pyrco_BP_DH_02g25510
MSDTRATKVVSVTGASGYIASWLVKLLLQRGYTVKASVRDPNHKKKTAHLLALDGAKERLQLFKADLLEEGSFDSLVEGSEGVFHTASPFYHNVSDPQAELIDPALKGTLNVLRSCAKVPSIKRVVITSSMAAVAFNGKPLAPDVVVDESWFSDVAVCEKSKLWYMISKTLAEEAAWKFAKENGIDIVTINPGLVTGPLLQPTLNTSVEPVLKLVNGAERFPNTTYRWVDVRDVATAHILALENASASGRYCLVGRVIHCSDTVNILRDLFPALKLPEECADDKPLTPTYQVSNERAQSLGVKFTPLEVTLKDTVESLKEKNFF
>Pyrco_BP_DH_02g25520
MSGGSRVVCVTGASGFIASWVVKFLLQKGYTVKATVRDPIDPKKTQHLLSLDGAKERLHLFKADLLEEGSFDAVIDGCEGVFHMASPVLMSVTDPQAELIDPAVKGTLNVLRSCAKFPSIKRVVLTSSIVSIVFTGKPLSADTVVDESWFSDPAFCEKAKLWYALSKTLAEEAAWKFAKENGIDLVALNPGMAIGPLLQPTLNSSSEPLLKLFDGTGKFPNVTHRWVDVRDIANAHILAFENPSASGRYSIVGSVAHYSVAVKILSDLFPALSLPEKCADDQPFAPTYHISKERAETLGVVCTPLEVTLKDAVESLKQRNFF
>Pyrco_BP_DH_02g25540
MQYMMMTTNSYELPSSFVQQWYRLSKSLAEQAAWKFAEGNGIDLVTIHPGFAIGPLLRPTLNLTIKFLQNLMSGIETPSINYTFVDIRDIASAHIQAFEVPSAKGRYCLVAQVADGPDTLKILQQLYPTLCLPEYGNPPDSKFRVSIEKARGLGITFHPLETSLRDTVESLKEKGFLNI
>Pyrco_BP_DH_02g25550
MSAKMIIPLKTNNQAEREREREREREREREMSTVEGKTVCVTGASGYIASWLVKLLLQKGYTVKGTVRDPNDSKKTEHLRSLDGAKERLHLFKADVSEEGSFDAIVDGCQGVFHTASPVLFSVTDPQGELLDPAVKGTLNVLQSCAKFRSITRVVLTSSLASVMMTGAPLTSDVVLDETWYSDPLFCEKHKQWYLLSKTLAEETAWKFAKGNGIDLVSLNPGLTIGPLLQPTLNFSVELLQNFMSGTQTTISNPFVDVRDVASAHIQAFEIPSASGRYCLVGQVADDLDILKILRQLYPTLTLAEVVNPSDSKYQVSKEKAKGLGITFLPLETSLRDTIESLEEKGFLKI
>Pyrco_BP_DH_02g25560
MSTGETKTVCVTGASGYIASWLVKLLLQKGYTVKGTVRDPNDPKKTEHLLSLDGAKERLHLLKADLLEEGAFDDAVDGCVGVFHTASPAQFSATDPQAEIVEPAVRGTLNVLKSCAKFPAVKRVVLTSSMASVTGTGTPLTSDVVLDETWYSDSLLCEKNKEWYPLSKTLAEEAAWKFAEGNGIDLVSMNPGIAIGPLLQPTLNLSVEIFRNLISGTFHPLC
>Pyrco_BP_DH_02g25570
MSGGTKVVCVTGASGYIASWLVKLLLQRGYTVKATVRDPSDPKKSEHLLSLDGARERLHLFRADLLEEGSFDTVVDGCQGVFHTASPVSYSVTDPQAELVEPAVKGTLNVLKSCVKFPTVKRVVLTSSMASVLVNGKPLTSDVVLDETWYSDPLVCEKNKRWYALSKTLAEEAACKYAKENGIDLVTMNPGFVIGPLLQPTLNVSVEMIQNLITGKVTKTLPLSNYRSVDVRDVVSAHILAFEVPSASGRYCLVSNVTHASEVLKIIQDLYPTLHLPEKCEIGSTSDPKYPVSAEKAKGLGINFLPLEVSLRDTIESLKEKGFLKI
>Pyrco_BP_DH_02g25580
MYVQWGGCNPSSTHQFCLCNATDDRSKKTGHLLSLDGAKERLHLFKAGLLEEGAFDPVIDGCVGVFHTASPVQLSATDPQAEIVEPAVKGTLNVQKSCVKFPTVKRVVLTSSMSSVSHSRTPVTSEMVLDETWHSDPLVCGQNKVDDPKKTEHLLSLDGAKERLHLFKAGLLEEGAFDPVIDGCVGVFHTASPVQLSATDPQAEIVEPAVKGTLNVLKSCVKFPTVKRVVLTSSMSSVSFSRTPITSDMVLDETWYSDPLVCEQNQRWYPLSKILAEEAAWKVAKENGIDLVSMNPGIVIGPLLQPTLNGSVELIANIISGIQTPFLNYTFVDVRDVASAHIQAFEVPSANGRYCLVGQVADGPDTLQILRQLYPTLCLPEFGNPSDSKYQVSREKAKSLGINFLPLEESLRDTIESLKEKGFLNI
>Pyrco_BP_DH_02g25590
MVKKKAPHECGALGADFIDRSDLSPHLTVKTTLAKLNIKLFFLSFHRERERERGREIKREGMRKVVCVTGGSGYIAAWLVKLLLERGYIVKATVREPNDSKKTEHLLSLDGAKERLQLFKANLLEERSFDSAVDGCEGVFHTASPVQFSAADPQAELIGPAVKGTLNVLKSCVKFPTVKRVVLTSSMAAVIVNGRPLNPDVVVDETWYSDQAVCAQLKEWYFLSKTIAEEAAWKFSKENGIDLVTINPSYVIGPLLQPTLNLTVKMILNLKNDVHDVISSNYISSDVRDVAYAHVQAFEVPSASGRYCFVGHVTPVSKVLNILHKLHPTFFPPEK
>Pyrco_BP_DH_03g13000
MSSGAGKVVCVTGASGYIASWLVKLLLQRGYTVKASIRDPNDPTKTEHLHALDGAQDRLQLFKANLLEEGSFDSAVEGCEGVFHTASPFYHDVTDPKFRQNYLNLQ
>Pyrco_BP_DH_07g01560
MCRNHFRRVKAEDVAREEVEIVLYMGRTQNTFFSFFFFFFFSITKYFYYKDINYKFFEYFFRIEYFSAEWQLGLFQGHIMNVLCMHADDSKKTEHLLSLDGAKERLQLFKANLLEEGSFDSAVDGCEGVFHTASPVQLSATDPQTELINPAVKGTLNVLKSCVKFPTVKRVILTSSMAAVGVNGRPLNPDVVIDETWYSDPAICEQLKEWYFLSKTLAEEAAWKFSKENGIDLVTINPSYVIGPLLQPTLNLSVEMILNLKNDIPSIISSNYPSSDVRDVAFAHVQAFEVPSASGRYCLVGHVTPTSKALSILHELHPTFFPPEKCDDDKPCEPGYQISKEKAKSLGVDFLPLEVSLRDTIESLKEKGFLKL
>Pyrco_BP_DH_07g01570
MSTGESKTVCVTGASGYIASSLVKLLLQKGYTVKATVRDPNDAKKTEHLLSLDGAKERLHLFKADLFEDRSFDAVIDGCVGVFHTATPVQFSATDPQVEIIEPAVKGTLNVLKSCAKFPAVKRVVLTSSLAAVKVNGKPLTSDVVIDETWYSDPLFCEEIKQWYPLSKTLAEEAAWKFAKGNGIDLVAIHPGFAIGPLLRPTLNLSVGFLLNLMSGIKTPFIDHAFVDVRDIAFAHIQAFEVPSASGRYCLVAQVADGPDTLKILQELYPTLSLPEPGNPSGSKFQVSKEKAKCLGITFRPLETSLKDTVESLKEKGFLKF
>Pyrco_BP_DH_07g01580
MVLGSTFLQGSIKQWYPLSKTLAEEAAWKFAKGNGIDLVTIHPGFVIGPLLQPSLNLSVEFLLNLMSGIETPFINYAFVDVRDVAFAHIQAFEVPSASGRYCLVAQVADGPDTLKILRELYPTLSLCEPGNPSGSKFQVSREKAKCLGITFLPLETSLKDTVESLMEKGFLKF
>Pyrco_BP_DH_07g01630
MSTGESKTVCVTGASGYIASWLVKLLLQKGYTVKATVRDPNDAKKTEHLLSLDGAKERLHLFKADLLEEGSFDAVIDGCVGVFHTASPAQFSVTDPQVEIIEPAVKGTLNVLNSCAKFPAVKRVVITSSLASVGLSGKPLTSDVVMDETWYSDPLFCETTKQWYPLSKTLAEEAAWKFAKGNGIDLVTIHPGNAIGPPLQPNLNLSVEFLLNLMSGIETPFINYTFVDVRDVAFAHIQAFEVPSASGRYCLVAQVADGPDTLKILRELYPTLSLCEPGNPSGSKFQVSKEKAKCLGITFLPLETSLKDTVESLMEKGFLKF
>Pyrco_BP_DH_11g16630
MAAVAYNGKPRTPDVVVDETWFTDPDVCKESKLWYVLSKTLAEDAAWKFVKEKGIDLVTINPAMVIGPLLQPTLNTSAAAILNVIKGARTFPNASFGWINVKDVANAHIQAFERPTASGRYCLVERVAHFSEVVRVLRELYPTLQLPEKCADDKPFVPTYQVSKEKAKSLGVEFIPLDVSLKETVESLKEKGFVNF
>Pruav_sc0000376.1_g800.1.mk
MSSGAGKVICVTGASGYIASWLVKLLLQGGYTVKASVRDPNDPTKTEHLLGLDGAQERLQLFKANLLEEGSFDSAVEGCEGVFHTASPFYHDVTDPKAELLDPAVKGTLNVLNSCAKSQSIRRVVLTSSIAAVAYNGKPRTPDVVVDETWFTDADVCKESKLWYVLSKTLAEDAAWKFVKEKGIDMVTINPAMVIGPLLQPTLNTSAAAVLNVIKGSSNISQCKFWMD
>Pruav_sc0002016.1_g010.1.mk
MSREGKVVCVTGASGFIASWLVKLLLQRGYIVKATVRDPNDPMKTEHLLALDGAKERLHLFQADLIEEGSFDAAVDGCEGVFHTASPVLFSATNPQEELIDPAVKGTLNVLKSCVKFATVKRVVLTSSTAAVIVNGRPLTPDVVVDETWFSDPLVCENLKQWYVLSKTLAEEAAWKFAEGNGIDLVTINPPYVIGPLLQPSLNLTVEVILNLKNEFEDVSSSIYISSDVRDVASAHVQAFEVPSANGRYCLVGHVTSMAEVLKILHELHPSLFPPEKYEEANPSEPTYQVSQEKAKSLGVSFLPLEVSLRDTVESLREKGFLKIETS
>Pruav_sc0003515.1_g010.1.mk
MSGATKVVCVTGASGYIASWLVSLLLQRGYTVKATVRDPNDPKKTEHLLSLDGAKERLHLFKADLIEEGSFDTVVDGCEGVFHTASPVQFSATDPQVCPFTSCFKCSTVLIIVCCLQGFFHQVYVTWHSCSLAISESLIVCINCLLRNVRTKQEISLATYVSNAH
>Pruav_sc0003515.1_g020.1.br
MSGAEKVVSVTGASGYIASWVVKLLLQRGYTVKASVRDPSQSSVVSLTSLLYDKKKTKHLLALDGAKERLQLFKADLLEEGSFDSVVEAELIDPALKGTLNVLRSCAKVPSIKRVVITSSMAAVAFTGKPLAPDVIIDESWFSDLAVCEKLKLWYMISKTLAEEAAWKFTKENGIDMVAINPGLVIGPLLQPTLNTSVEPVLKLINGAETFPNITYRWVDVRDVANAHILAFENASASGRYCLVGRITHCSEVVKLLRDLFPALKIPEKCADDKPFTPTYQVSKERAQVLGVKFTPLEVTLKDTVERLLGEGDSMTQTMTLATIGYMAPATGPVAAQITNFTTDQSGLLALKSHITSDPHNILTTNWSANTSICNWAGVTCGVCHLRVTALNLSYMNRTGTIPPHLGNLSFLSCASEITAVNWLV
>Pruav_sc0003515.1_g040.1.br
MSGAEKVVSVTGASGYIASWVVKLLLQRGYTVKASVRDPNDKKKTKHLLALDGAKERLQLFKADLLEEGSFDSVVEGSEGVFHTASPFYHDVSDPQAELIDPALKGTLNVLRSCAKVPSIKRVVITSSMAAVAFTGKPLAPDVIIDESWFSDLAVCEKLKLWYMISKTLAEEAAWKFTKENGIDMVAINPGLVIGPLLQPTLNTSVEPVLKLINGAETFPNITYRWVDVRDVANAHILAFENASASGRYCLVGRITHCSEVVKLLRDLFPALKIPEKCADDKPFTPTYQVSKERAQVLGVKYTPLEVTLKDTVESLKEKNFF
>Pruav_sc0005704.1_g020.1.br
MLSCTDPQAELIDPAVKGTLNVLKSCVKFATVKRVVLTSSTAAVIFNGRPLTPDVVVDETWFSDPFVCENLKQWYVLSKTLAEEAAWKFAEGNGIDLVTINPSYVIGPLLQPSLNLSVEVILNLKNDIEDVNSSIYSCSDVRDVASAHVQAFEVPSSNGRYCLVGHVTPMAKVLKILHELHSSLCPPEKYEEANPSEPTYQVSQEKAKSLGVNFLPLEVSLRDTVESLKEKGFLKV
>Pruav_sc0005704.1_g030.1.mk
MSREGKVVCVTGASGFIASWLVKLLLQRGYIVKATVRDPNDLKKTEHLLALDGAKERLHLFQADLIEEGSFDAAVDGCDGVFHTASPVLFSATNPQAELIDPAVKGTLNVLKSCVKFATVKRVVLTSSMAAVIVNGRPLTPDVVVDETWFSDPLVCENLKEWYFLSKTLAEEAAWKFAKGNGIDLVTINPSYVTGPLLQPSLNLSVEMILNLKDDIEDVNSSIYPSSDVRDVASAHVQAFEVPSANGRYCLVGHVTPMAKVLKILHELHPSVCPAEKYVKANPSEPTFQVSREKAKSLGVNFLTVEVSLRDTIESLKEKGFLKV
>Pruav_sc0005704.1_g040.1.mk
MSREGKVVCVTGASGFIASWLVKLLLQRGYIVKATVRDPNDSKKTEHLLALDGAKERLHLFQADLIEEGSFDAAVDGCEGVFHTASPVLFSATNPQAELIDPAVKGTLNVLKSCVKFATVKRVVLTSSMAAVKQNGRPLTPDVVIDETWFSDPLLCESLKQWYVLSKTLAEEAAWKFAEGNGIDLVTINPSFVIGPLLQPSLNPTVEMILNLKNEFEDVSSSIYISSDVRDVASAHVQAFEVPSANGRYCLVGHVTSMAEVLKILHELHPSLFPPEKYEEANPSEPTYQVSQEKAKSLGVSFLPLEVSLRDTVESLREKGFLKIETS
>Pruav_sc0005775.1_g030.1.br
MFDDSKKTEHLLALDGAKERLHLFQADLIEEGSFDAAVDGCEGVFHTASPVLFSATNPQAELIDPAVKGTLNVLKSCVKFATVKRVVLTSSMAAVKQNGRPLTPDVVIDETWFSDPLLCESLKQWYVLSKTLAEEAAWKFAEGNGIDLVTINPPYVIGPLLQPSLNLTVEVILNLKNDIEDVNSSIYSCSDVRDVASAHVQAFEVPSANGRYCLVGHVTPMAKVLKILHELHPSLCPPEKYEEANPSEPTYQVSQEKAKSLGVNFLPLEVSLRDTVESLKEKGFLKHFPNVQLG
>Pyrusco11g011850.1
MSSGAGKVVCVTGASGYIASWLVKLLLQRGYTVKASIRDPNDPTKTEHLHALDGAQDRLQLFKANLLEEGSFDSAVEGCDGVFHTASPFYNDVTDPKAELLEPAVKGTLNVLNSCVKSPSIKRVVLTSSMAAVAYNGKPRTPDVVVDETWFTDPDVCKESKLWYVLSKTLAEDAAWKFVKEKGIDLVTINPAMVIGPLLQPTLNTSAAAILNVIKGARTFPNASFGWINVKDVANAHIQAFERPTASGRYCLVERVAHFSEVVRVLRELYPTLQLPEKCADDKPFVPTYQVSKEKAKSLGVEFIPLDVSLKETVESLKEKGFVNF
>Pyrusco2g010750.1
MAGEAVAAAWVYGQSLSSRPKSVITHRSYFTSSIDDKKKTAHLLALDGAKERLQLFKADLLEEGSFDSLVEGSEGVFHTASPFYHNVSDPQAELIDPALKGTLNVLRSCAKVPSIKRVVITSSMAAVAFNGKPLAPDVVVDESWFSDVAVCEKSKLWYMISKTLAEEAAWKFAKENGIDIVTINPGLVTGPLLQPTLNTSVEPVLKLVNGAERFPNTTYRWVDVRDVATAHILALENASASGRYCLVGRVIHCSDTVNILRDLFPALKLPEECADDKPFTPTYQVSNERAQSLGVKFTPLEMTLKDTVESLKEKNFF
>Pyrusco2g010760.1
MSGGSKVVCVTGASGFIASWVVKFLLQKGYTVKATVRDPIDPKKTQHLLSLDGAKERLHLFKADLLEEGSFDAVIDGCEGVFHMASPVLMSVTDPQAELIDPAVKGTLNVLRSCAKFPSIKRVVLTSSIVSIVFTGKPLSADTVVDESWFSDPAFCEKAKLWYALSKTLAEEAAWKFAKENGIDLVALNPGMAIGPLLQPTLNSSSEPLLKLFDGTGKFPNVTHRWVDVRDIANAHILAFENPSASGRYSIVGSVAHYSVAVKILRDLFPALSLPEKCADDQPFAPTYHISKERAETLGVVCTPLEVTLKDAVESLKQKNFF
>Pyrusco2g010770.1
MSAVEGKTVCVTGASGYIASWLVKLLLQKGYTVKGTVRDPNDSKKTEHLRSLDGAKERLHLFKADLLEEGSFDAVVDGCQGVFHTASPVLLSVTDPQGELLDPAVKGTLNVLQSCAKFRSIKRVVLTSSLASVMMTGAPLTSDVVLDETWYSDPLFCEKHKQWYLLSKTLAEETAWKFAKGNGIDLVSLNPGLTIGPLLQPTLNFSVELLQNFMSGTQTTISNPFVDVRDVASAHIQAFEIPSASGRYCLVGQVADDLDILKILRQLYPTLTLAQVVNPSDSKYQVSKEKAKGLGITFLPLETSLRDTIESLKEKGFLKI
>Pyrusco2g010780.1
MSTGETKTVCVTGASGYIASWLVKLLLQKGYTVKGTVRDPNDPKKTEHLLSLDGAKERLHLLKADLLEEGAFDDAVDGCVGVFHTASPAQFSATDPQAEIVEPAVRGTLNVLKSCAKFPAVKRVVLTSSMASVTGTGTPLTSDVVLDETWYSDSLLCEKNKEWYPLSKTLAEEAAWKFAEGNGIDLVSMNPGIAIGPLLQPTLNLSVEIFRNLISGIQTSYKNYRFVDVRDVASAHIRAFEVPSASGRYCLVGHVADSPDTLKILQQFYPTLCLPEFGNPSDSKYQVSKEKAKGLGITFLPLETSLRDSVESLKEKGFLKI
>Pyrusco2g010790.1
MSGGTKVVCVTGASGYIASWLVKLLLQRGYTVKATVRDPSDPKKSEHLLSLDGAKERLHLFRADLLEEGSFDTVVDGCQGVFHTASPVPFSVTDPQAELVEPAVKGTLNVLKSCVKFPTVKRVVLTSSMASVLVNGKPLTSDVVLDETWYSDPLVCEKNKRWYALSKTLAEEAACKYAKENGIDLVTMNPGFVIGPFLQPTLNVSVEMIQNLITGKGMLSLLIFWHLKFLQQVEDIV
>Pyrusco2g010800.1
MSGGTKIVCVTGASGYIGSWLVKLLLQRDDPKKTEHLLSLDGAKERLHLFKAGLLEEGAFDPVIDGCVGVFHTASPVQLSATDPQAEIVEPAVKGTLNVLKSCVKFPTVKRVVLTSSMSSVSFSRTPITSDMVLDETWYSDPLVCEQNQRWYPLSKILAEEAAWKVAKENGIDLVSMNPGIVIGPLLQPTLNGSVELIANIISGIQTPFLNYTFVDVRDVASAHIQAFEVPSANGRYCLVGQVADGPDTLQILRQLYPTLCLPEFGNPSDSKYQVSREKAKSLGINFLPLEESLRDTIESLKEKGFLNI
>Pyrusco2g010810.1
MRKVVCVTGGSGYIAAWLVKLLLERGYIVKATVREPNDSKKTEHLLSLDGAKERLQLFKANLLEEGSFDAAVDGCEGVFHTASPVQFSAADPQAELIGPAVKGTLNVLKSCVKFPTVKRVVLTSSMAAVIVNGRPLNPDVVVDETWYSDQAVCAQLKEWYFLSKTIAEEAAWKFSKENGIDLVTINPSYVIGPLLQPTLNLTVKMILNLKNDVHDVISSNYISSDVRDVAYAHVQAFEVPSASGRYCFVGHVTPVSKVLNILHKLHPTFFPPEKCEDDKPCEPGFQISKEKAKSLGVDFLPLEVSLRDTIESLKEKGFLQL
>Pyrusco3g007420.1
MSSGVGKVVCVTGASGYIASWLVKLLLQRGYTVKASIRDPNDPTKTEHLHALDGAQDRLQLFKANLLEEGSFDSAVEGCEGVFHTASPFYHDVTDPKAELLEPAVKGTLNVLNSCAKSPSIKRVVLTSSIAAVAYNGKPRTPDVVIDETWFTDPDVCKESKLWYVLSKTLAEDAAWKFVKEKGIDLVTINPAMVIGPLLQPTLIQVLQHLTLGVLILHEVPDYFFTSLCDAGARTFPNASFGWINVKDVANAHIQAFESPTAGGRYCLVETVAHFSEVVRILRELYPTLQLPEK
>Pyrusco7g001450.1
MTKVVCVTGASGYIASWLVKLLLQRGYIVKATVREPNDSRKTEHLLSLDGAKERLQLFKANLLEEGSFDSAVDGCEGVFHTASPVQFSATDPQTELIDPAVKGTLNVLKSCVKFPTVKRVILTSSMAAVGVNGRPLNPDVVIDETWYSDPAICEQLKEWYFLSKTLAEEAAWKFSKENGIDLVTINPSYVIGPLLQPTLNLTVEMILNLKNDIPSIISSNYPSSDVRDVASAHVQAFEVPSASGRYCLVGHVTPTSKALSILHELHPTFFPPEKCDDDKPCEPGYQISKEKAKSLGVDFLPLKESLRDTIESLKEKGFLKL
>Pyrusco7g001460.1
MSTGESKTVCVTGASGYIASSLVKLLLQKGYTVKATVRDPNDAKKTEHLLSLDGAKERLHLFKADLLEEGSFDAVIDGCVGVFHTATPVQFSATDPQVEIIEPAVKGTLNVLKSCAKFPAVKRVVLTSSLAAVKVNGKPLTSDVVIDETWYSDPLFCEEIKQWYPLSKTLAEEAAWKFAKGNGIDLVAIHPGFAIGPLLRPTLNLSVGFLLNLMSGIKTPFIDYAFVDVRDIAFAHIQAFEVPSASGRYCLVAQVADGPDTQKILQELYPTLSLPEPGNPSGSKFQVSKEKAKCLGITFRPLETSLKDTVESLKEKGFLKF
>Pyrusco7g001490.1
MSTGESKNVCVTGASGYIASWLVKLLLQKGYTVKATVRDPNDAKKTEHLLSLDGAKERLHLFKADLLEKGSFDAVIDGCVGVFHTASPAQFSVTDPQVEIIEPAVKGTLNVLNSCAKFPAVKRVVITSSLASVGLSGKPLTSDVVMDETWYSDPHFCETTKQWYPLSKTLAEEAAWKFAKGNGIDLVTIHPGNAIGPPLQPTLNLSVEFLLNLMSGIETPFINYTFVDVRDVAFAHIQAFEVPSASGRYCLVAQVADVSKEKAKCLGITFLPLETKVAFGSFIYGSCVICNVSK
>Pyrbe_008406
MSSGAGKVVCVTGASGYIASWLVKLLLQRGYTVKASIRDPNDPTKTEHLHALDGAQDRLQLFKANLLEEGSFDSAVEGCEGVFHTASPFYNDVTDPKAELLEPAVKGTLNVLNSCVKSPSIKRVVLTSSMAAVAYNGKPRTPDVVVDETWFTDPDVCKESKLWYVLSKTLAEDAAWKFVKEKGIDLVTINPAMVIGPLLQPTLNTSAAAILNVIKGARTFPNASFGWINVKDVANAHIQAFERPTASGRYCLVERVAHFSEVVRVLRGLYPTLQLPEKCADDKPFVPTYQVSKEKAKSLGVEFIPLDVSLKETVESLKEKGFSPSMVPVGQSHPHHKASVATITQQVASYSLSPKKQSPVQGDQGQFTPANESGASLTTNVSAAADGADHDLSEDEANSFNNNLKKDQDEFFNSFPPGYRFNPFDGELVVHYLMKKVLDQPLPPNRIFEVNLYRHNPEVLAEKYEKYGEKEWYFFTPRDRKYRNGSRPKRAAGDGYWKATGADKGVKSSDGAVVGWRKALVFYRGKPPKGDKTNWIMHEFRVKDSPVRRRRGENDMRLDNWVLCRIYKKDKNGKRFDSRNHAEMISPFSHRMNDEIMETEMRGDIVDPLPEYDPALEYDHKYSNKAYSHMASLPNICGRIPVNMICNNQIQSVDAASMNASCYANMEHSQLLCVRPPSMSSESVLGPYRYIDESTILPDDMMFDMKGFGHSLYSTNNYAAQFSSLDHVFPYTE
>Pyrbe_033977
MSSSRRLYEINEQQKKLLAQQKKLLAQQEEFFNLEEGGDEAFAMEEDEDDEHRRQKASHFHRVMKIVGQISKPKRTVNINRKRERREKRERMSDTRATKVVSVTGASGYIASWLVKLLLQRGYTVKASVRDPNDKKKTAHLLALDGAKERLQLFKADLLEEGSFDSLVEGSEGVFHTASPFYHNVSDPQAELIDPALKGTLNVLRSCAKVPSIKRVVITSSMAAVAFNGKPLAPNVVVDESWFSDVAVCEKSKLWYALSKTLAEEAAWKFAKENGIDLVALNPGMAIGPLLQPTLNSSSEPLLKLFDGTGKFPNVTHRWVDVRDIANAHILAFENPSASGRYSIVGSVAHYSVAVKILRDLFPALSLPEKCADDQPFAPTYHISKERAETLGVVCTPLEVTLKDAVESLKQKNFF
>Pyrbe_033978
MSTVEGKTVRNRSLRLHCIMVGEALIAKGLYCQRNYDSKKTEHLRSLDGAKERFQLFKADLLEEGSFDAVVDGCQGVFHTASPVLLSVTDPQGELLDPAVKGTLNVLQSCAKFPSIKRVVLTSSIASVMMTGVPLTSDAVLDETWYSDPLFCEKHKQWYFLSKTLAEDTAWKFARGKGIDLVSLNPGHTIGPLLQPTLNVSVELLQNIMRGTQTLDVNTFVDVRDVASAHIQAFEIPSASGRYCLVGQVADDHDTLKILRQICPTLTLAEVVNPSDSKYQVSKEKAKGLGITFLPLETSLRDTIESLKEKGFLKI
>Pyrbe_033979
MSTGETKTVCVTGASGYIASWLVKLLLQKGYTVKGTVRDPNDPKKTEHLLSLDGAKERLHLLKADLLEEGAFDGVVNGCVGVFHTASPAQFSATDPQAEIVEPAVKGTLNVLKSCAKFPAVKRVVLTSSMASVTGTGTPLTSDVVLDETWYSDSLLCEKNKEWYPLSKTLAEEAAWKFAEGNGIDLVSMNPGIAIGPLLQPTLNLSVEIFRNLISGIQTSYKNYRFVDVRDVASAHIRAFEIPSASGRYCLVGHVADSPDTLKILQQFYPTLCLPEFGKPSDSKYQVSKEKAKGLGITFLPLETSLRDSVESLKDKGFLKI
>Pyrbe_033980
MSGGTKVVCVTGASGYIASWLVKLLLQRGYTVKATVRDPSDPKKSEHLLSLDGARERLHLFRADLLEEGSFDTVVDGCQGVFHTASPVPFSVTDPQAELVEPAVKGTLNVLKSCVKFPTVKRVVLTSSMASVLVNGKPLTSDVVLDETWYSDPLVCEKNKRWYALSKTLAEEAACKYAKENGIDLVTMNPGFVIGPLLQPTLNVSVEMIQNLITGTGTKTLPLSNYRSIDVRDVVSAHILAFEVPSASGRYCLVSNVTHTSEVLKIIQDLYPTLHLPEKCEIGSTSDPKYPVSAEKAKGLGINFLPLEWGGCNPSSTHQFCLCNATDDPKKTGLHLFKAGLLEEGAFDAVIDGCVCVFHTASPVQLSATDPQAEIIEPAVKGTLNVLKSCVKFPTVKRVVLTSSMSSVSHSRTPITSEMVLDETWHSDPLVCGQNKVGASGYIGSWLVKLLLQRGYTVRATVRDPNDPKKTEHLLSLDGAKERLHLFKAGLLEEGAFDPVIDGCVCVFHTASPVQLSATDPQAEIVEPAVKGTLNVLKSCVKFPTVKRVVLTSSMSSVSFSRTPITSDMVLDETWYSDPLVCEQNQRWYPLSKILAEEAAWKVAKENGIDLVSMNPGIVIGPLLQPTLNGSVELIASIISGIQTPFLNYTFVDVRDVASAHIQAFEVPSANGRYCLVGQVADGPDTLQILRQLYPTLCLPEFGNPSDSKYQVSKEKAKSLGINFLPLEASLRDTIESLKEKGFLNI
>Pyrbe_033981
MRKVVCVTGGSGYIAAWLVKLLLERGYIVKATVREPNDSKKTEHLLSLDGAKERLQLFKANLLEEGSFDAAVDGCEGVFHTASPVQFSAADPQAELIGPAVKGTLNVLKSCVKFPTVKRVVLTSSMAAVIVNGRPLNPDVVVDETWYSDQAVCAQLKEWYFLSKTIAEEAAWKFSKENGIDLVTINPSYVIGPLLQPTLNLTVKMILNLKNDVHDVISSNYISSDVRDVAYAHVQAFEVPSASGRYCFVGHVTPVSKVLNILHELHPTFFPPEKCEDDKPCEPGFQISKEKAKSLGVDFLPLEVSLRDTIESLKEKGFLQL
>Pyrbe_034179
MRKVVCVTGGSGYIAAWLVKLLLERGYIVKATVREPNDSKKTEHLLSLDGAKERLQLFKANLLEEGSFDAAVDGCEGVFHTASPVQFSAADPQAELIGPAVKGTLNVLKSCVKFPTVKRVVLTSSMAAVIVNGRPLNPDVVVDETWYSDQAVCAQLKEWYFLSKTIAEEAAWKFSKENGIDLVTINPSYVIGPLLQPTLNLTVKMILNLKNDVHDVISSNYISSDVRDVAYAHVQAFEVPSASGRYCFVGHVTPVSKVLNILHKLHPTFFPPEKCEDDKPCEPGFQISKEKAKSLGVDFLPLEVSLRDTIESLKEKGFLQL
>Pyrbe_034180
MGEGGLLEEGAFDAVIDGCVCVFHTASPVQLSATDPQAEIVEPAVKGTLNVLKSCVKFPTVKRVVLTSSMSSVSHSRTPITSEMVLDETWHSDPLVCGQNKVGASGYIGSWLVKLLLQRGYTVRATVRDPNDPKKTEHLLSLDGAKERLHLFKAGLLEEGAFDPVIDGCVGVFHTASPVQLSATDPQAEIVEPAVKGTLNVLKSCVKFPTVKRVVLTSSMSSVSFSGTPITSDMVLDETWYSDPLVCEQNQRWYPLSKILAEEAAWKVAKENGIDLVSMNPGIVIGPLLQPTLNGSVELIANIISGIQTPFLNYTFVDVRDVASAHIQAFEVPSANGRYCLVGQVADGPDTLQILRQLYPTLCLPEFGNPSDSKYQVSREKAKSLGINFLPLEESLRDTIESLKEKGFLNI
>Pyrbe_034182
MSGGTKVVCVTGASGYIASWLVKLLLQRGYTVKATVRDPSDPKKSEHLLSLDGARERLHLFRADLLEEGSFDTVVDGCQGVFHTASPVSFSVTDPQAELVEPAVKGTLNVLKSCGKFPTVKRVVLTSSMASVSVNGKPLTSDVVLDETWYSDPLVCEKNERWYALSKTLAEEAACKYAKENGIDLVTMNPGFVIGPLLQPTLNVSVEMIQNLITGTGTKTLPLSNYRSIDVRDVVSAHILAFEVPSASGRYCLVSNVTHASEVLKIIQDLYPTLHLPEKCEIGSTSDPKYPVSAEKAKGLGINFLPLEVSLRDTIESLKEKGFLKI
>Pyrbe_034183
MSGGTKVVCVTGASGYIASWLVKLLLQRGYTVKATVRDPSDPKKSEHLLSLDGAKERLHLFRADLLEEGSFDTVVDGCQGVFHTASPVPFSVTDPQAELVEPAVKGTLNVLKSCVKFPTVKRVVLTSSMASVLVNGKPLTSDVVLDETWYSDPLVCEKNKRWYALSKTLAEEAACKYAKENGIDLVTMNPGFVIGPLLQPTLNVSVEMIQNLITGKVTKTLPLSNYRSVDVRDVVSAHILAFEVPSASGRYCLVSNVTHASEVLKIIQDLYPTLHLPEKCEIGSTSDPKYPVSAEKAKGLGINFLPLESGHHPEPVLYIKSAVFIFQKTMADGSIIASSSGSTSEMDINPNQRLSSVLLNEFNYLPWARAVSLALGGRSKLGFINGSQPAPDASSPEYGGWLCKDQLVMSWLLNSMERNIAEIFSYSESSLIPWTTVKEMYGNQNNAARIFQLKKDISNIQQEGKSFVQHVGSLRSMWNELDVYRPHTTDLSVLLKRTEEDKIFQLLSSLSSEYEDLRSHILMNSELPSFTSICATIQREEVRRKVMNNGIKTNVTEARAYLTNEKRYKGKNPHLKCLHCDNIGHVRDKCWILHPELKPDFMKDKSAPKTSRTHPHANTATSSSINNVDTYQQFTANPAILLNEFAAYLQQKKGKEDGSVDHEDGSTTALMGKFAGFLADVDYVPQTDLKGIITAFQTALKINELHDFWVVDSGATDHMTNQMSKLHRFEKLHNPSHVSVANGEGARIVGKGKIHLISDQIESMALYVPSFPFQLLSVGRITNSLNCLAIFSPTTVIFQDCITKRTIGEGFYLDGLYYISKSSSCGFHAKSKSIHTSIQASTLWHQQLAHPSQPILSTLFPDLGKESTHCETCHLSKATRLPLGSSMSRVSHLFELVHSDIWGPTNESFDGYKYFITFVDDYSRATWLYILKSKNEVMEVFKDFHNLVKNHFSSQIKTLRSDNGTEYMSQVMTQYLSNNGIIHQTSCVGTPQQNGVAERKNRDLLEKTRALMLQMNVPKRFWSQSVMTAAYLINRLPSRVLGFKSPMEIVKNRKVDLSHLKVFGCICFVHVQSLHRDKLDPRATKCIFLGYSSTQKGYKCYNPQLKRLIVSKDVQFHETDSYYSKSLDSTSQGEIILDMFPLPRTEILNNAGDQTHTMDLVAPNQPDSYDDSNMPVEDETLRSIGPEEPSEESLPTIPRRNPTRERHPPARLQDFVTYKLKHPLSNYCSYQKLSHNYTAYLSNISAHEEPQSFQEANQSQVWQQAMQDELHALDQHKTWSIVPLPKGKKIVGCRWIYKIKFNSDGSIERHKARLVARGFTQTFDVDYKETFAPVAKMNTVRVLLSMAVNKGWPMYQMDVKNAFLHGELEEDVYMRLPPGHSQSHKQDVVCKLHKSIYGLKQSPRAWYAKLSSILISVGFGRSNADSSLFVRSGTAGTLVVLVYVDDLIITGDNPEEIKELKHSLQQRFAIKDLGVLRYFLGIEMATSHKGFFLNQRKYVLDLLKEANMSDAKPVPTPLDIKLKVSLEGQSLPNISYYQRLVGKLIYLTITRPDITYAVSIVSQFMHSPTMEHFNLVKRILRYLKGSVGRGIIMKKNASTQITGYCDADWAGNSIDRKSTTGFCTFVGGNLVSWKSKKQTVVARSSAEAEYRAMASTACELIWLKGLLCDLGVFNHQSMSLFCDNQAAMHIASNPVFHERTKHIEVDCHYVRTQVQSQVIQTHFVRSSNQLADLFTKSLASHQFQLLLGKLGSINLLDPA
>Pyrbe_034184
MSTGETKTVCVTGASGYIASWLVKLLLQKGYTVKGTVRDPNDPKKTEHLLSLDGAKERLHLLKADLLEEGAFEDVVNGCVGVFHTASPAQFSATDPQAEIVEPAVKGTLNVLKSCAKFPAVKRVVLTSSMASVTGTGTPLTSDVVLDETWYTDSLLCEKNKEWYPLSKTLAEEAAWKFAEGNGIDLVSMNPGIAIGPLLQPTLNLSVEIFRNLISGIQTSYKNYRFVDVRDIASAHIRAFEVPSASGRYCLVGHVADSPDTLKILQQFYPTLCLPEFGKPSDSKYQVSKEKAKGLGITFLPLETSLRDSVESLKEKGFLKI
>Pyrbe_034185
MCAYFVCKFIQFTNHYFCLYMHADDSKKTEHLRSLDGAKERFHLFKADLLEEGSFDAVVDGCQGVFHTASPVLLSVTDPQGELLDPAVKGTLNVLQSCAKFPSIKRVVLTSSIASVMMTGVPLTSDAVLDETWYSDPLFCEKHKQWYFLSKTLAEETAWKFARGNGIDLVSLNPGHTIGPLLQPTLNVSIELLQNIMRGTQTHTINPFLDVNTFVDVRDVASAHIQAFEIPSASGRYCLVGQVADDHDTLKILRQIYPTLTLAEVVNPSDSKYQVSKEKAKGLGITFLPLETSLRDTIKSLKEKGFLKI
>Pyrbe_034186
MSSSRRLYEINEQQKKLLAQQKKLLAQHEEFFNLEEGGDEAFAMEEDEDDEHRRQRASHFHCVMKIVGQISKPKRTVNINRKRERREEERERMSDTRATKVVSVTGASGYIASWLVKLLLQRGYTVKASVRDPNDKKKTAHLLALDGAKERLQLFKADLLEEGSFDSLVEGSEGVFHTASPFYHNVSDPQAELIDPALKGTLNVLRSCAKVPSIKRVVITSSMAAVAFNGKPLAPDVVVDESWFSDVAVCEKSKLWYALSKTLAEEAAWKFAKENGIDLVALNPGMAIGPLLQPTLNSSSEPLLKLFDGTGKFPNVTHRWVDVRDIANAHILAFENPSASGRYSIVGSVAHYSVAVKILRDLFPALSLPEKCADDQPFAPTYHISKERAETLGVVCTPLEVTLKDAVESLKQKNFF
>Pyrbe_036291
MSSGAGKVVCVTGASGYIASWLVKLLLQRGYTVKASIRDPNDPTKTEHLHALDGAQDRLQLFKANLLEEGSFDSAVEGCEGVFHTASPFYHDVTDPKAELLEPAVKGTLNVFLILIDETWFTDPDVCKESKLWYVLSKTLAEDAAWKFVKEKGIHLVTINPAMVIGPLLQPTLNTSAAAVLNVIKGARTFPNASFGWINVKDVANAHIQAFESPTAGGRYCLVETVAHFSEVVRILRELYPTLQLPEKCADDKPFVPTYQVSKEKAKSLGVEFIPLDVSLKETVESLKEKGFVSF
>Pyrbe_047340
MTKVVCVTGASGYIASWLVKLLLQRGYIVKATVREPNDSRKTEHLLSLDGAKERLQLFKANLLEEGSFDSCKLIDPAVKGTLNVLKSCVKFPTVKRVILTSSMAAVGVNGRPLNPDVVIDETWYSDPAICEQLKEWYFLSKTLAEEAAWKFSKENGIDLVTINPSYVIGPLLQPTLNLSVEMILNLKNDIPSIISSNYPCSDVRDVASAHVQAFEVPSASGRYCLVGHVTPTSKALSILHELHPTFFPPEKCDDDKPCEPGYQISKEKAKSLGVDFLPLKESLRDTIESLKEKGFLKL
>Pyrbe_047341
MSTGESKTVCVTGASGYIASWLVKLLLQKGYTVKATVRNPNDAKKTEHLLSLDGAKERLHLFKADLLEEGSFDAVIDGCVGVFHTASPAQFSATDPQVEIIEPAVKGTLNVLKSCAKFPAVKRVVITSSLASVRLSGKPLTSDVVMDETWYSDPLFCKEIKTVCVTGASGYIASSLVKLLLQKGYTVKATVRDPNDAKKTEHLLSLDGAKERLHLFKADLLEEGSFDAVIDGCVGVFHTATPVQFSATDPQVEIIEPAVKGTLNVLKSCAKFPAVKRVVLTSSLAAVKVNGKPLTSDVVIDETWYSDPLFCEEIKQWYPLSKTLAEEAAWKFAKGNGIDLVAIHPGFAIGPLLRPTLNLSVGFLLNLMSGIKTPFIDYAFVDVRDIAFAHIQAFEVPSASGRYCLVAQVADGPDTLKILQELYPTLSLPEPGNPSGSKFQVSKEKAKCLGITFRPLETSLKDTVESLKEKGFLKF
>Pyrbe_047344
MSTGKTKTVCVTEASGYIASWLVKLLLQNGYNFKATVRDPNDAKKTEHLLSLDGAKERLHLFKADLLEEGSFDTVVDGCVGVFHTASPAQISATDPQAEIIEPAVKGTLNVIKSCAKFPAVKRAVLTSSMASVRMSGKPLTSDAVLDETCYSDPLFCEKTKILRELYPTLSLPELGNPSDSKFQVSMEKAKGLGITFLPLETSLKDTVESLKEKGFLKF
>Pyrbe_047345
MSTGESKTVCVTGASGYIASWLVKLLLQKGYTVKATVRDPNDAKKTEHLLSLDGAKERLHLFKADLLEEGSFDAVIDGCVGVFHTASPAQFSVTDPQVEIIEPAVKGTLNVLNSCAKFPAVKRVVITSSLASVGLSGKPLTSDVVMDETWYSDPHFCETTKQWYPLSKTLAEEAAWKFAKGNGIDLVTIHPGNAIGPPLQPTLNLSVEFLLNLMSGIETPFINYTFVDVRDVAFAHIQAFEVPSASGRYCLVAQVADGPDTLKILRELYPTLTLPEPGNPSGSKFQVSKEKAKCLGITFLPLETSLKDTVESLMEKGFLKF
>Pyrpy_N_02g2689.1
MSDTRATKVVSVTGASGYIASWLVKLLLQRGYTVKASVRDPNDKKKTAHLLALDGAKERLQLFKADLLEEGSFDSLVEGSEGVFHTASPFYHNVSDPQAELIDPALKGTLNVLRSCAKVPSIKRVVITSSMAAVAFNGKPLAPDVVVDESWFSDVAVCEKSKTLAEEAAWKFAKENGIDIVTINPGLVTGPLLQPTLNTSVEPVLKLVNGAERFPNTTYRWVDVRDVATAHILALENASASGRYCLVGRVIHCSDTVNILRDLFPALKLPEECADDKPFTPTYQVSNERAQSLGVKFTPLEVTLKDTVESLKEKNFF
>Pyrpy_N_02g2690.1
MSVTDPQAELIDPAVKGTLNVLRSCAKFPSIKRVVLTSSIVSIVFTGKPLSADTVVDESWFSDPAFCEKAKLWYALSKTLAEEAAWKFAKENGIDLVALNPGMAIGPLLQPTLNSSSEPLLKLFDGTGKFPNVTHRWVDVRDIANAHILAFENPSASGRYSIVGSVAHYSVAVKILRDLFPALSLPEKCADDQPFAPTYHISKERAETLGVVCTPLEVTLKDAVEMVSDIWTQRENECRNKEVVCVTGASGYVASWLVKLLLQRGYAVKATVRDPNDTNKTEHLLSLEGAKERLHLFKADLLEGSFDAVVDGCVGVFHTASPAQFSVTDPQAAVKGALNVLESCVKFPAVKRVVITSSMAAVMMTGKPLTSNVVLDETYYSDSLFCEKINQWYRLSKTLAEQAAWKFAEGNGIDLVTIHPGFAIGPLLRPTLNLTINYKLCFVSRWWSRIETPFINYPFVDVRDIASAHIQTFEVPSAKGRYCLVAQVADGPDTLKILQQLYPTLSLPDFGNPPDSKFQVSIEKAREREREREMSAVEGKTVCVTGASGYIASWLVKLLLQKGYTVKGTVRDPNDSKKTEHLRSLDGAKERLHLFKADLLEEGSFDAVVDGCQGVFHTASPVLLSVTDPQGELLDPAVKGTLNVLQSCAKFRSIKRVVLTSSLASVMMTGAPLTSDVVLDETWYSDPLFCEKHKACINVPQWYLLSKTLAEETAWKFAKGNGIDLVSLNPGLTIGPLLQPTLNFSVELLQNFMSGTQTTISNPFVDVRDVASAHIQAFEIPSASGRYCLVGQVADDLDILKILRQLYPTLTLAQVVNPSDSKYQVSREKAKGLGITFLPLETSLRDTIESLKEKGIQTPITHTFVDLVRDYLVGQVVDYLDTLKILQQLYPTLTLNEVVNPSDSKYQVSKEKAKEREREREREMSTGETKTVCVTGASGYIASWLVKLLLQKGYTVKGTAEIVEPAVKGTLNVLKSCTKFPAVKRVVLTSSMASVTGTGTPLTSDVVLDETWYSDSLLCEKNKEWYPLSKTLAEEAAWKFAEGNGIDMVSMNPGIAIGPLLQPTLNLSVEIFRNLISGIQTSYKNYRFVDVRDVASAHIRAFEVPSASGRYCLVGHVADSPDTLKILQQFYPTLCLPEIGKPSDSKYQVSKEKAKGLGITFLPLETSLRDSVESLKEKGASGYIASWLVKLLLQRGYTVKATVRDPSDPKKSEHLLSLDGAKERLHLFRADLLEEGSFDTVVDGCQGVFHTASPVPFSVTDPQAELVEPAVKGTLNVLKSCVKFPTVKRVVLTSSMASVLVNGKPLTSDVVLDETWYSDPLVCEKNKRWYALSKTLAEEAACKYAKENGIDLVTMNPGFVIGPLLQPTLNVSVEMIQNLITGKVTKTLPLSNYRSVDVRDVVSAHILAFEVPSASGRYCLVSNVTHASEVLKIIQDLYPTLHLPEKCQIGSTSDPKYPVSAEKAKGLGINFLPLEWGGCNPSSTHQFCLCNATDDPKKTEHLLSLDGAKERLHLFKAGLLEEGAFDPVIDGCVGVFHTASPVQLSATDPQAEIVEPAVKGTLNVLKSCVKFPTVKRVVLTSSMSSVSFSRTPITSDMVLDETWYSDPLVCEQNQRWYPLSKILAEEAAWKVAKENGIDLVSMNPGIVIGPLLQPTLNGSVELIANIISGIQTPFLNYTFVDVRDVASAHIQAFEVPSANGRYCLVGQVADGPDTLQILRQLYPTLCLPEFGNPSDSKYQVSREKAKSLGINFLPLEESLRDTIESLKEKGFLNI
>Pyrpy_N_02g2691.1
MRKVVCVTGGSGYIAAWLVKLLLERGYIVKATVREPNDSKKTEHLLSLDGAKERLQLFKANLLEEGSFDAAVDGCEGVFHTASPVQFSAADPQAELIGPAVKGTLNVLKSCVKFPTVKRVVLTSSMAAVIVNGRPLNPDVVVDETWYSDQAVCAQLKEWYFLSKTIAEEAAWKFSKENGIDLVTINPSYVIGPLLQPTLNLTVKMILNLKNDVHDVISSNYISSDVRDVAYAHVQAFEVPSASGRYCFVGHVTPVSKVLNILHKLHPTFFPPEKCEDDKPCEPGFQISKEKAKSLGVDFLPLEVSLRDTIESLKEKGFLQL
>Pyrpy_N_03g1626.1
MSSGAGKVVCVTGASGYIASWLVKLLLQRGYTVKASIRDPNDPTKTEHLHALDGAQDRLQLFKANLLEEGSFDSAVEGCEGVFHTASPFYHDVTDPKAELLEPAVKGTLNVLNSCAKSPSIKRVVLTSSIAAVAYNGKPRTPDVVIDETWFTDPDVCKESKLWYVLSKTLAEDAAWKFVKEKGIDLVTINPAMVIGPLLQPTLNTSAAAVLNVIKGARTFPNASFGWINVKDVTNAHIQAFESPTAGGRYCLVETVAHFSEVVRILRELYPTLQLPEKCADDKPFVPTYQVSKEKAKSLGVEFIPLDISLKETVESLKEKGFVSF
>Pyrpy_N_07g0517.1
MTKVVCVTGASGYIASWLVKLLLQRGYIVKATVREPNDSMKTEHLLSLDGAKERLQLFKANLLEEGSFDSAVDGCEGVFHTASPVQFSATDPQVTQCEGNTQCSKIVRKIPTVKRVILTSSMAAVGVNGRPLNPDVVIDETWYSDPAICEQLKEWYFLSKTLAEEAAWKFSKENGIDLVTINPSYVIGPLLQPTLNLTVEMILNLKNDIPSIISSNYPSSDVRDVASAHVQAFEVPSASGRYCLVGHVTPTSKALSILHELHPTFFPPEKCDDDKPCEPGYQISKEKAKSLGVDFLPLKESLRDTIESLKEKGFLKL
>Pyrpy_N_07g0518.1
MSTGESKTVCVTGASGYIASSLVKLLLQKGYTVKATVRDPNDAKKTEHLLSLDGAKERLHLFKADLLEEGSFDAVIDGCVGVFHTATPVQFSATDPQVEIIEPAVKGTLNVLKSCAKFPAVKRVVLTSSLAAVKVNGKPLTSDVVIDETWYSDPLFCEEIKQWYPLSKTLAEEAAWKFAKGNGIDLVAIHPGFAIGPLLRPTLNLSVGFLLNLMSGIKTPFIDYAFVDVRDIAFAHIQAFEVPSASGRYCLVAQVADGPDTLKILQELYPTLSLPEPGNPSGSKFQVSKEKAKCLGITFRPLETSLKDTVESLKEKGFLKF
>Pyrpy_N_07g0520.1
MSTGESKTVCVTGASGYIASWLVKLLLQKGYTVKATVRNPNDAKKTEHLLSLDGAKERLHLFKADLLEEGSFDAVIDGCVGVFHTASPAQFSATDPQVEIIEPAVKGTLNVLKSCAKFPAVKRVVITSSLASVRLSGKPLTSDVVMDETWYSDPLFCKEIKQWYPLSKTLAEEAAWKFAKGNGIDLVTIHPGFVIGPLLQPSLNLSVEFLLNLMSGMETPFINYAFVDVRDVAFAHIQAFEVPSASGRYCLVAQVADGPDTLKILRELYPTLSLCEPGNPSGSKFQVSREKAKCLGITFLPLETSLKDTVESLMEKGFLKF
>Pyrpy_N_07g0521.1
MLQLMDVKAFFTQHCLYYSRLLTHRMNKFKTCLREVQEKPAREFAEGNEIDLVTIHPRFGIGTQPTVSNCRFVDVRDVASAHIQAFDIFEVLKILRELYPHFAS
>Pyrpy_N_07g0522.1
MSTGKTKTLCVTEASGYIASWLVKLLLQKGYNFKATVRDRNDAKKTEHLLSLDGAKERLHLFKADLLEEGSFDTVVDGCVGVFYTASPAQISATDPQAEIIEPAVKGTLNVLKSCAKFPAVKRAVLTSSMASVRMSGKPLTSDVVLDETCYSDPLFCKKTKQWYPLSKILAEEAACKFAEGNGIDLVSIHPGFAIGPPLQPTLNVSVEFLLNIMSGIEIPFVNYTSVDVRDVASAHIQAFEVPSILRELYPTLSLPELGNPSDSKFQVSMEKAKGLGITFLPLETSLKDTVESLKEKGFLKF
>Pyrpy_N_07g0523.1
MAGSNGILGAKVAFTRGKGAWDFWANAGWNAEGEADFLSITKVGRDFSFNSFGIRFQGPWLRKLLESLQKGNGIDIVTINPGLVIGSLLQSILNTSVEHVATAHIFAFENASASGRYCLVGRVTHCSDAVKILRDLFHVPKLPEKLLYANTIDLEREREREREREREMSTGESKTVCVTGASGYIASWLVKLLLQKGYTVKATVRDPNDAKKTEHLLSLDGAKERLHLFKADLLEEGSFDAVIDGCVGVFHTASPAQFSVTDPHVEIIEPAVKGTLNVLNSCAKFPAVKRVVITSSLASVGLSGKPLTSDVVMDETWYSDPLFCETTKQWYPLSKTLAEEAAWKFAKGNGIDLVTIHPGNAIGPPLQPTLNLSVEFLLNLMSGIETPFINYTFVDVRDVAFAHIQAFEVPSASGRYCLVAQVADGPDTLKILRELYPTLTLPEPGNPSGSKFQVSKEKAKCLGITFLPLETSLKDTVESLMEKGFL
>Pyrpy_N_11g1584.1
MSSGAGKVVCVTGASGYIASWLVKLLLQRGYTVKASIRDPNDPTKTEHLHALDGAQDRLQLFKANLLEEGSFDSAVEGCEGVFHTASPFYNDVTDPKAELLEPAVKGTLNVLNSCVKSPSIKRVVLTSSMAAVAYNGKPRTPDVVVDETWFTDPDVCKESKLWYVLSKTLAEDAAWKFVKEKGIDLVTINPAMVIGPLLQPTLNTSAAAILNVIKGARTFPNASFGWINVKDVANAHIQAFERPTASGRYCLVERVAHFSEVVRVLRELYPTLQLPEKCADDKPFVPTYQVSKEKAKSLGVEFIPLDVSLKETVESLKEKGFVNF
>Rosch_v2.0_Chr1g0316841
MSCGESKVVCVTGASGFIASWLVKLLLQRGYTVKATVRDPNDQKKTEHLLSFDGAKERLHLFKADLLEEGSFDPVVDGCEGAELIEPALKGTLNVLGSCVKVQSIKRVVITSSMAAVRFNGKPLTADVIINESWFSDPAFCEKEKLWYMLSKTLAEEAAWKFAKEKGIDIITINPGWVIGPPLQPTLNLTVELVLKLVNGTEKFPNDTYRFVDVRDVANAHILAFENPSASGRYCLVGSVKHRSESLFLTDVKMTSLSHQLTRHTPLEVSLKDTVESLKDKNFF
>Rosch_v2.0_Chr1g0317331
MSCGESKVVCVTGASGFIASWLVKFLLQRGYTVKATVRDPDDQKKTEHLLTLDGAKERLHLFKADLLEEGSFYTAIDGCECVFHTASPVLRSVSSTNPQAELIEPALKGTLNVLGSCVKVQSIRRVVITSSMAAVGFNGKPLAADVIVDESWFSDPAFCEKSKLWYMLSKTLAEEAAWKFAKEKGIDIITINPGWVIGPLLQTTLNLSEELVLKLVNGTEKFPNRTYRLVDVRDVAIAHILAFENPSASGRYCLVGSAKHCSEVVKMLYEISPALNLPDKCADDKPFTPTNQVSKKRTQTLGVKYTPLEVSLKDTVESLKNKNFF
>Rosch_v2.0_Chr1g0317371
MSGERKVVCVTGASGFIASWLVKLLLQRGYVVKATVRDPNNPKKTEHLLSLEGAKERLHLFKADLLEEGSFDLVVDGCEGVFHTASPVLFSSISDPQAELIDPAVKGTLNVLKSCVKFPTIKRVVLTSSMAAVVLNGRPLTSNVVVDETWFSDPLVCEELKEWYFLSKTLAEEAAWKFAKENGIDLVAINPSYVIGPLLQPTLNFSVEMVLDLKKDIDGVTSANYTSTDVRDVASAHIQAFEVPSASGRYCLVANVTPIHEALKILKELHPTLCPTEICEQDIPSAPQYQISQEKAKSLGLDFLPLEVSLRDTIECLKEKGFLEA
>Rosch_v2.0_Chr1g0317421
MSGERKVVCVTGASGFIASWLVKLLLQRGYVVKATVRDPNNPKKTEHLLSLEGAEERLHLFKADLLEEGSFDLVVDGCEGVFHTASPVLFSSISDPQVHRISAELIDPAVKGTLNVLKSCVKFPTIKRVVLTSSMAAVVLNGTPLTSNVVVDETWFSDPLLCQELKEWYFLSKTLAEEAAWKFAKENGIDMVTINPAYVMGPPLQPTLNLSVEMVLDLKKDINGVAIANYTSTDVRDVASAHIQAFEVPSASGRYCLVANVTPIHEALKILKELHPSLCPPEICEHDTPSAPEFQISQEKAKSLGVSFLPLEVSLRDTVECLKEKGFLKP
>Rosch_v2.0_Chr1g0317441
MGGERKVVCVTGASGFIASWLVKILLQRGYVVKATVRDPNDPKKTEHLLSLDGAKERLHLFKAELLEEGSFDLVVDGCEGVFHTASPVLFSSISDPQAELIDPAVKGTLNVLKSCVKFPTIKRVVLTSSMAAVIINGRPLTSNVEVDETWFSDPLVCEELKAWYLLSKTLAEEAAWKFAKENGIDMVTINPAYVMGPLLQPTLNYTVEMVLNLKNDAHEVTNGYYLSTDVRDVASAHIQAFEVPSASGRYCLVANVTPIYKALKILEQLHPTLCPPEICEHDIPSAPEYQISQEKAKSLGVSFLPLEVSLRDTIESLKEKGFLEA
>Rosch_v2.0_Chr1g0317461
MLSSHKNTLAEEAAWKFAKEKGIDIITINPGWVIGPLLQPTLNLSVEIVLKLVNGTETFPNRTYRLVDVRDVANAHILALENPSASGRYCLVGSVKHCSEVVKMLYEISPALNLPDKCADDKPFTPTHQVSKERTQTLGVRYTPLEVSLKDTVESLNNKNFF
>Rosch_v2.0_Chr1g0317491
MSCGESKVVCVTGASGFIASWLVKLLLQRGYTVKATVRDPDDQKKTEHLLSLDGAKERLHLFKADLLEEGSFDPAVDGCEGVFHTASPVLLSDSSTNPQAELIDPALKGTLNVLGSCVKVQSIKRVVITSSIVAVAFNGKPLTADVIIDESWFSDPAFCEKAKVSV
>Rosch_v2.0_Chr1g0317501
MSGAGKGVVCVTGASGYIASWLVKLLLQRGYIVKGTVRDPNDPKKTEHLLSLEGAKERLHLFKADLLDEGSFDPAVDGCECVFHTASPVSFSSVNDPQAELIDPAVKGTLNVLKSCAKFPTVKRVVLTSSLASVMMNGKPLTPDVVVDETWYSDPLIAEKHKLWYILSKTLAEEAAWKFAEGNRIDLVSINPGFVIGPLLQPTINLTVEMIQNLITGKAVPASNYRFIDVRDVAAAHIQAFEILSASGRYCLVSHVANISETLEMIRQLYPTMYIPGRCEDDNPLLNPSGPQFQVSKEKAKSLGISFHPLEVTLKDTIESLKEKGFLNI
>Rosch_v2.0_Chr1g0317571
MSCGESKVVCVTGASGFIASWLVKILLQRGFTVKATVQDPNDQKKIDHLLSLDGAKERLHLFKANLLEEGSFDPVVDECEGAELIDPALKGTLNVLGSCVKVQSIKRVVITSSIAAVAFNGKPLTADVIIDESWFSDLAFCEKVKLWYTLSKTLAEEAAWKFAKEKGIDIIYYNKSGMGDRPSFTANSEP
>Rosch_v2.0_Chr1g0317581
MSGARKVAVCVTGASGYIASWLVKLLLGRGYIVKATVRDPNDPKKTEHLLSLDGAKERLHLFKADLLDEGSFDPVVDGCDGVFHTASPVLFSSISDPQAELIDPAVKGTLNVLKSCKKFPTVKRVVLTSSMASVMMNGKPLTPDVVVDETWYSDPLIAEKHKLWYLLSKTLAEEAAWNFAEGNGIDLVSINPGFVIGPLLQPTINLTVEMIQNLITGQCEDDNPLLLPSDPQFQVSKEQAKGLGIGFYPFEATLKDTIESLKEKGFLNI
>Rosch_v2.0_Chr1g0317591
MSGETKVVCVTGASGYIASWLVKLLLQQGYTVKATVRDPNDAKKTEHLLSLDGAKERLHLFKADLLEEESFDPVVDGCEGVFHTASPVLLSSTNPQAELIDPAVKGTHNVLKSCAKFPTVKRVVLTSSMAAVILTGKPLTSDVVVDETWFSDPLFCEKNKLWYILSKTIAEDAAWKFAKENGIDLVSINPGFVIGPLLQPTLNLSVEVIQSLLTGKALPASNYRFVDVRDVASAHIQAFEVPSASGRYCLVSHVAHISEVLKIIRQFYPTLYIPERYEDDNNPHRILPSDPSYQVSNEKAKGLGINFFPFEVTVKDTVESLKEKGFLN
>Rosch_v2.0_Chr1g0317611
MSCGESKVVCVTGASGFIASWLVNLLLRRGFTVKATVRDPNDQNNTEHLLLLDGAKDRLHLFKADLLEEGSFDTAIDGCQCVFHTASPVLLSVTDPQLSIQVDFICKYYNQDPLDCCQAELIDPALKGTLDVLRSCANTPSVKRVVLTSSIVSVMFNGKPLSPDVTVDETWFSDQTFCEKAKLWYPVSKVLAAWKFAKENRIDMLRYIQELIVIGLHLRPMVNTSMEPLLKLVNAYRWIDVRDVANAHILVFQNPSASGRYCLVGKVAHCAEAVKISHDIFPALNLPGNQIEHKIFDSSFESSGCVSFRGRCADDQPLAPTCQVSREKAQILGVKFTPLEVF
>Rosch_v2.0_Chr1g0317621
MSCGESKVVCVTGASGFIASWLVKLLLQRGFTVKATVRDPNDQKKTDHLLSLDGAKERLHLFKADLLEEGSFDSVIDGCECVFHVASPVILSDLTDPQAELLDPALKGTLNVLGSCVKVPSTKRVVITSSMAAVAFTGKPLAADVIIDESWFSDPAFCEETKLWYMLSKTLAEEAAWKFAKEKGIDIITINPGLAIGPLLQPTLNTSVQPILKLVDGTEEFTNTTYMLIDVRDVANAHILAFENPSASGRYCLVESVKHCSEVVKMLSDISPALNLPDKCADDKPFTPTYQVSNERAQTLGVKYTPLELSLKDTVESLKDKNFF
>Rosch_v2.0_Chr1g0317661
MLSKTLAEEAAWKFAKEKGIDIITINPGWVIGPLLQPTLNFSDEIVLKLVNGTEKFPNKTYGFVDVRDVANAHILAFENLSASGRYCLVGSVKHCSEVVKMLLEISPALNLPDKCADDEPFSPNYQVSKERAQTLGVKYIPLEVSLKDTVESLKDMNFF
>Rosch_v2.0_Chr1g0317671
MNCGESKVVCVTGASGYIASWLVKLLLQRGYTVKATVRDPDDQKKTEHLLSLDGAKERLHLFKADLLEEGSFDTAIHGCECLFHTASPVLLSVSSTNPQAELIDPALKGTLNVLGSCVKVQSIKRVVITSSIAAVGYNGKPLTADVIIDESWFSDPAFCEKTKVCV
>Rosch_v2.0_Chr1g0317681
MSCGESKVVCVTGASGFIASWLVKLLLQRGYTVKATVRDPNDQKKTEHLLSLDGAKERLHLFKADLLAEASFDPVVDGCEGVFHTASPALLSSTNPQAELIEPALKGTLNVLGSCVKVQSIKRVVITSSMAAVGFNGKPLAADVIIDESWFSDPAFCEKTKLWYMLSKTLAEEAAWKFAKEKGIDIITINPGWVIGPLLQPTLNLSVELVLKLVNGTEKFPNKTYRLVDVRDVANAHILAFENPSATGRYCLVGSVKHCSEIVKMLYEISPALNLPDKCADDKPFTPTYQVSKERTQTLGVKYTPLEVSLKDTIESLKNKNFF
>Rosch_v2.0_Chr1g0317691
MSTRSMVKFLWKKRMLFFCEAAEACTNDMACGKCGLGPSQAGWALSGTLPFEALGLSHLGWASCLDRIDGLLHRIWTMTVVVGDGAVFCSAMMVIDYPVDSDVSLHRHKHSAQSLITRENQRTRMSCGESKVVCVTGASGFIASWLVKLLLQRGYTVKATVRDPNDQKKTEHLLSFDGAKERLHLFEADLLEEGSFDPVVDGCECVFHTASPVLLSSTNPQAELIEPALKGTLNVLGSCVKVQSIKRVVITSSMAAVRFNGKPLTADVIIDESWFSDPAFCEKEKLWYMLSKTLAEEAAWKFAKEKGIDIITINPGWVIGPPLQPTLNLTVELVLKLVNGTEKFPNDTYRFVDVRDVANAHILAFENPSASGRYCLVGKVKHCSEVVKMLHEIFPALNLPDKCEDDKPFTPTHQVSKERTQTLGVKYTPLEVSLKDTVESLKDKNFF
>Rosch_v2.0_Chr1g0317701
MSGAQKVVVSVTGASGYIASWLVKLLLQRGYTVKASVRDPNDKKKTEHLLALDGAKERLQLFKADLLEEGSFDSLVDGSVAVFHTASPFYHNPNDPQVELIDPALKGTLNVLRSCVKVPSIKRVVITSSMAAVAFNGKPVAPDVIIDESWFSDPAFCEQSKAWYMLSKTLAEEAAWKFAKEKGIDIVTINPGLVIGPLLQPTLNTSVEPILKLINGAEKFPNTTYRFVDVRDVANAHILAFENPSASGRYCLVGSVTHCSEIVKILRHIFPALSLPEKPADDKPFTPTYQVSKERAQTLGVKYTPLEVTLKDNVESLKEKNFF
>Rosch_v2.0_Chr5g0052741
MSNKVVCVTGASGYIASWLVKLLLQRGYTVKASVRNPNDPTKTEHLLALDGAKERLQLFKADLLEEGSFDSAVEGCEGVFHTASPFYHDVTDPKAELLDPAVKGTLNVLNSCSKSTSIKRVVLTSSIAAVAYNGKPRTPDVVVDETWFTDPDVCKESKLWYVLSKTLAEDAAWKFVKEKGIDMVTINPAMVIGPLLQPTLNTSAAAILNIIKGARTYPNASFGWVNVKDVANAHVQAFEIPSASGRYCLVERVAHFTEVLQIIHELYPDLQLPEKCSDDKPFVPTYQVSKEKAKSLGIEFIPLDISLKETIESLKEKSFVSF
>Rubch_LG02.2320
MSGERKVVCVTGASGFIASWLVKLLLQRGYIVNATVRDPNDPKKTEHLLSLDGAKESLHLFKADLLEEGSFDPAVDGCEGVFHTASPVLLSSTDPQAELIAPAVKGTLNVLKSCVKYPAVKRVVLTSSMAAVCLNGRPLTSNVVVDETWFSDPLVCEELKAWYCLSKTLAEEAAWKFAKANGIDMVTINPAYVIGPLLQPTLNITVEMILNLQNDAVELFAGNYISIDVRDVASANILAFEVPSASGRYCLVANVTPIFEVLKILKELHPSLSPPEICEQGIPCAPEYQVSQEKAKSLGVSFLPLEVTLRDTVECLKEKGFLRV
>Rubch_LG03.3636
MSSGSGKVVCVTGASGYIASWLVKLLLQRGYTVKASVRDPNDPTKTEHLLALDGAKERLQLFKADLLEEGSFDSAVEGCEGVFHTASPFYHDVTDPKAELLDPAVKGTLNVLNSCAKSPSIKRVVLTSSIAAVAYNGRPRTPDVVVDETWFTDSDFCKESKLWYVLSKTLAEDAAWKFVKEKGIDMVTVNPAMVIGPLLQPTLNTSAAAVLNVIKGARTFPNASFGWINVKDVANAHVQAFEIPSASGRYCLVERVAHFSEVVKILHELYPSLQLPEKCADDKPFVPTYQVSKEKAKSLGIEFVPLDISLKETVESLKEKSFVSF
>Rubch_LG07.1493
MGGERKVVCVTGGSGFIASWLVKLLLQRGYIVKATVRDPNDPKKTEHLFSLDGAKERLRLFKADLLEEGSFDPVIDGCDGVFHTASPVLFSSTDPQAELIAPAVKGTLNVLKSCVKYPTVKRVVLTSSMAAVLVNGRPLTSNVVVDETWFSDPLVCEELKAWYFLSKTLAEEAAWKFAKENGIDMVTINPAYVIGPLLQPTLNSTVEMVLNLKNDAQEVTAANYLSTDVRDVASAHIQAFEVPSASGRYCLVANVTPIVEALKILKELHPSLSPPELCEQGIPSAPEYQVSKEKAKSLGVGFLPLEVSLRDTVECLKEKGFLRA
>Rubch_LG07.1494
MSGARNVVCVTGASGYVASWLVKLLLQRGYIVKATVRDPNDPKKTEHLVSLDGAKERLHLFKADLVDEGSFDPVVDGCDGVFHTASPVIISSVSDPQAELIDPAVKGTLNVLKSCAKFPTVKRVVLTSSIAAVIMNGKPLTPDVVVDETWFSDPLIAEKHKLWYFLSKTLAEEAAWKFAEGNGIDLVSINPGCVIGPFLQPTINLTVEVILNLITGKPLPASNYNLVDVRDVASAHIQAYEIPSVSGRYCLVSHSLHISEALKIIQQLYPTLYNPERCDDDNPYFPLDPKFEVSMEKAKSLGISFLPLEVTLKDTVESLKEKGYLNI
>Rubch_LG07.1495
MSGARNVVCVTGASGYIASWLVKLLLQRGYIVKATVRDPNDPKKTQHLVSLDGAKERLHLFKADLVDEGSFDPVVDGCDGVFHTASPVIISSVSDPQAELIDPAVKGTLNVLKSCAKFPTVKRVVLTSSIAAVIMNGKPLTPDVVVDETWFSDPLIAEKHKLWYILSKTLAEEAAWKFAEGNGIELVSINPGFVIGPLLQPTINLTVEMIQNLITGKPLPASNYRFVDVRDVASAHIQAYEIPSASGRYCLVSHLAHISEALKIIRQLYPTLYIPQICDDDNPYRMLPSDPKFQVSVEKAKGLGISFLPFEVTLKDTIESLKEKGFLNI
>Rubch_LG07.1496
MSGATKVVCVTGASGYIASWLVKLLLQQGYTVKATVRDPNDPKKAQHLLSLDGAKERLHLFKADLLEEGSFDPVVDGCHGVFHTASPVLLSSTDPQAELIDPAVKGTLNVLKSCSKFPTVKRVVLTSSMASVILTGKPLTSDVVVDETWFSDPLLCEKSKLWYILSKTLAEEAAWKFAKENGIDMVSMNPGFVIGPLLQPTLNLSVEVIQNLITGKPLPASNYRFIDVRDVASAHIQAFELPSASGRYCLVSHFAHISEALKIIRRLYPTLYIPERCEDNNPLVILPSDPSYQVSKEKAKRASGYIASWLVKLLLQQGYTVRATVRDPNDPKKTEHLVSLDGAKERLHLFKADLVDEGSFDPVVDGCDGVFHTASPVFFSSISDPQKEVIDPAVKGTLNVLKSCAKFPTVKRVVITSSMASVINTGKPLTSDVVVDETWFSDPLVCEKYKKWYSLSKTLAEEAAWKFAKENGIDMVSMIPGFVFGPLLQPTLNLSVEVIQNLITGKPLPAYSTYVFIDVRDVASAHIQAFELPSASGRYCLVSHVKHISEILKIIRQLYPTLYIPERCEDNNLVNSGPSYQVSKEKAKGLGINFLHYEVTLKDTVESLKEKGFLKI
>Rubch_LG07.1498
MSGATKVVCVTGASGYIASWLVKLLLQQGYTVKATVRDPNDPKKAQHLLSLDGAKERLHLFKADLLEEGSFDPVVDGCHGVFHTASPVLQSSTDPQAELIDPAVKGTLNVLKSCAKFPTVKRVVLTSSMASMLLTGKPLASDVVVDETWFSDPLLCEKSKLWYILSKTLAEEAAWKFAKENGIDMVSMNPGFVIGPLLQPTLNLTVEVIENLITGKPLPPYSNYGLIDVRDVASAHIQAFELPSASGRYCLVNHVEHISEILKIIRQLYPTLYIPERCEDNNLVNSDPSYQVSKEKAKGLGINFLHSAVTLKDTVESLKEKGFLKI
>Rubch_LG07.1499
MSCGGRKVVCVTGASGFIASWLVKLLLQRGYTVQGTVRDPNDQKKTEHLLSLDGAKERLHLFKADLLEEGSFDPVIDGCECVFHSASPVLFSSTDPQVELIDPALKGTLNVLRSCAKVPSIKRVVITSSMAAVVFNGKPLAPDVIIDESWFSDPAVCEKSKLWYMLSKTLAEEAAWKFAKEKGIDVVTINPGWVIGPLLQPTLNSSVEPVLKLINGTETFPNTTYRFVDVRDVANAHILAFENPSASGRYCLVGSVKHCSEVMKILRDISPALNLPGKCADDKPFTLTYQLSKERAQTLGVKYTPLEVSLKDTVESLKDKNFF
>Rubch_LG07.1500
MSGADEVKVVSVTGASGYIASWLVKLLLQRGYTVKASVRDPNDKKKTEHLLALDGAKERLHLFKADLLEEGSFDSLVDGSIAVFHTASPFFHNPNDPQVELIDPALKGTLNVLRSCVKVPSIKRVVLTSSMAAVAFNGKPLAPDVIIDESWFSDPAVCEKSKAWYMLSKTLAEDAAWKFANEKGIDVVTINPGLVIGPLLQPTLNTSVAPVLKLINGTETFPNTTYRFVDVRDVANAHILAFENPSASGRYCLVGSVIHCSEVVKILRDFSPALSLPEKCADDKPFAPTYQVSKERAQTLGVKYTPLEVTLKDTVESLKDKNF
>Ruboc_02_G35264
MSGERKVVCVTGASGFIASWLVKLLLQRGYIVKATVRDPNDPKKTEHLFSLDGAKERLHLFKADLLEEGSFDPAVDGCEGVFHTASPVLLSSTDPQAELIAPAVKGTLNVLKSCLKYPTVKRVVLTSSTAAVFLNGRPLTSNVVVDETWFSDPLVCEELKAWYCLSKTLAEEAAWKFAKANGIDMVTINPAYVIGPLLQPTLNSTVEMVLNLKNDALELTAGNYISIDVRDVASAHIQAFEVPSASGRYCLVANVTPIFEALKILKELHPSLSPPEICEQGIPSAPEYQVSQEKAKSLGVSFLPLEVTLRDTVECLKEKGFLMA
>Ruboc_02_G35266
AELIDPAVKGTLNVLKSCAKFPTVKGVVLTSSMASVILTGKPLDSDVIHLFARSISSYELPSSLVQLCYILSKTLPEQAAWKFSKENGIDLVSINPGFLIGPLLQPTLNLSVEVIQNLITGKPLPASNYRFIDVRDVASAHIQAFELPSASGRCVDNNPLVILPSDPSYQVSKEKAKGLGINFLPFEVTLKDTVESLKEKGFLKL
>Ruboc_03_G20473
MSSGSGKVVCVTGASGYIASWLVNLLLQRGYTVKASVRDPNDPTKTEHLLALDGAKERLQLFKADLLQEGSFDSAVEGCEGVFHTASPFYHDVTDPKAELLDPAVKGTLNVLNSCAKSPSIKRVVLTSSIAAVAYNGRPRTPDVVVDETWFTDPDFCKESKLWYVLSKTLAEDAAWKFVKEKGIDMVTVNPAMVIGPLLQPTLNTSAAAVLNVIKGARTFPNASFGWINVKDVANAHVQAFEIPSASGRYCLVERVAHFSEVVKIIHELYPSLQLPEKCADDKPFVPTYQVSKEKARSLGIEFVPLDISLKETVESLKEKSFVSF
>Ruboc_07_G14926
MSGATKVVCVTGASGYIASWLVKFLLQQGYTVKATVRDPSHVLSCVCLRTDDPKKTQHLLSLDGAKERLHLFKADLLEEGSFDPVVNGCHGVFHTASPVLQSSTDPQAELIDPAVKGTLNVLKSCAKFPTVKRVVLTSSMASMLLTGKPVTSDVVVDETWFSDPVLCEKSKLWYILSKTLAEEAAWKFAKENGIDMVSMNPWFVIGPLLQPTLNLTVEVIQNLITDVASAHIQAFELPSASGRYCLVNHIEHISEILKIIRQLYPTLYIPERCEDKNPLVNSDPSYQVSNEKAKGLGINFLPSEVTLKDTVEKRMRGARNVVCVTGASGYIASWLVKLLLQRGYIVKATVRDPNDPKKTEHLVSLDGAKERLHLFKADLVDEGSFDPVVDGCDGVFHTASPVLFSSISDPQAELIDPAVKGTLNVLKSCAKFPTVKRVVFTSSIAAVIMNGKPLTPDVVVDETWFSDPLIAEKHKVWYLLSKTLAEEAAWKFAEGNGIELVSINPGFVIGPLLQPTINLTVEMIQNLITGKPLPASNYRFVDVRDVASAHIQAYEIPSASGRYCLVSHLAHISEVLKIIRQLYPTLDIPERCDDDDNPYRILPSDPKFQVSVEKAKGLGISFLPFERMSGARNVVCVTRASGYIASWLVKLLLQRGYIVKATVRDPNDPKKTQHLVSLDGAKERLHLFKADLVDEGSFDPVVDGCDGVFHTASPVLISSISDPQAELIDPAVKGTLNVLKSCAKFPTVKRVVLTSSIAAVIMNGKPLTPDVVVDETWFSDPLIAEKHKLWYHLSKTLAEEAAWKFAEGNGIDLVSINPGFVIGPLLQPTINLTVEMIQNLITGKPLPASNYRFVDVRDVASAHIQACEIPSASGRYCLVSHLAHISEGMKIIRQLYPTLYIPERCDDDNPYRILLLDPKFQVSVEKAKGLGTSFLPFEVTLKDTVEKMAEERKVVCVTGASGFIASWLVKLLLQRGYIVKATVELIAPAVKGTLNVLKSCVKYATVKKVVLTSSMAAVIFNGRPLTSNVVVDETWFSDPLVCEELKAWYCLSKTLAEEAAWKFAKANGLDMVTINPAYVIGPLLLPTNLTVEMVLNFKNDAQEVTDGNYSYTDVRYVASAHIQAFEVPSASGRYCLVANVTPIFEVLKILKELHPSLSPPEMKAVCVTGGSGFIASWLVKLLLQRGYIVKATAELIAPAVKGTLNVLKSCVKYPTVKRVVLTSSMAAVLVNGRPLTSNVVVDETWFSDPLVCEELKTLAEEAAWKFAKANGIDMVTINPAYVIGPLLQPTLNSTVEMVLNLKNDAQEVTAANYLSTDVRDVASAHIQAFEVPSASGRYCLVANVTPIVEALKILKELHPSLSPPEICEQGIPSAPEYQVSQEKAKSLGVGFLPLEVSLRDTVECLKEKGFLRA
>Ruboc_07_G34422
MSGADEVKVVSVTGASGYIASWLVKLLLQRGYTVKASVRDPNDKKKTEHLLALHGAKERLHLFKADLLEEGSFDSLVDGSIAVFHTASPFYHNPNDPQVELIDPALKGTLNVLRSCVKVPSIKRVVITSSMAAVAFNGKPLAPDVIIDESWFSDPAVCEKSKAWYMLSKTLAEDAAWKFAKEKGIDVVTINPGLVIGPLLQPTLNTSVAPVLKLINGTETFPNTTYRFVDVRDVANAHILAFENPSASGRYCLVGSVIHCSEVVKILRDISPALSLPEICADDKPFAPTYQVSKERAQTLGVKYTPLEVTLKDTVEKLIDPALKETLNVIKSYANVPSVKRVVELIDPALKGTFNVLRSCVKVPSIKRVVITSSMAAVAFNGKPLAPDVIIDESWFSDSAVCEKSKLWYMLSKTLAEEAAWKFAEEKGIDVVTINPGWVIGPLLQPTLNTSVEPVLKLINGRTETFPNTTYRFVDVRDVANAHILAFENPSASGRYCLVGSVKHCSEVVKILRDISPALTLPEKCADDKLFTPTYQVSKERAQTLGVKYTPLEISLKDTVENDEPLAKTYQVSKERVQILGLNFTPLEISLKDTVEKRAREAQRAREKMSGATKVVCVTGASGYIASWLVKLLLQQGYTVRATVRDPNDPKKAQHLLSLDGAKERLHLFKADLLEEGSFDPVVDGCHGVFHTASPVSMSSNDPQAELIDPAVKGTLNVLKSCAKFPTVKRVVLTSSMASMLLTGKPVTSDVVVDETWFSDPVLCEKSKLWYILSKTLAEEAAWKSAKENGIDMVSMNPGFVFGPLLQPTLNLSVEVIQNLITDVASAHIQAFELPSASGRYCLVSHVEHISEILKIIRQLYPNLYIPERCEDNNPLVNFDPSYQVSKEKANGLGINFLPVELTLKDTVERASGYIASWLVKFLLQQGYTVKATVRDPNDPKKTQHLLSLDGAKERLHLFKADLLEEGSFNPVVDGCHGVFHTASPVLRSSTDPQAELIDPAVKGTLNVLKSCAKFPTVKRVVLTSSMASVVSTAKPLTPDVVVDETWFTDSLLCEKSKRWYVLSKTLAEEAAWKFAKENGIDMVSMNPGYVIGPLLQPTLNLSVELIQNLITGKPLPATNYIFVDVRDVASAHIQAFELPSASGRYCLVSHHISEILKIIRQLYPTLYIPERCEDPVGNFDPSYQVSKEKAKGLGINFLPSEVTLKDTVEKVSSAPIIDPKLHLIDRSRSP
