# Supplementary material for: Transcriptomics of long‐term, low oxygen storage coupled with ethylene signaling interference suggests neofunctionalization of hypoxia response pathways in apple ( Malus domestica )
Source: Plant Direct. 2024 Dec 20;8(12):e70025. doi: 10.1002/pld3.70025 (PMC11660084; doi:10.1002/pld3.70025)
Supplement: Supplementary file 2 — Data S2: Homologs of all 606 hypoxia response genes identified in this study across 42 representative species of land plants). [file PLD3-8-e70025-s004.gz › 01-integratedGeneFamilies_dir/1846.faa]

>gnl_Ambtr_v1.0_evm_27.model.AmTr_v1.0_scaffold00029.86
MSWWWAGAIGAAKKKNDEDEGPVKYQSVALVVGVTGIVGNSLAEILPLSDTPGGPWKVYGVGRRPCPKWSEDHPIEYIQCDILNLEETTAKLSPLTDITHVFYVTWADRISEAENCDVNGHMFRNVLDALLPNAPNLQHICLQTGRKHYLGPFEAIGHVKPHEPPYQEDVPRLPCLNFYHTLEDILFEAAEKKEGLTWSVHRPTVIFGFSPYSLMNLVGSLCVYAAICKHEGLPFRFPGSKAQWEGFSDASDADLIAEQHIWAAVDPHAKNEAFNCANGDVFRWKQLWKILGEQFGLELVEYEGKGFSLVEAMKEKGPVWDTIVKENELSETKLQEVAQWWFADVMLDNEGVGLDSMNKAKEHGFLGFRNTLTSFSSWIDKMKAHKIVP
>gnl_Aquco_v3.1_Aqcoe6G295100.1
MSWRWLGANGAAKNKLEEDEEPWKYQSVGLVIGVTGIAGNSLAEILPLSDTPGGPWKVYGVARRPQPTWNTEHLIEYIQCDIRNKDETLLKLSSLTDITHIFYVAWTPCPTEAENCQVNSKMLRNVLQAVIPNAPNLKHICLQTGIKHYTGDFESFGKNLAHDAPFCEDLPRLDTPNFYYTQEDILFEEIENKEGLTWSIHRPALIFGFSPYSLMNVIGTLCVYAAICKHEGKKLQFPGPRAAFEGYFDASDADLIAEHQIWASVADQHAKNEAFNCTNGDVFKWKHLWKVLGEQFGVECAEFEEGISLQELMKDKGPVWDEIVKENKLCPTKLEEVGAWWVVDTFFSWKELGLSSMNKSKEHGFFGFRNSTTSFISWIDKMKVYKIVP
>gnl_Aquco_v3.1_Aqcoe6G295300.1
MSWRWSGANGAAKNKLEEDEVPSNYQSVGLVIGVTGITGNSLAKILPLSETPGGPWKVYGVARRPRPTWNTEYPIEYIQCDITNKDETLLKLSSLTDITHIFYVAWTPCPTDAENCQVNSKMLRNVLQAVVPNAPNLKHICLQTGIKHYTGDFESFGKNLAHDAPFCEDLPRLDTPNFYYTQEDILFEEIDNKEGLTWSIHRPALIFGFSPYSLMNVIGTLCVYAAICKHEGKKLQFPGPRAAFEGYFDASDADLIAEHQIWASVADQHAKNEAFNCTNGDVFQWKHLWKVLGEQFGIECAEFEEGVSLQELMKDKGPVWDEIVKENKLCPTKLEEVGAWWVVDTFFSWKELGLSSMNKSKEHGFFGFRNSTTSFISWIDKMKVYKIVP
>gnl_Aquco_v3.1_Aqcoe6G295500.1
MSWWWSGAIGVAKKKFEEDEVPTKYQSVGLIIGVTGIVGNSLAEILPLSDTPGGPWKVYGVGRRPRPAWNKDHRIEYIQCDIGNNNETLSKLSPLTDVTHIFYVSWASCATEAENCQVNGRMFRNVLQAVIPNAPNLQHICLQTGTKHYIGSFESFGKIVPHDPPFREDLPRLDHPNFYYVQEDILFEEIEKKEGLTWSVHRPGTIFGFSPYSLMNVIGTLCVYATICKHEGKKLQFPGTRAVFEGYSEASDADLIAEHQIWASVDPYAKKEAFNCTNADVFKWKHLWKVLGEQFGVECAEFEEGLSLQEMMKDKGPVWDEIVKAKELCPTKLEEVGVWWFVDAIFSVKETVVSSMNKSKEHGFLGFRNSTTAFISWIDKMKANKIVP
>gnl_Aquco_v3.1_Aqcoe4G225500.1
MSWTWSGAIGSAKINKPEEDEVPTKYQSVGLVIGVTGITGNSLAEILPLSNTPGGPWKVYGVARRPQPAWNTDYPILYIQCDITNKDETLLKLSSLTDITHIFYVSWAPCPTEAENCEVNSKMLRNVLQAVIPNAPNLQHICLQTGTKHYTGELDSLGKRLAHDTPFREDVPRLDTPNFYYTQEDILFEEIKNKEGLTWSIHRPTLIFGFSPYSLMNLIGTLCVYAAICKHEGKKLRFPGLRASFEGFFEASDADLIAEHQIWASMADQYAKNEA
>gnl_Arath_TAIR10_AT4G24220.1
MSWWWAGAIGAAKKKLDEDEPSQSFESVALIIGVTGIVGNSLAEILPLSDTPGGPWKVYGVARRPRPTWNADHPIDYIQCDVSDAEDTRSKLSPLTDVTHVFYVTWTNRESESENCEANGSMLRNVLQAIIPYAPNLRHVCLQTGTKHYLGPFTNVDGPRHDPPFTEDMPRLQIQNFYYTQEDILFEEIKKIETVTWSIHRPNMIFGFSPYSLMNIVGTLCVYAAICKHEGSPLLFPGSKKAWEGFMTASDADLIAEQQIWAAVDPYAKNEAFNCNNADIFKWKHLWKILAEQFGIEEYGFEEGKNLGLVEMMKGKERVWEEMVKENQLQEKKLEEVGVWWFADVILGVEGMIDSMNKSKEYGFLGFRNSNNSFISWIDKYKAFKIVP
>gnl_Betvu_v1.2_Bv4_072580_ryfp.t1
MSWWWAGAIGAAKKKLEDSDDVSTTSINYQSVALIVGVTGIVGNSLAEILPLSDTPGGPWKVYGVARRPRPNWNAEHPIEYIQCDISDKDDVVLKLSPLTDVTNIFYVCWANCVTEAENCKINSMMFQNVLNAVVPNAPNLKHICLQTGMKHYTGAFEYWGKVEHLLDPPYSEDMPRLELPNFYYDLEDILYAQVAKKEDITWSVHRPGCIFGFSPYSVMNVLGTLCVYAAICKHEGIPFRFPGSKIIWESYSQASDADLIAEHQIWAAVDPYAKNEAFNCSNGDVFKWKHLWQVLGEQFGVEVAEFDERVGGFSLAEWIKGKDSVWEEIVKENDLVATKLEEVGTWQFVDMAFSWNWPLDTMNKSKEHGFLGFRNTKNSLIYWVDKMKAYKIVP
>gnl_Betvu_v1.2_Bv8_190500_kwfo.t1
MPSKLRIENGDIPSKFQNVALIVGVTGISGNSLADILQLPTTPGGRWKVYGVARRPRPQWQFHHNHVQYIQCDMADPEDSEAKLSHISDVTHIFYVGWVTKSSEAESCVENGRMLRNVLNAVIPNAPNLQHICLQTGQKYALPSQDSLSEIQHEPQFVEEFPREGNPNCYYTMEDILFEEVQKKENLTWSVHRPAVMFGFSPYSTRNIVGSLCVYATICKHEGQPLRFPGIQTAWDGHSEAADADLVAEQQIWSAVELQGKRQAFNCSNGDKFYWKDLWKVLADEFDVEFVEFEESSICLEEMMRDKDPVWDQIVQEKELLPTKLEEVGTWWYVDSILRHEAESDTNISRSMDKSVEYGFGGSRDTAESFRFWIDHTRRYKIVP
>gnl_Betvu_v1.2_Bv8_190500_kwfo.t2
MSWWWLGSIGSALHRIENGDIPSKFQNVALIVGVTGISGNSLADILQLPTTPGGRWKVYGVARRPRPQWQFHHNHVQYIQCDMADPEDSEAKLSHISDVTHIFYVGWVTKSSEAESCVENGRMLRNVLNAVIPNAPNLQHICLQTGQKYALPSQDSLSEIQHEPQFVEEFPREGNPNCYYTMEDILFEEVQKKENLTWSVHRPAVMFGFSPYSTRNIVGSLCVYATICKHEGQPLRFPGIQTAWDGHSEAADADLVAEQQIWSAVELQGKRQAFNCSNGDKFYWKDLWKVLADEFDVEFVEFEESSICLEEMMRDKDPVWDQIVQEKELLPTKLEEVGTWWYVDSILRHEAESDTNISRSMDKSVEYGFGGSRDTAESFRFWIDHTRRYKIVP
>gnl_Carpa_v0.4_evm.model.supercontig_21.119
MSWWWAGAIGAAKKKFEEDDAPRSFQSVALVVGVTGIVGNSLAEILPLSDTPGGPWKVYGVARRPRPTWNADHPIEYIQCDVSDMEETRAKLSPITDITHIFYVAWSNRSTERENCEVNGAMLRNVLQVVIPNSPNLSHICLQTGAKHYVGPFETLGKIQFHDPPFTEDMPRLDTPNFYYTQEDILFEEVEKKENLTWSIHRPLVIFGFSPYCMMNMVGILCVYAAICKHEGSPLIFPGSKASWDSYSTVSDADLIAEQQIWAAVDPYAKNEAFNCSNGDVFKWKHFWKVLAEQFGIEEYGFNEGKSFKLEEAMKDKGSVWDEIVRENQLYPSKYEEVAVWWFVDVIFGMEGVLGCMNKSKEHGFLGFRNSKNSFISWIDKMKGYKIVP
>gnl_Elagu_v2.0_p5_sc00155.V1.gene80
MSWWWAGAIGAARKKFDEDSGGGGAAAKFPSVGLVIGVTGIVGNSLAEILPLADSPGGPWKVYGVSRRPHPSSLASQTEGLAIEHVQCDISDREDALAKLSPLTDVTHIFYVAWVNRSTEAENREINSAMLRNVLTAVIPNAPNLQHVCLQTGRKHYLGSFESLGKVKGHEPPFVEDLPRLDCPNFYYDLEDILFEEVAKREGAVTWSIHRPTNIFGFSPSSLMNLMGILCVYAAICRREGVPLRWPGSRVLWEGFSDASDADLIAEHQIWAAVDPYAKNEAFNCSNGDVFKWKHLWPLLAKEFGVEWVGYQGEEARFKLEDAMKGKEGLWEKMVAEHELAPTRLEQVGNWWFADVVLGLEEEYLDSMNKSKEHGFLGFRNTVTSFNSWIDKIKAYKIVP
>gnl_Elagu_v2.0_p5_sc00239.V1.gene14
MSWWWAGAIGAAKKKLDRKSGGAAAAPKFQSVGLVIGVTGIVGNSLAQILPLSDTPGGPWKVYGVSRRPRPAFLPSQPEGLPVEHIQCDVSDFEDTLAKLSPLADVTHIFYAARVNRSTEAENREVNSAMLRNVLTNVLPNAPNLRHICLQTGIKHYVGPFESIHGKVKAHESPFREALPRLDCPNFYYDLEDLLFEEVAKRKGTVTWSIHRPVTIFGFSPSSLVGTLCVYAAICQREGAPLRWPGSRVAWEGFSDASDADLIAEQQIWAAVDLHAKYEAFNCSNGDVFKWKHLWPLLARAFGVDWVGYQGEEARFKLEDAMKGREALWEEMVAEHGLAPTRLEDVGNWWFVDAVFGAEEMYLGSMNKSKEHGFLGFRNTVSSFDSWIDKMRVYKIVP
>gnl_Elagu_v2.0_p5_sc00239.V1.gene3
MSWWWAGAIGAAKKKIDEDSGGGGGGGGPKFQSVGLVIGVTGIVGNSLAEILPLSDTPGGPWKVYGVSRRPLSVSFRPLTEGLAVEHIQCDVSDPDDALAKLSPLTDVTHVFYVAWANRIVEAENREVNSALLRNVLAAVLPNAPNLQHVCLQTGRKHYLGSFESLGNVKAHEPPFREDLPRLDCPNFYYDLEDILFEEMAKRDGTVTWSIHRPTTIFGFSTYSLMNFVGSLCAYAAICRREGAPLKWPGSRVVWEDFSDASDADMIAEHQIWAAIDPYAKNEAFNCSNGDLFKWKHLWPLLAREFGVEWVGYEGEEQRFKLVDALKEKEGLWEEIVAEHELAPTRLEEVGNWWFVDAVFGVEEVHLDSMNKSKEHGFLGFRNTLQLFVKSEDCKTRFEDIDVWDTCFNPFMKQLDPALIILLSDNTFELPTYCRTCKSHEAGHGAFDA
>gnl_Eucgr_v2.0_Eucgr.F00129.1
MSWWWAGAIGAAKKRIDEEEAPKGFQSVGLILGVTGIVGNSLAEILPLADTPGGPWKVYGVARRPRPAWNADHPIEYIQCDLADEADAQAKLSPLTDVTHVFYVTWANLSSEEENCRVNGAMFRNALQALVPNAPNLRHVCLQTGTKHYLGPFEAYGKVTPHDPPFTEDLPRLDAPNFYYTLEDILFEETAKKDDVSWSVHRPPVIFGFSPYSLMNIIGSLCAYAAICKHEGVPLMFPGTKEAWDCYSAAGDADLIAEQHIWAAVDPYARNEAFNCSNGDVFKWKHFWKVLAEQFGIEEYGFDEGGPRLRLTEAMKGKEKVWEEIVRENQLQETKLEEVGLWWFVDLMFDGPALLDSMNKSKEHGFLGFRNSKNSFLSWIDKVKGYKIVPGN
>gnl_Manes_v6.1_Manes.05G180200.1
MSWWWAGAIGAAKKKFEEDDAPRSFQSVGLVLGVTGIVGNSLAEILPLSDTPGGSWKVYGVARRPRPSWNADHPVEYVQCDLSDEAETQSKLSQLTDVTHIFYVTWTNRSSEAENCEINGLMLRNVLKAVIPNAPNLRHICLQTGGKHYVGPFELFGKIQPHDPPFTEDLPRLNAPNFYYTLEDILFEEVAKKEGLAWSVHRPDQIFGFSPYSLMNIIGTLCVYAAICKHEGSPLLFPGTKQAWNCYSIASDADLIAEQQIWASVDPYARNEAFNCHNGDVFKWKHFWKFLAEEFGIERYGFEEGEKRLSLVEMMKDKGPVWEEIVKEHQLQPTKLEEVGVWWFADLILGGESVISSMNKSKEHGFLGFRNSKNSFISWIDKMKAYKIVP
>gnl_Manes_v6.1_Manes.10G074500.1
MSWWWAGAIGAAKKKFEEDDVPLKYQSVALIVGVTGIVGNSLAEILPFADTPGGPWKVYGVARRPRPIWQADHLIEYIQCDVSNEQETIEKLSTLTDVTHIFYVTWTSKPTEAENCLANAAMLRNVLKAVIPNAANLQHICLQTGRKHYLGSFESWGKIIPHESPFHEDLPRLNAINFYYSLEDLLFDEVRKREGLTWSIHRPGMIFGSSPSSLMNLVGTLCVYAAICKHQGLPLIFPGDRAAWDGYWDASDADLIAEHQIWAAVDPNAKNEAFNCSNGDVFKWKHLWHVLAEKFEIENYGFEEKSLSLTEKMKDMGPVWDEIVKEKKLVGTRLEEVAAWWIADMIHGASYLDTMNKSKEHGFVGFRNSTTSFGHWIDKLKAHKIVP
>gnl_Medtr_Mt4.0v1_Medtr3g102770.1
MSWWWSGAIGAAKKKLDEDEAPQSFQNVALVVGVTGIVGNSLAEILPLADTPGGRWKVYGVARRPRPSWNADHPIEYIQRDITNSNDTQTKFSILTDVTHIFYVSWTSRPTEEDNCEVNGVMLLNVLRAVIPNAPNLCHVSLQTGGKHYLGPFALIDKINSHEPSFTEDLPRLDIPNFYYTQEDILFEETKKKEGLSWSVHRPLLIFGFSPYSLMNVVGTLCLYAAICKHEHISLKFPGTKRAWESYYMASDADLIAEQHIWAAVDTYAKNEAFNCSNGDVFRWKQLWKVLTEQFEIEEYGYEDGPRLRLAEMMKDKGPVWDEIVKENELQPTKLEEVAEWWVADATFGMEDIVDSMNKAKEHGFLGFRNSKNSLINWIDKTRAYKIVP
>gnl_Medtr_Mt4.0v1_Medtr3g102760.1
MSWWWSGAIGAAKKKFDEDEAPPTFQSVGLIIGVTGIVGNSLAEILPLADTPGGRWKVYGVARRPRPSWNADHPIEYIQCDITDPNETQTKLSVLTDVTHIFYVSWSNRPSEAENCEVNSAMLRNVLTAVIPNAPNLRHVSLQTGGKHYLGPFDLIGKINSHEPPFTEDLPRLDAPNFYYTQEDILFEETQKKEGLSWSVHRPQVIFGFSPYSLMNLVGTLCVYAAICKHEGVPLKFPGTKGAWESYSVASDADLIAEQHIWAAVDPYAKNEAFNCSNGDVFRWKQLWKVLAEQFGIEEYGFDEEGPRLKLSELMKDKGPVWDEIVKENQLEATKIDEVGEWWFVDLMFGGEGAVDSMNKAKEHGFVGFRNTKNSLISWIDKTRAYKIVP
>gnl_Medtr_Mt4.0v1_Medtr3g013890.1
MSWWWSGAIGAAKKKLDEDEAPRSFQNVALVVGVTGIVGNSLAEILPLADTPGGRWKVYGVARRPRPSWNADHPVEYIQCDITDPNDATTKLSVLTDVTHVFYVCWASRPTEAENCEINGTMLKNALTAVIPNAPNLRHVSIQTGGKHYVGPFESFGKIKYHEPPYTEDMPRLDYHNFYYTLEDVLFEETGKKEGVSWSVHRPLLIFGFSPYSMMNIIGTICVYAAICKHEGVPLRFPGTKLAWENYYMASDADLIAEQHIWAAVDPYAKNEAFNCSNGDVFRWKQLWKVIAEQFGIEEYGFDEEGPRLKLTELMKDKGPVWDEIVKENGLQVTKLEEVAEWWFADACFGGNGFTDSMNKSKEHGFLGFRNTKNSLINWIDRTRAYKIVP
>gnl_Medtr_Mt4.0v1_Medtr3g102730.1
MSWWWSGAIGAAKKKLDEDEAPRSFQNVALVVGVTGIVGNSLAEILPLADTPGGRWKVYGVARRSRPSWNADHPVEYIQCDITDPNDATTKLSVLTDVTHVFYVCWASRPTEAENCEINGAMLKNVLTAVIPNAPNLRHVSIQTGGKHYVGPFESFGKIKYHEPPYTEDMPRLDYHNFYYTLEDVLFEETGKKEGVSWSVHRPLLIFGFSPYSMMNIIGTICVYAAICKHEGVPLRFPGTKLAWENYYMASDADLIAEQHIWAAVDPYAKNEAFNCSNGDVFRWKQLWKVIAEQFGIEEYGFDEEGPRLKLTELMKDKGPVWDEIVKENGLQVTKLEEVAEWWFADACFGGNGFTDSMNKSKEHGFLGFRNTKNSLINWIDRTRAYKIVP
>gnl_Medtr_Mt4.0v1_Medtr1g018610.1
MGIILSSNRYIQVLASQILIALHQAYIVYSENKMNWWLARATGDHPGKITKFKEAPRNVQNVALIIGVTGIVGNSLAEILPLKDTPVGPWKVYGVARRPRPMWNVDNPVHYIQCDVSNQNDVELKLSPLTDVTHIFYVSWTSRPTEAQNCEVNGAMLRNVLQALIPNAPNLSHVSLQTGAKHYVGPFEIIGKIKPHESPFTEDVPRLDTPNFYYTLEDILFEEVGKKKGTTWFINRPQVIFGFSPYSMMNLIGTLCVYAAICKHEGLPLRFPGSKGAWECYSTASDANLISEQHIWGAVDPNAKNEAFNCSNGDVFRWKHLWKVLAERFEIDDYGFEEGSELRLSDLMKDKGGVWEEIVRENELLYTKLEEVGDWWFADFMFRVEGVLDSMNKSKEHGFLGFRNSKNSFISWIDKTKAYKIVP
>gnl_Medtr_Mt4.0v1_Medtr1g018590.1
MNWWLAKASGTGKASYLSIITEFKEAPGSFQNVALIIGVTGIVGNSLAEILPLDDTPGGPWKVYGVARRPQPTWNADKYVHYIQCDVSDQKDVELKLSPLTDVTHIFYVSWTSMPTEAQNCEVNGSMLRNVLRALIPNTLNLCHVSLQTGTKHYLGSFETIGKIKAHESPFTEDVPRLVTPNFYYTQEDILLEEVGKKKGTTWFINRPHPIFGFSPYSMMNVIGTLCVYAAICKHEGLPLRFPGSKGAWECYSTASDANLIAEQHIWGAADPNAKNEAFNCSNGDVFKWKHLWKVLAERFEIDDYGFEEGSELRLSDLMKDKGGVWEEIVRENELLYTKLEEVGDWWFADFSLRLEGVLDSMNKAKEHGFIGFRNSKNSFISWIDKTKAYKIVP
>gnl_Medtr_Mt4.0v1_Medtr1g018580.1
MNWWLAKATGTGKITEFKESPRSFQNVALIIGVTGIVGNSLAEILPLDDTPGGPWKVYGVAHVELKLSPLTDVTHIFYVSWTSMPTEAQNCKVNGSMLRNVLRALIPNTLNLCHVSLQTGIKHYFGSFEIVGKIKPHESPFTEDVPRLVTPNFYHTQEDILLEEVGKKKGMTWFINRPQVIFGFSPYSMMNLIGTLCVYAAICKHEGLPLRFPGSKGAWECYSTASDANLISEQHIWGAVDPNAKNEAFNCSNGDVFRWKHLWKVLAERFEIDDYGFEEGSELRLSDLMKDKGGVWEEIVRENELLYTKLEEVGDWWFADFMFRVEGVLDSMNKSKEHGFLGFRNSKNVFISWIDKTKVYKIVP
>gnl_Mimgu_v2.0_Migut.B00417.1
MSWWWAGAIGAAKKKIDEDEPQQKHQAVALIIGVTGIVGNSLAEILPLSDTPGGPWKVYGVARRPRPTWNDDNPINYIRCDISDPDDIQAKLSPLTDITHVFYVTWANRSTEVENCESNGKMLKNVLDVVIPNSPNLKHICLQTGRKHYIGPFESYGKIETHDPPYSEDLPRLNYINFYYTLEDILFAEVEKKEGLTWSVHRPGNIFGCSPSSMMNLVGTLCVYAAICKHEGSVLKFPGSKIAWEGYSDCSDADLIAEHQIWAAVDPYAKNEAFNVSNGDVFKWKHFWKVLAEQFGVECGGYEEGQKLTLVEMMKDKGPVWDEIVKENGLTETKLGDVGIWWFGDVILGSECYLDTMNKSKEHGFLGFRNSKNSLISWIDKVKAYKIVP
>gnl_Mimgu_v2.0_Migut.B00416.1
MSWWWAGAIGAAKKKIEEDEPPQKHEGVALIVGVTGIVGNSLAEILPHSDTPGGPWKIYGVARRPRPTWNADNPVNYIQCDISDPEDTRVKLSPLTDITHVFYVTWANKSTEAENCEVNGKMLQNLLDAVIPNSPNLKHICLQTGRKHYIGPFESFGKNIPTHDPPYTEDLPRLNHINFYYTLEDILFAEVEKKEGLTWSIHRPGNIFGFSPYSMMNLVGTLCVYAAICKHEGVPMKFPGSKIAWEGYSDCSDADLIAEHQIWAAVDRFAKNEAFNVSNGDVFKWKHFWKALAEHFGVEFVEYEEGGEEVKLEELMKDKGSVWDEIVRENGLTVTKLEEVGTWWFSDLILGGECSLDSMNKSKEHGFLGFRNSKSSFVSWMYKVQACKIVP
>gnl_Musac_v1_GSMUA_Achr3T30170_001
MSWWWAGAIGAAKKKTTGDDADAPAARYQSVALVVGATGIVGSSLYDILPLADTPGGPWKLSPLGDVTHIFYAAWCRRSTAAETRATNAAMLRNVLDAVLPAAPNLQHVCLQTGRNHYLGPYGPAGGVVAEVGPRHDPPHDPPFPENTPRLAIPNFYYELEDVLLEELAKKERAVTWSVHRPTTIFGFSPCSLMNLVCSLCVYASICRKEGVPLRWFGSEEAWYGFSDASDADLVAEHQIWAAVDPYAKNEAFNCSNGDVFKWKHLWPDAMKGKEAVWEDIVRENELVPTALDEVGHWWYADAVLGLEFEHLDNMNKSKEHGFLGFRNSVTSFNTWIDKLRAYKVVP
>gnl_Musac_v1_GSMUA_Achr4T16440_001
MSWWWAGAIGAARKKLEDDSSSTVPKYESVAIVIGATGIVGTSLVDILPLADTPGGPWKVYAAPVAADTLRVQHIQCDVLDAADAVAKLSPLTDVTHLFYVAWANRLTEAENRVVNSAMLRNVLSAVVPSAPNLCHVCLQTGRKHYVGPFEAVGKALAHDPPFREDLPRLPVPNFYYDQEDILFDELSKKEGAVTWSIHRPTTIFGFSPTSLMNLIGTLCVYAAICRKEGAPLKWFGSRTTWDGFNDASDADLIAEQQIWAAVDPYAKNEAFNISNGDLFKWKHLWAALADQFGLESVGYEGEASRFKLEDAMRGKEAEHGFLGFRNTVASFNSCIDKMKAFKIVP
>gnl_Musac_v1_GSMUA_Achr6T24680_001
MKKSVFIYFAIPRFILVTLPSQGSKKKGLRKSDKRFVGMSWWWAGAIGAARKKLDDDFSAAAPRHQSVALVIGATGIVGSSLIGILPLPDTPGGPWKVYGVSRRSPNPNLSPLSDVTHTGRKHYIGPFESIGKISAHDPPFHEDLPRLNVPNFYYDQEDILFDELSKRDGAVTWSIHRPGTIFGFSPTSLMNIIGTLCVYAAICRKEGAPLKWFGSRTAWDGFSDASDADLIAEHQIWAAVDPYAKNEAFNCSNGDGEEGRFKLEDAMREKDKEHGFLGFRNTLTSFNSWIDKMKAFRIVP
>gnl_Nelnu_v1.0_NNU_002161-RA
MNDRSSFPKKKFEEDVVPLKHQSVGLIIGVTGVVGNSLAEILPLSDTPGGPWKVYGVARRPRPSWNADHPIEYIQCDVSDPEETQSKLSPLTDVTHIFYVTWTNRHTESANCEANGAMLRNVLTAVIPNAPNLNHICLQTGLKHYVGPFESFGRIQPHDPPFHEDLPRLNVPNFYYTMEDILLEEVQKKEGLTWSIHRPGHIFGFSPYSLMNVIGTLCVYATICKHEGMPLRFPGTRIAWEGYSDASDADMIAEHQIWASVDPYAKNEAFNCSNGDVFKWKHLWKVLGEQFGVEELMMEEGGLSLEEMMKDKGPVWDEIVREKELVPTKLEEVGVWWFVDAIFGLKESYLASMNKSKEHGFLGFRNSTNSFISWIDKMKSYKIVP
>gnl_Nelnu_v1.0_NNU_020494-RA
MYLIRSQMLQGKKPDEDVGPPKHQSVGLVIGVTGIVGNSLAEILPLNDTPGGPWKVYGVARRPRPSWHVDYPIEYIQCDVSDPDETLAKLSPLTDVTHLFYVTWTNRQSESANCEINGAMLRNVLRAVIPNAPNLQHICLQTGRKHYIGSFESLGKIQTYDPPYHEDLPRLDAPNFYYTLEDILFEEVEKKEDLTWSIHRPGTIFGFSPYSQMNIVGTLCVYATICKHEGKLLRFPGSREVWEGYSNASDADMIAEHQIWASVDPHAKNEAFNCSNGDVFKWKHLWKVLGEQFGVECAEFEEERGLSLEEMMKDKGAVWDEIVNDNGLVPSKLEEIGFWWFVDIVLGAKDTYLDNMNKSKEHGFLGFRNSTNAFISWIDKMKAFKIVP
>gnl_Orysa_v7.0_LOC_Os07g41050.1
MPPMSMSWWWAGAIGAARKRHDGGGGEQQPPFRSVALVVGSTGIVGTSLVDILPLPDTPGGPWKVYALSRRPPPPWSPPPPAAVTHLCVDLADAAAVAEALAPLTDITHVFYVALAAPHLAEARSREANAGMLRNVLAAVVPTCPALAHVALQTGSKHYIGPPESIGKLPVETPFSEDMPRHDYPNFYYDQEDVLFDAVTSSSSSSSSRRAAAVTWSVHRPSLIFGFSPRSAMNVVCSLCVYAAICRKERRELRWPGSLGAWEGFSNASDADLVAEQQIWAAVADAAAKNEAFNCSNGDIYKWKQLWPVLAGKFGVEWAGYEGEERRVGLTAAMAGKEAVWAEIVAEEKLVATELGEVANWWFVDALFMDKWEFVDTMNKSKEHGFLGFRNTLRSFEAWIDKMKLYRIVP
>gnl_Orysa_v7.0_LOC_Os03g32170.1
MSWWWAGAIGAVKKRQEENAAATEPSFQSVALVVGSTGIVGTSLLDILPLQDTPGGPWKVYAVSRRPLPPWSPPASPAVTHLHLDLADSAAVAEVLTPLTDITHVFYVAWSAHPTEAQNREVNSAMLRNILSVVVPNCPALVHVCLQTGRKHYIGPFEVIGKIAAPDPPFTEDMLRLDCPNFYYDLEDVLFNEVSRRDGAVSWSVHRPTVVFGFSPRSAMNVVGSLCVYAAICRKEGAVLRWPGSRVAWEGFSDASDADLIAEHEIWAAVEPFAKNEAFNCSNGDLYKWKLLWPMLADQFGVEWSGYEGEESSFKLADAMSGKEAVWAEIVKENDLMDTELEEITNWWFVDAVFGVRSEHLDSMNKSKEHGFLGFRNTVNSFNTWIEKMKVFKIVP
>gnl_Phavu_v2.1_Phvul.009G070100.1
MSWWWAGAIGAAKKKFEEDEPPRSFESVGLVIGVTGIVGNSLAEILPLHDTPGGPWKVYGVARRPRPSWNADHPIEYVQCDVSDPADAESKLSVLTDVTHVFFVSWTNRPTEAENCEVNGAMLQNVLRAVIPNAPNLRHVSLQTGTKHYLGSFESIGKIQSHEPPFTEDLPRLDTPNFYYNQEDILFEESAKKEGLTWSVHRPGTIFGFSPYSLMNLVGSVCVYAAICKHEGVPLRFPGTKGAWEGYSFSSDADLIAEQHIWAAVDPNARNEAFNCSNGDVFKWKHLWKVLAEQFGIEEYGFEEGSHLKLSEVMKDKGPVWDEIVSANQLLPTKLEEVGDWWFVDIIFSAEGVLDSMNKAKEHGFLGFRNSKNSLISWIDKCKGYKIVP
>gnl_Phypa_v3.3_Pp3c22_7050V3.1
MGLFPWQTGRLEPRAGGRGHGAHSTAERHGTAEVGEQKVALILGVTGIVGNYLASLLAKPDSYGGPWKVYGVARRPRPEWVPSNIEYMQVDLLDRQQTLAKLGALEDVTHVFWVTWVQGKTEAENIELNSRLLQNSIDALLPNAKNLQHIVLQTGGKQYTGPFELAGKIQPCESPFVEDVPRLPCDQFYHNQEDIVFEAVKQSGGRLTYSIHRPTIIFGFAAGNLMNLVGTLAVYALICKQEGKPLVFPGNQFTYERLFDASDAELIAEQEIWACVEPAAKNQALNSSNGDVFKWKKLWRLLADYFGMEVGEYNGNSILLDEFMKGKEDMWDQVVKKYNLEPVKLNDIGHWWFADLILNQSAENVSSMNKSKELGFLGWRDTEKSFLSVLDKMKANNLIS
>gnl_Pinta_v2.0_PITA_000027603-RA
MRSWYSWWTGSLGIAVRRERDQSTNGEGSGGSSRGSSHNKNKKSHVGLIVGVTGMVGSRLAEILPRDDIPGGPWKVYGVARRPNSPNYHKDIQYIQCDLLDRDQTMVKLSALTDVTHVFWVITNAGRGIKQADLDCKMLANVLDSLIPNAPNLEHVCLQTGTEHYLGSHDISAMDMVSDLHEGPFHEGLPRLKNCSNFDYYKLEDVLFEKLGTESDIKITWSIHRPAVTLLGFSPSSSSSMNLLVSLAVYSAICKKEGTQFRFPGNSITWEGLSDASDAELVAEQQIWACVKAKGKNQAFNVTNGDVFRWKRLWAVLAKKLEVETGDYDGRGFSMAEEMKNKRGVWEEIVKEKGLVESRLEEPWEQWWSYVDSILNGNLKKGVSSMNKSKEYGFLGFRNTESSCLEWIDMLKTHKIIP
>gnl_Poptr_v3.0_Potri.003G134500.1
MSWCWWSGATDAAKKEDEATRGCQSVALIIGVTGIVGNSLAEILPLSDTPGGPWKVHGVARRSRPNWNQDHPVEYIQCDIADTAQTQSKLSKLTDVTHIFYVTWASKDTEVENCEINGLMFRNVLQAVIPNAPNLRHVCLQTGGKHYLGPFELLGKIEAHDPPFTEDLPRLNDFPNFYYTLEDVMYEEVAKKEGVTWSVHRPDVIFGFSPHSLMNMIVTISVYAAICKHEGAPLIFPGTKEAWNSYAIASDANLIAEHEIWACVEPKAKNEAFNIHNGDIFKWKHLWTVLAQEFGIEKYGFVEGESSVTFAEKMKDKGPVWEEIVKKNQLLANKLEQVGGWWFGDLMFSGPGCVTSMNKAKEHGFLGFRNSKKSFVSWIHKMRAYKVVP
>gnl_Poptr_v3.0_Potri.002G120700.1
MSRWWAGAIGGAKQQSENGNAFRGHHSVALVIGVTGIVGNSLAEILPLSDTPGGPWKVYGVARRPRPNWNLDHPVEYIQCDISNTAETQAKLSQLTDVTHIFYVTWALRFTEAENIEANNLMFRNVLQAVIPNALNLKHVCLQTGLKHYVGPFELVGKIEPHDTPYTEDLPRLSAPNFYYDLEDILAGEVAKKEGVTWSVHRPHTILGFSPYSLMNIMGTLCVYAAICKHEGMPLLFPGTESVWDAYSIASDADLIAEQEIWAAVDPNARNEAFNIHNGDVFKWKHLWKVLAEQFGIKKYGLPESGKKVSLTELMKDKGAVWEKIVKDNQLLPNKLEEVGVWWFADFVLGAESIISCMNKSKEHGFLGFRNSKNSLISWVDKLKAHKIVP
>gnl_Poptr_v3.0_Potri.002G120600.1
MSWWWSGAIGAAKKKTEEDEASRGYQSVALILGVTGIVGNSLAEILPLSDTPGGPWKVYGVARRSRPNWNEDHPVEYIQCDISNTAETQSKLSKLTDVTHVFYVTWASKSTEEENCEINGLMFRNVLQAVIPNASNLRHVCLQTGGKHYAGPFALLGKIEAHDSPFTEDLPRLRFPNFYYPLEDVMFEEVAKKEGVTWSVHRPGVIFGFSPYSLMNMIVTISVYAAICKHEGVPLIFHGSKEAWNSYSIASDADLIAEHEIWACVDPNAQNEAFNIQNGDLFKWKHLWTVLAEEFGIEKYGFEEGESSVTFAEKMKDKGPVWEEIVRENQLLPNKLEQVGGWWFADLVFSIPGSVLCLNKSKEHGFLGFRNSKKSFVSWIDKMKAYKVVP
>gnl_Poptr_v3.0_Potri.014G019600.1
MSWWWSGAIGAAKKRSEEDEAPRGYQSVALILGVTGIVGNSLAEILPLSDTPGGPWKVYGVARRSRPNWNEDHPVEYIQCDISDTAETQSKLSKLADVTHIFYVTWASKPTEEENCEINGLMFRNVLQAVIPNAPNLRHVCLQTGGKQYVGPFELYGKIEAHDPPFTEDLPRLNAPNFYYTLEDVMFEEVAKKEGVTWSVHRPDVIFGFSPYSLMNLIVTISVYAAICKHEGAPLIFRGTKEAWNGYAIASDADLIAEHEIWACVDPNAQNEAFNIHNGDLFKWKHLWRILAEEYGIEEHGFEEGESSITFTEAMKDKEPVWEEIVKKNQLLPNKLEQVGGWWFADLIFGGPGIVTNLNKTKEHGFLGFRNSKKSFVSWLDKMKDYKVVP
>gnl_Poptr_v3.0_Potri.014G019400.1
MSWWWAGDLSAAWKKPAVQGGQGSVALIVGVTGIVGNSLAEILPRSDTPGGPWKVYGVARRPRPNWHENCPVEYIQCDISDSALAKSKLSHLTDVTHIFYVTWASRSNEAENCKINGLMFRNLLQAVVPIATNLRHVCLQTGTKNYIGPFESFYNFESHDPPYSEDLPRLKVDNFYYTLEDVMFEEVAKKEGVTWSVHRPDIIFGFSPYSLMNIIVTLSVYAAICKHEGAPLMFPGTKEAWNCYAIASDADLVAEQEIWACVEPNAQNQAFNIHNADYFKWKHLWKVLAEQFGIEKYGFEEGGERETLAERMKDKGPVWEEIVKKNQLSPTKLEEVGGWWFVDTMLSGDAFISCMNKSKEHGFLGFRNSTKSFVHWIGKMRSQKIIPN
>gnl_Poptr_v3.0_Potri.014G019300.1
MSCWWAGALGNNRKKFYDDDEASRDYKSVALVVGVTGIVGNSLAEILPLADTPGGPWKVYGVARGKRPNWNEDNPVEYIQCDISDRNQTQSKLSLLTDVTHIFYVTWANRETESENCKINGLMFRNVLEAVILNAHNLRHICLQTGTKHYVGPFQFFGKIEAHDPPFTEDLPRLEFPNFYYTLEDILFQEVAKKEGLTWSVHRPDNIFGFSPHSLMSIVRTLCVYAAICKHEGTLMRFPGVKEVWNCYAIASDADLIAEHEIWACVDPSAKNEAFNIHNGDVFKWKHLWKVLGEQFGLEEYGFVETEERISLAETMKEKGAVWEEIVRENQLLPTKLEEVGAWWFVDLIFGGEVSIPSMNKSKEHGFLGFRNSKKSFISWIEKMKASKVVP
>gnl_Poptr_v3.0_Potri.014G019700.1
MSWWWAGAIGAAKKQSENGDASRGHQSVALVVGVTGIVGNSLAEILPLSDTPGGPWKVYGVARRPRPNWNLDHPVEYIQCDISNTADTQAKLAQLTDVTHIFYVTWALRFTEAENIEANNLMFRNVLQAVIPNAPNLKHVCLQTGLKHYVGPFELVGKIEPHDTPYTEDLPRLKAPNFYYDLEDILAEEVATKEGVTWSVHRPHTIFGFSPYSLMNMMGTLSVYAAICKHEGMPLLFPGTESVWNAYSIASDADLIAEQEIWAAVDPNAQNEAFNIHNGDVFKWKHLWKVLAEQFGIEKYGLPESGKTVSLTELMKDKGAVWDKIVKDNQLLPNKLEEVGVWWFADFVLGAESIISCMNKSKEHGFLGFRNSKNSLISWVDKLKAHKIVP
>gnl_Poptr_v3.0_Potri.014G019500.1
MSWWWAGDLSAAWKKPAVQGGQGSVALIVGVTGIVGNSLAEILPRSDTPGGPWKVYGVARRPRPNWHENCPVEYIQCDISDSALAKSKLSHLTDVTHIFYVTWASRSNEAENCKINGLMFRNLLQAVVPIATNLRHVSLQTGTKHYIGPFESFYNFESHDPPYSEDLPRLKVDNFYYTLEDVMFEEVAKKEGVTWSVHRPDIIFGFSPHSLMNIIVTLSVYAAICKHEGAPLMFPGTKEAWNCYAIASDADLVAEQEIWACVEPNAQNQAFNIHNADYFKWKHLWKVLAEQFGIEKYGFEEGGKRATLAERMKDKGPVWEEIVKKNQLFPTKLEEVGGWWYVDTMLSGDAFISCMNKSKEHGFLGFRNSTKSFVHWIGKMRSQKVIPN
>gnl_Prupe_v2.1_Prupe.8G139400.1
MSWWWAGAIGAAKKKFDPNDAPPKYQSVALVAGVTGIVGNSLADILPLPDTPGGPWKVYGVARRARPDWNADHPIEYIQCDLSDPHQTHSELSQLTDVTHIFYVTWASKPTEAENCEANGNMFRNLLDAVIPNAPNLQHICLQTGRKHYVGSFEMLGKVEPHEPPFHEDLPRLNVPNFYYTLEDILFEEVKKEGLTWSVHRPTVIFGFSPYCLMNIVGSLCVYAAICKHVGKKLRFSGSRGVWNGYWDASDADLIAEHQIWAAVDPYAKNEAFNCSNGDVYKWKHLWRVLAEQFDMEFEDFDDDDEGELRPSMEEMMKDKGPVWDEIVRENDLVPTKLEEIGNWWFVDVMFGVESSVDSMNKSKEHGFVGFRNSRTSFVTWIDKMKSYRLVP
>gnl_Prupe_v2.1_Prupe.1G426100.1
MSWWWAGAVGAAKKKFDEDEAPRSPESVGLVIGVTGIVGNSLAEILPISDTPGGPWKVYGVARRPRPNWNADHPVEYIQCDISDADDAKAKLSPLSDVTHIFYVTWTNRSTEAENCEANGAMFRNVLNSVIPNAPNLRHVCLQTGAKHYVGPFEAFGKIQPHEPPFTEDLPRLDYPNFYYTMEDLLFAEMEKKEDLTWSVHRPDAIFGFSPYSMMNIVGTLCVYAAICKHERVPLKFPGSKAAWNCYSVASDADLIAEQHIWAAVDPYAKNEAFNINNGDVFKWKHFWKVLAEQFGIEEYGIDEEEGAKLSLVELMKGKERVWEEIVKENQLQPTRLEEVGVWWFVDAWLGGEGLLCSMNKSKEHGFVGFRNSRNSFVTWIDKTKAFKIVP
>gnl_Prupe_v2.1_Prupe.1G426400.1
MSWWWAGAVGAAKKKLEGADTTAPEGYQSVALVIGLTGIVGNSLAEILPLHDTPGGPWKVYGVARRARPDWSVDHPVDYIQCDISDPEDTQAKLSELTDVTHIFYVTWTSRANEIENCEANGAMFRNLLRVVIPVAPNLRHVSLQTGTKHYLGPFECIGKIKAHDPPFTEDLPRLDVPNFYYTLEDILFEEVQKKEGLTWSVHRPYNIFGFSPHSLMNIIGTLCVYAAICKKEGKPLKFPGSKVAWECYAMASDADLIAEQHIWAAVDPNAANEAFNINNGDVFKWKQFWKGLAEQFGIEEHGFYEEEEGEGRLSLVEMMKGKEGVWEEIVKENELQPTKLEEVGVWWFADYVLGGEAVLDSMNKSKEHGFLGFRNSYKSFISWIEKMKSYKIVP
>gnl_Prupe_v2.1_Prupe.1G426200.1
MMNFKLQRKHEEDHEAPHTPKSVGLVIGVTGIVGNSLARILPQSDTPGGPWKVYGVARRPRPHWNSDYPMEYIQCDISDPKDTVSKLSRLTDVTHIFYVTWASRSTEPQNCEANAAMIRNVLRVVITNAPNLCHVCLQTGTRHYFGPYESLGKVEPQEPPCLEDLPRLNAPNFYYALEDVLFEEVGKKEDLNITWSVHRPGSIFGFSPYSLVNIVAMLSVYASICKHEKKPLRFPGSEAAWNCYSDVSDADLIAEQQIWAAVDPNAKNEAFNVNNGDVFKWKQFWTVLAEQFEIEEYGFDEEGGGFSLLEMMKEKEGVWEEIVRENQLEPTKLEEIGWWLLDLFFSGEGLMTSMNKSKEHGFLGFRNSRKSFVSWIDKNKAFKIVP
>gnl_Prupe_v2.1_Prupe.1G426300.1
MSWWWARAVADAKKKYQGVDTSAPQGQRSVGLVIGVTGIVGNSLAEILPRPDTPGGPWKVYGVARRPRPKWNADHPVDYIQCDISDPEDTKAKLSKLTDVTHLFYVSWAHKATEVENCEANGAMLRNVLGVVIPVAPNIRHVSLQTGTKHYIGPFESFGKIKAHDPPFTEDLPRLDVSNFYYTQEDILFDEAKKKEGLSWSVHRPNTIFGFSPYSLMNVIGTLCVYAAICKHEKKPLKFPGSKAAWNCFSVASDADLIAEQHIWAAVDPYAKNEAFNVNNGDVFKWKHVWKVLAEQFGIEEYGIDEEEGERRLSLVEMMKGKGGVWEEIVKKNKLQPTKLEEVGVWWFADIVLCVESALDSMNKSKEHGFLGFRNSQESFTSWVQKMKAYKIVP
>gnl_Selmo_v1.0_402259
MCSLLPLCCSRTEPPEAASKHDGHNEALIVGVTGIVGNSLVEALQHPDAPGAPGESAASPAGPGPAVTPKLSSLDRVTHVFWVAWEKKSTEEENCEANGFMLRSVLQTLLPVAKRLKHVCLQTGVKHYLGPYFHFGTIKHYRPPFREDLPQVPGLPNFYYTLEDILFEACSPSSGITWSVHRPNIIFGFAPRNHTNVLGSLAIYAAICKHQKLSFNFPGNRQSWETLTNVSDADLVAEQELWAATNPSAKNEAFNVADGDCTSSERLWAVMAREFKLECPVYDGKPVSLEQLLKNKKNVWEQIVVENGLLETAVQDETWWAVDLCLNFPFQVVSCMNKSKEHGFLSYRNSEKSVIYWIRKMKERNILPDDKFWTS
>gnl_Selmo_v1.0_448626
MAEERHLGVAIVIGVTGINGNSICRKLLEQGSWQVYGTGRRDRPDWLPTEVSYVQLDLLDQVDVQTKLSPLKNRITTLFWAAWIPMKTEEENCDANGTIFRNTLDALLPGVLRHICLTTGAKHYLGPFDRWRDVMPAEAPFREDYPRLPVPNFYYVQEDLLFDRVKQHPHLTYSIHRPSAIFGFAPRSYMNCILALVVYAAICKRDKLPFRFFGSRATWEGLTCASDADLIAEQEIWAATHPAAKNQALNITNGDVFKWKHVWAVIADEMGVDPVPFDGESFNLESLMKGRDGAWDALVREHKLLPTKFQDVGQFWFLDTMFERAVENLSNMNKSKELGFLGFRNSEKSVRHWIQATDNQCWCLCFQKCPRKDSERRVSFSEGSFLNLGSDLERLHSETCFLKS
>gnl_Selmo_v1.0_74145
MCSLLPLCCSRTEPPEAASKHDGHNEALIVGVTGIVGNSLVEALQRPDAPGAPWRIRGIARRPRPRWFEHPDVDYIQCNLLNLSEVTPKLSSLDGVTHVFWVAWEKKSTEEENCEANGFMLRSVLQTLLPVAKKLKHVCLQTGVKHYLGPYFHFGTIKHYRPPFREDLPQVPGLPNFYYTLEDILFEACSPSSGITWSVHRPNIIFGFAPRNHANVLGSLAIYAAICKHQKLSFNFPGNRQSWETLTNVSDADLVAEQELWAATNPRAKNEAFNVADGDCTSWERLWAVMAREFKLECPVYDGKPVSLDQLLKNKKNVWEQIVVENGLLETAVQDETWWAVDLCLNFPFQVVSCMNKSKEHGFLSYRNSEKSVIYWIRKMKEKNILPDDKFWTS
>gnl_Selmo_v1.0_74346
MVEQKVALVAGATGLVGNSLLELLPKSQWKVYGLARRPRPSWFVNTGVEYIECDLLDRSDTLRKVSRLTDVTHLFWVVWVHKSDGEEQGNCEANGSMLSNALDALLLNAKQLEHICLQTGSKHYIGPQSLWGKIDHGELPFVEDGPRLGVPNFYYTLEDIVYDAAKKKKGLTWSIHRPSVIFGFAPRNLINLVHAVAVYASICKQQGLPFVFPGHSEAWECKTDVSDAELIAEQQIWAATDARAKNQAFNVTNGDLVTWKELWHAVALKFDLQVPVYSGSPTSMEEILRDKQEVWEEMTRSNRLHATTNLRKVARILDEAFNFPFRLVSSNSKCREFGFNGSRDTEASLTRVIDRMRAARIIP
>gnl_Selmo_v1.0_235888
MAEERHLGVAIVIGVTGINGNSICRKLLERSWQVYGTGRRDRPDWLPSKVSYVQLDLLDQVDVQTKLSPLKNRITTLFWAAWIPMKTEEENCDANGTIFRNTLDALLPGALRHICLTTGAKHYLGPFDRWRDVMPAEAPFREDYPRLPVPNFYYVQEDLLFDRVKQHPHLTYSIHRPSAIFGFAPRNYMNCILALVVYAAICKRDKLPFRFFGSRAAWEGLTDASDADLIAEQEIWAATHPAAKNQAFNITNGDVFKYKQLWAVIADEMGVDPAPFDGESVSLEHLMRGKEGSWDALVREHKLLPTKFHDVGQFWFLDTMFGAPVENLSNMNKSKELGFLGFRNSEKSVRHWIQVLKAEKIVP
>gnl_Selmo_v1.0_444825
MCSLLPLCCSRTESPEAASEHDGHNEALIVGVTGIVGNSLVEALQRPDAPGAPWRIRGIARRPRPRWFEHPDVDYIQCNLLNLSEVTPKLSSLDGVTHVFWVAWEKKSTEEENCEANGFMLRSVLQTLLPVAKRLKHVCLQTGVKHYLGPYFHFGTIKHYRPPFCEDLPRVPGLPNFYYTLEDILFEACSPSSGITWSVHRPNIIFGFAPRNHANVLGSLAIYAAICKHQKLSFNFPGNRQSWETLTNVSDADLVAEQELWAATNPSAKNEAFNVADGDCTSWERLWAVMAREFKLECPAYDGKPVSLEQLLKNKKNVWEQIVVENGLLETAVQDETWWAVDLCLNFPFQVVSCMNKSKEHGFLSYRNSEKSVIYWIRKMKEKNILPDDKFWTS
>gnl_Selmo_v1.0_160458
MAEERVAIVIGVTGINGNSICRKLLEQGSWQVYGTGRRDRPDWLPSKVSYVQLDLLDGVDVQTKLSPLKNRITTLFWAAWIPMQTEEENCDANGTIFRNTLDALLPGALRHVCLTTGAKHYVGPFDQWQDVMPAEVPFREDSPRLPVPNFYYVQEDLLFDRVKQHPHLTYSIHRPGAIFGFAPRNYMNCILALAVYAAICKRDKLPFRFFGSKATWEGLIDASDADLIAEQEIWAATHPAAKNQALNTTNGDVFKWKRLWAVIADEMGVDPVPFDGESFNLESLMKGRDGAWDALVHEHKLLPTKFQDVGQFWFLDAMFAAPVENLCNMNKSKELGFLGFRNSEKSLQHWIQVLKAEKIVP
>gnl_Selmo_v1.0_86439
MCSLLPLCCSRTEPPEAASKHDGHNEALIVGVTGIVGNSLVEALQRPDAPGAPWRIRGIARRPRPRWFEHLDVDYIQCNLLNLSEVTPKISSLDGVTHVFWVAWEKKSTEEENCEANGFMLRSVLQTLLPVAKRLKHVCLQTGVKHYLGPYFHFGTIKHYRPPFHEDLPRVPGLPNFYYDLEDILFEACSPSSGITWSVHRPNIIFGFAPRNHANVLGSLAIYAAICKHQKLSFNFPGNRQSWETLTNVSDADLVAEQELWAATNPRAKNEAFNVADGDCTSWERLWAVMAREFKLECPVYDGKPVSLDQLLKNKKNVWEQIVVENGLLETAVQDETWWAVDLCLNFPFQVVSCMNKSKEHGFLSYRNSEKSVIYWIRKMKEKNILPDDKFWSS
>gnl_Solly_v2.4_Solyc01g091670.2.1
MNWWLSRSIHNAQQKNVEYRGTHENVGLIIGVTGVVGNSLAGTLSSTDTPGGPWKIYGVSRRGTPVCSIAKVTYIQCDVSKSTDVQAKLSTLKDVTHIFWVTSAFDLSTSKCCEINGTMFRNVLTCVIPNAPNLRHICLQTGGMHYMEIHRSIDGKLCVTSHDPPFHEDMKRLENVHNFYYTLEDVLFDEVSRKPTLTWSVHRPDLIFGFSPYSTLNIIGTLCVYATICKFIHIPMKFPGTEAVWDSYSNASDANLVAEHQIWAAMCAQGKNRAFNITNGDVFKWKHLWKVLAEEIGVEYVEFNATEKIISLSEMMKDKGPVWDKIVKDNKLIPTKLEEVGLWGFADMLLGGGTCRLSSVNRSKENGFIGFRNSINSFIFWIHKAKHNRLIP
>gnl_Solly_v2.4_Solyc10g049600.1.1
MSWWWSGAIGAAKKIFDEDENFQSVALIIGVTGIVGNSLAAILPCADTPGGPWKVYGVARRPRPPWNVNDPIEYIQCDISNREETQSRLTLLTDITHVFYVTWANRPTEVENCEINGKMLQNVLDAIIPNCPNLCHICLQTGLKHYHGSFELFGKIAHDTPYHEGLPRLPVPNFYYTLEDILFEEVKKKEGLTWSIHRPGLIFGFSPYSMMNIIGTLCVYAAICKHEGLPLRFPGSKCGWDGYSICSDADLIAEQHIWASVDPNAKNEAFNISNGDVFHWKHLWKVLGKEFEVEIEEFDENKRWRLEEMMKDKGKIWDEIVEENGLVESKLEEIGGWWFVDLVLNEECPLDTMNKSKEHGFLGFRNSKNAFISWIYKIKASKIVP
>gnl_Solly_v2.4_Solyc10g049620.1.1
MSWWWAGAIGAAKKKFEDDEAPPKYESVALIIGVTGIVGNSLAEILPLADTPGGPWKVYGVARRARPSWNADHPIEYVQCDISNPEDTQSKLSVLTDVTHVFYVTWANRSTEVENCEINGKMFRNVLNVIIPNCPNLRHICLQTGRKHYLGPFELYGKVSHDPPFHEDLPRLDAPNFYYVLEDILFKEVEKKEGLTWSVHRPGTIFGFSPYSLMNIVGTLCVYAAICKHEGLPLKFPGVKGAWDGYSDCSDADLIAEHQIWAAVDPYAKNEAFNVSNGDVFKWKHFWKVLGEQFGLEAAEFDEGKRCTLVEMMKDKGAVWDEIVKENGLVPTKLEEVGVWWFVDLILSGDCALDTMNKSKEHGFLGFRNSQKAFISWIDKVKAYKVVP
>gnl_Sorbi_v3.1_Sobic.005G085000.1
MSMSWWWRGAIGATRRRQDEHATATTERRPFQSVALVVGCTGIVGASLVDILPLPDTPGGPWKVYALSRRPLPPWWQYRHPPSSSSSVVTHLQVDLTDSAAVAKTLTPLTDITHVFYAALSAPSTVDEAKNREANSAMLRSVLAAVVPNCPRLRHVCLQTGTKHYMGPPASFGRRTTAHDPPYTEDMPRLDWPNFYYDQEDVLLDAVAAGAGAVTWSVHRPSLVFGFSPRSAMNVVCSLCVYAAICRKDGVPLQWPGSLGAWEGFSNASDADLVAEQQVWAAVVDHPMGMAKNEAFNCSNGDVFRWRQLWPILAGRFGVEWAGYRGEENRVKLVDAMAGKEPVWAEIVEESQLVPTQLHEVANWWFVDALFCAKWEFLDSMNKSKEHGFLGFRNTAKSFDNWIDKMKACKIVP
>gnl_Sorbi_v3.1_Sobic.001G330700.1
MSWWWTGAIGAVKKRQDEQAAAAEPSYQSVALVVGSTGIVGTSLLDILPLADTPAGPWKVYAVSRRPLPPWSPAPSPAVTHLHLDLADAAAVHDALTPLTDVTHVFFVAWTSRATEAENREANAAMLRNVLSVVVPNCPALVHVCLQTGRKHYVGPFEAIGKVATPEPPFTEDMPRLDCPNFYYDMEDVLFDHVSRRGGAVSWSVHRPTTVFGYSPRSAMNLVGSLCVYAAICRKEGATLRWPGSRVTWEGFSDASDADLIAEHEIWAAVDPFAKNEAFNCSNGDIFKWKQLWPILADHFGVEWAGYEGEENRFRLEDAMAGKEAVWAEIVRENELIATELDEITNWWFVDAMFAVETQLLDSMNKSKEHGFLGFRNTVTSFNTWIEKMKVFKIVP
>gnl_Spipo_v2_Spipo2G0095300
MSWWWSGAIGAAKKKLDEDDGGGGAAIKHESVGLVIGVTGVVGNSLAEILPLSDTPGGPWKVYGVARRPRPAWNITDHPVVYVQCDVSDAGDAQAKLAPLSDVTHVFYTAWSQRPTEVENCEVNARMLKNVLDAVVPNCPGLRHVCLVTGRKHYLRLSGFPGETAAHELPYHEDLPRLETPNFYYDQEDLLFEAAAKSENLSWSVHRPGIIFGFSPISLMNLVSSLCVYAAICKHEGVPLRFPGNEAIWEGFSNASDADLVAEQQIWASVDPYARNEAFNCSNGDVFKWKHMWNVLAAQFGVEPVGYQGEEGRFSLGEAMKDKAEVWDAIVKENQLAKTRLDEVAQWWYLDWVLNVQDTHLDSMNKSKEHGFLGFRNSVNSFAYWIDKTKAYKIVP
>gnl_Spipo_v2_Spipo2G0095500
MNWWWSGDIGAAKKKLDEDESGAGGGAGTKRGSVALVIGVTGLVGNGLADILPLPDTPGGPWKVYVVARRLSPAWNTTDHPVVYVQCDVSDAGDAQAKLSPLSDVTHVFYVAWTQRFTEAENCEVNARMLRKVLAAVVPNCPGSAMSAWTSPSCRDSAARRLFMNCPTTRTSPRLETLNFYYDLEDLLFEAAAKSENLSWSVHRPGIIFGFSPHSLVNLVSSLCVYAAICKHEGVPLRYPGNEAIWEGFYNVSDANLVAEQQIWASVDPYAKNEAFNCSNGDVFKWKHLWNVLAAQFGVEPVGYQGEEGRFSLGEAMKDKAEVWDAIVKENQLAKTRLDEVVQWWFLDWLFNTQDTHLDSMNKSKEHGFLGFRNSVNSFAYWIDKTKAYKIVP
>gnl_Stras_v2.0_SGA_v2.0_scaffold225T43005
MSWWWAGAIGAAKKKLGDDDAPPKHESVALIVGVTGIVGNSLAEILPLSDTPGGPWKVYGVARRPRPAWNDDNPITYVRCDISDPEDVRSKLSPLSDVTHVFYATWANRSNEAENCEINGQMLRNVLDVVIPNCPDLKHICLQTGRKHYIGPFEAFGKIETLDPPYSEDMPRLDCKNFYYTQEDILFEAVEKKEGLTWSVHRPGNIFGFSPHSLMNLVGTLCVYAAICKHEGKVMKFPGCKAAWDGYSDCSDADLIAEHQIWAAVDAYAKNEAFNVSNGDVFKWKHFWKVLAEQFGVECGEYEEEGESLKLEEFMRDKGPVWDEIVRENGLSPTKLEDVGNWWFVDVILGSECFLDTMNKSKEHGFLGFRNSKNSFVSWIDKAKAYKIVP
>gnl_Stras_v2.0_SGA_v2.0_scaffold214T42280
MSWWWNGARGTTLKHGDESAAPQKVALIVGVTGIVGDSLARILPIADTPGGPWKVYGVARRPRPSWNTDHPVHYIQCDVADSTDTMAKLSPLADVTHIFWVTWANRPTETECCQLNGAMLRNVLDAVVPNASGLAHICIQTGHKHYIGPFEAFGKIKPHETPFVEDVPRLDAPNFYYTLEDVALETCERHHGGLTWSVHRPAVIFGFSPYSMMNLVGALCVYAAVCKHEKAPLKFPGTKAAWNCYFVASDADLIAEQQIWCCVEPNGKNQAFNCSNGDVFKWKRLWKVLADGFDVEYVEFDESEGYVSLAERMKDKGAVWDEIVEENNLTGTKLEDFSFWFADLMLFGECMLDSMNKSKERGFFGFRNSETSLLSVIHKMKAHKIVP
>gnl_Theca_v1.1_Thecc1EG034742t1
MSWWWAGAIGAAKKKFEEGEAPISFQSVGLVVGVTGIVGNSLAEILPLTDTPGGPWKVYGVARRPRPNWSMDHPIEYIQCDISDPKDTESKLSPLTDVTYIFYVSWINRSSEAENCEINGSMLRNVLRSVIPNAPNLRHVCLQTGTKNYLGPFELLGKIQPHDPPFTEDLPRLNAPNFYYTQEDILFEETEKKEGLTWSVHRPDVIFGFSPYSVMNIVGTLCVYAAICKHEGQPLWFPGIRAAWESYSNGSDADLIAEHQIWAAVDPYAKNEAFNVNNGDVFKWKHLWRALAEQFGIEEFGFEEGQNLGLVEMMKGKERVWEEIVKENQLEETRLEEVGLWWFVDLILAGEPPLSSMNKSKEHGFLGFRNSKNSFITWIDKMKAYKIVP
>gnl_Theca_v1.1_Thecc1EG007184t1
MSWWWAGAIGAARLSLCLNKLSFSFGQILQKKLEEHDKPSKYKSVALVIGITGIVGSSLAEILPFSDIPGGPWKVYGVARRPRPAWTNALPIDYIQCNISNEEETQEKLSKLKDVTHIFYVAWAKKSSEAENCMVNGTMLRNVLKAVIPNAPKLKHVCLQTGRRHYTGPFDSVGKVQPHDPPFREDLPRLPVLNFCYTLEDVLFEEVKKKDGLTWSVHRPGVIFGFSPCSLMNIVGSLCVYAAICKHEGKPLRFPGSRQAWDGYWDASDADLIAEHQIWAALNRHAKNEAFNCSNGDVFKWKDLWKVLAKQFGIEDYGFHESDERHSLVEMMKDKGPLWDEIVREKGLVHTKLNEVGAWRFADAVLSGKSLLDSMNKSKEHGFVGFRNSKTSFNSWIDKMKTHKIVP
>gnl_Utrgi_v4.1_Scf01194.g24114.t1
MSWWWAGAIGAAKKRFEEDEAPPKHQSVALVVGVTGIVGNSLAEILPLPDTPGGPWKVYGVARRPRPSWNEDHPISYIRCDVSDSDDTEAKLSPLSDITHVFYAAWVNRSTEAENCEINGKMLKNVLDSVIPNNPDLKHICLTTGRKHYIGPFESWGKIKPHDPPFTEDLPRLDYINFYHTQEDILIEEVKKKDDLTWSVHRPGIIFGFSPYSMMNLVGTLCVYAAICKHEGMPLRFPGSKAAWEGYSDCSDADLIAEHQIWAAVDPYAKNEAFNVSNGDVFKWKHFWKLLAEQFGLENWEFEEGERLTLAELMKDKGPFGMKLQARMAWCLTSWMKLGLGGILMLYFPTRYPWTA
>gnl_Utrgi_v4.1_Scf01579.g25086.t1
MSWWWKGALGAALKKNEQSAAHQNAALIIGVTGIVGHSLAEILPESDTPGGPWKVYGVARRPRPDWTTAVEYIQCDVADEEQTRSKLSVLTDVTHVFWVTWANRPTEAECCEINGRMLRNVLAALPKSLTHICIQTGHKHYIGPFETFGIVKPHDTPFTEDVPRLAAPNFYYTLEDVAIEAAAKNPDLTWSVHRPAVIFGFSPHSLMNIVGSLCVYAAICKHENTPLAFPGTKAVWNCYSTAADSDLIAEQQIWCCVDPNGKNEAFNVSNGDVFKWKHLWRILAEKFDVGFEDFDGNEEYVSLVDRMKEKGSVWDEIVKQNGLKETKLEEVATFWFVDLMFAGEGMLDTMNKSKEHGFFGFRNSHSSFVSVIDKMKAHRIVP
>gnl_Vitvi_Genoscope.12X_GSVIVT01037879001
MSWWWSGAIGAAKRKLQEDEAHPTNYQGVGLIVGVTGIVGNSLAEILPLRDTPGGPWKVYGVARRPQPAWNADNCVEYIQCDVFDPEETSSKLSKLTDVTHIFYVTWANMGSEAENCRHICLQTGRKHYIGPFEALGKIEPHDPPYHEEMPRLDVENFYHVQEDILFEEVRKKEGLTWSVHRPGVIFGFSPYSMMNAIGTLCVYATICKHEGLPLRFPGTQDTWNGYWDVSDADLIAEHHIWAAVDPFAKNEAFNCSNGDVFKWKHLWKVLAEQFGLEEKGLVPTKLEEVGQWWFADVVLSAGSSLDSMNKSKEHGFLGFRNSKSSFLSWIDKMKAYKFVP
>FraveV4A2_2g04580.t3
MSWWWAGAIGAAKKKFGPDDEPPKYQSVALVLGVTGIVGNSLAEILPLPDTPGGPWKVYGVARRPQPQWNADHHIQYIQCDLSDSEQTETELSQLTDVTHIFYVTWASKPSEAENCEANGKMLSNVLNAVIPNAPNLQHICMQTGRKQYVGPFEMFGKIEPHEPPYVEDTSRLDCPNFYYVMEDILFEEVKKKEGLTWSVHRPGIIFGFSPYSLINTIGSLCVYAAICKHEGQPLRFPGSKGTWEGFWDASDADMIAEHEIWAAVEPYAKNEAFNCSNGDVFRWKHLWGILADQFEVESGGVDEELRVEEMMKDKGPVWDEIVRKHDLVPSKLEEVGNWWLVDIIFRIGVDSSMDSMNKSREHGFVGFRNSKTSFLSWIDKMKSYRIVP
>FraveV4A2_4g06071.t1
MSWWWAGAVGAAKKKLVEDEGPRTPQSVGLVIGVTGIVGNSLAEILPLSDTPGGPWKVYGVARRPRPNWNADHPVEYIQCDVSDADDAKGKLSPLTDVTHIFYVTWTNRSTEAENCEANAAMLRNVLGSVIPNAPNLKHICLQTGAKHYIGSFESWGKIQPHDSPFTEDLPRLDVPNFYYTQEDLLFEEVEKREELTWSVHRPDTIFGFSPYSMMNIVGSLCVYAAICKHEGVLLRFPGTKAAWNCLSTASDADLIAEQHIWAAVDPYARNEAFNINNGDVFKWKQFWKVLAENFGIEEFGFEEEGEVVGLQKLMEGKSGVWEEIVKENQLVPTKLEEVGVWWFVDAVLSGESMFGCMNKSKEHGFVGFRNSRNSLVTWIDKMKAYKIVP
>FraveV4A2_5g25130.t1
MSWWWAGAVGAHKKRLDGEDAGPRTPVSVGLVIGVTGIVGNSLAEILPLPDTPGGPWKVYGVARRPRPNWNADHPVDYVQCDVSKPNDVKAKLAPLTDVTHIFYVTWTSKATESENCEANAAMLRNVLNAMIPNAPNLKHICLQTGGNHYLGPFDTWGKIQPHDSPFKEDMPRLNVQNFYYTMEDLMFKEVEKKEGMSWSVHRPDTILWFSPHSMINILASLCVYAAICKHEGMPLRFPGTKGAWNCLSTASDADLIAEQQIWAAVDPYARNQAFNINNGDVFKWKHLWKVLAENFGIEECGFQEKGERVSLREMMKGKSGVWNEIVKKHQLVPTKLEQVGVWWFVDAIFSGECMFGCMNKSKEHGFVGFRNSRNSLVTWIDKMKAYKIVP
>Maldo_HF_08090
MNIIGALGLTWSVHRPNNIFGFSPYSLISIIGALCVYAAICKKEGRPLKFPGRKAAWECYAVASDANLIAEQHIWAAVDPYAKNEAFNVNNGDVFKWKHFWEVLAEQFGIEEYGFDKEESGRLRLVEMMEGKVGVWEEIVRENEPQPTKLEEVAVWWFADFVLGGEALSDSMNKSKEHGFLGFRNSKKSFISWIKKMKAYKIVP
>Maldo_HF_08224
MSWWWAGAIGAAKKTFDPNDVPPKYQSVALVLGVTGIVGNSLAEILPLADTPGGPWKVYGVARRPRPAWNADHPVEYIQCDLSDPHQTHSQLSQLTDVTHVFYVTWASKPTEAENCEVNGNMFRNLLDAVISNAPNLQHICLQTGRKHYIGPFEILGKVEPHEPPFHEDLPRLDVPNFYYTLEDILFEEVKKKEGLTWSVHRPSVIFGFSPYSLMNIVGSLCIYAAICKHEGKKLRFTGSRGAWNGYWDVSDADLIAEHQIWAAVDPYAKNEAFNCSNGDVVKWKHLFRVLAEQFELDIEDVGEEGGSEASLEEMMKDKGPVWDEIVKEKGLVPTKLEEVGNWWFVDLMFGVETSLDSMNKSKEHGFVGFRNSKTSFLTWIDRMKSYRLVP
>Maldo_HF_13096
MSWWWSGAAPATKKKSAAADTSEPQSVGLVIGVMGIVGNSLAEILPLHDTPGGPWKVYGVARRPRPNWSADHPVDYIQCDISDPEDVQTKLSGLTDVTHIFSVTWTSRATELENCEANGAMLRNVLSVVIPAAPNLRHISLQTGTKHYIGPFESIGKIAAHDPPFMEDLPRLDVPNFYYTLEDILFEEVEKNPGLTWSVHRPYNIFGFSPHSLMNIIGSFEFTRQFVKKKVGR
>Maldo_HF_13097
MALEGDLIAEQHIWAAVDPNAQNEAFNINNGDVFKWKQFWKGLAEQFGIEEYGFDEEGERRSLVEEMKGKEGVWEEIVRENELQPTKLEEVGVWWFADYVLGGEAVLDSMNKSKEHGFLGFRNSYKSFVSWIEKMKAYKIVP
>Maldo_HF_13098
VNWAIFRSVLRALIPVAPNLCHVSLQTGTKHYLPRTGKSKPTTRRLRRTCLGLTCPIFTTLEDVLFGEVEKKKASLMNIIGALCIYAAICKKEGRPLNFPRSKAAWECYSVAADGNLIAE
>Maldo_HF_13100
MSWWWAGVASAATKKLEGVDASSSRGHQSVALVVGVTGIVGNSLSEILPLPDTPGGPWKVYGVARRPRPNWNVDHPVDYIQCDVSNAEDTKIKLSQLTDVTHIFYVTWASRATEVENCQANGAMLRNVLHAIIPVAPNLCHVSLQTGAKHYIGPFESIGKIKAHDPPFTEDLPRLDVPNFYYTLEDILFEEVEKKKGLTWSVHRPNNIFGFSPYSLMNIIGALCVYAAICKKEGRPLKFPGSKAAWECYAVASDANLIAEQHIWAAVDPYAKNEAFNVNNGDVFKWKHFWKVLAEQFGIEEYGFDEEESGRLRLVEMMEGKVGVWEEIVRENELQPTKFY
>Maldo_HF_13102
MTSGFDRWEKDPFFPAAEEVQDSADRMESTHRTWIHARKDASSMWDPEELGRDLRTTLGTTKWQLEEFVRAVRSSYARRSCEDARDRHHQFIVAIEEQVSKIEKSLKEAALSEGKATQPWVRLDEGECNELAFFLSGPSASEEKVIAKGNDRDSENPRVTDGDTAPGSSKNSCGSNERGSQKTREEKPHGHRRTASASADIGALKIAVFDDGYVPGSSAKMVEHPVRKIPSMSGFLSSMETASKLKWSKNGFRKWKAVDRHEDADAALLPSTQLTRGVNACFEKNKSCLDSCDECYDKPLYGWYGAIQRQLQRSQYHMQYSWPARIALWIKKFDEEEPPRTPQSVGLVIGVTGIVGNSLAEILPLSDTPGGPWKVYGVARRPRPNWNADHPVEYIQCDISDPDDAKTKLSPLTDVTHIFYVTWTNRSTEAENCEANAVMLRNVLNSVIPNAPKLQHVCLQTGAKHYVGPFELFGKIQPHEPPFTEDLPRLDAPNFYYTLEDLLFAEVAKKENLTWSVHRPDAIFGFSPSSMMNIIGTLCVYAAICKHEGRPLKFPGSKAAWNCYSVASDADLIAEQHIWAAVDPYAKNEAFNINNGDVFKWKHFWKVLAEQFGIEEYGIDEGGGRLSLVELMKGKEKVWEEIVRENELQPTKLAEVGVWWFVDVWLSGEGLLCSMNKSKEHGFLGFRNSRNSFVTWIDKMKAFQIKKADEDEQPRAPESVGLVIGVTGIVGNSLAEILPLSDTPGGPWKVYGVARRPRPNWSADHPIEYVQCDVSDPEDAKTKLSPLTDVTHIFYVTWANRSTEVENCEVNGNMLRNVLESVIPNAPNLRHICLQTGGKHYLGPFESFGKIQPHDPPFTEDLPRLDTPNFYYTQEDLLFAEVEKKEDLTWSVHRPDMIFGFSPYSMMNIVGTLCVYAAICKHEGLPLRFPGSKAAWNSYSVASDADLIAEHHIWAAVDPYAKNEAFNINNGDVFKWKHFWKVLAEQFGIEEYGIDEGGGRLRLAERMKGKEGVWEEIVRENELKETKLEEVGVWWFVDVVLGGEGLFSSMNKSKEHGFVGFRNSRNSFVTWIDKMKSFKIVP
>Maldo_HF_21560
MASSFDRWEKDPFFPAAEEVQESADRMESTYRTWIHARKDASCMWDPEELCRDLRTALGTTKWQLEEFARAVRSSYARSSCEDARERHRAFIVAIEEQVSKIEKSLKEAALSEGKASQPWVRLDEGECNELAFFLSGPSASEEKVLVKSNDKDVEKPRVTDGDTAPGCSKNSCGSTELGSQKTREEKSHGHRRTASDSADVGAWKIAVFDDGYVPSSSAMMVEHPVRKIPSMSGFLSSMETASKLKWSKNGFRKWKAVDRHEDADTALLPPSQLTRGINACLEKNKSCLDSCDECYDKPLYGWYGAIQRQLQRLARYQNFGHAREETDQGIFALVEKKSGGGYLVFSQIYMPNSKTLPIILLKKFEEDEHLRGPQSVGLVIGVTGIVGNSLAEILPLSDTPGGPWKVYGVARRPRPNWNADHLVEYIQCDISDPDDAKAKLSPLTDVTHIFYVTWTNRSTEAENCEVNGNMLRNVLDSVIPNAPKLSHICLQTGAKHYVGPFESFGKIQPHDPPFTEDLPRLDAPNFYYTQEDLLFAEVEKKEDLTWSVHRPETIFGFSPYSLMNIVGTLCVYAAICKHEGLPLKFPGSSAAWNCYSVASDADLIAEQQIWAAVDPHAKNEAFNINNGDVFKWKHFWKVLAEQFGIEEYGIDEGGGRLSLAERMKGKEGVWEEIVRENELQATRLEEVGVWWFVDAMLGGEAMICSMNKSKEHGFVGFRNSRNSFVTWIDKVKSFKIVP
>Malba_003648
MSWWWAGVASAATKKLEGVDASSSRGHQSVALVVGVTGIVGNSLSEILPLPDTPGGPWKVYGVARRPRPNWNVDHPVDYIQCDVSDAEDTKIKLSQLTDVTHIFYVTWASRATEVENCQANGAMFRNVLRAIIPVAPNLCHVSLQTGAKNYIGPFESIGKIKAHDPPFTKDLPRLDFGFEEYGFDEEESGRLRLVEMMEGKVGVWEEIMRENELQPTKLEEVAVWWFADLVLGGEAVLDSMNKRKEHGFLGFRNSKKSFISWIKKMTAYKIVP
>Malba_003649
MSWWWAGAVGAAKKKADEDEQPRAPESVGLVIGVTGIVGNSLAEILPLRDTPGCPWKVYGVARRPRPNWSADHPIEYVQCDVSDPEDAKTKLSPLTDVTHIFYVTWANRSTEVENCEVNGNMLRNVLESVIPNAPNLRHICLQTGSKHYLGPFESFGKIQPHDPPFTEDLPRLDTPNFYYTQEDLLFAEVEKKEDLTWSVHRPDMIFGFSPYSMMNIVGTLCVYAAICKHEGLPLRFPGSKAAWNSYSVASDADLIAEHHIWAAVDPYAKNEAFNINNGDVFKWKHFWKVLAEQFGIEEYGIDEGGGRLSLAERMKGKEGVWEEIARENELKETNLEEVGVWWFVDVVLGGEGLISSMNKSKEHGFVGFRNSRNSFVTWIDKMKSFKIVP
>Malba_003650
MSWWWAGAVGAAKKKIDEEEPPRTPQSVGLVIGVTGIVGNSLAEILPLSDTPGGPWKVYGVARRPRPNWNADHPVEYIQCDISDPDDAKTKLSPLTDVTHIFYVTWTNRSTEAENCEANAVMLRNVLNSVIQNAPKLQHVCLQTGAKHYVGPFELFGKIQPHEPPFTEDLPRLDAPNFYYTLEDLLFAEVAKKENLTWSVHRPDAIFGFSPYSMMNIIGTLCVYAAICKHEGRPLKFPGSKAAWNCYSVASDADLIAEQHIWAAVDPYAKNEAFNINNGDVFKWKHFWKVLAEQFGIEEYGIDEGGGRLSLVELMKGKEKVWEEIVRENELQPTKLAEVGVWWFVDVWLSGEGLLCSMNKSKEHGFLGFRNSRNSFVTWIDKMKAFKIVP
>Malba_015180
MSWWWAGAVGAAKKKFEEDEHLRGPQSVGLVIGVTGIVGNSLAEILPLSDTPGGPWKVYGVARRPRPNWNADHLVEYIQCDISDPDDAKAKLSPLTDVTHIFYVTWTNRSTEAENCEVNGNMLRNVLDSVIPNAPKLSHICLQTGAKHYVGPFESFGKIQPHDPPFTEDLPRLDAPNFYYSQEDLLFAEVEKKEDLTWSVHRPETIFGFSPYSLMNIVGTLCVYAAICKHEGLPLKFPGSSAAWNCYSVASDADLIAEQQIWAAVDPHAKNEAFNINNGDVFKWKHFWKVLAEQFGIEEYGIDEGGGRLSLAERMKGKEGVWEEIVRENELQATRLEEVGVWWFVDAMLGGEAMICSMNKSKEHGFVGFRNSRNSFVTWIDKVKSFKIVP
>Malba_036454
MNIIGALGLTWSVHRPNNIFRFSPYSLINIIGALCVYAAICKKEGRPLKFPGRKAAWECYAVASDANLIAEQHIWAAVDPYAKNEAFNMNNGDVFKWKHFWEVLAEQFGIEEYGFDKEESGRLRLVEMMEGKVGVWEEIVRENELLPTKLEEVAVWWFADFVLGGEALSDSMNKSKEHGFLGFRNSKKSFISWIKKMKAYKIVP
>Malsi_05g010950
MSWWWAGAIGAAKKTFDPNDVPPKYQSVALVLGVTGIVGNSLAEILPLADTPGGPWKVYGVARRPRPAWNADHPVEYIQCDLSDPHQTHSQLSQLTDVTHVFYVTWASKPTEAENCEVNGNMFRNLLDAVIPNAPNLQHICLQTGRKHYIGPFEVWGKVEPHEPPFHEDLPRLDVPNFYYTLEDILFEEVKKKEGLTWSVHRPSVIFGFSPYSLMNIVGSLCIYAAICKHEGKKLRFTGSRGAWNGYWDVSDADLIAEHQIWAAVDPYAKNEAFNCSNGDVVKWKHLFRVLAEQFELDIEDVGEEGGSEASLEEMMKDKGPVWDEIVKEKGLVPTKLEEVGNWWFVDLMFGVETSLDSMNKSKEHGFVGFRNSKTSFLTWIDRMKSYRLVP
>Malsi_05g012340
MCVFCKRVSQSVVWTEEKDDGALENFISEKGQSLMNIIGALCVYAAICKKEGRPLKFPGRKAAWECYAVASDANLIAEQHIWAAVAPYAKNEAFNVNNGDVFKWKHFWEVLAEQFGIEEYGFDKEESGRLRLVEMMEGKVVFSATKWRVRYESAEDCANDDEAKQNMTQFVTVVHYGWRRFVEIVKSSIVKYEFEKKTGLMVVGTTK
>Malsi_08g008200
MLKKFEEDEHLRGPQSVGLVIGVTGIVGNSLAEILPLSDTPGGPWKVYGVARRPRPNWNADHLVEYIQCDISDPDDAKAKLSPLTDVTHIFYVTWTNRSTEAENCEVNGNMLRNVLDSVIPNAPKLSHICLQTGAKHYVGPFESFGKIQPHDPPFTEDLPRLDAPNFYYTQEDLLFAEVEKKEDLTWSVHRPETIFGFSPYSLMNIVGTLCVYAAICKHEGLPLKFPGSSAAWNCYWVASDADLIAEQQIWAAVDPHAKNEAFNINNGDVFKWKHFWKVLAEQFGIEEYGIDEGGGRLSLAERMKGKEGVWEEIVRENELQATRLEEVGVWWFVDAMLGGEAMICSMNKSKEHGFVGFRNSRNSFVTWIDKVKSFKIVP
>Malsi_15g007200
MAQLIIRCIKTIPTAILCEYMAQRCCKSKTPEKSKSKIMSWWWAGAKKFDEEEPPRTPQSVGLVIGVTGIVGNSLAEILPLSDTPGGPWKVYGVARRPRPNWNADHPVEYIQCDISDPDDAKTKLSPLTDVTHIFYVTWTNRSTEAENCEANAVMLRNVLNSVIPNAPKLQHVCLQTGAKHYVGPFELFGKIQPHEPPFTEDLPRLDAPNFYYTLEDLLFAEVAKKENLTWSVHRPDAIFGFSPSSMMNIIGTLCVYAAICKHEGRPLKFPGSKAAWNCYSVASDADLIAEQHIWAAVDPYAKNEAFNINNGDVFKWKHFWKVLAEQFGIEEENELQPTKLAEVGVWWFVDVWLSGEGLLCSMNKSKEHGFLGFRNSRNSFVTWIDKMKAFQIKKADEDEQPRAPESVGLVIGVTGIVGNSLAEILPLSDTPGGPWKVYGVARRPRPNWSADHPIEYVQCDVSDPEDAKTKLSPLTDVTHIFYVTWANRSTEVENCEVNGNMLRNVLESVIPNAPNLRHICLQTGGKHYLGPFESFGKIQPHDPPFTEDLPRLDTPNFYYTQEDLLFAEVEKKEDLTWSVHRPDMIFGFSPYSMMNIVGTLCVYAAICKHEGLPLRFPGSKAAWNSYSVASDADLIAEHHIWAAVDPYAKNEAFNINNGDVFKWKHFWKVLAEQFGIEEENELKETKLEEVGVWWFVDVVLGGEGLFSSMNKSKEHGFVGFRNSRNSFVTWIDKMKSFKIVP
>Malsi_15g007230
MSWWWAGVASAATKKLEGVDASSSRGHQSVALVVGVTGIVGNSLSEILPLPDTPGGPWKVYGVARRPRPNWNVDHPVDYIQCDVSNAEDTKIKLSQLTDVTHIFYVTWASRATEVENCQANGAMLRNVLHAIIPVAPNLCHVSLQTGAKHYIGPFESIGKIKAHDPPFTEDLPRLDVPNFYYTLEDILFEEVEKKKGLTWSVHRPNNIFGFSPYSLMNIIGALCVYAAICKKEGRPLKFPGSKAAWECYAVASDANLIAEQHIWAAVDPYAKNEAFNVNNGDVFKWKHFWKVLAEQFGIEEYGFDEEESGRLRLVEMMEGKVGVWEEIVRENELQPTKLEEVAVWWFADLVFGGECGAKNIH
>Malsi_15g007240
MSWWWASAVEAAKKKHQEDRYESPSIPKSVGLVIGITGIVGNSLAEILPLSDTPGGPWKVYGVARRPRPYWNADHAVDYIQCDISDPDDTQKKLSKLSDVTHIFYVTWTNRSTENENCEANAAMLRNVLRIVISNAPNLRHVCLQTGTKQYIGPFETFGKIDHHDPPCSEDLPRLNAPNFYYALEDVLLEEVGKKEDITWSVHRPGVIFGFSPYSLANMVAMLSVYAAICKHEGMPLKFPGSKEAWNCYSDASDADLIAEQQIWAAVDPYAKNKAFNVNNGDVFKWKQLWKVLAEQFEIEEYGFDEEGEKLSLAELMKVKEGVWEQIVKENQLEPMKLVEIGQWWLVDLVFGGEGLMTSMNKSKEHGFLGFRNSGNSFVSWIDKLKAFKIVP
>Malsi_15g007270
MSWWWSGAAPATKKKSAAADTSEPQSVGLVIGVMGIVGNSLAEILPLHDTPGGPWKVYGVARRPRPNWSADHPVDYIQCDISDPEDVQTKLSGLTDVTHIFSVTWTSRATELENCEANGAMLRNVLSVVIPAAPNLRHISLQTGTKHYIGPFECIGKIPAHDPPFMEDLPRLDVPNFYYTLEDILFEEVEKNPGLTWSVHRRPLKFPGTKAAWECYAMALEGDLIAEQHIWAAVDPNAQNEAFNINNGDVFKWKQFWKGLAEQFGIEEYGFDEEGERRSLVEEMKGKEGVWEEIVRENELQPTKLEEVGVWWFADYVLGGEAVLDSMNKSKEHGFLGCVNWAIFRSVLCALIPVAPNLCHVSLQTGTKHYLPRTGKSKPTTRRLRRTCLGLTCPIFTTLEDVLFEEVEKKKASLMNIIGALCIYAAICKKEGRPLNFPRSKAAWECYSVAADGNLIAE
>Malsy_05g010110
MTQAIVVPIQDLRQRLHCHCGCWRLWPSKFFQVHWVAHEPPHVAPHRVPYEPLASQISHVLGSWVSTKTIGGDASTVAEVVGRRKIRFSSPRNNTKMSWWWAGAIGATKKTFDPNDVPPKYQSVALVLGVTGIVGNSLAEILPLADTPGGPWKVYGVARRPRPAWNADHPVEYIQCDLSDPHQTHSQLSQLTDVTHVFYVTWASKPTEAENCEVNGNMFRNLLDAVIPNAPNLQHIRLQTGRKHYIGPFEMLGKVEPHEPPFHEDLPRLDVPNFYYTLEDILFEEVKKKEGLTWSVHRPSVIFGFSPYSLMNIVGSLCIYAAICKHEGKKLRFTGSRGAWNGYWDVSDADLIAEHQIWAAVDPYAKNEAFNCSNGDVVKWKHLFRVLAEQFELDIEDVGEEGGSEANLEEMMKDKGPVWDEIVKEKGLVPTKLEEVGNWWFVDLMFGVETSLDSMNKSKEHGFVGFRNSKTSFLTWIDRMKSYRLVP
>Malsy_08g008140
MASSFDRWEKDPFFPAAEEVQESADRMESTYRTWIHARKDASCMWDPEELCRDLRTALGTTKWQLEEFARAVRSSYARSSCEDARERHRAFIVAIEEQVSKIEKSLKEAALSEGKASQPWVRLDEGECNELAFFLSGPSASEEKVLVKSNDKDVEKPRVTDGDTAPGCSKNSCGSTELGSQKTREEKSHGHRRTASDSADVGAWKIAVFDDGYVPSSSAMMVEHPVRKIPSMSGFLSSMETASKLKWSKNGFRKWKAVDRHEDADTALLPPSQLTRGINACLEKNKSCLDSCDECYDKPLYGWYGAIQRQLQRSQYYMQYSWPARVALWIGVLLFLIVPSDEHSLREPSKDSTFVLMFSSSNFDTFEGGKLLLYYSDISENWIFTGIPMDNGPVGSQIKPFTKWLYPLQAWASPCIPFNRTYKKFEEDEHLRGPQSVGLVIGVTGIVGNSLAEILPLSDTPGGPWKVYGVARRPRPNWNADHLVEYIQCDLSDPDDAKAKLSPLTDVTHIFYVTWTNRSTEAENCEVNGNMLRNVLDSVIPNAPKLSHICLQTGAKHYVGPFESFGKIQPHDPPFTEDLPRLDAPNFYYTQEDLLFAEVEKKEDLTWSVHRPETIFGFSPFSLMNIVGTLCVYAAICKHEGLPLKFPGSSAAWNCYSVASDADLIAEQQIWAAVDPHAKNEAFNINNGDVFKWKHFWKVLAEQFGIEEYGIDEGGGRLSLSERMKGKEGVWEEIVRENELQATRLEEVGVWWFVDAMLGGEAMICSMNKSKEHGFVGFRNSRNSFVTWIDKVKSFKIVP
>Malsy_15g006210
MTSGFDRWEKDPFFPAAEEVQDSADRMESTHRTWIHARKDASSMWDPEELGRDLRTTLGTTKWQLEEFVRAVRSSYARRSCEDARDRHHQFIVAIEEQVSKIEKSLKEAALSEGKATQPWVRLDEGECNELAFFLSGPSASEEKVIAKGNDRDSENPRVTDGDTAPGSSKNSCGSNERGSQKIREEKPHGHRRTASASADIGALKIAVFDDGYVPSSSAMMVEHPVRKIPSMSGFLSSMETASKLKWSKNGFRKWKAVDRHEDADAALLPSTQLTRGVNACFEKNKSCLDSCDECYDKPLYGWYGAIQRQLQRSQYHMQYSWPARIALWIDRDTVKRPQKHKIHEDDKKKFDEEEPPRTPQSVGLVIGVTGIVGNSLAEILPLSDTPGGPWKVYGVARRPRPNWNADHPVEYIQCDISDPDDAKTKLSPLTDVTHIFYVTWTNRSTEAENCEANAVMLRNVLNSVIPNAPKLQHVCLQTGAKHYVGPFELFGKIQPHEPPFTEDLPRLDAPNFYYTLEDLLFAEAAKKENLTWSVHRPDAIFGFSPYSMMNIIGTLCVYAAICKHEGRPLKFPGSKAAWNCYSVASDADLIAEQHIWAAVDPYAKNEAFNINNGDVFKWKHFWKVLAEQFGIEEYGIDEGGRRLSLVELMKGKEKVWEEIVRENELQPTKLAEVGVWWFVDVWLSGEGLLCSMNKSKEHGFLGFRNSRNSFVTWIDKMKAFQIKKADEDEQPRAPESVGLVIGVSGIVGNSLAEILPLSDTPGGPWKVYGVARRPRPNWSADHPIEYVQCDVSDPEDAKTKLSPLTDVTHIFYVTWANRSTEVENCEVNGNMLRNVLESVIPNAPNLRHICLQTGGKHYLGPFESFGKIQPHDPPFTEDLPRLDTPNFYYTQEDLLFAEVEKKEDLTWSVHRPDMIFGFSPYSMMNIVGTLCVYAAICKHEGLPLRFPGSKAAWNSYSVASDADLIAEHHIWAAVDPYAKNEAFNINNGDVFKWKHFWKVLAEQFGIEEYGIDEGGGRLRLAERMKGKEGVWEEIVRENELKETKLEEVGVWWFVDVVLGGEGLISSVNKSKEHGFVGFRNSRNSFVTWIDKMKSFKIVL
>Malsy_15g006230
MSWWWAGVASAATKKLEGVDASSSRGHQSVALVVGVTGIVGNSLSEILPLPDTPGGPWKVYGVARRPRPNWNVDHPVDYIQCDVSDAEDTKIKLSQLTDVTHIFYVTWTSKATEVENCQANGAMLRNVLRAIIPVAPNLCHVSLQTGAKHYIGPFESIGKIKAHDPPFTEDLPRLDVPNFYYTLEDILFEEVEKKKGLTWSVHRPNNIFGFSPYSLMNIIGALCVYAAICKKEGRPLKFPGSKAAWECYAVASDANLIAEQHIWAAVDPYAKNEAFNVNNGDVFKWKHFWKVLAEQFGIEEYGFDEEEGGRLRLVEMMEGKVGVWEEIVRENELQPTKLEEVAVWWFADLVFGGEAVLDSTNKSKEHGFLGFRNSKKSFISWIKKMKAFVP
>Malsy_15g006240
MSWWWASAVEAAKKKHQEDRYEPPSIPKSVGLVIGITGIVGNSLAEILPLSDTPGGPWKVYGVARRPRPHWNADHAVDYIQCDISDPDDTQKKLSKLSDVTHIFYVTWTNRSTENENCEANAAMLRNVLRIVISNAPNLRHVCLQTGTKQYIGPFETFGKIDHHDPPCSEDLPRLNAPNFYYALEDVLLEEVGKKEDITWSVHRPGVIFGFSPYSLANMVAMLSVYAAICKHEGMPLKFPGSKEAWNCYSDASDADLIAEQQIWAAVDPYAKNKAFNVNNGDVFKWKQLWKVLAEQFEIEEYGFDEEGEKLSLAELMKVKEGVWEQIVKENQLEPMKLVEIGQWWLVDLVFGGEGLMTSMNKSKEHGFLGFRNSGNSFVSWIDKLKAFKIVP
>Malsy_15g006260
MSWWWSGAAPATKKKSEAADTSESQSVGLVIGVTGIVGNSLAEILPLHDTPGGPWKVYGVARRPRPNWSADHPVDYIQCDISDPEDVQTKLSGLTDVTHIFYVTWTSRATELENCEANGAMFRNVLSVVIPAAPNLRHISLQTGTKHYIGPFECIGKIPAHDPPFMEDLPRLDVPNFYYTLEDILFEEVEKNPGLTWSVHRRPLKFPGTKAAWECYAMASEGDLIAEQHIWAAVDPNAQNEAFNINNGDVFKWKQFWKGLAEQFGIEEYGFDEEGERRSLVEEMKGKEGVWEEIVRENELQPTKLEEVGVWWFADYVLGGEAVLDSMNNSKEHGFLGFRNSYKSFVSWIEKMKAYKIVNWAIFRSVLCALIPVAPNLCHVSLQTGTKHYLPRTGKSKPTTRRLRRTCLGLTCPIFTTLEDVLFEEVEKKKEGRKTFEFSQKQSSLGVLFGGCGWEFDSGVACMGGGGSVCEKRSINVNNGDVFKWQHFWKVLAEQFGIEEYGFDEESAGQGLGVLDNMNKSKEHGFLGFRNSQKSFISWIKKMKAYKIVP
>Maldo_GDDH_05G1094500
MSWWWAGAIGAAKKTFDPNDVPPKYQSVALVLGVTGIVGNSLAEILPLADTPGGPWKVYGVARRPRPAWNADHPVEYIQCDLSDPHQTHSQLSQLTDVTHVFYVTWASKPTEAENCEVNGNMFRNLLDAVISNAPNLQHICLQTGRKHYIGPFEILGKVEPHEPPFHEDLPRLDVPNFYYTLEDILFEEVKKKEGLTWSVHRPSVIFGFSPYSLMNIVGSLCIYAAICKHEGKKLRFTGSRGAWNGYWDVSDADLIAEHQIWAAVDPYAKNEAFNCSNGDVVKWKHLFRVLAEQFELDIEDVGEEGGSEASLEEMMKDKGPVWDEIVKEKGLVPTKLEEVGNWWFVDLMFGVETSLDSMNKSKEHGFVGFRNSKTSFLTWIDRMKSYRLVP
>Maldo_GDDH_05G1108300
MNIIGALGLTWSVHRPNNIFGFSPYSLINIIGALCVYAAICKKEGRPLKFPGRKAAWECYAVASDANLIAEQHIWAAVDPYAKNEAFNVNNGDVFKWKHFWEVLAEQFGIEEYGFDKEESGRLRLVEMMEGKVGVWEEIVRENELQPTKLEEVAVWWFADFVLGGEALSDSMNKSKEHGFLGFRNSKKSFISWIKKMKAYKIVP
>Maldo_GDDH_08G1088400
MSWWWAGAVGAAKKKFEEDEHLRGPQSVGLVIGVTGIVGNSLAEILPLSDTPGGPWKVYGVARRPRPNWNADHLVEYIQCDISDPDDAKAKLSPLTDVTHIFYVTWTNRSTEAENCEVNGNMLRNVLDSVIPNAPKLSHICLQTGAKHYVGPFESFGKIQPHDPPFTEDLPRLDAPNFYYTQEDLLFAEVEKKEDLTWSVHRPETIFGFSPYSLMNIVGTLCVYAAICKHEGLPLKFPGSSAAWNCYSVASDADLIAEQQIWAAVDPHAKNEAFNINNGDVFKWKHFWKVLAEQFGIEEYGIDEGGGRLSLAERMKGKEGVWEEIVRENELQATRLEEVGVWWFVDAMLGGEAMICSMNKSKEHGFVGFRNSRNSFVTWIDKVKSFKIVP
>Maldo_GDDH_15G1073200
MLQRFKKFDEEEPPRSPQSVGLVIGVTGIVGNSLAEILPLSDTPGGPWKVYGVARRPRPNWNADHPVEYIQCDISDPDDAKTKLSPLTDVTHIFYVTWTNRSTEAENCEANAVMLRNVLNSVIPNAPKLQHVCLQTGAKHYVGPFELFGKIQPHEPPFTEDLPRLDAPNFYYTLEDLLFAEAAKKENLTWSVHRPDAIFGFSPYSMMNIIGTLCVYAAICKHEGRPLKFPGSKAAWNCYSVASDADLIAEQHIWAAVDPYAKNEAFNINNGDVFKWKHFWKVLAEQFGIEEYGIDEGGRRLSLVELMKGKEKVWEEIVRENELQPTKLAEVGVWWFVDVWLSGEGLLCSMNKSKEHGFLGFRNSRNSFVTWIDKMKAFQIVP
>Maldo_GDDH_15G1073300
MSWWWAGAVGAAKKKADEDEQPRAPESVGLVIGVTGIVGNSLAEILPLSDTPGGPWKVYGVARRPRPNWSADHPIEYVQCDVSDPEDAKTKLSPLTDVTHIFYVTWANRSTEVENCEVNGNMLRNVLESVIPNAPNLRHICLQTGGKHYLGPFESFGKIQPHDPPFTEDLPRLDTPNFYYTQEDLLFAEVEKKEDLTWSVHRPDMIFGFSPYSMMNIVGTLCVYAAICKHEGLPLRFPGSKAAWNSYSVASDADLIAEHHIWAAVDPYAKNEAFNINNGDVFKWKHFWKVLAEQFGIEEYGIDEGGGRLRLAERMKGKEGVWEEIVRENELKETKLEEVGVWWFVDVVLGGEGLISSVNKSKEHGFVGFRNSRNSFVTWIDKMKSFKIVP
>Maldo_GDDH_15G1073400
MSLWWAGVASAATKKLEGVDASSSRGHQSVALVVGVTGIVGNSLSEILPLPDTPGGPWKVYGVARRPRPNWNVDHPVDYIQCDVSDAEDTKIKLSQLTDVTHIFYVTWTSKATEVENCQANGAMLRNVLRAIIPVAPNLCHVSLQTGAKHYIGPFESIGKIKAHDPPFTEDLPRLDVPNFYYTLEDILFEEVEKKKGLTWSVHRPNNIFGFSPYSLMNIIGALCVYAAICKKEGRPLKFPGSKAAWECYAVASDANLIAEQHIWAAVDPYAKNEAFNVNNGDVFKWKHFWKVLAEQFGIEEYGFDEEEGGRLRLVEMMEGKVGVWEEIVRENELQPTKLEEVAVWWFADLVFGGEAVLDSTNKSKEHGFLGFRNSKKSFISWIKKMKAFVP
>Maldo_GDDH_15G1073500
MSWWWASAVEAAKKKHQEDRYEPPSIPKSVGLVIGITGIVGNSLAEILPLSDTPGGPWKVYGVARRPRPHWNADHAVDYIQCDISDPDDTQKKLSKLSDVTHIFYVTWTNRSTENENCEANAAMLRNVLRIVISNAPNLRHVCLQTGTKQYIGPFETFGKIDHHDPPCSEDLPRLNAPNFYYALEDVLLEEVGKKEDITWSVHRPGVIFGFSPYSLANMVAMLSVYAAICKHEGMPLKFPGSKEAWNCYSDASDADLIAEQQIWAAVDPYAKNKAFNVNNGDVFKWKQLWKVLAEQFEIEEYGFDEEGEKLSLAELMKVKEGVWEQIVKENQLEPMKLVEIGQWWLVDLVFGGEGLMTSMNKSKEHGFLGFRNSGNSFVSWIDKLKAFKIVP
>Maldo_GDDH_15G1073600
MSWWWSGAAPATKKKSEAADTSESQSVGLVIGVTGIVGNSLAEILPLHDTPGGPWKVYGVARRPRPNWSADHPVDYIQCDISDPEDVQTKLSGLTDVTHIFSMTWTSRATELENCEANGAMFRNVLSVVIPAAPNLRHISLQTGTKHCIGPFECIGKIPAHDPPFMEDLPRLDVPNFYYTLEDILFEEVEKYPGLTWSVHRRPLKFPGTKAAWECYAMASEGDLIAEQHIWAAMDPNAQNEAFNINNGDVLKWKQFWKGLAEQFGIEEYGFDEEGERRSLVEEMKGKEGVWEEIVRENELQPTKLEEVGVWWFADYVLGGEAVLDSMNNSKEHGFLGFRNSYKSFVSWIEKMKAYKIVP
>Maldo_Gala_05g009880
MSWWWAGAIGAAKKTFDPNDVPPKYQSVALVLGVTGIVGNSLAEILPLADTPGGPWKVYGVARRPRPAWNADHPVEYIQCDLSDPHQTHSQLSQLTDVTHVFYVTWASKPTEAENCEVNGNMFRNLLDAVIPNAPNLQHICLQTGRKHYIGPFEMLGKVEPHEPPFHEDLPRLDVPNFYYTLEDILFEEVKKKEGLTWSVHRPSVIFGFSPYSLMNIVGSLCIYAAICKHEGKKLRFTGSRGAWNGYWDVSDADLIAEHQIWAAVDPYAKNEAFNCSNGDVVKWKHLFRVLAEQFELDIEDVGEEGGSEASLEEMMKDKGPVWDEIVKEKGLVLTKLEEVGNWWFVDLMFGVETSLDSMNKSKEHGFVGFRNSKTSFLTWIDRMKSYRLVPWMSKRGSTLDKAALPCFWCHRRMNIKHNTDRQSRSTPSSAILRRPNQTTENENWDFIFHFTSNKFTII
>Maldo_Gala_05g010990
MVVIRSQTSMALDQSHIYKYISYGDRIRGSNLREIVTQNHQTQILFCARCSCLFRFRNFLCSQFNLCLNFDYVIKLKRLRKKKGLTWSEGLPRLDVPNFYYTLEDVFLMNIIGALGLTWSVHRPNNIFGFSPYSLINIIGALCVYAAICKKEGRPLKFPGRKAAWESEQHIWAAVDPYAKNEAFNVNNGDVFKWKHFWEVLAEQFGIEEYGFDKEESGRLRLVEMMEGKVGVWEEIVRENELQPTKLEEVAVWWFADFVLGGEALSDSMNKSKEHGFLGFRNSKKSFISWIKKMKAYKIVP
>Maldo_Gala_08g007920
MVIGSESDCNAKKFEEDEHLRGPQSVGLVIGVTGIVGNSLAEILPLSDTPGGPWKVYGVARRPRPNWNADHLVEYIQCDISDPDDAKAKLSPLTDVTHIFYVTWTNRSTEAENCEVNGNMLRNVLDSVIPNAPKLSHICLQTGAKHYVGPFESFGKIQPHDPPFTEDLPRLDAPNFYYTQEDLLFAEVEKKEDLTWSVHRPETIFGFSPYSLMNIVGTLCVYAAICKHEGLPLKFPGSSAAWNCYSVASDADLIAEQQIWAAVDPHAKNEAFNINNGDVFKWKHFWKVLAEQFGIEEYGIDEGGGRLSLAERMKGKEGVWEEIVRENELQATRLEEVGVWWFVDAMLGGEAMICSMNKSKEHGFVGFRNSRNSFVTWIDKVKSFKIVP
>Maldo_Gala_15g006910
MSWWWAGAKKFDEEEPPRTPQSVGLVIGVTGIVGNSLAEILPLSDTPGGPWKVYGVARRPRPNWNADHPVEYIQCDISDPDDAKTKLSPLTDVTHIFYVTWTNRSTEAENCEANAVMLRNVLNSVIPNAPKLQHVCLQTGAKHYVGPFELFGKIQPHEPPFTEDLPRLDAPNFYYTLEDLLFAEVAKKENLTWSVHRPDAIFGFSPSSMMNIIGTLCVYAAICKHEGRPLKFPGSKAAWNCYSVASDADLIAEQHIWAAVDPYAKNEAFNINNGDVFKWKHFWKVLAEQFGIEEYGIDEGGGRLSLVELMKGKEKVWEEIVRENELQPTKLAEVGVWWFVDVWLSGEGLLCSMNKSKEHGFLGFRNSRNSFVTWIDKMKAFQIVP
>Maldo_Gala_15g006920
MSWWWAGAKKADEDEQPRAPESVGLVIGVTGIVGNSLAEILPLSDTPGGPWKVYGVARRPRPNWSADHPIEYVQCDVSDPEDAKTKLSPLTDVTHIFYVTWANRSTEVENCEVNGNMLRNVLESVIPNAPNLRHICLQTGGKHYLGPFESFGKIQPHDPPFTEDLPRLDTPNFYYTQEDLLFAEVEKKEDLTWSVHRPDMIFGFSPYSMMNIVGTLCVYAAICKHEGLPLRFPGSKAAWNSYSVASDADLIAEHHIWAAVDPYAKNEAFNINNGDVFKWKHFWKVLAEQFGIEEYGIDEGGGRLRLAERMKGKEGVWEEIVRENELKETKLEEVGVWWFVDVVLGGEGLFSSMNKSKEHGFVGFRNSRNSFVTWIDKMKSFKIVP
>Maldo_Gala_15g006940
MGGGGSVCEKRSINVNNGDVFKWQHFWKVLAEQFGIEEYGWWWAGVASAATKKLEGVDASSSRGHQSVALVVGVTGIVGNSLSEILPLPDTPGGPWKVYGVARRPRPNWNVDHPVDYIQCDVSNAEDTKIKLSQLTDVTHIFYVTWASRATEVENCQANGAMLRNVLHAIIPVAPNLCHVSLQTGAKHYIGPFESIGKIKAHDPPFTEDLPRLDVPNFYYTLEDILFEEVEKKKGLTWSVHRPNNIFGFSPYSLMNIIGALCVYAAICKKEGRPLKFPGSKAAWECYAVASDANLIAEQHIWAAVDPYAKNEAFNVNNGDVFKWKHFWKVLAEQFGIEEYGFDEEESGRLRLVEMMEGKVGVWEEIVRENELQPTKLEEVAVWWFADLVFGGEAVLDSTNKSKEHGFLGFRNSKKSFISWIKKMKAFVP
>Maldo_Gala_15g006950
VNWAIFRSVLRALIPVAPNLCHVSLQTGTKHYLPRTGKSKPTTRRLRRTCLGLTCPIFTTLEDVLFGEVEKKKASLMNIIGALCIYAAICKKEGRPLNFPRSKAAWECYSVAADGNLIAE
>Maldo_Gala_15g006970
MSWWWSGAAPATKKKSAAADTSEPQSVGLVIGVMGIVGNSLAEILPLHDTPGGPWKVYGVARRPRPNWSADHPVDYIQCDISDPEDVQTKLSGLTDVTHIFSVTWTSRATELENCEANGAMLRNVLSVVIPAAPNLRHISLQTGTKHYIGPFESIGKIAAHDPPFMEDLPRLDVPNFYYTLEDILFEEVEKNPGLTWSVHRRPLKFPGTKAAWECYAMALEGDLIAEQHIWAAVDPNAQNEAFNINNGDVFKWKQFWKGLAEQFGIEEYGFDEEGERRSLVEEMKGKEGVWEEIVRENELQPTKLEEVGVWWFADYVLGGEAVLDSMNKSKEHGFLGFRNSYKSFVSWIEKMKAYKIVP
>Pyrco_DAP_Chr15v0.1_36833.1
MAEEKGAGSQIVSAAAPIMVQLENSSFNIGMFLDEKNYDLWAPPIQIHIAGRKKMGYLRGSIKAPSEDDPKYDDWFSEDQKLKSWLLSSMKPKIMKRYIRLSTSKEIWDSLKATYFDENDEARIYSLNQIASRLRQNGRPLATYFGELTEIFQELDHFNKVSMECENDIKVFQKSTERQRVYVFLGGLDDGFDQVRGEVLRKDPPLGLQASYAYVRREADRKEAMKAEVDNGESAAMAARACGSSSGSNREGVQNRPGSTRQSQTSRDRPQGKCPHCGLTGHSKSRCFELIGYPENWDKTHDPRCNKSRASIAETKNDSDQIANKASAMIAAAGSDGKALSTSTSVMNNTWIIDSRATEHMTCDSRQVPSLKTSTQTEVNVANGNAVPVIGEGAVSLSDTMKLDTILVDIRTRKTIGYGIRRGKLYYLELTTSSSSLLTQALSVDDSQGITNKVSDIWMWHRRLGHASFGYLHKLFPSLFVKNDVSQFKCDVCEMAKSHRTSFPPSLNKSTVPFMIVHSDVWGPSKVATLGGAHWFVTFIDDCTRMTWVILLKSKSEVSSAFQRFHKMIDVQYNRNIQDVSFHENDMFFGSSPSSLQGEYHNDEVLTHDNRDVLSLEYTASGRGQQPTTPGEGQQPVPVTPGEGQQPVFSGFSPTEQPTEEQPTSQEKEQPTGLTGIELEDEMQSPNCSETEQQLQHVSRDTTSHNQSSSTPDAPPLRRLPERINRGIPKPTYEADPECKHKYSMSEPNSDSRVRYPLNHYVSTCHLSESNKSFVYQLSTVSIPNSVQEALADSRWKDAMNEELRLLKKNATWEITDLPAGKKTVGCKWVYTVKYKADGTVDHFKARLVAKGYTQKYGIDYTDTFAPVAKINTVRVLLSLASNLDWPLQQFDVKNAFLHRDLTEEIYMDLSPGCSDSDKRKQKVCRLKKSLYGLKQSPRAWFGRFTKSMRAFGYIQSNWDHTLFLKHQNGKVTALIVYVDDMVVTGDDPVEQAALKSYLSTEFEMKDLGPLKYFLGIEVSRCKSGIFLSQRKYVLDLLEETGMTACKPVSAPLAEGMKLGIDQNQVPVDKGRYQRLVGRLMYLAHTRPDLAHALSVISQYMHNPGEQHMSAVMRILSYLKGSPGKGILFRKNEHFRIECYTDANWAGSTDDRRSTSGYFTFVGGNLVTWRSKKQNVVSRSTAEAEFRGMALGICELLWLKFLLQDVGVKQGLPMKLFCDNKAARDIAHNPVQHDRTKHVEVDRFFIKEKLDNKVIEKKFDEEEPPRTPQSVGLVIGVTGIVGNSLAEILPLSDTPGGPWKVYGVARRPRPNWNADHPVEYIQCDISDPDDAKTKLSPITDVTHIFYVTWTNRSTEAENCEANAVMLRNVLNSVIPNAPKLQHVCLQTGAKHYVGPFELFGKIQPHEPPFTEDLPRMDAPNFYYTLEDLLFAEVAKKENLTWSVHRPDAIFGFSPYSMMNIIGTLCVYAAICKHEGRPLKFPGSKAAWNCYSVASDADLIAEQHIWAAVDPYAKNEAFNINNGDVFKWKHFWKVLAEQFGIEEYGIDEGGGRLSLVELMKGKEKVWEEIVRENELQPTKLAEVGVWWFVDVWLSGEGLLCSMNKSKEHGFLGFRNSRNSFVTWIDKMKAFKIVL
>Pyrco_DAP_Chr15v0.1_36834.1
MAQLSREKKADEDEQPRAPESVGLVIGVTGIVGNSLAEILPLSDTPGGPWKVYGVARRPRPNWSADHPIEYIQCDVSDPDDAKTKLSPLTDVTHVFYVTWSSRSTEVENCEVNGNMLRNVLESVIPNAPNLRHICLQTGGKHYLGPFESFGKIQPHDPPFTEDLPRLDTPNFYYTQEDLLFAAVEKKEDLTWSVHRPDMIFGFSPYSLMNIVGTLCVYAAICKHEGLPLRFPGSKAAWNSYSVAADADLIAEHHIWAAVDPYAKNEAFNINNGDVFKWKHFWKVLAEQFGIEEYGIDERGGRLSLAERMKGKEGVWEEIVRENELKETKLEEVGVWWFVDVVLGGEGVLSSMNKSKEHGFVGFRNSRNSFVTWIDKMKSFKIVP
>Pyrco_DAP_Chr15v0.1_36835.1
MAEAEAIQAGLVACVDKGFDVVQVESNSKELVDIISEITQLNVVIEGNSLAEILPLSDTPGGPWKVYGVARRLRPHWNADHLVYYIQCDISDADDTEKKLSKLSDVTHIFYVTWTSRSMEAENCEANAAMLLNVLRIVIPNAPNLRHVCLQTGTKHYIGPFETFGKIDSHDTPCSEDLPRLNAPNFYYALEHVLLEELGKKEDITWSVHRPGVTFGFSPYSLVNIVAMLSVYAATCKYEGVRLKFPGSKGAWNCYSDASDADLIAEQQIWAAVDPYAKNEAFNVNNGDVFKWKQLWKVLAEQFEIEEYGFDEEGEKLSLAGLMKEKEGVWEEIVRENDLEPMKLAEMGQWWMVDLVLGGEGVMSSMNKSKEHGFVGFRNSRNSFVSWIHKLKAFKIVP
>Pyrco_DAP_Chr15v0.1_36836.1
MSWWWAGAASAAMKKLEGVDAPSSRGHQSVALVVGVTGIVGNSLAEILPLPHTPGGPWKVYGVARRPRPNWNVDHPVDYIQCDVSDAEDTKIKLSQLTDVTHIFYVTWTSRATEVENCQANGAMFRNVLRAIIPVAPNLCHVSLQTGAKHYVGPFESIGKIKAHDPPFTEDLPRLDVPNFYYTLEDILFEEVEKKKGLTWSVHRPNNIFGFSPYSLMNIIGALCVYAAICKKEGRPLKFPGSKAAWECYAVASDANLIAEQHIWAAVDSYAKNEAFNVNNGDVFKWKHFWEVLAEQFGIEEYGFDEEESGRLRLVEMMEGKVGVWEEIVRENELQPTKLEEVAVWWFADFVLSGEAVLDSMNKSKEHGFLGFRNSKKSFISWIKKMKAYKIVP
>Pyrco_DAP_Chr15v0.1_36837.1
MGWWWSGAVAATKKNSEAADTSEPQSVGLVIGVTGIVGNSLAEILPLHDTPGGPWKVYGVARRPRPNWSADHPVDYIQCDISNPDDVQTKLSGLTDVTHIFYVTWTSTATELENCEANGAMFRNVLSVVIPAAPNLRHISLQTGTKHYIGPFECIGKIPAHDPPFTEDLPRLDVPNFYYTLEDILFEEVEKKPGLTWSVHRPYNIFGFSPHSLMNIIGTLCVYAAICKKEGRPLKFPGTKAAWECYAMASDADLIAEQHIWAAVDPNAQNEAFNINNGDVFKWKQFWKGLAEQFGIEEYGFDEEGERRSLVEEMKGKEGVWEEIVRENELQPTKLEEVGVWWFADYVLGGEAVLDSMNKSKEHGFLGFRNSYKSFVSWIEKMKAYKIVP
>Pyrco_DAP_Chr16v0.1_42498.1
MRGFGCKFDSKTAYMGLPYAKNEAFNVNNGDVFQWKHFWEALAEHFGIEEYGFDEAESGRLRLVEMMEGKVGVWEEIVRENELQPTKLEEVAVWWFADFVLGGEATV
>Pyrco_DAP_Chr5v0.1_11188.1
MSWWWAGAIGAAKKTFDPNDVPPKYQSVALVLGITGIVGNSLAEILPLADTPGGPWKVYGVARRPRPAWNADHPVEYIQCDLSDPHQTHAQLSQLTDVTHVFYVTWASKPTEAENCEVNGNMFRNLLDAVIPNAPNLQHICLQTGRKHYVGPFEMLGKVEPHEPPFHEDLPRLDVPNFYYTLEDILFEEVKKKEGLTWSVHRPSVIFGFSPYSLMNIVGSLCIYAAICKHEGKKLRFTGSRGAWNGYWDVSDADLIAEHQIWAAVDPYAKNEAFNCSNGDVFKWKHMFRVLAEQFELEIEDVGEEGGSEASLEEMMKDKGPVWDEIVEEKGLVPTKLAEVGNWWFVDILFGVETSLDSMNKSKEHGFVGFRNSKTSFLTWIDRMKSQRLVP
>Pyrco_DAP_Chr8v0.1_19575.1
MSWWWAEAISAANSFWKKKLDEDEHLRGPQSVGLVIGVTGIVGNSLAEILPLSDTPGGPWKVYGVARRPRPIWNADHLVEYIQCDISDPDDAKAKLSPLTDVTHIFYVTWTNRSTEAENCEVNGKMLRNVLDSVIPNAPKLSHICLQTGAKHYVGPFESFGKIQPHDPPFTEDLPRLDAPNFYYTQEDLLFAEVEKKEDLTWSVHRPETIFGFSPSSLMNILGTLCVYAAICKHEGLPLKFPGSSAAWNCYSVASDADLIAEQQIWAAVDPYAKNEAFNINNGDVFKWKHFWKVLAEQFGIEEYGIEEGGGRLSLAERMKGKEGVWEEIVRENELQATRLEEVGVWWFVDAMLGGESMICSMNKSKEHGFVGFRNSRNSFVTWIDKMKSFKIVP
>Pyrco_BP1_007235.1
MESTYRTWIHARKDASIMWDSEELRRDLCTTLGTTKWQLEEFTRAVRSSYARSSCEDARERHRAFIVAIEEQVSKIEKSLKEAALSEGKASQPWVRLDEGECNELAFFLSGPSASEETVVAKNNDKDVEKPRVTDGDTAPGCSKNSCGSNELGSQKTREEKSHGHRRTASDSADIGAWKIAVFDDGYVPSSSAMMVEHPVRKIPSMSGFLSSMETASKLKWSKNGFRKWKAVDRYEDADTALLPPTQLTRGINACLEKNKSCLDSCDECYDKPLYGWYGAIQRQLQRSQYYMQYSWPARVALWIGVLLFLIANDIILNVCHANRVCFFLLLLVERLARYQNFGHAREETDQGIFALVEKKRGGGYLVFSRIYMPNRKTLPIIHQKKLDEDEHLRGPQSVGLVIGVTGIVGNSLAEILPLSDTPGGPWKVYGVARRPRPNWNADHLVEYIQCDISDPDDAKAKLSPLTDVTHIFYVTWTNRSTEAENCEVNGKMLRNVLDSVIPNAPKLSHICLQTGAKHYVGPFESFGKIQPHDPPFTEDLPRLDAPNFYYTQEDLLFAEVEKKEDLTWSVHRPETIFGFSPSSLMNIVGTLCVYAAICKHEGLPLKFPGSSAAWNCYSVASDADLIAEQQIWAAVDPYAKNEAFNINNGDVFKWKHFWKVLAEQFGIEEYGIEEGGGRLSLAERMKGKEGVWEEIVRENELQATRLEEVGVWWFVDAMLGGESMICSMNKSKEHGFVGFRNSRNSFVTWIDKMKSFKIVP
>Pyrco_BP1_008824.1
MTSGFDRWEKDPFFPAAEEVQESADRMESTHRTWIHARKDASSMWDPEELGRDLRTTLGTTKWQLEEFVRAVRSSYARRSCEDARDRHHQFIVAIEDQVSKIEKSLKEAALSEGKATQPWVRLDEGECNELAFFLSGPSASEEKVIAKGNDRDVENPRMTDGDTAPGSSKNSCGSTELGSQKTREEKPHGHRRTASASADIGALKIAVFDDGYVPSSSAMMVEHPVRKIPSMSGFLSSMETASKLKWSNNGFRKWKAVDCHEDADATLLPSTHLTRGINACFEKNKSCLDSCDECYDKPLYGWYGAIQRQLQRSQYYMQYSWPARVALWIVILLFLIGKLHKTLPMLRCNLDMNKKFDEEEPPRTPQSVGLVIGVTGIVGNSLAEILPLSDTPGGPWKVYGVARRPRPNWNADHPVEYIQCDISDPDDAKTKLSPITDVTHIFYVTWTNRSTEAENCEANAVMLRNVLNSVIPNAPKLQHVCIQTGAKHYVGPFELFGKIQPHEPPFTEDLPRLDAPNFYYTLEDLLFAEVAKKENLTWSVHRPDAIFGFSPYSMMNIIGTLCVYAAICKHEGRPLKFPGSKAAWNCYSVASDADLIAEQHIWAAVDPYAKNEAFNINNGDVFKWKHFWKVLAEQFGIEEYGIDEGGGRLSLVELMKGKEKVWEEIVRENELQPTKLAEVGVWWFVDVWLSGEGLLCSMNKSKEHGFLGFRNSRNSFVTWIDKMKAFKIVPTLPPGPCSLTGHPNKLGSVDAFVASDSPFRNVEFFNIRDNVITSLKLLIKKADEDEQPRAPESVGLVIGVTGIVGNSLAEILPLSDTPGGPWKVYGVARRPRPNWSADHPIEYIQCDVSDPDDAKTKLSPLTDVTHVFYVTWSSRSTEVENCEVNGNMLRNVLESVIPNAPNLRHICLQTGGKHYLGPFESFGKIQPHDPPFTEDLPRLDTPNFYYTQEDLLFAAVEKKEDLTWSVHRPDMIFGFSPYSLMNIVGTLCVYAAICKHEGLPLRFPGSKAAWNSYSVAADADLIAEHHIWAAVDPYAKNEAFNINNGDVFKWKHFWKVLAEQFGIEERRSWRRWECGGLWM
>Pyrco_BP1_018857.1
MRGFGCKFDSKTAYMGLPYAKNEAFNVNNGDVFKWKHFWEALAEHFGIEEYGFDEAESGRLRLVEMMEGKVGVWEEIVRENELQPTKLEEVAVWWFADFVLGGEALLDSMNKSKKHGFLGFKNSKKSFISRIKKMKAYKIVP
>Pyrco_BP1_019118.1
MNIIVALCVYAAICKKEGRPLKFPGSKAAWECYAVASDANLIAEQHIWVVADPYAKNEAFNVNNGDVFKWKHFWEVLAEQFGIEEYGFDDEEGGRLRLV
>Pyrco_BP1_023697.1
MSWWWSGAVAATKKKSEAADTSEPQSVGLVIGVTGIVGNSLAEILPLHDTPGGPWKVYGVARRPRPNWSADHPVDYIQCDISDPEDVQTKLSGLTDVTHIFYVTWTSRATELENCEANGAMFRNVLSVVIPAAPNLRHISLQTGTKHYIGPFECIGKIPAHDPPFTEDLPRLDVPNFYYTLEDILFEEVEKKPGLTWSVHRPYNIFGFSPHSLMNIIGTLCVYAAICKKEGRPLKFPGTKAAWECYAMASDADLIAEQHIWAAVDPNAQNEAFNINNGDVFKWKQFWKGLAEQFGIEEYGFDEEGERRSLVEEMKGKEGVWEEIVRENELQPTKLEEVGVWWFADYVLGGEAVLDSMNKSKEHGFLGFRNSYKSFVSWIEKMKAYKIVP
>Pyrco_BP1_030113.1
MAEAEAIQAGLVACVDKEFDVVQVESNSKELVDIISEITQLNVVIEGNSLAEILPLSDTPGGPWKVYGVARRLRPHWNADHLVYYIQCDISDADDIEKKLSKLSDVTHIFYVTWTSRSTEAENCEANAAMLLNVLRIVIPNAPNLRHVCLQTGTKHYIGPFETFGKIDPHDTPCSEDLPRLNAPNFYYALEDVLLEELGKKEDITWSIHRPGVTFGFSPYSLVNIVAMLSAYAATCKYEGVRLKFPGSKGAWNCYSDASDADLIAEQQIWAAVDPYAKNEAFNVNNGDVFKWKQLWKVLAEQFEIEEYGFDEEGEKLSLAGLMKEKEGVWEEIVRENDLEPMKLAEMGVVDGGSCVGWGRCDV
>Pyrco_BP1_030196.1
MNIIVALCVYAAICKKEGRPLKFPGSKAAWECYAVASDANLIAEQHIWVVADPYAKNEAFNVNNGDVFKWQHFWEVLAEQFGIEEYGFDDEEGGRLRLV
>Pyrco_BP1_033174.1
MSWWWAEAISAANSFWKKKLDEDEHLRGPQSVGLVIGVTGIVGNSLAEILPLSDTPGGPWKVYGVARRPRPNWNADHLVEYIQCDISDPDDAKAKLSPLTDVTHIFYVTWTNRSTEAENCEVNGKMLRNVLDSVIPNAPKLSHICLQTGAKHYVGPFESFGKIQPHDPPFTEDLPRLDAPNFYYTQEDLLFAEVEKKEDLTWSVHRPETIFGFSPSSLMNIVGTLCVYAAICKHEGLPLKFPGSSAAWNCYSVASDADLIAEQQIWAAVDPYAKNEAFNINNGDVFKWKHFWKVLAEQFGIEEYGIEEGGGRLSLAERMKGKEGVWEEIVRENELQATRLEEVGVWWFVDAMLGGESMICSMNKSKEHGFVGFRNSRNSFVTWIDKMKSFKIVP
>Pyrco_BP1_042688.1
MSWWWAGAASAAMKKLEGVDAPSSRGHQSVALVVGVTGIVGNSLAEILPLPHTPGGPWKVYGVARRPRPNWNVDHPVDYIQCDVSDAEDTKIKLSQLTDVTHIFYVTWASRATEVENCQANGAMFRNVLRAIIPVAPNLCHVSLQTGAKHYVGPFESIGKIKAHDPPFTEDLPRLDVPNFYYTLEDILFEEVEKKKGLTWKTLEVSRKQSGLGVLCGGFGCKFDSGATYMGGSGFVCEKRSV
>Pyrco_BP_DH_05g09350
MSWWWAGAIGAAKKTFDPNDVPPKYQSVALVLGITGIVGNSLAEILPLADTPGGPWKVYGVARRPRPAWNADHPVEYIQCDLSDPHQTHAQLSQLTDVTHVFYVTWASKPTEAENCEVNGNMFRNLLDAVIPNAPNLQHICLQTGRKHYLGPFEMLGKVEPHEPPYHEDLPRLDVPNFYYTLEDILFEEVKKKEGLTWSVHRPSVIFGFSPYSLMNIVGSLCIYAAICKHEGKKLRFTGSRGAWNGYWDVSDADLIAEHQIWAAVDPYAKNEAFNCSNGDVFKWKHLFRVLAEQFKLEIEDVGEEGGSEASLEEMMKDKGPVWDEIVQEKGLVPTKLEEVGNWWYVDILFGVETSLDSMNKSKEHGFVGFRNSKTSFLTWIDRMKSQRFVP
>Pyrco_BP_DH_08g07190
MIKTRVIHYLFLYNSTPLLHVSGWRRNVEKSKTRRCKSDQNFVKLTCNFSESSKSENMSWWWAGAVGAAKKKLDEDEHLRGPQSVGLVIGVTGIVGNSLAEILPLSDTPGGPWKVYGVARRPRPNWNADHLVEYIQCDISDPDDAKAKLSPLTDVTHIFYVTWTNRSTEAENCEVNGKMLRNVLDSVIPNAPKLSHICLQTGAKHYVGPFESFGKIQPHDPPFTEDLPRLDAPNFYYTQEDLLFAEVEKKEDLTWSVHRPETIFGFSPSSLMNIVGTLCVYAAICKHEGLPLKFPGSSAAWNCYSVASDARSHCGAADMGGGGPVCEKRSV
>Pyrco_BP_DH_13g22780
MNIIVALCVYAAICKKEGRPLKFPGSKAAWECYAVASDANLIAEQHIWVVADPYAKNEAFNVNNGDVFKWQHFWEVLAEQFGIEEYGFDDEEGGRLRENELQTTKLEEVAVWWFADFVFGGEALLVSMNKSKEHGFLGFRNSKKSFISWIKKMKAYKIVP
>Pyrco_BP_DH_15g06840
MLRNVLNSVIPNAPKLQHVCLQTGAKHYVGPFELFGKIQPHEPPFTEDLPRLDAPNFYYTLEDLLFAEVAKKENLTWSVHRPDAIFGFSPYSMMNIIGTLCVYAAICKHEGRPLKFPGSKAAWNCYSVASDADLIAEQHIWAAVDPYAKNEAFNINNGDVFKWKHFWKVLAEQFGIEEYGIDEGGGRLSLVELMKGKEKVWEEIVRENELQPTKLAEVGVWWFVDVWLSGEGLLCSMNKSKEHGFLGFRNSRNSFVTWIDKMKAFKIVP
>Pyrco_BP_DH_15g06850
MSWWWAGAVGAAKKKADEDEQPRAPESVGLVIGVTGIVGNSLAEILPLSDTPGGPWKVYGVARRPRPNWSADHPIEYIQCDVSDPDDAKTKLSPLTDVTHVFYVTWSSRSTEVENCEVNGNMLRNVLESVIPNAPNLRHICLQTGGKHYLGPFESFGKIQPHDPPFTEDLPRLDTPNFYYTQEDLLFAAVEKKEDLTWSVHRPDMIFGFSPYSLMNIVGTLCVYAAICKHEGLPLRFPGSKAAWNSYSVAADARSDSGAPHMGGGGPVCEKRSV
>Pyrco_BP_DH_15g06870
MGWWWSGAVAATKKKSEAADTSEPQSVGLVIGVTGIVGNSLAEILPLHDTPGGPWKVYGVARRPRPNWSADHPVDYIQCDISDPEDVQTKLSGLTDVTHIFYVTWTSRATELENCEANGAMFRNVLSVVIPAAPNLRHISLQTGTKHYIGPFECIGKIPAHDPPFTEDLPRLDVPNFYYTLEDILFEEVEKKPGLTWSVHRPYNIFGFSPHSLMNIIGTLCVYAAICKKEGRPLKFPGTKAAWECYAMASDADLIAEQHIWAAVDPNAQNEAFNINNGDVFKWKQFWKGLAEQFGIEEYGFDEEGERRSLVEEMKGKEGVWEEIVRENELQPTKLEEVGVWWFADYVLGGEAVLDSMNKSKEHGFLGFRNSYKSFVSWIEKMKAYKIVP
>Pruav_co3995479.1_g010.1.mk
MASDADLIAEQHIWAAVDPNAANEAFNINNGDVFKWKQFWKGLAEQFGIEEHGFYEEEEGEGRLSLVEMMKGKEGVWEEIVKENELQPTKLVEVGVWWFADYVLGGEAVLDSMNKSKEHGFLGFRNSSKSFISWIEKMKSYKIVP
>Pruav_co4088985.1_g020.1.mk
MSWWWSGAVGAAKKKFDPNNAPTKYESVALVAGITGIVGNSLAEILPLPDTPGGPWKVYGVARRPRPDWNVDHPVEYIRCDLSDPHQTHSELSQLTDVTHIFYVTWASKPTEVESCEANGNMFRNLLDAVIPNAPNLQHICLQTGRKHYIGPFEKWGKHEGKKKLKYPGSKGFWNGYWDASDADLIAEHEIWAAVDPYAKNEAFNCSNGDLYKWKHLWRVLAEQFDMEFEDFDDDDEGGSRPSMGEMMKDKGPVWDEIVRENGLVPTKLEDVGNWWLADAMFGLDSTVDTMNKSKEHGFVGFRNSKTSFVTWIDKMKSYKLVP
>Pruav_sc0000852.1_g020.1.mk
MSWWWAGAVGTAKKKLEGADSEGYQSVALVIGVTGIVGNSLAEILPLHDTPGGPWKVYGVARRPRPDWSVDHPVDYIQCDISDPEDTQAKLSKLTDVTHIFYVTWTSRANEIENCEANGAMFRNLLRVVIPVAPNLRHVSLQTGTKHYLGPFECIGKIKAHDPPFTEDLPRLDVPNFYYTLEDILFEEVQKNEGLTWSVHRPYNIFGFSPHSLMNIIGTLCVYAAICKQEGKPLKFPGSKVAWECYAMASDADLIAEQHIWAAVDPNAANEAFNINNGDVFKWKQFWKGLAEQFGIEEHGFYEEEEGEGRLSLVEMMKGKEGVWEEIVKENELQPTKLEEVGVWWFADYVLGGEAVLDSMNKSKEHGFLGFRNSSKSFISWIEKMKSYKIVP
>Pruav_sc0001422.1_g310.1.mk
MSWWWSGAVGAAKKKFDPNNAPTKYESVALVAGITGIVGNSLAEILPLPDTPGGPWKVYGVARRPRPDWNVDHPVEYIRCDLSDPHQTHSELSQLTDVTHIFYVTWASKPTEVESCEANGNMFRNLLDAVIPNAPNLQHICLQTGRKHYIGPFEKWGKHEGKKKLKYPGSKGFWNGYWDASDADLIAEHEIWAAVDPYAKNEAFNCSNGDLYKWKHLWRVLAEQFDMEFEDFDDDDEGGSRPSMGEMMKDKGPVWDEIVRENGLVPTKLEEIGNWWFVDVMFGIESSVDSMNKSKEHGFVGFRNSKTSFVTWIDKMKSYKLVP
>Pruav_sc0001422.1_g330.1.mk
MSWWWAGAIGAAKKKFDPNDAPPKYQSVALVAGVTGIVGNSLAEILPLPDTPGGPWKYIQCDLSDPHQTHSELSQLTDVTHIFYVTWASKPTEAENCEANGNMFRNLLDAVIPNAPNLHHICLQTGRKHYVGSFEMLGKVEPHEPPGAWNGYWDVSDADLIAEHQIWAAVDPYAKNEAFNCSNGDVYKWKHLWRVLAEQFDMEFEDFDDADEGESRPSMEEMMKDKGPVWDEIVRENGLVPTKLEEIGNWWFVDVMFGIESSVDSMNKSKEHGFVGFRNSRTSFVTWIDKMKSYRLVP
>Pruav_sc0004314.1_g060.1.mk
MASSFDRWEKDPFFSAAEEVQESADRMESTYRTWIHAKKDTSSMWDPEELHRDLRTTLGTTKWQLEEFARAVKSSYARSSCEDARDRHHEFIVAIEDQISKIENSLREAALSEGKASQPWVRLDEGECNELAFFLSGPSASKERVIALSNDRDGENLRGTDKESAPGCSKNSCGSAEWGSQKTREEKPHGHRRTASASADIGVWKIAVFDDAYLPSSSAMMVEQPVRKIPSFSGFISSMETASKLKWSKNGFRKWKAVDRHEDADAALLPSSQLSRGINACYEKSKSCLDSCDDCYDKPLYGWYGAIQRQLQRSQYYVQYSWPARVAFWIALLKKHEDDDHEAPRSFKSVGLVIGVTGLVGNSLAEILPLHDTPGGPWKVYGVAPRPRPDWSVDHPVEYIQCDISDPIDAQTKLSQLTDVTDIFYVTWTSRSTEADNCEANGALLRNVLSSVIPNAPNLRHVCLQTGTKHYDGPFEAYGKEGLALRFPGSKAGWDSYSEASDADLIAEQQIWAAVDPYAKNEAFNINNGDVFKWKQLWKVLAEEFEIEEYGFDEGFSLVEMMRDKGGVWEEIVGENQLRHTKLEELGLWEVVEVVLGGGAELSSMNKNKEHGFCGFRNSRNSLVYWIDKMKAHKIKKFDEDEAPRSPQSVGLVIGVTGIVGNSLAEILPLSDTPGGPWKVYGVARRPRPNWNADHPVEYIQCDISDADDAKAKLSPLSDVTHIFYVTWTNRSTEAENCEANGAMFRNVLNSVIPNAPNLRHLCLQTGAKHYVGPKAAWNCYSVASDADLIAEQHIWAAVDPYAKNEAFNINNGDVFKWKHFWKVLAEQFGIEEYGIDEEEGAKLSLVELMKGKERVWEEIVKENQLQPTRLEEVGVWWFVDVWLSGEGLLCSMNKSKEHGFVGFRNSRNSFVTWIDKMKAFKIYIQCDISDPNDTVSKLSRLTDVTHIFYVTWASRSKEPKNCEANAAMIRNVLRVVLTNVPNLCHVCLQTGTKHYFRPYESFGKLEPQEPPYADLIAEQQIWAAVDPNAKNKAFNVNNGDVFKWKQFWTVLAEQFEIEEYGFDEEGGGFSMVGDDEGEGGCVGGDSEGEPAGAHKVGGDRAVVADGFVFQWGRNSRKSFVSWIDKNKAFKIVP
>Pruav_sc0004314.1_g080.1.mk
MSWWWAGAGADVRKKYQGVDTSAPQGQRNVGLVIGVTGIVGNSLAEILPRPDTPGGPWKVYGVARRPRPNWNADHPVDYIQCDISDPEDTEAKLSKLTDVTHIFYVSWANKATEVENCEANGAMLRNVLGVVIPVAPNIRHVSLQTGTKHYLGPFESFGKIKAHDPPFTEDLPRLDFPNFYYTQEDILFDEAKKKEGLSWSVHRPNTIFGFSPYSLMNVIGTLCVYAAICKHEKKPLKFPGSKAAWNCYSVASDADLIAEQHIWAAVDPYAKNEAFNVNNGDVFKWKHVWKVLAEQFGIEEYGLDEEEGERRLSLVEMMKGKGGVWEEIVKKNKLQPTKLEEVGVWWFADIVLCVESALDSMNKSKEHGFLGFRNSQKSFTSWVQKMKAYKIAKLSPLSDVTHIFYVTWTNRSTEAENCEANGAMFRNVLNSVIPNAPNLRHLCLQTGAKHYVGPKAAWNCYSVASDADLIAEQHIWAAVDPYAKNEAFNINNGDVFKWKHFWKVLAEQFGIEEYGIDEEEGAKLSLVELMKGKERVWEEIVKENQLQPTRLEEVGVWWFVDVWLSGEGLLCSMNKSKEHGFVGFRNSRNSFVTWIDKMKAFKIVP
>Pyrusco13g011250.1
MRSWKKKKDLTWAEGLPRLDVPNFYYTLEDILFEEVEKKKEGLTWSVHQPNNIFGFSPYSLMNMIVALCFPGSKAAWECYAVASDANLIAEQHIWAVVDPYAKNEAFNVNKGDVFKWKHFWEMKEGKVGVLEEIVRENELQTTKLEEVAVWCFADFVLGGETLLVSMNKSKEHGFLGFRNSKKSFISWIKKMKAYKIVP
>Pyrusco15g026240.1
MSWWWSGAVAATKKKSEAADTSEPQSVGLVIGVTGIVGNSLAEILPLHDTPGGPWKVYGVARRPRPNWSADHPVDYIQCDISDPEDVQTKLSGLTDVTHIFYVTWTSRATELENCEANGAMFRNVLSVVIPAAPNLRHISLQTGTKHYIGPFECIGKIPAHDPPFTEDLPRLDVPNFYYTLEDILFEEVKKKPGLTWSVHRPYNIFGFSPHSLMNIIGTLCVYAAICKKEGRPLKFPGTKAAWECYAMASDADLIAEQHIWAAVDPNAQNEAFNINNGDVFKWKQFWKGLAEQFGIEEYGFDEEGERRSLVEEMKGKEGVWEEIVRENELQPTKLEEVGVWWFADYVLGGEAVLDSMNKSKEHGFLGFRNSYKSFVSWIEKMKAYKIVP
>Pyrusco15g026270.1
MSWWWAGAASAATKKLEGVDAPSSRGHQSVALVVGVTGIVGNSLAEILPLPHTPGGPWKVYGVARRPRPNWNVDHPVDYIQCDVSDAEDTKIKLSQLTDVTHIFYVTWASRTTEVENCQANGAMFRNVLRAIIPVAPNLCHVSLQTGAKHYVGPFESIGKIKAHDPPFTEDLPRLDVPNFYYTLEDILFEEVKKKKGLTWSVHRPNNIFGFSPYSLMNIIGALCVYAAICKKEGRPLKFPGSKAAWECYAVASDANLIAEQHIWAAVDSYAKNEAFNVNNGDVFKWKHFWEVLAEQFGIEEYGFDEEESGRLRLVEMMEGKVGVWEEIVRENELQPTKLEEVAVWWFADIVFSGEAVLDSMNKSKEHGFLGFRNSKKSFISWIKKMKAYKIVP
>Pyrusco15g026280.1
MAEAEAIQAGLVACVDKGFDVVQVESNSKELVDIISEITQLNVVIEGNSLAEILPLSDTPGGPWKVYGVARLDYIQCDISDPEDTEKKLPKLSDVTHIFYANAAMLLNILRIVIPNTPNLRHVSLQTGTKHYIGPFETFGKIDPHDLPCSEDLPRLNAPNFYYALEDVLLEELGKNEDITWSVHRPGVTFGFSPYSLVNIVAMLSVYAATCKYEGATVDPYAKNEAFNVNNGDVFKWKQLWKVLAEQFEIEEYGFDEEGEKLSLAGLMKEKEGVWEEIVRENELEPMKLAEMGQWWMVDLVLGEEGGMSSMNKSKEHGFVGFRNSRNSFVSWIDKLKAFKIVP
>Pyrusco15g026290.1
MSWWWAGAVGAAKKKADEDEQPRAPESVGLVIGVTGIVGNSLAEILPLSDTPGGPWKVYGVARRPRPNWSADHPIEYIQCDVSDPDDAKTKLSPLTDVTHVFYVTWSSRSTEVENCEVNGNMLRNVLESVIPNAPNLRHICLQTGGKHYLGPFESFGKIQPHDPPFTEDLPRLDTPNFYYTQEDLLFAAVEKKEDLTWSVHRPDMIFGFSPYSLMNIVGTLCVYAAICKHEGLPLRFPGSKAAWNSYSVASDADLIAEHHIWAAVDPYAKNEAFNINNGDVFKWKHFWKVLAEQFGIEEYGIDEGGGRLSLAERMKGKEGVWEEIVRENELKETKLEEVGVWWFVDVVLGGEGVLSSMNKSKEHGFVGFRNSRNSFVTWIDKMKSFKIVP
>Pyrusco15g026300.1
MSWWWAGAVGAAKKKFDEEEPPRTPQSVGLVIGVTGIVGNSLAEILPLSDTPGGPWKVYGVARRPRPNWNADHPVEYIQCDISDPDDAKTKLSPITDVTHIFYVTWTNRSTEAENCEANAVMLRNVLNSVIPNAPKLQHVCLQTGAKHYVGPFELFGKIQPHEPPFTEDLPRLDAPNFYYTLEDLLFAEVAKKENLTWSVHRPDAIFGFSPYSMMNIIGTLCVYAAICKHEGRPLKFPGSKAAWNCYSVASDADLIAEQHIWAAVDPYAKNEAFNINNGDVFKWKHFWKVLAEQFGIEEYGIDEGGGRLSLVELMKGKEKVWEEIVRENELQPTKLAEVGVWWFVDVWLSGEGLLCSMNKSKEHGFLGFRNSRNSFVTWIDKMKAFKIVP
>Pyrusco16g021980.1
MRGFGCKFDSKTAYMGLPYAKNEAFNVNNGDVFKWKHFWEALAEHFGIEEYGFDEEESGRLRLVEMMEGKVGVWEEIVRENELQPTKLEEVAVWWFADFVLGGEALLDSMNKSKKHGFLGFKNSKKSFISRIKKMKAYKIVP
>Pyrusco5g009860.1
MSWWWAGAIGAAKKTFDPNDVPPKYQSVALVLGVTGIVGNSLAEILPLADTPGGPWKVYGVARRPRPAWNADHPVEYIQCDLSDPHQTHSQLSQLTDVTHVFYVTWASKPTEAENCEVNGNMFRNLLDAVIPNAPNLQHICLQTGRKHYLGPVEMLGKVEPHEPPFHEDLPRLDVPNFYYTLEDILFEEVKKKEGLTWSVHRPSVIFGFSPYSLMNIVGSLCIYAAICKHEGKKLRFTGSRGAWNGYWDVSDADLIAEHQIWAAVDPYAKNEAFNCSNGDVFKWKHLFRVLAEQFKLEIEDVGEEGGSEASLEEMMKDKGPVWDEIVQEKGLAPTKLEEVGNWWFVDILFGVETSLDSMNKSKEHGFVGFRNSKTSFLTWIDRMKSQRLVP
>Pyrbe_020132
MSWWWAGAVGAAKKKFDEEDPPRTPQSVGLVIGVTGIVGNSLAEILPLSDTPGGPWKVYGVARRPRPNWNADHPVEYIQCDISDPDDAKTKLSPITDVTHIFYVTWTNRSTEAENCEANAVMLRNVLNSVIPNAPKLQHVCLQTGAKHYVGPFELFGKIQPHEPPFTEDLPRLDAPNFYYNLEDLLFAEVAKKENLTWSVHRPDAIFGFSPYSMMNIIGTLCVYAAICKHEGRPLKFPGSKAAWNCYSVASDADLIAEQHIWAAVDPYAKNEAFNINNGDVFKWKHFWKVLAEQFGIEEYGIDEGSGRLSLVELMKGKEKVWEEIVRENELQPTKLAEVGVWWFVDVWLSGEGLLCSMNKSKEHGFLGFRNSRNSFVTWIDKMKAFKIVP
>Pyrbe_020133
MSWWWAGAVGAAKKKADEDEQPRAPESVGLVIGVTGIVGNSLAEILPLSDTPGGPWKVYGVARRPRPNWSADHPIEYIQCDVSDPDDAKTKLSPLTDVTNLFYVTWSSRSTEAENCEVNGNMLRNVLESVIPNAPNLRHICLQTGGKHYLGPFESFGKIQPHDPPFTEDLPRLDTPNFYYTQEDLLFAAVEKKEDLTWSVHRPDMIFGFSPYSLMNIVGTLCVYAAICKHEGLPLRFPGSKAAWNSYSVASDADLIAEHHIWAAVDPYAKNEAFNINNGDVFKWKHFWKVLAEQFGIEEYGIDEGGGRLSLAERMKGKEGVWEEIVRENELKETKLEEVGVWWFVDVVLGGEGVLSSMNKSKEHGFVGFRNSRNSFVTWIDKMKSFKIVP
>Pyrbe_020134
MSWWWAGAVGAAKKKYQEDNEPPKSPKSVGLVIGITGIVGNSLAEILPLSDTPGGPWKVYGVARRPRPHWNADHLVYYIQCDISDADDTEKKLSKLSDVTHIFYVTWTSRSTEAENCEANVENQCHLVCSIFFFLGSLELSWILFLFNNWYLEPSRSGIVLGRALVVKSLEIPIVGGIKKLNNQNYNTWATCIESYLQGQDLWEVVGGSEATQPAAEDANGVLRKWKIKAGKSMFALKTTIEEEMLEHIRDAKTPKEAWDTFVTLFSKRNDTKLQLLENVLLSMVQRDMTIAQYFHKVKSICREISELDPTAPIGETRMKRIIIHGLRPEYRGFIAAIQGWPTQPSLVEFENFLASQEAMAKQIGGVSLKSEEEALYTNKSKGTFKRYTGSGSKKDGENVQSHQENGGSRPGGAWKNRGNSKKFSGKCYNCGKMGHMAKDCWTKKEPVESNTATFSSKENNEDGWDAEALFATEEEEELALTVTTPERIDYKNDWIVDSGYSNHMTGDKQKLQNLSEYKGGRVVVTADNSRLPIAHIGKTIVKPRYNSNQVPLQDVYHVPGMKKNLLSVAQLTSSGHHVLFGPRDVKVYRDLKISETPTMEGRRLESVYVMSAESAYVDRTRKNETSDLWHMRLGHVSYSKLSVMVKKSMLKGLPQLDVRTDTVCAGYQYGKAHQLPYEESKFKAKEPLELVYSDVFGPVKQPSVGGMWYMVTFIDDFSRYVWVFFMKEKSDTFSKFKEFRESAEGEVGKKIRCLRTDNGGEYSSSEFSQYLRECRIRHQYTCANTPQQNGVAERKNRHLA
>Pyrbe_020137
MLLNVLRIVISNAPNLRHVCLQTGTKHYIGPFETFGKIDPHDTPCSEDLPRLNAPNFYYALEDVLLEELGKKEDVTWVRMKFPGSKGAWNCYSDASDADLIAEQQIWAAADPYAKNKAFNVNNGDVFKWKQLSKVLAEQFEIEEYGFDEEGEKLSLARLMKEKEGVWEEIVRENELEPMKLAEMGQWWMVDLVLGGEGVMSSMNKSKEHGFVGFRNSRNSFVSWIHKLKAFKIVP
>Pyrbe_020138
MSWWWAGAASAATKRLEGVDAPSSRGHQSVALVVGVTGIVGNSLAEILPLSDTPGGPWKVYGVARRPRPNWNVDHPVDYIQCDSHRGRELQANGAMFRNVLRAIIPVAPNLCHVSLQTGAKHYVGPFESIGKIKAHDPPFTEDLPRLDVPNFYYTLEDILFEEVEKKKGLTWSVHRPNNIFGFSPYSLMNVIGALCVYAAICKKEGRPLKFPGSKAAWECHAVASDANLIAEQHIWAAVDPYAKNEAFNVNNGDVFKWKHFWEVLAEQFGIEEYGFDEEESGRLRLVEMMEGKVGVWEEIVRENELQPTKLEEVAVWWFADIVFSGEAVLDSMNKSKEHGFLGFRNSKKSFISWIKKMKAYKIVP
>Pyrbe_020139
MSWWWSGAVAATKKSEAADTSEPQSVGLVIGVTGIVGNSLAEILPLHDTPGGPWKVYGVARRPRPNWSADHPVDYIQCDISDPEDVQTKLSGLTDVTHIFYVTWTSRATELENCEANGAMFRNVLRVVIPAAPNLRHISLQTGTKHYIGPFECIGKIPAHDPPFTEDLPRLDVPNFYYTLEDILFEEVEKKPGLTWSVHRPYNIFGFSPHSLMNIIGTLCVYAAICKKEGRPLKFPGTKAAWECYAMASDADLIAEQHIWAAVDPNAQNEAFNINNGDVFKWKQFWKGLAEQFGIEEYGFEEEGERRSLVEEMKGKEGVWEEIVRENELQPTKLEEVGVWWFADYVLGGEAVLDSMNKSKEHGFLGFRNSYKSFVSWIEKMKAYKIVP
>Pyrbe_027440
MGLPYAKNEAFNVNNRDVFKWKHFWEVLAEHFGIEEYGFDEEESGRLRLVEMMEGKVGVWEEIVRENELQPTKLEEVAVSWVADFVLGGEALLDSMNKSKKHGFLGFKNSKKSFISRIKKMKA
>Pyrbe_041659
MSWWWAGAIGAAKKTFDPNDVPPKYQSVALVLGITGIVGNSLAEILPLADTPGGPWKVYGVARRPRPAWNADHSIEYIQCDLSDPHQTHAQLSQLTDVTHVFYVTWASKPTEAENCEVNGNMFRNLLDAVIPNAPNLQHICLQTGRKHYLGPFEMLGKVEPHEPPFHEDLPRLDVPNFYYTLEDILFEEVKKKEGLTWSVHRPSVIFGFSPYSLMNIVGSLCIYAAICKHEGKKLRFTGSRGAWNGYWDVSDADLIAEHQIWAAVDPYAKNEAFNCSNGDVFKWKHMFRVLAEQFELEIEDVGEEGGSEASLEEMMKDKGPVWDEIVEEKGLVPTKLEEVGNWWFVDILFGVETSLDSMNKSKEHGFVGFRNSKTSFLTWIDRMKSQRLVP
>Pyrbe_051415
MSWWWAGAVGAAKKKLDEDEHLRGPQSVGLVIGVTGIVGNSLAEILPLSDTPGGPWKVYGVARRPRPNWNADHLVEYIQCDISDPDDAKAKLSPLTDVTHIFYVTWTNRSTEAENCEVNGNMLRNVLDSVIPNAPKLSHICLQTGAKHYVGPFESFGKIQPHDPPFTEDLPRLDAPNFYYTQEDLLFAEVEKKEDLTWSVHRPETIFGFSPSSLMNIVGTLCVYAAICKHEGLPLKFPGSSAAWNCYSVASDADLIAEQQIWAAVDPYAKNEAFNINNGDVFKWKHFWKVLAEQFGIEEYGIEEGGGRLSLAERMKGKEGVWEEIVRENELQATRLEEVGVWWFVDAMLGGESMICSMNKSKEHGFVGFRNSRNSFVTWIDKMKSFKIVP
>Pyrpy_N_05g0786.1
GTRNNTKMSWWWAGAIGAAKKTFDPNDVPPKYQSVALVLGITGIVGNSLAEILPLADTPGGPWKVYGVARRPRPAWNADHSIEYIQCDLSDPHQTHAQLSQLTDVTHVFYVTWASKPTEAENCEVNGNMFRNLLDAVIPNAPNLQHICLQTGRKHYLGPFEMLGKVEPHEPPFHEDLPRLDVPNFYYTLEDILFEEVKKKEGLTWSVHRPSVIFGFSPYSLMNIVGSLCIYAAICKHEGKKLRFTGSRGAWNGYWDVSDADLIVEHQIWAAVDPYAKNEAFNCSNGDVFKWKHLFRVLAEQFELEIEDVGEEGGSEASLEEMMKDKGPVWDEIVQEKGLVPTKLEEVGNWWYVDILFGVETSLDSMNKSKEHGFVGFRNSKTSFLTWIDRMKSQRLVP
>Pyrpy_N_08g0694.1
MSWWWAGAKKLDEDEHLRGPQSVGLVIGVTGIVGNSLAEILPLSDTPGGPWKVYGVARRPRPNWNADHLVEYIQCDISDPDDAKAKLSPLTDVTHIFYVTWTNRSTEAENCEVNGNMLRNVLDSVIPNAPKLSHICLQTGAKHYVGPFESFGKIQPHDPPFTEDLPRLDAPNFYYTQEDLLFAEVEKKEDLTWSVHRPETIFGFSPSSLMNIVGTLCVYAAICKHEGLPLKFPGSSAAWNCYSVASDADLIAEQQIWAAVDPYAKNEAFNINNGDVFKWKHFWKVLAEQFGIEEYGIEEGGGRLSLAERMKGKEGVWEEIVRENELQATRLEEVGVWWFVDAMLGGESMICSMNKSKEHGFVGFRNSRNSFVTWIDKMKSFKIVP
>Pyrpy_N_15g0613.1
MAQKCCKSKAAKNSKSKIMSWWWAGAKKFDEEEPPRTPQSVGLVIGVTGIVGNSLAEILPLSDTPGGPWKVYGVARRPRPNWNADHPVEYIQCDISDPDDAKTKLSPITDVTHIFYVTWTNRSTEAENCEANAVMLRNVLNSVIPNAPKLQHVCLQTGAKHYVGPFELFGKIQPHEPPFTEDLPRLDAPNFYYTLEDLLFAEVAKKENLTWSVHRPDAIFGFSPYSMMNIIGTLCVYAAICKHEGRPLKFPGSKAAWNCYSVASDADLIAEQHIWAAVDPYAKNEAFNINNGDVFKWKHFWKVLAEQFGIEEYGIDEGGGRLSLVELMKGKEKVWEEIVRENELQPTKLAEVGVWWFVDVWLSGEGLLCSMNKSKEHGFLGFRNSRNSFVTWIDKMKAFKIKKADEDEQPRAPESVGLVIGVTGIVGNSLAEILPLSDTPGGPWKVYGVARRPRPNWSADHPIEYIQCDVSDPDDAKTKLSPLTDVTHLFYVTWSSRSTEAENCEVNGNMLRNVLESVIPNAPNLRHICLQTGGKHYLGPFESFGKIQPHDPPFTEDLPRLDTPNFYYTQEDLLFAAVEKKEDLTWSVHRPDMIFGFSPYSLMNIVGTLCVYAAICKHEGLPLRFPGSKAAWNSYSVASDADLIAEHHIWAAVDPYAKNEAFNINNGDVFKWKHFWKVLAEQFGIEEYGIDEGGGRLSLGERMKGKEGVWEEIVRENELKETKLEEVGVWWFVDVVLGGEGVLSSMNKSKEHGFVGFRNSRNSFVTWIDKMKSFKIVP
>Pyrpy_N_15g0614.1
MLLNILRIVIPNAPNLRHVSLQTGTKHYIGPFETFGKIDPHDLPCSEDLPRLNAPNFYYALEDVLLEELGKNEDITWSVHRPGVTFGFSPYSLVNIVAMLSVYAATCKYEGVRLKFPGNKGAWNCYSDASDADLIAEQQI
>Pyrpy_N_15g0615.1
MSWWWSGAVAATKKKSEAADTSEPQSVGLVIGVTGIVGNSLAEILPLHDTPGGPWKVYGVARRPRPNWSADHPVDYIQCDISDPEDVQTKLSGLTDVTHIFYVTWTSRATELENCEANGAMFRNVLSVVIPAAPNLRHISLQTGTKHYIGPFECIGKIPAHDPPFTEDLPRLDVPNFYYTLEDILFEEVEKKPGLTWSVHRPYNIFGFSPHSLMNIIGTLCVYAAICKKEGRPLKFPGTKAAWECYAMASDADLIAEQHIWAAVDPNAQNEAFNINNGDVFKWKQFWKGLAEQFGIEEYGFDEEGERRSLVEEMKGKEGVWEEIVRENELQPTKLEEVGVWWFADYVLGGEAVLDSMNKSKEHGFLGFRNSYKSFVSWIEKMKAYKIKKLEGVDAPSSRGHQSVALVVGVTGIVGNSLAEILPLPHTPGGPWKVYGVARRPRPNWNVDHPVDYIQCDVSDAEDTKIKLSQLTDVTHIFYVTWASRATEVENCQANGAMFRNVLRAIIPVAPNLCHVSLQTGAKHYVGPFESIGKIKAHDPPFTEDLPRLDVPNFYYTLEDILLEEVEKKKGLTWSVHRPNNIFGFSPYSLMNIIGALCVYAAICKKEGRPLKFPGSKAAWECYAVASDANLIAEQHIWAAVDSYAKNEAFNVNNGDVFKWKHFWEVLAEQFGIEEYGFDEEESGRLRLVEMMEGKVGVWEEIVRENELQPTKLEEVAVWWFADIVFSGEAVLDSMNKSKEHGFLGFRNSKKSFISWIKKMKAYKIVP
>Pyrpy_N_16g2045.1
MGLPYAKNEAFNVNNGDVFKWKHFWEVLAEHFGIEEYGFDEEESGRLRLVEMMEGKVGVWEEIVRENELQSTKLEEVAVWWVADFVLGGEALLDSMNKSKKHGFLGFKNSKKSFISRIKKMKAYKIVP
>Rosch_v2.0_Chr5g0057341
MSWWWAGAIGAAKLKCHKHQKSVGLVIGVIGQVGNRLAEILSISDIHGGPWKVYDVARSHRPNWDVDHPVECVLRSTKAESCSVNRAEGLQLRFSGRREDWESYSEASDVDLIAEQQIWAVVDPYARNERFNINNRVVFKWKHIWKVLVEQYEIEEYGFDQDFSLVEMIKDKGSVWDEIKENQLWLTKLEEVGMWPEKVEEEEIKK
>Rosch_v2.0_Chr6g0254161
MQTGRKHYLGSFEMLGNVQPHEPPCHEDLPRLNAPNFYYVMEDILFEEVKKKEGLTWSVHRPGLIFGFSPYSLMNAIGTLCVYAAICKHEGQPLRFPGSKGTWEGFWDASDADMVAEHQIWAAVEPYAKNEAFNCINGDVFKWKHLWGILAEQFELVPAGVHEELSFEEMMKDKGPVWDEIVREHGLVPTKLEEVGNWWFLDTMFRWIDSTADSMNKSKEHGFVGFRNPKTSFVSWIEKMKSFRIVP
>Rosch_v2.0_Chr6g0254171
MSWWWARAIGAAKKKFDPADAPPKYQDQGVALVLGVTGLVGNSLAEILPLPDTPGGPWKVYGVARRPRPQWNADHPIQYIQCDLSDSTQTEAELSQLTDVTHIFMSRGRASQLKLRTVRLMARC
>Rosch_v2.0_Chr6g0254181
MSWWWAGAIGAAKKKFDPDDAPAKYQSVALVLGVTGLVGNSLAEILPLPDTPGGPWKVYGVARRPRPQWNADDPIQYIQCDLLDSKQTEAELSQLTDVTHIFYVTWASKPTEAENCEANGKMLSNVLNAVIPNAPNLQHICMQTGRKHYLGSFDMLGKVQPHEPPYHEDLPRLNAPNFYYVMEDILFEEVKKKEGLTWSVHRPGAIFGFSPYSLMNMIGSLCVYAAICKHEGQPLRFPGSKGTWEGFWDVSDADMIAEHEIWAAVEPYAKNEAFNCSNGDVFKWKHLWGILAEQFELVPAGVQEELSFEEMMKDKGPVWDEIVREHGLVPTKLEEVGNWWFLDIMFQVDSTVDSMNKSKEHGFVGFRNSKTSFVSWIDKMKSFRIVP
>Rosch_v2.0_Chr6g0254191
MSWWWAGAIGAAKKKFDPDDAPAEYQSVALVLGVTGIVGNSLAEILPLSDTPGGPWKVYGVARRPRPQWNADHPIQYIQCDLLDSKQTEAELSQLTDVTHIFYVTWASKPTEAENCEANGKMLSNVLNAVIPNAPNLQHICMQTGRKHYLGSVEMLGKVQPHEPPYHEDLPRLNAPNFYYVMEDILFEEVKKKEGLTWSVHRPGVIFGFSPYSLMNAIGSLCVYAAICKHQGQPLRFPGSKGTWEGFWDVSDADMIAEHEIWAAVEPYAKKEAFNCSNGDVFKWKHLWGLLAEQFEVVPAGVHEELSFEEMMKDKGPVWDEIVREHGLVPTKLEEVGNWLFLDIIFQDDSTVDSMNKSKEHGFVGFRNSKTSFVSWIDKMKSFRIVP
>Rosch_v2.0_Chr6g0309171
MSWWRAGAVGAVRKLTEDDTESVALVIGVTGIVGNSLAEILPLADTPGGPWKVYGVARRPRPNWNADHPVDYIQCDISDPEDTKTKLSRLIDVTHIFYVTWTSKATEIENCEANGAMLRNVLRVVIPAAPNLRHISLQTGTKHYVGPFESLGKIQAHDQPFTEELPRLDVPNFYYTLEDILFEEANKKEGLTWSVHRPNHIFGFSPYSLMNIIGTLCVYASICKHEGKPLLFPGSKEAWEYYAVASDADLIAEQHIWAAVDPNAKNEAFNINNGDVFRWKKLWKVLAEEFGIEEYGFEEKGEKLSLVDEMKDKSGVWEEIVRKNQLQPTKLQEVGVWWFADLVLGMMPVLDSMNKSKEHGFLGFRNSEKSFASWIEKMKAHKIVP
>Rosch_v2.0_Chr6g0309181
MESVALMIDVTGIVGNSLIEILPLADTPGGPWKVYGVACRPRPNWNTDHPVDYIHCNISDPEDTKFELSPLTDVTHIFYVTWTNKATEIENCEANGAMFRNVLQVIIPVAPNLRHICLQTGSKHYVGPSDCGAAYMAAVDPNAKNEAFNINNGDVFRWKKLWKVLAEEFGIEEYGFDENGEKLSLVEMMKDKGGVWEEIVRKNQLQPTKLEEVAVWRFGDLVLGNMPVKEHGFLGFRNSEKSFASWIEKMKAHKIVP
>Rosch_v2.0_Chr6g0309191
MSWWWAGAVGAAKRKLVEDEGPRTPQSVGLVIGVTGIVGNSLAEILPLSDTPGGPWKVYGVARRPRPNWNADHPVEYIQCDVSDTEDAKAKLTPLRDVTHLFYVTWSSRSTEAENCEANAVMLRNVLSSVIPNAPNLKHICLQTGGKHYIGPFESWGKIEPHDTPFTEDLPRLSYQNFYYTLEDILFEEVEKKEELTWSVHRPDTIFGFSPYSLMNIVGTLCVYAAICKHEGLPLRFPGTKEAWNCLSAASDADLIAEQQIWAAVDPYARNEAFNINNADVFRWKHFWKVLAENFGIEEFGFEEKGERLSLEKLMEGKNGVWEEIVKENQLLPTKLEEVGVWWFVDTVFSGENKFGCMNKSKEHGFVGFRNSRNSFVTWIDKMKAYKLVP
>Rosch_v2.0_Chr6g0309201
MSWWWAGAIGAAKKKYEEVEAPRTPKSVGLVIGVTGQVGNSLAEILPVSDTPGGPWKVYGVARRPRPNWDINYPVEYVRCDISDAEDVKTKLSPLTDVTHIFYVTWTSRSSEAENCSVNGAMLRNVLSSVIPNAPNLLHVCLLTGTKHYDGPFDAYGKVQMHDAPSTEDLPRLNVPLFYYTLEDVLYEEAGKNENVTWSVHRPGLIFGLSPYSMSSTVSMMCSYAAICKQEGLPLRFPGRREGWESYSEASDADLIAEQQIWAAVDPYARNEAFNINNGDVFKWKHMWKVLAEQYDIEEYGFDEGFSLVEMMKDKGGVWDEIVRENQLRPTKLEEVGMWELVEIVLGGGAELSSMNKSKEHGFVGFRNSRNSFVAWIDKAKAYKIVP
>Rubch_LG02.4310
MSWWWAGAIGAAKKRFDPDDAPPKYQSVALVLGVTGIVGNSLAEILPLPDTPGGPWKVYGVARRPRPLWNADQQIQYIQCDLSDPKQTESELSLLTDVTHIFYVTWASKPTEAENCQANAKMLSNVLNAVIPNAPNLQHICLQTGRKHYLGSFDMLGKIKPHEIPYHEDVPRLDAPNFYYVMEDILFEEVKKKEGLTWSVHRPGVIFGFSPYSLINLIGSLCVYAAICKHERKPLRFPGSKRCWEGFWDASDADMIAEHEIWAAVEPYAKNEAFNCSNGDVFRWKHLWRLLAEQFGVEVGEVDEELRVEEMMKDKGPVWDEIVRENGLLPTKLDEVGNWWYLDIIFRVDSSLDSMNKSKEHGFVGFRNSTTSFVSWIDKMKSYRVVP
>Rubch_LG02.4312
MSWWWAGAIGAAKKRFDPDDAPPKYQSVALVLGVTGIVGNSLAEILPLSDTPGGPWKVYGVARRPRPQWNAEHPIEYIQCDLSDPKQTESELSLLTDVTHIFYVTWASKPTEAENCEANAKMLSNVLNAVIPNAPNLQHICLQTGRKHYLGPFDMLGKIKPHEIPYHEDVPRLDAPNFYYVMEDILFEEVKKKEGLTWSVHRPGVIFGFSPYSLMNLIGSLCVYAAICKHEGKPLRFPGSRRCWEGFWDASDADMIAEHEIWAAVEPYAKNEAFNCSNGDVFRWKHLWRLLAEQFGVEVGEVDEEMSVEEMMKDKGPVWDEIVRENGLVPTKLDEVGNWWFLDIIFRVDSSLDSMNKSKEHGFVGFRNSTTSFVSWIDKMKSYRVVP
>Rubch_LG02.741
MNIIGALCVYASLCKHEGKPLIFPGSKEAWEYYAVALDANVIADAKNEVFNINNGDVFKWKKIWKVLEEEFGIEEYGLEEMGDNLSLVEMMKDKDGVWEDIVSKNQYVAGHRV
>Rubch_LG02.742
MSWWWAGAVGAAKKKFAEDEAPRTPQSVGLVIGVTGIVGNSLAEILPLSDTPGGPWKVYGVARRPRPSWNADHPVEYVQCDISDAEDSKTKLSPLTDVTHL
>Ruboc_02_G00529
MSWWWAGAKKFAEDEAPRTPQSVGLVIGVTGIVGNSLAEILPLSDTPGGPWKVYGVARRPRPNWNADHPVEYVQCDISDAEDANTKLSPLTDVTHLFYVTWTSRSTEAENCEANAVMLRNVLNSVIPNAPNLKHICLQTGGKHYIGPFESFGKIEPHDTPFTEDLPRLSAPNFYYTLEDLLFEEVEKKEDLTWSVHRPDVIFGFSPYSLMNIVGTLCVYAAICKHEGLPLKFPGTKEAWNCYSAASDADLIAEQQIWAAVDPYARNEAFNINNADVFKWKHFWKVLAENFGIEEFGFEEKGERLSLEKLMEGKNGVWEEIVKENQLQPTKLEEVGVWWFVDTMFSGEGKFGCMNKSKEHGFVGFRNSRNSFVTWIDKMKAYKIVP
>Ruboc_02_G00530
MHKKLTEDDESLRHIESVALVIGVTSIVGNSLAEILPLPDTPGGPWKVYGVARRPRPNWNVDHPVDYIQCDISDLEHTKTKLSRVKDVTHIFYVTWTNKSTEIDNCEANGANVSQYVAPNLCHISLQTGCKHYVGPFELFGKIPAHDPPFMEDLPRLDVPNFYYTLEDILFEEVKKKEGLTCWCTGPITYSVCKHEGKPLIFPGSKEAWECYAVASDANLIAEQHLWAVVDPNAKNEAFNISNGDVFKWKKLWKVLAEEFGIEEYGLEEKGENLSLVEMMKDKDGVWEEIVRKNQLQATKFEEVAAWWFADFVLGNKPLLDSMNKSKEHGFLGFRNSEKSFVLWIEEMKAHKIVP
>Ruboc_02_G25654
MSWWWAGAIGAAKKRFDPDDAPPKYQSVALVLGVTGIVGNSLAEILPLSDTPGGPWKVYGVARRPRPQWNADHPIQYIQCDLSDPKQTESELSLLTDITHIFYVTWASKPTEAENCEANAKMLSNVLNAVIPNAPNLQHICLQTGRKHYLGSFYLLGKIKPHEIPYHEGLPRLDAPNFYYVMEDILFEEVKKKEGLTWSVHRPAVIFGFSPYSLMNLIGSLCVYAAICKHEGKPLRFPGSKGAWEGFWDASDADMIAEHEIWAAVEPYAKNEAFNCSNGDVFRWKHLWRLLAEQFGVEFGEVDEELNLEEMMKDKGPVWDEIVRQNGLVRTKLEDVGNWWFLDIIFRVNSTLDSMNKSKEHGFVGFRNSTTSFVSWIDKMKSYRIVP
