# Supplementary material for: Transcriptomics of long‐term, low oxygen storage coupled with ethylene signaling interference suggests neofunctionalization of hypoxia response pathways in apple ( Malus domestica )
Source: Plant Direct. 2024 Dec 20;8(12):e70025. doi: 10.1002/pld3.70025 (PMC11660084; doi:10.1002/pld3.70025)
Supplement: Supplementary file 2 — Data S2: Homologs of all 606 hypoxia response genes identified in this study across 42 representative species of land plants). [file PLD3-8-e70025-s004.gz › 01-integratedGeneFamilies_dir/7589.faa]

>gnl_Ambtr_v1.0_evm_27.model.AmTr_v1.0_scaffold00175.21
MGLPFWFESRHRTMLRNRFWLGFPKSQGLLVGGNHTSSRKWLALMENVAFAMARRALLRALPLLMVTAMVPILRYLHEVEPIDLFVYFKDCGRETRYFHEKPKWVFPRLPVVPVLQLNRLSSSVKENPCEENTYVLYQAFQELINEKLLSHRARSLCVGEKSTPAISALHKLGFSNAIGIDKYPLFSIVRRGGIYKLPFKKNSFDFVFSGALDKTLVPALLVLEMERVLRPGSNGAILVSVTTATPTSLIKTATPVSSFLRNSDIINIRPIDSFLLVIFTKKVFNGLSSFGFRLPNECHSVENNKPFMKLLEPLVENKMVVKTRENISYLANLMDVTDRARFLFINLDSGDFNSSLAQWNQSLYPLVAGKFETYTVDHCGSVVSSLAESPTIHHDLSEKESSSKLVPPDAFASSAKNVAQGNAFVHWFEKNIVPRDFVVLKINVRVMGMEFLHKLFECGLICLVDEIFLHCSNGTNEQIAAAGDCCSNGANEQIAGAGDCIQLYKDLRNNGVFVHQW
>gnl_Aquco_v3.1_Aqcoe1G145300.1
MWKMMNLMVLKSNFLRGSIAKHVILRAFLVMFALAMFPYLQVVRDAEPTNFFTLNRDGCALDLDSNPLAFPGKYLKPMSNYVFASQAIPCKEMANITKDMFKVLMDEKLLKSGAKSLCVGEETASAVFALQKLGFANTFGMNRHPFFSIMRKGFIYDLEFEDDSFDFVFSNVITRVTVPALLVLEIERVLRAGGIGAMLVYAPHLNPGSLIKSATPISLFLKSSDVLHVRSIHESYSLVVFRKKLDWINPFEHYQLPDECPSIIKNKPFLEHLEPLLEENSAGLEGGFSYLSKFMNISSRKRFIYIDIGAGQFMNANTTNWFQTFYPIPAQAVDVYVVDHNTTVLSSYVNRPGVTFVYHPGLAGGNESDANINPAGENEGFDFLVWFKETVAVGDFVVLKMNAIGVELQLLHELFESGGICLVDELFLRCPDSLDGLGTMGGDCMDLFKGLRSTGVFVHQWLDD
>gnl_Arath_TAIR10_AT3G53400.1
MGFEVLKLKLMPSSFRRRVILRALVIVCAFSVVSVLRNLAGAYEGETINNTQPCKVDECAVNFAFLGPFLFSGNGLLFSNRFLKPVWNYLESDKCKDNIYLTTQVVRELTGMNLLSNDSKALCIGRRSVSAVLAMNRQGISDVSVAYMPPVFAFKHRKFTSELHYEDASFGFVFSMDLESVAVPASLVYEIERILKPGGTGAMLVGTTSGSDSNELVRSVSPVSSLLKNSSVVHVASLGKQVLVVFKRDGEDSFRLDQTHHDFPADCSSVLNNRPYIGLLEPLLDEKRSDFERRIHYLPEFIDLSSRKRLVYIDIGAVDHVKARSNWFFPSYPIDRKAFNSYFVHHNTSILTSYVKSPGVTFIYHPGLAATKTTIANTGDHEEPFVEDDSFDFLAWFKETASFADFVVLKMNTSDTELKFLSELIKTGAICSVDELFLHCTGYSDCTGIIKSLRNSGVFVHQWWED
>gnl_Arath_TAIR10_AT5G03190.2
MVDRTVRMGTEVKSIRVPRRVWFGSQISIVLLVGGNHTSSRHALFRALIIASALSVVPLLELTAKNHVFGDHGAVDLVDLGRFVIPGPKLFFHKLVQPFWGKIETEKYPQVVIADLVDELMGLKLLHYDAKILCIGQGSDSAVSGFKEMGFSVVQGVPKHPLFSFFSRKHVNELELSGDKSFDFVLCGDVDHVASPALLVLEMERVLKPGGTGAVLVSTNANRLVKSVTSGLKQSEIVRVNNLDKFTVIVFKRNVTETAYCIGKSQLPRDCKSVDTNRPYTEFMEPLLEQKPADFPKSVAYLPKFLDLSLKKSLVYIDIGAAEHMDANLTPNWFFPLYPLDSKAFNVYFVDHNTSVMLSYVKKPGVTFVYHPDLAENNSTGKKITPLEQLEPFPEDERFDFLAWFEETAKYADFVVLKMNTNQVEMKFLTVLLETGVICYVDELFLRCSNHKSDCINMLQTLRARGVFVHQWWED
>gnl_Betvu_v1.2_Bv7_162230_sqdq.t1
MVGGVQKFGGFKVVKWQAFNGSLARRLAIRTLLFALVISMLPLLQLVIDVDPAKPMFLSSDACDSEMGYMDPNSIVGWVLKPIAPIVFPRRMSGMCKDNVNLTIDVVRELMGKNLLNYGAKALCIGHGTASAVSALREMGFSNVDEIQRHPFFMLRQKQVVCELNFGDNSFDFVIAKDLSKVSVPAVLVSEVERILRSGGTAAMLVGSAGSNHDSLIRSATMVSSFLKRSNVIDVVSLGSFTLVAFKKRGHKLGSYEQYHLPTNCPSIKRNKPIMNKVEPLVDKKPTSSDHKIAYLPNFVGVPSKGKLVYIDMGAKETAKFSNSNRFLPTSYPIDSKNFSVYIVDHDALVLSSHVNSPGVTFIYHPGLGESVAEEKLNSFRDEEPLVDDQEFDFLVWFKETVEFADFVVLNMNMGKAKMKFLSELFESGIICYVDELFLQFSDADHDDNGGIGDSYINLFKSLRSVGVFVHQWWGN
>gnl_Carpa_v0.4_evm.TU.contig_33722.1
MLLIRLSRDLDEVSVPALLVLEIERILKPGGVGAMLVGSAALNSNSLIRSATPVSSLLKSSNIVYVGYVEEFTLVVFRKKVENFEQNQVLPADCQSVANNKPYMDYIEPLAEKKPADFEKSIAYLPKFVNVFSKKRLVYVDIGAAEHLNTSVTSWFMPSYPVDSKAFNVYFVDHNTSVMLSYVRKPGITFVYHPDLAGSKPSASPPTFEDLDPLLEDESFDFLGWFEETVQYADFVVLKMNANEVELKFLSELFKSGNICFVDELFLHCSGRSDCMDIFKKLRSSGVYVHQWWRD
>gnl_Eucgr_v2.0_Eucgr.A01156.1
MDYKALKCQILHGYIARRVLRRTLMIATAISLFPLLHVLSGGNPAFFAPANSENCAADSGNLGQLMLSGVSFFPTWMLVPIRGSFESFECKEDVNLTVNVVGELMSKHLLDYSAKVLCAGEGSSACVYALHELGFANACGVYGHPFFSLKHKHLIYELSYDDNSFDFIFSRDLDKVSVPALLVLEIERVLKPGGIGAMLVGVSGSNPNSLIRSAMPVSSLLKASSVVHVGFMNDFSLGVMNDFTLVVFKKRVENVGFFGQYRLPDNCPSITKNKPFINLMEPLVEEKPMELEPKDAYLPKFVDVSLAKRMVYIVIGAGEHLNSAHVNWFLPSYPVDIRAFNIYFVDHNTSVLSSYVKKPGINFVYLPGLVGDKGTANLEHDPEFDPYIGSEGFDILAWFNETVKHADFVVMKMNTGELELKFLVELFESGAICSVNELFLHCSDPLQGIGEIKGGCMDLFKGLRSTGVFVHQWWGS
>gnl_Manes_v6.1_Manes.08G006300.1
MDFKSLRTQILGGPIVRRLLLRAFMLASALSVIPFIQILSGNDPVLLDSVYFHECDSPFTGTNLFQNRFLKPILNTFECKEDVNLTMDVVRELMVKRLLDYGSNALYVGEGSASAVYALRELGFANACGAHRHPFFSIKHRKVVYELQYADNFFDFVLSRDLDEVSVPAVLVLEIERVLKPGGIGAMLVGVSGLNPNGLIRSATPVSSLLKASNVIHVGYVHEYTLVVFQKRFEKVGSFEQFRLPADCQSFLNNKPFLEHLEPLVEKKEMGSEKHIAYLPNFIDVLSRKKLVYIEIGAAERLNSSVANWFIPSYPVDHKALDIYFVDHNTSVLLSCVKKPGVTFIYYPGLAGDKITASISDVEDLDPSVEDEGFDFLSWFRETVEYADFVVLKMKAGKAELKFLADLYESGAICFVDELFLSCGDRVDDNGSVSKDCMDLLKSLRSSGMYVHQWWGD
>gnl_Manes_v6.1_Manes.09G069100.1
MDFKAFRIYVLAGLIARRLLFRAFMLASALSLIPVVQIISGSDPILLDHVNFHECNSPFMITGTNLFQHRFLKPIWNSFECKEDVNLTTDVVRVLMVKQLLDYNTKALYVGEGSASAVYALRELGFSNACGSHRHPFFSLKHRKFVYELQYPDNSFEFVLSRDLDKVSVPAILVLEIERVLKPGGIGAMLVGVIGLNPNGLIRSATPVSSLLKASNVVHVSYVHEYTLVVFQKSFEKVGYFEQFRLPADCQSFSNNRPFMKHLEPLVENKEMGLEKKISFLPNFSDVPSRKKLVYVEIGADSSVANWSIPNYPVDHKVFDIYFVGHNASVLLSHVKKPGVTFIYYPGLAGDKITASISDGEDLEPSVEDEGFDILSWFRETVGHADFVIVKMKAGEAELKFLTDLYESGVICFVDELFLSCADHVDDNGVVSKDCMDILKSLRSSGMYVHQWWRD
>gnl_Medtr_Mt4.0v1_Medtr7g101130.1
MDTKILNFQILNGSTIRRLFFRSIVLAATISMIALLRALSNYDLESFASNLNCFAYLENNVTSNPTSYFFQNRIWGSMNCEKDVNLTVNVVTELMGKQFLNCEANTLCVGEGSSMAVKAMKQLGFSTVSGVYTNRFFSLKMKNIVYELDYQDSSFDFVLSRDLDKVSVPALLVLEVERVLKPNGIGALLVRAKSSHHNDLIRSATPVSSLLRSSSVVHVDSVDDDLNLVVFKKRSENATTFFNHNQYSLPADCPSLTLTKPLIDLMEPLVSEKPYITTPMPVSYLPKFVDVSTRKRLVYIDIGVGELLNANVSDWFIPSYPIDQKAFNVYFVHYNTSIMLSYVKRPGITFVYHPGLAGKVADAADNVGDEQLDPFVGEEEFDFLAWFKETVQYADFVVLKMNAGEVELKFLSDVFDSGAICFVDELFLRCPEKEDGDKTNALTKKENCMEIYTSLRSSGVYVHQLWGD
>gnl_Medtr_Mt4.0v1_Medtr1g064690.1
MDSNSKCSRFQIPLGSMARSMFFKALLLASAISIVSLLHLLPSMDLAPKTYDHDCIIEFEEDSNLTLTPGSYLFQSRVLNSFWGSFDSLSCKKEINLVSSIVKELKGERLLNFEAETLCIGETSNIAVSTLKKLGFTNVINHRVFSFNKKNFVYSLDHHHDESFDFVLSKDLGKVAVPALVVLEVERILKPNGIGALLLDFDDNDNINMIRYASPISALLRNSSIVHVSLVNNHGLVVFKKKSESKSETESENRSSLFYHQVLPEDCKSVNFAKQFMNLIEPPLAKETPYQEKTTYLPKFKDVSSSKKNLVYVNIVEDEVGDWFPQSYPIHKKDFNVYFVHYNTSIMLSHVKGPRVTFVYHPELNENFKDEAKVNVGEADVKEDEEFDLVAWFKETVENADFVMVKMNIAGKVEMKFLSEIYKNGVICFVDELFLSCSESEDGERERCMDIYKGLRSNGVFVHQWWNTHELHQRSNV
>gnl_Mimgu_v2.0_Migut.O00631.1
MNLKWQLLRGPFMRRVVLRAFMLVVAVIILSFTQTPRRIRIIDPVVLDIYDECPFNVGPDTNPKSNHNLTGFFNSAFPMFFGPSASTCKGSKNLTDYVLKELMEKNFLDSNSKALCVGEGSSNAATSLRHLGLYNAVGVDKHPFFSLLKRRFVYELEFEDDRFDFVFSGDLDRVSVPALLVLEIERVLRPGGIGAMLVGARRFYSGGSVRLAAPIASFLKSSDVVRICGVESFSLIIFKKRKIEAFPPFESIQLPSNCPSIEKNMLSSKNKLVYINVGLGEFAKSSVEKLSKLYGAPFEVFVVDHKTTVLSSYVTNHGINFVYYPGLAGDAMWAPPISSEESLSAPVHEEDFDFVGWFNETVTDGSFVVMTMSGKSVEVKILVEMFKTGAICRVDELFLKCPDFKECEMGLCGDCVNVLESLRKSGVNVHQW
>gnl_Mimgu_v2.0_Migut.D02216.1
MDLKKFLKWHLLGGPLMRRVVLRAFMLVLAVIVVCLTQMTREIRVVEPMYSSAADECPFDFGSDPGFNLTRFLSSGPCSKKTLFGGASPVSCRESENLTRTVFKELMEKKLLQSNAGALCVGPKSGSAVLALRHLGFFNAFSIERHPFFSLLKRRFVYELDFQDNLFDFVFSDNLDRVSVPALLVSEIERVLRPGGTGAMLVGPHKIHYGGFLKSSDIIHACEIGSFSLLVFKKRLESFAFQLPDKCASVTNNGPYMKYVERPLGFPEPSYLPNYMNISSRSKLVYINLGAGEYAKTSVAKMSKTYCGDHHAAFEVYVIDHRASVLSSYVTDPGINFVYHPELSGNSSAPEITSDEFMSAPSDDEGFDFARWFDETVSDGDFVVLMMKAELVEMDILVELFKSGGICRVDELFLRCPDSGADCTKTVESLRKSGVYAHVWLGD
>gnl_Nelnu_v1.0_NNU_014516-RA
NFTLDLFRELIGKKLLKYGAKALCVGEGSDLVVSALQELGFLDALDVERHLFFSLMRKSFTYELKFKDNSFDFVFSRALNRVSVPALLVLEIERVLRPGGVGSVLVDITSSNTGGLIKSATPISSFLKSSMSPKLNSFTSVVFKKRFVGASSLKNYQLPDECPSVSKNKPFMECLEPIADENAVGADRNISYLSSFMDISSRNNLIYIDVGAGESIKSKIINGSLSFYPAQSRAFNVYIVDHDTPVLSSYVKKPGITFVYHPGLAENKVTASRVRDLTPLSEG
>gnl_Nelnu_v1.0_NNU_005684-RA
MQSRPLKMVPIWYDSMPKRIPRRVWLGFQKSLGVLVGGNHTSSRSTIVCFQPRFYLAETHLSLIEIVSGHSPVILLQRSGFFMHCLSEIKEKAMAFEYLKLQFFHGSLVRRVLLRVLFFATVITILPFLHFFHDDAEPLGLFVPNSNDCSRDIAGSTYLFPERFLKPVYPFILPPSASCKENVNFTVDLFRELIGKKLLKYGAKALCVGEGSDLAVSALRELGFPDALGVERHLFFSLMRKSFTYELEFKDNSFDFVFSRALDRVSVPALLVLEIERVLRPGGVGSVLVDITSSNAGGLIKSATPISSFLKSSNVIQARRINYFTLVVFKKRFEGACSLKNYQLPDECPSVSNNKPFMECLEPIADENAGADRNISYLSSFMDISSRNKLIYIDVGAGESIKSRIMNGSLSFYPAQSRAFNVYIVDHDISVLSSYVKKPGITFVYHPGLAENKVTANRVRDLTPLSDDGFDFLVWFKDTVTAEDFVVLRMNARGIELKLLFELFESGAICLVDELFLHCSEGADDQGSTSTHGDCNGLFDGLRSSGLFVHQW
>gnl_Nelnu_v1.0_NNU_024977-RA
MDRYRRSGCPSDGQGTTPTYGPALPATTPTKSPASTFARILSAKYGAKALCVGEGSDLVVSTLRELGFLDALGVERHLFFSLMRKSFTYKLEFKDNSFDFVFSRALDRVSVPALLVFDIERVLRPGGVGSVLVDITSSNTGGLIKSATPISSFLKSSIINSFTLVVFKKRFECVSSLKNYQLPDECPSVSKNKPFMECLELIADENAVGADKNISYLSSFMDISSRNNLIYIDVRAGESIKFRIINGSLSFYPTQSRAFNVYIVDHDTSVLSSYVKKPAITFHPGLAGNKVTASCVRDLTLLSDDGFDFLVWFNDTVTAGDFVVLRMNARGIELKLLSELFESGAICLDPNLSISSAGISLTGENRHQRIDSNDSYLSTPID
>gnl_Nelnu_v1.0_NNU_016955-RA
MKCLEPITDENAVGAYRNISYLSSFMDISSMNNLIYIDVGAGESIKSKIINDSLSFYPAQSRANNVYIVDHDTFVLSSYVKKPGITFVYHPGLDENKVTASRVRDLTPLSDDGFDFLVWFKGTVTAGDFVVLRMNARGIELL
>gnl_Nelnu_v1.0_NNU_016954-RA
MIGKKLLKYGVKALRVGEGSDLAVSALRKLGFPVALGVERDLDLDRVSVPALLVLEIERVLRPGGIGSVLMDITSSNTGGLIKSATPISSFLKSPNVIQVCRINSFTLLVFKKRFEGANS
>gnl_Phavu_v2.1_Phvul.007G221200.1
MDSKSSKFHALTGSLARHVFFRALFLASAVSLVSLVRFLPTLELGSLTPKTYVDCVHDSDSVNQNTSLNAGSYLFQSRILNTFWGSFDSIKCQNHTALTSTVIAILKAKRLLNYGAKTLCIGQGSNIVVSTMQRFGFSTVAALNNHAFFSPNNKNFVSHFEYKDSSFDFVFSKDVDKVSVPALLVLEVERILKPGGIGVLLIDSSSSSSVFSLITCSTVVHVGYVNELSLVIFKKTSENSNTNTNSTSLFYNRVLPEDCASVAFTKPLVELMEPLVEERARQDVKYERSVSYLPNLVDVSGRKRMVYIDIGVRDLVNADVDVSDWFPPSYPIHLKAFSVYFVHYNVSVLSYVKRPRVTFVYHPGLAGRVADNVDMDPLLGEEEFDFLMWFKETVQNADFVVLKMNVGDVEMKFLADIFESGTLCFVDELFLGCSESEDGKDEIMSSREQCMDIYKGLRSNGVYVHQWWDTRSRKGPQKSYVQ
>gnl_Phavu_v2.1_Phvul.001G176600.1
MGGGRFNPTQMGKRVPKRVWLSFQNSMGVLVGGNHTSSRRVLLRSILLACAISVVSLYRAQSLFDFAPIATYFDCVSGFYGVTFRPASQLLRTRFWVPSNCEKDANLTLTVVTDLTANRWLHPGAKSLCVGEGSLMAVATMKQLGFSAVSAVQTRSFEQKEVLYEDSSFDFVFSRDLDKVSVPALLVLEVERVLKPGGIGALIVGTSGSHPNDLIRAATPVSSLLRSSNVVHVDYVNELNLVVFKKRFENTTSFYQHSLPADCPSLTFTKPLVELMEPLVSEKQKSPAPEFQKNIPYLPKFVDVSTRKRLVYIDIGVGELLNANVSDWFLPSYPIDQKDFNVYFVHYNTSIMLSYVKRPGITFVYHPGLAGIGKGTSKLGTDDNDDDLDSFLGEEEFDFLAWFRETVQYADFVVLKMNAGNVELKFLSDIFENGAICFVDELFLKCPERGGDDKSVTSKESCMDIYKGLRSNGVYVHQWWGD
>gnl_Poptr_v3.0_Potri.006G128800.1
MNLKALRCQILSGSIARRVLLRAFMLATAISIIPSLQILSGSDPGLLLDSVRYNECDFPLMFMGSNLLKNRFLKPFWGSIDCKDDMNVTTNVARELMGMQMIDSSAKALCVGEGSAPAVYALRDLGFVNAFGVHKLPFFSLKHKRVVYELEYAENSFDFVFSGDLDKVSVPAIVVLEIERVLKPGGIGAILVGLNSLNANSLIRSAMPVSSLLKNSNIVHVGYVNEYTLVVFKKRIYSVGYFQQYQLPADCPSIMNNRPHLENLEPLTEIKQGEHEKSIAYLPKFIDLPARKQLVYVEIGGGEHMNSSVSSWFLPSYPADHSTFNVFFVDHNTSVLLSCVKKPGVTFIYYPGLAGDEATLDPDLEEFDPSMGDEGFDFLAWFRETVQYADFVVLKMKAGEVELKFLSGLFKSGAICFIDELFLSCSDQDGEKGRVKGDCMDLFKSLRNTGRFPRIWILVINIKDVIFANSNQRLNYLFKGFLFNY
>gnl_Poptr_v3.0_Potri.018G075100.1
MGPGVERSGVTFIYYPNLSGDEATLHPDLEEFDPSMGDEGFVFLAWFRETVQYADFMVLKMNEGEVALKFLSDLLKNGAICFIDELFFSCSDQNDKKDRDCNKEMMAIQINLRLLLAVNITPPIYDLDNWKGIDSYHFNVVVTKQDMDDTFNHQLMFVEPYVR
>gnl_Poptr_v3.0_Potri.016G088900.1
MNSKALRYQILSGSIARRVLLRASMLVTAMSIIPLLLFLYGSDPGLLFDSVRYNECDVPFMFMDPHLLKNRFLKPIWGSIDGEEGVNVTTNVVRELLGMQIIDPSAKVLCVGEGSAPAVFALRELGFLNACGAHRHPFFSLKHKRMAYELEYADDSFDFVLSGDLEKISVPAIVVLESERVLKPGGIGAMLVGVDSFNTNNLIRSSLPVSSLLKNSNIVHVGYVNEYTLVVFKKRIYSVGYFQQYQLPADCPSIMNNRPHLENLEPLTENKQVEHEKNIAYLPKFVDMPSRKRLVYVEIGGGEHLNSSVSSWFLPSYPVDRNTFNVYFVDHNASVLLSGVKKPGVAFIYYPGLAGVEATLNPDVEEFDQSVEDEGFDFLDWFKQTVQHADFVVLKMKAGKVELRFLSGLFQSGAVCFIDELFLSCSDQVGGNCLDLFKSLRSSGVFLHQWWGD
>gnl_Prupe_v2.1_Prupe.6G237600.1
MDLKALKSQILHGSLARRVFFRAFFIAAAMSVIPLIHILSGPYITMFTFVNPGDCASEMGHTHVDLAPGKFNFQSRYLNPFWGSFDSDRCMQDVNLTVSVVRELMGKQLLNYGTKALCIGEGSASTVLALQDLGFPNARGVYERRFFSLKRKQFVYEIDYEDKSFDFVLSRDLDKVSVPALLVLEIERVLSPGGIGAILVGSSISAPNSLIRSATPISSLLKSSSVVHVNHIGNFTLVVFKKNYENAGLFEKYRLPADCQSLTNNRPFIGKMEPLVKEKPVDYGKKFNYLPNIVDLSSKKRLVYVDIGAAEHLNSNAKNWFLPSYPVERKAFHTYFVDHNTSVLLSYVKKPGITFVYHPGLAGIKAQVNVTTDGETEPYVGDEGFDFHAWFKETVQFADFVVLKMNAGNVELKFLTELFESGAICFVDELFLHCSGSVDAGGAMPVDCMDIFGSLRSSGVFVHQWWGDGNPVDVL
>gnl_Solly_v2.4_Solyc11g069330.1.1
MDMKVLKWQFIHGSLVKRLIVKGFLFVTVMILVSFVQMTHMIQKSEPIMLNFGVCPLNFGSNEYMNVTGFVKPVSGLGISLFGASLMKRDDEKLTKDVFKELMEKDFLDLNANALCVGKKSSFAALVLRELGLLSAVGVDAHPYFSLVWRRFMYELDHENNSFDFVFSRDLDKVTVPALMVLEIERVLRPGGTGVMLVGSSSFYAGNLVKGNLIRSATPVSSFLKSSDVVHVCGVGTYTLVMFKKRSEIVQSLVHSVLPANCPSNVNNKPYLKHLEPLVEKKLGQFETQISYLPKFMNISSRNKLVYINVGAGEFVESTLARTFKPHYPIPHHLFNVFVIDHNTSTLSLYVKNPGINFVYHPGLAVAGETTLSSVDTDEYLGAPLDHEGFDFIHWFSETVKDGDYVILMMNARAPELNILAELFQTGSICHVDELFLRCSAADCRNALCGDCMSLFKTLRRSGVFAHQWWGD
>gnl_Stras_v2.0_SGA_v2.0_scaffold97T29220
MDLKFLKWHLIRGPLMRRVVLRAVMLVLAVILVSLMHMAREVRVIEPKLSNVAHKCPLNFDPNSNPELNLTGQLKPASSFVLPIFAPSPLSCKESQILTRVVFKELMAKNLLQSNARALCVGERPTSALLALRHLGFFNAYGVERHPFFSLLKRRFVYELDFVDNQFDFVYTQDLDRLSVPALLVLEIERVLRPGGTGAILVGAREFYSGGLMRSATSIASFLKNSDILHACPVKSFTLVIFKKKLEGFASFDHFKLPSHCPSVTNNKPFMKYIEPLLVRAPPKPAYLPRFMNISSSNKLVYINVGMGEHAKTSIAKMSKIYCADHHSAFEVFIIDHKTSVLSTYVTDPGINFVYHPALTGDTFAPDISSDEFLSAPADEDGFDFVRWFKETVSDGDFVVLMMRAKPMELKILVELFETGLICKVDELFLQCADCMDLLASLRKSGVYAHQWLGD
>gnl_Theca_v1.1_Thecc1EG022133t1
MDFKTLKLMIFHGSLARRVLLRAFMLAAALSIVPLLQMISGTDPEMLHTLSTSADCALRSGFSGPFIFPGTFLFSKIWGSFGPVQCKEDGNLTASVVRELMGKQMLSYNAKALCVGEGSVSAVVALRDSGFSDVTGVYRHPFFSLKQKKFVYELDYEDNSYDFVLSRDLDKVSVPALLVLEIERVLRPGGIGAMLVGISGSDPTSLIRSATPVSSLLKASSVVHVDYVNEFTLVVFKKKLENTTYFEQYRLPADCPSITDNKAILDHMEPLVEEKPIGFEKSIAYLPKFVNVSSKQRLVYIDIGAGEHLNSNVTSWFLPSYPVDHKAFNAYFVDHDTSVILSYVKKPGINFVYYPGLAGNRATASSGNKASTDSDSVDDSDPFVEDEGFDFLLWFKDTVQYADFVVLKMNAGAVELKLLSDLFESGIICFIDELFLRCSDHMDSGGVVKGDCMDLFKALRRTGVYVHQWWGD
>gnl_Utrgi_v4.1_Scf00197.g12230.t1
MAMMLSMLKPRRSLVMLGFVRAVMLVLAVIIISFIQLAPDVTSVEPIAIDECMLNISSKSDLELTGMPKPTLSFIFPPLWAPRPAFSESKNLSMDVFKYLMGSNMLKPGARALCIGEGSSSAALSELGLCDVFGVEKHPYFSLLRWKFVYELNFEDKHFDFVFLRNLDCSPAIVLREIERVLRPGGVGAVLVASHYSENLINSANTFNSILKSSNVVHSCRVGPFLLVILQKRTNHFASFEHIQLPPDCPSIAMNKPFMKYIEPLNGRCCGSSKGEVAYLPKFMNISSRNRLIYMNIGAGGYARPSIQKISDLYAVKQDMPFDKYVVHYIPSITYTYVPEPGINLVFYRPPGEEATSVPEFVSEDDMDDFIDEEDFDFMKWLKETVSGGNFVILMMDAKTKELSILEEIFSTGAICYVDELFLRCSDQADCIETIDILRQRGVYAHQHFL
>gnl_Vitvi_Genoscope.12X_GSVIVT01025177001
MMDKLTHIPKCEENVSTSTVPFQALTLTLALALIDTGNACLILDSSDVRVRFNRPKMVPSWYEPMPRRVPRRVWLGFQKSMGILVGGNHTSSRNAISRPVSDEDLSMPLYAEGFDFVHWFKETVVAGDFVVLMMNAREVELKLLFELFKSGAICLVDEIFLHCSEGVDCNTATCKDCMTLFKGLRNSGVFVHQWWGF
>FraveV4A2_6g15740.t1
MKLVKLQILHGSLARRVFFRAFFIAAAMSIIPLVHILSGSYLKMFNYVSTIDCASEYGGDNVNLDPGKFMFQTRFLNPIWGAFDAEKCKQDVNLTVTVVRELMGKQLLNGDKALCVGEGSASAVMALQDLGFPNARGVYEHRFFSLKHKQFVYEIDYEDKSFDFVFCRDLDKVSVPALLVLEIERVLSPGGIGAMLVGSSGLAPNSLIRSATPISSLLKSSSIVHVNYISNFTLVVFRKSYENAGLFEQYRLPADCQSLTNNRPFIEKMEPLVMEKSLEDGGMVTYLPNVIDVSSKKRLVYIDIGAAEHLKSNVTNWFLPSYPITHKAFHVYFVDHNTTVLLSYVKKPGITFVYHPGLAGIKDKSSVNIEGEADPYVADEGFDFLDWFKETVQHAEFVVLKMNAGNVELKFLRDLFESGAICFVDELFLHCSGNIDGEGPMPIDCMDIFKSLRSSGVYVHQWWGEDNPVEVL
>Maldo_HF_01587
MIQARIVETKKIMDLKGVRMQILHGSLARRVFLRAFLIAAAMSIIPLIHILSGTYMTMFTFVNSGDCAAELGRVAPVELTPEKFNFQSRFLNPFWGSYDSEQCKRDVNLTVSVVRELMGQKLLKYGTKALSIGEDSASAMLALQALGFPNARGVYKHRFFSLKHKQFVYEIDYVDKSFDFVLSRDLDKVSVPALLVLEIERVLSPGGIGAMLVGSSVSSPNSLIRSATPISSLLKSSSVVYVNYVNNFTLVVFKKNYDNAGLFEQYRLPADCRSLTNNRPLIGKMEPLVKEKPVEYGKRFAYLPNFVDLSSKRRLVYIDIGAAQHLNSNVTNWFLPSYPIEHKDFNVYFVDHNTSVLLSYVKKPGITFVYHPGLAGIKPKVNVTIDGDTDPYVGDEGFDFLVWFKETVGFADFVVLKMNAGSAELKFLTELFESGAICFVDELFLHCSGQVDAGGAMPVDCMDIFGSLRSSGVFVHQWWGDGNPGDALLSVG
>Maldo_HF_04821
MIRARVITKRIMDLKGVRMQILHGPLARRVFFRAFFIATAMSIIPLIHILSGTYMTMFTFVNPGDCAAELGHVAPIEVTAGKFNFQSPFFVPFWRSNGSEQCKRDVNLTVSVVRELMGQKLLKYGTRALCVGEGSASAGLALQDLGFPDARGVYKHRFFSLKHKQFVYEIDYEDKSFDFVLSRDLDKVSVPALLVLEIERVLSPGGIGAMLVGSSVSSPNSLIRSATPISSLLKSSSVVHVNYVNNFTLVVFKKNYDNAGLFEQYHLPADCPSLTSNRPFIGKMERLVKEKPVEYGKRFAYLPNFVDVSSKRRLVYIDIGAAAHLNANVTNWFLPSYPIERKDFNVYFVDHNTSVLLSYVKKPGITFVYHPGLAGIKPQVNVPIDGITDPYVGDEGFDFLVWFKETVGFADFVVLKMNAGNVELKFLTELFESGAICFVDELFLHCSGQVDAGGEMPVDCMDIFGSLRSSGVFVHQWWGDGNPGDVLLSVG
>Malba_001229
MDLKGVRMQILHGSLARRVFLRAFLIAAAMSIIPLIHILSGTYMTMFTFVNSGDCAAELGRVAPVELTPEKFNFQSRFLNPFWGSYDSEQCKRDVNLTVSVVRELMGQKLLKYGTKALSIGEDSASAMLALQALGFPNARGVYKHRFFSLKHKQFVYEIDYVDKSFDFVLSRDLDKVSVPALLVLEIERVLSPGGIGAMLVGSSVSSPNSLIRSATPISSLLKSSSVVYVNYVNNFTLVVFKKNYDNAGLFEQYRLPADCRSLTNNRPLIGKMEPLVKEKPVEYGKRFAYLPNFVDLSSRRRLVYIDIGAAQHLNSNVTNWFLPSYPIEHKDFNVFFVDHNTSVLLSYVKKPGITFVYHPGLAGIKPKVNVTIDGDTDPYVGDEGFDFLVWFKETVGFADFVVLKMNAGSAELKFLTELFESGAICFVDELFLHCSGQVDAGGAMPVDCMDIFGSLRSSGVFVHQWWGDGNPGDVLLSVG
>Malba_044369
MDLKGVRMQILHGPLARRVFFRAFFIATAMSIIPLIHILSGTYMTMFTFVNPGDCAAELGHVAPIERPFEVVGISRPGSYKLRSSDGKTAMLVGSSVSSPNSLIRSATPISSLLKSSSVVHVNYVNNFTLVVFKKNYDNAGLFEQYHLPADCPSLTSNRPFIGKMERLVKEKPVEYGKRFAYLPNFVDVSSKRRLVYIDIGAAAHLNANVTNWFLPSYPIERKDFNVYFVDHNTSVLLSYVKKPGITFVYHPGLAGIKPQVNVPIDGITDPYVGDEGFDFLVWFKETVGFADFVVLKMNAGNVELKFLTELFESGAICFVDELFLHCSGQVDAGGEMPVDCMDIFGSLRSSGVFVHQWWGDGNPGDVLLSVG
>Malsi_12g011040
MIRARVITKRIMDLKGVRMQILHGPLARRVFFRAFFIATAMSIIPLIHILSGTYMTMFTFVNPGDCAAELGHVAPIEVTAGKFNFQSPFFVPFWRSNGSEQCKRDVNLTVSVVRELMGQKLLKYGTRALCVGEGSASAGLALQDLGFPDARGVYKHRFFSLKHKQFVYEIDYEDKSFDFVLSRDLDKVSVPALLVLEIERVLSPGGIGAMLVGSSVSSPNSLIRSATPISSLLKSSSVVHVNYVNNFTLVVFKKNYDNAGLFEQYHLPADCPSLTSNRPFIGKMERLVKEKPVEYGKRFAYLPNFVDVSSKRRLVYIDIGAAAHLNANVTNWFLPSYPIERKDFNVYFVDHNTSVLLSYVKKPGITFVYHPGLAGIKPQVNVPIDGITDPYVGDEGFDFLVWFKETVGFADFVVLKMNAGNVELKFLTELFESGAICFVDELFLHCSGQVDAGGEMPVDCMDIFGSLRSSGVFVHQWWGDGNPGDVLLSVGWASFSYASKGTLA
>Malsy_04g010190
MGRVVWFEAKPAKIWNRARIVETKKIMDLKGVRMQILHGSLARRVFLRAFLIAAAMSIIPLIHILSGTYMTMFTFVNSGDCAAELGRVAPVELTPEKFNFQSRFLNPFWGSYDSEQCKRDVNLTVSVVRELMGQKLLKYGTKALSIGEDSASAMLALQALGFPNARGVYKHRFFSLKHKQFVYEIDYVDKSFDFVLSRDLDKVSVPALLVLEIERVLSPGGIGAMLVGSSVSSPNSLIRSATPISSLLKSSSVVYVNYVNNFTLVVFKKNYDNAGLFEQYRLPADCRSLTNNRPLIGKMEPLVKEKPPKVNVTIDGDTDPYVGDEGFDFLVWFKETVGFADFVVLKMNAGSAELKFLTELFESGAICFVDELFLHCSGQVDAGGAMPVDCMDIFGSLRSSGVFVHQWWGDGNPGDVLLSNIDDPALHVDLLCSIF
>Malsy_12g011220
MIRARVITKRIMDLKGVRMQILHGPLARRVFFRAFFIATAMSIIPLIHILSGTYMTMFTFVNPGDCAAELGHVAPIEVTAGKFNFQSPFFVPFWRSNGSEQCKRDVNLTVSVVRELMGQKLLKYGTRALCVGEGSASAGLALQDLGFPDARGVYKHRFFSLKHKQFVYEIDYEDKSFDFVLSRDLDKVSVPALLVLEIERVLSPGGIGAMLVGSSVSSPNSLIRSATPISSLLKSSSVVHVNYVNNFTLVVFKKNYDNAGLFEQYHLPADCPSLTSNRPFIGKMERLVKEKPVEYGKRFAYLPNFVDVSSKRRLVYIDIGAAAHLNANVTNWFLPSYPIERKDFNVYFVDHNTSVLLSYVKKPGITFVYHPGLAGIKPQVNVPIDGITDPYVGDEGFDFLVWFKETVGFADFVVLKMNAGNVELKFLTELFESGAICFVDELFLHCSGQVDAGGEMPVDCMDIFGSLRSSGVFVHQWWGDGNPGDVLLSVG
>Maldo_GDDH_04G1099200
MDLKGVRMQILHGSLARRVFLRAFLIAAAMSIIPLIHILSGTYMTMFTFVNSGDCAAELGRIAPVELTPEKFNFQSRFLNPFWGSYDSEQCKRDVNLTVSVVRELMGQKLLKYGTKALSIGEDSASAMLALQALGFPNARGVYKHRFFSLKHKQFVYEIDYVDKSFDFVLSRDLDKVSVPALLVLEIERVLSPGGIGAMLVGSSVSSPNSLIRSATPISSLLKSSSVVYVNYVNNFTLVVFKKNYDNAGLFEQYRLPADCRSLTNNRPLIGKMEPLVKEKPVEYGKRFAYLPNFVDLSSKRRLVYIDIGAAQHLNSNVTNWFLPSYPIEHKDFNVYFVDHNTSVLLSYVKKPGITFVYHPGLAGIKPKVNVTIDGDTDPYVGDEGFDFLVWFKETVGFADFMVLKMNAGSAELKFLTELFESGAICFVDELFLHCSGQVDAGGAMPVDCMDIFGSLRSSGVFVHQWWGDGNPGDVLLSVG
>Maldo_GDDH_12G1119800
FIYFLLNNSYLIGNEKTQLLERDMIRARVITKRIMDLKGVRMQILHGPLARRVFFRAFFIATAMSIIPLIHILSGTYMTMFTFVNPGDCAAELGHVAPIEVTAGKFNFQSPFFVPFWRSNGSEQCKRDVNLTVSVVRELMGQKLLKYGTRALCVGEGSASAGLALQDLGFPDARAVYKHRFFSLKHKQFVYEIDYEDKSFDFVLSRDLDKVSVPALLVLEIERVLSPGGIGAMLVGSSVSSPNSLIRSATPISSLLKSSSVVHVNYVNNFTLVVFKKNYDNAGVFEQYHLPADCPSLTSNRPFIGKMERLVKEKPVEYGKRFAYLPNFVDVSSKRRLVYIDIGAAAHLNANVTNWFLPSYPIERKDFNVYFVDHNTSVLLSYVKKPGITFVYHPGLAGIKPQVNVPIDGITDPYVGDEGFDFLVWFKETVGFADFVVLKMNAGNVELKFLTELFESGAICFVDELFLHCSGQVDAGGEMPVDCMDIFGSLRSSGVFVHQWWGDGNPGDVLLSVG
>Maldo_Gala_12g011580
MIRARVITKRIMDLKGVRMQILHGPLARRVFFRAFFIATAMSIIPLIHILSGTYMTMFTFVNPGDCAAELGHVAPIEVTAGKFNFQSPFFVPFWRSNGSEQCKRDVNLTVSVVRELMGQKLLKYGTRALCVGEGSASAGLALQDLGFPDARAVYKHRFFSLKHKQFVYEIDYEDKSFDFVLSRDLDKVSVPALLVLEIERVLSPGGIGAMLVGSSVSSPNSLIRSATPISSLLKSSSVVHVNYVNNFTLVVFKKNYDNAGVFEQYHLPADCPSLTSNRPFIGKMERLVKEKPVEYGKRFAYLPNFVDVSSKRRLVYIDIGAAAHLNANVTNWFLPSYPIERKDFNVYFVDHNTSVLLSYVKKPGITFVYHPGLAGIKPQVNVPIDGITDPYVGDEGFDFLVWFKETVGFADFVVLKMNAGNVELKFLTELFESGAICFVDELFLHCSGQVDAGGEMPVDCMDIFGSLRSSGVFVHQWWGDGNPGDVLLSVGWASFSYASKGSLA
>Pyrco_DAP_Chr12v0.1_30382.1
MDLKGVRMQILHGPLVRRVFFRAFFIAAAMSIIPLIHILSGTYMTMFTFVNPGDCAAELGHVAPIEVTAGKFNFQSPFFVPFWRSNGSEQCKRDVNLTVSVVRELMGQKLLKYGTRALCVGEGSASAGLALQDLGFPDARGVYKHRFFSLKHKQFVYEIDYEDKSFDFVLSRDLDKVSVPALLVLEIERVLRPGGIGAMLVGSSVSSPNSLIRSATPISSLLKSSSVVHVNYVNNFTLVVFKKNYDNAGLFKQYHLPADCPSLTNNRPFIGKMEPLVKEKPVEYGKRFAYLPNFVDVSSKRRLVYIDIGAAAHLNANVTNWFLPSYPIERKDFNVYFVDHNTSVLLSYVKKPGITFVYHPGLAGINPQVYVPNDGITDPYVGDEGFDFLVWFKETVGFADFVVLKMNAGNVELKFLTELFESGAICFVDELFLHCSGQVEAGGEMPVDCMDIFGSLRSSGVFVHQWWGDGNPGDVLLSVG
>Pyrco_DAP_Chr4v0.1_08967.1
MIQARIVEKKKIMDLKGVRMQILHGSMARRVFLWAFLIAAAMSIIPLIHILSGTYMTMFTFVNSGDCAAELGRVVPVELTTEKFNFQSRFLNPFWGSYDSEQCVRDVNLTVSVVRELMGQKLLKYGTKALSVGEDSASAVLALQALGFPNARGVYKHRFFSLKHKQFVYEIDYVDKSFDFVLSRDLDKVSVPALLVLEIERVLSPGGIGAMLVGSSVSSPNSLIRSATPISSLLKSSSVVHVNYVNNFTLVVFKKNYDNAGLFEQYRLPADCRSLTNNRPLIGKMEPLVKEKPVEYGKRFAYLPNFVDLSSKRRLVYIDIGAAQHLNSNFTNWFLPSYPIEHKDFNVYFVDHNTSVLFSYVKKPGITFVYHPGLAGIKPKVNVTIDGDTDPYVGDEGFDFLVWFKETVGFADFVVLKMNAGSVELKFLTELFESGAICFVDELFLHCSGQVDAGGAMPVDCMDIFGSLRSSGVFVHQWWGDGNPGDVLLSVG
>Pyrco_BP1_008956.1
MDLKGVRMQILHGPLVRRVFFRAFFIATAMSIIPLIHILSGTYMTMFTFVNPGDCAAELGHVAPIEVTAGKFNFQSPFFVPFWRSNGSEQCKRDVNLTVSVVRELMGQKLLKYGTRALCVGEGSASAGLALQDLGFPDARGVYKHRFFSLKHKQFVYEIDYEDKSFDFVLSRDLDKVSVPALLVLEIERVLRPGGIGAMLVGSSVSSPNSLIRSATPISSLLKSSSVVHVNYVNNFTLVVFKKNYDNAGLFKQYHLPADCPSLTNNRPFIGKMEPLVKEKPVEYGKRFAYLPNFVDVSSKRRLVYIDIGAAAHLNANVTNWFLPSYPIERKDFNVYFVDHNTSVLLSYVKKPGITFVYHPGLAGINPQVNVPNDGITDPYVGDEGFDFLVWFKETVGFADFVVLKMNAGNVELKFLTELFESGAICFVDELFLHCSGQVEAGGEMPVDCMDIFGSLRSSGVFVHQWWGDGNPGDVLLSVG
>Pyrco_BP1_009244.1
MDLKGVRMQILHGSMARRVFLWAFLIAAAMSIIPLIHILSGTYMTMFTFVNSGDCAAELGRVVPVELTTEKFNFQSRFLNPFWGSYDSEQCVRDVNLTVSVVRELMGQKLLKYGTKALSVGEDSASAVLALQALGFPNARGVYKHRFFSLKHKQFVYEIDYVDKSFDFVLSRDLDKVSVPALLVLEIERVLSPGGIGAMLVGSSVSSPNSLIRSATPISSLLKSSSVVHVNYVNNFTLVVFKKNYDNAGLFEQYRLPADCRSLTNNRPLIGKMEPLVKEKPVEYGKRFAYLPNFVDLSSKRRLVYIDIGAAQHLNSNVTNWFLPSYPIEHKDFNVYFVDHNTSVLLSYVKKPGITFVYHPGLAGIKPKVNVTIDGDTDPYVGDEGFDFLVWFKETVGFADFVVLKMNAGSVELKFLTELFESGAICFVDELFLHCSGQVDAGGAMPVDCMDIFGSLRSSGVFVHQWWGDGNPGDVLLSVG
>Pyrco_BP_DH_04g09410
MIQARIVETKKIMDLKGVRMQILHGSMARRVFLWAFLIAAAMSIIRSIHILSGTYMTMFTFVNSGDCAAELGRVVPVELTTEKFNFQSRFLNPFWGSYDSEQCVRDVNLTVSVVRELMGQKLLKYGTKALSVGEDSASAVLALQALGFPNARGVYKHRFFSLKHKQFVYEIDYVDKSFDFVLSRDLDKVSVPALLVLEIERVLSPGGIGAMLVGSSVSSPNSLIRSATPISSLLKSSSVVYVNYVNNFTLVVFKKNYDNAGLFEQYRLPADCRSLTNNRPLIGKMEPLVKEKPVEYGRRFVYLPNFVDLSSKRRLVYIDIGAAQHLNSNVTNWFLPSYPIEHKDFNVYFVDHNTSVLLSYVKKPGITFVYHPGLAGIKPKVNVTIDGDTDPYVGDEGFDFLVWFKETVGFADFVVLKMNAGSVELKFLTELFESGAICFVDELFLHCSGQVDAGGAMPVDCMDIFGSLRSSGVFVHQWWGDGNPGDVLLSVG
>Pyrco_BP_DH_12g11870
MLVGSSVSSPKSLIGSATPISSLLKSSSVVHVNYVNNFTLVVFKKNYDNAGLFKQYHLPADCPSLTNNRPFIGKMEPLVKEKPVEYGKRFAYLPNFVDVSSKRRLVYIDIGAAAHLNANVTNWFLPSYPIERKDFNVYFVDHNTSVLLSYVKKPGITFVYHPGLAGINPQVNVPNDGITDPYVGDEGFDFLVWFKETVGFADFVVLKMNAGNVELKFLTELFESGAICFVDELFLHCSGQVEAGGEMPVDCMDIFGSLRSSGVFVHQWWGDGNPGDVLLSVG
>Pruav_sc0000362.1_g010.1.mk
MDLKALKSQILHGSLARRVFFRAFFIASAMSIIPLFHVLSGPYITMFTFVNPGDCASQLGHTHVDLAPGKFNFQSRYLNPFWGSFNSDRCKQDVNLTVSVVRELMSKQILNYGTKALCVGEGSASTVLALQDLGFPNARGVYERRFFSLKRKQFVYEIDYEDKSFDFVLSRDLDKVSVPALLVLEIERVLSPGGIGAILVGSSISAPNSLIRSATPISSLLKSSSVVHVNHIGNFTLVVFRKSYENAGLFEKYRLPADCQSLTNNRPFIGKMEPLVKEKPVDYGKKFNYLPNFVDLSSKKRLVYVDIGAAEHLNSNATNWFLPSYPIERKAFHTYFVDHNTSVLLSYVKKPGITFVYHPGLAGIKAQVNVTTDGETEPYVGDEGFDFHAWFKETVQFADFVVLKMNAGNVELKFLTELFESGAICFVDELFLHCSGGVDAGGAMPVDCMDIFGSLRSSGVFVHQWWGDGNPVDVL
>Pyrusco12g010680.1
MIRARVITKRIMDLKGVRMQILHGPLVRRVFFRAFFIATAMSIIPLIHILSGTYMTMFTFVNPGDCAAELGHVAPIEVTAGKFNFQSPFFVPFWRSNGSEQCKRDVNLTVSVVRELMGQKLLKYGTRALCVGEGSASAGLALQDLGFPDARGVYKHRFFSLKHKQFVYEIDYEDKSFDFVLSRDLDKVSVPALLVLEIERVLSPGGIGAMLVGSSVSSPNSLIRSATPISSLLKSSSVVHVNYVNNFTLVVFKKNYDNARLFKQYHLPADCPSLTNNRPFIGIMEPLVKEKPAEYGKRYAYLPNFVDVSSKRRLVYIDIGAAAHLNANVTNWFLPSYPIERKDFNVYFVDHNTSVLLSYVKKPGITFVYHPGLAGINPQVNVPNDGITDPYVGDEGFDFLVWFKETVGFADFVVLKMNAGNVELKFLTELFESGAICFVDELFLHCSGQVDAGGEMPVDCMDIFGSLRSSGVFVHQWWGDGNPGDVLLSVG
>Pyrusco4g010810.1
MIQARIVETKKIMDLKGVRMQILHGSLARRVFLWAFLIAAAMSIIPLIHILSGTNMTMFTFVNSGDCAAELGRVVPVELTTEKFNFQSRFLNPFWGSYDSEQCVRDVNLTVSVVRELMGQKLLKYGTKALSVGEDSASAVLALQALGFPNAHGVYKHRFFSLKHKPFVYEIDYVDKSFDFVLSRDLDKVSVPALLVLEIERVLSPGGIGAMLVGSSVSSPNSLIRSATPISSLLKSSSVVHVNYVNNFTLVVFKKNYDNAGLFEQYRLPADCRSLTNNRPLIGKMEPLVKEKPVEYGKRFVYLPNFVDLSSKRRLVYIDIGAAQHLNSNVTNWFLPSYPIEHKDFNVYFVDHNTSVLLSYVKKPGITFVYHPGLAGIKPKVNVTIDGDADPYVGDEGFDFLVWFKETVGFADFVVLKMNAGSVELKFLTELFESGAICFVDELFLHCSGQEDAGGAMPVDCMDIFGSLRSSGVFVHQWWGDGNPGDVLLSVG
>Pyrbe_011383
MIRARVITKRIMDLKGVRMQILHGPLVRRVFFRAFFIATAMSIIPLIHILSGTYMTMFTFVNPGDCAAELGHVAPIEVTAGKFNFQSPFFVPFWRSNGSEQCKRDVNLTVSVVRELMGQKLLKYGTRALCVGEGSASAGLALQDLGFPDARGAYKHRFFSLKHKQFVYEIDYEDKSFDFVLSRDLDKVSVPALLVLEIERVLSPGGIGAMLVGSSVSSPNSLIRSATPISSLLKSSSVVHVNYVNNFTLVVFKKNYDNAGLFKQYHLPADCPSLTNNRPFIGIMEPLVKEKPVEYGKRFAYLPNFVDVSSKRRLVYIDIGAAAHLNANVTNWFLPSYPIERKDFNVYFVDHNTSVLLSYVKKPGITFVYHPGLAGINPQVNVPNDGITDPYVGDEGFDFLVWFKETVGFADFVVLKMNAGNVELKFLTELFESGAICFVDELFLHCSGQVEAGGEMPVDCMDIFGSLRSSGVFVHQWWGDGNPGDVLLSVG
>Pyrbe_038966
MIQARIFETKKIMDLKGVRMQILHGSLARRVFLWAFLIAAAMSIIPLIHILSGTNMTMFTFVNSGDCAAELGRAVPVELTTEKFNFQSRFLNPFWGSYDSEQCVRDVNLTVSVVRELMGQKLLKYGTKALSVGEDSASAVLALQALGFPNAHGFYKHRFFSLKHKPFVYEIDYVDKSFDFVLSRDLDKVSVPALLVLEIERVLSPGGIGAMLVGSSVSSPNSLIRSATPISSLLKSSSVVHVNYVNNFTLVVFKKNYDNAGLFEQYRLPADCRSLTNNRPLIGKMEPLVKEKPVEYGKRFVYLPNFVDLSSKRRLVYIDIGAAQHLNSNVTNWFLPSYPIEHKDFNVYFVDHNTSVLLSYVKKPGITFVYHPGLAGIKPKVNVTIDGDADPYVGDEGFDFLVWFKETVGFADFVVLKMNAGSVELKFLTELFESGAICFVDELFLHCTGQEDAGGAKPVDCMDIFGSLRSSGVFVHQWWGDGNPGDVLLSVG
>Pyrpy_N_04g0879.1
MIQARIVETKKIMDLKGVRMQILHGSLARRVFLWAFLIAAAMSIIPLIHILSGTNMTMFTFVNSGDCAAELGRVVPVELTTEKFNFQSRFLNPFWGSYDSEQCVRDVNLTVSVVRELMGQKLLKYGTKALSVGEDSASAVLALQALGFPNARGVYKHRFFSLKHKQFVYEIDYVDKSFDFVLSRDLDKVSVPALLVLEIERVLSPGGIGAMLVGSSVSSPNSLIRSATPISSLLKSSSVVHVNYVNNFTLVVFKKNYDNAGLFEQYRLPADCRSLTNNRPLIGKMEPLVKEKPVEYGKRFVYLPNFVDLSSKRRLVYIDIGAAQHLNSNVTNWFLPSYPIEHKDFNVYFVDHNTSVLLSYVKKPGITFVYQPGLAGIKPKVNVTIDGDADPYVGDEGFDFLVWFKETVGFADFVVLKMNAGSVELKFLTELFESGAICFVDELFLHCSGQEDAGGAKPVDCMDIFGSLRSSGVFVHQWWGDGNPGDVLLSVG
>Pyrpy_N_12g0615.1
MDLKGVRMQILHGPLVRRVFFRAFFIATAMSIIPLIHILSGTYMTMFTFVNPGDCAAELGHVAPIEVTAGKFNFQSPFFVPFWKSNGSEQCKRDVNLTVSVVRELMGQKLLKYGTRALCVGEGSASAGLALQDLGFPDARGVYKHRFFSLKHKQFVYEIDYEDKSFDFVLSRDLDKVSVPALLVLEIERVLSPGGIGAMLVGSSVSSPNSLIRSATPISSLLKSSSVVHVNYVNNFTLVVFKKNYDNAGLFKQYHLPADCPSLTNNRPFIGIMEPLVKEKPVEYGKRFAYLPNFVDVSSKRRLVYIDIGAAAHLNANVTNWFLPSYPIERKDFNVYFVDHNTSVLLSYVKKPGITFVYHPGLAGINPQVNVPNDGITDPYVGDEGFDFLVWFKETVGFADFVVLKMNAGNVELKFLTELFESGAICFVDELFLHCSGQVDAGGEMPVDCMDIFGSLRSSGVFVHQWWGDGNPGDVLLSVG
>Rosch_v2.0_Chr1g0337551
MGEQLLNGDKALCVSEGSASAVMALQDLGFPNARGVYEHRFFSLKRKQFGYEIYYEDKSFDFVFCRDLDKVSVPALLVLEIERVLSPGGIGAMLVGSSGLAPNSLIRSATPISSLLKSSSVVHVNYISNFTLVVFRKSYENAGLFEQYRLPADCQSLTNNRPLIEKMEPLVKEKPVEDGKMATYLPNFIDVSSKKRLVYIDIGAAEHLKSNVTDWFLPSYPITHRAFHVYFVDHNTSVLLSYVKKPGITFVYHPGLAGIKDKDNVNIEADAEPYVADEGFDFLVWFKETVQHAEFVVLKMNAGSVELKFLIHTRPLPIP
>Rosch_v2.0_Chr3g0469451
MDRGVWYDTKPAKVSKRVWLVIHKSMVLLVGGNHTSARIFCFCFLQSNKIRKLCSLRREDSKPQSFGFALFFRGRIAKERAQVMDLKLKKLQVLHGSVARRVFYRSFFIAVAMSVIPLVHILSGSYMKMFNFVNTIDCASGMGRDNVNLDPGKFIFQTRFLNPIWGTFDLAQCKQDVNLTVSVVRELMGEQLLNGDKALCVGEGSASAVMALQDLGFPDARGVYEHRFFSLKRKQFVYEIYYEDKSFDFVFCRDLDKVSVPALLVLEIERVLSPGGIGAMLVGSSGLAPNSLIRSATPISSLLKSSSVVHVNYISNFTLVVFRKSYENVGLFEQYRLPADCQSLTNNRPLIEKMEPLVKEKPVEDRKMATYLPNFIDVSSKKRLVYIDIGAAEHLKSNVTDWFLPSYPITHRAFHVYFVDHNTSVLLSYVKKPGITFVYHPGLAGIKDKDNVNIEADAEPYVADEGFDFLVWFKETVQHAEFVVLKMNAGSVELKFLRDLFESGAICFVDELFLHCSGHIDGEGPMPVDCMDIFKSLRSSGVYVHQWWGEDNPVDVM
>Rosch_v2.0_Chr7g0226531
MFLNPIWGTFDLAQCKQDVNLTVSVVRELMGEQLLNGDKALCVGEGSASAVMALQDLGFPNARGVYEHRFFSLKRKQFGYEIYYEDKSFDFVFCRDLDKVSVPALLVLEIERVLSPGGIRAMLVGSSGLAPNSLIRSATPISSLLKSSSVMHVNYISNFTLVVFRKSYENAGLFEQYRLPANCQSLTNNRPLIEKMEPLVKEKPVKDGKMATYLPNFIDVSSKKRLVYIDIGAAEHLKSNVTDWFLPSYPITHRAFHVYFVDHNTSVLLSYVKKPGITFVYHPGLAGIKDKDNVNIEADAEPYVSDEGFDFLVWFKETVQHAEFVVLKMNAGSVELKFLIHTRPLPIP
>Rubch_LG06.4144
MKLVKFQILHGSVARRVFFRAFFIAAAMSVVPLIHILSGSYMRMFNFVNTMDCASELGNDNVNLDPSKFIFQTRFLNPIWGTFDSEQCKQDVNLTVSVVRELMGKQLLNGDKALCVGEGSASAVMALQDLGFPNARGVYEHRFFSLKRKQFVYEIDYQDKSFDFVFCRDLDKVSVPALLVLEIERVLSPGGIGAMLVGGSGSAPNSLIRSATPISSLLKSSSVVHVNYISNFTLVVFKKSYENAGLFEQYRLPADCQSLANSRPFIEKMEPLVKEKPAEDGKMATYLPNFIDLSSKKRLVYIDIGAAEHLKSNVTNWFLPSYPIEHKDFHVYFVDHNTSVLLSYVKKPGITFVYHPGLAGIKDKNNVGIEGDAEPYVADEGFDFLVWFKETVQYADFVVLKMNAGSIELKFLKDLFESGAICFVDELFLHCSGHGDGEGPMPVDCMDIFKSLRSSGVYVHQWWGDGNPIDVL
>Ruboc_06_G18828
MDRGVWYDSKPAKVSKRVWLVIQKSMGLLLVKFQILHGSIARRMFFRAFFIAAAMSVVPLIHILSGSYMRMFNFVNTMDCASELGNDNVNLDPSKFIFQTRFLNPIWGTFDSEQCKQDVNLTVSVVRELMGKQLLNGDKALCVGEGSASAVMALQDLGFPNARGVYEHRFFSLKRKQFVYEIDYEDKSFDFVFCRDLDKVSVPALLVLEIERVLSPGGIGAMLVGSSGSAPNSLIRSATPISSLLKSSSVVHVNYISNFTLVVFKKNYENAGLFEQYRLPADCQSLTNNRPFIEKMEPLVKEKPAEDGKMATYLPNFIDLSSKKRLVYIDIGAAEHLKSNVTNWFLPSYPIEHKDFHVYFVDHNTSVLLSYVKKPGITFVYHPGLAGIKDKNYVGIEGDAEPYVADEGFDFLVWFKETVQYADFVVLKMNAGSIELKFLKDLFESGAICFVDELFLHCSGHGDGEGPMPVDCMDIFKSLRSSGVYVHQWWGDGNPIDVL
