# Supplementary material for: Transcriptomics of long‐term, low oxygen storage coupled with ethylene signaling interference suggests neofunctionalization of hypoxia response pathways in apple ( Malus domestica )
Source: Plant Direct. 2024 Dec 20;8(12):e70025. doi: 10.1002/pld3.70025 (PMC11660084; doi:10.1002/pld3.70025)
Supplement: Supplementary file 2 — Data S2: Homologs of all 606 hypoxia response genes identified in this study across 42 representative species of land plants). [file PLD3-8-e70025-s004.gz › 01-integratedGeneFamilies_dir/487.faa]

>gnl_Ambtr_v1.0_evm_27.model.AmTr_v1.0_scaffold00147.30
MADQRQARAASRPGPTPPIGGGATTRERGFIQRLQEHAPNSTQVIGLLTLVISGAILLLLTGLTLAATTVGLIVITPLVLLSSPVWIPVLAFLGVAASGFVAVTGFGLAVLGGLTWMYRYIKGRHPVGSDRVDYARMRLTDTASQMKDYARDYRGYLQGKVKDAAPGA
>gnl_Ambtr_v1.0_evm_27.model.AmTr_v1.0_scaffold00061.105
MADRKVQEMKNKTSGSSVLSSSMAALVIGGPLLGMSGFSFLASMTILIISSPLFLIFSPLILPVAFVLGCSMVAFAAAGLMGMAGFCAITCVFRSVRGQQIGRIPAQVVDTAQKAKEHGKELGAHLQQRVQIPIENKTRG
>gnl_Ambtr_v1.0_evm_27.model.AmTr_v1.0_scaffold00014.132
MAEQQYHSVMDLIHDKAPSTSQVLAVVTLFPIGGILLTLSGITLAGTLACLAVVTPLFVLFSPVLVPAGILLLLAVSGFLASGAFGLTGVSSIGWIVKSVRGRGDVREQMEHAKRKMHESGGHMGQQVGQRAKDVGQGMQSKAGGDGGRT
>gnl_Ambtr_v1.0_evm_27.model.AmTr_v1.0_scaffold00056.169
MAEQPKPVTQKLEAEEKPPTSHQAVKFVSAATAGAVLLLLAGLTLTGTVIVLVLATPVLVIFSPILVPAGIAIFLAVTGFLFSGGFGVAALSALAWIYNYVTGKHPVGSDKIDRARMTLASKAKDMKEKAKQYGQYVQQKAQEASET
>gnl_Ambtr_v1.0_evm_27.model.AmTr_v1.0_scaffold00111.94
MADRRSQLALSRSDQDITPKSHKVVKGLTAATLGGGSLVASGLTLTGTIIAITIATPLLVIFSPILVPAAGALLLATAGFVTSGGFAVAAIIAFSWMYGYVMGKHPPGAKTLDQAKAMVASKAQDLKEQYASHTQSQ
>gnl_Aquco_v3.1_Aqcoe7G093500.1
MADRFQHQAQQQIHGQQPSSTARQVVKATTAVTLGGTLLMLSGLILAGTVIALCVATPVMVLFSPVLVPAVITVGLVIAGFLTSGGFGVAAVTVLTWMYKSMTGQNVPNQLASKAKDIKEHLGGQAQAQTRSIA
>gnl_Aquco_v3.1_Aqcoe7G144100.1
MSDQQQQKPMTQKLSSDSTPTQRQTVKFITAATIGTITLILSGLTLTGTVIALVMATPVLVLFSPILVPAGIVLFLAVTGFMFAGGLGVAAITALTWIYNYVSGKHPPGSDQFDHARMRLANKARDVKDRAKEYGQYAQNKVQEASQQTA
>gnl_Aquco_v3.1_Aqcoe3G267500.1
MEQFSNVGVVPLHRQQPQFQQQRPLTHQVVRAATAVTAGGSFLLLSGLLLVVTVVALACATPILVLFSPVLVPASLAVVLLITGFVTSGGFGVAAVALLKWMYDYVVGKHPTGADQIDEARHKLASKAKDIKEFGQQQLGGAGHTS
>gnl_Aquco_v3.1_Aqcoe3G202700.1
MAEVQQHPQYGQHYGHQSPTDAIKSMLPERGPTASQVIAVITLFPLGGLLLTLAGLTLAGTVVGLAVTTPLFILFSPVLVPAALTIGLAVTGFLTSGAFGLTGMSSLAYILNYVRQISGKIAHQLGEKVQQMPDQMEGAKRRMQDTAGYVGQRTKEVGQQTARGTQETART
>gnl_Aquco_v3.1_Aqcoe3G048300.1
MADRQTQPATQRPSRTTNTTTTTTSTNTFLKKLHEHVPNSTQLIGLLTLVVSGGILLIFTGLTITTSILALIFFTPLIIISSPLWLPIGTVIFIATAGFLSMCGFGVGTLATVTWLYKYVRGTHPIGSDGVDYARSRIANTASHVKDYAKEYGGYLQSKVKDAAPSA
>gnl_Arath_TAIR10_AT2G25890.1
MADHQQHQQQQQPIMRSLHESSPSTRQIVRFVTAATIGLSLLVLSGLTLTGTVIGLIVATPLMVLFSPVLVPAVITIGLLTMGFLFSGGCGVAAATALTWIYKYVTGKHPMGADKVDYARMRIAEKAKELGHYTHSQPQQTHQTTTTTH
>gnl_Arath_TAIR10_AT4G25140.1
MADTARGTHHDIIGRDQYPMMGRDRDQYQMSGRGSDYSKSRQIAKAATAVTAGGSLLVLSSLTLVGTVIALTVATPLLVIFSPILVPALITVALLITGFLSSGGFGIAAITVFSWIYKYATGEHPQGSDKLDSARMKLGSKAQDLKDRAQYYGQQHTGGEHDRDRTRGGQHTT
>gnl_Arath_TAIR10_AT1G48990.1
MADRTNPSSHTQQRPIYNSTTVPRSNTTTNHPLSSLLRQLLQSQSPNHSGQLFGFLAFFISGGILLLLTGITVTAFVLGFIAFLPLIIISSPIWIPLFLIVTGFLSLAGLILATGAVVSWLYRYFKGMHPLRSDQVDYARSRIHDTAAHVKDYAGGYFHGTLKDAAPGA
>gnl_Arath_TAIR10_AT3G18570.1
MAERFSSGEAQYWPNYGSTATTTVSNSPISSFFHQLRSHSPTSSQLFGFLALFISTGILLFLLGVSVTAAVLGFIVFLPLIIISSPIWIPVFVVVGGFLTVSGFLVGTVALVSWTYRYFRGMHPVGSNQMDYARSRIYDTASHVKDYAREYGGYFHGRAKDAAPGA
>gnl_Arath_TAIR10_AT3G01570.1
MADVRTHSHQLQVHPQRQHEGGIKVLYPQSGPSSTQVLAVFVGVPIGGTLLTIAGLTLAGSVIGLMLAFPLFLIFSPVIVPAAFVIGLAMTGFLASGAIGLTGLSSMSWVLNYIRRAGQHIPEELEEAKHRLADMAEYVGQRTKDAGQTIEDKAHDVREAKTFDVRDRDTTKGTHNVRDTKTT
>gnl_Arath_TAIR10_AT3G27660.1
MANVDRDRRVHVDRTDKRVHQPNYEDDVGFGGYGGYGAGSDYKSRGPSTNQILALIAGVPIGGTLLTLAGLTLAGSVIGLLVSIPLFLLFSPVIVPAALTIGLAVTGILASGLFGLTGLSSVSWVLNYLRGTSDTVPEQLDYAKRRMADAVGYAGMKGKEMGQYVQDKAHEARETEFMTETHEPGKARRGS
>gnl_Arath_TAIR10_AT5G51210.1
MADQTRTHHEMISRDSTQEAHPKARQMVKAATAVTAGGSLLVLSGLTLAGTVIALTVATPLLVIFSPVLVPAVVTVALIITGFLASGGFGIAAITAFSWLYRHMTGSGSDKIENARMKVGSRVQDTKYGQHNIGVQHQQVS
>gnl_Arath_TAIR10_AT5G56100.1
MENPGGRRRRDIAITDGERTTGSSVVAATVAAVAVVGPLFGLMSFSFVATVTLFLIASPLLLIFAPAFMVTVAVLVSAMVGVGVAAAMWMMGIAALVCCGREIGIETGLAGRMVESVVRELGYGRSRYLRDKSEDSYSTSSPSSRDYSSS
>gnl_Arath_TAIR10_AT5G40420.1
MADTHRVDRTDRHFQFQSPYEGGRGQGQYEGDRGYGGGGYKSMMPESGPSSTQVLSLLIGVPVVGSLLALAGLLLAGSVIGLMVALPLFLLFSPVIVPAALTIGLAMTGFLASGMFGLTGLSSISWVMNYLRGTRRTVPEQLEYAKRRMADAVGYAGQKGKEMGQHVQNKAQDVKQYDISKPHDTTTKGHETQGRTTAA
>gnl_Arath_TAIR10_AT5G07550.1
MFEIIQAVFSAGVALALLTFAGITLGGSVVACIISTPLFVIFSPVLVPATIATTLLASGFTASGSFGATAFTILSWLYKKRTGRDLPKIPGLTPPAPASNPAGSGV
>gnl_Betvu_v1.2_Bv2_024090_pghd.t1
MADRDRDTRDPRQIHVHTQHTGLHGPKSGGPSGPSASQVVALVTLLPVSGTLLFLAGLTLVGSAIGLAVAAPLFLLFSPVLIPAALLLALAVTGFLSSGAFGLTGLSSLSRVVGYLRQAGRRMPDDLDYAKRRVADMAAFAGQKTKDVGQTIESKARESGTHTTGHTATAGRT
>gnl_Betvu_v1.2_Bv2_032920_more.t1
MSYEQRQHQQQQQQPLTQKLYQSTPTSRQTVKFLTASTIGTVLLLLSGLTLTGTVLALVLATPVLVLFSPILVPATMVVFVIASGFVFSGGCGVAAVSALSWIYQYTTGKHPMGADQLDRARMRITNVAREIKEKAKDNLDYVQHKGQESYDQHAHAGYQTHHQLQSS
>gnl_Betvu_v1.2_Bv3_068090_nzrr.t1
MADYMQHGGQVTHRGQQQHTTHPGQQPRAHQMVKAATAITAGGSLLVLSALTLAGTVIALTIATPLLVIFSPVLVPAAITVVLLISGFLASGGFGVAAVSVLAWIYRYVTGRHPPGADQLDQARMKLAGKTREAREKGEHYTQQTTGGTHQQST
>gnl_Betvu_v1.2_Bv4_091150_ypka.t1
MATSDEQQHLRLIPISSSSTSTSNSYESGDHKNNDVKFGGRGLIMRIRRVVGATAAGAVVGGPLVVGMAITLVVSLSLAVVGIPVMLIFSPILLFGTFILVTAILGFSLAAVMALAGISTLNWVFQSIRHYDVDRKSIEEEEEEKKDDDNEDMAAKTLAQGWKREHRHHDQQQQEQEQEEAVGAEAEAEDEDEGEHEVEIEQEGMLGQQEEDVTTASAPSETTQHQVVPPTTTTTTTPATASDDTDQKKQQAQKMKRQRPPKRK
>gnl_Betvu_v1.2_Bv5_117750_ncem.t1
MADTSQQHRQEIQQRSHEKGQDLQQRGQEAVHNFKQFLHENAPSSSNILAFLTVFPFGAFLLGLSGLAFIASLVGLALTIPLFILFSPVIVPAALTIGLSVLGFLSSGAFGLTGLSAFSWIINYLRGFRAGDTDMSMGHVTRWAHQKAGDMGQRIKEMGQDVSDRAREG
>gnl_Betvu_v1.2_Bv5_126030_saqg.t1
MASTTRPHRTTTTSTTPFHITFLRRIQDTSPNSSQLIGFLTLAISGGILLLLTGLTLTAIVLAFIFFAPIIILSSPFWLPIAVFILVPLVGFLSLCGFGVAALAALSWFYRYYRGLHPPGSDRFDYARNRIATTAREVKDYAREYGGYLHSKVKDAAPGA
>gnl_Carpa_v0.4_evm.model.supercontig_1077.3
MTGDCRESSNTPHLNNTSRIYIHIHISPPVNYTHVLLHVIRSTSFATKDQGDRSILMADEDRQIIISYGGPSHHISRTTLVGATVAGVSVAGPLVVIVGFSLLATGILFLITLPLLVIFGPLLFGAALVIAGALAGFGAAATMAVVGLSLLSWSFREVGRRRFGYGGCPAAAVVGVEESGDLRQQKVAMDSAGNEDEINRG
>gnl_Carpa_v0.4_evm.model.supercontig_110.15
MAEPRQVQRPREEQGIKGLLPEKRPSTSQVLAVVTLLPVGGTLLLLAGITLTGTLIGLAVATPLFIIFSPVLVPAAIVIGLAITGFLTSGAFGITALSSLSWIVNYVRRMRDPQWMEQAKRRAQEATRQAGQKTKEMGQTVESKAQEGG
>gnl_Carpa_v0.4_evm.model.supercontig_13.249
MADQPHQRSPEPRSHQVVKAATAVTAGGSLLVLSGLTLAGTVIALTIATPLFVIFSPVLVPAVIAVALLITGFLASGGFGVAAITVLSWIYRYVTGRHPPGADKLDQARMKLAGKAREMKEKAEQYGQQVAGSQGS
>gnl_Carpa_v0.4_evm.model.supercontig_13.63
MSDRGTPPPPPQPRTARTPHSSTQTTTVFLHRLQSHAPTSSQLLGFLTLVISGSILLFLVGLTVTATVLGLIFFTPLIIISSPIWVPVAIVIFLVSVGFLFVCGFGVVSVAALSWMYRYFRGMNPPGSDQVDYARTRIYDTASHVKDYARGYGGYLQSKVKDAAPGA
>gnl_Carpa_v0.4_evm.model.supercontig_1868.2
MADQQKLTTQKSPAGETVRFLTAAGIGTTLLVLSGITLTATVIGLILATPVLVLFSPILVPAAAAVVLMGTGLLFSGGCGAAAIATLTWIYRYVTGKHPAGAEKVDYARKRIAEKAREYGQYVQQKAQEAS
>gnl_Elagu_v2.0_p5_sc00001.V1.gene461
MAKVQQAARFATAGAIGAGLLVLSGLTLTGTVIGLVAATPLLVIFSPILVPAAAEVAVVAAGLLLSGGFGVAAVSALTWIYNYVTGKHPPGADRLDEARAAIARKAKDYGRYENDHRSRCLFAFSMKKKGEPSVLFSRFPFLTVIPTRRAKILRFWTLELVEPPISYSSSSSALFL
>gnl_Elagu_v2.0_p5_sc00008.V1.gene725
MADRHPGAGPRAQRPASGHALLRRLQDRAPTSTQVVGFLTLVISGGILLLLTGLTLTGTVAGLVFFGPIILLTSPIWFPVAAVVFLAIAGFLSFCGFGVAVVAGATWLYRYFSGRHPLGSDRVDYARSRVADTASHMKDYAREYGGYLHSRLKDAAPGA
>gnl_Elagu_v2.0_p5_sc00023.V1.gene400
MAEQQQKERQPTSHAVVRGAMAATIGGSLLLLSGLTLTGTVIGLTAVTPLLVIFGPVLVPAAIAVFLLVAGFVTAGGLGVAALSVLSWMYKYLTGRRPPGFEQLEQARARLASKARDIKESAQHRIEQAQSSAGAVTAICSIAPSIGAKVLVGRSLSQDDADGLPSEGNPKFLLQELQGPANSQTMRKVRL
>gnl_Elagu_v2.0_p5_sc00036.V1.gene637
MAIMTEYESQYRPPPPAAVERIKIFLLEKGPSVSQVLVVVTLLPIGGILLAFCSVALTGTVIGLTVATPLLVLFSPVLVPAAMAIGLAVTGFVTSGALGLTALVALSWAVSYTGGHGAREAPDGGGGGSCRAAGQGRRAARDPGESPGGGQHVKPGLLPWWRWWRPVNLGWKIQMRNFTFKTHDILGGSRKALKLMNDNRICLIQIREITF
>gnl_Elagu_v2.0_p5_sc00061.V1.gene270
MADRQPGAGPRAQRPASGHAILRQLHSRAPKSTQVVGLLTLVISGAILLLLTGVTLTGTVAGLVFFGPVILLTSPIWFPVAAVIFMAIAGFLSVCGFGVVAAAGATWLYRYFSGRHPVGSDRVDYARSRIADTASQMKDYAREYGGYLQNRVKDAAPGA
>gnl_Elagu_v2.0_p5_sc00300.V1.gene66
MPPLTPLSFSPFSTSFSPSSPPPQPPLGDMAESRPEGLKGFLPEKGPSKSQVLAVVALFPIGGLLLILSGVTLTASVIGLAVAAPLFLLFSPVLVPAAIAIGLAVTGFLTSGAFGLTGLSSLSCFMEEARRLASKASEQLEQVRQRMTEAGGHVGQRTKEAT
>gnl_Eucgr_v2.0_Eucgr.J02236.1
MADRDRDRDRDRPHQIQVHPQHRYNTGPGGKGYNMSEGGPSAGKVLAVMAMLPAGGILLGLAGITFVGTLIGLCLTTPLFIIFSPVLVPAALVVGLAVTGFLTSGAFGLTALSSLSRVANYIRQVTGTSPEQMAEHAKRRLADTAGYVGQKTKEAGQQVQSKAQEVGGERGGAGGGRT
>gnl_Eucgr_v2.0_Eucgr.C00618.1
MSDQRHRTDVTHVAHQGGPPARQAVKVATATTIGGALLVLSGLTLTGTVLALIVATPIMVLFSPILVPAGIAVALITAGFLASGGFGAAAVTALTWMYRYFAGKHPAGEEQVEYARAKIADTARDVKEKAKEYGQYVQHKAQEVTGTA
>gnl_Eucgr_v2.0_Eucgr.B00692.1
MADLHRSPRPSSAAAAAAAPHGASVFGKPHERAPGSPHLFGFLALVVSDAVLLLLIGLTITAAVMGLIILAPLLIVSSPIWVPVAVVLFAAVAAALSACGFGVIALAGLSWLYKYFRGSDLSGLGRGSNAAGTGHAKDYAREGYAKQ
>gnl_Eucgr_v2.0_Eucgr.K02651.1
MADRHSSPAQVQRAPRPTDAAPAATPGGVFLQKLHEHAPNSAQLLGFLSLLVSGGILLLLTGLTVTGTVIGLILFTPIIIISSPIWVPLGVALFVTAVGFLSVCGFSITTLAGMSWLYRYIRGFHPPGSDQADYARNRIFDTARHVKDYAREYGGYLHSKLKDVAPGA
>gnl_Eucgr_v2.0_Eucgr.K00124.1
MAEHHTYGQHQYPHQYQQQQHQQQQPVAHQVVKAMTAVTAGGSLLVLSGLTLAGTVIALTIATPLLVIFSPVLVPAVITVGLLIMGFLASGGFGVAAVTVLSWIYRYVTGKHPPGADQLDQARMKLASKAREMKDRAEQFGQQHLTSQS
>gnl_Manes_v6.1_Manes.05G118400.1
MADRSTQQRPSRPAATNNASIFLRKLQAHAPNSTQLVGFLTFLISASILLLLTGITVTVSVLGLIFFAPLIILSSPIWFPVGIILFLSVAGFLSICGVGVAVVGGLAWMYRYYRGMNPPGSERFDYARSRIYDTASHMKDYAKECGGYLQSKVKDAAPGA
>gnl_Manes_v6.1_Manes.16G076500.1
MSDQSKPLPQIIVPDQQQPFRPTVKFLTASILGAAFLLLSGLTLTGTVIALIVATPILVLLSPILVPAGIMVFLVTAGLFFSGGCGLMAILALTWMYNYLTGKHPPGADKLEYARGQLARKAHDMKERAKEYGQYVQQKAQEAAHQTHSS
>gnl_Manes_v6.1_Manes.06G131000.1
MAEQQQIQQAIQLPPRSHQVVKAATAATAGGSFLLLSGLILVGTVIALTIATPLLVIFSPVLVPAVIAVGLIITGFLASGGFGVAAISVLSWIYRYVSGKKPPGAESLDQARMKLTGKAREMKDRAEQYAGQQTS
>gnl_Manes_v6.1_Manes.06G108600.1
MADPQHQQQRPGLEGFKGVLPEKGGGPTTSQIIAVVTLLPLSGTLLFLAGITLTGTLIGLAVTTPVFVICSPVLVPAALVIGLAVVGFLASGAFGITALSSLSWMANYLREMRGKLPQQMEQAKKRMQETAGQMGQKARETGQAVQSRAQEGTRGTEGGRT
>gnl_Manes_v6.1_Manes.15G149800.1
MADRSPIHQVQMHPELRHEQKVPSSSKALVMVTLLPISGGLLALSGVTLIGSLIGLAITTPLFFIFSPVLVPAAFVLGIAVVACLASGAFGLTGMTSLSWMLQYHRQATQAMPEQLDQAMKSIQDMAAFVGQKTKEMGQEIQRSHLQGNDK
>gnl_Manes_v6.1_Manes.01G021400.1
MSSTQLSLTSVPTPFLHRSYLLLNPLLSHFSRFLPKLPIMADRPTTPQRPSRSLATIDGSAFLRITVTVAVLGLIFLTPLIIVSSPIWLPVGIVLFLTVAGFLSICGVGVAVVGGLSWLYRYYRGMNPPGSDRFDYARSRIFDTASHVKDYAREYGGYLQSKVKDAAPGA
>gnl_Manes_v6.1_Manes.14G039100.1
MAEQQALQQHDQPPRKSYQVVKAATAATAGGSLLLLSGLVVVGTVIAITIATPLLVICSPVIVPAIIAVGLIITGFLTSGGFGVASVFILTWIYRYVTGKKPPGAESLEQARLKLAGKAREIKDKAEQFGHQATGQQT
>gnl_Manes_v6.1_Manes.17G112800.1
MADRSPPHQVQVHQLLRHDPAYKGPQKGPSASKVIAVVTLLPVGGGLLALAGITLVGTLIGLAIATPLFFIFSPVLVPAAFAIGLAMVAFLASGACGLTGVTSLSWVLQYLRQATRAMPEQLDQAKKRMQDMAGYVGQKTKEMGQEIQKKAHEGK
>gnl_Medtr_Mt4.0v1_Medtr3g109190.1
MTDQGRTGSYSSYGGSYGGSPYDTNINNNNQPSRQTVKFITAATIGVTLLFLSGLILVGTVIGLIIATPLLVIFSPILVPAAIVLSLIAGGFMFSGGCGVAAIAALSWIYNYVSGNRPAGTDTLDYAKGLITDKARDVKERAKDYGNYAQGRAQDATTGAY
>gnl_Medtr_Mt4.0v1_Medtr7g033775.1
MATDRTTPHQIQVHTTTRRYDTITPPLHYEGGGGVATHHYSDNKSPSTSQVLAVITGLPVGGILLALAGLSLLGTLTGLAVTTPLFILFSPVIVPATIVIGLAVAGFLTSGAFGLTALSSFSWVMNYIRQTQGTVPEQLESAKQGMADVVGYVGQKTKEAGQKTKEVGQDIQSKAQDAKKTSTTTTATTAA
>gnl_Medtr_Mt4.0v1_Medtr1g090250.1
MADTGGHYQPLRGYNQQHSTTTQQQPSSKLTQLLKSSTAVTAGGSLLILSGLVLAGTVIALTIATPLFLLFSPVLVPAVITVALLTLGFFVSGGFGVAAITVLAWIYRYVTGKHPPGADQLDTARHKLMNKAREIKDYGQQQISGTQNS
>gnl_Medtr_Mt4.0v1_Medtr6g005040.1
MAQPQVQVHTTATTRTYETGTYPSQQQHLRSKEGVDYPYYHRSNDGGGFTSLFPERGPSASQILASLGGLFLGGTLLLLASFSFFASLIGLAIMTPLFILFSPVLIPAALTIGLAVAGILTADACGLTGLMSLSWTARYIRDLHAAVPGQMDVKGRMADVVDYVGQKTKDVGQKTKEVGQDIQTKAHEAKRTT
>gnl_Medtr_Mt4.0v1_Medtr4g105200.1
MAETLRDDYYGYHQQQQQQNQPITFTQTRTRKGFHPSTSQLIVLATLVPFGATLLILAGLTLTATVVGLAVTTPLFIFFSPILLAAAVVIGLAIAGFLTSGAFGITSLSSFAWVASYLRRSRFLEKVNVKHHHHAIAKPPRFDADETLGHESQINLEDRDRVESMAQDKVQEAQDKVQEAQNDQRDVGKTKKQNVKKSS
>gnl_Medtr_Mt4.0v1_Medtr4g111770.1
MADHNQTSPTFLRKLQDNLHSPNSTQLAGLLTLLVTGSIFLLLTGLTVAATVVSLIFFSPLIIVSSPIWVPAGTFLFLLAAGFLSMCGFGVVAVAASSWFYRYFRGLHPPGSDRVDYARNRLYDTASHVKDYAREYGGYLQSKVKDAAPGA
>gnl_Mimgu_v2.0_Migut.O00137.1
MTKIRFDQPPSMAEQHHNQLHHPTDEVSFHDKGPSTSQVLAVVALFPVGGTLLFLAGLVLTGTVVGLAVAAPLFLIFSPILVPAALTLALSVAGFITSGAFGITALSSVAWLLNYVRRMRWSSPEHFEHTRRRV
>gnl_Mimgu_v2.0_Migut.F00529.1
MAEHHFGQYPQHQQGGGRTHQMMGMGMGGHQHQQPRSHQMVKAATAVTAGGSLLVLSGLTLAGTVVALTIATPLLVIFSPVLVPAAITIFLLGSGFLASGGFGVAALSVMSWIYRYVTGKHPVGADQLDTARTKLAGKAREMKDRAEQFGQQNITGGGTHSS
>gnl_Mimgu_v2.0_Migut.L01615.1
MADRQYPAARSSTAGGSIMQKLREHAPNSTQLAGLATLVVSGGILLLLAGLTLTATVLSLIFFAPLILISSPIWFPIGVLIFIVVSGFLSFLGFGVAAVAAASWLYRYFRGFQPVGSNRFEFARTRIADTAGQMKDYAREYGGYLHAKVKDAAPSA
>gnl_Mimgu_v2.0_Migut.K01392.1
MADRGGDRPQAHQIQIHPHTQPQHRYEGGMKSMLPHKGPSTGQILAIVTLLPIGGSLLGLAGLTLAGTLIGLALATPVFLICSPVLVPAAILLVGAVTGFLTSGAFGLTGLSSFSWLFNSFRQATGMEPTEYARRRLQEGIVQVGEKTKQVGEMVGDKTKQTGEAIKSKAQEGGGAQGREAAGRT
>gnl_Mimgu_v2.0_Migut.A00172.1
MVIISGNKPKPMSQILRDSVLINHPEAVRFLIAALIGGSLLGLAGLTLTGTMIALFIATPILVLFSPIIVPSIVALSLVTTGFMFSGGCLAATLAAVAWTYHYFTGKHLTVAEQLHCLKVKIGGRARDVKERVVDNGSQKSQLVQEK
>gnl_Mimgu_v2.0_Migut.A01025.1
MAQVQHHAAGRYDEPHHKQQLSRQVAKTTTAVTLGGSLMVLSGLTLAATVIGLVLATPLLVIFSPVLVPAAITLFLIFAGLATSGGFGATASFVFYWMYRYATGKHPIGADQLDRAREKFSHAAHDVKEKAEHYGQQTHARGGAAAQGT
>gnl_Mimgu_v2.0_Migut.J00358.1
MPDRKILSSSQSAASAAAALTVSSSMQKLKEHAPKPTQSIGFAAVLTISACVGAIMFLLIAAAVLGPIFLPLLILISNHIWIPLGVLVLIAATGFLSFLGFAVATAAALSWLYRYIRGFLCAPDLDRFDYAATRSGPV
>gnl_Mimgu_v2.0_Migut.M01593.1
MPEKGQFTTGKTALLLSVAGIIIGGPLVALMGIIFAVTMTLLLVASPLFIIFSPVLFGAACVFGLVMLGLAAAGAMAVVGVSAVAWVLRPSYASGRGIQFQSDKLIDSGGGGGGGVEQEKDWAGYIQQRPLTTHEL
>gnl_Mimgu_v2.0_Migut.H00082.1
MADRGRPQPHQVQVHPNVHQQHRHDVGGGVKSLLPQKGPSTGQVLAVVTLLPVTGTLLGLAALALVGSFIGLAVAAPLFVIFSPVLVPAAILVAGAVTAFLTSGAFGLTGLSSLTWVLNSFRQATGQEPLEYAKQRVQEGTVYVGEKTKQVGETIKSTAQEGVTTTTGRTA
>gnl_Musac_v1_GSMUA_Achr3T26330_001
MAERQAGPGVAPSTRPQWATGPPGRTSLVRRLQEQAPNSTQVIGFLTFVVSGAILLLLTGLTLTGAVMALIFFGPIILLSSPIWVPAVFVMFVATVVVLSACGLGVAVLAGSSWLYRYFMGRHPMGSDRVDYARSRIADTATHVKDYAREYSGYLKSRVKDAAPGA
>gnl_Musac_v1_GSMUA_AchrUn_randomT09520_001
MADRERHPMEAAKDLIPEKGPTATQALTVAIMFPLGGLLLTLAGLTLTGSVIGLVVLAPVFLLFSPVLVPAALLMALAVAGFLASGAFGLTGLSSLGYTLKQARGVVQRAPEQIDYGKRRMAEAAEQMGQKTKDVGQAVQSRAEEAKRT
>gnl_Musac_v1_GSMUA_Achr4T13900_001
MQALTSSLLPPTRQPIHTCQPLLLLYELPLTRRTCSLHLHLSSSPAQTMGDRDRARERHTIEAMRDLLPEKEPSASQALAVATLLPLGGGLLALAGLTLLGSVIGLALLTPLLLLFSPVLVPAALLVALTVAGVLTSGALGLTGLSSIWYLLKQARGMVQKAPEQMENAKRRVGEAAQAARSRAEETKRA
>gnl_Musac_v1_GSMUA_Achr1T11880_001
MAEWQPAGPWTVSTRHQWSAPFTTSGGPSLLRRLQGHAPSSNQVVGFLTLVISGCILLVLAGLTLAGAVLGLTFFGPIVLLTSPMWVPVGFVMFVVSAAVLSACGFGVAALAGASWLYNYFMGRQPAGSDRVDCARSRIADGPSDVTDYAREHGGYARSRVKDAAPGA
>gnl_Musac_v1_GSMUA_Achr1T00500_001
MQMQQQQQPMSHTVVKAVTAAMAGGSMLVLSGLTLAVTVIGLTVATPLLVIFSPVLVPAAIAVFLVATGFLTSGGFGLAALSVLSWMYKYLTGKHPPGADQLDQARQRLASKARDIKESAQQRIDQATQ
>gnl_Nelnu_v1.0_NNU_004313-RA
MAVIALFPIGGFLLAVAGLSLTATVIGLVVSTPLLIIFSPVLIPAATTIGLAVMGFLTAAAFGLAALSSFSWILNYLRGKRATLPEHLDYAQRRMQEAAGYMEQKAKDMSTQ
>gnl_Nelnu_v1.0_NNU_024320-RA
MAEQIKSVTQRISESAPNSRQTVKFLTAATIGTTLLVLSGLILTGTVISLVIATPLLVLFSPILIPAAIVVFLVATGFLFSGGCAVAALSVMSWTYNYMSGKHPLGSDQLDYARTTLANKAKEYGQYVQQKAQEVTQGQGQGY
>gnl_Nelnu_v1.0_NNU_019237-RA
MADNSSQQQPNCQKVVKAVAAISIGGCVLLLAGLTLAATVIGLTLATPLLVIFSPILLPAAMAASLLITGFLTSGGLGVAGVSVLSWLYQYVTGKHPPGSDQLHQAEMKLQSAVKDMKEKVETALSSFVVDKPGS
>gnl_Nelnu_v1.0_NNU_001163-RA
MADRQTGPGQGQGQRNVLRTSSGCETFLRRLQDHAPNSTQLVGFLTLVISGGILLLLTGLTLTATVLGLIFFTPLIVISSPIWVPAGTILFVSIAGLLSMCGFGVAVLAGASWLYKYFRGWHPPGSDRVDYARSRIADTANHMKDYAREYGGYLQSKVRDAAPGA
>gnl_Nelnu_v1.0_NNU_015923-RA
MVLHPNPKLKSICVFAGDRYGSGIFAQWHRGGDTTLSWCWSLQLSPIGLAVMGFLAVGFLRLATSLSMSWLLKYLCGTGGTMNGNSDYVKQRMQDAAGYMGKKTL
>gnl_Nelnu_v1.0_NNU_002855-RA
MAQLLANSQYPVKTIKGLLPDKRPSNSQVLAVATLLPIGGFLLTLAGITLIGTIIGLVVATPLFVIFSPVLVPSAITIGIAVMGFLTAGALGLAALLSVSWLLNYLRGTGGTMTENLDYVKQRMQDTAGYVGQKTKDVGHGIQSMAQGKNVTNGR
>gnl_Orysa_v7.0_LOC_Os04g46200.1
MADQHRGVIGGGGYGDRGGQEQQEKQPFMMTALKTVTAATAGGSMLVLSGLILAGTVIALTVATPVLVIFSPVLVPAAIALALMAAGFVTSGGLGVAALSVFSWMYKYLTGKHPPGADQLDHAKARLASKARDIKEAAQHRIDQAQAS
>gnl_Orysa_v7.0_LOC_Os03g49190.1
MADRDRAGQYYQQQRGQVGETVKGILPEKAPSASQALTVATLFPLGGLLLVLSGLALAASVVGLAVATPVFLIFSPVLVPAALLIGLAVAGFLTSGALGLGGLSSLTFLANTARQAFQRTPDYVEQARRRMAEAAAHAGHKTAQAGHAIQGRADQAGTGAGAGGGAGTKTSS
>gnl_Orysa_v7.0_LOC_Os09g15520.1
MAGGGGAVGEHYMRVIRGDDGYGDDGGQHQEKPGAAVSVAKGAAAAAAAGSMLALAGLTATGTALALIVATPLLVLFSPVLVPAAFAASLLAAGLASSGALGAAAVGVLAWMYRYLQSPSGEHAPAGAGKVEHARALLDAKAHDVGDWVQHRLDQART
>gnl_Orysa_v7.0_LOC_Os05g50110.1
MADRQQQHAHGEGRTAAQRLGYAPAASADSPSTTLLRRVQTHAPNSTQVVGFLTLAVSGAVLLLLTGLTLTGAVVALIFLGPIALLTSPIWVPVAVALFVLAAAALSACAFVVVAVAAGTWMYRYFTGRHPVGADRVDYARSRIADTASHVKDYAREYGGYLHSRAKDAAPGA
>gnl_Phavu_v2.1_Phvul.003G177800.1
MADQYPRPAQAQAQTPSLSAAFLRKLQDRAPNSAHLGGILTLLVTASVFLLLAGLTLTGAVLGLIFFTPLIIVSSPVWVPASILLFVITAGFFSACGFVVALVAALSWMYRYFRGLHPPGSDQVDYARSRIYDTASHVKDCAREYGGYLQSKVKDAAPGA
>gnl_Phavu_v2.1_Phvul.009G103600.2
MSDQQRTAGPYGSSHGTSYGPPFGNTYESNTSYNNPTSRQTVKFITAATIGISLLLLSGLIFTGTVISLIIATPLLVIFSPVLVPAAFVLFLVASGFLFSGGCGVVAVAVLSWIYKYLAANQPAGSDTLDYAKGYLADKARDVKERAKDYGNYAQGKIHEVTQGAY
>gnl_Phavu_v2.1_Phvul.008G144500.1
MTERTQVPHHVQVHTTTQRYEAGVLPGPGYERAAFPPQFYEPGGGKTSSNVAERVPSASQILAVIIGLPIGGLLLLLAGLTLAGTLTALAVTTPVFILFSPILVPATVVIGLSVAGFLTAGAFELTAVSSFSWILNYIRESQGTASVNLAAAAKHQLADAAEYVGQKTKEVGQKTKEVGQDIQNKAQDAKEKSAKDAKEARDAREIKRTTVTGIVASD
>gnl_Phavu_v2.1_Phvul.007G138300.1
MADLHYKQSPQPSLGYKDDPHQQTLCTQVAKAITAVTAGGSFLVVAALILTGTVIALTIVTPLFVIFSPVLVPAVITVAFLSLGFLASGGFCVMAITVLAWIYGYVTGKHPPGADQLDSARDKLLNKAREIKDCGIVN
>gnl_Phypa_v3.3_Pp3c2_9940V3.1
MDNAKTKANDLYYRAQQNAPLNRRQVLGLVTILVAVGTVITIAGLTLTGTTIGFFLSLPVLIFFSPILVPLAIFAFFAISSLLGFGGFVSFAVWVYKYYKGGHPVGSDQVDAARYRIAEGAKEVKDRTYAAARDVQGYVASKTDTSVAA
>gnl_Phypa_v3.3_Pp3c1_28680V3.1
MDNAKTRANELYYRAQENAPLNQRQALGLVTILVALGTITFIAGLTLTGTTLGFLFASPLLIIFSPILIPLAIFAFVAISSLLSFGGFASFVVWVYKYYKGAHPVGSDQVDAARYRIAEGAKEVRDKTYAVAEDVQEFVSQKTDTSVAA
>gnl_Phypa_v3.3_Pp3c6_6400V3.1
MAACFMLSVHANSSHAFKLHLHRRSSICLSALAETQSSFESASVSRLLKECGFDPSRFEMADRVKDSYYRAHQNLPLEWRQVLGLVIFLVAAATVTTVAFVTLAGSAFASVMALPILLLFSPVLIPLGIGALFVIAVALGLGGFASSLVWVYKYFKGAHPVGSDQVGAARFKLNEGAGLVKKKATEYGQEAKSRVQAGTSLASDIIKQTDTNIPNPAP
>gnl_Pinta_v2.0_PITA_000048775-RA
MAAITVGGALFLFDRTVVTLVVANPVPIFFSPVLVHVGIVLLLATAGFLFAGGFGISALSSLYGLSTTREKILVICQHKR
>gnl_Pinta_v2.0_PITA_000063866-RA
MFISGAVSLLLTGLTLTGIIEEFLFTGGFGLAALSSISRLYNYSNDRNPLGVDQIDYSRILYCRCSEPS
>gnl_Pinta_v2.0_PITA_000056697-RA
MQKIQENAPSAQQVMKMMVTITMGGELLVLVGITLTGIVVTLLVATPVLIFFSSVLVHVGTILLLTTIGFLFAGVFEIATLSSLSWIINYMRGKHPPGADKVNYACQCIAIKAKDVKDQAGGYIQNKVLLDIGLMQKIQENSPSAQQVTKMMVTIIMGGELLLLAIITLTGTVVTLLVATPMLIFFSPVLVPVGTVLLLTTIGFLCTGGFGIAALTSLSWIFNYIWGKHPPSADKVNYVCQRIASKAKDVKD
>gnl_Poptr_v3.0_Potri.017G071800.1
MAMWQQRSPSSQATSSSFTGPETCFSCKTLTHHLTLQRVAILHFPLLFKTPPPHVDLFLTSCLSLSTSHIFIFAAQTNLLEVALPSPMADRKQPHQVQVHGLRGQQQQGPSASKVLAVLTMLPVGGGLLALAGITLVGTLIGLTVTTPLFFLFSPVLVPAALLIGFAATSFLASGALGLTGFRSLSWVARYVQEATRTMPENLDQAKRCMQDMAGYVGQRAKEVGQEIQRKAHEGK
>gnl_Poptr_v3.0_Potri.003G150600.1
ISIYLEQTPFEPASMADLQKSKHPRQQPRSHQVVKATTAVTTGGSLLVVSSLTFTATVILLTVATPLLIIFSPVIVPAVITIYLLLMGFLASGGFGVTGITVMSWMYRYVTGRHPPGAEQLDQAGMKLVGKAREMKERGEQFGLQAAQ
>gnl_Poptr_v3.0_Potri.006G234900.1
MPDRSRPMSRYEPSSGQPTSRKAVKFMTAGTIGAALLVLSGLTLTGTVIALVVATPVLVLSSPILVPAAIVVFLVASGFFFSSGCGLAAIMVSLWIYNYVTGKHPPGADKLDYAGGRIAETAKDMKDRAKECGQNVRQKVQESSHTQTS
>gnl_Poptr_v3.0_Potri.018G057800.1
MSRYEQSSAQPTSRKAVLKFMTAGTIGAALLVLSGLTLTGTVIALIVATPILVLCSPVLVPAAMVVFLVSSGFFFSGGCGLAAIMVLLWTYNYVTGKHPPGADRLDYATRKIAEKANSVRATKGSRSYSNFLIAWVNGIM
>gnl_Poptr_v3.0_Potri.015G082100.1
MADFRQQQQQLRPGGQGTAGIFLPGKGASTSQVLAVVTLLPVGGTLLFLAGLTLVGTLIGLAVATPLFVIFSPALVPAALVIGLGVLGFLTSGAFGVTALSSLSWMASYIRSLIRGPLPQKLDQAKRRTRETAGQVGQKARETGQIVQSKAREVTKGGQEGGKT
>gnl_Poptr_v3.0_Potri.001G080000.1
MAELQQSQQPGKQPRSQQIVKATTAVTAGGSLLVLSGLTLAATVILLTIATPLLVIFSPVIVPAVMAVSLLLMGFLASGGFGVAGITAMSWIYGYVTGRHPPGSDQLEQARIKLAVKAREMKDRAEQFGHQVIS
>gnl_Poptr_v3.0_Potri.001G345800.1
MVVMAPIVMSTKALKLVSHAKPLLTISPFNVSPYRTSVSSLKQHHHPIYPPYLLSFSLCVVSLSHIFIFLEVVLSSPMADRMQPHQVQVHGLKGHQQQGPSASKALAVLTMLPLGGGLLALAGITLVGTLIGLAVTTPLFILFSPVLVPAALVIGLAVTSFLASGAFGLTGSWSLSWVGRYIQEATQTMPESLDQAKRRMQDMAGYVGQKTKEVGQEIQRKAHDGK
>gnl_Poptr_v3.0_Potri.012G059400.1
MADRAPTQRATRPTTTPTTHNGSTFLRKLQVHIGSNSSQLVGLLTLIISGSILLLLTVITVTGSVLGLTLLTPLIIISSPIWIPIGIVLFFVVAGFLSFCGFGLAVVAGLSWVYKYFRGLNPPGSDQVDYARNRIYDTASHVKDYAREYGGYLQSKVKDAAPGA
>gnl_Poptr_v3.0_Potri.012G083400.1
MADFRQQQHQQRPGGQGFASTLPGKGPSTSQVLAVVTLLSVGGTLLFLSGLTLVGTLIGLAVTTPVFVIFSPVLVPTALVIGLGVLGFLASGAFGVTALSSLSWMASHSQSLIRGPLTQTLDQAKRKAQETAGQLGQKARETGQTVQGKAQEATKGAPGQEVSRT
>gnl_Prupe_v2.1_Prupe.2G272200.1
MADQHFQQPLHFQGSYGQQQPRSYQVAKAATAVTAGGSLLVLSGLVLAGTVIALTIATPLLVIFSPVLVPALITVALITMGFLTSGGFGVAAVTVLSWIYKYVTGKQPPGADQLDQARHKLAGKARDIKDRAEQFGQQHVPSGQQQSS
>gnl_Prupe_v2.1_Prupe.6G032500.1
MEVHGKQQASGTKVVLAAMGGLAIGGSLVFLMGFSFLASLTLLVLSSPLLLIFSPLLFFAGFVFVGAVVGFAVAGAMALTGMSTLGWIFQELGGTSLLGFGGGLAERLKEQGKDWAGFLQHGNEQGIKIARRGQNLLVV
>gnl_Prupe_v2.1_Prupe.5G167900.1
MAEQHPRPQEHQGYQTQHQYDQQQQHQGFQYDDQQQPKGFLPQNGPSATHIVAMLTLVPIGGTLLFLSGLTLAGTILGLAVSTPLFVIFSPILVPAALVIGLSVVGILTSGAFGITALSSFSWLARFLSRSRLPQKMGQKVQETTGYLGLKVQETAGYLGQKMQETGGQVGHLLQETGGQVGQKTRETGQNVDKAQDAGRDQEGGRTKEGGRGREGVTVTVEP
>gnl_Prupe_v2.1_Prupe.5G216500.1
MADRHQNQTQTQQQQPQRAPRPTNTNNPASTNASTFLRRLQGHAPNSTQLVGFLTLLVSGAILLLLTGLTVTATILGLILVTPLIIISSPIWVPVGALLFLTVAGFVSMCGFGAAAAAVSSWMYRYFKGMHPPGSDRVDYARSRIYDTASHVKDYAREYGGYLHSKVKDAAPGA
>gnl_Prupe_v2.1_Prupe.3G290700.1
MADRPQPHQLQVRPQHGLGAKTQYQGPSTGQVLAVITGLPVGGTLLALAGLTLMGTIIGALLATPLFIIFSPVLVPAIFVIGLAVTGFLTSGAFGLTALSSLSWVTNYLRRATGLVPEQLDQMKRRTADMVEFVGQKTKEGSQDIQSKAQDEKRRT
>gnl_Prupe_v2.1_Prupe.1G443700.1
MANQSKEITQNLYGRSAPPSHQTVKLLTAAIVGATLLFLSGLTLTGTVIALIMATPVLVLFSPILVPAGIVMLLIAAGFVFSGGCGMAAMTVMAWLYNYVSNYAAAKQRANAYRQFVMLDI
>gnl_Selmo_v1.0_18574
AILAVGAMALGGGAVVLLLVSPILLFFSPILVPLAILATGAAVAFIALVATITWIYRYARGGRPAGSQRLDAVKSRVMEKPSQVSDKA
>gnl_Selmo_v1.0_95560
MAARDQASRALQQQDPRGVIQGLHHKSPSSNRMLGFVTLITGAIVTLVLGGVTIGGVGITLLLATPVFLLLSPVLVPLGIMVALGIGGFLLASTVFVGFCSFVSWIYNYVRGQKPVGADKIDAAKHRIADTASHVTEKAREVTGYLQSRTQEVAPGA
>gnl_Selmo_v1.0_403436
MADKMQSGERKLREHSPNARQVLGLVALLLGTVAVLTVGGFMLGGLALAVVIGIPVFLFFSPVLVPLGIVLFLAVSGIVITGAAILAFLSSVSWIYNYFKGRHPVGSDKIEAARQRLLGSVHQATEKAREYGSYAGGKAQEAAPGAAPGA
>gnl_Selmo_v1.0_28429
AQEQARGMMQKIQERSPNSKQVLGLLTIITGVVVALVIGGVTLGGTVLTLLLASPVFLLLSPVLVPIGIVIALATGGFLSASAVFVGFCSVVSWLYNYARGRHPVGADQIDAAKHRIADTASHVTEKAREVTGYLQSRVPEAAPGA
>gnl_Selmo_v1.0_84903
MGDHHQASRAVDKTKDQAKDQAGRIQEHSRGLVERVKEHAPSSQQLIGIATLALGGLTLAAMGGAMILATIVFLVIGTPIFLLFSPILVPLGILAIVVTGGILSTIAFVASCVAAVTWIYKYAKGRHPVGTDQIEAARHRLMDTATQMTEKAREYGSNVTGYLQQKSQDVAPGA
>gnl_Selmo_v1.0_407827
MADQAGRAAEQARDKSGRAVEATRDKSKEVIQRGKSSAPRATKALGILAALALAGTVITVTVVGFIIASPFLLFFSPVLVPLGTLFVIGTGMFAVFCSAVSWLYQYMRGGHPPGSDKIDTVRRRIAESAHHLSEKTQGTGGDISRYLQDAAKASFAAELLFVFVVMW
>gnl_Selmo_v1.0_18324
QKSPESSRVLRIGGVLAGIVTVMVAGTTAVGGTMVALLVASPLLILFSPVLVPLAIAAAVVLGCLVSFLAVVAMVAWLYKYVKGRRPVGANQVDAAKNRIVDTASQVTEKAREVG
>gnl_Selmo_v1.0_18412
QAKQQARRIMSRLRERAPNSRQLLGIVLLLTAALIVLVLGGITLAGAGLSLALATPLFILFSPILVPLAGIVAVGTGGFVSLSAAFVTACSAVAWLYNYVKGRHPVGADKIDAVKHKIADTASHVSEKAREVAREV
>gnl_Solly_v2.4_Solyc06g034040.1.1
MADYYGQPQHTQHQFFHGGQQPRSHQMVKAATAVTAGGSLLLLSGLTLAATVIALTIATPVLVIFSPVIVPAVITLFLLFSGFLASGGFGVAAVSVLSWIYRYVTGKRPPGADQLEQARHKLATKAGEMKDKAQEFGQQHITGTHQT
>gnl_Solly_v2.4_Solyc06g060840.1.1
MQTQPRHEQHLSRQVAKTTTAVTVGGSLMVLSGLMLAATVIGLAIATPLLVIFSPVLVPAVITIGLILGGFLASGGFGATASFVFYWMYRYVTGKHPIGATKIDYARDKIAHAANDVKEKAEQLGHQAQQQIKS
>gnl_Solly_v2.4_Solyc06g069260.1.1
MAARPPNYFFNHTQTRPPLTPIRTSFLQNLLKPHLPNSTQLMGFLTLVISGGILLLLTGVTITTVILGLIFLTPLILITSPIWIPIFVAAFGFLSLCGFGAVVTWVYKYFISRRSRSMEENYDHSTDTADVKDYGREFGGYLQYKEKDTAPGA
>gnl_Solly_v2.4_Solyc03g112440.1.1
MAEQHSRTQQQQQMQQIHPTEAIKSLLPQKGPSKSQILAVVTLFPVGGALLCLAGLTLVGTLIGLAVATPVFLIFSPVLVPAALTIALAVTGFLTSGAFGITALSSLSWMINYMRRMRGTGGEQMEHAKRRVQEAAGHTGQRTGQKETSRMRD
>gnl_Solly_v2.4_Solyc03g119820.1.1
MADQQPNYGRPQRLPTRSSGFNTTPSFLRKLQEHVPNSTQLVGFLTLIISGGILLLLTGLTLTTIILGLIFFTPLVLISSPIWVPVGTVLFIAIAGFLSVCGFGVATLASLSWLYRYIRGFHPPGSDRVDYARSRIADTASHVKDYAREYGGYLHSKVKDAAPGA
>gnl_Solly_v2.4_Solyc12g010920.1.1
MGDRDRTQYPHQVQVHPSSRYEGGISTLLPQKGPSTSQVLAVVTLVPVGGILLGLAGLTLLGTIIGLAVATPVFLLFSPVLVPAAVTVALAVTGFLTSGAFGLTGLSSLSWIVNYFKQGRTTMEQLDYTKRRIQERAAEAAAQVGQKTKETGQAIQSKAQETKESARSDVRA
>gnl_Solly_v2.4_Solyc08g078160.2.1
MSQIQSGRHEQHQQLSRQVAKTTTAVTVGGSLMVLSGLTLAVTVIGLVVATPLLVIFSPVLVPAAITIFMILGGLLAATAFGATATFVFYWMYRYTTGKHPIGADQLDYARDRLAHAAHDIKEKAEQLGQQAQQQVKTSI
>gnl_Solly_v2.4_Solyc08g066040.1.1
MSDQQKELRGSPPNYEALRLVAAGTLGAALLGLSSLIFAGTVIFMILAAPFLVVFSPILVPAAMILVLSTAGFLFSGGSGIGGLAAILWLCRKARGQLPYAAGQLDFARMRIASKAWDMKERAKEGEQFVQNKAHENTEA
>gnl_Solly_v2.4_Solyc02g086490.2.1
MGDRHAHQQRLHQSQKGPSASQILAIVTLLPVGGTLVCLAGITLVGTLIGLALATPVFLLFSPVIVPATLTIALAVAGFLTSGAFGITGLSSFSWILNYFRQGKSMVPESMEAAKRRMADAASHLGQKTKDAGQTIQSKAQEGKEGTKT
>gnl_Solly_v2.4_Solyc07g065990.1.1
MAENRELMEVNPTRKTKIWAAIAGIAIEAPILGFMCFSFLTSIILLVVTSPLLVIFSPLLIGAAAVLGVAMAGFGVAGVTAGLGLSSFVLVYRSVIKGRITSGEYGGGGADEAPVVVDKMIEPEEERDREVAGTGDKTDVQAQEGNPSSEAVHVDKIVELFESLKEHPHDQNETATIVHIVTVEVDDDDDDQHKISSGDYLQQNVPRQIPLET
>gnl_Sorbi_v3.1_Sobic.010G142900.2
MATTSARTHGHQQQYGLRQDPLRRMRGLDAKSSLQASPRATTVATAALLVPLGAALLGASGLALAATVTGLAVVTPLLVILSPVLIPFALAAVLIASGLLASGALSVAGVSALTWAIGYVWRWQGEGEGGVTGMVVQPLNHGLKRHGVEGTAAFVGHRPLPRDIDVASA
>gnl_Sorbi_v3.1_Sobic.009G241900.1
MGDRQQQHAHGHGGGEHPAAADPPSSATLLRRVQTHAPNSTQVVGFLTLLVSGAVLLLLTGLTLTGAVVALVFLGPIALLTSPIWVPIAVALFVLTAAALSACGFVVAALAVGTWMYRYFTGRHPVGADRVDYARSRIADTASHVKDYAREYGGYLHNRSKDAAPGA
>gnl_Sorbi_v3.1_Sobic.001G544400.1
MATGGHHADDAHHHRGGGRRSDAVGENYMRGLYGDDDYNASHYGQQQSAGTAVAKALASATAAFTLLVLSGLAVTGTVLALIVATPLLVIFSPVLVPAAITVALLTTGFVSSGGFGAAAVAVLAWMYRYLQTTTSSSDQQQHQHQLSGKAHDVKDWAQHRLEQARAH
>gnl_Sorbi_v3.1_Sobic.001G126900.1
MQASTPATYPPPFPYVSPLSPPIYGGGLGQAFPLHFSLLQLQSSLIHPRSLTPPPRPQRARTAQTTNSAATAMADRDRSGIYGGTYGQHQQGGGRPMGEQVKGMIQDKGPTASQALTVATLFPLGGLLLVLSGLALAASVVGLALATPVFLLFSPVLVPAALLIGTAVTGFLTSGALGLGGLSSLTCLANTARQAFQRTPDYVEEARRRMAEAAAHAGQKTAQAGHAIQSRAQEAASGGAGAGGGTGAGTGGGGRASS
>gnl_Sorbi_v3.1_Sobic.006G167700.1
MADHHRGGTGGGAGGYGDYNRGGGAGMYGESQQQQQKQGAMMTAIKAATAATFGGSMLVLSGLILAGTVIALTVATPVLVIFSPVLVPAAIALALMAAGFVTSGGLGVAALSVFSWMYKYLTGKHPPGADQLDHAKARLASKARDIKDAAQHRIDQAQGS
>gnl_Spipo_v2_Spipo21G0032000
MAEQQRNIQQRMSESGGPATRQTVKFLTAASIGTALLLLSGLTMTGTVVCLVLATPALVLFSPILVPAGIVIALATAGFFFSGGFGVAALSALAWIYNYVTGKHPPGADQLDSARMKLMSTARDVKERAKEYGHFVQNKAHEATSHTPATAAAS
>gnl_Spipo_v2_Spipo17G0007900
MAEQQQQQQRARGVREAGEEAEPSHGAAKAVGAATAGGSMLLLSGLILAGTVVGLTLATPLLVVFSPVLLPAAAAAVLIAAGFVSAGGLALAALSVLSWIYRYVAGKHPPGAEQLEQARLRLAGKARDVKERLEHRVEQAQHHS
>gnl_Spipo_v2_Spipo18G0028200
MADRQPGPQRPGGAAAIFRGLRQRPLNSSQILGFLTLAVSGGILLLLTGLTLTAAVMGLIFFSPILLLSSPLWVPAAALTFAAVALLLLTCGSGVATLAAASWAYKYLKGGRPPGSDRVDFARSRIADTAGHVKEYAREHYGGYLRGRVKDAAPGA
>gnl_Spipo_v2_Spipo18G0024200
MPEKGPSASQVVAVAALLPIGGVLLALSGATLAGTVIGLAVTAPLFVIFSPVLVPAAIVVALAVTGFLASGAFTLTGLSSISWLVNYLRGLRERAPGYVDEAKRRMHEAAGHVEQRTKETGQRIQSRAQEGGAGAAGRT
>gnl_Stras_v2.0_SGA_v2.0_scaffold135T34900
MWQKPCETCTSCNTSRMQPNTLHLLHLFLYLVFPASIHPNNFPSQPLRKLLKYPPLPKPQLHAPPPPMADRDRPQPHQIQIHPQPHYGRYEGGAKSILPQKGPSTGQILAVVALLPVTGTLLALAGLTLAGSLVGLAVATPLFVIFSPVLVPAAILAAGAVTAVITSGAFGLTGLSSLSWVVNSFRQATGKDPLDYAKQRVQEGTVYVGEKTKQVGETIKSKAAPETGGREGGAAGRT
>gnl_Stras_v2.0_SGA_v2.0_scaffold94T28615
MADRQYPPPLPRHSAASVLQKLRDHAPNSAQLAGLATLVVSGGILLLLAGLTLTAAVLGLVFFAPLILLTSPVWLPAGILVFVTVSSLLSFFGLGVAAVAAVSWLYRYFRGFHPPGSDRVDYARTRIADTAGHVKDYAREYGGYFQSRVKDAAPSA
>gnl_Stras_v2.0_SGA_v2.0_scaffold224T42985
MADRDRDRDRHIQSHPHSRYETTRDQLLPHKGGGGPSAQQILAIAALLPVGGSLLGLAGIILAGTLVGLAVATPLFVIFSPILIPAAILIAGSVAGFLTSGAFGLTGLSSFSWLLNSFRRATGQEPIDYARRQLQEGIVQVGEKTKQVGEMVGDKTRQTGEAIKSKAAEGGGTREGAAGRT
>gnl_Stras_v2.0_SGA_v2.0_scaffold104T30202
MAQIQPHYGGAGHHQKPQLSHQVAKTTTAVTLGGSLMVLSGLTLAATIIGLVLATPLLVIFSPVLVPAAVTLFLILAGFVTSGGFGATASFVFYWMYKYATGKHPIGADQLDRAREKFGQAAHEVREKAEQYGGQHVGGGGGAARGT
>gnl_Stras_v2.0_SGA_v2.0_scaffold25T10809
MAEHHQHHGESATSHLSEKGPTTSQILTVVSLVPVGGFLLTVSGLTLAGTLIGLAVSAPLFVIFSPVIVPAFLAFALAVTGFLTAGVFGVTALSSVTWLLSYLRRMREGTPEHMERRVLDTAGRVGERTR
>gnl_Stras_v2.0_SGA_v2.0_scaffold44T16579
MAEHYTPYAQHQQQQHPQGAWDRRNKQLPVSHRLVKAATAATAGGSLLLLSGLTLAATVVGLTLATPLLVIFSPVLVPAVITAAVLGLGFLASGGFGVAALSVLTWIYRYVTGRHPVGSDQLDSARTKLAAKARDMKDRAEHYGQHDVRGTYSS
>gnl_Stras_v2.0_SGA_v2.0_scaffold56T19908
MAGQQISVPLSHTHHQQIKRQPLSHLVVKATTAATAGGSLLVLSGLTLAGTVVALTLATPLLVIFSPVLVPAVITAFLVASGFVASGGFGVAAISVLTWIYRYLTGKKPPGAEQLDTARDKVSGKAREMKDRAEQYTHTTST
>gnl_Stras_v2.0_SGA_v2.0_scaffold7T03534
MDIAPEKQQRVGPWRRHLGVSSKTAVMASAAALIVVGPLLCLMGISFAATVALLLVASPLFLIFFPVLFGAACVFGLAMLGFAAAGAMAVAGRFVVAWVLRSAADGRRDGDGVEREKGTDWAGYIQLGPYHATHTQQ
>gnl_Stras_v2.0_SGA_v2.0_scaffold199T41233
MAQIQPHYGAAHRQKEPPQLSRQVAKTATAVTLGGSLMVLSGLTMAATVVGLALATPLLVIFSPILVPAAVTLFLILAGLAASGGFGAAASFVLYWMYRYATGKHPIGAEQVDRAREKLTHAAHQVKEKAEQQIGSGARGT
>gnl_Theca_v1.1_Thecc1EG037237t1
MSNDQNKPMTQKLYESAPSSRQAAKFLTATTLGATLLFLSGLTLTGTVMALIMATPLMVIFSPILVPAGVVIFLVITGFLFSGGCGVAAITALSWIYNYVRGKHPPGADQLDYARNTLARTARDMTEKAKEYGQYVQHKAQEVAQGS
>gnl_Theca_v1.1_Thecc1EG030538t1
MAEYHQQQGETHNVSGRSMVCTSLAGVAVTAPLLGMMGFSFMATLVLLVISSPLLFIFSPLLLCVGLVFAGALAGFAVAATMALAGVSTLAWMYREIGGSAGVGCGMTGRLAEFGDRVKEQGKDWAGYLQQNSPDAYSQ
>gnl_Theca_v1.1_Thecc1EG012246t1
MAERNPSQQRAAPRPNPTASAASTFLQKFQAHAPNSAQLLGFLTLFVSASILITLTGLTVTAAILGLVIFMPLIVISSPIWIPVGTVLFVTVAGFLSACGFGLVVMAALSWMYRYFRGMHPPGSDRVDYARSRIYDTASHVKDYAMEYGGYLQSKVKDAAPGA
>gnl_Theca_v1.1_Thecc1EG014844t1
MAEHLQLQQQYHHPYSQPRSHQMVKAATAATAGGSLLILSGLILAGTVIALTIATPLFVIFSPVLVPALIAAALLVTGFMASGGFGVAAITVLSWIYRYVTGGHPPGADQLDQARMTLARKAREMNEGPEQLTSAAAS
>gnl_Theca_v1.1_Thecc1EG012191t1
MAEYQQQNLQYPQQQPQTDNYNNYFQDNHPSTSKVLAVVTLLPVAGTLLGLAGLSLVGTLIGLAFAIPLFLLFSPVLVPAALVIAGSVAGFLTSGAFGITGLSSLSWIVNYLRGTRGSMSQRLDHAKRRSFLCYLLCFQLLACKNQYKVGEGQEGYTKCMKTNQMNAGGKTKQNE
>gnl_Theca_v1.1_Thecc1EG016949t1
MADRDRPHQIQVHQHHRFDQGGKNYQSASGPSATQVLAVLTLLPVGGILLALAGLTLTGTVIGLCVATPLFIIFSPVLVPAAIAVGLAVAGFLSSGAFGLTGLSSLAYVFNRLRRATGTEQLDMDQAKRRMQDMAGYVGQKTKEVGQKIEGKANEGTVRT
>gnl_Utrgi_v4.1_Scf00016.g2385.t1
MQALPAPQGNTSRLRFPILYTATVFRSTNSTTMERPQQIQQMQPRGVPPQKGTSTTQILTLITLLPVGASLLGLAGVTLVGTLLGAAVATPLFLLCSPVLVPAAVAVAAAVTGILLSGVLGLTGLSSFSWVLNSFRQATGREPLEYARRRVQEAAIQAGEKTKQMGEMLGEKTKQVGETAKSKGQETATRA
>gnl_Utrgi_v4.1_Scf00120.g9454.t1
MGASLVAHSSLALAATVIGLVIATPLFVIFSPVLLPAAVSVFPILAGFLASGGFAAVLTFAFYWMYRSGETDRDRPAQRQING
>gnl_Utrgi_v4.1_Scf00102.g8566.t1
MEFPAERPSTVSSILLKLKEHSPHSGELLGLSALVISGAVLLLLSGTTLTAAAIALIIFVPLSIITSPVWLPVGALVFILGGAGLSVLGFAAATAKTVSWINRFFQSGNPVGQTPFDDPRTLAFDTAEYVTDAA
>gnl_Utrgi_v4.1_Scf00888.g22503.t1
MYPNHADQSYPGSYVSCVVHAKGPRGTHHLSRAPTAIALLIDRNAGSPESPTVGVKKERKMSLSVQQRQPEQEQPPQTVSRKVAKTTTAVTIGTSLMVLSSLTLAATVIGLAIATPLLVIFSPVIVPATISVFLILAGFLASGGFTAVASFVLYWMYRLVSGKGLGLEGFRDKLMGREGKEQTAAGR
>gnl_Utrgi_v4.1_Scf00082.g7516.t1
MADRPQRYEAGAKGILPHPSRGPSTSQIIAVVTLFPVGAALLGLAGITLVGTLIGLAVATPLFLLCSPILVPAAILLAGAVTGFMTSGAFGLTGLSSLSWVLNSVRQATGQEPLEYAKRRVQEATIQVGEKTRQVGEMMGDKTKQAGEAIKSKGQEGGGVTAART
>gnl_Utrgi_v4.1_Scf00041.g4755.t1
MADRPQAHQVQVHPQQRYDAGIKGLLPQPSRGPSTSQVLAVITLFPIGASLLGLAGITLVGTLLGLAVATPLFLLCSPILVPAAILLAGAVTGFMTSGAFGLTGLSSLSWVLNSLRQATGQEPLEYAKRRVQEATIQVGEKTKQVGEMMGDKTKQAAEVIKSKGQEGGAAGGGTAARP
>gnl_Utrgi_v4.1_Scf00022.g3036.t1
MTEQYPTGRLVSATAAQQPQPQPRSHLLVKAATGLTAAGSLLILSSLTLAGTVVALTIATPLLVIFSPVIVPAVIAIFLICSGFLASGGFGVASLSVLSWIYRYVTGKHPPGSVQLDTAQERLAGKAREIKERAEQQFPGSHASP
>gnl_Utrgi_v4.1_Scf00517.g18926.t1
MADPQFIPRRSSASAASILQTLKDYSANSSQLVGLAALVISSAILILLAGVTLTSTILGLIFFTPLVVISSPIWIPIGGIFLVVLAGVLSMIVVGAGSAMVISWLYSYVRGMNPSGSSGVDFARIRISDSAEQVKEYAREYGGYLQSRIKDAAPSA
>gnl_Vitvi_Genoscope.12X_GSVIVT01008228001
MADRHSGSGQTQRPPRPTPGSAFLRRLHDHAPNSTQFIGFLALIVSGCILLFLTGLTITATVIGLIFFTPLILLSSPIWVPAGTVLFLAAAGFLSMCGFGLAVLAGLSWIYKYFRGWNPPGSGRFDYARSRIADTASHVKDYAREYGGNPTAGIYPPSGSPSATRRRLRTLPLQLLCCLTVRPLSSYAEKESPCCLYSSAAAWAAPTATSERFSSGSPLYETCWKLGWLAWSTKPQASIRSGASHLRPSWRFQSRCWSRCRVLGYGGPWLRAVNGFIGREGGRRSSSNCAGYDWSTYKTQTLGRKALDHGFHLSCPAS
>FraveV4A2_2g35151.t1
MINTMPFASSQKPNEPLASRDQTSTAKVLTTGAVGATFLVLSGLTLTGTVMVLIFTSPVVVLFSPILVPVGIVLFLAACGFVFSGGCAVAAVTALSWLFRYASDHLAAKRRAHAYGGSFVQIGL
>FraveV4A2_2g35160.t1
MATADFHHKHDVVDVDQYHSSPSSQGRTSIITRFLTAGAIGTTLVGLSGLTLTGTVIALIMATPVLVFFSPVLVPAAIVMFLIAAGFVFSGGCGVAAITALTWLYKYVSDYISTGRRNYTYDGSYASRAQFGRL
>FraveV4A2_2g35170.t1
MAETESYQKPEDYSVGETASTINVKFLSSTAVGVTLYFLSGLTLTGTLLALIVVTPAVVLFSPILIPAGVFVFLVGAGFVLSAVGAIWASSMLFKYASKKKNWTQFLFDLGLSLVRKYLKMRFGWIGWLWPLWEWIK
>FraveV4A2_3g15571.t1
MLDKRLLSLYDLVLLLACMDIVASKLIIKTFIVHLEIDHSFEINLLFDIYFDIYSLSDHSIKLSMASVDFHQKPDDERYYYSAQKSSGGSSYGSAAKFLVAGAVGSTLFVLSGLTLTATVIALIMATPVVVLFSPILVPAGLALFLAATGLVFSGGCGVAAVTAFVRLYKYISGYAAAQKTNYGYGQNFYHPIK
>FraveV4A2_3g41901.t1
MEGRHQQQGQGIGLVQGRHQQQASGTVVVVASVTGLAIGGSLLGLMGFSFLASLTLLLFISPLLLIFSPLLLFTAFVFVGSLAGFAAAATMALTGMSALGWIYQEVGGQRLLGFGGVDTASRVKEQGRLTI
>FraveV4A2_5g05960.t1
MADMRKQQQYVSGGHDQQSQYSSDAKSLLPQNGPSASQIIAVVTLVPLGGTLLLLAGLTLAGTFIGMALSTPLFVIFSPILVPAIVTVGLAVAGILTSGAFGITGLSSFSWLANYLRRSRLPQQAIRGAQETTGQLTQKARDMGQSVTEKAQEAGQAVSGKAQEVGQAVQGKAEEVGQNVKSKAQDTGRTHEGGRARDVKVT
>FraveV4A2_5g12770.t1
MSLKLEQVSLRSDTHLGVPTPSSLHVSLCMSSSPPPVFSSPIFMSSSSLSLTSLCHFLSLPHSLISPMADRHQQLQPAQTHHQQQHRSQRSSHGGSFLSKLQSHVPNSTQLIGLLTLLVSGGILLLLTGITITVTVLGLIFFTPILIVSSPIWVPLGTVLFLATAGFVSMCGFGAAAVGGLSWMYRYFKGMHPPGSDRVDYARSRIYDTASHVKDYAKEYGGYLHSKVKDAAPGA
>FraveV4A2_6g51310.t1
MADRPQPHQIQVRPAQPRFDVGDYKGMQTQQHHGPSTGKILAVITLLPVGGTLLGLAGLTFMGTIIGLLCAAPLFLVFSPVLVPAAIVLGLAVTAFITSGAFGLTGLSSLSWVTNYLRRATGTVPEQLDSAKRRMADMGEYLGQKTKEVGQDIQQKAQETKRTTGHEVR
>FraveV4A2_7g26900.t1
MAELHQQYQQSHPFQAQQGMMQQQPKSYQVAKAATAVTAGGSLLVLSGLVLAGTVICLTVATPLLVIFSPVLVPAVITVALIMTGFLASGGFGVAAISVLSWIYKYVTGSHPPGADKLDSARHKLAGKARDMKDRAEQFGQQHMGTERGQHGQHQTS
>Maldo_HF_01238
MARNPENLSYQLAMASTAITFSGSLSVLSSLTLTAVVIGLVAATPLLVIFSPVLVPAGVAMLLLNTGLVMSGGLGATAAMVFYWVYNYATGQHPVGADKLDQLASTLASGVRSIKN
>Maldo_HF_09228
MNHDTSCILYFLTNSRSDLRCSKTPPVLCINIWHRLWETTRKVMFSCHHRETFTTSPLSTMDLQNPNDNQNSLCLSLASDLFHLFKQNKLTAQKRSERKEILQIQEKPIIFFAILFLNFRASDPIDSPCSACGLAAIPSPLPSMASASFLYNSSSSIVLEKMLYARPSDDITPTATVDGVSTRKGLVKHHRTCISAVLRRNQPKISDQETVYITATVTVADSTGAESRGDEGEDQVKFGGGLRLNVIAPQKGKAEKKKRFQVMIEPDVIFSGVILLLLIGLTVTTIVLGPIIFTPIIIISSLIWVPLGAILVLTVGFFMSMCGFGTVEINHDVRKRKREEENRKRKRRRKKIRIKE
>Maldo_HF_24681
MADRHQNPTQTHQQQPQRAPRPSPNTPTNSSIFLRKLQGHAPNSTQLVGFLTLLVSGAILLLLTGLTVTATVLGLVIFTPIIIISSPIWVPLGAILVLTVGFFVSMCGFGAAAVAGLSWMYRYFKGMHPPGSDRVDYARSRIYDTASHVKDYAREYGGYLHSKVKDAAPGA
>Maldo_HF_25108
MADRHQNPTQTQQAPRPSPNNPTNSSIFLRKLQGHAPNSTQLFSFLTLLVFGVILLLLTGLTVTATVLGLVICTPIIIISSPIWVPLGAILVLTVGFFVFMCGFGAATVAGLSWMYRYFKGMHSPGSDRVDYARS
>Maldo_HF_25604
MADTQGHQHYQQSLRFQGGQQGMQQQHQKSYQVAKAATAVTAGGSLLVLSGLVLAGTVIALTIATPLLVIFSPVLVPAVITLSLITMGFLTSGGFGVAAVTVLSWIYRYVTGRHPPDADQLDSARYKLAGKAREMRDRAEQYGLQQAS
>Maldo_HF_37406
MSRYLVVSEIAKPTSKAASNGPLKTNHNLTHINGSKSTKPSYQLAKTSTTITFSDLSVLSGLTLTTVVIALVAAPPLLVIFSKVLVPTAVAMLLLTTGLVMSGGLGATAVVVFY
>Maldo_HF_38878
MADRPQPHHIQVRPAQPRYGEHEYGEHGGFGDGGPSAGQVLAVITGLPLGGTLLALAGLTLLGTVIGALVATPLFIIFSPVLVPALFVIGLAVTGFLTSGAFGLTGLSALSWITNYLRRTPVVPETLDEAKRRAAEMGEYVGQKTKEVGQDIQSKSHETKRQTGHTEIRQTKGFSLRRMLGFGTTSFGLHVSRFVCFVRYPKLRTLDAAANMALRGAHFKHNGTPM
>Maldo_HF_39912
MEIQHGQQQQQLQTSGTKVLLAAFTGLAIGGPLVGLMGFSFLASVTLLVLSSPLLLIFIPLLFFAGFVFVGALAGFAVAAALAFAGMTTLGWIFQELAGIRLLGFGGGNGGGMVERLKDKGKDWADFLQHGTEQDGRISSRG
>Maldo_HF_41347
MADQNYRQQQPQHQGYQSHIQFDNPQHQGYQTHYQYDQQQRYPFEVGKSFRPQNGSSASNFLAIATLVPVGGTLLLLAGLTLAGTIIGLAVTTPLFVIFSPVLVPAVVVIFLSVTGILTSGAFGVTALSSFSWLAHYLSRSRLPQTMGQKVQETTGYLGQKVQETAGYLGQKVEETGDFVGHKMQETGGQVGQMTKDVGETIQQGRGS
>Malba_011387
MADRPQPHHIQVRPVQPRYGEHEYGEHGGFGDGGPSAGQVLAVITGLPLGGTLLALAGLTLLGTVIGALVATPLFIIFSPVLVPALFVIGLAVTGFLTSGAFGLTGLSALSWITNYLRRTPVVPETLDEAKRRAAEMGEYVGQKTKEVGQDIQSKSHETKRQTGHTESR
>Malba_015860
MADTQGHQQYQQSLRFQGGQQGMQQQHQKSYQVAKAATAVTAGGSLLVLSGLVLAGTVIALTIATPLLVIFSPVLVPAVITLSLITMGFLTSGGFGVAAVTVLSWIYRYVTGKHPPDADQLDSARYKLAGKAREMRDRVEQYGQQQAS
>Malba_016383
MADRPQPHHIQVRPAQPRYGEHEYGEHGGRFGGIKGQQQSDGPSTGQVLAVITGLPVGGTLLGLAGLTFMGTIIGALLATPLFIIFSPVLVPALFVIGLAVTGFLTSGAFGLTGLSSLSWIANHLRRSSVVPETLDEAKRRAAEMGEYVGQKTKEAGQDIQSKSHETKRQTGHTESR
>Malba_028896
MADRHQNPTQTHQQQPQRAPRPSPNTPTNSSIFLRKLQGHAPNSTQLVGFLTLLVSGAILLLLTGLTVTATVLGLVIFTPIIIISSPIWVPLGAILVLTVGFFVSMCGFGAAAVAGLSWMYRYFKGMHPPGSDRVDYARSRIYDTASHVKDYAREYGGYLHSKVKDAAPGA
>Malba_033780
MADRHQNPAQTQQQQRSPRHSNHNTPTNASTFLRKLQGSAPNSAQLVGFLTLLVSGAILLLLTGLTVTATVLGVIFFTPLIIVSSPIWVPLGIVLVLTAGFFVSMIGFGAAAVAGLSWMYRYFKGMHPPGSDRVDYARSRIYDTASHVKDYAREYGGYLHSKVKDAAPGA
>Malba_040067
MADQSRQTSQKLYESAPVSYRATKFLIAVTIGAALLVLSCLTLTGTVMALIMATPVLVLFSPVLLPAGIVLFPHSLRFCFVQRVRHGGRGAILVVVYIHV
>Malba_040068
MADQSRQQQLTRKLHDQDQDQWQLLAPSSSAAGQTGKFLTAGAAGITLLMLSGLTLTGTVMALIMATPVLVLFSPVLVPAAIVLLLTAAGLVFSGGCGMAAILAFSWMYKNVSSYVAAKKRGNPYGQFAQIGL
>Malsi_01g015640
MADPHGYQQFHHFQGVPSGLVLAGTVIALTIATPLLVIFSPVLVPATSESIQRVRAFGSPMGKHGHGYVTGKQPPGADQLDSARHKLAGKAREMKDRAEQFGQQHTSGQHRTP
>Malsi_03g003240
MEIQHGQQLQTSGTKALLAAFTGLAIGGPLVGLMGFSFLASVTLVVLSSPLLLIFSPLLFFAGFVFVGALAGFAVAAALAFTGMTTLGWIFQELAGIRLLGFGGGDGDGMVERLKDKGKDWARFLQHGTEQDGRISSRG
>Malsi_04g006470
MFFRRQRSNLPTLGSSSSVGPRMMASAAIENADGSIGVEQTHTSSHANVLKINTKHVTYASPHVTHHPSYTPFPPNQQAPQRNDRVSSMARNPENLSYQLAKASTAITFSGSLSVLSSLTLTAVVIGLVAATPLLVIFSPVLVPAGVAMLLLNTGLVMSGGLGATAAMVFYWVYNYVTGQHPVGADKLDQLASTLASGVRSIKN
>Malsi_06g005130
MTTRTPVNFMSRYLVVSEIAKPTSKAASNGPLKTNHNLTHINGSKSTKPSYQLAKTSTTITFSDLSVLSGLTLTTVVIALVAAPPLLVIFSKVLVPTAVAMLLLTTGLVMSGGLGATAVVDSTPVGSDELGRLASTVACGVRNIKNQRAEQSRQHPK
>Malsi_08g010440
MADQSRQTSQKLYESAPVSYRATKFLIAVTIGAALLVLSCLTLTRDSDGPDHGHTSSTSGFVLSSVCGMVAVTPFWWLYTYTYNYVAAKQRAHGFGQFTILGV
>Malsi_08g010450
MADQSRQQQLTRKLHDQDQDQWQLLAPSSSAAGQTGKFLTAGAAGITLLMLSGLTLTGTVMALIMATPVLVLFSPVLVPAAIVLLLTAAGLVFSGGCGMAAILAFSWMYKNVSSYVAAKKRGNPYGQFAQIGL
>Malsi_09g002900
MADRPQPHHIQVRPAQPRYGEHEYGEHGGRFGGIKGQQQSDGPSTGQVLAVITGLPVGGTLLGLAGLTFMGTIIGALLATPLFIIFSPVLVPALFVIGLAVTGFLTSGAFGLTGLSSLSWIANYLRRSSVVPEALDEAKRRAAEMGEYVGQKTKEAGQDIQSKSHETKRQTGHTESR
>Malsi_09g009860
MKESSDRFFRADRIDLKSLDEQLERHLNREHHHRQLQQLGHRRAAWDPDLAVVAPEPDRDHEGAPHKLRWFRMSRGGSSESMTPYQQFHNFQGSQQGMQHQHLLPSRQDGHRCDRQWFPFNALWVGLAGTVIALTISTPLLVIFSPVLVPTVIAFSLIIMGFLTSSGFGVASVTVVTWIYRYATGKQPPGADQLDSARHKLARKASEMKDRAEQFIDPVVDESL
>Malsi_17g002550
MADRPQPHHIQVRPVQPRYGEHEYGEHGGFGDGGPSAGQVLAVITGLPLGGTLLALAGLTLLGTVIGALVATPLFIIFSPVLVPALFVIGLAVTGFLTSGAFGLTGLSALSWITNYLRRTPVVPETLDEAKRRAAEMGEYVGQKTKEVGQDIQSKSHETKRQTGHTESR
>Malsy_03g003740
MEIQHGQQQQQLQTSGTKVLFAAFTGLAIGGPLVGLMGFSFLASVTLLVLSSPLLLIFSPLLFFAGFVFVGALAGFAVAAALAFAGMTTLGWIFQELAGIRLLGFGGGNGGGMVERLKDKGKDWADFLQHGTEQDGRISSRG
>Malsy_04g006140
MASAAIENADVTTQLGSIGVEQTHTSSHANVLKINTKHVTYASPHVTHHPSYTPFPPNQQAPQRNDRVSSMARNPENLSYQLAKASTAITFSGSLSVLSSLTLTAIVIGLVAATPLLVIFSPVLVPAGVAMLLLNTGLVMSGGLGATAAMVFYWVYNYVTGQHPVGADKLDQLASTLASGVRSIKN
>Malsy_06g005170
MTTRTPVNFMSGYLVVSEIAKPTSKAASNGPLKTNHNLTHINGSKSTKPSYQLAKTSTTITFSDLSVLSGLTLTTVVIALVAAPPLLVIFSKVLVPTAVAMLLLTTGLVMSGGLGATAVMDSTPVGSDELGRLASTLACGVRNIKNQRAEQSRQHPK
>Malsy_06g018830
MADRHQNPAQTQQQQRAPRHSNHNTPTNASTFLRKLQGSAPNSTQLVGFLTLLVSGAILLLLTGLTVTATVLGVMFFTPLIIVSSPIWVPLGIILVLTAGFFVSMCGFGAAAVAGLSWMYRYFKGMHPPGSDRVDYARSRIYDTASHVKDYAREYGGYLHMEGNLLVCMDPKNI
>Malsy_07g016690
MADRHQNPTQTQQQQPQRAPRPSLNTLTNSSIFLRKLQGHAPNSTQLVGLLTLLVSCAILLLLTGLTVTATVLGLVIFTPIIIISSPIWVPLGAILILTVGFFKDSHSKPHIQRVSDPSLTI
>Malsy_07g020860
MADTQGHQQYQQSLRFQGGQQGMQQQHQKSYQVAKAATAVTAGGSLLVLSGLVLAGTVIALTIATPLLVIFSPVLVPAVITLSLITMGFLTSGGFGVAAVTVLSWIYRYVTGRHPPDADQLDSARYKLAGKAREMRDRAEQYGETYPEDERSEGRLGGYDPSTYQ
>Malsy_08g010160
MADQSRQTSQKLYESAPVSYRATKFLIAVTIGAALLVLSCLTLTGTVMALIMATPVLVLFSPRLRHGGRDAILVVVYVVRKRHSTPKKSFSKTSMAKGLPSSQKS
>Malsy_08g010170
MADQSRQQQLTRKLHDQDQDQWQLLAPSSSAAGQTGKFLTAGAAGITLLMLSGLTLTGTVMALIMATPVLVLFSPVLVPAAIVLLLTAAGLVFSGGCGMAAILAFSWMYKNVSSYVAAKKRGNPYGQFAQIGL
>Malsy_09g002360
MADRPQPHHIQVRPAQPRYGEHEYGEHGGRFGGIKGQQQSDGPSTGQVIAVITGLPVGGTLLGLAGLTFMGTIIGALLATPLFIIFSPVLVPALFVIGLAVTGFLTSGAFGLTGLSSLSWIANYLRRSSVVPEALDEAKRRAAEMGEYVGQKTKEVGQDIQSKSHETKRQSGHTEIIGSVPVIWQTKGFSLRRMLGIGSTSFGLHVSRLVCFIRYPKQRSMQRQTWLCEEPTSSMTELRCDCPSMPPGEIPIDKSQYSITFISQLFDLNRLLSYGFITYGVF
>Malsy_15g013540
MMLMMRLFVLFSHGTLSRRTPVSSPWRAPPRPREAAVTMLVVVASQKMKQQKMKESSDGFFRADQIDQKSLDEQLERHLNRVLTLEKSKIMKDSETNFNIILFINLNKNTTTASFSSRVIVGRHGIQIRHLLLVTFSPVLVPAVIALSLIIMGFLTSGGFGVASVMVVTWIYRYVTGKQPPSGDQLDSAR
>Malsy_17g002540
MADRPQPHHIQVRPAQPRYGEHEYGEHGGFGDGGPSAGQVLAVITGLPLGGTLLALAGLTLLGTVIGALVATPLFIIFSPVLVPALFVIGLAVTGFLTSGAFGLTGLSALSWITNYLRRTPVVPETLDEAKRRAAEMGEYVGQKTKEVGQDIQNYTLMLQMNTKFEKLSEPDEIGFPVVRQTKGFSLRRMLGFGTTSFGLHVSRLVCFVRHPKLRTLDAAANWLCEEPTSSKMELRCDCPSMPPTENTN
>Malsy_scaffold813g000200
MADRPQPHHIQVRPAQPRYGEHEYGEHGGFGDGGPSAGQVLAVITGLPLGGTLLALAGLTLLGTVIGALVATPLFIIFSPVLVPALFVIGLAVTGFLTSGAFGLTGLSALSWITNYLRRTPVVPETLDEAKRRAAEMGEYVGQKTKEVGQDIQNYTLMLQMNTKFEKLSEPDEIGFPVVRQTKGFSLRRMLGFGTTSFGLHVSRLVCFVRHPKLRTLDAAANWLCEEPTSSKMELRCDCPSMPPTENTN
>Maldo_GDDH_03G1040200
MEIQHGQQQQQLQTSGTKVLLAAFTGLAIGGPLVGLMGFSFLASVTLLVLSSPLLLIFIPLLFFAGFVFVGALAGFAVAAALAFAGMTTLGWIFQELAGIRLLGFGGGNGGGMVERLKDKGKDWADFLQHGTEQDGRISSRG
>Maldo_GDDH_04G1057600
MARNPENLSYQLAKASTAITFSGSLSVLSSLTLTAVVIGLVAATPLLVIFSPVLVPAGVAMLLLNTGLVMSGGLGATAAMVFYWVYNYVTGQHPVGADKLDQLASTLASGVRSIKN
>Maldo_GDDH_06G1051200
MSGYLVVSEIAKPTSKAASNGPLKTNHNLTHINGSKSTKPSYQLAKTSTTITFSDLSVLSGLTLTTVVIALVAAPPLLVIFSKVLVPTAVAMLLLTTGLVMSGGLGATAVMVFY
>Maldo_GDDH_06G1169100
MAEAHYRWQQPQHQGYQTNIQFDNPKHQGYQTQYQYDQQQQQNGSSASNILAIATLVPVGGTLLFLSGLTLAGTIIGLAMTTPLFVIFSPVLVPAALVIFLSVTGILTSGVFGVTALSSFSWLVRYLSRSRLPQTMGQKVQETTGYLGQKMQETAGYLGQKVQETGDFVGHKMQETGGQVGQMTKEAGQTIQDRTQEGGRDQITKEGGRGKESGRGREGVNVTVKS
>Maldo_GDDH_06G1210400
MSPCSNLPHTCPSPPPLNISRTSLSLPLPLLSLSLSFNASMADRHQNPAQTQQQQRAPRHSNHNTPTNASTFLRKLQGSAPNSTQLVGFLTLLVSGAILLLLTGLTVTATVLGVMFFTPLIIVSSPIWVPLGIILVLTAGFFVSMCGFGAAAVAGLSWMYRYFKGMHPPGSDRVDYARSRIYDTASHVKDYAREYGGYLHSKVKDAAPGA
>Maldo_GDDH_07G1248300
MADTQGHQHYQQSLRFQGGQQGMQQQHQKSYQVAKAATAVTAGGSLLVLSGLVLAGTVIALTIATPLLVIFSPVIVPAVITLSLITMGFLTSGGFGVAAVTVLSWIYRYVTGRHPPDADQLDSARYKLAGKAREMRDRAEQYGQQQAS
>Maldo_GDDH_08G1109100
MADQSRQQQLTRKLHDQDQDQWQLLAPSSSAAGQTGKFLTAGAAGITLLMLSGLTLTGTVMALIMATPVLVLFSPVLVPAAIVLLLTAAGLVFSGGCGMAAILAFSWMYKNVSSYVAAKKRGNPYGQFAQIGL
>Maldo_GDDH_09G1028000
MADRPQPHHIQVRPAQPRYGEHEYGEHGGRFGGIKGQQQSDGPSTGQVIAVITGLPVGGTLLGLAGLTFMGTIIGALLATPLFIIFSPVLVPALFVIGLAVTGFLTSGAFGLTGLSSLSWIANYLRRSSVVPEALDEAKRRAAEMGEYVGQKTKEVGQDIQSKSHETKRQSGHTESR
>Maldo_GDDH_14G1174400
MADQNYRQQQPQHQGYQSHIQFDNPQHQGYQTHYQYDQQQRYPFEVGKSFRPQNGSSASNFLAIATLVPVGGTLLLLAGLTLAGTIIGLAVTTPLFVIFSPVLVPAVVVIFLSVTGILTSGAFGVTALSSFSWLAHYLSRSRLPQTMGQKVQETTGYLGQKVQETAGYLGQKVEETGDFVGHKMQETGGQVGQMTKDVGETIQQGRGS
>Maldo_GDDH_14G1221100
MADRHQNPTQTHQQQPQRAPRPSPNTPTNSSIFLRKLQGHAPNSTQLVGFLTLLVSGAILLLLTGLTVTATVLGLVIFTPIIIISSPIWVPLGAILVLTVGFFVSMCGFGAAAVAGLSWMYRYFKGMHPPGSDRVDYARSRIYDTASHVKDYAREYGGYLHSKVKDAAPGA
>Maldo_GDDH_17G1029500
MADRPQPHHIQVRPVQPRYGEHEYGEHGGFGDGGPSAGQVLAVITGLPLGGTLLALAGLTLLGTVIGALVATPLFIIFSPVLVPALFVIGLAVTGFLTSGAFGLTGLSALSWITNYLRRTPVVPETLDEAKRRAAEMGEYVGQKTKEVGQDIQSKSHETKRQTGHTESR
>Maldo_Gala_01g015460
MADPHGYQQFHHFQGGQQGMQHQHHKSYQTATAVTVGGSLLVPSGLVLAGTVIALTIATPLLVIFSPVLVPAPPGADQLDSARHKLAGKAREMKDRAEQFGQQHTSGQHRTP
>Maldo_Gala_03g003460
MEIQHGQQLQTSGTKALLAAFTGLAIGGPLVGLMGFSFLASVTLVVLSSPLLLIFSPLLFFAGFVFVGALAGFAVAAALAFTGMTTLGWIFQELAGIRLLGFGGGDGDGMVERLKDKGKDWARFLQHGTEQDGRISSRG
>Maldo_Gala_04g005900
MFFRRQRSNLPTLGSSSSVGPRMMASAAIENADGSIGVEQTHTSSHANVLKINTKHVTYASPHVTHHPSYTPFPPNQQAPQRNDRVSSMARNPENLSYQLAKASTAITFSGSLSVLSSLTLTAVVIGLVAATPLLVIFSPVLVPAGVAMLLLNTGLVMSGGLGATAAMVFYWVYNYVTGQHPVGADKLDQLASTLASGVRSIKN
>Maldo_Gala_06g005240
MTTRTPVNFMSRYLVVSEIAKPTSKAASNGPLKTNHNLTHINGSKSTKPSYQLAKTSTTITFSDLSVLSGLTLTTVVIALVAAPPLLVIFSKVLVPTAVAMLLLTTGLVMSGGLGATAVVDSTPVGSDELGRLASTVACGVRNIKNQRAEQSRQHPK
>Maldo_Gala_07g021010
MADTQGHQHYQQSLRFQGGQQGMQQQHQKSYQVAKAATAVTAGGSLLVLSGLVLAGTVIALTIATPLLVIFSPVLVPAVITLSLITMGFLTSGGFGVAAVTVLSWIYRYVTGRHPPDADQLDSARYKLAGKAREMRDRAEQYGQQQAS
>Maldo_Gala_08g010000
MADQSRQQQLTRKLHDQDQDQWQLLAPSSSAAGQTGKFLTAGAAGITLLMLSGLTLTGTVMALIMATPVLVLFSPVLVPAAIVLLLTAAGLVFSGGCGMAAILAFSWMYKNVSSYIHFFTEGVREQNMADQSRQTSQKLYESAPVSYRATKFLIAVTIGAALLVLSCLTLTRDSDGPDHGHTSSTSGFVLSSVCGMVAVTPFWWLYTYTYNYVAAKQRAHGFGQFTILGV
>Maldo_Gala_09g002360
MADRPQPHHIQVRPAQPRYGEHEYGEHGGRFGGIKGQQQSDGPSTGQVIAVITGLPVGGTLLGLAGLTFMGTIIGALLATPLFIIFSPVLVPALFVIGLAVTGFLTSGAFGLTGLSSLSWIANYLRRSSVVPEALDEAKRRAAEMGEYVGQKTKEVGQDIQSKSHETKRQSGHTESR
>Maldo_Gala_09g009260
MSRGGSSKSMTPYQQFHNFQGSQQGMQHQHLLPSRQDGHRCDRQWFPFNALWVGLAGTVIALTISTPLLVIFSPVLVPTVIAFSLIIMGFLTSSGFGVASVTVVTWIYRYATGKQPPGADQLDSARHKLARKASEMKDRAEQFIDPVVDESLAKAHKLEIAPTRSSKVRPVLHNYSATHRYYHQPGDQKYAQYSTIIRQPVVITTNQVIKSDQKYAQYSKIIPQPAAITTNQLQKLHLQSSSFESFIYIALALKLHLQSFTYKASVQGIQIPPPNNRHFGPYMDSI
>Maldo_Gala_17g003070
MATKIPPQRPFVKLVPHAKPQLTLSNLTCHRLLSYKTTTSPPPLSASLSFHYSSPSSLSLKLSLSTHLSSTMADRPQPHHIQVRPAQPRYGEHEYGEHGGFGDGGPSAGQVLAVITGLPLGGTLLALAGLTLLGTVIGALVATPLFIIFSPVLVPALFVIGLAVTGFLTSGAFGLTGLSALSWITNYLRRTPVVPETLDEAKRRAAEMGEYVGQKTKEVGQDIQSKSHETKRQTGHTESR
>Pyrco_DAP_Chr11v0.1_26663.1
MEIQHGQQKQQQMQLQTSGTKMLVAAFTGLAIGGSLVGLMGFSFLASVTLLVLSSPLLVIFSPLLFFAGFVFVGALVGFTVAAAMALAGMTTLGWIFQELTGRRLLGSGGGDGGGMVERLKDEGKDWGGFLQHGSEQDRRVSSRG
>Pyrco_DAP_Chr14v0.1_35593.1
MQSLTLHASNKCPPLPPRAPLHRCLSLPLKSKPSSLSSSQSLISHPPPINQTQQTLALSISHTMADQHHYRQQQPQHQGYQSRIQFDNPQHQGYQTHYQYDQQQRYPFEVGKSFRPQNGSSASNLLTIATLVPVGGTLLLLAGLTLAGTIIGLAVTTPLFVIFSPVLVPAVVVVFLSVTGILTSGALGVTALSSFSWLAHYLSRSHLPQTMGQKVQETTGYLGQKVQETTGYLGQKVQETGDFVGHKMQETRGQVGQMTQDVGETIENKGRGS
>Pyrco_DAP_Chr14v0.1_35963.1
MADRHQNPTQTQQQQQPQRAPRPSPNTPTNSSIFLRKLQGHAPNSTQLVGFLTLLVSGAILLLLTGLTVTATVLGLIIFTPIIIISSPIWVPLGAVLVLTAGFFVSMCGFGAAAVAGLSWVYRYFKGMHPPGSDRVDYARSRIYDTASHVKDYAREYGGYLHSKVKDAAPGA
>Pyrco_DAP_Chr17v0.1_43104.1
MADRPQPHHIQVRPTQPRYGEHEYGEHGGFGGGGPSAGQVLAVITGLPLGGTLLALAGLTLLGTVIGALVATPLFIIFSPVLVPALFVIGLAVTGFLTSGAFGLTGLSALSWITNYLRRTPVVPETLDAAKRRAAEMGEYVGQKTKEVGQDIQSKSHETKRQTGHTESR
>Pyrco_DAP_Chr17v0.1_43279.1
MADRPQPHHIQVRPAQPRYGEHEYGEHGGRFGGIKGQQQSDAPSTGQVLAVITGLPVGGTLLGLAGLTFIGTIIGALVATPLFIIFSPVLVPALFVIGLAVTGFLTSGAFGLTGLSSLSWIANYLRRSSVVPETLDEAKRRAVEMGEYVGQKTKEVGQDIQSKSHETKRQTGHTESR
>Pyrco_DAP_Chr3v0.1_05694.1
MQNYVSRLPLPRFPHELQQLPHNNRYQNLHSTMEIQYGQQLQTSGTKVLLAAFTGLAIGGPLVGLMGFSFLASVTLLVLSSPLLLIFSPLLFCAGFVFVGALAGFAVAAALVFTGMTTLGWIFQEPAGIRLLGFGGGDGGGMVERLKDKGKDWARFLQHGTEQDGRISGRG
>Pyrco_DAP_Chr4v0.1_08558.1
MARNPENLSYQLAKASTAITFSGSLSVLSSLTLTAVVMGLVAATPLLVIFSPVLVPAGVAMLLLNTGLVMSGGFGATAAMVFYWVYNYVTGQHPVGADKLDQLASTLASGFRSIKNRH
>Pyrco_DAP_Chr4v0.1_08562.1
MARNPENLSYQLAKASTAITFSGSLSVLSSLTLTAVVMGLVAATPLLVITSPVLVPAGVAMLLLNTGLVMSGGFGATAAMVFYWVYNYVTGQHPAGADKLDQLASTLASGVRSIKNRH
>Pyrco_DAP_Chr6v0.1_15575.1
MADRHQNPAQTQQQQRAPRHSNHNTPTNASTFLRKLQGSAPNSAQLVGFLTLLVSGAILLLLTGLTVTATVLGVIFFTPLIIVSSPIWVPLGIVLVLTAGFFVSMCGFGAAAVAGLSWMYRYFKGMHPPGSDRVDYARSRIYDTASHVKDYAREYGGYLHSKVKDAAPGA
>Pyrco_DAP_Chr6v0.1_15630.1
MADRHQNPAQTQQQQRAPRHSNHNTPTNASTFLRKLQGSAPNSAQLVGFLTLLVSGAILLLLTGLTVTATVLGVIFFTPLIIVSSPIWVPLGIVLVLTAGFFVSMCGFGAAAVAGLSWMYRYFKGMHPPGSDRVDYARSRIYDTASHVKDYAREYGGYLHSKVKDAAPGA
>Pyrco_BP1_001950.1
MADTQGHQQYQQSHRFQAGQQGMQQQHQKSYQVAKAATAVTAGGSLLVLSGLVLAGTVIALTIATPLLVIFSPVLVPAVITLSLITMGFLTSGGFGVAAVTVLSWIYRYVTGKYPPDADQLDSARYKLAGKAREMRDRVEQYGQQQTS
>Pyrco_BP1_002010.1
MADRHQNPAQTQQQQRAPRHSNHNTPTNASTFLRKLQGSAPNSAQLVGFLTLLVSGAILLLLTGLTVTATVLGVIFFTPLIIVSSPIWVPLGIVLVLTAGFFVSMCGFGAAAVAGLSWMYRYFKGMHPPGSDRVDYARSRIYDTASHVKDYAREYGGYLHSKVKDAAPGA
>Pyrco_BP1_002146.1
MAEAHYRWQQPQHQGYQTNIQFDNPKHQGYQTQYQYDQQQQQNGSSASNILAIATLVPVGGTLLFLSGLTLAGTIIGLAMTTPLFVIFSPVLVPAALVIFLSVTGILTSGVFGVTALSSFSWLVRYLSRSRLPQTMGQKVQETTGYLGQKMQETAGYLGQKVQETGDFVGHKMQETGGQVGQMTKEAGQTIQEYERTQEGGRDQITKEGGRGKESGRGQEGGRGREGVNATVKSGS
>Pyrco_BP1_003509.1
MADRPQPHHIQVRPTQPRYGEHEYGEHGGFGGGGPSAGQVLAVITGLPLGGTLLALAGLTLLGTVIGALVATPLFIIFSPVLVPALFVIGLAVTGFLTSGAFGLTGLSALSWITNYLRRTPVVPETLDEAKRRAAEMGEYVGQKTKEVGQDIQTTNMATSLGIQNLRTLDAAANMALRGAHFKHDGTPM
>Pyrco_BP1_008413.1
MADRPQPHHIQVRPAQPRYGEHEYGEHGGRFGGIKGQQQSDGPSTGQVLAVITGLPVGGTLLGLAGLTFIGTIIGALVATPLFIIFSPVLVPALFVIGLAVTGFLTSGAFGLTGLSSLSWIANYLRRSSVVPETLDEAKRRAAEMGEYVGQKTKEVGQDIQSKSHETKRQTGHTESR
>Pyrco_BP1_010942.1
MEIQHGQQKQQQMQLQTSGTKMLVAAFTGLAIGGSLVGLMGFSFLASVTLLVLSSPLLVIFSPLLFFAGFVFVGALVGFTVAAAMALAGMTTLGWIFQELTGRRLLGSGGGDGGGMVERLKDEGKDWGGFLQHGSEQDRRVSSRG
>Pyrco_BP1_015832.1
MADQSRQQQLTRKLHDQDQDQWQLLAPSFSAAGQTGKFLTAGAAGITLLMLSGLTFTGTVMTLIMATPVLVLFSPVLVPAAIVLFLTAAGLVFSGGCGMAAIPAFSWMYKNVSSYVAAKKRGNPYGQFVQICL
>Pyrco_BP1_015833.1
MADQSRQQQLTRKLHDQDQDQWQLLAPSSSAAGQTGKFLTAGAAGITLLMLSGLTLTGTVMALIMATPVLVLFSPVLVPAAIVLFLTAAGLVFSGGCGMAAILAFSWMYKNVSSYVAATKRGNPYGQFAQIG
>Pyrco_BP1_019456.1
MADRHQNPTQTQQQQQPQRAPRPSPNTPTNSSIFLRKLQGHAPNSTQLVGFLTLLVSGAILLLLTGLTVTATVLGLIIFTPIIIISSPIWVPLGAVLVLTAGFFVSMCGFGAAAVAGLSWMYRYFKGMHPPGSDRVDYARSRIYDTASHVKDYAREYGGYLHNKVKDAAPGA
>Pyrco_BP1_020044.1
MARNPENLSYQLAKASTAITFSGSLSVLSSLTLTAVVMGLVAATPLLVIFSPVLVPAGVAMLLLNTGLVTSGGFGATAAMVFYWVYNYVTGQHPAGADKLDQLASTLASGVRSIKNRHE
>Pyrco_BP1_020299.1
MADQHHYRQQQPQHQGYQSRIQFDNPQHQGYQTHYQYDQQQRYPFEVGKSFRPQNGSSASNLLTIATLVPVGGTLLLLAGLTMAGTIIGLAVTTPLFVIFSPVLVLAVVVVFLSVTGILTSGALGVTALSSFSWLAHYLSRSHLPQTMGQKVQETTGYLGQKVQETTGYLGQKVQETGDFVGHKMQETGGQVGQMTQDVGETIENKGRGS
>Pyrco_BP1_022382.1
MEIQHGQQQQQLQTSGTKVFLAAFTGLAIGGPLVGLMGFSFLAVGDAAGFELAASAYFQPTSVLCWELAGIRLLGFGGGDGGGMVERLKDKGKDWTRFLQHGTEQDGRISSRG
>Pyrco_BP1_026234.1
MEEEDESEEDDESEEDDGREVDDGSEEDMKAKQMISLLLKFGLIDKSSSYQIQTDIYASIKLVSPPLLVIFSKVLVPAAVAMLLLTTGLVMSGGLGATAMVVFYWAYNYVTGQHPVGADKLDRLASTLACNVGNIKNQRAEQSRQHPK
>Pyrco_BP1_026277.1
MQHQHQKSYQVAMTTTAVAVGGSLFVLSGLVLAGTVIALAIATPLMVIFSPVLVPAVITLSLIIMGFLTSGGFGVASVTVLTWIYRYVTGKQLPGADQLDSARHKLAGKAREMKDRAEHGHQHTSGQHQTP
>Pyrco_BP_DH_03g03090
MEIQHGQQQQQLQTSGTKVFLAAFTGLAIGGPLVGLMGFSFLASVTLLVLSSPLLLIFSPLLFFAGFVFVGALAGFAVAAALAFTGMTTLGWIFQELAGIRLLGFGGGDGGGMVERLKDKGKDWTRFLQHGTEQDGRISSRG
>Pyrco_BP_DH_04g05120
MFFRRQRSNLLTLASWSSVGPRIMASAAIENADVTSQLALPSKTERHIFSQKPDKHNNGIVGNDRVSSNSMARNPENLSYQLAKASTAITFSGSLSVLSSLTLTAVVMGLVAATPLLVIFSPVLVPAGVAMLLLNTGLVTSGGFGATAAMVFYWVYNYVTGQHPAGADKLDQLASTLASGVRSIKNRHE
>Pyrco_BP_DH_08g09100
MADQSRQQQLTRKLHDQDQDQWQLLAPSSSAAGQTGKFLTAGAAGITLLMLSGLTLTGTVMALIMATPVLVLFSPVLVPAAIVLFLTAAGLVFSGGCGMAAILAFSWMYKNVSSYVAATKRGNPYGQFAQIG
>Pyrco_BP_DH_08g09120
MADQSRQQQLTRKLHDQDQDQWQLLAPSFSAAGQTGKFLTAGAAGITLLMLSGLTFTGTVMTLIMATPVLVLFSPVLVPAAIVLFLTAAGLVFSGGCGMAAIPAFSWMYKNVSSYVAAKKRGNPYGQFVQICL
>Pyrco_BP_DH_14g14550
MADQHHYRQQQPQHQGYQSRIQFDNPQHQGYQTHYQYDQQQRYPFEVGKSFRPQNGSSASNLLTIATLVPVGGTLLLLAGLTMAGTIIGLAVTTPLFVIFSPVLVLAVVVVFLSVTGILTSGALGVTALSSFSWLAHYLSRSHLPQTMGQKVQETTGYLGQKVQETTGYLGQKVQETGDFVGHKMQETGGQVGQMTQDVGETIQNKGRGS
>Pruav_sc0000040.1_g250.1.mk
MADRPQPHQLQVRPQHGLGVKTQNQGPSTGQVLAVITGLPVGGTLLALAGLILMGTIIGALLATPLFIIFSPVLVPALFVIGLAVIGFLTSGAFGLTALSSLSWVTNYLRRATGLVPEHLDHLKRRTADMAEFVGQKTKEGSQDIQSKAQDEKRRT
>Pruav_sc0001102.1_g210.1.mk
MADQHFQQPLNFQGSYGQQQPKSYQVAKAATAVTAGGSLLVLSGLVLAGTVIALTIATPLLVIFSPVLVPALITVALITMGFLTSGGFGVAAVTVLSWIYKYVTGKQPPGADQLDQARHKLAGKARDVKDRAEQFGQQHVPSGQQQSS
>Pruav_sc0001392.1_g550.1.mk
MEVHGKQQASGTKVVLAAMGGLAIGGSLVFLMGFSFLASVTLMVLSSPLLLIFSPLLFFSGFVFVGAVVGFAVAGAMALTGMSTLGWIFQELGGTSLLGFGGGVAERLKEQGKDWAGFLQHGKEQDVMITSRG
>Pruav_sc0006018.1_g490.1.mk
MAEQHPRPQQGYQTQPQYDQQQQHQGFQYDDQQQPKGFLPQNGPSAKHIVAMLALVPIGGTLLFLAGLTLAGTILGLAVSTPLFVIFSPILVPAALVIGLSVVGILTSGAFGITALSSFSWLAHFLSRSRLPEQIGKKVQETTGYLGLKVQEMADYLGQKMQESGGQVGHLLQETGGQVGQKTREMGKDIQDKAQDAGRTLEAGRDQEGGKTKAGGRGR
>Pyrusco0g024250.1
MEIQYGQQLQTSGTKVLLAAFTGLAIGGPLVGLMGFSFLASVTLLVLSSPLLLIFSPLLFFAGFVFVGALAGFAVAAALVFTGMTTLGWIFQELAGIRLLGFGGGDGGGMVERLKDKGKDWPRFLQHGTEQDGSISGRG
>Pyrusco11g022580.1
MEIQHGQQKQQQMQLQTSGTKMLVAAFTGLAIGGSLVGLMGFSFLASVTLLVLSSPLLVIFSPLLFFAGFVFVGALVGFTVAAAMALAGMTTLGWIFQELTGRRLLGSGGGDGGGMVERLKDQGKDWGGFLQHGSEQDRRVSSRG
>Pyrusco14g017050.1
MADQHHYRQQQPQHQGYQSRIQFDNPQHQGYQTHYHRESFRPQNGSSASNLLTIATLVPVGGTLLLLAGLTMAGTIIGLAVLAVVVVFLSVTGILTSGALGVTALSSFSWLAHYLSRSHLPQTMGQKVQETTGYLGQKVPETTGYLGQKVQETGDFVGHKMQETGGQVGQMTQDVGETIQNKGRGKTGRAKEGGRSRDGVSVTVRT
>Pyrusco17g001590.1
MADRPQPHHIQVRPAQPRYGEHEWGEHGGFGGGGPSAGQVLAVIAGLPLGGTLLALAGLTLLGTVISALVATPLFIIFSPVLVPALFVIGLAVTGFLTSGAFGLTGLSALSWITNYIRRTPVVPETLDEAKRRAAEMGEYVGQKTKEVGQDIQSIQTLRTLDAAANMALRGAHFKHDGTPM
>Pyrusco1g013840.1
MADTHGYHFQGGQQGMQHQHEKSYQVAMTTIACCSCIFCSWSQHVGGSLFVLSGLVLAGTVIALTIATPLMIIFSPVLVPAVITLSLIIMGFLTSGGFGVASVTVLTWIYRYVTGKQPPGADQLDSARHKLAGKAREMKDRAEHGQQHTSGQHQTP
>Pyrusco6g013750.1
MAEAHYRWQQPQHQGYQTNIQFDNPKHQGYQTQYQYDQQQQQNGSSASNILAIATLVPVGGTLLFLSGLTLAGTIIGLAMTTPLFVIFSPVLVPAALVIFLSVTGILTSGVFGVTALSSFSWLVRYLSRSRLPQTMGQKVQETTGYLGQKMQETAGYLGQKVQETGDFVGHKMQETGGQVGQMTKEAGQTIQEYERTQEGGRDQITKEGGRGKESGRGREGVNVTAKS
>Pyrusco6g017370.1
MADRHQNPAQTQQQQRAPRHSYHNTPTNASTFLRKLQGSAPNSAQLVGFLTLLVSGAILLLLTGLTVTATVLGVIFFTPLIIVSSPIWVPLGIVLVLTAGFFVSMCGFGAAAVAGLSWMYRYFKGMHPPGSDRVDYARSRIYDTASHVKDYAREYGGYLHSKVKDAAPGA
>Pyrusco7g018550.1
MQQQHQKSYQVAKAATAVTAGGSLLVLSGLVLAGTVIALTIATPLLVIFSPVLVPAVITLSLITMGFLTSGGFSVAAVTVLSWIYRYVTGKHPPDADQLDSARYKLAGKAREIRDRVEQYGQQQTS
>Pyrusco9g017430.1
MADRPQPHHIQVRPTQPRYGEHEYGEHGGRFGGIKGQQQSDGPSTGQVLAVITGLPVGGTLLGLAGLTFIGTIIGALVATPLFIIFSPVLVPALFVIGLAVTGFLTSGAFGLTGLSSLSWIANYLRRSSVVPETLDEAKRRAAEMGEYVGQKTKEVGQDIQSKSHETKRQTGHTESR
>Pyrbe_006414
MKQSKMEIQHGQQKQQQMQLQTSGTKMLVAAFTGLAIGGSLVGLMGFSFLASVTLLVLSSPLLVIFSPLLFFAGFVFVGALVGFTVAAAMALAGMTTLGWIFQELTGRRLLGSGGGDGGGMVERLKDQGKDWGGFLQHGSEQDRRVSSRS
>Pyrbe_018680
MADQHHYRQQQPQHQGYQSRIQFDNPQHQGYETHYQYDQQQRYPFEVGKSFRPQNGSSASNLLTIATLVPVGGTLLLLAGLTLAGTIIGLAVTTPLFVIFSPVLVPAVVVVFLSVTGILTSGALGVTALSSFSWLAHYLSRSHLPQTMGKKVQETTGYLGQKVQETTGYLGQKVQETGDFVGHKMQETGGQVGQMTQDVGETIRNKGRGS
>Pyrbe_019123
MCIRDEIVEKKLKGVKNVDLEVLKMKSRNKELELENRELAVKSVCAQTRITTLSSMNQQQQPQRARRPSPNTPTNSSIFLRKLQGHAPNSTQLVGFLTLLVSGAILLLLTGLTVTATVLGLIIFTPIIIISSPIWVPLGAVLVLTAGFFVSMCGFGAAAVAGLSWMYRYFKGMHPPGSDRVDYARSRIYDTASHVKDYAREYGGYLHSKVKDAAPGA
>Pyrbe_028065
MADRPQPHHIQVRPAQPRYGEPEYGEHGGFGGVGPSAGQILAVITGLPLGGTLLALAGLTLLGTVIGALVATPLFIIFSPVLVPSLFVIGLAVTGFLTSGAFGLTGLSALSWITNYLRRTPVVPETLDEAKRRAAEMGEYVGQKTKEVGQDIQSKSHETKRHTGHTESR
>Pyrbe_034501
MEIQYGQQLQTSGTKVLLAAFTGLAIGGPLVGLMGFSFLASVTLLVLSSPLLLIFSPLLFFAGFVFVGALAGFAVAAALVFTGMTTLGWIFQELAGIRLLGFGGGDGGGMVERLKDKGKDWARFLQHGTEQDGRISGRG
>Pyrbe_038149
MASAAIENADGSIGVEQTHTSSHANVLKINTKHVTYASPHVTHHPSYTPLPPNQQAPQRNERVSSNSMARNPENLSYQLAKASTAITFSGSLSVLSSLTLTAVVMGLVASTPLLVIFSPVLVPAGVAMLLLNTGLVMSGGFGATAAMVFYWVYNYVTGQHPVGADKLDQLASTLASGVRSIKNRHEERPRKHISDDTQGAQ
>Pyrbe_046438
MAEAHYRWQQPQHQGYQTNIQFDNPKHQGYQTQYQYDQQQQQNISSASNILAIATLVPVGGTLLFLSGLTLAGTIIGLAMTTPLFVIFSPVLVPAALVIFLSVTGILTSGVFGVTALSSFSWLVRYLSRSRLPQTMGQKMQETGGQVGQMTKEAGQTIQEYERTQEGGRDQITKEGGRGKESGRGQEGGRGREGVNVTVKS
>Pyrbe_046867
MADRHQNPAQSQQQQSAPRHSNHNTPTNASTFLRKLQGSAPNSAQLVGFLTLLVSGAILLLLTGLTVTATVLGVIFFTPLIIVSSPIWVPLGIVLVLTAGFFVSMCGFGAAAVAGLSWMYRYFKGMHPPGSDRVDYARSRIYDTASHVKDYAREYGGYLHSKVKDAAPGA
>Pyrbe_049913
MADTQGHQQYQQSHRFQAGQQGMQQQHQKSYQVAKAATAVTAGGSLLVLSGLVLAGTVITLSLITMGFLTSGGFSVAAVTVLSWIYRYVTGKHPPDVDQLDSARYKLAGKAREIRDRVEQYGQQQTS
>Pyrbe_051657
MADQSRQQQLTRKLHDQDQDQWQLLAPSSSAAGQTGKFLTAGAAGITLLMLSGLTLTGTVMALIMATPVLVLFSPVLVPAAIVLFLTAAGLVFSGGCGMAAILAFSWMYKNVSSYVAAKKRGNPYGQFAQIGLX
>Pyrbe_051658
MADQSRQQQLTRKLHDQDQDQWQLLAPSFSAAGKTGKFLTAGAAGITLLMLSGLTFTRTVMTLIMAAPVLVQFSPVLVPAAIVLFLTAAGLVFSGGCGMAAIPAFSWMYKNVSSYVAAKKRGNPYGQFVQICLX
>Pyrbe_053631
MADRPQPHHIQVRPAQPRYGEHEYGEHGGRFGGSKGATTKRWPLDRASSCSDNRLPVGGTLLGLAGLTFIGTIIGALVATPLFIIFSPVLVPALFVIGLAVTGFLTSGAFGLTGLSSLSWIANYLRRSWVVPETLDEAKRRAAEMGEYVGQKTKEVGQDIQSKSHETKRQTGHTESR
>Pyrpy_N_01g1574.1
MTATAVTVGGSLFVLSGLVLAGTVIALTIATHLMIIFSPVLVPAVITLSLIIMGFLTSGGFGVASVTVLTWIYRYVTGKQPPGADQLDSARHKLAGKAREMKDRAEHGQ
>Pyrpy_N_03g0450.1
MEIQYGQQLQTSGTKVLLAAFTGLAIGGPLVGLMGFSFLASVTLLVLSSPLLLIFSPLLFFAGFVFVGALAGFAVAAALVFTGMTTLGWIFQELAGIRLLGFGGGDGGGMVERFKDKGKDWARFLQHGTEQDGRISGRG
>Pyrpy_N_04g0531.1
MFFRRQRSNLLTLASWSSVGPRIMASAAIENADVTSQLALPSKTEGHIFSQKPDKHNNGIVGKLLKETRVSSNSMAQNPENLSYQLTKASTAITFSGSLSVLSSLTLTAVVMGLVAATPLLVIFSPVLVPAGVAMLLLNTGLVMSGGFGATAAMVFYWVYNYVTGQHPVGADKLDQLASTLASGVRSIKNRHDERPRKHISDDTQGAQ
>Pyrpy_N_06g1392.1
MAEAHYRWQQPQHQGYQTNIQFDNPKHQGYQTQYQYDQQQQQNGSSASNILAIATLVPVGGTLLFLSGLTLAGTIIGLAMTTPLFVIFSPVLVPAALVIFLSVTGILTSGVFGVTALSSFSWLVRYLSRSRKVQETGDFVGHKMQETGGQVGQMTKEAGQTIQEYERTQEGGRDQITKEGGRGKESGRGQEGGRGREGVNVTVKS
>Pyrpy_N_06g1937.1
MSPCSNLPHTCPSPPPLNISRTSLSLHVPLPLPSLSLASMADRHQNPAQTQQQQRAPRHSNHTTPTNASTFLRKLQGSAPNSAQLVGFLTLLVSGAILLLLTGLTVTATVLGVIFFTPLIIVSSPIWVPLGIVLVLTAGFFVSMCGFGAAAVAGLSWMYRYFKGMHPPGSDRVDYARSRIYDTASHVKDYAREYGGYLHSKVKDAAPGA
>Pyrpy_N_07g2446.1
MQQQHQKSYQVAKAATAVTAGGSLLVLSGLVLAGTVIALTIATPLLVIFSPVLVPAVITLSLITMGFLTSGGFSVAAVTVLSWIYRYVTGKHPPDVDQLDSARYKLAGKAREIRDRVEQYGQQQTS
>Pyrpy_N_08g0894.1
MADQSRQTSQKLYESIPVSYGATKFLIAVTIGAALLVLSCLTLTGTVMALIMATPVLVLFSPVLVPAGIVLFLTASGFVLSGMCGMVAVAAFWWLYTYTSNYVAAKQRAHGYGQFTMLGVW
>Pyrpy_N_08g0895.1
MADQSRQQQLTRKLHDQDQDQWQLLAPSSSAAGQTGKFLTAGAAGITLLMLSGLTLTGTVMALIMATPVLVLFSPVLVPAAIVLFLTAAGLVFSGGCGMAAILAFSWMYKNVSSYVAAKKRGNPYGQFAQIGL
>Pyrpy_N_08g0896.1
MADQSRQQQLTRKLHDQDQDQWQLLAPSFSAAGQTGKFLTAGAAGITLLMLSGLTFTGTVMTLIMATPVLVLFSPVLVPAAIVQFLTAAGLVFSGGCGMAAIPAFSWMYKNVSSYVAAKKRGNAYGQSHDVAVNVT
>Pyrpy_N_08g1152.1
MADQSRQQQLTRKLHDQDQDQWQLLAPSSSAAGQTGKFLTAGAAGITLLMLSGLTLTGTVMALIMATPVLVLFSPVLVPAAIVLFLTAAGLVFSGGCGMAAILAFSWMYKNVSSYVAAKKRGNLYGQFAQIGL
>Pyrpy_N_08g1153.1
MADQSRQQQLTRKLHDQDQDQWQLLAPSFSAAGKTGNDDPHHGRPVLVQFSPVLVPAAIVLFLTAAGLVFSGGCGMAAIPAFSWMYKNVSSYVAAKKRGNPYGQFVQICL
>Pyrpy_N_09g0238.1
MADRPQPHHIQVRPTQPRYGEHEYGEHGGRFGGIKGQQQSDGPSTGQVLAVITGLPVGGTLLGLAGLTFIGTIIGALVATPLFIIFSPVLVPALFVIGLAVTGFLTSGAFGLTGLSSLSWIANYLRRSSVVPETLDEAKRRAAEMGEYVGQKTKEVGQDIQSKSHETKRQTGHTESR
>Pyrpy_N_11g0327.1
MKQSKMEIQHGQQKQQQMQLQTSGTKMLVAAFTGLAIGGSLVGLMGFSFLASVTLLVLSSPLLVIFSPLLFFAGFVFVGALVGFTVAAAMALAGMTTLGWIFQELTGRRLLGSGGGDGGGMVERLKDQGKDWGGFLQHGSEQDRRVSSRG
>Pyrpy_N_14g1494.1
MADQHHYRQQQPQHQGYQSRIQFDNPQHQGYQTHYHYDQQQRYPFEVGKSFRPQNGSSASNLLTIATLVPVGGTLLLLAGLTLAGTIIGLAVTTPLIVIFSPVLVSAVVVVFLSVTGILTSGALGVTALSSFSWLAHYLSRSHLPQTMGQKVQETTGYLGQKVQETTGYLGQKVQETGDFVGHKMQETGGQVGQMTQDVGETIQNKGRGS
>Pyrpy_N_14g1869.1
MHVPILKASPHLSPSTHLNISPTSLSLSLSLSLRASMADRHQNPTQTQQQQQPQRGRRPSPNTPTNSSIFLRKLQGHAPNSTQLVGFLTLLVSGAILLLLTGLTVTATVLGLIIFTPIIIISSPIWVPLGAFLFLTAGFFVSMCGFGAAAVAGLSWMYRYFKGMHPPGSDRVDYARSRIYDTASHVKDYAREYGGYLHSKVKDAAPGA
>Pyrpy_N_17g0237.1
MADRPQPHHIQVRPAQPRYGEPAYGEHGGFGGVGPSAGQILAVITGLPLGGTLLALAGLTLLGTVIGALVATPLFIIFSPVLVPALFVIGLAVTGFLTSGAFGLTGLSALSWITNYLRRTPVVPETLDEAKRRAAEMGEYVGQKTKEVGQDIQSKSHETKRHTGHTESR
>Rosch_v2.0_Chr1g0373571
MQPLHEKLVNTYLSSPQHVPPHLTSLPLYNKPPHLFSSLTCKIHFLKTLFCLFIHTFPQLVSLHSSKMAEHHQQYLQSHPFQGQQGMQHQQTKSYQVAKAATAVTAGGSLLVLSGLVLAGTVICLTIATPLLVIFSPVLVPAVITVALIMTGFLASGGFGVAAISVLSWIYKYVTGSQPPGAEQLDSARHKLAGKARDMKDRAEQFGQQHMGSDRGQHGQHQSS
>Rosch_v2.0_Chr2g0172931
MADRPQPHQIQVRPAQSRFDQVGDYKGMQVQQQQRGPSTGKILAVVTLLPVGGTLLGLAGLTLMATIIGLLCATPLFLIFSPVLVPAAIAIGLAVTAFITSGAFGLTGLSSLSWVTNYLRRATGGVPEQLDSAKRRMADMGEYFGQKTKEVGQDIQHKAQETKRTTGALESR
>Rosch_v2.0_Chr5g0075111
MEGRHQQQGLGQARGQGRHQQQASGTMVIVASVIGLAIGGSLLGLMGLTFLASLTLLLFSSPLLLIFSPLLFFASLVFVGSLVGFAAAATMALTGVSALGWIFQEVGGQRLLGFGGGDVAGRVKEQSQVWGRYLQQGGMGI
>Rosch_v2.0_Chr6g0306771
MESYQKPEDYSALSSGEISSTVKFLCWTAIGITLYFFSGFTLTGTLMALIVVTPAVVLFSPIMVPAGIFVLLVGAGFVSSVVGATWGLSLLFEYASKKKNWTQFLFDLGRRLVRKYLQMRFGWIGWLWSLWEWVKWFM
>Rosch_v2.0_Chr6g0306781
MATADFHHKHDVDQYSFPSSRGQTSITRFLTAGAIGTTLLGLSALTLTGTVMALILATPVLVLFSPVLVPAAIVVVLVAAGFVFSGGCGVAAIAALTWLYKYVSNYVSTRRRDYTYGGSYAQFGL
>Rosch_v2.0_Chr6g0306791
MINIRPFASSQKPNESVASRDRTSTAKVLTTGAIGATFLVLAGLTLTGTVMTLILASPVIVLFSPVLVPAGIVLFLAASGLDFSGGCGMVAIMALSWLIKYASDYLAAKKRADAYGGSNFMQIGL
>Rosch_v2.0_Chr7g0184461
MTLSLSVPRSLQLISSMADRHQQPHQAQNHQQHRLSAQTRPSHTSFLSKLQGHVPNSTQLIGLLTLLVSGGILLLLTGITITVTVLGLIFFTPILIVSSPIWVPLGTVLFLTAAGFVSMCGFGAAVVGGLSWMYRYFKGMHPPGSDRVDYARSRIYDTASHVKDYAKEYGGYLHGKVKDAAPGA
>Rosch_v2.0_Chr7g0192881
MADQRKQHQQQQYRGVGDDQQSQQYYGGGGDQQNQQYQYSSDAKSLLPQHGPSASQVIAVITLVPLGGTLLLLAGLTLAGTFIGMALSTPLFVIFSPILVPAIATIGLAVAGILTSGAFGITGLSSFSWLANYLRRTHLPQQAIRGVQETSGQLTHKARDLGRTVSEKTQEAGQAVQGKAQEVDQAVQSKANVQSKAQEVGQKAQDTGRSHEGGRARDVKRKKG
>Rubch_LG02.595
MATADFHHKRDVDLYSRPTETNIAKFLTAGAISTTLLGLSGLTLTGTVMALIVATPFLVLLSPVLVPAAVAMFLAAAGFVFSGGCGMAAIAALAWLYKYVRI
>Rubch_LG02.597
MATSDFYHKRDDRYSSPSSWGQTNIANFLTAGAIGTTLLGLSVSTLTGTVMALILATPVLVVFSPVLVPAAIVIFLAAAGFVFSGGCSVAAIVAWQQSRR
>Rubch_LG03.5019
MEGSHEQQGHGQGLVPARQRQQASGTVVLVASVTGLAVGGSLMGLMGLSFLASLTLLLVSSPLLLLFSPLLFFAGLVFVGVLTGFAAAATMALTGISTLGWIYQEVGGQRLLGFGGSGGMAGRVKEQGKDWAGYLLHGNEADTKLHGGA
>Rubch_LG05.1005
MADQRHLLQSFQQQQLHKQQLYGGGGDKHNPNLYSSSEVKGNHTQRGPSASQVIAVITLVPLGGTLFLLAGLTLAGSFIGLALSTPLFLLFSPILVPAIAIVGLAVAGILVSGAFGITGLSSFSWLANFLRRTHLPEQAVRGVQQTTGQWTQKAKEVGHTVSDRAHDISQAVQGKAHEVGHTMQTKAQEGAQNVQAKAQEVGQKAQDAGKTREVKVT
>Rubch_LG05.1703
MAHKPETQHNLAYQMVQASTALTFGGSLSVLSGLTLTAAIICLTAVTPLLVIFSPVLVPAAIAMLLLATGFFSSGGLGVTAAFVFYWLHNYVAGKHPIGADRLDQLAATLARGASRTEQRSPVSTS
>Rubch_LG05.500
MADRHQQTQNQNQNQQRSTQTRSHSSPTSTFFSKLQGHVPNSTQLIGLLTLLVSGGILLLLTGITITATVLALIFFTPIIIISSPIWIPLGIVLFVTVAGFVSMCGFGAAVVGGLSWMYKYFKGMHPPGSDRVDYARSRIYDTASHVKDYAREYGGYLHSKVKDAAPGA
>Rubch_LG06.235
MADRPQPHQIQVRPAQSRYETPGYQVGDYKGMQAQPQKSVSSTGKILAVVTLLPVGGTLLCLAGLTLMGTIIGLLVAAPVFLLFSPVLIPAAIVISLAVTAFITSGACGLTGLSSLSWVTNYLRQATGSVPEQLDQAKRRMAEMGEYFGQKTKEAGQDIQHKAQETKSR
>Rubch_LG07.623
MAEHHQQFPLSHYQGQQGVQPQQTKSYQVAKAATAVTAGGSLLVLSGLVLAGTVIALTIATPLLVIFSPVLIPAVIVMGLIMTGFLASGGFGVAAISVLSWIYRYVTGSHPAGADQLDSARHKLAGKARDMKERAEQFGQQHTSDRGQQMS
>Ruboc_02_G15472
MHSVLWTWEQLGLIEDAKKDEMLMVLLNSDVEKSEEVMDKLVVIKFNGALGTINMHQVVFRREGSLLGLMGLNFLASLTLLLVSSPLLLLFSPLMFFVELVFVGVLTVFVAATTTTDILTLKRSGGKYFWVLAAAVGVLASRVKEQGKDWAEYLQHGNEADTMLHGGA
>Ruboc_03_G12055
MEGSHEQHGQGQGLVPGRQRQQASGTVVLVASVTGLAVGGSLMGLMGLSFLASLTLLLVSSPLLFFFSPLLFFAGLVFVGVLAGFAAAATMALTGISTLGWIYQEVGGQRLLGFGGGSGGMAGRVKEQGKDWAGYLQHGNEADTKLHGGIQKNS
>Ruboc_05_G03409
MADRHQQTQAQNQNQNQQRSIQTRSHTSPTSTFFSKLQGHVPNSTQLIGLLTLLVSGGILLLLTGITITATVLALIFFTPIIIISSPIWIPLGIVMFVTVAGFVSMCGFGAAVVGGLSWMYKYFKGMHPPGSDRVDYARSRIYDTASHVKDYAREYGGYLHSKVKDAAPGA
>Ruboc_05_G11788
MNHVTYPLSSRAAHHPAPSYTDLPSPPTKHIKPTPKSSMAQNPETQQNLPYQMVKASTALTFGGSLSVLSGLTLTAAIICLTAVTPLLVIFSPVLVPAAIAMLLLATGFFSSGGLGVTAAFVFYWLHNYVAGKHPVGADRLDQLAAKLARGASRTEQRSPVSTS
>Ruboc_05_G14456
MADHRHLLQSIQQQQLHKQQLYGGGGDKHNPDLYSSSEVKGNHTQRGPSASQIIAVITLVPLGGTLFLLAGLTLAGSFIGLALSTPLFLIFSPILVPAFAIVGLAVAGILVSGAFGITGLSSFSWLANFLRRTHLPEQAFRGVQQTTSQWTQKAREVGHSVSDKAHDISQAVQGKAQEGGQHVQAKAQEGGQHVQAKAQEVGQKAQDAGKTREVKVT
>Ruboc_06_G03935
MADRPQPHQIQVRPAQSRFETPGYQVSGGDYKGMQSQQQKRGSSTGKILAVVTLLPVGGTLLCLAGLTLMGTVVGLLVAAPVFLLFSPVLVPAAIVIGLAVTAFITSGACGLTGLSSLSWVTNYLRQATGSVPEQLDQAKRRMAEVGEYLGQKTKEAGQDIQHKAQETKSR
>Ruboc_07_G04606
MAEHHPQYPLSHYQGQQGVQPQQTKSYQVAKAATAVTAGGSLLVISGLVLAGTVIALTIATPLLVIFSPVLVPAVIVVALIMTGFLASGGFGVAAISVLSWIYRYVTGSHPAGADQLDSARHKLAGKARDMKDRAEQFGQQHTSDRGQHGQQMS
