# Supplementary material for: Transcriptomics of long‐term, low oxygen storage coupled with ethylene signaling interference suggests neofunctionalization of hypoxia response pathways in apple ( Malus domestica )
Source: Plant Direct. 2024 Dec 20;8(12):e70025. doi: 10.1002/pld3.70025 (PMC11660084; doi:10.1002/pld3.70025)
Supplement: Supplementary file 2 — Data S2: Homologs of all 606 hypoxia response genes identified in this study across 42 representative species of land plants). [file PLD3-8-e70025-s004.gz › 01-integratedGeneFamilies_dir/493.faa]

>gnl_Ambtr_v1.0_evm_27.model.AmTr_v1.0_scaffold00104.57
MEFLVVSTVVGWLLLTADLAMGDVGTATSYNPPYVPTKCNGYNTGQFPPDNQFVAAGVEVWDNGAACGRKYRLRCLNGASRRVCKDGNIVVQVVDGCRGSPCPSTFQLSNDAFGAISHTPNAKINVEYVL
>gnl_Ambtr_v1.0_evm_27.model.AmTr_v1.0_scaffold00019.139
MIAAASDAIWDNRAACGRNYRVRCTGGTNQGVPEPCRGDSVVVRVVDYCPPGCRSTIDLSQEAFSQIADPNAGVINIEYEQ
>gnl_Ambtr_v1.0_evm_27.model.AmTr_v1.0_scaffold00019.140
MIAAASDEIWDSKRACGRVYKVKCTGGTNNGVEHPCRGSGSVTVKIVDYCPAGCRGTIDLSQEAFEAIADPDEGKITIDYHQ
>gnl_Ambtr_v1.0_evm_27.model.AmTr_v1.0_scaffold00052.36
MTREMMFPWLIFLFLIGRCSADVGTATFYNPPYVPTKCYGNGTLQFPADNLFAAASDSIWDNGAACAREYSVRCLSAAASSADPCVANSVIQVRIVDFRTTGAATMFLSSDAFQAIAHPNVTATINFEFKQ
>gnl_Ambtr_v1.0_evm_27.model.AmTr_v1.0_scaffold00052.34
MMFPLLLFLFLLGRCSADVGTATFYNPPYAPTKCYGNDTSQFPANNLFAAASDSIWDNGAACGREYTVRCLSDASSADPCVANSAIQVRIVDYRTAAGTTMLLSSDAFQATADPNMATTINFEFQQ
>gnl_Aquco_v3.1_Aqcoe7G390600.1
MGFIIPAILFCLFCVAVTPVLADIGTASSYDPPYTPTKCSGNNPDQFPEGGMFVAASNGLWDNGAACGRRYRMRCISGPKRPCKDGSMIVEVVDVCRTNPCPTTFLLSNRAFNAISRNPDTRINIEYAQI
>gnl_Aquco_v3.1_Aqcoe7G337700.1
MAMVKMNGVLMVISLVVGLVSVVSAATGTATYYTPPYVPSSCNGYQNDGVMIAAASDVIWNNRAACGRMYRVRCIGATNQGVPQPCRGNGVTVKIVDYCPPGCAGTIDLSQEAFAIIANPDAGKIMIEYNQLSLSISFCLCALNCC
>gnl_Aquco_v3.1_Aqcoe7G337900.1
MIAAASDAIWNNEAAYGRMYHVRCVGTNCRGNGVTVKIVEYCPSPCTATIDLSQEAFSMITQPNARRINIEYNP
>gnl_Aquco_v3.1_Aqcoe7G337800.1
MALLKMSSVLVVVGLVVGLVSVVSAIPGTATYYTPPYVPSSCNGYQDDGVMIAAASDAIWNNRAACGRMYHVRCTGPTNLGVPQPCRGNGVTVKIVDYCPPGCAGTIDLSQEAFAMIADPNAGKVNIEYNQV
>gnl_Aquco_v3.1_Aqcoe7G337500.1
MAVVKMSSTALMMVGLVFGLVSVVSADYGTATFYEPPYIPSACNGYKNDGVMIAAASDVIWNNRAACGRMYRVRCTATKNGVPQPCRGNGVVTVKIVDYCPAGCAGTIDLSKEAFAMIADPDSGKIRIEYNQV
>gnl_Aquco_v3.1_Aqcoe7G210500.1
MSKLHLLLHQCLFLLFLTDCYHVSYGDVGTAAQYSPPYLPTACYGQDISQFPANNMFASASDGIWNNGAACGRQYLVRCLSAAVRGICIDGQTIQIRIVDRTASSVSTPSSSGTTMVLSASAFAMIASSSASEINIEFQQIF
>gnl_Aquco_v3.1_Aqcoe5G405900.1
MTKMSVALIVVGLIVSLVSVVSAIPGTATFYDHYVPSACYGNKNNGVMIAAASDVFWYNKAACGKMYHVRCTGSTNGVPHPCRGNGVTVKIVDYCPGCGGTIDLSKEAFAMIADPIAGRINVDYTPV
>gnl_Arath_TAIR10_AT2G18660.1
MIKMAVKFVVVMIVFAQILAPIAEAAQGKAVYYDPPYTRSACYGTQRETLVVGVKNNLWQNGRACGRRYRVRCIGATYNFDRACTGRTVDVKVVDFCREPCNGDLNLSRDAFRVIANTDAGNIRVVYTPI
>gnl_Arath_TAIR10_AT4G30380.1
MSKSIVFFSTVLVFLFSFSYATPGIATFYTSYTPCYRGTQEGVMIAAASDTLWDNGRVCGKMFTVKCSGPRNAVPHPCTGKSVKVKIVDHCPSGCASTLDLSREAFAQIANPVAGIINIDYFP
>gnl_Betvu_v1.2_Bv2_043270_ztss.t1
MKMSRIHQVSESKLQKWLLLLSLSLLSIYVPLSFADLGTAARYSTPYLPTECYGHDATVFPANSLFAAAGEGIWDNGAACGRQYMVSCISANAPSSCVPGSTIQVKIVDRAATAVSKASSRGAALVLSTTAFDQLVRPPSTTSINIMFQQVS
>gnl_Betvu_v1.2_Bv6_139430_qxsn.t1
MGMKVLLLASFVLSLAITVANAKVGLAVYHTHNTPSACYGNQDKGSYITGVSKDLWNNRGACGRFYKVTCIGGANNAPHPCKSSQSVTVRVTDLCDSCAGDLNLSQEAFNVIADTRAGKVRVRYDPA
>gnl_Betvu_v1.2_Bv8_192220_giyo.t1
MKSASLTRSMMIMAIFASFASVAIAISGQATYYTVYVPSSCYGFDNQGTMIAAASADIFQNRAACGRSYRVTCVSGTNQGVPQPCRGGSVTVRVVDLCPGCSANGLDLSQEAFSMIADPNAGRINIEFTPV
>gnl_Betvu_v1.2_Bv8_195280_gwfj.t1
MSRLELFCIFINILSVDIFHTCSGDVGAAAPYSSPYIPTECYSGDATEFPSNNLFAAAGDGIWNNGAACGRQYLVRCISAPEPLSCAMTDAIQVKIVDYANSAVSQPVVTPGTTMLLSNNAYDMLVNSSSSTSLSDTSIINIEFQQV
>gnl_Betvu_v1.2_Bv8_195950_rnce.t1
MGMKALLLATFVLSLAITVANASVGLAVYHTHNTPSACYGNQDHGQWITGVSGALWNNRGACGRYYWVTCIGGANLAPHPCKRGSVLVRVTDFCASCAGDLNLSQQAFNQIADTRAGKIRVRYDPA
>gnl_Carpa_v0.4_evm.model.supercontig_115.5
MKFSLATLLLSYLFFDVPGTSGDVGTASAYDPPYLPTRCKGYDQDQFPPGGYFVAASDGVWDNGAACGRRYRIRCISGPRRPCKNGFIVVQVVDFCRQSPCPATLLLSAEAFGAISRNIDARINIEFAQ
>gnl_Carpa_v0.4_evm.model.supercontig_334.4
MIKTLRLLLQCLLLPLYFFIFSDFFFFCQADVGTAKQYSPPYLPTECFANDASQFPPNNFFAAAGDGVWDNGASCGRQYLVRCVSATAPSICDTSTTIQVKIVDIAPSTFSGTTIVLSETAFGAIAGSATGVLNVEFQQ
>gnl_Carpa_v0.4_evm.model.supercontig_75.13
MGIEKSHLVITGTAIVMAYLMSVAFATPGIATFYTNYVPSACFGNQNNGVMVAAAGDALWNNGKVCGKMFSVRCTGPRNPVPHPCTNKTVTVKMVDHCPGCPSTIDLSKEAFTAIANPVAGIINIDYTQ
>gnl_Carpa_v0.4_evm.model.supercontig_75.14
MAIGTVLLMVAIVSCLSSFANAAQGLAVYYPPRNNNYLPSKCYGYQDNGWMVAGVSDALWNNGAACGRRYRVRCIGGANAAPHPCKAGSVVVKVVDYCRSVCYGDINLSQYAFSQIADVNAGKGLKFEAFLFGEEKMFIKH
>gnl_Carpa_v0.4_evm.model.supercontig_91.34
MIRLSGKKLWTVVLFSTILFHCSHGNIGFATFYERPYLPTACAGFDQSIFPPDNLFAAAGEGIWDNGASCGRLYQVRCINAERRRACSDPRKIILVRIVDRAQTSVSRPVRNGAAVVLSVDAFNAIANPQQDLINVDNIIKPEAEIKGEENLGETVKNIFSVPSMPGD
>gnl_Elagu_v2.0_p5_sc00018.V1.gene826
MWTPPPLVLPWLASFLILPLPSLAQVGTASFYGPPYLPTACYGSEEGQFPADNLFAAAGQGIWDNGASCGREYLVRCLSSATPDACAQGRTIHVVILDEAAALNSMPSTNGTTMVLSTTAFRMITQHSVDVINIEFTQ
>gnl_Elagu_v2.0_p5_sc00105.V1.gene252
MSYQTVFTCGLSAPSTSPMGKSLPLGLPNLLPWLLSFLLVPRPSLADVGTASFYGPPYLRKCHRCPQKTGSPSLSLLDCIVLSLSLSLTATACYGSDEGQFPANSLYAASGEGIWDNGASCGREYLVRCLSSATPDACVEGQTIQVVILDHAATLNSIPSTNGTTMVLSTTAFGMITQQSVELINIEFTPV
>gnl_Elagu_v2.0_p5_sc00149.V1.gene74
MSEMGRRHEINQKGFLKIAFRGGEIQGDGNGETLCSVAGRVAWPPISRGRYSWDGHLLHPIPSSCYGYEDEGTMIAAASDAIWDNRAACGRMYSVRCTGATNEGVPHPCKDTSVVVKIVDYCPPPGCRATIDLSQEAFAAIADLNAGKIDIDYTQ
>gnl_Elagu_v2.0_p5_sc00149.V1.gene78
MIAAASDAIYSNGAACGRRYSVRCTGSTNGVPHPCKGASVVVTIVDHCAGCQATLDLSHEVFAAIADPIAGKIMIDYTHPPSYQIIDESLFKMEMKFISFLTLNTDELHWLFSPYFMSMTPFHILGSSIRVGNTTLDDLG
>gnl_Elagu_v2.0_p5_sc00149.V1.gene82
MAMEKRFVLLLAVLLALQSLVAATPGTATYYTEYTPSACYGYKNKGTMIAAASRRIYANGAACGRRYSVRCTGPTNAGVPHPCKGTSVVVTIVDLCPSPGCQATLDLSQEAFAAIADLNAGKIKIDYTQ
>gnl_Elagu_v2.0_p5_sc00183.V1.gene95
MACMLPGRVRFPGSHGSAHSRNCRGPEESKPAKFCHGDVSTGACGYGPMALDFNGGYLAAASSALYRGGIGCGGCFQIRCRSTKVCSSRGVEVMVTDFNRSNRTDFLLSTGAFMAMAKEGMGQELKQLGMVDVEYKR
>gnl_Elagu_v2.0_p5_sc00220.V1.gene57
MAHGIKLGAQYKLGATGEWPAKAGYDNKIISHLDDMLIISSAATKCSGYNQDQMPGNGLFVAARGGIWDNGAACGRKYRLRCLSGLRRPCKERRYNPRICVRRALEMGCVNPDGVRFSMAFSSPSFVHTFRDSKGPFFFTFLGGEGYINDIQKIQTLHDDAVIISTMIANYDATVTATTLLHFLQQIPHGSITPWQAAVTATTLLHFLRWIPRGSITPWQTTIVTTILLHFLRWIPRDSSTLWQVTTMDAAPLHMACSGDGHDPTPLLFETNSS
>gnl_Elagu_v2.0_p5_sc00220.V1.gene58
MAYVTVGIRPRPKVLKRHNLQQISYDRTYIPMEILQSTKCDGYSLGQFPPSNMFAAVSGGLWDNGAACGRTYRLRCLSGINRPCKNGNIVVVVVDECQMSNPCPANLLLSREAFGAVSRYSDGKINVEYTQFVLHSLTTHLLQIRGHPCRLSNPFLLFPQDLNEEELQDRRWHRHHEPILIFKIRVSIKWKELDAPKDVTCVEDSIRHPMICGGCGLIPPRIGGNCVQLSHIRCVH
>gnl_Elagu_v2.0_p5_sc09402.V1.gene1
MSKPLKLLLFPCLLSLAILLRCSTADVGTAAYYGPPYLPTVCYGRDPGQFPGSGLFAAAGEGIWDNGASCGRQYLVRCLSSATPNACIKNRVIQVRVVDQGTMLNSMPSRNGTTMVLSNAAFQMIASEAAQVINIEFTQ
>gnl_Eucgr_v2.0_Eucgr.E03548.1
MKPSGIRLPLLSPPLLIFLLLTRRTHLSCADVGTAASYGPPYTPTACYGNDSAQFPSSNLFAAAGESIWDNGVSCGRRYLVRCTSAIASGICIRNQTVEVGIVDYAPSSSSRPSSDDATIVLSTTAFDVIAKFTAAF
>gnl_Eucgr_v2.0_Eucgr.L01931.1
MLIRRSLSAQILAYLLLLACVFLEVAFVARGDDVGTAAHYSPPYYPTECYGGDPSQFPSSGLFAAVGDQLWDNGIACGRQYLLECINGTQCIPGHTIQITIVDYALTSSSAAAAYKQSVTGAPFVLSETTFRAIAHMFADGITVQYRQV
>gnl_Eucgr_v2.0_Eucgr.C00204.1
MEVKLQVLVALAMALSLFSAASATAGLAVYYAPQYYPAACPGFTLKNSGVMVAGVSDALWNNGRACGRMLKVRCTGAANQFPNPCRAGVITVKVVDYCRQPCNGVINLSQDAFAKIANLDAGKVWVDYS
>gnl_Eucgr_v2.0_Eucgr.C02798.1
WTQPTNGNSIHELNEQRNGSFVLGDVGTASSYYPPYTPTRCNGYGADQFPPGNLFMAMSEGLWDNGAACGRWYRLWCPSGSNRLCKDGTVDVSVVDYGPKSPCPSTILLSTNGFSAISESPSAKINAEYIQ
>gnl_Eucgr_v2.0_Eucgr.C01794.1
MFNVSKPSAGWLSTMSQLQQLLRHSSILILVVLLLRQSNADVGTAGHYDPPYTPTACFGYDPLQFPSSFLFAAAGEGIWDNGAACGRQYWVRCISADRPKTCNPAQLVQVRIVDRALSAVSRSSSDRATVVLSKTAFEAIANPSASSVNVEFVQV
>gnl_Eucgr_v2.0_Eucgr.C02792.1
ILRVHGDVGTAMSYDPPYLPTRCKGYDPDQFPEGGYFIAASDGLWDNGAACGRRYRVRCISGPKRPCREATIFVEVVDFCRSNVCPATMTLSTKAFNAISRYSDAKINVEYTQ
>gnl_Eucgr_v2.0_Eucgr.C02445.1
METCGKKFNGTCIGPPSIGEKFPCRGSVIATVGEQCASPQCDTTFQHSRPAFDKIVDATLVKIATDYEP
>gnl_Eucgr_v2.0_Eucgr.C00206.1
MEEKLQVWVMLAMALSLLSAASAKPGLADYHSLPYYPAACAGFNFSNSGSMITGVGAELWDNGRACGRMLRVRCTCSANGFPKPCKDGVITVKVVDYCQQPCDINLSEDAFSCIANIDAGKVWVDYS
>gnl_Eucgr_v2.0_Eucgr.C00205.1
MEEKLQVWVMLAMALSLLSAASAKPGLAYWHSLSYYPAACAGFDNSGSMTTGVGDELWDNGRACGQMLTVKCTGSANGFPKPCKDGVVTVKVVDYCQQPCDVNLSWDAFSSIANPDAGSVRVDYS
>gnl_Eucgr_v2.0_Eucgr.C02797.1
ILRVHGDVGTAMSYNPPYLPTRCKGYDPGQFPEGGYFIAASDGLWDNGAACGRRYRVRCISGPKRPCREATIFVEVVDFCRSNVCPATMTLSNKAFNAISRYPDAKINVEYTQ
>gnl_Eucgr_v2.0_Eucgr.B02700.1
MAANHHVFVLTSFALALSSIPLATLADSGTATFYQQYVPSACYGSQPQGMMIAAASHAFSAGGAACGSTYRVTCIGAAYSGIQDPCTGRSVEVRIVDHCPGRCAGTIDLSKEAFETIADSVAGIVKVTYDRYMRDESS
>gnl_Eucgr_v2.0_Eucgr.B02666.1
MIAAASDELWEGGAACGRTSLVTCTGATNLGDPHPCTGASVVVTIVDYCPSGCRGTIDLSQEAFAAIAHLEAGK
>gnl_Eucgr_v2.0_Eucgr.B02703.1
MAANHHVFVLTLFALALSSIPLATLADSGTATFYQQYVPSACYGSQPQGVMIAAASDAFWAGGAACGSTYRVTCIGAAYSGIQDPCTGRSVEVRIVDHCPGGCAGTIDLSKEAFETIADPVAGIVKVTYNRYMRDKISQQSKTVLILLGPIIR
>gnl_Eucgr_v2.0_Eucgr.K01244.1
MASARRIANRFVGLGSSSADPIVSPARRRIFRRGLASVLSVKGGLSTMSHSRRAVPHRLLPILILAVLLVHPCVADVGTAVQSDPPRTLTTCGYDPSRFSPSFLFAYAGDEIWDNGAACRRKYKVRCISGDRPHACRPVQWISVTIVEQASGVGSRSSSNGATMMLSTTAYRAIADLSAKSIKIEFER
>gnl_Manes_v6.1_Manes.16G120700.1
MLRNRIEVVQARLTKMRSYTTGLTLSLFLLFLCFQFPATLGDVGTAKSYDPPYLPTKCNGYDQDQFPEGGYFAAASDGLWDNGAACGRKYRMRCISGPRRACNGGSIVVQVVDFCRDSPCSATLMLSNKAFDAVSRIPTAKINVEYIQ
>gnl_Manes_v6.1_Manes.06G050700.1
MPLTTPSSLLPRQPLFLFLLLISQLLSSSHGDVGTATQYSPPYLPTTCFGIDPSQFPSNNLFAAAGDGIWDNGASCGREYLVRCISATVAGSCRPGQTIQVKIVDYALSTTTPPSVSGTTIVLSETAFGNIANSSANSINIEFQQV
>gnl_Manes_v6.1_Manes.15G137300.1
MTTINNMLIFSMITLGLAFCFFPKEAVADKGTATFYTPPYVPSSCYGNTDEGVMIAAASEAIWDNRAACGRKYRVTCLSATNKGDPHPCNGNSVVVKIVDYCPPPACRGTIDLSQEAFSSIANTDAGKINIAFDRV
>gnl_Manes_v6.1_Manes.14G131600.1
MRFSKTIFIVGVWVCFESILAAGDVGTATSYDPPYLPTRCRGYSEDQFPEGGYFVAASEAIWDNGAACGRKYRLRCISGLKRPCKDHAIVVQVVDLCRGNPCPSTLVLSDKAFSAISNLPAAKINVEFVQI
>gnl_Manes_v6.1_Manes.14G146800.1
MGIVMRIVVMAAMVLCLSSIALAAQGIAVWYKNEAGPGKPPYTPCGKSDALWSNGAACGKSYRVSSIAGTNLAPHPCKQGSSVVVKIVNYCSRGCQGEINLSRDAFAQIADPDARIVKVQYDQ
>gnl_Manes_v6.1_Manes.14G147100.1
MEIIRVAMKAVIVVSMLGWLASIAYAAEGTATFYTPPYVPSSCYGFEDKGVMIAAASDAIWDNRAACGRRYSVRCTGATNQVPQPCRGGSVIVTVVDYCPPGCRGTIDLSQEAFSQIADPNAGNIKIEYTQV
>gnl_Manes_v6.1_Manes.14G128300.1
MLCITPSRLLPWRSLFFLLLVISRLLSSSHGDVGTAAQYSPPYLPTTCYGNDPSQFPSNNLFAAAGDGIWDNGASCGREYLVRCISASVAGSCKPGQTIQVKIVDYALSTPTPPSARGTTIVLSETAFGSIANSSATSINIEFQQV
>gnl_Manes_v6.1_Manes.14G147000.1
MGIVKRVVVMVAMVSCLASVALAAQGIAVWYPNKSGPGKPPYTPSKCYGNQNNGAMIAGVSDALWNNGAACGRRYRVRCIGGANLAPHPCKQGTSVVVKVVDYCSRGCQGEINLSRDAFAQIADPEAGIVKVQYDQV
>gnl_Manes_v6.1_Manes.03G018000.1
MSKPYQQLSSYVFIFLSLATLFHLSHGDVGTAAHYSPPYLPTACFGNDESQFPPNNLFAAASEGIWDNGAACGRQYLVRCISSSVRGACRPDQTIRIKIVDRAASSVTRPSSAGATIVLSDTAFSRIAQTLVASVNIEYQQT
>gnl_Manes_v6.1_Manes.10G030600.1
MASNVQYFFFFSFITIWLSSTIAYAQVDGLASYYTPPYTPSACYGYEDHGVMIAAASEAIFNNGAACGQYYQVTCISGTNAGTPHPCWGSGTVVVKIVDRCPDGCRSTIDLSQEAFASIADPNSGVINISYQRV
>gnl_Medtr_Mt4.0v1_Medtr3g107770.2
MFKSQYLSFQYLIIILLLSILFIHFSQADVGTASHYSPPFLPTACFGGDASQFPSSNMFGSAGEGIWDNGAACGRLYEVRCISAAVPRTCIPGQTIQIKIVDRAQSSVSRPSSDDTSMVLSTTAFQIIANVSSSLINIEFQQV
>gnl_Medtr_Mt4.0v1_Medtr3g107500.1
MYHQAKNHSLRIIAQKQIMRSFMLVIISSLLFKQMSIILADVGTASSYGPPYIPTACDGNRRQQFPPGNIFVAVNEGLWDNGAACGRRYRVRCVSGINKPCKGGSSIDVKVVDSITCTKSSCPHTFHMSTEAFAAISRFPNANINVEYIQI
>gnl_Medtr_Mt4.0v1_Medtr6g068780.1
MRSFTLVIISSLLLKQMSIILADVGTASSYGPPYIPTACDGNRRQQFPPGNIFVAVNEGLWDNGAACGRRYRIRCISGINKPCKVGSSIDVKVVDKITCTRSSCHQTFHMSTEAFAAISRFPNANINVEYIQI
>gnl_Mimgu_v2.0_Migut.A00304.1
MPHLYILISYKLYMYSFIYIQFVCIRIEIIIKSIIFRMLKPEFLLIWFSLLIIGPEIRFSRADIGTASQYIPPYLPTACYGNDVSQFPTSNLFAAAGEGLWDNGAACGRQYLVRCISGSLPQACLVPGETIQVRIVDRAQTSVSRPSRDGTSLVLSNTAFQTIANPAVPYLNIDFQQL
>gnl_Mimgu_v2.0_Migut.A00052.1
MSRLLSIIAVLIVFSISCKEMSLVSADIGTATSYDPPYTPTKCNGNRQDQFPSGNLFVQVNEGLWDNGAACGRRYRLRCLSGTNKPCKGGTVDVRVVDFCSKRPCPSTMVMSNDAFDAVSHSLDARLNIEFIQI
>gnl_Mimgu_v2.0_Migut.J01426.1
MIAAANPSLYNNGAACGTSYRVRCTGRTNAGVLAPCRNGEITVRIVDLCPGCGVDQLDLSQEAFSMIADPNAGRILIEYNRPLQPEDEGFPFRRPYPAMATKGSQHLVRNSKTIFHFDLRIFVIAVVEELIWNPFQYGEDNVTNK
>gnl_Mimgu_v2.0_Migut.J01425.1
MAFEKSLTIIFGVVACLLSVALATPGTATFYTSYVPSACYGNKDSGVMIAAASDPLWANGGICGKVFNVTCTGPTNPVPHPCTGQSVVVKIVDHCPGCGGTLDLSREAFAAIANPVAGIIKIEFNQIG
>gnl_Mimgu_v2.0_Migut.J01423.1
MAAETIRVIVFVAIIASSLISMASARDGTATFYTEYLPSACYGYEGQGTLIAAANPRLYNNGAACGRTYKVRCTGGTNGTPNPCRNGEVTVKIVDLCPGCGNYQLDLSKQVFSRIANPDAGRIRIDYTRVY
>gnl_Mimgu_v2.0_Migut.J01422.1
MCKSVRVMVVAVAVVVVAVSYASVGYADEGTATFYTPPYVPSSCNGFKNDGVMIAAASDAIWDNRRACGRTYRVKCTGGTNQVPHPCTGRSVVVRIVDYCPAGCRGTIDLSQEAFAVIANPDAGKVNIQFN
>gnl_Mimgu_v2.0_Migut.J01424.1
MAVEIRVMMAVVVIASSLISMASAIDGTATYYTTYVPSACYGFQDQGTLIAAANPSLYNNGAACGRRYRIRCTGGTNQTPNPCRSGEVTVRIVDLCPGCGANQLDLSQQAFSTIGNLDAGRIRIDYTQV
>gnl_Musac_v1_GSMUA_Achr7T10090_001
MEDGAVFEAGERYKAARERVIDPMCSAMMGRKRWVLETMLIGLACAVDLIGVSGDVGTATSYGPPYLPTKCPGYTQDQLPGNGHFVAAGSGIWDNGAACGRRYLLRCLSGLRRPCKDGSIVVEVVDFCRHSPCPSTLVLSTRAFDAVSKIPNTKINVEYAQ
>gnl_Musac_v1_GSMUA_Achr2T08310_001
MIYTSLPCSGQASTTGMMNKSILIPCLLSFLFLSPPSLADVGTAASYGPPYLPTACYGSDESQFPPNNLFAAAGDAIWDNDASCGRQYLVRCLSSATPGACTDGTVQVMVVDYAPSLVSAPSAVGATMVLSETAYGMISQSSANEINIEFTQV
>gnl_Musac_v1_GSMUA_Achr2T17010_001
MSTPWKILPRCALFFSLFLRLCVADVGTAAYYGPPYTPTVCFGGDTSRFPPNNLFAAAGEGVWDNGAACGRAYTVRCLSSPTPKACVNGSTVQVKVVDQGSMLNSMPSTNGTTLVLSNAAFQMIASSTASIINIEFAQ
>gnl_Musac_v1_GSMUA_Achr2T17120_001
MFAAVSDALWDNGAACGRRYMLRCLSGPNRPCKDSIIRVEVVDQCTDPCPANFLLSTAAFTAVSRLNDAKINVEFAQI
>gnl_Musac_v1_GSMUA_Achr10T27020_001
MERERWVAVAMLFGLICDVYLVTVSADVGTATSYDPPYLPTKCPGYTEDQLPENGLFVAAGNGMWDNGAACGRKYQLRCLSGLRRPCKDGSIVVQVVDFCRVSPCPSTLVLSNRAFDAVSKIPNTKINVEYAQYESSLPLSFLPNGEMKSRLIVTDCRASVLFFAEYDPVVNVSSSAKQQQNAWQKRRRKHCRTQLYLNLTKVP
>gnl_Nelnu_v1.0_NNU_006091-RA
MSSFFRENFIYSGVDGRIVLRVPKTHHLCLSLLFLFAIFGSSHGDVGTSSFYNPPYLPTACYGNDVSQFPANNLFASAGEGIWDNGASCGREYLVRCLSATVPGTCVEGQIIQVRIVDRAATSVSLALRDGTTMVLSATAFQMIANASSADVINIEFQQV
>gnl_Nelnu_v1.0_NNU_003635-RA
MWIHRHHQLPYLLFFVFAVLFSSSLGDVGTASLYNPPYLPTACYNNDVSQFPANNLFASAGEGIWDNGASCGRQYLVRCLSATVPGTCVQGKIIQVKIVDRAASSVSRPSRAGTTMVLSATAFGEIANVSANVINIEFQQV
>gnl_Nelnu_v1.0_NNU_003690-RA
MRSTSTIAIALVALLFIDVFFVWGDVGTATSYDPPYLPTKCSGYDQNQFPEGGLFVAASNGIWDNGAACGRRYRIRCISGLRRPCKDGSIVVQVVDVCRSNPCPATLVLSNTAFGAISRIPTAKINVEYAQ
>gnl_Nelnu_v1.0_NNU_003689-RA
MRFTLAFLLLARLCFDVLVVTGDVGTASSYEPPYLPTRCNGYDQNQFPEGGLFAAASNGVWDNGAACGRRYRIRCISGLKRPCKDGSIVVQVVDVCRSNPCRTTLVLSRRAFDAISRIPNAKINVEYAQ
>gnl_Orysa_v7.0_LOC_Os08g37930.1
MAISRRSSMLLVMALVLGTVSLATAASGVATFYTQYTPSACYGNRNMGNMVAAANDRLYNNGAVCGRCYAVKCAGAAAGGGGGNPCTGASVTVKMVDNCASSDGCTSTIDLSREAFAKIANLDAGVIRITYNPTYV
>gnl_Orysa_v7.0_LOC_Os09g29690.1
MTTTMPKVTSVVMAAVVGLAMVSLVAGISGTATFYTPPYTPSACFGFQEQGTMIAAASDVFWNGGAACGKRYVVTCTGATNQGVPRPCTGRSVTVKIVDHCPSGCQGTIDLSQEAFAIIANPDAGKIKIDYRQV
>gnl_Orysa_v7.0_LOC_Os09g29710.1
MTTMAKVITSVVIAAVVALAMVSLVAADSGTATFYTPPYTPSACYGFEDQGTMIAAASDVFWNGGAACGQQYVVTCTGPTNQGVPQPCTGQSVTVKIVDHCPSGCAGTIDLSQEAFAIIANPDAGKVFIDYQQV
>gnl_Orysa_v7.0_LOC_Os09g29740.1
MTAAASDVFWNGGAACGKRLAVTCTGATNQGVPQPCTGRSVTVKIVDYCPAGCRGTIDLSQEAFAAIANPDAGKILVEYHEFIHDKLCSFAGSKIKIRMA
>gnl_Orysa_v7.0_LOC_Os06g47390.1
MAKIAFLLAAALLLGLVSVSQAIQGTATFYTTYNPSACYGNQDNGRMIAAASDGLWAGGKICGTMFTALDEEMII
>gnl_Orysa_v7.0_LOC_Os06g47360.1
MARVGILLAAALLLGLVSASQAIEGTATFYTVYTPSACYGFQDQGTMIAAASDGLWDGGRACGRMYTVRCVRGTNAVPNPCNGGTVTVKIVDRCPSPGCTSTLDLSREAFAAIGNLDAGRIVIDYNQV
>gnl_Phavu_v2.1_Phvul.003G160600.1
MPPTTLHFFSSFFLLFITLPHHSNADVGTSSRYSPPYLPSGCYGTEATQFPSSNLFAAAGDGIWDNGAACGRQYLVRCISAEEPRTCIPDLSIQIKIVDYAASLVSPPSTAGTTMVLSDKAFGTIANASATVINIEFQQV
>gnl_Phavu_v2.1_Phvul.009G096000.1
MSQLLPSTSSICLLLLCTLFLHHSLADLGTAARYGPPFLPTACFGRDASQFPPSNFFGAVGEGLWDNGAACGRQYQVRCISAAVRGTCITGQMVQIKIVDRAQSSVSRPSLEGTTLVLSSQAFQAIANASASFINVEYQQV
>gnl_Phavu_v2.1_Phvul.009G094000.1
MKLFSFLIFSSLLLKQVSLVMGDVGTAASYGPPYIPTACGGNSAGQFPPGNLFVAVNEGLWDNGAACGRRYRIRCMSGKNRPCKGGSIDVKVVDSCPGSPCSNSLLMSKDAFAAISHFPHAKINIEYTE
>gnl_Phypa_v3.3_Pp3c7_25120V3.1
MMAHQQQWMLSMFFASSIFLIFLLQLTAAEQCGRQAGGATCPGGLCCSQFGWCGSNAEYCGDGCQSQCGGSPPSGGKTGLASFYGPVYLPSACYGNDPNQFPANRFFAAGGDSSNANIWDNRNGCGKFYRITCQGNGCWGSGSITVKIVDRCPFGCSGGRAFDLSAEAFRAIANPDVGVITLSYSQVSGLHGEDAVPWAEEELIAEVGHIGE
>gnl_Phypa_v3.3_Pp3c13_20039V3.1
MARKQHMTLLASVCLLLSLLHPIAAQRCGRQARGALCAGGKCCSQYGYCGISRTHCGSGCQSQCLGSTPSPTTPSPTSERTGNASYYTPPYVPSACFGFNQAQFPANQYFAAAGDSSSANLWNGGKNCGKKFRIRCVGKGCWGGPITVRIVDRCPNGCSNGRAFDLSAKAF
>gnl_Phypa_v3.3_Pp3c2_9570V3.1
MARTRTAVLGLLVLSTLCLGTLPAMISAYNNGEATYYGPYYTRKHAHMPLCSCLIDRFAPENCHKVCKFFSFCSHAYDEDDQTPEQFLNPAGDFAASACYGYNTRSFPFGTLIAAASSSLFRGGAGCGITYAVTCTGAPSSDGEFYPCSDNPTVAVTVVDFCPDCAEPGLALSQEAFSRIANPADADQIFIDFFPDDNF
>gnl_Phypa_v3.3_Pp3c11_1420V3.1
MAQQHMTLLASACLLLSLLHPIVAQQCGTQANGAVCANGLCCSKYGYCGTTSDYCGTGCQSQCSGSTPTPTPPSSTTGGTGQASFYTIYTPSACYGSDPAQFPANMYFAAAGDNITANLWNGGQNCGKLFEIACVGNGCTGGGPITIKVVDRCPNGCSGGRVFDLSEAAFSAIANTDVGVITIHYTPV
>gnl_Pinta_v2.0_PITA_000022494-RA
MGVSMLKFESFIHNSGSACGYGSLVKEKPFQSKIVAGRLTLFEGGKGCGACYQVKCTENSVCSQTAVTVVITDECPSGICSEMATLEQSI
>gnl_Poptr_v3.0_Potri.003G218300.1
MASVFKNFIASSVMTLLCFSLCFYPFALAQDSGTATFNTPPYVPSKCYGYEDRGVMIAAASEGIFNNGEACGLYYQVTCVSGTNEGTPFPCLDNGSVVVMITDLCPPDSCRGTIDLSQEAFASIADPNSGVINISYQQYVYIKDSRN
>gnl_Poptr_v3.0_Potri.006G179300.1
MEILINSFFSPPLSTKSQVCARNYLVFFSLDLKEEEMGYKIESVFIMVGIVSCLISVAHAAQGNAVFYDPPYTPSKCYGNRNDGVMVAGVSDALWNGGAACGRKYRVSCIRGANEAPKPCKQGSVVVTVVDYCRRGCNGVINLSKDAFSRIADPNAGKVVIQYDQV
>gnl_Poptr_v3.0_Potri.006G176300.1
MGKRILIAMGIFASLLSVAVAIPGIATFYTNYVPSACYGNKSFGVMIAAANDSLWNNGAACGKVFHVTCKGPRNPVPHPCTGKTVTVKVVDHCPGCPSTLDLSKEAFTQIANPVAGIINIDYIQ
>gnl_Poptr_v3.0_Potri.006G249500.1
MSIFGATSLSLLILLLATLFQLSYGDVGTCAAYSAPYLPTACYGNSSSQFPSSNMFAAAGEGIWDNGAACGRQYLVRCISAAVPRTCLPDQMVQVRIVDRAQTSRSRPSSDGATIVLATPAFGTIADPSAPLINVEFQQV
>gnl_Poptr_v3.0_Potri.006G155000.1
MSRRSCSLIQCLLPLPLLLFNLLMMSSLLQTSQGDVGTAAQYSPPYLPTACYNDSASQFPSNNMFAAAGDGIWDNGAACGRQYLVRCISAAVADSCIADQVIQVKIVDYALALINNPPSASGTTIVLSETAFGAIANNSAAPTSINLEFQQV
>gnl_Poptr_v3.0_Potri.006G176000.1
MGKRILIAMGIFASLLSVAVAIPGIATFYTNYVPSACYGNKSFGVMIAAANDSLWNNGAACGKVFHVTCKGPRNPVPHPCTGKTVTVKVVDHCPGCPSTLDLSKEAFTQIANPVAGIINIDYIQ
>gnl_Poptr_v3.0_Potri.006G252200.1
MVLIAITIIVVSLLSNEIGFVLGDIGTATSYEPPYLPTKCNGNRQDQFPPGNLFVSVSEGLWDNGAACGRRYRLRCLSGNNKPCKDGTIDVRVVDFCRKSPCPSTILLSNDAFSSVSYSPSAKINVEYIQI
>gnl_Poptr_v3.0_Potri.018G101600.1
MGFNIGSALIMVGIVSCLLSVADAAEGIAVFYKPPYTPSKCYGNRNNGVMVAGVSDALWNGGAACGRKYRVSCVRGANQAPRPCRKGSVVVTVVDFCRKGCNGVINLSQDAFSRIADPDAGKVVVRYDQA
>gnl_Poptr_v3.0_Potri.018G041100.1
MDPEVISSGVHYTNLPASYVRPESERPRLSEVSTCQDVPVIDLGCQDRNQIVQQVGDACDHYGFFQEKLKLYSDDPSRTMRLSTSFNVNKEKVHNWRDYLRLHCYPLDKYVPEWPSNPPPFKRFISLLCEIMPTLGMTSTFLLLLLLATLFHLSHGDVGTCAHYRPPYVPTACDGNSPSQFPLSNMFAAAGERIWDNGSACGRQYEVKCISGAFPGTCLPDQTVQVRIVDQAQTSRSRPSSEGATIVLSSTAFGTIADPSATSVNVEFQQVW
>gnl_Poptr_v3.0_Potri.018G098200.1
MATATRVLFFMGLVISLVSVASAISGTATYYNVYVPSACYGYQDQGVMIAAASDGLWDNGAACGRMYKVTCQGPTNAGVPQPCKDGSVTVKIVDRCPSPGCQATIDLSQEAFSQIADLNAGKINIDYTQV
>gnl_Poptr_v3.0_Potri.018G031900.1
MWQGLSGAVAYVRDLLCDKERFLKLLEEELEILNTNLLSLISRYIKTQLKIQKPSIFFSQSPSLQFQNTLFQNSHHRVQWFFLTLSACNMPTLGKTSPFLLLLLLATLFHLSHGDVGTCSHYRPPYLPTACYGNSSSHFPSSNLFAAAGEGIWDNGAACGRQYLVRCISAAVPRTCLPDQIIQVRIVDRAQTSRSRPSSNGATIVLSSTAFGSIADPSARLVNVEFQQFFHFERNITKHLTTIITS
>gnl_Poptr_v3.0_Potri.018G041300.1
MPTLGKTSPFLLLLLLATLFHLTHGDDGTCAHYRPPYLPTACFGNSPSHFPSSNMFAAAGERIWDNGSACGRQYLVRCISEAFSGTCLPDQIIQVRIVDRAQTSRSRPSSNGTTIVLSSTAFGIIADPSARLVNVEFLQV
>gnl_Poptr_v3.0_Potri.018G029100.1
MALMAIAIVAMSFLSYEVGIVLGDIGTATSYNPPYLPTKCHGNRQDQFPPGNLFVSVSEGLWDNGAACGRRYRLRCLSGNNRPCKDQTIDVRVVDFCRKSPCPSTILLSGDAFSAVSHSPSAKINVEYIQI
>gnl_Prupe_v2.1_Prupe.7G237200.1
MSRAQPQKWVSLLILFLLHLLLTSHADVGSAAQYPPPYLPTACYGSDSSQFPSSNLFAAAGDGIWDNGASCGRQYLVRCISAARTGTCVPDKTIQIRIVDYASSVNSAPSAPATTMVLSQTAFGAIANSTAKSINIEFQQV
>gnl_Prupe_v2.1_Prupe.1G096900.1
MTMDIRRGAFHFTSQTTALEIIVTSYLLGKDLMAFEMRVLIVVVAMVVCLPSAAYAEQGTATFYTPPYVPSSCYGYQNDGVMIAAASDAIWGNRAACGKRYRVTCTGATNQGVPQPCKGTSVVVKIVDYCPPGCRGTIDLSQEAFAVIANPDAGKIKISYTQV
>gnl_Prupe_v2.1_Prupe.1G472300.1
MSTSPSSLPWLFLFLFLSALFRSSQADVGSAAHYSPPYLPTACRGSDPSQFPSSNLFGSAGEGIWDNGAACGRQYLVRCISAPVLGTCVPGKTIQIKIVDRALSSVSRPSRKDTTMALSTTAFAAIANSSAKFVNIEFQQV
>gnl_Prupe_v2.1_Prupe.1G096800.1
MGLEMRVLLVLAMAICLPSAAYAADGTATFYTPPYVPSSCYGYQNDGVMIAAASDAIWGNRAACGKRYRVTCTGATNQGVPQPCKGTSVVIKIVDYCPPGCRGTIDLSQEAFAVIANPDAGKIKISYTQV
>gnl_Prupe_v2.1_Prupe.1G097000.1
MAFEMRVLIVVVAMVVCLPSAVYAEQGTVTFYTPAYVPSSCNGYQNDGVLIAAASAPIFNNKAACGRSYRVTCTGATNQGPPLVPQPCKGTSVVVKIVDLCPSPGCQATLDLSQEAFATIANPDAGKITIEYNQ
>gnl_Prupe_v2.1_Prupe.1G479000.1
MRLLVLSIVLSLLCREAKLVLGDIGTATSYRPPYIPTGCFGNQQDQFPPGNLFVAVSEGLWDNGAACGRRYRLRCLSGHKKPCKGGATVDVKVVDLCRRSPCPSTIAMSTDAFAAISRSPSTKINVEYIQI
>gnl_Prupe_v2.1_Prupe.1G065400.1
MGDNGAACGRLYTVRCIGGTNRMAKPCTQVSVVIVKIVEYCPSGCRGTINLSREGFVVIANPDQMF
>gnl_Selmo_v1.0_427070
METRASEISEGYQRHLASVVDDADNSNIWVCNSCKCLLGEIKGAWTARPNIHDLHSDGVPIPAAVSSASQAEEALRLLNTVGDAANTMRRRGDASAEWAKFSKGFYKSRLDDEVHANMFKLWIHRSGSSSMTTTLKMVERRAPQLRDTSSKLRVQPRKHVRADDLEAVLREAFAHPAVEGVVLWGFWQDVVNEAGKRLWQTELSGSTDKEGKFHTKLQGLGREEWWKESGSELRSSACYGYGSLPSDYSFAAAAPSIYSNGAACGRYYCVKCTSNGCRNSNVIRLKIVDLCPGCPGAFDLSQQAFA
>gnl_Selmo_v1.0_73783
FVAAAPSIFQAKRACGKHFTIRCVGSSCKGHKSIRVVVVDLCPGCPGAFDLSKEAFEKLANPDAGVIDIDFHA
>gnl_Selmo_v1.0_28726
AAVLPVVLVLGMILHVAMAAQGTATYYDSPYTPNACADNNLPADHMFAAGSAAIYMGGSGCGDMYTIKCVRQNNQGPYGCTNNPGPYTIKIVDYCPEGCNGTFDLPHELFQKMADPNAGNIIVEYQKI
>gnl_Selmo_v1.0_111579
MFFSDPPASACYGYGSLPSDYSFAAAAPSIYSNGAACGRYYCVKCTSNGCRNSNVIRVKIVDLCPGCPGAFDLSQQAFARIANPGAGVINIDYYQ
>gnl_Selmo_v1.0_111614
MFFSDPPASACYGYGSLPSDYSFAAAAPSIYSNGAACGRYYCVKCTSNGCRNSNVIRVKILDLCPGCPGAFDLSQQAFARIANPDAGVINIDYYQ
>gnl_Selmo_v1.0_111663
MASSKGFAALVIAAALLLALVEPSVAQGISSRATFYTPPYQPSSCFGFDPLPADFLFAAASPAVFNNRAACGTFFCVRCTGNGCRNGNTIRVQIVDLCPGCPGAFDLSQEAFARIADPAVGVISVNYNAC
>gnl_Selmo_v1.0_38723
STIVAVLVAPALAQSGQATFYSPYVPSSCYGFDTSKFPPGNLIAAASKDLFRNKALCGAYFEITCKGAVSGSGGCSRTPTVKVRVVDLCPGCHANSFDLSIEAFSRIAKLDVGRIKI
>gnl_Selmo_v1.0_38740
AAVLPVVLVLGMILHVAMAAQGTATYYDSPYTPNACADNNLPADHMFAAGSAAIYMGGSGCGDMYTIKCVRQNNQGPYGCTNNPGPYTIKIVDYCPEGCNGTFDLPHELFQKMADPNAGNIIVEYQKI
>gnl_Selmo_v1.0_38741
AAVLPVVLVLGMILHVAMAAQGTATYYDSPYTPNACADNNLPADHMFAAGSAAIYMGGRGCGDMYTVKCVRQNNQGPYGCTSNPGPYTIKIVDYCPEGCNGTFDLPHELFQKMADPNAGNIIVEYQKI
>gnl_Selmo_v1.0_437354
MSPRLIFLLSLLVAAAMVATAQQCDRNRPCGDNMCCSQWGYCGCSADYCGNGCQSQCNWCSGGGGGGNGEATFYTEYVPSACYGFDRGPFPAGNLIAAASPDIFNGLCGAYFDITCKGAVSGAGGCRSNDATVTVRVVDLCPGCHANSFDLSYEAFTRIANPDVGRIRIFSQRKNGAGIGQEFIAQVVGSTNSTQEPSKR
>gnl_Selmo_v1.0_153548
MASSKGFAALVIASALLLALVVPSMAQGISSRATFYTPPYQPSACFGFNPLPADFLFAAASPAVYNNGAACGTFFCVRCTGNGCRNGDTIRVQIVDLCPGCPGAFDLSQEAFARIADPAVGVISVNYNAC
>gnl_Selmo_v1.0_153550
MASSKGFAALVIAAVLLLALVEPSVAQGISSRATFYTPPYQPSSCFGFDPLPADFLFAAASPAVFNNRAACGTFFCVRCTGNGCRNGNTIRVQIVDLCPGCPGAFDLSQEAFARIADPAVGVISVNYNAC
>gnl_Solly_v2.4_Solyc08g061060.1.1
MGRFAICFILLSLFCISLVLGDIGTATSYNSPYTPTKCGGNRSDQFPSGNLFVAVSEGLWDNGAACGRRYRLRCLSGNNRPCKEGTIDVRVVDYCTKRPCPSTIALSTDAFAQISNAHNAKINIEYVQI
>gnl_Solly_v2.4_Solyc08g067390.2.1
MSSPLSLLLQCLSSFLIFCQIFYASQADLGTASQYSPPYTPSACFGSDSTQFPSSNFFAAASEGIWDDGAACGRQYLISCISSVLPKACKPGETIQIKIIDRAQNLTSTPTRQGTTMVLSNAALAAIADSNAPSLNIDFRQV
>gnl_Solly_v2.4_Solyc07g006390.1.1
MAIPKNIILIIVFVATLFSIALATPGTATFYTNYVPSACYGSTPQGSIIAAASDFLWDDGKICGKIFNVTCTGPTNPVPHPCTGKSMVVKIVDHCPGCGGTLDLSKEVFSTIANPIAGVIKIDYVQI
>gnl_Sorbi_v3.1_Sobic.010G240400.1
MAKAAAAALLVAALLGCLVSASLADQGTATYYTVYTPSACYGYQDEGTMIAAASDGLWDNGAACGRMYQVSCAGGTNATPNPCKGGSVTVKIVDRCPSPGCQATLDLSQEAFNTIGNLDAGKILINYNQV
>gnl_Sorbi_v3.1_Sobic.002G234500.1
MAAMAKPKATTTSIVLAMVLVLATVSLVAGSKGLATYYTPSYTPSACYGNQDMGTMIAAASEVFWNGGKACGDRYVVSCKGATNAGVPHPCTGRSVTVKIVDLCPSPGCQGTIDLSQEAFAIIANPDAGKVEIEYHRI
>gnl_Sorbi_v3.1_Sobic.002G245200.1
MAMAMPQKATSIVLAMVLVRLAMLSLAAGTTTATFYTPSYTPSACYGFQDKGTMIAAASEAFWNGGKACGDRYEVTCKGATNDGVPEPCTGRSVTVRIVDLCPAAGCRGTIDLSQEAFAIIADPNAGKVQIEYRRTPPLPRAWRPRANQPTTPVSLAVFRMPIFENRNANGQPVDLELPINRILGRLIRRGTALAKPAAHRY
>gnl_Spipo_v2_Spipo0G0163100
PCNGRSVEVTIVDYCPAGCRGLIDLSQEAFSAIANTDVGNILIEYTQTFNVLRAWYSSRWCINLPSRCTLRRKDIKTSLMRPMSHYQMR
>gnl_Spipo_v2_Spipo31G0001000
MDVSKVSLLAATIILAGLVPVALAAAGTATFYTPPYVPSACYGFQNKGVMIAAASDVFWGNRAACGRRYRVTCTGRTNAGPYPCNGQSVVVTIVDYCPPGCQGTIDLSREAFSKIANLDAGKIKIRYNR
>gnl_Stras_v2.0_SGA_v2.0_scaffold66T22512
MATQRIIILAIAASSLVSMACAIPGTATYYTPPYVASACFGNEDQGTMIAAANLDLFNNRAACGQSYTVTCTGGNCRNGAVTVKIVDFCPPCGPDQLDLSQEAFAVIADPSAGRIQIDYTPA
>gnl_Stras_v2.0_SGA_v2.0_scaffold22T09940
MGNQKLFHTSLAVSVKMRATLKPEFVVSSLRLCVVVFVFPICSADIGTASLYSPPYTPTACYGDDPNQFPSNKLFAAAGEDIWDNGAACGRQYLVECISSFLPPACHPNQTIQVRIVDRALTSVSRPLDGANLVLSTTAFDAIVAGPIPLVNIQYEQ
>gnl_Stras_v2.0_SGA_v2.0_scaffold448T51764
MLRNGSTIVSLLWLCVVVLVLGPQFPICNADIGSASRYSPPYTPTACYGEDPGQFPTNRLFAAAREDIWNNGAACGRQYMVQCISSELPPACVPNQTIQVRIVDRALTSVSRPVQEGATLVLSSVAFAAIADPRIPFVNIQFEQ
>gnl_Theca_v1.1_Thecc1EG037022t1
MRSTMLLQTLLLYCIIFDVICVLGDVGTAKAYDPPYLPTKCNGYNEDQFPPGGLFAAVSDGLWDNGASCGRKYRIRCISGPKRPCKARSIVVEVVDRCTEDPCPATMQLSNKAFVAISKFDARINVEYAQI
>gnl_Theca_v1.1_Thecc1EG036838t1
MPAKDDMALPYFRILSITLVVVASCLSHLPLLSNAQEAGTATYYTPPYTPSACYGYEEQGTMIAAASDEIWNDGGACGQMYQVTCVSGTNEGTPYPCWGSGTVEIKIVDHCPAGCRGTIDLSQEAFASIADPDSGVINISYQQYVPYIIHIIRSIHLL
>gnl_Theca_v1.1_Thecc1EG038586t1
MLDQALQVTFATQAKLKIRNKGSIFQFKADFKREPMEKTTLIIFVGITACLVSTTSATAGIATFYTSYIPSACFGNQNNGNMIAAAGDALWNNGAVCGKTFTVTCTGARNAVPHPCTGKSVTVKIVDHCPGCPSTLDLSKEAFTLIADPVAGIINIDYKQL
>gnl_Theca_v1.1_Thecc1EG036836t1
MALQVKNTPPYMPSACYGFEDQGVMIAAASEAIWNNGAACGQLYQVNCLSGTNAGTPMPCQGRGVVVVKIVDHCPAGCRGTIDLSQEAFALIADPNSGVINISYQQ
>gnl_Theca_v1.1_Thecc1EG037991t1
MQIKKLPLFQLLSFLLFLSNLLHFSHADVGTAARYSPPYLPTACYGDDQSQFPSSNLFAAAGDGIWDNGASCGRQYLVRCISASEPGTCVPDQTIQVKIVDYAPNAQSPPSAQSTIVLSETAFSGITNIAIDSINIEFQQV
>gnl_Theca_v1.1_Thecc1EG038363t1
MSKQQPWPFIILLLTTLFHLSYGDVGAAAHYSPPYIPTACFGNDASQFPSSNLFAAAGEGIWDNGASCGRQYLVRCISAATPRTCKPGQTIQVRIVDRAETSVSRPSSNGATIVLSTTAFGAIANPSAASVNIEFQQV
>gnl_Theca_v1.1_Thecc1EG038579t1
MGIEMKVLVIVSMILSLTSVVSAIQGKAVFYKPPYFPSACSNQDQGKMVAGVSDALWNNGGACGKSYRVKCIGGANLAPHPCKEGTSVVVKVVDYCKAGCQGIINLSQDAFSTIADTDAGIIKVEFNEA
>gnl_Theca_v1.1_Thecc1EG038577t1
MGIEMRVFVVVSMVLCLTSVVRAIQGKAVFFAPPYVPSACFGNQNNGKMVAGVSDALWKNRGACGKRYRVKCVGGANEAPHPCKNGKSVVVKVVDYCKAGCQGIINLSQDAFSAIADPDAGIIQVEFHEV
>gnl_Theca_v1.1_Thecc1EG038398t1
MALLLVAMVLSLLGREVLGDVGTAASYDPPYIPTKCYGNSEEQFPPGNLFVAVSEGLWDNGAACGRRYRVRCLSGNGRPCKSGNIDVKVVDFCPKSPCPAAMVMSNTAFNAISRPGGRINIEYVQV
>gnl_Theca_v1.1_Thecc1EG028236t1
MALLVLAIMIAAAISKEVYFVHGDIGTASFYNPPYIPTKCDGNREEQFPPGNLFVAVSEGLWDNGAACGRRYRLRCLSGPQRPCKHRTIDVKVVDFCPVTPCLSTMMLSRDAFAAIAHQHGRKINIEYIQV
>gnl_Utrgi_v4.1_Scf00178.g11611.t1
MMPMERGAVALLVLCGLISVASCVPGTATYYTTYVPSSCYGYENRGTLIAAANPGLFNNRAACGRTYRIRCTGGTNATPQPCRNGAVTVTIVDLCPGCGSDQLDLSREAFSAISNTDAGRIRIDYTPA
>gnl_Vitvi_Genoscope.12X_GSVIVT01011613001
MAALRGLLFLVMALAFCFFSKTVVADTGTATYYTPPYVPSSCNGFQDDGVMIAAASDAIWDNRGACGRNYEVKCEGATNAGDPHPCRGDQSVVVKIVDYCPPGCRGTIDLSQEAFASIADPDAGKIKISFQQYVKCMILID
>gnl_Vitvi_Genoscope.12X_GSVIVT01017296001
MGLWVVAILVALFCKEASLVHGDIGTANSYNPPYTPTRCNGNRQDQFPPGNLFVSVSEGLWDNGAACGRRYRLRCLSGAKKPCKDGTVDVKVVDFCSVRPCPSTLLLSNDAFAAISHSPSMKINVEYIQI
>gnl_Vitvi_Genoscope.12X_GSVIVT01028427001
MRKMVKSATVSNWVSTDFLGKVSGTTKLILVVARCISQAFQIPIKLSFSKASMANINRWRDRRGQKKFVVMAALRGLLFLVMALAFCFFSKTVVAATGTATYYTPPYVPSSCNGYQNDGVMIAAASDAIWDNRGACGRNYKVKCEGATNAGVPQPCRGAQSVVVKIVDYCPPGCRGTIDLSQEAFASIADPDAGKIKISFQQYEGEEAEAVAKQMCQEATVSFSMVCNKIKGHKTELSKSGQPYSGSMLRLLRLFLAEVIIASMVSGKNNQGVMVLNGWSVLSFCPTPVGK
>gnl_Vitvi_Genoscope.12X_GSVIVT01033173001
MAIKLHSSLVSLTALLILSLSSISLTSAQDSGTATYYTPPYTPSACYGFEDDGVMIAAASDVFWNDGGACGQMYQVTCLSGTNEGTPEPCLGSGSAVVKIVDHCPPGSCRGTIDLSQKAFESIADTNAGVINISYQQSVLFILYILNSFGLWRLFFFYLLFSLIHAESEEWERDKISCSFEENMAN
>gnl_Vitvi_Genoscope.12X_GSVIVT01033174001
MAVQLHFSFVSLTALFILSLSSINSLTSAQDSGTATYYTPPYTPSACYGFEDDGVMIAAASDTFWNDGGACGQMYQVTCLSGTNEGTPEPCLGSGSVVVKIVDHCPPGSCRGTIDLSQEAFESIADTDAGVINISYQQCVLLSLYILNLFGLWRLSLYIFYLLLIHFLLVYAGSEGIREKRRQ
>gnl_Vitvi_Genoscope.12X_GSVIVT01035758001
MSERQNVLALLFILSELLHVCSGDVGTAGQYPPPYLPTACYGNDMSKFPSSSLFASAGDGIWDNGAACGRQYFVKCLSAQIPGICKADQIIKVKVVDKASRNGEILVLSTIAFGAIANPSAVWVNIEFAEA
>gnl_Vitvi_Genoscope.12X_GSVIVT01035760001
MSKNEHLQLAASLLIFSCLLHVCSGDIGTAGQYAPPYLPTACYGNDVSKFPSSNLFASAGDGIWDNGAACGRQYFVRCLSAQTPGICKAGQIIKVNIVDRASRNGVMLVLSTIAFGAIANPSASFVNIEFAE
>gnl_Vitvi_Genoscope.12X_GSVIVT01035762001
MFDYDSNMRCLRPKYPSNASCSYVQSSSISHLLMLVWQPNTDPHICKTIFFFLTLKFCVIHYLNFSAGTAGQYAPPYLPTACYGNDVSKFPSSNLFASAGDGIWDNGAACGRQYFVMCLSAQTPGTCKAGQIIKVKIVDKASRNGVILVLSTIAFGAIANPSAASVNVEFTEA
>gnl_Vitvi_Genoscope.12X_GSVIVT01035765001
MQEMSKPQVFLQCLLLLLCAELFHFTLADVGVAAQYRPPYLPTACSGNDPSPFPSSNLFAAAGEGAWDNGAACGRQYRVRCISAPTPGTCKADQSIIVKIVDRAQTTVSRPSRDGAVLVLSTTAFGAIANPSAAWVNVEFAQMSTSPHELHLQLLALLFILAGLVHICSGDVGTAGQYAPPYLPTACYGNDVSEFPSSNFFASAGEGIWDNGAACGRQYLVRCISAVVPMTCIAGQTIQIKIVDRAVTSVSRPSRNGATMVLSTTAFGAVANASASSINIEFQQV
>gnl_Vitvi_Genoscope.12X_GSVIVT01035834001
MAIILLTFCKQVTLILGDIGTATSYKPPYTPTRCYGSRQDQFPPGNLFIAVSEGLWDNGAACGRRYRLRCLSGNNRPCKDGTIDVKVVDYCTKSPCPSTILMSNDAFSALSRSPDAKINIEYIQI
>gnl_Vitvi_Genoscope.12X_GSVIVT01035835001
MRSFLTYVLLVCSCLDIPGILGDIGTATSYDPPYLPTKCKGYDQNQFPEGGLFVSASDGLWDNGAACGRRYRLRCISGLRRPCKEGSIVVQVVDFCQHRPCPATMVLSNKAFDAISRIPSAKINIEYAQ
>FraveV4A2_1g03970.t1
MITTHPQYLPYLSLLLVLLFPQLFQTSNADVGTAAQYAPPYLPTDCYGSDSSQFPSSNLFAAAGDGIWDNGASCGRQYLVRCISAAQTGTCVPDKTIQIRIVEYAASVTSQPSAAGTTMVLSQTAFAAIANSSATSVNIEFQQV
>FraveV4A2_2g29730.t3
MSSPLRLVFLPCLLLFVVLAALFRSSQADVGTAAQYRPPYLPTSCYGSDASQFPSSNLFGSAGEGIWDNGAACGRQYLVRCISAAVPKTCIPGKTIQIKIVDRALSSVSRPSRNDATMVLSTTAFAAIANSSASFVNVEFQQV
>FraveV4A2_4g09540.t1
MGLQNVLIILSIVACLISTSMATPGVATFYTSYTPSACYGDTPEGVMIASAGDAIWNNGAACGKYFTVKCTGPRNPVPHPCTGATVKVKIVDHCPGCPSTLDLSKEAFTKIANPVAGIINIDYW
>FraveV4A2_6g06300.t1
MRFKIHVLVMVVMVATVVCLPSLTFAAQGTATFYTPPYVPSSCYGFQDNGVMIAAASDVIWGNRAACGRKYRVKCTGATNQGISQPCKGNSVVVKIVDYCPPGCHGTIDLSKEAFTVIANPDAGKIKIEYTQV
>Maldo_HF_03455
MPKNILVVLCIVASFIWASVGTPGIATFYSSYIPSACYGNTPQGILIAAAGDAIWNNGAGCGKFYNVKCTGPRNPVPHPCTNSTVRVKIVDHCPGCQSTLDLSQPAFAKIANPVAGIINIDYC
>Maldo_HF_12683
MSIVLSLFCRDVRLVSGDIGTATSYGPPYIPTKCFGSRQDQFPPGNLFVAVSEGLWDNGAACGRRYRLRCLSGRNKPCKGGATVDVKVVDLCKKSPCPSTVAMSTDAFAAISHSPSTRINVEYVQ
>Maldo_HF_12730
MSKPQSSLPYLLLFFFSAALIHSSQADVGTAAQYRPPYLPTACGGSDQGQFPPGNLFASVGEGIWDNGAACGRQYQVRCISAPVRGTCVPGNTIQVKIVDRALSSVSRPSRSDATIVLSTTAFAAIANSSATFVNIEFQQ
>Maldo_HF_18445
MAMETRVLIVVAVVAMFICLPSAAYAAEGTATYYTPPYVPSSCNGYQNDGVMIAAASDAIWGNRAACGRRYSVTCIGATNQGVPQPCKGNSVVVKIVDYCPPGCRGTIDLSQEAFAAIANPDAGKIKIRYTQ
>Maldo_HF_18623
MSRTHNPRQWLPVLLNLLFLLQLFDTSNADVGTAAQYPPPYLPTQCFGGDSSQFPSSNLFAAAGDGIWDNGASCGRQYLVRCISAEETGTCVPDKTIQVKIVDYAGTINKASVSGTTMVLSQTAFGSVANSTARSINIEFQQLGMIWKMQK
>Maldo_HF_22000
MSKPQSSLPCLLLIFFSAALLHSSQADVGTAAQYRPPYLPTACGGSDQGQFPPGNLFVSVGEGIWDNGAACGRQYQVRCISAPVRETCVPGNTIQVKIVDRALSSVSRPSRSDATIVLSTTAFAAIANSSATFVNIEFQQVP
>Maldo_HF_22032
MSIVLSLLCRELRLVSSDIGTATSYGPPYIPTKCFGSRQDQFPPGNLFVAVSEGLWDNGAACGRRYRLRCLSGRNKPCKGGATVDVKVVDLCRDSTCPSTVVMSTDAFAAISHSPSTRINVEYVQ
>Maldo_HF_30483
MSRTHNPCQWLPVLFLLQFFHTLNGEVGTAAQYPPPYLPTACFGGDSSQFPSSNLFAAAGDGIWDNGASCGRQYLVRCISAEQTGTRVPDKMIQVRIVDYAGAIETLPSVSGTTMVLSQTAFGSVANSAAKSINIEFQQ
>Maldo_HF_37800
MSLLVLPVVLCLLCTVPRPVSADLGTATSYGPPYIPTRCFGRRTDQFPPQYFFVAVSEGLWDGGSACERVYKIKCLSGLNMPCKVGETVEVMVVDLCRKSPCPSTIAMSTDAFAAISHNSSAPINIEYLQ
>Malba_017274
MSRTHNPCQWLPVLFLLQFFHTLNGDVGTAAQYPPPYLPTACFGGDSSQFPSSNLFAAAGEGIWDNGASCGRQYLVRCISAEQTGTRVPDKMIHVRIVDYAGAIETLPSVSGTTMVLSQTAFGSVANSTAKFINIEFQQV
>Malba_024003
MYNKFFSIHLIHVSNQGAYPPDSGLWFLQKMSRTHIPRQWLPVLLNLLFLLQLFDTSNADVGTAAQYPPPYLPTQCFGGDSSQFPSSNLFAAAGDGIWDNGASCGRQYLVRCISAEETGTCVPDKTIQVKIVDYAGTINKASVSGTTMVLSQTAFGSVANSTARSINIEFQQV
>Malba_026088
MRLLVMSIVLSLFCRDVRLVFGDIGTATSYGPPYIPTKCFGSRQDQFPPGNLFVAVSEGLWDNGAACGRRYRLRCLSGRNKPCKGGATVDVKVVDLCKKSPCPSTVAMSTDAFAAISHSPSTRINVEYVQ
>Malba_028413
MAMETRVLIVVAVVAMFICLPSAAYAAEGTATFYTPPYVPSSCNGYQNDGVMIAAASDAIWGNRAACGRKYSVTCIGATNQGVPQPCKGNSVVVKIVDYCPPGCQGTIDLSQEAFAAIANPDAGKIKIRYTQ
>Malba_033265
MHSPDVNVITKENKDYMHSRDVNVITGILTGALLSLLCRELRLVSGDIGTATSYGPPYIPTKCFGNRQDQFPPGNLFVAVSEGLWDNGAACGRRYRLRCLSGRNKPCKGGATVDVKVVDLCRDSTCPSTVAMSTDAFAAISHSPSTRINVEYVQ
>Malba_034042
MGLLFMLIVLGLFCTESRLVSGDLGTATSYGPPYMPTTCFGSRPDQFPPMYLFVAVSKGLWDGGSACGRLYKIRCLSGPNMPCKGGATVEVKVVDLCRQSPCPSTIAMSTNAFAAISHSPSIRINIEYAQ
>Malba_034043
MGGRSFDHIFSMELLFMLMVLSFFCTELRLVSGDLGTATPYSPPYIPTRCFGTRPDQFPPMYLFVAVSEGLWDGGSACGRIYKIRCLSGPNMPCKGRATVEAKVVDFCRQSPCPSTIAMSTDAFAAISHNSSAPINIEYAQI
>Malba_043014
MSKPQSSLPYLLLFFFSAALIHSSQADVGTAAQYRPPYLPTACGGSDQGQFPPGNLFASVGEGIWDNGAACGRQYQVRCISAPVRGTCVPGNTIQVKIVDRALSSVSRPSRSDATIVLSTTAFAAIANSSATFVNIEFQQ
>Malsi_02g001340
MAMETRVLIVVAVVAMFICLPSAAYAAEGTATYYTPPYVPSSCNGYQNDGVMIAAASDAIWGNRAACGRRYSVTCIGATNQGVPQPCKGNSVVVKIVDYCPPGCRGTIDLSQEAFAAIANPDAGKIKIRYTQ
>Malsi_02g003380
MYNKFFSIHLIHVSTQGAYPPDSRLWFLQKMSRTHNPRQWLPVLLNLLFLLQLFDTSNADVGTAAQYPPPYLPTQCFGGDSSQFPSSNLFAAAGDGIWDNGASCGRQYLVRCISAEETGTCVPDKTIQVKIVDYAGTINKASVSGTTMVLSQTAFGSVANSTARSINIEFQQLVHPFLFTSIPLYILFCFDS
>Malsi_08g013340
MAAASAISDDKKYSPHFLPPSLEFLQSRAGPNLLHLPLFPSAMPHHRSVSNLFLLHSISLQAPVLLADHAYQVVTESHGTLAIHRFDFYDLGSGNWMKRKMSKPQSSLPCLLLIFFSAALLHSSQADVGTAAQYRPPYLPTACGGSDQGQFPPGNLFVSVGEGIWDNGAACGRQYQVRCISAPVRETCVPGNTIQVKIVDRALSSVSRPSRSDATIVLSTTAFAAIANSSATFVNIEFQQ
>Malsi_08g013750
MHIFSNFVVNMRLLFMSIVLSLLCRELRLVSSDIGTATSYGPPYIPTKCFGSRQDQFPPGNLFVAVSEGLWDNGAACGRRYRLRCLSGRNKPCKGGATVDVKVVDLCRDSTCPSTVVMSTDAFAAISHSPSTRINVEYVHSCWTQVYNDIEKLCNNN
>Malsi_11g017370
MPKNILVVLCIVASFIWASVGTPGIATFYSSYIPSACYGNTPQGILIAAAGDAIWNNGAGCGKFYNVKCTGPRNPVPHPCTNSTVRVKIVDHCPGCQSTLDLSQPAFAKIANPVAGIINIDYC
>Malsi_12g015260
MDRAIKYIILTRVNLLVIRHHLSNQHSTCPPLFSFIAPKALKIKGPIKTVAAPLTTSWAGSVNMGLLFMLIVLGLFCTESRLVSGDLGTATSYGPPYMPTTCFGSRPDQFPPMYLFAAVSEGLWDGGSACGRLYKIRCLSGRNMPCKGGATVEVKVVDLCRQSPCPSTIAMSTNAFAAISNSSSTQINIEYLQCLSGPNMPCKGRATVEAKVVDFCRQSPCPSTIAMSTDAFAAISHNSSAPINIEYAQHVLIPGPVVLAYQIELSQQIPKAVLAAKNPDQLQPILSVDKGQHVVFPSSIALVTPVVSWVVSSHKQLCDEWDAPRLFFSFIAPKTLKIKGPIKTVAAPFTTSWAGSMNMGLLFMLIVLGFFCTESRLVSGDLGTATSYGPPYMGIEN
>Malsi_15g011330
MSKPQSSLPYLLLFFFSAALIHSSQADVGTAAQYRPPYLPTACGGSDQGQFPPGNLFASVGEGIWDNGAACGRQYQVRCISAPVRGTCVPGNTIQVKIVDRALSSVSRPSRSDATIVLSTTAFAAIANSSATFVNIEFQQ
>Malsi_15g011890
MRLLVMSIVLSLFCRDVRLVSGDIGTATSYGPPYIPTKCFGSRQDQFPPGNLFVAVSEGLWDNGAACGRRYRLRCLSGRNKPCKGGATVDVKVVDLCKKSPCPSTVAMSTDAFAAISHSPSTRINVEYVQ
>Malsi_15g016960
MGQWASCGRQYLVRCISAEQTGTRVPDKMIQVRIVDYAGAIETLPSVSGTTMVLSQTAFGSVANSAAKSLNIEFQHSGEASVAEAPKLMPNPPSWIEDSDEEGFQGQQEAANPNEQETDSSDSGEPEVQSAAPPKVIIMTPADWKRALSDQAKAEEEEEKENPKEVLPELIHKTNVQQAELKDRAIGHPSLIGGSSKNPDLPAAVQKPDSQPSESAAENVELGKRKIDEKGKGKLEENQEDGGEEVSEEEEAASPRSKIPKKSQDERLAIGDPSLQARSNKNPAVPPATPVTKPDLKPSESATEGKRKIGEKGKGIKGEEESEEDEAASPNSKKLKGPEPEE
>Malsy_02g003060
LRFFTQKPDQKPLISPYEVLHWKQSILASCFIGDKMAMETRVLIVVAVVAMFICLPSAAYAAEGTATYYTPPYVPSSCNGYQNDGVMIAAASDAIWGNRAACGRRYSVTCIGATNQGVPQPCKGNSVVVKIVDYCPPGCRGTIDLSQEAFAAIANPDAGKIKIRYTHMQGLKQARSPRWSYHMLQGPLVIKPIQVIVFHNFRRDELML
>Malsy_02g004960
MYNKFFSIHLIHVSNQGAYPPDSRLWFLQKMSRTHNPRQWLPVLLNLLFLLQLFDTSNADVGTAAQYPPPYLPTQCFGGDSSQFPSSNLFAAAGDGIWDNGASCGRQYLVRCISAEETGTCVPDKTIQVKIVDYAGTINKASISGTTMVLSQTAFGSVANSTARSINIEFQQLVHPFLFTSIPLYILFCFDS
>Malsy_08g013030
FNLLVDQFLICFSCTPSACRLLFFSLITLTRKMSKPQSSLPCLLLIFFSAALLHSSQADVGTAAQYRPPYLPTACGGSDQGQFPPGNLFASVGEGIWDNGAACGRQYQVRCISAPVRETCVPGNTIQVKIVDRALSSVSRPSRSDATIVLSTTAFAAIANSSATFVNIEFQQ
>Malsy_08g013350
MQACNPSGDIRVLERWFGLSGLGLFVMASFWSPHIKLGVGPRGLGESSCFTVPRVEGTLRLVSQSNDHLPLSAAPSSLLTQACNPSGDIKVLERWFGLSGSALSWLYSNPPVPSQELCRGVWAKAHASRLLERRAPRKAGITEQRPPPALGSGRITGWCHSDPTWPAALELRLVSSDIGTATSYATKCFGSRQDQFPPGNLFVAVSEGLWDNGAACGRRYRLRCLSGRNKPCKGGATVDVKVVDLCRDSTCPSTVVMSTDAFAAISHSPSTRINVEYVQ
>Malsy_11g018440
MPKNILVVLCIVASFIWASVGTPGIATFYSSYIPSACYGNTPQGILIAAAGDAIWNNGAGCGKFYNVKCTGPRNPVPHPCTNSTVRVKIVDHCPGCQSTLDLSQPAFAKIANPVAGIINIDYC
>Malsy_12g016240
MGMVLRERGMAETELMELGVGIPQIKGCCQWLLISAMSMIGMYIVNGRSSVSNSSNDLSISSPPPMANSLFPTPRESRLVSGDLATATSYATTCFGSRPDQFPPMYLFVAVSEGLWHGGFACGRLYKIRCLSGFNMPCKGGATVEVKVVDLCRQSPCPSTIAMSTDAFAAISHSPSTRINIEYVQ
>Malsy_12g016250
MGGRSFDHIFSMEFLFMLMVLSFFCTELRLVSGDLGTATPYSPPYIPTRCFGTRPDQFPPMYLFVAVSEGLWDGGSACGRIYKIRCLSGPNMPCKGRATVEAKVVDFCRQSPCPSTIAMSTDAFAAISHNSSAPINIEYAQHVLIPGPVVLAYQIELSQQIPKAVLAAKNPAQLQPILSVEKGQHVVFPSSIALVVKVAMVACLPDLPQ
>Malsy_12g016260
MVGQDKDKFIIEIREMPKKNRVPEAFKWTDASGQFYLRLRPSRPDQFPPMYLFAAVSEGLWDGGSACGRLYKVRCLSGPNMPCKSGATVEVKVVDLCRQSPCPSTIAMSTDAFAAISHSPSTHINIEYAQ
>Malsy_12g016280
MSLLVLPVVLCLLCTVPRPVSADLGTATSYGPPYIPTRCFGRRPDQFPPQYFFVAVSEGLWDGDSACGRVYKIKCLSGLNMPCKVGETVEVMVVDFCRKSPCPSTIAMSTYAFAAISHNSSAPINIEYLQ
>Malsy_15g010070
MTSFSLSTNPSMLGMSKPQSSLPYLLLFFFSAALIHSSQADVGTAAQYRPPYLPTACGGSDQGQFPPGNLFASVGEGIWDNGAACGRQYQVRCISAPVRGTCVPGNTIQVKIVDRALSSVSRPSRSDATIVLSTTAFAAIANSSATFVNIEFQHIKHVLSPSPTFADLCSPSLSSAADISPLPTSRLRLPHPRLLLRPPFSINPTHHSSSNRPRGPRLQSILFFPDATLAAKRGRWWRVATSKWAGAEVLPWLPQKRTRGIWGGADRDVEGGCGQVPHKRILGIWGWADQEVGREMWVGRVDVGEVEEADGVASSAMA
>Malsy_15g010550
MDLDILPGNPKDQHIRVLERWSGLSWSGLSWLYSGPPAPSRELSRVDWAKAQASRFLERRAPRKAGFTEQRSPPALGSGRITGRCHPDPSWPAGPFQLNQRFFRPGPMWLFSGPPIPSWELGRGAWAKAWAPWFLEWRAPRKAGFTEQRSFPALGGGRITVVNMRLLVMSIVLSLFCRDVRLVSGDIGTATSYGPPYIPTKCFGSRQDQFPPGNLFVAVSEGLWDNGAACGRRYRLRCLSGRNKPCKGGATVDVKVVDLCKKSPCPSTVAMSTDAFAAISHSPSTRINVEYVQ
>Malsy_15g015430
MSRTHNPCQWLPVLFLLQFFHTLNGEVGTAAQYPPPYLPTACFGGDSSQFPSSNLFAAAGDGIWDNGASCGRQYLVRCISAEQTGTRVPDKMIQVRIVDYAGAIETLPSVSGTTMVLSQTAFGSVANSAAKSINIEFQHNLHDLFLNIGDFSCRVELVVLR
>Maldo_GDDH_02G1013800
PDQKPLISPYEVLHWKQSILASCFIGDKMAMETRVLIVVAVVAMFICLPSAAYAAEGTATYYTPPYVPSSCNGYQNDGVMIAAASDAIWGNRAACGRRYSVTCIGATNQGVPQPCKGNSVVVKIVDYCPPGCRGTIDLSQEAFAAIANPDAGKIKIRYTQV
>Maldo_GDDH_02G1038100
MSRTHNPRQWLPVLLNLLFLLQLFDTSNADVGTAAQYPPPYLPTQCFGGDSSQFPSSNLFAAAGDGIWDNGASCGRQYLVRCISAEETGTCVPDKTIQVKIVDYAGTINKASVSGTTMVLSQTAFGSVANSTARSINIEFQQLGMIWKMQK
>Maldo_GDDH_08G1142500
MSKPQSSLPCLLLIFFSAALLHSSQADVGTAAQYRPPYLPTACGGSDQGQFPPGNLFVSVGEGIWDNGAACGRQYQVRCISAPVRETCVPGNTIQVKIVDRALSSVSRPSRSDATIVLSTTAFAAIANSSATFVNIEFQQ
>Maldo_GDDH_08G1147800
MRLLFMSIVLSLLCRELRLVSSDIGTATSYGPPYIPTKCFGSRQDQFPPGNLFVAVSEGLWDNGAACGRRYRLRCLSGRNKPCKGGATVDVKVVDLCRDSTCPSTVVMSTDAFAAISHSPSTRINVEYVQI
>Maldo_GDDH_11G1210900
MPKNILVVLCIVASFIWASVGTPGIATFYSSYIPSACYGNTPQGILIAAAGDAIWNNGAGCGKFYNVKCTGSRNPVPHPCTNSTVRVKIVDHCPGCQSTLDLSQPAFAKIANPVAGIINIDYC
>Maldo_GDDH_12G1175700
MGGRSFDHIFSMELLFMLMVLSFFCTELRLVSGDLGTATPYSPPYIPTRCFGTRPDQFPPMYLFLAVSEGLWDGGSACGRIYKIRCLSGPNMPCKGRATVEAKVVDFCRQSPCPSTIAMSTDAFAAISHNSSAPINIEYAQI
>Maldo_GDDH_12G1176400
MSLLVLPVVLCLLCTVPRPVSADLGTATSYGPPYIPTRCFGRRPDQFPPQYFFVAVSEGLWDGGSACGRVYKIKCLSGLNMPCKVGETVEVMVVDFCRKSPCPSTIAMSTYAFAAISHNSSAPINIEYLQI
>Maldo_GDDH_15G1119000
MYFRPPSSNCISRPVLLICPALDHSSVPYSSRRSHNYQECLSLRVLFHTCFCSSSQQRSFIPLKLMLALLLSTGPLIYVTTACGGSDQGQFPPGNLFASVGEGIWDNGAACGRQYQVRCISAPVRGTCVPGNTIQVKIVDRALSSVSRPSRSDATIVLSTTAFAAIANSSATFVNIEFQQI
>Maldo_GDDH_15G1123700
MRLLVMSIVLSLFCRDVRLVSGDIGTATSYGPPYIPTKCFGSRQDQFPPGNLFVAVSEGLWDNGAACGRRYRLRCLSGRNKPCKGGATVDVKVVDLCKKSPCPSTVAMSTDAFAAISHSPSTRINVEYVQI
>Maldo_Gala_02g001380
MAMETRVLIVVAVVAMFICLPSAAYAAEGTATYYTPPYVPSSCNGYQNDGVMIAAASDAIWGNRAACGRRYSVTCIGATNQGVPQPCKGNSVVVKIVDYCPPGCRGTIDLSQEAFAAIANPDAGKIKIRYTQ
>Maldo_Gala_02g003430
MSRTHNPRQWLPVLLNLLFLLQLFDTSNADVGTAAQYPPPYLPTQCFGGDSSQFPSSNLFAAAGDGIWDNGASCGRQYLVRCISAEETGTCVPDKTIQVKIVDYAGTINKASVSGTTMVLSQTAFGSVANSTARSINIEFQQLVHPFLFTSIPLYILFCFDS
>Maldo_Gala_08g013090
MSKPQSSLPCLLLIFFSAALLHSSQADVGTAAQYRPPYLPTACGGSDQGQFPPGNLFVSVGEGIWDNGAACGRQYQVRCISAPVRETCVPGNTIQVKIVDRALSSVSRPSRSDATIVLSTTAFAAIANSSATFVNIEFQQ
>Maldo_Gala_08g013400
MHIFSNFVVNMRLLFMSIVLSLLCRELRLVSSDIGTATSYGPPYIHQFPPGNLFVAVSEGLWDNGAACGRRYRLRCLSGRNKPCKGGATVDVKVVDLCRDSTCPSTVVMSTDAFAAISHSPSTRINVEYVQ
>Maldo_Gala_11g019100
MPKNILVVLCIVASFIWASVGTPGIATFYSSYIPSACYGNTPQGILIAAAGDAIWNNGAGCGKFYNVKCTGSRNPVPHPCTNSTVRVKIVDHCPGCQSTLDLSQPAFAKIANPVAGIINIDYC
>Maldo_Gala_12g016340
MGGRSFDHIFSMELLFMLMVLSFFCTELRLVSGDLGTATPYSPPYIPTRCFGTRPDQFPPMYLFLAVSEGLWDGGSACGRIYKIRCLSGPNMPCKGRATVEAKVVDFCRQSPCPSTIAMSTDAFAAISHNSSAPINIEYAQHVLIPGPVVLAYQIELSQQIPKAVLAAKNPDQLQPILSVDKGQHVVFPSSIALVVKVAMVACLPDLPQ
>Maldo_Gala_12g016350
XXPPPPPRAPLFSFIARKTLKIKGPIKTVAAPLTTSWAGSVTMGLLFMLIVLGLFCTESRLVSGDLGTATSYDPPYMPTACFGSRPDQFPPMYLFAAVSEGLWDGGSACGRLYKVRCLSGPNMPCKSGATVEVKVVDLCRQSPCPSTIAMSTDAFAAISHSPSTQINIEYAQ
>Maldo_Gala_12g016370
MSLLVLPVVLCLLCTVPRPVSADLGTATSYGPPYIPTRCFGRRTDQFPPQYFFVAVSEGLWDGGSACERVYKIKCLSGLNMPCKVGETVEVMVVDLCRKSPCPSTIAMSTDAFAAISHNSSAPINIEYLHLTLQQNYEMTMLFLPLILAYYAEAAQPLVVLSQTWKEVLPVLILIFSVNAEVHWARYLSPALPAAQAG
>Maldo_Gala_15g011110
MSKPQSSLPYLLLFFFSAALIHSSQADVGTAAQYRPPYLPTACGGSDQGQFPPGNLFASVGEGIWDNGAACGRQYQVRCISAPVRGTCVPGNTIQVKIVDRALSSVSRPSRSDATIVLSTTAFAAIANSSATFVNIEFQQ
>Maldo_Gala_15g011720
MRLLVMSIVLSLFCRDVRLVSGDIGTATSYGPPYIPTKCFGSRQDQFPPGNLFVAVSEGLWDNGAACGRRYRLRCLSGRNKPCKGGATVDVKVVDLCKKSPCPSTVAMSTDAFAAISHSPSTRINVEYVQ
>Pyrco_DAP_Chr11v0.1_28328.1
MPKNILVVLCIVASFIWASVATPGIATFYSSYIPSACYGNTPQGILIAAAGDAIWNNGAGCGKFYNVKCTGPRNPVPHPCTNSTVRVKIVDHCPGCQSTLDLSQPAFAKIANPVAGIINIDYW
>Pyrco_DAP_Chr12v0.1_30861.1
MAAPLTTSWAGSVNMGLLFMLIVLGFFCTESRLVSGDLGTANSYDPPYLPTRCFGSRPDQFPPMYLFVAVSEGLWDGSSACGRLYKIRCLSGPDMPCKDGATVEVKVVDLCRQSPCPSTIAMSTDAFAAISNSSSIRINIEYVQ
>Pyrco_DAP_Chr12v0.1_30863.1
MNLLVPSVVLSLFCIVARLVSADLGTATSYGPPYLPTRCFGRRPDQFPPRYLFAAVSEGLWNGGSACGRVYKIKCLSGPNMPCKFGETIEVKVVDLCRKSPCPSAIAMSTDAFAAISHSTSAPINIEYVE
>Pyrco_DAP_Chr15v0.1_37342.1
MYMFSNLVVNMRLVAMLIVLSLFCRDVRLVSGDIGTATSYGPPYIPTKCFGSRQDQFPPGNLFVAVSEGLWDNGAACGRRYRLRCLSGRNKPCKGGATVDVKVVDLCNKSPCPSTVAMSADAFAAISHSPSTRINVEYVQ
>Pyrco_DAP_Chr2v0.1_02535.1
KPDQKPLILPYKVLHWKQSILASCFIGDKMGMETRVLIVVVVVAMFICLPFAAYADEGTATYYTPPYVRNFAMVRRIGGSYITYDVDAPIASSCNGYQNDGVMIAAASDAIWGNRAACGRRYSVTCIGATNQGFEASTLSKNE
>Pyrco_DAP_Chr2v0.1_02542.1
MGMEMRVFIVVAVVAMFIRLPFAAYANEGTATYYTPPYVPSSCNGYQNDGVMIAAASDTIWGNRAACGRRYSVTCIGATNQGVPQPCKGNSVVVKIVDYCPPGCQGTIDLSQEAFAAIANPDAGKIKIRYTQ
>Pyrco_DAP_Chr2v0.1_02647.1
KPDQKPLILPYKVLHWKQSILASCFIGDKMGMETRVLIVVVVVAMFICLPFAAYADEGTATYYTPPYVPSSCNGYQNDGVMIAAASDAIWGNRAACGRRYSVTCIGATNQGVPQPCKGNSVVVKIVDYCPPGCRGTIDLSQEAFAAIADPNAGKIKIRYTQ
>Pyrco_DAP_Chr2v0.1_02813.1
MSRTHNPRQWLPVLLNLLFLLQLFDTSNADVGTAAQYPPPYLPTECFGGDSSQFPSSNLFAAAGDGIWDNGASCGRQYLVRCISAEETGTCVPDKTIQVKIVDYAGSINKASVSGTTMVLSQTAFGSVANSTARSINIEFQQLVHPFLFTSVPLYILFWYDMEDAEMIKSGFEFSIIFFCRSGTCS
>Pyrco_DAP_Chr8v0.1_20153.1
MIYEVSIISLLHIYFRPPSFNLFVDQFLICFSCTPSAFRPLFFSLITLTRQMSKPQSSLPCLLLIFLSEALFHSSQADVGTAAQYRPPYLPTACGGSDQGQFPPGNLFASVGEGIWDNGAACGRQYQVRCISAPMRGTCVPGNTIQVKIVDRALSSVSRPSRSDATIVLSTTAFAAIANSSATFVNIEFQQ
>Pyrco_DAP_Chr8v0.1_20169.1
MHIFSNYVVNMRLLFMSIVLSLLCRELRLVSGDIGTATSYGPPYIPTKCFGSRQDQFPPGNLFVAVSEGLWDNGAACGRRYRLRCLSGRNKPCKGGATVDVKVVDLCRDSTCPSTVAMSTDAFAAISHSPSTRINVEYVQ
>Pyrco_DAP_Chr8v0.1_20182.1
MHIFSNCVVNMRLLFMSIVLSLLCRELRLVSGDIGTATSYGPPYIPTKCFGSRQDQFPPGNLFVAVSEGLWDNGAACGRRYRLRCLSGRNKPCKGGATVDVKVVDLCRDSTCPSTVAMSTDAFAAISHSPSTRINVEYVQ
>Pyrco_BP1_011388.1
MSRTHNPCQWLPVLLFLLQFFHTSNGDVGTAAQYPPPYLPTACFGSDSLQFPASNLLAAAGDEIWYNGASCGRKYLVRCISAEQTGTCVPDKTIQVRIVDYAGDIKTVPSVSGTTMVLSQTAFGSVANSTAKSINIEFQQV
>Pyrco_BP1_013997.1
MKLLVLSVVLSLARLVSADLGTATSYGPPYIPTRCFGRRPDQFPPRYLFAAVSPGLWDGGSACGRVYKIKCLSGRNMPCKFGETVEVKVVDLCRKSPCPSAIAMSTDAFAAISHSTSAPINIEYVE
>Pyrco_BP1_027914.1
MSKPQSSLPCLLLIFLSEALFHSSQADVGTAAQYRPPYLPTACGGSDQGQFPPSNLFASVGEGIWDNGAACGRQYQVRCISAPVRGTCVPGNTIQVKIVDRALSSVSRPSRSDATIVLSTTAFAAIANSSATFVNIEFQQSDSRVISVLITPCPIYLVLNMLWKSVQEMYGNQNNVARVFQLKRDIASMEQDGKPFVQLLGSLKGMWNELEVFRPHTTDSNLLLERAEENKIFQLVTSLGSKYEDLHSHILMNPELPTFVNVCATIQREEVRKKVMNTGTSTTASEVRAYFSSEKKHFSSDNNYKGRNPYLKCKHCDATGHVRDTCWILHPELKPYFMKNERFIQKKLPFPSYKANHASSLSTKGSEDLLNFTSNSTTLINEFAAFLQQKKEVFGSDEAGTSGNGNSTTMLGKFVGFLADSKKLTQDNMQGYKCYNPELKRVVVSRDVRFDETNLFFNKLSKDQSQRESCFEFFPLPRTEELSFQIQPLNSPAAANETQDSNHNPDQHMHNEEFPHEEPESSTEETQ
>Pyrco_BP1_030380.1
MSKPQSSLPYLLLFFFFSAALMHSSQADVGTAAQYRPPYLPTACGGSDQGQFPPGNLFASVGEGIWDNGAACGRQYQVRCISAPVRGTCVPGNTIQVKVVDRALSSVSRPSRSDATIVLSTTAFAAIANSSATFVNIEFQQ
>Pyrco_BP1_032946.1
MSIVLSLLCRELRLVSGDIGTATSYATKCFGSRQDQFPPGNLFVAVSEGLWDNGAACGRRYRLRCLSGRNKPCKGGATVDVKVVDLCRDSTCPSTVAMSTDAFAAISHSPSTRINVEYVQ
>Pyrco_BP1_034518.1
MAAPSTTSSKTLMLMVLSFFCTELRLVSGDLGTETAYDPSYMPTKCFGSRPDQFPPMYLFVAVSEGLWDGGSACGRLYKIRCLSGPNMPCKDGATVEVKVVDHCRQSPCPSTIAMSTDAFAAISHSPSRQINIEFIQ
>Pyrco_BP1_034520.1
MAAPLTTSWAGSVNMGLLFMLIVLGFFCTESRLVSGDLGTANSYGPPYMPTRCFGSRPDQFPPMYLFVAVSEGLWDGGSACGRLYKIRCLSGPNMPCKGGAIVEVKVVDLCRQSPCPSTIAMSTDAFAAISHSPSARINIEYVQ
>Pyrco_BP1_036677.1
MPKNILVVLCIVASFIWASVATPGIATFYSSYIPSACYGNTPQGILIAAAGDAIWNNGAGCGKFYNVKCTGPRNAVPHPCTNSTVRVKIVDHCPGCQSTLDLSQPAFAKIANPVAGIINIDYW
>Pyrco_BP1_037714.1
MLIVLSLFCRDVRLVSGDIGTATSYATKCFGSRQDQFPPGNLFVAVSEGLWDNGAACGRRYRLRCLSGRNKPCKGGATVDVKVVDLCNKSPCPSTVAMSADAFAAISHSPSTRINVEYVQ
>Pyrco_BP1_039111.1
MPLIMHVLFGGRAASSCNGYQNDGVMIAAASDAIWGNRAACGRRYSVTCIGATNQGVPQPCKGNSVVVKIVDYCPPGCQGTIDLSQEAFAAIADPNAGKIKIRYTR
>Pyrco_BP1_039446.1
MPLIMHVLFGGRAASSCNGYQNDGVMIAAASDAIWGNRAACGRRYSVTCIGATNQGVPQPCKGNSVVVKIVDYCPPGCRGTIDLSQEAFAAIADPNAGKIKIRYTQ
>Pyrco_BP_DH_02g01290
MGMETRVLIVVVVVAMFICLPFAAYADEGTATYYTPPYVPSSCNGYQNDGVMIAAASDAIWGNRAACGRRYSVTCIGATNQGVPQPCKGNSVVVKIVDYCPPGCRGQDRSLSRSLCCNC
>Pyrco_BP_DH_02g01370
MGMEMRVFIVVAVVAMFIRLPSAAYADEGTATYYTPPYVPSSCNGYQNDGVMIAAASDAIWGNRAACGRRYSVTCIGATNQGVPKPCKGNSVVVKIVDYCPPGCQGTRSISLKKPLLQLLTPTPEKSRFVIPRFDASTLSKNE
>Pyrco_BP_DH_02g03130
MSRTHNPRQWLPVLLNLLFLLQLFDTSNADVGTAAQYPPPYLPTECFGGDSSQFPSSNLFAAAGDGIWDNGASCGRQYLVRCISAEETGTCVPDKTIQVKIVDYAGSINKASVSGTTMVLSQTAFGSVANSTARSINIEFQQLVHPFLFTSVPLYILFCFDRYDMEDAEMIKSGFEFSIIFFCRSGTCS
>Pyrco_BP_DH_08g12130
MLVDQFLICFSCTPSAFRPLFFSLITLTRQMSKPQSSLPCLLLIFLSEALFHSSQADVGTAAQYRPPYLPTACGGSDQGQFPPSNLFASVGEGIWDNGAACGRQYQVRCISAPVRGTCVPGNTIQVKIVDRALSSVSRPSRSDATIVLSTTAFAAIANSSATFVNIEFQQI
>Pyrco_BP_DH_08g12460
MHIFSNYVVNMRLLFMSIVLSLLCRELRLVSGDIGTATSYGPPYIPTKCFGSRQDQFPPGNLFVAVSEGLWDNGAACGRRYRLRCLSGRNKPCKGGATVDVKVVDLCRDSTCPSTVAMSTDAFAAISHSPSTRINVEYVQI
>Pyrco_BP_DH_12g16610
MAAPLTTSWAGSVNMGLLFMLIVLGFFCTESRLVSGDLGTANSYGPPYMPTRCFGSRPDQFPPMYLFVAVSEGLWDGGSACGRLYKIRCLSGPNMPCKGGAIVEVKVVDLCRQSPCPSTIAMSTDAFAAISHSPSARINIEYVQKSAEPDLC
>Pyrco_BP_DH_12g16630
MPLCCNFAATRCFGRRPDQFPPRYLFAAVSPGLWDGGSACGRVYKIKCLSGPNMPCKFGETVEVKVVDLCRKSPCPSAIAMSTDAFAAISHSTSAPINIEYVE
>Pyrco_BP_DH_15g10720
MWNSNELPLLVRNNFVNLFCTRSFFSALFFSLIAYLPGMSKPQSSLPYLLLFFFFSAALMHSSQADVGTAAQYRPPYLPTACGGSDQGQFPPGNLFASVGEGIWDNGAACGRQYQVRCISAPVRGTCVPGNTIQVKVVDRALSSVSRPSRSDATIVLSTTAFAAIANSSATFVNIEFQQ
>Pyrco_BP_DH_15g11140
MYMFSNLVVNMRLVAMLIVLSLFCRDVRLVSGDIGTATSYGPPYIPTKCFGSRQDQFPPGNLFVAVSEGLWDNGAACGRRYRLRCLSGRNKPCKGGATVDVKVVDLCNKSPCPSTVAMSADAFAAISHSPSTRINVEYVQI
>Pyrco_BP_DH_15g16020
MSRTHNPCQWLPVLLFLLQFFHTSNGDVGTAAQYPPPYLPTACFGSDSLQFPASNLLAAAGDEIWYNGASCGRKYLVRCISAEQTGTCVPDKTIQVRIVDYAGDIKTVPSVSGTTMVLSQTAFGSVANSTAKSINIEFQQ
>Pruav_sc0000200.1_g400.1.mk
MSPSPSSLPWLFLFLFFSALFRSSQADVGSAAHYSPPYLPTACRGSDPSQFPSSNLFGSAGEGIWDNGAACGRQYLVRCISAPVLGTCVPGKTIQIRIVDRALSSVSRPSRKDTTMALSTTAFAAIANSSAKFVNIEFQQV
>Pruav_sc0000704.1_g240.1.mk
MSRAQPHRWLSLLILFLVHLSHTSHADVGSAAQYPPPYLPTACYGSDSSQFPSSNLFAAAGDGIWDNGASCGRQYLVRCISAARTGTCVPDKTIQIRIVDYAGSVNSQPSASATTMVLSQTAFGAIANSSAESINIEFQQV
>Pruav_sc0001476.1_g080.1.mk
MRLLVLSIVLSLLCREAKLVLGDIGTATSYRPPYIPTGCFGNQQDQFPPGNLFVAVSEGLWDNGAACGRRYRLRCLSGHKKPCKGGATVDVKVVDLCRRSPCPSTIAMSTDAFAAISRSPSTKINVEYIQYLSISLSYSLIRYEMS
>Pruav_sc0001623.1_g160.1.mk
MHAATACRGSDPSQFPSSNLFGSAGEGIWDNGAACGRQYLVRCISAPVLGTCVPGKTIQIRIVDRALSSVSRPSRKDTTMALSTTAFAAIANSSAKFVNIEFQQ
>Pruav_sc0003323.1_g100.1.mk
MIAAASDAIWGNRAACGRSYRVTCIGATNQGVPKPCKGTSVVVKIVDYCPPGCRGTIDLSQEAFTVIANPDAGKIKISYTQRGAFYFTSQNTALEIIIKSYLFEKDLMAFEMRVLIVVVAMVVWLSSAAYAEQGTATFYTPPYVPSSCNGYQNDGVMIAAASAPIFNNKAACGRSYRVTCTGATNQGVPQPCKGTSVVVKIVDLCPSPGCQATLDLSQEAFATIANPDAGKITIEYNQ
>Pyrusco0g002230.1
MSRTHNPCQWLPVLLFLLQFFHTSNGDVGTAAQYPPPYLPTACFGSDSLQFPESNLLAAAGDEIWYNGASCGRKYLVRCISTEQTGTCVPDKTIQVRIVDYAGDIKTVPSVSGTTMVLSQTAFGSVANSTAKSINIEFQQV
>Pyrusco11g010020.1
MPKNILVVLCIVASFIWASVATPGIATFYSSYIPSACYGNTPQGILIAAAGDAIWNNGAGCGKFYNVKCTGPRNPVPHPCTNSTVRVKIVDHCPGCQSTLDLSQPAFAKIANPVAGIINIDYW
>Pyrusco15g018510.1
MSRTHNPCQWLPVLLFLLQFFHTSNGDVGTAAQYPPPYLPTACFGSDSLQFPESNLLAAAGDEIWYNGASCGRKYLVRCISTEQTGTCVPDKTIQVRIVDYAGDIKTVPSVSGTTMVLSQTAFGSVANSTAKSINIEFQQV
>Pyrusco15g022340.1
MSKPQSSLPYLLLFFFFSAALMHSSQADVGTAAQYRPPYLPTACGGSDQGQFPPGNLFASVGEGIWDNGAACGRQYQVRCISAPVRGTCVPGNTIQVKVVDRALSSVSRPSRSDATIVLSTTAFAAIANSSATFVNIEFQQI
>Pyrusco15g022720.1
MYMFSNLVVNMRLVAMLIVLSLFCRDVRLVSGDIGTATSYGPPYIPTKCFGSRQDQFPPGNLFVAVSEGLWDNGAACGRRYRLRCLSGRNKPCKGGATVDVKVVDLCNKSPCPSTVAMSADAFAAISHSPSTRINVEYVQI
>Pyrusco8g016670.1
MRLLFMSIVLSLLCRELRLVSGDIGTATSYGPPYIPTKCFGSRQDQFPPGNLFVAVSEGLWDNGAACGRRYRLRCLSGRNKPCKGGATVDVKVVDLCRDSTCPSTVAMSTDAFAAISNSPSTRINVEYVQI
>Pyrusco8g017020.1
MSKPQSSLPCLLLIFLSEALFHSSQADVGTAAQYRPPYLPTACGGSDQGQFPPSNLFASVGEGIWDNGAACGRQYQVRCISAPVRGTCVPGNTIQVKIVDRALSSVSRPSRSDATIVLSTTAFAAIANSSATFVNIEFQQI
>Pyrbe_008694
MPKNILVVLCIVASFIWASVATPGIATFYSSYIPSACYGNAPQGILIAAAGDAIWNNGAGCGKFYNVKCTGPRNPVPHPCTNSTVRVKIVDHCPGCQSTLDLSQPAFAKIANPVAGIINIDYW
>Pyrbe_031214
MGMETRVLIVVAMVAMFICLPSTAYAAEGTATFYTPPYVPSSCNGYQNDGVMIAAASDAIWDNRAACGRSYSVTCIGPTNQGVPQPCKGNSVVVKIVDYCPPGCRGTIDLSQEAFAAIADPNAGKIKIRYTQV
>Pyrbe_031221
MGMEMRVLIVVAVVAMFIRLPSAAYADEGTATYYTPPYVPSSCNGYQNDGVMIAAASDAIWGNRAACGRRYRVTCIGATNQGVPQPCKGNSVVVKIVDYCPPGCQGTIDLSQEAFAAIADPNAGKIKIRYTQV
>Pyrbe_031419
MSRTHNPRQWLPVLLNLLFLLQLFDTSNADVGTAAQYPPPYLPTECFGGDSSQFPSSNLFAAAGDGIWDNGASCGRQYLVRCISAEETGTCVPDKTIQVKIVDYAGSINKASVSGTTMVLSQTAFGSVANSTARSINIEFQQV
>Pyrbe_052121
MRLLFMSIVLSLLCRELRLVSGDIGTATSYGPPYIPTKCFGSRQDQFPPGNLFVAVSEGLWDNGAACWKAVVDLCRDSTCPSTVAMSTDAFAAISNSPSTRINVEYVQ
>Pyrpy_N_02g0145.1
MGMETRVLIVVAMFICLPFAAYAAEGTATFYTPPYVPSSCNGYQNDGVMIAAASDAIWDNRAACGRSYSVTCIGPTNQGVPQPCKGNSVVVKIVDYCPPGCQGTIDLSQEAFAAIADPNAGKIKIRFDASTLSKNE
>Pyrpy_N_02g0151.1
MGMEMRVFIVVAVVAMFICLPSAAYADEGTATYYTPPYVRDHFLFIFICQNWQHICMPLIMHVLFGGRAASSCNGYQNDGVMIAAASDAIWGNRAACGRRYSVTCIGATNQGVPQPCKGNSVVVKIVDYCPPGCQGTIDLSQEAFAAIADPNAGKIKIRFEASTLSKNE
>Pyrpy_N_02g0331.1
MSRTHNPREWLPVLLNLLFLLQLFDTPNADVGTAAQYPPPYLPTECFGGDSSQFPSSNLFAAAGDGIWDNGASCGRQYLVRCISAEETGTCVPDKTIQVKIVDYAGSINKASVSGTTMVLSQTAFGSVANSTARSINIEFQQLVHPFLFTSVPLYILFCFDS
>Pyrpy_N_08g1446.1
MHIATACGGSDQGQFPPGNLFASVGEGIWDNGAACGRQYQVRCISAPVRGTCVPGNTIQVKIVDRALSSVSRPSRSDATIVLSTTAFAAIANSSATFVNIEFQQ
>Pyrpy_N_08g1480.1
MRLLFMSIVLSLLCRELRLVSGDIGTATSYGPPYIPTKCFGSRQDQFPPGNLFVAVSEGLWDNGAACGRRYRLRCLSGRNKPCKGGATVDVKVVDLCRDSTCPSTVAMSTDAFAAISNSPSTRINVEYVQ
>Pyrpy_N_11g1788.1
MPKNILVVLCIVASFIWASVATPGIATFYSSYVPSACYGNTPQGILIAAAGDAIWNNGAGCGKFYNVKCTGPRNPVPHPCTNSTVRVKIVDHCPGCQSTLDLSQPAFAKIANPVAGIINIDYW
>Pyrpy_N_12g1069.1
MAAPSTTSSKTLMLMVLSFFCTELRLVSGDLGTATAYGPPYMPTKCFGSRPDQFPPMYLFVAVSEGLWDGGSACGRLYKIRCLSGPNMPCKGGATVEVKVVDHCRQSPCPSTIAMSTDAFAAISHSPSTQINIEFIQ
>Pyrpy_N_12g1072.1
MKLLVLSVMLNLSILVSADLGTATSYGPPYIPTRCFGRRPDQFPPRYLFAAVSPGLWDGGSACGRVYKIKCLSGPQMPCKFGETVEVKVVDLCRKSPCPSAMAMSTNAFAAISHPTSAPINIEYVEPDQFPPMYLFVAVSEGLWDGGSACGRLYKIRCLSGPNMPCKDGATVEVKVVDLCRQSPCPSTIAMSNDAFAAISNSSSIRINIEYVQI
>Pyrpy_N_12g1081.1
MELLFMLMVLRLFCTELRLVSGDLGTATPYGPPYIPTRCFGTSPYQFPPMYLFVAVSEGLWDGGSACGRIYKIRCLSGPNLPCKGRATVEVKVVDFCRQSPCPSTIAMSTDAFAVISLSPSTRINIEYV
>Pyrpy_N_15g0991.1
MSKPQSSLPYLLLFFFFSAALMHSSQADVGTAAQYRPPYLPTACGGSDQGQFPPGNLFASVGEGIWDNGAACGRQYQVRCISAPVRGTCVPGNTIQVKVVDRALSSVSRPSRSDATIVLSTTAFAAIANSSATFVNIEFQQ
>Pyrpy_N_15g1038.1
VNMRLLVMLIVLSLFCRDVRLVSGDIGTATSYGPPYIPTKCFGSRQDQFPPGNLFVAVSEGLWDNGAACGRRYRLRCLSGRNKPCKGGATVDVKVVDLCNKSPCPSTVAMSTDAFAAISHSPSTRINVEYVQ
>Pyrpy_N_15g1544.1
MSRTHNPCQWLPVLLFLLQFFHTSNGDVGTAAQYPPPYLPTACFGSDSLQFPASNLLAAAGDEIWYNGASCGRKYLVRCISTEQTGTCVPDKTIQVRIVDYAGDIKTVPSVSGTTMVLSQTAFGSVANSTAKSINIEFQQ
>Rosch_v2.0_Chr2g0089451
MTRTHPQNLLFPSLFIILLFTLLFLTSNGDVGTAAQYSPPYLPTDCYGSDSSQFPSSNLFAAAGDGIWDNGASCGRQYLVRCISAAVTGTCIPDTTIQIRIVDYAAGVASKPSADGTTMVLSQTAFAAIANSTATSINIEFQQV
>Rosch_v2.0_Chr4g0404821
MGIQNILIILSMAACLMSTSMATPGIATFYTSYVREYLFKEILKLSFDEKFMILLFFYIGILFFMNLFCILKKPDTSQHSQSLTSMVLFTASACYGSTQQGVMIASAGDAIWNNGAACGKFVTVRCTGPRNPVPHPCTGASVRVKIVDHCPGCQSTLDLSKESFTKIANPVAGIINIDYY
>Rosch_v2.0_Chr4g0404841
MNLFCMLKKPDTNQHSQSLSLMFLLTASACYNYTQEGVMIAAAGDAIWNNGAACGKFVTVKCTGPRNLAPPPCTNENVTVKIIDHCPGCPFTLDLSKEAFTKIANPMGGIINIDYYL
>Rosch_v2.0_Chr6g0298751
MNYNTNEQRRIASVWNFVTIIPKPLNLAQPSISSNLASSMSSPLRLLPFLLFFVLATLFGPSQADVGTAAHYSPPYLPTSCFGSDPSQFPSSNLFGSAGEGIWDNGAACGRQYLVRCISAAVPKTCIPGQTIQIKIVDRALSSKSRPSRNDATMVLSTTAFAAIANSSASFVNVEFQQV
>Rosch_v2.0_Chr7g0222801
MERMGFKIRVLMVVMVAVVICLPSVTFAAQGTATFYTPPYVPSSCNGYQNDGVMIAAASDVIWGNRAACGRMYRVKCIGGTNQGVPQPCNGNSVVVKIVDYCPPGCRGTIDLSQEAFAAIANPDAGKINIEYTQV
>Rubch_LG01.3260
MSRTHSQNWQVLALFVVLSFPQLFHTSNGDVGTAAQYSPPYLPTECYGSDSSQFPSSNLFAAAGEGIWDNGASCGRQYLVRCISAAITGTCIPDTTIQIRIVNYAASVSSPPSAGGTTMVLSQTAFASIANSTASSINIEFQQV
>Rubch_LG02.1049
MSSPLSVPYLFLFLLATLFLSSQADVGTAAHFSPPYLPTSCFGSDASQFPSSNLFGSAGEGIWDNGAACGRQYLVRCISAAVPKTCIPGKTIQIKIVDRALTSVSHPSRNDATMVLSTTAFAAIANASASFVNVEFQQI
>Rubch_LG04.3299
MGMIKNILIVLSIVACLISTSMATPGIATFYTSYVPSACYGNTQEGVMIAAAGDAIWNNGAACGKFVTVKCTGPRNPVPHPCTGASVTVKIVDHCPGCPSTLDLSKEAFTKIANPVAGIINIDYF
>Rubch_LG04.3300
MGFETRVLIGVTVAVLVVCLPSAAFAAQGTATYYTPSYVPSSCYGYQDNGVMIAAASDAIWGNRAACGRNYRVTCTGATNQGVPQPCKGTSVVVKIVDYCPPGCQGTIDLSQEAFTVIADPNAGKIQIDYNQV
>Rubch_LG04.3301
MGFETRVLIVVAVAVLVVCLPYVAFAAQGTATYYTPPYVPSSCYGYQNNGVMIAAASDAIWGNRAACGRNYRVRCTGATNQGVPQPCKGTSVVVKIVDYCPPGCRGTIDLSQEAFAAIANPDAGKIQIEYNQ
>Rubch_LG04.3302
MGFETRVLIVVAVAVLVVCLPYVAFAAQGTATYYTPPYVPSSCYGYQNNGVMIAAASDAIWGNRAACGRNYRVRCTGATNQGVPQPCKGTSVVVKIVDYCPPGCRGTIDLSQEAFAAIANPDAGKIQIEY
>Ruboc_01_G07620
MSRTHSQNWQQVLALFVVLLFPQLFHTSNGDVGTAAQYSPPYLPTECYGSDSSQFPSSNLFAAAGDGIWDNEASCGRQYLVRCISAAVTGTCIPDTTIQIRIVNYAASVASPPSATGTTMVLSQTAFAAIANSTASSINIEFQQV
>Ruboc_02_G01653
MSTSPLSLPYLFVFLLATLFHSSQADVGTAAHYSPPYLPTSCFGSDASQFPSSNLFGSAGEGIWDNGAACGRQYLVRCISAAVPKTCIPGKTIQIKVVDRALTSVSRPSRNDATMVLSTTAFAAIANASASFVNDLNQKTTCKLFDQDQEGRALDFLEVLTVNLSIWLVRKLTWKFVIQIEENYIVIDQSSI
>Ruboc_04_G26475
MRLTLQIVMFIITIPFNFQIDFQIIVAFASKENTTTDEFTMYTTYHGTATFYKPPYSTLRMYDLYTFFHTSACYRDEDRGIYIAAASNNLFRVKCIGSTNQGQNPCKEMTFTVQVVDDCATESCATINLSQEAFDII
>Ruboc_04_G26476
MGNILIVLSIVACLISTSMATPGIATFYTSYVPSACYGNTQEGVMIAAAGDAIWNNGAACGKFFTVKCTGPRNPVPHPCTGASVTVKIVDHCPGCPSSLDLSKEAFTKIANPVAGIINIDYF
>Ruboc_04_G26477
MGFEIRVLVVVTVAVLVVCLPSVAFAAQGTATFYTPPYVPSSCYGNQNNGVMIAAASDAIWGNRAACGRSYRVRCTGPTNQGVPQPCKGTSVVVKIVDYCPAGCQGTIDLSQEAFAAIANPDAGKIQIEYNQ
>Ruboc_04_G26478
MGVNFLFAPVILGFKSQIAMGTYLNDQDLLKNQPPKSQGTATFYGLPYTRASSVIWNKSEACGNYYLIKCVGATYGGSHPCRDNVVYVKIVDHCGTKECGTINLSQEARLSTRLEIWMLGEWRLSIVGTTNNDNEWRKIIQFMACTYMPQSELSKLG
>Ruboc_04_G26480
MGFEIRVLVVVTVAVLVVCLPSVAFAAQGTATFYTPPYVPSSCYGYQNNGVMIAAASDAIWGNRAACGRSYRVRCTGATNQGVPQPCKGTSVVVKIVDYCPPGCQGTIDLSKEAFSAIANPDAGKIQIEYNQ
>Ruboc_04_G27793
MGLEMRVLFVVVAMVVVCLLSAAYADEGTATFYTPPYVPSSCNGYKNDGVMIAAASNAIWDNRAACGRKYRVKCTGATNQGVPKPCKGNSIVVKIVDFCPPGCRGTIDLSQEAFAAIANPDAGKIKIEFNEV
