# Supplementary material for: Transcriptomics of long‐term, low oxygen storage coupled with ethylene signaling interference suggests neofunctionalization of hypoxia response pathways in apple ( Malus domestica )
Source: Plant Direct. 2024 Dec 20;8(12):e70025. doi: 10.1002/pld3.70025 (PMC11660084; doi:10.1002/pld3.70025)
Supplement: Supplementary file 2 — Data S2: Homologs of all 606 hypoxia response genes identified in this study across 42 representative species of land plants). [file PLD3-8-e70025-s004.gz › 01-integratedGeneFamilies_dir/215.fna]

>gnl_Ambtr_v1.0_evm_27.model.AmTr_v1.0_scaffold00036.87
ATGTCGCCTTCTAGTTCAGCTAAACAAATTCTGTCTACAGTTGGATCGGCCGCAGCCACCGCATTGCTCATGCGAACCATAATCAATGAGTACCTACCCCCTGAAATCTATGACTTCATTTCCTCAAGAATCCGATGGCTTACCAACAACTTTTCTTCGCAATTGTGCATGGTGATTGAAGAATTTGAGGGCTTCGAGATCAACAAGGTCTTTGAAGCAGCTGAAATCTACCTCGGCAACAAAGAGTCCCCATCCATTAAGAGGATAAAGGTTCGGAAATCCGATAAAGAGAAGGATTTCACAGTCACCATGGAACCGTATGAACAACTTGTGGATATCTTCCAAGAGGCCAAATTCGTATGGAAGTTGGTTTCTTATGTTCCTCAGCAAGCTGATGTGAATACCGCGAGACCTTCATCCAGGGGTGAAGTCAAATCCTTCGAGCTTAGCTTTCACAAGAAACACAAAGACCTGATTCTAAAATCGTACTTGCCTCACATAATGGAGCAAGTGAAGGCCATTAAAGAAGAGAGAAGCCTGGTGAAGCTCCACACTCTGAATCGTGACTTCTACTATCAGGACCCTGGAAGTGTGTGGGACCACATAATTTTTGATCATCCCGCAACATTTGACACTCTTGCGATCGATACAACTTTGAAGGAAGAAATAATGGCTGACCTTAAGAGGTTCACAGAGAGGAAGGACTTTTACAGGAGAGTTGGTAAGGCATGGAAGCGAGGGTACTTGCTCTATGGTCCCCCTGGTACCGGCAAATCTAGCTTGGTAGCCGCTATGGCCAACTTTCTTAACTTTGATGTGTATGACCTTGAGCTTGCAGCCATAAATTCGAATTCGGAGTTTCGGAAGCTCCTCGTGGCCATTGCTAACCGCTCAATCATAGTGATTGAGGACATCGATCGCACTGTAGACCTGGAGGGTCAGTCTGCACAAGATGAGCCCGATAATACGCGAAACCTTGCGGTTTGTGAGCCCGATACCGCAAAAACTCAAAGGGTGACTCTATCTGGATTGCTAAATTTTCTTGATGGCCTATGGTCTACTTGTGCGGACGAGACGATATTCGTATTCACAACGAATCACAAGGAGAAGCTCGATCCGGCATTACTCCGGCCGGGTAGAATGGACAAGCACATACTTTTGGGGTACTGCAAATTTTTTAGCTTCAAGAAATTGGTTTCAACCTACCATGGTGTGGATGAGCACCCCCTGTTTGAAGAGGTTGCAGGTCTCTTGGAAGAGGCAGAGGTGACCCCTGCTGAGGTAGGTGAACAACTTATTAGGAGTGAGGATGTTGGGATTGCACTTCAAGGCTTAATTGAGGTCCTCAAGAAGAAGAGAGAGGATATTGCCCAAAGGAAAGAAGGAAATGGAACTGGAATTGAGAGCTTG
>gnl_Ambtr_v1.0_evm_27.model.AmTr_v1.0_scaffold00014.44
ATGACCATGATGTTGTCGTTGGCTTCGACAAGAACAATCTTCTGGACAATTACTTCGGCTGTGGCTGCCGCGTTGCTCGTACACACCATAGTCAAGGAATACACACCCCCTGAATTCCACGGCTACATCTCCTCAAAGATGAAATGGTTAAGTAACCACTTGTCTTCACAACTGTGTGTTGTGATTCAAGAATTTGAGGGACTCGCGATCAACAAGGTCTTTAACACGGCGGAAGTCTACCTGGGTAACAAAATCTCACCATCCATCAAGAGGATAAAGGTTGCAAAATCGGAGAAAGAAAAGGCATTTAGAATCAGCATGGACAGGAATGAAGAACTTGTGGATATCTTCGGGGGAAAAAATTCAAGTGGAAGTTGGTGCATAAGAGAAGAGAAGAGCCTAGTTAACCTCTTGACTTTGAAACCTGAGTACTACTATGGTGATCCCAGAGGTGTTTGGAACCACATAGTTTTTGATCACCCATCGACATTCGATACTTTGGCAATCGATGCCTCGCTGAAGGAGGAGATCATGGCTGATCTTAAGAGGAAAGTCGGTAAGGCATGGAAGCGTGGGTACTTGCTCTATGGGCCACCTGGTACCGGCAAGTCTAGCCTGATAGCCGCCATGGCCAACTTCCTCAACTTTGACATATATGACCTTGAGCTCGCAAACATCAATTCAAATTCGGAGTTCAGGACTCTCCTCGTGGCCACTTCGAACCACTCAATTATAGCGATCGAAGATATCGATCGCACACTGGACTTTCAAGATAGATTCAAAGAGGACCAACCCAGTAGAAGACATAACTCAAGGGTGAATCTATCATGGTTGCTAAATTTTATTGATGGGTTGTGGTCGAGCTGTGGAGATGAGAGGATATTTGTGTTCACAACCAATAACAAGGAGAAGCTTGATCCAGCATTACTGCGGCCAGGTAGAATGGACAAGCACATACAATTGGGCTACTGCAACTTCTTTAGCTTCAAGAAACTCGTTTCAAACTACCACAATGAGGAGGATCACCCCTTGTTTGAAGAGGTTAAAAGTCTTATAGAAAAGGTACAGGTAACCCCAGCTGAGGTAGCAGAGCAACTTCTGAGGAGTGAGGATGTTAAGGTTGCACTTCAAGGCCTGATCGAGGTCCCTCAGACG
>gnl_Ambtr_v1.0_evm_27.model.AmTr_v1.0_scaffold00014.112
ATGTCATCGGCGAAAGCTATTCTATCCATGATCGCTTCAACAGCTGCCTCTGCAATGCTCATGCGTACAATAATCAGGGATTACCTCCCCCCTGAAATCCACAACTATATATCCTCAAGGATACATTGGCTCAGTAAACGTTTCTCATCACAATTGTCCATGGTCATTGAAGACTATGAGGGCTTTGAGATCAACAAGATCTATAAAGCTGTTGAAATCTACTTGGGCAACAAAGTCTCACCAACGGTCAAGAGGCTAAGGGTTGCAAAATCAGAGAAAGAGAAGGGCTTCAAAGTCACTATTGAAAGGAATGAGGAACTCGTAGACACCTTCGAATGTGTCGAGTTCAAATGGAGGCTATTTTGCTATGAAACCCCACGTATGGTCACTGATCATGAGAGAATGATTCCCATGAAAGAAACCAGGTTCTTTGAGCTTACCTTTCATAAGAAGCACAAAGACATGGTTTTGGACTCCTACTTCCCTCATATCATGGGCCATGTCAAGGCCATAAAACAAGAGAAGAGCCTGGTGAAGCTCCACACCCTGAACCATGAAATCCACTTTAGTAACACTAGAGAAATATGGCGCCATGTGATTTTCAACCACCCAGCAACATTTGATACCCTTGCCCTCGATGCGTCTCTAAAGGAGGAAATCATGCTTGATCTTCAGAGGTTCTCAAAGAGAAAGGACTTCTATAGGAGAGTCGGTAAGGCATGGAAACGTGGATACTTGCTCTATGGCCCTCCAGGCACTGGAAAGTCTAGCCTAATAGCCGCTATGGCCAACTTCCTGAACTTTGACATTTATGACCTTGAACTTTCTTCTCTTCGATCTGATTCTGATTTCCGAAAGCTCATCATTACCACCACTAACCGATCAATCTTGGTGGTTGAGGATATTGATCGCACGGTGGACCTAAAGGAGAGAGAGAAACCCATGGTCCAATATCCCATGCAAAGAGAGAATGGGGGGGTGACTCTATCAGGGCTGCTCAATTTTGTTGATGGATTGTGGTCAAGTTGTGGGGACGAAAGGATAATCGTGTTCACAACAAATAACAAGGAGAAGCTTGATCCGGCATTACTCCGGCCAGGCAGGATGGACAAGCACATACACTTGGGGTATTGCAACTTCTTTAGCTTCAAGAAACTATTTTCAAATTACCATTTAGTGGATGATCACCCCTTGTTTGAAGAGGTTAGAGAATTGATTGAGGAGGTGGAGGTAACCCCAGCTGAGGTAGCTGAACAACTTATGAGAAGTGATGATGTTTGTGTTGTACTCCAAAGCCTAATTGAGGCCATGAAGAGGAAGAGAGAAGAGATGACTCAAAGTAAGCAAATCATTGAAGAAAATGGAGAGGGAGGCGTCTTTCTAGAGGAACAG
>gnl_Ambtr_v1.0_evm_27.model.AmTr_v1.0_scaffold00014.40
ATGAGGGTGACTCTATCAGGGTTGCTGAATTTTGTCGATGGATTGTGGTCTAGTTGTGGGGACGAAAGGATAATCGTGTTCACAACAAATCACAAGGACAAGCTTGATCCGGCATTACTCCGGCCTGGCAGGATGGACAAGCACATACGCTTGGGGTATTGCAACTTCTTTAGCTTCAAGAAATTGTTTTCCAATTATCATTATGTAGATGATCACCCCTTGTTTCAAGAGGCTAGAGGATTGATTGAGGAGGTGGAGGTAACCCCAGCTGAGGTAGCTGAACAACTTATGAGGAGTGAGGATGTTGGTGTTGTACTTCAAAGCATAATCGAGGCCTTGAAGAGGAAGAGAGAGGAGATGGTCAGAGTTAGCAAATCAATGAAGAAAATGGAGAAAGTGGAAAAGGAAGGAGATAACCCAAAG
>gnl_Ambtr_v1.0_evm_27.model.AmTr_v1.0_scaffold00014.39
ATGAGTGAAACCAGGTTCTTTGAGCTTACTATTCATAAGAAGCACAAAGACATGGTTTTGGACTCGTACTTGCTTCACATCATGGCTCATGGCAAGGCCATAAAAGAAGAGAAGAGCCTGATGAAGCTCCACACCCTAAACCCTGACTTCCATTTTGGTGTCACGAAAGAAATATGGCGCCATGTGATTTTCAACCATCCGGCAACATTTGATACCCTTGCCATCGATGTGTCGCTAAAGGAGGAAATCGTGCTTGATATTCAGGGGTTCTCAAAGAGAAAGGACTTCTATAGGAGAGTTGGTAAGGCATGGAAGCGTGGATACTTGCTCTATGGCCCTCCAGGCACT
>gnl_Ambtr_v1.0_evm_27.model.AmTr_v1.0_scaffold00014.41
ATGGTCATTGAAGACTATGAGGGCTTTGAGATCAACAAGATCTATAAAGCTGTTGAAATCTACTTGGGCAACAAAGTCTCACCAACCGTCAAGAGGCTAAGGGCTGCAAAATCAGAGAAAGAGAAGGGCTTCAAAGTCACTATTGAAAGGAATGAGGAAATCCTAGACACCTTCGAATGTGTCGAGTTCAAATGGAGGCTATTTTGCTATGAAACCCCACGTATGGTCACTGATCATGAGAGAATGATTCCCAAGAAAGAAACCAGGTTCTTTGAGCTTACCTTTCATAAGAAGCACAAAGACATGGTTTTGGACTCCTACTTCTCTCATATCGTGGGCCATGTCAAGGCCATAAAACAAGAGAAGAGCCTGGTGAAGCTCCACACCCTGAACCCTGAAATCCACTTTAGTAACACTGGAGAATTATGGCGCCATGTGATTTTCAACCACCCAGCAAAATTTGATACCCTTGCCGTCGATGCATCTCTAAAGGAGGAAATCATGCTTGATCTTCAGAGGTTCTCAAAGAGAAAGGACTTCTATAGGAGAGTCGGTAAGGCATGGAAACGTGGATACTTGCTCCATGGCCCTCCAGGCACTGGAAAGTCTAGCCTAATAGCCGCTATGGCCAACTTCCTAAACTTTGACATTTATGACCTTGAACTTTCTTCTCTTCGATCTGATTCCGATCTCCGAAAGCTCATCATTACCACCACTAACCGATCAATCTTGGTGGTTGAGGATATTGATCGCACGGTGGACCTAAAGGAGAGAGAGAAACCCATGGTCGAATATCTCATGCAAAGAGACAATAGGAGGGTGACTCTATCAGGGCTGCTCAATTTTGTTCATGGATTGTGGTCAAGTTGTGGGGACGAAAGGATAATCGTGTTCACAACAAATAACAAGGAGAAGCTTGATCCGGCATTACTCCGGCCAGGCAGGATGGACAAGCACATACACTTGGGGTATTGCAACTTCTTTAGCTTCAAGAAACTATTTTCAAATTACCATTTAGTGGATGATCACCCCTTGTTTGAAGAGGTTAGAGGATTGATTGAGGAGGTGGAGGTAACCCCAGCTAAGGTAGCTGAACAACTTATGAGAAGTGATGATGTTTGTGTTGTACTCCAAAGCCTAATTGAGGCCATGAAGAGGAAGAGAGAAGAGATGACTCAAAGTAAGCAAATCATTGAAGAAAATGGAGAGGGAAGCGTCTTTCTAGAGGAAGAG
>gnl_Ambtr_v1.0_evm_27.model.AmTr_v1.0_scaffold00019.374
ATGGATTGGCAATCACTGGGCTCAGTCTTAGCTTCCATTGTGTTTCTAAGAGAGATTTTACACAATTATCTCCCACCCCAAGTGAGAGATGCAATAAACCGCTTGACCAAGAAGCTCTTCACCTTCTTCTTCCACCCCAATATCTCCATAATTGTTGAGGAAAATGCATCAGGCCACACAAATGAGCCCTATGAGGCCATTCAAACCTACCTTGCACCAAAGTGCTATGCTTCAGCTAATGTGTTAAAGCTTTGGAAGGGTAAAAACTCTAGGTCCCATACCTTTTCAATGGATTCTCACCAAAAACTCACTGACCTTTATAAGGGTGTTCCCCTTCAATGGACCTTTCACTGCACCCAGAAGAAGAGTGGGGACCAACCATATTCTCAGACCTATGAGAATCGGTACTTCGAGCTCTCGTTCCATCGGAAGTATCGCGACATCGTGAGTAATTCCTATATCCCTTATGTTATCACCGAGGCCGAGCAATTAGCCATGAAGAACAGAGAAATGAAGCTGTATGTCAACAAGATCAGCGATCGCTATAACCGGCTGTGGTCCTCTGTGACTCTGTCTCATCCTTCTACGCTCCATACGTTAGCCATTGATCCCAAGCTCAAATCCGAAATAAAGGATGATTTGACGAGGTTTGTTAACAGAAAAGAGTTCTATAGGGGAGTTGGACGGTCATGGAAGCGGGGCTATTTGCTCTACGGGCCTCCGGGTACTGGTAAGACTAGCTTGATTGCAGCCATAGCCAATTTCTTGGACTTTGACATATACGATCTCGAGTTGAGGACTGTGAGGGACAACTCCCAGCTGAGGGAGCTCCTCACTTCCACGAAGAGCAAATCAATCATTGTTGTTGAAGACATCGACTGTTCTTTGGACCTCACGAATAGGAGAGTGATGGAGAAGGAGAAAAGAGAGGAAAAGCCAGGGCAAAGGGAGAAAACCGACGAGGCAGCGTTCACAACGAGCCTGGTGAGCCTCTCGGGTGTTCTCAACTTTGTCGATGGGCTGTGGTCCTCCTGTGGAGGGGAGAGGATAATGATCTTCACCACTAACCATAAAGAGAACCTTGATCCAGCTCTGCTGAGGCCTGGTAGAATGGACAAGCATATACTGTTATCTTATTGTGAGTTTGAGGCATTTAAGATTTTAGCAAATAATTATTGTGGACTCAGTGGAGAGCACCCACTGATGAAGGAGGTGGAGGAGGCTTTAAGAGTTGTTCAAGTGACACCAGCTGAGATTGCAGAGTTGTTCATGGGCAGTTGTGATGATCCTGACTTGGCCATGGAGACTGTGTTAGAAGACTTGCAAAAGAGACAAGCTATTAAAAATGAGAGCCTCAAGTTCAATTTGGATTTTGAGATTTTGAGATCT
>gnl_Ambtr_v1.0_evm_27.model.AmTr_v1.0_scaffold00019.371
ATGATAGATGAATATGACGACTCTCGTTACTCAAACGAGACCTGTGAATCAGTAGAAACCTATTTCTCTCCTAAATGCTATGCTTTGGCCAATGCATTAAAGGTCACAAAGGCCGAGAACTCGAGGTCCTACACTTTTTCCATGGTCTCTAACCAGAAAATAACTGACCACTTTAATGGTGCTCCCCTTTACTGGACCTTTCACATTGCAGAGAAGAACTCAGGGAGCATAGAAGACGAAGACCGGTACTTTGAGCTCACATTCAGCAAAAAACACAGAAAAATGGTAAGCAACTCTTACATTCCCCATGTGATGGCTGAGGCCTCATTGCTGGAAATGAGAAACAGAGAGATGAGCCTCTACACCAACAGGGCTGCAGACCATGAGGGCGGGAAATGGTCCCCTGTCTCGTTCTCGCACCCATCGACTTTGGACACCCTGGCGTTCGATTCCTCGATGAAAACAAGGATTAAGAATGATTTGATGAGGTTTGTGCATCAAAAGGAGTATTACAAGAAAGTGGGTAGAGCACGGAAGAGGGGTTATCTGCTCTTCGGGCCACCAGGGACCGGAAAGACCAGCCTGATCGTGGCCATTGCCAATTTCCTGAATTTCGACATTTACGATCTCGAATTGAGATCAGTTATGAGCAATTTCAGGCTCCGGAAGCTCCTCACTTGGACAAACAGCAAGTCAATTATCGCCATTGAGGATATCGATTGCTCGCGGGACCTCGTGAACAGGGAAAAGAAGGCGAAGGCCAAGAGAGAGGAGGAGGAGGAAATTGGAGGGAGGAGGGAAGAGAGAAGA
>gnl_Ambtr_v1.0_evm_27.model.AmTr_v1.0_scaffold00019.372
ATGGATCTGCACATTCATTTGTCATACTGTGGATTTGAGGCTTTCAAGGTTTTGGGCAAGAACTATGTGGGATTGGAGGATCACCCATTAAAGGAGAAGGTGGGGGAAGCTTTGAGAGAGGTTGAGGTGACACCAGCTGAGGTTGCAGAGTGGTTCATGGGCTACAAAGAGGACCCAGATTTGGCCAAGGAGACTCTGCTGAATGAGCTGCTCAAGAGGCAAGCTGGTGAGACTGAGGTTCCACAGGTGGGTGTTGAGGAAAATGCAGCTATGGAAGTTGGGGAAGATGCAGTGTTAGGCAGTTGTGAT
>gnl_Ambtr_v1.0_evm_27.model.AmTr_v1.0_scaffold00019.373
ATGTGGGTGCAATGGAAACTTTGTTCCAGTGGTCCTTCAAGGCAAGAGAAAAGGTATTTTGAGCTTATGTTTCATAAGGATTACCATGATCTTGCACTTGAATTTTATATCCCATATGTGTTTGAGAAGGGAGCTGAAGTTCAAGGAGCGAAGAGAGTGTTGTGTACCAATAGATCGATGAATGGTGATGGCGGTTTATGGTCCACTGTGGATTTTCATCTTCCTTCTACGTTCGATACGATAGCCGTGAATAATGAGGTAAAGAATAGTTTGAAGAAAGATTTGGTGAAGTTTAGCGAAGCAAAGGAGTTGTATGTGGAGGCAGGTAGAGCATGGAAGAGGAGTTATTTGATCCATGGACCATCGGGAACGGGAAAGACTACCTTAGTTGCTGCAATTGCCAATGAGTTGTGCTTTAATCTCTATGATATAGACTTGGGTAGTGTACATAATAATTTTCATTTGAGGAAACTTCTCATATCCACGAGGGAGAGGTCAGTGATTGTTTTCGAGGATATTGACAAATGGGTTGTTAAGAGAGAGGGAGCAGAGAATCAGAGAGTCGAAGAAGGTTATATTATACAAAAAATTGGAGGAGGGGAGGCTTTGATCACCATGACTGGGCTTTTGAATTTGATAGATGGATTGTGGTCTTCTTGTTTCCTATGTGAGAAGGTAATGGTGTTTACAGCTACAAATATAGAAAATTTGGACCCCTCATTATTGAGGCCCGGCAGGATGGACATGCACATGACCCTAACTTACACTCGACCTTTGGACTTTGAGGCACTCACAAATAAATATTTCGATTTGGAGAATGATGAGATTGAAGTTAGTATTAGAACCAACATGCAGAAGATTAAGGACTTGCTCAACAATTTGAATATCATACCTGCTGAGATAGCTGAAGTGTTTATGCGGTACAGTGGTGATCCTGCAAAAGCTATGGAGATGTTGATGTGGAAATTGAATGGGACCATTGTT
>gnl_Ambtr_v1.0_evm_27.model.AmTr_v1.0_scaffold00019.367
ATGGATGTTATGACCAGGTTTATCTCTCTAGACTCTCTTGGCTCTCTAGGCTCCCTCCTGGCCACTGTTGTCTTTTTAAGAGCAGTTCTCAGTGACTATTTTCCGAACCAGGCGTTCTCATATCTGGGCTCATACATTGAGCAACGCTTTGCCTCTCTCTGGACCCATCTCCTGGTGGAAGAAGTTACCAATGGCTTCTCCGATCCTCTCTTCCGAACCTTCCGGGCCTACTTTCTCAGTCGCTTCTCCGACTCATCCCCGCTGCTCCGCCTCTCGAAACAGGTAAACTCAAAGATCCACTCTCTCTCTCTAAACGAGTACAACTCCCTCGATACCGCCTTCGAGGACGAGTTCGAGGGGGTTCGGATCAGGTGGTCGGTTCTTGTGAAAGAAACTCCCGGCAACTCAAGGGAGCACCGCTGCCTGAAGCTGAGCTTTCGGAGCAAGTTCAAGGACCTAGTCAGAGAATCGTATCTGCCTCATGTCGAGGATGTTGGCCAGGCATTGTTAGAGAGGGAAAAGTCGAGGAAGCTGTATGCTAACAAGATGGGTAGTGGGTGGTCCTCTGTTACATTCGACCACCCGTCGACGTTCGAGACCCTCGCCATTGATCCTCACCTGAAAACACGAATACTAAATGACCTCGATAAGTTTGTGGACGGCCGGGAATTCTACGATCGGATCGGGAAGACATGGAAGAGGGGCTATCTCCTGTATGGCCCTCCGGGAACCGGCAAGACCAGCTTGATTGCAGCCATAGCGAACCATCTGGACTACGACATCTACGATCTTGAGCTGAGCTCGGTCCTGAGCAACACGGAACTGAGGTCTCTGTTGCAGGAAACGAGTGCCCGCTCGGTGATCGTAATTGAAGACATCGACTGCTCTGTCCAGCTCTCGAACCGCACAGCCGGGTCCGAGAGGCTCGCAAAGCCCTTGGCGGAGGGCGAGGGCACGGGCTCGGCAGAGGGCTCGGCAGAGGGCTCGGCAGAGGGCCCGAGAGCGGGCTCGGCAGAGGGCCCGGCCAAAACGTTTGGGGTAAGCCTATCTGGGGTTCTGAATTTCAGTGATGGGCTCTGGTCTTCCTGTGGAGGAGAGAGAATTGTGATTTTTACTACTAATTACAAGGAGAGATTGGACCCTGCTCTCTTGAGGCCAGGGCGCATGGATTTTCACATTCATTTATCTTACTGCGGGGGAAAAGCTTTCAGAGTTTTGGCGAGGAATTATTTGGGGGAGGGGTTAGATAGCGAAAGTTTGGTGGGGGATCGGGTAGAGAGAGAGAGATTGATGGGAAATGGGTTGGAGAGAGAAAGGGTTCTGGAGATTTTAGAGAGAGAGAGGTTGATGGAGGAGATTGATGGGTTGTTAGAGAGAGTGAAGGCGACACCTGCTGATTTAGCGGAGGTTTTGATGGGAAGAGAGGAGGAGGGAGGCGCATTCGAAGCTTTGCAAGAGGTGGTGGTGATGCTGAGAAACAGATTGGTGGTGGATCAGAGCGAGCGTTTG
>gnl_Aquco_v3.1_Aqcoe2G025100.1
ATGCCTTCACAAAAGAAAAACTTATCAGTACAGCAAATGTTATCGGCAGCAGGACCATATATAGCCATGGCAATGTTAATTCAACCATACCTCAATGAACTCTTTCCTAGTGCTGCCGGTGGTTTCCATTACAAAGGTTTGGTGGTCTCTTCTCTCAAGAAATTTCTCACTAGATTCTCTTCTCAAATGACAATGGTGATTGAAGAATTCAATGATCTCACTACCAATCAAATCTACTCTGCTGCCGAGAGGTACTTCCATTCAAAGAGCTTAACCTCGACACATAGATTTAGAATCAGCAAAGATGAACACCACCAGAGTTACGGAATTTCCACGGAAATTGAAGAAGAGATTGTCGATGTTTTTGAAGGAATTCAATTCAAGTGGAAATTCATGAACGGATCACATATCCTACAAGCAGGTCCTAAACGCAATTCATCCCAAGGAAGATCTGAAGATGAATGTTTTGGACGAAGTTTTCACAAGAAACACAAAGAAAAAGTATTGAACTCTTACTTGCCTTACACATTGAATATGTCAAAAGCTTTGGAGATTAAAAAAACCCGAGTTGTTAAACTGTTTCGTACTCGCAATATGCATGGATCTTATGGGGGAGGGGGGGCATGGTGCTGTATCAATCTTGATCATCCTGCTACGTTTGACAAGTTAGCAATGGATGAAGCATTGAAGAGGATGATAATTGACGATTTGGATAGATTTGTCAAGAGGAAGGAGTTTTACAGGAGAGTGAGTAGGGCTTGGAAATGTGGATATCTCTTGTATGGACCTCCTGGTACTGGAAAATCGAGGTTAATTGCTGCCATGGCTAATTACTTGAATTTTGACATTTATGACTTGGAACTAACTGATCTTAGGAGCAACTGGGATCTCAGGAGATTGCTGCTATCTACAGGGAATAGATCAATACTGGTACTAGAAGATATTGACTGCTCTTTTGAGTTTAAGAATTCAAGGCAACTTTTGCCAGGAAACTTTGATCTACCACCTGGAGTTCATAAGATAATTGCCCCCCAACAATTGACTCTATCTGGGATGCTCAATTGCATTGACGGTTTGTGGTCGAGTACTGGAGACGAACGGATTATCGTGTTCACAACCAATAACAAAGACATGCTCGATCCTGCTTTGTTGCGCCCTGGACGCATGGACGTGCACATCCACATGTCCTTCTGCACTCCCTCTGGTTTCAGGCTCCTTGCCTACAACTATCTAATGGTTTCTGATCATCCAATTTTCAGAGAGATTGAACAGTTATTGGAGATACAAATGTCACTCCAGCAGAGGTCGCTGAAGAAC
>gnl_Aquco_v3.1_Aqcoe6G126800.1
ATGTACAATCTCTCTGGTGATTTAACCAAGAATATGGTATCACTATCAACCATATTCAACTTTTTTCTCAACTTTCTTCTTCCTGTTTGGTCAAGACAGAATATGGTATCAGGACTATCAGCCACAGGATCAGCAGTAGCAATTGCTATGGTGATTCAAACAATCTCACATGAATTTGGTCCCTTCGCTTTCAAAAGGTTCATGTTGACAACTCTCAAGTATATTGTCACTAAAATTTTTCCTCAGTTGACAATGGTGATTGAAGAATATAATGGTCTGACAACTAACCAGATCTACAGAGCTGCTGAAATATACTTAGACTCTATAAGCTTAGCCTCGACAACAAGACTCAAGATATGCAAAGACGATAATGGAAAGGATTACATGATGTCAGTAGATAAAACAGAAGAGAGTGAAATTATTGATGTTTTCGAACGAATTCGATTCAAGTGGAGATTCTTGACTAAAGCAAATGCATCTAGATCATCATATGCTCCAACTAGAGCTTCCAATCTGAATCCAGACTCTGAAAGGCGATCTGAAGGGCGATATCTTGAACTTACATATTACAAAAAACACAAAGAAAAGATCATTATAGCTCTGGCCCGTGGAGCTCGATCTATCTTGATCACCCTGACATTTGAAAAGTTAGCCATGGACACCATGCAGAAGAAGAATATAATAGATGACTTGGACAAATTTGTTAAGAGGAAGGAGTTTTATAGGAGTGTAGGGAAAGCTTGGAAACGTGGATATTTGTTGTATGGACCTCCTGGTACAGGGAAATCAAGCTTAATTGCTGCCATGGCTAATTATTTAAATTTTGACATTTACGACTTGGAACTAACAGATATTAGACGCAATTCAGATATTAGGAGATTGTTAGTTTCAACAGGGAATCAATCAATAATTGTTATAGAAGATATTGATTGCTCTCTGGACTTCAACAAAAGAAAAGCTTTGCCAGAAAAAGTAGCAACTCCTGGAGCTCCTACACAAGTGGATAATCAGGCTACTAATCAACTGACACTCTCAGGGATGCTTAATTTTATTGACAGCTTATGGTCAAGTGTTGGCAACGAAAGAATTATTGTGTTCACAACTAATAACGAAGACAAACTTGATCCTGCTTTACTACGCCCTGGACGCATGGACGTGCACATCCATATGTCCTACTGTACTTACTCTGGTTTTGAGCTTCTTGCCTATAACTATCTCAAGGTTTCTCATCATGGAGTGTTCAAGGAGATAGAAAAGCTACTGGAGACAACAAATGTCACTCCAGAAGAAGTGGCTGAAATATTAATGAAGAATGAGAACCCAGACGTCTCCCTTGAAGAATTACTTGGATTTGTTCAGAATAGACACCTAGAAACGGCAAAGAATTCTTCAGAAGACACC
>gnl_Aquco_v3.1_Aqcoe5G174000.1
ATGTTTTCTGCAATAAACATGCCTTCAACATCCTCATTATTTTCTACCTACGCCTCAATTACTACTTCACTAATGCTGTTTAAAACCATAGCCAATCAACTTTTACAACTTATACCTCAACAAGTTCAAACCCTAATTTATTCGAAACTTGAGTACTTTTTTCGTCGTCCAATATCATCAGATGAACTCACTCTTATTATTGAAGACAAAGATTCATACAATCACAACGAACTTTTTGTAGCTTCGCAGTTATTTTTAGGCACGAAAATCACTCCTGTGATTGGGAGAATTAGAGTTGAAAAAGTTCCAAAACAAAAAAGATTGGCACTGACAATTGATAATGGCCAAGAGATTGAAGATGTTTTTGAAGAAACTAAAGTTAAGTGGAACCTTATTCCTGCGAAAACCGATGAACGAGGGCATACAACGGAAAATCAACACATTGAGCTCATATTTGATAGAAAGGATAAAGAGAAAGTGTTGAACTCCTACTTGATGTATGTGCTCAATATAGCAAAGACCATGCAAGAGCAAGACAAAGTGGCAAAACTTCATACAGTTGATTGTCAAAGAGCTTCATGGAAACAGATTATTCTTGAACATCCAGCAACGTTTGATACATTAGCAATGGATCACAAGTTGAAAAGAGAAATTCTAGAGGATTTAGAAAGGTTTCTTAAAAGGAGAGAATTTTATAAGAGAGTGGGTAAGGCTTGGAAACGCGGTTATTTGTTGTATGGTCCTCCAGGCACAGGGAAGTCTACTTTGGTTGCTGCCATGGCTAATTATCTTAATTTTGATATATATGACTTTGAACTTTCCAGTGTCAATAGCAATGATGAGTTAAGAAAATACTTGCTTGCAACCGGTAACAGATCGATACTTGTGATCGAAGATATTGATTGTAGTATCGATATGCAAAACCGAGACAAAGATGAAAAGGTTACCAAAGATAAGTTTACGCTTTCTGGACTCCTCAACTTCATAGATGGCTTATGGTCAAGCTGTGGAGACGAGCGGATTATTATCTTCACCACCAACCATAAAGACCGTCTAGACCAAGCTCTGTTACGTCCTGGTCGGATGGACATGCACATCCACCTCTCCTATTGTACTACTGAAGCGTTCAATATATTAGCCTTGAATTACCTTGGTATTCATAAAAATAACAAGGAGCTTTACATAGAAATTGAAAACTCCTTAGAGAAGTATCAAGTCACTCCCGCTGAGGTTGCAGAAGAGCTGATGAAGAGCGAAGATGTCGATATTGCATTAGAGGGGTTACTCAAATTTATAAAGGGGAAGAAATTGAAACCAGATGAACAGGTTGAGATTAAAGATGGATGCCAAAAGCCCAAAGAGCAGAAAACTGAGAAAAAAAATGTAAAGAAAATTGTAAACCCAGGAAGAATGGGAGTTCGCAAACCGTTCTTTGTT
>gnl_Aquco_v3.1_Aqcoe5G230600.1
ATGTCTTCAAAGATGTTTTCACTCAAATCATTGCCATCTACCTCAGCTGTATTCTCAGCTTATGCATCATTAGCAGCTTTTATGATGCTTGTTCAATCCATTTTTAACCAATTCATACCTCATCAACTCCAAGTTTATCTACTCTCAATTTTCCAAGGTTTCTTCATTCCTCATTCTTCCAGTAATAATATTACCATTATAATCGAAGAATACGAAGGATATTCCATTAACCAAGTGTATGAAGCCTCGGAAATTTACTTGAGAACCAAAATTGATCCCTCAGTCGAACGACTTAAAGTAAGCAAAGCTCCTAGAGAAAAGACTCTCCAGGTCACAGTTGAGAAAGGCCAAGAGATTATCGACATCTTTCAAGGGGTGCAACTAAAATGGAAGTTGATGACTTATGAGAATGAAAAGTGCGATCCCAACAACCGTCATTCGAATTATCAACAAACACAAATAGAACGACGAGCTTTTGAACTCAGCTTTCAAAAGAAATACAAAGAGACAGTGATGTCTTCTTACTTGCCTTATGTGTTAGACAAATCAAAAGCCTTAAAAGAGCACAACAAAGTGGTCAAGCTATACACTTATGGACACTTTGCTGAAGACTCGGGAGGAGGTCCATGGGGATCAATTAATCTTGACCATCCTTCAACATTTGATACATTGGCAATTGAGTCAGAGCTCAAGAAAACATTGATCAATGATCTTGATCGGTTTGTCAGAAGGAAGGAGTACTATAAGAGAGTCGGTAAGGCTTGGAAACGAGGGTATTTGTTATTTGGTCCTCCAGGAACTGGAAAATCCAGCTTGGTTGCTGCAATGGCTAATTATCTCAAGTTTGATATCTATGATTTGGAGCTCAGCAATATCCACGCTAATTCTGATCTAAAAAGATTATTGGTTTCCACTGCAAATCGATCCATACTTGTTATTGAGGATATTGATTGTAGCGTTGAAATTCAAGACCGCGGATATCATGATGATACCTTCATTACCTCAAGGAACAAGTTTACTCTCTCCGGGCTACTCAACTTCATTGATGGTCTATGGTCAAGTTGTGGGGACGAAAGGATCATTGTATTCACAACAAACCACAAGGACAAGCTAGACTCTGCATTATTGCGCCCTGGGCGCATGGACATGCACATCCATATGTCATACTGCAGTTTTTGTGGATTCAAACTTCTAGCCTCAAATTATTTGGGCATTCAAGACCACCAACTCTTTGGACAGATCGAAGGCCTATTAGAAAGTGTGGAGATCACTCCTGCAGAAGTTGCGGAAGAGCTAATGAAGGATGACGATTCCCAAGTTGCCCTTCAGATGATAGTCCAGCTACTCTTACAAAAGAAGACTGAACGGGATGCCATGGATCAAGATAAAGAAGTTGAATGTAATGGACAATCTCTATGTAGAATTAATACAAACATAGAGCAATCTATTCAAGATGATGACGAAAACTCGCCAGTATGGACTGCCTATGTTTCTCAGTCGAGGACAATCAAGCTTCAACTAAAGCTTCTGCTCATGCGATTTGTGACG
>gnl_Aquco_v3.1_Aqcoe5G233000.1
ATGTCGATGTTAATGTCGAAATACACTACTACCGCAGCTTATTCAATCTTCGTCTCTGTAATGATTTACCAGTCTGTAGCTAAAGAACTCTTACCTGATGGTGTAAGTGATGGATTAAAAAGGTATGTTCGTCGTTGTTTTTGTTATCTAAGTAGTCTTGTTACTACAACTAAGCTGACCATGATTATCCCTGAAACCGATGGACTAGTTAAGAATGAAATATATGAAGCTGCAGATATTTATTTAGGTGGTAAGATTAATCCAACAACAAGGAGATTAAGATTAAGTAAACCAAAGACTGAAAAGAATTGTAAAATTTCCATGGAAAATAATGAGGAGGTTTATGATGTTTTTGATGGAATAATATTTACGTGGAGAAAGGTGTGTAAACCAATTCAAAAAAATATTATTAGCTCTTCTAAAGATGCTAAAGCGCCTATTCGACACCCTGAAATTCAATCTTTTGAAGTCACTTTTTATGAAGATCACAAAGAGAAACTTCTAGATTCTTACATTCCTTATATACAAGAGAAAGCGAAATCGATAGCAGATGCAAACAAGACAGTGAGGTTATTTACGGTGAATGATGAAGGATTGTATGATAGTTATAGTAATGTATGGAAATCTGTCAAATTTGATCATCCATCTACATTCAATACACTTGCATTGGATCCTGAACTCAAGAAGACTATAATGAATGATTTAGATGGATTCGTTAATAGAAAGAATTTCTATAAAGAAACAGGAAGAGCTTGGAAACGCGGGTATTTGTTATATGGACCTCCTGGAACGGGCAAGTCCAGTCTAATTGCTGCCATGGCGAATTACCTTAACTTTGATATCTATGATTTAGATCTCACTCAACTTAGTCGTAATCCAGAGCTTCGAACAATAATGATGTCTATGGCAGACAATTCCATACTAGTTATTGAGGACATTGATTGCAGTATCGACTTGGCAGACAGGACACCATCATCAAATAAGAAACATCAGGTCACTCTTTCTGCAGTGCTCAATTTCATTGATGGGATATGGTCGACTTGTGGCAATGGGCGAATTATTATATTCACAACCAATCACAAGGACAAACTTGACCCTGCTCTGTTACGCCCTGGTCGCATGGACATGCACCTGAATTTATCTTATTGCACTCCTAGCGGCTTCAAAATCCTGGCTTTTAACTATTTGAAAGTGGAGCACCATCCTCTTTTTGGTAGTATCGAAAATCTGATAAGCAATGTTGAGGTAACACCAGCTGAAGTAGCTGAAAAGCTCACGAAGATTGATACCACTGATGTTGTCCTCGAAGAGCTCCTTGATTTCCTTGAGAAAAAGAAAATTCAACAAGATGAATCGAAAGCCGTGAAGGAAAATGAAGGTAAAGAGACAAAAGATAATCAGGAGAAAAAGAAAAGAGTGACGAAGAGGATTCAAGCTAGTGATGAGGACGATGAA
>gnl_Aquco_v3.1_Aqcoe5G173300.1
ATGGCGAATTACCTTAACTTTGATATCTATGATTTAGATCTCACTCAACTTAGTCGTAATCCAGAGCTTCGAACAATAATGATGTCTATGGCAGACAATTCCATACTAGTTATTGAGGACATTGATTGCAGTATCGACTTGGCAGACAGGACACCATCATCAAATAAGAAACATCAGGTCACTCTTTCTGCAGTGCTCAATTTCATTGATGGGATATGGTCGACTTGTGGCAATGGGCGAATTATTATATTCACAACCAATCACAAGGACAAACTTGACCCTGCTCTGTTACGCCCTGGTCGCATGGACATGCACCTGAATTTATCTTATTGCACTCCTAGCGGCTTCAAAATCCTGGCTTTTAACTATTTGAAAGTGGAGCACCATCCTCTTTTTGGTAGTATCGAAAATCTGATAAGCAATGTTGAGGTAACACCAGCTGAAGTAGCTGAAAAGCTCACGAAGATTGATACCACTGATATAGTCCTCGAAGAACTCCTTGATTTCCTTGAGAAAAAGAAAATTCAACAAGATGAATCGAAAGCCGTGAAGGAAAATGAAGGTAAAGAGACAAAAGATAATCAGGAGAAAAAGAAAAGAGTGACAAAGAGGATTCAAGCTAGTGATGAGGACGATGAA
>gnl_Aquco_v3.1_Aqcoe5G174200.1
ATGTTTTCTATGTCAAAGTTGCCTTCAACAACAACAATTCTCTCTACATACAGCTCTCTTACGGCTTTCATGATGCTCGGTAGAGCTATAGCCAATGAAGCCTGGAGTGTTGTAAACCAAATCATACCCCAAGAGCTCCAAACAAAGATCCTCATAAAACTTGGATGTCTATATCGTCATCCAACTTCAGAGCTTACTCTTATCATTCATGAACAAAATTGTTACGTTACAAATGAAATGTATGAGGCTTCAGAGGTCTACTTGCGAACCAAGGCTGCCAATCCTTCACTAGAGAAGCTAATAGTAAGCAAACAACAAAAAGAGAAGAATTTAACAATCACAGTTGAGAAAGATCAAGAGATTGTTGATGTCTTTGAAGGCATTCAAGTGAAATGGATATTGACCAGTATCGAGAAGGAATCTGGTCCAAACTTTAAATTCTTCGAGCTCAGCTTCCACAAACAGTACAAGGAGAAAGTATTAGGTATGTACTTGCCTTACGTGTTACAAAGATCAAAAGCCATTACAGAAGAAAACAGGATGCTGAAACTCTATTCACTTGGCATATATGGAGGTGACGAAGATTCAGGTGTTTGGGGGTCAATAAATCTTGAGCATCCATCAACTTTTGATACACTGGCAATGGATATAGATCTCAAGAAAGAAATTTTAGAAGATTTAGATAGATTTGTGAAAAGAAGAGAGTTTTACAAAAGAGTTGGGAAGCCTTGGAAACGTGGTTATCTATTATATGGTCCTCCAGGTACTGGCAAATCGAGCTTAATTGCAGCTATGGCCAACTATCTCAATTTCAATGTATATGATCTAGAACTTACAAGTATCTACAGTAACGCAGAACTTCGAAGATTACTTGTTGCTACAAGAAACAGATCAATACTTGTTATTGAAGATATTGATTGCAGTGTTGAGTTGAAAGACAGGATATCTGGGGACGGAGGCAATGATAATGTTAAGTTCACACTCTCAGGGCTGCTTAACTTCATCGATGGACTGTGGTCTAGTTGTGGTGACGAGCGAATCATAATATTCACTACCAATTACAAGGACAAGCTTGATCCAGCATTGTTGCGACCTGGTCGTATGGACATGCACATCCACATGTCCTACTGCACGCCTTGTGGGTTCAAGGTGCTCGCCTCCAACTACCTACAGATCCAGAATCACCCACTCTTTGAAGAGATTGAAGTCTTGATAAAGAATGTAAATGTGACCCCAGCAGAAGTAGCAGAAGAATTGATGAAAAGTGATGACGTCAAAATCTCCCTAGAAGGGCTCATTAACTTCCTCCAGAGGAAGAAAACTGATCTTGACGAATCGAATGCTAAAGTGGTAAAAGAAGATGGTGAAACTACCAGTCATAAAAATGAGGAAGGCGAGAAAGATGGAAAAAGGAATAAGAAGAAGAAGACTAGGAAGACTAGAAGAATGAAAGTTCTCAATGATGATGATGACGATAAT
>gnl_Aquco_v3.1_Aqcoe5G173800.1
ATGGAACCGTCTGAACAGAACCAGAATAAAGATGCACTTAAAAAGCCTAAAAAGCAGAAAATTGAGAATAAAGAAGTAAAGAAAATTGTTTCTTCAAAACTTCAGTACTTCTTCCGTCCAAAACCATCAGAACTCACTCTTATTATTCAAGGCAGTGATGGATACAGTCATAACAAACTTTATCAAGCCTCGCAGTTATTTTTAGCCACGATAATCCTTCCATCTGTTGGGAGAATTAAAGTTAAAAAAGCTCCAAAAGGAAAAATATTCGAATTGACAATCGATAGTGACCAAGAGATTGAAGATGTTTTCGACGAAACTAAAGTTAAGTGGAAACTTATTGCTGCGAAAAAAGATGAACGAGGGAATACATTAGAAACTCAACACATTGAGCTCAAATTTAATAAAACCGAAAGAGAGAAAGTGTTGAACTCTTACTTGACGCATGTGCTTAATGCAGCAAAGACCATTAAAGAGCAAAACAAAGTGGCAAAACTTCATACGGTTGAACTTGATTCTTGGAAACAAGTCACTCTTGAACATCCAGCAACGTTTGATACGTTAGCGTTGGATCACAAGCTGAAAAGAGAAATTTTAGAGGATTTAGATAGGTTTATTAAGAGAAGAGAATTTTATAAGAGAGTGGGCACGGGGAAGTCTACTTTGGTTGCTGCCATGGCTAATTATCTCAAATTTGATATCTATGATTTTGAACTTTCCAGTGTTAACAGCAATGATGAGCTAAGAAAATACTTGCTTGCAACCAGTAACAGATCGATACTTGTGATCGAAGATATTGATTGTAGTATCAATTTGCAAAACCGGGACAAAAGTCAAAAGGTCGAAAACAATTTTGGAAATAATAAGTTGACGCTTTCTGGACTCCTCAACTTCATAGACGGATTATGGTCAAGCTGTGGAGATGAGCGGATTATTATCTTCACCACCAACCATAAAGACCGTCTAGACCAAGCTCTGTTGCGTCCTGAGAAGTATCAAGTCACTCCCGCTGAAGTTGCAGAAGAACTGATGAAGAGTGAAGATGCTGACATTGCCTTAAAGGGAGACAAAGGCATAGTGTTAACAATCCCTGCAGGTGAAGAAGTTATTGATATTTTTGAAGGAATTCAAGTTAAGTGGAAACTTATTGCTAACAATCCAGATGATAATGATGACGAAGAGAATTCTGGGAATTCATTCGAGGTTGAATTTCATAAGAAGGATAGAGAGAAAGTGTTGAGCTATTACTTAGCCTATGTTCTCAGTATAGCTAAGGCCCTTAAACAACAAAAACAAGTGCGGAAACTTCATACAATTGAACCTCGAGGTAATTATTGGCAATCAGTCATTCTTGAACATCCAGCGACGTTTGATACATTAGCAATAGATCATAAGTTGAAAAGAGAAATTATAGAAGATTTAGACAGGTTTGTTAGGAGGAGAGAGTTGTATAAGAAAGTTGGCAAGGCTTGGAAACGTGGATATTTGTTGTATGGCCCTCCAGGCACACGGAAGTCTACTTTAGTTGCTGCCATGAGATATTTGCTTGAAACCACGAATAGATCGATTCTTCTGATCGAAGATATTGATTGCAGTATCAATTTGCAAAACCGAGAACAAGATTCTGAGGACGACGATTCTGATGAGGACGACAATTCTGATGAGGACGACGATGATTCTGAACCACATGGTTCAAAAAATAAGGTGACGCTTTCTGGACTCCTCAACTTCGTAGATGGATTATGGTCAAGCTGTGGAGACGAGCGGATTATTATCTTCACCACCAACCATAAAGACCGCATAGACGAAGCTCTGTTGCGTCCTGGTCGAATGGACATGCACATTCACCTCTCCTATTGTACTACTGAAGGGTTCAATATCTTAGCCTTGAATTACCTTGGTCTTCACAAAAACACAGACAAGCTTTACTCAGAAATTGAAGCTTCTATAGAAAAGTGTCAAGTCACTCCCGCTGAAGTTGCAGAAGAGCTGATGAAGAGTGAAGATGTTGACATTGCATTAGGAGGGTTACTAAAATTTTTGAAGCGGAAGGAAGTGGAACAATCTGGAAAGGACCAGAATAAAGACGATGCACTTACACTTAAAAATCCTAAAAAGACAAAAATTGGGAATAAAGAAGTGAAGAAAATTGTAAGGCCAAGAAGATGGTTA
>gnl_Aquco_v3.1_Aqcoe5G174700.1
ATGTTTTCTTTATCAAACATGCCTTCAGTAACTACAGTATTCTCTGCCTACACCTCTCTTGCAGCTTCTGTTATGCTCATTAAAACTGTCCTAAGGGAAGCTAAGAGCATTTTAACCCAATTCATACCCGAAAGGATCCGGATGAACATCCTCTTAAAACTTGAAAGTCTCCTTGGCCATCAAATTTCAGATCTCACCCTTATAATCAATGAAGAAAACGGGTACACCCCAAATGAAATGTACGAGGCTTCACAGGTCTACTTACGTACCAAGATCACTAGTACTGCACTCAAAAGGCTTATAGTAAGCAAACACGAAAGAGAGAAGAACTTAACGGTCACTGCTGCGAAAGATGAAGATATTTTTGACGTCTTCGAAGGCATTCAACTAAAATGGAGATTAACCTGTACTGAGAAAGAATCAACTTTCAGCGGACGCAAGGAACACAAGTTTTTTGAGCTCACCTTCCAGAAACAACACAAGGAGATTGTATTAGACTCTTACTTGCCTTACGTCCTAAACAGATCACGAGACATCAAAGAAGAAAACAAGGTGATGAAGATCTACTCTCTTGAATCTTATGGGGACAAAGGAACTTGGAAGTCTGTCAAGCTCAATCATCCAGCAACTTTTAATACACTTGCCATGGATACAAACCTCAAAAAGGATGTGGTAGAAGATTTAGATAAATTTGTGAAGAGGAGGGACTTTTACAAAAGAGTAGGGAAGCCTTGGAAACGTGGATATCTATTATTTGGCCCTCCCGGTACTGGCAAATCGAGCCTAATTGCAGCTATGGCCAATTATCTCAATTTCAGCGTATATGATCTGGAGCTTGCAAATATTTCCAGTAATTCTGAACTTCGAAGATTGCTTCTTGCTACAACAAACAGATCAATGCTTGTGATTGAAGATATTGATTGCAGTGTTGAGTTGGAAGACAGGACAACTACTACTGAAATTAAGAAAGGAGCCAAGCTCACCTTATCTGGGCTACTTAACGTCATCGATGGACTGTGGTCTAGTTGTGGGGATGAACGGATTATAGTGTTTACAACAAATTACAAGGATAGGCTTGATCCTGCATTGCTGCGTCCTGGTCGTATGGACAAGCACATCCACATGTCCTACTGCACTCCTTCTGGGTTCAAATTCCTAGCCTCCAACTACCTACAGATCCAGAATGGCCCACTTTTTGAAGAGATCGAGTTCCTAATAGCGAATGTGAATGTGACCCCAGCAGAAATTGCAGAAGAATTGATGAAAAGTGATGACGCCAACATTTCCCTTGAAGGGCTAGTAATCTTCCTTCAGAGAAAGAAAGCGGAACAAAGCAAATGCAATGTTGAAGGGTCAGAAAGGCAAGAAACCACCAATCATGAATGCGATGTTGAAGGGTCCAAAAGGCAGGAAACCACCAATCATAAACCTAAGAAGAGGCAGAACACTCGTAACTTTGATGAAAATGAGGTAAAGAACAGCAGCAAGAAGACTCGAAAGCCTAGCAGCAAAAAGGATGTT
>gnl_Aquco_v3.1_Aqcoe5G174500.1
ATGTTTTCTCTATCAAACATGCCTTCAACAACAACAGTATTTTCTGCCTACAGCTCTCTCACGGCTTCTTCTATGCTTGTTCGAGCTGTAGTTAATGAAGTCAAAGGCATTCTGAATCTATTCATACCTGAAGCAATCCAAAGAAAAATCGTCTCAAAACTTGGAGCTCTCTATGGCCATCCAAATTCAGAGCTCATCCTTATCATTAATGAAAACAATGGGTGCACCATAAACGAAATGTATGAAGCTTCAGAGGTCTACTTGCGGACAAAAGTTGCCAGTCCCTCACTAGCAAGGCTAGCAGTAAGCAAGCACCAAAGAGAGAAGAACCTGACAGTTACAGCTGAAAAAGATCAAGACATTGTTGAGGTCTTCGAAGGTGTTCAAGTGAAATGGAGATTGATCTGTATTGATAATGATTCAGGTTCCAACAGGCGAGAAGAACAAAAATACTACGAGCTCAGCTTCCACAAACAGTTTAAGACCATAGTGTTGGGCTCTTATTTGCCTTATGTATTAAGAAGATCAAAAGAAATCAAAGAAGAAAACAGGTCTCTGAAACTATATTCACTTGGCTTCTACGGAGACGACGATAATGGTGTGTGGGGGTCAACCAATCTCAATCATCCATCAACTTTTGACACACTGGCAATGGATACAAATCTTAAGAAGGAAGTTTTAGAAGATTTAGATAGATTTGTGAAGAGGAGGGAGTTCTACAAAAGAGTTGGGAAACCTTGGAAACGTGGATATCTATTATATGGTCCTCCAGGTACCGGCAAATCCAGCTTAATTGCAGCTATGGCCAACTATCTCAATTTCAACATATATGATCTGGAGCTTGCAAATGTCTTCAGTAATTCTGAACTTCGAAGATTGCTAGTTGCTACAAGAAACAGATCAATACTTGTGATTGAAGATATTGATTGCAGTGTTGAGTTGAAAGACAGAGCAACTTCAGAAGGACCCAGTGACAGAGATAGTCAGCTCACCCTCTCCGGGCTACTTAACTTCATTGATGGGCTATGGTCTAGTTGTGGTGATGAACGGATTATAGTGTTCACAACCAATTATAAGGACAGGCTTGATCCTGCCTTGTTGCGACCTGGTCGCATGGACATGCATATCCACATGTCTTACTGCACTCCTTGTGGGTTCAAGCTCCTTGCCTCCAACTACCTACAGATCCAGAGTGACCCATGTTTTGAAGAGATAGAAAACCTGATAAGGAACGTCAATGTGACCCCAGCAGAAATTGCAGAAGAACTAATGAAAAGTGATGACGTCAGAACTTCTCTAGAAGGGCTCATTAACTTCCTTCAGAAGAAAAAAACTGAACCCTGTGACAAATCTAGAGCTGAAAGGAAGAAAGAAGATCACAGGGTTGCAGAAAAGCAGAAAACTACTAATAAAAAAGAGAAGAAAAGAAAGCAAGCTGGATACAAGAAAGAGACTACAGGAAAGAAGAGTACTAAGAAGACTAGA
>gnl_Aquco_v3.1_Aqcoe5G230700.1
ATGTTTTCTGCAATAAACATGCCTTCAACATCCTCATTATTTTCTACCTACGCCTCAATTACTACTTCACTAATGTTGTTTAAAACCATAGCCAATCAACTTTTACAACTTATACCTCAACAAGTTCAAACCCTAATTTATTCGAAACTTGAGTACTTTTTTCGTCGTCCAATATCATCAGATGAACTCACTCTTATTATTGAAGACAAAGATTCATACAATCACAACGAACTTTTTGTAGCTTCGCAGTTATTTTTAGGCACGAAAATCACTCCTGTGATTGGGAGAATTAGAGTTGAAAAAGTTCCAAAACAAAAAAGATTGGCACTGACAATTGATAATGGTCAAGAGATTGAAGATGTTTTTGAAGAAACTAAAGTTAAGTGGAAACTTATTCCTGAGAAAACCGATGAACGAGGGCATACAACGGAAAATCAACACATTGAGCTCATATTTGATAGAAAGGATAAAGAGAAAGTGTTGAACTCCTACTTGATGTATGTGCTCAATATAGCAAAGACCATGCAAGAGCAATACAAAGTGGCAAAACTTCATACAGTTGATCGTCAAAGAGCTTCATGGAAACAGATTATTCTTGAACATCCAGCAACGTTTGATACATTAGCAATGGATCACAAGTTGAAAAGAGAAATTCTAGAGGATTTAGAAAGGTTTCTTAAAAGGAGAGAATTTTATAAGAGAGTGGGTAAGGCTTGGAAACGCGGTTATTTGTTGTATGGTCCTCCAGGCACAGGGAAGTCTACTTTGGTTGCTGCCATGGCTAATTATCTTAATTTTGATATATATGACTTTGAACTTTCCAGTGTCAATAGCAATGATGAGTTAAGAAAATACTTGCTTGCAACCGGTAACAGATCGATACTTGTGATCGAAGATATTGATTGTAGTATCGATTTGCAAAACCGAGACAAAGATGAAAAGGTTACCAAAGATAAGTTTACGCTTTCTGGACTCCTCAACTTCATAGATGGCTTATGGTCAAGCTGTGGAGACGAGCGGATTATTATCTTCACCACCAACCATAAAGACCGTCTAGACCAAGCTCTGTTGCGTCCTGGTCGGATGGACATGCACATCCACCTCTCCTATTGTACTACTGAAGCGTTCAATATATTAGCCTTGAATTACCTTGGTATTCATAAAAATAACAAGGAGCTTTACATAGAAATTGAAAACTCCTTAGAGAAGTATCAAGTCACTCCCGCTGAGGTCGCAGAAGAGCTGATGAAGAGCGAAGATGTTGACATTGCGTTAGAGGGGTTACTCAAATTTATAAAGGGCAAGAAATTGAAACCAGATGAACAGGTTGAGATTAAAGATGGATGCCAAAAGCCCAAAGAGCAGAAAATTGAGAAAAAAAATGTAAAGAAAATTGTAAACCCAGGAAGAATGGGAGTTCGCAAACCGTTCTTTGTT
>gnl_Aquco_v3.1_Aqcoe5G173700.1
ATGAAGTTATACCTCATCAACTTCGAGATTTTTCTTTTGTCGAAACTAAAGTACCTTTTCAATTCAAGCTCGTCAGAACTCACTCTTGTTATTGAAGAATATGTTGATGGTGGTTGCGGTCGAAACAAAATAATCAACGCCTCAAAGTTATATCTAGGCACAAAAATCACCCCTTCGGTTAAGAGAATCAAAGTGAGCAAAGTTTTTAATGACAAAAACATGGCCTTAACAATCGATAAAGGTGAAGAGGTTATTGATGTTTTTGAAGGAATTCAAGTTAAGTGGAAATTTATTACCGGGGAGCCAGAAGAAAAGAATGGTGGCGGTATAATTCTAGGAAAGAAACACTTTGAAGTTAAATTTCATAAGAAGGATAGAGAGAAAGCGAAACTTTATATAATTGAAGAGAGTGAATGGCAATCAATCAACCTTGAACATCCAGCAACGTTTGATACATTAGCAATAGATCATGAAATTATAGAAGATTTAGACAAGTTTGTTAGGAGGAGAGAGTTTTATAAGAAAGTTGGCAAGGCTTGGAAACGTGGATATTTGTTGTATGGTCCTCCAGGCACAGGGAAGTCTACTTTAGTTGCTGTTATGGCTAACTATCTCAAGTTTGATGTCTATGATTTGGAACTTTCCAATATTTACGACAATGCTGAGCTTAGGAGATATTTGCTTGGAATTACCAACAGATCCATTCTTGTGATCGAAGATATTGATTGTAGTATCAATTTGCAAAACCGAGAGAACGATCAACACGTCGATCCAAAACATAAGGTGACGCTTTCTGGACTCCTTAACTTCATAGATGGATTATGGTCAAGTTGTGGAGACGAGCAGATTATTATCTTCACCACTAACCATAAAGACCGTCTAGACCGAGCTTTGTTGCGTCCTGGTCGGATGGATATGCACATTCACCTCTCCTATTGTACTACCGAAGGGTTCAATATCTTAGCCTATAATTACCTTGGTCTTCACAAAAACCAGGACAATAAGCTTTACGTAGAAATTGAAGATTCTATAGAGAAGTCTCAAGTCACTCCTGCTCTA
>gnl_Aquco_v3.1_Aqcoe5G173900.1
ATGTGGGGGACCATTAAAGAGCAAAACAAAGTGGCAAAACTTCATACGGTTGAACTTGATTCTTGGAAACAAGTCACTCTTGAACATCCAGCAACGTTTGATACGTTAGCGTTGGATCACAAGCTGAAAAGAGAAATTTTAGAGGATTTAGATAGGTTTATTAAGAGAAGAGAATTTTATAAGAGAGTGGGTAAGGCTTGGAAACGTGGTTATTTGTTGTATGGTCTCCAGGCACAGGGAAGTCTACTTTGGTTGCTGCCATGGCTAATTATCTCAAATTTGATATCTATGATTTTGAACTTTCCATTGACGCTTTCTGGACTCCTCAACTTCATAGACGGATTATGGTCAAGCTGGGGAGATGAGCGGATTATTATCTTCACCACCAACCATAAAGACCTTCTAGACCAAGCTCTGTTGCGTCCTGGTCGGATGGACATGCAATTCACCTCTCCTATTGTACTACTGAAGGGCACGAAAATCACCCCTTCCATTAAGAAAATTATAGTGAATAAATTTTGTAGAGACAAAGGCATAGTGTTAACAATCCCTGCAAGTGAAGAAGTTATTGATATTTTTGAAGGAATTCAAGTTAAGTGGAAACTTATTGCTAACAATCCAGATGATAAAGATGACGAAGAGAATTCTGGGAATTCATTCGAGGTTGAATTTCATAAGAAGGATAGAGAGAAAGTGTTGAGCTATTACTTAGCCTATGTTCTCAGTATAGCAAAGGCCCTTAAACAACAAAAACAAGTGCGGAAACTTCATACAATTGAACCTCGAGGTAATTATTGGCAATCAGTCATTCTTGAACATCCAGCGACGTTTGATACATTAGCAATAGATCATAAGTTGAAAAGAGAAATTATAGAAGATTTAGACAGGTTTGTTAGGAGGAGAGAGTTGTATAAGAAAGTTGGCAAGGCTTGGAAACGTGGATATTTGTTGTATGGCCCTCCAGGCACAGGGAAGTCTACTTTAGTTGCTGCCATGGCTAACTATCTCAAGTTTGATGTATATGATATGGAACTTTCGAGTGTACACAGCAATGATGACCTTCGGAGATATTTGCTTGAAACCACGAATAGATCGATTCTTCTGATCGAAGATATTGATTGCAGTATTGTAGGGGCACAATTGCCGAACCACGTATACAATGGTGTTCACGTCTCTACTTTATTATTGTTCATATCATACACATCATCACCTTTCATTAATGTATTGACCAACTTCACAAAAATGGTTAGTACAAGTATCAATTTGCAAAACCGAGAGCAAGATTCTGAGGACGACGATTCTGATGAGGATGACAATTCTGATGAGGACGACGATGATTCTGAACCACATGGTTCAAAAAATAAGGTGACGCTTTCTGGACTCCTCAACTTCGTAGATGGATTATGGTCAAGCTGTGGAGACGAGCGGATTATTATCTTCACCACCAACCATAAAGACCGCCTAGACGAAGCTCTGTTGCGTCCTGGTCGAATGGACATGCACATTCACCTCTCCTATTGTACTACTGAAGGGTTCAATATCTTAGCCTTGAATTACCTTGGTCTTCACAAAAACACAGACAAGCTTTACTCAGAAATTGAAGCTTCTATAGAAAAGTGTCAAGTCACTCCCGCTGAAGTTGCAGAAGAGCTGATGAAGAGTGAAGATGTTGACATTGCATTAGGAGGGTTACTAAAATTTTTGAAGCGGAAGGAAGTGGAACAATCTGGAAAGGACCAGAATAAAGACGATGCACTTACACTTAAAAATCCTAAAAAGACAAAAATTGGGAATAAAGAAGTGAAGAAAATTTTAAGGCCAAGAAGATGGTTA
>gnl_Aquco_v3.1_Aqcoe5G174400.1
ATGGCAACCATGTTTTCTCTGTCAAAGTTGCCTTCAGCAACAACAATACTCTCTACATACAGCTCTCTGACGGCTTTCATGATGCTAGTTAAAGCTATAATGAATGAAGCCTGGAGTGTTGTAAACCAAATCATACCCCAAGACTTCCAAACAAAGATTCTCACAAAGCTTGGACGTCTGTATCGCCATCCAACTTCAGAGGTTACTCTTATCATTCATGAACAAAATTGTCACGCGACAAACGAAATGTTCGAGGCTTCAGAGGTCTACTTGCGCAGCAAGACCACCAATCCTTCACTAGAGAAGCTTATAGTAAGCAAACAGCCAAGAGAGAAGAATTTAACAATCACAATTGAGAAAGATCAGGAGATTGTTGACTTCTTCGAATGCATTCAAGTGAAATGGAAATTGACCAATAAGAAGAATGATTCTGGACGCGACAGTAAATTCTTCGAGCTCAGCTTTCACAAACAATACAAGGAGAAAGTTATAGGTACTTATTTGCATTACGTGTTAAAGAGATCAAAAGACATTATAGAAGAAAATCGGACGCTGAAGCTCCATTCACTTGGCATATACGGAGATCGAGATGAATCCGGTGTTTGGAGGTCAATAAACCTTGAACATCCAGCAACTTTTGATACACTGGCAATGGATACAAATATTAAGAAAGAAGTGTTAGAAGATTTAGATAGATTTGTGAAAAGAAAAGAGTTTTACAAAAAAGTTGGGAAGCCTTGGAAACGTGGATATCTATTATATGGCCCTCCAGGCACTGGCAAATCGAGCTTCATTGCAGCTATGGCCGACTATCTCAAATTCAACATATATGATCTGGAACTTACAAGTATCTACAGTAATACAGAACTTCGAAGATTGCTTCTTGCTACAAAAAACAGATCAATGGTGGTAATTGAAGATATTGACTGCAGTGTTGAGTTAAAAGACAGAAGATCTAGGCACAGAGCCAATAATGGAGATCAGTTAACGCTCTCCGGGCTACTTAACTGCATCGATGGACTATGGTCTAGTTGTGGTGATGAACGGATCATAATATTCACTACCAATTACAAGGACAGGCTTGATCCAGCATTGTTGCGACCTGGTCGTATGGACATGCATATCCATATGTCCTACTGCACACCTTGTGGATTCAAGCTTCTCGCCTCCAACTATCTACAGATACAGAATCACCCACTCTTTGAAGAGATTGAAGTCTTGATGAAGAATGTAAACGTCACCCCAGCCAAAGTAGCAGAAGAATTGATGAAAAGTGATGACGCCGAAACCTCCCTAGAAGGACTTATTAACTTCCTCGAAAGCAAGGAAACTGATTGCAAGAAATCCAATCCTGAAGTGGAAGAAGAAGAACGTGAAACTACCAATCCAAAAGAGGGGGAAGGGCAGAAAGCTGGAAAAGGGAATAAGAGAACAAAGAAGACCAAGATGACTAGAAAAACTAATGTTATCAAATACTGTATCAATTGTGACGAT
>gnl_Aquco_v3.1_Aqcoe5G174300.1
ATGTTTTCACTATCAAACATCCCTTCAACAACAACAGTGTTTTCTGCCTACAGCTCCCTCACGGCTTCTTCTATGCTCGTTCGAGCCATAGTAAATGAAGTCAAAAGCATTCTGAGCCTATTTGTACCGGAAGCACTCCAAAGAAAAATCATCTCAAAACTTGGAAGTCTCTATGGCCATCAAACTACAGAGCTCATTCTTAACATTCATGAATACAGCGGGTGCACAAAAAACGAAATGTACGAGGCTTCAGAAGTTTACTTACGGACAACGGTTGCCAGTCCTTCACTCGAAAGGCTAGCAGTAAGCAAGTACCAAGGAGAGAAGAATCTAACAGTCACGGCAGAGAAAGATCAAGACATTGTTGAGATCTTTGAAGGTGTTCAAGTGAAATGGAGATTGATCTGTATTGATAATGATTCAGGTTCCCACGGAGGAGAGAAACAAAATTTCTTTGAGCTCAGCTTCCCAAAACAGTGTAAGACAACAGTATTAAGCTCATATTTGCCATACATGTTAAAAAGATCAAAAGAAATCAAAGAAGAAAACATGGGTCTAAAATTACATGCACTTGGCTTATATGGAGGCCGCGATGGTGGTGTTTGGGGGTCAACCAACCTGAATCATCCATCAACTTTCGACACACTGGCTATGGATATAAATCTCAAGAAGGAAGTGTTAGAAGATTTAGATAGATTTGTGAAGAGGAAGGAGTTCTACAAAAGAGTTGGGAAGCCTTGGAAGCGTGGATATTTATTATATGGCCCTCCAGGTACTGGCAAATCCAGCTTAATTGCAGCTATGGCCAACTATCTCCATTTCAACATATATGATATGGAGCTGAAAAGTATCTACAGTAATTCGCAACTTCGAAAATTGCTGGTCGCTACAAGAAACAGATCAATACTTGTGATTGAAGATATTGATTGCAGTGTTGAGTTTAAAGATAGGACATCTACGGAGAGAGCAAGTAATGGAGATCAGTTCACGCTCTCTGGTCTACTCAACTTCATCGATGGACTATGGTCTAGTTGTGGTGACGAGAGGATAATAGTATTCACTACAAATTACAAGGACAGGCTTGATCCAGCATTGTTGCGACCTGGTCGTATGGACATGCATATCCACATGTCCTACTGCACACCTTGTGGGTTCAAGCTGCTCGTCTCCAACTATCTACAGATACAGAATCACCCACTTCTTGAAGATATTGAAATCTTGATAAAGAATGTAAACGTTACCCCAGCAGAAATAGCAGAAGAATTGATGAAAAGTGACGACGCCAAAACCTCCCTAAAAGGACTAATTAACTTCCTACAAAGCAAGAAAACTGATCGTAATGAATTCAATGCTGAAGTGGAAGAAAGAGAAGTCGAAACTACCAATCCAAAACAGGGGAACGGGCAGAAAGCTGGAAAAGGGAATAAAAAAACTAAGAAGACCAAGAAGACTAGAAAAGCTAAAGTTATTGATTATGACAAT
>gnl_Aquco_v3.1_Aqcoe5G173200.1
ATGTTAATGTCGAAATACACTACTACCGCAGCTTATTCAATCTTCGTCTCTGTAATGCTTTACCAGTCTGTAGCCAAAGAACTCTTACCTGATGGTGTAAGTGATGGATTAAAAAGGTATGTTCGTCGTTGTTTTTGTTATCTAAGTAGTCTTGTTACCACAACTAAGCTGACCATGATTATCCCTGAAACCGATGGACTAGTTAAGAATGAAATATATGAAGCTGCAGATATTTATTTAGGTGGTAAGATTAATCCAACAACAAGGAGATTAAGATTAAGTAAACCAAAGACTGAAAAGAATTGTAAAATTTTCATGGAAAATAATGAGGAGGTTCCATATATACAAGAGAAAGCAAAGTCAATACTAGATGCAAGGAAGACAGTGAAGCTATTTACAGTGAATGATGATGGCTTGTACGACAGCTATAGTAATGTATGGACGTCAGTAAAATTTGATCATCCATCTACATTCAATACACTTGCGTTGCACCCTGAGCTCAAGAAGGTTATAATGAATGATCTGGATGGATTCATTAACAGAAAGAACTTCTACAAGGAAACAGGAAGAGCTTGGAAACACGGGTATTTGTTATATGGACCTCCTGGAACGGGCAAGTCCAGTCTAATTGCTGCCATGGCGAATTATCTCAACTTTGACATCTATGATTTGGATCTCACTCAACTTACTCGTAATCCAGAGCTTCGAACAATAATGATGTCTATGGCAGACAATTCCATACTAGTTGTTGAGGACATTGATTGCAGTATTGACTTGGCAGATAGAACACCATCAGCATATAAGAAACATCAGGTCACTCTATCTGCAATGCTCAATTTCATTGATGGGATATGGTCGACTTGTGGTGGTGGGCGAATTATCATATTTACAACCAACCACAAGCATAAAATTGACCCTGCCCTGTTACGACCTGGTCGTATGGACATGCACCTGAATTTGTCTTATTGCACTCCTAGCGGCTTCAAAATCCTGGCTTCTAACTATTTGAAAGTGGAGCACCATCCCCTTTTTGATAGTATCGAAAATCTGATAAGCAATGTTGAGGTAACACCAGCTGAAGTAGCTGAAAAGCTCACAAAGAATGATACCACTGATGTTGTCGTTGAAGAACTCCTTGATTTTCTTGAGAAAAAGAAAATTCAACGAGATGAAGCGAAAGCCGTGAAGAAGAATGAAGGCAATGAGACAAAAGATGATAAGGAAAAAGAAGAAAAGAGCAATAAAGAGGATTCAAACAACAAGGATGATGAA
>gnl_Aquco_v3.1_Aqcoe5G191000.1
ATGTTCTCTGCTACACAAATGCCTTCAACATCCACATTATTTTCTGCTTATGCCTCTATTACTGCTTCAGTAATGCTGGTTCGCTCGATCGTAAATGAAGTCATACCACAGCAACTTCAAACTCAACTTCTTTCAAAATTTCGATATCTCTTCAATCCACTCTCATCTCAACTCACCCTTGTCATTGATGAATATGATGGAATAGCTCGTAATGAAGTTTACGAAGCCTCAGAGTTGTTTTTACGTACCATAATCACACCTTCCATTGATAGAATTAAAGTAACCAAAGTTCCAAGGGACAAAAACTTGGCATTTACAATTGATAAAGGCGAAGAGGTTACTGATTTTTTCGAAGGAATTCAACTCAAGTGGAAGCTCATTATCTCGGAGGTTACAAAGTCTGTTGATCCATATGAACCAATGCAGAAAACAGAAAACAGAATGTTTGAGCTCAAATTTCACAAGAAACATAAAGACAAGGTGATGGGTTCTTACTTGGCCAACGTAGTTAATAAAGCAAAAGCCATAAAAGAAGAAAACAAAGTGGTGAAACTTCATACAACTGGTGCATTCTATGGACAATCAGGTTCATGGGGATCAATCAATCTTGAACACCCAGCGACGTTTGATGCTTTAGCAATGGATCAGAAATTGAAGAGAGAAATTATAGATGATTTAGATAGGTTTGTGAAGAGAAGAGAGTTCTATAAGAGAGTGGGTAAGGCTTGGAAGCGAGGGTATCTGCTGTATGGTCCTCCAGGTACAGGGAAGTCTACGTTGATTGCTGCCATGGCTAATTATCTCAAGTTTGATGTCTATGACTTGGAACTTGCAAATATTAGGAGCAACGCGGATCTTAGAAGATTTTTGGTTGAAACTGCAAATAGGTCGATCCTTGTGATTGAAGATATTGATTGTAGTGTTGATATGCAAAATCGGGAGCACGAACCTAGGGTCAGAAATGAATACCAAGATCCAGATAACAAGTTAACGCTTTCGGGACTACTTAACTTCATCGATGGGCTATGGTCAAGCTGTGGAGATGAGCGCATTATTGTCTTCACAACCAACCATAAAGAGCGTCTAGACCCAGCTTTGTTGCGCCCTGGGCGAATGGACATGCACATTCATCTATCTTATTGTACTATTGATGGGTTCAATATGTTAGCCTCAAATTATCTTGGCATTCATAAAAACAACCACAACGAGCTTTACTCAGAAATAGAAGATTCCATAGAGAAGTCTCAAGTCACCCCAGCTGAAGTTGCAGAAGAGTTGATGAAGAGTGAAGACTCTGATTTTGCCTTAGGTGGGTTACTCAAACTTCTAAAGCGAAAGAAAATGGAGGAAGATCAACAAATCAAGGATAAAGAGGAATTTCAAGAGCCTAAAATACAAAAAATAGTGTGTCAAGATGTAGAAGGAATTGCAAGAACAAGAGGAAAAAGAGTTGTCAGAGGAAGAAGAGTTATGAGATATGGTAGG
>gnl_Aquco_v3.1_Aqcoe5G233200.1
ATGTACCAAACCATTTCGCACGAAATAACGGCTACATCAGCATATAAGAAACATCAGCTCACTCTATCTGCAATGCTCAATTTCATTGATGGGATATGGTCGACTTGTTGTGATGGGCGAATTATCATATTTACAACCAACCACAAGCATAAAATTGACCCTGCCCTGTTACGACCTGGTCGTATGGACATGCACCTGAATTTGTCTTATTGCACTCCTAGCGGCTTCAAAATCCTGGCTTCTAACTATTTGAAAGTGGAGCACCATCCCCTTTTTGATAGTATCGAAAATCTGATAAGCAATGTTGAGGTAACACCAGCTGAAGTAGCTGAAAAGCTCACAAAGAATGATACCACTGATGTTGTCGTTGAAGAACTCCTTGATTTTCTTGAGAAAAAGAAAATTCAACGAGATGAAGCGAAAGCCGTGAAGAAGAATGAAGGCAATGAGACAAAAGATGATAAGGAAAAAGAAGAAAAGAGCAATAAAGAGGATTCAAACAACAAGGATGATGAA
>gnl_Aquco_v3.1_Aqcoe5G173500.1
ATGTTTTCAACTATAGCTTCAATTGTGGGGAGTGTAATGGTCTTGAGGTCTCTAGTAGATATCTTACCCAACGAGTTCACAAGGCTTCTAAAATACTATATCATGTATACTTGGAGTATTCTTTTTCCCAATGAGATAATAACTATGGTATTCTCAGAGTTTAATAGACTAGTTAAGAACGAGATATATGAAGCTGCAGAGATATACTTAAGTGGAAAGATCTCTCCCAAAACAAGGATGTTAAACGTAAGCAAACCAAGGAACGAGATCAACTTCAAAATCACAATGGAAAAGGATGAAGAAGTTTTTGATTTTTATGATGGTATGAAGTTAACATGGTATATGGTGTGCGAAGATGTACCTCAAAACCCTTCTCCATTCTATGATTCTCATCATCAAAGACCATCAAAACAACAAATTCGATCTTTCCAACTCGATTTCGACAAGAAATACAAAGACAAGGTTTTGGGATCTTACTTGCCTTATGTACTAGAGAGAGCAAAATCCATTAGAGAAGAAAAGAAGACGATTAAGCTCTTTACAATAGATATCAATGGCTTGTATACCAGCTTGGGAGACGCATGGTCATCCATAAAATTTGATCATCCATCGACCTTTGATACACTTGCATTGGATCCAGAACTTAAGAATACTATACTTGAGGATCTTGACATATTCGTTCAGAGGAGGGAGTTTTATAAGAAAGTGGGAAAAGCTTGGAAACGTGGTTATTTATTATATGGACCTCCTGGAACGGGTAAATCTAGTCTGATTGCTGCTATTGCAAATTACCTTAATTTCGACATATATGATCTGGATCTCACTGAACTTGATTACAATTCTGATCTTAGAAAATTGATGGTCACCACATCTAATAAATCCATACTTGTTGTTGAGGATATTGATTGCTCTATTAAGTTTGAAAACAGGGAGAAAGAATCAAAAGAAAAGGACGACAAAGACAAAGACAAGGACGAAGACGAAAAGAAACAGATTACTCTATCTGGGTTGCTTAATTTCATAGATGGGTTATGGTCATCCTGTGGCGATGAGCGAATTATTATATTTACTACCAACCACAAGGAAAAACTAGACCCTGCTCTATTACGTCCTGGCCGCATGGACATGCACATTAATCTGGGTTTTTGCACTTCTGGTGGCTTTAAATCCTTGGCTCATAACTACTTGGGAGTTGAGTACCATCCCCTTTTTGAAGATATTGAAAATCTCATAGAGAATGTGGAAGTAACCCCTGCAGAAGTAGCTGAAAAACTCATGAAAAATCGCAAACCAGGTGTGGTCCTTCAGGAGTTTGTTGATCATCTTGAGCAATTGAAAATTCAACAAGATGAAGCCAAGGCTAAGGAACAAGAAGAAAAAGAAAATCAGAGAAAAAAACAAGAAGAAAAAGAAAATGAGGACAAGAAGGAAACAAGTGATGAAGAGGACGGGGACGATGAAGATGAAGATGAAGATGAAAAAGATGTTGAAGGGAAAGCAGAAGAAACGGTAAAACAAGAAGGCCAGGATGAAGAGAATGATGCTGCTAATGGAGCCAAGAAAGATGTTGCAGGAAAACCAAAACTCCGAAAGCGAAGT
>gnl_Aquco_v3.1_Aqcoe5G174100.1
ATGTCTTCAAAGATGTTTTCACTCAAATCATTGCCATCTACCTCAGCTGTATTCTCAGCTTATGCATCATTAGCAGCTTTTATGATGCTTGTTCAATCCATTTTTAACCAATTCATACCTCATCAACTCCAAGTTTATCTACTCTCAATTTTCCAAGGTTTCTTCATTCCTCATTCTTCCAGTAATAATATTACCATTATAATCGAAGAATACGAAGGATATTCCATTAACCAGGTGTACGAAGCCTCGGAAATTTACTTGAAAACCAAAATTGATCCCTCAGTCGAACGACTTAAAGTAAGCAAAGCTCCTAGAGAAAAGACTCTCCAAGTCACAGTTGAGAAAGGCCAAGAGATTATCGACATCTTTCAAGGGGTGCAACTAAAATGGAAGTTGATGACTTATGAGAATGAAAAGTGCGATCCCAACAACCGTCATTCGAATTATCAACAAACACAAATAGAACGACGAGCTTTTGAACTCAGCTTTCAAAAGAAATACAAAGAGACAGTGATGTCTTCTTACTTGCCTTATGTGTTAGACAAATCAAAAGCCTTAAAAGAGCACAACAAAGTGGTCAAGCTATACACTTATGGACACTTTGCTGAAGACTCGGGAGGAGGTCCATGGGGATCAATTAATCTTGACCATCCTTCAACATTTGATACATTGGCAATTGAGTCAGAGCTCAAGAAAACATTGATCAATGATCTTGATCGGTTTGTCAGAAGGAAGGAGTACTATAAGAGAGTCGGTAAGGCTTGGAAACGAGGGTATTTGTTATTTGGTCCTCCAGGAACTGGAAAATCAAGCTTGGTTGCTGCAATGGCTAATTATCTCAAGTTTGATATCTATGATTTGGAGCTCAGCAATATCCACTCTAATTCTGATCTAAGAAGATTATTGGTTTCCACTGCAAATCGATCCATACTTGTTATTGAGGATATTGATTGCAGCGTTGAAATTCAAGACCGCGGATATCATGATGATACCTTCATTACCTCAAGGAATAAGTTTACTCTCTCCGGGCTACTCAACTTCATTGATGGTCTATGGTCAAGTTGTGGGGACGAAAGGATCATTGTATTCACAACAAACCACAAGGACAAGCTAGACTCTGCATTATTGCGCCCTGGGCGCATGGACATGCACATCCATATGTCATACTGCAGTTTTTGCGGATTCAAACTTCTAGCCTCAAATTATTTGGGCATTCAAGACCACCAACTCTTTGGACAGATCGAAGGCCTATTAGAAAGTGTGGAGATCACTCCTGCAGAAGTTGCGGAAGAGCTAATGAAGGATGACGATTCCCAAGTTGCCCTTCAGATGATAGTCCAGCTACTCTTACAAAAGAAGACTGAACGGGATGCCATGGATCAAGATAAAGAAGTTGAATGTAATGGACAATCTCTATGTAGAATTAATACAAACATAGAGCAATCTATTCAAGATGATGACGAAAACTCGCCAGTATGGACTGCCTATGTTTCTCAGGTCGAGGACAATCAAGCTTCAACTAAAGCTTCTGCTCATGGGATTTGTGACGTA
>gnl_Arath_TAIR10_AT2G18190.1
ATGTTTCCTTCAATATCCAATATCTCTTTATCACCATCGTCGCTGTTTACAGCGTACGCGTCCTTAACCGGATTCTTGATGCTCTTTAGATCACTGTTCAATGATGAAGTACCGGAGAGGCTCCGATCATACATCACCGACTTACTCAACCGGTTTTTCACTCCGAAATCAAAGAATTTGACTATGGTTATCGACGAGATCATCGGATTTAAGAGGAACCAAGTGTTCGACGCGGCAGAGGTGTACCTCCGGAACAAAATCGGACCCGAGACAGCCCGTTTACGAGTAGGTAAACTCCCTAAGCAGAAGCACTTCACAATCTATATCGAGAAAGGAGAAGAGATCTTGGATACTTTCGAGAATAGCGAGCTGAGATGGACTTATGTTGAATCAGAGAACGAGGCAAGCCAAAAAGAGAAACGTTACTACGAGCTCACGTTCGAGAAGAAGCTTAGAGATAAAGTCATGAACTCTTATTTGAGCCACGTTGTAGCTGAATCTGAGGAGACTAAGAGGGATCTGAGAGCGGTGAAGCTTTATAGCCGAGATGTGCGTGCGAGCAAAGATGATGACGGAATGGCTGGTGCCGGTTGGGGATGTATCAATCTTGAGCATCCATCGACATTCGAAACATTGGCAATGGACCCGGGTGCGAAGAAGAAGATAATCGATGATATGGAGAGGTTTTTGAAGAGAAGAGAGTTTTACAAAAGAGTTGGTAAAGCTTGGAAACGAGGTTACTTGTTGTATGGGCCACCAGGAACTGGTAAATCTAGTTTGATTGCTGCCATGGCGAATTATCTTAAGTTTGATGTGTTTGATCTTGAGCTTAGTAGTATTTATGAAAATGCTCAACTAAAGAGCATCTTGTTATCAACCACGAACCGTTCGATTTTGGTTATTGAGGATATCGATTGTAGTAGTGCCGAGGTGGTAGACAGGGAAGCTGATGAGTATCAAGAATACGAAGAAGGTTATTATGGAAGGGTGACTCTATCAGGGCTTTTGAATTTCGTTGATGGGTTGTGGTCAAGTTTTGGGGATGAGAGAATCATTGTGTTCACGACGAATCACAAAGAACGGCTTGACCCTGCTCTGTTACGTCCTGGAAGAATGGATATGCATATCAACATGTCTTACTGTACAGGTTTAGGGTTTAGGACATTGGTCTCTAATTACCTCGGTTTAGGTGGCTTAAACCATCCTCTTTGCGAGGAAATCGAGGCGCTGATCGATTCCACTGAGGTGACTCCGGCTGAGTTAGCTGAAGAGTTGATGCAAGAAGATGATACTGATGTTGTCCTTCGTGGAGTAGTTAGCTTTGTTGAGAATAGAAAGGTCGAGATAAGCAAAACCAAGGAGCTGGAAGGTTCTACTTGTAGAAAACTTGATGGTGACGATAAACACAATGTTTCTTCTACCAATGATTTGAAGAAGACGAAGAAGAAGAAGAAAGGTGGAAAAGGAAAAGCGAAAGGAAAC
>gnl_Arath_TAIR10_AT2G18193.1
ATGTTTCCTTCATCAGATTTCTCTTTCTCACCGTCGTCGCTGTTCTCAGCGTACGCATCTTTAACCGGATTCTTGATGCTCTTTAGATCGATGCTCCATGATTTCGTACCGGAGAAGCTTCGATCTTACTTCTCCAGCTTACTCGACCGGTTTTTCACTCCGAAATCAAAGTATCTCACTGTGATCATCGACGAGAACTTCGGATTGAACCGGAATCAAGTCTTCGACGCGGCGGAGATGTATCTCAGGAGCAAGATCGGACCGGAAACAGAGCGGTTGCGAGTTGGTAAGATCCCAAAACAGAAGCATTTCACAATCTCTATCGAAAGAGGCGAAGAGATCCTCGATACTTTCGAGGAGTCGGAGGTGAAATGGAGTTATGTTCAATCGGAGAACGAGAAAGGAGATAAAGTGAAACGTTACTACGAGCTCACATTCGAGAAGAAGCTTAGAGACAAAGTCTTGAACTCTTATTTAACCCACGTTGTAGCCGAATCCGAGGAGATCAAGAGGAATCTGAGAGTGGTGAAGCTTTATAGCAGAGATGTGTATGCTAGTGATGATGATGATGGAATGGCTGGTGGGAATTGGGGATGTATCAATCTCGAGCATCCGTCTACGTTCGATACGTTGGCGATGGATCCGAATGCGAAGAAGAAGATCATCGATGATTTGGAGAGGTTTTTGAAGAGGAAGGAGTTTTACAAAAGAGTTGGTAAAGCTTGGAAACGAGGTTACTTGTTGTATGGGCCACCAGGAACTGGTAAATCTAGTTTGATTGCTGCGATGGCGAATTATCTTAAGTTTGATGTGTTTGATCTTGAGCTTAGTAGTATTTATGACAATGGTGAGTTGAAGAGGGTTTTGTTATCTACGACGAATCGTTCGATTTTGGTTATTGAGGATATTGATTGTAATGCTGAAGTGAGAGATAGGGAAGCTGAGAATCAAGAAGATGAACAAATTAAGGGAAAGGTGACTCTATCAGGGATTCTGAATTTCATTGATGGTTTATGGTCGAGTTTCGGAGATGAGAGAATCATTGTGTTCACGACGAATCACAAAGAACGGCTTGATCCTGCTCTGCTACGTCCTGGAAGAATGGATGTGCATATCAACATGTCTTATTGTACAGGTTTAGGATTTAGGACATTGGTCTCTAACTACCTTGGTTTAGATGGCTTAAACCATCCTCTTTGCGAGGAAATCGAGGCGCTGGTCGATTCTACTGAAGTTACTCCAGCTGAGTTAGCTGAAGAGCTGATGCAAGACGATGATACTGACGTTGTTCTTCGTGGAGTAATAAGCTTTGTTGAGAAGAGGAAGGTTGAGAGAAGCAAGACTAAGAAGGAGGTTTCTATTTGTAAAGCAACTGATGATGACGAAAAACAGAATGGTTCTTTGGGTTGTGTAAAGAAGAAGAAGAAAGGGGGTAAACAGAAAGGTAAAGGGAAAGGTAAAGGAAAGGCCAAAACTTATTTGATA
>gnl_Arath_TAIR10_AT4G05340.1
ATGGACTTTAGAAAGGAAAATAAAGATGAAGGAGGAAATGGCGAGAAACAGAACAAGAAGAAGAAGAATGATCCTCAGGTAAGTTTGTCCGGTCTACTATACTTTGTAGACGGGTTATGGTCAAACTCTGTGGAGGAACGGATCATAATATTCACAACCAACCATAAGGAGAAACTCGATCCGGCATTTCTGAGACCAGGAAAGATGGATGTTCACATACTCATGGATTATTGTACGCCTGTTGTCTTCAAGAAACTCGATGCTTTGTACCTAGATATTCGAAGAACA
>gnl_Arath_TAIR10_AT3G50940.1
ATGAGTTCCTCTAGTGAATCTCATCTAGCCACCGCCAAAACAGCTCTCACAGCGGTTGCATCAGTTGCTGCAGCCGCAATACTAGCTCGATCAGTGGTTCAAGATTACATGCCAAACGAGGTTCATGAATATATCTCTCACGGCTTTCGCAGATTCTTCAGCTACTTCTCTTATCAGATGACAGCTGTAATAGAAGAATTTGGAGGTTTTGAACACAACCAAGTGTTTGAAGCTGCAGAGGCTTATCTCTCCACCAAGATATCTAATTCCACTAGAAGAATCAAAGTTAACAAACTTGAGAAACAGAGCAATTATAGTGTTACTGTTGAACGTGATGAGGAAGTTGTTGATATTTTTGATGGCGTCAAGCTTAGTTGGATCCTTGTATGTCGCCATGTCGATAAAAAGGATTTTCGTAACCCGAGAGATCTCAACTCCACTTTGAAATCAGAAGTGCGTAGTTACGAGCTTAGTTTCCGAAAGAAGTTCAAGAACATGGTTCTTGAATCTTATTTACCGTTTGTTGTGGAACAAGCTGCTTCTATTAAACAAAAGTTTAAAACATTGAAGATCTTCACCGTTGATTCTTACTCCGTGGAGTGGACCTCTGTGACTCTAGATCATCCTTCCACGTTTCGCACTCTCGCTCTGGATCCCGAGGTGAAGAAAAACTTGGTGGAGGATCTTGATCGATTCGTGCAGCGGAAAGGCTTTTACGGGAGAGTTGGAAAAGCTTGGAAGAGAGGTTATTTGTTGTATGGTCCTCCCGGTACTGGAAAATCAAGCTTGATCGCAGCTATAGCTAATCATCTTAACTTCGATATCTATGACTTAGACTTGACATCACTTAACAACAATGCTGAGCTACGGAGGTTACTTATGTCTACTGCAAATCGTTCCATTCTAGTTGTGGAAGATATAGATTGTTCAATCGAGTTAAAAGATCGGTCTACTGATCAAGAAAACAACGATCCGTTACATAAAACGGTCACACTCTCTGGTCTATTGAATTTTGTAGACGGACTATGGTCAAGTTGTGGTAACGAGCGGATTATAGTGTTTACGACTAACTACAGAGAAAAATTGGATCCAGCATTGTTGAGGCCAGGACGTATGGACATGCACATTCACATGTCGTATTGCACACCAGCTGCTTTTAAGGTTTTGGCTTCGAATTATCTCGAGATTCAAGATCATATACTTTTCGAGCAGATTGAAGAATTTATCCGAGAAATTGAAGTTACACCAGCAGAAGTAGCTGAACAACTGATGAGGAGTGACTCTGTGGATAAAGTACTCCAAGGACTTGTTGAGTTCTTAAAAGCCAAGAAGCAAATAGATAATTCAAAAGCT
>gnl_Arath_TAIR10_AT3G50930.1
ATGGAAGGATCCAAGCTACTTCCTTGCGTCCATAAGTCTCCGGTTCCCACCTCCCACCAATTATATATAAATTATGAGATTTTGGGTTTAACAAAACTCAAAAAACACAAATACACCCAAAACAAGATGAGCTCCTCTGACTCTTCTTCCGCCGAATCCCGTCTAGCCACGGCTAAGACGGTTCTCACCACCGCGGCTTCGGTGGCTGCGACCGCAATGCTAGCTCGATCTTTAGTCCAAGATTATTTGCCTGACGAGGTGCATCACTACATTTCCTATGGATTCCGTTCCATCTTTGGTTACTTCTCATCCCAAATGACGATAATCATCGAAGAATTTGAAGGTTTTGCTCACAATGAAGTCTTTGAAGCTGCAGAGGCCTATCTAGCCACCAAGATCTCTCCTTCTAACAAAAGAATCAAAGTGAGTAAACATGAGAAAGAAAACAACTACAATGTCACCGTGGAGCGTGACGAAGAAGTTGTTGACACCTACAATGGCGTCAAATTCCAGTGGATCCTCCATTGTCGTCATGTCGAGTCCAAGCACTTCCACAACCCACGGGATCTAAACTCCACACTGAGATCTGAGGTCCGATCATTCGAACTCAACTTCCACAAGAAATTCAAAGACGTAGCTCTTGAATCTTACTTGCCATTCATGGTGAAAAGAGCCACGTTGATGAAGCAAGAGAAGAAAACACTCAAGATCTTCACTCTCTCCCCAGAAAACATGTATGGGAACTACTCTGACGCGTGGACCTCTGTTACTCTTGACCATCCTTCTACCTTCAAAACTCTAGCAATGGATTCAGATGTCAAGACAAGTGTGATGGAAGATCTAGACAAATTCGTAAAGCGAAGAGACTTCTATAAAAGGGTTGGTAAAGCTTGGAAGAGAGGTTACTTGCTGTACGGTCCACCAGGCACAGGGAAGTCAAGCTTGATCGCAGCCATGGCCAATCATCTCAACTTTGATATATACGACCTAGAGTTGACCGCGGTTAACAACAATTCTGAGCTCCGGCGATTATTGATTGCCACTGCTAATCGTTCGATTCTTATCGTAGAAGATATCGATTGTTCACTAGAATTGAAAGATAGGACTAGCGATGAACCTCCTCGGGAATCTGACGATATAGAAGATCCACGGTATAAAAAAGTGACACTCTCTGGACTGTTGAATTTCATAGATGGTCTATGGTCAAGCTGCGGTGACGAAAGGATCATAATCTTCACAACCAATTACAAAGAGAAACTCGACGCGGCCTTGCTGAGACCAGGACGTATGGATATGCACATCCACATGTCGTATTGCACACCAAGTACTTTCAAAGCTCTTGCTTTGAACTATCTTGAGATCAAAGAGCACCGCCTTTTCAGCAAGATCGAGGAAGGTATTGAGGCGACAGAGGTCACTCCAGCAGAAGTAGCTGAACAGCTTATGAGAAATGACTCTGTAGACAAGGTTCTTGAGGGTTTGATTGAGTTCTTGAAAGTCAAGAAGATCGAAAACGAACAAGATAAGGCCAAAACAGAGAAGCAAGAGTTGGAGAACAAGAAAAAGACCAAGGAGGGAACAGATTCCGTAGTCAAGAAAGAGGTTGATGAACAGCTAGTGAGGAATGACCGTGTTGATAAGGTTCTTGAGGGTTTGGTCGAGTTGTTAAAAGCCAAGAAGATCGAGGACGACCAAGATAAAGCCAAACATGAGGAGGTTGAACAACAT
>gnl_Arath_TAIR10_AT5G17750.1
ATGGTGTTCTCTAAAGATCTCCCTTCTCCTGCAACAATGTTCTCTACCTATGCGTCACTAGCGGGATACATCATGATGATCAAACCAATGATTCACACGATAATTCCACGACCGATACAGAACTTCGTTTTCTCTTACATCAAGTCTTTCGTCGGCTCTCCTCAAGCTTATCTCTCAAGCAAGATAAGCCCCGATGCATCGAAGCTAAGGATGACTAGAGACCCTAACAATAAGAACGTCAACTTACACCTCAGCCAAGGAGAGGTTGTCTCCGATGTCTATAAAGGCATTGAGCTCAAGTGGCGGTATTTAGAAGGCAGAAACAAGAAAACCACGGTTGTAGGTGAAGAGACAGAGGAAGCGATCGTCAATTGGCAATGCTTCGAGCTAAGCTTCGACAAGAAACACAAAGACTTGGTGGTGAAATCCTATATAGCTTACGTGGAGAGGAAAGCAAAGGTGATCAAGGAAGAGAGGAGAATCATCAAGATGCACTCCTACTCTAGCTATACACTTAGGTGGCAATCTGTCAAATTCGAGCACCCTTCGACATTCCACACAATGGCTATGACGCCTAAACTCAAGAGTTCTGTTATGGAAGATCTTGATCGGTTCATCAAAAGAAAAGATTACTACAAGAGAGTTGGAAAAGCTTGGAAGAGGAGTTACTTTTTGTACGGGCCACCAGGGACCGGGAAGTCTAGTCTAGTGGCAGCTATGGCTAACTACCTCAAGTTTGATATCTATGATCTCCAGCTCGCAAACGTTCAGGGAGACGCCCAACTACGAAGCTTGCTTCTCGCCACTAATAACAGCTCGATTCTTCTTGTAGAAGATATAGATTGTTCCGTGGATTTGCCTACAAGGTTGCAACCTGCAACCACGACCCTTGGTGCTCCCAAGGGATCAACACCATTGACATTATCAGGACTTTTAAACTGCATTGATGGGTTATGGTCTAGTTGCGGAGATGAACGCATAGTAATATTCACGACTAATAACAAGGAGGTGCTCGATCCCGCATTGCTCAGACCAGGCTGTATGGATATGCACATTTACTTGGGACATTGCAGTTTTGAGGGATTTAAAATATTGGCATCTAACTACTTAGGCATGCCTCACGACAGTGATGACCCTCACCGTCTCTACCCGGACATCAAACGTTTGATTGATGGA
>gnl_Arath_TAIR10_AT5G17740.1
ATGGTGTTCTCTAGAGATATCCCTTCTCCTGCATCTATGTTCTCTACTTACGCATCAATGATGGGATACGTCATGATAATCAAGCCAATGATTAACACAATTATTCCACGTCCAGTTCAAAACTTCGTTTTCTCTTATCTCAAGTCCTTCGCTGGCTCTCGTTCATCGACTCTCACGCTTACCATCGATCAAATGTCCTCGATGTATATTCCCGACGAGCTTTACGCAGCTGCTCAGGCTTATCTCTCCACCAAGATAAGTCCAAATTCTGTCAGGCTAATTATGGCTAGAGACCCTGCGGAGAAGAAAGTCAAGTTATACCTTAGCGATGGAGAGGTTGTCTCCGATGTCTACAATGGCATTAAGCTCAAGTGGAGGTTTCTTGCTAGAAACAAGAATAATACTATGGTTGAAGAGTATGGACAAAGCTATCAGGGAAACATTCAACGAGAATCTTTGGAGCTGAGCTTCGACAAGAAACACAGAGACTTGGTCGTGAACTCCTATATACCCTACGTGGAGAGCAAGGCAAAGGAAGTCAACAACAAGCGTAGAATCCTAAAAATGCATTGCTACTCGCACATGGCTCAAACATGGCAATCCGTGAACTTCAAGCACCCTTCAACATTCGACACGATGGCTATGAACGACGATCTCAAGCGTTCTATGATTGAAGATCTTGATCGGTTCGTCGGAAGAAAAGATTTCTACAAAAGAGTTGGGAAAGCTTGGAAGAGGGGTTACTTGTTGTACGGTCCACCAGGGACTGGGAAGTCTAGTCTAGTGGCAGCTATGGCTAACTACCTCAAGTTTGATATCTATGATCTCCAGCTCGCAAGCGTTCAGGGAGACGCCCATCTACGAAGCTTGCTTCTTGCCACTAATAACAGCTCGATTCTTCTTATAGAAGATATAGACTGCTCCGTGGATTTGCCTACAAGGTTGCAACCTCCAACCGAAACGAGCCAACCGCTAGGTGCTGTCCAGGTATCAAAACCATTGACGTTATCAGGACTTTTAAATTGCATTGATGGGTTATGGTCAAGTTGTGGAAACGAACGTATTATAATATTTACGACTAACAACAAGGAGAAGCTGGATCCGGCATTGCTCAGACCAGGCCGTATGGATATGCACATTTACATGGGACATTGTAGTTTTCAGGGATTTAAGACATTGGCGTCTAACTATTTAGGCCTGTCTGACGAAAATGATGATACTCACCCTCTCTGTCCGGATATAAAGCATTTGATTGATGGACACGTGTTGACTCCGGCTCAAGTCGCTGAGGAACTAATGAAGGATGAAGATGCTGATGCGGCGCTTGAGGGTTTGGTTAAGGTTCTCAAGAGGAAGAGGTTAGAGCCAAAGAAGTGTGATGATGAATCTAAGATGAAGAAACTGAAAGAGGGAGAGGAGGCAATAGCTGACGCTGAATTAGCAGTGTTGACTCCGGCTCAAGTTGAGGACAAGGAGGAACTAGTTGCTAGCGAATATGCTAATGTGATGCCCGAATGGCTCCCGAGATCGAGGTTGGTGATGGTTCTGCCAGGGTTCCATAGAGCAAGAGGAATAAGAAGAGGTCTGGGGGACGAAATG
>gnl_Arath_TAIR10_AT5G17760.1
ATGTTTTTCTCTAAGGATCTTCCTTCACCTACTTCGGTTTTCACAGCTTACGCATCAATGGCGGGTTACATGATGATGATAAGATCAATGGCTCACGAGCTAATCCCAGCTCCCCTCCAAGATTTCATCTACAGGACTCTCCGGTCTCTCTTCTTCCGTTCTTCTTCCTCCACTTTGACGCTAACCATCGATGACGACAACATGGGTATGAACAACGAGATCTACCGAGCTGCTCAGACTTATCTCTCCACCAAGATCAGTCCTGATGCAGTCAGGCTCAGAATAAGTAAAGGCCATAAGGATAAACATGTCAACTTGTATCTCAGCGACGGAGAAATCGTCAACGATGTGTACGAAGATGTGCAGCTAGTATGGAGGTTTGTTACTGACGGTGGAGACAAGAAAGGAGGCGGCGGAGGAGTAGGAGGAAGAGGAGGAGGAGGAGGAAGAAGAGGTGGTATGGACGATGACGGTAAAAGCGAGTACTTCGAGCTGAGTTTCGACAAGAAACATAAAGATTTGATATTGAACTCTTATGTGCCTTACATCGAGAGTAAAGCTAAAGAGATAAGAGACGAGAGAAGAATCTTGATGCTGCATTCTCTCAACAGTCTTAGATGGGAATCAGTTATTCTTGAACACCCTTCGACCTTTGAGACAATGGCTATGGAAGATGATCTCAAACGTGACGTCATCGAGGATCTTGATCGGTTCATAAGAAGGAAAGAGTTTTACAAGAGAGTAGGGAAAGCTTGGAAGAGGGGTTACTTGTTGTACGGTCCACCGGGTACGGGGAAGTCTAGTCTTGTTGCAGCCATGGCTAATTACCTCAAGTTTGATGTTTATGATCTTCAGCTTGCGAGTGTGATGCGTGACTCTGATCTAAGGAGGCTCTTACTAGCTACACGTAACCGGTCGATTCTTGTCATAGAAGATATCGATTGTGCAGTGGATTTACCCAACAGAATTGAGCAGCCTGTTGAAGGCAAGAACCGTGGCGAGTCTCAGGGACCATTGACGTTATCGGGGCTGCTGAATTTCATAGACGGACTATGGTCAAGCTGTGGAGACGAGCGGATTATAATATTCACAACAAACCATAAAGATAGGCTTGACCCGGCATTGCTTAGACCAGGACGTATGGATATGCACATTTACATGGGACATTGCTCTTTTCAAGGATTCAAGACTTTAGCTTCTAACTACTTGGGTTTGAGTGATGCTGCGATGCCACACCGTCTATTTCCGGAGATTGAGCGTTTGATTGACGGGGAAGTAATGACGCCGGCACAAGTAGCAGAGGAGCTGATGAAGAGTGAGGATGCTGACGTGGCGCTAGAGGGTTTGGTGAATGTTTTAGAGAAAATGAGGCTAAAATCTAAGGAATCGAATCCGGTGATGATGAAGCAGAAAGAGAGTAGACTGGAGATGGAGGAGATGAGACTAAAGAGTGATACTGAGGGTTCTCCGAGGAAGAACAGCAAAAGATTTAAGAAGCTTGTATTGTTTTGGACA
>gnl_Arath_TAIR10_AT5G17730.1
ATGTTTTCTCTTAGAAATCTTCCTTCGCTTGCACCGTTTGTCTCAGCCTACGCATCATTGACGGGATACGTCATGATGATCAAACCATTTCTTGAGATGACAATTCCACCTCCGTTACAAAACTACATGATCTCTTATCTCAATTCTTTCTTGCACTCTACTCCATCGACTCTCACGCTCATCATCGATGACCATATCAAGAATGGGATGTATAACGAGCTCTACGGGGCTGCTCAGGTTTATATTTCTACCAAGGTCAACCACAACGCGGAAAGGCTAAGGATCTCTAGAGACCGCAGTGAGAAAAACGTCAATATACACTTCAGCGTAGGAGAGGTTGTCTCGGATATCTACCAAGGCATTGAGGTCAAGTGGCGGTTTTGTGTTGACAGCAATAAGAGCAATATGGTTCATTATTTTGGGGAACATTTTAAGCTAAACCCCGATCGGGAGTGCGTTGAGCTTAGCTTTGAAAAGAAACACACAGAGTTGGTCTTGAATTCTTATATACCTTACGTGGAGAGCAAGGCAAAGGTGATCAACAACGAGAGGAAAATCCTCAAGATGTACTCCTACTGTTGTATGTATCTAAAATGGCAATCCGTGAACCTCGAGCACCCGTCAACATTTGACACCATGGCTATGAACGAAGAGCTAAAGCGGTCTGTGATGGGAGATCTTGACCGGTTCATCAGAAGGAAAGATTTTTACAAAAGAGTTGGGAAACCTTGGAAAAGGGGTTACTTGCTGTATGGACCACCTGGGACTGGGAAGACTAGCCTAGTTGCAGCCATTGCTAACTACCTCAAGTTTGATATCTATGATCTCCAGCTTGCAAGCGTGAGGGAGGACGCTGATCTAAGGAGATTACTTCTCGGTACTACCAACAGCTCCATTCTTTTAGTAGAAGATATAGATTGCGCCGTGGATTTGCATACAAGGTTGCAACCTAAGACTCAAGATGATACTAAGGGATCATCAATGTTGACATTGTCAGGGCTCTTAACTTGCATAGATGGGTTATGGTCGAGCTGTGGAGATGAACGCATTGTAATCTTCACCACAACCCACAAGGAGAGGCTCGATCCGGCATTGCTTAGGCCAGGACGTATGGATATGCATATTCACATGGGACATTGTTGTTTTGATGTATTCAAGACTTTGGCATCTAACTACTTGGGCTTGTCTCACGATGACCCTCACCATCTTTACCCGGAAATCGAGCGTTTGATAAAAGGAGAAGTGTTGACTCCAGCTCAAGTTGCAGAGGAGCTAATGAAAAATGAGGATCCTGATGTGGCGCTCGAGGGTTTGGTTAAGGTTCTCAAAAGGAAGAGGTTAGAGTTGGAGAAGTATGATGGAGAAACTGGAAGAGGAGGATTGAGGAAACCGGAATTGCAATTCTTTTTA
>gnl_Betvu_v1.2_Bv2_029010_zojr.t1
ATGGAGTTTGTAGGAAAGGGAAGAAGAATTCCAAGTAGTGCAACATTGTTTTCAGCTTATGCTTCTTTGAGTGCTTCCATCACTTTGGTTCAACAAGCTATTTACCAGTTTGTTCCAACAAGTGTTCGACACTACATTTATGACCTTTTCAAACAATGGTTCACTCACAAACCCTCTTCTTTTATACCTCCAAACAAATATAAGCTCATAATTGAAGAAGGAAGTGGATTATGTACTAATCAAATCTTTGATGCTTGTCAAATTTACCTGTGCAACAAGCTTAGTGATTCTTCCAATGTACTTAAGGTAACTAGAGCACCCAATGAGGAGAACATGAGCTTTAAGCTTGCTGAAGGGGTCAATTTCTCTGATAATTTTGAAGGGATAAATCTTGAATGGACTTTCCATTATGTTCACTCTATTTCCACAGCTCCTCCCTCGAAGGTTTATCATCGTCAACAACAACAAGAAGCTACGGAGAAATCCTACCTCTCATTGGTATTTGACAAAGAGCATAAAAAGAAGGTTTGCATTTCTTACTTGCCTTATGTTGTGGAGACCTCAAAGGATATTATACGTGAAGCGAAATACTTGAAATTATATGATTGTACATCAAGAAGTTACAATGATAACATGTACGCAAGTAGTTCCACGCGTTCAGTTAATTTGACTCATCCTTTTACGTTTGAGAATTTGGCTATGGATCCTGAGGCAAAGAAGGGGATAAAGGATGATTTGGACCGTTTTTTGAGGAGGAAGGAGTTTTATAGGAGCGTAGGTAAGCCTTGGAAACGAGGTTACTTACTATATGGTCCTCCAGGTACTGGGAAGTCGAGTTTGATTGCTGCTATTGCTAATTATCTCAAATTTGACATATATGATTTGCAATTGCGGAATATGTGTGAATTTTCCTTGAGATCCTTGTTGCTTTGGGTTCCAAGTCGGACTATCATAGTTGTTGAGGATATTGATTGCACCAGTGGGCTTCCAGGACAATATTCCCGGAGTCACCACACGAATCAGTCTCAGGTGTCACCAGCTGCATTTCTTAACTTTGTTGATGGACTATGGTCTTCTTGTGGAGATGAAAGGTTGTTCATTTTTACAACCAATCACAAGGAGATGCTCGAACCAGCATTGTTGCGCCCTGGTCGTATGGATATGCACATCCACATGTCCTACCTTACTATGGAGGGGTTCAAAATCTTAGCCTATAAGTATTTCCAAGTTTCTACCAACCATCACCTCTTTGGTGAGATCAAAACTCTTTTGGAAACTGTAAATGTAACTCCTGCAGATGTAGCCGAGGAGCTTATGAGAAGCGAAGATACTGATATGGCCCTTCAAGGAGTTGTCGAGCTACTGCTTAAGAGGAAGAAACATGTAGCTGACATTGCTGCACGTTTGAAACTTCATGCTGAAAAGAATCGGAACCTAGCTGAAAATTATCGAAAGCACAGAGAAAATGCAACAATTACAGATTCTGACGAGGAGCTTTTCGACTATTCTGAGGAT
>gnl_Betvu_v1.2_Bv6_129240_kpax.t1
ATGGTGGAAACAAAATCCGTCCTCTCAACAATAGGCGCAGTGGCGGCGGCGGCAGTGGTGATGCGGTCCATTATCGACGACTTCCTCCCCTACGAAATCCGTGACTATCTTTTATCCTACCTTCACTCCATTTTCAGCCGTAGATTCTCCTCGGAGATCACAATGATCATCGAGGACATTGTTGGCCCTAAGACCAATGAAATCTTCGAGGCCGCACAACTCTACATCGGAGCCCACACCAAAATCACCTCCTCTTCGTCCACAATACCAACCCGCCTCAAGGTCCGTAAGCCCGACAAACAACTTCTGCTCAGCGTTCATCAAAATGAAGAGTTTGTCGACGAATTCCAAGGGATAGAATTTCGGTGGATGTTACACTATCAACACGTTGATGAGAGCTTCTTGAGGGGTTTTAGATATAGATTTAAGCGAATGACCTCTCGTAGCCACGCATATTTCTTCCACTTAACATTTAACAAGAAATATATAGACATTGTAATAGAAAAGTATCTCCCACATATTCTAAAGGAGTTGGAGCTTCACAAACAAGAGACAAAAACAATCAAGCTTTGTACGATAAATAATCCGGAAAACTTATCGTACTGCGACTTTCCGGAAGTGTGGGAGTCTATTAGTTTAAATCACCCGGCCACCTTCGAGACACTTGCGATGGATTCCGGGTTAAAAGAGATGATCTTAGAGGATCTAGAGAAGTTCTTAAGAAGAAAGGAGTTTTATCGGCGTGTCGGCAAAGCATGGAAGAGGGGCTACTTGCTTTATGGGTCTCCAGGGACGGGGAAGTCTAGCTTGATTGCAGCAATGGCGAATTACTTGAATTTTGATGTATATGATTTGCAGTTGAACGGGATCAAGTATTATTTCGACCTCCGGAAAGCGTTGTTGAGCACGGCAAATAAGTCAATAACGGTGGTGGAGGATATCGACTGTTGTATAAAGTTCAACGACACGGATGATGATGGTGTTGGTGATGGTGGTCCGATAAAAAAGGTAACACTGTCTGGATTACTCAACTTCATCGATGGTTTATGGTCAAGTTGTGGGGACGAGCGAATCTTTATATTTACCACAAACCACAAAGACAAGTTAGACCCAGCCTTACTACGTTCAGGACGCATGGACCTACACATTCACATGTCTTACTGCACTCCTTGTGGCTTCAAAGTCCTTGCTAAGAACTACCTCGGCATAAATCATCATGAACTCTTCTCGGATGTTGAGAACTTGATCAGGGAAACCAATGTCACTCCAGCAGAAGTTGCCCAGCAATTGATGAAGCACAACGCTGCTGATCTTAAGCTAAAAGGATTAATTAAATTTATCATGCAAAAGAAAGAAGTAAATAATGCAAGAGAAAAGGCTAAGAAATTAGAGGATGAGTCTGAA
>gnl_Betvu_v1.2_Bv6_129250_fkxg.t1
ATGGGCTCAGTGGCAGCAGCAGCGATGGTAGCGCGCTCCATTGTGAACGACTTCCTCCCTCACGAAATTCACGAGTATATTTTCTCCTCCATACACTCCATCTTCGGCCGTCGATTCTCCTCGGAGATCACCATGATCATCGAGGAGTTCAGCGGCCTCGAAACCAACCTAATCTTCGAAGCCGCCGAACTCTACATTGGGGCGCGCACCATCATCAACTCCTCCTCTTCCAAGTCCGCCTTACCCACCCGCATCAAGGTCTATATGCCCGAATGCGAAAAACAAATCATGGTTAACATTGATCGAAACGAAGAGATAATTGACGAATTCCAAGGGATACAATTCCGGTGGATGTTACACTGCGACCGCATGAATTCCGAGAACTGCGACAATCCTAGAGATATGAATGCGACCTTGAGGGCAGAGGTTCAATCCTTCCACTTAACACTTAACAAGAAATATATAGACATTGTAATATCAAAGTATATACCACATATTATAAAAGAGATGGAGGATCTCAAACAACAGAGAAAAACAATAAAGATTTTCTCAAAGGATGGATATAGAGGAAGCTGCTGGGAGTCTGTTAGTCTAAACCAGCCGGCTACCTTCGAGACATTGGCGATGGAATCCGGGTTGAAAGAGATGATCATAGAGGATCTAGGGAGGTTTTTAAGGAGGAAGGAGTATTTTCGACGTGTCGGAAAGGCATGGAAGAGGGGTTACTTGCTTTATGGACCTCCAGGGACTGGGAAATCAAGCTTAATAGCAGCAATGACGAATTACTTGAATTTTGATATATATGATTTGCAGTTGAGTGGGATCGATTCTGATGTGGGACTGCGGGAAGCTTTGTTGGGGACGGCGAATAAGTCTATAGTTGTGGTAGAAGATATTGATTGTTCTGTAGAGTTCAAGGATAGGGAGGATGATGGTAGGGCTGTAGGGTACTCGGAAAAACAGGTAACATTATCTGGACTGCTGAACTTTATTGATGGATTATGGTCAAGTTGCGGGGAGGAGCGAATAATTATATTTACCACAAACCACAAAGACAAATTAGACCCAGCATTACTACGTCCAGGACGCATGGACCTGCACATTCACATGTCTTACTGCACTTCTTGTGGTTTCAAAGTTCTAGCTAAGAACTACCTAGGCATACAAAATCACGAACTCTTCTTGGATGTTGAGAGCTTGATCGAGGAAGCTGAAGTCACTCCAGCAGAAGTTGCCGAGCAATTGATGAGGCACGATGATGTTAATTATGCACTTAAAGGACTAGTTGAGTTTCTCAAGTTGAAGATAGTTAAGAAGGCCGAAGAAAAGGTTAAGAAGTTGGAGGATGAGTCCAAGTCAGAGTCTGAACATGAATCCGAGCATGAAAGCAATGCTGCTTATCACGATCAGGGTGATGATGAAAATACCAATGTAAATGAGTTAGTCGAAAAACAAGCAGATAAAAAT
>gnl_Betvu_v1.2_Bv6_129260_fikm.t1
ATGCCAACAGCAACCTCTATATTCTCAGCTTACGCCTCTCTTTCAACCTTGTTAATGCTCTTACGCTCAATCTTCCATGACTTCATACCTAACCCCATACGCATTTACATGTTCTCCCTTCTCAATCATCTCTTCAACCGTCGTTCGAACAACCTCACACTCGTCATCGAAGAAGTTAACTCCACCGGTATTGGCCGCAACCAAGTCTACGACGCCGCCGAAGTCTACCTCTCCGCCAAAGTCACCACTCCCTCTACTGATCGCCTCAAGATAAGCAAATCACCGCAAGATAAGTCCCTCACTATTCGCTTCGAAAAGGGCGAAGAAATCGACGATTTCTTCGACAACATCCACCTTCGATGGTGTTTCATCTCGATAGAACCAGAAAACCTACGCTCATCTTCGAGTGGACCCGACAACGATGGACTCCCTACATCGATACCCGAAACCCGGTTTTTCGAGCTCTCCTTCGACAAAAAATTCAAGGAGAAAGTAATAAACTCCTACATACCTTACATGTTGGCCAAATCAAAATCAATGATTGATAAAGAAAGAACCTTAAAGTTATGTACACTTGCTAGTAGGTTTAATGGTGTGAATGTTTATTGGGATACTATAAACTTGGAACATCCATCGACATTCGATACATTGGCGATGGATCCGAGTTCGAAAACATCGATAATGGAGGATTTGGATCGTTTTGTTAGGCGTCGAGAGTTTTATAGGAAAGTTGGACGAGCGTGGAAACGAGGGTATTTGTTATATGGACCTCCAGGAACAGGGAAATCCAGTTTAATAGCTGCCATGGCTAATTACTTAAGATAT
>gnl_Betvu_v1.2_Bv6_129310_ndoa.t1
ATGATGAAGACCTTAGCAGGAGGAGGATTATCATTAGGAAGAATGTCAATGTTCTCTGCATCCTCATTGTTTTCAACCTACGCCTCATTAACAGCATTAGTGACATTAATCCAGCAATTCTACCATCAATTTATACCAAAACAAGTACGCCATTATATTAGCCTAAAACTAGAAGAGTGGTTCACCAGATCAAGCTCTTCCAACACTTTATTCACTTTAGTAATTGAGCAATTTGAAGATGGAGATTATGACTCATTCAACCAAGTTTATAACGCTTGTGAAGCATATCTCACTAGCAAGCTAAGATCAACTTCAACTCGGCTCAAGGTTAGTAGACCGAGCAAGAAGGATCATGTATCCTTCAAGTTAGCACAGGGGGAGAAGTATTTTGAAGTGTTCGAGGAGATTCAACTCCAATGGAGTTTTATTTGCAACAATAATGACACTAACTATGATACACATCACGATGATGATAGTAGTAGGTCATACAAAGCGCGTCTAGGGAACAAGCACTACTTTGAGCTTTCATTTGATCCAGAACAAAAGGATAAAGTGTTTGATTCATACTTACCTTATATACTTAGATTTTATGATGATATGGTGGAGAGGAAAAAAGAGTTGAAACTATACACTCTTGATTGTGGAGGTGGAAAACCGGGTTGTTGGAGATCAGTCAAGTTCAAACACCCTTTCACATTTGATGCACTTGCTATGGAACCAGAGGTGAAAAAGATGGTGATTGATGATTTAGACAGGTTTCTAGGAAGGAGAGAGTTTTATAGAAAGGTTGGGAGAGCTTGGAAAAGAGGATATTTGTTATATGGTCCTCCAGGAACAGGGAAATCTAGCTTAATAGCAGCTATGGCTAATCACCTCAAATTTGATATATATGATCTTCAGCTCTCGTCTGTGCATAATGACTCGGTTTTGAGAAGATTGTTGCTTTCAACATCTAACAAATCGATACTTGTCATCGAGGACATTGATTGCAGCTTGGGGCTTGCAGATCGCCAATTGCAGCATGCTGGTGAAGCCAAGGACAAATACATGAATGACAATGTTGACATGGATTCACAATCACAGATATCATTGTCAGGATTGCTAAACTTCATTGATGGTCTATGGTCTAGTTGTGGGGATGAACGAATATTTGTTTTCACAACAAACCATAAGGAGAAACTTGATCCTGCGTTATTGAGGCCAGGACGGATGGACATGCACATTCACATGTCTTACTTAACCATGCCGGCTTTTAGAGTCCTCGCGCTCAATTACCTCAATGTTTCCGGGGATCATAACCTTTTTAAGGAGATTGAACAACTCATTCAGGCTACAAAAGTTAGCCCAGCTCAAGTTGCAGAGGAGCTCATAAGAAGTGATGATGCTGATATTGCCCTTTCTAGTCTTGTTAAAATGCTTAAACAACATAAACTAGAGCAAATTGAGAAGAAGAAAATCAATTTTCCAAAGTGGGTAAACGGAGATTTAACCAATGGTACTATACATGATTTATCAGATGAAATTTCCAGTGACGATGCT
>gnl_Betvu_v1.2_Bv6_153160_dzeo.t1
ATGCTGGTGAGCAATGACGAATCACAAAGGAGGAATGGAGAGGAAGAGCGTAAGTCTGCGGAGTTGAGTTTTCTAAAAGAACACAAAGAGAAGGTTTTAAAGAAGTATCTTCCTTTTGTGTTAGAAACTGCAAGAAAAATCCAGGAAGAAAACAGAGTACTTAAGCTCTACAAGCTCGGGGGTTACTGTGGTGAGTCGTCCATTGATCTCCAACATCCATCAACATTCGACACATTAGCCATGGACCCCGAGGTTAAGAGGGCACTCATTGATGATCTTGATAGGTTTGTGAGGAGGAGAGATTTTTATCGTCGTGTGGGTAAGATATGGAAGAGGGGTTACTTGCTGTATGGACCTCCAGGTACGGGGAAATCCAGCTTGATTGCTGCCATGGGAAACTACCTGAAGTTCCATATATATGACTTTGACCTCCCTAATAGGGGGCATGTGGATTTTAGACGATTGTTGGTCTCAACTGCAAATAGGTCCATAATAGTGATTGAGGATATAGATTGCAACGGAACCAAGTTTCAGAACAGGCAGCAGCAGCAGTTGTATGGTAGTGAAGATAAAAACATGGGTGACTTGCACCAAACTAAAGGAGGTTCGGAAGACGATGAATCATTATCACTTTCGGGGCTCTTGAACTTCATTGATGGGCTGTGGTCGAGTTGTGGGGATGAGAGGATCATCGTGTTCACAACCAACTACAAGGAGAGGCTTGATCCAGCCTTGTTAAGGCCAGGCCGAATGGACATGCACATTCACTTGTCTTATTTAACTTTTGGTGGGTTTAAGGTTTTAGCCTCAAACTATCTTAATATCAGTAGCCACCCATTGTTCGCTCAAATTGAAGAGCTCATAAAAGAGGTAAAAGTTACTCCTGCAACAGCTGCAGAGGAGCTGATGAGCAGCGACGATATCAATGAAGTGCTTGAAAGGTTTGTGCAATTCCTCCTCAAGGAAAAAAAA
>gnl_Betvu_v1.2_Bv9_217150_wyon.t1
ATGCCAACACTTAAAACGATCATCTCCACTGCTACATCTGCTGCTGCAGCAGCTATGCTGATACGTAGTCTAGCTAATGACTATGTGCCCAATGAATTTCAATACTACATTTCCTGTAAAATTCAATCTCTCTTTGCTTCATTCTCCTCCGAAGTAACCATAATCATCAATGAAGCTGATGGAATGGTTGAGAACCAGCTCTTCCATGCTGCAGACCTTTACTTGGGGACCAAACTCTCCCCTTTAACCCATAGGTTCCGAGCCACCTTACCTATCAAAGAGACCAAAATTGTGCTCTCCATGGATAAAAATCAAGAGGTGATTGATGTATTTAATGGTGTCAAGCTCACTTGGAGAAGAGTATCTCAACAAATAGAAACAGAGGGGCGATGGGGCTCCAACTCTTATTCTGAGATTCAATATTACACATTGAGCTTCCACAAAAAGCACAAAGAGATGGTGTCCACCAGCTACTTCCAGCATATCCTAGAACAAGAACAGGTGCTCAAGAAACAAAAAAGGACCCCAAAGCTGCACACCTTGGACCCTGAACTAAGGCATATGACCATGGGGAGTGATTGGCAATCGGTGAATCTCGATCACCCAGCTACTTTTGATACTCTAGCCATGGATATCGAGATGAAGAAGACGATCATGGAGGATTTGGACAGGTTCGTAAGGAGGAAAAATTTCTATAGAAAAGTTGGGAAGGCCTGGAAACGTGGCTATTTGCTTTTTGGACCTCCAGGTACTGGAAAATCTAGTCTGATTGCAGCCATGGCTAATTACCTGAATTTTGATATATATGATCTGGAGTTGACGGACATTAGGAGGAACTCTGACCTTAGGAGACTACTGATAGCAACTGCTAATAGATCAATACTTGTGGTGGAAGATATTGATTGCTCTGTCGACTTACAAAACACGATGAAGGAACGCAAGAAACTCCAGTATCCACAACATTTTGGTGCAGACGGAGACAATAAGGTGACGCTGTCAGGCTTGCTTAATTTCATTGATGGGTTATGGTCAAGCTGTGGAGATGAAAGAATCATTGTGTTCACAACAAATCACAAAGACCGACTGGATCCAGCTCTTTTACGACCAGGACGAATGGATATGCACATTCACATGTCCTATTGCACCCCATCGGCACTAAGAACACTCTCCTCCAATTACCTTGGGATCACAGAGCACCCACTTTTGATGGAAATTGAACAACTGATGCAAGAAGCAAAGGTCACCCCTGCAGAAGTAGGGGAACAAATGATGAAGAGTGAAGACTTAGAGGATACATTAAAAAGGCTCATGAGTTTTCTTGTTGACAAGAAGAGAAGTGAGGATCTCAAAAGTACTCAGCAGAAAGAGATAGTAGAAGTAGAAAGTAAGGAGTTGGAAGAGGAGAATAGCAGTTGTGAGCAAGACGAGATCAAGAAA
>gnl_Betvu_v1.2_Bv9_219180_pfsg.t1
ATGGAAAATCAATTCAACATACCTTCAATATTTGCAATATATTGCTCTTTAACAGCGTGCAAACAATTCTACTACCAACTTGCACCTGAACCAATTCGTGCATACATCGATGAGAAAATCAAAAAGTGGTTCAGTAAACAAATTACCTTAGACCCCAAAACCTTCACCCTTGTAATCAGACAATACATCGGCAACAACACCTACGACGATTGCATCAACGAAGTGTTTAATGCTTGTGAAGCATACCTTTCGAACACCCTCCGGTCCTTGTCGACTCGACTCGAGGGATGCCGTAGGTGTAGTGCTGAACCCGTCTCGTACTACTTAGCACAAGGGGAAGAGTACATTGAGTATGTCCGATTAAATGACGAGAATGATAATGTCAAGCTTAAGTGGAAATTTACTTGTAGGAACGATAAAGGCGAAGAGGATGATTCGGGATCCAAGAAATCATTCGAGTTGAGTTTCGACCCTCGATACAAGGACATGGTGCTCGATAGCTTCCTTCCTTTGGTTGTGATCAAGAGTTACGATTATTTGATAGATATGAAGAAAGAAATCTTCTTACACACATTCACTGCAATGCCATCGAGGTACCATTGGGATCGAGTGTCGTTTAACCATCCTTTTACCTTCGATGCTTTGGCGTTGGATCCGGAGTTAAAGAAGTCGATTTTAGATGATCTTGACATGTTTTTAAGACGAAAAGAGTTTTATAAAAAGATTGGGAGAGCATGGAAAAGAGGGTACTTGCTTTATGGACCTCCAGGAACAGGGAAATCTAGCTTGATTGCGGCTATTGCTAACTATCTTAAGTTTAATATATATGACTTGCAGCTTGCTAGTATTGATAATGATTCCACCTTGAGGAAATTGATGATCTCCATTAGTAATAAGTCCATTCTTGTCATTGAGGATATCGATTGCGCCTCCGGTTTGTCTGGGAAGAATGCTGCTTCTACTAGAGAATATGATTATTATTTAGGAGATTCTGATCATGACGATGACAATTATGAGTATAATCATGATGCTAACCATGAAGTAGCAGCTCCGAATAAGAAGTCAGAGCAAACGTTATCTCTTTCGGGACTATTAAACTTTGTTGATGGATTGTGGTCTAGTTGCGGAGATGAGCGGATCATTATATTGACCACAAACTATAAAGAACGTCTAGACCCAGCTTTGTTGCGTCCAGGACGTATGGATATGCACATTCACATGTCTTACTTAAGAATGCCAGGGTTCAGGATACTAGCCTCCAACTACCTTGGCATTACAGAGGAGCATTCGCTTTTCGGGAAGATCGAGGAATTACTCGAAACTACAGACGTGAGTCCAGCTGAAGCCGCAGAGGAGCTCATAAGGAGTGATGATCCTGACATTGCCCTTGCTGGAGTTGTTAAAATGTTGCAGCAGAAGAAATTAGATCAGCAAGTTTCTGAAAAGAAGAGAAAGAAGCAAATGAAATGCAAGAAGGGAAGAAAGAAGGCAATGATGAGAAAACATAAAGATGTTGGTGAAGTAACGACTCTAGAAGGGGAATGC
>gnl_Carpa_v0.4_evm.model.supercontig_6.169
ATGGCCTCCACCTCCACAACCGAAACAAGTCTGGCCACTGTAAAGACAGTCTTAACCGCGGCAGCCTCTTTCGCCGCCACCGCCGTTCTGGTCCGTTCAATAGCCCGAGATTTACTCCCGGAAGAATTCCAGTGCTATTTCACCTTCGGCCTCCGCCGGTTCTTCACCTGTTTCTCCTCTCAAATGACAATGGTGATCGACGAGTTCGACGGCCTAGTCAACAACCACATCTACGAATCTGCGGAGATTTATCTCGGCGGCAAGATCTCCCCCTCTACTCGCCGGCTCAAAGTGATCAAACCCGAGAAAGAGAACAACCTGGTGTTGGCCATTGACCGCGAAGAAGAAGTAACAGACGTCTTCAATGGCATCAAACTCAAATGGGCTCTGGTCTGTCATCAAGTCCAGAGTAGTAGAAATTTCGACAACCCTCGCGACATCAATTCCACGCTCCGATCAGAGGTCAGATCTTTCGAACTCTGTTTCCATAAAAAATACAGAGACATGGTGATTACCCAATACTTACCCTTCGTAATCAAACAAGCGAAAGCAATCAAACAAGAACTGAAGACGCTTAAAATCTTCACCCTTGACGAACAAAACATGTACGGAAACCTAGCCGACGCGTGGGTTCCAGTCAATCTCGATCACCCTGCAACTTTCGATACTTTGGCTATGGATCCAGAACTGAAGAACACGATACTGGAGGACCTCGAGCGGTTTGTGAGGAGGAAGGAATATTATAAGAAGGTGGGTAAAGCTTGGAAAAGAGGGTATCTGCTGTACGGACCACCGGGAACGGGGAAATCGAGTTTGATCGCTGCAATGGCGAATTACCTGAATTTTGATATCTATGACTTGGAATTGACGGAGCTCCGGTGCAACTCTGAGCTCCGACGACTGCTGGTTGCAACCGCTAATCGGTCGATTCTGGTTGTGGAGGACATTGACTGTACGATCGAGCTACAGGATAGATTGGCGGAGGCTAGAAACGCAGACCCACATCGGTATCCTGAGAAACAGGTCAGTCAATCATTCAGTTTCCGAGTCTCTTGTCTCTTTTTCTTT
>gnl_Carpa_v0.4_evm.model.supercontig_6.170
ATGTCGCAGACAGCCTCCACTTTGTTCTCCGCTTACGCCTCCATCATGGGTTCCATCATGCTCTTCCGTTCCATGGCTTACGACATCATACCGCCGGAGCTCCGGTCATATATCGCCAAACTCTTCGCTTTCTTCTTCGCCCTTCCAGCCCCTTCAAACCTAACCGTCACCGTCGACGAGCTCTGCGGCTTGACGCCGAACGAGGTGTACAGCGCCGCCGAGATTTATCTTCACACCAAGATCAGCTCCAAAACGGAGCGTCTCAAGGTCAGCAAGACTCCGCGGCAGAAGACCTTTACTATCTCGATGGAGAAAGGAGAAGAAATCACCGATTTCTTCGAAGGTATTCAGTTAAAATGGAAATATATTCACGAAGAGCCACGCGAAAATCACGGCTCTGCAAAAAAATACTTCGAGCTCTGCTTTAGTAAGAAGTTTAAAGACAAAGTAATGGAAGTTTACTTGCCTTACGTCATCGCCCAAGCAGAGAAGATCAAGAATGAGAGGAAGGTGGTGAAGTTGTACAATCGGGAATGTCCGTACTACGACGAGGAGGAAGCATGTGGTTCGGGCATGTGGGGTTTTGTCAATCTCGAGCATCCTGCAACTTTCGATACGTTGGCCATGGACGAGGATCTGAAGAAGATGATTATTGACGATTTGAATAGGTTTATAAGGAGAAAAGAGTTTTATAAGAGAGTTGGGAAAGCTTGGAAACGTGGTTATTTATTGTACGGACCTCCTGGTACGGGTAAATCAAGTTTGATCGCCGCCATGGCTAATTACCTCAAGTTTGATATATACGATTTGGAGCTTACAAGCGTTTCTTCTAACTCTGAGTTGCGGAGGATTTTGCTTTCCACCACAAACAAATCAATACTGGTGATTGAGGATATAGATTGCAGCAATGAAATGAAAGATCGGGAAGACGATGACAATGATAACGCTTATGAGAAGAAGTTGACGCTTTCTGGTATGCTGAATTTCATTGACGGTTTGTGGTCGAGCTGCGGCGACGAGAGAATTATCGTCTTCACCACCAACCACAAGGAGCGGCTTGACCCAGCTCTCCTCCGGCCGGGCCGAATGGACGTTCACGTCAATTTGTCCTACTGCACGCCTCAAGGGTTCAGGACCTTGGTTTCTAATTACTTAGGCAGTGCCGGCCGGAACCACGCGCTCGCCGGAGAAATCGAAGAGCTAATAAAGAGCATGGAAGTCACCCCGGCGGAGATTGCGGAGGAGTTGATGAAGGATGACGATGCCGAGATTGTCCTCAGAGGACTCCTCAATTTCTTGAAACGTAAGAAGGTGGAAAGAAGCGAGATCCAGAAAGTAGAAGATCATCAGCCGCCGGAAACGAAGGCGGTGAGCAGGACTGAAACTGATGATGATGACGAAGAA
>gnl_Elagu_v2.0_p5_sc00008.V1.gene801
ATGGCTTCGTTCGACAAAGCCACAGAATCCTACAAAGCCCTGACCGCCGCCGCATCCGTTGCCGCCTCAGCGATGCTGGTTCGCTCCGTGGTCAAGGAGTTCCGTTCCGTCGTCGATGAGGTCCTCCCTCACGAAGTCCAAAGCTTCCTTCTTTCCAGCCTCAACATCTTTGGAAGCCGTGCTCCCTCTGAGCACACCATCGTCATCGAGGAAAACGAAAAGTACGCCAGGAACCAAATTTATGAGGCCGCAAATCTTTACCTGGCCACCAGGATCAACCGCTCCATGAAGAGGCTGCGGGTTAGCAGAGTAGGTGAAACAAAGGGCATAGTCATCTCTTTGGAACCAGGCGACGAGATGATCGATGTCTTCGAAGGGATCGAGTTCAAGTGGCGATTCCTGTGCCGAGAGTCGGAGGGATCGCATAACAAGAACCTCCGGCAACCGATCACTGAAAATGAACTCCGGTCGTTCGAGGTCAGCTTCCACGAGAAGCACAGGGACGAGGCGTTGAATTCTTACTTGCCATTCATCCTGGCCCGAGCAAAAGCAATCAAGAAAGAGCAGAAGACGCTCCAAATCTACATGAACGAGGGGAAGTCATGGGTCCCAATAAACCTTCACCACCCGTCGACATTCGACACGCTGGCGATGGAGCAAGAGCTCAAGAGGACGGTCATGGAGGATCTCTCAAGGTTCGTGAAAAGGAAGGACTATTACAAGAGGATTGGGAAGGCCTGGAAGCGAGGGTACTTGCTATATGGCCCGCCGGGGACCGGCAAATCGAGCTTGGTTGCCGCGATGGCGAACTACCTCAAGTTTAACATCTATGATTTGGAGCTCACCGCAGTGGGATGGAATTCAGCCTTGCTTAAAAAATTGCTGATTCGAATGTCGAACCGATCGATTCTAGTGATCGAGGACATTGATTGCGCAACCGAGCTGCAGCATAGGGAGGAGACTGAATCGTCGAATTCATCTTCAGGGGATGACAAGGTGACACTCTCAGGGCTGCTCAACTTTGTGGATGGACTGTGGTCGACCTGTGGCGAGGAGAGGATCATTGTGTTCACCACCAACTACAAGGAGCGGCTTGACCCGGCACTGCTCCGGCCGGGCCGGATGGACATGCACATCCACATGGGCTATTGTGGTCCCCATGCTTTCAGGGTCTTGGCTTCCAATTACCATGCCATTGATGACCACCACTTGTTCCCGGAGATTGAAGGGTTAGTGAGGGAGGTCGAGGTGACCCCGGCGGAGGTCGCGGAGGAGCTGATGAGGAGTGATGACACTGATGTTGCACTCCAAGGGCTTGTCGAGTTCCTCCAAGAGAAGAAAAAGAAAGCTAGCGGAGCCAAGGTCAAGGAAGATCCCGTCGAACATGTCGCAAGAATGGATCAAGAGACTGGTGTGCAGAAAATGACAGACAAAACAAGTGTGGCCTGCACTACCGCAGACTCTGCCTTCGCGTTGTTGCCGCACTCAGCACCGATGCTGCCTGCCATTGCCGCGCTTTGGCCGGTGTCATTCAGGGTCTTGGCTCCCAAGTACCATGCCATTGATGACCACCAATTGCTCCTTGGGATTGAAGGGCTAATAAGGGAGCTGCAAGTGACCCTCGCGGAGGTCGTGCAAGAGCTGATGAGGAGTGATGATGCTGATGTTGCACTCCAAGGGCTTGTTCAATTCCTCCAAGGGAAGAACAAAGTTGGTCAAGCCATGGACAAGGAAACATTGAAGTTCTACAAAAGCCGGAAGAGCAGCGGCAACCAGCTATGGGAGGTGGAGGGCTCGGGATTGGAAGAGGTGACCTTAGGGGTGGGCCAGGTGGGGCTTTCCGAGGCTGAGTTGCCCGAACGGGAGGCCTGGGGGGCCGAGGAAGACCGTCGTAGCCTAATCCTACAAAATGCCTTCAAGCATTCATTCAAAGTAAAACAAATGCCTTCAAGCAAGGGGGAGGTTTTATCCGCT
>gnl_Elagu_v2.0_p5_sc00008.V1.gene806
ATGGCGAGCTATCTCAAGTTTAACATCTATGATTTAGAGCTCGCCGCAGTTGGATGGAATTCAGCCTTGCTAAAAGCATTGCTGATTCGAATGTCGAACGGATCGATTCTAGTGATCGAGGACATTGACTGCACAATTGAGCTGCAGCAGAGGTCGGAGGATGGATCGTCGAATTCATCATATTCAGGGGATGACAAGTGTAACAATGTGTTGGAGGTGACGCTCTCAGGGCTGCTCAACTTTGTGGATGGACTGTGGTCGACCTGTGGCGAGGAGAGGACCATTGTATTCACCACCAACTACAAGGAGCGGCTTGACCCGGCGCTGCTCCAGCCAGGCCGGATGGACATGCACATCCGCATGGGCTGTCGTGGTCCCCATGCTTTCAGGGCCTTGGCTTCCAACTACATGCCATTGATGACCACCCGCTGTTCCCTCAGATTGATGGGT
>gnl_Elagu_v2.0_p5_sc00023.V1.gene412
ATGATCTTCACGACGAACCACCCGGAGCGGCTCGACCCGGCGTTGCTCCGGCCTGGCCGGATGGACAGGTCCATCCACCTCTCGTACTGCGAGCCGGCGGCGTTCCGGGTGCTAGCGAGGAACTACCTGGAGTTTGGAGTGGAGGAGCTCGAGGAGCTGATGGCGGAAGCGGAGGCGCTGCTGTTGGAGGTCCAGATGACACCGGCGGATATCGCGGAGGTGTTCATGGGCTGCGACGGCGATCACGCGGACGTCGCGATGCGGACGGTGGTGGAAGAGATGCGGCGGCGGCGGAAGGCTCTGGTGTCGCCATCTCCGTCGCTGTTGACTTCAGATGGCGGGGTGGCTGGTGGCACAGACCTAAAAAACGAGCTTCCAGCACCAACCATTCGCGAGGGCTGGGCAACT
>gnl_Elagu_v2.0_p5_sc00063.V1.gene312
ATGGCCACCACCAAAACATTGCTCTCCACCGTCGCCTCCGTCACCGCCTCCGTCGTCCTCGTCCGCACCATCGCTAACGACCTCGTCCCCGAGCACATCCGATACTACCTCTTCTCCTCCCTGAGCTCCTTCCTCGGCCGCTTCTCCTCCCAGCTCACCATAGTCATCGACGAGCTCGATGGCATCACCGTCAACAAGATGTACCGCTCCGCCGAGATCTACCTCGGCACCAAAGTCTCCCCCGCCACCCGCCGTCTCCGCGTCACCAAGCAAGACGACTCCGAGGCCCTCGACGTCACCATGGAGCGCGGCGAGGACGTCGAAGACGTCTTCCAAGGGGTGCGCTTCCGGTGGCAACTCCTATCTCGGGAAGCCAACCGCCCCATGTACCACACCCACCGCCGCCGCCACTACTTCTATGACTCCACCCCGTCGGAAGTCCGCTACTTCCAGCTAACCTTCCACAGGAAGCACAAAGACCTGGCCCTCAAGTCCTACTTGCCTCACGTCCTGGACCAAGCCAAAGCGATCAAAGAGCAGTCCAAAACGCTGAAGCTTTACACCAACGAGGACGACATGTGGACGCCTGTGAATCTCCAACACCCCGCGACATTCGAGACCCTGGCGATGGACGACGAGCAGAAGAAGGAGGTGATGGATGACTTGACCCGGTTCGTGAAGAGGAAGGAGTTCTATAGGAGAACAGGGAAGGCCTGGAAGCGGGGTTACTTGTTGCACGGCCCGCCGGGGACCGGGAAGTCGAGTTTGATCGCAGCGATGGCGAATTTTCTGAGGTTCGACGTGTACGATTTGGAGATGACGGAGGTGAGAAGCAATTCGGCGTTGAGATCTCTGCTCGTCGGGACGGCCAACCGATCCATACTGGTGGTGGAGGATATCGACTGCTCCCTCGACTTGCAGAACAGGGATGGAGAGAAGAAGGTAGTCAAGGAAACCAAGAATTCCGATGATGAAATAGAAAAGGTGACACTTTCTGGTCTGTTAAACTTTGTCGATGGGCTGTGGTCGAGCTGTGGGGAAGAGAGGATCATCGTGTTCACTACCAATTACAAGGACCGGCTGGACCCGGCACTGCTGCGGCCGGGCAGGATGGATGTGCACGTTCCGATGGGTTACTGCGGTCCCACCGGGTTCAGGGTGCTGGCTTCCAACTACCATTGTCTCGGCGACCACCCACTCTTCAAGGAGATCGAAGCATTGATCAAAGAGGTGGAGGTCACACCAGCCGAGGTTGCAGAAGAGCTGATGAAGAGCGACGACGCCGAAATCGCGCTCCGAGGGCTCATCATGAAGCTTATCGAAACAAAGAAGAAGAAAGCCGCTGGTCCAGATCAAAATGAGGACCAGGAGGGTGGAGGAAACCTAATTGATGGAGGTCAAGCT
>gnl_Elagu_v2.0_p5_sc00063.V1.gene342
ATGCTGATGCTTAACGCGGGCACGACCAAATCAATGGCCACCACCTGTACAGTGCTTTCCACAGCCATCCTGGACGCCACCTCCGCTGTCGTCCAGGTCATCCCCGAGCACATCCGACACTACCTTTTGTCGACCCTGACCTCCCCCCTCGACCGTCTGTTCTCCCAGCACACCATAGTCATCGACGAGCTCGATGGCATCACCGTCAACATGATGTACAGGTCCGCCAAGATCTACCTCGGCACCAAACTTTCCCCCGCCACCCGCCGTTACCGCGTCACGAAGCGCGACGACTCCGCCGCCCTAGACGTCACCATGGAGAGAGGCGGGGACGTCGTCGATGTCTTCGAAGAGGTGCACTTCCGGTGGCGACTCCTATCTCGGGATGCCAACTGCCCACGCTTCCACACCCACCGCCGCGGCCACTACTTCTATGACTCCCACCCGTCGGAAGTCCGCTACTTCGAGCTAACCTTCCACAGGAAGCACAAGAACCTAGCCTTGCACTCCTACTTGCCTCACGTCCTGGACCAATCCAAAACAATCAAAGAGCAGTCCAAAACGCTGAAGCTTTACACCAACCACGGGAACATGTGGTCGCCTGTAAATCTCCACCATCCCGCGACGTTCGACACCCTGGCGATGGATGACCAGCTGAAGAAGAAGGTGATGGATGACTTGGCCCGGTTCGTGAAGAGGAAGGAGTTCTATAAGAGGACAGGGAAGGCCTGGAAGCGGGGTTACTTGTTGCACGGGCCGCCGGGGACCGGGAAGACCAGTTTGATCGCAGCGATGGCGAATCATCTGAAGTTCGACGTGTACGATTTAGAGATGACGGAGGTGAGAAACAATTCGACGTTGAGATCTCTGCTCGTCGGGACGGCCAACCGATCCATACTGGTGGTGGAGGATATCGACTGGTTGATCGACTTGTGGAACAGGGATGGAGAGAAGAAGGCAGTCAAGGAAACCAAGAATTCCAATGACGAAATAGAAAAGGCAAGAAAAAATTTGTGGTTGTTCGTAATTTCA
>gnl_Elagu_v2.0_p5_sc00181.V1.gene22
ATGATCTTCACGACGAACCATCCAGAGCGGCTCGACCCTGCTCTCCTCCGGCCAGGCCGTATGGACCGGTCCATCCACCTCTCCTACTGCGGGCCAGCGGCGTTCCGAGTGCTGGCGAGCAACTACCTCGATGTGGCCGACGGGCACGAGCTGATGCCGGAGGTAGAGGCGCTCCTCCAGGAGGTCAAGATAACCCCGGCGGAGGTCGCCGAGGTCTTCATGGGCTGCGAAGGCGACGGCGCTGACGCGGCGATGTGGAAGGTGGTGGAGGAGCTGAGGCGGCGGAAGGCCGATGGTGGCGGAATGCCCATGGTGGCCGTTCCGTCAAGGAGGAGACGAGGGCGAGCAGAA
>gnl_Elagu_v2.0_p5_sc00512.V1.gene9
ATGCTCTTCAGGACCGACCACATAGAGAAGCTGGACCCGGCGCTGATCAGGAGGGGACGGATCGACAAGCACATCCAGATGTCGTACTGCTGCTTTGAGGCCACGAACCATCTGGACGTCGACTCGCACCCTCTGTTCGACACCATTTGGAGGAGCCCGGCGGATGTGGCGGAGACCCTGATGCGGAAGTCTGTGGACGAGGATGCAGGTTCATCTCGAGAATTTGATCCAGGTGATGAACAAAGCCAGGGAGGAGGAAGCATCCAAACGAGCTCAGGCCGGTACAGAGGAAAATGTGGAGGGGGAGGAGGGGAAAGTGGAGTTAAGGAGGACGAAGCATCCACTGACAGCCTTGAGATCTGTAATATTATATTTGCCCTGGACCGGGTTATGCATTGTGCTCGTCTATTGATCGCTTTGAGACCTGTATATATGGATGAATGTCGGAAGTTGGAGCGATTTGAGATTGTGCAG
>gnl_Eucgr_v2.0_Eucgr.L03571.1
ATGGCCAATTTCCTCGGCTACGACATCTACCAACTCGAGCTGCCCCATGTGCACACCAACTCCGAGCTCCGGAAGCTCCTCATGAATACCAACTCCAAGTCCATCATCGTCGTCATCACCGGCACCAACTGCTCGGTCAATCTGTCCAACAGGTCGGAGGCGCCCTATGCCACAGCACCTCGTAGCTACTACGACCCCGGCGCGCCTGAGGCAACCTGCGGCAGTGAGGACGGGAATAACAGCATGGTCACCCCCTCCGGGCTGTTCAACTTCACCCATGGCCTATGGTCATGCTGCGGGAGCGAGAGGATCTTCGTGTTAACCACCAACCACATCGAGAAGCTCGACCCCGCATTCCTCGAGAGAAGCTGCATAAACATGCGCATCCACATGAGCTACTGCTCGTACCCGGCGCTCAAGATCCTGCTCCATAACTACCTGGGTAGCACGGCCGAGGACCTGAGCGAGGTGATGTCGAGCGAACTCCAAGAGGCGGTCGAGAAGGCCAAGATGACACCGGCGGACATAAGCGAAGTCCTGATCGAGAACCGGAGGAACAAGGAGAGAGCCGTGAGCGAGTTGCTCGAGGTGTTGAGGGCGAGAGCGGAGAACGAGAAGTACGAGCTGAACACGATGGAGGAGGAGGAGGAGGAGGAGGAGGAGAAAGAGGAGCAAGAGGAAAGAGAGAAGAGGACTCTGGAGAGCCCGAAAGAAGGGAGCGACTGCGGTGACGATTCCTGCAAGGTGGAAGAGGATGATGAAGAGAAGAAAGCAATA
>gnl_Eucgr_v2.0_Eucgr.L01858.1
ATGCTCGCTCGCTCCATCACCCAGGACCTGCTCCCCGAAGACCTCAGGTACTACTTCTCCTCCGCCCTCCAGGGCTTCCTCGCCCGCTTCTCCTCCCAGCTCACCCTCGTCATCAAGGAGTACGACGGTCTGGTCAGCAACCAGATCTACGATGCCGCACAGACCTACCTGTCCGCCAAGACCTCCCCCACCACACGCCGTCTGCGGGTCGCAAAGCCCGAAGGCGAGGACAACCTCAACGTTTCGATGGAGCCGTGGGAAGAGATCGTTGACATGTTCGACGGCGTCAAGCTCAGGTGGGTCATGGCCTCGAGGAGGGTCGAGACTAGTGTCGGAGCCAACCAAGGGTGGTGGATGATGGAGGGCCCGGTTGCCATGGAGTCCGAAACCCGGTACTTCGAGCTCAGCTTCCACAAGAGGCACAAGGACATGGTCATGGGCACGTACCTGCCCCACGTGGTGGAGGAGGCCAAGTTGATGAAGCAGGAAAAGAAGACGCTGAAGCTGTTCACGCCGTGCTGGGAGAACATTTATCACGACAGCCTCTCCGATGCGTGGACCCCGGTTAACCTCGACCACCCTGCGACGTTCGAGACGCTCGCAATGGAGGCGGGGACCAAGGAGTTCATCATGGAGGACTTGATGAGGTTCGTCAAGAGGAGAGAGTTCTACAGGAAAGTAGGCAAGGCGTGGAAGAGGGGGTACTTGCTGTACGGACCGCCAGGGACGGGGAAGTCGAGCCTGATTGCGGCAATGGCGAATTACTTGAAGTTCGATATTTACGACCTCGAGCTGACGGAGCTGACCCGGAACTCGGAGCTGAGGAAGCTGCTGGTGGCAACGGCGAACCGGTCGATCTTGGTGGTGGAGGACATTGACTGCACCATCGAGTTCCACGACCGCATGGCTGAGGCCCGGGCGGCGTACCCCGCACCCCAAGGCAAGCAGGGGAACCAGGTCACATTGTCAGGCTTCCTCAATTTCATCGACGGACTCTGGTCGAGTTGTGGTGATGAGAGGATTATAGTATTCACCACGAATCACAAAGAAAAGCTTGACCCGGCACTTCTTCGGCCGGGCCGTATGGACGTCCATGTTCACATGTCTTATTGCACCCCATGTGGGTTTAGACTCTTGGCTTCAAATTACCTCGGGATCAAGGTTCACGTACTCTTTGAAGAGATCGAAGACTTGGTCTGCACCGCCGAGGTAACTCCAGCTGAAGTCGCAGAGCAGCTGATGAAGAGCGAGAAGCCCGAAGATGCATTGAGGGACGTGATTGAGTTCATGAAGGAGAAAATCAAGGAAAATGAGGAGCTCAAAGCCAAGAAGGCTGAGCAAGAATTGTTAGCAGAGAAAGAGGAAAAAGTGGAGGTGCGAGAGGTTCCAAATATTAATGTGGAGGAGGACAAATATGCAGATGATGAGGAAAAT
>gnl_Eucgr_v2.0_Eucgr.J02365.1
ATGGCAACCCCAGCTCCGGACGACTTCGGGAACCACATCGTGGTGGCCAAGGCGGCGCTATCTGCCACAGCATCCGTGACGGCCACCATGATGGTCGTGCGGTCAGTGGTTCAGCCATTCCTCCCCCGTGAACTCCGGGGCTTCCTCTTCTCTGGGATCCGTGGCTTCCTGTCTCGCTTCTCCAACGAAATGACCATGGTCATTGACGAGTACGATGGGATCAACCCGAACGAGCTCTTCCAGGCGGCCCAAATGTTCTTGCCTGCCAAGCAATTCCCTTCAATGGTGGTGCGGTCGGTGGTTCGACCCTTCATCCCCCGCGAATTCCAGGACTTCCTCTTTGACTTCCTCATTTCCAGGATCCGCGGCTTCTCGTCTCGCTTCTGCAACGAAATGACTATGGAGACCCACTCCACTGCGGCTATTATTGACCAGAATCAAATGCTCGTGGATACGTTTCACGGGGTCAAATTGAAGTGGGCTTTGGTGTCAAGACAAGTCGGCTCGGGCAACCGAGTTCATCAAGGCCCAAACTCAACGGTTCAACACGGAGATCAGTACTTTGAGCTCACTTTTGACAAGAAACATGTGGAGATCGTGGACAAATCCTATCTGCCTTTCGTCATGGACCAGGCCAAGTCCATAAAGCAGGGGAAGAAGACGTTGAAACTTTACACTGCAAGCTCTAACAGTTCATTCTCGGGCCCATGGTCCTCGGTGAACCTCGACCACCCGGCGACGTTCCAGACATTGGCCATGGACCTAGAGCTCAAGAAGAAGATCCTCGACGACCTCGACATGAGAGTTGGCAAGGTGTGGAAAAGAGGGTACCTATTGTACGAACCCCCTGGAACAGGAAAATCAAGCTTGGTCGCTGCGATGGCCAATCACTTGAACTTCGACATATACGACCTAGAACTGAGTGGGCTTCGGAGCAATGCGGACCTCAGGAGATTGCTCGTCGCCACTGCGAATCAGTCCATATTGGTGGTGACGTTGTCCGGATTTCTCAACTTCACCGATGGGCTTTGGTCAAGCTGCGGCAATGAGCGAATCATAGTCTTCACGACAAACCATGTTGAGAAACTAGACCCGGCCATATTGCGCCCAGGGCGCATGGATTTGCACATTCCCATGTCCTATTGCACCCCTTGTGGGTTCAGGCTTCTAGCTTATAATTATCTCGGGATCGATCATCATGAGCTTTTCAACCAAATTGAGAGCATGATCACGATGGCTAGAGTCACTCCAACTGAAGTAGCGGAGGAGTTGATGAAGTGCGATGAATCGGAGATCGTCCTCAGGGACATGGTTTCCTTCCTCACCAATCACAAGAGGAAAGAAAATGAAGAAGCCATC
>gnl_Eucgr_v2.0_Eucgr.J02377.1
ATGATGGTGGTGCGGTCCGTGGTTCAGCCATTCCTCCCCCGTGAACTCCGGGGCTTCCTCTTCTCTGGGATCCGTGGCTTCCTGTCTCGCTTCTCCAACGAAATGACCATGGTCATTGACGAGTACGATGGGATCAACCCGAACGAGCTCTACCAGGCGGCCCAGGTGTTCTTGCCTGCCAAGCAATTCCCTTCAATGAGGCGCGTCCGGGTGAGCAAGCCCGTGAAGGAGGACGAGTTAACCCTTGCTATGGACCAGAATCAAGTGCTGGTGGATACGTTCGCCGGGATCAAACTCAAGTGGGTTTTTGCATCGAGACAAGTCGGCTCGGGCAACCGCGGCCTGAACTCACCGGCATCGCGGGAGGTTCAGTTCTTTGAGCTCACTTTTCACAAGAAACATGAGGAGGTCGTGCGCAAGTCCTATCTGCCTTTCATCGTCAGCCAGGCCAGGTCTATGAAGCAGGAGAAGAAGACGTTGAAGCTATATACTGTGAGCTTCGACTGCGGCTATGGCGGTAATTATCACCAGAAATTATGTTCTGTAAAGATGATTAATTCAATCGAGCTAGCGGAAACATTGGCCATGGACCTAGAGCTCAAGAAGAAGCTCATCGATGATCTCGAGAGGTTTGTGGCGAGGAAGGACTACTATAGGAGAGTCGGTAAGGTGTGGAAAAGAGGGTACTTATTGTATGGACCCCCTGGCACAGGGAAATCGAGCCTCGTTGCGGCAATGGCCAATCACTTGAAATTCGACATATACGACCTAGAGCTCAGTGGGCTCCAGGGTGATGCGGACCTCAGGAGCCTGCTCATCAACACAGGGAATCAGTCCATACTGGTGGTAGAGGACATCGATTGCATTGTTAAGTTGCAAGATAGGATGTCCGAAACACAAGTTGCAGGCGCGAGTGCGATGTCGACCGTCTCCTTTCAAGAAAATCAAGTAACACTATCTGGATTCCTCAACTTCATCGACGGACTTTGGTCAAGTTGCGGCGATGAGCGGATCATAGTCTTCACAACAAACCACAAGGAGAGATTAGACTCAGCCCTATTGCGCCCAGGGCGTATGGACCTGCACATTCCCATGTCCTATTGCACCCCCTGCGGGTTTAGACTTCTTGCTTTTAATTATCTCGGGATCGATCACCATGAGCTCTTCATCCGTATTGAGAGTTTGCTCGAGAAGGCTAGAGTCACTCCGGCTGAAGTTGCTGAACAACTGCTGAAGAGCAACGAACCGGAGGTTGCTCTCAGGGATATGGTTACCTTCCTTGTGGATCACAAGAGGGAAGAGAACGAAGAAGTCATT
>gnl_Eucgr_v2.0_Eucgr.J02354.1
ATGGCCGCGACCCCTTCCCCGCCCGACTTCAAGAACGCCGTCGCGGCGGCCAGGGCGGTTATGTCCGCCGCGGCCTCCGTGACGGCCGCCGTGGTGGTGGTGCAGTCGGCGGTCCACACGATCGTCCCCCGCAGGTTCCGGGGCTTCCTTCTCTCCAGGATCCGGGGCTTCCTGGGTCGCGTCTCCGACGAGATGACCATGGTCATCAAGGAGTACGACGGGTTCGTCCAGAACGAGCTCTTCGAGGCGGCCCAGGTCTTCTTGGCCGCCAAGCAATCCCCCTCGACGCGGCGCATCCGGGTCACCAAGCCCAGGAAGGAGACCCACTTCACCCTGGCTATCGACCGGAATCAAGCGGTGGTGGATACGTTCCGGGGGGTCGAGCTCAAGTGGGTGTTTGCGTCGAGGCAGGTCGACTCGGGCCACCGGGTTCATCAGGGCCGGAGCTCGACCGCTCAACACGAAGTTCAGTACTTCGAGCTCACCTTTTGCAAGAAGCACAAGGAGATGGTGCTCGAATCCTATCTGCCCTTGGTCATCGGCGAGGCCAAATCCATTAAGCAGGGGAAGAAGACGCTGAAGCTACACACGCCGAGCTTCGGCCGCGTCTACGGCGGTCCTCTCTCAGATGCGTGGGCCTCGGTGAACCTCGACCACCCAGCGACGTTCGAGACGCTGGCGATGGACCTAGAGCTCAAGAAGACGATAGTAGACGATCTCGAGAGGTTCGTGAGGAGGAAGGAGTACTACAGGAGAGTCGGCAAGGCGTGGAAAAGAGGGTACTTGCTGTACGGACCCCCTGGCACGGGGAAATCCAGCCTGGTCGCGGCGATGGCCAATTACCTGAACTTCGACATATACGACTTAGAGCTGAGCGGGCTCCGGAGCGACTCGGAGCTCAGGAGGCTGCTCGTTGCCACCGGGAATCAGTCCATATTGGTGGTCGAGGACATCGATTGCACCATTATGTTGCAAGATAGGACGTCCCAAATCCGAGCGGCGGGCGTGAATACTATGCCAATCGGTTATCCGCAAGAAGATCGAGGAACATTGTCTGGATTCCTCAATTTCACTGACGGACTTTGGTCGAGCTGCGGCGATGAACGGATCATAGTCTTCACTACGAATCACAAGGAGAAATTAGACCCAGCGTTGCTACGCCCAGGGCGCATGGATGTGCACATTCACATGTCCTATTGCACCCCATGTGGGTTCAGGCTTCTTGCTTCTAATTATCTCAGGATCGATAGTCATGAGCTCTTTGATCAGATCGAGAGTTCGATCACGACAGCTAGAGTCACTCCAGCCGAAGTAGCCGAGCAGTTAATGAAGAGCGACGAACCAGAGGTCGCTCTCCGGGACATGGTTTCTTTCCTCGTTAATCACAAGAGGAAAGAAAATGAAGAAGTCGTCGAGGAGGAAGTTTGT
>gnl_Eucgr_v2.0_Eucgr.J02373.1
ATGGTGACCCCGCCTCTAAACGACTCCAAGAACCCCATCGCGGTGGCCGAGGCAGCGCTGTCTGCCGCAACCTCCGTGATGGTGGTGCAGTCGGTGGTAAGAACGTTCATGCCCCCCGAATTCCAGGGCTTCCTCTTCTCTGGTATCCGCGGCTTCTTGTCTCGCTTCCGCAGCGAAATGACCATGGTCATCGAACAGTACGATGGGTACGCCCAGAACGAGCTCTTTCGGGCGGCCCAGGTTTTCCTGGCCGCCAAGCAATCCCCTTCGATGACGCGCATGCGAGTGACCAAGTCCCCGAAGGAGAACCACTTCAATCTGGCTATGGACCGGAATCAAAAGCTGGAGGATACGTTTCACGGGGTCAAACTCAAGTGGGTTTTCGTGTCGAGACAGGTCGACTCGGGCAACCGAGTTCATCAAGGCCGGAATTCAACGGCTAAACACGAAGAGCAATACTTCGAGCTCACTTTTGACAAGAAACACAGGGAAATCGTGGTCAAATCCTATCTGCCTTTCCTCATCGACGAGGCCAAGTCCATAAAGCAGGGGAAGAAGACGTTGAAGCTATACACTCCGGGCTCCAACGGTCCTTACCCAAGTGCGTCAGGTGCGTGGTCCCCAGTGAACCTCGACCATCCGGCGACATTCCAAACACTAGCCATGGACCTGGAGCTCAAGAAGAAAATCATGGATGATCTCGACAGGTTTGTGAGAAGGAGGGAGTACTACAGGAGAGTTGGCAAGGCGTGGAAAAGAGGGTACTTATTGTATGGACCCCCTGGAACGGGGAAATCGAGTTTGGTCGCTGCGATGGCCAATTACTTGAACTTCGACATATACGACCTAGAACTGAGCGGGCTCCTGAGCAATGCGGATCTCAGGAGGCTGCTTGTCGAGACCAAGAATCAATCCATATTGGTGGTTGAGGACATCGATTGCACCATTCAGTTGCAAGATAGGAAGTCGGAAACACAAGCCGCCAACATGAATTTGATGTTAATGGGTTATAAGCGACAATATCAAGTGACATTGTCTGGATTCCTCAACTTCATTGACGGGCTTTGGTCGAGTTGTAGTGATGAGCGGATCATAGTTTTCACAACAAACCACATTGAGAAATTAGACCCAGCCCTATTGCGGCCAGGGCGCATGGACTTGCACATTCCCATGTCTTATTGCACCCCTTGCGGGTTTAGGCTTCTCGCTTCTAATTATCTCGGGATCGATCACCACGAGCTCTTTGGCCAGATCGAGAGTGCGATCACAACAGCCAGAGTCACTCCAGCCGAGGTAGCGGAGCAGTTGATGAAGTGCGATGAACCGGAGGTCGCTCTTGGGGACATGGTTTCATTCCTCATTAATCACAAGAGAAAAGAAAATGAAGAAGTCATTGAGGAGAGAGTTGGTCGGTCCCAATTGGTTGAAGAGAATGGAAGGCGTGAAGAAGAAAGCAGCGAGTGCGAAATATTGGAAGAA
>gnl_Eucgr_v2.0_Eucgr.J02360.1
ATGGCCAATTACTTGAACTTCGACATATACGACCTAGAGCTGAGCGGGCTCCGGAGAAATGCGGAGCTCAGGAAACTGCTTGTTGCCACCGCGAATCACTCCATATTGGTGGTCGAGGACATCGATTGCACCATTGAGTTGCAAGATAGGAAGTCCGAAACCCGAGCCGCGCGCATGAATATGATGTCCACCGATTATCCACGAGAAGATGTACAATTTTATTTTATTTTTTTCTTTTTGGCTTTCATTTTTGGTACAAGGTTTACTTCGTTGACGTTGTCTGGATTCCTCAACTTCATCGATGGGCTTTGGTCGAGCTGTGGCGATGAGCAGATCATAATCTTCACTACCAACCACAAGGAGAAACTGGACTCAGCCCTATTGCGCCCAGGGCGCATGGACGTGCACGTTCACACGTCCTATTGCACCCCCTGTGGATTCAGGCTTCTTGCTTCTAATTATCTCGGGATTGATCACCACGAGCTCTTCGATCAAATCAAGAGTTCGATCACCGGGATTGATCACCACGAGCTCTTCGATCAAATCGAGAGTTCGATCACGGCAGCGAGAGTCACTCCAGCCGAAGACTTGGTTTCCTTCCTCGCTGATCACAAGAGGAAAGAAACTGAAGAAGTCATAAAGGAGAAAGTTTGCCAGTGCCAATTGGTTGAAGAAAATGGAGGAACTGAAGAGGAAAGCGATAAGTGCAAAATAATTGAAGAA
>gnl_Eucgr_v2.0_Eucgr.J02371.1
ATGGCGACCACCCCAGCTCCGAACGAGTTCAGGAACCCCATTGCGGTGGCCAAGGCAGTGCTGTCTGCTGCGACCTCCGTGACGGCCACCGTGATGGTGGTGCGGTCGGTGGTTCGACCCTTCATCCCCCGCGAATTCCAGGACTTCCTCTTTGACTTCCTCTTTTCCAGGATCCGCGGCTTCTCGTCTCGCTTCTGCAACGAGATGACCATGGTCATCGAACGGCACGATGGGTACGCCCAAAACGAGCTCTTTGGGGGCGGCCCGGGTTTTCCTGGCCGCCAAGCAATCCGGTTCCGTACGGCGCATGCGAGTGACCAAAATCAAATGCTCGTGGACACGTTTCACGGGGTCAAATTGAAGTGGGTTTTGGTGTCAAGACAAGTCGGCTCGGTTGGCAACCGAGTTCATCAAGGCCCAAACTCAACGGTTCAACACGGAGATCAGTACTTTGAGCTCACTTTTGACAAGAAACATAAGGAGATCGTGGACAAATCCTATCTGCCTTTCGTCATGAACCAGGCCAAGTCCATAAAGCAGGAGAAGAAGACGTTGAAACTTTACACTACATTGGCCATGGACCTAGAGCTCAAGAAGAAGATCCTCGACGACCTCGACAGGTTCGTGAGGAGGAAGGAGTACTACAGGAGAGTCGGCAAGGTGTGGAAAAGAGGGTACCTATTGTACGGACCCCCTGGAACAGGAAAATCGAGCTTGGTCGCCGCGATGGCCAATTACTTGAACTTCGACGTATACGACCTAGAACTGAGTGGGCTTCGGAGCAATGCGAACCTCAGGAGATTGCTCGTCGCCACCACGAATCAGTCCATATTGGTGGTCGAGGACATCGATTGCACCATTCAGTTGCAAGATAGGAATCCAGGAACACGAGCCGCCGGCATGAATCCGATGTTGATGTGTTATCAACAACAAGATCAAGTGACGTTGTCTGGATTTCTCAACTTCACCGATGGGCTTTGGTTGAGCTGCGGCAATGAGCAAATCATAGTCTTCATGACAAACCATGTTGAGAAACTAGACCCGGCCATATTGCGCCCAGGGCGCATGGATTTGCATATTCCCATGTCCTATTGCACCCCTTGTGGGTTCAGGCTTCTAGCTTATAATTATCTCGGGATCGATCATCATGAGCTTTCCAACCAAATTGAGAGCGCGATCACGATGGCTAGAGTCACTCCGGCTGAAGTAGCGGAGGAGTTGATGAAGTGTGATGAATCAGAGATCATCCTCAGGGACATGGTTTCCTTCCTCACTAATCACAAGAGGAAAGAAAATGAAGAAGTCATCAAGGAGAAC
>gnl_Eucgr_v2.0_Eucgr.J02374.1
ATGGCTGAGCACGAAGTTCAGTATTTCGAGCTCAAGAGACACAGGGAGATCGTGGTTGATTCCTATCTGCCTTTCGTCATCGAGGAGGCCAAGTCCATCAAGCAGAGGAAGAAGACGTTGGAGTTATACTCTTCGACCTCCAAAGCCCCTACCGCGTTCAATGGGACTCGTCAGAAGTATCGTAGACAGTTGCAATCAAATGGTCAAGTACAAATAATTACTGCTACAGAAAAGTTCATGTGTAAAATCCTAAAGAACATTAGGGGCAAAACTCACTGGAACAGTCTTGCACCTCCTTGTTCTCTCTCGGGTGCATGGTCTCCGGTGAACCTTAACCAACCGTCAACACTTGAGACGCTAGCCATGGACCCAAAGCTCAAGAAGATGCTCATCGACGATCTCGACAGGTTTGTGGGGAGGAAGGAGTACTATAGGAGAGTCGGCAAGGCTTGGAAAAGAGGGTACTTATTCCTAGTGGCGGCAATGGCCAATTACTTGAAATTCGACATATATGACCAGGAGCTAAGTGGGCTCCGAAGCAACGTGAAACTCAGGAGGCTGCTTGTCACCACCGCGAATCAGTCCATATTGGTGGTCGAGGACATCGATTGCACCATGACGTTCCAAGATAGGAGGTTGGAAGCCCAAGCCACAAGCACGAATACAATGTCGGCCCCATATCGGCAACAAGATGTGCAGCTGATGTTGTCTGGATTTCTTAACTTCATTGACGGGCTTTGGTCTAGTTGTGGCGATGAACAGATCATAGTCTTCCCAACGAACCACAAGGAGAGACTAGACCCGGCTGTATTGCACCCAGGGCACATGAATGTGGAAGTTCCCATACTATACTGCATTCCGTGCGGTTTCAGGCTTCTTTCTGCTAATTATCTCAAGATTAATCGCCATGAGCTCTTCAACCATATTGAGAGTTTACTCGAGACAGCCAGAGTCACTCCGGCCGAAGTAACCGAGCAATTGTTGAAGAGTGACGAACCAGAGGTCGCTCTCAGGGACATGGTTATCTTCCTCGTTAATCACAAGAGGAAAGAAAATGACGAAGTAGTCAAGAAGAAAGTTTGTCAGTGCCAATTGGTTGAAGAAAATGGAGCGAGTGTAGAGGAAAGCAGAAAATGCAAATTGATTGAAGAA
>gnl_Eucgr_v2.0_Eucgr.J02367.1
ATGGCGACCCCAACTTCGAACGACTTCAGGAACCCCCTCGCGGTGGCCAAGGCGGTGCTGTCTGCTGCGACCTCCGTGACGGCCACCTTGATGGTGATGCGGCCGGTGGTTCGACCGTTTACCTCCCATGAAGTCGAGTACTTCCTCTTCTCCAGGTTCCGCGGCTTCTTGTCTCGCTTCTGCAACAAAATGACAATGGTCATCAAACCGTATGAAGCGGACGCCCAAAACGAGCTCTTCGGGGCGGCCCAGGTTTTCCTGGCGGCCAAGCAATCCGTTTCCATACGGCGCGTGCGAGTGACCAAGTCCACAAAGGAGAACCACTCCACTCTGGCTATTGTTGACCGCAATCAAATGCTGGTGGATACGTTTCATGGGGTCAAACTATGGGTTTTCGTGTCGAGACAAGTTGGCTCGGGCAACCGAGTTCATCAAGGCCATGACTCAGCGGCTCCACGCGAAGATCAGTACTTCGAGCTCACTTTTGACAAGAAACACATGGAGATCGTGGACAAATCATATCTGCCTTTCGTCATGGACGAGGCCAGGTCCATAAAGCAGGGGAAGAAGACGTTGAAGCTATACACTCCGTGCTCCGACGATCCATTCCTGAGCCCATGGTCGCCGGTGAACCTTGACCACCCAGCGACGTTCCAGACACTGGCCATGGACCTAGAGCTCAAGAATAAAATCATCGATGATCGAGACAGACCCCCTAGAATGGGGAAATCGAGCTTGGTCGCCGCGATGGCCAATTACTTAAACTTCGACATATACGACCTAGAATTGAGTGAGCTCTGGCGCAATGCGGACCTCAGGAGATTGCTCGTCGCCACAGCGAATCAATCCATATTGGTGGTCGAGGACAACGATTACACCATTCATTTGCAAGATAGGAATTCAGAAACACGCGCCGCCAGCATAAATTCGATGTTAATCGGTTATCAGCGAAAATAT
>gnl_Eucgr_v2.0_Eucgr.J02363.1
ATGGTGACCCCGCCTCTAAACGACTCCAAGAACCCCATCGCGGTGGCCGAGGCAGCGCTGTCTGCCGCAGCCTCCGTGATGGTGGTGCAGTCGGTGGTTCGAACGTTCATGCCCCCCGAATTCCAGGGCTTCCTCTTCTCTGGGATCCGCGGCTTCTTGTCTCGCTTCCGCAGCGAAATGACCATGGTCATCGAACAGTACGATGGGTACGCCCAGAACGAGCTCTTTGGGGCGGCCCAGGTTTTCCTGGCCGCCAAGCAATCCCTTTCGATGACGCGCATGCGAGTGACCAAGTCCCCGAAGGAGGACCACTTCAATCTGGCTATGGACCGGAATCAAATGCTGGTGGATACGTTTCACGGGGTCAAGCTCAAGTGGGTTTTCGTGTCGAGACAGGTCGACTCGGGCCAAGTTCATCAAGGCTCAACGGTTCAGCACGAAGTTCAGTACTTCGAGCTCAGTTTTCTCAAGAAACACAGGGAGATCGTGGTCAAATCCTATCTGCCTTTCCTCATCGACGAGGCCAAGTCCATAAAGCAGGGGAAGAAGACGTTGAAGCTATACACTCCGGGCTCCAAAGGTGCGTGGTCCCCAGTGAACCTCGACCATCCGGCAACATTCCAAACACTGGCCATGGACCTAGAGCTCAAGAAGAAGATCATGGATGATCTCGACAGGTTTGTGAGAAGGAGGGAGTACTACAGGAGAGTTGGCAAGGCGTGGAAAAGAGGGTACTTATTGTACGGACCCCCTGGAACGGGGAAATCAAGCTTGGTCGCTGCGATGGCCAATTACTTGAACTTCGACATATACGACCTAGAACTGAGCGGGCTCTGGAGCAATGCGGATCTCAGGAGGCTGCTCGTCGCGACCAAGAATCAATCCATATTGGTGGTTGAGGACATCGATTGCACCATTCAATTGCAAGATAGGAAGTCGGAAACACAAGCCGCCAACATGAATTTGATGTCGACGGGTCATAAGCGACAAGATCGAGTGACATTGTCTGGATTCCTCAACTTCATTGACGGGCTTTGGTCGAGTTGTAGTGATGAGCGGATCATAGTCTTCACGACAAACCACATTGAGAAATTAGACCCAGCCCTATTGCGGCCAGGGCGCATGGACTTGCACATTCCCATGTCTTATTGCACCCCTTGCGGGTTTAGGCTTCTCGCTTCTAATTATCTCGGGATCGATCACCACGAGCTCTTTGGCCATATCGAGAGTGCGATCACAACAGCCAGAGTCACTCCAGCCGAAGTAGCGGAGCAGTTGATGAAGTGCGACGAACCGGAGGTCGCTCTTGGGGACATGGTTTCATTCCTCATTAATCACAAGAGAAAAGAAAATGAAGAAGTCATTGAGGAGAGAGTTGGTCGGTCCCAATTGGTTGAAGAGAATGGAAGGCGTGAAGAAGAAAGCAGCGAGTGCGAACTATTGGAAGAA
>gnl_Eucgr_v2.0_Eucgr.J02356.1
ATGGCCACGGCCGTGGTGGTGCAGTCCATGGTTCACACGATCGTCCCCCGTGAACTCCAGTACTTCCTCTTCTCCAGGATCCGCAGCTTCTTCTCTCGCTTCTCCAATGAAATGACCATGGTCGTCGACGAGTATGATGGGTTTGTCCAAAACGAGCTCTTCAAGGCGGCTCAGGTGTTCTTGGCTGCCAAGCAATCCCCTTTGATCAGGCGCATCCGAGTGTCCAAGCCCGCCAAGGAGAACCACTTCACTCTGGCTATGGACCGAAATCAAACGCTGGTGGATACATTTAGTGGGGTCGAACTCAAGTGGGTTTGCGCGTCGAGACAGGTCAAGTCGGGCTACCAAGTTCATCACTGCCATAGCTCGAGAGTTCAGTACGAAGTTCAGTACTTCGAGCTCACTTTTCACAAGAAACACAAGGAGATCGTGCTCGGTTCCTACCTGCCTTTTGTCGTCAGCGAGGCCAAGTCCATGAAGCAGGGGAAGAAGACGCTGAAGCTACACACTCCGAGCTTCGACCGTGTCTATGGCGGTCCTCTCTCGGATGCGTGGGCCTCGGTGAACCTCGACCACCCGGCGACATTCGAGACGCTGGCCATGGACCTAGAGCTCAAGAAGGTGATCATGGACGATCTCGAGAGAATTGTGAGGAGGAAGGAGTACTACAGGAGAGTTGGTAAGGCGTGGAAAAGAGGGTACTTATTGTACGGACCCCCCGGCAAAGGGAAATCGAGCCTGATCGCGGCGATGGCCAATTACTTGAACTTTGACATATATGACCTAGAGCTCAGCGGGCTCCGGAGTAACGCCGAGCTCAGAAGGCTGCTTGTTGCCACCACGAATCAGTCCATATTGGTGGTCGAGGACATCGATTGCACCATTGAGTTGCAAGAGAGGAAGTCCAAATCGCGAGCTGCACGCAAGAATACGATGTCAACCGATTATCCGCGAGAAGATCTGACATTGTCTGGATTCCTCAACTTCATCGATGGGCTTTGGTCGAGCTGTGGTGATGAGCGGATCATAATTTTCATGACGAACCACAAGGAGAAGTTAGACTCAGCCTTATTGCGCCCGGGGCGAATGGACGTGCATGTTCACATGTCTTATTGCACCCCTTGCGGATTCAAGCTTCTTGCTTCTAATTATCTTGGGATCAACAGCCATGAGCTATTTGACCAAATTGAGAGTTTGATTGCTATGGCTAGAGTCACTCCGGCCGAAGTAGCGGAGCAATTGATGAAGAGCGATGAACCGGAGGTTGCCCTTCGAGACATGGTTTCCTTCCTCGTTAATCACAAGAGAAAAGAAAATGAAGAAGTCGTTGAGGTGAAAATTTGTCAGTGTCAATTTGTTCAAGAAAATGGAGGGAGTGGAAAGGAGAACGGAAGTTGCGAACTAATTGAAAAA
>gnl_Eucgr_v2.0_Eucgr.J02366.1
ATGGTGGTGCGGTCGGTGGTTCGACCGTTCGTCCCCCGCGAATTCCAGGACTTCCTCTCCTCTGGGATCCGCAGCTTCTTGCTTCGCCTCCGCAACGAAATGACCATGGTCATTGAACCGTACGATGGGTACGCCCAAAACGAGCTCTTCGAGGCGGCCCAGGTTTTCCTGGCTGCCAAGCAATCCGTTTCGGTACGGCGCGTGCGAGTGACCAAGTCCACGAAGGAGAGCCACTCCACTCTAGCTATTATTGACCGGAATCAAATGCTGGCGGATACGTTTCACGGGGTCAAATTGAAGTGGGTTTTGGTGTCGAGACAAGCCGGCTCGGGCAACCCAGTTCATCAAGGCCGGAAATCAGCGGCTGAACACGGGGAGCAATACTTCGAGCTCACTTTTGACAAGAAACACATGGAGATCGTAGACAAATCCTATCTGCCTTTTGTCATGGACGAGGCCAAGTCCATAAAGCGGGAGAAGAAGACGTTGAAGCTATACACTTCGAAATGCATCGGTCTGGGCCCGGGCACGTGGTCCTCGGTGAACCTCGACCACCCAGCGACATTCCAGACATTGGCCATGGACCTAGAGCTCAAGAAGAAGATCCTTGACGATCTCGATAGGTTCAAAAGAGGATACTTATTGTACGGACCCCCTGGAACGGGGAAATCGAGCTTGGTCGCCGCGATGGCCAATTACTTGAACTTCGACATATACGATCTAGAACTGAGCGGGCTCCACAGCAATGAAGAGCTGAGGAGGCTCCTCGTTGCCACCAAGGATCAATCCATATTGGTGGTTGAGGACATTGATTGCACCATTCAATTGCAAGATAGGAAGTTGGAAACACAAGCCGCCTACATGAATCGGATGCCGATGGGTTATCAGCAAAAAGATCGAGTGACGTTGTCCGGATTCCTCAACTTCATAGACGGGCTTTGGTCGAGTTGTGGCAATGAGCGGATCATTGTTTTTACAACGAACCACATTGAGAAATTAGACCCAGCCCTATTGCGCCCGGGGCGCATGGACTTGCACGTTCCCATGTCATATTGCACCTCTTTTGGATTTAAGCTTCTTGCTTCTAATTATCTTGGGATCGATCACCACGAGCTCTTCGACCAAATTGAGAGTGCAATCACAACGGCTAGAGTCACTCCGGCCGAAGTAGCGGAGCAGTTGATGGGGTGCGATGAACCAGAGGTCGCTCTTAGAGACATGATTTTGTTCCTTGTTAATCACAAAAGGAAAGAAAATGAAGAAGTCATTGAGGAGAAAGCTGGTCAGTCCCAATTGATTGAAGCGAATGGAGGGGGTGAAGAATTTGAAGAA
>gnl_Eucgr_v2.0_Eucgr.J02358.1
ATGACGACCCCTGCTCCGTCCGACTTCAAGAACGCCGTCGCGGTGGCCAAGGCAGTGCTGTCTGCTGCGGCCTCCGTGACAGCCACGGCCATGGTGGTGCAGTCCATGGTTCACACAATCGTCCCCCATGAGCTCCAGGGCCTCCTCTTCTCCAGGATCCGCGGCTTCTTCTCCCGTTTCTCCAATGAAATGACCATGGTTGTCGACGAGTACGACGGGTTCGTCCAAAATGAGCTCTTTGAGGCAGCTCAGGTTTTCCTGGCTGCCAAGCAATCCCCTTCGACGACACGCATCCGAGTGTCCAAGCCTACCAAGGAGAACCACTTCACCGTGGCCATGGACCGAAATCAAGCGCTGGTGGATACGTTTCAAGGGGTTGAACTCAAGTGGGTGTCCGCGTCAAGACAGCTCGACTCGGGCCACCGAGTTCATCATGGCCGGAACTCGACGGTTCAGTACGAAGTTCAGTACTTCGAGCTCACTTTTCAGAAGAAACACAAGGAGATCGTGCTCAATTCCTACCTGCCTTTCGTCGTCAGCGAGGCCAAGTCCATGAAGCAGGGGAAGAAGACGCTGAAGCTACACACTCCGAGCTTCGACCGTGTCTACGGCGGTCCTCTCTCAGATGCGTGGGCCTCGGTGAACCTCGACCACCCGGCGACATTTGGGACACTGGCCATGGACCTAGAGCTCAAGAAGACAATCATGGACGATCTCGAGAGGTTCGTGAGGAGGAAAGAGTACTATAGGAGAGTAGGCAAGGCGTGGAAGAGAGGGTACTTATTGTATGGACCCCCCGGCACAGGGAAATCAAGCCTGATTGCGGCGATGGCCAATTACTTGAACTTCGACATATACGATCTAGAGCTGAGCGGGCTCCGGAGCAATGCGGAGCTCAGGAGACTGCTTGTTGCCACCGCGAATCACTCCATATTGGTGGTCGAGGACATCGATTGCACCATTGAGTTGCAAGAGAGGAAATCCGAAACCCGAGCCGCGCGCATGAATATGATGTCCACTGACTATCCACGAGAAGATCTGACGCTGTCTGGATTCCTCAACTTCATTGATGGGCTTTGGTCGAGCTGTGGTGATGAGCGGATCATAATCTTCACTACCAACCACAAGGAGAAACTAGACTCAGCCCTATTGCGCCCAGGGCGCATGGATGTGCACGTTCACATGTCCTATTGCACCCCCTGTGGATTCAAGCTTCTTGCTTCTAATTATCTCGGGATTGATCACCACGAGCTCTTTGATCAAATCGAGAGTTCGATCACGGCAGCAAGAGTCACTCCAGCCGAAGTAGCAGAGCAGTTGATGAAGAGCGATGAACCAGAGGTCGCTCTCAAGGACTTGGTTTCCTTCCTCGCTGATCACAAGAGGAAAGAAACTGAAGAAGTCATAAAGGAGAAAGTTTGCCAGTGCCAGTTGGTTGAAGAAAATGGAGGAACTGAAGAGGAAAGTGATAAGTGCGAAATAATTGAAGAA
>gnl_Eucgr_v2.0_Eucgr.J02376.1
ATGGTGGTGCAGTCGGTGGTTCGAACATTCATGCCCCCCGAATTCCAGGGCTTCCTCTTCTCTGGGATCCGCGGCTTCTTGTCTCGCTTCCGCAACGAAATGACCATGGTCATCGAACAGTACGATGGGTACGCCCAGAACGAGCTCTTTGGGGCGGCCCAGGTTTTCCTGGCCGCCAAGCAATCCCTTTCGATGACGCGCATGCGAGTGACCAAGTCCCCGAAGGAGGACCACTTCAATCTGGCTATGGACCGGAATCAAATGCTGGTGGATACGTTTCACGGCGTCAAGCTCAAGTGGGTTTTCGTGTCGAGACAGGTCGACTCGGGCCACCAAGTTCATCAAGGCTCAACGGTTCAGCACGAAGTTCAGTACTTCGAGCTCAGTTTTCTCAAGAAACACAGGGAGATCGTGGTCAAATCCTATCTGCCTTTCCTCATCGACGAGGCCAAGTCCATAAAGCAGGGGAAGAAGACGTTGAAGCTATACACTCCGGGCTCCAACGGTCCTTACCCAGGTGCGTGGTCCCCAGTGAACCTCGACCATCCGGCGACATTCCAAACACTGGCCATGGACCTAGAGCTCAAGAAGAAGATCATGGATGATCTCGACAGGTTTGTGAGAAGGAGGGAGTACTACAGGAGAGTTGGCAAGGCGTGGAAAAGAGGGTACTTATTGTATGGACCCCCTGGAACGGGGAAATCGAGTTTGGTCGCTGCGATGGCCAATTACTTGAACTTCGACATATACGACCTAGAACTGAGCGGGCTCCTGAGCAATGCGGATCTCAGGAGGCTGCTTGTCGAGACCAAGAATCAATCCATATTGGTGGTTGAGGACATCGATTGCACCATTCAGTTGCAAGATAGGAAGTCGGAAACACAAGCCGCCAACATGAATTTGATGTTGATGGGTTATAAGCGACAAGATCGAGTGACATTGTCTGGATTCCTCAACTTCATTGACGGGCTTTGGTCAAGTTGTAGTGACGAGCGGATCATAGTTTTCACGACGAACCACATTGAGAAATTAGACCCAGCCCTATTGCGGCCAGGGCGCATGGACTTGCACATTCACATGTCTTATTGCACCCCTTGCGGGTTCAGGCTTCTCGCTTCTAATTATCTCGGGATCGATCACCACGAGCTCTTTGACCAGATCGAGAGTGCGATCACAACAGCCAGAGTCACTCCAGCCGAAGTAGCGGAGCAGTTGATGAAGTGCGACGAACCGGAGGTCGCTCTTGGGGACATGGTTTCATTCCTCATTAATCACAAGAGAAAAGAAAATGAAGAAGTCATTGAGGAGAGAGTTGGTCGGTCCCAATTGGTTGAAGAGAATGGAAGGCGTGAAGAAGAAAGCAGTGAGTGCGAACTATTGGAAGAA
>gnl_Eucgr_v2.0_Eucgr.J02369.1
ATGACGACCCCTGCTCCGTCCGACTTCAAGAACGCCGTCGCGGTGGCCAAGGCAGTGCTGTCTGCTGCGGCCTCCGTGACAGCCACGGCCATGGTGGTGCAGTCCATGGTTCACACAATCGTTCCCCGTGAGCTCCAGGGCCTCCTCTTCTCCAGGATCCGCGGCTTCTTCTCCCGTTTCTCCAATGAAATGACCATGGTTGTCGACGAGTACGACGGGTTCGTCCAAAACGAGCTCTTTGAGGCAGCTCAGGTTTTCTTGGCTGCCAAGCAATCCCCTTCGACGACACGCATCCGGGTGTCCAAGCCTACGAAGGAGAACCACTTCACCGTGGCCATGGACCGAAATCAAGCGCTGGTGGATACCTTTCAAGGGGTTGAACTCAAGTGGGTATCCGCATCGAGACAGATCGACTCGGGCCACCGAGTTTATCATGGTCGGAACACGACGGTTCAGTACGAAGTTCAGTACTTCGAGCTCACTTTTCACAAGAAACACAAGGAGATCGTGCTCAATTCCTACCTGCCTTTCGTCGTCAGCGAGGCGAAGTCCATGAAGCAGGGGAAGAAGACGCTGAAGCTACACACTCCAAGCTTTGACCGCGTCCGCGTCTATGGCGGTCCTCTCTCAGATGCATGGGCCTCAGTGAACCTCGACCACCCGGCGACATTTGGGACACTGGCCATGGACCTAGAGCTTAAGAAGACAATCATGGACGATCTCGAGAGGTTCGTGAGGAGGAAAGAGTATTATAGGAGAGTAGGCAAGGCGTGGAAGAGAGGGTACTTATTGTATGGACCCCCTGGCACAGGGAAATCGAGCCTGATTGCGGCGATGGCCAATTACTTGAACTTCGACATATACGACCTAGAGCTGAGCGGGCTCCGGAGCAATGCGGAGCTCAGGAAACTGCTTGTTGCCACCGCGAATCACTCCATATTGGTGGTTGAGGACATCGATTGCACCATTGAGTTGCAAGATAGGAAGTCCGAAACCCGAGCCGCGCGCATGAATATGATGTCCACCGATTATCCACGAGAAGATCTGACGCTGTCGGGATTCCTCAACTTCATCGATGGGCTTTGGTCGAGTTGTGGCGATGAGCGGATCATAGTATTCACTACCAACCACAAGGAGAAACTAGACTCAGCCCTATTGCGCCCAGGGCGCATGGACGTGCACGTTCACATGTCCTATTGCACCCCCTGTGGATTCAAGCTTCTTGCTTCTAATTATCTTGGGATTGATCACCACGAGCTCTTCAATCAAATCGAGAGTTCAATCACAACAGCGAGAGTCACTCCAGCCGAAGTGGCAGAGCAGTTGATGAAGAGCGACGAACCAGAGGTCGCTCTCAAGGACTTGGTTTCCTTCCTCGCTGATCACAAGTGGAAAAAAAATGAAGAAGTCATAAAGGAGAAAGTTTGCCAGTGCCAATTGGTTGAAGAAAATGGAGGAACTGAAGAGGAAAGCGATAAGTGCGAAATAATTGAAGAG
>gnl_Eucgr_v2.0_Eucgr.C02323.1
ATGGCCAATTTCCTCGGCTACGACATCTACCAACTCGAGCTGCCCCATGTGCACACCAACTCCGAGCTCCGGAAGCTCCTCATGAATACCAACTCCAAGTCCATCATCGTCGTCATCACCGGCACCAACTGCTCGGTCAATCTGTCCAACAGGTCGGAGGCGCCCTATGCCACAGCACCTCGTAGCTACTACGACCCCGGCGCGCCTGAGGCAACCTGCGGCAGTGAGGACGGGAATAACAGCATGGTCACCCCCTCCGGGCTGTTCAACTTCACCCATGGCCTATGGTCATGCTGCGGGAGCGAGAGGATCTTCGTGTTAACCACCAACCACATCGAGAAGCTCGACCCCGCATTCCTCGAGAGAAGCTGCATAAACATGCGCATCCACATGAGCTACTGCTCGTACCCGGCGCTCAAGATCCTGCTCCATAACTACCTGGGTAGCACGGCCGAGGACCTGAGCGAGGTGATGTCGAGCGAACTCCGAGAGGCGGTTGAGAAGGCCAAGATGACACCGGCGGACATAAGCGAAGTCCTGATCGAGAACCGGAGGAACAAGGAGAGAGCCGTGAGCGAGTTGCTCGAGGTGTTGAGGGCGAGAGCGGAGAACGAGAAGTACGAGCTGAACACGATGGAGGAGGAGGAGGAGGAGGAGGAGGAGGAGAAAGAGGAGCAAGAGGAAAGAGAGAAGAGGACTCTGGAGAGCCCGAAAGAAGGGAGCGACTGCGGTGACGATTCCTGCAAGGTGGAAGAGGATGATGAAGAGAAGAAAGCAATA
>gnl_Eucgr_v2.0_Eucgr.F01593.1
ATTCCCGCCGCCGCCGAGTACTGCCTCCTCTCGCGCCTCCGGGTCCTGTCCGCGAGGCTGTCGCCTCGGCTCACCGTGGTCATCAAGGACTCCGACGGGCTCACCCCGAACCGGATGTTTGAAGCCTCCCACCTTTACTTGGGCGCCAAGCTATCCCCATCCACCAAGAGGATCGACGTGCACAAGCCGCTCCAGGAGGAGGAGCTGGTCCTCAGGATGGACGCGGACCAGGAGCTGGTGGACTCGTTCATGGGTGCGGAGTTGAAGTGGGTCTTGATGTCCTCGACCCGCGAGAACTCGGCATCCGAGGGTAAAATGTCGGGAGACCGAGGGGCGTTGAAGGCGGAAACGAAGTACTTCGAGCTCAGTTTTCACAAGAAGCACAGGGAAATGGTGCTAAAATCCTACTTGCCCTGGATTTTACGCAAGGCAAAGGAAATTAAGGAAGGGAGGAAGACGGTGAAGCTTCATACGGTGGATTACAATGGACCGGACTATTGGGGGTCCATCAATCTCAATCATCCTGCAACTTTCGATACCATGGCGATGGACCCTGAGATGAAGGTGGCCTTGATGGATGACCTTGATCAATTTGTTGCAGGGAGGGAGTACTATAAACGCGTGGGAAGGGCATGGAAGCGAGGGTATCTGTTGTATGGGCCGCCTGGGACGGGGAAATCGAGCCTGGTAGCTGCCATGGCGAACTATCTTAAGTACGACGTGTATGATCTGGACTTGAGTGAAGTACAGTGCAATTCTGATTTGAGGAGGTTGCTGATTGGAACTGGTAACCGGTCAATTATAGTGATCGAGGACATCGATTGCTCAAAGGAGTCCAAAACTTTAGATGAGGAGAAGATTACTCTATCAGGGTTGCTCAATTTCATCGATGGCCTTTGGTCGTGCTGTGGAGACGAACGCATCATCGTATTCACCACAAACCACAGGGAACGCCTCGATCCGGCGTTACTGAGACCTGGTCGCATGGACCTGCACATCCACATGTCTTATTGCTCTTTCAGCGGTTTCAAGACACTGGCATCTAACTACCTGGGGATTCAGGATCATCCACTGTTCGAGAAGGTCGAGGAGTTACTGAAGGTGGTTCAAGCGACACCTGCTGAAATTGCAGGCGAGCTCATGAAGACTAAGCATCCGGATTTCGCACTTCAAGGCCTGATCAAGTTTCTCCATTGCAGGAGAGACGAAACTCCA
>gnl_Eucgr_v2.0_Eucgr.I02402.1
ATGGAGTCAACTTCATCGTCCGAGTCCAAGATCGCCACGGCCAAGGCGGTGTTCTCGGCCGCCGCATCCGTCACGGCCACGGTGATGCTTGCCCGCTCCATCGCCCAGGATCTGCTCCCCTACGACTTCCAGTACTACATCTCCTCCGCCGTCCACGGCTTCCTCGCCCGCTTCTCCTCCCAGCTCACCCTCGTCATCGAGGAGTACGACGGCCTCGTCAGCAACCAGATCTACGATGCTGCGCAGATCTACCTGTCCGCCAAGATCTCCCCCACCACTCGCCGTCTGCGGGTTGCCAAGCCCGAAGGCGAGGACAACCTCAATGTTTCGATGGAGCCCCACGAGGAGGTTGTAGACATATTCGGCGGTGCCAAGCTCAGGTGGGTCATGTCCTCGAGGAGGGTCGAGACAGGTTTCGGAGGTGGCCGAGGGAGGTGGAGGATGATGGACCCGGTCGCCACGGAGTCCGAGGCCCGCTTCTTCGAGCTCAGCTTCCACAAGAAGCACAAGGACATGGTGATGAGCACGTATCTGCCCCACGTGGTGGAGGAGGCCAAGTGGATGAGGCAGGACAAGAAGACGCTGAAGCTGTTCACGCCGTGCTGGGAGAACATGTATGGCGGCAGCCCCTCCGATGCGTGGACCCCGGTTAACCTCGACCACCCTGCGACGTTCGACACGCTCGCAATGGAGGCGGGGACCAAGGAGTTCATCATGGAGGACTTGATGAGGTTCGTCAAGAGGAGAGAGTTCTACAGGAAAGTAGGCAAGGCGTGGAAGAGGGGGTACTTGCTGTACGGACCGCCGGGGACAGGGAAGTCGAGCTTGATTGCAGCGATGGCGAATTACTTGAAGTTCGACATTTACGACCTTGAGCTGACGGAGCTGACCCGGAACTCGGAGTTGAGGAAGCTACTGGTGGCGACGGCAAACCGGTCAATCCTGGTGGTGGAGGACATCGACTGCACCATTGCGTTCCACGACCGCATGGCTGAGGCTCGGGCGGCAAGCCCCTCATCCGGCGGGGAACCGGAGAACCAGGTGACATTATCAGGCTTCCTTAATTTCATCGACGGGCTTTGGTCAAGCTGCGGCGACGAGAGGATTATAATCTTTACCACGAATCATAAAGAAAAGCTTGATCCGGCACTTCTCCGACCGGGTCGTATGGATGTCCATATTCACATGTCTTACTGCACCCCGTCTGGGTTTAGACTCCTGGCTTCAAACTACATCGGCGTCAAGGATGACGTTCTTTTTGGAGAGATCGAGGATTTGATCCGCACAGCTGAAGTCACTCCTGCCGAAGTCGCGGAGCAAATGATGAAGAGCGAGAAGCCCCAAGATGCGTTGAGAGACGTGATTGAGTTCCTCAAGATAAAGATCAAGGAAAATGAGGAGCTCAAAGCCAAGGAGGCTGAGCAAAAATTGTTGGCAGAGAAAGAGGGAAAAGTGGAGGTACAAGAGGTACAAAATACGAATGCGAAGGGAGATGAA
>gnl_Eucgr_v2.0_Eucgr.I01284.1
ATGCCGTCTCCCAAGACTATTGTTACCACTGCAGCTTCCGTTGCTGCTTCAACGATGGTCGTTCGGTCCGTACTTCGTGATCTCGTACCATATGAGCTGCAATATTACTTATTTAGAAGCATCCGAGGCTTCCTCAAGTCCTTTTCCTCTGAAGTGACTGTAGTCATTGAAGAATTCGATGGCCTAGCCGGCAACCAAATATACAAGGCTGCAGAACTCTACCTGGGCAACAAAATATCTCCGACAAAGATGTCTATTTTCGTGGCAAAGAATCAAGAAGTAACAGATGTCTTTGAAGGAGTGAACTTCAAATGGAGACAGATTACCAGTGATATTGAATTGAAGCGGATGACACATGAACGCCGGCAATCCCAGGTGTCGGAAGTGCAGTATTATCAGCTGAAATTTCACAAGCAGCACAAGGATTTGGTCTTCAATTCTTACTTCCCTTTCATACTAAACGAGGGGTATAAGGTGCAGGAAGCACGAAAAACCTTGAAACTGTATACTTTGCAAAGTGACCACTTTCGAGGATACCCTAGTAGGGAAGATTCATGGCTTTCCGTGAACCTTCACCATCCATCCACATTTGACACGTTGGCGATGGATTCAGACCTCAAGAAGACAATAATGGAGGACCTCGATAGGTTCGTGAAGAGGAAAGACTACTATGGGAGAGTAGGAAAGGCGTGGAAAAGGGGGTATTTACTTATCTATGACCTGGAACTTACAAATATCCCTCATAACTCTCAGCTGCGTAAAGTGTTGTTGGCAACTGAAAACAAATCCATACTTGTTGTTAAGGACATAGATTGCAGCCTCGAGTCGAAAGATGAACAAGCAGACAACAACACATCAGCTCCATTTGGTAAACGTCTCTCACCTCGACAAAGCCAGGTAAATGCAAACCGGGCCTTATCACTTAATGATCCGCCTTTTCCTCAACATTGCATGACCGACCACCCACTTTTTCCTGAAATCGAAGAGCTAATGAAGTCTGCGCTGGTGACCCCAGCCGAAGTTGAGGAGCAACTGCTGAAGAATGACGATCCTGACATTGCCCTACAAGGACTGCTCGAATTTCTTCATACAAAGAGAAGGGAAAATTCCCAAATT
>gnl_Eucgr_v2.0_Eucgr.I02401.1
ATGGAGTCAACTTCGTCGTCCGAGTCCAAAATCGCCACGGCCAAGGCAGTGTTCGCGGCCGCCGCATCCTTCACGGCCACGGTGATGCTTGCCCGCTCCATCACCCAGGATCTGCTTCCCGACGACCTCCAGTACTACCTCTCCTCCGCCGTCCGCAGCTTCCTCACCCGCTTCTCCTCCCAGCTCACCCTCGTCATCGAGGAATACGATGGCCTCGTCAGCAACCAAATCTACGACGCAGCGCAGATCTACCTGTCCGCCAAGATCTCCCCCACCACTCGCCGTCTGCGGGTTGCCAAGCCCGCAGGCGAGGACAACCTCAACATTTCAATGGAGCCCTGCGAGGAGGTCGTGGACGTGTTCGGCGGTGCCAAGCTCAAGTGGGTCGTGGCCTCGAGGCCAGTCGAGACGGGTTTCGGAGCCAGCCGAGGGAGGGGGAGGGGGAGGAGGAGGACGATGGACCTGGTCCCCACGGAGTCCGAGGCCCGCTTCTTCATGCTCAGCTTCCACAACAAGCACAAGGACATGGTGTTGAGCACGTACCTGCCTCACGTGGTGGAGGAAGCCAAGGGGAAGAGGCAGGAGAAGAAGACGCTGAAGCTGTTCACGCCGTGCTATGATCGCATGTATCACAGCAGCCTCTCCGATGTGTGGACCCCGATTAACCTCGACCACCCAGCAACGTTCGAGACGCTCGCGATGGAGGCAGCGACCAAGCAGTTCATCATGGATGACTTGAACAGGTTCGTCAAGAGGAGAGAGTATTATAGGAAAGTGGGCAAGGCGTGGAAGAGGGGGTACTTGCTGTACGGTCCGCCGGGGACAGGGAAGTCGAGCCTGATCGCGGCCATGGCGAATTACTTGAAGTTCGACATCTACGACCTCGAGCTGACCCAGGTGACCCAGAACTCAGCATTGAGGAAGCTGCTGGTGGCGACGGCGAACCGGTCGATCCTGGTGGTGGAGGACATCGACTGCACCATCGAGTTCCACGACCGCATGGCTGAGGCCCGGGCGGCGAGCTCCGACTGTAGCGAACCCGAGAACCAGGTCACCTTATCAGGCTTCCTCAATTTCATCGATGGGCTCTGGTCTAGCTGCGGTGATGAGCGAATCATAATCTTCACCACAAACCATAAAGAAAAGCTTGATCCGGCACTTCTCCGACCAGGTCGTATGGATGTTCATGTCCACATGTCTTATTGCACCCCATGTGGGTTTAAGCTTCTGGCTTCAAATTACCTTGGGGTCAAGGATCATGCGCTCTTTGGAGAGATCGACAATTTGATTTGCACTACCGAAGTCACTCCTGCCGAAGTCGCGGAGCAGATGATAAAGAGTGAGAAGCCCGAAGATGCATTGAAGGATATGATTCAGTTCCTCAAGATGAAGATTAAGGAAAACGAGGAGCTCAAATCCAAGAAGGTGGAGCAAGAATTGTTAGCAGAGAAGGAGGGGGGAAAGGAGGCGCAAGAGGGGTACAAAATA
>gnl_Manes_v6.1_Manes.02G097200.1
ATGGCCTATGCTTTTGCAGAAAATACAAGGATGTTCCCTTCAACGTCTTCTTTGCTGTCCTTGTATGCCTCCTTCTCTACATCCTTGATGCTTCTACGAAATGTCTACCATGAACTGGTCCCCAAGAAGATTGAGGCCTTTTTGGTGTCTAAATTCTTAAGCTTTTTCTATCACAGAAAGCTGTCCAAGTCTTTTGATACCTTCATCATCGATGATTCGTGGGATGGCCTTGACCGCAACAAGCTCATAGATGCTTCCAGATTTTACTTGTCCTCCAAGATTGGTCCCAAGAACAAAGTAATTAGAGTTGGCAAGTTTAGAGGGCAAAAGAATGTCACAGCTGCCATGGTAGAAGGTGAGAAGATTGTTGATGTGTTTGAAGGGATAGAGATCACATGGCAGTTTGCCAAGCAAGAAAATGATGATCGAGCCAAGAAAGACAGGTTTCTTAACAAGGGTCATTTTGAGATAATATTTGAAGATCAATACAGGGAAAAGATCTTTCATGATTACTTGACTCATATTCTAAATACTTCCAAGGCCTTAACACAAGGAGAGAAAGTTTTGAAGCTCCACACAAGGTCTCGCGGCTGCTGGAATTCTATTGATTTTCGACATCCAGCCACTTTCGATGCACTCGCCATGGATTACCAGTTGAAGCAATCTATTATAGATGATCTTGAGAGGTTCTTGGCCAGGAAGGAATTCTACAAGAGAATTGGCAAGGCCTGGAAGCGTGGATATCTACTGTATGGTCCTCCTGGAACTGGGAAATCAAGCCTAATTGCAGCCATGGCTAATTACTTGAAATATGATGTGTTTGATTTGGAGCTCGCAAATATTCTCTCTGACGCTGATCTGAGGAAAGCGATGCTAGATATTGATAGAAAGTCCATAACAGTGATCGAGGACATAGATTGTAAAGGGGGAGTCCATAAACGATCTACATCATCAGACGATTCTGATGATGATTGCAATCTTGTTAAGCAATTTTCGCTCTCGGGTCTGCTAAACTGCATTGATGGATTGTGGTCGAGCTGTGGAGAAGAGAGAATAATTGTGTTTACGACTAATCACAAAGAAGTTTTGGACCCAGCGTTGCTTCGTCCTGGGAGGATGGATATGCACATTCACATGTCTTATTGCACAACTCAAGGATTCAGTGTATTGGTCTCCAACTACCTTGGGATTCAAGAACATCATCTCTTTGAAGAAATTGATGAACTGATCCAGAGTACAGAGGTTACCCCTGCTTCTCTGGCTGAAGAACTACTGAAGAGTGATGACGCCGACGTTGCTCTTGGGGAAGTCCTCAATTTCTTAAAGCAAAAGAAATTGGAAAAAGAAAAAAATGAGGTGGCAAAGAAAACTAAAGAAAAAGACAAAATTGAAAAGGAAAAGAAGAACTCTGCTCAG
>gnl_Manes_v6.1_Manes.02G097300.1
ATGGAAGAGTATTTGAAGCTCATTCCTTCCAATGCCTCGTTACTCTCCGCCTACTCATCAATCTCAACATCGTGGGTGCTCTTCAAGACTGCTTATAATCAGGTCATACCCAGACAGCTTCAAGAGTATGCGGTCTCAAAATTCAGGTCCTATTTCCGTCGCAACCCATCTTATGCAACTTTCATCATCGAGGACCTGTGGTGTGGACTTGGCCGTAATCAGCTTTACGATGCTGCAAGAGCTTACTTATCTACCAAGATTGGACCCGACAATCGTAAAATCAAAATTGGCAAGTTAGAACAGCACAAGAATTTGTCTTCCGCCATTGTAGAAGGAGGAAAGATTGTTGATTTATTCCGTGACATAACCATTACCTGGTCAGTTATCCAAGAAGAGCAAGCCACCACCACGGCCAATACCAGGATCAGCAAAGACGGTCCTCCGGTGATGACTCACGCTCCTAGCAGAAGTGCTTATCAGATAACTTTCGACAACAAATATCGCGGAACTGTTGAGAATTATTATTTGAACCATGTTTTGGATACTTACAAGGACTTAATGCAAGGGGAAAAGGTCTTGAAGCTCTACACCCGGCTTGATAAATATGAAGGTGAAAGATGGAAGTGTGTTGATTTTCGGCATCCAGCCACTTTTGATACCATTGCAATGGATCTTGAATTGAAGAAAGCAATAAAGGATGATCTTGACAGGTTCTTGGCAAGAAAAGACTTCTACAAGAGAGTGGGAAAGGCTTGGAAACGTGGGTATCTTCTGTATGGTCCTCCTGGAACTGGGAAATCAAGCCTAATTGCGGCCATGGCTAATTACTTAAACTTTGATATTTATGATTTAGAGCTTTCCAGTATTTGTTCTGATGTTCAACTGAGAAAGGTGTTGCTAAGTACAACTAATCGATCAATTCTCGTAGTTGAAGACATAGATTGTAATTCAGAGGTGCAAGATCGATCCAAAATTATAAAAGAAGAACAACTTAACCCCAAGAAATATCCCAAGGCGTTCACACTGTCAACTCTGCTAAATTGCATTGATGGATTATGGTCGAGCTCTGGAGAAGCAAGAATCATCGTGTTCACAACGAATCACAAAGAAGTTTTGGACCCTGCATTACTTCGTCCAGGGCGGATGGATATGCACATTCACATGTCCTACTGCACTGCTCAAGGCTTCAGAGTGTTGGCATTCAACTATCTTGGAATTGACGACCATAAACTCTATCAAGAAATTGATGGATTACTAGAGCGTACAAAGGCTACCCCTGCTTCTTTAGCTGAGGAACTAATGAAGAGTGATGATGTTGATGTTGCTCTTGGAGAAGTAGTCAATTTCCTGAAGCGGAAAAGGGGGGAGGAAGATGAAATTGAAGAGGATACTAAAAGACAGAGGACTGCT
>gnl_Manes_v6.1_Manes.05G156300.1
ATGTCACCTCTCCCCAAAACTGAAACTGTTCTTTCAACGGCAGCCTCTGCCATTGTCTTCTGTTCCATAGCCAGAAATCTCATTCCCCAAGCTGTTGAAGAATACCTTTTTTCGACCCTTCGAAATATATCAGCCCGTTTGAAGTCTCAGCTCACTGTCGTCATCGAAGAATTCGATGGCCTCACTGCTAACCAAATGTTTCAGGCTGCTAATCTATACTTAGGCTCCAACCTGTCTTCTAAAACAAGAAGAATCAAGGTGACTAAGCCAGAGAAGGAGAAGGAACTGGCAATTACTATTGATAGGAATCAAGAATTGGTTGATGTGTTTAAAGGAGTGAAATTGAAGTGGATTTTAATGTCTTCAGACATTGAAATGCCTGCTGCTGCTTCTAACAAGAAACGCCATGACAGTGCATTGTCACGGTCTGAGCTGCGATGCTTCGAGCTGAGTTTCCATGAGAAGTACAGAAACATGGTGTTGAGTTCTTATTTACCGTACATTCTTCAAAAGGCTAAAGAAATAAGAGAAGAGAAAAAGACTCTGAAGCTGCATATGATCGACTACAATGGAACTGATTATTGGGGATCCATCAACTTCCATCATCCTGCAAACTTTGACACAATAGCAATGGATTCAGAGATGAAAAAGAGGCTGATTGAGGATCTTGATCGATTCGTGGCAAGGAAAGAGTTCTATAGCAGAGTAGGCAAGGCTTGGAAACGTGGGTATTTATTATATGGACCACCTGGAACAGGAAAAACGAGTTTGGTTGCTGCCATGGCTAATTATCTCAAGTTTGATGTTTATGATTTGGATTTGAAGGAGGTTCAATGCAATTCGGATTTAAGGAGGCTACTCATTGGTACAGGCAATCAGTCGATATTAGTAGTTGAAGACATCGATCGTTCTTTCGAGTCTGTGGAAGATAATAAGGTTACTCTCTCTGGTCTTCTCAATTTCATTGATGGCTTGTGGTCGAGCTGCGGAGATGAAAGGATTATAGTGTTCACAACCAATCACAAGGATCAGCTCGATCCAGTATTGCTAAGACCAGGGCGTATGGATATGCAGTTGCACATGTCTTACTGCAGTTTTACTGCTTTCAAAACGCTCGCATTTAATTATTTGAATATTCAGGAGCATCAATTATTTGAAGAAATTGAACAACTGTTGAAGAAGGTTCAGATTACACCTGCTGAAGTTGCTGGAGAGCTAATGAAACATAAAGATGCAGATGTTGGACTTGGAGAACTAATCGAGTTCCTCCAAAACAAGCTAACATCTGTTCTGATGAAGGCAAAACCAAGAAGACCACAAGCATCAACAGTCCTT
>gnl_Manes_v6.1_Manes.13G017500.1
ATGCCAAGTGTGCCTTCAACATCATCAGTTTTATCAACCTATACCACCTTCGCTGCGTCGGCAATGCTTGTCAAGACCATGCTCAATGAGGTGCAGAACATGGCTAGCCAACTGATACCCCAGAAGCTTCAACAGAAACTATTGTCAAGACTCGGAGGCCTGTTCAGGAACTCTTGCCAATTGACTCTCATCATCGAGGAGTACAATGGTTTTGTCATTAATGAAATCTACCAAGCTTCTGAAGTCTACTTAAGCACAAGAATCACACCATATATAGACCAGCTTAAGGTTTCCAAAGCTCACCGAGACAAGAACCTCGTAGTCACCATCAACAAAGGACAAAAGATTATAGATGTGTTCGAGGAAATTCATCTAGTATGGGAATTTGTATGCAGAGAAGCACAAAACACAGTTGTGGATTGCGAAAACTACTCTGAAACCGTAGAAAAATCAGAAGTTAAATCAGTTGTCCTGAGATTCGACAAGCGATACCAGGAGAAGGTGGTGAAAACTTACCTGCCATATGTAGTACAAAGATCAAAAGCCATAAAGGAAGAAAACAAGGTCGTCAAGCTCCATTCTCTGGGAACTTTCAATGGAGATTACAGTGGAGGTCCTTGGGGATCAATTAACCTTGATCATCCATCAACTTTTGATACATTGGCAGTAGATCCATTACTCAAGCAGGAGCTGACGGATGACTTGGATAGATTTGTGAAGAGACGGGATTTCTACAAGAGAGTAGGAAAACCATGGAAACGTGGGTACTTGTTGTATGGTCCTCCTGGTACGGGCAAGTCAAGCTTGATTGCAGCCATGGCCAACTACCTGAAATTTGACATCTATGACCTGGAACTCACAAGTTTGCGCAACAATTCAGATCTAAGGAGATTGTTAACCTCAACAGGCAATCGATCAATACTCGTAATTGAGGATATTGATTGCAGCATTGAGTTGCAGGACAGACAATATGGAGCACATAACAATGGTGATAGCCAGTTGACATTATCTGGATTGCTCAACTTCATTGATGGCTTATGGTCAAGCTGTGGAGATGAGAGGATAATTGTGTTCACCACCAATCACAAGGACAAGCTAGATCCTGCATTGCTGAGGCCAGGCCGAATGGACATGCACATAAACATGTCCTACTGCACTCCAAGCGGATTCAAGATTCTTGCTGCTAACTACCTCAGGGTCAAGAGTCACTGCCTTTTCACTGTCATCGAACGACTGATAGAGGAAGTTGAAGTGACTCCAGCTGAAGTTGCAGAGGAGCTCATGAAAGGTGATGATGTTGATGTTGATTCTACACTTAATGGACTTGTTGGATTTCTTCAAAGGAAGAAAGAAATGAAATGCAAAGAATCAGAGTCCAAAGTTAAAGAAGATAAACAAATGAATGAAAATGACAAGGCAAGGGAAGAAATGGAGAAGAACAGTGTCAGCAAGAAATCCAAGAAAAATAAGAGGAAGAAGGCGAAAACTGGGGAAGGAAGAGTTGTG
>gnl_Manes_v6.1_Manes.12G013700.1
ATGTCAAACCTATTTGCTATGCCAAACATGCCTTCAACAGCATCAGTTTTATCAACCTACACGGCCTTCACTGCGTCGACGATGCTTGTCAGGACCATGATCAATGAGTTTCAAAACATGACCAGCCAACTAACACCCCAGAAGCTCCAGGAGAAAATATTGTCTAACCTCGGAGGCCTTTTCGGAAATTCTTGCCAGTTGACACTCATGATCAATGAGTACAATGGCATCACCATTAACGAAATCTACCAAGCTTCTGAAGTCTACTTAAGTACACGAATCACTCCATCTATAGACCAGCTTAAGGTTTCTAAAGCACCCCAAGAGAAGAACATCGCAGTTACCATCGAAAAAGGACAAAAGATCATAGATGTATTTGAAGGAATCCAACTTGAATGGGAATTTGTCTGCACTGAAACACAAAACAGAGTTGTTGATTACGAGTACCACTCTCAATCCACAGAAAAATCAGAAAACAGATCAGTTGTGCTAAGATTCAACAAGCGATTCCAGGAGAAGGTGCTCAATAATTATCTGCCATATGTATTAGAAAGATCAAAAGCCATAAAGGAAGACCACAAGTTGACACTATCGGGATTGCTCAACTTCATTGATGGGTTATGGTCAAGCTGTGGGGATGAGAGGATAATCGTGTTCACCACCAACTACAAAGACAAACTAGATCCTGCACTGCTGAGACCAGGCCACATTGAAAATCTGATAGAGGAAGTAGAAGTGACTCGAGCTGAAGTTGCAGAGGAGCTCATGAAAGATGATGATGTTGATGCTGTGCTAAATGGACTTGTTGAGTTTCTTCATAGGAAGAAAGAAATGAAATGTGAAGAGTTGAAATCCCCAGTTGAAGAAGGTAAACAAATGAATGAAAATGAAAATGAAAATGTAAATGCGAGCCAAGAAAGGGAGAAGAGAAGTGTAAAGAAAGCCAAAAAA
>gnl_Manes_v6.1_Manes.15G093500.1
ATGGTCAATACAAAAGCAGTTGTCTCCATCGTAGCCTCTTTTGCTGCTTCAGCAATGCTAATTCCAACCATTCGTTCTCGAATTCACAGTTACTTGTGCTCTAATCTCCATAGTGTTTCTAGTTATTTGTCTTCTCAAATCACTTTTGTTGTTGAGGAATTCTACTATCAAGAATTGTTTATGGCTGTTGATGCTTATCTGGGTACCAAATTGGCAGCTTCTGTTGGAAGCGTAAAAGCAAGCAAGCAAGAGGGTGAGAAAAAAATAGCAATCACCATGCACAAAGATGAAGAAACTTGTGATGTTTTTGAAGATGTAGAAGTGAAGTGGAAATTGATTTTTAAAGAATTGCGAAGCTACGAGCTAACTTTTAACAAGAAACACAAAGAGAAGGTGCTGAATAATTACCTGCCACACATTCTGCAGCAAGCAGAAGCCATTAAAGAAGACAATAAGATAAGAAAGATCAACATGCTTCAACGTATGACAATGGTGTCATCAGCAGAATTTCATCATCCAATGACCTTTTCCACCATTGCGATGGATGAAGAGCTTAAACAAGAAGTAATGAATGATTTGAACACATTCATGAACTCCAAAGAATACTACAGAAGGATTGGGAAAGCTTGGAAACGCACATACTTGATACATGGTCCTCCAGGAGCAGGCAAGTCCAGCTTGATTGCTGCAATTGCTAATCACTTGAACTACAACATATATCAAGTAGATCTATCATATTTCCGGCAAGATGTGGATGATATGAGGGACCTGTTGCTTCACTATATCACCCGTTCTGTACTTGTCATCAAGGATATTGATTCTCTGATCAGGCCAAGATACCAAGAAGCAGAAGCTGGACCTGGCCTTGGAGCTCAAAAACAGGCTCATTTATTGAAACTGCTAAGGCTTATTGATGGACTTTGGTTGCCACGAGGAAATGAACTGATCATCATTTTCACAACCAATCACGTAGAAAAGGTCGACCCAGAATTGTTAATGCCTGGTCGCATCGATTTGCAGATTCATATGTCATATTGTACAATTTCTGTATTGAAGCAGTTAGTGTACAGGTATTCTGGTGTTATTATTTGCAAGCCGCCTGAAGAGATTGAAGAGCTATTAGAGAAGGCTGAAGTCACTCCTGCAGAAGTTGCAGGAGAGCTAACAAGGAGTACTTGGAATTCTGATTTCTTAGATCGCCTTACCGAGTTCCTTCAGGAGAAGCAGCTACAGAAAATTGCA
>gnl_Manes_v6.1_Manes.15G093400.1
ATGTTCTCCATTCTCAACACCCAAATTCCAGGAAAAGATTTCATCAGAGTAGCTTCTGTGGCTGCAGCCTCTGCAATGCTTATTGTTCCAAGCATTTACAGAATTCAAAAATACTTTTTTTCTAGCCTTACTGAAGAACAAACTAGAGTTATAGAGGATGATCAAGAGTGGGGTTCGCTTAACGAAGAATTCCGGGCTGCTGATATCTATCTGAGCACCATAATGGCCTCTTCCTTTCAGAGATTAAGAGTGATGAAGGACAGGGAGATGAAGAAGCTAGCTTCTAGCTTAGACATAAATGAAGAGATAGTTGATGTTTTTGAAAATGTGCAAGTGAAATGGAGATTGAAATTCAGATATGTAGAAGCTACTGAATATAGAAGAGAACACTACATAAGATGCTATGAGCTAAGTTTTCAGAAGAAATATCAGGAAACTGTGGTGAATTCTTACCTGCCATACATTTTAGAAAAATCAAAAGCTATTAAAGAAGAATGCAAGGCGATAACGCTCTATCAGGTAGGCTCAGAATATACTGTTGATTTCGATCACCCGATGACGTTTGAGAACATTGCAATGGATTCAGAGATCAAAGCAATGGTGTTAAATGATTTGAACACCTTCAGAAATATTGGAAAGGAATGTTACAGAAGTAATGGAAAAGCTTGGAGACGAGGTTACTTGTTATTTGGTCCTCCTGGCACTGGCAAGTCAAGCTTGATAGCAGCTATGGCTAATCACTTGAAGTATGACATCTATGACTTTGAGTTATCATTACTAGAGAAGAATCCTGAATTTTTTTTCGATTCAATGGTTAGTAACAGTTCGAGCGAAAGTATGCTTGTGTTCGAGGATATTGACAGTATTATCAAGCAACAGAACTCAGAATCAGAGGATCAACCAGGAAACAGTGGTCATTATCTGGAAACTCTCTTGACACTTCTCAATGATTCTTGGTCATGCTGTGGTGATGGACAAATCATTGTCTTGACAACCAGCCACATGGAGATGCTTGAACCTGGGATACTGAAGCCTGGTCTAATTGACTTGCAGATTCATATGTCATATTGCAGCATTTCTGCATTTAACCAATTGGCTTTCAATCATTTCGGAATTCAAAATCACAGACTCTTTGATGACATTGAAAGGCTGTTACAGAAGGTTGAAATCACCCTGGCAGAAGTTGCTGCAGAACTCATGAAGAGTCAGGATGCTGAAGTTGCCCTCCAAGGCCTAGTTAGATTTCTTCACAACAAGTTGGCTGAAAAAGAAAATCTCCAAAAC
>gnl_Manes_v6.1_Manes.11G085100.1
ATGATCCCCAAAACCCCCGAAATGTCCTCCACCAAAGCAATAATCTCCGCCGCAGCATCCGCTGCCGCCACTGCCATGCTTCTTCGCTCAATCGCCAAGGACTTTATCCCAAAGGAGCTCCGACAATATATCTACTTCAAATTCATAACCCTTCTCAACTCTTTCTCGTCGGAGCTAACCTTAGTGATAGAAGAATATGATAACCTTAACCACAATCATCTCTTCGCAGCTGCAGAGCTCTATCTTGAACCCATAATCCCTCCCAACGCCCAGAGACTCAAAATTTCATTGCCCAAGAAAGAGAATAACATTTCAGTCTCCTTACAGCGAAACGAAGAAATCTTCGATACCTTTAATGGGATTAAACTGAAATGGAAGTTTATTTCAAGAGAAATACGAGTGAAGTATATCCCCAGCGCCGATCACTATGGCTCTGTGCCTGTAACCGAGGAAAGGTTCTTTGAGTTGAGCTTCCACAAGAAGCACAAGAGCGTGGTTCTTGACTCTTACATAAAGCATGTGATCGAGAAATCGAAAGAAATGAAAGAAAAGAAGAGGACATTGAAGCTCTTTACATTAAGCCAAGATAGGATGACAGGGAGGAGAGGAGAAACATGGCAGTCTGTGAATCTCGATCATCCGGCTACATTTGATACGTTGGCGATGGAGATGGAGGAGAAGAGGATGATCATGGAGGATCTTGAAAGGTTTGTGAAGAGGAAAGAGTTCTATAAGAAAGTGGGTAAAGCTTGGAAACGTGGGTACTTGCTTTTTGGTCCACCAGGGACTGGGAAATCAAGCTTGATTGCCGCAATTGCAAATTATCTCAAGTTTGATATATATGACTTGGAGTTGACTGATCTTAAGACCAATTCTGAGCTGAGAAGATTGTTGATTTCGACTGGGAATAAGTCTGTACTCGTGGTGGAGGATATTGATTGCTCCATTGAGTTGCAAAACAGGATTGCAGAAGCCAGAGCACTCAGGCCTCAACCGAATCGTCGAGGTTATACTGAAGAAAAAAATCAGGTTCAGGTGACGCTATCAGGATTGCTGAACTTTGTGGATGGATTATGGTCCAGCTGTGGGGATGAAAGAATCATAATTTTCACAACCAATCACAAAGAAAAGCTTGATCCTGCCATGCTGCGACCAGGACGAATGGATGTGCACATCCACATGTCTTATTGCAGTCCATGTGGATTCAAAACGCTGGCATCCAATTACCTGGGGATTGGAGATCACCCTCTTTCAGTCGAGATTGAAGAGTTGATGGAGACAACGAAGATTACTCCCGCAGAAGTAGGTGAGCAGCTGATGAAAAGTGAGGAACCTGAGAATGCTTTAAGAGGTCTGATTGGGTTCCTGGAGCGCAAGAAGATAGAAGATGAAGAGAAGAAGAAGCGAGAGAATGATGAAAGCAAAGCTGCAAGTGAAGAATCAGGAATAACAGAAGCAGAAGTTTCACAGAAGCAGAAGATGGAGAAAGGTGATATT
>gnl_Manes_v6.1_Manes.11G084300.1
ATGATCCCTAAAACCACCGACATGTCCTCCACCAAAGCAATAATCTCCGCCGCAGCCTCTGCTGCCGCCACGGCCATGCTCCTTCTCTCCATCGCTAAGGAATTTATCCCAAACGAGCTCCGACAATATGTCTACTTCAAATTCACAACCCTTCTTGACTCTTTCTCCTCGGAACTAACTTTAGTGATTGAAGAATATGATAAACTTAACCACAATCATCTCTTCACAGCTTCAGAACTCTATCTTGAACACATAATCCCTCACAACGCCCAGAGACTCAAAATTTGTTTGCCCAAGAAAGAGAATAACATTTCTGTCTCCTTACAGGAAAATGAAGAAATCATCGATACCTTTAATGGGATTAAACTGAAATGGAAGTTTATTTCAAGAAAAACACCAGTGAAGTTTATCCCCAGCCCTGATCAGTATAGCAAAATGCCTGTAACCGAGGAAATGTTCTTTGAGTTGAGCTTCCACAAGAAGCACAAGAACATGGTTCTCGACGCTTACATAAAGCATGTGATCAAGAAATCGAAAGAAATGAAAGAAAAGAAGAGGACATTGAAGCTGTTCACATTGAGCCCGGATAGGATGACAGGGAGAAGAGGAGAAACATGGCAGTCTCTGAATCTTGATCATCCTGCTACGTTTGATACGTTGGCGATGGAGATGGAGGAGAAGAGGATGATCATGGAGGATCTTGAAAGGTTTGTGAAGAGGAAGGAGTTCTATAAGAAAGTGGGTAAAGCTTGGAAACGTGGGTACTTGCTGTTTGGTCCACCAGGGACCGGGAAATCAAGCTTGATTGCTGCAATTGCAAATTATCTCAAGTTTGATATATATGACTTGGAGCTGACTGATCTTAATACCAATTCTGAGCTGAGAAGGCTGTTGATTTCGACTGGGAATAAGTCCATACTGGTGGTGGAGGACATTGATTGTTCCATCGATTTGCAAAATAGGAATGCAGAAGCCGGAGCTCTCAGGCCTCAACCTAGTCGAGGTTATACTCAAGAAAGAAATAAGGTTCAGGTGACGCTATCAGGATTCCTGAACTTTGTGGATGGATTATGGTCAAGCTGTGGGGATGAAAGAATCATAATTTTCACAACCAATCACAAAGAAAAGCTTGATCCTGCCCTGCTGCGACCAGGACGAATGGATGTGCACATCCACATGTCTTGTTGCAGTCCATGTGGATTCAAAACCCTGGCATCCAATTACCTGAGGATTACAGATCACCCATTTTTCGTCGAGATTGAAGAGTTGATGAAGACAACGACGATTACTCCTGCAGAAGTAGGTGAGCAGCTGATGAAAAGTGAGGAACCTGAGAATGCTTTAAGAGGTCTGATTGGGTTCCTGGAGCGCAAGAAGATAGAAGACGAAGAGAGGAAGAAGCGAGAGAATGATGAAAGCAAAGCTACAAGTGAAGAATCAGGAAAGCAGAAGATGGAGAATGGTGATATT
>gnl_Manes_v6.1_Manes.01G139100.1
ATGTCCTCTTTCGTCGAATCTGCGAGGATGATTCCCTCGGTGTCTTCTTTGCTGTCTTTGTACTCATCGTTTTCCACATCCTTGATGCTTTTGCGAAACGTTTACCACGAGATAGTGCCAGAGAAGCTCGAATCGTTCTTGGCCTCAAAATTGAGAAACTTTTTCTCTCGTAGAAAGTTGCAGAGTTCTTACGATACTTTCATCGTTGACGACTCGTGGGAAGGTCTCTCTTATAACGAGCTTATTGAGATCGCAAGATTTTATCTTTCCACCAAAATTGGCCCGAAGAACAAGATCATCAAGATTGGCAAGTTCACAGGGCGTAAGGGCGTAACTGCTGGCCTGATGAAAGGTGAGACGATCATTGATGTCTTTGAGGGTATAGAAATTACTTGGTATTTTGACTGCCGGAAGGATGAAGATGGGGTTGGTGAATATATTGAGTTAACTTTCGAACACAAATACAGGGAAAAGGTGCTTAATGAGTATTTGCATCATGTTATTCGTACCCACAAAGCCATGACTGAAAAAGAGCAGACTTTGAGGATCTACAACAAGAAATGTGAATGTGAATGGAAATGGATTGATTTTAAGCATGCAGCAACATTTGATACGCTGGCCATGGATTATGAGTTGAAGAAGTCTATCATGGATGATCTAGACAGTTTCTTAGCCAGGAAAGACTACTACAAGAGAACTGGCAGGGCCTGGAAGCGTGGTTATTTATTGTATGGCCCTCCTGGGACTGGGAAAACAAGCCTAATTGCTGCCATGGCCAATTACTTGAATTATAATGTTTATGATTTGGAGCTTGCAAATATTGGTTCTGATACTGATTTAAGAAGAACGATGTTAAATGTGGATAGAAAATCCATAATCGTGATTGAAGACGTAGATTGTAATTCCAGGGTTCATCGTCGATCAAAATCAGACCGTTATAGGTCCCGTTCCAAGAATGTCAGGTTCAGCCTCTCTTCTCTCTTAAACTGTATTGATGGACTGTGGTCGAGCTGCGCACAAGAGAGAATAGTAGTGTTCACCACAAATCACAAAGAAGTTTTGGATCCTGCATTGCTTCGTCCTGGGCGGATGGATATGCACATTCACATGTCCTACTGCACTACTGAAGGATTCAGAGTCTTAGTCTCCAACTATCTTGGAATAAAAAGCCACCTTCTCTTTGAAGAAATCGATGGTTTGATCCGAAGCGTAGAGGCAACCCCTGCATCTCTCGCTGATGAATTAATGAAGAGCGATGATGCCGATGTTGCCATTGGAGAAGTACTTAAATTCCTCAAGCAAAAAAGGTTGGAAAAAGATGAAAAAATGAAGACGGAGGAGAGCTTCCCTGAG
>gnl_Manes_v6.1_Manes.01G139200.1
ATGGGCTCATCCGTTATGGAATATGCAAAGATTATTCCGTCAGTATCTTCTTTGCTGCCTCTGTACGCGTCGTTTTCCACCTCTTTGATGCTTCTGCGCAACGCCTACCATGAGCTGGTTCCGGAGAAGCTGGAATCCTTCTTGCTCTCCAAATTTGAATACTTTTTCTCTCGTAGAAAATCCAAGCCTTCTTATGATACTTTCGTCATTGATGACTCGTGGGAAGGCCAAAATCGCAACAAGCTTATTGATATATCAATATTTTATCTTTCCAACAAGATTGGCCACAAGAACAAGATCATCAGGATTGGCAAGTTCAAAGGACGTAAGAACGTAATGACTGGCCTGGTGAAGGGGGAGGAGATTGTTGACATCTTTGAGGGTATAGAAATTACTTGGTTTTTCAATTGCAGAAAGGAGGAAGATGGGAGTGATGAGTATTTTGAATTAAGTTTTGAAGATAAATACAGAGAAAAGGTTTTTAATGAGTATTTGGATCATGTTATTCGTACCTACAAGGCCATGAATAAAGAAGAAAAGGGTTTGAGATTCTACTCATGGGAATGGCCTTCATGGCATTGGATTGAGTTTCAACATGCAGCCACGTTTGATGTGCTGGCCATGGATTTTGACTTGAAGAAAGCTATCATGAATGATTTAGACAGGTTCTTGTCCAGGAAAGATTACTACAAGAGAATTGGCAGGCCCTGGAAGCGTGGTTATTTATTGTACGGTCCTCCTGGAACTGGGAAATCAAGCCTAGTTGCTGCTATGGCTAATTACTTGAATTATAATGTTTATGAACTGGAGCTTGCAGATATTGGATCTGATTCTGATTTGAGAGATGCCATGTTTCATGTAGGTAGAAAATCCATAATCGTGATTGAAGACATAGATTGTAATTCAGGGGTTCATGATCGATCAAAAACAGACGATTCTATATCCGATTCCAATAAGAATTTCAGCCTCTCTTCCCTGCTAAACTGTATAGATGGGCTGTGGTCGAGCTGTGCAGAAGAGAGAATAATAATATTTACCACAAATCACAAAGAAGTTTTGGACCCTGCATTGCTTCGTCCAGGACGGATGGATATGCACATTCAGATGTCCTACTGCACTACTGAAGGATTCAGAGTCTTGGTCTCCAACTATCTTGGAATAAAAGAGCATCCTCTCTTTGAAGAAATCGATGGCTTGATCCGAAGAATGGATGTCACCCCTGCATCGCTAGCTGAAGAACTAATGAAGAGTGACGATGCCGATGTTGCTCTTGGAGAAGTAGTTAATTTCCTTAAGCAGAAGAGGACGGAAAAACATAAAAATATAGAAGAAGTAAAT
>gnl_Manes_v6.1_Manes.01G139500.1
ATGTTTTCTCAAGGAAACATGCCTCAATCAGTGTCCACATTGTTTTCTGCCTACGCCTCCCTCGCAGCTTCCGTCATGCTGGTTCGATCCATGGCCAATGAATTCATCCCTTATGAGCTTCGCTCTTATCTCTCCTCAGCCATTCACTACCTCTTTACTCCTCTTTCTACAAATCTTACCCTCGTCATCGACGAATATAGCGGCATCACCCGCAACCAAGTGTACGACGCCTCTGAAACCTACCTCCGTACTAAAATTAGCTCCTCTACTGACAGGCTTAGAGTCAGTAAGACCCCTAGGCAGAAGAATTTCTCTGTCGCTATCGAAAAAGGAGAAGAAGTTAATGATGTTTATGAGAACGTGAAGCTGAAATGGAGGTACGTTTGCACCGAGCCTCAAAACAACAATCATCACTATTCTGGTGGTGGTGAAAAGAGGTGTTTCGAGTTGTCATTCAACAAGAAATTTAAGGACAGAGTTATGGGTTCTTATTTGCCTTTTGTTATGGATAGAGCTCATGTAATTAAAGAGGAAGAGAAGGTGGTCAAGCTTTATAATCGCGAATGTCCAATGGGAGATGAGGATGGGGGTGGTGGCATGTGGGGTTCAATTAATCTTGAGCATCCAGCTACTTTTGATAAGATAGCCATGGATTCCGAGTTAAAGAAGATGATAATCGACGATTTGGAGATGTTTGTGAGGAGAAAAGAGTTCTATAAAAAAGTGGGTAAAGCTTGGAAACGTGGGTATTTGTTGTATGGGCCTCCTGGGACTGGGAAATCTAGTTTGATTGCAGCTATGGCTAACTATCTCAAGTTTGATATATATGATTTGGAGCTCACTAGCATATATTCTAATTCTGATTTGAGGAGGATTTTGTTGTCCACTACAAATCGCTCTATATTGGTGATTGAAGATATTGATTGCAGTGTAGAGATGCAGGATCGGCAGCAAAATGTGGACTTTGAAGCTTCCTGTTCCAGCTCGAGGCTGACGCTCTCGGGTATACTGAATTTCATTGATGGGTTGTGGTCGAGCTGCGGTGATGAGAGAATCATTGTGTTCACCACCAATCACAAGGATCGGCTTGACCCTGCTCTGCTTCGTCCAGGTAGAATGGATGTGCACGTTAACATGTCTTACTGTACCACTCAAGGTTTCAGTCTTCTAGCCACTAATTATCTTGGCGTCCAATGTAAGTATCACCGTCTCTATGGAGAAATTGAAGGCCTAATGGAGAATACGAGCGTCACCCCTGCAGAGGTGGCAGAGGAGCTTATGAAGAGTGAGGATGTTGATATTGCTCTTGATGGACTTGTAAAGTTCCTTAAACGGAAGAGTAGTGAAGCCAATGAAACCAAGGATGAACCGAATGGAAAAGTTGAAGATCAAGAAACTAAGAGGCTAAAATTAAATGATGACGAAAAGAATTTACCAATTAACAATAAAAGGAGAATTCTTCGAGCTGTAAGAACTGCAAGAGGAAGAGATAGGCAACGG
>gnl_Manes_v6.1_Manes.01G139000.1
ATGTTTTCTTCGAAAGAAATGCCTTCACCATCATCCTTGTTCTCTGCTTATGCCTCTATTGCCACTTCATTCATGCTATTTCGATCCATGGCCAATGAACTCATTCCTTATCCAATAAGAAGCCACCTTTTCTCCGCTTTCCGCTTCTTCTTCAAGCCTCGATCTTCTCTTCTCACCTTAGTCATCGATGAGTCAGCAGGAATTGCGAGAAACCAAGTCTTTGATGCGTCTGAAACCTACCTGTGCACTAAGGTTAGTCCAAACACTGAAAGGCTCAAAATAAGCAAAACCCCCAGAGAGAAAAACTTGACAATTAAGCTCGAGAAAGGAGAGAAAATCGTCGATTTCTATGACGGGATTGAGCTTAAATGGAGATTTGTCTGTACTGAGTCTCAAAAGAACGATCCCAATACTCATAACCCTTTCATGTCAAGAGCCGAGAAGCGATCTTTCGAGCTTATTTTCCACAAGAAACACAAGGAAAAAGTGCTGAGCTCCTACGTTCCTTATATTCTTGAAAAATCAAGAGCAATTAAAGATGAACAAAGAGTCTTGAAGATACATACACTGAATGCTTCACAATCCTACGGTGGCATCAAGTGGGAATCCATAAACCTTGATCATCCAGCAACATTTGAGACTCTTGCTATGGACCCAGAAGTGAGAAAAGCTGTCATAGAGGATCTGGAAAGATTTGTGAGGAGGAAGGACTTTTACAAGAGAGTTGGGAGAGCATGGAAGCGAGGGTACTTGCTTTATGGGCCACCAGGGACTGGAAAATCAAGCTTGGTTGCAGCCATGGCTAACCACTTAAAGTTCGATATCTATGATTTGCAACTCGTAAACATAATGCGGGACTCCGATCTGAGAAAATTGTTGCTGGCAACTGGAAATAGATCAATTCTTGTTATTGAAGATATAGATTGTAGTGTGGATCTGCCTGATCGACGCCTCCCTGATGTACGTAATAATAAACAACATGATGTACAGTTGACACTGTCTGGGTTACTAAACTTCATAGATGGATTATGGTCGAGTTGTGGGGATGAAAGAATCATTATATTCACCACCAACCACAAGGAAAGGCTAGACCCTGCTTTGTTGCGTCCAGGACGCATGGACATGCACATTCACATGTCCTTTTGCTCATTTCATGCCTTTAAGATTTTGGCTTCCAATTACTTGGCCATCAATTCCTACCATCAACTCTTTCCACATATTGAAACCTTGTTAAACAATGTAGACATCACTCCGGCTCAGGTTGCTGAAGAGCTAATGAAGAATGATGATGCTGATATTGCACTCGAAGGACTTGTCAAGCTCCTCAAGAGAAAGAAATTCCAAGAAGACGACCTCAATATTCAAGATTCAAAGAGGCCAAAAATTGACGGTAGGCGTAGAAACCCTGTTAGGACTCCTTCAAGGAGAAAAGCTAAAAGAAGATATTTG
>gnl_Manes_v6.1_Manes.01G138900.1
ATGGCTACCTCTTCCTCCGAAACCAATCTCTCCACCGCAAAAACATTCCTGACCACCGCGGCCTCCGTCGCAGCCACGGTGATGCTAGCTCGTTCAATTGCTCAAGATTACTTGCCATATGAAATCCATGATTACTTTTTGTTTAATATCCGCAAATTCTTTAATCGTTTCTCGTCCCAACTCACCATGGTTATTGATGAATTTGATGGTTTTGTTCACAACCAAGTATACGAGGCAGCACAGACTTACTTGGGTAGCAGAACATCTCCATCAATACAAAGATTCAAAGTAAGCAAACCCGAGAAAGAAAAAAATTTCATAGTGACAATGGATGGGAATGAAGAAATCTTTGATGTCTTTCAAGGTGTGAAATTCAAGTGGATTTTTGTTTGCAGACAAGTCGACTCGACAAGGCATTTCCAGCGATTTGATCGCCAGTACTCCACATCAGAAGTGAGGTATTTTGAGGTCAGTTTTCCCAAGAAACAAAAGGAAATGGCTCTTCAATCTTATTTGCCTTATATTATCAAGCAAGCAAAATCCATGGAGCAAGAGAGGAAGACGTTGAAGATTTTCACCCTTGACCAGGAGCACATGTATGGAAATTTAACTGACGCATGGAAACCAGTTAATCTTGATCATCCTGCCACTTTCGAAACACTTGCCATGGACCCAGAACAAAAAGACACAATCATCAAAGATCTCGAAAGTTTTGTGAAGAGGAAAGAGTATTATAGGAAGGTGGGAAAGGCCTGGAAAAGAGGGTATTTATTGTATGGGCCACCAGGGACTGGAAAATCAAGCTTAATCGCTGCAATGGCTAATTATCTGAAATTCGACATATATGACTTGGAGCTGACTGAGCTAAGTTGCAACTCCCAGCTTAGGAGGCTGCTTATTGCCACCGCTAATCGGTCAATACTGGTGGTGGAGGATATAGATTGCACAATTGAGTTCCAGGATCGGTCGGCGGCCGAAGCAAGTTCTGCAGAATGTTGCGGCTATCCACCTCGAAAACAGGTGACGCTGTCAGGATTGCTTAATTTCATAGATGGATTATGGTCTAGTTGTGGTGACGAAAGAATCATAATTTTCACAACAAATCACAAAGAGAAGCTAGACCCAGCATTGCTGCGACCTGGAAGAATGGATGTTCACGTTCTCATGTCTTACTGCACCCCAAGTGGATTCAGACTTCTTGCTGCTAATTACCTTGGGATTAAAGATCATAAACTGTTTGGGGAGATTGTGGAGTTGATTAGCACAGCACAAGTGACCCCAGCAGAAGTGGCTGAGCAGCTGATGAGGAGTGATGAAGTTGAGACTGTACTTAATGATTTGATTCAATTTCTCAGGGCGAAACTGAAAGAACATGAAGAAGAAAAGGCTAAACAAATTAATGGAGAATTGAATGTGTCGAAAGATGATGAGAACAGAAAGAAAGATGTGAAG
>gnl_Medtr_Mt4.0v1_Medtr3g103150.1
ATGGAGAAGTATATTCCACATGTTTTAAGCACTTATGAAGCTATGCAAGCAGATAATAGAACTCTCAAGATCCATTCATTGCAAGGTGCTTGGCTTCAAAGTAGTTTTAATCATCCAGCTTCATTTGATTCAATTGCTTTGGATCCTGATTTAAAGAAAGCTATAATTGATGATTTAGATAGATTCTTGAGGAGGAAAAAGATGTATAAAAAAGTTGGCAAGCCTTGGAAACGTGGGTACCTATTGCATGGACCTCCAGGAACAGGAAAATCTACCCTAGTTGCTGCTATGGCAAAATATCTGAAATTTGATGTGTATGATTTGGATTTAAGCGGTGTGTATAGTAACTCAGATCTCATGAGAGTCATGAGGAACACATCTAACACATCCATCATTGTTATTGAAGACATTGACTGCAACAAGGAGGATCTTGGATATGCAGCAACTCAGGGTCTTGGATATGCTGGCATTGCTGCTCCTAAAAAGTTTACTCTTTCGGGTCTTCTTAACTATATGGATGGTTTGTGGTCAAGTTGTGGCGAGGAACGAATTATTGTATTTACTACGAACCATAAGGACAAAGTAGACCCAGCATTGTTACACCCCGGTCAAATGGACATGCATATTCACTTGTCCTTTCTTAAGGCCAAGGCATTCAGAATCTTAGCTTCAAATTATTTGGACATTGAAGGAAATCATCACTCACTCTTTGAACAAATTGAAGAGCTATTGGAAAAAGTAGATGTCACACCTGCAGTAGTGGCAGAGCAGCTGTTGAGAAGTGAGGATGCTGATGTTGCTCTCAAAGCACTTCTCAAATTTCTTCAAGAAATTGACATTTCAGGAGAGAAAAAC
>gnl_Medtr_Mt4.0v1_Medtr2g076900.1
ATGTTCGATACCAAGCCACTTGTGTCTGCAATGGCCTCAATTGTGCTAATGCGAACCATCACAAATGAGCTTATTCCTCATGAGCTCCTACACATTTTTCAAGCTGGACTTCACCATCTTTTTCGCCAATCCTCCGCACAATTCACCATAATCATTGAAGAATTTCAAGGGATGGCAAGAAACCAAGTTTTTGAGGCTGCACAAGCCTATCTAGGGACTAAAGCAACTGTCGCAGCAGAAAGAGTTAAGGTAGGCAAATCTGAGGATCATAAAGAGATTGCATTCAATATTGATAGAAATGAAGAAGTGAGTGATGTTTTTGGAGGTGTTAGTGTAAAGTGGAAACTAATTTGCATACAAGTGGACTCTTCGCGGATTCGAAGTTATGATAATGACTCAGCCGAGTCAGAATTAAGATCATATGAGCTAAGTTTTCACAATAAACACAAAAACAAGATCATTGATTCATATTTTCCTTATGTGATGGAGATAGCTAAACAAATTAAACAAGGAAACACGGCAATCAAGATTCACTCAATTGAATATGATGACTATGATGGAACCATTCGTTGGAATCAGGAACCTGTTAAGTTCAACCATCCAATGAGTTTCAACACTCTTGCGATTGATGAAGATCTTCAAAGGGAAATTATGAACGATTTGGACAAATTTGTGAGGGCTGGAGAGTTTTCTAGAAGAACAGGGAAAGCTTGGAAACGCGGTTACTTGTTGTTTGGTCCACCTTGTACTGGAAAGTCTAGCTTGATTGCTGCCATGGCTAACTATCTCAAGTATGATATCTATGACTTGGATCTCACTGATGTACAAGATAATAAGCGCTTGAAGCAACTTATTCTTGACATTCCCAAGCGTTCTATACTAGTGATAGAGGATATTGATTGCACTATAAATTTGCAGAACCGAGAAGAAGATAAAGACGTGGTTGATAATGGATACAATAAGGTGACACTTTCAGGACTATTGAATGCAGTAGATGGTCTTTGGTCGTGCTGTGGAGAAGAACACATAATTGTATTCACAACAAATCACAAAGACAGGCTTGATCCTGCTCTGTTAAGGCCTGGTAGAATGGACAAACAAATTCACTTGTCATATTGCAACTTTTCTGCTTTTAAGCAATTGGTTGTCAACTACCTCTGCGTTACTCAACATGAACTCTTTGATAAGATTGAAGTGCTTCTAGGAGAAGTTCAAGTTACTCCAGCTGAAATTGCAGAAGAGCTAACCAAGGATTGTGATGCTACAGAATGCCTACAAGACCTTATAATATTCCTCCAAGCAAAGAAAATGATCAAGGAAGAGGTAAAAAATGAAGAAAACATTAAAGAAGAAGGTGAACTAGGTAGAGAAAATATA
>gnl_Medtr_Mt4.0v1_Medtr2g076710.1
ATGATCTCAACAATGTTTGATAGCAGCAAGCCAGTTTTATCTGCAGTGGCCTCAATTATGCTAATGCAAACGGTCGCGAATGAACTCATTCCTCGTGAACTCCTAAACTTTGTTCAATCGGGACTTAGCCATCTTTTTTGCCAATCCCCCACACGATTCACCGTAGTCGTTGAAGAATTTCAAGGGATGAGAAGAAACCATGTTTTTGAGGCTGCAGAAGCCTATCTAGGAACTAAAGCAACTGTCTCAGTAGAAAGAGTTAAAGCAGGCAAATCTGAAGATCATAAAAAGCTTGAATTCAATATTGATAGAAATGAAGAAGTGAGTGATGTTTTTGAAGGTATTAGTGTAAAGTGGAAACTAATTTGCATACAGGTAGACAAGTCGCGGATTCGAAGTTACAGTGATGACTCCTCAGCCGTGTCAGAAATAAGATCCTATGAGCTAACTTTTCACAAGAAACACAAGAACAAGATTTTCGATTCATATTTGCCTTATGTGATTGAGATAGCTAATCAAATGAAACAAGGAAACATGGCAATCAAGATTCGCTCAAATAATGAATATGATGACTATGAATATAAATATGTTTGGAATCACGAACCTGTTAAGTTCAACCATCCAATGAGTTTCAACACTCTTGCAATTGATGAAGGGCTTCAAAGGGATATTATGAATGATTTGGACAAATTTGTGAGTGCTAGAGAGTTTTATAGAAGAACCGGCAAAGCTTGGAAACGCGGTTACTTGTTGTACGGTCCTCCTGGTACTGGAAAGTCTAGCTTGATTGCAGCCATGGCTAACTATCTCAACTATGATATCTATGACTTGGATCTCACTAATGTAGAGGATAATAAGAGCTTGAAGCAACTTATTCTTGACATTCCCAATCGTTCTATACTTGTGATAGAGGATATTGATTGCAATATAAATTTGCAGAACCGAGAAGAAGAGAAAGAAGTTAATGGAGACAATAAGGTGACACTTTCAGGACTATTGAATGCTGTTGATGGTCTTTGGTCATGCTGCGGAGAAGAACACATAATTGTATTCACAACAAATCACAAAGACAGGCTTGATCCTGCTCTATTAAGACCTGGTAGAATGGACAAGCACATTCACTTGTCATATTGCAACTTTTCTGCTTTTAAGAAATTGGTTATTAACTACCTCTGCATTACTGAACATGAACTCTTTGAAAAGATTGAACAGCTTCTAGGACAAGTTCAAGTTACTCCAGCTGAAATTGCTGAAGAGCTAACGAAGGATTGTGATGCTACAGAATGCCTACAAGACCTTATTGAATCCCTCCAAGCCAAGAAAATGATCAAGGAAGAGATGATAGAA
>gnl_Medtr_Mt4.0v1_Medtr2g076920.1
ATGATCGAGATCTCAACAATGTTCGATACCAAGCCACTTGTGTCTGCAATGGCCTCAATTATGCTAATGCGAACCATCACGAATGAGCTCCTACAATTTTTTCAAGCTGGACTTCACCATCTTTTTCGCCAATCCTCCGCACAGTTCACCATAATCATTGAAGAATTTCAAGGGATGGCAAGAAACCAAGTTTTTGATGCTGCACAAGCCTATCTAGGGACTAAAGCAACTGTCTCGGTAGAAAGAGTTAAAGTAAGCAAATCTGGGGACCGTAAAGAGCTTTCATTCAATATAGATAGAAATGAAGAAGTGAGTGATGTTTTCGAAGGTATTAGTGTAAAGTGGAAACTAATTTGCATAGAAGTGGACTCTTCGCGGATTCGAAGTTACGATGATGACTCCTCGGCTGTGTCAGAAATAAGATCCTATGAGCTGACTTTTCACAAGAAGCACAAAGACAAGATCATTGATTCATATTTGCCTTATGTGATGGAGATAGCTAAACAAATTAAACAAGGAGACATGGCAAACAAGATTCACTCAAATGAATATGGTAGCTGGCGTCATGATGTCAAGTTCAATCATCCAATGAGTTTCAACACTCTTGCAATTGATGAAGAACTTCAAAGGGATATTGTGAATGATTTGGACAAATTTGTGAGGGCTAGAGAGTTTTATAGAAGAACAGGGAAAGCTTGGAAACGCGGTTACTTGTTGTATGGTCCACCTGGTACTGGAAAGTCTAGCTTGATTGCAGCCATGGCTAACTATCTCAACTATGATATCTATGACTTGGATCTCACCGATGTAGGGGATAATAAGACCTTGAAGCAACTTATTCTCAGCATGTCCAACCGTGCTATACTTGTGATAGAGGATATTGATTGCACTATAAATTTGCAGAACCGAGAAGAAGAGAAAGAAGTTGTTAATAATGGAGACAATAAGGTGACACTTTCAGGACTATTGAATGCGACAGATGGTCTTTGGTCATGTTGTGGAGAGGAACACATAATTGTTTTCACAACAAATCACAAAGAAAGGCTTGATCCTGCTCTGCTAAGGCCTGGTAGAATGGACAAGCAAATTCACTTGTCATATTGCAACTTTTCTGGTTTTAAGCAATTGGTTGTTAACTACCTTTGCATTACTGAACATGAACTCTTTGAAAAGATTGAAGTGCTTCTAGGAGAAGTTCAAGTTACTCCGGCTGAAATTGGAGAAGAGCTAACAAAGGATTGTGATGCTACAGAATGCCTACAAGACCTTATCAAATTCCTGCAAGCCAAGAAAATGATCAAGGAAGAGGTAAAGAATGAAGAAAACATCCAAGAACCTGAACCCAAGAAAATGATCGAGGAAGAGACAAAGAATGAAGAAAATATCAAAGAAGAAGGTGAACTAGGTAGTGAAAATATA
>gnl_Medtr_Mt4.0v1_Medtr2g076820.1
ATGGACAAGCAAATTCATTTGTCATATTGCAACTTTTCTGCTTTTAAGCAATTGGTTGTTAACTACCTTTGCATTACTGAACATGAACTCTTTGAAAAGATTGAAGTTCTTTTAGGAGAAGTTCAAGTTACTCCTGCTGAAATTGCAGAAGAGCTAACAAAGGATTGTGATGCTACAGAATGCCTACAAGACCAAATCCTTCCAAGCCAAGAAAATGATCAAGGAAGACAT
>gnl_Medtr_Mt4.0v1_Medtr2g076690.1
ATGACAGTGATCTCAACAATGTTTGATAGCAGCAAGCCAGTTTTATCTGCAGTGGCCTCAATTGCGCTAATGCGAACTGTCACGAATGAACTCATTCCTCGTGAAGTCCTAAACTTTGTTCAATCGGGACTTCACCATGTTTTTCGCCAATTCAACGCACAATTCACCATAGTCATTGAAGAATTTCAAGGGATGACAAGAAACCAAGTTTTTGAGGCAGCAGAAGCCTATCTAGGAACTAAAGCAACTGTCTCAGCAGAAAGAGTTAAAGCAACCAAATCTATGGAACATAAAAAGCTCTCATTCAATCTAGATAGAGATGAAGAAGTGAGTGATGTTTTTGAAGGTGTTAGTGTAAAGTGGAAACTAATATGCATACAAGTCGACTCATCAAGAGTTCGACATTTTGATAGGGGCTCCTCGCCTGTGTCAGAAATAAGATCATATGAGCTAACTTTTCACAAGAAACACAAAAACAAGATCATTGATTCATATTTGCCTTATGTGATGGAGATAGCTAAACAAATTAAACAAGGAATTGTGACACTTAAGATTCACTCAAATGAATATAATCGTTGGTGTCATGATCCTATTAAGTTCAACCATCCAATGAGTTTCACCACTCTTGCAATTGATGAAGAGCTTCAAAGGGAAATTAAGAATGATTTGGACAAATTTGTGAGGGCTAAAGAATTTTATAGAAGAACAGGGAAAGCTTGGAAACGCGGTTACTTGTTGTATGGCCCTCCTGGTACTGGAAAGTCTAGCTTGATTGCAGCCATGGCTAACTATCTCAACTATGATATCTATGACTTGGATCTCACTAATGTAGGGGATAATAAGAGCTTGAAGCAACTTATTCTCAGCATGTCCAACCGTTCTATACTTGTGATAGAGGATATTGATTGCTCCGTAAAATTGCAAAACCGAGAAGAAGATGAAGAAGTTGTTCATAATGGCCACAATAATATGACACTTTCAGGACTATTGAATGCAGTAGATGGTCTTTGGTCATGCTGTGGAGAAGAACACATAATTGTTTTCACAACAAATCACAAAGACAGACTTGATCCTGCTCTGCTAAGGCCTGGTAGAATGGACAAGCAAATTCACTTGTCATATTGCAACTTTTCTGCTTTTAAGCAATTGGTTGTTAACTACCTTTGTATTACTGAACATGAACTCTTTGAAAAGATTGAAGTTCTTTTAGGAGAAGTTCAAGTTACTCCAGCTGAAATTGCAGAAGTGTTAACAAAGGATGTTGATGCTACAGAATGCTTACAAGACCTTATCAAATTCCTCCAAGCCAAGAAAATGGTCCAGGAAGAGAGTAAGAGAGAAGAAAATAGCAAAGAAGAACAAGATCTAGGTATA
>gnl_Medtr_Mt4.0v1_Medtr2g076970.1
ATGTTTGATAGCAAGACACTTTTATCGGCAATGGCCTCTATTGTGCTAGTGCGAAACATCACAAATGAAGTCATTCCTCATGAAATCCTAAACTTTGTACAATCGGGACTTCACCATTTTTGTCGCCAATTCTCAGCGCAATTTACCATAGTTATTGAAGAATTTCAAGGGATGGCAAAAAACCAAGTTTTTGAGGCTGCTGAAACCTATCTAGGAACTAAAGCAACAGTCTCAACAGAAAGAGTTAAAGTAAGCAAATCTCATGATCATAAAAAGCTTTCATTCAATATTGATAGAGGTGAAGAAGTGAGTGATGATTTTGAAGGTATTAGAGTAAAGTGGAAATTAATATGCATACAAGAAGATGGATCACGAATTCGACATAATGATATGTACGCCTCATCCATGTCAGAAATTAGATCCTATGAACTAACTTTTCACAAGAAACACAAGAACAAGATCATCGATTCATATTTGCCTTATGTGATGGAGATGGCTAAACAAATTAAAGAAGCAAACATGGCTATCAAGATTCACTCAAATGACTATGGTTGCTGGAGTCATGAACCTGTCAAGTTCAACCATCCAATGAGTTTCAACACTCTTGCAATTGATGAAGAGCTTCAAAGGGAAATTATGAATGATTTGGACAATTTTGTGAAGGCCAAAGAGTTTTATAGAAGAACAGGGAAAGCTTGGCAACGCGGTTACTTGTTGTACGGTCCTCCTGGTACTGGAAAGTCTAGCTTGATTGCAGCCATGGCTAACTATCTCAACTATGACATCTATGACTTGGATCTCACTGACGTACAAGATAATAAGATCTTGAAGCAGCTTATTCTTGGTATGTCCAACCGTTCTATACTTGTGATAGAGGATATCGATTGCACTATAAATTTGCAAAACCGAGAAGAAGATAAAGACGTGGTTGATAATGGATACAATAAGGTGACACTTTCAGGACTGTTGAATGCAGTAGATGGTCTTTGGTCATGCTGTGGAGAAGAACACATAATTGTATTCACAACAAATCACAAAGACAAGCTTGATCCTGCTCTGCTAAGACCTGGTAGAATGGACAAGCAAATTCACTTGTCATATTGCAACTTTTCTGCTTTGAAGCAATTGGTTGTTAACTACCTTTGCATTACTCAACATGAACTCTTTGAAGAGATTGAAGTGCTTCTAGGAGAAGTTCAAGTTACTCCAGCTGAAATTGCAGAAGAGCTAACAAAGGACTGTGATGCAACAGAATGTCTAGAAGACCTTATCAAATCCCTCCAAGCCAAGAAAATGATCAAGGAAGACATTAATAATGAAGAAAATGTCAAAGAAGAACATGAACTAGGCAGCTATGAAGAAGGGACTGCGGCAGACTCCGACACAGGCTCCAACACGAACACA
>gnl_Medtr_Mt4.0v1_Medtr2g076990.1
ATGGCAAAAAACCAAGTATTTGAGGCTGCTGAAACCTATCTAGGAACTAAAGCAACAGTCTCAACAGAAAGAGTTAAAGCAAGCAAATCTCATGATCACAAGAAACTTTCATTCAATATTGATAGAGGTGAAGAAGTGAGTGATGATTTTGAAGGTATTACAGTAAAGTGGAAATTAATATGCATACAAGAAGATGGATCACGAATTCGACATAATGATATGTACACCTCATCCGTGTCAGAAATTAGATCCTATGAACTAACTTTTCACAAGAAACACAAGAACACGATCTTCGATTCATATTTCCCTTATGTGATGGAGATAGCTAAACAAATTAAACAAGGAAACATGGCTATCAAGATTCTCTCAACTGAACATGGATGCTGGAGCCATGAACCTGTCAAGTTCAACCATCCAATGAGTTTCAACACTCTTGCAATTGATATAGAACTTCGAAGGGAAATTATGAATGATTTGGACAATTTTGTCAAAGCCAAAGAGTTTTATAGAAGAACAGGAAAAGCTTGGCAACGCGGTTACTTGTTGTATGGTCCACCTGGTACTGGAAAGTCTAGCTTGATTGCAGCCATGGCTAACTATCTCAACTATGATATCTTTGACTTGGATCTCACTGATGTAGGGGATAATAAGAGCTTGAAGCAACTTATCATTGGTATGTCCAACCGTTCTATACTTGTGATAGAGGACATTGATTGCACTATTAACCTGCAGAACCGAGAAGAAGATGAAAATGAAGAAGTTGTTGATAATGGATACAATAAGATGACACTTTCGGGACTATTGAATGCAGTAGATGGTCTTTGGTCGTGCTGTGGAGAAGAACACATAATTGTTGTCACAACAAATCACAAAGAAAGGCTTGATCCTGCTCTATTAAGGCCTGGTAGAATGGACAAGCAAATTCACTTGTCATATTGCAACTTTTCTGCTTTTAAGCAATTGGTTATTAACTACCTTTGCATTACTCAACATGAACTCTTTGAAAAGATTGAACTGCTTCTAGGAGAAGTTCAAGTTACTCCTGCTGAAATTGCAGAAGAGCTAACAAAGGATGTTGATGCTACAGAATGCCTACAAGACCTTATCAAATCCCTCCAAGCCAAGAAAATCATGAAGGAAGAGATAAAAAATGAAGAAAATATCAAAGAAGAACATGAACTAGGTAGCTATGAAGCACGGACTCTGACGAGGACTCCGACACGGACACCTGACATGACACTGACACGAACACGTCGCAGACACCAACGCGGATTCCGACCCGGGCTCCGAGGCGGACACCGGACACGAACACGTCGACACAGT
>gnl_Medtr_Mt4.0v1_Medtr2g076840.1
ATGTTCGATACCAAGCCACTTGTGTCTGCAATGGCCTCAATTGTGTTCATGCGAACCATCACGAATGAGCTCATTCCTCATGAGCTCCTACAATTTTTTCAAGCTGGAATTCACCATCTTTTTCGCCAATCCTCCGCACAATTCACCATACTCATTGAAGAATTTCAAGGGATGGCAAGAAACCAAGTTTTTGAGGCTGCACAAGCCTATCTAGGAACTAAAGCAACTGTCTCAGCAGACAGAGTTAAGGTAAGCAAATCTGAGGATCATAAAGAGCTTGCATTCAATATTGATAGAAATGAAGAAGTGAGTGATGTTTTTGAAGGTGTTAGTGTAAAGTGGAAACTAATATGTATACAAGTCGACTCATCAAGAATTAGACATTACGATAATGACTCCTCACCCGTGTCAGAAATAAGATCCTATGAGCTAACTTTTCACAAGAAGCACAAGAACAAGATCTTCGATTCATATTTGCCTTATGTGATGGAGATAGCTAAACAGATTAAACAAGGAGACATGGCAATCAAGATTTACTCAAATGAATATAGCTGGTCTGGTGATGTCAAGTTTAATCATCCAATGAGTTTCGACACTCTTGCAATTGATGAAGAGCTTCAAAGGGATATTAAGAATGATTTGGACAAATTTGTGAGGTCTAGAGAGTTTTATAGAAGAACAGGGAAAGCTTGGAAACGCGGTTACTTGTTGTATGGCCCTCCTGGTACTGGAAAGTCTAGTTTGATTGCAGCCATGGCTAACTATCTCAACTATGATATCTATGATTTAGATCTCACTAATGTACAAGATAATAAGCGCTTGAAGCAACTTATTCTTGACATGTCCAATCGTTCTATACTTGTGATAGAGGATATTGATTGCACCGTAAAATTGCAAAACCGAGAAGAAGATGAAGAAATTGTTGATAATGGATACAATAAGATGACACTTTCGGGACTATTGAATGCGACAGATGGTCTCTGGTCGTGCTGTGGAGAAGAACACATAATTGTTTTCACAACAAATCACAAAGACAGGCTTGATCCTGCTCTATTAAGGCCTGGTAGAATGGACAAGCAAATTCACTTGTCATATTGCAACTTTTCTGCTTTTAAGAAATTGGTTACTAACTACCTTTGCATTACTGAACATGAACTCTTTGAAAAGATTGAAGTGCTTCTAGGAGAAGTTCAAGTTACTCCTGCTGAAATTGGAGAAGAGCTCACAAAGGATTGTGATGCTACAGAATGCCTACAAGACCTTATCAAATTCCTCCAAGCCAAGAAAATGATCAAGGAAGAGATTAGGAATGAACGGTCCACTCAAATTAAACAAGGAATGGTGGCACTTAAGATTCACTCAAATGACTATGATTGTTGGTGTTGTAAACCTACTAAGTTCAACCATCCAATGACTTTCAACACTCTTGCAATTGATGAAGAGCTTCAAAGGGAAATTAAGAATGATTTGGACAAATTTGTGAGGGATAATGAATTTTATAGAAGAACCGGGAAAGCTTGGAAACGCGGTTACTTGTTGTATGGCCCTCCTGGTACTGGAAAGTCTAGCTTGATTGCAGCCATGGCTAACTATCTCAACTATGATATCTATGACTTGGATCTCACAGATGTAGAGGATAATAAGAGCTTGAAGCAACTAATTCTCAGCATGTCCAACCGTGCGATACTTGTGATAGAGGATATTGATTGCACTATAAATTTGCAGAACCGAGAAGAAGAGAAAGAAGCTGTTGATAATGGAGACAATGATAAGGTGACACTTTCAGGACTATTGAATGCAGTAGATGGTCTTTGGTCATGCTGTGGAGAAGAACACATAATTGTTTTCACAACAAATCACAAAGAAAGGCTTGATCCTGCTCTATTAAGGCCTGGTAGAATAGACAAGCAGATTCACTTGTCATATTGCAACTTTTCTGCTTTTAAGAAATTGATTATTAACTACCTTTGCATTACTGAACATGAACTCTTTGATAAGATTGAAGTGCTTCTAGGAGAAGTTCAAGTTACTCCTGCTGAAATTGCAGAAGAGCTTACAAAGGATGTTGATGCTACAGAATGCCTACAAGACCTTATCAAATTCCTCCAAGTAAAGAAAATGAAAAAGGAAGAGATAAAGAAGGAAGAAAATGTCAAAGAAGAATCTGAACTAGGGAGTGAAAATATA
>gnl_Medtr_Mt4.0v1_Medtr2g076910.1
ATGTTCGATACGAAGCCACTTGTGTCTGCAATGGCCTCAATTGTACTAATACGAACCATCATGAATGAGCTCATTCCTCATGAGCTCCTACACTTTTTTCAAGCTGGACTTGATCATCTTTTTCGCCAATCCTCCGCGCAATTCACCATAGTCATTGAAGAATATCGAGGAATGGCAAGAAACCAAGTTTTTGAGGCTGCACAAGCTTATCTAGGGAGTAGGGAC
>gnl_Medtr_Mt4.0v1_Medtr8g076920.1
ATGTCGTCGTTTTTTTCTTCCTTTACCTCCTCCTTATCGGAGACAAACCTAGCAACCGCAAAAACCATCCTCACCACCGCCGCCTCCATAGCCGGCACCGCCATGTTAATCCGTTCTGTCGCCAACGAGTTTCTCCCAATGGACATCCGTGACATCGTCTTCACCGGAATCAAATCCGCTTACTGTCGTTTCTCCACCAACGTAACAATGGTGATAGAAGAATTCGAAGGCCTTGACAATAACCAAATCTACTCCGCTGCAGAAACTTATCTCGGCACCATAGTTTCACCTTCAACAAAACGCTTCCGTATAAGCAAATCCGATCATCAACAAACTTTTACTCTTACAATGGAGCGTGATCAATTGGTAACTGATTATTTCAACGGCGTTAAACTGAAGTGGATTCTCTTTTCTCGCCGCGTTGAAAATCTTCGCAACAACCGTGATTTAACCGTTCCGATGAAGTCAGAAGTACGTTCATTGGAGTTAACTTTCAACAGAAAATACAAGGAGATGGTTCTAAAAAGCTACATTCCTTTTATTCTCGAAAAAGCAAGATCGAAGAAACAAGAAGTGAAAGCATTGAAGATATTCACCATTGATATACAGAATCTATATGGGAATCTTAACGACGCGTGGCTGGGGACTACGTTGGATCATCCAACGACGTTTGATACACTTGCACTTGATCGTGATTTAAAGGAGTTTGTTATGGAGGATTTGGAGAGGTTTGTTAAGAGGAAGGAGTATTATAGGCAAGTTGGGAAAGCTTGGAAGAGAGGTTACTTGTTGTATGGTCCACCTGGAACTGGGAAGAGTAGTTTGGTTGCTGCTATGGCGAATTATTTGCATTTTGATATATATGATTTGGAACTTGGTGAATTGAGTAGTAATGCGGAGTTGAGAAGGTTGTTGATTGCTATGCCGAATAGGTCTATTGTTGTTGTTGAGGATATTGATTGTACTGTTGAGTTTCAAGATCGTAGTTCACAGTCTAAATCTGGTAGATGCAACGACAAACAGGTTACACTATCAGGGCTGCTGAATTTTATTGACGGGCTTTGGTCAAGTTGTGGAGATGAGAGGATTATAGTGTTCACAACAAACCACAAGGAAAAGCTTGATCCAGCTTTGTTGCGCCCTGGTCGCATGGATGTTCATATCCACATGTCCTATTGTACTCCCTTTGGTTTTAGACAGTTAGCTTTCCGTTACCTTGGAATTAAAGAACACACCCTGTTCGGAGAGATTGAGGAAACAATTCAGCAAACACCGGTAACTCCTGCTGAAGTGGCAGAGCAGCTTCTCAAGGGGAGTGAAACTGAAACTACTCTTAAAGGTCTGTCAGATTTTCTTACAAAGAAGAGAGTAACTCGGGAACTTGAGGCTAAAAAGAGAGAACAAGAAGAGCAGCATAGGGATCAGCTGGTAGATGACAGTGATTTTGAAGGAGAGAATGTTCGGCATTTCGGTCCTCAGAATTGTAATGGTCGAGCAATT
>gnl_Medtr_Mt4.0v1_Medtr5g020720.1
ATGCTTCCTTCACCTATTGCATGGACCTCCAGGAACAGGAAAATCTACCCTAGTTGCTGCTATGGCAAAATATATCTGAAATTTGATGTGTATGATTTGGATTTAAGCGGTGTGTATAGTAACTCATATCTCATGAGAGTCATGAGGAACACATCTAACAAATCCATCATTGTTATTGAAGACATTGACTGCAACAAGGAGGTTAATTTCATGCCGCCAACACCTGAGGATCTTGGATATGATGAGACTCAGGATCTTGGATATGCAGCGACTCATGGTCTTGGATATACTGGCATTGTTGCTCCTAAAAAGGAACGAATTATTGTATTTACTACGAACCATAAGGACAAAGTAGACCCAGCATTGTTACGCCCCGGTCGAATGGACATGCATATTCACTTGTCCTTTCTTAAGGCCAATACATTCAGAATCTTAGCTTCAAATTATTTGGACATTGAAGAACATCATCAGCCACTCTTTGAGCAAATTGAAGAGCTATTGGAAAAAGTAGATGATGCTGATGTTGCTCTCAAAGCACTTCTCAAATTTCTTCAAGAAATTGATATTTCAGGAGAGAAAAAC
>gnl_Medtr_Mt4.0v1_Medtr5g021000.1
ATGGATGGTTTGTGGTCAAGTTGTGGCGAGGAACGAATTATTGTATTTACCACGAACCATAAGGACAAAGTAGACCCAGCATTGTTGCGCCCTGGTCGTATGGACATGCATATTCATTTATCCTTTCTTAAGGCCAAGGCATTCAGAATCTTAGCTTCAAATTATTTGGAGATTGAAGAACATCATCAGTCACTCTTTGAGCAAATTGAAGAGCTATTGGAAAAAGTAGATGTCACCCCTGCAGTAGTGGCAGAGCATCTGTTGAGAAGTGAGGATCCTGATGTTGTTCTCGAAGAACTTATAAAATTTCTTCAAGAAATTGACATTTCAAGAGTTATTATGGATGAAGGTTATAGTCAGCAACAATGTTCTAAAAACCAAACCGAACTTCGAACCAGCAAGACCTCTAGATTATGGTTCAACTGTTTTAAATCGCTTGAATCCAGACAAAACCGCAGTCGAAAGGTTCAAATAACAAAACCGCAGAAAATGTCGAAAACC
>gnl_Medtr_Mt4.0v1_Medtr5g021010.1
ATGGATGAAGACCGATTAGTTGTCCAAATTAACGTCCCAAAATCACTGTGTTGCTGCCAGAAAGTGATGTATCAAGCTATATGTTTCTTTTATTGTCCTACGAATCACAAGGACAAAGTAGACTCGGCATTGTTGCGCCCTGGTCGTATGAACATGCATATTCACTTGTCCTTTCTTAAGGCCAAAGCATTCAGAATCTTAGCATCAAATTATTTGGACATTGAAGAACATCATCGGCCACTGTTTGAACAAATTGAAAAGCTATTGGAAAAAATAGAGGTCACCCCTGCTGTAGTGGCAGAGCATCTGTTGAGAAGTGAGGATCCTGATGTTGCTCTTGGAGCACTTATTAAATTTCTTCAAAGAAAT
>gnl_Medtr_Mt4.0v1_Medtr5g020980.1
ATGTTTTCTCAAAGAGAAATGCCTTCACCATCTACAATTTTCTCAGCTTATGCATCCATGACAGCTTCCATCATGCTGCTTCGTTCCATGGCACAAGAACTCATCCCTCAACCAATTCGTGGCTACCTTTACAACACCTTCCGCTACCTCATTAAACCACGTTCCCCTACACTCACACTCATCATAGAAGAATCAACAGGCATAACACGTAACCAAGTTTATGATGCAGCTGAGTCTTATCTCTCAACTAAAGTCACCCCTGAAAATGAAAGACTCAAAATCAGCAAAGTCCCAAAAGAGAAAAAACTCACTATTCGGTTAGAAAAAGGCGAAAAATTAACCGATATTTACAACGGTTTTCCTCTCAAATGGAGATTCATTTGTGCTGAAACTGAGAAAAACAGTGCAAATGATATGCACAACAATAATAACAGTGTATCTGTTAGATCAGAGAAAAAATATTTTGAACTAAGTTTTCACAAAAAGTATAAGGAAGTTGTTTTGGATTCTTATCTTCCTTTCATTCTTGATAAAGCTAAAGAAATGAAAGATGAAGAAAGAGTGTTGAAAATGCATACATTAAACACTGCTTATTGTTATAGCGGTGTGAAATGGGATTCAATAAATCTTGAACATCCTTCAACATTTGAAACACTTGCTATGGAGCCAGACATGAAGAATGTTATTATAGAAGATTTGAACATGTTTGTGAAGAGAAGAGAGTTTTATAAGAAAGTTGGTAGGGCTTGGAAACGTGGTTATTTGTTGTATGGTCCTCCAGGAACTGGGAAATCTAGTTTGATTGCTGCTATGGCTAATTATTTGAAGTTTGATATATTTGATCTTCAACTTGGTAACATTGTTAGAGATTCTGATCTTAGAAAGTTGCTTCTTGCTACTGCTAATAGGTCTATTTTGGTTATTGAAGATATTGATTGCAGTATTGATATTCCTGAGAGGAGGCATGGAGAAGGACGTAAACAGCAAAATGATATACAGTTGACACTATCTGGATTATTGAACTTTATAGATGGATTATGGTCAAGTTGTGGAGACGAGAGAATCATCATATTTACAACTAACCACAAAGAAAGATTGGATCCAGCACTTTTAAGGCCAGGAAGAATGGACATGCACATTCACATGTCTTATTGTTCTTATGAAGGTTTCAAAATTTTAGCTTCAAACTACTTGGATATTTCCCATGATAACCCTTTCTTTGGAGAGATTGAAGGACTAATTGAAGACATACAAATAACACCTGCACAAGTTGCCGAGGAATTGATGAAGAACGAAGACGCGGAGGCGACGCTGGAAGGATTTGTGAAGTTGTTGAAGAGGAAGAAAATGGAAGGTGATGTGTGTGAGAATAATAACAATAAAATAGAACAACAGTCTAAAAAGCGTAAGGTGGTTGGTTGCAAGCAAAAACGAGGTGGTGGGAATAGCAAGAGCAATGTTGTTGTTACTCAAAGAAGGACAAGAGGTTATAAAAGAGGTTCTAGTTTG
>gnl_Medtr_Mt4.0v1_Medtr5g020990.1
ATGAGTATGAGACCCCCAATGGTTGGTCGTTTCTCTTCCTCCTCATTCACAAACATTGGTTCAGCATCATCATGGTTTGAGGTATATGCTTCATTCTCAACATTCATGATGCTTTTAAGAACTGCAATCAATGATCTCATACCCTTAAAACTTAGAAATTTCATCATCTCAAAGCTAACACGTTTCTTCACAGATTACCAACCAAATAACCAAGTTTCACTTCAAATTGATCAGTTTTGGGATGGAAGTACAAACCATCTTTACTATGCTGCCAAAGAGTATATCCCTACTAAAATATCCAACACTTACAAATCCCTTAAAGTTGGAAAAATATCCAAACATAACAACATGGTTCTAGCTTTTGATGGAAAACAAGTGGTGGAGGATGAGTTTGATGATATCAAGCTTAAATGGAGGCTTGTTGAAAATTCCAACAATGGTGATGGTTTTGATAATCCAAAAAAGGAGTATAAGGAATATAAGCATAGGTCAAAAGACTATGATGAAAATGGGTTTGTGTTAAGTTTTGATGAGAAGCATAGAGATAAAGTAATGGAAAAGTATATTCCACATGTTTTAAGCACTTATGAAGCTATAAAAGCAGGAAATAAAACTCTTAAGATTCATTCAATGCAATCTGGACCATGGAAACAAAGTGATTTAACACATCCTGCTTCATTTGATTCACTTGCTATGGATCCTGATCTAAAAAATTCTATAATTGATGATTTAGATCGATTTTTGAGGAGGAAAAAGTTGTATAAAAAAGTTGGTAAGCCTTGGAAACGTGGTTACTTATTGTATGGTCCACCAGGAACAGGAAAATCTAGTCTTATTGCTGCTATGGCAAAGTATTTGAAATTTGATGTGTATGATTTGGATCTTAGCTCAGTGTTTTCAAACTCAGAACTCATGAGAGCCATGAGAGAGACTTCTAACAGATCTATCATTGTTTTTGAAGACATTGATTGCAATTCAGAGGTGCTTGATCGAGCAAAACCAGACAAGTTTCCAGATATGGATTTTTTAGATGGGATTAAGATGGGTAAGAACATGCCGCCTAGAAAGTTTACTTTGTCTGGTCTGCTTAACTATATGGATGGTTTGTGGTCAAGTTGTGGAGAGGAACGAATTTTGATATTTACGACGAACCATAAGGATAAAGTAGACCCGGCATTGTTGCGCCCTGGTCGTATGGACATGCATATTCACCTTTCCTTTCTTAAGGCCAAAGCATTCAGAATCTTAGCTGCAAATTATTTGGACATTGAAGGAAATCATCACTCACTCTTTGAACAAATTGAAGAGCTATTGGAAAAGGTTGATGTCTCACCTGCAGTAGTGGCAGAGTATCTATTGAGAAGTGAAGATCCTGATGTTGCTCTTGGAGCACTTGTTAAATTTCTTCAAGATCAAGAAATTGTGAATGAAGAGACTAGTCAGGAAGTT
>gnl_Medtr_Mt4.0v1_Medtr5g021020.1
ATGAGATCCCCTATGTTTGGTGGTTTTTCTTCTTCTTTTACAAACACTGGTTCATCATCATCATCATGGTTCCAGGCATATGCTTCCTTCTCCACTTTTATGATGATATTAAGAACTGTATTCAACGATCTCATACCCTTAAAACTTCAAAACTTCATTGCCTCAAAGTTACGAGCTTTCTTCTCAAATTACCAACCTAAAAATCAAGTCTCACTTCAAATCGACCCGCTTTGGGATGGAAGTCCCAAAATCCCTTCTATGCAGCCACAGAGCATCAAGATTAAATGGATGCTTACTCAAAAAACCAACAGTGGTCTTTCTAAAAATCCCAATATGCAAGCTGATGAGATCCTATATCAGTTAAATATTAAGCCTAAGCCAAAACAAACGGGGGAGAATGGGTTTGTGTTAAGTTTTGATGAGAAGCATAGAGATAAAGTAATGGAGAAGTATATTCCACATGTTTTAAGCCCTTATGAAGCTATGCAAGCAGATAATAGAACTCTCAAGATCCATTCATTGCAAGGTGCTTGGCTACAAAGTAGTTTTAATCATCCAGCTTCATTTGATTCAATTGCTTTGGATCCTGATTTAAAGAAAGCTATAATTGATGATTTAGATAGATTCTTGAGGAGGAAAAAGATGTATAAAAAAGTTGGTAAGCCTTGGAAACGTGGTTGCTGCTATGGCAAAATATATCTGAAATTTGATGTGTATGATTTGGATTCAAGCGGTGTGTATAGTAACTCAGATCTCATGAGAGTCACGAGGAACACATCTAACAAATCCATCATTGTTATTGAAGACATTGACTGTAACAAGGAGGTGCTTAACCAATCAAGATCAGAAATGTTTTCAGATCTTGGATATGATGAGACTCAGGATCTTGGATATGCAGCGACTCAGGGTCTTGGATATGCTGGCATTGCTGAACGAATTATTGTATTTACTAGGAACCATAAGGACAAAGTAGACCCAGCATTGTTGCGCCCTGGTCGAATGGACATGCATATTCACCTGTCCTTCCTTAAGGCCAAAGCATTCAGAATCTTAGCTTCAAATTATTTGGACATTGAAGAACATCATCAGCCACTCTTCGAGCAAATTGAAGAGCTATTGGAAAAAGTAGATGTCACCCCTGCAGTAGTGGCAGAGCAGCTGTTGAGAAGTGAGGATGCTGATGTTGCTCTCAAAGCACTTCTCAAATTTCTTCAAGAAATTGACATTTCAGGAGAGAAAAAC
>gnl_Medtr_Mt4.0v1_Medtr1g011680.1
ATGGAAAAGAAGGAATCACAAGCAGAAAATGCAACAAAAAACAATAAAATGAGTCAGATAACACTTCCAGGATTGTTGAATTTCATTGATGGGATTTGGTCAGCTAGTACTGGTGAGAGGTTAATTATATTCACTACTAACTATGCGGAGAAACTTGATCATGCTTTAATTTGTCGAGGAAGAATGGACATGCTTATCGAATTGCCTTATTGTTGTTTTGATGGATTCAAAATGTTGGCAACGAAGTATCTGAGTCTTGAATCTCATTTTTTGTTCGACAAGATTGCATGCTTGTTGGTAGAGACTAATATGACACCAGCTGATGTTGCTGAAAATTTGATGCCAAAGGTAGATAATGAAGATGTTGCGACTCCATTGTTGAGGTTGATTCAAGCACTTAGAAGCATTGAGGAAGAGGCTGAGAAAGAAGAAGGAACTAGTGCAAAGCAAGAGTCAGATGGAGAGGATTCATCAGCGGAGAAGAAAGAAGATGCTGAGATGGTCACTTCATCGATGCTAAGATTAGAGTCGTAT
>gnl_Medtr_Mt4.0v1_Medtr1g113750.1
ATGAGTTCTAGTAATCTGAAGTTCGGTCAGGAGATGAAGAATATAATGGATATGCATATTGAATTGTCTTATTGTGGTTTTGATGGATTCAAAATGTTGGCAATGAATTATCTGAGTCTTGAATCTCATTTTTTGCTCGAGACGATTAGATGCTTGTTGGAAGAGACTAATATGACACCAGCTGATGTTGCTAAAAACTTGATGCCTAAGGTATCTAATGAAGATGTTGAGACCTCATTGGAGAGGTTGATACAAAAGCCCTTAGAAGCTCTAAGGAAGAGGTTGAGAAAAGAAGAAGGGACTAGTGGAGAGGATTCATCAGAGAAGGAGGCAGAAGATACTGAGGACAAGGAGCTTGAGGAAGAGATTGATAATGGAAAGTCC
>gnl_Mimgu_v2.0_Migut.C00756.1
ATGATGGCGTTCACATTCGAATCTCTCCCCTCTTCCAACAAAGTTCTGACGGCGGCGGCTTCCGTCACCGCCTCCGTAATCCTCTTCAAATCCATCGCCAGCGATCTCATCCCACAACAAATCCAAACCTACTTCTCCTCTTCCCTCCTCAAACTCTCCGGCCGCCTCTCCTCCCAGCTCACCGTCGTCGTCGAAGAATCCGAGGGCCTTACCTCCAACCAAATGTTCGCCGCCGCCGCCGTCTATCTCGGCACCAAAATCTCCTCCTCCACACAGAGAATCAAAGTGACCAAACCCGAAAAGGACGAGGAACTCTCCGTCACCGTCGACAAAAACCAGGAAATCGTCGACTTCCACGGCGGGATCAAGTACAAGTGGGTCCTCCAATCCTCCGCCGTCAAACAGGCGGCGCAAGTTGGCAAAAACACCACCCCCAAAACCGAGCTCCGCTTCTTCGAGCTGAGCTTCCACAAAAAACACAGAGACCACGCCCTAAAAACCTACCTCCCCTACATTCTCCAAAAATCGAAGGAGATCAAAGACGAAATCAGAACGGTGCGCCTCCACACCGTCGATTACAACGGCACCGATTACTGGAGCTCCGTCGTGCTGAACCACCCTGCAACATTCGAAACGATGGCGATGGATCCTGATACGAAGGACGATTTGATTGGGGATCTGGATAGATTTTCGAGGAGGAAGGATTATTACAGGAGAGTAGGGAAGGCTTGGAAAAGGGGGTACTTGTTTTACGGGCCGCCGGGGACCGGGAAATCGAGCTTGGTGGCGGCCATGGCTAATTATCTCAAGTTCGATGTTTATGATTTGGATTTGAGAGAGGTTCAGTGCAATTCAGATCTGAGGAGGCTGTTGATTGGTTCGGCGAATCGTTCTATACTGGTGATTGAAGACATTGATTGCAATGTTGGATTGCAGAACAGAGATATTGATACTAGTACACCTGAAGACGACAAGATAACACTATCGGGACTACTGAACTTCATCGATGGATTGTGGTCGAGCTGTGGAGACGAGAGAATAATAGTGTTCACAACGAATCACAAGAACCGGTTAGACCCGGCCCTGCTCAGACCGGGTCGGATGGACGTACAATTGGAAATGGGTTATTGCAAATTCAGTGGTTTCAAGATACTCGCCTCCACTTACCTCAGGATAGATGGGGAGGAGGAGGAGGGGCATCCGCTTTTTGCGGCGATTGACGAGCTTCTGGCGAAAGTTCAGGCGACTCCGGCGGAGGTCGCCGGAGAACTGATGAAGAGTGAGAATGCTGACGTTGCATTACTAAACCTCGTCAAATTCCTCGAGGCTAAGGAAATCAGGGCC
>gnl_Mimgu_v2.0_Migut.B00218.1
ATGTTATCCAATCACGCGGCCAACTTACCATCTGCAAAAACAATCATCTCAACCGCAGCTTCACTAGCCGCTTCGGCTATGGTGATCCGTTCGATCGCCCGTGATCTAATACCCTACGAACTCCAACAATACGTCCACTTATCAATCCAATCTTTCTTTAAATCATTTTCCAATGACATCACTTTGATCATCGAGGAAACAAGCGGACTATCGGCCAATCAAATCTACAAGGCGGCCGAAATCTACCTAGGCACGAAGATTTCTCCCCACACGGACACGTTCACGGTGCACATGCCCAAAATGGAGAGCAAGATTTCGACTTCAATGGCCAAAAATCAAGAACTTACGGACGAATTCAATGGGAACACCTTCAAGTGGCGGCAAATCACTCGACAAATCGAGTCCGCTCGTTCGAATTCATACCCCGGTCAGCAAGTCAACCAGTCAGAAGTCAAGTATTTCGAGCTCCGTTTTCACAAGAAACACAAGAAAACGGTGTTTGAGTCTTACTTCCCTTACATCCTCGGGGAGTCGCAAATAATGAAAGAAGACAAAAAGACCCTCAAAATCTACACTTTGGGCAACGATCGCTACACAGGTGATTATGCGTGGAATTCGATTAAGCTCGATCATCCAGCAACATTCGACACTTTAGCGATGGACAATAAGCTAAAGAAAACAATCATAGATGATCTTGATATGTTTGTGAGGAGGAGGGATTTCTATAGAAAAGTGGGGAAGGCGTGGAAAAGGGGGTATTTGTTATACGGCCCCCCTGGGACTGGAAAATCGAGCTTAATTGCTGCTATAGCAAATTACTTAAACTTCGATGTGTATGATTTGGAGTTAAGCGGTATTCAAACAAATTCCAGTTTGAGAAAATTGTTGGTTAATACAGCGAATAGGTCTATACTTGTGGTGGAGGATATCGATTGTAGCCTTGAGATTGACGATCGCAAGTCAGATGAACAAATTCTCAAGAAACTCACATCGAGTCAAACCCAAATCCAGACAGTGACATTATCAGGGCTGCTAAATTTCATTGATGGGCTATGGTCAAGCTGTGGAGACGAAAGGATTATAGTGTTCACAACAAACCACAAGGACCGATTGGACCCGGCTTTGCTTCGGCCGGGTCGAATGGATATGCACATATTGATGAATTACTGCACACCTTGTGCATTCAAGATTCTAGCGAAGAATTATCACGGGATTAACAATCACTCGCTTTTCGGCGAGATTGAAGGATTGATTGATGATGTCATGGTGACACCAGCAGAAGTTGGTGAGCAGTTGCTGAGGAATGAAGATGCTGATATTGCACTTCGTGAACTTATCGAGTTTCTTCGAGAGAAAAAGAGGCAAAGCGACGAACGAAATGCAAGAAACGAAGACGATAAAGGAGAACAAATTGAGGAA
>gnl_Mimgu_v2.0_Migut.H02522.1
ATGGCCGAATCGGAATCCAAACTAGCCACAGCCAAGACCATCCTCTCCGCCGTGGGATCCATCGCCGCCACCGCCGTGGTTGTCCGCGGCGTCGCCGGAGATCTCCTCCCCCCAGAATTCCACGACTACATCCTCTCCGGCTTCAGAACCTTCTTCAGCAGATTCTCCAACCAGCTAACAATGGTGATCGACGAGTTCGAAGGTTTGGACAGCAACGAAATCTACGAAGCCGCCCAAGTGTACCTCGGCACCAAAATCAGCCCCACCACGCGCCGCCTCAAGATCAGCAAACCCGCCAAAGAAAATCACTTCAACATCACCATTGATAAAGACGAACAACTCACAGACACCTTCAATGGAGAGAAATTCAAGTGGGTTTGGATCTGTAAAACCAAATCGAAAACTTATTACCACCACAGACACACCAACACCAACTCCACCGAGGCGAGATCCTTCGAACTCACATTCCACAAGAGAAACAAAGATTTGGCGATAAATTCTTATCTACCCCACATCGCAAACGAGGCCCAAATCAAGAAACACGAGAAGAAAACGATCAAGATTTGGACAGTTGATGATTACGAAGACATGTACAACATAAACGATATTTGGCAGCCCGTAACCCTCGATCACCCGGCAACATTCGAGACTTTAGCAATGGATTCCGATCAAAAAGATTTGATCTTGAAGGATCTCGATAGGTTTTTGATGAGGAAAGATTATTACAAGAAAGTGGGGAAGGCTTGGAAAAGAGGGTATTTGCTGTATGGTCCTCCGGGGACTGGAAAATCGAGTTTGATTGCTGCAATGGCGAATTATTTGAATTTCGATATTTACGATTTGGAGCTGAGTGAGCTGAGAAAGAATTCCGATTTGAGGAAATTGCTTGTTGGGACTGCTAATAAGTCTATATTGGTTGTCGAGGACATTGATTGCACCGTTGATTTGCAGAATAAGCTGGCTAAAAGGGATGAATCTCCACCGTCGGATCAATCCAATCGCCGCGAAGAAAGCAGCAAGGTGACACTATCTGGTTTATTGAATTTTGTGGATGGATTATGGTCAAGCTGCGGTGACGAGAGAATTATAATATTCACGACAAATCACGTAGAAAAGCTCGATCCAGCATTGCTTCGGCCGGGTCGAATGGATGTGCACATAAACATGTCGTATTGCACCTTTTGTGGGTTCAAATTATTGGCCTCCAATTATCTTGGGATTAATAATCATTATTCGTTCGATGAAATCGAGGGCTCGATTGGAATTGCTAAAGTGACACCGGCTGAAGTAGCAGAGCAGCTTCTCAAGAATGACGATATTGATATTTCTCTTCACGGGCTGATTGATTTTATTCATAAGAAGGTTAAAGAAAACGAAGAAGCTGAGAATGGAAACGTGAAAACAGCAGAATTAGCTAACAAACAAGAAAGTGATGACAAGGAAAATGTTGGAGAAGCTAACAATTTTTCG
>gnl_Mimgu_v2.0_Migut.H02521.1
ATGCCTTCTTCATCAGAATCCAATTTAGCCACCGCAAAGGCCATACTCTCCGCCGTGGGCTCCATCGCCGCCACGGCCATGGTGGTGCGCAGTGTCGCTAGCGATATCCTCCCCCGCGAACTCCACAACCACATTTTCTCATTCATCCAAAATTTCTTCAGCCGATTCTCCAACCAACTAACCCTCGTGATCGACGAATTCGACGGGATAGTCAAAAACGAAATCTACGAATCCGCCGAAATCTACCTCGGCCCGAAAACCGGCCCGAAATCCCGCCGCCTCAAAATCAGCAAGCCCGAAAAGGAAAAGCACTACAAAATCACCACCGAACGCGACCAAGAAATCGTGGACACGTTCAGCAACGAAAAATTCAAGTGGATTTCCTCCAGCAGCGTCAACGAAGCCAGAAATTTCCACGAAGTCGGAAACCCGATTTTTCGATACGAAAACAAGTCATTCGAGCTCACATTCCACAAGAGAAACAAAGATTTGGTCCTGAACTCGTACTTGCCCTACATTAAAACCGTCGCGAAAAACAAGAAACAGGAGAAGAAAACCGTCAAGATATTAACCATCGGAGATTTATACAGTTCCGACGGTTCATGGACACCCGCGACACTCGATCACCCGTCGACTTTCGAAACTCTGGCAATGGATTCCGATAAAAAAGAGATGATCTTGGAGGATCTCGAGAGGTTTGTTCGGAGGAAAGATTATTACAGGAAAGTGGGGAAGGCTTGGAAAAGAGGGTATTTGCTGTATGGTCCTCCGGGGACCGGAAAATCGAGCTTGATTGCTGCAATGGCGAATTATTTGAATTTCGATATTTATGATTTGGAGCTGAGTGATTTGAGGAGTAATAATGAGTTGAAGAAAGTGCTTCTTAGCACAGCCAATAATTCTATTTTGGTGGTTGAAGATATTGATCGCACCATTGATTTCCAGAGTAGGCAACCCAATGCATCTGATGAAAACCAGGTGACACTATCGGGTTTATTGAACTTTATCGATGGATTATGGTCAAGTTGTGGCGACGAGAGAATCATAATATTCACGACGAATCACGTAGAAAAGCTGGATCCAGCATTGCTTCGCCCGGGTCGAATGGACGTGCACATAAACATGTCGTATTGCACCTTTTGTGGATTCAAATTATTGGCATCTAATTATCTTGGAATCAATAATCATATTCTTTTCGAAAAAATCGAGGGCTCGGTCGGAATTGCTAAAGTCACACCGGCTGAAGTTGCCGAGCAGCTTCTCAAGAATGACGATCCTAATGTTTCTCTTCGAGGGTTGATTAATTTTATTCATAACAAGATTAAAGAAAATGAAGAAGCTGAAGCTGAAGCTGTAAAGGCAAAAGCAGAATCTGATGAAAAGCTAAAAGTTGAATCTGAAGTGGTT
>gnl_Mimgu_v2.0_Migut.H02518.1
ATGCAATCTTTCGGCGGAATGCCGTCGATGGCGAGCAACATTTTCTCGGCGTACGCGTCGGTGGCGGCGTCGATGATGCTATTCCGGTCGATGGCAAACGACGTCGTTCCGGAGCCGGTGAAGTCCTTCTTCTACTCTTTCTTCAAACAGTACTTCGACAGATTCTTCACAAAACCCACGACCCAATTAACAATGGTGGTCGACGAGCAGAGCGGCATCTCCCCCAACGAAATCTACGGCGCGGCGGAGATCTACCTCCGCACCAAGATCAACCCCGCCGCCGACCGCCTCAAGGCCAACAAATCCTCCAAGCACAAGAAAATCATCCTCAGCATGGAGAAAGGCCACGAGGTCTCCGACAATTTCAACGGTTTCGATCTCAAATGGCAGTTCGTTTTAATCGAGCCCGACGGCGACAGCCGGAAATACCGGTCGGAGAAGCGGTACTTCGAGCTCACCTTCGATAAGCAGAACAAAGAAGCCGTCGTCGGCGAGTACCTCCCTTTCGTACTCGCGAGGGCCAAGGAGATCAAAGAGAAGGAACGCGCCGTGAAGCTCTACACGCGCGACTGCCCCTTCACCGACGACGACGACGAGGGTGGCAACGGCGGCGGCGGGTACTGGGGCTGCATCAACCTCGACCACCCGGTGACCTTCGACAAATTGGCGATGGAGCCCGCCCTGAAAAATGGGATAATCGAAGATTTAGACAGGTTTGTTCGGAGGAAAGATTATTACAGGAAAGTGGGGAAAGCTTGGAAAAGAGGGTATTTGCTGTATGGTCCTCCGGGCACCGGAAAATCGAGCTTGATTGCTGCAATGGCGAATTATTTGAAGTTCGATGTTTACGATTTGGAGCTCTCGAGTCTGTACTCGAATTCTGAACTTCGGAGAATTCTTCTGTGCACGAGCAACAAATCGATACTTGTGATTGAAGATATCGATTGCACCGCGCAAATGCATGACAGAGAACGAGACAGAGATAATACGGATTCCGACCACGAAGACTCCGCTGGCACAAAGTTGACTTTGTCGGGATTGTTGAATTTCATCGACGGGTTGTGGTCGACGTGCGGGGACGAGAGAATCGTGGTTTTCACAACGAACCATAAAGAGAAGCTGGATCCTGCGCTGCTGCGCCCCGGGAGAATGGATATGCACATTCACATGGGGTACTGTACGCCGCAGGGATTCGATGTGTTGGCGATGAATTACTTGGGTGTTGGTGATTATCCGGGGTTGTTTGGTGAGATTAAGGAGTTGATCGGAGAGGTGGATGTTACTCCGGCGGAGATTGCGGAGCATTTGATGAGGAATGAGGATGTTGATCTTGCTCTGCGAGGGGTGGTTGATTTGCTTAAGAAGAAGAAGTGTGAAGTGGTGGCGGCGGCGGTGGTGGTGGTGGTGGAGAGTGATGGAAGTAAAATTGGAGGTGGTGGAGATGAGAAATTGGAGAAGGAGAAGAAGAAGTTTGGGAGGTTTGTGAAAAGATTATTGAAATTTAGGAGGGAATTGAGGGAAGAAAGTAAGACCAAAATGTTGTTGATG
>gnl_Mimgu_v2.0_Migut.H02520.1
ATGCCGGCGTTTTCATTCTCCGGCATACCGCCGACGTCGTCGATCTTCGCGGCGTACGCCTCCGTCTCCTCATTCATCATGCTCCTCCAGACAATGTTCTACCAACTAGTCCCCCGTCAGCTCCAGCACTACTTGCTCAACAAACTCCACACCTTGTTCAAGCAGCGGCGGCGCCGCTGCACCTCCGCCACCCTGGTCGTCGAAGAAAGGGACGGAATCTCAAGCAACGAGATCTACTACGCCGCGGAGATCTACCTCTGCGCCAAAATCAAGCCCAACTTCGACCGCCTGAAAGTCACCAAGCGCCACAAGGACGCCGCCGTGAGCATCGGCTTTGCGCAGTCGGAGAAAATCACCGATCGCTTCGAAGACATCGACGATCTCGAGTGGAGATTCGCGAGCAAATTGAAAAACAACAGCAATAATAGCGCCCACAAGGTGTTCGACGAAAGTACAAACGATGTTTTCGGCGAAAACGCAAAGCGATACTTCGAGCTCCGATTCGACAGCAAGCACAAGGAAAAAGTGTTGGATTGTTACTTACCATTTGTGATCCAAAGCGCTAAAATCATCACAGATGAAAAGAAAGTCATAAGGCTGCACACTTTATCCAATGCTCCTTACGGATCACATTTCATGTGGGATTCGGTCAATCTCGAACATCCTTCGACATTCGAAACCCTAGCGATGGAGCCGAGTCAGAAGGCGGCCATTGTCGAAGATTTGGATAGGTTTGTTAGAAGGAAAGAGTTCTACAGGAAAGTTGGCAAGGCCTGGAAAAGAGGTTATTTGCTGTATGGTCCTCCAGGGACTGGAAAATCGAGCTTGATTGCTGCAATGGCGAATTACCTCAAGTTCGACGTCTACGATTTGGAGCTTGCTAGCATTAAACGCGATTCCGATTTGAGAAGATTGCTTCTCAGGACCGCAAATCGATCCATACTTGTTATCGAAGACATCGATTGCACGGTGGCGTTGCCCGGCCGAAAGGGCCCGACAGACGACCCGAATAGCCACGCACATTCTCAGCTTCCCCAAAATCAGTTCACACTTTCAGGACTGCTAAACTTCATAGATGGCCTCTGGTCAAGCTGCGGTGACGAAAGAATAATCGTATTCACAACAAACAACAAAGACAAACTCGACCCTGCTCTGCTCCGCCCCGGCCGCATGGACATGCACGTACACATGTCGTATCTAACACCCGAAGCCTTCAAGCTATTGGCCGCCACTTATCTCACCGTCGATCTCCACCAAGATCAACGGCTGTCGGAAATCGAAAACTTGATCAAAATCTTGAAAATCACGCCTGCTGAAGTTGCGGAGGAACTGATGAAGAGCGACGATGTCGATACTTCACTTGACGGGGTGCTCGATTTTCTCAAGCGCAAGTACGAAAACTCCCTTATAGGCGATGATGAAGTGGTTGTCGATGATTCTGGAGATGGAGACAAAGGAGAAGATCATAAACGTTGTAAGAGTACTAATGGAGCTATGATGATTTCGACACGGGCAAAATGTGCTAAAAGGAGAACGAAACGAAGATTGACGGAGAGTGACAAGAAAAAAAACAACCTTGCAATAGAGGATAAAGAAGATGAAGATCAGAAAAAAATGATTAGAGAATGT
>gnl_Mimgu_v2.0_Migut.H02519.1
ATGGCGGTTTCCTTCTCCGGCATACCGCCGACGTCGTCGATCTTCGCGGCGTACGCCTCCGTGTCGGCATTCATCATGCTCCTCCAGGCCATGTTCCACCAGCTCGTCCCCCGCCAGCTCCAGCACTACCTGCTGAACAAATTCCACCACCTCTGCAAGCGGCGGCGCCGCAGCTACGCCACCATCGTCGTCGAAGAAAGAAACAGAATCTCAACCAACGAGGTCTACTCCGCCGCCGAAACCTACCTCTGCACCAAAATCAGGCCCAACATCGACCGCCTGAAAATCTCCAAGTGCCACCGCGACGCCGCCGTGAGCATCACGTTCGCCCAGTCGGAGCGGATCTTCGACCGGTTCGAAGACGTTGACCTAGAATGGATATTCGTGAGCGAAGACAACAGCAGCAACAACAACACCAGCAAAAACGCCTCCAAGGTGTTCGACGAAAATACCAACACAGTTTTCGTCGAATCCAACAAGCGCTACTTCGAGCTCCGATTCGACGGCAAGCACAAAGACAAGGTGTTGGATTCTTACTTCCCATTTCTGCTCAAAAGTGCTGAATCAATCGAAGATGAAAAGAGAGTTATAAAGTTGCATACTTTAGCCTCTACATCTGCTTACGGATCAATGTACGTGTGGGATTCGATCAATCTCGAACATCCTTCGACTTTCGAAACCCTAGCTATGGAGCCGAGTCAGAAGAAAGCCATTATCGAAGATTTGGACAGGTTTGTAAGAAGGAAGGAGTTCTACAGGAAAGTGGGGAAGGCCTGGAAAAGAGGGTATTTGCTGTATGGTCCTCCAGGTACTGGAAAATCAAGTTTGATTGCTGCAATGGCGAATTATTTGAAGTTTGATGTGTATGATTTGGAGCTTACTAATATTAAACGCGATTCCGATTTGAGGAAATTGCTTCTCAGGACCGCGAATCGGTCGATACTTGTTATCGAAGACATCGATTGCACAGTGGCGTTGCCCAGCCGAAAGGGCCCGACAGGCGGCCCGAATAGCCATGGGCATTCTCAGCATCCCCAAAATCAGTTTACACTTTCAGGGCTGTTGAACTTCATAGATGGTCTCTGGTCAAGCTGCGGAGACGAAAGAATAATCGTATTCACAACAAACAACAAAGACAAACTCGACCCTGCTCTGCTCCGCCCGGGCCGCATGGACATGCACATACACATGTCGTATCTAACACCCGAAGCCTTCAAGCTATTGGCCGCCACTTATCTCACCGTCGATCTCCACCAAGATCAACGCCTCTCGGAAATCGAAGACTTGATCAAAATCTTGAAAATCACGCCTGCAGAAGTTGCGGAGGAATTGATGAAGAGCGACGATGTTGATACTCTGCTTGACGGGGTACTCGATTTTCTCAAGCGCAAGTACGAAAACGCCCTTGTAAACGATAAAGAGGTCGATAATGATGAAGATGGAGACGAAGAAGATCGGAAAGTGATTAGTAAGGGCACCGATGGAGGTGTGTTTTCGACATGTGCAAAATGTGCGAAGAGGAGAACCAGAAGAGGATTAATGGAGAGTGGGAGAAGTTGTGGAATGGTGACAATG
>gnl_Musac_v1_GSMUA_AchrUn_randomT19920_001
ATGGAGGAATCGAGAGAGAGGCAAGTGATGGCGTTCGAGTGGGAATGGAACTCGATATGGCAGTTGTTTGCGACGCTGGTGTTCCTCCGGACGGCGTACAGGGACTTCCTTCCCCCGGAGCTCCACCACTCCGTCGGCTTCCTCCTCCGTGGCCTCATGACCCGCTTCGACACCGACCTCAAGATCATCGTCGATGAGTACGACGGCTCCTGCAGCAATGAACTCTACAGCGCCGCCCAGGCTTACCTCGGCAGCCACTGCCTCGACGACGCCCGCGTCGTCCGCATTCCCCTCCAGTGGAGCTCCGTCGTGGAGCGCGCCTCTGCCTCCTCTTCCCCCATCCGCAGCAGCTCCCTCTCTTCGGACCACCGCTACCTCGAGCTCTCCTTCCACAGCCGCCACCGCGAGGCCGTCCGCTCCCAGTACATCCCCCACGTCCTCCCGGAGGCCGAGCGCATCCGCCTCCGGGCCCGGGAGCGCCGCCTCTACACCAACCGCTCTGTCGTCTTCGGCGACGACCACCGTAACCCCTGGTCCCCCGCGCCCTTCTCCCACCCCTCCACCTTCGACACCCTCGCCATCGACCCGGTTCTCCGCGACGACCTCCTCCGGTTCGTCAGCCGCCGGAACTATTACTCCCGCGTCGGCCGCGCCTGGAAGCGGGGCTACTTCCTCTACGGTCCGCCCGGGACGGGCAAGACCAGCCTCGTCGCCGCCATCGCCAACCTGCTCGAGTTCGACGTGTACGACCTAGATCTCACCGCCCTCCGCCGCCTCCTCGTCTCCACCAACCCCAAGTCCGTCGTCGTCATCGTTTGTACAGCCTCGTCAACTTAC
>gnl_Musac_v1_GSMUA_Achr9T13830_001
ATGGCATGGGATTGGAGTTCCATAAGTTCGCTGCTTGGGACGCTGTTATTCCTAAGGACAGCGATCCGAGATTTCTTCCCTGAGGAGCTCCGCCGCTGCGTCCGCTCCCTCTTCCGTCGCCTCCTGACGAGACTCGACCCTGAAACCACCATCATCATCCATAAGTATGACGGCAGCACTGTCGACGATCTCTACTATGCTGCCCAGATCTACCTCGGCCACCACTGCGTCGCTGATGCCGCCGCCGTTTGCCTCTTCATGGGTAGTTGCTCCTCACGCCCCACCGCCTTTCTCCCTGACTACCACACCACCAACGACACATTCCGCGGCATCCCCCTCCGATGGAGCTCCGACATCGGACGCTCCCCTACGAAGTCCTCGAACAGACAACGCCACCTCAAGCTTTCTTTCCCTCGACAGCATCGCGATCGCCGCCTCTACACTAATGCCCTCGAAAACGATGATGGCGGCTTCTGGTCCTCTATGTCCTTCGCCCACCCTTCCAACTTGGACACCCTCGCCATCGACCCAACCCTCCGTGATGACATCCGCGCCGACCTCCTCGGCTTCGTCGGTCGCCAGGACTACTACGCTCGTGTCGGGCGACCTTGGAAGCGAAGCTACCTCCTCTATGGCCCGCCAGGGACGGGCAAGACAAGCCTTGTGGCCGCCATCGCCAACTTCCTCGAGTTTGACGTTTTCGACATCGAGCTTACTGCTACTTCGTGGATGGGCCTATGGACGTCGTCCGAAGGGGAGCGACTCATGATCTTTACCACCAATCATCCTGAGCGGCTTGACCCGGCCCTCCTCCGACCGGGCCGGATGGACCGACACATCCACTTATCCTATTGTTGCCCGGCAGCATTCCGAGTGCTAGCACGGAACTACCTGGAGGTGGAGGAGCACGAGCTGATGGCGGAGGCAGAAGCACTGCTAGGGGAGGTCAATATGACACCCGCGGAGATTGCCGAGGTGTTCCTGGGGTGCGACGGAGATGACGCAGGCGCGGACACCGCAATGCAGAAGGTGGTGGGCGAGTTGCGGCAGAGGCAGCAGCGACTGCAAGAGGCGGCGTCCTTTGACGATGGCGATACCTCTGCTTTGGGTGCAGGAGATGAGAGTAGAGGAAAAGCCTCTTTTTCAATTGACAAACATAATATCATTACAAAAATAATATCTGTCCAAAATAAAACTATATATATATATATATTGAAAGCATTGAATGCTATAAAAATGGCGTCCATGGCATGGGATTGGAGTTCCCTGACGTCGCTCTTTGCAACGGTGTTATTCCTACGGACGGCGATCGACACTTTCCTTCCTGATGTGCTCCGCCGCTATCTCTACTCCCTCCTCGATCGCCTCCTGATCCGAGCTAAGCCTCAGAACACCATCACGATCCTCATCTACAAGTTCGAGGATGACATGTCCAACGAGCTCTACAGTGCAGCCCAAACCTACCTCGGTCACCACTGCATCGCCGACGCCCCTACCTTCCACCTCTCCATGCGTCGCGACTCCTCCCACCCCGCTGCCTTCCTCCCCACCTGCCACACCACCCATGACACATTCCGCGGCGTCACCCTCGAGTGGACCTCCAAAATCGTAGGCTCCGGCGAACATGAAGAATGCTTCCTCGAGCTATCTTTCCCTAAGCAGGATCGCCATGTTGTCGACTCCTTCTACATCCCCCATATCCTCAAGGAGGTGAAGACCATCCGCCTGAGGACCCGCGAGCGTCGCCTCTATACTAACAGTGCCAAGTTCGGAACCAACTACTGCAACCTCTGGTCCTACGTGCCCTTCGCCCACCCTTCCAACTTGGACACCCTCGCCATCCACCCGACCCTCCGTGATGACATTCGCAGCGACCTCCTCCGCTTCGTCGAATTCAGTACTGCGAAAGAGGCGATAAGCCTCTCCGGTGTGCTGAACTTCGTGGACGGCCTATGGTCGTCATCCGTGGGAGAGCGGCTCATGATCTTCACCACCAACCACCCGGAGCGGCTCGACCCTGCCCTGCTCCGACCGGGCCGGATGGACCGACAAATCCACCTTTCCTATTGCCAGCCGGAAGCATTCCGAGTGCTAGCACGGAACTATCTAGAGGTGGGGGAGGAGCACGAGCTGATGGCGGACGTGGAGGCACTGCTGAAGGAGGTCAACATGACACCTGCAGAGATCGCGGAGCTGTTCATGGGTTGCGATGGAGATGGCACGGGCGCTGATGCAGCGATGCAGAAGGTGGTGGACGAGTTGCTGCTGCGGCGGCGGCGGCCACTAAAGGAGGCGGTTTCTCCCGACGATGATGGCCAGATGAGTAGAGAA
>gnl_Musac_v1_GSMUA_Achr5T10060_001
ATGGCTGCAGAGAACAAATTCTTCGAGTCGTACAAGAAAGCCCTCACGACTGCAGCCTCGGTGGCAGCGTCTATGATGCTGGCCCGCACCGTCGTCAACGAGGTCATTCCTTACGAGCTCCGAGACTACATCTTCTCGAGGTTCGACTGTCTCCGATCCCGCCTGTCCTCTGAGCACACCATCGTCATCGATCAGGCTGAAGGCTACGCATCCAACCTGGTGTTCGACGCTGCCAGGACTTACCTGTCCACCAGGATCAACCGCAGCATGCGATCCCTGCGATGGCAACTGATCAGCCAACAAGTCGACCGATCGTCAAGCCACATCAACAACCGTTTCTCGGGCTCCGCCACCGAGACGAAGTCGTTCGTGGTCAGCTTCCACCAGAAGCACAAGGACAAGATCCTCCACTCCTACTTGCCCTTCATCCTCGAGCAAGCCAAGGCCATCAGAGAGCAGGACAGGACGCTGCAGCTCCACATGAACGAGGAGGACGGGTGGTGCCCCATAAACCTCCACCACCCTTCCACGTTCGACACATTGGCGATGGACCCCAAGCTCAAGGCGGCGGTGATGGAGGATCTCGCGAGATTCGTGAAGCGGAAGGACTACTACAGTAGGATCGGCAAAGCCTGGAAGCGCGGCTATCTTCTCTACGGGCCGCCGGGGACTGGCAAATCGAGCTTGATCGCCGCCATGGCCAACTATCTCAAGTTCGACATCTACGATCTGGAGCTTGCTGAAGTAAATTGGAATACCACCCTGCGCAGATTGCTGGTGGGGATGCCAAACCGGTCGATCCTCGTGGTGGAGGACATCGATTGCTCCGTGAATCTGCAGAAGCGGGACGAGAGGGAATCAGACGCCACGTCTCCGTCCACGTCCAATGATGATAAGATAACGCTGTCGGGGTTGCTCAACTTCATCGACGGGCTATGGTCGACCAGCGGAGAAGAGCGAATCATCGTGTTGACCACCAACTACAAGGATCGACTCGACCCTGCTCTTCTCCGACCTGGCAGAATGGACATGCACATTCACATGGGCTACTGCGGGCCTCACGCGTTCAGAGTGGAGGTGACCCCTGCGGAGGTCGCCGAACAGCTGATGCGGAGCGATGACGCCGACACTGCACTGGAGGGGCTGCTCGAGTACCTCCGAGCAAAGACGATGGAAGCCGAAGCT
>gnl_Nelnu_v1.0_NNU_018847-RA
ATGCTATCAGCCTATGCCTCCTTGACCGCTTCCACCATGCTCATTCGGTTGGTGGCCAACGAGTTCATACCCCATCAGATCCAAGACTACATTTTCTCGGGCCTCCGCTACCTATTCTCCCCTCGGCCTTCTCAGCTCATGCTCATCTTCGAAGAATTCAGTGGGATCACCCGCAATCAAGTCTATGAGGCGGCCGAGTTGTACCACGAAGATCACCCCCTCGATCGAACGTCTAAAGGTGTGCAAGGCCCCCAGAGAAAAGAACCTTGCCATCACAATAAAGAAAGGCAAAGAGGCCGTGGATGCCTTCGAAGGAGTTCAGCTCAAATGGAAATTCGTTTGCTC
>gnl_Nelnu_v1.0_NNU_006351-RA
ATGGGGGTTGCTCCATCAACGACATCTTCGAGGCCTCAGAAATTGCACTTACCCACCAAGATAACCCCCTCCGTTAATAGGCTGAAGGTGGGTAAAGCCCAAGCAGAGAAGAACTTATCCGTTGGCATTGAAGCAGGTGAGGAGATTGTTGAAGTCTTCCAAGGGATTCAACTGAATGGAAATTCATCTGTACCGAGACAGAAATCAGAAGTCATCAAAGAAGAAAACAAAATCGTTAAGTTGCATTCTCTAGGCAGCTGTGCTTGGGTATCGGTTAACCTCAATCACCCGGCAACTTTTGACACATTGGCCATGGATTCAATGCTCAAGAAGGAAGTGATGGAGGATCTGGCGAGGGTTGTGAAGAGAAGGGAGTTCTATAGGAAAGTGGGGAAGGTTTGGAAACGTGGGTATCTGTTGTATGTCCCTCCTGGAATCGGAAAGTCCAGCTTGATTGCAGCCATGGCCAATTATCTCAACTACGACATCTATGACTTGGGAGCTCACCAATCTGCATGGCAACTCAGAACTCAGAAGCTGCTCACATCAACATTCAACAACCAATCGATCAATACTCGTGATCGAGGATAT
>gnl_Nelnu_v1.0_NNU_000716-RA
ATGGCTTCCCAGTTTATCAATCTATCTCCCATACAGCGACTGATATCGAAGATTAAATCCAAGCTATTCCCCCACATTCAGATTAACATCCCCGAGCAATCTCGTAATGTATACTACCGTAACAAAGTATACTCCTCCGTCGAGACCTATCTCTCCGTCCCCACCTCTGAGAAGTCTTGCAAGCTCAGAGCCTACACTGACAGTACCAGCAAAAAGGTTGCCCTCAGCATGGATGACTACGAGGAAATCACCGACGTCTTCAACGGCGTTGCCTTCACGTGGTGCTACTACAGCTACACCGTCAAAGGCCAGCGAAGTGGTTGCGCACCTGTCGGCGGCAACGAGAAGAGATACTACGTCTTAACCTTTGAGCGTAGCGGAAGCTCTACACCAAATTCTATGAATGTTGGGGACGATGGTTGGACGAGCGTCGTCTTCAAGCACCCGGCCACGTTCGATACCTTCGCTATGGAGGCGAAGAAGAAGAAAGAAATCATGGATGATCTTGTCACGTTCAGTCAGAGCAAGGACTACTATGCCAAGATTGGTAAGGCCTGGAAGCGAGGATACCTTCTTAACGGTCCTCCTGCCACAGGGAAGTCCACGATGATTGCCGCCATCGTCAATTTGTTGGACTACGACGTCTATGATCTCGAATTGACGGCAGTCAAGTCCAACACCCATCTACGTAATCTGCTAGTTGAAACCACCAGTAAGTCCATTGTAGTAATTGAAGATATTGATTGCTCGCTTGACTTATCCGGTGATCGAAAACTCAAAGATGAGAAAGATGGTGGGGATCGGAAAACTAAGAAAAAGAAGAATGAAGATAGTAAGATGACTCTCTCTGGCCTACTTCATCAACGGTCTGTGGTCGTCGAGTGGAGGGGAGAGGATCATCGTGTTCACCACCAATCACGTAGACAAGCT
>gnl_Nelnu_v1.0_NNU_000715-RA
ATGGACATGCACATCGAGCTATCTTATTGCAGCTTCGAGGCATTCATGGTGCTTGCCAAAAATTATCTAAATATCGATGCACACCCACTGTTCGAGACCGTGCAACAGCTGTTGGAGGAGAAGCAGATAACTCCGGCCGACGTTGCAGAGCAGCTGATGCCCAAGACAACCGACGCTCTTGCAGACAAGGCCACGGCATTTCTTCAGGAATTAATCGAAGTGCTTGAGAAATGTCCTAGCAGAGAACGGGAAAAAGGA
>gnl_Nelnu_v1.0_NNU_011354-RA
ATGGTCATCGAAGAATTTGATGGCCTCACCAGCAATGAAATCTATGACGTTGTCGAGATCTACTTGGGCACCAAGGTCAACCTCTCCACCCGAAGAGTGAAGGTCAGGAAACCTGAGGAGAAGAACTTTACTGTCACCATGGAGAGAAACGAAGAGATAGTAGATGTGTTCAATCGTGTAAGATTCAAGTGGAAATTCGTATGTGCGGCGGTGGAGTCCCAAATTTTCAACCAC
>gnl_Nelnu_v1.0_NNU_024689-RA
ATGGAAGCCATAGCAACTCTCTTCATCCATCTCCCAAGCAGCACTAAACTAAACATGTTCTCACTTTCAGACATGCCTTCAGTGTCAACAATGCTATCAGCCTACGCCTCCTTGGCCGCTTCCACCATGCTCATTCGGTCGATGGCCAACGAGTTCATACCCCATCAGCTCCAAGACTACATTTTCTCGGGCCTCCGCTACCTCTTCTCCCCTCGGCTTTCTCAGCTCACGCTCATCTTCGAAGAATTCAGTGGGATCACCCGCAATCAAGTCTATGAGGCGGCCGAGTTGTACCTCAGCACCAAGATCACCCCCTCGATCGAACGTCTAAAGGTGTGCAAGGCCCCCAGAGAAAAGAACCTCACCATCACAATAGAGAAAGGCGAAGAGGTCGTGGATGCCTTCGAAGGAGTTGAGCTCAAATGGAAATTCGTTTGCTCTGATAACGAGAGGACTGGCAGCACAGAGCGATACTTTGAGCTCAGATTCAACAAGAAATACAGAGAAAAGGTGCTGGATTTTTACTTGCCATTTGTGTTAAGCAAATCGAAGGCACTCAAGGAGGGTAAAAAGGTAGTAAAGCTTCATACTCTCGGCTTCTTCTACGACGACATGGGAGGAGGCGGAGGCGGAGGTGTATGGGGATCAATCAATCTCGATCACCCAGCTACGTTCAACACGCTGGCGATGGATCCTGAGCTCAAGAAGGCATTGATAGATGATCTGGACAGGTTCGTGAAGCGGAGGGACTTCTATAAGAAGGTGGGGAAAGCTTGGAAACGTGGGTATCTGTTATACGGCCCTCCTGGTACCGGCAAGTCTAGCTTGATTGCTGCCATGGCCAACTACCTGAATTTTGACATCTACGACCTGGAGCTTTCCCAACTCCGGCATGATTCGGAACTCAGGAGGCTGCTGGTTGCCACGGCAAATCGATCCATACTTGTGATTGAGGATATCGATTGCAGTGTTCAATTGCGTGATCGACAGCTCGAGGTTGGATGTGACGTTTCAAGTGAACAGTTGACTCTTTCAGGGATACTCAACTTCATAGATGGGCTATGGTCGAGCTGTGGAGATGAGCGGATTATTGTCTTCACCACCAACCACAAGGATCGGCTAGACCCTGCACTGTTGCGCCCTGGTCGTATGGACATGCACATTCATATGTCCTACTGCACTCCTAAAGGGTTCAAGCTTCTAGCTTCCAACTACCATGGCATACACGATCACCCTCTACATGGAGAGATTGAAGAGCTGATAGAGAAGACAGAGGTCACCCCTGCAGAGTTGGCAGAGGAGCTAATGAAGAGTGACCAAGCAGACACTGCCATGGCTGGAGTAATCAATTTCCTAAAGCGAAAGAAAATGGAAAATGATATGGTCAAGGATGAGCAAGGAAAAGAAGCTGATTGTCGAGACCAAAAAAGGCAGAAAATCGGCAAGGGAGATGGGCGGAACCGGAATGAACGTACAAGAAGGAGCACAAGACTCAGAAGGAATCGATGGAGG
>gnl_Nelnu_v1.0_NNU_024690-RA
ATGGAAGGACACAGCTTGATCAGAGCTCATGGTGATTCTCAATCTCACTTAGCCCGGAAGCAGGGTAATCTGAAGTTTGCCATCTGGAGCACGAAAGCTTGTCGATCCAACTTCGAGGATAATCACGAAAAGCGCCCAATTGTTATTCTCGTTTGTGTTTCGCAAGGGTCTTCCTGCTCCGTCGCCCGGTACAAAGTGACTCTCTCATTGTTACAATCTGATCGTATGGATATGAACATCCACTTGTCCTACTGCACCGTTGAAGGGTTCAAACTTGTAGCCTCCAAGTTCTATGACAAACACGAAGAACACCCTCTATTTGATGAAGATATTAAAGGGTGGATACAGAACATAGAGGTCATTCCAATAGAGGTGGCCGAAGAGCTATTT
>gnl_Nelnu_v1.0_NNU_024691-RA
ATGCCTTCAATGACCACACTTTTCTCAGGATATGCTTCCTTGGCCACGGCATTCCTGCTCATTCAGTCCCTGATCAATCAATTCATTCCCCACCATCTCAGAGGCTACCTCTTCTCCAGCCTCGGCTACCTCCTCCGCCTTTGGTCCGCCCAGTTCACCCTTGTCATCGAAGAGTTCAATGGGATTACTGCTAATGAAGTCTATGAAGCTTCGGAGATGTATCTGCGTACCAGAATCTCGCCCTCAGTCAGTCGTCTAAATCTAAGCAAAGCGCCAAGAGATAAGAATCTCATCCTCACGATAGAAAATGGGGAGGAGATTATAGACGTCTTCGAAGGAATTCAGCTCAAGTGGAAGTTCATTTGCTCCAATGACGCCAAAGGTCGCCATGATGACACACAGCGTTCCTTTGAGCTCTGTTTCAATAAGAAGTACAAGGAAAAGGTGTTGGGTTCTTACTTCTCTCACATATTTGACATGTCAAATGCCATGAAAGAAGACAGCAAGGTTGTAAAGCTTCATACGCTTGGCTCCCTGCACCATGACAGAGGGGTAGGAGTGTGGGGATCGATCAACCTGGAACACCCAGCGACATTCGATACCTTGGCCATGGAACCTAAACTCAAGAAGGATTTGATAGATGATCTAGACAGGTTCATGAAAAGGAGAAACTACTATAAGAAAGTGGGGAAAGCTTGGAAGCGTGGGTATCTGTTATATGGCCCGCCTGGTACTGGGAAATCAAGCTTGATTGCTGCCATGGCCAATTACCTCAATTTCCACATCTATGACTTGGAGCTTTCAAAAGTCAGGCGTGATTCAGACCTCAGGAGGCTGCTGGTTGCCACAAAGAATCGGTCGATACTGGTGATCGAGGATATCGATTGTAGCATTCAGCTCTACGATCGACAAGTGCAAACAAACAGAGATAAGCCAGTGGAAGTTAAAGCCAAGGCTTCAAGTAATCCACATTTGGAAGGTAAACCATTGGAGATCAAACTCAAGGCATCAGATGATCAGGTGACACTCTCGGGACTACTCAACTTCATTGATGGTCTCTGGTCGAGCTGTGGAGACCAACGGATCATTGTGCTCACAACCAATCACAAGGATTGGCTGGACCCTGCATTGTTGCGCCCTGGTCGCATGGATAAGCATATTCACATGTCCTACTGCACCCCTAAAGGATTCAAGCTTCTAGCATCCAATTACCTGGGCATACACGAAAATCACCAGCTCTTCAGGGAGATTGAAGACCTAATAGAGAACATACAAGTCACTCCTGCAGAGGTCGCAGAAGAGCTAATGAAGAGTGAGGAAGCTGAAGTCGCCCTCAGTGGACTGATCAATTTTCTTGAGCAAAAGAAAACGAAACACAATAAGATCAAGTGCGAGGAAAGGAAAGTTGGAGCTGAAAAAGAAGATTCAAAAAATTTAACTTGTAAAGTCCAACAG
>gnl_Nelnu_v1.0_NNU_011690-RA
ATGCTCGTCCGTTCGATAGTCTACGACTTCTTGCCCCACGAAACTCAAGACTACATCTTCTCCGGCATCCGAAGCCTCCTCGGCCGTTTCTCCTCTGAGCTAATCATGGTCATCGAAGAATTCGACGGCCTCACCAGCAATGAAATCTATGACGCTGCCGAGATTTACTTGGGCACCAAAGTCAACCCCTCCACCCGAAGAGTGAAGGTCAGGAAAACC
>gnl_Nelnu_v1.0_NNU_011689-RA
ATGGAGAGAAACGAAGAGATAGTAGATGTTTTCGACCGTGTAAGATTCAAGTGGAAATTCGTATGTGCGCCGGTGGAGTCCCAGATTTTCAACCACCGGCGCCAGTTCAATTCGACAGTCCAATTTGAAGTCCGATCGTTCGAGCTAAGCTTCCACAAGAAGTATAAAGACAAGGTTTTGATTTCTTACTTTCCGTACATATTGGAGAAATCAAAGGCCATCAAGGACGAGAAGAAGACATTGAAACTGTTAACCGCGAATTACAACGGATATTACGATAACCCATCAGACGCATGGATATCGATTAACCTGGATCACCCAGCGACCTTCGAGACGCTGGCCATAGAGCCGGATCTGAAGAAAGCAGTAATGGAGGATCTGGATAGGTTTGTGAAGAGGAAGGAATTCTATAAGAGTGTAGGGAAGGCTTGGAAACGAGGATATTTGCTGTATGGACCTCCAGGCACGGGCAAGTCTAGCTTAATCGCGGCCATGGCTAATTACCTCAACTTCGACGTATATGACTTGGAGCTGACGAGCGTTCGATGCAACTCGGAGCTCAGAAGTTTGCTGGTCGGGACGGCGAACCGATCCATACTCGTGGTGGAGGACATCGATTGTAGTGTTGATTTTCAAGATCGACAAGGACAAGCCAATCCCAGCCGGAGGAAGGAAGAAGAACAAAACAAGGTGACACTTTCAGGGCTGCTGAATTTCGTGGATGGACTATGGTCGAGCTGCGGCGATGAACGGATCATCGTGTTGACAACCAACCATAAGGACCGGCTGGACCCGGCTCTACTTCGACCAGGCCGCATGGACATGCACATTCATATGTCCTACTGCACTCCCGGTGGATTCAAGATACTTGCTTCTAATTACCTTGGAATTGATGATGATGATGATGATTCCCTCTCTTCTAAGGTTGAGGAAATCCAAGGGTTGATAAAGGAGGTGGTGGAGGTCACCCCTGCTGAAGTGGCTGAGGAGCTTATGAAGAACGACAATCCCCAAATCGCACTACAGTGCCTCCTTCAATTCCTGCATTTGAAGCAGCAGCAGAAGATTAAGAGCATGGAAGCCATGTCCTCTACTATGGCAGAAGCAGCAGCAGTGGTCGATGGTCGTCAACAGAGACAAAGTGCTCGATTCTTACTGGTCTCACATCCTAGTCATAGAGATAAAAAAAAAGCCATCAAACAAGAAAGCTCCACACATACGGTTTATCATAATGGGAAGGACTATTGGTGCTCCCGTCAAATGACTCAAATCTTGACCATCCCGCAACCTTCCGATACGCTGACCACGGATCCGGATCTCAAGAAGGCGATCATAGAGAATCTTGAGAAGTTCGTTGATACAAGAGGATTTTACAGGAGAGTGGAGAAGGCTTTGGTTTACACCCCTAAAAAT
>gnl_Nelnu_v1.0_NNU_011692-RA
ATGTTTTCCAATACAAACATACCTTCAACTAAAACAGTTTTATCCGCAGCAGCGTCTCTGGCAGCGTCGGTGATGCTTGTTCGGTCAATAGTCCACGACTTCTTACCTCATGAGGTACAACACTATGTCTTCTCCGGCCTACGAAGCATCCTCACTCGTTTCTCCTCGGAATTGACCATTGTCATCCAAGAATTCGATGGGCTTACCAACAATCAAATCTACCAGGCTGCCGAGATCTACTTGGGCCCCAAGTTCTCCCCCTCCACTCGAAGACTAAAGGTGAGCAAACCCGAAAAAGAGAATAATTTCATCGTCGCTATGGAGAAAAACGAAGAGATAGTAGATGTCTTCGACGGTGTACAGTTCAAGTGGAGATTTGTATGCAGCCTTGTCGAATCTTCGTCGCCTTATTACAACAACCCCTACAATTTCAACTCGACGGTACGATCCGAAGTCCGATCCTTTGAGCTCACTTTTCACAAGAAACATAAGGATAAGGTGTTGGGTTCTTACTTGCATCACATATTAAGGGAGTCCAAGGAGATGAAACAAGAGAACAAGACACTGAAGCTATTCACGCTGCAATTCGACCGCGTCTATGGAAGCAGGGGAGATGCATGGACTTCCATTAACCTGGATCATCCTGCAACGTTTGAGACGGTGGCGATGGATTCGGAGCTCAAGAAGGCAGTAATGGAGGATTTAGAGAGGTTTGTGAGGAGGAGAGAATTCTATAGGAGGGTAGGAAAGGCTTGGAAACGTGGGTATTTGTTGTACGGCCCTCCGGGGACGGGTAAGTCGAGCTTGGTTGCTGCTATGGCCAATTACCTCAACTTCGACGTGTACGACTTGGAGCTAACCGATGTCCGTTGCAACTCGGAGCTAAGGAGGTTGCTGGTCGCAACAGCCAACCGTTCGATAATTGTCGTTGAGGACATTGATTGCAGTATTGATTTGGAAGATCGACAAGGCGCAGCTGATGAAAGATCCAAATTCTACGTAAATGGCTTTCGTCAAGATAGCGAGAAAGTGACCCTGTCAGGGGTGCTCAATTTCATTGATGGACTATGGTCAAGTTGTGGAGATGAAAGGATCATAATGTTCACAACCAACCATAAGGATCGGCTAGACCCCGCCCTACTTCGCCCTGGCCGCATGGACATGCACATCCATATGTCCTACTGCACTCCTAGCGGTTTTAGGCTACTTGCCTCTAATTACCTTGGGATATCTGAGCACTCCCTCTTTCCAGAGATTGATGAATTGATCAAGGAGACGGAGGTCACACCTGCTGAAGTGGCCGAGGAATTCATGAAGAATGACAGTCCTGAAATTGTACTCACAGGCCTTCTCCAATTCATACAAACAAAAAAGAAGGAACAAGACGAAGCCAAAGCTACTAAATCCCAAGGAGAGAGATTAATAAAGTGTGAAGAAATTCAAGAGGAAGGGGAAAAAGGGCAACAAAGT
>gnl_Nelnu_v1.0_NNU_003104-RA
ATGCTCATCCATTCGATATCGTTTCTCCTTCGAGCTAGCCATGGTCATCGAAAATTTGACGGTCTCACAAGCAACGAAATCTATAACACTACTGAGATCTACTTGGGCACCAAGGTCAACCCCTCCACCCAAAGAGTGAAGGTCAGGAAACCTGAGAAGGAGAAGAACTTTACTGTGACCATGGAGAGAAACGAAGAGATAGTAGATGTGTTCGACCGTGTAAGATTCAAGTGGAAATTCATATGTGCGGCAGTGGAGTCC
>gnl_Nelnu_v1.0_NNU_020093-RA
ATGAATCCAGAGGAGAGTTGTTTCATCCTCCAAACCATCACCAAAACAAGAGCTAGCAACCCAGAAGCCAGAACTCTAGCCAGTACACTGAAATCATCAACTGAATCGATGGCTTCATTCAGTTCAAAAGCATCAAACATGTTCTCACTCTCCAACCTGCCTTCGGCATCAACAATGTTCTCCACCTACGCCTCCTTGGCCACTTCCACCATGCTCATTCGATCCATGGTCAATGACTTCATACCCCACCAACTGCAATCCTACATTCTCTCCGCCCTCCGCTCCCTCTTCGCCCCCCGCCAGGCTTCTCAGCTCACACTCATCGTCGAAGAGTATTTCAGTGGGATGAACCGCAACCAGGTCTACGAGGCCGCCGAGATGTACGTAAGCGCTATAGTCTCACCCTCAGTCGAGCGTCTGAAGGTGTGCAAAGCTCCGAGAGAAAAGAACTTCACCTTCACAATAGATAAAGGCGAAGAGGTGGTTGATTGCTTCGAGGGAGTTCAGCTCAAATGGAGGTTTGTCTGCTCTGTTGACGAGAAGAGTAGCAGCACAGAGCAGCGATACTTTGAGATTAGCTTCAACAAGAGAGACAAGGAAAAGGTGTTGGGTTCCTACTTGCCACATGTCTTAAACAAATCAAAGGATTTGAGGGAAGAGAACAAGGTGGTAAATCTCTATACTCTTGGCTGCTTCTACGACGACATGGGAGGAGGAGGTGGTGGTGGTGTATGGGGATCAATCAATCTGGATCACCCAGCAACCTTCGACACACTGGCCATGGATCCTGAGCTCAAGAAGGCTCTGATAGATGATTTGGACAGGTTTGTGAAGAGAAAAGACTTTTACAAGAAAGTGGGCAAAGCTTGGAAACGAGGGTATCTGTTATATGGTCCACCGGGCACCGGAAAATCCAGCTTGATTGCTGCCATGGCCAATTACCTTAAGTTCGACATCTATGATTTGGAGCTTTCGCAGCTCCGGTATGATTCAGAACTCAGGAGACTGTTGGTTGCCACGGCGAATCGATCCATACTTGTGATTGAAGACATTGATTGCAGTGTTCAGTTGCATGATCGGCAGTTTGATGGGACATACGAGGTTCCAAACGATCAACTGACTCTGTCAGGGGTGCTGAACTTCATCGACGGCCTATGGTCGAGCTGCGGGGATGAGCGGATAATTGTCTTCACAAGCAACCACAAGGATCGGCTGGACCCTGCACTGTTGCGCCCTGGTCGCATGGACATGCACATCCACATGTCCTACTGCACCATGGAAGGGTTCAAGCTTCTAGCCTTCAATTACCATGGCGTGAAGGAAGATCACCCCTTGCTTGGAGAGATTGAAGGCCTGATGGAGAACACAGAGGTCACTCCGGCAGAAGTGGCTGAGGAGCTAATGAAGAGTGATCAAGCAGACACGGCCCTCAATGGGGTGATCGATTTTCTTAGAAGAAAGAAAATGGAAGAAGAAAAAATAAAGGCGGATGAGAAAGGAAAAGAACCAGCTGACTGTCAAGAACCGAATAAAGAGCAGAAAAGTGAGAATGAAGGTGGAAAGAAACAGGAAAAAACAAATAAAAGAAGGAACACAAAATCAAGAAAATCGTATTCTAGGAACCGCCGCCGGCCGACAAAGGCGAACCCAGAAATCTTTTCCCAG
>gnl_Nelnu_v1.0_NNU_002498-RA
ATGGACGATAACGAGGAGGTCACTAACGAGTTCAATGAGGTTAAGCTTTGGTGGTCTTCCAACAACAGATCCACCGCCACTCAGAACTTCTCTTTCTATTATCCCCTTGCTGCTTCCGAGAGGCTCTTCTACAAGCTCACCTTCCATGGGTGCCACCGTGACCTTATCACCCTCTCCTACCTCAATCATATCTTGGACCACGACAAGGCTGTTTGCTTTCAAAACCGGCAGCACAAGCTTTTAACAAAAAATCCTAACTCCAATTGGCACGGCTACAAGAGGACGGTTTGGATTACGCTCTCTGGGCTTCTGAGTTTCATCGATGGACTGTGGTCTGCCCGTGGTGATGAGAGACTCGTCTTCTTTACTACCAACCATGTGGAGAAGCTGGATCCGGCTCTCATAAGGAGAGGTCGGATGCGGAATATGGCTTTCAGCCTTCTATCTAAGACCAAAAAAGTGCATAATCAGATGTTTTTGGACTATCCGATCTAT
>gnl_Orysa_v7.0_LOC_Os10g22700.1
ATGACCGACGTGTTCGAGGGCGTGGAGTTCACGTGGACCTCCGTTCCCGGCGAGGGCGGGGGCGGCGGCGGGAGATCGAACGGCGGCGGCACGGCGGCGGAGTCGGACTCGAGGGAGCTCAGCTTCGACGCGGAGCACACGGACACGGCGCTCGACAGGTACGTGCCCTTCATCAGGGACGAGGTGGAGCGGGCGCGGCGGCGCGACCGCGAGCTGGAGATCAGCATGAACGAGGGCTCGTCGTGGAACGGCATCGTGCACCACCACCCGGCCACGTTCGACACGGTCGCCATGGATCCGGCCCTCAAGAAGCAGTTCGATTTTAATAAAAGTCAAAACATCTTGTTAACCTTAAACGAGGAAGAGAAGGAGAAGCTGACGCTGTCCGGGCTGCTCAACTTCATCGACGGGCTGTGGTCGACGAGCGGCGAGGAGAGGGTCATCGTCTTCACCACCAACTACAGGGAGCGCCTCGACCCGGCGCTGCTCCGGCCGGGGCGGATGGACAAGCACGTCTACATGGGCCACTGCGGCTGGGACGCCTTCACGACGCTCGCCCGCAACTACTTCCTCGTCGACGACCACCCGCTGTTCCCGGAGATCCGGCGGCTCATCTCCCAGGCCGAGGTGACGCCGGCGGAGGTGTCCGAGATGCTGCTGCGCAGCGAGGACGCCGGCGCCGCGCTCGCCGGCCTCGCGGAGTTCCTCGAGGTGAAGAAGAAGAAGATGAATCAGGCCGCCGTG
>gnl_Orysa_v7.0_LOC_Os07g33380.1
ATGGCCCGCGAGCTGCTCCCCGACGAGCTCCGCGCCGCGGCGCGGCTCGGGTGGGGGAGCAGGGAGCGCCGCACGCTCGTGGTGCGGAGCCACGCCGGCGGCGGCGGCGGCGGCGGCGGAGGTGGAGGTGGAGAATACGAGGACAGCAACCTCCTGTTCGACGCCGCGCGGACGTACCTGGCGTCGCGGCTCGACCCGCGCGACGTGCGCTGCCTGGGGCTCACGGTGTCCAAGGCCCCGGGAGGAAGGCGACGGCGGCCGCGACGGGTGGAGGGCGCGCCTGTTCATCGAGCCCGGCGACTCCACCACCGACGTGTTCGACGGCGTCGAGTTCACGTGGCAGTCCGTTCCTCTCGCCGCCGCCACGGGCGGCGCGGAGAAGAAGGCCAAGGGCGGCGACCGCGAGTTCCTGCTGGAGCTCAGCTTCGACGCCGACGCCGAGCACACGGCCACGGCCATGGACAGGTACGTGCCGTTCGTGATGGAGACGGCGAGGGAGACGCAGCGGAATTCCACAGCAAGCACGGATCAGCACCAAGCATCAACCACGATCATTTTCTTGATCGATGCAAGGTCACGCTGTCCGGGCTGCTCAACCTCATCGACGGGCTGTGGTCGGCGACCAGCGACGAGCGCGTCATCGTGTTCACCACCAACTACAAGGAGCGCCTGCTCCGGCCGGGGAGGATGGACATGCACGTCTACATGGGCTACTGCGGCTGGGAGGCGTTCAAGACGCTCGCCCACAACTACTTCCTCGTCGACGACCACCCGCTGTTCCCGGAGATACGGCAGCTGCTCGCCGGCGTGGAGGCGACGCCGGCCGAGGTGTCGGAGATGCTGCTTCGCTGCGAGGACGCCGGCGTCGCGCTCCGGGGCCTCGCCGAGCTCCTCAAGGAGAAGAAGAAGCAGGAGGCGAGGCGCGACGGGCAGCAGCAGCAG
>gnl_Orysa_v7.0_LOC_Os01g42030.1
ATGGCGTCCTACGACAAGGCCATCGAGTCGTACAAGAGGGCCGTCACCACGGCGGCGTCCCTGGCGGCGTCGGCGATGCTGGTGCGCGGCGTCGTGAACGAGCTGGTGCCGTACGAGGTGCGGGACCTGCTCTTCTCCGGCGTCGGGTACCTGCGGTCGCGCATGTCGTCCCAGCACATGGTCATCATCGAGGAGACCGAGGGCTGGACCAACAACCAGCTCTACGACGCCGTCAGGACGTACCTCGCCACCAGGATCAACACCGACATGCAGCGCCTCCGGGTCAGCCGCGTCGACGAGACCAAGAGCATGATGTTCAGCATGGAGGAGGGCGAGGAGATGGCCGACGTCCATGAGGGCTCCGAGTTCAGGTGGCGCCTCGTCTGCCGCGACAACTCCAGCAGCAGCAACGGCAACGGCAACGGCCGTGGCGGGAACGGCAACTACCGGCTCGAGGTCCGGTCCTTCGAGATGAGCTTCCACAAGAAGCACAAGGACAAGGCCCTCAACTCTTACCTCCCTCACATCCTGGCCACTGCAAAGAAGATCAAGGATCAGGACAGGACGCTGAAGATCTACATGAACGAAGGTGAGTCGTGGTTCGCCATCGACCTCCACCACCCCTCGACCTTCACCACGCTCGCCATGGATCACAAGCAGAAGCAGTCAGTTATGGATGATCTTGAGAGGTTCATCAAGCGAAAGGAATACTACAAGAAGATTGGCAAAGCATGGAAACGGGGGTACCTTCTGTATGGCCCACCTGGAACTGGCAAGTCCAGCTTGATTGCAGCCATGGCCAATTACCTCAAGTTCGACGTATATGATCTCGAGCTGACTGAGGTCAACTGGAACTCAACCCTTCGACGGTTGCTCATCGGGATGACCAACAGGTCAATCCTAGTTATAGAAGATATCGACTGCACTCTAGAGCTACAACAACGGGAGGAAGGTCAAGAGAGTTCCAAATCCAATCCTTCAGAGGACAAGGTAACACTATCTGGGCTACTCAACTTCGTGGATGGGCTTTGGTCAACAAGTGGGGAGGAGAGAATAATTGTCTTCACGACAAACTACAAGGAGAGGCTCGACCCTGCGCTTCTGCGTCCTGGCAGGATGGACATGCATGTCCATATGGGTTACTGCTGCCCAGAGTCATTTAGAATTCTGGCCTCTAACTACCACTCCATTGATAACCATGCCACATACCCAGAGATAGAAGAGTTGATCAAGGAGGTCATGGTGACACCAGCAGAGGTAGCTGAGGTGCTCATGAGGAATGATGACACTGATGTTGCCCTTGAAGGCCTTATTCAGTTCCTCAAGAGAAAGAAAGATGTTGGCAAGGAAGGCAAAGCTGAAAATGTGGAGCAGGTGGTGAAGGCAGAAGAAACAGAGAAAGGGATGATGAAGAAAAATGATGTCCCAGAGAATCAAGATCCCCAAGATGCAAGCAAA
>gnl_Orysa_v7.0_LOC_Os05g51130.1
ATGGCGTCCTACGACAAGGCCATCGAGTCATACAAGAAGGCCATCACAACCGCTGCATCCGTTGCAGCGTCTGTGATGCTGGTCCGCAGCGTCGTGAACGAGCTGGTTCCATACGAGGTGCGTGATGTGCTGTTTTCCGGCCTCGGCTACCTGCGTTCACAAATTTCATCTCAGCACACAATCATCATCGAGGAGACTGAGGGCTGGTCCCACAACCACGTCTACAACGCGGTGCGGGCTTACCTTGCAACACGCATCAACAACAACATGCAGCGCCTGCGAGTCAGCAGCATGGATGAATCTTCCGAGAAGATGGTTGTCACCATGGAGGAAGGTGAAGAGCTGGTTGATATGCATGAGGGAACAGAATTCAAATGGTGCTTAATCTCACGTAGCATTTCAGCTGACCCCAACAATGGCAATGGCAGCGGCCAACGTGAGGTCCGCTCCTATGAGCTGAGCTTCCACAGGAAGCACAAGGAGAAAGCCCTGAAATCATACCTCCCATTCATCATTGCTACAGCCAAGGCCATAAAAGACCAGGAAAGAATTCTCCAGATATACATGAATGAATACTCAGACTCATGGTCTCCAATTGATCTCCACCACCCATCCACATTCGACACGCTTGCCATGGACCAGAAGCTGAAACAGTCAATTATTGACGACCTTGATAGGTTCATCAAGAGAAAAGATTACTACAAGAGGATTGGCAAGGCATGGAAGAGGGGTTACCTGCTGTATGGTCCACCAGGGACTGGCAAGTCCAGCTTGATTGCAGCCATGGCGAATCATCTCAAGTTTGACATATATGATCTTGAGCTGACTGGGGTCCATTCCAACTCGGAGCTCAGAAGGCTTCTAGTCGGAATGACCAGCCGGTCCATTCTTGTTGTTGAGGACATTGACTGTAGCATCGAACTGAAACAACGGGAGGCAGGGGAGGAACGTACCAAGTCCAACTCTACAGAAGAAGACAAGGGAGAAGACAAAGTAACATTATCCGGGCTGCTCAATTTTGTTGATGGGCTGTGGTCAACAAGTGGAGAGGAAAGGATCATCGTTTTCACGACCAATTACAAGGAGCGTCTTGATCAAGCACTTATGCGGCCTGGCAGGATGGACATGCACATCCACATGGGGTACTGCACCCCAGAGGCTTTCCGGATTCTTGCCAGCAACTACCACTCGATCGACTATCATGTCACATATCCAGAGATCGAGGAGCTGATCAAGGAGGTGATGGTGACGCCTGCGGAGGTCGCTGAGGCTCTCATGAGAAATGATGATATTGATGTTGCACTCCTTGGTCTACTGGAGCTCCTAAAGTCAAAGATAAAAGATGCCAGCGAGACCAAGGCTGAAAGCAAGGATGCAAATAAGCAGACGGAGGAGAATAAAGATAGCAAAGCGATGGAGAACAAAAATGACTCCTCAACTGATGAATGCACT
>gnl_Phavu_v2.1_Phvul.003G256600.1
ATGTCATTCTTTTCCTCTTCCAAACCCGATTCAAACCTCGCCACCGCCAAGGCGGTCCTCTCGACGGCGGCCTCGGTGGCCGCCACTGCAATGGTGATACGATCGGTGGCCAGTGAGCTCCTCCCGCCGGAGTTCATGTCCTACGTCAGAGATGGCTTCCGCAGCGCGCTGTCGCGGTTCTCATCGGAGACAACGATGGTGATCGAGGAGTTCGACGGCCTCGTGAGCAACCAAATCTACGAGGCGGCGGAGACCTACCTCGGCACCAAAATCTCCCCCTCCTCCCAGAGACTCAAGGTGACCAAACCCGAAACTGATGACACCTTCATCCTCACAATGGAGCGCAACGAGTGTCTCGACGACGTGTTTAACGGCGTCAAGTTTAACTGGGTCCTGGTGTGCCGTCAAGTGGAGACCCGGCACTTCCACAACCCGCGCGACCTGAACGCCTCTTTGAAATCGGAGGTTCGGTCCTTGGAACTGAGGTTCCACAAGAAGCACAAAGACATGGTCCTCAACACCTACCTTCCCTTCATTCTGAAGGAGGCCAAGTCCTTGAAGCAGGCGACGAAGGCCTTGAGGATCTTCACCGTGGATTACAACTACATGTACGGAAACCCCAACGACGCCTGGGCTGGGATCAATCTGGACCACCCCGCCACGTTTGACACGCTGGCTCTGGAGCGTGACGTGAAGGAGTTTGTGATGAGGGATTTGGAGAGGTTTGTGGCGAGGAAGGAGTATTATAGAAAAGTTGGGAAGGCCTGGAAGAGAGGCTACTTGCTCTATGGCCCTCCCGGTACAGGCAAATCCAGTTTGATAGCTGCTATGGCCAATTACTTGCGCTTTGATGTCTACGACTTGGAGCTCACCGAGTTGCAGTCCAATTCCGATCTCAGGAGGTTGCTCATTGCCATGGCTAATAGGTCCATTCTCGTTGTTGAGGACATTGATTGCACTATTCAGTTTCACGATCGCAGAGCACAGGCCACACCCTCTTCCTCTGCAAATAATAAAGACAAACAGGTTACACTATCGGGGTTGCTGAATTTCACTGACGGGTTATGGTCAAGTTGTGGGGACGAGAGAATAATAGTGTTCACAACAAACCACAAGGACAAGCTTGACCCTGCTTTGCTCCGCCCTGGTCGCATGGATGTTCATATTCACATGTCCTATTGCACTCCCTGTGGTTTCAGGCAGCTAACTTCCAATTACCTCGGAATCAAAGAACATGATCTCTTCCCACAGATTGAGGAAGAAATTCAGAAAACCCAGGTGACTCCAGCTGAAGTGGCAGAACAGCTTCTGAAGAGCAGCGACATTGAAACTTGTCTTAAACAGCTTATAGATTTCCTAATAAAAAAGAAAGAAACACAGGAACTGGAGGCTAAAAAGAAGGAACAGGAGGCCAAAAATAAAGAGGAACAACAGAAGGAGATTGATGACGGTGGTAAAGGAGAAGAGGTTGATGATGACGAAAAGAGAAGGACAACTGAGTTGAACAACAACAGTTGC
>gnl_Phavu_v2.1_Phvul.011G043100.1
ATGACGACTCCCAAATTTCAAAACGTAGTCTCCACGGCGGCGTCCGTGGCGGCCACCGTGATGCTCCTCCGCTCGTTCACCCGCAACTACATTCCCCCGGAGCTCCAGCACTACCTCTACTCCAAACTCTCCAAACTCCTCTCCTTCTCCTCCGAACTCACCCTCGTCATCGACCAGTTCCACGAGTTCGCTCCGAACCCGCTCTTCGCCGCGGCGCAGCTCTACCTCAAGCCGCACGAGGCGCCGAACGCGAAACGCTTCCGCGCCACGATGCCTTCGAGATCGCGCCACGTGTCCCTCCTGCTGGACGGCAACGACGAGATCACGGACTCCTTCAACGGCGTGCCGTTCCGGTGGAAGCTCGTGGCCGGACGCCACAAATCGAATTCCGAGGTGCGGTTCTTCGAGGTGCGGTTCCACAAGAAGCACCGGGAGATGGTTCTGTCGGAGTATTTGCCGCGCGTGATGGAGGAGGCCAAGGCGGCGCGCGAGCGGAGGAAGACGCTGAGGCTCTTCACGGTGAAGGACAAGCGGATGCGGATGGGAGGGAGGGGGGATTTGTGGCAGGGCGTGAATCTCGAGCACCCTGCGACGTTGGCGACAGTGGCTATGGATTGGGAATTGAAGGAGATGATAATTAGGGATTTGGATAGGTTTGTGGAGAGGAAGGGTTTCTATAAGAGTGTTGGGAAGGCGTGGAAGAGAGGGTACTTGCTTTCGGGTCCCCCTGGTACTGGGAAATCGAGTTTGATTGCTGCCATGGCCAATTATCTGAATTTTGATGTCTATGATTTGGAACTCACCTCTGTTAGGCGAAATTCTGATCTCAGGAAGTTGCTGATGGCCACCAGGAACCGTTCCATACTTGTTGTGGAAGACATTGATTGTTCCCTTCAATTGCAGGACAGGATTGCAAAACCTACATCATCACAACCCCATTCTCACTCATTTCACAATCCACCACCACCCCAGGTCACGTTATCGGGGTTCCTGAGTTTCATGGATGGGTTGTGGTCAAGTTGTGGGGATGAGAGGATCATGGTGTTCACCACGAATCACAAGGAGAAATTGGACCCTGCTCTCTTGCGCCCTGGGCGCATGGATGTGCACATTGACATGACCTACTGCACCCCTGGTGGGTTCAAAATGCTGGCTTCCAATTACCTTGGGATCACAGAGCACCCACTTTTTGTTCAAATTGAGAAGTTTCTTGGGACCATCAATGTCACTCCTGCAGAGGTGGGGGAGCAGTTTTTGCTGGATCAAGACCCGGAAATCGCACTCAACAGCCTCATAGATCTCCTTCTTCAGAAGAAACGAAATCATGAATTGAAGATGAAAGCACCTCTCACCATTGAA
>gnl_Phavu_v2.1_Phvul.002G165700.1
ATGTTTTCCCCTAGAGACATGCCTTCTCCCTCCTCCATCTTCTCTGCATACGCTTCCATGACAGCCTCTATCATGCTGCTGCGTTCCATGGCCAACGAACTCGTTCCCCAACCAATCCGTGCCTACCTCTTCAACACCTTCCGCTACCTCATCAAGCCTCGCTCCCCTACCCTCACCCTCATCATCGAAGACTCCACCGGCATAGCCCGTAACCAAGTCTACGACGCCGCCGAGGCTTACCTCTCCACCCGCGTCAGCCCCGAAAACGAGAGGCTCAAGATCAGCAAGAGCCCCAAGGAGAAGAAACTAACCATTCGTTTAGAAAAGGGTGAGAAGGTCGTCGACTACTTCAACGGCGCCTGCTTCAAGTGGAGGTTCATCTGCGCCGAGTCCGAGAAGAACAACCCCAACGACCACACTACCAGCAACATCTCCGTGAGATCCGAAAAGCGCTTGTTCGAGCTCAGCTTCCCCAAGAAGCACAAGGAAATTGTGCTGGACAGCTACCTTCCCTTCATTCTGGAGAAGGCGAAGGAGATGAAAGACGAGGAACGCGTGCTGAAGATGCACACTCTCAACACCTCCTACTGCTACAGCGGGGTGAAATGGGACTCCATAAACCTGGAGCATCCTTCCACGTTTGAGACGCTGGCGATGGAGCCGGAGCTGAAGAATGCGGTGATAGAGGACTTGGACAGGTTCGTTAAGAGGAGGGAGTTTTACAAGAGAGTTGGGAGGGCATGGAAACGTGGCTACTTGCTCTATGGCCCTCCTGGGACTGGCAAATCCAGCTTGATCGCTGCCATGGCTAACTACTTGAAGTTTGACATCTTTGACCTCCAACTTGGGAACATTGTCAGGGACTCTGACCTCAGAAAGCTTCTTCTCGCCACCGCCAATAGGTCCATTTTGGTCATTGAAGACATTGATTGCAGTGTGGATCTCCCAGAGCGCCGCCATGGAGATGGACGTAAACAAACTGACGTACAGTTGACTTTGTCGGGATTACTAAACTTCATTGATGGGCTATGGTCTAGCTGTGGAGACGAGAGAATAATCATATTCACCACCAACCACAAGGAGAGACTAGACCCAGCACTGTTGAGGCCTGGAAGAATGGACATGCACATTCACATGTCCTATTGCTCCTACCAAGGCTTCAAGCTTTTGGCCTCAAACTACTTGGAAATTCCCTCTGAACACCCCCTCTTTGGGGAGATAGAGGGGCTGATAGAAGACATACAGATAACTCCAGCGCAAGTGGCAGAGGAATTGATGAAGAACGAGGACGCTGAGGCCACACTTGAAGGATTCGCGAAGCTACTGAAGAGGAAGAAGATGGAGGGTGATGTGTGTGAGAACTATGGTACTGAGAAAGCAGAACCTCCCCATCAGCAACAATCACAATCCAAAAGGCGCAAGGTTGGTTGCAAGCAAAAACGAGGTGTTGGCATTAGCAAGAGCAATATTGGTGTGACTCAAAGAAGGACAAGAAGAATGAGAAGAGAGTGTAGTTTT
>gnl_Phavu_v2.1_Phvul.002G166100.1
ATGGGATTGTACTCCAACAAGTTTTTTTCTTCTTTTACATCGGCCTCATCATGGTTCGAGGTCTATGCTGCCTTCTCCACAATCATGATGCTCTTCAGAACTGCAATCAATGATCTCATTCCCCATCAATTTCGATCCTTTATCGCCTCAAAGCTTGAGGCCTTCTTCTCCAAATACCAAGCAAACTCCAATGTCTCTGTCAAAATTAACCAATTTTGGGATGAAAATGTTGGAGAGCGCAATGAACTTTTCGATGCTGCCCTGGCCTACCTCCCCACACAGATTAGTCACACCTACAAATCGCTGAAAGTTGGCAGACTGCAAAACCGGAAACACCTTGAGCTTGCAGTGGATGGAAGTGAAGATGTGGTTGAGGAATTTGAAGGCATCAAATTCACTTGGAAGCTGGATGAGGGGTCCAAGGAGGAGTCTAATAACAACAGCAGGAGGTATAACTTTTTATTAACCTTCGATGAGAAACATAGACAAAGGGTATTGGATCGGTATCTCCCACATGTGCTTAAAACATTTGAGACCATGAAAGATCAGAGAAGGATTGTAAAACTCTATTCCAGGTTAGATGACTATTGGAACGAAAGTGAGTTATCACATCCTGCAACATTTGACTCACTAGCCTTGTGTCCTGAGTTGAAGAAAGATATAATTGATGATTTGGCTAGATTCTTGAGGAGGAAGGACCTTTACAAGAAAGTGGGAAAGCCTTGGAAGCGTGGCTACTTGTTGTATGGACCCCCAGGAACTGGAAAATCTAGCCTTATTGCAGCTATGGCAAACTACTTGAAATTCGATGTATATGATTTGGAGCTTTCTTCTATCTACTCTAACTCGGACCTCATGAGATCCATGAAGGAAGCGTCTAACCGTTGCATCGTTGTGATTGAAGACATAGACTGCAACAAAGAGGTGCATGCAAGATCAAAGCCAAATGGTGCTTCAGATGATCGAGATTCGGACTCAGACAGTGAGGATCCCAAGATGAGGTCAAAGAGGTTTACACTATCGGGTCTGCTTAACTACATGGACGGTTTGTGGTCAAGTGGTGGAGAGGAGCGGATTATAATCTTCACTACTAACCACAAAGAGAAAATTGACCCAGCACTGCTGCGCCCTGGTCGTATGGACATGCACATTCACTTGTCCTTCCTCAAAGGCAAGGCCTTTCGAATTCTAGCTTCCAATTACTTAGACGTTAAAGGAGATCATCCACTCTTTCAACAAATTGATGATCTGTTGGAGAAAATACAAGTCACCCCTGCAGTGGTAGGGGAGCAACTAATGAGATATGAGGATCCTGATGTTTGTTTGGAAAAACTTGTTCAATTTCTCAAACAAAAGGGCAAGGACAGTGATTCTGAG
>gnl_Phavu_v2.1_Phvul.002G166000.1
ATGAGATCTTCTATGGGTACTTTCTCTTCCTCATTTACAAATGTTCGTTCCGCCTCATCATGGTTCGAGTTGTACGCTGCTTTCTCCACGTTCATTATGCTTCTGAGAAGCGCAATCAACGATCTCATACCCCAACAAGTTCGCTCTTTCGTACACTCGAAACTAAAGGCTTTCTTCACAAGCCGTCAAAAAAGCAACGTTGTCTCAATTCAGGTGGCTGAACTTTGGGATGGCCACACCAACCAACTCTTCCAAGCCGTTCAAGAGTATCTCCCGACAAGGATCTCCCAGTCTTACAAATCCCTCAAAGTTGGGAAACTTCCAAAGCACAAGAACATACTAATGGCAGTGGATGGAAAACAGGAGGTGGTGGATGAATTTGAAAACATCACGCTCAAATGGAAGCTGGTTGAGCAAAGCTCCCGAAAAGACTCTGATAATCGAGACCCTCTTCGTCCTCGCAAGTCAACGGGTTTCGAGAGGGAGTCGTTTTATCTAACCTTTGATGAGAAGCATCGAGATGTGGTCATGAACAAGTATCTCTTGCACGTTCTGAACGCATACCAGGAGATGCAAGCAAAGCAGAGAACCATCAAGATCCATTCCATTGGTGGTGGAAGATGTTGGCAGAAAAGTGACTTAACTCATCCAGCATCGTTCAAGTCGCTTGCATTGGATCCAGAGCAAAAGCAGGGAATCATTGATGATTTGGATAGGTTTTTGCGGAGGAAGGAACTGTACAAGAAGGTGGGGAAGCCTTGGAAACGTGGCTACCTCTTGTATGGTCCCCCAGGAACAGGAAAATCTAGCCTTATTGCTGCTATGGCCGATCACTTGAAGTTTGATGTCTATGATCTGGAACTAACCTCTGTGTTTTCTAACTCAGACCTCATGCGAACCCTGAAGGAGACATCTAACCGCTCCATCATCGTCATCGAAGACATCGACTGCAACAGAGAGGTGCATGTTCGATCAAAACCAAAAGCCTTTTCAGATTCCGATTCCGATTCCGACAACGACCACAAGCATGTACAGATTAAGACAAACAGGTTTACTCTGTCGGGTCTGCTTAACTACATGGATGGGTTGTGGTCAAGTGGTGGAGAGGAGCGGATTTTAGTCTTCACAACCAATCACAGAGAAAGAATTGACCCTGCGTTGCTGCGCCCTGGTCGTATGGACATGCACATTCACTTGTCCTTCCTCACAAGCAAGGCCTTTCGAATTCTAGCTTCCAATTACTTAGACGTTGAAGGAGATCATCCACTCTTTCAACAAATTGATGATCTGTTGGAGAAAATACAAGTAACCCCTGCAGTGGTAGCAGAGCAACTAATGAGATATGAGGATCCTGACGTTTGTTTGGAAGAACTTGTTCAATTTCTCCAACAAAAGGCCAAGGAAAGCCTCCCTTTAGAC
>gnl_Phavu_v2.1_Phvul.002G165800.1
ATGCTCATAAGAACTGCATTCTATGATCTCATACCCCACCAATTACGATCCTTCATTGTCTCAAATCTACAAGCCTTCTTCAATACCCAACCAAACAATCAAATATCTCTTAAAATCAACCAATTCTGGATCAATTGGAGTGAGGATAACAATGAACTTTTCCTTGCAGCGCAGGAGTACCTCCCCACTAGGATTACCCGAACCTACAAATCACTCAGAGTTTGCAAACTAGAAAATGAAAAGAACTTGAGTCTCGCAGTGGATGAAAGCGAAGAGGTGGTGGACGAATTTGAAGGCTCCAAGTTCACTTGGAAGCTGCGTAAGACTTCGGAGGAAAACTCTAGAGATTCCGGTAAGAAAGCCTTTGTACTAACCTTCAGCGAGAGCAACAGAGAGAGTGTGTTGGATCGGTATATCCCACACATTCTTAAAACATACGAGGCCATGAAAGCTGAGAAGAGGATTCTGAAAATCCATTCCAGTGAGGCTTATGGATGGACGGACAGGGAGTTATCTCATCCTGCCACATTCCACTCACTGGCCTTGGATTCCGAGTTAAAGCAAGCTATTGTTGATGATTTAGACCGGTTCCTGAAGAGGAAGGAGTTCTACAACAAGGTGGGAAAGCCTTGGAAACGTGGGTACCTGCTGTATGGTCCCCCTGGAACAGGAAAATCTAGTCTCATTGCAGCCATTGCCAATTACTTGAAATTCGACGTCTATGATTTGGAGCTATCTTCTATTCAATCTGATTCGGAGCTCATGCGTTCCATCAGTCATGTATCTGACAGTTCCATTCTGGTGATTGAAGACATAGATTGCAACAAAGAGGTGCATGTTCGATCAACCACGGATGACAAGGGTAATGGGAAGCTTAATCTGTCGAGTTTGCTGAATAACATAGATGGTTTAAGGTCAGGCGGTGGAGGGGGATGGGTTATAATATTCACTACTAACCACAAAGAGAAGATAGACCCTGCGTTGCTGCGCCCTGGTCGCATGGACATGCACATTCACTTGTCCTTTCTCACAGGTAAGGTGTTTCCAGTATTGGCTTCTAATTATTTGGGCATTCAAGGGCCTCATCCACTCTTTGAAGAGATCCAAGGATTGTTGGACAAAACACAAGTCACCCCTGCAGTGGTAGCAGAGCATCTCATCAGAAATGAGGACCCTGACCTTGCTTTGGAAGCACTTGTTCAATTTCTCAGAACAACAGTAGAAGGCCACCCAACTGAACTCTAT
>gnl_Pinta_v2.0_PITA_000059546-RA
ATGGAAGCGGAGTTTTTTCTCTACAGGCCCCTTGGAATGGGAAAGTCTAGTTTGATTTCCGCCATGGCTAACGTTCTCGAGTACGACATCTACGACCTAGAGCTGACCCAAGTGAAGAACAACATAGAACTCATAAAGCTTCTCATCTCCACCACAAATAAATCCATCATCCAACAACAAAAAGAGAAGTCGTCTGATTCCGAGAAGCGTAAGGAGAGCGAAGTCGACGAGGACAACAAAGTGACATTCTCAGGGGTTCTGAACTTCACAGGGGGGTTGTGGTCGTGTTGCGAAAGCGAGATATTGTTTATCTTCACCACGAACCACATCGACAGGCTCAACCCAACACTTGTTTGGTCCGGTCAAATGGACAAACATATTCTCCTATCATTTTTCACTTTCTGTGCGTTCAAGATTCTTTCGAGGAATTATCTCGCCATTGAAGACCATTCTCTTTTTCCTGATATCCAAGATTTGATGGAGGCTGCTCAGATGACACCTGCAGATGTAGCTAAACATCTAATGAAGATGGGTGACCATCCCACCACTGCCCTCGAAAACCTAATTCAGGTTCTTCCTGAGGCCAAAGAAAGAGCAAATAATGTCGCTTTAAAGGGTATGTCTGAAGAAAATGCTTCTGTCTTGTCGAATTTGGGGTTCGATCATGGCTTCCGTGATATTCATATGGACCATGGCCAGGGAATATGTTCCGCCATAATTTTA
>gnl_Pinta_v2.0_PITA_000018623-RA
ATGGAAAATGTTGAAGAAGGGGTTATGCTAAACACAAATCAGCATAATGCGCAAGTTAAGAGAAAGATGATAGAAAATGACTTTATTAGGAATAACAGAGCGGAATTTGGTTCCGCTTCTGGGGAGACTATACAGGAATCCTTCAACGGAGAAACAGTTTGGTGGTCTCACCACGTTGAACAAGTTGGCACTAAAAATCTGATCAATAGGCGTTGGTTTTCTCTAAAAATAGAGAAGCCGAGCAAGCACTTATTGTGTACCTACTTTAATCATATTGCTAGACGTGCAGCTGAAATCAAGAAACAGAACAGGGGCATAACCATCCATTCCAATACGCAATCATGGACCAGTGTTCCATTTAGGCATCCATTGACTTTCGATTCTCTGGCCCTCGATCCAACGACGAAAGAGAAAATCATAAAGTATCTCGACTACTTCAAGAAAGGAAAGGAGTTTCACAACAGAGTTGGCCATGCTTGGAAGCGAGGATACCTTCTGTACGGACCCCCTGGAACAGGTAAATCTGGTCTCGTGGCTGCCATAGCTAACTATATGAACTACGATGTGCTTTCCGACCCTCCGAATTCTGATGAACATAAAAGCAGAAGCTGTGTAACTCTTTTGGGAGTTCTTAACTTCATGGATGGATTGTGGTCCTACTATGGTGAGGAACGAATTATCATCTTCACAAAAAACCACAAGGATAGGCTTAACCCTGTGTTGTTAAGATCTGAAAGGATGGACATGCACATACTCCTCTCCTTCTGTACTTTCTCTCAATTCAAAACTCTTGCCTTTAATTATTTGCAGATTGAAGACCATCCACTTTTTTCAGCTGTGGAGGAGAGCATGAGGAAGACTGAAGTCGAAATGACTCCTGCAGAAATCTTTGAAATTCTGTTAAATCATTTGGAGGACCCTCTCAAGGCGTTGAATGCAGTTCTTTCCGCACTCAATGATCAGGTTAAGTTGAAATCTGTAACTGACTGTAAAGAGCAGAAAGGAACAGAAAAGACACCAGAGATTTTGTACAAATCACTGGCAACAAAGCTTATTGTCGGCATGCCCTATAAGGATCTTGCAACAGTGGACACAATATTGTTGAGGGAACTTCCCACGGTTCTGGATGGATTGGTTACTGTAATTACAACTCTGAGCCATTATTTCTCTATAGTTGGTCTGCTTAACGAGGATGACGGTGATATCGAGGATGACAATGATATTGTGAATGTCTGTAGGGAGGAAGTTAAACTTGGGGAGATTACAGGCTTCAGTCAA
>gnl_Pinta_v2.0_PITA_000081891-RA
ATGATAACTTATGGAATAGTGCCTGGAGCTAACCCAAAGAACAACACGGAACTGAGGAAGCTTCTCATCGCCACCACCAACAAATCGATAATCGTGATAGAAGATATTGACTGTTCTCTCGATCTCTCGGACCGCGAGAAGAATGTGTTCGTCTTTACCACCAACCACATCGACAGGCTCGACCCGGCGCTTCTCCGGTCTGGTCGCATGGACAAACACATTCACCTCTCTTTCTGCACTTTTGGGGCATTCAAGATTCTCGCCAGCAATCCCGAGAGCTCTTTCCCGAGATCCAACATT
>gnl_Pinta_v2.0_PITA_000009782-RA
AGTGGTGTTTCTTCAAATTCAAGGCTCACCATGAGTCCATTGTTCTTGAATGAAAAGATGCTTGCAAAAATTCAGCATCGGAATTTAGTGAATCTACGTGGCTGCTGCGCACAGGGATCAGAAATGTTGCCTGTTTACGAATACTTGCCGAATAAGAGCCTTGATAAATGCCTATCCGATCCAGAGAAACGCAAAGAACTTGATTGGCACATACGCTATAAGGATTGTGTTATCTGGATGCCCAGGGATAATCAACATCTTCTCCGTTTCGCCCAATCCCTTGAGCCAGGAAAAAGCAACTACAATACTGTTCAACCTGTTATAAGTTTGGCTAACAAAATAGTTGAGATGGTTTTGAAGGAAAGTGGGGCAATAAGAATTCCAGTGGAATCCAAGCTAGTGAGATATAGTGGCGCCAGGACATCTACGAATGTTGTTGAGTTAGATTATGTTTTTGCCATGAGGCTCCCTGTTTTGACCACTTGCGCTGAATTAATACGTCACAAAGCTTCCACTGTGTTCGCAATAATAGTATTAATCGTCCCCAAAAAGGAACAGAATAAGTGGGGAAAACGCAAGATCGACATAGTCAAACTTGCAGTGGACCAGGTGATTATTGCACTTTCTGATGCAATTGTTATGGAGAAATCGCCAAAAACCAAAGGAGACTTGAAACAGAAAAGTATTGCCATCCAATTTGCCAACGATCAATCGAAACCCACAACGAATACGCAAGTAGTCGATGTTTACGACAACTCCGACCTTCGTATGTTGTTCTTGCAAATCAACAATGCATCCATCATTGTTATTGAGGACATCGACTGCTCGCTCGACCTAAGGGACAGGCTTTCTGACCCTCCGAATTCCGATGAACATAAAAGCGGAAGCCGTGAAACTCTTTCGGGAGTTCTTAACTTCACGGATGGACTGTGGTCCTGCTGTGGCAAGGAACGAATTATCATCTTCACAACAAACCACAAGGATAGGCTTGACCCTGCGCTGTTAAGATCTGAAAGCCTCTCCTTCTGCACCTTCTCTCAATTCAAAACTCTTGCCTTTAATTATTTG
>gnl_Pinta_v2.0_PITA_000006330-RA
ATGGCAGGATCTCCAATGCAGCGGCCTGATGAGAACAACAATTCGGTTACCCTATCTGGCTTGCTTAATTTCACAGATAGGCTTTGGTCATGCTGTGGTAGTGAGAGAATCTTTGTTTTCACTACCAATCATGTAGAGAAACTTGACCATGCACTGTTGAGATCAGGAAGGATGGACATGCACATTTTCATGTCATTCTGCACATTCCCTGCCTTGAAAATTTTGGTGAAAAACTATCTGGGGATCGAGAAACAACAACTGCTTCCAGAACTGGAGCAGGTTACTGAAGATGCCTGGATAACGCCTGCAGATGCTGCAAAGGACAAGCCTCATGCATCTTGGGCAAGGGAAGAAAACCCAAACCCAAACCCAGTTGAGGATGAGGAGCAAGAAAAGAGAGCTCTGGAGACTCCTAAGAAGACTCAAATCCATGAGGATTATTTGATGTCTGCTGACAGATGCCAATGTCAAAGGAATCAACAGAAAGAGAATGCAATTGGGAAGGATAAAGATGCAGAAAATCAAGGAAAGAAAAATGATCAATCTGGAGAACAAGAGGGGACTGATGACTCAAAGATGCAGAAAGCTGAG
>gnl_Poptr_v3.0_Potri.010G057900.1
ATGCCTTCAACAACATCAGTTTTATCAACTTACACCACCTTTGCAGCATCCGCAATGCTTCTCCGTCTCGGACACCTTTTCGGAAGTATCTCTTCTCAATTGACTCTCGTCATCAATGAATACAATGGTCACTCCATCAATGAAATGTACCAGGCTTCTGAGGTCTACTTGAGCACAAGAATCACTCCCTCTGTCGGACAGCTCAAGGTTTCCAAGGATCCAGGGGACAAAAGCCTTTCAGTCACAATCAACAAGGGCCAACAGGTTATTGACAGATTCGAGGGAATGGAGCTAGCTTGGGAATTCGCATGTACTGAAACCCAACAAACGGTTGTTGATATCCAAAGTATAAAAAATGAAAAAAAAGTGCTCAAGCTGCAATCACTTGGAAATTACCGGGGTGTCAACCTTTACCATCCGTCCACTTTCGACACGTTGGCAATGGATCCTGTACTCAAGAAGGAGATAATGGATGACCTGGACAGATTTGTGAAGCGAAAGGATTTCTACCTAAAAGTAGGAAAACCATGGAAACGTGGGTACTTGTTGTATGGCCCTCCTGGAACAGGCAAGTCGAGCTTGATAGCAGCCATGGCTAACTACCTGAAGTTTGACATCTATGACCTGGAACTTGCAAGTTTGCATGGCAATTCAGATCTGAGGAAATTGCTAACCAGGACAACAAATCGATCTATACTTGTAATTGAGGACATCGATTGTAGTATTGAGTTGCAGTACGACAAAATGGAGGGTACAACCAGGTTAACTTTGTCTGGACTGCTTAACTTCATTGATGGTTTATGGTCAAGCTGTGGAGATGAGAGGATAATTGTGTTCACAACCAACTACAAGGACAAACTAGATCCTGCACTGCTGAGACCAGGCAGGATGGACATGCACATACACATGTCGTACTGCACTCCTTGTGGACTCAAGATTCTTGCTTCTAACTACCTCAACGTTAAAGAACATAGCCTTTTCAGTGAGATTGATGAGTTGATTATGGAAGTGGAAGTCACTCCAGCAGAGGTTGCAGAAGAGCTCATGAAGAATGAAGATGTTGATACTACGCTTACAGGGCTCATTGGATTTCTAGAAAGCAAAAAGGTAATGAAACGCAAACATCCTGATGTTGAAAAACAAAAGGAAGTGGATGAAAATCAGAAAGAAAATGGCAACAAAAACGAAAGCCTGGATATGGAGGACAAATGTGAGAAGAAGAAAGCCGAGCCAAGTAGGAGGAAGAGAGCAAGGAAACCAAAAGGAAGAACT
>gnl_Poptr_v3.0_Potri.009G119100.1
ATGTTTTGGAGGCCAAAAACCATGTTTCCCAGCAGTTCAGCCACCCAAATGCCCTCCGCTAAGACTATGATCTCTGCAGCAGCCTCAGCTGCTGCCACAATTGTGCTCTTCCGCTCCATTGTTAAGGAGTATCTTCCTTATGAGTTCCAAAGATACATCTTGTACAAGCTCAAAACCTTGATCAACTCTTTTTCTTTGGAGTTCACTTTAGTTATTGAAGAATATGACAACCTTAACCAAAACAATCTCTTCAAAGCCGCAGAGCTCTATCTTGAGTCCATAATTCCTCCGGATGCAAAGAAACTCAAGATCTCACTGATCAAGAAAGAGAGTAATTTCTCACTCTCTTTAGATAGAAACCAAGAAATCGTTGATACCTTTAATGGGGTTACTCTGAAATGGAAGTACATCTCAAAACATGGGCCAATAAAATACATTCCAAGCCCAGATAATTTTAATTCTATGCCAAAATCTGAGGATAAGTTCTTTGAGTTGAGTTTTCACAAGAAGCATAAGGATGTGGTTATTGATGTTTATTTAAAGCACGTGATTGAAAAATCAAAAGAAACGAAAGAGGAGAAGAAGAGTTTGAAGCTTTTCACGCTAACCCCTGACAGGATGTCGGGGAGGAGAGGGGATGTGTGGCAGTCAGTGAATCTTCATCATCCTGCTACATTCGATACGTTAGCAATGGATATGGAAGGGAAGAGGGTGATCATGGAGGATCTTGAGAGGTTTGTGAAGAGAAGGGAGTTCTATAGGAGGGTAGGCAAGGCATGGAAACGTGGGTACTTACTGTTTGGTCCACCAGGGACTGGAAAGTCGAGCTTGATTGCTGCAATAGCTAACTATCTTAAGTTCGATATTTATGATCTGGAATTGACTGATCTTAAGACCAATTCTGAGCTTAGAAATTTGTTGATCTCAACTGAGAATAAGTCCGTACTTGTGGTGGAGGACATCGACTGTTCCATTGAATTACAGGATAGGCTTGCACAAGCCAGAGCAATGATGCCTTCTCGACATAATCCAGCATATAACCAAGTAAACCAGTATCAGGTGACCCTATCAGGATTGCTTAACTTTGTGGATGGATTATGGTCAAGCTGTGGGGACGAACGAATCATAATTTTCACTACCAATCACAAAGAAAGACTTGATCCTGCTTTGTTGCGACCTGGTCGTATGGATATGCACATTCTCATGTCCTACTGCACTCCATGTGGATTCAAATTGCTGGCCTCCAACTACCTTGGGTTTACAGAGCACCCACTTTTCCCCTGTGTCGAAGCGCTGATAGAGAAAGCAAGGGTTACTCCTGCAGAAGTAGGTGAGCAACTGCTGAGATACGAGGAGCCAGAGAGTGCTATAACGGGTCTTATTGAGTTCCTTGAGGATAAGAGCGAAAGATTGAAGAGAGAGGACGGAAACAAAGATAGCAATGGAGAATCAGGAACAGCAGAGGGAAAACTTGCACAAGAGCTTGACGGGAACAATGGTGAAGTAGTGAAAAAAGAGCTTGACGAGAGTAATGGTGAAGTTGTGAAAAAGGAGGAAGGTGCACAAGAGCCAGATGGTGAAATTGTGAAAGAGGAGGGTAGGAGGGTAGGAATAGGGGAGCAATGG
>gnl_Poptr_v3.0_Potri.T172000.1
ATGTTTCCCAGCAGTTCAGCCACCCAAATCCCCTCCGCTAAGACTATGATCTCTGCAGCAGCCTCAGCTGCTGCCACAATTGTGCTCTTCCGCTCCCTTGTTAAGGAGCATCTTCCTTATGAGTTCCAAAGCTACATCTTCTACAAACTCAAAACCTTGATCAACTCATTTTCTTCGGAGTTCACTTTAGTTATTGAAGAATATGACAACCTTAACCACAACAATCTCTTCAAAGCCGCAGAGCTCTATCTTGAGCCCATAATTCCTCCGGATGCAAAGAAACTCAAGATCTCACTGACCAAGAAAGAGAGTAAGTTCTCATTCTCTTTAGATAGAAACCAAGAAATTGTTGATACCTTTAATGGGATTACACTGAAATGGAAGTTCATCTCAAAACAAGTGCCAATAAAATACATTCCAAGCCCAGATAATTTTAATTCTATGCCAAAATCTGAGGATAAGTTCTTTGAGTTGAGTTTTCACAAGAAGCATAAGGATGTGGTTATTGATGTTTATTTAAAGCACGTGATTGAAAAATCAAAAGAAACGAAAGAGGAGAAGAAGAGTTTGAAGCTTTTCTCGCTGAGGCATGACAGGATGTCGGGAAGGAGAGGGGATGTCTGGCAGTCAGTGAATCTTCATCATCCTGCTACATTCGATACGTTAGCAATGGATATGGAAGGGAAGAGGGTGATCATGGAGGATCTTGAGAGGTTTGTGAAGAGAAGGGAGTTCTATAGGAGGGTAGGCAAGGCATGGAAACGTGGGTACTTACTGTTTGGTCCACCAGGGACTGGAAAGTCGAGCTTGATTGCTGCAATAGCTAACTATCTTAAGTTTGATATTTATGATCTGGAATTGACTGATCTTAGGACCAATTCTGAGCTTAGAAATTTGTTGATCTCAACTGAGAATAAGTCCGTACTTGTGGTGGAGGACATCGACTGTTCCATTGAATTACAGGATAGGCTTGCACAAGCCAGAGCAATGATGCCTTCTCGACATCATCCACCATATAACCAAGCAAACCAGTATCAGGTGACCCTATCAGGCTTGCTTAACTTTGTGGATGGATTATGGTCAAGCTGTGGGGATGAACGAATCATAATATTCACTACCAATCACAAAGAAAGACTTGATCCTGCTTTGTTGCGACCTGGTCGTATGGATGTGCACATTCACATGTCCTACTGCACTCCATGTGGATTCAAATTGCTGGCCTCCAACTACCTTGGGTTTACAGAGCACCCACTTTTCCCCTGTGTCGAAGCGCTGATAGAGAAAGCAAGGGTTACTCCTGCAGAAGTAGGTGAGCAACTGTTGAGATACGAGGAGCCAGAGAGTGCTATAACGGGTCTTATTGAGTTCCTTGAGGATAAGAGCGAAAGATTGAAGAGAGAGGACGGAAACAAAGATAGCAATGGAGAATCAGGAACATCAGAGGGAAAACTTGCACAAGAGCTTGACGGGAACAATGGTGAAGTAGTGAAAAAAGAGATTGACGAGAGTACTGGTGAAGTTGTGAAAAAAGAGGAAGGTGCACAAGAACCAGATGGTGAAAATGGTGATATTGTGAAAGAGGAGGGTAGGAATAGGGGAGCAATGGTAAAGATCCAG
>gnl_Poptr_v3.0_Potri.T171900.1
ATGTTTTGGAGGCCAAAAACCATGTTTCCCAGCAGTTCAGCCACCCAAATGCCCTCCGCTAAGACTATGATCTCTGCAGCAGCCTCAGCTGCTGCCACAATTGTGCTCTTCCGCTCCATTGTTAAGGAGTATCTTCCTTATGAGTTCCAAAGATACATCTTGTACAAGCTCAAAACCTTGATCAACTCTTTTTCTTTGGAGTTCACTTTAGTTATTGAAGAATATGACAACCTTAACCAAAACAATCTCTTCAAAGCCGCAGAGCTCTATCTTGAGTCCATAATTCCTCCGGATGCAAAGAAACTCAAGATCTCACTGATCAAGAAAGAGAGTAATTTCTCACTCTCTTTAGATAGAAACCAAGAAATCGTTGATACCTTTAATGGGGTTACTCTGAAATGGAAGTACATCTCAAAACATGGGCCAACAAAATATATACCAAGCCCTAATAATTTTAATTCTATACCAAAAAATGAGGATAAGTTCTTTGAGTTGAGTTTTCACAAGAAGCATAGGGATATGGTTATTGATGTTTATTTAAAGCACGTGATTAAAAAATCAAAAGAAACGAAAGAGGAGAAGAAGAGTTTGAAGCTTTTCACGCTAACCCCTGACAGGATGTCGGGGAGGAGAGGGGATGTGTGGCAGTCAGTGAATCTTCATCATCCTGCTACATTCGATACGTTAGCAATGGATATGGAAGGGAAGAGGGTGATCATGGAGGATCTTGAGAGGTTTGTGAAGAGAAGGGAGTTCTATAGGAGGGTAGGCAAGGCATGGAAACGTGGGTACTTACTGTTTGGTCCACCAGGGACTGGAAAGTCGAGCTTGATTGCTGCAATAGCTAACTATCTTAAGTTCGATATTTATGATCTGGAATTGACTGATCTTAAGACCAATTCTGAGCTTAGAAATTTGTTGATCTCAACTGAGAATAAGTCCGTACTTGTGGTGGAGGACATCGACTGTTCCATTGAATTACAGGATAGGCTTGCACAAGCCAGAGCAATGATGCCTTCTCGACATAATCCAGCATATAACCAAGTAAACCAGTATCAGGTGACCCTATCAGGATTGCTTAACTTTGTGGATGGATTATGGTCAAGCTGTGGGGACGAACGAATCATAATTTTCACTACCAATCACAAAGAAAGACTTGATCCTGCTTTGTTGCGACCTGGTCGTATGGATATGCACATTCTCATGTCCTACTGCACTCCATGTGGATTCAAATTGCTGGCCTCCAACTACCTTGGGTTTACAGAGCACCCACTTTTCCCTTGCGTCGAAGCGCTAATAGAGAAAGCAAGGGTTACTCCTGCAGAAGTAGGTGAGCAACTGCTGAGATACGAGGAGCCAGAGAGTGCTTTAACAGGTCTTATTGAGTTCCTTGAGGATAAGAGCGAAAGATTGAAGAGAGAGGACGGAAACAAAGATAGCAATGGAGAATCAGGAACAGCAGAGGGAAAACTTGCACAAGAGCTTGACGGGAACAATGGTGAAGTAGTGAAAAAAGAGATTGACGAGAGTACTGGTGAAGTTGTGAAAAAAGAGGAAGGTGCACAAGAACCAGATGGTGAAAATGGTGAAATTGTGAAAGAGGAGGGTAGGAATAGGGGAGCAATGGTAAAGATCCAG
>gnl_Poptr_v3.0_Potri.011G111100.1
ATGTTATCCTCTCTAAAGAGCCAAGATACATCGAAAGTTTTCACCACGCTGGCTTCTATTGCCGCTTCTGCAATTCTTGTCCGAACCATTTACGAGGTCCGAAGACACTTCTTCACCTCCAACTACAAATCTTCTCCCTATTTCTCTCGTCGAAAGACTATCATTATAGAGGAACACAAAGAGGACGACTTGCTTAACAAAGAATTTCAGGCTGTTGATACATATTTGGTCAATGAAGTCAGCTCCTCTGTAAGCAGACTAAAAGTGAGAAAGGATGAGGATATGAAGAGATTGCGAGGCAAGGCTATTAGAGAAGAAAGTAAGGTAATCAAGCTATATCCAGTGGACTTTGCATCTGGAGTCTCAGAATATACCTTCAATTTTGATCACCCAATTACCTTTGAGACCCTTGCAGTTGATTCGGAGCTTAAGAAAGCAGTATTGGATGATTTGAACACCTTCATGAACGCAGAGGAATATTACAGAAATTCTAGCAAAAAATGGAAACGTTGTTACTTGATATACGGTCCTCCTGGCACCGGCAAGTCAAGCTTGACCGCAGCAATGGCTAATCACTTAAAATATGACATCTATGACTTGGATGTATCAGAATTCGACAACAATCCAGATTATTTAGAGCGCTGGTTGATCCCTGGACTGCCCAGTCGAACTGTAGTCGTAGTTGAGGATATAGACTGCACTATCAAGCCACAAAACCAAGGTGAAAAAAAGGTAAAGGTCTCGGATATACTTAAACAACTTCGGTTGTGCGCTGGAGATGGACAGATTGTTGTTTTCACAACCAATCACATAGACATGCTCGACCCAGAATTGTTGACTCCTGATCTGATGAACATGCACATTCACATGCCATATTGCACCATTTCTGCTTTCAACCAAATAGCTTTCAACTATTTCAATATTTCCCATCACATACTCTTCGAGGAGATTGAAGGTCTTATAAAGAAGGTTGGAGTTACTCTTGCAGAAATTTCAGGAGAGCTTCTGAAGAGTAGCGATGCTGAAGTTTCCCTCCAAGGCCTAATCAAATTTCTTCACAACAAGATTGCTGAATATGACAAGTTCAAAGCT
>gnl_Poptr_v3.0_Potri.007G020600.1
ATGTTTTCTCCAACGAACATGCCTCAATCAGTATCCACATTATTCTCTGCTTATGCCGCTTTTGCAGGATCAGTGATGCTTATCCGTTCCATGGCAAACGAACTAATCCCTTATGAGCTTCGCTCTTATTTATCCACTGCTATTCGCTACCTCTTCACTCCTCTCTCCCCTAACATCACCCTTGTCATTGATGAGCATTGTGGCATGTCTCGCAACCAAGTTTATGATGCAGCAGAAATCTATCTCAAAACCAAAATTAGCCCATCAACAGAGAGACTCAAAATCGGCAAGACACCAAGACAAAGGACCTTCTCTGTCGCAATCGAAAAAGGTGAGGTAGTTACAGATGTGTACGAGAATATCAAGTTGAAGTGGGCTTTTGTGTGTACAGAACCACAAAACAACAGTCACTCCGGAGAAAAAAAGCGTTTTGAATTGTCCTTTAACAAGAAGTACAAAGAGAAAGTTATGGATCGTTACTTGCCTCATGTTTTGAAGAGGGGTAAAGAGATAAAAGATGAAGAGAAGGTTGTTAAGCTTTATAATCGCGAGTGTCCTTTCAATGATGAGGATGGGGGTGATCATGGTGGCATGTGGGGGTCCATAAATCTTGAACATCCCTCTACTTTTGATACTTTAGCTTTGGATCCAGAGTTGAAGAAGATGATAGTTGATGATTTGAAGAGGTTTTTGGGAAGAAAAGACTTTTATAAGAAAGTGGGCAAGGCTTGGAAACGTGGGTACCTGCTGTATGGACCACCTGGGACTGGAAAATCAAGCTTGATTGCTGCCATGGCTAACTATCTCAAGTTCGATATCTATGATTTGGAGCTAACTAGTATATATTCTAATTCCGATCTGAGGAGGGTTCTTCTGTCCACCACGAATCGGTCAATCTTGGTGATTGAGGATATCGACTGTAATATGGAAATGCGGGATCGGCAACAAGGAGAGGATCAGTATGATGGTTCTAACTCCAGGTTGACACTATCTGGATTGCTGAATTTCATTGACGGATTGTGGTCAAGTTGCGGTGATGAGCGAATCATTGTGTTCACTACCAATCATAAGGACAGGCTAGACTCTGCTCTGCTGCGTCCTGGTAGAATGGATGTGCATATTAACATGTCTTACTGCACACCTCAAGCATTCAGTATTCTGGCTTCCAATTACCTTGGCATTCGCGACAAGAACCATTATCTCTATGACGAAATTGAAGGGCTAATGGAGAGTACTAACGTAACCCCAGCAGAGGTAGCAGAGGAACTAATGGCAAGTGAAAATGCTGATGTTGCCCTTGAAGGACTTGTTAACTTCCTTAAGCGGAAGTATAGTGAAGCTAATGAAGTTAAGAGTGAAGAGAATGGCAAAGTTGGAGATGAAGAAGCAAAGAAACTGAAAACTGATGTTGATGAAAAGAAAATAGTTAATAAGTTTATTAATAGGAATAGAATTCTTCGAGCTGCAAGAGGTGTAAGAAGAAGAAATTGTGGGCGAAGAATGGTTCCCCAAAATTTTTTCGGTATC
>gnl_Poptr_v3.0_Potri.007G020900.1
ATGGACATCTCTTCATCGACTGAAACCAAACTAGCCACCGCAAAGATAGTTCTATCCACCGCAGCCTCTGTTGCGGCTACGGCGATGCTAGCTAGATCTATAGCTCAAGACTTCATGCCCCATGAATTCCAAGCCTACTTTTTCTATAAGATCCGCAATTTCTTCGGCCGTTTCTCATCCCAACTCACTATGGTTGTTGATGAATTCGATGGATACACCTACAACGAAATATACGGGGCAGCAGAGACTTATTTGGGAAGCAAGATCTCTCCATCAACACAGAGACTCAAAGTAAGCAAACCGGAGAAAGAAAACGAGTTCACTGTCAAAATGGACCGCAATGAAGAAATCGTCGATATCTTTCAAGATGTTAAATTCAAGTGGGCTCTTGTTTGTACCCATGTTGATTCTAAAGACCACTACAACTCTTTTAATCATACCGCTACACTAAGATCAGAAGTGCGGTCTTTCGAAGTCAGTTTCCCTAAGGAACACAAAGAAATGGTTCTTGAATCTTATTTTCCTTACATTGTCAAAGTAGCAAAATCCATGGTGCAGGAGAAGAAGACATTGAAGATTTTCACAGTTGACTACGAGCACATGTATGGAAATTTAGCTGATGCATGGAAACCAGTGAATCTTGATCATCCTGCAACATTTGATACTCTTGCTCTGGACACAAAAGATAAAGATAAAATCCTGGAAGATCTTGAAAGGTTTGTTAAGAGGAGAGATTATTACAGGAAGGTTGGTAAGGCTTGGAAAAGAGGGTATTTGTTGTATGGACCACCAGGGACTGGTAAATCTAGCTTGATTGCTGCAATGGCGAATTATCTGAATTTTGATATCTATGACTTGGAGTTGACTGAGGTGAGGTGCAACTCCGACCTCAGGAAAGTGCTTATTGCTACTGCAAATCGGTCAATATTGGTGGTGGAGGATATAGATTGCACCATTGAATTGCAGGATCGAATCGCTGAAGAAAGGGCTACGCCAGGTCTTGGTTATCCTCCACAAAAACAGGTGACTTTGTCAGGATTGCTAAATTTTATTGATGGATTATGGTCTAGCTGTGGCGACGAGCGAATTATAGTGTTCACCACAAATCACATAGAAAAGCTAGACCCAGCATTGTTGCGTCCAGGACGCATGGATGTTCATGTTCACATGTCGTATTGCACTCCTTGTGGATTTAAGTTTCTTGCTGCTAATTATCTTGGAATTAAAGATCATGTTTTATTTGAAGAGATCGAGGAGCTGATTAAAACAGCAGAAGTGACCCCAGCAGAAGTGGCAGAACAGCTTATGAGGAGTGATGAGCTTGAGACCGTGCTCAAAGAGCTAATTGAATTTCTCGTGGATAAAAAGAAGGAAAAAGAGGAAAAAGCCATGGCTAAAATGAATGAGAAAGAATCAAGAGTTGACAAAGAGGAGGAAAATGTGGAAAAAATTGATAAGGAGGAAGAAAACGAGGAAGAAAAT
>gnl_Poptr_v3.0_Potri.007G020800.1
ATGTATCTCTCATTTAACTTCGTGTGTTCACTCCGCTTTCTCTGTTCCAAGTTTGCAACCATGTTTTCTAGCAAAGAACTTACTTCTCCGTCATCATTGTTGGCTGCCTACGCCTCCATGGCTGGTTCAATAATGATGGCTCAATCCATGGCCAATCAATTTGGCCATTTAATACCCCAACAAATCAGAGATTACCTTTTATCAACTCTTCGTTACTTCTTTAAGCCTCCATCTCCTATTCTTACCTTAGTCATTGAGGAGTCCACAGGAATTTCTCGAAACCAAGTCTATGATGCTTCAGAGACTTACTTAAGTACTAAGGTTAGTCCCACAACAAAAAGGCTCAAAATTAGCAAAACCCCAAAAGAGAAGAATTTAACAATCAATCTTGAGAAGGGTGAGACAGTCGTTGATCATTATGAAGGGATTGAGCTTCTGTGGAGATTGGTATTTGTAAAACCTGAAAAGAAAGACCCCAGCAATCCCTTTCCTGTCGTAGCCGAGAAACGATGGTTCGAGTTAAGTTTCCACAAGAATCATAAGGAGAAAATATTAGGATCTTACATGCCTTATATTATTGAAAAGGCAAAAGAAGCAAAAGAGAAGGTGAGGGTTTTGAAGATGCACACACTTCAAAGTTCACGTGCCTATGGAGAAATCAAGTGGGAGTCTGTAAATCTTGAACATCCAGCAACATTTGAGACTTTGGCTATGGAGCCAGACCTGAAAAATATTGTCATAGAGGATTTGAATAGATTTGTTAGGAGGAAAGAGTTCTATAAGAGAGTTGGGAGGGCTTGGAAACGTGGGTACTTGTTGTATGGGCCACCAGGGACTGGCAAATCAAGCTTGGTTGCTGCCATGGCTAATTACTTGAGGTTTGATGTGTATGATTTGCAGCTTGCAAATATAATGCGGGATTCTGATCTGAGAAAATTGTTGCTGGCAACTGGGAATAGATCAATACTTGTGATTGAAGATATTGATTGTAGCGTGGATTTGCCTGATCGAAGACAGGTTCGTGGAGATGGAGATGGTCGAAAACAACATGATGTGCAGTTGACACTGTCTGGCTTACTGAACTTCATTGATGGATTATGGTCAAGTTGTGGGGATGAAAGAATCATCATATTTACTACCAACCATAAAGACAGGCTAGACCCTGCTCTGTTGCGTCCGGGACGCATGGACATGCACATTCACATGTCCTACTGCACGCCTCATGGGTTTAGGGTGCTGGCCTCCAATTACTTGGGCGTTAATGGTTATCATAGACTGTTTGGAGAAATTGAAGACCTGATAGAAAACACAGAGGTCACTCCTGCGCAAGTGGCAGAGGAGCTAATGACAAGTGAAGATTCTGATACTGCACTCGAAGGGCTTGTGAAACTACTGAAGAGAAAGAAATTGGAAGGCGATGAACTTTTTGATGAAGGTTTACACAAGGGTGAAATACAAAAAGCAAAAAAGCAGAAAGTTGAGAACAAGCGTAGAGGATCTGTTAGAATTAAAAGCAGAAGGAAAATCATCAAGAGAAGAAGCTAT
>gnl_Poptr_v3.0_Potri.007G020500.1
ATGTTTTCTCCAACGAACATGCCTCGATCAGTATCCACATTATTCTCTGCTTATGCCTCTTTTGCAGGATCAATCATGCTTATCCGTTCCATGGAAAAGGAACTAATCCCTGATGAGCTTCGCTCTTATTTATCCACTGCCATTCCCTACCTCTTCACTCCTCTCTCCCCTAACATCACCCTTGTCATTGATGAGCATTTTGGCGTGTCTCGCAACCAAGTTTATGATGCAGCAGAAATCTATCTCAAAACTAAAATTAGCCCATCAACAGAGAGACTCAAAATCGGCAAGACACCAAGACAAAGGACCTTCTCTGTCGCAATCGAAAAAGGTGAGGTAGTTACAGATGTGTACGAGAATATCATGTTGAAGTGGGCTTATGTCTGTACAGAGCAACAAAACGACGGTTACTCCGAAGAAAAAAGGAGTTTTGAATTGTCCTTTAACAAGAAGTACAAAGAGAAAGTTATGGATTGTTACTTGCCTCATGTTTTGAAGAGGGGTAAAGAGATAGAAGATGAAGAGAAGGTTGTTAAGCTTTATAATCGTCAGGGGTCCATAAATCTTGAACATCCTTCTACTTTTGATACTTTAGCTTTGGATCCAGAGTTGAAGAAGATGATAGTTGATGATTTGAAGAGATTTTTGGGAAGAAAAGAATTTTATAAGAAAGTGGGCAAGGCTTGGAAACGTGGGTACCTGCTGTATGGACCACCTGGGACTGGAAAATCAAGCTTGATTGCTGCCATGGCTAACTATCTCAAGTTCGATATCTATGATTTGGAGCTAACTAGTTTGTCTTCTAATTCCGATCTGAGGAGGGTTCTTCTGTCCACCACGAGTCGGTCAATCTTGGTGATTGAGGATATCGATTGTAGTGTGCAAACGCGGGATCGGCAACAAGGAGGGGATCAGTATGATGGTTCTAACTCCACGTTGACACTATCTGGATTGCTGAATTTCATTGACGGATTGTGGTCAAGTTGCGGTGATGAGCGAATCATTGTGTTCACGACCAATCATAAGGACAGGCTAGACCCTGCTCTGCTGCGTCCTGGTAGAATGGATGTGCATATTAACATGCCCTACTGCACACCTCAAGCATTCAGTATTCTGGCTTCTAATTACCTTGACATTCGCGACAAGAACCATTATCTCTATGACGAAATTGAAGGGCTAATGGAGAGTACTAACGTAACCCCAGCAGAGGTAGCAGAGGAACTCATGGCAAGTGAAAATGCTGATGTTGCCCTTGAAGGACTTGTTAACTTCCTTAAGCGGAAGCATAGTGAAGCTAATGAAGTTAAGAGTGAAGAGAATGGCAAAGTTGAAGAAGCAAAGATTCTGAAC
>gnl_Poptr_v3.0_Potri.002G032700.1
ATGTGGTTCTCGAAGGAGAGCTTGCCACGGCCACCACCTCCTCACTATGAAACTATCTTGTCGGTGGCAGCTTCTCTCACTGCCTCTGCCATTCTCTTTCGCTCTATCATAAACGAACTCTTTCCCGATTCTGTCAAGGAATATTTGTCTTCGAGCCTTCAAAAAATATCATCCCGTTTATCATCCCAGCTCACTATTGTCATTGAAGAATCTGACGGACTCGTTGCGAACCGAATGTTCAAGGCTGCTAACGTGTATTTAGGCTCAAAGTTATTGCCTTCGACGCGTAAAATCAAGGTACATCAGCAAGAAAAGGAGGATGAACTAGAAGTTAGTGTTGATAAAAATCAGGAACTTTTTGATGTGTTTAAGGGAGTCAAGTTTAAGTGGGTTGCGGCGTCTCGTGTTGATGGGCTAGTTTCTTCTAACAAGAAACGCCAAGACAGTGCCTTTTCAAGGTCTGAGGTACGATATTTCGAGCTAGCTTGTCATAAAAAGCACAGGGACATGGTTTTGAGTTCATATTTTCCTTATATTTTGCAAAAAGCTAAAGCAATAAAGGAAGAAAAAAAGACAGTGAAACTGCATACTATTGACTATAATGGTCCTGATTATTGGGGTTCTATCAAGTTTGATCATCCTGCTACGTTTGATACAATAGCAATGGACCCAGAGATGAAAAGGGAATTGATTGAGGATCTAGATAGGTTTGTAGAAAGTAGGGAGTTTTATAGGAGGGTAGGCAAGGCTTGGAAACGCGGGTACTTGTTTCATGGACCACCTGGAACAGGGAAGTCAAGCTTAGTTGCAGCCATGGCTAATTATCTCAGATTTGATGTTTATGATTTGGACTTAAAAGAGGTTCAATGCAATTCAGATTTGAGGAGGTTGTTGATTGGCACAGGCAATCGGTCAATGTTAGTGATAGAGGATATTGATCGGTCTTTCGAGTCCGTGGAAGATGATGAGGTAACTCTGTCTGGCCTTCTGAATTTTATTGATGGCTTGTGGTCAAGTTCTGGAGATGAAAGAATATTAGTGTTCACAACAAATCACAAGGACCAGCTTGATCCAGCATTACTAAGACCAGGGCGTATGGATGTCCACTTGCACATGTCATATTGCACTTTCAATGGTTTCAAGACACTGGCACTTAATTATTTGCGTCTTCAAGAGCATCCCTTATTCGGAGAAATTAAGGAGCTGATAGAGAAAGTACAGGCTACACCTGCAGAAGTTGCTGGAGAGCTAATGAAAAGCGAGGATCCAGAAGTTGCACTTCAAGGACTAATCAAGTTCCTCCATGACAAGGAAACATCTGAAACTAGCAGGAATAAT
>gnl_Poptr_v3.0_Potri.005G115200.1
ATGAGATCAAGTCTATCCCTGATAGCTTCTGTTGCAATTCTACGTGGCTACATCAATGATTTCGTTCCGCAAGAAATACGCAGTTTTTTGAAGGAATTAGCCAGTCGTTTCTCCTCAGAACTCACCATGCGAGTCACGGTGGGCAAGAACGAGAACATCAAGGCACTGCCGTTTAGTCTTGACAGGAACTTGAATTATGCAGCACTCCAGTATGAGCTGAAATGGTATGAGCTTTGCTTTCATAAGCGACATGCCTGTATGATCAGGAATAAGTATCTGCCTTGCATTCTTGAAATGGCTAAGAAAATTAAAGATCAAAACAGGGTAGTAAAGTTTTACACTACTCGCGGGGGACGTGATGGATGGAGCTGTAAGGGGAAAGGGATCAATTTGGATCACCCTATGACTTTTGATACGCTAGCAATGGATGGAAACCTCAAACAAAAAGTTATAGAGGATCTTGATAAATTCATCAAGGGAAAGGAGTGTTACAAGAGGATTGGTAAAGTATGGAAACGGGGCTATTTGCTGTACGGCCCTCTCGGAACTGGGAAATCAAGCTTGATAGCAGCCATGGCCAATCATCTTAATTTTGATATCTACAACTTGAAACTGCTGCTGTCAGTTCTGATCCTTCCCTGGAGTTTTTGTTACTTCAATATGTCCAATCATTCAATTCTTGTGGTGGAAGATATCAACTATTCGATAGAGCTACAGATTCGTGAAGCGGGGAATCATCCATCAGATCATGATCGAACTCCTCGGCGGCCTTGGGTTGGATTTTTATTTTGTTGTTATTCATTTTTTATCTCA
>gnl_Poptr_v3.0_Potri.005G119900.1
ATGTTTTCTGGCAAAGAGTTTCCTTCTTCATCATCATTCTTGGCTGCCTATGCCTCCATGGCTGGTTCCATAATGATGGCTCAATCCATCGCCAATCAACTAAGCCATCTCATACCCCACCATGTCAGAAGCTACCTTTCATCAACTCTTCGTTACTTCTTTAAGCCTCAATCTCCTATTCTTACCTTAGTCATTGACGAATCCACAGGAATTGCTCGAAACCAAGTGTATGATGCATCCGAGACTTACTTGTGCACTAAGGTTAGTCCCAATACAAAAAGGCTCAAAATTAGCAAAACCCCAACAGAGAAGAATTTGACGATCAAGCTTGAAAAGGGTGAGAAAATCGTTGATAATTATGAAGGGGTTGAGCTTCAGTGGAGATTAGTATTTGCAGAAGCTGAAAAGAATGACTCCCACAATCCCTTTCAACCAAGGAATGTTGAGAAACGATGGTTCGAGCTAAGCTTCCACAGGGATCATAAGGAGACAATACTGGGGTCTTACATCCCTTATATTCTTGAAAGGGCAAAATCCATAAAAGAAGAAGTAAGAGTCTTGAAGATGCACACTCTTAACAATTCACAAGGCTATGGAGGAATCAAATGGGAGTCCATAAATCTTGAACATCCAGCAACGTTTGAGACTTTGGCTATGGAGCCAGACCTGAAAAATATTGTTATAGAGGATTTGAATAGATTTGTCAAGAGGAAGGATTTTTATAAGAGAGTAGGGAGGGCTTGGAAACGTGGGTACTTGCTATATGGGCCACCAGGGACTGGCAAATCAAGCTTGGTTGCTGCCATGGCTAATCACTTAAAGTTTGATGTGTATGATTTGCAGCTTGCAAATATAATGCGGGATTCTGACCTGAGAAGATTGTTCCTGGCAACTGGGAATAGATCGATACTTGTGATTGAAGATATTGATTGTAGTCTGGATTTGCCTGATCGAAGACAGGTTTCTAAAGATGGAGATGGTCGAAAACAGCACGATGTGCAGGTAACAAATGCTGCTTTGACACTGTCCGGCTTACTTAACTTCATAGATGGATTATGGTCTAGTTGCGGGGATGAAAGAATCATCATATTTACCACCAACCATAGAGATAGGCTAGACCCTGCTCTGTTGCGTCCGGGACGCATGGACATGCACATTCACATGTCCTACTGCACAACTCATGGGTTTAGAGTGCTGGCCTCCAATTACCTGGGCATTAATGGTTATCATACACTCTTTGGAGAAATCGAGGACCTGATTAAAACTACAGAGGTCACCCCTGCACAAGTGGCAGAGGAGCTAATGAAGAGTGAAGATTCAAATATTGCACTTGAAGGGGTTGTGAAACTACTGAAGAGGAAGAAACTGGAAGGCGATGAACTTTTCGATGAAGGTGCTAAAAAGGTTGGGATTCAAGAAGCAAAAAGGCAGAAAGTTGAGAACAAGCGTAGAGTATCAGTTAGAATTAACAGCGGAAAGAAGACCAACAAGAGAAGATGTTCC
>gnl_Poptr_v3.0_Potri.008G177200.1
ATGTATTCTCTACCAAGCATGCCTTCAACAACATCAGTTTTATCAACATACACTGCTTTTGCTGCGTCTGCAATGCTTGTCCGGTCTGTGTTCAATGAAGTTCAGGCCGTGATTAACCAATTAATCCCCCAAAAACTGCAAGAAAGAATATCATCAAGTCTCGGACGCCTTTTTGGAGATGACTCTTCTCGTTTGACTCTCATCGTCAATGAATACAATGGTTTCTCCATCAATGAAATGTACGAGGCTTCTGAGGTCTACTTGAGCACAAGAGTCACTCGCTCTATCGGACAGCTTAAGGTTTTCAAGGATCCAGGGAACAAAGGCCTTTCTGTCACGATCAACAAAGGCCAACAGATTATCGACACATTCGAAGGAATTGAGCTAGCTTGGGAATTCGCGTCTACTGAAACCCAACAAACGGTTGTAGATGTTGAAACCTGGTCCCAATCATCAGAAAAAACGGAGCATAAAACAATACTGCTGAGCTTCCACAAGAATCACAACGAGAAGGTTTTGAACACTTTCCTCCCCTATGTACTCGAAAGATCCAAAGCCATTAAGAATGAAAACAGGGTGCTCAAGCTGCAAGCACTTGGAAATTACCAAGGTGTCAGCCTTAGCCATCCGTCCACTTTCGACACATTAGCAATGGACCCGGTACTCAAGAAGGAGATAATGGATGACCTTGACAGATTTGTGAAGCGAAAGGATTTCTACCTAAGAGTAGGAAAACCATGGAAACGTGGGTACTTGTTGTATGGTCCTCCTGGCACAGGCAAGTCCAGCTTGATAGCAGCCATGGCTAACTACCTCAAGTTTGATATCTACGACCTGGAACTTGCAAGTTTGCGTGGCAATTCAAATCTGAGGTCATTGCTAACTAGTACAACAAATCGATCGATAATTGTAATTGAGGACATAGATTGTAGTATTGAGTTGCAGGACCGACAACATGGAGCGTACATCCAGGGTGAGAGCCAGCAATTAACTTTGTCTGGGCTGCTTAACTTCGTCGATGGTTTATGGTCAAGCTGTGGAGATGAGAGGATAATTGTGTTCACAACCAACTACAAAGACAAACTAGATCCTGCACTGCTGAGACCAGGCCGTATGGACATGCACATCCACATGTCCTACTGCACTCCTTGTGGATTCAAGATTCTTGCTTCTAACTACCTCAACGTTAAGAACCACAGCCTTTTCAGTCAGATTGAGGAGTTGATAATGGAAGTGGAAGTGACTCCAGCAGAAGTTGCAGAGGAGCTCATGAAGAATGAAGATGTTGATACTGCGCTTACAGGGATCATTGGATTTCTAGAAAGAAAAAAAGGAATGAAAAGAAAACAATCTGGTGTCGAAGAACAAAAGGTAGGGGATGAAAATCAGGAAGAAAATGACAAGAAAAATGAAAGCCAGGAAATGGAGGAGAAGTGTGAGAAGAGGAAAGTCAAGAGAAATAAGAGGAAGATGGCTAGAAGAGCAAAAGGGAGAAAGCAA
>gnl_Poptr_v3.0_Potri.001G392300.1
ATGGTGTCTCTCCAGAACTTGCCTCATACAAAAACAGTTCTTTCTGTGGTAGCTTCTCTTGCAGCTTCAGCAGTGCTGATTCCAACAGTTGCCAATCTTCGCATTTTTCCTCATCTTTTCCGTCCTCAATTCACTCTTGTTATAGAAGAATATGGACCGGATTACTTCTGTGATGAGTTGTTTTTGGCTGCTGAGACTTATCTGGGAACTAAATCGGCTCCATCAATTCGAAGAATAAAGGCATGCAAGAAGGAGAAAGAGAAAAAACCAGCGATTTCCCTGGACAGAGACCAAGAAATTCTTGATGTTTTTGAAAATATTGAAGTAAAGTGGAGGATGGTTATTAGAGAAAACTCTGAGGTTAGAAATTATACCTTAGTAGCACGACTAAGATCCTATGAGCTGGTTTTTCACAAGAAGCACAAAGAGAAGGTCCTGGGTTCTTACCTGCCGTTCATTTTACGGCAGGCGAAGGCCATTCAAGAGGAAAACAAGGTAAGACAGCTCAACAGTCTTGGAGGTTTATCTTGGTTAACATCAACCATAATAGATCATCCGATGACCTTTGAGACCATTGCAATGGATGAGAGGCTCAAGGAAGAAATAATAGGTGATCTGAACACCTTCGTGAAGTCAAAGGAGTACTACAGAAAAATCGGGAAAGCTCGGAAACGTGGATACCTGATACACGGTCCTCCTGGAACAGGAAAGTCGAGCTTGATCGCCGCCATGGCTAATCACTTGAACTACAGTATCCATGACTTGGATCTACAGGATGATAATTTCCTTACAAGTTACGATATTAGTTTATTGATGGACTTTTGGCTGCCTCGCATCAATGAACTCATCATTGTTGTCACAACTAGCAAGAACGAGATGCTCGACCCAGCTTTGCTAGTTCCTGGTCGCATGGACATGCATATTCACATGCCATATTGTACCTTTCCTGCATTCAAGCGATTAGCACGCAGATATTTCGGTTTCTATGACTTGAAGCTCTTCGAAGAGATTCTAGGGATTCTAGAGACGGTT
>gnl_Prupe_v2.1_Prupe.8G092600.1
ATGATGTTCTCTAAGAACATGGAAATGCCGTCAGCCAAAACGGTGATCTCCACCGCAACCTCAGTCGCCGCTGCCGCCATGTTAATCAGGTCCACGGCACGTGACTGGGTGCCCAGTGAGCTCCAACACTATGTTTCACTGAAACTCAGAAGCCTCCTCAGCTCTCTCTCTTCTCAGCTCACCCTTGTCATTGAAGAGTTCGAAGGTCTCAACCACAACCAACTTTTCAAGGCTGCCCAACTGTATTTGAGACCCACAATCTCCCCCAACACAAAAAGATTCAGAGTCACAATGCCAACCAAAGAAAACAAGATATCTGTTTTCATGCTGAGAAATGAAGAGATCGTCGACTTTTTCAATGGAGTCAAACTCAATTGGAAGTTGGTTTCCAAGGAAGTCCCATCCAAGTACATAGACAATCCGGACAGTAGAGGTCAATTCGGGGGATGTACGCTGAAATCCCAGCTCCAGTACTGGGAATTGAGCTTCAACAAGAAGCACAAGGATTTGGTCATTGGCTCTTACTTGCCATATGTATTGGAAAAGGCTAAGGAAGTTAAGGAAGAATTTAAAACCTTGAAGTTGTTCACTTTGAAGTATGATCGGAGGATGAGAGGGATGGGAGGAGGAGACGCGTGGCAATCCGTGAATTTGGATCACCCGTCGACGTTCGAGACATTGGCAATGGAAGGAGAGGCCCAGAAGATGATCATGGAGGATCTCGAGAGATTTGTGAAGAGGAAGGAGTATTATAGGAAAGTTGGGAAGGCTTGGAAAAGAGGGTACTTGTTGTTTGGGCCTCCGGGGACCGGGAAGTCGAGCTTGATCGCTGCCATGGCTAATTACCTTAACTTTGATATCTATGACTTGGAATTGGCTGATGTCAGGAAAAACTCTGAGCTCAGGAAGTTGCTGATTGCTACCGCGAACCGGTCGATTCTTGTGGTGGAGGACATTGATTGCTCTGTTGAAATTCAGAATAGGCGTTCAGCAGCCAGGGCTACAAATCCTCATGGTTTTTCTGCTCAAAGAACTGAGGTGACTTTGTCAGGATTGCTCAACTTCATAGATGGACTGTGGTCAAGCTGTGGGGATGAGCGGATCATAGTGTTCACCACCAATCACAAAGACCGGCTTGACCCGGCTTTGGTGCGGCCGGGTCGAATGGATGTGCACATCCACATGTCGTTTTGCAGCCCATGTGGGTTCAAAACGTTGGCCTCCAATTACCTTGGAATTACAGAGCACACACTTTTCTTTGACATAGAGCAGTTGCTAGCCACCATGAAAGTGACCCCTGCAGAAGTAGGAGAGCAGTTGCTGAAGAATGAGGATCCTGAATGTGCGCTGAGAGACCTAATTGGGTTCCTAGAGAGAAAGAAGAGTGCAACTGAGGAAGCTGCAAGTAAAGCAGAAGATGGAGAACCAAAAACTGTTGAG
>gnl_Prupe_v2.1_Prupe.4G113000.1
ATGGATTCTTTTAAAAAAATACCTGCAGCTTGTGCTTCCAATGTGGTTGTTTACTTGATGCTTGTTTGGTCCAAGGCCATTGACTGCTACTTACTGCCCATGTTGAGATTTCCTCTGTTGATCCTCCATGGCTTCTTCAAACGTTGGCTGATTAAGGCCATGACCCTGCAAATTGAAGAGTACCATGGTACAAGTACTAGAAATAAAGTTTATGATGCTTCTGCGCTTTACTTGCAGAGCAAGATCAGCCCTTCAACTCAGATTCTGAAGATTTCACAAACTTGGAGAGAGACTAGTTTAACTGTCAACTTTGCAAACAACCAAGAGTTTGATGACATGTATGAAGGAGTTCCGCTGAAATGGAAATTCAATTCCATGTCAAAGAGATCCAGTAGTTCTAGCACTTCCTCAGCTTTCAAGCCAGAGCAAAAGCAACACTTTGAGCTTGTATTTGACTTGCAGCACAAGGAAAAGGTAATAAATTTGTACTTGCCTTATGTTTTAGAGACATTTGAGGCTATGAAAAACGAAAGGAAGATTGTCAAGCTGCATACACTTGTGAGAATAGATGCTTTTAAAATAAGATGGGAGGCAATCAATCTCGAACACCCCGCAACATTCCAGACGGTAGCCATGGAACCAGAGCTAAAGAAAACGGTTTTGGAGGACTTGGACAGGTTTGTTAAGAGGAAAGAGTTCTATCAAAGTGTGGGAAGGGCTTGGAAGCGTGGGTACCTTCTATATGGTCCTCCAGGCACTGGGAAATCATCCCTAATAGCTGCCATGGCTAATTACCTCAAGTTTGATGTTTATGATTTGCAACTCACACATTTGAAAACAGATATGGAACTGAGAAAAGTATTGCTGTCAACATCAAACAAGTCGATCCTTGTTATTGAGGATATAGATTGTAGCCAGCCGGGGGTGCAAGATCGAAAAAATGCTAATGGCATCAGAAAGCCTGAGTTAGAAGGCAATCAGCTTACACTATCTGGACTGCTAAACTTCATAGATGGGCTTTGGTCAAGTTGTGGAGAGGAGAGAATCGTTGTGTTCACTACCAATCACAAGAGCAAGCTTGACCCTGCATTGCTGCGTTCGGGACGAATGGACTTGCACATCCACATGTCGTATTGCACCTACGAAGGCTTCAAAAGTTTGGCTTTTAATTACCTCAGAACTTGTGAACAGAAGCACCTTTTGTTTGAGGAGATTGAAGGCCTTCTGAAGAAAACAAAGGTCACTCCTGCACAAGTGGCAGAGCAGCTGATGAAGAGTGAGGAGCCTGAAGTTGCTCTTCAAGGTTTGATCACACTGTTAAAGCAAAAGAAAAACCAAGGGAAAGATGAGTATCAGGAGGAAGATGAATATGAAGGTGAAAACAAACAATTAACATATTTTATT
>gnl_Prupe_v2.1_Prupe.4G166800.1
ATGCCTGATACAAAGGCTATTTTGCCTGCGATAGCCACTGTTGCTGCTTCTGCAATGCTTCTTAGAAGTATTGCCAATGACTTCATTCCTAATGAGTTTCGAAACTACTTCTTCTCAAGCCTCCATAACATTTCCCGGCGCTTCTCTTCTCACCTCACCATTGTAATAGATGAGTTTCAAGGGCTGTCCTTGAATGAAGTCTTTGAGGCTGCTGAAGCCTATTTGGGCACTTTAGCAACCCCGTCTCTTCAAAGAATCAAAGTGAGTAAGGTTACCAAGGAGAAGAAGCTCGGAGTTGCGATGGATCGAGGGGAAGAGATACGTGACGTTTATGAAGATCATGTTCAATTGATGTGGAAATTTGTTTGTACAAAGGTTGAATCATCAAGGGTTACAAATCCTGGTGATCTTAATGCATCCTTAAGAGCAGAAACAAGATCCTATGAGCTAACTTTCCACAAGAAGCACAAGGAGAAGGTATTAAATTCATACCTTCCATACATTTTAGACAGATCAAAGGAGATTAAAGTAGAACGAAAGGCAGTAAAGCTGTGCACAATTGATCAATATGAATGTTATGGGACCCAAGAGGTAAATCTGAATCACCCCATGACTTTTGAGCTGCTTGCCATGGACATGGAGATTAAGAAGGTTTTGTTGGATGATTTGAATAATTTCAAAAATGGAAAGGAATTTTACAGAAGGATCGGAAAAGCTTGGAAACGTGGGTACTTGTTATATGGCCCTCCTGGCACAGGCAAGTCCAGCTTGATTGCAGCCATCGCTAATCACCTTAACTATGACATCTACGAGTTGGAGCTAGCAGATGTTGGTTCCAATTCCGATTTGAAGAGAAGGTTGCTTGCCATGCCTGACCAATCTATACTTGTAATCGAAGATATCGATTGCACAATTAACCTGCAAAACCGGGAAACCGAGAATGAAGCACCGAGTACGGGGAAAAATCAGGTGACACTCTCTGGGCTCCTCAACCTCATTGATGGTCTTTGGTCATGTTGTACTGACGAACGCATAATAATTTTCACAACAAATCACAAAGAGAAGCTAGATCCTGCCTTAATGAGACCTGGACGCATGGACATGCACATAAACATGTCATATTGCACTCTTTCTGCATTCAAGCAGCTGGCATTCAATTACCATGGCCTCTCCCATCACCAACTCTTCGAGCAGATCGAAGGACTTATAGGGGAGATTAAAGTCACCCCAGCAGAAGTTGCAGGGGAGTTGATGAAGAGCAGAGATGCTCAAACTTCACTCCAAGGCCTCATCAATTTCCTCCTGGAGAAGAAAAATCAGCAAGAGATTGTGAGGCCAAAC
>gnl_Prupe_v2.1_Prupe.7G159600.1
ATGTTTTCTCTCAAAGATCTGAAAGGTCAGATGCCAACAACAGCATCCACTCTGTTCTCAGCCTACGCCTCCTTCGCAACATGCATGATGCTGCTCCGTTCCATGGCCAAGGAACTCATCCCTGAGCCTTTCCGCACCTACCTATTCTCGGCCATCAATTACCTTCTTACGCCTTTCTTCTCCACCAAGTTCACTCTAATCGTCGACGAGCACTCCAGCATGATACGAAACCAAGTTTACGACGCCGCCGACGTCTACCTCCGGACAAAGATCGGCCCCTCCACTGAGCGCCTCCGTGTCAGCAAGACGCCCCGCAAGAAGGACAACTCCGTCGCCATGACGAAAGACGAGGAGGTCGCCGACACCTTTGACAACGTCAAGCTCCGGTGGCGTTTCTTGTCAGAGAGCAAGAAGGTGGGCAAGAATAACAAGAATGTTGAGAAGCAATTCTTTGAGCTCACCTTCAGCAAGAAGCACAAAGACAAGGTTTTGAACTCTTACTTGCCCTTTGTGCTTGCTCGAGCCGAAGCCATCAAGGACGAGCAAAAGGTTGTCAAGCTTTACACCCGCCATCTCTGGCCAAGCAGCAGCCACAACGACGAGGAGGAGGAAGGCAATTCTTACTGGGGCTCGGTGAATCTGGAGCACCCATCTACATTTGAGACAATGGCCATGGAGCCGGAGCTTAAGAGAGCCATTGTAGAGGACATGGACAGGTTTGTGAGGAGGAGGGAGTTTTATAAGAAGGTGAGGAAGGCTTGGAAGAGAGGCTACTTGTTGTATGGCCCTCCTGGTACTGGTAAATCGAGCTTGATTGCGGCCATGGCTAACTATCTCAAGTTTAATGTGTATGATTTGGAGCTTGCAAGTATTTACAGCGACTCTCATTTGAGGAGGGTGCTGCTGTCCACCACAAATCGTTCTATTTTGGTAATCGAGGATATTGATTGCTGCAGAGTGACACTACCAGGCTTCCTGAACTTCATAGATGGTTTGTGGTCAAGCTGTGGTGATGAGAGAATTATTGTGTTCACCACAAACCACAGGGATCGGCTTGACCCTGCATTGCTGCGTCCTGGTCGAATGGATGTCCACATTCACCTGTCCTACTGCACAGCAAGTGGGTTCAGGATCTTGGCCTCTAACTACCTTGGCATTGCCGTTGACAACCGTCACCGCCTCTGCGGAGAAATTGAAGGATTGATAGCGAGCACAGAGGTGACCCCTGCAGAGGTTGCCGAGGAACTCATGAAGAGTGATGACACTGATTTTGCTCTTCAAGGACTTGTCAATTTGCTC
>gnl_Prupe_v2.1_Prupe.7G159800.1
ATGAATTTCATCGTGGAGGAACTCATGCTTTTCATTTCCACTGCCCTCAATTACCTTGCTACCCTTTTCTCCCCTGGCCATTATCATCATGACCTCACTTTCATCATCCGCCAGAAGAGCACGCCACCCAACCAAGTCTACGACGCCGCCGAGCTCTACCTCCCATCCATCGAGTTGATCAATCCCTCCACTCGTACTATCGGCGTCAGCAAAACACCGCGGCAAGAAGCCGTCAAGCTTGCCATGGAAAGCGGTGAGCAGATCGCCGACACCTTTGAGGACATTAACCTCAACTGGCTCTACGTGGTCCAAACATTCCCGAGCGGCCAGGTAACACGTCGCTTCGAGCTAACCTTCCACAAGAAACACAAAGACAAAGTCCTGACCTCCTACTTGCGCCATGTGGTTACTCGGGCTGAAGCCATTAAAAAAGAGGAAAAGATTCTCAAACTTCGTAGCGTTAACTCACCATCACGAGTGGATCTGGAGCACCCAGCCACGTTCGAGACGATCGCCATGGGGCCCGACCAGAAGACAAAGATTATAAAGGACTTGGACAGGTTTGTGAGGAGGAGGGAGTTTTATAAGAAGGTGGGCAAGGCTTGGAAAAGAGGCTACTTATTGTATGGCCCTCCTGGGACTGGCAAATCCAGCTTGATTGCAGCCATGGCTAATCATCTCAAGTTTGACGTGTATGAATTGGAGCTTGATGGTATTTACAGTGACTCTCAATTGAAGAGCGTGTTACTGTCCACTGCAAATCGTTCTATTTTGGTCATTGAGGATATTGATTTCAGCGCCGTTAATGCGCGAAAACGAAAGTGCGGGATCACGGTCTCAGGCCTGCTAAACTTCATGGATGGTCTGTGGTCGAGCTGCGGTGACGAGAGAATTATTGTGTTCACAACAAACCACAAGGATCGGCTTGAGCCTGCATTACTGCGTCCTGGTCGAATGGACGTCCACATTCACATGTCCTATTGCACTCCGCATGCGTTTAAGGTTTTGGCCTCCAACTACCTTGGTGTTCAGGACTTGGACCGTCATCCTCTTTATGGAGAAATCGCGGGGTTGCTAGAGAGCACAGAGGTCGCCCCTGCTGAGGTTTGTGAGGAGCTATTGAAGAGAGATGATGATGTTGACGATGATGATGTTGATGCTGCTCTCGAAGGAGTTGTCAAATTTCTCAAACTCAAGAAGCTTGAAGGGGATAATAATAATATTGATGAACCAGAATTTCAAGAAGGAAAAAGGCAGGATGTGGATGTCAGTGTTAACGATGACGACAGTGAGAGCTCAAGCACC
>gnl_Prupe_v2.1_Prupe.7G159400.1
ATGTTTTCTCTCAACAATGTCATGCCGGAAACGGCGTCGTCTATGTTCTCAGCATATGCCTCCTTTGCAACCTTCATGATGGTCTTCCGTTCCATGGCCAACGACTTCATCCCGGACCCTCTCCGCACCTATATTTCCTCCTCCCTCAGTTACCTTTTTAGCCCTCTCTCCGGCCTCTTCTCTTTTTACCTCACTCTCGCCTTCTACGAGTACTCCGACATGTCCCGCAACCAAGTCTACGATGCCGCCGCGGTCTACCTCGATAAAAAGATCGGCCCCGCCACTCAGCGTCTCCGCGTCAGCAAAACGCCCCGGAAGAAGTCCATGGGCGTCGCCATCGACAGAGACGAGGAAGTCATCGACACGTTCGACAACATCAAGCTCAAGTGGCGGCTACTGTCGTTCCGCAAGAAACACAAGGAAAGAGTGATGGGCAGCTACTTGCCCCACGTGCTTGCCCAGGGAACCGCCATGAAGCAAGAAGAAAAGGTTCTCAAGATTTATACACGTCATATCTTGTCATGGGAGGACGTCGTTGAGGATGGCAACACTGAATGGGGATCCCTAAACCTGGAGCACCCGGCTACGTTTGAGACAATGGCGCTGGAGCCAGATCTCAAGAGAACCATTGTAGAGGATTTGGAGAGGTTTGTGAGTAGGAGGGAGTTTTACAAGAAGGTGGGCAAGGCTTGGAAAAGAGGCTACTTGTTGTATGGCCCGGCCGGCCCGGGAAAATCCAGCCTGATTGCGGCCATGGCTAATTTTCTCAAGTTTGATGTGTTCGATTTGGAGCTTGCTAGCATTCGCAGCGACTCTCATTTGAAGAGGGTTTTGTTGACATTGACTGCTGTGACGCTCTCGGGCTTGTTGAACTTCATTGATGGTTTGTGGTCAAGCTGCGGTGATGAGAGAATAATTGTCTTCACCACCAACCGCAAGGAGAAGCTTGACCCTGCATTGCTACGTCCTGGCCGAATGGACCTCCACATTCACTTGTCGTATTGCACGACAAGTGGGTTCAGGATCTTAGCCTCTAACTACCTCGGAATTCGTGACGACAACCGCCCTCTCCTCTGTGGTGAAGTGGAAGGGTTGATAAAGAGCACAGAGGTGACACCTGCAGAGGTTGCGGAGGAGCTCATGAAGAGTGATGATGCTGATGTTGCTCTTCAGGGACTTGTCAATTTCATCATAAAGAAGAAGATTGAGACTGAG
>gnl_Prupe_v2.1_Prupe.7G159700.1
ATGATTTTCATCGTGGAACAACTCATGCTCTTCATTTCTACTGCCCTCGGTTACCTTTCTACACTTTTATCCCCTCATCCTCGCCAATGCCATGACCTTACTCTCATCATCCACCAGACCAACGCCCCACCCAACCAAGTCTACGAAGCGGCCCAACTCTACCTCCCCACCATTGACTTGATCAATCCCTCCACCAGAACCATCCAAGTCAGCAAAACGCCTCGCCAAGAAACCGTCAAGCTTGCCATCGACAGCGGTGAGCAGATCGTCGACACCTTTGAGGACATTAACCTCAAATGGCTCTACGTGGTCCAAACATTCCCGACCGGCCAGGTAACACGTCGCTTCGAGCTAACCTTCCACAAGAAACACAAAGACAAAGTCCTGACCTCCTACTTGCGCCATGTGGTCACTCGGGCTGAAGCCATTAAAAAAGAGGAAAAGATTCTCAAACTTCGTAGCGTTAACTCACCATCACGAGTGGATCTGGAGCACCCAGCCACGTTCGAGACGATCGCCATGGAGCCCGACCAGAAGACAAAGATTATCAAGGACTTGGACAGATTTGTGAGAAGGAGGGAGTTTTATAAGAAGGTGGGGAAGGCCTGGAAAAGAGGCTACTTGTTGTATGGCCCTCCTGGCACTGGCAAGTCGAGCTTGATTGCAGCCATGGCTAATCATCTCAAGTTTGACGTGTATGAATTGGAGCTCGACGGTATTTGCAGTGACTCTCAGTTGAAGAGAGTGTTGCTATCCACTAAAAATCGTTCTATTTTGGTGATTGAGGATATTGATTGCACCGTCCGTGACATGCAAGACCGGAAATCGGAGCAGCCCACGTTCACACTCTCAGGCCTGCTAAACTTCATGGATGGTCTGTGGTCAAGCTGCGGTGACGAGAGAATTATTGTGTTCACAACAAATCACAAGGATCGGCTTGAGCCTGCACTGTTGCGTCCTGGTCGAATGGACGTCCACATTCACATGTCGTATTGCACTCCACATGCGTTTAGGGTCTTGGCCTCCAACTACCTTGGCATTCAAGACTTGAATCATCATGGCCTTTACGGAGAAATCACAGGCTTGCTAGAGAGCACAGAGGTCACCCCTGCTGAGGTCTGTGAGCAACTGTTGAAGAGAGATGATGATGTTGACGACGATGATGCTGATGCTGCTCTTGCTGGACTTGTCAACTTTCTCAAACTCAAGAAGCTTGAAGAGACTAATAATATTGATAAACCAGAAACTCAAGAAGGATCTCAATGT
>gnl_Prupe_v2.1_Prupe.7G165500.1
ATGTTTAGCCTCAAAGATGCACCCACAACAGCATCCACTCTCTTCTCAGCCTACGCGTCCTTTGCAGCCTCCATGATGCTGGTCCGTTCCATGGCAGACCAGCTCATCCCCCGCCAGCTCCACTCCTACATCTACTCAAGCCTCAGCTACCTTTTTACCCCTCTCTCCCCCCACCTCACTCTCATTATCGACGAGCACTCCGGCATGACGCGCAACCAAGTCTATGACGCTGCCGAGCTCTACCTCCGGACCAAGATCAGTCCGTTGACCGAACGTCTTCGGGTCAGCAAAACCCCTCGAAAGAAGACCATCAGCATTTCCATTGACCAAGGCCAACAAGTCAACGACACATTTGACAACGTTAAACTAACATGGCGTTACGTCTGCTCCTCCGATCAACGGTCCGAATCCCAAAACCACAGCCTCCGCAGTCACAACAACAACAACAACCAGTCTAGCGAAAAGCGTTGCTTTGAGCTAACATTCCACAAGAAACACAAAGACAAAGTGGTTGACTTTTACTTGCCTCATGTGTTTGCTCAGGCCAATGCAATCAAACAGAAAGAAAAAGTCGTGAAACTTTACACCCGAGATCCATGCTTGGGTGATGACGAGAACGGCATGGGTTCGAGCATTTGGGGTTCTGTAAATCTGGAGCACCCAGCTACATTTGAGACGATGGCCATGGAGCCGGAGCTTAAGAGAGCCATTGTAGAGGACATGGACAGGTTTGTGAAGAGGAGGGAGTTTTATAAGAAAGTGGGCAAGGCTTGGAAAAGAGGCTACTTGTTGTATGGCCCTCCTGGCACTGGAAAATCGAGCTTGATTGCGGCCATGGCTAATTATCTCAAGTTTGATGTGTATGATTTGGAGCTCACCAGTATTCACAGCAACTATGATCTGAGGAGGATATTGCTGTCCACTACCAACCGTTCGATTTTGGTGATTGAGGACATTGATTGCAGTCTGGAAATGCACGACCGGCAGTTCGATGAGCAGCAGCATTTTGTGCATCAACAACAATCTAACAACAGGTTGACTCTCTCAGGCCTACTGAATTTTATAGATGGTTTGTGGTCAAGCTGTGGTGATGAGAGAATCATTGTGTTCACCACAAACCACAAGGATAGACTTGACCCAGCTTTGCTGCGTCCTGGTCGAATGGACATCCACATTCACATGTCCTATTGCACCACAAGTGGGTTCAGGATCTTGGGCTCTAACTACCTTGGCTTCCATGGCGACAACCACCATCATCGGCTTTGGGGAGAGATTGAAGGGTTGATAGAGAGCGCAAAGGTCACCCCAGCAGAGGTTGCCGAGGAGCTCATGAAGAGTGATGATGTTGATGTTGATGTTGCTCTTGACAGACTTGCTAATTTCCTCAAACATAATAAGGTCGAGAACGATGAAACAGAGGAAGAGGCTAATAAGATTGAAAATCAAGAAGCAAAGAGGCAAAAAATGGACGACCACAATGTAAACAAAATTGGTGGGGGAGGATTTGGAAGAGGAAAAGGAAGACCAATGCAACAA
>gnl_Prupe_v2.1_Prupe.7G158900.1
ATGGCCTCATCATCTTCTGCTGAAACCAAACTGGCCACAGCCAAGACAGTTCTTTCAACAGCAGCCTCTGTGGCTGCCACAGCAATGTTGGTAAGGTCAATAGCCCAAGATTTCCTCCCCCATGAGATCCAACACTACTTCTTCTCTGGCATCAGCAGCTTCTTCTCTCGCTTCTCCTCCCAACTCACCATGGTCATTGAAGAGTTCGATGGCCTTGTCAACAACCAAATATATGAGGCTGCAGAAATCTACTTGGGCAGCAAAGTCTCCCCATCAACACACAGAATCAAAGTCAGCAAACCCGAGAAGGAAAACAACTTCACCATCACAATGGAAAGCAATCAGGAGATTGTGGATGTCTTTAATGGGATTAAGTTCAATTGGATCTTGGTCTCCAGGCAGGTTGAGTCGAACTTCCACAACCCTCGTGATCTAAACTCCACACTGAGATCAGAAGTGAGATCCTTTGAGCTCAGCTTCCACAAGAAACAAAGAGACTTGGTGCTAAACTCTTACCTCCCTCACATTGTTAAACAATCAAAGTCCATGAAGCAAGAAAAGAAGACCCTGAAAATCTTCACGGTTGACTATCAGAACATGTACTGCAACATAGCAGAAGCATGGATCCCCACAAACCTCGATCACCCGGCAACGTTCGAAACCCTGGCTTTGGACTCGGACATCAAAAGCTTCATTCTTCACGACCTTGAGAGGTTCATAAAGAGGAAGGAGTATTATAGAAAAGTTGGCAAGGCTTGGAAGAGAGGGTATTTGTTGTATGGCCCACCAGGGACAGGGAAGTCAAGCTTGATTGCTGCAATGGCCAATCACTTGAACTTTGATATCTATGACTTGGAACTCACTGAGTTGAATAACAACTCGGAGCTTAGGAGGTTGTTGGTTGCCATGGCTAATAGGTCTATATTGGTAGTGGAGGATATTGACTGCACCATTGAGTTTCAAGATCGAATGGCTGAGTCTAGAGCTTTACACCCACATGGGTCCCAGGAGAAACAGGTGACACTATCAGGTTTGCTCAATTTCATTGATGGGCTGTGGTCAAGCTGTGGAGATGAGAGAATTATAGTGTTCACAACCAACCACAAGGAGAAGCTTGACCCTGCACTGTTGCGCCCTGGTCGCATGGATGTTCATGTCCACATGTCCTATTGCAGCCCATCTGGCTTTAGGCTTCTGGCAGCCAATTACCTTGGAATTAAAGACCACCTCTTGTTTGGGGAGATTGAGGAACAGATTGACATGACTAAAGTGACCCCTGCGGAAGTAGCTGAGCAACTGATCAAGAGTGATGAGCCTGGCATTGCACTGCAAGGCCTGATTGAGTTTCTGAAAGTGAAGAAGAAGGAGAATGAGGAAGCTGATGAGGAGGCTAAAAGGAAGCAAGCAGAAGTAGAAGCTAAAGAAGCTGAGGCTGAGGCTGGGATTAAGGACAAGAAATATGATAATGATGAAAAAAGTAGTGAGAAAAAG
>gnl_Prupe_v2.1_Prupe.7G160000.1
ATGAATTTTATCTTGGAGCTCCTGCTTCTCATTTCCACTGCCCTCAATTACCTTGCTACCCTTATCTCCCCTCGTCATGATCTTCATGATCGTCATGAGGACCTTACTTTCATCATTCGCCAGGACTACAGGCCACCCAACCAAGTCTACGACGCCGCCGAGCGCTACCTCCCAACCATTAACTTAATCAATCCCTCCACCCGAACCATCCAAGTGAGCAAAACGCAGCGGCAAGAGACCGTCAAGCTTGCCATGGAAAGCGGTGAGCAAGTCCCCGACACCTTTGAGGACATTAACCTCAACTGGCGTTACGTGGTCGAAACATTCCGTGACGGCAGCGTAGAACATCGCTTTGAGCTAACGTTCCAAAAGAAACACAAAGAAAAAGTCATGAGCTCCTACTTACCCTATGTGGTTGGTCGGGCCGAAGCCATTAAAAAAGAGGAAAAGATTCTCAAACTTTCTAACCTTACCAACTCATCAGTGGATTTGGAGCACCCAGCTACGTTCGAGACGATCGCCATGGAGCCCGACCTGAAGATAAAGATTATGAAGGACTTGGACAGGTTTGTGGCCAGGAGGGAGTTTTATAAGAAGGTGGGCAAGGCTTGGAAAAGAGGCTACTTGTTGTATGGCCCTCCTGGTACTGGAAAATCCAGCCTGATTGCGGCCATGGCTAATCATCTCAAGTTTGATGTGTTTGATTTGGAGCTTGCTAGTATTCGCAGCGACTCTCATTTGAAGAGCGTGGTTCTGTCCACTACAAATCGTTCCATTTTGGTGATTGAGGATATTGATTGCTCCGTCCATAGTAAAGATAACCGGTTCACACTCTCAGGCCTACTAAACTTCATGGATGGTCTTTGGTCAAGTTGTGGTGATGAGAGAGTTATTGTGTTCACCACAAACCACAAGGATCGTCTCGACCCTGTATTGCTGCGTCCTGGTCGAATGGACGTCCACATTCACATGTCTTATTGCACACCGAGTGCGTTTAGGATTTTGGCCTCCAACTACCTTGGAATTCAAGACTTCGACAGCCATCGGCTTAAGGGAGAAATCGTAGGGTTGCTAGAGAGCACAAAGGTCACCCCTGCTGACATTTGTGAAGATTTCTTGAAGGAAAATGACGATGATGTTGATGTTGATGATGATGATGTTGATGCTGCTCTTGAAAGAGTTGTCAAGTTTCTCAAACTTAGGAAGCTTGAAGGGGCTAATAATGTTGATGAGACAGAAACTCAAGAAGAAGAAAAAGCAGGAAATGGACCTGAAAGTGAA
>gnl_Prupe_v2.1_Prupe.7G159900.1
ATGAATTATCATCATGGCCTTACTTTGATCATCCGCGAGGAGGGCTCGCCATCCAACCAAGTCTACGACGCCGCCCACCTCTACCTCCCAAGCATTCAATTGATCAATCCCTCCACTCGGACCATCGGAGTCACCAAAACACCGCGCAGAGAAACGGTCAAGCTCGCCATTGAAAGCGGTGAGCAAGTCCCCGACACCTTTGACTGCATTGACCTGAACTGGCTTTACGTGGTCGAAAAATGTCCGGACGGCTGTGTTGAACGTCGCTTTGAGCTGACGTTTCAAAAGGAACACAAAGACAAAGTCATGACCTTCTACTTGGCCTATGTTGTTCGTCGCGCCGAAGTCATTAAACAAGAGAGCAAGATTCTCAACCTCCGCAAAGTTAACTCATACGACCAAGTCGAATTCGAGCACCCGGCTACGTTTGAGACGATAGCCATGGAGCCCGGCCTAAAGCGAAAGATTATAAAGGATTTGGAGAGGTTTGTGAGCAGGAGGGAGTTTTATAAGAAGGTGGGCAAGGCTTGGAAAAGAGGCTACTTGTTGTATGGCCCACCTGGCACTGGAAAATCCAGCTTGATTGCAGCCATAGCTAATTATCTCAAGTTTGATGTGTTTGAATTGGAGCTTGATGCTATTGACAGTGACTCTGGGTTGAAGAAGGCGTTGCTTTCCACTACAAATCGTTCCATTTTGGTGATTGAGGATATTGATTGTTCCGTCAATAAAGATAAGGAAAACCGGTTCACACTGTCAGGCCTACTAAACTTCATGGATGGTTTGTGGTCAAGTTGCGGAGATGAGAGAATTATTGTGTTCACAACAAACCACAAGGATCGGCTTGACCCTGCATTGTTGCGTCCTGGCAGAATGGATGTCCACATTTACATGGGTTATTGCACCCCAAGTGCGTTTAAGGTTTTGGCCTCCAACTACCTTGGCATTCCTGACTTGGACGGTCATGGCCTTTACGGAGAAATCGTAGGCTTGCTAGAGAGCACAAAGGTTACCCCTGCTGAGATTTGTGAGGAACTACTGAAGACAAATGATGAGGATGATGATGAAGATGCTGATGCTGCTCTCGAAAGACTTGTCGACTTTTTCAAACTCAAGAAGCTTGAAGGTGATAAACCCGAAATTGAAGAGGCAAAAAAGCAGAAAATGGATGTCGATGTTAATAATGTTAATATTTTCAAGAGAGAAACTGAAGAAGAAAGAAGGGAGGAAATGGATGTCAAAGTGAATGATGACATAGAAAATAAA
>gnl_Prupe_v2.1_Prupe.7G159500.1
ATGTTTTCTCTCAACGATCTGAAAGATCAGATGCCAACAACACCATCGGCTCTGCTTTCAGCCTATGCCTCCTTCACAGCATTCATGATGCTGGTGCGCTCCATGGCCAACGAGCACATCCCGGCCCCTCTCCGCTCCTACATCTACAAGGCCATCAATTACATTTTTGCACCTTTCTTCTCCGTCGAGTTCACTCTGCTCATCGACCAGTACTTCGGCATGACGCGCAACCAAGTCTACGATGCCGCCGAGGTCTATCTTCGGACAAAGATCGGTCCCTCCACTGTGCGCCTCCGCGTTGGCAAAACTCCCTGGAAGAAGACCATCGGCGTCACCATTGACGAAGACGAGGAAGTCGCCGACACCTTCGACAATGTCAAGCTCAGGTGGCGTTTCTTGGTGGAGACCAAAAAGCTCGGCAAGAGCGACATGACTTCTACGAAACGTTTCTTCGAGCTAACCTTCTGCAAGAAACACAAAGACAAGGTTTTGAAGGCTTACCTGCCCTTCGTGCTTGCTCAGGCCGATGCCATCAAAGCAGAGGAAAATGTTGTCAAGCTCTACACTCGTCATTACTGGTCTCGCAGTGATGAGGACGACGACGGCTGCTCCGAGTGGGGCTCGGTGAACCTGGAGCACCCGTCCACGTTCGAGACAATGGCGCTGGACACAGAGCTGAAGAGAACCATTATGGAGGATTTGGAGATGTTTGTGAGGAGGAGGGAGTTTTACAAGAAGGTGGGCAAGGCTTGGAAAAGAGGCTACTTGCTGTATGGCCCACCTGGTACTGGAAAATCCAGCCTAATAGCAGCCATGGCTAACTATCTCAAGTTCAATGTGTATGATTTGGAGCTTGCTAGTATTTCTAGCGACGCTGTGTTGAAGAGGGTGTTGCTGTCCACCACAAATCGTTCTATTTTGGTAATCGAGGATATTGATTGCTGCAGAGTGGATGTTCGAAACAGGGCATCGGATTCGGATTCAGATTCGGATTCAGATAACCAGGTGACACTATCAGGCCTACTCAACTTCATAGATGGATTGTGGTCAAGCTGTGGCGATGAGAGAATTATTGTGTTCACCACAAACCACAAGGATCGGCTTGATACTGCATTGCTGCGTCCTGGTCGAATGGACGTCCACATTCACCTGTCCTATTGCACCACCAGTGGGTTCAGGATCTTGGCCTCTAACTACCTTGGCATTGGTGACAACAATCGTCACTGCCGTTGTGGCGAAATTGAAGGGTTGATAGAGAGCACAGAGGTGACTCCTGCAGAGGTTGCCGAGGAGCTCATGAAGAGTGAAGATGCTGATGTTGCTCTTCAAGGACTTGTCAATTTGCTCAAGCGTAAGAAGGCCGAGAGCGAGAAAAAAAAATTGCTTATCAAGAACAAGAAGCCACGAGGCAGAAAAGGGATAACAAAGTTGCTGGGGTTCATCTTCCCTGCAATACATTCTGATGCA
>gnl_Prupe_v2.1_Prupe.7G159000.1
ATGAACATGTTTTCGAACAAAGAAATGCCTTCTCCATCATCACTGTTCTCTGCCTATGCCTCCATGGCAGCCTCAATGATGCTCTTTAGGTCCATGGCCAATGAGCTCATACCTCATCCAGTTAGGGGCTACCTTGTCTCTAGCCTCCGATACCTTTTCAAAACTCACTCCCCTAAGCTAACCCTAGTCATAGAGGAATCAAACGGCATATCTCGCAACCAAGTCTATGAAGCTGCAGAGATATACTTGTGCACAAAAATCAGTTCCAACACGGAGAGGATCAGAGTTAGCAAAAGCCCAAAGGGGAAGAGCTTGACGATTCGACTCGAGAAAGGAGAGAAGCTGGTTGATTTCTATGAAGGGATTGAGCTCAAGTGGAGGTTTATTTGTGCAGAGTCACAACAGAAAGACCCCAATGATCCATTTTCTCCTCCGAGGTCCGAGAAGCGGTTCTTTGAGCTAACATTCCACAAGAAGCACAAAGACAGAGTTTTGGATTGCTATGTGCCTTATGTTCTTGAAAGAGCCAACGCCATGAAAGATGAAGAGAGGGTTTTGAAGATGTACACACTAAATTCCTGCCACCCTTACAATGGCGTCAAATGGGAGTCCATCAATCTCGAACACCCTGCAACTTTTGAGACGGTGGCCATGGACCAAGACCTCAAGAATGCAGTTATTGAGGATCTTAACAGATTTGTGAAGAGGAAGGAGTTTTACAAGAAAGTAGGAAGGGCTTGGAAAAGAGGGTACTTGTTGTATGGCCCTCCAGGCACTGGCAAATCAAGCTTGGTTGCAGCCATGGCTAATTATCTCAAGTTTGATGTCTATGACTTGCAGCTTGCCAACATATTTCGTGACTCGGACCTGAGAAAATTGCTGCTGGGCACCGCGAACCGGTCGATTCTTGTGATTGAAGACATTGATTGTAGTGTTGAGCTGCCTGATCGTCGACATGGAGATGGAAGAAAGCAACCTGATGTTCAGTTGACACTATCGGGACTGCTAAACTTCATAGATGGCTTATGGTCTAGCTGTGGAGATGAGAGGATCATAATATTCACCACTAACCACAAGGAGAGGCTAGACCCTGCTCTTCTGCGCCCGGGCCGCATGGACATGCATATCCACATGTCCTACTGCACTTACCATGGCTTCAAACTCTTGGCCTCAAACTACTTGGGCATTCATAACCACCACCACCTCTTCGGAGAAATCGAAGACTTGATGAAGGAAACAGATGTGACTCCGGCACACGTTGCAGAAGAGTTGATGAAGAGTGAAGATGTTGATGTTGCACTCGAAGGACTTGTCAAGCTTTTAAAGAGGAAAAAATTGGAAGGTGATGAATTTGAGGATGAGGCTGAAAAGAAGAATGCAGCTCAAGCAGCAAAGAGGCAGAAAACAGGAAAGCAACAAAGGAAACCTGTGAGGAATAATAGAAGAAACAGCACCAAGAGAACAAGCAACCGCTTATCTGCTAAGAAAACCATTTTGTAT
>gnl_Prupe_v2.1_Prupe.7G159300.1
ATGGTTGACTATTACATGCCCACGGCGGCATCCACGTCCGTATGGTTTTCCGCCTACGCCTCTTTTGCTGGGTTCATGATGCTGGTCCGCTCCATGGCCACCGAACTCATGCCCCAACCACTCCGCTCATACATGTACTCGGTCTTCAATTACCCTTTTGCCCCTTTCTTCTCCCGCGAGGTCACCCTCCTGTTCGACGAGCACTACGGCATGACCTATAACGAACTCTACGAAGCCATAGAGGTCTACCTGCGAACGAAAATTGGCCCCTCCGTGAGGTGCCTCCGCGTCAGCAAATTGCCCCGTATGAAGGCGATCAACGTGTCGATCGACAGGGACGAGGAAGTCGATGACACCTTCGACGGCGTTAAGATGAAGTGGTGTTACGTGGTGACCAAAGTCGAGAAGCCCAGTAACGGCAGTACGGATGCAAAGGAAAAGGAAAAGCACCGGTTCGAGCTGACTTTCCACAAGAAGCACAAGGACAAAGTGATCGACTACTACTTGCCCTACGTGCTGGCTCGGGCCAAAACCCTAAAAGAAGAGCAGAAAACGCTCAAGCTTTACACTAACCTAGATTATTGGTACGGCGACGACGACGAGGAGAATGACAGCTGGGGCTCCATAAATCTGGATCACCCGTGCACGTTTGACAAGTTGGCCATGGATCCGGAGCTCAAGAGAATGATCATAGAGGATTTGGAGAGGTTTGTGGGGAGGAGGGAGTTTTATAGCAAGGTGGGGAACGCTTGGAAGAGAGATGGTTTGCGGTCAAGCTGCGGTGACGAAAGAATCATAATCTTCATCACAAACTGCAAGGAAATGCTTGACCCTGCCTTACTGCGTCCTGGTCGAATGGACGTCCACATCCACATGTCCTATTGCACTCCAAGCGGTTTCAGGGTCCTGGCCTGTAACTACCTTGGTATTCGCGACGGTGAAGATCACCGCCTGTTTGGAGAAATCGAACGGTTGATAGAGAGCACAGAGGTCACTCCTGCACAGGTTGCTGAGGAACTCATGAAGAGTGATGACGCTGAAGTGTCGCTTGGAGCACTTGTCAATTTCCTCAAACATAACCAGGCCGAGAGGGAGAGAAAAGAAGGAGGAAGTAGAGGC
>gnl_Prupe_v2.1_Prupe.3G274000.1
ATGGTGTTTGAGCACCCTGCAACATTTGAGTCCTTGGCAATGGACCCAAAAGAGAAGCAAGCGATCATCAATGATCTCCTTAAGTTCAGCAAAGGGAAAGACTACTACAAGAAAATTGGCAAGGCTGGGAAGCGTGGATATCTCCTTTACGAGCCACTGGGCACCGGCAAGTCTACCATGATCTTTGCCATGTCTAACCTCATGAACTATGTGTTAAAATTTCAGAGGGACAAACCCTTGACCCAGCAACATCGATATTGTCCACAACTTAACCACCTGTTTAGCAGTTTTCGATGTGGGACTATGTGTATTCTTCAACACTATGATGTCTATGATCTCGAATTAACTATTGTCAAGGACAACACTGAGCTGAGGAAGATGTTGATCGCCATAACTGGCAAGGCGATTATCGTGATCAAGGACATTGATTGCTCGCTTGATCTTACCGAACATCGAGAGAAAAAGAAGGAAGAGAAGGAGAAGAAAGATGGAGATGAAAAGGACTCAATTCCTAAAAGGCCTAAAGAAGAAGAAGCCACAACGAGCAAGGTCACTTTGTCTGGGCTGTTGAACTTTACTGATGGGATTTGGTCAGCTTGTGGAGAGGAGAGACTGATTGTGTTCACCCCTAACTATGTGGACAAACTCGATCTTGCTTTCATTAGAAGGGGAAGAATGGACAAGCATATTCAGTTGTCCTATTGTTGCTACGAAGCCAATGCGGAATCA
>gnl_Prupe_v2.1_Prupe.1G229600.1
ATGTTTTCTCTAGCAAGCATGCCTTCAACAACATCAGTCCTATCAACCTACACCACCTTCGCTGCAGGAGCAATGCTGCTGAGGACAGTGATCAATGAGGTCCAGACCATAACCAGCCAGTTCATTCCCCAAAAACTCCAAGACAAAATCCTGGCCACAATTGGAGGCCTTTTGGGTATTCTTCCCAACTCTCAAATGACTCTTATCATTGATGAACACAGTGGCCTCCCTGTCAATGAGATTTACCAAGCCTCAGCAATCTACTTAAGCACAAGGATCACCCCTTCAATTGAACAGCTTAAGGTTTCCAAGGCTCCAAGCCAGAACAACTTCTCTGTTACCATCAACAGAGGCGAAAAGCTTATCGATGAATTCGAAGGAATCAAGCCAATTCAGCTCAGCTTCCATAAGACATACAGAGAGAAGGTGTTGAGCACTTATCTGCCATATGTTGTAGACAGGTCAAACGCCATACAAGAAGAAAGAAAAGTGGTTAAGCTTCATGCTCTGGGGAACTTTAATGAAGAAGTTTTATGGAAACGTGGGTACTTGTTGTATGGCCCTCCTGGTACAGGGAAGTCTAGCATGATTGCAGCCATGGCCAATTTCCTCAAGTTTGACATCTATGACTTGGAGCTTACGCATCTGCGTAGCAACTCCGAGCTCAGGAGGCTGTTAGTCTCCACCGCAAACCGATCAATACTGTTAGCTCTATCTGGGTTGCTGAATTTCATTGATGGGTTATGGTCAGGCTGTGGAGATGAGAGGATAATCGTGTTTACAACCAACTACAAGGACAAACTAGATCCTGCATTGTTGAGACCAGGCCGCATGGATATGCACATTCACATGTCCTGCACACCAGGGGGATTCAAGATCCTTGCTTCATACTACCTCGGAATAAAAACTCACGGTTTCTTTGACGAAATTGAAGCATCCATTAGGGAGGTGGAGGTGACTCCCGCAGAGATTGCGGAAGAACTCATGAAAAGTGAAGACACCGATACGGTGCTTGGAGGACTTGTTGCATTCCTCAAGAACAAGAAAAAGGTGGACTGTAATGCAGGAGTCAATGTTGAAGAAACAAAAGAAGTCAATGAACAAGCGAAA
>gnl_Prupe_v2.1_Prupe.1G375300.1
ATGTGGTGCTCACAGGAAAATCTACCCTCCCCGAAAACCATTCTATCAGCGGCGGCATCACTCGCCGCATCGGCAATTCTATTCCGAACGATTGCAAACGACCTCATCCCCGATGTCGTCCAAAATTCCTTCTACTCGCGCCTCCAAAAGCTGTCGTCCCAAATCACCGTCGTCGTGGAAGAGCTGGACGGCCTGACGCCGAACGAAATGTTCGAGGCGGCCAACCTCTATCTGGGCACCCTGCTCTCTACCTCTACGCGACGAATCAAAGTCAACAAGCCGGAAAAGGAGAAGCAGTTGCTGGTCACTATAGACAAGAACCAAGGGCTCGTTGATTGTTTCAAAGGCGTCAACTTCAAGTGGGTTTTGGTCAGCAGCCAAAAACCAGCCTCCAATGGCAAACGTGAGGATCATTCACAGTCCGAGGTTCGACAGTTGGAGCTCAGCTTCCATAAGAAGCACAGGGACATGGTGCTCAGCTCTTACTTGCCCTACATTCTGAACAAGTCCAAAGAAATCAAAGAGGAGAGAAAAGTGGTGAAGCTCCACACAGTCGACTATAACGGCACTGACTATTGGGGTTCCATAAACCTTGATCATCCGGCGACTTTCGATACCATGGCGATGGACCCGGAGATTAAGAAGGCGTTGATTGAGGACCTTGATCGGTTCAGAGAGAGGAAGGAGTATTATAGGAGAGTAGGCAAGGCTTGGAAACGCGGGTACTTGCTGTTTGGACCGCCCGGCACTGGTAAATCAAGCTTGGTTGCAGCCATGGCTAATTATCTGAAATTTGATATTTTTGACTTGGATTTGAAGGAAGTTCAATGCAATTCTGATTTGAGAAGGTTGTTGATTGGCACCAAGAGCCGATCCATATTGGTCATCGAGGATATAGATTGTTCAGTTGAGTTGCAAAACAGGGATGCTGAGAATGAACCCAAAACTGTTGAAGACGACAAGATTACCCTCTCTGGTCTATTGAACTTCATTGACGGATTGTGGTCAACCTGTGGAGAGGAGAGAATCATTGTGTTCACCACAAATCGCAAGGACCGACTTGATCCAGCGTTGCTGCGACCTGGTCGGATGGACCAGCACATCCACATGTCCTACTGCACCTTCAGTGGTTTCAAGACATTGGCATACAATTACTTGCGGATTCAAGAGCACCCACTTTTTGGAGATATTGAGAAGTTGCTAGATTATTACAAGGCGCAAGCAACACCTGCTGAAGTTGCTGGAGAGCTGCTGAAGAGTGATGATGCTCAAGTTTCCCTTCAAGGTCTTATCACATTCCTCCAAAGCAAGAACAAGATGGAAACTGCATGGCAGGATATTACGGTAGGCAAA
>gnl_Selmo_v1.0_83001
TTGTCGGGCCTTCTCAACTTCACCGATGGCCTCTGGTCGTCCACCAGCAGCGAGCGGATCCTCACCTTCACCACGAATCACATCGAGGAACTCGATGGGAGCATGGTTATGCACACCACCTCTCCTACTGCGATTCCGCTGCCTTCAAGGTGTTGGCTCGGACGCACTTGGACGTTGACGACCATCATCTATTTCCAAGGATCGAGGAGCTTATCAGCGAGG
>gnl_Selmo_v1.0_75451
ATGGGCGGCGAGGCCTACTTCCGGAAGATTGGAAGGGCGTGGAAGCGAGGGTATCTTCTCCATGGGCCGCCAGGAACTGGGAAGTCGTCGCTCATCGCCGCCATAGCTCACTTCACCGGGTATGACATCTACGATCTGGAGCTCACTGACGTGAAGAACAACTCGAATCTGAGGAAGTACCTCACCGCCATCAGCAACAAGGCGATCGTGGTGATCGAGGACATCGACTGCTCGCTGGATCTCAAGAAGCGTCCCGGGGAGGAGGGCGAGAAGAAAAAGAAGAAAGATGGTGGCGAGAGCGATGATGATGACGACGATGATGATGAAGAAGACGAGAAGAAGAGCAAAGTTACGCTGTCTGGGCTTCTCAACTTCACCGATGGCTTGTGGTCTTCCACCGGAAGCGAGAGGATCTTAATCTTTACAACGAACCACATCGACCAGCTCGATCCGGCGCTCATTCGATCCGGGAGGATGGACATGCACATCTGCCTGTCTTACTGCGCCTTCCCGGCTTTCAAAGTTCTCGCGAGGACGCACTTGGACGTGGAGGACCATCGCCTGTTTCCGAGGATCGAGGAGCTCATCGGGGAGGTGCAAGTGACTCCGGCAGAGATCGCCGAGCTGCTGATCCAAAACAGGAGCCACGAGACGCCGGCGCTGGAGAGTGTGATTGCAGCTCTCGAGGCAAAGAAGAAGGCCAAGCTAAATTCATCCCAGGTAGAT
>gnl_Selmo_v1.0_59883
CTCAGCGAGAGGATCATCATCTTTACGACAAATCACAAGGAAGATCTGGATCCCGCACTGCTGCGGTCGGGCAGGATGGACCTTCACATTTTGATGGGCTACTGTGGATTTGAGGCGTTCAAGGTGCTGGCGTGGACTCACCTTGAGATC
>gnl_Selmo_v1.0_77521
AAGAAAAAGAGCAAAGAGAAGGATGAAAACGAGGATGATGAAGACGAGGAGAAAAGCAAAGTTACCTTGTCGGGCCTTCTCAACTTCACCGATGACCTCTGGTCGTCCACCGGCAGCGAGCGGATCCTCATCGTCACCCCGAATCACATCGAGGAACTCGATCCGGCACTCTGGGAGCATGGATATGCACATCCACCTCTCCTACTGCGACTCCGCTTGACGACCACCATC
>gnl_Solly_v2.4_Solyc03g033790.2.1
ATGTCATCTTCATCAGCGGAATCGAAAATGGCCTTAGCCAAGACTGTATTATCGACAATAGGCTCTGTTGCTGCGACAACCATGTTGGTTCGTTCGATATTCCATGACTACATCCCTCAGGAAATCCATGAATATCTCTTCTTTGGACTTAGAAAAATGTTCACCAAGTTCTCAAATCAGCTAACAATGGTAATTGACGAATTTGATGGTCTTGTTAATAATGAAATTTATGAAGCTGCTGAGACCTATTTGGGCAACAAGTTATCACCTAACATTCATCGACTTAAAATCAGTAAGCCTGAGAAGGAAAAGAATTTCAACATCGCTATGGAACGTAATGAGGAGGTGACAGATGTTTATAATGGACAAACATTCAAGTGGATTTGGCTCTGTAGACAAACACAATCTACAAATTTCTATAATTCCATGGACATGAATTCCACTCTAAAATCTGAAATCAGGTCCTTTGAGCTGACATTTCACAAGAAAAACAAGGACCTTGTACTTAATTCGTATTTGCCTCACATAATGAAAGAAGCAAAATTGCAAAAACACGTAAACAAGACGATCAAGATTCACACTGTGGATTGTGAGAGAATGTACAATTTACACGAAATGTGGAAGCCGGTGAATCTTAATCATCCAGCCACTTTTGAGACAATCGCGATGGAATCAGATCAAAAAGACATGATCTTAAAGGATTTGGAGAGATTCGTGAAGAGGAAAGATTATTATAGGAAAGTTGGCAAGGCATGGAAAAGAGGATATTTGTTGTTTGGTCCTCCAGGGACTGGGAAATCTAGTTTGATTGCTGCAATGGCGAATTATTTGAACTTTGATATATATGATTTGGAGTTGACCTCGCTGAGGGGGAACTTAGAGTTACGAAGGTTGTTGGTTGCTACAGCCAATAAATCCATTTTGGTGGTGGAGGACATTGATTGTACCATCGACTTGCAAGATAACTTGGCTAATCGAGCTACTTATGTTCATTCAATTAATGGTTTTCATATGCAAGAACACAAGGTTACATTATCAGGTTTACTGAATTTTATTGATGGATTATGGTCGAGTTGTGGAGACGAAAGAATCATAATTTTCACAACAAATCACATAGAGAAACTCGATCCTGCATTGTTACGACCTGGTAGAATGGACATGCACATTCACATGACATATTGCACACCTTGTGGATTCAAACTTCTTGCTAACAATTACTTAGGGATTAAAGATCATAAATTGTTCAAAGAAATTGAAGAATTGATTGATATAGCCAATGTGACACCAGCAGAAGTGGCAGAGCAATTGTTGAAGGAAGATGAAGTTGAGAATTCACTTAAAGGGTTGATTAATTTTCTTTACAAAAAGATAAAAGAGAATGAAGAGGAAAAGGCTAGAAAAATGGAAATAACACAACTGGAATTTGTTGATGAGAAGAAGGAAAATGTTGAAAATGAGATTAAAGAAAAG
>gnl_Solly_v2.4_Solyc03g033820.1.1
ATGTCCTCTTCATCAACAGAGTTGAAACTAGCCCTAGCAAAGAGGGTTTTATCGAGAGTGGGCTCAATTGCTACAACAATCATGTTGGTTCAGACGATAGTCCACAACTACATTCCCAGGGAACTCTATGCGTATCTCTTCTATGGACTCAAGAACATGTTCACCAATTCCTCAAAACAGCTAACGATGGTGATTAACGAATTTGATGGCCTAGTCAAAAACAAAATTTATGAAGCTGCAACAATCTATTTGGCGAACAAGTTATCCCCTCACATCCATAGACTTAAAATCAGTAAGACTGTGAAGGAGAAAAATTTCAACATTACCATGGAACGTAATGAGGAGGTTATAGATGTTTATAATGGACAGACATTCAAGTGGATTTGGCTCTGCAAACAAACAGAGTCTAAACACTTCTACAACCCCAGAGACATGGATTCTGCTGAGAAATCTATAATAAGGTCCTTTGAGTTGACATTTCACAAGAAAAACAAGGACCTTGTCCTTAATTCTTACTTGACATACATCGTGGAAGAAGCAACATTGCAAAAACACAAAAACAAGACGATCAAGATTCATACTGTGGGTTACGGAAAGAAATTCTGTTTACATAACATGTGGAAGTCGGTGAACTTTTATCATCCTACCACTTTTGAGACAATCGTGATGGATTCAGACCAGAAAGACATGATCTTGAAGGATTTGGAGAAATTCATGACGAGGAAAGAGTATTACTGGAAAGTAGGAAAGGCATGGAAAAGAGGGTATTTGTTGTTTGGTCCTCCGGGGACTGGGAAATCTAGTTTGATAGCTGCAATAGCGAATTATTTGAATTTCAATATATATGATTTGGAGTTGACTAAAGTGACAAGGAATTTAGATTTAAGGAAGTTGTTGGTTGCCACAACCAATAAGTCAATTTTGGTGATTGAGGACATTGATTGTACCCTTAATTTGGAAGCTAATTTGGTTAATCATGATATGAATGTTCATTCAAATGATTTTTATCAGTCAGAAAGCATGATCACCTTGTCAGGTTTACTGAATTTTATTGACGGGCTATGGTCGAGCTGTGGAGGCGAAAGAATCATAATTTTCACAAAAAATCACATAGAAAAGCTTGACCCTGCACTGCTGCGACCTGGCAGAATGGATGTGCACATTCACATGACATACTGCACACCTTCTGGATTCAAACTTCTTGCTACCAATTACTTAGGGATTAAGGATCATAAATTTTTCAAAGAAATTGAGGAATTGATAGACATACTCAATGTGACACCAGCAGAAGTGGCAGAGCAGTTGTTGCAGGAACATGAAGTTGAAGATTCACTAAAAAGGTTGATTAATTTTCTTCACAAAAAGATGAAAGAGAAGGAAGAGGCCATGGAAATAACTCAAATGGAGTCTGTTGAT
>gnl_Solly_v2.4_Solyc03g033840.2.1
ATGTCCTCTTCATCAACAGAATCGAAAATGGCCACCACCAAGATGGTTTTATCGACAATAGGCTCTATTGCGGCAACAGCCATGTTGGTTCGCACGATAGTTAACGACTACATCCCCCGGGAGCTCCATGAGTATCTCTTCTTTGGACTCAAAAATATGTTCACCAAGTTCTCAAATCAGCTAACGATGGTGATTGACGAATTTGATGGCCTCGTTAACAACGAAATTTATGATGCTGTTGCAATCTATTTGGGCAACAAGTTGTCCCCTAACATCAAGCGACTTAAAATCAGTAAACCTGCGAAGGAGAAAAATTTCAACATCACCATGGAGCGTAATGAGGAGGTGACAGATGTTTATAACGGACAGACATTCAAGTGGATTTGGCTCTGCAGACAAACACAACCTAAACACTTCTACAATCACAGAGACATGAATTCCACTCTAAAATCTGAAATCAGGTCCTTTGAGCTGACATTTCACAAGAAAAACAAGGACCTTGTCATTAATTCTTACTTGCCATACATCATTAAAGAAGCAAAACTGCAAAAACACGAAAGCAAGACAATCAAGATTCACACAGTTGATTATGAAAACATGTACAATTTACATGATATGTGGAAGCCTGTGAATCTCGATCATCCTGCCACTTTTGGGACAATTGCAATGGAACAGGACCAAAAAGACACCATCTTGAAGGATTTGGAGAGATTTGTGAAGAGGAAAGATTATTATAAGAAAGTTGGCAAGGCATGGAAAAGAGGGTATTTGTTGTTTGGTCCTCCGGGGACTGGGAAATCTAGTTTGATTGCTGCAATGGCGAATTATTTGAACTTCGATATATATGATTTGGAGTTGACTGTGCTGAGGAGGAATTCAGATTTAAAGAAGTTGTTGGTTGCAACAACCAATAAGTCCATTTTGGTGGTGGAGGACATTGATTGTACCATTGACTTGCAACATAATTTAGCTAATCGATCTGCGTTTGCTCATTCAAATGGTTATCAGCAAGAAAGCAAGGTGACCTTGTCAGGTTTACTGAATTTTATTGATGGATTATGGTCAAGCTGTGGCGATGAAAGAATCATAATTTTCACAACAAATCACATAGAAAAACTCGACCCTGCATTGTTACGACCTGGCAGAATGGATGTGCACATTCACATGGCATATTGCACACCTTGTGGCTTCAAACTTCTTGCTAACAATTACTTGGGGATTAAAGATCATAAATTGTTCAAAGAAATTGAGGAATTGATTGACACAGCCAATGTGACACCAGCAGAAGTGGCAGAACAACTGTTGAAGGAAGATGAAGCTGAAGATTCCCTAAGAGGGTTGGTTAATTTTATTCACAAAAAGATAAAAGAGAAGGAAGAGGCTGAGGCTAAGCCTGAGAAAGTAGAAATACCACAAGTGGAAGTAGGGTTGACAATGGAGGGGGGCGGGTTGGATGCAGGGCAAACCCATATGAACCTTCAAAGACTACCCCGTCCCGCTCTGCCCCGCATAGCA
>gnl_Solly_v2.4_Solyc04g080680.2.1
ATGTTCGGCGCCGTCAAAGTTTATTTGGGTACAAAGGTTAATGATTGGACTCGGAGGATCAAAGTTAACAAGCCTGATGAAGACGAAGAACTCGCCGTCACTGTTGATAGGTACCAAGAAGTAACTGACAATTATGAAAATGTCAAATTCACCTGGATTATGAAGTCTAGGGGAATCAAACAGAGTGAAAAGAGCACTAACCCGAAGACAGAGCTTCGATATTTTGAGCTAAGTTTTCACAAGAAGCAAAAGGAGATGGCCTTAAAATCTTATTTACCGTATATTTTGAAGAGAGCCAAAGAGATTAAGGAGGAGAAAAGGGTAGTAAGGCTACACACGGTGGATTATAATGGGACTGATTATTGGAGTTCTGTCGTGTTAAACCATCCTGCAACATTTGATACAATGGCTATGGAACCAGAAATGAAGAAGGAGCTGATTGAGGATCTTGACATCTTTGTAAGTAGGAAAGATTACTATAGGAGAGTTGGAAAAGCTTGGAAACGGGGTTACTTGTTATATGGACCGCCTGGTACAGGAAAATCGAGCTTAGTTGCAGCTATGGCTAATTACCTCAAGTTTGATGTTTATGACTTGGACTTAAGAGAGGTGCAATGCAATTCGGATTTGAGAAGGTTGTTGATCGGTTCATCAAACCGCTCTATACTTGTGATAGAAGATATTGATTGCAATGTGGGGTTGCAGAATAGGGAAAATGGCAATGACACAACTGAAGATGACAAGATAACACTTTCTGGGCTGTTGAACTTTATTGATGGCTTGTGGTCAAGTTGTGGAGATGAGCGAATCATAGTGTTCACAACGAATCACAAGGACAGACTTGATCCAGCATTGTTGAGACCTGGACGTATGGATGTGCACATTGAGATGTCACACTGCACTTTCAGTGGTTTCAGAGTACTAGCATCTAATTACCTAAAGACAGAGGAGCATAGACTGTTTAAGAAAATTGAAGATCTGTTCCAGAGAGTTAAGGTAACACCAGCTGAAGTAGCAGGAGAGCTCATGAAGAGCAACAACTCCGACGTTGCACTAGAAAACCTCGTCAAATTCCTTCAAAAGAAGAAACATGAGGGTGTGACGAGAAGC
>gnl_Solly_v2.4_Solyc05g015060.2.1
ATGTTTTCCCTTTCAAAAATGCCTTCAACAACATCAGTTCTATCAGCATATACAACTTTAACTGCTTCAGCAGTTCTAGTTAGAACTTTAGTCTCTGAGGTTAAAAACATGACAAACCAACTTATACCCAAAAATCTCCAAGACAAAATATTGTCTAAAGTTGGAATCTTTATAGGAAATATTTCTCCCCAAATTACCCTCATCATTGAAGAAAACAATGGTATCACTCCAAATGAAATATTTGAAGCCTCTAAACTATACTTAGGGACTATAGTGTCCTCTTCAGCACAAAGAGTCAAAATCTCTAAAGCAGAGAAAGAAAAGAAATTTGCTGTCAACATTAGCAAAGATGAGAAAATCATTGATATATTTGAAGGAGTTGAACTTATTTGGGAGTTGAAAGTTGTGGAGAGTCAAAAGACAAGTTGTGATGATGGTTATTTTTCTTTAGATAAAGTTGAAAAAACATGGTATGAACTTAGTTTTATTAAGAGTTACAAAGAAATGGTGATGAAAACTTATTTGCCATTTGTTCTTGAAAGATCAAAAGCTATAAAGGAGGAAAACAAGGTGATAAAACTTTCTCCACTTGGTATTTATGTTGAAGAAAGTGTGAATCTTGATCATCCATCGACGTTTGATACAATAGCAATGGATCCTGAAGAGAAGAACAAAGTTATAGACGATTTAGAACGATTTGTTAGGAGAAAAGATTACTACAGAAGAGTTGGCAAGGCATGGAAAAGGGGATATTTGTTGTATGGACCACCAGGAACAGGCAAGTCTAGCTTGATTGCAGCTATGGCTAATTACTTGAAGTTTGATGTATATGATTTGGAACTTTCAAGCATGCGTGGTAACGCTGATTTCAGAAGAATGTTAGTCTCTACCAACAACAGATCAATAATTGTTATTGAAGACATTGATTGCACCATTCAACTACACAATCGAGATGATGGTGCACAGAATTTCAATGATAGTGAAAGTCAGGTTACACTTTCTGGATTGCTGAACTTCATTGATGGACTATGGTCGAGTTGTGGAGATGAAAGAATAATTGTGTTCACTACCAACTTTAAAGAAAGACTAGACCCTGCATTGATAAGGCCAGGAAGAATGGACATGCACATTCACATGTCCTATTGCACTCCTAGTGGATTCAAGATCCTTGCTTCAAACTACCTTGGCCTTGAAAAACACTACAAATTCCGTGAAATAGAAGAGCTTATAACTGAAGTGAATGTGACACCAGCAGAGATTGCAGAAGAGCTAATGAAAAGTGATGAAGCAGACATTGCACTTGATGGACTAATTAAGTTTATCAACAAGAAGAAAGAAGATCGCAAAGACAAAATCATTGTAGAAAATGAAGTTGATGAGATAATAGATGAAGCCAAAAAGACGAGAAAACATAAGGGGAAATCAAGGAGAGGAGGAAGAAACAAGCGTAAAATTTAC
>gnl_Solly_v2.4_Solyc10g007280.2.1
ATGTCTCCTGAAGAAATGTCGAATATGAAATCATTAATATCGACTATTGCATCCGTTACTGCAACAGCTATGCTTGTTCGAAGCATAGCTAGTGACTTTATCCCAAAAGAATATCGTAGTTATGTCTTTGATAGCTTCCACAGCCTTTTTCATCGTTTCTCTTCGCAATTCACAATCTTGATTCATGAATTCCAGGGTCCGTCTCCAAACCTCGTGTTCGAGGCAGTTGAGGTTTATTTAGGAAGTATAGTGAACTCTTCTACTAAGAGTATTCGATTAGGGAAGACGGAGAATGACAAAGGGCTAGTTATTACAATGGATAAAGACGAAGAGATCATCGATGTTTTTGAGGATGTTAAGGTGACATGGAGGATGGAATGTAGACGAATCGAGTCAGGGAGCCAGAACGATGAGATAAAGGATATGATAGCTGCATTGTGTTCGGAGCTGAGATGTTATGAGTTGAAATTTCATAAGAAACATAAGGAGAAGGTGATGAAATCGTATTTACCTTACATTATGGAGAGATCAAAAAACGCGAAAGAAGAATCCAGGGTTATAAAATTGTATTCTAATTTCAGGAACTGGGGTTCTGATGGAATGAATCTCAAACATCCTATGACATTCGATACTCTAGCTATGGACGAAGAGGTAAAAAACGCGTTAATTGATGATTTAGAAAGTTTTGTTAAAGGGAAAGAGTACTATAGCAGGATTGGTAAAGCATGGAAAAGAGGTTACTTGCTTTATGGACCTCCGGGAACTGGTAAATCGAGTTTGATTGCTGCTATGGCGAATCATTTGAACTATGATATCTATGATTTAGATCTTACAGAAGTACGTAGCAATTCAAATCTTCGATCATTGCTACTTGGTATGTCTGGCCGATCAATACTTGTAATCGAAGACATTGATTGCAGTATTAATTTAGAAAACAGAGAACAGAAGGAAGAAAAGGAAAATAAGCATAACAGAGTTACTCTGTCAGGGATACTTAATTTTCTCGATGGGATATGGTCGTGTTGTGGAGAGGAACGAGTAATTGTGGTTACGACGAATCACATTGACAAACTTGATGCAGCATTGTTGAGACCTGGAAGAATGGATATGCACATCAACATGTCATACTGCAAGTCATCGGCGTTTAAACAATTAGTTTTCAATTATTTAAATATTCATGATCACGAACTGTTTGATCAAATCGGAGAGCTATTACAAGTTGTGGAGGTTACACCGGCAGATGTTGCAGGGGAACTGTTGAAAAGCAAGAATCCAACTATATCCCTTCGAGGGCTCGTTGAATTTTTGAAAATAAAATTGCAGAAAGAAGAGACGTTGAAATCGCAAAATGGAGGACCAGAGGCAGAGGAAGCATTCAAAGATGAAACGAAACATGAATCTATACATGATTCTTCTGAGGATCTGAGTAATATTGTTGATCTG
>gnl_Solly_v2.4_Solyc10g079630.1.1
ATGTCTTCTTCCAGTGAATCAAATTTAGCAATTGCCAAAACTGTAATATCAGCAATTGGCTCAGCTGCTGCAATGTCCATGTTGGTACATAATCTCCCACCAGAAGTTCAAGATTACCTCTTTTTCGGCCTCAGGCACGTATTTATTAAATTCTCGAATCAACTAACTATGGTGATTGACGAATTTGATGGAATGATGAGCAATGAAGTATACGAAGCAGCTCAAATTTACTTAGGCACGAAGCTATCTCCTGATACTCGTCGTTTCAAAATTAGCAAATCTGAGAAGGAGAAGAGTTTCAACACGAGCATGGAAAGAAATGAGGAGGTCATAGACTATTACAAAGGTCAAAAGTTCAAGTGGATTTGGGTGTGTAAACAAATTCAAACATCAAGAGAGTCGTTTTACAATCCTCGCGACATCAACTCTACTATGAGGTCTGAGGTAAGATCCTACGAACTCATGTTTCATCGAAAAAGCAAGGACTTTGTCCTTGACTGCTACTTGCCTTACATTATCAACGAGGCGAAATTGCAATATCTTGAAACCAAGACACTGAAAATCCACACTATGGATTATGAGAATATGCATGATCTTAGTGAAGTGTGGACACCGGTGAGTCTTGATCACCCCGCGACCTTTGAGACATTAGCATTGGACTCAGAGCAAAAAGATGAGATTTTGAAGGATTTGGATAGATTCGTGAAGAGGAAAGAGTATTATAGGAAAGTTGGGAAGGCGTGGAAAAGAGGGTATTTGTTGTATGGTCCTCCGGGGACAGGAAAGTCTAGTTTGATTGCAGCTATGGCGAATTACTTGAACTTTGATATATATGATTTGGAGTTGACAGAGGTGAAGAAGAACTCGGACTTAAGGAGGTTGCTTGTGGCAACCGCTAATAAGTCCATTTTGGTGGTGGAAGATATCGATGCTACTATTGATTTGCAAGAGAAGTTGTCTAGTCGCGCAGCTGCTCCTTCAAATGACTCTCATGAGGAAGAAAGCAAGGTGACACTATCCGGTTTGCTGAACTTCATCGATGGATTATGGTCAAGTTGTGGCGATGAACGAATAATAATTTTCACAACGAATCATGTGGAAAAGCTCGATCCTGCATTGTTGCGACCAGGACGAATGGACGTACACATTCACATGTCATATTGCACTCCTTGTGGCTTCAAACTTCTTGCTTCCAATTACCTTGGGATTACAGAGCATCAACTTTTTGAAGAAATTGAGAACTTAATAGGAGCCACCGCGGTGACACCGGCTGAGGTGGCTGAGAAGCTGATGAAGGATGACGATGTTGACATTGCACTTAAAAGCTTGATTGATTTTCTTCATTTGAAGGAGAAAGAACATGAAGATATCGAGGTTGAGGAAAAAGAAAATGAG
>gnl_Solly_v2.4_Solyc02g084910.2.1
ATGATGAGTCTCTCAAGTATGCCTTCAGCGGCTACAATGTTCCAGGTGTATGCCTCAATATCTACTGCCATTACAATGTTTAAAACAATGATCCACCAGTTGGTCCCTCAGCAAGTTCAGTGCTATATTGAAACCAAAATTCGTAGATATTTTCGCCCAAATTCGTCAGATGTGACTTTGGTTATCGAAGAAAGAGATGGCATGGGCATCAACGATGTCTTCACTTGTGCTGAAATCTATTTGTCTGCACGAATCAGCCCAGAATTTCAACGTTTCAAAATTACCAAACGACCCAAAGACACAGGGGTCAATGTTAAATTTGGGAATTGTGGGAAAATTACTGATTCCTTTGAAGAGATTGAATTGGTATGGAAGTTTGTTAATGAAGCGAAGAAGTCGATTTCGAGATTTCAAGATGATGATGAAGGTGATTTTTCTGAGAAACATACGTTTGAGCTGAGCTTTAGCAAACAACACAAGGAAAGGATTCTGAATACCTACATCCCTTTTGTACTTAACACGGCCAAAACGATGCGGAACGAGAAAAAAATTATTCAATTGCATTCTCTATCTGGTAACTGTTATAGCTCTATAAATTGGGATTCTGTGAACCTTGAGCACCCTTCAACTTTTGAGACATTAGCTTTAGAACCAGCACTTAAAAAAACCATAATACAGGACCTTGATAGGTTTTTAAAGAGGAAGGAGTTTTACAGGAGAGTTGGAAAAGCATGGAAAAGGGGATACTTATTGTACGGACCACCCGGGACAGGGAAATCAAGCTTAGTTGCTGCAATTGCTAATTATTTGAAGTTTGACATATATGATCTAGAATTTTCAAATATAAAGCGGGATGCTGATTTGAGAAGGCTCCTTCTCAGCACAAAGAATAGATCTATACTTGTTATCGAAGATATTGACTGCAGCGTTACCATGCCCGAAAGAAATGTAGCTCGCACAAATCACAATATTCGCCGGGATCGGGATCAAGAGATTACACTTGGTGGGTTATTAAACTTCATAGACGGGCTATGGTCGAGTTGTGGTGATGAAAGGATCGTTATATTTACGACAAATCACAAAGAGAAGATTGATCCAGCTCTATTGCGACCTGGAAGAATGGACATGCATATTCATATGTCTTACTTAACTAGTGAAAGCTTTACAGTGTTGGCAAATAATTATCTGGAAATAAGTGATCCTCTTTACAACACTTTTAAAGAAGCAAAAGAATTGATTGAAGGGGCACAAGTTACTCCCGCAGAAGTTGCTGAGCAATTTATGAAGAGTGAAGATCCTGATGTTTGCCTTGAAAGTCTTGTCAAATTTCTAAAGCTAAAAAAAATTAATGAGCAGATGCAGAAGAAGAAGCACGAGGAGGCAAATACTACTGATGATGACAAACAACTTCAAAGGATCAAAACTTTGAGTATTGATAATTCACTTCACTCC
>gnl_Solly_v2.4_Solyc02g062550.2.1
ATGTCTTCTGCAGAATCGAAAATGGCACTTGCCAAGACCGTCTTATCTACAGTAGGCTCTGTTGCTGCAACAACCATGGTTGTTCGGACCGTTGCAAATGAGTTGCTGCCGCAAGAATTGTATGATTATCTCTTCTTTGGCCTCAAAAACCTCTTCAGCAGGTTCTCAAATCAGCTAACAATGGTAATTGACGAATTTGATGGCTTGGTCAACAATGAAATCTATGAAGCAGCTGAAATGTACTTGGGTAACAAGTTGTCAACCAACACCAGGCGAGTCAAAATCAGCAAGCCTGAGAAGGAGAAACGGTTCAGCATAACATTGGAACACGACGAGGAGGTGACAGATGTTTACAGTGGGCAGAAATTCCAGTGGGTTTGGCTTAGCAAAAAAGTAGAATCTCGAGACTTTTATAATCCCAGAAGCATGAATTCCACTTTAAGATCTGAGGTCAGATCCTTTGAGCTCACATTTCACAAGAAAAACAAGGAACTTGTCCTTAATTCATACTTGCCTTACATCATAGGAGAGGCAAAACTGAGAGAACTCGAGAACAGGGCAATCAAGATTCACACTGTGGATTACCAATCCATTTATAATTTACATGATATATGGGAGGCGATCAATCTTGATCACCCGGCAACCTTTGAGACTCTGGCAATGGACTCAGAGGTGAAAGACAAAATTATAAAGGATTTAGACAGATTTGTGAAGAGAAAAGATTATTATAGGAAAGTAGGAAAAGCATGGAAAAGAGGATACTTGATGTATGGTCCTCCAGGGACAGGAAAATCCAGTTTGGTCGCTGCTATGGCTAATTACTTGAACTTTGATATATATGATTTGGAGTTGACTGAGGTGATGAGAAACTCTGATTTAAGACGGCTGCTTGTGGCCACGGCTAATAAGTCCATCTTGGTGGTCGAAGACATTGACTGTACCATTGATTTGCAAACTAATTTGGCTAATCGAACAAATGATTCTCCTCCAGATGGTTCTAATCAACAAGAAACCAAGGTAACATTATCTGGTTTATTGAATTTCATCGATGGATTATGGTCGAGCTGTGGTGACGAAAGGATCATAATTTTCACAACAAATCACATAGAAAAGCTTGACCCTGCATTGTTGAGGCCTGGCAGGATGGACATGCACATTCATTTGTCATATTGTACTCCCAGTGGCTTCAGGCTTCTTGCTGCTAATTACCTGGAAACTAGAGAGCACAAATTGTTCAAACAAATTGAAGAACTCGTAGAAACTGCGATGGTGACGCCAGCCCAGGTGGCTGAGCAACTGTTGAAGGAAGATGAGGTTGATGTTTCACTTGATGGCTTAATTAGTTTTCTACACGTAAAGATTAAGGAAAAGGAAGAAGCCAAGTCTAAGAAAGTAGAGGCAACAGAATTGGATACAAATGAGAAGAAGATAAGTGATGAAAAAGGAATTGAAGAAAACTTAGAAGAAAAAAAGATTACTAATGAGAAG
>gnl_Solly_v2.4_Solyc02g084900.2.1
ATGTACGACATCTCAAAAATGCAGAACACGGCATCGACTTTATTCTCGGCGTACGCTTCTCTTGCGGCGTCGATGATGCTTGTTCGCACCATGGCTAACGATATCATCCCAAAATCACTCCTCACATATATCCAATCAGCTATCAGCTATCTCTTCACTCCACTTTCTACCCAACTCACCATCATCGTCGATGAACAGTGTGGAATGACCCGAAATCAAGTTTACGAGGCCGCCGAAATTTACCTCCGTACAAAGATCGGTCCGAACGCCGACAAAGTCCGGGCCCACAAAACCCCTAAACAGAAAAACATCAACGTGAGCATAGAGAAGGATGAAGAGATCACTGATGTATACGGCGTCGTACAGATGAAATGGAGATTGGTCTCTGTTGAGCCTCAGGATAGACATGGGTATACCCCAGAGAAAAGATTCTTTGAGCTGAGTTTTAATAAAAGGTTTAAAGAAAGTGTTTTGAATGAGTATTTACCCTTTGTGTTGACAAAGGCTAAAGAAATTCAAGATAACGATAGGGCTGTGAAATTGTATACAAGGGATTGTCCTTGTGGTAGTGATGATGATGGGTACGGGTATGGAGGTGGGGGTGGTGGGGTTTGGGGTTCCATAAATTTGGATCATCCTGCAACTTTTGATACTTTGGCTATGGAACCTGAAATGAAGAAGATGATAATTGAGGATCTTGATAGATTTGTGAAAAGGAGGGATTTTTACAAGAAAGTTGGTAAGGCATGGAAAAGAGGATATCTTTTGTATGGACCTCCAGGAACAGGGAAATCTAGCTTGATTGCTGCCATGGCCAATTACTTAAAGTTCGATATTTATGATTTGGAACTCACCAGTTTGTATTCTAATTCGGAATTGAGAAGGATTTTGATCTCCACTTCAAATCGATCCATTATTGTGATTGAAGATATTGATTGTAGTGTGGAAATGCATGATCGAAATCTTGGACATCAACCCAGTGACACTAAGATAACGTTATCGGGTTTGTTGAACTTCATTGATGGATTGTGGTCCAATTGCGGGGATGAAAGAATTATTGTATTTACAACCAACCATAAGGAGAAGTTGGATCCTGCTTTGTTGAGACCTGGTCGAATGGATATGCACATTCATATGTCCTATTGTACTAATCAGAGTTTCAAGATTCTGGCTTTTAACTACTTGGGTGTATCTGATCATAGACTATTCGGGGAGATTGAAGGCCTAATCAAGAATGTAGAGGTGACCCCTGCAGAAGTTGCAGAGGAACTGATGAGAAGTGAGGATGCTGAGGTTGTCCTTGAGGGAGTGCTTAATTTGCTCAAGCGAAAAGCTGATGAAGCCAATGAAATCAAGGAGGAGAAGAGTCCTAGCACCCCAGAAGACGATGAGAAGGAAGAGATTGAGGACAAAAAGGTTGATGAAGGTGAGATTCAAGAAGCTAAAAGACTGAGAACTGAAGTGTTGGTTCATACTTTGAGAAACCAAAGGAGAGGAAGAATGAGAATAGGAAGACCGAATAGAGGACGAGGGGGGCGTTGG
>gnl_Sorbi_v3.1_Sobic.010G247300.1
ATGCGAGCGACTGCGAGGGAGATCGAAGTCGCGTCACACACCAAGTCCGCCATGGATACAGACATACAGTCAAACCACTGCACTGCCAGAGAGGAAGGCTTGAGCTTTGCGAGCTACGACGCGTACATCCCGCACGTCCTCGACGTGGCCGCACGACTGCGGCTCAAGATGCGGGAGCGGAAGCTCTACACCAACAACAGCGACGGCGGCGGCTGCGGCGGGCCGGACGCCCACGAGATGCTGTGGTCGTCGCACCCGTTCGCGCACCCATCCACGTTCGACACGCTCGCCATGGACCCGGCGCTCCGCGACGGCATCCGCGCGGACCTGCTCCGCTTCGTGCGGCGCCGGGAGCACTACACGCGCGCCGGCCGCGCGTGGAAGCGCGGGTACCTGCTCCACGGCCCGCCGGGCACCGGCAAGACCAGCCTCATCGCGGCCATCGCCAACCTCCTCGAGTTCGACATCTACGACCTGGAGCTCACCACGGTGCAATCCAACACCGACCTCCGGAGGCTGCTCGCCTGCACCCGCCCCAAGTCAGTGATCGTCGTCGAGGACATCGACTGCTCCCTCGGCTTCCTCGACCGGACGACGTCGACTGACGATGCAGAGCGGAGAGACAATGCGCCGCCGCGCCATCTCACCATGTCGCGATTCCCGCCGATGGGAGGAGGCCCCGCCGGGATGTACGGGGAGAAGATCAGCCTGGTCGTCCGCCTCATCGTGTTCACCACCAACCACGTCGACCGCCTCGACCCGGCGCTGCTGCGGCCCGGCCGGATGGACCGGAAGATTGAGCTCGGCTACTGCAAGGGCCCCGCGCTGCGCGTGCTCGCCAAGAACTACCTCGGAGACGGCGATTTCGAGCTGACTACTAATGGTGGCCACAGGTACGAGGAGCTGGTCGGAGAGGCAGAGAGGTTGCTGGAGGAGGTGCAATTGACGCCGGCCGACGTCGCGGAGGTGTTCATGGGCTGCGACGGCGACGGTGACCTCGCCGCGCTGCAGAAGCTCGTCGACGATCTCAGCAGCAAGAGAGTTGTTCAGAAATGTGCCGCGAGCGACGTG
>gnl_Sorbi_v3.1_Sobic.003G212300.1
ATGGCGACCTACGACAAGGCGATGGAGTCGTACAAGAAGGCGGTGACGACGGTGGCGTCGCTGGCGGCGTCGGCGATGCTGGTGCGCGGCGTGGTGAACGAGCTGGTCCCCTACGAGGTGCGGGAGTTCCTCTTCTCCGGCCTGGGCTACCTCCGGTCGCGCATGTCGTCGCAGCACACGGTGGTGATCGAGGAGACGGAAGGGTGGGCGAGCAACCAGCTGTACGACGCGGCGCGCACGTACCTGGCGACGCGGATCAACACCGACATGCAGCGCCTCCGCGTGAGCCGCGTCGACGAGGGCAAGAGCCTCATGTTCAGCATGGAGGAAGGCGAGGAGATGGCCGACGTCCACGCCGGCGCCGAGTTCAGGTGGCGCCTCGTCTGCCGCGACGGCGGCGGCGCCGGCGCCGGCAACGGCGGCCACGCCCACGCCCACGCCCGCGGCGGCGGCGGCGGCGGCAGCTACCGCTTCGAGGTCCGCTCCTTCGAGATGAGCTTCCACAGGCGGCACAAGGACAAGGCCATCGCCTCCTACCTCCCGCACATCCTCGCCGAGGCCAAGAAGATCAAGGACCAGGACAGGACGCTCAAGATCTACATGAACGAAGGCGAGTCCTGGTTCGCCATCGACCTCCACCACCCTTCCACCTTCACCACGCTCGCCATGGACCGCGACATGAAGCGCTCCGTCATGGACGACCTCGAGAGGTTCGTCAGGAGGAAAGAGTACTACAAGAGGATCGGCAAGGCCTGGAAGCGAGGGTACCTGCTCCACGGCCCGCCTGGGACCGGCAAGTCCAGCCTCATTGCCGCCATGGCCAACTACCTCAAGTTCGACGTCTACGATCTCGAGCTCACAGAGGTGAACTGGAATTCCACGCTGAGGAGGCTGCTCATCGGGATGACCAACAGGTCCATCCTCGTCATCGAGGACATCGACTGCTCCGTCGATCTGCAGCAGCGTGCAGAGGAAGGTCAGGATGGTGGTACAAAATCCAGTCCTCCTCCTTCAGAGGACAAGGTGACATTATCTGGGCTACTCAACTTCGTGGATGGTCTGTGGTCAACAAGTGGGGAGGAGAGGATCATCATCTTCACGACGAACTACAAGGAGCGGCTCGACCCGGCGCTGCTTCGGCCAGGCAGGATGGACATGCACATCCACATGGGTTACTGCTGCCCGGAGTCATTCAGAATCCTGGCCTCCAACTACCACTCCATCACTGACCACGACACATACCCTGAGATAGAAGCACTGATCAAGGAGGCGATGGTGACTCCAGCAGAGGTCGCGGAGGTGCTCATGAGGAACGACGACACCGACATCGCGCTCCAGGGCCTTATTCGGTTCCTCAAGGGAAAGAAGGGTGATGCCAAGAACAGCCAAGGCGAAAACGTGGAGCACGTGACCAAAGAGGAGGAGAAAGAGATGATGCCGACAAAAAAAGATGACCCAGTCGATCAAAATCTCAATGATGCAGGCAAGCAA
>gnl_Sorbi_v3.1_Sobic.009G252500.1
ATGGCGTCCTACGACAAGGCCTTCGAGTCCTACAAGAAGGCCCTCACCACCGCAGCGTCCGTCGCCGCGTCCATGATGCTGGTGCGCAGCGTGGTGAACGAGGTGGTGCCACCTGAGGTGCGCGAGCTGCTCTTCTCCGGCTTTGGCTACCTGCGCTCACGCGCGTCGTCAGACCACACCATCATCGTCGAAAAGAAGAACGACGGGTTCGCCAACAACTACGTCTACAGCGCTGTGAAGACTTACCTCGCCACGCGCATGAACACCGACATCCAGCAGCGCCTGCGCGTAAGCAGCATGGACGAGAATGACAAGATGATGGTCAGCATGGACGACGGCGACGAGATGTTGGATGTTTATGAAGGCACGGAGTTCAAGTGGTGCCTTGTCTGCAAAGACAACTCAAATGACTCCATGAACAGCAGTCAGAACGAGTCCCAGTTCTTTCAGTTAACCTTCGACAAGAAGCACAAGGACAAAGCCCTCAAATCATACCTCCCATTCATTCTGGCCACAGCCAAGGCCATTAAAGCCCAGGAGAGAACTCTCATGATACACATGACTGAGTACGGCAATTGGTCCCCGATTGACCTCCACCACCCATCTACATTCGACACGCTTGCCATGGACCACAAGCTGAAGCAGTCCATCATCGATGACCTTAACAGGTTCATGAAGAGGAAAGATTACTATAATAAGATTGGCAAGGCATGGAAGCGGGGGTACCTGCTGTATGGTCCACCTGGGACTGGGAAGTCAAGCCTAATCGCAGCCATGGCCAACCATCTCAGGTTTGACATATATGATCTCGAGCTAACTGCGGTCATGTCCAACTCAGACCTCAGGAGGCTTCTTGTTAGCATGGGCAACCGATCCATTCTGGTGATTGAAGATATTGACTGCACCATCGAACTGAAACAACGGGAGGAAGGTGAGGGACATGACGAGTCAAATTCTACAGAACAAAACAAGGGGGAAGGCAAGGTAACGCTGTCTGGACTGCTCAATTTTGTTGATGGGCTGTGGTCAACAAGTGGGGAGGAAAGGATCATCGTCTTCACAACCAATTACAAGGAACGGCTTGACCCGGCACTGCTGCGGCCTGGAAGGATGGACATGCACATCCACATGGGGTATTGCACTCCAGAGTCTTTTCGAATCCTTGCCAACAACTACCACTCTATCGAGTACCATGACACATATCCAGAGATTGAGAAACTGATCATGGAGGTGACGGTGACACCCGCAGAGGTTGCTGAGGTTCTGATGAGAAATGATGACGCTGATGTTGTGCTCCATGATCTTGTCGATTTCCTGAAGTCAAAAATGAAGGATGCCAATGAGATCAAGACTGAACACAAGGAAGCAAATAAACAGCTCGATGAGGAGAAAGATGACAAGGATAATGAAAAGAAT
>gnl_Sorbi_v3.1_Sobic.009G252600.1
ATGGCGTCCTACGACAAGGCCTTCGAGTCCTACAAGAAGGCCCTCACCACAGCGGCGTCCGTCGCCGCGTCCATGATGCTGGTGCGCAGCGTGGTGAACGATGTGGTGCCACCCGAGCTGCGAGATCTGCTCTTCTCTGGCTTTGGCTACCTGCGCTCACGCACATCGTCGGACCACACCATCATCGTCGAGAAGAAGAACGACGGGTTCGCCAACAACTACGTCTACAGCGCTGTGAAGACTTACCTCGCCACGCGCATGAACACCGACATCCAGCAGCGCCTGCGTGTCAGCAGCATGGACGAGAACGACAAGATGATGGTCAGCATGGATGAGGGCGACGAGATGCTGGATGTTTATGAAGGCACGGAGTTCAAGTGGTGCCTTGTCTGTAAAGAGAACTCAAATGACTCCCTCAACGGCAGTCAGAACGAGTCCCAGTTCTTCGAGTTGACCTTCAACAAGAAGCACAAGGACAAAGCCCTCAAATCATACCTCCCATTCATTTTGGCGACAGCCAAGGCCATTAAAGCCCAGGAGAGAACTCTCATGATATACATGACTGAATACGACGATTGGTCCCCGATTGACCTCCACCACCCATCTACATTTGACACGCTTGCCATGGACCACAAGCTGAAGCAGTCCATCATTGATGACCTTAACAGGTTCCTCAAGAGAAAAGATTACTATAAGAAGATTGGCAAGGCGTGGAAGCGGGGGTACCTGCTGTATGGTCCACCTGGGACTGGGAAGTCGAGCCTAATCGCGGCCATGGCCAACCATCTCAGGTTTGACATATATGACCTCGAGCTAACTGCGGTCACGTCCAACTCAGACCTCAGGAGGCTTCTTGTTGGCCTGGGCAACCGATCCATTCTCGTGATCGAAGATATTGACTGCACCATCGAACTGAAACAGCGGGAGGAAGGTGAAGCACACGACGAGTCAAATTCTACAGAACAAAACAAGAGGGAAGGCAAGGTGACGCTGTCTGGACTGCTCAATTTTGTTGATGGGCTGTGGTCAACAAGTGGGGAGGAAAGGATCATCGTCTTCACAACCAATTACAAGGAGCGGCTCGACCCGGCACTGCTGCGGCCTGGAAGGATGGACATGCACATCCACATGGGGTATTGCACCCCAGAGTCTTTCCGAATCCTTGCCAACAACTACCACTCCGTCGAGTACCATGACACATATCCAGAGATTGAGAAACTGATCAAGGAGGTGATGGTGACACCCGCAGAGGTTGCTGAGGTTCTGATGAGGAATGACGACGCTGATGTTGTGCTCCATGATCTTGTTGATTTCCTGAAGTCAAAAATGAAGGATGCTAATGAGATCAAGGCTGAACACAAGGAAGCAAATAACCAGCTGGATGAGAAGAAAGACGACAAGGATAATGAGAAAAAA
>gnl_Sorbi_v3.1_Sobic.009G252400.1
ATGTCGTCGGACGGCGGGAGCGGGAGCTACGAGAGGTACATCACGATGGCCGCGTCGGCGGCGGCGGCGGCCATGCTGGTGCGGACCGTGGTGAGCGAGCTGCTGCCGTACGAGGTCGGGGACCTGCTGCGCTCGGCGGCGCGGGGCGTCCGCGCCCGCGTCTCGTCGCGGCACACCGTGGTCATCGACGAGGCCGAGGGCCTGTCGGCCAACCAGCTCTACGACGCCGCGCGCACGTACCTGGCGGCCCGGGTCACCCTCACCCCCGACGTGCCGCGCCTCCGCGCCAGCCGCGTCGACGACGCGCAGGGCATCACCGTGGGGATGGAGCAGGGGGAGGAGATGGTCGACGCCCACGACGGCGTCCACTACACCTGGACCCTCGTCGTCTCCCGCGACGCCGCAGCGTCCAGGGCCGCAGACGGCCGCGACAAGGCTGGCCGCCGCCCGTCGGAGGCCAAGTCGTTCGAGCTCAGCTTCCACAGGAGGCACAAGGACAAGGCCCTGGGTTCCTACCTCCCGCACGTCGTCGCCACGGCCAAGGCCATCAAGGACCGCCACCGGAGCCTCAAGATGCACATGGTGGAGTACGACGCCTGGACCGCCGTCGACCTCCGCCACCCTTCCACCTTCGACACGCTCGCCATGGACGACAAGCTCAAGAGCTCCGTCGTCCAGGACCTCCAGAGGTTCGTCAGGAGGAAGGACTACTACAGGAGGATCGGCAGGGCATGGAAGCGGGGCTACCTGCTCTACGGCCCGCCGGGGACTGGCAAGTCCAGCCTCGTCGCCGCCATGGCCAACTTCCTCAAGTTTGACATCTACGACCTTGAGCTCACCGAGGTCAAGTCCAACTCCGACCTCCGGAGGCTGCTCGTCGGGACCAGCAACCGATCCATTCTCGTGGTTGAAGACATTGACTGCAGCATTGAGCTGCAACAGCGGGATGAAGGCGAGAGGCGTGCCACCAGGCCCACTACGTCTGCAGGAGAAGAAAACGACGACAAGGTGACGCTATCTGGACTGCTCAACTTCGTTGACGGTCTCTGGTCGACAAGCGGGGAGGAGAGGATCATTGTCTTCACCACCAACTACAGGGAGCGGCTTGACCCAGCACTGCTGCGGCCTGGAAGGATGGACATGCACATCCACATGGGGTACTGCACCCCAGAGTCGTTCCGGATACTGGCAAGGAACTACCACTCGGTTGAAAACCATGCCATGTACGCAGAAATTGAGCAACTTATACAGGAGGTAATGGTCTCACCTGCGGAGGTTGCTGAGGTTCTGATGAGGAACGACAACAGTGATGTTGCCCTCCAGGATCTCCTTGAGTTCCTCAAGAAGAAGAGGAAACAATCTGGTCAGAGCAAGGATGCAAATGGGAATGGAGAT
>gnl_Sorbi_v3.1_Sobic.002G319400.1
ATGGAGCCCATGGAGGCGGCGGTGGGAGGGAAGGCGGTGGACGCGTACCGGAAGGCGCTGGCCACGGCGGCGTCGGCGGCGGCGTACGCGGTCATGGCGCGCAGCATGGCGCGGGAGCTGCTCCCCGAGGAGCTCCGCGCCGCGGCGCGCTGGGCCGCGTCGGCGCTGGGCGCACGGGTCGGCTGGGGCCAGAGGGACCGGCGCACGCTCGTCGTCCGGAGCCAGCCGAGCAGCACCGGCGCCGGCGCCGACGACAACCTCCTCTTCGAGGCCGCGCGGACGTACCTGGCGTCCAGGCTCGACCCGCGCGCCATGCGCCGCCTGGGCGTCACGCTTGCGCGCGCCAGGGACGACGCCGGCCGCGCCAGCTGGCGGAGGCTCCTCTTCCTGGAGCCCGGTGGCTCCACCTTCGACGACTTCGAGGGCGTCCGCTTCACGTGGACGTGCGTCGAGCCGACGTCGTCCGGCGGCGCCAGCGGCGGCGGGAGCAAGAAGAAGGCCAAGAAAGGAGGCGAGCCCAGCGCCGGCGGCGACCGCGACTTCGTGCTGGAGCTCAGCTTCGACGCCCAGCACACGGACGTCGCCATGGACCGCTACGTGCCCTTCGTCATGCACGCCGCCGAGGAGGTGGAGCAGCGGGAGCGCGCGCTCAAGATCTGCATGAACGAGGGCCGGATGTGGTACAGGATGAGCCTCCACCACCCGGCCACGTTCGAGACGCTCGCCATGGACCCCGCGCTCAAGCGCTCCATCGTCGCCGACCTGGACCTCTTCAAGAGCAGGAGGGACCACTACCGCCGCGTCGGCAAGGCGTGGAAGCGCGGGTACCTGCTCTACGGCCCGCCTGGCACAGGCAAGTCCAGCCTCGTGGCCGCCATGGCCAACCACCTCCGCTACAACCTCTTCGACCTCGACCTCTCCCATGTGCAGTTCAACACCTCGCTGCAGTGGCTGCTCGTCGGCATATCCGACAAGTCCATCCTCGTCATCGAGGACATAGACTGTTGCTGCGATGCCGTGTCGAGGAAGGACGACAAGGCGCCGCCGGTGCGTACCTGCGGACGTAAAGAAGACGATGGTGGCGACGACGACATCGACGACGGCCCTGCACCGGAGTCGGGCGCTCCCCCACCGCGCACTGCTCCGCCGCCCAACAAATCAAACAGCAATCAGGTGACTCTGTCCGGCCTGCTCAACTTCATCGACGGGCTGTGGTCGACCATCGGCGAGGAGCGCATCATCGTCTTCACCACCAACTACAAGGACCGCCTCGACCCGGCGCTGCTGCGTCCGGGGCGCATGGACATGCACATCTACATGGGCTTCTGCGGCCGAGAGGCTTTCAAGACGCTCGCCCACAACTACTTCCTCATCGACGACCACCCGCTGTTCCCGGAGATACAGGAGCTGCTCTCGGAGGTGGAGGTGACGCCGGCCGAGGTGTCGGAGATGCTGCTGCGGAGCAATAACGCCGACGTCGCGCTCCGGGGGCTCGTTGAGTTACTCGAGGACAAGAAGGAGAAGAAGAAGCAGGCAGTGCCTACTGAAGAGAAGCAGAGTGAAGAAGAAGAAGCTGGGAAGGAGGAAGCGGCATCAAGGGAACAACCATCGAAG
>gnl_Sorbi_v3.1_Sobic.002G319832.1
ATGGACCCCTCGGCGTCCAAACCCTCATCAGGGTTGGTGGCGGCAGCTACATCGGCGTCGATGGAGGCGGCGGCTACGGCCGTGACGCTGCCTCCCTTGGCGAAGGCGGTGGACGCGTACAAGACGGCTGTGGGCACGGCAGCCACGGTGACCACGTACGTCGTGCTGGCGCGCGGCATGGCGCGGGAGCTCCTCCCGCACGACCTCCGTGCGGCAGCGCGCTGGGCCGCGTCCCTCATCCGCGCCCGCCTCGAGCCCGCACCCGTGGAGCGCCGCACCCTCGTCATCAAGCGCTTCCCGTACTCGGGGGGCCAACTCGACAGCGGCGGCGGCGGCGGGCTCTACGACGAGGTACGCGAGTACCTCGCCACCAGGATCGACCCGCACGCCATGCGCCGCCTCTGCCTCCGCGGCGGCGGGACCAAGAAGACCCTCTCCATGGAGGACGGTGACTCGATGACCGACGTCTTCGACGGCGTCAAGTTCAAGTGGGCCTCCGTCGCGGGGCAGAGCAGCAAGAGCAAGAACGCGAACGCGAACGGGTACGGGACGCTAGAGCTCAGCTTCGACGCGGAGCACACGGACATGGCGCTGGAGCGGTACGTCCCTTTCATCACGGCGACGGTTGCGGAGGCGCGGCGGATGGATCGCGCGCTCCAGATCTTCATGAACGAGGGCTCGTCGTGGCACGGCATCAACCACCACCATCCGGCCACGTTCGACACGCTCGCCATGGACCCGGCGCTCAAGCAGTCCATCGTCGACGACCTCGACAGGTTCCTGAAGCGCAGGGGCTACTACCGTCGCATCGGCAAGGCGTGGAAGCGCGGGTACCTTCTCTACGGCCCGCCCGGCACCGGCAAGTCCAGCCTCGTCGCCGCCATGGCCAACTACCTCCGATTCAACCTCTACGACCTCGACCTCTCCGAGGTGCGCTACAACATAGCACTGCAGAGGCTGCTCAGTGGCATGCCCAACAAGTCCATCCTCGTCATCGAGGACATTGACTGCTGCTTCAGCACCAAGTCAAGGAAGGAGGAAGATGACTTATCTGATCAGAGTCGCCTTCGATCGTCCACTCACTCGCAGCCCGGCATAACTCTGTCCGGTCTGCTCAACTTCATCGACGGGCTGTGGTCGACCAGCGGCGAGGAGCGGATCATCATCTTCACCACCAACTACAAGGACCGCCTCGACCCGGCGCTGCTGCGGCCGGGCCGGATGGACATGCACGTCTACATGGGCTACTGCGGCTGGGAGGCGTTCAAGACGCTGGTCCGGAACTACTTCCTCGTCGACGACCACGCGCGGTTCCCGGAGATACAGCAGCTGCTTTCAGGTGTGGAGGTGACACCGGCTGAGGTGTCAGAGATGTTGCTAAGGAGCGAGGACGTCGACGTGGCTCTCGGGGTGCTTGCGGAGTTCCTCGGAGAGAAGAAGCAGGCAATGTGTGAGGGGGGATCAGTGCAGTCGCATCAAGAAGCTGAGGGAGTAATTTGTGATAGAACGGTGATGCCG
>gnl_Sorbi_v3.1_Sobic.002G319500.1
ATGGATCCGTCGAATTCGAAGGCGGTAGCGGCGTCGTTGCCGTCCTACGGCAAGGTGCTGGAGACCTACAAGAAAGCGGCGGCCACGGCCGCCACGGTGACCGCGTACGCCGTGCTGGCGCGCGGCATGGCGCGGGAGCTGCTGCCCGACGAGCTGCGCGAGGCCGCGCGCTGGGCCGCTGATTTCCTGCTGCACGGCGGCGCCAGGCTGCGCGCGCCACCGCAGCGACGGACCTTCGTCATCAAGCGGTTCGACCAGGAGAGCCCCAGCGGCGACAACGGGCTCTTCGCGGACGCGAGCGCGTACCTCGCCACCCGGATCGACCCGCACACCACCACGCGGGTCTGCATCGCCCGCCGCAGCGCCGTCGGCCCCGGCGGCGGCGGCGGCGGAGGAGGAGGAGGCTACGACTACGACTACGAATACGAAGACGCGTACGGAGACGGAGACTGCGGCGGCCGCGAAGCCGAAGCCCGAGATGACGGCGGCGGCGGCGGCGGGAGGCACGTCCTGTCCTTGGAAGTCGGCGACAGGATGGCGGACATCTTCGAGGGCGTCAAGTTCACGTGGATGACCGTCGGACAGGGACAGGCCAAAGGCAACAACGACCACGTGACGTCGCTGGAGCTCACCTTCGACGCGGAGCACACGGACATGGCGCTCAAACGGTACATCCCGTTCATAGCGGCGACCGCGGAGGCGGCGCGGCTGCGGGAGCGCACCCTCAAGATCTTCTCGAGCGACTTCGGGTCGTGGCGCGGCAGCAGCTACCACCACCCGGCCACGTTCGACACGCTGGCCATGGACCTGGACCTCAAGCGCTCCATCATCGCTGATCTCGACCGCTTCCTCAAGCGCAAGGATTACTACCGGCGCATCGGCAAGGCGTGGAAGCGCGGGTACCTGCTCTACGGCCCGCCGGGCACCGGCAAGACCAGCCTCGTCGCCGCCATGGCGTGCTACCTCCGGTTCAACCTCTATGACCTCGATCTCTCCAAGGTGGACTCCAACTCCTCGCTGCAGCGCCTGCTCACTTCCATGTCCAACAAGTGCATCCTCGTCATCGAGGACATCGACTGCTGCTTTAGCGCAACAAGCCGTGGCGGCGGCCCAGTGAAGAGCGGCGACGATGACGACGATGAAGACGACCCATCTCCACCAAACGATGAGGACAACTACTCCAATAGGCGTCATCAGAGAGAGGGCATAACACTGTCCGGCCTGCTCAACTTCATCGACGGGCTATGGTCGACCAGCGGCGAGGAGCGCATCATCGTCTTCACCACCAACTACAAGGACCGCCTCGACCCGGCGCTGCTCCGGCCAGGCCGGATGGACATGCACGTCTACATGGGCTACTGTGGCTGGGAGGCATTCAAGACGCTGGCTCGGAACTACTTCCTCGTCGACGACCACGTGTTGTTCCCGGAGATGCAGGAGCTGCTCTCGGCAGTGGAGGTGACGCCGGCCGAGGTGTCGGAGATGATGCTACGGAGCGAGGATGCCGACGTCGCGCTCCAGGGACTCAAGGAGTTCCTCGAGGAGAAGAAGCAGGGCAAGCAAACAGGAGATGCGGGAAAGGCA
>gnl_Spipo_v2_Spipo6G0034100
ATGAGTCAATTCGAGAAGACTAAGCCAAAAGAAGGACAATCCTCACGAGGTAGAAGGAGATCAAGAGGTAGAGGCAGAGGAAGAGGAAAAGAAGAGGAAGATCTTAGCCTTCTGATGAGCCAAAGCAAGACGGGGAAAAGAAGCCATTTAATAAATCTAAGTATGGATATGTACATAGAGCTCTCCTACTATAGGTTCGAGGCCTTTAAGATGCTCGCCAAGAACTACCTCAGATTGGATGACCACTGGAGTTTCTCCGACAAGCAGCGGCTCATCAAGGAGGTAGAGATCACACTAGCTGACATAGTGGAGCTCCTAATGCTGTGGAGTTGCCATGGTGACGCCGCCGAAGCCAACACGTGCTTGGATGTGCTCGTTGTGGCCCTAGAGGACTACAAGGCTAAGGTCGGCACCATGAAGGTGGCAGAGGAGGCCACTGAGGTGGTGGTGGTGGTCTCGCCAGGGGTGGATAAGACGATGGGCAGGGTCACAAAGGTGCGTGCAGAGGTCCCACCGAAGCTAGAGCAGTCGACAGGGAAGGGCAAGGCATGTGAGGTTGCACCATCAACACAGGGACCTCTA
>gnl_Spipo_v2_Spipo19G0007300
ATGGACCTCCACCTGCAATCCCTGGGCTCCCTCCTGGTCACCATTATGTTCCTCCGATCCATGATCTTAGAGTTCGTTCCTCAGAGACTGCTCTCTTCCGTCAAGAAAGCTGTGAAGGCGCGTCTCCTACCTCACCAGGACTGCTCCATCGTGATAGAGGAGTTCGACTACCGCGGCTACTCCGAGACCTTCGAACTCGCCCTGAAGTATCTCAGCATCCGATTCTCCGACTCGGCCTCCGCCGTTAGGGTGGCTGACGACGGCGCCAGCTCCAAAGGTTACTCCTTCGCTATCGACATTGACCAGACTCTCGTAGACGAAGCCAACGGCGTAGCGATCCTGTGGAGCTTCCGCGTTAAGGATTCTCCCTCCCTGGGCCGCGGCGGCAGCAACAGAGTGAGATATCTCGAGCTGTCCTTTGGAAAGGAGCACAACGGCTACGTGAGGCACCGTTATTTCCCGGAGATCCTGGCCGTTGCACGTCAAGAGGAGGCTTGTACTCGGGCGAGGAAGCTCTTCACCAACAGCAGCTCCGGCGACCGGGGTTCCCTCTGGTCGTCCGTCGTCTTCGACCACCCATCAACGTTTGACACCCTCGCGATGGACCACGAAGTGAAGATGAGCATCATCAACGACCTGAAGAAGTTTACCAACAAGGAAGACTACTACAAGAGAGTGGGCAGGACGTGGAAACGAGGGTACCTCATCTACGGCCCCCCCGGAACGGGGAAGACAAGCCTCGTGGCCGCCATGGCTAACTTCCTAGAGTTTGATCTCTACGACCTGGACCTGTCGGCGGTGACCAGCAACTCGCAGCTCCGGAGGCTCCTCCTCGAGACCCGGCGCCGGTCTCTGATCGTCATTGAGGACATAGACCGGTGTATCCACGCCGTGGAGAGGTACAACAGGAGACTGGCGGAGCATGGAAGCAGCAACGGTACCATCCGCTTGGGTGACTTAGAATCTGACGATGACGATAGGAGCGGGACAGGTGAGCTGAGCCTCTCTGGCATTCTCAACTTCATGGATGGGCTGTGGTCTTCATGTGGGCAGGAGAGGTTGATGGTGGTGACGACAAACCACAAGGACAGACTCGACCGGGCGCTGCTGAGACCGGGCAGGCTGGATGTCCACATCCACCTCTCCTACTGCCGTGTCCATGCACTTAGAACGCTAGCCAATAACTATCTGTTCGCCGGTGAAGAAAAAGAGGACGAAGGTCACAGTGCATACGCAGGCGCCGAGTGGAGGGAGATAGAAGAGCTGATCGTCAAGGTCAACGTTACGCCGGCCACCGTGGCGGAGACTTTTCTCGGGAGCGGTAACCCAACGGCGGCGTGTGCCCAGCTGGCCGACATGCTGCGCCGCGAGTTCACCGGAAAGAGCAAGAAAAGGGAGGAGGAACCAGCCTCACACTCACAGTCAGAGCTC
>gnl_Stras_v2.0_SGA_v2.0_scaffold11T05837
ATGATGTTCTCATCGGAATCTCTCCCCACCGCCGACAAAACCCTGACGGCGGCGGCCTCCGTCATCGGAACCCTAATCCTCATCAAATCCATCGCCAACGAAATAATCCCCCAACAGATCCACACCTACCTCTGCTCCTCACTCTACAAAATCGCCGACCGCTTCTCCACCCAGCTCACCGTCGTCATCGACGAGTCCGACGGCCTCACCGCCAACCACCTCTTCGACGCCGCCACCACCTACCTCGGCTCCCGGATCTCCCCCTCCACGCGGCGGATCAAAATCAACAAACCAGAAAAGGACGACGATTTGGCCGTCACCGTTGATCGGAATCAGGAAATCATCGATTTCCACAGCGGGATAAAATTCCGGTGGATCCTCCAGTCGTCGGCCATCTCCAATAGGGAGCCGGACGGGAAGAAGAGCTCCAGCGCCAGAACTGAACTCCGATTTTTCGAGCTGAGCTTCAATAAAAAGCACAAGGACTCTGTTCTGAAGGTCTACCTGCCCCACATATTGAGAAAGGCAAAAGAGATTAAGGAACAGATGAGGAATGTGAGGCTTCACACAGTGGATTACAACGGCACCGATTATTGGAGCTCGGTGGTTTTGAACCACCCGGCAACTTTCGATACCATGGCTATGGATTCGGATGTGAAAAGGGGGCTAATTGAGGATTTGGACAGGTTTGTGAAGAGAAGGGATTACTACAGAAGGGTGGGGAAGGCTTGGAAAAGAGGGTACTTATTTTACGGGCCGCCTGGGACTGGAAAGTCGAGCCTGGTTGCAGCCATGGCCAATCATCTCAAGTTTGATGTGTATGACTTGGATTTGAGGGAGGTGCAGTGTAATTCAGATTTGAGGAGGCTGTTAATTGGCTCGGCTAATCGATCCATACTTGTGATCGAGGATATCGATTGCAATGTGGGGTTGCAGAATAGAGAGGTGGATAGTGCAACTAGTGAAGATGACAAGATAACTCTGTCTGGACTGCTCAACTTCATAGACGGGCTTTGGTCGAGCTGTGGGGACGAGAGGATTATAGTTTTCACAACAAACCACAAAAATCGACTGGACCCAGCTTTGCTTAGGCCAGGCCGTATGGATATTCACCTCGAGATGTCTTACTGCACGTTTGGTGGATTTAAGATACTCGCCTGGAGTTATCTGAGGATAAAGGAGCACTCGTTGTTTCCGGTTATTGACGAGCTCCTGGCAAAAGTCAAGGCGACACCTGCTGAGCTGGCGGGGGAGCTGATGAAGAGTGAAGATCCCGATATTGCATTAATTGGCTTGGTTAAATTCCTCGAGGACAAATACACAAATGCTTGA
>gnl_Stras_v2.0_SGA_v2.0_scaffold14T07083
ATGTTGCTCCCGACGAGAAACCGTTACTTCTTGAATTCGGCCGTACGCGACGTTCTCCCTCCACAAATTAGGACGACGTCATTTCGGATTAGGTGCTCCAAACAGAAAAAATACACCGCCAGCAAAATCCTCTCCGTCGCGGGCTCTAATGCCGCAACTGCCGTGGTTGTCCGCGCCATCGCCAACGACCTCCTCCCGCCGGAGCTCCACGACAACATTTTCTCCGGCATCTGCCGCCTCCTCTCCGCCTTCTCCAACCAGCTCACCACGGTCATCGACGAGTTCGACGGCCTTGACCCCAACGACATCTACCAGGTTGCCGAGGCCTACTTCGGCCAGGCAGAGTTTCGGGAAATTAGAAGGATTAATTTCAATTTTGTAAATATGGAAAGGAGGGATTATCAGAAGAAGGGACATTTACGGATTTTGGAACAAGAGAAGAGGTTATTGGAAGAGATACCCGACATGGAAATGGAGGACACAACTAAGAGGCTAAGGCAAGCTTTTTCCAAGGCGAACTACAAAAAACGCAAACTTATGGGTGCCGTGGATCTTGTTCGACTAAATCTCAATCGTCTATAA
>gnl_Stras_v2.0_SGA_v2.0_scaffold12T06322
ATGGCGGTCTCCTTCTCCTCCGTCCCCCACCCATCCTCCGTCTTCGCCGCGTACGCCTCCATCTCCGCCTTCATCGTCCTCGTCCAGACAATGCTCAACCAGCTCCTCCCCCGCCAGCTCCGCTCCTACCTCTCCGACACCCTCCGCCGCTACCTCCTCCGCCCCCGCCACAGCCGCGCCACCCTCGTCGTCGAGGAGCGCGACGGCATCTCCTTCAACGAGCTCTTCTCCTCCGCCGAGACCTACCTCTGCACCAAAAAGCTCCGCCCCAACGTCGACCGCCTCAAAATCACCAAACGCCCAAATCACCCAACCCTCACCCTCCGATTCGCCCAATCCGAACTCATCCCCGACCAATTCCACGACATCGACCTCCACTGGCGCTTCGTCAACGCCGACCACCGCAACCACCACCACCCCTCCAAGTCCGCCGTCGACCACCACCACGAAGATTCGTCGGAGAAGAGGTTTTTCGAGCTCTGTTTCGACAAAAGGCACAAGGAAAGAGTCCTCGATTCATACATCCCGTTCGTGATGGCCGCTGCAAAATCAATCGCCGAACAGAACAAGGTGGTGAAGCTCCACACGCTGGCCTGCGCGTCAACCTACGCGTCCTGGGTCTCGGTCAACCTCGAGCACCCGTCGACCTTCAACACGCTGGCAATCGAGCCCCGATTGAAAAAATCCATCATCGAGGACCTCGACAGGTTCGTGAGGAGGAAGGATTTCTACAGGAAAGTGGGCCGGGTCTGGAAGAGGGGTTACCTGCTTTACGGGCCGCCGGGGACTGGGAAATCGAGCCTGATAGCTGCGATGGCGAACTATCTCAGGTTTGATATTTATGATTTGGAGTTGACGAATGTTAAGCGGGATTCGGATTTGAGGAGATTGTTGCTGAGGACTGGGAATCGGTCGATACTTGTAATTGAGGATATTGACTGTACGGTTGAGTTGCCGGAGAGGAAGGGTACTAAAGGGCCCGTCTCTGGTGACGGTCAGTGCTGCCCCTATCCTCCTCGGGATCAGCAGTTGACGCTTTCGGGCCTACTCAACTTCATAGATGGTCTCTGGTCAAGCTGTGGCGATGAACGCATCATCATATTCACCACAAACAACAAGGACAAGCTGGACCCGGCCCTACTTCGTCCGGGCCGCATGGACATGCACATCCACATGTCCTATCTCAAGCCCGAAGGCTTCAAGCTCCTGGCCCAGACTTACCTTGACGTCCCCAAACATCACCCGAGCCTCACGGAAATCGAGGCCGTGATCAAGGACATGAATGTTACCCCAGCTGAGGTTGCTGAGGAACTCATGAAGACTGACGATGTTGATGTCTGCCTTCGTGGGGTGCTCGATTTCTTGCTTGACAAGAAAAGTAGTAAAATCGAGAATGGTGAACTCGGGCAAGACAATTGA
>gnl_Stras_v2.0_SGA_v2.0_scaffold12T06324
ATGCAATCATTTGCGGAGGTTCAATCAATGGCGACCAGATACTTCTCCGCCTACGCCTCAATGGCGGCCACCGTCATGCTATTCCGATCGATCGCCAACGACGCCATCCCGCAGCCGATCCGATCCTTCTTCCTCTACACTGTCGGCCCTTACCTTCTCCGCCTCCTCCGCCGGTTCTTCCCTTCCTCCCACAAACTCGAACGCACGACCCTCGTCGTCGACGAAAAGGCCGGCCTCCTCCCAAACCAGATCTACGAATCCGCCGAGATCTACCTCCAAACCAAACTCCGCCCGGACTCAGACCGCCTTCGGGTCCACAAGACCGCCAAACAGAAGACCATCACCCTCGGTCTTGTCCAGAACCTGCCGGTCGAGGACCGGTTCGCCGGCTTCGACCTGACGTGGCAGTTTGTCCACGTGGAGCCGGTCCAGTCATCCGGAAACTACCGTCAGGAGAAGCGCTACTTTGAGCTGTCGTTCGACAAGTCAAACAGGGAGACCGTGGTCAACGACTACCTCCCTTTAGTCCTCCTGAGGGCCAAGGAGATAAAGGAGAAGGATCGCACTGTGAGGCTGTACTCCACTCGCCAGTACATGGCCGGCGGCTGCGAAGATGAGCCCGGCGCGGGCCGGGCCGGGCTGTGGGGTTACGTGAACCTTGACCACCCGGCCACTTTCGAGACCCTCGCCATGGACCACGACTTGAAACGGGCCCTGATCGAGGACCTCGACCGATTCGTGAGGAGGAGGGATTACTACAGAAGAGTAGGCAAGGCTTGGAAGAGGGGATATCTCCTGTATGGCCCCCCAGGCACTGGAAAATCCAGCCTCGTGGCAGCCATGGCCAACTACCTCAAGTTCGACGTGTACGACCTCGAGCTCACGGGCATCTACTCCAACATGGGTTTGCAGACGATGCTTCTTAACACAAATAATCGATCCATTGTGGTGATTGAGGACATTGACTGCAGTCGACAAATGCAGAGTAGAAATGGGCCGGGCCATGCTGCCCTTCTGGCCCGCCAAGGACCACAAGACCAGTTGACTTTGTCGGGCCTGCTGAACTTCATAGACGGGCTTTGGTCCACGTGTGGGGACGAGAGGATAATTGTTTTCACCACAAACCATAAGGAAAAGATTGACCCGGCACTTTTACGGCCCGGGCGAATGGACATGCACATTAGCATGGGTTACTGCACGGCACAAGGTTTCGATACGTTGGCCAAGAACTACTTGGGAGTAGTCGAGGATCATCACCCGATGATTGGTGAGATTAAGGATTTGATTGGAGAGATTGAGATAACTCCGGCTGAGGTGGCGGAGCACTTGATGAGGAACGAGGATGCTGACATGGCACTTGAAGGTGTGGTGGACTTGTTGAAGAAGAAGAAGGACGAGAAGATTAATGCGAGAACCGAGGACAATAAAACCAATGATGATGTGGCTGATGATGAGGGAAATAGAATCGATCCTTGTGGATATGGACATGACTTTGCAAATGGACATGGACCTTTAACAGATCCTTTTGGATATGGACATGGCTTTGCAAATGGATATAGACCTCTAAGAGCACCATCGGGCTTCGGTGCTGGGTCGGGCTATTATGGTGTGCCATAA
>gnl_Stras_v2.0_SGA_v2.0_scaffold12T06329
ATGCAGTCTGTTGGGGAGATGCAATCGATGGCGACCAATTTCTTCTCCGCCTACGCGTCCATGGCGGCCTCCATCATGCTCTTCCGCTCGATCGCCAACGACGTCATCCCAGAGCCCGTCCGCTCCTTCTTCCACACCACCTTCGGCCCCTTCCTCAAGCGCCTCCTCGACCGGCTATTCCGCTTCAGAAAGCCCAAGCTCATGACACTAATCGTCGACGAGCAGTCCGGTATCCTCCCCAATCAAATCTACGAGGCCGCCGAGATCTACCTCCGGACGAAGATCAACCCGGACACCGACCGCCTGCGGGTCAACAAGACCGCCAAGCAGAAGACCATCACGCTCGGCATCGTCCGGGACCAGGAGGTTGCCGACCGCTTCCAAGGCTTCGATCTGACGTGGCAGTTCGTCCTCGTCGAACCGGATGGAGATCGACGGAAGTACCAGACGGAGAAGCGCTACTTCGAGCTGACGTTCGAGAAATCGAACAAAGAGGCGGTGGTCGAGGAGTACCTGCCGCACGTGCTGTCGCGTGCGAAGGAAATCAGGGAGAAGGACAGGGCGGTGAAGCTGTACACGAGGGACTGTCCCTTCAGCGACAACGACGAGGACGGTGGGAGTGGGAACGGGTACTGGGGTTGCGTCAACCTGGACCACCCGGCCACGTTCGAGAAGCTGGCCATGGATCCAGATCTGAAGCGGGCGGTAATCGAGGACCTGGACCGGTTCGTGAGGAGGAAAGAGTATTATCGGAGGGTGGGAAAGGCGTGGAAGAGGGGTTACCTGCTGTACGGGCCGCCGGGGACGGGGAAATCCAGCCTGGTGGCGGCGATGGCCAACTACCTAAAGTTCGATGTCTACGATCTGGAGCTCACCAGCGTGTACTCGAATTCGGATCTGAGGAGGACGCTGTTGAGTACCAACAATCGGTCGATTATCGTAATTGAGGATGTTGATTGCAGCGCACAGATGCACGATAGAGACGGGGAATCGGACGGGGACTCGGATTCTGAGCGTGGGAACTCGTCTGGCATGTTGAATTTCATAGACGGACTATGGTCCACTTGTGGAGACGAAAGAATAATTATTTTCACTACTAACCACAAAGAAAAGTTGGATCCGGCTCTTTTACGGCCCGGTCGAATGGACATGCACATTCACATGGGTTACTGCACGCCTGAGGGTTTTGACGTTTTGGTCTTGAATTACTTGGAAATAAATGATCATCCATTGTTTTTTGAAATTAAAGAGTTAATTAGAGAAAATGAGATAACTCCAGCAGAGATTGCAGAGCACTTGATGAGGAATGAGGATCCAACTCTTGCCCTTGAGGGTGTACTCAATTTGTTGAAGCAAAAAAAGCAGGTGGACAATGTAAAAAATGAGGAGAGTGATGCTAAGGAAAATAAAATAAATGGAGATTATGATGAGAGTATTGAGATAGAGGGAAAGAAAAGGAAAGGAAAGCTTGAGAAAATTGTTGGAAATTTGACTAGGAGGGGGACAAGAGTAAAAAATTGTGAATTGGAGCAAAAAATAAAATGA
>gnl_Stras_v2.0_SGA_v2.0_scaffold12T06327
ATGCAATCGTTTGTGGAGGTTCAATCAATGGCGACCAGATACTTCTCCGCCTACGCTTCCATGGCGGCCACCGTCATGCTCTTCCGATCGATCGCCAACGACGCCATCCCGCAGCCGATCCGATCCTTCTTCCTCTACACCGTCGGCCCTTACCTCCTCCGCCTCCTCCGCCAGTTCTTCCCTTCCTCCGACAAACCCGAACGCACGACCCTCGTCGTCGACGAAAAGGCCGGCCTCCTCCCAAACCAGATCTACGAATCCGCCGAGATCTACCTCCAAACCAAACTCCGCCCGGACTCAGACCGCCTTCGGGTCCACAAGACCGCCAAACAGAAGACCATCACCCTCGGTCTTGTCCAGAACCTGCCGGTCGAGGACCGGTTCGCCGGCTTCGACCTGACTTGGCAGTTTGTCCACGTCGAGCCGGACCACTCATCCGAGAACTACCGTCAGGAGAAGCGCTACTTTGAACTGTCGTTCGACAAGTCAAACCGGGAGACCGTGGTCAACGACTACCTCCCTGTAGTCCTCCTGAGGGCCAAGGAGATAAAGGAGAAGGATCGACCCGTGAGGCTGTACTCCACCTCCACTCGCCAGTACTCTGGCGGCAGCGAAGATGATTACGACTACGGCGCTGGCCGGTCCGGAATGTTGGGTTACGTGAACCTTGACCACCCAGCCACTTTCGAGACCCTAGCAATGGACCCGGGCCTGAAACGGGCCGTGATCGAGGACCTCGACCGGTTTGTGAGAAGGAAGGATTACTACAGAAGAGTAGGCAAGGCTTGGAAGAGGGGTTATCTCCTGTACGGCCCGCCTGGGACTGGAAAATCGAGCCTCGTGGCAGCCATGGCCAATTACCTCAAGTTTGACGTGTATGACCTCGAGCTCACGGGGATGTACTCGAACATGGATTTGCGAACGATGCTTCTCAACACTAATAACCGGTCCATTGTGGTGATTGAGGACATTGACTGCAGTCGCCAGATGCAGAGTAGAAATTGTAGAAATCTCCAAGAATCACAAGAGGATGAGCAGCTGACTTTGTCGGGCCTACTGAACTTCATAGACGGGCTTTGGTCGACTTGTGGTGATGAGAGGATAATTGTTTTCACCACTAATCACAAGGAAAAAATCGACCCTGCACTTTTACGGCCCGGGCGAATGGACATGCACATTCACATGGGTTACTGCACGGCACAAGGTTTCGAAACCTTGGCAAAGAACTACTTGGGAGTAGTGGAGGATCATCATCCGATGTTTGGTGAGATTAAGGATTTGATTGGAGAGGTTGAGATAACGCCGGCTGAGGTGGCGGAGCACTTGATGAGGAACGAGGATGCTGACATGGCACTTGAAGGTGTGGTGGACTTGTTGAAGAAGAAGAGGGATGAGAAGATTAATAATGGGAGAACAGAGGACAAGAATAAAAGCAAGGATGATGATGGGGCTGATTGTGAGGAAAATAAAATCGATCCTTCTGGATATGGACATGATGAGTTTGCGAATGGATATGGACCTCTAAATGAAATTGCGAATATATGTGCAGCTGCTCTATCTGGATGTGGATATAGTGATGAAGATTAA
>gnl_Stras_v2.0_SGA_v2.0_scaffold51T18820
ATGTCCAACACCTCATCAGAATCCAAACTTGCCACCGCGAAAACCATCCTCTCCGCCGTCGGCTCCGCCGCCGCCGCCGCCGTCCTGATCCGCAGCATCGCCCACGACCTCCTCCCGCCGGAGCTCCAGGAGCACATTTTCTCCGGCATCCGCCGCCTCCTCTCCTCCTTCTCCAACCAGCTCACCATGGTCATCGACGAGTTCGACGGCCTCGACCCAAACGACATCTACCAGTCCGCCGAGTCCTACCTCGGCCCCAAAATCAGCCCCAACACCCGCCGCCTCAAAATCAGCCGCCCGGAAAAGGAAAACCACTACAAAATCGCCATGGAGAAGGACGAGGAAATCGTGGACAACTACGCCGGCGCGGAATTCAAGTGGGCGTGGATTTGTACGAAAACCGAGACAAAATCATTCTACAACCCACGCGACATGAATTCCACCCTCAAATCGGAGGTCCGCTCGTTCGAACTCAGTTTCCACAGACGGCACAAGGATTTGGTCGTGAACTCATATTTGCCCCACATCGCGGCCGAGGCCAAGAGGGAAAAGCTCGAGAAACGGACGCTCAAGATCCACACACTCGACCAAGAGAAGCTGATGTACGATGACGTCAACAACGTGTGGACGCCGGCGACTTTCGACCATCCGGCGACGTTCGACACGCTGGCAATCGATCCGGAGCAGAAGGGGATGATTTTGCGGGATCTGGAGAGGTTTCTAGGGCGGAGGGAGTTTTACCGGAAAGTGGGCAAGGCGTGGAAAAGGGGGTATTTGCTGTACGGGCCGCCGGGGACTGGGAAATCGAGCCTGATTGCTGCCATAGCCAACTATCTGAAGTTCGATGTGTACGATTTGGAGCTGACGGAGCTGCAGAAGAACTCAGATCTGAGGAAGCTGATGGTGGGGACGGCCAATCGGTCGGTGCTGGTGACATTATCGGGTTTCCTCAACTTCATCGACGGCTTGTGGTCGAGCTGCGGAGAAGAACGGATCATAATATTCACGACCAATCACGTGGAGAAGCTCGACCCGGCCCTACTCCGGCCCGGCCGAATGGACATGCACATAAACCTCTCGTATTGCAGTCCGAGTGGTTTTCGGCTGCTGGCCTCCAACTATCTTGGGATCAAAGAACACACTCTGTTTGGGGAAATCGAGGATTTGATTCGGAAAGCAAACGTGACTCCAGCTGAGGTGGCCGAGGAACTGCTCAAGGACGATGATGTCGATTCTGCCCTAAAAGGGTTGATTGATTTCTTTCATAGGAAAGTGAAGAAAAATGAAGAGGATGACAAGGTGATGAAAACAGAGTCAGAGTCAGAGTCAGGGGAGAAGAAAGAGAGTGGTGAAGAAAATGGTGGAAGGGAGGGAAATTTGAAAATGAGACTGCGTCACGAAAAATCCTCTCCGCCGCGGGCTCCATCGCCACCACCGCCGTGGTTGTCCGCGCCGTCGCCAACGACCTCCTCCCGCCGGAGCTCCACGACCACATTTTCTCCGGCATCCGCCGCCTCCTCTCCGCCTTCTCCAATCAGCTCACCAGTCACCATGGTCATCGACGAGTTCGACGGCTTCGACCCCAACGACATCTACCAGGCCGCCGAAGCCTACCTCGGCCCGAAACTTTGCCTTAACGCCCGCCGCCTGAAGATCGGCCGGGGGGAGAATGACGAGCACTACCGAATCTCAGCAGAGAAGGACCAGGAGCTCGTCGACACCTTCGCGGGCCAGACGTTCAAGTGGGTCTGGATCTGTAGAGAAACCGTGGCCAGGAAGAATTTCTTCCACCCGCGTGACTATAACGCGACCATCAAGTCCGAGGCCCGCTCTTTCGAGCTCACGTTCCACCGCAAGAACAGGGACCTCGTCGTGGGTTCGTACCTCCCGCACGTCGCGCGCGAGGCCAGGAGGTACAAGCTTGAGAAGAAGACGATCAAGATCCACACGGTGGATTACATGGTGGGTGACGAGTGGGTCCCGGCCAAGCTGGACCACCCGGCCACGTTCGACACGCTGGCCATCGACCCAGAGCAGAAGGGGATGATTTTGCGCGATCTGGAGAGGTTTCTTGGGAGGAGGGAGCATTACCGGAAAGTGGGCAAGGCGTGGAAAAGGGGGTATTTGCTGTATGGGCCACCGGGGACTGGGAAATCGAGCCTGATTGCTGCCATTGCCAACTATTTGAAGTTCGACGTGTATGATCTGGAGCTGACGGATCTGCTTGGGAACTCGTATCTGAGGAGGCTACTGACAGCGACGGCCAATGGTTCTATTCTGGTGGTGGAGGACATTGACTGTGCCGGCAGTTTGGGCAATAGGGATGATTCTGATGAGTCGCCGGAATATGCTGGAATCGGGGGAGGAGAATGCAAGGTGACACTATCGAGTGTGCTCAACTATGTCGACGGCTTGTGGTCGAGCTGTGGGGATGAACGGATCATAATATTCACAACCAATCACGCTGAGAGGCTCGACCCAGCCCTTCTCCGACCTGGCCGGATGGACGTGCACATAAACCTCTCTTATTGCACTCCAAGTGGGTTTCGGCTTCTGGCCTCCAATTACCTCGGGATCAAAGAACACGTTCTCTTTGACAAAATCGAGGATTTGATTCGAAATGCGAAGACAACGCCAGCTGAGGTGGCCGAGGAGCTCCTCAAGGGTGACGTTGCCCATGTTGCTCTAAAAGGGCTGATTGATTTCATGCACAAGAAGATCAAGAAAAATGAGGAGGATGAGAAGGTGAAAACAGAGTCAGCTAGCAATAAAGAGAGTGATGAGGAAAATGGTGAAGTGGAGGAGTCCCTCGAAGAACTACACCTACACAAATGCAGGCTGAGCCAAGTCGAGAGCATGCGGTTTAAACGTTTGCGCACACTCATCCTCGTGGGAGTCCAAGTCGATGGCCGAATTTTCAAGAAGATAGCTTCGGGATGCCCTTTACTCAGGCGCCTGGTCCTTTCTATTTGTTGGGGGTCGAGAAACGTGACGCTGAGCGAGGCAGCATCGCCTGGGCTCAAGCACTTTGCACTGTGTGATTTCGAGAGTATCCAAGAAGGGCGTAGAATTGAAATCGATGTCCCGAATATCGAGACTGTCTATGCTGGAGAATATGGAAAAGACCAAGGAAATTGGCAGGGAAGATTGATAATGTACATTGGTTTAAAATCGATAAGATGTTGGCCGCTTTGCGGCAACATGTTACAGAGCATGTCAAGACCATGGCGCCACAGAGGATCAACTCGCCCCAACCTCGATTCTTCCCAAAAATTGTTCAACACTACACAACAAACCTTCGTCTCCGTAGTCGATCGAACCCTACAAGGATACGGTGATCAAAACCTCTCCATACACAAACTCCATCTCGACTTATCATGTCCTGTCTCACGACCGGTCATGTCCCTTCTCAACAAATGGATCCCGATGATACCCGCCCTCAACATAAAATCGGTCAAAATCAACTCTCGTTCATATACTCTGCCATATTATGGCCTGCCTTCGACAATGGTCATAGCCGAGTCCCTCGAAGAACTACACGTGAGAAATTGCAGGCTGAGTCCGGTCAAGAGAGTGTGGTTTAAAAGTCTGCGCACACTCACCCTCGAACAGGTGTTGGAGGACATTGACTGTGCTGGCAGTTTGGGCAATAGGGATGATTATGATGAGTCGTCGGAATATGCTGGAATCGGGGGACGAGTAGGCAAGCTCAGGATCAAAGAACACGTTCTCTTTGACGAAATCGAGGATTTGATTGGAAATGCAAAGGCAACGCCAGTTGAGGTGGCCGAGGAGCTTCATAAGGGTGAGGATGCCCATGTTGCTCTAAAAGGACTGATTGATTTCATGCACAAGAAGATCAAGAAAAATGAGGAGTATGAGAAGGTGAAAACAGAGTCAGTTGGCAAGAAAGAGAGCGGTGAGGAAAATGGTGAAGTGGAGGAGACTCTGGAAAAGCTCTGA
>gnl_Stras_v2.0_SGA_v2.0_scaffold112T31634
ATGGATGGGCCGACCCATTTTGATCTATCTACTCTCAACCATCAGATCTATTCTAATCTAACGGCTAAAAGTTGGATTTTTTTCTCTTGTAAACAATTATTTCCTGTACTCTTTCTCTCTGTCCACTCTTTCCCAAAAAAATACACCGCCAAAAAAATTCTCTCCGCCGCGGGCTCCATCGCCGCAACTGCCGTGGTTGTCCACGCCGTCGCCAACGACCTCCTCCCGCCGGAGCTCCACGACCACATTTTATCCGGCATCCGCCGCCTCCTCTCCGCCTTCTCCAACCAGCTCACTACGGTCATCTACGAGTTCGACGGCCTCGACCCCAACGACATCTACCAGGCCGCCGAGGCCTACCTCGGCCCGAAACTCTGCTTGAACGCCCCAATTGGGAAAGAAGGGGTGGAAGAGTTTGTGAAGAAGGATCTCGAGGGGCTGACCGAGTATGAGAGTAAGGGATTAGAGGAGCTCAAGCCGGAGCTTAAGCCGAATATTGAGAAAGGGGTGGATTTCGTCAGGAAAGTCGAAACTATTTTATTTGTTATTTGTGTGTGCCAGTGGGGCAGAATGGGGCGACCTTCGGTGCAAGATTGCAAGGGACAAACGAAACCTGTGGAGGGGCCGAATTATCCGGGCACGAGACCTTCGGGAGATGAAGTGGTGAAAAGCGTGCTGAACAAGATGAAAAGACCTGCATTTTTGCTCGACATAGTTTTGATGACTCAGTTGAGAAAAGACGGGCACCCATCGACATATTCTGGCGGAGGACAACTTGACTGCAGCCACTGGTGTCTTGCAGAATCAGTGATGTTGATATCCCCAAATCTTCTTCCAAAGTCATCAGGTGTAAAACTAACTGAATTTGAACTAGTTCTTGGAGAAAAAACGTACAATGGCACGAATAATAGGAAGCAAGATCCAGTTATCTTACAGCTAAACCTCGAAGGGTACAATGGTTCAGTTCCAGTAATACTTATACTTGACAGGAGGCCTCGGCGGCCTGGTAGATTTCGGTGGGAGGAGGTCGTTGGCGACGGCGCGGACAACCACGGCAGTTGCGGCGATGAAGCCCGCGGCGGAGAGGATTTTTTTGGCGGTCTGGGGCTGCTGTTAGTGGGTCACAGCAGCCCCCCCTTACCCCTCTTCCACGTCGTTCGGATCCTCCCCTTCTCCTTCCTCCGCCCCCCGCGCCTCCGCCTGAAGCTGCCTAGCTTCACCCTCCCGTCCCCCATGACCGTCTACGCCCTCATCCTCCTCACCTACTTCATGGTCGTCTCCGGCGTCGTTTACGACGTCATCGTCGAGCCCCCGGGCATCGGATCCACGCAGGATCACTTCACCGGGGCGGTCCGGCCCGTCGTCTTCCTCCAGGGCCGGGTCAACGGGCAGTACATCATCGAGGGACTCTCGTCCGGGTTCATGTTTGTGCTCGGCGGGCTGGGCATCGTGCTACTGGATCTGGCGCTCGACAAAAATCGTGCCAAGAGTGTGAAGGAATCGTATGCCATGACCGGGGTCGCGTTCGTAGTTTTCTCCTATGTTATGAGTATGCTCTTTATTCGCATTAAGATCCCTGGATACCTTCGCTGA
>gnl_Stras_v2.0_SGA_v2.0_scaffold32T13188
ATGAGCAAGAAATTCAGCGCCATGTACCCAAAAATCGAGCTCCCCTCCGCCAAGCAAGCCCTCTCCGCCGCCGCCTCCCTGGCGGCCACCGCCGTCCTCGTCCGCTCCCTCGCCCGCGACCTCGTCCCCGGCGAGCTCCGCCGCTTCCTCTTCACCAAGCTCCGCTACGCGCTCAACGCGCTCTCGTCGGAGGTAACCCTAGTCATCGACGAGTACGACGGCCTGTCCCGCAACCAGCTGTTCCTCGCCGCCGAGGTCTACACGGGCTCGATCGCGGGACCCACCGCCCGCTCCCTCCGTGCCATCCTCCCCGACAAGGAGCGGAAGATCCACGTCACCGTCGGTCGGGACGTTGAGTTCGCCGACTCTTTCCGCGGGGCAGAGGTCCGGTGGAGGATGGTGGCCACGTCTAGGCCTGGCCCGGGCCCATACCCGGACAAGTGCCCGAGGGACGAGATCCGGCACCTAGAGCTGACCTTCCACAGGAGCCGGCGGGACCTGATCCTCGACGAGTACCTGCCGCACGTGGTCGAAAAGTCCAAGGCCGTGAAGGAGGAGAAGAAGACGATTAAGCTCCACACACTGGCGAACGACCGTATGCACGGGATTGGCCGGAGCCCGTGGCAGTCGGTGAGCCTCGACCACCCAGCGAATTTCCAAACCCTGGCTATGGACGATGAGGTCAAAGGCACAGTAATCGAGGACATCGACCGGTTTCTGAAGAGGAAGGAACTGTACAGGAGAGTTGGGAAGGCTTGGAAAAGGGGATATCTACTGTTCGGGCCTCCAGGGACTGGTAAATCGAGCTTGATTGCGGCCATGGCTAATCACCTGAATTTCGACATTTATGACTTGGAGCTAGCGGATATAAGAACCAATTCGGATCTGAGGAGGCTGCTGCTTTGTACTAAGAATCGGTCGATACTTGTCGTGGAGGATATTGATGCGTCTATCAACCTGTCGGAGAGGAATTCTCCTGCGAATAAGATGATGCCTCCAAGGCCAGGATACCATGGTAATCAAGGACAAAAGGCAAGTTCTTCAGCTTTTGTTACCTTATCAGGGCTGCTGAATTTCATTGACGGGCTTTGGTCAAGCTGTGGGGACGAACGCATCATAATTTTCACGACCAACCATAAAGAAAAACTTGACCCGGCCCTTTTAAGGCCCGGCCGAATGGATGTCCATATTCACATGTCCTACTGCACTCCATGTGGCTTCCAATTGCTGGCAAAGAACTATCTCAGGCTCGCGAACCACCCGCTCATGCCCAAAACCGAGTCACTAATAGCCTCGACAAAAGTGACCCCAGCTGAAGTCGGGGAGCAGCTTCTGAAAAGCGACGAGCCCACAATTGCTCTCGAGGGCCTGATTAAGTTCCTTGAGCAGAAAAAGGAAATCGAAACAGCAAAACTAGAGGTGACTAATGAAATCTTGAAGAAAGTTAAAGAAGAAGCTCCTGAGGGAATGGGTGAGAGGATACTTAAGAATGATGAGGCTGCTAATGCATTGAAAATCTTGATCGGGTTTCTTGAGGAGGAGATTCGAGCCGAAAAGCTTGACAAGAGTTTGGAATCTTCTGCAGCAAATGTGGTAGAATCTGGGGCAAAGTCACTGTTGCTAGTTGGTGAATATCTTCTAGCCCAATGTCAGAATGGACAAAATCATAGCAAAGAATTAATTTATAATAAAGTCGCTGCTGGGTATCAAAATAATGAGCCACAAGCTTTTTGCGAGTTTATTTCGGGCTACAGGGCTCTCTCCAGCCATTCTTTCTCAAACACTGGCAATCCGCAAGTCCTTGCGATTGTAGAATTCTACCATCTGACTTTTGATCAGAACATCGCAAAACGCGATCATGTCAGGACCTCTAGAACACGCATCCATGCCAAATGTCGAGAAGATTGA
>gnl_Theca_v1.1_Thecc1EG026525t1
ATGATTCTGAATTTTGATGATGAACATAAAAGTAAAAGTAAAGTTACATTATCAAGATTTTTAAATTTTATCGATGGAATTTGGTCTGCTTGTGATGGAGAAAGGATTATTGTGTTTACGACCAATCATGTCAACAAACTTGATCCAGCTTTGATTCGAATGAGAAGAATGGATATGCATATCGAATTATCTTATTGCACTCTTGGAGGATTTAAGGTGTTGGCAAAGAATTATTTGAAACTTGACTCACATCCTCTCTTTGAAAAAATTGGAAACTTGTTCAAAGTAGTGAATATGACTCCAGATGTTTCTGAGCATTTGCTTCATGGCAGAGTGGGGAGAGATCCAAAGGCTTGCTTGGAAAGCTTGATAGAAGCCCTTGAAACTGTCAAGGAAGAGAAGATTGAGGAAGAAGATATTAAAACCCTTGAAACTGCTGAGGAA
>gnl_Theca_v1.1_Thecc1EG026529t1
ATGATAATGGGACGAGGAATAGTGGGTGATATTATCACAAGCCTAATCCTTTTCTACGGGTTGATTTCGCAATTGGTTCCTGATTGTTTCACAGAATGCATTGAGCTTTGGCAAGAGAGATTGAAGAACTATTTCTTTCCTAGCATTCGTATCATATTCAACGAATTCAATTCTAGCCTTTGCCATCGTAGCATTGCATATATTGCTATAGAGTACTACCTCAGTTCTAAATCTGTTGCAAGAGTTACCAAACTGAAAGCAGAATCTTTAAAGAGAAAGGGGCCTCTTCTATTTTCTTCAGACGATTACGAGGACGTTGAGGATGAGTTTGAAGGAGTCAAGGTTACATGTGGAGAAAGGATTATTGTGTTTACGACCAATCATGTTGACAAACTTGATCCAGCTTTGATCCGAAGGGGAAGAATGGATATGCATATCGAATTATCTTATTGCACTTTAGGAGGGTTTAAGGTGTTGGCAAAGAATTATTTGAACCTTGATTCACATCCTCTCTTTGAAAAAATTGGAAATTTGTTGGAAGAAGTAAATATGACTCCAGCAGAAGTTTCTGAGCATTTGATATGCGGCAGAGTGGGAAGAGATCCAAAGGCCTGCTTGGAAAGCTTGATAGAAGCCCTTGAAACTGCCAAGGAAAAGAAGATCAATGAG
>gnl_Theca_v1.1_Thecc1EG026558t1
ATGAACGTGAGCCGTTTGATGGAAGTAGCTGTTCTAACGGCTATTTCATCTCTTCTTAGTAATCAACTATTAATATTTAAAAAATATAAATTATTAATATTTAAACTATCAATTTTTATAATTGAGGATATAGATTATTCACTTGATATTACGAAAAAACACAATAATTGTGAAAAAGATGAAAAAGATGAAAAAAAAAATAGAGTTACATTATTAAGGTTTTTGAATTTCGTTGATGGGATTTGGTCTAAGAGAAAGATCATTGTGTTTACAACCAATCACATCAACAAACTTGATCCAACTTTAATTAGAAAAAGAAGAATGAATATGCATATTGAATTATCCTATTGCACCCGAGGAGGGTTCAAGGTGTCGGCAAAGAATTATTTGAACCTTGACCCACATCCTCTCTTTGAAAAGATTGGGGACCTGTTGAAAGACGTAAACATGACTCCAGCCGATATTTCTGAGCATTTGATTCATGGTAGAGTAGAAAGAGATGTAAATGCTTGTTTGGAGAGTCTGATACAAACACTTGAAACTGCCAAGGAAGAGGAAGAAGAAGATGCTAAAAAAAAACAAAAGCAGAAGCTTGCAATTTTTAAGGGAATTTCAATTGATGATGAAGGTGGAAAATTCTCTGTT
>gnl_Theca_v1.1_Thecc1EG026637t1
ATGATATTTGGGGAAGGAATAGTGGTTGATGTTCTCACTAGCCTAATGCTTTTTTGCGGAACGATTTCGAAATTGGTTCCTGATTATTTGACAGAACGCATTAAGCTTTGGCAAGAGAGATTGAAGAACTATTTCTTTCCTAGCATTCGCATCACATTTGACGAGTTCACTTCTGGCCTTTGCCATCGTAGCGATGCATATATCGCTATTGAGTACTACCTTAGCTCCAAATCTATTGCACGAGTAACCAGGTTGAAAGCAGAATCTTACAAGAGAAAGACACCTCTTTTATTTTCTTCAAACCACTATGAGGATATTGAAGATGAGTTTGAAGGCATCAAGCCTGCAAGTTTTGATTCTTTTGCTATGTATCCTGAGAAGAAAAAAGAGATCATCAATGATCTTATAGCATTCAATGATTCTGATTCTGATAATAAGCGTAAAAGTAAAAGTAAAGTTACATTATCAAGATTTTTAAATTTTGTCGATGGAATTTGGTCTGCTTGTGGTGGAGAAAGGATTATTGTGTTTACGACCAATTATGTCGACAAACGTGATCCAGCTTTGATCCGAAGGGGAAGAATGGATATGCATATCGAATTATCTTATTGCATTTTAGGAAGGTTTAAGGTGTTGGCAAAGAATTATTTGAACCTTGACTCACATCCTCTCTTTGAAAAAATTGGAAACTTGTTGGAAGAAGTAAATATGACTCCAGCAGATGTTTATGAGCATTTGCTACACGGCAGAGTGGGAATAGATCCAAAGGCTTGCTTGGAAAGCTTGATAGAAGCCCTTGAAACTGCCAAGGAAGAGAAGATTGAGGAAGAAGATGCTAAAACCCTTGAAACTGTCGAGGAAGAGGAGATTGAGGAAGAAATTGTCGAGGAAGAGGAGATTGAGGAAGAAGATGCTAAAACCTTTGAAACTGTCGAGGAAGAGGAGATTGAGGAAGAATATTTCTATGGTGATGGTTTTGCCGTCAGGGTTCCTTCTGAGTTTGAGGGCATCATGGAGCCTGAGGATTTTAATGGTGGAGCATCTCTGTCTGGGGACAAAGCAAAGCCCAGGACTTTTGCTGCACGATTTGCATCTACTGATGGATCTGAGGTTTTGAGTGTTGTCATTCGCCCGACCAATCAACTCAAAATCACCTTCCTAGAGGATTGTGTCTTGATGTTTAGTATTACAGCTAGATTAGCTTCAAGAGCATATCTGAATTGTTGTAATGTTAGGAATATCTGCAGTGTTCAAATTTGCAGAGGAAAAAACAAGTCTCTTGGTTATAGATCGATTTCAACTTAT
>gnl_Theca_v1.1_Thecc1EG000318t1
ATGGAGAGCTCTTCTGGTGAATCCAAACTTGCCAACGCCAGGACAATTGTATCTGCTGCTGCATCTTTTGCTGCCACGGTGATGTTGGTTCGGTCAATAGCACAAGAATTCTTGCCATATGATATCAAAGATTATGTCTTCTTCGGCATCCGAAAGATCTGCAACCGTTTCTCGTCAACTGTCACCATGGTCGTCGACGAATTCAATGGCCTTGTTTACAACCAAGTCTACGAGGCTGCAGAGGTCTACTTAGGCAGCAAAATATCCCCGTCTTCACAAAGATTCAAAGTGAGCAAGCCTGAGAAAGAAAAGGAGTTCATTGTCACCATGGAACGTAATGAAGAAGTGGTTGACATCTACAATGGTATCAGATTCAACTGGGTTTTGGTCTGCAAACAAGTAGAATCAACGAGACATTTTCACAACCCTCGAGATATCAACTCCACATTAAGATCAGAAGTGCGTTCTTTCGAGCTCAGCTTCTCCCAAAAACACAAAGAAATGGTGCTCAACTCTTACTTGCCCCACATTGTGAAGGAAGCGAAGTCCCTGAAACAAGAACGGAAGACGATAAAACTCTTCACCGTTGACTCTGAAAGCATGTATGGCAACTTGGCGGATTCTTGGAGATCAGTGAATCTTGATCACCCTGCAACTTTCGAAACGTTGGCTTTGGATACAAAGCTCAAGGACACAATCTTGCGAGATCTTCAGAGGTTCCTGAAGAGGAAAGATCATTACAGGAAAGTAGGGAAAGCTTGGAAGAGAGGGTACTTGTTGTACGGCCCACCAGGGACGGGCAAATCGAGCCTGATTGCTGCAATGGCTAATTACTTGAATTTTGATGTTTATGACTTGGAATTGACCGATATACGGTGCAACTCGGAACTCAGGAAATTGCTCGTGGCTACTGCGAATCGGTCCATATTGGTGGTAGAGGACATAGATTGCACCATTGACTTACAAGATCGGATGGCCGAGGCTCGTGCTTCACGCTTTCAGGATTATCCTCCTCAGAAACAGTCCAGAACAACCAGAAATTTGAAGAATAGTTTTCCATTGGCATTGATTCAATTTAGTTCCACATACTTCTTATCCTGTCAGACAAGTGACAATGCTCTGTTTCATATATTAATCAGGGCAGTAACGCTGTCAGGATTGCTCAATTTCATTGATGGGTTGTGGTCAAGCTGTGGAGATGAGAGAATTATTGTGTTCACTACCAACCACAAAGATAAATTGGACCCAGCACTGCTGCGTCCAGGGCGCATGGATGTGCACATTCATATGTCCTATTGCACCCCATCTGCATTCAGAATTCTTGCATCAAATTACCTTGGAATTAAAGACCATGCATTGTTTGGAGAGATCGAGGAGGCAATTAGGACAACGGAAGTGACCCCAGCTGAAGTGGCAGAGCAGCTGCTTCGGAGTGACGATCTTGAAACTGTGCTCCGAGATCTCATTGGATTCCTCAAGGTGAAAAAGATAGAAAATGAGGAAGCAAAGGCCATTAAGAGTCAAGCAGAATCACTAACAAATAAAGAAGCGCAAAGCACAGAAGCTGAAAGAGGGGAACAAAAGGAAGATGATGATGAAAAGGAAACCATAAAAGAGAAGCCTATTATA
>gnl_Theca_v1.1_Thecc1EG000317t1
ATGATAAAGGCACCGATCTACGTTTCAGAAACTCTAGGGAAAAACATTTCCACCATGCGCTCCTCCAAGTCCAATAACCTCTCTTCTGAATCTATAATGAACAAATTCCCAAAATCTCTTTCAACCATGTTTCCATCTGCAGCATCAGCTTTCACTACCTACGCCTCAATTAGTACTTCACTGATGCTCTTCCGGTCAATATTCAATGATCTCATACCTGACCCTCTCCGGAGGCAAATCGTCTCTGCTTTGAGTTCCTTGTTCAGGTTTTGCACTGGTAAACAAACTTTGGTTATTGAACAAACCGATGGGATCGAACCCAACCAAGTTTTCAATGCTTCAGAAGCTTACTTGAGCACCAAGATTAGCCCTGAAAGCAAAAGACTCAAAGTGAGCAAACGTTCAAAGGACAAGGCGTTGACGTTCAATCTTGTCAAGGGGCAGAGTATCACAGATTCCTTCCAAGGCGTTGAGCTTAAATGGAGGCATGTTTGTCATGAAGTCGAAATGAAAGGTAATCGTAATGATTCCCAAGCAGTTGAAAAAAGATATTTCGATGCTGAGATGATTGAAAGTGAATCAAGGGTTTTAAAGATATATACCTTAGGAACTAATCGCTACTACTATTGCAAATTGTGGGAATCCATCAAACTTGAACACCCTGCTACCTTTGACACTTTAGCCCTTGACACAGAGCTGAAAAACATGATTAGGGAAGATCTGAATAGGTTTCTTAGGAGGAAGGAATTCTACAAGAGAGTCGGGAAATCATGGAAGCGGGGATACTTGTTGTATGGACCTCCAGGCACTGGCAAATCAAGCTTAATTGCAGCCATGGCTAATTACCTGAAGTTTGATATCTATGATTTGCAGCTTGAAACTATAAAATCTGATTCAGAACTGAGAAAACTGTTGCTGGCTATTGCAAATAAATCAATCCTTGTGATTGAAGATATTGATTGTGATGCCAGTCTGCCTGATCGTCCAGGGGCTAATGCCAGTGCACATAGGCGTAGTGGTCAGGAAAAGCAGTTGACGCTGTCTGGACTATTGAACTTCATAGACGGCTTGTGGTCAAGTTGTGGAGACGAGAGGATCATCGTGCTGACCACCAACCACAAGCAGAGGCTCGACCCAGCTTTGTGGCGCCCTGGAAGAATGGACATGCACATTAACATGTCCTACTGCACCACTCAGGCTTTCAGGATTTTGGCCTCAAACTACTTAGGAACCAAAGGCGAGCACCGGCTATTCAGGGATATCGATGAGCTGCTGGAGGCAACCAAGGTGACTCCTGCACAAGTTGCTGAAGAGCTAATGAAGAATGAGGATGCTGATACTGCACTCGAAGCATTCTTTACTTTCCTCAAGCAGAAGAAAATTGAAGACGATGAACTTGAGCAAGAAGCCTCAAAAGGAAATGAGATTCAAGAATCCAGAGAACAGGAGAAAATTGAGTGCAAGTCTCTCAAGAAATTAGAAACCACACCATGCAAGAATACTGCT
>gnl_Theca_v1.1_Thecc1EG000316t1
ATGTTTTCGACCAAAGAAATGCCTTCTCCATCATCAATATTCTCGGCCTATGCTTCCATGACTGCCTCCATCATGCTTTTTCGATCCATGGCCAACGATCTCATACCTTACCCTATCCGGAACTATCTCTTCTCAACCGTGCGGTACTTCTTTAAGCCTCGCTCTCCAATACTCACTCTGGTTATAGAAGAATCCAATGGTATGGCAAGAAACCAAGTCTATGATGCATCGGAGATTTACTTGTGCACCAGGATCAGTCCCAACACCGAGAGGCTCAAAATAAGCAAAACCCCGAAAGAGAAGAACTTAACAATTCGGCTTGAGAAAGGTGAGAAGATTGTTGATTTCTATGAAGGCGTTGAGCTTAAGTGGAGATTTGTTTGCGCAGAAGCAGAAAAGAGTAACAACCCCAATGATCATTTTCCTCCAAGAGCTGAGAAGCGTTCATTTGAGCTTAGTTTCCACAAGAAACACAAAAACATAGTCTTAAATTCTTATGTGTCTTATGTTCTCGAGAGATCAAAGGCAGTTAAAGATGAACAAAGGGTTTTGAAGATGTTCACGCTCAACATGCAAAACTATGGAGGAATAAAGTGGGAATCCATCAATCTTGAACATCCAGCAACTTTTGAGACATTAGCCATGGACCCGGAGGTGAAAAATGATGTAATGGACGATCTGAACAGGTTTGTTAAGAGGAAGGAGTTTTATAAGAGGGTTGGGAGAGCATGGAAGCGCGGTTACTTGTTGTATGGACCTCCAGGCACCGGAAAATCAAGTTTGGTTGCGGCCGTGGCAAATTATCTCAAGTTTGATGTGTATGACTTGCAGCTTGCTAACATAATGCGGGATTCTGACTTGAGAAAATTGCTGTTAGCAACAGGAAATAGATCAATTCTTGTGATTGAAGACATTGATTGCAGTGTTGATCTACCTGATCGACGGCATGGGGATGGACGCAAACAACCTGATCAACACGTACAGTCTGTCTTCCTCTTCCATGAGGATGGACCATATGACAGGGAGCTGGAACGAAGATTTACTCCTCAAGACTGTCTCACAGATTATGCTCGTTCTGGACTCCAGCATACATTAACTCTGTCAGGCCTGCTTAACTTCATTGATGGATTATGGTCTAGCTGTGGAGATGAGAGAATTATCATATTCACCACTAACCACAAGGACAGGTTAGATCCTGCTCTGTTGCGGCCTGGGCGCATGGACATGCACATTCACATGTCCTACTGCAAACCCCAAGGATTCAGGCTCTTGGCCTCAAATTACCTGGGAATTCGTGGCCACCACCACCTTTTCGATGAGATTGAAGGCTTGCTAAAGAACACAGAGATAACTCCCGCACAAGTTGCTGAAGAGTTGATGAAAAGTGAAGATGTTGACATTGCACTCGGAGGACTCGTCAAGCTCCTCAAGAGGAAGAAGCTGGAAGGCAATGAACCAATGGACAAAGATGCAACCAAGTTCGGGGTTAGAGAATCAAAAAGACAGAAAGTTGAAAACAAGCGTAGGTCTCCTAGGATCACTAGAAGAAAGTGCAGCAGGAGAAGAAACTTG
>gnl_Theca_v1.1_Thecc1EG000219t1
ATGAACTCGTTGTGGGCGTTTTTAGCTTCCCTTGCCCTGATTCGCAGCATTCTCTACAACTACCTGCCAGAAAAACTGCGCTTATACATCTCTTCACGCTTTGAGGAGTGGACTAGCCGTTTCACTACAGATGTGACCATGGTGTTCCGCGATAATCAAAGCTCAAACATGAACCAACTTTTTCAGGCTGCAAATCTTTACCTTGGAGAATCACTTCCCACCATTTCAATCCCTCGGGTAATGGTAGAAAAGACTGAGAACGTCAGGAATCTTAGCTTTGCCATGGAGAAGAACTCTGAAATGGTTGATGTCTTTGAAAATGTACCAATGAAGTGGAAGTACTTCTCTGAATATAGCCAAGGAATGTCCAAGCACGAGATCAGATGGTACGAGCTGTCATTTCACAAAGAGCACAAGGATATGGTTACCAGGTCTTATTTGCCACACATCCTGGAAAGAGCCAACAAGATCAAAGAGAGAAACCGGGTGGTGAAGCTCCACACGGCTGCTCATGATTTTTGGACTCCAAAACCTGTAATAATTCAGCATCCCATGACGTTTGAGACCTTAGCTATGAATGGTGATCTCAAGAAGATAATTGTGGAGGATCTTGACAGGTTCATGGACAGTAAGGAATACTACCAACAGATTGGCAAAGTGTGGAAAAGAGGGTACTTGCTTCATGGGCCTCCAGGCACTGGAAAGTCTAGCTTGATTGCTGCTATGGCTAATCATCTAAACTTTGATATCTATAATTTGAATCTCTCAGCTGTATCCTCAGACTTGGTTTTACAGAATTTGTTGCTTAGCATGGCCAATCGTTCCCTCCTTGCGATAGAAGATATAGACTGCTCCGTTAAGCTGCAGAATCGAGAATCCAAGATAGAGCAACCTATAAAATATCAGCAGCATAACAAGGTGACACTTTCTGGACTCCTGAACTTCTTTGATGGTATTTTCTCCTGCTGTGGGGAGGGAAAGATTTTGGTTGCTACTACAAATTACAAGGAGCGGATTGACCCTGCATTACTTCGAGCTGGTCGCATGGACATGCACATCTACCTGACCTACTGTACTTTCTCTGCCTTCAAGCAACTGGCTTTGAAGTACTTAAAGATTTCTGATCACAGTCTCTTTCATCACATTGAAAAGCTTCTACCAGAGGTTAAGGTTTCCCCTGCAGCGGTAGCTGGTGAACTGATGAAAACTAGGGATCCTAAGGCTTCTCTCGAGGGCCTGATCAAGCATCTTGAGAATAAGTTGCTTGCAGATGGCAATTCTGAAGTTAGTCCTGGGCATCCTTCATCTCATCCATCAAATTGCCTGGTCGAGGAATCTTCAATTTCACTTCCTTTGGCATCCAATGAAACTAATATGGACAATGCAAAATCTCCAGGTCCCAACCCAGATGTTTCAGCCGATGAACAGAAGGCCACAAAAGAGTCAAATTTAACTGAGAATGGACCTCCAGAAGAGGATAGCAACAACTCTGACAAGAAGGATTTGCTCCAGGGCCAATCTTCCGGAAACAATATCCTAGAAATCATTGAAGACATGGAGAAGGAGCTGTTGAGCAACAAAGAAGCAATAATAGCACTACTAAATAAATCCACTCTGACTCTGAATAGACTGTCCAAGATTAAGTCCAACATA
>gnl_Theca_v1.1_Thecc1EG000312t1
ATGACAAATGATGCCTGTAATGTCTCTACATTGACAAAGAATAATTACTTAATCAGTGGTTTATTCGCCTTGGGAATAGCCCATAAAAATAGACAGTCTCTCGGTGTCTCAGGCATCCGTTCCCACCCTACCTCTGAACTCTTTGCTTCTTTGCTTTTGATTCCGCAAACGGCTTCCATGTCTTCTCCATCGGAAATTTCCAACACTGTATCCAAAGTGTTCTCTGTCTGTGCGTCGTTAGCGGGATTCATCATGCTGCTCTGGCCCATGGCCCAAGAACTGATTTCCGACCAGGTCAGATCCTATCTTTCTTCTAACCTTCCCCACTTCTTCAGTCATATCTCGCCTATCGTCACTGTTGAAATCGATGAGAAATGTGGCGTGACTAAGAACGAAGTTTATGAAGCAGCTACGCTCTATGTCAGCACCAGGGTCAGCACCGAAAAAATGCGCCACAAAGTCAACAAAACCAGAGAACAGAAATATTTTACAATCGCCGTCGCGAAGGGGGAACCAGTTGTTGATCAATACGACGGTGTTAAACTAACATGGAGACTTGTTTCCGAGAAAGATGAGTTTGGAGAGCAAAGACTGTTCAAACTCAGCTTCAACAAGAAGCATCATGCAAAAGTATTGACTTCTTACTTACCTTACGTTTGGGACGAAGCTAATATGATCAGAACTCGAAACCGAATGATAAAGCTTTATAGCCGTCAATGTCCATTCAGTGATGACAACGATGACAGAAGAGGTTCTTGGGGTTCCATAATCTTGGAGCACCCAGCTACTTTTGAGACATTGGCTATGGATCCAGATCTGAAGAAGATGATCATGGATGATTTGGAGAGGTTTGTAAGGAGGAAAGAGTATTATAATAAAGTTGGGAAAGCTTGGAAAAGAGGTTACTTGCTATTTGGTCCTTCTGGCACTGGTAAATCCAGTTTGGTTGCTGCCATTGCTAATTATCTCAAATTTGATATATATGATTTTGCGCTCAACAGTGTATCTTCTGATGTTGAATTAAGGAAGATGCTGCTATCAACGAGTAACCGGTCTATAGTGTTGTTTGAAGACATAGATTGCAGCTCTGAGGTTCTTGGACGACAAATTGGCATGCAAAACGAACAGGAACCTCCTAAATTTGGGCAGTTGACGCTTTCGGGTATCCTGAACTGCATCGATGGTGTGTGTTCTAGCTGCGGGGATGAAAGAATCATCGTATTCACAACCCGCTACAAGGATCGGCTTGACCCTGCTCTGTTGCGTCCTGGTCGAATGGACATGCACATCAACATGTCCTACTGCACCACTTACGGATTCAAGCTCTTAGCTTTTAACCATTTAGGCATCAGCAACGAACACATCCCTTTCCTGGGAGAAATCGATGGCTTGCTAAAGAGTACAGAGACGACCCCAGCAGAGGTAGCAGAGGAATTGATGAGATATGATGATGCTGATGTTGCTCTTCAAGGTCTTGTTGACTTCCTTAAACGCAAGAGGGATGAAGGCAATGAGACC
>gnl_Theca_v1.1_Thecc1EG000310t2
ATGGCTTCCATGTTTTCTTTGTCAGAAATTTCCAAGACTTCATCCACACTGTTCTCTGCCTATGCGTCGTTTGCGGGATCCATGATGCTGGTCCGGTCCATGGCCAATGAACTGATTCCCCACCAGCTCAGATCCTATCTTTTTTCTACGTTTCGTTACTTCTTCACTCCGCTTTCGCCTGACCTCACTCTCGCTATCGATGAGAAATGTGGCATGACCAAGAACCAAGTTTATGAAGCAGCCGAGCTCTATCTCAGCACCAAGATCAGCCCCAAAACAGAGCGCCTCAAAGTCAGCAAAACCAGAAAACAGAAACATTTTACAATCGCCATCGAGAATGGGGAAACAATTGTTGATCAATTCGAAGATGTTAAACTAACATGGAGGCTTGTCTGCACGGAAGGTCAGAAACCTCACTCTGGAGAGAAAAGACTGTTCGAACTCAGCTTCAATAAGAAGCATAGAGAAAAAATATTGGGTTTTTACTTACCTTACGTTTTGGTCAAAGCCGAGGAGATCAGAAATCAAGACCGAATGATAAAGCTTTATAGCCGTCAATGTCCATTCAGTGATGACGACGATGACAGAAGAGGTTCTTGGGGTTCCATAATCTTGGAGCACCCAGCTACTTTTGATACATTGGCTATGGACCCAGATCTGAAGAAGATGATCATTGATGATTTGGAGAGGTTTCTAGGGAGGAAAGAGTATTATAAGAAAGTTGGGAAAGCTTGGAAAAGAGGTTACTTGCTATTTGGTCCTCCTGGTACTGGTAAATCCAGTTTGGTTGCTGCCATGGCTAATTATCTCAAGTTCGATATATATGATTTGGGGCTCAGCAGTGTCCGTTCTGATGCTGAGTTAAGGAGGACACTGCTGTCAACGAGTAACCGGTCTATACTGTTGATTGAAGACATAGATTGCAGCTCTGAGGTTCTCGGACGACAAGTGGGAAAGAAAAACAAAGAGGAACCAGCTAAATCTGGGCAGTTGACGCTTTCGGGTATCCTGAACTGCATCGATGGTTTGTGGTCAAGCTGCGGTGATGAAAGAATCATCGTATTCACAACCAACTACAAGGATCGGATTGACCCTGCTCTGTTGCGTCCTGGTCGAATGGACATGCACATCAACATGTCCTACTGCACCCCTGACGGATTCAAGCTCTTAGCTTCTAATTATTTAAACATCAGCAGCAAACACAACCCTTTCTTTGGAGAAATCGATGGCTTGCTAAAGAGTGCAGAGGCGACCCCAGCAGAGGTAGCAGAGGAGTTGATGAAAACTGATGATGCTGATGTTGCTCTTCAAGGTCTTGTTAGCTTCCTTAAACGCAAGAGGGATGAAGACAATGAGACCAAGAACAAAGCTACGGATGGTGGTGAAGTTCCACCCTCCATCAGAAGACTGAATGAGATAGTATCAAGGTTTAAGAGATTGAAAACCGATGGGGACAAAAGGAAAATTATGACGACGAAGAGCAAAAGAATGGTAAAAGGAGGAAGCAGGTTGAGAAGAATACCGTAC
>gnl_Theca_v1.1_Thecc1EG000313t1
ATGGTAGTTACTTTGGTGTTACATTGCCTACTTAATTCCATAGATGGATTGCGGTCAAGCTGTGGAGAGGAGCGAATCGTTGTATTCGCCACCAATCAAAAAGATAAACCAGACCCTGCATTGCTTCGTCCAGGCCGGATAGACGTGCTCATTAACATGTCTTACTGCAGCAATCAAGGGTTCCGATTGGTCTCCAATTATCTTGACGTACATGGCGGTAAACAAACAGAGTTAGCTACGTGGAGCTTCAGGAAGGGATTTCAGTTTGCTACAATGAGGTCCCCAAGTTTTGCCACGTGGAGGTTGGAGGAGCGAAGTTCTGATGAGAAGGAAAGTTATGATGGGTTTGGTGTTTCGAGTCGTGCGCCTTTTCAGAAGCGTGTG
>gnl_Theca_v1.1_Thecc1EG027791t1
ATGTCGTCCCACCAGAAAGTGATCAAAGCTAGGAGCCTTCTATCCACAGCAGCCTCCATAGCAGCCACGGCAATGCTCATTCGGACCATCGCCAATGATTTCATTCCAGCTGATGTCCAAAACTACTTCTCTGTCAGTTTACAGAATCTGTCTCGCCATTTCTCCTCTCAGCTGACAATTGTTATAGAAGAGTTCAGAGGATTATCCATAAACCAAGTGTTTGAAGCTGCTGATGTATACTTAGGCAGCAAAACAACCCCTTCAATTCAAAGACTTAAGGTGGGCAAAAGTGAGAAGGAAAACAAGTTAGCTCTATCCATGGATAGAGGTGAAGTACTGGTTGATGTTTATGAAAATGTGGAGATGAAGTGGAAATTGTTTGTGCGAGAGTTGAATCAGTACGCTTTCGGAACCCAAACCAGGGTGATCTTAATGGATCTCTGCGCACCCAATGACATTCAAGACACTCGCTATGGATTCGGAGCTGAAAAAGGCAGTGATGGAGGATCTGGAAAACTTTATCAAAGGGGAACAATACTACAAAAGAGTTGGGAAAGCTTGGAAACGTGGTACTTGCTGTATGGTCCTCCAGGGACAGGCAAGTCAAGCTTGATAGCTGCAATGGCTAATCACCTGAAATACAACATCTACGACTTGGACCTGACTGCTATCCAAACCAACTCCGATCTTCGATTTTTGTTGCTTGCCATGCCTAGCCGATCCATTCTAGTGGTTGAGGATATTGAATGCTCTATCGAGCTAGAAAATCGAGAATCTGAGAATGAACCTCGGAGACGGAGATTCAACGGAGGTGACAATCAGGTGACACTGTCGGGACTTCTGAATTTCATTGATGGCCTCTGGTCATGCTGTGGTGAAGAACGCATCATTATTTTTACAACCAATCATAAAGAACGATTAGACCCAGCTTTGCTGAGACCTGGTCGTATGGACATGCACATTCACATGTCATACTGCAATGCTTCTGTGTTTAAGCAACTCGCCTTTAACTATCTGGGGATTTGCGATCACCAACTTTTCCAACAGCTCGAGAAGCTCTTGGAGGAGGTGGATGTCACTCCTGCAGAAGTTGCTGGGGAGTTGATGAAGAACTCCAATAGAGAGGCTGCCTTTCATGGCTTAGTCAAATTCCTATATGAAAAGATTAGTGAACGAGATACGAAGCAAGAAAATGGTAACAAGAATGAACAAGAAGACGAA
>gnl_Theca_v1.1_Thecc1EG034094t1
ATGATTTCATCCCAGATTCCATCAAGGATCACTTCTTTTCTCGTCTTCGAAAGATCTCCTCCTCTTTCTCCTCTCACCTCACGGTTGACATTGAAGAGTCTGATGGGCTCACTGCTAACCAAGATCTTCCATGCCGCTAACCTTTACTTGGGTGAGAAGTTGTCATCGTCGAGCCAAAGGGTTAAGGCTAACAAGGCCGAGAAAGAGACAGGATTGCAAGTGACTACCGATAAGAATCAAGAACTGCTGAGTTTCCATAAGAAGCATAGGGAGATGGTGCTGGGTTCATACCTGCCATACATTCTTCACAAAGCAAAAGAGATTAGAGAAGAGAAAAAGTCTCTGAAGCTTCATACAGTTGATTACAATGGTACAGATTATTGGGGTACGATCAATCTTGATCATCCAGCAACTTTTGATATGGCAATGGATCCAGAAGTGAAGAAGGCACTAATAGAAGATCTTGACAGGTTCATAAGAAGGAAAGAGTTTTACAGGAGAGTAGGGAAGGCATGGACGCATGGGTATTTGTTGTATGGACCACCTGGAACTGGAAAGTCAAGCTTGGTTGCTGCCATGGCTAATCATCTCAAGTTTGACGTTTATAATTTGGATTTAAAGGAAGTTCAGTGCAACTCGGATTTGAGGAGATTATTGATAGGTACAGGTTACTCTCTCGGGTCTACTGAACTTCTTGATGGATTGTGGTCAAGTTGTGGAGATGAGCGGATAATAGTGTTCACAACCAATCACAAGGACAGTCTTGATCCAGTGCTGCTCAGACCAGGACGCATGGACATGCATCTCCATATGACTTATTGCACATTTAGCGGTTTCAGGGCACTTGCTTCTAATTATTTGCAAATTCAACATCATCCACTTTTTGAGGAAATCAAGGGGTTGTTAGAGAAGGTTCAGGCAACACCAGCTGCAGTTGCAGGAGAGCTGATGAAGAGTGAAGATCAAGATGTTTCTCTTCAAGGCCTTATCAAATTCCTACATGACAAAGCAAAAGCTGAGATGCTGCAGGAAAGT
>gnl_Theca_v1.1_Thecc1EG010794t1
ATGTTTTCTCTCAAAAGCATCCCTTCAACGGCGTCCGTCCTCTCAACATACACCACCTTCACCGCCTTAGCTATGCTGGTTCGCAGTGTGGTTAGTGAAGTTCAGACCATAAGCAGCCAGCTCATTCCAGAACAACTGCAAACCATATTACTATCGAAATTTGTAGGCTTTTGGGGGACTCCTCCTTCCCAAGTGACTCTTCTCATTGATGAATACGATGGCTACACGATCAATCAGCTCTATGAAGCTTCTGAAATCTACTTGGCTACAAAAATTACTGCATCTGTCGACAAGCTTAAGGTTTCCTTAGCTCCACGAGACAAGACCTTGTCAGTAACGATCGACAAGGATGAAAATATTATTGACATCTTTGAAGATATTCAACTCAAGTGGCGAACGACTTGTATAGAAATGAAGGAGGCATCCCAACAAGGAAAATATGAAAAGAGAGTAATTGAGCTCAGTTTTCATAAGAAGCGCCTGGAAAAGGTAGTAAAATCTTACCTGCCATATGTACTGGAGAGATCAAAGGCCACCAAAGAAGAAAAAAAGGTGGTGAAACTTTATTCACTTGGAAACTATTATGCAGAATACCAGGGAGAATGGGCATCAACCAATCTTGACCATCCAGCCACTTTTGAAACATTGGCAATGGATGCAACACTCAAAAAGGAGTTAGTGGATGACTTGGACAGATTTTTGAGGAGAAAAGATTTCTACAGAAGAGTTGGAAAAGCATGGAAACGTGGGTATCTGTTGTATGGTCCTCCAGGAACAGGTAAGTCAAGCTTGATTGCCGCCATGGCCAACTACTTAAAGTTTAGTATCTATGATTTGGAACTCGCAAGCATCTACAGCAATTCAGATCTTCGAAGACTGCTAGTCTCGACCACAAACCGATCAATACTAGTTATTGAGGACATTGATTGCAGCATTGAGCTAAAGGACAGACAAGCTGGAGATACCAATCAGAGTGAGAGACAGCTAACTCTATCCGGATTGCTCAACTTCATTGATGGCCTATGGTCAAGCTGTGGCGATGAGAGGATAATAGTCTTTACAACCAATCATAAGGACAAGCTAGACCCTGCTTTGCTAAGGCCAGGCCGCATGGACATGCACATCCACATGTCCTATTGCACTCCTAGTGGATTCAGGATCCTTGCTTCAAACTATCTGGGCATCACTAGTCACAAATTGTTCACCCAAATTGATGAACTGATGATGGAAGTGGAGGTAACTCCAGCAGAAGTTGCAGAAGGGCTCATGAAAAGTGAGGATGCTGATATTGCACTTGAAGGACTCATCAAGTTCCTCCAGAACAAGAAGAGCGGATCCTGCAAATTTGATCCTGCAAGGGGAAATGAAGACAGCAAATGTGAGACAAACACTGGGAGCAAGAGAAAGGGAAGAGGCAGAACTACTGGAAATACTAATAAAAAGGTTGTGAAGAGAAAGTATCCGAAAAGGTTGAAATTCGTA
>gnl_Theca_v1.1_Thecc1EG006846t1
ATGTTTTCCAAAAACAACATGCCCTCTGCCCAAACAGTTGTGTCAACAGCAGCTTCTATCGCTGCTTCAGCAATGGTTATGCAGACCGTAGCCCGCAACTTGTTACCATCTGAACTTCAAGCTTATATGTTCAAATATATAAAGGGCTTTTTCAAATCGTTTTCCTTTCAGATAACCTTAGTCATCGACGAATTTGATGGTTTAACAGGCAACCAGATCTACAGGGCTGCAGAAATCTATTTAGGAAACAAAATCTCTCCCTCTACCAAACTTTATAAAGTAAGCATGCCAGAAAAGGAGACAAACTTTGCTGTTTCCATGGCGAACAACCAAGAAACGATGGATACTTTTGATAGGGTTCAATTTAAATGGAGGCAGGTTACCAGACAAGTTGACTCCAATCACATGGCAGCTCAAGGTCATACTTACAAGGTCCGATCCGAAATTCGATCTTTTGAGCTTACTTTCCACAAGAAACACAAGGATAAGGTTTTAAACTCCTACTTGCCTTTTATATTAAAAGAATCAAGTTGTTTAACAGAAGAGAAGAAAACCTTAAAGCTCTACACTTTGTACGACTATATGCGGAGGCATGGAGGCGGAGTATGGCAACCAATAATCCTTGATCATCCTGCAAAATTTGAAACACTGGCGATGAATACAGAGCTCAAGACCATGATAATGGAAGACCTTGAGAGATTTCTAAAGAGGAAAGAATATTACAGAAGAGTAGGGAAGGCATGGAAACGTGGATATTTGTTATATGGTCCTCCTGGTACAGGAAAATCAAGTTTGATTGCTGCAATGGCAAATTATTTAAACTTTGACATTTATGACTTAGAACTCACCGATATTCAAACCAACTCTGATCTGAGGAGAATACTGATCGCCACTGGAAACCGATCAATACTTGTGGTTGAGGATATTGATTGCAGTCTTGAGTTGCAAGAACGACAAGCTGAACCACGACCTGTTACTGCTTTCAGGACTAACAGAGTTACACTATCAGGATTGCTCAATTTCATCGATGGGCTTTGGTCAAGCTGTGGAGATGAGAGGATCATCGTGTTCACGACTAATCACAAAGACCGATTAGACCCAGCTCTGTTACGCCCAGGCCGCATGGATGTTCATATCCATATGTCACACTGCAGCCCTTGTGGTTTCAACACTTTAGCAGCCAATTATGTTGGAATAACTGATCACCCTCTGATCTCCACAGCCAGAGAGCTCCTGGATGAAATATCCGTGACCCCTGCAAAAGTTGGTGAGCAGTTACTAAAGAATGAGGATCCTGAAGCTGCACAGCAAGGCCTAATTGACTTCCTCCGAGCAAAGAAAACTGAAGAAGCTGAAAATTCAAGCTTG
>gnl_Theca_v1.1_Thecc1EG010789t1
ATGGAAATGCTTTTAATCTTCAAAAAAAAAAAAATTGGAAACAAAGTTTTCTACATTTGGAAATTATCACTTTGCCTCCAAAGTCCAAACATGTTTTCTCTCAAAAGCATCCCTTCAACTACATTAGTCCTATCAACATATACCACTTTCACAGCATCAGCCATGCTGGTTCGAGGTGTGGTTAGTGAAGTTCAGGCCATAACCAGCCAGATCATTCCAAAACAACTCCAAACGATATTACTGTCCAAACTTGGAGCTTCTGAAATCTACTTACAGAATAAAATCACTACATCTATGGACAGGCTTAAGGTTTCCAAAGCTCCACGAGACAAGAAGATCGCAGTAACCATAAACAAAGGCGAAAAGGTTATTGACATATTTGAAGGAATCCAACTCAAGTGGGAAATGACATTTGTTGAGACCAAGGACAATCATCAAGGCAAGTTTGAAAAAAGAGTAATTGATCTCAGTTTTCATAATAAATGCATGGAAAAGGTACTAAGTTCTTACTTGCCATATGTAATGGAGAGATCAAAAGCCATCAAAGAAGAAAATAAGGTGGTGAAGCTTTTTTCACTGGGAAACTTATGTGGAGACAGGGATGGAGAATGGGGATCAGCCAATCTTGACCATCCAGCCACTTTTGATACATTGGCAATGGATCCCAGTCTCAAGAAAGAGTTAATACACGACTTGGACAGATTTGTTAGAAGAAGAGATTTCTATAGAAGAGTTGGAAAAGCGTGGAAACGTGGGTACTTGCTCCATGGCCCCCCAGGAACAGGCAAGTCAAGCTTGATTGCTGCCATGGCCAACTACCTAAAGTTTAATGTCTATGACTTGGAACTTCCGAGTCTGTACAGCAATTCAGATCTTCGAAGATTGTTAGTTTCTACCAGAAGCCGATCAATACTTGTGATTGAGGATATTGATTGCAGCATTGAGCTCCAGGATAGAGTGGCTGCGGGATATGAGTATGACCAGGGTCACAACCAGTTAACTCTATCCGGATTGATCACCTTCATTGATGGCCTATGGTCGAGCTGTGACGATGAGAGGATAATAGTCTTTACAACCAATCACAGAGACAAGCTAGACCCTGCTTTGCTAAGGCCAGGCCGCATGGACATGCACATCCACATGTCCTATTGCACTCCTAGTGGATTCAGGATCCTTGCTTCAAACTATCTTGGCATCACTAGTCACAATTTATTCACCCGAATTGATGAACTGATGATGGAAGTGGAGGTAACTCCAGCAGAAGTTGCAGAAGAGCTCATGAAAAGTGAGTATGCTGATATTGCCCTTGAAGGACTCATCAAGTTCCTCCAGAACAAGAAATTGGGATCTGGA
>gnl_Theca_v1.1_Thecc1EG006849t1
ATGACCTTAATCCAGGGATTGATTGAAGAGGCAAAACTGGACCACATCAATCTTCCTTATTATGCACCTACCCCAAAAGAAGTGAGGCACGTAATTCAAACTGAAGGGTCGTTTCAGATCCAGCGACTTGAAACTTATAAAATAGATTGGGATTCTAGGAGCCAAAATGGTATGAAAGGCAAAAATGTCGCCAGGACTATAAGAGCAGTTGCAGAATCCCTTCTGGAAAATCATTTCACTGGCCTGAACATGGATGATCTGTTTGAGAGATTTGTCAAGAAGATAAGCGAAGTACTTGGAGGAGGAAAGATGCTAATGCAACCAGATCTACAGGGCTGCAGAAATCTATTTAGGAAAATCTCTCCCTCTACCAAACTTTATAAAGTAAGCATGCCAGAAAAGGAGACAAACATTGCTGTTTCCATGGCGAACAACCAAGAAACGATGGATACTTTTGATGGGGTGCAATTTAAATGGAGGCAGGTTACAAGACAAGTTGACTCCAATCACATGGCAGCTCAAGGTCATACTTACAAGGTCCGATCCGAAATTCGATCTTTTGAGCTTACTTTCCACAAGAAACACAAGGATAAGGTTTTAAACTCCTACTTGCCTTTTATATTAAAAGAATCAAGTTGTTTAACAGAAGAGAAGAAAACCTTAAAGCTCTACACTTTGAATTACGACTATATGCGGAGGTATGGAGGTGGAGCATGGCAACCAATAATCCTTGATCATCCTGCAAAATTTGAAACACTGGCGATGAATACAGAGCTCAAGACGATGATAATGGAAGACCTTGAGAGATTTCTAAAGAGGAAAGAATATTACAGAAGAGTAGGGAAGGCATGGAAACGTGGATATTTGTTATATGGTCCTCCTGGTACAGGAAAATCAAGTTTGATTGCTGCAATGGCAAATTATTTAAACTTTGACATTTATGACTTAGAACTCACCGATATTCAAACCAACTCTGATCTGAGGAGAATACTGATCGCTACTGGAAACCGATCAATACTTGTGGTTGAGGATATTGATTGCAGTCTTGAGTTGCAAGAACGACAAGCTGAACCACGACCTGTTACTGCTTTCAGGACTAACAGAGTTACACTATCAGGATTGCTCAATTTCATCGATGGGCTTTGGTCAAGCTGTGGAGATGAGAGGATCATCGTGTTCACGACTAATCACAAAGACCGATTAGACCCAGCGCTGTTACGCCCAGGCCGCATGGATGTTCACATCCATATGTCACACTGCAGCCCTTGTGGTTTCAACACTTTAGCAGCCAATTATGTTGGAATAACTGATCACCCTCTTATCTCCACAGCCAGAGAGCTCCTGGATGAAATATCCGTGACCCCTGCAGAAGTTGGTGAGCAGTTACTGAAGAATGAGGATCCTGAAGCTGCACTGCAAGGCCTAATTGACTTCCTCCGAGCAAAGAAAACTGAAGAAGCTGAAAATTCAAGCTTG
>gnl_Theca_v1.1_Thecc1EG006848t1
ATGCCTTCGGTGCCAATACCCACCTCATTTTTCAATGGCACCTACCAAGGTCCCTCAGCCAAGGTCATCTTCTCAGCTGCTGCATCAGTTGCCGCCACTGCCATGCTGGTGCGCTCCGTCGTCAGAGAATTTGTTCCTCACGAGCTGCGAGACTTCATGTTCTTGAAAATCAAGAATCTCCTTGCCTCTTTGTCTTCAGAGCTCACGTTAGTCATCGAAGAATATGATAATCTCAATCATAACCTTCTTTACAAGGCTGCAGAGCTCTATCTTGAGGCCACAATCCCTCCTGACACGAAGAGAATTAGAGTAACCATGCCAAGAAAAGAAGGAAAGATTTCATTGTCCCTTGAAAAGAATCAAGAAATCATTGATAAGTTTAATGGGGTTCAAGTGAAGTGGAGGTTTGTTTCAAAAAATATTCGTTCCAAGTATATTCAAGGATCTGATCCTTACAACCCGGTGGTTAAATCCGAGATTCTGTTCTTCGACCTAAGTTTCCATAAGAAACATAAAGAAATGATCTTGAACGAATATATGCAGCATATATTGGCCAAAGCAAAAGAAATGAAGGAGAAAAAGAAGACCTTGAAGTTATTTACCTTGAAGTACGAGATGATGCCTGGAAGGAATGGGGATATGTGGCAGTCAGTGAATCTTGATCATCCGGCTACTTTTCAAACCCTGGCAATGGATTCAGAGATGAAGCAGAAAATAGTGGAGGATTTGGAGAGATTTGTGAAAAGAAAGGAGTATTACAAGAGGGTAGGCAAGGCTTGGAAAAGGGGGTACTTGTTGTTTGGTCCTCCTGGCACAGGGAAGTCAAGCTTGATTGCTGCCATGGCCAATTATCTTAATTTTGATATTTATGACTTGGAGTTGACTGAAATCAGAGGGAATTCGGAGCTCAGGAAGTTGGTGATTTCAACTGGGAATAAATCAATACTGGTTGTGGAGGATATTGATTGTTCTCTGGAGTTGCAGGATAGGCTTGCACAAGCCAGGGCTGCGGCAGCACAAAGTTCTCGACATATTCGTGTACCTCAGTATCAGTTGACACTGTCAGGATTGCTGAACTTCATAGATGGGTTATGGTCAAGCTGTGGGGATGAAAGGATTATAGTGTTCACAACCAATCACAAGGAACGGCTTGACCCAGCTTTGCTGCGCCCTGGTCGAATGGATATGCACATCCACATGTCCTACTGCACTCCATGTGGGTTCAAAATGCTGGCTTCCAATTACCTCGGGATTCCAGAGCACCCGCTCTTCTTAGAGATTGAGGAATTGCTAGAGATATCGAAGGTGACCCCTGCAGAAGTAGGTGAGCAGCTGATGAAAGACGAGGTGCCTGAAATTGTGCTACCAGGTCTAATCGAGTTTCTTGAGGCCAAGCTAGAAGAAGGTCGTGAAGCTGAAGCTGAAGCTGGTGAATCACAATCAAGAGTAGCGCAAGCAGCAGAAGTCGGGGACAAGCTAGAAGACAAACAAGGTAAGAGCAAGAAACAGGAAGATAGAGGGAACCAACAAACACTAATGATTCAG
>gnl_Theca_v1.1_Thecc1EG006845t1
ATGATGCTGTTGATAGTCGCGAAAGTTTATCCAATAGAAGAGCCAAAAACGGTATCGTTTGACTCACCTGTCCTCATCAGAACAGGGAAGGTTTTCTCCTACTATTTCCACTCTTTGCTTCCTACTAACGTTGTCACAACACCATTTCTTCATGTTTACATTGATAGCATATCAATACCCAGAGCTTCTTTCTTTTTACTCTTAAAGATTCGGCAAACCTTCCTCTCTCTTTGTTTTTTTCAGTTCTTCTTTTTATTCAATTTCCTAAGAATTAACAAAATGCCTTCGGTGCCAATACCCACCTCATTTTTCAATGGCACCTACCAAGGTCCCTCAGCCAAGGTCATCTTCTCAGCTGCTGCATCAGTTGCCGCCACTGCCATGCTGGTGCGCTCCGTCGTCAGAGAATTCGTTCCTCACGAGCTGCGAGACTTCATTTTCTTGAAAATCAAGAATCTCCTTGCCTCTTTGTCTTCAGAGCTCACGTTAGTCATCGAAGAATATAATAATCTCAATCATAACCTTCTTTACAAGGCTGCAGAGCTCTATCTTGAGCCCACAATCCCTCCTGACACGAAGAGAATTAGAGTAACCATGCCAAGAAAAGAAGGAAAGATTTCATTGTCCCTTGAAAAGAATCAAGAAGTCATTGATAAGTTTAATGGAGTTCAAGTGAAGTGGAGGTTTGTTTCAAAAGATATTCCTTCCAAGTGTATTCAAAGATCTGATCCTTACAACCCCGTGGTTAAATCCGAGATTCGGTTCTTCGAGCTAAGTTTCCATAAGAAACATAAAGAAATGATCTTGAACGAATATATGCAGCATATATTGGCCAAAGCAAAAGAAATGAAGGAGAAAAAGAAGACCTTGAAATTATTTACCTTGAAGTACGAGAGGATGCCTGGAAGGAGAGGGGATATGTGGCAGTCAGTGAATCTTGATCATCCGGCTACTTTTCAAACCCTGGCAATGGATTCAGAGATGAAGCAGAAAATAGTCGAGGATTTGGAGAGATTTGTGAAAAGAAAGGAGTATTACAAGAGGGTAGGCAAGGCTTGGAAAAGGGGGTACTTGTTGTTTGGTCCTCCTGGCACAGGGAAGTCAAGCTTGATTGCTGCCATGGCCAATTATCTTAATTTTGATATTTATGACTTGGAGTTGACTGAAATCAGAGGGAATTCAGAGCTCAGGAAGTTGGTGATTTCAACTGGGAATAAATCAATACTGGTTGTGGAGGATATTGATTGTTCTCTGGAGTTGCAGGATAGGCTTGCACAAGCCAGGGCTGCGGCAGCACAAAGTTCTCGACATATTCATGTACCTCAGTTTGCTTTCTATCAGTATCAGTTGACCCTGTCAGGATTGCTGAACTTCATAGATGGGTTATGGTCAAGCTGTGGGGATGAAAGGATTATAGTGTTCACAACCAATCACAAGGACCGGCTTGACCCAGCTTTGCTGCGCCCTGGTCGAATGGATGTGCACATCCACATGTCCTACTGCACTCCATGTGGGTTCAAAATGCTGGCTTCCAATTTCCTCTGGATTGAAGAGCACCCGCTCTTCTTAGAGATTGAGGAATTGCTAGAGATATCGAAGGTGACCCCTGCAGAAGTAGGTGAGCAGCTGATGAAAGACGAGGTGCCTGAAATTGTGCTACGAGGTCTAATCGAGTTTCTTGAAGCCAAGCTAGAAGAAGGTCGAGAAGCTGAAGCCGAATCTGAAGCTGGTGAATCACAATCAGGAGTAGCGCAAGCAGCAGAGGGTGGGGACAAGCTAGAAGACAAACAAGGTAAGAGCAAGAAACAGGAAGATAGAGGGAACCAACAAACACTAATGATTCAG
>gnl_Utrgi_v4.1_Scf00042.g4869.t1
ATGGATGCGAACTTTTTCTCCGCCTACGCCTCCATGGCGGCGACGCTAATGCTCCTACGCACTCTGATCAACGATATGGTGCCGTATCAGGTCAGGGATGCTCTCTACTCATTCTTCGATCAGATACTCGACCACTTCCTCTCACGGTTCGTCACGAAGCTCGATTCCAAGGTCACTATCGTTGTCGATGAGGAAATCGGAATGAATCGAAACGAGGTCTTTGAGGCGGCGGAAACCTACCTACGGACGATTATCAACCCGAATTCCAAGAGATTAAAGGCCGCCAAAACCGTGAAACAGAAGAGCATCAGTTTGAATATGGAAAAGGGGGAGGAGGTGTTCGATTCCTTTAAAGGAATCCAATTGAAATGGCAGTTTTATGTTAAGGAGCAGGATAACGACAAGAGCGGCGCCGCGAGCCAGAAATCGGAGAAAAGATTCGAGCTTACCTTCAGCAAGGCGCAGAAGCAAATCGTTGTTGATGAATATCTCCCCTTTGTTCTCTCCAAATCGAAAGAGATGAAGTCCAGAGAACGGCCGGTGAAGCTTTACACTCGGGATTGTAGATTCGACGAAGACGACGACGGCGAAAATTGCGGCTGTTACTGGGGGGCTATAAACCTCGACCACCCCGCAACTTTCGAGAAATTGGCTATGGATTGGGAACTTAAACAGTCGATAATCGACGATTTGGATAGGTTTGTCCGAAGGAAGGAGTATTACCGGAAAGTGGGTAAAGCTTGGAAGCGAGGATACCTTCTTTACGGGCCTCCGGGGACCGGAAAATCCACGTTGATAGCCGCCATAGCCAATTACTTGAAGTTCGATGTCTACGATCTTGAGCTCTCCTCTGTATACGACAACAGAGAGCTAAGAAGCCTTCTCCTCTACACCAAAAACAAGTCCATCGTCGTCATCGAGGACATAGATTGCAGCTCAACTGTGCATGACAGAACCCAAAACAGCGATGAATCAGATCCCGGAAACCCCCTGGATTCAAAGGTGACGCTATCCGGGATACTGAACTTCATCGACGGAATGTGGTCTTCCTGTGGAGACGAAAGGATATTCATATTCACCACGAATCACAAGGAGAAGCTGGATCCGGCGCTGCTTCGACCGGGAAGAATGGACATGCACATCCACCTCGGCTACTGCACGCCTCAAGCATTCGATGTATTGGTTGGAAATTACCTGGGCGACATTGGGGAGCACCAGCTTTTGCCCCAGATCAAAGGGCTGATAAAGGAAGTGGAGATTACGCCGGCAGCGGTGGCGGAGCAGTTGATGAGACACGATGTGGTCGATATGGCGCTTCAAGGGGTGGTAGATTTGATAGAGGAGAAGAAGAAGGAGAAGGGGGTAGAAATGGGAGAAGAAACGAGGGAGAAAAAGCTGGAACCTGAGGAACAGAAGGAAACGGAGACACAATTCGAGGTGAGGAAGAAAAAGAAAACTATGAAATTTCTTGCTGATTTGGTCAAAAGCAGAACGCTGACCATGTCCAAGAAATAC
>gnl_Utrgi_v4.1_Scf00072.g6888.t1
ATGGCAGTTTCGATTCCGAGCATCCCGCCGCCGTCGTCTGTTTTCTCGGCCTACGCCTCCATCTCCGCCTTCTTCTTCCTCTTACAAACCATAATAAACCAGTTTTTTCCAAGTTGGCTTCAAGAATACCTCCGGAGCCTCATTCTCCGATGGTTCTCTCCGACGTCCCGCACCGCTGCCGTCGTCATCGAAAGATGGGATGGAATGTCGAGGAACGAAGTGTACGATGCCGCGGAAATCTACCTCTGCGCTAAAAACCGTCTCAACGTCGGGCGCCTCAAAGTCAGTAAGCGCTCCGCAGACTCTGAAATCTCCGTGAAGTTCGCCAGATCGGAGAAGATGGGCGATTTCTTCGAGGGCGTCAGCGTTGAATGGGAGTATTTCAAGGAAGAGTCCAAAGGCGGCGCTAGATCCATGGACGAGGACGCAGATGGGTCGTCTCCTGACTCGTGCAATCACTTCTTCGAGCTCTCGTTCGACAGAGCCCACAAGCAGAAAATCATAGATTCCTACATTCCTTTTGTGATGGAGAGGGCGAAGCTGATCACAGAAGGGAAGCGCCTCATCAAGATCCATACTTTATCTTACTCCTACTCTATGGGCGCAAACGGTGCCTGGGATTCGACCAATCTAGACCACCCATCCACCTTCACCACCCTCGCCATGGATCCCTTTCTCAAGAAATTCATAATCGACGATTTGGACAGATTTGTTGGGAGGAAGGAGCTGTATAAGAAAGTAGGGAAGGCCTGGAAGCGGGGGTACTTGCTGTACGGCCCGCCGGGCACCGGCAAGTCGAGCTTGATCGCGGCGATCGCCAACTACCTCAAGTTCGACATCTACGACTTGGAGCTTGGGAGCGTGAGGCGCGACTCTGATCTGAGGAAGCTGCTACTAAGGACCGCCAATCGGTCCATTCTCGTAATCGAAGACATCGACTGCTCTATCGACTTGCCGGAGCGAAACCTCGCCCCCTTCGACGACCGGAATGTTGGAGCTCCCCGCCGCCGCGAGAACCAGTTCACACTTTCAGGGCTACTCAACTTCATAGATGGGTTGTGGTCGAGCTGCGGCCAGGAGAGGATCATCATCTTCACTACCAACGACAAGGGGAAACTCGACGCGGCGTTGCTGCGGCCGGGGCGCATGGATGTCCACATCCACATGTCGTACCTCACCGTCGCCGGAATGATCACCCTTGCCGAGAACTACCTCGACGGCTGCAGTCTTGCGGATCACCCCCGTTTCTCCCACGTCGAGGAGCTCATAAAGCGTGTCAATGTCACGCCGGCGGAGGTTGCCGAGGAGCTGATCAAGAGCGATGACCCGGACTACGCGATCGACGAGCTGATTTGCTTTCTGAAGGGAAGGGAGAAGGCGATCATGGACGGACCAGACGTCGAAGGCGTGGAG
>gnl_Utrgi_v4.1_Scf00060.g6177.t1
ATGTCTCGCATTTCGGATAACCCATCCTCCAGCTTCGCCACCGTAAAGACTATCATCTCCGCCGCTGGCACATTCGCGGCCACCGCCGTTGTTATCCGCAGCGTAGCCAATGAATTTCTCCCCTCAGAGTTCCGAAACTACGTTATTTCCACCACTCGCGGCTTCTTCAGCCGATATTCCAAAGATTTGACCCTCGTGATTAAGGAGCACGAGGGCTTAGTTACAAACGAAGTCTACGAGGCGGCGGCGACCTATCTCGGCCCCAAAATTGGCCCCAGCGCTCGCCGCGTGAAAATCAGCCGATGGGAGAATGGCAAGGACTTCAACACCGCCATGGAGCCCGGCGGAGAAGTAGTGGATTTATTCCAAGGGGAAACATTTAAGTGGGTCTTTGTTTCCACCCAAGTTGAACATGATCCCGGATACTACTTTCACCGATCGGCCACGAAATCTGAGGTAAAATCCTTCGAGCTCACTTTCAAGAAGAAGAACAGAAAACTAGTGTTCGATTCTTACCTACCCCACATCTTGAATTCGGCCGAGAACATCAAAATTCAGAATAAAAAACTTCAGATTTTTACCCCTGATGATTGTTACTGGCAAGGGGTGGCATTTGATCACCCTGCTACATTCGATACTCTGGCGATGGAGCCTGACGAAAAAGATAGGATCTTGAAGGATCTTGACCGTTTCGTGAGAAGAAAAGAGTATTACAAGAAAGTGGGAAAAGCTTGGAAAAGAGGATATCTACTGTACGGCCCTCCGGGCACTGGAAAATCCAGCTTAATCGCTGCGATGGCTAACTACTTAAACTTCGATGTTTATGATCTGGAGTTGTCTCAAGTGAAGAACAACTCTGATCTGAGAAGGCTGCTAATGGACACAGATAACAAGTCTATTTTAGTAGTGGAAGACATCGATTGCACAATCGATCTGCAGAAGAAGTTAGCCAATCGAGCAAACTCAAGTCCCACCCGCGAAGCTAAGGGCACCGATTCTGAAGAAAGCAAAGTTACACTATCTGGTTTGCTCAACTTGGTGGATGGCTTATGGTCCACCTGTGGCGCCGAAAGGATCATAATCTTCACCACAAACCACATCGAGAAGCTGGACCCAGCATTGCTCCGACCGGGGCGCATGGACGTGCACATAAACATGTCGTATTGCAGGGCCGGCGGATTCCAAGTGTTGGCTATGAACTATCTTGGGATCAGGGATCATCCTCGTTTTAAAGAGATCGCTGGGTTGGTGCGCAGTGTCGATGTGACTCCAGCTGAAGCAGCAGAGCAGCTTCTCAAGAGCGATGATCCCGATGCGGCGCTTCAAGATCTGGTTGAATTTATTATGCGGAGGAGGAATCAGGTGGAGGAGGAGGATCAAGCCAAAGCGGAGAAGGCCGCAGATTCTTCTGTTGAAGATGGA
>gnl_Vitvi_Genoscope.12X_GSVIVT01008088001
ATGGATGAACATCAGAGAGTGACTGATGAATTTCGTGGGGCAAAAGTTTGGTGGGCTGCCAGCAAAGTAGTTCCACCCGCACGGTCGTCAGTTTCTTTTTATCCAGAAAAAGAAAAGAGATACTACAAGCTCATATTCCATAAAAAGTACAGGGAGATCATGACTGACAATTACTTGGAGCATCCTATGTGGAGCCATATTGCTCGCTTGATCTTACAGGACAACAGGGAAGAGAGCAGCAAAGTCACCCTCTCAGGGCTTTTGAATTTCATTGACGGGCTATGGTCTGCTTGTGGAGGGGAGAGGCTAATCGTCTTCACTACAAACTATGTGGAGAAGCTGGACCCCGCACTAATAAGAAGGGGTCGAATGGACAAGCATATTGAGTTCTCCTACTGCAGTTTCAAGGCATTCAAAGTGCTAGCAAATAATTACCTGGGTCTTGAGACACATCCACTGTTTGAAATGATTCAACAGTCAATGGAGGAGACCAATATCACGCCTGCTGATGTTGCAGAGAACCTCATGCCCAAATCCCCAACAGAAGATGCAGAGAAATGTCTTTTAAACCTAATT
>gnl_Vitvi_Genoscope.12X_GSVIVT01010357001
ATGTTTTCTCTGAGTGGTATGCCTTCAACTGCCTCAGTTTTATCAACATACACCACCTTTGCTGCATCAGCAATGCTGGTCCGGACTGTGGTGAGTGAAGTTGAGACCATGGCCAACCAGCTCATACCCCAACAACTCCGAGAGAAGATCGTTTCCAAACTTGGAGGCCTTCTTGGTAGTCACTCTTCTGAAATGGTCCTTGTCATTCAAGAGTTCAATGGGCTCTCTGTAAATCAAATTTATCAGGCTTCTGAACTCTATTTGCGCACCAAAATCACCCCCTCGGTCGGCCGGCTTAATGTTTCCAAAGGCCTGCGAGAGAAGAACCTCTCAGTCACTGTCAGCAAAGGAGAAATGGTTGTGGATAAGTCGGAACAGAGGTCAATTGAGCTCATTTTTCACAAGAAATACAAGGAGGTGGTCTTGAGCACATACCTGCCATATGTAATAGAAAGATCAAGAGCCATAAAAGAAGAAAACAAGGTGGTGAAGCTATGCTCACTAGGAAATTTCTCTGAAGATTACGATGGCCCTTGGGGATCAATCAATCTCAGCCATCCATGCACCTTTGACACATTAGCAATGGATCCGACGCTCAAGAAGGAACTGATTGCTGACTTGGACAGATTTGTGAGGAGAAGAGAGTTCTACCAGAAAGTGGGGAAGGCATGGAAACGAGGGTACTTGTTGTATGGCCCTCCAGGCACAGGGAAGTCGAGCTTGATTGCAGCCATGGCTAACTATCTCAAATTCAACATCTATGATTTGGAGCTTACAAGTCTCTGGAACAATTCAGACCTGAGAAGGCTGTTGGTCTCTACAGCAAATCGATCCATACTTGTCATCGAGGACATCGACTGTTCTGTTGAGTTGCAGAACCGACAAAATGGATCAGACAACAACACTGACAGCCAGTTAACTCTATCTGGGTTGCTTAATTTCATTGATGGACTATGGTCAAGCTGTGGTGATGAGAGGATCATCGTGTTCACAACAAATCATAAAGAAAGACTAGACCCTGCATTGTTGAGACCAGGGCGCATGGACATGCATATCCACATGTCCTACTGCACTCCCTCCGGATTCAAAATCCTAGCTGCCAACTACCTCAACATCAACACTCACCCTCTGTTTACTAAAATTGAGAGACTGATGACTGAGGTGGAGGTAACCCCAGCAGAGATTGCAGAAGAACTCTTGAAATGCGAAGAAGTCGATGTTGCTCTTGAAGGAATTATCAAATTCCTGGAAAGGAAGAAGATGCAGGTCGAACATGATGAAAAATCTAACGAGGGAGTAAAAGAAGTTGATGAACAAGAAGTGAGCAACGGGATTAAAGGAGATAAGATGGGTAGGACAGCTCTTAAATTTCTTTCAACCCTTCATGGTCAAATGCGAAGCATATTTTCCCTGACAAGTATGCCTTCAGCACCAACCGTTCTGTCAACATACACCACTTTTGCTGCATCAGCAATGCTGGTGCAGACCATGCTCAGTGAAATTCAGACCGCAATCACCCAGATCATACCTCTAAAACCAGGAGAAAATCTTGTCCTAGATTGGAAGCCTTCTTGCTCACCAGTCTCCGTTGCAACTCAAGAGTTTAGAAGACTGTTAGTCTCAATTAGGAACCAATCAATACTTGTGATTGAAGATATTGACTGCAGCAGTGAGCTGCAGGGCCAACAAGCTGAAGGACATAATCTAAATGACAGCCAGTTGATGTTATCCGAATTGCTTAATTCCATTGATGGGTTGTGGTCAAGCTGTGGTGATAAGCAGATAATCGTGCTCAACAACTATCACAAAGAAAGGCTAGACCCTGGATTGTTGAGACCAGGGTGCATGGACATGCATATCCACATGTCC
>gnl_Vitvi_Genoscope.12X_GSVIVT01010368001
ATGACTTCAATGGCATCATTGCTATCAACATATACGACTTTTGCTGCAGCAGCCATGCTGCTTCGAACTGTTCTTAATGAAGCTCGGAGCCTGATCAACCAGTTCATACCCCAATATGTGCAGGAGAGAATCTGGTCCAAAATTGGAGGGATTTTTGGAAATCGCCACTCTTCTTCTCACATGACTCTTATCATGGATGAATGCGACAATTACATCACTAATCAATTCTACGAGGCTTCTGAAATCTACCTGCGCGCAAAAGTTAGTCCCTCAGTTACGAAGCTCAAGGTCTTCCAGGGAATCCAACTCCAGTGGGAAAGCTTTTGTATAGAAAAGAATAGGAATGAATACTACGACAGGGGTGGAGAAATTAAGTCAATTGAGCTGAGTTTCCCTCGGAAAAACATGGACAAGATATTGAGTTCTTACCTGCCGTATGTGTTGGAGAGATCAAAAGCCATTAGAAAAGAAAACAGGGTGCTGAAGCTCCATTCGTATAACGGGTCATGGGAATCAACCAACTTGGATCATCCATCGACTTTTGAAACGTTGGCAATGGATTCAAAGCTCAAGGAGGACTTGATAAATGACCTGGACAGATTTGTGAGGAGAAGCCAGTTTTACAGAAGAGTTGGCAAGGCATGGAAACGAGGGTATTTGTTGTATGGCCCTCCGGGTACTGGAAAGTCGAGCTTGATTGCAGCCATGGCAAACTATCTGAAATTTGACATCTATGACTTAGAACTCACAAGTCTGCACAGCAATTATGAACTTAGAAGACTGTTAGTCTCTACCAAGAACCAATCCATACTTGTGATTGAAGATATTGACTGCAGCGTTGCGTTGCAGGACCGACGATCTGGAGGATGCGGCCAAGGCAACAGCCAGTTGACATTATCTGGGTTCCTTAATTTCATTGATGGGTTGTGGTCAAGCTGCGGTAATGAGAGAATAATCGTGTTCACAACTAATCATAAGGACAAGCTAGACCCCGCATTGTTGAGACCAGGCCGCATGGATGTGCACATCCACATGTCCTTCTGCAATCCTTGTGGATTTAAGACCCTTGCTTCCAACTACCTAGACGTCAGCAATCACAAACTGTTCCCTGAGATCGAAAAGCTGCTAATGGAGGTGGAGGTGACCCCAGCAGAGATTGCAGAAGAGTTCATGAAAAGTGAGGATGCTGATGTTGCCCTTGAAGGACTAGTTGAGTTCCTCAGGAGGGTAAAGATGATACGAAATGGATCAGATGGCAGAGACGGAAAAGAATTTGTACTGAAAAGCAGTCATGTGAAAGAGAAAAGGGTGAACACAGATCAATTGTGC
>gnl_Vitvi_Genoscope.12X_GSVIVT01010370001
ATGCCTTCCACAACATCAGTTCTCTCAACTTACACCACCTTGTCTGGATCAGCATTGCTGGTTCAGAGCATGCTCAATGAAGAGTCAGTTGAAGGTAAAAAGGGTGAACATAGATCAATAGAGCTGAGTTTCCCTAGAAACATCATGGGGAAAGTACTGAACTCTTACTTGCCATATGTAATGGAGAGGTCAGTAGCTATAAAAGAAGAAAACAAGGTGGTGAAGCTCTATACACTTGGAAACCTCAAAGATATTGATTGCAGTATTGAGTTCCAGACCAACAAGCAGGAGAACGACCAAGGTGAAAACCAGTTAACTTCACGTGGGTTGCTTAACTTCATTGATGGGCTGCAGTCGAGCTGTGGTGATGAACGGATAATCGTGTTTACAACTAATCACGAAGACAGGTTAGATCCTTCATTATTGAGATCACGGCGCATGAATTTGGACATCCACATATCCTACTGCACTCCTTGTGGGTTCCTTGCTTCCAACTACCTAGGCGTAAGCAATCATAGCCTGTTCACCGAAGTAGAAAAGCCGATAAGGGAGGTGAAGCTGACTCCGGCAGGGATTGCTGAAGAGCTCATGAAAAGTGAAGATGCCAATATTGCTCTTGAAGGACTCATTGAGTTCCTCAAAAGGGTAAAATGCTGGAGGACAGAGATGAAAAATCCAACAATTGCTGAAATCCAAGAAATTGGGAGGGACGAAGAAGACATATATGACAGAATAGCTGCCCCTAAAATCTTTGGGAGTTTCCCTCACCAATCAAAA
>gnl_Vitvi_Genoscope.12X_GSVIVT01010371001
ATGCCTTCAGCAACAACCGTTCTGTCAACATACAGCACCTTTGCTGCATCAGCAATGCTGGTCCGGACGGTGTTCAGTGAAATTCAGACCACAGTCACCCAGATCATACCTCCAAAAATCCGGGAGAAAATCTTGTCCAAGATTGGAAGCCTTCTTGGTAATCCCTCTTCTCAAATTACTCTCATCTTTGATGATTACGATGGGTATGCGGTCAATCAAATGTACGAGGCTTGCAAAATCTTCCTGCGTACAAAAATCCCTCCATCAGTTCAAAAGCTTAACGTTTTCCGAGCTCCAGAACGCCAGAACCTTTTAATCACCATTGGTGAAGGCGTAGATTATGAAGCAAGATCGATGGAGCTCAGTTTCCCTAAGAAAAACATGGATAGGATTCTGAGCTCTTACTTGCCATATGTGGTGGAGAGATCAAAAGCCTTCATAGAAGAAAACAAGGTGCTGAAGCTCTATTCATATGGTGGGTCATGGGAATCAACCAACCTCCACCATCCATCAACTTTTGAAACACTGGCAATGGATTCAAAGCTCAAGCAGGACTTGATAAATGACTTGGATCGATTTGTCAAGAGAAAGAAGTACTATAAAAGAGTTGGAAGGGCATGGAAGAGAGGATATTTGTTGTACGGCCCTCCAGGCACTGGAAAGTCAAGCTTGATTGCAGCCATGGCCAACTATCTGAAATTTGACATCTATGACTTAGAGCTCACTAGTCTCCGTTGCAACTCAGAGTTTAGAAGACTGTTAGTCTCAACCACGAACCAATCAATACTTGTGATTGAAGATATTGACTGCAGCAGTGAGCTGCGGAGCCAACAACCAGGAGGGCATAATCCCAATGACAGCCAGTTGCAGTTGACATTATCTGGGTTGCTTAATTTCATTGATGGGCTGTGGTCAAGCTGTGGTGATGAGAGGATAATCGTGCTCACAACTAATCACAAAGAAAGGCTAGATCCTGCATTGTTGAGACCGGGGCGCATGGACATGCACATCCACATTGAAGAAGCTGACATTGCCCTTGGAAGACTTGTTGAGTTCCTCACAAGGGTAAAGACGGCCCAAAATGAAGCAACTGATGGAAAAGATAAAGAAGCAAACAAAAAGGGAAATGAAAGCCCAGTAGTTGATCAAAGTAAGAAGAAAGCCAAAAGAAATAACCCGACAGCAAGGAATCAAAAAAGGAAGGCGATGAGGGTCGCGCGAACGCGAACCCCCTCTACCACAAATTATGACGTAGACTCTGCCACTTGGGCAGATCTTAGGTCAGTACCCCTCCTAAGTGCAATGGAGGTTACTTTGACATGCGGCCGATGTGGGATTGGCATGTGGCATTCTGTAGTTAATCTTCACCTTATCATCCTGAACCGGCGGTTGGTTGTAGCTCCGGTAAAGTCGCAGATTTTGTTTATTATGAGGCCG
>gnl_Vitvi_Genoscope.12X_GSVIVT01010372001
ATGTTTTCTCAAGTACGTATGCCTGCAACATCATCGGTTTTTTCAGCATACACCACCTTTGTTGCATCTGCAATGCTGGTTAAAACCATGCTACATGAAGTTCAGACCTTGGCCAAACAGCTCGTACCTCAACAACTCCAGGACAAGATTTTATCAGGAATTGGAAGGCTTCTTGGGGACCCCTCCTCTCAGATGACTCTTGTCATTGATGAATACAACGGCTACACCATGAATCAAATCTTTGAGGCTTCTCAAATCTACCTGCAGACCAAGATCAGCCCAGCAGTAAGTAGGCTCAGGGTTTCCCGATCTCCAAGAGAGAAGAACCTCTTGGTCACCATCAGCAACGGTGAAAAGGTCATGGGTGGAGACAAGGGCGAACGTAGATCAATTGAGCTCAGTTTCCTTAAGAAAAACATGGAGAAGGTATTGAGCTCTTACTTGCCATATGTGGTGGAGAGATCAGAATCGATAAAAGAAGAAAACAAGGTGGTGAAGCTCTATTCCCTAGGGAACTTCCAAGGAGGAGCCATGGTTGGTGGGGGAGCATGGGGGTCCATCAATCTCGACCACCCCTCAACTTTTGAAACATTGGCCATGGATTTGAAGCTCAAGGAGGACTTGATAAAAGACTTGGACAGATTTGTAAGGAGGAGGAAGTTCTATAAAAGAGTTGGTAAGGCATGGAAAAGAGGGTATTTGTTGTATGGCCCTCCAGGCACAGGCAAGACAAGCTTGATTGCAGCCATGGCCAACTATCTGAAATTTGATGTCTATGATTTAGAGCTCACAAGTCTCCAGAGGAACTCACAGCTTAGAAAGCTCTTAGTCTCCACCAAGAACAGATCAATACTTGTGATTGAGGACATCGATTGCAGCACTGAATTACAAGACAGACAAGCTGGAAGATACAACCAACCTACCACTCAGCTGACACTATCTGGGCTGCTTAATTTCATTGATGGGCTGTGGTCAAGCTGTGGGGATGAGAGGATAATAGTGTTCACAACAAATCACAAAGACAGGATAGATCCTGCATTGCTGAGACCAGGGCGCATGGATATGCACATCCACATGTCCTACTGCACTCCCTATGGATTTAAGACCCTGGCTTCCAACTACCTTGGAGTAAGCAACCACAGACTGTTCACTGAAATCGAAAGGCTGATAACAGAGGTGGAGGTGACCCCAGCCGAGATTGCAGAAGAGCTCATGAAAAGTGAGGAAGCTGATGTGGCCCTTGAAGGTCTCATCGAGTTCCTCAAGAGGGCCAAGATTGCAGAAAATAAATCAAATGGTGAGGGAAAAGAAGTTGATGAACAAGGAACAGAAAGGCGGGATGTTGTTGAGAGTGAAAAGGTAGTAGAAACAAAGAGGCAGAAAGAAGATAGTGAATGGAGAACTAGAGATTTC
>gnl_Vitvi_Genoscope.12X_GSVIVT01010373001
ATGTTTTCTATAGTAAGTATGCCTTCAACATCATCGGTTTTATCAGCATACACCACCTTTGCTGCATCAGCAATGGTGGTTAAAACCATGCTACATGAAGTTCAGACCATGGCCAAACAGCTCATACCTCAACCACTCCAGGACAAGATTTTATCAGGAATTGGAAGGCTTCTTGGGGATCCCTCCTCTCAGATGACTCTTGTCATTGATGAATACAACGGCTACGCCATGAATCAAATCTTTGAGGCTTCTGAAATCTACCTGCAGACCAGGATCAGCCCAGCAGTCAGTAGGCTCAGGGTTTCCCGAGCTCCAAGAGAGAAGGACCTCTTGATCACCATCAACAAGGGTGAAAAGGTCATGGGTGGAGACAAGGGCGAACGTAGATCAATTGAGCTCAGTTTCCTTAAGAAATACATGGAGAAGGTATTGAGCTCTTACTTGCCATATGTGGTGGAGAGATCAGAATCGATAAAAGAAGAAAACAAGGTGGTGAAGCTCTATTCCCTAGGGAACTTCCAAGGAGGAGCCATGGTTGGTGGGGGAGCATGGGGGTCCATCAATCTCGACCACCCCTCAACTTTTGAAACATTGGCCATGGATTTGAAGCTCAAGGAGGACTTGATAAAAGACTTGGACAGATTTGTAAGGAGGAGGAAGTTCTATAAAAGAGTTGGTAAGGCATGGAAAAGAGGGTATTTGTTGTATGGCCCTCCAGGCACAGGCAAGACAAGCTTGATTGCAGCCATGGCCAACTATCTGAAATTTGATGTCTATGATTTAGAGCTCACAAGTCTCCAGAGGAACTCACAGCTTAGAAAGCTCTTAGTCTCCACCAAGAACAGATCAATACTTGTGATTGAGGACATCGATTGCAGCACTGAATTACAAGACAGACAAGCTGGAAGATACAACCAACCTACCACTCAGCTAACACTATCTGGGTTGCTTAATTTCATTGATGGGCTGTGGTCAAGCTGTGGGGATGAGAGGATAATAGTGTTCACAACAAATCACAAAGACAGGATAGATCCTGCATTGCTGAGACCAGGGCGCATGGATATGCACATCCACATGTCCTACTGCACTCCCTATGGATTTAAGACCCTGGCTTCCAACTACCTTGGAGTAAGCAACCACAGACTGTTCACTGAAATCGAAAGGCTGATAACAGAGGTGGAGGTAACCCCAGCAGAGATTGCAGAAGAGCTCATGAAAAGTGAGGAAGCTGATGTGGCCCTTGAAGGACTCATCGCGTTCCTCAAGAGGGCCAAGAGTGCAGAAAATAAATCAAATTGTCGAGGAAAGAAAGTTGATGAACAAGGAATAGAAAGGCAGGATGTTGTTCAAAGTGGGAAGGTAGTTGAAGCAAAGAGGCAGAAGATGAGTGGAGAACTAGAGGCTTGTGATTTTATGCCATGCGCATACTCGTTTCTA
>gnl_Vitvi_Genoscope.12X_GSVIVT01018890001
ATGAATAACGCAATCAACTTTTTCTCTGAAACCAAATTGGCCTCCGCCAAGACGGTGTTCTCCACCGCTGCCTCTCTCCTCGCCACCGCTATGGTGTTCCGAAGCGTCCTCCAAGATTTCTTGCCTTACGAAGCCCAGCAAATTTTTTGTTCTGGAATTCGACGCTTGTTCAATCGCTTCTCCCCACAGATGACCATGGTGATCGACGAGTTCGATGGCATCGCTTACAACCAAATCTTCGAGGCTGCCGAGACCTACTTGGGCAGCAAAGTCTGCTCCTCCCAGAGGCTGAGAGTGAGCAGGCCGGCCAAGGAGCGCAAATTCAACATCAACTCCAGGAGTATATACAATCCTCGCGATTTCAACTCCACAATTCGATCCGAAGTTCGATCTTTCGAGCTCAGTTTTCATAAGAAGCATTTGGATATGGTTCTCAATTCCTACTTTCCATACATATTGAAGGAATCAGTATCCTTGATACAAGAGAAGAAGACTTTGAAGCTCTTCACCGTCGATTTCGAAAAAATGTTTGGGAAGATGAGCGATGCCTGGTCATCAATCAGCCTTGATCATCCATCAACTTTTGATACGATCGCCATGGACTCGGAACTAAAGAGCAAAATTTTGGAAGATCTTAAAAGGTTTGTCAGGAGGAGGGATTATTACAAGAAGGTCGGGAAGGCTTGGAAGCGCGGATACTTGCTGTACGGACCTCCTGGTACGGGTAAATCGAGTTTGATCGCCGCCATAGCTAACTATTTGAACTTCGATATATATGATTTGGAGCTCACGGAACTCCGGTGCAACTCCGAGCTGAGGAGGTTGCTGCTTGCGACAGCCAATCGATCAATTCTGGTGGTGGAGGATATTGACTGTACGATTCAGTTGCAAGATCGTTCGGCAGAAAGCCAAGTCATGAATCCACGCTCATTTCAGTTCGAGAAACAGGTGACGCTTTCAGGATTGTTGAATTTTATCGATGGACTTTGGTCAAGCTGCGGTGACGAGCGAATCATAATATTCACAACAAACCACAAAGACAAGCTGGATCCTGCTTTGCTGCGTCCAGGGCTGGCCGAGCATCTACTCCAAAGTGATGAGCCTGAAAAGGCACTCAGAGATTTGATTAAATTCCTCGAAGTGAAGAAGGAAGAGGCTAGGGAAGACGAGGAAGTGAGAATTTACACTCGTAAATATGCCACACATAAGACAGTGAGTTGGGACTCAATCCAACTCCATCATCCGGCAAAGTTTGAGTCCTTTGCCATGGATCCCGATCAAAAGAAGGAGATCATGGAGGATTTGGAGAGAGTTCCAATGGAAACCATAGCTGCTTCTTTCTCAGCAATGCCTGAAATTGCAACCAAATTATTCTCATTCTATGCCTCTCTCCAGGCCTTCATAGTGTTGATCAGAACCATGATCAACGAGCTCATCCCTGACAAGATCCGAACTAATGTTCTCTCTAAGCTTCAAACCTACTGGTTCGCTCCTCCTTTCTCTCAGCTCACTCTCCTCATCGAAGAGGACCATGGGATGACGCCCAACGAAATCTACGATGCTACCCAGGCCTATCTCGACACCAAGATCCCACCTTTCATTGAACGCCTTAAAGTTGGGAAAACCCCAAGGGACAACAATCTCAACGTTACAATCGCAGAGGGCCAAGTGGTTCCCGATTCCTTCGAAAACATCAAGCTCAAGTGGGTGCTCGGTACAAAGCACGATTCCTACGACTACACTGGAGACTGGGGATTCATCACTCTGAAGCATCCGGCCACGTTTGACACTATGGCGATGGATCCGGAACTAAAGAAGGCGATAATTGATGATTTGAATAGGTTTGTTGCGAGGAAGGAGTATTATAAGAGGGTTGGAAAGCCTTGGAAGCGTGGATACTTATTGTACGGTCCTCCAGGCACGGGGAAATCAAGCTTGATTGCAGCCATGGCCAATTATCTCAAGTTTGACATCTACCATGTGGAGCTCAATAGCATTCGCTCCGATAACGAACTCAAGCAGATATTGGTGTCAACTACTAGTAAATCCATGATAGTGATCGAGGATATTGATTGTAATGCGGAGACTCGAGATCGTGGAGACTTTTTGGACCTATATGAGCCCACCATAGCTAAGGTACTGACACTATCGGGCATACTAAATTTCACTGATGGGTTATGGTCAAGTTGCGGAGAGCAGCGAATCATTGTGTTTACCACAAACCACAAGGATCGACTTGCTCCTGCTCTGCTGCGTCCTGGTCGCATGGATATGCATATCTACATGTCTTATTGTACTTACGATGGTTTTAAGACCTTAGCTTCCAATTACCTTGGTGTTACTGACCATCCACTCTTTGGGGAGATCGAAACCCTCCTTAAAAATACGGAGGTTAGTCCGGCAGAAATTGGGGAGGAGTTAATGAGGAGCGATGATGCTGATGTTGCGCTTGGAGGACTTGTTGAATTCATCAACCGGAAAAAGATCGAAGGCAATAGAATGGAGGGAAGAGAAAACGATGATGAACATGAAGTCAGCGGTGAAGGGAGCGGTGAAGAA
>gnl_Vitvi_Genoscope.12X_GSVIVT01023336001
ATGCAGATTCCGAGCAAGTCCATCACTGTGATTGAGGACATCGACTGCTCCCTCAACTTGACGGCGAAGGTAGGAGACTCTGATGAAGGGAAAACCAGCAAGGTGACTCTTTCCGGGCTGTTGAACTTCATTGACGGCCTTTGGTCGGCCTCAAAGGGGGAAAGGCTAATAGCGTTCACGACGAACCACATGGAGAAGCTCGACCCAGCTCTGATTCGGCGAGGAAGGATGGACAAGCACATCGAATTATCATACTGTAGCTTTGAATCATTCAAGGTGCTGGCTAAGAACTATCTGGAGCTTGATTCCCACTACCTGTTCGACACGATTGAGAGGCTGTTGGGGGAAAGTAAAGTGACCCCAGCTGATGTTGCTGAGCATTTGATGCGTAAGAATACAAGTGTGGCTGATGCTGAAACAAGCTTGAAGAGCCTGGTTCAGGCATTGGAGATGGCCAAGAAAGAAGCAATGTTGAAGGCCAAGGAAGAAGGCAAAGAGGAGTCGGTCATATTTAATAATAATAATAATAAATGTCACAGCATTTCCATCCACCTTTTTTCACACCTATTGGTAAGGGTAGGAGCGTGGCTGACTCGACCTCATCTTCCTAGTGGGCACCAGCGGACAAAGCTCCACTCGATTACGAAGAACCAACTATATTTACAACTTATTAGAAAAAAAAAAAATCGATCTAGTGAGATTCTCATGAATAGAAAAAAATGG
>gnl_Vitvi_Genoscope.12X_GSVIVT01023810001
ATGGATCGCAAAAACTTCCAAATGCCCTCCACCAAAACCATGATCTCGGCCGCAGCCTCCCTTGCTGGTTCAGCCATGTTGATTCGCTCGATCATCCGAGACCTCATCCCCCCAGAGCTCCAACACTACCTCTTCTCCAGATTTCGAGGCCTTTTAGGCTCATTCACCTCCGAATTTACCTTGGTAATCGAGGAATTTGATGGGTTTGGACACAACCAACTCTTCCGAGCTGCAGAGGTCTACCTGGGATCTGTCATCTCCCCAAATGCTCAAAGGCTTCGAGTCACATTGCCCAACAAGGAAAGCAAGATGTACTTCAATGATCCAGACAATTATTACTCCATGGCCAAGTCAGAGCTCAAGTTCTTTCAATTGAGCTTTCACAAGAAGCACAAGCAAACGGTGCTTGAGGCTTACTTGCCATATGTACTGGAGAAATACAAAGCCATGAAAGAAACAAACAAGACCCTGAAAATCCACACTCTCAACAGCGATCCATGGCAGTCGGTGAAGCTTGATCATCCGGCTACTTTTGATACACTGGCGATGGACTCGGAGCTCAAGAGGACTTTAATGAATGATCTTGAGAGGTTTGTGAGGAGGAAAGGGTTTTACAGGAAAGTTGGCAAGGCCTGGAAGAGGGGGTACTTGCTGTTTGGGCCTCCTGGTACTGGGAAATCGAGCTTGATTGCAGCCATGGCTAATTATTTGAATTTTGATATCTATGACTTGGAGCTCACAGATCTTAGATGCAATTCTGAGCTCAGGAAATTGCTGATTTCTACTGCAAACCGATCCATACTTGTGGTGGAGGATATTGATTGCTCCCTTGAATTGCAAGATAGACTAGCTCAAGCCAGAATGATGAATCCTCATCGATACCAAACAAGCCAGGTGACTCTATCAGGGCTGCTCAATTTCATAGATGGGCTGTGGTCAAGCTGTGGAGATGAGCGGATCATAGTCTTCACAACCAACCACAAAGACAAGCTTGACCCAGCTCTGTTGCGCCCTGGTCGCATGGATATGCATATCAACATGTCTTACTGCACCCCATGTGGGTTCAAAATGCTAGCCTCCAACTACCTTGAGATCACAAACCACCCTCTTTTCCCAGAGGTTGAAGACTTGATCTTGGAAGCAAAGGTAACCCCTGCAGAAGTGGGTGAGCAACTGATGAAGAGTGAGGAAGGTGGAAATAAAAATGATCCGGTGAGTTGCTGCAGGTGGGTTGGAGGAGATACAATCTATTTCATGAAGCTCACTCCT
>gnl_Vitvi_Genoscope.12X_GSVIVT01029545001
ATGGGTAATCAATCTTTAGACAAAAGAGTTAAAATAAGTTCTTTCTATTGTCTATCTCTTCCATTTTCCTCAAAATTTTCAAGAATCAAATATGGCTTAAATCTGAAGAGGAGGTCTTCTTTTATGGTCACCTTCAAATTGGGTTTGGATGGAATTTGCTTGGAATATTGTTTTAATTTTAATTGTTATACATTTATATTGAAAATCGCAGCAGCAGTGCTGTCTACGGCTGCTTCTCTAGCTGCTTCAGCCATGCTCATTCGCAGCATCGCCAACGACCTCCTGCCCAACGAAGTCCACGACTACTTCTCCTCCACCCTCCACAACCTCTCCCGCTACTTCTCCTCCCAACTCACCATCGTCATCGACGAATTCCAAGGCCTCTCTATGAATAAACTCTTTGAGGCTGCTGATGTCTACCTTGGCACCAGAATGACCCCCTCAGTCAGAAAAATTAGAGTGGTTAAGGGCGATGAGGAGAAGAAACTGGCTGTCACCATGGACAGGAACGAAGAAATTGTCGATGTTTTTGAGAATGTTAGAGTGAAGTGGACGATGGTTTGCAGACAAGCCAGGGCCATCAAAGAAGAAAACAAGGTGGTGAAGCTCCACACAACTCTGGCCATGGATTCAGAGCTGAAGAAGGAACTGGTGGAGGACCTGGACAACTTCGTCAATGGAAAGGACTACTACAGAAGAATTGGGAAAGCTTGGAAGCGAGGGTACTTGCTGTATGGCCCTCCAGGGACTGGAAAATCCAGCTTGATTGCAGCCATGGCGAATCACCTCAACTACGACATCTACGACTTGGACCTCACAAATGTGAATTCCAACTCCGATCTCAGGGCCCTCCTTCTTGCCATGTCTAGTAAATCGATACTGGTCATCGAGGACATTGACTGTATGATCAAGTTACAAAACCGAGACTCTGAAGAACGATGGCAGCCGCATAAAAATCAGGTGACCCTCTCGGGTTTGCTCAACTTCATCGATGGGATTTGGTCATGCTGCGGCGATCAGGGACGAATCATCGTCTTCAGCACGAACCACAGGGACCAGCTTGACCCAGCTCTGCTGAGGCCTGGCCGGATGGACATGCATATTCACATGTCATACTGCACCATTTCTGCATTCAAGCAGCTTGCCTTGAACTACCTGGGGGTCTGGCAGCATCCTCTCTTTGACCAAGTTGAGGGCCTGATGGGGGAGGTGAAGGTCACTCCTGCAGAGGTCGCCGGTGAATTGAATCATAGACTCATGCTTCCATTAGCCCCAAAAGAAGAGCTGTTTCTAGGATTAAATATACTTTATTCCCTTTCATCTTTTGATCGTCACACAGCAGCAAAACTTGTATCTGCAGCTGCCTCTCTAGCTGCCGTGGCTATTCTAATTCGAAAAATCACCAAGAACTTCATGCCCAGTGAAGTCCATGGATGCTTCTCCTCATCACAACTTACCATCATCATAGAAGAATTCCAAGCTGGGGTTGCTGTAAATAAATTGTTTGAAGCTGCTGATATCTACTTGGGCGCAGACATGGCTGGTTCAGTTCGAAAAGTTAAGGTACTAAAGGACAGGAAGGAGAAGAAGATGGAGGTCACCATGGACAGGAACGAGGAGATGACTGATGTTTTTGAGAACATCCGAGTGAAGTGGACATTGGTCTGTAAAGAGGCCAAAAACCCTAATGGGAATCTTGACTTACAATCAGAAGAGAGATCATATGAGCTGAGTTTCAGCAAGGAGCACAAGGGCCTGGTGCTGAACTCCTACCTGCCATACATTCTAGAAAGATCAAAGGCTATCAAGGAAGGGAACAAAGCACTGAAGCTTCATACAGTGATGAGCAGAAGCTGGCAGGCGGATGCAATCAATATCGATCACCCCATGACCTTCCAGACTCTGGCCATGGATTCAGAGCTGAAGAAGGCGCTGGTGGATGACCTGGACAACTTCATCAATGGGAAAGACTACTACAGAAGAATTGGGAAAGCTTGGAAGAGAGGGTACCTGGTGTATGGGCCTCCAGGGACGGGGAAATCAAGCTTGATTGCAGCCATGGCGAATCACCTGAAGTATGATATCTATGACTTGGACCTCAGAGCCATATACAACAACTCAGATCTCAAGCTGTTGCTGCTTGCCATGTCCAGTAGATCAATACTTGTCATGGAGCATGTTGACTGCATGTTCAATATTCTGCAGAGCCAAGAAGAAGATTGCTCGTGGGCGCCTCGGAAAAATCAGGTAACGCTTTCGGGTTTGCTGAACTTCATAGACGGTGTATGGTCATTCTGTGGCGACCAGGGACGGATCATCATCATCACCACGAATCACAGAGACAAGCTTGATCCGGCTCTGCTGAGGCCCGGCCGTATGGATATGCATATCCACATGTCATACTGCACCGTTTCCGCATTCAAGCAGCTTGCCTTCAACTGCCTTGGGGTTAGGCACCATCCTCTCTTTCAACAAATTGAAGGGCTGATCAGTAAGGTTGAGGTGACTCCGGCAGAAGTCTCGGGCGAGCTGATGAAAAGCAAAGATCCCGGTACCTCCCTCCAAGGCCTGATCAACTTCCTCTGCAACAAAATCAAGGAAGATGGAGGAGAAGCTGCAGATGACGTGGAGGTCGATTTCGAGACAAGTGGAGTCAGATCGTATGAGCTAAGTTTTAACAAAAAGCACAAAGACAAGGTCTTGAATTCATACTTTCCGTATATTTTAGAGCGAGCGAAGGCCATTAAAGAGGAAAGCAAGGTGGTGAAGCTCCACGCTGTGAATACGCACCATGGTTGTTGGCGAGACGCGATCATTCTCGATCACCCAATGACTTTCCAGACCCTTGCGATGGATTCTGAGCTTAAGATGGCTTTACTGGAGGACCTAGACAACTTTGTGAAGGGGAAAGCATTCTACAAAAGAATGGGGAAAACTTGGAGACGCGGGTACTTGTTGTATGGCCCTTCAGGGACAGGAAAGTCGAGCTTGATTGCAGCCATGGCTAATCACCTGAACTACGACATCTATGACATGGATCTCACTGGTGTAAGATCCAACGACGATCTCCGGCTTTTGTTGCTAGCCATGCCCAGTAAAGCAATTCTAGTCATCGAGGATGTTGACTGTGATGAAGTTGAAGCCGAGAATCAGGTAACACTCTCCGGCTTTCTCAACCTCATCAATGGCCTTCTGTCATGCTGCAGTGAAGAACAAATCCTCGTGTTCACTACCAATCACAGAGAACAGCTTGACCCTGCTTTGCTGAGGCCCGGGTGCATAGATATGGAGATTCACATGTCATACTGCACCATGTCTGCATTCAAGCAACTCGCCTGGAACTATCTAGGGCTTTATGATCATCCACTCTTTGAACAAATTGAAAGGCTAATGGGAGAGGTGAAGGTCACACCTGCAGAAGTTGCAGGGGAGTTGATGAAGAGCAAAGATGCTGGAGTTTCCCTGCAAGGCGTCATCGAGTTCTTCCACAAGAAGATTGAACAAAATGAAGCAAAAGCAGCCAAAGATAATGGAAGCACAAAAGGATTAGAAAATATA
>FraveV4A2_1g12130.t1
ATGTTTACTCTCAATCCCAAAGATATGTCAACCACAGCATCCACATTGTTCTCAGCCTATGCCTCCTTTGCTGCATCAATGATGCTGATCCGCTCCATTACAGACCAACTCTTCCCCTGCCAGTTCCGCTCATACATATACTCATTCTTCGGTCACTTTTTCACCACTCCCTCCTCAAACCTTACTTTGATCGTTGAAGAGTGCTGTGGCATGACACGAAACCAAGTCTATGATGCTGCGGAGGTGTACCTCCAAACAAAGATCAGTCCTCTCACCGAACGCCTCAAAATTAGCAAAACACCAAGGAAAAAGAGCATTAGCATTGCCATGGAAAAAGGTGAAGAAATCACCGACACCTATAACAATGACATCGAATTGAAGTGGCGCTTCACCGAGCCTGAGAAAAAACAGGACGAGTATCACCCTGCCAATGACAACAAGCGACGGTTTGAGCTAGTGTTTGACAAGAAACACAGGGACATAGTGATGGACTCTTACTTGCCCTATGTTTTTGCTCGAGCTAAAGCCATTCAAGAAGAGGAAAAAGTTGTTAGACTTTACACCCGGGATTCAAGTCTAGGGGACGATGATGACAATAACAGGAATTCAAGCGGTTGGGGTTCCATAAGAATGGAGCATCCATCTAATTTTGGAACAATGGCGATGGATCCTGAGCTTAAGAGAATGGTTATTGATGACTTGGATAGGTTTGTCAGGAGGAGGGAGTTTTACAAAAGGGTTGGTAAGGCTTGGAAGAGAGGGTATTTGTTATACGGTCCACCTGGTACAGGCAAATCGAGCTTGATTGCAGCCATGGCTAACTATCTCAAGTTTGATGTCTATGATTTAGAGCTTTCTAGCATTCACAGTAATTGTGAATTGAGGAGGGTATTGCTTTCTACATCAAATCGTTCTATTCTGGTGATTGAGGATATTGATTGCTGCGCCAAAGTGCAAACCAGGGGAAGTGAACCGGATCCACGGATGTATCAAGCTCATAACAACAGGTTGACACTATCAGGCCTACTGAACTTCATAGATGGTCTGTGGTCAAGCTGCGGGGATGAGAGAATCATAGTGTTCACCACCAACCACAAGGATAGGCTAGACCCTGCATTGTTGCGTCCGGGTCGAATGGACATGCACATTCACATGTCGTATTGCACCCCAAGCGGGTTCAGAGTCTTAGCCTCTAACTACCTCGGCATTCATGAAAGCAACCCTCATCTCCTCTGCAGAGAAATTGAAGGGTTGATAGAGAGCACTGAGGTCACCCCTGCAGATGTTGCTGAGGAGCTCATGAAGAGTGATGATGCTGATGTTACTCTCAAAGGGCTTGTCAATTTCCTCAAGAAAAAGAAGGTTGAGAATGATAAAATGAAGGAACAAGGGGCCGAGAAAACTGAAGATCAAGAACCAGAGAACGAGCCATTTCCGGATGACAATTTACCTGATGTTTATGGCTATGGCTTTGGCTTATTTGAT
>FraveV4A2_1g12131.t1
ATGGAGGAGCAATACTATGATGACCACAGCAGTTCCAATTTCAAAGATATCATCCCCACTGCGATGTCTTCCTTTTTCTCGGCCTATGCCCCCTTTGCTGGTTACATGTTTATGCTCCAATCCATGAACACCAACTTCATACCTTACGAGTTCAAATCATACGTATACTCATACCTAAAATCAAGCCTCAGCTACCTCTTGGACCCTCAAGCCAATCACATAACTCTCTACGTCCAGCAATATGAGGCAGACAGCTGGAGCGAAATTTCGCAGTGCAACCTAGTCTATGATGCTGCTGAGGTCTACCTTGCCACCAAGATCAACCCGAAAACCAAATACTTTCGAATCAGCCAAGCACCGAAACAAAAGGTACCCATGGTTGCTGTTACCACCAACCAAGAAATCACTGACACTTTCGAGGATATCAAAGTGCAGTGGCGCATGATCTTCCCCGAAAGATACAGTAGTGGCAATAAGTGCCGCATTGAGCTAACACTCCACAGGAAATACAAAGACAAAGTTATAAACTCGTACATACCCTATGTATTGGCTCGGGCCGAGGCTATCAAAGATGCAGAAAAGACTCCAAAGCTTTATAGTTACAATAGTAAACATTCGAATTCGTCAAGAACTTCTTATGGTATGGATGACGATTATGACTACATACCTTCTTCGGACAAATGGAGTTGCGTGGATCTTGAGCACCCGGCTACTTTTGAGACAATTGCAATGGAGCCGGAGCTGAAAAAGGAGATCATAGAGGATTTGGACAAGTTCATGAAGAGGAGGGAGTTCTACAAGAGAGTTGGCAAGGCTTGGAAGAGAGGTTACTTGTTGTATGGTCCACCCGGTACTGGAAAGTCCAGCTTGGTTGCGGCCATGGCTAATCATCTCCATTTTAATATTTATGACTTGGAACTTACTAGTATTTCCAGCAATGAAGAGTTGAGGAAAGCCTTGATGACTACTACAAATCAATCTATTGTGGTCTTTGAGGATATTGATTGCAGCAAGGCATCCGTAAACCGGGAATCAACAGAGAACAAGAACTCTATGGTTTCCCAAGCCAAATCCAAGTTTACACTGTCCGGTCTACTGAATGTCATCGATGGTCTGTGGTCAAGCTGCGGTGATGAGAGGATTATTGTGTTCACCACCAACCACAAGGAGCGGCTAGACCCTGCATTGTTGAGGCCTGGTCGAATGGACATGCACATTCACATGTCTTACTGCACCCCTAAAGGGTTCAAGACCTTAGCCTCGAACTACCTTGGCATTCAGGACACTAGCAAACATCAGCTGTGTCAAGAAATTGAAGGGTTGATGGAGAGCACAAACATCACCCCTGCAGAGGTTTGTGAGGAGCTTATGAGGGGTGGGGGTGGTGACGATGATGATGCTGATATTGCTCTTGAAGGACTTGTCAATTGCCTCAAGCGTAAGAGGCTCGAGACCAACAAGGAAGAAGAGACTGGAATAGCAAAGAGGCAGAAAACAGAGAATTCTGCATCTGAAATTTCTGAAAAT
>FraveV4A2_1g12133.t1
ATGGTTTCTCCGAATCTCCAAGGTTCGATGCCCACAGCAATGTCTTCCTTCTTCTCGGCCTATGCCCCCTTTGCTGGTTACATGTTTATGCTCCAATCCATGAGAACCAACTTCATACCTCACCAGGTCCAAGCATACATACACAAATACATAAAATCATGCATCAACCATCTCTTGGATCCTCAAAGCAATCACATAACTCTCCTCGTCGACGGTTCTAGCAAACGCGACTACAACGGATTGCGAATGCAAAACCAAGTCTATGATGCTGCTTTGGTCTATCTCACCACCAAGATCAATCCGAAAACCAACCTTTTTCGTATCATCCAAGCACCTACACAAAAGACTCCCAAACTTGCTGTTGCCACAGACCAAGAAATTATCGACACTTTCGAAAACATAAGAGTAAAGTGGCGCATGATCTTCTCTTCCACTTCCACAAGTGATAGTGCCCGGATTGAGCTAACATTCCACAGAAAACACAAAGATAAGGTGATCGACTCGTACATCCCTTATGTGTTGGCTCAGGCTCAAGCTATTAAAGAGGCAGACAAGACTCTGAAGCTTTATAGTTACAACGTTAAACGTAGTAATTCCTATCAATACTCCCCTACTAACGACACGGTCCAAAGACCTAGTAGCAGCTTTGAATCTTCCGGCAGTTGGAGTTGCGTGGACCTTGAGCACCCTGCTACTTTCGATACAATAGCAATGGAGCCGGAGCTGAAGAGAATGATCATAGAGGATTTGGACAAGTTTGTGAAGAGGAGGGAGTTCTACAAGAGAGTTGGCAAGGCTTGGAAGAGAGGCTACTTGTTGTTTGGTCCACCCGGTACTGGAAAATCCAGCTTGGTTGCAGCCATGGCTAATCATCTCCATTTTGATATTTATGACTTGGAACTCACTAGTATTTCCAGCAACGATCAATTGAGGAAGGCCTTGGGGTCTACTACGAATCGTTCTATTGTGGTGTTTGAGGATATTGATTGCAGCAAGGAATCTGTAAACCGGGAATCAGCAGAGAGCAAGAGCTTTATGCAGATGTTTTCGGATGCTGAATCCAAGTTTACACTCTCAGGTCTACTGAATGTAGTCGATGGTCTGGGGTCAAGTTCCGGAGATGAGAGGATTATAGTGTTCACCACCAACCACAAGGAGCGGCTAGACCCTGCATTGTTGAGGCCTGGTCGAATGGACATGCACATTCACATGTCTTACTGCACCCCAAAAGGGTTCAAGACCTTAGCCTCAAACTACCTTGGCATTCAGGACACCAACGAACATCACCTGTGTAGAGAAGCTGAAGCATTGATGGAGAGCACAAACATCACCCCTGCAGAGGTTTGTGAGGAGCTTATGAGGGGTGGGGGTGATAGTGCTGATGATGCTCTTGAAGGACTTGTCAATTGCCTCAAGCGTAAGAGACTCGAGAGCTGCAAAATAGAGGAAGAAGAAATGGGAAAATCAAAGAGGCAGAAGCCAGATAACAATGCTTCTGAAATTTCCGAGAATTGG
>FraveV4A2_1g12134.t1
ATGACAGTGCCACGTGGTATTCCGGGTACAAAGAATAATTACTCTGAAGAAAAAGGTTGGATGGCTTATCCGATCGCGAATTTGCAAGACTTGATCCCCCCAACAATGTCTTCCTTTTTCTCCGCCTATGCTCCCTATGCTGGTTACGTGTTTATGCTTCAAGCATCATTCAAATACTTGAAATCAAGCATCAACTACCTCCTAGACCCTGAAGCTAATCATATGACTCTCCTCATCGACGTTTGTGGCCAACGCGGAATGACTCAGCGCAACCAAGTCTATGATGCAGCTGAGGTATATCTCGCCACCAAGATCAGCCCTAAAACCCTAGTTTTTCAAACCACCAAAACACCTGAACAAAAGACCCCCAGACTTGCCGTTACCACCACTCAAGAAATCACCGACACTTTCGAAAACATTAAACTAAAATGGCGCATGATCTTCCCTTCCGATGATGACCATCACTGCAGTAGTGATCTGAGTCCTCGCATTGAGCTAACATTCCACAAGAAACACAAGGACAAGGTGATGGACTCGTACATCCCCTATGTGTTGGCTCAGGCTGAGGCTATTAAAGACGCAGAGGCTATGAATGATGACGACAAGAATCTGAAGCTTTATAGCTACAACGTCAAACGTTCCATTCAAAACCAGACTACTCGTGGCAATTGGAGCTGCGTAGACCTAGAGCACCCAGCTACTTTCGAAACAATAGCAATGGAGCCGGAGCTGAAGAGGATGATCATAGAGGATTTGGACAAGTTTATGAAGAGGAGGGAGTTCTATAAGAGAGTTGGCAAACCTTGGAAGAGAGGTTACTTGTTGTATGGTCCACCCGGTACTGGAAAATCCAGCTTGGTTGCTGCCATGGCTAATCACCTCCATTTTAACATTTACGACTTGGAACTTACTAGTTTTTCCAGCAATGAAGAGTTGAGGAAAGCCTTGATGTCTACCACAAATCGTTCTATTGTCGTGTTTGAGGATATTGATTGCATCGAGGGATCCATAAACCGGGAATCAACAGAGAACAAGAAGTTTAGGGTTTCCGAAGCCAAGGTTACACTCTCGGGTCTACTGAATGTCCTCGATGGTCTGTGGTCAAGTTGCGGTGATGAGAGGATTGTGGTGTTAACCACCAACCACAAGGAACGGCTAGACACTGCATTGTTGCGGCCTGGTCGAATGGACATGCACATTCACATGCCGTATTGCACCCCAAGAGGTTTTGAGACCTTAGCCTCGAACTACCTTGGCATTCAGGACACCGGAGAACGTCACCTGGGTCAAGAAATTGAAGGTTTGATGGAGAGCACAAACATCACCCCTGCAGAGGTTTGTGAGGAGCTTATGAAGGGTGAGGGTGAGGGTGATGCTGCTCTTGAAGGTGTTGTCAATTTACTCAAACGCAAGAGGGAAGAAAGCAAAGTAATAGTGATCGAGGATGAAAGGAACAAAGAACCTGAAATTCCAAACGCAATTGCAAAGAGGCAGAAAACAAAGGATAACAACATAAGCAAATTTTTCAGAAAGGTGAGTAAGAAAATTGGAATTTCTCGAGTTAGAAATGGAAAACGAAGAAGACCGGGTTGGCCA
>FraveV4A2_1g12150.t1
ATGTCCTCAACTGCATCCTTGTTCTCAGCCTATGCCTCTCTTGCTGGATCCTTGATGTTGTTCCGCACAGTGGCGAAACAACTCATCCCTAAACAGTTCCGACCATACTTATACTCACTTTTCCGGCGTTACATTTGGAACTCTCTCTCCTCTCACCTTACCCTAGTAATCAACGAGTACTCCGGCCTGTCACACAACCAAGTCTTTGAAGCTGCGGAGGTCTACCTCCCAACTAAGATCGGTCCCTCCAATGATTGTCTCCAAGCCAGCAAAACTCCTCGACAGAAAAACATCCAGTTTGCCATGGAAAAGGATCAAGAAGTGGGAGACACCTTCGAAAACATCAAACTCATCTGGCGTTACTCGTGCGTCGAAGTGTCCACCATCAGCAACGGCTACCCTATAAGAAACTCATCGGGTATGGAAAAGCGTCATTTTCAGCTAACATTCCACAAGAAGCACGCAGCAATAGTGACCGAGTCTTATTTGCCATATGTACTCCAGCAGGCAAAAGCTATCAAAGAACAGGAAAACACTGTGAAGCTTTATACCCGTAATGGTAATGCTAACTATGCTTATGATGGTGGTAATCATGGCATGGAGTTAGGCATTTGGCGTTCGATAAATCTGGAGCACCCTGCTACTTTCGAGACGTTGGCAATGGAGCCCGAGCTTAAGAGAACAATTCTAGAGGATCTGGATAGGTTTGTCAGGAGGAAGAATTTTTACAGGAAGGTTGGGAAGGCTTGGAAAAGAGGTTACTTGTTGCATGGTCCACCCGGTACCGGCAAATCCAGCTTGGTTGCAGCCATGGCTAACTATCTCAAGTTTGATGTTTATGATTTGGAGCTTGCTTCTGTCCGTGGCAACTCTCAACTTAGGAATGTGTTGCTATCTACTACAAATCGTTCCATCCTGGTGATTGAGGATATTGATTGTAGCATGGATTTTCAAAACCGAGACTTGGATTTGAATCCCCCAGATCCATACTCCGGGTTCTACCAAAACCAAAAGCAAGAAAAGGTAACACTGTCCGGATTACTGAACTTCATAGATGGTCTGTGGTCGAGCTGTGGAGACGAGAGAATCATAGTGTTCACCACAAACCACAAGGATAAGCTAGACCCTGCGTTGTTGCGCCCTGGTCGAATGGACTTGCACATTCACTTGTCATATTGCACCCCGAATGGGTTCAAAACTCTGGCCTCTAACTACCTTGGCATTCAAGAAAGCAACCCTCATCCCCTGTGTGGCAAAGTTGAAAGGTTGATGGAGACCACAGAAGTGACCCCTGCAGAGGTCGCTGAGGAGCTCATGAAGAGTGATGATGCTGATGTTGCTCTTCAAGGTGTTGTCAGTTTACTCAAACGTAAGAAGCGTGAGAGCGAAAAGGTGATAGAGCATAATGAAGAAAAGAGAAATTATTATTTGTATCCGGAACACCACATGTCTGTTCCCCTT
>FraveV4A2_1g12690.t1
ATGACAATGTTTCCACTCAACTTTGAGAGCCTCAACCTTACAAACATGCCCACAACCGCATCGTCCTTGTTCTCAGCCTATGCCTCCCTCAACGCTTTCATAATGTTGGTCCGTTCCATGCTTGATCAGCTCATCCCCCACGAGCTCCGCTACTACATCTTCTCCTTCTTCCGCCGCCTCTTCACCTTCCCCTCCTCCGAGCTCACTCTTATCGTCGACGAGAGCTGCGGGATGGAACACAACACAATCTATGAGGCTGCCGAGGTCTACCTCCGGACCAAGATCAGTCCCACCAACGACCGTCTCCGAGTGAGAAAGGCACCTCGGCAGAAGAACATAACTGTCACCATTGAGAAAGGAGAAGAAATCAAAGACAGTTTCGAGGGGATAAACATCAACTGGCGCTGCGTGTGCAGCGGAGGAGAGGATGAGCAGAACCGCCATGCGCAACAGAAGCGTCAGTTTGAGCTGACGGTGAAGAAGAAACATAGAGTCAAAGTGATCGAGTCCTACTTGCCCTATGTGCTCGAAAGAGCCGAGGTTATTAAGAATGAGAACAAGGTTGTGAAGCTCTACAGCCAAATGGCGGAATATGATCCGTATGATAGTGATGGTGGAAGTTCGGACTGGAATTCTATAAATTTAGAGCAGCCGGCTAACTTTGCGACACTCGCCATGGATCCGGAGGTGAAGAGGACAATCATTGAGGATTTGGATAGGTTTTTGAGGAGGAGTGAGTTTTATAAGAAGGTTGGGAAGGCTTGGAAAAGAGGGTATTTGTTGTACGGTCCACCCGGGACTGGCAAATCCAGCTTGATTGCAGCCATGGCTAACTACCTCAAGTTTGATATATATGATGTGGAGCTTACTAGTATTCTAGACAACTCGGAGTTGAGGAGGATACTGCTGAGTACTACAAACCGTTCTATCTTGGTCATCGAGGATATTGATTGCAGTGTGGAGATGCAAAACCGGGATTGTGAGGAAGATGATCATCAACCATCTAACACTAAGATAACACTCTCCGGGCTATTGAACTTTATAGATGGTTTATGGTCAAGCTGTGGAGATGAGAGAATCATTGTGTTCACCACCAACCACAAGCACAAGATAGACCCGGCATTGTTGCGTCCTGGTCGAATGGATGTGCACATTCACATGTCGTATTGCACTCCAAGCGGGTTCAGGATCTTGGCCTCTAACTACCTTGGTATACAAGAGAGCAATCCTCATCGCCTATGCGGAGAAATTGAGGAGTTAATAGAGAGCACAAAGGTCACCCCCGCGGAGATTGCTGAGGAGTTCATGAGGAGTGAGGATGCTGATGTTGCTCTCGAAGGACTTGTAGAGCTCCTAAAGAAAAAGAAGGAAGAGAGTAACAAAATTGTGAATGAAAGGATCGATAAATCTAAAATTCAAAAAACAGATCAAGATGAAGAGAAGGGGGAGCTCAGTCAG
>FraveV4A2_1g12700.t1
ATGTATCCTTTCGATTTCAAAGACATGCCTACCTCGGCTTCTTCCTTGTTTTCTGCCTATGCCTCATTGGCTGCATTCATCATGTTGGTTCGCTCCATGGTAGACCAACTCATCCCTCATGAGTTGCGTTCATATATTTACTCGTTCATCCACCGATTCTTCTACACCCCTCGATGTTTGGACATGACAGTCATCATTGATGAGAAGTGTGGCTACATCAACAATGAAGTTTATGACGCAGCGGAAGTTTACCTCCAGACCAAGATTAGTGATTCGAATGAGCGTCTCCGAGTGACCAAAACACCAGGGCAGAAGAGTCTCAACGTTGTTGTTGACAAAGACCAAGAAATCATAGATTTCTATAATGGCATTAAGCTAAGCTGGCGTTTTGTGTGCGCTGAAGACAAGGATAGTGGTTCTCGTGATGATGAAAAGCGTCGGTTTGAGCTGATTTTTCACAAGAAGCACAGGACCAAGGTGATAGACTCGTACTTGTCACATGTGTTGGCTCGGGCTAATGCAATTAGAGAAGAGGAAAAGGTTCTCAAGCTTGATTCTCAGCGTTCCGGTTCAGTAGATTTGGAGCACCCTTCAACTTTCGACACATTGGCTATGGACCCCGAGCTTAAGAAGACGATTATTGAGGATTTGGATAGGTTTGTGAGGAGGAAGGAGTTCTATAGGAAGGTTGGCAAGGCTTGGAAAAGAGGGTATTTGTTGTATGGTCCACCTGGTACTGGCAAATCAAGCTTGATTGCAGCCATGGCTAACTATCTCAAGTTTGATGTGTATGATTTGGAGCTTACTAGTGTATATGACAACTCGGAATTGAGGAGGATATTGTTGTCTACTTCGAATCGTTCTATTTTGGTCATTGAGGATATTGATTGCAGCGTGGACATACAAAACAGGGAATCTGAGGAGGAAAACAATGAACAATCTAACACCAGGGTAACGCTCTCGGGCTTATTGAACTTCATAGATGGTCTGTGGTCGAGCTGTGGTGATGAGAGGATTATTGTGTTCACCACCAACAACAAGGATAAATTAGACCCTGCATTGTTGCGTCCTGGTCGAATGGATGTGCACATTCACATGTCGTATTGCACCCCGAGAGGGTTCAGGGTCTTAGCCTCTAACTACCTTGGTATTCATGAAAGCAACCCTCATCGCCTTTGTGGAGAAATTGAAGGTTTGATAGGAAGTTCTGAGGTTACCCCTGCTGAAATTGCTGAGGAGCTTATGAAGAGTGATGATGTTGATGCTGCTCTTGAAGGACTTGTCAATTTCCTCAAAAGAAAGAAATCCGACAGAAGTAAAATAAACGATGAAGGGAGTCAGGGGACTAACAACATTGAAACTGAAGAAAGAAATGAAGATGTAGAGAGAAAACAGACT
>FraveV4A2_1g12711.t1
ATGGTGAAAGAAAATAAAAGGGAAAAGGATGAAGAAGAAAAAAGGAAGAAGCAAGAGGAAATGCAAGACTCAAACCCAGCTCATTTGACGCTTTCGGGGTTGTTGAACTTCATTGATGGCTTGTGGTCAAGTTGTGGTGATGAGAGGATCATTGTGTTCACAACGAACCATAAGGATCGGCTTGACCCGGCACTGCTGCGTCCGGGGCGAATGGACATGCACATCAACTTGTCCTATTGCACTGCAGGGGCGTTTAGCATTTTGGCCTCAAACTATCTTGGGATTCATCGCAGCAACCGTCACAGGCTTTATGGCGAAATTGAGGGGCTAATTGAGGGCAGTGAGGTTACGCCTGCTGAGGTTGCTGAGGAGCTTTTGAAAATCGATGATGCTGAAGTTGCTCTTGAAGGACTATTGAGTTTGCTCAAGAGGAAGAAGGTTGAGAGAGATCAAGCAGAGGAGGGGAGTAACAAAGCTGAGATTCAAGAAGAGGCAGAAAACTTGCAGCTTTGCTCAGAGTTGCTAAAGATTTCCAGGGGTGCTAATTGTATGTGTGATCGATCATACTCTCATCTGCATCAAAAGTTGGCAAGTAAACAAACAATTATTCAAACCCCAATTCATATTTGTGCAAGATGGTGGATGCTG
>FraveV4A2_1g12712.t1
ATGTTCTCAGCCTACGCCTCATTTGCCGCCTCCATGATGCTCCTCCGTTCCATAACTGACCAGCTCATCCCAGCTCCACTCCAAACCTACATTTACTCTTTCCTCCGCCGCCTCTTCACCCCTCTCTCCACCACCTTAACTCTCGTCATCGATGAGCACACCGGCCTCATTGCCCGCAACGAAGTCTTCGACGCAGCAGAGCTCTACCTCCGGACCAAGACTAGTTCACTCACTAACCGTCTCAGGGTCTGCAAGACTCCTAAGAAGAAGACGATCAGCTCCGCCATTGATAAAAACCAAGAGCTAGTCGACACGTTCGAGAACATGAAGCTAACATGGCAGTTTGTGTGTATAGAGCCCACAAAAGGTGGAACGTACTCTTATGAAAAGCGTCACTACGAGCTGAGCTTCCACAAGAAGCACAAGGAGAAAGTGATGGAGTGTTACTTGCCGTATGTGTTGGCTACGGCTAAGGCTATAAAGGAAAAGGAGAAGGTTCTGAAGCTTTACACACTCGACCGAGATGAGAACTCACGCGGTTCGGGGTTGTGGAAGTCCATTGGTCTTGAGCACCCTTCTACATTTGACACAGTGGCGATGGAGCCGGATATGAAGAAGAGGATTGTTGGAGATTTGGACAGGTTTGTGAGGAGGAAAGAGTTTTACAAGAAGCCTTTCCACCAACTG
>FraveV4A2_1g12713.t1
ATGTTTCCTCTCAATCCCCAACACTTGCCCAAATCATTGTCCTCTCTCTTCTCAGCCTACGCTTCCTTTACAGCGTTCAAGTTCTTGCTCCAATCCCTTGTCAATGAGCTCAAACACTTCATCCCCCCCTGGGTCCGATCTTACATATACTCCAAGCTTCGAAAATACTTCTTCAAATCTCGCCCAAATGACAATCTCACTCTTGTCATCAACAAGGTCATCGGCATGGAGCTCAACGAGGCCTACGACAAGGTGGAGGTTTACCTCGGAGCCAAGATTAGTCCCTCCGATTCGCGACTCGAACTGAGCAAGACGAACCGGCAGAAGAGTGTCAGCCTTGCCATTGAGAAAAGAGGCCAAGTTATCACGGACACATTCGATGACATTGAGCTCCGATGGCGCTATGTGTCCAAATTATCAAAGAATACTTGCACAACGAAGGACAGGCATCCTGGTGCAGTTGATGGATATGCGGAAGAGAAGTGTCAGTGGAGCTTTGAGTTAACTTTCGATAAGAAACACAGAGACAAAGTGATAGACTCGTACATGCCCTATATGCTTGCTCAGGCTGAGTCCATTAAACAAGGAGAAAGGGTTCTGAAGCTTCATAGCACTGGCAGGGATCCTTATGGGAGTCCCAAGAAGAGTTGTATAGACCTCGTGCACCCTGCAACTTTCGAGACGATGGCAATGGATCCAGAGGTGAAGGAAATGATTATAGATGATTTGGACAGGTTTGTGAAGAGAAGGGAGTTTTATAAGAAGGTTGGGAAGGCTTGGAAAAGAGGGTATTTGTTGTACGGTCCACCCGGTACTGGCAAATCAAGCTTGATTGCAGCCATGGCTAATTATCTCAAGTTTGATGTGTATGATTTGGAGCTTACTAGTGTTTATGACAACTCGGAATTGAGGAGGGTGTTGTTGTCTACTTCAAATCGTTCTATTCTGGTTGTGGAGGATATTGATTGCAGTGTGCAAATCAAAAGTAGGGAATCAGCTCAACCTTCCAAAAGCTCTGCAAGCAAGTTCACCCTATCGGGTTTATTGAACTTCATAGATGGGCTGTGGTCATGCTGCGGCGATGAGCGAATAATTGTGTTCACCACCAATCACAAGGAGAGATTAGACCCTGCATTGTTTCGTCCTGGTCGAATGGACTTGCACATTCACTTGTCATATTGCACTCCAAGTGGGTTCAGAATCTTGGCCTCTAACTACCTTGGCATTCATGAAAGCAGCCCTCATCACCTCTTTGGAGAAATCGAAAGCTTAATAAAGATCACAGAGGTCACCCCTGCAGCTATAGCAGAGGAGCTTATGAAGAATGATGATGCAGATGTTGTTCTAGAAGGGCTTGTAAGATTCCTCAAAGAAAAGAAGGCTGCAGATGATAAA
>FraveV4A2_1g12716.t1
ATGTTTCCTCTCAATCCCAAACACTTGCCCAAATCATTGTCCTCTCTCTTCTCAGCCTACGCTTCCTTTACAGCACTCAAGTTCTTGCTCCAGACCGTTGTCAATGAGCTCAAAGACTTCATTCCCTCCTGGGTCCGATCATACATATACTCAAAGCTTCGGAAATTCTTGTTTGGACCTCCCTCAAATGATAAGCTCACTCTTGTCATCAACAAGAACATCGGCATGGCGACCAACGAGATCTACGACAAGGTGGAGGTCTACCTCGGATCCAAGATTAGTCCCTCCGATTCTCGGCTCGAACTGAGCAAGACTAGCCGGCAGAAGAGTGTCAGCCTCGCCGTTGAGAAAAGAGGCCAAGTTATCAAGGACAAATTCGATGACATAAAGCTCCGGTGGAGCTACGTGGAAAGATCATCAAAGAAGAACAAAACAAAGTACAAGCCTCATGGTGATGATGATGGAGAAGACCAGTATCAGTGGAGCTTTGAGTTGACTTTTGATAAGCAACATAGAGACAAAGTGATCGACTCCTACATGCCCTATGTGCTTGCTCAGGCGGAGTCCATTAAACAAGAGGAAAGGGTTCTGAAGCTTTATAGCGCTGGCAGGGAGGAGTATAAGTCTTCCAAGAGTTGCATAGACCTCGTGCACCCTGCAACTTTCGAGACGATGGCAATGGATCCAGAGCTGAAGAAGATGATTATAGATGACTTGGATCGGTTTGTGAAGAGAAGGGAGTTGTATAAGAAGGTTGGTAAGGCTTGGAAAAGAGGGTATTTGTTGTACGGTCCACCCGGTACTGGTAAATCCAGCTTGATTGCAGCCATGGCTAATTATCTCAAGTTTGATGTGTATGATTTGGAGCTTTCTAACATTTACGGAAACTCTGACTTGAGGAGGATTTTACTTTCTACATCAAATCGTTCTATTGTGGTTGTGGAGGATATTGATTGCAGTGTGCAAATCAAAAGTAGGGAATCAGCTCTGCCTTCTAAAAGCTCTGCAGTTCAGGCAAGCAAGTTCACACTGTCTGGTCTGCTGAACTTCATAGATGGGCTGTGGTCCTGTTGCGGCGATGAGCGAATAATTGTGTTCACCACCAATCACAAGGAGAGATTAGACCCGGCATTGTTGCGTCCTGGTCGAATGGACTTGCACATTCACTTGTCATATTGCACTCCAAGTGGGTTCAGAATCTTAGCCTCTAACTACCTTGGCATTCATGAAAGCAGCCCTCATCACCTCTTTGGAGAAATCGAAAGCTTGATAGAGAGCACAGAGATCACCCCTGCAGCTATAGCAGAGGAGCTTATGAAGAGTGATGATGCAGATGTTGTTCTAGAAGGGCTTGTCAAATTCCTCAAAGAAAAGAAGGCTGCAGATGAAAAAATGAAGTCAAAAAAGGCTAATAAAAGAGCTGAGCAGGAAAGGATAAAACCCAAGGATAATCCTAGTTCATTCTCTCCTTGGAAATCCATATTCGGTTTGGGTTTGCCATGGTATGGCAGATGCTCTAAGACAGCAGAGGAGGAAGAGAGTAAAACAGGGAAGGAGAAAGTTAGGGAC
>FraveV4A2_1g12717.t1
ATGTTTCCTCTCATTCCCAATATACCAACATCAGTGTCCTCAGTGTTCTCAGCCTATGCCTCCTTTACTGCACTCATGATGTTGGTCCGAACTGTTGTTAAAGAACTCAAAGATCTCATCCCCCTCCAGGTTCGATCATACATATGCTCCAAGCTTGACTACTACTTCTCTACTCATCGCCCTGATGATCTAACTCTTGTCATCAACAAGAACTCTGGTATGGAGCGTAATGAGGTCTATGACAAGGTGGAGGTCTACCTTGGAGCCAAGATTAGTCCCTCCAACAAGCGTCTGGTACTGAGCAAGACGAATCAACAGAAGACTGTCACCCTAGCCATTGAGAAAAGAGGCCAAGTTGTCACTGATACCTTTGATGACATTGATCTCCAGTGGAGTTACGTGGCCAAACCTAAAAAGTCCAAATCCAAGCAGAGCTCTGCTGGAGATGATGAAGAAGAAGAAGAATGGAGCTTCGAGCTCATGTTTAATGACAAACACAAAGCCAAAGTGATAGATTCCTACATTCCCTATGTGTTTACTCAGGCTGAATCCATTAAACAAGGGGAGAAGGCTCCAAAGCTACATTGCGCTGGTAGGGAAAATTATGGGTCTTTTAGAAGTTGCATAGATCTTGTACACCCTGCAACTTTTGAGACAATAGCAATGGATCCAGAAGTTAAAAACATGATTATAGCTGACTTGGATATGTTCGTGAAGAGGCGGGAATTGTATAAGAAAGTTGGGAAGGCTTGGAAAAGAGGTTATTTGTTATATGGTCCACCTGGTACCGGAAAATCTAGCTTGATTGCGGCCATGGCTAATTATCTCCAGTTTGATATATATGATCTAGAGCTTTCTGGTATTCACGACAACTCTGCTTTGAGAAGGGTGTTATTGTCTACCACCAATCGTTCTATTCTGGTTGTTGAGGACATTGATTGTTGTGTGAAAATCAAAAATCGGGAATCAGCTCAGCCATCCGAACCCTCTAATGGCCTAGATTATAGTCCTACAAGCAAGTTCACACTGTCGGGTCTACTGAACTTCATAGATGGTCTGTGGTCATCGTGCAGCGATCAGAGAATAATTGTGTTCACCACCAATCACAAGGAGAAAATAGACCCTGCATTGCTGCGTCCAGGTCGAATGGATGTGCACATTCACTTGTCATATTGTACTCCAAGTGGGTTCAGAACCTTAGCCTCTAACTACCTTGGCATTCATGAAACCAACACTCATCACCTCTGTGGAGAGATTGAAGACTTAATAGAGAGTGCAGAGGTCACCCCTGCAGTTGTAGCCAAGGAGCTCATGAAGAGTGATGATGCAGATGTTGTTCTTGAAGGACTTGTGAAATTCCTCAAAGAAATGAAGGCCGCGAATGATGTAGAGAAGTTTAAAAAGGCCACAAAAGCGGATGAAGAAGGGTCTAAGAAAGCAGAGAAGCAGGAAAGGGAGGAGGATGCAAACAAAAACTGC
>FraveV4A2_1g12718.t1
ATGTTTCCTCTCAATCCCAAAAATATGCCTAAATCAGTGGCCTCCCTAATCTCAAACTATGCTTCCCCCTTAATCTCAGGCTATGCTTCCATCACAGCATTAGGGATGTTGATCCGTGCAGTTCTCAAAGAACTTAAAGACCTCATTCCCGACTGGGTTAGATCATACATATACTCGAAACTCCGGAACTACTTCAAACCTCCTCCTCCAAATAATCAGCTAACTCTTGTCATAAAAAAGAAAACTGATATGGCGCTCAACGAGGTCTATGGCAAGGTAGAGGTCTACCTTGGAGCAAAGATCAGTCCCTCTGATACCCGTCTTTTACTGAGCAAAACAAACCGGCAGAAGACCATGAGCCTTGCCATTGAAAAGGGAGGCCAAGTTATCAGGGACACCTTTCATGGCATTGAGCTCCAGTGGCGCTACATAGCCATAAAGTCCTCCAAAACCAACAATAGTCCTGCTGCTAAAGAAGAAGTTAGCTATAGGTTTGAGTTAACATTCAATAAGGAACACAAAGCCAAAGTGATGCAGTCCTACATCCCATATGTGTTCGCTCAGGCTGATTCCATTTGCCAAGGGGAAAGGGTTCTGAAGCTTTATAGCACTGGAAGGGATCACTATGGGGGTTCTAAGAGTTGCATAGATCTCGTGCACCCTGCTACCTTTGATACAGTGGCAATGGATCCAGAACTTAAGAAAATGATTATAGATGACTTGGATAGGTTTGTGGAGAGGAGAGAATTATATAAGAAGGTTGGGAAGGCATGGAAAAGAGGATATTTGTTATATGGTCCACCTGGAACTGGAAAATCTAGCTTAATTGCGGCCATGGCTAATTATCTCAAGTTTGATATATACGACTTGGAGCTTTCTAGTATTTGCAGCAACTCTGACTTGAGAAGGGTGTTGCTGTCTACTACTAATCGTTCTATTGTGGTCATTGAAGATATTGATTGCACTGTGGAGATTAAAAATCGGGAATCAGTTGGAAGACCTGGTACTGCTGCAAGCAAGTTCACTCTCTCGGGGCTGCTCAACTTCATAGATGGTTTGTGGTCATGCTGCGGCGATGAGAGAATAATTATCTTCACCACCAACCACAAGGACAAACTAGACCCTGCATTGTTGCGTCCAGGTCGAATGGACGTGTACATTCACTTGTCATATTGCACGCCAAGTGGATTTAGAACCTTAGCATCAAATTACCTTGGAAATCATGAAAGCAATCCTCATCACCTCTTTGAGGAAATTGAAAGCTTAATAGAGAGCACAAAGGTCACCCCTGCAGCAGTAGCTGAGGCACTTATGAAGAGTGATGATGCAGATGTTGTTCTTGAAGGGCTTGTCAAATTCCTCAAAGAAAAGAAGGCCGCAGATGATAAAAAAAACTTAAGAAAGGCCAAAAAAGCTGAAGACGAAGTGATTAAAGCAGAAGAGGATGAAGGGACTAACGAAGGTTCCCTGCCTCCCTCAAACAAGGATGTGAGCACAAACTGC
>FraveV4A2_1g12719.t1
ATGTTTGCTCTCAATCCCAAACTTATGCCTACATCAGTGTCCTCACTGTTCTCAGCCTATGCCTCCTTCACTGCATTCATGATGTTGGTCCGTACTGTTCTCAAAGAACTCAAAGACTTCATCCCCCGCAGGGTTCGATCATACATATACTCCAAGTTTGAGTACTACTTCTTTGGACCTACTTCGAATCAGCTAACTCTTGTCATAAACAAGCACAGTGGCATGACCCTCAACGAGGTCTATGAGAAGGTAGAGGTCTACCTTGGAGCCAAGATTAGTCCCTCGGATAAGCGTCTTGTCCTGAGCAAAACAAAGAAGCAAAAGACTGTGAGCCTAGCCATTGAAAAGAGAGGCCAAGTTGTCATTGACACCTTTGATGGCATTGAGCTCCAATGGCAGTACCGGTACAGAGAAAAAAACAGGCAGAATAATGAGGTTGAGTCCGAGTGGTGGTTTGATTTAACGTTCAAAGAAAAATACAAAGCCAAAGTGATAGACTCCTACATTCCCTATGTGTTTGCTCAAGCTGATTCCATTCAACAAGGAGTAAGGGTTCTAAAGCTTTATGCCTTCAACAATACTTATAGTGGCACCACCACTTCAGGTAGTATAGATCTTGTGCACCCTGCTACATTTGATACAGTGGCAATGGATCCAGAACTTAAGAAAATGATTATAGAAGACTTGGATAGGTTTGTGGAGAGGAGAGAATTATATAAGAAGGTTGGGAAGGCATGGAAAAGAGGATATTTGTTATATGGTCCACCTGGGACTGGAAAATCTAGCTTAATTGCGGCCATGGCTAATTATCTCAAGTTTGATATCTACGATTTGGAGCTTGCTAATGTACATAGCAACGCTGATCTCAGGAAGGTATTGATGGCTACTACAAATCGTTCTATTCTGATCATCGAGGATATTGATTGCTGCGTGCATATAGAAAGGGAATCAAGTCAATCAACTCAGTCTTCTGCT
>FraveV4A2_1g12720.t1
ATGTTCATGGGGAGTAGATACAATAGACCACCTGATATGAAGTTTACACTCTCAGGCCTACTCAATGTCATTGATGGTCTGTGGTCATGTGTTGGAGATGAAAGAATTATCATCTTCACTACTAACCACAAGGATCGGCTAGACCCTGCATTGTTGAGACCTGGACGTATGGATGTGCACATTCACATGTCCTATTGTACTCCAAGCGGGTTCAGGATCTTGGCCTCTAACTACCTTGGCATTCATGAGAACAACCCTCATCACCTCTGCGGAGAAGTTGAAGGGTTGATACAGAGCACAGAGGTGACCCCTGCCCAGGTTGCTGAGGAGCTTATGAAGAGTGATGATGCTGATGTTGCTCTTGAAGGGATTGTTAATTTTCTCAAATGCAAGATAGAGGCTGATAGCAAGAAAACAGAGGATGAAGGGACTAAGGAAGCAGAGACTTTCGAAGAAGAGTCGGATTCTGGATTT
>FraveV4A2_1g12731.t1
ATGCCCACAACAGCCTCGTCCTTGTTCTCCGCCTACGCCTCCTTGACAGCATTCCTCATGTTGGCTAATTCCATGGCGGACCAGCTCATCCCCCACTGGCTCCGCTCCTACCTCCACTCCGTCCTCCCCTTCTTCTACACCCCTAAATCCTCCACCCTCACTCTCATAGTCGACGAGATGTCCGGCATGAACAACAACCAAGTCTACGAGGCGGCGCAGGTCTACCTCCAAACCAAGATCAGTTCTATCAACGAACGTCTAAAGGTCAGCAAAACCCCTAGGCAAAAGACCATAACTCTCTCCATTGAGCAAAACGAGGAGATCATTGACGCTTTCGAGAACATCAAGCTCAAGTGGCGCTACGTGTGCAGCGAAAGCAAGGATCATCATCATGGTGATGGTGATAAGAAACACTTTGAGCTAACGTTTCTCAAGAAGCACAAAGCGTCGGTGGTGGAAGCATACTTGCCATATGTGTTGGCTAGGGCAAAGGCGATTAACGAAGAGGAGAAGGTGCTCAAGCTCGACTCGAGTCACTCCGGTTCGGTTGATCTTGAGCACCCTTCGACTTTTGACACATTGGCTATTGATCCGGAGCTAAAGAGCATGATTATCGACGATTTGGATAGGTTTGTGAAGAGGAAGGAGTTCTATAAGAAGGTTGGGAAGGCTTGGAAAAGAGGGTACTTGCTATATGGTCCGCCTGGCACTGGCAAGTCTAGCTTGATTGCAGCCATGGCCAATTACCTCAAGTTTGATGTGTATGATTTGGAGCTTAGTAATGTTTACTGCGACCGTGATTTGAAGAGGAGATTGCTGGCTACTTCAAATCGGTCCATCTTGGTGATTGAGGACATTGACTGCAACGCCGAAACCGAAAACCGGGAGACAGATAGGCAGGTTCAACGCTCTAGCAACAATACGTTCTCGCTGTCAGGTCTGCTCAACTTCATAGATGGTTTGTGGTCAAGTATTGGTGATGAGAGGATCATTATCTTCACCACTAACCATAAGGATCGGCTAGACCCTGCATTGTTGCGACCGGGACGTATGGACGTGCACATTCATATGTCTTATTGCACTCCAAGCGGCTTCAGGATCTTGGCCTCGAACTACCTTGGCATTCATGAGAGCAACCCTCATCGGCTCTGCGGAGAGATTGAAGGGTTGATAGAGAGCACAAACGTCACCCCTGCGGAGGTTGCGGAGGAGCTAATGAAGAGTGATGATGCTGATGTTGCTCTACAAGGACTTGTCAATTTCCTCAAAAGAAAGGAGATCGAGAACAATGAGACCAAGGATGAAGGGACTAATAAAACTGAAGATCAAGAAGCAAAAAAAGGGAACGAGTCTGTTTTATCTGAATTA
>FraveV4A2_1g12741.t1
ATGATGTTCTCCACCAAAGAAATGCCTTCTCCTTCATCATTGTTCTCTGCCTATGCATCCATGGCAGCCTCAATGATGCTATTTAGATCCATGGCCAATGATCTTGTACCTCAGCCAGTTAGAGGCTACCTTCACTCAACTCTCCGCTACATCTTCAAAAATCACTCCACTAAGCTCACACTAGTCATTGAGGAATCAAATAGCATAAGCCGAAACCAACTCTATGATGCTGCAGAGGTTTACTTGTGCACTAAGATCAGTCCCAAGACTGACAGGCTCAAAATCAGCAAAACCCCGAAAGCAAAGAACATAACAATTCGGCTTGAGAAAGGTGAGAAGTTGGTGGATGTCTATGAAGGGATTGTGCTCCAATGGAGGTTTGTTTGTGCCGAGTCTGGACAGAACAACCCCAATGATCCATTTTCGCCTCCAAGGCCTGAGAAGAGGTTCTTTGAGCTCACATTCCACAAGAATCACAAGGAAAAAGTCTTGGAATCCTATGTGCATCATGTTCTTGAAAAGGCCAAAGCAATAAAAGATGAAGAGAGGGTCTTGAAGATGTACACATTAAACAATTCCGGCCACCACCACTCTTACAATGGCTTCAAGTGGGACTCCATCAACCTCGAACACCCTTCAACATTTGAGACTCTAGCCATGGATTTGGAGCTGAAGAATGCTGTTATTGAAGACCTTAACAGGTTTGTGAAGAGGAAGGAGTTCTATAAGAAAGTAGGGAGGGCATGGAAAAGAGGGTACTTGTTGTATGGTCCACCAGGCACCGGAAAATCAAGCTTGGTTGCAGCCATGGCTAATTATCTCAAGTTTGATGTCTATGACCTGCAGCTGGCTAATATTTTTCGTGATTCTGACCTGAGAAAACTGTTGCTGGCCACCGCAAATCGGTCCATTCTTGTGATTGAAGACATTGACTGTAGTGCTGATTTGCCTGTTCGGATTCGACATGAAGATGGACGAAAGCAAGTCCCTGATGTACAGTTAACACTATCTGGACTACTGAACTTCATAGATGGACTGTGGTCAAGTTGTGGAGATGAGAGGATCATAATATTTACCACTAACCACAAGGAGAGGTTAGACCCTGCTCTTTTGCGCCCTGGACGCATGGATATGCATATTCACATGTCCTATTGCACATACCATGGCTTCCAACTCTTGGCCTCAAACTACTTGGATATCCAGAACCACCACCACCTCTATGATGAAATCGAAGGCTTACTGAAAGAAACAGAGGTGACTCCTGCGCAAGTAGCAGAGGAGTTGATGAAGAGCGAAGAAGTTGATGTTGCACTTGAAGGCCTGGTCAAGCTTTTGAAGCGGAAGAAGATGGAAGGCGATGAATGTGAGGTTGAGAATGAAAAGAAGATTGGTGCTAAAGGAGCAAAGAGGCAGAAACCTGAGAACAAACTGAAGAAACCTGTGAGGAATAGTAGGAAAAACACCACAAAAAGATGCAGCAACCGTTTATCAGCAAAAGCAAACCATTATGCA
>FraveV4A2_1g12742.t1
ATGGCATCTTCCTCTTCTTCATCAGCTGAAGCCAACCTAGCCACGGCCAAGACGGTCCTCTCGGCCGTGGCTTCCGTGGCTGCCACAGCAATGCTAGCAAGGTCCATAGCCCAAGACTTACTCCCCCATGAGGTTCGGGACTACTTCTTCTACGGCATCAGTAGCTTCTTTAGTCGCTTCTCTAACCAACTCACCATGGTCATCGACGAGTTCGATGCCCTCGTCAGCAACCAGATCTACGAGTCTGCCGAGGTCTACTTGGGATCCAAAGTCTCTCCAATGACTCACAGGCTCAAAGTAAGCAAGCCAGAGAAGGAGAAGAGCTTCACTATCACTATGGCAAGCAATGAAGAGATTGTGGACTTCTTCAATGGTGTCAAGTTCAAGTGGGTCTTGGTCTCAAGGCAGGTTGAGAGCAAGGACTTCTACAACCCTCGTGACCTGAACTCGACTCTGAGGTCACAAGTAAGGTGCTTTGAGCTCAGCTTCCACAAGAAGCACTTGGACTTGGTTTTGGACTCTTATTTCCCCCACATTTTGGAAGAAGCAAAATCCATGAAGCAAGACAAGAAGACAATCAAAATCTTCACCATGGATCTTAACAATCTCTACTGCAACTTGGCAGATGCTTGGACTCCCACGAATCTCGATCACCCTGCAACCTTTGAGACCTTGGCTCTGGACTCAGAAATTAAGAACTTCATTCTTAAGGATCTTGACAGGTTCATCAAGAGGAAGGAGTACTATAGGAAAGTTGGCAAGGCATGGAAACGAGGGTACTTGATCTATGGACCGCCGGGAACTGGAAAATCGAGCTTGATTGCAGCAATGGCTAATTACTTGAACTTTGACATCTATGACTTGGAGCTCACGGGACTCAGGGCCGACTCTCAGCTTAGGAGGCTGCTCATTTCAATGGCGAATAGGTCCATTCTGGTTGTGGAAGATATTGATTGCACCATTGAATTTCAAGATCGAATGGCCGAGTCAAATAGACAAAACGGGTCCCCAAATAACCAGGTGACACTCTCAGGATTGCTCAATTTCATTGATGGGTTGTGGTCGAGTTGTGGCGATGAGAGGATCATAATCTTCACAACTAATCACAAAGAAAAGCTCGATCCTGCACTCTTGCGCCCTGGTCGCATGGACGTTCATGTTAACATGTCCTACTGCACTCCAACTGGATTTAGGCTTCTTGCAGCCAATTACCTCGGAATCAAAGAACACTCACTGTTTGAGGCAATTGAGAAACAAATCAAAAACACTGAAGTAACGCCTGCGGAAGTAGCCGAGCAACTGATACAGTGTGATGAATCCGACAATGCGCTGCAAGGACTGATTGAATTTCTCAAAGTGAAGAAGAAGGAAAATGAGGAAGCCAAGGTGAAGAAGAAGCAAGAAGAGCTAGAAGCCAAGGAAAAGGAAAAGGAAACCGCTGCTAAAGAAGCCGAGACTAATAAGAAGGATGAGAAACCAGATGGTGATGAGAAAAGTAACAAGAAAGTAGACAAT
>FraveV4A2_2g39430.t1
ATGTGGTGCTCAAAGGAAAACTTGCCGTCCCCACAAACCATCTTCTCGGTGGCCGCCTCCGTCATGCTCCTCAAAAGCGTCTCAAACGACCTCGTCCCCGATGCCGTCCACTCTTACGTCTCCTCCCGCCTTAAAAAGCTCTCCTGGCAACTCACCGTCATCATCGACGAGTTCGACGGCCTCACCCCTAACCAGATGTTCGAGGCTGCCAACCTCTACTTGGGCACCGAGCTCTCCTCCAAAACGCAAAGAATCAAGGTCAACAAACCCGAAAAGGAGAAGCAGCTGCAGGTCAATATAGACAGGAACCAAGAGCTCGTTGATTACTTCAATGGCGTCAAGTTCAAGTGGGTTATGGTGACCGAAAAGCCAGCGGCGAACAAACGTGACCAGGGATCACAGTCGGAGGTTCGACACTTCGAGATCAGCTTCCATAAGAAGCATAGGGACATGGTGCTCAGCTCTTACCTGCCCTATGTCTTGAAGAAGCATGGAGAAATCAAGGAGGAGAGAAAGATGGTGAAGCTTCATACCATTGATTACAATGGCACTGACTATTGGGGATCCATTAACCTTGATCACCCTGCGAGTTTTGACACCATGGCAATGGAACCGGAGATGAAGAAGACATTAATTGAGGACCTAGATAAGTTTAGGGAGAGGAAGGAGTATTATAAGAGAGTAGGCAAGGCTTGGAAACGTGGGTATTTGCTGTACGGACCACCCGGCACTGGAAAATCAAGCTTGGTTGCAGCCATGGCTAATTATCTCAAGTTTGATATTTTTGACTTGGATCTGAAGGAGGTTCAATGCAATTCTGATCTGAGAAGGTTGCTGATCGGCACCAAAAGCAGATCGATATTGGTGATCGAGGATATTGATTGCTCGGTTGAGTTGCAGAACAGAGACTCTGATCAGAATGAACCCAAAACTGTTGAGGATGACAAGGTGAGCCTCTCTGGTCTACTGAACTTCATTGATGGATTGTGGTCAAGCTGTGGAGAGGAGAGAATCATTGTGTTCACAACAAATCACAAGGACCGGCTTGATCAGGCCTTGCTCCGCCCTGGTCGGATGGACCTGCACCTGCACATGTCCTACTGCACCTTCAGTGGCTTCAAGACATTAGCATACAATTACTTGCAGATTAAAGAGCACCCGCTTTTTACAGAGATTGAAGACTTAATAAATCACAAGGAAGCTACACCTGCTGAAGTTGCAGGGGAGCTAATGAAGAGTGATGATGCTGAAGTCTCCCTTCAAGGTCTTACCAAATTCCTCCAAAGCAAG
>FraveV4A2_3g12400.t2
ATGGATTCTCTGAAAAACATACCTGCTTTGATATCAAAATGGTTATCAACTTGCGCCTCTATGGTTGTGTCCTTGTTGCTTCTGTTCTTCCCTGGCTTCTTAAAACGTTGGTTATCTGATCCTATGACCTTACAAATTGATGAATACCATGGAATCAGTAGTCGAAATCAACTTTTCGGTGCTTTGGAGCTTTACTTGCAGAACAAGATCAGCCCCTCCACTAGACTCCTCAAAATTGCGCAAACTCGGAAAGATAGTATTTTCAGCACTCACTTTTCAGACAACCAAGAATTTGAGGATGTGTATGAAGATATTCAGCTCAAGTGGAAGTTCAATATCATATCTAAAGAGTCCAATCACCACCCTTCTTTGGCATCCAAGAGAAAGCAATACTTCCAGCTTATATTCGACTTGGAACAAAAGGAAAAGGTCATGAATTCTTACTTGCCTTATGTTTTGGAGACATTTAAGGCCATGAAGGAGGAAAGGAAGCTTATCAAGCTGCATACCCTTGTAAGGGTAGATCCTTATAAAATCAGATGGGATGCAATTAATCTCGAACACCCTGCAACATTTGAAACTTTAGCCATGGATCTGGAGCTGAAGACATCTGTTTTGGAGGATTTGGAAAAGTTTGTTAAGAGGAAAGAGTTTTATCAAAGAGTGGGAAGGGCTTGGAAGCGAGGGTATCTTTTATATGGTCCTCCAGGCACTGGTAAATCGTCACTTGTAGCTGCCATGGCTAATTACCTCAAGTTTGATATCTATGACTTGCAGCTCACACATTTGAAATCAGACATGGAATTGAGAAAAGCACTGATTGCAACAACAAATAAATCTATACTTGTGATTGAGGATATCGATTGTAGTCAGGCGGAGCTGCAAGATCGAAACTCTGGTAAGGGAAGTAGGAAAAATGAGTCAGAAGGCCAGCAGATTACGCTGTCTGGACTACTAAACTTCACAGATGGCCTGTGGTCTAGTTGTGGAGAAGAAAGAATCTTCATATTCACTACCAATCACAAGAGCAAACTAGACCCTGCATTGCTGCGATCAGGACGAATGGACATGCACATCCACATGTCGTATTGCTCGTATGAGGGCTTCAAAACATTGGCCTCAAATTACCTGGGAGTCTGTGACCATCCCTTGTTTGAGAATATCGAAAGCCTACTGAAGAATACAAAGATCACTCCTGCCCAAATTGCTGAGGCGCTAATGAAGAGTGAGGATGCTGAAGTTGCACTCCAGGGTCTGATCACGGTGCTAAAGGAAAAGAGATACAAGGGGGATGAGTACCTAGATGAAGGTGAAGGGGAGCACTTGACATATTTCATC
>FraveV4A2_3g12402.t1
ATGTACTTCATCCATCCCATTCTGAGATTTCCTCATCCAACCATCCATTCCTCCTCCAAACGCCGATCACCTGATAATGAGCTCATGGTCATACAAATTGAGGAGTACCAAAGCAATGATGGGTTGAAAAGAGACCAGTTTTCCATCCACTTCTCAAACAAGCAAGAGTTTGAAGACATTTATGAAGGAATTCAGATGAAATGGAAATACAATTCCAAATCCAAGAAGTCCAATTATTCTAGCATAGCAGGGAAAAAGCAATTCTTTGAGCTCACATTTGATGTCAAACACAAGGAAATGGTCATGGATGCGTACTTGCCTTACGTTATAGAGACATTCAAGGCTATGAAAGATGCAGAAAAGATTGTCAAGCTGCATACTCTTCCAAGGTCAGATACCTACACAATGATGAGATGGAGTGCAATCAATCTCGAACACCCTGCAGCATTCGAGACAATAGCCATGGATACCAAGCAAAAGAGATTGCTTTTGGAGGACTTGGACAGGTTTGTTAAGAGGAAAGAGTTCAATCAAAGAGTAGGAAGGGCTTGGAAAAGGGGGTATCTGCTGTATGGTCCTCCAGGGACTGGTAAATCATCCCTGATAGCTGCTATTGCTAATTATCTGAAGTTCGATATCTATGACTTGCAACTCACTCATTTGACATCGGATGTGGAATTGAGAAGAGTGTTGCTGGCAACAACAAATAAATCTATACTCGTGATTGAGGATATAGATTGTAGTCAACTGAAGCTGCAAGATAAATCGAATAGCAGTAAGAAAAATGACTCAGAAAGCTATCAGCTTTCGCTATCGGGACTACTGAACTTCACAGATGGCCTGTGGTCTGGCTGTGGAGAAGAGAGAATCATTGTATTCACTACCAATCACAAGAGTAAGCTTGACCCTGCATTGCTGCGATCAGGCCGAATGGACATGCATTTCCACATGTCCTACTGCTCACACGAGGGGTTCAAAACATTGGCCTCCACATACCTAGGCATCAAAGAACACCAACCATTGTTTGATGAGATTAAAAGCCTACTGCAGAAGACAGATGTCACTCCTGCACAAGTTGCCGAGGAGCTGATGAAGAGTGAGGATGCTAACGTTGCACTCCAAGCTTTGATCACAAGGCTAAAGGAAATTAAGAAAAAGAAGGAAGATGACAAGAAGGCCAAAGATGAAGCAAAAGTAAAGAACGATACAAAGAAAGTTGATCCTAAGCAGTTAACATATTTTATT
>FraveV4A2_4g24040.t1
ATGGTTTCTCTAGCAAGCATGCCTTCAACAACATCAGTTCTATCAACCTACACTGCATTTGCTGCTGCAGCAATGCTGATCAGGACAGTGATCAGTGAGGTCCAGACTATAGTCGGCCAGTTCATACCTCAAAAATTCCAAGACAAAATCATTGCCACACTTGCAGGCCTATTCGGTAACCTCCCTAATTCTCAGATGACTCTGATCATTGATGAAAGTGATGGCCTCTCCACTAATGAAGTTTACCAGGCTTCAGAACTCTACCTAAGCTCAAGGATCACTTCCTCCATTGATCAACTTAAGGTTTCCAAGTCCCCGCGCCAAAACAACTTCTCTATCACCATAAACAAAGGTGAAAAGCTAACTGATGAATTTGAAGGAATGCAGTTGAGGTGGGAATTCTGTTGTTCTGAAACCAAACAGACGAGCATGGACTTTGAAAGCTACAGCTCATCGATGGAAGTAGTTCAGCACAAGTCAATTCAGCTCAGTTTCCATAAGCAATACACAGAAAAGGTATTAGGCACTTACCTGCCATATGTAGTGCAAAGATCAAAAGCAATAGTAGAGGAAAACAAGGTGGTGAAACTGCATGCGCTTGGACACTTCGGTGGAGAATATGCTACCGGTCCCTGGAGTTCGGTCATCTTTGAACATCCATCAACTTTTGACACGTTAGCAATGGACCCAATGCTGAAGAAGGAGTTGATTGCTGATTTGGACAGGTTCGTGAAGCGAAAGGAGTTTTATGGCAGAGTAGGCAAGGCATGGAAACGAGGGTACTTGTTGTATGGTCCTCCTGGCACTGGAAAGTCAAGCTTGATTGCAGCCATGGCTAATTACCTCAAGTTTGATATCTATGACTTGGAGCTTACATATTTACAAAGCAACTCGGAGCTCAGAAGACTGTTAGTCTCCACCGCGAATCGATCAATCATAGTGATTGAAGATATTGACTGCAGCATAGAATTGAAGGACAGACAAGATAGAGGAACCAACTCCAGTGACAGCCAGTTGACGCTATCCGGATTGCTTAATTTCATCGATGGTTTGTGGTCAAGCTGTGGAGATGAGAGGATAATCGTGTTTACCACCAACTACAAGGACAAGCTAGATCCTGCATTGTTGAGACCAGGCCGTATGGATATGCATGTTCACATGTCCTTCTGCACACCTTGTGGATTCAAAACCCTCGCTCATAACTACCTTAAAGTAACGACTCATCATCTCTTCAGTGAAATTGAAGAACTCATAAAGGATGTTGATACGACTCCAGCAGAGATTGCAGAAGAACTCATGAAAAATGAAGACGCCGATATAGTGCTGGAAGGACTTGTTAAATTCCTGAAAAAGAAGAAAGAGATGAACTGCAGTGGGGAAGCCAATGTTGAAGAAACAAAAGAAAACAATGAACTAGAGGAA
>FraveV4A2_7g23320.t1
ATGCCTTTTGTGCTTGCTCAGGCTGAGTCCATCAAACAAAGGGAGAGGGTTCTGAAGCTTCATTGCGTTGACAATGATCCCTATGGGGGTTCCAAGAGTTGCATAGACCTCGTGCACCCTGCAACTTTCGAGACGATGGCAATGGATCCAGAGCTCAAGAAGATGGTTATGGATGACTTGGACAGGTTTGTGAGGAGAAGGGAGTTGTACAAGAAGGTTGGGAAGGCTTGGAAAAGAGGGTATTTGTTGTACGGTCCACCTGGTACTGGAAAATCGAGCTTGATTGCAGCCATGGCAAATTATCTCAAGTTTGATATATATGATCTGGAGCTTTCTAACATTCATGGCAACTCTGAATTGAGGAGGGTTTTACTTTCTACATCTAATCGTTCTATTGTGGTTGTGGAGGATATTGATTGCGGTGTGCAAATCAGAGGTAGGGAATCAGCTGAGCCTTCTAAAAGCTATGCACTTCATGTAGGCAAGTTCACCCTATCGGGTCTATTGAACTTCATGGATGGTCTGTGGTCGTGCTGCGGCGATGAGCGAATAATTGTGCTCACCACCAATCACAAGGAGAGATTAGACCCGGCATTGTTGCGTCCTGGTCATATGGACTTGCACATTCACCTGTCATATTGCACTCCAAGTGGGTTCAGAGTCTTGGCCTCTAACTACCTTGGCATTCATGAAAGCAGCCCTCATCACCTCTTTGGAGAAATTGAAAGCTTGATAAAGAGCACAGAGGTCACCCCTGCAGCTATAGCAGAGGAGCTTATGAAGAATGATGATGCAGATGTTGTTCTGGAAGGACTTGTCAAATTCCTCAAAGAAATGAAGGCTGCAGATGATAAAATGAAGTCAAAAAAGGCTGAAAAAGCTGAGCAGGAAAGGATTAAGAAAGCGGAAGAAGGGAGTAAAAAAGGAATTAAGGAGAGGACTAGCAAAGCAAAGGAGATAGGGACTGAGAAGGGAAAGGAGGAAGGGGCTAACAAAGCAAGTATTCAGGAAAGGGAAAATTGG
>FraveV4A2_7g27860.t1
ATGCAAGAAAAGAAGGTGACGCTGTCGGGGTTGCTCAACATGATTGATGGTCTGTGGTCAAGCTGTGGTGATCAGAGACTCATTGTGTTCACTACAAACTACAAGGATAAACTAGACCCTGCATTGTTGCGTCCGGGACGAATGGACGTGCATATACACATGTCGTATTGCACTGCGAGTGGGTTCAGGATCTTGGCTTCGAACTACCTTGACATTCAGGAGAGCAATCCTCATCCTCCCTGCAGAGAAATTGAAGTGTTGATAGAGAGCATGGAGGTCACTCCTGCACAGGTTGCAGGGGAGCTACAGGTGAGTAATGACGCTGATGTTGCCCTTACAGGGCTTCTGGATTTCCTCAAGGATATGAAGACGAAGAACGAAGAGAAGAAGAAGAACGAAGAGGAGAAGAAAAAAGAGGAAGAAGAGGCAGAGACAACTCACACAAGTACAACGATGAAACTAACAAAGAAAATATTGATGTCTAGGTTTTTCTGTTCTGCCTTGGACGAAATTGTTTTTGTATTTGAATTAGAAATCCTTGTCTTTCAGGCTTGTGCTACTTTGTTAAGAATCAAAGAGTGTTCCAGTTTCTTACAACCAGTTCTAGTTTCTCAGAAACCAATTGGTAACCTAGCTGATAACACAATGTCCGCCTTGTTATCAACTGCTGCTTCCTTTGCTGCAACACTGATGTTGGGTCGTTCCATGGTGGAGCAAGTCTTCGGCAACTACTCATTCCTCAAGAAACTCTTGGCTTTCTTCCGTTCTGAGCTGACTTTCGTCGTCGTGGAGTACACCGAAGTAGGAGAACGGAATAAGATTTACGACTCCGTGGAGCCCTACCTCCGAGCCAAACTCGGCACCAAAACGAAGCGTGTCAGAGTCAGCAAAACCAACAGGCAAAAGACCACCAGCTTTACCCTCGACAACTATCAAGAAGTCACAGACACATTCGAGAACTTCAGTATCAAGTGGCGTTACATCTGCATTGAACCAAAGGATCATCACTTTGAAGAGAAACGTTACTATGAGCTGAGATTCCACAAGAAGCACAGAGACAGAATGAGCTCCTACTTGGACTATGTCGTTGCTCAAGCTAAAGAGATCAAAGATGCTGAAAAGGTTCTCAGAATTTATTCTCGTCGCACTGCAGGTACCTACAAGTACTGGGAATCGACTATACTAGAGCATCCTTGTACTTTTGAGACACTGGCCATGGATCCATCCGAGAAGAAAAAGATCCTGGAGGATTTGGATATGTTTGTGCAGAGGAAGGAGTTCTATAAGCATGTAGGCAAGGCTTGGAAGAGAGGCTACTTGTTATATGGTCCGCCTGGTACTGGCAAATCCAGCTTGATTGCGGCCATGGCTAATTACCTCAACTACAATATATATGATTTGGAGCTTACAAGCATCTCCAACAATGCTGATCTGAGGCAGTCTCTGCTGTCTACCACCAATCGCTCTATTTTGATAATAGAGGACATTGATTGCACCTTGGATATACAGAACCGTGAGAAAGAGGAGGAGGACTCAGATGATGAAGTAATTGTCCTGACTAAGGGTAAGAACCAGCTAAAGCAACAGAGTGTGACGCTTTCGGGGCTACTGAACTTCATTGATGGTCTGTGGTCAAGCTGTGGTGATGAGAGAATCATTGTGTTCACAACCAACTACAAGGATAAACTAGACCCTGCATTGCTGAGGCCGGGACGAATGGACATGCATATACACATGTCGTACTGCACTGTGAGTGGATTCAAGATCCTGGCATATAGGTACCTTGGCATTCATGATCATCCTCTCTATAAAAAAATTGAAGGGATGATACAGGCCACAGAGGTCACTCCGGCACAGGTTGCTGGGCAGCTACAGGTGAGTAATGATGCTGATGTCGCTCTTGCAGAGCTTGTGAAATTCATTAAGGAAAAGGAGGAGGAGGATGAAAAGAAGAAGAAGGCAAAGAAGAAAAAAGAAGCAGAAGCAAAGAAACTAAAGAGAAAAAGGTTGCTGAATCTTTTTCAGAGGATCAAGGAAATTACA
>Maldo_HF_11538
ATGGATCATATGATAAAGGTAACTCCAGCTTGTCCTTCCAATATGGTTGCTTATCTGATCCTTGTTTGGTCCAAGGCCATGGAGTACTGCTTACTGCCCACGATACGATTTCTCGTGTCGGTCCTCGACGGATTCTTCATACGTTTCTTATCAAAACCCGTGACGCTGCAGATCGAAGAGTACCACGGCACGAGCACGCGTAACAAAGTCTACGATGCGTTAGATCTTTACTTGAAAGACAAGATCAGCCCTTCAGCTCGGCTTCTCAAAGTTGCGCAAGCTCGTAAAGAGACTAATTTCACCGTCCAGTTTTCGAACAACCAAGAGTTTGATGACTCGTACGAAGGGATCCAGCTGAAATGGAAGTTCGTTTCCGTTTCCAAGAATTTCAAGTACAATCCAACTTCCTCTTCATCATATAACAGTGTTCCAGAGAAAAAGCAATACTTTGAACTTGTGTTTGACTTGCGACACAAGGAAAAGGTCATGAATTCTTACTTGCCTTATGTCATGGAGAGATTTAAGGCTATGAAAGAAGAAGGCAAAGTTGTGAAGCTGCATACACTTGTGAGGTTAGATGCTTTTAAGATCAGATGGGAGGCAATCAATCTCGAACACCCGGCAACGTTTGAGACGGTGGCCATGGACCCGGAGCTGAAGGCTGCGGTTGTGGAGGACTTGGACAGATTTGTGAAGAGGAAGGAGTTCTACCAAAGAGTGGGAAGAGCTTGGAAGAGAGGGTATCTTCTATATGGTCCTCCAGGAACTGGAAAGTCGTCCCTGATAGCTGCCATGGCTAATTACCTCAAGTTTGATGTCTTTGATTTGCAACTTACACATTTGAAAACGGATATGGAATTGAGAAAGGTGTTGCTGGCAACAACAAATAAGTCAATCCTTGTGATTGAGGACATCGATTGTAGTCAGCCGGCGGTTCAAGATCGGAAACAAAATAATTATGGCATAAAAAAGCCCGAGTTTGAAGGCAATCAGCTTACGCTATCCGGACTACTAAACTTCACAGATGGGCTGTGGTCTAGTTGTGGAGAAGAGAGAATCATTGTATTCACTACCAATCACAAGAGCAAGCTCGACTCTGCATTGCTTCGTTCTGGACGAATGGACATGCACATCCACATGTCGTTTTGCACGTACGAGGGCTTCAAAACGCTGGCTTGCAATTATCTCAAAATCTGTGGAACCCACCCTTTGTATGAGAAGATTGAAACCCTACTGCAGAAAACAAAGGCCACGCCTGCACAAGTGGCAGAGGAGCTAATGAAGAGTGAGGAGGCTGAAGTTGCACTCCAAGGTCTCATCACATTTCTAGAGGAAAAGAAGAACAATGCTTCAACATCTGGTGTACCCATGGATCTGGAACAGAAAAGAACGGTTTTGGATGACTTGGACATGTTTGTTGAGAGCAAAGAGTACTACCAAAGGGTGGGATGGGCTTGGAAGCGAGGGTACCTTCTATATGGTCCTCCAAGCACTGAAAAATCACCCCTAGTAGCTGCGATGGCTAATTACCTCAAGTTCGATGTCTACGATTTGCATCTCTCACATTTGAAAACTGATTTGGAATTGAGAAAGCTTACGCTATCCGACCTACTAAACTTCACAGATGGGCTGTGGCCAAGTTGTGAAGAAGAGAGGACCGTTGTGTTCACTACCAATCACAAGAGCAAGCTACGCACATTGCACATCCACACGTCTTATTGCACGTACGAGGGTTTCAAAACTTTGGCTTCTAGTTATCTCAAAATCTATGAATACCACCCTTTGTTTGAAGAGATTAAAACCTTACTGGAAAAAACAAAGGTCACGCATGCACTGATAACCCGTGAATATTTTGATATCAGTTTCAACAGTTTCCCGCTCACCACTGTTGCATTATTCTGTTCGAATATGCTGGAAGAGTTGGGATTCATCTCCAACTGTTCAACAGATAATTCCTTGCTA
>Maldo_HF_27655
AGCCGTCCTCATCAGCTCAATTCACACTATTTCTCACTCGAACATTTTCTATATATAGAGATAGCCACATTTGAGATCAATATACTAAACAGATTACATATAATTAACCAAAACCAAACTTTCAGTTCACATTCCAGAATGGCTTCATCTTCATCTTCAGCTGAAACCAAACTGGCAACAGCCAAGACAATTCTATCAACGGCAGCCTCTCTGGCTGCCACGGCAATGGTAGTAAGGTCAATCGCTCAAGACCTCCTCCCCCATGAAATCCAATACTACTTCTTCTCTGGCATCCGAAACTTCTTTAGTCGATTTTCGTCACAACTCACCATGGTCATAGAAGAGTTCGATGGCCTTGTCAACAACCAGATATATGAGGCTGCAGAAATCTACTTGGGTGGCAAAGTCTCCCCGTGGACGAGAAGACTTAAAGTCAGCAAGGCCGAGAAAGAAAACAACTTCACCATCACCATGGAAAGCAATCAAGAAATTGTGGACAACTTTAGTGGAGTTAAATTCACTTGGAACTTCCACAACCCTAGAGACCTCAACTCAACTTTGAGATCAGAAGTGAGATCCTTTGAGCTGAGCTTCCACAAGAAACAAAGAGACTTGGTGCTAAACTCTTACCTCCCACACATTGTAAAAGAATCAAAGTCCATGAAGCAAGAAAAGAAAACCCTAAAAATCTTCACACTTCAATCTGACCACATGTACTACAACCCAGGCGACACATGGACCTCCACAAATCTCGATCACCCGGCAACCTTTGACACGCTGGCATTGGACTCGGAGATCAAGAATTTCATTCTTCAAGACCTTCAAAGGTTCACAAGGAGGAAGGATTATTACAGAAAAGTTGGGAAGGCTTGGAAGAGAGGTTACTTGTTGTATGGTCCACCGGGGACCGGGAAATCAAGCTTGATTGCTGCAATGGCTAATTACATGAACTTTGATATCTATGACTTGGAGCTCACTGCGTTGATGTCCAACTCGGAGCTTAGGAGGTTGCTGATTGCAATGGCTAATAGGTCGATATTGGTGGTGGAGGATATTGATTGTACCATTGAGTTGCAAGATCGAATGGCTGAGGGCAGACTCAATAGAGCTTCAGACCCACGTGGGTCCCAAGAGAAACAGGTGACGCTGTCAGGATTGCTCAATTTCATCGACGGCCTTTGGTCGAGTTGCGGCGATGAAAGAATTATCGTGTTCACAACCAATCACAAGAACAAGCTCGACCCTGCACTGGTGCGCCCTGGTCGCATGGACGTTCATGTTCACATGTCCTATTGTACCCCATGTGGTTTTAGGCTTCTAGTTTCCAATTACCTTGGAATTAAGGAGCACATTTTGTTGAGTGAGATTGAGGAACAAATTGAAGCCGTTCAAGTAACTCCGGCGGAAGTGGCTGAGCAGCTGATCAAGAGCGACGAGCCTGGAGTTGCACTGCAAGGCCTGATTGAATTTTTCAAGGTGAAGAAAAAGGAAAATGAGGAAGCTGCTGAGGCTAAGAGGAAACAAGAACTAGAGGCTAAGGAAAAGGAAAGTAGGGTTTCTCAGGAAGCTAAGAGTGAGATGAAGGGCAGGAAAGCAGATAATGATGAAGATATTAACAAGAAAGGTACACAGGTGCCCATATTGCGCAACCAAGTCTACGAAGCTGCGGAGAGTAATTTGTGCACGAAAATCAGCTCCATC
>Maldo_HF_27657
ATGAACTTGTTCTCCACCAGAGAAATGCCTTCTCCGTCGTCGTTGTTCTCTGCCTACGCCTCCATGGCAGCGTCAATCATGCTCTTCCGGTCCATGGCGAACGAGCTCATTCCTCAACCAGTTAGGGGCTACGTTTTATCTGCCATCAAATACGTCTTCAAGACTCATTCTCCTAAACTCACCCTAGTCATAGAGGAATCGAGCGGAATGTCGCGCAATCAAGTCTACGAAGCTGCGGAGGTTTATTTGTGCACGAAAATCAGCTCCAACACTGAGAGGATCAGAGTTAGCAAGAGCCCCAAGGGGAAGAACTTGACAATCAGACTCGAGAAAGGCGAGAAGTTGGTCGATTTCTATGAAGGGATTGAGCTCAAATGGAAGTTTCTTTGTACGGATTCCAAACAGAACAACCCTAATGATCCATCTCCGAGGTCCGAAAAGCGCTACTTTGAGCTAACATTCCACATGATGCACAAGGAAAAAGTATTGGGATGTTATGTGCCTTATGTTCTTGAAAGGGCCGACGCAATGAAAGATGAAGAAAGGGTATTGAAGATGTATACATTGAATGCCAACTATCCTTACAATGGCATCAAATGGGAGTCCATCAATCTCGAACACCCTGCAACCTTCGAGACTCTGGCCATGGACCAAGAGCTCAAAAATGCGGTTATCGATGATCTTAACAGGTTTGTGAAGAGGAAGGAGTTCTACAAGAAAGTAGGAAGGGCGTGGAAACGAGGGTATTTGTTGTATGGTCCTCCGGGCACTGGAAAATCGAGCTTGGTAGCAGCAATGGCTAATTATCTCAAGTTTGATGTCTATGACCTGCAGCTGGCTAACGTTCTTCGTGACTCGGACCTGAGAAAACTGCTGCTGGGCACCGCGAACAGGTCGATTCTTGTGATCGAGGACATTGATTGTACCGTTGATCTGCCCGATCGTCGACATACAGATGGAAAAAAGCAACACGATGTACAGTTGACACTCTCTGGACTACTAAACTTCATAGATGGCTTATGGTCTAGCTGTGGGGATGAGAGGATCATAATCTTTACCACTAACCACAAGGACAGGCTAGACCCCGCCCTTCTGCGGCCGGGGCGCATGGACATGCACATTCACATGTCCTACTGCACATACCACGGATTCAAACTCTTGGCCTCGAACTACTTGGACATCCATAACCACCATCACCTCTACGGAGAAATCCAAGACTTACTCAAGGAAACGGAGGTGACTCCAGCGCACGTTGCGGAAGAGCTGATGAAGAGTGAAGATGTTGATACTGCACTCGAAGGGCTTGTTAAGCTTTTAAAGAGGAAGAAATTGGAAGGCGATGAATGTGAGGCGGAGGCTGAGAAGAAGACTGCAGCAAAAAGGCAGAAAACTGGGAACCAACAGAAGAAATCTGTGAGGAATAACAGAAGAATCGCCACAAAAAGAAGCAGCAAACGTTTGTCCGCTAGAAATCCCAATTTGTAT
>Maldo_HF_27658
ATGCCAACAAACGCGTCCTCCTTGTTCTCAGCCTATGCCTCCTTCGCTGCATTCATGATGTTGGTCCGCACCGCGGCCAACGAACTCATGAACCTTGTACCCGACAGGGTCCGGGCGTACATAGAATCGGTCCTTCTCCATCTAGTCACCCCTCTCTCGGCTTCCCATGATCTAACTCTGGTCATTGACGAGAACGCCGGCATGACAAGAAACCAAATCTATGAGGCCGCGGACGTCTACCTTCAAACCAAGATCAGTCCCTTAAACGAACGTCTTCGGGTCAGCAAAACACCACGACAGAAAACCATCAGCCTCGCCATCGAAAAAGGCCAAGAAGTCATCGATACCTTCGATAACATTGTCCTAAAATGGCGTTACGTCTGCATTGAATCCGATAATAATCCTGGTCGTGATCAAAAGCGTCAATTCGAGGTAATATTCCACAAGAGGCACAAGGACAAAGTTGTCCTCTCCTACTTGCCTTACGTGCTTGATCGAGCCAATGCAATTAAAGAACAAGACAGAGTTGTGAAAATTTATACACGAAATTCATATCCGAACTACGATGATGATGACAATCATGATTGGGGTTCGATAAGTCTGGAGCACCCGGCTACGTTTGAAACAATGGCAATGGACCCCGAGCTTAAGACCATGATGAAAAATGATTTGGACAGGTTTGTGAGACGGAGGGAGTTCTATAAGAAGGTGGGGAAGGCTTGGAAAAGAGGCTACTTGCTGTACGGTCCTCCCGGCACTGGAAAATCTAGCTTGATCGCGGCCATGGCAAATTATCTTCATTTCAACATTTATGATTTGGAGCTTTCTAGTATTTACAGAGACTCGGAATTGAAGAGGGTATTGTTGTCTACTACAAATCGTTCGATTTTAGTAATTGAGGACATTGATTGCAGCATTGATGTCGAAAATCGTGAATCGGAAGAGCAGCAACAATCATCTCAAACCAAATTGACGCTTTCGGGCCTATTGAACTTTATTGATGGTTTGTGGTCGAGCTGCGGTGACGAGAGAATTATCGTGTTCACTACCAACCACAAGGATCGATTAGACCCTGCATTGTTGCGTCCAGGACGAATGGACGTGCACATTCACTTGTCGTACTGCACTGCAAGTGGATTCAAGGTCTTGGCCTCGAACTACCTTGGCATTGGTGACGAAAACCATCATCGGCTTTATGGGGAAATTGAAGGGTTGATAGAGAGCGCGGAGGTGACCCCTGCAGAGGTTGCTGAGGAGCTCATGAAGAGCGATGACGCTGATATGGTGCTCGAAGGACTTGTTGATTTCCTCAAATGTAAGAAGGCCGAGAGGCAACGAAAAAAGGAGGAAGAGAGTAACCAAATTAAAGATCAGGAAGCAGCAATGCAGAAAACGGATGTTGAGGACAATATTAACGATGAAGGCAAGGGCTCGCTGCATTCGAAAACCTTGAATATGATG
>Maldo_HF_27659
ATGGCGACAATGTATTGTCCTCTCGGCACTGGAAAATCGAGCTTGATCGCTGCCATGGCTAGTTATCTCAAGTTTGATGTGTATGATTTCGAGAATAAGGGTGTTGTTGTCTACTACATATCGTTCGATTTTGGTATCGAGGACTGGGGATCGATTGCTGCAGCGTTGATATACAAAACAGGCAATGAGAGAAACAAAATCCAACTTCTAACACCAAGATTACAACACATGTTTTCTCTCAATAATCTGAAAGAAATGCCCACCACAGCGTCGTCTCTGTTCTCAGCCTACGCCTCCGTCGCCGGATCCATGATGCTGGTCCGCTCCATGGCCAACGACCTCCTCCCGCCGCCCCTCCGCTCATACATTTCCTCCAAACTCTCTTACCTTTTCACCCCCCTCTCCTCCATAACTCTTGTCATCGAAGAGTACTCCGGCGCTGCCTGCAACCAGGTCTACCAGGCCGCCGAGGTCTACCTTCCGACCATCAACATCAGCCCTTCTACCAAAAGCTTCCGTGTCCGAAAAACAAACCGGCAGAGGAGCATCAGCCGCGCCATGGACAAAAACCAGCAAGTCGCCGACACCTTCGAGAACGTCGATCTGACATGGCAGTACACGGTGACGGAGAATAAAAAGTACGGGAACACACATCAGTTCGAGCTCAGCTTCCACAGGAAGCACAGGGACAAAGTGATAGGGTCCTACTTGCCGTACGTGCTTGCTAGGGCTGACGCCATCAAAGAAGAGGAAAAGGTTGTGAAGCTTTACTCCAGCCATTTGTGCTCCGAGTACGATCGTTCGTACAGCAAGAGGAAATGGGGTTCGGTGAATCTGGAGCACCCGTCGACGTTCGACACGGTGGCGATGGAACCGGAGATGAAGAAGATGATTGTGGAGGATTTGGACAGGTTTGTGAGGAGGAAGGAGTTTTATAAGAAGGTTGGGAAGGCTTGGAAAAGGGGTTACTTGCTGTACGGTCCACCGGGAACGGGAAAATCGAGCTTGATCGCCGCCATGGCTAATTATCTCAGGTTTGATGTGTATGATTTGGAGCTCAGTGGCGTTCAGAACAACAGTGATTTGAGGAAGCTGTTGTTGTCCACCACGAATCGTTCGATTTTGGTGATTGAGGATATCGATTGCACTGTGGATTTGCAGAACCGGGATAACTGGGAGGATAAGTCTCAAGACCCTACACGTTCTACTTCTAACAAGTTGACGCTTTCGGGGCTACTGAATTTCATCGATGGTTTGTGGTCGAGTTGTGGCGACGAGAGAATTATCGTGTTTACGACCAACCACAAGGATCGGTTAGACCCTGCATTGTTACGTCCGGGGCGAATGGACGTGCACATTCACATGTCATACTGCACTCCAAGTGGATTCAAGGTCTTGGCCTCTAATTACCTCGATATTCATGAGGACAACCTTCATAGTCTTTGCGGGGAAGTCGAAGGGTTGATCAAGAGCACAGAGGTGACCCCTGCAGAGGTTGCTGAAGAGCTCATGAAAAGCGACGATGCTGATGTTGCCCTCGGAGGACTTGTCAATTTTCTCAAACGTAAGAGGATCGAGAGCGAAAAAAGAAAGGAGGAGGAGGAGGCCAGAAAAGCGAAGAGGCCGAAAACGGATCACAATGCCAGTGATGAAGGTGAAGCAGTAGATTTGAAACTGGAAATAGTAGTAAACGTGGAGCTGTTGTGGTGCGATGCACATTGCACAGGCACAGTCCAATTTGGTCTGGAGGTT
>Maldo_HF_27660
ATGAAGACAATGTTTTCTCTCAACAATCCCAGAGAAATGCCCACAACGGTGTCGTCTTTGTTCTCAGCCTACGCCTCCTTCGCCGGATCCATGATGCTGGTCCGTTCCATTGCCAGAGACCTCTTCCCAGAGCCCCTCAGCTCATACATTTTCTCAAAACTCTCTCGCCTTTTCAGTACCCCTTTCTCCTCCATAACTCTCGTCATAGAAGAGTTCTCCGGCGCCGCACGCAACCAGGTCTACGCCGCCGCCGAGGTCTACCTCCGGACCATCAACAACATTACTCCTTCCACTCACCGCCTCCGTGTCGGAAAAAATATCCGGCAAAAGACAGTCAGCCTCGCCCTTGACAACAGCGGACAGCTCGAAGACGCCTTTGACAATGTGAATCTGACGTGGCGTTTCAAGGTGAGGAAGGAAAAGTCTGGTGCTGAACAGCGTCAGTTCGAGCTGAGCTTCCACAAAAAACACAAAGACAAAGTGATGGAGTCCTACTTCCCCTACGTGCTTGCTAGGGCTGACGCCATCAAAGAAGAGCAAAGGGTTGTGCAGCTTTATTCCCGCCATTTAATGTCTGATACTGATTTCAAAGGCAGGTGCACATGGGGTTCGGTGAATCTGGAGCACCCGTCTACGTTCGACATGATGGCGATGGACCCCGTGACGAAGAGGATGATTGTGGAGGATTTAGAGAGGTTTGTAAGGAGGAGGGAGTTTTACAAGAAGGTGGGGAAGGCTTGGAAAAGAGGCTACTTGCTGTATGGTTCTCCCGGGACCGGAAAATCCAGCTTGATTGCCGCCATGGCTAATTATCTCAAGTTTGATGTGTATGATTTGGAGCTCACTAGCATTCAAAACAACAATGAGCTGAGGAGGGTTTTGTTGTCCATGACAAATCGTTCGATTTTGGTGATTGAGGATATCGATTGCTCTGTGGATATACAGAACCGGGAATCGAATAAAAGGTCTCAAGATATCTCTCAACGATCTGCTTCTAACAAGTTGACACTTTCAGGCCTACTGAATTTCACCGATGGGCTGTGGTCGAGCTGCGGCGACGAGAGAATTATCGTGTTCACAACAAACCACAAGGAACAGCTAGACCCTGCATTGTTGCGTCCAGCTGGGTTCAGGATCTTGGCCGCCAACTACCTTGGCATTCAAGAAAACAACCGTCATCGCCTCTGCGGAGAAATTGAAGCGCTGATAGAGAGCACAGAGATTACCCCGGCAGAGGTTGCTGAGGAACTGATGAAGAGTGATGATGTTAATGTGGCTCTTGAAGGACTTGTCAATCTGCTCAAATACATCAACATTAATTTCATGTCGTATCAGTTTGAACTTGGGATTAGTAATCCATCTGTTGCTCATATGTGCCCCTCAAACTCGATCCATCCAGCGGAGTCCCAAAGTAAGAATAACCACCTTATAAAA
>Maldo_HF_28047
ATGTCTGAGACAAAGGCTCTTTTGCCTGCAATAGCCACTTTTGCAGCTTCAGCAATGCTTCTTAAAAGCATTGCCAACGACTTCATCCCCAACGAATTTCGAAACTTCTTCTTCTCCGGCCTCCACAGCATTTCCCGCTGTTTCTCTTCCCACATCACCATTGTCATAGAGGAGTTCCAAGGGATGTCCTTGAATGAAGTTTTTGACGCTGTTGAAGCCTATTTGGGGACGATAGAGACCGCTTCTCTTCAAAGAATCAAAGTGAGCAAGGTTACACAGGAGAAGAAGCTAGCAGTCGCAGTGGATCGAGGGGAAGAGATAGTTGATGTTTTTGAAGACCGTGTTCAAGTAATGTGGAAATATGTTTGTACAAAGGTTGAATCTTCGCGTGCTTGTAATCCCGGCGATCTTAATGCATCCCTAAGATCAGAAACAAGATCCTACGAGCTAACATTCCACAAGAAACACAAAGAGACGGTGTTGAATTCTTACCTGCCATACATATTAGAGAGATCAAAGGCGATCAAAGGAGAACGAAGGGTAGTAAAACTCTGCACGAACGCCCAGTATGACTGTTACGGGACACAAGAGGTCACTCTAAATCACCCCATGACCTTCGATATCCTTGCAATGGATACGGAGCTTAAGAAAGCTTTGTTGGATGATTTGAACAACTTCAAAAACGGCAAGGAATTTTACAGGAGGATAGGAAAAGCTTGGAAACGTGGATACTTGTTGTATGGCCCTCCTGGCACAGGCAAGTCCAGCTTGATTGCAGCCATTGCTAACCACCTTAACTATGACATCTACGAGTTGGAGCTAACCGATGCTGGTTCCAATTCTGATGTAAAGAGAAGGTTGCTAGCCATGCCTGACAAATCTATTCTTGTAATCGAAGACATTGATTGCACAATCAAGCTGCAAAATCGGGAATCTGAGGATGAATCGTGGAATACCAACAGAAATCAGGTGACACTCTCCGGACTCCTCAACCTCATTGATGGTCTTTGGTCATGTTGTACTGATGAACGCATTATAATTTTCACAACAAATCATAAAGACAAACTAGATCCTGCTCTAGTGAGACCTGGCCGAATGGACATGCACATTCACATGTCGTATTGCACCATTTCTGCATTCAAGCAGCTGGCATTCAATTACCATGGAGTTCGCAATGACCAACTCTTCGAGCAGATCGAAGGACTTATATTGGAGGTTGAAGTCACCCCTGCAGAAGTTGCAGGAGAACTAATGAGGAGCAGAGATGCTCAAATTTCGCTCCAACGCCTCATCGATTTCTTGCTGGAGAAGAAAACTCAACAAGATCACAAGGCTAAAACTAATGAGACCGGTATGAAAGAAGAGCACAACATGGAAGCGGAGCAGACTAACCCCCGCTTCGTCTTCCCGGAGAAGCAAACTATCTGCGTGGCGGACGGTGTCGGTTGGGCCAAGACAGACGTCGACGCCGGTGACTATGCAGGGGAACAGATGATGCTGACGGAAGCTACTTTGAGTTTATTCATGTTGAAGTACGTAAACCACAATGGTATCATCAACCACAACAATAGCTATGGTCAAGAAACAAAGAGAAACCTGCACGAGATGGTTTGTGGGTCGGTGTATCTTGCCAAAGATAACAAGTTAGGCGAAGACGCTCACTTCATCTGCCCGGAGAAGCTGACCATCGGCGTGGCAGATGGCGTTGGCGGTTGGGCTAACAAAGGCATCGACGCGGGTGAGTACGCGAGGGAACTCATGAACAATGCCTTTATCGCAGTCCATAATCCGAATAACATCAACGAACAGAAAAGAAAAAGAAAGGCCGCGGATATGATCGGAGCCGTTGATCCAAGAAAAGTGTTGCAGGAGGCTTATGCAAAGACCAAGGAGAAAGGCTCGTCGACCGCTTGCATCCTCAGCCTTAACAAAGAGAGCGGAGTCTTGCATGCTGTGAACGTTGGGGACAGTGGGTTCTTTCTATTTAGGAACAACAAGGTTGTGTACCAATCTCCAACTCAGCAACGCAGGTTCAACTGTCCCTATCAGTTGGGGAACAGCATCAGCAGCGACCGCCCTGACTGCGCTTGGGAGGAGTGGATTCAGACGGTCCCCGGAGACATGCTAGTGCTTGGGACTGATGGCTTGCTGGACAACATGTTTCCAAGTGAGATTGAGAAGGTTCTTGTACAAGGTGGTGGTGGTGGTGATCTTGATATTGATTGTGGCACGTTGGCTTCGAGCATCGCCAATCTAGCTCTCTATAACTCTACAACCCTAGCCCTTTTTCCGAAAATGCTAGAAAGGCTGGATTCGAGCACAAAGGAGGCAAGATCGACGATATTACTTATTCCCAACAACTTCAACCCCGACGAACTTGGGAACTATTTCTTTTCAGGCCTCCATAACATTTTGCAATGTTTCTCTTCTCAACTCACCGTTGTCATAGATGAATTTCAAGGACTATTTGGGTGCTCTAACGACCCCGTCTGTTGGAAGAATCAAAGTGAGCAAGAATACCAAGAGAAGAAACTAGCAGTGACAGTGGATAGAGAGATAGCTGATGTATATGAAAATCTTCAAGTGAAATGGAAGTTGATTTGTGTACAGGTTAAATCACCATTAGTTAGACATTGGAGTTACCTTAATGCATCGTTACCACAAGAAGCAAGATCCTATGAGCTAACTTTTCATAAGAAACATAAAGGGAAGGTGTTGAAGTTGTACCTGCCCAACATTTCAGAGAGA
>Maldo_HF_31048
ATGAATGGAAACTGGGGAGCATCGACGAATCTTGGGCACCCGGCTACGTTTGAGACAATAGAGATGGAACCGGGGCTTATGAGAATGATTGTTGAGGAGCTGGATGGGATTGTGAGGAGGGAGTTATACAAGAAGGTGGTCAAGGCTTGGAAAAGAGGCTACTTGTTGTATGGTCCTCCCGGCACTGGAAAATCTAGCTTGATCGGGGCCACAGCGAATTATCTCAAGTTTGATGTGTATGATTTGGAGCTTTCTAGTATGCACATCGACCTTGAATTGAAGAATATCTTGTTGTCTACTAAACATTGTTCGATTTTGGTGGTTGAGGATATTGATTGCAGCATTGATATGCAAAATCAAGAATCGGAGGAACAAACTGAGGAGCCTACCACCAAGCTCACAGTTTCAGGCTTGCTCAATTTCATAGATGGTCACTATATTCGTGAGCAGCTTCAATCCAAGATTGCTGATATGTTCACCAAGTCCTTAGCTTCTACTCAGTTTCAGTCTCTACTTTCCAAGCGGGAGCTCAAGAGAGTGATTGTAGAGGATTTGGAGAGGTTTGTGAGGAGGCGGGAGTTTTATATGAAGGTAGGGAAGGCTTGGAAAAGAGGCTACTTACGGTCCTCCTGGGGTTTTGTGAGGAGGAAGGAGTTATTTAAAAAGGTGGGGAAAGCTTGTAAAAGAGGGTACTTGTTGCATGGCCCTCCTGGCACTGAAAATCGAGCTAATTGTCTCAAGTTTGATGTGTCTGATTTGAAGCTCACTAGTAATAACTTGCATGAACATGACCACCATAACTTGCAAGAG
>Maldo_HF_31055
ATGTCAAGTTCGATGTGTGTGACTTGGAGCTCACTAGTATTTACGGCGACTTTGGTGATGGAGGATATCGATTGCAGTCTGGAAATGCAGAAGCGGCAATTCGAGGAGCAAATGACGTATCAACAGACTAACGACAAAGTTCAGTACTCTTTTGCATCTTTTATGAGTCAATTGCAGTTGACACTCAGGGCTACCGAACTCCACCACGAACCACCAAGGACCATCTTGACCCGGCATTGTTGCGTCCGGTCGAATGAACGTGCACATTCACATGTCGCATTGCACTCCGACTGGCCGCTAACAACCTTGGTGTTCGTGACAGTAACGACAACTACCTCTGGAGAAATTGAAGGGTTGATAGAGAACAGAGGTCAGCCCTCACCAGGGTTGCTAAGGAGCTCATACGTTGACGTTGCTCTTCATGGCCTCGTCAATTTCCTCAAACGTATGACGGTCGAGATCGATAGAACGGAGGAGGATGGACCAAAACAA
>Maldo_HF_31097
ATAGATGGTTTGTTGTCGAGCTTTGGCGACGAGAGAATTCTTGTATTCACCACCAACAAGAAGGATCGACTTGACCCTGCATTGCTGCGTCCTAGTCGAATGGATGTGCACATACACATGTTCTATTGCACGATAAGCGAGTTCAAGCTTTTAGCCTCTAACTACCTTGCCTTGTCCAGAACCGGATATGGGTATTTGCACAGTGTAGAGCTCAGATTCGTTCACAATCGAGCTATTGCAGAAGAAGGCTTGAGGTTTGGACTTGCAGGCGACAACGTTGGCCAACGTCCACACATTCTGGCAGAAGCTAGTGACCTCGGC
>Maldo_HF_31103
ATGTTTTCTCTGGACAAACTGAAAGACCAGATGCCGACGACGGTGTCGTCGATGTTCTCCGTCTACGCTTCCGTCACCACATTCATGATGCTGTTCCGCTCCGTCGCCAGCGAGCTCATCCCCGCCCCCTTCCGCTCCTACATCTACAAAGCCCTGAATTACCTTTTTGCCCCTCTCTTCTCCCGTGACCTCACTCTCGTAGTCGATGAGCTCTCCGGCATGACCCGCAACCAAGTCTACGACGCTGCCGAGGTTTACCTGCGGACAAAGATCGGGCCCCACACCGAGCGCCTCCGCGTCAGCAAAGCTCCCCGGAAGAAGAACATCGGCGTCGCCATCGACAAGGACGAGGAAGTTTCCGACACCTTCGACGGTGCCGTCGAGCTCAAGTGGCGGTTTATCTCGGAGACCGAGAAGGGGAAGAACGACAGCACATCCGAAAGGCGGTATTTTGAGCTGACATTTCGTAGGAAATACATGGACAAGGTGATTTCCTCGTACCTGCCTTATGTTCTTGCTCAGGCAGACGCCATTAAAGCAGAGGAGAAGGCGGTGAAGCTCTACACCCGCCACCTCTGGTCGAGATACAACGACGATGACGTGGCGAATTCCGAATGGGGGTCGGTGAACCTGGAGCACCCGTCGACTTTCGACACCATGGCGATGGACCCGGAGATGAAGAAAATGATCGTGGAGGATTTGGAGAGGTTTGTGAGGAGGAAGGAGTTTTATAAGAAGGTGGGGAAAGCTTGGAAAAGGGGCTACTTGCTGTACGGGCCGCCAGGGACCGGAAAATCGAGCTTGATCGCCGCCATGGCTAACTACCTCAAGTTTGATGTGTACGATTTGGAGCTCACTAGCATTTACAGTGACTCTCAGTTGAAGAAGGTTTTGCTGTCCACTACCAATCGTTCTATTTTGGTAATTGAGGACATTGATTGCTGCAGAGTGGATGTTGGCAACCGGGATTCGGATTCGGATTCGGACTTGGATTCGGATTCGGATTCGGACAGGAGCCGGGTGACACTTTCGGGTCTATTGAACTTTATTGATGGATTGTGGTCAAGCTGTGGAGATGAGAGGATCATTGTGTTTACCACCAACCACAAAGACCGACTGGACCCGGCATTGCTGCGTCCGGGTCGAATGGACCTGCACATTCACATGTCCTATTGCACCACAGCTGGGTACAGGATCTTGGCCTCTAACTACCTTGGCATTCAAGAAAACAACCGCCATCGCCTCTGCGGAGAAATTGAAGGGCTGATTGAGAGCACAGAGGTCACCCCTGCAGAGGTTGCTGAGGAGCTGATGAAGAGTGATGATGCGGATGTGGCTCTTCAAGGACTTGTCAACCTGCTCAAAAGTAAGAAGGCTGAGAGCAAGAAGAAGGAAACATCGCTGCCGTCGGTTAAGAAGCAACAGCGGCACAAAAAGGGGATCAAAAAGTTGCTGCACATCCGTCTTCCATGGTCGAAATCCTCATGCTTGTTGCCTGGCACCTCGCATGTCCTAGTT
>Maldo_HF_31105
ATGAACATGTTCTCCTCCAAAGAAATGCCCTCTCCGTCGTCGTTGTTCTCTGCCTACGCCTCCATGGCGGCCTCGATGATGCTATTTCGGTCCATGGCCAACGAGCTCATTCCTCATCCGGTTAGGGGCTACCTTTTATGTACCATCAGATACATTTTCAAGACTCATTCCCCTCAACTCACCCTAGTCATAGAGGAATCAAATGGAATATCGCGCAACCAAGTCTACGAAGCTGCAGAGATTTATTTGTGCACAAAGATCAGCTCCAACACCGAAAGGATCAGAGTTAGCAAGAGCCCCAAGGGGAAGAACTTGACAATCCGACTCGAGAAAGGCGAGAAGTTGGTCGATTTCTATGAAGGGATTCAACTCAAATGGCGGTTTGTTTGTGCAGAGTCACAACAGAACAACCGTAATGATCCATTTTCTCCTCCGAGGTCCGAAAAGCGCTACTTTGAGCTAACATTCCACAAGCAGCACAGAGAGAAAGTTTTGGATTGTTATGTGCCTTATATTCTTGAAAGGGCCAATGAAATGAAAGATGAAGAAAGGGTTTTGAAGATGTACACATTGAATTCAAACCCTTACGATGGCATCAAATGGGAACCCATCAATCTCGAACACCCTGCAACGTTTGAGACTCTGGCCATGGACCAAGAGCTCAAGAATGCAGTTATCGATGATCTTAACAGGTTTGTCAGGAGGAAGGAGTTCTACAAGAAAGTAGGAAGGGCGTGGAAACGAGGGTACTTGCTGTATGGTCCTCCGGGCACTGGAAAATCGAGCTTGGTCGCAGCCATGGCTAATTATCTCAAGTTTGATGTCTACGACTTGCAGCTTACTAACATATTTCGTGAGTCAGACCTGAGAAACCTGCTGCTGGGCACCGCGAACAGGTCAATTCTTGTGATTGAAGACATTGATTGTAGCGTGGATTTTCCCGATCGTCAACATACAGATGGAAGAAAGCAGCATCAAGTACAGTTAACACTGTCTGGACTACTAAACTTCATAGATGGCTTATGGTCTAGCTGTGGAGACGAGAGGATCATAATTTTTACCACTAACCACAAAGAAAGGCTAGACCCTGCGCTTTTACGCCCGGGCCGCATGGACATGCACATTCATATGTCCTACTGCACATACCACGGATTCAAACTCTTGGCCTCGAACTACTTAGGCATCTATAACCACCACCACCTCTACGGAGAAATCGAAGACCTACTCAAGGAAACGGAGGTAACTCCAGCGCACGTTGCAGAAGAGCTGATGAAGAACGAAGATGTTGATACTGCACTCGAAGGGCTTGTCAAGCTTTTAAAGAGGAAGAAATTGGAAGGCGATGAATGTGAGGCAGAGGCTGAGAAGAAGACTGCAGCAAAGAGGCAGAAATTGGGAAGCAACACAAGAAATCTG
>Maldo_HF_42755
ATGAGATCACCCATTCTGTCAAACAGCTCAAGGTGCCCAAAGTCCGCAAGACAGAATAATTTCTCCGTCACCATCAACAAGGTTGAAAAGCTCATCGATGGATTTGAAATAACCAAGTTGAAATTTGACTACAAGCTGAAAGCCACCTCGATTGAAGTATCTGAGAACAAGTCAATTCAGGTCAGTTTCCATAAGAGATACAGAGAAAATGTTTTGGGCGCTTACCTGCCGTATGTAGTAGAGAGATCAAAAACCGTACAACATGAGAACAATGGGGTGAAGCTTCATGCTCTCGGAAACTTTACCGTAGAGTACAATGCAGGCCCATTGGGCTCTGTTAATCATCGCGACACTCGGAGGCCTATTCGGAAACCTTCCCAATTCTCAAGTGACTTCATCACTGATGAGTTCAGTGGCATCTCTGTCAATGAAATTTACCAGGCTTCCGAAACTTACTTGAGCACAAGGATCAACCTTTCTGTCGAACAGCTCAAGGTCTCCAAGTCCGCGCAACAGAACAACTTTTCTGTCACCATCAACAAAGGCGAAAAGCTCATCGATGAATTCCAAGGAATCAAGTTGGTATGGGAATTCTGTTCTACTGAAACACGAAGATCAGAATTTGACTACGAGCTGAAAGCCACCTCAATTGAAGTATCTGAGAACAAGTCAATTCAGAGATACAGAGAAAAGGTGCTAAGCGCTTACCTGCCGTATGTAGTAGAGAGATCAAAAGCCATACAACATGAAAACAAGGCAGTGAAGCTTCATGCTCTTGGAAACTTTACCACAGAGTACAATGCAGGTCCATGGGGCTCTGTCGTCTTTCAGCATCCGTCTACTTTTGACACATTGGCAATGGATCCCAAGCTTAAGGAGGAGTTGATCAATGACTTGGACAGGTTTGTGAAGCGGAAGGAGTTTTACGGGAGAGTAGGCAAGGCATGGAAACGCGGGTACTTGTTGTATGGTCCTCCCGGTACAGGAAAGTCCAGCTTGATCGCGGCCATGGCTAATTACCTTAAGTTTGACGTCTATGACTTGGAGCTTATGCAAATTCGTAGCAACTCCGAGCTCAGGAGGCTGTTAGTCTCCACTGCAAATCGATCGATACAAGTAATTGAAGATATTGATTGCAGCATTGAATTGAGTGACCGAAAACTTGGAGGAGGCAGGTTGCTTAATTTCACTGATGGGCTGTGGTCAAGCTGCGGAGATGAGAGGATTATCGTGTTTACGACAAATTACAAGGAGAAACTAGATCCTGCATTGTTGAGACCGGGGCGCATGGATATGCACATTCACATGTCCTACTGCACACCAAGTGGATTCAAGATCCTTGCTTCTAACTACCTCGGAATAAAAACTCACCATCTCTTCGACGAAATTGAAGAATTCTTAAAGCAGCTGGAGGTGACCCCTGCAGAGATTGCAGAACAACTCATGAAAAGTGAAGAAGCCGATAAGGCGCTTGCAGGACTCGCTGCATTCCTCAAGAACAAGAAAACGATGAACTGCAATGCAGAAGCCAAGATTGAAGAAACAAGAGACAATGAACAAGAGAAA
>Maldo_HF_42756
ATGCCTTCAACGACATCAGTCATATCAAGCTACAAAACTTTTGCTGCAGGAGCAATGCTGGCCAGGACAGTGATCAATGAGGTCCAGACCAGAGCCAACCACGACATCTCTGTCAATGAAATTTACCAGGCTTCCGAAACCTACTTGAGCACAAGGATCACCCCTTCTGTCGAACAGCTCAAGGTCTCCAAGTCTGCGCAACAGAACAATTTATCCATCACCATCAACAAAGGCGAAAAGCTCATTGATGGATTCGAAGGAATCAAGTTGGTATGGAATTTCTGTTGTACTGAAACGCGAAGATTGGAATTTGACTACGAGCTGAAATCCACCTCACTAGAAGTGTCTGAGAACAAATCAATTCAGGTCAGTCCATGGGGCTCTGTCGTCCTTCATCATCCGTCTACTTTTGACACATTGGCAATGGATCCCAAGCTTAAGGAAGAGTTGATCGATGACTTGGTGAGGTTCGTGAAGCGAAAGGAGTTTTACGGGAGAGTAGGCAAGGCATGGAAAAGTGGATACTTGTTCAACTCCGAGCACAGGAAGCCGTTAGTCTCCACTGCAAATCAACCGATACTCGTAATCAAAGATATTGATTGCAGCACTGGAATTAGTGACCGAAAACGTGGAGTCAGCAACAACGACAGCCAGTTAACTCTATCGGGGTTCCTTAATTTCATCGATGGGCTGTTGTCAAGCTGCGGAGATGAGAGGATAATCATGGACAAACTAGATCCTGCATTGTTGAGACCAGGGCGGATGAATATGCACATTAACATGTCGTACTGCACACCAAGTGGATTCAAGATCCTTGCTTCTAACTACCTTGGAACAAGAACTCACTATCCCTCCGACGAAATTGAAGAATTGATAAAG
>Maldo_HF_44434
ATGTTGTCATCGCAGCACCCAAAGCTGGCGGGCCGGTTGTCGTCCGTATCCCCTGCCTACGTTGTCGAAGAGTTCATCGATGGACGAGAGTTCCCAACGTCCAAGCGTCCGTCATGGTCCCCAGTCCCTGCGTACGCCGTCGAAGAGTTCACCAAGGGAGGAGTCCCCAACGAAATGTTTAAAGCAGTCAACGTTTACGTGGACAAGAGGCTGTCTTGCCCTACACTCAGAATTAAGGTCAGCAACAACACCAACATCATCAAAAACAACGAATTCGAAAGTCATCAGAAACTTGATCCGGCGGCCAATCAACTGTTGCAAGTGATCACCGTTGACGGCAATAGTCAAGAACTGGTCGACTCTTTCCAAGGTGTCGGCGTGATGTGGGCTCTGGTGTCCTCCAAATTGCCGTGCTCCTGTGATGGCCAAGTACGAGAACAACGTCACTTTGAACTAAGCTTCCGTGACGGCTTCGTTGGCGACGAAAGCCTACCGTCGCCAAAAACCATGCTATCGGCGGCCGCCTCACTCGCCGCCTCCGCAATCCTGTTCAAAACGATTGCAAACGACCTCATCCCGGAAGCCCTCCAAACGTCCTTCTACTCGCACCTCCAAAAGCTCTCCTCCCAACTCACCGTTGTTGTGGAGGAGATCGACGGCCTGACCCCGAACAAGATGTTCGAGACGGCCAACCTTTACCTCGGCGCCAAGGTCTCCGCTGCTATGCGGAGGATCAAAGTCAACAAGCCCGAAAAAGATGAGCAGTTTCTAATCACCATTGATAAGAATCAAGGCATCGTTGATTCTTTCAACGGTGTAGATTTCAAGTGGGTTTTGATAAGCACCGAAAAACCAAACAGTAACCGTGGTGGCGAAAATTCACAGTCGGAGGTTCGATTGTTAGAGCTCAGCTTCCATAAGAAGCAGGTAGCAGAGCTATTACAAAGGCTTTTGGTAAAGCCGGAGATGAAGGCGGCATTGGTGGAGGACCTCGAGAGGTTTAGAAAGAGGAATGAGTATTATATGAGGGTAGGAAAGGATTGGAAAAGAGGGTACTTTTTGTACGGATTGCCCGGCATGGGAAAGTCGAGCTTGGTTGCGGCCATGGCTAATTATCTCAAGTTTGATATTTTTGACTTGGATTTGAGGGAGGTTCAGTGCAATTCTGATCTGAGAAGGTTACTGATCGGAACAAAGAGCCGGTCGATATTGGTGATCGAGGACATTGATTGTTCAGTTGAGTTGCAAAACAGAGATTCGGAGAACAAGCCCAAAGCCGCGGAAGATAACAAGATCAGCATCTCTGCTATATTGAACTTCATCGACGGACTCTGGTCGACCTGTGAAGAGGAGAGAATTGTCGTGTTTACGACAAATCACAAGGACCGGCTTGATCCAGCATTGTTG
>Maldo_HF_44435
ATGTCCTACTGCACCTTCAGTGGTTTCAAGACATTGGCATATAATTACCTGCTAATTCACGAGCACACATTTTTCGGAGAAATTGAGATGTTACTCGACGGGGCACAAGCAACGCCTGCTGAAGTTGCCGGAGAGCTGATGAAGAGCGATGATGCTCATGTTTCCCTTCAAGGAGCTCCCAACGTCCAAGCGTCCGTCATGGTCCCCAGTCCCTGCGTACGCCGTCGAAGAGTTCACCAAGGAGAAGTCCCCAACGAAATGTTTAAAGCAGTCAACGTTTACGTGGACAAGAGGCTGTCTTGCCCTACACTCAGAATTAAGGTCAGCAACAACACCAACCTCATCAAAAACAACGAATTCGAAAGTCACCAGAAACTTGATCCGGCGGCCGATAAACTGTACAAG
>Malba_005232
ATGCCTTCAACGACATCAGTCATATCAAGCTACAAAACTTTTGCTGCAGGAGCAATGCTGGCCAGGACAGTGATCAATGAGAGGCCTATTCGGAAACCTCTTCCTAATTCTCAAGCGACTCTCATCATTGATGAGTTCAGCGACATCTCTGTCAATGAAATTTACCAGGCTTCCGAAACCTACTTGAGCACAAGGATCACCCCTTCTGTCGAACAGCTCAAGGTCTCCAAGTCTGCGCAACAGAACAACTTATCCATCACCATCAACAAAGGCGAAAAGCTCATTGATGGATTCGAAGGAATCAAGTTGGTATGGAATTTCTGTTGTACTGAAACGCGAAGATTGGAATTTGACTACGAGCTGAAATCCACCTCACTAGAAGTGTCTGAGAACAAATCAATTCAGGTCCATGGGGCTCTGTCGTCCTTCATCATCCGTCTACTTTTGACACATTGGCAATGGATCCCAAGCTTGAGGTTCGTGAAGCGAAAGGAGTTTTACGGGAGAGTAGGCAAGGCATGGAAAAGTGGATACTTGTTCAACTCCGAGCACAGGAAGCCGTTAGTCTCCACTGCAAATCAACCGATACTCGTAATCAAAGATATTGATTGCAGCACTGGAATTAGTGACCGAAAACGTGGAGTCAGTAACAACGACAGCCAGTTAACTCTATCGGGGTTCCTTAATTTCATCGATGGGCTGTGGTCAAGCTGTGGAGATGAGAGGATAATCATGGACAAACTAGATCCTGCATTGTTGAGACCAGGGCGAATGGATATGCACATTAACATGTCGTACTGCACACAAAGTGGATTCAAGATCCTTGCTTCTAACTACCTTGGAACAAGAACTCACTATCCCTCTGACGAAATTGAAGAATTGATAAAG
>Malba_005234
ATGGATCCCAAGCTTAAGGAGGAGTTGATCGATGACTTGGACAGGTTTGTGAAGCGGAAGGAGTTTTACGGGAGAGTAGGCAAGGCATGGAAACGCGGGTACTTGTTGTATGGTCCTCCCGGTACAGGAAAGTCCAGCTTGATCGCGGCCATGGCTAATTACCTTAAGTTTGACGTCTATGACTTGGAGCTTATGCAAATTCGTAGCAACTCCGAGCTCAGGAGGCTGTTAGTCTCCACTGCAAATCGATCGATACTAGTAATTGAAGATATTGATTGCAGCATTGAATTGAGTGACCAAAAACTTGGAGGAGGCAGTAACAATGACAGCCAGTTAACTCTATCAGGGTTGCTTAATTTCATTGATGGGCCGTGGTCAAGCTGCGGAGATGAGAGGATAATCGTGTTTAGGACAAATTACAAGGACAAACTAGATCCTGCATTGTTGAGACCGGGGCGCATGGATATGCACATTCACATGTCCTATTGCACACCAAGTGGATTCAAGATCCTTGCTTCTAACTACCTCGGAATAAAAACTCACCATCTCTTCAATGAAATTGAAGAATTCTTAAAGAAGCTGGAGGTGACCCCTGCAGAGATTGCAGAACAACTCATGAAAAGTGAAGAAGCCGATAAGGCGCTTGCAGGACTCGCTGCATTCCTCAAGAACAAGAAAACGATGAACTGCAATGCAGAAGCCAAGATTGAAGAAACAAAAGACAATGAACAAGAGAAA
>Malba_011847
ATGTTTTCTCTCGACAAACTGAAAGACCAGATGCCGACGACGGCGTCGTCGATGTTCTCCGTCTACGCCTCCATCACCACATTCATGATGCTGTTCCGCTCCGTCGCGAGCGAGTTCATCCCCGCCCCCTTCCGCTCCTACATCTACAAAGCCCTGAATTACCTTTTTGCCCCTCTCTTCTCCCGTGACCTCACTCTCGTAGTCGATGAGCTCTCCGGCATGACCCGCAACCAAGTCTACGACGCGGCCGAGGTTTACCTGCGGACAAAGATCGGGCCCCACACCGAGCGCCTCCGCGTCAGCAAATCTCCCCGGAAGAAGAACATCGGCGTCGCCATCGACAAGGACGAGGAAGTTTCCGACACCTTCGACGGTGCCGTCAAGCTCAAGTGGCGGTTTATCTCGGAGACCAAGAAGGGGAAGAACGACAGCACATCCGAAAGGCGGTATTTTGAGCTGACATTTCGTAGGAAATACATGGACAAGGTGATTTCCTCGTACCTGCCTTATGTTCTTGCTCAGGCAGACGCCATTAAAGCAGAGGAGAAGGCGGTGAAGCTCTACACCCGCCACCTCTGGTCGAGATACAACGACGATGACGTGGCGAATTCCGAATGGGGGTCGGTGAACCTAGAGCACCCGTCGACTTTCGACACCATGGCGATGGACCCGGAGATGAAGAAAATGATCTTGGAGGATTTGGAGAGGTTTGTGAGGAGGAAGGAGTTTTATAAGAAGGTGGGGAAAGCTTGGAAAAGGGGCTACTTGCTGTACGGGCCGCCAGGGACCGGAAAATCGAGCTTGATCGCCGCCATGGCTAACTACCTCAAGTTTGATGTGTACGATTTGGAGCTCACTAGCATTTACAGTGACTCTCAGTTGAAGAAGGTTTTGCTGTCCACCACCAATCGTTCTATTTTGGTAATTGAGGACATTGATTGCTGCAGAGTGGATATTGGCAACCGGGACTCGGATTCGGATTCGGACTCGGATTCGGATTCGGACAGGAGCCGGGTGACACTTTCGGGTCTATTGAACTTTATTGATGGATTGTGGTCAAGCTGTGGAGATGAGAGGATCATTGTGTTTACCACCAACCACAGAGACCGACTGGACCCAGCATTGCTGCGTCCGGGTCGAATGGACCTGCACATTCACATGTCCTATTGCACCACAGCTGGGTACAGGATCTTGGCCTCTAACTACCTGGGCATTCAAGAACACAACCGCCATCGCCTCTGCGGAGAAATTGAAGGGCTGATTGAGAGCACAGAGGTGACCCCTGCAGAGGTTGCTGAGGAGCTGATGAAGAGTGATGATGCGGATGTGGCTCTTCAAGGACTTGTCAACCTGCTCAAAAGTAAGAAGGCTGAGAGCAAGAAGAAGGAAACATCGCTGCCGTCGGTTAAGAAGCAACAGCGGCACAAAAAGGGGATCAAAAAGTTGCTGCACATCCGTCTTCCATGGTCGAAATCC
>Malba_011855
ATGTTTTCCTTTGATCTAAAAATTCTACTCACAGTAGCATCCTCCTTGTTCTCAGCCTATACCTCCGTTGGAGGATCCATGGTGTTGGTCCGTCCTATGGCCAAAAAGCTCATCCCCGCTGTCCGCTCATACGTCTACTCAAAACTCAAATCCCTTTTCACTCTACTCTCCTCTAACCTCACTTTCATCATTGACGAGCTCTACGGAGCGGCACGCAACCAGGTCTATGATGTTGCTAAGGTCTACCTCCAAACCATTGGCACCGGTCCCAGCACTCAACGCGTCCGAGTCAGAAAAACACATCGCCAA
>Malba_011856
ATGCCGACGACGGCGTCGTCGATGTTCTCCGTCTACGCCTCCGTCACCACATTCATGATGCTGTTCCGCTCCGTCGCGAGCGAGTTCATCCCCGCCCCCTTCCGCTCCTACATCTACAAAGCCCTGAATTACCTTTTTGCCCCTCTCTTCTCCCGTGACCTCACTCTCGTAGTCGATGAGCTCTCCGGCATGACCCGCAACCAAGTCTACGACGCGGCCGAGGTTTACCTGCGGACCAAGATCGGGCCCCACACCGAGCGCCTCCGCGTCAGCAAAGCTCCCCGGAAGAAGAACATCGGCGTCGCCATCGACAAGGACGAGGAAGTTTCCGACACCTTCGACGGTGCCGTCAAGCTCAAGTGGCGGTTTATCTCGGAGACCAAGAAGGGGAAGAACGACAGCACATCCGAAAGGCGGTATTTTGAGCTGACATTTCGTAGGAAATACATGGACAAGGTGATTTCCTCGTACCTGCCTTATGTTCTTGCTCAGGCAGACGCCATTAAAGCAGAGGAGAAGGCGGTGAAACTCTACACCCGCCACCTCTGGATGAGATACAACGACGATGACGTGGCGAATTCCGAATGGGGGTCGGTGAACCTGGAGCACCCGTCGACTTTCGACACCATGGCGATGGACCCGGAGATGAAGAAAATGATCTTGGAGGATTTGGAGAGGTTTGTGAGGAGGAAGGAGTTTTATAAGAAGGTGGGGAAAGCTTGGAAAAGGGGCTACTTGCTGTACGGGCCGCCAGGGACCGGAAAATCGAGCTTGATCGCCGCCATGGCTAACTACCTCAAGTTTGATGTGTACGATTTGGAGCTCACTAGCATTTACAGTGACTCTCAGTTGAAGAAGGTTTTGCTGTCCACTACCAATCGTTCTATTTTGGTAATTGAGGACATTGATTGCTGCAGAGTGGATGTTGGCAACCGGGATTCGGATTCGGATTCGGACTTGGATTCGGATTCGGATTCGGACAGGAGCCGGGTGACACTTTCGGGTCTATTGAACTTTATTGATGGATTGTGGTCAAGCTGTGGAGATGAGAGGATCATTGTGTTTACCACCAACCACAAAGACCGACTGGACCCGGCATTGCTGCGTCCGGGTCGAATGGACCTGCACATTCACTTGTCCTATTGCACCACAGCTGGGTACAGGATCTTGGCCTCTAACTACCTTGGCATTCAAGAAAACAACCGCCATCGCCTCTGCGGAGAAATTGAAGGGCTGATTGAGAGCACAGAGGTGACCCCTGCAGAGGTTGCTGAGGAGCTGATGAAGAGTGATGATGCGGATGTGGCTCTTCAAGGACTTGTCAACCTGCTCAAAAGTAAGAAGGCTGAGAGCAAGAAGAAGGAAACATCGCTGCCGTCGGTTAAGAAGCAACAGCGGCACAAAAAGGGGATCAAAAAGTTGCTGCACATCCGTCTTCCATGGTCGAAATCC
>Malba_011858
ATGCCCTCTCCGTCGTCGTTGTTCTCTGCCTACGCCTCCATGGCGGCCTCGATGATGCTATTTCGGTCCATGGCCAACGAGCTCATTCCTCATCCGGTTAGGGGCTACCTTTTATCTACCATCAGATACATTTTCAAGACTCATTCCCCTCAACTCACCCTAGTCATAGAGGAATCAAATGGAATATCGCGCAACCAAGTCTACGAAGCTGCAGAGATTTATTTGTGCACAAAGATCAGCTCCAACACCGAAAGGATCAGAGTTAGCAAGAGCCCCAAGGGGAAGAACTTGACAATCCGACTCGAGAAAGGCCAGAAGTTGGTCGATTTCTATGAAGGGATTCAACTCAAATGGAGGTTTGTTTGTGCAGAGTCACAACAGAACAACCGTAATGATCCATTTTCTCCTCCGAGGTCCGAAAAGCGCTACTTTGAGCTAACATTCCACAAGCAGCACAGAGAGAAAGTTTTGGATTGTTATGTGCCTTGTATTCTTGAAAGGGCCAATGCAATGAAAGATGAAGAAAGGGTTTTGAAGATGTACACATTGAATTCAAACCCTTACGATGGCATCAAATGGGAACCCATCAATCTCGAACACCCTGCAACGTTTGAGACTCTGGCCATGGACCAAGAGCTCAAGAATGCAGTTATCGATGATCTTAACAGGTTTGTCAGGAGGAAGGAGTTCTACAAGAAAGTAGGAAGGGCGTGGAAACGAGGGTACTTGCTGTATGGTCCTCCCGGCACTGGAAAATCGAGCTTGGTCGCAGCCATGGCTAATTATCTCAAGTTTGATGTCTACGACTTGCAGCTTACTAACATATTTCGTGAGTCAGACCTGAGAAACCTGCTGCTGGGCACCGCGAACAGGTCAATTCTTGTGATTGAAGACATTGATTGTAGCGTGGATTTTCCCGATCGTCAACATACAGATGGAAGAAAGCAGCATCAATTGACACTCTCTGGACTACTAAACTTCATAGATGGCTTATGGTCTAGCTGTGGAGACGAGAGGATTATAATTTTTACCACTAACCACAAAGAAAGGCTAGACCCTGCGCTTTTACGCCCGGGCCGCATGGACATGCACATTCATATGTCCTACTGCACATACCACGGATTCAAACTCTTGGCCTCGAACTACTTAGGCATCTATAACCACCACCACCTCTACGGAGAAATCGAAGGCCTACTCAAGGAAACGGAGGTAACTCCAGCGCACGTTGCAGAAGAGCTGATGAAGAACGAAGATGTTGATACTGCACTCGAAGGGCTTGTCAAGCATTTAAAGAGGAAGAAATTGGAAGGCGATGAATGTGAGGCAGAGGCTGAGAAGAAGACTGCAGCAAAGAGGCAGAAATTGGGAAGCAACACAAGAAATCTG
>Malba_015046
ATGTTTTCTTCTCTCAATCTCAAAGAAATGCCAACAAACGCGTCCTCCTTGTTCTCAGCCTATGCCTCCTTCGCTGCATTCATGATGTTGGTCCGCACCGCGGCCAACGAACTCATGAACCTTGTACCCGACAGGATCCGGGCGTACATAGAATCTGTCCTTCTTCGTCTATTCAGCCCTCTCTCGGCTTCCCATGACCTAACTCTCGTTATTGACGAGAACGCTGGCATGACAAGAAACGAAGTCTATGAGGCCGCGGATGTCTACCTCCAAACCAAGATCAGTCCCTCAAACGAACGTCTTCGGGTCAGCAAAACACCTCGACAGAAAATCATCAGCCTTGCCATTGAAAAAGGCCAAGAAGTCATCGATACCTTCGATAACATTGTTCTAAAATGGCGTTACGTCTGCATTGAATCCAACAATAACTTTGGTGGTGATCAAAAGCGTCAGTTCGAGCTAATATTCCACAAGAGGCACAAGGACAAAGTCGTCATATCCTACTTGCCTTACGTGCTTGATCGAGCCAATGCAATTAAAGAACAAGACAAAGTTGTGAAAATTTATACACGAAATTCATATTCGCACTACAATGATGATGATAAGGGGGACTGGGGTTCGATAAGTCTGGAGCACCCGGCTACGTTTGAAACAATGGCGATGGACCCCAAGCTTAAGACAATGATTAAAAATGATTTGGACAGGTTTGTAAGGCGGAGGGAGTTCTATAAGAAGGTGGGGAAGGCTTGGAAAAGAGGCTACTTGTTGTACGGTCCTCCCGGCACCGGAAAATCTAGTTTGATCGCGGCCATGGCAAATTATCTCCATTTTAACATATATGATTTGGAGCTTTCTAGCATTTACAGCGACTCGGAATTGAAGAGGATATTGTTGTCTACTACAAACCGTTCGATTTTGACAATTGAGGACATTGATTCCAGCATTGATGTCGAAAATCGTGAATCAGAGGAGCAGCAGCAAGCTTCTAAAACCAAATTGACGCTTTCGGGCCTATTGAACTTTATTGATGGTTTGTGGTCGAGCTGCGGTGACGAGAGAATTATTGTGTTCACTACCAACCACAAGGATCGATTAGACCCTGCATTGTTGCGTCCGGGACGAATGGACGTGCACATTCACTTGTCTTACTGCACCGCAAGTGGATTCAAGGTCTTGGCCTCGAACTACCTTGGCATTGGTGACGAAAAC
>Malba_015047
ATGGCGAACGAGCTCATTCCTCAACCAGTTAGGGGCTACCTTTTATCTGGCATCAAATACATCTTCAAGACTCATTCTCCTAAACTCACCCTGGTCATAGAGGAATCGAGCGGAATGTCGCGCAATCAAGTCTACGAAGCTGCGGAGGTTTATTTGTGCACGAAAATCAGCTCCAACACTGAGAGGATCAGAGTTAGCAAGAGCCCCAAGGGGAAGAACTTGACAATCAGACTCGAGAAAGGCGAGAAGTTGGTCGATTTCTATGAAGGGATTGAGCTCAAATGGAAGTTTCTTTCTACAGATTCCAAACAGAACAACCCTAATGATCCATCTCTGAGGTCCGAAAAGCGCTACTTTGAGCTAACATTCCACATGATGCACAAAGAAAAAGTTTTGGGATGTTATGTGCCTTATGTTCTTGAAAGGGCCGACGCAATGAAAGATGAAGAAAGGGTATTGAAGATGTATACATTGAATTCCAACTATCCTTACAATGGCATCAAATGGGAGTCCATCAATCTCGAACACCCTGCAACGTTCGAGACTCTGGCCATGGACCAAGAGCTCAAAAATGCGGTTATCGATGATCTTAACAGGTTTGTGAAGAGGAAGGAGTTCTACAAGAAAGTAGGAAGGGCGTGGAAACGAGGGTATTTGTTGTATGGTCCTCCGGGCACTGGAAAATCGAGCTTGGTAGCAGCAATGGCTAATTATCTCAAGTTTGATGTCTATGACCTGCAGCTGGCTAACGTTCTTCGTGACTCGGACCTGAGAAAACTGCTGCTGGGCACCGCGAACAGGTCGATTCTTGTGATCGAGGACATTGATTGTACCGTTGATCTGCCCGATCGTCGACATACAGATGGAAAAAAGCAACACGATGTACAGTTGACACTCTCTGGACTACTAAACTTCATAGATGGCTTATGGTCTAGCTGTGGGGATGAGAGGATCATAATCTTTACCACTAACCACAAGGACAGGCTAGACCCCGCCCTTCTACGGCCGGGCCGCATGGACATGCACATTCACATGTCCTACTGCACATACCACGGATTCAAACTCTTGGCCTCGAACTACTTGGACATCCATAACCACCATCACCTCTACGGAGAAATCCAAGACTTACTCAAGGAAACGGAGGTGACTCCAGCGCACGTTGCGGAAGAGCTGATGAAGAGTGAAGATGTTGATACTGCACTCGAAGGGCTTGTTAAGCTTTTAAAGAGGAAGAAATTGGAAGGCGATGAATGTGAGGCGGAGGTTGAGAAGAAGACTGCAGCAAAAAGGCAGAAAACTGGGAACCAACAGAAGAAATCTGTGAGGAAGAACAGAAGAATCGCCACAAAAAGAAGCAGCAAACGTTTGTCCGCTAGAAATCCCAATTTGTAT
>Malba_015048
ATGCCAACAAGCGCGTCCTCCTTGTTCTCAGCCTATGCCTCCTTCGCTGCATTCATGATGTTGGTCCGCACCGCGGCCAACGAACTCATGAACCTTGTACCCGACAGGATCCGGGCGTACATAGAATCGGTCCTTCTCCATCTAGTCACCCCTCTCTCGGCTTCCCATGACCTAACTCTGGTCATTGACGAGAACGCCGGCATGACTAGAAACCAAATCTATGAGGCCGCTGACGTCTACCTTCAAACCAAGATCAGTCCCTTAAACGAACGTCTTCGGGTCAGCAAAACACCACGACAGAAAACCATCAGCCTCCCCATCGAAAAAGGCCAAGAAGTCATCGATACCTTCGATAACATTGTCCTAAAATGGCGTTACGTCTGCATTGAATCCGATAATAATCCTGGTCGTGATCAAAAGCGTCAATTCGAGGTAATATTCCACAAGAGGCACAAGGACAAAGTTGTCCTCTCCTACTTGCCTTACGTGCTTGATCGAGCCAATGCAATTAAAGAACAAGACAGAGTTGTGAAAATTTATACACGAAATTCATATCCGAACTACGATGATGATGACAATCATGATTGGGGTTCGATAAGTCTGGAGCACCCGGCTACGTTTGAAACAATGGCAATGGACCCCGAGCTTAAGACCATGATGAAAAATGATTTGGACAGGTTTGTGAGACGGAGGGAGTTCTATAAGAAGGTGGGGAAGGCTTGGAAAAGAGGCTACTTGCTGTACGGTCCTCCCGGCACTGGAAAATCTAGCTTGATCGCGGCCATGGCAAATTATCTTCATTTCAACATTTATGATTTGGAGCTTTCTAGTATTTACAGAGACTCGGAATTGAAGAGGGTATTGTTGTCTACTACAAATCGTTCGATTTTAGTAATTGAGGACATTGATTGCAGCATTGATGTCGAAAATCGTGAATCGGAAGAGCAGCAACAATCATCTCAAACCAAATTGACGCTTTCGGGCCTATTGAACTTTATTGATGGTTTGTGGTCGAGCTGCGGTGACGAGAGAATTATCGTGTTCACCACCAACCACAAGGATCGATTAGACCCTGCATTGTTGCGTCCAGGACGAATGGACGTGCACATTCACTTGTCGTACTGCACTGCAAGTGGATTCAAGGTCTTGGCCTCGAACTACCTTGGCATTGGTGACGAAAACCATCATCGGCTTTATGGGGAAATTGAAGGGTTGATAGAGAGCGCGGAGGTGACCCCTGCAGAGGTTGCTGAGGAGCTCATGAAGAGCGATGACGCTGATATGGTGCTCGAAGGACTTGTTGATTTCCTCAAATGTAAGAAGGCCGAGAGGCAACGAAAAAAGGAGGAAGAGAGTAACCAAATTAAAGATCAGGAAGCAGCAATGCAGAAAACGGATGTTGAGGACAATGTTAACGACGACGGCAAGGGCTCGCTGCATTCGAAAACTTTGAATATGATG
>Malba_015050
ATGCCCACCACAGCGTCGTCTCTGTTCTCAGCCTACGCCTCCGTCGCCGGATCCGTGATGCTGGTCCGCTCCATGGCCAACGACCTCCTCCCGCCGCCCCTCCGCTCATACATTTCCTCCAAACTCTCTTACCTTTTCACCCCCCTCTCCTCCATAACTCTCGTCATCGAAGAGTACTCCGGTGCTGCCTGCAACCAGGTCTACCAGGCCGCCGAGGTCTACCTTCCGACCATCAACATCACCCCTTCTACCAAAAGCTTCCGTGTCCGAAAAACAAACCGGCAGAGGAGCATCAGCCGCGCCATGGACAAAAACCAGCAAGTCGCCGACACCTTCGAGAACGTCAATCTGACATGGCAGTACACGGTGACGGAGAATAAAAAGTACGGGAACACACATCAGTTCGAGCTCAGCTTCCACAGGAAGCACAGGGACAAAGTGATAGGGTCCTACTTGCCGTACGTGCTTGCTAGGGCTGACGCCATCAAAGAAGATGAAAAGGTTGTGAAGCTTTACTCCAGCCATTTGTGCTCCGAGTACGATCGTTCGTACAGCAAGAGGAAATGGGGTTCGGTGAATCTGGAGCACCCGTCGACGTTCGACACGGTGGCGATGGAACCGGAGATGAAGAAGATGATTGTGGAGGATTTGGACAGGTTTGTGAGGAGGAAGGAGTTTTATAAGAAGGTTGGGAAGGCTTGGAAAAGGGGTTACTTGCTGTACGGTCCACCGGGAACGGGAAAATCGAGCTTGATCGCCGCCATGGCTAATTATCTCAGGTTTGATGTGTATGATTTGGAGCTCAGTGGCGTTCAGAACAACAGTGATTTGAGGAAGCTGTTGTTGTCCACCACGAATCGTTCGATTTTGGTGATTGAGGATATCGATTGCACTGTGGATTTGCAGAACCGGGATAACTGGGAGGATAAGTCTCAAGACCCTACACGTTCTACTTCTAACAAGTTGACGCTTTCGGGGCTACTGAATTTCATCGATGGTTTGTGGTCGAGTTGTGGCGACGAGAGAATTATCGTGTTTACGACCAACCACAAGGATCGGTTAGACCCTGCATTGTTACGTCCGGGGCGAATGGACGTGCACATTCACATGTCATACTGCACTCCAAGTGGATTCAAGGTCTTGGCCTCTAATTACCTCGATATTCATGAGGACAACCCTCATAGTCTTTGCGGGGAAGTCGAAGGGTTGATCAAGAGCACAGAGGTGACCCCTGCAGAGGTTGCTGAAGAGCTCATGAAAAGCGACGATGCTGATGTTGCCCTCGGAGGACTTGTCAATTTTCTCAAACGTAAGAGGATCGAGAGCGAAAAAAGCAAGGAGGAGGAGGAGGCCAGAAAAGCGAAGAGGCCGAAAACAGATCACAATGCCAGTGATGAAGGTGAAGCAGTAGAG
>Malba_015051
ATGACAAATCGTTCGATTTTGGTGATTGAGGATATCGATTGCTCTGTGGATATACAGAACCGGGAATCGAATAAAAGGTCTCAAGATATCTCTCAACGATCTGCTTCTAACAAGTTGACACTTTCAGGCCTACTGAATTTCACCGATGGGCTGTGGTCGAGCTGCGGCGACGAGAGAATTATCGTGTTCACAACAAACCACAAGGAACAGCTAGACCCTGCATTGTTGCGTCCAGGTCGAATGGACCTGCACATTTACATGTCCTATTGCAACGCAGCTGGGTTCAGGATCTTGGCCGCCAACTACCTTGGCATTCAAGAAAACAACCGTCATCGCCTCTGCGGAGAAATTGAAGCGCTGATAGAGAGCACAGAGATTACCCCGGCAGAGGTTGCTGAGGAACTGATGAAGAGTGATGATGTTAATGTGGCTCTTGAAGGACTTGTCAATCTGCTCAAATGTAAGAAGGCCGCCAAAAGCAATGAAACGGAGGATCAAGGGAAAGCAAGGAGTTCAGGTTCAGAGGAG
>Malba_015052
ATGCCCACAACGGTGTCGTCTTTGTTCTCAGCCTACGCCTCCTTCGCCGGATCCATGATGCTGGTCCGTTCCATTGCCAGAGACCTCTTCCCACAGCCCCCCAGCTCATACATTTTCTCAAAACTCTCTCGCCTTTTCAGTACCCCTTTCTCCTCCATAACTCTCGTCATAGAAGAGTTCTCCGGCGCCGCACGCAACCAGGTCTACGCTGCCGCCGAGGTCTACCTCCGGACCATCAACAACATTACTCCTTCCACTCACCGCCTCCGTGTCGGAAAAAATATCCGGCAAAAGACAGTCAGCCTCGCCCTTGACAACAACGGACAGCTCGAAGACGCCTTTGACAATGTGAATCTGACGTGGCGTTTCAAGGTGAGGAAGGAAAAGTCTGGTGCTGAACAGCGTCAGTTCGAGCTGAGCTTCCACAAAAAACACAAAGACAAAGTGATGGAGTCCTACTTCCCCTACGTGCTTGCTAGGGCTGACGCCATCAAAGAAGAGCAAAGGGTTGTGCAGCTTTATTCCCGCCATTTAATGTCTGATACTGATTTCAAAGGCAGGTGCACATGGGGTTCGGTGAATCTGGAGCACCCGTCTACGTTCGACATGATGGCGATGGACCCCGTGACGAAGAGGATGATTGTGGAGGATTTAGAGAGGTTTGTAAGGAGGAGGGAGTTTTACAAGAAGGTGGGGAAGGCTTGGAAGAGAGGCTACTTGCTGTATGGTTCTCCCGGGACCGGAAAATCCAGCTTGATTGCCGCCATGGCTAATTATCTCAAGTTTGATGTGTATGATTTG
>Malba_016059
ATGGATCATATGATAAAGGTAACTCCAGCTTGTTTTTCCAATATGGTTGCTTATCTGATCCTTGTTTGGTCCAAGGCCATGGAGTACTGCTTACTGCCCACGATACGATTTCTCGTGTCGGTCCTCGACGGATTCTTCATACGTTTCTTATCAAAACCAGTGACGCTGCAGATCGAAGAGTACCACGGCACGAGCACGCGTAACAAAGTCTACGATGCGTTAGATCTTTACTTGAAAGACAAGATCAGCCCTTCAGCTCGGCTTCTCAAAGTTGCGCAAGCTCGTAAAGAGACTAATTTCACCGTCCAGTTTTCGAACAACCAAGAGTTTGATGACTCGTACGAAGGGATCCAGCTGAAATGGAAGTTCGTTTCCGTTTCCAAGAATTTCAAGTACAATCCAACTTCTTCTTCATCATATAACAGTGTTCCAGAGAAAAAGCAATACTTTGAACTTGTGTTTGACTTGCGACACAAGGAAAAGGTCATGAATTCTTACTTGCCTTATGTTATGGAGAGATTTAAGGCTATGAAAGATGAAGGCAAAGTTGTGAAGCTGCATACACTTGTGAGGTTAGATGCTTTTAAGATCAGATGGGATGCAATCAATCTCGAACACCCGGCAACGTTTGAGACGGTGGCCATGGACCCGGAGCTGAAGACTGCGGTTGTGGAGGACTTGGACAGATTTGTGAAGAGGAAGGAGTTCTACCAAAGAGTGGGAAGAGCTTGGAAGAGAGGGTATCTTCTATATGGTCCTCCAGGAACTGGAAAGTCGTCCCTGATAGCTGCCATGGCTAATTACCTCAAGTTTGATGTCTTTGATTTGCAACTTACACATTTGAAAACGGATATGGAATTGAGAAAGGTGTTGCTGGCAACAACAAATAGGTCAATCCTTGTGATTGAGGACATCGATTGTAGTCAGCCGGCGGTTCAAGATCGGAAACAAAATAATTATGGCATAAAAAAGCCCGAGTTTGAAGGCAATCAGCTTACGCTATCCGGACTACTAAACTTTACAGATGGGCTGTGGTCCAGTTGTGGAGAAGAGAGAATCATTGTATTCACTACCAATCACAAGAGCAAGCTCGACTCTGCATTGCTTCGTTCTGGACGAATGGACATGCACATCCACATGTCGTTTTGCACGTACGAGAGCTTCAAAACGCTGGCTTGCAATTATCTCAAAATCTGTGGAACCCACCCTTTGTACGAGAAGATTGAAACCCTACTTCAGAAAACAAAGGCCACGCCTGCACAAGTGGCAGAGGAGCTAATGAAGAGTGAGGAGGCTGAAGTTTCACTCCAAGGTCTCATCACATTTCTAAAGGAAAAGAAGAACAATGTGAAAGATGAATACGAGGATGATGACGATGATGATGATCATAAACAATTAACGTACTTTATT
>Malba_018305
ATGGCATTGGAGGAGTTCCCAACGTCCAAGCGTCCGTCATGGTCCCCAGTCCCTGCGTACGCCGTCGAAGAGTTCACCAAGGGAGGAGTCCCCAACGAAATGTTTAAAGCAGTCAACGTTTACGTGGACAAGAGGCTGTCTTGCCCTACACTCAGAATTAAGGTCAGCAACAACACCAACATCATCAAAAACAACGAATTCGAAAGTCATCAGAAACTTGATCCGGCGGCCAATAAACTGTTGCAAGTGATCACCGTTGACGGCAATAGTCAAGAACTGGTCGACTCCTTCCAAGGTGTCGGCGTGATGTGGGCTCTGGTGTCCTCCAAACTGCCGTGCTCCTGTGATGGCCAAGTACGAGAACAACGTCACTTTGAACTAAGCTTCCGTGACGGCTTCGTTGGCGACGTCAATATGTTTTTGAATTATTACTTGAACCACATATTACAGAAATATCAAAAGATCAAAGCAAAGAACGAGCAGAAATATCAAAAAATAAATGCGGAGCCAAATGATGTCTGCATGGGTATTACTATGTCACTATTTTGTTTATTCCTGGTTGCATTTGGGTTCTTGATTTGTCGGGCTACTTCAAATATTAAA
>Malba_018306
ATGTGGTGGTTGTCGCAGGAAAACCTACCGTCGCCAAAAACCACACTATCGGCGGCGGCCTCACTCGCCGCCTCCGCAATCCTGTTCAAAACGATTGCAAGCGACCTCATCCCGGAGGCTTTCCAAAAGTCCTTCTACTCCCGACTCCAGAAGCTCTCCTCCCAACTCACCGTCGTTGTGGAGGAGCTCGACGGCCTGACCCCGAACCAGATGTTCGAGGCGGCCAACCTCTACCTCGGCGCCAAGGTCTCCGCCGCTACCCGGAGGATCAAAGTCAACAAGCCCGAAAAAGAGGAGCAGTTTCTGATCACCATTGATAAGAATCAAGGCATCGTTGATTCTTTCAACGGTGTAGATTTCAAGTGGGTTTTGATAAGCACCGAAAAACCGAACAGTAAACGTGGCGGCGAAAATTCGCAGTCGGAGGTCCGACAGTTAGAGCTCAGCTTCCATAAGAAGCACAGGGACATGGTGCTGAGATCTTACTTGCCCTACATTCTACAGAAATCCAAAGAAATTAAACAGGAGAGAAAGGTGGTGAAGCTTCACACGGTAGATTACAATGGCACGGATTACTGGAGCTCCATTAACCTTGATCATCCGGCGAGTTTCGAAACAATGGCGATGGAGCCGGAGATGAAGGCGGCGTTGGTGGAGGACCTCGAGAGGTTTAGAAAGAGGAAGGAGTACTATAGGAGGGTGGGAAAGGCTTGGAAAAGAGGGTACTTGTTGTACGGACCGCCCGGCACGGGTAAGTCGAGCTTGGTTGCGGCCATGGCTAATTATCTCAAGTTTGATATTTTTGACTTGGATTTGAGGGAGGTTCAGTGCAATTCTGATCTGCGAAGGTTACTGATCGGAACGAAGAGCCGGTCGATATTGGTGATCGAGGACATTGATTGTTCAGTTGAGTTGCAGAACAGAGATTCGGAGAACGAGCCCAAAGCCGTGGAAGATGACAAGACATTGGCATATAATTACCTGCTGATTCACGAGCACACACTTTTCGGAGAAATTGAGATGTTGCTCGACAGGGCACAAGCAACGCCTGCTGAAGTTGCCGGGGAGCTGATGAAGAGCGATGATGCTCAAGTTTCCCTTCAAGGTCTTATCGAATTCCTCCGAGGAAAGACTGATAGAACC
>Malba_037796
ATGTCTGAGACAAAGGCTCTTTTGCCTGCAATAGCCACTTTTGCAGCTTCAGCAATGCTTCTTAGAAGCATTGCCAACGACTTCATCCCCAACGAATTTCGAAACTTCTTCTTCTCCGGCCTCCACAGCATTTCCCGCTGTTTGTCTTCCCACATCACCATTGTCATAGAGGAGTTCCAAGGGATGTCCTTGAATGAAGTTTTTGACGCTGTTGAAGCCTATTTGGGGACGATAGAGACCGCTTCTCTTCAAAGAATCAAAGTGAGCAAGGTTACAAAGGAGAAGAAGCTAGCAGTCGCAGTGGATCGAGGGGAAGAGATAGTTGATGTTTTTGAAGACCGTGTTCAAGTAATGTGGAAATATGTTTGTACAAAGGTTGAATCTTCGCGTGCTTGTAATCCCGGCGATCTTAATGCATCCCTAAGATCAGAAACAAGATCCTACGAGCTAACATTCCACAAGAAACACAAAGAGACGGTGTTGAATTCTTACCTGCCATACATATTAGAGAGATCAAAGGCGATCAAAGGAGAACGAAAGGTAGTAAAACTCTGCACGAACTCCCAGTATGACTGTTACGGGACACAAGAGGTCACTCTAAATCACCCCATGACCTTCGATATCCTTGCAATGGATACGGAGCTTAAGAAAGCTTTGTTAGATGATTTGAACAACTTCAAAAACGGCAAGGAATTTTACAGGAGGATAGGAAAAGCTTGGAAACGTGGATACTTGTTGTATGGCCCTCCTGGCACAGGCAAGTCCAGCTTGATTGCAGCCATTGCTAACCACCTTAACTACGACATCTACGAGTTGGAGCTAACCGATGCTGGTTCTAATTCTGATATAAAGAGAAGGTTGCTAGCCATGCCTGACAAATCTATTCTTGTAATCGAAGACATTGATTGCACAATCAAGCTGCAAAATCGGGAATCTGAGGATGAATCGTGGAATACCAACAGAAATCAGGTGACACTCTCCGGACTCCTCAACCTCATTGATGGTCTTTGGTCATGTTGTACTGATGAACGCATTATAATTTTCACAACAAATCATAAAGACAAACTAGATCCTGCTCTAGTGAGACCTGGCCGAATGGACATGCACATTCACATGTCGTATTGCACCATTTCTGCATTCAAGCAGCTGGCATTCAATTACCATGGAGTTCGCAATGACCAACTCTTCGAGCAGATCGAAGGACTTATATTGGAGGTTGAAGTCACCCCTGCAGAAGTTGCAGGAGAACTAATGAGGAGCAGAGATGCTCAAATTTCGCTCCAACGCCTCATCGATTTCTTGCTGGAGAAGAAAACTCAACAAGATCACAAGGCTAAAACTAATGAGACCGGTATGAAAGAAGAGCACAACATGGAAGCGGAGCAGACTAGT
>Malba_045213
ATGGCTTCATCTTCTTCTTCGGCTGAAACCAAACTGGCAACAGCCAAGACAATTCTATCAACGGCAGCCTCTCTGGCTGCCACGGTAATGGTAGTAAGGTCAATCGCTCAAGACCTCCTCCCCCATGAAATCCAATACTACTTCTTCTCCGGCATCCGAAACTTCTTTAGTCGATTTTCGTCACAACTCACCATGGTCATAGAAGAGTTCGATGGCCTTGTCAACAACCAGATATATGAGGCTGCAGAAATCTACTTGGGTAGCAAAGTCTCGCCGTGGACGAGAAGACTTAAAGTCAGCAAGGCCGAGAAAGAAAACAACTTCACCATCACCATGGAAAGCAATCAAGAAATTGTGGACGACTTTAGTGGAGTTAAATTCACTTGGGTATTGGTATCCAGGCAAGTTGAATCCCAGAACTTCCACAACCCTAGAGACCTCAACTCAACTTTGAGATCAGAAGTGAGATCCTTTGAGCTGAGCTTCCACAAGAAACAAAGAGACTTGGTGCTAAACTCTTACCTCCCACACATTGTAAAAGAATCAAAGTCCATGAAGCAAGAAAAGAAAACCCTAAAAATCTTCACACTTCAATCTGACCACATGTACTACAACCCAGGCGACACATGGACCTCCACAAATCTCGATCACCCGGCAACCTTTGACACGCTGGCATTGGACTCGGAGATCAAGAATTTCATTCTTCAAGACCTTCAAAGGTTCACAAGGAGGAAGGATTATTACAGAAAAGTTGGGAAGGCTTGGAAGAGAGGTTACTTGTTGTATGGTCCACCGGGGACCGGGAAATCAAGCTTGATTGCTGCAATGGCTAATTACATGAACTTTGATATCTATGACTTGGAGCTCACTGCGTTGATGTCCAACTCGGAGCTTAGGAAGTTGCTGATTGCAATGGCTAATAGGTCGATATTGGTGGTGGAGGATATTGATTGTACCATTGAGTTGCAAGATCGAATGGCTGAGGGCAGACTCAATAGAGCTTCAGACCCACGTGGGTCCCAAGAGAAACAGTCTCAGCCTCGGTTCATATCAATATTGAATTTGTTGACCAATGCGAACATCCAAAGACAAAGACTTTCCAGGAGCTTCAGAGAAAGTTCCTTTCGATGCATA
>Malba_045502
GTGACGCTGTCAGGATTGCTCAATTTCATCGACGGCCTTTGGTCGAGTTGCGGCGATGAAAGAATTATCGTGTTCACAACCAATCACAAGAACAAGCTCGACCCTGCACTGGTGCGCCCTGGTCGCATGGACGTTCATGTTCACATGTCCTATTGTACCCCATGTGGTTTTAGGCTTCTAGTTTCCAATTACCTTGGAATTAAGGAGCACATTTTGTTGAGTGAGATTGAGGAACAAATTGAAGCCGTTCAAGTAACTCCGGCGGAAGTGGCTGAGCAGCTGATCAAGAGCGACGAGCCTGGAGTTGCACTGCAAGGCCTGATTGAATTTTTCAAGGTGAAGAAAAAGGAAAATGAGGAAGCTGCTGAGGCTAAGAGGAAACAAGAACTAGAGGCTAAGGAAAAGGAAAGTAGGGTTTCTCAGGAAGCTAAGAGTGAGATTAAGGGCAGGAAAGCAGATAATGATGAAGATATTAACAAGAAAGTAGATGAT
>Malba_045724
ATGGCGATGGACCCCGAGCTTAAGATGATGATTAAAAATGATTTGGACAGGTTTGTGAGGCGGAGGGAGTTCTATAAGAAGGTGGGGAAGGCTTGGAAAAGAGGTTACTTGTTGTACGGTCCTCCCGGCACCGGAAAATCTAGCTTGATCGCGGCCATGGCAAATTATCTCCATTTTAACATATATGATTTGGAGCTTTCTAGCATTGACGGCGACTCGGAATTGAAGGAGATATTGTTGTCCACTAAAAATCGTTCGATTTTAACAATTGAGGACATTGATTCCAGCATTGATGTCGAAAATCGTGAATCGGAGGAGGAGAAGCAGCAGTCTTCTAAAACCAAATTGACGCTTTCGGGCCTATTGAACTTTATTGATGGTTTGTGGTCGAGCTGCGGTGACGAGAGAATTATTGTGTTCACAACCAACCACAAGGATCGGTTAGACCCTGCATTGTTGCGTCCGGGACGAATGGACGTGCACATTCACTTGTCTTACTGCACCGCAAGTGGATTCAAGGTCTTGGCCTCGAACTACCTTGGCATTGGTGACGAAAACCCTCATCGGCTCTGTGGGGAAATTGAAGGGTTGATTGAGAGCGCGGAGGTGACCCCTGCAGAGGTTGCTGAGCAGCTCATGAAGAGCGAGGACGCTGTTGTGGTGCTCGAAGGACTTGTCGATTTCCTCAAATGTAAGAAGGCCGAGAGGCAGCGAAAAAAGGAGGAAGAGAGTAACCAAATTAAAGATCGGGAAGCAGCAATGCAGAAAACGGATGGTGCTGACCATGTTGACGACGACGGCGAAGGGATCGTTGGATTCGAAAACTCTGAATCTGATGTAATGGCTTGCTTAACT
>Malsi_02g012400
ATGAAGACAATGTTTTCTCTCAACAATCCCAGAGAAATGCCCACAACGGTGTCGTCTTTGTTCTCAGCCTACGCCTCCTTCGCCGGATCCATGATGCTGGTCCGTTCCATTGCCAGAGACCTCTTCCCAGAGCCCCTCAGCTCATACATTTTCTCAAAACTCTCTCGCCTTTTCAGTACCCCTTTCTCCTCCATAACTCTCGTCATAGAAGAGTTCTCCGGCGCCGCACGCAACCAGGTCTACGCCGCCGCCGAGGTCTACCTCCGGACCATCAACAACATTACTCCTTCCACTCACCGCCTCCGTGTCGGAAAAAATATCCGGCAAAAGACAGTCAGCCTCGCCCTTGACAACAGCGGACAGCTCGAAGACGCCTTTGACAATGTGAATCTGACGTGGCGTTTCAAGGTGAGGAAGGAAAAGTCTGGTGCTGAACAGCGTCAGTTCGAGCTGAGCTTCCACAAAAAACACAAAGACAAAGTGATGGAGTCCTACTTCCCCTACGTGCTTGCTAGGGCTGACGCCATCAAAGAAGAGCAAAGGGTTGTGCAGCTTTATTCCCGCCATTTAATGTCTGATACTGATTTCAAAGGCAGGTGCACATGGGGTTCGGTGAATCTGGAGCACCCGTCTACGTTCGACATGATGGCGATGGACCCCGTGACGAAGAGGATGATTGTGGAGGATTTAGAGAGGTTTGTAAGGAGGAGGGAGTTTTACAAGAAGGTGGGGAAGGCTTGGAAAAGAGGCTACTTGCTGTATGGTTCTCCCGGGACCGGAAAATCCAGCTTGATTGCCGCCATGGCTAATTATCTCAAGTTTGATGTGTATGATTTGGAGCTCACTAGCATTCAAAACAACAATGAGCTGAGGAGGGTTTTGTTGTCCATGACAAATCGTTCGATTTTGGTGATTGAGGATATCGATTGCTCTGTGGATATACAGAACCGGGAATCGAATAAAAGGTCTCAAGATATCTCTCAACGATCTGCTTCTAACAAGTTGACACTTTCAGGCCTACTGAATTTCACCGATGGGCTGTGGTCGAGCTGCGGCGACGAGAGAATTATCGTGTTCACAACAAACCACAAGGAACAGCTAGACCCTGCATTGTTGCGTCCAGCTGGGTTCAGGATCTTGGCCGCCAACTACCTTGGCATTCAAGAAAACAACCGTCATCGCCTCTGCGGAGAAATTGAAGCGCTGATAGAGAGCACAGAGATTACCCCGGCAGAGGTTGCTGAGGAACTGATGAAGAGTGATGATGTTAATGTGGCTCTTGAAGGACTTGTCAATCTGCTCAAATGTAAGAAGGCCGCCAAAAGCAATGAAACGGAGGAT
>Malsi_02g012410
ATGTTTTCGTTTGATCTAAAAAATCTGCTCACAGTAGCATTCTCCCTGTTCTCAGCCTATGTCTGCGTTGCAGGATGTTGGATATTTATCACCAAGAAGAAAAAGAAGTCCGGCGAAAGTTCGAAGCGCCAGTTCTTTGAGCTGACATTTCACAAAAAACACAAAAAGGTTGTGAAGCTTTGCTCTCGTCATTTATGTTCGTACGATGATGGCGACAATGGTACATGGGGCTCGATAAACCTAGAGCACCCGGACATGAAGAAAATGGTTGTTGAGGATTTGCATTTTAATCCTTCCACTGACCATATATTGAAGAGGGTGTTGTTGTCTACTACATATCGTTCGATTTTGGTATCGAGGACTGGGGATCGATTGCTGCAGCAAATGCCCACCACAGCGTCGTCTCTGTTCTCAGCCTACGCCTCCGTCGCCGGATCCATGATGCTGGTCCGCTCCATGGCCAACGACCTCCTCCCGCCGCCCCTCCGCTCATACATTTCCTCCAAACTCTCTTACCTTTTCACCCCCCTCTCCTCCATAACTCTTGTCATCGAAGAGTACTCCGGCGCTGCCTGCAACCAGGTCTACCAGGCCGCCGAGGTCTACCTTCCGACCATCAACATCAGCCCTTCTACCAAAAGCTTCCGTGTCCGAAAAACAAACCGGCAGAGGAGCATCAGCCGCGCCATGGACAAAAACCAGCAAGTCGCCGACACCTTCGAGAACGTCGATCTGACATGGCAGTACACGGTGACGGAGAATAAAAAGTACGGGAACACACATCAGTTCGAGCTCAGCTTCCACAGGAAGCACAGGGACAAAGTGATAGGGTCCTACTTGCCGTACGTGCTTGCTAGGGCTGACGCCATCAAAGAAGAGGAAAAGGTTGTGAAGCTTTACTCCAGCCATTTGTGCTCCGAGTACGATCGTTCGTACAGCAAGAGGAAATGGGGTTCGGTGAATCTGGAGCACCCGTCGACGTTCGACACGGTGGCGATGGAACCGGAGATGAAGAAGATGATTGTGGAGGATTTGGACAGGTTTGTGAGGAGGAAGGAGTTTTATAAGAAGGTTGGGAAGGCTTGGAAAAGGGGTTACTTGCTGTACGGTCCACCGGGAACGGGAAAATCGAGCTTGATCGCCGCCATGGCTAATTATCTCAGGTTTGATGTGTATGATTTGGAGCTCAGTGGCGTTCAGAACAACAGTGATTTGAGGAAGCTGTTGTTGTCCACCACGAATCGTTCGATTTTGGTGATTGAGGATATCGATTGCACTGTGGATTTGCAGAACCGGGATAACTGGGAGGATAAGTCTCAAGACCCTACACGTTCTACTTCTAACAAGTTGACGCTTTCGGGGCTACTGAATTTCATCGATGGTTTGTGGTCGAGTTGTGGCGACGAGAGAATTATCGTGTTTACGACCAACCACAAGGATCGGTTAGACCCTGCATTGTTACGTCCGGGGCGAATGGACGTGCACATTCACATGTCATACTGCACTCCAAGTGGATTCAAGGTCTTGGCCTCTAATTACCTCGATATTCATGAGGACAACCTTCATAGTCTTTGCGGGGAAGTCGAAGGGTTGATCAAGAGCACAGAGGTGACCCCTGCAGAGGTTGCTGAAGAGCTCATGAAAAGCGACGATGCTGATGTTGCCCTCGGAGGACTTGTCAATTTTCTCAAACGTAAGAGGATCGAGAGCGAAAAAAGAAAGGAGGAGGAGGAGGCCAGAAAAGCGAAGAGGCCGAAAACGGATCACAATGCCAGTGATGAAGGTGAAGCAGTAGATTTGAAACTGGAAATAGTAGTAAACGTGGAGAGCAAGGCTTTAGAAATTGATATCCTACTTGTGGAGGTT
>Malsi_02g012420
ATGAACTTGTTCTCCACCAGAGAAATGCCTTCTCCGTCGTCGTTGTTCTCTGCCTACGCCTCCATGGCAGCGTCAATCATGCTCTTCCGGTCCATGGCGAACGAGCTCATTCCTCAACCAGTTAGGGGCTACGTTTTATCTGCCATCAAATACGTCTTCAAGACTCATTCTCCTAAACTCACCCTAGTCATAGAGGAATCGAGCGGAATGTCGCGCAATCAAGTCTACGAAGCTGCGGAGGTTTATTTGTGCACGAAAATCAGCTCCAACACTGAGAGGATCAGAGTTAGCAAGAGCCCCAAGGGGAAGAACTTGACAATCAGACTCGAGAAAGGCGAGAAGTTGGTCGATTTCTATGAAGGGATTGAGCTCAAATGGAAGTTTCTTTGTACGGATTCCAAACAGAACAACCCTAATGATCCATCTCCGAGGTCCGAAAAGCGCTACTTTGAGCTAACATTCCACATGATGCACAAGGAAAAAGTATTGGGATGTTATGTGCCTTATGTTCTTGAAAGGGCCGACGCAATGAAAGATGAAGAAAGGGTATTGAAGATGTATACATTGAATGCCAACTATCCTTACAATGGCATCAAATGGGAGTCCATCAATCTCGAACACCCTGCAACCTTCGAGACTCTGGCCATGGACCAAGAGCTCAAAAATGCGGTTATCGATGATCTTAACAGGTTTGTGAAGAGGAAGGAGTTCTACAAGAAAGTAGGAAGGGCGTGGAAACGAGGGTATTTGTTGTATGGTCCTCCGGGCACTGGAAAATCGAGCTTGGTAGCAGCAATGGCTAATTATCTCAAGTTTGATGTCTATGACCTGCAGCTGGCTAACGTTCTTCGTGACTCGGACCTGAGAAAACTGCTGCTGGGCACCGCGAACAGGTCGATTCTTGTGATCGAGGACATTGATTGTACCGTTGATCTGCCCGATCGTCGACATACAGATGGAAAAAAGCAACACGATGTACAGTTGACACTCTCTGGACTACTAAACTTCATAGATGGCTTATGGTCTAGCTGTGGGGATGAGAGGATCATAATCTTTACCACTAACCACAAGGACAGGCTAGACCCCGCCCTTCTGCGGCCGGGGCGCATGGACATGCACATTCACATGTCCTACTGCACATACCACGGATTCAAACTCTTGGCCTCGAACTACTTGGACATCCATAACCACCATCACCTCTACGGAGAAATCCAAGACTTACTCAAGGAAACGGAGGTGACTCCAGCGCACGTTGCGGAAGAGCTGATGAAGAGTGAAGATGTTGATACTGCACTCGAAGGGCTTGTTAAGCTTTTAAAGAGGAAGAAATTGGAAGGCGATGAATGTGAGGCGGAGGCTGAGAAGAAGACTGCAGCAAAAAGGCAGAAAACTGGGAACCAACAGAAGAAATCTGTGAGGAATAACAGAAGAATCGCCACAAAAAGAAGCAGCAAACGTTTGTCCGCTAGAAATCCCAATTTGTAT
>Malsi_02g012430
[truncated: 354,553 more chars]
