# Supplementary material for: Transcriptomics of long‐term, low oxygen storage coupled with ethylene signaling interference suggests neofunctionalization of hypoxia response pathways in apple ( Malus domestica )
Source: Plant Direct. 2024 Dec 20;8(12):e70025. doi: 10.1002/pld3.70025 (PMC11660084; doi:10.1002/pld3.70025)
Supplement: Supplementary file 2 — Data S2: Homologs of all 606 hypoxia response genes identified in this study across 42 representative species of land plants). [file PLD3-8-e70025-s004.gz › 01-integratedGeneFamilies_dir/6788.fna]

>gnl_Ambtr_v1.0_evm_27.model.AmTr_v1.0_scaffold00096.88
ATGGGTAGAGCCTTTCTGTATGTAATTCTTGGGGGAGGGGTTGCCGCTGGTTATGCAGCGCTTGAGTTCACCAGAAGAGGTATCGGTCATGGAGAACTATGCATTATCTCTGAGGAGCCTGTTGCACCATATGAGCGACCAGCATTGAGCAAAGGATTTCTACTTCCAGAAGATCCGGCTCGCCTGCCATCATTTCATACTTGTGTTGGTGCCCATGAGGAGAGACTGACACCAAAATGGTATAAGGAACATGGAATTGAATTGGTTCTTGGAACTCGCGTAATGTCTGCTGATGTGAGGCGTCAAACACTTTTGACATCATCAGGAGAAACTATCAGCTACAAAACTCTGATCATAGCAACAGGTGCTCGGGCATTGAAGCTTGAAGAATTTGGAGTGATGGGTTCTGATGCTCCAAATGTTTGTTACCTGCGCAATTTGGCTGATGCATCTAGACTCGTCAATGTAATGCAGTCTGCTGCTGGTGGAAAGGCTGTTGTGATTGGTGGTGGCTACATTGGCATGGAATGTGCTGCATCTCTTGTCACAAATAAAATCAGTGTGACCATGGTCTTCCCAGAAGAACATATAATGGCTCGTTTATTTACGCCTACAATTGCTGCTTTCTATGAAGATTACTACAGTTCAAAAGGAGTGGAGTTCATTAAAGGCACTGTTTTATCATCATTAGAAACTAATTCTCTTGGCCAGGTGGTAGCAGTGAACCTGAAGGACGGCCGGAGGCTCCCGGCAGACATGGTGGTGGTGGGCATTGGCATCCGCCCCAACACCATGCTCTTTGAGGGTCAGCTCACAATAGATGAGAAAAATGGCGGGATCAAAGTTGACGCCAAGATGCAAACTAGCAACCGAAGCGTGTACGCTGTTGGTGATGTCGCCTCCTTTCCCCTCCCTCTTCTTGGCAGCAGGAACCGCCGCCTCGAGCATGTTGACTGTGCACGCAAGTCTGCCATTCATGTTGTTTCTTCCATAATGGACCCCAAGGACACTGGAAATTTCGATTACCTGCCTTTCTTCTATTCTAGGGTCTTCACTCTCTCTTGGCAATTTTATGGGGACAATGCAGGTGAGGTTGTGCATTTTGGAGATCTTTCTTCTTTTCAAGGGCCATTTGGGGCATATTGGGTTAATGGGAAGGGTCAGATAGTGGGGGCTTTTCTTGAGGGAGGGAGCAAGGATGAGTATGAGGCCATAGCTAGGATTTGTAGAGTGCAGCCAGTTGTGGGGGACAGGCTTGATCTGGCGAGTCGCGGGTTGGAGTTTGCGGTGTCAGGCGATTACGGGCCCCCACTTTCAGCGGGAGATGATATGGGGTTGGTTGTGGAGAGGCAATTGTATGCATGGCATGCGGCAGCCGGGGTGTTGGTGGCATTCTCGATTTCAGCCTTCGCATATTGGTATGGGAGGCGGAGACGAAGGTGG
>gnl_Aquco_v3.1_Aqcoe3G287900.1
ATGGGAAGAGCGTTTGTGTATGTGATTCTTGGTGGGGGTGTTGCTGCTGGATATGCAGCACTTGAATTCTCAAAGAGAGGTGTTTCTAATGGTGAACTTTGCATCATCTCTGAAGAACCAGTTGTGCCTTATGAAAGACCTGCACTGAGCAAAGGTTTTTTGCTTCCAGAAGCTCCAGCACGTCTCCCAGCTTTTCACACATGTGTAGGTGCCAATGAGGAGAGGCTGACTCCAAAATGGTACAAGGAACATGGAATTGAATTAGTTCTTGGAACTCGGGTTAAGTCTGCTGATGTGAAGCGAAAGACATTGCTGACAGCGACTGGAGAAACTATAAGCTATAAAATCCTTATCATTGCAACAGGTGCTCGGGCTTTGCAACTTGAAGAATTTGGTGTAAATGGATCAAATGCAGAAAATGTATGTTATTTGCGCAGTTTAGCTGATGCAACTAGGCTTGTCGAGGTAATGAAGTCTTCAACTGGTGGGAATGCTGTTGTCATTGGTGGTGGCTACATAGGCATGGAGTGTGCTGCATCTTTGGTAACAAATAAGATAAATGTAACCATGGTGTTTCCAGAAGCACATTGCATGGCGCGTTTATTTACACCTAAGATCGCCAGTTATTACGAGGATTTCTACAAATCAAAAGGGGTGAAATTTATTAAGGGAACTGTCTTGTCATCATTCGAAAAAGATGCCGATGAGAAGGTTACTGCTGTCGTGCTAAAGGATAAAAACCATCTACCCACAGACATGGTTGTGGTGGGAATTGGCATCCGTCCAAACACGAGTCTGTTTGAGGGCCAGCTTACTTTGGAGAAAGGTGGAATCAAAGTCAATGGAATGATGCAAACAAGTAACACCTCAGTCTTTGCTGTTGGAGATGTTGCAGCATTCCCAGTCAAAATCTTTGGTGAGATTCGTCGACTTGAGCATGTTGACTCAGCTAGGAAATCAGCAAGACATGCCGTGGCTGCTATAATGGATCCATCAAGGACTTTTGACTTTGACTACTTGCCGTTCTTCTACTCAAGAATCTTCTCATTATCTTGGCAGTTCTATGGGGAGAGTGTAGGTGAAGTTGTTCACTACGGTGATTTCTCAGGGAGCACCTTTGGCGGATATTGGGTCAGTAAGGGTTACCTTGTGGGGTCTTTTCTTGAGGGAGGGACCAAAGAAGAATATGAAGCTATAGCCAAGGCAACTAGACTGAAACCAGTTGTTGAAGACATCACTGAACTAGAAAGACAAGGTCTTGGTTTTGCAGTGGCAGTTAGTCAGCGAGCACCTCCACCACAACTGTCAACAGTTATTGTTCCTAGTTCCACCCTAGTAGTGGAGAAACCGCTGTATGCTTGGCATGCAACAGCCGGAGTTGTGGTGGCTGCCTCAATTGCAGTGTTTGCTTACTGGTATGGAAGGAGACGCAGAAGGTGG
>gnl_Arath_TAIR10_AT3G27820.1
ATGGGAAGAGCTTTCGTGTATGTAATTCTCGGAGGAGGTGTTGCTGCTGGTTACGCAGCTCTCGAATTCACCCGTCGAGGTGTCTCCGATGGCGAACTCTGTATCATTTCCGAAGAACCCGTTGCACCGTATGAGAGGCCTGCCTTAAGCAAAGGTTTTCTGCTGCCAGAAGCTCCTGCACGGCTTCCTTCTTTCCACACTTGTGTTGGAGCTAATGATGAGAAGCTTACACCGAAATGGTACAAGGATCATGGAATTGAATTGGTACTTGGAACTCGTGTTAAGTCCGTTGATGTGAGGAGGAAGACTCTTTTATCGAGCACAGGGGAGACTATAAGTTACAAATTCTTGATCATTGCAACAGGTGCCCGGGCGTTGAAGCTTGAAGAATTTGGGGTGGAAGGCTCAGATGCTGAAAATGTTTGTTACTTACGAGATCTAGCTGATGCAAATAGGCTTGCCACTGTGATTCAATCAAGCTCCAACGGGAATGCGGTTGTTATCGGCGGTGGCTATATCGGTATGGAGTGTGCTGCATCTTTAGTGATCAACAAAATCAATGTGACGATGGTTTTCCCAGAGGCTCACTGCATGGCACGTCTCTTTACGCCCAAGATTGCAAGTTTGTATGAAGACTACTACAGGGCTAAAGGCGTAAAATTTATAAAAGGAACGGTTTTGACATCATTTGAGTTTGACTCGAACAAAAAGGTTACTGCAGTTAATCTCAAAGACGGGAGCCACTTACCAGCCGACTTGGTTGTGGTTGGTATCGGGATACGACCAAACACAAGCTTGTTTGAAGGACAGTTAACAATAGAGAAAGGAGGGATAAAAGTGAACAGCAGAATGCAGTCAAGTGACAGCTCAGTGTATGCAATAGGCGATGTAGCTACATTTCCAGTGAAACTATTTGGCGAAATGAGGAGGCTTGAGCACGTGGACTCAGCTAGGAAATCTGCGCGACACGCAGTTTCAGCCATCATGGATCCAATAAAGACCGGAGACTTTGATTACTTACCATTTTTCTACTCAAGGGTCTTCGCATTCTCATGGCAATTCTATGGAGACCCTACAGGTGATGTTGTGCACTTTGGAGAGTATGAAGACGGGAAATCATTTGGAGCGTATTGGGTTAAAAAGGGTCACCTTGTTGGATCTTTTCTTGAAGGAGGCACTAAAGAAGAATATGAAACTATCTCAAAGGCGACACAATTGAAACCAGCTGTGACTATTGATTTGGAAGAATTGGAAAGAGAAGGACTCGGGTTTGCTCACACGGTTGTGAGTCAGCAGAAAGTTCCTGAAGTTAAGGATATTCCGAGCGCTGAGATGGTGAAGCAATCTGCAAGTGTGGTCATGATAAAGAAGCCTTTGTATGTATGGCACGCAGCTACTGGAGTCGTTGTGGCTGCATCTGTGGCTGCGTTCGCGTTTTGGTATGGGAGGAGACGCCGTAGATGG
>gnl_Betvu_v1.2_Bv3_068160_zufc.t1
ATGGGGAGGGCGTTTGTGTATGTGATACTTGGAGGTGGAGTAGCAGCTGGCTACGCCGCTCTCGAATTTATCAAGAAGGGGGTTTCACCTGGTGAACTCTGTATAATATCTGAAGAATCGGTTGCTCCTTATGAAAGACCTGCGTTAAGCAAAGGATTTTTGCTTCCTGAAGCTCCTGCACGGCTTCCATCATTTCATACATGTGTCGGTTTGAATGAGGAACGATTGACGACAAAATGGTATAAGGAACATGGCATTGAACTTGTCCTTGGAACTCGTGTTAAGTCTGCTGATGTGAAGCGAAAAACTCTGTTGACAGCAACTGGAGAGACTATAAGTTACAAGACTCTCATTGTAGCTACTGGTGCTCGGGCTTTAAAACTTGAAGAATTCGGGGTGAATGTATCAAATGCTGAAAATGTGTGTTATCTGCGTGATCTTGCTGATGCGAGCAAGCTTGTTACTGTGATGCAATCTTGTGTTAGCGGAAATGCTGTTGTAATAGGCGGTGGCTATATAGGGATGGAATGTGCTGCATCTTTGGTCATAAACAAGATCAACGTAACGATGGTCTTTCCTGAGGACCACTGCATGCCACGGTTATTCACAACCAAGATTGCAGATTATTATGAGGAGTATTACAAGGGTAAAGGAGTCAAGTTCGTGAAAGGTACTGTCCTGATGTCGTTTGAATTTGACTCCAATGGGAAGATCACGGCTGTCAATCTCAAGGATGGTACTCGGGTACCTGCTGACATGGTGGTTGTGGGAATTGGAATCCGCCCAAATACTAGTTTGTTTGAAGGCCAATTATCTATAGAGAAGGGTGGAATCAAGGTCAACGGGAAAATGCAAACTAGCAACGATTCAGTTTATGCAGTCGGGGATGTAGCAGCATTCCCAGTGAAATTGTTTGGTGACATTCGACGACTTGAACACGTTGATTCTGCAAGGATGACAGCAAGACATGCTGTCACTGCAATAATGGAACCTGACACGACTGATGACTTTGACTATATTCCTTTTTTTTATTCTAGAGTCTTTGGTTTATCTTGGCAGTTCTATGGGGATAATGCAGGGGAGGTAGTTCATTTCGGTGATTATTCAGCGAAAAGCTTTGGAGCTTATTGGATAAAAGATGGCCTGCTTGTTGGGTCTTTCCTTGAAGGTGGAAACAAAGAAGAATATGAGGCCTTGGCCAGGGCCACCAGGCTTAGGCCTTCAGTTGAAAACTTAGCTGAACTCGAAAATGAAGGTCTGAGCTTCGCCTATGTAATCTGCCAGAAATCACCATCATTTGTTGGTTGCATTGGAAGTTCAATTGCTGTAGAGCAGAAACCAATGCATGTTTGGCATGCAACTGCCGGGGTTATATTTGCTGCATCGATAGCTGGCTTTGCTTACTGGTATGGAAGAAGGCGTAAAAGATGG
>gnl_Carpa_v0.4_evm.model.supercontig_186.12
ATGGGAAGAGCATTTGTATACGTGATTCTTGGAGGAGGTGTAGCTGCTGGTTATGCAGCTTTGGAATTCACGAAGAGAGGTGTCTCTCCTGGCGAGCTCTGCATAATCTCTGAAGAACCTGTTGCACCATATGAAAGGCCAGCACTAAGCAAAGGTTTTCTACTTCCAGAAGCTCCTGCACGGCTTCCATCATTTCACACTTGTGTTGGTGCTAATGAAGAAAAGTTGACTCCAAAATGGTATAAGGAGCATGGAATTGAGTTAGTTCTTGGAACTCGAGTTATGTCTGCTGATGTTAGGCGAAAGACACTGTTAACGGCCACTGGAGAGACAATAAGTTACAAGATTCTCATCATAGCAACAGGTGCTCGGGCTTTGAAGCTTGAAGAATTTGGCGTTGGTAGTCAAGATGCTGAGAATGTGTGTTATTTACGAGATTTAGCTGATGCAAATAGGCTTGTCAATGTGATGCAATCTTGCACTGGTGAAAATGCTGTTGTCATTGGTGGTGGCTATATAGGAATGGAATGTGCCGCATCTTTAGTAATCAACAAAATAAATGTAACCATGGTGTTCCCTGAAGCACATTGCATGGCCCGCTTATTTACACCAAAAATTGCAAGTTATTATGAAGAATATTACAAGTCTAAAGGAGTGAAGTTCATCAAAGGAACTGTCCTGTCATCATTTGATTTTGACTCCAAAGGAAAGGTTACAGCTGTTAATCTCAGAGATGGAAGCAAGCTGCCTGCAGATATTGTCGTGGTTGGAATTGGAATACGTCCCAACACAAGCCTGTTTGAAGGACAATTAACCATAGAAAAAGGTGGGATCAAAGTGAATGGACGACTGCAAGCAAGCAACAGCTTTGTCTATGCAGTTGGAGATGTTGCATCTTTTCCAGTAAAACTATTTGGGGAAACTCGTAGGCTTGAGCACGTTGACTCAGCACGGAAATCTGCAAAACTTGCTGTTGCTGCTATAATGGAACAGGAGAAAACAGGTGAATTTGACTATCTGCCATTCTTTTACTCCAGGGTGTTCACATTGTCTTGGCAGTTTTATGGGGAGCCTGTAGGAGAGGTAGTGCATTTTGGTGACTACTCAGGAAACATGTTTGGAGCTTACTGGGTAAATAAAGGTCATCTAGTTGGATCTTTCCTTGAAGGGGGAACCAAGGAAGAATATGATGCCATTGCAAATGCTACACGGCTTAAACCGGTAATCAAGGACTTAGCAAAGCTGGAAACGCAGGGCTTGGGATTTGCAATGACAGTCAGTCAGAAGCCACCGTCTGGATCGCATCCCGAGGTTAGCAGTTCGGCTCTTGTTCTGGAGAAACCTGTATATGGTTTGCAGGCAACAGTTGGTGTTATCCTGGCTGCATCAATTGCTGCATTTGCATATTGGTACGGGAGGAGGCGAAGGAGGTGG
>gnl_Elagu_v2.0_p5_sc00036.V1.gene523
ATGAGAGGATTGGCATGGCTTATACGAAGTTGGTGCAATCACAATGCGCTACGAGAGAATGGACGAGTTGGTGAGGTTACCAAAGAGTTAAGTTTTGGGAAGGGAGAAAGTTTACAGTTGGTGGGAGAGCAGCCGAAGGCGAGAGTGCGAGAGAAGAGAAAGCCCACCGAGATGGGGAGAGCCTTCGTCTACGTGATCCTCGGCGGAGGAGTCGCCGCCGGATACGCGGCGCTCGAGTTCGTCCGGCTAGGAATCTCCCACGGCGAGCTCTGCATCATCTCCGAGGAAACCGTTGCACCTTATGAACGACCTGCTCTAAGCAAAGGATTTTTACTTCCAGAAGATCCTGCACGTCTTCCATCCTTTCATACTTGTGTAGGTGCCAATGAGGAGAGGTTGACACCAAAGTGGTATAGGGAGCATGGCATTGAACTAGTTCTTGGAACTAAGGTAAAGTCTGCTGACGTGAGGCGGAAGACATTGCTTACGGCAACTGGGGAGACTATCAGTTACAAAATTCTCATTATCGCAACAGGTGCTCGGGCTTTAAGGATCGAAGAATTTGGAGTGAGGGGATCTGATGCTGAAAATGTCTGCTATTTACGTGATTTAGCTGATGCGAGTAGGCTGGTGGATGTAATGCGCTCTTGTACTGGTGGAAATGCTGTAGTCATTGGTGGCGGGTACATCGGCATGGAATGCACGGCAGCTTTGGTTAAACATCGAATTAAAGTAACTTGGGTCTTCCCTGAGAAACATTGCATGGGTCGTCTATTTACACCAAAGATTGCTGCGTTTTATGAAGATTATTACAAGTCAAGGGGAGTTAATTTCATAAAAGGAACAGTTCTGACATCATTTGAAAATGACTCAGGGGGAAAGGTGACAGCAGTGGTCCTTAAAGATGGCAGACGTCTGCCTGCTGACATGGTTGTGGTTGGCATCGGGATCCGTGCAAACACCAGCCTATTTGAAGGTCAATTGAACATAGAGAAAGGTGGGATTAAGGTGAATGGACGAATGCAAACTAGCAACAACTCTGTGTATGCTGTAGGTGATGTTGCTGCATTCCCTGTCAAACTCTTTGGCAATGATATCCGCCGACTTGAGCATGTTGACTCTGCACGAAAGACTGCAAAGCATGCAGTGGCTGCCATCATGGTGCCTCAGAAAACTGGTGACCTTGACTATCTACCATTCTTCTACTCTAGAGTCTTCACGCTCTCTTGGCAGTTTTATGGAGATAATTTAGGCGAAGTTGCCCACTATGGCGATTTTTCTAGTGGGAGGTTTGGTGCATATTGGGTTGACAAGGGCCAGATGGTGGGAGCTTTCCTCGAGAGTGGAAGCAGAGAGGAGTATGAGGCGATAGCAGAAGCTGTTAGGCTCAAGGTGACCGTCAAAGACATGACCGAGCTTGAAAGAGAAGGCCTTGAATTTGCTTTGCGGCTGTTTCTCTGGCAATGCGCTGGGAATGCAGTCCCTGAAGCTGTGCTTGTGCACCAAAACCCCTCCGACCATACATGGCTACCCAAACCAGGCGAACTTCTTCCAGGCTCAAAAGCCTTAAAATGTGATTTGGTATCGGCTTATCTAAGCCCGGATGAACAGGTTTCCAAACCCACGATCAGC
>gnl_Elagu_v2.0_p5_sc00063.V1.gene115
ATGAGAGAGGGCAGGACGTGGGTTGTATCTTTCGCGCTAAACAAGGATTCACCTTCCTTCGCGCGAAATTACCGTTGGATCGCGCAATTGCCGCTTCGCGAGCTGTGCAGGCCCAAGAATGAAGAGCTCAGATTACATTCAGATCTCCGAAGGAAGAGAGCAGGCAAGCGAGAAAAGAGAAAGCTTGCCGAGATGGGGAGAGCCTTCGTCTACGTGATACTAGGTGGAGGAGTCGCTGCTGGCTATGCTGCGCTCGAGTTTGTCCGACGTGGAATCTCCAATGGCAAGCTCTGCATTATCTCTGAGGAATCTGTTGCACCTTATGAACGACCTGCACTGAGCAAAGGATTTTTACTTCCAGAAGATCCTGCACGCCTTCCATCATTTCATACTTGTGTAGGTGTCAATGAGGAGAGGTTGACACCAGAATGGTATAGGGAGCATGGCATTGAACTTGTTCTTGGAACTAAGGTAAAATCTGCTGACGTGAGACGGAAGACATTGCTTACAGCAACTGGAGAGACTATCAGTTACAAGATTCTCATCATTGCAACAGGTGCTCGGCCTTTAAAGCTCGAAGAATTTGGAGTGATGGGATCTGATGCTGAAAATATCTGTTATTTACGCAATTTGGCTGATGCAAGTAGGCTGGTGGATGTAATGCGCTCTTGTACTGAGGGAAATGCTGTTGTCGTTGGTGGTGGCTACATTGGCATGGAATGCACGGCAGCATTGGTAAAAAATCGAATAAAAGTAACCTGGGTCTTCCCTGGGAAACATTGCATGGAACGTGTATTTACACCGAAGATCGCTGCGTTCTATGAAGAATATTACAAGAAAATGGGAGTTCATTTCATAAAAGGAACAGTGGTGACATCATTTGAAAATGACTCAGGGGGGAAGGTGACAGCAGTGATTCTTAAAGATGGCAGACGTCTTCCTGCTGACATGGCTGTGGTCGGCATCGGTATCCGTGCAAACAGCAGTCTGTTTGAAGGTCAACTGAAAATGGAGAAAGGTGGGATTAAGGTGAACGGACGAATGCAAACCAGCAACAGCTCTGTGTTTGCCGTTGGTGATGTTGCCGCATTCCCCATCAAACTCTTTGGCAACGATGTCCGTCGACTCGAGCATGTTGACTCTGCGCGAAAGACTGCGAGGCATGCAGTGGCTGCAATCATGGCGCCTTGCAAAACTGGTGACCTTGACTATCTCCCATTCTTCTACTCCAGAGTCTTCACACTCTCTTGGCAGTTCTATGGAGATAACGTCGGCGAAGTCGTCCACTTTGGTGATTTTTCTACCGGGGGCTTTGGTGCATATTGGATCGACAAAGGCCGGATGATGGGAGCTTTCCTTGAGAGTGGAAGCAAAGAAGAGTATGAGGCAATAGCAAAGGCTGTTAAGCTCAAGGCGACAGTCAAAGACATGGCCAAGCTTGAAGGAGAAGGCCTTGAATTTGCTTTCAAGGTAAGCGAGCAGACAATGCCGGAGAGTCTAGAATGGCTGACAACGTATGGATGGCATGCCTCGGCTGGTGTTGCTGTAGCTCTGTCAATTGCTGCGTTTGCTTACTGGTGCGAGAGGTGGCGCGAGTCAGGGATGGGGGAATCTCTACTTGATGCAGCTCCAATGGCCGATGAAGCTGAGTATGAGTATGGAGGCATTCCTGTATGTACCGTTAGTGGACCAACAGCATCCGTAACTAATAGTCTTCAGTACATGGTAGGGGCAGAGTCTGCATATCAATATCCATATAACACCATATTTGATGATATGGGGATCGGTCATAGTTATGTGGCAGCTACCATGGAGCATGAATCTTACGATCATGTACCACTTAATCAGCTACATACAACACATGCCGAATTTGGAGAATTGAGAACCGCAATGGTCGATACAACTTTATTTAAAAATGAAGCCGCTATTAGTTATGATCCTAATCCTACTGACGATGAAGATAAGGATGATGATGCAAGTCTGATGGCAATGATAGTGAAAAGTCTAGTGCAGAAGAGGATGTCCCACCATATGAGATACTTCTTGTTCCTGAATTCAGGC
>gnl_Eucgr_v2.0_Eucgr.J02215.1
ATGGGAAGAGCGTTCGTGTACGTCATCCTCGGAGGCGGCGTCGCGGCCGGCTACGCCGCCCTCGAATTCGCCAAGCGCGGCGTCTCCCCCGGTGAACTCTGCATCATCTCCGAAGAGCCTGTCGCGCCATACGAGAGACCTGCATTAAGCAAAGGCTATTTGTTACCTGAAGTTCCTGCACGGCTTCCATCATTCCACACTTGTGTTGGTGCAAATGAAGAAAGACTAACTCCTAAGTGGTACAAAGAACACGGAATTGAGTTGGTGCTTGGAACTCGTGTTAAGTCTGCTGATGTGAAGCGGAAGACACTATTGACAGCTACTGGAGAGACGATAAGCTATAAAATTCTTATCATTGCGACAGGTGCACGGGCTTTAAGGCTTGAAGAATTTGGAGTGACTGGATCAGATGCTGAAAATGTATGCTATCTAAGGGATTTAGCTGATGCAAATAGACTTGTTGATGTGATGCAATCATGCACCGGTGGCAATGCTGTTGTCATTGGTGGTGGTTACATAGGAATGGAATGTGCAGCATCACTTGTGATCAACAAAATAAACGTGACAATGGTTTTTCCTGAAGCACAATTCATGGCCCGCTTATTTACACCCAAAATCGCAAGTTTCTATGAGCAATATTATGTGTCCAAAGGAGTGAAGTTCGTTAAAGGAACGGTACTGTCATCATTTGAGATTGATTCCAATAAAAAGGTCACAGCTGTTATTCTTAGGGATGGTAGTCGGCTACCTGCAGACATGGTTGTGGTTGGGATTGGAATTCGTCCAAACACGACCCTGTTTGAAGGACAGCTCACATTGGAGAAGGGTGGTATCAAAGCCAATGGACGGCTGCAAGCAAGCTATGAGTCAGTGTATGCTGTTGGAGATGTTGCCACATTTCCAGTCAAATTAATTAGAGAAAATCGTAGGCTTGAGCATGTTGATTCAGCACGAAAATCAGCACGACATGCCGTTGCTGCAATAATGGACCCAGAAAAAACCGGGGAATTTGATTACCTCCCATTCTTCTACTCTAGAGTCTTTGCATTATCGTGGCAGTTCTATGGGGACAATGTAGGGGAAGTCATCCATTTCGGTGATTTCACAGGAGGTAAATTTGGTGCGTACTGGGTTCACAAAGGCCACTTGGTGGGTTCATTTCTCGAAGGTGGCACCAAGGAAGAGTACGAGACCATAGCCAATGCCACCAGGCTCCAGCCTGTGATCGATGACTTGGCCATGCTGGAAACTCAGGGTCTGGGCTTTGCATTGGCTGTTAGTCAAAAACCATCCCCTTCGCCTCCTATGGAAATTAGTAGTTCCGCTTCCACTGTTGTTTTGGAGAAACCAGTCTATGTTTGTCATGCAACAGTCGGCGTGCTGGTGGCCACAGCAGTTGCTGCATTTGCGTACTGGTATGGGAGGAGACGTCGAAGGTGG
>gnl_Manes_v6.1_Manes.15G149700.1
ATGGGAAGAGCTTTTGTTTATGTGATTCTAGGAGGAGGGGTCTCAGCTGGTTATGCAGCTCTTGAATTCACAAGGAGAGGGGTCTCTCGTGGCGAGCTCTGCATCATCTCTGAGGAACCTGTTCCTCCATATGAGAGACCTGCACTGAGCAAAGGGTGTTTACTTCCAGAAACTCCAGCACGCCTTCCATCATTCCACACTTGTGTTGGAGCTAACGAGGAAAGATTGACTCCAAAATGGTATAAAGAACATGGAATTGAATTGGTCCTTGGAACTAGAGTCAAGTCTGCTGATGTGAAACGTAAGACACTACTTACTGCAGCCGGAGAGACCATAAGCTACAAGATTCTTATCATTGCAACAGGTGCTCAGGCTTTGAAGCTTGAAGAATTTGGAGTGAGTGGATCAAATGCTGAAAATGTTTGTTATTTACGAGATTTAGCTGATGCAGAAAGGCTTGTTAATGTGATGCAATCATGTGCTGGTGGGAATGCTGTCGTCATTGGTGGTGGCTACATTGGAATGGAGTGTGCTGCATCTTTGGTGATCAATAAAATCAACGTGACTATGGTTTTCCCTGAAGCACATTGCATGGCCCGATTGTTTACACCCAAGATTGCTAGTTATTATGAGGATTATTACAAATCTAAAGGAGTAAAATTCATCAAGGGAACTGTCTTATCATCTTTTGATATGGATTCCAATGGAAAGGTCACAGCTGTTAATCTTAGAGATGGAAGTCGGCTACCTGCCAACATGGTTGTGGTAGGAATTGGAATACGTCCAAACACAAGTCTCTTTGAAGGCCAACTAACTTTGGAAAAGGGTGGGATCAAGGTGAATGGTCGAATGCAGACAAGCAACAGCTCAGTCTATGCTGTAGGAGATGTTGCAGCATTTCCTGTCAAGCTTTTTGGTGAAACTCGTAGGCTTGAGCATGTTGATTCAGCTCGAAAATCAGCAAGACATGCTGTTTCTGCGATAATGGAACCAAAGAAAACAGATGACTTTGACTACCTGCCATTTTTCTATTCCAGGGTCTTCGCTTTGTCTTGGCAGTTTTATGGAGACGCTGCAGGGGAAGCGGTGCATTTTGGGGATTACTCGGGAAGTACGATTGGAGCATACTGGATAAGCAAAGGTCATCTTGTTGGATCATTCCTTGAAGGTGGAAGCAAAGAAGATTACGAAGCTATAGCGAATGCCACCAGACTAAAGCCAGCAATCAAGGACTTGACTGAGCTAGAAAGACAGGGTTTGGGTTTTGCATTGACAATTAGCGAGAACCCACTTAGATCTCCCCCTGGTAATGTTGGTGGTTCTAGCCTCATTTTGGAAAAACCATTGTATGCTTGGCACGCTACGGCAGGTGTTATTGTAGCGGCATCAGTAGCTGCATTTGCATATTGGTATGGAAGGAGGCGCAGGAGGTGG
>gnl_Medtr_Mt4.0v1_Medtr7g034715.1
ATGGGAAGAGCGTTCGTTTACGTGATTCTTGGTGGTGGTGTATCAGCTGGTTATGCTGCTCTTGAATTTGTTAAACGTGGTGTTTCCAATGGTGAACTTTGTATCATTTCTGATGAATCAGTAGCTCCTTATGAAAGACCTGCATTAAGCAAAGGATATTTGCTTCCAGAAGCTGCTGCTCGGCTTCCATCCTTTCATACATGTGTTGGCGCAAATGAGGAAAGGCTAACTCCCAAATGGTATAGAGAACATGGAGTTGAGTTAGTTCTGGGAACTGGAGTTAAGTCTGCCGATGTGAAACGTAAAACACTATTAACAACAACCGGGGAAACCATAAGTTACAAAGTTCTCATTGTTGCCACTGGTGCTCGGGCTTTGAAGCTTGAAGAATTTGGGGTGAATGGATCAGATGCAGAAAATGTATGTTACTTACGGGATATAGCAGATGCAAATAGACTTGTGAGTGCTATTCAATCTTCTCCTGGAGGGAATGCCGTTGTCATTGGTGGTGGATACATAGGCATGGAGTGTGCGGCATCGTTAGTGATCAATAAAATCAGTGTAACAATGGTCTTCCCAGAAGAACATTGCATGGCTCGATTGCTTACCCCAAAGATTGCAAGCTACTATGAAGAATATTATAAATCAAGAGGAGTAAATTTCGTTAAGGGAACTGTTTTATCATCATTTGATTTTGACGACAACGGAAAGGTTACAGCTGTTAATCTTAAAACCGGAACGAAGATATCTGTCGACATGGTTGTAGTGGGAATTGGAATACGACCAAATACAGGTCTGTTTGAAGGTCAACTTACTTTGGAGAAAGGTGGAATCAAAGTAAATGGAATGTTTCAATCAAGCAACAGCTCAGTCTATGCTATTGGAGATGTTGCAGCATTTCCAGTCAAAGCATTTGGTGAAATGCGCAGGCTCGAGCATGTTGATTCAGCAAGGAAATCTGCAAAACATGCTGTTTCTGCCATAATGGAACCGGGAAAAACAGGCGAATTTGATTACATTCCTTTTTTCTACTCCAGAGTCTTCACTTTGTCATGGCAGTTTTTTGGTGATAATGTTGGGGAAGTTGTTTATTATGGAGAGATCTCAGCCGCAGGTAGCACATTTGGAGCATATTGGGTAAACAAGGGTCATGTTGTTGGAGCTTTCCTTGAAGGTGGAACTAAAGAAGAGTACGAAGCCATAGCCAAGGTCACTAGGTTAAGGCCAGCAATTGAAGACTTGGCTGAGTTGGAGAGGCAAGGTTTGGCATTTGCAGTTACAGTCAGTCAGAAACCAGTGGCATCACCACCACCAATTGAGGTTAGCAGCAGCACTTCCGTTTTACTTTTGGAAAGACCATTATATGCTTGGCATGCTACAGCTGGGGTCGTTCTTGCTGCATCAATAGCCGCATTTGCATATTATTATGGAAAAAGGCGCCGCAGATGG
>gnl_Mimgu_v2.0_Migut.K01379.1
ATGGGGAGAGCGTTTGTGTATGTGATAATCGGAGGCGGGGTGGCTGGTGGCTACGCCGCCCATGAATTCGTCAAGAGAGGCGTCTCTCAGGGTGAACTCTGCATCATCTCCGAAGAGACTGTTGCACCCTATGAAAGGCCTGCATTGAGCAAAGGTTACTTACTTCCGGAAGATCCTGCACGCCTCCCTTCATTTCACTGTTGTGTAGGTTCCAACGAGGAAAGATTGGCTCCAAAATGGTACAAGGAAAATGGTATTGAATTGATTCTTGGAACTCGAGTCAAGTCTGCTGATGTTAGACGGAAGACACTGCTAACTGCAACAGGAGAAACCATAAGCTACAAATATCTCATCATTGCAACAGGTGCTCGGGCTTTGAAGCTTGAAGAGTTTGGAGTAAATGCGTTAGACGCAACAAATGTGTGTTATTTAAGAGACTTGGCTGATGCGGACAGGCTTGTTGATGTGATCCAATCTTCTAGTGGTGGAAATGCCGTTGTTATCGGAGGAGGCTATATAGGGATGGAATGTGCTGCTTCTTTAGTCATTAACAAATTAAATGTGACAATGGTTTTTCCAGAGGCACAATGTATGGCCCGTTTATTTACCCCCAAGATCGCTAATTACTACGAAGAATTTTATCAGTCTAAAGGGATTAAGTTCATCAAAGGAACTGTGTTGACATCATTTGATTTCAACTCTGATGGGAAGGTGACTGCAGTTAATCTCCGAGACGGGACCAAGCTCCCCGCAGACCTAGTCGTGATCGGAATCGGGATCCGCCCAAACACAAGCCTCTTCGAGGGTCAACTCACAATGGAAAAGGGAGGAATCAAAGTCAACGGCAAGATGCAGTCAAGCAACGCCTCCGTCTATGCAGTTGGAGACGTGGCGGCATTTCCGGTCAGAATCGTCTCCGACACACGCCGCCTTGAGCACGTGGACTCTGCCCGGAAGTCCGCCCGCCACGCTGTCTCCGCCATAGTGGACCCCACAAACACGGGAGAGTTCGACTACCTCCCGTTTTTCTACTCCAGGGTGTTCACTCTCTCCTGGCAGTTCTACGGTGACAATTCAGGCGAGGCTGTTCATTTTGGGGAGTTCGATAAAACTACCTTCGGTGCGTACTGGGTGAATAACGGGGTTCTTGTGGGGTCGTTTCTTGAGGGAGGGACTAAAGAGCAGTACGAGGCGATGGCTTTGGTGAGTAGGGTGAAGCCGAGAGTGGAGGATTTAGGTGAGCTTGAGAGGTTGGGTTTGGAGTTCGCTTTGTCTGTGAAGGAGAAACCGTCACCTGCTGCAGGGGAGATTATCGTTGTGGGTGGGGGTGGGGGTGGGGGTGCGAGTGGGGGTGGAGGGGTCGGTGTTGTGGTGGAGAAGCCATTGTATGGTTGGCATGCTGCTGCTGGAGTTATTGTTGCTGCTTCTATAGCTGCGTTTGCTTACTGGTACGGAAGGAGGCGTAGAAGGTGG
>gnl_Mimgu_v2.0_Migut.H00103.1
ATGGCGAGAGCTTTTCTGTATGCGATAGTAGGAGGAGGAGTGGCGGCTGGCTACGCCGCCGATGAATTTGTCAAAAGAGGCGTTTCTCGTGGTGATCTCTGCATCATCTCCGAAGAGCCTGTTGCACCATATGAAAGGCCTGCGTTGAGCAAAGGTTACTTAAATCCAGAAGCTCCTGCGCGCCTCCCTTCATTTCATTGCTGTGTCGGTACCAATGGGGAAAGGTTGGCTCCAGAATGGTACAAGGAACATGGTATTGAATTGTTTCTTGGAACTCGAGTTATATCTGCTGATGTGACGCGGAAGACATTGCTAATTGCAACAGGGGAAACCATAATTTACAAATATCTCATTGTTGCAACTGGTGCTCGGGCGTTGAAACTCGAAGAGTTTGGAATAAATGGATCGGATGCAGCAAACGTATGTTATTTACGAGATTTGGCTGATGCAGAAAAACTTGTAAAAGTGATGCAATCTTGTACTGGTAAAACTGCTGTTGTTATTGGTGGCGGCTATATTGGAATGGAGTGTGCTGCATCTTTGGTGATAAACAACTTAAATGTGACGATGGTTTTCCCGGATTCCCATTGCATGTCCCGATTATTTACCCCCAAGATTGCTAGATACTATGAAGAATTTTACCAGTCCAAGGGAGTGAAGTTTATCAAAGGAACTGCTTTGACATCATTTGATTTTAACTCTGATGGGAAGGTCACTGCTGTTAATCTTAAAAATGGGAGCAAGGTTCCAACAGATATGGTTGTCATCGGGATCGGTGCTCGTCCAAACACAGCTCTATTCGAAGGTCAACTAACCATGGAGAAGGGCGGAATCAAAGTCAACAGCATATTCCAATCAAGCAACACCTCTTTATTTGCAATCGGAGACGTCGCTGCTTTTCCAGTAGTCACCGTTGCAGGAGAAACAACAACAACAAGACTCGAGCACGTTGACTTTGCAAGAAAGTCAGCAAGGCATGCAGTTGCTGCAATAATGAACCCTGAAAAGACTAATGAGTTCGATTACCTGCCTTTCTTTTACTCGAGAGTCTTCACATTGTCTTGGCAGTTTTACGGAGTCAATGAAGGGGAAGTTGTCCATTTCGGGGATTTCTCTGGAAAAACATTGGGGGCGTATTGGGTATATAAGGGCCGTCTTGTCGGGTCGTTTCTTGAGGGTGGAACTAAAGAACAGTACGAGGCGATAGCCCATGCAACTAGGGTTAAACCTATGGTTGAAGACTTGGGTGAGCTTGAGAAACAGGGGTTGGGATTCGCCTTGTCCTTGAATCAGAAAACTCCATCGTTGGAGAGACCACCATTTAATGCATGGAATTCAACTGCCGGAGCTATTGTGGCTGCTGCATTTATGGCAGCCTTTGCGTTTCGGTATGGCACGAGGCGCGGAAGGCGG
>gnl_Musac_v1_GSMUA_Achr6T09110_001
ATGGGTCGAGCGTTCGTGTACGTGATACTCGGCGGCGGCGTCGCCGCTGGCTACGCTGCCCTCGAGTTCGCGCGCACGGGAGTCGCCCACGGCGAGCTCTGTATCATCTCCGAAGAAACCGCCGCACCTTATGAAAGGCCTGCATTAAGCAAAGGATATTTACTTCCAGAAGCCCCTGCACGCCTGCCTTCATTTCATACTTGTGTGGGTGCTAATGATGAGAGATTGACACCAAAATGGTATAAGGAGCATGGCATTGAACTTGTTCTTGGAACCAGAGTCAAGTCTGCTGACGTGAGGAGGAAGACATTGATCACTGCAACTGGTGAAACTATCAGTTACGAGATACTCATAATTGCAACAGGTGCTCGGGCTTTAAAACTTGAAGAATTTGGAGTGAGGGGATCAGATGCTGAAAATGTTTGTTATCTGCGCAATTTGGCTGATGCAAATAGGCTTGTGGCCGTAATGCAAACATGCACTGGTGGGAATGCTGTTGTTATTGGTGGTGGTTACATAGGAATGGAATGTGCCGCAGCATTGGCTACAAATCGAATAAAAGTAACCATGATTTTTCCTGAAGCACATTGCATGGCTCGTCTGTTTACACCGAAGATTGCCGAGTTTTACGAGAATTACTATAAGTCAAAGGGGGTTAAATTTATCAAAGGAAATGTCCTGACATCGTTTGAAAATGACTCGGAGGGAAAGGTGAAAGCAGTGATCCTTAAAGATGGTACCCGTCTTCTGGCTGACATGGTTGTGGTGGGTATTGGTATCCGTCCAAATACCGGTCTTTTTGAAGGTCAACTACATCTGGAGAAAGGTGGGATTAAGGTCAACGGACGAATGCAGACAAGCAACACCTCTGTTTATGCTGTTGGCGATGTCGCTGCTTTTCCCGTCAGACTCTTTGGTAATGAGATCCGCCGCCTCGAGCATGTTGACTCTGCTCGGAAGACTGCAAGGCATGCTGTTGCGGCCATCATGGCACCCAAGACAACAGGTGATCTTGACTATTTGGCCTTCTTTTACTCGAGAGTTTTCACACTTTCTTGGCAGTTCTATGGTGACAATGTTGGAAGCGTCATCCATTTTGGAGATTTTAATAGTGGGAGATTCGGTGCCTACTGGACCAATAAGGGTGTGATTGTTGGGGCTTTCCTTGAGGGTGGAAGCAGAGAGGATTATGAAGCGATAGCCAAGGCTGTTAGGTTCAAAGCGGCAGTGAAAGATACCCATGAACTTGAAAGCGCAGGGCTTGAATTTGCTTTGAGAGAGAGTCAGCAGGCAGCCCCAGAAGGTGGGCTTCTTGTGGAAAGATTATCATATACACGATATGCCACAGCTGGTGTTGCTGTAGCGCTGTCAATTGCTGCTTTTGCTTACTGGTATGGGAGGAGGCGCCGTGTATGG
>gnl_Nelnu_v1.0_NNU_023454-RA
ATGGGAAGAGCATTTGTTTATGTGATTCTTGGCGGAGGCGTCGCTGCTGGTTATGCAGCTCTTGAATTCTCGAGGAGAGGAATTTCTCGTGGTGAACTCTGTATCATCTCCGAAGAACCAGTTGCGCCTTATGAAAGACCTGCTTTAAGCAAAGGATTTTTACTTCCAGAAGCTCCTGCACGTCTCCCATCTTTTCACACTTGTGTGGGAGCAAATGAGGAGAGATTGACTCCAAAATGGTATAAGGAGCATGGAATTGAGCTAGTTCTTGGAACTCGAGTTAAGTCTGCTGATGTGAAGCGGAAGACATTGCTAACAGCCACTGGAGAAACCATAAGTTACAAGATTCTTATCATTGCAACTGGTGCTCGGGCCTTGAAGCTTGAGGAATTTGGAGTGAATGGATTAGATGCTGAAAATATTTGTTATTTACGCGATCTAGCCGATGCAACTAGGCTTGTTGGTGTGATGCAATCTTGCGCTGAAAAGAATGCTGTTGTCATTGGTGGTGGATATATAGGAATGGAATGTGCTGCTTCTCTAGTTATAAATAAAATTAATGTAACCATGGTCTTCCCAGAGGCTCATTGCATGGCTCGTTTATTCACTCCCAAGATTTCAAGTTACTACGAGGATTTCTACAAGTCTAAAGGAGTGAAGTTCATTAAAGGCACTGTCCTGTCATCATTTGAAAATGACTCCTCTGGAAAGGTAACAGCAGTTATTCTTAGAGATGGGACAAGGCTACCCGCAGATATGGTTGTGGTGGGGATTGGAATCCGCCCAAACACAGGTCTTTTTGAGGGTCAGATAACTTTGGAGAAAGGAGGAATCAAAGTAAACGGGCGGATGCAAACAAGCAATAACTCAGTCTACGCCATTGGAGATGTTGCAGCTTTCCCAGTCAAACTTTTTGGTGAGATCCGAAGGCTTGAGCATGTTGACTCAGCTCGGAAGTCGGCAAGACATGCTGTTGCTGCAATAATGTCACCAGACAAGACTGGTGATTTTGACTATCTACCATTCTTCTACTCCAGAGTCTTCACATTGTCTTGGCAGTTCTATGGGGACAATGTAGGAGAGGTTGTACACTATGGTGATTTCTCTGCAGGAATCTTTGGAGCTTACTGGATCAATAAGGGCCAATTAGTCGGAGCTTTTCTTGAGGGTGGAACCAAAGAGGAGTATGAAGCCATAGCCAAGGCTACCAGGCTGAGACCCATGGTAAAGGACATGATAGAGCTGGAAAGACAAGGTCTGGGTTTTGCACTGTCAATTACTCAGCAACCAACACCGCCACAACCTGTTGAGATCACCAGCTCAACGCTTGCTTTGGAGAAACCAATGTATGCGTGGCATGCAACAGCTGGGGTTGTTTTGGCTGCCTCCATTGCTGTGTTTGCATACTGGTATGGAAGGAGACGCCGGAGGTGGACT
>gnl_Orysa_v7.0_LOC_Os02g47800.1
ATGGGGCGGGCGTTCGTGCACGTGATCCTCGGCGGCGGCGTGGCCGCCGGCTACGCGGCGCTCGAGTTCGCCCGCCGCGGCGGCTACTCCCGCGGCGAGCTCTGCATCATCTCCGAAGAGACGGTTGCTCCTTATGAACGTCCGGCACTAAGCAAAGGCTATTTACTCCCAGAAGGTGCCGCTCGTCTTCCAGGATTTCATACCTGCGTTGGTGCCAATGATGAATTACTGACGGCAAAATGGTACAAAGAAAATGGTATTGAACTTGTTCTTGGAACAAAAGTGATAACCGCTGATGTAAGGATGAAGACATTGCTTACAGCCACTGGAGAAACTATCAGCTATAAGAATCTTATCATTGCGACCGGTGCTCGGGCTTTGAAGCTGGAAGAGTTTGGAATCAGTGGATCAGATGCTTCGAACATATGTTATTTGCGCAATCTTGATGATGCGGATAAGTTAGTGAATGTGATGAAATCATGTCCTGGTGGAAATGCTGTCGTCATTGGTGGTGGCTATATAGGAATGGAGTGCGCAGCAGCATTGGTTACTAATAGGATAAAAGTAACCATGGTCTTCCCTGAAAGCCACTGCATGGCCCGTCTATTTACACCAAAAATTGCAGAATATTATGAGAACTATTACACTTCAAAAGGTGTTACCTTTGTCAAAGGAACTGTGCTTACATCCTTTGAAAAAGATTCGACAGGGAAGGTGACTTCAGTAATCCTGAAAGATGGTAAACACCTTCCTGCCGATATGGTTGTGGTTGGTATTGGCATCCGTGCAAGCACTGGTCTTTTTGAAGGTCAGCTGTTGATGGAGCAAGGTGGGATAAAGGTAAACGGACAAATGTTAACAAGCGATGGTTCTGTATATGCCGTTGGCGATGTTGCTGCCTTCCCTATCAAGCTCTTTGATGGTGTTATACGACGGCTTGAGCATGTTGACTCAGCTCGCAGAACAGCGAGACATGCTGTTGCAGCCATCCTGGAGCCTTCAAAAACTAAGGACATCGATTACCTGCCATTCTTCTACTCCAGGGTCTTCACATTATCCTGGCAATTCTATGGGAACAATACCGGAGAAGTGGTTCACTTTGGAGACTTCACAAACAGCAGCCCAAGGTTTGGTGCCTATTGGGTTGATAAAAGCCGGATTAGGGGTGCATTTCTTGAAGGTGGAAGTCGAGAAGAATACGAGGCGATATCGAATGTTGTTCGGCGTAAAGCTAAGGTTATAAACATTGCTGAACTTGAAAAGCAAGGTCTGATGTTTGCCATTCAAGAAAGCCAGAAGGACTTGCCTGATGGTGGGCTTGCTCTTGGTGAAAAGCCTACATATGTATGGCATGCAACGGCTGGTGTCATTGCAGCTGCGTCCATTGCTGCATTTGGTTATTGGTACGGCAGGAAACGCCGTAGGTGG
>gnl_Orysa_v7.0_LOC_Os02g47790.1
ATGGGCCGCGCGTTCGAGTACGTGATCCTGGGCGGCGGCGTGGCCGCCGGCTACGCGGCGCTCGAGTTCGTCCGCCGCAACGGCGGCGCATCCAGCCAGGAGCTCTGCATCATCTCCGACGAGCACTTTGCTCCTTATGAGCGTCCTGCATTAAGCAAAGGCTATTTGCTCCCACAAGACGCGCCGCGTCTACCGGCATTTCATACTTGCGTTGGTTCTAAGGATGAGTTACTTACCGAAGAATGGTACAACGAACACGGCATTGTACTTGTTCTTGGAACGAGGGTGATTTCTGCTGATGTGCGGCAGAAGACATTGCTTACATCCAGTGGGGAAACCATCAGCTATAAAACTCTTATCGTTGCCACGGGTGCTCGGGCCGTGAAGCTGGAAGAATTTGGAGTGAGCGGTTCAGATGCGAGGAACGTCTGCTATCTGCGCAATGTGGAGGATGCAGACAAATTAGTCGGTGTAATGAGATCATGTCCCGGTGGAAATGCCGTTGTCGTCGGTGGTGGATACATAGGAATGGAATGTGCAGCGGCATTGGTCACAAACAACATAAAAGTTACCATGGTCTTCCCTAAAAAACACTGCATGGGTCGTCTTTTTACACCGAAAATTGCTGAGTTTTATGAGAGCTATTACGCTTCAAGAGGAGTTACTTTCGTCAAAGAAGCTGCGGTTACTTCCATGCAGATATCAGCTGGAAAGGTGACTGCAGTGAACTTGGGAAACGGTAGGCGGCTTCCTGCCGACATGGTCGTCGTCGGCGTCGGCGCCCGCGCGAACACCGGGCTGTTCGACGGCCAGCTGGTCATGGAGAACGGCGGGATCAAGGTGAACGGACGGATGCAGGCGAGCGACGCCTCGGTGTACGCCGTGGGCGACGTGGCCGCGTTCCCCGTCAAGCTGTTCGGCGGCGACGTCCGCCGGCTGGAGCACGTCGACTGCGCGCGCCGGACCGCGCGGCACGCCGTCGCGGCGATGCTGGAGGGCACCGGATCGGTGGGGCACATCGACTACCTGCCATTCTTCTACTCCAGGGTCTTCTCGCTGTCGTGGCAGTTCTACGGCGACAACGCCGGGGAAGCCGTGCACTTCGGGGACCTCGCGCCGCCCGGCGACGGCGACGGCGCCGCCCCCAAGTTCGGCGCGTACTGGGTCCGCGACGGCCGCGTCGCCGGCGCGTTCCTCGAGGGCGGGAGCCGGCAGGAGTACGAGGCCGTGGCGGCCGCCGTCCGCCGCGGGGCCGCGGTGGCCGACGTCGCGGAGCTCGAGAGGCGAGGCCTCGCGTTCGCCACCCAGGCCACCGGCGGCGGTGGCAAGCCCACCTGCGCATGGCACGCCACGGTGGGCGTCGCCGCGGCCGTGTCCATCGCCGCCTTCGCCTGCTGGTACGGCTGGCAGGCGCCGTACGTGCTCAAGCGAGACTTC
>gnl_Phavu_v2.1_Phvul.008G155600.1
ATGGGGAGAGCCTTTGTGTATGTGATTCTTGGGGGAGGCGTGGCTGCTGGCTATGCTGCTCTTGAATTCGTCAAAAAAGGGGTCTCTTATGGTGAACTCTGTATAATTTCCGACGAACCAGTTGCTCCTTATGAAAGGCCTGCATTGAGCAAAGGATTTTTGCTTCCCGAAGCTGCTGCACGGCTTCCATCCTTTCATACCTGTGTTGGTGCAAATGAGGAGAGGCTAACTCCCAAATGGTATAAAGAACATGGGATTGAATTAGTTCTTGGAACTGGAGTTAAATCTGCTGATGTGAAACGCAAGACACTTTTAACAACAACAGGAGAGACCATAAGTTATAAGTTTCTTATTGTTGCTACTGGTGCACGGGCTTTGAAGCTGGAAGAATTTGGGGTGAGTGGATCAGATGCTGAAAATGTCTGTTATTTAAGAGATATAGCAGATGCAAATAGGCTTGTCAATGTTATACAATCTTGTCCAGAAGGGAATGCTGTTGTCATTGGTGGTGGATACATAGGCATGGAGTGTGCAGCATCTCTAGTGATCAATAAAATAAATGTAACAATGGTCTTCCCTGAGGAACATTGCATGGCTCGTTTATTTACCACAAAAATAGCAAACTACTACGAAGAATATTATAAGTCAAGAGGAGTAAACTTTGTTAAGGGAACTGTGATGTCATCATTCGATTTTGACTCCAATGGGAAGGTTACAGCTGTTAATCTTAGAGACGGAAGCACGCTATCTGTGGAGATGGTTGTGGTGGGAATTGGAATACGTCCAAATACAGGTCTGTTTGAAGGCCAGCTCACTTTGGAGAAAGGTGGAATCAAAGTAAATGGGATGTTGCAGTCAAGCAACAGCTCAGTCTATGCCATTGGAGATGTTGCAGCTTTTCCAGTCAAAGCATTTGGGGAAACTCGAAGACTTGAGCATGTTGATTCAGCTCGAAAGTCTGCAAAACATGTAGTTGCAGCCATAATGGAACCAGACAAAACAGGAGAATTTGACTACCTTCCTTTTTTCTACTCCAGAATCTTCACATTGTCTTGGCAATTTTATGGGGATAATGTTGGGGAAGTTATATATTACGGAGATATGTCAGGCAGTGCATTTGGAGCATACTGGGTAAGCAAGGGTCACCTTGTTGGGGCTTTCCTTGAAGGTGGAAATAGAGAAGAGTATGAAGCTATAGCTAAGGTCACTAGGTTAAGGCCAGCAATTGAAGACTTGACTGAACTGGAGAGACAGGGTTTGGGGTATGCAGTTACAGTCAGCCAGAAACCAGTGGCGTCACCCGCAGTGGAGGTTAGGGCCTCGGACCTACTTTTGGAAAAACCATTATATGCTTGGCATGCTACAGCTGGGGTTATTATTGCGGCATCAATAGCTGCATTTGCATATTTTTATGGAAAAAAGCGCCGCAGATGG
>gnl_Phypa_v3.3_Pp3c14_26470V3.1
ATGGGGCGATCGTTCAGGGTGGTGATCCTCGGGGGCGGAACGGCGAGCGGATACGCAGCGTCGGAGTTCGTGAAGCATGGGTTGAATCCCGGGGATTTGTGTGTTATCTCGCAAGAAATGGTTGCACCATATGAGCGCCCTGCTTTGAGTAAGGGATACTTGTTAGCCAAAGAACCTGCGCGGTTACCTGCTTTTCATACGTGTGTGGGTGTGGGGGAGCAATCGCATCCTGCTAAATGGTTTCAAGAAAAAGGGATCGAGTTGGTTTTGGGAACTCGCGTTACACAAGCAAATGTTAGAGATAAAACTCTTTTGACTGCTGCGGGTGAAACCATTTCGTACTCCATCCTGATTGTTGCAACGGGCGCTCGGGTTCTGAAGCTGGATGAGTTTGGGGTCACGGGAGCAGATGCAAAGAACGTTTGCTACCTTCGAGACATCAAAGATGCGACGTATCTCGTGGATGCGATGGCAGAGTGTCGGGAGAAAGGCGGGAAGGCTGTTGTGATTGGCGGTGGCTACATTGGGATGGAGTGTGCCGCAGCCCTCCACGGGAATCGTATTCCTGTGACCATGGTGTTCCCGGAAGATTACTGCATGCCTCGCTTATTTACACCAGAGATTGCAAGATATTATGAAGATTACTACATGAAGAAGGGTATACAGTTTCGAAAAGGGAACGTCCTGTCTTCATTTGAGTGCGACGAATCGGACAAGGTGACTGCAGTCATACTGAAAGACGGAAGTCGAATAGACGCAGACATTGTGGTTGTGGGCATCGGTATACGCCCCAACGTGGACCTTTTTGAAGGGCAGCTCATGCTGGAGAAAGGGGGCATCAAAGTGAATGGCAAAATGCAAAGTGTGAGCAATGCGTCCGTGTATGCAGTGGGAGACGTGGCGACCTTTCCCATGCCGATGTACAGCGATGTGAGGAGGCTGGAGCATGTGGATCACGCTCGCAAGTCTGCAGCTCACGCTGTGCAGGCCATCCTGATGGGGAACAAAGTGGACAATTACGACTACCTTCCTTACTTCTACTCCCGGGTCTTCACGCTGTCGTGGCAATTCTACGGCGACAACGTGGGTGATAGTGTGCTATTCGGTGACCAAATTGTAGGCAAGTTCGGGGCTTTCTGGGTGCACAATGGGAGATTGGTAGGGGCGTTTCTGGAGGGAGGGTCCAAGGTAGAGTATGCGGCACTAGCCAAGGCAGCCAGAGAACGGCCACATGTAAAGGATATTAGTATGTTAAAGAAACAAGGTCTTGATTTTGCACTGACGGTAGCGGAGCCTACTCCACAGATGTCATTGATGAGTTCTATCACCTCGTCCGAGAGCAACCTCTTGTTCACCCACCCTTCGACGTGGGCGCTTCAAGCAGGTGGTGGCTTAGCCCTAGGATTGGCCGTTGTTGGGGTTATATACTGGTTTGGCAGCAGGAGATCCAGAAAACTG
>gnl_Pinta_v2.0_PITA_000029625-RA
TATGAACTCTCGATCAACACCGGCAAGATGGGGAGAGCCTTCGATTATGTGATCTTGGGTGGTGGCGTCTGCGCTGGCTATGCAGCTCGTGAATTTGTTAACCACGGCATTAACCATGGTGAACTGTGTATTATCTCTGCAGAGACTGTTGCTGAGTTGCTCCCACTTGGTGTCAAGGTCGCTGAGTTGCTCCCACTTGGTCTTACAGGTGCTGCACGGCTACCATCATTCCATACTTGCATTGGTGCCAATCTGGAGAGGCTCACACCAAAGTGGTACAAGGAGCATGGAATTGAGTTAGTTCTTGGGACCTGGATAAAGTCAGCTGATGTGAGGCGCAGGATGTTGCGGACTGCAGCTGGAGAAACCATAACATACAAAAATTTAATTATTGCAACTGGTGCTCGGGTGTTCAAGCTTGAGGACTTTGGAATAACTGGATCGATTGCTGAAAATATATGCTATTTGCGAGATTTAAATGATGCAACCAAGCTTGTGAATGTCATGGCATCCTGTGCTGGGGGGCAAAGCTGTTTGGCACGGTTATTTACACCTGAGATAGCAGCCTTCTATGAGGACTACTACAATAATAAAGGTGTTCAGTTCATTAAGGGTACTGTTATGTCTTCTTTTGAAACTGACTCGCAGGGTAAGGTGGTTGCAGTAATTTTAAAGAATGGAACTTCCGTAGCTACTGATATGGTTGTGGTGGGAATAGGTATTAGAGCAAACACTGAGTTGTTTGAAGATCAACTTGCCATGGAGAAAGGCGGCATTAAAGTCAATGCGAAAATGCAAACAAGCAATAGTTACACATATGCTGTGGGAGATGTGGCAGCATTTCCTTTGAAACATTCTGGAGGGATTAGGAGGCTGGAACATGTAGACTTTTCTCGTAAATCTGCAATGCATGCTGTTAAAGCAATAATGTCTCCTGATACGACCCATGGTTTTGATTATTTGCCATACTTCTATTCAAGAGTTTTCACACTTTCTTGGCAGTTTTATGGAGATAATACCGGAGATGCTATCCATTTTGGGGATTCAACCCAGGGCAAGTTTGGTGCATATTGGGTGGACAAAGGACATATTGTTGGAGCATTTCTTGAAGGGGGCAGCCAGGATGAATATGCTGCATTGGCAAATGCAACGAGATTAAAGCCATTCGTAAGTGATAGAACTGCACTGTCAAGCCAGGGAGTGGAATTTGCCCTCTCTCTTAAGCAAGCTCCTGTGCAGGATTTGGTTGGAGTGATGACTAGTAAAGATAATCTTTTGCTTGGGAAAGCACCATATACTTTACACATTACTGCTGGGCTTTTTGTTGCTGTTGCAGTTGCCACATTTGCTTATTGGTATGGAAAGAGGCGGCAC
>gnl_Pinta_v2.0_PITA_000029626-RA
ATGAAAAGGGCCAAGAACGCAGCTGAGAAGGGAAAGGGAGGAGGGATATGGAATAGGGAGAGCACACTGATTGAGAAAAAGAAGAATTGGGCTTCTTTTCAACAGAGAATAATTCTGATGAAAGGGGTCGGAATTGAGTTAGTTCTTGGGACCTGGATAAAGTCAGCTGATGTGAGGCGCAGGATGTTGCGGACTGCAGCTGGAGAAACCATAACATACAAAAATTTAATTATTGCAACTGGTGCTCGGGTGTTCAAGCTTGAGGACTTTGGAATAACTGGATCGATTGCTGAAAATATATGCTATTTGCGAGATTTAAATGATGCAACCAAGCTTGTGAATGTCATGGCATCCTGTGCTGGGGGGCAAAGCTGTTGTAATTGGTGGTGGATACATAGGCATGGAATGTGCTGCAGCCTTATGGCACGGTTATTTACACCTGAGATAGCAGCCTTCTATGAGGACTACTACAATAATAAAGGTGTTCAGTTCATTAAGGGTACTGTTATGTCTTCTTTTGAAACTGACTCGCAGGGTAAGGTGGTTGCAGTAATTTTAAAGAATGGAACTTCCGTAGCTACTGATATGGTTGTGGTGGGAATAGGTATTAGAGCAAACACTGAGTTGTTTGAAGATCAACTTGCCATGGAGAAAGGCGGCATTAAAGTCAATGCGAAAATGCAAACAAGCAATAGTTACACATATGCTGTGGGAGATGTGGCAGCATTTCCTTTGAAACATTCTGGAGGGATTAGGAGGCTGGAACATGTAGACTTTTCTCGTAAATCTGCAATGCATGCTGTTAAAGCAATAATGTCTCCTGATACGACCCATGGTTTTGATTATTTGCCATACTTCTATTCAAGAGTTTTCACACTTTCTTGGCAGTTTTATGGAGATAATACCGGAGATGCTATCCATTTTGGGGATTCAACCCAGGGCAAGTTTGGTGCATATTGGGTGGACAAAGGACATATTGTTGGAGCATTTCTTGAAGGGGGCAGCCAGGATGAATATGCTGCATTGGCAAATGCAACGAGATTAAAGCCATTCGTAAGTGATAGAACTGCACTGTCAAGCCAGGGAGTGGAATTTGCCCTCTCTCTTAAGCAAGCTCCTGTGCAGGATTTGGTTGGAGTGATGACTAGTAAAGATAATCTTTTGCTTGGGAAAGCACCATATACTTTACACATTACTGCTGGGCTTTTTGTTGCTGTTGCAGTTGCCACATTTGCTTATTGGTATGGAAAGAGGCGGCACAGATGGAAAAAATATAAATTGCAGATA
>gnl_Poptr_v3.0_Potri.001G346200.1
ATGGGAAGAGCATTTGTGTATGTTATTCTTGGAGGAGGAGTGGCAGCTGGGTATGCAGCTCTTGAATTCACAAAGAAAGGGGTCTCACCTGGAGAACTTTGCATCATCTCTGAAGAAACTGTTCCACCTTACGAGAGACCTGCATTGAGCAAAGGTTATTTACTTCCTGAAGCTCCAGCACGCCTTCCATCGTTTCACACTTGTGTTGGAGCTAATGAGGAAAGGTTGACTCCAAAATGGTATAAGGAACACGGAATTGAATTGATTCTGGGAACTCGAGTTAAGTCTGTTGATGTGAGGCGCAAGACACTACTAACTGCAGTTGGCGAGACTATAAGCTACAAGATTCTCATTATTGCAACAGGTGCTCGGGCTTTGAAGCTTGAAGAATTTGGAGTGAGTGGATCAGATGCGGAAAATGTTTGTTATTTGCGAGATTTAGCTGATGCAAACAGGGTTGTTGATGTGATGCAATCTTGTGCTTCTGGGAATGCTGTTGTTATTGGTGGTGGCTATATAGGAATGGAGTGTGCTGCGTCTTTGGTGACAAATCGAATTAATGTCACTATGGTTTTCCCGGAAGTACATTGTATGGCTCGCTTGTTTACACCCAAGATTGCAAGTTATTATGAGGGTTATTACAATTCAAAAGGAGTTCGATTCGTAAAAGGAACTGTCCTGTCATCTTTCGAGATTGACCCCATTGGAAAGGTTACCGCTGTTAATCTTCGAGATGGAAGTCAGCTTCCTGCTGACATGGTTGTAGTGGGCATTGGGATCCGTCCAAACACGAGCCTGTTTGAAGGCCAACTGACTTTGGAGAAAGGTGGGATCAAAGTAAATGGACGAATGCAAACGAGCAACACTTCGGTCTATGCGGTAGGAGATGTTGCTGCATTTCCAGTGAAACTATTTGGTGAAACACGTAGGCTTGAGCATGTTGACTCTGCGCGGAAAACAGCAAAACATGCTGTTGCAGCGATAATGGAGCCTGAGAAAACAGATGAGTTTGATTACCTGCCCTTTTTCTATTCCAGGTTCTTCACATTTTCCTGGCAGTTTTATGGGGACAATGCAGGGGAAGTGGTGCATTTTGGGGATTACTCGGGGAATACAATTGGAGCATACTGGATAAGTAAAGGTCACCTTGTTGGATCTTTCCTTGAAGGAGGAACGAAAGAAGAGTATGAAGCTCTAGCCAAGACCACAAGACTTAAGCCAGCAATAGATGACATAACTGAGCTGGAAAGGCAGGGTTTGGGCTTTGCAGTGACAGTTAGTAAGAAACCACTAACATCTCCACCTGCTGATGTTAGTGATTCTACCCTTGTTCTGGAGAGGCCATTGTTTGCTTGGCATGCGACAGCTGGTGTTATCACGGCGGCATCAATAGCTGCGTTCGCATATTGGTATGGAAAGAGGCGCCGGAGGTGG
>gnl_Prupe_v2.1_Prupe.3G286700.1
ATGGGAAGGGCATTTCTGTATGTGATTCTCGGAGGAGGGGTGGCTGCTGGCTATGCAGCTCTTGAATTCACAAAGAGAGGCATCTCTCATGGTGAACTCTGCATAATTTCTGAAGAACCAGTGCCGCCTTATGAGAGACCTGCTTTAAGCAAAGGCTTTCTACTCCCTGAAGCGCCTGCACGCCTTCCATCATTTCACACTTGTGTTGGTGCTAATGAGGAAAGGTTAACGCCTAAATGGTATAAGGAGCATGGGATCGAATTAGTGCTTGGAAGTCGAGTTAAGTCTGTTGATGTGAGACGCAAGACACTGTTGACAGGATCTGGAGAGACCATAAGTTACAAAGTTCTCATCATTGCAACAGGTGCTCGGGCACTGAAGCTAGAAGAATTTGGAGTGAAAGGATCAGATTCTGAAAATGTGTGCTATTTACGAGATTTGGCTGATGCAAATAGACTTGTCAACTTGATGGAATCTTCCTCTGGTGGGAATGCTGTTGTCATTGGTGGTGGCTACATTGGAATGGAGTGTGCTGCATCATTGGTGATCAATAGGATGAGTGTAACAATGGTTTTCCCAGAAGAACATTGCATGGCCCGATTGTTCACACCCAAGATCGCAAGTTTTTATGAAGAATTTTACAAGTCCAAAGGAGTAAAGTTCGTTAAAGGAACCATTTTGTCCTCGTTTGATATTGACTCGAATGGGAAGGTCACAGCTGTTAATCTTAGAGATGGAAGTAGTCTTCCTGCAGACACGGTTGTGGTGGGAATAGGAATCCGTCCCAACACAAGCCTATTTGAAGGTCAACTTACACTGGAGAAAGGTGGGATCAAAGTGAATGGGAAGATGCAGTCGAGCAATAGCTCAGTCTATGCAGTGGGAGATGTTGCCACATTCCCTGTTAAAGTATTTGGCGAGTCCCGAAGGCTTGAACACGTCGACTCAGCCAGAAAATCTGCAAGACATGCTGTTGGTGCAATAATGGAACAAAACCAAGCGGGCGAATTCGACTATCTACCATTCTTTTACTCCAGAGTCTTCACCCTGTCATGGCAGTTTTATGGGGACAATGCAGGAGATGTGGTCCATTTTGGAGATTTCTCAGGAGGCACATTCGGAGCTTATTGGGTAAGAAACGGCCATCTTGTTGGTTCTTTCCTTGAAGGTGGTACCAAGGAAGAGTATGAAGCTATAGCCAAGGCCACGAGGCTGAAGCCAGCAGTTGAGGACTTGGCCGAGTTGGAAAGGCAAGGCTTGGGTTTTGCTGTGACTGTTAGTGAGAAACCGCCACCGTCACCGCCTCGTGATGTTATTGGTTCTGGCATAGTTCTGGAGAGACCAATATATGCATTGCATGCAACCGCTGGTGTTGTTCTGGCTGCATCAGTAGCTGCGTTTGCATTCTGGTACGGAAGGAAGCGCAGAAGGTGG
>gnl_Selmo_v1.0_440551
ATGGGGCGGTCGTTTAGATTTGTGATTCTCGGGGGCGGCGTCTCGGCGGGCTACGCGGCGCTCGAGTTCGTCAGGCTGGGCATACCGGCGGGAGATTTGTGCATCATCACCGACGAGGCTGTTGCCCCGTATGAAAGACCGGCACTCAGCAAGGGCTTCTTGCTTCCTGAAGGCGCTGTTCGATTGCCTGCATTCCATACCTGCGTGGGTGTTGGAGCTGAGCGATTAACTGCAAGATGGTACAAAGAGCACGGAATCGAGCTACTGCTCAACACTCAAGTCGTGTCAGTCGACTTGAAACGACAAACGCTGCTCACCAGTGCCAAGGAAACAATCGCTTATCTCACGCTCATCGTCGCCACTGGTGCTCGCGTGCTGAGACTGGAGGAGTTCGGGGTCACGGGCGCCGACGCTCGAAACATCTTCTACCTCAGGAACCTCCACGATGCAACCAAGCTTGTCGAGGCAATGCAGAGCTGCAGCGGCGGCAAGGCTGTGGTGATCGGCGGTGGCTACATTGGCATGGAATGCGCAGCGGCTTTGGTATCTAATGGAGTCCACGTAACGATGGTCTTCCCGGAATCCCATTGCATTGCTCGATTATTCACGCCTCAAATCGCCACCTTCTACGAGGACTACTACACAAGGAGAGGCGTGGTTTTTGTCAAAGGCACTGTTATGTCGACGTTCGAGAGCGACATAGATGGAAAGGTAGCAGCCGTTGTCCTGAAAGATGGAACCCGGCTTCCGGCCGATCTAGTCGTGGTTGGCGTGGGGATCCGTCCAAACACCACCTTGCTCGAAGGTCAGCTCACAATGGAGAAAGGCGGCATCAAAGTGAATGGCAAGATGCGAACCAGCAACAGCACAGTCTACGCCGTCGGCGACGTCGCGGCATTCCCGCTCAAGATGTATGGCGATGTCCGGCGGCTGGAGCACGTCGACCACGCCCGAAAGTCGGCAGCGCACGCAGTGGAATCCATAATGCATCCGGAGCGAGCCAAGGACTACGACTACCTCCCATACTTCTACTCCCGCGTCTTCAGCCTCTCGTGGCAGTTCTTCGGCGACAATTCGGGCGAGTGCCTGCTGTTTGGCGATCTCAAGTCGGAGAAGTTTGGAGCCTACTGGGTGGACAGGGGCCGATTGGTGGGAGCGTTCCTCGAGGGCGGCTCCAAGAGCGAGTATGCTGCGCTCGCGGTGGTGGCGAGGAAGAGGCCGATGGTGGAGGACGTGCAGCTCCTGGCGGGGCAGGGGATAAAGTTTGCGCTGGCGCTGTGCGAGGCCACTTCTTCCGACTCGCTCGTCTCGACCATGGCTGCCACTGACGACGAGAGAGGAGCCATGGCGGCTGTTGCCTCGGACTTGTTGCAGCACAGCGGATTCAAGGTCGGGGCGGGGATCGTGGTCGCTGTTGCGGTGTCTTGGGTAGCTTATTGGTATGGCAGGAAGAAGTGGAGGAAG
>gnl_Solly_v2.4_Solyc02g086710.2.1
ATGGGTAGGGCCTTTGTGTATGTAATATTGGGAGGAGGAGTTGCTGCTGGTTATGCAGCTCATGAATTTGTTAAACGAGGTGTCTCTCATGGCGAACTATGCATCATCTCTGAAGAACCTGTTGCTCCTTATGAACGACCTGCATTAAGCAAGGGTTATTTACTACCAGAAGATCCTGCACGTCTGCCTGCTTTTCATTGTTGTGTTGGTTCAAATGAGGAAAGGTTGACACCGAAGTGGTACAAGGAAAACGGCATTGAGCTGGTCCTTGGAACTCGTGTAAAATCAGCTGATGTGAGAAGGAAGACATTGTTGACCGCAACCGGTGAAACCATAACCTACAAGATTCTCATAGTGGCAACTGGTGCTCGGGCTTTGAAGCTTGAAGAGTTTGGAGTGAGTGGCTCAGATGCTGAGAGTGTATGTTATTTACGGGATTTGGCTGATGCAAACAGGCTGGTTAATGTGATGCAATCTAGCGGTGGTGGCAATGCTGTTGTAATTGGTGGTGGCTACATAGGAATGGAATGTGCTGCTTCTTTGGTGATCGGCAAAATAAATGTCACCATGGTCTTTCCAGAAGCACACTGTATGGCCCGCCTATTTACTCCTAAAATTGCAAGTTTCTACGAAGAATTTTACCGGTCAAAAGGAGTTAAGTTTGTGAAAGGCACGGTCTTGACATCATTTGATTTCGACTCCAATGATAAGATGACTGCGGTGAATTTGAGAGATGGAACCAAGCTACCTGCTGACATGGTCATCGTAGGCATTGGAATTCGACCAAATACCAGCCTCTTTGAAGGGCAACTTACTCTTGAGAAAGGAGGGATAAAAGTCAATGGCCAAATGCAGTCAAGCAACAGCTCAGTCTATGCTGTTGGGGATGTTGCAACTTTTCCTGTCAAAATTTTCGGTGAGACGCGGAGACTTGAACACGTTGATTCTGCAAGGAAGTCAGCAAGGCATGCAGTTGCTGCAATCATGGAACCAGAGAAAACAACAGAGTTTGACTACTTGCCATTCTTCTACTCCAGAGTCTTCACACTCTCTTGGCAGTTCTATGGTGACAGTACTGGTGATGTAGTCCATTTTGGGGATTTCTTGGGGAATAGCTTTGGTGCATATTGGGTGAACAAAGGTCACGTCGTTGGGTCTTTTCTAGAGGGTGGAACCAAAGAGGAGTATGAGGCTATTGCAAAGATCACAAGGCTCAAACCAGCAATTGAGGACTTGTCTGATCTCGAAACGCAGGGTTTAGGATTTGCATTGACATTGAGTGATAAACCAGAGCCATCGGAGGCTGTTGTTGTCAGCAGTAGTTCGGGTTCCACTTTTGTAACAGAGAAACCTTTACATGTTTGGCATGCAACAGCTGGAGTCATTTTGGCTGCTTCAATTGCTGCCTTTGCATACTGGTATGGTAGGAGGCGTAGAAGGTGG
>gnl_Sorbi_v3.1_Sobic.004G266500.2
ATGGGCCGCGCGTTCGCTTACGTGATACTAGGCGGCGGCGTGGCCGCGGGCTACGCGGCGCTCGAGTTCGTCCGCCTCCGCACTGACGGTGCCGCCGGCGAGCTCTGCATTATCTCCGACGAGGCCGTTGCTCCTTATGAACGTCCTGCGCTAAGCAAAGGCTATTTGTTCCCAGAAGGTGCTGCTCGCCTCCCAGCATTTCATACTTGCGTTGGTGCCAACGATCAGTTACTTACAGCAGATTGGTACAAAGAACATGGTATTGAGCTTATTCTTGGAACGAAGGTAACTTCTGTTGATGTGCGCGGGAAAACATTGGATACTTCCACTGGGGAAACTATCAGCTATGCAACTCTTATTGTTGCAACGGGTGCTCAGGCCTTGAAACTGGAAGAAATTGGAGGGAACGGCTCAGATGCTGAGAACGTCTGTTATCTGCGCAATATTGAGGATGCAGATAAACTAGTCCGTGTAATGAGATCATGTCCTGGTGGCGATGCCGTTGTCATTGGTGGTGGATACATAGGAATGGAATGTGCAGCCGCTTTGGTTGCCAACAACATAAAAGTTACTATCGTCTTCCCTGGAAAACACTGCATGGAAAATCTGTTTACACCAAAAATCGCTGAATTTTACGAGAACTACTATGCTTCAAAAGGAGTCACTTTTATCAAAGGAACTGTAGTTTCATCTTTGGAGATCTCATCTGGGAAGGTGACAACAGCAATCCTGCGAGACGGCAGGCGCCTACCAGCTGACATGGTCGTGGTCGGCATCGGCGCGCGCGCAAACACAGAGCTCTTCCAAGGCAAGCTTGCCATGGAGAAGCGCGGCATCAAGGTGAACGAGCAGATGCGGACGAGCGACGCCTCCGTGTACGCCGTGGGCGACGTGGCCGCGTTCCCCGTCAAGCTCCTGGGCGGCGAAGTCCGCCGGCTGGAGCACGTGGACTGCGCGCGCAGGACCGCGAGGCACGCCGTCGCGGCGGCTCTGGACCCCTCGGGCGCCACCGGGGACATCGACTACCTGCCCTTCTTCTACTCCAGGGTCTTCGCGCTGTCCTGGAGGTTCTACGGCGACAACGCCGGGGAGGCCGTACACTTCGGGGACTTGGGCTTCTCCGCTTCGTCTCCGTCCACGCCCAAGTTCGGCGCGATCTGGGTCAGCGCCGGCCGCATCGCCGGCGCGTTCCTGGAAGGTGGGAGTCCTGAGGAGTACGAGGCGATCGCGCACGCCGTGCGGCGCGGGACGGCCGTCCCGGACGTGGCCGTGCTCGCGCGGCAGGGCCTCGCGTTCATTGTTCGCGAGGGCCGGAGCGGAGCTGCGCGGTCGCGTTCGGGTGGGCTTTGTGGCTGCGGGAACACGCCTAGCTACGCGTGGCACGCCACCGTCGGCGTGGCCGCAGCCGTGTCCATCGCGGCGTTCGCGTACTGGTATGGCTGGAAGGCGCCCTACCTGGCGAAGCGCGACTCG
>gnl_Sorbi_v3.1_Sobic.004G266400.1
ATGGGGCGCGCGTTCGTGTACGTGATCCTGGGCGGCGGCGTGGCCGCGGGCTACGCCGTGCTCGAGTTCGCCCGCCGCGGAGGGTACTCTCGCGGAGAGCTCTGCATCATCTCCGAAGAGGCCGTTGCTCCTTATGAACGTCCTGCACTAAGCAAAGGCTATTTACTCCCAGAAGGTGCTGCTCGCCTTCCAGGATTTCATACTTGCGTTGGTGCTAATGATGAATTATTGACAACAAAATGGTACAAAGAACAAGGCATTGAATTAGTTCTTGGAACAAAAGTAATTTCTGCTGATGTGAGGCGCAAGACATTGCTTACAGGCACTGGTGAAACTATCAGCTACAAAACTCTAATTATTGCGACAGGTGCTCGGGCTTTGAAGCTACAAGAATTTGGAATACAAGGTTCAGATGCTTCAAACATATGTTATTTGCGCAACATCGATGATGCGGATAAGTTGGTGAGTGCGATGAAATCATGTCCTGGCGGAAATGCTGTTGTCATTGGTGGTGGCTACATTGGAATGGAGTGTGCAGCGGCATTGGTTACTAACAAGATAAGGGTCACCATGGTCTTCCCTGAGAAACACTGCATGGGTCGTCTATTTACACCAAAAATTGCAGAATTTTATGAAAACTACTACACCTCAAAAGGGGTCACCTTTGTTAAAGGAACTGTCCTTACATCCTTTGAAAAAGATACAACGGGGAAGGTGACTGCAGTAATCCTCAAAGATGGTAGACACCTTCCTGCTGATATGGTAGTAGTTGGTATTGGCATCCGTGCAAACACTAGTCTTTTTGAAGGTCAGCTGATGATGGAGAATGGTGGGATAAAGGTAAATGGACAGTTGCAGACAAGTGACAGCTCTGTATATGCTGTTGGCGATGTGGCTGCATTCCCGATCAAGCTTTTTGATGGTGATATCCGACGGCTTGAGCATGTGGATTCAGCTCGTAGAACTGCTAGACATGCTGTTGCCTCCATCTTGGAGCCTTCAAAAAACAAGGACATTGATTACCTTCCATTCTTCTACTCCAGAGTGTTCACATTGTCCTGGCAATTCTACGGGGATAATGTTGGGGAAGTGGTCCACTTTGGAGACTTCACAAGCAGCAGCCCGAGGTTTGGTGCATATTGGGTCAACAAAGGCAGAATTGCGGGTGCATTTCTTGAAGGCGGAAGTCGGGAGGAGTACGAGGCCATATCGATTGCTGTTCGGCGGAAAGCTATGGTCACAAACATGGGTGAACTTGAGAAACAAGGCCTGGCGCTTGCCATTCAGGAGAGCCAGAAGGAGGTGCCTGACAGTGGGCTTGCCATTGTTGGAAAACCTACTTACACGTGGCATGCCACAGCTGGCGTTGTAGCAGCAGTGTCAATCGCTGCAATTGGTTATTGGTATGGCAGGAAGCGCCGCAGGTGG
>gnl_Spipo_v2_Spipo14G0034800
ATGGGTAGGGCATTCGTTTATGTGATACTCGGGGGAGGCGTCGCGGCGGGGTACGCGGCGCTGGAGTTTACCAGGAAGGGGGTTCAGCCCGGCGAGCTCTGCATCATCTCCGAGGAAACTGTAGCGCCTTATGAGAGGCCAGCTCTGAGCAAAGGATTCTTACTGCCTGAAGCTCCTGCGCGGCTTCCAGCATTTCACACTTGTGTCGGTGCTAATGATGAGAGGTTAACACCAAAATGGTACAAGGAACATGGCATTGAACTTGTTCTTGGAACTCGTGTGAAGGCAGCTGACCTGAGGCGGAAGACTTTACTTACAGCCACTGGAGAAACCATCAGTTATAAAACTTTAATCATCGCAACAGGTGCTCGGGCCTTGAGGCTTGAGGAATTTGGAATAAGAGGTGCAGGCGCTGAAAATATTTGCTACCTACGCAGCTTGTCCGATGCAAGCAAGCTCGTCGATGTCATGAAAGCTTCCTCTGGTGGGCATGCTGTTGTCATCGGTGGAGGCTACATAGGCATGGAGTGTGCCGCAGCATTAGTCACGAACCGTATCAGGGTTACAATGGTCTTCCCCGAGGCCCATTGCATGGCCCGTCTATTCACACCCAAGATTGCTGATTTCTACGAGGAGTACTATGAATCCAAAGGGGTAAACTTCATCAAAGGAACTGTGCTGGCATCTTTTGAGAACAATTCAGATGGCAAGGTGGTGGCAGTGATTCTTAGAGATGGGACCCGCGTTCCCACAGACATGGTCGTTGTCGGCATCGGGATAACTCCCAACACCAGCCTGTTCGAGGGCCAGCTGACCATGGACATGGGCGGCATCAAAGTCAACGGTCAGATGCAGACGAGCAACAGCTCCGTCTACGCCGTCGGCGACGTAGCCGCCTTCCCTGTCAAGCTCTTCGGCGGCGGCGTCCGCCGGCTGGAGCACGTTGACTCCGCCCGGCAGACGGCGAGGCACGCCGTCTCCGCCATAATGGAGCCCGGGAAGACCAGAGACATTGACTATCTGCCCTTCTTCTACTCCCGGGTCTTCGGGTTATCCTGGCAGTTCTACGGAGACAACAAAGGGGAGGTCGTCCACTACGGCGACTTCAACGGCGCGAGGTTTGGCGCGTACTGGGTTGACCGAGGGCGACTGGTGGGAGCCTTCCTCGAGGGCGGAGACAGAGAGGAGTACGAGGCCATAGCGAAGGTAATCAGGCTGAAGCTAGAAGTCAAAGACCTGGCCGAGCTGGAGACACAGGGCCTCAAATTTGCTGTCCAAGTCAACCAGCAGGGCGTCCCAGACGGCGGCAGGCTTCTTCTCGAGAAGCCTATCTACACGTGGCATGCGACGGCGGGCGTCCTCGTGGCTGCGTCGGTCGCCGCCTTCGCCTACTTCTACGGTCGGCGCCGCAAGATACTG
>gnl_Stras_v2.0_SGA_v2.0_scaffold30T12444
ATGGGGAGGGCTTTCGTGTACGTAATTATTGGAGGAGGAGTTGCAGCTGGCTATGCCGCCCATGAATTTGTTAAGAGGGGCGTCTCTCACGGCGAACTCTGTATAATCTCTGAAGAGCCTGTTGCACCCTATGAAAGGCCTGCATTGAGCAAAGGTTACTTACTTCCAGAAGGTATTTATTCCCTCAGCATAACAGAGCAGTTATTTCAGTCTCCTTCACGAGTACCAATGAGGAAAGACTGCCTCCAAAATGGTACAAGGAAAATGGTAAGTTTCTCTAATGTAGCAATTAAAGAGGCTGTTGTTACAGGTATTGAGTTAATTCTTAGCACTAGAGTCAAATCTGCTGATGTTAGGCGGAAGACACTGCTAACTGCAACAGGAGAAACCATAAGCTACAAATATCTCATAGTTGCAACAGGTGCTCGGAATGCCATATTTGATGCTGGGCCAAGAAGATATGTATTTTGTTCGTTTTCTTTTATTGTGTTGGAAGTGGCATTGAGGCTTGAAGAGTTCGGAGTTAATGGATTAGATGCAGCTAATGTGTGCTATCTGCGAGACTTGGCTGATGCAGACAGACTTGTGAATGTGATGCAATCCTGTAGTGGTGGAAATGCTGTTGTTATTGGTGGAGGCTATATAGGAATGGAATGTGCTGCATCGTTGGTGATTAACAAATTGAATGTGACAATGGTTTTCCCTGAGGCGCAATGTATGGCCCGCTTATTTACCCCTAAGATTGCTAGTTATTACGAAGAATTTTATCAGTCCAAAGGGGTGAAGTTTGTGAAAGGAACCGTTCTGACATCATTCGATTTTAGCTCGGACGGAAAGGTCACCGCGGTCAACCTCCGTGACGGCTCGAAACTCCCGGCCGACATGGTGGTGGTCGGCATCGGCATCCGTCCCAACACGAGCCTCTTCGAGGGACAACTCACCATGGAGAAAGGTGGCATAAAGGTGAACGGCAAGATGCAATCGAGCAACCCCTCCGTCTACGCCATCGGCGACGTGGCATCCTTCCCCGTCCTCACCGTCGGCGGCGAGACTCGCCGCCTCGAGCACGTCGACTCCGCCCGCCGCTCGGCCCGCCACGTCGTGGCCTCCGTGACGGACGGCCCGGAGATTTCACCCGACTTCGACTACCTGCCCTTCTTCTACTCGCGCGTCTTCACCCTGTCGTGGCAGTTCTACGGGGACAACGCTGGGGAGGCGGTGCACTTCGGGGACTTCTTTGCGGGGCCCACGCTGGGGGCGTACTGGGTGAACAAGGGGAGGGTGGTGGGGTCGTTTTTGGAAGGGGGGACCAAGGAGCAGTATGAGGCGGTGGCGAGGGTGGCGAGGGTGAGGCCGAGGGTGGAGGATGTTGGGGAGCTCCAGAGGCGGGGATTGGATGGAGATTTGGACTATATGGGTCGGACGATTGGTGATGGGCTAATGTTTTGTTGGGAAAAGCTGTGGGTAAATGTTAAGAGTGGTGGTTGA
>gnl_Theca_v1.1_Thecc1EG016900t1
ATGGGAAGAGCATTTGTATATGTAATTCTCGGAGGAGGTGTGGCAGCAGGATATGCAGCCCTTGAATTTACAAAAAGAGGGGTCTCTCATGGTGAACTTTGCATTATTTCTGAAGAACCTGTTGCCCCATATGAGAGGCCGGCTTTAAGCAAAGGCTTTTTACTTCCTGAATCTCCTGCACGTCTTCCATCATTTCACACTTGTGTTGGTGCTAATGAGGAAAGGTTAAATCCAAAATGGTACAAGGAACATGGGATTGAATTAGTCCTCGGAACTCGAGTTAAGTCTGCTGATGTGAGACGCAAGACGTTATTAACAGCAACTGGAGAGACTATAAGTTACAAGATCCTCATCATTGCAACAGGTGCTCGGGCTTTGAAGCTTGAAGAATTTGGAGTGAGTGGATCAGAAGCTGAAAATGTATGTTATTTACGAGATTTAGCAGATGCGAACAGCCTTGTCAAAGTGATGCAATCTTGTGCTGGTGGAAACGCTGTTGTCATTGGTGGTGGGTACATTGGAATGGAGTGTACTGCATCTTTGGTGATCAATAAAATAAATGTAACCATGGTTTTCCCTGAAGCACATTGCATGGCTCGTTTATTTACACCCAAGATTGCAAGCTATTATGAGGATTATTATCAGTCTAAAGGAGTGAAGTTCATTAAAGGAACTGTTTTGTCATCATTTGAATTTGACTCCAGTGGAAAGGTTACGGCTGTTAATCTTAGGGATGGAAGTCGGCTACCTGCAGACATGGTCTTGGTGGGAATTGGAATACGCCCAAACACAAGCCTGTTTGAAGGACAACTGACATTGGAGAAAGGTGGGATCAAAGTGAACGGAAAGTTACAAACAAGCAACAACTCAGTTTATGCAGTCGGAGATGTTGCAGCATTTCCAGTCAAACTATTTGGTGAAACGCGCAGACTTGAGCATGTTGATTCAGCCCGAAAATCTGCGAAACATGCTGTTGCTGCGATCTTGGAACCAGAGAAAACAGGTGAGTTTGACTACCTGCCATTCTTCTACTCCAGAGTCTTTGCATTTTCTTGGCAGTCTTTTGGGGACAATGCAGGAGAGGTAGTGCATTTTGGGGATTCCTCAGGGAGTACCTTTGGGGCTTATTGGATAAGCAAGGGTCATCTTGTTGGGTCTTTCCTTGAAGGGGGAACCAAAGAAGAGTATGAAGCCATAGCCAATGCCACCAGGCTTCAACCAGCTGTTGAGGATCTGGCTGAGGTGGGAAGGCAGGGTCTGAACTTTGCTCTGACAGTTAGTAAGAGACCGCTGCCTACACCACCCATTGAAGTCAGCAGGTCGAGCCTTGTTGTGGAAAAACCAGTCTATGCTTGGCATGCAACAGCCGGTGTTGTTCTGGCTGCATCCGTAGCTGGATTTGCATATTGGTACGGAAGGAGACGTAGAAGGTGG
>gnl_Utrgi_v4.1_Scf00281.g14565.t1
ATGGGGAGAGCCTTTGTTTATGTGATCGTCGGAGGAGGAGTCGCCGCTGGCTACGCAGCCCATGAATTTGTGAAGAGAGGAATATCCCCCGGTGAACTTTGCATCATCTCCGCGGAGCTTGTTGCTCCTTACGAGAGGCCAGCATTGAGCAAAGGTTATTTACTCCCAGAAGCTCCTGCTAGGCTTCCATCATTTCACTGCTGTGTTGGTACCAATGAAGAAAGACTGCATCCAAAGCGTTATAAGGAATACGGTATTGAATTGATTCTTGGTACTCGTGTTATCTCTGCTGACGTTAAACGCAAAACACTGGTCACTTCAACAGGGGAAACCATAAGCTACAAATATCTCATTGTGGCAACTGGCGCTCGGGCCTTGAAGCTTGAAGAGTTTGGGGTGAATGGATCTGATGCCTCAAACTTGTGCTATCTGCGAGACCTTGCTGATGCTGATAGACTTGTCAGTGTAATGAAATCTAATTCCAGTGGAAACGCTGTGATCATCGGCGGCGGATATATAGGAATGGAGTGCGCGGCCTCATTGGTCATAAACAATCTAAATGTGACCATGGTCTTCCCTGAGGCACATTGCATGGCTCGATTGTTCACACCCCAGATCGCAAAGTTCTATGAAAATTTCTACCAATCGAAAGGCGTTCAGTTTATAAAAGGAACAGTGCTAACATCCTTTGAATTGAGCTCTGATGGGAAGGTGGTAGCTGTTGAACTCAGAGACGGCAGAAAGCTTCCGGCAGACATGGTTGTCGTCGGGATCGGCATCCGCGCTAACACAAGTCTGTTTGAAGGCCAACTAACCATGGAAAAGGGTGGAATCAAAGTAAACGGCAAAATGCAATCCAGTAACAGCTCTGTGTACGCAATAGGGGACGTCGCAGCCTTCCCTGTCAAAGTCCTGGGAGAAACACGCAGGCTGGAGCATGTTGATTCAGCCAGAAAGGCGGCGAGACACGCCGTTGCTGCGATCATGCAACCCGACTCCGCAACTGATTTCGACTATCTCCCATTCTTTTACTCAAGAGTCTTCAGTTTATCCTGGCAGTTCTATGGTGACAATGCCGGAGAAACTGTGCATTTTGGAGATCTCTCGGGGCCGAGCTTTGGGGCGTACTGGATAAACAAAGGCCGTCTTGTGGGTTCATTTCTTGAAGGCGGAACGAAAGAGCATTACGAGGCCCTCGCCCAGGCTACGAGGCTGCAACCAGCGGTGGAGGACACAGCCGAAGTCAAGAGACAAGGACTCGAATTCGCCATGTCCATGAGCAGAAAGACTCCGACGTCACAACCACCGGTCCTGGCGGAAAGCCCCGGCCGCAGCCTGATCCTGGAGCGGCCACTGTATGTGTGGCATGCGGCGGCGGGTGTAATCGTGGCCGCATCCTTTGCCGCAGTAGCATATTGGTACGGTAAACGGCGCCGGAGATGG
>gnl_Vitvi_Genoscope.12X_GSVIVT01032453001
ATGGGAAGAGCAATTACGTATGTGATTCTTGGTGGAGGCGTAGCAGCTGGGTATGCAGCTCTTGAATTCACGAAGAGAGGCATTTCTCATGGTGAACTCTGCATAATCTCTGAAGAACCAGTTGTGCCATATGAGAGACCTGCATTAAGCAAAGGTTTTTTGCTTCCAGAAGCTCCTTCACGCCTACCATCATTTCACACTTGTGTTGGTGCTAATGAGGAGAGATTAACTCCAAAATGGTATAAGGAACATGGAATTGAACTGGTCCTTGGTACTCGAGTCAAATCTGCTGATGTGAGGCGGAAGACGCTACTAACAGCAACTGGAGAAACAATAAGTTACAAGATTCTCATCATTGCAACAGGTGCTCGGGCATTGCAGCTTGAAGAATTTGGAGTGGCTGGATCAGATGCTGAAAATGTGTGTTATTTACGTGACTTGGCTGATGCCACCAGGCTTGTTGATGTCATGAAATCTTGTACTGGTGGGAATGCTGTTGTGATTGGCGGTGGGTACATAGGCATGGAGTGTGCTGCATCTTTGGTGATAAATAAAATAAATGTTACAATGGTCTTCCCAGAAGCACATTGCATGGCCCGTTTGTTCACACCAAAGATTGCGAGTTATTATGAAGATTATTACAAGTCTAAAGGAGTAAAGTTCATTAAAGGAACGGCCTTGTCATCATTTGATATCGACGACTCTGGAAAGGTCACAGCAGTTACTCTCAGGGATGGGAATCGGCTCCCTGCAGACATGGTTGTGGTGGGAATCGGAATCCGCCCAAATACAGGCCTGTTTGAGGGCCAACTAACTTTGGAAAAGGGTGGGATCAAAGTGAATGGATGGATGCAGTCAAGTAATAGCTCAGTCTATGCTGTTGGAGATGTTGCAGCATTTCCTGTCAAACTCTTTGGAGAAACCCGCAGACTTGAGCATGTTGACTCAGCCCGAAAGTCAGCAAGACATGCTGTTACTGCAATAATGGAACCAGCCAAGACAAGTGAATTCGACTACCTACCATTCTTCTACTCCAGGGTCTTCACGCTGTCTTGGCAGTTCTATGGGGACTCTGTAGGGGAAGTGGTTCATTATGGGGATTTCTCTGGAAGCACTTTTGGTGCTTACTGGGTGAGTAAAGGCCAACTTGTTGGGTCTTTCCTTGAAGGTGGAACGAAAGAGGAGTATGAGGCCATAGCCAAGGCTACCAAGCTGAAGCCAGATGTTGAAGACTTAGCTGAGCTGGAAAGACAAGGTCTGGGTTTTGCATTGGCAGTCAGTCGGAAACCACCACCATCACAGCCTCCTGAGGTGAGCAGCTCTGGCCTCAATCTTCAAAAACCAATGTATGCTTGGCATGCAACAGCAGGGGTGATTGTGGCTGCCTCCGTAGCTGTATTTGCATATTGGTACGGAAGGAAACGCCGAAGATGG
>FraveV4A2_6g50920.t1
ATGGGGAGGGCATTTGTGTATGTGATACTTGGGGGAGGGGTGGCAGCTGGTTATGCAGCTCTTGAATTCACCAGGAGAGGAATCTCCCATGGTGAGCTCTGCATCATTTCCGAGGAGCCTGTTCCTCCTTATGAGAGGCCTGCTTTAAGCAAAGGTTTCTTACTTCCAGAAGCCCCTTCACGCCTTCCATCATTTCACACATGTGTTGGTGCCAATGAGGAAAAATTGACTCCAAAATGGTACAAGGAACATGGGATTGAATTAGTTCTTGGAACTCGAGTTAAGTCTGTTGACGTCAGACGCAAGACAATATTGACAGGATCTGGAGAGACTATAACTTACAAGATTCTCGTTATTGCAACAGGTGCTCGGGCACTCAAGCTGGAGGAGTTTGGAGTCAAAGGATCAGATTCTGAAAATGTGTGCTATTTACGAAATTTGGCTGATGCAAATAGACTAGTCAACTTGGTGCAATCTTGCCCTGGTGGGAATGCTGTTGTCATTGGTGGTGGTTACATTGGTATGGAGTGCGCTGCATCGTTGGTGATCAATAGAGTGAATGTGACAATGGTTTTTCCTGAAGAACACTGCATGGCTCGATTATTCACACCCAAGATTGCAAGTTATTATGAAGAGTTTTACAAGTCCAAGGGAGTGAATTTTGTTAAAGGAACCATTTTGTCCTCATTTGATATTGACCCTAATGGGAAGGTCACAGCCGTTAATCTCAGAGATGGAAGTTGTCTACCAGCAGACATGGTTGTGGTGGGAATAGGAATCCGTCCAAACACAAGCCTTTTTGAAGGTCAGCTGACGCTGGAGAAGGGCGGGATCAAAGTGAATGGAAAAATGCAGTCGAGCAATAGTTCAGTCTATGCAGTTGGAGATGTGGCAGCATTTCCCGTCAAACTATTTGGTGACTCCCGTAGGCTCGAACATGTTGACTCTGCAAGAAAAACTGCCAGACATGCTGTTGCTGCCATTATGGAACCAAGCAAAGCTGTTGAATTTGACTATCTACCGTTCTTTTACTCCAGAGTCTTCACCTTGTCTTGGCAGTTTTATGGGGACAATATAGGAGATGTGGTTCATTTTGGAGATTTCTCAGGAGGCACATTCGGGGCATATTGGGTCAGCAATGGTCAACTTGTCGGGTCTTTTCTTGAAGGGGGAACCAAAGAAGAGTATGAAGCAATAGCCAAGGCCACCAGGCTGAAGCCAGCAGTTGAAGATGTGGCCGAGTTGGAAAGGCAAGGTTTGGTTTTCGCATTGACTGCTAGTCAGAAACCACCACCGTCTCCTCCTCGTGAAGTTGCTGGTTCTAGCATCGTTGTGGACAGACCGATATACGCTTTCCATGCAACTGCCGGTGTTCTTCTGGCTGCATCAATAGCTGCGTTTGCATATTGGTATGGAAGAAAGCGTAGAAGATGG
>Maldo_HF_33120
ATGGGAAGGGCATTTGTTTATGTTATTCTGGGAGGAGGGGTGGCTGCTGGGTATGCAGCTCTTGAATTCTCCAAGAGAGGCATCTCCCATGGTGAACTCTGCATCATTTCTGAAGAATCAGTTCCACCTTATGAGAGACCTGCTTTAAGCAAAGGCTTTCTACTTCCAGAAGCGCCTGCACGCCTTCCATCGTTTCATACTTGTGTTGGTGCTAATGAGGAAAGGTTAACTCCAGAGTGGTATAAGGAGCATGGGATCGAATTAGTTATCGGAACTCAAGTGAAGTCTGTTGATGTGAGACGCAAGACACTACTGGCAGGATCTGGAGAGACTATAAGTTACAAAGTTCTCATCATTGCAACAGGGGCTCGGGCACTGAAGCTGGAAGAATTTGGAGTCAAGGGATCAGATTCTGGAAATGTGTGTTATTTACGAGATTTGGCTGATGCCAATAGACTTGTAGACTTGATGGAATCTTCCTCTGGCGGGAATGCTATTGTCATTGGTGGTGGCTACATTGGAATGGAGTGTGCTGCATCATTAGTGATCAATAGGATGAATGTAACGATGGTTTTTCCAGAAGAACATTGCATGGCCCGATTATTCACACCCAAGATCGCAAGTTTTTATGAAGAATTTTACAAATCCAAAGGAGTGAAGAAGGTAGATGTTAAATTCTTCTGGAATAACATGAACTTTGAGTGGTTATTGAGTTGCTTTCGTCAAAACAAATTCTGTACTTTCTTAAATCGAGAAAACATTGGTTCCATGGTGACTGCTGTTAATCTTAGAGATGGAAGTAGTCTTCCTGCAGACGTGGTTGTTGTGGGAATAGGAATCCGTCCAAACAAGAGCCTGTTTGAAGGTCAACTAACGCTGGAGAAAGGTGGGATCAAAGTGAATGGAAAGATGCAGTCAAGTAATAGCTCAGTCTATGCAGTGGGAGATGTTGCCACATTTCCAGTAAAAGTATTTGGTGAGTCCCGAAGGCTTGAACACGTTGACTCAGCAAGAAAATCTGCAAGGCACGCTGTTACTGCAATTATGGAACGAAACCAAGTTGATGAATTCGACTATCTACCATTCTTTTACTCGAGAATCTTCACCCTGTCTTGGCAGTTTTACGGGGACAATGCAGGAGATGTAGTCCATTTCGGAGACTTCTCAGGAGGCACATTCGGGGCTTATTGGGTAAGAAAGGGTCAACTTGTCGGGTCTTTTCTCGAAGGCGGAACCAAGGAAGAGTATGAAGCTATAGCCAAGGCCACCAGGCAGAAGCCAGAAGTTGAGGACCTAGCCGAGTTGGAAAGGCAAGGTTTGGGTTTCGCATTGACAGTTAGCCAGAAACCACAGCCATCATCACCACCCCATGATGTTACAAGTTCTGGCATCGTTCAGGAGAGGCCAATGTACGCTTTTCATGCAACTGTCGGCGTTGTTGTGGCCGCATCGATAGCAGCGTTCGCGTATCGGTACGGAAGGAAGCGCCGGAGGTGG
>Maldo_HF_38846
ATGGGAAGGGCATTTGTGTATGTGATTCTTGGGGGTGGGGTGGCTGCTGGGTATGCAGCTCTTGAATTCACCAAGAGAGGCATCTCCCATGGTGAACTCTGCATCATCTCTGAAGAATCAGTTCCACCTTATGAGAGACCTGCTTTAAGCAAAGGCTTTCTACTTCCAGAAGCGCCTGCACGCCTTCCATCATTTCACACTTGTGTTGGTGCCAATGAGGAAAGGTTAACTGCAAAGTGGTATAAGGAGCACGGTGTTGAATTAGTTCTTGGAACTCGAGTCAAGTCTGTTGATGTGAGACGCAAGACACTACTGACGGGATCTGGGGAGACTATAAGTTACAAAATTCTCATTATTGCAACAGGTGCTCGGGCACTGAAGCTGGAAGAATTTGGAGTCAAAGGATCAGATTCTGAAAATGTGTGTTATTTGCGAGATTTGGCTGATGCCAATAGACTTGTCAACTTGATGGAATCTTCGTCTGGCGGGAATGCTATTGTCATTGGTGGTGGCTACATTGGAATGGAGTGTGCTGCATCATTGGTGATCAGTAGGATGAATGTAACGATGGTTTTTCCAGAAGAACATTGCATGGCCCGATTATTCACACCCAAGATTGCAAGTTTTTATGAAGAATTTTACAAATCCAAAGGAGTGAAGTTTGTTAAAGGAACTATTTTGTCGTCATTTGACATTGACTCAGATGGGAAGGTGACTGCTGTTAATCTTAGAGATGGAAGCAGTCTTCCTGCAGACATGGTTGTTGTGGGAATAGGAATCCGTCCAAACACAAGCCTATTCGAAGGTCAACTTACGTTGGAGAAAGGTGGGATCAAAGTGAATGGAAGGATGCAGTCAAGTAATAGCTCAGTCTATGCAGTGGGAGATGTTGCCACATTTCCAGTCAAAGTATTTGGTGAGTCCCGAAGGCTTGAACATGTTGACTCAGCGAGAAAATCCGCAAGACATGCTGTTACTGCAATCATGGAACAACACCAAGCTGATGAATTTGACTACCTACCATTTTTTTACTCAAGAGTCTTCACCCTGTCTTGGCAGTTTTACGGGGACAATGTAGGAGATGTAGTCCATTTCGGAGACTTCTCAGGAGGCACATTCGGGGCCTATTGGGTAAAAAAAGGTCAACTTGTCGGGTCTTTTCTCGAAGGCGGAACCAAGGAAGAGTACGAAGCCATAGCCAAGGCCACCAAGCTGAAGCCAGAAGTTGAGGACCTAGAGGAGTTGGAAAGGCAGGGTTTACGTTTCGCAGTGACTGTTAGCCAGGAACCACCGCCATCATCACCACCGCCTCATGATGTTATCAGTTCTGGCATTGTTCTGGAGAGGCCGATATACGCTTTTCATGCAACCGCCGGCGTTGTTGTGGCTGCATCGATAGCAGCGTTCGCGTATTGGTACGGAAGGAAGCGCCGGAGGTGG
>Malba_011350
ATGGGAAGGGCATTTGTGTATGTGATTCTTGGGGGTGGGGTGGCTGCTGGGTATGCAGCTCTTGAATTCACCAAGAGAGGCATCTCCCATGGTGAACTCTGCATCATCTCTGAAGAATCAGTTCCACCTTATGAGAGACCTGCTTTAAGCAAAGGCTTTCTACTTCCAGAAGCGCCTGCACGCCTTCCATCATTTCACACTTGTGTTGGTGCCAATGAGGAAAGGTTAACTGCAAAGTGGTATAAGGAGCACGGGGTCGAATTAGTTCTTGGAACTCGAGTCAAGTCTGTTGATGTGAGGCGCAAGACACTACTGACGGGATCTGGGGAGACTATAAGTTACAAAATTCTCATTATTGCAACAGGTGCTCGGGCACTGAAGCTGGAAGAATTTGGAGTCAAGGGATCAGATTCTGAAAATGTGTGTTATTTGCGAGATTTGGCTGATGCCAATAGACTTGTCAACTTGATGGAATCTTCGTCTGGCGGGAATGCTATTGTCATTGGTGGTGGCTACATTGGAATGGAGTGTGCTGCATCATTGGTGATCAGTAGGATGAATGTAACGATGGTTTTTCCAGAAGAACATTGCATGGCCCGATTATTCACACCCAAGATTGCAAGTTTTTATGAAGAATTTTACAAATCCAAAGGAGTGAAGTTTGTTAAAGGAACCATTTTGTCGTCGTTTGACATTGACTCAGATGGGAAGGTGACTGCTGTTAATCTTAGAGATGGAAGCAGTCTTCCTGCAGACATGGTTGTTGTGGGAATAGGAATCCGTCCAAACACAAGCCTATTCGAAGGTCAACTTACGTTGGAGAAAGGTGGGATCAAAGTGAATGGAAGGATGCAGTCAAGTAATAGCTCAGTCTATGCAGTGGGAGATGTTGCCACATTTCCAGTCAAAGTATTTGGTGAGTCCCGAAGGCTTGAACACGTTGACTCAGCGAGAAAATCCGCAAGACATGCTGTTACTGCAATCATGGAACAACACCAAGCTGATGAATTTGACTACCTACCATTTTTTTACTCAAGAGTCTTCACCCTGTCTTGGCAGTTTTACGGGGACAATGTAGGAGATGTAGTCCATTTCGGAGACTTCTCAGGAGGCACATTCGGGGCCTATTGGGTAAAAAAAGGTCAACTTGTCGGGTCTTTTCTCGAAGGCGGAACCAAGGAAGAGTACGAAGCCATAGCCAAGGCCACCAAGCTGAAGCCAGAAGTTGAGGACCTAGAGGAGTTGGAAAGGCAGGGTTTACGTTTTGCAGTGACTGTTAGCCAGGAACCACCGCCATCATCACCACCGCCTTGTGATGTTATCAGTTCTGGCATTGTTCTGGAGAGGCCGATATACGCTTTTCATGCAACCGCCGGCGTTGTTGTGGCTGCATCGATAGCAGCGTTCGCGTATTGGTACGGAAGGAAGCGCCGGAGGTGG
>Malba_016404
ATGGGAAGGGCATTTGTTTATGTTATTCTGGGAGGAGGGGTGGCTGCTGGGTATGCAGCTCTTGAATTCACCAAGAGAGGCATCTCCCATGGTGAACTCTGCATCATTTCTGAAGAATCAGTTCCACCTTATGAGAGACCTGCTTTAAGCAAAGGCTTTCTACTTCCAGAAGCGCCTGCACGCCTTCCATCGTTTCATACTTGTGTCGGTGCTAATGAGGAAAGGTTAACTCCAGAGTGGTATAAGGAGCATGGGATCGAATTAGTTATCGGAACTCAAGTGAAGTCTGTTGATGTGAGACGCAAGACACTACTGACAGGATCTGGAGAGACTATAAGTTACAAAGTTCTCATCATTGCAACAGGGGCTCGGGCACTGAAGCTGGAAGAATTTGGAGTCAAGGGATCAGATTCTGAAAATGTTTGTTATTTACGAGATTTGGCAGATGCCAATAGACTTGTAGACTTGATGGAATCTTCCTCTGGCGGGAATGCTATTGTCATTGGTGGTGGCTACATTGGAATGGAGTGTGCTGCATCATTAGTGATCAATAGGATGAATGTAACGATGGTTTTTCCGGAAGAACATTGCATGGCCCGATTATTCACACCCAAGATCGCAAGTTTTTATGAAGAATTTTACAAATCCAAAGGAGTGAAGTTTGTTAAAGGAACCATTTTGTCCTCGTTTGACATTGCCTCGAACAGGAAGGTGACTGCTGTTAATCTTAGAGATGGAAGTAGTCTTCCTGCAGACGTGGTTGTTGTGGGAATAGGAATCCGTCCAAACAAGAGCCTGTTTGAAGGTCAACTAACGCTGGAGAAAGGTGGGATCAAAGTGAATGGAAAGATGCAGTCAAGTAATAGCTCAGTCTATGCAGTGGGAGATGTTGCCACATTTCCAGTAAAAGTATTTGGTGAGTCCCGAAGGCTTGAACACGTTGACTCGGCAAGAAAATCCGCAAGGCACGCTGTTACTGCAATTATGGAACGAAACCAAGTTGATGAATTCGACTATCTACCATTCTTTTACTCGAGAATCTTCACCCTGTCTTGGCAGTTTTACGGGGACAACGCAGGAGATGTAGTCCATTTCGGAGACTTCTCAGGAGGCACATTCGGGGCTTATTGGGTAAGAAAGGGTCAACTTGTCGGGTCTTTTCTCGAAGGCGGAACCAAGGAAGAGTATGAAGCTATAGCCAAGGCCACCAGGCTGAAGCCAGAAGTTGAGGACCTGGCCGAGTTGGAAAGGCAAGGTTTGGGTTTCGCATTGACAGTTAGCCAGAAACCACAGCCATCATCACCACTTCATGATGTTACAAGTTCTGGCATCGTTCAGGAGAGGCCAATGTACGCTTTTCATGCAACTGCCGGCGTTGTTGTGGCTGCATCGATAGCAGCGTTCGCGTATTGGTACGGAAGGAAGCGCCGGAGGTGG
>Malsi_09g003130
ATGGGAAGGGCATTTGTTTATGTTATTCTGGGAGGAGGGGTGGCTGCTGGGTATGCAGCTCTTGAATTTACCAAGAGAGGCATCTCCCATGGTGAACTCTGCATCATTTCTGAAGAATCAGTTCCACCTTATGAGAGACCTGCTTTAAGCAAAGGCTTTCTACTTCCAGAAGCGCCTGCACGCCTTCCATCGTTTCATACTTGTGTTGGTGCTAATGAGGAAAGGTTAACTCCAGAGTGGTATAAGGAGCATGGGATCGAATTAGTTATCGGAACTCAAGTGAAGTCTGTTGATGTGAGACACAAGACACTACTGACAGGATCTGGAGAGACTATAAGTTACAAAGTTCTCATCATTGCAACAGGGGCTCGGGCACTGAAGCTGGAAGAATTTGGAGTCAAGGGATCAGATTCTGGAAATGTGTGTTATTTACGAGATTTGGCTGATGCCAATAGACTTGTAGACTTGATGGAATCTTCCTCTGGCGGGAATGCTGTTGTCATTGGTGGTGGCTACATTGGAATGGAGTGTGCTGCATCATTAGTGATCAATAGGATGAATGTAACGATGGTTTTTCCAGAAGAACATTGCATGGCCCGATTATTCACACCCAAGATTGCAAGTTTTTATGAAGAATTTTACAAATCCAAAGGAGTGAAGTTTGTTAAAGGAACCATTTTGTCCTCGTTTGACATTGCCTCGAACAGGAAGGTGACTGCTGTTAATCTTAGAGATGGAAGTAGTCTTCCTGCAGACGTGGTTGTTGTGGGAATAGGAATCCGTCCAAACAAGAGCCTGTTTGAAGGTCAACTAACGCTGGAGAAAGGTGGGATCAAAGTGAATGGAAAGATGCAGTCAAGTAATAGCTCAGTCTATGCAGTGGGAGATGTTGCCACATTTCCAGTAAAAGTATTTGGTGAGTCCCGAAGGCTTGAACACGTTGACTCGGCAAGAAAATCCGCAAGACACGCTGTTACTGCAATTATGGAACGAAACCAAGTTGATGAATTCGACTATCTACCATTCTTTTACTCGAGAATCTTCACCCTGTCTTGGCAGTTTTACGGGGACAACGCAGGAGATGTAGTCCATTTCGGAGACTTCTCAGGAGGCACATTCGGGGCTTATTGGGTAAGAAAAGGTCAACTTGTCGGGTCTTTTCTCGAAGGCGGAACCAAGGAAGAGTATGAAGCTATAGCCAAGGCCACCAGGCAGAAGCCAGAAGTTGAGGACCTGGCCGAGTTGGAAAGGCAAGGTTTGGGTTTCGCATTGACAGTTAGCCAGAAACCACAGCCATCATCACCACCCCATGATGTTACAAGTTCTGGCATCGTTCAGGAGAGGCCAATGTACGCTTTTCATGCAACTGTCGGCGTTGTTGTGGCTGCATCGATAGCAGCGTTCGCGTATCGCTACGGAAGGAAGCGCCGGAGGTGG
>Malsi_17g002880
ATGGGAAGGGCATTTGTGTATGTGATTCTTGGGGGTGGGGTGGCTGCTGGGTATGCAGCTCTTGAATTCACCAAGAGAGGCATCGCCCATGGTGAACTCTGCATCATCTCTGAAGAATCAGTTCCACCTTATGAGAGACCTGCTTTAAGCAAAGGCTTTCTACTTCCAGAAGCGCCTGCACGCCTTCCATCATTTCACACTTGTGTTGGTGCCAATGAGGAAAGGTTAACTGCAAAGTGGTATAAGGAGCACGGTGTCGAATTAGTTCTTGGAACTCGAGTCAAGTCTGTTGATGTGAGACGCAAGACACTACTGACGGGATCTGGGGAGACTATAAGTTACAAAATTCTCATTATTGCAACAGGTGCTCGGGCACTGAAGCTGGAAGAATTTGGAGTCAAAGGATCAGATTCTGAAAATGTGTGTTATTTGCGAGATTTGGCTGATGCCAATAGACTTGTCAACTTGATGGAATCTTCGTCTGGCGGGAATGCTATTGTCATTGGTGGTGGCTACATTGGAATGGAGTGTGCTGCATCATTGGTGATCAGTAGGATGAATGTAACGATGGTTTTTCCAGAAGAACATTGCATGGCCCGATTATTCACACCCAAGATTGCAAGTTTTTATGAAGAATTTTACAAATCCAAAGGAGTGAAGTTTGTTAAAGGAACCATTTTGTCGTCGTTTGACATTGACTCAGATGGGAAGGTGACTGCTGTTAATCTTAGAGATGGAAGCAGTCTTCCTGCAGACATGGTTGTTGTGGGAATAGGAATCCGTCCAAACACAAGCCTATTTGAAGGTCAACTTACGTTGGAGAAAGGTGGGATCAAAGTGAATGGAAGGATGCAGTCAAGTAATAGCTCAGTCTATGCAGTGGGAGATGTTGCCACATTTCCAGTCAAAGTATTTGGTGAGTCCCGAAGGCTTGAACACGTTGACTCAGCGAGAAAATCCGCAAGACATGCTGTTACTGCAATCATGGAACAACACCAAGCTGATGAATTTGACTACCTACCATTTTTTTACTCAAGAGTCTTCACCCTGTCTTGGCAGTTTTACGGGGACAATGTAGGAGATGTAGTCCATTTCGGAGACTTCTCAGGAGGCACATTCGGGGCCTATTGGGTAAAAAAAGGTCAACTTGTCGGGTCTTTTCTCGAAGGCGGAACCAAGGAAGAGTACGAAGCCATAGCCAAGGCCACCAAGCTGAAGCCAGAAGTTGAGGACCTAGAGGAGTTGGAAAGGCAGGGTTTACGTTTTGCAATGACTGTTAGCCAGGAACCACCGCCATCATCACCACCACCTCATGATGTTATCAGTTCTGGCATTGTTCTGGAGAGGCCGATATACGCTTTTCATGCAACCGCCGGCGTTGTTGTGGCTGCATCGATAGCAGCGTTCGCGTATTGGTACGGAAGGAAGCGCCGGAGGTGG
>Malsy_09g002600
ATGGGAAGGGCATTTGTTTATGTTATTCTGGGAGGAGGGGTGGCTGCTGGGTATGCAGCTCTTGAATTCACCAAGAGAGGCATCTCCCATGGTGAACTCTGCATCATTTCTGAAGAATCAGTTCCACCTTATGAGAGACCTGCTTTAAGCAAAGGCTTTCTACTTCCAGAAGCGCCTGCACGCCTTCCATCGTTTCATACTTGTGTTGGTGCTAATGAGGAAAGGTTAACTCCAGAGTGGTATAAGGAGCATGGGATCGAATTAGTTATCGGAACTCAAGTGAAGTCTGTTGATGTGAGACGCAAGACACTACTGGCAGGATCTGGAGAGACTATAAGTTACAAAGTTCTCATCATTGCAACAGGGGCTCGGGCACTGAAGCTGGAAGAATTTGGAGTCAAGGGATCAGATTCTGGAAATGTGTGTTATTTACGAGATTTGGCTGATGCCAATAGACTTGTAGACTTGATGGAATCTTCGTCTGGCGGGAATGCTATTGTCATTGGTGGTGGCTACATTGGAATGGAGTGTGCTGCATCATTAGTGATCAATAGGATGAATGTAACGATGGTTTTTCCAGAAGAACATTGCAGTAAGTACTTTTATTCTCTGATGCAGACCAAACTGGCCCGATTATTCACACCCAAGATCGCAAGTTTTTATGAAGAATTTTACAAATCCAAAGGAGTGAAGTTTGTGACTGCTGTTAATCTTAGAGATGGAAGTAGTCTTCCTGCAGACGTGGTTGTTGTGGGAATAGGAATCCGTCCAAACAAGAGCCTGTTTGAAGGTCAACTAACGCTGGAGAAAGGTGGGATCAAAGTGAATGGAAAGATGCAGTCAAGTAATAGCTCAGTCTATGCAGTGGGAGATGTTGCCACATTTCCAGTAAAAGTATTTGGTGAGTCCCGAAGGCTTGAACACGTTGACTCAGCAAGAAAATCCGCAAGGCACGCTGTTACTGCAATTATGGAACGAAACCAAGTTGATGAATTCGACTATCTACCATTCTTTTACTCGAGAATCTTCACCCTGTCTTGGCAGTTTTACGGGGACAATGCAGGAGATGTAGTCCATTTCGGAGACTTCTCAGGAGGCACATTCGGGGCTTATTGGGTAAGAAAGGGTCAACTTGTCGGGTCTTTTCTCGAAGGCGGAACCAAGGAAGAGTATGAAGCTATAGCCAAGGCCACCAGGCAGAAGCCAGAAGTTGAGGACCTAGCCGAGTTGGAAAGGCAAGGTTTGGGTTTCGCATTGACAGTTAGCCAGAAACCACAGCCATCATCACCACCCCATGATGTTACAAGTTCTGGCATCGTTCAGGAGAGGCCAATGTACACTTTTCATGCAACTGTCGGCGTTGTTGTGGCTGCATCGATAGCAGCGCTCGCGTATTGGTACGGAAGGAAGCGCCGGAGGTGG
>Malsy_17g002860
ATGGGAAGGGCATTTGTGTACGTGATTCTTGGGGGTGGGGTGGCTGCTGGGTATGCAGCTCTTGAATTCACCAAGAGAGGCATCTCCCATGGTGAACTCTGCATCATCTCTGAAGAATCAGTTCCACCTTATGAGAGACCTGCTTTAAGCAAAGGCTTTCTACTTCCAGAAGCGCCTGCACGCCTTCCATCATTTCACACTTGTGTTGGTGCCAATGAGGAAAGGTTAACTGCAAAGTGGTATAAGGAGCACGGTGTTGAATTAGTTCTTGGAACTCGAGTCAAGTCTGTTGATGTGAGACGCAAGACACTACTGACGGGATCTGGGGAGACTATAAGTTACAAAATTCTCATTATTGCAACAGGTGCTCGGGCACTGAAGCTGGAAGAATTTGGAGTCAAAGGATCAGATTCTGAAAATGTGTGTTATTTGCGAGATTTGGCTGATGCCAATAGACTTGTCAACTTGATGGAATCTTCGTCTGGCGGGAATGCTATTGTCATTGGTGGTGGCTACATTGGAATGGAGTGTGCTGCATCATTGGTGATCAGTAGGATGAATGTAACGATGGTTTTTCCAGAAGAACATTGCATGGCCCGATTATTCACACCCAAGATTGCAAGTTTTTATGAAGAATTTTACAAATCCAAAGGAGTGAAGTTTGTTAAAGGAACCATTTTGTCGTCATTTGACATTGACTCAGATGGGAAGGTGACTGCTGTTAATCTTAGAGATGGAAGCAGTCTTCCTGCAGACATGGTTGTTGTGGGAATAGGAATCCGTCCAAACACAAGCCTATTCGAAGGTCAACTTACGTTGGAGAAAGGTGGGATCAAAGTGAATGGAAGGATGCAGTCAAGTAATAGCTCAGTCTATGCAGTGGGAGATGTTGCCACATTTCCAGTCAAAGTATTTGGTGAGTCCCGAAGGCTTGAACACGTTGACTCAGCGAGAAAATCCGCAAGACATGCTGTTACTGCAATCATGGAACAACACCAAGCTGATGAATTTGACTACCTACCATTTTTTTACTCAAGAGTCTTCACCCTGTCTTGGCAGTTTTACGGGGACAATGTAGGAGATGTAGTCCATTTCGGAGACTTCTCAGGAGGCACATTCGGGGCCTATTGGGTAAAAAAAGGTCAACTTGTCGGGTCTTTTCTCGAAGGCGGAACCAAGGAAGAGTACGAAGCCATAGCCAAGGCCACCAAGCTGAAGCCAGAAGTTGAGGACCTAGAGGAGTTGGAAAGGCAGGGTTTACGTTTTGCAGTGACTGTTAGCCAGGAACCACCGCCATCATCACCACCGCCTCATGATGTTATCAGTTCTGGCATTGTTCTGGAGAGGCCGATATACGCTTTTCATGCAACCGCCGGCGTTGTTGTGGCTGCATCGATAGCAGCGTTCGCGTATTGGTACGGAAGGAAGCGCCGGAGGTGG
>Maldo_GDDH_09G1030800
ATGGGAAGGGCATTTGTTTATGTTATTCTGGGAGGAGGGGTGGCTGCTGGGTATGCAGCTCTTGAATTCACCAAGAGAGGCATCTCCCATGGTGAACTCTGCATCATTTCTGAAGAATCAGTTCCACCTTATGAGAGACCTGCTTTAAGCAAAGGCTTTCTACTTCCAGAAGCGCCTGCACGCCTTCCATCGTTTCATACTTGTGTTGGTGCTAATGAGGAAAGGTTAACTCCAGAGTGGTATAAGGAGCATGGGATCGAATTAGTTATCGGAACTCAAGTGAAGTCTGTTGATGTGAGACGCAAGACACTACTGGCAGGATCTGGAGAGACTATAAGTTACAAAGTTCTCATCATTGCAACAGGGGCTCGGGCACTGAAGCTGGAAGAATTTGGAGTCAAGGGATCAGATTCTGGAAATGTGTGTTATTTACGAGATTTGGCTGATGCCAATAGACTTGTAGACTTGATGGAATCTTCGTCTGGCGGGAATGCTATTGTCATTGGTGGTGGCTACATTGGAATGGAGTGTGCTGCATCATTAGTGATCAATAGGATGAATGTAACGATGGTTTTTCCAGAAGAACATTGCATGGCCCGATTATTCACACCCAAGATCGCAAGTTTTTATGAAGAATTTTACAAATCCAAAGGAGTGAAGTTTGTGACTGCTGTTAATCTTAGAGATGGAAGTAGTCTTCCTGCAGACGTGGTTGTTGTGGGAATAGGAATCCGTCCAAACAAGAGCCTGTTTGAAGGTCAACTAACGCTGGAGAAAGGTGGGATCAAAGTGAATGGAAAGATGCAGTCAAGTAATAGCTCAGTCTATGCAGTGGGAGATGTTGCCACATTTCCAGTAAAAGTATTTGGTGAGTCCCGAAGGCTTGAACACGTTGACTCAGCAAGAAAATCCGCAAGGCACGCTGTTACTGCAATTATGGAACGAAACCAAGTTGATGAATTCGACTATCTACCATTCTTTTACTCGAGAATCTTCACCCTGTCTTGGCAGTTTTACGGGGACAATGCAGGAGATGTAGTCCATTTCGGAGACTTCTCAGGAGGCACATTCGGGGCTTATTGGGTAAGAAAGGGTCAACTTGTCGGGTCTTTTCTCGAAGGCGGAACCAAGGAAGAGTATGAAGCTATAGCCAAGGCCACCAGGCAGAAGCCAGAAGTTGAGGACCTAGCCGAGTTGGAAAGGCAAGGTTTGGGTTTCGCATTGACAGTTAGCCAGAAACCACAGCCATCATCACCACCCCATGATGTTACAAGTTCTGGCATCGTTCAGGAGAGGCCAATGTACACTTTTCATGCAACTGTCGGCGTTGTTGTGGCTGCATCGATAGCAGCGCTCGCGTATTGGTACGGAAGGAAGCGCCGGAGGTGG
>Maldo_GDDH_17G1032700
ATGGGAAGGGCATTTGTGTATGTGATTCTTGGGGGTGGGGTGGCTGCTGGGTATGCAGCTCTTGAATTCACCAAGAGAGGCATCTCCCATGGTGAACTCTGCATCATCTCTGAAGAATCAGTTCCACCTTATGAGAGACCTGCTTTAAGCAAAGGCTTTCTACTTCCAGAAGCGCCTGCACGCCTTCCATCATTTCACACTTGTGTTGGTGCCAATGAGGAAAGGTTAACTGCAAAGTGGTATAAGGAGCACGGTGTTGAATTAGTTCTTGGAACTCGAGTCAAGTCTGTTGATGTGAGACGCAAGACACTACTGACGGGATCTGGGGAGACTATAAGTTACAAAATTCTCATTATTGCAACAGGTGCTCGGGCACTGAAGCTGGAAGAATTTGGAGTCAAAGGATCAGATTCTGAAAATGTGTGTTATTTGCGAGATTTGGCTGATGCCAATAGACTTGTCAACTTGATGGAATCTTCGTCTGGCGGGAATGCTATTGTCATTGGTGGTGGCTACATTGGAATGGAGTGTGCTGCATCATTGGTGATCAGTAGGATGAATGTAACGATGGTTTTTCCAGAAGAACATTGCATGGCCCGATTATTCACACCCAAGATTGCAAGTTTTTATGAAGAATTTTACAAATCCAAAGGAGTGAAGTTTGTTAAAGGAACTATTTTGTCGTCATTTGACATTGACTCAGATGGGAAGGTGACTGCTGTTAATCTTAGAGATGGAAGCAGTCTTCCTGCAGACATGGTTGTTGTGGGAATAGGAATCCGTCCAAACACAAGCCTATTCGAAGGTCAACTTACGTTGGAGAAAGGTGGGATCAAAGTGAATGGAAGGATGCAGTCAAGTAATAGCTCAGTCTATGCAGTGGGAGATGTTGCCACATTTCCAGTCAAAGTATTTGGTGAGTCCCGAAGGCTTGAACATGTTGACTCAGCGAGAAAATCCGCAAGACATGCTGTTACTGCAATCATGGAACAACACCAAGCTGATGAATTTGACTACCTACCATTTTTTTACTCAAGAGTCTTCACCCTGTCTTGGCAGTTTTACGGGGACAATGTAGGAGATGTAGTCCATTTCGGAGACTTCTCAGGAGGCACATTCGGGGCCTATTGGGTAAAAAAAGGTCAACTTGTCGGGTCTTTTCTCGAAGGCGGAACCAAGGAAGAGTACGAAGCCATAGCCAAGGCCACCAAGCTGAAGCCAGAAGTTGAGGACCTAGAGGAGTTGGAAAGGCAGGGTTTACGTTTCGCAGTGACTGTTAGCCAGGAACCACCGCCATCATCACCACCGCCTCATGATGTTATCAGTTCTGGCATTGTTCTGGAGAGGCCGATATACGCTTTTCATGCAACCGCCGGCGTTGTTGTGGCTGCATCGATAGCAGCGTTCGCGTATTGGTACGGAAGGAAGCGCCGGAGGTGG
>Maldo_Gala_09g002610
ATGGGAAGGGCATTTGTTTATGTTATTCTGGGAGGAGGGGTGGCTGCTGGGTATGCAGCTCTTGAATTCACCAAGAGAGGCATCTCCCATGGTGAACTCTGCATCATTTCTGAAGAATCAGTTCCACCTTATGAGAGACCTGCTTTAAGCAAAGGCTTTCTACTTCCAGAAGCGCCTGCACGCCTTCCATCGTTTCATACTTGTGTTGGTGCTAATGAGGAAAGGTTAACTCCAGAGTGGTATAAGGAGCATGGGATCGAATTAGTTATCGGAACTCAAGTGAAGTCTGTTGATGTGAGACGCAAGACACTACTGGCAGGATCTGGAGAGACTATAAGTTACAAAGTTCTCATCATTGCAACAGGGGCTCGGGCACTGAAGCTGGAAGAATTTGGAGTCAAGGGATCAGATTCTGGAAATGTGTGTTATTTACGAGATTTGGCTGATGCCAATAGACTTGTAGACTTGATGGAATCTTCGTCTGGCGGGAATGCTATTGTCATTGGTGGTGGCTACATTGGAATGGAGTGTGCTGCATCATTAGTGATCAATAGGATGAATGTAACGATGGTTTTTCCAGAAGAACATTGCAGTAAGTACTTTTATTCTCTGATGCAGACCAAACGTTGTTGCATCTTTTATCTGTGTTGGGGCCTGGGGGGCATCTGTTCGATTTGTGGTGAGAGAGTTCTTGTGACTGCTGTTAATCTTAGAGATGGAAGTAGTCTTCCTGCAGACGTGGTTGTTGTGGGAATAGGAATCCGTCCAAACAAGAGCCTGTTTGAAGGTCAACTAACGCTGGAGAAAGGTGGGATCAAAGTGAATGGAAAGATGCAGTCAAGTAATAGCTCAGTCTATGCAGTGGGAGATGTTGCCACATTTCCAGTAAAAGTATTTGGTGAGTCCCGAAGGCTTGAACACGTTGACTCAGCAAGAAAATCCGCAAGGCACGCTGTTACTGCAATTATGGAACGAAACCAAGTTGATGAATTCGACTATCTACCATTCTTTTACTCGAGAATCTTCACCCTGTCTTGGCAGTTTTACGGGGACAATGCAGGAGATGTAGTCCATTTCGGAGACTTCTCAGGAGGCACATTCGGGGCTTATTGGGTAAGAAAGGGTCAACTTGTCGGGTCTTTTCTCGAAGGCGGAACCAAGGAAGAGTATGAAGCTATAGCCAAGGCCACCAGGCAGAAGCCAGAAGTTGAGGACCTAGCCGAGTTGGAAAGGCAAGGTTTGGGTTTCGCATTGACAGTTAGCCAGAAACCACAGCCATCATCACCACCCCATGATGTTACAAGTTCTGGCATCGTTCAGGAGAGGCCAATGTACACTTTTCATGCAACTGTCGGCGTTGTTGTGGCTGCATCGATAGCAGCGCTCGCGTATTGGTACGGAAGGAAGCGCCGGAGGTGG
>Maldo_Gala_17g003380
ATGGGAAGGGCATTTGTGTATGTGATTCTTGGGGGTGGGGTGGCTGCTGGGTATGCAGCTCTTGAATTCACCAAGAGAGGCATCTCCCATGGTGAACTCTGCATCATCTCTGAAGAATCAGTTCCACCTTATGAGAGACCTGCTTTAAGCAAAGGCTTTCTACTTCCAGAAGCGCCTGCACGCCTTCCATCATTTCACACTTGTGTTGGTGCCAATGAGGAAAGGTTAACTGCAAAGTGGTATAAGGAGCACGGTGTTGAATTAGTTCTTGGAACTCGAGTCAAGTCTGTTGATGTGAGACGCAAGACACTACTGACGGGATCTGGGGAGACTATAAGTTACAAAATTCTCATTATTGCAACAGGTGCTCGGGCACTGAAGCTGGAAGAATTTGGAGTCAAAGGATCAGATTCTGAAAATGTGTGTTATTTGCGAGATTTGGCTGATGCCAATAGACTTGTCAACTTGATGGAATCTTCGTCTGGCGGGAATGCTATTGTCATTGGTGGTGGCTACATTGGAATGGAGTGTGCTGCATCATTGGTGATCAGTAGGATGAATGTAACGATGGTTTTTCCAGAAGAACATTGCATGGCCCGATTATTCACACCCAAGATTGCAAGTTTTTATGAAGAATTTTACAAATCCAAAGGAGTGAAGTTTGTTAAAGGAACTATTTTGTCGTCATTTGACATTGACTCAGATGGGAAGGTGACTGCTGTTAATCTTAGAGATGGAAGCAGTCTTCCTGCAGACATGGTTGTTGTGGGAATAGGAATCCGTCCAAACACAAGCCTATTCGAAGGTCAACTTACGTTGGAGAAAGGTGGGATCAAAGTGAATGGAAGGATGCAGTCAAGTAATAGCTCAGTCTATGCAGTGGGAGATGTTGCCACATTTCCAGTCAAAGTATTTGGTGAGTCCCGAAGGCTTGAACATGTTGACTCAGCGAGAAAATCCGCAAGACATGCTGTTACTGCAATCATGGAACAACACCAAGCTGATGAATTTGACTACCTACCATTTTTTTACTCAAGAGTCTTCACCCTGTCTTGGCAGTTTTACGGGGACAATGTAGGAGATGTAGTCCATTTCGGAGACTTCTCAGGAGGCACATTCGGGGCCTATTGGGTAAAAAAAGGTCAACTTGTCGGGTCTTTTCTCGAAGGCGGAACCAAGGAAGAGTACGAAGCCATAGCCAAGGCCACCAAGCTGAAGCCAGAAGTTGAGGACCTAGAGGAGTTGGAAAGGCAGGGTTTACGTTTCGCAGTGACTGTTAGCCAGGAACCACCGCCATCATCACCACCGCCTCATGATGTTATCAGTTCTGGCATTGTTCTGGAGAGGCCGATATACGCTTTTCATGCAACCGCCGGCGTTGTTGTGGCTGCATCGATAGCAGCGTTCGCGTATTGGTACGGAAGGAAGCGCCGGAGGTGG
>Pyrco_DAP_Chr17v0.1_43131.1
ATGGGAAGGGCATTTGTGTATGTGATTCTTGGAGGAGGGGTGGCTGCTGGGTATGCAGCTCTTGAATTCACCAAGAGAGGCATCTCCCGTGGTGAACTCTGCATCATCTCTGAAGAATCAGTTCCACCTTATGAGAGACCTGCTTTAAGCAAAGGCTTTCTACTTCCAGAAGCGCCTGCACGCCTGCCATCATTTCACACTTGTGTTGGTGCCAATGAGGAAAGGTTAACTGCAAAGTGGTATAAGGAGCACGGGGTCGAATTAGTTCTTGGAACTCGAGTCAAGTCTGTTGATGTGAGACGCAAGACACTACTGACGGGATCTGGGGAGACTATAAGTTACAAAATTCTCATTATTGCAACAGGTGCTCGGGCACTGAAGCTCGAAGAATTTGGAGTCAAGAGATCAGATTCTGAAAATGTGTGTTATTTGCGAGATTTGGCTGATGCCAATAGACTTGTCAACTTGATGGAATCTTCGTCTGGCGGGAATGCTATTGTCATTGGTGGTGGCTACATTGGAATGGAGTGTGCTGCATCATTGGTGATCAGTAGGATGAATGTAACGATGGTTTTTCCAGAAGAACATTGCATGGCCCGATTATTCACACCCAAGATCGCAAGTTTTTATGAAGAATTTTACAAATCCAAAGGAGTGAAGTTTGTTAAAGGAACCATTTTGTCCTCGTTTGACATTGACTCAGATGGGAAGGTGACTGCTGTTAATCTTAGAGATGGAAGTAGTCTTCCTGCAGACATGGTTGTTGTGGGAATAGGTATCCGTCCAAACACGAGCCTGTTTGAAGGTCAACTTACGCTGGAGAAAGGTGGTATCAAAGTGAATGGAAATATGCAGTCAAGCAATAGCTCAGTCTATGCAGTGGGAGATGTTGCCACATTTCCAGTCAAGGTATTTGGCGAGTCCCGAAGGCTTGAACACGTTGACTCAGCAAGAAAATCCGCAAGACATGCTGTTACTGCAATCATGGAACGACACCAAGTTGACGAATTCGACTACCTACCATTCTTTTACTCAAGAGTCTTCACCCTGTCTTGGCAGTTTTACGGGGACAATGTAGGAGATGTAGTCCATTTCGGAGACTTCTCAGGAGGCACATTCGGGGCCTATTGGGTAAAAAAAGGTCAACTTGTCGGGTCTTTTCTCGAAGGCGGAACCAAGGAAGAGTACGAAGCCATAGCCAAGGCCACCAAGCTGAAGCCAGAAGTTGAGGACCTAGCGGAGTTGGAAAGGCAGGGTTTACGTTTTGCAGTGACTGTTAGCCAGGAACCACCGCCATCATCACCACCGCCTCGTGATGTTATCAGTTCTGGCATTGTTCTGGAGAGGCCGATATACGCTTTTCATGCAACCGCTGGCGTTGTTGTGGCTGCATCGATAGCAGCGTTCGCGTATTGGTACGGAAGGAAGCGCCGGAGGTGG
>Pyrco_DAP_Chr17v0.1_43301.1
ATGGGAAGGGCTTTTGTTTATGTTATTCTGGGAGGAGGGGTGGCTGCTGGGTATGCAGCTCTTGAATTCACCAAGAGAGGCATCTCCCATGGTGAGCTCTGCATCATTTCTGAAGAATCAGTTCCACCTTATGAGAGACCTGCTTTAAGCAAAGGTTTTCTACTTCCAGAAGCGCCTGCACGCCTTCCATCATTTCATACTTGTGTCGGTGCTAATGAGGAAAGGTTAACTCCAAAGTGGTATAAGGAGCATGGGATCGAATTAGTTATAGGAACTCGAGTCAAGTCTGTTGATGTGAGACGCAAGACACTACTGACAGAATCTGGAGAGACTATAAGTTACAAAGTTCTCATCATTGCAACAGGTGCTCGGGCACTGAAGCTGGAAGAATTTGGAGTCAAAGGATCAGATTCTGAAAATGTGTGTTATTTACAAGATTTGGCTGATGCCAATAGACGAGTAAACTTGATGGAATCTTCCTCTGGTGGGAATGCTATTGTCATTGGTGGTGGCTACATTGGAATGGAGTGTGCTGCATCATTAGTGATCAATAGGATGAATGTAACGATGATTTTTCCAGAAGAACATTGCATGGCCCGATTATTCACACCCAAGATCGCAAGTTTTTATGAAGAATTTTACAAATCCAAAGGAGTGAAGTTTGTTAAAGGAACCATTTTGTCCTCGTTTGACATTGACTCGGACGGGAAGGTAGATGTTAAATTCTTCTGGAATAACATGAACTTTGAGTGGTTATTGAGATGCTTTCGTCAAAACAAATTCTGTACTTTCTTAAATAGAGAAAACATTGGTTCCATAGTTATATATGGAAGTAGTCTTCCTGCAGATGTGGTTGTTGTGGGAATAGGAATTCGTCCAAACACAAGCCTGTTTGAAGGTCAACTAACGCTGGAGAAAGGTGGGATCAAAGTGAATGGAAAGATGCAGTCAAGTAATAGCTCAGTCTATGCAGTGGGAGATGTTGCCACATTTCCAGTAAAAGTATTTGGTGAGTCCAGAAGGCTCGAACACGTTGACTCAGCAAGAAAATCCGCAAGACATGTTGTTACTGCAATTATGGAACGAAACCAAGTTGATGAATTCGACTATCTACCATTCTTTTACTCGAGAATCTTCACCCTGTCTTGGCAGTTTTACGGGGACAATGCAGGAGATGTAGTCCATTTCGGAGACTTCTCAGGAGGCACATTCGGGGCTTATTGGGTAAGAAAAGGTCAACTTGTCGGGTCTTTTCTCGAAGGCGGAACCAAGGAAGAGTATGAAGCTATAGCCAAGGCCACCAAGCTGAAGCCAGAAGTTGAGGACCTAGCTGAGTTGGAAAGGCAAGGTTTGGGTTTCGCATTGACAGTTGGCCAGAAACCACCGCCATCATCACCACCCCATGGTGTTACCAGTTCTGGCATCGTTCAGGAGAGGCCAATGTACGCTTTTCATGCAACTGCCGGCGTTGTTGTGGCTGCATCGATAGCAGCGTTCGCGTATTGGTACGGAAGGAAGCGCCGGAGGTGG
>Pyrco_BP1_003486.1
ATGGGAAGGGCATTTGTGTATGTGATTCTTGGAGGAGGGGTGGCTGCTGGGTATGCAGCTCTTGAATTCACCAAGAGAGGCATCTCCCGTGGTGAACTCTGCATCATCTCTGAAGAATCAGTTCCACCTTATGAGAGACCTGCTTTAAGCAAAGGCTTTCTACTTCCAGAAGCGCCTGCACGCCTGCCATCATTTCACACTTGTGTTGGTGCCAATGAGGAAAGGTTAACTGCAAAGTGGTATAAGGAGCACGGGGTCGAATTAGTTCTTGGAACTCGAGTCAAGTCTGTTGATGTGAGACGCAAGACACTACTGACGGGATCTGGGGAGACTATAAGTTACAAAATTCTCATTATTGCAACAGGTGCTCGGGCACTGAAGCTCGAAGAATTTGGAGTCAAGGGATCAGATTCTGAAAATGTGTGTTATTTGCGAGATTTGGCTGATGCCAATAGACTTGTCAACTTGATGGAATCTTCGTCTGGCGGGAATGCTATTGTCATTGGTGGTGGCTACATTGGAATGGAGTGTGCTGCATCATTGGTGATCAGTAGGATGAATGTAACGATGGTTTTTCCAGAAGAACATTGCATGGCCCGATTATTCACACCCAAGATCGCAAGTTTTTATGAAGAATTTTACAAATCCAAAGGAGTGAAGTTTGTTAAAGGAACCATTTTGTCCTCGTTTGACATTGACTCAGATGGGAAGGTGACTGCTGTTAATCTTAGAGATGGAAGTAGTCTTCCTGCAGACATGGTTGTTGTGGGAATAGGTATCCGTCCAAACACGAGCCTGTTTGAAGGTCAACTTACGCTGGAGAAAGGTGGTATCAAAGTGAATGGAAATATGCAGTCAAGCAATAGCTCAGTCTATGCAGTGGGAGATGTTGCCACATTTCCAGTCAAGGTATTTGGCGAGTCCCGAAGGCTTGAACACGTTGACTCAGCAAGAAAATCCGCAAGACATGCTGTTACTGCAATCATGGAACGACAACAAGTTGACGAATTCGACTACCTACCATTCTTTTACTCAAGAGTCTTCACCCTGTCTTGGCAGTTTTACGGGGACAATGTAGGAGATGTAGTCCATTTCGGAGACTTCTCAGGAGGCACATTCGGGGCCTATTGGGTAAAAAAAGGTCAACTTGTCGGGTCTTTTCTCGAAGGCGGAACCAAGGAAGAGTACGAAGCCATAGCCAAGGCCACCAAGCTGAAGCCAGAAGTTGAGGACCTAGCGGAGTTGGAAAGGCAGGGTTTACGTTTTGCAGTGACTGTTAGCCAGGAACCACCGCCATCATCACCACCGCCTCGTGATGTTATCAGTTCTGGCATTGTTCTGGAGAGGCCGATATACGCTTTTCATGCAACCGCTGGCGTTGTTGTGGCTGCATCGATAGCAGCGTTCGCGTATTGGTACGGAAGGAAGCGCCGGAGGTGG
>Pyrco_BP1_008427.1
ATGGGAAGGGCTTTTGTTCATGTTATTCTGGGAGGAGGGGTGGCTGCTGGGTATGCAGCTCTTGAATTCACCAAGAGAGGCATCTCCCATGGTGAGCTCTGCATCATTTCTGAAGAATCAGTTCCACCTTATGAGAGACCTGCTTTAAGCAAAGGCTTTCTACTTCCAGAAGCGCCTGCACGCCTTCCATCATTTCATACTTGTGTCGGTGCTAAGGAGGAAAGGTTAACTCCAAAATGGTATAAGGAGCATGGGATCGAATTAGTTATAGGAACTCGAGTCAAGTCTGTTGATGTGAGACGCAAGACACTACTGACAGAATCTGGAGAGACTATAAGTTACAAAGTTCTCATCATTGCAACAGGTGCTCGGGCACTGAAGCTGGAAGAATTTGGAGTCAAAGGATCAGATTCTGAAAATGTGTGTTATTTACAAGATTTGGCTGATGCCAATAGACTAGTAAACTTGATGGAATCTTCCTCTGGTGGGAATGCTATTGTCATTGGTGGTGGCTACATTGGAATGGAGTGTGCTGCATCATTAGTGATCAATAGGATGAATGTAACGATGGTTTTTCCAGAAGAACATTGCATGGCTCGATTATTCACACCCAAGATCGCAAGTTTTTATGAAGAATTTTACAAATCCAAAGGAGTGAAGTTTGTTAAAGGAACCATTTTGTCCTCGTTTGACATTGACTCGGACGGGAAGGTGACTGCTGTTAATCTTAGAGATGGAAGTAGTCTTCCTGCAGACGTGGTTGTTGTGGGAATAGGAATTCGTCCAAACACGAGCCTGTTTGAAGGTCAACTAACGCTGGAGAAAGGTGGGATCAAAGTGAATGGAAAGATGCAGTCAAGTAATAGCTCAGTCTATGCAGTGGGAGATGTTGCCACATTTCCAGTAAAAGTATTTGGTGAGTCCAGAAGGCTCGAACACGTTGACTCAGCAAGAAAATCCGCAAGACATGTTGTTACTGCAATTATGGAACGAAACCAAGTTGATGAATTCGACTATCTACCATTCTTTTACTCGAGAATCTTCACCCTGTCTTGGCAGTTTTACGGGGACAATGCAGGAGATGTAGTCCATTTCGGAGACTTCTCAGGAGGCACATTCGGGGCTTATTGGGTAAGAAAAGGTCAACTTGTCGGGTCTTTTCTCGAAGGCGGAACCAAGGAAGAGTATGAAGCTATAGCCAAGGCCACCAAGCTGAAGCCAGAAAGT
>Pyrco_BP_DH_111g02460
ATGGGAAGGGCTTTTGTTCATGTTATTCTGGGAGGAGGGGTGGCTGCTGGGTATGCAGCTCTTGAATTCAACAAGAGAGGCATCTCCCATGGTGAGCTCTGCATCATTTCTGAAGAATCAGTTCCACCTTATGAGAGACCTGCTTTAAGCAAAGGCTTTCTACTTCCAGAAGCGCCTGCACGCCTTCCATCATTTCATACTTGTGTCGGTGCTAAGGAGGAAAGGTTAACTCCAAAATGGTATAAGGAGCATGGGATCGAATTAGTTATAGGAACTCGAGTCAAGTCTGTTGATGTGAGACGCAAGACACTACTGACAGAATCTGGAGAGACTATAAGTTACAAAGTTCTCATCATTGCAACAGGTGCTCGGGCACTGAAGCTGGAAGAATTTGGAGTCAAAGGATCAGATTCTGAAAATGTGTGTTATTTACAAGATTTGGCTGATGCCAATAGACTAGTAAACTTGATGGAATCTTCCTCTGGTGGGAATGCTATTGTCATTGGTGGTGGCTACATTGGAATGGAGTGTGCTGCATCATTAGCGATCAATAGGATGAATGTAACGATGGTTTTTCCAGAAGAACATTGCATGGCCCGATTATTCACACCCAAGATCGCAAGTTTTTATGAAGAATTTTACAAATCCAAAGGAGTGAAGTTTGTTAAAGGAACCATTTTGTCCTCGTTTGACATTGACTCGGACGGGAAGGTGACTGCTGTTAATCTTAGAGATGGAAGTAGTCTTCCTGCAGACGTGGTTGTTGTGGGAATAGGAATTCGTCCAAACACGAGCCTGTTTGAAGGTCAACTAAAGCTGGAGAAAGGTGGGATCAAAGTGAATGGAAAGATGCTGTCAAGTAATAGCTCAGTCTATGCAGTGGGAGATATTGCCACATTTCCAGTAAAAGTATTTGGTGAGTCCAGAAGGCTCGAACACGTTGACTCAGCAAGAAAATCCGCAAGACATGTTGTTACTGCAATTATGGAACGAAACCAAGTTGATGAATTCGACTATCTACCATTCTTTTACTCGAGAATCTTCACCCTGTCTTGGCAGTTTTACGGGGACAATGCAGGAGATGTAGTCCATTTCGGAGACTTCTCAGGAGGCACATTCGGGGCTTATTGGGTAAGAAAAGGTCAACTTGTCGGGTCTTTTCTCGAAGGCGGAACCAAGGAAGAGTATGAAGCTATAGCCAAGGCCACCAAGCTGAAGCCAGAAAGT
>Pyrco_BP_DH_17g03010
ATGGGAAGGGCATTTGTGTATGTGATTCTTGGAGGAGGGGTGGCTGCTGGGTATGCAGCTCTTGAATTCACCAAGAGAGGCATCTCCCGTGGTGAACTCTGCATCATCTCTGAAGAATCAGTTCCACCTTATGAGAGACCTGCTTTAAGCAAAGGCTTTCTACTTCCAGAAGCGCCTGCACGCCTGCCATCATTTCACACTTGTGTTGGTGCCAATGAGGAAAGGTTAACTGCAAAGTGGTATAAGGAGCACGGGGTCGAATTAGTTCTTGGAACTCGAGTCAAGTCTGTTGATGTGAGACGCAAGACACTACTGACGGGATCGGTCAAAGGAGACTATAAGTTACAAAATTCTCATTATTGCAACAGGTGCTCGGGCACTGAAGCTCGAAGAATTTGGAGTCAAGGGATCAGATTC
>Pyrco_BP_DH_17g03020
ATGAATGTAACGATGGTTTTTCCAGAAGAACATTGCATGGCCCGATTATTCACATCCAAGATCGCAAGTTTTTATGAAGAATTTTACAAATCCAAAGGAGTGAAGTTTGTTAAAGGAACCATTTTGTCCTCGTTTGACATTGACTCAGATGGGAAGGTGACTGCTGTTAATCTTAGAGATGGAAGTAGTCTTCCTGCAGACATGGTTGTTGTGGGAATAGGTATCCGTCCAAACACGAGCCTGTTTGAAGGTCAACTTACGCTGGAGAAAGGTGGTATCAAAGTGAATGGAAATATGCAGTCAAGCAATAGCTCAGTCTATGCAGTGGGAGATGTTGCCACATTTCCAGTCAAGGTATTTGGCGAGTCCCGAAGGCTTGAACACGTTGACTCAGCAAGAAAATCCGCAAGACATGCTGTTACTGCAATCATGGAACGACAACAAGTTGACGAATTCGACTACCTACCATTCTTTTACTCAAGAGTCTTCACCCTGTCTTGGCAGTTTTACGGGGACAATGTAGGAGATGTAGTCCATTTCGGAGACTTCTCAGGAGGCACATTCGGGGCCTATTGGGTAAAAAAAGGTCAACTTGTCGGGTCTTTTCTCGAAGGCGGAACCAAGGAAGAGTACGAAGCCATAGCCAAGGCCACCAAGCTGAAGCCAGAAGTTGAGGACCTAGCGGAGTTGGAAAGGCAGGGTTTACGTTTTGCAGTGACTGTTAGCCAGGAACCACCGCCATCATCACCACCGCCTCGTGATGTTATCAGTTCTGGCATTGTTCTGGAGAGGCCGATATACGCTTTTCATGCAACCGCTGGCGTTGTTGTGGCTGCATCGATAGCAGCGTTCGCGTATTGGTACGGAAGGAAGCGCCGGAGGTGG
>Pyrusco17g001920.1
ATGGGAAGGGCATTTGTGTATGTGATTCTTGGAGGAGGGGTGGCTGCTGGGTATGCAGCTCTTGAATTCACCAAGAGAGGCATCTCCCGTGGTGAACTCTGCATCATCTCTGAAGAATCAGTTCCACCTTATGAGAGACCTGCTTTAAGCAAAGGCTTTCTACTTCCAGAAGCGCCTGCACGCCTGCCATCATTTCACACTTGTGTTGGTGCCAATGAGGAAAGGTTAACTGCAAAGTGGTATAAGGAGCACGGGGTCGAATTAGTTCTTGGAACTCGAGTCAAGTCTGTTGATGTGAGACGCAAGACACTACTGACGGGATCTGGGGAGACTATAAGTTACAAAATTCTCATTATTGCAACAGGTGCTCGGGCACTGAAGCTCGAAGAATTTGGAGTCAAGGGATCAGATTCTGAAAATGTGTGTTATTTGCGAGATTTGGCTGATGCCAATAGACTTGTCAACTTGATGGAATCTTCCTCTGGCGGGAATGCTATTGTCATTGGTGGTGGCTACATTGGAATGGAGTGTGCTGCATCATTGGTGATCAGTAGGATGAATGTAACGATGGTTTTTCCAGAAGAACATTGCATGGCCCGATTATTCACACCCAAGATCGCAACTTTTTATGAAGAATTTTACAAATCCAAGGGAGTGAAGTTTGTTAAAGGAACCATTTTGTCCTCGTTTGACATTGACTCAGATGGGAAGGTGACTGCTGTTAATCTTAGAGATGGAAGTAGTCTTCCTGCAGACATGGTTGTTGTGGGAATAGGAATCCGTCCAAACACAAGCCTGTTTGAAGGTCAACTTACGCTGGAGAAAGGTGGTATCAAAGTGAATGGAAATATGCAGTCAAGCAATAGCTCAGTCTATGCAGTGGGAGATGTTGCCACATTTCCAGTCAAAGTATTTGGCGAGTCCCGAAGGCTTGAGCACGTTGACTCAGCGAGAAAATCCGCAAGACATGCTGTTACTGCAATCATGGAACGACACCAAGTTGACGAATTTGACTACCTACCATTCTTTTACTCGAGAGTCTTCACCTTGTCTTGGCAGTTTTACGGGGACAATGTAGGAGATGTAGTCCATTTCGGAGACTTCTCAGGAGGCACATTCGGGGCCTATTGGGTAAAAAAAGGTCAACTTGTCGGGTCTTTTCTCGAAGGCGGAACCAAGGAAGAGTACGAAGCCATAGCCAAGGCCACCAAGCTGAAGCCAGAAGTTGAGGACCTAGCAGAGTTGGAAAGGCAAGGTTTACGTTTTGCAGTGACTGTTAGCCAGGAACCTCCGCCATCATCACCACCGCCTCGTGATGTTATCAGTTCTGGCATTGTTCTGGAGAGGCCGATATACGCTTTTCATGCAACCGCCGGCGTTGTTGTGGCTGCATCGATAGCAGCGTTCGCGTATTGGTACGGAAGGAAGCGCCGGAGGTGG
>Pyrbe_028099
ATGGGAAGGGCATTTGTGTATGTGATTCTTGGAGGAGGGGTGGCTGCTGGGTATGCAGCTCTTGAATTCACCAAGAGAGGCATCTCCCGTGGTGAACTCTGCATCATCTCTGAAGAATCAGTTCCACCTTATGAGAGACCTGCGTTAAGCAAAGGCTTTCTACTTCCAGAAGCGCCTGCACGCCTGCCATCATTTCACACTTGTGTTGGTGCCAATGAGGAAAGGTTAACTGCAAAGTGGTATAAGGAGCACGGGGTCGAATTAGTTCTTGGAACTCGAGTCAAGTCTGTTGATGTGAGACGCAAGACACTACTGACGGGATCTGGGGAGACTATAAGTTACAAAATTCTCATTATTGCAACAGGTGCTCGGGCACTGAAGCTCGAAGAATTTGGAGTCAAGGGATCAGATTCTGAAAATGTGTGTTATTTGCGGGATTTGGCTGATGCCAATAGACTTGTCAACTTGATGGAATCTTCGTCTGGCGGGAATGCTATTGTCATTGGTGGTGGCTACATTGGAATGGAGTGTGCTGCATCATTGGTGATCAGTAGGATGAATGTAACCATGGTTTTTCCAGAAGAACATTGCATGGCCCGATTATTCACACCCAAGATCGCAAGTTTTTATGAAGAATTTTACAAATCCAAAGGAGTGAAGTTTGTTAAAGGAACCATTTTGTCCTCGTTTGACATTGACTCAGATGGGAAGGTGACTGCTGTTAATCTTAGAGATGGAAGTAGTCTTCCTGCAGACATGGTTGTTGTGGGAATAGGAATCCGTCCAAACACAAGCCTGTTTGAAGGTCAACTTACGCTGGAGAAAGGTGGTATCAAAGTGAATGGAAATATGCAGTCAAGCAATAGCTCAGTCTATGCAGTGGGAGATGTTGCCACATTTCCAGTCAAAGTATTTGGCGAGTCCCGAAGGCTTGAACACGTTGACTCGGCAAGAAAATCCGCAAGACATGCTGTTACTGCAATCATGGAACGACACCAAGTTGACGAATTCGACTACCTACCATTCTTTTACTCAAGAGTCTTCACCCTGTCTTGGCAGTTTTACGGGGACAATGTAGGAGATGTAGTCCATTTCGGAGACTTCTCAGGAGGCACATTCGGGGCCTATTGGGTAAAAAAAGGTCAACTTGTCGGGTCTTTTCTCGAAGGTGGAACCAAGGAAGAGTACGAAGCCATAGCCAAGGCCACCAAGCTGAAGCCAGAAGTTGAGGACCTAGCGGAGTTGGAAAGGCAGGGTTTACGTTTTGCAGTGACTGTTAGCCAGGAACCACCGCCATCATCACCACCGCCTCGTGATATTATCAGTTCTGGCATTGTTCTGGAGAGGCCGATATACGCTTTTCATGCAACCGCCGGTGTTGTTGTGGCTGCATCGATAGCAGCGTTCGCGTATTGGTACGGAAGGAAGCGCCGGAGGTGG
>Pyrbe_053655
ATGGGAAGGGCATTTGCTTATGTTATTCTGGGAGGAGGGGTGGCTGCTGGGTATGCAGCTCTTGAATTCACCAAGAGAGGCATCTCCCATGGTGAGCTCTGCATCATTTCTGAAGAATCACGCCTGCACGCCTTCCATCAGTTTCATACTTGCGTCGGTGCTAATGAGGAAAGGTTAACTCCAAAATGGTATAAGGAGCATGGGATCGAATTAGTTATAGGAACTCGAGTCAAGTCTGTTGATGTGAGACGTAAGACACTACTGACAGAATCTGGAGAGACTATAAGTTACAAAGTTCTCATCATTGCAACAGGTGCTCGGGCACTGAAGCTGGAAGAATTTGGAGTCAAAGGATCAGATTCTGAAATACTTGTAAACTTGATGGAATCTTCCTCAGGTGGGAATGCTATTGTCATTGGTGGTGGCTACATTGGAATGGAGTGTGCTGCATCATTAGTGATCAATAGGATGAATGTAACGATGATTTTTCCAGAAGAACATTGCAGAACCATTTTGTCCTCGTTTGACATTGACTCGGATGGGAAGGTGACTGCTGTTAATCTTAGAGATGGAAGTAGTCTTCCTGCAGACGTGGTTGTTGTGGGAATAGGAATCCGTCCAAACGTGAGCCTGTTTGAAGGTCAACTAACGCTGGAGAAAGGTGGGATCAAAGTGAATGGAAAGATGCAGTCAAGTAATAGCTCAGTCTATGCAGTGGGAGATGTTGCCACATTTCCAGTAAAAGTATTTGGTGAGTCCAGAAGGCTCGAACACGTTGACTCAGCAAGAAAATCCGCAAGACACGTTGTTACTGCAATAATGGAACAAAACCAAGTTGATGAATTCGACTATCTACCATTCTTTTACTCGAGAATCTTCACCCTGTCTTGGCAGTTTTACGGGGACAATGCAGGAGATGTAGTCCATTTCGGAGATTTCTCAGGAGGCACATTCGGGGCTTATTGGGTAAGAAAAGGTCAACTTGTCGGGTCTTTTCTCGAAGGCGGAACCAAGGAAGAGTATGAAGCTATAGCCAAGGCCACCAAGCTGAAGCCAGAAGTTGAGGACCTAGCTGAGTTGGAAAGGCAAGGTTTGGGTTTCGCATTGACAGTTGGCCAGAAACCACCGCCATCATCACCACCCCATAGTGTTACCAGTTCTGGCATCGTTCAGGAGAGGCCAATGTACGCTTTTCATGCAACTGCCGGCGTTGTTGTGGCTGCATCGATAGCAGCGTTCGCGTATTGGTACGGAAGGAAGCGCCGGAGGTGG
>Pyrpy_N_09g0260.1
ATGGGAAGGGCATTTGTTTATGTTATTCTGGGAGGAGGGGTGGCTGCTGGGTATGCTGCTCTTGAATTCACCAAGAGAGGCATCTCCCATGGTGAGCTCTGCATCATTTCTGAAGAATCAGTTCCACCTTATGAGAGACCTGCTTTAAGCAAAGGCTTTCTACTTCCAGAAGCGCCTGCACGCCTTCCATCATTTCATACTTGTGTCGGTGCTAATGAGGAAAGGTTAACTCCAAAATGGTATAAGGAGCATGGGATCGAATTTGTTATAGGAACTCGAGTCAAGTCTGTTGATGTGAGACGCAAGACACTACTGACAGAATCTGGAGAGACTATAAGTTACAAAGTTCTCATCATTGCAACAGGTGCTCGGGCACTGAAGCTGGAAGAATTTGGAGTCAAAGGATCAGATTCTGAAAATGTGTGTTATTTACAAGATTTGGCTGATGCCAATAGACTAGTAAACTTGATGGAATCTTCCTCTGGTGGGAATGCTATTGTCATTGGTGGTGGCTACATTGGAATGGAGTGTGCTGCATCATTAGTGATCAATAGGATGAATGTAACGATGGTTTTTCCAGAAGAACATTGCATGGCCCGATTATTCACACCCAAGATCGCAAGTTTTTATGAAGAATTTTACAAATCCAAAGGAGTGAAGTTTGTTAAAGGAACCGTTTTGTCCTCGTTTGACATTGACTCGGACGGGAAGGTGACTGCTGTTAATCTTAGAGATGGAAGTAGTCTTCCTGCAGACGTGGTTGTTGTGGGAATAGGAATCCGTCCAAACGTGAGCCTGTTTGAAGGTCAACTAACGCTGGAGAAAGGTGGGATCAAAGTGAATGGAAAGATGCAGTCAAGTAATAGCTCAGTCTATGCAGTGGGAGATGTTGCCACATTTCCAGTAAAAGTATTTGGTGAGTCCAGAAGGCTCGAACACGTTGACTCAGCAAGAAAATCCGCAAGACACGTTGTTACTGCAATAATGGAACAAAACCAAGTTGATGAATTCGACTATCTACCATTCTTTTACTCGAGAATCTTCACCCTGTCTTGGCAGTTTTACGGGGACAATGCAGGAGATGTAGTCCATTTCGGAGATTTCTCAGGAGGCACATTCGGGGCTTATTGGGTAAGAAAAGGTCAACTTGTCGGGTCTTTTCTCGAAGGCGGAACCAAGGAAGAGTATGAAGCTATAGCCAAGGCCACCAAGCTGAAGCCAGAGGTTGAGGACCCAGCTGAGTTGGAAAGGCAAGGTTTGGGTTTCGCATTGACAATTGGGCAGAAACCACTGCCATCATCACCACCCCATGGTGTTACCAGTTCTGGCATCGTTCAGGAGAGGCCAATGTACGCTTTTCATGCAACTGCCGGCGTTGTTGTGGCTGCATCGATAGCAGCGTTCGCGTATTGGTACGGAAGGAAGCGCCGGAGGTGG
>Pyrpy_N_17g0266.1
ATGGGAAGGGCATTTGTGTATGTGATTCTTGGAGGAGGGGTGGCTGCTGGGTATGCAGCTCTTGAATTCACCAAGAGAGGCATCTCCCGTGGTGAACTCTGCATCATCTCTGAAGAATCAGTTCCACCTTATGAGAGACCTGCTTTAAGCAAAGGCTTTCTACTTCCAGAAGCGCCTGCACGCCTTCCATCATTTCACACTTGTGTTGGTGCCAATGAGGAAAGGTTAACTGCAAAGTGGTATAAGGAGCACGGGGTCGAATTAGTTCTTGGAACTCGAGTCAAGTCTGTTGATGTGAGACGCAAGACACTACTGACCGGATCTGGGGAGACTATAAGTTACAAAATTCTCATTATTGCAACAGGTGCTCGGGCACTGAAGCTCGAAGAATTTGGAGTCAAGGGATCAGATTCTGAAAATGTGTGTTATTTGCGAGATTTGGCTGATGCCAATAGGCTTGTCAACTTGATGGAATCTTCATCTGGCGGGAATGCTATTGTAATTGGTGGTGGCTACATTGGAATGGAGTGTGCTGCATCATTGGTGATCAGTAGGATAAATGTAACGATGGTTTTTCCAGAAGAACATTGCATGGCCCGATTATTCACACCCAAGATCGCAAGTTTTTATGAAGAATTTTACAAATCCAAAGGAGTGAAGTTTGTTAAAGGAACCATTTTGTCCTCGTTTGACATTGACTCAGATGGGAAGGTGACTGCTGTTAATCTTAGAGATGGAAGTAGTCTTCCTGCAGACATGGTTGTTGTGGGAATAGGAATCCGTCCAAACACGAGCCTGTTTGAAGGTCAACTTACGCTGGAGAAAGGTGGTATCAAAGTGAATGGAAATATGCAGTCAAGCAATAACTCAGTCTATGCAGTGGGAGATGTTGCTACATTTCCAGTCAAAGTATTTGGCGAGTCCCGAAGGCTTGAACACGTTGACTCGGCAAGAAAATCCGCAAGACATGCTGTTACTGCAATCATGGAACGACACCAAGTTGACGAATTCGACTACCTACCATTCTTTTACTCAAGAGTCTTCACCCTGTCTTGGCAGTTTTACGGGGACAATGTAGGAGATGTAGTCCATTTCGGAGACTTCTCAGGAGGCACATTCGGGGCCTATTGGGTAAAAAAAGGTCAACTTGTCGGGTCTTTTCTTGAAGGTGGAACCAAGGAAGAGTACGAAGCCATAGCCAAGGCCACCAAGCTGAAGCCAGAAGTTGAGGACCTAGCGGAGTTGGAAAGGCAGGGTTTACGTTTTGCAGTGACTGTTAGCCAGGAACCACCGCCATCATCACCACCGCCTCGTGATATTATCAGTTCTGGCATTGTTCTGGAGAGGCCGATATACGCTTTTCATGCAACCGCCGGCGTTGTTGTGGCTGCATCGATAGCAGCGTTCGCGTATTGGTACGGAAGGAAGCGCCGGAGGTGG
>Rosch_v2.0_Chr2g0172301
ATGGGGAGGGCATTTGTGTATGTGATTCTTGGAGGAGGGGTGGCAGCTGGTTATGCAGCACTTGAATTCACCAAGAGAGGCATCTCCCATGGTGAACTCTGCATCATTTCCGAGGAGCCAGTTGCCCCTTACGAGAGACCTGCTTTAAGCAAAGGTTTTCTACTTCCAGAAGCCCCTGCATGCCTTCCATCATTCCACACATGTGTTGGTGCCAATGAGGAAAGGTTAACTCCAAAATGGTATAAGGAACATGGGATTGAATTAGTTCTTGGAACTCGAGTCAAGTCTGTTGATGTTAGACGCAAGACAATATTGACAGGATCTGGAGAGACTATAACTTACAGGACTCTCATTATTGCAACAGGTGCTCGGGCACTGAAGCTGGAGGAGTTTGGAGTCAAAGGATCAGATTCTGAAAACGTGTGCTATTTACGAAATTTGGTTGATGCCAATAGACTTGTCGACTTGGTGCAATCTTGCCCTGGCGGAAATGCTGTTGTCATTGGTGGTGGCTACATTGGAATGGAGTGTGCTGCATCGTTGGTGATCAATAGAATGAATGTAACAATGGTTTTTCCAGAAGAACATTGCATGGCTCGATTATTCACACCCAAGATTGCAAGTTATTATGAAGAGTTTTACAAGTCCAAAGGAGTGAATTTTGTTAAAGGAACCATTTTGTCCTCATTTGAGATTGACCCAGATGGGAAGGTCACAGCCGTTAATCTTAGAGATGGAAGTAGTCTACCTGCAGATATGGTTGTGGTGGGAATAGGAATCCGTCCAAACACAAGCCTATTTGAAGGTCAGCTGACGCTGGAGAAAGGTGGGATCAAAGTGAATGGAAAAATGCAGTCGAGCAATGGCTCAGTCTATGCAGTTGGAGATGTTGCTGCATTTCCAGTCAAACTATTTGGTGACTCCCGTAGGCTCGAACACGTTGACTCAGCAAGAAAAACTGCCAGACATGCTGTTGCTGCAATTATGGAACCAAACAAAGCGGTTGAATTTGACTATCTACCATTCTTTTACTCCAGAGTCTTCACCTTGTCTTGGCAGTTTTATGGGGACAATATAGGAGATGTAGTCCATTATGGAGATTTCTCAGGAGGCACATTCGGGGCTTATTGGGTCAGCAATGGTCATCTTGTTGGGTCTTTTCTTGAAGGAGGAACCAAAGAAGAGTATGAAGCTATAGCCAAGGCCACCAGGCTGAAGCCAGCAATTGAAGATGTGGCCGAGTTGGAAAGGCAAGGTTTGGGTTTTGCATTGACTGCTAGTCAGAAACCACCACCATCACCACCTCGTGAAGTTGCTGGTCCTGGCATCATTGTGGAGAGACCAATATATGCTTTTCATGCAACTGCCGGCGTTCTTCTGGCTGCATCAATAGCTGCATTTGCATATTGGTATGGAAGAAAGCGCCGAAGATGG
>Rubch_LG06.276
ATGGGGAGGGCATTTGTGTATGTGATTCTTGGAGGAGGAGTCGCTGCTGGGTATGCAGCTCTTGAATTCACCAAGAGAGGTATCTCCCGTGGTGAACTCTGCATCATTTCTGAAGAACCGGTTCTCCCTTACGAGAGACCTGCTTTAAGCAAAGGATTTCTACTTCCAGAAGCCCCTGCCCGTCTTCCATCATTTCACACTTGTGTTGGTGCCAATGAAGAAAGGTTAACTCCAAAATGGTATAAGGAACATGGAATTGAATTAGTTCTTGGAACTCGAGTGAAGTCTGTTGATGTAAGACGCAAGACAATATTGACAGGATCTGGAGAGACTATAACTTACAAGATTCTTCTTATTGCAACAGGTGCTCGGGCACTGAAGCTGGAGGAGTTTGGAGTCAAAGGATCAGATTCTGAAAACGTGTGTTATTTACGAGATTTGGCTGATGCAAATAGAGTAGTCAACTTGGTTCAGTCTTGCCCAGGCGGGAATGCTGTTGTCATTGGTGGTGGCTACATTGGAATGGAGTGTGCTGCATCTTTGGTGATCAATAGAATCAGTGTAACTATGGTTTTTCCAGAGGAACATTGCATGGCCCGATTATTCACACCCAAGATCGCAAATTATTATGAAGACTTTTACAAGTCCAAAGGAGTAAAGTTCGTTAAAGGAACTATTTTGTCTTCATTTGATATTGACTCGAATGGGAAGGTGACAGCAGTTAATCTTAGAGATGGAAGTAGTCTACCTGCAGACATGGTTGTGGTGGGAATAGGAATCCGTCCAAACACAAGCCTATTTGAAGGTCAAGTTACGCTGGAGAAAGGTGGGATCAAAGTGAATGGAAAAATGCAGTCGAGCAATAGTTCAGTCTATGCAGTTGGAGATGTTGCAGCATTTCCGGTCAAACTATTTGGTGACTCCCGTAGGCTTGAGCATGTTGACTCAGCAAGAAAAACTGCAAGACATGCTGTTGCTGCAATTATGGAACCAAACAAAACAGGCGAATTTGACTATCTACCATTCTTTTACTCCAGAGTCTTCACCTTGTCTTGGCAGTTTTATGGGGAGAATCTAGGAGATGTAGTCCATTATGGAGATTTCTCAGGAGGCACATTTGGGGCTTATTGGATCAGCAAGGGTCACCTTGTTGGGTCTTTTCTTGAAGGGGGAACCAAAGAAGAGTATGAAGCTATAGCCAAGGCCACCAGGCTGAAGCCAGCAATTGAAGACGTGGTCGAGTTGGAAAGGCAAGGTTTGGGTTTTGCACTGGCTGTTAGTCAGAAACCAGCACCATCACTGCCTCGTGAAGTTACTGGTTCTGGCATTATTGTGGAGAGACCAATACACGCATTTCATGCCACTGCCGGTGTTCTTCTGGCTACATCAATAGCTGCGTTTGCATATTGGTATGGAAGAAAGCGCCGAAGGTGG
>Ruboc_06_G09798
ATGGGGAGGGCATTTGTGTATGTGATTCTTGGAGGAGGGGTCGCTGCTGGGTATGCAGCTCTTGAATTCACCAAGAGAGGTATCTCCCGTGGTGAACTCTGCATCATTTCTGAAGAAACAGTTCCCCCTTACGAGAGACCTGCTTTAAGCAAAGGATTTCTACTTCCAGAAGCCCCTGCACGTCTTCCATCATTTCACACTTGTGTTGGTGCCAATGAGGAAAGGTTAACTCCAAAATGGTATAAGGAACATGGTATTGAATTAGTTCTTGGAACTCGAGTTAAGTCTGTTGATGTAAGACGCAAGACAATATTGACAGGATCTGGAGAGACTATAACTTACAAGATTCTCCTTATTGCAACAGGTGCTCGGGCACTGAAGCTGGAGGAGTTTGGAGTCAAAGGATCAGATTCTGAAAACGTGTGTTATTTACGAGATTTGGCTGATGCAAATAGAGTAGTCAGCTTGGTTCAATCTTGCCCAGGCGGGAATGCTGTTGTCATTGGTGGTGGCTACATTGGAATGGAGTGTGCTGCATCTTTGGTGATCAATAGAATGAGTGTAACTATGGTTTTTCCAGAGGAACATTGCATGGCTCGATTGTTCACACCCAAGATCGCAAATTATTATGAAGACTTTTACAAGTCCAAAGGAGTAAAGTTCATTAAAGGAACTATTTTGTCCTCATTTGATATTGACTCGAATGGGAAGGTCACAGCTGTTAATCTTAGAGATGGAAGTAGTCTACCTGCAGACATGGTTGTGGTGGGAATAGGAATCCGTCCAAACACAAGCCTATTTGAAGGTCAAGTTACGCTGGAGAAAGGTGGGATCAAAGTGAATGGAAAAATGCAGTCGAGCCATAGTTCAGTCTATGCAGTTGGAGATGTTGCAGCATTTCCGGTCAAACTATTTGGTGACTCCCGTAGGCTTGAGCACGTTGACTCAGCAAGAAAAACTGCAAGACATGCTGTTGCTGCAATTATGGAACCAAACAAAGCAGGCGAATTTGACTATCTACCATTCTTTTACTCCAGAGTCTTCACCTTGTCTTGGCAGTTTTATGGGGAGAATCTAGGAGATGTAGTCCACTATGGAGATTTCTCAGGAGGCACATTTGGGGCTTATTGGATCAGCAAGGGTCATCTTGTTGGGTCTTTTCTTGAAGGGGGAACCAAAGAAGAGTATGAAGCTATAGCCAAGGCCACCAGGTTGAAGCCAGCAATTGAAGACGTGGTTGAGTTGGAAAGGCAAGGTTTGGGTTTTGCACTGGCTGTTAGTCAGAAACCACCACCGTCACCGCCTCGTGAAGTTACTGGTTCTGGCATTATTGTGGAGAGACCAATATATGCTTTTCATGCCACTGCCGGTGTTCTTCTGGCTGCATCAATAGCTGCGTTTGCATATTGGTATGGAAGAAAGCGCCGAAGGTGG
