# Supplementary material for: Transcriptomics of long‐term, low oxygen storage coupled with ethylene signaling interference suggests neofunctionalization of hypoxia response pathways in apple ( Malus domestica )
Source: Plant Direct. 2024 Dec 20;8(12):e70025. doi: 10.1002/pld3.70025 (PMC11660084; doi:10.1002/pld3.70025)
Supplement: Supplementary file 2 — Data S2: Homologs of all 606 hypoxia response genes identified in this study across 42 representative species of land plants). [file PLD3-8-e70025-s004.gz › 01-integratedGeneFamilies_dir/3828.fna]

>gnl_Ambtr_v1.0_evm_27.model.AmTr_v1.0_scaffold00055.148
ATGTTCCTTACTGACTCTATGTTCTCTAGGGATTCCAACCTGCATGATACAGCTCAAAATCTGAGTTCCAAGCCATTGAACCCTGTGTTGCTGAGATTCCTAGGGTTTTGGGAAGATCGCATAGACCCCATGTATCTCTCAGATAAGCAGAGGCAAAGGGAATTCTACAAAGATGAACCCAGAACCATTATAATGGCTCCTGTAACAAATGGTTTTAGGGCACCAACAATGCAGCAACAGCAGCAACAACAGCAACAACAAATGGTGCTTGCAGAGAGTAGTGGTGAAGACCACGAAGCAAAGGCCCAAAAGAAGAGGGCTGAGACATGGGCCCAAGATGAGATTCTGGCTTTGATCGCTCTGAGAAAAGAGATGGATGGGCACTTCAATACCTCAAAGTCCAACAAGCATCTGTGGGAGCAAATCTCGTTGAAGATGCGGGAGAAAGGGTTTGATAGATCCCCAAATATGTGCACCGATAAGTGGAGGAATTTATTGAAAGAGTACAAGAAGGCCAAACACCAGGATAGAGGGGGAGGGTCTGCTAAGGTTTCATATTACAAGGAATTGGATGATTTGGTGAGAGAGAGGGACAAGATTGTGACATACAAGAGCCCTCAGGCAAAAGTGGAGTCATACATGCAGTATTCTGATAAAGGCCTTGATGATGGTGCCATCCCCTTTGGACCTGTAGAAGGTAGTGGCAGGTCTTCACTTAACCTGGAACGCCGTCTGGATCATGACGATCACCCTCTTTCCATTGCTGCAGCTGATGCTGTTGCTGCCAATGGTGTACCTCATTGGAATTGGCGAGATGTCACAGAAAATGGAGACAACCACCACCCTGCAAATGTTGTTGGAAGAGTGATTTTAGTTAAGTTTGGCGATTACACTAGAAAAATCGGTATTGACGGTACAGCTGAAGCCATCAAGGAAGCCATTAAATCTGCTTTTGGATTGAGAACGAAAAGAGCCTTTTGGTTGGAGGATGAAGAAGGGGTAGTTCGTAGCCTTGACAGAGACATGCCTTTGGGAACCTATGTTCTTCATCTTGATCAGGGAGTTACAATTAAAGTTTGCCTCTGTGACAACTCTGATCGGATGACTGTTCACACTGAAGAGAAGACATTGTACACAGAAGATGACTTCCATGATTTCCTCAGTCGTCGTGGATGGATTGGTTTAAAAGATCTTAATGACTATCGAACCATCGAATCTCTTGATGAACTTCATCCAGGTGCCGTGTATCAACCTGCAAGAGTGTTGGGGGAG
>gnl_Ambtr_v1.0_evm_27.model.AmTr_v1.0_scaffold00005.66
ATGGAGGCGGTCGCCATAGGCCTTCAACCCCCCTCTGCTCTCCAACAGCATCAACAGCAGCAGGCGGCTCTGATTCTCACAGAGAGCAGCGGAGAAGACCACGAGGTTAAGGCCCCGAAAAAACGAGCGGAGACTTGGATTCAGGAAGAGATTCGAACACTTATTGGTTTGCGTCGAGAAATGGATACCCTTTTCAACACGTCCAAGTCGAACAAGCATTTGTGGGAGCAGATCTCATCGAAGATGAGAGAGAAGGGGTTTGATAGGTCCCCAACTATGTGCACTGATAAGTGGAGGAACCTCCTTAAGGAATACAAGAAGTCACGTCACCATGACAGGGGTGGCTCTGCTAAGGTCTCATACTACAAAGAGCTGGAGGACCTGTTTCGTGAGCGTGCGAGGAACGCTCCTTATAAGAGCCCCCCTTCAAAAGTGGACTCCTACATGCAATTTGCTGACAAAGGTTTTGAGGATGCTGGTATTCCCTTTGGATCTGTAGAAGGTAGTGGTAGGTCATCTCTCAATTTAGAGCGGCGTCTGGATCATGATGGACATCCTCTTGCACTTAATGGAGCTGACGCAGTTGCAGCCAACAATGTTCCTCCATGGAATTGGAGAGATACCTCAGCAAATGGAGGAGAAAATCATTCTACATTTGGAAGGGTCATTTTAGTTAGCAGTGGTGACTACAGTAGGAGGATTGGTGTTGATGGTACTGCAGAGGCTATCAAAGAAGCAATTAAATCTGCTTTTGGTTTGCGAACCAAAAGGACATTTTGGCTAGAGGATGAAGATGGGGTAGTTCGCAGCCTTGACAGGGACATGCCATTGGGTACCTATACTCTTCATCTTGATGAGGGGCTGACAATTAAAGTGTATGATGACTCTGATCGGCTATCGGTTCGTACTGAAGAAAAAACTCTTTACACAGAAGATGATTTCCGAGATTTTCTTACACATCGTGGCTGGACTGCTCTTCGAGAGTTCAATGGCTTTAAAACTGTTGATTCTCTAGATGAACTTCGTCCCAATATTGTATATCAGGGTCTGAGGTTGCTGGGAGAG
>gnl_Aquco_v3.1_Aqcoe4G205300.1
ATGAATTTCTATCTAGAGTTGTTGTTTTTTGTTGTAATTGAGCCGATGTATTTGTCTGAGAAACCTCATCCAGTTGATTTTTATATGGGAGAAGTAAGAGGGATGATGATTGAGATAGTTGATAATGGTGGTTTACAATCTCAGCAACAAATGATTCTTGGTGAAAGTAGTGGTGAAGATCATGAGGTGAAAGCACCTAAAAAAAGGGCAGAAACTTGGATTCAGGAAGAAATTCGAAGTTTAATCAATTTTAGACGAGAAGTAGATGGTCTTTTCAATACTTCCAAGTCCAATAAACATCTGTGGGAGAAAATTTCTTCTAAGATGAGAGAAAAGGGGTTTGATCGGTCACCTGCAATGTGCACTGACAAGTGGAGGAACCTGTTAAAGGAATTTAAGAAAGCAAGGCACCAAGAAAGAGGGAGTGCGTCGGCAAAGATGACTTACTACAAAGAACTTGAGGAGTTACTTAGGGAGAGGAGCAAAAGTGCTTCTTATAAGAGTCCAACATCATCAAAAATTGATTCCTACATTCAATTTGCAGAAAAAGGTCTTGGGGATTCCAGTCTTCCATTTGGACCAGTTGAAGCTGGTGGCAGGTCAAGCCTCAATCATGAAACACACGTGGATCATGACGGACACCCACTTACTATTGCAGCAGCTGATGCAGTGGCAGCCAATGTGCTTCCCCCCTGGAATTGGCGTTCAACTCCTGGAAATGGTGGGGAGAGCCAGTTATATGGTGGCAGAGTTATTACAGTCAAGTGGGGAGATCTTATTAAAAAGATTGGTATTGATGGAACTGCAGATGCAATCAAGGAGGCAATCAAGTCTGCTTTTGGATTAAGAACTAGAAGAGCATTTTGGTTGGAGGACGAAGATAATGTTGTCCGGAGCCTGGACAGGGACATGCCATTGGGAACTTACTCTCTTCACCTCGATGAAGGCATGACAATAAAGGTTTGCATATTTGATGAATCGGATCGTATGTCCATTCAAACTGAAGAAAAGACACTTTACACTGAAGATGACTTCCGTGATTTCCTTGCCCATCGTGGCTGGACTGGTCTTAGAGAGATGGATGGCTTCAGAAGTGTTGACACACTGAATGATCTCCGTCCTGGAGCAATTTACCAAGGTGGGAGG
>gnl_Aquco_v3.1_Aqcoe5G374900.1
ATGTATTTGTCTGATAAGCCGACACCAATTGATTTCTATAAGGAAGAAGGTAGAGAAATGATGATTGAAGTATTAGGAAATGGAGGGTTACAACTTCAGCAACAATCTCAGCCTCATCAACAGCAACAACAGTTGATTCTTGCGGACAGTAGTGGAGAAGATCATGAAATGAAAGCGCCTAAGAAACGAGCAGAAACTTGGATTCAAGATGAAACTCGATGTCTGATTGGTTTGAGAAGAGAAATGGATTGTCTTTTTAATACTTCAAAATCAAATAAACATCTTTGGGAGCAGATTTCGTCGAAAATGAGGGAGAAGGGATTCGACAGGTCGCCAACTATGTGCACTGATAAATGGAGGAATCTGTTGAAAGAATTTAAGAAAGCTAAGCATCAGGAAAGAGGAAGTGGTTCGGCGAAGATTGCTTATTATAAAGAACTTGAAGAATTACTTAAGGAACGGATCAAGCATGGTCCTTGTAAAAGTCCCACAACTTCAAAGGTTGATTCATATGTTCAATTCTCAGACAGAGGTCCTGATGATGCCAATATGCCGTTTGGACCAGTGGAAGCTAGTGGTAGGTCAACACTTAATCTCGAAAGGTGTCTGGACCATGAAGGACACCCTCTTGCCATCACAACAACTGATGGTGTCCCAGCCAGCGGAGTTCCTCCATGGAATTGGAGAGAGAATAGCGGAAATGGTGGTGACGCCAACTCATTTGGGGGGAGGGTTATTACAGTCAAGTGGGGGGATTTCATCAAAAGAATTGGAATCGATGGCACTTCAGAGGCTATTAAGGAGGCAATTAAGTCTACTTTTGGATTAAGAACTAGGCGAGCATTTTGGCTAGAAGACGAGGATGGGATTGTCAGATGCCTTGATCGGGAAATGCCATTAGGGATATATGCTCTCCACCTTGACGAGGGAATTACAATAAAAATTTGCATCTACGACGAGGCAGACCGTATACATGTTCGAACTGAAGAAAACACCCTTTACACTGAAGATGACTTTCGTGATTTCCTTGGACGCCGTGGATGGACTGGTCTTAGAGAGTTGAGTGGCTTCAGAAGCGTGGATACGCTGGATGAGCTCCGTCCAGGAGCAATGTACCAGGGTGTGAGAATGGGCGAC
>gnl_Arath_TAIR10_AT1G13450.1
ATGTTCATTTCCGACAAATCTCGTCCTACTGATTTCTACAAAGACGATCATCACAATTCCTCCACCACCAGCACCACACGCGATATGATGATCGATGTACTCACCACTACCAACGAATCAGTAGATCTACAATCTCACCACCACCACAATCACCACAATCATCATCTCCACCAATCTCAGCCACAACAACAGATTCTCCTCGGAGAAAGCAGTGGAGAAGATCACGAAGTTAAAGCACCAAAGAAACGAGCGGAGACATGGGTTCAAGACGAAACTCGTAGCTTAATCATGTTCCGTAGAGGTATGGATGGTTTATTCAATACATCCAAATCTAATAAACATCTCTGGGAACAGATTTCGTCTAAGATGAGAGAAAAAGGGTTTGATCGATCTCCGACTATGTGTACTGATAAATGGAGGAATCTGTTGAAAGAGTTTAAGAAAGCTAAGCATCATGATAGAGGAAATGGATCGGCGAAGATGTCGTATTACAAAGAGATTGAAGATATTCTTAGAGAGAGGAGCAAAAAAGTGACACCACCACAGTATAATAAGAGCCCTAATACACCACCTACATCAGCCAAAGTTGATTCCTTTATGCAATTTACTGATAAAGGTTTTGATGATACGAGCATTTCTTTTGGATCCGTTGAAGCTAATGGCAGGCCAGCCTTAAACCTTGAAAGGCGTCTTGATCATGATGGTCATCCTCTTGCAATCACTACAGCAGTTGATGCTGTTGCAGCAAATGGAGTTACTCCTTGGAATTGGAGAGAGACTCCTGGAAACGGTGATGATAGTCATGGTCAGCCTTTTGGTGGTAGGGTCATAACAGTGAAATTTGGTGACTATACAAGAAGAATCGGTGTTGATGGTAGTGCAGAAGCAATCAAAGAGGTAATCAGATCTGCTTTTGGGTTAAGAACTCGAAGGGCTTTTTGGTTAGAAGATGAAGATCAGATTATTCGCTGTCTTGACCGAGACATGCCCTTAGGGAACTATCTACTCCGTCTGGATGATGGACTGGCCATTAGGGTTTGCCATTATGATGAATCCAACCAATTACCAGTCCATTCAGAAGAGAAAATCTTCTACACTGAAGAAGACTACCGCGAGTTTCTGGCTCGACAGGGATGGTCAAGCCTGCAAGTTGATGGTTTTAGGAACATAGAAAACATGGATGATCTTCAACCTGGTGCTGTGTATCGAGGTGTGAGA
>gnl_Arath_TAIR10_AT3G25990.1
ATGTTTGTTTCCGATAACAACAATCCTTCACGGGACATAAACATGATGATCGGCGATGTTACATCAAACGGAGATCTACAGCCACACCAGATCATCCTCGGAGAAAGCAGTGGAGGAGAGGATCATGAGATCATCAAAGCACCAAAGAAACGAGCAGAGACATGGGCACAAGACGAGACTCGAACCTTAATCTCATTACGGAGAGAAATGGACAATCTTTTCAACACTTCCAAATCTAACAAACATCTCTGGGAACAGATTTCTAAGAAAATGAGAGAGAAAGGGTTTGATCGATCACCATCTATGTGTACGGACAAGTGGAGGAACATATTGAAAGAGTTTAAGAAAGCTAAGCAACATGAAGATAAAGCAACAAGTGGAGGATCAACGAAGATGTCTTATTACAATGAGATTGAAGATATTTTCAGAGAAAGAAAGAAGAAAGTGGCATTCTATAAGAGTCCTGCTACTACTACACCATCTTCTGCTAAAGTTGATTCCTTTATGCAATTTACAGATAAAGGTTTTGAAGATACTGGTATTTCATTTACATCTGTTGAAGCTAATGGCAGGCCAACGCTAAATCTTGAAACGGAGCTTGATCATGATGGTCTTCCTCTCCCCATTGCTGCTGATCCCATCACAGCAAATGGAGTTCCTCCTTGGAATTGGAGAGACACCCCTGGAAATGGCGTTGATGGTCAGCCATTTGCTGGGAGGATCATAACGGTGAAATTTGGAGATTACACAAGACGAGTTGGGATTGATGGTACTGCTGAAGCAATTAAGGAAGCTATCAGATCCGCGTTTAGATTGAGAACAAGACGAGCTTTTTGGCTAGAAGATGAAGAACAGGTTATTCGCTCTCTTGACCGAGACATGCCTTTAGGGAACTATATACTCCGCATTGATGAAGGGATAGCCGTTAGAGTGTGCCACTATGATGAATCTGATCCGTTACCAGTCCATCAAGAGGAGAAGATATTCTACACCGAAGAAGATTACCGAGATTTCTTGGCTCGACGAGGATGGACATGTCTGAGAGAGTTTGACGCGTTTCAAAACATAGACAATATGGACGAGCTTCAATCCGGTCGCTTATACAGAGGAATGAGA
>gnl_Betvu_v1.2_Bv6_151580_dcqi.t1
ATGTACATTTCCGACACAAGTCACAATCCCACAACAAACACAACAACAAAACCACCTTCTTCTTCTCTTGAATTCTCCGACGACGACCACAATCACCATGACATGATGATCGAGGTGGTCCCCACTCACCACCACCAGCACCACCACAACAACCACCAACAGCAGCACCATCAATCTCATTGTCTGCCGGCCGCAACGGCATCCTCATCAGGACCCAAAAAACGGGCTGAAACTTGGGTTCAAGACGAAACCCGGAGTTTGATTAGTTTAAGGAGAGACATGGATTCATTGTTTAACACATCAAAATCTAATAAGCATTTGTGGGAACAGATTTCGTCGAAAATGCGAGATAGAGGGTTTGATAGGAGCCCAACTATGTGTACTGATAAGTGGAGGAACTTGCTTAAAGAGTTTAAGAAGGCAAAACAACATTCTTGTGGTAGTGCTAGTGCTAGTGTTGGTGCTTCTACTACTGGTAATGGTAATAATGGATCAGCTAAGATGTCTTATTATAAGGAAATTGATGAGATTTTGAGGGAGAGAAGTCGTTCTACTTCTTCTTCTAATGCAGCTGGATATAAAAGTCCTAATCATAATCATAATAATGATGGGATTAATCATTCTTCTAAGGTTGATCCTTTCTTGCACTTTTCTGATAAAGGTATTGATGATGCTACTATTCCTTTTGGACCCATTGAAGCTAATGGGAGGCCAACACTAAATTTAGAAAGGCGTTTGGATCATGAGGGGCACCCTCTTGCCATTACTGCAGCTGATGCTGTAACAGGCGGTGGTGTTCCCCCATCATTTTGGCGGGAGACCCCTGGGAATGGTGATGATCCGCATTCTTTTGGTGGGAGAGTCATTACTGTCAAATGGGGAGATTACACAAGAAGGGTTGGTGTAGATGGCACTGCCGAGGCCATCAAGGATGTAATCCGATCTGCATTTGGGTTAAGGACAAAACGTGCTTTTTGGTTGGAGGATGAGGATCAGGTTGTTCGTTCTCTTGACAGAGACATGCCACTGGCCACTTACACTCTTCACCTTGATCAAGGCATGACGATAAAATTGTGCCATTATGAGGATTCAGACCACATTCCATATCCCAGTCAGACGATATCCCATACCGAAGAAAAAACATTCTATACTGAGGATGATTTTCGTGAGTTTATGCTTCGCCGTGGGTGGTCATGCCTTCGGGAGTTGAATGGGTACAGGAATATCGACAATTTGGATGATCTCCGCCCAGACTCGTTATATCGTGGTGTGACT
>gnl_Carpa_v0.4_evm.model.supercontig_130.35
ATGTACTTACAGCCGGAGAAACCCCGGCCCCTTGACCTAGCCGCGACGGAGGAAGACGGAGAAATGATGCTCGAGGTCGTCACCAATGACGGCCTGCCACCTCACCACCACCCCGTCGTCATCGGCGGCGGTCCTCCCGGCGGAGGCGAGAGCAGCGGGAGCGAGGAGCTGGAGATCAAAGCCCCAAAGAAGCGGGCCGAGACTTGGGTCCAAGACGAGACACGGTGCCTGATAACGTTCCGGCGAGAGGTCGACGGACTGTTCAACACCTCGAAATCGAACAAGCATCTGTGGGAGCAGATATCGGCGAAGATGAGAGATAAAGGATTCGATCGGTCACCGACTATGTGTACAGACAAGTGGAGGAATCTTTTGAAGGAGTTTAAGAAAGCTAAGCATCATCGAGAGAGAATCAATGGCCGCGACGGTAGTTGTGGCTCCGTTAAGATGCTTTACTATAAGGAGCTTGAGGACTTGCTTTGTGATAGAACCAAGAATGCTATGAACAATGTTATTAATGCTATTTCGCCCTTCCCTGCAGCTCCAGCTACTACTCCAACTGCTGCGAATAGTTCGTATATCCACTTCTCCGATAAAGGCCTTGAAGATGCTAATATTCCTTATGGATCAGCTGAAGCTGGTGATCGGTCAGCAGTGAACCTAGAAAGACAGTTGGATCACGAGAGTGACCCCCTTGCCCTTACCACCACTGATGCAGTTACAGCTGGTGGATTACCCCCTTGGAGTTGGAGAGAGACCCCAGGAAGTGGAGGAGAGGGCAACAGTTATTGTGGAAGGGTTATCTCGGTTAAATATGGGGAGTACACTAGAAGGATTGGTATTGATGGAACTGCAGATGCAATTAAGGAGGCTATCAAGTCTGCCTTCAGGTTAAGAACAAAGAGGGCATTTTGGTTGGAGGATGAAGATCAGGTTGTCCGGACTCTTGACAGGGACATGCCAATAGGAACTTACACTCTTCACCTTGACGAAGGAATAACAATCAAAATTTGCCTCTACCATGATTCTGACCGCATAACTACAGAAGAGGCAACATTATACACGGAAGATGATTTGCGCAATCTCCTTGCACGGCGTGGCTTGTCGGGACTAAGAGAGATAGATAGCTATAGATCTGTTGATACTTTGGATGATCTAAGACCTGGTGCGGTATACCAGGATGCGAGGCTTATGGGGGAA
>gnl_Carpa_v0.4_evm.model.supercontig_1453.1
ATGTACATATCAGAGAAGCCTCGCCCTTTAGATTTCTACAAAGAAGAAAACACCGCTTCATCCAGAGACATGATGATCGAGGTCACCGCCAATGGAGATTTGCCGCCGCACCATCAACACCACCACCACCCCCTTTCCCATCCTCACCAACACCAGCAGCAAATGATACTCGGTGAGAGTAGCAGCGAGGACCACGAGGTTAAGGTCCCTAAAAAGCGAGCGGAGACTTGGGTTCAAGAGGAGACGAGGAGTTTAATCGCTTTGCGAAGGGAGATGGACGGTTTATTCAACACTTCGAAGTCTAACAAGCACTTGTGGGAGCAGATATCGGCTAAGATGAGGGAAAAGGGATTTGATAGATCCCCCACCATGTGCACCGACAAGTGGAGGAACTTGTTGAAGGAGTTCAAGAAGGCTAAACAACAGGAGAGGACTGCTGGGTCTGCCAAGATGTTGTATTATAAGGAGATTGAAGAGATTTTAAGAGAGAGGACCAAAAGTGTCCAGTATAAAAGCCCTATTCCTCCTGCCAAAGTCGATTCATACATGCAGTTCTCTGATAAAGGGTTCGAGGATACCAGCATCTCTTTTGGACCCGTTGAAGCTAGTGGCAGGTCGACTCTCAATCTTGAGAGACGTCTAGACCATGATGGGCATCCTCTTGCCATCACCGCAGCTGATGCAGTTGCAGCAAGTGGAGTTCCTCCTTGGAACTGGAGGGAAACACCTGGAAGTGGTGGAGAGGAGCAATCATTTGGTGGGAGGGTTATATCAGTTAAATTTGGGAATTATACCAGAAGGATTGGTATTGATGGCACCACTGAAGGTATCAAGGAGGCAATCAAGTCTGCTTTTGGATTAAGAACTAAGCGTGCATTTTGGCTGGAGGATGAGGAACAGATTGTGCGGACTCTTGACCGGGACATGCCCCTAGGCAACTACACTCTCCAACTTGATGAAGGGTTGGCCATAAAAGTATGCCACTATGATGAGTCAGATCACTTACCAGTCCATACTGAGGAGAGGATTTTCTATACTGAAGATGATTATCGTGATTTTCTGGTGCGCCGGGGTTGGACATGTTTGAGAGAGTTTGATGGATACAGAAATGTGGAGAATATGGATGATCTTCAGATGGGTGCAATATATCGGGGTGTTAGA
>gnl_Elagu_v2.0_p5_sc00006.V1.gene58
ATGTCTCTACCCACTCTAGACCAGTACCTCTCCCAATCCCTCCTCCCTTGCTTCCGGAGTCGAGAGGACGAGAGCGACGAGGAGCAGCAAGGGGCAAGGAAGAGCATGTACTTGTCTGACAAGCCCCAATCGGTCGATTATTATAAAGAAGATAGCCGCGACATGATGATCCAGGTCGTCGGCAATGGCGGGCTGCCGCCGCCCCAGCAGCAGATGATCCTGGCCGAAAGCAGTGGAGAGGACCACGAGGTGAAGGCACCCAAGAAGCGGGCTGAGACCTGGGTCCAGGAGGAGACGCGGAGCCTCATAAGCCTCCGGCGGGAGATGGATGGGCTGTTTAACACGTCGAAGTCGAACAAGCATTTGTGGGAGCAGATCTCGGCAAAGATGAAGGATAAGGGGTTCGACCGGTCGCCGACTATGTGCACAGATAAGTGGAGGAACCTGCTGAAGGAATTCAAGAAGGCAAAGCATCATGCGAAGGGTAGCGGGGCGGTGAAGATGTCGTACTATAAGGAGCTTGATGAGATGCTCAAGGAGAGGAACAAGAACCCAGCTTATAAGAGCCCCACGGTCTCCAAGGTTGACTCTTACCTGCAGTTTTCTGATAAAGGTTCATGCTCTCATGCTTGGCATCAAGAGGGTGTCGATGGTCGACAAGGAAGTGGTAGGTCAACACTCAATATGGACAGGCGTTTGGATCATGAGAGACATCCTCTTGCCATAACAGCAGCTGATGAAGTGGCAGCCAATGGTGTCCCCCCTTGGAATTGGAGAGACACCCCTGCAAATGGTGGCGATAATCATACCTCGTATGGTGGAAGGGTTATTTTAGTCAAGTGGGGAGACTACACAAGAAAGATTGGTATTGATGGCAGTGCAGAAGCAATAAAGGATGCAATCAAATCAGCATTTGGAATAAGGACTAGAAGGGCATTTTGGCTGGAGGATGAAGATGAGGTAGTTCGTAGCCTTGACAGGGACATGCCACTGGGAACCTATACTCTTCATCTTGACGATGGATGTATTAAGGGGGTGCTTGGTTCATGGCCAGAATTGCAATCGAAATGGGAATCCAAATGGCTTGGAATCAGAATCGGAGTGGCCAAATCTCCCGAAGCGCTTGGGATAACAATAAAAATTTGCATATATGATGAGACTGACCGCATAACAGTTCGTACTGAGGAGAAGACAATATACACTCAAGAGGATTTTCGTGATTTCCTTAATCGCAATGGCTGGACTGGCCTAAGAGAGTTAAGTGGCTTTAGAAGTGTTGACACAATGGATGACCTTCGTCCTGGTGCTGTGTATCAGGGTATAAGACTCCTGAGTGAT
>gnl_Elagu_v2.0_p5_sc00034.V1.gene655
ATGTCTCTCCTCACTCTAGACCAATACCTTTCCCAGTCCGTCCTCCCTTGCTTCCGGAGTCGCGAGGACGACGGCGACGAGGAGGAGCAGGGGAGAAGGAAGAGCATGTACTTGTCTGACAAGCCTCGATCGGGTGATTACTACAAAGAAGACGGCCGCGGAATGATGATCCAGGTCGCCGGCAATGGCGGCCTGCCGCCACCCCAGCAGCAGCCGATGATTCTGGCGGACAGCAGCGGGGAGGACCACGAGGTGAAGGCGCCCAAGAAGCGGGCTGAGACCTGGGTCCAGGAGGAGACGCGGAGCCTCATTAGCCTCCGGCGGGAGATGGATGCGCTGTTCAATACCTCCAAGTCGAACAAGCACTTGTGGGAGCAGATCTCGGCGAAGATGAGGGACAAGGGGTTCGACCGGTCGCCGACCATGTGCACGGACAAGTGGCGAAACCTGCTGAAGGAGTTCAAGAAGGCGAAGCACCAAGCGAAGGGGAGCGGGGCCGCGAAGATCTCGTACTATAAGGAGCTTGATGAGATGCTCAAGGAGAGGAGCAAGAACGCAGCTTATAAGAGTCCCCCAGCCTCCAAGGTTGACCCTTACCTGCAGTTTTCTGATAAAGGTCCTGAAGATGCTAGTATTTCATATGGGTCTGTGGAAGATTTGGCCAGAGCTCGAGCCCAAGAATTAAGCTCAAAACAATTTGAGGCTGGTTTTGGTGGTGATAATCATGCCTCATATGGTGGAAGGGTTATTTCAATCAAGTGGGGAGACTACACTAGAAAAATTGGTATTGATGGCAGCACAGAGGCAATAAAGGATGCAATCAAATCAGCGTTTGGATTAAGGACTAGAAGGGCATTTTGGCTGGAGGATGAAGATGAGGTGGTTCGCAGCCTTGACAGGGACATGCCACTGGGAACCTATACTCTTCATCTTGATGATGAATTTCCTGCAGCCAAGGGGATAACAATAAAAATTTGCATATATGATGAGACTGACCGCATACCAGTTCGAACTGAGGAAAAGACGATCTACACTCAAGAGGATTTCCGTGATTTCCTTAATCGCAATGGCTGGAAGGGCCTAAGAGAGTTAAGTGGCTTTAGAAGCGTTGATACCATGGATGACCTTCATCCTGGAGCTGCATATCAGGGTATCAGACTGTTGGGCGAT
>gnl_Eucgr_v2.0_Eucgr.J02286.1
ATGTACCTGCCCGACAAGCCCCGGCCCAGTCCCCCGGATTTGTCGGACCGCGAAATGATGCTCGAGGTCGTCACCAGCGACCCACTCTCCCTCCACCACCAGCACCACCAGCACCAGCTGATGATCCTCGCCGACAGCAGCGACAGCAGCGGCGGCGAGGACCCCGAGCCGGAGCCGGAGCCGGAGCCCGGGCCGGAGCTCCGGGCCACCAAGAAGCGGGCCGAGACGTGGGTCACCGAGGAGACGCGGAGCCTGATCGGGTTCCGCCGGGAGGTGGATGGGCTGTTCAACACGTCCAAGTCGAACAAGCACCTGTGGGAGCAGATCTCCGCCAAGATGAGGGAGAAGGGCTTCGACCGCTCGCCCACCATGTGTACCGACAAGTGGCGCAACCTGCTCAAGGAGTTCAAGAAGGCGCGGCACAACCTTCAGCAGCAGGAGCAGCAGCAGCAGAGCGACAAGGGCGGCGCCGGGTCGGGGAAGATGACGTATTACAAGGAGCTGGAGGAGCTGCTCAGAGAGAGGAATAGGAATGGGGGCGCGGGCGGGGGCGGTTGTTGCGGCGGCGGCGGCGGCGGCGGAGGAGTCTTTGGGGGGTCTGTGGCGACGCCGCCCAAAGTCGACCATTTCATCCAGTTCTCCGACAAAGGTTTCGATGATTCCGGCATCCAATTTGGACCCGTGGAAGCTAGTGGACAGACAACTATCAACGTGGATAGGCAGTTTGATCAAGATGGCGATCCTCTTGCTATAACTACTGCTGATGCAGTGGAAGCCAGTGGAGTTCCTCCTTGGAACTGGAGAGATGCCCCTGGAAATGTTATGGCAGGAGGGGACCAGTCATGCGGTGGGAGGGTTATTACGGTCAAGTTGGGCGACTATGTCAGAAGGGTGGGAATAGATGGAAGTGGAGAGGCAATCAAAGAGGCAATCAAGTCAGCATTCAGATTAAGAACTAAGCGGGCGTTTTGGCTGGAGGATGAGAACCAGGTTATTCGGAGCCTCGATAGAGATATGCCTATAGGAAATTACACCCTCCACCTTGATGAAGGGATCACCATAAAAGTTTGCACGTTCGATGGATCTGATCAGATAGAAGAAAAAACACTATACAGTGAAGAGGATTTCCGCGATTTTCTCACACGTGGTGGTTGGATATGTTTAAGAGAAGTAAATGGCTACAGGAGCATTAGCAGTATCGAAGATCTGCACTCTGGTGTGATGTATGAGGGAGTCAGAATTCTGGGGGAT
>gnl_Eucgr_v2.0_Eucgr.B03456.1
ATGTACCTGTCCGAGAAGCCTCGCCCGATCGATTTCTACAAGGAGGAGTCCGCCCCTCGCGACATGATCATCGAGGTCGTCTCCTCCAACGGCGACATCCCGCCCCACCACCCGCACCCGCACCCGCACCCGCACCCGCACCAGCACCAGCACCCGCACCCGCACCAGCACCCGCACCAGCACCAGGCGCCGCCCGCGCCGCCGCCGCCGCCGCCGCCCCAGCCGCACCACCAGATGATCCTTGGCGAGAGCAGCGGGGAGGACCTCGAGGTCAAGGCCCCGAAGAAGCGCGCCGAGACCTGGGTGCAGGACGAGACCCGGTGCCTCATCGCGCTCCGCCGCGAGATGGACTCGCTGTTCAATACCTCCAAGTCGAACAAGCACCTCTGGGAGCAGATCTCGTCCAAGATGAGAGAGAAAGGGTTCGATCGTTCCCCGACCATGTGCACGGACAAGTGGAGGAACCTGCTGAAGGAGTATAAGAAGGCCAAGTACCAGGATAGAGGGTCCGCGAAGATGTCGTATTACAAGGAGATTGAGGAGATTCTGAGGGAGAGGAGCAAGAATAATCAGTATAAGAGTCCGACGGCCTCGGCTTTGAAGGTCGATCCCTACATGCAGTTTTCTGACAAAGGCATTGAGGATGCTGGGATGACTTTTGGACCTGTAGAAGCAAGTGGTAGGCCGACTCTCAACCTTGAAAGACGTTTGGATCATGATGGGCATCCTTTGGCCATAACTACAGCTGAAGCAGTCGCAGCTAATGGAGTTCCACCTTGGAATTGGAGGGAAACCCCTGGAAATGGTGAGAGTCAGTCATATGGTGGGAGGGTCATCTCAGTGAAGTGGGGTGACTATACCAGAAGGGTTGGTATTGATGGCACTGCCGATTCCATTAAAGAGGCGATCAAATCTGCTTTTAGATTGAGAACCAAACGAGCATTTTGGTTGGAGGATGAAGACCAGGTAATACGAAGTCTTGACAGAGATATGCCTTTGGGAAATTACAATCTCCAGCTTGATGAAGGACTGGCCATAAAAGTTTGCCTATATGATGAGTCAGGGCATATTTCAGTTCATCCAGAAGATAAGATTTTCTACACGGAAGATGATTATCGTGATTTTCTTGCCCGAAGAGGGTGGACGTGTTTGAGGGAGCTTGATGGGTACAGAAACATTGATAATATGGATGACCTACGGCCTGGTGGAATCTACCGCGGTGTGACA
>gnl_Manes_v6.1_Manes.13G014800.1
ATGTATTTATCGGAAAAGCCTCGCCCCATCAATTTCTACAAGGAAGAAGTTCCACCCGCCACCAGAGATAACATGATTATCGAAGTTGTCTCAAGCAACGGTGATTTGCCACCTCATCAACACCATCTTCACAATCCTCACCAGCAACAGCCGCCTCAGCAGCAACAACAGATGATTCTCGGTGAGAGCAGTGGCGAGGATAATCATGAAGTGAAAGCGCCTAAAAAGCGAGCTGAGACATGGGTCCAAGATGAAACTCGAAGCTTGATAGCTCTTCGTCGAGAAATGGATGGTTTGTTCAATACTTCTAAGTCTAACAAGCACTTGTGGGAGCAAATATCGGCTAAAATGAGGGAGAAGGGATTTGATCGATCTCCTACTATGTGCACCGACAAGTGGAGGAACTTGTTGAAAGAGTTCAAGAAGGCTAAGCATCAAGATAGAGGAAGTGGGTCCGCAAAAATGTCTTATTATAAGGAGATTGACGAGATATTAAGGGAGCGGAGCAAAAATGCACAGTATAAGAGTCCCACTCCTACTAAAGTTGATTCCTACATGCAATTTGCTGATAAAGGCTTTGATGAAGCAAGTATCTCTTTTGGACCTGTAGAAGCCAGTGGCAGGTCAGCACTCAACCTTGAAAGACGTCTGGATCATGATGGACATCCCCTGGCCATCACTGCAGCTGAGGCAGTTGCAGCAAGTGGAGTTCCTCCCTGGAACTGGAGGGAGACTCCTGGAAATGGTGCTGAGAGTCAATCATTTGTTGGAAGAGTAATAACAGTTAAGTATGGGGACTATACAAGGAGAATTGGTATTGATGGCACTGCAGATGCCATCAAGGAGGCAATCAAGTCAGCTTTCAGATTGAGGACCAAACGTGCATTTTGGTTGGAGGATGAAGACCAGGTAATTCGTAGTCTTGACAGGGACATGCCTGTGGGAAATTACACCCTTCACCTTGATGAAGGATTAGCTGTAAAAGTGTGTCTATATGATGATTCAGACCACATGCCAGTGCATACGGAGGAAAAAATTTTTTACACAGAAGATGACTACCGTGATTTTCTAACTCGCCGGGGCTGGTCATGCCTGAGGGAGTTTGATGGGTATAGAAATATTGATAACATGGATGATCTTCGACCTGGTGCTATATATCGTGGTGTGAGT
>gnl_Manes_v6.1_Manes.12G016000.1
ATGTATTTGTCGGAAAAGCCTCGCCCCATTGATTTCTACAAAGAAGAAGTACTGCCCACCACTAGAGATAACATGATTATCGAAGTTGTCTCGAGCAGTGGTGATTTGCCACCTCATCAGCACCATCTTCACAATCCTCACAACCCTCACCCGCAACAGCCGCCTCAGCAACAGCAACAGCAACAGCAGCAACAGATAATTCTAGGTGAGAGCAGCGGCGAGGATACCCATGAAGTGAAAGCGCCTAAAAAGCGAGCTGAGACATGGGTTCAAGACGAAACTCGAAGCTTGATAGGTCTTCGCCGAGAAATGGATGGTTTGTTCAATACTTCTAAGTCAAACAAGCACTTATGGGAGCAAATATCGGCCAAAATGAGGGAAAAGGGATTCGATCGATCTCCCACTATGTGCACCGACAAGTGGAGGAACTTGTTGAAAGAGTTCAAGAAGGCTAAGCATCAAGATAGAGGAAGTGGATCTGCCAAAATGTCTTATTATAAGGAGATTGACGAGATATTAAGGGACAGGAGCAAGAATGCCCAGTACAAGAGTCCCACTCCCACTTCAAAAGTTGATTCCTACATGCAATTTGCTGATAAAGGCTTTGATGATACAAGTATATCTTTTGGACCAGTGGAAGCTAGTGGTAGACCAACACTCAACCTCGAAAGACGTTTGGATCATGATGGACATCCTCTTGCCATCACTGCAGCTGAGGCAGTTGCTGCAAGTGCAGTTCCTCCGTGGAATTGGAGGGAGACTCCTGGAAATGGTGCTGAGAGCCAATCATTTGTTGGAAGAGTGATAACGGTCAAGTATGGGGACTATACAAGAAGAATTGGTATTGATGGTACTGCAGATGCCATCAAGGAGGCAATCAAATCAGCTTTCAGATTAAGGACTAAACGTGCATTTTGGTTGGAGGATGAAGACGAGATAATTCGTAGCCTTGATAGGGACATGCCTGTGGGGAATTACACTCTTCACCTTGATGAAGGATTATCTGTCAAAGTATGCCTATATGATGAGTCGGACCACATTCCAGTGCATACCGAGGAAAAAACTTTTTACAGTGAAGATGACTACCGCGATTTCCTTACTCGCCGGGGGTGGTCATGCCTAAGGGAGTTTGATGGCTATAGAAACATTGATAACATGGATGATCTTCGACCTGGTGCCATATATCGTGGTGCGAGT
>gnl_Medtr_Mt4.0v1_Medtr3g085960.1
ATGTATTTATCATCAGAGAAGCCGCGCCCAATCGATTTCTACAAAGAAGAAGCACGCGACATGATGATGGAAGTAGTAACCAACACCGATCTTCAGCCACCACCACCTCCACCGTCGCAACACCACCACCACCTTCAACAACAACAACCGCAAATGATTCTCACCGCCGAGAGCAGCGGCGACGATCCTGAGATGGAGATCAAAGCTCCAAAGAAACGCGCGGAAACCTGGGTTCAAGACGAGACACGAAGCCTCATTGGTCTACGACGCGAGATGGATTCATTATTCAACACTTCGAAGTCGAATAAGCATCTTTGGGAACAGATTTCAGCGAAGATGAGAGAAAAGGGTTTTGATCGGTCACCGACTATGTGTACTGATAAATGGAGGAATCTTTTGAAAGAGTTTAAGAAAGCAAAGCATCATGATCGAGGTGGTGGAAGTGGTTCTGGTGGGAAAATGAGTTGTTACAAAGAGATTGATGAGATCTTAAGAGAGAGAAGTAAGTGTGGACAATATAAGAATGTTGTTACACCTACTTCTAAAGTTGAATCTTCTTACATGCAATTTGATAAAGGTATTGATGATGCCAACATTTCTTTTGGGCCCGTTGAAGCTTCTGGAAGACCAACGCTCAATCTTGAGAGAAGTTTGGATCATGACGGGCATCCTCTTGCCATTGCCGCAGCAGATGTAGCAGCAAGTGGAGTCCCTCCTTGGAATTGGAGAGAAACTCCCGGAAATGGCGGAGAAAGTCAGTCTTGCTGTGGAAGGGTTATATCAGTCAAATGGGGTGACTATACAAGACGAATAGGTATTGATGGCACTCCGGAAGCCATCAAGGAGGCAATTAGGGCCGCTTTTAGGTTGAGAACTAAACGCGCTTTTTGGTTGGAGGATGAGGAACAGATTATCAGAAGTATTGACCGTGATATGCCTATTGGAAATTACACTCTTCACCTTGATGAAGGAATGGCCATCAAAGTATGCCTATATGATGAGTCTGACCATATCCCTGTGCATACTGAAGAGAAGATATTTTATACGGAGGATGATTACCGTGATTTTCTGGCACGTCGAGCTTGGACAGGTCTAAGAGAATTTGATGGTTATAGAAATATTGACAATATGGATGATCTTCGGCCCGGTGCTATATACCGAGGCGTGAGT
>gnl_Mimgu_v2.0_Migut.E00236.1
ATGTACATGTCTGAGAAACCCCAACCGCAGCCTGAATCCGCCATTGATTTCTACACCGGCGACAAACAAGAAGCTCCCCACCACAGCAGCAACATGATCATCCACCACATCGCCGCCGCCGACGCCACCTCCAGCGGCGGCGATGAATCCGCCGCCGCCGCCGCCGCCAACAATTCGGCGAACCACCCATCGTCCTCCCTCGCGCCGAAGAAGCGGGCGGAGACGTGGGTCCAGGAAGAAACCCGGGCCCTGATTCTCCTCCGCAAAGAAATCGATATGATGTTCAACACCTCGAAATCGAACAAGCACCTGTGGGATAACATATCGCTGAAAATGAGGGAGAAGGGTTTCGACAGATCCCCAACCATGTGCACCGACAAGTGGAGGAATTTGCTGAAGGAGTTTAAGAAAGCCAAGCAGAACAATCAAGATGGCGGTGGCAGTGGCTCTGCTAAGATGAATTGTTATAAAGAAATTGAGGAAATTTTGAGGGAGAGGAGCAAAAATGGGCCCACTTGGAAAAGCTCTGAAGATGGTGGTGGCGGTGGTGGTCCTAAAGTCGATGATTCGTTTATGCAGTTTGCCGATAAAGGTATTGATGATACCAGTCTTACTTTTGGACCCGTGGAAGCTAACGGCAGGTCGACGCTGAATTTAGAAAGACGCTTGGATCACGAAGGACACCCTCTTGCCATAACTGCTGCGGAGGTTGTTGTAGCAAGCGGTGCTTCTCCTTGGAATTGGAGAGAAACTCCCAGAAGTGGTGAACAGACGAATACATACGATGGAAGGGTGATAACAGTTAAATTGGGGGACTTTACAAAGAGAATTGGAATCGATGGCAGTGCAGATGGTATTAAGGAAGCTATAAAATCGGCTTTCGGATTAAGGACAAAGCGTGCGTTTTGGTTGGAAGATGATGACAACGTTGTTAGAACACTCGACAGAGATATGCCCCTCGGAAACTACACTCTTCACGTAGATGAAGGGCTGACTATAAAAGTTTGTTTCTACGAGGAAACGGGGCCGATGCCAGTGCATGCGGAGGATAAAACGTTCTACAACGAAGATGATTTTCGGGATTTTTTGTCGCGTAGGCGGTGGACTTGTTTGAGAGAGTACAACGGGTTTCGGAATATCGACAGCATGGAGGAGCTTTGCCCTGGAGTTATATATCGTGGTGTCAAT
>gnl_Mimgu_v2.0_Migut.K00687.1
ATGATCTACCCACCCCCCTCCCAATCCCGCCTCCTCCTCACCGACGGCGGCGGCGCCGCCGCGGAGGCGGGTACCCATATCTCATCCAACCCACCACCTTCTTCCGCCGCCGCACCGCCAAAAAAACGGGCCGAGACATGGGTTCAAGAAGAAATTCGGGCCCTGATATCACTCCGCAAAGAAACAGATTCGATGTTCAACACTTCGAAATCGAACAAGCACTTGTGGGAAAACATATCGCTGAATATGAGGGAAAGGGGGTTCGATCGATCGCCGACGATGTGTACGGACAAGTGGAGGAATTTGCTGAAGGAGTACAAGAAATCGAAGCAGAACGATGGGAATTGCTACTCCAAGATGAATTATTACAAGGACATTGATCAGATTTTGAGGGGGAGGAGTAATAATTCCGGTGGCGGTAATCATTCCGGTGAATCGAAAGTTGATCCCTTTATGCAGTTTGCTGATAAAGGTATTGACGATGCCAGTCTTAATTTCGGACCTGTCGAAGCCAATGTAGAAAGACGTAATTCGGATCACGAAGAAAATCATCCTCTTGCCATCACCGCAAGTGGAGTTTCTCCTTGGAATTGGAGAGACACTCCCGGAAATGCAGGTGAAGAAAGCAACACATATGGGGGAAGGGTTATAGCGGTAAAAATGGGGGAGTACACAAAGAGGATAGGAATCGATGGCAATGCAGAAGCGATAAAAGAAGCAATCAAATCCGCTTTTCGATTAAGGACAAATCGGCCGTTCTGGTTGGAAGATGAATACAACGTTGTACGAACAGTCGACAGAGATATGCCGTTGGGGAACTACACTCTTCATTTTGACGAAGGTTTGACGATAAAAATTTGCTGCTACGAGGAGTCGGAGCAGTTGCCGGTACACACGGAGGAGAAGACGTTTTATAGAGAAGATGATTTTCGTGATTTTCTGTCACGGCATGGATGGACTTGTTTGAGAGAGTACGATGGTTTTCGTAACGTCGATTGTTTGGATGAGCTTTGCCCCGGCGATATTTATCGTGGTGTCAATCAATTA
>gnl_Musac_v1_GSMUA_Achr3T19370_001
ATGTACTTGGCCGAGAAGCCCCGGAACGTCGATTTCTACGACACTGGCGGATTGCCGCCGCAACAACAGCAGCAGCAGCAGCATCCGCAGCAGCAGATGCATTTGGCGGAGAGCAGTGGCGACGACCATGAGGTCAAGGCTCCCAAGAAGCGCGCGGAGACGTGGGCCCAGGAGGAGACGAGGAGCCTCATATCGTTCCGGCGGGAGATCGATGGGCTCTTTAACACCTCCAAGTCGAACAAGCACCTGTGGGAGCAGATCTCTGCGAAGATGCGGGAGAAAGGGTTCGACCGGTCCCCGACCATGTGCACGGATAAGTGGAGGAACTTGCTGAAGGAGTTCAAGAAGGCGAAGCACCAGTCGAAGGGAAGCGGGTTGGGTAAGATGTCGTACTACAAGGAGCTCGACGAATTGCTTAAAGAGAGGAACAAGAAAGCCACCTTCAAGAGTTCTGGAGCACCAAAGATCGACACCTTCCTGCACTTTTCTGATAAAGGCCTTGAAGATGCAAATACTCCATTTGGGTCTGTTGAAGCAAGTGGTAGGTCACCGCTCAACCTTGACAGACCTATGGAGCATGATAGACATCCACTTGCTATAACAGCTGTTGATGCAGTTGCAGCTAATAGTGTACCTCCTTGGAATTGGAGAGATGCTTCTGTGAATGATAATAATGCCTCATATGGTGGAAGGGTTATTCTAGTTAAATGGGAGGATTACTCTAGAAGGATTGGTATTGATGGCACCGCAGAGGCAATCAAGGAGGCTATCAAGTCAGCATTTGGTTTAAGAACCAAAAGGGCATTTTGGCTTGAGGATGAAGATAATGTGGTTCGCAGCCTTGATAGGGACATGCCTTTGGGTTCCTATACTCTTCATCTCGATGAGGGGATAACAATAAAAGCCTGCACATACGATGACACAGACCGCATGCCAGTTCGAACCGAAGAGAAGACACTTTACACAGAAGATGATCTCCGTGATTTCCTTTCTCGCCGTGGTTGGGTTGGCCTCAGAGAGTTAAGCGGCTTTAAAAATGTCGACACTTTGGATGATCTTCGTTCTGGTGCTATGTACCAGGGGGTAAGATCGTTGATCGAT
>gnl_Musac_v1_GSMUA_Achr5T17230_001
ATGCGAAGCCTTTATTTTGCTGATTTCTTCCACTATGACTTAAATTCTTTTTCAAACGGTAGATCACCACTCAACATGGACAGACCTCTGGAGCATGATAGACATCCACTGGCCATAACAGCTGCTGAAGCGGTTGCAGCTAGTGGTGTAAATCCTTGGAGTTGGCGAGATCCTTCTGTGAATGATAATAATGCCTCCTATGATGGAAGGGTTATTTTGGTCAAATGGGGTGATTACTCAAGAAGGATTGGTATCGATGGCACTGCCGAGGCAATTAAGGAGGCCATCAAGTCTGCATTTGGTTTAAGAACCAAAAGGGCATTTTGGCTAGAGGATGACGAAAATGTGATTCGCAGCCTTGATAGAGATATGCCTCTAGGTTCCTACACTCTCCATCTTGATGAAGGGATAAGTATCAAAGTTTGCATCTATGAAGAAACTGACCGCATTGCAGTTCATACTGAAGAAAAGACACTCTACACCGAAGATGACTTCCGTGATTTCCTCTCCCACCGTGGTTGGGCTGGCCTAAGAGAGTTGAGCAGCTTTAAAAATGTCGTTACACTGGATGATCTTCGTCCAGGTGCTATGTACCAGGGCATGAAATTGCTCAGTGAT
>gnl_Musac_v1_GSMUA_Achr5T17240_001
ATGTCTCTCCTCACCCTAGACCAATTCCTCTCCCGATCCTTGCACAGCCGAGCAAACATCATCGGCGAAGACGCGGCGGTCGCGACGGCAAGGAGAATGTACTCAACCGAGAAGCCCTGCGGCGTTGATTTCTACAACGGCGGACTGCCGCCGCCGCCGCAGATGATTCTGGCGGAGAGCAGCGGCGAGGACCATGAGGTCAGGGCGCCCAAGAAGCGCGCGGAGACGTGGATCCAAGAGGAAACGAAGAGCCTCATCGCGCTCCGGCGGGAGATAGATGGGCTCTTCAACACCTCCAAGTCGAACAGGCATCTGTGGGAGCAGATCTCGACGAAGATGCGGGAGAAAGGGTTCGACCGGTCGCCCACCATGTGCACCGATAAGTGGAGGAACTTGCTGAAGGAGTTCAAGAAGGCGAAGCACCAGATCAAAGGGAGTGGGTCGGTGAAGATGTCGTACTACAAGGAACTCGATGAGTTACTCAAGGAGAGGAGCAAGAAGGCCGGATTCAAGAGCTCTGCGGCGTCCAAGGTTGATGCCTACCTGCACTTTCCTGATAAAGGTCTTGAAGATGCAAATATTCCATTGGGGCCCGTGGAAGGTATTAAGAAGTTATACTCCTGTGCTATTTTCTTTTGTATGGTAATCTTTTTT
>gnl_Nelnu_v1.0_NNU_004170-RA
ATGTACTTGTCTGAGAAACCCCGTCCGATTGATTTCTATAAGGAGGAAGGACGTGACATGATGATTGAAGTCGTCGGCAATGGGGGTTTGCCGCTCCAGCAACAACCACAGCAGCAACAGCCGCAGATGATTCTTGCCGAGAGCAGTGGAGAAGACCATGAGGTCAAGGCTCCCAAGAAGCGAGCGGAGACTTGGGTCCAGGAGGAAACTCGAAGCCTCATCAGTCTTCGCCGGGAAATGGATAGTCTCTTCAATACTTCAAAGTCGAACAAGCACCTCTGGGAGCAGATTTCGGCGAAGATGAGGGAGAAGGGTTTCGACCGTTCCCCAACCATGTGCACTGACAAGTGGAGGAATTTGTTGAAGGAATTCAAGAAGGCAAAACACCAAGAAAGAGGTAGTGGCTCGGCAAAGATGTCTTACTACAAGGAATTGGAGGAGTTACTCAGGGATAGGAACAAGAATGCCGCTTACAAGAGTCCCACACTTTCCAAGGTCGATTCCTACATTCAATTCTCAGATAAAGGTCTTGAAGATGCCAGTATTCCTTTCGGATCTGTAGAAGCTACTGGCAGGTCAACACTCAACCTTGAAAGGCGTTTGGATCATGATGGACATCCTCTTGCCATTACCACAGCTGATGCAGTTGCAGCCAGTGGAGTTCCTCCATGGAATTGGAGAGAGACCCCTGGAAATGGTGGGGAGAGCCACTCTTATGGAGGGAGGGTTATATCAGTCAAGTGGGGCGAATACACTAGAAGGATTGGCATCGATGGAACTGCAGATGCAATCAAGGAAGCAATAAAGTCCGCATTTGGATTAAGGACCAGGCGGGCATTTTGGTTGGAGGATGAAGATGAGGTTGTTCGGAGCCTTGACAGGGACATGCCATTGGGAAATTACACCCTTCACCTTGATGAGGGATTGACAATAAAAGTTTGCTTTTATGATGAGTCAGGTCGCATACCTGTTCGTACTGAAGAAAAGACACTCTACACTGAAGAAGATTTCCGTGATTTCCTTACCAGGCGAGGTTGGACGGGTCTAAGAGAGTTAAGTGGCTTCAGAAGCGTCGATACTCTGGACGATCTCCGTCCTTGTGCAATGTACCAGGGTGTGAGACTATTAGGGGAC
>gnl_Nelnu_v1.0_NNU_003022-RA
ATGTATTTGTCCGAAAAGCCTCGCCCGATCGATTTCTATAAGGAGGAAGGGAGGGACATGATGATTGAAGTAGTTGGTAATGGCGGGTTGCCGCCCCAGCAACAACCGCAGCAGCCGCAGCAACAGATGATTCTTGCAGAGAGCAGTGGAGAAGACCATGAGGTCAAGGCTCCCAAGAAGCGAGCGGAAACTTGGGTCCAGGATGAAACTCGAAGCCTCATCAGTCTTCGCCGAGAAATGGACAGTCTTTTCAACACTTCTAAGTCGAATAAGCACCTCTGGGAACAGATTTCGTCAAAGATGAGAGAGAAAGGCTTCGATCGTTCACCAACCATGTGCACCGACAAGTGGAGGAATTTGTTGAAGGAGTTCAAGAAGGCAAAGCATCAAGATAGAGGTAGTGGCTCGGCTAAGATGTCTTACTACAAGGAACTGGAGGAATTACTCAGAGAGAGAAGCAAAAATGCGCCTTACAAGAGTCCCACGCCTTCTAAGGTCGACTCCTACATACAATTCTCAGATAAAGGTCTTGAAGATGCTAGCATTCCTTTTGGTTCCGTGGAAGCTGCTGGAAGGTCAACACTTAACCTTGAAAGGCGTTTGGATCATGATGGACATCCTCTGGCCATCACTACAGCTGATGCAGTTGCAGCTACTGGAGTTCCCCCATGGAATTGGAGAGAGACTCCTGGAAATGGTGGGGAGAGCCACTCCTCTTATGGAGGGAGGGTTATATCAGTCAAGTGGGGGGACTACACTAGAAGGATTGGCATTGATGGCACTGCAGATGCAATTAAGGAGGCAATTAAGTCTGCATTTGGGTTAAGGACTAAGCGAGCATTTTGGTTGGAGGATGAAGATGAGGTTGTTCGGAGCCTTGACAGGGACATGCCGGTGGGAAATTACACCCTTCAGCTCGATGAGGGATTGACAATCAAAGTTTGTCTTTATGATGAATCGGACCGGCTACCTGTTCGTACCGAAGAGAAGACACTATACACCGAAGATGATTTCCGTGATTTCCTTACTAGACGTGGTTGGGTAGGTCTGAGGGAGTTAAGCGGCTTCAGAAGCGTTGATACACTGGATGATCTCCGCCCTGGTGCTATGTATCAGGGTGTGCGACTACTGGGGGAC
>gnl_Nelnu_v1.0_NNU_013265-RA
ATGAGAGATAGAGGCTACCGACGCTCACCAGATGGTTGTAGAGAGAAATGGCGAAGTCTAGTTCGCAAGCTCAAGAATAACCAACATCACAATCACCAACATTCTCGCCCCCCATCCCCGTTCTTCAGAGACTCCACATTCGATTCCTATCATCTCAACCTCGAAACCCTGCAACCAATCCCTAAAGGCTTGGAGTCATCCACTATAACTCTTCAGAGATCAGAGGGAGATGGGCAAAGTACAAACTCTGTGTTGTCTCAAGAATGTCCTTCACAGAGTGGAAGAAGCGCATGGGGTTGGAGAGATGACAACTCTGCTGATGTGCCTCAATGGGACAGTAGCATGGGCTGCTATCCTATTTCTTCTCCACTTCCTGCAGGGCATGTCATTATTGTAAAATGGGGAGAGATCACTCGCAGAATAGGAATTGATGGATCTGCAGATGCCATCAAGGATGCCATTAGAAGTGCTTTTGGGCTGAGGTCAAAACGGCCTTTTTGGGTTGAAGATGATGATGGTGTTGTGAGGAGTTTCGATCGTGCCATGCCGCAAACTACTTATACTCTTCATATTGATCCTGGTGTTACAATTAAGCTTTATCACTACGATGAATGCAATGGGCAGGCAATTAGTAGTGAAGATGCAACCTTGTACTGTGAAGATGATTTCCATGAACTTCTGACCCGTAATGGATGGCAATCATTGAGAGAGGTTGGGACCTACAAAGATGTGGAGTCTATACAGGATCTTAGGCCCATGGCATCATACCACAGTAGTGGCATCAAGGAATTGAACATG
>gnl_Orysa_v7.0_LOC_Os04g40930.1
ATGCTCCTCTCCGGGCCGTCGCCGCAGCAGCCCACCCCGCCGCTGCTCCTCCCGGAGAGCAGCGGCGAGGACGGCGGCCACGACTCCTCCTCCCGCGCGGCGGCGTCGGGCGGCGGCGGCGGCCCCAAGAAGCGCGCGGAGACGTGGGTCCAGGACGAGACCCTCTGCCTCATCGCGCTGCGCCGGGAGATGGACTCCCACTTCAACACCTCCAAGTCCAACAAGCACCTCTGGGAGGCCATCTCGGCCAGGATGCGGGAGCAAGGGTTCGACCGCTCCCCGACCATGTGCACCGACAAGTGGAGGAACCTCCTCAAGGAGTTCAAGAAGGCGCGCAGCCACGCGCGGGGCGGGGGCGGTGGTGGCGTGGGCGGCGGCGGTGCGGGCACCGGCGGCGGGAATTGCCCCGCCAAGATGGCGTGCTACAAGGAGATCGACGACCTGCTCAAGCGCCGCGGGAAGCCGACGGGCGGTGGCGGCGCCGCCGTGGGGAGTGGCGCCGTCAAGAGCCCCACGGTCACCTCCAAGATCGACTCCTACCTGCAGTTCGACAAGGGTTTTGAAGATGCTAGCATTCCGTTCGGCCCTGTTGAAGCAAGTGGTAGATCATTGCTAAGTGTCGAAGATCGACTAGAACCTGATAGTCATCCACTTGCATTAACAGCTGATGCAGTTGCAACCAATGGTGTAAATCCATGGAACTGGAGAGACACCTCTACCAATGGTGGAGATAATCAGGTTACTTTTGGTGGGAGAGTCATTTTAGTCAAGTGGGGTGATTACACTAAAAGAATAGGCATTGATGGTACTGCAGACGCAATTAAAGAAGCCATCAAATCGGCATTTGGTCTAAGAACAAGACGGGCCTTTTGGCTTGAAGATGAGGATGAGGTTGTCCGTTCCTTAGACAGGGATATGCCGGTTGGAACATACACCCTTCATCTCGATACCGGAATGACCATCAAACTATATATGTTCGAAAATGATGAGGTCCGGACAGAAGACAAGACATTCTACACTGAAGAGGACTTCCGAGACTTTCTCTCGCGGCGTGGTTGGACACTCCTCAGGGAGTATTCAGGCTACAGAATCGCCGATACTCTGGATGACCTTCGTCCTGGTGTGATTTATGAAGGGATGCGATCACTTGGTGAT
>gnl_Phavu_v2.1_Phvul.001G258700.1
ATGTACCTGTCGGAGAAGCCGCGCCCAATCGACTTCTACAAGGAGGAAGGCGCGCGCGACATGATGATCGAGGTCGTCTCCAACGGCGACCTCGCGCCGCCGCCGCCGCACCACCCTCCGCCGATGATCCTCGGCGAGAGCAGCGGAGAGGACCCCGAGGTGGAGATCAAAGCCCCCAAGAAGCGGGCGGAGACGTGGGTGCAGGACGAGACGCGCTCGCTCATTGGCCTCCGCCGCGAGATGGACGCGCTCTTCAACACTTCCAAGTCCAACAAGCACCTCTGGGAGCAGATATCCGCCAAGATGAGGGAGAAGGGTTTCGATCGGTCTCCCACCATGTGCACCGATAAGTGGCGCAACCTACTCAAGGAGTTCAAGAAGGCCAAGCACCAGGACCGTGGAGGGAGCGGCTCTGCCAAGATGTCGTATTACAAGGAGATTGATGAGATCCTCAGAGAGAGGAGCAAGAATGTGCAGTACAAGAGCCCCACTCCTCCGCCGAAGGTTGATTCTTTCATGCAGTTTGCTGATAAAGGTATTGATGATACTAGCATCTCTTTTGGACCTGTAGAAGCTACTGGAAGACCAACACTCAATCTTGAGAGAAGTTTGGATCATGATGGACATCCTCTTGCCATTACCACAGCTGATGCTGTTGCAGCTAGTGGAGTCCCTCCTTGGAATTGGAGAGAGACTTCTGGAAATGGTGGAGAAAGTCAGTCATGTTGTGGAAGGGTTATATCAGTTAAATGGGGTGATTATACAAGACGAATAGGTATTGACGGCACTCCAGAAGCCATCAAAGAGGCAATCAGGGCTGCTTTTAGGTTGAGAACTAAGCGCACATTTTGGTTGGAGGATGAAGACCAGATCATCCGAAGTATTGACCGTGAAATGCCTATAGGAAGTTACACTCTTCACCTGGATGAAGGAATGGCCATTAAATTATGTCTGTATGATGAGTCCGAGCATCTTCCTGTGCATACTGAAGACAAGGTATTTTACACTGAAAATGATTACCGTGATTTTCTGACCCGCCGGGGTTGGGTATGTTTAAGAGAATTTGACGGATATAGAAATATTGACAACTTGGATGATCTTCGACCTGGTGCCATATATCGTGGTGTGAGT
>gnl_Pinta_v2.0_PITA_000037500-RA
ATGAAGGAACGCTCCAGGAACTGGAAGAAGCCAGAGATACAGTTTTTGATTAAATCGAAGATTGAAATGCAAGCCACATTCAACAAGGCCATAGTAAAGCACGAAACTTTGTGGGAAAATATATCGGAAAAGATGAAAGGACGTGGATATGGAAGAAGTGCAGAGACATGTGTTCGTAAATGGAGAAATCTGGTAAGAGGATGCAAGAATCCACGGGAAAACGAGCCACTACGAAACGTGTACGAGGAAATAGAAAAATTGCTCAACGCACAACCAGGCCGCCGGACTGTCAGGAGAAGGGCCACTAATATTGATGGAGCAGCAACAATTAGCGAGGAACCTCAATGTATGGGCAACAAGGAGGACAAGCATGGGATTACTGAGAGAAAAGAGAATAAACACATTTCTTTACTCGGTCATCTCCCACGACAACCAGTGCTGGTCGAGGCCAAATCAGAGAGTCATGAAACCAGAGGTGTTGGGAACCAGGAGGATGGCGTTATAAGATCTTTGTTTAATTGCTCGAATGATTTCATTTCTTTTCCACTTGACGAACAACCAGACTTGAGCATCGATGACATACCGACGGCTGAATTTTCATTTGGAGATAACGATGATGCCTTCTTGGCGTTATTATCTCCATTTCAA
>gnl_Poptr_v3.0_Potri.010G055000.1
ATGTACTCATCAGAGAAGCCTCGTCCTCTCGATTTCTACAAAGAAGAAGTGACACCCTCTTCAAGAGACAACATGATTATCGAAGTTGTCTCTTCCAATGGTGATTTGCCACCTCACCATCTTCCGACCACCACCAATACTAACCCACACCAGATGATTCTCGGCGACAGTAGCGGCGACGATAACCACGAAGTCAAAGCACCCAAGAAGCGGGCAGAGACGTGGGTTCAAGACGAAACGCGGAGTTTGATTGGGCTTCGCAGAGAAATGGATGGTCTCTTCAATACTTCCAAGTCAAACAAGCATCTGTGGGAGCAAATTTCGGCTAAAATGAGGGAGAAAGGGTTCGATCGATCGCCGACTATGTGCACCGACAAGTGGAGGAACTTGTTGAAAGAGTTCAAGAAGGCTAAACATAAAGATAGGGGAAGTGGGTCTGCTAAAATGTCGTATTATAAGGAGATTGATGAGATTTTGAGAGAAAGGAATAAGAATCCTCAGTATAAGAGTCCCATTCCTTCTAAAGTTGATTCTTACATGCAATTTGCTGATAAAGGCTTTGAAGATACAAGCATATCATTTGGACCCGTGGAAGCCAGTCCCAGGCCAACACTCAATCTGGAAAGACGTCTGGATCACGATGGGCATCCTCTTGCCATCACTGCAGCTGATGCAGTTGCAGCAAGTGGAGTTCCTGCTTGGAATTGGAGGGAGACCCCTGGGAATGGTGCTGAGAATCAATCATATGGTGGGAGGGTGATATCAGTCAAGTATGGGGACTACACAAGAAGGATTGGCGTTGATGGCACTGCAGATGCCATCAAGGAGGCAATCAAGTCTGCTTTCAGATTAAGAAGTAAGCGAGCATTCTGGTTGGAGGATGAAGACCAGATAATTCGTAGTCTTGACAGGGACATGCCTCCAGGGAATTACACTCTTCACCTCGATGAAGGACTAGCAATCAAAGTTTGCCTGTATGACGAGTCAGAACACATGCCAGTGCATACTGAAGAGAAAATTTTCTATACCGAAGATGACTACCGTGAATTTCTATCTCGCCGGGGCTGGACATGTCTAAGGGAGTTCGATGGTTATAGAAGCATTGATAGCATGGATGATCTTCGGCATGATGCTATATACCGTGGTGTGAGT
>gnl_Poptr_v3.0_Potri.008G179700.1
ATGTACTTGTCAGAGAAGCCTCGCCCTCTCGATTTCTACAAAGAAGAAGTAGGACCATCGTCTTCTAGAGACAACATGATTATCGAAGTTGTCTCTTCCAACGGCGATTTGCCACCTCTTCATCTTCACCCCATCACCGCTGCTACCAACCCACACCAGATGATTCTCGGCGAAAGCAGCGGCGATGACAACCACGAAGTCAAAGCACCCAAGAAGCGAGCTGAGACATGGGTTCAAGACGAAACCCGAAGTCTGATCGGGTTTCGCAGAGAAATGGATGGTCTCTTCAATACTTCCAAGTCAAATAAGCACCTGTGGGAGCAAATTTCTACTAAAATGAGGGATAAAGGTTTCGATCGATCGCCGACTATGTGCACCGACAAGTGGAGGAACTTGTTGAAAGAGTTCAAGAAGGCGAAGCATCAAGATAGGGGAAGTGGGTCTGCTAAAATGTCGTATTACAAGGAGATTGATGAGATTTTGAGGGGAAGGAATAAGAATTCTCAGTATAAGTGCCCTACTCCTAAAGTTGATTCTTACATGCAATTTTCTGATAAAGGCTTTGAAGATACAAGTATATCATTTGGACCAGTGGAAGCCAGTGCCAGGCCAACACTCAATTTGGAAAGACGTCTGGATCACGATGGACATCCCCTTGCCATCACCGCGGCTGATGCAGTTGCAGCAAGTGGAGTTCCTCCTTGGAATTGGAGGGAGACCCCTGGGAATGGTGCTGAGAGTCAATCATTTGGTGGGAGGGTGATATCAGTCAAATCTGGGGACTACACAAGAAGGATTGGCATTGATGGCACCACAGATGCCATTAGGGAGGCAATCAAGTCTGCTTTCAGATTGAGAACTAAGCGAGCATTCTGGTTGGAGGATGAAGACCAGATAATTCGTGCTCTTGACAGGGACATGCCTTTAGGGAATTACACTCTTCACCTTGATGAAGGGCTAGCTATCAAAGTTTGTCTGTATGATCAGTCAGACCACATCCCAATGCATACTGAAGAGAAAATCTTCTATACTGAAGACGACTACCGTGATTTTCTTTCTCGCCGGGGCTGGACTTGTCTAAGGGAGTTTGATGGCTATAGAAACATTGATAGTATGGATGATCTTCGGCATGATGCTATATACCGAGGCGTGAGT
>gnl_Prupe_v2.1_Prupe.3G300500.1
ATGTACCTCTCGGAGAAGGCCCGACCGGTTGACTTGTACAAGGGAGGAGGACTAGGAGGAGAAGAAGAATCGGAGAGAGAGATGATGATGGAGGTGGTGGTGGTGGCGAATGGGAGCGCTCCACCTCATCATCATCATCAGAACCAAAGCGAAAGCCAGCACCAGCAGCAGATGCATCAGATGATAGTGGGGATTGGGGAGAACAACAGCAGCGGAGGAGAAGGTGAAGAGCAAGAATTGTGTGCTGCTACTAGTAATAGTATTGGCAGCAGAGCAGCAGGCGGAGGAGGAGCAGGAGCCCCAAAGAAACGGGCCGAAACGTGGGTCCAAGAAGAAACGCGAAGCCTGATAGGGTTTAGGAGAGAGGTGGACGGGCTTTTCAACACGTCCAAGTCCAACAGGCACCTCTGGGACCAGATCTCAGCCAAGATGAGAGAAAAGGGCTTCGACCGCTCCCCCACCATGTGTACGGACAAGTGGAGGAACTTGCTCAAGGAGTTCAAGAAGGCTCGTCACCAAGTCAAAGTCGGCAGTCGCTCGGCCAAGATGTCGTATTACGAGGACCTCCAGGACTTGCTCAGAGATAGAACCAACAACAACCACAACGCTGCTTCTACTGATGCTGCTGCTGCTTCTGCCGCTGCTTACAAGAGCCCCACTCCTCCCAAGCTCGAATCCTTTGTTCGCTTCTGTGACAAGGGTCTTGAAGATTCAGGCATTCCATTTGGACCTATGGAAGCTACCGACCGATCAGCACTCAATTTGGAAAGGCAGTTGGATCATGATGGCGACCCTCTTGCTATTACTGCAGCCGATACAGTTGCAGTTAGTGGGGTTCCTCCTTGGAATTGGAGAGAGGGTCCTGGAAATGGAGGGGAGGGCCACTCTTCTTATTGTGGAAAGATTATAACTGTCAAGTTGGGGGAATACACCAGAAGGATTGGTATTGATGGAACTGCTGATGCGATTAAGGAGGCAATCAAGTCTGCGTTCAGAATAAGAACTAAGCGGGCATTTTGGTTGGAGGATGAAGATCAGGTTGTCCGGAGTCTCGATAGGGACATGCCTTTGGGCAATTACACTCTTCACCTCGATGAAGGAATTACCATAAAGCTTTGCCTCTATGATGACTCTGACCGTATAGTTCCTACGGAAGAAATAACATTGTACACTGAAGATGATTTTCGTGATTTTCTTGCACGCCGTGGCTTGATGGGTTTACGAGAGTTGAGTGGCTATAGACGCATTGATACTTTAGATGAGCTACAATCCGGTGCAATGTACCAGGGGGTGAGACTTCTTGGGGAC
>gnl_Prupe_v2.1_Prupe.1G235200.1
ATGTACTTGTCGGAAAAGCCTCGAGCAATCGATTTTTACAAAGAGGAAGGCAGCCGAGACATGATGATTGAGGTGGTTTCCAATGACGACCTCTCTCAATCTCAAACTCATCACCCCAACCATCAACCACAGCAGCAGCAGCAGCAGATGCTTTTGGGGGAAAGCAGCGGCGAGGACCATGAAGTTAAGGCCCCGAAGAAGCGAGCCGAGACTTGGGTCCAAGACGAGACTCGGAGTTTGATAGCTCTGCGCCGTGAAATGGACGGTTTGTTTAACACTTCCAAGTCTAACAAGCACTTGTGGGAGCAGATTTCGGCTAAGATGAGAGAGAAAGGGTTCGATCGGTCTCCTACTATGTGCACCGACAAGTGGAGAAACTTGCTTAAAGAGTTCAAAAAGGCTAAGCACCATGACAGGGGAAGTGGGTCAGCTAAGATGTCATATTACAAGGAGATTGAGGAGATTTTGAAAGAGCGAAACAAGAACGCGCAGTACAAAAGTCCCACACCTCCAAAGGTTGATTCTTTTATGCAATTCTCGGACAAAGGTATTGAAGATGCAAGCATTTCTTTTGCACCTGTTGAAGCTAGTGGGAGGCCAACGCTCAATCTGGAACGACGTTTGGATCATGATGGTCATCCTCTTGCCATAACTGCAGCTGATGCAGTTACAGCGAGTGGAGTTCCACCTTGGAATTGGAGAGAAACCCCTGGAAATGGTGGGGAGGGTCAATCATGTGGTAGAGTCATATTAGTCACTTGGGGTGATTATACTAGAAGGATTGGTATTGATGGAACTGCCGATGCCATTAAGGAGGCAATTAAGTCTGCTTTTAGGTTGAGAACAAAACGTGCCTTCTGGTTGGAGGATGAAGACCAGATAGTCCGCAGTCTTGACAGGGACATGCCTCTGGGGAATTACACCCTTCATCTTGATGAAGGGGTGGCCATCAAACTGTGCCTCTATGATGAGTCAGACCATATACCAGTACATACAGAGGAGAAGATTTTCTACACTGAAGATGATTATCGTGATTTTCTGACCCGCCGGGGGTGGTCATGTCTGAGGGAGTTTGATGGGTACAGAAATATTGAAAATATGGATGATCTTCGACCTGGTGCAATATACCGTGGTGTGAGT
>gnl_Selmo_v1.0_109349
ATGATTGATTGTGTGGCCAATGGAGGAGGGCCTGTGTCCGAAATCGTTGAGGCGGCTCCGGCTCCATCGATACCGACGATAGCAGCCACGCGTAGATCGAATTCTCCACAGCAGCACCAGCAGCAGCAGGGATTGATGCTGGGCTCCGGCGATCTGTGCGACGATCACGACGTCAAGGCCCCAAAGAAGAGAGCCGAGACTTGGGCCCAGGAGGAGATCCGAGCTCTCATTGCGCATCGCCGGGAGATGGACAGCTTGTTCAACACGAGCAAATCCAACAAGCACCTGTGGGATCTCATCTCGAGCAAGATGAAGGAGCGGGGATTCGACAGGTCGCCCACAATGTGTATCGACAAGTGGAGGAATTTGCTCAAGGAGTACAAGAAGGCGAGGCACCACGACAAGAATGGTGGAGGTGGCAGTGCTAACAAGGTTGGCTGCTTCAAAGAACTGGAAGATCTTCTGTCCGAGAGAGCCCGGCTAAATCCATACAAGAGTCCCAGCAAACTGGATACTTCTCCCAAAGATCTTTTCTTTCTCTCTTTCTCAGTCACTACTACTTCGCGAAACCAGTTCAATCTGGAGAGCAGGCTGGAGAGCGAAGCAAATCACCATCTCAGTTCCTCCAACGATCTCGCTGTAGCAAACGGCTGGAACTGGAAAGAAGGTTTGCCGGGAGGAGCACAGCGCAGCTCGTTGCCCGCTGGAAAGATCATAACTATCCGATACAACAGCGTGACGAGGCGCGTAGGGATCGATGGCTCGCCGGATTCAATCCGAGAGGCGATCAAGGCTGCTTTCCGGCTGAGAACCAAACGAGCGTTCTGGCTCGAGGACGAAGACGGCGTCGTGTGGAGCATCGATCGCGACATGCCATTGGGAAGCTACATTCTCAACCTGGACGAAGGCGTGACGATCAAAGTCTGCCTCTACGACGAGTCCGATCGTCTCACGGGAGCCACCGAGGACAAGACGCTCTTCACGGAGGACAACTTCAAGGACTTCCTAGCTCGGCGTGGATGGACGGGCGTGAGGCAAGTAGGCGGCTTCCAAGACGTGGAGTTTCTCCACGAGCTCCACCCCCTGTGCGTTTACCAGCGAGCCGGCCTCTTGGGCGCT
>gnl_Solly_v2.4_Solyc12g077540.1.1
ATGGTTGACGTGGTGACTAGCAATAGCCAGCAGCAAATTCTGATGGGTGGCGGAGGCGGAGGAGGAGATACGACGAGCAGTGGGGGCGAGGAAAATTGTACAAACCCTTGTTCTGATGTGAAAACCCCTAAGAAACGTGCAGAGACATGGGTACAAGAAGAAACTCGAGTACTTATTGGTCTTCGTAGAGAAATTGACTCTCTTTTCAACACTTCAAAGTCTAATAAGCATTTGTGGGACCAAATTTCTATGAAGATGAGAGAAAAGGGGTTTGATAGGTCACCTACTATGTGTACTGATAAATGGAGAAATTTGTTGAAGGAATTCAAGAAAGCTAAACAAAATCAAGATAGAAATGGCTCTGCTAAGATGTCCTATTATAAGGAAATTGACGAGATTTTAAGAGACAGGACTAATACCCCTCTCCCTCCCCCTCCCAAGGTTGATTCTTTTATGCACTTTGCTCAAAAAGGTCTTGATGATACAAGCATCACATTTGGACCCGTTGAAGAGAATGGGAGACCAACTCTTAATTTAGAACGACGTCTGGATCATGATGGCCATCCTCTTGCCATAACAGCAGCAGATGCAGTCACCGCTAGTGGAGTTTCCCCTTGGAATTGGAGAGAGCCACATGGAACCGGTGAGCCGAGTCAATCATATGAGGGACGAGTTATCTCTGTCAAGTGGGGAGATTACACCAAAAGAATTGGTATTGACGGTACTGCAGATGCGATCAAGGAAGCTATTAAATCTGCTTTTCGATTAAGGACAAAGCGTGCATTTTGGTTGGAGGATGAAGATAATATTGTCAGAACACTTGACAGGGATATGCCACTGGGAAACTACACCTTGCATGTCGATGAAGGACCGCAGTACGGGACAGATGATTGGAACAGGACA
>gnl_Sorbi_v3.1_Sobic.006G126600.1
ATGCTCCTCTCCGGGCCGCCGGCGGCGCCCACCCCGCCGCTGCTGCTCCCGGAGAGCAGCGGCGAGGACGGCGGCCACGATTCCTCCTCCCGCGCGGCAGCAGTGGCGGGATCGGCGCCGAAGAGGCGCGCGGAGACCTGGGTCCGTGAGGAGACCCTCTGCCTCATCGCGCTGCGCCGGGAAATGGACGCCCACTTCAACACCTCCAAGTCCAACAAGCACCTCTGGGAGGCCATCTCCGCCCGGATGCGGGACCAAGGGTTCGACCGCTCCCCGACCATGTGCACCGACAAGTGGCGCAACCTGCTCAAGGAGTTCAAGAAGGCGCGCAGCCACTCTCGGAACAGCGGCGGCGGCTCCGGCTCCGGCGCTGGAGGGAACGGCAACGCCAAGATGGCGTACTACAAGGAGATCGACGACCTGCTCAAGCGCCGCGGGAAGGCGACGGGAAGCGGCAGTGGCGGCTGCGTTGGCAGTGGTGCTGCCGGGAAGAGCCCCACATCCAATTCTAAGATCGAGTCCTACCTGCAGTTCACCACAGATAACGGCTTTGATGATGCTAACATTCCTTTTGGTCCTGTGGAAGCAAATGGTAGACCAATACTGAGTATCGATGATCGTTTGGAGGATGACAGGCATCCGCTTCCCTTGACGGCTGCTGATGCAGTTGCAACCAATGGTGTGAACCCATGGAATTGGAGAGACACCTCTACTAATGGTGGAGATAACCATGGCAGCTTCGGTGGGAGAGTCATTTTAGTGAAGTGGGGTGATTACACTAAAAGGATTGGAATTGATGGTACTCCTGAAGCAATTAAGGAAGCCATCAAATCAGCATTTGGATTAAGAACAAGGCGTGCTTTCTGGCTTGAAGATGAAGATGAGGTTGTTCGAGCCTTGGACAGGGACATGCCAGTTGGAACATACACACTTAATCTTGATGATGGGATAACAATCAAACTCTGTGATGGAAACCGCATGCAGACGCCAGAAGACAAGACATTTTACACTGAAGAGGACTTTCGAGATTTCCTCTTACGGCGTGGTTGGACATTTCTCAGGGAGTATGGAGGCTATAGAAACGTCGATAGCCTTGATGATCTCCGACCAGGTGTGATGTATCAGGGGCTGCGGTCACTTGGTGAT
>gnl_Spipo_v2_Spipo7G0066300
ATGAAGGCCATGTGCCCATCGGAGAAAGCGCTGCCGCTGCCACCGCCGCCGCCGCCGCCGCCAGTCGACTGCGACCAGGAGGAGGGGAGGGATTTCGTGATGGAGCTGATCGGGAACGGCAAGCTGGCGGCGCCGGCGCCGGCGATGATGATGATTCCCGGGGAGAGCAGCGGCGAGGACCACGAGATCAGGGCCCCCAAGAAGAGGGCGGAGACCTGGGCCCTGGAGGAGACCCGCAGCCTCATCGCCCTCCGGCGAGAGATGGACGGGCTTTTCAACACCTCCAAGTCCAACAAGCGGCTGTGGGAGCAGATCTCGGCCAAGATGAAGGACCGGGGCTTCGATCGGTCCCCCACAATGTGCACAGACAAGTGGCGGAACCTGCTCAAGGAGTTCAAGAAGTCGAAGCAGCAGTGCAGAGCCGCCGGCGGAGGCCCGCCCAAGATGTCCTGCTACAGGGAGATGGAGGAGCTCCTGAATGAGAGGAACAGGCGCCCCGCCGGCGACGCCGAGGTCGACTGCTATCTCCTGTTCTCCGACAAAGTTCTTGAAGAGGCCGCTGCACCATATGGGTCTGCGGAAGCCAGGTCGGCAGCACTCAGTCTGGACCACGAAGGGCTCCCCCTCGCCATAACAGACGCCGGCGCTGCTGCAGCCAGCGGCATGCCCTCCTGGAACTGGGAAGATGCCAGAGGAAATGGCGGGGAGGGCCACTGCGGGAGGGTGATCACGGTGACTTGTGGGGATTACACGCGGAAGATCGGCATCAATGGCTCAGCCGAGGCGATCAAGGAGGCCATCAAGGCGGCGTTCGGGCTGAGGACTCGGCGCGCCTTCTGGCTCGAAGACAGGGACGCCGTCGTCCACAGCTTCGACCGGGACATGCCGCTTGGGACCTACACCCTCCACCTTGACCAGGGGCTGACCATAAAGCTCTGCCTCTACGAGGAGGCGGGGGAGCTGCAGGTGTCGACCGTGGAGAAGACGCTGTACACAGACGATGATCTCCGGGACCTGCTCGGCCGCCGCGGCTGGGCAGGTCTCCGGGAGCTCGGTGGATTCCGCACCATCAACAACCTCGACGAGCTCCAGCCCGGAGCTGTCTACGAGGGCCTGCGGGTGCTCGGCGAT
>gnl_Spipo_v2_Spipo0G0086100
ATGTATTTGCCCGACAAGCCACGGTCGGTGGACTACTACAAGGAAGAAGGGCGGAGTATTATGATGGAGGTGGTCGGCAACAACCCCGTCCCGCAGCAGCAACAGCAGCAGCAGCAGCAGCAGATGATTCCAGCTGAGAGCAGCGGGGAGGACCACGAGATGAAGGCCCCGAAGAAGCGGGCGGAGACGTGGATCCAGGACGAGACCCGCAGCCTCGTCGCTCTGCGCCGGGAGATGGACGGGCTCTTCAACACCTCCAAGTCCAACAAGCATCTGTGGGAGCAGATTTCGGCCAAGATGAGGGAGAAGGGTTTCGACCGCTCCCCTACGATGTGCACCGACAAGTGGAGAAATCTGCTCAAGGAGTTTAAGAAGGCGAAGCAGCAGGTCAGGGCTGGCGGCGGGGCTTCGAAGATGTCCTGCTACAAGGAAATCGATGAGCTGCTGAAGGACAGGAACAAGAACGATGCCGGCGGTGGCGTAGCTCAATACAAGAGCCCCACTCCCTCTGCCAAAGTTGATTCCTATCTGCAATTCTCCGACAAAGCTCGATCGACGCTCAATATGGATAGGCACTCTGACAATGACGGGCTTCCTCTTGCCATAACGGTGGCTGATGCCGTCGGCGCCAACGGTGTCCCACCTTGGAACTGGCGAGATGCTGGTGGGCTCGGTGGGCAGAGCAACGCCTCTTACAGTGGACGGGTGATTCTGGTCAAGCTGGGAGACTACACCAGGAAGATCGGCATCGACGCCGGCGCCGAGGCCATCAAGGAGGCCATAAAGTCTGCGTTCGGGCTCCGAACGAGAAGGGCCTTCTGGCTCGAGGACGAAGACGAGGTCGTCCGAAGCCTCGACAGGGACATGCCGCTGGGGACCTACACTCTCCGTCTCGACGAAGGCCTGACGATCAAGGTCTGCCTCTACGACGAGACGGAGCGCCTGCAAGTCCACACGGAGGAGAAGACCCTGTACACGGAGGAGGACTTCCGCGAGTTCCTCAGCCGCCGCGGCTGGACCGGCCTCAGGGAGTATGGCGGCTTCAGGACCGTTGACAACCTGGTGGAGCTCCGCCAGGACGTCGTCTACCAGGGCGTGAGGCTCCTCGGTGGG
>gnl_Stras_v2.0_SGA_v2.0_scaffold87T27122
ATGTACATGTCTGAAAAACCCCAACCACCGCAAGAATCCGCCATCGATTACTACACCACCGCCACCGGCGGCAAGCAGGAATCTCCGCACCGCAACAGCAACATGATCATCCACCTCAGCCCCCAACCCCATCTCCACCACCTCCCCGACGGCGCCGCCACCCCCACTGCCGGAGACGACACCGCCGCCAACAACCAGAACTCGGCCAACCCAACATCCTCGGCGGGCCCCAAGAAACGGGCCGAGACGTGGGCCCAGGAGGAGACGCGGGCCCTCATCTCCCTCCGCAAAGAAATAGACATGCTGTTCAACACATCGAAGTCGAACAAGCATCTGTGGGACAGCATATCTATGAAGATGAGGGAAAAGGGGTTCGATAGATCCCCAACGATGTGTACTGATAAGTGGAGGAATTTGTTGAAGGAGTTCAAGAAAGCCAAACAGAATAACGCAGATGGTGGTGCTTGTTATAAGATGTGTTATTACAAGGAGATTGATGAGGTTATGAGTGAGAGAAATAAAAATGGTCCGAGTTGGAAAAGTTCTGAGATTTCGAACAGTGCCTGTGCTGGGTCTGGTGGTTCTAAAGTGGATTCCTTTTTGCAGTTTGCTGATAAAGGTATTGATGATGCCAGTCTTCCTCTTCCCTTTGGACCTGTGGAAGCTAATGGAAGGTCTACCCTTAATTTAGAAAGAAGATTGGATCACGATGGGCATCCTCTTGCAATAACTGCTGCTGATGCTGTTGGAGCTAGTGGAGTTTCTCCATGGAATTGGAGGGAAACTCCCGGAAGGGGTGAACCTGCGAATTCTTTTGGAAGGGTGATAACGGTTAAATTGGGTGATTATACAAAGAGAATCGGGATCGATGCCAGTGCAGAAGCCATCAAAGAAGCCATCAAGTCCGCTTTCAGGCTAAGGACAAGACGTGCTTTTTGGTTAGAGGATGAAGAAAATGTCGTTCGGTCGCTTGACAGGGAAATGCCCCTTGGTAACTACACTCTTCATGTTGATGAAGGCCTGACTATTAAAGTTTGCATCTTTGAGGAAACGGACCAAATGCCAGTACACACGGTGGATAAAACTTTCTACACAGAGGATGATTTTCGCGAATTCCTCACGCGCCGTGGCTGGACTTCTCTAAGAGAGTACAGTGGCTTTCGTAATATTGACAATATGGACGAGCTTTGCCCTGCACACAGTAAAACCTCTGCTTTAGCTTTGTTTCTTTCTGGGTTCATGGCAAAGATCAAGATTGGGATCAATGGGTTTGGAAGGATTGGTCGTTTGGTTGCGAGGGTTGCTCTGCAAAGAGATGATGTAGAGCTTGTTGCTGTTAATGATCCATTCATCAGCACTGATTACATGACATACATGTTTAAGTATGACAGTGTCCATGGACAATGGAAGCATAATGATGTGAAGCTGAAGGATGAAAAGACCCTTCTTTTTGGTGATAAGCCGGTCACTGTGTTCGGCTACAGGAACCCTGAAGAGATCCCATGGGCTGCAGCTGGGGCTGAGTTTGTTGTGGAGTCTACTGGAGTCTTCACTGACAAGGACAAGGCTGCTGCTCACTTGAAG
>gnl_Stras_v2.0_SGA_v2.0_scaffold30T12546
ATGTGCTCGAGGTGCGGCCTCATCGAGGACGCACGTGACGTATTTACCGAAATGCCCCACAAAGACGTTATTTCATGGAATTTAATGATTAGCGGCTTCTCGTACCACGGGCTCGGTGAAGCCGCCCTCGACACATTCGGAAAAATGTTGCTTGCGAAGCAGCAGCCGAGCTACGTGACCTTCGTCGGAGTTTTGTCTGCGTGCGCTTTCTTGGGCCGCGTGAACGATGGTTTTCACTATTTGAATAGCATGAAGACCCAATTTGGAGTCGAGCCTGGATTAGAGCACTACACGTGCATGGTCGGGCTTTTAGGCCGGGCTGGGAGGCTGGATGAGGCTGTGGGCTTCATGCGGTCAAGCCCGGTCAAATGGGACGTTGTAGCCTGGCGGACTCTTTTGAACGCGTGTCACGTCCACAAAAATTACGCGCTCGGAAAACGGGTTGCTAAAATCGTGCTCGGCATGAATCCTAATGATGTGGGTACTTGCATACTTATGTCCAATATGCACTCGCGGGCAAGAAGATGGGATGAAGCTGCGAACATGCGGAAATTAATGAAAGAGGGAAATTTGAAGAAGGAGCCTGGGATGAGCTGGACGGAAATAAAGGACGGGACGCACGTTTTCGTCTCGGATGATAACGAGCACGCTGAGTCGGCTAGAATTCGGCGAAAGGTGAGGGAATTAGTGTCGGGAATAAGAGAAATGGGATACATTCCGGATGTTTCTTTTTCAGAACTTCATGACGTTGAGGAGGAGCAGAAGGAAGATCAGCTTAGCTACCACAGTGAGAAGCTGGCCATAGCGTATGCCCTCATGAGGACGGTTCAAGGGGCGACTATTCGGGTTGTCAAGAATCTGAGGATGTGTGAGGATTGTCACTCTGCAGCAAAGTTCTATTCGAAGCTACGCGAACGCGTGAATGGCGATGTTGGCATGAAGTCTATGGACTCGAGAGGAGCAGGTTACGGTAAGAACTTGGTGAACAAAAGAGATATGACCGAAGGGCCTGCTTATCCAGAAGAAAAAGAAGGTAGATGGCTGTCTACCCTTAATTTAGAAAGAAGATTGGATCATGATGGACATCCTTTTGCAGTAGCCGCTGCTGAAGTTGTTGGAGTTATTGGGGTTTCTCCATGGAATTGGATGGAGACTCCTGGAAGTGGTCAGGTCACAACGGTCAAATTGGGTGATTATGCAAAGAGAATAGGGATCGATGCCGGTGCAAAGCATCAAGGAAACCATCAAGATGAAGAAAATGTCGTCTGGTTGCTTGACAGGGAAGTGCACCTCGGGAACTACAATCTTTATGTTGATGAAGGCCTGACTATTAAAGTTTGCATCTTTGGGGAAGCGGACCCAATGCCAATACACGTGGTGGACAAAACTTTCTACGCAGAGGATGATTTTCGTGAATTCCTCATGCTCTGTGGGTGGACTTCTTTGAGAGAGTATGATGGTTTTCGTAATATTGACAACATGGACGAGCTTTGCTCGGGTGCCATTTACTGTGGGGTCGACTGA
>gnl_Theca_v1.1_Thecc1EG010751t1
ATGTACCTATCGGAGAAGCCCCGCCCAATAGACTTATACAAAGAGGAAGGTCCTACCACCGCCCGGGACATGATCATCGAGGTCACCACCAACGTGGATTTGCCACCTCATCACCACCCTCCTCCTCTCCAACAACAGCAACAGCAAATGATCCTTGGTGACAGCAGCGGCGAAGACCCAGAAGTCAAAGCCCCAAAGAAACGAGCTGAGACCTGGGTCCAAGACGAAACACGAAGCCTTATTGGCTTCCGAAGGGAAATGGACGGCCTTTTCAACACATCCAAATCGAACAAGCACTTGTGGGAGCAGATATCGGCTAAGATGAGAGAGAAAGGGTTCGATCGATCGCCGACTATGTGTACAGACAAGTGGAGGAACTTGTTGAAGGAGTTTAAGAAAGCTAAGCATCAAGATAGGGGGAGTGGGTCAGCTAAGATGTCTTATTATAAAGAAATTGAAGAGATTTTAAGGGAGAGGACAAAGAATGCGTATAAGAGCCCAACTCCTCCTCCTAAGGTGGATTCCTTTATGCATTTCGCCGATAAGGGTTTTGAGGATACTGGCATATCATTTGGTCCTGTTGAAGCAAGTGGCAGGCCAACACTTAATCTTGAAAGACGTTTAGATCATGATGGGCATCCGCTTGCTATCACTGCAACTGATGCAGTTGCAGCCAGTGGAGTTCCTCCTTGGAATTGGAGAGAGACCCCTGGAAATGGTGGGGACTGTCAATCATACGGAGGAAGGGTTATAACTGTCAAGTTTGGGGACTACACCAGAAGGATCGGTATAGATGGTACAGCAGATGCCATCAGAGAGGCAATTAAATCTGCTTTTAGATTGAGAACTAAGCGTGCATTTTGGTTGGAGGATGAAGACCATATAGTTCGTAGTCTTGACAGGGAAATGCCTCTAGGGATTTATACTCTCCACGTTGATGAAGGTTTGGCCATAAAGGTGTGCCTCTACGATGAGTCAGATCATATACCAGTCCACACAGAGGAGAAGATTTTTTACACAGAAGATGATTACCGTGAATATCTGGCCCGTCGGGGCTACACAGGTCTCAGGGATATTGATGGCTACAGAAATGTTGATAATATGGATGACCTTCGAACTAATGTTATATATAGAGGTGTGAGC
>gnl_Utrgi_v4.1_Scf00319.g15386.t1
ATGTTTATGTCCGATAAGAGGTCAGCTGAAGAGGAATTGGCTCTCGATTTCTACAATGGCAAACAAGAATCGCCTCATCAGAATAACATGATCATCCCAGTCCCCGCTGAATCGAGTCTCCAACTCACGGACGTTGTGGTCCCCGACAACAACGGCGGAGATGATCATTCGAACACCTTTAACCATAACCACTCGAATCCAGGATGTTCATCCGGCCCTAAGAAGCGAGCTGAGACTTGGGTTCAGGAAGAAACTCGGCTTCTCGTTTCTCTTCGTAAGGACATTGATTTGCTGTTCAATACTTCTAAGTCTAACAAACACTTGTGGGAAAATATTTCCATGAAAATGAAGGAAAAGGGGTTTGATAGATCGCCGACGATGTGCACTGACAAGTGGAGGAATTTGTTGAAGGAGTACAAGAAAGCTAAGCACAACAGTCCAGATGGAAGTGGGAATGGGTCTGCAAAGCTGAATTGTTACAAAGATATTGAGGAGATCCTGAATGAGAGGAACAAAAATGGGCCGAGTTGGAAAAACCCTTCAGTTTCCAATAATGCTGGAGCTTCTAAAGTCGATTCCTTTATGAATTTCGCAGATAAAGCTATTGATGAAACCAGTCTTACTTTTGGTCCAGTCGAAGCTAATGGCAGATCAACCTTAAATCTGGAAAGGAGTTTGGATCACGAGGGACATCCTCTTGCCATAGCCGCAGCTGACACTATTGGGGCAGAGGGAGTATCTCCTTGGAATTGGAGAGGAACTCCTGGATCTGGTGAAGATAGCAACCCATACGAAGGGAGGGTGATAATTGTTAAATTTATGGCATACACAAAGAGAGTTGGGATCGACGCATCCTCAGATGCCATTAAAGAAGCCATAAAATCTGCTTTTGGACTAAGAACCAAGCGTGCCTTTTGGTTGGAAGATGAGGACAATGTCATCCGGGCAATCGACAGGAACATGCCTCTGGGAAACTACACCATACATGTTGATGAAGGTGTGACTGTGAAAGTATGCTATTATGAAGAATCCAGTCACATGCCAGTCCACTCCGAGGATAAGACATTCTACACCGATGATGATTTCCACGGGTTCCTAGCTCGGCGTGGCTGGACTTGTCTGAGAGAGTACAATGGTTACCGCTATATCGATTCCATAGGTGAGCTATGCCCAGGAGCTGTTTACCGCGGTGTACACTCCAAAGCCGGAGACTTTCAGATGCACAACCAGTGTTTG
>gnl_Utrgi_v4.1_Scf00411.g17203.t1
ATGCTTTCTCTGAGGCAACCGAAAAAACGCAGAAGCCCTACTTCGGTGGAAATCCCCAATTCCTGTAAAGAGGAAGAAGTTTGTGCAGAGGAAGCCATGTTTATGCCCGATAAGAGCTCAGCTGAAGAGGAGTTGGCTCTGGATTTCTACAACGGGAAACAGGAATCACCTCATCAGAATAACATGATCATCCCGGTAGCCTCTCAGTCCAATCTCCAACTCACCGACGTGGTGGTCCCCGACAGCAGTGGCGGAGATGATCATTCCAACACGCTTAATCATAATCACTCGAATCCAGGGTTTTCATCCGGTCCAAAGAAGCGAGCTGAGACGTGGGTTCAAGAAGAAACCCGGGTTCTTATTTCACTTCGTAAGGAAATTGATCTGTTGTTCAATACTTCGAAGTCTAACAAACACTTGTGGGAAACCATTTCCATGAAAATGAAGGAAAAGGGGTTTGATAGATCGCCGACAATGTGCACTGACAAGTGGAGGAATTTGTTGAAGGAGTACAAAAAAGCTAAGCAAAACAGTCCCGATGGAAATGGGAATGGGTCTGCAAAGCTGAATTGTTACAAAGATATTGAGGAGATCTTGAATGAGAGGAATAAAAGTGGCCCTAGTTGGAAAAACCCTTCAGTTTCCAACAATGCAGGAGCTTCCAAAGTCGATTCCTTTATGAATTTCGCTGATAAAGCTATTGATGAAACTAGTCTTACTTTTGGCCCCGTTGAAGCTAATGGCAGATCAACCTTAAATCTGGAAAGGGGTTTGGATCATGAAGGGCATCCTCTTGCCATTGCCACGGCTGACACTGTTGGGGCAGATGGAGTATCTCCATGGAATTGGAGGGGTACTCCTGGTTCTGGTGAAGATAGCAGCACATACGAAGGGAGGGTAATAATTGTTAAATGTGATGCATATACCAAGAGAGTTGGAATCGATGCTTCCTCAGACGCAATTAAAGAAACCATAAAATCTGCTTTTGGACTTAGGACCAAGCAGGCATTTTGGTTGGAAGATGAAGACAATGTTATCCGTGCAATCGATAGAAACATGCCTCTGGGAAACTACACTCTGCATGTCGATGAAGGTTTGACTGTGAAAATCTGTTATTGCGAAGAATCTAGCCACCTGCAGGTGCACACTGAGAATAAGACCTTCTACACAGATGATGATTTTCATGGGTTCCTAACCCGGCGTGGCTGGACTTGTCTGAGAGAGTGCAATGGTTACTGCAACATTGATTCCATAGGTGAGCTATGCCCTGGAGCTGCTTACCGTGGTGTACAC
>gnl_Vitvi_Genoscope.12X_GSVIVT01001843001
ATGGCATATTATAAAGAGCTTGAGGAGTTGCTTAGAGATAGGAGCAAGAATGGTTCATACAAGAGCCCCACACCTTCTAAGGTTGATTCTTATATTCAATTTTCTGATAAAGGTCTTGAGGATGCTGGTATACCATTTGGATCGGTGGAAGCTAGTGGCCGGTCAACAGTCAACCTTGAAAGGCCTTTGGATCATGATGGTGATCCTCTTGCAATTACGGCAGCTGATGCAGTTGCAGCCAGTGGAGTCCCACCTTGGAATTGGAGAGAGACCCCTGGGAATGGTGGGGAGGGCCACTCTTCTTATGGTGGAAGGGTCATATCAGTCAAATGGGGTGAATACACCAGAAGAATTGGTATTGATGGAAATCTAGGTGCAATCAAGGATGCAATCAAGAGTGCTTTCAATTTACGAACTAAACGGGCATTTTGGTTGGAGGATGAAGATGGAGTCGTCCGATGTCTTGACAGGGACATGCCTCTTGGGAATTACACACTCCACCTTGATGAAGGAGTGACCATAAAGGTCTGCCTCTATGATGACCCTGATCGCATAACTGTCCGAACGGAAGAGAAAACATTGTATACAGAAGAGGATTTCCGTGACTTTCTTGCCCGACGTGGCTTGATAGGCTTAAGAGAGTTGACTGGGTACAGAAGCTTTCACACCTTGGATGATCTCCATTCTGGAGCAATGTACCAGGGGGTGAGACTTCTGGGGGAC
>gnl_Vitvi_Genoscope.12X_GSVIVT01007522001
ATGCCGCGTCCGATGAGCTTCTTTGTGGAAGAAGATGAAGATATGCTGATGGACGCCGATGGCAACAATGTCGAGCACGTTCCTCAGCACGACCCCCACCGCCACCATCCTCAGCGTCAGCACCTCCAGCAGATACTTCTGACTGAGAGCAGTGGAGAGGACATCGAAATCAAAGTGCCCAGAAGGCGAGCCGAGACATGGGTCCATGATGAAACTCATAGCCTCATCGCATTCCGTAGAGAATTGGATGAGTTCTTCAATACTTCCAAATCCAACAAGCATCTCTGGGAGCAAATTGCTGCTAGAATGAGCGAACTGGGGTATGATCGGACCGCAGCCATGTGTACTGACAAGTGGAGAAACCTGCTGAAGGATTACAAGAAGGCGCAGCAGCGTGATGGAGGAAGCGGGAAGATGTATTACGAAGAGCTCGAAGAGTTTTATGCGGAGAAGAAGAGAAATGATCCGTACAGGAAGATTACTTCTTCTAGGGCTCCATTCATGCACATTTCCGAAAAAGATGGTCGCAAGGCACGATTTAATTCTGAAAAGGTTATGGATTATGACCAACACAGTCTTGGCATTAGTGAAGCTGAAGTTGTTGCAGCCAATGGACTTCCCCCCTGGAATCGGAAAGAAACCCCTGGAAGTGGCACGGAGAATGAGTCTGCATATACAGGGAGGGTTATATGGGTGAATTATGGGGAATGCACTAAGAGGATTGGCATTGATGGCTCCTCAGATTCAATCAAGGAGGCAATCAGGTCTTCTTTTGGCCTAAGAACCAATCGGGCATTTTGGTTGGAGGATGAAAATGAGATAGTGCGAAGTCTTGACAGAGACATGCCATTGACAACTTATACTCTTTGTCTTGATGCAGGATTGACTATAAAAATCTGTCTTTATGACCAGCCATGCCAGCTACTACCAGTTCGTACTGAGGAGAAAACGTTTTACTGTGAAGATGATCTTCGCGATTTTCTCCACCACCGTGGCTGGATGGGTCTAAGAAGATTTAAGCTGCTA
>gnl_Vitvi_Genoscope.12X_GSVIVT01010324001
ATGTCAAAAGTCGATCCCTTCATCCAATTCTCCGATAAAGGTATTGATGATACCAGCATTCCATTTGGACCAGTCGAAGCTAGTGGCAGGCCAACACTCAATCTTGAGAGACAGTTGGATCATGATGGACATCCTCTTGCTATAACCTCAGCTGATGCAGTCACTGCAAATGGAGTTCCTCCTTGGAACTGGAGAGAGACCCCTGGAAGTGGTGGTGAGAGTCAATCATATGGTGGGAGGGTAATATCAGTCAAGTGGGGGGATTATACAAGAAGGATTGGTATTGATGGCACTGCAGATGCCATCAAGGAAGCAATCAAGTCTGCATTCAGGTTAAGAACTAAACGTGGATTTTGGCTGGAGGATGAAGATCAGATAATTCGGACTCTTGACAGGGACATGCCTTTGGGAAGCTACAGTCTTCACCTTGATGAAGGAATAGGCATAAAAGTGTGCCATTATGATGAGTCGGAGCACATACCAGTCCACACAGAGGAGAAGACGTTTTATACTGAAGAAGATTTCCGTGATTTTCTGACCCGTCGGGGATGGTCTTCTCTTAGGGAGTTAAATGGGTACAGAAACATTGACAATATGGATGATCTTCGTCCTGATTCATTATACCGTGGGATGAGT
>FraveV4A2_4g24610.t1
ATGTACTTGTCTGAAAAGCCTCACCCAATTGATTTTCACAAAAACGACGAAGCAGACATGATGATCGAGGTGGTCTCGAGTGAGGATCTCTCGCAGACCCATCACCCAAATCATCATCAGCATCATCAGCAGCCTAACCAATTGCTGCTACTGGGTGACAGCAGCGGGGAGGACCACGAAGCGAAGCCGCAGCAGCAGAAGAAAAGAGCCGAGACATGGGTGCAGGACGAGACTCGGAGTCTGATAGCTCTGCGGAGAGAGATGGACGGCTTGTTCAACACTTCCAAGTCGAACAAGCATTTGTGGGAGCAGATTTCGGCGAAAATGAGGGAGAAAGGGTTCGACAGGAACCCGAATATGTGCACTGATAAGTGGAGGAACTTGCTTAAGGAGTTCAAGAAGGCTAAGCATCATCAGGATAAGGGGAGTGGGTCGGCCAAGATGTCGTATTATAAAGAGATTGAGGAGATTTTGAAGGACAGGAACAAGAATGGGCAGTATAAAAGTCCTACTCCACCCAAGGTTGATTCTTTCATGCAGTTTTCGGATAAAGGGATGGAAGATACAAACATTTCCTTTGCACATGTGGAAGCTAATGGCAGGCCAACACTCAATCTCGAGACAGGTTTGGACCATGATGGTCATCCTCTTGCCATTACTGTAGCTGATGCAGTTGCAGTGAACGGAGGTGCACCTTGGAATTGGAGAGAAACCCCTGAAAATGGTGGGGAGAATCAATCATATGGAGGGAGAGTCATAGTAGTAACCTGGGGTGATTATACTAGGAGGATAGGAATTGATGGCTCAGCAGATGCCATTAAGGAGGCCATCAAGTCTGCTTTTAGGTTGAGAACAAAACGTGCCTTCTGGTTGGAGGATGAAGACCAGATTGTCCGAAGTCTTGACAGGGACATGCCTCTGGGAAGTTACACCCTTCATCTTGACGAAGGTATGGCCGTGAAAGTTTGCCTGTATGATGAGCCAGACAACATACCGGTACATACAGAGGAGAAGATTTTTTACACTGAAGATGATTATCGTGAATTCCTAACCCGTCGTGGGTGGACATGTTTGCGGGAGTTTGATGGGTATAGAAATATTGAAAATATGGATGATCTCCGACCTGGTGCAATATATCGTGGTTTAAGT
>FraveV4A2_6g52740.t1
ATGTACCTCTCCGAAAAGCCCCACCCAATCGATTTCTACAAGTCCTCCTCCTCCCCCGACCGCGACATCATGATGGACGTCGTCTCCGCCGCCGCCGCCAACACCAGCAGCGGCGGCGAGGACCACGAGGTCCGCGCCCCCAAGAAACGCGCCGAGACATGGATCCAGGAAGAGACGCGCAGCCTGATCAGCTTCCGGCGCGAGGTGGACGGACTGTTCAACACGTCCAAGTCGAACAAGCACCTCTGGGAGCAGATCTCGGCCAAGATGAGGGATAAAGGGTTCGATCGGAGCCCCACCATGTGTACGGACAAGTGGCGGAACTTGCTTAAGGAGTTCAAGAAGGCCAGGCATCAAGCCAAGGTCGGCAGCAGGTCTGCTAAGATGACGTACTACGAGGACCTTCAGGAGCTGCTGAGGGGTAGGACTAGTAGTCATAATAGTAATAGTGGCGCGGATAATAATGCGGCGGCTAGTAATGGAGCCGCTGGTGGTTCCTATAAGAGGCCGAATTCGCCTCCGAAGCTCGAGTCTTTCATACGTTTCTCTGATAAGAGTCTAGAGGATGCAGGCATTCCGTTTGGACCCATGGAAGCTGCTGAACGGACGGCAGTGGACTTGGAAAGGCAGTTGGATCATGATGGTGACCCTCTGGCTATTACCGCGGGTGATGCAGTGGCAGGCAATGAGGTTCCACCGTGGAATTGGAGAGAGGGCCCTGAGAATGGAGGGGAGGGACACTCATCTTATTGTGGAAGGATTATAACTGTCAAGTTGGGCGAATACAACACCAGAAGGATTGGTATTGATGGAACTGCTGATGCGATTAAAGAGGCAATCAAGTCTGCGTTCAGAATAAGAACTAAGCGAGCATTTTGGTTGGAGGACGAGTATCAGGTTGTTCGGAGTCTTGATAGGGATATGCCTTTGGGCAATTACACTCTCCACCTTGATGAAGGAGTAACTATTAAACTTTGCCTCTGCGATGAATCCGACCATATAGTTCGGACTGAAGAAATAACATTCTACACTGAGGATGACTTTCGTGATTTCCTTACCCGTCGCGGCTTGATTGGTTTGAGAGATTTAAGAGAATTAGGTGGCTACAGACGCATTGATACATTAGATGATCTTCAATCTGGTGCAATGTATCAGGGAGTGAGACTTCTGGGGGAC
>Maldo_HF_35208
ATGTATTTGTCGGAAAATGCTCGACCAATCGATTTCTACAAAGAGGAAGCCGGCCGGGACATGATGATGGAGGTGGTGGTCTCGAACGAGGACCTTCCCCAATCTCAATCCCAATCCCAAGCTCATCTTCACCAGCCGCCCCCGCAACAGATGCTTATGGGTGACAGCAGCGGTGAGGACCACGAAGTGAGGGCTCCGAAGAAGCGAGCCGAGACTTGGGTGCAGGACGAGACCCGAAGCTTAATAGCCCTGCGTCGCGGGATGGACGGCTTGTTCAACACCTCCAAGTCGAACAAGCACTTGTGGGAGCAGATTTCTGCTAAGATGAGACAGAAAGGGTTCGATCGGTCGCCGACGATGTGCACGGACAAGTGGAGGAACTTGCTGAAAGAGTTCAAGAAGGCTAAGCACCATGATAGGGGAAGTGGGTCAGCTAAGATGTCGTATTACAAGGAGATTGAGGAGATTTTGAAGGAGAGAAGCAAGAATACGCAGCACAAAAGCCCCACTCCCCCAAAGGTCGATTCTTTCGTGCAATTTTCAGATAAAGGTATCGGACAATGGGGGGACTTATCCTTTGATTTGCGCTGTTTTAACGTTCCTTATCAGGAACGTAACCGGCCTTGCAATTCGGGGCGGACTGCAGCTCAGATTAGAAATTTCTTTGACGGATTTTCTGCTCATGCAGGTATTGAAGATGCAAGCATTTCGTTTGCACCTGTTGAAGCTAGTGGCAGGCCGGCACTCAATCTTGAAAGACGTTTGGATCATGATGGTCATCCTCTTGCCATCACTGCAGCTGATGCAGTTACAGCAGGTGGAGTTCCACCGTGGAATTGGAGAGAAACCCCGGGAAATGGTGGGGAGGGTCAAGCATATGGTGGTAGAGTCATATTAGTCAACTGGGGTGACTATACTAGAAGGATTGGTATCGATGGCACCGCAGATGCCATTAAGGATGCAATTAAGTCTGCTTTTAGGTTGAGAACAAAACGCTCATTCTGGTTGGAGGATGAAGACCAGATAGTCCGAAGTCTTGACAGGGACATGCCTTTGGGGAATTACACTCTTCATCTTGATGAAGGGGTGGCCATCAAAGTATGCCTCTATGACGAGTCGGACCACATACCAGTACACACAGAGGAGAAGCTTTTCTACACAGAAGAAGATTATCGCGAGTTTCTGTCCCGCCGGGGGTGGTCGTGTCTAAGGGAGTTTGACGGGTACAGAAATATTGAAAATATGGACGACCTTCGCCCGGGTGCAATATACCGCGGTTGTTGCAGGTTGTGTAGCATGGCAGAAGAAAGACGATATTATATTTGCACAGTTGGCCTGCACTTTGCTGTTTGTAAATACAAGTTTAGTTTCTACTCTTCCACACTTCATTGCCTCCTTTCCTATCCATTTCATTTATTTCTTATGGTTCTTCCGCCTCTCATTTTT
>Maldo_HF_42737
ATGTACTCGGAGAAGCCTCAACCAATCGATTTCTACAAGGAGGAAGGCAGTCGGGACATGATGATGGAGGTGGTCGTTTCAAACGAACTCTCCCAATCCCAATCTCAAGCTCATCTCCACCAGCCGCCGCCGCAGCAGATGCTGATGGGGGACAGCAGCGGAGAGGACCACGAAGTGAGGGCGCCGAAGAAGCGAGCTGAGACTTGGGTGCAAGACGAGACCCGTAGCTTAATAGCCCTCCGCCGCGAGATGGACAGCTTGTTCAACACCTCCAAGTCGAACAAGCACTTGTGGGAGCAGATTTCGGCGAAGATGAGGGAAAAAGGGTTCGATCGGTCGCCGACGATGTGCACGGACAAGTGGAGGAACTTGCTGAAGGAGTTCAAGAAGGCTAAGCACCATGATAGGGGAAGTGGGTCTGCAAAGATGTCGTATTACAAGGAGATTGAGGAGATTTTGAAGGAGAGAAGCAAGAATCCGCAGCACAAAAGCCCCACTCTCCCAAAGGTCGATTCTTTCGTGCAATTTTCGGATAAAGGTATTGAAGATGCAAGCATTTCTTTTGCACCTGTTGAAGCTAGTGGCAGGCCAACACTCAATCTTGAAAGACGTTTGGATCACGATGGTCACCCTCTTGCCATCACTGCAGCTGATGCAGTTACACCAGGTGGAGTTCCACCATGGAATTGGAGAGAAACCCCTGGAAATGGTGGGGAGGGTCAAGCATATGGTGGTAGAGTCATATTAGTCACTTGGGGTGATTATACTAGAAGGATTGGTATCGATGGCACCGCAGATGCCATTAAGGATGCAATTAAGTCTGCTTTTAGGTTGAGAACAAAACGCTCCTTCTGGTTGGAGGATGAAGACCAGATAGTCCGAAGTCTTGACAGGGACATGCCTCTCGGGAATTACACTCTTCATCTTGATGAAGGGGTGGCCATCAAAGTGTGCCTCTATGACGAGTCGGACCACATACCAGTACATACAGAGGAGAAGCTATTCTACACGGAAGAAGATTATCGCGAGTTTCTGTCCCGCAGGGGGTGGTCGTGTCTGAGGGAGTTTGATGGGTACAGAAATATTGAAAATATGGATGAACTTCGCCCGGGTGCAATATACCGCGGTGTGAGT
>Malba_016288
ATGTACCTCTCGGAGAAGCCCCGCGCCGTTGACTTATACAAGGGAGGAGGACTAGACCAAGAAACAGAGACAGAGATGATGATGGATGTGGCGGCGGTGAATGGGAGAGCGCCACCTCACCACCAAAACCAAAACGAACGAGAGCAGCAGCAGAGCAGCGGTGGCGAGGGGGAGGAGCAGGAATTGTGTGCGGCTGTGAGCAGCAGAGCAGTAGGCGTTCCAGGCGGTGCCGCCGGGCCGAAGAAACGGGCGGAGACATGGGTCCAGGAGGAGACCCGGAGCCTGATAGGGTTTAGGAGAGAGGTAGACGGGCTTTTCAACACGTCAAAGTCCAACAGGCACCTGTGGGACCAGATCTCGGCGCGGATGAGGGAAAAGGGCTTCGACCGATCGCCCACCATGTGTACGGACAAGTGGCGGAACTTGCTCAAGGAGTTCAAGAAGGCTCGCCACCAAGTTAAAGTCGGTGCTCGTTCTGCTAAGATGTCTTATTACGAGGACCTCCAGGACTTGCTCAGAGATCGCTCCACCAATTCCAACTCCACCACCGCCAACAGCAACCACAATTCTGTTTCTGCTGCCGCCGCCGCCGTTGCCACTCCTCCCAAGTTAGATTCTTTCGTTCGATTTTCTGATAAAGTTCGAACTGAAGAAATAACATTGTACACTGAGGATGATTTCCGTGATTTTCTTGCACGCCGAGGCTTGATGGGTTTGAGAGAGTTAAGTGGCTACAGACGCATCGATACTTTAGATGATCTTCATTCTGGTGCAATGTACCAGGGGGTGCGACTTCTGGTGGAC
>Malba_025291
ATGTACTCGGAGAAGCCTCAACCAATCGATTTCTACAAGGAGGAAGGCAGTCGGGACATGATGATGGAGGTGGTCGTTTCAAACGAGGAACTCTCCCAATCCCAATCTCAAGCTCATCTCCACCAGCCGCCGCCGCAGCAGATGCTGATGGGGGACAGCAGCGGGGAGGACCACGAAGTGAGGGCGCCGAAGAAGCGAGCTGAGACTTGGGTGCAAGACGAGACCCGTAGCTTAATAGCCCTCCGCCGCGAGATGGACAGCTTGTTCAACACCTCCAAGTCGAACAAGCACTTGTGGGAGCAGATTTCGGCGAAGATGAGGGAAAAAGGGTTCGATCGGTCGCCGACGATGTGCACGGACAAGTGGAGGAACTTGCTGAAGGAGTTCAAGAAGGCTAAGCACCATGATAGGGGAAGTGGGTCTGCAAAGATGTCGTATTACAAGGAGATTGAGGAGATTTTGAAGGAGAGAAGCAAGAATCCGCAGTACAAAAGCCCCACTCTCCCAAAGGTCGATTCTTTCGTGCAATTTTCGGATAAAGGTATTGAAGATGCAAGCATTTCTTTTGCACCTGTTGAAGCTAGTGGCAGGCCAACACTCAATCTTGAAAGACGTTTGGATCACGATGGTCACCCTCTTGCCATCACTGCAGCTGATACAGTTACACCAGGTGGAGTTCCACCATGGAATTGGAGAGAAACCCCTGGAAATGGTGGAGAGGGTCAAGCATATGGTGGTAGAGTCATATTAGTCACTTGGGGTGATTATACTAGAAGGATTGGTATCGATGGCACCGCAGATGCCATTAAGGATGCAATTAAGTCTGCTTTTAGGTTGAGAACAAAACGCTCCTTCTGGTTGGAGGATGAAGACCAGATAGTCCGAAGTCTTGACAGGGACATGCCTCTCGGGAATTACACTCTTCATCTTGATGAAGGGGTGGCCATCAAAGTGTGCCTCTATGACGAGTCGGACCACATACCAGTACATTCAGAGGAGAAGCTATTCTACACCGAAGAAGATTATCGCGAGTTTCTGTCCCGCAGGGGGTGGTCGTGTCTCAGGGAGTTTGATGGGTACAGAAATATTGAAAATATGGATGAACTTCGCCCGGGTGCAATATACCGCGGTGTGAGT
>Malba_037099
ATGTATAACTTTTGTAACAGACAATGGGGGGACTTATCCTTTGATTTGCGCTGTTTTAACGTTCCTTATCAGGAACGTAACCGGCCTTGCAATTCGGGGCAGACTGCAGCTCAGATTAGAAATTTCTTTGACAGATTTTCTGCTCATGCAGGTATTGAAGATGCAAGCATTTCGTTTGCACCTGTTGAAGCTAGTGGCAGGCCAGCACTCAATCTTGAAAGACGTTTGGATCATGATGGTCATCCTCTTGCCATCACTGCAGCTGATGCAGTTACAGCAGGTGGAGTTCCACCGTGGAATTGGAGAGAAACCCCGGGAAATGGTGGGGAGGGTCAAGCATATGGTGGTAGAGTCATATTAGTCAACTGGGGTGACTATACTAGAAGGATTGGTATCGATGGCACCGCAGATGCCATTAAGGATGCAATTAAGTCTGCTTTTAGGTTGAGAACAAAACGCTCATTCTGGTTGGAGGATGAAGACCAGATAGTCCGAAGTCTTGACAGGGACATGCCTTTGGGGAATTACACTCTTCATCTTGATGAAGGGGTGGCCATCAAAGTATGCCTCTATGACGAGTCGGACCACATACCAGTACACACAGAGGAGAAGCTTTTCTACACAGAAGAAGATTATCGCGAGTTTCTGTCCCGCCGGGGGTGGTCGTGTCTAAGGGAGTTTGACGGGTACAGAAATATTGAAAATATGGACGACCTTCGCCCGGGTGCAATATACCGCGGTGTGAGT
>Malsi_13g009650
ATGTACTCGGAGAAGCCTCAACCAATCTATTTCTACAAGGAGGAAGGCAGTCGGGACATGATGATGGAGGTGGTCGTTTCAAACGAACTCTCCCAATCCCAATCTCAAGCTCATCTCCACCAGCCGCCGCCGCAGCAGATGCTGATGGGGGACAGCAGCGGAGAGGACCACGAAGTGAGGGCGCCGAAGAAGCGAGCTGAGACTTGGGTGCAAGACGAGACCCGTAGCTTAATAGCCCTCCGCCGCGAGATGGACAGCTTGTTCAACACCTCCAAGTCGAACAAGCACTTGTGGGAGCAGATTTCGGCGAAGATGAGGGAAAAAGGGTTCGATCGGTCGCCGACGATGTGCACGGACAAGTGGAGGAACTTGCTGAAGGAGTTCAAGAAGGCTAAGCACCATGATAGGGGAAGTGGGTCTGCAAAGATGTCGTATTACAAGGAGATTGAGGAGATTTTGAAGGAGAGAAGCAAGAATCCGCAGCACAAAAGCCCCACTCTCCCAAAGGTCGATTCTTTCGTGCAATTTTCGGATAAAGGTATTGAAGATGCAAGCATTTCTTTTGCACCTGTTGAAGCTAGTGGCAGGCCAACACTCAATCTTGAAAGACGTTTGGATCACGATGGTCACCCTCTTGCCATCACTGCAGCTGATGCAGTTACACCAGGTGGAGTTCCACCATGGAATTGGAGAGAAACCCCTGGAAATGGTGGGGAGGGTCAAGCATATGGTGGTAGAGTCATATTAGTCACTTGGGGTGATTATACTAGAAGGATTGGTATCGATGGCACCGCAGATGCCATTAAGGATGCAATTAAGTCTGCTTTTAGGTTGAGAACAAAACGCTCCTTCTGGTTGGAGGATGAAGACCAGATAGTCCGAAGTCTTGACAGGGACATGCCTCTCGGGAATTACACTCTTCATCTTGATGAAGGGGTGGCCATCAAAGTGTGCCTCTATGACGAGTCGGACCACATACCAGTACATACAGAGGAGAAGCTATTCTACACGGAAGAAGATTATCGCGAGTTTCTGTCCCGCAGGGGGTGGTCGTGTCTGAGGGAGTTTGATGGGTACAGAAATATTGAAAATATGGATGAACTTCGCCCGGGTGCAATATACCGCGGTGTGAGT
>Malsi_16g010100
ATGTATTTGTCGGAAAATGCTCGACCAATCGATTTCTACAAAGAGGAAGCCGGCCGGGACATGATGATGGAGGTGGTGGTCTCGAACGAGGACCTTCCCCAATCTCAATCCCAATCCCAAGCTCATCTTCACCAGCCGCCCCCGCAACAGATGCTTATGGGTGACAGCAGCGGTGAGGACCACGAAGTGAGGGCTCCGAAGAAGCGAGCCGAGACTTGGGTGCAGGACGAGACCCGAAGCTTAATAGCCCTGCGTCGCGGGATGGACGGCTTGTTCAACACCTCCAAGTCGAACAAGCACTTGTGGGACCAGATTTCTGCTAAGATGAGACAGAAAGGGTTCGATCGGTCGCCGACGATGTGCACGGACAAGTGGAGGAACTTGCTGAAAGAGTTCAAGAAGGCTAAGCACCATGATAGGGGAAGTGGGTCAGCTAAGATGTCGTATTACAAGGAGATTGAGGAGATTTTGAAGGAGAGAAGCAAGAATACGCAGCACAAAAGCCCCACTCCCCCAAAGGTCGATTCTTTCGTGCAATTTTCAGATAAAGGTATTGAAGATGCAAGCATTTCGTTTGCACCTGTTGAAGCTAGTGGCAGGCCGGCACTCAATCTTGAAAGACGTTTGGATCATGATGGTCATCCTCTTGCCATCACTGCAGCTGATGCAGTTACAGCAGGTGGAGTTCCACCGTGGAATTGGAGAGAAACCCCGGGAAATGGTGGGGAGGGTCAAGCATATGGTGGTAGAGTCATATTAGTCAACTGGGGTGACTATACTAGAAGGATTGGTATCGATGGCACCGCAGATGCCATTAAGGATGCAATTAAGTCTGCTTTTAGGTTGAGAACAAAACGCTCATTCTGGTTGGAGGATGAAGACCAGATAGTCCAAAGTCTTGACAGGGACATGCCTTTGGGGAATTACACTCTTCATCTTGATGAAGGGGTGGCCATCAAAGTATGCCTCTATGACGAGTCGGACCACATACCAGTACACACAGAGGAGAAGCTTTTCTACACAGAAGAAGATTATCGCGAGTTTCTGTCCCGCCGGGGGTGGTCGTGTCTAAGGGAGTTTGACGGGTACAGAAATATTGAAAATATGGACGACCTTCGCCCGGGTGCAATGTACCGCGGTGTTGTG
>Malsi_scaffold264g000010
ATGAAATCAGTCCTAAATCCAGTCGGTGCAGCAATCAGGACAAATCCTTTTATTGGGCCTGAATTTGTGAGGCAGCTTGTCAAACTCCAAACAGCAACCGACAACTTCTCCATGGACCAAGACCCGGAGCCTGATAGGGAGAGAGGAAGACGGGCTTTTCAACACGGCAAAGTCCAAAGGCACCTGTGGGACCAGATCTCGGCGCGGATGAGGGAAAAGGGCTTCGACCGATCGCCCACCATGTGTACGGACAAGTGGCGGAACTCGCTCAAGGAGTTCAAGAAGGCTCGCCACCAAGTTAGAGTCGGTGCTCGTTCTGCTAAGATGTCTTATTACGAGGACCTCCAGGACTTGCTCAGAGATCGCTCCACCGCCAACAGCAACCACAATTCTGTTTCTGCTAAACGCCGTCTTCGCTTCCTCCTCCATTTCAACATCTGTCTTTCTCTCAGCTCACCCCAACACAAACGGAAGGGAGAGAAACAAACAATAACGCCAAAGGAGAGAATCTCTCATCCTCCCAATTTTCTCACCTCCCAAACACCATTTTTCCATAACATTACTGTGTATTATACC
>Malsy_01g017220
ATGTACTCGGAGAAGCCTCAACCAATCGATTTCTACAAGGAGGAAGGCAGTCGGAACATGATGATGGAGGTGGTCGTTTCAAACGAGGAACTCTCCCAATCCCAATCTCAAGCTCATCTCCACCAGCCGTCGCCGCAGCAGATGCTGATGGGGGACAACAACGGGGAGGACCACGAAGTGAGGGCGCCGAAGAAGCGAGCCGAGACTTGGGTGCAAGACGAGACCCGTAACTTAATAGCCATCCGCCACGAGATGGACAGCTTGTTCAACACCTCCAAGTCGAACAAGCACTTATGGGAACAGATTTCGGCGAAGATGAGGAATAAAGGGTTCGATCGGTCGCCGACGATGTGCACGGACAAGTGGAGGAACTTGCTGAAGGAGTTCAAGAAGGCTAGGCACCATGATAGGGGAAGTGGGTCTGCAAAGATGGCGTATTACAAGGAGATTGAGGAGATTTTGAAGGAGAGAAGCAAAAATCCGCAGTACAAAAGCCCGACTCTCCCAAAGGTCGATTCTTTCGTGCAATTTTTGGAAAAAGCTGATGCAGTTACACCAGGTGGAGTTCCACCACGGAATTGGAGAGAAACCCCTGGAAATGCTCAAGGTTTCTACTTATTCGATCCCATGAATACCAATATGGGCCTTCCGGGTCTCAATCTTATGCCGTCGCCGACAACTGGTGTTGTTTCAACTACGGCGGTGACTAGTACCACTGCTGCCTGCACGTCTTTGTCCGCGCCCGCAAATGCCGCGTCGATATCGGCGGATGATCAGAGCAAAAAAATCTGGAAACCGTATACGATTACCAAGTCGAAAGAGAGC
>Malsy_13g008610
ATGTACTCGGAGAAGCCTCAACCAATCGATTTCTACAAGGAGGAAGGCAGTCGGGACATGATGATGGAGGTGGTCGTTTCAAACGAACTCTCCCAATCCCAATCTCAAGCTCATCTCCACCAGCCGCCGCCGCAGCAGATGCTGATGGGGGACAGCAGCGGGGAGGACCACGAAGTGAGGGCGCCGAAGAAGCGAGCTGAGACTTGGGTGCAAGATGAGACCCGTAGCTTAATAGCCCTCCGCCGCGAGATGGACAGCTTGTTCAACACCTCCAAGTCGAACAAGCACTTGTGGGAGCAGATTTCGGCGAAGATGAGGGAAAAAGGGTTCGATCGGTCGCCGACGATGTGCACGGACAAGTGGAGGAACTTGCTGAAGGAGTTCAAGAAGGCTAAGCACCATGATAGGGGAAGTGGGTCTGCAAAGATGTCGTATTACAAGGAGATTGAGGAGATTTTGAAGGAGAGAAGCAAGAATCCGCAGCACAAAAGCCCCACTCTCCCAAAGGTCGATTCTTTCGTGCAATTTTCGGATAAAGGTATTGAAGATGCAAGCATTTCTTTTGCACCTGTTGAAGCTAGTGGCAGGCCAACACTCAATCTTGAAAGACGTTTGGATCACGATGGTCACCCTCTTGCCATCACTGCAGCTGATGCAGTTACACCAGGTGGAGTTCCACCATGGAATTGGAGAGAAACCCCTGGAAATGGTGGGGAGGGTCAAGCATATGGTGGTAGAGTCATATTAGTCACTTGGGGTGATTATACTAGAAGGATTGGTATCGATGGCACCGCAGATGCCATTAAGGATGCAATTAAGTCTGCTTTTAGGTTGAGAACAAAACGCTCCTTCTGGTTGGAGGATGAAGACCAGATAGTCCGAAGTCTTGACAGGGACATGCCTCTCGGGAATTACACTCTTCATCTTGATGAAGGGGTGGCCATCAAAGTGTGCCTCTATGACGAGTCGGACCACATACCAGTACATACAGAGGAGAAGCTATTCTACACGGAAGAAGATTATCGCGAGTTTCTGTCCCGCAGGGGGTGGTCGTGTCTGAGGGAGTTTGATGGGTACAGAAATATTGAAAATATGGATGAACTTCGCCCGGGTGCAATATACCGCGGTGTGAGT
>Malsy_16g008300
ATGTATTTGTCGGAAAATGCTCGACCAATCGATTTCTACAAAGAGGAAGCCGGCCGGGACATGATGATGGAGGTGGTGGTCTCGAACGAGGACCTTCCCCAATCTCAATCCCAATCCCAAGCTCATCTTCACCAGCCGCCCCCGCAACAGATGCTTATGGGTGACAGCAGCGGTGAGGACCACGAAGTGAGGGCTCCGAAGAAGCGAGCCGAGACTTGGGTGCAGGACGAGACCCGAAGCTTAATAGCCCTGCGTCGCGGGATGGACGGCTTGTTCAACACCTCCAAGTCGAACAAGCACTTGTGGGACCAGATTTCTGCTAAGATGAGACAGAAAGGGTTCGATCGGTCGCCGACGATGTGCACGGACAAGTGGAGGAACTTGCTGAAAGAGTTCAAGAAGGCTAAGCACCATGATAGGGGAAGTGGGTCAGCTAAGATGTCGTATTACAAGGAGATTGAGGAGATTTTGAAGGAGAGAAGCAAGAATACGCAGTACAAAAGCCCCACTCCCCCAAAGGTCGATTCTTTTGTGCAATTTTCAGATAAAGGTATTGAAGATGCAAGCATTTCGTTTGCACCTGTTGAAGCTAGTGGCAGGCCGGCACTCAATCTTGAAAGACGTTTGGATCATGATGGTCATCCTCTTGCTATCACTGCAGCTGATGCAGTTACAGCAGGTGGAGTTCCACCGTGGAATTGGAGAGAAACCCCGGGAAATGGTGGGGAGGGTCAAGCATATGGTGGTAGAGTCATATTAGTCAACTGGGGTGACTATACTAGAAGGATTGGTATCGATGGCACCGCAGATGCCATTAAGGATGCAATTAAGTCTGCTTTTAGGTTGAGAACAAAACGCTCATTCTGGTTGGAGGATGAAGACCAGATAGTCCGAAGTCTTGACAGGGACATGCCTTTGGGGAATTACACTCTTCATCTTGATGAAGGGGTGGCCATCAAAGTATGCCTCTATGACGAGTCGGACCACATACCAGTACACACAGAGGAGAAGTTTTTCTACACAGAAGAAGATTATCGCGAGTTTCTGTCCCGCCGGGGGTGGTCGTGTCTAAGGGAGTTTGACGGGTACAGAAATATTGAAAATATGGACGACCTTCGCCCGGGTGCAATATACCGCGGTGTGAGT
>Malsy_17g001440
TGGTCTCCTAAGCTCGCTCACACGAGCGCGCCTTCCCGCATCCGATTCCCTCCTCTTTTGTCCTTTGTCCCATCTTCCTCCTCCGCTCCGTATTATCCGCTACACCCGCATGCCAATCCACTCCCCTACACCCTCAAACCCCAGCCAGTAGCAATCCGACATAAGCCCCGCGCCGTTGACTTATACAAGGGAGGAGGACTAGACCAAGAAACGGAGACAGAGATGATGATGGATGTGGCGGCGGTGAATGGGAGAGCGCCACCTCACCACCAAAACCAAAACGAACGAGAGCAGCAGCAGAGCAGCGGTGGCGAGGGGGAGGAGCAGGAATTGTGTGCGGCTGTGAGCAGCAGAGCAGGAGGCGGTCCGGGCGGTGCCGCCGGGCCGAAGAAACGGGCGGAGACGTGGGTCCAGGAGGAGACCCGGAGCTTGATAGGGTTTAGGAGAGAGGTAGACGGGCTTTTCAACACGTCAAAGTCCAACAGGCACCTGTGGGACCAGATCTCGGCGCGGATGAGGGAAAAGGGCTTCGACCGATCGCCCACCATGTGTACGGACAAGTGGCGGAACTTGCTCAAGGAGTTCAAGAAGGCTCGCCACCAAGTTAAAGTCGGTGCTCGCTCTGCCAAGATGTCTTATTACGAGGACCTCCAGGACTTGCTCAGAGATCGCTCCACCAATTCCAACTCCGCCACCGCCAACAGCAACCACAATTCTGTTTCTGCTGCCGCCGCCGCCGTTGCCACTCCTCCCAAGTTAGATTCTTTCGTTCGATTTTCTGATAAAGGTCTTGAGGATTCAACTATTCCATTTGGGCCTATGGAAGCTAATGACCGATCGGCGCTCAATTTGGAGAGGCAGCTGGATCACGACGGCGGTGACCCGCTTGCTATTACTGCCGCGGATGCGGTTGCAGTCAATGGGGTTCCTCCTTGGAACTGGAGGGAGGGTCCTGAAAACGGAGGGGAGGACCACTCTTCTTACTGTGGAAGGATTATAACTGTCAAATTGGGGGAATACACCAGAAGGATTGGAATTGATGGGACTGGTGAAGCAATTAAGGAGGCGATCAAGTCTGCGTTCAGAATAAGAACTAAGCGGGCATTTTGGTTGGAGGACGAAGATCAGGTTGTTCGAAGAATTACAATCAAACTTTGCCTCTACGATGACTCTGACCGCATAGTTCGAACTGAAGAAATAACATTGTACACTGAGGATGATTTTCGTGATTTTCTTGCACGCCGAGGCTTGATGGGTTTGAGAGAGTTAAGTGGCTACAGACGCATCGATACTTTAGATGATCTTCATTCTGGTGCAATGTACCAGGGGGTGCGACTTCTGGTGGAC
>Maldo_GDDH_06G1052100
ATGAGGGAAAAGGGCTTCGACCGATCGCCCACCATGTGTACGGATAAGTGGCGGAACTTGCTCAAGGAGTTCAAGAAGGCTCGCCACCAAGTTAAAGTCGGTGCTCGTTCTGCTAAGATGTCTTATTACGAGGACCTCCAGGACTTGCTCAGAGATCCCTCCACCAATTCTAACTCCACCACCGTCAACAGCAACCACAATTCTGTTTCTGCTGCCATCGCCGCCGTTGCCACTCCTCCCAAGTTAGATTCTTTTGTTCGATTTTCTGATAAAGGTCTTGAGGATTCAACTATTCCATTTGGGCCTATGGAAGCTAATGACCGATCGGCGCTCAATTTGGAGAGGCAGCTGGATCACGACGGCGGTGACCCGCTTGCTATTACTGCAGCGGATGCGGTTGCAGTCAATGGGGACCACTCTTCTTACTGTGGAAGGATTATAACTGTCAAATTGGGGGAATACACCAGAAGGATTGGAATTGATGGGACTGGTGAAGCAATTAAGGAGGCGATCAAGTCTGCGTTCAGAATAAGAACTAAGCGGGCATTTTGGTTGGAGGACGAAGATCAGGTTGTTCGAAGTCTTGATAGGGATATGCCTTTGGGAAATTACACTCTCCACCTTGATGAAGGAATTACAATCAAACTTTGCCTCTACGATGACTCTGACCGCATAGTTCGAACTGAAGAAATAACATTATACACTGAGGATGATTTTCGTGATTTTCTTGCACGCCGAAGCTTGATGGGTTTAAGAGAGTTAAGTGGCTACAGACGCATCGATACTTTAGATGATCTTCATTCTGGTGCAATGTACCAGGGGGTGCGACTTTTGGTGGAC
>Maldo_GDDH_13G1109800
TTTAATTTCCACACCCACGGCATGTACTCGGAGAAGCCTCAACCAATCGATTTCTACAAGGAGGAAGGCAGTCGGGACATGATGATGGAGGTGGTCGTTTCAAACGAACTCTCCCAATCCCAATCTCAAGCTCATCTCCACCAGCCGCCGCCGCAGCAGATGCTGATGGGGGACAGCAGCGGAGAGGACCACGAAGTGAGGGCGCCGAAGAAGCGAGCTGAGACTTGGGTGCAAGACGAGACCCGTAGCTTAATAGCCCTCCGCCGCGAGATGGACAGCTTGTTCAACACCTCCAAGTCGAACAAGCACTTGTGGGAGCAGATTTCGGCGAAGATGAGGGAAAAAGGGTTCGATCGGTCGCCGACGATGTGCACGGACAAGTGGAGGAACTTGCTGAAGGAGTTCAAGAAGGCTAAGCACCATGATAGGGGAAGTGGGTCTGCAAAGATGTCGTATTACAAGGAGATTGAGGAGATTTTGAAGGAGAGAAGCAAGAATCCGCAGCACAAAAGCCCCACTCTCCCAAAGGTCGATTCTTTCGTGCAATTTTCGGATAAAGCTAGTGGCAGGCCAACACTCAATCTTGAAAGACGTTTGGATCACGATGGTCACCCTCTTGCCATCACTGCAGCTGATGCAGTTACACCAGGTGGAGTTCCACCATGGAATTGGAGAGAAACCCCTGGAAATGGTGGGGAGGGTCAAGCATATGGTGGTAGAGTCATATTAGTCACTTGGGGTGATTATACTAGAAGGATTGGTATCGATGGCACCGCAGATGCCATTAAGGATGCAATTAAGTCTGCTTTTAGGTTGAGAACAAAACGCTCCTTCTGGTTGGAGGATGAAGACCAGATAGTCCGAAGTCTTGACAGGGACATGCCTCTCGGGAATTACACTCTTCATCTTGATGAAGGGGTGGCCATCAAAGTGTGCCTCTATGACGAGTCGGACCACATACCAGTACATACAGAGGAGAAGCTATTCTACACGGAAGAAGATTATCGCGAGTTTCTGTCCCGCAGGGGGTGGTCGTGTCTGAGGGAGTTTGATGGGTACAGAAATATTGAAAATATGGATGAACTTCGCCCGGGTGCAATATACCGCGGTGTGAGT
>Maldo_GDDH_16G1109700
ATGTATTTGTCGGAAAATGCTCGACCAATCGATTTCTACAAGGAGGAAGCCGGCCGGGACATGATGATGGAGGTGGTGGTCTCGAACGAGGACCTTCCCCAATCTCAATCCCAATCCCAAGCTCATCTTCACCAGCCGCCCCCGCAACAGATGCTTATGGGTGACAGCAGCGGTGAGGACCACGGAGTGAGGGCTCCGAAGAAGCGAGCCGAGACTTGGGTGCAGGACGAGACCCGAAGCTTAATAGCCCTGCGTCGCGGGATTGACGGCTTGTTCAACACCTCCAAGTCGAACAAGCACTTGTGGGAGCAGATTTCTGCTAAGATGAGACAGAAAGGGTTCGATCGGTCGCCGACGATGTGCACGGACAAGTGGAGGAACTTGCTGAAAGAGTTCAAGAAGGCTAAGCACCATGATAGGGGAAGTGGGTCAGCTAAGATGTCGTATTACAAGGAGATTGAGGAGATTTTGAAGGAGAGAAGCAAGAATACGCAGTACAAAAGCCCCACTCCCCCAAAGGTCGATTCTTTCGTGCCATTTTCAGATAAAGGTATTGAAGATGCAAGCATTTCGTTTGCACCTGTTGAAGCTAGTGGCAGGCCGGCACTCAATCTTGAAAGACGTTTGGATCATGATGGTCATCCTCTTGCCATCACTGCAGCTGATGCAGTTACAGCAGGTGGAGTTCCACCGTGGAATTGGAGAGAAACCCCGGGAAATGGTGGGGAGGGTCAAGCATATGGTGGTAGAGTCATATTAGTCAACTGGGGTGACTATACTAGAAGGATTGGTATCGATGGCACCGCAGATGCCATTAAGGATGCAATTAAGTCTGCTTTTAGGTTGAGAACAAAACGCTCATTCTGGTTGGAGGATGAAGACCAGATAGTCCGAAGTCTTGACAGGGACATGCCTTTGGGGAATTACACTCTTCATCTTGATGAAGGGGTGGCCATCAAAGTATGCCTCTATGACGAGTCGGACCACATACCAGTACACACAGAGGAGAAGCTTTTCTACACAGAAGAAGATTATCGCGAGTTTCTGTCCCGCCGGGGGTGGTCGTGTCTAAGGGAGTTTGACGGGTACAGAAATATTGAAAATATGGACGACCTTCGCCCGGGTGCAATATACCGCGGTGTAAGT
>Maldo_GDDH_17G1017400
ATGTACCTCTTGGAGAAGCCCCGCGCCGTTGACTTATACAAGGGAGGAGGACTAGACCAAGAAACGGAGACAGAGATGATGATGGATGTGGCGGCGGTGAATGGGAGAGCGCCACCTCACCACCAAAACCAAAACGAACGAGAGCAGCAGCAGAGCAGCGGTGGCGAGGGGGAGGAGCAGGAATTGTGTGCGGCTGTGAGCAGCAGAGCAGGAGGCGGTCCGGGCGGTGCCGCCGGGCCGAAGAAACGGGCGGAGACGTGGGTCCAGGAGGAGACCCGGAGCTTGATAGGGTTTAGGAGAGAGGTAGACGGGCTTTTCAACACGTCAAAGTCCAACAGGCACCTGTGGGACCAGATCTCGGCGCGGATGAGGGAAAAGGGCTTCGACCGATCGCCCACCATGTGTACGGACAAGTGGCGGAACTTGCTCAAGGAGTTCAAGAAGGCTCGCCACCAAGTTAAAGTCGGTGCTCGCTCTGCCAAGATGTCTTATTACGAGGACCTCCAGGACTTGCTCAGAGATCGCTCCACCAATTCCAACTCCGCCACCGCCAACAGCAACCACAATTCTGTTTCTGCTGCCGCCGCCGCCGTTGCCACTCCTCCCAAGTTAGATTCTTTCGTTCGATTTTCTGATAAAGGTCTTGAGGATTCAACTATTCCATTTGGGCCTATGGAAGCTAATGACCGATCGGCGCTCAATTTGGAGAGGCAGCTGGATCACGACGGCGGTGACCCGCTTGCTATTACTGCCGCGGATGCGGTTGCAGTCAATGGGGTTCCTCCTTGGAACTGGAGGGAGGGTCCTGAAAACGGAGGGGAGGACCACTCTTCTTACTGTGGAAGGATTATAACTGTCAAATTGGGGGAATACACCAGAAGGATTGGAATTGATGGGACTGGTGAAGCAATTAAGGAGGCGATCAAGTCTGCGTTCAGAATAAGAACTAAGCGGGCATTTTGGTTGGAGGACGAAGATCAGGTTGTTCGAAGTCTTGATAGGGATATGCCTTTGGGAAATTACACTCTCCACCTTGACGAAGGAATTACAATCAAACTTTGCCTCTACGATGACTCTGACCGCATAGTTCGAACTGAAGAAATAACATTGTACACTGAGGATGATTTTCGTGATTTTCTTGCACGCCGAGGCTTGATGGGTTTGAGAGAGTTAAGTGGCTACAGACGCATCGATACTTTAGATGATCTTCATTCTGGTGCAATGTACCAGGGGGTGCGACTTCTGGTGGAC
>Maldo_Gala_13g003550
ATGTGTACGGACAAGTGGCGGAACTTGCTCAAGGAGTTCAAGAAGGCTCGCCACCAAGTTAAAATCGGTGTTTGTTCTGCTAAGATGTCTTATTACGAGGACCTCCAGGACTTGCTCAGAGATCGCTCCACCGCCAACAGCAACCACAATTCTGTTTCTGCTGCCGCCGCCGTTGCCACTCCTCCCAAGTTAGATTCTTTCGTCTTGAGGATTCAACTATTCCATTTGGGCCTATGGAAAGCTAATGACCGATCAGTGCTCAATTTGGAGAGGCAGCTGGATCACGACGGCGGTGACCCGCTTGCTATTACTGCAGCGGACGCGGTTGCAGTCAATGGGGTTCCTCCTTGGAACTGGAGGAAGGGTCCTGAAAACGGAGGGGAGGACCACTCTTCTTACTGTGGAAGAATTATAACTGATCGGAATTTGGAGAAAATGGCGAGGAAGGCGGTGTTGATAGGATGCAACTACGCAGGAACGAAGGCGGAGCTCAAAGGTTGCATAAACGACGTCAAGCGAATGTATAGCTGCCTCGTCGACCGCTACGGCTTCTCCGAGGACGACATCCAAATCCTCTCAACGCCGGCGCCGACACCACCTCCACCCAAACCCTCGGAGAACACTCCGACTCTACCACCACCATACCCCCGA
>Maldo_Gala_13g009390
ATGTACTCGGAGAAGCCTCAACCAATCGATTTCTACAAGGAGGAAGGCAGTCGGGACATGATGATGGAGGTGGTCGTTTCAAACGAACTCTCCCAATCCCAATCTCAAGCTCATCTCCACCAGCCGCCGCCGCAGCAGATGCTGATGGGGGACAGCAGCGGAGAGGACCACGAAGTGAGGGCGCCGAAGAAGCGAGCTGAGACTTGGGTGCAAGACGAGACCCGTAGCTTAATAGCCCTCCGCCGCGAGATGGACAGCTTGTTCAACACCTCCAAGTCGAACAAGCACTTGTGGGAGCAGATTTCGGCGAAGATGAGGGAAAAAGGGTTCGATCGGTCGCCGACGATGTGCACGGACAAGTGGAGGAACTTGCTGAAGGAGTTCAAGAAGGCTAAGCACCATGATAGGGGAAGTGGGTCTGCAAAGATGTCGTATTACAAGGAGATTGAGGAGATTTTGAAGGAGAGAAGCAAGAATCCGCAGCACAAAAGCCCCACTCTCCCAAAGGTCGATTCTTTCGTGCAATTTTCGGATAAAGGTATTGAAGATGCAAGCATTTCTTTTGCACCTGTTGAAGCTAGTGGCAGGCCAACACTCAATCTTGAAAGACGTTTGGATCACGATGGTCACCCTCTTGCCATCACTGCAGCTGATGCAGTTACACCAGGTGGAGTTCCACCATGGAATTGGAGAGAAACCCCTGGAAATGGTGGGGAGGGTCAAGCATATGGTGGTAGAGTCATATTAGTCACTTGGGGTGATTATACTAGAAGGATTGGTATCGATGGCACCGCAGATGCCATTAAGGATGCAATTAAGTCTGCTTTTAGGTTGAGAACAAAACGCTCCTTCTGGTTGGAGGATGAAGACCAGATAGTCCGAAGTCTTGACAGGGACATGCCTCTCGGGAATTACACTCTTCATCTTGATGAAGGGGTGGCCATCAAAGTGTGCCTCTATGACGAGTCGGACCACATACCAGTACATACAGAGGAGAAGCTATTCTACACGGAAGAAGATTATCGCGAGTTTCTGTCCCGCAGGGGGTGGTCGTGTCTGAGGGAGTTTGATGGGTACAGAAATATTGAAAATATGGATGAACTTCGCCCGGGTGCAATATACCGCGGTGTGAGT
>Maldo_Gala_16g009810
ATGTATTTGTCGGAAAATGCTCGACCAATCGATTTCTACAAGGAGGAAGCCGGCCGGGACATGATGATGGAGGTGGTGGTCTCGAACGAGGACCTTCCCCAATCTCAATCCCAATCCCAAGCTCATCTTCACCAGCCGCCCCCGCAACAGATGCTTATGGGTGACAGCAGCGGTGAGGACCACGGAGTGAGGGCTCCGAAGAAGCGAGCCGAGACTTGGGTGCAGGACGAGACCCGAAGCTTAATAGCCCTGCGTCGCGGGATTGACGGCTTGTTCAACACCTCCAAGTCGAACAAGCACTTGTGGGAGCAGATTTCTGCTAAGATGAGACAGAAAGGGTTCGATCGGTCGCCGACGATGTGCACGGACAAGTGGAGGAACTTGCTGAAAGAGTTCAAGAAGGCTAAGCACCATGATAGGGGAAGTGGGTCAGCTAAGATGTCGTATTACAAGGAGATTGAGGAGATTTTGAAGGAGAGAAGCAAGAATACGCAGTACAAAAGCCCCACTCCCCCAAAGGTCGATTCTTTCGTGCCATTTTCAGATAAAGGTATTGAAGATGCAAGCATTTCGTTTGCACCTGTTGAAGCTAGTGGCAGGCCGGCACTCAATCTTGAAAGACGTTTGGATCATGATGGTCATCCTCTTGCCATCACTGCAGCTGATGCAGTTACAGCAGGTGGAGTTCCACCGTGGAATTGGAGAGAAACCCCGGGAAATGGTGGGGAGGGTCAAGCATATGGTGGTAGAGTCATATTAGTCAACTGGGGTGACTATACTAGAAGGATTGGTATCGATGGCACCGCAGATGCCATTAAGGATGCAATTAAGTCTGCTTTTAGGTTGAGAACAAAACGCTCATTCTGGTTGGAGGATGAAGACCAGATAGTCCGAAGTCTTGACAGGGACATGCCTTTGGGGAATTACACTCTTCATCTTGATGAAGGGGTGGCCATCAAAGTATGCCTCTATGACGAGTCGGACCACATACCAGTACACACAGAGGAGAAGCTTTTCTACACAGAAGAAGATTATCGCGAGTTTCTGTCCCGCCGGGGGTGGTCGTGTCTAAGGGAGTTTGACGGGTACAGAAATATTGAAAATATGGACGACCTTCGCCCGGGTGCAATATACCGCGGTGTAAGT
>Maldo_Gala_17g001710
ATGTACCTCTTCGAGAAGCCCCGCGCCGTTGACTTATACAAGGGAGGAGGACTAGACCAAGAAACGGAGACAGAGATGATGATGGATGTGGCGGCGGTGAATGGGAGAGCGCCACCTCACCACCAAAACCAAAACGAACGAGAGCAGCAGCAGAGCAGCGGTGGCGAGGGGGAGGAGCAGGAATTGTGTGCGGCTGTGAGCAGCAGAGCAGGAGGCGGTCCGGGCGGTGCCGCCGGGCCGAAGAAACGGGCGGAGACGTGGGTCCAGGAGGAGACCCGGAGCTTGATAGGGTTTAGGAGAGAGGTAGACGGGCTTTTCAACACGTCAAAGTCCAACAGGCACCTGTGGGACCAGATCTCGGCGCGGATGAGGGAAAAGGGCTTCGACCGATCGCCCACCATGTGTACGGACAAGTGGCGGAACTTGCTCAAGGAGTTCAAGAAGGCTCGCCACCAAGTTAAAGTCGGTGCTCGCTCTGCCAAGATGTCTTATTACGAGGACCTCCAGGACTTGCTCAGAGATCGCTCCACCAATTCCAACTCCGCCACCGCCAACAGCAACCACAATTCTGTTTCTGCTGCCGCCGCCGCCGTTGCCACTCCTCCCAAGTTAGATTCTTTCGTTCGATTTTCTGATAAAGGTCTTGAGGATTCAACTATTCCATTTGGGCCTATGGAAGCTAATGACCGATCGGCGCTCAATTTGGAGAGGCAGCTGGATCACGACGGCGGTGACCCGCTTGCTATTACTGCCGCGGATGCGGTTGCAGTCAATGGGGTTCCTCCTTGGAACTGGAGGGAGGGTCCTGAAAACGGAGGGGAGGACCACTCTTCTTACTGTGGAAGGATTATAACTGTCAAATTGGGGGAATACACCAGAAGGATTGGAATTGATGGGACTGGTGAAGCAATTAAGGAGGCGATCAAGTCTGCGTTCAGAATAAGAACTAAGCGGGCATTTTGGTTGGAGGACGAAGATCAGGTTGTTCGAAGTCTTGATAGGGATATGCCTTTGGGAAATTACACTCTCCACCTTGACGAAGGAATTACAATCAAACTTTGCCTCTACGATGACTCTGACCGCATAGTTCGAACTGAAGAAATAACATTGTACACTGAGGATGATTTTCGTGATTTTCTTGCACGCCGAGGCTTGATGGGTTTGAGAGAGTTAAGTGGCTACAGACGCATCGATACTTTAGATGATCTTCATTCTGGTGCAATGTACCAGGGGGTGCGACTTCTGGTGGAC
>Maldo_Gala_scaffold189g000010
ATGAGGGAAAAGGGCTTCGACCGATCGCCCACCATGTGTACGGTCAAGTGGCGGAACTTGCTCAAGGAGTTCAAGAAGGCTCGCCACCAAGTTAAAGTCGGTGCTCGTTCTGCTAAGATGTCTTATTACGAGGACCTCCAGGACTTGCTCAGAGATCGCTCCACCGCCAACAGCAACCACAATTCTGTTTCTGCTGCCGCCGCCGTTGCCACTCCTCCCAAGTTAGATTCTTTCGTTCGATTTTCTAATAAAGGTCTTGAGGATTCAACTATTCCATTTGGGCCTATGGAAGCTAATGACCGATCGACGCTCAATTTGGAGAGGCAGCTGGATCACGACGGCGGTGACCCGCTTGCTATTACTGCAGCGGATGCGGTTGCAGTCAATGGGGTTCCTCCTTGGAACTGGAGGGAGGGTCCTGAAAACGGAGGGGAGGACCACTCTTCTTACTGTGGAAGGATTATAACTGTCAAATTGGGGGAATACACCAGAAGGATCGGAATTTGGAGAAAATGGCGAGGAAGGCGCCCACCGGAAAAAAAAAACATTCGTCGGGCCATCACCAACCTCATCCGATCTGCCGACTCCGGCGACGTCCTCTTTGTCCACTACTGCGGCCATGGGACCCATCTTCCCGCGGAGACCGGCGATGATGATGATACGGGATATGATGAGTGCATCGTCCCCACTGCAATGAACCTCATCACTGATGATGACTTCAGGGGGTTTGTAGACCAGCTGCCAGCAGGTTGCAGGCTGACAATTGCATCAGATTCGTGCCACAGCAGTGGGCTCATTGATGAAGCGATAGAACAGATAGGAGAGAGAGCACCAAGGGGCAAGAGCGCGAGCGCGAGTCCGGCTCCGGCAGTGGCAGTTTTGGTGGATTCAAGAACTTTCTCAAGGACAGGGCGGGAGATGCCGGAGTCTCCGCCGGCGCAGAAGCAGCCTGAGCCCTGGAAGGAGGAGAAGAAGCCGGAGCATCAGCCGGAGCCGACGGAGGTGAGAGAGGAGAAAACCATTCCACTCAGCTCTCCCTTTCTTTCTGCCCAGCGAAGAGACTCCGACCCAAGCTGCTCCTCTCCTTCTATCCACCAGCACAGCAGCAGCTCCGGCGAAGCC
>Pyrco_DAP_Chr13v0.1_32683.1
ATGTACTTGTTGGAGAAGCCTCAACCAATCGATTTCTACAAGGGCAGTCGGGACATGATGATGGAGGTGGTTGTTTCAAACGAGGAACTCTCCCAATCCCAATCTCAAGCTCATCTCCACCCACCGCAGCCGCAGCAGCAGATGCTGATGGGGGACAGCAGTGGGGAGGACCACGAAGTGAGGGCGCCGAAGAAGCGAGCTGAGACTTGGGTGCAAGACGAGACCCGTAGCTTAATAGCCCTCCGCCGCGAGATGGACAGCTTGTTCAACACCTCCAAGTCGAACAAGCACTTGTGGGAGCAGATTTCGGCGAAGATGAGGGAAAAAGGGTTCGATCGGTCGCCGACGATGTGCACCGACAAGTGGAGGAACTTGCTGAAGGAGTTCAAGAAGGCTAAGCACCATGATAGGGGAAGTGGGTCTGCAAAGATGTCGTATTACAAGGAGATTGAGGAGATTTTGAAGCAGAGAAGCAAGAATCCGCACTACAAAAGCCCCACTCTCCCAAAGGTCGATTCTTTCGTGCAATTTTCGGATAAAGGTATTGAAGATGCAAGCATTTCTTTTGCACCTGTTGAAGCTAGTGGCAGGCCAACACTCAATCTTGAAAGACGTTTGGATCACGATGGTCACCCTCTTGCCATCACTGCAGCTGATGCAGTTACGCCAGGTGGAGTTCCACCATGGAATTGGAGAGAAACCCCTGGAAATGGTGGGGAGGGTCAAGCATATGGTGGTAGAGTCATATTAGTCACTTGGGGTGATTATACTAGAAGGATTGGTATCGATGGCTCCGCAGATGCCATTAAGGATGCAATTAAGTCTGCTTTTAGGTTGAGAACAAAACGCTCCTTCTGGTTGGAGGATGAAGACCAGATAGTCCGAAGTCTTGACAGGGACATGCCTCTTGGGAATTACACTCTTCATCTTGATGAAGGGGTGGCCATCAAAGTGTGCCTCTATGACGAGTCGGACCACATACCAGTACATACAGAGGAGAAGCTATTCTACACGGAAGAAGATTATCGCGAGTTTCTGTCCCGCAGGGGGTGGTCGTGTCTGAGGGAGTTTGATGGGTACAGAAATATTGAAAATATGGATGATCTTCGCCCGGGTGCAATATACCGCGGTATCAGT
>Pyrco_DAP_Chr16v0.1_41179.1
ATGTATTTGCCGGAAAAGGCTCGACCAATCGATTTCTACAAAGAGGAAGCCAGCCGGGACATGATGATGGAGGTGGTGGTCTCGAACGAGGACCTTCCCCAATCCCAAGCTCATCTTCACCAGCCGCCGCCGCAACAGATGCTTATGGGTGACAGCAGCGGTGAGGACCACGAAGTGAGGGCGCCAAAGAAGCGAGCCGAGACTTGGGTGCAGGACGAGACCCGAAGCTTAATAGCCCTCCGTCGCGGGATGGACGGCTTGTTCAACACCTCCAAGTCGAACAAGCACTTGTGGGAGCAGATTTCTGCGAAGATGAGAGAGAAGGGGTTCGATCGGTCGCCGACGATGTGCACGGACAAGTGGAGGAACTTGCTGAAAGAGTTCAAGAAGGCCAAGCACCATGATAGGGGAAGTGGGTCAGCTAAGATGTCGTATTACAAGGAGATTGAGGAGATTTTGAAGGATAGAAGCAAGAATACGCAATACAAAAGCCCCACTCCCCCAAAGGTCGATTCTTTCGTGCAATTTTCAGATAAAGTTGTTCTTGTTTATCTGAATTTGGAGAGCGGACTGTGTGGTGAGTTTAATTCTGAGTATCTTGCACAGCACTTGCTTTCGGATCTGGAACGTAACCGGCCTTGCAATTTGCGGAGGACTGCAGCTCAGTCTTTCGGTCTTGGAAATTCTGCTATCGCATTTCCTAGTATTGAAGATGCAAGCATTTCATTTGCACCTGTTGAAGAGACATATGTCCTCTCTTTTTATGTTCCTTGGTGCGCAGCTAGTGGCAGGCCAACACTCAATCTTGAAAGACGTTTGGATCATGATGGTCATCCTCTTGCCATCACTGCAGCTGATGCAGTTACAGCAGGTGGAGTTCCACCGTGGAATTGGAGAGAAACCCCGGGAAATGGTGTGGAGGGTCAAGCATATGGTGGTAGAGTCATATTAGTCAACTGGGGTGACTATACTAGAAGGATTGGTATCGATGGCACCACAGATGCCATTAAGGATGCAATTAAGTCTGCTTTTAGGTTGAGAACAAAACGCTCCTTCTGGTTGGAGGATGAAGACCAGATAGTCCGAAGTCTTGACAGGGACATGCCCTTGGGGAATTACACTCTACATCTTGATGAAGGGGTGGCCATCAAAGTGTGCCTCTATGACGAGTCGGACCACATACCAGTACACACAGAGGAGAAGCTTTTCTTCACAGAAGAAGATTATCGCGAGTTTCTGTCCCGCCGGGGGTGGTCGTATCTGAGGGAGTTTGACGGGTACAGAAATATTGAAAATATGGACGACCTTCGCCCGGGTGCAATATACCGCGGCGTGAGT
>Pyrco_DAP_Chr17v0.1_42814.1
ATGTACCACTCGGAGAAGCCCCGCGCCGTTGACTTATACAAGGGAGGAGGACTAGAAGAAACGGAGACAGAGATGATGATGGAGGTGGCGGCGGTGAATGGGAGAGCGCCACCTCACCACCAAAACCAAAACGAACGAGAGCAGCAGCAGAGCAGCGGTGTCGAGGGGGAGGAGCAGGAATTGTGTGCGGCTGTGAGCAGCAGAGCAGGAGGCGGTCCAGGCGGTGCCGCCGGGCCGAAGAAACGGGCGGAGACGTGGGTCCAGGAGGAGACCCGGAGCCTGATAGGGTTTAGGAGAGAGGTAGACGGGCTTTTCAACACGTCAAAGTCCAACAGGCACCTGTGGGACCAGATCTCGGCGCGGATGAGGGAAAAGGGCTTCGACCGATCGCCCACCATGTGTACGGACAAGTGGCGGAACTTGCTCAAGGAGTTCAAGAAGGCTCGCCACCAAGTTAAAGTCGGTGCTCGTTCTGCTAAGATGTCTTATTACGAGGACCTCCAGGATTTGCTCAGAGATCGCACCAGCAATTCCAACTCCGCCACCGCCAACAGCAACCACAATTCTGTTTCTGCTGCCGCCGCCGCCGTTGCCACTCCTCCCAAGTTAGATTCTTTCGTTCGATTTTCTGATAAAGGTCTTGAGGATTCAACTATTCCATTTGGGCCTATGGAAGCTAATGACCGATCGGCGCTCAATTTGGAGAGGCAGCTGGATCACGACAGCGGTGACCCGCTTGCTATTACTGCCGCGGATGCAGTTGCAGTCAATGGGGTTCCTCCTTGGAACTGGAGGGAGGGTCCTGAAAATGGAGGGGAGGACCATTCTTCTTACTGTGGAAGGATTATAACTGTTAAATTGGGGGAATACACCAGAAGGATTGGAATTGATGGGACCGGTGAAGCAATTAAGGAGGCGATCAAGTCTGCGTTCAGAATAAGAACTAAGCGGGCATTTTGGTTGGAGGATGAAGATCAGGTTGTTCGAAGTCTTGATAGGGATATGCCTTTGGGAAATTACACTCTCCACCTTGACGAAGGAATTACAATTAAACTTTGCCTCTACGATGACTCTGACCGCATAGTTCGAACTGAAGAAATAACGTTGTACACTGAGGATGATTTTCGTGATTTTCTTGCACGCCGAGGCTTGATGGGTTTGAGAGAGTTAAGTGGCTACAGACGCGTTGATACTTTAGATGATCTTCATTCTGGTGCAATGTACCAGGGGGTGCGACTTCTGGTGGAC
>Pyrco_DAP_Chr6v0.1_15425.1
ATGTACCTCTCGGAGAAGCCCCGCGTCGTTGACTTATACAAGGGAGGAGGACTAGACCAAGAAACGGAGACAGAGATGATGATGGAGGTGGCGGCGGTGAATGGGAGAGCACCACCTCACCACCAAAACCAAAACGAACGAGAGCAGCAGCAGAGCAGCGGTGGCGAGCGGGAGGAGCAGGAATTGTGTGTTGCTATGAGCAGCAGTGCAGGAGGCGGTCCAAGCGATACCGCCAGGCCGAAGAAACGGGCCGAGACGTGGGTCCAGGAGGAGATCCGAAGCCTGATAGGGTTTAGGAGAGATGTGTACGTGGAGGAGGCCATTGATGGAGAGAGATGTGGGAGGGAGAGAGAGAGAGAGAGAGAGAGAGAGAGAGAGAGAGAAATGGAGTGGGTGGTGTTGAAGAGGGAGGGGAAATGGACAATAGGATTGAGAAATGGATTCAATTTGGTAAAGTCTCATTTCCAAGGTCCCGGGAATGGAGTCTCGGGTCTC
>Pyrco_BP1_030550.1
ATGTACTTGTTGGAGAAGCCTCAACCAATCGATTTCTACAAGGGCAGTCGGGACATGATGATGGAGGTGGTTGTTTCAAACGAGGAACTCTCCCAATCCCAATCTCAAGCTCATCTCCACCCACCGCAGCCGCAGCAGCAGATGCTGATGGGGGACAGCAGTGGGGAGGACCACGAAGTGAGGGCGCCGAAGAAGCGAGCTGAGACTTGGGTGCAAGACGAGACCCGTAGCTTAATAGCCCTCCGCCGCGAGATGGACAGCTTGTTCAACACCTCCAAGTCGAACAAGCACTTGTGGGAGCAGATTTCGGCGAAGATGAGGGAAAAAGGGTTCGATCGGTCGCCGACGATGTGCACCGACAAGTGGAGGAACTTGCTGAAGGAGTTCAAGAAGGCTAAGCACCATGATAGGGGAAGTGGGTCTGCAAAGATGTCGTATTACAAGGAGATTGAGGAGATTTTGAAGCAGAGAAGCAAGAATCCGCACTACAAAAGCCCCACTCTCCCAAAGGTCGATTCTTTCGTGCAATTTTCGGATAAAGGTATTGAAGATGCAAGCATTTCTTTTGCACCTGTTGAAGCTAGTGGCAGGCCAACACTCAATCTTGAAAGACGTTTGGATCACGATGGTCACCCTCTTGCCATCACTGCAGCTGATGCAGTTACGCCAGGTGGAGTTCCACCATGGAATTGGAGAGAAACCCCTGGAAATGGTGGGGAGGGTCAAGCATATGGTGGTAGAGTCATATTAGTCACTTGGGGTGATTATACTAGAAGGATTGGTATCGATGGCTCCGCAGATGCCATTAAGGATGCAATTAAGTCTGCTTTTAGGTTGAGAACAAAACGCTCCTTCTGGTTGGAGGATGAAGACCAGATAGTCCGAAGTCTTGACAGGGACATGCCTCTTGGGAATTACACTCTTCATCTTGATGAAGGGGTGGCCATCAAAGTGTGCCTCTATGACGAGTCGGACCACATACCAGTACATACAGAGGAGAAGCTATTCTACACGGAAGAAGATTATCGCGAGTTTCTGTCCCGCAGGGGGTGGTCGTGTCTGAGGGAGTTTGATGGGTACAGAAATATTGAAAATATGGATGATCTTCGCCCGGGTGCAATATACCGCGGTATCAGT
>Pyrco_BP1_044636.1
ATGTATTTGCCGGAAAAGGCTCGACCAATCGATTTCTACAAAGAGGAAGCCAGCCGGGACATGATGATGGAGGTGGTGGTCTCGAACGAGGACCTTCCCCAATCCCAAGCTCATCTTCACCAGCCGCCGCCGCAACAGATGCTTATGGGTGACAGCAGCGGTGAGGACCACGAAGTGAGGGCGCCGAAGAAGCGAGCCGAGACTTGGGTGCAGGACGAGACCCGAAGCTTAATAGCCCTCCGTCGCGGGATGGACGGCTTGTTCAACACCTCCAAGTCGAACAAGCACTTGTGGGAGCAGATTTCTGCGAAGATGAGAGAGAAAGGGTTTGATCGGTCGCCGACGATGTGCACGGACAAGTGGAGGAACTTGCTGAAAGAGTTCAAGAAGGCCAAGCACCATGATAGGGGAAGTGGGTCAGCTAAGATGTCGTATTACAAGGAGATTGAGGAGATTTTGAAGGATAGAAGCAAGAATACGCAGTACAAAAGCCCCACTCCCCCAAAGGTCGATTCTTTCGTGCAATTTTCAGATAAAGGTATCGAACAATGGGGGGACTTATCCTTTGATTTGCCCTGTTTTAACGTTCCTTATCAGGAACGTAACCGGCCTTGCAATTTGCGGAGGACTGCAGCTCAGATTAGAAATTTCTTTGACGGATTTTCTGCTCATGCAGGTATTGAAGATGCAAGCATTTCATTTGCACCTGTTGAAGCTAGTGGCAGGCCAACACTCAATCTTGAAAGACGTTTGGATCATGATGGTCATCCTCTTGCCATCACTGCAGCTGATGCAGTTACAGCAGGTGGAGTTCCACCGTGGAATTGGAGAGAAACCCCGGGAAATGGTGTGGAGGGTCAAGCATATGGTGGTAGAGTCATATTAGTCAACTGGGGTGACTATACTAGAAGGATTGGTATCGATGGCACCGCAGATGCCATTAAGGATGCAATTAAGTCTGCTTTTAGGTTGAGAACAAAACGCTCCTTCTGGTTGGAGGATGAAGACCAGATAGTCCGAAGTCTTGACAGGGACATGCCCTTGGGGAATTACACTCTACATCTTGATGAAGGGGTGGCCATCAAAGTGTGCCTCTATGACGAGTCGGACCACATACCAGTACACACAGAGGAGAAGCTTTTCTTCACAGAAGAAGATTATCGCGAGTTTCTGTCCCGCCGGGGGTGGTCGTATCTGAGGGAGTTTGACGGGTACAGAAATATTGAAAATATGGACGACCTTCGCCCGGGTGCAATATACCGCGGTGTGAGT
>Pyrco_BP_DH_13g09560
ATGTACTTGTTGGAGAAGCCTCAACCAATCGATTTCTACAAGGGCAGTCGGGACATGATGATGGAGGTGGTTGTTTCAAACGAGGAACTCTCCCAATCCCAATCTCAAGCTCATCTCCACCCACCGCAGCCGCAGCAGCAGATGCTGATGGGGGACAGCAGTGGGGAGGACCACGAAGTGAGGGCGCCGAAGAAGCGAGCTGAGACTTGGGTGCAAGACGAGACCCGTAGCTTAATAGCCCTCCGCCGCGAGATGGACAGCTTGTTCAACACCTCCAAGTCGAACAAGCACTTGTGGGAGCAGATTTCGGCGAAGATGAGGGAAAAAGGGTTCGATCGGTCGCCGACGATGTGCACCGACAAGTGGAGGAACTTGCTGAAGGAGTTCAAGAAGGCTAAGCACCATGATAGGGGAAGTGGGTCTGCAAAGATGTCGTATTACAAGGAGATTGAGGAGATTTTGAAGCAGAGAAGCAAGAATCCGCACTACAAAAGCCCCACTCTCCCAAAGGTCGATTCTTTCGTGCAATTTTCGGATAAAGGTATTGAAGATGCAAGCATTTCTTTTGCACCTGTTGAAGTTCCTTGGTGTGCAGCTAGTGGCAGGCCAACACTCAATCTTGAAAGACGTTTGGATCACGATGGTCACCCTCTTGCCATCACTGCAGCTGATGCAGTTACGCCAGGTGGAGTTCCACCATGGAATTGGAGAGAAACCCCTGGAAATGGTGGGGAGGGTCAAGCATATGGTGGTAGAGTCATATTAGTCACTTGGGGTGATTATACTAGAAGGATTGGTATCGATGGCTCCGCAGATGCCATTAAGGATGCAATTAAGTCTGCTTTTAGGTTGAGAACAAAACGCTCCTTCTGGTTGGAGGATGAAGACCAGATAGTCCGAAGTCTTGACAGGGACATGCCTCTTGGGAATTACACTCTTCATCTTGATGAAGGGGTGGCCATCAAAGTGTGCCTCTATGACGAGTCGGACCACATACCAGTACATACAGAGGAGAAGCTATTCTACACGGAAGAAGATTATCGCGAGTTTCTGTCCCGCAGGGGGTGGTCGTGTCTGAGGGAGTTTGATGGGTACAGAAATATTGAAAATATGGATGATCTTCGCCCGGGTGCAATATACCGCGGTATCAGT
>Pyrco_BP_DH_16g09330
ATGTATTTGCCGGAAAAGGCTCGACCAATCGATTTCTACAAAGAGGAAGCCAGCCGGGACATGATGATGGAGGTGGTGGTCTCGAACGAGGACCTTCCCCAATCCCAAGCTCATCTTCACCAGCCGCCGCCGCAACAGATGCTTATGGGTGACAGCAGCGGTGAGGACCACGAAGTGAGGGCGCCGAAGAAGCGAGCCGAGACTTGGGTGCAGGACGAGACCCGAAGCTTAATAGCCCTCCGTCGCGGGATGGACGGCTTGTTCAACACCTCCAAGTCGAACAAGCACTTGTGGGAGCAGATTTCTGCGAAGATGAGAGAGAAAGGGTTTGATCGGTCGCCGACGATGTGCACGGACAAGTGGAGGAACTTGCTGAAAGAGTTCAAGAAGGCCAAGCACCATGATAGGGGAAGTGGGTCAGCTAAGATGTCGTATTACAAGGAGATTGAGGAGATTTTGAAGGATAGAAGCAAGAATACGCAGTACAAAAGCCCCACTCCCCCAAAGGTCGATTCTTTCGTGCAATTTTCAGATAAAGGTATTGAAGATGCAAGCATTTCATTTGCACCTGTTGAAGGTTCCTTGGTGCGCAGC
>Pyrco_BP_DH_17g01400
ATGTACCACTCGGAGAAGCCCCGCGCCGTTGACTTATACAAGGGAGGAGGACTAGAAGAAACGGAGACAGAGATGATGATGGAGGTGGCGGCGGTGAATGGGAGAGCGCCACCTCACCACCAAAACCAAAACGAACGAGAGCAGCAGCAGAGCAGCGGTGGCGAGGGGGAGGAGCAGGAATTGTGTGCGGCTGTGAGCAGCAGAGCAGGAGGCGGTCCAGGCGGTGCCGCCGGGCCGAAGAAACGGGCGGAGACGTGGGTCCAGGAGGAGACCCGGAGCCTGATAGGGTTTAGGAGAGAGGTAGACGGGCTTTTCAACACGTCAAAGTCCAACAGGCACCTGTGGGACCAGATCTCGGCGCGGATGAGGGAAAAGGGCTTCGACCGATCGCCCACCATGTGTACGGACAAGTGGCGGAACTTGCTCAAGGAGTTCAAGAAGGCTCGCCACCAAGTTAAAGTCGGTGCTCGTTCTGCTAAGATGTCTTATTACGAGGACCTCCAGGACTTGCTCAGAGATCGCACCAGCAATTCCAACTCCGCCACCGCCAACAGCAACCACAATTCTGTTTCTGCTGCCGCCGCCGCCGTTGCCACTCCTCCCAAGTTAGATTCTTTCGTTCGATTTTCTGATAAAGGTCTTGAGGATTCAACTATTCCATTTGGGCCTATGGAAGCTAATGACCGATCGGCGCTCAATTTGGAGAGGCAGCTGGATCACGACAGCGGTGACCCGCTTGCTATTACTGCCGCGGATGCAGTTGCAGTCAATGGGGTTCCTCCTTGGAACTGGAGGGAGGGTCCTGAAAATGGAGGGGAGGACCATTCTTCTTACTGTGGAAGGATTATAACTGTTAAATTGGGGGAATACACCAGAAGGATTGGAATTGATGGGACCGGTGAAGCAATTAAGGAGGCGATCAAGTCTGCGTTCAGAATAAGAACTAAGCGGGCATTTTGGTTGGAGGATGAGGATCAGGTTGTTCGAAGTCTTGATAGGGATATGCCTTTGGGAAATTACACTCTCCACCTTGACGAAGGAATTACAATTAAACTTTGCCTCTACGATGACTCTGACCGCATAGTTCGAACTGAAGAAATAACGTTGTACACTGAGGATGATTTTCGTGATTTTCTTGCACGCCGAGGCTTGATGGGTTTGAGAGAGTTAAGTGGCTACAGACGCGTTGATACTTTAGATGATCTTCATTCTGGTGCAATGTACCAGGGGGTGCGACTTCTGGTGGAC
>Pruav_sc0000351.1_g620.1.mk
ATGTACTTGTCGGAAAAGCCTCGAGCAATCGATTTTTACAAAGAGGAAGGCGGCCGAGACATGATGATTGAGGTGGTTTCCAATGAAGACCTCTCTCAATCTCAAACTCATCACCCCAACCATCAACCACAGCAGCAGCAGCAGCAGATGCTTTTGGGGGACAGCAGCGGCGAGGACCATGAAGTTAAGGCCCCGAAGAAGCGAGCCGAGACTTGGGTCCAAGACGAGACTCGGAGTTTGATAGCTCTGCGCCGTGAAATGGACGGTTTGTTTAACACTTCCAAGTCTAACAAGCACTTGTGGGAGCAGATTTCGGCTAAGATGAGAGAGAAAGGGTTCGATCGGTCTCCTACTATGTGCACCGACAAGTGGAGAAACTTGCTTAAAGAGTTCAAAAAGGCTAAGCACCATGACAGGGGAAGTGGGTCAGCTAAGATGTCATATTACAAGGAGATTGAGGAGATTTTGAAGGAGCGAAATAAGAACGCGCAGTACAAAAGTCCCACACCTCCAAAGGTTGATTCTTTTATGCAATTCTCGGACAAAGGTATTGAAGATGCAAGCATTTCTTTTGCACCTGTTGAAGCTAGTGGGAGGCCAACGCTCAATCTGGAACGACGTTTGGATCATGATGGTCATCCTCTTGCCATAACTGCAGCTGATGCGGTTACAGCGAGTGGAGTTCCACCTTGGAATTGGAGAGAAACCCCTGGAAATGGTGGGGAGGGTCAATCATGTGGTAGAGTCATATTAGTCACTTGGGGTGATTATACTAGAAGGATTGGTATTGATGGAACTGCCGATGCCATTAAGGAGGCAATTAAGTCTGCTTTTAGGTTGAGAACAAAACGTGCCTTCTGGTTGGAGGATGAAGACCAGATAGTCCGCAGTCTTGACAGGGACATGCCTCTGGGGAATTACACCCTTCATCTTGATGAAGGGGTGGCCATCAAAGTGTGCCTCTATGATGAGTCAGACCATATACCAGTACATACAGAGGATAAGATTTTCTACACTGAAGATGATTATCGTGATTTTCTGACCCGCCGGGGGTGGTCATGTCTGAGGGAGTTTGATGGGTACAGAAATATTGAAAATATGGATGATCTTCGACCTGGTGCAATATACCGTGGTGTGAGT
>Pyrusco0g059180.1
ATTGAAGATGCAAGCATTTCTTTTGCACCTGTTGAAGCTAGTGGCAGGCCAACACTCAATCTTGAAAGACGTTTGGATCACGATGGTCACCCTCTTGCCATCACTGCAGCTGATGCAGTTACGCCAGGTGGAGTTCCACCATGGAATTGGAGAGAAACCCCTGGAAATGGTGGGGAGGGTCAAGCATATGGTGGTAGAGTCATATTAGTCACTTGGGGTGATTATACTAGAAGGATTGGTATCGATGGCTCCGCAGATGCCATTAAGGATGCAATTAAGTCTGCTTTTAGGTTGAGAACAAAACGCTCCTTCTGGTTGGAGGATGAAGACCAGATAGTCCGAAGTCTTGACAGGGACATGCCTCTCGGGAATTACACTCTTCATCTTGATGAAGGGGTGGCCATCAAAGTGTGCCTCTATGACGAGTCGGACCACATACCAGTACATACAGAGGAGAAGCTATTCTACACGGAAGAAGATTATCGCGAGTTTCTGTCCCGCAGGGGGTGGTCGTGTCTGAGGGAGTTTGATGGGTACAGAAATATTGAAAATATGGATGATCTTCGCCCTGGTGCAATATACCGCGGTATGAGT
>Pyrusco0g062390.1
ATGTACTTGTTGGAGAAGCCTCAACCAATCGATTTCTACAAGGGCAGTCGGGACATGATGATGGAGGTGGTCGTTTCAAACGAGGAACTCTCCCAATCCCAATCTCAAGCTCATCTCCACCCACCGCAGCCGCAGCAGCAGATGCTGATGGGGGACAGCAGTGGGGAGGACCACGAAGTGAGGGCGCCGAAGAAGCGAGCTGAGACTTGGGTGCAAGACGAGACCCGTAGCTTAATAGCCCTCCGCCGCGAGATGGACAGCTTGTTCAACACCTCCAAGTCGAACAAGCACTTGTGGGAGCAGATTTCGGCGAAGATGAGGGAAAAAGGGTTCGATCGGTCGCCGACGATGTGCACCGACAAGTGGAGGAACTTGCTGAAGGAGTTCAAGAAGGCTAAGCACCATGATAGGGGAAGTGGGTCTGCAAAGATGTCGTATTACAAGGAGATTGAGGAGATTTTGAAGCAGAGAAGCAAGAATCCGCACTACAAAAGCCCCACTCTCCCAAAGGTCGATTCTTTCGTGCAATTTTCGGATAAAGGTATTGAAGATGCAAGCATTTCATTTGCACCTGTTGAAGCTAGTGGCAGGCCAACACTCAATCTTGAAAGACGTTTGGATCATGATGGTCATCCTCTTGCCATCACTGCAGCTGATGCAGTTACAGCAGGTGGAGTTCCACCGTGGAATTGGAGAGAAACCCAGGGAAATGGTGTGGAGGGTCAAGCATATGGTGGTAGAGTCATATTAGTCAACTGGGGTGACTATACTAGAAGGATTGGTATCGATGGCACCGCAGATGCCATTAAGGATGCAATTAAGTCTGCTTTTAGGTTGAGAACAAAACGCTCCTTCTGGTTGGAGGATGAAGACCAGATAGTCCGAAGTCTTGACAGGGACATGCCCTTGGGGAATTACACTCTACATCTTGATGAAGGGGTGGCCATCAAAGTGTGCCTCTATGACGAGTCGGACCACATACCAGTACACACAGAGGAGAAGCTTTTCTTCACAGAAGAAGATTATCGCGAGTTTCTGTCCCGCCGGGGGTGGTCGTATCTGAGGGAGTTTGACGGGTACAGAAATATTGAAAATATGGACGACCTTCGCCCGGGTGCAATATACCGCGGTGTGAGT
>Pyrusco16g009230.1
ATGTATTTGCCGGAAAAGGCTCGACCAATCGATTTCTACAAAGAGGAAGCCAGCCGGGACATGATGATGGAGGTGGTGGTCTCGAACGAGGACCTTCCCCAATCCCAAGCTCATCTTCACCAGCCGCCGCCGCAACAGATGCTTATGGGTGACAGCAGCGGTGAGGACCACGAAGTGAGGGCGCCGAAGAAGCGAGCCGAGACTTGGGTGCAGGACGAGACCCGAAGCTTAATAGCCCTCCGTCGCGGGATGGACGGCTTGTTCAACACCTCCAAGTCGAACAAGCACTTGTGGGAGCAGATTTCTGCGAAGATGAGAGAGAAAGGGTTCGATCGGTCGCCGACGATGTGCACGGACAAGTGGAGGAACTTGCTGAAAGAGTTCAAGAAGGCTAAGCACCATGATAGGGGAAGTGGGTCAGCTAAGATGTCGTATTACAAGGAGATTGAGGAGATTTTGAAGGATAGAAGCAAGAATACGCAGTACAAAAGCCCCACTCCCCCAAAGGTCGATTCTTTCGTGCAATTTTCAGATAAAGGTATTGAAGATGCAAGCATTTCATTTGCACCTGTTGAAGCTAGTGGCAGGCCAACACTCAATCTTGAAAGACGTTTGGATCATGATGGTCATCCTCTTGCCATCACTGCAGCTGATGCAGTTACAGCAGGTGGAGTTCCACCATGGAATTGGAGAGAAACCCCGGGAAATGGTGTGGAGGGTCAAGCATATGGTGGTAGAGTCATATTAGTCAACTGGGGTGACTATACTAGAAGGATTGGTATCGATGGCACCGCAGATGCCATTAAGGATGCAATTAAGTCTGCTTTTAGGTTGAGAACAAAACGCTCCTTCTGGTTGGAGGATGAAGACCAGATAGTCCGAAGTCTTGACAGGGACATGCCCTTGGGGAATTACACTCTACATCTTGATGAAGGGGTGGCCATCAAAGTGTGCCTCTATGACGAGTCGGACCACATACCAGTACACACAGAGGAGAAGCTTTTCTTCACAGAAGAAGATTATCGCGAGTTTCTGTCCCGCCGGGGGTGGTCGTATCTGAGGGAGTTTGACGGGTACAGAAATATTGAAAATATGGACGACCTTCGCCCGGGTGCAATATACCGCGGTGTGAGT
>Pyrusco17g000650.1
ATGTACCACTCGGAGAAGCCCCGCGCCGTTGACTTATACAAGGGAGGAGGACTAGAAGAAACGGAGACAGAGATGATGATGGAGGTGGCGGCGGTGAATGGGAGAGCGCCACCACACCACCAAAACCAAAACGAACGAGAGCAGCAGCAGAGCAGCGGTGGCGAGGGAGAGGAGCAGGAATTGTGTGCGGCTGTGAGCAGCAGAGCAGGAGGTGGTCCAGGCGGTGTCTCCGGGCCGAAGAAACGGGCGGAGACGTGGGTCCAGGAGGAGACCCGGAGCCTGATAGGGTTTAGGAGAGAGGTAGACGGGCTTTTCAACACGTCAAAGTCCAACAGGCACCTGTGGGACCAGATCTCGGCGCGGATGAGGGAAAAGGGCTTCGACCGATCGCCCACCATGTGTACGGACAAGTGGCGGAACTTGCTCAAGGAATTCAAGAAGGCTCGCCACCAAGTTAAAGTCGGTGCTCGTTCTGCTAAGATGTCTTATTACGAGGACCTCCAGGACTTGCTCAGAGATCGCACCACCAATTCCAACTCCGCCACCGCCAACAGCAACCACAATTCTGTTTCTGCTGCCGCCGCCGCCGTTGCCACTCCTCCCAAGTTAGATTCTTTCGTTCGATTTTCTGATAAAGGTCTTGAGGATTCAACTATTCCATTTGGGCCTATGGAAGCTAATGACCGATCGGCGCTCAATTTGGAGAGGCAGCTGGATCACGACAGCGGTGACCCGCTTGCTATTACTGCCGCGGATGCAGTTGCAGTCAATGGGGTTCCTCCTTGGAACTGGAGGGAGGGTCCTGAAAATGGAGGGGAGGACCACTCTTCTTACTGTGGAAGGATTATAACTGTCAAATTGGGGGAATACACCAGAAGGATTGGAATTGATGGGACTGGTGAAGCAATTAAGGAGGCGATCAAGTCTGCATTCAGAATAAGAACTAAGCGGGCATTTTGGCTGGAGGACGAAGACCAGGTTGTTCGAAGTCTTGATAGGGATATGCCTGTGGGAAATTACACTCTCCACCTTGATGAAGGAATTACAATTAAACTTTGCCTCTACGATGACTCTGACCGCATAGTTCGAACTGAAGAAATAACATTGTACACTGAGGATGATTTTCGTGATTTTCTTGCACGCCGAGGCTTGATGGGTTTGAGAGAGTTAAGTGGCTACAGACGCGTTGATACTTTAGATGATCTTCATTCTGGTGCAATGTACCAGGGGGTGCGACTTCTGGTGGAC
>Pyrbe_013987
ATGGACAGCTTGTTCAACACCTCCAAGTCGAACAAGCACTTGTGGGAGCAGATTTCGGCGAAGATGAGGGAAAAAGGGTTTGATCGGTCGCCGACGATGTGCACCGACAAGTGGAGGAACTTGCTGAAGGAGTTCAAGAAGGCTAAGCACCATGATAGGGGAAGTGGGTCTGCAAAGATGTCGTATTACAAGGAGATTGAGGAGATTTTGAAGCAGAGAAGCAAGAATCCGCACTACAAAAGCCCCACTCTCCCAAAGGTCGATTCTTTCGTGCAATTTTCGGATAAAGGTATTGAAGATGCAAGCATTTCTTTTGCACCTGTTGAAGCTAGTGGCAGGCCAACACTCAATCTTGAAAGACGTTTGGATCACGATGGTCACCCTCTTGCCATCACTGCAGCTGATGCAGTTACGCCAGGTGGAGTTCCACCATGGAATTGGAGAGAAACCCCTGGAAATGGTGGGGAGGGTCAAGCATATGGTGGTAGAGTCATATTAGTCACTTGGGGTGATTATACTAGAAGGATTGGTATCGATGGCTCCGCAGATGCCATTAAGGATGCAATTAAGTCTGCTTTTAGGTTGAGAACAAAACGCTCCTTCTGGTTGGAGGATGAAGACCAGATAGTCCGAAGTCTTGACAGGGACATGCCTCTCGGGAATTACACTCTTCATCTTGATGAAGGGGTGGCCATCAAAGTGTGCCTCTATGACGAGTCGGACCACATACCAGTACATACAGAGGAGAAGCTATTCTACACGGAAGAAGATTATCGCGAGTTTCTGTCCCGCAGGGGGTGGTCGTGTCTGAGGGAGTTTGATGGGTACAGAAATATTGAAAATATGGATGATCTTCGCCCGGGTGCAATATACCGCGGTATGAGT
>Pyrbe_013988
ATGGTACTTCACTTTCTTCTTCTCCTTCTCCCCACTATCCGTCTGAGTCGGAATCGGACCCACAGTCATAACTCTCTCCCCTTTAATTTCCACACCCACGGCATGTACTTGCTGGAGAAGCCTCAACCAATCGATTTCTACAAGGGCAGTCGGGACATGATGATGGAGGTGGTCGTTTCAAACGAGGAACTCTCCCAATCCCAATCTCAAGCTCATCTCCACCCACCGCAGCCGCAGCCGCAGCCGCAGCAGCAGATGCTGATGGGGGACAGCAGTGGGGAGGACCACGAAGTGAGGGCGCCGAAGAAGCGTAGC
>Pyrbe_025448
ATGTATTTGCCGGAAAAGGCTCGACCAATCGATTTCTACAAAGAGGAAGCCAGCCGGGACATGATGATGGAGGTGGTGGTCTCGAACGAGGACCTTCCCCAATCTCAATCCCAATCCCAAGCTCATCTTCAACAGCCGCTGCCGCAACAGATGCTTATGGGTGACAGCAGCGGTGAGGACCACGAAGTGAGGGCGCCGAAGAAGCGAGCCGAGACTTGGGTGCAGGACGAGACCCGAAGCTTAATAGCCCTCCGTCGCGGGATGGACGGCTTGTTCAACACCTCCAAGTCGAACAAGCACTTGTGGGAGCAGATTTCTGCGAAGATGAGAGAGAAAGGGTTCGATCGGTCACCGACGATGTGCACGGACAAGTGGAGGAACTTGCTGAAAGAGTTCAAGAAGGCTAAGCACCATGATAGGGGAAGTGGGTCAGCTAAGATGTCGTATTACAAGGAGATTGAGGAGATTTTGAAGGATAGAAGCAAGAATACGCAGTACAAAAGCCCCACTCCCCCAAAGGTCGATTCTTTCGTGCAATTTTCAGATAAAGGTATTGAAGATGCAAGCATTTCATTTGCACCTGTTGAAGCTAGTGGCAGGCCAACACTCAATCTTGAAAGACGTTTGGATCATGATGGTCATCCTCTTGCCATCACTGCAGCTGATGCAGTTACAGCAGGTGGAGTTCCACCGTGGAATTGGAGAGAAACCCCGGGAAATGGTGTGGAGGGTCAAGCATATGGTGGTAGAGTCATATTAGTCAACTGGGGTGACTATACTAGAAGGATTGGTATCGATGGCACCGCAGATGCCATTAAGGATGCAATTAAGTCTGCTTTTAGGTTGAGAACAAAACGCTCCTTCTGGTTGGAGGATGAAGACCAGATAGTCCGAAGTCTTGACAGGGACATGCCCTTGGGGAATTACACTCTACATCTTGATGAAGGGGTGGCCATCAAAGTGTGCCTCTATGACGAGTCGGACCACATACCAGTACACACAGAGGAGAAGCTTTTCTTCACAGAAGAAGATTATCGCGAGTTTCTGTCCCGCCGGGGGTGGTCGTATCTGAGGGAGTTTGACGGGTACAGAAATATTGAAAATATGGACGACCTTCGCCCGGGTGCAATATACCGCGGTGTGAGT
>Pyrbe_027961
ATGTACCACTCGGAGAAGCCCCGCGCCGTTGACTTATACAAGGGAGGAGGACTAGAAGAAACGGAGACAGAGATGATGATGGAGGTGGCGGCGGTGAATGGGAGAGCGCCACCACACCACCAAAACCAAAACGAACGAGAGCAGCAGCAGAGCAGCGGTGGCGAGGGAGAGGAGCAGGAATTGTGTGCGGCTGTGAGCAGCAGAGCAGGAGGTGGTCCAGGCGGTGTCTCCGGGCCGAAGAAACGGGCGGAGACGTGGGTCCAGGAGGAGACCCGGAGCCTGATAGGGTTTAGGAGAGAGGTAGACGGGCTTTTCAACACGTCAAAGTCCAACAGGCACCTGTGGGACCAGATCTCGGCGCGGATGAGGGAAAAGGGCTTCGACCGATCGCCCACCATGTGTACGGACAAGTGGCGGAACTTGCTCAAGGAGTTCAAGAAGGCTCGCCACCAAGTTAAAGTCGGTGCTCGCTCTGCCAAGATGTCTTATTACGAGGACCTTCAGGACTTGCTCAGAGATCGCACCACCAATTCCAACTCCGCCACCGCCAACAGCAACCACAATTCTGTTTCTGCTGCCGCCGCCGCCGTTGCCACTCCTCCCAAGTTAGATTCTTTCGTTCGATTTTCTGATAAAGGTCTTGAGGATTCAACTATTCCATTTGGGCCTATGGAAGCTAATGACCGATCGGCGCTCAATTTGGAGAGGCAGCTGGATCACGACAGCGGTGACCCGCTTGCTATTACTGCCGCAGATGCAGTTGCAGTCAATGGGGTTCCTCCTTGGAACTGGAGGGAGGGTCCTGAAAATGGAGGGGAGGACCACTCTTCTTACTGTGGAAGGATTATAACTGTCAAATTGGGGGAATACACCAGAAGGATTGGAATTGATGGGACTGGTGAAGCAATTAAGGAGGCGATCAAGTCTGCGTTCAGAATAAGAACTAAGCGGGCATTTTGGTTGGAGGATGAAGATCAGGTTGTTCGAAGTCTTGATAGGGATATGCCTGTGGGAAATTACACTCTCCACCTTGATGAAGGAATTACAATTAAACTTTGCCTCTACGATGACTCTGACCGCATAGTTCGAACTGAAGAAATAACATTGTACACTGAGGATGATTTTCGTGATTTTCTTGCACGCCGAGGCTTGATGGGTTTGAGAGAGTTAAGTGGCTACAGACGCGTTGATACTTTAGATGATCTTCATTCTGGTGCAATGTACCAGGGGGTGCGACTTCTGGTGGAC
>Pyrbe_046674
ATGATGATGGAGGTGGCGGCGGCGAATGGGAGAGCACCACCTCACCACCAAAACCAAAACGAACGAGAGCAGCAGCAGAGCAGCGGTGGCGAGGGGGAGGAGCAGGAATTGTGTGCGGCTATGAGCAGCAGTGCAGGAGGCGGTCCAAGCGATGCCGCCAGGCCGAAGAAACGGCCGGAGACGTGGGTCCAGGAGGAGATCCGAAGCCTGATAGGGTTTAGGGGAGATGTGGACTTGGAGGAGGCCATTGATGGAGAGAGATCTGGGGGGAGAGAGAGAGAGAGAGAGATGGAGTGGGTGGTGTTGAAGAGGGAGGGGGAATGGACAATAGGATTGAGAAATGGAATCAATTTGGTAAAGTCTCATTTCCAAGGTCCCGGGAATGGAGTCTCGGGTCTC
>Pyrbe_057600
ATGTGTACGGACAAGTGGCGGAACTTGCTCAAGGAGTTCAAGAAGGCTCGCCACCAAGTTAAAGTCGGTGCTCGCTCTGCCAAGATGTCTTATTACGAGGACCTTCAGGACTTGCTCAGAGATCGCACCACTAATTCCAACTCCGCCACCGCCAACAGCAACCACAATTCTGTTTCTGCTGCCGCCGCCGCCGTTGCCACTCCTCCCAAGTTAGATTCTTTCGTTCGATTTTCTGATAAAGGTCTTGAGGATTCAACTATTCCATTTGGGCCTATGAAAGCTAATGACCGATCGGCGCTCAATTTGGAGAGGCAGCTGGATCACGACAGCGGTGACCCGCTTGCTATTACTGCCGCGGATGCAGTTGCAGTCAATAGGGTTCCTCCTTGGAACTGGAGGGAGGGTCCTGAAAATGGAGGGGAGGACCACTCTTCTTACTGTGGAAGGATTATAACTGTCAAATTGGGGGAATACACCAGAAGGATTGGAATTGATGGGACTGGTGAAGCAATTAAGGAGGCGATCAAGTCTGCGTTCAGAATAAGAACTAGGCGGGCATTTTGGCTGGAGGACGAAGACCAGGTTGTTCGAAGTCTTGATAGGGATATGCCTTTGGGAAATTACACTCTCCACCAGTGTGTTGCTGATGTTGATGGTGCTCGACTTTACAATGTTGATGACCTTAAGGAGGTTGGGGCTACTAACAAAGAGGATAGCCTTCAGAAAGCAATGGAAGCTCAGGAAATTATTACTGAAGAATCGAAACAATTTGAAGCTTTGAGGGATTCTTTGGAGACAGTACCTACCATCAAGAAATTAAGAGCTTATGCTGAAAGAATCAGAGCTGCAGAGCTTGACAAATGTTTATCAAAAATGGGTGATGACATATCAAAGAAAACAAGAAAAGCTGTAGATGATCTTAGCCGAGGTATTGTGAACAAGCTCCTTCATGGTCCGATGCAGCACTTAAGATGCGATGGGAGTGATAGTCGAACTCTGAGTGAGACACTTGAGAATATGCATGCTCTTAACAGAATGTTCAGCCTTGAGACAGAAATATCCCAAAGGAAGACTGATGGTGGTTCGAACAACGCCGATGATGGGTTAAGAGCTGCTTCTGGGAAGTCTTCATCAGCCTCAGCACCACAAGGACATCCAGAGAACGTGGACGCTGCACAAAAGGCACTTTTGGTGCGAGCAAAGGCAAACTCCATAGCCGCTGCAATTCCTCCACTTCAAGCTCAACGCCAACGAAGAGCTTTATTGACCGCTGTCAAACGACTAGCCGGTCTTCAAACTCGACGCCTTACACTCTGCTTCAAGCTCTGGCTGCTTCTGCACTTCCGCCATGGCTGCTGCCTT
>Pyrpy_N_13g0526.1
ATGTATTTGCCGGAAAAGGCTCGACCAATCGATTTCTACAAAGAGGAAGCCAGCCGGGACATGATGATGGAGGTGGTGGTCTCGAACGAGGACCTTCCCCAATCTCAATCCCAATCCCAAGCTCATCTTCAACAGCCGCTGCCGCAACAGATGCTTATGGGTGACAGCAGCGGTGAGGACCACGAAGTGAGGGCGCCAAAGAAGCGAGCCGAGACTTGGGTGCAGGACGAGACCCGAAGCTTAATAGCCCTCCGTCGCGGGATGGACGGCTTGTTCAACACCTCCAAGTCGAACAAGCACTTGTGGGAGCAGATTTCTGCGAAGATGAGAGAGAAAGGGTTCGATCGGTCACCGACGATGTGCACGGACAAGTGGAGGAACTTGCTGAAAGAGTTCAAGAAGGCTAAGCACCATGATAGGGGAAGTGGGTCAGCTAAGATGTCGTATTACAAGGAGATTGAGGAGATTTTGAAGGATAGAAGCAAGAATACGCAGTACAAAAGCCCCACTCCCCCAAAGGTCGATTCTTTCGTGCAATTTTCAGATAAAGCTAGTGGCAGGCCAACACTCAATCTTGAAAGACGTTTGGATCATGATGGTCATCCTCTTGCCATCACTGCAGCTGATGCAGTTACAGCAGGTGGAGTTCCACCGTGGAATTGGAGAGAAACCCCGGGAAATGGTGTGGAGGGTCAAGCATATGGTGGTAGAGTCATATTAGTCAACTGGGGTGACTATACTAGAAGGATTGGTATCGATGGCACCGCAGATGCCATTAAGGATGCAATTAAGTCTGCTTTTAGGTTGAGAACAAAACGCTCCTTCTGGTTGGAGGATGAAGACCAGATAGTCCGAAGTCTTGACAGGGACATGCCCTTGGGGAATTACACTCTACATCTTGATGAAGGGGTGGCCATCAAAGTGTGCCTCTATGACGAGTCGGACCACATACCAGTACACACAGAGGAGAAGCTTTTCTTCACAGAAGAAGATTATCGCGAGTTTCTGTCCCGCCGGGGGTGGTCGTATCTGAGGGAGTTTGACGGGTACAGAAATATTGAAAATATGGACGACCTTCGCCCGGGTGCAATATACCGCGGTGTGAGT
>Pyrpy_N_13g1190.1
ATGTACTTGTTGGAGAAGCCTCAACCAATTGATTTCTACAAGGGCAGTCGGGACATGATGATGGAGGTGGTCGTTTCAAACGAGGAACTCTCCCAATCCCAATCTCAAGCTCATCTCCACCCACCGCAGCCGCAGCAGCAGATGCTGATGGGGGACAGCAGTGGGGAGGACCACGAAGTGAGGGCGCCGAAGAAGCGAGCTGAGACTTGGGTGCAAGACGAGACCCGTAGCTTAATAGCCCTCCGCCGTGAGATGGACAGCTTGTTCAACACCTCCAAGTCGAACAAGCACTTGTGGGAGCAGATTTCGGCGAAGATGAGGGAAAAAGGGTTCGATCGGTCGCCGACGATGTGCACCGACAAGTGGAGGAACTTGCTGAAGGAGTTCAAGAAGGCTAAGCACCATGATAGGGGAAGTGGGTCTGCAAAGATGTCGTATTACAAGGAGATTGAGGAGATTTTGAAGCAGAGAAGCAAGAATCCGCACTACAAAAGCCCCACTCTCCCAAAGGTCGATTCTTTCGTGCAATTTTCGGATAAAGCTAGTGGCAGGCCAACACTCAATCTTGAAAGACGTTTGGATCACGATGGTCACCCTCTTGCCATCACTGCAGCTGATGCAGTTACGCCAGGTGGAGTTCCACCATGGAATTGGAGAGAAACCCCTGGAAATGGTGGGGAGGGTCAAGCATATGGTGGTAGAGTCATATTAGTCACTTGGGGTGATTATACTAGAAGGATTGGTATCGATGGCTCCGCAGATGCCATTAAGGATGCAATTAAGTCTGCTTTTAGGTTGAGAACAAAACGCTCCTTCTGGTTGGAGGATGAAGACCAGATAGTCCGAAGTCTTGACAGGGACATGCCTCTCGGGAATTACACTCTTCATCTTGATGAAGGGGTGGCCATCAAAGTGTGCCTCTATGACGAGTCGGACCACATACCAGTGCATACAGAGGAGAAGCTATTCTACACGGAAGAAGATTATCGCGAGTTTCTGTCCCGCAGGGGGTGGTCGTGTCTGAGGGAGTTTGATGGGTACAGAAATATTGAAAATATGGATGATCTTCGCCCGGGTGCAATATACCGCGTGCTGCACATTGTGTATTATGGTAGATCAAAGACGATTTTATCTTTTGGACAGTGGCCTCTG
>Pyrpy_N_17g0138.1
ATGTACCACTCGGAGAAGCCCCGCGCCGTTGACTTATACAAGGGAGGAGGACTAGAAGAAACGGAGACAGAGATGATGATGGAGGTGGCGGCGGTGAATGGGAGAGCGCCACCTCACCACCAAAACCAAAACGAACGAGAGCAGCAGCAGAGCAGCGGTGGCGAGGGGGAGGAGCAGGAATTGTGTGCGGCTGTGAGCAGCAGAGCAGGAGGCGGTCCAGGCGGTGCCGCCGGGCCGAAGAAACGGGCGGAGACGTGGGTCCAGGAGGAGACCCGGAGCCTGATAGGGTTTAGGAGAGAGGTAGACGGGCTTTTCAACACGTCAAAGTCCAATAGGCACCTGTGGGACCAGATCTCGGCGCGGATGAGGGAAAAGGGCTTCGACCGATCGCCCACCATGTGTACGGACAAGTGGCGGAACTTGCTCAAGGAGTTCAAGAAGGCTCGCCACCAAGTTAAAGTCGGTGCTCGCTCTGCCAAGATGTCTTATTACGAGGACCTTCAGGACTTGCTCAGAGATCGCACCACCAATTCCAACTCCGCCACCGCCAACAGCAACCACAATTCTGTTTCTGCTGCCGCCGCCGCCGTTGCCACTCCTCCCAAGTTAGATTCTTTCGTTCGATTTTCTGATAAAGGTCTTGAGGATTCAACTATTCCATTTGGGCCTATGGAAGCTAATGACCGATCGGCGCTCAATTTGGAGAGGCAGTTGGATCACGACAGCGGTGACCCGCTTGCTATTACTGCAGCGGATGCAGTTGCAGTCAATGGGGTTCCTCCTTGGAACTGGAGGGAGGGTCCTGAAAATGGAGGGGAGGACCACTCTTCTTACTGTGGAAGGATTATAACTGTCAAATTGGGGGAATACACCAGAAGGATTGGAATTGATGGGACTGGTGAAGCAATTAAGGAGGCGATCAAGTCTGCGTTCAGAATAAGAACTAAGCGGGCATTTTGGCTGGAGGACGAAGATCAGGTTGTTCGAAGTCTTGATAGGGATATGCCTTTGGGAAATTACACTCTCCACCTTGACGAAGGAATTACAATTAAACTTTGCCTCTACGATGACTCTGACCGCATAGTTCGAACTGAAGAAATAACATTGTACACTGAGGATGATTTTCGTGATTTTCTTGCACGCCGAGGCTTGATGGGTTTGAGAGAGTTAAGTGGCTACAGACGCGTTGATACTTTAGATGATCTTCATTCTGGTGCAATGTACCAGGGGGTGCGACTTCTGGTGGAC
>Rosch_v2.0_Chr2g0174361
ATGTACCTCTCCGAAAAGCCCCACCCAATTGATTTCTACAAGTCCGTCGACGCCTCCTCCTCCCCCGACCGCGACATGATCATGGAGGTCGTCTCCGCCGCCGCCGCCAACGCCGCCGCCGCTCCAGGTGGCAACACCAGCAGCGGCGGCGAGGACCACGAGGTCCGCGCCCCGAAGAAGCGGGCGGAGCATTGGATCCAGGAAGAGACGCGGTGCCTCATCAGCTTCCGCCGCGAGGTCGATGGGCTCTTCAACACCTCCAAGTCCAACAAGCACCTCTGGGAGCAAATCTCGGGCAAGATGAGGGATAAAGGGTTCGATCGGAGCCCCACCATGTGTACGGACAAGTGGAGGAACTTGCTTAAGGAGTTCAAGAAGGCCAGGCAGCAGGTCAAGGTGGGCAGCAGGTCTGCCAAGATGTTGTATTACGAGGACTTGCAGGAGTTGATTAGGGATAGGACTAGCCATAATAATAGTACCAATGCTGCTAATAATGCCGCTGCTGCTGCTTATAAGAGGCCCAATTCTCCTCCGAAGCTCGAATCTTTCATTCGTTTCTCTGATAAGAGTCTCGAGGACGCAGGTATTCCGTTTGGACCCATGGAAGCTGACCGAACAGCAGTGGACTTGGAAAGGCAGTTGGATCATGATGGTGACCCCCTGGCTATTACTGCGGCTGAGGCAGTGGCAGCCAACGAGGTTCCTCCGTGGAATTGGAGGGAGGGCCCTGAGAATGGAGGGGAGACACACTCATCTTTTTGTGGAAGGATTATAACTGTCAAGTTGGGGGAATACAACACCAGAAGGATTGGTATTGATGGAACAGCTGATGCGATTAAGGAGGCAATCAAGTCTGCATTCAGAATAAGAACTAAGCGAGCATTTTGGTTGGAGGACGAGTATCAGGTTGTTCGGAGTCTTGATAGGGATATGCCTTTGGGCAATTATACTCTCCACCTTGATGAAGGAATAACCATTAAACTTTGCCTCTGCGATGAATCTGATCGTATAGTTCGCACAGAAGAAATAACATTCTACACTGAGGATGACTTTCGTGATTTCCTTTCACGTCGCGGCTTGATTGGTTTAAGAGAATTAGGTGGCTACAGACGCATTGATACTTTAGATGATCTTCAATCTGGTGCAATGTATCAGGGGGTGAGACTTCTGGGGGAC
>Rosch_v2.0_Chr4g0431621
ATGTATTTGTCCGAAAAGCCTCAGCCGGTTGATTTTCACAAAGGGGACGAAGGCGGCGGCGAGGACATGATGATTGAGGTGGTTCCGAATGAGGATGTTTCCCAAACCCATCACCGGAATCATCATCAGCAGCAGCAGCAGCATCACCAATTGCTGCTATTGGGGGACAGCAGCGGCAGTGGGGAGGACCACGAAGCTAAGCCCCAGAAAAAGAGAGCCGAAACTTGGGTGCAGGATGAGACTCGGAGTTTGATAGCCCTGCGCCGAGAAATGGACAGCATGTTCAACACTTCCAAGTCCAACAAGCACTTGTGGGAGCAGATTTCGGCGAAAATGAGGGAGAAAGGGTTCGACCGCAATCCCAATATGTGCACTGACAAGTGGAGGAACTTGCTTAAGGAGTTCAAGAAGGCCAAGCATAATCATGACCGGGGCAGTGGCTCCGCTAAGATGTCATATTATAAAGAGATTGAGGAGATTTTGAAACAAAGAAACAAGAATGGTCAGTACAAATCCCCTACTCCGCCCAAGGTTGATTCTTTTATGCACTTCTCAGATAAAGGGATAGAAGATACAAACATTTCCTTTGCACATGTGGAAGCTAATGGCAGGCCAACACTCAATCTCGAGACAGGTTTGGACCATGATGGTCATCCTCTTGCCATTACTGCTGCTGATGCAGTTGCAGCAAATGGAGTTGCACCTTGGAATTGGAGAGAGACCCCTGAAAATGGTGGGGAGAATCAATCATATGGCGGGAGAGTCATAGTAGTAACCTGGGGTGATTATACTCGGAGGATTGGAATTGATGGCTCGGCAGATGCCATTAAGGAGGCCATCAAGTCTGCTTTTAGGTTGAGAACAAAACGCGCCTTCTGGTTGGAGGATGAAGATCAAATTGTCCGAAGTCTTGACAGGGACATGCCTCTGGGAAATTACACCCTTCATCTTGACGAAGGGTTGGCTGTAAAAGTGTGCCTGTATGATGAGCCAGAAAACATACCCGTACATACAGAGGAGAAGATTTTTTACACCGAAGATGATTATCATGAATTCCTAACCCGCCGTGGGTGGACATGTTTGCGGGAATTTGATGGGTACAGAAATATCGAAAATATGGATGATCTTCGACCTGGTGCGATATATCGTGGTGTGAGT
>Rubch_LG04.1141
ATGTACTTGTCCGAAAAGCCTCACCCGATTGATTTTCACAAAGGGGAAGATGTCAGCGAAGACATGATGATTGAGGTGGTGTCGAATGAGGATCTCTGTCAAACCCATCACCCCAATCACCAACCGCAGCCGCAGCAGCAGCAGATAGTGCTTTTGGGGGACAGTAGCGGCAGCGGCGAGGACCACGAAGCTAAGCCCCAGAAGAAGAGAGCCGAAACTTGGGTGCAAGATGAGACTCGGAGTTTGATAGCTCTGCGCCGAGAAATGGACGGTTTGTTCAACACTTCCAAGTCTAACAAGCACTTGTGGGAGCAGATTTCGGCCAAAATGAGAGAGAAAGGGTTCGACCGCAATCCGAATATGTGCACAGACAAGTGGAGGAACTTGCTTAAAGAGTTCAAGAAGGCTAAGCATCATGATAGGGGAAGTGGGTCGGCCAAGATGTCATACTATAAAGAGATTGAGGAGATTTTGAGGGAAAGAAACAAGACTGCCCAGTACAAAAGTCCTACCCTGCCCAAGGTTGATTCTTTTATGCAATTCTCAGATAAAGGGATTGAAGATGCAAACATTTCTTTTGCACATGTGGAAGCTAATGGCAGGCCAACACTCAATCTCGAGACTGGTTTGGACCATGATGGCCATCCTCTTGCCATTACTGCAGCTGATGCAGTTGCAGCAAATGGAGTTACACCTTGGAATTGGAGAGCAACCCCTGAAAATGGTGGGGAGAATCAATCATATGGCGGGAGAGTCATAGTTGTAACCTGGGGTGATTATACTAGGAGGATTGGAATTGATGGCTCGGCAGATGCCATTAAGGAGGCCATCAAGTCTGCTTTTAGGTTGAGAACAAAACGCGCTTTCTGGTTGGAGGACGAAGACCAGATAGTCCGAAGTCTTGACAGGGACATGCCTCTGGGAAATTACACCCTTCATCTTGACGAAGGGTTGGCCGTGAAAGTGTGCCTGTATGATGAGGCAGACAACATAACAGTACATACAGAGGACAGGGTTTTCTACACTGAAGATGATTATCATGAATTCCTGACCCGCCGTGGGTGGACATGTTTGAGGGAGTTTGATGGGTACAGAAATATTGAAAATATGGATGATCTTCGACCTGGTGCAATATATCGTGGTGTGAGC
>Rubch_LG06.157
ATGTACCTCTCCGAGAAGCCCCATCCAATTGACTTCTACAAGTCCGTCGACGGCGAAGAGTCGGAGCGCGACATGATGATGGAGGTGGTGGCGGCGAATGGCGGCCCGCCAGGTGGAAACAACAGCAGCGGAGGTGAGGAGCACGAGGTCCGCGCCCCTAAGAAACGGGCCGAGACTTGGGTCCAGGAAGAGACCCGGAGCCTGATAAGCTTCCGGCGCGAGGTGGATGGGCTCTTCAACACGTCCAAGTCCAACAAGCACCTCTGGGAGCAGATCTCGTCCAAGATGAGGGAAAAGGGCTTCGATCGGAGCCCCACCATGTGTACGGACAAGTGGAGGAACTTGCTCAAGGAGTTCAAGAAGGCCAGGCACCAAGTCAAAGTGGGCAGCAGGTCCGCTAAGATGTCCTATTATGAGGACCTACAGGAATTGCTCAGGGATAGGACCACCCACAACTCTAACACCAATTGTGCTGCTGCTGCTGCTGCTGCTGCTAACACCGCTGCTTACAAAAGCCCCACTCCTCCTCCCAAGCTCGAATCTTTTATACGTTTCTCTGATAAGAGTCTTGAAGATGCAGGGATTCCATTTGGACCCATGGAAGCTTCTGACCGAACAGCAGTCGACTTGGAAAGGCAATTGGATCATGATGGTGACCCTCTGGCTATTACTGCAGCTGATGCAGTTGCAGCCAACGGGGTTCCTCCGTGGAATTGGAGAGAGGGCCCTGAGAATGGAGGGGAGGGCCACTCATCTTATTGTGGAAGGATTATAACTGTCAAGTTGGGGGAATACAACACCAGAAGGATTGGAATTGATGGAACTGCTGATGCGATTAGGGAGGTGATCAAGTCTGCGTTCAGAATAAGAACTAAGCGAGCATTTTGGTTGGAGGACGAGTATCAGGTTGTTCGGAGTCTTGATAGGGATATGCCTTTGGGCAATTACACTCTCCACCTTGATGAAGGAATTACCATTAAACTTTGCCTCTGCGATGAATCTGACCGTATAGTTCGCACTGAAGAAATAACATTCTACACTGAGGATGACTTTCGTGATTTTCTGACACGTCGTGGCTTGATCGGTTTACGAGATTTAAGAGAATTAAGTGGCTATAGACGCATTGATACTTTAGATGATCTTCAATCTGGTGCAATGTATCAGGGGGTGAGACTTCTGGGGGAC
>Ruboc_04_G07200
ATGTACTTGTCCGAAAAGCCTCACCCGATTGATTTTCACAAAGGGGAAGATGTCAGCGAAGACATGATGATTGAGGTGGTGTCGAATGAGGATCTCTGCCAAACCCATCACCCCAATCATCAACCGCAGCAGCAGCAACAGATACTGCTTTTGGGGGACAGTAGCGGCAGCGGCGAGGACCACGAAGCTAAACCCCAGAAGAAGCGAGCCGAAACTTGGGTGCAAGATGAGACTCGGAGTTTGATAGCTATGCGCCGAGAAATGGACGGTTTGTTCAACACTTCCAAGTCTAACAAGCACTTGTGGGAGCAGATTTCGGCCAAAATGAGAGAGAAGGGGTTCGACCGCAATCCCAATATGTGCACAGACAAGTGGAGGAACTTGCTTAAAGAGTTCAAGAAGGCTAAGCATCATGATAGGGGAAGTGGGTCGGCCAAGATGTCATACTATAAAGAGATTGAGGAGATTTTGAGGGAAAGAAACAAGAATGCCCAGTACAAAAGTCCTACCCTGCCCAAGGTTGATTCTTTTATGCAATTCTCAGATAAAGGGATTGAAGATGCAAACATTTCTTTTGCACATGTGGAAGCTAATGCCAGGCCAACACTCAATCTCGAGACAGGTTTGGACCGTGATGGCCATCCTCTTGCCATTACTGCAGCTGATGCAGTTGCAGTAAATGGAGTTACACCTTGGAATTGGAGAGAAACCCCCGAAAATGGCAAGTCAATTAAATTGAAGCGTGGGGAGAATCAATCATATGGTGGGAGAGTCATAGTAGTAACCTGGGGTGATTATACTAGGAGGATTGGAATTGATGGCTCGGCAGATGCCATTAAGGAGGCCATCAAGTCTGCTTTTAGGTTGAGAACAAAACGCGCTTTCTGGTTGGAGGACGAAGACCAGATAGTCCGAAGTCTTGACAGGGACATGCCTCTGGGAAATTACACCCTTCATCTTGACGAAGGGTTGGCCGTGAAAGTGTGCCTGTATGATGAGGCAGACAACATAACAGTACATACAGAGGACAAGGTTTTCTTCACTGAAGATGATTATCATGAATTCCTGACCCGCCGTGGGTGGACATGTTTGAGGGAGTTTGATGGGTACAGAAATATTGAAAATATGGATGATCTTCGACCTGGTGCAATATATCGTGGTGTGAGC
>Ruboc_06_G03863
ATGTACCTCTCCGAGAAGCCCCATCCAATTGACTTCTACAAGTCCGTCGACGGCGAAGAGTCGGAGCGCGACATGATGATGGAGGTGGTGGCGGCGAATGGCGTCCCGCCAGGTGGCAACAACAGCAGCGGAGGCGAGGAGCACGAGGTCCGCGCCCCGAAGAAACGGGCCGAGACTTGGGTCCAGGAAGAGACCCGGAGCCTGATAAGCTTCCGGCGCGAGGTGGACGGGCTCTTCAACACGTCCAAGTCCAACAAGCACCTCTGGGAGCAGATCTCGGCCAAGATGAGGGAAAAGGGCTTCGATCGGAGCCCCACCATGTGTACGGACAAGTGGAGGAACTTGCTCAAGGAGTTCAAGAAGGCCAGGCACCAAGTCAAAGTGGGCAGCAGGTCCGCTAAGATGTCCTATTATGAGGACCTACAGGAATTGCTCAGGGATAGGACCACCCACAACACTACCAACAATTGTGCTGCTGCTGCTACTAACACCGCTGCTTACAAGAGCCCCACTCCTCCTCCCAAGCTCGAATCCTTTATACGTTTCTCTGATAAGAGTCTTGAAGATGCAGGTATTCCATTTGGACCCATGGAAGCTGCTGACCGAACAGCAGTCGACTTGGAAAGGCAGTTGGATCATGATGGTGACCCTCTGGCTATTACTGCAGCTGATGCAGTTGCAGCCAACGGGGTTCCTCCGTGGAATTGGAGAGAGGGCCCTGAGAATGGAGGGGAGGGCCACTCATCTTATTGTGGAAGGATTATAACTGTCAAGTTGGGGGAATACAACTCCAGAAGGATTGGAATTGACGGAACTGCTGATGCGATTAAGGAGGCGATCAAGTCTGCGTTCAGAATAAGAACTAAGCGAGCATTTTGGTTGGAGGACGAGTATCAGGTTGTTCGGAGTCTTGATAGGGATATGCCTTTGGGCAGTTACACTCTCCACCTTGATGAAGGAATTACCATTAAACTTTGCCTCTGCGATGAATCTGACCGTATAGTTCGCACTGAAGAAATAACATTCTACACTGAGGATGACTTTCGTGATTTTCTTACACGTCGTGGCTTGATCGGTTTACGAGATTTAAGAGAATTAAGTGGCTATAGACGCATTGATACTTTAGATGATCTTCAATCTGGTGCAATGTATCAGGGGGTGAGACTTCTGGGGGAC
