# Supplementary material for: Transcriptomics of long‐term, low oxygen storage coupled with ethylene signaling interference suggests neofunctionalization of hypoxia response pathways in apple ( Malus domestica )
Source: Plant Direct. 2024 Dec 20;8(12):e70025. doi: 10.1002/pld3.70025 (PMC11660084; doi:10.1002/pld3.70025)
Supplement: Supplementary file 2 — Data S2: Homologs of all 606 hypoxia response genes identified in this study across 42 representative species of land plants). [file PLD3-8-e70025-s004.gz › 01-integratedGeneFamilies_dir/646.faa]

>gnl_Ambtr_v1.0_evm_27.model.AmTr_v1.0_scaffold00092.29
MRRLSFSRSGSKNGEMNEGSKEGKIEWEMRPGGMLVQKRCEVPDGSLAPTVRLRVAYGAFRYDISADPQSTFGELKKLLSSETGLQPGEMSISFRGKERENGDYLDNCGVKDRSKVVVIEDPTSRERKFFEMRKKEKIQSAHRAISDISIEIDKLSEQISSIEKSIANGKSVLEVQIATLIELLMRQVVKLERIPTEGEATSHKTIQVHNLMILGLEIQVTHTRSRPTI
>gnl_Ambtr_v1.0_evm_27.model.AmTr_v1.0_scaffold00007.139
MSKWNSKGNVAERNGRNEEIEWEMRPGGMLVQKRDDGVSSSGPMIKIKLSHGSYQHDISVPAHSTFGDLKKVVAQETGLEPKEQRLLFRGKEKDDDEHLHMVGVKDMSKVILLEDPASKERKLEEMKTDQRIADAWKAVARVRAEVDKLSEKVSALEEKVQRGTKVAENEFVVLTEMLMIQLLKLDSIEAEGDAKVQRRIEVRRVQNCVETVDVLKVRNSNPFSSKRVAVTTQWETFETGVGSLSAPQPSSPTKITKDWELFD
>gnl_Ambtr_v1.0_evm_27.model.AmTr_v1.0_scaffold00069.87
MMRIRAKNPGPMTMNGSSNGGGSEIVDWELRPGGMLVQKRSLGIDQASSAPAPTIRVRVKYGALMHEIHISSQATFGELKKLLASETGLHTQDQKLLFKDKERDSNAYLDMAGVKDKSKIVLIEDPTSQERRYIEMRKNAKMERASKSIAEISLEVDKLAAQVASLESVISRGGKVAENEVLGLIELLMNQLLKLDGVVADGDVKLQRRIQVKRVQKYVETLDMLKIRNSIPNGHIPQRQGPVVVTTKWETFDSAPPPSTSSSAKLNWEFFD
>gnl_Ambtr_v1.0_evm_27.model.AmTr_v1.0_scaffold00174.23
MMRIRAKTPGPMTMNESSTGNGSEKMDWELRPEGMLVQKRCLGSNQVSSAPTPTIRVRAKYGALIHEIHISSQAAFGELKKFLALETKLHTQDQKLLFKDKERDSNAYLDMAGVKGKSNIVLIKDPTSQERRYIEMRKNEKMERASKSIAKINLEVDKLAA
>gnl_Aquco_v3.1_Aqcoe2G087600.1
MKKHAYKRGFENKRNEEIGWELRPGGMLVQKRIDGVGALGPIIKIKVSHGSYQHEINVPAQSTFGDLKKLLASETGLEPKEQRLLFRGKEKEDEDCLHMVGVMDMSKVVLLEDPASRERKLQAGKKDTGISKACEAISKVRAEVDKLTKKVSALESTMHNGTKVAEKEFSILTELFMIQLLKLDSIMAEGEAKDQRRIEVRRIQSFVETLDILKSKNSNPFSIGSSAVSVTTKWQKFESGVGSLSAPMRTGSTTVTKDWELFD
>gnl_Aquco_v3.1_Aqcoe4G011400.1
MMRRSKNCSSGDRLSDSSAIRDEEIEWEMRPGGMLVQKRCTKHDVVATPNMIVSIVYGAVRYEISINSQATFGELKKLLASETGLQPVEQQLIFRGKERENGDYLDRCGVKDRSKIVLVEDPSSKEKRYIEMRKNAKIQSAHRAISDISMELDKLVEQVSVIDKTVTSGKNVPEVQITILVEMLMRQAIKLESISTEGDASAQKSLQGKRVQKCVETLDVIKRSNAKVKPEVVVTDKKWETFDPPSTTATWEYFD
>gnl_Aquco_v3.1_Aqcoe7G047000.1
MMRMKPMMKSEMSPKKNISVIGREEGGSEKVDWELRPGGMLVQKRNPDDDRELVPPAPTIRVRVKHGSSYHEIYINSRATFGELKKMLAAPTGLHPQDQKLLFKDKERDSKAYLDVVGVKERSKIVLVEDPTSQERRYIEMRKTAKMEKASKSISEISLEVDRLAGQVSALESVISKGGKVPETSVLNVIELLMNQLIKLDGIIVDGDVKLQRKLQVKRVQKYVETLDLLKVRNSMSSNNGAHRIPVQNGIHQTPVQNGVHQTPVQNGKHSAGRHTIPVQQQQQRQQQPQSQRQSATEGVVVTTKWETFDLLSPPLIPHSSTSTPTTTTTSTANKLNWELFE
>gnl_Aquco_v3.1_Aqcoe1G409700.1
MKKHSHSRVIEVEDGNKEEIDWELRPGGMLVQKREDEDDNDNDNDYDYDGVVASGPLINVKVSHGSTLHEIKVPAQATFGDLKRILARETGLDIKDQRLFFRGKEKQDGEHLNTVGVKDRSKLLLMEVLASKEKKLEEAKKNEAILKACEPINKVRLEVDKLAQKVSILESAVRNGTKVDEKEFVVLTELLMVQLLKLDGIEADGEARVQRKNEVRRVQSFVEKLDTLKARNANPFSDKGNAVSVTTEWEKFDSGVGSLNAPPPTSSSKATEDWEAFD
>gnl_Arath_TAIR10_AT3G51780.1
MMHNSTEESEWEVRPGGMLVQRRDDAASSDHKPLQDPDSASAAFAQTIRITVSHGSSHHDLHISAHATFGDVKKALVQKTGLEASELKILFRGVERDDAEQLQAAGVKDASKLVVVVEDTNKRVEQQPPVVTKEMEKAIAAVNAVTGEVDKLSDRVVALEVAVNGGTQVAVREFDMAAELLMRQLLKLDGIEAEGDAKVQRKAEVRRIQNLQEAVDKLKARCSNPFVDQSKAAAVSTEWESFGNGVGSLNPPPPASPSANVTQDWEKFD
>gnl_Arath_TAIR10_AT5G07220.1
MMKMNTGTSPSVIGGGTSGNEWESRPGGMVVQRRTDQNSDVPRVFRVRVKYGSVYHEININSQSSFGELKKMLSDQVGLHHEDMKVLYKDKERDSKMFLDLCGVKDRSKLVVKEDPISQEKRLLAKRKNAAIEKASKSISDISFEVDRLAGQVSAFETVINKGGKVEEKSLVNLIEMLMNQLLRLDAIIADGDVKLMRKMQVQRVQKYVEALDLLKVKNSAKKVEVNKSVRHKPQTQTRFEQRDLLSFVEEEEEEPRNSNASSSSGTPAVVASKWEMFDSASTAKAAETVKPVPPRFKWEFFD
>gnl_Arath_TAIR10_AT5G52060.1
MMKMMRNKPTNLPTAGMTNGGRGSGGGGGGGGRESGGRDLEIRPGGMLVQKRNPDLDPVGPPPPPMIRVRIKYGAVYHEINISPQASFGELKKMLTGPTGIHHQDQKLMYKDKERDSKAFLDVSGVKDKSKMVLIEDPLSQEKRFLEMRKIAKTEKASKAISDISLEVDRLGGRVSAFEMVTKKGGKIAEKDLVTVIELLMNELIKLDAIVAEGDVKLQRKMQVKRVQNYVETLDALKVKNSMANGQQKQSSTAQRLAPIQEHNNEERQEQKPIQSLMDMPIQYKEKKQEIEEEPRNSGEGPFVLDSSAKWETFDHHPVTPLSSTTAKNNAIPPRFNWEFFD
>gnl_Arath_TAIR10_AT5G62100.1
MMKMSIGTTTSGDGEMELRPGGMVVQKRTDHSSSVPRGIRVRVKYGSVHHEISINSQSTFGELKKILSGATGVHHQDMQIIYKDKERDSKMFLDLSGVKDRSKLILIEDPISQEKRLLELRKIATKEKSSKAISDISFQVERLAGQLSAFDTVIGKGGKVEEKNLENLMEMLMNQLVKLDAISGDGDVKLKKKMQNLMIRFTNCWKEERLHKYVEALDLLKIKNSRQPQTKPKPQYKEREMLTFYEEASRKPTASSSSPPVIITTRWETFDSSSASTATLQPVRPVHPKFKWELFN
>gnl_Betvu_v1.2_Bv3_066510_xzgs.t1
MMRMRTKLTGLSPMNGNTANGDRHRGVGNGVGGVGGGEGEGRPENWEMRPCGMLVQKRVDEEQNTKPLPTIRVRVKYASIYHEIHINSQATFGELKKLLAGPTGLHHQDMKVYYKDKERDSKEFLDMVGVKDKSKLVLEEDPLSQEKRYLEMRKNAKMEKAAKSISAISLEVDRLAGQVSALESVISKGGRVAEKTVITLIESLMGELIKLDGIVADGDVKLQRKMQVTRVQKYVETLDMLKIKNSSPAANGVHMPNENQQKHSNGYTKKSVNGNGHNQERLSNLGKPPLPQQRQRHSIGHSPLQPQAQKHEQPSRHSTAGTVVTTQWETFEAAPPLVPVSPTSSSGSATPKLINPKFPWDFE
>gnl_Betvu_v1.2_Bv5_101090_kecq.t1
MLAGLTGLHPQDQKLIFKDKERESKSFLDVSGVKEGSRIVLVQDIISQEKRFLQTRRNSILEMALKSVAEVTIEVDKLVCQVTSMESVVCKGGRIPEKELLTLIELLMSQMIKLDGIVADGDVKLKRKTQVIRIQKTIENLDRLKAQNAMPIRHFGNQVGLIVSQQQQQRPLLVQQQREQRNFSNGQLMLTSKWEKY
>gnl_Betvu_v1.2_Bv5_103090_mxnf.t1
MNPVDEVMNKEEWEMRPGGMLVQKRENGYDDDDNTPMFKIKVSYGSSFYDFTLPCKFTFGELKKLLAQATGLEPQDQKLFFRGREKDDAETLLMAGLKDHSKLLLMERPASKERKMEEARKKAEISKACAAIAEVRAEVDKLSQRVSALQESVYVGAKLDEKEFILLTELLMVQLLKLDSIEAEGEARIQRKTEVRRVQGYVDTLDALKARNSNPLDNCSNAVSVSTNWETFDSGVGSLTPPSISSSTEVTQDWERFE
>gnl_Carpa_v0.4_evm.model.supercontig_107.5
MMRMNNKTNVSFVVGGDSGAHDWELRPGGMLVQKRNPDSDRSSASPPTIRVRVKYGSIYHEINLSSQATFGELKKLLTGPTGLHHQDQKLIYKDKERDSNAFLDIVGVKDRSKMVLIEDPISQEKRLLELRRNAKMEKASKSISDISLEVDRLAGQVSALETIITKGGKVAEKDVLNLIELLMNQLLKLDGIMADGDAKLQRKMQVRRVQKYVETLDLLKIKNSTPSSNGVQVPVQSQPRHPNGQRLAPSQVQSPRHSNGQREATIQEEQPRDSIGHLPFHQQYQHYPYQREKNSSSGPVVVTTKWETFDSTPASNPVPSTSTSTSSLATNNPKFSWEFFD
>gnl_Carpa_v0.4_evm.model.supercontig_120.29
MNNLSGKNEEAEWEVRPGGMLVQRREENGHDHQNHHHRHHHHEAAASGSTIKINVSHGPAQHEVSLPANSTFGDVKKVIAQKTGLEPGVQKILFRGQEKEDNEELHTAGVKDKSKVLLLKDPESKEKNVEHSEESEARSKALAAVAGVREEIDKLSERVAALEVAVNSGTKVVNEEFDMSAELLMRQLLKLDSIEAEGEAKMQRKAEVCRVQSFHDTLDNLKARNSNPVINSSKTVSLTTKWETFESGMGSLEAPPPATTSTKVTQDWEQFD
>gnl_Carpa_v0.4_evm.model.supercontig_2.421
MKRSSPSKCVVVNHGVQREIEWELRPGGMLVQKRNAGNASAGPMIKIKVSHGSYHHEITVPAQSTFGELKRVLANETGLEPKEQRLLFRGKEKDDEEFLHMVGVKDMSKVILLQDPASKERKLEEMRRKQSIMKAYEAVAKVRAEVDKLTEKVIALEATVCRGTKVADKEFVILAEFFMVQLLKLDTIEADGEAKVQRRIEVRRIQSFVDRLDNLKARNSNPFSSNNNAVSVTTKWTTFESGVESLRASLHSSTRITQDWVMFD
>gnl_Carpa_v0.4_evm.model.supercontig_74.88
MEAKKSSVGYSNAEHLEVRPGGMLVQKRGSDSRLPVPTIKVKVKYGSQSRHISISSQASFGELKKMLAEHTGIHHEEQKLIYKKKERDSKSYLDVAGVKDGSKLLLVEDIAIREKRCLEKLKNANIEKTSKSLTNISSEVDKFAQQVTALEATASKGRKVSEVDVDNLTGILMTILVKLDELIVEGDLKLQKRTQEKRVQKYIENLDKLKLNNSVTSNKGDHSPLKKKEKEKEKENSVNQLQAKEKQRNLPLKQSGSFVITTRWETFE
>gnl_Elagu_v2.0_p5_sc00002.V1.gene1242
MAPAMAKTAFIPVIESPTAAATATVEEWEVRPGGMLVQKRDPDSAAAPVPAIRVRIKYGAVYHEIYLSSQATFGELKKLLSARTGLHPQDQKLVYKDKERDSNAYLDISGVKNGSKMVLVEDAAAQAKRFLEMRRQARIDKASKSISQISLEVDKLASQVSALEASISKGGKVPEKDVLNLIELLMTQLVKLDGVVADGDLKLQRRMQERRVQKYVETLDVLKIKNALPRAANQRTPARQPQKQQPSVVVTTKWETFDSLFSPTAVPSTATSASASSTASSAATPRTLTYVVSNDWSTVYQAILVLARTLTLFPTDGT
>gnl_Elagu_v2.0_p5_sc00002.V1.gene1243
MLGRTKSPVPAAAANAFIPMKNFPAAAAVVDEAYPWEVRPGGMLVQKRDPDSTAAAAPASTIRLRVKYGAAYHEIYLSSQSTFGELKKLLSERIGLHPQDQKVMYKDKERDSSAYLDISGVKDGSKLVVVDDPARRAKRLLEMRHQAKIDKATKSISQITREVDKLAIQVSELEVIITKGGKVAEKDVLSLIELLMTQLIKLDGIDVADGDLKHQKRMQERRVQKYVEKLDVLKVKNAMLKTTNEQIPAQQQHQQQKKQPPPPVVTTKWETFDSLFTPTTPATAATNASTIPTPRLDWELF
>gnl_Elagu_v2.0_p5_sc00010.V1.gene187
MRKTGSDGGSAAGEEEAGREVEWEMRPGGMLVQKRRVDPGAAAASEVRVRISYGAAKYEVSVSSLATFGEVKKLLTAETGLQPGEQRLMYRGKERRDGEYLDLCGVKNLSKVVLVQDPTSLERRYVEMRRIAGIQSAQRAISDVSFEVDKLADQVR
>gnl_Elagu_v2.0_p5_sc00016.V1.gene532
MMLGRTKSPAAAKEFSPVKKFPAAAAAADEAHQWEVRPGGMLVQKRDPDSAAAAPTIRVRVKYGAAYHEIYLSSQSTFGELKKLLSERSGLHPEDLKVVYKEKERDSSAYLDISGVKDGSKVVVVDDPAGRAKRLLEMRHQAKIAKASNSISQISLEVDKLASQVTDIPVSELDAVITKGGKVAKKDVVNLIELLMSQLVKLDGIVADGDLKHQKRMQERRVQKYVEKLDVLKVKNDTVKTTNEQMPAQQPQQKKKQPPSPVVTTKWETFDSLFSPTTPATATPATATTNASSVPTPRFDWELF
>gnl_Elagu_v2.0_p5_sc00016.V1.gene533
MMPMRRKGASPANAKAAFVPLNESPIASVDEWEVRPGGMLVQKRDPDSVPAPAPTIRVRVKYGAVYHEIYLSSQTTFGELKKLLSPRTGLHPEDQKLIYKGKVRSSKAYLDLSGVKDGSKMVVVEDAAAQAKRFLETRRQAKIDKSSSISQIGLDVDKLASEVSALETVISKGGRVPEKDVVNLIELFMTQLVKLDGVVADGDLKLQKRMQERRMQRYVETLDVLKIKNAMPRAANEQMQERQPQKQQPPAKKRAPPSVVVTTKWEAFDSLFSPTAASTATSTATTASGSSTVSSSASAPAPKLDWELF
>gnl_Elagu_v2.0_p5_sc01081.V1.gene20
MSGLTLESKIWKHIGYPKPDSILNVTTIEKSISNGNKVAEVQITTLIELLMRQAVKLDSIPTEGDASSQKNLLAKRVQKCVETLDVLEISNAKLKPVVVTTMWETFDPPTKTPWEFFD
>gnl_Elagu_v2.0_p5_sc01081.V1.gene22
MMWRTVSDGGSSAAQGEEAEGGEMEWEMTPGGMLVQKRQADLGAAAAPVVRVRISHGAVRYEVSVSCLATFGELKKLLTAETGLQPGEQRLMYRGKERGDGEFLDLCGVKDRSKVVLIQDPTSLERRRVEMWRNARIQSVHQAISDVSLEVDKLADQAEVEMKELRSKWKSSRGKKPKAELSKIELLKAKLLKVKVLRLI
>gnl_Elagu_v2.0_p5_sc01101.V1.gene6
MKIDSYQATHSEVAEEFFRISEDMSSVGFTDKLGVAPSDDGPAVLYSTGAIAHVKELKPISLPDIIEDNVHITSDEARLILQADIPDESLGWARMKRSSSKPTVSESNNGSKEGIDWELRPGGMLVQKREDGVRAAGPMIKIKVSHGSYQHEITVPAQSTFGELKRVLAQETGLEPQEQRLLFRGKEKENDECLHMAGVKDTSKVVLLEDPASKERKLEQMKRDQGISKACEDVALVRADVDKLAEKVSTLESAVHKGTKVAEKEFVVLTELLMMQLLKLDSIEAEGEAKVQRRIEVRRVQNLVEMLDLLKARNSNPFSNSSNAVSVTTQWETFESGLGSLNAPRPMASSTKITNDWELFD
>gnl_Eucgr_v2.0_Eucgr.L01966.1
MSSRVERRSSRSSVHGRHDDPAREGGDEWEVRPGGMLVQTRASSEAEHRNQAQASNIRVKVKHGPSCHEVLISPQASFEELKKKLAEPTGLHHEDQKLIYKKKERGSKQYLDVAGVKDGSKIVLVEDVLGRERRCLEMLKKVKIEKASKTLEGNSSELDRMSEKVLALKKVASEGGKVESMDVEKFTNALMKLYIKLDSLVVQGELNSQKRLQVRKIQEHIEMLDALKLKSPLGQAMKPTNMKQAQKKR
>gnl_Eucgr_v2.0_Eucgr.J01901.1
MAVVKDMSKVVPLEDPAGRQGRLEAQMGDRGVSRAREAVARVRAEVDKLSEKVVSLETDLRGGSRVDDKEFIVLTELLMVKLLELDSIEADGEARVERRIEVCRVQSIVGILDSLKARNTDPLSGSKNAAVADIKSEQIESRIGIVTVQGSLQSSTRVTLDWELFD
>gnl_Eucgr_v2.0_Eucgr.D00246.1
MPVLDQENRDHYAHSTRYARNPLCRQSKPRFIQCLSESERERESQSHRSRPQHFLSRFPEKTASTQFGKQRRGDDVGRGAEEMMKRGSNVYGRVSESSSAAAAAAATSSSSAAAGGHEGVEWERRPGGMLVQKRDENPDLPAAPNVRVRVAYGKIRYEISVNSQATFGTLKKLLAAETGLQAAEQRLAFRGKDRDDGEYLDKCGVKDRSKLSLVQDPISIERRLVETRRNARIQTVHRAVTDVAAEVDKLADQVSAMEKSIAKGNKMPEVQITTLIEMLMRQAVKLDSISAEGDAAPLKNLQGKRVQKCVETLDMLKVSNARIKPVIVTTKWETFDHPPPTAAAAANATNPWEFFD
>gnl_Eucgr_v2.0_Eucgr.D01921.1
MDVEKFTNALMKLYIKLDSLVVQGELNSQKRLQVRKIQEHIEMLDALKLKSPLGQATKPTNTKQAKKKRVRFEGLTPGTHQTPRNSDPVVVTTRWETFE
>gnl_Eucgr_v2.0_Eucgr.D01920.1
MSSRVERRSSRSSVHGRHDDPAREGGDEWEVRPGGMLVQTRASSEAEHRNQAQASNIRVKVKHGPSCHEVLISPQASFEELKKKLAEPTGLHHEDQKLIYKKKERGSKQYLDVAE
>gnl_Eucgr_v2.0_Eucgr.K00225.1
MMRTRAKTTGLTTMNGSAAGGNASRAGEAGEEWEMRPGGMLVQKRNAGSDHGLAPPPPTIRVRVKHGSTYHEMSINSQATFGELKKMLTGPTGLHHQDQKLIFKDKERDSNAFLDIVGVKDRSKIVLVEDPISQEKRILEMRRNAKLEKASKSISEISLQVDRLAGRVSAMESVISRGGKMPETELLTLIELLMNQLLKLDGIIADGDVKLQRKMQVRRVQKYVETLDMLKIKNSMQTSNGGQGQDPEENRHAHPNGAKTTVFQQQQQQHHNGHSHSHSQPQVNRHQHHSNHHQSQNKKQGEEEEEQDPRRRSTSGTVVTTKWETFDATPPLVPALASSTSTASPVAINNNPVQPRFNWELFE
>gnl_Eucgr_v2.0_Eucgr.K02967.1
MKSGRPQRGAGEVGSEKKERNEIDWEMRPCGMLVQRREEEEEGDAAGCDGAGGNGPPVKINVSYGSSQHEIFVPSRSTFGEMKHIVAKRIGLDPAEQRLLFRGKEQEDEEHLHLAGIKDNSKVVVLENPASKEKKLEQSQESEEVSRASEAVAGIRAEVDKLSKRVAELEVLVHDGTKVEEKKIVEPTELLMRQLLKLDGIEAQGEARVQRKAEVRRVQGLVDQLDSLKARNVNPFSSRSNAVSVTTNWETFESGVGSLNAPPPVSSSTAVSSDWEQFD
>gnl_Manes_v6.1_Manes.02G027600.1
MKMEPMKSKMKGVFSSANKSSLYGKGNVNVEDLEIRPGGMLVQKRNSDSYQNSVPIPSIKIKVKYGSLSHRICISSQASFGELKKILAEQTGVHPQDLKLIYKKKERDSKAYLDIAGVKDGSKIMLIEDITSREKRCLEMLKSAKIEKASKSLQQISLEVDNLQTRVKDLEATASNGDKVAETDADNLTEILMNMLVALDGIAAEGDLKLQKGMLERKVQRYIETLDMLKLQNSKDNGNEVKIAMQKQENSSGKMPIPMQKQPVGPRQKNTTVQLPIQQQLLRHSESFVITTNWETFD
>gnl_Manes_v6.1_Manes.09G108800.1
MKNSTSLNEDWEVRPGGMLVQRRESAVADGSDDAGPLIKINVCYGPSHHEIHIPAQSTFGYMKEIIESKIGLEPKQQKILFRGQEKEDGEYLHEAGVKDKSKVLVLENLVSKEKPAEMKEHEGTSKSEVKENEEISKREMKEREETSKAFQAIAEVREEVDKLAERVSALQVAVNGGTRIAEEEFGMSSELLMRQLLKLDAIEAEGEAKVQRKAEVRRVQNYHDLLDNLKSSNSKPFSNSSNTVSVTTEWETFDSGLESSSPPPASSSTRITQDWERFD
>gnl_Manes_v6.1_Manes.06G143800.1
MMRMKTRPTGMSPMNGGLRVGGAAGGGETGSEWELRPGGMLVQKRTPDSDGNSIPPPTIRVRVKYGSTYHEISISSQATFGELKKILAGPTGLHHQDQKLIYKDKERDSNAFLDISGVKDKSKIVLVEDPISQEKRLLEMRRNAKMEKASKSISEISLEVDRLAGQVSALESIISKGGKVAEKTVLNLIDLLMNQLLKLDGIVGDGDVKLQRKTQVRRVQKYVETLDILKIKNSMPNHNGNHIPMRNQQKHNSNEQRLAPIQEQPSRHSNGQTLITIEEEQPRHSVVPHHQKQNSTSGAVVFTTQWETFDSSPALMPVPSTSTSATNNNSVQQPKFPWDFFD
>gnl_Manes_v6.1_Manes.18G141400.1
MKKSASKGVENSGFDNRQIDWELRPGGMLVQKRDTEGDPSGPMIKIKISHGSYHYEITVPAQSTFGDLKNVLVHETGLEPKEQRLLFRGKEKEDNECLHMVGVKDMSKVILLEDPACKERKLEEMKRNQGMLKAYEEVAKVRAEVDKLSQKVLTLETTVRNGTHVADKEFSVLIELLMVQLLKLDTIEANGEAKVQRRNEVRRVQNFVDTLDNLKARNSNPFSNGSNAVSVSTKWQTFESGVGSLSAPVPVQSGTKITQDWELFD
>gnl_Manes_v6.1_Manes.01G066900.1
MKMESMKSKMKWVFNAANKSTLNGRCNGNINVEDLEIRPGGMLVQKRISNSNQNSVPIPSIKIRIKYGSLNYQICINSQASFGELKKVLAEQTGVHPQDQKLIYKKKERDSKAFLDIAGVKDGSKLMLIEDITSRERRSLEMLKSAKKEKASKHLQQIILEVDKFHTKVKALESTGSRGEKVAELDVDNLIDVLMTILVSLDGIAAEGDLKLQKGMQERRVQKYIETLDMLKLKLQLLNSIDNRIEEKISKQEEENSTGIKPKPMQKPVQQQILMHSESFVITTNWETFD
>gnl_Manes_v6.1_Manes.14G029000.1
MMRMKTKPTGLSHMNGGSRAGGGGGGESGAEWELRPGGMVVQKRNPDSDRSSIPPPTIRVRVKYGSTYHEISINSQATFGELKKMLTGPTGLHHQDQKLFFKDKERDSNAFLDMSGVKDKSKIVLVEDPISQEKRFLEMRRNAKMEKASKSISEISLEVDRLAGQVSALESVISKGGKVAEKTVLNLIELLMNQLLKLDGIMADGDVKLQRKMQVRRVQKYVETLDILKMKNSMANGNGNGNQIPMQHQQKHNSNGQRLAPIQEQPLIPIEEEQPRQLPANHHHERQSSTSGAVVVTTQWEIFDSAPGLLPVTSASTSTSTSATNNNNNSVHQPKFPWDFFN
>gnl_Manes_v6.1_Manes.17G074800.1
MKKGSNVYGRMSNSSSSSSSTLRDEDVEWEMRPGGMLVQKRNETIEVPPTILRLRVAYGALRYEISVNSQATFGELKKLLMAETGLQPGDQKIMFRGKERENGQYLELCGVKDKSKVLLIEDPASIERRYIQMRKNSRIQSAHRAISSVSMEVDKLAEQVSAIEKSISGGIKVPEVQITTLIEMLMRQAIKLDSISAEGDASSLKTLQGKRVQKCVETLDALKISNAKVKPVIVTTKWETFDPPPVALSQWELFD
>gnl_Medtr_Mt4.0v1_Medtr0086s0010.1
MLRMRNNHNHGNKTNGVSSPISSGGCRAEPGSNEWEMRPGGMLVQTRTTDSNRNPALVPTIRVRVKFGSIYHELNISSQATFGDLKKMLSGPTGLHHQDQKLFYKDKERDSKAFLDVVGVKDKSKLVLVEDPISQEKRILELRKNAKMEKAAKSISQISLEVDRLAGRVSAFESIISKGGKVVESDMLGLIELLMNQLLKLDGIIADGDVKLQRKMQVRRVQKYVETLDMLKAKNSMTNSNDVNAQVQPQQKHSNGKRLETIQEQPQQIHSNGYHGSIVPIQEQQQEQPRKNPNELSLVFQEQQQHQPSGVVVTTKWETFDSTPPLITFPSTSTTTPSMTNNNSGPPKFSWEFFE
>gnl_Medtr_Mt4.0v1_Medtr2g018860.1
MMKKKLNANSESRGTRETMSSHKREQEEYQWEMRPGGMLVQKRTGKLDALVANLRLRIAYGALRYDICVSSMATFGVVKKIMSDETGLKVEEQRVIYKGKERENGEFLDVCGVKDKSKLVLIQDASSIERRFIQMRINAKIQTANRAINNVSLQLDQLAEQVSAIEKSISDGVKVPEVQIITLIEMLMKQAIRLESISAEGDASAQKILQGKRVQKCVETLDILKTSNATMKHVVVTTKWETF
>gnl_Medtr_Mt4.0v1_Medtr7g069610.1
MNSAAYSAGVSPSNEADIDWEMRPGGMFVQRRESGDDDHTDGPMINISVAYGSSQHEVYLPAQSSFWDVKKLLAHKTGLKPEQQILFFNGKEKENEENLHMEGVKDMSKLLLLEDAASKESNIEEVRKQNEMLKAFQAVAVVGSEVDKLCDRVSALDVAVNGGTKVSDKEFVVTTELLMRKLLELDGIKAEGEAKLQRKAEVRRVQNAVDTLDSLKAKNSRLSF
>gnl_Medtr_Mt4.0v1_Medtr1g101440.1
MMKMKNVTNHNGGSVPEPRGLEWEMRPGGMLVQRRTLDSDRDSVPPPTIRIKVKFGSTYHEVNISSQATFGELKKMLTGPTGLHHQDQKIFYKNKERDSKAFLDIVGVKDKSKLVVMEDPIAQEKRYLEMRKNIKMERAAKSISEISLEVDRLAGQVSALETIISKGGKVVETDVLSLIEKLMNQLLKLDGIVADGDVKLQRKMQVKRVQKYVETLDMLKIKNSNGGHVPKKKPQQKVKLPPIDEQLEGMSIGNHKLQPSLEQQSQRNSNGNSQVFQQLQHKPSTNSTSEVVVTTKWETFDSLPPLIPVTSASSSSSSTNNSVHPKFKWEHFE
>gnl_Medtr_Mt4.0v1_Medtr4g102740.1
MQSKVTKRSTINMFSRDKKSDTNVHVNPNVAEWELRPGGMLVQKRNSDVNNNFSSIIKVKVKYGSSYHQIHISSHASFGELKKMLTESTGLHVQDQKLIFKKKERDSKSYLDIERVKDGSKLILIEDIESRERRILEKLRIAKKEKASKSLIEITLEVDKLAKKVSTLEGNVSKGEVISELDVESLTENLMRVLITLDEIYGEGELKLQRKEQVRRVQKHIETLDMLKMSKPNEGNNNITKESKVDCDVPKQHLQEKQQEQQPLKHSESVVVTTKWETFD
>gnl_Medtr_Mt4.0v1_Medtr4g017810.1
MNNTAVSDTYGASPPDTKSEIDGVGGPTIKISVSYGSSLHEIHLPAQSTFGDLKKLLVPKTGLEPEQQRLFFRGIEKDDKEQLHQEGVKGKSKILLMERAASKEKKLEETRKLNEMSKATEAINGVRAEVDKLSDRVAALEAAINAGKKASEKEFLLLTELLMSQLLKLDGIEAEGEAKLQRKAEVRRVQGLVDMVDSLKARNSNPYSQSGNPATGTTNWETFDTGIEGSNDDPSTTSSSTKVSEDWERFD
>gnl_Mimgu_v2.0_Migut.F00376.1
MMRMKTRNDPLPPHIDGGGVGRRGGGVEKEWELRPGGMLVQKRTDAENNPAAPPPNIRVRVKYGSIYHEIHISSQATFGELKKKLTGPTGLHHEDQKLYYKEKERDSKTFLDTVGVKDKSKVVLQEDPISKEKRYLEIRKNAKLEKAAKSVSDISLEVDTLAGQVSALESITCNGGKVAEKDVVTLIELLMSQLLKLDAIIADGDVKLQRKMQVRRVQKCVETLDVMKVKNSNPTSNGTAHPPLKQKHSNGEEHSNSPNQEQEQPSRNSASVVITTQWETFDSAPPPTTSTATIRPAQPSFTWDLL
>gnl_Mimgu_v2.0_Migut.F01144.1
MMPMRTKNDVLPPESNGGRGGGGAAAEKEWELRPGGMLVQKRTDGDQARAPPPTIRVRVKHASIYHEIRISSQASFGELKKMLSGPTGLHHEDQKLFYKDKERDNKSFLDTVGIKDKSKIVLQEDPIGQEKRILAMRKNVKMEKAVKTVSEISSEVDKLAQQVSALESIVSKGKKVVEKDVVKLIELLMNQLLKLDGIIVVDGDVKLQRKMQVTRIQKCVETLDVLKLKNSVPTSNENGAPPPVQLHKKHSNGAPPVEKQRSSNGAPPVLSPVQDQQARHSFGESLIDSPHKQEYQPRRSSSGGNVVITTQWETFDAPPTSAAPIHRPQPSFTWDLL
>gnl_Mimgu_v2.0_Migut.L02035.1
MKNLNRKPEMGRRNGVIGLGLMPDHWPTTSNIINVSFPLPPQYPSTSTTPAPEDEPKSQEEEISKGEEAVAQVRKEVDILEHQVFALQVVVNNGSKVDGKEISYLTEMLMMKLLKLDGIEAEGEGRAQRRMQVRRVQGIVEKLDLLKLRNSKL
>gnl_Mimgu_v2.0_Migut.A00923.1
MNKEYSILRMKNPIVAKPATWLSSPARGGFEAAPAAEGLEVRPGGMLVQKRSSDSNQNYNPVPNIKVKVKYGSVYHEILIASQSNFGEMKKMLAGLTGLHTQDQKLIYKEKERDSKAFLDNCGVKNGSKIVLIEDELSKERRILESRKNSKMDKASKEIAAIKFEVDKLAKQVARIEMEINGGKKVVETVLLSLIELLMTQLINLDAIAADGDVKLQRRMQVKRVQKYIEVVDMLKIKNSGMAKIPLQQQRNNQMFTGKIPQNFQKQQEQRKQGNLSAGAFVVTTKWETF
>gnl_Mimgu_v2.0_Migut.J00125.1
MKGLNTGAENLNNVGAIGPDREPGFGPATFSIKVSHELNEHEVAVPSGSTFGYLKSVIHQKTGLKPETHKLLFRGKEKDDDEDLQTAGVKDGSKLLLVEDKTCNNEEPEEVKETVVVVSRGGEAVAEVRREVDKLSDQISAVQAVVDSGTKVDNKDIVYLTEMLMRQLLKLDGIEAEGEGKVQRKMEVRRVQSFVETMDVLKSRNSNPLSNGYNNVPVTTKWETFEPESQTPLPSQSPVPPVTTALPSPVPFPQSPVPPVTTPLPSPVPFPQSPVPPVTTPLPSPAPSQSPVPPVTTPSPSFAPTTQPSSAHSPVPSFVPTSMPSSTKVTQDWEHFD
>gnl_Mimgu_v2.0_Migut.H01345.1
MMKSRLNKFRSRRSEEIAETTTFSAAPVEWEMRPGGMLVQKRSDNCGAAAVSPPNLRIRVAHGAARYQIQVNSQSTFGELKKLVAAETGLQPGEQRLIFRGKERENGDYLDTCGVKDRSKVNLIEDPQSKERRLVEMRRNEKIQAVHQLINDVTTEVDRLAEQVCVIEKSIANGNKVAELQITTLTEMLMGQAVKLENIPAAAFVGDACAATKSLQGKRIQKCVETLDTLKVSNAKHKVSPVVTAEWETFDPSPSANRWELFD
>gnl_Musac_v1_GSMUA_Achr3T23280_001
MMRMRRSGSDDGSSRGSAEEAAAGAREVGGEWEMRPGGMLVQRRGWDPGAPPPEMRLRISYGAARFEVSVCSLATFRELKKILTAETGLQPEEQRLFYKGKERGDGEFLDVCGVKNRSKVVLMEDPTSLERRYVEMRKNARIQSAQRAISAVSMEVDKLADQVTTIEKSITERNKVAEVQITTLIELLMRQAVKLDSIHTEGDASSQKNLQAKRVQKCVETLDLLKIRNGRLKPVVVTTKWETFDPPTTTTQWEYFD
>gnl_Musac_v1_GSMUA_Achr3T14600_001
MRSRTGGRAAAAAFSPIEESPSAEKSAEWEVRPGGMLVQMRNPDADFTAAPVPTIRVKVKFGAVYHEIYISSQATFGDLKMAVSARTGVHPLDMKLMYKSKGRDSTAFLDIAGVKDKSKVVLVEDPTAQAKRLLEMRKTDKMEKAAKSISAISLEVDRLATKVSALEAIANKGGRVVDNDVTNLTESLMNELIKLDTVVADGDVKLQRKMQIKRVQKYVETLDAIKIKNATPRAKDQPRPTQHPLLPQKQSVVATTNWETFDLLTPSTPTATSATTTAASTASSTPHARFDWDLF
>gnl_Musac_v1_GSMUA_Achr3T12380_001
MRSKTGGRTVAFSPIKESPAAAEKAAGWEVRPCGMLVQKRGADADATAAPVPTIRVKVKHGSVYHEIYVSSQATFGELKKALSAKTGLHPLDMKLLYKDKERESTAFLDTAGVKDKSKVVLEEDPTAQAKRLLEMRKTDKMEKATKSISAISLEVDRLASKVSALEAIVNRGGRVVEHDVTNLIESLMNELIKLDAVVADGDVKLQRRMQIKRVQKYVETLDAVKIKNAMPRAKVVVTTKWETFDSLLFVPSTSTSTAAASSAPHARFDWEPF
>gnl_Musac_v1_GSMUA_AchrUn_randomT09710_001
MKRKEGESSEGIAWELRPGGMLVQTRSDAAGGPGGPLVKIRVSRGSCQHEVSIPSQTTFGELKKVLAPETGLEPQEQRLLFRGKEKDDDERLHMAGVKDMSKVVLLEDPASKERKLEQTKRDQGILRACEAVALVRAEVDKLAVKVSTLEASVHAGTKAADKEFVVLTELLMVQLLKLDSIEAEGEAKMQRKFEVHRIQNFVETLDLLKTRNSNPFGNSSNAVSVTTRWETFESGLGT
>gnl_Musac_v1_GSMUA_Achr4T19700_001
MKSKMRSRTGERAADFSPIKESPPAEKAAEWELRPGGMLVQKRDPDADAVAAPVPAIRVKVKYGAVYHEIYISSQATFGELKKVLSARTGLHPLDMKLMYKDKERESTAFLDIAGVKDKSKVVLVEDSTAQAKRLLEMRKTDKMEKAAKSISAISLEVDRLASKVSALDGIVNKGGRVVETDVTNLIDSLMNELIKLDAIVADGDAKLQRRTQIRRVQKYVETLDAIKMKNWMPRGNAPKSSSTTTIPFPTAAAAK
>gnl_Musac_v1_GSMUA_Achr4T16720_001
MRKSRSNGMVGGRESQSCRMTEWELRPGGMVVQKRSNVAGMPTEPLIKIKVSHGSYQHQLSVPAHSTFGELKRVLAQDTGLQPGEQRLLFRGKEKDDGERLHMAGIVEMSKLVLLEDPASKERKLERMNRHQASETIAAIGAAVDKLAAKVSSSETCVHASMKAADEELADLTELLMVQLLKSDSVEAEGEARTRRRFEVLLNYETSLSSFSSN
>gnl_Musac_v1_GSMUA_Achr7T05880_001
MRSRTGGRAAAAFSPIKESPEAEKAAEWEVRPGGMFVQKRDPDADAAAAPVPTIRVKVKYGAVYHEAYVSSQATFGELKKALSARTGLHPLDMKLLYKDKERESTAFLDHAGVKDKSKVVLVEDPTAQAKRLLEVRKADKMEKATKSISAVCLEVDRLASKVSALDAIVSKGGRVAENDVTNLIESLMNELIKLDAIVADGDVKLQRRMQIKRVQRYVETLDAIKIKNAMPRANGRPQAKEQPQWPHQKSHQPHHHQQQMRDTQNPVRPQMQQKKMHLQQPQNGMPQQPVVVTTNWETFDSLFMPSTTTPTPAASSTPHAKLDWELF
>gnl_Musac_v1_GSMUA_Achr7T03430_001
MMRRSGSEGGSSGGSAEEMWGEAAGWEMRPGGLLVQQRAPVPGRPPPPQVRVRISYGAARYEVSVSSVATFGELKKLLTADSGLQPAEQRLLYKGKQRGDTEYLDACGVKNRSKIVLVEDSTSLERRYTEMRKNARMQRAHRAVSTISLDVDKLADQVTTMEKYIRNGNKVAEVQITTLIELLMRQAIRLDSISAEGDASSQRNLQAKRVQKCVETLDVLKVSNTKLKPVVVTTKWETFDPPTTTQWEYFE
>gnl_Musac_v1_GSMUA_Achr1T18860_001
MKEWEVRPGGLLVQKRAPEADPSAAPVPTVCVKVKHGAGNHEIRISSQATFGELKKALSARTGLHPLDMKLVYRDKARESNEFLDTAGVKDKSKVVLVEDPVAQAKRLLEMRKSDMMEKAARSVSTVTLEVDRLATKASALEAIVNRGGRVVENDVTDLIDSLMNELIKLDAVVADGDAKLQRRMQMKRVQKYVETLDAIKIKNSSPRANGQSSKQQHHRIQPQHQEQMHQKTDLQQTHPRFQQQPVVVTKNWETFESLFAQSTSATTTAASSAPHASFDWELF
>gnl_Musac_v1_GSMUA_Achr1T07950_001
MPSRTGYGAAKQVVVEEKGAEWEVTPGGMVVQKRDPESGPPAAVVPTIRVKVKHGSVYHEIYIGSQATFGELKKMLSARIGMHPLDQKLIYKDKERDSAAFLDTAGVKDRSKVVLVEDPTAKAKRLLETRKTDKMEKAAKSISAISMEVDKLASKVSALEAIVNKGGRVVDQDVVRLIELLMNELLKLDGVVADGDVKQQRRLQVRRVQKYVETLDLIKIKNATPRANGHVHHPQQQQQQQSQQHQQRQQPPQSVVVTTANWDTFDSLFMPSTSTPATTATSTASSTPTTRFDWELF
>gnl_Nelnu_v1.0_NNU_019601-RA
MEKILRRKKSFNGKLSESPATTTSSSSTYNEEEIEWEMRPSGMLVQKRCEKSEVSAPSLRLRIAYGAFRYDISISSQATFGELKKLLSAETGLQPGEQRLIFRGKERENGDYLDMCGVKDRSKVVLIEDPSSKEKRYIEMRRNAKIQSIHRAISDVSLEVDKLADQVSAIEKSIANGTKVPEVQITTLIEMLMRQAIKLDSIPTEGDASVQKNLQGKRVQKCVETLDVLKIKNANIKPVVVTTKWETFDPPATTHWEFFD
>gnl_Nelnu_v1.0_NNU_021187-RA
MMRMRTKTTGMSPVNGITGNGVGGSEVADWELRPGGMLVQKRNPDSDGGAIPAHTIRVRVKHGSNYHEIYINSQASFGELKKLLAAPTGLHPQDQKLFFKDKERDSKAYLDIVGVKDRSKIVLVEDPTSQERRYLEMRKNAKMEKAAKSISEISLEVDKLAGQVSAIESLISRGGKVAETEVLNLIELLMNQLLKLDGIIADGDVKLQRRMQVRRVQKYVETLDLLKIRNAMPNANGAQMPIQQQQRHSTGQMSTLQQQQQQKHSTGQMLSMIQQEKQQPQREWDLLGQISPVQQQQQKPQPARLSAAGPVVVTTQWETFDLVPVPSTSTTTTTTTTTSQNPPPKFNWELF
>gnl_Nelnu_v1.0_NNU_007798-RA
MKKSNSKGVVENGKNEAIHWELRPGGMLVQKREDGLGASGPMIKVKVSHGSYHHEISVPAQATFGDLKKVLANETGLEPKEQRLLFRGKEKEDDECLHMVGVKDMSKVVLLEDPASKERKLEEMKRNQGISKACEAVAKVRVEVDKLSEKVTALESSVHSGAKVADKEFVVLTELLIVQLLKLDSIEAEGEAKVQRRIEVRRVQSFVETLDMLKARNSNPFSNSSNAVSVTTKWETFESGVGSLSAPPPKTSTKITQDWELFD
>gnl_Nelnu_v1.0_NNU_024709-RA
MMKKKKSFNGKLRESSTTTTTTSSTYKEEEIEWEMRPGGMLVQKRCEKSEVSAPTFRVRIAYGAFRYDISINSQATFGELKKLLAAETGLQPGEQRLIFRGKERENSDYLDMCGVKDRSKVVLIEDPSSREKRYIEMRRNAKIQSAHRAISDVSLEVDKLADQVSSIEKSIENGTQVPEVQITTLIEMFMREAVKLDSIATDGEVSVQKNLQSKRVQKFVETLDVLKIKNARVNPVVVTTKWETFDPPATTNWEFFD
>gnl_Orysa_v7.0_LOC_Os08g43270.1
MMRGKDQKFPAMKKETAAVAKEEVWEVRPGGMLVQKRSPESEPPPGGAPVPTIRVKVKYNGVYHEIYINSQASFGELKKLLSEKTGLHPDDQKVVYRDKERDSKAFLDIAGVKDRSKMLLLEDPTAQAKRLLEERRHCKAERAAKSVSRVALDVDKLASKVSALEAIVSKGGRVVDADVVALTEALMNELVKLDSIAADGEVKEQRRVQEKRVQKYVEALDAIRAKTKKAAAAPPKARPPHLPPRPPPAQQQQRRQFQPPAPATATAPAPQTATASWESFDLLSSVPSTSSAPVTTMAPATTTTTSPSPRFEWELF
>gnl_Orysa_v7.0_LOC_Os04g52890.1
MAAVMHRSSSDGGSSSGWSEAAAASAAGDERAGWEVRPSGMVVQAREEGPGGGGGGGGGMGIPPRPPPPEIKVRVKYGAARHEVAVSSIASFGELKKLLAARTGLPAADQRLTYRGKERGNADYLDVCGVKNRSKLYLAEDPTSVERRYIERQKSAKIETANRAIGAIALEVDKLADQVRSIEKSITRGSKVAEVQITTLIELLMRLAVKLDSIHAEGDSSSQKNIQAKRVQKCVETLDVLKISNARLQNVIVTTKWETFDAPATTQWELFD
>gnl_Orysa_v7.0_LOC_Os01g61500.1
MMSGVGGGRSGGRDAEGEWEVRPGGMLVQRRDGDTGPAVRLRVSHGASFRDVAVPAHSTFGELKGVLTQATGVEPERQRLFFRGKEKSDNEFLHTAGVKDGAKLLLLEKPAPANVEQRAEPVIMDESMMKACEAVGRVRAEVDRLSAKVCDLEKSVFAGRKIEDKDFVVLTELLMMELLKLDGIEAEGEARAQRKAEVRRVQGLVETLDKLKARNANPFSDQNKSVSVTTQWETFDNGMGSLNAPPPRVSSTQINTDWEQFD
>gnl_Orysa_v7.0_LOC_Os09g35630.1
MMRAKAKGTFPPAAAAMKESSAPPPPAAAAAAAREDEWEVRPGGMLVQKRSPDGDAPAAPVPTIRVKVKFNGVYHEIYINSQASFGELKKQLSAPTGLHPEDQKIVYKDKERDSKAFLDMAGVKDRSKMVLLEDPTAQAKRLLEQRRTDKAERAAKSISRISLDVDKLATKVTALEAIVGKGGRVVDADVVTLTEALMNELVKLDAIAAEGEVKVQRRMQEKRVQKYVESLDAIRAKNAASHNKASGNGHAKPRAPHLPPPVSQRRQFQAPPPAAPTTTKTAAAPAPPPTASWESFDLLSSMPSTSSSTVTTTMAAATTTTTTSPIPRFDWELF
>gnl_Phavu_v2.1_Phvul.010G086300.1
MNTTADSATESDGGGPRPTIKLNVWFGSSNHEVHLPAQSTFGDVKNLLVNKTGLEPEQQRLFFRGIEKGDNQHLHLEGVKDKSKIFLLEGTASKERKAEETRKQNEMSKAFEAITGVRAEVDKLSNRVTAIEVAMNAGNKASGKSFLC
>gnl_Phavu_v2.1_Phvul.010G073600.1
MNTAADSASEMSPEVRATESDGGGPRPTIKLNVWYGSSHHEVHLPAQSTFGDVKKLLVNKTGLEPEQQRLFFRGIEKGDNQHLHLEGVKDKSKIFLLEGTASKERKAEQTRKQNEMSKAFEAIAGVRAEVDKLSNRVTAIEVSMNAGNKASGKEFLVLTELLMSQLLKLDSIDAEGEAKLQRKAEVRRVQTLVDKLDSLKVRNSNPFIDSSNAVKVTTQWETFDSGMESSDAPSDSSPSTKVSRDWERFD
>gnl_Phavu_v2.1_Phvul.003G212500.1
MFSSSRKGDIRGHDNAKVAEWELRPGGMVVQKRNSDVNQNFISKSTVKVRVKYGSSYHQIQISSHASFGELKKMLTEPTGLHVQDQKLIYKNKEKDSKSYLDVERVKDGSKLVLLVDIENRERRILEKLKIGKKEKTSKSLTEIKLEVDKLSKKVAALETDASTGGIIAELDVENLTENLMRTLIALDEIYGEGELKLGIREQVRRVQKHIETLDMLRMTMQNSIPLKKDENKIKMHYCDDLERRQGNPKKHQPKQHSDSVVVTTEWETFD
>gnl_Phavu_v2.1_Phvul.008G095000.1
MEMEWEMRPGGMFVQRRAATEDNGANHHNNNVMMITVAHASSHHHLFLPTNSTFWDVKKLLANKTGLLPEEQQLFFGGKEKDNEENLYIEGVMDNSKLLLLENAASEEWKLEEIRKHKDMLKAFEAVAEVKAEVDELAERVFVLEVAADGGTRVSDKEFLMCTELLMRQLLKLDGIQAEGEAKLQRKAEVRRVQNFVDTLDALKAKNSNPLPTTGKTVSVGTQWDL
>gnl_Phavu_v2.1_Phvul.008G259000.1
MKTSASKGAPNDGVKGSIDWELRPGGMLVQKRQPLESSSSTMIKIKVSHGSYHHHFTVPAQSTFGHLKGVLTRETGLEAKEQRLLFRGKEKEDEEWLHMVGVKDMSKVILLEDPASKERKLEEMQKREDILKACEAISGVRTQVDKLHKKVVALETTMVEDKEFSILTELLMVQLLKLDSIAADGEAKVQRRAEVLRVQSYLETVEMLKAKNCGAFSNGGNINAVAFESGVGSLKSTVITQNWEHFE
>gnl_Phavu_v2.1_Phvul.004G121800.1
MMRMRNNSGNNNHKTNGLSSIMNAGGSAACRSEPGSKEWEMRPGGMLVQMRTADSDRNPVLVPTIRVRVKYGSIYHEVNISSQATFGELKKMLSGVTGLHHEDQKLFYKDKERDSKAFLDMVGVKDKSKIVLVEDPISQEKRLLEIRKNAKMEKAAKSISAISLEVDRLAGRVSAFESIISKGGKVVETDVLNLIELLMNQLLKLDGITADGDVKLQRKMQVKRVQKYVETLDLLKVKNSVPSSNGDSAPVQPQQKHSNGQRLGAVQEKQQKHSNGHNRLALAPIQELQQEQPRNSNENSLALYQEQQHQTSRNSTSEVVVTTNWELFDSAPPLIPVQSTSPPQPPSVTNNSAPPKFNWEFFN
>gnl_Phavu_v2.1_Phvul.004G121700.1
MMKMKNNYSSNNHKTNGLSSITNGGSDGGRVESGSKEWEMRPGGMLVQMRTSESDRNSVLVPTIRVRVKYGSIYHEVNISSQATFGELKKMLSGLTGLHHEDQKLFYKDKERDSKAFLDMVGVKAKSKIVLVEDPISQEKRLLETRKNAKMEKAAKSISEISLELDRLAGRVSAFESIINKGGRVAETDVLNLIELLMNQLLKLDGIMAEGDVKLQRKIQVKRVQKYVETLDLLKVKNSMPSSNEDHAPVQPQQKHSNGQRLGPVLEQQQKHSNGHNRLALAPIQEQQQEQARNSNEDFIELYHEPQHQPLRNSTSGVVVTTNWELFDFSQPLIPVPSTSPSPPPPVANSSGPSKFNWEFFN
>gnl_Phavu_v2.1_Phvul.006G167400.1
MIRKKPSVRENSSSSSTTAREEKTEWEMRPGGMLVQKRTVQTDASARNLRLRIAYGALRYEICVSSIATFGEVKKVLCGETGLQVDEQRVVYRGKERQNGEYLEACGVKDRSKVVLIQDPSSIERRFIQMRINAKIQNAHRAINDVALQLDQLADQVSAIEKSISNGVKVPEVQITTLIEMLMRQAIKLESITAEGDASAPKNLQGKRVQKCVETLDELKLSNGRTKPVVVTTKWETFEHPPSSTTWELFD
>gnl_Phypa_v3.3_Pp3c26_11200V3.1
MNGSTEESAEPTDKEMVQKRDPDAAVATAPLIKIKVSHGLFGHDVSVPAHATFGDVKNLLVEDTGLQPFEMRLLFRGKEKEDSDPLHLAGVKDKAKLILVEDPAAREKKIQEQRRLERIAQTCQAISSIRGEVDKYASQVETFQLATRSGNKPADQEMHGVSEMLMRQLLKLDGVEADGDAKAMRRAEVKRIQNLVETIDGLRGLRMEPNPPATNPNVMATISSETIDHGVGSLNAPPPASVPH
>gnl_Phypa_v3.3_Pp3c4_23970V3.1
MNQPNSKGLMTGSAEESTEPIEWEMRPGGMLVQKRDPDAAVATGPLVKIKVSHGLFGHDVSVPAHSTFGDLKRLLVGDTGLQPSEMRLLFRGKEKEDGEPLHLAGVKDKAKIILVEDPAAREKKIQEQRRLERIAKTCHAIGNIRAEVDKYASQVSRFQTAIKSGKKPADQEMLAVSEMLMRQLLKLDGIEADGDAKAMRRTEVKRIQNLVEKIDSLRGLRMEPDPPATDPTVVVTTNWETFDNGLGSLSAPPPASDSHQNTDWETFD
>gnl_Pinta_v2.0_PITA_000048192-RA
MNVEESRGLSVQLRGDMSNNMSNRSSSRTLFSGSAEDRSDAIDWELRPGGMLVQKRDDGDAAAGPMIKVKVSHGSYQREVSIPAQATFGDLKKLLSQETGLEPQEQRLLFRGKEKENDECLHIAGVKDMAKVILMEDPASKERKLEEMKRNQSVTKSCQAISAVKAEVDKLSVQVSAIEAAVNGGTKVSDNNFIVVTEMLMVQLLKLDGIEAEGEAKVQRRIEVRRVQNYVETMDALKIRNANPLCRNTVAVTTKWETFDSGVGSLNAPPPSASTKITQDWESFD
>gnl_Pinta_v2.0_PITA_000062583-RA
MAKVILIEEPAIKAEVGKLWVQVSVIEASVNGGTKVSEINLIVVSEMLMVQLLKLDGIEAEGEAKVQRRIEVRRVQNYVETMDSLKIRNANPLCRNTVAVTTKWETFDSGVGSSNGCSNPGERWVVPIH
>gnl_Poptr_v3.0_Potri.009G074300.1
MKSSTSKGTETREFNYREIDWELRPGGMLVQKRDVGVGSSGPMIKIKVSHGSCHYDTDVPAQSTFGDLKKVLANETGLEPQEQRLLFRGKERENDEYLHMVGVKDMSKVILFEDPASKERKLEEMKRNQGTFEACEAVARVRAEVDKLCEKVVALETTFCSGTAIADKEFVVLTELLMIQLLKLDSIEANGEAKVQRRIEVRRIQSFVDTLDNLKVRNSNPFSNSSSAVSVTTKWETFASGVGSLSAPVPIQSATKVTQDWELFD
>gnl_Poptr_v3.0_Potri.003G121500.1
MEPMKSKIKGMFTQRGKEDFFVGRGNMNFVEEWEIRPGGMLVQKRTTADSNHNSVPVSNIKVRVKYGSLCHEISISSQASFGELKKMLAEHTGVHPLDQKLIFKKKERNSKAYLDVAGVKDGSKIVLIEDITSRERRCLEMLKSAKIEKGSKSLQQVSLEVDQFGDKVTSLETTTSKGGKVAEKDVDGLTEILMAKLVALDGIFVEGDLKLQKRMQERKVQQYIEALDRLKLNYSTANTSGGKIPLQQQDNSTGKMPIPKQKQSVQSKQQNATMQMPTQKQQRPVLSNSESFVVTTAWETFD
>gnl_Poptr_v3.0_Potri.016G121200.1
MSSKNEEINHGGRQFNHNLIKINVSHGPSHLELHVPAHSTFGHVKKVIEQQTGLESEKQRILFRGNEKEDGENLQEAGVRDNSKILVLEDVARKEMKEGEDTSTATMQENVEDVKGNDKEMSKAFRAIDETRKEIDKLAERVGALEVAVRGGTRVSEDEFGVFSELLMRQLLKLDAIEAEGEARVQRKAEVRRVQNFHEILDNLKARNPKPLGNSGNATVTTEWETFDSGLGSSSPPPSIPSSTRITQDWERLE
>gnl_Poptr_v3.0_Potri.015G135500.1
MMRMKTAKTTGLSQMNGGSAGGGAGGEWEVRPGGMLVQKRSPDSDRTSIPPPTIRVKVKYGSTHHEINISSQATFGELKKMLSGPTGLHHQDQKLIYKDKERDSKAFLDISGVKDKSKMVLVEDPISQEKRFLELRKNAKMEKASKSISEISFEVDRLAGQVSALESVITRGGKVAEKTVLNLIELLMNQLLKLDGIMVDGDVKLQRKMQVKRVQRYVETLDMLKIKNSMANENGEQIKNPMPNSNGNHAPTQQQHHKHSNGQKLAPIQERQPRYTNGHSLIPIEEEQPRHSFDNLPIHQQEQPPRHSASGAVVVTTQWETFDCTPALVPVPSTSTSTPATNNPAHHQPKFPWDFFN
>gnl_Poptr_v3.0_Potri.001G279500.1
MKKSKNTETRESNYREIHWELRPGGMLVQKMDVGDGSSGPMIKIKVSHGLCHYDIAVPAQSTFGDLKKVLAHETGLESKEQRLLFKGKEKENDEYLHMVGVKDMSKVILFEDPASKERKLEEMKRNQDTLKAYEAVARVRAEVDKLCEKVVALETNIRSGTKIAEKEFSVLTELLMIQLLKLDSIEADGQAKVQRKIEVRRIQSFVDTLENLKVRNSKSFSHNSNAVSVTTKWETFASGVGSLSAPVPLQSATKLNQDWELFD
>gnl_Poptr_v3.0_Potri.001G358200.1
MVKARSHLCAKMSSSSTTTAMSTSCRDHEDEIEWEMRPGGMLVQKRNDKDDCVPPLLNVRLRILHGVLRYEISVNSQATFGEVKKVLMGKTGLQIGDQKIIYKEKERLNGEYLDRCGVKNRSKLILMEDPSSIERRYIEMRKNARIQTAYRAISDVSMEVDKLAEQVSAIEKSILNGVKVPEIQITTLIEMLMRQAIKLDNISAEGDVYAQKHLQGKRVQRCVETLDVLKISNPLIKPVVVAAKWETFDPPPTTSRWEFFN
>gnl_Poptr_v3.0_Potri.001G110300.1
MQMEPMKSKIRGIFTQGNKEDSFVGRGTMNIVDEWEIRPGGMLVQKRTTADSNHNSVPVSTIKVRVKYGSSCHEISISSQASFGELKKMLAQHTGVHHEDQKLIYKKKERNSKAYLDTAGVKDGSKIVLTEDITSRQRRCLEMLKTAKIKKGSKSLQQITVDVDRLGEKVTSLETTSKGGKIAEKDVDELTAMLMEKLVALDGIFVEGDLKLQKRMQERRVQQYIETLDKLKLNYSTADSNGGKIPLQEQDNSMGKMPIPKQRPIQSEGRKIPLQPQDNSIGTTPIAMQKQSIQRNGGKIPLQKLENSTGKMPIPRQKESVQSKQQNATMQMPTQQQRPILRHSESFVVTTTWETFD
>gnl_Poptr_v3.0_Potri.012G133400.1
MMKMKTAKATTGLSHMNGGSAGGGGELEVRPGGMLVQKRDPDSDRTSIPPPTIRIKVKYGSTYHEINISSQATFGELKKMLSAPTGLHHQDQKLIYKDKERDSKAFLDISGVKDRSKMVLVEDPISQEKRFLEMRKNAKMEKASKFISEISLEVDRLAGQVSAFESVITKGGKVAEKSVLNLIELLMSQLLKLDGIMVDGDVKLQRKIQVQRVQKYVETLDMLKIKNSMPNGNADEIKDSMPIGNGHHAPMQQQHKHSNGQKIASIQKRQPRYTNGHTLIPIEEEEEQRHPFEHLSIHQQQQPSRHSASGEVVVTTQWETFDSTPALEPVPSISTSSTATKTSAPQPKFPWDFFN
>gnl_Prupe_v2.1_Prupe.2G290300.1
MMRMKTKTTGVALSELNGSSGSGGNESGPAEWELRPGGMLVQKRNPDSDRNIAPPPTIRVRVKYGSIYHEINISAQSSFGDLKKMLAGPTGLHHQDQKLIFKDKERDSKAFLDMSGVKDRSKMVLVEDPISQEKRYLEMRRNAKMEKASKSISEISLEVDRLAGQVSALESIITKGKKVAEQDVLTLIEQLMNQLLKLDGIMGDGDVKLQRKMQVRRVQKCVETLDILKAKNSTPSSNGGQTPKQVQQKHSNGHRHGAIHQQPQSHYSGNGNLLTPIQEHQPRHSVGYSPLHQQGQQQPSRHSASGPVVVTTQWETFDSAPALIPTSSTSKSASATNHSGYPKFNWESFE
>gnl_Prupe_v2.1_Prupe.6G281800.1
MVKKNPNLNPKVPVPVQNDEIDWEMRPGGMLVQRREDGDDASAASASASSRGPMIKIDVVHGPAHQAQYELFVPAHSTFGDVKIHLAQKTGLQPSAQKLFFRGKEKEDEEQLHIAGVKDNSKVLLMEDRKPEEKKVEELRESNAGEVGGNSNADEIGVNSSDMSKAFQAIAEVRAEVDKLSDRVAALEVAVGGGTKVSDKEFATSTELLMRQLLKLDGIKADGEAKMQRKAEVRRVQHFVDALDTLKVRNSNPFNNSSNAASVTTKWETFDSGVGCLSAPTPMPSSTEVNQDWEHFD
>gnl_Prupe_v2.1_Prupe.6G053300.1
MKKRSKVGVENDAFDRQIDWELRPGGMLVQKRDIGDASSGPMIKIKVSHGSYYHDVIVHAQSTFGDLKRVLAHETGLEPKEQRLLFTGKEKEDNECLHMAGVKDMSKIILLEDPASKEKKLEEMKKNQGVLKAYEEVAKVRAEVDKLSQKIVDFEATLLSGTKVSDKEIGVLTELLMVELLKLDAIAADGEAKVQRRVEVRRVQSFVDTLDKLKARNSNPFSNKSSNAVSVTTKRERFELGVGSLNAPTPLPSSTKITQDWELFD
>gnl_Prupe_v2.1_Prupe.4G087300.1
MLKRRSNSYGRARDSSNTAPSSTSRDEEVAWEMRPGGMLVQKRGEKSDVPAPNLRLRIAFGALRYEISAASQSTFGELKKVLTAETGLQPGEQRLLFRGKERENGEYLDMWGVKDRSKVILIQDPASIERRADEMRRNAKIQSAHRAISDVSVEVDKLAEQVSAIEKSISNGVKVAEVQITTLIEMLMRQAIKLDNISAEGDAVASKTLQGKRVQKCVESLDVLKISNANVKPVVVTTKWETFDPPPTTPHWEFFD
>gnl_Prupe_v2.1_Prupe.5G091300.1
MEPMKSKMNKMFSPATKFSVDGKGGPKVEDLEIRPGGMLVQKRNAEMNPSSVSIPPIKVRVKYGSSYHEIRISPQASFGELKKMLAEPTKLHHLDQKLIFKNKERDSKEYLDVARVKDGSKLVLEEDIVSRERRCVELLRNANAEKSSKSLAEINLEVDKLAGQVTALEATASTAGKVAETDVDNLTELLMMKLIKLDGIVAEGDLKLQRRLQVKRVQKYIGILDMLKYQSSKSSSNGAKIQLQQQENPIGHMPRDSKPVQKQRAPSKLEKSVRTIPAQQQPQKHSESVVVTTKWETFD
>gnl_Selmo_v1.0_164705
MIGSKTENAGDPGDLISWELRPGGMLVQKRQSGEGENGDSTPAGPLIKIRVSHGLQAHEISVPAQASFGELKKLVAVETGLQPHEQRLLFRGKEKDDVEYLHLAGVKDKAKIILVEDPASRERRLEEMRSNEKMERACRAVAEVGSETDKLAEQIPALEAAVQSAHNVPERDLDKLTELMMRQLLKLDAIEADGEAKVQRRIQVKRVQNYVDFLDNLKTKNSIPHPLASRNSVVTTKWETFDSGVGSLTAPPPQGTPNITTDWEKFD
>gnl_Selmo_v1.0_99632
MARPGAPAEKIDWEMRPGGMLVQKRDETAEQSMSGATIRVKVSHGAVYHEVTISPYATFGDLKKLLVQPTGLQAREQRILYRGKEKDSGDYLHLVGVKDKAKVVLIEDPESRERKQEESRHNERILRTSKAVSAIKSEVDKLAERVLTVENDVHRRVEVPESEFDSLTEALMMLLLKLDGIEAFGDAKAQRRIQVRRVQKFVEALDALKMKNSSPPSVAAKEQSPAKNSSSSSNAAAIVVTTQWETFETSAGNFISTPPKPATTAIETDWERFVRVFEISLP
>gnl_Solly_v2.4_Solyc06g007240.2.1
MRKKSSTSSKSKNEVIKDENYKYTEFEEEKKSCIIDWEVRPGGLLVQKRVGISAEENSVAGPMIKIKVSYDSCYHDVVVPAESTFGNLKKILWDTTGLHPNVQRLLFQGKEKDEKECLHISGVKDMSKVILMEDPASKELKKIQDTSISSQAIARVRVEVDKLSHRVVSIEEAVQRGTKVEDKEFVVLTELFMIQLLTLDGIEAEGEARTQRRKEVHRIQSFVDMIDNFKARNSSIVSNCIGTISMVNTKWEKFDSGIGSLNAPNQSPKVTQEWEVFD
>gnl_Solly_v2.4_Solyc06g035720.2.1
MKTRTTGMPPIMNGGSVGSENEWELRPSGMLVQKRNLDSENRRPPPTIRVRVKYRSVNHEINISSQATFGELKKMLSGPTGLHHEDQKLLYKDKERENKTFLDIAGVKDKSKIVLIEDPISQEKRYLEMRKNAKVEKAAKTISDISLEVDRLARQVSALESVVSKGGKVVEKDVINLTELLMNQLLQLDGIIAEGDIKLQRKNQVRKVQKCVETLDVLKIKNSMPTNNGNHTPKDQSPPARPHQDYMYLNEQASSPVQQHQDRHSFRNSPVQSKQQHQSRHSTSGSVVITTQWETFDSTPAPLLDHFSSPTTTSSTHAAVAQSRISWDLL
>gnl_Solly_v2.4_Solyc03g026220.2.1
MMRMKTKTTAMPPMMNDNSAGGRDRAAADNEWEVRPGGMLVQKRNPDAENRPPPPPIRVRVKYGSIYHEINISPQATFGELKKMLTGPTGLHHQDQKLLYKDKERDNNAFLDISGVKDKSKIVVVEDPLCQEKRYLELRKNAKMEKAAKTIADISFEVDRLAGQVSAFESIISKGAKVVEKDLVKVIELLMNQLLKLDGIVAEGDVKLQRKMQVKRVQKYVETLDVLKMKNSAPSRSGNHIPKQESSPSPQQHQRRYSNDQASSPVQNQNGSRRSFANSPTPAKHQEPSRHSASGSVVITTQWETFDPAPGPLLDHDSTTTPSNNNNHASYAQPRFNWDLL
>gnl_Solly_v2.4_Solyc08g080320.2.1
MKTKKANGNGVSSSGWEMRPGGMLVQKRSSDHNSNQSSNIVVPIIRLKVKYGSSYHEVKISSQATFGELKKMLAGPTGLHTEDQKIFYKEKEKDSRNFLDVSGIKDGSKLVLIEDEISREKRYLESRRNAKMENASKEITSIRLEIDKLAKQVANVEMDIYGGKKVTETLLLSLIEMLMTQLIKLDGITADGDLKLQRRMQVKRVQKYIETLDMLKIRNSTLGNDNAKVSMKHKNRIFTGQMAKSIYYQQEQRKMGNFADEKSPGPVVVTTKWETF
>gnl_Solly_v2.4_Solyc10g085290.1.1
MKESINSSTSCGDEAAWEIRPSGMLVQKRENDAAANPTIIIKVSYASQEFDLPVPPELTFGEVKSILSSIIGLEPKLQKLLFRGKEKEDHEYLHLVGVKDNSKVLVMEEEMVEEKIPEEVRVTTEISRGAEAVAEVRTEVDKLSEQVSAVQAVVFGGTNVEDKDIIHLTEMLMRQLLKLDGIEAAGEGRVQRKSEVRRVQNLVETLDAVKARNSNPFINNSNAVSVTTQWETFDSGVGSLNAPPPPRPVLEVGSINTPSPPRPVLGVGSMKASPPPRPAFGVGGLNTPPPPTPVLGVGRLNTPPPPTPVLAVGSMNAPSARPVLGVGSQTTPPLRPPTTIVTEDWEQFE
>gnl_Sorbi_v3.1_Sobic.003G344600.1
MMSGRSGGRDAEGEWEVRPGGMLVQRRDGEAAGPVIRIRVSHGASFREVLVPAQATFGELKSILAQTTGLEPERQRLFFRGKEKSDREFLHTAGVKDGAKLLLLEKPAPANIEQKVEPVVMDESMMKACEAVARVRAEVDKLSAKVCDLEKNVLGGRKVEDKEFVVLTELLMMQLLKLDGIEAEGEARAQRKAEVRRVQSLVETLDKLKARNANPFSDHNKAVSVTTQWETFENGMGSLSAPPPRVSSTQVNTDWEQFD
>gnl_Sorbi_v3.1_Sobic.007G180900.1
MMRGNREQRVAFSPMKESAAAAVPKEEVWEVRPGGMLVQKRSPDTDPPPGGAPVPTIRVKVKFNGVYHEIYINSQASFGELKKLLSEKTGLHPDDQKVVYKDKERDSKAFLDMAGVKDRSKMVMLEDPAAKAKRLLEERRTSKAERAAKAIARVALDVDKLATKVSALETIVSKGGKVVDADVVTLTEALMTELVKLDAVAAVDEEVKVARRAQEKRVQKYVETLDAVRAKNKAAPVSKATNNNTNNKARPPHLPPRPPPAAAHQNHQRRQFQPPAPTTATALVPQTQTASWETFDLLSSVPSTSAAPVTSMAPATTTTPSPRFEWELF
>gnl_Sorbi_v3.1_Sobic.006G219200.1
MAASVVMHRSSSDGGSSSGWSDAAAAVAAAAEERAGWEVRPSGMVVQARDDVAAGPGGAPPRPPPPEIKVRVKYGGARHEVSVSPIATFGQLKKLLAPRTGLQPADQQLSYRGRARGNAEYLDSCGVKNKSKMALAEDPASLERRYIERQKNARIETANRAIGAVALEVDKLADQVTSIEKSIARGNKVAEVQITTLIELLMRHAVKLESIPAAGGDSSSQKNIQAKRVQKCVETLDVLKVSNARLQAVVVTTKWETFDAAATTQTQWELFD
>gnl_Sorbi_v3.1_Sobic.002G270000.1
MMRARPKGTFADAMRESSPPPAPASAAAAAAVKEDEWEVRPGGMLVQKRSPDADAPAGAPVPTIRVKVKFNGVYHEIYINSQASFGELKKLLSARTGLHPEDQKLVYKDKERDSKAFLDMAGVKDRSKMVLLEDPAAQAKRLLEQRRTDKAERAAKSISRISLDVDKLATKVSALETIVSKGGKVVDADVVTLTEALMNELVKLDSIAAEGEVKVQRRMQEKRVQKYVETLDAIRAKNAAAAAPKANGNMNGHAKPRAPHLPPRPPPVSQRRNFQQQPSPAPPTQSWESFDLLSSVPSTSSAAVTTTMAAATTTSPAGASPSPIPRFDWELF
>gnl_Spipo_v2_Spipo23G0038700
MEPRAANGEKIDWELRSGGMLVQKREYEIEAAGPMIKIMVSHGSYQREVNVPAHSTFGELKRALAKETGLEPHEQRLLFRGKKKDDEDRLHMAGVKDQSKVVLMEDPATKERKLAEMRQHQGISKACEAVYSVRAEVDKLAEKVSGLASTVHGGAKVAEKEFVILPELLMRQLLKLDSIEAEGEAKVQRRTEVRRVQSLVDTLDALKVRNASPFSGSSGSKAVSVATQWETFDSGFGSLTAPPPRAAPAETTQDWERFD
>gnl_Spipo_v2_Spipo32G0012600
MWRKKGSGDDEATAESVAWEMRPGGMLVQKRCSTIGDSPAAATVAMTTVVRVRVAYGAARHEVSVSSQATFGE
>gnl_Spipo_v2_Spipo1G0097400
MMRARTTAPAFAPVKDKPFVSAGKAADQSAGGSPQPEDVKWEVRPCGMLVQKRSPDSSAAGPPAPTIRVRVKYGSAHHEIYLSSQASFGELKKLLAERTGLHPQDQKLLYKDKERESTAYLDIAGVKDRSKIVLVEDPTGQARRFLEMRKNAKMEKAAKSISQISLEVDKLATKVSALESIASKGKKVAEGDVISLIEQLMNQLLRLDGLVVEGDVKLQRRTQVRRVQKYVETLDNLKIKNSNPRADVEMQPPQRETEKQPHQKHLDHLHQPQLPHQQQRDLAQMGGFDELLYLEFLLQFLCSLRNPLTANRFTH
>gnl_Spipo_v2_Spipo11G0028100
MMRTTKKAPPVFAPMKKAAAAATVTAGSPPAKDPEWEVRPCGMLVQKRNPDADSAAAAAAPPPPLPIRVRVKHGAASHEIYLSPQSSFGELKKQLSERTGLHPQDQKLLFKGKERDSAAFLDIAGVKDRSKIVLTEDPAAQARRVLEMRRTASMEKAARAISHVSLAVDKLAAKVTQLESIVSRGKKVAEDDVNALIEQLMDQLLKLDAIVADGEVKQQRRAQVRRVQKHVECLDALKVKNSTAMIDAQTQPPPPPPPPQRQETNWGTFDLLSGPPTAAPAPAPAPAAAIKLEWELF
>gnl_Stras_v2.0_SGA_v2.0_scaffold221T42726
MLQMSTRNDFVPPGSHEKEWELRPGGMLVQARPNPDENRVPIPTIRVRVKYGSVYHEMRIGSQATFGSELKKMLSGPTGLHHQDQKLFYKNKERDSKAFLDISGVKDKSKIMLQEDSISREKRYLEMRKNAKMETAAQSVSEISLEVSALESVISKGGKVVEMDVANLVDLLMNQLLKLDGIIVNGDVKLQRKMQVERVKKYVETLDMLKIKNSMHQTRPVDQLLVGHSLIDLPVEQRSVALGGPVVMTTQWEMFDSVLGGSSTSDGLARVAQPSFTWDLL
>gnl_Stras_v2.0_SGA_v2.0_scaffold240T44076
MKTLNPSPGNCRRNGVIGLGLLPDQGPSTINIKLSHGLNHYEVFVPFSSSFEMPDYVAGYLKSFVCRQIGLRPERHKLLFRGSEKEDDEDLLTAGLTDYCEVLLVEAEAFEKASHEEVESKGEEAVSQVRKEVDKLDQQVSSLQALVNRGIKVDDKEIIYLTEMLMRQLLILDGIEAEGEGRVKRKMEVRRVQSIVEILDAYKLRNFKLI
>gnl_Stras_v2.0_SGA_v2.0_scaffold85T26711
MKGVHPISANGLQNGEVGPEAKLEAVHDGLNIKVAHGPDEHDVALPPNSTFGDLKSIIVRKIGLNPETHKLLFRGKEKEDDESLQTAGVKDNAKVLLVEEVSSDQKIPDEVKETNVVSRGVEAVAKVREEVDKLADQVRRVQSLVETMDTIKSRNSNPFDNGLKSPTLDNRITKPCGNQQMSSNIHW
>gnl_Stras_v2.0_SGA_v2.0_scaffold4879T54550
VGSIELDINGGKKVVETVLLNLIELLMTQLIKLDGIAADGDVKRVQKYIETLDVLKTKNSGLGKVPMHQQHQIFTMKTFNSQQKQRKQGNFTEMVNAGPVVVTTKWETF
>gnl_Stras_v2.0_SGA_v2.0_scaffold2T01078
MMRMRTMNDSVRPPPVNGGSSREKEWELRPGGMLVQTRTETDQNRVPPPTIRVRVKYGSIYHEIRISSQATFGELKKMLSGPTGLHHQDQKLFFKDKERDSKAFLDTSGVKDKSKIVLQEDPISQEKRYLEMRKSAKMEKTAKSVSEISLEVDRLAGQVSALESVISKGAKVAEKDIVNLIELLMNQLLKLDGIIADGDVKLQRKMQVRRVQKLVETLDVLKIKNSVPHTSNGKDEPHKQRRFSNADVSSPVDSQGRVSFGHSLIDSPVEQQPARHSAGGSVVITTQWETFDSAVGGPSTSAGSTRVAQPSFPWDLL
>gnl_Stras_v2.0_SGA_v2.0_scaffold51T18643
MMRRGLNFVRNSRRSNEGAETTTSSSSSSAKDDGAAWEMRPGGMLVQKRGEASANDSPPPNLRLRVAHGAVRYQISASSLSTFGELKKLLAVETGLEPREQRLIFRGKERENGEYLDFCGVKDKSKVVLVEDPASRERRMVEIRRNAKIQAVHCLIDGVAAEVDRLAEQVGVIEKSIASGKKVAELQITTLIEMLMRQAVKLDSITADQASDACAKKHSQGKRVRKCVEKLDILKVSNAKQKVQPVVSSDNWETFEPSICSNKWELFD
>gnl_Theca_v1.1_Thecc1EG021637t1
MKSPNAQSEETDWELRPGGMLVQRRDGQEDHHHKHDHETAAADSSFGPMIKINVSYGPAQHELYVPAHSTFGELKKEIAQKTGLEPDRQKVLFRGKEKEDKEHLNVAGVKDKSKVLLLENPARKEKKVEEMSSSKEKAEESTSSEENEVEEMRESEEMSKAFAAVAGVRKEVDKLSERVAALEVAVNSGTKVANEEFDVSAELLMRELLKLDGIEAEGEAKLQRKAEVRRVQNFHETLDNLKARNSNPFSNSSNAVSVTTNWETFDSGMGSLTAPPPMSSSTKMTQDWEQFE
>gnl_Theca_v1.1_Thecc1EG042183t1
MVGRVCFLTMKRLSSSSKRVVNNVVRGEIEWELRPGGMLVQKRNVGDVSSGPMIKIKVSHGSYHHDITVPAQSTFGDLKRVLAQETGLEPKEQRLLFQGKEKDDEECLHMVGVKDMSKVVLLEDPASKERKLDEMKRNQSILKAYEEVAKVRAEVDKLSEKVIALEAIVRGGTKVSEKKFLVLTELLMVQLLQLDTIEANGEAKVQRKVEVRHVQGLVDTLDNLKARNSNPFSSSCNAVSVTTKWEAFESGVGSLTAPAPLPSSTRITQDWEVFD
>gnl_Theca_v1.1_Thecc1EG027108t1
MMNSKVKGVCSMPNKKPVGGASEGSVNPKEWEVTPGGMLVQKRDSSSNQSSVPIPTIRVRVKHGSTYHEIRVSSQASFGELKKMLADHTGLHPLDQKLIYRKKERDSKAFLDVARVKDGSKMVLVEDIASKERRCLEMLKIAKMEKSSKSLLQIGLEVDKYAEQVKALETTVARGSKVQQMDVDHLTGLLMTSLVKLDELAVIGDLKSQKTMLERKLQKQVETLDAMKLQNTMPRSKGDKIPVKQHEHSIGKGPIATQKEQTQEKQKSLIVQMPMLQQTQRHSEQSVVFTTKWETFD
>gnl_Theca_v1.1_Thecc1EG015093t1
MMRMKTKATGLSPVTNGGGGGGGGEPAAHDWELRPGGMLVQKRSPDSDRSTIPPPNIRVRVKYGSIYHEISINSQATFGELKKMLTGPTGLHHQDQKLLYKDKERDSNAFLDMAGVKDKSKIVLVEDPISQEKRLLEMRKNAKMEKASKSISEISLEVDRLAGQVSAFESIITKGGKVAEKDVLNLIELLMNQLLKLDGIMADGDVKLQRKMQVRRVQKYVETLDMLKVKNAVPSSNGGQMPMQNQHRHTNGQKLAPIQEQQSRHFNGQRVAPNQEQQSRNSVAHLPVHQQYQQQQRQSKHSASGAVVVTTKWETFDSSPSLLPLPSTSTSTATSTSSTSNNSVPPKFPWEFFD
>gnl_Theca_v1.1_Thecc1EG006067t1
MMKRKSNVYGRMSSESANNTTSSSSSYSTSLEEAIEWEMRPGGMLVQKRTQNADVSAPDIRLRVAYGAVRYEISVNSQATFGEVKKLLRAETGLQAGEQRVIFKGKERENGEYLDICGVKDRSKVILMEDPASIERRFIEMRRNAKIQSAHRAINDVSMEVDQLADQVSAIEKSISGGVKVPEVQVTTLIELLMRQAIKLENIAAEGDAFAQKILQGKRVQKCVETLDTLKISNAKVKPVIVTTKWETFEPSPAMAQWEIFD
>gnl_Utrgi_v4.1_Scf00131.g9958.t1
MTGFNSGHWEGDVSGLESNQDVLNIKVSYGLNEHVLSVPSEDTFGKLKSVLAEKLGLDPKRHKILFRGKEKADEDDLMTAGMKNGARVILMENSSCTNESVEPVVETRPFSKGDEAVALVREEVDNLSMQVSALQCVVESNTKVDEKDIVYVTEMLMRQLLKLDGIEAEGEGKAKRKLQVHRVQGLVDTMDSLRLKNSNPVTNAIQNGSIPINTQWETFDSPSDDTSSAYPAPGLSYIPASAPVEPVARYNDSASPVPALASSTSPVPLEPVAGYTSSASPIPEHAPSPISLPHYTPAFPAQYFPPNSYPVEFFPTASPSIPAPTLQPSPKITQDWEHFE
>gnl_Utrgi_v4.1_Scf00004.g794.t1
MMSSDSNPPRNNGGATGGEKEWELRPGGMLVQKRAEGQNRGAPPPAIRVRVKYGSVYHEINISSQATFGELKKMLSGPTGLQHQDQKLFYKKKERDSGAFLDMAGVKDKSKIILVEDPISQEKRYIEMIRNAKMERASKSISAISLEVDRLASEVSLLETVVSKGGKIAEKDVVSLIELLMNQLLKLDAIAADGDVKLQRKMQVMRVQKCVESLDVLKMKKSSPAAPASGHVDNGGSSHVDLGMGSPKHPPSSRRHSSSGARVVITTQWETFDPVPGPGKGENPSRPAQSSFFPWDG
>gnl_Utrgi_v4.1_Scf00207.g12576.t1
MRFVIRPLCRLPPTVSLSVFCRFKILPFFYKTCSSGAFGFGSSPGVVLKKRRGNYSRNNYDELGFLCLCGCNFPHIFFSIVPRGFAFSFTAIPVSAAAFLRFKMMRMETNAGLPLPLDGEGGGKKWELRPGGMVVQKRADEDDSRLPPRKIRVRVKYGDVNHEIHISCEASFGELKKLLSGVTGLHQQDQKLYFKNRERDSKAFLDTSGVKDKSKLVLLEDPISKEKRYLEMKKKSQIEKVSVIISHISLQIDKLAKKVSIFETVVSRGEKVVHSDLIKLNDSLMNQLLQLDNVPADCDAKSQQVKRVQALVEKIDLLKLKNSSPSSSSNEPFHQNTRPEKKQNEKSVTFSFLNQENKQPAPAAAPGAPTVVTTAWETFDNTVAPLIDAPSSSTSATPPVDHHLQPGFTWNLL
>gnl_Utrgi_v4.1_Scf00609.g20050.t1
MENNTPARGSGGEKNWELRPGGMWVQKRTDSVESPSQMIRVRVKYGAVYNHVYISSQATFGELKKLLVEQTGLQHQDQKLFYKKKERDSKAFLDSAGVKNKSKLILEEDPISIEKRQIQVKKISRVRMEVDKLAQQVSELEMVVSKGCSVAEDDVVKLTDSLMNQLLILEKVCANGDTELQRKMQLKRVQKCVETLDMLKIKNSSANKNTSETHEQNRCSNEVLITTKWETFDATPVSLMDAPSTSTPAPGVMWNLL
>gnl_Utrgi_v4.1_Scf00262.g14090.t1
MATFLENNSWLRSSLLSYLLFVLDSCLSLFDSDFSSYYYDGKVSIYHDCSFTLLSMEANTPTGSYCCAGVQNWELRPGGMLVQKRSDEAESSPPMIRVRVKYGAIYIDVHISSQSTFGNGELKKLLFEQTGLHHQDQKLFYKNKERDSKAFLDTAGVKNKSKLILMEDPISLEKRRIYMKKITHVRMQVDKLAQQVSELETVISKGGNVAEDDVEELTDLLMIQLLNLENVSASGDTELQRIMQVKRVQTCVEALDMLKNKISSAAKDASETHSQNLCSYEIVITTKWETFDSAPVSLMDAPSTSTSVPSFTWDLL
>gnl_Utrgi_v4.1_Scf02714.g25987.t1
MMVQRRSSDASHQRDARRGAEEEDMGVKEERRWGAYHHNVSGSDEDHLRRESRKAAEEIAAIAAEIDMLARKVGAIEMRVSCGEKVEERAVMNLIELLMNQLIKLDAVAAQGDAKSQRRSQVKRVQKYLETLDMLKTSTSASRR
>gnl_Vitvi_Genoscope.12X_GSVIVT01010619001
MMRVKNKPAGLSSINGGSAGDGGESGPVEWELRPGGMLVQRRDPDSDRSSVPAPTIRVRVKFGSIYHEIYISSQATFGELKKMLSGPTGLHHQDQKLLFKDKERDSNAYLDMAGVKDRSKILLVEDPISQEKRYLEMRRNAKMEKASKSISEISLEVDRLAGQVSALESVISKGGKVAEKVMLNLTELLMNQLINLDSIIADGDVKLQRKMQVRRVQKYVETLDMLKIKNSTPDSDGDQMPMQHQQKRQSNGQRPPPAAPPLPSRHSTSGPVVVTTKWETFDSASAPPLVSAPPTSVTTAANINPVHPKLNWEFFD
>gnl_Vitvi_Genoscope.12X_GSVIVT01021575001
MLVQKRTEKSDSLAPNLLIRVAYGALRYEISVNSQATFGELKKLLTAETGLQPGEQRLIFRGKERENGDYLDMCGVKGRSKVILMEDPSSRERRAIEMRRNAKIQTAHRAISDVSMEVDKLAEQVSAIEKSISNGTKVPEVQITTLIEMLMRQAIKLDGIAAEGDASAQKNLQGKRVQKCVETLDVLKISNGKVKPVIVTTKWETFDPPPTTAHWEFFD
>gnl_Vitvi_Genoscope.12X_GSVIVT01024693001
MLVQKRNAGDAASSPMIKIKVSHGSYHHYITIPAQSTFGDLKRVLAHETGLEPKEQRLLFRGKEKENDECLHMVGVKEMSKVILLEDPASKEKKLEEMKKDQGILKAYEAVALVRVEVDKLSEKIVALERAVRGGNKVVDKEFVVLTELLMVQLLQLDTIEADGEAKVQRRIEVCRIQSFVDTLDNLKARNSNPFNNSTNAVSVTTKWVAFESGIGSLSAPTPLQSSTKITQDWELFD
>gnl_Vitvi_Genoscope.12X_GSVIVT01030331001
MINIKVCHGSNHHQLHVPIQSTFGDLKKRLVQETGLEPKDQRLLFRGKEIDDQECLQQVGVKDRSKLLLLEEMASKERKLEEARRSDEISKACKAVAEVKAEVDKLLEKVVALEATVNGGTTVENKEFVVLTELLMRQLLKLDGIEAEGEAKVQRRAEVRRVQSLVEMLDTLKARNSNPFSTKSNAVSVTTKWETFESGLGSLTAPPPMPSSTAVNQDWETFD
>FraveV4A2_1g15030.t1
MKDRPLPLLLFPPESFFVVYATVLGFSSSPNNMRAENVSHRIPQADVMDIQEKPNRLCVKSVKVDWCRGSSFGRRKRSSRDTDTVIHTNGPEETGVKARLKNICGHEVDDYKKELSKAIKLCEDFSREDNSLQKSTFDDTLYQLNSDLKKQMENLTAKKSKNGILSLRPWYVHIQDGRRSSHNRSCTWRSVQKVYGGEPPEWFRTAEDALGRTYYWAKDCAERHEQLHKLFSFVFLLSSTSRKIFLGLLASVWAVFSFLLGSVWVAFSFIVGSLWGGISYVVMSLWAVLAFLVGSILVVVVFVVGYIWAALCFLVGFIWVALCFVVGSIWVALCFIAALVWAALPFLVVSGFVVYGGFVIWGKYQTRLELFLTTLKTNPNPKGPLIRIDVTHGNSCYEIIVPAYSTFGDVKKRFAKRTGLEIGNRRLLFKGEEKKDEVHLHQAGVIDESSVLII
>FraveV4A2_3g09490.t1
MMKRRSLATPYGRDMPSSTTKDEEVEWEMRPGGMLVQKRVDKSSDVVPAPNLRLRIAFGALRYEISASSQSTFGELKKVLTAETGLQPGDQRLIFRGKERENGEYLDMCGVKDRSKVMLIEDPGSIERRANQMRRNAKIQTAHRAISDVCMEVDKLEEQVTAIEKSISNGVKVAEVQITTLIEMLMRLAIKLDNVSAEGDASAQKSLQSKRVQKCVETLDVMKISNAEVKPVVVTTKWETFDPPPTTAKWEFFD
>FraveV4A2_3g39130.t1
MRKRSKCRVEKDGYKRQIDWELRPGGMLVQKRDIADASSGPMIKIKVSHDSYYHDVTVHSRSTFGDLKRVLANETGLEPKAQRLLYRGKEKDDVECLHIAGVKDMSKIMLLEDPASKEKKLEEMNKNQGILKAYEEVAKVRAQVDKLSQKIVDMETTLCNGTKVADKEIVVLTELLMAELLKLDSIEADGEAKVQRRVEVRRVQSLVDTLDNLKARNSNPFSKSSNAVSVTTKWQSFELGVGSLHAPTSMKSSTKITQDWELFD
>FraveV4A2_5g01500.t1
MEPTKSKINKMFSPARKGSVDGRGAPNLADLEIRPCGMLVQKRNGETNPTSISIPIIRVRVKYGSSYHEISISSHASFGELKKMLAGPTKLHHEDQKLIYKNKERDSKEFLDVARVKDGSKIVLEEDIVRREKRCIELLRNANSQKSLKALAEINLEVDKLAGQVTALEATASKGGKVVEKDVENLTELLMMRLIKLDGIVAEGDLKLQRRVLVRKVQKYIEILDMLKYQNSKSSSNGAKIQLQKQDKPGGHVLKDTRPMQKQQVPTNMGHSVRTIPKMQQQQQMHSESIVVTTKWETFE
>FraveV4A2_6g11020.t1
MFKKNPTPKASPVTPPNEETVSELRPGGMCVQRRDYDDEHLAAAAASGPVITIHVTHGPVHHVINLPAHSTFGELKGLVSQKTGLEPEEQKLLFRGKEKEDEEHLDAAGAKDNSRVMLLQEPKRKERSIGELNENNEMEVDAGEVGVGSNEMEADAGEIGAMSPEMAKAFEAIAGVRAEVDGLSDRVSALDVAVNGGTKVSDKEFAVSTELLMRQLLKLDGIKAEGEARMQRKAEVRRVQNLVDSLDDLKVKNSNPINNDSNGVASQNSNGVNPQNSSGVASQNGNAVSVTTKWETFDSGVGSLTAPTPVPSSTEVTEDWQKFD
>FraveV4A2_7g29010.t2
MMRMKNKTSSGVEVPFSSMNGSSGAAESGPAGEWEVRPGGMLVQKRNPDSDRNVAPPPTIRVRVKHGSVYHEISISAQASFGELKKMLVGPTGLHHQDQKLIFKDKERDSKAFLDISGVKDRSKIVCVEDPLSQEKRYIEMRRNAKMEKASKSISEISLEVDRLAGQVSALETIITKGAKVAEQDVLKVIEQLMNQLLKLDGIMGDGDVKLQRKMQVKRVQKYVETLDVLKIKNSMPSSNGGHIPKQAHSHRQNHSNGNGRILTPIQEHQPRHSLENLPTPQQQGQKQQLQQQQPSRHSTSGAIVTTQWETFDNMPPLIPISSTSTSTTSAANGSAYPKFNWESFE
>Maldo_HF_01322
MLSSESKRSYDDGSGCLDSAGLEIRPGGMLVQKRTVETNPSSISIPTIKISVHYGSSYHEILISSQASFGELKKMLAEPTKLHHLDQKLIYKKKERDSKEYVARVKQGSRIVLVEDILGRDKRSHLWKQQLLQVGKFPRQMWRNGLSF
>Maldo_HF_08324
MLSSESKRSVDDGSGGPDSVDLEIKPGGMLVQKRTDEMNPSSISIHTIKVRVKGIEENVGRANEVAPSGSEADIQKEREGLQKVTALETTDSTGGKVSTMDVENLTELMMMKLIKLDGIVGTGHLKLQRRV
>Maldo_HF_23232
MMKRRSNGKGRAGDSRDNMAQSSTSRDEEVAWEMRPGGMLVQKRGEKSDAPAPNLCLRISFGALRYEMSASAQSTFGELKKALTAKAGLQPGEQRLLFRGKERENGEYLDMCGVKDRSKVVLMEDPTGIERRAVEMRRNARIQTAHRAILNVSMEVDKLAEQVSAIENSISNGVKVPELQITTPIEMLMRQAIKLDKISAEGDASAQKNLQGKRVQKCVESLDVLKISNAKVKPVVVTTKWETFDPPPTTAKWEFFD
>Maldo_HF_23602
MMRMKTKTTGVSLAELNGSSGGGGAESGQGEWELRPGGMLVQKRNPDSDRNSAPPPTIRVRVKYGSIYHEMSISAQSSFGDLKKMLVGPTGLHHEDQKLIFKDKERDSKAFLDMSGVKDRSKMVLVEDPISQEKRYLEMRRNAKMEKASKSISEISLEVDRLAGQVSALESIITKGKKVAEQDVLVLIEQLMNQLLKLDGIMGDGDVKLQRKMQVKRVQKYVETLDVLKAKNSSPSSNGSQIPKQVQQRHSDGHSNGNGHRLAPIQEHQPRNSVDYPPTHNQQVQQQEQPSRHSASGPVVVTTQWETFDSAPALIPTSSTSKAANQSPYPKFNWESFE
>Maldo_HF_25765
MMRMKTKTTGVSLAELNGRSGGGGADSGQGEWELRPGGMLVQKRNPDSDRNSVPPPTIRVRVKYGSIYHEISISAQSSFGDLKKMLVGPTGLHHQDQKLIFKDKERDSKAFLDMSGVKDRSKMVLVEDPISQEKRYLEMRRNAKMEKASKSISEISLEVDRLAGQVSALESIISKGKKVAEQDVLVLIDQLMNQLLKLDGIMGDGDVKLQRKMQVKRVQKYVETLDVLKVKNSLPSSNGSQIPKQVQQRHSNGHSNGNGHRLAPIQEHQPRRSVGYSPTHNQQLQQQEQPSGQSASGPVVVTTQWETFDSAPALIPASSTSKAANQSPYPRFNWESFE
>Maldo_HF_37786
MENTDQPFNETRSVKTRTIISASNPHSVAIQSIPSIQSPSFPKFSNPHPTPSISRYPDSIRAPFFMMVKNNPNPNPNPNPKVPVPDQNEEIDWEMRPGGMLVQRREDEDAAAVAAGVGASASSRGPMIKIDVVLGPGNGPRYELFLPAHSTFGDMKKHVSQKTNLEPEVQRLFFRGMEKADEEHLDIAGVKNNSKVLLLEARRESKVEEVNQSNEMPVGAGEVRVNSKEVPTGDGDVGGKSNVMSKASQAIAEVRAEVDRLAERVAALEVAVAGRNEVSDKEFVVPTELLMRQLLKLDGIQAEGEEKMQRKAEVRRVQNFVDALDALKTRNSNPVNNSSNAVTVTTEWETFDSGVGSLNPPTSTPEPSSTEPNQEWEHFD
>Maldo_HF_40089
MKKRSRVGVGNDGLNRKIDWELRPGGMLVQKRDTGDANSGIMIKIKVSHGSYYHDLIVHAQSTFGDLKRVLAHDTGLEPKEQRLLFRGKEKEDNECLHIAGVKDMSKIVLLEDPASKEKKLEEMKKNQGILKAYEQVAKVRAQVDKLSQKVVDLETTLLSGTTVSDKEIVALTELLMVELFKLDSIVADGEAKVQRRVEVGDASFRNFITSVMVHKVRRVQSFVDTLDNLKARNPNPFSKKSINAVSVTTKWERFELGVGSLHAPTPLPSSTKITQDWELFD
>Malba_003768
MLSSESKRSVDDGSGGPDSVDLEIKPGGMLVQKRTDEMNPSSISIHTIKVRVKYGSSYHEIQISFQASFRELKKMLAERMKLHHLDQKLIYKKKERDSKKYLDVARVKQGSKIVLVENILGREKRCLELLKNSSVEKSSESLAEINLEVTALETTDSTGGKVSTMDVENLTELLMMTLIKLDGIVGTGHLKLQRRVTRVQKYIEILDMLKHQNSKSSRNGAKIKLQQQEIKKIQLAIC
>Malba_020149
MVKRNPNPNPNPSPKALVPDQDEEIDWEMRPGGMLVQRREAEDDASATAGGGASASFRGPMMKIDVVLGPGNGPHFELFLPAHSTFGDMKKHLAQKTDLEPKEQRLFFRGVEKADEEHLDIVGVKNNSKVLLLEARKESKVEEVNQSNEMPNNAGEVGVNSKEMPNNGGQVGAKSNVMSKASCAIAEVIAEVDKLAERVAALEVAVAGGTKVSDKEFVVSTELLMRQLLKLDSIQAEGEEKMQRRAEVRRVQNFVDALDALKARNSNPVNNSSDATAVTTKWETFDSGVGCLDPPTSTPEPSSTEPNQEWEHFD
>Malba_022349
MKKRSRVGVGNDGLNRKIDWELRPGGMLVQKRDTGDANSGIMIKIKVSHGSYYHDLIVHAQSTFGDLKRVLAHDTGLEPKEQRLLFRGKEKEDNECLHIAGVKDMSKIVLLEDPASKEKKLEEMKKNQGILKAYEQVAKVRAQVDKLSQKVVDLETTLLSGTTVSDKEIVALTELLMVELFKLDSIVADGEAKVQRRVEVRRVQSFVDTLDNLKARNPNPFSKKSINAVSVTTKWERFELGVGSLHAPTPSPSSTKITQDWELFD
>Malba_025843
MMKRRSNANGRARDSANSTTSVDEEVAWEMRPGGMLVQKRGEKSDAPAPNLRLRIAFGALRYEISASAQSTFGELKKVLTAETGLQPGEQRLLFRGKERENGEYLDMCGVKDRSKVVLVEDPASIERRAVEMRRNAKIQAAHRAILDVSREVDKLAEQVSAIEKSISNGVKVPELQITTLIEMLMRLAIKLDNISAEGDASAQKNLQGKRVQKCVESLDVLKISNAKVKPVVVTTKWEPVVTTKWETFDPPTTAAPWVLFD
>Malba_026508
MMRMKTKTTGVSLAELNGSSGGGGAESGQGEWELRPGGMLVQKRNPDSDRNSAPPPTIRVRVKYGSIYHEMSISAQSSFGDLKKMLVGPTGLHHEDQKLIFKDKERDSKAFLDMSGVKDRSKMVLVEDPISQEKRYLEMRRNAKMEKASKSISEISLEVDRLAGQVSALESIITKGKKVAEQDVLVLIEQLMNQLLKLDGIMGDGDVKLQRKMQVKRVQKYVETLDVLKAKNSSPSSNGSQIPKQVQQRHSDGHSNGNGHRLAPIQEHQPRNLVDYPPTHNQQVQQQEQPSRHSASGPVVVTTQWETFDSAPALIPTSSTSKAANQSPYPKFNWESFE
>Malba_029181
MMKRRSNANGRARDSANSTTSVDEEVAWEMRPGGMLVQKRGEKSDAPAPNLRLRIAFGALRYEISASAQSTFGELKKVLTAETGLQPGEQRLLFRGKERENGEYLDMCGVKDRSKVVLVEDPASIERRAVEMRRNAKIQAAHRAILDVSREVDKLAEQLYNYKSVELSIVSGYVCLNLTGELKKVLTAETGLQPGEQRLLFRGKERENGEYLDMCGVKDRSKVVLVEDPASIERRAVEMRRNAKIQAAHRAILDVSREVDKLAEQVSAIEKSISNRVKVPELQITTLIEMLMRLAIKLDNISAKGDASAQKNLQGKRVQKCVESLDVLKISNAKVKPVVVTTKWEPVVTTKWETFDPPTTTAQWELFD
>Malba_034052
MVNNNPNPNPNPNPKVPVPDQNEEIDWEMRPGGMLVQRREDEDAAAVAAGVGASASSRGPMIKIDVVLGPGNGPRYELFLPAHSTFGDMKKHVSQKTNLEPEVQRLFFRGMEKADEEHLDVAGVKNNSKVLLLEARKESKVEEVNQSNEMPVGAGAVGVNSKEMPTSGGDVGGKSNVMSKASQAIAEVRAEVDKLAERVAALEVAVAGRNEVSDKEFVVPTELLMRQLLKLDGIQAEGEEKMQRKAEVRRVQNFVDALDALKVRNSNPVNSSNAVTVTTEWETFDSGVGSLNPPTSTPEPSSTEPNQEWEHFD
>Malba_038150
MQGDLKRVLSPETGLEPKEQRLLFRGKEKEDNECLHIAGVKDMSKIVLVEDPASKEKKLEEMKKNKGVLNAYEEVAKVRAEVDKLSQKIVDLETSLLSGTKVSDKDIVVLTELLMVELLKLDSIVADGEAKVQRRVEVRRVQSFVDTLDNLKARNSNPFSKKSINAVSVTKNWERFELGVGSLHIPTPLPSSTKITQDWELFD
>Malsi_01g017630
MMRMKTKTTGVSLAELNGSSGGGGAESGQGEWELRPGGMLVQKRNPDSDRNSAPPPTIRVRVKYGSIYHEMSISAQSSFGDLKKMLVGPTGLHHEDQKLIFKDKERDSKAFLDMSGVKDRSKMVLVEDPISQEKRYLEMRRNAKMEKASKSISEISLEVDRLAGQVSALESIITKGKKVAEQDVLVLIEQLMNQLLKLDGIMGDGDVKLQRKMQVKRVQKYVETLDVLKAKNSSPSSNGSQIPKQVQQRHSDGHSNGNGHRLAPIQEHQPRNSVDYPPTHNQQVQQQEQPSRHSASGPVVVTTQWETFDSAPALIPTSSTSKAANQSPYPKFNWESFE
>Malsi_03g005470
MKKRSRVGVGNDGLNRKIDWELRPGGMLVQKRDTGDANSGIMIKIKVSHGSYYHDLIVHAQSTFGDLKRVLAHDTGLEPKEQRLLFRGKEKEDNECLHIAGVKDMSKIVLLEDPASKEKKLEEMKKNQGILKAYEQVAKVRAQVDKLSQKVVDLETTLLSGTTVSDKEIVALTELLMVELFKLDSIVADGEAKVQRRVEVGDASFRNFITSVMVHKVRRVQSFVDTLDNLKARNPNPFSKKSINAVSVTTKWERFELGVGSLHAPTPLPSSTKITQDWELFD
>Malsi_04g007510
MEPMKSKKNKMPSSESKRSYDDGSGCLDSAGLEIRPGGMLVQKRTVETNPSSISIPTIKISVHYGSSYHEILISSQASFGELKKMLAEPTRLHHLDQKLIYKKKERDSKEYVARVKQGSRIVLVEDILGRDKRCLAQKFKCREIL
>Malsi_04g014710
MVKRNPNPNPNPSPKALVPDQDEEIDWEMRPGGMLVQRREAEDDASATAGGGASASFRGPMMKIDVVLGPGNGPHFELFLPAHSTFGDMKKHLAQKADLEPEEQRLFFRGVEKADEEHLDIVGVKNNSKVLLLEARKESKVEEVNQSNEMPNNAGEVGVNSKEMPNNGGQVGAKSNVMSKASCAIAEVIAEVDKLAERVAALEVAVAGGTKVSDKEFVVSTELLMRQLLKLDSIQAEGEEKMQRRAEVRRVQNFVDALDALKARNSNPVKNSSDATAVTTKWETFDSGVGCLDPPTATPEPSSTEPNQEWEHFD
>Malsi_05g026430
MMKRRSNANGRARDSANSTTSVDEEVAWEMRPGGMLVQKRGEKSDAPAPNLRLRIAFGALRYEISASAQSTFGELKKVLTAETGLQPGEQRLLFRGKERENGEYLDMCGVKDRSKVVLVEDPASIERRAVEMRRNAKIQAAHRALVDVSREVDKLAEQVSAIEKSISNGVKVPELQITTLIEMLMRLAIKLDNISAEGDASAQKNLQGKRVQKCVESLDVLKISNAKVKPVVVTTKWEPVVTTKWETFDPPTTTAQWELFD
>Malsi_06g007570
MEPMNSKKNKMLSSESKRSVDDGSGGPDSVDLEIKPGGMLVQKRTDEMNPSSISIHTIKVRVKYGSSYHEIQISFQASFRELKKMLAERMKLHHLDQKLIYKKKERGSKKYLDVARVKQGSKIVLVENILGREKRCLKNSSVEKSSKSLAEINLEVTALETTDSTGGKVSTMDVENLTELMMMKLIKLDGIVGTGHLKLQRRVTRVQKYIEILDMLKHQNSKSTTRNKENPTGHMLKDSKPMQKQRVHWKPENSIRKNPVMQQQQQ
>Malsi_07g021340
MMRMKTKTTGVSLAELNGRSGGGGADSGQGEWELRPGGMLVQKRNPDSDRNSVPPPTIRVRVKYGSIYHEISISAQSSFGDLKKMLVGPTGLHHQDQKLIFKDKERDSKAFLDMSGVKDWSKMVLVEDPISQEKRYLEMRRNAKMEKASKSISEISLEVDRLAGQVSALESIISKGKKVAEQDVLVLIDQLMNQLLKLDGIMGDGDVKLQRKMQVKRVQKCVETLDVLKVKNSLPSSNGSQIPKQVQQRHSNGHSNGNGHRLAPIQEHQPRRSVGYSPTHNQQLQQQEQPSGQSASGPVVVTTQWETFDSASAFIPASSTSKAANQSPYPRFNWESFE
>Malsi_10g023970
MMKRRSNAKGRAGDSSDNMAQSSTSRDEEVAWEMRPGGMLVQKRGEKSDAPAPNLCLRISFGALRYEMSASAQSTFGELKKALTAKAGLQPGEQRLLFRGKERENGEYLDMCGVKDRSKVVLMEDPTGIERRAVEMRRNARIQTAHRAILDVSMEVDKLAEQVSAIENSISNGVKVPELQITTPIEMLMRQAIKLDKISAEGDASAQKNLQGKRVQKCVESLDVLKISNAKVKPVVVTTKWETFDPPPTTAKWEFFD
>Malsi_11g005680
MKKRTRVGVENDGLNRKIDWELRPGRMLVQKRDIGDANSGIMIKIKVSHGSYYHDVLVHAQSTFGDLKRVISPETGIEPKEQRLLFRGKEKEDNECLHIAGVKDMSKIVLVEDPASKEKKLEEMKKNQGVLNAYEEVAKVRAEVDKLSQKVQRVQSFVDTLDNLKARNYNPFSKKSINAVSVTKNWERFELGVGSLHAPTPLPSSTKITQDWELFD
>Malsi_12g015180
MMVKNNPNPNPNPNPKVPVPDQNEEIDWEMRPGGMLVQRREDEDAAAVAAGVGASASSRGPMIKIDVVLGPGNGPRYELFLPAHSTFGDMKKHVSQKTNLEPEVQRLFFRGMEKADEEHLDIAGVKNNSKVLLLEARRESKVEEVNQSNEMPVGAGEVRVNSKEVPTGDGDVGGKSNVMSKASQAIAEVRAEVDRLAERVAALEVAVAGRNEVSDKEFVVPTELLMRQLLKLDGIQAEGEEKMQRKAEVRRVQNFVDALDALKTRNSNPVNNSSNAVTVTTEWETFDSGVGSLNPPTSTPEPSSTEPNQEWEHFD
>Malsy_01g017650
MMRMKTKTTGVSLAELNGSSGGGGAESGQGEWELRPGGMLVQKRNPDSDRNSAPPPTIRVRVKYGSIYHEMSISAQSSFGDLKKMLVGPTGLHHEDQKLIFKDKERDSKAFLDMSGVKDRSKMVLVEDPISQEKRYLEMRRNAKMEKASKSISEISLEVDRLAGQVSALESIITKGKKVAEQDVLVLIEQLMNQLLKLDGIMGDGDVKLQRKMQVKRVQKYVETLDVLKAKNSSPSSNGSQIPKQVQQRHSDGHSNGNGHRLAPIQEHQPRNSVDYPPTHNQQVQQQEQPSRHSASGPVVVTTQWETFDSAPALIPTSSTSKAANQSPYPKFNWESFE
>Malsy_03g005860
MKKRSRVGVGNDGLNRKIDWELRPGGMLVQKRDTGDANSGIMIKIKVSHGSYYHDLIVHAQSTFGDLKRVLAHDTGLEPKEQRLLFRGKEKEDNECLHIAGVKDMSKIVLLEDPASKEKKLEEMKKNQGILKAYEQVAKVRAQVDKLSQKVVDLETTLLSGTTVSDKEIVALTELLMVELFKLDSIVADGEAKVQRRVEVRRVQSFVDTLDNLKARNPNPFSKKSINAVSVTTKWERFELGVGSLHAPTPLPSSTKITQDWELFD
>Malsy_04g007180
MEPMKSKKNKMPSSESKRSYDDGSGCLDSAGLEIRPGGMLVQKRTVETNPSSISIPTIKISVHYGSSYHEILISSQASFGELKKMLAEPTKLHHLDQKLIYKKKERDSKEYVARVKQGSRIVLVTSLETTASTGGKVSETDVEKLTELLMMELIKRWNCCRQRSKIAEKSACDKSSEVHRNSGHVKASELQI
>Malsy_04g014560
MVKRNLNPNPNPSPKALVPDQDEEIDWEMRPGGMLVQRREAEDDASATAGGGASASFRGPMMKIDVVLGPGNGPHFELFLPAHSTFGSDMKKHLAQKTDLEPEEQRLFFRGVEKADEEHLDIVGVKNNSKVLLLEARKESKVEEVNQSNEMPNNAGEVGVNSKEMSNNGGQVGGKSNVMSKASCAIAEVIAEVDKLAERVAALEVAVAGGTKVSDKEFVVSTELLMRQLLKLDSIQAEGEEKMQRRAEVRRVQNFVDALDALKARNSNPVNNSSDATAVTTKWETFDSGVGCLDPPTSTPEPSSTEPNQEWEHFD
>Malsy_05g024660
MMKRRSNANGRARDSANSTTSVDEEVAWEMRPGGMLVQKRGEKSDAPAPNLRLRIAFGALRYEISASAQSTFGELKKVLTAETGLQPGEQRLLFRGKERENGEYLDMCGVKDRSKVVLVEDPASIERRAVEMRRNAKIQAAHRAILDVSREVDKLAEQVSAIEKSISNGVKVPELQITTLIEMLMRLAIKLDNISAEGDASAQKNLQGKRVQKCVESLDVLKISNAKVKPVVVTTKWEPVVTTKWETFDPPTTTAQWELFD
>Malsy_06g007850
MEPMNSKKNKMLSSESKRSVDDGSGGPDSVDLEIKPGGMLVQKRTDEMNPSSISIHTIKVRVKGIEENVGRANEVAPSGSEADIQKEREGLQKVTALETTDSTGGKVSTMDVENLTELLMMKLIKLDGIVGTGHLKLQRRV
>Malsy_07g022340
MMRMKTKTTGVSLAELNGRSGGGGADSGQGEWELRPGGMLVQKRNPDSDRNSVPPPTIRVRVKYGSIYHEISISAQSSFGDLKKMLVGPTGLHHQDQKLIFKDKERDSKAFLDMSGVKDRSKMVLVEDPISQEKRYLEMRRNAKMEKASKSISEISLEVDRLAGQVSALESIISKGKKVAEQDVLVLIDQLMNQLLKLDGIMGDGDVKLQRKMQVKRVQKYVETLDVLKVKNSLPSSNGSQIPKQVQQRHSNGHSNGNGHRLAPIQEHQPRRSVGYSPTHNQQLQQQEQPSGQSASGPVVVTTQWETFDSAPALIPASSTSKAANQSPYPRFNWESFE
>Malsy_10g022810
MMRRRSDAKGRAGDSIDNMAQSSTSRDEEVAWEMRPGGMLVQQRGEKSDAPAPNFGLRISFGALRYEMSASAQSTFGELKKALTAKAGLQPGEQRLLFRGKERENGEYLDMCGVKDRSKVVLMEDPTGIERRAVEMRRNARIQTAHRAILDVSMEVDKLAEQVSAIENSISNGVKVPELQITTPIEMLMRQAIKLDKISAEGDASAQKSLQGKRVQKCVESLDVLKISNAKVKPVVVTTKWETFDPPPTTAKWEFFD
>Malsy_11g005590
MKKRTRVGVENDGLNRKIDWELRPGRMLVQKRDIGDANSGIMIKIKVSHGSYYHDVLVHAQSTFGDLKRVLSPETGLEPKEQRLLFRGKEKEDNECLHIAGVKDMSKIVLLEDPASKEKKLEEMKKNQGVLNAYEEVAKVRAEVDKLSQKIVDLETSLSSGLKVSDREIVVLTELLMVELLKLDSIVADGEAKVQRRVEVRRVQSFVDTLDNLKARNSNPFSKKSINAVSVTKNWERFELGVGSLHIPTPLPSSTKITQDWELFD
>Malsy_12g016140
MENTDQPFNETRSVKTRTIISASNPHSVAIQSIPSIQSPSFPKFSNPHPTPSISRYPDSIRAPFFMMVKNNPNPNPNPNPKVPVPDQNEEIDWEMRPGGMLVQRREDEDAAAVAAGVGASASSRGPMIKIDVVLGPGNGPRYELFLPAHSTFGDMKKHVSQKTNLEPEVQRLFFRGMEKADEEHLDIAGVKNNSKVLLLEARKESKVEEVNQSNEMPVGAGEVRVNSKEVPTGGGDVGGKSNVMSKASQAIAEVRAEVDKLAERVAALEVAVAGRNEVSDKEFVVPTELLMRQLLKLDGIQAEGEEKMQRKAEVRRVQNFVDALDALKTRNSNPVNNSSNAVTVTTEWETFDSGVGSLNPPTSTPEPSSTEPNQEWEHFD
>Malsy_scaffold2570g000810
MMKRRSNANGRARDSANSTTSVDEEVAWEMRPGGMLVQKRGEKSDAPAPNLRLRIAFGALRYEISASAQSTFGELKKVLTAETGLQPGEQRLLFRGKERENGEYLDMCGVKDRSKVVLVEDPASIERRAVEMRRNAKIQAAHRALVDVSREVDKLAEQVSAIEKSISNGVKVPELQITTLIEMLMRLAIKLDNISAEGDASAQKNLQGKRVQKCVESLDVLKISNAKVKPVVVTTKWEPVVTTKWETFDPPTTTAQWELFD
>Maldo_GDDH_01G1196900
MMRMKTKTTGVSLAELNGSSGGGGAESGQGEWELRPGGMLVQKRNPDSDRNSAPPPTIRVRVKYGSIYHEMSISAQSSFGDLKKMLVGPTGLHHEDQKLIFKDKERDSKAFLDMSGVKDRSKMVLVEDPISQEKRYLEMRRNAKMEKASKSISEISLEVDRLAGQVSALESIITKGKKVAEQDVLVLIEQLMNQLLKLDGIMGDGDVKLQRKMQVKRVQKYVETLDVLKAKNSSPSSNGSQIPKQVQQRHSDGHSNGNGHRLAPIQEHQPRNSVDYPPTHNQQVQQQEQPSRHSASGPVVVTTQWETFDSAPALIPTSSTSKAANQSPYPKFNWESFE
>Maldo_GDDH_03G1063900
MKKRSRVGVGNDGLNRKIDWELRPGGMLVQKRDTGDANSGIMIKIKVSHGSYYHDLIVHAQSTFGDLKRVLAHDTGLEPKEQRLLFRGKEKEDNECLHIAGVKDMSKIVLLEDPASKEKKLEEMKKNQGILKAYEQVAKVRAQVDKLSQKVVDLETTLLSGTTVSDKEIVALTELLMVELFKLDSIVADGEAKVQRRVEVRRVQSFVDTLDNLKARNPNPFSKKSINAVSVTTKWERFELGVGSLHAPTPSPSSTKITQDWELFD
>Maldo_GDDH_04G1067400
MEPMKSKKNKMPSSESKRSYDDGSGCLDSAGLEIRPGGMLVQKRTVETNPSSISIPTIKISVHYGSSYHEILISSQASFGELKKMLAEPTKLHHLDQKLIYKKKERDSKEYVARVKQGSRIVLVEDILGRDKRCLAQKFKCREIL
>Maldo_GDDH_04G1162100
MVKRNPNPNPNPSPKALVPDQDEEIDWEMRPGGMLVQRREAEDDASATAGGGASASFRGPMMKIDVVLGPGNGPHFELFLPAHSTFGDMKKHLAQKADLEPEEQRLFFRGVEKADEEHLDIVGVKNNSKVLLLEARKESKVEEVNQSNEMPNNAGEVGVNSKEMPNNGGQVGAKSNVMSKASCAIAEVIAEVDKLAERVAALEVAVAGGTKVSDKEFVVSTELLMRQLLKLDSIQAEGEEKMQRRAEVRRVQNFVDALDALKARNSNPVKNSSDATAVTTKWETFDSGVGCLDPPTATPEPSSTEPNQEWEHFD
>Maldo_GDDH_05G1277400
MMKRRSNANGRARDSANSTTSVDEEVAWEMRPGGMLVQKRGEKSDAPAPNLRLRIAFGALRYEISASAQSTFGELKKVLTAETGLQPGEQRLLFRGKERENGEYLDMCGVKDRSKVVLVEDPASIARRAVEMRRNAKIQAAHRAILDVSREVDKLAEQVSAIEKSISNGVKVPELQITTLIEMLMRLAIKLDNISAEGDASAQKNLQGKRVQKCVESLDVLKISNAKVKPVVVTTKWEPVVTTKWETFDPPTTTAQWELFD
>Maldo_GDDH_06G1072800
MEPMNSKKNKMLSSESKRSVDDGSGGPDSVDLEIKPGGMLVQKRTDEMNPSSISIHTIKFRVKYGSSYHEIQISFQASFRELKKMLAERMKLHHLDQKLIYKKKERDSKKYLDVARVKQGSKILLVENILGREKRCLELLKNSSVEKSSKSLAEINLEVTALETTDSTGGKVSTMDVENLTELLMMKLIKLDGIVGTGHLKLQRRVTRVQKYIKILDMLKHQNSKSSRNGAKIKLQQQEIKKIQLATKGLKTDAETTRALEARKFDTQKSSDAAATTIEF
>Maldo_GDDH_07G1264300
MMRMKTKTTGVSLAELNGRSGGGGADSGQGEWELRPGGMLVQKRNPDSDRNSVPPPTIRVRVKYGSIYHEISISAQSSFGDLKKMLVGPTGLHHQDQKLIFKDKERDSKAFLDMSGVKDRSKMVLVEDPISQEKRYLEMRRNAKMEKASKSISEISLEVDRLAGQVSALESIISKGKKVAEQDVLVLIDQLMNQLLKLDGIMGDGDVKLQRKMQVKRVQKYVETLDVLKVKNSLPSSNGSQIPKQVQQRHSNGHSNGNGHRLAPIQEHQPRRSVGYSPTHNQQLQQQEQPSGQSASGPVVVTTQWETFDSAPALIPASSTSKAANQSPYPRFNWESFE
>Maldo_GDDH_10G1256300
PLSVGRKQRINSCRRKIFSRENPAPAETFSRKISAEFPNGKMMKRRSNGKGRAGDSRDNMAQSSTSRDEEVAWEMRPGGMLVQKRGEKSDAPAPNLCLRISFGALRYEMSASAQSTFGELKKALTAKAGLQPGEQRLLFRGKERENGEYLDMCGVKDRSKVVLMEDPTGIERRAVEMRRNARIQTAHRAILNVSMEVDKLAEQVSAIENSISNGVKVPELQITTPIEMLMRQAIKLDKISAEGDASAQKNLQGKRVQKCVESLDVLKISNAKVKPVVVTTKWETFDPPPTTAKWEFFD
>Maldo_GDDH_11G1067400
MKKRTRVGVENDGLNRKIDWELRPGRMLVQKRDIGDANSGIMIKIKVSHGSYYHDVLVHAQSTFGDLKRVLSPETGLEPKEQRLLFRGKEKEDNECLHIAGVKDMSKIVLLEDPASKEKKLEEMKKNQGVLNAYEEVAKVRAEVDKLSQKIVDLETSLLSGLKVSDREIVVLTELLMVELLKLDSIVADGEAKVQRRVEVRRVQSFVDTLDNLKARNSNPFSKKSINAVSVTKNWERFELGVGSLHIPTPLPSSTKITQDWELFD
>Maldo_GDDH_12G1174600
MENTDQPFNETRSVKTRTIISASNPHSVAIQSIPSIQSPSFPKFSNPHPTPSISRYPDSIRAPFFMMVKNNPNPNPNPNPKVPVPDQNEEIDWEMRPGGMLVQRREDEDAAAVAAGVGASASSRGPMIKIDVVLGPGNGPRYELFLPAHSTFGDMKKHVSQKTNLEPEVQRLFFRGMEKADEEHLDIAGVKNNSKVLLLEARKESKVEEVNQSNEMRVGAGEVRVNSKEVPTGGGDVGGKSNVMSKASQAIAEVRAEVDKLAERVAALEVAVAGRNEVSDKEFVVPTELLTRQLLKLDGIQAEGEEKMQRKAEVRRVQNFVDALDALKTRNSNPVNNSSNAVTVTTEWETFDSGVGSLNPPTSTPEPSSTEPNQEWEHFD
>Maldo_Gala_01g017300
MMRMKTKTTGVSLAELNGSSGGGGAESGQGEWELRPGGMLVQKRNPDSDRNSAPPPTIRVRVKYGSIYHEMSISAQSSFGDLKKMLVGPTGLHHEDQKLIFKDKERDSKAFLDMSGVKDRSKMVLVEDPISQEKRYLEMRRNAKMEKASKSISEISLEVDRLAGQVSALESIITKGKKVAEQDVLVLIEQLMNQLLKLDGIMGDGDVKLQRKMQVKRVQKYVETLDVLKAKNSSPSSNGSQIPKQVQQRHSDGHSNGNGHRLAPIQEHQPRNSVDYPPTHNQQVQQQEQPSRHSASGPVVVTTQWETFDSAPALIPTSSTSKAANQSPYPKFNWESFE
>Maldo_Gala_03g005540
MKKRSRVGVGNDGLNRKIDWELRPGGMLVQKRDTGDANSGIMIKIKVSHGSYYHDLIVHAQSTFGDLKRVLAHDTGLEPKEQRLLFRGKEKEDNECLHIAGVKDMSKIVLLEDPASKEKKLEEMKKNQGILKAYEQVAKVRAQVDKLSQKVVDLETTLLSGTTVSDKEIVALTELLMVELFKLDSIVADGEAKVQRRVEVGDASFRNFITSVMVHKVRRVQSFVDTLDNLKARNPNPFSKKSINAVSVTTKWERFELGVGSLHAPTPSPSSTKITQDWELFD
>Maldo_Gala_04g006920
MEPMKSKKNKMPSSESKRSYDDGSGCLDSAGLEIRPGGMLVQKRTVETNPSSISIPTIKISVHYGSSYHEILISSQASFGELKKMLAEPTRLHHLDQKLIYKKKERDSKEYVARVKQGSRIVLVEDILGRDKRCLAQKFKCREIL
>Maldo_Gala_04g014380
MVKRNPNPNPNPSPKALVPDQDEEIDWEMRPGGMLVQRREAEDDASATAGGGASASFRGPMMKIDVVLGPGNGPHFELFLPAHSTFGDMKKHLAQKADLEPEEQRLFFRGVEKADEEHLDIVGVKNNSKVLLLEARKESKVEEVNQSNEMPNNAGEVGVNSKEMPNNGGQVGAKSNVMSKASCAIAEVIAEVDKLAERVAALEVAVAGGTKVSDKEFVVSTELLMRQLLKLDSIQAEGEEKMQRRAEVRRVQNFVDALDALKARNSNPVKNSSDATAVTTKWETFDSGVGCLDPPTATPEPSSTEPNQEWEHFD
>Maldo_Gala_05g025110
MMKRRSNANGRARDSANSTTSVDEEVAWEMRPGGMLVQKRGEKSDAPAPNLRLRIAFGALRYEISASAQSTFGELKKVLTAETGLQPGEQRLLFRGKERENGEYLDMCGVKDRSKVVLVEDPASIARRAVEMRRNAKIQAAHRAILDVSREVDKLAEQVSAIEKSISNGVKVPELQITTLIEMLMRLAIKLDNISAEGDASAQKNLQGKRVQKCVESLDVLKISNAKVKPVVVTTKWEPVVTTKWETFDPPTTTAQWELFD
>Maldo_Gala_06g007730
MEPMNSKKNKMLSSESKRSVDDGSGGPDSVDLEIKPGGMLVQKRTDEMNPSSISIHTIKVRVKYGSSYHEIQISFQASFRELKKMLAERMKLHHLDQKLIYKKKERGSKKYLDVARVKQGSKIVLVENILGGKVSTMDVENLTELMMMKLIKLDGIVGTGHLKLQRRVTRVQKYIEILDMLKHQNSKSTTRNKENPTGHMLKDSKPMQKQRVHWKPENSIRKNPVMQQQQQ
>Maldo_Gala_07g022460
MMRMKTKTTGVSLAELNGRSGGGGADSGQGEWELRPGGMLVQKRNPDSDRNSVPPPTIRVRVKYGSIYHEISISAQSSFGDLKKMLVGPTGLHHQDQKLIFKDKERDSKAFLDMSGVKDRSKMVLVEDPISQEKRYLEMRRNAKMEKASKSISEISLEVDRLAGQVSALESIISKGKKVAEQDVLVLIDQLMNQLLKLDGIMGDGDVKLQRKMQVKRVQKYVETLDVLKVKNSLPSSNGSQIPKQVQQRHSNGHSNGNGHRLAPIQEHQPRRSVGYSPTHNQQLQQQEQPSGQSASGPVVVTTQWETFDSAPALIPASSTSKAANQSPYPRFNWESFE
>Maldo_Gala_10g023280
MMKRRSNAKGRAGDSSDNMAQSSTSRDEEVAWEMRPGGMLVQKRGEKSDAPAPNLCLRISFGALRYEMSASAQSTFGELKKALTAKAGLQPGEQRLLFRGKERENGEYLDMCGVKDRSKVVLMEDPTGIERRAVEMRRNARIQTAHRAILDVSMEVDKLAEQVSAIENSISNGVKVPELQITTPIEMLMRQAIKLDKISAEGDASAQKNLQGKRVQKCVESLDVLKISNAKPNAVIWRTLLGACTIHGQLALGETARAHIRELEPGHSGDYVLLSYPISTHLNAVG
>Maldo_Gala_11g005870
MKKRTRVGVENDGLNRKIDWELRPGRMLVQKRDIGDANSGIMIKIKVSHGSYYHDVLVHAQSTFGDLKRVISPETGIEPKEQRLLFRGKEKEDNECLHIAGVKDMSKIVLVEDPASKEKKLEEMKKNKGVLNAYEEVAKVRAEVDKLSQKIVDLETSLLSGLKVSDREIVVLTELLMVELLKLDSIVADGEAKVQRRVEVGDASSRNFIASVMIHTVQRVQSFVDTLDNLKARNYNPFSKKSINAVSVTKNWERFELEVGSLHAPTPLPSSTKITQDWELFD
>Maldo_Gala_12g016230
MMVKNNPNPNPNPNPKVPVPDQNEEIDWEMRPGGMLVQRREDEDAAAVAAGVGASASSRGPMIKIDVVLGPGNGPRYELFLPAHSTFGDMKKHVSQKTNLEPEVQRLFFRGMEKADEEHLDIAGVKNNSKVLLLEARRESKVEEVNQSNEMPVGAGEVRVNSKEVPTGDGDVGGKSNVMSKASQAIAEVRAEVDRLAERVAALEVAVAGRNEVSDKEFVVPTELLMRQLLKLDGIQAEGEEKMQRKAEVRRVQNFVDALDALKTRNSNPVNNSSNAVTVTTEWETFDSGVGSLNPPTSTPEPSSTEPNQEWEHFD
>Pyrco_DAP_Chr11v0.1_26921.1
MKKRSRVGVENDGLNRKIDWELRPGGMLVQKRDIGDANSGIMIKIKVSHGSYYHDVLVHAQSTFGDLKRVLSHETGLEPKEQKLLFRGKEKEDNECLHIAGVEDTSKIVLLEDPASKEKKLEEMKKNQGTLKAYEEVAKVRAEVDKLSQKIVDLETSLLSGIKVSDREIVVLTELLMVELLKLDSIVADGEAKVQRRVEVRRVQSFVDTLDNLKARNSNPFSKKSINAVRRVQSFVDTLDNLKARNSNPFSKKSINAVSATTNWERFELGVGSLHAPTPLPFSTKITQDWELFD
>Pyrco_DAP_Chr11v0.1_26940.1
MKKKSRVGVENDGLNRKIYWELRPGGMLVQKRDIGEANSGIMIKIKVSHGSYYHDVLVHAQSTFGDLKRVLSHETGLEPKEQRLLFRGKEKEDNECLHIAGVEDTSKIVLLEDPASKEKKLEEMKKNQGTLKAYEEVAKVRAEVDKLSQKIVDLETSLLSGIKVSDREIVVLTELLMVELLKLDSIVADGEAKVQRRVEVRRVQSFVDTLDNLKARNSNPFSKKSINAGMIGIACASRRKIDWELRPGGMLVQKRDIGDANSGIMIKIKVSHGSYYHDVLVHAQSTFGDLKRVLSHETGLEPKEQRLLFRGKEKEDNECLHIAGVEDTSKIVLLEDPASKEKKLEEMKKNQGTLKAYEEVAKVRAEVDKLSQKIVDLETSLLSGIKVSDREIVVLTELLMVELLKLDSIVADGEAKVQRRVEVRRVQSFVDALDNLKARNSNPFSKKSINAVSATTNWERFELGVGSLHAPTPLPFSTKITQDWELFD
>Pyrco_DAP_Chr12v0.1_30260.1
MELNSNAKESGGFGLRFDADALKDLLPFEFPYGGAFGVSSDFSSPVESSETESDEEDYLTGLTRQMAYSTLDDEFNFKDSNSAFASEKPKGWVASGSPQSTLYAVSSGCGCGQGSSRGSPNAQSPPATWDLLHAAAGEVAKMSMNQSRSLLDPPRKPSPDCSVPHRALSSRPTTIGSSKLMSSESTHQGVSLAELNGSSGGGRADSGQGEWELRPGGMLVQKRNPDSDRNSVPPPTIRVRVKYGSIYHEISISAQSSFGDLKKMLVGPTGLHHQDQKLIFKDKERASKSISEISLEVDRLAGQVSALESIISKGKNVAEQDVLVLIEQLMNQLLKLDGIMGDGEGDVQWLLLVAVLSDGNGGALDSRDLIRLLASAAAFECD
>Pyrco_DAP_Chr12v0.1_30816.1
MMVKNNPNPNPKALVQRREDEDEAAVAAGVGASASSRGPMIKIDVVLGPGNGPRYELFLPAHSTFGDMKKHVAQKTNLEPEAQRLFFRGMEKADEEHLDIAGVKNNSKVLLLEARKESKVEEVNQSNEMPVGAGEVGVNSKKMPTSGGDVGGKSNVMSKASQAIAEVRAEVDKLAERVRRVQNFVDALDALKVRNSNPVNNSSNAVTVTTEWETFDSGVGSQNPPTSTPEPSSTEPNQEWEHFD
>Pyrco_DAP_Chr12v0.1_30837.1
MMVKNNPNPNPKALVQRREDEDEAAVPAGVGASASSRGRMIKIDVVLGPGNGPRYELFLPAHSTFGDMKKHVAQKTNLEPEAQRLFFRGMEKADEEHLDIAGVKNNSKVLLLEARKESKVEEVNQSNEMSVGAGEVGVNSKKMPTSGGDVGGKSNVMSKASQAIAEVRAEVDKLAERVRRVQNFVDALDALKVRNSNPVNNSSNAVTVTTEWETFDSGVGSQNPPTSTPEPSSTEPNQEWEHFD
>Pyrco_DAP_Chr15v0.1_38961.1
MLRMKTKITGVSLAELNGSSGGGRVDSGQGEWELRPGRMLVQKRNPDSDRNSVPPPTIRVRVKYGSIYHEISISAQSSFGDLKKMLVGPTGLHHQDQKLIFKDKGRASKSISEISLEVDRLAGQVSALESIISKGKNIAEQDVLVLIEQLMNQLLKLDGIMGDGEGDVQWLLLVAVLSDGNGGALDSRVTAVKRLADREARRFALLQALAASALPPWLLPLNVINKIKVCQLTPKDLIRLLASAAAFECD
>Pyrco_DAP_Chr1v0.1_01902.1
MMRMKTKTTGVSLAELNGSSGGGGAESGQGEWELRPGGMLVQKRNPDSDRNSAPPPTIRVRVKYGSIYHEMSISAQSSFGDLKKMLVGPTGLHHEDQKLIFKDKERDSKAFLDMSGVKDRSKMVLVEDPISQEKRYLEMRRNAKMEKASKSISEISLEVDRLAGQVSALESIITKGKKVAEQDVLVLIEQLMNQLLKLDGIMGDGDVKLQRKMQVKRVQKYVETLDVLKAKNSSPSSNGSQIPKQVQQRHSDGHSNGNGHRLAPIQEHQPRNSVDYPPTHNQQVQQQEQPSRHSASGPVVVTTQWETFDSAPALIPTSSTSKAANQSPYPKFNWESFE
>Pyrco_DAP_Chr3v0.1_05919.1
MKKRSRAGVGNDGLNRKIDWELRPGGMLVQKRDTGDANSGVMIKIKVSHGSYYHDLIVHAQSTFGDLKRVLAHDTGLEPKEQRLLFRGKEKEDNECLHIAGVKDMSKIVLLEDPASKEKKLEEMKKNQGILKAYEQVAEVRAQVDKLSQKVVDLETNLLSGTTVSDKEIVVLTELLMVELFKLDSIVADGEAKVQRRVEVGDASFRNFITSVMVHKVRRVQSFVDTLDNLKARNPNPFSKKSINAVSVTTKWERFELGVGSLHAPTPLPSSTKITQDWELFD
>Pyrco_DAP_Chr4v0.1_08655.1
MEPMKSKKNKTLSSESKRSDDNGRGCPDSAGLEIRPGGMLVQKRTVEMSPNSVSIPTIKIRVRYGSSYHEILISSQASFGELKKMLAEPTKLHHLDQKLIYKKKERDSKEYLDVARVKHGSRIVLVEDILGREKRCLELLRNSNAEKSSKSIAEINLEVDKLAGQVTSLETTASAGGKVSETDVEKLTELLMMKLIKLDGTVADGDLKLQRRVQVTRVQKYIEILDMLKHQNSKSSSNGNKIKLQQQDSSTGHMPKDSKLTQKQRMHWKLENSVRKNPVMQQQQEKNSESVVVTTKWETFD
>Pyrco_DAP_Chr4v0.1_09516.1
MVKKNPNPKALVPDQDEEIDWEMRPGGMLVQRREDEDDASAAAGGGASASFWGPMMKIDVVLGPGNGPHFELFLPAHSTFGDMKKHLAQKTDLEPEEQRLFFRGVEKADEEHLDIAGVKNNSKVLLLEARKESKVEEVNQSNEMPINAGEVGVNSKEMPNNGGQVGGKSNVMSKASHAIAEVVAEVDKLAERVRRVQNFVDALDALKARNSNPVNNSSNATTVTTKWETFDSGVGCLDPPTSTPEPSSTEPNQEWEHFD
>Pyrco_DAP_Chr5v0.1_12800.1
MMKRRSNANGRARDSANNTTPSSTSVDEEVAWEMRPGGMLVQKRGEKSDAPAPNLRLRIAFGALRYEISASAQSTFGELKKVLTAETGLQPGEQRLLFRGKERENGEYLDMCGVKDRSKVVLVEDPASIERRAVEMRRNAKIQAAHRAILDVSREVDKLAEQVSAIEKSISNGVKVPELQITTLIEMLMRLAIKLDNISAEGDASAQKNLQGKRVQKCVEGLDVLKISNAKVKPVVVTTKWEPVVTTKWETFDPPATTAQWEFFD
>Pyrco_DAP_Chr5v0.1_12851.1
MMKRRSNANGRARDSANNTTPSSTSVDEEVAWEMRPGGMLVQKRGEKSDAPAPNLRLRIAFGALRYEISASAQSTFGELKKVLTAETGLQPGEQRLLFRGKERENGEYLDMCGVKDRSKVVLVEDPASIERRAVEMRRNAKIQAAHRAILDVSREVDKLAEQVSAIEKSISNGVKVPELQITTLIEMLMRLAIKLDNISAEGDASAQKNLQGKRVQKCVEGLDVLKISNAKVKPVVVTTKWEPVVTTKWETFDPPATTAQWEFFD
>Pyrco_DAP_Chr6v0.1_14305.1
MFSSESNRSVDDGSGGPDRADLEIRPGGMLVQKRTDETNPSAVSIPTIKVRVKHGSSCHEIQINSQASFGELKKMLAERTKLHHLDQKLIYKKKERDSKEYLDVARVKQGSKIVLLIKLDGIVAADHLKLQRKVQVTRVQKYIEILDMLKHQSSKSSSNGAKIKLQQQENPTGHMPKDSKPTQKQRVHWKLENSVRKNPVTQQQQQENSESVVVTTKWETFD
>Pyrco_DAP_Chr6v0.1_14308.1
MFSSESNRSVDDGSGGPDSADLEIRPGGMLVQKRTDETNPSAVSIPTIKVRVKHGSSCHEIQINSQASFALETTASTGGKVSETDVENLTELLMMKLIKLDGIVAADHLKLQRKVQVTRVQKYIEILDMLKHQSSKSSGNGAKIKLQQQENPTGHMPKDSKPTQKQRVHWKLENSVRKNPVMQQQQQENSESVVVTTKWETFD
>Pyrco_DAP_Chr7v0.1_18378.1
MMRMKTKIRGVSLAELNGSSGGGGADSGQGEWELRPGGMLVQKRNPDSDRNSVPPPTIRVRVKYGSIYHEISISAQSSFGDLKKMLVGPTGLHHQDQKLIFKDKERDSKAFLDMSGVKDRSKMVLVEDPISQEKRYLEMRRNAKMERASKSISEISLEVDRLAGQVSALESIISKGKKVAEQDVLVLIEQLMNQLLKLDGIMGDGDVKLQRKMQVKRVQKYVETLDVLKVKNSLPSSNGSQIPKQVQQRHSNGHSNGNGHRLAPIQEHQPRNSVGYSPTHNQQVQQQEQPSRQSASGPVVVTTQWETFDSAPALIPTSSTSKAANQSPYPKFNWESFE
>Pyrco_BP1_008288.1
MMKRRSNANGRARDSANNTTPSSTSVDEEVAWEMRPGGMLVQKRGEKSDAPAPNLRLRIAFGALRYEISASAQSTFGELKKVLTAETGLQPGEQRLLFRGKERENGEYLDMCGVKDRSKVVLVEDPASIERRAVEMRRNAKIQAAHRAILDVSREVDKLAEQVSAIEKSISNGVKVPELQITTLIEMLMRLAIKLDNISAEGDASAQKNLQGKRVQKCVEGLDVLKISNAKVKPVVVTTKWEPVVTTKWETFDPPATTAQWEFFD
>Pyrco_BP1_014439.1
MLVGPTGLHHQDQKLIFKDKERASKSISEISMEVDKFVGQVSALESIISKGKNVAEQDVLVLIEQLMNQLLKLDGIMGDGEGDVQWLLLMAVLSDGNDGALDSRAKKGNPLRRSDRNPDTAVLHLQALAASAPPPWLLPLNVINKTKVCQLTPKDLIRLLASAAAFEGD
>Pyrco_BP1_015560.1
MKKRSRAGAGNDGLNRKIDWELRPGGMLVQKRDTGDANSGVMIKIKVSHGSYYHDLIVHAQSTFGDLKRVLAHDTGLEPKEQRLLFRGKEKEDNECLHIAGVKDMSKIVLLEDPASKEKKLEEMKKNQGILKAYEQVAEVRAQVDKLSQKVVDLETNLLSGTTVSDKEIVVLTELLMVELFKLDSIVADGEAKVQRRVEVGDASFRNFITSVMVHKVRRVQSFVDTLDNLKARNPNPFSKKSINAVSVTTKWERFELGVGSLHAPTPLPSSTKITQDWELFD
>Pyrco_BP1_015892.1
MMVKNNPNPNPKALVQRREDEDEAAVAAGVGASASSRGPMIKIDVVLGPGNGPRYELFLPAHSTFGDMKKHVAQKTNLEPEAQRLFFRGMEKADEEHLDIAGVKNNSKVLLLEARKESKVEEVNQSNEMPVGAGEVGVNSKKMPTSGGDVGGKSNVMSKASQAIAEVRAEVDKLAERVTALEVAVAGRNEVSDKEFVVPTELLMRQLLKLDGIHAEGEEKMQRKAEVRRVQNFVDALDALKVRNSNPVNKSSNAVTVTTEWETFDSGVGSQNPPTSTPEPSSTEPNQEWEHFD
>Pyrco_BP1_019712.1
MMRMKTKIRGVSLAELNGSSGGGGADSGQGEWELRPGGMLVQKRNPDSDRNSVPPPTIRVRVKYGSIYHEISISAQSSFGDLKKMLVGPTGLHHQDQKLIFKDKERDSKAFLDMSGVKDRSKMVLVEDPISQEKRYLEMRRNAKMERASKSISEISLEVDRLAGQVSALESIISKGKKVAEQDVLVLIEQLMNQLLKLDGIMGDGDVKLQRKMQVKRVQKYVETLDVLKVKNSLPSSNGSQIPKQVQQRHSNGHSNGNGHRLAPIQEHQPRNSVGYSPTHNQQVQQQEQPSRQSASGLVVVTTQWETFDSAPALIPTSSTSKAANQSPYPKFNWESFEFPSSLIDGASKDNVQSFSTWLQDLLVEGLEKPKLSAPNSFSVDLVGIVCNERGGRASRILWEEGG
>Pyrco_BP1_030670.1
MMRMKTKTTGVSLAELNGSSGGGGAESGQGEWELRPGGMLVQKRNPDSDRNSAPPPTIRVRVKYGSIYHEMSIRDLKKMLVGPTGLHHEDQKLIFKDKERDSKAFLDMSGVKDRSKMVLVEDPISQEKRYLEMRRNAKMEKASKSISEISLEVDRLAGQVSALESIITKGKKVAEQDVLVLIEQLMNQLLKLDGIMGDGDVKLQRKMQVKRVQKYVETLDVLKAKNSSPSSNGSQIPKQVQQRHSDGHSNGNGHRLAPIQEHQPRNSVDYPPTHNQQVQQQEQPSRHSASGPVVVTTQWETFDSAPALIPASSTSKAANQSPYPKFNWESFE
>Pyrco_BP1_031299.1
MTAEVPIGQTWKSGQGGMLVQKRTDETNPSAVSIPTIKVRVKHGSSCHEIQINSQASFGELKKMLAERTKLHHLDQKLIYKKKERDSKEYLDVARVKQGSKIVLVEDILGREKRCLELLRNSNAEKSSKSLAEINLEVDKLAGQVTALETTASTGGKVSETDVENLTELLMMKLITLDGIVAAGHLKLQRRVQVTRVQKYIQILDMLKHQSSKSSGNGAKIKLQQQENPTGHMPKDSKPTQKQRVHWKLENSVRKNPVTQQQQQENSESVVVTTKWETFD
>Pyrco_BP1_034545.1
MEPMKSKKNKMLSSESKRSDDDGRGCPDSAGLEIRPGGMLVQKRTVEMNPSSVSIPTIKIRVRYGSSYHEILISSQASFGELKKMLAEPTKLHHLDQKLIYKKKERDSKEYLDVARVKHGSRIVLVEDILGREKRCLELLRNSNAEKSSKSIAEINLEVDKLAGQVTSLETTASAGGKVSETDVEKLTELLMMKLIKLDGTVADGDLKLQRRVQVTRVQKYIEILDMLKHQNSKSSSNGNKIKLQQQDSSTGHMPKDSKPTQKQSIHWKLENSVRKNPVMQQQQEKNSESVVVTTKWETFD
>Pyrco_BP1_043322.1
MQGDLKRVLSHETGLEPKEQRLLFRGKEKEDNECLHIAGVEDTSKIVLLEDPASKEKKLEEMKKNQGTLKAYEEVAKVRAEVDKLSQKVCVFDQVLFSCSVL
>Pyrco_BP_DH_01g20740
MMRMKTKTTGVSLAELNGSSGGGGAESGQGEWELRPGGMLVQKRNPDSDRNSAPPPTIRVRVKYGSIYHEMSISAQSSFGDLKKMLVGPTGLHHEDQKLIFKDKERDSKAFLDMSGVKDRSKMVLVEDPISQEKRYLEMRRNAKMEKASKSISEISLEVDRLAGQVSALESIITKGKKVAEQDVLVLIEQLMNQLLKLDGIMGDGDVKLQRKMQVKRVQKYVETLDVLKAKNSSPSSNGSQIPKQVQQRHSDGHSNGNGHRLAPIQEHQPRNSVDYPPTHNQQVQQQEQPSRHSASGPVVVTTQWETFDSAPALIPASSTSKAANQSPYPKFNWESFE
>Pyrco_BP_DH_03g05150
MKKRSRAGVGNDGLNRKIDWELRPGGMLVQKRDTGDANSGVMIKIKVSHGSYYHDLIVHAQSTFGDLKRVLAHDTGLEPKEQRLLFRGKEKEDNECLHIAGVKDMSKIVLLEDPASKEKKLEEMKKNQGILKAYEQVAEVRAQVDKLSQKVVDLETNLLSGTTVSDKEIVVLTELLMVELFRLDSIVADGEAKVQRRVEVRRVQSFVDTLDNLKARNPNPFSKKSINAVSVTTKWERFELGVGSLHAPTPLPSSTKITQDWELFD
>Pyrco_BP_DH_04g06050
MEPMKSKKNKMLSSESKRSDDDGRGCPDSAGLEIRPGGMLVQKRTVEMNPSSVSIPTIKIRVRYGSSYHEILISSQASFGELKKMLAEPTKLHHLDQKLIYKKKERDSKEYLDVARVKHGSRIVLVEDILGREKRCLELLRNSNAEKSSKSIAEINLEVDKLAGQVTSLETTASAGGKVSETDVEKLTELLMMKLIKLDGTVADGDLKLQRRVQVTRVQKYIEILDMLKHQNSKSSSNGNKIKLQQQDSSTGHMPKDSKPTQKQSIHWKLENSVRKNPVMQQQQEKNSESVVVTTKWETFD
>Pyrco_BP_DH_04g14510
MVKKNPNPKALVQRREDEDDASAAAGGGASASFWGPMMKIDVVLGPGNGPHFELFLPAHSTFGDMKKHLAQKTDLEPEEQRLFFRGVEKADEEHLDIAGVKNNSKVLLLEARKESKVEEVNQSNEMPINAGEVGVNSKEMPNNGGQVGGKSNVMSKASHAIAEVVAEVDKLAERVAVLKVAVAGGTKVSDKEFVVSTELLMRQLLKLDSIQAEGEEKMQRRAEVRRVQNFVDALDALKARNSNPVNNSSNATTVTTKWETFDSGVGCLDPPTSTPEPSSTEPNQEWEHFD
>Pyrco_BP_DH_05g25850
MMKRRSNANGRARDSANNTTPSSTSVDEEVAWEMRPGGMLVQKRGEKSDAPAPNLRLRIAFGALRYEISASAQSTFGELKKVLTAETGLQPGEQRLLFRGKERENGEYLDMCGVKDRSKVVLVEDPASIERRAVEMRRNAKIQAAHRAILDVSREVDKLAEQVSAIEKSISNGVKVPELQITTLIEMLMRLAIKLDNISAEGDASAQKNLQGKRVQKCVEGLDVLKISNAKVKPVVVTTKWEPVVTTKWETFDPPATTAQWEFFD
>Pyrco_BP_DH_06g07230
MFSSESNRSVDDDSGGPDSADLEIRPGGMLVQKRTDETNPSAVSIPTIKVRVKHGSSCHEIQINSQASFGELKKMLAERTKLHHLDQKLIYKKKERDSKEYLDVARVKQGSKIVLVEDILGREKRCLELLRNSNAEKSSKSLAEINLEVDKLAGQVTALETTASTGGKVSETDVENLTELLMMKLITLDGIVAAGHLKLQRRVQVTRVQKYIQILDMLKHQSSKSSGNGAKIKLQQQENPTGHMPKDSKPTQKQRVHWKLENSVRKNPVMQQQQQENSESLAVTTKWETFD
>Pyrco_BP_DH_07g24290
MMRMKTKITGVSLAELNGSSGGGGADSGQGEWELRPGGMLVQKRNPDSDRNSVPPPTIRVRVKYGSIYHEISISAQSSFGDLKKMLVGPTGLHHQDQKLIFKDKERDSKAFLDMSGVKDRSKMVLVEDPISQEKRYLEMRRNAKMERASKSISEISLEVDRLAGQVSALESIISKGKKVAEQDVLVLIEQLMNQLLKLDGIMGDGDVKLQRKMQVKRVQKYVETLDVLKVKNSLPSSNGSQIPKQVQQRHSNGHSNGNGHRLAPIQEHQPRNSVGYSPTHNQQVQQQEQPSRQSASGLVVVTTQWETFDSAPALIPTSSTSKAANQSPYPKFNWESFE
>Pyrco_BP_DH_10g21210
MLVQKRGEKSDAPVPNLCLRISFGALHYEISASAQFTFGELKALTAKTGLQPGEYLDMCRVKGRSKVVLMEDPASIERRPVEMRRNAKIQTAHRAILDVSMEVDKLAEQVSAIEKSILNNGVKVPELQITTLIEMLMRQAIKLDNISAEGDASAQKNLQGRGVQKCVESLDMLKISNAKVKPVVVTTKWATFDPPPTTAKWEFFD
>Pyrco_BP_DH_11g05680
MQGDRSLPLKRVLSHETGLEPKEQKLLFRGKEKEDNECLHIAGVEDTSKIVLLEDPASKEKKLEEMKKNQGTLKAYEEVAKVRAEVDKLSQKIVDLETSLLSGIKVSDREIVVLTELLMVELLKLDSIVADGEAKVQRRVEVRRVQSFVDTLDNLKARNSNPFSKKSINAVSATTNWERFELGVGSLHAPTPLPFSTKITQDWELFD
>Pyrco_BP_DH_11g05690
MRKLPKLEQRLTSSLKRFVCLIRSFFRAAFYNLLSGIKVSDREIVVLTELLMVELLKLDSIVADGEAKVQRRVEVRRVQSFVDTLDNLKARNSNPFSKKSINAVSVTTNWERFELGVGSLHASTPLPSSTKITQDWELLD
>Pyrco_BP_DH_12g16510
MMVKNNPNPNPKALVQRREDEDEAAVAAGVGASASSRGPMIKIDVVLGPGNGPRYELFLPAHSTFGDMKKHVAQKTNLEPEAQRLFFRGMEKADEEHLDIAGVKNNSKVLLLEARKESKVEEVNQSNEMPVGAGEVGVNSKKMPTSGGDVGGKSNVMSKASQAIAEVRAEVDKLAERVTALEVAVAGRNEVSDKEFVVPTELLMRQLLKLDGIHAEGEEKMQRKAEVRRVQNFVDALDALKVRNSNPVNKSSNAVTVTTEWETFDSGVGSQNPPTSTPEPSSTEPNQEWEHFD
>Pruav_sc0000355.1_g300.1.mk
MEPMKSKMNKMFSPATKFSVDGKGGPNVEDLEIRPGGMLVQKRNAEMNPSSVSIPTIKVRVKYGTLYHEIRINPQASFGELKKMLAEPTKLLHLDQKLIFKNKERDSKEYLDLARVKDGSKIVLEEDIVSRERRCVELLRNANAEKSSKSLAEINLEVDKLAGQVTALEATASTGGKVAETDVDNLTELLMMKLIKLDGIVAEGDLKLQRRLQVKRVQKYIGILDMLRYQSSKSSSNEAKIQLQKQENPIGHMSRDSKPVQKQRAPSKLEKSVRTIPAQQQPQKHSESVVVTTKWETFD
>Pruav_sc0000481.1_g340.1.mk
MLKRRSNSYGRARDSSNTPPSSTSRDEEVAWEMRPGGMLVQKRGENSDAPAPNLRLRIAFGAMRYEISAASRSTFGELKKVLMVETGLQPGEQRLIFRGKERENVEYLDMCGVKDRSKVILIEDPASIERRADEMRRNAKIQSAHRAISDVSVEVDKLAEQGKRVQKCVESLDVLKISNANVKPVVVTTKWETFEPPPTTPQWEIFD
>Pruav_sc0000638.1_g840.1.mk
MKKRSKVGVENDGFDRQIDWELRPGGMLVQKRDIGDASSGPMIKIKVSHGSYYHDVIVNAQSTFGDLKRVLAHETGLEPKEQRLLFRGKEKEDNECLHMAGVKDMSKIILLEDPASKEKKLEEMKKNQGVLKAYEEVAKVRAEVDKLSQKIVDFEATLLSGTKVSDKEIGVLTELLMVELLKLDAIAADGEAKVQRRVEVRRVQSFVDTLDKLKARNSNPFSKKSSNAVSVTTKWERFELGVGSLNAPTPLPSSTKITQDWELFD
>Pruav_sc0001341.1_g010.1.mk
MVKKNPNPNPKVPVPVQNEEIDWEMRPGGMLVQRREDGDDPSSAAASASASSRGPMIKIDVVHGPAHQAQYELFVPPHSTFGDVKIHLAQKTGLEPSAQKLFFRGKEKEDEEQLHIAGVKDNSKVLLMEDRKSEEKKVEELKESKAGEIGDNSNADEIGVKSSDMSKAFQAIAEVRAEVDKLSDRVAALEVAVGGGTKVSDKEFAISTELLMRQLLKLDGIKAEGEAKMQRKAEVRRVQHFVDALDTLKARNSNPFNNSSNAASVTTKWETFDSGVGCLSAPTPMPSSTEVNQDWEHFD
>Pruav_sc0001405.1_g570.1.mk
MMRMKTKATGVALSELNGSSGSGGNASGPAEWELRPGGMLVQKRNPDSDCNIAPPPTIRVRVKYGSIYHEINISAQSSFGDLKKMLAGPTGLHHQDQKLIYKDKERDSKAFLDMSGVKDRSKMVLVEDPISQEKRYLEMRRNAKMEKASKSISEISLEVDRLAGQVSALESIITKGKKVAEQDVLTLIEQLMNQLLKLDGIMGDGDVKLQRKMQVRRVQKCVETLDILKAKNSMPSSNGGQTPKQVQQKHSNGHRHGAIHQQPQSHYNGNGHLLTPIQEHQPRHSVGYSPLHHQQGQQPSRHSASGPVVVTTQWETFDSAPALIPTSSTAKSASATNHSGYPKFNWESFE
>Pyrusco10g006700.1
MMKWRSNAKGRAGDSSDNMTQSLTSRDEEKRGEKSDAPASNLCLRISFGALHYEMSANAQFTFGQLKKALTAKTRLQPGEQRRLFRGKERENGEYLDACGDPASIERRAFGMRRNAKIQTAHRAILDVSMEVDKLAEQVSATEKSILNNGVQVPELQITTLIEMLMRQAIKLDNISAEGDASAHKNLQGKGVQKCVESLDMLKISSAKVKPVVVTTKWATFDPPPTTAKCEFFD
>Pyrusco11g020950.1
MKKKSRVGVENDGLNRKIYWELRPGGMLVQKRDIGEANSGIMIKIKVSHGSYYHDVLVHAQSTFGDLKRVLSHETGLEPKEQRLLFRGKEKEDNECLHIAGVEDTSKIVLLEDPASKEKKLEEMKKNQGTLKAYEEVAKVRAEVDKLSQKIVDLETSLLSGIKVSDREIMVLTELFMVELLKLDSIVADGEAKVQRRVEVRRVQSFVDTLDNLKARNFNPFSKKSINAVSVTTNWERFELGVGSLHASTPLPSSTKITQDWELLD
>Pyrusco12g006980.1
MMVKNNPNPNPKALVQRREDEDEAAVAAGVGASASPRGPMIKIDVVLGPGNGPRYELFLPAHSTFGDMKKHVAQKTNLEPEAQRLFFRGMEKADEEHLDIAGVKNNSKVLLLEARKESKVEEVNQSNEMPVGAGEVGVNSKKMPTSDGHVGGKSNVMSKASQAIAEVRAEVDKLAERVTALEVAVAGRNEVSDKEFVVPTELLMRQLLKLDGIQAEGEEKMQRKAEVRRVQNFVDALDALRVRNSNPVNNSSNAVTVTTEWETFDSGVGSLNPPTSTPEPSSTEPNQEWEHFD
>Pyrusco3g019660.1
MKKRSRAGVGNDGLNRKIDWELRPGGMLVQKRDTGDANSGVMIKIKVSHGSYYHDLIVHAQSTFGDLKRVLAHDTGLEPKEQRLLFRGKEKEDNECLHIAGVKDMSKIVLLEDPASKEKKLEEMKKNQGILKAYEQVAEVRAQVDKLSQKVVDLETNLLSGTTVSDKEIVVLTELLMVELFRLDSIVADGEAKVQRRVEVRRVQSFVDTLDNLKARNPNPFSKKSINAVSVTTKWERFELGVGSLHAPTPLPSSTKITQDWELFD
>Pyrusco4g013870.1
MEPMKSKKNKMLSSESKRSDDDGRGCPDSAGLEIRPGGMLVQKRTVEMNPSSVSIPTIKIRVRYGSSYHEILISSQASFGELKKMLAEPTKLHHLDQKLIYKKKERDSKEYLDVARVKHGSRMVLVEDTLGREKRCLELLRNSNAEKSSKSIAEINLEVDKLAGQVTSLETTASAGGKVSETDVEKLTELLMMKLIKLDGTVADGDLKLQRRVQVTRVQKYIEILDMLKHQTSKSSSNGNKIKLQQQDSSTGHMPKDSKPTQKQRMHWKLENSVRKNPVMQQQQEKNSESVVVTTKWETFD
>Pyrusco4g014180.1
MEPMKSKKNKMLSSESKRSDDDGRGCPDSAGLEIRPGGMLVQKRTVEMNPSSVSIPTIKIRVRYGSSYHEILISSQASFGELKKMLAEPTKLHHLDQKLIYKKKERDSKEYLDVARVKHGSRIVLVEDILGREKRCLELLRNSNAEKSSKSIAEINLEVDKLAGQVTSLETTASAGGKVSETDVEKLTELLMMKLIKLDGTVADGDLKLQRRVQVTRVQKYIEILDMLKHQNSKSSSNGNKIKLQQQDSSTGHMPKDSKPTQKQSIHWKLENSVRKNPVMQQQQEKNSESVVVTTKWETFD
>Pyrusco5g006980.1
MLVGPTGLHHQDQKLIFKDKGRASKSISEISLEVDRLAGQVSALESIISKGKNIAEQDVLVLIEQLMNQLLKLDGIMGDGEGDVQWLLLVAVLSDGNGGALDSRVTAVKRLADREARRFALLQALAASALPPWLLPLNVINKIKVCQLTPKDLIRLLASAAAFECD
>Pyrusco5g022010.1
MMKRRSNANGRARDSANNTTPSSTSVDEEVAWEMRPGGMLVQKRGEKSDAPAPNLRLRIAFGALRYEISASAQSTFGELKKVLTAETGLQPGEQRLLFRGKERENGEYLDMCGVKDRSKVVLVEDPASIERRAVEMRRNAKIQAAHRAILDVSREVDKLAEQVSAIEKSISNGVKVPELQITTLIEMLMRLAIKLDNISAEGDASAQKNLQGKRVQKCVESLDVLKISNAKVKPVVVTTKWEPVVTTKWETFDPPTTTAQWEFFD
>Pyrusco6g007030.1
MFSSESNRSVDDGSGGPDSADLEIRPGGMLVQKRTDETNPSAVSIPTIKVRVKHGSSCHEIQINSQASFGELKKMLAERTKLHHLDQKLIYKKKERDSKEYLDVARVKQGSKIVLVEDILGREKRCLELLRNSNAEKSSKSLAEINLEVDKLAGQVTALETTASTGGKVSETDVENLTELLMMKLIKLDGIVAAGHLKLQRRVQVTRVQKYIEILDMLKHQSSKSSSNGAKLRLQQQENPTGHMPKDSKPMQKQRVHWKLENSVRKNPVMQQQQQKNSESVVVTTKWETFD
>Pyrusco6g007050.1
MFSSESNRFVDDGSGGRDSADLEIRPGGMLVQKRTDETNPSAVSIPTIKVRVKHGSSCHEIQINSQASFGELKKMLAKRTKLHHLDQKLIYKKKERDSKEYLDVARVKQGSKIVLVEDILGREKRCLELLRNSNAEKSSKSLAEINLEVDKLAGQVTALETTASTGGKVSETDVENLTELLMMKLIKLDGIVAAGHLKLQRRVQVTRVQKYIEILDMLKHQSSKSSSNGAKLRLQQQENPTGHMPKDSKPMQKQRVHWKLENSVRKNPVMQQQQQKNSESVVVTTKWETFD
>Pyrusco7g020070.1
MMRMKTKITGVSLAELNGSSGGGGADSGQGEWELRPGGMLVQKRNPDSDRHSVPPPTIRVRVKHGSIYHEISISAQSSFGDLKKMLVGPTGLHHQDQKLIFKDKERDSKAFLDMSGVKDRSKMVLVEDPISQEKRYLEMRRNAKMERASKSISEISLEVDRLAGQVSALESIISKGKKVAEQDVLVLIEQLMNQLLKLDGIMGDGDVKLQRKMQVKRVQKYVETLDVLKVKNSLPSSNGSQIPKQVQQRHSNGHSNGNGHRLTPIQEHQPRNSAGYSPTHNQQVQQQEQPSRQSASGPVVVTTQWETFDSAPALIPTSSTSKAANQSPYPKFNWESFE
>Pyrbe_001899
MMRMKTKTTGVSLAELNGSSGGGGAESGQGEWELRPGGMLVQKRNPDSDRNSAPPPTIRVRVKYGSIYHEMSISAQSSFGDLKKMLVGPTGLHHEDQKLIFKDKERDSKVFLDMSGVKDRSKMVLVEDPISQEKRYLEMRRNAKMEKASKSISEISLEVDRLAGQVSALESIITKGKKVAEQDVLVLIEQLMNQLLKLDGIMGDGDVKLQRKMQVKRVQKYVETLDVLKAKNSSPSSNGSQIPKQVQQRHSDVHSNGNGHRLAPIQEHQPRNSVDYPPTHNQQVQQQEQPSRHSASGPVVVTTQWETFDSAPALIPTSSTSKAANQSPYPKFNWESFE
>Pyrbe_005157
MMKRRSNAKGRAGDSSDNITQSSPSRDEEVAWEMRPRGMLTRELTETKLYRAVEEGSYGEDRATAWRAEAAIQSKRARKRRVLGRVRSQSRSKVVLMEDPASIERRAFEMRRNAKIQTAHRAILDVSMEVDKLAEQVIKTQTSTSSLDPCSF
>Pyrbe_006693
MKKKSRVGVENDGLNRKIYWELRPGGMLVQKRDIGEANSGIMIKIKVSHGSYYHDVLVHAQSTFGDLKRVLSHETGLEPKEQRLLFRGKEKEDNECLHIAGVEDTSKIVLLEDPASKEKKLEEMKKNQGTLKAYEEVAKVRAEVDKLSQKIVDLETSLLSGIKVSDREIMVLTELFMVELLKLDSIVADGEAKVQRRVEVRRVQSFVDALDNLKARNSNPFSKKSIDAVSVTTNWERFELGVGSLHASTPLPSSTKITQDWELLD
>Pyrbe_011938
MRCSNIGTDQPINETRSVKTRTIISHYLPQTLTQSLSSQYRRYKTLLFPNSRTPARHFPFRDNPDSIRAPFFMMVKNNPNPNPKALVQRREDEDEAAVAAGVGASASSRGPMIKIDVVLGPGNGPRYELFLPAHSTFGDMKKHVAQKTNLEPKAQRLFFRGMEKADEEHLDIAGVKNNSKVLLLEARKESKVEEVNQSNEMPVGAGEVGVNSKKMPNSGGDVGGKSNVMSKTSQAIAEVRAEVDKLAERVTALEVAVAGRNEVSDKEFVVPTELLMRQLLKLDGIQAEGEEKMQRKAEVRRVQNFVDALDALKVRNSNPVNNSSNAVTVTTEWETFDSGVGSQNPPTSTPEPSSTEPNQEWEHFD
>Pyrbe_034731
MKKRSRVGVGNDGLNRKIDWELRPGGMLVQKRDTGDANSGVMIKIKVSHGSYYHDLIVHAQSTFGDLKRVLAHDTGLEPKEQRLLFRGKEKEDNECLHIAGVKDMSKIVLLEDPASKEKKLQEMQKNQGILKAYEQVAEVRAQVDKLSQKVVDLETTLLSGTTVSDKEIVVLTELLMVELFKLDSIVADGEAKVQRRVEVRRVQSFVDTLDNLKARNPNPFSKKSINAVSVTTKWERFELGVGSLHAPTPLPSSTKITQDWELFD
>Pyrbe_038278
MEPMKSKKNKMLSSESKRSDDDGRGCPDSAGLEIRPGGMLVQKRTVEMNPSSVSIPTIKIRVRYGSSYHEILISSQASFGELKKMLAEPTKLHHLDQKLIYKKKERDSKEYLDVARVKHGSRMVLVEDILGREKRCLELLRSSNAEKSSKSIAEINLEVDKLAGQVTSLETTASAGGKVSETDVEKLTELLMMKLIKLDGTVANGDLKLQRRVQVTRVQKYIEILDMLKHQNSKSSSNGNKIKLQQQDSSTGHMPKDSKPTQKQSMHWKLENSVRKNPMMQQQQEKNSESVVVTTKWETFD
>Pyrbe_039564
MVKKNLNPKALVPDQDEEIDWEMRPGGMLVQRREDEDDASAAAGGSASASFRGPMMKIDVVLGPGNGPHFELFLPAHSTFGDMKKHLAQKTDLEPEEQRLFFRGVEKADEEHLDIAGVKNNSKVLLLEARKGSKVEEVNQSNEMPINAGEVGVNSKEMPNNGGQVGGKSNVMSKASHAIAEVIAEVDKLAERVAVLEVAVAGGTKVSDKEFVVSTELLMRQLLKLDSIQAEGEEKMLRRAEVRRVQNFVDALDALKARNSNPVNNSSNATTVTTKWETFDSGVGCLDPPTSTPEPSSGEPNQEWEHFD
>Pyrbe_043582
MMKRRSNANGRARDSANNTTPSSTSVDEEVAWEMRPGGMLVQKRGEKSDAPAPNLRLRIAFGALRYEISASAQSTFGELKKVLTAETGLQPGEQRLLFRGKERENGEYLDMCGVKDRSKVVLVEDPASIERRAVEMRRNAKIQAAHRAILDVSREVDKLAEQVSAIEKSISNGVKVPELQITTLIEMLMRLAIKLDNIPAEGDASAQKNLQGKRVQKCVESLDVLKISNAKAKPVVVTTKWEPVVTTKWETFDPPATTAQWEFFD
>Pyrbe_045399
MAAEVPIAQTWKSGQGECWCKKRTDETNPRAVSIPTIKVRVKHGSSCHEIQINSQASFGELKKMLAERTKLHHLDQKLIYKKKERDSKEYLDVARVKQGSKIVLVEDILGREKRCLELLRNSNAEKSSKSLAEINLEVDKLAGQVTALETTASTGGKVSETDLENLTELLMMKLIKLDGIVAAGHLKLQRRVQVTRVQKYIEILDMLKHQSSKSSGNGAKIKLQQQENPTGHMPKDSKPTQKQRVHWKLENSVRKNPVMQQQQQENSESVVVTTEWETFD
>Pyrbe_050113
MMRMKTKITGVSLAELNGSSGGGEADSGQGEWELRPGGMLVQKRNPDSDRNSVPPPTIRVRVKHGSIYHEISISAQSSFGDLKKMLVGPTGLHHQDQKLIFKDKERDSKAFLDMSGVKDRSKMVLVEDPISQERRYLEMRRNAKMERASKSISEISLEVDRLAGQVSALESIISKGKKVAEQDVLVLIEQLMNQLLKLDGIMGDGDVKLQRKMQVKRVQKYVETLDVLKVKNSLPSSNGSQIPKQVQQRHSNGHSNGNGHRLAPIQEHQPRNSAGYSPTHNQQVQQQEQPSRQSASGPVVVTTQWETFDSAPPLIPTSSTSKAANQSPYPKFNWESFE
>Pyrpy_N_01g1751.1
MMRMKTKTTGVSLAELNGSSGGGGAESGQGEWELRPGGMLVQKRNPDSDRNSAPPPTIRVRVKYGSIYHEMSISAQSSFGDLKKMLVGPTGLHHEDQKLIFKDKERDSKAFLDMSGVKDRSKMVLVEDPISQEKRYLEMRRNAKMEKASKSISEISLEVDRLAGQVSALESIITKGKKVAEQDVLVLIEQLMNQLLKLDGIMGDGDVKLQRKMQVKRVQKYVETLDVLKAKNSSPSSNGSQIPKQVQQRHSDVHSNGNGHRLAPIQEHQPRNSVDYPPTHNQQEQPSRHSASGPVVVTTQWETFDSAPALIPTSSTSKAANQSPYPKFNWESFE
>Pyrpy_N_03g0656.1
MKKRSRAGVGNDGLNRKIDWELRPGGMLVQKRDTGDANSGVMIKIKVSHGSYYHDLIVHAQSTFGDLKRVLAHDTGLEPKEQRLLFRGKEKEDNECLHIAGVKDMSKIVLLEDPASKEKKLEEMKKNQGILKAYEQVAKVRAQVDKLSQKVVDLETTLLSGTTVSDKEIVVLTELLMVELFKLDSIVADGEAKVQRRFEVGDASFRNFVTSVMVHKVRRVQSFVDTLDNLKARNPNPFSKKSINAVSVTTKWERFELGVGSLHAPTPLPSSTKITQDWELFD
>Pyrpy_N_04g0617.1
MEPMKSKKNKMLSSESKRSDDDGRGCPDSAGLEIRPGGMLVQKRTVEMNPSSVSIPTIKIRVRYGSSYHEILISSQASFGELKKMLAEPTKLHHLDQKLIYKKKERDSKEYLDVARVKHGSRMVLVEDTLGREKRCLELLRNSNAEKSSKSIAEINLEVDKLAGQVTSLETTASAGGKVSETDVEKLTELLMMKLIKLDGTVADGDLKLQRRVQVTRVQKYIEILDMLKHQTSKSSSNGNKIKLQQQDSSTGHMPKDSKPTQKQRMHWKLENSVRKNPVMQQQQEKNSESVVVTTKWETFD
>Pyrpy_N_04g1310.1
MVKKNPNPKALVPDQDEEIDWEMRPGGMLVQRREDEDDASAAAGGSASASFRGPMMKIDVVLGPGNGPHFELFLPAHSTFGDMKKHLAQKTDLEPEEQRLFFRGVEKADEEHLDIAGVKNNSKVLLLEVRKGSKVEEVNQSNEMPINAGEVGVNSKEMPNNGGQVGGKSNVMSKAFHAIAEVIAEVDKLAERVAVLEVAVAGGTKVSDKEFVVSTELLMRQLLKLDSIQAEGEEKMQRRAEVRRVQNFVDALDALKARNSNPVNNSSNATTVTTKWETFDSGVGCLDPPTSTPEPSSAEPNQEWEHFD
>Pyrpy_N_05g2581.1
MMKRRSNANGRARDSANNTTPSSTSVDEEVAWEMRPGGMLVQKRGEKSDAPAPNLRLRIAFGALRYEISASAQSTFGELKKVLTAETGLQPGEQRLLFRGKERENGEYLDMCGVKDRSKVVLVEDPASIERRAVEMRRNAKIQAAHRAILDVSREVDKLAEQEDPYPELRKASSRVFFGGTKVVWSKVSAIEKSISNGVKVPELQITTLIEMLMRLAIKLDNISAEGDASAQKNLQGKRVQKCVESLDVLKISNAKVKPVVVTTKWEPVVTTKWETFDPPATTAQWEFFD
>Pyrpy_N_06g0655.1
MFSSEGNRSVDDGSGGPDSADLEIRPGGMLVQKRTEETNPSAVSIPTIKVRVKHGSSYHEIQINSQASFGELKKMLAERTKLHHLDQKLIYKKKERDSKEYLDVARVKQGSKIVLVEDILGREKRCLGLLRNSNAEKSSKSLAEINLEVDKLAGQVTALETTASTGGKVSETDVENLTELLMMKLIKLDGIVAAGHLKLQRRVQVTRVQKYIEILDMLKHQSSKSSSNGAKIKLQQQENPTGHMPKDSKPTQKQRVHWKLENSVRKNPVMQQQQQENSESVVVTTEWETFD
>Pyrpy_N_07g2610.1
MMRMKTKITGVSLAELNGSSGGGEADSGQGEWELRPGGMLVQKRNPDSDRNSVPPPTIRVRVKHGSIYHEISISAQSSFGDLKKMLVGPTGLHHQDQKLIFKDKERDSKAFLDMSGVKDRSKMVLVEDPISQEKRYLEMRRNAKMERASKSISEISLEVDRLAGQVSALESIISKGKKVAEQDVLVLIEQLMNQLLKLDGIMGDGDVKLQRKMQVKRVQKYVETLDVLKVKNSLPSSNGSQIPKQVQQRHSNGHSNGNGHRLAPIQEHQPRNSAGYSPTHNQQVQQQERPSRQSASGPVVVTTQWETFDSAPALIPTSSTSKAANQSPYPKFNWESFE
>Pyrpy_N_10g1346.1
MEDPASIERRAVEMRRNAKIQTAHRAILDVSMEVDKLAEQITTLIEMLMRQAIKLDNISAEGDASAKKNLHGKGVQQCVESLDMLKISNAKVKPVVVTTKWATFEPPPTTAKWEFFD
>Pyrpy_N_11g0522.1
MKKKSRVGVENDGLNRKIYWELRPGGMLVQKRDIGEANSGIMIKIKVSHGSYYHDVLVHAQSTFGDLKRVLSHETGLEPKEQRLLFRGKEKEDNECLHIAGVEDTSKIVLLEDPASKEKKLEEMKKNQGTLKAYEEVAKVRAEVDKLSQKIVDLETSLLSGIKVSDREIMVLTELFMVELLKLDSIIADGEAKVQRRVEVRRVQSFVDTLDNLKARNSNPFSKKSINAVSVTTNWERFELGVGSLHAPTPLPSSTKITQDWELLD
>Pyrpy_N_12g1053.1
MMVKSNPNPNPKALVQRREDEDGAAVAAGVGASASSRGPMIKIDVVLGPGNGPRYELFLPAHSTFGDMKKHVAQKTNLEPEAQRLFFRGMEKGDEEHLDIAGVKNNSKVLLLEARKESKVEEVNQSNEMPVGAGEVGVNSKKMPNSGGDVGGKSNVMSKASQAIAEVRAEVDKLAERVTALEVAVAGRNELSDKEFVVPTELLMRQLLKLDGIQAEGEEKMQRKAEVRRVQNFVDALDALKVRNSNPVNNSSNAVTVTTEWETFDSGVGSLNPPTSTPEPSSTEPNQEWEHFD
>Rosch_v2.0_Chr1g0376721
MMRMKNKTSSGVQVSMSSMNGGSESGPGEWEVRPGGMLVQKRNPDSDRNLAPPPTVRVRVKHGSVYHEISIGAQASFGDLKKMLVGPTGLHHLDMKLLFKDKERDSKAFLDISGVKDRSKMVCVEDPLSQEKRYLEMRRNAKMEKASKSISEISLEVDRLAGQVSALETIITKGAKVAEQDVLKVIEHLMNQLLKLDGIMGDGDVKLQRKMQVKRVQKYVETLDVLKVKNSMPSSNGDHIPKQAHSHRQNHSNGNGRILTPIQEQQPRNSLGNLPTHQQQGQKQLQQQQPSRHSTSGPIVTTQWETFDNMPPLIPISSTSTSTTSAANGSAYPKFNWESFE
>Rosch_v2.0_Chr3g0462361
MEPIPNASPVNAPNEDFDPELRPGGMCVQRRDYDDDSAAARGPNITIRVYHGSAHHVINLPAHSTFGELKGLVSEKTGVKPEEQKLLFRGKEKEDEEHLDTAGVRDNSRVMLLQEPKRKERSVGEMNESNEMLSDAAEAKAFEAIAEVRAEVDSLADRVSALGVAVNGGTEVSDKEFAVSTELLMRQLLKLDGIKAEGEARKQRKDEVRRVQNLVDTLDTLKAKNSNPMNNNSNGVTSQNSNGVTPQNSNGVTPQNSNGVTSQNGNAVSVTTKWETFDSGLGSLSAPTPMPSSTEVTEDWEKFD
>Rosch_v2.0_Chr5g0015071
MMKRRSTPYGRDMPSSTTKDEEVEWEMRPGGMLVQKRVDKSSDVAPVPNLRLRIAFGALRYEISASSQSTFGELKKVLTAETGLQPGDQRLIFRGKERENREYLDMCGVKDRSKVMLIEDPASIERRANDMRRKAKIQTAHRAISDVCLEVDKLAEQVSAIEKSISNGVRVPEVQITTLIEMLMRQAIKLDNISAEGDASAQKSLQGKRVQKCVETLDAMKISNAKVKPVVVTTKWETFDPPPTTAKWEFFD
>Rosch_v2.0_Chr5g0070521
MKKISKRGVEKDGYIRQIDWELRPGGMLVQKRDTGDASSGPMIKIKVSHDSYYHDVTVHCRSTFGDLKRILANETGLEPEAQRLLYRGKEKDDVECLHIAGVKDMSKIMLLEDPASKEKKLEEMNKNQGILKAYEEVAKVRAQVDKLSQKIVDMETTLCNGTKVADTEIVVLTELLMVELLKLDSIEADGEAKVQRRVEVRRVQSFVDTLDNLKARNSNPFSKSSNSVSVTTNWESFELGVGSLHASTPLKSFTKITQDWELFD
>Rosch_v2.0_Chr7g0199191
MEPMKSKINKMFSPASKGSADGRGVTDLADLEIRPCGMLVQKRNGETNPTSVSIPIIRVRVKYGSSYHEISISSQASFGELKKMLAGPTKLHHEDQKLIYKNKERDSKEYLDVARVKNGSKIVLVEDIVSREKRCLELLRNANSQKSSKALAEINLEVDKLAGQVTTLEATASNGGKVVEKDVDNLTELLMMRLIKLDGIVADGDLKLQRRVLVRRVQKYIEILDMLKYQNSKSSSNGAKIQLQKQDNPIGQISRDLRPMQKQQPPTKKGNSVRTIPKMQQQQQRHSESVVVTTKWETFE
>Rubch_LG03.4759
MIKRSKCSVEKDGYNRQIDWELRPGGMLVQKRDIEDASSGPMIKIKVSHDSYYHDVIVHSRSTFGDLKRVLANETGLEPKAQRLLYRGKEKDDVESLHIAGVKDMSKIMLLEDPASKEKKLEEMKKNQGILKAYEEVAKVRAKVDRLSQKIVDMETTLHNGTKVADKEIVVLTELLMVELLNLDSIEADGEAKVQRRVEVRRIQSFVDTLDNLKARNSNPFSKSSNSVSVTTKWESFELGVGSLHAPTPLKSSTKITQEWELFD
>Rubch_LG03.947
MMKRRSNDTYGRTRFDKYSTTMPSSTSKDEEVEWEMRPGGMLVQKRGDKSSDVVPAPNLRLRIAFGALRYEISASSQSTFGELKKVLTAETGLQPGDQRLIFRGKERENGEYLDMCGVKDRSKVMLIEDPASIENRANQMRRNMKIQTAHRAISDVCLEVDKLAEQVSAIEKSISIGVKVPEVQITTLIEMLMRQAIKLDNISAEGDASAQKSLQGKRVQKCVETLDVMKISNANAKPVVVTTKWETFDPPPTTAKWEFFE
>Rubch_LG05.1423
MEPMKSIFVPATKGSVDGRGFPNLADLDIRPCGMLVQKRNGETNPTSVSIHTIKVRVKYGSSYHEICISSHASFGELKKMLAAPTKLHHEDQKLIFKNKERDSKEYLDVARVKDGSKIVLVEDIISREKRCLELLRNTNVQKSLKLLAEINLEVEKLAAQVTALEATASTGGKVVEKDVENLTELLMMKNGAKIQLQKQDNPTGNISNDSKPVQKQQAPMKMGNSVRTIPKMQQQQKLSESVVTTKWETFD
>Rubch_LG06.3323
MSNMNSSPLSNIRPNKAPPQTGIKKHSSRRRSEDNNDASASANSRGQPITNHISHDPDLPAHSTRKLKTGLVPEKKKLFRGTKKEDGENLNMMVKDNSTVMLSEDPKSKERNVGELNEMSSDAGFSIMTGKLKTGLVPEEQELFRGTKKEDGENLNMMVKNNSTVMLSEDPKSKERNVGELNETSSDAGVVGVETNEMSAIAGVSAEVDRLSDRVVALQAVVSCGTKVSNKEFTVSTELLIRQLLKLDNIEAEGEARVHRKDEVRRVQDLMDTLDTLKARNSDLSKNNSNDMTSQNNNSVTSQNSNDVASQNGNVDSGVDGLSTPTAVPSSTEVSHDCEMSDL
>Rubch_LG06.4593
MLKTNSSPKGPVPVQNEEVDWELRPGGMLVQRREEDDAAAAASRGPIITIHVSHGSDHHVLSLPAHSTFGELKSLLSQKTGLEPEGQKLLFRGKEKEDEEHLDGAGVKDNSRVMLLENPKSKERNGGELNESNEMLSDAAEVGVETNEMPTDAGEIGVMSQEMSKAFEAIAGVRAEVDDLSERVSALNVAVNGGTKVSDKEFVVPTELLMRQLLKLDGIKADGEARVQRKAEVRRVQNLVDTLDTLKARNSNPINNSNGVTSQNSNVMTPENSNGVTSQNGNAVSVTTKWETFDSGVGSLSAPMPSSTEVTQDWEKFD
>Rubch_LG07.440
MMRMKNKTSSGVLGVSMSNMNNASSAAANGGAESGPGEWELRPGGMLVQKRNPDSDRNSAPPPTIRVRVKYGSVYHEINISGHSSFGDLKKMLVGPTGLHHQDQKLIFKDKERDSMAFLDISGVKDRSKIVCVEDPLSQEKRYLEMRRNAKMEKASKSISEISLEVDRLAGQVSALETIITKGAKVAEQDVLKVIEQLMNQLLKLDGIMGDGDVKLQRKMQVRRVQKYVETLDILKVKNSMPSSNGGHIPKPAQSQRQSNSYGNGRILAPIQEHQPRHSLGSLPTHQQQGQKQQQQQQQQQQQPSRHSTSGPVVVTTQWETFDNMPPLIPISSSSSSTSATNGSIHPKFNWESFE
>Ruboc_03_G06301
MQGDLKRVLANETGLEPKAQRLLYRGKEKDDVESLHIAGVKDMSKIMLLEDPASKEKKLEEMKKNQGILKAYEEVAKVRAQVDRLSQKIVDMETMLHNGTKVADKEIVVLTELLMMELLNLDSIEADGEAKVQRRVEVRRVQSFVDTLDNLKARNSNPFSKSSNSVSVTTKWESFELGVGSLHAPTPLKSSTKITQDWELFD
>Ruboc_03_G15339
MMKRRSNDRYGRTRDNSTTMPSSTSKDEEVEWEMRPGGMLVQKRGDKSSDVVPAPNLRLRIAFGALRYEISASAQSTFGELKKVLTAETGLQPGDQRLIFRGKERENGEYLDMCGVKDRSKVMLIEDPASIENRANQMRRNMKIQTAHRAISDVCLEVDKLAEQVSAIEKSISIGVKVPEVQITTLIEMLMRQAIKLDNISAEGDASAQKSLQGKRVQKCVETLDVMKISNAKAKPVVVTTKWETFDPPPTTAKWEFFD
>Ruboc_05_G14847
MEPMKSMFAPATKGSVDGRGFPNLADLDIRPCGMLVQKRNGETNPTSVSIHTIKVRVKYGSSYHEICISSHASFGELKKMLAAPTKLHHEDQKLIFKNKERDSKEYLDVARVKDGSKIVLVEDIVSREKRCLELLRNANAQKSLKLLAEINLEVEKLAAQVTALEATASTGGKVVEKDVENLTELLMMKLIKLDGIVADGDLKLQRRVLVRRVQKYIEILDMLKYQSSKSSSNGAKIQLQKQDNPTGNISKDSKPVQKQQAPMKMGNSVRTIPKMQQQQQKNSESVVVTTKWETFD
>Ruboc_06_G05617
MLKTNSSPKGLVPVQNEEVDWELRPGGMLVQRREDDDATAAASCGPIITIHVSHGSDHHVLSLLAHSTFGELKSLLSQKTGLEPEGQKLLFRGKEKEDEEHLDVAGVKDNSRVMLLENPKSKERNGGELNESNEMLSDAAEVGVVSNEMPTDAGEIGVKSHEMSKAFEAIAGVRAEVDDLSERVSALDVAVNGGTKVSDKEFAVSTELLMRQLLKLDGIKADGEARVQRKAEVRRVQNLVDTLDTLKARNSNPINNNSSGGVTSQNSNVGTPQNSNGATSQNGIAVSVTTKWETFDSGVGSLSAPTPMPSSTEVTQDWEKFD
>Ruboc_07_G09482
MMRMKNKTSSGVLGVSMSNMNNASSAANGGAESGPGEWELRPGGMLVQKRNPDSDRNSAPPPTIRVRVKYGSVYHEINISGHSSFGDLKKMLVGPTGLHHQDQKLIFKDKERDSMAFLDISGVKDRSKIVCVEDPLSQEKRYLEMRRNAKMEKASKSISEISLEVDRLAGQVSALETIITKGAKVAEQDVLKVIEQLMNQLLKLDGIMGDGDVKLQRKMQVRRVQKYVETLDILKVKNSMPSSNGGHIPKQAQSQRQSNSYGNGRILAPIQEHQPRHSLGSLPTHQQQGQKQLQQQPSSHSTSGPVVVTTQWETFDNMPPLIPISSSSSSTSATNGSVHPKFNWESFDEM
>Ruboc_07_G34761
MMRMKNKTSSGVLGVSMSNMNNASSAANGGAESGPGEWELRPGGMLVQKRNPDSDRNSAPPPTIRVRVKYGSVYHEINISGHSSFGDLKKMLVGPTGLHHQDQKLIFKDKERDSMAFLDISGVKDRSKIVCVEDPLSQEKRYLEMRRNAKMEKASKSISEISLEVDRLAGQVSALETIITKGAKVAEQDVLKVIEQLMNQLLKLDGIMGDGDVKLQRKMQVRRVQKYVETLDILKVKNSMPSSNGGHIPKQAQSQRQSNSYGNGRILAPIQEHQPRHSLGSLPTHQQQGQKQLQQQPSSHSTSGPVVVTTQWETFDNMPPLIPISSSSSSTSATNGSVHPKFNWESFDEM
