# Supplementary material for: Transcriptomics of long‐term, low oxygen storage coupled with ethylene signaling interference suggests neofunctionalization of hypoxia response pathways in apple ( Malus domestica )
Source: Plant Direct. 2024 Dec 20;8(12):e70025. doi: 10.1002/pld3.70025 (PMC11660084; doi:10.1002/pld3.70025)
Supplement: Supplementary file 2 — Data S2: Homologs of all 606 hypoxia response genes identified in this study across 42 representative species of land plants). [file PLD3-8-e70025-s004.gz › 01-integratedGeneFamilies_dir/3419.fna]

>gnl_Ambtr_v1.0_evm_27.model.AmTr_v1.0_scaffold00097.20
ATGGTGGAAGTAATACCAGAATACCAAACTTTTCCTCTTCTTTCAGAGGTGGAGAATGGCACCATGGATGAGCAGGCTAGCGACAAGGATTCCTTGTCTGTGTCTTTGGACTTTCTGTTACCTGATGATCTCCTCGAGCGCATTCTCGCCAACCTCCCCATGGCAAGCATCTTTCGAGCGGGGACTGTTTGCAAGCGGTGGCTCGAGATTGTGAAATCAGAAAGGTTCCTATGGCACCTCTCTAAAGTTACATCTCAAAAGCCATGGTACTTCATGTTCACCAGCTCTGAAGACCCCTCAGGCTTCGCCTATGACCCTATCCTCAAGAAATGGTATAGCCTGGACCTCCCTCGCATCCAGAACCAGAACTGGTTCATGGCCTCATCTAATGGTCTCGTGTGCTTCATGGACAACAACAACAAGAACGAGCTCTTTGTGTGCAACCCCATTACCAAGGCTTGCAAGGATCTCAAGGCGGCCCCCGACTTCAAGCCCTCTGACTACATGGCCCTGTCGCTGTCCCTTGATAGGAGGAGGAACTTCTATACTGTGGCAGTTGTAAGGTCGGAACAGGTCCCTGATGATTTCCTCCGGTGGGACCTCTCGATCCATGTTTACCACTCAGGGACTGCCATGTGGGCCACCCCTGTCAAGGAGTCCCTCGTTGGATGGCGTGGAGGTGATGAGAGCGTAATTTGCAATGGCATCCTCTATTGCCTCATTTACTCCACCAGTGTGGTCGGGAGCTCTGAGAATAGGCATGGCTTGGTATCATATGATCTTTCGCTTACTTGTGGCACGAGCAATAGGAGATCGCTGGTTAGGAGTTTGGTTCCAATGCCTTGTTCTCTGACTTGTGGGAGGCTGATAAACCTAAAGGAGAGGCTTGTGATGGTTGGGGGGATTGGGAAGCATGATAGGCCTGATATAATCAAGGGGATAGGGATATGGGAGCTTCAGAAGACGGTTTGGAAGGAGATTGCAAGGATGCCCCACAAGTTCTTTCAGGGGTTTGGTGAGTTTGATGATGTTTTCACGAGTAGTGGTACTCATGACCTCATATACATTCAGAGCTATGGAGCACCTGCTTTGCTTATATTTGACATGAATCTTAAGCAATGGAAGTGGTCACAGAAGTGTCCAGTCAGTAAAAGGTTTCCCCTTCAGCTCTTCACAGGGTTTTGTTTTGAACCAAGACTTGAAGTCATCCCT
>gnl_Aquco_v3.1_Aqcoe7G023500.1
ATGGAGGGTGAGACTTCCTGGGTTTCCCATCTCTTCCATGATATTCAGAGGGTGGTTCCTACTTTCGAATCACTGCCAGATCTCATTGATGAAGAAAATAGAGAAAACACGGGGATTTCTTTGGATTGCATTCTTCCAGATGAACTGTTGGAGCGAATTTTAGCATATCTGCCTATTGTGACTGTCTTCAGAATGGGCTCTGTCTGCAAAAGATGGAAAGAAATTGTGGATGAGAAAAAGTTTTCTTGGGGTTTGTCCGATTCCTTATCACAAAAACCATGGTACTTTATGTTTACCAGTTCTGATGAACCCATTGGTTATGCGTATGATCCAGTCTATCGAAAATGGTATGGCATTGATCTTCCTTGTATTGAAACATCTAATTGGTTTGTCTCTTCTTCATACGGGTTGGTCTGCTTCATGGACAATGACAGCAGAAGTCGGTTATATGTATGCAACCCAATCACCAAACAGTTCAAAAGTCTTGAAGAACCTCCAAATATGAAATTTTCTGACTACAGCGCCCTCGCTATCACAGTTGACAAGAAAACACTCAATTATACAGTAGCTATTGTAAAATCTAAGCAAGTGCCTGGCAATTTCTTCCAGTGGGATCTCTCAATTCAAATTTATGATTCAGAAACTACACTTTGGATGACTTATTTTACAAGTGTGATATGTGATGGTATCTTGTATTTCTTGATTTATGCTACTGGAGGAGGCATGGCTTCTCTAGAAAACCGCCACCGACTAATTATGTACAATCTCTCTAACCGATTTTCCCTGGATTCACTGATGCGAACATCTATTCCTGTACCTTGTTCTCTCACTTGTGGTCGTCTGATGAACCTTAAAGATAAGCTGGTGATGGTGGGAGGGATTGGGAAACAGGATCGGTCTGACATAATTAAGGGAATTGGTATTTGGACACTCAATGGAAAAGAATGGCTTGAGATAACCCGAATGCCGCATAAGTTTTTTCAAGGATTTGGGGAGTTTGATGATGTATTTGCTAGCAGTGGCACTAGTGATATCATCTACATCCAGAGTTATGGCGCCCCTGCTCTTCTTATGTTTGATATGAACCGGAAGCATTGGAGATGGTCACAGAAGTGCCCCGTGACCAAGAGATTTCCCCTTCAGCTCTTCACTGGTTTTTGCTTTGAACCAAGGCTTGAAGTTGTGCCT
>gnl_Arath_TAIR10_AT3G61590.1
ATGGAAGCAGAAACGTCTTGGACCAATTATCCGTACAGCTACATTACATATGTCCCTGAAGCTGAATCATACCGTGAGCAGAGCGACGATGAAGCCAAAGTCGAAACCTTTTCAATGGATTCTCTTCTCCCTGACGATTTATTAGAACGAATCCTCTCGTTTCTACCCATTGCAAGCATCTTCAGAGCTGGTACTGTCTGCAAAAGATGGAACGAGATTGTATCTTCTCGGAGGTTCTTATGTAATTTCTCCAACAATTCGGTTTCCCAAAGGCCTTGGTACTTCATGTTCACTACCACGGATGATCCATCTGGTTATGCTTATGACCCCATTATCCGCAAATGGTACAGTTTCGATCTCCCTTGTATCGAAACATCCAATTGGTTTGTTGCTTCCTCTTGTGGATTGGTTTGCTTCATGGACAATGATTGCAGAAACAAGATTTATGTCTCAAATCCAATTACCAAACAATGGAGGACGCTTATTGAACCTCCTGGTCACAAATCGACAGATTACACGGCAATGTCTACCTCCGTAAACCGAGCGAACCAAGCAGTAAACCGCGCAAACCGGAGTTACTCAGTCTCGATAGTGAAATCGAAGCAAGTTCCAGGGAATTTCTTCCAATGGGATCTCTCTATTCATCTCTACAGCTCTGAAACAATGACTTGGACAACATTAGTAAACGATGTCTTATCCGGATGGAGAGGAGGGAACGAGAGTGTGATCTGCAACAATGTTCTTTACTTCATGATATACTCAACGGGAGGCTCAGATCATCGCCACGGCTTGATCGCTTCGAATCTATCCTCGATAGGATCACCGTCAAGCGGAATCTTGATGAGGAGTTTCATTCCAATGCCGTGTTCTTTAACCTGCGGGAGATTGATGAATCTAAGAGAGAGGCTTGTGATTGTCGGAGGAATCGGGAAACATGATCGACCAGAGGTTATAAAAGGGATAGGGATTTGGGTTTTGAAAGGGAAGGAATGGGTAGAGATGGCGAAAATGCCTCAAAGATTCTTCCAAGGTTTTGGTGAATTCGACGAGGTTTTCGCGAGTAGTGGCACGGATGATTTGGTTTACATTCAAAGCTATGGATCTCCCGCGCTTCTCACGTTCGACATGAATCTCAAGTATTGGAGATGGTCTCAGAAATGTCCTGTTACTAAAAAGTTCCCTCTTCAGCTCTTTACTGGGTTTTGCTTCGAACCAAGACTCGAGATTGCTCCT
>gnl_Betvu_v1.2_Bv1_003760_tkgz.t1
ATGGATAGAAATGCATGGGTTAACCATTATCAATATGGCTCTGTATTACACCCTGTTGAATTTGATGCATTTTCTGATGTTAACAATGAAGTCAACAAAGACATTGTATCTGTAGATTCAGCTCTTCCAGATGACCTATTGGAGAGGATTCTGGCGTATCTCCCTATCGCGAGCATTTTTAGAGCGGGTTGTGTGAGTAAGAGATGGCATGATATAGTGACTTCAGAACGCTTTTTGTGGAACTTCTCTGTCCATGTTGTATCACATAAGCCCTGGTATTTCATGTTTACCAGCACCGATGAATCTTTTGGGTATTCATATGATCCGACCCTTAAGAAGTGGTATGGGATTGACCTCCCTTACTTTGTTACCTCCAATTGGTTCATTGCTTCGTCTTTTGGCCTCGTTTGCTTCATGAACAATGATAGTAGGAGCGAGCTTCATGTGTACAACCCCATCACTCAATGCAGCAGGAGGCTCGTTGAACCTCCAGGTGTTAAATTCTCTGATTACAGCGCCCTTGCAATATCTGTGGACAAGGCATCTCACAACTACAGTGTCTCTATCGTGAAATCGAAACAAGTACCAGACAACTTCTACGAATGGGATCTGTCAATCCATATCTATAACTCAGAAACGATGATATGGGTCACGTCCCTCACTGAAGTTTTAAACGGGTGGAGAGCCGGTGATGAGAGTGTGATATGTGATGGTGTTCTCTACTTCTTGCTGTACTCTACAGGGGGTGGAATGCCTGATAATCGTCATGGCTTGATTAAATACAATCTCGCAAGCCGATCATCCCATGGTTTATTAACAAGGAATTTTATCCCAGCTCCTTGCTCTTTAACATGTGGTCGATTGATGAACCTCAAGGACAAGTTAGTAATGGTTGGAGGCATCGGAAAACAGGATCGATCCGACATAATCAAAGGAATCGGAATTTGGGTCTTAAAAGGTTCCGAATGGCAAGAAGTTACTCGAATGCCACATAAGTACTTTCAAGGTTTCGGAGAGTTCGATGATGTTTTCGCTAGTAGCGGAACGGAGGATCTGATATACATCCAAAGCTATGGAGCACCAGCCTTGCTTTTATTTGATATGAACCAGAAGCAATGGAGATGGTCACAAAAATGTCCTGTTACCAAGAGGTTCCCTCTTCAGCTTTTCACTGGCTTTTCTTTTGAACCTAGGCTTGAAGTTTCTCCT
>gnl_Betvu_v1.2_Bv5_099590_fqjf.t1
ATGGAGCCAGAACCATCTTGGGAGGATTATGGATACTGGCCGATCAGAAAAGAAAACCGTACAAGAAAGGTTGATCCTGAAGTAGTTGATTCACTTGTAAGAACTTATGTTGATGATGAAGAAAGGCATGTTGTCTGTATTAACACCATTCTTCCAGATGATATAATTGAACAAGTTCTTGGACATCTCCCAGTTTCAACTATTATTAAAGCAGGTTGTGTATGTAAGAAATGGAATGACATTTTGCAGTCTGGACAATTCATACATAACTTCCCAAACGTTTCACCTCAAAAACCCTGGTACTTTATGTTTACCAATGACAGTGATCCACGTGGGCATGTTTATGACCCCTTGTTTTCGAGGTGGTATAGGTTTGAGATCCCTTATGTTGAAAGACCTACTTGGAATATTGTTTCATCTTCCGGCTTAGTTTGCTTTATGAATAATGACTCCATGAGAAAGCTATATGTTTGTAATCCAATCACTAAACATTGTCGAAAGCTTGCAGGACCTGCTGGTGCAGAAGTCTATGATTACTGTGCCCTTGCAATCTCACTGGATAAATCATCACAGAATTATACCATGGCAGTAGTCAGATCTAAGCAAGATCCTAGAGAAGAGGAAAATTGGTATCTTTCAATTGATGTTTATTGCTCAGAAAAAAATCAATGGGAATGCCCTGTGGATGTTACTTTACAAGCTTGGAGAAGTAGGACCGACAGTGTGATATGTGGCGGGATTCTTTATTTCGGGGTTTATCTAACAAGATTAATGGGTTTTGTTCGTCCTCGCTATGGTGTGCTGGCATATGACCTTGCTTCTCACTCATTTGACCCTGATGTGGATGAGCGCGTGATTCCCGCACCTTGTCTTGTCACATGCATGAGGTTGATAAACCTTAAAGAGGAGCTTGTCATGGTAGGCGGGATTGAAAAACAAGGTCGGTTTGGTGTAATTAAGGGCATCGGTATCTGGGTTCTTAGAGGAAAGGAGTGGGAAGAGGTTTCTCGTATGCCTAACAAATTTTTCAGAGGATTTGGGGAGTTTGATGATGTTTTTGCCAGTAGTGGGTTTGACAACCTCATTTACATTCAAAGTTATGGATCTCCTGTTCTTCTCATGTTTGAAATGAATTCAAAAGAATGGAGGTGGTCACACAGATGTCCTGCCATCAAGAAGAATCCTCTCCAACTGTTTTCTGGAATTTGCTTCGAGGCCCGGCTTGATATTTCTCCC
>gnl_Carpa_v0.4_evm.model.supercontig_184.7
ATGGAGGGGGAGACATCATGGATAAACCATTGCCTGGATGAGATGGAGAGAGATATTAGTGAGTTTGATTCATTCTCTGAGCTTAGTGATGAATGCAGCAGAGAAGGCAGTGCCGTATCAGTAGATTTAATTCTTCCTGATGATTTGTTGGAAAGAATCCTTGCTTATCTCCCAATTGCAAGTATTTTCAGAGCTGGCTCTGTTTGCAGAAGATGGCATGAGATTGTTAGTTCAAGAAGGTTTTTATGGAATTTCTCACATGTCCTCTCACAAAAACCTTGGTATTTTATGTTTACAAGCTCAGATGAACCATTTGGCTATGCCTATGATCCCATCCTTAGGAAATGGTACAACATTGACCTCCCTTGCATTGAGACATCAAACTGGTTCATTGCATCATCTTGTGGGTTGGTTTGCTTCATGGATAATGACAGTAGAAGTAAGTTGTATGTCTGCAATCCCATCACTAAAGACTGGAAAAAGCTTGGTGAGCCGCCAGGTTTGAAATTTTCTGACTACAGTGCACTTTCAATATGGGTGAACCGAACATCACATAGATACTCTGTTGCAATTGTGAAGTCCAAGCAAGTTCCTGGAAATTTTTTCCAGTGGGATCTCTCAATTCACGTTTATGATTCGGAGAAAATGATGTGGATGACCTCTCTGACAGAGGTCCTGTTAGGATGGAGAGGTGGTGATGAGAGTGTGATCTGTGATGGGGTATTGTACTTCTTGATTTATTCAACTGGGGGTGGCACACCAGAAAACCGGCATGGCTTGATTACATACAACCTTTCTAGCAGATCTTCCCATGGCTTGTTGATAAGGAGCTTTATCCCGGTTCCTTGTCCCCTTACATGTGGCAGGTTGATGAACGTGAAGGAGAAGCTGGTAATGGTGGGAGGAATTGGAAAGCAAGATCGCCCCGACATAATAAAGGGTATTGGTATCTGGGTTCTAAATGGGAAGGAGTGGCAAGAGGTTGCCCGTATGCCTCACAAGTTTTTTCAAGGATTTGGGGAGTTTGATGATGTTTTTGCTAGCAGCGGCACGGATGATATAATCTACATCCAGAGCTACGGAGCTCCTGCTCTTCTAACTTATGACATGAACCAGAAACAATGGAAATGGTCACAGAAGTGCCCGGTGACAAAAAGGTTCCCACTTCAGCTCTTTACTGGTTTTTGCTTCGAACCGAGACTCGAAATTACTCCC
>gnl_Elagu_v2.0_p5_sc00001.V1.gene1418
ATGGATGGGCTTTTGACATCTCTCCACCTTTTAGACCGTGCAATGATTCTTCTCATGAAATGTGCTTCTCTCTTCAGTGAAGATTCCTTCATGGAGGGCGAGATATCGTGGGAATCTTATTCAACTTCCTACCTTGGAAGTGAGATTGTCGAATCTAAACCGGTTTCTGAAGACAACGACAGCCCGGACGGTGGCACATTGGTTTCCCTGGACGCGATTCTTCCTGATGACCTCCTGGAAAAAGTCCTCTCCTTCTTGCCCATCGCGAGCACAATTCGATCAGGGTCCGTATGCAAACGATGGCGCGACGCCGTGCGCTCTGGAAGGTTTTCGTGGACCAGCATGTTACCTCAGAAGCCATGGTACTTCATGTTCACCTGCAGCGAGGATGCTGTGGCTGGCTATGCCTACGACCCGAGCCTCCGGAAATGGTATGGCTTCGACTTCCCTTGCATTGAGAAGAGCAACTGGTCCACCTCTTCCTCCTGTGGACTGGTTTGCTTCATGGACAGCGAGGACAGGAGCCGGATCTTTGTCTGCAACCCGATCACCAGAGACTGGAAGAGGCTTCAGGATGCTCCGGGTGGAAAGCACCCGGACTACAGCGCGCTCGCCATATCGGTGGACCGCAAGTCTCACAATTATACCGTTGCGGTTGCCAAATGTAAGCAGGTGCCTGAGGATTATTACCAATGGGACTTCTCCATCCATGTCTATGAGTCGGAGGGCAAGTCCTGGGTCACTCCCTTCAATGAAATTCTGGTGGGATGGAGGGGAGGTGATGAGTGTGTGATCTGCAATGGAGTTCTGTACTACTTGATCTACTCCACCGGTGTTCTGGGAAATGTGGAGCCCCGGCATTGCTTGGTTATGTATGATCTCTCCGGGAGATCGTCACACATGTCTCTGATGCGCATGGCGATACCGGTCCCCTGCTCGCTGACGTGCGGTCGGCTGATGAACCTCAAAGATAGGCTGGTTATGGTCGGCGGGATCGGGAAGCATGACCGGCCGGGGATCATCAAGGGGATCGGCATTTGGGAGCTTTGGAACAAGCAATGGCAAGAGGTCGTTCGAATGCCTCATAAGCTCTTCCAAGGATTTGGTGAGTTTGATGATGTCTTTGCAAGCAGCGGCACCGACGACCTCGTCTACATACAGAGCTTTGGGTCGCCGGCGCTGCTCACTTTCGACATGAGCCAGAAAACATGGAAATGGTCGACCAGAAGTCCCGTGACCAAGAGATTTCCCCTCCAGCTCTTCACCGGTTTCTGCTTCGAGCCAAGGCTCGAGGTCACTTCT
>gnl_Elagu_v2.0_p5_sc00018.V1.gene244
ATGGAGGGTGAGACATCATGGGAGCCTCTTTCCATTAGCCATTTTGGAAGTGAGGTTGCTGAATTTGAACCAGTCTCGGAGAGCAACAAGGGAGGCGAAGAATTCATGGTTTCCTTGGATAGCATTCTTCCAGATGATATCTTAGAGAGAATCTTATCCTTTTTGCCCATTGCAAGCATTATCAGAGCTTCATCCGTGTGCAAAAGATGGTATGATATCATCCACTTGAGGAGGTTTCTATGGGCCAACAAGTTGCCTCAGAAGCCATGGTACTACATGTTTACCTGTAGTGAGGCTCCTGCTGGTTATGCCTATGACCCCATACTTCGGAAGTGGTATAGCTTCAGTCTTCCTTGCATTGAAAGAAGTAACTGGTTTATCTCTTCATCCTGTGGATTGGTTTGCTCCATGGACAATGACAGTAGAAGCCGTATCTTTGTTTGCAACCCAATCACAAAAGACTGGAAGATGCTATTGGAACCTCCTGGTGTAAAGTTCCCCGACTATAGTACCCTTGCTATATCTGTGGACAGGAAATCTCATGATTACACTGTTGTTGTGGCAAAATCTAAGCAGGTGCCAGGTGATTTCCTCCAGTGGGACTTCTCCATCCACATATATGAGTCAGGGAATAGATCATGGGTTACATCCATTACGGAGGTTTTCACAGGATGGAGGGGAGGTGACGAGAGCGTGATTTGCAATGGAATTTTGTACTGCTTGATTCACTCTACTGCTGTTTTAGGAACTGCTGACCGCCGCCATGGCCTGATCATGTATGATCTCTCAGCTCGATCTTCTCACACTTCTCTGATGCGCACGTTGATACCAGTGCCTTGTTCCCTCACCTGTGGCCGGCTGATGAACCTCAAAGAGAGGCTGGTCATGGTTGGCGGGATTGCGAAATATGACAGGCCAGATATCATCAGGGGAATAGGCATCTGGGAGCTTTGCAAGGAAGGTTGGCGAGAGGTCACTCGGATGCCTCACAAATTTTTCCAAGGATTTGGTGAGTTTGATGATGTTTTTGCAAGCAGTGGCACTGATGATCTGATATACATACAGAGTTATGGAGCCACTGCTTTGCTTGTTTTTGACATGAACCAGAAGCAGTGGAAATGGTCGGTCAAGTGTCCTGTGACCAAAAGATTTCCTCTCCAGCTTTTCACTGGTTTCTGCTTTGAACCGAGGCTTGAAGTGGCCTCT
>gnl_Elagu_v2.0_p5_sc00050.V1.gene285
ATGGCGGACGGTAGGGGTGTGCGTACATTAGATCGGGTTCTTGCTTTGTCTTCCATGGAATTTGTATTGGATCCCCTCATGGAGGGCGAGAAATCGTGGGAATGCTATTCCACTTCCTACAGTCGAAGTGAGGCTGTCGAATTTAAACCAGTTTCTGAAGACAACGATGTCCAGGATGCAGACACATTGGATTCCTTGGACGCAGTTCTGCCTGATGACCTCCTGGAGAAAGTCCTCTCCTTCTTGCCCATTGTGAGTATAATTCGATCGGGGTCTGTGTGCAAAAGATGGTACAATGCCGTGCACTCAGGAAGGCTTTCATGGACTAGCATGTTACCCCAGAAGCCATGGTACTTCATGTTCACTTGCAGTGAGGATGCTGTGGCTGGCTATGCCTTCGATCCGAGCCTTCGGAAATGGTATGGCTTCGACTTCCCTTGCATTGAGAAGAGCAATTGGTCTACCTCTTCCTCCTGTGGACTAGTTTGCTTCATGGATAGCGAGGACAGGAGTCGGATATTTGTCTGCAATCCGATCACCAGAGACTGGTTTTCTCTTCAGGATGCTCCAGGTGGAAAGTACCCGGACTATAGTGCGGTCGCCATCTCTGTGGACCGGAAGTCTCATAGCTATACCGCTGCAGTTGCCAAATGTAAGCAGGTGCCTGAGGATTATTACCAATGGGACTTGTCCATCCATGTCTATGAGTCGGAGAGTGAATCGTGGGTTACTCCCTTCAATGAAATTCTGGTGGGTTGGAGGGGAGGTGATGAGTGTGTGATCTGCAATGGAGTTCTGTACTACCTGATCTACTCAACTGGTGTTTTGGGAAACGCCGAGCCCCGGCATTGCTTAGTTATGTATGATCTCTCAGTGAGATCATCGCGCATGTCTCTGATGCGCATGGCGATACCGGCGCCCTGCTCCTTGACGTGTGGCCGGTTGATGAACCTCAGAGATAGGCTGGTTATGGTTGGCGGGATTGGGAAGCATGACCGGCCGGGGATTATCAAGGGGATCGGCATTTGGGAGCTTCACAAGGAGCAATGGCGAGAGGTTGCACGAATGCCCCATAAGTTCTTCCAAGGATTTGGTGAGTTTGATGATGTCTTTGCAAGCAGTGGAGCCGACCACCTCATCTACATACAGAGCTTTGGGTCGCCGGCACTGCTCACTTTTGACATGAGCCAGAAAATGTGGAAGTGGTCGGTCAAAAGTCCCGTGACCAAGAGATTCTCCCTCCAGCTCTTCACTGGGATCTTTGGCACTCGTATTGATACACGTAACCCAACAAGGAAAGTTGATCAGTTGTCACCAGGCTTTGATGTGGACGACAGGGACAAGCTGCACCTAAATTTGGACACCTTTGGCTGGACTATGTTGGTCGGGCCCCGCACAGCTCCCTCAGCTTCAGGTCAGGGGGGTGTCAGCTGGTTGCCGAGGCCAGACGCCACTGTTTGCCATTCAAAGCAGAACCGTCCT
>gnl_Elagu_v2.0_p5_sc00126.V1.gene299
ATGGAGGGTGAGACATCATGGGAGTCTCTTTCTATTAGCCACTTTGGAAATGAGGTTGCTGACATTGAACCAGTTTCTGAGGGCTGTGATGAAGGTGAAGAATTAACAGTTTCCTTAGATAGCATTCTTCCAGATGATATCTTAGAAAGAATCCTGTCCTTTTTGCCGATTGCAAGCATCATCAGGGCTGCATCTGTATGCAAAAGATGGTATGATATCATCCACTCAAAGAGGTTTCTATGGGCCAACAAGTTGCCTCAGAAGCCATGGTACTACATGTTTACCCATAGTGAGTCTCCGGCTGGTTATGCTTATGACCCAATACTTCGGAAGTGGTATGGCTTCGATCTTCCTTGCATCGAGAAAAGTAACTGGTTTGTCTCTTCGTCATGCGGATTAGTTTGCTCCATGGACAATGACAGTAGGAGCCGCATTTTTGTTTTCAACCCAATCACGAAAGACTGGAAGATGCTATTGGAACCTCCTGGTGCAAAATTTCCAGATTATAGTACCCTTGCTATATCTGTGGACAGGAAGTCTCATGATTATACTGTTGTCATGGCAAAATCGAAGCAGGTGCCTGGTGATTTCCTTCAATGGGACCTCTGCATCCACATATATGAGTCTGGGAGTAGATCATGGATCACACCCATCAAAGAAGTTTTGACAGGATGGAGGGGAGGTGATGAGAGTGTGATTTGCGATGGAGTTTTGTACTGTTTGATTCACTCTACTGGTGTTTTAGGGACTGCTGACCTTCGCCATGGTCTGATCATGTATGATCTTTCTGCCCAATCTTCTCACACTTCTCTGATGCGCACCTTTGTACCAGTTCCTTGCTCCCTCACCTGTGGCCGGCTGATGAACCTCAAAGAGAGGCTGGTCATGGTCGGTGGGATAGCAAAATATGACAGGCCGGACATCATCAAGGGAATAGGCATCTGGGAGCTTCATAAGAATGTGTGGCAAGAGGTTGCCCGAATGCCGCACAGATTTTTCCAAGGATTTGGTGAGTTTGATGATGTTTTTGCAAGCAGTGGCACTGATGATCTCATATATATACAAAGCTATGGAGCTACTGCTTTGCTTGTTTTTGACATGAGCCAGAAGCAGTGGAAATGGTCGGTCAAGTGCCCTGTGACAAAAAGATTTCCTCTTCAGCTTTTCACTGGTTTCTGCTTTGAACCAAGGCTTGAAGTGGCCTCC
>gnl_Eucgr_v2.0_Eucgr.D02335.1
ATGATGGATGGAGAAACATCTTGGGTTAGCTGCAATTACGATACTGCTAGAGACATAGATGATTACGAATTGTTCTCTGAGCTTAGCGATGAAGGCAATCAAGCAGCTTCTGCAGTCTCTCTCGATGTAATCTTGCCGGATGATATATTGGAACGAATCTTGGCTTGTCTCCCTGTTGCAAGCATCTTCAGAGCAGGTTCTGTTTGTAAAAGATGGCAGGAAATAGTTAGCTCAAGAAGGTTCCTATGGAACCTGTCACAGGTATTGTCACAGAAACCTTGGTATTTTATGTTTACGAGTACTGATGACCCTGGTGGGTATGCCTATGACCCAATCCTTAGGAAGTGGTACAATATTGAGCTGCCTTGCCTTAAAACGTCCAATTGGTTCAAAGCTTCTTCATGTGGGTTGGTTTCCTTCATGGACAATGACAGCAGAAGTGAATTATACGTCTGCAACCCGATCACTAAATGTTCGGAGAAGCTAGCAGAGCCCCCGGGTTTGAAATTTTCTGATTACAGTGCCCTGGCAATGTCGACCAGCAGAGTTTCCAATGGTTATCAGATCTCCATTGTGAAATCAAAGCAAATCCCTGGTAATTTTGTCCAGTGGGATCTTTCAATTCATCTATATGATTCCGAGGCTAGGATGTGGGCCACCTCGCATACTGAGGTTTTCACTGGTTGGAGGGCTGGTGATGAGTGTGTGATTTGTGATGGCATTTTGTATTTCTTGATTTACTCAACAGGTGGTAGTTTGCTGGAAAATCGTCATGGCCTAATACCATATGATCTCTCAGGTCGATCTTCCCATGATCTGTTGATCAATAACTCTATTCCGGTACCTTGCCCCCTTACCTGTGGCCGTCTGATGAATCTGAAGGGGAACCTGGTTATGGTGGGAGGAATTGGTAAGCAAGATCGGCCCGACATAATTAAGGGGATTGGCATCTGGATGTTAAAAGGGAAGGAGTGGCAAGAGATTGCCCGCATGCCCCATAAGTTCTTTCAAGGATTTGGGGAACTTGATGATGTTTTTGCCAGCAGTGGTATGGATGATCTGATTTACATCCAGAGCTATGGATCCTCGCTGCTTCTTCTTTTTGACATGAACCTAAAAACATGGAAGTGGTCTCCAAAGTGCCCAGTGACGAAGAGGTTCCCTCTTCAGCTTTTCACTGGTTTTTCGTTTGAGCCCAGGCTTGAAATTGCTCCC
>gnl_Manes_v6.1_Manes.05G027500.1
ATGGAGGGAGAAACATCATGGATCAATGATTGCTTTGATGATGTGGCAAGAGACATTGGTGAGTTTGATTCATTCTCAGAGCTTAGTGATGAAAGCAGTAAAGAAATTAGTGCAGTTTCTGTGGATTTAATCCTGCCTGATGATCTGTTGGAACGGATTCTAGCTTATCTTCCTATTGCTAGCATCTTTAGAGCAGGTTCTGTGTGTAAAAGATGGCGTGATATTGTTAGTTCGAGGAGGTTCTTATGGAATTTCTCTCATGTCCTTCCACAAAAACCCTGGTACTTTATGTTTACAAGCTCTGATGAACCTGTTGGCTACGCCTATGATCCTGTCCTCCGAAAATGGTATGGCATTGATCTCCCATGCATCGAGACATCCAGTTGGTTCATTGCTTCATCTCATGGTTTAGTTTGTTTCATGGACAACGATAGCAGAAGTGATTTGTATGTCTGCAACCCCATCACCAAGTGTTGCAAGAAGCTTGAGGAGCCTCCAGGTTTAAAAATAGCTGATTACAGCGCACTTGCAATTTCAGTGAACAGGAAGCCGCATGGATATACCATCTCAATTGTAAAGTCTAAGCAAGTCCCAGGAAATTTTTTTCAATGGGATCTTTCTATTTGTACTTATGATTCTGAAACAAGGATGTGGGTGGCTTCTTGGTCTGAGGTTTTGACTGGGTGGAGAAGTGGTGACGAGAGTGTGATCTGTGGTGGGGTTTTGTACATTTTGATTTACTCAACTGGGGGTGGCACACCAGAGAATCGCCATGCTTTGATTACATATAATCTCTCCTGTAGATCTTCTCGTGGTTTATTGATAAGGAGTTTCATTCCTGTGCCTTGTCCACTTACTTGCGGACGTCTGATGAATTTGAAGGAGAAGCTGGTAATGGTTGGAGGAATTGGTAAACAAGACCGGCCTGACATAATTAAGGGGATTGGGATTTGGGTCCTAAATGGCAAGGAATGGCAAGAGATTTCTCGTATGCCTCACAAGTTTTTTCAAGGATTTGGGGAGTTTGATGATGTTTTTGCCAGCAGTGGCACAGATGATCTTATATATGTCCAGAGCTATGGGGCTCCAGCTCTTCTTGTTTTTGACATGAACCAGAAACAGTGGAAGTGGTCACAGAAGTGCCCAGTGACAAAGAGGTTCCCGCTTCAGCTTTTTACTGGTTTTTGCTTTGAACCAAGGCTTGAGATTGAGCCA
>gnl_Manes_v6.1_Manes.01G250600.1
ATGGAGGGAGAAACTTCTTGGATCAATGATTGCTTTGATGATGCGGCAAGAGACATTGGCAAGTTCGAGTCGTTCACAGATCTTAGTGATGAAGGCAATAAAGAAATTAATGCAGTTTCTGTTGATCTAATCTTGCCTAATGACCTGTTGGAAAGGATCATAGCCTATCTTCCCATTGCTAGCATCTTTAGAGCAGGTTCTGTGTGTAAAAGATGGCATGAGATTGTTAGTTCAAGGAGGTTTTTGTGGAATTTTTCACATGTTCTATCACAAAAACCTTGGTATTTTATGTTTACGAGCTCTGATGAACCTGTTGGCCATGCATATGATCCAATCCTCAGAAAGTGGTACAACATTGATCTCCCCTGCATTGAGACATCCAGTTGGTTCATTTCTTCATCTCGTGGTTTAGTTTGCTTCATGGATAATGACAGCCAAAGTGAATTATACGTCTGCAACCCTATCACCAAATGCTGCAAGAAGCTTGAGGAGCCTCCAAGTTTAAAAGTTGCTGATTACAGTGCACTTGCAATTTCAGTGGACAGGATGTTACATGGTTATACTATCTCAATTGTGAAGTCTAAACAAGTCCCAGGAAATTTTTTTCAGTGGGATCTTTCTGTTTATACTTATGATTCTGAAACAAGGATGTGGGTGGCTTCTTGGGCAGAGGTTTTGACAGGGTGGAGAAGTGGCGATGAGAGTGTAATCTGTGATGGTGTTTTGTATATTTTAATTTACTCAACTGGGGGTGGCACACCAGAGAATCGTCATGGTCTAATTACATATAATCTCTCCAGCAGATCTTCCCATGGTTTATTGATAAGGAGCTTTATTCCAGTTCCTTGTCCTCTTACTTGTGGACGGCTGATGAATTTGAAGGAGAAGCTAGTAATGGTGGGAGGAATTGGCAAGCAAGACCGGCCTGACATAATTAAGGGGATTGGGATTTGGGTCCTAAATGGCAAGGTATGGCAAGAGATTGCTCGTATGCCACACAAGTTTTTCCAAGGATTTGGGGAGTTTGATGATGTTTTTGCTAGCAGTGGCACAGATGATCTTATATATGTGCAGAGCTATGGGGCTCCAGCTCTTCTTGTTTTTGACATGAATCAGAAACAGTGGAAATGGTCACAAAAGTGCCCAGTGATAAAGAGGTTCCCGCTTCAGCTCTTTACTGGTTTTTGCTTTGAACCTAGGCTTGAGATTGAACCA
>gnl_Medtr_Mt4.0v1_Medtr8g028250.2
ATGGCTGGAGATACAGCATGGATCAGCCACTATGATGTTGAAACAAGAAAGGAGACAAAGGACATCGATTCGTTAGCGGAACCAGGCGATGAAGTTGACAAAGAAGGGCCTGTTATTTCCCTGGATGTAATGCCTGACGAGTTATTGGAGCGTACGCTAGCCTATCTCCCGGTTCCTAGCGTTTTCAGAGCAAGCAGTGTGTGTAAAAGATGGTATGAAATTGTTACTTCTGAAAGGTTTCTATGGAACCCTTCCAATTCACCACCACAGAAGCCTTGGTACTTTATGTTTACTAGCTCTGATGAACCAACTGGTTGTGCTTATGATCCGAATCTTCGGAAATGGTATTGCATTGAACTTCCCTTCATTGGAACTTCTAATTGGTTGGTTTCTTCTTCGAATGGCTTAGTTTGCTTCATGGACAATGACAGCAGAAGCGAATTATGTGTGTGCAATCCTATGACCAAAACCTGCAGGAAGCTTCAGGAGCCTCCAGGGTCCAGATTTTCTGATTACGGCGCATTAGCAATGTCGGTCTACAGGGAATCCCACGGTTATACTGTGGCAATTGTGAAATCAAAACAAGTTCCTGAGAACTTTGTCCAGTGGGATATTTCGATTCATATTTACAAATCTGAGGAGGAGACCTGGGCGACGCCGCTAACTGAGGTTTTGGTGGGGTGGAGAGGTGGAGATGAGAGTGTTATCTGCAATGGTGTGCTGTATTTTCTAGTTTACTCTACTGGAGTTGTTCCACCGGAAAATCGACATGCAGTAGTTGCGTATAATATCTCCGGCCGATCTTCTCAAACTAGCTTGAGAAGGAGCTTTATTCCGGTGCCCTGTTCTCTAACATGTGGCCGTCTAATGAATATGAAGGAGAAACTTGTAATGGTGGGAGGTATTGGCAAATCTGATCGAACGGACATAATCAAAGGAATTGGTATCTGGGTTCTTCATGATAAGAAGTGGGAAGAGGTTGTCCGAATGCCACACAAATACTTCCAAGGCTTTGGAGAGTTTGATGAGGTTTTTGCTAGCAGTGGCATAGATGATCTAATATATATTCAAAGTTATGGATCTCCCGCACTTCTCACATTTGACATGAACATTAAACACTGGAAATGGTCACAGAAATGCCCGGTGTCAAAGAGGTTTCCTCTACAGCTTTTTTCTGGTTTTTGCTTTGAGCCTAGGCTTAAAATTGCTCCA
>gnl_Medtr_Mt4.0v1_Medtr8g028220.1
ATGGCTGGAGAAATAGCATGGATCAGCCACTATGATGATGACATCATGCAAAAGGAGACTGAGGACTTTGATTTGGAACTTGGTGAGGAAATTGATGAAGAAGTCAGTGTTGTTTCTGTGGACATAATTTTGCCTGATGATTTATTGGAGCGTATCCTGTCCTATCTTCCCATTGTAAGCATTTTCCGAGCAAGCTGCGTGTGTAAAAGATGGCACACGGTTTTTGAAAGGTTTTTATCGAACCCTTCACATTTGCTACCTCAGAAACCTTGGTATTTTATGTTCACCAGCTCTGATGAACCATCTGGTCATGCTTATGATCCTAACCTTCGGAAATGGAATTGCATTGAACTCCCCTTCATTGGAACTTCTAATTGGTTCATTTCTTCATCATATGGCTTAGTTTGCTTCATGGACAATGAAAACAGAACTGAACTATGCATGTGCAACCCTATTACTAAAAGTTTCAGGATGCTTCAAAAGCCTCCAGGGATGAATTCTGATTACAGTGCATTAGCAATTTCAGTCGACAAGGAATCACATGGTTATACCGTGGCAATTGTTAAATCAAATCAAGTCCCTGGAAACTTTTTTCAGTGGGATATCTCAATTCATGTATACAATTCGAAGGAGGAGGCATGGCTGACGCCACTAACCGAGGTTTTGACCGGGTGGAGGGGCGGTGATGAGAGTGTGATATGCAATGGTGTGCTTTACTTTGTAGTTTACTATACCGGAGGTGTTCCACTAGAAAACCGTCACGCGTTAATCGCATATTGTATCTCCAACCGATTTTCTCAAGCTAGCTTGAGCTCTATTCCTGTACCATGTTCTCTGACATGTGCCCGCCTAATGAATATGAAGGAGAAGCTTGTAATGGTTGGAGGAATCGGCAAACCTGATCGACCGGGCATAATCAAAGGAATCGGTATCTGGGTTCTTCGTGATAGGAGGTGGGAAGAGATCGTCCGAATGCCTAACAAATACTTCCAAGGCTTTGGAGAGTTTGATGATGTTTTTGCTAGCAGTGGCATTGATGATCTAATATATATTCAAAGCTATGGTTCTCCTGCACTTCTCACATTTGACATGAACATTAAACAATGGAAATGGTCACATAAATGTCCAGTAACAAAAAGGTTTCCTCTACAGCTTTTCACTGGTTTTTGCTTTGAGCCGAGACTTGAAATTGCTCCA
>gnl_Mimgu_v2.0_Migut.N01573.1
ATGGAAGGAGAAAATTCATGGACAAGTCATTCGAACGAAACCTCAGTAAACAATACATTCAAATTCGATTCATTCTCAGAGCTGCACGAAGACACCAATCAAGAAGCTGCTCCCATTTCGTTGGATTTAATTTTGCCCGACGATCTTTTGGAAAGAATATTATCCCATCTCCCCATAGCCAGCATCTTTCGAGCTGGCTGCGTGTGCAAAAGATGGCACGAAATAGTGACAACAAAGAGGTTTCTGACGAACACCTCTAAAGTACAATCAAGAAAGCCATGGTACTTCATGTTCACAAGCTCCGACGAACCAATCGGATATTCCTACGACCCGGTTTTCCGAAAATGGTACCCAATCGAGCTCCCGTTTATCGAGAACTCCAATTGGTCCATCGCTTCATCGGGCGGGCTAGTGTGCTTCACGGGTCGGGATATCGGATCCGAATTGTACATTTGCAACCCGATTACAAAACAGGTCAAGTGGATAAATGGGCCCGCCGGCCCGAAATTCTCCGATTATAGTGCATTGGCTGTCTCGGTCGATCGTGGGTCCCACAGATATCAAATCTCGATCGTGAAGTCTATGGAAGTTTCCGGAAGCTTCTTTGAATGGGATGTTTCTATCCACCTCTACGATTCGGTGGAAATGACGTGGACGGCGGCTTTGACCGAGGGTTTGACCGGGTGGAGGGGCGGGGGCGAAAGCGTAATTTGCGGTGGGGTTTTGTACTTTTTGGTCTACTCGACAGGTGGCGGTGGTGGGCCGGGGCATAGGCTTGTCATGTACGATCTCAAAAGTGGTTCGGTAAACGGTGGTTCTTTGATGGGGGGTTTTGTGGGTGTGCCTTGTGCTTTGACTTGTGGACGTCTGATGAATTTGAAGGAGAAGCTTGTGATGGTTGGGGGAATAGGGAAAAACGATCGGACGGATATTATTAAAGGGATCGGAATTTGGGTTCTTGATGGTGGGAGAGAGTGGCGGGAAATTACGAGAATGCCACATAGGTTTTTTCAGGGTTTTGGGGAGTTTGACGATGTTTTCGCGAGTAGTGGGACCGACGAGCTCGTTTATATACAGAGCTATGGTGGGCCGGCCCTTCTTGTTTTCGATTTTGGTTTGAAGCAGTGGAAGTGGTCGCAGAAATGCCCCGTGGCTAAGAGGTTTCCGCTTCAACTTTTTACGGGTTTTTGCTTTGAACCGAGGCTGGAAATTGCTCCG
>gnl_Mimgu_v2.0_Migut.B01816.1
ATGGAAGGGGAAACATCATGGGTGAGTCATTGCGTCGAAAACTTCCCGAACCCAACCACAGGGTTCAACTCATTCTCCGAACTCACCGAAGAATCCAACAAAGAAGAATCTTCCGGAATTTCCATGGATCTAATCTTACCCAACGACCTTTTGGAAAAAATACTAGCCAATCTCCCAATTGCAAGCATTTTCCGAGCAAGCTCTGTCTGTAAACGATGGAACGAGATAGTAACATCAAAAAGATTCGCTTTTTACAGTTCTAACGCATCGCCACATAAGCCATGGTACTTCATGTTCACAAGCTCGGACGAACCAGTTGGCTACGCATACGATCCAATCTTGAGAAAATGGTACAATATAGACCTCCCATGCATCGAGACATCTAATTGGTTCATCGCATCATCGTACGGTCTCGTTTGCTTCATGGACAGAGACACCACGAGCCGCCAGCTGTACATCTGCAACCCGATTACCAGATTATGCAAACGGGTCGACAACCTGCCCGGCCCGAGTTCATCCGACTACACTGCATTGGCTGTGTACGTGGACCGCGGGACCCGCGAGTACAATATCTCAATCGTGAAATCGAGGCAGGTTCCGGATAATTTCGTCCAATGGGATCTCACCCTTCATTTGTACAATTCGAAATCGACGGCGTGGACCACTCTTCTGACGGAGAATCTGACAGGGTGGCGAGGTGGCGACGAGAGCGTGATTTGCGATGGGGTTTTGTACTTCTTGATCTACCCGACAGGTGGCGGTGGACCCCACAACCAGCACGGTGTTATTACGTACGACCTTAAAAAGCGGGACCCGCATGGGTTATTAATGAGGAGCTTTGTACCGGTGCCTTGTTCGCTCACGTGCGGGCGATTGATGAGTATGAGAGAGAATCTTGTGATGGTGGGTGGAATAGGGAAGAGGGATAGGCCGGATATTATTAAGGGGATTGGTGTGTGGACGCTCGAGGGTAGAGAGTGGAGGGAAATATCGAGAATGCCACACAAGTTCTTCCAAGGGTTTGGTGAGCTGGACGATGTTTTCGCGAGTAGTGGGAGCGATGAGGTGGTGTACATACAGAGTTACGGTGCACCCGCGCTTCTTGTTTTCGATGTGCGTCACAAGGTGTGGAAGTGGTCAGGGAAGTGTCCGGTGACTAAGAGGTTTCCGCTGCAGCTTTTTACGGGCTTTTGCTTCGAGCCGAGGCTGGATATTGCTCCA
>gnl_Musac_v1_GSMUA_Achr3T03450_001
ATGGAGGGTCAGACATCGTGGCAATTTCATCCTACTTCCCACCACCAGTCTCGGGTTGCGGAGTTTGAGCCGATCCGCGAGGACAGCGACAACCACGACCAAGACGCATTGGTTTCTTTGGACGCCATTCTGCCTGATGACCTCCTGGAGAAGATGTCGCCTCAGAAGCCATGGTACTTCATGTTCACCTGCAGCGACGACGCCGTGTCGGGCTACGTCTACGACCCGAGCCTCCGGAAGTGGTACGGCTTCGACTTCCCCTGCATCGAGAGGAGTAACTGGTCCGTCTCCGCCTCCGGCGGACTGGTCTGCTTGATGGACGGCGACAACGGGAGCCGGATCTTCGTCTGCAACCCCATCACGCGAGACCGGAAGCGGCTGCGCGACGCCCCCGGCGGGAAGACCCCCGACTACACCGCGCTCGCCATGTCGGTGGACAGGAGCGCGCACAGCTACACCGTCGCCCTGGCGAAGTGCAAGCAGGCGCCCCAGGATTACTGTCAGTGGGGCTTGTCGATCCACGTTTACGAGTCGGGGACTCGATCATGGGCCACTCTCTTCAGTGAAATCTTGGTGGGTTGGAGGGGAGGAGACGAGTGCGTGATCTGCGACGGAGTCCTGTACTACCTGATCTACTCCACCGGCGTGCTCAGGAACGTCGAACCGCGCCATTGCTTGGCCATGTATGACCTGTCGGCCAGGCCTTCCCGCACATCCTTGATGCAAATGGCGATCCCGGTGCCATGTTCACTGACCTGCGGCAGACTGATGAACCTCAAAGACAGGCTAGTCATGGTCGGCGGGATCGGGAAGCACGATCGACCGGGCATCATCAAGGGGATCGGAATCTGGGAGCTTCACAACAGGGGATGGCGAGAGGTGGCTCGGATGCCGCAGAAGTTCTTCCAGGGGTTCGGCGAATTCGACGACGTCTTCGCGAGCGGCGGCGCCGACGATCTCATTTACATCCAGAGCTTCGGATCACCGGCACTGCTGACCTTTGACGTGACTCAGAGGGTGTGGAGGTGGTCGGCGAAGAGCCCGGTGAGCAAGAGGTTTCCCCTGCAGCTCTTTACCGGCTTCTGCTTCGAGCCGAGGCTTGCGATCGCTTCC
>gnl_Musac_v1_GSMUA_Achr7T10710_001
ATGGAAGGTGAGGCATCCCGGGAATCATGTCCTGCTTCCTTCCACCGAACCGAGCTTGCTGGATTGAGAGCGATTCCTGAGGACACTAGTGGTTGCCGAGAAGGAAGCACATTAGTCTCGCTGGACGCCGTCTTGCCTGATGACCTACTGGAGAAGGTCTTCTCCTTCTTGCCCATCAGGCCATGGTACTTCATGTTCACCTGCAGCGACGACGTGGTTGGTGGCTACGCCTACGAGCCCAGCCTCCGGAAGTGGTACGGCTTCCGATTCCCCTGCATCGAGAACAGCAACTGGTCCACTTCATCCTCCTGCGGGCTGGTCTGCCTGATGGATGGCGAGAACAGGAGCCGGGTGTTCGTCTGCAACCCGATCACCAAGGACTGGAAGAGGCTGCAGGATGCGCCCGGTGGTGAGTTCCCTGACTACACCGCACTCGCCATGTCCGTGGACAGGAGGTCTCACGGCTACGTGGTCGCGGTGGCAAAGTGCAAGCAGGTGCCGCAGGACTACTACCAGTGGGACTTCTCGATCCACATCTACGAGTCGGAGACTGGGACATGGGTGACCGCTATCAGAGAAGTACTGGTTGGATGGAGGGGAGGGGATGAGTGCGTGATCTGCGATGGAGTCCTCTACTCCTTGATCTACCCCACAGGTGTTCTGGGAAATGCCGAGTCCAGACACTGCCTGGTTATGTATGATCTCTCCACGAGGTCTTCTCGCACGCCGCTCATGCGCATGGCCATCCCTGTCCCATGTTCGCTGACCTGCGGACGGCTGATGAACCTCCGGGAGAGGCTGGTCATGGTCGGTGGGATCGGGAAACACGACCGGCCGGGCATCATCAAGGGGATCGGCATCTGGGAGCTTCACAAGGAGGCATGGCGAGAGGTTGCTCGGATGCCCCACAAGTTCTTCCAGGGGTTCGGTGAGTTGGACGATGTCTTCGCCAGCAGCGGCACCGACGACCTCATCTACATACAAAGCTTTGGATCCCCGGCTCTGCTCACCTTCGACATGAGCCTGAAGCAGTGGAGGTGGTCCGCCAAGTCGCCCGTGACGAAGAGGTTCCCCCTGCAGCTCTTCACTGGCTTCTGCTTCGAGCCCAGGCTCGAGATCACCTGT
>gnl_Musac_v1_GSMUA_Achr9T05330_001
ATGGAGAGTGAGGCATCATGGGAATCACTGTATGCTATCCACTTAGGAAGAAAGGTTCTTGAGAATAGACCTGTTTCTGAGGGTAATGAAGGAGTTGAAGAATTTACTGTTTCCTTGGATAGCATTCTTCCTTATGACATTTTAGAGAGAATCTTCTCATTTCTTCCCATGGCCAGCACCATTAGGGCTACATCTGTGTGTAAAAGGTGGTATCATATCATCCATTCCAAGAGGTTTATACGGGCCAACAAGTTACCACAGATGCCATGGTACTTCATGTTTACCTGTAATGAGGCAGCAGCAGGTTATGCTTATGACCCAGTTCTTCGGAAATGGTATAACATCGATCTCCCTTGTATTGAGAAAAGTAATTGGTTTGTTTCTTCTTCCCATGGATTAGTTTGCTTCATGGACAATGATAGCCGGAGCCGTATTTTTGTTTGCAACCCAATTACAAAAGACTGCAAGAGGCTTCTGGAACCTCCGGGTGCTAAGTTCCCTGATTATAGTTCCCTTGCCATGTCTGTTGACAGAAATTCTCACCATTATACTATAGTTGTGGTGAAATCTAAACAGGTGCCTGGTGATTTTTCAGTGTGGGACTTCTCTATTCACATATACAGGTCAGAGAGCAAATCATGGGTCTCTTCCATCAAAGAGGTTTTGTCGGGATGGAGGGGAGGTGATGAATGTGTGATCTGCAATGGAGTTTTGTACTGTTTGATTCATTCTACTGGCGTTCTTGGAAATGCTGACCTCCGACATAGCCTGATCATGTATGATCTCTCAGCCAGATCATCTCATGCTTCTTTGATGTGTATGCCAATACCCGTGCCCTGTTCTCTCACCTGTGGTCGGCTGATCAACCTCAAAGAAAGGCTAGTGATGGTTGGTGGAATTGCAAAATATGACAGACCCGACATCATCAAAGGGATTGGAATTTGGGAACTTAATAAAAGAGAGTGGCAGGAGGTTGCTCGCATGCCTCACAGGTTCTTTCAAGGGTTTGGTGAGTTGGACGATGTCTTTGCAAGCAGCGGCATAGAAGACCTGATTTACATACAGAGCTATGGAGCTACTGCTCTGCTTGTTTTTGACATGAGCCAGAAACAGTGGAAATGGTCTGTTAAGTGTCCTGTGACTAAAAGATTTCCTCTGCAGCTTTTTACTGGTTTCTGCTTTGAACCTAGGCTTGAAGCCGTCTCC
>gnl_Musac_v1_GSMUA_Achr8T27920_001
ATGGTGACGTCAAAAGGTCGGGGAAAAGCTTGCAAGAAAAACCAACTCCTCACAGTGGTAAATCCGCTTCCCGTTTGGTGTTCTCTGCCTGTCTATTTGGTTGTTTGCTTTCGAGCAGCCGAGAGGACTGTTTCATTTTGCTCCTTTTTTATCTCTTGGGGACTGTCAATCTCGATCCCGAAGCAAAGCTGCCTTCTTTTGGGTGTCGTTTTCTGTGGCCGGATCAGAAGCTGTAAGATAAGTACTGCGGAAGCCCGCACGGCCGCCCGCTTCCCACTCCCGCGCTCCCTTCCGCGGTGGGATGCGAACAAAAGCGGTTCGTGCCAACAACCTCTCTCCGCCATTATCGCGCCCGACTCGGAGCTCTGGTTATATTTTGGTGGGACGAATAAGGGAAAGTTGGGGGTTTGCGCCGAGCGGAACCGAAAAGATCGGATCTTGGCGTCTCTTTCTTCTTCTGCAGCGAACAATTTGTCCTCTCTCATGGAGAGTGACCAATCATGGGAATCTCTGTCTGCTAGCTACTCTGGAAGCAAGGATATCGAGCGCAAACATGTCTCTGAGGGTAACAATCGAGTGACAGTATCTATGGTTTCCTTGGACAGCATTCTTCCTGATGACGTTTTAGAGAAAATATTCTCTTTTCTGCCCATTGCAAGCTTACCACAGAAGCCATGGTACTTCATGTTTACCTTTAATGAGGCTGCAGCAGGTTACGCATATGATCCGGTTCTTCGGAAATGGTATAACATTGATCTCCCTTGTATCGAGAAAAGTAATTGGTTCGTTTCTTCTTCCAATGGATTAGTTTGCTTCATGGACAATGATACTCGGAGCCGTATTTTTGTTTGCAACCCAATTATAAGAGACTGGAAAAGGATTTTGGAGCCTCCGGGTGTTGTTTTCCCTGATTACAGTTCTCTTGCCATCTCTGTAGATAGAAGTTCTCACCGTTATACGATAGTTGTCATCAAATCTAAACAGGTGCCTGATGATTTTTCACAGTGGGACTTCTCCATTCACACATACAATTCTGAGAGTGAGTCATGGGAATCTTCCATAAATACGGTTTTGTCTGGATGGAGGGGAGGTGATGAAAGTGTGATCTGCAATGGAGTACTATATTGTTTGATTCATTCTACCGGTGTTGTGGGAAATGCTGACCTCCGACATAGACTGATGATGTATGATATCTCAGCCACAACACCACATGTTTCGTCGATGCAGGTGACCATACCGGTACCCTGTTCCCTCACCTGCGGTCGGCTGATCAACCTCAAAGAAAGACTAGTGATGGTTGGTGGAATTGCAAAGTATGACAAGCCAGACATCATCAAAGGGATTGGAATTTGGGAACTTGATGCAGGAGAGTGGGTAGAGGTTGCTCGTGTGCCTCACAGGTTCTTCCAGGGGTTTGGTGAGTTGGATGATGTCTTTGCGAGCAGCGGTACCGAGGACTTGATCTTTATACAGAGCTATGGGGCTACAGCTTTGCTTGTTTTTGACATGAGCCAGAAGCAGTGGAAATGGTCTGCTAAGTGCCCTGTGACCAAACGATTCCCTCTCCAGCTTTTTACCGGTTTCTGCTTTGAACCTCGGCTTGAAATGGTCTCC
>gnl_Musac_v1_GSMUA_Achr6T14190_001
ATGGCGGGTGAGAGATCATGGGAGGAGTCTTATCCCGTTACCTACTTCCGGGGCGAGGTTGGGGGGCTTAAGCCACTCCCCGAAGACAGTGACAACCGAGACGAAGACGCATTGATTTCATTGGACGCCATCCTGCCTGATGACCTCTTGGAGAAGGTTTTGTACTCATGGACCAAGATGTCGCCACAGAAGCCATGGTACTTCATGTTCACCTGCAGCGACGACGCCGTCTCGGGCTACGCCTACGACCCGAGCCTCCGGAAGTGGTACAGCTTCGACCTCCCTTGCATTGAGAAGAGCAACTGGTCGGCCTCCTCTTCCTGTGGGCTGGTCTGCTTCATGGACGGGGACAACCGGAGCCGCATCTTCGTCTGCAACCCCATCACGAGGGACTGGAAGCGGCTGCACGACGCCCCCGGCGAGAGAGCCCCAGACTACAGCGCGCTCGCCATGTCGGTGGACCGGAGAACTCACGGCTACACCGTCGCCGTCGCCAAGTGCAAGCAGGTGCCCCAGGATTACTACCAGTGGGACTTCTCCGTCCACATCTACGAGTCGGAGGCCAGATCGTGGGTGACCCCCTTCACCGAGGTCTTGGTGGGGTGGAGGGGAGGAGACGAGTGCGTGATCTGCAATGGAGTCCTCTACTGCTTGGTCTACTCCACCGCCGTGCTCAGGAACGTTGAGTCGCGCCACTGCTTGGTGATGTACGACCTCTCGGCCCGACCTTCCCGCACATCCCTGATGCAAATGGCCATCTCCGTGCCATGCTCGCTGACCTGCGGCAGGCTGATGAACCTCCGAGACAGGCTGGTCATGGTCGGCGGGATCGGGAAGCACGACCGGCCGGGCATCATCAAGGGGATCGGCATCTGGGAGCTGCACAGGAGGAAGGAGTGGCGAGAGGTGGCTCGAATGCCGCACAAGTTCTTCCAGGGCTTCGGTGAGTTCGACGACGTTTTCGCCAGCAGCGGCGCCGATGACCTCATCTACATCCAGAGCTTTGGCTCCCCAACTCTGCTGACGTTCGACATGGCCCAGAAGCTGTGGAAGTGGTCGACGAAAAGCCCCGTCACGAAGAGGTTCCCCCTGCAGCTCTTCACCGGGTTCTGCTTCGAGCCCAGGCTCGAGGTGGCTTCC
>gnl_Musac_v1_GSMUA_Achr10T14640_001
ATGGCGGGTGAGACATCATGGGAGGAGTCTTACCCTGTCGCCTACTTCCAGAGTGAGGTTGCGGGCCTTAAGCCGACCTCCGAAGACAGCGATGACCAAGATGAAGATGCGTTGATCTCATTGGACGCCGTTCTGCCCGATGACCTCTTGGAGAAGGTCTTGTGCTCGTGGACCAAGATGTCGCCCCAGAAGCCATGGTACTTCATGTTCACCTGCAGCGACGACGCCGTCGCCGGCTACGCCTACGACCCGAGCCTCCGGAAATGGTACGGCTTCGACTTCCCCTGCATCGAGAGGAGCAACTGGTCGACCTCCTCCTCCTGCGGGTTGGTCTGCTTGATGGACGGCGAGAACAGGAGCCGCGTCTTCGTCTGCAACCCGATCACGCGGGACTGGAAGAGGCTGCACGACGCCCCCGGGGGGAAGGCCCCCGATTACAGCGCGCTCGCCATGTCGGTCGACCGGAGAACCCACGGCTACACGGTCGCCGTCGCCAAGTGCAAGCAGGTGCCTCAGGACTATTACCAGTGGCAATTCTCCATCCACGTCTACGAGTCGAAGACCAGAGCGTGGCTCACCCCCTTCGCCGAAGTCTTGGTGGGCTGGCGGGGCGGAGACGAGTGCGTGATCTGCAATGGCGTCCTGTATTACTTGATCTACTCCACCGGCGTGCTCAGGAACGTCGAGCCGCGCCATTGCCTGGTGATGTACGACCTCTCGGCGCGGCCTGCCCGCACGTCCCTAATGCGGACGGCGATCCCTGTGCCATGCTCTCTGACCTGCGGCAGGCTGATGAACCTCAGAGACAGGCTAATCATGGTCGGCGGTATCGGGAAGCCGGACCGACCGGGCATCATCAAGGGCATCGGCATCTGGGAGCTTCAGAGGAGGAGGGAATGGCGGGAGGTGGCTCGAATGCCGCACAAGTTCTTCCAGGGGTTCGGCGAATTCGACGACGTCTTCGCGAGCAGCGGCGCCGACGAACTCATCTACATACAGAGCTTTGGATCCCCTGCTCTGCTGACCTTCGACACGACCCAGAAGCTGTGGAGGTGGTCGACAAAAAGCCCCGTGACGAAGAGGTTTCCCCTGCAGCTCTTCACTGGCTTCAGCTTCGAGCCGAGGCTCGAGGTCGCTTCC
>gnl_Nelnu_v1.0_NNU_010373-RA
ATGGATGTTGGGTCGATGCAAGACTCTTCTCTATATCGGGCATTTTTAAATTTCTTGGTTATGGAGCGGGAAACGTCATGGATCACTGATCGCTTTGAAGACATTGGGAGAGAGGTCCCTGTGGTTTCAGAGTTTGAACCTTTCTTGGAGCTATGTGATGAAGGCAGCAAAGATAATACAATGGTTTCATTGGATGTTATTCTCCCTGATGACTTGTTGGAGCGGATCCTAGCTTATCTCCCAGTTGCCAGCATTTTTAGAGCAGGTTGTGTGTGTAAAAGATGGAATGAAATCGTAAATTCAAAAAGGTTAAATACTGCTTCACAGAAACCCTGGTACTACATGTTTACCAGCACCGATGATCCTATCGGGTATGCTTATGATCCTATTTTTCGAAAATGGTACAGCATCGTTCTTCCCTGTATAGAGACATCTAATTGGTTTATTGCCTCATCATGCGGGTTGGTTTGCTTCATGGATAATGATAGCAGAAGCCAGCTTTTTGTTTGTAACCCAGTCACAAAAGCCTATAAGAGGCTTCAAGAGCCTCCAGGTCTGAGGTATTCTGACTACAGTGCCCTTGCAATATCGGTAGATAGGGCATCTCACAATTACACCATCACAATTGCAAAGTCTAAGCAAGTCCCAGACAACTTCTTTCAATGGGATCTCTCAATCCATGTTTATGATTCAGAAACAATGACATGGGTGACTTCTGCTACAGAGATGTTTACAGGGTGGAGGGGTGGTGATGAGAGTGTCATCTGCAATGGGGTTCTATACTTGTTGATTTATGCAACTGGAGGTGGCATGCGCTGGCCTGATCGCCATGGCTTGATAATGTATGATCTCTCTAGCCGATCTTCCCATGGTTTGCTGATGAGGACCTTTATCCCTGTGCCTTTCTCTCTTACCTGTGGTCGCCTCATGAACCTCAAAGACAAGCTGGTAATGGTGGGTGGGATTGGGAAACATGACCGGCCAGACATAATTAAGGGCATTGGCATTTGGATTCTTGAAGGAAAAGAATGGCGAGAGGTTTCTAGGATGCCCCACAAGTTTTTTCAGGGATTTGGGGAGTTTGATGAAGTCTTTGCAAGCAGCGGCACTGATGATCTCATATACATCCAGAGTTATGGTGGTCCAGCTCTCCTTGTGTTTGACATGAACCACAAGCAATGGAAGTGGTCACAGAAGTGCCCTGTAACAAAGAGATTCCCACTACAGCTCTTCTCTGGTTTTTGCTTTGAACCAAGGCTTGAAGTTGCACCT
>gnl_Nelnu_v1.0_NNU_004529-RA
ATGGAAGGGGAAACCTCGTGGTTCACTGATCACTTTGATGACATTGGAAGAGAAATCCCGGAGATTTCAGAGTTTGAACCATTCTCGGAGATGTGTGATGAAGGCAGCAAAGAAAATTCACTGGTTTCATTGGATGCCATTCTCCCTGATGAACTATTGGAACGAATCCTAGCTTATCTCCCTGTTGCAAGCATCTTCAGAGCAGGTTGTGTGTGTAAAAGATGGAGGGAAATTGTAAATTCCAAAAAGTTAAATGTCTTGTCACAGAAACCCTGGTACTACATGTTTACCAGCTCTGATGATCCCATTGGGTATGCCTATGATCCTATTCTTCGGAAATGGTATGGTGTTGATCTTCCCTGTATAGAGACATCTAATTGGTTTATTGCCTCATCATGTGGGTTGGTTTGCTTCATGGACAATGATAGCAGAAGCCAGCTATTTGTCTGTAATCCAATCACCAAAGCCTATAAAAAGCTTGAGGAACCTCCTGGTCTGAGGTATTCTGACTACAGTGCCCTTGCAATCTCAGTAGACAGGGTATCACACAATTATACCATTACAATTGCAAAATCTAAGCAAGTCCCTGGCAACTTTTTCCAATGGGATCTCTCTATCCATGTTTATGATTCAGAAACAATGACATGGGTGACTTCTGCTACAGAGATGTTTACAGGGTGGAGAGGTGGTGATGAGAGTGTGATCTGTGATGGGATTCTATACTTCTTGATTTACTCAACAGGAGGCGGCATGCGTTGGCCTGACCGCCATGGCTTGGTAATGTATGATCTCTCTAGTCGATCTTCCCACGGTATGCTGATAAGGACTTTTATCCCTGTACCTTGCTCTCTTACCTGTGGTCGCCTTATGAACCTGAAGGATAAGCTGGTAATGGTAGGTGGGATTGGGAAACAAGACCGACCTGACATAATTAAGGGTATTGGCATTTGGGTTCTTGATAGGAAAGAATGGCGAGAGGTAGCTCGGATGCCCCACAAATTCTTTCAAGGATTTGGAGAGTTTGATGAAGTCTTTGCAAGCAGTGGCACTGATGATCTCATCTACATCCAGAGTTATGGAGCTCCAGCTCTCCTTGTGTTTGACATGAACCTGAAGCAATGGAAGTGGTCACAGAAATGCCCTGTAACAAAGCGATTCCCACTTCAGCTCTTCTCTGGTTTTTGCTTTGAACCCAGGCTTGAAACTGCACCT
>gnl_Orysa_v7.0_LOC_Os01g47050.1
ATGCTAGCACACTTGATGACTGATGTCATGGAAGATAATTCTTCATGGACAGCTCTTTCTATTGATCACATTAGAATTTCTGCATTCAATTTCGGAATTGTCTCCGAGGATAACGATGAAGGCAAAGAATTTTTGCTTTCATTGGACACTGTTGTTCCTGATGATATCCTGGAGAGAATTTTCACGTTTTTACCTATAGTAAGCATGATAAGGTCAACAGCAGTTTGCAAAAGATGGCATGACATTATCTACTCAAGCAGGTTTCTTTGGACCCACATGTTGCCTCAGAGGCCATGGTACTTTATGTTCACTTCTAATGAAAGTGCTGCTGGGTATGCATATGACCCGATTCTCCGCAAATGGTATGATTTAGAGCTTCCATGCATAGATAAGAGCAGTTGCTTTGTCTCTTCTTCTTGCGGATTAGTTTGTTTCATGGACAATGACAGCAGGAATGCCATTTCTGTATCTAATCCTATCACAAAAGATTGTAAGAGAATTTTGGAGCCCCCTGGTGCAAAGTTTCCAGACTACAGCACAATTGCCATAAAGGTAGATCGTTCCTCTCATAATTACACCATTACATTGGCAAAATGCAAGCAAGTTCCAGAGGATTACGTCCGATGGGATTTCTCTTTATACAAGTATGACTCACAGAGTAGTTCATGGGTGACTGCGGTTGAGGAGGTGTTCATTGGTTGGAGAGGGGGTGATGACAGCGTGATATGTGATGGAGTATTGTACTGTTTAATTCACTCCACAGGCATTCTTGGTAATATTGAACCGCGTCATAGCATTATCATGTATGACCTTATTGCTGGGCCTTCTAAGGCGTCACTAATGCAATCGTCGATCCCAGCACCTTGCTCTCTCACCTGTGGACGTCTGCTTAACTTGAGGGAGAAGCTGGTTCTGGTTGGTGGGATTGCAAAACAGAACAGACCTGACATCATCAAAGGAATTGGAATATGGGAACTTCACAAAAAACAATGGCAAGAGGTAGGTCGAATGCCTCATAAATTATTTCAAGGATTTGGTGAGTTTGATGATGTATTTGCTAGCAGTGGCACAGACGACCTTGTCTACATCCAAAGCTATGGTGCAACTGCTTTGCTTGCTTTCGATACGAAGCAGAAGCAGTGGAAGTGGTCCGCAAAATGCCCTGTGAGCAAAAGATTTCCTCTCCAGCTTTTCACTGGCTTTTGCTTTGAACCTCGGCTTGATATTACCACT
>gnl_Orysa_v7.0_LOC_Os02g15950.1
ATGCCCCTTCCTTCTCTTCTTCTTCCCTCACCTCCTCCCCCTCTTTCCCTCTCAGCTCCCTCCATCTCTCTCTCCCCTCTCTCTCTCTCTCTCTCTCTCTCTGATCTGCAGAGCCGGAGCCCGGAGGCGCGGCTGCGGCTGCCAAGCCTCCTCCTCCTCCTCCAGCGCGCGGCCAGCGAGCAGCCTCGGAGGCCACCGCCGCCGCCTCCTCGCCCGGACGGCGGGGGAGCGGGCGGTGCTCCGTCCAGCGGAGCGAGCCCCCCCAATCTTGGCCGGAATCGGATTGAAGGATCTTGCGTTAGTTACTGTGCTGTTCGCTGGATGCTGGCAATGGGGTCAGAGGAGTGGGAGTTGTATCCATCTTCCTTCATTGGTGCTCAGGTCATAGATTATGGGCATGTTTCTGGAGACATGGATGATGATCAGAGTGGAGACTTGGCCGTGTCGATGGACGCCGTTCTCCCTGATGATCTTTTAGAAAAGGTCCTCTCCTTCTTGCCTGTTGCAAGTGTCATAAGATCTGGATCTGTTTGCAAGAGATGGCATGAGATTGTGCATGCCCGGAGGCAGACATGGAGCAAAATGGTGCCTCAGAAGCCTTGGTACTTCATGTTTACCTGCAGCGAGGAAGCGGTCTCGGGGTTCACCTATGACCCGAGCCTGCGTAAGTGGTATGGATTCGACTTCCCTTGCATTGAGAAGACCACCTGGTCGATTTCCTCATCGTCCGGGTTGGTGTGTCTGATGGACAGTGAGGATAGGAGCCGCATCATCGTGTGCAACCCAATAACTAAGGACTGGAAGAGGCTTGTTGATGCTCCTGGTGGCAAGTCGGCTGATTACAGTGCTCTCGCCATTTCTGTGACCAGGACCTCTCATCAGTACATGGTGGCTGTTGCAAGGTGCAACCAGGTGCCATCAGAGTATTATCAATGGGAGTTCACCATCCATTTGTACGAGTCAGAGATAAATACATGGGTGTCTCCCTTCACTGAACTATTGATTGGATGGCGAGGAGGTGATGAGTGCGTGATCTGTGATGGGGTCCTCTACTATCTGGTGTACTCAACAGGAGTTTTGGTGAATAACAACGAGCATCGCCATTGTCTTCTCATGTATGACCTATCTACCAGGCCTACTCACACTTCTTTGATGAGCATGGCTATACCAGTGCCGTGCCCTCTTACATGTGGCCGTTTGATGAACCTCAATGAGAGGCTTGTCTTGGTTGGGGGCATTGGCAAGCAAGATAGGCCTGGTATCATCAAGGGAATTGGCATCTGGGAGCTCCGGAACAAGGAGTGGCATGAGGTTGCTCGAATGCCTCACAAGTTTTTCCAAGGATTTGGCGAGTTCGATGATGTTTTTGCAAGCTGTGGGGCGGATGACCTTATCTATATTCAGAGCTATGGGTCACCGGCCCTCCTCACATTTGAATTAAACCAGAAGCTGTGGAAATGGTCACTGAAGAGCCCTGTGACGAAGAGGTTTCCTCTGCAGCTGTTTACTGGTTTCTCTTTTGAGCCTAGGCTGGACATTGCTTCC
>gnl_Phavu_v2.1_Phvul.010G107700.1
ATGGCGGGAGACTCATCATGGATAAGCCACTTAGATGATGGAGCACGTGGGGAGACTAGGGAGTTTGATTCAGTTTTGGAATTTGGTGAGGAAGTTGATACCGAGGGAACTGCTGTTTCTGTGAACACCGTGTTACCTGATGAATTGGTGGAGCGAATCCTAGCCTATCTCCCCATTGTAAGCATTTTCAGAGCAAGTTCTGTGTGTAAAAGATGGCATGAGATTGTTACTTCTGAAAGGTTTCTATGGAACCCTTCCAATTCATTGCCACAGAGACCTTGGTACTTTATGTTCACTTACTCAGATGAACCAACTGGTTATGCTTATGATCCCATCCTTCGGAAATGGTACGGCATTGAGCTTCCCTTCATCGAAACATCTAGCTGGTTCGTTGTTTCTTCTTATGGTTTAGTTTGCTTCATGGACAATGACAGCAGAAGCAAATTATGCATGTGTAACCCTATTACGAAAAGGTGCAGAAGGCTTGAGGGTCCTCCGGGTTTGAAATTTTCTGATTACAGTGCATTGGCAATGTCTGTGAACAGGAAATCCCACAGTTACACTCTGGCAATGGTGAAATCAAAACAAATCCCTGAGGATTTTGTCCAGTGGGAGATCTCAATTCATATATACCGCTCACAGAAAGAGACCTGGATGACAACTTCAACAGAGGTTTTGATGGGGTGGAGAGGTGGTAATGAGAGTGTGATATGCAATGGTGTATTATACTTTTTAGTCTACTCAGCTGGGGGTATTCCTTCAGAAAGTAGGCATGCACTGATTGCATATAATATCTCTAATCTCACTTCTCAAGCTACCTTGCGAAGGAGCTTTATTGCTGCACCCTGTTCACTAACATGTGGCCGTTTGATGAATATGAAGGAGAAGCTTGTAATGGTGGGAGGAATTGGTAAGCCAGATCGACCTGACATAATAAAAGGAATTGGCATCTGGGTTCTTAACGATAGGAAGTGGGAAGAGATTGTCCGAATGCCCCACAAATACTTCCAAGGATTTGGGGAGTTTGATGATGTTTTTGCTAGCAGTGGTACTGATGATCAAATATATATTCAAAGTTATGGATCTCCAGCACTCCTCACATTTGATATGTATCTTAAACAGTGGAAATGGTCACAGAAATGCCCTGTAACAAAGAGGTTCCCTCTACAGCTATTCACTGGTTTTTGCTTTGAGCCTAGGCTTGAAATTGCTCCA
>gnl_Phavu_v2.1_Phvul.006G109200.1
ATGGCTGGAGAAACATCTTGGATAAGCCACTATGATGACAGACAGAGGGAGAGTGGAGTGTTTGATTCATTTTTAGAACTTGGTGAGGAAGGAGACAAAGATGCAACTGCTGTTTCTTTGGATGTCATTTTGCCTGATGACTTGTTGGAACGAATCCTAGCCTATCTACCCATTGCAAGCATTTTTAGAGCCGGTTGTGTGTCTAAGAGATGGCATGAAAGTGTTAATTCAGAGAGGTTTTTATGGAACCTTTCACATGTTCTACCGCAGAAACCATGGTATTTTATGTTTACAAGCTCTGATGAACCAATTGGTTATGCTTTTGATCCTGTTTTTCGTAAATGGTATAGCATAGAACTTCCATGCATTGGAACATCAAATTGGTTCATTGCTTCATCAATTGGCATGGTCTGCTTCATGGACAACGACAGCAGAAGTGAATTATGCATCTGCAATCCAATTACCAAAACCTACAGGAAGCTGGAGGAGCCTCTTGGTTTGAAATTTTCTGATTACAGTGCATTAGCAATCTCAGTGAACAGAGAATCTCACATTTATTCTGTGGCAATTGTAAAATCTAAACAAGTTCCGGAGAACTTTTTCCAGTGGGACATCTCAATTCATGTATACAATTCAGTAAACACAACCTGGGTGACCACTTTAACTGAAGTTTTGATGGGGTGGAGAGGTGGTGATGAGAGTGTTATATGCAATGGGATGCTATACTTTTTAGTTTATTCAACTGGGGGTGGCCAACCAGAAAATCGTCATGCCCTAATTGCATACAACATGTCTAACCGTTCTTCTCAATGTAGCTTGACAAGGAGCTTTATTCCAGTACCTTGTTCTCTAACTTGTGGCCGTCTGATGAATCTGAAGGAGAAACTTGTAATGGTGGGAGGAATTGGCAAACCAGATCGACCTGACATAATAAAAGGAATTGGTATCTGGCTTCTAAATGATAAGAGGTGGGAAGAAATTGCTCGAATGCCCCACAAATTCTTCCAAGGCTTTGGAGAGTTTGATGATGTTTTTGCTAGCAGTGGTGCAGATGATCTGATATATATTCAGAGTTATGGAGCTCCGGCGCTTCTCATATTTGACACGAGCCATAAACAATGGAAATGGTCTCAGAAGTGCCCTGTGACAAAACGGTTCCCGCTGCAGCTTTTTACTGGCTTTTGCTTTGAGCCTAGACTTGAAATAGCTCCG
>gnl_Pinta_v2.0_PITA_000030807-RA
ATGGCTCGGCAGAGGCTATCAGCTGAGATGAGAGTGGGTTTTTATTGCACCACTTTCGGGCGTAAAGTGGTAAAAGCCCAGGGTCGAGCGATTCCATTCAACGATCGACACGTAGCAGCAGATGAGAGAGAAAAATTGCTCTCATCATGTGCTATTGTTCGACCAAGTTGTCGGTGCGATGAGAATGAAGATCGTCAGATCTTAGTGGAGATGATCTCACGATGGGGAGCAGTAGAGCGAGTTGCCTTTATCGGGTTGTTGGTAGAGTGGGATAGAATATTACCTGATTTCATGGCTTGGAGCGAAATCAGGTTCAATAATAATAAGCATGTCATGATCAATCAAGCAGCCTGTGACTCTGGAAACGATGATGATAATGATGGCATGCACGCCAATAATGATGATGGAGTAAATCTATGGAGTGGTCTACCAGAGGACATAGTGGACAGGATTTTCTCGTGCTTGCCTCTCACAAGCATAGTCCGCCTTCGCTCTGTGTGTAAGAGATGGAATTCCCTCGTTCAGTCCAAGAGATTTCAGACAGTCCTAGCTAAGGTTTCCAGTGACAAGCCATGGTTCATTCTCTGCACGATTGGAAGAGAATCCTGTTGCTATGATCCCTCCATGAACAAATGGCACGTCATCATCAGGCGGCCTAATAATGGCAGATCAATACTATGGCCCTGCGCATCAATCTTGGCAATATCAGGTAGCCTCATGTGTCTGGGGAATCTAGTCTCAGAATGTAAAGTCCTATCAATCTGCAACCCAATAACAACATACCAGAGGAATCTGCCTCAGATGCTGCAAGTGAGCCTCATCCACAAGGTGACCATGATCACATACCCTGGATCCAGCAATAATCGGTACAAGATCATGGTGAGCGGAGAGAGAGGGCTGCCCACCATAAGGTCAGACCCTTCTGCATACGAATTGTTAACAGAGTTGTATGATTCAGCTACCAATTCATGGAAGATGTGCGGGAGGCCATTGCCAGAGGCCAAGTTCGGATCCGATCCAGGCGTATGGTGCAACGATCACCTTTATTACTGCATCACTGAACTTCCTTATGGCGTGGTGGTTTTCGACTTGAAAACTGAGAGCTGGGCCGAGCTCAGGGTCCAGATGCCTCCTTCTATATCATCGCCATCCCTCGTGGAATGCTGTGGCCGCCTTCTCATGATAGGGAGACTGTCCACTATGGATCAGATCAGCGTAGCAGCACTTCAAACTGAATCGAATGTACCAAGAATTATTATATGGGAGCTCGATTTTTGTCGCAAGGAATGGGTCGAAATTGTAAGAGTTCCCACAGAAATCTGCAGAGATTTCTCTGTAACATTGCAATTCTACGCTCCCTTTGTGTGCTCTGGTCTGGGAAATCATATCTATATCACAACTTATCGGAATCCACATGTCCTGGTCCATGATGTGTGCAGGAATACATGGTACTGGCTTCCGTCTGACCCGTTCTTCCCCGGGGGACGTGACTTCCATCTGTTGGGCTTTGCCTTGAGGCCCAGCTTCGACCACTGCCCA
>gnl_Poptr_v3.0_Potri.002G166500.1
ATGGAGGGAGAAACGTCTTGGGTAATTAATTGTTTTGAGGACTCAACAAGGGGCATTGGTGAATTTGATTCATTCTCTGAACTTAGCGATGAAGGCAGTAAAGAAGTTAATGCTGTTTCAGTTGATTTAATCTTGCCTGATGATCTGCTAGAACGAATCCTAGCTTGTCTCCCCGTTGCTAGCATCTTCAGAGCTGGCTGTGTGTGTAAAAGATGGCATGAGATTGTTAGTTCAAGGAGGTTTTTATGGAACTTCTCGCATGTCCTGCCACAAAAACCTTGGTATTTTATGTTCACAAGCTCAGATGAACCTGTTGGCTATGCCTTTGATCCAGTCCTTCGAAAATGGTATGGCATTGATCTTCCCCGCATCAAGACATCTAATTGGTTCATTGCTTCATCATGTGGCTTGGTTTCCTTCATGGACAATGACACCAGAAGCGAGTTGTATGTCTGCAACCCTATCACCAAACACTGCAGGAAGCTTCAGGAGTCCCCAGGTTTAAAATTTCCTGATTACAGTGCACTTGCCATTTCTGTGAACCGGATATCACATGGTTATACTATCTCAATTGTGAAGTCTAAGCAAGTCCCTGGGAATTTTTTCCAATGGGATCTCTCTATCCACATTTATGATTCTGATACGAGGATGTGGGTAACTTCTTGCACAGAGGTTTTGACAGGATGGAGAGGTGGTGATGAGAGTGTAATCTGTGGTGGGTTTTTATACGTTTTGATATATTCTGCAGGAGGTGGCTCCCCAGAAACCCGTCATGGTCTGATTACATACAATCTATCCAGCAGATCTTCTAATGGCTTGTTGATAAGAAGTTTTATCAAAGTACCTTGTCCTCTTACTTGTGGCCGTCTGATGAATTTGAATGAGAAGCTTGTAATGGTGGGAGGAATTGGTAAACAAGACCGGCCTGACATAATAAAGGGGATAGGCATCTGGGTTCTAAATGGCAAGGACTGGCAAGAGATTGCCCGAATGCCCCATAAGTGTTTCCAAGGATTTGGGGAGTTGGATGATGTTTTTGCAAGTAGCGGTACGGATAATCTCATATACATCCAGAGCTATGGGGCTCCAGCTCTTCTTGTTTTTGACTTTAACCAGAAACAATGGAAGTGGTCACAAAAGTGCCCAGTGACAAAGAGGTTCCCTCTTCAGCTCTTTACTGGTTTTTGCTTTGAACCTAGGATTGAGATGGCACCA
>gnl_Poptr_v3.0_Potri.014G093200.1
ATGTGGCATGACTCTGAGCTTGAAGATCTTTTTTTGAAGGCCCCTTTTATTTTCGTCATGGAGGGTGAAACATCTTGGGTAAATAATTGTTTTGAGAACCCGACAAGGGACATTGGTGAGTTCGATTCATTTTCTGAACATAGCGATGAAGGAAATAAAGAAGTTAATGCCATTTCAGTTGATTTAATCTTGCCCGATGATCTGCTAGAACGAATCCTAGCCTGTCTCCCCATTGCTAGCATCTTCAGAGCTGGCTGTGTGTGTAAAAGATGGCACGAGATTGTTAGTTCAAGGAGGTTTTTATGGAACTTCTCACCTGTCCTGCCACAAAAACCATGGTATTTTATGTTTACAAGCTCTGACGAACCAGTTGGCTATGCTTTTGATCCTATCCTTCGAAAATGGTTTGGCATTGATCTTCCCTACATCCAAAAGTCCAACTGGTTCATTGCTTCATCATGCGGCTTGGTTTCCTTCATGGATAACGACAGCAGAAGCGAGTTGTATGTCTGCAACCCTATCACCAAACGCTGCATGAAGCTTCAGGAGCCCCCAGGCTTAAAAGTTTATGATTACAGTGCACTTGCAATTTATGTGAACCGGATATCACATGGTTATACTATATCAATTGTGAAGTCTAAGTTATGCCCTGGAAATTTTTTCCAATCTGATCTCTCTATCCATATTTATGATTCTGAAACGAGGATGTGGGTAACTTCTTGCACAGAGGTTATGACTGGATGGAGAGGTGGCGATGAGAGTGTGATCTGTGGTGGGGTTTTATACTTTTTGATATATTCTGCAGGAGGTGGTGCCACAGAAACCCGTCATGGTCTCATCAGGTACAATCTATCCAACAGATCTTCCCATGGCTTGTTGATAAGAAGTTTCATTAAAGTACCTTGTCCTCTTACTTGTGGCCGTCTGATGAATTTGAATGAGAAGCTTGTAATGGTGGGAGGAATTGGTAAACAAGACCGGCCTGACATAATAAAGGGGATTGGCATCTGGGTTCTAAATGGCAAGGACTGGCAAGAGATTGCCCGTATGCCCCACAAGTTCTTCCAAGGATTTGGGGAGTTTGATGAAGTTTTTGCTAGCAGCGGTACAAATAATCATATATACATCCAAAGCTACGGGGCTCCAGCGCTTCTTGTTTTTGACATTAACCAGAAACAATGGAAGTGGTCACAGAAATGCCCAGTGTCAAAGAGGTTCCCACTTCAACTTTTTACTGGGTTTTGCTTTGAACCTAGGCTTGATATGGCACCG
>gnl_Prupe_v2.1_Prupe.2G181900.1
ATGCTGAGAGAAGTATTCTTTTTTCTGATAACTTCACCTTCTGGGTTTTTCTGTTTACTCTTCTTGATCATGGAGGGAGAAACATCATGGTTTAGCCATTCCCTTGATGACATGGCCAGAGAGATTGGGGAGTTTGATTCTTTCTCAGAGCTCAGTGACGAAGGGAATAAAGAAGCTACTGCAGTTTCGGTGGATTTGATTCTTCCTGATGACCTGTTGGAACGGATATTAGCCTATCTACCAGTTGCAAGCATTTTCAGGGCACGTTGTGTGTGCAAAAGGTGGTATGAGATTGTTAGTTCAAAAAGGTTTCTATGGAACTTTTCACGTGTGCTATCACAAAAACCCTGGTATTTTATGTTTACCAGCTCTAATGAACCAACTGGTTATGCATATGATCCTATCCTCAGAAAGTGGTATGGCATTGAACTCCCCTGCATTGAGACATCTAATTGGTTTATTGCTTCATCATGTGGTTTGGTTTGCTTTATGGACAATGATAGTAGAACTGAGTTATATGTCTGCAACCCTATTACCAAAACACGCAGGAAGCTTCGGGACCCCCCTGGCTTGAGATTTTCTGATTACAGTGCACTTGCAGTTTCTGTTAACAGGAAGTCACATGGTTATACTATCTCAATTGTGAAATCTAAGCAAGTTACTGGGAATTTTTTCCAATGGGATGTCTCCGTTCATATTTATGATTCAGAAACAATGATGTGGGTGACCACTTTGACAGAGGTTCTGACAGGATGGAGAGGTGGGGATGAGAGTGTAATCTGTGATGGGGTTTTGTACTTCTTAATTTACTCAACTGGGGGTGGGTCACCGGAAAATCGTCATGGTCTAATCACATATAATCTCTCTTCTTGTTCTCCTCCTGGGTTGTTGATAAGGAGCTTTATTCCTGTACCTTGCCCTCTTACATGTGGCCGTCTGATGAACTTGAAGGAGAAGCTGGTTATGGTGGGAGGGATTGGTAAACAGGATCGGCCTGACATAATTAAGGGGATTGGTATCTGGGTTCTAAATGGGAAGGCATGGCAAGAGATTGCGAGAATGCCGCATAAGTTTTTCCAAGGATTTGGGGAATTTGATGATGTTTTCGCCAGCAGTGGCACAGATGATCTTATATACATCCAGAGCTATGGAGCTCCAGCTCTTCTTGTCTTTGACATGAGCCAGAGACATTGGAGATGGTCACAGAAGTGCCCGGTAACAAAGAGGTTTCCACTTCAGCTCTTTACTGGTTTTTGTTTTGAACCGAGGCTTGAAATTTCTCCC
>gnl_Selmo_v1.0_123864
ATGACTGCTACTGCTGCTGCTTCGTCCGCGACTGCGACTTCGGCTACCGCTTCGCCGTCCTCGGACGACGAGTTTAGCTCCCTCCCGGACGATCTGCTCGAGAAGATCTTCGCGGCATTGCCTCTGCTGAGCCTGTTCCGAGCCCGGGCTGTTTGCAAGCGGTGGCATGGCATCACCACCTCCAAGTCCTTCATGGCGCTGTGCGCGCAAGTCACGACTCACAAGCCGTGGTATCTCATGTACAAGGACTCGGAGAAGATGGTCGGGGTGGCATTCGACCCGACGTCCCGGAAGTGGCACAACTTCGTCCTCCCGCCGCTCGACGACCCCTCGGCAAGCTTCGTGGCCTCGGCCGGCGGCCTGGCGTGCTTTCTCGACAAGACCAACTCGGAGGTGGCTTACGTTTGCAACCCGATGACCAAGGCCTGGCGGCAGCTCCCGCGGCCGCCGGAGAGGCTGAGCTCCGACTACTGCGCGGTGGCGATGTGCGTGCAAGGCGAGGACTACAAGATCGTGGTGGCCAGGTCCACGCCAGTGACGAACGACTACGCACAGTGGAGCTTGTCTATCGAGGTGTATGATTCCGGCCTAGCGGCGTGGAGGAGCCCGAGGTTCAAGCTCTTGCAAGGCTGGAGACCTGGGGAGGAGAGCAACATATGCAACGGGGTTTTCTACTGCGTCACGCACTCGACTGTTGGTGCCGGGCATGATTACTCGCGGCATGGACTGATTGCCTACGACATCAGTCACGGGGCGTTCCAGGACTTGATACTCCCGATGCCGTGCTCTCTTTCGTGCGTCCGGTTGGTGAACTGCTGGGAGAGGCTGGTGATGGTTGGCGGCATTGGGACGTATGACTTCATCAAGGGGGTCGGGGTGTGGGAGCTCCAGGGGGAGTGGAAGCAGATTAGCAGGATGCCGACCAAGCAGTTCCATGGATTTGCGGGTGGCCTGGACGACGTTTTCTCGTGTAGCGGCCACGGTGACTTGATCTACATTCACAGCTACGGCAGCCCCCAGCTCATGGTTTTCGATATCCCGCAAGGATCGTGGACGTGGGCGAGAGCCTGTCCGGTGCTCAAGCGTGACCCGTTGCATCTCTTCACGGGATTCTGCTTCCAACCCCGGCTGGACGTCTCGGTT
>gnl_Selmo_v1.0_23216
ATGGATCCACACCTGTGGGGAACACTTCCAGAAGATATACTTGACAGAGTGCTCGCCTGGCTTCCCACTCAAGCCCTAATCCGTTCTCGGAGTGTGTGTAGCCGCTGGAACTCCATAACCAGTTCCAACACCTTCCTCCACATCTACTCTCGGGTCCCTAGCAAAGACTCATGGATTCTCATGTTTGCGGATCCGCACTACAAGTCTGTCTTTGTCTACATCCCCAAAACCAACAAATGGCTCAATATGCCATTGGGCTTCCTGCCCTCCCACGTCGACAATGTTACTGTCGCAGGTGGATTGCTTTGCTTCCGAATGCTTGACTCCAACGGATCGTCTAGCATGTGCATCTGCAATCCGCTGACCAGGACGTGGAGGAAACTCCCACCTATGCTCGGGCGCTGGTGCGGAAACTTGGTGGGTGTGGTCGTGGACAATGAACACCTGGAAAATGAGGAACGGAGCACATATAAAATTGTCGTGCAGACAAAGCACATGGTCCCCTACGGACTACGAACCGAGGTGTTCAGCTCGCACACGGACTTATGGACAATTACTGGAGCGTCCGAGGCCAATTTTACTACTGGCTCTGCTTTCTGCAATGGTCATCTCTACTTCATGACCTGGGAGGCACATAACGGCGAGTTCATATGTGATGGTGTCTATGCTTACAACCTTGAGCAGGGGATTTGGAACCGAGCCCTTGCTCCGATGCCGTACTTTTATATCTGTCCTCACCTGGTGGAATGTGGAGGGCATCTGCTCATGATTGGCGGCTTTTGGGAGCAGCCGGTGATCACTGTAGGGATACGGGTCTGGGAACTCAAGCAAGCAACACTAGAGTGGGCGATAGTGGAGACCATGCCGCAACACTTGTTTAAACATCTGCTCAAACGGCCCGGGTACCGGCTTTTTAACTGCGTCGGCCACGGGGAACTTATATACCTCAGCGAGTGCCTCAGTCCCCAGCTATTTGTCGTTTTTGATTTTCCAAGGAAAAGGTGG
>gnl_Solly_v2.4_Solyc01g095370.2.1
ATGGAAGAAACCTCTTGGGTCAGTCATTGCCCTGATTACGTTGTACCAGACATGGTTGAGTTTGATTCATTTTCAGAGCTTAATGATGAAGAAAATAGAGAGGCTTCCTCAGTTCCTGTGGATTTGATACTGCCTGATGATTTACTGGAACGCATACTGGCCTATCTTCCCATTGCCAGCATTTTTAGGGCAAGTTGTGTGTGTAAAAGATGGTGTGAGATAGTGAATTCAAGAAGGTTTTTATGGAACTTCTCTCAGGTGCTGTCTCAAAAACCGTGGTACTTTATGTTCACAAGCTCAGAGGAGCCAGTTGGTTATGCCTATGATCCTTCCCTTCGAAAATGGTATAGTATTGACCTCCCTTGCATTCAGACATCAAATTGGTTCATTGCTTCTTCATGTGGATTAGTTTGCATCATGGACAATGACAGTAGAAGCGAACTATATGTTTGTAACCCAATAACCAAATGCAGCAAGAACCTTCAGGAGCCTCCTGGTCTCAAGTTTTCTGATTACAGTGCATTGGCTATCTGTGCAAACATGAAAACTTCTTGTTACAGTGTCGCCATTGTTAAATCTAAGCAAGTACCTGGTAACTTCTATCAGTGGGATCTCTCAATCCACATATATGATTCTGGAACAATGAAGTGGTTGACCCCTTTGACAGAGGTTCTAACAGGCTGGAGAGGTGGGGATGAAAGTGTCATCTGTGATGGTGTTTTGTACTTCCTGATCTATGCAACTGGAGGTGGTGGTCTAGAAAGTCGTCATGGTCTGATCACTTACAACCTCTCAAGCAGATCATCCCATTGTTCGTTAATAAAGACTTTCATTCCCGTGCCATGTTCTCTAACATGTGGTCGATTGATGAACCTCAAGGAGAAGTTAGTAATGGTGGGAGGGATTGGGAAACCAGACCGTCCTGACATAATTAAGGGGATTGGCATATGGGCACTTCAGGGGACAGAATGGCAAGAAATTGCCCGCATGCCACACAAGTATTTTCAAGGTTTTGGGGAATTCGATGATGTTTTTGCCAGCAGTGGCACTGATGATCTCATATACATTCAGAGTTATGGAGCTCCTGCCCTTCTTGTTTTTGACGTGAACCAGAAACAGTGGAGGTGGTCACAGAAATGTCCAGTGACAAAGAGGTTTCCCCTTCAGCTCTTTACTGGTTTCTGCTTCGAGCCAAGGCTTGAGATGTCTCCC
>gnl_Sorbi_v3.1_Sobic.003G244400.1
ATGATCCATCTCATGGAAGACCATTCATCGTGGGACTACCTACCAGTTGATCACATTAGAATTCCTGCATTCAACTCTGGAGTTGTTTCTGAAGCTAGCAATGGAGGCAACGACTTCTCAGTATCATTGGATGCCGTCGTTCCTGATGATATCCTGGAGAGGATTTTCACATTCTTGCCTATAGCAAGCATGATGAGGGCAACAGCAGTGTGCAAGAGATGGCATGGCATTATCTATTCAAGCAGAGTTGTGTGGACCCACATGCTGCCTCAACGGCCATGGTACTTCATGTTCACCTCTAATGAAACTGCTGCTGGTTATGCTTTTGACCCCATCCTCCGCAAGTGGTATGATTTAGAGCTTCCTTATATTGACAAGAGCAGCTGTTTTGTCTCTTCTTCTTGTGGCCTAGTTTGCTTCATGGACAATGACAACAGGAACACCATTTCTGTGTCTAACCCTATAACAAAAAGCTGCAGGAGGCTTTTAGAGCCTCCGGGTGAAACATTGCCAGACTACAGTACCATTGCCATGAAGGTGGATCGGCTGTCTCATAAGTACTCCGTTACATTGGCAAAATCTAAGCAGATTCCTGAAGATTTTGTCCGATGGGACTTTTCAGTATACAAGTACGACTCTTCGAGTGGTACATGGGCAACTTCTGTGAGTGAAGTGTTCATTGGTTGGAGAGGAGGTGATGATAGTGTCATATGTGACGGTGTCCTGTACTGCTTGATTCATTCCACTGGTGTTCTTGGCAATGTCAACCCCCGTCATGGCCTTATCATGTATGACCTTGCTGGTGAACCATCTGAGACTTCGTTAATGCAAACGTCAATCTCAGTACCTTGTTCTCTCACATGTGGCCGTTTGGTAAACTTAAAGGAGAAGCTGGTTTTGGTTGGTGGAATTGCAAAACACAACAGACCTGATATCATTAAAGGAATAGGAATATGGGAGCTCCATGAGAAACAGTGGCATGAGGTAGCTCGGATGCCCCACAAGTTCTTCCAAGGATTTGGTGAACTCGATGATGTTTTCGCCTGCAGCGGTATAGATGACCTTGTCTACATACAAAGCTATGGTGCAACTGCTTTGCTTGTTTTTGACATGATGCAAAAGCAATGGAAGTGGTCCTTGAAATGCCCTGTGAGCAAAAGATTTCCTCTCCAGCTTTTCACTGGCTTTTGCTTTGAACCCCGGCTTGATATCGCAGCT
>gnl_Sorbi_v3.1_Sobic.004G116400.1
ATGTTGGCAATGGGGTCAGAAGAGTGGGAGCTCTATCCTTCTTCCTACATTGGTTCACAGGTCATAGAATACAGACCGGTCTCTGAAGACAGCGATGACGATCAGAATGGGGATGTGGCAGTGTCGCTGGACGCTGTTCTCCCTGATGATCTCTTGGAGAAGGTTCTTTCCTTCTTGCCTGTTGCAAGTATTATAAGATCTGGGTCTGTTTGCAAAAGGTGGCATGAGATTGTGCATGCCCAGAGGCACGCATGGAGCAAAATGGTGCCTCAGAAGCCATGGTACTTCATGTTTACCTGTAGTGAGGATGCAGTTTCAGGTTTTGCCTATGATCCAAGCCTCCGCAAATGGTATGGATTTGATTTCCCTTGCATTGAGAAGAGCAACTGGTCTACATCCTCATCGGCTGGGTTGGTGTGCCTGATGGACAGTGAGAACAGGCGCCGCATTTTGGTGTGCAACCCCATCACTAAGGACTGGAAGAGACTTCTTGATGCTCCTGGGGGCAAAACAGCTGATTACAGTGCTCTTGCCTTTTCTGTGGACAGAAGTTCTCATCATTACACTGTGGCTGTTGCAAGAAGCAACCAGGTTCCATCAGAGTATTATCAGTGGGAGTTTACCATCCATTTGTATGAGTCGGTCTCTGGTAGTTGGGTGACTCCCTTCACTGGAGTATTGCTTGGATGGAGAGGTGGCGACGAGTGTGTCATCTGTGATGGAATCCTCTACTATTTGGTGTACTCCACAGGAGTTCTGGTGAACAATAATGAGCATCGCCATTGTCTTGTAATGTATGATCTCACTGCAAGACCTAACCACACTTCTCTGATGAGCATGGCTATTCCAGTGCCATGTGCTCTTACGTGTGGCCGATTGATGAACCTGAGTGGGAAGCTTGTGCTGGTTGGTGGCATTGGCAAGCAAGATAGGCCTGGGATCATCAAGGGAATTGGCATTTGGGAGCTCCATAACAAAGAGTGGTGTGAGGTTGCTCGGATGCCTCACAAGTTTTTTCAAGGATTTGGTGAGTTCGATGATGTTTTTGCAAGCTGTGGGGCAGATGATCTTATCTATATCCAGAGCTATGGGTCGCCAGCTCTTCTCACCTTTGAAATAAACCACAAGTCATGGAAGTGGTCCGTGAAGAGCCCTGTTTCGAAGAGGTTCCCGCTGCAGCTGTTCACTGGATTCTCTTTTGAGCCAAGGCTGGACATTGCTCTC
>gnl_Spipo_v2_Spipo26G0010200
ATGGCGGGTGAGCCCTCGTGGGTCGGTCACCCAGCAGGGGGCGGTGGATTTCAGGCTCTGGGGCTGTTCTCCACAGGCGGTGAGGATGCCCACGGCGTTAAATCGGCCGCATCCCTGGATGCCCTGCCCGACGATCTCCTGGAGAAAATCCTCGCCTTCCTGCCCATTCCGAGCATCTTCCGAGCAGGATGCGTCTGCAGGAGATGGAACGAGGTCGTGAGCTCGAAGAGGTTCCTCTGGAACCTGTCCATTAATCAGTCCCAAAAGCCCTGGTACTTCATGTTCACCTGCAACGACGCCGCAGCCGGCTACGCCTACGACCCCGTCCTCCGGAAGTGGTACGGCGGGCTGGAACTCCCCTGCATCGAGGCCAGTAACTGGTTTGTTTCTTCCTCTCGTGGGTTAGTCTGTTTCATGGACAACGACAGCAGCAGCCGCCTTTTTGTCTGCAACCCCATCACCCGGCACTGGAAGCGGCTCAACGACCCCCCCGGCGGGAAGTTCTCCGACTACAGTGCCCTCTCGATATACGTCGACGGGGCTTCCCGCGGGTACACCATCTGCGTTGTGAAGTGCAGGCAGGTCCCCGGGGATTTCCTCCGGTGGGACTTGTCCATCCATGTCTACGATTCGGGGAGCAGGGACTGGGCCACCCCGGCGAGGGAGATGATGACGGGGTGGCGAGGAGGGGACGAGAGCGTGATCTGCGGCGGAGTTCTCTACTGCCTGATTTACTGCACCGGCGTGGTGGGCAACGCGGAGGCCCGGCACGGCGTCATTATGTACAATCTATCGGCGAGGCCTCCCCACGGTTCCCCCTTGCTGAGGTCCTCGGTGCCGGCGCCCTGCTCTCTCACCTGCGGGCGTCTGATGAACCTCCGGGAGAGGTTAGTGATGGTGGGGGGTATCGGCAAGCCGGACCGCCCCGACATCATCAAGGGGATCGGCATTTGGGAGCTCGACAAGCGGGAGTGGCGGGAGGTCTCTCGGATGCCCCACCGCCTCTTCCAGGGCTTCGGCGAGTTCGACGACGTCTTCGCCAGCAGCGGCACCGGCGATCTGATCTACATCCAGAGCTACGGCGCCCCAGCGCTGCTCGTCTTCGACATGAATCAGAGACAGTGGAGGTGGTCGGTGAAGTGCCCTGTCGCCAAAAGATTTCCCCTTCAGCTCTTCACCGGCTTCTCCTTCGAGCCCAGGCTCGAGGTTTCCCCC
>gnl_Spipo_v2_Spipo14G0020100
ATGGAGGGCGAACGATCATGGATTAGTCACCGCAGCATCAAAATGGCAACCAGCGAAGTCCAGGACTTCGAACCATTTTCGGAGTTCGACGAAGCAGACAACGGTCCATCAGTCTCCCTTGATCTTCTTCTACCCGACGATCTCCTGGAGAGAATCCTCGCCCATTTGCCCATCTCCAGCGTATTCAGAGCAGGGTGCGTCTGCAAGAGATGGAACGAGATCGTGAGGTCCAAGAGATTCCTCGGCAACTTTTCCCCCCCTTGCAAGTCTCTGAAGCCATGGTACTTCATGTTCACCTGCAATGAGGCCTCAACAGGATATGCCTACGACCCGGTCTTCAGGAAGTGGTACGGCGGCCTGGAGCTGCCCTGCATTGAGACCAGCAGCTGGTTCGTCTCTTCCTCCTGCGGCCTTCTCTGTTTCATGGACAACGAAACCAGGACTCGCCTCTTCGTCTGCAACCCTATCACCAAGGATTGGAAGAGGCTCAACGAGCCCCCCGGAGGCAAGTTCTCTGACTACAGCGCTCTCTCAATCTCTGTGGACAGAGCTTCTCGGGGTTACACAGTTGCAGTTGTCAAGTCCAAGCAGGTCCCCGGGGATTTCCTCCAGTGGGACCTCTCTATCCATGTCTACGGATCGGAGACCAAGCTCTGGATCACCTCCACCAAGGAGATATTGACCGGCTGGAGGGGGGGAGACGAAAGCGTGATCTGCAATGGGGTCCTCTACTTCCTGGTGTACTGCACTGGCGTGGTGAACAACGTGGAGAGCCGTCATAGCTTGGTCATGTATGAGCTTTCCACCGCGTACCCTCGTGGCTCCTTGGTGAGATCCTCAATACCAGTGCCCTGTTCTCTCACCTGCGGCCGCCTGATGAACCTCAGAGACAGGCTGGTGATGGTGGGGGGGATCGGGAAGCAGGATCGGCCTGATATCATCAAGGGAATAGGCATCTGGGAGCTCCACAAGAGGGAGTGGCGGGAGGTTTCCCGGATGCCCCACAGATTCTTCCAGGGATTCGGAGAGTTCGACGATGTTTTTGCCAGCAGCGGCACCGGCGATCTGGTTTACATTCAGAGCTATGGTGCTCCGGCGTTGCTGGTATTCGACATGAACCTGAAGCTGTGGAGGTGGTCGCTGAAATGCCCCGTGAACAAGAGATTCCCTCTTCAGCTCTTCACGGGCTTCTGCTTCGAACCCAGACTTGAAGTTTCTCCT
>gnl_Stras_v2.0_SGA_v2.0_scaffold11T05706
ATGCGTTTATGTTTGACAGAGTGTCCTGGGGATCTGCCCCCGTCTCAAAGATTCCTAGTCATGGAAGGAGAAACTTCATGGGTGAGCCATTGCTTTAGTAGTAACTCACCAAATCACAACATGGATTTCGACTCATTCTCGGATATCAACAAACTCGAAGCTGAAAACGAAACTCTACCCGTCTCCTTAGACTTAATCTTACCCGACGACCTCTTGGAACGCATACTGACCTACCTCCCAATATCCAGCATCTTCCGAGCAGGCTCCGTCTGCAAAAGATGGCACGATATAGTAACATCAAAAAGGTTCCTAACAAACACTTCCAACGCTTTGTATTCGCAGAAGAAGCCTTGGTACTTCATGTTCACCAGCTCAGACGAGCCCATCGGCTATGCCTACGACCCCATCCTCCGTAAATGGCACAACATCGAGCTCCCGTGCATAAACACTTCTAATCTATTCATAGCCTCCTCGTGTGGATTAGTCTGCTTCATGGACAAAGACGGCCGAAACGGGCCTTACATGTGCAACCCGATTACGAAATCTTGTAGCGGGCTGAAAAGTCCACCTGGCCCGAAATTCTCGGACTACGCCTCGCTGGCGGTGTCGGTCGACCGCGTTTCGTTCGATTACGAGGTCTCGGTCGTTAAGTGCAAGGAGATTCCCGGGAATTTTTTCCAGTGGGATTTGTCGATAAACGTGTACTCCTCGAGAGATGCCATGTGGACGACGGCTTTGAACGAGACGTTAGCGGGCTGGCGGGCCGGGGAAGAGAGTGTGATTTGCGGCGGGGTTCTATATTTCTTGATCTACTCTGTTGGGCCCGAGGCCCGTCATGGAGTCCTGGCTTACAATCTCAGGGCCCGGCCCGCGAGGGGGGCTTTGATGGGGAGTTTTGTGAATGTGCCGTGCGCTTTGACGTGCGGGCGTTTGATGGGCGTTGGGGGGAAGCTTGTGATGGTGGGGGGAATTGGGAAGGCTGATCGAGCGGGTATTATTAAGGGGATAGGTGTGTGGGCCCTGGAAGGGAAGGAGTGGATGGAAATGGCGCGGGTCCCGCATAAGTATTTCCAGGGATTTGGTGAGCTGGACGATGTGTTTGCCAGCAGTGGCACGGATGAGTTGATATATATACACAGTTATGGGTCGCCGATGCTTCTCGTTTTCGATGTGGGATTGAGGCAGTGGAAGTGGTCGCAGAAGTCGCCGGTCGCGAAGAAGTTTCCGCTGCAGCTTTTTACGGGCTTTTGCTTTGAGCCGAGATTGGATGTTGTGGCTTAG
>gnl_Stras_v2.0_SGA_v2.0_scaffold4T02268
ATGGATGACCAAACCTCATGGATAAGCCAATGTGTCAACACCATCACAAACGGGCCTGCAGAGCCCGGCCCATTCTCAGATCTCATTGACAATACCAATAAAGAACTCTCCTCAATCTCAATGAACTTAATCCTTCCGGACGACCTCTTGGAACGCATATTATCCCACCTACCCGTCGCCAGCCTTATTCGGGCCCGATCCGTTTGCAAAAAGTGGAACGGGCTCGTGACCTCAAAAACTTTCCTCTGTAACAACAACAATCCCCAGGCCCAGGCCCAGGCCCAAAAACCCTGGTACTTCATGTTCACAAGCTCAGATGAGCCCACGGGCTTTGCATTCGACCCATCCCTCAAAAAATGGCACGCGCTCGACCTCCCGCGAATCGAGTCCCCCAACTGGTTCGTTTCCTCCTCGTCCGGCCTCGTCTGCTTCATGGACAACGAAACTCGGGCTGGGCTTTACGTATGCAATCCGATAACGGGCCTCTGCCAGGCCCTCCAATTTGGGCCCGGCCCGAAATCCCCTGATTACAGCACGCTGGCCATCTTGGCCGATCGGGCAGGCCAGGGCTACGAGGTCTCGGTCGTGATGTCGAAGCAAGTCCCGAGCGATTTCTACAGATGGGACCTCTCCATCCATTTGTACGAATCGGGCTCGGGCTCGTGGGCCACAGCCCATAAGGAGACATTGACAGGCTGGCGGGCCGGGGACGAGAGCGTGATATGCGGTGGGTCGCTTTGTTTCTTGATCTACTCGACCGGAGGTTTCGGGCCCGGGCCCGAATCGCGTCACGGGCTCGTTTTGTATGATTTAGAGAAGCGGGCCCGGGAAGTGGGACCGGTTCTGATGCGGAGCTTTGTGCCCGTGCCTTGCGCGCTCACGTGCGGGAGGCTTATGAATTTAGACGAGAGGCTTGTGATGGTTGGGGGAATCGGGAGGCACGACAGGCCCGATATTATAAAGGGTATTGGGATTTGGGCCTTGAAAGGGAGGGAGTGGGAAGAGGTGGCCCGAATGCCGCATAGATATTTTCAGGGGTTTGGTGAGCTGGACGATGTTTTCGCGAGTAGTGGGACGGGTGGGATCGTCTACATACAGAGTTACGGTGCGCCTGCGCTCTTGATTTTCGATTTTAAGCTGAGGCAGTGGAAGTGGGCCCAGAAGTGCCCGGTGGCGAAGAGGTTCCCGTTGCAGCTTTTCACGGGTTTTTGCTTCGAGCCGAGGTTGGAAATCTCACCTTAG
>gnl_Theca_v1.1_Thecc1EG005222t1
ATGGAGGGGGAGACTTCTTGGATCAGCCATTACATTGATGACATGTCTAAAGACATCGGTGACTTTGATTCATTCTCAGAGCTTAGTGACGAAGGTAATAAAGAAGCAACTACCATTTCTGTGGACTTAATCCTGCCTGATGACTTGTTGGAACGAATCTTGGCTTATCTCCCCATTGCTAGCATTTTCAGAGCTGGTTCTGTTTGTAAAAGATGGCATGAGATTGTCAGTTCCAAGAGATTCTTATGGAACTTTTCGCATGTCCTGTCACAAAAGCCTTGGTATTTTATGTTTACTAGTTCTGATGAACCAGTTGGTTACGCCTATGATCCGATCCTTCGAAAGTGGTACAGCATTGAGCTGCCCTGCATTCAGACTCCCAACTGGTTCATTGCTTCATCATGTGGCTTGGTTTGTTTTATGGACAATGACAGTAGAAGTGAGTTGCATATCTGTAACCCAATCACAAAAAATTGCAAGAAGCTTGAGGAGCCCCCTGGTTTGAAATTCTCTGATTATAGTGCATTAGCAATTGCAGTTAACAGGACATCACACAATTATACTGTATCCATTGTGAAGTCTAAACAAGTTCCTGGAAATTTTTTCCAATGGGACCTTTCAATTCATATTTATGATTCAGAAACAATGATGTGGGCAACCTCCTTGACTGAGGTTTTGACAGGATGGAGAGGTGGAGATGAAAGTGTGATCTGTGATGGGGTTTTATACTTTCTCATTTACTCAACTGGGGGTGGTGCACCAGAAAATCGGCATGGCCTAGTTACATATAATCTCTCTAGCCGAGCATCTCCATTGATAAGGAGTTTCATTCCAGTACCTGGCCCCCTTACCTGTGGCCGTCTGATGAACCTAAAGGAAAAGCTGGTAATGGTGGGAGGAATTGGGAAGCAGGATCGGCCTGACATAATTAAGGGCATTGGTATCTGGGTTCTTAATGGGAGGAATTGGGTTGAAGTTGCTCGCATGCCCCATAAGTTTTTCCAGGGATTTGGTGAGTTGGATGATGTTTTTGCTAGTAGTGGTACTGATAATCTCATATATATCCAGAGCTATGGTGCTCCAGCTCTTCTTGTTTTTGACATGAACCAGAAACTATGGAAATGGTCGCTGAAGTGTCCAGTATCAAAGAAATTCCCTCTTCAGCTGTTCACTGGTTTTTGCTTTGAACCAAGACTTGAAATTGCTCCA
>gnl_Utrgi_v4.1_Scf00033.g4088.t1
ATGGAATGGGAAACAGAAAGCTCATGGATCAGCGACTTCACAGACAAGCTAACACCAGAGTTCAACTCCTTGTTAGAGTTCAGGAACGAGGATGAGATAGACGAAGATGCTTCAACAGTGCCTGTTGATGCAATCCTGCCAGATGATTTGCTGGAACGCATAATATCCCATCTCCCCATTGCCAGCATTTTCAAGGTACGCTGTGTGTGCAAAAGATGGAACGAGATAGCGTCATCCAAAATGTTTACACATAATGAACTCCGTGATGTTTCTTCACGGAAGCCCTGGTACATTATGCTGTGGGCTAACCAACCAGTTGGCTGTGGATACGATCCTGTACCTGGGAAATGGTATGACATCAGAATCCCTTATCTGGAGGATCCCTTTTGGTCCAATGCTTCTTCTGGGGGGCTTGTTTGTTTCATGGACAACTATGTTAGCAGGGATTTATACATTTTCAACCCAATAACAAGATCCGGGAAAGTTATCCCTGAGCCACCGCGGCCTGAACTCTGTGATTACAGTGCATTAGCAATCAATGTGAACCGTTGCACCCGTGATTACAATGTTTTCGTTGCTAGATCAAGGGCGCTTCCTGGAGTTGACTTCCAGTGGGAAATTTCAATTTATCTCTATGATTCAATAACCAGAGCATGGACAACATCCCTGACAGAGGTGCTGTCGGGCTGGAGAGGCGGCTGTGAGAGTGTGATATGTGATGGGGTTCTCTATTTGCTCATCTTTTCAACGGGTCACGGCGGGCCCAACACTCAGCACGGTGTGATCATGCACCAGCACAAACACACAACCGGTGCAGCAGAGAGCGTGTTAATGGAAAGCTGCATCCCTGTTCCATGGTACTTAACCTGTGGGCGGTTGCTGAATCTGAGGGAGAAGCTGGTGATGGTCGGAGGGGTAGGGACGCGTTGTCGCCCCGATACCATAAAGGGGATCGGCATCTGGGTGCTCAGCGGGAGGGAGTGGGAGGAGATAGCTCGAATGCCAGACGAGTATTTTGAAGGGAGTGCAGATTTCGATGCCGAGTTTTGCAGTAGAGGTGCTGATGACTTCGTTTACATACAAAGCTATGGAGATCCTGAAGTTTTCATATTGGATGTCACTCAGAGGCAGTGGAGAAGATGTGAGAAATGCCACGTGACGAAAAAGTCTCCCCTTGATCTTTACAATGGCTTCTGCTTCGAACCAAGATTGGATATTGTTCCC
>gnl_Utrgi_v4.1_Scf00271.g14312.t1
ATGGAAGGGAACAACTCTTGGATCAGCCACTGCACAGATAACTTCCCAATTGAAGCCCTGGAGTTGAACTCAATCTCAGAGATAGATAACGAAGGTTTAGCAGTTTCAGTGGACCTGATCTTGCCAGATGATCTACTGGAATGCATATTATCCTATCTCCCGATCGCCAGCATCTTCAGGGTAGGCTGTGTTTGCAAGAGATGGAAAGAAATAGTAGCTTCAAGACGGTTTCTTTGGAACCGAAATCATGTCTGGTCTCATAAGCCTTGGTACTTCATGTTCACGAGCTCTGATAAACCAGTCGGCTCTGCGTATGACCCAATTGTTAGAAAGTGGTACGACATTGATCTTCCACGAATAGAGACATCGAATTGGTTTGTTGCTTCATCAGGAGGGCTTGTTTGTTTCATGGACAATGATAGCAGGAGCGAGTTGTACATCTGCAATCCAATCACAAGATCCTGCAGGGGTCTCAAAGAGCCGAATGGGCCAAAGTTCTCGGATTACAGTGCATTAGCTTTCTCTGTAAACCGGGCTACAGCGAGTTACAATGTGTCCATTGTCAAATCCAAGCAGATCCCTGATGATTTCTTTCAGTGGGAGCTCTCCATCCATGTGTATGATTCTGAAACAACGACATGGATGACTACCTTGACGGAGGTGCTATCAGGATGGAGAGGTGGAGATGAGAGCGTCATCTGTGATGGGACATTGTACTTCCTGATCTTCTCCACCGGAGGCGGCGGGCCTGTTAACAGCCACGGTCTGGTCACCTACAACTTAAGAAGCAGAACAGGGGAAGGTGTGCTAATGGAGAACTTCATCCCTGTTCCATGTTCATTAACATGTGGACGCCTGATGAATCTAAGGGAGAAGCTGGTGATGGTGGGAGGAATAGGGAAGCGTGATCGTCCCGGTATCATCAAGGGAATCGGCATCTGGTTGCTGAACGGAAGGGAGTGGCAGGAGATTGCCCGAATGCCTCATAAGTTCTTCCAAGGATTCGGAGAATTAGATGAAGTTTTCGCAAGCAGTGGCACGGACGGCCTCATCTACATACAGAGCTATGGAGGCCCTGCACTTCTGGTATTCGACATGAACCAGAGGCAATGGAAGTGGTCTCAGAAATGCCCCGTGACAAAGAGGTTCCCCCTTCAACTATTCACTGGCTTTTGCTTCGAACCAAGGCTGGAGATAGCTCCA
>gnl_Utrgi_v4.1_Scf00008.g1413.t1
ATGCCGGTTCCTCTCCCGGATTGGGTTTCACACATCACTCCCAATCCACTTCTCCACAACCAAAGAAGCAGCTTCTTGAAGCTGGACCGCGTGAATGGTACACCATCAGCGAACCCGTCCTTCACTCAACACACACCCCGGGAAACACAGCCCCGTGTTGGAGCGAAAAACCTGGGTTTTACCTCAACCCACAAGTCAAAATTGGGTTCACAGTCAAACGCTTTACCCAAAACACCCAAGCTCAAAACCCGTCTCCCCCCACCCAAAGGCGACGATTCATCTGCGCAGTGTTCCAGCAGCAATGGTATCACGTGGCCAGCCCAATGTGCCTTTCTTAGAAGCTTTCCTGGGTTCTCTGTTTTCTTCACCTTCCTTGGGCTCAGCCTGCGTCATTTGAGAGTTAAGGGGGGGAGGAAACTGAGAACTACTGTATTTGTATCTGGGAACATCGGTGGTGACAGTATAAATAAGTATTGGATGAGTGCCAGAAAACCCAACTCACTGCTGATCATGGAAGGGGAAAGCTCTTGGACCAGTCACTGCACGGACAGCTTCAGAGGCGGCAGCAGCTTTGAGTCCAGCTCCTTCTCTGATCTACACGATGATATATACAGAGATGTTTCAGCTGTTTGTCTGGATGCAATTCTTCCTGATGACTTACTGGAGAGAATATTAGCCTATCTGCCGATCGCCAGCATCTTCCGAGTAGGCTGCGTCTGCAAAAGATGGCACGACATAGTTGCCTCAAGACGCTTCCTTTGGAACAGAAACCATGTCTCCTCGAGGAAGCCATGGTACTTCATGTTTACCAGTTCGGACAAACCAGTTGGGTATGCTTACGACCCTCTTCTCAAAAAATGGTACGACATTGATCTGCCCTGCATCGAGACCTCGAACTGGTTCATTGCTTCGTCGGGAGGGCTGGTCTGCTTCATGGACAATGACAGCAGGAGTGAGCTCTACATCTGCAATCCGATAACCAGGTCTTGCAAGGATCTGGACGAGCCACCAGGGCCCAAATTCGCAGACTACAGCGCCTTGGCTGTGGCTGCGAATCTGGAAACCAACAGCTACATTGTGTCGATCGTCCAATCGAAGCAGGTTCCCGGGGATTTCTTCCAGTGGGAGCTGTCCATCCATCTCTACGATTCCGGGACCAGGAGCTGGGCAACCACCTTGACGGAGGTGGTATCGGGGTGGAGAGGGGGCGATGAGAGTGTCATCTGTGATGGTGCGTTATACTTTCTGATCTTCTCCACCGGAGGCGGCGGCCCTTACAACAGGCACGGCCTGATCACCTACGACTTGACGAGCACACCCAATGACACCCTCCTAATGGAGAGCTTCATCCCAGTTCCATGCCCTCTCACCTGCGGCCGTCTGATGAACCTAAAGGGCAAGCTAGTGCTGGTGGGAGGAATCGGGAAGCCGGACCGGCCAGGCGTGATCAAGGGGATCGGAATATGGGCCCTCGCCGGAAGGGAATGGGAGGAGATCGCCCGAATGCCGCACAAGCTCTTCCAAGGATTCGGGGAGTTCGACGACGTGTTCGCCAGCAGCGGCACAGATGATCTGATCTACATACAGAGCTACGGCGGCCCGGCGCTTCTGGTCTTCGACTTGAACCAGAAGCACTGGAAGTGGTCGCAGAAATGCCCCGTCACCAAGAGGTTTCCCCTTCAGCTCTTCAGCGGCTTCTGCTTCGAACCCAGACTCGACATCGCACCT
>gnl_Vitvi_Genoscope.12X_GSVIVT01019461001
ATGGAAGGGGAAACATCCTGGATTGACTACCAATTCGATGATAATAGAACACAAGTGCTTGATTTGCGAGTGTTTGATTTGTACCCGGAGCTCAGTGATGATGATAAGAGTGATAACAATCTCGTTTCAATTGATTCAATCCTTCCTGATGATTTACTTGAACGAATTCTAGCGTTGCTGCCGATAGCTAGTATTTTCAAGGCAGCTGCTGTAAGTAGAAAATGGTGTGAGATAGTGCACTCTAGGAGATTCTTATGCAATGCTTCAAGGGTCTTGGTGCCGAAACCTTGGTACTTCATGTTCACCGGCTCTGATGAGCCCACTGGTTATGCTTATGACCCCATGGATCGGAAATGGTATAGCTTTCAACTCCCCCTTATTGAGACATCCAGCTGGTTTATTGCTTCATCATATGGTTTAGTTTGCTTCATGGACAATGACAGCAGGAGTGAGCTATATGTTTGCAACCTAATTACCAAAGACCACAGGAAACTTGTGGAGCCTCCAGGCCAAAAATTCTCTGATTATAGTGCTCTTGCAATATCGGTGGACAGTCTATCACACAGCTACACTGTTGCAGTTGTAAAATCTAAGCAAATCCCTAATAATTTTGTTCAGTGGAATCTTTCAATCCATTGTTATTCTTCAGAAACTGGGATGTGGGTATCTCCTGTTATGGAACTGATGACAGGCTGGAGAGGAGGAGATGACAGTGTGATTTGTGATGGGGTATTGTACTTCCTGGTTCACTCTACAACTTTGACCGGGAACCAACATGCTTTGGCCACTTTTAATCTTTCTAGCAGACCTTCCAATGGTTTGTCAATTGATAGTTTTATCCCAGTACCTTGCTCCCTCACCTGTGGCAGGCTGATGAACATGAATGGTAAGCTTGTAATGGTGGGAGGAATTGGGAAACACGATCGGCCAGGTATAATTAAGGGGATTGGCATCTGGGCTCTCAAGGGGAGGGACTGGGAGGAGGTTTCTCGCATGCCTCACAGGTTTTTTCAAGGATTTGGTGAATTTGATGATGTTTTTGCAAGCAGTGGCTTTAATAGTCTTGTATACATTCAGAGCTATGGAGCCCCTGCTCTGCTTGTGTTTGACATGAACTTGAGACAGTGGAAGTGGTCACAAAAATGTCCTGTGACAAAGAGATTCCCCCTTCAGCTTTTTACTGGTTTTTGCTTTGAACCTCGGCTTGAAATTGCTCCC
>gnl_Vitvi_Genoscope.12X_GSVIVT01027030001
ATGGAGGGAGAAGCATCATGGATCAACCATTGCCTTGATGACAGAAGGAGGGATATTGGGGATTTTGGTTCATTCTCGGAGATCAGGGAAGAAGTCAATAAAGAAGTTGCAACGGTTTCAGTAGATTTAATCCTGCCTAATGACTTGTTGGAGCGGATCCTGGCCTATCTTCCCATTGCAAGCATTCTAAGAGCGGGTTCAGTATGTAAAAGATGGCATGAAATTGTCAGTTCAAAGCGGTTTTTATGGAATAAATCTCATATCTTATCACAAAAGCCTTGGTATTTCATGTTTACCAGCTCTGATGAACCAGTGGGTTATGCCTATGATCCCATTTTTCGGAAGTGGTACAGCATTGAACTCCCCTGTATAAATACATCCAATTGGTTCATAACTTCATCATCTGGATTGGTATGCTTCATGGACAGTGATAGTAGAAGTGAGCTATATATATGTAACCCAGTCACCAAGAGGTGCAAAAGGCTTGAGGAACCTCCAGGCTTGAAATTCTCTGATTACAGTGCGCTTGCAATCTCGGTGAACAGGATATCCCACCATTATACTATCTCAATTGTGAAATCTAAGCAAGTCCCTGGAAACTTTTTCCAGTGGGATCTCTCAATTCATATTTATGATTCAGAAACAATGATATGGGTGACTGCCTTGACAGAGGTTGTGACTGGGTGGAGAGCTGGTGATGAGAGTGTGATCTGTGATGGGGTTTTGTACTTCTTGATTTACTCAACTGGGGGTGGTGCACCTGAGAATCGCCATGGCCTCATAATGTATAATCTCTTGAGTCGATCTTCCCATGGTTTGTTGATCAGGAGTTTTATCCCAGTGCCCTGCCCTCTTACATGTGGCCGGCTGATGAACCTCAAGGGGAAGCTGGTAATGGTGGGAGGGATCGGGAAACATGATCGGCCTGACATAATCAAGGGTATTGGCATCTGGGTTCTTAATGGGAAGGAGTGGCAGGAGGTTGCCCGAATGCCGCATAAGTTCTTTCAAGGGTTTGGGGAGTTTGATGATGTTTTTGCCAGCAGTGGAACAGATGATCTCATTTACATCCAAAGCTATGGGGCTCCACATCTTCTTGGTTTTGATATAAACCTGAAACAATGGAAATGGTCACAGAAATGCCCTGTAGTAAAGAGGTTCCCACTTCAGCTCTTCACTGGTTTTTGCTTTGAACCAAGACTTGAAATTGCTCCATTTGGTGGTATTGACAAATTTGAC
>FraveV4A2_7g15730.t3
ATGAATTCGTTTATTCTTTGTATGATCAGGTTCTTACACCTCTTGATCATGGCGGAAGAAACATCATGGTTCAGCCATTACCTCGATGACAGACCAAGAGAGGTTGGGGAGTATGAATCATATGCAGAGCTGAGTGATGAAGGAAGTCAAGAAGTTACTGTAGTTTCAGTTGAATCTTTCCTTCCTGATGAACTCTTGGAACGGATAATAGCATATCTACCAATTGCAAGCATTTTCAGAGCACAGTCTGTGTGCAAAAGGTGGAATGGCATTGTTAATTCAAAAAAATATATATCAACCAATTCACCCTTGCCACCACAAAAACCTTGGTACTTTATGTTTACAAGCTGCAGTGAACCGATTGGTTATGCATATGATCCTGTACTTAGAAAGTGGTATGCCATTGAGCTGCCCTGCATTCAGACATCAAATTGGTGCATTGCTTCCTCATGTGGTTTGGTTTGCTTTATGGACAATGATAGTAGAAGTGAGTTATACGTCTGCAACCCTCTTACCAAAATATACAAGAAGCTTGAGGAGCTTCCTGGCTTGAGATTTTCGGATTGTTACAGTGCACTTGCGTTTTGGGCTAACAGGGTCTCAAGAAGTTATACTATCACAGTGGTGAAATCTAAGCAAGTTGCTGGAAATTTTTTCCAATGGGATGTTTCTGTTCATATATATGATTCACAGACAACAATGTGGCTTTCCCCTGTGACAGAAGTTCTGACAGGATGGAGAGGTGGCGATGAGAGTGTGGTATGTGATGGGGTTTTGTACTTCTTAATTTACTCAACAGGGGGTGGGGCACCAGAGAATCGTCATGGCCTACTCTCCTACAATCTCTCTGCTCGCTCTTCCCATGGGCAGTTGATCCGTAGTTTCATTCCTGTACCTTGTGCTCTTACATGTGGCCGTCTAATGAACTTGAGGGAGAAGCTGGTTATGGTGGGAGGAATTGGGAAACCAGATCGCCCTGACATAATTAAGGGGATTGGTATATGGGTCCTAAATGGGAGTGTGTGGCAAGAGATTGCCCGTATGCCTCACAAGTATTTCCAAGGATTTGGAGAATTCGATGAAGTTTTTGCTAGCAGTGGTGCAGATGATCTCATATACATCCAGAGTTATGGAGGTCCGGCTCTTCTTCTGTTTGACATGCGCTTGAAACATTGGAGATGGTCACAGAAGTGCCCGATAACCAAGAGGTTCCCTCTCCAGCTCTTTACTGGTTTTTGTTTCGAACCTCGACTTGAAGTAAATCCC
>Maldo_HF_10250
ATGGAGGGAGAAACATCGTGGTTTAGCCATCCCTTTGATAACTTGGCAAGAGGGACTACAGAGTATGATGCATTCTCGGAGCTCAGTGATGAAGGAAATAGAGAAGCTAATGCAGTTTCAGTGGATTTGATACTTCCTGATGACCTGTTGGAACGGATATTAGCGTATCTACCAGTTGCAAGCATTTTCAGAGCACATAGTGTGTGCAAAAGGTGGCATGAAATTCTTAGTTCAAGAAGGTTTCTGTGGAACTTTTCGAACGTGCTATCTCAAAAACCTTGGTATTTTATGTTTACAAGTTCTAATGATCCAACTGGTTATGCATATGATCCTATCCTCAGAAAGTGGTATGGTATTGAGCTCCCCTGTATTGAGACATCCAATTGGTTAATTGCGTCATCATGCGGTTTGGTTTGCTTTATGGACAATGAAAGTAGAACTGAGTTATATGTCTGCAACCCTATTACCAAAACATGCAGGAAGCTTCAGGAGCCCCCTGGCTTGAGATTTTCTGATTACAGTGCACCAGCAGTTTCCGTTAACAGGAAGTCACATGGTTATACTATCTCAATTGTGAAATCTAAGCAAGTTGCTGGAAATTTTTTCCAATGGGATGTGTCCATTCATATTTATGATTCAGAAACAATGATGTGGGTGACCTCTTTGACAGAGGTTCTGACAGGATGGAGAGGTGGAGATGAGAGTGTAATCTGTGACGGGGTTTTGTACTTCTTGATTTACTCAACTGGGGGCGGGTCACCAGACAATCGTCATGGCCTAATCACATATAATTTATCTGCTTGTTCTACCCATGGGTTGTTGATACGCAGTATAATTCCTGTACCTTGCTCTCTTACATGTGGCCGTCTGATGAACTTGAAAGAGAGGTTGGTTATGGTGGGAGGGATTGGTAAACAAGATCGGCCTGACATAATTAAGGGGATTGGTATCTGGCTTCTAAAGGGGAAAGAGTGGCAAGAGATTGCACGAATGCCTCACAAGTTCTTCCAAGGGTTTGGGGAGTTTGATGATGTTTTCGCCAGCAGCGGCACAGATGATCTCATATACATTCAGAGCTACGGATCTCCTGCTCTTCTTGTATTTGACATGAACCTGAGGCATTGGAGATGGTCCCAGAAGTGCCCTGTAACAAAGAGGTTCCCACTTCAGCTCTTTACTGGTTTTTGTTTCGAACCGAGGCTCGAAATTTCTCCT
>Malba_035193
ATGGAGGGAGAAACATCGTGGTTTAGCCATTCCTTTGATAACATGGCAAGGCGGACTACAGAGTATGATTCATTCTCAGAGCTCAGTGACGAAGGAAATAGAGAAGCTAATGCAGTTTCAGTGGATTTGATACTTCCTGATGACCTGTTGGAACGGATATTAGCATATCTACCAGTTGCAAGCATTTTCAGAGCACGTAGTGTGTGCAAAAGGTGGTATGAGATTCTTAATTCAAGAAGGTTTATGTGGAACTTTTCGCACGTGCTATCACAAAAGCCTTGGTATTTTATGTTTACCAGCTCTAATGATCCAACTGGTTATGCATATGATCCTATCCTCAGGAAGTGGTATGGCATTGAGCTCCCCTGCATTGAGACATCCAATTGGTTTATTGCTTCATCATGTGGTTTGGTATGCTTTATGGACAACGACAGTAGAACGGAATTATATGTCTGCAACCCTATTACCAAAACATGTAGGAAGCTTCAGGAGCCCCCTGGCTTGAAATTTTCTGATTACAGTGCACTTGCAGTTTCCGTTAACAGGAAGTCACATGGTTATACAATCTCAATTGTGAAATCTAAGCAAGTTGCTGGAAATTTTTTCGAATGGGATGTCTCCGTTCATATTTATGATTCCGAAACAATGATGTGGATGACCTCTTTGACAGAGGTTCTGACAGGATGGAGAGGTGGGGATGAGAGTGTTATCTGTGACGGGGTTTTGTACTTCTTGATTTACTCAACTGGGGGTGGGTTACCAGACAATCGTCATGGCCTAATCACATATAATCTTTCATCTCGTTCTCCTCATGGGTTATTGATACGCAGTTTTATTCATGTACCTTCCCCTCTTACATGTGGCCGTCTGATGAACTTGAAGGAGAGGTTGGTTATGGTGGGAGGGATTGGTAAACAAGATCGGCCTGACATAATTAAGGGGATTGGTATCTGGCTTCTAAAGGGGAAGGACTGGCAAGAGGTTGCGCGAATGCCTCACAAGTTCTTCCAAGGGTTTGGGGAGTTTGATGATGTTTTTGCCAGCAGCGGCACAGATGATCTCATATACATACAGAGCTACGGAGCTCCAACTCTTCTTGTATTTGACATGAACCTGAGGCATTGGAGATGGTCACAGAAGTGCCCTGTAACAAAGAGGTTCCCACTTCAGCTCTTTACTGGTTTTTGTTTCGAACCGAGGCTCGAAATTTCTCCT
>Malba_038929
ATGGAGGGAGAAACATCGTGGTTTAGCCATCCCTTTGATAACATGGCAAGAGGGACTACAGAGTATGATGCATTCTCGGAGCTCAGTGATGAAGGAAATAGAGAAGCTAATGCAGTTTCAGTGGATTTGATACTTCCTGATGACCTGTTGGAACGGATATTAGCGTATCTACCAGTTGCAAGCATTTTCAGAGCACGTAGTGTGTGCAAAAGGTGGCATGAAATTCTTAGTTCAAGAAGGTTTCTGTGGAACTTTTCGAACGTGCTATCTCAAAAACCTTGGTATTTTATGTTTACAAGTTCTAATGATCCAACTGGTTATGCATATGATCCTATCCTCAGAAAGTGGTATGGTATTGAGCTCCCCTGTATTGAGACATCCAATTGGTTAATTGTGTCATCATGCGGTTTGGTTTGCTTTATGGACAATGAAAGTAGAACTGAGTTATATGTCTGCAACCCTATTACCAAAACATGCAGGAAGCTTCAGGAGCCCCCTGGCTTGAGATTTTCTGATTACAGTGCACCAGCAGTTTCCGTTAACAGGAAGTCACATGGTTATACTATCTCAATTGTGAAATCTAAGCAAGTTGCTGGAAATTTTTTCCAATGGGATGTGTCCATTCATATTTATGATTCAGAAACAATGATGTGGGTGACCTCTTTGACAGAGGTTCTGACAGGATGGAGAGGTGGAGATGAGAGTGTAATCTGTGACGGGGTTTTGTACTTCTTGATTTACTCAACTGGGGGCGGGTCACCAGACAATCGTCATGGCCTAATTACATATAATTTATCTGCTTGTTCTACCCATGGGTTGTTGATACGCAGTATAATTCCTGTACCTTGCTCTCTTACATGTGGCCGTCTGATGAACTTGAAAGAGAGGTTGGTTATGGTGGGAGGGATTGGTAAACAAGATCGGCCTGACATAATTAAGGGGATTGGTATCTGGCTTCTAAAGGGGAAAGAGTGGCAAGAGATTGCACGAATGCCTCACAAGTTCTTCCAAGGGTTTGGGGAGTTTGATGATGTTTTCGCCAGCAGCGGCACAGATGATCTCATATACATTCAGAGCTACGGATCTCCTGCTCTTCTTGTATTTGACATGAACCTGAGGCATTGGAGATGGTCCCAGAAGTGCCCTGTAACAAAGAGGTTCCCACTTCAGCTCTTTACTGGTTTTTGTTTCGAACCGAGGCTCGAAATGTCTCCT
>Malsi_01g007400
ATGGTTTTCTACCATTTGAAGGAAATCTTGTGCTTTTTTTACCTTTTGCTTCGTTTAAGGAGGGTTCCTTTCACTTTACTCCTTTTGATCATGGAGGGAGAAACATCGTGGTTTAGCCATCCCTTTGATAACTTGGCAAGAGGGACTACAGAGTATGATGCATTCTCGGAGCTCAGTGATGAAGGAAATAGAGAAGCTAATGCAGTTTCAGTGGATTTGATACTTCCTGATGACCTGTTGGAACGGATATTAGCGTATCTACCAGTTGCAAGCATTTTCAGAGCACATAGTGTGTGCAAAAGGTGGCATGAAATTCTTAGTTCAAGAAGGTTTCTGTGGAACTTTTCGAACGTGCTATCTCAAAAACCTTGGTATTTTATGTTTACAAGTTCTAATGATCCAACTGGTTATGCATATGATCCTATCCTCAGAAAGTGGTATGGTATTGAGCTCCCCTGTATTGAGACATCCAATTGGTTAATTGCGTCATCATGCGGTTTGGTTTGCTTTATGGACAATGAAAGTAGAACTGAGTTATATGTATGCAACCCTATTACCAAAACATGCAGGAAGCTTCAGGAGCCCCCTGGCTTGAGATTTTCTGATTACAGTGCACCAGCAGTTTCCGTTAACAGGAAGTCACATGGTTATACTATCTCAATTGTGAAATCTAAGCAAGTTGCTGGAAATTTTTTCCAATGGGATGTGTCCATTCATATTTATGATTCAGAAACAATGATGTGGGTGACCTCTTTGACAGAGGTTCTGACAGGATGGAGAGGTGGAGATGAGAGTGTAATCTGTGACGGGGTTTTGTACTTCTTGATTTACTCAACTGGGGGCGGGTCACCAGACAATCGTCATGGCCTAATCACATATAATTTATCTGCTTGTTCTACCCATGGGTTGTTGATACGCAGTATAATTCCTGTACCTTGCTCTCTTACATGTGGCCGTCTGATGAACTTGAAAGAGAGGTTGGTTATGGTGGGAGGGATTGGTAAACAAGATCGGCCTGACATAATTAAGGGGATTGGTATCTGGCTTCTAAAGGGGAAAGAGTGGCAAGAGATTGCACGAATGCCTCACAAGTTCTTCCAAGGGTTTGGGGAGTTTGATGATGTTTTCGCCAGCAGCGGCACAGATGATCTCATATACATTCAGAGCTACGGATCTCCTGCTCTTCTTGTATTTGACATGAACCTGAGGCATTGGAGATGGTCCCAGAAGTGCCCTGTAACAAAGAGGTTCCCACTTCAGCTCTTTACTGGTTTTTGTTTCGAACCGAGGCTCGAAATTTCTCCT
>Malsi_07g012220
ATGGAGGGAGAAACATCGTGGTTTAGCCATTCCTTTGATAACATGGCAAGGCGGACTACAGAGTATGATTCATTCTCAGAGCTCAGTGACGAAGGAAATAGAGAAGCTAATGCAGTTTCAGTGGATTTGATACTTCCTGATGACCTGTTGGAACGGATATTAGCATATCTACCAGTTGCAAGCATTTTCAGAGCACGTAGTGTGTGCAAAAGGTGGTATGAGATTCTTAATTCAAGAAGGTTTATGTGGAACTTTTCGCACGCGCTATCACAAAAGCCTTGGTATTTTATGTTTACCAGCTCTAATGATCCAACTGGTTATGCATATGATCCTATCCTCAGGAAGTGGTATGGCATTGAGCTCCCCTGCATTGAGACATCCAATTGGTTTATTGCTTCATCATGCGGTTTGGTATGCTTTATGGACAACGACAGTAGAACAGAATTATATGTCTGCAACCCTATTACCAAAACATGTAGGAAGCTTCAGGAGCCCCCTGGCTTGAAATTTTCTGATTACAGTGCACTTGCAGTTTCCGTTAACAGGAAGTCACATGGTTATACAATCTCAATTGTGAAATCTAAGCAAGTTGCTGGAAATTTTTTCGAATGGGATGTCTCCGTTCATATTTATGATTCCGAAACAATGATGTGGATGACCTCTTTGACAGAGGTTCTGACAGGATGGAGAGGTGGGGATGAGAGTGTTATCTGTGACGGGGTTTTGTACTTCTTGATTTACTCAACTGGGGGCGGGTTACCAGACAATCGTCATGGCCTAATCACATATAATCTTTCATCTCGTTCTCCTCATGGGTTATTGATACGCAGTTTTATTCATGTACCTTCCCCTCTTACATGTGGCCGTCTGATGAACTTGAAGGAGAGGTTGGTTATGGTGGGAGGGATTGGTAAACAAGATCGGCCTGACATAATTAAGGGGATTGGTATCTGGCTTCTAAAGGGGAAGGACTGGCAAGAGGTTGCGCGAATGCCTCACAAATTCTTCCAAGGGTTTGGGGAGTTTGATGATGTTTTTGCCAGCAGCGGCACGGATGATCTCATATACATACAGAGCTACGGAGCTCCAACTCTTCTTGTATTTGACATGAACCTGAGGCATTGGAGATGGTCACAGAAGTGCCCTGTAACAAAGAGGTTCCCACTTCAGCTCTTTACTGGGCGATACATGGAGCTTCTGCAAGAGGAACTTTCACCAGGCGACTTCAAAGCTGCTAAAACAAACTGTATAAAATATACCAGGCAGGGCTCAATACACGGAGCTTACATCATGAATGACTTCGAATGGAAACATTACAGTCCTGCAGTTTTCAGACGTTTGCTGGAGCTTGACAGTATTAGTTACGACGACTACCTGCTTACAATATGTGGAGATGACACTCTAAGGGAGGTTTCTTTACCAGGAAGACATGGTAGGGTGTATATATTGCCTGGTGACAAACGATTCATGATTAAAACCCTGCGGAAATCAGAAAAGAAGGTGTACCTAGAAATGCTTCCAAATTATTACCGCCATGTTAAGAAGTATGGCGCCTCACTTTTGAAAAGACTGTATGGACTTCATGTTATCAGGCCACCAGGAGGTATCAAGGTTTACTTTGCCGTTTGGGCAACTGTAATGCCGTTAGAACTATGCTTATATAAGTGCTATGATCTCAAAGGGTCTTCAGTAGGCAGAACCTGCAACAAATCACAAGTTCACGACAGAGTCATTCTCAAGGATCTGGATTTTGACTTTTGCTTTTACCTTGACCCATTGGTCCGACATCGGCTCTTAGCGCAAATCAAGTATGACTGCGAGTTTTTGGAAGGCGAGGGCATCATGGATTATAGTTTATTGCTTGGTTCAAATGATAAAAAAAATTCCGGAAGTTTTAATGCCAAAAGGCAAACGGATGATACTTCAGAAGACGATGAAACCTCATCAGAGTTAACTCTTGCCGATATATGCGATCTAATTGACAGGCCTGATTTTAAATTGGGTGACAGACTGCCAGCACGAGCTGTCCGAACCTGCAGGAATGAAATGGAGAGTAGATCATATAGCTCCAGCAGAACACAAGAATGCTTCAATGTTCTTTTATTCTTTGGAATAATAGATTTTTGTCAGAATTACAACATGAAGAAACGCATTGAGCATGCTTGCAAGGCAATGAAATACGACTCAAAGTCCATCAAAACTGTGAACCCCAAAGCCTACTCTTCTCGCTTTCAGGAGTTTCTGAGCAAAGTATTTCTGCCCGAAGAGTCGGAC
>Malsy_01g007980
ATGGAGGGAGAAACATCGTGGTTTAGCCATCCCTTTGATAACATGGCAAGAGGGACTACAGAGTATGATGCATTCTCGGAGCTCAGTGATGAAGGAAATAGAGAAGCTAATGCAGTTTCAGTGGATTTGATACTTCCTGATGACCTGTTGGAACGGATATTAGCGTATCTACCAGTTGCAAGCATTTTCAGAGCACGCAGTGTGTGCAAAAGGTGGCATGAAATTCTTAGTTCAAGAAGGTTTCTGTGGAACTTTTCGAACGTGCTATCTCAAAAACCTTGGTATTTTATGTTTACAAGTTCTAATGATCCAACTGGTTATGCATATGATCCTATCCTCAGAAAGAAGCTTCAGGAGCCCCCTGGCTTGAGATTTTCTGATTACAGTGCACCAGCAGTTTCCGTTAACAGGAAGTCACATGGTTATACTATCTCAATTGTGAAATCTAAGCAAGTTGCTGGAAATTTTTTCCAATGGGATGTGTCCATTCATATTTATGATTCAGAAACAATGATGTGGGTGACCTCTTTGACAGAGGTTCTGACAGGATGGAGAGGTGGAGATGAGAGTGTAATCTGTGACGGCGTTTTGTACTTCTTGATTTACTCAACTGGGGGCGGGTCACCAGACAATCGTCATGGCCTAATCACATATAATTTATCTGCTTGTTCTACCCATGGGTTGTTGATACGCAGTATAATTCCTGTACCTTGCTCTCTTACATGTGGCCGTCTGATGAACTTGAAAGAGAGGTTGGTTATGGTGGGAGGGATTGGTAAACAAGATCGGCCTGACATAATTAAGGGGATTGGTATCTGGCTTCTAAAGGGGAAAGAGTGGCAAGAGATTGCACGAATGCCTCACAAGTTCTTCCAAGGGTTTGGGGAGTTTGATGATGTTTTCGCCAGCAGCGGCACAGATGATCTCATATACATTCAGAGCTACGGATCTCCTGCTCTTCTTGTATTTGACATGAACCTGAGGCATTGGAGATGGTCCCAGAAGTGCCCTGTAACAAAGAGGTTCCCACTTCAGCTCTTTACTGGTTTTTGTTTCGAACCAAGGCTCGAAATTTCTCCT
>Malsy_07g013030
ATGGAGGGAGAAACATCGTGGTTTAGCCATTCCTTTGATAACATGGCAAGGCGGACTACAGAGTATGATTCATTCTCAGAGCTCAGTGACGAAGGAAATAGAGAAGCTAATGCAGTTTCAGTGGATTTGATACTTCCTGATGACCTGTTGGAACGGATATTAGCATATCTACCAGTTGCAAGCATTTTCAGAGCACGTAGTGTGTGCAAAAGGTGGTATGAGATTCTTAATTCAAGAAGGTTTATGTGGAACTTTTCGCACGTGCTATCACAAAAGCCTTGGTATTTTATGTTTACCAGCTCTAATGATCCAACTGGTTATGCATATGATCCTATCCTCAGGAAGAAGCTTCAGGAGCCCCCTGGCTTGAAATTTTCTGATTACAGTGCACTTGCAGTTTCCGTTAACAGGAAGTCACATGGTTATACAATCTCAATTGTGAAATCTAAGCAAGTTGCTGGAAATTTTTTCGAATGGGATGTCTCCGTTCATATTTATGATTCCGAAACAATGATGTGGATGACCTCTTTGACAGAGGTTCTGACAGGATGGAGAGGTGGGGATGAGAGTGTTATCTGTGACGGGGTTTTGTACTTCTTGATTTACTCAACTGGGGGCGGGTTACCAGACAATCGTCATGGCCTAATCACATATAATCTTTCATCTCGTTCTCCTCATGGGTTATTGATACGCAGTTTTATTCATGTACCTTCCCCTCTTACATGTGGCCGTCTGATGAACTTGAAGGAGAGGTTGGTTATGGTGGGAGGGATTGGTAAACAAGATCGGCCGGACATAATTAAGGGGATTGGTATCTGGCTTCTAAAGGGGAAGGACTGGCAAGAGGTTGCGCGAATGCCTCACAAATTCTTCCAAGGGTTTGGGGAGTTTGATGATGTTTTTGCCAGCAGCGGCACAGATGATCTCATATACATACAGAGCTACGGAGCTCCAACTCTTCTTGTATTTGACATGAACCTGAGGCATTGGAGATGGTCACAGAAGTGCCCTGTAACAAAGAGGTTCCCACTTCAGCTCTTTACTGGTTTTTGTTTCGAACCGAGGCTCGAAATTTCTCCT
>Maldo_GDDH_01G1073800
ATGGAGGGAGAAACATCGTGGTTTAGCCATCCCTTTGATAACATGGCAAGAGGGACTACAGAGTATGATGCATTCTCGGAGCTCAGTGATGAAGGAAATAGAGAAGCTAATGCAGTTTCAGTGGATTTGATACTTCCTGATGACCTGTTGGAACGGATATTAGCGTATCTACCAGTTGCAAGCATTTTCAGAGCACGTAGTGTGTGCAAAAGGTGGCATGAAATTCTTAGTTCAAGAAGGTTTCTGTGGAACTTTTCGAACGTGCTATCTCAAAAACCTTGGTATTTTATGTTTACAAGTTCTAATGATCCAACTGGTTATGCATATGATCCTATCCTCAGAAAGTGGTATGGTATTGAGCTCCCCTGTATTGAGACATCCAATTGGTTAATTGCGTCATCATGCGGTTTGGTTTGCTTTATGGACAATGAAAGTAGAACTGAGTTATATGTCTGCAACCCTATTACCAAAACATGCAGGAAGCTTCAGGAGCCCCCTGGCTTGAGATTTTCTGATTACAGTGCACCAGCAGTTTCCGTTAACAGGAAGTCACATGGTTATACTATCTCAATTGTGAAATCTAAGCAAGTTGCTGGAAATTTTTTCCAATGGGATGTGTCCATTCATATTTATGATTCAGAAACAATGATGTGGGTGACCTCTTTGACAGAGGTTCTGACAGGATGGAGAGGTGGAGATGAGAGTGTAATCTGTGACGGGGTTTTGTACTTCTTGATTTACTCAACTGGGGGTGGGTCACCAGACAATCGTCATGGCCTAATCACATATAATTTATCTGCTTGTTCTACCCATGGGTTGTTGATACGCAGTATAATTCCTGTACCTTGCTCTCTTACATGTGGCCGTCTGATGAACTTGAAAGAGAGGTTGGTTATGGTGGGAGGGATTGGTAAACAAGATCGGCCTGACATAATTAAGGGGATTGGTATCTGGCTTCTAAAGGGGAAAGAGTGGCAAGAGATTGCACGAATGCCTCACAAGTTCTTCCAAGGGTTTGGGGAGTTTGATGATGTTTTCGCCAGCAGCGGCACAGATGATCTCATATACATTCAGAGCTACGGATCTCCTGCTCTTCTTGTATTTGACATGAACCTGAGGCATTGGAGATGGTCCCAGAAGTGCCCTGTAACAAAGAGGTTCCCACTTCAGCTCTTTACTGGTTTTTGTTTCGAACCGAGGCTCGAAATTTCTCCT
>Maldo_GDDH_07G1142500
ATGGAGGGAGAAACATCGTGGTTTAGCCATTCCTTTGATAACATGGCAAGGCGGACTACAGAGTATGATTCATTCTCAGAGCTCAGTGACGAAGGAAATAGAGAAGCTAATGCAGTTTCAGTGGATTTGATACTTCCTGATGACCTGTTGGAACGGATATTAGCATATCTACCAGTTGCAAGCATTTTCAGAGCACGTAGTGTGTGCAAAAGGTGGTATGAGATTCTTAATTCAAGAAGGTTTATGTGGAACTTTTCGCACGTGCTATCACAAAAGCCTTGGTATTTTATGTTTACCAGCTCTAATGATCCAACTGGTTATGCATATGATCCTATCCTCAGGAAGTGGTATGGCATTGAGCTCCCCTGCATTGAGACATCCAATTGGTTTATTGCTTCATCATGCGGTTTGGTATGCTTTATGGACAACGACAGTAGAACAGAATTATATGTCTGCAACCCTATTACCAAAACATGTAGGAAGCTTCAGGAGCCCCCTGGCTTGAAATTTTCTGATTACAGTGCACTTGCAGTTTCCGTTAACAGGAAGTCACATGGTTATACAATCTCAATTGTGAAATCTAAGCAAGTTGCTGGAAATTTTTTCGAATGGGATGTCTCCGTTCATATTTATGATTCCGAAACAATGATGTGGATGACCTCTTTGACAGAGGTTCTGACAGGATGGAGAGGTGGGGATGAGAGTGTTATCTGTGACGGGGTTTTGTACTTCTTGATTTACTCAACTGGGGGCGGGTTACCAGACAATCGTCATGGCCTAATCACATATAATCTTTCATCTCGTTCTCCTCATGGGTTATTGATACGCAGTTTTATTCATGTACCTTCCCCTCTTACATGTGGCCGTCTGATGAACTTGAAGGAGAGGTTGGTTATGGTGGGAGGGATTGGTAAACAAGATCGGCCTGACATAATTAAGGGGATTGGTATCTGGCTTCTAAAGGGGAAGGACTGGCAAGAGGTTGCGCGAATGCCTCACAAATTCTTCCAAGGGTTTGGGGAGTTTGATGATGTTTTTGCCAGCAGCGGCACAGATGATCTCATATACATACAGAGCTACGGAGCTCCAACTCTTCTTGTATTTGACATGAACCTGAGGCATTGGAGATGGTCACAGAAGTGCCCTGTAACAAAGAGGTTCCCACTTCAGCTCTTTACTGGTTTTTGTTTCGAACCGAGGCTCGAAATTTCTCCT
>Maldo_Gala_01g007360
ATGTCAGGTGGAAATATAGTTCCTTTCACTTTACTCCTTTTGATCATGGAGGGAGAAACATCGTGGTTTAGCCATCCCTTTGATAACTTGGCAAGAGGGACTACAGAGTATGATGCATTCTCGGAGCTCAGTGATGAAGGAAATAGAGAAGCTAATGCAGTTTCAGTGGATTTGATACTTCCTGATGACCTGTTGGAACGGATATTAGCGTATCTACCAGTTGCAAGCATTTTCAGAGCACGTAGTGTGTGCAAAAGAAAGTGGTATGGTATTGAGCTCCCCTGTATTGAGACATCCAATTGGTTAATTGCGTCATCATGCGGTTTGGTTTGCTTTATGGACAATGAAAGTAGAACTGAGTTATATGTCTGCAACCCTATTACCAAAACATGCAGGAAGCTTCAGGAGCCCCCTGGCTTGAGATTTTCTGATTACAGTGCACCAGCAGTTTCCGTTAACAGGAAGTCACATGGTTATACTATCTCAATTGTGAAATCTAAGCAAGTTGCTGGAAATTTTTTCCAATGGGATGTGTCCATTCATATTTATGATTCAGAAACAATGATGTGGGTGACCTCTTTGACAGAGGTTCTGACAGGATGGAGAGGTGGAGATGAGAGTGTAATCTGTGACGGGGTTTTGTACTTCTTGATTTACTCAACTGGGGGCGGGTCACCAGACAATCGTCATGGCCTAATCACATATAATTTATCTGCTTGTTCTACCCATGGGTTGTTGATACGCAGTATAATTCCTGTACCTTGCTCTCTTACATGTGGCCGTCTGATGAACTTGAAAGAGAGGTTGGTTATGGTTGGAGGGATTGGTAAACAAGATCGGCCTGACATAATTAAGGGGATTGGTATCTGGCTTCTAAAGGGGAAAGAGTGGCAAGAGATTGCACGAATGCCTCACAAGTTCTTCCAAGGGTTTGGGGAGTTTGATGATGTTTTCGCCAGCAGCGGCACAGATGATCTCGTATACATTCAGAGCTACGGATCTCCTGCTCTTCTTGTATTTGACATGAACCTGAGGCATTGGAGATGGTCCCAGAAGTGCCCTGTAACAAAGAGGTTCCCACTTCAGCTCTTTACTGGTTTTTGTTTCGAACCGAGGCTCGAAATTTCTCCT
>Maldo_Gala_07g012800
ATGGAGGGAGAAACATCGTGGTTTAGCCATTCCTTTGATAACATGGCAAGGCGGACTACAGAGTATGATTCATTCTCAGAGCTCAGTGACGAAGGAAATAGAGAAGCTAATGCAGTTTCAGTGGATTTGATACTTCCTGATGACCTGTTGGAACGGATATTAGCATATCTACCAGTTGCAAGCATTTTCAGAGCACGTAGTGTGTGCAAAAGGTGCTCTAATGATCCAACTGGTTATGCATATGATCCTATCCTCAGGAAGTGGTATGGCATTGAGCTCCCCTGCATTGAGACATCCAATTGGTTTATTGCTTCATCATGCGGTTTGGTATGCTTTATGGACAACGACAGTAGAACGGAATTATATGTCTGCAACCCTATTACCAAAACATGTAGGAAGCTTCAGGAGCCCCCTGGCTTGAAATTTTCTGATTACAGTGCACTTGCAGTTTCCGTTAACAGGAAGTCACATGGTTATACAATCTCAATTGTGAAATCTAAGCAAGTTGCTGGAAATTTTTTCGAATGGGATGTCTCCGTTCATATTTATGATTCCGAAACAATGATGTGGATGACCTCTTTGACAGAGGTTCTGACAGGATGGAGAGGTGGGGATGAGAGTGTTATCTGTGATGGGGTTTTGTACTTCTTGATTTACTCAACTGGGGGCGGGTTACCAGACAATCGTCATGGCCTAATCACATATAATCTTTCATCTCGTTCTCCTCATGGGTTATTGATACGCAGTTTTATTCATGTACCTTCCCCTCTTACATGTGGCCGTCTGATGAACTTGAAGGAGAGGTTGGTTATGGTGGGAGGGATTGGTAAACAAGATCGGCCTGACATAATTAAGGGGATTGGTATCTGGCTTCTAAAGGGGAAGGACTGGCAAGAGGTTGCGCGAATGCCTCACAAATTCTTCCAAGGGTTTGGGGAGTTTGATGATGTTTTTGCCAGCAGCGGCACAGATGATCTCATATACATACAGAGCTACGGAGCTCCAACTCTTCTTGTATTTGACATGAACCTGAGGCATTGGAGATGGTCACAGAAGTGCCCTGTAACAAAGAGGTTCCCACTTCAGCTCTTTACTGGTTTTTGTTTCGAACCGAGGCTCGAAATTTCTCCT
>Pyrco_DAP_Chr1v0.1_00747.1
ACCACAGGTTTCATAACCAATATTGTTATTGATGCTAATCTTGCGATCGCTAACTTGAGTAGTCTGACAGTTCCTTTCACTTTACTCCTTTTGATCATGGAGGGAGAAACTTCGTGGTTTAGCCATCCCCTTGATAACATGGCAAGAGGGACTACGGAGTATGATGCATTCTCAGAGCTCAGTGATGAAGGAAATAGAGAAGCTAATGCAGTTTTGGTGGATTTGATACTTCCTGATGACCTGTTGGAACGGATATTAGCGTATCTACCAGTTGCAAGCATTTTCAGAGCACGTAGTGTGTGCAAAAGGTGGCATGAAATTCTTAGTTCAAGAAGGTTTCTGTGGAACTTTTCGAACGTGCTATCACAAAAACCTTGGTATTTTATGTTTACAAGTTCTAATGATCCAACTGGTTATGCATATGATCCTATCCTCAGAAAGTGGTATGGTATTGAGCTCCCCCGTATTGAGACATCCAATTGGTTAATTGCGTCATCATGCGGTTTGGTTTGCTTTATGGACAATGAAAGTAGAACTGAGTTATATGTCTGCAACCCTATTACCAAAACATGCAGGAAGCTTCAGGAGCCCCCTGGCTTGAGATTTTCTGATTACAGCGCACCTGCAGTTTCCGTTAACAGGAAGTCACATGGTTATACTATCTCAATTGTGAAATCTAAGCAAGTTGCTGGAAATTTTTTCCAATGGGATGTGTCCATTCATATTTATGATTCAGAAACAATGATGTGGGTGACCTCTTTGACAGAGGTTCTGACAGGATGGAGAGGTGGAGATGAGAGTGTAATCTGTGACGGGGTTTTGTACTTCTTGATTTACTCAACTGGGGGCGGGTCACCAGACAATCGTCATGGCCTAATCACATATAATTTATCTGCTTGTTCTACCCATGGGTTGTTGATACGCAGTATAATTCCTGTACCTTGCTCTCTTACATGTGGCCGTCTGATGAACTTGAAAGAGAGGTTGGTTATGGTGGGAGGGATTGGTAAACAAGATCGGCCTGACATAATTAAGGGGATTGGTATCTGGCTTCTAAAGGGGAAAGAGTGGCAAGAGATTGCACGAATGCCTCACAAGTTCTTCCAAGGGTTTGGGGAGTTTGATGATGTTTTCGCCAGCAGCGGCACAGATGATCTCATATACATTCAGAGCTACGGATCTCCAGCTCTTCTTGTATTTGACATGAACCTGAGGCATTGGAGATGGTCCCAGAAGTGCCCTGTAACAAAGAGGTTCCCACTTCAGCTCTTTACTGGTTTTTGTTTCGAACCGAGGCTCGAAATTTCTCCT
>Pyrco_DAP_Chr7v0.1_17288.1
ATGGAGGGAGAAACATCGTGGTTTAGCCATTCCTTTGATAACATGGCAAGGCGAACTACAGAGTATGATTCATTCTCAGAGCTCAGTGATGAAGGAAATAGAGAAGCTAATGCAGTTTCAGTGGATTTGATACTTCCTGATGACCTGTTGGAACGGATATTAGCATATCTACCAGTTGCCAGCATTTTCAGAGCACGTAGTGTGTGCAAAAGGTGGTATGAGATTCTTAATTCAAGAAGGTTTATGTGGAACTTTTCGCACGTGCTATCACAAAAGCCTTGGTATTTTATGTTTACCAGCTCCAATGATCCAACTGGTTATGCATATGATCCTATCCTCAGGAAGTGGTATGGCATTGAGCTCCCCTGCATTGAGACATCCAATTGGTTTATTGCTTCATCATGCGGTTTGGTATGCTTTATGGACAACGACAGTAGAACAGAATTATATGTCTGCAACCCTATTACCAAAACATGTAGGAAGCTTCAGGAGCCCCTTGGCTTGAAATTTTCTGATTACAGCGCACTTGCAGTTTCCGTTAACAGGAAGTCACATGGTTATACAATCTCAATTGTGAAATCTAAGCAAGTTGCTGGAAATTTTTTCGAATGGGATGTCTCTGTTCATATTTATGATTCCGAAACAATGATGTGGGTGACCTCTTTGACAGAGGTTCTGACAGGATGGAGAGGTGGGGATGAGAGTGTTATCTGTGACGGGGTTTTGTACTTCTTGATTTATTCAACTGGGGGCGGGTTACCAGACAATCGTCATGGCCTAATCACATATAATCTCTCAGCACGTTCTCCTCATGGGTTATTGATACGCAGTTTTATTCCTGTACCTTCCCCTCTTACATGTGGCCGTCTGATGAACTTGAAGGAGAGGTTGGTTATGGTGGGAGGGATTGGTAAACAAGATCGGCCTGACATAATTAAGGGGATTGGTATCTGGCTTCTAAAGGGGAAGGACTGGCAAGAGATTGCGCGAATGCCTCACAAGTTCTTCCAAGGGTTTGGGGAGTTTGATGATGTTTTTGCCAGCAGCGGCACAGATGATCTGATATACATACAGAGCTACGGAGCTCCAACTCTTCTTGTATTTGACATGAACCTGAGGCATTGGAGATGGTCACAGAAGTGCCCTGTAACAAAGAGGTTCCCACTTCAGCTCTTTACTGGTTTTTGTTTCGAACCGAGGCTCGAAATTTCTCCT
>Pyrco_BP1_032607.1
ATGGAGGGAGAAACATCGTGGTTTAGCCATTCCTTTGATAACATGGCAAGGCGGACTACAGAGTATGATTCATTCTCAGAGCTCAGTGATGAAGGAAATAGAGAAGCTAATGCAGTTTCAGTGGATTTGATACTTCCTGATGACCTGTTGGAACGGATATTAGCATATCTACCAGTTGCCAGCATTTTCAGAGCACGTAGTGTGTGCAAAAGGTGGTATGAGATTCTCAATTCAAGAAGGTTTATGTGGAACTTTTCGCACGTGCTATCACAAAAGCCTTGGTATTTTATGTTTACCAGCTCCAATGATCCAACTGGTTATGCATATGATCCTATCCTCAGGAAGTGGTATGGCATTGAGCTCCCCTGCATTGAGACATCCAATTGGTTTATTGCTTCATCATGCGGTTTGGTATGCTTTATGGACAACGACAGTAGAACAGAATTATATGTCTGCAACCCTATTACCAAAACATGTAGGAAGCTTCAGGAGCCCCCTGGCTTGAAATTTTCTGATTACAGCGCACTTGCAGTTTCCGTTAACAGGAAGTCACATGGTTATACAATCTCAATTGTGAAATCTAAGCAAGTTGCTGGAAATTTTTTCGAATGGGATGTCTCTGTTCATATTTATGATTCCGAAACAATGATGTGGGTGACCTCTTTGACAGAGGTTCTGACAGGATGGAGAGGTGGGGATGAGAGTGTTATCTGTGACGGGGTTTTGTACTTCTTGATTTATTCAACTGGGGGCGGGTTACCAGACAATCGTCATGGCCTAATCACATATAATCTCTCAGCACGTTCTCCTCATGGGTTATTGATACGCAGTTTTATTCCTGTACCTTCTCCTCTTACATGTGGCCGTCTGATGAACTTGAAGGAGAGGTTGGTTATAGTGGGAGGGATTGGTAAACAAGATCGGCCTGACATAATTAAGGGGATTGGTATCTGGCTTCTAAAGGGGAAGGACTGGCAAGAGATTGCGCGAATGCCTCACAAGTTCTTCCAAGGGTTTGGGGAGTTTGATGATGTTTTTGCCAGCAGCGGCACAGATGATCTCATATACATACAGAGCTACGGAGCTCCAACTCTTCTTGTATTTGACATGAACCTGAGGCATTGGAGATGGTCACAGAAGTGCCCTGTAACAAAGAGGTTCCCACTTCAGCTCTTTACTGGTTTTTGTTTCGAACCAAGGCTCGAAATTTCTCCT
>Pyrco_BP1_037505.1
ATGGAGGGAGAAACTTCGTGGTTTAGCCTTCCCCTTGATAACATGGCAAGAGGGACTACGGAGTATGATGCATTCTCAGAGCTCAGTGATGAAGGAAATAGAGAAGCTAATGCAGTTATGGTGGATTTGATACTTCCTGATGACCTGTTGGAACGGATATTAGCGTATCTACCAGTTGCAAGCATTTTCAGAGCACGTAGTGTGTGCAAAAGGTGGCATGAAATTCTTAGTTCAAGAAGGTTTCTGTGGAACTTTTCGAACGTGCTATCACAAAAACCTTGGTATTTTATGTTTACAAGTTCTAATGATCCAACTGGTTATGCATATGATCCTATCCTCAGAAAGTGGTATGGTATTGAGCTCCCCCGTATTGAGACATCCAATTGGTTAATTGCGTCATCATGCGGTTTGGTTTGCTTTATGGACAATGAAAGTAGAACTGAGTTATATGTCTGCAACCCTATTACCAAAACATGCAGGAAGCTTCAGGAGCCCCCTGGCTTGAGATTTTCTGATTACAGCGCACCTGCAGTTTCCGTTAACAGGAAGTCACATGGTTATACTATCTCAATTGTGAAATCTAAGCAAGTTGCTGGAAATTTTTTCCAATGGGATGTGTCCATTCATATTTATGATTCAGAAACAATGATGTGGGTGACCTCTTTGACAGAGGTTCTGACAGGATGGAGAGGTGGAGATGAGAGTGTAATCTGTGACGGGGTTTTGTACTTCTTGATTTACTCAACTGGGGGCGGGTCACCAGACAATCGTCATGGCCTAATCACATATAATTTATCTGCTTGTTCTACCCATGGGTTGTTGATACGCAGTATAATTCCTGTACCTTGCTCTCTTACATGTGGCCGTCTGATGAACTTGAAAGAGAGGTTGGTTATGGTGGGAGGGATTGGTAAACAAGATCGGCCTGACATAATTAAGGGGATTGGTATCTGGCTTCTAAAGGGGAAAGAGTGGCAAGAGATTGCACGAATGCCTCACAAGTTCTTCCAAGGGTTTGGGGAGTTTGATGATGTTTTCGCCAGCAGCGGCACAGATGATCTCATATACATTCAGAGCTACGGATCTCCAGCTCTTCTTGTATTTGACATGAACCTGAGGCATTGGAGATGGTCCCAGAAGTGCCCTGTAACAAAGAGGTTCCCACTTCAGCTCTTTACTGGTTTTTGTTTCGAACCGAGGCTCGAAATTTCTCCT
>Pyrco_BP_DH_01g10300
ATGGAGGGAGAAACTTCGTGGTTTAGCCATCCCCTTGATAACATGGCAAGAGGGACTACGGAGTATGATGCATTCTCAGAGCTCAGTGATGAAGGAAATAGAGAAGCTAATGCAGTTTTGGTGGATTTGATACTTCCTGATGACCTGTTGGAACGGATATTAGCGTATCTACCAGTTGCAAGCATTTTCAGAGCACGTAGTGTGTGCAAAAGGTGGCATGAAATTCTTAGTTCAAGAAGGTTTCTGTGGAACTTTTCGAACGTGCTATCACAAAAACCTTGGTATTTTATGTTTACAAGTTCTAATGATCCAACTGGTTATGCATATGATCCTATCCTCAGAAAGTGGTATGGTATTGAGCTCCCCCGTATTGAGACATCCAATTGGTTAATTGCGTCATCATGCGGTTTGGTTTGCTTTATGGACAATGAAAGTAGAACTGAGTTATATGTCTGCAACCCTATTACCAAAACATGCAGGAAGCTTCAGGAGCCCCCTGGCTTGAGATTTTCTGATTACAGCGCACCTGCAGTTTCCGTTAACAGGAAGTCACATGGTTATACTATCTCAATTGTGAAATCTAAGCAAGTTGCTGGAAATTTTTTCCAATGGGATGTGTCCATTCATATTTATGATTCAGAAACAATGATGTGGGTGACCTCTTTGACAGAGGTTCTGACAGGATGGAGAGGTGGAGATGAGAGTGTAATCTGTGACGGGGTTTTGTACTTCTTGATTTACTCAACTGGGGGCGGGTCACCAGACAATCGTCATGGCCTAATCACATATAATTTATCTGCTTGTTCTACCCATGGGTTGTTGATACGCAGTATAATTCCTGTACCTTGCTCTCTTACATGTGGCCGTCTGATGAACTTGAAAGAGAGGTTGGTTATGGTGGGAGGGATTGGTAAACAAGATCGAGCC
>Pyrco_BP_DH_07g14130
ATGGAGGGAGAAACGTCGTGGTTTAGCCATTCCTTTGATAACATGGCAAGGCGGACTACAGAGTATGATTCATTCTCAGAGCTCAGTGATGAAGGAAATAGAGAAGCTAATGCAGTTTCAGTGGATTTGATACTTCCTGATGACCTGTTGGAACGGATATTAGCATATCTACCAGTTGCCAGCATTTTCAGAGCACGTAGTGTGTGCAAAAGGTGGTATGAGATTCTCAATTCAAGAAGGTTTATGTGGAACTTTTCGCACGTGCTATCACAAAAGCCTTGGTATTTTATGTTTACCAGCTCCAATGATCCAACTGGTTATGCATATGATCCTATCCTCAGGAAGTGGTATGGCATTGAGCTCCCCTGCATTGAGACATCCAATTGGTTTATTGCTTCATCATGCGGTTTGGTATGCTTTATGGACAACGACAGTAGAACAGAATTATATGTCTGCAACCCTATTACCAAAACATGTAGGAAGCTTCAGGAGCCCCCTGGCTTGAAATTTTCTGATTACAGCGCACTTGCAGTTTCCGTTAACAGGAAGTCACATGGTTATACAATCTCAATTGTGAAATCTAAGCAAGTTGCTGGAAATTTTTTCGAATGGGATGTCTCTGTTCATATTTATGATTCCGAAACAATGATGTGGGTGACCTCTTTGACAGAGGTTCTGACAGGATGGAGAGGTGGGGATGAGAGTGTTATCTGTGACGGGGTTTTGTACTTCTTGATTTATTCAACTGGGGGCGGGTTACCAGACAATCGTCATGGCCTAATCACATATAATCTCTCAGCACGTTCTCCTCATGGGTTATTGATACGCAGTTTTATTCCTGTACCTTCTCCTCTTACATGTGGCCGTCTGATGAACTTGAAGGAGAGGTTGGTTATAGTGGGAGGGATTGGTAAACAAGATCGGCCTGACATAATTAAGGGGATTGGTATCTGGCTTCTAAAGGGGAAGGACTGGCAAGAGATTGCGCGAATGCCTCACAAGTTCTTCCAAGGGTTTGGGGAGTTTGATGATGTTTTTGCCAGCAGCGGCACAGATGATCTCATATACATACAGAGCTACGGAGCTCCAACTCTTCTTGTATTTGACATGAACCTGAGGCATTGGAGATGGTCACAGAAGTGCCCTGTAACAAAGAGGTTCCCACTTCAGCTCTTTACTGGTTTTTGTTTCGAACCAAGGCTCGAAATTTCTCCT
>Pyrusco1g007220.1
ATGGAGGGAGAAACTTCGTGGTTTAGCCATCCCCTTGATAACATGGCAAGAGGGACTACGGAGTATGATGCATTCTCAGAGCTCAGTGATGAAGGAAATAGAGAAGCTAATGCAGTTATGGTGGATTTGATACTTCCTGATGACCTGTTGGAACGGATATTAGCGTATCTACCAGTTGCAAGCATTTTCAGAGCACGTAGTGTGTGCAAAAGGTGGCATGAAATTCTTAGTTCAAGAAGGTTTCTGTGGAACTTTTCGAACGTGCTATCACAAAAACCTTGGTATTTTATGTTTACAAGTTCTAATGATCCAACTGGTTATGCATATGATCCTATCCTCAGAAAGTGGTATGGTATTGAGCTCCCCTGTATTGAGACATCCAATTGGTTAATTGCGTCATCATGCGGTTTGGTTTGCTTTATGGACAATGAAAGTAGAACTGAGTTATATGTCTGCAACCCTATTACCAAAACATGCAGGAAGCTTCAGGAGCCCCCTGGCTTGAGATTTTCTGATTACAGCGCACCTGCAGTTTCCGTTAACAGGAAGTCACATGGTTATACTATCTCAATTGTGAAATCTAAGCAAGTTGCTGGAAATTTTTTCCAATGGGATGTGTCCATTCATATTTATGATTCAGAAACAATGATGTGGGTGACCTCTTTGACAGAGGTTCTGACAGGATGGAGAGGTGGAGATGAGAGTGTAATCTGTGACGGGGTTTTGTACTTCTTGATTTACTCAACTGGGGGCGGGTCACCAGACAATCGTCATGGCCTAATCACATATAATTTATCTGCTTGTTCTACCCATGGGTTGTTGATACGCAGTATAATTCCTGTACCTTGCTCTCTTACATGTGGCCGTCTGATGAACTTGAAAGAGAGGTTGGTTATGGTGGGAGGGATTGGTAAACAAGATCGGCCTGACATAATTAAGGGGATTGGTATCTGGCTTCTAAAGGGGAAAGACTGGCAAGAGATTGCACGAATGCCTCACAAGTTCTTCCAAGGGTTTGGGGAGTTTGATGATGTTTTCGCCAGCAGCGGCACAGATGATCTCATATACATTCAGAGCTACGGATCTCCAGCTCTTCTTGTATTTGACATGAACCTTAGGCATTGGAGATGGTCCCAGAAGTGCCCTGTAACAAAGAGGTTCCCACTTCAGCTCTTTACTGGTTTTTGTTTCGAACCGAGGCTCGAAATTTCTCCT
>Pyrusco7g011620.1
ATGGAGGGAGAAACATCGTGGTTTAGCCATTCCTTTGATAACATGGCAAGGCGGACTACAGAGTATGATTCATTCTCAGAGCTCAGTGATGAAGGAAATAGAGAAGCTAATGCAGTTTCAGTGGATTTGATACTTCCTGATGACCTGTTGGAACGGATATTAGCATATCTACCAGTTGCCAGCATTTTCAGAGCACGTAGTGTGTGCAAAAGGTGGTATGAGATTCTCAATTCAAGAAGGTTTATGTGGAACTTTTCGCACGTGCTATCACAAAAGCCTTGGTATTTTATGTTTACCAGCTCCAATGATCCAACTGGTTATGCATATGATCCTATCCTCAGGAAGTGGTATGGCATTGAGCTCCCCTGCATTGAGACATCCAATTGGTTTATTGCTTCATCATGCGGTTTGGTATGCTTTATGGACAACGACAGTAGAACAGAATTATATGTCTGCAACCCTATTACCAAAACATGTAGGAAGCTTCAGGAGCCCCCTGGCTTGAAATTTTCTGATTACAGCGCACTTGCAGTTTCCGTTAACAGGAAGTCACATGGTTATACAATCTCAATTGTGAAATCTAAGCAAGTTGCTGGAAATTTTTTCGAATGGGATGTCTCTGTTCATATTTATGATTCCGAAACAATGATGTGGGTGACCTCTTTGACAGAGGTTCTGACAGGATGGAGAGGTGGGGATGAGAGTGTTATCTGTGACGGGGTTTTGTACTTCTTGATTTATTCAACTGGGGGCGGGTTACCAGACAATCGTCATGGCCTAATCACATATAATCTCTCAGCACGTTCTCCTCATGGGTTATTGATACGCAGTTTTATTCCTGTACCTTCTCCTCTTACATGTGGCCGTCTGATGAACTTGAAGGAGAGGTTGGTTATAGTGGGAGGGATTGGTAAACAAGATCGGCCTGACATAATTAAGGGGATTGGTATCTGGCTTCTAAAGGGGAAGGACTGGCAAGAGATTGCGCGAATGCCTCACAAGTTCTTCCAAGGGTTTGGGGAGTTTGATGATGTTTTTGCCAGCAGCGGCACAGATGATCTCATATACATACAGAGCTACGGAGCTCCAACTCTTCTTGTATTTGACATGAACCTGAGGCATTGGAGATGGTCACAGAAGTGCCCTGTAACAAAGAGGTTCCCACTTCAGCTCTTTACTGGTTTTTGTTTCGAACCAAGGCTCGAAATTTCTCCT
>Pyrbe_000760
ATGGAGGGAGAAACATCGTGGTTTAGCCATCCCCTTGATAACATGGCGAGAGGGACTACGGAGTATGATGCATTCTCAGAGCTCAGTGATGAAGGAAATAGAGAAGCTAATGCAGTTATGGTGGATTTGATACTTCCTGATGACCTGTTGGAACGGATATTAGCGTATCTACCAGTTGCAAGCATTTTCAGAGCACGTAGTGTGTGCAAAAGGTGGCATGAAATTCTTAGTTCAAGAAGGTTTCTGTGGAACTTTTCGAACGTGCTATCACAAAAACCTTGGTATTTTATGTTTACAAGTTCTAATGATCCAACTGGTTATGCATATGATCCTATCCTCAGAAAGTGGTATGGTATTGAGCTCCCCTGTATTGAGACATCCAATTGGTTAATTGCGTCATCATGCGGTTTGGTTTGCTTTATGGACAATGAAAGTAGAACTGAGTTATATGTCTGCAACCCTATTAAGAAAACATACAGGAAGCTTCAGGAGCCCCCTGGCTTGAGATTTTCTGATTACAGCGCACCTGCAGTTTCCGTTAACAGGAAGTCACATGGTTATACTATCTCAATTGTGAAATCTAAGCAAGTTGCTGGAAATTTTTTCCAATGGGATGTGTCCATTCATATTTATGATTCAGAAACAATGATGTGGGTGACCTCTTTGACAGAGGTTCTGACAGGATGGAGAGGTGGAGATGAGAGTGTAATCTGTGACGGGGTTTTGTACTTCTTGATTTACTCAACTGGGGGCGGGTCACCAGACAATCGTCATGGCCTAATCACATATAATTTATCTGCTTGTTCTACCGATGGGTTGTTGATACGCAGTATAATTCCTGTACCTTGCTCTCTTACATGTGGCCGTCTGATGAACTTGAAAGAGAGGTTGGTTATGGTGGGAGGGATTGGTAAACAAGATCGGCCTGACATAATTAAGGGGATTGGTATCTGGCTTCTAAAGGGGAAAGAGTGGCAAGAGATTGCACGAATGCCTCACAAGTTCTTCCAGGGGTTTGGGGAGTTTGATGATGTTTTCGCCAGCAGTGGCACAGATGATCTCGTATACATTCAGAGCTACGGATCTCCAGCTCTTCTTGTATTTGACATGAACCTGAGGCATTGGAGATGGTCCCAGAAGTGCCCTGTAACAAAGAGGTTCCCCCTTCAGCTCTTTACTGGTTTTTGTTTCGAACCGAGGCTCGAAATTTCTCCT
>Pyrbe_048913
ATGGAGGGAGAAACATCGTGGTTTAGCCATTCCTTTGATAACATGGCAAGGCGGACTACAGAGTATGATTCATTCTCAGAGCTCAGTGATGAAGGAAATAGAGAAGCTAATGCAGTTTCAGTGGATTTGATACTTCCTGATGACCTGTTGGAACGGATATTAGCATATCTACCAGTTGCAAGCATTTTCAGAGCACGTAGTGTGTGCAAAAGGTGGTATGAGATTCTTAATTCAAGAAGGTTTATGTGGAACTTTTCGCACGTGCTATCACAAAAGCCTTGGTATTTTATGTTTACCAGCTCTAATGATCCAACTGGTTATGCATATGATCCTATCCTCAGGAAGTGGTATGGCATTGAGCTCCCCTGCATTGAGACATCCAATTGGTTTATTGCTTCATCATGCGGTTTGGTATGCTTTATGGACAACGACAGTAGAACAGAATTATATGTCTGCAACCCTATTACCAAAACATGTAGGAAGCTTCAGGAGCCCCCTGGCTTGAAATTTTCTGATTACAGCGCACTTGCAGTTTCCGTTAACAGGAAGTCACATGGTTATACAATCTCAATTGTGAAATCTAAGCAAGTTGCTGGAAATTTTTTCGAATGGGATGTCTCTGTTCATATTTATGATTCCGAAACAATGATGTGGGTGACCTCTTTGACAGAGGTTCTGACAGGATGGAGAGGAGGGGATGAGAGTGTTATCTGTGACGGGGTTTTGTACTTCTTGATTTATTCAACTGGGGGCGGGTTACCAGACAATCGTCATGGCCTAATCACATATAATCTCTCAGCACGTTCTCCTCATGGGTTATTGATACGCAGTTTTATTCCTGTACCTTCCCCTCTTACATGTGGCCGTCTGATGAACTTGAAGGAGAGGTTGGTTATGGTGGGAGGGATTGGTAAACAAGATCGGCCTGACATAATTAAGGGGATTGGTATCTGGCTTCTAAAGGGGAAGGACTGGCAAGAGATTGCGCGAATGCCTCACAAGTTCTTCCAAGGGTTTGGGGAGTTTGATGATGTTTTTGCCAGCAGCGGCACAGATGATCTCATATACATACAGAGCTACGGAGCTCCAACTCTTCTTGTATTTGACATGAACCTGAGGCATTGGAGATGGTCACAGAAGTGCCCTGTAACAAAGAGGTTCCCACTTCAGCTCTTTACTGGTTTTTGTTTCGAACCGAGGCTCGAAATTTCTCCT
>Pyrpy_N_01g0778.1
ATGGAGGGAGAAACATCGTGGTTTAGCCATCCCCTTGATAACATGGCGAGAGGGACTACGGAGTATGATGCATTCTCAGAGCTCAGTGATGAAGGAAATAGAGAAGCTAATGCAGTTATGGTGGATTTGATACTTCCTGATGACCTGTTGGAACGGATATTAGCGTATCTACCAGTTGCAAGCATTTTCAGAGCACGTAGTGTGTGCAAAAGGTGGCATGAAATTCTTAGTTCAAGAAGGTTTCTGTGGAACTTTTCGAACGTGCTATCACAAAAACCTTGGTATTTTATGTTTACAAGTTCTAATGATCCAACTGGTTATGCATATGATCCTATCCTCAGAAAGTGGTATGGTATTGAGCTCCCCTGTATTGAGACATCCAATTGGTTAATTGCGTCATCATGCGGTTTGGTTTGCTTTATGGACAATGAAAGTAGAACTGAGTTATATGTCTGCAACCCTATTACCAAAACATGCAGGAAGCTTCAGGAGCCCCCTGGCTTGAGATTTTCTGATTACAGCGCACCTGCAGTTTCCGTTAACAGGAAGTCACATGGTTATACTATCTCAATTGTGAAATCTAAGCAAGTTGCCGGAAATTTTTTCCAATGGGATGTGTCCATTCATATTTATGATTCAGAAACAATGATGTGGGTGACCTCTTTGACAGAGGTTCTGACAGGATGGAGAGGTGGAGATGAGAGTGTAATCTGTGACGGGGTTTTGTACTTCTTGATTTACTCAACTGGGGGCGGGTCACCAGACAATCGTCATGGCCTAATCACATATAATTTATCTGCTTGTTCTACCCATGGGTTGTTGATACGCAGTATAATTCCTGTACCTTGCTCTCTTACATGTGGCCGTCTGATGAACTTGAAAGAGAGGTTGGTTATGGTGGGAGGGATTGGTAAACAAGATCGACCTGACATAATTAAGGGGATTGGTATCTGGCTTCTGAAGGGGAAAGAGTGGCAAGAGATTGCACGAATGCCTCACAAGTTCTTCCAAGGGTTTGGGGAGTTCGATGATGTTTTCGCCAGCAGCGGCACAGATGATCTCATATACATTCAGAGCTACGGATCTCCAGCTCTTCTTGTATTTGACATGAACCTGAGGCATTGGAGATGGTCCCAGAAGTGCCCTGTAACAAAGAGGTTCCCACTTCAGCTCTTTACTGGTTTTTGTTTCGAACCGAGGCTCGAAATTTCTCCT
>Pyrpy_N_07g1676.1
ATGGAGGGAGAAACATCGTGGTTTAGCCATTCCTTTGATAACATGGCAAGGCGGACTACAGAGTATGATTCATTCTCAGAGCTCAGTGATGAAGGAAATAGAGAAGCTAATGCAGTTTCAGTGGATTTGATACTTCCTGATGACCTGTTGGAACGGATATTAGCATATCTACCAGTTGCAAGCATTTTCAGAGCACGTAGTGTGTGCAAAAGGTGGTATGAGATTCTTAATTCAAGAAGGTTTATGTGGAACTTTTCGCACGTCCTATCACAAAAGCCTTGGTATTTTATGTTTACCAGCTCTAATGATCCAACTGGTTATGCATATGATCCTATCCTCAGGAAGTGGTATGGCATTGAGCTCCCCCGCATTGAGACATCCAATTGGTTTATTGCTTCATCATGCGGTTTGGTATGCTTTATGGACAACGACAGTAGAACAGAATTATATGTCTGCAACCCTATTACCAAAACATGTAGGAAGCTTCAGGAGCCCCCTGGCTTGAAATTTTCTGATTACAGCGCACTTGCAGTTTCCGTTAACAGGAAGTCACATGGTTATACAATCTCAATTGTGAAATCTAAGCAAGTTGCTGGAAATTTTTTCGAATGGGATGTCTCCGTTCATATTTATGATTCCGAAACAATGATGTGGGTGACCTCTTTGACAGAGGTTCTGACAGGATGGAGAGGTGGGGATGAGAGTGTTATCTGTGACGGGGTTTTGTACTTCTTGATTTATTCAACTGGGGGCGGGTTACCAGACAATCGTCATGGCCTAATCACATATAATCTCTCAGCACGTTCTCCTCATGGGTTATTGATACGCAGTTTTATTCCTGTACCTTCCCCTCTTACATGTGGCCGTCTGATGAACTTGAAGGAGAGGTTGGTTATGGTGGGAGGGATTGGTAAACAAGATCGGCCTGACATAATTAAGGGGATTGGTATCTGGCTTCTAAAGGGGAAGGACTGGCAAGAGATTGCGCGAATGCCTCACAAGTTCTTCCAAGGGTTTGGGGAGTTTGATGATGTTTTTGCCAGCAGCGGCACAGATGATCTCATATACATACAGAGCTACGGAGCTCCAACTCTTCTTGTATTTGACATGAACCTGAGGCATTGGAGATGGTCACAGAAGTGCCCTGTAACAAAGAGGTTCCCACTTCAGCTCTTTACTGGTTTTTGTTTCGAACCGAGGCTCGAAATTTCTCCT
>Rosch_v2.0_Chr1g0358441
ATGGCAGAGGAAACGTCATGGTTTAGCCATTACCTTGATGACAGGCCAAGAGAGATTGGGGAGTATGAGTCATTTGCAGAGCTGAGTGATGAAGGGAATCAAGAAGTTACTGTAGTGTCAGTTGAATCTTTCCTTCCTGATGAACTGTTGGAGCGGATAATAGCATATCTACCAATTGCGAGCATTTTCAGAGCACAGTCTGTGTGCAAAAGGTGGAATGGCATTGTTAGTTCAAAAAAATATATATCAACCAATTCACCCTTGCCACCGCAAAAACCTTGGTACTTTATGTTTACAAGCTGCAATGAACCAATTGGTTATGCATACGATCCTGTACTTAGAAAGTGGTATGGCATTGAGCTCCCCTGCATTCAAACATCAAATTGGTCAATTGCTTCCTCATGCGGTTTGGTTTGCTTTATGGACAATGATGGTAGAAGTGAGTTATACGTCTGCAACCCTCTTACGAAAATATACAAGAAGCTTGAGGAGCCTCCTGGCTTGAGATTTTCTGATTACGGTGCACTTGCAATTTCGGCTAACAGGATCTCAAGAAGTTATACTATTACAGTGGTGAAATCTAAGCAAGTTCCTGGAAATTTTTTCCAATGGGATGTTTCTGTTCACATTTATGATTCAGAAACAACAATGTGGCTGTCCCCTGTGACAGAAGTTCTGACAGGATGGAGAGGTGGGGATGAGAGTGTGGTCTGTGATGGGGTTTTGTACTTCTTGATTTACTCTACTGGGGGTGGGACACCAGAGAATCGTCATGGCCTAATCTCCTACAATCTCTCTGCTCGCTCTTCCCATGGGCAGTTGATCCGTAGTTTCATTCCTGTACCTTGTGCTCTTACATGTGGCCGTCTAATGAACTTGAGGGAGAAGCTGGTTATGGTGGGAGGAATTGGGAAACCAGATCGCCCTGACATAATTAAGGGGATTGGTATCTGGATTCTAAATGGGAAGGTGTGGCAAGAGATTGCCCGTATGCCTCACAAGTTTTTCCAAGGATTTGGAGAATTGGATGATGTTTTTGCCAGCAGTGGTATAGATGATCTCATATACATCCAGAGCTATGGAGCTCCAGCTCTTCTTGCGTTTGACATGCACTTGAAACATTGGAGATGGTCACAGAAGTGCCCGGTAACAAAGAAGTTTCCTCTCCAGCTCTTTTCTGGTTTTTGTTTCGAACCTCGGCTTGAAGTAAATCCC
>Rubch_LG07.3974
ATGGCGGGAGAAACGTCATGGTTTAGCCATTACCTCGATGACAGGCCAAGAGAGATTGGAGAGTATGAATCATTTGCAGAGCTGAGTGATGAAGGGAATCAAGAAGTTCCTGTAGTGTCAGTTGAATCTTTTCTTCCTGATGAACTGTTGGAACGGATAATAGCATATCTACCAATTGCAAGCATTTTCAGAGCACAGTCTGTGTGCAAAAGGTGGAATGGCATTGTTAGTTCAAAAAAATTTATATCAGCCAATTCACCCATGCCACCGCAAAAACCTTGGTACTTTATGTTTACAAGCTGCAATGAACCAATTGGTTATGCATATGATCCTGTACTTAGAAAGTGGTATGGCATTGAGCTCCCCTGCATTCAGACATCAAATTGGTTCATTGCTTCCTCATGCGGTTTGGTTTGCTTTATGGACAATGATAGTAGAAGTGAGTTATACGTCTGCAACCCTCTTACCAAAATATACAGGAAGCTTGAGGAGCCTCCCGGCTTGAGATTTTCTGATTACAGTGCAGTTGCAATTTCAGCTAACAGGAATCCAAATAGTTATACTATCACAATGGTGAAATCTAAGCAAGTTCCTGGAAATTTTGTCCAGTGGGATGTTTCTGTTCATATTTATGGATCACAAACAACAATGTGGCTGTCCCCTGTGACAGAAGTGCTGACAGGATGGAGAGGAGGGGATGAGAGTGTAATCTGTGATGGGGTATTGTACTTCTTGATTTACTCAACTGGGGGTGGGGCACCAGAGAATCGTCATGGCCTCCTCTCATACAATCTCTCTGCTCGTTCTTCCCATGGGCAGTTGATCCGGAGTTTTATTCCTGTACCATGCGCTCTTACATGTGGCCGTCTGATGAACTTGAAGGAGAAGCTGGTTATGGTTGGAGGAATTGGTAAAGCAGATCGCCCTGACATAATTAAGGGGATTGGTATCTGGATTCTAAATGGGAAAGGGTGGCAAGAGATTGCCCGTATGCCTCACAAGTATTTCCAAGGGTTTGGAGAATTCGATGATGTTTTTGCCAGCAGTGGCATAGATGATCTCATATACATCCAGAGCTATGGAGCTCCAGCCCTTCTTGTGTTCGACATGCACCTGAAACATTGGAGATGGTCACAAAAGTGCCCGATCTTCGAGTTGGAGGCCTTCTCGATCGCCAGCATGTATATCAGTGGCTTCAAAAACGACCAAACGTCGTCGTCGTGTTCTGTGATGATAAGGAAGGTAGCGGAGTGGGAGGTTTCGTATAGACTCGAGCTCGGCGGATCTGAGATTTTGGCCATGGAAGTCAAGGTATTGGAGGGTCGGGTCGTCGTCGGGGTACCAAATGCGTTGAGCACAGCAATT
>Ruboc_07_G19631
ATGGCGGGAGAAACGTCATGGTTTAGCCATTACCTCGATGACAGGCCAAGAGAGATTGGGGAGTATGAATCATTCGCAGAGCTGAGTGATGAAGGGAATCAAGAAGTTACTGTAGTGTCAGTTGAATCTTTTCTTCCTGATGAACTGTTGGAAAGGATAATAGCATATCTACCAATTGCAAGCATTTTCAGAGCACAGTCTGTGTGCAAAAGGTGGAATGGCATTGTTAGTTCAAAAAAATTTATATCAACCAATTCACCCATGCCACCGCAAAAACCTTGGTACTTTATGTTTACAAGCTGCAATGAACCAATTGGTTATGCATATGATCCTGTACTTAGAAAGTGGTATGGCATTGAGCTCCCCTGCATTCAGACATCAAATTGGTTCATTGCTTCCTCATGCGGTTTGGTTTGCTTTATGGACAATGATAGTAGAAGTGAGTTATACGTCTGCAACCCTCTTACCAAAATATACAGGAAGCTTGAGGAGCCTCCCGGCTTGAGATTTTCTGATTACAGTGCACTTGCAATTTCAGCTAACAGGAAGCCAGATGGTTATACTATCACAATGGTGAAATCTAAGCAAGTTCCTGGAAATTTTGTCCAGTGGGATGTTTCTGTTCATATTTATGGATCGGAAACAACAATGTGGCTGTCCCCTGTGACAGAAGTGCTGACAGGATGGAGAGGTGGGGATGAGAGTGTAATCTGTGATGGGGTATTGTACTTCTTGATTTACTCAACTGGGGGTGGGGCACCAGAGAATCGTCATGGCCTACTCTCATACAATCTCTCTGCTCGTTCTTCCCATGGGCAGTTGATCCGGAGTTTTATTCCTGTACCGTGCGCTCTTACATGTGGCCGTCTGATGAACTTGAAGGAGAAGCTGGTTATGGTTGGAGGAATCGGTAAAGCAGATCGCCCTGACATAATTAAGGGGATTGGTATCTGGATTCTAAATGGGAAAGGGTGGCAAGAGATTGCCCGTATGCCTCACAAGTATTTCCAAGGGTTTGGAGAATTCGATGATGTTTTTGCCAGCAGTGGCATAGATGATCTCATATACATCCAGAGCTATGGAGCTCCAGCTCTTCTTGTGTTCGACATGCACCAGAAACATTGGAGATGGTCACAGAAGTGCCCGGTAACAAAGAGATTCCCTCTCCAGCTCTTTACTGGTTTTTGTTTTGAACCTCGGCTTGAAGTAAATCCC
