# Supplementary material for: Transcriptomics of long‐term, low oxygen storage coupled with ethylene signaling interference suggests neofunctionalization of hypoxia response pathways in apple ( Malus domestica )
Source: Plant Direct. 2024 Dec 20;8(12):e70025. doi: 10.1002/pld3.70025 (PMC11660084; doi:10.1002/pld3.70025)
Supplement: Supplementary file 2 — Data S2: Homologs of all 606 hypoxia response genes identified in this study across 42 representative species of land plants). [file PLD3-8-e70025-s004.gz › 01-integratedGeneFamilies_dir/134.faa]

>gnl_Ambtr_v1.0_evm_27.model.AmTr_v1.0_scaffold00129.84
MLRRTKSSFKLDGGTPKRNNSTTTGSRSTPVGLRIVIEIPQRESGIVDKSMIRPKMSEIPASFPANMPELGFLQSCSMCKKKLSPKNDIYIYRGEMGFCSVECRWRQIFMDERRERSVSTISKASSSMYCRNDRKAHVSNRERRLEAAA
>gnl_Ambtr_v1.0_evm_27.model.AmTr_v1.0_scaffold00048.7
MDLRYPVCRDRYNGRAEETVLDVFEFEERESSLEMEDTQMVGHLYRRSRSLHSNGGFSHESRSFYDGGAHFLQACHLCNKPLGNGRDIFMYRGDTPFCSEECREEQMAKDEAMENRRRSSPSSNNKKQTKTTRDDNFHVRAGTVAAG
>gnl_Ambtr_v1.0_evm_27.model.AmTr_v1.0_scaffold00007.402
MLGKRSRPVQKGPNPLTIADTAKFSDDFAKSPTSPLDCRIRSPRGWESKDLEGIGLGIVAALNKTRETKAKSMVGSAKKAANLSETHPIPINTAKFSAKIRPNLEDTEIGCSESYCRVMFHVPKSHMNRAYNEGREERGGFDQNSRDYGVFCASSPPNFADFSMFPTADFLKSCYLCRKMLHGKDIYMYRGDKAFCSIDCRYRQIAIDEYSEKCSSNLSVSPYSANGVLSASVAAA
>gnl_Ambtr_v1.0_evm_27.model.AmTr_v1.0_scaffold00025.264
MLGKRSRAIQKNTSIISLMLDLAEIPTIKIPLFFSFTEPDGSNSPTSPLEIRSSSINGRSPKLEGVGLGIVAAMNKPYQNQDSLSLKPTLMANAINRPTTSPMSQPIPIGPAKISAKFRGTRQTELSESYTCVISHHGPNSIRKREYFDEKRCEIAEKNCGNCGFFFESPKKHAYEALDFLKFCYLCRKKLHGRDIYMYRGDKAFCSVECRCQQILSDELKEKCGSEALKPLDASDSPCSAPKLFYAGVAAA
>gnl_Ambtr_v1.0_evm_27.model.AmTr_v1.0_scaffold00010.194
MLLGKRPRPVKRTTSMTEFTVDIGSEVPPSDADGPIHVPELFEGARYPAIASPRNHRRFSGNFIETAHFLQCCTLCKRRLGPGRDIYMYRGDSAFCSLECRQQQMNIDERKEKCALSSMKNEAPSSAAEASSNGETVAAA
>gnl_Aquco_v3.1_Aqcoe2G290300.1
MVSNTPHPNITTEKLSQSHIYLFSTYTWLICLSILLEAHQKRSSTVTTTTTSTKNPQVINKTISIKPSLPSSSSSSSPPLYPSSLLPSLSFLDSCFLCKQRILPGKDIYMYKGDRAFCSVECRCRQIFMDEESINVSREKKKCSFAAMRPINTSTSSSSSSSSSSTHQRKGNKNRANGFAY
>gnl_Aquco_v3.1_Aqcoe6G061300.1
MLLGKRPRPHIRRTTSITEFTVDLGYLEDLQNPSSSIDQQNQVGFMNKPQSSSPRNNRRNSADFVETPHFLRACGLCNRRLAPGRDIFMYRGDTAFCSLECRQQQMNQDERKEKCSFLSKKEASISSTTVGSETSSHQQGGTVAAA
>gnl_Aquco_v3.1_Aqcoe7G241100.1
MIPTKKRPSINLSLFINNLSESFSSSSSSSDHVSNIIINKSPRNFESGVVGLGIVAAMNHTHDGFSSSMTTRVAKMAISSRSEPIPIVKIGDQPQEMKLSESYTCVISHLGNGNEKNSIKKNEYFDVPDDKNGGTTTFCGNYTNSGLFFTSPPKMTETEALFQTADFLGSCYLCRKKLHGLDIFMYRGDKAFCSAECRYKKISSDEYRAKCGSGAMKSFAYSVSPCSAPRIYSAGVAAA
>gnl_Aquco_v3.1_Aqcoe7G440600.1
MRSMRKKHPTTTCLKNNISEGPVGLGILIECSGCDTKYNTVVVKPAFRLLIRPCKPLPACQIPIIEEESYNFLKACHLCNKLLSQQMDVYMYRGDQGFCSVECRCRQIYMDEMKELEESTKAMLASSRHYCRSIGQVKSGRRRDIDHYNHHIDC
>gnl_Aquco_v3.1_Aqcoe7G108500.1
MLGKRTRPVTISKLPDLLMSHGGRIGFQETITSPKCSLEFRILSPRTLKNSDPVGGVGLGIVAALEKSTCNDVSVSKKVVGGGSNISRSDPIAIKCKKGHTTHQEQAESGVECMESYTCVTSHRPNKSSNKACCKKDENGCAGHDRTDIDNMRRKNSAVFYESPPMRTMEASKVFPALDFLSSCYSCRKKLHGMDIYMYRGEKAFCSPECRFRQIAADERKEKCRSEVSRSADISSSPYARENIFFTGIIAA
>gnl_Aquco_v3.1_Aqcoe5G091000.1
MVGLSVLLEAQKDLNKSPKVINKVTITRSSSSSSSSSSSSSSCHYSSSPLPAISFLDECFFCKQRLFPGSDIYMYNGDRAFCSMECRYRQIVMDEEEKNVKKENGCFVATPTNSSSRQHGKRNKNKVR
>gnl_Aquco_v3.1_Aqcoe5G050600.1
MSKRIRVSRSIVGDMCETMDSLSSPWRKQTQILQSANVSTIPQQQQQQQQPCERILTIASPSREEESENSVSKDVCGFLKSCFSCKKSIGEQDDVFMYSNLRAFCSCECRARQIELDTWLQKASRARSITPKSPSIINNYMKGQGGAPSTHGVLPLNWNI
>gnl_Aquco_v3.1_Aqcoe3G259100.1
MRRPCFVEGGDVGLACIANTTTTEVGYSGGGTTNINSNNMMMNGSFFSRSRKSSSYRSLSSLSSSSSSNSNTSSPRSTRFYESRCKEPQLPHFLETCFLCKKTIGENRDIFMYRGDTPFCSEECREEQMEIDELKEKNWKFSASIKSYRNDKQTKSTPNKSQNYQARTSTVAAA
>gnl_Arath_TAIR10_AT2G44670.1
MASYYSGFLGCEEPHFLESCSLCRKHLGLNSDIFMYRGDKAFCSNECREEQIESDEAKERKWKKSSRSLRKNSSETKESAAGNTVRTGTLVVA
>gnl_Arath_TAIR10_AT4G39795.1
MLLGNRPRPQMQRTASITRITIEVDGDQTAGQDSDVSMTVVDGGENYAQRFLSPVNHQRNERKYGGRSSPSSFLVNCGFCKRGLAPGRDIYMYKGDAAFCSIECREQQMEHDEGKTRNRVVLSPSK
>gnl_Arath_TAIR10_AT4G17670.1
MEVSMRKPYFIEEEDDGFVSLSEMEAGVSSPSCYNYPQSYYYNHHHHQYSVSSPRSGKFHDFRFDNSYYGYGQPHFLDSCFLCKKRLGDNRDIFMYRGDTPFCSEECREEQIERDEAKEKKQSLSTSVKAMRRNEKRSSSSSPTRSRNYAFRTGTVAAA
>gnl_Arath_TAIR10_AT1G53903.1
MTKISVGLQLVTRDSREKLNNIVIKSSLRLNRSNPNISELCFLKTCHLCNKQLHQDKDVYMYRGDLGFCSRECRESQMLIDDRKELEASTKMMLASYRRCNNGAGKSESRNLFDDLRRRRQLFIVP
>gnl_Arath_TAIR10_AT1G19200.1
MVVPGKNSTISPDYFTASQTSPLDMMKFPSPGSSKRYDNGGGIGLGIVAALEKSSIGINPVCHTGAGSKGFDLARYSKRFQFAAGIDLSDSEEYTCVTTRDGLTKVYYKEEEFEFGHNLLNGDQRWRKPIEIAEESPAKERRVLRDCPDFLTSCCLCKKKLQGKDIYMYKGDEGFCSKECRSLKIMEDSLKEQHKLTSVEVLTGEEIASPGIFLI
>gnl_Arath_TAIR10_AT1G74940.1
MILSKRPHLMIRKLSEMLVPRSRSAAIKPEEYTASPRSPLDLNFPSPVHSKRFGSGGVGLGIVAALEETSNGINRHDPVRYSGRFRCPEIDLSDEEYTYVTSPNGPTKVYYNDDGFELSENDYRRVHKPMVTVDEPPVIERQSVRGPTEFLSSCCLCKKKLQGKDIYMYKGEMGFCSAECRSVQIMNDERQEQCKTQVSRNADVLSSPYAAGQRLSAGVFVF
>gnl_Arath_TAIR10_AT1G78020.1
MLLGKRQRPPINRTTSLSEIKFDLNLPSESEPSNQQKPTVASPYGSNGQAVTAAVDQNRGFLDQRLLSMVTPRGNLRRHSGDFSDAGHFLRSCALCERLLVPGRDIYMYRGDKAFCSSECRQEQMAQDERKEKGKSAAPAKEPAVTAPARAKPGKGRAAAAV
>gnl_Arath_TAIR10_AT1G22160.1
MLLGKRQRPPIKRTTSLSEIKFDLNQPSEQEPSDHQIQLVNVDEHRQVHQRLLDQRLLAMVSPRGTQRRHSSDYSEDFLRSCSLCKRLLVHGRDIYMYRGDRAFCSLECRQQQITVDERKEKKKGSVRSTIVVATGTTTGERVSAAV
>gnl_Arath_TAIR10_AT1G53885.1
MTKISVGLQLVTRDSREKLNNIVIKSSLRLNRSNPNISELCFLKTCHLCNKQLHQDKDVYMYRGDLGFCSRECRESQMLIDDRKELEASTKMMLASYRRCNNGAGKSESRNLFDDLRRRRQLFIVP
>gnl_Arath_TAIR10_AT3G63230.2
MANIMIPSKRPRAPSFSEKHPKYVGSSDWLPAEKDKAQVQLTNFLELCRFCKKNLRHDEDVFMYGYLGAFCSKQCRAKQMACDVFRDFSRQKANCRWMCATIKPFASFFKGNWLTTLTSLHRHIIICRSNFLFGYLGFSFFSLLCITNLMYKCVF
>gnl_Arath_TAIR10_AT5G49120.1
MVGLSIVLEMTNNNNNNNNNNNNNNNKNPLSEGVLISPKVVNKANIIVTTAVTTDTTNLRRCYQDSGFLEHCFLCRRKLLPAKDIYMYKGDRAFCSVECRSKQMIMDEEESLRREYCSLMDVKKKKFDSPATAPSRYRRDPRNQAGGFAY
>gnl_Arath_TAIR10_AT5G65040.1
MVLGKRHGSLIKRTTSMKMITLDTPTIYDASQPSDHLTFHQHPHNPMVVMASNYDDFLKTCSLCNRSLCHHRDIYMYRGNNAFCSLECREKQIKLDEKKAKTGFVTSKKPIRI
>gnl_Arath_TAIR10_AT5G47060.1
MELSSRKPYFIEEEEEENLASSLSEMEAGFSGNNNNSNNHGNPQNGVVSSSRFSYGRLNSLRNSQSYYYNQYSVSSPRSVVSGRFHDFRFDIQQPHFLDSCFLCKKPLGDNRDIYMYRGDTPFCSEECRQEQIERDEAKEKKQNLSHSVKSAMRRKEQSSPTRSRDYAFHNGTVAAA
>gnl_Arath_TAIR10_AT5G20700.1
MLTKRTHPMIGKISELLVGVNRSTAAPFFDVLMTSPKSPLDFKILPQISQRNSSKRFYDDNLGGSVGLGIVAALENSNTRRITSVCRSEPNQPGRSDPVQFMSHGGSTDGEDEEMFIMDEEDYTLVTCHHGPSGSCNTRVYDKDGFECFSSKINDDRRERLFVVDVVTESPENSPEFQGLGFLNSCYLCRKKLHGQDIFIYRGEKAFCSTECRSSHIANDERKERCRSKFSTSPYTAGQIFSTGVLVT
>gnl_Betvu_v1.2_Bv1_017350_fyca.t1
MASFGKPRSISRVSFYAGCEDHYNHEQSHFLDSCFFCNKSIKPNKDIFMYRGNTPFCSDNCRQEQIEIDEANDKPRKYSASYRTLRKADTPTKSGSKKAVQTGTVAVA
>gnl_Betvu_v1.2_Bv5_105590_rxqc.t1
MESQVSSMRRPCFRAEDDGLASIAGFSGNNNNNNNNNSINHGYPLNHQNQAFLCYNGGGGAGIMMRRRNSLRNIHSLSPTSSPSSSVFSPRSARLLDSSTRFDELHSPHFLESCSLCKKPLGGNRDIFMYRGDTPFCSEECRQEQIDIDETKEKKRNLKVLRSKKDSTKSGSSTSSTSSPSKNQNYPFRTGTVAAA
>gnl_Betvu_v1.2_Bv5_119650_ptiz.t1
MAGKRSRIHRSSSSGNTSVISGFEYTDRPPLTLTFPAKTHSPIAQKTSPGNNWPVIFRNMSPEYHRPAILAISAPEIDPVDQMWDGLVPFGRFFEKCFYCKKKISDDEEVFMYSNLRAFCTDACRTKQIEMEVDLKRLSASSWMMKSGKRR
>gnl_Betvu_v1.2_Bv7_169240_amaa.t1
MVISSSTRIKSAKISATRTDAGLRIVILQIPEVEYSSNIVVKSGLRSLTQTPITSSSSVINSSANISSIHGDFNCFLRSCHLCNKPLSSDKDVYMYRGDQGFCSIECRSRQIMVDEMKEMEAKTKKRVAAAVTSSVDCHGCETCTLLEDLRQRRNRRNNNNSNNNNNNNNYKQFMSPTKHQQPLLSFS
>gnl_Betvu_v1.2_Bv8_190790_yaig.t1
MLGKRSRPAIGKLAGVLRSGIIDTMTSPKSPLNYRALQSPKSLKSYYYDQQDGVGLGIIVALDNKSSCNVGCPGGEILAKYAIRSQFSTRSNPINVSPSNKTKIEKNILNGKLRKEKEDEMMEVFDEEFTYVTCRGPNKSTTTRIYYDGVSEYGHHQSIGPKISKKIGVFNISSPARFSDEICNSDSDFLSSCHLCRKGLHGKDIFMYRGEKAFCSAECRQRQMKIDERKEQCRSEVSRSGEVSSSSYSYTSRGQIFSTGIVAV
>gnl_Betvu_v1.2_Bv_017000_aukq.t1
MMLGKRPCRHSMKRTTSMTEFSYDDLSVINNNHTPSDETKKHQNGVTSDHHQKVQIVGSTRTLRRNSADFALESNSSTHRFLRSCSLCNRRLPPGRDIYMYSSVIMKDRNN
>gnl_Carpa_v0.4_evm.model.supercontig_16.199
MVGLSVVLETQKIGGVNGGSNRGGVEKKSLQVINKTMLITSNNNSSNKSFSSFSSPRNLSPSFFSSPPPFLDQCFLCKQKLLPGKDIYMYKGDKGFCSVECRCRQIFMDEEESLKKENCSLAAMKPRQTSSSSSSSSSSSSSSGNSHHHRKGARNRMGGFAY
>gnl_Carpa_v0.4_evm.model.supercontig_2061.1
MKLDQQIEEESANKSAKRNMNDAKTHIQIEEESANKNPKRDMDDAKTQDVKDLDDSHIG
>gnl_Carpa_v0.4_evm.model.supercontig_2061.2
MVNYRNFGAYCSHRCQTKQMKLDQQIEAESANKSLKHDMNDAKTQVQIEEESANKNPKCDMDDAKTQDAKGQDDSHVG
>gnl_Carpa_v0.4_evm.model.supercontig_25.183
MLPKFKSSSVNPSSDVGLLILIQTSHGKSNLVIQSALKSVQPTSQSTEFCYLKSCHLCNKKLSLDKEVYMYRGDRGFCSTECRNRQIVVDEVRELEISTKQMIASYRNCSGGGGGGGRETGSLLEDLHRQNKPPTHRNHWAIVS
>gnl_Carpa_v0.4_evm.model.supercontig_28.8
MIGKISELLVSGNRTAVSDGVTSPRSPLDLKIQSPRGLKVYDVGGVGLGIVAALEKKCNDVGRHEILVKYAVGGSNRSDPIPCGKNFDKFKPGFEDLEMESLENYTYVTSHGPNRSTTKVYYDGVRSDERIVCNNYSAVKESPARFLDDLSGYPTLDFLSSCHLCRKKLHGEDIYMYRGEKAFCSTECRSRQIMMDERKEQCRSEASRSAETSTSPYSRGQIFSTGILAI
>gnl_Carpa_v0.4_evm.model.supercontig_52.74
MVTEVPDYFRFTAFERLRQISFPARSFSSNFFFFFFFFLFYKQRSPMAFYYAGGVDQREPQPHFLDACSLCSKPLGYNSDIFMYRGNTPFCSKECRQEQIELDEANEKKWRMASRSVRKSSDSNNSSPSKAVRTGTLVVA
>gnl_Carpa_v0.4_evm.model.supercontig_557.1
MLLGKRPRPPMRRTTSMTGITVDVSGVEASEPFDEQNVHHVAAATGGAEESSAVAISTALRDQNMLMNSAAYDRRFLAMVSPRNQRRTNSRDFMETADFLRTCGLCKRRLAAGRDIYMYRGDTAFCSLECREEQMKQDERKEKYGVVSSTRSENHEYHRHHGASSPT
>gnl_Carpa_v0.4_evm.model.supercontig_66.88
MLLGKRPRAPIMKRTTSMTEITLDLNTSTTDSRPSDPHNLFDARQKPAVTGALSGQHSHGAGHNWLDQRFSPRTNRRHSADFLETPNFLRACSLCKRRLVPGRDIYMYRGDSAFCSLECRQQQMNQDERKEKCGLASKKEGGGSSGTGAAANGETVAAV
>gnl_Carpa_v0.4_evm.TU.contig_35268.1
MATKESSGKGKLGSSLDSLERCNFCKKELGDNIVAYMYEKYRPFYSPKCQKEPLKSVFEIVVRENKCPQYDMDDAKSQH
>gnl_Carpa_v0.4_evm.TU.contig_39504.1
MVNYRNFGAYCSHRCQTKQMKLDQQMEEESANKSLKHDMNDAKTQVQIEEESANKNPKCDMDDAKTQVQIEEESANKSPKRDMDDAKTQDAKGQDDSHVG
>gnl_Carpa_v0.4_evm.TU.contig_43574.1
MATKESSGEGKLGSFLEHCNFCKVKLGLHSVVYMYGNFGAYCSHRCQTKQMKLDQQMEEESANKSLKHDMNDAKTQVQIEEESANKNPKCDMDDAKTQVQIEEESANKSPKRDMDDAKTQDAKGQDDSHVG
>gnl_Elagu_v2.0_p5_sc00002.V1.gene424
MDRGSFSSSSSSSSDLEAGFSGSTAPCVIYPSYFGNNNRRRESYRAMMGSPRSRLYCDRLSDDEPHHFLDSCFLCKKPLFGNCDIFMYRGDTPFCSEECRQEQIEMDEAMEKKWKVSFEASSRKEKQAQNQKSNAASPPKAQKFHVHAGTYMKASLQAAAAVEMGMKDGARVDLMMLGTPASSQRTLVPSEEKEQGTPLGEILH
>gnl_Elagu_v2.0_p5_sc00005.V1.gene1216
MPDSSFLKLSLFVAGEPADPPAVRSPRSFADGAVGLGIVAALSGGGDVGGRVRSAALTRSEPIPIAPAKAVAAARSMEPDEAELSESYTCVISHVGGKSVRKRVYFGDGSEVVFGAVQRGRGVLFEMPPLPTPPETAMPFTVGFLSHCYLCKKKLEGIDIYMYRGDKAFCSAECRCQHMLFDEHKENCGSEVLKSYECSVSPCPGPFLFPAGVAAA
>gnl_Elagu_v2.0_p5_sc00013.V1.gene658
MDTSSSLSSSSSFSSSLNASSSFSGSDANPSSFPYTPSSLARRRWRGSDRETPRFFCESISGASAGGHHFLDACFLCKKPIAANDNVFMYRGDAPFCSEECREEQMEMDEALENNRKNFFSSSSSSPPPLKNSSSSVSSTMKRKPSLIIRPNSRNVHAVVAGY
>gnl_Elagu_v2.0_p5_sc00014.V1.gene126
MFGSGARAKAKAKETLTNKGGYLLFFFDLTMDTSSSSSFSSSPNASSNIFGSFDLEADANPSFRYTPSAPGRRWRPMFFCESISGGGDGHHFLDTCFLCKRPIAAGNDIFRGDAPFCSEECREERM
>gnl_Elagu_v2.0_p5_sc00014.V1.gene157
MSPFNGTDVDRSKKYWQVGPSALCFQPKSEVSQTRMRSGFPSQRVSHKLPASTHSLTKLSICPSLSNPLPLFIISPHLRFPGLIPTTTTSHSNKSESQKPKETLSNPFFFDLSMDTSSSSSFSSSPNASSSIFGSFDLEADANPSFPYTPSLSGRRWRPRFFCKSISTGGDAHHFLDTCFLCKKPIAAGDDIFMYRGDAPFCSEECREEQMEMDEALENNRNKFSSSSMRNSSSSSASSTIKHKPSLIIRQNSRNVHAMVAGC
>gnl_Elagu_v2.0_p5_sc00019.V1.gene771
MADSSEQKPSLKLSLFVGLTESDPNTARSPRCFDGGAVGVRIVAAMSNDVADVSPARAAVPVLSRSDPIPIVPGRPATNPRGPAAREEDVELSECYTCGISLVRGNPVTKRVYFDDGSDGMDEEREPSAAWNVDAGKFEAMNTKSQSPCSVPFHYVPRVATA
>gnl_Elagu_v2.0_p5_sc00020.V1.gene519
MPNSFLKLSLFVAGDPADTPTAAVACSPTASRSRRCFADGAVGLGIVAALSGSGGGGRGRPVALTRSDPIPIASARALAAARLPEPDEGELSESYTCVISHVGENSVRKKVYFGDGSEVVTLDVRRDREVLFETPPPIPSLKPAIPFATMDLSGHCHLCMKKLEGIDIYMYRGDKAFCSAECRCQQMLFDAHREICGSEYRDDEMLITDVRHLARNKDASKLYRRFDE
>gnl_Elagu_v2.0_p5_sc00031.V1.gene167
MILGKRPRSPSRPRPPMRRTTSVTEFSAVDLAAAAEASDEDGAHRAHERRREAEPRSVQRRSFTDFELAGTAQFLRACDLCKRHLDPGLDTFIYRVEIGFCSLECRQHQMNIDDQKEKCSLTSPKTHAPQATGGSEMSSNGGTVAAA
>gnl_Elagu_v2.0_p5_sc00035.V1.gene643
MAQRSRPTIRKLPDPIHACDRPFWPADVSPSPLERNPLSPKGWKNRESDGIGLGIVAALEKAGGEGSKKLVVGAPSFHATAPIVINSPGTAGRSRWCVDVSELRCGGSCATTTSGCCCGGGKGGEDLRWRELGHFWGSTKRVPEEAPAFQLADFLSYCYLCRKRLHGKDIYMYRGEKAFCSMECRYRQIVSDEYQEKCGSEVSKPSDHVSSSPYSSGQLFFTGIVAA
>gnl_Elagu_v2.0_p5_sc00036.V1.gene166
MIQISRPMIRKLPEPIDVGNWAFRHADAAPSPPSPLERNPLSPKGWKNRESDGIGLGIVAALEKTGGDGSKNLVVGAPTVITSPRTAGRRRGCVDVGELGCSGKCTATSVCCSNGGKGGEDLRWREMGHFCGSTHEVPEDARAYQIADFLSYCYLCRKRLHGKDIYMYRGEKAFCSFECRYRQIVSDEYQEKCGSEASKPSDVSSSPYTGGQLFFTGIVAA
>gnl_Elagu_v2.0_p5_sc00049.V1.gene206
MSFGKRPRRPMTRTTSMTEFAGDIFADVQVLQPLDQERAHQGHQRYRQRAAAAAAAKAKADGGGGKRTYGGSAGVEGLETRYLEAMVAPWSTGNRRNSGDFGVVEVASFLKACSLCKRRLGPGRDTFMYRGDIAFCSLECRQQQMNLDERKEKCSLTSMKDTPTPATGSSEQSTAA
>gnl_Elagu_v2.0_p5_sc00064.V1.gene226
MVPRNKSIFHLGEEGGEATSTGVAIRGLKNLTQASEGLVGLRILIQHTGQGSNIVIKSTLKSCRPTARPCQSPKSYQELGFLKACFLCKRELSPQKDVYMYSTKVIKLVEDGKRQTWIHQGPLHRYSHGVGDHHPTSIDGTCPVHRPCGIGQTWRLNINTRVRSKS
>gnl_Elagu_v2.0_p5_sc00077.V1.gene174
MSAAMVDSSERKRSLKLSLFVGQAESFASDPTTARSPMCFGDGAVGLGIVVALSKAVGVERAAVPSLSRSEPIPIVPGRPPALAKQRDPAARDEELSESYTCVISHVRGNPVTKRVYFGDGFHGVDANYRSSGVFLEPPPTEFLSRCFLCQKELHGLDVFMYRGERAFCSVECRCQQILSDEHREKCGSDDSPCSTTLLFAPGVAAA
>gnl_Elagu_v2.0_p5_sc00291.V1.gene2
MLLGKRPRPPMRRTTSMTEFSGDILADVEAPQPSDQERAHHGHGHNGHQRDRQRAAAAESSGGQRRYAGAAGAEWMDARHLGAMVSPRGAGYRRSSGDLAMVETAPFLKACSLCKRRLGPGRDTFMYRGDIAFCSLECRQQQMNLDERKEKCSLTSIKDSPPPTTTSSSEQSGNGETIAAAYA
>gnl_Eucgr_v2.0_Eucgr.L03204.1
MSLGKRPRQMKRTTSMTEITFDLSINDEAAAPPPSRKGHKPAGPGEGWDPRLVMPGPASPRPHRRHSCEIIDTADFLRSCSLCKRRLVPGRDIYMYRGDSAFCSLECRQQQMKQDERKEKCSFASKKESMASSPASTAAKVSAKGETPVAAV
>gnl_Eucgr_v2.0_Eucgr.E01696.1
MAASPRAAMLYYAGCEDGRREPHHFLQSCFLCNKPLGFNSDIFMYRGDTAFCSKECRQEQIELDEAKEKSWKRSQASSSSSSSNASSSRASRKSESSKGGKAVRTGTVAVA
>gnl_Eucgr_v2.0_Eucgr.E00328.1
MDGSAATRSSCFIADDDDDDWLADMEAGFSESFHAPMKNVARSSPVASPRSPATARFYDARFEDHHQPHFLETCFLCRRRLGSNRDIFMYRGELAFCSEDCRQEQIEMEETKERSWNLSSSVKALRKKEHAKSTSAPDAQDPHLPSRTVVAV
>gnl_Eucgr_v2.0_Eucgr.E01695.1
MAASPRATMLYYAGWEDGRREPHHFLQSCFLCNKPLGFNSDIFMYRGDTAFCSKECRQEQIELDEAKEKSWKRSQASSSSSSSNASSSRASRKSESSKGDKAVRTGTVAVA
>gnl_Eucgr_v2.0_Eucgr.J02600.1
MIPMAEVGLRIILAQIISKTNQSNRILVKPSLISTQIGKSSSALPLPPSNTARCCICDTDCFLKSCHLCQKRLSPHKDIYMYRGDEGFCSVECRERQIVIDEMTEMEMMARASSASSTNWKSLLRRS
>gnl_Eucgr_v2.0_Eucgr.C03298.1
MLGKRRFIGKLSDLLIPGGRAGLHPDLAAAAGSPRTPLDLKLQSPRSPRGPRGYDLGGVGLGIVAALERSGEVPGRHCVCSPRGASAAAAAAGGKGKRGCAAFVGGGGGVFDGVEMDCQENYTYVTCHGPGRSFTKVYYDGGLDCPGERERSCPAAADYGVSREPASRVAREGGEAENVPVYPFLDFLSSCHRCEKKLDGVDIYMYRGEKAFCSADCRSKQIKADEGKERTERTERKCRNEASKAADLSSSPYTKGQIFSTGIEAL
>gnl_Eucgr_v2.0_Eucgr.C00783.1
MLGKRPRSVIGKLSELLVSGSAGLLESAAAAAAAAAASSPRSPLDFKIQSPRGPRSYDLGGVGLGIVAALEKSADAKILLLPRSCACAPGSARQAGPDPPGAGGDPDDDMEDYTYVTFHGPDQSFTMVYYGEGECRKSGGESMRRAGSVGGEGDGPVFPALDFLNSCQLCGKKLVGQDVYMYRGEKAFCSAECRSMQIRVDDCKEQCRSEAPRVAVRSGSPEQIFSTSILAI
>gnl_Eucgr_v2.0_Eucgr.H03950.1
MVGLSVVLEGQNSGSSSVHSKKSPQVINKATMSMVINGAAPPSPTPTSSTSSFSRRSSLPSSAFPALAFLDQCFLCKKKLSQGKDIYMYKGDRAFCSAECRCRQIFMDEEETLRKDNCSMAAIKPTSSTSSSSPSSTRHSKGTRNKPGGFAY
>gnl_Eucgr_v2.0_Eucgr.H04814.1
MLLGKRPRHRIQRTTSVTSITVVDLEVDDEQELPSGDARQDPPGEGGPPLSAVAPDHRYDGEDGENINVDGFGPYDPQSSFLALVSPRNYSSMEAEGAHFLNTCGLCKRRLFPGRDIYMYRGDTAFCSLECREQQMKEDEKKEKHSNPNVAANSRRQGRKASPI
>gnl_Eucgr_v2.0_Eucgr.D02144.1
PIDSLCSRLSKPAVVFRPSQTPLHQFFITTPPAPALPHLSLCTSASISLSLSLSRLLLQLQICSNELALRRPPMDSAAARRPCFIEEDDGLASLADMEAGVSGKQCHAFVSRRPLCSARSGFRNVLSSPRSSSRFYDARSEDHQPHFLDSCSLCKKPLMSNRDIFMYRGDTPFCSVDCRQEQIEMDEAKEKNWNLSSSMKALRKKKEQRKSTSPTKAQDYSFHAGTVAAA
>gnl_Eucgr_v2.0_Eucgr.F00485.1
MSLGKRPRQMKRTTSMTEITFDLSINDEAAAPPPSRKGHKPAGPGEGWDPRLVMPGPASPRPHRRHSCEIIDTADFLRSCSLCKRRLVPGRDIYMYRGDSAFCSLECRQQQMKQDERKEKCSFASKKESMASSPASTAAKVSAKGETPVAAV
>gnl_Eucgr_v2.0_Eucgr.I02159.1
MKRSLMKWGMPEQSIEEARKRSSKNDGPSSSSSSSSSARSASVAVGLRILTQVSETAKPHIVVKSKATASLHLAKPRPRAPSRNSCSDLEYSCFLKTCALCSKKLRPDQDIYMYRGDEGYCSVECRDRRIMMDEMKELEASTKRMVSSPRHCYAASLQSETRLLREELQRRQQHLIVPKTRTIVS
>gnl_Eucgr_v2.0_Eucgr.L03664.1
MAALPRAAMLYYAGCEDGRREPHHFLQSCFLCNKPLGFNSDIFMYRGDTAFCSKECRQEQIELDEAKEKSWKRSQASPSSSSSNASSSRASRKSESSKGGKAVRTGTVAVA
>gnl_Manes_v6.1_Manes.04G150300.1
MLRNFKNPFAMLAGFSQDSKSTCATSKERVMVVGLQTLVHISSSEAKSKSNVVLKSSMKKVNHRHLPAAASSSATTIESYCYLKSCYLCNKKLRLDSDIYMYRGDQGFCSIECRNRRIVLDEMKELEISTKQMRKSYRHCSASGRHETRRLLEDLRQRRNPVSHQNHWAIVS
>gnl_Manes_v6.1_Manes.02G155100.1
MLLGKRPRGPMKRTTSMSEITFDLDSESAPPSSDPHIAHKQMAGFGAQLDQRFLVATVSPRTHRRASADFLETAHFLRACTLCKRRLVPGRDIYMYRGDSAFCSLECRQQQMNQDERKEKCSLLASKKEVVATSTTAPEVSTKGETVAAL
>gnl_Manes_v6.1_Manes.05G057800.1
MSFYGHKPHFLEACFLCRKPLGCNADIFMYRGNTPFCSKECRQEQIEMDECRKNKNWKLSSSSSRSLRKSEAEETSPNKTVRTDTVAVA
>gnl_Manes_v6.1_Manes.16G093000.1
MLSKRTHPMIGRLSELLVPSNRAGFLDVSTSPRTPLDYRIQSPRGLKNYDLGGVGLGIVAALEKSSSDAGGREVLAKYGICSPNMSRSDPIPLNSGKRCDCRFKQTEMESLEDYTYVTSYGPDKSLTKVYYDDGQKGHDRIGVFSTAKEPPARFVDEAALYGSSDFLSSCHLCRKGLHGKDIYMYRGEKAFCSNECRSRQIMIDERKEQCRSEVARSADVSSSRSPIFSTGILAI
>gnl_Manes_v6.1_Manes.12G137700.1
MLLGKRPRAPIRRTTSMSGITVDIPDMGASEMAPSSEDSSTQNHHQMIGDPHHAAVGAEEVCLNYYSNSNGLYDQRFLASMVSPRINQRRSSAGALLETAHFLRTCGLCNRRLAHGKDIYMYRGDTAFCSVECREQQMKNDEIKEKCSSLAMASKKEDRHASTSSSSKAAASRKSETMAVA
>gnl_Manes_v6.1_Manes.18G070000.1
MLLGKRPRAPMKRTTSMSEITFDLDSESVPPSSDPRIAHKQVAGFGVQLDQRFLSATVAPRTHRRASADSLETAHFLRVCSLCKRRLIPGRDIYMYRGDSAFCSLECRQQQMNQDERKEKCSLASKKEVATSNTAPEVSTKGETVAAL
>gnl_Manes_v6.1_Manes.15G171400.1
MDSSSWSRRPRFVEECDFASLSDMKAGFSGNHRCHHHHPFFSQSLCYGRTGCFSNLPSFVDSPRSTRFYDARFENYQPHFLEACFLCKKPLGNNKDIFMYRGDTPFCSEECRQEQIEIDEAKDLSSSMKALRKKDQKKTLSPTKTQDYPSRTGAVAAA
>gnl_Manes_v6.1_Manes.15G031000.1
MSSKRSRDVRSSSQGEIGIFNHIQPIESPVSFLERKRPAPITISNSTTVKDSWPPLSADKQQCRMFTFGSPATEKNDALPKNKKPGEGFGEFLNACFLCKKKLQVGQNLYMYGYLGAFCSPECREDQMDLDGFEKEIARESSTRLKTAGKLFIK
>gnl_Manes_v6.1_Manes.15G011100.1
MVGLSIVLEAQKGGVNKKAPQVISKATMMINKPSSPLPSSSSLSFYSSLPAPTFLEHCFLCGQKLLPGKDIYMYKGDRAFCSVECRCRQIFMDEEETLRTENCSLAAIKPTSASSSSSSSSSSASRHRKSTRNRAGGFAY
>gnl_Manes_v6.1_Manes.11G013400.1
MLTKIKNSLQMPGGFSQDSKSTYATSNKESMVVGLQTLVQISSEATSKSNVVLKSALKKVNHHLPAAASATTFESCYLKSCFLCNKNLSLDKDIYMYRGDQGFCSVECRSRQIVLDEMRELETSTKKIRKSQRHCSAAGRHETRQILEDLRRRHKHVTQQKHGAIVS
>gnl_Manes_v6.1_Manes.01G205500.1
MNPGTHQTPVTGKQRHGSLPILRSSLPLSKPPNPKSSPPVVSKKRSRVGQSQSLGDITLLNQQHSLELRWDPATPVNIPDQSRSNILRVSAPPLMYEMESRNRDCFLKRCYHCKKRLDQSKNIYMYGDSAFCTHECREAQIAIDKATAKTDTRTVGRETNR
>gnl_Manes_v6.1_Manes.03G175700.1
MKEYGGSLIRDCKDNWTVKELYQPPVSAEKQKTRRCIFTFGLPVNDARIKNKKPGAFCSLECREGQMDLDVFEKEIAKATSVRLQIAGKLFTKDVHKLGFHC
>gnl_Manes_v6.1_Manes.03G197900.1
MVGLSIVLEAQKGGVDDKTTQVISKATAMINKTSCLLSSSSVYPHSSNFLEHCFLCGQKLLPGKDIYMYKGDIAFCSVECRCRQIFMDEEETMRKENCSLAAIKPTSASSSSSSSSSPHASRNNRSTRNRAGGFAY
>gnl_Manes_v6.1_Manes.03G042600.1
MLSKRTHPMIGRLSELLVSGNRAGFMDVSTSPRSPLEYRIQSPRGLKNYDIGGVGLGIVAALEKSCSDGTHEILAKYAICSPNMNRSDPIPVNSGKRCNCGVKEMEVESLEDYTYVTSHGPDKSLTKVYYDNGNKRMNDRVTVVSMARESPARFSDEFALYPTSDFLSSCHLCKKKLHGKDIYMYRGEKAFCSNECRSRQIMIDERKEQCRKEIPRSADVSSSPYTTSPIFSTGILAI
>gnl_Manes_v6.1_Manes.17G020000.1
MESSSVAKRPCFIEEDDGLASLADMEAGFSGNHHQHPFFSRSLCYGRRGSFRNLSSSISSPRSARFYDARFEDHQPHFLETCFLCKKPLGNNRDIFMYRGDTPFCSEECRQEQIEIDEAEEKNWNLSASKKAIRKKDQKKSISPTRNRDYPSRTGTVAAA
>gnl_Medtr_Mt4.0v1_Medtr3g087700.1
MLLGKRPRPPIMRRTRSMSGGLSVDMQAHDQTNNLESHHEKESVMSHHNPLQPHPHHDDHQEHGINIKNPHTVVMGTETHIQSKLTVSDERLVGSAVMFPSHTNNIINPLSASAHDVIHSTPHFLRTCGLCNCRLAPGRDIYMYRGDTAFCSLECREQQIKQDKRKEKWKIAFTNKEDHRVSPPCTATAKASTAACT
>gnl_Medtr_Mt4.0v1_Medtr3g073960.1
MMLGKRPRPPMKRTTSMSEITFDLNTVTTEEDPNNNNNLFNRHGPGVGPYGPYPPTSPGINGSDQSRVMSMVSPRNLRRNSADMTHNPDFLRSCFLCKRRLVPGRDIYMYKGDSAFCSLECRQQQMNQDEKKDKCSVVSKKQVVVAAGSKVVATNL
>gnl_Medtr_Mt4.0v1_Medtr2g436250.1
MVGLSVVLESQKGGGISNSKKKETPKVINKTMMLSSINNKQSSIVSFSSYFHHESHFQEQQTTFLELCFLCRKKLLPGKDIYMYKGDRAFCSVECRCKHIVMDEEESNNIQNENCYYAAISSSSSEASYHHEKGRRNQNGGFAY
>gnl_Medtr_Mt4.0v1_Medtr2g436020.1
MVGLSVVLESQKGGGISNSKKKETPKVINKTMMLSSINNKQSSIVSFSSYFHHESHFQEQQTTFLELCFLCRKKLLPGKDIYMYKGDRAFCSVECRCKHIVMDEEESNNIQNENCYYAAISSSSSEASYHHEKGRRNQNGGFAY
>gnl_Medtr_Mt4.0v1_Medtr2g042970.1
MLGKKSHHLIRKFSELLVFGESTTGLFDTIGSPRSPFELSSKIQSPKGLKSYEFGGVGLGIVVALDKSDNDFVGYEVVPKHVCTPKTNQSGEPITIPIQNHHQQNGNFANEILVGSPEDYTYVTYHDESNKPITKVFYDGGEESGILKHDCYTSKNINNNNVGVFKRSPPTQTLAQAEPSYPTLDFLNSCHLCKKNLHGKDIFMYRGEIAFCSNECRSKQIMMDERKEKCRSSSMELSSSPYTKDQMFSTGIMAL
>gnl_Medtr_Mt4.0v1_Medtr8g022950.1
MEVGLSLLLQIISSKSNSNILVKSAVKKSNQTIPMDFCFLKTCNLCNKQLSQDKDIYMYRGDQGFCSIECRNRQIVLDEMKELEISTKKMVQCYRQCSNEARRETRLILEDIRMQRLKNKV
>gnl_Medtr_Mt4.0v1_Medtr8g008840.1
MAANYSFSSSSPSSSIPSPKSSMFYYGGSEDFYDEPHFLQACYLCRKPLGQNKDIFMYRGNTPFCSNECRQEQIEIDESKEKSWKISTKRGVRNSETNQNSSNNKAVRSESVAVA
>gnl_Medtr_Mt4.0v1_Medtr5g013770.1
MATSSKRHCFLNDEEDDGLASITTTDIEPGFSGHNHFSHQHGFVSRTLGYGYATVYNRGLRNNANSPRSGGRFYDARFEDHQPHFLQSCFLCKKALGNKDIFMYRGDTPFCSEECRQEQIEIDEAKEKNMNIASSMALRKKEQRKSSSPNKAQDYSFRTGTVAAA
>gnl_Medtr_Mt4.0v1_Medtr1g103510.1
MESSKSYTRCFDVGCSSSVKENELRFPHPIRYPSEIFLSICFQCKKSLQGKDIYMYRSMPFCNNECRNQRIRLDEEEIPKLKTKT
>gnl_Medtr_Mt4.0v1_Medtr4g099050.1
MDSSIKLCYLEQDHGLASLKDMDVASYRGNSFVTKSMITMGYANNTSFKNLYVSSPRSGRFYDTRFEDHQPHFLEACSLCNKPLGGNKDIFMYRGDTPFCSEECRQEQIEIDELKEKNMNLSSSMKALRNKEHRKSNSSNKIQGQDYSFRKGTAIAA
>gnl_Medtr_Mt4.0v1_Medtr4g120160.1
MVGLGVVLEEQQPHKKKCNININNNNNTYQVINKTTMMLSSTINNNASYPLSYHSPFKVSTFLDQCFLCSKKLLPGKDIYMYKGDRAFCSVDCRCKHILADEEEATKKQNIFEE
>gnl_Medtr_Mt4.0v1_Medtr4g124930.1
MLRKRPSPMIGKLSELLVSGGRMMDTTGSPRGPLDTKMQSPRGLKNYDLGGVGLKIVAALDNNKTCEVLPKHAVCTSNLNRSGPIQIQSVKSPNRFQMDYSSMNEIDMESMEEEYTYVTCHVPNKTFTKVYYDGGEGDVRRQQGYNYINKNNVGVVRRSSPPPQIFIEPEPIFPTSSFLNSCNLCGKNLHGKDVYMYRGEKAFCSTECRSSQIMMDERKERCGSEASRSVELSSSPYARDQIFSTGILAI
>gnl_Mimgu_v2.0_Migut.D00916.1
MFPIWSKKKGSSCKARPEEQGGPEEQGLRILTEISNGNSNVVVIIKVKPIFLFNINQILRSDHHSHNCYLKSCHLCHKPLNLDTEIYMYMGDLGFCSVECRERQIYLDETKEMEISTQKMLESFRRRRNRDGGGRCETAGLLEDYRRRRHPFSSSQKSRVIFL
>gnl_Mimgu_v2.0_Migut.D00327.1
MPLKRNRPGNSSSCLELPLPTAAAVAAAPVSKAKVMKIDAAAEPSRSRFLTIASPENVGESDRPVSGGFLERCHYCKKRIAHNSEVFMYSNLCAFCSSECRDFQIKLDQSAKKMLENPKKKLAQE
>gnl_Mimgu_v2.0_Migut.F01272.1
MMLGKRGRPPPMKRTTSMTEFTWDLNGGAAAEGVYQPFDLNNPYNGGLDQKYMASAAAAAAASPRGQRRNSAEVTGNFLRVCSLCKRRLIPGRDIFMYRGDSAFCSQECRQQQMNKDERKDKCLVSSAPVTQLSATADRVSAV
>gnl_Mimgu_v2.0_Migut.L00104.1
MLGKRGSSSFRRTTSMKEINFDVGCMEEETAAAAAPPLQPPLTVIGGGGEFNGCDYNYMLSPRYFGNTSPVFSAGGVGTADFLRSCGLCNRRLAPRRDIYMYRGDTAFCSLECREQQIKQDERKERRAAAAAAVAEKGEIHRPELAAATAAAAKAKTVVAA
>gnl_Mimgu_v2.0_Migut.L01583.1
MLGKKSRPVIGILTGSLISGNKAGVAEVAASPITHRLDSKAQSPKGLRSFDFGAVGLGIVAALEKSSDCRIETPANKALFSRNLSLSNPIPIATPKSSTRNNESFEEMERESMDEEEYTIVTCHVPNKSYTKVYCDSRRGDDRSPFRIQKSTAAKSSVFHISPVRSGEVAGAPATDFLSSCDMCRKKLQGEDIYMYRGEKAFCSTECRYRQIVMDERKDKCGSSAVDVSGSPYSNGQFFTTGILAI
>gnl_Mimgu_v2.0_Migut.J00837.1
MADSAKQISGQKAAINFEGAKQNGVVGLGILAALDDDRRQLDPVFTNGGRTAAVVAISPRSSSSSPIPILNKKDFSVNGGGGAEDMELCEEYTCVISHDGENLVKKREYFEAGVLGDDSGPHKASAVVVTGNGGGGGDFLNSCFLCEKRLDGLDIFMYRGEKAFCSAECRYRQISIDEQNEKSCRSAAKKKREYSVSPCSGKLQFIAGVAAA
>gnl_Mimgu_v2.0_Migut.J00904.1
MLGRTSKPVIGILTGSLLSGNKSGTAEVAVSPRSPTESRNHSPRGLKSFDFGGVGLGIVAALENSAGGRNEIPALFGRNLGRSSPIPVVNSPRNRRGSDEAEMERSLEEYTIVTCHGPDESYTKVYSDAAADGGRKGDDRAPFRIQTNDKSSRATVFHISPARSDAGIPPSDFLSACNLCRKNLHGKDIYMYRGEKAFCSTECRYRQIVVDERKEKCSSEASRLPAAAAAAEVAGSPYAKGPIFTTGILAI
>gnl_Mimgu_v2.0_Migut.G00135.1
MVGLSVILENNKDLSGDEQRRSPQVISKGSMIKPPSNPPSPTAAPPSPAGFSRRRNASSFSPACGFLEYCFLCTQKLLPGKDIYMYKGDKAFCSEDCRCRQIFMDEEEMSAAKRGCTLEYNRSLAATSSSSSSPSSSSSSRSRKGAANRANYNAFAY
>gnl_Mimgu_v2.0_Migut.C00223.1
MMLGKRGRPPMKRTTSMTEFTLDFTGGGADAVYQPLDPHNPFNVGAAAAAASPRSHRRNSADFVQTAQFLRVCFLCQRRLVPGRDIFMYRGDSAFCSLECRQNQMTQDERKEKKCSLASKKEASAGTTAAGKKVSAAGETVTAV
>gnl_Mimgu_v2.0_Migut.B01493.1
MGSSAYYSGCEYDDYEPHFLDCCSLCRRPLSQNNDIFMYRGDTPFCSQDCRQEQIEIDEASEKKMKQLSSSSKRSNSARQTTSESAKEYDAGKSVRNGTVAVA
>gnl_Mimgu_v2.0_Migut.H00780.1
MIVNGVGNRHHGGEKAFCSPECRSRQTSIDEQSDRLRRCAAKKKREYSVSPCSGKLEFIAKIKVTAKIVNHKILSSVL
>gnl_Mimgu_v2.0_Migut.O00887.1
MRSSGFEQPHFLDSCFLCQRQLSQNKDIYMYRGDTPFCSQECRQEQIEMDEVSEKRWRHSLKKSNNLRQSKDSTQESETKKAVRRGTVAVA
>gnl_Musac_v1_GSMUA_Achr3T04440_001
MLLGKRQRPPMRRTTSMTEFAADVVLTDPQRAADLVLSPRTGGHRKNSADLAVVETAPFLRACGLCKRRLGPGRDTFMYRGDIAFCSLECRQQHINLEERKEKCSLTSIKDAVPAANGSENAGNGETVAAA
>gnl_Musac_v1_GSMUA_Achr3T12600_001
MRASVRVPAFPESSSLWLNLFSILSMFRNKNGIGIRNRGKPLIILTQRACVCRRERIDRERVASRRSRSPRPVLLDSFLRLHRISLSLRRALFASLLTTTSDETKALQNTKLHIEVSLILLLLLLLLLLLLSLSLSLSPVPGMSSPELFSVVVDEEAPHHHFHDACFLCKKPIAGNEDIFMYRGGTPFCSRECRREQMDMDEALEKDRVASYTKCSSLTWLLHTEETHEGKS
>gnl_Musac_v1_GSMUA_Achr3T24090_001
MAGLSVLLEQRAFPKYTRIVSKTSVLKNSSPFSAAPTSSSTQGSTFLEYCYLCRRKLQEGQDIYMYRGDRAFCSEECRCRQIFMDEESGKRDHCSLAAAAAADGKYRAGRRRPRAAAGERALAGGFAY
>gnl_Musac_v1_GSMUA_AchrUn_randomT04800_001
MTRPQRSRGRSLEITMDSSRSSSFSSPSHGSLNDAGPEAGNSSAALGRLYYDAFDDEPRHFLDCCSLCRKPLASNRNIFMYRGDTPFCSEECRQEQIEIDEAGENSRKLSVKVSRSRKERRKSGESQKIHVWADTAVAR
>gnl_Musac_v1_GSMUA_Achr4T19900_001
MPSPRFFFVDEGRRQHFLGACFLCKKPIAENEDVFMYRGDTPFCSTECRWEQMDMDEALQNEARTQSPPPVKRKPSLIVRSECDENQFVSDATAVVAG
>gnl_Musac_v1_GSMUA_Achr4T01820_001
MLLGKRQRPPMRRTTSMTEFAADVEVMQQPFDQEKVSNALHHQRDQSRERQTASDWLETKNLGNPAAPSPRGGRCPRNSAELVVVDTAPFLRACGLCKRRLGPGQDTFMYRGDAFCSFECRQQHITQDELQEKCSLTSMKDTSTATTGSEPAGDSEMVAAA
>gnl_Musac_v1_GSMUA_Achr7T05660_001
MPSPRFFSVHEARRHHFLGSCYLCKKPIAENKDVFMYRGDTPFCSKECRWEQMDMDEALENESKKQSFAMKGKPSLTIPSNCDKKSFKADAAAVVAG
>gnl_Musac_v1_GSMUA_Achr7T17710_001
MLLEKRPRPPMRRTTSSTEFASSVLFDVEAPQPFDQVAIGVRHLESRWGADWRTTWYTGSMLSPRGGVHRRSSGDFAAPFLRACGLCNRGLGPGRDAYMYRGDIAFCSLECRQQQMNLDEQREKCSLTSTKEMPSAASGSKPSDGGGTVAAA
>gnl_Musac_v1_GSMUA_Achr2T04540_001
MADSGDQKKHYVLKLALSVGFSDSSSSAADAAHDRHSNSRPAAAARSPRSFAAGDGAVGLAIVAAMSAASEEPAAGLARSDPVPIGAVVTKPGLRTAAPKEGEVGEDMELSESYTCVISHLGGNRVKKRVYFGDDGLLFEPPPPPPPGLADPPFVVAEFLRCCFLCKKKLDGMDVYMYRGEKAFCSEECRCQQMLHDELGEQFASGAPKNYECSSSPYASSLVISAGVAAA
>gnl_Musac_v1_GSMUA_Achr2T10380_001
MHHVLSYQPHRINSERADQASFSNGLVAWIPRPVAVWKPPVPLSLSLHKTTHPINVVPSTTSLYTNLLLLPSETDPLSSLPICHYILAEFELMGSSSFSSSSSSSDGSLSTVEIQAGFSGCSSYVPSPPPSCYGSAMLGSLSSLRPRSLFFDGLDDEEDDEPRHFLDSCSLCRKPLARNRDIFMYRGDMPFCSEDCRKEQIEIDEAKEKSWKLSIKTSSSRKEQQRKIAAAGGAKSEKIHVRAGTVVAG
>gnl_Musac_v1_GSMUA_Achr2T02210_001
MAGLSVLLEAQKNSPTHSHLLISQTSLGKNTSSSSSSSSSSFSTSSFLEHCFLCRRRLQEGSDIFMYRGDRAFCSEECRCRHMFVDEESRRAEHCSSAAPASAAGKGRATPGGFAY
>gnl_Musac_v1_GSMUA_Achr9T19560_001
MLFEPPPPPELAEPPFVVAEFLRCCFLCKKKLDGMDVYMYRGEKAFCSEECRYQQMLLDELGEKFSTGALKNCECSSVPFRVTTGVAAA
>gnl_Musac_v1_GSMUA_Achr9T13000_001
MVLRKRPRPPMRRTTSMAEFAPNVVLPNDKASQPSSDHRKASDARYQWVLDASPCGGRSRRNSGDFAVVETAPFLRACGLCKRRLGPGRDTFMYRGDIAFCSHECRQQQMKQDERKEKCSLTSIKDAATATNGSEQAGKGETVAAA
>gnl_Musac_v1_GSMUA_Achr9T18070_001
MLPRTESIFHLGEEEGGEAPESAAAITELDCSKYEGLRILIHRSGRPSNYVVIKSLLKPFTFTPMASPPRFGFLRACCFCKRELSLHKDVYMYRAGESRGSAARNAVDAKSCKMRGVNSERRRGRGRRLLFLIMLPPELMILADAGGSQQ
>gnl_Musac_v1_GSMUA_Achr8T06570_001
MAGLSVLLETQETFPKDTHIISKISLKNYTSSLTSSCSTRRSTFLEDCYLCRRRLQHGKDIYMYRGDRAFCSEECRRRQIFMDEESGKRDNCSLATAASGKHPVGRRGGRATARRRALAGGFAL
>gnl_Musac_v1_GSMUA_Achr8T14880_001
MESSSFSCSSSSSASSSSASDLEAGRAAPYNSAGAAAGSRSPKARFFCDGLDHEEPHHFLDSCFLCGKPLAGNRDIFMYRGDMPFCSEECRQEQIEMDESKEQNRKVPPKASSSSKDSSKGGTATGPSKSHKVHVRAGTAVVAG
>gnl_Musac_v1_GSMUA_Achr8T30530_001
MDFYCESLSPPTPGEFGGFQVADFLSHCHLCRKRLHGKDIYMYRGEKAFCSMECRYQQIVSDEYQENCGSEATRPTEISSSPYSGDRIFSPGIVVS
>gnl_Musac_v1_GSMUA_Achr8T18580_001
MAEGTGEGVAAAILLGKRTRQPMRRTTSMTEFSLEDVAAAAEGREGIRRHHKCQHRERRRGPEDEGPPRIVQRWSFGDLGTMETTTKFLMACGFCNRRLGPGFDTFIYRGEIAFCSLECRQNKINQDEIRDKHLRSKKTNAASTAVSETSGDGQRAVAA
>gnl_Musac_v1_GSMUA_Achr11T18080_001
MAGLSVLLETHNSLPKYTHIISKTSLVKNSSLSSPPSSFATSPFLERCYLCRKKLQQGNDIYMYRGDRAFCSVECRCRQIFMDEESGRRDQCSLAAAAASAADAGAQSDRGRPGRATRKGRAVAGGFA
>gnl_Musac_v1_GSMUA_Achr11T25420_001
MAGLSVLLETQKTFPKHTRVISKTSFLKNSTFSFSSTSVSARRSTFLEHCCLCRGKLQQGKDIYMYRGDRAFCSEECRCRQIFMDEESGTRDRCSLAAAAAAAAVAEGMYPAERRRGRAAACRWFC
>gnl_Musac_v1_GSMUA_Achr11T23130_001
MEPFSILYSSSSDLEAGWGPPYAHPTPPSPNGSAGGVARPRTPTYRFFCVDVDGPPHHFLDSCFLCRKPLAGNRDIFMYRGDTPFCSEECRLVQIEMDEGTEQSRKHSLKASSSTDSNKAGAATSPSKSHEAHARTGTVVAAG
>gnl_Musac_v1_GSMUA_Achr6T02010_001
MLLRKRQRPPMRRTTSMTEFAAEVEGPVTADQVGAENQSRRPHILQKQRNQRRAAEAALWRSGGAGGRRRNSGNFAVVETASFLMACGLCKRRLGPGRDTFMYRGDIAFCSLECRQQHMNQDEPKEKCSLTSLKDTPPATNGSESSDGGETVAAA
>gnl_Musac_v1_GSMUA_Achr6T04060_001
MLLGKRPRPQVRRTPSSAEFSSAVVFDVEAAQTSNQDAIACHFNPRETRHVGSTLFLHSGVHCGNSGDGTAPFLRACGLCNRRLGPGRDTYMYRGDIAFCSLECRQQQMNSDEQKEKCYLTSMNDNPLETSCSNQSDSKNQVLTRYKLHVFQSVS
>gnl_Musac_v1_GSMUA_Achr6T11670_001
MVHQPRPTVPKLPDPIRLCDRMWLIGGAAERNPQSPRGWRNRDPDGVGLGIAVALEKAGGDSPRWLRVTAPIAIRSPRASGPQVAGPGCSGELHRKRPASCRLPPPAAEHFGVADFLSSCFLCRKNLHGKDIFMYREKAFCSSECRYRQITSDEYQEKRGAGAPKPSEEIATSPYSGDQFFFTCIVVS
>gnl_Musac_v1_GSMUA_Achr6T20430_001
MAGLSVLLEAQNNLTKYTHIISKTSLMKNASLPSTCTNSSSFSASHFLERCYLCRRRLQQGNDIYMYRGDRAFCSVECRNRQIFMDEENGRRDNCSLDAELQAERGRPRVVARKGRATAGGFAY
>gnl_Musac_v1_GSMUA_Achr6T36070_001
MLSGDDSSFHLSNRGLRYMKQQPSEGIEGLRILIHHKEQGANVVVKAKMMMMMMPTTTTCNLNSQAYHLPKGLPWLALLKKCCLCRRELSPANDVYMYRGDKGFCSEECRSRQILLDERREFEVATRERSKLPRAGNEIGESDRSRRIPTLV
>gnl_Musac_v1_GSMUA_Achr10T24480_001
MLLGKRPRPPMRRTTSSTEFDAGPRHGATEVAQRTAGTGADWRAASYVGSMLSPRGGVHRRNSGDFEAAARTAPFLRACGLCNRRLGPGRDAYMYRGEVAFCSLECRQQQMNLDEQREKCSPTSMKDTPSPTDDTEQSGNGGTATAA
>gnl_Musac_v1_GSMUA_Achr10T31050_001
MLSRNKGGIFHLGEDETTKTIVSIREPKHMRPASEGIEGLRILIQHKEQGSNVVTKSTCSLSKGLGFLKSCFLCKRELSLSKDVYMYRGDLGFCSKECRSRQILQEERREFEMAARTRLREPQHRLRASARIRDQDRNSRIPGVA
>gnl_Musac_v1_GSMUA_Achr10T17460_001
MVHQPRPIIGKLPDAFGLGDRMWLTGAIPSPTTPSERNSLYPRRWKNSDSGGVGLGIAVALEKAGGESPRKLHATTLPIAIGSPRTSRPQVCPGGRHWERAQGGCCASPPPVATEESQVADFLSNCFLCGKRLHGMDIFMYREKAFCSMECRYQQMVSDEYQEKRGVEAPNPSGSPYSGGQLFFTAIVVS
>gnl_Musac_v1_GSMUA_Achr5T22580_001
MLSRNKSDSHQGEDGGETRVSVVGGRCVRHHPSEGLRILIHHKEQATNVVIKAKMMMMMTRKLVSQACHLPKGLPEFDFLKSCFLCRRELSPCKDVYMYRGDQGFCSKECRSRQILLDERREGERTTGERSKISHRRRAITYGLVGQIILI
>gnl_Musac_v1_GSMUA_Achr5T27060_001
MAGLSVLLETQTNFPKQAQILSKTSFLKNASLTSSSSAVAASTHESTFLEQCYLCRIKLLLGEDIYMYRGDRAFCSEECRRRQIVMDEEGGMRDCCSLAAAAPAESRRERAAVRGRALAGSFAY
>gnl_Musac_v1_GSMUA_Achr5T24390_001
MFMGKQPGTPMRRAPSSTEFSPSVLFDVGGPRPSDHNAIVHYLQPREAAQVESIPSPRSGVHSGRSGDGTAPFLRACGLCNHRLGPGRDIYMYRGEIAFCSLECRQLQMNLDEEKEKCALSDLSKE
>gnl_Musac_v1_GSMUA_Achr5T12630_001
MGGPLSPPGPRRLFSYGFDEDEVDGECEPRHFLDSCSLCRKPLSRNRDIFMYRGDTPFCSEECRQERIEIDEAKEKRWNLSAKASGARRQVAG
>gnl_Nelnu_v1.0_NNU_015612-RA
MDSCTVRRPAFFEDDDGLASIVNMEAGFSGSHPPVTCYGVSKRRGSYRALSSYSCSSPRSGRFYDARCEEHHFLEACFLCKKPLGDNRDIFMYRGDTPFCSEECRQEQIEIDEAREKNWNHSSSMKILRKDQKKSSTNKTQNYPVRTGTVAAA
>gnl_Nelnu_v1.0_NNU_018191-RA
MLGKISRPAIGKLPDPLLYGGERSANQDPITSPKNPIGIKISSPRGLKNCDLGAVGLGIVAALDKSGSKGNEISPKFIVGSLNFNRSDPISVAVSATTSVKIIGGLGMEEDLESYTSVTSRGPNKATFSRVVYFDRVREDGNSRGYDKIGFDKRCRNNLGVFYESPPRCTGDIPVIPTSDFLSSCYLCRKKLHGKDIYMYRGEKAFCSLECRYRQIEIDEYKEKCGSEVSRSVDMCCSPYSTGTGGQLFSTGITAA
>gnl_Nelnu_v1.0_NNU_015450-RA
MVGLSILLEAQKNLKESPQVINKTTMVKPIPSPSSTSSSLYSSSPLPAISFLDECFLCKQRLLPGHDIYMYRGDRAFCSVECRCSQILMDEENIKREICYQAAMRPTSSSPSSSSSSRHRKGNRSRAGAFAY
>gnl_Nelnu_v1.0_NNU_007173-RA
MSVKRSRIARSSSQGEIGMFSHVRALESPSFLRDRQTTSPSTSAAARNSVKLSKPQVAAKPQRSRRQILTLASPVRETRTEGDDEVRSDRTVGGFLEECYSCKKKIGESDEVYMYSYLRAFCCPECRENHMALDCEVGNACESSGMYSIENQWNQRLKGQASTQMGTDTSSLMEFCGNSDT
>gnl_Nelnu_v1.0_NNU_018672-RA
MDLSSMRRPAFFDDDDGLASILDMEAGFSGSHPPSMKSSRYGGFKRRGSYRALSSYSCSSPRFYDARCEEHHFLEACFLCKKPLGDNKDIFMYRGDTPFCSEECRQEQIEIDEAKEKNWNLSSSMKALRKDQKKSSTNKAQSYPVRTGTVAAA
>gnl_Nelnu_v1.0_NNU_010564-RA
MLGRRSRPMIGKLPDPLVSGHERIIPSEVITSPKSPLDLKIRSPRGLKNCDLGAVGLGIVAALDKSSRSGCESEFPAKFVVGSLNLNRSDPIPVDSTKSSAAKSRGGLDRPADMDDWESYTSVTRHGHNKASFARLYCDGAVENGTSLGYSRDRRGFDRRCNNKNNHHNHTMGVFCESPPRWGEEIPAFPTSDFLSACYLCRKKLHGRDIYMYRGEKAFCSAECRYRQIVIDECKEKFGSGISRSADLSCSPYSSANGQLFSTGIIAA
>gnl_Nelnu_v1.0_NNU_011400-RA
MMMVETSGKKRPSINLSLFINFSELSSSDSGWKSPNSIIDCKPPTKSLRKNFEEGVVGLGIVAAMNEMNDTHDAFSSAKTSRAVKMALSPRSEPIPIVYAKPTSKHKEPISENKHEMELSESYTCVISRVGNNSIKKHEYFDKPDDTTGTQWLNSAVFFTSPPDYVEPGTAFRTADFLSSCYRCKKKLQGLDIFMYRGDKAFCSVDCRSIQITRDEHREKCLSGARTTFDCSVSPCSTPVLFKTGIAIA
>gnl_Nelnu_v1.0_NNU_009177-RA
MVGLSILLEAHKNLNKSPQVINKITMIMRPTPPPPPQPPPPPPPSSSSSSSSSLALCSSSSPLPEISFLDECFLCKQRLLPGKDIYMYKGDRAFCSVECRYTQIFMDEESVKRENCSFAAMRPTSSSSRHRRGTRNRAGG
>gnl_Nelnu_v1.0_NNU_010244-RA
MLLGKRPRPPMKRTTSLTEFTVDLSNIEAPVPSDLQNSVKDAQKPVPQEVHVRRNQPGGGLGSDGIDHRFLSAVSPRNPRRNSANFVETAHFLRACGLCKRRLAPGRDIYMYRGDSAFCSLECRQQQMNQDERKEKCSLLSKKDASATKSGSEALSKGETVAAA
>gnl_Nelnu_v1.0_NNU_015203-RA
MLLGKRPRLPMRRTTSLTEFTVDLNNVEAPVPSDPQNPMKDRQKPVGEETHARRTQPGGGKAPGGFNDRLLATVSPRNPRRNSADLVQTAHFLRACGLCKRRLAPGRDIYMYRGDSAFCSLECRQQQMNQDERKEKCSLASKKDATKAAAESEASSKGGTVAAA
>gnl_Orysa_v7.0_LOC_Os08g31510.1
MMMMGKRGGRKNPMRRTTSMTEFAPPVDVLVGGRVADEAEAEAEADEATELEVSGGGEVEEEDAAVEEASYGWFGAGADGAGVRADWLAAYRARAAPALAGLRRNSADFSAVETAAFLRACGLCNRRLGPGRDTFMYKGDTAFCSLECRQQHITHEEWKEKRALAIATAAAAPPQPPPSMPDPTAAGSDNPAGGTLAAA
>gnl_Orysa_v7.0_LOC_Os08g34984.1
MLPRSQSIFHLGEEGGVVHCHRGGNHLVAASMGMGGAGGHYGSGTRGGGRRARERERLVVGLQIIVHSQHHHGRHAHAHAASVVLKQMVRPRAAAAAAAGRHGAVSCSFLKACSLCRRELSPTKDVYMYRGDQGFCSEECRWQQIAVDEAREREAVAAAGRPERRGLARHHSPHRAAAPVRGRPRKTLAVA
>gnl_Orysa_v7.0_LOC_Os04g49660.1
MARYHPTSIHDDIEAGFSGHSASPVKPAASPRRPGGRLFCDPCDDADDLLGHHHYLDICFRCRRPLGGNRDIFMYRGDMPFCSEECRQEQIEIDEAREQRSKQTGRAEQERQRQQKASHPRIPVWAW
>gnl_Orysa_v7.0_LOC_Os04g49670.1
MAASLACAFFFDAEPVGEQGRHALDACALCTKQLTRDSDIFMYKGDTPFCSEECRYEQMQLDAVYARCVKRLRITRCVLLYMACSTNICHDSRRLEEELSSTIGLFWNLDTPLQCACLTMWCCRLIRGQKAGHLGALLNF
>gnl_Orysa_v7.0_LOC_Os04g49680.1
MARSLACAFFFDAEPVGETGRHALDACALCTKPLRRDSDIFMYRGDTPFCSEECRYEQMHLDAACARQAASARRKQQQQGQRSRHETAPAAPVSRKAGVSVASC
>gnl_Orysa_v7.0_LOC_Os04g49650.1
MKGSGAAMPSSMFYVHEADVAQIHHFLEECSLCGKSLSGDIFMYRGDTPFCSEECRQQQIEVDRAKHRRKKRAAAHAVSVRKEHRNHHHHHRHHHQQPQPRPAIDANPWGTARGPALRV
>gnl_Orysa_v7.0_LOC_Os04g49620.1
MESGSESGSGSGSRGEITLAIGGGGASAAAWTRLVSSGVEDVLVVGGAGGWRGGGGGDGAGGLLPYGHFLEACFLCRKPLASNRDIYMYRGDIPFCSEECRREQIEMDDEMERKEKKNISKKVAPRTPDPREVESTPRPPKARAGSILAG
>gnl_Orysa_v7.0_LOC_Os03g08520.1
MIPRAPSLFHIEDGAVGVAASTKKPMPADSGELVGLRLIIQQSPRQRPPLSVLRRSAVRPSPAATAAASQDEAGAPAGRGFMGLGFLNCCYCCHKKLYADMDVFVYKGEHAFCSAECRSQQMAREERREIEMLVRRRRDAFHRRRASPPAKIGGHARLQIAAS
>gnl_Orysa_v7.0_LOC_Os02g07820.1
MSFLEQATERKAPPPARLGSITKLTAASSSFANLFSTFLGPVSSPEPRPRRSFDGGATGVGLGIVAAMSHACLTTEAEPIAIGAAARRRAREEAELSESYTCVITHVAGVDGASGSVRKRVYFGFGDGGGGWLVEADEEPAPAADFLSRCFLCDKRLDGLDIYMYRGEKAFCSSECRCHQMLMDDHADNCGSEALKANDYSASPHSAPLPFSLSVAAA
>gnl_Orysa_v7.0_LOC_Os02g37970.1
MAGLSVLLETHKNDHHPNMRPPQIISKATLHSHPETMSSSSPATATTATMSSFLQRCFLCRRELADGKDIYMYRGDRAFCSVDCRCKQIFMDEDAAAAGGNCAAVRAGRRRAAVPREQTGAGGFAY
>gnl_Orysa_v7.0_LOC_Os02g51550.1
MSGKMLGKRQRSQGTMHRTTSMASVPAAAKQGRRHVVEGPPRAPPASLLAGGGPATAAAADHGGVETAAFLKNCALCGRDLGPGKDTYIYRGEVAFCSKECRECVIEYYERKERNCSLTSIKDTPAVSGASGSDQSGASGSETVAAA
>gnl_Orysa_v7.0_LOC_Os02g46190.1
MEDYFYFSATLELEPVGNLESVSPSPSPRRTTSRDVDVAGELRGRHHHYLDACFLCGRMLAGNKDIFMYRGDTPFCSEECRQRQIDADDASEMMKKRAKMQPAAARGEQQPQRRQSPHGIPVWAR
>gnl_Orysa_v7.0_LOC_Os02g46210.1
MASASSSSSSFFDIEPLDGGEACLSGHAMDACSLCRKPLTRNCDIFMYRGNTPFCSEECRDHQMEMDEAAVRVSATNARERAARNEQRHRLDAGSVAVAANVPVLS
>gnl_Orysa_v7.0_LOC_Os02g46180.1
MDFTSSYFHAFGNPDFAAVFSGGGSAQAIRPGTTTSSSGGAKAVNVGRGGAARQGAPSVFCVQDAEVEEAHHFLDECTLCRKGLAGDIFMYRGDTPFCSEECRREQIEMDRNRHRRKKQQYSPTAQAAAHHHRSERAPQRQLQPQR
>gnl_Orysa_v7.0_LOC_Os09g20240.1
MMVGKRGRGGSKNNPMRRTTSMTEFSPPDVLAAVVEEEGEDLEAMMMVGQPGGGGGDGAQDWLASFGREGGGGGGGGGAPGQDWLAAYRARAAPARAGLRRNSADYCSVETASFLRSCGLCRRRLGPGRDTFMYKGEAAFCSLECRQQHMTQEEWQDKCGVTSMKKEAPAPPNGRRRSSKTTTSGGTVAAA
>gnl_Orysa_v7.0_LOC_Os09g26370.1
MLPSRQRSIFHLGEEGGGAADAEHLGADHGDGHGDHGIISIHQQRLRVVGLQIVLAQTRHHHRQQHGHVVLKQMQMVSPPPAARHRRRRRPCGDFLSACSLCRLELGPDKDVYMYRGEQGFCSEECRWQQIMTDEARERDAMAKKERLGLHHRTPRPPPAAIRGGSPRRLLAVA
>gnl_Orysa_v7.0_LOC_Os06g14070.1
MESTNFLDDDNSSSCAGGGDGDYHYLDACFLCKRDITSTATSSCVSTGNAAFCSDDCRQDQMDMDSALAAVKRCHRTLQRSSRDRSSSSSSAPAAAQCTLSG
>gnl_Orysa_v7.0_LOC_Os06g03520.1
MMESRYVKVDSRFFLVDDNSSSSSSSCAAAGGGGGDGDYHYLDACFLCKRDITFNRHIFMYKGNAAFCSDDCRQDQMDMDSALAAVKRRHRTLQRSRDMSSSSSPAPAAAQCAANEAGLFAVIPRRPTVADLTTHAAPAVSGTV
>gnl_Orysa_v7.0_LOC_Os06g50080.1
MEEIAGGGSPPAMEEEERYVEVASRFYRVKPGAGGGGGGRRLHFLESCFLCKSSIAGDRDIFMYRGDAAFCSDDCRQEQMDMDEALQAVARRHRLRSSAAPASAEAAAAAPARSPMMHRRPTIANFAARTPVAATS
>gnl_Orysa_v7.0_LOC_Os06g11980.1
MTTLGKRHRNNSSMRRTTSMSGFAVAEEEEQQGRQPPARAARGGGGGGSAAPSPGWGAMQRRHSGDFAVAETAAFLKACGICNRRLGPGRDTFIYMGEVAFCSHECRQQQMNLDELNEKKCFQREGGGGSDKSGNSGAVAAA
>gnl_Orysa_v7.0_LOC_Os06g05970.1
MVLPDSVPENLKAIDIVVNHENGKNCSIRVRLEAIDKLRLAWNTSVQPVAAPLLLRMKSGKGAHRSENIFWETTMESTIFLVDDNSSSSCAGGGDDDYHYLDACFLCKRDITSTATSSCTSTGNVAFCCDDCRQDKMDMDSALAAVKRRHRTLQRSSRDRSSSSSSAPAEAQCADNEAGLFAVIPRRPTVSDLTTHAAPAVSG
>gnl_Orysa_v7.0_LOC_Os11g43790.1
MAGLCVLLEKQHAAAMTTATAAAARTAQVISKTAVLSTAGGGGSKIHGCYSSSSSSSRAPVVVATTASFLHRCFLCRRELAGGDDIYIYRGDRAFCSDDCRFRHILTEEEEEDGDMSCRAKDAAVAAPTRRRSRNRRAVAGCGGSGFFAY
>gnl_Phavu_v2.1_Phvul.010G124000.1
MLTKFIVSPFKVEHQEGKHAMNKRRKHERSFESTNMDVGLRLLPQITSSKTTSNVLLKSAMRKPNQSIPQQHFCFLKTCNLCKKQLSPDKDIYMYRGDQGFCSVECRNRQIVLDEMRELESSTKQMVASYRQCCSEAREETRLILEDLRMQRLKSRF
>gnl_Phavu_v2.1_Phvul.010G043001.1
MYRGNTPFCSKECRQEQIEIDEANEKSWKVSSKRGVRQSENNQNSTPNKAVRTGTVAVA
>gnl_Phavu_v2.1_Phvul.003G129000.1
MLGKRPRPMIGKLSELLVSRGRPVTLPDAAAAAPTASPRGPLGIMMQSPRGLKNYHLGGVGLGIVVALDKSSNDLTHEVLPKHAVCTSNLKIQDEFDVEEYTYVTRHVPNKTLTKVYYNGAEGEIQRHDYHYSNTNNNTNTNNLGVFRRTAPQPLFESEPSYPTSNFLSSCNLCGKKLHGKDIYMYRGEKAFCSPECRSNQIMMDERKERCRSEASRSVEMSSSPYTREHIFSTGILVL
>gnl_Phavu_v2.1_Phvul.003G227300.1
MCSSRSTTPSRPSYLEQDHGLASLTDMDACHRANNFVSRSMTIGYATSYSTTGLRNTLPVFSPRSKRFHDTRFEDHHSHFLAACFLCKKSLGDNRDIFMYRGDTPFCSQECRQEQIEIDEAKEKNMNLSSSMKALRNKEQRKSTSPNKAQGYSFRTGAVAAA
>gnl_Phavu_v2.1_Phvul.003G096300.1
MVGLSVVLEVQRGCINKKTPQVLNKTTILSSTIHKKPPLPPSLFQPPTFLDQCFLCGKKLLAGKDIYMYKGDRAFCSVECRCKQIFSDEEEAIKKEKCYLGAIRPTSSSSSSSSTSRHHRKERRNRGGSFF
>gnl_Phavu_v2.1_Phvul.009G250000.1
MVGLSVVLEAQRGSATKKTPQVISKTTMLSTINKHSASSASHHSAFQEPTFLHTCSLCRKRLLPGKDIYMYKGDRAFCSVECRCKQIFMDEEESFEKEKLFFTGMSPTSSGSSSEARGHEKGTRN
>gnl_Phavu_v2.1_Phvul.009G028800.1
MLLGKRPRPPMKRTTSMSEITFDLNTTLDDAQNNPVKGGLGPDPWSKHTPVVGSNGLDQSRVWALVSPRNHRRHSEDSAHTPEFLRVCFLCKHRLVPGRDIYMYRGDSAFCSSECREKQMKQDERKNNKCGVASKKQVAATPSGSQVRSSKGETVVAL
>gnl_Phavu_v2.1_Phvul.009G225200.1
MLGKRPQPLIGKISELLVSGGRAAALLEAIGSPRSPFENMNLKMQQSPKGLKSYDLGGVGLGIVVALDKSEEPGHEILPKHAVCTSSLNKSVKQSAFQKGVTEIPVGSSEDYTYVTYHVPNKTITKVYYDGGDGGILTHGYYNINNNNNNVGGVRRFPQTHNLIEDEPSYPKSDFLSTCHLCRKNLQGQDIYMYRGENAFCSTECRSKQISMDERKERCRSEASRSVELSSSSYTRDQMFSTGIVAL
>gnl_Phavu_v2.1_Phvul.008G171100.1
MLLGKRPRPPMKRTTSMSEITLDLNAAASDAANQRRSGASGGALTPKILRRHSSDLVDTPHFLRVCALCKGRLAPGRDIYMYRGDSAFCSLECRQHQMNQDERKEKFVTASKKQVVAPPPSGSQIAATTKGETTVVAL
>gnl_Phavu_v2.1_Phvul.004G177700.1
MENSKSKSNKSSRNRNRMILERGVVGLGIVAAMNISNFSDVVSSAKPAANFRGTTIYGLFHASPLNTGTQFLFPTPHFLNSCNLCHKHLHGVDIFIYRGEKAFCSAECRETHITNYEHHQDNYDYYYTSLIKPILQHNNALRPTSSTVSVPILAA
>gnl_Phavu_v2.1_Phvul.001G250900.2
MLLGKRPRPPTMKRTTSMSGGLAVELPTTDEELVSDPLLPHHDHHPNIKLDPLLDLVAMGRHNELLENVSEAKAPSYEKYEQLLKGMATVIPLSRTTSNNPRHSHNLTSNTSHFLRTCGLCKCLLAPDRRDIYMYRGDTAFCSLECREKQMKQDQRKEKWKAGSNKEHHRASPPRKASNNSETAACN
>gnl_Phavu_v2.1_Phvul.002G003100.1
MAGSSKRHCFSEEDDGSTSYMDSGHNHFHHNQHGFVSRTLGYGTFYNRSFRSPSILSPRSGRFYDARFEDHQPHFLEACFLCKKPLGDNRDIFMYRGDTPFCSEECRQDQIERDDAKEKNKNISSMKALRKKEQRKSVSPNKDYSFRAGTVAAA
>gnl_Phypa_v3.3_Pp3c25_400V3.1
MTGKRPRALTRTASVSQLGSGNLSQEFSPLPENPKEKLKPTIKDPPSCAPRVVIGFDPKPASAQGPSYSECGGVSPKSSPCSPCFQDKASSPRSALNSLFSRQPRCVKPSDGVGLGIVLHAHSPAPVLFVEDIKTSINERSVEAADHISIPVREDISPQRYWDIPVVQSRRHSHPIPTPGISPCHFSNQITNHQHPENRPVMKGPKHHQEVRPILGWMEQDTLKVDRRDTFLLAASPARGSLVVGDDTAALTATTHFLDECSFCKRHLPEDKDIFMYRGDKAFCSVECRSQQMLMDERSKNCSSSALKRGPVMPSRRSVAPASSVAAA
>gnl_Phypa_v3.3_Pp3c16_8260V3.1
MTGKRPRALPRTPSLSQLGSGNFSQEFSPLPENPKEKLKPTIKEPPSCAPRVVIGFDPKPLSAHVASPIECGGISPKSAPCSPCFQDKACSPRSVLNSLFSRQPRCVKPSDGVGLGIVLHSHISNPAPVLDDIKISVIDGPNETVDHIAIPVRDAISPQRPRDISDVSSRRHSHPIPTPRISPCRFSHKAANHPHPTDKQVTKGPNHQVARPVLAWMESDALKVDRRDTFLLGASPARGSPMGGEDTGGLAATTTHFLDMCSFCKRHLPEDKDIFMYRGDKAFCSVECRSQQMNMDERSKNCSSSALKRGSVVPSRRAVAPASSVAAA
>gnl_Pinta_v2.0_PITA_000020848-RA
MMFQFTSPGRDRSEDKQKFCNAPRTSIAFSPKESSDSEQNKSPTSPLDIETFSGVGFSHWHEKILDSQVSSPKQQSEGTPIGSPHGFAKLTHQTGMELSESYTCVISHRSKSSTKIMYTPCSREREIVQYHVQTQNEPRDIATPARRNSNVAVFPVTHFLRACYLCKRQLNHGKDIYMYRGDKAFCSVECRYQQILMDDGVVLATDFGG
>gnl_Pinta_v2.0_PITA_000071775-RA
MMLHRMPDQPSDSSPSREWPKYKVKVCNVPRICIGFNLKASSDSVGGKSPTSRLDIKTFSGVGTNHSRLSTPKQQRKTIPIGSPHAFANPTSQTGREDSECYTCVISHGPKLSTKHKSSHRGTKCETVQCPVRKQHEHGLWDVATPAGSNANFTVFPVAHFLSACYLCKRKLNHGKDIYMYRGDKAFCTVECRCKQILMDERMETFTASPPYSRSDTSCGRIFFLTNTTAAS
>gnl_Pinta_v2.0_PITA_000045627-RA
MEHSESYTCVISRDSNSSTNNMHTHCGIECEIVQYPIQKQDEHEIWDVAWLARSYSNAQAFPVVHFLRACYLCKWQLNHGKDIYMYKGDMTFCSEECRYQSILMGERMEAFVASPSSSSVAS
>gnl_Pinta_v2.0_PITA_000038094-RA
MGFTHGEDGFNPKGTSDLEGNRSPTSAQDMKTFSGVGITHLHENSLDSQLSSPKQQSETIPIGSPRRFAKSTHQKGMEHSESYTCVISHGSKWSTKTMYTDRGIECEMVQYPLRKQNELRDIASPARSNSNVAVFPVAHFLRACYLCERPLNHGKDIYMYRCLLIGDKAFCSVECRYQQILKDERLKTFAASPPSSSIAAS
>gnl_Pinta_v2.0_PITA_000038093-RA
MGFTHGEDGFNPKGSSDSEGNKSPTSAQDMKTFSGVGITHLHANSLDSQLSSPKQQSETIPIGSPRRFAKSSHQKGIEHSESYTCVISHGSKWSTKTMYTDRGIECEMVQYPLRKQNELRDIASPARSNSNVVVFPVAHFLRACYLCKRPLNHGKDIYMYRGDKAFCSVECRYQQILMDERLKTFAASPPSSSTAAS
>gnl_Pinta_v2.0_PITA_000090070-RA
MSRLGSADSVIESKKIPDSFVFHMGPGIPSSYSYSKNPMEPTHFLDACRLYNHRMSDGRDIYMYSYNYSKNPMEPVHFLDAFHLYNCRMSDGQNIYMYRTLCSIECWQQQIAMDERKEKRAVDITGMKKGGQVSFSNRHQNSNKANFQAQIKTLIEAR
>gnl_Pinta_v2.0_PITA_000056933-RA
MGYVTSIAGGRRGKMVFNRMPDYPSDSSPSRDWPKYKVKFCNVPRIYIGFNLKGSSNSEGAKSPTSPLDIKTFSRVGITHSRLSSPKQQRVTIPIGSPYGFANPASQSGMEHSESYTSFPVAHFLIACYLCKRQLNHGKDIYMYRGDKAFCSVEYRSKQILMDERIETFAASPPYSRSDTSYGYHPPTHMLMAIGAWLPTCNLTKEMGEEEFKTMRIVLLRLLVDEEEQEQASGAANDNFNEAFSGRIYF
>gnl_Pinta_v2.0_PITA_000038122-RA
MNDFRCLRMYTWDSACRLQHSDYIWAFQDSTRFLWFEWRKSLQPEDYRVGSLIGMRKTDVKPSYQISGMEHSESYTCVTSHGQKLSTKHIYTHSGMERETVQYPVQKQHQSQMRDVASPPGRNSNVPVIPVTYFLSACYLCKQQLSHGKDIYMYRGDKAFCSMECRSQQILMDE
>gnl_Pinta_v2.0_PITA_000029961-RA
MCEGGRYRRGALCYGEWQGLQNFVIPRCSPGGIGIRRRDFEPRMTHYQGKRPRACPRPGGAPIRRTSSVAMLGSALNGDYDYKCKQLLEDGGGGGGGAFKAAAVTRHVHVFPGAADFLQTCFLCKRCLGPDTDIYMYRGDAAFCSVECRHEQIVIDEHIEKCSAEVRKVKESSAPATRRQSSAANQSVQAGTVAAA
>gnl_Pinta_v2.0_PITA_000024285-RA
MGERILAQRISNSLASLSCRGSCVPLIRNSQRWAPVVLAVEKEFVALTEDYRVGSLIGMRKTARPWEDIYMYRGDKAFCSMECRSQQILMDG
>gnl_Pinta_v2.0_PITA_000046702-RA
MLFMASGERQSLVSAAESPSSNTKEETEAHNIPPCFSVNSSVAEFSWRTKWVIKSSQMITFPLHSAYRKISPLHTARGRFSNWKPMQLLHGFTGKNDYDQIIDNGKRQLNMLQHDLQLLGILRLPCLIFAPAPSFSYTEKLPAATSFLDFCYLCKRSIEQGSDIFIYRGDRAFCSLECRYDHIVVEELMMSDITSSSPRTSPFFTSLSCDDIYCEKSYSCLPRSTSTTCM
>gnl_Pinta_v2.0_PITA_000077579-RA
MKAAPMRRNSTMAVLLSVPDVDHAEKYNRPPEDVTSHDHYFPVAAHVDEWEEQEPYRSGAFREAVTVRSHVVDVSPGTAHFLQLCFLCSRRMKPHMKIYMYRDAAFCTAECRRMQIEIDESDGNCSAGTAEALWSSVPCYMSEARHNRDRRKTLPPGSMIMEENND
>gnl_Pinta_v2.0_PITA_000061923-RA
MKAARMRRNSTMAVLLSVPDVDHGEKYKRPPEDGGAFREAAAVTSFDHEPYRSGAFREAVTVRNHVVDVSPGTAHFLQLCFLCSRRMKPHMKIYMYRDAAYCTAECRRMQIEIDESDGNCSAGTAEVL
>gnl_Pinta_v2.0_PITA_000082592-RA
MEGFGICEGRLRGREVYSYLLLVVMYSPRFSCSGQFTLAFFEGFALLKDKVPVSGKDISSLFLRFLGRKLEDRYWWRASAIFEGGFGKWDINISFNLRISPDSEGIRIPTSPPNIKEFLLGIMNCREKQVRSQQCCLRGFQCGSETTWKRRDSQGIGLGIVAATAKCSSRNSNCEANNAAPSGSSSSLLGSEPKILVGTNRPLFPAQNSLASPEVSSESLQANMISPHTHLNSLQNQTSSLTAQLKLPHFKSSHTCLNSLNGQSRFPNEQSKQIRIGMEHSESYTCVTVHGPNSSTNHIYTHFSKESETLQFPVREQHEQGTPYVAFSHQSYLNVPMFHSAYFLSACYFCKQQLNHGNDIYMYSGDKAFCSVECRYQQILLDEGNETFPPSPPSSSNASSHYGIFFSTSTATAA
>gnl_Pinta_v2.0_PITA_000038279-RA
MGVYPCTEEQETSPSEILGGVLAVSRREVVRGFMNSPRGILDLSSGERLSSAKKQIEIKLFGSSLEFVKLTYQTGMEYSESYTSVTSHGTKPLHTHCSIKSEIVQYPVQKQHKQVRDLASPPRSNSTVPVFPVAHFLSACYLCKQQLSHGKDIYMYRGDKAFCSMECRYQQILMDDGKVLPTDFDG
>gnl_Pinta_v2.0_PITA_000048327-RA
MMLNRMPDHPSDSSPSRDRPKYTVKFCNVPKICVGFTLKGSSDSEGAKSPTSPLDMKTFSAVRITHSRLSSPRLQKVTIPIGSLHGFANPTSQTGMEHSESYTCVTSNGPKSSTKHIYSHCGIKCETVQCPVRKQHEHEVRDVAMAARSNSNVAAFPVAHFLTACYLCKRQLNHGKDIYMYRGDKAFCSVECRYKQILMDERMETFTASPPYSRSDTSYGRIFFFTNTSAAS
>gnl_Pinta_v2.0_PITA_000041681-RA
MMGSMFVFANLTSRSGMEHLERYTCVTYHGPKLSTKHIYTHFDMEHETVQSPVGEQHQCQIQDVVSLPGNDSNITVFPVGHFLSSCYLYKRKLSHGKDIYMYMKQNETILIGSPFVVAKPSYQSGMEHSESYTCVTSHIYTHSGMERETVQSPVGEQHQRQIRDVASPPGSDSNVAAFPVGHFLSACHLCKRKLSHGKDIYMYRGDKAFCSLECRSQQILMDE
>gnl_Pinta_v2.0_PITA_000033275-RA
MMLGKSSRPVQKSPSSLHLMPDYLSDLSPTRDWPKEEHKFFNAPCLFRDFNLKGSAGSERAKSPTSPLDIKTFSGVGNTSCHEKRLDPQLSSSGKRSETTMIGSPHEITNPASQTGMEHSESYTCVTFHGPKSATKHIYSHCGMESEIVPYPVRKQHEQEIWNVALIPRNCANVPLFPVANFLRACYLCKRQLSHGEDIYMYRGDKAFCSVECRYQQILTDEQMETFFASTPSGSSVSSYSGNFF
>gnl_Pinta_v2.0_PITA_000027769-RA
MAFSKDLSTQAGNGFLEPNAVECNLSSSKQQSETIPICSPHGFTESTHQTGMEHSESYTCVISRDSNVSTNNPHTHRCIECEILQYPVQKQDEHEIQDVASPVRSYSNVPAFPVAHFLRACYLCKRQFNHGKDIYMYRGDITKNRVRLLQNRFKTLMY
>gnl_Pinta_v2.0_PITA_000013222-RA
MVMRSPVPASVLNNNIPKHGFNFDTKKKHCSVPEAAFRPCYPLSGLQRLLKNFRKPDQQEEPKSVGLSIVIENSWSTTYSCCKNQSKSVSGYTKDRPAKITPACKSKPQIVNKSMVAAQCKDRSPNGNSKHRSSVLLSPTSAAYSNIVAITPLPPIDFLDACYLCKRSLGPGLDIYMYRGDRAFCSVECRLKQMAMDEQSEKCASAAIKRAVTTTSPGPRRSDGNRTHVQPRGLTTAA
>gnl_Pinta_v2.0_PITA_000013223-RA
MGAESSSSPQYCPLMDKLIRPTVHNKIFKGGFNCDAAKKKQYSLPGTSRLCYPLSGLQRLLRNFRKPDQLEEPKIVGLSIIIENSWSYNCCKYQSKMESCCKSKPQILNKSMLAAQCRVRSTNDGSKCRNSVLLTPPSVVSSNVVASTTLPAIDFLDECYLCKRSLGPGLDTYMYRGDRAFCSVECRLKQIAMDEPRDKIASAALQRPVRTTSPRTRRFDKNRTHVVQGRGLATAA
>gnl_Poptr_v3.0_Potri.010G011700.1
MVGLSIVLETPKSGSALQVINKVTMMINNKPTSPPGFSSSRNHSPRFSFPVPTFLDQCFFCGQKLLPGKDIYMYKGDRGFCSVECRCRQIFLDEEETLLICCNETNWCFCFCFCFCFC
>gnl_Poptr_v3.0_Potri.003G071900.1
MKTKHFIFLLLHNLLLYIHLSASLHFSQAPCLFSSLISLDSSQQMLTNFKIPFKMEGFMNEEAITKSTYASSKKGLMVAGLQSLLLEGDISNVVTKSALKTHRLQVQASSIEYCYLKSCYLCNKILSLDKDVYMYRGDQGFCSIECRNRQIILDEMRELEASSNERLKSYEHCSTTAGRHETRRVLEELRRSHKPLPHENHWTIAS
>gnl_Poptr_v3.0_Potri.003G085700.1
MVFQSSKRPCFIEEDDGLASLADMGAGFSGNHHPFFSRSLCYARRCSFRNLSSLVPSPRSARFCDSRFDDHQPHFLEACFLCKKPLGDNRDIFMYRGDMPFCSEECRQEQIDIDEAKEKNWNLSSSMKALRKNDQKKSTSPTKAQDYSSRAGTVAAG
>gnl_Poptr_v3.0_Potri.006G078300.1
MSQFGLKMEKKRPRISLSLFSTLTETFSVANKSPRSLENGGAVGLGIVAAMDESDKVSDSALSPRSSLLPIVSLKKPASYFKEGGIGVSNLDKDSSGGGVFVVDENDESYTCVISHVGNNVIKQSVCYGDEVCIDPGNEFDVGSGLVYAASPPVRMPMNAAVAAARREFWSKDFLSSCYLCKKLLEGLDIFMYRGEKAFCSPECRDNHIRNEDFKEKCGSEARKKQECCSVSPSSSPLLFFAGVAAA
>gnl_Poptr_v3.0_Potri.006G139200.1
MLGKRTNPMIGRLSELLVSGTRAKFMDANTSPRSPLDYMNQSPKGLKNYHDLGGVGLGIVAALDKPSNTDVGHEVLAKYAVCRSNLNRSNPIPVNSGKDCEIFNCGFEEMDMKSLEDYTYVTIHAPNQSFTKVYYDGGEHGKQGHDRRCENMGCTSVPKGFPARLVEDVPVYPTSDFLSSCHLCRKKLYGRDIYIYRGEKAFCSVECRSSQIMIDERKEQCRSEVARSADVSSSPFKTSPIFSTGILAI
>gnl_Poptr_v3.0_Potri.018G146800.1
MSQFGLKMEKKRPRISLSLFTTLTETFSMANKSPRNFKNGGSAVGLGIVAAMDESDKVSDFALSPRSSPVPVVSLKKPASCFKEGGIGVWNFDKGGVVVDENDESYTCVISHVGNNVIKKSVYYDDKVCVDSVSWFDVGSGLLYAASPAVMMPIDVATAERREFWSKDFLSSCHLCKKLLEGLDIFMYRGENAFCSPECRDKHIRIEDFKEKSGSEARKKQECSVTPCSSPLLFFAGVAAA
>gnl_Poptr_v3.0_Potri.007G089200.1
MLLGKRPRGPMRRTASMTGITVDLPRNVDAGSSEPNSDNNDTLHATAGPEEGSLDYHHNNNMVDAFDGGNTSGFLLHDQRLLATMVSPRNHYRSSDSSDHFVEAAHFLRTCGLCKRRLGPGKDLFMYRGDMAFCSQECREQQMKQDARKEKGNVMIASKNEDRRASASTTSSKSSRKSETLAAA
>gnl_Poptr_v3.0_Potri.002G050100.1
MPGKRSRLTHTQSFSDIGFSNHRLPPWDAGFVADDTDDQSLQRIITVSPPQPLLPEKEKDIGGGLVKTEHFLDRCGYCKKRLNKKQDVYMYGYLGAFCSPECRDAQIAIDKAGQEVRGQSIGTKT
>gnl_Poptr_v3.0_Potri.002G140300.1
MSHYSGCMDSQKPHFLEACFLCRKPLGYNSDIFMYRGNTPFCSKECRQEQIEVDESTRKKSWKMSSSSSRSTRKSDPKDSTSKKTVRTGTVAVA
>gnl_Poptr_v3.0_Potri.002G092900.1
MLLGKRPRNPMKRTTSFSEITFDLNTATSEAAPPPSDHHQKQAGYGGLIDQRFLSDAGSPRTTYRRASDDFLETAHFLRACSLCKRRLIPGRDIYMYRGDSAFCSLECRQQQMSLDERKEKCSLASKKESISTTTATEVSAKGESTVAAL
>gnl_Poptr_v3.0_Potri.005G078600.1
MSLGKRPRGPMRRTTSMTGIAVDLPSNVGAGSSEPSDDTTQNHQMIIKGLHATAGLEEGSLDYHNKNNMMDTSCGENTSGFLHDQPFLASVLSPRNHHKSSGSGNHFVEDSHFLRTCGLCKRRLAPGKDLYMYRGDTAFCSQECRAQQMKQDERKENRNVMITSKKGERHASASTTSSKSSRKSETVAAA
>gnl_Poptr_v3.0_Potri.005G168900.1
MLLGKRPRNPMKRTTSLTEIKFDLNTASSEAAPPSDHPQKQVGYGGMIDQRSSAATGSPRTSHRRASADFLETPNFLRACSLCKRRLIPGRDIYMYKGDSAFCSQECRQQQMSLDERKEKCSLASKKEAVSSTTATEVSAKGETVAAL
>gnl_Poptr_v3.0_Potri.005G167700.1
MLLGKRPRNPMKRTTSLTEIKFDLNTASSEAAPPSDHPQKQVGYGGMIDQRSSAATGSPRTSHRRASADFLETPNFLRACSLCKRRLIPGRDIYMYKGDSAFCSQECRQQQMSLDERKEKCSLASKKEAVSSTTATEVSAKGETVAAL
>gnl_Poptr_v3.0_Potri.005G212500.1
MPGKRSRLTRSQSFGDIGLGNDRLPPRDGGFTADNMAGQFIRRIIAVSPPPPLLPEKEKDIGDGLMETEHFLERCEHCWKRLSQKQDVYMYGLSHCGFLTLYESSHCHPIVDLTIKISQARINAEENNTLVLGYLLLKGDLGAFCSPECRDAQIAIDKAGQEVHGQSIGIRASSSRKDTTGKAVAEVPRLVYN
>gnl_Poptr_v3.0_Potri.014G052900.1
MSYYSGCLDSHKPHFLEACFLCRKTLGRNSDIYMYRGNTPFCSKECRQEQIEIDQSTEKKSWKMSSSSSRSVRKSDPKDSTPNKTVRTGTVAVA
>gnl_Poptr_v3.0_Potri.008G219800.1
MVGLSIVLEAQKSGSVNSKTPQVINKATMMMMMISNKPSSGPPSFSSATAPLPSYRNCSFPVPAFLQQCFLCGQKLLPGKDIYMYKGDRAFCSVECRCRQIFMDEEETIRKENCSFSAMKPTGSAAASSSSATKSTSTTAAYRHRKTTRNRAGGFAY
>gnl_Poptr_v3.0_Potri.001G148700.1
MEFSSSRRPCFIDEDDGLASLADMEAGSSGNHHPFFSRSLCYARRGSFRNLSSLVSSPRSARYCDSRYEDHQPHFLEACFLCKKSLGDNRDIFMYRGDTPFCSEECRQEQIDIDEANEKNWNLSSSMKALRKKDQKKSTSPTKAQDYPSRTGTVAAA
>gnl_Poptr_v3.0_Potri.001G163400.1
MLAKLKIAFKMEGCFNEEAMAKSTCASSRKGLVVAGLQSLLLEGDSNVVTKSALKTQRLRVQATTIEYCYLISCNLCNKMLSPDKDIYMYRGDQGFCSTECRNRQIVLDEMRELEASTKERLKSYKHCSTAAGRHETRRVLEDLRRRHKPLPRQNHWTIAS
>gnl_Prupe_v2.1_Prupe.2G118400.1
MRTGMFSYTTYEDQQIEPHFLDACFLCRKPLGNNSDIFMYRGNTPFCSKDCRQEQIQVDEAKQKSWKVSSSSSSSRGALRKSDTNNNPTPDKSVRRTGTVAVA
>gnl_Prupe_v2.1_Prupe.8G237300.1
MSAKRSRIVHSSSSGDTGLLPPRSAESSDSWLRVRTAFGNGAKALKPSPEAVQSPPSVLTMSSPEIVTMGREAQVDKFLDHCYFCRRRLPHNEDVFMCGPFRAFCSPECRDQQVDLDKIAEQPKQVPVQPVRTMYSMTSNVNGSKPTS
>gnl_Prupe_v2.1_Prupe.6G180700.1
MLLGKRPRPPMRRTTSMTGITVDLNNVEGEEPTDVHAAAAAAAAAAMVVGPQQVPAAAVNNNNNIESMDMKNNNFGYHEQHRFLAMLSPRNNHRTTSAAHDVVETAHFLRTCGLCKRHLASGRDIYMYRGDTAFCSLECREQQMKQDERVEKCKAVSSKKDDRHASRSTSTNSKASGKSQTVAAA
>gnl_Prupe_v2.1_Prupe.5G050400.1
MDSISSSARRPCFIEEDDGLASLADMEAGFSGSHHPFFSRPMCYARRSSSFRNLSGMASFSSSSSLSPRSGRFCDARFEETHQPHFLEACFLCKKPLGDNRDIFMYRGDTPFCSEECRDEQIKTDEAEEKNWNLSSSMKALRKREQRKSNNTASNTNQDYPFHTGTVAAA
>gnl_Prupe_v2.1_Prupe.7G194600.1
MLKFGKRPFPMIGKLSELLVSGNRAGFFFDMGTTSPRSPLDLKMQSSSPRGLKNYDLGGVGLGIVAALEKSSHNGREILAKYAVCGQNLNQSEPIPVSSAQNCDGFSTRGLPEFEEDSLENYTYVTQRGRNKSFTRVYYDGGDCKTSSMHHRVEDDLQTCNDNNLASVFPTSDFLSSCHLCKKNLHGKDIYMYRGESAFCSTECRATQMMMDESKERCRSEALRSVEVSGSSCSRDQIFSTGILVI
>gnl_Prupe_v2.1_Prupe.3G031700.1
MISKFRKASNLVDHKQSSVAVGLKILIQISQGNKSNIIVKSSLRLSQPNPEFSCFLKTCHLCNKGLSLEKEVYMYRGDLGFCSIQCRNRQIVIDEMRDLEASTKQMLASYRRGQNRCSSNTKSRLSVLEDVHLQQDRIPQHRNIFAL
>gnl_Prupe_v2.1_Prupe.1G512200.1
MLLGKRPRPPMKRTTSMSEITFDLNTISTEAAQSQPSDPNNPFNPLAFWGGGGGGGGLDGLDQRLMMKMASPSPSSPSPGSHRRNSADFVETAHFLRACGLCKRRLVPGRDIYMYRGDTAFCSLECRQQQMNLDERNDKCSSTAGRQVSTKGETVAAL
>gnl_Prupe_v2.1_Prupe.1G064600.1
MENFSRKKRPTISLSLFTTLSESISSDKYPNSIKSPRNFQEGVVGLGIVAAMTDLSNPNEVTSSEKSPRSSPIPIVSAAKPAANFRGGFHMERPGVVVDELSESYTCVISHFGNNLTRKRVYFDDKLSGVVNDPSSGVVASGVFSASPVSVGEVGREFWASDFLSSCYLCNKQLHGLDIFMYRGEKAFCSTECRDKHIRSDDHKEKCRSEAIKSMDYSVSPCSSPLVFLAGVAVA
>gnl_Prupe_v2.1_Prupe.1G018100.1
MVSKRCRLLRSSSQGETGLYTHIQPLQPSVPLGEPARQKRPQSQTIKQLEKQPQSQHQPSIFRLNSPTEEKSDYVFKEQPDEGFRAFLKCCSLCKKQLKQDGDVYMYGCLTAYCSPECRDNQMALDGFDKKIAADLEIRKMEVFGKPNAPLH
>gnl_Prupe_v2.1_Prupe.1G132700.1
MVGLSIVLEGQKGSGGVGKNIPQVINKTNMVVINKPSSSSSFLPSPSNPSQSHKNLFLSPQTPFLAPTFLDQCFLCRQKLLPGKDIYMYKGDRGFCSVECRYRQIFMDEEESLRQEKQCSMAAMKPTSASSSSSSSSAASNERKGTRNRGSGFAY
>gnl_Selmo_v1.0_448491
MTAGKRPRLMMRRTVSVASLGAGAAAAAAAGGCGGEVAAAVAAGSDHPLSADHQFQRPQHPHVVVPHQVIGFAAPTEDPSPSAATTLPPSPAGTKSRPFSGLSILADPSNKELGPCSPHGKVGLGIVAALDKDELSGSSSPTSVIRSSLAQAGVVAPAKNFHYHQSARYNMHDTHQRKHKDAADSATFHLCLEANSTKCALRPSFTTLGFLDSCYQCKRDISHGRDIFMYKGDRAFCSAECRHQQILNDERLERREKCTSAALKQMGSVPQQVRHNQRAKVTPATTAAAA
>gnl_Selmo_v1.0_429299
MWESIQCASKQFMLQWPLFSKKLDDALSERRNKVLRFCCLCKREIVYGRDIYMYRGIQAFCSLDCRDQQITNDEKQERKNSKPKYSSSGVYNYYKRQNLRTKVTMAAAA
>gnl_Solly_v2.4_Solyc06g061010.2.1
MDSATRRGPFCYTSLQRKSSLTSLSSMSSSSSSSSSMSSPRFAGGRNYSDTTRFQQQPHFLDACFLCNKPLGFNRDIFMYRGDTPFCSEECRQEEIDNDEAKEKKLNLSASKALREKDHTTSPKNYHFPRGTIAAA
>gnl_Solly_v2.4_Solyc03g123460.2.1
MGQKSVAVGLKILINQKKICQGKAVLIMYSSRFTKVKPIFHTNPTQSISIQHNNCCFLKYCFLCNKTLRLDKEVYMYKGDLGFCSVECRNRQIYLDEIKELETCTKSMLRSFRRCGDDNRRRCSETSALLEEYNQRRNPIAYSKKNTRPIFTLS
>gnl_Solly_v2.4_Solyc01g088660.2.1
MNAALYYTGCEENYQPHFLDTCSLCQRTLAHNHDIFMYRGDTPFCSQECRQEQIEMDEAIERKWKIAAAKRSSRTKTETQTTKETDSNKAVLNGTVAVA
>gnl_Solly_v2.4_Solyc01g066570.2.1
MVGLSVVLEGCNNKDINTINASSTWQILNKASMVLMKPTSPFSTPKSPEPSGFLDSCFLCKQKLLPGKDIYMYKGEWAFCSVECRCKQIFMDEEESMKTKSKASIKSCTSSSSSSSSSYRSRKTAARNRPNAFAY
>gnl_Solly_v2.4_Solyc04g072780.2.1
MLLGKRTRPPMKRTTSMTEFTLDLNLNNPDPNSSLSNYNNPFDPHNPFSPANTQQQHLDQQRLLTAAKTVSVRNRRKSADFLETANFLKACFLCKRRLIPGRDIYMYRGDSAFCSLECRQQQMNLDEKKDKCSLVASRKDYMKNSVAAAVAGGKGSDVSATSETVAAV
>gnl_Solly_v2.4_Solyc04g054760.2.1
MLGKRGRPPMRRTTSMTGITVDVGTGTESEPSDCNKPKITVDEIKSSSVIMGGYSSVPAMVSPRYQRRISGEGFERERANFLRICGRCNRRLINGRDIYMYRGDAAFCSIECREEQMKQDERNDKSKIKPENHHNHSEFHSAKSDTSSNNDTIAAA
>gnl_Solly_v2.4_Solyc05g051860.2.1
MIGNMRRTISTTRITVDVMNNGEGKPFDLDLGTNYGFYGHDHQHVSSKYHHRSSSYQGFHHQIEEKSHFLTTCGLCNHRLTPCRDIYMYRGDTAFCSMECREQQMKSDKRKEKLKLLVLKKKTENYQNYSELPFANSENSGKTKTIVAA
>gnl_Solly_v2.4_Solyc12g056950.1.1
MMIGKRARPPIIKRTTSMTEFTLDPTLNYQLDHHTPRSNGQDQTVLLTRRKSADFIESSHFLRACSLCERHLISGHDIYMYRGDSAFCSLDCREKQMNQDARKEKCTSSATTRKKSTNSVPSVASGTGSTVPLPQARP
>gnl_Solly_v2.4_Solyc12g017850.1.1
MAEVRGRKKILSIDLSLFAPADIINSPKSTKSPNKFEEPNGVVGLGIVAALSNNQKCNKPPILVISPRPTSTTPIPILGNNNFYNKIKKKPTIEEMEMCEEYTRVISHVGTNLVKKMEYYDDQFLGNGYHETGIAAASAPPDPFRAADFLNICSLCHKHLEGLDIFIYRGEKAFCSSECRLKQISIDEHKEKCGSLAMKSPEFSASPRSGTMQFSGGVAVA
>gnl_Solly_v2.4_Solyc08g077480.2.1
MNSPSTATRRRRPCFVEEDDGLVSIAETQPEFSGNNNQNHINNNNNNNNKNHNLIYRPLYYSRRNSMKNHSSSSSSSSYSLLSPRSVISAGKYCDGRFDEPHHYFLDACSLCKKRLGDNSDIFMYRGDTPFCSEECRQQEIEKDEAKDRKRNISSLKAMRKKEQKQQSTSPNKTSAEDYPLRPGTVAAA
>gnl_Solly_v2.4_Solyc07g017220.2.1
MAERKGNKKRLCINLSLFTLTDNNSSSSSNKSPKKFEDPNGAVVGLGIVAAMNKESNSRAAIIAISPRSTTSNPIPIFTSFKKKPSIEEMEMCEEYTCVISHVGTNLVKKRVYFDGQFIGNSNFNAYQKTVNHTTSFTMADFLNSCFLCKKQLKGLDIFMYRGEKAFCSAECRCTQISIDEHKEKCGSGAMKSLSDYSVSPCSGPMQFFTGVAVA
>gnl_Solly_v2.4_Solyc07g042190.2.1
MIGNRSKPVIGKLTGAAFSGSRTMDGATSPRSPLDFKFPSPRGLKSFDFGGVGLAIVAALEKSGGKNGEIPANKAVYNRNSNRSLPIPVISPSKNSARFRPEIEETEMDSFEEYTIVTCRAPGNKPYTKVYGDRSKRENRKCNRPSVFNISPANIGIFPAEQNSDFLSSCNLCQKKLHGKDIYMYRGEKAFCSTECRYRQIMMDEQKEKCSSTSVDVATPPYGNGQIFSTGILAI
>gnl_Sorbi_v3.1_Sobic.010G090301.1
MRRTTSLSDLAPPPEIPGRPQTRAARGDAVVAGAGTVWVGAEMMRRHSGDFLPAMETAAFLKACGLCKRRLGPGRDTFIYMGEVAFCSQECRQQQMNLDELMEKKCSTPAGGSGGGGGGGSSDQSGKSSTVAAA
>gnl_Sorbi_v3.1_Sobic.010G015300.1
MEEARYVKVASRFFLAGGKGNAGGDGCGDRRHFLDACFLCKRDITSDRHIFMYKGDAAFCSDDCRQEQRGMDAALKAARRRHRLLRRTASLPASSSAAACTANKAATTGGNWNIAVGEGFF
>gnl_Sorbi_v3.1_Sobic.010G265600.1
MKETNKVTAEAMEEEEEEEEEEERYVKVGTRFYRVTMRPNGGGGAGDAVARRRRRLHYLESCYLCKQSIACDRDVFMYKGDAAFCSEDCRDDQMDMDEALHAAARRHRLLQRSPASASSQSSQAAASTRPPPVMRRRPTIANLAARNPPVAAS
>gnl_Sorbi_v3.1_Sobic.005G094700.1
MEDYHFRCFHASWETEPFLKAGLPGHDSCNTLTLSAPQGSNGSTTDDERDHHFLDGCFRCGRLLGRNMDIFMYRGDTPFCSEECRQQEMDADETKERSSKQQPAAATKRWRKQQRQMHVWLPPHLHVAIGAAAAGVATPRLPRRTNRLPHIWEAVASKMNRSVRRRLPNLWAWVFGRCAMSQLRSGELRRCGREPNMPYVM
>gnl_Sorbi_v3.1_Sobic.005G094400.1
MEDYHFHCFHACLATEPFVKAGLPVHGASHTLTLSAPSSSQWPRHAPHDNDATAGERGHHFLDACGRCGRLLGRNKDIFMYRGDTPFCSEECRQQEMDADEANERRRSSKQQPGAAAVERGREQKWQTTSDPQTIQVWALSIVS
>gnl_Sorbi_v3.1_Sobic.005G020501.1
MSTTPSMSQNLAQKAETGRDETQGHHIETGICVRSVPSTGMQMQPLRFLQYCASCNRTLGPEVDIYIYKGESAFCSTECREKGMRIDHTRRNRQS
>gnl_Sorbi_v3.1_Sobic.005G094600.1
MEDYHFHCFQASWVTDPFLTAGHSVHGASHMLSAPSSQWPRHAPHDNDATAGERGHHFLDACGRCGRLIGRNKDIFMYRGDTPFCSEECRQQEMDADEAMERRRSSKQQPAAAAAAAAAKRGWEQHRQSSDTQTIQVWALSIVS
>gnl_Sorbi_v3.1_Sobic.004G278200.1
MEDYYYLPNSWGTAGGYVEPAGFPGHHTVPRNPSSPPPQRTRRASRGNADAAGELHHHYLDACFRCGRHLGGNKDIFMYRGDTPFCSDECRQHQIEADEARERRSRQQPAAATKRERERSSPQRIPLWAR
>gnl_Sorbi_v3.1_Sobic.004G234300.1
MEPAERIESGSALGKRPRTKVLPRTASLVTVPSAAKQGRRQERAGAGVPSSSSLPAGGAGIGAGGGGGAVPSFYYGPFTTVETAAFLKACGLCNRRLGPGYDTFIYRGEVAFCSQECREKQIEYDERMEQTCSLTSIKEAPSVAGASGSDQSGSGGETVAAA
>gnl_Sorbi_v3.1_Sobic.004G278300.1
MEFTSSYFHAFGNPDFAAVFSGGSAQAHRPRRSTDGSAKAAEDGRSPTSATARRAPSMFCVPDTEAEEPNSFLDECTLCRKALCGDIFMYRGDTPFCSDDCRREQIEMDRIRHRRKKQQALVAAQQQAAAAAMAQRDQRTQRQLQPQH
>gnl_Sorbi_v3.1_Sobic.004G278400.1
MGGAGHHDVHFLDACFLCRKPLASNRDIFMYRGDTAFCSDECRSAQMAADEAAERNKAMASAVTHGALPAREAEAEGPRERERGKVRAGSILAL
>gnl_Sorbi_v3.1_Sobic.004G199600.1
MAGLSVLLEPHSKSHPCGKGKAAAAAQIISKATLVIHGPSHNHKQQPPQRVPPVSPTAAGSFLQRCCLCHAELAEGMDINMYRGDRAFCSVECRCRQIFMDEDALSNGEGAGAGTATVRGSRRAAGGGRVAY
>gnl_Sorbi_v3.1_Sobic.004G278100.1
MMASSSSSSFFGIEPLDGGGESETCRHAMDACSLCGKHLAGDCDIFMYRGDTPFCSEECRYHQMVRDDFKTERRPARKEEQRQRRRHQAPAAAEPPAHVPLAAANVPVAI
>gnl_Sorbi_v3.1_Sobic.004G059600.2
MMWSHEPAAEQKAAAAAATRQRSSVAKLTTASSSSLANLLSVFVGANNSNSSADPTPPPRRSFDEGGGVGLGIVAAMSHACLTGAGAGVGAEPIAIGAAARRRRAREEDESYTCVITHVAGAGGGSVRKRVYFGFGDGGGWLVEADDEAPAPAPDFLSRCCLCDKRLDGLDIYMYRGEKAFCSSECRCQQMLMDDRADKCGSEALIRSGGDYSYSVSPHSTPMAFSPSVAAA
>gnl_Sorbi_v3.1_Sobic.007G146700.1
MLPRRQSIFHLGEEGGASAVHHRVNVVGASSSSMAMGGRRARERERERLVVGLQILVHHHHHHHGRHAHAHAANVVLKQMVRPRAVAVATAGSRHGHGGHAFSCSFLKACFLCKRELSPDKDVYMYRGDQGFCSEECRWQQILVDEREAATATSKQELQRRGQAAGQARHYSPHPTPIRGRPPPRKTLAVA
>gnl_Sorbi_v3.1_Sobic.007G123800.1
MMLGKQRSGRPSPASRQQHHMRRTTSLTEFAAPDVLADVAEEEEEDEELQLLPAHAEAAAAADEVEAADPYGWAVGGAAAAGRADWLAAYRARAAPALAGLRRNSADFSAAETAAFLRACGLCNRRLGPGRDTFMYRGDTAFCSLECRQQHMTIEEWKEKCALATPPTTTADPVVPLPLPPSGGAAGSDKPAGTLTAAS
>gnl_Sorbi_v3.1_Sobic.001G344000.1
MARKLEIPQWKPDGLLPSPTSPLDRASPRGWRHRDAVGGVGLGILAALEAEEGPRAQPAAALAVPRVSIPRRAARLEVSELGCSGRCATSLCGGGGTASARRPSAFRVAEFLSCCDMCRRALDGKDIFMYRGERAFCSMECRYHAIVSDEFQEEKERKRRAAAAAAMSSAADVPKKSAAAEMAGSPCSGSGQIFFTTGIVAA
>gnl_Sorbi_v3.1_Sobic.001G481100.1
MIPRAPSLFHLEEGVGVSASTTSTPAAMVASGGGGELLVGLRLIIQPSPRKQLRPTVLRKSAVRIIPATAATATTTTCAANNNARVFVGRLEFLKRCSCCHKDLDATMDVFVYKGEQGFCSAECRCRHIAKEERREMEMLVRKRRDAFHRRHAAAPKMQGSNRHITLLQTAAR
>gnl_Sorbi_v3.1_Sobic.006G193600.1
MDCLGLAGAGRSESGGGGGGGRSGSGSGGGGGGGGGGGRDSPFALGGGGASAAAWTRLVSSGVEDELVAASSGGGGGGRAGARAGGLPQGHFLEACFLCRKPLASNRDIFMYRGDIPFCTEECRREQIEMDEEMERKESTPKKVAPRAASPKDVDSPPRPPKARAGSILAG
>gnl_Sorbi_v3.1_Sobic.006G194300.1
MATSVACAFFFDAEPLGEPGRHALDACALCSKPLTRNSDIFMYKGDTPFCSEDCRYEQMHHDAACARQAASSSRRKQQQSQRSRGASVAAKADVYVAS
>gnl_Sorbi_v3.1_Sobic.006G193700.1
MKGGGAMKPSSMFYVHEADVVQIHHFLEECSLCAKSLSGDIFMYRGDTPFCSEECRQQQIEVDRAKHRRKKRAAAHALTARSREHRHHHHHHHHHHHQQPQPRKAGMDANHHPWVDAGFARAPALRV
>gnl_Sorbi_v3.1_Sobic.006G194100.1
MAAASAAHLACAFFFDAEPAVGERSLHALDACALCAKPLARDSDIFMYRGDTPFCSEECRYEQMQLDAIRARQQASARSGGGRRQPSYSSGAEARRGHRDARKVSAVAT
>gnl_Sorbi_v3.1_Sobic.006G193900.1
MAHYHPKEAYGDLEAGFSGHSSSSSSPLKPAASPRRPGRMFCDPCDDADELHGHHHYLDICFRCRKLLSGNRDIFMYRGDMPFCSEECRQEQIEIDEAREQRLKQTGRAEQQRQRQQKQNPQRIPIWAW
>gnl_Sorbi_v3.1_Sobic.006G194000.1
MASAFFFDAEPVCEVSSLLLPALDACALCAKPLGRDDDIFMYRGDTPFCSEECRDEQMQLDAIRARQAARSAAGRRQQQQQQQYSSRTESRHQESRKVSVAT
>gnl_Sorbi_v3.1_Sobic.006G194200.1
MATSLACAGFFFDTEPIGEPRLPALNACALCSKPLTCNSDIFMYKGDTPFCSEDCRYEPMHHDAAYARQAASSSSSRRKQQQSQRSRGASVAAKAEDVYVAS
>gnl_Sorbi_v3.1_Sobic.002G183900.1
MVGKRERDCKNPMRRTTSMTEFAPPDALAAVMEDEEEAQLPYNSHISSRGAAAGGGQQQQQQQQDWLSAFVGGGGGAGPGGAAAQEDWLAAYRARAAPARAGLRRNSADYSVVETAAFLRACGLCRRRLGPGRDTFMYKGEAAFCSLECRERHITQEEWKDKCALTTSIKDAAAGAAKANGRRSSGTGKAGGRVAAA
>gnl_Sorbi_v3.1_Sobic.002G211000.1
MLPRPSQRSIFHIGEEGGDESDDHRSADEPVKNTDTTRILAGRRDHGRQLRKQDSAVDAVGVGLQILVQTNLHHTRASPHSHIVLKQVVVLPPTTTVARRHRRGPCSSFLSACSRCRKELSSKDVYMYRGDQGFCSEECRCQQILADEATEREAMIKKERMRRGLPRHLHHGPRSAMGAAAIGGASRRLVAIAY
>gnl_Spipo_v2_Spipo12G0063800
MTGAAGRRPVSKLSLLAGLAESFSSVPAAADGFSRSPTARSFGYEGGIGLGIVAAMSDGGQDNPHGGGVAIAMTPRSALPRRSEPIPIFSARSGAVGIRRRDQRVEEEEDEQEREMMSESYTCVISHVEGAAVSKRVYLDDGGGDLWGCCPGVFFDSPPAVLPPAAEDFLSRCFRCHNALHGIDIFIYR
>gnl_Spipo_v2_Spipo15G0009200
MLLGKRPRPPMRRTTSLSEIIFDVGGGGEPPHAAGSNFPPPRQQRPPPAGGGADGYICGGYDRRQQAAAAPPPQPPYNWPQQQQQQDQGPSNGLDTRYLTSMVSPRNPRRNSGDFAVEPAPFLRTCGLCNRRLGPGKDTFMYRGEVAFCSLECRQQHMTLDERRERKERCSLASVKKNTAELPQSAAAAEAAADGETVAAA
>gnl_Spipo_v2_Spipo0G0055100
MAAAGVMIPRGRHLVGLRILIQSPSSSSSPESKVVAKSSVRLPSSPSPSPASFSSFLKACRLCNKELSPLDDVYMYRGDQGFCSVDCRCRQILLDERRELEAAARARLPTPPRLRSGHRLRESDRRRRILAVS
>gnl_Spipo_v2_Spipo0G0068500
MAGLSVLLEGRKEVSRAPQIISKSFVLRPFSSRPTPPARGFLEACFLCGKQLSLEKDIYMYRGDKAFCSVECRCRQIFMDEEETVRRENCSLAASPIRQVKGIARGGRSTAAATAASGGFVY
>gnl_Spipo_v2_Spipo0G0104500
MGDGSKPRKAISFLGVPALFIGLTKGPPEQEPARSPTSPLDGKAFRSPRSPPALDRATLGLADLLLLQGSEPKAAKLPVSAPPLRTPTAEVNSAPRTPIELSEDYTCVISRRGQNPGTTHIFGDRVLGNPAGDGGGGRRWPEWTVACPEEEEPPAPADFLKACLLCKKDLEGRDVYIYRGEMAFCSSGCRALGMPDEEEEAAEDCYCPSS
>gnl_Spipo_v2_Spipo17G0006400
MEEREYTSSPAGGGDVVSAGKSLYGGGRAERQEAGTSGCGSGFCSALFTRRSAAGNWGIYRDQRIFSPRSGVDGRSRFFLESRCDEQGQHFLDACFLCKKPLGRNRDIYMYRGNIPFCSEECRLEQIEFDEARKSRNLSMRAPALRKEYKKKSSQGTDARAPGTVVAG
>gnl_Spipo_v2_Spipo5G0056100
MGESSGGSEEGESGPTSCRSTLVRRRSFVSLGSGAVVFSCWSPGGESRGHFLDECCLCRRPLGRFRDIFMYRGDTPFCSEECRQEQIALDEAGEEKVSRWSLRGSRGVPERAAAVGVQSVRSHAAETAAA
>gnl_Spipo_v2_Spipo5G0000700
MMAGGSQGRRLFSAGLRPANKLSLLVGLGESFSSSPGGEGLSRPPGASSPRNFDFDRAVGLGIVAAMNDQDPPRAAPFTKSASPPSPPPTRSVPIPIVFASAGGRRRKEWRDEEETELSESDTCVISDVGSAAVQKMVCSDDSVGDDWEAYSAGLFETPPPPAWPSLLPPPEDFLSRCFRCGKKLHGLDIFMYRGEKAFCSAECRCQQMVSEEQREKKKPFDCSMSPCSATAPLFFAAGVAAA
>gnl_Spipo_v2_Spipo5G0056200
MADGLAVPSSASAAAISRGGVTFSVEAPCEEEPRRLLDTCFLCRRPLGGSSDVFMYRGDTPFCSEDCRQEQIGLDEARDRELRYRRRSRHRRTAAAEQPSPSADAQSLHAQAAEAVAAG
>gnl_Spipo_v2_Spipo5G0056300
MADARVVPCSSTLKRRESQGELRTLGGVIFSLEVAYQEEEPRHSPDACFLCQRPLRAFGDVFMYRGDKPFCSEDCRQEQIDLDDARDREVRYRRRRHHRRAATGEEASEPADLPSIRHTLATEAIVAG
>gnl_Spipo_v2_Spipo5G0056400
MAEKRSVPRCPLLKRTESRGGLDSHGGVTFSVETPCEEEPRRLLDACFLCRRPLRGSSDVFMYRGDTPFCSEDCRQEQIDLDGARDWELGYCRRSHRRRASLLAGLPTAPQGKAAVAG
>gnl_Spipo_v2_Spipo30G0002200
MAEHGSASGGTVGQREEGVRPAPVGRWGSYAAMGPVSPRPGGGAARLFFFDAPCEDSPQHFLDACFFCKKPLGRNRDIFMYRGDTPFCSEECRQEQIEIDEAREKSLAMSLKAASSRKEKEKQKQTDKAASQGIEVRAAGAVLAV
>gnl_Stras_v2.0_SGA_v2.0_scaffold68T22830
MFSIMRSKKRGSIHPSSSCTRSDDVDDEGLRLILKKRNSNNILVNKPILLHDQISKPTCDQLNYCYLKSCHLCRKPLSMDKDIYMYSDLGFCSVECRVRQIDLDETKEIEMSAQMILSTLRQRSRPDGGGGRCETRRILEDLRMRRGAITEQESPVIFL
>gnl_Stras_v2.0_SGA_v2.0_scaffold1T00510
MPVKRSRAGNPSSCVDATVPVAAAGGGASVKAMKIDGASPPSRPPPPPPSFRTGASLVRPGEPENARIGGFLERCHYCKKRIPQNSEVYMYRDLCAFCSTECRDSQIELDISTEKKP
>gnl_Stras_v2.0_SGA_v2.0_scaffold28T11939
MTEFTLDLNNPPSDHFNAGDQIFPAAARPHHRSSGEFVQTANFLRVCFLCNRRLVQGRDIYIYRGDSAFCSLECRQQKMSEDERKEKYSSAMEIDRIAM
>gnl_Stras_v2.0_SGA_v2.0_scaffold47T17754
MTLGKRDRPALRRAASTTGVTFDVGIPEATVMPGGEFDNGYYRLLSPRYIGKNFSGGGEHAEAADFLRSCGLCHRLLGPGRDIYMYRGDTAFCSQECREQQMKQDERKERRAGMAKEEETQSPEVAAAATRAKTMAAA
>gnl_Stras_v2.0_SGA_v2.0_scaffold67T22609
MVGLSVILENYRDLSEKRSPQVISKGISMIKPPSNPSSPTSPNGFFRRKQNVSDFSSAYGFLESCFLCRKKLLPGKDIYMYKGDTAFCSVECRYRQIFMDEEEANAKGSCTLEYNCSTPSSSSSSSSRAAGKGSRNRAHAFA
>gnl_Stras_v2.0_SGA_v2.0_scaffold297T47587
MLGKSTRPVIDILTGSFVSGNRAGPADAATSPKNQTEPRAQSPRGLKNFDIGGVGLGIVAALEKSSSDNKALFGRNLSRSSPIPVMSTRNCRNSEENVEMESLEEHTIVTCHGPNKSYTKVYCNAEDNEIPFRIHNAKRGSVFHISPARIGDSSLIPPQDFLSACNLCRKELHGKDIYMYRGEKAFCSAECRYRQMRIDESTDKCSYEVSRTVEVAAGSPYSNAQILIDGILAV
>gnl_Stras_v2.0_SGA_v2.0_scaffold21T09531
MLGKKSRPVIGILTGSLIPGNKTHSDNKTTQSPKGLKRSFDYGAVGLGIAAALESDLPVNRALIRRNSSRSSPIPVSPPRNNPQRGNKFFVEQIESESFEEEYTIVTRHSPSKPCTKVYGHGGRCDGERLFGTRSGGKSSRAGVFHISPPRFSSACGGGAPADDFLSSCHLCRKKLHGEDIYMYRGEKAFCSTECRYREIAMDERIEKCGSEATRAVDLSSSGYAGGGKIFTAGILAI
>gnl_Stras_v2.0_SGA_v2.0_scaffold34T13604
MTLGKRGQPVFRTTATTAGVTFDVGVPEVAAPPNQLAAMVGSESSSGYNGLLPPRYLGKSFSGGGEHFETADFLKICGRCHRRLASGHDIYMYRGDIAFCSLDCREQQMKQDERKERVAGMARKGESHLPEMAATATGASTRASTTTDVASF
>gnl_Stras_v2.0_SGA_v2.0_scaffold52T19262
MGSAAYYAGCELYENYQPHFLDSCYLCNRPLSQNHDIFMYRGNTPFCSQECRQEQIEMDEATEKRWKLSSSKKSKSVRQLNSESASKESDTKKAVRTGTTVAVA
>gnl_Stras_v2.0_SGA_v2.0_scaffold4T02092
MYSTIRSKKKGSIYVDDDDEEGLRLILKRLANVNSNNIVIKPISKPLTCGCYLKSCHLCTKPLSLDKEIYMYRGNLGFCSVECRDRQIYLDETKELEIATKTILSTFRQSNRREGGGRCETRRLLGDFRTRGRPFPAQKSPIIFL
>gnl_Theca_v1.1_Thecc1EG037491t1
MLGKRPRPMIGKLSELLVSGSKPGFLDLATSPRGPLDLKSPSPRGLKRFDVGGVGLGIVAALEKSSDSCRHAICSSNLNRSKAIVVSSGRNWDGLRGRCEDLEMESLENYTYVTSHGPGKSSTKVYYDGGERRRSSSGHDRNGFGAVKETTPAARFVEGDVVPTYPTSDFLSTCHLCRKKLHGKDIYMYRGEKAFCSTECRSTQIMMDERKEQCRSEASRSAKVPSSPYNTGQIFSTGILAI
>gnl_Theca_v1.1_Thecc1EG039757t1
MENFGGKTRPTINLKLFTTLSESFSSPNPTKSPRNFQDGVVGLGIVAAMTDSSNTQEAICFARSPRSTPIPIVSSAKAAANFRGGGNSESLDELSENYTCVISHFGDNLIKKHVYFGDDKKNSSVFTASSSSPNKSDVGRVKREIWSDDFLSSCHLCKRELHGLDIFMYRGERAYCSAECRDKQITSDDHKEICGREARKQLDCSVSPCSGPQVFFAGVAAA
>gnl_Theca_v1.1_Thecc1EG005789t1
MSAYYYSGCPGNYEAHYLDACSLCRKSLHNSDIFMYRGNTPFCSKECRQEQMEMDEAREKNWKSGRSLRKSDAKKTVRTGTVAVA
>gnl_Theca_v1.1_Thecc1EG004307t1
MTRVGVLIVSAPDVNVQIGQRQGEQVSHFLDKCFFCKKELCQIDERFMYGDVRAFCTPECRFKQIAVGKEKEKVSKQSTGTKTEFSRKNDLQYRRGAQPQKHAY
>gnl_Theca_v1.1_Thecc1EG046683t1
MLLGKRSRHPIKRTTSMTGITVDVSNVEDVQEPLIISDPPPPPQDPLHEFPNGNFAGYDQRFLAMVSPRNPAAGRSGSTNHVVDTAPFLRSCCLCKRRLAPSRDIYMYRGDTAFCSSECREQQMKQDERKEKLKGVASKKEERHASSASSKASTKTEPVAAA
>gnl_Theca_v1.1_Thecc1EG029239t1
MALKLRSPFKLEGESEEGKNKPTYASSTKSSPVVVGLRILTQISQGKSNVVVKSALKFRPPTSKKHHGHPDGGSPADQSCFLKSCHLCNKNLSLDKEVYMYRGDQGYCSIECRDRQIVLDEMKELEVSTKQMMASYRNCSSSGRRETSVLLEDLRRRNKTPHQIRKHWAIVS
>gnl_Theca_v1.1_Thecc1EG015808t1
MDASGPSRRPCFIEEDDGLASLADMEAGYSGSHYHSPKQNGFFSRPLCYSRRSSLRNLSSSVSSPRSARFYDARFEDHQPHFLDACFLCKKPLGGNRDIFMYRGDTPFCSEDCRQEQIDVDEAKEKNWNLSSSMKALRKKDQRKSTSPTEAQDYPFRAGTVAAA
>gnl_Theca_v1.1_Thecc1EG021241t1
MVGLSVVLENQKSGSNIISKKTMLINRNSSSSGSKACSSSCVLLSARTNSQLNYPVPAFLEQCYLCKQKLLPGKDIYMYKGDSAFCSVECRCRQIFMDEEETLKKENCSLAAMKPSASSASSPSSASSASRHRKAARNRAGGFAY
>gnl_Theca_v1.1_Thecc1EG034955t1
MLLGKRPRPPMKRTTSMKEITFDLNTSNAEAPPSDRHNPLNNYPKQAAGPFGGVWGPQIQANGGGGAAGGGSGLEGFDQRLLATVSPRAHRRHSADFIETAHFLRACGLCRRRLVPGRDIYMYRGDTAFCSLECRQQQMNQDEKKEKCSIASKKQAAAASSAARSGVSAKGETVAAV
>gnl_Utrgi_v4.1_Scf00459.g18038.t1
MSGDYKCPKTSHPSAIYSDTCEAYRTPQRSDMDYPTDEDTSTSSSIFSIVPDTKPIGNGAGEKLLERCDYCKKNVFMYRDCGYCSEQCRRLQMALDEAALQRRAAPGTDLNIERPYFRMTSAYMKNKKDK
>gnl_Utrgi_v4.1_Scf00606.g20023.t1
MKPGAPPPRVHDLQLPYFLDSCFLCHAKLTPKTDIYMYRGDTAFCSQECRQEQIEVDEATNRKHKLSSSSSSSAAASASNRASSRIQKKDGDRKKSVRTGTVAVA
>gnl_Utrgi_v4.1_Scf00002.g425.t1
MRGLSAIIDNSKDQGAILQVIRKGVAIKPCSSSSSTKTETAPCSSGFLERCFLCSQKLLPGKDIYMYNGDKAFCSQECRCKQISMDERLPQG
>gnl_Utrgi_v4.1_Scf00090.g7898.t1
MRPAVTYFSGREFDAHQPHFLDSCFLCQKSLSRKSDIFMYRGDTAFCSPECRQEQIDRDEAGESRRLITAAKRASNRQVPETAGESDGKRSMRTGALVVA
>gnl_Utrgi_v4.1_Scf00052.g5608.t1
MPPKRTRDGTPPRQESNSSVLSISRPTIEENRTTQPRFLESCHYCKKRIEPRSAVFMYRDFCAFCSIECRVSQMGIDAKALTKQVPKRNVKFSSFV
>gnl_Utrgi_v4.1_Scf00090.g7897.t1
MPECALTPRVSRGPILRSSNVARSASGQTEVTQSAIIEFLVALSSSSPSPIEKYMAYSRCNMPLVLLPVAHTALEIEIPTPLTPPIYASRSPVIPIIPHLSCNHHRNSPETMRTAVAYIAGSERGALQEPHFLDSCFLCHKPLNRKRDIFMYRGNTPFCSPDCRQEQIDMDEAGESRWRTAKKPSNRQTSETSTQSDGKRSVRTAALAVA
>gnl_Utrgi_v4.1_Scf00795.g21831.t1
MRGKRPRPPIKRTASMKEFALDLSGDHGNAVTARPHRRVPAGSPPASPHFLSVCSLCHRGLIPGHDIYMYRGDTAFCSLECRQLQMNQDERKAKFSLLSNAADGSSTGENISSAGETVRAV
>gnl_Utrgi_v4.1_Scf00539.g19198.t1
MEGTKRKLSLNLSFLNLTDFKRQSSARKSPRNFEQPDGAVGLGILAAVNDHRCGGDPDLNRKAVVAISPKSASNAIPILGKNGFFKENRGGNVGWEKTDEYTCVISHVGENVIEKREYFGSVSAESVIGSTHVSFSGSRGTKAVPSSSFGELMASDFLNYCSLCKKMLQGLDIFMYRGDMAFCSSECRDEQISIEKKEAKCQSRLKKQQMEYSVSPCSDPKSFSAKVVAA
>gnl_Utrgi_v4.1_Scf00920.g22733.t1
MLGKGSRPVIEILTGPLLSGHRTSPQFESSKNQSPRSGPKAFDLGGIGLGIVAALQNSSDGFADIQVDRNLVSRSLRRSFPDPMATPIRGVAVGEFGRKGDDQTPFRIQSVFHISTARYTDTAPGLPASDFLNSCNLCGKKLHGKDIYIYRGEKAFCSAECRHRQIAIEEPKEKCSTGAASCPAGQMFSDGVLAA
>gnl_Utrgi_v4.1_Scf00038.g4519.t1
MNPPTVGGRSCFQDHPRDYFLNSCFRCRRKLSPQSDIYMYKGDTPFCSEECRQEQIETDEQVASRKQKLPSSSSSSSSPSRAASAMETKDTDPKKSVAVA
>gnl_Utrgi_v4.1_Scf00300.g14986.t1
MQTGDNFLKYCHSCRSLLSPKKDIFMYRDCGFCSEQCRRSEMALDEAIERKMAAGSQSES
>gnl_Utrgi_v4.1_Scf00045.g5080.t1
MRTAVAYISGRGFDVNQPHFLDSCFLCHKSLGRKSDIFMYRGNTPFCSQECRQEQIDMDEAGENRWRMTAAKRPTNPQTSETSGESNGKRSVRTGTLVVA
>gnl_Vitvi_Genoscope.12X_GSVIVT01001187001
MPVKRSRVGRSSSFGDAGFLSQVPTPEHRWDKRSATPSNSAKILKPSDVAGDQQARPTILTVASPEMDRGRVDVSSEKPIGAFLEKCYYCNSKIRENVEVFMYGPPLLSLSLLCTILPLTYLNLNISQMPMKRPRVGRSLSFDDASFLSQVSPLAMGSPDLRWEKHSAIAAETASANGASDSAKILKPSELVADHQSRPKILTVASPETEKGKFDESFEGPIGGFLQKCYYCKKKIHENAEVFMYGYLHAFCTSDCRDRQIIFDKELEKASAKPIEAMNEHRRVSRMKNQFGFQLEKKAAP
>gnl_Vitvi_Genoscope.12X_GSVIVT01002962001
NCRVETKKMMLGKRARPQIKRTTSMTGITVDLGHNMVAGSNGYDPRFLAATVSPRIHRRSSGEFMETAHFLRTCGLCQRRLQPGRDIYMYRGDTAFCSLECREQQMKQDERKEKYSGMASKKEDHRHHASAQTAAASEGETLAAYDRMIRDHFYDFTCLSSTGYRKEISIRSACRVYASVANPLTSTIL
>gnl_Vitvi_Genoscope.12X_GSVIVT01006366001
METAHFLRTCGLCQRRLQPGRDIYMYRGDTAFCSLECREQQMKQDERKEKYSGMASKKEDHRHHASAQTAAASEGETLAAA
>gnl_Vitvi_Genoscope.12X_GSVIVT01008993001
MLLGKRPRPPMKRTTSMTEFTLDPNSVQQPPSDSQNPFKDRPKSVGFGGDPRYSADFVDNSHFLRACCLCKRRLVSGRDIYMYRGDSAFCSLECRQQQMNQDERKEKCSLASKKEATASTAGSEGETVAAI
>gnl_Vitvi_Genoscope.12X_GSVIVT01013267001
MYRGDTPFCSEECRQEQIEMDEATEKNRSISSIKAFRKEQKTSSTPSKSQNYPFRTGTVAAA
>gnl_Vitvi_Genoscope.12X_GSVIVT01015039001
MLGKTSRPAIGKLAGSLISGNCTAILDVATSPRSPLDMKIQSPRGQKNYDLFSGVGLGIVAALDKSSNCRGEILAKYAVSGTNMGRSGPVPVTSGKNCGRLKVGFGELEMDSLEDYTYVTCHKPNKKSFTRVYFDGHETTAFHKHESPARFSNDVQAFPTSDFLSSCHLCRKNLHGKDIYMYRGEKAFCSNECRSRQIVMDERKEQCRSEASRSADVSSSPYTRGQIFSTGILAI
>gnl_Vitvi_Genoscope.12X_GSVIVT01016679001
MSPLNVEEEGHEGKRRPNFPGHESFKRSSVDPVGLRILTQFSHGESNLVLKSACRLRVPTPPPPSGASPESCFLKSCYLCNKELTPDKDIYMRSDEGFCSVECRNRQIVMDETKEIETSTKKILASSRHCRSAGGCETCVLLEDLRRRRKPISRHKNQALVS
>gnl_Vitvi_Genoscope.12X_GSVIVT01032258001
MGIERVRRVLGDERWSSSISHLSLSKKLHNSHPRNFSLWEIHRLEQGPNQYFPLQMESFSGKGRLAMNLSLFTNSFEPKSQVWSLDSKVSSTTKSPRNFEGGVVGLGIVAALNDLDNTHESLSSKPCKASILAATSPRSNPIPIANRAKHMPKVEKCRPSSGMMEMEMEMSESYTCVISHCGNNLIKKRVYFDDKPNGVVDDITTAVPISSTDAAYWVASEAAPPFKTADFLSSCYLCQKKLHGLDIFMYRGEKAFCSAECRSNQMVSDEYKEKCGSEAMKSFDYSVSPCSGPMLFFAGVAAA
>gnl_Vitvi_Genoscope.12X_GSVIVT01035123001
MVGLSIVLEAQKGINKKTPQVINKITMMTKPTPFPSPPARWNSHSPLLPAATTFLDECFLCKQKLLPGKDIYMYKGDRAFCSVECRCRQIFMDEEETVRRDNCSLAAMKPTSASSCPSSSSPSSSTSSRLRKGTRTRAGGFAY
>FraveV4A2_1g09090.t1
MLKLGKKPLPMIGKLSEMLVSGNRAGFLDVGSSPRGPLDLKIQSPAPSPRVLKNYDDGGVGLGIVAALEKSSHNNGRAKYAVCSHSSNRSDPIPVSSGQKSDEGLHELEEEDSEENYTFVTCHGRNKSITKVYYDGGDCRKITEHHVSSATCHVNHNLNQNHKQKQAPVYPTSDFLSSCHLCSKKLDGLDIYMYRGDKAFCSTECRATQIMNDERKEQCRSEASRRSADVSSSPYSRDQIFFCTAILAI
>FraveV4A2_1g21440.t1
MLLGKRPRPPIRRTTSMTGITVDQSNVEDQEPTENPSMMMDVHAPSMVVVPDGPLNHLHSPSSLGYHEQHRFLAMLSPRTNSSNHRRNSDSDLVETAHFLRTCGLCKRSLASGRDLYMYRGDTAFCSLECREQQMKQDERVEKCKGVSSKKDDRHATTRSSSKASGKAQTVAAA
>FraveV4A2_2g23180.t1
MPTPTPAKRSRICNSPSSGDTGVIRQLPPKAPEPSDRRCAAFGIVAKPVKPSPKETHREQPSPAILMVSSPEIVRGEPAAACVDQFLDECYFCQKKIPQNSDVFMYGLFGAFCSEVCRFQQIYKDKVAEQALVKSTRTAVTGAKSNVNG
>FraveV4A2_3g43200.t1
MTGKRMRLVRSKTSFDDMSTLDDQQQTPKEPRQDMEPPSNQAMIEKETPKVPHVPVAPLAMWSSTTTTQGHFLDKCTFCRKRIGDKDEIYISLQAFCSSECRIQQILEDKVREMMMCGQSAEALAWHQKMINNLKITW
>FraveV4A2_4g06100.t1
METFSGKKRPTISLSLFTSFSESISSDKSLNSIKSPRNFQEGVVGLGIVAAMTDLSSPNETPMSAKSPKSSPIPIVSAAKPAANFRGGFAVEKQLQGVEVDELSESYTCVISHFGNNLIKKRVYFDDKLSGVVNHCEVRTGVFSASPMSVGEVGREFWASDFLSSCYLCKKQLQGLDIFMYRGEKAFCSTECRDKHIRSDNHKEKCRSGAIKSLDYSVSSPCSSPLVFSAGVAVA
>FraveV4A2_4g18540.t1
MVGLSVVLEGQKGSSATATASVINKATMMINTNTKPFSPSALPYYPRVHNNYPYLPPNPNFLDKCFLCKQKLLLGKDIYMYKGDRGFCSVECRYNQIMMDEEEIVRKEMNCSMVAMKPNTASSSSSSSASSSRGSNRNKGAGGFAY
>FraveV4A2_5g20840.t1
MDSVSSARRPCFIEEDDGLASLADMEAGFSGTQLQHPFFSRPMCYTRKMGSFGSNSSLSPRSGRFWDARFEEHQPHFLEACFLCKKPLGDNRDIFMYRGDTPFCSEECRDEQIEIDEAKEKNWNRTSSMKALRKREQRKSSSANTAKEYSFRPGTVAAA
>FraveV4A2_5g37970.t2
MLLGKRPRPPMKRTTSMSEITFDLSTEAQPQPSDPLNPFSPLAVDGLMVKMASSSSPSPRNHRRNSADFVETPHFLRACGLCKRRLVPGRDIYMYRGDTAFCSLECRQQQMTLDERKDKCASSASNAVVAGHHVSSKGETMAAV
>FraveV4A2_6g35720.t1
MISRFMRRPFKLIRNLVDKQSMNDKTRSTSMAAVGLGLLLTQISQGNMKSSNIVVKPALRLRIKPTVTAGCSSRRDQQHSCYLKACHLCNKGLSLDKEVYMYRGDIGFCSIVCRDRQIVMDEMRDLEGSTKKMLAAYRRRSCTSKVLEDVHLQHDRKPSRRTIFAL
>FraveV4A2_7g08920.t1
MKKGMFSFSSYEDHFQNEPHFLDACFLCRKSLGNNSDIFMYRGNTPFCSKDCRQEQIEFDEAKEKSWKVSSSSSSSSSSRASIRKSDANKDSSTGKTVRTGTVAVA
>Maldo_HF_00552
MVSKFKRPCNLIEPAAHKLGISDKTSHTSSVAVGLGILVQISQRNKSNIIEKSALRLSQSTTCSSLEKFSCFLKTCHLCNKGLSLDEEVYMYRGDLGFCSIECRNRQIVIDDRRELEASTKQMLKSYRRDPYRCSTPKSSNTNTSRRGAASRNTNVFEDAHLQQEKTTHHRKIFAL
>Maldo_HF_02120
MENFSGKKRPTISISLFTTFSESISSDKFPKSIKSPRNFQDGVVGLGIVAAMTDLGSPNEVALSEKSPRSSPIPIVSAAKPAANFRGGFCVERAGAVVDELSESYTCVISHFGNNLTSKRVYFGDKLSGVVDDPNAGMVVASGVFSTSPLSIGEVGREFWASDFLSCCYLCKKQLHGLDIFMYRGEKAFCSAECRDKHMRSDHHKDKCRSGALKSLDYSASPCSSPLVFLAGVEVA
>Maldo_HF_07076
MLLGKRPRPPMKRTTSMSEITFDLNPISTGAPHSQPSDPNNPYQPLALWGSGGSGGGGGGGGGLDGLDQRLMMKLPSPSSASPRNHRRSSADFGETAHFLKACGLCKRRLIPGRDIYMYRGDTAFCSLECRQQQMNLDERKDKCSSIAGHQVSAKGETMVAL
>Maldo_HF_17618
MSLGKRPRLPMKRTTSMSEITFDPNTISTEAPHSQPSDPNNPYQPLALWGGGGSGGGDGGGLDGLDQRLMMKFPSPSSASPRNHRKNSADFGETAHFLKACGLCKRRLIPGRDIYMYRGDTAFCSLECRQQQINLDERKDKCSSTAGHQVSAKGETVSAL
>Maldo_HF_19053
MLKFAKRPFPMIGKISELLVSGNRAGFSDTGTSPRSPLDLKMQPSPSPRGLKSYDVGGVGLGIVAALEKSALNGREILAKYGVFCPNTNRSDPIPVNSGKNSDGFSSTGGQEFEEDSLENYTYVTLRGQNKPCTKVYYDGGDCAGSAMHRPTGNGGLTICDDDLESSVFPTSDFLSCCHLCKKSLHGKDIYMYRGEKAFCSTECRSTQIIADERKEQCRSEALRSADASRSSCSREEIVFSTGILVI
>Maldo_HF_19571
MENISGKKRPTISLSLFTTFSESISSDKSPNAIKSPRNFQEGVVGLGIVAAMTDLGNPNEVALSDKSPRSSPIPIVSAAKPAANFRGGFCVERAGAVVDELSESYTCVITHFGNNLTSKRVYFDDELSGVVDDPNAGVVVASGVFYVSPLSVGEVGREFWASDFLSWCYLCKKQLHGLDIFMYRGEKAFCSAECRDKHIRSDDHKEKCRSEALKSLEYSVSPCSSPLVFLSGVAVA
>Maldo_HF_26584
MVGLSIVLEEGQKGSGVSKKIPQVINKATMVVINKPFSSSSSSSSLLPSPSSPSQITHKSFNFSSHSSSPSFGQPSFLDQCFLCKQKLLPGKDIYMYKGDRGFCSVDCRYRQIFMDEEEIVRKEKQKYCSPSSSSASSDQRKGARNREGGFAY
>Maldo_HF_26962
MPLLHGHLALHPRTNPRHVPTTLHCGLHSALYPIFDFLLTEVRILFLDIRKSIIQCPRVGLGAIRLILGLAEEERPQTGTRATGIKGKSCPWDTVSGRGPGRQGPWKWSQHDPESGGMRTGMFSYTTYEDQTNEPHFLDACHLCRKPLGNNSDIFMYRGNTPFCSKDCRQQEIKFDENKEKSWKVTSSRRKSDPNKNSTPNKNVRTGSVAVA
>Maldo_HF_28924
MGSISYKYYISSVWTEDLYKLYGAFKYLISQPCKLHIPLQFSSSQPSSVFVFFSLTPPQTMVSKFKRPCNLIEPAAHKLGISDKTSHGSSVAVGLGILVQNSQRNKTNIIEKSALRLSQSTTCSSLEQFSCFLKTCHLCNKGLSLDREVYMYRGDLGFCSIECRNRQIVIDDMKELEASTKQMITSYRRGLYRCSLTKSSNANTSRRGSRNTNVFEDVHLQQEKTRHQRKIFVL
>Maldo_HF_30828
MLKFGKRPLPMVGRISELLVSGSSAGFSDTGTSPRGPLDLKIQPTSSPRGVKSYDVGGVGLGIVAALEKSTHNGREILAKYAVFCPNTNRSDPIPVNSGQNCDGFSSGGVQEFEEDSSENYTYVTLRGQKKSCTKVYYDGDDCAGSARHRRASCGGLTICADDLESSVFPTSDFLSCCHLCKKNLHGKDIYMYRGEKAFCSTECRSTQIVADERKEQCRLDASRSPDVSSSSCSKDEIFSTGILVI
>Maldo_HF_35414
MLLGKRPRPPMKRTASMTGITIDLTDVEGQEPTYDLQNPSAINDEHAVAVAATVVGPQEPCPVINNNHNSNYNIEKMNMNNISLGNYEEHRFLTMLSPRNNHRRRNSASQDVVETAHFLRTCGLCKRQLASGRDIYMYRGDTAFCSLECREQQIKQDERIEKCKAVSSKKEDHHASSRSTSKTSSGKSQTVAAA
>Maldo_HF_37335
MESVSGAARRPCFIDEDDGLASLADMEAGFSGSNHPFYSRPMCFARRSGSFRNVSPAMASFSSSSSFSPRSGRFCDARFEEHHQPHFLDACFLCKKPLGDNRDIFMYRGDTPFCSEECRDEQIEIDEAKEKNWNLSSSMKALRKREQRKSNNSANTATAQDYPVHTGTVAAA
>Maldo_HF_39813
MPGKRLRLVRSSTSFDDMSVLNEPLPPPKLRMKMKPPRHPTKILTEDDDVPQSAIMTLPLPYMKENDQGHTGNFLDRCNYCKKILDENDNIYMYSSLAK
>Maldo_HF_41026
MLLGKRPRPPIRRTTSMTGITVDMSDVEGQEPTDELQNPPAMNDVHAVAVAATVVDAQGPAPVINNNNYYDIEKMNMNNLGYHEEHRFLAMLSPRNNHTRRNSPSHDVVETAHFLRTCGLCKHQLASGRDIYMYRGDTAFCSLECREQQMKQDERKEKCKAASSKIEDRHAASRSTSKASSGKGQTVAAA
>Maldo_HF_43140
MVGLSIVLEGGQKGSGVSKNVPQVINKATMIVIKKPSSSSSFLPSPSSPSQITHTSFHFSSHSSVSPSFFGQPTFLDQCFLCKQKLLPGKDIYMYKGDRGFCSVDCRYRQIFMDEEEIVRKEKQKYCSSSPSASSDQRKGTRNRAGGIAY
>Maldo_HF_44440
MSLGKRPRLPMKRTTSMSEITFDPNTISTEAPHSQPSDPNNPYQPLALWGGGGSGGGDGGGLDGLDQRLMMKFPSPSSASPRNHRKNSADFGETAHFLKACGLCKRRLIPGRDIYMYRGDTAFCSLECRQQQINLDERKDKCSSTAGHQVSAKGETVSAL
>Malba_000010
MLLGKRPRPPIRRTTSMTGITVDMSDVEGQEPTDELQNPPAMNDVHAVAVAATVVDAQGPAPVINNNNYYDIERMNMNNLGYHEEHRFLAMLSPRNNHTRRNSPSHDVVETAHFLRTCGLCKRQLASGRDIYMYRGDTAFCSLECREQQMKQDERKEKCIAASSKIEDRHAASRSTSKASSGKGQTVAAA
>Malba_004748
MSLGKRPRPPMKRTTSMSEITFDQNTISTEAPHSQPSDPNNPYQPLALWGGGGSGGGDGGGLDGWDQRLMMKFPSPSSASPRNHRKNSADFGETAHFLKACGLCKHRLIPGRDIYMYRGDTAFCSLECRQQQINLDERKDKCSSTAGHQVSAKGETVSAL
>Malba_005703
MVSKFKRPCNLIEPAAHKLGISDKTSHTSSVAVGLGILVQISQRNKSNIIEKSALRLSQSTTCSSLEKFSCFLKTCHLCNKGLSLDEEVYMYRGDLGFCSIECRNRQIVIDDRRELEASTKQMLKSYRRDPYRCSTPKSSNTNTSRRGAASRNTNVFEDAHLQQEKTTHHRKIFALSYI
>Malba_005840
MENISGKKRPTISLSLFTTFSESISSDKSPNAIKSPRNFQEGVVGLGIVAAMTDLGNPNEVALSDKSPRSSPIPIVSAAKPAANFRGGFCVERAGAVVDELSESYTCVITHFGNNLTSKRVYFDDELSGVVDDPNAGVVVASGVFYVSPLSVGEVGREFWASDFLSWCYLCKKQLHGLDIFMYRGEKAFCSAECRDKHIRSDDHKEKCRSETLKSLEYSASPCTSPHVFLSGVAVA
>Malba_015118
MPEDAAMADSWRGRAKTQAVPTAEEGSGGEEAKKRSLLNLPKSLQSSISMSAKRSRSGGSSSFDDAGVSNHHLLPPKQPAEGSDPRRHVRAGFGNGAKALKPSPEAEKSPPSVLRMSSPETARMGRAAQVDEFLEQCFFCHRKLPHNEDVFMYGPFRAFCSPECRDQQFNMENVKDQPKQARLQSTKTLYSMTNNVNGRRN
>Malba_020768
MIGKISELLVSGNRAGFSDTGTSPRSPLDLKMQPSPSPRGLKSYDVGGVGLGIVAALEKSAHNGREILAKYGVFCPNTNRSDPIPVNSGKNSDGFSSRGGQEFEEDSLENYTYVTLRGQNKPCTKVYYDGGDCAGSAMHRPTGNGGLTICDDDLESSVFPTSDFLSCCHLCKKSLHGKDIYMYRGEKAFCSTECRSTQIIADERKEQCRSEALRSADASRSSCSREEIVFSTGILVI
>Malba_022615
MVGLSIVLEEGQKGSGVSKKIPQVINKATMVVINKPFSSSSSSSSLLPSPSSPSQITHKSFNFSSHSSSPSFGQPSFLDQCFLCKQKLLPGKDIYMYKGDRGFCSVDCRYRQIFMDEEEIVRKEKQKYCSPSSSSASSDQRKGARNREGGFAY
>Malba_024992
MLKFGKRPLPMIGRISELLVSGSSAGFSDTGTSPRGPLDLKIQPTSSPRGVKSYDVGGVGLGIVAALEKSTHNGREILAKYAVFCPNTNRSDPIPVNSGQNCDGFSSGGVQEFEEDSSENYTYVTLRGQKKSCTKVYYDGDDCAGSARHRRASCGGLTICADDLESSVFPTSDFLSCCHLCKKNLHGKDIYMYRGEKAFCSTECRSTQIVADERKERCRLDASRSPDVSSSSCSKDEIFSTGILVI
>Malba_026950
MLLGKRPRPPMKRTASMTGITIDLTDVEGQEPTYDLQNPSAINDEHAVAVAATVVGPLEPCPVINNNHNYNYKIEKMNMNNSSLGNHEEHRFLTMLSPRNNHRRRNSASQDVVETAHFLRTCGLCKRQLASGRDIYMYRGDTAFCSLECREQQMKQDERIEKCKAVSSKKEDRHASSRSTSKTSSGKSQTVAAA
>Malba_038207
MENFSGKKRPTISISLFTTFSESISSDKFPKSIKSPRNFQDGVVGLGIVAAMTDLGSPNEVALSEKSPRSSPIPIVSAAKPAANFRGGFCVERAGAVVDELSENYTCVISHFGNNLTSKRVYFGDKLSGVVDDPNAGMVVASGVFSTSPLSIGGVGREFWASDFLSCCYLCKKQLHGLDIFMYR
>Malba_039255
MYWRVVPPLLPPQFHSNGRWSVSLSAIRSRDAGPTCFERKTGELKDLGPRIRQHTVLTFSPRVSQNYETATASVAPPILAVMAHTLSLSPLTPTLLLKRLYLLLINHISLCSPFRSLFCQTHSSTEIIRTSEEMESVSGAARRPCFIDEDDGLASLADMEAGFSGSNHPFYSRPMCFARRSGSFRNVSPAMASFSSSSSFSPRSGRFCDARFEEHHQPHFLDACFLCKKPLGDNRDIFMYRGDTPFCSEECRDEQIEIDEAKEKNWNLSSSMKALRKREQRKSNNSANTATAQDYPVHTGTVAAA
>Malsi_01g002830
MLLGKRPRPPMKRTASMTGITIDLTDVEGQEPTYDLQNPSAINDEHAVAVAATVVGPQEPCPVINNNHNSNYNIEKMNMNNISLGNHEEHRFLTMLSPRNNHRRRNSASQDVVETAHFLRTCGLCKRQLASGRDIYMYRGDTAFCSLECREQQMKQDERIEKCKAVSSKKEDRHASSRSTSKTSSGKSQTVAAA
>Malsi_02g008640
MLKFAKRPFPMIGKISELLVSGNRAGFSDTGTSPRSPLDLKMQPSPSPRGLKSYDVGGVGLGIVAALEKSALNGREILAKYGVFCPNTNRSDPIPVNSGKNSDGFSSRGGQEFEEDSLENYTYVTLRGQNKPCTKVYYDGGDCAGSAMHRPTGNGGLTICDDDLESSVFPTSDFLSCCHLCKKSLHGKDIYMYRGEKAFCSTECRSTQIIADERKEQCRSEALRSADASRSSCSREEIVFSTGILVI
>Malsi_03g002040
MPGKRLRLVRSSTSFDDMSVLNEPLPPPKLRMKMKPPRHPTKILTEDDYVLQSAIMTLPLPYMKENDQGHTGNFLDRCNYCKKILDENDNIYMYRPLLKHEGNIRCRRH
>Malsi_06g004340
MESVSGAARRPCFIDEDDGLASLADMEAGFSGSNHPFYSRPMCFARRSGSFRNVSPAMASFSSSSSFSPRSGRFCDARFEEHHQPHFLDACFLCKKPLGDNRDIFMYRGDTPFCSEECRDEQIEIDEAKEKNWNLSSSMKALRKREQRKSNNSANTATAQDYPVHTGTVAAA
>Malsi_08g016150
MLLGKRPRPPMKRTTSMSEITFDLNTISTGAPHSQPSDPNNPYQPLALWGSGGSGSGGGGGGGGGLDGLDQRLMMKLPSPSSASPRNHRRSSADFGETAHFLKACGLCKRRLIPGRDIYMYRGDTAFCSLECRQQQMNLDERKDKCSSIAGHQVSAKSETMSTLTCHLFHPFFNRDFTNIMVARISHPPELVLLLRLFKAR
>Malsi_09g015560
MVSKFKRPCNLIEPAAHKLGISDKTSHTSSVAVGLGILVQISQRNKSNIIEKSALRLSQSTTCSSLEKFSCFLKTCHLCNKGLSLDEEVYMYRGDLGFCSIECRNRQIVIDDRRELEASTKQMLKSYRRDPYRCSTPKSSNTNTSRRGAASRNTNVFEDAHLQQEKTTHHRKIFAL
>Malsi_10g008160
MNSETLSAMNDVHAVAVAATVVEAQGPASVINNNNYDDIEKMNMNNIGYHEKYRFLAMLSPRNNHIRRNSVSHDVVEIAHFLRTCGLCKCQLASGRDIYILGPATSSSLVVPSWPTSPPPSGAIKANAPVHAERPGELIAYYKIAPPLQDRRRQRCSVH
>Malsi_11g002580
MPGKRLRLVRSSTSFDDMSVLNEPLPPPELRMKMKPPRYPAKILIEGDNVPQLAILTLPSPYMKKENDRGHIGNFLDRCNCCKKILGEKDNIYMYRYVIRCVHFVALSAVTDKLMWTNCYGLGQEDELETVTESSTKKEKP
>Malsi_13g014350
MVGLSIVLEGGQKGSGVSKNVPQVINKATMIVIKKPSSSSSFLPSPSSPSQIIHTSFHFSSHSSVSPSFFGQPTFLDQCFLCKQKLLPGKDIYMYKGDRGFCSVDCRYRQIFMDEEEIVRKEKQKYCSSSPSASSDQRKGTRNRAGGIAY
>Malsi_13g020170
MENFSGKKRPTISISLFTTFSESISSDKFPKSIKSPRNFQDGVVGLGIVAAMTDLGSPNEVALSEKSPRSSPIPIVSAAKPAANFRGGFCVERAGAVVDELSESYTCVISHFGNNLTSKRVYFGDKLSGVVDDPNAGMVVASGVFSTSPLSIGEVGREFWASDFLSCCYLCKKQLHGLDIFMYRGEKAFCSAECRDKHMRSDHHKDKCRSGALKSLDYSASPCSSPLVFLAGVEVA
>Malsi_15g020470
MLKFGKRPLPMVGRISELLVSGSSAGFSDTGTSPRGPLDLKIQPTSSPRGVKSYDVGGVGLGIVAALEKSTHNGREILAKYAVFCPNTNRSDPIPVNSGQNCDGFSSGGVQEFEEDSSENYTYVTLRGQKKSCTKVYYDGDDCAGSARHRRASCGGLTICADDLESSVFPTSDFLSCCHLCKKNLHGKDIYMYRGEKAFCSTECRSTQIVADERKEQCRLDASRSPDVSSSSYSKDEIFSTGILVI
>Malsi_15g026020
MIDLGNPNEVALSDKSPRSNPIPIVSAAKPAANFRGGFCVEMAGAVVDESAESYTCVITHFGNNLTSKRVFDDELSGVVDDPNAGVVEAFSDVVFYKSVFPCNSGGRVWTRSIKLLISSSPLPYDGGKGEQKHRQVQFCGSAQQVALAKQRADDQFYSEDEAGNTDLVHQLLQSPPSSTPARILHSSSPASEAWVAPPSPCSKSRCRRRSELR
>Malsi_15g029500
MLLGKRPRPPIRRTTSMTGITVDMSDVEGQEPTDELQNPPAMNDVHAVAVAATVVDAQGPAPVINNNNYYDIEKMNMNNLGYHEEHRFLAMLSPRNNHTRRNSPSHDVVETAHFLRTCGLCKRQLASGRDIYMYRGDTAFCSLECREQQMKQDERKEKCKAASSKIEDRHAASRSTSKASSGKGQTVAAA
>Malsi_15g032880
MSLGKRPRLPMKRTTSMSEITFDPNTISTEAPHSQPSDPNNPYQPLALWGGGGSGGGDGGGLDGLDQRLMMKFPSPSSASPRNHRKNSADFGETAHFLKACGLCKRRLIPGRDIYMYRGDTAFCSLECRQQQINLDERKDKCSSTAGHQVSAKGETVSAL
>Malsi_16g015120
MVGLSIVLEEGQKGSGVSKKIPQVINKATMVVINKPFSSSSSSSSLLPSPSSPSQITHKSFNFSSHSSSPSFGQPSFLDQCFLCKQKLLPGKDIYMYKGDRGFCSVDCRYRQIFMDEEEIVRKEKQKYCSPSSSSASSDQRKGSRNREGGFAY
>Malsi_16g020990
MENISGKKRPTMSLSLFTTFSESISSDKSPNAIKSPRNFQEGVVGLGIVAAMTDLGNPNEVALSDKSPRSSPIPIVSAAKPAANFRGGFCVERAGAVVDELSESYTCVITHFGNNLTSKRVYFDDELSGVVDDPNAGVVVASGVFYVSPLSVGEVGREFWASDFLSWCYLCKKQLHGLDIFMYRGEKAFCSAECRDKHIRSDDHKEKCRSEALKSLEYSVSPCSSPLVFLSGVAVA
>Malsi_17g013930
MGSISYKYYISSVWTEDLYKLYGAFKYLISQPCKLHIPLQFSSSQPSSVFVFFSLTPPQTMVSKFKRPCNLIEPAAHKLGISDKTSHGSSVAVGLGILVQNSQRNKTNIIEKSALRLSQSTTCSSLEQFSCFLKTCHLCNKGLSLDREVYMYRGDLGFCSIECRNRQIVIDDMKELEASTKQMITSYRRGLYRCSLTKSSNANTSRRGSRNTNVFEDVHLQQEKTRHQRKIFVL
>Malsy_01g003110
MLLGKRPRPPMKRTASMTGITIDLTDVEGQEPTYDLQNPSAINDEHAVAVAATVVGPQEPCPVINNNHNSNYNIEKMNMNNISLGNYEEHRFLTMLSPRNNHRRRNSASQDVVETAHFLRTCGLCKRQLASGRDIYMYRGDTAFCSLECREQQIKQDERIEKCKAVSSKKEDHHASSRSTSKTSSGKSQTVAAA
>Malsy_02g009470
MLKFAKRPFPMIGKISELLVSGNRAGFSDTGTSPRSPLDLKMQPSPSPRGLKSYDVGGVGLGIVAALEKSALNGREILAKYGVFCPNTNRSDPIPVNSGKNSDGFSSRGGQEFEEDSLENYTYVTLRGQNKPCTKVYYDGGDCAGSAMHRPTGNGGLTICDDDLESSVFPTSDFLSCCHLCKKSLHGKDIYMYRGEKAFCSTECRSTQIIADERKEQCRSEALRSADASRSSCSREEIVFSTGILKKVFVKSVLTKKQVNMDHITGDEIPRSFVFSRVYLNRFATQKPSIPQLDSHSCFRMRTVSHKPKTFISLHPNIFNNSGTKAMEMTMEVS
>Malsy_03g002650
MPGKRLRLVRSSTSFDDMSVLNEPLPPPKLRMKMKPPRHPTKILTEDDDVPQSAIMTLPLPYMKENDQGHTGNFLDRCNYCKKILDENDNIYMYRYEYEQYAMELETVTESSTKIEKP
>Malsy_06g004420
MESVSGAVRRPCFIDEDDGLASLADMEAGFSGSNHPFYSRPMCFARRSGSFRNVSPAMASFSSSSSFSPRSGRFCDARFEEHHQPHFLDACFLCKKPLGDNRDIFMYRGDTPFCSEECRDEQIEIDEAKEKNWNLSSSMKALRKREQRKSNNSANTATAQDYPVHTGTVAAA
>Malsy_08g016130
MLLGKRPRPPMKRTTSMSEITFDLNTISTGAPHSQPSDPNNPYQPLALWGSGGSGGGGGGGGLDGLDQRLMMKLPSPSSASPRNHRRSSADFGETAHFLKACGLCKRRLIPGRDIYMYRGDTAFCSLECRQQQMNLDERKDKCSSIAGHQVSAKGETMVAL
>Malsy_09g014230
MVSKFKRPCNLIEPAAHKLGISDKTSHTSSVAVGLGILVQISQRNKSNIIEKSALRLSQSTTCSSLEKFSCFLKTCHLCNKGLSLDEEVYMYRGDLGFCSIECRNRQIVIDDRRELEASTKQMLKSYRRDPYRCSTPKSSNTNTSRRGAASRNTNVFEDAHLQQEKTTHHRKIFAL
>Malsy_11g002770
MPGKRLRLVRSSTSFDDMSVLNEPLPPPELRMKMKPPRYPAKILIEGDNVPQLAILTLPSPYMKKENDRGHIGNFLDRCNCCKKILGEKDNIYMYSSECRDRQINVDKLLWTRPGR
>Malsy_13g013220
MVGLSIVLEGGQKGSGVSNNVPQVINKATMIVIKKPSSSSSFLPSPSSPSQITHTSFHFSSHSSVSPSFFGQPTFLDQCFLCKQKLLPGKDIYMYKGDRGFCSVDCRYRQIFMDEEEIVRKEKQKYCSSSPSASSDQRKGTRNRAGGIAY
>Malsy_13g019540
MENFSGKKRPTISISLFTTFSESISSDKFPKSIKSPRNFQDGVVGLGIVAAMTDLGSPNEVALSEKSPRSSPIPIVSAAKPAANFRSGFCVERAGAVVDELSESYTCVISHFGNNLTSKRVYFGDKLSGVVDDPNAGMVVASGVFSTSPLSIGEVGREFWASDFLSCCYLCKKQLHGLDIFMYRGEKAFCSAECRDKHMRSDHHKDKCRSGALKSLDYSASPCSRPLVFLAGVEVA
>Malsy_15g019030
MLKFGKRPLPMVGRISELLVSGSSAGFSDTGTSPRGPLDLKIQPTSSPRGVKSYDVGGVGLGIVAALEKSTHNGREILAKYAVFCPNTNRSDPIPVNSGQNCDGFSSGGVQEFEEDSSENYTYVTLRGQKKSCTKVYYDGDDCAGSARHRRASCGGLTICADDLESSVFPTSDFLSCCHLCKKNLHGKDIYMYRGEKAFCSTECRSTQIVADERKEQCRLDASRSPDVSSSSCSKDEIFSTGILVI
>Malsy_15g028140
MLLGKRPRPPIRRTTSMTGITVDMSDVEGQEPTDELQNPAAMNDVHAVAVAATVVDAQGPAPVINNNNYYDIEKMNMNNLGYHEEHRFLAMLSPRNNHTRRNSPSHDVVETAHFLRTCGLCKRQLASGRDIYMYRGDTAFCSLECREQQMKQDERKEKCKAASSKIEDRHAASRSTSKASSGKGQTVAAA
>Malsy_15g031940
MSLGKRPRPPMKRTTSMSEITFDPNTISTEAPHSQPSDPNNPYQPLALWGGGGSGGGDGGGLDGLDQRLMMKFPSPSSASPRNHRKNSADFGETAHFLKACGLCKRRLIPGRDIYMYRGDTAFCSLECRQQQINLDERKDKCSSTAGHQVSAKGETVSAL
>Malsy_16g013120
MVGLSIVLEEGQKGSGVSKKIPQVINKATMVVINKPFSSSSSSSSLLPSPSSPSQITHKSFNFSSHSSSPSFGQPSFLDQCFLCKQKLLPGKDIYMYKGDRGFCSVDCRYRQIFMDEEEIVRKEKQKYCSPSSSSASSDQRKGARNREGGFAY
>Malsy_16g019280
MENISGKKRPTISLSLFTTFSESISSDKSPNAIKSPRNFQEGVVGLGIVAAMTDLGNPNEVALSDKSPRSSPIPIVSAAKPAANFRGGFCVERAGAVVDELSESYTCVITHFGNNLTSKRVYFDDELSGVVDDPNAGVVVASGVFYVSPLSVGEVGREFWASDFLSWCYLCKKQLHGLDIFMYRGEKAFCSAECRDKHIRSDDHKEKCRSEALKSLEYSVSPCSSPLVFLSGVAVA
>Malsy_17g013760
MGSISYKYYISSVWTEDLYKLYGAFKYLISQPCKLHIPLQFSSSQPSSVFVFFSLTPPQTMVSKFKRPCNLIEPAAHKLGISDKTSHGSSVAVGLGILVQNSQRNKTNIIEKSALRLSQSTTCSSLEQFSCFLKTCHLCNKGLSLDREVYMYRGDLGFCSIECRNRQIVIDDMKELEASTKQMITSYRRGLYRCSLTKSSNANTSRRGSRNTNVFEDVHLQQEKTRHQRKIFVL
>Maldo_GDDH_00G1073400
MLLGKRPRPPIRRTTSMTGITVDMSDVEGQEPTDELQNPAAMNDVHAVAVAATVVDAQGPAPVINNNNYYDIEKMNMNNLGYHEEHRFLAMLSPRNNHTRRNSPSHDVVETAHFLRTCGLCKRQLASGRDIYMYRGDTAFCSLECREQQMKQDERKEKCKAASSKIEDRHAASRSTSKASSGKGQTVAAA
>Maldo_GDDH_01G1025300
MLLGKRPRPPMKRTASMTGITIDLTDVEGQEPTYDLQNPSAINDEHAVAVAATVVGPQEPCPVINNNHNSNYNIEKMNMNNISLGNYEEHRFLTMLSPRNNHRRRNSASQDVVETAHFLRTCGLCKRQLASGRDIYMYRGDTAFCSLECREQQIKQDERIEKCKAVSSKKEDHHASSRSTSKTSSGKSQTVAAA
>Maldo_GDDH_02G1096300
NSMISWMFENNHHPHNSKTKPWAKSHVHPLHHHILESLKLKSIPNTLNTFTFLMLKFAKRPFPMIGKISELLVSGNRAGFSDTGTSPRSPLDLKMQPSPSPRGLKSYDVGGVGLGIVAALEKSALNGREILAKYGVFCPNTNRSDPIPVNSGKNSDGFSSTGGQEFEEDSLENYTYVTLRGQNKPCTKVYYDGGDCAGSAMHRPTGNGGLTICDDDLESSVFPTSDFLSCCHLCKKSLHGKDIYMYRGEKAFCSTECRSTQIIADERKEQCRSEALRSADASRSSCSREEIVFSTGILVI
>Maldo_GDDH_06G1043700
MESVSGAVRRPCFIDEDDGLASLADMEAGFSGSNHPFYSRPMCFARRSGSFRNVSPAMASFSSSSSFSPRSGRFCDARFEEHHQPHFLDACFLCKKPLGDNRDIFMYRGDTPFCSEECRDEQIEIDEAKEKNWNLSSSMKALRKREQRKSNNSANTATAQDYPVHTGTVAAA
>Maldo_GDDH_08G1178500
MLLGKRPRPPMKRTTSMSEITFDLNTISTGAPHSQPSDPNNPYQPLALWGSGGSGGGGGGGGGLDGLDQRLMMKLPSPSSASPRNHRRSSADFGETAHFLKACGLCKRRLIPGRDIYMYRYSSSSLEIY
>Maldo_GDDH_09G1173600
PSSVFLLLLLFSNFPPQTMVSKFKRPCNLIEPAAHKLGISDKTSHTSSVAVGLGILVQISQRNKSNIIEKSALRLSQSTTCSSLEKFSCFLKTCHLCNKGLSLDEEVYMYRGDLGFCSIECRNRQIVIDDRRELDASTKQMLKSYRRDPYRCSTPKSSNTNTSRRGAASRNTNVFEDAHLQQEKTTHHRKIFAL
>Maldo_GDDH_13G1166200
MVGLSIVLEGGQKGSGVSKNVPQVINKATMIVIKKPSSSSSFLPSPSSPSQITHTSFHFSSHSSVSPSFFGQPTFLDQCFLCKQKLLPGKDIYMYKGDRGFCSVDCRYRQIFMDEEEIVRKEKQKYCSSSPSASSDQRKGTRNRAGGIAY
>Maldo_GDDH_13G1233400
MENFSGKKRPTISISLFTTFSESISSDKFPKSIKSPRNFQDGVVGLGIVAAMTDLGSPNEVALSEKSPRSSPIPIVSAAKPAANFRSGFCVERAGAVVDELSESYTCVISHFGNNLTSKRVYFGDKLSGVVDDPNAGMVVASGVFSTSPLSIGEVGREFWASDFLSCCYLCKKQLHGLDIFMYRGEKAFCSAECRDKHMRSDHHKDKCRSGALKSLDYSASPCSRPLVFLAGVEVA
>Maldo_GDDH_15G1220800
MLKFGKRPLPMVGRISELLVSGSSAGFSDTGTSPRGPLDLKIQPTSSPRGVKSYDVGGVGLGIVAALEKSTHNGREILAKYAVFCPNTNRSDPIPVNSGQNCDGFSSGGVQEFEEDSSENYTYVTLRGQKKSCTKVYYDGDDCAGSARHRRASCGGLTICADDLESSVFPTSDFLSCCHLCKKNLHGKDIYMYRGEKAFCSTECRSTQIVADERKEQCRLDASRSPDVSSSSYSKDEIFSTGILVI
>Maldo_GDDH_15G1363900
PPPPSSSSSLSLRLASLCALLEISAEKRKMSLGKRPRLPMKRTTSMSEITFDPNTISTEAPHSQPSDPNNPYQPLALWGGGGSGGGDGGGLDGLDQRLMMKFPSPSSASPRNHRKNSADFGETAHFLKACGLCKRRLIPGRDIYMYRGDTAFCSLECRQQQINLDERKDKCSSTAGHQVSAKGETVSAL
>Maldo_GDDH_16G1166000
MVGLSIVLEEGQKGSGVSKKIPQVINKATMVVINKPFSSSSSSSSLLPSPSSPSQITHKSFNFSSHSSSPSFGQPSFLDQCFLCKQKLLPGKDIYMYKGDRGFCSVDCRYRQIFMDEEEIVRKEKQKYCSPSSSSASSDQRKGARNREGGFAY
>Maldo_GDDH_16G1238400
MENISGKKRPTISLSLFTTFSESISSDKSPNAIKSPRNFQEGVVGLGIVAAMTDLGNPNEVALSDKSPRSSPIPIVSAAKPAANFRGGFCVERAGAVVDELSESYTCVITHFGNNLTSKRVYFDDELSGVVDDPNAGVVVASGVFYVSPLSVGEVGREFWASDFLSWCYLCKKQLHGLDIFMYRGEKAFCSAECRDKHIRSDDHKEKCRSEALKSLEYSVSPCSSPLVFLSGVAVA
>Maldo_GDDH_17G1153400
MGSISYKYYISSVWTEDLYKLYGAFKYLISQPCKLHIPLQFSSSQPSSVFVFFSLTPPQTMVSKFKRPCNLIEPAAHKLGISDKTSHGSSVAVGLGILVQNSQRNKTNIIEKSALRLSQSTTCSSLEQFSCFLKTCHLCNKGLSLDREVYMYRGDLGFCSIECRNRQIVIDDMKELEASTKQMITSYRRGLYRCSLTKSSNANTSRRGSRNTNVFEDVHLQQEKTRHQRKIFVL
>Maldo_Gala_01g002900
MLLGKRPRPPMKRTASMTGITIDLTDVEGQEPTYDLQNPSAINDEHAVAVAATVVGPQEPCPVINNNHNSNYNIEKMNMNNISLGNHEEHRFLTMLSPRNNHRRRNSASQDVVETAHFLRTCGLCKRQLASGRDIYMYRGDTAFCSLECREQQMKQDERIEKCKAVSSKKEDRHASSRSTSKTSSGKSQTVAAA
>Maldo_Gala_02g008350
MLKFAKRPFPMIGKISELLVSGNRAGFSDTGTSPRSPLDLKMQPSPSPRGLKSYDVGGVGLGIVAALEKSALNGREILAKYGVFCPNTNRSDPIPVNSGKNSDGFSSRGGQEFEEDSLENYTYVTLRGQNKPCTKVYYDGGDCAGSAMHRPTGNGGLTICDDDLESSVFPTSDFLSCCHLCKKSLHGKDIYMYRGEKAFCSTECRSTQIIADERKEQCRSEALRSADASRSSCSREEIVFSTGILKKVFVKSVLTKKQANMDHITGDKIPRSFVFSRSSEAASKILGKWYRSGLYFVMTNMNNFE
>Maldo_Gala_03g002010
MPGKRLRLVRSSTSFDDMSVLNEPLPPPKLRMKMKPPRHPTKILTEDDYVLQSAIMTLPLPYMKENDQGHTGNFLDRCNYCKKILDENDNIYMYSSLRAFCSSECRDRQIIVDKLLVKRSGI
>Maldo_Gala_06g004420
MESVSGAARRPCFIDEDDGLASLADMEAGFSGSNHPFYSRPMCFARRSGSFRNVSPAMASFSSSSSFSPRSGRFCDARFEEHHQPHFLDACFLCKKPLGDNRDIFMYRGDTPFCSEECRDEQIEIDEAKEKNWNLSSSMKALRKREQRKSNNSANTATAQDYPVHTGTVAAA
>Maldo_Gala_08g015930
MLLGKRPRPPMKRTTSMSEITFDLNTISTGAPHSQPSDPNNPYQPLALWGSGGSGGGGGGGGGLDGLDQRLMMKLPSPSSASPRNHRRSSADFGETAHFLKACGLCKRRLIPGRDIYMYRGDTAFCSLECRQQQMNLDERKDKCSSIAGHQVSAKGETMVAL
>Maldo_Gala_09g015110
MVSKFKRPCNLIEPAAHKLGISDKTSHTSSVAVGLGILVQISQRNKSNIIEKSALRLSQSTTCSSLEKFSCFLKTCHLCNKGLSLDEEVYMYRGDLGFCSIECRNRQIVIDDRRELDASTKQMLKSYRRDPYRCSTPKSSNTNTSRRGAASRNTNVFEDAHLQQEKTTHHRKIFAL
>Maldo_Gala_11g002600
MPGKRLRLVRSSTSFDDMSVLNEPLPPPELRMKMKPPRYPAKILIEGDNVPQLAILTLPSPYMKKENDRGHIGNFLDRCNCCKKILGEKDNIYMYRYVIRCVHFVALSAVTDKLMWTNCYGLGQEDELETVTESSTKKRKAIAIAHKQIHHS
>Maldo_Gala_13g014410
MVGLSIVLEGGQKGSGVSNNVPQVINKATMIVIKKPSSSSFLPSPSSPSQITHTSFHFSSHSSVSPSFFGQPTFLDQCFLCKQKLLPGKDIYMYKGDRGFCSVDCRYRQIFMDEEEIVRKEKQKYCSSSPSASSDQRKGTRNRAGGIAY
>Maldo_Gala_13g019770
MENFSGKKRPTISISLFTTFSESISSDKFPKSIKSPRNFQDGVVGLGIVAAMTDLGSPNEVALSEKSPRSSPIPIVSAAKPAANFRSGFCVERAGAVVDELSESYTCVISHFGNNLTSKRVYFGDKLSGVVDDPNAGMVVASGVFSTSPLSIGEVGREFWASDFLSCCYLCKKQLHGLDIFMYRGEKAFCSAECRDKHMRSDHHKDKCRSGALKSLDYSASPCSRPLVFLAGVEVA
>Maldo_Gala_15g020350
MLKFGKRPLPMVGRISELLVSGSSAGFSDTGTSPRGPLDLKIQPTSSPRGVKSYDVGGVGLGIVAALEKSTHNGREILAKYAVFCPNTNRSDPIPVNSGQNCDGFSSGGVQEFEEDSSENYTYVTLRGQKKSCTKVYYDGDDCAGSARHRRASCGGLTICADDLESSVFPTSDFLSCCHLCKKNLHGKDIYMYRGEKAFCSTECRSTQIVADERKEQCRLDASRSPDVSSSSYSKDEIFSTGILVI
>Maldo_Gala_15g029340
MLLGKRPRPPIRRTTSMTGITVDMSDVEGQEPTDELQNPAAMNDVHAVAVAATVVDAQGPAPVINNNNYYDIEKMNMNNLGYHEEHRFLAMLSPRNNHTRRNSPSHDVVETAHFLRTCGLCKRQLASGRDIYMYRGDTAFCSLECREQQMKQDERKEKCKAASSKIEDRHAASRSTSKASSGKGQTVAAA
>Maldo_Gala_15g032850
MSLGKRPRPPMKRTTSMSEITFDPNTISTEAPHSQPSDPNNPYQPLALWGGGGSGGGDGGGLDGLDQRLMMKFPSPSSASPRNHRKNSADFGETAHFLKACGLCKRRLIPGRDIYMYRGDTAFCSLECRQQQINLDERKDKCSSTAGHQVSAKGETVSAL
>Maldo_Gala_16g014780
MVGLSIVLEEGQKGSGVSKKIPQVINKATMVVINKPFSSSSSSSSLLPSPSSPSQITHKSFNFSSHSSSPSFGQPSFLDQCFLCKQKLLPGKDIYMYKGDRGFCSVDCRYRQIFMDEEEIVRKEKQKYCSPSSSSASSDQRKGARNREGGFAY
>Maldo_Gala_16g020490
MENISGKKRPTISLSLFTTFSESISSDKSPNAIKSPRNFQEGVVGLGIVAAMTDLGNPNEVALSDKSPRSSPIPIVSAAKPAANFRGGFCVERAGAVVDELSESYTCVITHFGNNLTSKRVYFDDELSGVVDDPNAGVVVASGVFYVSPLSVGEVGREFWASDFLSWCYLCKKQLHGLDIFMYRGEKAFCSAECRDKHIRSDDHKEKCRSEALKSLEYSVSPCSSPLVFLSGVAVA
>Pyrco_DAP_Chr13v0.1_33746.1
MEYFSGKKRPTISISLFTTFSESISSDKFPKSIKSPRNFQDGVVGLGIVAAMTDWAAPVKAGAVVDELSESYTCVISHFGNNLTSKRVYFDDKLSWVVDDPNAGMVVAPGVFSTSPLSIGENRAGYMRIALSRVVKLYLNRRGEKAFCSAECRDKHMRSDDHKGKCRSEALKSLDYSASPCSSPLVFLAGVEVV
>Pyrco_DAP_Chr13v0.1_33753.1
MEYFSGKKRPTISISLFTTFSESISSDKFPKSITSPRNFQDGVVGLGIVAAMTDLGSPNEVALSEKSPRSSPIPIVSAANFRGGFCVERAGAVVDELSESYTCVISHFGKNLTSKRVYFDDKLSWVVDDPTAGMVVAPGVFSTSPWSIGENRAGYMRIALSRVVKLYLNRRGEKAFCSAECRDKHMRSDDHKGKCRSEALKSLDYSASPCSSPLVFLAGVEVV
>Pyrco_DAP_Chr15v0.1_38131.1
MVGKISELLVSGSSAGFSDTDTSPRGPLDLKIQPTSSPRGVKRYDVGGVGLGILAALEKSTHNGREILAKYAVFCPNTNRSDPIPVNSGQNCDGFSSGGVQEFEEDSSENYTYVTLRGQKKSCTKVYYDGGDCAGSAMHRRASSCGLTICADDLESSVFPTSDFLSCCHLGEKAFCSTECRSTQIVADERKEQCRLEALRSADVSSSSCSKDEIFSTGILVI
>Pyrco_DAP_Chr15v0.1_39258.1
MLLGKRPRPPIRRTTSMTGIAVDMSDVQGQEPTDELQNPPAMNDVHAVAVAATVVDAQGPAPVINNNYYYDVEKMNRNNLGYHEEHRFLAMLSPRNNHTRRNSASHDVVETAHFLRTCGLCKRQLASGRDIYMYRGDAAFCSLECREQQMKQDERKEKCKAASSKIEDRHAASRSTSKASSGKGQTVAAA
>Pyrco_DAP_Chr15v0.1_39518.1
MSLGKRPRPPMKRTTSMSEITFDPNTISTEAPHSQPSDPNNPYQPLALWGGGGSGGSGGGGGLDGLDQRLMMKLPSPSSASPRNQKRNSADFGETAHFLKACGLCKRRLIPGRDIYMYRGDTAFCSLECRQQQINLDERKDKCSSTAGHQVSAKGETVSAL
>Pyrco_DAP_Chr15v0.1_39519.1
MSLGKRPRPPMKRTTSMSEITFDPNTISTEAPHSQPSDPNNPYQPLALWGGGGSGGGGRGGGLDGLDQRLMMKLPSPSSASPRNQKRNSADFGETAHFLKACGLCKRRLIPGRDIYMYRGDTAFCSLECRQQQINLDERKDKCSSTAGHQVSAKGETVSAL
>Pyrco_DAP_Chr16v0.1_41675.1
MDMVGLSIVLEEGQKGSGVNKKIPQVINKATMVVINKPFSSSSSSSPSQITHKSFNFSSHSSSPSFFGQPSFLDQCFLCKQKLLPGKDIYMYKGDRGFCSVDCRYRQIFMDEEEIVRKEKQKYCSPSSSSASSDQRKGTRNRAGGFAY
>Pyrco_DAP_Chr17v0.1_44768.1
MMVSKFKRPCNLIEPAAHKLGISDKTSHGSSVAVGLGILVQNSQRNRTNIIEKSALRLSQSTTYSSLEQFSCFLKTCHLCNKGLSLDKEVYMYRGDLGFCSIECRNRQIVIDDMKELEASTKQMITSYRRGLYRCSLTKSGNANTSRRGSRNTNVFEDVHLQQEKTRHQRKIFVL
>Pyrco_DAP_Chr1v0.1_00202.1
MLLGKRPRPPMKRTASMTGITVDLTDVEGQEPTDDLQNPSAVNDEHAVAVAATVVGPQEPCPVINNSHNYNYNIEMMNMNNSSLGYHEEHRFLAMLSPRNNHRRRNTASHDVVETAHFLRTCGLCKRQLASGRDIYMYRGDTAFCSLECREQQMKQDERIV
>Pyrco_DAP_Chr1v0.1_00211.1
MLLGKRPRPPMKRTASMTGITVDLTDVEGQEPTDDLQNPSAVNDEHAVAVAATVVGPQEPCPVINNSHNYNYNIETMNMNNSSLGYHEEHRFLAMLSPRNNHRRRNTASHDVVETAHFLRTCGLCKRRLASGRDIYMYRGDTAFCSLECREQQMKQDERIV
>Pyrco_DAP_Chr2v0.1_03354.1
MISWVFENNHHPHNSKKKPWAKSHVHPLHHHILRSLKLKSIPNTLDTFTFLMLKFAKRPFPMIGKISELLVSGNRAGFSDTETSPRSPLDLKMQPSPSPRGLKSYDVGGVGLGILAALEKSAHNGREILAKYGVFCPNRNRSDPIPVNSGKNSDGFSSRGGQEFEEDSLENYTYVTLRGQNKPCTKVYYDGGDCAGSAMHRRTGYGGLTICDDDLESSVFPTSDFLSCCHLCKKSLHGKDIYMYRGEKAFCSTECRSTQIIADERKEQCRSEALRSADASRSSCSREEIIFSTGILAI
>Pyrco_DAP_Chr2v0.1_04483.1
MIKTHFDNSFRQPHATVHVERNQRKIVGRPNNWNPSSVGRSPPSIPHLHNRDRSKNMAHVQRAQKEGAARGIRSVVVGPGDKDLGSRASMILSQVGPAASMFWWVRVPSESPPRGNTPFCSKDCRQEEIKFDENKEKSWKVTSSRRKSDPNKNSTPNKNVRTGSVAVA
>Pyrco_DAP_Chr3v0.1_05579.1
MPGKRLRLVRSSTSFDDMNVFNEPLPPPKLRTKMKPPCYPTKILTEDDDVPQSAIMTLPSPSMKENDQGHTGNFLDRCYYCKKILDENDNIYMYSSLRAFCSSECRDRQIIVDKLLWKRSGR
>Pyrco_DAP_Chr3v0.1_05622.1
MPGKRLRLVRSSTSFDDMNVFNEPLPPPKLRTKMKPPRYPTKILTEDDDVPQSAIMTLPSPSMKENDQGHTGNFLDRCYYCKKILDENDNIYMYSSLRAFCSSECRDRQIIVDKLLWKRSGR
>Pyrco_DAP_Chr3v0.1_07717.1
MSAKRSRSGGSSSFDDAGVSNHHLLPPKPPSEGSDPRRHVRAGFGNGAKALKPSPEAEKSPPSVLRMSSPETARMGRAAQVDEFLEQCFFCHRKLPHNEDVFMYGPFRAFCSPECRDQQFNMENVKDQPKQVRLQSTKTMYSMTNNVNG
>Pyrco_DAP_Chr6v0.1_13959.1
MESVSGAARRPCFIDEDDGLASLADMEAGFSGSNHPFYSRPMCFARRSGSFRNVSPAMASFSSSSSFSPRSGRFCDARFEEHHQPHFLDACFLCKKPLGDNRDIFMYRGDTPFCSEECRDEQIEIDEAKEKNWNRSSSMKALRKREQRKSNNSANTATAQDYPVHTGTVAAA
>Pyrco_DAP_Chr8v0.1_20463.1
MSLGKRPRPPMKRTTSLSEITFDLNTISTGAPHSQPSDPNNPYQPLALWGSGGGGGGLDGLDQRLMMKLPSPSSASPRNHRRNSADFGETAHFLKACGLCKRRLIPGRDIYMYRGDTAFCSLECRQQQMNLDERKDKCSSIAGHQVSAKGETMVAL
>Pyrco_BP1_000442.1
MDMVGLSIVLEEGQKGSGVNKKIPQVINKATMVVINKPFSSSSSPSQITHKSFNFSSHSSSPSFFGQPSFLDQCFLCKQKLLPGKDIYMYKGDRGFCSVDCRYRQIFMDEEEIVRKEKQKYCSPSSSSASSDQRKGTRNRAGGFAY
>Pyrco_BP1_000598.1
MSLGKRPRPPMKRTTSMSEITFDPNTISTEAPHSQPSDPNNPYQPLALWGGGGSGGGGGGGGLDGLDQRLMMKLPSPSSASPRNQKRNSADFGETAHFLKACGLCKRRLIPGRDIYMYRGDTAFCSLECRQQQINLDERKDKCSSTAGHQVSAKGETVSAL
>Pyrco_BP1_002128.1
MESVSGAARRPCFIDEDDGLASLADMEAGFSGSNHPFYSRPMCFARRSGSFRNVSPAMASFSSSSSFSPRSGRFCDARFEEHHQPHFLDACFLCKKPLGDNRDIFMYRGDTPFCSEECRDEQIEIDEAKEKNWNRSSSMKALRKREQRKSNNSANTATAQDYPVHTGTVAAA
>Pyrco_BP1_016755.1
MENISGKKRPTISLSLFTTFSESISSDKSPNSIKSPRNFQEGVVGLGIVAAMTDLGNPNEVALSDKSPRSSPIPIVSAAKPAANFRGGFCVERAGAVVDELSESYTCVISHFGNNLTSKKVYFDDELSGVVDDPNAGVVVASGVFYVSPLSVGEVGREFWASDFLSSCYLCKKQLHGLDIFMYRGERAFCSAECRDKHIRSDDHKDKCRSEALKSLEYSVSPCSSPLVFLSGVAVA
>Pyrco_BP1_019360.1
MSAKRSRSGGSSSFDDAGVSNHHLLPPKPSSEGSDPRRHVRAGFGNGAKALKPSPEAEKSPPSVLRMSSPETARMGRAAQVDEFLEQCFFCHRKLPHNEDVFMYG
>Pyrco_BP1_022159.1
MIGKISELLVSGNRAGFSDTETSPRSPLDLKMQPSPSPRGLKSYDVGGVGLGILAALEKSAHNGREILAKYGVFCPNRNRSDPIPVNSGKNSDGFSSRGGQEFEEDSLENYTYVTLRGQNKPCTKVYYDGGDCAGSAMHCRTGYGGLTICDDDLESSVFPTSDFLSCCHLCKKSLHGKDIYMYRGEKAFCSTECRSTQIIADERKEQCRSEALRSADASRSSCSREEIIFSTGILVI
>Pyrco_BP1_023818.1
MLLGKRPRPPMKRTTSMSEITFDLNTISTGAPHSQPSDPNNPYQPLALWGSGGGGGGLDGLDQRLMMKLPSPSSASPRNHRRNSADFGETAHFLKACGLCKRRLIPGRDIYMYRGDTAFCSLECRQQQMNLDERKDKCSSIAGHQVSAKGETMVAL
>Pyrco_BP1_028109.1
MTDLGSPNEVALSEKSPRSSPIPIVSAANFRGGFCVERAGAVVDELSESYTCVISHFGKNLTSKRVYFDDKLSWVVDDPTAGMVVAPGVFSTSPWSIGEVGREFWASDFLSCCYLCKKQLHGLDIFMYR
>Pyrco_BP1_030216.1
MVGKISELLVSGSSAGFSDTDTSPRGPLDLKIQPTSSPRGVKSYDVGGVGLGILAALEKSTHNGREILAKYAVFCPNTNRSDPIPVNSGQNCDGFSSGGVQEFEEDSSENYTYVTLRGQKKSCTKVYYDGGDCAGSAMHRRASSGGLTICADDLESSVFPTSDFLSCCHLCKKNLHGKDIYMYRGEKAFCSTECRSTQIVADERKEQCRLEALRSADVSSSSCSKDEIFSTGILVI
>Pyrco_BP1_034983.1
MPGKRLRLVRSSTSFDDMNVFNEPLPPPKLRTKMKPPCYPTKILTEDDDVPQSAIMTLPSPSMKENDQGHTGNFLDRCYYCKKILDENDNIYMYRYVSAIVIASLRVTYSFRIYLSSSLAK
>Pyrco_BP1_038167.1
MVSKLKRPCNLIEPAAHKLGIGDKTSHSSSVAVGLGILVQISQRNKSNIIEKSALRLSQSTTCSSLEKFSCFLKTCHLCNKGLSLDEEVYMYRGDLGFCSIECRNRQIVIDDRRELEASTKQMLKSYRRDLYRCNTPKSSNTNTSRRGAASHNTNVFEDVHLQQEKTTHHRKIFAL
>Pyrco_BP1_040134.1
MVSKFKRPCNLIEPAAHKLGISDKTSHGSSVAVGLGILVQNSQRNRTNIIEKSALRLSQSTTYSSLEQFSCFLKTCHLCNKGLSLDKEVYMYRGDLGFCSIECRNRQIVIDDMKELEASTKQMITSYRRGLYRCSLTKSGNANTSRRGSRNTNVFEDVHLQQEKTRHQRKIFVL
>Pyrco_BP1_044864.1
MVGLSIVLEGGQKGSGVSKNVPQVINKATMIVINKPSSSSSFSFLPSPSSPSQITHTSFHFSSHSSVSPSSFGQPTFLDQCFLCKQKLLPGKDIYMYKGDRGFCSVDCRYRQIFMDEEEIVHKEKQKYCSSSPSASSDQRKGTRNRAGGFAY
>Pyrco_BP1_045183.1
MLLGKRPRPPMKRTASMTGITVDLTDVEGQEPTDDLQNPSAVNDEHAVAVAATVVGPQEPCPVINNSHNYNYNIEMMNMNNSSLGYHEEHRFLAMLSPRNNHRRRNTASHDVVETAHFLRTCGLCKRQLASGRDIYMYR
>Pyrco_BP_DH_02g07610
MISWVFENNHHPHNSKTKPWAKSHVHPLHHHILRSLKPKSIPNTLDTFTFLMLKFAKRPFPMIGKISELLVSGNRAGFSDTETSPRSPLDLKMQPSPSPRGLKSYDVGGVGLGILAALEKSAHNGREILAKYGVFCPNRNRSDPIPVNSGKNSDGFSSRGGQEFEEDSLENYTYVTLRGQNKPCTKVYYDGGDCAGSAMHCRTGYGGLTICDDDLESSVFPTSDFLSCCHLCKKSLHGKDIYMYRGEKAFCSTECRSTQIIADERKEQCRSEALRSADASRSSCSREDRSSSLLGFL
>Pyrco_BP_DH_06g03670
MESVSGAARRPCFIDEDDGLASLADMEAGFSGSNHPFYSRPMCFARRSGSFRNVSPAMASFSSSSSFSPRSGRFCDARFEEHHQPHFLDACFLCKKPLGDNRDIFMYRGDTPFCSEECRDEQIEIDEAKEKNWNRSSSMKALRKREQRKSNNSANTATAQDYPVHTGTVAAA
>Pyrco_BP_DH_08g15280
MLLGKRPRPPMKRTTSMSEITFDLNTISTGAPHSQPSDPNNPYQPPALWGSGGGGGGLDGLDQRLMMKLPSPSSASPRNHRRNSADFGETAHFLKACGLCKRRLIPGRDIYMYRGDTAFCSLECRQQQMNLDERKDKCSSIAGHQVSAKGETMVAL
>Pyrco_BP_DH_09g09100
MVSKLKRPCNLIEPAAHKLGISDKTSHSSSVAVGLGILVQISQRNKSNIIEKSALRLSQSTTCSSLEKFSCFLKTCHLCNKGLSLDEEVYMYRGDLGFCSIECRNRQIVIDDRRELEASTKQMLKSYRRDLYRCNTPKSSNTNTSRRGAASHNTNVFEDVHLQQEKTTHHRKIFAL
>Pyrco_BP_DH_13g14200
MVGLSIVLEGGQKGSGVSKNVPQVINKATMIVINKPSSSSSFSFLPSPSSPSQITHTSFHFSSHSSVSPSSFGQPTFLDQCFLCKQKLLPGKDIYMYKGDRGFCSVDCRYRQIFMDEEEIVHKEKQKYCSSSPSASSDQRKGTRNRAGGFAY
>Pyrco_BP_DH_13g20600
MEYFSGKKRPTISISLFTTFSESISSDKFPKSIKSPRNFQDGVVGLGIVAAMTDLGSPSEVALSEKSPRSSPIPIVSAANFRGGFCVDRAGAVVDELSESYTCVISHFGNNLTSKRVYFDDKLSWVVDDPNAGMVVAPGVFSTSPWSIGEVGREFWASDFLSCCYLCKKQLHGLDIFMYRGEKAFCSAECRDKHMRSDDHKGKCRSEAVKSLDYSASPCSSPLVFLAGVEVV
>Pyrco_BP_DH_15g19560
MLKFGKRPLPMVGKISELLVSGSSAGFSDTDTSPRGPLDLKIQPTSSPRGVKRYDVGGVGLGILAALEKSTHNGREILAKYAVFCPNTNRSDPIPVNSGQNCDGFSSGGVQEFEEDSSENYTYVTLRGQKKSCTKVYYDGGDCAGSAMHRRASSCGLTICADDLESSVFPTSDFLSCCHLCKKNLHGKDIYMYRGEKAFCSTECRSTQIVADERKEQCRLEALRSADVSSSSCSKDEIFSTGILVI
>Pyrco_BP_DH_15g29830
MLLGKRPRPPIRRTTSMTGITVDMSDVQGQEPTDELQNSPAMNDVHAVAVAATVVDAQGPAPVINNNNYYDVEKMNMNNLGYHEEHRFLAMLSPRNNHTRRNSASHDVVETAHFLRTCGLCKRQLASGRDIYMYRGDAAFCSLECREQQMKQDERKEKCKAASSKIEDRHAASRSTSKASSGKGQTVAAA
>Pyrco_BP_DH_15g32690
MIKRVLMKSHGTVHFNEKSHFYTKNFINFLNKIIKVLAWIFHLCKQQLPLTSHWPQVTRLHNPLSLLSIAITTVQIHSSVSGSSLSSPPSLPPTPLCLSVLLLFLSLSLDFRENCSCSLFALLEISAEKRKMSLGKRPRPPMKRTTSMSEITFDPNTISTEAPHSQPSDPNNPYQPLALWGGGGSGGGGRGGGLDGLDQRLMMKLPSPSSASPRNQKRNSADFGETAHFLKACGLCKRRLIPGRDIYMYRGDTAFCSLECRQQQINLDERKDKCSSTAGHQVSAKGETVSAL
>Pyrco_BP_DH_16g14040
MDMVGLSIVLEEGQKGSGVNKKIPQVINKATMVVINKPFSSSSSSSPSQITHKSFNFSSHSSSPSFFGQPSFLDQCFLCKQKLLPGKDIYMYKGDRGFCSVDCRYRQIFMDEEEIVRKEKQKYCSPSSSSASSDQRKGTRNRAGGFAY
>Pyrco_BP_DH_16g19950
MENISGKKRPTISLSLFTTFSESISSDKSPNSIKSPRNFQEGVVGLGIVAAMTDLGNPNEVALSDKSPRSSPIPIVSAAKPAANFRGGFCVERAGAVVDELSESYTCVISHFGNNLTSKKVYFDDELSGVVDDPNAGVVVASGVFYVSPLSVGEVGREFWASDFLSSCYLCKKQLHGLDIFMYRGERAFCSAECRDKHIRSDDHKDKCRSEALKSLEYSVSPCSSPLVFLSGVAVA
>Pyrco_BP_DH_17g14630
MYYKQLGYLLCGRKTCISLYGAFKYLISQPCKLHIPLQFSSSQPSSVFVFFSLIPPQTMVSKFKRPCNLIEPAAHKLGISDKTSHGSSVAVGLGILVQNSQRNRTNIIEKSALRLSQSTTYSSLEQFSCFLKTCHLCNKGLSLDKEVYMYRGDLGFCSIECRNRQIVIDDMKELEASTKQMITSYRRGLYRCSLTKSGNANTSRRGSRNTNVFEDVHLQQEKTRHQRKIFVL
>Pruav_co4077599.1_g010.1.mk
MASKRCRLLRSSSQGETGLYTHIQPLQPSVPLGEPAQQKRPQRPTIKQLEKQPQSQHQRSIFRLNSPTEEKSDYVFKEQPDEGFRAFLKRCSLCKKQLKQDGDVYMYGYLTAYCSPDCRDDQMALDGFDKKIAADREIRKMEVFLKPNAPLH
>Pruav_sc0000030.1_g140.1.mk
MLLGKRPRPPMKRTTSMSEITFDLNTISTEAAQSQPSDPNNPFNPLALWGGGGGGGGGGLDGLDQRLMMKMASPSPSPRSHRKNSADFVETAHFLRACGLCKRRLVPGRDTAFCSLECRQQQMNLDERNDKCFSTAGRQVSTKGETVAAL
>Pruav_sc0000129.1_g1440.1.mk
MLKCGKRPFPMIGKLSELLVSGNRAGFFFDMAKTSPRSPLDLKMQSSSPRGLKNYDLGGVGLGIIAALEKSSHNGREILAKYAVCGQNLNQSEPIPVSSAQNCDGFSTRVRQEFEEDSLENYTYVTQRGHNKSFTRVYYDGGDCKTSSMHHHVEDDLQTCNDNNLASVFPTSDFLSSCHLCKKNLHGKDIYMYRGESAFCSTECRATQIMMDERKEQCRSEALRSVEVSGSSCSRDQIFSTGILVI
>Pruav_sc0000174.1_g420.1.mk
MVGLSIVLEGQKRSGGVGKNIPQVINKTTMVVINKPSSSSSCLPSPSNPSKSHKNLLFSPQTPFLAPTFLDQCFLCRQKLLPGKDIYMYKGDRGFCSVECRYRQIFMDEEESLRQEKQCSMAAMKPTSASSSSSSSSAASNQRKGTRNRGSGFAY
>Pruav_sc0000540.1_g040.1.mk
MDSISSSARRPCFIEEDDGLASLADMEAGFSGSHHPFFSRPMCYARRSSSFRNLSGMASFSSSSSLSPRSGRFCDARFEETHQPHFLEACFLCKKPLGDNRDIFMYRGDTPFCSEECRDEQIEIDEAKEKNWNLSSSMKALRKREQRKSNNTASNTNQDYPFHTGTVAAA
>Pruav_sc0000719.1_g010.1.mk
MPGKRLRFVRSSTSFYDLSSLHEPLPLPPPEQQLQMKPPRYPKNVPMEEDDASPPAWSPNMKENGQGQSGNFLDRCNYCRKILGEKDNIYMYSDVNGWLNSCLCLVAEKIMEKTIFRCGHFVALSAVTDKLLWTRSGKECVPVDHRNRGLAEEDEQCDQSMRSLQQRK
>Pruav_sc0000843.1_g290.1.mk
MLSPYFTTLLSFLFLLLSSSLISSLLLSGSTKMISKFRKASNLVDHKQSSVAVGLKILIQISQGNKSNIIVKSSLRLSQPTPEFSCFLKTCHLCNKGLSLEKEVYMYSIQCRNRQIVIDEMRDLEASTKQMLASYRRGQNRCSSNTKSRLSVLEDVHLQQDRIPQHRNIFAL
>Pruav_sc0001059.1_g340.1.mk
MRTGMFSYTTYEDQQIEPHFLDACFLCRKPLGNNSDIFMYRGNTPFCSKDCRQEQIQFDEAKQKSWKVSSSSSSSRGALRKSDTNKNPTPDKSVRTTGTVSVA
>Pruav_sc0001248.1_g350.1.mk
MENFSGKKRPTISLSLFTTLSESISSDKYPNSIKSPRNFQEGVVGLGIVAAMTDLSNPNEVASSERSPRSSPIPIVSAAKPAANFRGGFNMERPGVVVDELSESYTCVISHFGNNLTRKRVYFDDKLSGVVNDPSSGVVASGVFSASPVSVGEVDREFWASDFLSSCYLCNKQLHGLDIFMYSAECRDKHIRSDDHKEKCRSEAIKSMDYSVSPCSSPLVFLAGVAVA
>Pruav_sc0001539.1_g360.1.mk
MASKRCRLLRSSSQGETGLYTHIQPLQPSVPLGEPAQQKRPQRPTIKQLEKQPQSQHQRSIFRLNSPTEEKSDYVFKEQPDEGFRAFLKRCSLCKKQLKQDGDVYMYGYLTAYCSPDCRDDQMALDGFDKKIAADREIRKMEVFLKPNAPLH
>Pruav_sc0001932.1_g180.1.mk
MSAKRSRIGHSSSSSDTGLLPPPSAESSDSRLHVRTAFGNGAKALKPSSEAVQSPPSVLTMSSPEIVTMGREAQVDKFLDHCYFCRRRLPHNEDVFMCGPFRAFCSPECRDQQVDLDKIAEQPKQVPVQPVRTMYSMTNNVNGPKATS
>Pruav_sc0004909.1_g010.1.mk
MLLGKRPRPSMRRTTSMTGITVDLSDVEGQEPTDVHAAAAAAAAAMVVGPQQGPAAAVNNNNNNNIESMDMKNNFGYHEQHRFLAMLSPRNNHRTNSAAPDVVETAHFLRTCGLCKRHLASGRDIYMYRGDTAFCSLECREQQMKQDERVEKFKAVASKKDDRHASRSTSTNSKASGKSQTVAAA
>Pruav_sc0006659.1_g010.1.mk
MPGKRLRFVRSSTSFYDLSSLHEPLPLPPPEQQLQMKPPRYPKNVPMEEDDASPPAWSPNMKENGQGQSGNFLDRCNYCRKILGEKDNIYMYSDVNGWLNSCLCLVAEKIMEKTIFRCGHFVALSAVTDKLLWTRSGKECVPVDHRNRGLAEEDEQCDQSMRSLQQRK
>Pyrusco0g001150.1
MLKFAKRPFPMIGKISELLVSGNRAGFSDTETSPRSPLDLKMQPSPSPRGLKSYDVGGVGLGILAALEKSAHNGREILAKYGVFCPNRNRSDPIPVNSGKNSDGFSSRGGQEFEEDSLENYTYVTLRGQNKPCTKVYYDGGDCAGSAMHRRTGYGGLTICDDDLESSVFPTSDFLSCCHLCKKSLHGKDIYMYRGEKAFCSTECRSTQIIADERKEQCRSEALRSADASRSSCSREEIIFSTGILAI
>Pyrusco0g010420.1
MENISGKKRPTISLSLFTTFSESISSDKSPNSIKSPRNFQEGVVGLGIVAAMTDLGNPNEVALSDKSPRSSPIPIVSAAKPAANFRGGFCVERAGAVVDELSESYTCVISHFGNNLTSKKVYFDDELSGVVDDPNAGVVVASGVFYVSPLSVGEVGREFWASDFLSSCYLCKKQLHGLDIFMYRGEKAFCSAECRDKHIRSDDHKEKCRTEALKSLEYSVSPCSSPLVFLSGVAVA
>Pyrusco0g025090.1
MPGKRLRLVRSSTSFDDMNVFNEPLPPPKLRTKMKPPCYPTKILTEDDDVPQSAIMTLPSPSMKENDQGHTGNFLDRCYYCKKILDENDNIYMYSSLRAFCSSECRDRQIIVDKLLWKRSGR
>Pyrusco0g025610.1
MPGKRLRLVRSSTSFDDMNVFNEPLPPPKLRTKMKPPCYPTKILTEDDDVPQSAIMTLPSPSMKENDQGHTGNFLDRCYYCKKILDENDNIYMYSSLRAFCSSECRDRQIIVDKLLWKRSGR
>Pyrusco0g055730.1
MLKFGKRPLPMVGKISELLVSGSSARFSDRDTSPRGPLDLKIQPTSSPRGVKSYDVGGVGLGILAALEKSTHNGREILAKYAVLCPNTNRSDPIPVNSGQNCDGFSSGGVQEFEEDSSENYTYVTLRGQKKSCTKVYYDGGDCAGSAMHRRASSGGLTICADDLESSVFSTSDFLSCCHLCKKNLHGKDIYMYRGEKAFCSTECRSTEIVADERKEQCRLEALRSADVSSSSCSKDEIFSTGILVI
>Pyrusco13g003310.1
MVGLSIVLEGGQKGSGVSKNVPQVINKATMIVINKPSSSSSSSFLPSPSSPSQITHTSFHFSSHSSVSPSSFGQPTFLDQCLLCKQKLLPGKDIYMYKGDRGFCSVDCRYRQIFMDEEEIVHKEKQKYCSSSPSASSDQRKGTRNRAGGFAC
>Pyrusco13g009180.1
MENFSGKKRATISISLSTTFSESISSDKFPKSIKSPRNFQDGVVGLAIVAAMTDLGSPNEVALSEKSPRSSPIPIVSAAKPAANFKRGFCVERAGAVVDELSESYTCVISHFGNNLTSKRVYFDDKLSWVVDDPNAGMVVAPGVFSTSPWSIGEVGREFWASDFLSCCYLCKKQLHGLDIFMYRGEKAFCSAECRDKHMRSDDHKDKCRSEALKSLDYSASPCSGPLVFLAGVEVV
>Pyrusco15g005670.1
MLLGKRPRPPIRRTTSMTGIAVDMSDVQGQEPTDELQNPPAMNDVHAVAVAATVVDAQGPAPVINNNYYYDVEKMNRNNLGYHEEHRFLAMLSPRNNHTRRNSASHDVVETAHFLRTCGLCKRQLASGRDIYMYRGDAAFCSLECREQQMKQDERKEKCKAASSKIEDRHAASRSTSKASSGKGQTVAAA
>Pyrusco17g009840.1
MARMQGSLQSPQLVSGWDPSPINIIYLLCGRKTCISLSGAFKYLISQPCKLHIPLQFSSSQPSSVFVFFYLIPPQTMVSKFKRPCNLIEPAAHKLGISDKTSHGSSVAVGLGILVHNSQRNRTNIIEKSALRLSQSTTCSSLEQFSCFLKTCHLCNKGLSLDKEVYMYRGDLGFCSIECRNRQIVIDDMKELEASTKQMITSYRRGLYRCSLTKSGNANTSRRGSRNTNVFEDVHLQQEKTRHQRKIFVL
>Pyrusco1g002860.1
MLLGKRPRPPMKRTASMTGITVDLTDVEVQEPTDDLQNPSAVNDEHAVAVAATVVGPQEPCPVINNSHNYNYNIEMMNMNNSSLGYHEEHRFLAMLSPRNNHRRRNTGSHDVVETAHFLRTCGLCKRQLASGRDIYMYRGDAAFCSLECREQQMKQDERIV
>Pyrusco6g003900.1
MESVSGAARRPCFIDEDDGLASLADMEAGFSGSHHPFYSRPMCFARRSGSFRNVSPAMASFSSSSSFSPRSGRFCDARFEEHHQPHFLDACFLCKKPLGDNRDIFMYRGDTPFCSEECRDEQIEIDEAKEKNWNRSSSMKALRKREQRKSNNSANTATAQDYPVHTGTVAAA
>Pyrusco9g009150.1
MVSKLKRPCNLIEPAAHKLGIGDKTSHSSSVAVGLGILVQISQRNKSNIIEKSALRLSQSTTCSSLEKFSCFLKTCHLCNKGLSLDEEVYMYRGDLGFCSIECRNRQIVIDDRRELEASTKQMLKSYRRDLYRCNTPKSSNTNTSRRGAASHNTNVFEDVHLQQEKTTHHRKIFAL
>Pyrbe_000218
MLLGKRPRPPMKRTASMTVITVDLTDVEGQEPTDDLQNPSAVNDEHAVAVAETVVGPQEPCPVINNSHNYNYNIEMMNMNNSSLGYHEEHRFLAMLSPRNNHRRRNTASHDVVETAHFLRTCGLCKRQLASGRDIYMYRGDAAFCSLECREQQMKQDERIV
>Pyrbe_014572
MVGLSIVLEGGQKGSGVSKNVPQVINKATMIVINKPSSSSSSSFLPSPSSPSQITHTSFHFSSHSSVSPSSFGQPTFLDQCFLCKQKLLPGKDIYMYKGDRGFCSVDCRYRQIFMDEEEIVHKEKQKYRSSSPSASFDQGKGTRNRAGGFAY
>Pyrbe_015271
MENFSGKKRPTISISLSTTFSESISSDKFPKSIKSPRNFQDGVVGLGIVAAMTDLGSPNEVALSEKSPRSSPIPIVSAANFRGGFCVERAGAVVDELSESYTCVISHFGNNLTSKRVYFDDKLSWVVDDPNAGMVVAPGVFSTSPWSIGEVGREFWASDFLSCCYLCKKQLHGLDIFMYRGEKAFCSAECRDKHMRSDDHKGKCRSEALKSLDYSASPCSSPLVFLAGVEVV
>Pyrbe_015842
MSLGKRPRPPMKRTTSLSEITFDPNTISTEAPHSQPSDPNNPYQPLALWGGGGSGGGGCGGGLDGLDQRPMMKLPSPSSASPRNQKRNSADFGETAHFLKACGLCKRRLIPGRDIYMYRGDTAFCSLECRQQQINLDERKDKCSSTAGHQVSAKGETVSAL
>Pyrbe_021523
MVGKISELLVSGSSARFSDTDTSPRGPLDLKIQPTSSPRGVKSYDVGGVGLGILAALEKSTHNGREILAKYAVLCPNTNRSDPIPVNSGQNCDGFSSGGVQEFEENSSENYTYVTLRGQKKSCTKVYYDGGDCAGSAMHRRASSGGLTIFADDLESSVFPTSDFLSCCHLCKKNLHGKDIYMYRGEKAFCSTECRSTQIVADERKEQCRLEALRSADVSSSSCSKDGIFSTGILVI
>Pyrbe_022800
MLLGKRPRPPIRRTTSMTGITVDMSDVQGHEPTDELQNPPAMNDVHAVEVAATVVDAQGPAPVINNNNYYDIEKMNMNNLGYHEEHRFLAMLSPRNNHTRRNYASHDVVETAHFLRMCGLCKCQLASGRDIYMYRGDAAFCSLECREQQMKQDERKEKCKAASSKIEDRHAVSRSTSKASSGKGQTVAAA
>Pyrbe_023504
MSLGKRPRPPMKRTTSLSEITFDPNTISTEAPHSQPSDPNNPYQPLALWGGGGSGGGGCGGGLDGLDQRPMMKLPSPSSASPRNQKRNSADFGETAHFLKACGLCKRRLIPGRDIYMYRGDTAFCSLECRQQQINLDERKDKCSSTAGHQVSAKGETVSAL
>Pyrbe_025979
MVVINKPFSSSSSSSPSQITHKSFNFSSHSSSPSFFGQPSFLDQCFLCKQKLLPGKDIYMYKGDRGFCSVDCRYRQIFMDEEEIVRKEKQKYCSPSSSSASSDQRKGARNRAGGFAY
>Pyrbe_026812
MENISGKKRPTISLSLFTTFSESISSDKSPNSIKSPRNFQEGVVGLGIVAAMTDLGKPNEVALSDKSPRSSPIPIVSAAKPAANFRGGFCVERAGAVVDELSESYTCVISHFGNNLTSKKVYFDDEPSGVVDDPNAGVVVASGVFYVSPLSVGEVGREFWASDFLSSCYLCKKQLHGLDIFMYRGEKAFCSAECRDKHIRSDDHKDKCRSEALKSLEYSVSPCSSPLVFLSGVAVA
>Pyrbe_029435
MVSKFKRPCNLIEPAAHKLGISDKTSHGSSVAVGLGILVHNSQRNRTNIIEKSALRLSQSTTCSSLEQFSCFLKTCHLCNKGLSLDKEVYMYRGDLGFCSIECRNRQIVIDDMKELEASTKQMITSYRRGLYRCSLTKSGNANTSRRGSRNTNVFEDVHLQQEKTRHQRKIFVL
>Pyrbe_031846
MLKFAKRPFPMIGKISELLVSGNRAGFSDTETSPRSPLDLKMQPSPSPRGLKSYDVGGVGLGILAALEKSAHNGREILAKYGVFCPNRNRSDPIPVNSGKNSDGFSSRGGQEFEEDSLENYTYVTLRGQNKPCTKVYYDGGDCAGSAMHRRTGYGGLTICDDDLESSVFPTSDFLSCCHLCKKSLHGKDIYMYRGEKAFCSTECRSTQIIADERKEQCRSEALRSADASRSSCSREEIIFSTGILAI
>Pyrbe_034430
MPGKRLRLVRSSTSFDDMNVFNEPLPPPKLRTKMKPPRYPTKILTEDDDVPQSAIMTLPSPSMKENHQGHTGNFLDRCYYCKKILDENDNIYMYSSLRAFCSSECRDRQIIVDKLLWKRSGR
>Pyrbe_037203
MSAKRSRSGGSSSFDDAGVSNHHLLPPKPPAEGSDPRHHVRAGFGNSAKALKPSPEAEKSPPSVLRMSSPETARMGRAAQVDEFLEQCFFCHRKLPHNEDVFMYGPFRAFCSPQCRDQQFNMENVKDQPKQVRVQSTKTMYSMTNNVNG
>Pyrbe_044904
MESVSGAARRPCFIDEDDGLASLADMEAGFSGSNHPFYSRPMCFARRSGSLRNFSPAMASFSSSSSFSPRSGRFCDARFEEHHQPHFLDACFLCKKPLGDNRDIFMYRGDTPFCSEECRDEQIEIDEANEKNWNRSSSMKALRKREQRKSNNSANTATATAQDYPVHTGTVAAA
>Pyrbe_052580
MLLGKRPRPPMKRTTSMSEITFDLNTMSTGAPHSQPSDPNNPYQPLALWGSGGGGGGLDGLDQRLMMKLPSPSSASPRNHRRSSADFGETAHFLKACGLCKRQLIPGRDIYMYRGDTAFCSLECRQQQMNLDERKDKCSSIAGHQVSAKG
>Pyrbe_055000
MVSKLKRPCNLIEPAAHKLGIGDKTSHSSSVAVGLGILVQISQRNKSNIIEKSALRLSQSTTCSSLEKFSCFLKTCHLCNKGLSLDEEVYMYRGDLGFCSIECRNRQIVIDDRRELEASTKQMLKSYRRDLYRCNTPKSSNTNTSRRGAASHNTNVFEDIEEKSHPTSSKAPKSHLDPNPSPFHFFFPVDPNPNPSRYSKPHPTSLDAPKSHLNSGDELDQLTLQVIEQRCRERRRRRRGRKGDEKGFGGTLQMFAPKEGG
>Pyrbe_058397
MLLGKRPRPPMKRTASMTGITVDLTDVEGQEPTDDLQNPSAVNDEHAVAVAATVVGPQEPCPVINNSHNYNYNIEMMNMNNSSLGYHEEHRFLAMLSPRNNHRRRNTASHDVVETAHFLRTCGLCKRQLASGRDIYMYR
>Pyrbe_059475
MVSKFKRPCNLIEPAAHKLGISDKTSHGSSVAVGLGILVQNSQRNRTNIIEKSALRLSQSTTCSSLEQFSCFLKTCHLCNKGLSLDKEVYMYRGDLGFCSIECRNRQIVIDDMKELEASTKQMITSYRRGLYRCSLTKSGNANTSRRGSRNTNVFEDVHLQQEKTRHQRKIFVL
>Pyrpy_N_01g0261.1
MLLGKRPRPPMKRTASMTGITVDLTDVEGQEPTDDLQNPSAVNDEHAVAVAATVVGPQEPCPVINNSHNYNYNIEMMNMNNSSLGYHEEHRFLAMLSPRNNHRRRNTASHDVVETAHFLRTCGLCKRQLASGRDIYMYRGDAAFCSLECREQQMKQDERIV
>Pyrpy_N_02g0757.1
MISWVFENNHHPHNSKTKPWAKSHVHPLHHHILRSLKLKSIPNTLDTFTFLMLKFAKRPFPMIGKISELLVSGNRAGFSDTETSPRSPLDLKMQPSPSPRGLKSYDVGGVGLGILAALEKSAHNGREILAKYGVFCPNRNRSDPIPVNSGKNSDGFSSRGGQEFEEDSLENYTYVTLRGQNKPCTKVYYDGGDCAGSAMHRRTGYGGLTICDDDLESSVFPTSDFLSCCHLCKKSLHGKDIYMYRGEKAFCSTECRSTQIIADERKEQCRSEALRSADASRSSCSREEIIFSTGILAI
>Pyrpy_N_03g0189.1
MPGKRLRLVRSSTSFDDMNVFNEPLPPPKLRTKMKPPRYPTKILTEDDDVPQSAIMTLPSPSMKENDQGHTGNFLDRCYYCKKILDENDNIYMYSSLRAFCSSECRDRQIIVDKLLWKRSGR
>Pyrpy_N_03g0347.1
MPGKRLRLVRSSTSFDDMNVFNEPLPPPKLRTKMKPPRYPTKILTEDDDVPQSAIMTLRSPSMKENDQGHTGNFLDRCYYCKKILDENDNIYMYSSLRAFCSSECRDRQIIVDKLLWKRSGR
>Pyrpy_N_06g0399.1
MESVSGAARRPCFIDEDDGLASLADMEAGFSGSHHPFYSRPMCFARRSGSFRNVSPAMASFSSSSSFSPRSGRFCDARFEEHHQPHFLDACFLCKKPLGDNRDIFMYRGDTPFCSEECRDEQIEIDEAKEKNWNRSSSMKALRKREQRKSNNSANTATAQDYPVHTGTVAAA
>Pyrpy_N_08g1737.1
MLLGKRPRPPMKRTTSMSEITFDLNTISTGAPHSQPSDPNNPYQPPALWSSGGGGGGGLDGLDQRLMMKLPSPSSASPGNHRRSSADFGETAHFLKACGLCKRRLIPGRDIYMYRGDTAFCSLECRQQLMNLDERKDKCSSIAGHQVSAKGETMVAL
>Pyrpy_N_08g1914.1
MLLGKRPRPPMKRTTSMSEITFDLNTMSTGEPHSQPSDPNNPYQPLALWGSGGGGGGLDGLDQRLMMKLPSPSSASPRNHRRSSADFGETAHFLKACGLCKRRLIPGRDIYMYRGDTAFCSLECRQQQMNLDERKDKCSSIAGHQVSAKGETMVAL
>Pyrpy_N_09g1424.1
MVSKLKRPCNLIEPAAHKLGISDKTSHSSSVAVGLGILVQISQRNKSNIIEKSALRLSQSTTCSSLEKFSCFLKTCHLCNKGLSLDEEVYMYRGDLGFCSIECRNRQIVIDDRREFEASNKQMLKSYRRDLYRCDTPKSSNTNTSRRGAASHNTNVFEDVHLQQEKTTHHRKIFAL
>Pyrpy_N_11g0236.1
MPGKRLRLVRSSTSFDDMNVLNEPLPPPELRMKMKPPRYPAKILIEDDDVPQLAILTLPSPYMKKENDRGHIGNFLDRCNYCKKILGEKDNIYMYSSLRAFCSSECRDRQINVDKLLWTRPGR
>Pyrpy_N_13g1645.1
MVGLSIVLEGGQKGSGVSKNVPQVINKATMIVINKPSSSSSSSFLPSPSSPSQITHTSFHFSSHSSVSPSSFGQPTFLDQCLLCKQKLLPGKDIYMYKGDRGFCSVDCRYRQIFMDEEEIVHKEKQKYCSSSPSASSDQRKGTRNRAGGFAC
>Pyrpy_N_13g2235.1
MEYFSGKKRPTISISLSTTFSKSISSDKFPKSIKSPRNFQDGVVGLGIVAAMTELGSPNEAALSEKSPRSSPIPIVSAANFRGGFCVERAGAVVDELSESYTCVISHFGNNLTSKRVYFDDKLSWVVDDPNAGKPGMVVAPGVFSTSPLSVGEVGREGEKAFCSAECRDKHMRSDDHKGKCRSEALKSLDYSASPCSSPLVFLAGVEVV
>Pyrpy_N_15g0954.1
MESVSGVARRPCFIDEDDGLASLADMEAGFSGSNHPFYSRPMCFARRSGSFRNVSPAMASFSSSSSFSPRSGRFCDARFEEHHQPHFLDACFLCKKPLGDNRDIFMYRLVDYPLQIH
>Pyrpy_N_15g1903.1
MLKFGKRPLPMVGKISELLVSGSSARFSDRDTSPRGPLDLKIQPTSSPRGVKSYDVGGVGLGILAALEKSTHNGREILAKYAVLCPNTNRSDPIPVNSGQNCDGFSSGGVQEFEEDSSENYTYVTLRGQKKSCTKVYYDGGDCAGSAMHRRASSGGLTICADDLESSVFSTSDFLSCCHLCKKNLHGKDIYMYRGEKAFCSTECRSTEIVADERKEQCRLEALRSADVSSSSCSKDEIFSTGILVI
>Pyrpy_N_15g2729.1
MLLGKRPRPPIRRTTSMTGITVDMSDVQGQEPTDELQNPPAMNDVHAVAVAATVVDAQGPAPVINNNYYYDIEKMNMNNLGYHEEHRFLAMLSPRNNHTRRNSASHDVVETAHFLRTCGLCKRQLASGRDIYMYRGDAAFCSLECREQQMKQDERKEKCKAASSKIEDHHAASRSTSKASSGKGQTVVAA
>Pyrpy_N_15g3047.1
ATGHSTPQPSICLKHCNNQRSRFAPQFLALLYLPHLHFPSLLSVSPSCFSLSLDFRENCSCSLFALLEISAEKRKMSLGKRPRPPMKRTTSMSEITFDPNTISTEAPHSQPSDPNNPYQPLALWGGGGSGGGGGGGGLDGLDQRPMMKLPSPSSASPRNQKRNSADFGETAHFLKACGLCKRRLIAGRDIYMYRGDTAFCSLECRQQQINLDERKDKCSSTAGHQVSTKGETVSAL
>Pyrpy_N_16g1099.1
MDMVGLSIVLEEGQKGSGVNKKIPQVINKATMVVINKPFSSSSSSSPSQITHKSFNFSSHSSSPSFFGQPSFLDQCFLCKQKLLPGKDIYMYKGDRGFCSVDCRYRQIFMDEEEIVRKEKQKYCSPSSSSASSDQRKGARNRAGGFAY
>Pyrpy_N_16g1692.1
MENISGKKRPTISLSLFTTFSESISSDKSPNSIKSPRNFQEGVVGLGIVAAMTDLGNPNEVALSDKSPRSSPIPIVSAAKPAANFRGGFCVERAGAVVDELSESYTCVISHFGNNLTSKKVYFDDELSGVVDDPNAGVVVASGVFYVSPLSVGEVGREFWASDFLSSCYLCKKQLHGLDIFMYRGEKAFCSAECRDKHIRSDDHKEKCRSEALKSLEYSVSPCSSPLVFLSGVAVA
>Pyrpy_N_17g1430.1
TCISLSGAFKYLISQPCKLHIPLQFSSSQPSSVFVFFYLIPPQTMVSKFKRPCNLIEPAAHKLGISDKTSHGSSVAVGLGILVHNSQRNRTNIIEKSALRLSQSTTCSSLEQFSCFLKTCHLCNKGLSLDKEVYMYRGDLGFCSIECRNRQIVIDDMKELEASTKQMITSYRRGLYRCSLTKSEQDRD
>Rosch_v2.0_Chr1g0344361
MKKGMFSYTSYEDHFQNEPHFLDACFLCRKSLGNNSDIFMYRGNTPFCSKDCRQEQIEFDEAKEKSWKVSSSSSSSSSSSSSSSSSSRASIRKSDANKNSTTNKTVRTGTVAVA
>Rosch_v2.0_Chr2g0095501
MLTLGKKPLPMIGKLSEMLVSGNRAGFLDVGSSPRGPLDLKMQSPSPSPRGLKCYDVGGVGLGIVAALEKSSHNGREILAKYCVCSHSSNRSDPIPVNSGQKSDTTGLHALEEEDSEENYTFVTCHGRNKSITKVYYDGVVCTEHRVSVEPCHVNHNHKQKQAPVYPTSDFLSSCHLCSQKLHGKDIYMYRGEKAFCSTECRAKQIMSDERKEQCRSEASRRSADVSSSPYSRDQIFFSTGILAI
>Rosch_v2.0_Chr2g0115261
MLLGKRPRPPIRRTTSMTGITVDLNNVEDQEPTENPSMMDVHASSTEVGPDGPVNYNQSPNSLGYHEQHRFLAMLSPRTNSSNHRRNSASDLVETAHFLRTCGLCKRSLASGRDLYMYRGDTAFCSLECREQQMKQDERVEKCKGVASKKEDRHATRPSSKASGKTQTVAAA
>Rosch_v2.0_Chr2g0147731
MISRFMRRPFKLIKNLVDKQSMNDKTKSSMAAVGLGLLLTQISQGKKSSNIVVKPALRLRIKPAVTDGYSSLRDQQHSCFLKACHLCNKGLSLDKEVYMYRGDIGFCSIVCRDRQIALDEMKELEASTKKMLAAYRRRSCRSNVLEDVHQQQKRIPSQRTIFAL
>Rosch_v2.0_Chr4g0397681
METFSGKKRPTISLSLFTSFSESISSDKSSNSIKSPRNFQDGVVGLGIVAAMTDLSSPKEIPMSAKSPKSSPIPIVSAAKPAANFRGGLVVEKQLQGVVVDELSESYTCVISHFGNNLTKKRVYFDDKLSGVVNDCSDCEVRSGVFSASPLSVGEVGREFWSSDFLSSCYLCKKQLQGLDIFMYRGEKAFCSTECRDKHIRSDNYKEKCRSEAIKSLDYSVSSPCSSPLVFSAGVAVA
>Rosch_v2.0_Chr4g0423101
MVGLSVLLESQNGSSTTATTGVGGDGKKIPQVINKATMVINTNTKPFSPSALPYYPQNFNHSPYLPPNPNFLEKCFLCKQKLLLGKDIYMYKGDRGFCSVECRYNQILMDEEEIVRNEMHCSMVAMKPDSASSSSASSSRRSNRNKGSRNRAGGFAY
>Rosch_v2.0_Chr6g0290431
MPTRAKRTRICSSPSSGEAGVIRQLPPKEPEQSNCRFAAFGNVVSSVKPSREEARRDHARPAILTVSSPEIVFMEPAAAQVDQFLDECYFCQKRIPQNADVFMYGLFGAFCSEVCRFQQIYKDKVAEQALVKSTRTAINGTKSNVNGS
>Rosch_v2.0_Chr7g0207851
MDSVSSGRRPCFIEEDDGLASLADMEAGFSGSQHPFFSRPMCYSRKGSFRNLSVMGSNSSLSPRSGRFWDARFEEHQPHFLEACFLCKKPLGDNRDIFMYRGDTPFCSEECRCEQIEIDEAREKNCNLSSSMKALRKREQRKSSSPNTAKDYPFRPGTVAAA
>Rosch_v2.0_Chr7g0239911
MLLGKRPRPPMKRTTSMSEITFDLNTEAQPQPSDPHNPFSPLAFDGLMVKMASSSPSPRNHRRNSADFVETPHFLRACGLCKRRLVPGRDIYMYRGDTAFCSLECRQQQMTLDERNDKCSSSASTAVVAGHHVSSKGETVAAV
>Rubch_LG01.1700
MLLGKRPRPPIKRTTSMTGITVDVEGQEPTEENPIMMDVHASSTVVGPDGTGNNIQNHNSFGYHEQHRFLAMLSPRNSEPRNSSASDLVETAHFLRTCGLCKRRLASGRDLYMYKGDTAFCSLECREQQMKQDEIVEKCKGVASKKEDRHATRSSSKASGKTQTVAAA
>Rubch_LG01.2849
MLKLGKKPLPMIGKLSEMLVSGNRAGFFDAGFPRGPLDLKMQSPSPSPRGLKNYDLGGVGLGIVAALEKTSHNGREILAKYAVCSRHTNRSDPIPVNSGQNSDVFPKGLQELEEEDSEENYTFVTCHGRNKSVTKVYYDGGDCRTSTKHHANRFDTCSDNHNHNQAPVYPTSDFLSSCHLCSKKLHGKDIYMYRGDKAFCSTECRSTQIMNDERKEQCRAEASRRSGDVSSSSYSRDEIFFSAGILAI
>Rubch_LG03.5102
MAGKRMRLVRSKTSFDDMSALDRQLPPQERRKPMKPPNNQIMIEKQTQKVSQPVATLSIWSSTSTQEHTSHFLDKCYYCSKTIGDKDEIYMYSSLRAFCRSECRIQQMLEDKLRERMMCGQSAEALSWHKMIIHNMKITW
>Rubch_LG03.5105
MVGKRMRLVRSKTSFDDMSALDMQLPPQEQRQPTKPPNNQIMTEKQTQKVSQPVATLSIWSSTSTQEHTSHFLDKCYYCRKTIGRRDLYVQLRVSYTTDDGGQVEGEDDVRAIGRSLIVEQDDYPQYEDNMVTMNKSSICMQGCFGISLHFSQ
>Rubch_LG04.1671
MVGLSVVLEGQYGCTSTTSAGVGKKIPQVINKATMVINSSTKPFSPSALPYYPKNFTNSPYLPPNPNFLDKCFLCNQKLLLGKDIYMYKGDRGFCSVECRYKQILMDEEEIIRKEMRCSMAAMKPTSASSSSASSSRDSNRSKGGRNRAGGFAY
>Rubch_LG04.3702
MENFSGKKRPTISLSLFTTLSESISGDKSSNSIKSPRNFQEGVVGLGIVAALSSPNEIPMSAKSPKSSPIPIVSAAKPAANFRVMEKQLQGVVVDELSESYTCVISHFGNNLTKKRVYFDDKLSGVVNDSSACVVSTGVFSASPLSVGEVGRDYWASDFLSACYLCNKQLQGLDIFMYRGEKAFCSTECRDKHIRSDNYKEKCRSEAVKSHDYSVSSPCSSPLVFSAGVAVA
>Rubch_LG04.4204
MASKRSRIFRSSSQGEMRIFTQMNRIESPVALWHQKHQQAPLVIDIPPESAKKASVKQPCRSIFQLASPSGSPIRERQSEDGSKDFLKACSCKKEFQGQTDIYMYGDLAAFCSIECRAHRMNLDGFDKKCVVDTNNVMFKGAVALARKKKLRTAIHQPFD
>Rubch_LG05.1823
MDSSGRRPCFIEEDDGLASLADMEAGFSGNYQRPFFSRPMCYSRKGSLRNLSAMGSFGSSSSMSPRSGRFWDARFEEHQPHFLEACFLCKKPLGDNRDIFMYRGDTPFCSEECRDEQIEIDEAKEKNWNLSSSMKALRKREQRKSSSSNSSKDYPFRPGTVAAA
>Rubch_LG05.4155
MLLGKRPRPPMKRTTSMSEITFDLNTEAQPQPSDPHDQRLMMKMAASSSSSPRNHRRNSADFVETPHFLRACGLCKRRLVPGRDIYMYRGDTAFCSLECRQQQMTLDERKENCSSSASTAVAGHQVSAKGETVAAL
>Rubch_LG06.1608
MAAVGLGLLLTQISQGKKSSNIVVKSGLRLRSKTTIAGRGSRLDQQHSCFLKACHLCNKGLSLDKDVYMYRGDIGFCSIVCRDRQIVLDEMRELEASTKQMLADYRRRSCSSNVLEDVHLQHDRHRTLFAV
>Rubch_LG07.3184
MFSFATYEDDYQNEPHFLDSCFLCRKSLGNNSDIFMYRGNTPFCSKDCRQEQIEFDEAQEKSLKVSSSSSSSSTTTTSSRAAHRKSDANKNSTPNNTVRTGTVAVA
>Ruboc_01_G03025
MLKLGKKPLPMIGKLSEMLVSGNRAGFFDVGLSPRGPLDLKMQSPSPSPRGLKNYDLGGVGLGIVAALEKSSHNGREILAKYAVCSRNTNRSDPIPVNSGQNSDMFPKGLQELEEEDSEENYTFVTCHGRNKSITKVYYDGGDCRTSTEHRANRFDTCSDNHNHNQAPVYPTSDFLSSCHLCSKKLHGKDIYMYRGDKAFCSTECRSTQIMNDERKEQCRAEASRRSGDVSSSSYSRDEIFFSAGILAI
>Ruboc_01_G10703
MLLGKRPRPPIRRTTSMTGITVDVEGQEPTEENPIMMDVHASSTVVGPDGPGNNIQDHNSFGYHEQHRFLAMLSPRNNEPRNSSASDLVETAHFLRTCGLCKRRLASGRDLYMYKGDTAFCSLECREQQMKQDERVEKCKGVASKNEDRHATRSSSKASGKTQTVAAA
>Ruboc_02_G35098
MPTPAKRCRIGNSEEAGVISQLPPKAQEPSDHLLHADGAAFENSAKPLPEKEQPRPVILTVSSPEIVSAETPAQVDQFLDQCNLCLKKLSHNTDVFMYGHFGAFCSEVCRFQQIYKDKVAEQALVKSTRTAVNSMKSNVVNG
>Ruboc_03_G21018
MAGKRMRLVRSKTSFDDMSALDRQLPLQERWQPMKPPNNQIMTEKQTQKVSQPVATLSIWSSTSTQEHTSHFLDKCYYCRKTIGDKDEIYMYSSLSAFCSSECRIQQMLEDKLRERMMCGQSAEALSWHKMIIHNMKITW
>Ruboc_03_G31790
MAGKRMRLVRSKTSFDDMSALDRQLPPQERRQPMKPPNNQIMTEKQTQKVSQPVATLSIWSSTSTQEHTSHFLDKCYYCRKTIGDKDEIYMYSSLSAFCSSECRIQQMLEDKLRERMMCGQSAEALSWHKMIIHNMKITW
>Ruboc_04_G12645
MENFSGKKRPTISLSLFTTLSESISSDKSSNSIKSPRNFQEGVVGLGIVAALSSPNEIPMSAKSPKSSPIPIVSAAKPAANFRVTEKQLQGVVVDELSESYTCVISHFGNNLTKKRVYFDDRLSGVVNDSSVCVMSTGVFSASPLSVGEVGRDFWASDFLSACYLCNKQLQGLDIFMYRGEKAFCSTECRDKHIRSDNYKEKCRSEALKSHDFSVSSPCSSPLVFSAEVAVA
>Ruboc_04_G19558
MVGLSVVLEGQNGGTSTTSAGVSKKIPQVINKATMVINSSTKPFSPSALPYYPKIFTNSPYLPPNPNFLDKCFLCNQKLLLGKDIYMYKGDRGFCSVECRYKQILMDEEEIIRKEMHCSMVAMKPTSASSSSASSSRGSNGSKGGRNRAVPVNFESGNAHHESLNFSGYKQW
>Ruboc_04_G23431
MASKRSRIFRSSSHGEMRIFTQMNRLESHVALWHQKHQQAPLVIDIPPEPAKKLSVKQPCRSIFQLASPSGSPIRERQPEEGSKDFLKACSLCKKEFPGQTDIYMYGEIGAFCSIECRAHQMNLDGFDKKCVVDTNNVMFKGAVALARKKKLQVPSSNIPATLFIKIKEFISTMQELLAI
>Ruboc_05_G07295
MDSSGRRPCFIEEDDGLASLADMEAGFSGNYQHPFFSRPMCYSRKGSLRNLSAMGSFGSSSSMSPRSGRFWDARFEEHQPHFLEACFRCKKPLGDNRDIFMYRGDTPFCSEECRDEQIEIDEAKEKDWNLSSSMKALRKREQRKSSSSNSSKDYPFRPGTVAAA
>Ruboc_05_G25928
MLLGKRPRPPMKRTTSMSEITFDLNTEAQPQPSDPHDQRLMMKMAASSSPSPRNHRRNSADFVETPHFLRACGLCKHRLVPGRDIYMYRGDTAFCSLECRQQQMTLDERKEKCSSTASTAVAGHQVSAKGETVAAL
>Ruboc_06_G11097
MISKFMRRHFRFIKNLVDKQSMNDKTKSSVAVVGLGLLLITQISQGKKSSNIVVKSGLRLRSRATITGRGSRLGQQHSCFLKACHLCNKGLSLDKEVYMYRGDIGFCSIVCRDRQIVLDEMRELEASTKQILAAYRRRSCSSNVLEDVHLQHDRQRTLFALY
>Ruboc_07_G25355
MRNGMFSFATYEDDYQNEPHFLDACFLCRKSLGNNSDIFMYRGNTPFCSKDCRQEQIEFDEAKERSLKVSSSSSSSSSSSSSSRVAHRKSDANKNSTPNKTVRTGTVAGKENYHISYGKMVEWSSRIILNMAEI
