# Supplementary material for: Transcriptomics of long‐term, low oxygen storage coupled with ethylene signaling interference suggests neofunctionalization of hypoxia response pathways in apple ( Malus domestica )
Source: Plant Direct. 2024 Dec 20;8(12):e70025. doi: 10.1002/pld3.70025 (PMC11660084; doi:10.1002/pld3.70025)
Supplement: Supplementary file 2 — Data S2: Homologs of all 606 hypoxia response genes identified in this study across 42 representative species of land plants). [file PLD3-8-e70025-s004.gz › 01-integratedGeneFamilies_dir/1232.fna]

>gnl_Ambtr_v1.0_evm_27.model.AmTr_v1.0_scaffold00065.86
ATGGAGCAGAAGAGAAAGGGCATGAGCAAGCTTGCTAGGTGCTTGAAGGCCTGCTCCCCCATTAGAGCCCTATGCAAAGCTAGAGATTTCTATGTGAGGAGCATGAACGAATGCGCCGGGGTAGCAGACTTCACCATGATCATGGGCGGACCAACAGGTGGTGTTACCATGCTCCCCCGTAGCTATAGCACGGCCTCGACGAGGAGCCAAGAGGATCTCAGAGAGTTGATCAGAGCGGCCTCACAGAAGAGAGAGAAAGGGAAAATCAACCCATCACCCGTGATTTTAACGCCTTCGGCAGCGAGGGTAGCTAAGAGTCGTAGTGTTAATATTGGGACCATTGATGAGGAGCAGCCATGTTATTTCAATGGTAGTTTCAACACGAAGAATGAGGGAGGTGAGTTTATTCCAAGGAGCAGGAGTTGTGCTGTGGCCCAAGGGAGGATGGGGTTT
>gnl_Aquco_v3.1_Aqcoe6G270200.1
ATGAGCATTACTAAAGGAGTTAAACATGAGAGCAAGATCAAAAAGTGTGTCAAGGCACCAATTAGAATTTTATACAAAGCCAGGGATTTGTATGTTGATAGCCTGAACAATTGTTCTGGTAATATGAGTCATGGAAGCATAGGCTTTCCATCTGGACCCGTTACAATGGTGCCTAGGAGCTATATAGTCAATTCCTCGGATGACAACGAAGATAAAGAACTAGTTCGTGCTGCCTACCAGAGAAGTTTAAAAGGGAAGTCAGAATTCAAAATTAGTCAGTGCCAACAATCATCCACAAAATTATTTACCAAAGTGTTT
>gnl_Aquco_v3.1_Aqcoe6G270300.1
ATGAGCAAAAAGGCAGTAGTTAAACATGAAGGCAAGTTTATCAAGTGTATAAAAGCACCAATTAGATTTCTAACCAAAGCTAGAGATTTATATGTGAATAGCTTAACAGATTGCACTGGGAGAATGAATGCAGTAGGTTACCCGAGCGGTCCTGTTAATATGATGCCTAGGAGCTTTAGTACTAGTTCATCAAGATCAAATGATGACGAAGATTTTAGAGAGTTGGTTCGTGCTGCGTCCCAAAGAGGTTTAAAGGAGAAGATTGAATTGGAAATTCGACAACAACGAGGATCAAAGAAGCTACCGAGAAGTTTTACGGTTGGTATTGGGAGAATTGATGAAGATAAGGCTTGTGATCAGTTTGAGGATGATTTGAAAATAAAGTCTGATTTATTGTACCCAAGAAGCAAAAGTTATGCTGTTGCAAAGAAGCCTGGTTTTTTTACT
>gnl_Aquco_v3.1_Aqcoe6G270100.1
ATGAGAACCAACATAGCTAAACATGAAAGCAAGTTCACAAGGTTTATCAAAGCACCAATAAGAATCCTAGGGAGAGCAAGAGACTTGTATGTACAAAGTCTGAGTAATTGTTCTGGTACTATGAGTTATGGAACTTTAGGTTTCCCTTCTGGACCTGTTAGTATAATGCCTAGGAGCTTTAGTGTTAATTCGTCAAGATTGAACGAGGATGGTGATCTTAAAGAACTGATGCGTGCTGCCTCCCAGAGAAGTCAAAGGGAGAAGCTCGAATTGGAAATTCGACAAATCCAGCAAGAATCATTAACAAAGCTACCGAGGAGTTATACGGTTGGGATAGGAAGAATTGATGAAGAAGAAGCTTGTGAGTTTGAAGAGGATTTAAAAGTGAAGCCTGAGTTTTTGTATCCAAGAAGCAAAAGTCATGCTGTCACAAAGAGGACTAGTTATATATAT
>gnl_Aquco_v3.1_Aqcoe1G488800.1
ATGAGCAACCAAGCAAACAACAAAAGCAGCAACAATAGCAAGTTGAGAAGGTTTGTTAAGGCACCAATGAGAATGCTTTGTAAGGCCAGGGACTTTTACATCAGAAGCATAACTGATTGTAGTAGTAGCATTTGTGGTACAACTCTATTCTATGGAAGTACTGCCATGGGTCCTACTATTCCACAAATCACCACATTGCCTAAGAGATTCAGTGCTAACTGCTCAAGTTCTGAAGATCTCAGTGAACTGATTCGCACAACATCACAAAGAAGTTTAAAGGGTAAGGTCATGAAAACAGAAACTGATGCAGAACAGCCTGAGCAGTTGCCACCAAGCAGACCAAAAGCGACAAAATTATTGGGATTGGGAGGA
>gnl_Arath_TAIR10_AT4G37700.1
ATGAGCAAGAAAAAGGAGACGAAGCTAAGCAAATACATAAAAGTTCCGATAAAGATGCTGGTGAAAGCTAGAGACATGTACATACGAAGCATGAATCAATTTTCTTCCCATGACCTTCCTGGAAGCGGCATGAGTTTTGGGATACCCGTCTGCAACGTAAGCACTCTTCCGCGAAGTTTCAGTGCTAGCCACTCCCAATATTCCGTGAGAGCTGAAGATGATCGTGTGGCTAAACTTGTAAGAGCCGCATCAGCTAGAAATGCGACCATTGATGGTGCACGACATGAACCATCAAAATTGCGGAAGGCTAAGAGTTCGAGAAGTTGTGGTGGTCATCGTGGCTTTGAGAAAATAGATGAGGCAAGTCCTTTGATTAGCTTTGGGAGTAAGCACAAGATGTTTCAAAGGAGTAAGAGTTACAGTGTTGTCAAATACTTAGGCTCT
>gnl_Arath_TAIR10_AT1G58420.1
ATGGGAAAGAGAGGACAAAAACAGAACAGGTTCTTGAGAATCGTCACCATGCCTCTTAAAGTTCTATGCAAAGCTCGTGATCTCTACATGAGAAGCATCACAGGTTGTGCAGCTCGAACTCACTACTCTTCAGCCGTCGACGCCGCATCCGTTCCATTTCCGAGAAGCCGGAGTACTTCCTCCGCCTTCTCTTCCTCTGCCTCTTCTCGGAGAAGATCTTCGGATTTCACTTTCGACGATGATTATAGCGAGCTGCTTAGAGCTGCTTCCGTTAGGAGTTTAGGTCATAAGAATGAGATTGACATGATCATACAACAACAGCAACAGCAGCAGCAGCAACGGCAGGAGAATCGCGTTGCGATGGGAGCGGTTACGGTTAAAGGCGGTTTGCCTAAGAGCTCGAGTGTTGGGATGACAATGGCTAGGATTGATGAAGAAGATGAAGAAGAAGGATCTGTAAAGAATCAAAAGAAGGGATCTGATTTCTTATATCCTCGTAGCAGATCACATGCTGTTACTATTAGAGGATCCAAGTTT
>gnl_Arath_TAIR10_AT1G10140.1
ATGAAACAAAACCAGAGCAAGTTCTTGAGAATAATCTCAACACCTCTAAGAGCTTTAGGCAAGGCACGTGATTTCTACGTGAGAAGCATCACCGGTTGCGCAGCTCGTACTCAATATTCCTCCTCCGCCTCCGTCTCCGCTCCTTTTCCAAGAAGCCGGAGCTCCTCCTCCGCCGCCTTCTCCTCCTCCGCATCATCCCGGAGAACCACCGATTTCGGGATAGATGAAGATTACAGCGAGCTAGTGAGAGCTGCGTCGGTGAGGAGTTTAGGGCACAAGAATGAGATAGACATGTTGATACAAGAGAAGCTGCAACAGCAGAAGCAACAGAAGCAAGGAGGGTTGCCTAAGAGCTCGAGTGCTGGGATGGCGAGGATAGAGGAAGAGGAAGAAACAGAGGAAGGATCTGTGAATCCGAAGGTGAAGAAGACTAAGAAAGTCTCTGATCTTTTGTATCCTCGTAGCAAATCTTACGCCGTTACTACTAGTACCCCTATCTTG
>gnl_Arath_TAIR10_AT3G49820.1
ATGAAAGCGAAAGTCATAGAGAAAGAGAACTGCTTCGTATGGTTGGTTAAGGCTCCTTTTCGTCTGTTGATCATGGCACGTGACGCCTACATACGAAGCATTACGTCATGCTCCGGCGCCGGAATTTATTCCGGTGGTGGATCATCTGGTTTTGGTCAACTCTCCGGAAACTTCCAAATCTGCGATCCGCCTAGCACCGCCCTTCCTCGAAGCTTTACCTTGACGTCGGCGGCACATGATCAAGGCTGTCTGACACGTGGCGGACAACCTACGATTGCAATGAGACAATCATTGTCCTTGGATCATCGGAAGAACAATAGATGCGTTGTTGTGATGGGAAGAATAGATGAGGAGATGTCTTGTGATGATGATGATGAGTTTCAAGAAGAAGACTCTTTTCTTGATTATGGTAATTGCGAGATTCTTACAAAAGAAATAGAAAAACCATCTGTTGACCAAAAACATAAGCCTCTAGGACGATTT
>gnl_Arath_TAIR10_AT5G65925.1
ATGAAAGCTAAAGAAATGAAGAAAGAAAGCAATTTAGCAAGGTTGGTGAAATCTCCGGTTCGTTTCTTGATCATGGCACGTGACGCTTACATACGTAGCATGACGTCATGCTCCGCCGGTTTCATCCGCGGTGGTGGTGGCTCCGGCGCTTTTGGCTTACCACCCGGTAATTTCCAAATCTGCGAAGCACCAACCACCGTTCTCCCTCGTAGCTTCACCCTAAATTCGGCCACGACAACACGTGAACGTTGCCGGTTTGTCACACGTGGCGCCAGCAGCGGAGAAATCACGGTGGAGACGACGGCTATGAAACGACAGATGGATCTCCGGAGAAATTATAGTTGTATGGTTATGGGAAGGATTGATGAAGAGAAGGTTTGTGATCAGTTTGAAGAAGAGGATTATAGCAAAAAAAGAAAAATCGGTGGAGTTTTCACTACTCATCAACAA
>gnl_Betvu_v1.2_Bv1_014830_rsec.t1
ATGATGAAAACCAAAACTACTCAAAGTAAGTTCATGAAAATTGTAACAATGCCCATAAAAGCCCTAGCAAAAGCTAGAGACTTTTATGTTAGGAGCATGAACAACTATGCAGATAGGGCATGTTATGGGGCAACGGCCGGTTACGCCGATCCGTTGCCCCGGAGTTTTAGCTCGAACTCGGCTCAATCAAACGGCAATGATGATTTTAGAGAGCTTGTAAGGGCTGCATCAACGTCTACGTTAGGGAATAGGATTAATATGAATACAGTTGATGTTTCTAATAATGCTACTAATGGTAGTAATGTAAGAAGCAAAGGTAATAGAGATCATTTGAGTGGTATAAAAGGTGTTCCAAGAAGTGCAAGTGTGGGTATGGCTAAGATTGAAGAAGATAAACCTATTGAATTTAATGATAGTGATTATGTTAATAAAAATGTTGGTAAGAATAATAATGGTGGTAATATCAAACACAAGTTTGGGATTTTTCCAAGGAGTAGAAGTTATGCTGTTGGTGCTACAAAGAGAAATTCTGCTGTGTTT
>gnl_Carpa_v0.4_evm.model.supercontig_106.35
ATGCCGAGAATCATGAGGGGCAAATCCAAGAAGAGAACTGGTAGGTTGAAGAAAATATTGTTGGCGCCCATTAGAATTCTAGCCAAGGCTAGAGATTTTTACGTGAAAAGCATGGAGGATTCCGCAGCTCGGGTAGTTTATGGTGGCGTTATGGGATTGCCTACTGCGCAAGTAACAAGTTTGCCGAGGAGTTTCACCATGAATTCTTCACATGGAATTTGCGATGATGATCGAAAATTTAAAGAACTTGTTCGTCACGTAATGCCTAAACGCAATTTAGAGAGTCGTACAATTCATGATTATGAGAAAAGTACGAAGAACTCTAGAGATATGAAAAGGAGTTACAGTGTTGGATTGGGGAAGATCGGAACCATTGAAGAAGACAAGCCTTGTTCTTTCAGAGAAGAAGAAGATTGCGGTACACTCAACTCAGGTTTGTTACATCAAAGAAGTAGAAGCTATGCAGCTAGAAAAAACAGTACTCTTCATTATAAAAAT
>gnl_Carpa_v0.4_evm.model.supercontig_142.51
ATGAGGGCCAAAACGCAGAGCCAGAGCAAGTTCATGAAGATCATTAAAACACCGATAAGAGCGCTCGGCAAGGCGAGGGATCTCTACGTTCGGAGTTTGACGGGGTGTGCGACGAGATCAAACTATGGCGCTAATTACGGCGCGGAATTGCCAAGGAGTTTTAGCACCAGCGTGGTGAGTTCGGTGAGTGCTAACGACGATGAGGATTACAGGGAGCTTGTGAGAGCAGCGTCGGTGAGGGGTCTAGGTCACGAGAATGAGATGAAGATGGTTTTAGAGCAACAGTTAAGACAGGAGGCGGCGTTGATTGCGGCGGCCGGATCTAATGGGAGGTTGCCGAAGAGTTGTAGCGTAGGGATGGGGAGGATTGATGAGGATAAGGCTTGTGAATTTGGAGATGATGATAAACTTGTTGTGGATGGAAAGGAGCCGGTTTATCCGCGGAGTAGAAGCTACGCAGTGTCGAAGAGAAGCGGCGGCATGTTTGGATTG
>gnl_Carpa_v0.4_evm.TU.contig_26343.5
ATGAGCAGCAAGAAGAAGACAAGCAAAGAAAGCAAGCTAAGCAAATACCTGAAAGCACCCATTAGAATCCTGATCAAAGCCAAGGACTTATACATAAGTACTATGGCAGAGTGCTCGGATCGGATCAGCTATGGCTCAGTCATGGGCTTCCCCACCGGCCAAGCCGTTCAGTACCCTACCACTCTGCCAAAAAGCTTCAGCACGGGCTCGACAAGATCTAGCACCAGCAATGAAGATTTCCGGGAACTTGTGAGAGCTGCCTCCACGAAAAGTCAGTATAACACTTCTAGCAAATCATCACACAAACACCAATCTGATGCACAAAGGATTGATCAGGTTGATCTTCTCAAAAGGTCGTCGCGGGCTACCCAGCAAGAGAATAGTTATAACCAGTCTCCAGTGGCGATGAACAACAATATGCAGAGAAGTTACAGTGTTGGTATTGGGAGGATTGATGAAGAGAAGGCTTGTGATTTTGGAGCAGATGATGGCAAGGTTATGGCACAAGTTTTTCCAAGATGCAAGAGTCATGCTGTTGGAAGGAGATCAAATAATGGTTTCTAT
>gnl_Elagu_v2.0_p5_sc00026.V1.gene768
ATGCTCCTTCAATGTGAAGCAAGCCCAGAAGAGGCAGGAGGTCAGCTCGACCCCGAGGAGAAGATAAGGAGCAGTGCTGCGAGCCTTTTCGGCCGGTGCGCGCGGGCGCCGCTACGGGTGCTGTGCCGGGCGCGGGACTTGTACGTGCGGAGCCTCAACGGGTGCGCCGGGCGGGTCCAGTACGGCGCGGCGATCGGCTACCCGACCTTCGCCACGGTGCCGAGGAGCTACAGCGTGGGTTCGGCGAGGACGAGCGCGAGCGACGAGGACCTGAGGGAGCTCATCCGCGCCGCGTCGCAGGGCCGCGCCGGCTTGCTCAACGCACGAGACGGCGTGGTCGTGCCGAGGAGCCAGAGCGTGGCGATCGGCCGCATCGACGAGGATAAGCCGTGCGATTTCGACGACGACGTCCGGGTCGGATCCGATTTGCTGTTGCCCCGGAGCCGGAGCTGCGCCGTTGGGGCCAAGCGACGGCCCCGGTGGTTCGCT
>gnl_Elagu_v2.0_p5_sc00236.V1.gene123
ATGCCACCGGATGCCATGATCAGACTAAAGAGCAGGAGGAGGCCTTGGGGGCTAGTTATATGCCGTCGGGCAACAAAGTCGGTGCGAATGCCCAAGTCGGAGCTGACATCCGGACTGACGACTGAATTAGCAGGAGGTAGGCCTCATCCGAATTCTGACAAGGGTCGGACTCCGAGCCCCCACCACAAGCGGTCTACTCCGAGCTACCACAACAAGCGGTCTGCTTTGAATTTCTACTACGGACGGTCCACGACAGATTTCTACTCCGAAAAGTCTCCTCCCTACCACCAAGCCATGTGCAAGGGAACAACTAGTTCACCTAGCAAGCTGAGCTGGTGCTTGAAGGCCCCCATGAGAGCACTGTGCCGTGCTAGAGATTTCTACGTTAAGAGCCTGACGGGCTGCGCGGGCCGCGTGGAGAGGGGGCCTATCAGGGGCATGCCAGCGGGGATGGTGTCGGCGATGCCGCGAAGCCAGAGCCACGGGTTCTACCGGCAGCAGGGCGGCGGCACCGAGGACGACATCCGGGAGCTCATCCGGCTGACGGACAGGGCCAGGCAGGCCCAGTCCAAGGACGGGGTGGTGCCCAGGAGCCCGAGCGTGGCCACCTTGAGGATTGATGAGGACCGGCCCTGCGAGTTCGAGAGCCTGGATATGGTCCCAAGGAGCAAGAGCTGTGCCGTTGTGAACAACAAGAGGAAGGTGGGTGTAATTGCT
>gnl_Eucgr_v2.0_Eucgr.H02316.1
ATGCAGTGCTCTGGGCGCATGGGTAACGGAGGCTTTGCGACGGGCCCACGCAGGCCGATCAACGATGGGCTGCCGAAAAGCTTGAGCATCGGCTCGTCGAGAACATGCTTCCTCACCGAGGAGGACCTAAGAGAACTCATAAGGGCTGCTTCCACCGGGAGCCAGGAGAACAGGATAAATCAGATGGATCTTCTCCTTCAGAGCCATCCTAAGACTAATAGGGGCTCAACGGTGGCAGCACCAGGTTTCGTGCCTCGGAGCTTCACAACGGGCATGGGGAGGATCGACGAGGACAAGCCGTGCGAATTCGAAGACGATGACATTTGTGTCAACACCAATGTGTGTCCAAGAAGCAGAAGCCATGCAATTTCCAGGAGAAGAGCT
>gnl_Eucgr_v2.0_Eucgr.F02232.1
ATGAGACCCGCCCCGTCCGCCGCCTCCACAGCCCGCCGGAAGACCTCCCCGCTCCGCCACCTCCTCGCGGCGCCGCTCCGGGCCCTCTCCCGGGCCCGCGACCTCTACGTCCGCAGCATCCTCAGCTGCGCCTCCGTCGTCGGCCACGGCCAAGTGGCCTGCCAGGGCGGGCAGCACGCCCCCCTCCCCCGGAGCTTCAGCGTCGGCTCGTCTCGCCTCGGCGGCGGCGGCGGCGGCGACGGGGAGGACGACGACTTCAGGGAGCTGGTCCGCGCCGCCTCCGCCCGGACGATCGGGTACAGCTCGGAGGAGCTCGAGGCCGTCCTGCGGGAGATCAGGAAGAGCCGGCCGCGGCCGGGGCCGGGGGGGAGGGTGCTGCCGAAGAGCTGCAGCGTCGGGATGGGGAGGATCGAGGAGGAGAGGGAGTGCGACGTCGCAGGGGAGAAGGAGAAGGAGAAGGAGAGCGTCCGGAGGAGCCGAAGCTACGCCGTTGCAGATAGTAAATATGCTGCTGCTACTGGCTTT
>gnl_Eucgr_v2.0_Eucgr.F00091.1
ATGAAGACCAAGACGCACGGCCACAGCCGGTTCGTGAAGATCATGATGATCCCTCTCAGGGCCCTGTCCAAGGCCCGCGACCTGTACGTCCGGGGCTTGAACTACGCGGACAGCGTCGGCGGTGGGTACGGCAACGTCGGGTGCCCGGCCGGGCAGTTCTCCGCCATGCCCCGGAGCGTCAGCGTGAGCACGTCGAGGTCGTCCGGCGGGGCCGACGATCTCGGGGAGCTGATACGCGCTGCCTCCGCGAGGAGCTTCGGGAACAAAATCGACGTGGACGCGATCCTGCGGCAGCAGCAGCAGCAGCAGCAGCAGCGGCAGCGGCACTTGAAGCAGCGGCCGTCGTCGGACTGGGGTCCGAAGGTGTTGCCCAAGAGTAGCAGCGTCGCGATGGGGCGGATCGACGAGGAGGAACCTTGCGAGTTCGGGGTCGACGACGACGTGAAGAAGGTCGATTTGCCGTTTCCGAGAAGCAGAAGCTATGCCGTCGGAAACAGAAATCACGCGCAA
>gnl_Eucgr_v2.0_Eucgr.I01030.1
ATGTCGGCGCCCCTTCGGATCATGAGCAAGGCCCGGAACTTCTACATGAGAAGCATGGAGGACTTGGCCGGCAGGGTGGGCCAGGGCGGCGGAGTTGGCGGCCCTGCCGCCGCCCAGATCACGACGCTGCCCAAGAGCTTCAGCGTGAACTCATCCAAGGTGAGCAACGATGATGAGGACTTCCGGGAGCTCGTGAGGGCTGTTTCCAGGAGGAGAGGCCTGGACATGACGGGTTTCGAGTCCCAGAACGGGTACGGGTCCAGTAGTGGTAGCAATAATGTTTATGGCGTGGAGAGGAGCCAAAGCGTGGGGTTGGGGAAAATTGGGAGGATTGATGAGAACATGGCTGCTAATGAGTTTGAGGAAGATAGGTTGGCAGATTTGGCGTATCCGAGAAGCAGAAGCCACGCTGTAGGCAGGAGAAACGTTGGGTTCCAT
>gnl_Eucgr_v2.0_Eucgr.I01031.1
ATGGCGGCATCTAATCAAAGCAAGTTCAAGCACATAATAGGAGCACCCATTAGAATTTTAAACAAGATTAGCAATCTCTACAAGAACAGCTTGATGGATTGCGCAAGTAGGGTTGATTACAGCGGACCTGCTGTTGGAGGTCCAACTGCTCGAGTGCCGACTCAATTGCCCAAAAGTTTCAGCGTCAACTCTTCGGCAAACGATCGTGAGTTACAATGCACAAGTTTGTCTCGATCGGTTTCGAGGACCGATCCGAGGAGGGAAGTCAAGAAATTGGGAACTGCGAGCAAGATTCAGCCAGCCAACGCTATGCAATCTAATTATGCAATGGGAATGAGGAGTTATAGCGTTGGGGTAGGTGTGATAGGAAGAATTGACGAAGATAAGTGTTGTTCCTTTGAAGAGGATAAAGGAGATTTCTTGCATCCAAAATGCAGAAGTTATGCCTCTAAAAGAAAGGTTATGTATTAC
>gnl_Eucgr_v2.0_Eucgr.I00689.1
GCACCCATTAGGATTCTCATCAAGGCCAGAGACTTCTACGTGCGGAGCCTGACCGACTGCTCGGGCCACATCGGGTATGGCAACGTCATGGGCTGCCCGACAGGCCAGATCAACACCCTGCCCCGGAGCTTCAGCGTCAGCTCGAGCAAGTCGGGCAGTGCCAACACAGACGAGGACTACCGGGAGCTTGTGAGGCTGGCCTCCCTTAGGAGCCTGAGCAGCAAAGTCAGGTCGGACCTCACGAGGACACAGCATGTTGCTGCGCAGTCCTCGATGACCGCAACGAATAATAAGATGCCGAGGAGTTTCAGCACCGGAATCGGGAGGATCGATGAAGACAAGCCGTGTGAATTCGGGGAAGAAGTGATGGTGAAGGCCGACGTGTACACCAGAAGCCGCAGCTACGTGCCTGCGAAGAGGACTTCTGGGTTGATT
>gnl_Eucgr_v2.0_Eucgr.I00688.1
ATGGGCTGCCCGACAGGCCAGATCAACACCCTGCCCCGGAGCTTCAGCGTCAGCTTGACCGAGTCGGGCAGTGCCAACGCGGACGAGGACTACCGGGAGCTTGTGAGGCTCGCCTCCCTTAGGAGCCTGAGCAGCAGAGTCGGGTCAGACCTCACGAGAACAGAGCATGTTGCCGGGCAGTCCCCAATGGCCGCAACGAATAATAAGATGCCAAGGAGTTTCAGCACTGGCATTGGAAGGATCGATGAAGACAAGCCATGTGAATTCGGGGAGGACGCAATGGTGAAGGCGGATGTGTACACGAGAAGCCGCAGTACGTGCCTGCGAAGAGAACTTCTGGGT
>gnl_Eucgr_v2.0_Eucgr.L02595.1
ATGCCTAACACCAAGAAAAATGCTAGCAAGGAAGCCACCAAATTGAGCAAATTACTTAAGGCACCCATTAGGATTCTTACCAAGGCCAGAGACTTCTACGTGCGGAGCCTGACCGACTGCTCGGGCCACATCGGGTATGGCAGCGTCATGGGCTGCCCGACAGGCCAGATCAACACCCTGCCCCGGAGCTTCAGCGTCAGCTTGACCGAGTCGGGCAGTGCCAACGCGGACGAGGACTACCGGGAGCTTGTGAGGCTCGCCTCCCTTAGGAGCCTGAGCAGCAGAGTCGGGTCAGACCTCACGAGAACAGAGCATGTTGCCGGGCAGTCCCCAATGGCCGCAACGAATAATAAGATGCCGAGGAGTTTCAGCACTGGAATTGGAAGGATCGATGAAGACAAGCCATGTGAATTCGGGGAGGACGCGATGGTGAAGGCGGATGTGTACACGAGAAGCCGCAGTACGTGCCTGGGAAGAGAACTTCTGGGT
>gnl_Manes_v6.1_Manes.05G182700.1
ATGGGAGCCAAAGGGCACAGCCAGAGCAAGTTCATGAGGATCGTCACCATCCCACTAAAGGTACTGGGCAAAGCCAGGGATCTTTACGTCAAGAGCATGACTGGCTGCGCAGCCAGAGCTAGCTCCGGCCACTCCATGTCTCTGCCAAATGGTCAATTGCCCAAGAGTTACAGTATGGGATCATCCATGTCCAACGATAATGACGATTTCAGAGATCTTATAAGGGCTGCATCAGTCAGGAGCCTTGGTCACAAGAATGAAATCGACATGTTATTGCATCAAATGAAGCAGCAACAATCAATTCCATCGAAACAGTTGCCTAAGAGTAGCAGTGTTGGGATGGGATTCATGGGAAGGATTGATGAAGAGAAGCCGTCTGATGAAGATGGAAGCAGCCATGGTGCGAATTTGAAAGCGGCAAAGGGTGAGTTGTATCCTCGAAGCAGAAGCTATGCAGTGGCGAAAACTAGTGTTGCCTTT
>gnl_Manes_v6.1_Manes.13G110000.1
ATGCCCATGAAGAAGACTAGCAAGAGAAGCAAATTATACAAGTTCTTTCAAGCTCCCATTTGGTGGTTGATCAAGGCCAAGGACGTTTACATCAAGAGCATGAAGTACTCGGACCACCTTGGCTATGGCACTATCATGGGTTGCCCTACAGGCCCTGTAGTGACCACTCTGCCGAAGAGTTCAAGTGCCAATTCAACAAAATCAAGCAGCCATGGCGATGAATATAAAGAGCTTTTAAAAGGTGGTTCCTCCAGGGATTTAACTTTGAGCAATAGGGTTCTTCAGAAACAGCAATCTCTGCCTGAAAAATCTTCAAATACTTGCAGAGAAGCAGACCATATAAGTCCTAGGAGTTTTAGTGTTGGTATTGGAAGAATCGATGAAGAAAAGCCTTGTGATTTTGACGAAGATGATATTAAGATCACAACTGATCTTCTCTTCCCAAGAAGCAGAAGCAATGATTTTTCTGAAATCAATCATGGCCGCCGC
>gnl_Manes_v6.1_Manes.12G116200.1
ATGGACACCACCAAGAAGGCTAGCAAGCAAAGCAAGGTAAGCAAATTCATCAAGTCTCCCATTAGGATCTTGATCAAGGCTAGAGACATTTACATCAAGAGCATGTCCGAATGCTCCGATCGGCTAGGTTACGGCACAGTCATGGGTTGCCCTACAGGCCAAGTAGTGAACACTTTGCCTAAGAGTTTTAGCGTAAACTCGACAAAATCAAGCAGCCATGATGATGATTATAGAGAGCTTTTAAGGGCTGCTTCTACCAGAGGTTTAAACAGTAGGGTTCAGTTGGATGTTCTTCAACGACAGCAATCTCGAAAATCTCTGAACACGACAGCAGCAACCCATATGCCTAGGAGTCATAGTGTCGGTATTGGAAGAATCGATGAAGAAAAGGCTTGCGAGTTTGAAGATGATTTCAAGGTCAGAACTGATGTGTTTCCACGAAGCAGGAGCTATGCTGTTCATAGAAGAAGCAGTGGAGTGTTT
>gnl_Manes_v6.1_Manes.18G048000.1
ATGGGCGCCAAAGGGCACAGCCAGAACAAGTTCATGCGGATCGTGACGATTCCGATTAAAGTACTGGGCAAAGCCAGGGATCTTTACGTCAAGAGCATGACAGGGTGCGCAGCGAGAGCCAGCTGCGGCCACTCTATGTCGCTGCCTAATGGTCAATTGCCCAAGAGTTACAGTATGGGGTCATCCATGTCCAACGATAACGATGATTTCAGAGAGCTTATAAGGGCTGCATCAGTGAGAAGCCTTGGTCATAAGAATGAAGTTGATATGTTATTGCAGCAAATGAAGCAGAAATCAGAACAGTTGCCCAAGAGTTGCAGTGTTGGGATGGGATTCATGGGAAGGATTGACGAGGAGAAGGCATCTGAAGAAGAAGGCAGTAGCCATGGTGGAAATAAGAAAGCAACAAAAGCTGATCAGTTGTATCCTCGAAGCAAAAGCTATGCTGTAGGCAAAACAAGTGTTGCCTTT
>gnl_Manes_v6.1_Manes.07G053000.1
ATGGGGAGTAAAGCAAACAAGCTGTTGCTGCGAATCATATTAGCACCCATTATGATTCTCAGTAAAGCCAGAGACTTCTACGTAAAGAGGATGCTAGAGTGTGGCGGAAGGGTTGGATATAACGCCGTAATAATCGGTGGTCCGGCAGTGTCTCAAAGTGTGTACTTGCCTGAGAGTTGCAGTGTTGTTATCTCTTCAGAAGGAGGCAACCAAGATGAAGAATTCAGACAACTTTTGCAGCGTACTATGAGGGAATCATTGAACATGAGTAATCGACAAAGGTTAGAGCTAAGACGAAGGACAATGGAGTTTAGTGATATGGGGAGAAGTTATAGTGTTGGGGTGGGGAAGATTGGGAGAATTGATGAGGATAAGCCTTGTTCTTTTAGAGAAGTTGAAGATGAAGATTCGTTTGCTAAAAGTAGAAGCCATGCCCTTAGGAGAAATGTTGTGAATTATTGC
>gnl_Manes_v6.1_Manes.10G086100.1
ATGAGAAGCAAAGCAATCAAGGTGAGCAAACTCATGCAAATTACACGAGCACCCATTAGAGTTCTGTGCAAGGCAAGAGATTTGTACGTGAAGAGCATGTTGAACTTTGCTGGTAGCGGTAGAGTTGGCTATGGAAGCATAGGTGGTGGGACTGCTCAATTGCCTAAGAGTTTTAGTGTGAATTCTTCAAGGGCAGTAGTGGACGACAAGGAGTTCAAGAAACTTCTACGGTTGGTATCAACCAAGGGAATAAGCGATGTGGAGACGCATCTCCGGTGCAGTGGCGGTGATCGGAGACCATATGGCATAGAGAGTAGTGGGATGAGAAGGAGTTACAGCGTTGGAGTGGGAAAGATAGGGAGGATTGATGAGGATAGAGCTTGTTCATTTAGAGAAGAAGATGATGATGAA
>gnl_Manes_v6.1_Manes.10G086000.1
ATGAGAAGCAAAGCAAACAAGCTGGTTCAAATATCACGAGTACCCATTAGAGTTCTGTGCAAGGCAAGAGATTATTACGTGAAGAGAATGTTGAACTTTGCTGGCAGTGGTAGGGTTGGTTACGGAAGCATAGGCGGTGCAACTGCTCAATTGCCTAGGAGTTTTAGTGTCAACTCTTCAAGGGCAGTGGACGACGAGGAGTTCAAGGAACTTCTTCGGTTGTTGTCAGCCAAGGGAATACGCGATGTGGAGACCTTTCTCCGGTGCAGGGGCAATGATCGGAGATCATATAGCAAAGGGTGTAGTGGGATGAGAAGGAGTTACAGTGTTGGGGTAGGAAAAATGGGGAGAATTGATGAGGACAAAGCTTGTTCATTTAGAGAAGATGATGAAGAAGATGTTGAAGCACATTTGATTCTCAGAAGTAGAAGTCATGCAGTTAGAAGAAAATTT
>gnl_Medtr_Mt4.0v1_Medtr3g103290.1
ATGAGGAAAAGTGGGAAAGAGCAAAAACAAAACAAGATAGTGAGAATAATAACAACACCAATAAGAGTGTTGGGAATAGCAAAAGACATGTACGTAAGAAGCATAACAAAGTGCGGTAACAACATGAATTATAGCAATCCTACTGGAAGATTCGAGAATTTACCGCGAAGTTACAGCGCGGTAACTTCTCGATCAGGTGGTGGTGGTGATAACGAAGATTTTGCTGAGTTAATGAGAGCAGCTTCAGCTAGGACTTTGGGTAACCGAATTGATATGGATTTGGTTCTCAAACAACAACTAGAACCAAAACCCGTTTCTTCAAACGGGTTACCCAAATCCGTTAGTGTTGGTATGGGTCGGATTGATGAGGAAAAGCCTAGTGATGATGATATTGCTGAAGGTGATGTTCCTGTGGTGGCAAATTCTTATCCAAGAAGTAGAAGCTATGCTGTTGGAAAGAGAAGTGTTGTTTTG
>gnl_Medtr_Mt4.0v1_Medtr1g106060.1
ATGACAAAGAAAACAGCCAAGGAAAGTAAGCTTAAGCACTTCATATTAGGCCCTGTAAGAATTCTAAAGAAAGCAAGGCAATTTTATATGAAAAGTGTTATTGAATGTGCTGGAGGGTATGGTGTTGGAGCTGCAAATCACATTCCATACTTGCCTAAGCCAAACAACATCAACACGAATGGAGGAAATCATATTGCATCGAGGCAAAAACAATCAAATTTGGGGTATAAAAGCAATACTGAGGTGAAAAAGATGGGTAAGATTGACGAGGATCAACCTTGTCATTTTGAGAGCAATCAAATTGGTTTCAAAACCAATCTTTTGCATTTGATTCCATCAAGAAGGAGCAGTGCTGCCAAGAATCCAAACGTACGTATATATAACATCATCAATGAAGAT
>gnl_Medtr_Mt4.0v1_Medtr1g017830.1
ATGATGAGGAAGGGACAGAACCAAAACATGTTTGTAAGGATCATGTGTTCACCAATAAGAGCACTAGGAAAAGCAAGAGATGCATATGTAAGAAGCATAACAAACTGTGGTCAAAATATGAGTTATGGTAGTTATCCAATGGATGGTGCTAGTAAATTTTCTTTATCCAGAAGTCAAAGTGCAGCAACATCAAGAAGATCATCAGCATCATTAGAGGGTAATGAAGATTTTGCCGAGCTTGTTAGAGCTGCTTCTGCTAGAACTTTAGGTAATAGAATTGATGTGGATTTAGTTCTCAAGCAGCAACATCAACAACAACAACAGAAATTGCATAAAGGGTTACCTAAGTCTAGTAGTGTTGGAATGGCTAAGATTGATGAGGATATGCCATTTGATTCCTTTGTTGAAGGAAAAGTTGGTTTTGTTGCTGATTCTTATCCTAGATCAAAGAGTTATGCTGTTGGACATAGAAGAAATGTTGCTTTC
>gnl_Medtr_Mt4.0v1_Medtr4g097260.1
ATGACAAAAAAAGATAAGAGCAAAGGAAGCAAGCTCACCAGGTACATGAAGGCACCCTTAAGGTTCCTGGTAAAGTTAAAGGACATGTATGTCAATGGCATGATCCAATGTTCTCGTGATTTTGCCTATGTAGATCATGCAACCATGGGATGTCCTACGCAACTTTACTCCTTTCCTAGGAGCTTCAGTGTTAACTCTACAACATCGACCATAAGTGATGATGATTTCAAGGAACTCGTAAGGGCCGCGTCGCTTAGGATCAGAGATGAAAATTGTGTTAAGTTGGGATCAAAAGCGATGAAAGTGCCTCGGAGTCGCAGTGTTGGAATTGGAAGGATTGAAGAAGACGAGGTATGTGAATTTGGAGTTGATGATAATATCAAAGTCGACAAGCCCCTTCTTTATTCTAGAAGCAGAAGTTGTGCCATTCGCAGTAGATCAAATATGTTT
>gnl_Medtr_Mt4.0v1_Medtr4g097250.1
ATGACAAACAACAAAGAGAGCAGGAGAGAAAGCAAGTTTGCGAAGTACATGAAGGCACCTTTAAGGTTGTTGACAAAGGTAAAGGACTTGTACGTCCGTGGCATGATCCATTGTTCTCATGACTTGGCCTTTGTGGATGCAAACGTGGGAATTCCTAACAGCTTTAGCTCTGCAACACCTACCACAAACGATCATGATTTTAATGAACTCATAACTGCTGCGTCGCTTAGGATCAGATCAGGTGGAAATGGTGTTGAGTTGGATGCGGAAGCAATGAAAAAGCCTCCTCAGAAGAGTCACAGGGTCGGGATGGAAAGGATCGAAGAAGAAGACGAGGCGTGTGAGTTTGGAGATGATGATGACGACGATGATGATGGTGATATCAAGGCCAAGGCGCCACAAAGT
>gnl_Mimgu_v2.0_Migut.N02794.1
ATGAAAGCAAACGCGAGCCAGCAGAACAAGTTCCTCCGGATAATCACGACTCCATTTCGGGCCCTCGGCAAGGCCCGAGACTTCTACGTGAAGAGAATCATGGATTGCGCCGGCAGCAACGTAATAGGATTGCAAGCTACGTCGCAGGCGCCGGGCCTACCTAGAAGCTTCAGCACCGCCAGCAGCTCGGCCCGATCCGACAACGACGAGGACTATCGGGAGCTGGTTCGTGCCACGTCAGCTGGACGGAGCATCGGCGGCGGGGTTGATTTGGAGGCGTACCTGATGAGGCGGGAGATGGGGATGAGGGGGGGCTCCGGCGGCGGCCCGGCGACCATGCCGCCGAGGAGCTTAACCGTTTCAATGGGGAGGATTGATGAAGAAAGGCCTTGTTGCTATTTTCGCGAAGATTTTTACGGCAGGAGATCAATTGTTAATTCCAAGAATGAATTGAAATACCCTAGAAGCAAAAGTCACGCCGTGGCAAGAACCCCCTTT
>gnl_Mimgu_v2.0_Migut.L00422.1
ATGAGCGCCAAAATAGATCGAAAGAAGAGCAAATTCGCCAGATACACGAAAGGACCAATCAAAATTCTAACCCGAGTTCGAGATTTCTACGTGCAGAGCCTAACCGGTTGTGCCGGACAAGTCTCCTACGGCGGCGATGCCTTCGGCTTTCCGGCGGCACACAATTTCTCGAATTTGCGGAGGAGTTTAAGTGCCAGCTCATCCTATTCGAATTCCGGTACTAGAGACGAGGATTTGAGGGAGCTAGTAAGGATTGCTTCCACTCGCAGCCTCACCGGGAAAATCGAGGCGGAGCTCCTCCGGTCGCCTGTGCGCGGAGGAGGCGTGGCGGCGATCCGCCGGAGCAGGACGGTTACTATTGGCCGGATTGATGAAGAGAAGCCGTGTGAATTTGGGGGAGTCGAAGGCGGCTGCGGAGCTAGGGCGGAGGTTTTTCCCCGGAGTAGAAGCTATGCTGCT
>gnl_Mimgu_v2.0_Migut.C00402.1
ATGAAATCGAAAGCAAGCCAACGTAAATTGTTCATGCGAATAATCACTACTCCGATCCGGGCCCTATCCAAGGCCCGTGATCTTTACGTGAAAAGCTTGTCGGACTATGGAGACAGAATGAACCTCGGCAATGTAATGGCGGCGGCTCAAGGAACCTCGCATGTTTCGGGCCTGCCCAAGAGTTTCAGTGTCAACTCGGCCCGGTCCACCAAAAACGAGGATTTACCGCAGCTTTCTCGGGCTGCATTATCAGCTCGGAGCACCGCGGATATAGTGGGCTCTGGGGCCGGGCCACGGGCAATGCCGCCGAGAAGCAGCAGTGTGGCCATGGGGAGGATTGATGAAGACAGGCCCTATATTAATTTTGGCGATCAAGATATTTTTAATAGTGGTAAAAATGGAATTATGTACCCCAGAAGCAGAAGTCATGCTGTCACTTATTCAACAAGATTATTT
>gnl_Mimgu_v2.0_Migut.C00403.1
ATGAAGTCAAAATCAAGTCAACGTAAAATGTTCATGCGAATCATCACTACTCCGATTCGGGCCCTATGCAAGGCCCGTGATCTTTATGTAAGAGGTTTGACACAATACGGCGACAGGATGAACCTCGGGAACGTAATGGCCGTACAAGGAACCTCGCAGTGTTCGGGCCTGCCGAGGAGCTTCAGCGTTAGCTCGGCCCGGTCAACACAAAATGAGGATTTACCGGAGCTTTTTCGGGCTGCATCGGCCAGGAGTACCGGAAATAGAGCTGATCACATGGACTGTGGGGCCGGGCCACGGGCAATGCCGCCGAGAAGCAGCAGTGTGGCCATGGGGAGGATTGATGAAGATAGGCCCTATATTAATTTTGGTGATCAAGATATTTTTAATAGTGGTAAAAATGGAATTAATTACCCCAGAAGCAGAAGTCATGCTGTCACGTATTCGAGAAGATTACTA
>gnl_Mimgu_v2.0_Migut.H00334.1
ATGAGCTCGAAAAGGGTTCGAAAGCAGAGCAAATTCATGGTATTCCTGAGACGCCCGTTTCGGGTCTTGGCCCGGGCCCGAGATTTGACCCTGAAGAGCCTGACGGGCTGCGGCGGCAACATCGCCTACGGCAACGCCATGGGCTGCCCCACGCCGCAGATACCCAGCCTCCCAAGAAGCTTCAGCACAAACGCATCCAATCCCAACAACATCAAATCCGCCGAAGAAGAGCTCAAGGACCTCCTCAGGCTCGCCTCCGTCCGCGGCATCACCGCCAAGGTCGGCCCGGAGCTCCGCCGCTCCAAGAGCTCGTTCCCTCTTGGCGCCGCCGCCGCCGACGGCGGCGTGGCGGTGGTGCCGCGGAGCAACACGGTGGGGTTCGGGAGGATCGACGAGGATAGGTCGTTCCATGATTTCGGCGAAGAGGACAAGCGGGGTTTGCTTGGTGGTGGATCTAATGAGTTTCCGAGGAGTAGAAGCCACGCCGCCGCTTCAAGAAAAGTACAGGCG
>gnl_Mimgu_v2.0_Migut.H00331.1
ATGAACTCCAAAAGGGCGATTCACAGCCGCAAGCAGCAGGGCAAATTCATGAAATGCATGAAATGCCCGTTACACGTATTGGCCGGAGCTCGGGATTTGTGCGTAAAGGGTCTGACGGTGGCTGGCGGCGGAGGGAACATCAGCTACGGCAACGCCATGGGCTGCCCAACCCCACAAATACCAACTATATCATCCAGAAACTTCGGCGGCGGTGGGGGAGGAAAAGTCGAGGCGGAGCTCCGGCATTCGAAATGCTCTGCACCGCCGCCAGCTTGCAGAAAAGCGGTTGCGTTCGAGAGGATCGATGAAGAAAACCCTTATGATTTTGGAGAAGGAGAAAAATGGGTTTTGCTGGGGAATGTACAAGTTACGGAATTTCAAGAAAAAACGAAGCTTAAT
>gnl_Mimgu_v2.0_Migut.H01320.1
ATGAAGATCACAGAAACTAAGCAGAACAGATTGAGGCATTACATTGGAGCACCGAAAAAATTCTTGCGAAAAGCCAGAGACTTATACGTGGACACTATGCTTAATGTCGAAGGTAATTTTGCTAGTGCTAACATTTTGGTCTGCCCTGTAACAAACATACGCAATTTGCCAAAGGGATATAGTAGCCAAAATTCGAAGAAAATGGCCGATAATAATTATCTCGAAGAACTCTACCAATCAATCTGCAGGAAATATAACTGGAGGAATATCAAGAAATTTGACAGTACAGTAAGAGGGAGAGAGATAAGTGGATATGGTGTAATGGACAGAAGTTACAGTATTGCCCTAGGCAAGATTGGAACTATCGACGAAGAAGAACCTTGCGACTTTCAAGAAAATGTCGCCAACAAAAGTGACATCTTGTTTCCTAGAAGTAGAAGCCATGCTTTTGCAAGAAACAATGCCTTGTAC
>gnl_Musac_v1_GSMUA_Achr2T08630_001
ATGACCAAGGGAAGCAGAAAAGGGAACAAGCTGCTGCGGTACATCAAGGCCCCTTATCGGGCACTGCTACGTGCCCGGGACTTGTACGTGAACAGCATGGCCGGATGCGCCGGCAGGGCCCAACGCGGGCCGACGATCATCGCGATGCCGCGCGCCCAGAGCCGCAGCTTCCACCGCCCGCAAATGAGCAGCGGCGAGGACGACATCAACGAGCTCATCCGCGCTGCGTCGAGGATCAGGCAGCGGTCCGTCGAGGGAGCGGCGGTGCCGAGGAGTCACAGCGTGGCGGCGATGACGATTGACGAGGACAAGCCATGCAACTTTGAGGGCCACGTCAAGGTGGCCTTGGGCCCGAGGAGCCGGAGCTGCGACGTCGTCTCCAAGAGGAGGGCGGGGTTTACAACAAGCGCCGTAAGCAGCATCCAAAGCTTC
>gnl_Nelnu_v1.0_NNU_002261-RA
ATGAGAAACAGAGCAAAGAACGAAAGCAAGCTTGGCCGGTGCATCAAGGCACCCTTCAGAATTCTCTGCAAGGCTAGAGACTTCTATGTCCGTAGCATGACCAACTGCGCCAACAGTTACGGCAACGTCATGGGTGGCCCTGCTGTACCAATCTCCGACCTTCCCAAGAGCTTCAGCGTCAACTCGTCCAGATCGAGAGAGGACGATGATCTCCGAGAGCTGATTCGAGCTGCTTCCCGGAGGAGTCTGGAGAATCATATTGAGATGGAACTCAGACAGCAACTGGAACAACAACAGCAGCAGCAGCAGCAGCAGCAAATGCACGGAAAGGTGCCCAGGAGTTTTAGCGTAGGGATCGGACGAATTGATGAGGACAAGCCTTGTGATTTCAGCCAAGACTTCAAGGTGAAGACTGATTTGCGGTATCCGAGAAGCAGAAGCTATGCTGTTACAAAGAGGCCTGGTATGTTCGTT
>gnl_Nelnu_v1.0_NNU_002743-RA
ATGAGAAACAAGGCAGCTGCAAGCAACGAGAGCAAGCTCATCCGCTGCATCAAGGCACCCCTTAGAATTCTTCGCAAGGCCAGGGACTTCTATGTCCGAAGCATGAATGATTGTGCCAACCGAGTCAGTTATGGTAGCGTCATGGGTTGCCCTACAGGAACAATCTCCACCCTGCCAAGGAGCTTCAGTGTGAACTCGTCCAGACCCAACGAAGACGACGACCTCCGTGAATTGATTCGGGTTGCCTCCAAGAGGAGCCTGGAGAATAAGATTGAGATGGAGCTCCAGCAACAGCAGCAGATGGCTGGAGGGGTACCCAGGAGTTTTAGCGTAGGAATTGGGCGAATCGATGAAGATAAGCCTTGTAATTTCGACGAAGACTTCAAGGTGAAGACTCATTTGTTGTATCCAAGAAGCAGAAGCTATGCTGTTACAAGGAGGCCTGGAGTCTTCGTT
>gnl_Orysa_v7.0_LOC_Os07g03170.1
ATGAGAAGTGGCGGGAGCGGCGGCGGCGGCGGCGGCAAGCTGGTGAGCTGGCTATGGCGGGCGCCGCGCCGGGCGCTGTGCCGCGCGCGGGACTTCTACGTGCGGAGCATCACCGGCTGCGCCGGCCACCTCCCGCCGGACGCCGCCTTCGGCTACGGCTACCCGACGTTCGCCGCCCCGACGACGCCGACCATGTCGAGGAACAGCAGCTTCGCCTCCTCCCGCTACTCCGCCGGCGGCGGCGGCGACGACGACATGCGCGAGCTCGTCCGCGCCGCGTCGCAGAGGCTGGCGGCGGAGCGCGCCGCCGCGGCCGCGGAGCCGGCGACCGTGCCGCGGAGCCAGAGCGTGGCCATGGCGAGGATCGACGAGGACCGGCCGTGCGAGTTCGCCGGAGTTGGGCTGGTGTTCCCCCGGAGCCAGAGCTGCGCCGTGGGCGCCGGCCGCGTCGGTGGGCGGAGGGGGAGGGTAGCTGCCGTGGCA
>gnl_Orysa_v7.0_LOC_Os01g56080.1
ATGAAGAAGAAGGGCGGGAGCGGCGGCGGCGGGTGCCTGGGGGCGCCGTTCCGGGCGCTGTCGCGGGCGTGCGACTCGGCCTGCGACCTCTACGTGCGCGGCATGTCCGGGTGCGCGGGCCGCGTGCCGGCGGCGATGGAGGCCGTCGCGGTCGGCCGCGGGTTCGGCAGGCCGGCGACCGCGACGGCGACGATGCGCCTGCGGGGGCTGAGCTCCCGCGACGTCGACGACCTCGTCCGCGCCGCGTCGAGGCAGCGGCGCGTCGCGGCCGAGCCGGCGGTGGGGGCAGCCAAGAAGGTTGGGTATTATCGCGAGGCGCCGGCGGGGAAGAAGGGGCCCTTCGAGGAGGCGGCGGCCGCCGTCCCGGCGCCGAGGAAGAAGGGCGCGGCGATGGGGACCATCGCCGAGGACGCGCCGTGCGAGTTCGTCGCGGACACCACGCTGAAGGCCACGCCGCCGGTGAGGCGGGGCGCCTCGGCAGACGGCCTAGCGGCGCGCGCCGGCGGGTTTGGCGCCATTAAGGTGGGGACCGAGGCCTTCGCGCGC
>gnl_Orysa_v7.0_LOC_Os03g52020.1
ATGGCGGCGGCGGCGGCAGCGGGGACAAGGGGGATGCGGGCGCTGGCAATCCTGGGGCGGTGCGTGCGGGCGCCGTTCCGCGTGCTGGTGCGCGCGCGGGACCTGTACGTGAGCCGGATGGCGGCGTGCGCGGGCGGCGGCGGGAGAGGCGCCCCGGTGGGGCTGGTCGCGGTGCCGCGGTGCCAGAGCCACGGGTTCTACCGGTCGGCGGCGGGAGGCAGCACCGACGACGACATACGCGAGCTGATACGCCTAGCCTCGCGCGCCGGTGGGCCGCCGAGGCCTCCCGGCGTCGGGCCGCGGAGCCAGAGCGTGGCCATCGGGAGGATCGACGAGGACGAGCCGTGCGAGTTCGGCCTCGACGCCGAGGCCAGGGCGCTGGCCATGGCTCCGAAGAGCAAGAGCTGCACCGTCGGGCCAACCGCCAGGACCGCGCACAGGGTTGGCCCCGTTGCT
>gnl_Orysa_v7.0_LOC_Os03g55980.1
ATGAGCAGGGGGAGGAGCAGGCTGAGCTGGCTGTGGAGGGCGCCGGCGAGGGCGCTGGGGAGGGCGCGGGACATGTACGTGCGGGGGATGACGGGGTGCGCGCGCTGCGTGCCGGCGGACGCCGCGTTCGGCTACCCGGTGTTCGTGCCGTCCTCCGCCGCCGCCTCGATGAGGAGCAACAGCTTCGGGTCGGACTCGCGGTTCGGCGGCGGCGCCGACGACGACCTCCGGGAGCTGATCCGCGCGGCGTCGCAGAGGCGCGCCGCGGAGCAGGAGCGGGAGGCGCGGGCCGTGGCCAGGAGCCAGAGCATGGCGTCGGGGATCTCCATGGCGCGGATCGACGAGGACGCGCCGTGCGAGGAGTTCGGCGACGCCGGCGTGATGCACTACCCCAGGAGCCAGAGCTGCGTCGGCGGCGTCGGCGGGAGGATCGCTCACTGTCACAGGAAGGTGGCGGCCTTGGCC
>gnl_Phavu_v2.1_Phvul.003G233900.1
ATGACAAAGCAGAAAGAGAGAACGAAAGAGAGCAAACTGAGCACCTACATGAAGGCACCCTTAAGATTCCTGAAGAAGGCAAGGGACATGTACGTCAGAGGCATGATCCGCTGCTCTGCCCAATTGTCCCACGTCGACGCTGCAATGGGCTGCCCCACCGGCCAACTTTGCACGCTTCCCAGAAGCTTCAGCGTTGGCTCAGCCACCAGATCCACCGCAAGCGACGACGACTTCAAGGAGCTCATAAGGGCCGCGTCACTCAGAAGCTATGGCCCGGGCTTTGAGTTTGGCGAAGCTGCAGTCATGAAAATGAAAATGTCTCGGAGTCGTAGCGCGGGAATCGGAAGGATCGACGAAGACAAGCCCTGCGAATTTGGAGATGATGCGATCATGGTCAGACCCAGACCCAATGTTTATCCACGAAGTAAAAGTTATGCTACCTCCAGAGGAGGACCAGGGTTGTTT
>gnl_Phavu_v2.1_Phvul.009G073000.1
ATGGGAAAGGGTAAGGAACAGAAGCAGAACAAGTTGGTGTGGATCATAACCACGCCTTTCAGAGTATTGGGAAAAGCGAGGGATGCTTACGTCAGAAGCATAACACAGTGTGGTCACAACATGAACTATAGCAGCCCTGTTGATGCTGCTGGCAAATTCCAGGCTCTGCCCAGGAGCTACAGTGTTGCCACGTCACGGTCCGATAACGAGGATTTCGCGGAGCTTCTGAGAGCTGCTTCTGCCAGGACTTTGGTCGACAGAATCGACGTGGATTTGGTTCTGAAACAGCAGGCCCAGGCCGAAGCCCAGGCCCGGCCCCTTTCATCTAATGGGCTTCCGAAGTCCACGAGCGTTGGCATGGGCCGGATCGACGAGGACACGCCTTATGATTTGTCTGATGGGGTTGTTCGCGGTCTTCCGAAAGCGTATCCCAGAAGTAGAAGTTACGCTGTTGGAAAGACAAGTGCTGTATTG
>gnl_Phavu_v2.1_Phvul.011G154400.1
ATGCGGCGGCCAGCACGTGAGCAAGGTGCTGGAAGGTTCTCCAGGAGCCAAAGCGTGGCGTCCTCGTCGGTTAGCGACGAGGATTACACGGAGCTCGTGAGAGCCGCGTCAGCGAGAACGACGTTGGCGAATCGAATCCACGTCTCGATAGTGTTGCCGAAATCTAGCAGCGTCGGGATGGCGAGAATCGACGAGGATAAAGCGGTGGAGGCGGAAGGAGGTTTCGCCGCCGATCTGTATCCGAGGAGTAGAAGCTACGCTGTGGCGAGGAGCAAACCTTCCAAAGCT
>gnl_Phavu_v2.1_Phvul.001G029100.1
ATGGAGAGGAGGAGTGGGAGCAAGCTGATGAGGATCATCGGATCGCCGATAAGAGCGTTGGGGAAGGCGAGGGACATGTACGTGCGGAGCATAACCAACTGCGGCCAGCACGTGAGCTACTACGGCGATCCTATGGAAGGTGCTGGAAGGTTCTCCAGGAGCCACAGCGTGGCGGCCTCGTCGGTCAGGTCCGAGGTTGGCGACGAGGACTACGCGGAGCTCGTGAGAGCCGCGTCGGCGAGAACGACGTCGGCGAATCGAATCCACGTCTCGAAAGTGTTGCCGAAGTCTAGCAGCGTCGGGATGGCGAGGATCGACGAGGATAAAGCGGTGGAGACGGAAGGAGGCGTGGCTTTCGCCGCCGATCTGTATCCGAGGAGTAGAAGCTACGCTGTGGCGAAGAGCAAACCTGCGTTTGAAACCGTTGTGAAGGTTCAAGCTAGGAAG
>gnl_Poptr_v3.0_Potri.009G086000.1
ATGAGGAGCACAGCAAACAAGCAAAGCAACAAGCTCGTCCGAATTTTATTTGCACCTTTCAGAATCATTAGCAAGGCTAGGTACTTCTACATGAAGAGCATGTGGAATTGTGCTGGAAAAGTTGGCAGTGGAAGTTTTGTAGGTGGCCCAACTCCTCAAGCTGTGACCTTGCCTAAGAGTTTCAGTGTTAAACCTGATCCGAACACGTACAGAGATGAGGTGCTCAAGGGGATTTTAGAGTCTTTGGCTAAGAAGAGAGATGATGATCACCAGATCATAGATTCAAATATGGATGGGAATGGAGAGGTGAAACAAACTACTTTGGGGTCTAGTGGCCGTGTGGGGAGGAGTTACAGCGTTGGGGTAGGCAAGATCGGGAGAATTGATGAGGATAAGCCTTGTTCATTCAGGGAGGATAATAATCTGAAGGCAGATTCGTATACTAGGAGTAAAAGCCATGCTGTTAGTAGGAAGAGTATTGAGTATCGGCACTCC
>gnl_Poptr_v3.0_Potri.009G085900.1
ATGGGTGGGACAGGTACGAGAAGCGAAGCAAAAAAGCGAAGCAAGCTCGTGGTAATTTTGTTAGCGCCCTTCACAGTTCTTAGGAAGGCTGGGAACTTTTACATGAAGTTCGTGGCAGATTGCTCTGATATGGTTGGGAATGATTATAATGGTATGGTAGGTGGACCGACAGCTCAAATGTCAACCTTGCCTAAGAGTTTCAGCAGTAATTCCATGAGAGAAAGCAGTATAGGATACTCAGCTTCAGGGAGGAGAAGTGGGCCGTTACAATCAGCTTCAGGGAGGAGAAGTGGACCGTTGCAATCAGCTTCAGGGAGAAGAGGTGGTGTGATTTCAGAATCGGCTTCAGGGAGGAGAAGTCACGAGATGCAGCCAGATATGCATTACAGGGAAGCAGGAGTCATGAGAAGGGAGAGCACCATGAGATATTCTAATGGAATGGCAATGAGGAGCTATAGTGTTGGGATAGGAAAGATTGGCAAAATCGAAGAGGAGAAACCTTGTTCATTTAGAGAGGATGATGAAGATGACAAGGTAGATGTGTTTCCTAGAAGTAGAAGCCATGCGGTTACAAGGAATAAAGGTGCCTATTAC
>gnl_Poptr_v3.0_Potri.007G006100.1
ATGGCTACCAATAAGAAGCCTAGCAAAGAGAGCAAACTGAAAAGGATTCTGAAGGTGCCCCTCAAGATTTTGACCAGCGCCAGGGACTTCTACATGAAAGGCATGACTGAATACTCAGACCAGGTTTATGTGATGAGTAACCCTACAGGAAATCTTAATAACATGCCTCGCAGTTACAGTGTCAGCTCCTCAAAATCAAACCACTTCGATGATGATTACAGGGAGCTTATAAGGGCTGCATCCACAAGGAGTACTTTAGGACGTAGCAACAACATGGATGTTCGTGCAAGACAGCAATATATTATTCGTGATAAAAAATCTGCAGCTGAAGTAGCAGACAATATGTCTAGGAGTCGTAGCGTTGTTATTGGAAGGATCGACGAAGAAACATCGACATGCGACTTTGATGAAGATCAGGATGTCAAGGCTAAGACTGGTCAGGTTTATCCCAGAAGCAGAAGCTATGCTGTTTCTAAAAGAACTCCTACTAGGGCGTTT
>gnl_Poptr_v3.0_Potri.002G117100.1
ATGAAGACAAAAGCACACAACCAAAGCAAGTTCATGCGAGTCGTTGCAATCCCAGTAAGACTTTTGTGTAAAGCAAGGGACGTTTATGTTAAAAGCATAATAGACTGCTCGACGAGGATGGGTTATGGCCACTCCATGGCCTTGCCAACGGGACAATACCCTCCCTTGCCCTGGAGCTTCAGTATTGGCTCGTCAAGGTGCAACGACAATGAAGATTACAGAAAGCTTGTTAGAGCTGCTTCTGACAGGAGCTTAGGTCAAAGAAATGAAATTGAGATGTTCATACAGCAATTGAGGCAGCAGCAATCATCGATAATGGTGGGATCCAAAATGTTTTTGCCAAAGAGTTGCGGTTTTGGAATGGGTATCCTGGGAAGGATTGATGGAGACAAACCATGTGATTTTGAAACAGGCGCAGGTGCCGTTGTAAAGCCACAGTTGGGGCCAAGAAGCAGAAGCTTTGCTGTTGGAAGGAAGGGT
>gnl_Poptr_v3.0_Potri.014G008700.1
ATGGTTATCAATAAGAAGTCCAGGAAAGAAAGCACACTAAAAAAGATTCTGAAGGCACCCCTTAGGATTTTGGCCAGGGCCAGGGACTTCTACATTAAGGGAATGGCTGAATACTCAGATCAGGTCTGTGTGATGAGTTGCCCAACAGGCAATTTCAATACCATGCCTCGAAGTTACAGTGTCAGCTCAACAAAACCAAACCACTTGGATGATGATCGTAGGGAGCCTTTAAGGGCTGCCTCCACCAGGAGTAATTTAGGAAGTAGAAACAGCAAGATCAATGTGGATGTTCCTGCAAGACAACAATATAGTCATAAGAAATCTGCAACTCGACTAGGAGACAATATGCCTAGGAGTCATACTGTTGCTATTGGAAGGATTGATGAAGAAAAACCATGTGATTTTGATGAAGAGGATGTCAAGGTTAAGACCAATGTTTATCCCAGAAGCAGAAGCTATGCTGTCTCTAAAAGG
>gnl_Poptr_v3.0_Potri.014G014500.1
ATGAAGACAAAAGCACACAACCAAAGCAAGTTCATGCGAGTCATTACAATCCCATTAAGAGTTTTGTGCAAGGCAAGGGATGTTTATGTTAAGAGCATGACAGATTGCTCGATGGGGATGAGGTATGGCCCTTCTATAGTCTCGCGAGCAGGACAACACCCTCCCTTGCCCAGGAGTTTCAGTGTTAGCTCATCAAGGTCTGATCATGACGGTGAAGATTACAGAGAGCTTGTTAGAGCTGCTTCTGCCAGGAGCTTAGGTCACAGCAATGAAATTGAGATGTACATGCAGCTATTGAGGCAGCAGCAATCATCGATGATGACGGGGTCCAAAAAGGTGTTGCCAAAGAGTTGCAGTGTTGGAATGGGATTCATGGGCAAGATTGACGAGGAAAAACCATGTGTTTTTGAAGCAGGTGCTGTTGATGTAAAGCCACAGTTGGGTCCAAGAAGCAGTAGCTGTGCTGTTGGAAAAGGAAGGGTTGCCTTC
>gnl_Poptr_v3.0_Potri.014G006300.1
ATGGTTATCAATAAGAAGTCCAGGAAAGAAAGCACACTAAAAAAGATTCTGAAGGCACCCCTTAGGATTTTGGCCAGGGCCAGGGACTTCTACATTAAGGGAATGGCTGAATACTCAGATCAGGTCTGTGTGATGAGTTGCCCAACAGGCAATTTCAATACCATGCCTCGAAGTTACAGTGTCAGCTCAACAAAACCAAACCACTTGGATGATGATCGTAGGGAGCCTTTAAGGGCTGCCTCCACCAGGAGTAATTTAGGAAGTAGAAACAGCAAGATCAATGTGGATGTTCCTGCAAGACAACAATATAGTCATAAGAAATCTGCAACTCGACTAGGAGACAATATGCCTAGGAGTCATACTGTTGCTATTGGAAGGATTGATGAAGAAAAACCATGTGATTTTGATGAAGAGGATGTCAAGGTTAAGACCAATGTTTATCCCAGAAGCAGAAGCTATGCTGTCTCTAAAAGG
>gnl_Poptr_v3.0_Potri.014G014600.1
ATGAAGACTAAAGCACAGAACCAAAGCAAGTTCATGCGAGTCATGACAATCCCAGTGAGAGTTTTGTGTAAAGCAAGGGACGTTTATGTTAAAAGCATGACAGACTTCTCGATGAGGATGAGTAACGGCCCTTCCATGGCCTTGCTAGCAGGACAGCACCCTCCCTTGCCCAAGAGTTTCAGTGTTGGCTCATCAAGGTCTGATGACGGTGAAGATCACAGACAGCTTGTTAGAGCTGCTTCTGCCAGGAGCTTAGGTCACAGCAATGAAATCGAGATGTACATGCAGCAATTGAGGCAGCAGCAATCGTCAATGACGATGGGATCCAAAAAGGTGTTGCCAAAGAGTTCCAGTGTTGGGATGCGTTGCATGGGAAGGATTGATGAAGACAAATCATGTGTTTTTGAAGAAGTTGGCGTTGATGTCAAGCCACAGTTGGGTCCAAGAAGCAGAAGCTATGCTGTTGGAAAAGGAAGGAATGCCTTT
>gnl_Poptr_v3.0_Potri.001G290300.1
ATGGGTGGGACAATGAAAAGCAAAGAAAAGAAGAGAAGCAAGCTCGTAATTATTTTGCTAGCACCCTTTAAAGTTCTCAGGAAGGCTGGAGAGTTTTACATGAAGTTCATGGCAGATTCTTCTGATATGGTTGGTAATGATTATCATGGTTTGGTAGGTGAACCGGGCTTTCCTCAGAGTTTTAGCAATAATTCTAAGAGAGAGAGCAGCATAGGATATTCAACTTCAGGGAGGAGAAGTGGACCTCTAGAATCAGCTTCAGGGAGGAGAAGTGGACCTTTACAATCAGCTTCGGGGAGAAGAAGTGGAGTACTCTCAGAATCAGCTTCAGCGAGGAGAAGTCATGTGATGCAGCCAAATATGCATTGTAGGGAAGAGGAAGTGAGAAGGAATATCGGTTCTATGTCTAATGGAATGGAAATGAGGAGTTACAGTGTTGGGATAGGAAAGATTGGGAAAATTGATGAGGAGAAACCTTGTTCGTTTAGAGAGGATGACGGTGATAATATCAATGTAGATGTGTGCCCTAGAAGTCGAAGCCAAGCGGTTACAAGGAAAGTTGTCTATTAC
>gnl_Poptr_v3.0_Potri.001G290400.1
ATGAGGAGCACTGCAAACAAGCAAAGCAACAAGCTTGTTCGAATTTTATTATCACCTTTCAAAATTATTAGCAAGGCTAAGTACTTGTACATGAAGAGCATGTGGAGTTGTGTTGGAAGAGGTGGCAATGGAAGTTTTGTTTGCGGTCCAACTGCTGAAGCCATGATCTTGCCTAAGTGTTTCAGTGTTAAACCTAATCCAAACGCGAACAACGATGAGGTGCTCAAGGGAATCTTAGAATCGATGGCCAAGAAGACTCTTCGTCATCAAATAGAGTCAAATATGGATGGAAATGGAGAGGTGATCAAACAAACTACAGTGGAGCCTAGTGGCCGTGTGGGGAGGAGTTACAGCGTTGGGGTAGGAAAGATTGGGAGAATTGATGAGGATAGGCCTTGTTCATTCAGGGAGGATGATAATTTGAAGGCAGATTGGTATATAAGTAAAAGCCACGCTATTAGTAGGAAGAGTATTGGGTATTAC
>gnl_Prupe_v2.1_Prupe.8G148600.1
ATGAGGAGCAACGCAAAGAAGCAAAGCAAGTTGATGTACATTATTTGTGCACCCATTAGGACCTTGACCAAGGCCAGGAACTTTTACATGAGGAGCTTGGAAGATTGTGCTAGCAAGGTAGGTTATGGTGGTGGTGGAGTGAGTGGCTACACTGCCTCTCAAGTTCCACGCTTGCCCAAGAGCTTCAGTGTCAATTCCTCGAGCTCTAGCGACGATGAGGACTTGAGGCAGCTTCTCAGAACGGCGTCGTCGAAGAATTCAAAGAGGAATGATGTAGAGAAGAAGAACAATAATAAGCCTGCAGGTGATTTAGATGTGCATAAAAGACCAGTTGTGAGACAAGCAGCTCAACCCATTGCGAGACAACAAACTATGAATGGGATGGGGATGAGGAGTTATAGTGTAGGGTTGAAGATGGGAAGGATTGATGAGGAGAGGGCTTGTTCTTTTGAGGAAGATGAAGTGAATGTTGTGAAGGCTGATTTGTACCCAAGAAGTAGAAGTTATGCTGTCAAGAGAAGAAGTGGTGGGTTTGCA
>gnl_Prupe_v2.1_Prupe.8G148800.1
ATGTACATTATTTGTGCACCCATTAGAACTCTGACCAAGGCCAGGAACTTTTACATGAGGGGGCTTGAGGATTATGCTGGCAAGGTGGGTTATGGTGGTGGTGTAAGTGGCTACACTGCCTCACAAGTTCCACACTTGCCCAAGAGCTTCAGTGTCAATTCCTCGAGCTCTAGCGACAATGAGGACTTGAGGCAGCTTCTCAGGACGGCGTCGTCAAGGAAGAGCAATGCAGAGAAAGAAAGCACTGTTAAGTCAGAAGGTAATTCAGATATGCATAGAAGACCAATTGTTAAACAAGCAGCTCAACCCATTGGTAGACAACAAACTATGAATGGGATGGGGATAAGGAGTTACAGTGTTGGGATGAAGATGGGAAGAATTGATGAGGAGATGGCTTGTTCTTTTGAGGAGGATGAAGTGAATGTGAAGGCTGACTTCTATCCAAGAAGTAGAAGCTACGCTGTCAAGAGAAGAAGTGGTGGGTTTGCA
>gnl_Prupe_v2.1_Prupe.6G218500.1
ATGATCATGGCCAAGGCCAGGAAAGAAAGCAGACTCGCCAGGTTTTTGAAGTCCCCAATAAGGATTTTAATCAAGGCCAGGGACTTCTACATCAAGAGCATGACAGAGTGCTCGGGTACGTTTGATTATGCCACGGCGATGGGTTGCCCTACCCAAATCCCAAGTTCTTTGCCTAAAAGCTACAGCACTAACTCCACCAAATCCAGCGCCTCTAACAATGAAGATTACAGGGAGCTTCTGAGGGCTGCTTCTACTAGGAGTGTAAGAAGTAAAGTTGAATTTGATCTTGCTCGAAAAGCGCAACAGCCTAGGCAGCCTCCAATGGCGGCAGAGCCCAACACCGTGCCTCGCAGTCGTAGCGTTGGGATTGGAAGGATTGATGAAGACAAGGCTTGTGAGTTTGATGAAGAAGAAGTCAAGGTGAAGAGAGATGTGTATCCAAGAAGTAGAAGCTACGCTGTTGCTAGGAGAACAATTATGTCC
>gnl_Prupe_v2.1_Prupe.1G420800.1
ATGAGAAGCACCAAAGAACAGAACAAAAACAAGTTCATGAGAATCATCACAGTACCCATCAGAGCTCTGAGCAAAGCCAAGGACTTTTATGTGAGAAGCATGACAGATGTGGCTGAGAGAGTGAGCTATGGCAACACCATGGGAGGCCCAGGTGGCCAGTTCTCTTCAAGCCTTCCCAAAAGCTTCAGCTCTAGGTCAACTTCTGGGTCGAGTGAAGCCAGTGGTGATGATTTTTCAGAGCTTATCAGAGCTGCCTCTGCCAGGAGCTATGGAACAAGGATTGATGTGGATGCAATATTGAAAGAGCAGCAGCTGAAGCGATCTGCTACAACCACCACCATGGGATCAAAAGCTGTGCTTCCCAAGTGTAGCAGCGTGGCCATGGGCAGGATTGATGAAGACGGGCCTGCTGATTTTGATGAACATGCTGCTGGTGATGTCAAGCCTGACTTGTTCTACCCAAGAAGCAGAAGCTATGCTGTTACAAAGAGAAGTGTTGCTTTC
>gnl_Solly_v2.4_Solyc04g077620.1.1
ATGACGAATTACGCAGTTGTAAATCCTCGGAGTTTACCTAAGAGTTACAGTGTAACATCATCTACGAGGTCTGATAACAGCGAAGATTTTAGAGAACTTGTTAGAGCAGCGTCCGCGAGGAGTATGGGAGAGAATTTTGAGCTGAATTTATTAATACAGCAACAAATTCGACAGCAATTACAGCAACAAACGCCATCAAGGAGAACAGTACCGAGGAGTGTTAGTGTTGGTATGGGAAGAATCGATGAAGATAAGCCATTTGTTTTAGGAGGTCAAGAAGATGATGTTTCGGTTATGTTAATGAAAAATGATTTGAGGTATCCTAGGAGTAGAAGTCATGCTGTTTCAAAGACTAGTAATATTCATGTCTTT
>gnl_Solly_v2.4_Solyc02g092190.1.1
ATGAGTACAAACAAGGGAAGCAAAGAGAGTAGACTCACGAGGTGCATAAAAGCACCAATTAGAGTTTTAATTAAAGCAAGAGACTGTTACGTCCATAGCTTGATGGATTGTTCTGGAAAAATTGGGTATGGCAGTGTTATGGGTGTTCCACAAATCTCTGCTTTACCGAGAAGTTTCAGTGTCAATTCATCTGTATCTAGTAGCAGGGACGAAGATTTCAGGGAGCTGGTGCGAATTGCTTCCAGAAAAAGTCTGGTAAACAAAATGGAAACAGAGCTTCTGAGACAAAAATCAATTGCTAGTAAAAATGTTGATGCGGTGCCACGGAGTCGATCTGTTGCAATTGGAAGAATCGATGAAGATAAGCCATGTGATTTTGGTGACGATGTGAAAGTGAATACAGATTTGTTTCTGAGAAGTAGAAGCTGTGCTGTTTCTTCTAGAAAAACAGGGGTGTTC
>gnl_Solly_v2.4_Solyc02g092180.1.1
ATGAGCACAAAGGCCAACAAAGTAAGCAGAATTAAGAAGTGTATGAAAGCACCCATCAGAATTCTAATTAAAGCCAGGGATTGCTACGTCCGGAGCCTGACGAATTGTTCAGGCAGAATGGGCTACGGAGGTGCCATTGGCTCATGTCCTGCCTTTACACAAATCTCCTCTTCCTCCAGAAGTTTCAGTGCTAATTCATCTGCGTCTAGTGGCGGTGATGATTTCAGGGAGCTGATTCGAATTTCTTCGAGAAAAAATCATGTGGAATTGGAGAACGTGAGGCAGATATCCCTCGATAGAAAAGGGATGAATGTTGTGCCTCGGACTCGTTACGTTGCCATTGGAAGAATTGATGAAGAAGAGCCTTGTGATTTTGGT
>gnl_Sorbi_v3.1_Sobic.009G194400.1
ATGAGGAGCAAGAAGGCGAAAGGCAGCAGCAGCAGCAGCAAGCTGGGGCGGTGGCTGGGCGCACCGGTGCGGGCGCTGTCGCGGGCGTGCGACTCGTACGTGCGCCAGATGACGGCGTGCGCGGGGCGGATGCCGACGCCCGCGGGCGCGTACGGCGGCCCCGGCGGGTTCGCGCCGATTACCATGGAGGCCGCGACGTTCAGCTCCCGCTCCCCGCGCCGCGGCGGGGACGAGGAGGAGGACCTCAACGAGCTCTTCCGCGCCCTGTCCCTACGCCAAGCCGCAGCTTCGGTGGCGGCGACGACGACGGTCCCGGTCCGCAGCCGGAGCGTGGCGGTGGGGCGGATCGACGAGGACGCGCCGTGCGAGTTCTTCGGCGCCGACGACGACGTCGTCGTGCGCGTCGGCGGCGGCCCCGCCGTGCGCAGGGCCCGCAGCATCGCCGTCGGCAGCGCTCGCCTCACCGCCCGCGCCGGGTACTACGGCGCCGTCTACAAGCCCGGAGCGGGCGTCGTGCGCGGT
>gnl_Sorbi_v3.1_Sobic.001G076100.1
ATGAGCCGGGGGAGCAAGCTCCGGTGGCTATGGCGTGCGCCGGCGCGGGCGCTGGGGCGGGCGCGGGACATGTACGTGCGGGGGCTGACGGGGTGCGCGCGCTACGTCCCCGCCGACGCCGGGTTCGGCTACCCCGTGTTCGTGCCGGCGCCGCTGTCGCGGAGCCACAGCGCCGACTGGCGGGGTGGCGCCGGGTCCGGCGCCGACGAGGACCTGCGGGAGCTGGTCCGCGCCGCGTCGCAGCGCCGCGTGGAGCAGCGGCGCGCCGAGCTGCAGGCCGTGGCCAGGAGCCAGAGCATGGCCGCCTCGCTGTCCATGGCGCGGATCGACGAGGACGCGCCGTGCGAGTTCGGGGCCGACGCCGGCGACGGCCCCGGCGCGCTGTACCCGAGGAGCCAGAGCTGCGTTGGTGACGCCGCGGGGAGGAGGGCACATGCCCACCGCCGGCACGGGAAGGTGGTGGCCTTGGTC
>gnl_Sorbi_v3.1_Sobic.002G020800.1
ATGAGACGAGGGGCGGCGGCGGCGACCACCAGCGGCGGGACGACGAAGCTGGCGCACCACGTGAGCTGGCTATGGCGTGGCCCCAGGCGCGCGCTGTGCGCGGCGCGGGACCTGTACGTGCGCAGCCTGACGGGCTGCGCGGGCCACCTCCCGGCGGACGCCGCCTTCGGCTACCCGACGTTCGCCGGCGCCGCTGCGGCGCCGTCCTTCGGCGTCCACAGCGGCTTCGGCTCGGCCTCCTCGTCGCGCCGCTCCTCCAGCGCCGACGCCGCCGACGAGGACCTGCGGGAGCTCATCCGCGCCGCGTCGCAGCGCCGCGCGGCCGAGCTGGAGCGGCAGCGCCACCCGGCCGCCGTGCCGCGCAGCCACAGCGTCGCCGGCGGTGCCGCCATGGCGCGGATCGACGAGGACGGGCCGTGTGACTTCGCCTCCGCCGCCGCTGCCGTCGTGTTGTTCCCCAGGAGCCGGAGCTGTGCACCGGCGGGGTCTGGACGTGTCGCTGGACGTAGGGGCGGCAGGGTCGCCGCTCTCGCCGCC
>gnl_Spipo_v2_Spipo2G0112700
ATGGTGACTGGGGAGACTCATTGGCCCTATTGCTCCAGGTTTGAAGCGAACGATCGTACATGGAAGAAGAAGGTCACTAAGCGTGAGGGGGTGGGGGGAGTTCCGCACGGTTGTTGCACCACCGGTGGCGCCGAGATGAAGAAGGAGAGCTCAGCCACAGGCGGCGGCAGCCACAGGCTGGGTCGGATGGTGAAGGCGCCGTTCCGAGCGCTTCGTCGTGTCAGAGATATGTACGTCCGCAGCTTGACCGGGTGCGCCAGCAGCGGGAACTTCCGCATGGTGACCCCCTTTCCCGGCGGCGCCTCGGCCGGAATCCCGAGGAGCTACAGCCTCAATCCATCGCGGATCAGCAGCAGCGGCGACGACGACCTGAGGGACCTCGTGCGCGCCGCCTCGCAGGGCGCCATGGGCTCTCTCAACCTCGGCGGCTTCAACCAGTCGCCCGGCGGCAGGCCCACCGTGCCGAGGAGCCAGAGCGTGGCCATCGGGAGGATCGACGAAGACGCGCCCTGCGACTTCACGGCGGAGCCCGTCCTCGGCCCCTTCTACCCCAGGAGCCGCAGCTGCGCTGTCCCCAAGAGGAAGATGGGGATGACGGCT
>gnl_Spipo_v2_Spipo9G0025900
ATGAAGAAGGAGGGAGGGGACGGAGGGAGCGGCGGCGGCGGCAGTAAGATGGGGCGGATTGCAGAGGCGCCATTCCGGGCGCTGCGGCGGGCGAGGGACGCGTATGTGAACGGTATGACGGGCATCGCCGGGAGGGCCAGTTCTCGGGGTATAGTCGGCGCGTCGAGAGGCTACCGCTTTCCCCCGCCGCGGACCGGCAGCGGTAAGGCGGACGACCTGGGGGAGCTTCTCAGGGCCGCCTCGGCTCCTGTCAAGACCACAGAAGGGGTGGTGGCGAGGAGCCAGAGCGTGGGGATCGCCAGGATCGACGAGAACGAGGCCTGCGATTTCAGCGGTGACGTCGTTGGAGGCCCGTTCTGGCCGAGGAGTAGGAGCTGCGCCGAGGTGGAGAACAGGGTAGGAGGGTTCTTGCCA
>gnl_Spipo_v2_Spipo9G0025700
ATGAAGAAGGAGGGGGGAGGGAACGGCGGGGGGAGCAAGGTGGGGCGGATGGCGGAGGCGCCGTTCAGGGCGCTGCGGCGGGCGAGGGACGCGTATGTGAACGGCATGACGGGCTTCGCCGGGACGGCCAGTTCCCGGGGGATAGTCGGCGCGTCGAGGGGCTACCGCTTTCCGCCGCCGCGGCCCGGCAGCGGCAGGGAGGACGACCTTGGGGAGCTTCTCAGGGTCGCCTCCGCGCCCGTGAAGGCCTCGGAAGGGGCGGTGCCGAGGAGCCATAGCCTGGGGATCGCCAGGATCGACGAGAACGAGGCCTGCGACTTCGGCGGGGATGTCGTCGTCGGCGGCGGCGGCCCGCTCTGGCCCAGGAGCCGGAGCTGCGCCGAGGAGGGGATCAAGTTGACTAGAAGCGAATCACTGACCGGGTCGTGGGCGGCTAGTGGAGTCTTGGCTCAGACCGATGGTGTGGACCAGGGGCGC
>gnl_Stras_v2.0_SGA_v2.0_scaffold152T36823
ATGAAGGGTAAAGCAAGCCAGCAGCACAAATTCATCCGTATAATCGCGACCCCTTTTCGGGCCCTCGCAAAGGCCCGGGATTTCTACGTGCAGAGCATGATGAATTGCGTGGACCGCAACATCGTAGGGTTGCAAGGGACTTCGCAAGCACCGAGCCTGCCAAAGAGCTTCAGCGCCAGCTCGGCCCGAAGCGATGAAGACTACAGGGAGCTTCTTCGGGCCGCCTCGGCCCGAAATATTGACTGGGCCAACTTGGGCTCGAGGGGCGGCCCACGGGCCATGCCGCCCAGGAGCATCAGCGTGGCTATGGGCCGGATAGATGAAGAAAGGCCTTGTTGCTATTTTGGTGAAGAGGTGATTGGTAAAGGTAATGTGAAGAGTGAATTGAAGTACCCTAGAAGCAAGAGTCATGCTGCTGTTACAACAACTGCTTTTTAA
>gnl_Stras_v2.0_SGA_v2.0_scaffold174T39241
ATGAACACCAAAAGCAGTAGTGCGTCTGTTCGTAAACAGAGTAAATTCGTCAGGTTCATAAAAGGGCCCATCCGAATGCTGGCCCGAGTCCGAGAATTTTACCTCCACAGCTTCACTGGGTGCGCCAGCCAAGTAGCCTACGCCGGCGCCACCCTCCACTCGGCGAACCTGCCCAGAAGTTTCAGCACCAATTCCACCCACGATTCTAATTACAGATGCGGCGACCAGGATATGAAGGAGCTCATCCGGATTGCATCTGCCGGCAGCCGCAACGGGACGTTGCCTGCCGGCGGCCGAGGAGCGGCGGCGATGAAGCGCAGCCGCACGGTGGCGATTGGTAGGATTGATGAGGAGACGCCGTGCGATTTCGGGGGAAAACACGTTGCCGGGCTGCCGGCCGGTGTTCTCAGGAGTGGAAGTTGTGTCGCTGGCGGAGGAACAAAAATGGTCTGA
>gnl_Stras_v2.0_SGA_v2.0_scaffold13T06404
ATGAGCACCAAACGGAGTAATAATAATTGTGGTGGTAAAGAGAGCAAATTGGTGAGGTACATAAAAGGGCCTATTCGAATTCTGGCCCGAGCACGTGATTTCTACGTCAACAGCCTCACTGGATGCGCCGACCATGTAGCCTACGCCGGCGCCACCCTCCAGCCGGCGGCCCTGCCCAGAAGTTTCAGCACTTCCTCAGCCCACGATACGGCGGAGCTCATCCGGATCGCGTCTGTTCGCACAAAATCGGAGGCAGAGCTCCTCCGCATGAAGAAGCGCAGCCGCTCGGTGGCAATCGGTAGGATTGATGAGGACAAGCCGTGCGAATTCGACGGCAGGACCAAAATCCAATTTTACTGA
>gnl_Stras_v2.0_SGA_v2.0_scaffold15T07479
ATGAGTTCGAAAAGGGTTCCCAAAGAGAGCAAGTCGACAAGGTTCGTGTACGGGCCAATTCGGGCCGCAGCCCGAGCCTGGGATTCATATGTAAATTCCCTTGCGGGCCTGACCTGGCCCGTAACCCACGCCAGCACCATGGGCTCCCCCATGCCGCATTTCTCAAGCGTTGATAGTGCAGATCACAGAAGCGTTGACGAGGAATTGAGGGCTGTGATGAGACTCGCCAACACCGGCAGCCTTGCTGTAAAATCCGGGCGGCGGCGAAAGCAATTTGTGGTGCCTCTGGGCGGCAACTCGACTGCCACAATCGACGACATTTTAGCCGCCAGTCCACTGTCCATTGTCACTGCGTGTGAACCCAATCGGCTGCTGTAA
>gnl_Stras_v2.0_SGA_v2.0_scaffold15T07476
ATGAGCTACGAAAAGGTCCGAAAGCAGAACAAATTAATCCGTATCATCATTGTCCCCATTCGGGTCCTTGCCCGGGCCCGGGACTTTTACTTGACGAGCCTTGCGGGCTTGGGCGGGGCCGCCACGTACGGCAATTTCATGGGCTGCCCGACACCGACCATCACAAGAAGCTTGAGCGTTAGTTCGAATTCAAGGACGGCCGAGGAACAGCGCAGGGACCTCGCAAGGCTACGATCAGTGAATATTGGGAAGGATGATGACGTGGCGCTCCGTCGCTCGAAAAGCGCGCGGCCTCTCAGCAGCGGGGTGCCGGCAGCGGCCGTGCCACGCAGCAGAACGGTCGCGTTTGGGAGGATCGATGAAGATAAGGTTTTTGAATATGAGGAGGATGAGGTCGGGCTGCTGGGCCGGGCCGTTGACTTTTCGAGGGCCAGAAGCTACGGTGGCAGGTCAAAGAGGAGTTGA
>gnl_Stras_v2.0_SGA_v2.0_scaffold15T07477
ATGAGTTCGAAAAGAGTCACCAAACAGAGCAAGTCGACAAGGTTCGTGTGCGGGCCGGTTCGGGCTGCTGCCCGAGCCTGGGATTCATATGTAAATTCCCTTGCGGGCCTGACTTGGCCCGTAACCCACGGCAGCACCATGGGCTGCCCTATGCCGCATTTCTCAAGAGTGGATGCAGATAACAGAACCTTGGACGAGGAATTGCGGGCTGTGATGAGGCTCGCTGTAAAATCCATGCGCCCGCGAAAGCAATGCGTCGTGCCTCTGGGCGGCAACTCAGTTTCTTTTGGGAGGATTGATGAGGACAGAGAGTGTTAA
>gnl_Theca_v1.1_Thecc1EG000822t1
ATGAGCAAGAAGGCCAGCAAAGAAAGCAAACTAAGCAGATATCTGAAGGCACCCCTCAAGATTCTGATCAAGGCCAGGGATTTCTACATAAAAAGCATGACAGAGTACTCGGACAGGATCAATTATGGCACCATCATGGGTTGCCCTACAGGCCAAGTCAATACTCTGCCTAGGAGCTATAGTGTCAGCTCGGCGAAATCGAGCAACGGTGACGATGACTTGAGGGAGCTTATCAGGGCTGCTTCCACAAGGAGTTTAGGCAACAAGGTTCAGTTGGACCTACTTCGGAGACAACAGGCAAGGCAGTCTCCGGTAACTGGAGCAAACAATGTGCCTAGAAGTCACAGTGTTGGGATTGGGAGGATTGATGAAGACAAGCCTTGTGACTTTGAAGAGGATATCAAGGTCAAGACTGATGCTTTGCCGAGGAGCAGGAGTTACGCTGTTGCAAAGAGAAACGGTGCTTTTTTC
>gnl_Theca_v1.1_Thecc1EG034673t1
ATGAGAAGCAAAGGACATAGCTCTAACAGGTTCGTGCGGTTCATTACAGTTCCCTTTAAAATGTTAGGCAAAGCTAGGGATCTGTATGTTCGGAGTTTGTCAAGTTGTGCTTCAACTGTCAGATACGGACAAAGCTCGGGCGGGTATACAGGGCAATACTCAGGCTTGCCAAGGAGCTTTAGTGCAAGCTCAGCGGCATCATCTAACGGCAATGAAGATTTCAGAGAGCTTATTAGAGCTGCATCGGTTAGGAGTTTGGGTCATAGTAATGAAATGGAGATGTTTCTGCAACAACAATTGAGGCAGATGGGATCAAAAGGGTTGCCAAAGAGTTGCAGTGTAGGGATGGGAAGAATTGATGAAGACAAGCCTTGTGAATTTGAAGAAGAAGATGATGTTGTTGTTGATAAGAAGCAAGATTTTTTGTATCCGAGAAGCAAAAGCTATGCTGTCAACAAAAGAAGTGTTTTGTTG
>gnl_Theca_v1.1_Thecc1EG007253t1
ATGGACCCTTGTGCTAACCCCATTTTTCGCCTACTTTCAAAATTCAAGTCCAACGAAAACAGTGAAAGCCCAACTCTCCTCCTCTATATGTTTAAATACCCATCTTCATTCTATTCTGCACCGCACAGTTCTCCAAATATTCCAGCTTCTTCATTTTCTGTGTCAGTACAAGGGCTTTGGGTAACAAAGAGTTACCGGTGCAGAAAAATGAGGAGGAGCAAGGCAGAGTTACAAAGTAAGTTCAAGCAGTACATGTCAAAGCCCATGAGCAAGGCAGAGTTACAAAGTAAGTTGAAGCACTACATGTCAAAGCCCGTGAAAGCTTTAAACAAGGCAAGAGACTTTTACGTGAATAGCATGGAGGAATGCGCTAGTAAGGTAAGTTATGGTGGCGTTATCGGCTGCCCTGCGTCGCAAGTTTCACGTCTGCCAAGGAGTTTCAGTGTCAACTATTCAAAGCCGAACAATGAAGAGAAATTCCTGAATTTCTTAGAAGTTATGTCGAAGAAGAGATCAATGGAGAGTTCGGAGGAGTCAAATTTGCAGCAAGAGGAGATGAAAGATCCGTATGGCGGTCTGAAGAGAAGTTATAGTAGTAGCATTGGCCTGGCGAGAATTGATGAGGACAAGCCATGCTACTTCGAAGAAGATGCATCGTATGCTAGAAGCAGAAGCTACGCTTGCAAGAGAAACTATTAT
>gnl_Theca_v1.1_Thecc1EG007254t1
ATGAGAAGCAAAGGACGCAAAGCAAAGAAGCAAAGCAAGTTAATGAAAATCGTATGTTCACCCATCAGACTTCTAAGCAAGGCAAGAGCCTTCTACGTGAAGAATATAGAGGAGTGCGCTGGCGGGGTTGGTCGTGGCGGTGGGGTGGTTTGCCCTGCTCCCCCTGCAGCTTCACGCTTGCATAAGAGCTTCAGTGTCAACTCCTCTAAGGCAAGCGACGATGAAGAGTTTAGACAACTGCTTCGTGCGGCATCTAAGCGAGGGATAGACAGCAAGGTGCAATCATCAGGCATGAAACAGACCACAGCGGGATCTGGTGGGATGGGGATGAGAAGCTACAGTGTTGGGATTGGAAAGATTGGGAGAATTGACGAGGACAAGCCTTGTTCCTTTGAGGAAGAAGAGATTGATGCTATGCTGTATCCGCGAAGTAGAAGCTACGCAGCTAGGAGGAATGTTGTAGTGTATCGC
>gnl_Utrgi_v4.1_Scf00162.g11111.t1
ATGCCAACGAAGTCCGATTCCAAGGCAGCGGACACCGCCGCCACCGCCGCCACCAAGCTGTATCGTATAATCGCGATCCCTTTGCGAGCACTGTGCAAGGCTCGGGATCTGTACGTCCGGAGCATGATCCGGTGCTCGAACGTCACCGTGACGGGAGTCCCGATAATGGGGGTCGCTCCTCCTAGCCTCCCCCGTAGCTTCAGCACGAGTTCCAACTCCGAGGAGGATCTACGGGAACTCATCCGAGCGTCGTCCCGGAGGGTGGCCGCCGCCATGCCCCCCAGGAGCGTCAGTGTGGCCATGGGAAGGATCGATGAGGACAGACCTTGCTACTACTCTTCTCCGGACATGAATTCCCAGTTCTACCGCCGCAGCAAAAGTCACGCCGTGGAGGAGCGGAAGGCGAGGACCGGTAGAGTCACAGCTACAGTTTTC
>gnl_Vitvi_Genoscope.12X_GSVIVT01009317001
ATGAGAGCAAAGGCGCAAAGCCAAAACAGGTTCATGCGGATCATCACAATACCCATAAGAGTTCTGAGCAAAGCAAGGGATTTTTATGTCCGAAGTTTGACGGATGCAGCGGAGAGAGTGAGTCGCGGCAACGCCATGGGCTGCCCAGGAGTGCACATCTCCACCTTGCCTAAGAGCTTCAGCGTTAGCTCTTCCAGGTCCGGTGATGGTGAGGACGTTGGGAGCCTCAGTAGATCTGGCTCCGCCAGTAGTTCCAGTAATAGGGTTGATATGAATGTGTTTCTGCAGCCACCCAAAATGGGATCGAGGGCCGCGCCTAGGAGCTGCAGTGTTGGGATGGGTAGAATTGATGAAGACAGGCCTTGTGATTTTGAGGAAGATAGTTTCAATGTCAAGGCTGATTTTCTGTATCCAAGAAGCCGAAGCTATGCTGTGACAAATAGAAGAGTTGGGTTC
>FraveV4A2_1g17980.t1
ATGATGAGCAACGCAAGCAAGAGTAGCAAAGGCAGCAGATTCAGCAGGTTCATGAAGGCGCCGATAAGGGTTTTGATTAAGGCGAGGGATTTCTACATCAAGAGCATGACCGAGTGCTCCACTCGATTCGACTACGGTGGCATGGCCATGGGGTGCCCTACTGCCCAAGTCCCAAGTGCTTTGCCAAGAAGCTTCAGCACCAGCTCCGTCAAGTCGTCAAGCAGCAGCAGCAACAATGATGATTACAGAGAGCTCTTGAGGGCTGCTTCTGCTAGGAGCACTTTCGCTTATAACCAAAAAATGGAGGATCTTGGAAGAAAGCAGCAGATCAACAGTACCGGAGCTGATAATGCGATGATGATGAATCGTAGTCGTAGCGTTGGGATTGGAAGGATTGATGAAGACAAGGCTTGCGAATTTGGTGAAGAAGATGTCAAGGTCAACAAGAATATGTATCCCAGAAGCAGAAGCTCTGCTATTGCTAGGAGAACAACGTCA
>FraveV4A2_2g03511.t1
ATGAGGACTACTAGTGCTAGCAAAGCAAAGAAGCAGCAGAATTTGTTGATGCGCTTTATTTCTATACCCTTTAGGACTTTAGCCAAGGCCAGGAACTTCTACATGAGGGGTTTGGAAGATTGTGCCGGTAAGGTTGGCGGCGGCGGTGCTGGCGGTTACACTGCTTCGCAAGTTCACTTACCCCGGAGCTTTAGTGTCAACTCTTCGGGTTCGAACGACGAGGACGATGTGAGGCAGCTTATCAGAAATGCGTCGGCAAAGAAGAACAATGCAGGGAAAGAGAACAAGGACGATAATATTAGGGCAGCAGCAACAAGTTCAGATGTGAATAGAAGTAGTGTTAGAGTTAGACCAATTGTTGGTGTTAGACAAGCAGCCAATTATAGTTCGAACAATGGGAGAGGGGTGAGGAGTTATAGTGTTGGGTTGAAGATGGGGAGGATCGATGAGGAAAGGGCTTCTACTTTTGAGGAAGATGAAGTGGATGTCAAGGCAGATGTGTATACAAGAAGCAGAAGTTATGCTGTTAATAAGAGAAATGCTGGATTTGTA
>FraveV4A2_2g03520.t1
ATGAGGCAGAGCAAAGCAACTAAGCAAAGCAAGTTGATTCGCTTTATATCTTCACCCATTAGGTCTCTAACCAAGGCAAAGAACTTCTACATGAGAAGTTTAGAAGATTGTGCTGCCAAGGTGGGCTATGGTGGCGGTGGCAGCGGTGTGGGCGGCTACACTGCTTCACAAGTTCCACACTTGCCCAAGAGCTTCAGCGCCAACTCCACCAGTTCGAACGATGATGAGGATTTGAGGCAGCTTCTAAGAACAGTGTCATCAAAGAAGAATAACAATGCAGAGAAAGGGAACAACAAGGCAGCAGGTTCATATATGCACCGGAGAGGAAGACCGAATATTAGTAATAGACAACCCATGATGAACAATGGGATGGGGATGAGGAGTTACAGCGTCGGATTGAAGATGGGAAGGATTGATGAGGAAAGGGCTTCCACTTTTGAGGAAGATATAGACGATGTGAAGCCGGATATTTATACCAGAAGCAGAAGTTATGCTGTTAATAACAAGAGAAATGCTGGATTTGTA
>FraveV4A2_2g32830.t1
ATGAGAAGCTCCACCACCAAGGCGCACAACCAGAACCGCTTCCTCAGAATCATCACAGTCCCCATCAGAGCCTTAGGCAAGGCCAAGGACTTTTACGTCAGAAGCATGACGGACGTCGGCGACAAGTTCAGCTACGGAGGTAGCACCATGTCCGGCCCCGGCGGGCAATTCTCCTCGGGTTTACCCAAAAGTTTCAGCACGAGGTCCTCATCGTCGAGGTCCAACCAGGGCAGCGATGACTTTTCCGAGCTGGTGAGGGCTGCATCGGCCAGGAGCTACGGGACTCGTATCGACGTGGATAAGATACTTCAGGACCAGCTGAAGAGGTCGGCGACGACGACGAGCATGGGATCGAGGCAGGTGTTACCTAAGTGCGGCAGCGTGGCCATGGGGAGAATTGACGAGGATGCCCCTTGTGATTTCGAGGAGGAAGGTGACGTGAAGAAGGACCTGTATCCCAGAAGCAGAAGCTATGCCGTCGGAAAGAGAAGCGTTGCGTTTGTT
>Maldo_HF_08138
ATGCTGATGTACATTATTTGTGCACCCATAAAGACCTTGACCAAGACCAGGAATTTTTACATGAGAAGTGTGGAGGATTGTGCCGGCAGGGTGGGTCATGGTGGTGGTGGTGTGAGCGGTTACACTGCCTCACAAGTTCCGCACGTTCCCAGAAGCTTCAGTATCAATCCTTCGAGTTCTAGCAATGATGAGGACGTGAGGCAGCTTCTTAGAACATCGACGTCAAATAGGAATAACAGTGTAGAGAAATATAATAAGAACAAGTCAGCAAGTAATTCAGATATGCATAGAAGACCAATCGCTCAACCAATTGTTAGACAACCCAAAAACACTATGAATGGAATGGGGGTGCGGGGTTACAGTGTTGGGTTGACGATGGGAAGGATTGATGAGGAGACCGCTTGTTCTTTTCGGGAAGATGAAGCGAATGAGAAGATTGATTTGTATCCAAGAAGGAGAAGTTATGCAGTCGAGAAGAACTGTCGGGCTTGCATAAATTGTGAAGTACTAAGTTCT
>Maldo_HF_13150
ATGAGGAAGACAAAGGTGAATAACCAGAACATGTTCATGAAAATCATCACGGTGCCCATCAGAGCTCTGGGCAAGGCCAAGAACTGTTACGTCGGTAGCATCACGGACGTGGGCGGCAGATTGACCTACGGCGGTACCCCTGGAGGATTTAGTGGTACTTGCGGTCGAGGCCTGCCCAAGAGCTACAGCGTTAAGACAACTTCTTCTAGGTCAAGGGAAGATGACGATTATTCAGAGCTTATTAGGGCTGCGTCAGCAAGGAACTACGAGGAAAGGATGGACGTGAACATGATCATGCAAGAGCACATGAAGCGATCGGCTACAACCACGACTATGCGATCAGATATGGGATCGAAAATCGGATCGTATAATCGGGCTGTTTTGCCAAAGTGCACCGTGGCCATGGGGAGGATTGATGAGGATGCGCCTGAGGATTTTGATGAAGGTGCTGCTGATGTCAAGGGTGAATTGCACCCTAGAAGCAGAAGCTATGCTGTTAGAAAGAAAAGTGCTTTTGCGTTT
>Maldo_HF_21500
ATGAGGAAGACCAAGGTGAATAGCCAGAACAAGTTCATGAAAATCATCATGGTACCCATCAGAGTCCTGAGCAAGGCCAAAGACTTTTACGTCAGAAGCATGACGGACATGGGCGGCAGAGTGGCCTACAGTGGCGCAGTTGGAGGGCTTGGTGGTAATGTCACTCAAGGCTTGCCCAAGAGCTTCAGCGTTAGCTCAACTTCTTCTAGGTTAAGTGAAAATGGTGATGATTATTCAGAGCTTATTAGGGCTGCGTCAGCAAGGAACTACGGGGGCAGGATCGATGTGAACATGATCATGCAAGAGCAGATGAAACGATCGGCTACAACCACAACTATGCGATCGGGTATGGGGCCGAAAAGGGTGTCGAATAATCCGACTGTTTTGCCAAAATGTAGCAGCGTGGCCATGGGGAAGATTGATGAAGATGCACCTGCGGATTTTGATGAAGGTGCTGCTGGTGTCAAGGGTGACTTGTACCCTAGAAGCAAAAGCTATGCTGTTGGAAGGAGAAGTGCTTTTGCGTTT
>Maldo_HF_31492
ATGACCAACGATATGTACAAATCTAAGAAAGATCAAAGAAAATTCAGCAAGTTGATGAAGCTTCCCATAAGGCTTTTGAGCATTACAAAATGCTCTGGACAATTCGACTGTAATGCAATGATGGGTTGCCCTAGTGCCCAAATTCCAAGTGCTTTGCCTAGAAGCCTCAGTGCCAGCTCCACCATATCAACCGCCAGCAGTGATGAAGATTTCAGAGAGCTTGAGAGGGCTGCTTCTGCTAGGACTCGTGGTAGTACTAATCTAGGTCTAGTTGCTGGAAAAACACAGCAGCCTAGGCTGTCTCCGAAGGCTGGGACTGGATCGAACGTCATGGCTCGCAGTCAAAGTGTTCGAATTGGGAGGATTGATGAAGACAAGCCTTGTGAGTTTGATGAAGAAGAAATGATCAATGTCAAGGGAGATGTG
>Maldo_HF_31493
ATGAAGAAACCTACCAAAGAAAGCAGACTCACAAAGTTCATGAAGGCCCCCCTAAGGATTTTAATCAAGGCCAGGGATTTCTACATCATGAGCATGACCGAGTGCTCCGGTCGATTCGATTACGGCACGGTCATGGGATGCCCTGCTGCCCAAGTCCCAAGTGCTTTGCCTAGAAGCTTCAGCACAAGCTCTACCAAATCAAGCACTGCCGATAACGAAGATTACAGGGAGCTTATGAGGGCTGCTTCTGCTAGGAGCGTAAGGAATAAAATTGAATTCGATCTGGCGCGAAAAGTTCAGCTCCCTTGGCAGCCTCCGGTGGCGGGAGTGCCCAACGCCATACCTCGCAGTCGAAGTGTTGGAATCAGAAGGATCGACGAAGACAAGATGTGTGAATTTGATGAAGAAGAAGAAGTCAAGATCAAGAGAGCGGTGTATCCGAGGAGTAGGAGCTATGCTGTTTCTAGGAGAACAAAT
>Maldo_HF_35877
ATGACGACGAGCAAAGCAAAGAAGCAAAGCAGGTTCTCAGAACAGCGTTGTCGAAGGGTAGTAGTGCAGAGAAAGAGAGAGAATAATAAGGCTGCATCAGTAGAGAGTTCAGATGTGCATAGAAGACCAATTGTTATACAACCCACAGACACCATGAATGGAATGGGGATGAGGGGTTACAGTGTTGGGTTAAAGATGGGAAGAATTGATGACGAGACGGCTTGTTCTTTTCGAGAAGACGAAGTGGATGTGAAGGCTGATTTGTATCCGAGAAGCAGAAGTTATGCTGTTAGGAGAAGAAATGTTGGTTTTGCT
>Maldo_HF_35878
ATGAGGGGCCTGGAAGACTGTGCCGGCAAGGTGGGTTATGGTGGCGGTGGTGTGAGTGGTTACACTGCTTCACAAGTTTTGCCCAGGAGCTTCAGCGTCAACTCTTCGAGTTCTAACGACGATGAGGACTTGAGTCAGCTTCTCAGAACGGCGTCGTCGAAGAGAAGTAATGCAGAGAAAGAGAGAGTGAACAATAATATGAAGTCTGTTGGGAGTTCAGATGTGCACAGAAGACCAATAGTTGGGCAACCCTCAAACACTATGAATGGAATGGGGATGAGGAGTTACAGTGTTGGGTTGAAGATGGGAATAATTGATGAGGAGAAGGCTTGTTCTTTTAGGGAAGATGAAGTGGATGTGAAAGCTGATTTGTATCCGAGAAGCAGAAGTTATGCTGTTCGGAGAAGCAATGTTGGGTTTGCA
>Maldo_HF_35879
ATGAGGACCTCTAGCAAAGCAAAGAAGCAAAGCAAGTTCATGCACATTATTTGTGCACCCGTTAGGATCTTAACCAAGGCAAGAAACTTTTACGTGAGGGGCCTGGAAGATTATGCCGGCAAGGTGGGTTATGGTGGCGGTGGTGTGAGTGGTTACACTGCTTCACAAGTTTTGCCCAGGAGCTTCAGCGTCAATTCTTCGAGTTCTAACGACGATGAGGACTTGAGTCAGCTTCTAAGAACGGCGTCGTCCAAGAGAAGTAATGCAGAGAAAGAGAGAGAGAACAATAATATTAAGTCTGTTGGGAGATCAGATTTGCACAGAAGACCAATAGTTAGACAACCGACAAACACTATGAATGGAATGGGGTTGAGGAGTTACAGTGTTGGGTTGAAGATGGGAAGAATTGATGAGGAGACAGCTTGTTCTTTTATGGAAGATAAAGTGGATGTGAATGCTGATTTGTATCCGAGAAGCAGAAGCCATGCTGTTCGGAGAAGAAATGTTGGGTTTGCA
>Malba_000282
ATGGCAAACATGAAGAAACCTACCAAAGAAAGCAGACTCACAAAGTTCATGAAGGCCCCCCTAAGGGTTTTAATCAAGGCCAGGGATTTCTACATCATGAGCATGACCGAGTGCTCCGGTCGATTTGATTACGGCACGGTCATGGGATGCCCTGCTGCCCAAGTCCCAAGTGCTTTGCCTAGAAGCTTCAGCACAAGCTCTACCAAATCAAGCACTGCCGATAACGAAGATTACAGGGAGCTTATGAGGGCTGCTTCTGCTAGGAGCGTAAGGAATAAAATTGAATTCGATCTGGCGCGAAAAGTTCAGCTTCCTAGGCAGCCTCCGGTGGCGGGAGTGCCCAACGCCATACCTCGCAGTCGAAGTGTTGGAATCAGAAGGATCGACGAAGACAAGATGTGTGAATTTGATGAAGAAGAAGAAGTCAAGATCAAGAGAGCGGTGTATCCGAGGAGTAGGAGCTATGCTGTTTCTAGGAGAACAAAT
>Malba_000284
ATGTACAAATCTAAGAAAGATCAAAGAAAATTCAGCAAGTTGATGAAGCTTCCCATAAGGCTTTTGGTAAAGGTCAGGGACTTTTATGTCCAGAGCATTACAAAATGCTCTGGACAATTCGACTGTAATGCAATGATGGGTTGCCCTAGTGCCCAAATTCCAAGTGCTTTGCCTAGAAGCCTCAGTGCCAGCTCCACCATATCAACCGCCAGCAGTGATGAAGATTTCAGAGAGCTTGAGAGGGCTGCTTCTGCTAGGACTCGTGGTAGTACTAATCTAGGTCTAGTTGCTGGAAAAACACAGCAGCCTAGGCTGTCTCCGAAGGCTGGGACTGGATCGAACGTCATGGCTCGCAGTCAAAGTGTTCGAATTGGGAGGATTGATGAAGACAAGCCTTGTGAGTTTGATGAAGAAGAAATGATCAATGTCAAGGGAGATGTG
>Malba_018030
ATGAGGAAGACCAAGGTGAATAGCCAGAACAAGTTCATGAAAATCATCATGGTACCCATCAGAGTCCTGAGCAAGGCCAAAGACTTTTACGTCAGAAGCATGACGGACATGGGCAGCAGAGTGGCCTACAGTGGCGCAGTTGGAGGGCTTGGTGGTAATGTCACTCAAGGCTTGCCCAAGAGCTTCAGCGTTAGCTCAACTTCTTCTAGGTTAAGTGAAAATGGTGATGATTATTCAGAGCTTATTAGGGCTGCGTCAGCAAGGAACTACGGGGGCAGGATCGACGTAAACATGATCCTGCAAGAGCAGATGAAACGATCAGCTACAACCACAACCATGCGATCGGGTATGGGACCGAAAAGGGAATTTAATAATCCGACTGTTTTGCCAAAATGTGGCAGCGTGGCCATGGGGAAGATTGATGAAGATGCACCTGCGGATTTTGATGAAGGTGCTGCTGGTGTCAAGGGTGACTTGTACCCTAGAAGCAAAAGCTATGCTGTTGGAAGGAGAAGTGCTTTTGCGTTT
>Malba_030242
ATGAGGACCTCTAGCCAAGCAAAGAAGCAAAGCAAGTTGATGTACATCGTTTGTGCACCCATTAGGATCTTAACCAAGGCAAGAAACTTTTACATGAGGGGCCTGGAAGACTGTGCCGGCAAGGTGGGTTATGGTGGTAGTGGTGTGAGTGGTTACACTGCTTCACAAGTTTTGCCCAGGAGCTTCAGCGTCAACTCTTCGAGTTCTAACGACGATGAGGACTTGAGTCAGCTTCTCAGAACGGCGTCGTCGAAGAGAAGTAATGCAGAGAAAGAGAGAGTGAACAATAATATTAAGTCTGTTGGGAGTTCAGATGTGCACAGAAGACCAATAGTTGGGCAACCCTCAAACACTATGAATGGAATGGGGATGAGGAGTTACAGTGTTGGGTTGAAGATGGGAAGAATTGATGAGGAGAAGGCTTGTTCTTTTAGGGAAGATGAAGTGGATGTGAAAGCTGATTTGTATCCGAGAAGCAGAAGTTATGCTGTACGGAGAAGAAATGTTGGGTTTGCA
>Malba_035479
ATGGCAAACATGAAGAAACCTAGCAAAGAAAGCAGACTCACAAAGTTCATGAAGGCCCCCCTAAGGGTTTTAATCAAGGCCAGGGATTTCTACATCATGAGCATGACCGAGTGCTCCGGTCAATTCGATTACGGCACGGCCATGGGATGCCCTGGTGCACAGGTCCCAAGTACTTTGCCTAGAAGCTTCAGCACAAGCTCTACCAGATCAAGCACTGCCGATAACGAAGATTACAGAGAGCTTACGAGGGCTGCTTCTGCTAGGAGCTTAAGGAATAAAATTGAATTTGATCTTGCTCGAAAAGAGCAGCTTCCTAGGCAGCCTCCGGTGGCTGGAGTGCCCAACGCTATGTCTCGCAGTCGAAGTGTTGGAATCGGAAGGATCGACGAAGACAAGGCGTGTGAATTTGAAGAAGAAGTCAAGTTCAAGAGAGATGTGTATCCGAGAAGTAGGAGCTATGCTGTTTCTAGGAGAACAAAT
>Malba_041017
ATGAGGACCTCTAGCAAAGCAAAGAAGCAAAGCAAGTTCATGTACATTATTTGTGCACCCGTTAGGATCTTAACCAAGGCAAGAAACTTTTACGTGAGGGGCCTGGAAGATTATGCCGGCAAGGTGGGTTATGGTGGGGGTGGTGTGAGTGGTTACACTGCTTCACAAGTTTTGCCCAGGAGCTTCAGCGTCAATTCTTCGAGTTCTAACGACGATGAGGACTTGAGTCAGCTTCTAAGAACGGCATCTTCCAAGAGAAGTAATGCAGAGAAAGAGAGAGAGAACAATAATATTAAGTCTGTTGGGAGATCAGATTTGCACAGAAGACCAATAGTTAGACAACCCACAAACACTATGAATGGAATGGGGTTAAGGAGTTACAGTGTTGGGTTGAAGATGGGAAGAATTGATGAGGAGACAGCTTGTTCTTTTAGGGAAGATAAAGTGGATGTGAATGCTGATTTGTATCCGAGAAGCAGAAGCCATGCTGTTCGGAGAAGAAATGTTGGGTTTGCA
>Malba_043789
ATGAGGAGCTCTACCAAAGCAAACAAGCAAAGCATGCTGATGTACATTATTTGTGCACCCATAAGGACCTTGACCAAGGCCAGGAATTTTTACATGAGAAGTGTGGAGGATTGTGCGGGCAGGGTGGGTCATGGTGGTGGTGGTGTGAGCGGTTACACTGCCTCACAAGTTCCGCACGTTCCCAGAAGCTTCAGTATCAATCCTTCGAGTTCTAGCAATGATGAGGACGTGAGGCAGCTTCTTAGAACATCGACGTCAAATAGGAATAACAGTGTAGAGAAATATAATAAGAACAAGTCAGCAAGTAATTCAGATATGCATAGGAGACCAATCGCTCAACCAATTGTTAGACAACCCAATGACACTATGAATGGAATGGGGGTGCGGAGTTACAGTGTTGGGTTGACGATGGGAAGGATTGATGAGGAGACCGCTTGTTCTTTTCGGGAAGATGAAGTGAATGTGAAGACTGATTTGTATCCAAGAAGGAGAAGTTATGCAGTCGAGAAGAACTGTTGGGCTTGCATAAATTGTGAAGTATTAAGTTCT
>Malba_045904
ATGAGGAAGACCAAGGTGAATAACCAGAACATGTTCATGAAAATCATCACGGTGCCCATCAGAGCTCTGGGCAAGGCCAAGAACTGTTACGTCGGTAGCATCACGGACGTGGGCGGCAGATTGACCTACGGCGGTACCCCTGGAGGATTTAGTGGTACTTGCGGTCGAGGCCTGCCCAAGAGCTACAGCGTTAAGACAACTTCTTCTAGGTCAAGGGAAGATGACGATTATTCAGAGCTTATTAGGGCTGCGTCAGCAAGGAACTACGAGGAAAGGATGGACGTGAACATGATCATGCAAGAGCACATGAAGCGATCGGCTACAACCACGACTCTGCGATCAGATATGGGATCGAAAATCGGATCGTATAATCGGGCTGTTTTGCCAAAGTGCACCGTGGCCATGGGGAGGATTGATGAGGATGCGCCTGAGGATTTTGATGAAGGTGCTGCTGATGTCAAGGGTGAATTGCACCCTAGAAGCAGAAGCTCTGCTGTTAGAAAGAAAAGTGCTTTTGCGTTT
>Malsi_08g007400
ATGAGGAAGACCAAGGTGAATAGCCAGAACAAGTTCATGAAAATCATCATGGTACCCATCAGAGTCCTGAGCAAGGCCAAAGACTTTTACGTCAGAAGCATGACGGACATGGGCGGCAGAGTGGCCTACAGTGGCGCAGTTGGAGGGCTTGGTGGTAATGTCACTCAAGGCTTGCCCAAGAGCTTCAGCGTTAGCTCAACTTCTTCTAGGTTAAGTGAAAATGGTGATGATTATTCAGAGCTTATTAGGGCTGCGTCAGCAAGGAACTACGGGGGCAGGATCGACGTGAACATGATCCTGCAAGAGCAGATGAAACGATCAGCTACAACCACAACTATGCGATCGGGTATGGGACCGAAAAGGGTATTTAATAATCCGACTGTTTTGCCAAAATGTGGCAGCGTGGCCATGGGGAAGATTGATGAAGATGCACCTGCGGATTTTGATGAAGGTGCTGCTGGTGTCAAGGGTGACTTGTACCCTAGAAGCAAAAGCTATGCTGTTGGAAGGAGAAGTGCTTTTGCGTTT
>Malsi_10g011390
ATGAGGACCTCTAGCAAAGCAAAGAAGCAAAGCAAGTTCATGCACATTATTTGTGCACCCGTTAGGATCTTAACCAAGGCAAGAAACTTTTACGCGAGGGGCCTGGAAGATTATGCCGGCAAGGTGGGTTATGGTAGCGGTGGTGTGAGTGGTTACACTGCTTCACAAGTTTTGCCCAGGAACTTCAGCGTCAATTCTTCGAGTTCTAACGACGATGAGGACTTGAGTCAGCTTCTAAGAACGGCGTCGTCCAAGAGAAGTAATGCAGAGAAAGAGAGAGAGAACAATAATATTAAGTCTGTTGGGAGATCAGATTTGCACAGAAGACCAATAGTTAGACAACCCACAAACACTATGAATGGAATGGGGTTGAGGAGTTACAGTGTTGGCTTGAAGATGGGAAGAATTGATGAGGAGACAGCTTGTTCTTTTAGGGAAGATAAAGTGGATGTGAATGCTGATTTGATCTTAACCAAGGCAAGAAACTTTTACATGAGGGGCCTGGAAGACTGTGCCGGCAAGGTGGGTTATGGTGGCGGTGGTGTGAGTGGTTACACTGCTTCACAAGTTTTGCCCAGGAGCTTCAGCGTCAACTCTTCGAGTTCTAACGACGATGAGGACTTGAGTCAGCTTCTCAGAACGGCGTCGTCGAAGAGAAGTAATGCAGAGAAAGAGAGAGTGAACAATAATATTAAGTCTGTTGGGAGTTCAGATGTGCACAGAAGACCAATAGTTGGGCAACCCTCAAACACTATGAATGGAATGGGGATGAGGAGTTACAGTGTTGGGTTGAAGATGGGAAGAATTGATGAGGAGAAGGCTTGTTCTTTTAGGGAAGATGAAGTCGATGTGAAAGCTGATTTGTATCCGAGAAGCAGAAGTTATGCTGTTCGGAGAAGAAATGTTGGGTTTGCA
>Malsi_15g006680
ATGAGGAAGACAAAGGTGAATAACCAGAACATGTTCATGAAAATCATCACGGTGCCCATCAGAGCTCTGGGCAAGGCCAAGAACTGTTACGTCGGTAGCATCACGGACGTGGGCGGCAGATTGACCTACGGCGGTACCCCTGGAGGATTTAGTGGTACTTGCGGTCGAGGCCTGCCCAAGAGCTACAGCGTTAAGACAACTTCTTCTAGGTCAAGGGAAGATGACGATTATTCAGAGCTTATTAGGGCTGCGTCAGCAAGGAACTACGAGGAAAGGATGGACGTGAACATGATCATGCAAGAGCACATGAAGCGATCGGCTACAACCACGACTATGCGATCAGATATGGGATCGAAAATCGGATCGTATAATCGGGCAGTTTTGCCAAAGTGCACCGTGGCCATGGGGAGGATTGATGAGGATGCGCCTGAGGATTTTGATGAAGGTGCTGCTGATGTCAAGGGTGAATTGCACCCTAGAAGCAGAAGCTATGCTGTTAGAAAGAAAAGTGCTTTTGCGTTT
>Malsi_15g027180
ATGAAGAAACCTACCAAAGAAAGCAGACTCACAAAGTTCATGAAGGCCCCCCTAAGGATTTTAATCAAGGCCAGGGATTTCTACATCATGAGCATGACCGAGTGCTCCGGTCGATTCGATTACGGCACGGTCATGGGATGCCCTGCTGCCCAAGTCCCAAGTGCTTTGCCTAGAAGCTTCAGCACAAGCTCTACCAAATCAAGCACTGCCGATAACGAAGATTACAGGGAGCTTATGAGGGCTGCTTCTGCTAGGAGCGTAAGGAATAAAATTGAATTCGATCTGGCACGAAAAGTTCAGCTCCCTTGGCAGCCTCCGGTGGCGGGAGTGCCCAACGCCATACCTCGCAGTCGAAGTGTTGGAATCAGAAGGATCGACGAAGACAAGATGTGTGAATTTGATGAAGAAGAAGAAGTCAAGATCAAGAGAGCGAGGCCTGCCATGACCTTCTTCTTCAAGTCCGAGACAAAGAAGCACTTGAAGGAAGGATCCCGATCCGGCAAGACAGAGGACGAGTTGCCGTTGTTGGAGGAGAGAAGCTTGACTTGCTCTCGAGAAAGCAGCCGAGACGAAGTGTCAGAGCCACTGGAGGAGGAGGAAGAGTCGGACTTTTATGTCCAGAGCATTACAAAATGCTCTGGACAATTCGACTGTAATGCAATGATGGGTTGCCCTAGTGCCCAAATTCCAAGTGCTTTGCCTAGAAGCCTCAGTGCCAGCTCCACCATATCAACCGCCAGCAGTGATGAAGATTTCAGAGAGCTTGAGAGGGCTGCTTCTGCTAGGACTCGTGGTAGTACTAATCTAGGTCTAGTTGCTGGAAAAACACAGCAGCCTAGGCTGTCTCCGAAGGCTGGGACTGGATCGAACGTCATGGCTCGCAGTCAAAGTGTTCGAATTGGGAGGATTGATGAAGACAAGCCTTGTGAGTTTGATGAAGAAGAAATGATCAATGTCAAGGGAGATCCGAAAAGCCCCAAAATGCTGGTGGGTGCCGAAGCATTCACAGAGAAGAAGGGACTCGACCCAGGTGGCGAGGTCGAAGAGGTTGTAGAAGACGGCGTTGGAGGCTTAGAGATTAATGACGAGCCCAACGAGCTTGGCACAGGAGACCAAGGAGCTGAGAGCGTCGTGGAGGGAGGCAAA
>Malsy_02g016710
ATGAGGTTGACTCGAAAGGATGTTAAGTTTGAGTGGGATAACAAATGTGAGCAAAGTTTTCAGCAGTTGAAGTACTATTTCACTCATGCACCTGTTCAAGCACTTCCAGATGATAGCGGTGATTATAAGGTTTATAGTGATGCTTCTCTGAATGGTTTAGGTTGTGTATTGATGCAACATGGTAGGGTGATTACTTATGCTTCGAGACAATTGAAACCTCATGAGAAGAATTACCCTACACATGATTTGGAGTTAGCAGCTATCATCTTTGCTTTGAAGATTTGGAGACATTATCTTTATAGTGAGAAATGTGAGATCTTCACAGATCATAAAAGTCTTCAGTATCTGTTTACTCGTAGCGATCTTAATCTTCGACAGTGGAGGTGGATTGAGTTACTTAGTGACTATGATTGCACGATTGAGTATCATCATGGTCGTGCAAATGCAGTGGCAGATGCACTTAGTAAGAAGACTCCAACCAGACTTAATGTCATCTATGATTGTCACATTCCTCTTCTAGCAAATTTGAGGTCCACTAGAGTGGAAGATGGAGAAGAAGCCTTACTTGCTAATTTTCAAGTTAGGCCAATTTTAATTGATTGTGTGCTCGAGGCTCAGATGGATGATGAGGAGACACAGAAAATAATTCAAGCAAGAAATCAAGTTCCATGCTCGATCATGGCAAACATGAAGAAACCTAGCAAAGAAAGCAGACTCACAAAGTTCATGAAGGCCCCCCTAAGGGTTTTAATCAAGGCCAGGGATTTCTACATCATGAGCATGACCGAGTGCTCCGGTCAATTCGATTACGGCACGGCCATGGGATGCCCTGGTGCCCAGGTCCCAAGTACTTTGCCTAGAAGCTTCAGCACAAGCTCTACCAGATCAAGCACTGCCGATAACGAAGATTACAGAGAGCTTATGAGGGCTGCTTCTGCTAGGAGCTTAAGGAATAAAATTGAATTTGATCTTTCTCGAAAAGCGCAGCTTCCTAGGCAGCCTCCGGTGGCTGGAGTGCCCAACGCTATGTCTCGCAGTCGAAGTGTTGGAATCGGAAGGATCGACGAAGACAAGGCGTGTGAATTTGAAGAAGAAGTCCAGTTCAAGAGAGATGTGTATCCGAGAAGTAGGAGCTATGCTGTTTCTAGGAGAACAAAT
>Malsy_08g007250
ATGAGGAAGACCAAGGTGAATAGCCAGAACAAGTTCATGAAAATCATCATGGTACCCATCAGAGTCCTGAGCAAGGCCAAAGACTTTTACGTCAGAAGCATGACGGACATGGGCGGCAGAGTGGCCTACAGTGGCGCAGTTGGAGGGCTTGGTGGTAATGTCACTCAAGGCTTGCCCAAGAGCTTCAGCGTTAGCTCAACTTCTTCTAGGTTAAGTGAAAATGGTGATGATTATTCAGAGCTTATTAGGGCTGCGTCAGCAAGGAACTACGGGGGCAGGATCGATGTGAACATGATCATGCAAGAGCAGATGAAACGATCGGCTACAACCACAACTATGCGATCGGGTATGGGGCCGAAAAGGGTGTCGAATAATCCGACTGTTTTGCCAAAATGTAGCAGCGTGGCCATGGGGAAGATTGATGAAGATGCACCTGCGGATTTTGATGAAGGTGCTGCTGGTGTCAAGGGTGACTTGTACCCTAGAAGCAAAAGCTATGCTGTTGGAAGGAGAAGTGCTTTTGCGTTT
>Malsy_10g010880
ATGACGACGAGCAAAGCAAAGAAGCAAAGCAGTTGTTGCGGTGTGGGTGGTTACACTGCTTCACAAGTTCCACATTTGCCAAGGAGCTTCAGTGGCAATTCTTCGAGTTCTAACAGCGATGAGGACTTGAGGCAGAGTTCAGATGTGCATAGAAGACCAATTGTTATACAACCCACAGACACCATGAATGGAATGGGGATGAGGGGTTACAGTGTTGGGTTAAAGATGGGAAGAATTGATGACGAGACGGCTTGTTCTTTTCGAGAAGACGAAGTGGATGTGAAGGCTGATTTGGTGCCACAACCACAAAGGCTCTTCCCGGCAGAGCGAGAAAATGACCACTACCGAAAACGTGAAGAAGAGAAGAAAGAGAACAATAAGGATTGCCCC
>Malsy_10g010900
ATGAGGGGCCTGGAAGACTGTGCCGGCAAGGTGGGTTATGGTGGCGGTGGTGTGAGTGGTTACACTGCTTCACAAGTTTTGCCCAGGAGCTTCAGCGTCAACTCTTCGAGTTCTAACGACGATGAGGACTTGAGTCAGCTTCTCAGAACGGCGTCGTCGAAGAGAAGTAATGCAGAGAAAGAGAGAGTGAACAATAATATGAAGTCTGTTGGGAGTTCAGATGTGCACAGAAGACCAATAGTTGGGCAACCCTCAAACACTATGAATGGAATGGGGATGAGGAGTTACAGTGTTGGGTTGAAGATGGGAATAATTGATGAGGAGAAGGCTTGTTCTTTTAGGGAAGATGAAGTGGATGTGAAAGCTGATTTGTATCCGAGAAGCAGAAGTTATGCTGTTCGGAGAAGCAATGAAGCCTCAAGGCCTACACCTAAGGCCCCACAAAGGCACTTATTTGGATTCATTCTATTCTGCGGTCTAGATGGTTTGAGTATAAGAACGGACTCTAATGGGAAGCTTCAAGGCCTACACCTAAGGCCCCACAAAGGCACCTATTTGGGTTCGCTCTACCTCTCAGACTCGAATAATCAGAAATATAATAGTTATAAGACTCCGACAACCATAAAGACCAAATATAATATGCTCAAGTACTGGTTTAGTTTGACAGGAAGCCTCAAGGCCTACACC
>Malsy_10g010920
ATGAGGACTGGTGTGGCCGTGCGGGTAGATTTGGGATTCAAGCGACGGATGTGGAAGGAGAGACAAATCGGCGAGGAGAGACCGAGAGTGATTGTCGAGAGAGACCGAGAGAGAGATCAGGATTTAGGTCTAAGGATCTTAACCAAGGCAAGAAACTTTTACGTGAGGGGCCTGGAAGATTATGCCGGCAAGGTGGGTTATGGTGGCGGTGGTGTGAGTGGTTACACTGCTTCACAAGTTTTGCCCAGGAGCTTCAGCGTCAATTCTTCGAGTTCTAACGACGATGAGGACTTGAGTCAGCTTCTAAGAACGGCGTCGTCCAAGAGAAGTAATGCAGAGAAAGAGAGAGAGAACAATAATATTAAGTCTGTTGGGAGATCAGATTTGCACAGAAGACCAATAGTTAGACAACCGACAAACACTATGAATGGAATGGGGTTGAGGAGTTACAGTGTTGGGTTGAAGATGGGAAGAATTGATGAGGAGACAGCTTGTTCTTTTATGGAAGATAAAGTGGATGTGAATGCTGATTTGTATCCGAGAAGCAGAAGCCATGCTGTTCGGAGAAGAAATGTTGGGTTTGCA
>Malsy_15g005770
ATGAGGAAGACAAAGGTGAATAACCAGAACATGTTCATGAAAATCATCACGGTGCCCATCAGAGCTCTGGGCAAGGCCAAGAACTGTTACGTCGGTAGCATCACGGACGTGGGCGGCAGATTGACCTACGGCGGTACCCCTGGAGGATTTAGTGGTACTTGCGGTCGAGGCCTGCCCAAGAGCTACAGCGTTAAGACAACTTCTTCTAGGTCAAGGGAAGATGACGATTATTCAGAGCTTATTAGGGCTGCGTCAGCAAGGAACTACGAGGAAAGGATGGACGTGAACATGATCATGCAAGAGCACATGAAGCGATCGGCTACAACCACGACTATGCGATCAGATATGGGATCGAAAATCGGATCGTATAATCGGGCAGTTTTGCCAAAGTGCACCGTGGCCATGGGGAGGATTGATGAGGATGCGCCTGAGGATTTTGATGAAGGTGCTGCTGATGTCAAGGGTGAATTGCACCCTAGAAGCAGAAGCTATGCTGTTAGAAAGAAAAGTGCTTTTGCGTTT
>Malsy_15g025560
ATGAAGAAACCTACCAAAGAAAGCAGACTCACAAAGTTCATGAAGGCCCCCCTAAGGATTTTAATCAAGGCCAGGGATTTCTACATCATGAGCATGACCGAGTGCTCCGGTCGATTCGATTACGGCACGGTCATGGGATGCCCTGCTGCCCAAGTCCCAAGTGCTTTGCCTAGAAGCTTCAGCACAAGCTCTACCAAATCAAGCACTGCCGATAACGAAGATTACAGGGAGCTTATGAGGGCTGCTTCTGCTAGGAGCGTAAGGAATAAAATTGAATTCGATCTGGCGCGAAAAGTTCAGCTCCCTAGGCAGCCTCCGGTGGCGGGAGTGCCCAACGCCATACCTCGCAGTCGAAGTGTTGGAATCAGAAGGATCGACGAAGACAAGATGTGTGAATTTGATGAAGAAGAAGAAGTCAAGATCAAGAGAGCGGTGTATCCGAGGAAAAACTATTTCAAAATTCCAACACGCAATGCCAATATGCAAAACCAATGGAATCAATCCATTTTGACAATTACCTCCATTGTCCAACCTTTTCTCCGTTTGAGGCCTGCCATGACCTTCTTCTTCAAGTCCGAGACAGAGAAGCACTTGAAGGAAGGATCTCGATCCGGCAAGCCAGAGGACGAGTTGCCGCTGTTGGAGGAGAGAAGCTTGACTCGCTCTCAAGAAAGCGGCCGAGATGAAGTGTCAGAGCCACTGGAGGAGGAGGAGGAAGAGTCTGCCCAAATTCCAAGTGCTTTGCCTAGAAGCCTCAGTGCCAGCTCCACCATATCAACCGCCAGCAGTGATGAACATTTCAGAGAGCTTGAGAGGGCTGCTTCTGCTAGGACTCGTGGTAGTACTAATCTAGGTCTAGTTGCTGGAAAAACACAGCAGCCTAGGCTGTCTCCGAAGGCTGGGACTGGATCGAACGTCATGGCTCGCAGTCAAAGTGTTCGAATTGGGAGGATTGATGAAGACAAGCTGTTAGGT
>Maldo_GDDH_02G1188200
ATGGAAAACATGAAGAAACCTAGCAAAGAAAGCAGACTCACAAAGTTCATGAAGGCCCCCCTAAGGGTTTTAATCAAGGCCAGGGATTTCTACATCATGAGCATGACCGAGTGCTCCGGTCAATTCGATTACGGCACGGCCATGGGATGCCCTGGTGCACAGGTCCCAAGTACTTTGCCTAGAAGCTTCAGCACAAGCTCTACCAGATCAAGCACTGCCGATAACGAAGATTACAGAGAGCTTACGAGGGCTGCTTCTGCTAGGAGCTTAAGGAATAAAATTGAATTTGATCTTGCTCGAAAAGCGCAGCTTCCTAGGCAGCCTCCGGTGGCTGGAGTGCCCAACGCTATGTCTCGCAGTCGAAGTGTTGGAATCGGAAGGATCGACGAAGACAAGGCGTGTGAATTTGAAGAAGAAGTCCAGTTCAAGAGAGATGTGTATCCGAGAAGTAGGAGCTATGCTGTTTCTAGGAGAACAAAT
>Maldo_GDDH_08G1080000
ATGAGGAAGACCAAGGTGAATAGCCAGAACAAGTTCATGAAAATCATCATGGTACCCATCAGAGTCCTGAGCAAGGCCAAAGACTTTTACGTCAGAAGCATGACGGACATGGGCGGCAGAGTGGCCTACAGTGGCGCAGTTGGAGGGCTTGGTGGTAATGTCACTCAAGGCTTGCCCAAGAGCTTCAGCGTTAGCTCAACTTCTTCTAGGTTAAGTGAAAATGGTGATGATTATTCAGAGCTTATTAGGGCTGCGTCAGCAAGGAACTACGGGGACAGGATCGACGTGAACATGATCCTGCAAGAGCAGATGAAACGATCAGCTACAACCACAACTATGCGATCGGGTATGGGACCGAAAAGGGTATTTAATAATCCGACTGTTTTGCCAAAATGTGGCAGCGTGGCCATGGGGAAGATTGATGAAGATGCACCTGCGGATTTTGATGAAGGTGCTGCTGGTGTCAAGGGTGACTTGTACCCTAGAAGCAAAAGCTATGCTGTTGGAAGGAGAAGTGCTTTTGCGTTT
>Maldo_GDDH_15G1067000
ATGAGGAAGACAAAGGTGAATAACCAGAACATGTTCATGAAAATCATCACGGTGCCCATCAGAGCTCTGGGCAAGGCCAAGAACTGTTACGTCGGTAGCATCACGGACGTGGGCGGCAGATTGACCTACGGCGGTACCCCTGGAGGATTTAGTGGTACTTGCGGTCGAGGCCTGCCCAAGAGCTACAGCGTTAAGACAACTTCTTCTAGGTCAAGGGAAGATGACGATTATTCAGAGCTTATTAGGGCTGCGTCAGCAAGGAACTACGAGGAAAGGATGGACGTGAACATGATCATGCAAGAGCACATGAAGCGATCGGCTACAACCACGACTATGCGATCAGATATGGGATCGAAAATCGGATCGTATAATCGGGCAGTTTTGCCAAAGTGCACCGTGGCCATGGGGAGGATTGATGAGGATGCGCCTGAGGATTTTGATGAAGGTGCTGCTGATGTCAAGGGTGAATTGCACCCTAGAAGCAGAAGCTATGCTGTTAGAAAGAAAAGTGCTTTTGCGTTT
>Maldo_GDDH_15G1299400
ATGAAGAAACCTACCAAAGAAAGCAGACTCACAAAGTTCATGAAGGCCCCCCTAAGGATTTTAATCAAGGCCAGGGATTTCTACATCATGAGCATGACCGAGTGCTCCGGTCGATTCGATTACGGCACGGTCATGGGATGCCCTGCTGCCCAAGTCCCAAGTGCTTTGCCTAGAAGCTTCAGCACAAGCTCTACCAAATCAAGCACTGCCGATAACGAAGATTACAGGGAGCTTATGAGGGCTGCTTCTGCTAGGAGCGTAAGGAATAAAATTGAATTCGATCTGGCGCGAAAAGTTCAGCTCCCTAGGCAGCCTCCGGTGGCGGGAGTGCCCAACGCCATACCTCGCAGTCGAAGTGTTGGAATCAGAAGGATCGACGAAGACAAGATGTGTGAATTTGATGAAGAAGAAGAAGTCAAGATCAAGAGAGCGGTGTATCCGAGGAGTAGGAGCTATGCTGTTTCTAGGAGAACAAAT
>Maldo_Gala_05g010610
ATGAGGAGCTCTACCAAAGCAAACAAGCAAAGCATGCTGATGTACATTATTTGTGCACCCATAAGGACCTTGACCAAGGCCAGGAATTTTTACATGAGAAGTGTGGAGGATTGTGCGGGCAGGGTGGGTCATGGTGGTGCTGGTGTGAGCGGTTACACTGCCTCACAAGTTCCACACGTTCCCAGAAGCTTCAGTATCAATCCTTCGAGTTCTAGCAATGATGAGGACGTGAGGCAGCTTCTTAGAACATCGACGTCAAATAGGAATAACAGTGTAGAGAAATATAATAAGAACAAGTCAGCAAGTAATTCAGATATGCATAGAAGACCAATCGCTCAACCAATTGTTAGACAACCCAATAACACTATGAATGGAATGGGGGTGCGGAGTTACAGTGTTGGGTTGACGATGGGAAGGATTGATGAGGAGACCGCTTGTTCTTTTCGGGAAGATGAAGTGAATGTGAAGACTGATTTGTATCCAAGAAGGAGAAGTTATGCAGTCGAGAAGAACTGTTGGGCTTGCATAAATTATGAAGGATACATAATTGGCAATCCAGCTACAAATGTTAAAGGGGATGTTAACTCGAGAATCGAGTATGCTCATCGTATGGCGCTTATATCAGATAGAATATACGAGTCAACTACAAGGAATTGCAGTGGCGAATACGTAGATGTAGATCCAAACAATCAACTATGCCTCAACAGTCTTCAAGCTTTCCAGGAGTGCACTGGAAGACTTGATTCCGAACACATATTGGCACCTTTCTGCCCCAAGGCAAACGACTATAACGAATTAACAGTGTTAGAAATGAACTGGAATTGGAAGGCGGGTATCTCACTCCCTGTTGAGGATACTTTGAAAGATTTCCCCTCTTCTCTGCAGTTGTGTCGGGAAGATAGGATCCGCTACGCTGTTCTTTGGGCGAATGATATAAACGTCCGTAAAGCTTTCAACATTCGAGAGATACACAATTTACCATTCAAA
>Maldo_Gala_08g007270
ATGAGGAAGACCAAGGTGAATAGCCAGAACAAGTTCATGAAAATCATCATGGTACCCATCAGAGTCCTGAGCAAGGCCAAAGACTTTTACGTCAGAAGCATGACGGACATGGGCGGCAGAGTGGCCTACAGTGGCGCAGTTGGAGGGCTTGGTGGTAATGTCACTCAAGGCTTGCCCAAGAGCTTCAGCGTTAGCTCAACTTCTTCTAGGTTAAGTGAAAATGGTGATGATTATTCAGAGCTTATTAGGGCTGCGTCAGCAAGGAACTACGGGGGCAGGATCGATGTGAACATGATCATGCAAGAGCAGATGAAACGATCGGCTACAACCACAACTATGCGATCGGGTATGGGGCCGAAAAGGGTGTCGAATAATCCGACTGTTTTGCCAAAATGTAGCAGCGTGGCCATGGGGAAGATTGATGAAGATGCACCTGCGGATTTTGATGAAGGTGCTGCTGGTGTCAAGGGTGACTTGTACCCTAGAAGCAAAAGCTATGCTGTTGGAAGGAGAAGTGCTTTTGCGTTT
>Maldo_Gala_10g010960
ATGAATTTTTACATGAGGGGTATGGAGGATTGTGCCGGAAAGGTGGTTTCACATTTGCCAAGGAGCTTCAGTGGCAATTCTTCGAGTTCTAACAGCGATGAGGACTTGAGGCAGGTTCTCAGAACAGCGTTGTCGAAGGTAGTGCAGAGAAAGAGAGAGAATAATAAGGCTGCATCAGTAGAGAGTTCAGATGTGCATAGAAGACCAATTGTTATACAACCCACAGACACCATGAATGGAATGGGGATGAGGGGTTACAGTGTTGGGTTAAAGATGGGAAGAATTGATGACGAGACGGCTTGTTCTTTTCAAGAAGATGAAGTGGATGTGAAGGCTGATTTGTATCCGAGAAGCAGAAGTTATGCTGTTAGGAGAAGAAATGTTGGTTTTGCT
>Maldo_Gala_10g010990
ATGAGGACCTCTAGCAAAGCAAAGAAGCAAAGCAAGTTCATGCACATTATTTGTGCACCCGTTAGGATCTTAACCAAGGCAAGAAACTTTTACGCGAGGGGCCTGGAAGATTATGCCGGCAAGGTGGGTTATGGTAGCGGTGGTGTGAGTGGTTACACTGCTTCACAAGTTTTGCCCAGGAACTTCGGCGTCAATTCTTCGAGTTCTAACGACGATGAGGACTTGAGTCAGCTTCTAAGAACGGCGTCGTCCAAGAGAAGTAATGCAGAGAAAGAGAGAGAGAACAATAATATTAAGTCTGTTGGGAGATCAGATTTGCACAGAAGACCAATAGTTAGACAACCCACAAACACTATGAATGGAATGGGGTTGAGGAGTTACAGTGTTGGCTTGAAGATGGGAAGAATTGATGAGGAGACAGCTTGTTCTTTTAGGGAAGATAAAGTGGATGTGAATGCTGATTTGTATCCGAGAAGCAGAAGCCATGCTGTTCGGAGAAGAAATGTTGGGATCTTAACCAAGGCAAGAAACTTTTACATGAGGGGCCTGGAAGACTGTGCCGGCAAGGTGGGTTATGGTGGCGGTGGTGTGAGTGGTTACACTGCTTCACAAGTTTTGCCCAGGAGCTTCAGCGTCAACTCTTCGAGTTCTAACGACGATGAGGACTTGAGTCAGCTTCTCAGAACGGCGTCGTCGAAGAGAAGTAATGCAGAGAAAGAGAGAGTGAACAATAATATTAAGTCTGTTGGGAGTTCAGATGTGCACAGAAGACCAATAGTTGGGCAACCCTCAAACACTATGAATGGAATGGGGATGAGGAGTTACAGTGTTGGGTTGAAGATGGGAAGAATTGATGAGGAGAAGGCTTGTTCTTTTAGGGAAGATGAAGTCGATGTGAAAGCTGATTTGTATCCGAGAAGCAGAAGTTATGCTGTTCGGAGAAGAAATGTTGGGTTTGCA
>Maldo_Gala_15g006420
ATGAGGAAGACAAAGGTGAATAACCAGAACATGTTCATGAAAATCATCACGGTGCCCATCAGAGCTCTGGGCAAGGCCAAGAACTGTTACGTCGGTAGCATCACGGACGTGGGCGGCAGATTGACCTACGGCGGTACCCCTGGAGGATTTAGTGGTACTTGCGGTCGAGGCCTGCCCAAGAGCTACAGCGTTAAGACAACTTCTTCTAGGTCAAGGGAAGATGACGATTATTCAGAGCTTATTAGGGCTGCGTCAGCAAGGAACTACGAGGAAAGGATGGACGTGAACATGATCATGCAAGAGCACATGAAGCGATCGGCTACAACCACGACTATGCGATCAGATATGGGATCGAAAATCGGATCGTATAATCGGGCTGTTTTGCCAAAGTGCACCGTGGCCATGGGGAGGATTGATGAGGATGCGCCTGAGGATTTTGATGAAGGTGCTGCTGATGTCAAGGGTGAATTGCACCCTAGAAGCAGAAGCTATGCTGTTAGAAAGAAAAGTGCTTTTGCGTTT
>Maldo_Gala_15g026980
ATGGGTTGCCCTAGTGCCCAAATTCCAAGTGCTTTGCCTAGAAGCCTCAGTGCCAGCTCCACCATATCAACCGCCAGCAGTGATGAACATTTCAGAGAGCTTGAGAGGGCTGCTTCTGCTAGGACTCGTGGTAGTACTAATCTAGGTCTAGTTGCTGGAAAAACACAGCAGCCTAGGCTGTCTCCGAAGGCTGGGACTGGATCGAACGTCATGGCTCGCAGTCAAAGTGTTCGAATTGGGAGGATTGATGAAGACAAGCCTTGTGAGTTTGATGAAGAAGAAATGATCAATGTCAAGGGAGATGTG
>Maldo_Gala_15g026990
ATGAAGAAACCTACCAAAGAAAGCAGACTCACAAAGTTCATGAAGGCCCCCCTAAGGATTTTAATCAAGGCCAGGGATTTCTACATCATGAGCATGACCGAGTGCTCCGGTCGATTCGATTACGGCACGGTCATGGGATGCCCTGCTGCCCAAGTCCCAAGTGCTTTGCCTAGAAGCTTCAGCACAAGCTCTACCAAATCAAGCACTGCCGATAACGAAGATTACAGGGAGCTTATGAGGGCTGCTTCTGCTAGGAGCGTAAGGAATAAAATTGAATTCGATCTGGCGCGAAAAGTTCAGCTCCCTAGGCAGCCTCCGGTGGCGGGAGTGCCCAACGCCATACCTCGCAGTCGAAGTGTTGGAATCAGAAGGATCGACGAAGACAAGATGTGTGAATTTGATGAAGAAGAAGAAGTCAAGATCAAGAGAGCGGTGTATCCGAGGAGTAGGAGCTATGCTGTTTCTAGGAGAACAAAT
>Pyrco_DAP_Chr10v0.1_24243.1
ATGTACATCGTTTGTGCACCCATTAGGATCTTAACCAAGGCAAGAAACTTTTACATGAGGGGCCTGGAAGACTATGCCAGCAAGGTGGGTTATGGTGGCGGTGGTGTGAGTGGTTACACTGCTTCACAAGTTTTGCCCAGGAGCTTCAGCGTCAACTCTTCGAGTTCTAACGACGATGAGGACTTGAGTCAGCTTCTCAGAACGGCGTCGTCCAAGAGAAGTAATGCAGAGGAAGAGAGAGTGAACAATAATATTAAGTCTGTTGGGAGTTCAGATATGCACAGAAGACCAATAGTTGGACAACCCTCAAACACTATGAATGGAATGGGGTTGAGGAGTTACAGTGTTGGGTTGAAGATGGGAAGAATTGATGAGGAGAAGGCTTGTTCTTTTAGGGAAGATGAAGTGGATGTGAAAGCTGATTTGTATCCGAGAAGCAGAAGTTCTGCTGTTCGGAGAAGAAATGTTGGGTTTGCA
>Pyrco_DAP_Chr10v0.1_24244.1
ATGTACATTATTTGTGCACCCGTTAGGATCTTAACCAAGGCAAGAAACTTTTACGTGAGGGGCCTGGAAGATTATGCCGGCAAGGTGGGTTCTGGTGGCGGTGGTGTGAGTGGTTACACTGCTTCACAAGTTTTGCCCAGGAGCTTCAGCGTCAATTCTTCGAGTTCTAATGACGATGAGGACTTGAGTCAGCTTCTAAGAACGGCGTCGTCCAAGAGAAGTAATGCAGAGAAAGAGAGAGAGAACAATAATATTAAGTCTGTTGGGAGATCAGATTTGCACAGAAGACCAATAGTTAGACAACCCACAAACACTACGAATGGAATGGGGTTGAGGAGTTACAGTGTTGGGTTGAAGATGGGAAGAATTGATGAGGAGACCGCTTGTTCTTTTAGGGAAGATGAAGTGGATGTGAATGCTGATTTGTATCCGAGAAGCAGAAGCCATGCTGTTCGGAGAAGAAATGTTGGGTTTGCA
>Pyrco_DAP_Chr10v0.1_24246.1
ATGTACATCGTTTGTGCACCCATTAGGATCTTAACCAAGGCAAGAAACTTTTACATGAGGGGCCTGGAAGACTGTGCCAGCAAGGTGGGTTATGGTGGCGGTGGTGTGAGTGGTTACACTGCTTCACAAGTTTTGCCCAGGAGCTTCAGCGTCAACTCTTCGAGTTCTAACGACGATGAGGACTTGAGTCAGCTTCTCAGAACGGCGTCGGCCAAGAGAAGTAATGCAGAGGAAGAGAGAGTGAACAATAATATTAAGTCTGTTGGGAGTTCAGATATGCACAGAAGACCAATAGTTGGACAACCCTTAAACACTATGAATGGAATGGGGGTGAGGAGTTACAGTGTTGGGTTGAAGATGGGAAGAATTGATGAGGAGAAGGCTTGTTCTTTTAGGGAAGATGAAGTGGATGTGAAAGCTGATTTGTATCCGAGAAGCAGAAGTTCTGCTGTTCGGAGAAGAAATGTTGGGTTTGCA
>Pyrco_DAP_Chr10v0.1_24247.1
ATGTACATTATTTGTGCACCCGTTAGGATCTTAACCAAGGCAAGAAACTTTTACGTGAGGGGCCTGGAAGATTATGCCGGCAAGGTGGGTTCTGGTGGCGGTGGTGTGAGTGGTTACACTGCTTCACAAGTTTTGCCCAGGAGCTTCAGCGTCAATTCTTCGAGTTCTAATGACGATGAGGACTTGAGTCAGCTTCTAAGAACGGCGTCGTCCAAGAGAAGTAATGCAGAGAAAGAGAGAGAGAACAATAATATTAAGTCTGTTGGGAGATCAGATTTGCACAGAAGACCAATAGTTAGACAACCCACAAACACTACGAATGGAATGGGGTTGAGGAGTTACAGTGTTGGGTTGAAGATGGGAAGAATTGATGAGGAGACCGCTTGTTCTTTTAGGGAAGATGAAGTGGATGTGAATGCTGATTTGTATCCGAGAAGCAGAAGCCATGCTGTTCGGAGAAGAAATGTTGGGTTTGCA
>Pyrco_DAP_Chr5v0.1_11284.1
ATGAGGAGCTCTACCAAAGCGACCAAGCAAAGCATGCTGATGTACATTATTTGTGCACCCATAAGGACCTTGACCAAGGCCAGGAATTTTTACATGAGGAGTGTGGAGGATTGTGCCGGCAAGATGGGTCATGGTGGTGGTCGTGGTGTGAGCGGTTACACTGCCTCACAAGTTCCGCACGTTCCCAGAAGCTTCAGTATCAAACCTTCGAGTTTTAGCAATGATGAGGACGTGAGGCAGCTTCTTAGAACATCGACGTCAAATAGGAATAACAGTGTAGAGAAATATAATAAGAACAAGTCAGCAAGTAATTCAGATATGCATAGAAGACCAATTGCTCAACCAATTGTTAGACAACCCAATAACACTATGAATGGAATGGGGGTGCGGAGTTACAGTGTTGGGTTGACGATGGGAAGGATTGATGAGGAGACCCCTTGTTCTTTTCGGGAAGATGAAGTGAATGTGAAGACTGATTTGTATCCAAGAAGAAGAAGTTATGCAGTCAAGAGAAGAACTGTTGGGCTTGCA
>Pyrco_DAP_Chr8v0.1_19491.1
ATGAGGAAGACCAAGGTGAATAGCCAGAACAAGTTCATGAAAATCATCACGGTGCCCATCAGAGTCCTGAGCAAGGCCAAAGACTTTTACGTCAGAAGCATGACGGACATGGGCGGCAGAGTGGCCTACGGTGGCGTAGTTGGAGGGCTTGGTGGTAATGTCACTCAAGGCTTGCCTAGGAGCTTCAGCGTTAGGTCAACTTCTTCTAGGTTAAGTGAAAACGGTGATGATTATTCAGAGCTTATTAGGGCTGCGTCAGCGAGGAACTACGGGGGCAGGATTGACGTGAGCATGATCATGCAAGAGCAGATGAAACGATCGGCTACAACCACAACTATGCGATCGGGTATGGGACCGAAAAGGGTATCGAATACTCCGGCTGGTTTGCCAAAATGTGGCAGCGTGGCCATGGGGAGGATTGATGAAGATACACCTGCGGATTTTGATGAAGGTGCTGCTGGTGTCAAGGGTGACTTGTACCCTAGAAGCAAAAGCTATGCTGTTGGAAGGAGAAGTGCTTTTGCGTTT
>Pyrco_BP1_008028.1
ATGAGGACCTCTAGCAAAGCAAAGAAGAAAAGCAAGTTCATGTACATTATTTGTGCACCCGTTAGGATCTTAACCAAGGCAAGAAACTTTTACGTGAGGGGCCTGGAAGATTATGCCGGCAAGGTGGGTGCTGGTGGCGGTGGTGTGAGTGGTTACACTGCTTCACAAGTTTTGCCCAGGAGCTTCAGCGTCAATTCTTCGAGTTCTAATGAAGATGAGGACTTGAGTCAGCTTCTAAGAACGGCGTCGTCCAAGAGAAGTAATGCAGAGAAAGAGAGAGAGAACAATAATATTAAGTCTGTTGGGAGATCAGATTTGCACCGAAGACCAATAGTTAGCCAACCCACAAACAATATGAATGGAATGGGGTTGAGGAGTTACAGTGTTGGGTTGAAGATGGGAAGAATTGATGAGGAAACAGCTTGTTCTTTTAGGGAAGATGAAGTGGATGTGAATGCTGATTTGTATCCGAGAAGCAGAAGCCATGCTGTTCGGAGAAGAAATGTTGGGTTTGCA
>Pyrco_BP1_009011.1
ATGGGTCATGGTGGTGGTAGTGTGAGCGGTTACACTGCCTCACAAGTTCCGCACGTTCCCAGAAGCTTCAGTATCAATCCTTCGAGTTCTAGCAATGATGAGGACGTGAGGCAGCTTCTTAGAACATCGACGTCAAATAGGAATAACAGTGTAGAGAAATATAATAAGAACAAGTCAGCAAGTAATTCAGATATGCATAGAAGACCAATTGCTCAACCAATTGTTAGACAACCCAATAACACTATGAATGGAATGGGGGTGCGGAGTTACAGTGTTGGGTTGACGATGGGAAGGATTGATGAGGAGACCGCTTGTTCTTTTCGGGAAGATGAAGTGAATGTGAAGACTGATTTGTATCCAAGAAGAAGAAGTTATGCAGTCAAGAGAAGAACTGTTGGGCTTGCA
>Pyrco_BP1_010613.1
ATGAGCATGACCGAGTGCTCCGGTCAATTCGATTACGGCACGGCCATGGGATGCCCCGGTGCCCAGGTCCCAAGTTCTTTGCCTAGAAGCTTCAGCACAAGCTCTACCAATTCAAGCACTGCCGATAACGAAGATAACAGAGAGCTTACGAGGGCCGCTTCTGCTAGGAGCTTAAGGAATAAAATTGAACTCGATCTTGCTCGAAAAACGCAGCTTCCTAGGCAGCCTCCGGTGGCTGGAGTGCCCAACGCCATGCCTCGCAGTCGAAGTGTTGGAATCGGAAGGATTGACGAAGACAAGGCGTGTGAATTTGAAGAAGAAGTCCAGGTCAAGAGAGATGTGTACCCGAGAAGTAGGAGCTATGCTGTTTCTAGGAGAACAAAA
>Pyrco_BP1_020681.1
ATGAGGAAGACCAAGGTGAATAGCCAGAACAAGTTCATGAAAATCATCACGGTGCCCATCAGAGTCCTGAGCAAGGCCAAAGACTTTTACGTCAGAAGCATGACGGACATGGGCGGCAGAGTGGCCTACGGTGGCGTAGTTGGAGGGCTTGGTGGTAATGTCACTCAAGGCTTGCCTAGGAGCTTCAGCGTTAGGTCAACTTCTTCTAGGTTAAGTGAAAACGGTGATGATTATTCAGAGCTTATTAGGGCTGCGTCAGCGAGGAACTACGGGGGCAGGATTGACGTGAGCATGATCATGCAAGAGCAGATGAAACGATCGGCTACAACCACAACTATGCGATCGGGTATGGGACCGAAAAGGGTATCGAATACTCCGGCTGGTTTGCCAAAATGTGGCAGCGTGGCCATGGGGAGGATTGATGAAGATACACCTGCGGATTTTGATGAAGGTGCTGCTGGTGTCAAGGGTGACTTGTACCCTAGAAGCAAAAGCTATGCTGTTGGAAGGAGAAGTGCTTTTGCGTTT
>Pyrco_BP1_025133.1
ATGAGGAAGACCAAGGTGAATAACCAGAACATGTTCATGAAAATCATCACGGTGCCCATCAGAGCTCTGAGCAAGGCCAAGAACTGTTACGTCAGTAGCATCACGGACGTGGGCGGCAGATTGACCTACGGCGGAACCCCTGGAGGATTTAGTGGTAATCGCGGTCGAGGCCTGCCCAAGAGCTACAGCGTTAAGACAACTTCTTCTAGGTCAAGGGAAGATGATGATTATTCAGAGCTTATGAGGGCTGCGTCAGCAAGGAACTACGAGGAAAGGATGGACGTGAACATGATCATGCAAGAGCACATGAAACGATCGGCTACAACCACGACTATGCGATCAGTTATGGGATCGAAAATCGGATCGTATAATCGGGCTGTTTTGCCAAAGTGCACCGTGGCCATGGGGAGGATTGATGAGGATGCGCCTGAGGATTTTGATGAAGGTGCTGCTGGTGTCGAGGGTGAATTGTACCCTAGAAGCAGAAGCTATGCTGTTAGAAAGAAAAGTGCTTTTGCGTTT
>Pyrco_BP1_025282.1
ATGTACATCGTTTGTGCACCCATTAGGATCTTAACCAAGGCAAGAAACTTTTACATGAGGGGCCTGGAAGACTGTGCCAGCAAGGTGGGTTATGGTGGCGGTGGTGTGAGTGGTTACACTGCTTCACAAGTTTTGCCCAGGAGCTTCAGCGTCAACTCTTCGAGTTCTAACGACGATGAGGACTTGAGTCAGCTTCTCAGAACGGCGTCGTCCAAGAGAAGTAATGCAGAGGAAGAGAGAGTGAACAATAATATTAAGTCTGTTGGGAGTTCAGATATGCACAGAAGACCAATAGTTGGACAACCCTCAAACACTATGAATGGAATGGGGGTGAGGAGTTACAGTGTTGGGTTGAAGATGGGAAGAATTGATGAGGAGAAGGCTTGTTCTTTTAGGGAAGATGAAGTGGATGTGAAAGCTGATTTGTATCCGAGAAGCAGAAGTTATGCTGTTCGGAGAAGAAATGTTGGGTTTGCA
>Pyrco_BP1_029454.1
ATGAAGGCCCCCCTAAGGGTTTTAATCAAGGCCAGGGATTTCTACATCATGAGCATGACCGAGTGCTCCGGTCGATTCGATTACGGCACGGTCATGGGATGCCCTGCTGCCCAAGTCCCAAATGCTTTGTCTAGAAGCTTCAGCACAAGCTCTACCAAATCAAGCACTGCCGATAACGAAGATTACAGGGAGCTTATGAGGGCTGCTTCTGATAGGAGCGTAAGGAATAAAATTGAATTCGATCTGGCGCGAAAAGCTCAGCTCCCTAGGCAGCCTCCGGTGGCAGGAGTGCCCAACGCCATGCCTCGCAGTCGAAGTGTTGGAATCGGAAGGATCGACGAAGACAAGATGTGTGAATTTGATGAAGAAGAAGAAGTCAAGATCAAGAGAGAAGTGTATCTGAGGAGTAGGAGCTATGCTGTGTCTAGGAGAACAAAT
>Pyrco_BP1_044583.1
ATGACCAACGTTATGAACAAATCTAAGAAAGATCAAAGAAAATTCAGCAAGTTAATGAAGCTTTCCATAAGGCTTTTGGTAAAGGCCAGGGACTTTTATGTTCAGAGCATTACAGAGTGCTCTGGACAATTCGACTGTAATGCAATGATGGGTTGCCCTAGTGCCCAAATCCCAAGTGCTTTGCCTAGAAGCCTCAGTGCCAGCTCCACCATATCAACCGCCAGCAGCGATGAAGATTTCAGGGAGCTTGTGAGGGCTGCTTCTGCTAGGACTCCTCGTAGTACTAATCTAGGTCTAGTTGCTGGAAAAACACAGCAGCCTAGGCTGTCTCGGAAGGCTGGGAGTGGATCGAACGTCATGGCTCGCGGTCGAAGTGTTGGAATTGGGAGGATTGATGAGGACAAGCCTTGTGAGTTTGATGAAGAAGAAATGATCAATGTCAAGGAATATGTG
>Pyrco_BP_DH_15g06350
ATGAGGAAGACCAAGGTGAATAACCAGAACATGTTCATGAAAATCATCACGGTGCCCATCAGAGCTCTGAGCAAGGCCAAGAACTGTTACGTCAGTAGCATCACGGACGTGGGCGGCAGATTGACCTACGGCGGAACCCCTGGAGGATTTAGTGGTAATCGCGGTCGAGGCCTGCCCAAGAGCTACAGCGTTAAGACAACTTCTTCTAGGTCAAGGGAAGATGATGATTATTCAGAGCTTATTAGGGCTGCGTCAGCAAGGAACTACGAGGAAACGATGGACGTGAACATGATCATGCAAGAGCACATGAAGCGATCGGCTACAACCACGACTATGCGATCAGTTATGGGATCGAAAATCGGATCGTATAATCGGGCTGTTTTGCCAAAGTGCACCGTGGCCATGGGGAGGATTGATGAGGATGCGCCTGAGGATTTTGATGAAGGTGCTGCTGGTGTCGAGGGTGAATTGTACCCTAGAAGCAGAAGCTATGCTGTTAGAAAGAAAAGTGCTTTTGCGTTT
>Pyrco_BP_DH_15g26190
ATGGCAAACATGAAGAAACCTACCAAAGAAAGCAGACTCACAAAGTTCATGAAGGCCCCCCTAAGGGTTTTAATCAAGGCCAGGGATTTCTACATCATGAGCATGACCGAGTGCTCCGGTCGATTCGATTACGGCACGGTCATGGGATGCCCTGCTGCCCAAGTCCCAAATGCTTTGTCTAGAAGCTTCAGCACAAGCTCTACCAAATCAAGCACTGCCGATAACGAAGATTACAGGGAGCTTATGAGGGCTGCTTCTGATAGGAGCGTAAGGAATAAAATTGAATTCGATCTGGCGCGAAAAGCTCAGCTCCCTAGGCAGCCTCCGGTGGCAGGAGTGCCCAACGCCATGCCTCGCAGTCGAAGTGTTGGAATCGGAAGGATCGACGAAGACAAGATGTGTGAATTTGATGAAGAAGAAGAAGTCAAGATCAAGAGAGAAGTGTATCTGAGGAGTAGGAGCTATGCTGTGTCTAGGAGAACAAAT
>Pruav_co4036987.1_g010.1.mk
ATGGCCAAGGCCAGGAAAGAAAGCAGACTCGCCAGGTTTTTGAAGTCCCCAATAAGGATTTTAATCAAGGCCAGGGACTTCTACATCAAGAGCATGACAGAGTGCTCGGGTACGTTTGATTATGCCTCGGCGATGGGTTGCCCTACCCAAATCCCAAGTTCTTTGCCTAAAAGCTACAGCACCAACTCCACCAAATCCAGCGCCTCTAACAATGAAGATTACAGGGAGCTTATGAGGGCTGCTTCTACTAGGAGTGTAAGAAGTAAAGTTGAATTCGATCTTGCTAGAAAAGCGCAACAGCCTAGGCAGCCGGAAATGGCGGCAGTGCTCAACACCGTGCCTCGCAGTCGTAGCGTTGGGATTGGAAGGATTGATGAAGAGAAGGCTTGTGAGTTTGATGAAGAGGAAGTCAAGATGAAGAGAGATGTGTATCCAAGAAGTAGAAGCTACGCTGTTTCTAGGAGAACAATTATGTCG
>Pruav_sc0000142.1_g020.1.mk
ATGCCCAAGGCCAGGAAAGAAAGCAGACTCGCCAGGTTTTTGAAGTCCCCAATAAGGATTTTAATCAAGGCCAGGGACTTCTACATCAAGAGCATGACAGAGTGCTCGGGTACGTTTGATTATGCCTCGGCGATGGGTTGCCCTACCCAAATCCCAAGTTCTTTGCCTAAAAGCTACAGCACCAACTCCACCAAATCCAGCGCCTCTAACAATGAAGATTACAGGGAGCTTATGAGGGCTGCTTCTACTAGGAGTGTAAGAAGTAAAGTTGAATTCGATCTTGCTAGAAAAGCGCAACAGCCTAGGCAGCCGGAAATGGCCGCAGTGCTCAACACCGTGCCTCGCAGTCGTAGCGTTGGGATTGGAAGGATTGATGAAGAGAAGGCTTGTGAGTTTGATGAAGAGGAAGTCAAGATGAAGAGAGATGTGTATCCAAGAAGTAGAAGCTACGCTGTTTCTAGGAGAACAATTATGTCG
>Pruav_sc0001453.1_g020.1.mk
ATGAGGAGGACCGCTAGCAAAGCAAAGAAGCAAAGCAAGTTGATGTACATTATTTGTGCACCCATTAGAACTCTGACCAAGGCCAGGAACTTTTACATGAGGGGGCTTGAGGATTATGCTGGCAAGGTGGGTTATGGTGGTGGTGGTGTGAGTGGCTACACTGCCTCACAAGTTCCACGCTTGCCCAAGAGCTTCAGTGTCAATTCCTCGAGCTCTAGCGACGATGAAGACTTGAGGCAGCTTCTCAGGACGGCGTCGTCAAGGAAGAGCAATGCAGAGAAAGAAAGCAATGTGAAGTCAGAAGGTAATTCAGATATGCATGGAAGACCAATTGTTAGACAAGCAGCTCAACCCATTGGTAGACAACAAACTGTGAATGGGATGGGGATGAGGAGTTACAGTGTTGGGTTGAAGATGGGAAGAATTGATGAGGAGATGGCTTGTTCTTTTGAGGAGGATGAAGCGAATGTGAAGGCTGATTTCTATCCAAGAAGTAGAAGTTATGCTGTCAAGAGACGAAGTGGTGGGAGCAACGCTAAGAAGCAAAGCAAGTTGATGTACATTATTTGTGCACCCATTAGGACCTTGACCAAGGCCAGGAACTTTTACATGAGGAGCTTGGAAGATTGTGCTGGCAAGGTAGGTTATGGTGGTGGTGGAGTGAGTGGCTACACTGCCTCTCAAGTTCCACGCTTGCCCAAGAGCTTCAGTGTCAATTCCTCGAGCTCTAGCGACGATGAGGACTTGAGGCAGCTTCTCAGAACGGCGTCGTCGAAGAATTCGAAGAGGAATGATGTAGAGAAGAAGAACAATAATAAACCTGCAGGTGATTTAGATGTGCATCGAAGACCAGTTGTGAGACAAGCAGCTCAACCCATTGGGAGACAACAAACTATGAATGGGATGGGGATGAGGAGTTATAGTGTAGGGTTGAAGATGGGAAGGATTGATGAGGAGATGGCTTGTTCTTTTGAGGAAGATGAAGTGAATGTTGTGAAGGCTGATTTGCAT
>Pyrusco15g008660.1
ATGGCAAACATGAAGAAACCTACCAAAGAAAGCAAACTCACAAAGTTCATGAAGGCCCCCCTAAGGGTTTTAATCAAGGCCAGGGATTTCTACATCATGAGCATGACCGAGTGCTCCGGTCGATTCGATTACGGCACGGTCATGGGTTGCCCTGCTGCCCAAGTCCCAAGCGCTTTGCCTAGAAGCTTCAGCACAAGCTCTACCAAATCAAGCACTGCCGATAACGAAGATTACAGGGAGCTTATGAGGGCTGCTTCTGATAGGAGCGTAAGGAATAAAATTGAATTCAATCTGGCGCGAAAAGTTCAGCTCCCTAGGCAGCCTCCGGTGGCAGGAGTGCCCAACACCATGCCTCGCAGTCGAAGTGTTGGAATCGGAAGGATTGATGAAGACAAGATGTGTGAATTTGATGAAGAAGAAGAAGTCAAGATCAAGAGAGCAGTGTATCTGAGGAGTAGGAGCTATGCTGTTTCTAGGAGAACAAAT
>Pyrusco15g008670.1
ATGAACAAATCTAAGAAAGATCAAGGAAAATTCAGCAAGTTGATGAAGCTTCCCATAAGGCTTTTGGTAAAGGCCAGGGACTTTTATGTCCAGAGTATTACAGAATGCTCTGGACAATTCGACTGTAATGCAATGATGGGTTGCCCTAGTGCCCAAATCCCAAGTGCTTTGCCTAGAAGCCTCAGTGCCAGCTCCACCATATCAACCGCCAGCAGCGATGAAGATTTCAGAGAGCTTGTGAGGGCTGCTTCTGCTAGGACTCCTGGTAGTACTAATCTAGGTCTAGTTGCTGGAAAAACACAGCAGCCTAGGCTGTCTAGGAAGGCTGGGAGTGGATCGAACGTCATGGCTCGCGGTCAAAGTGTTGGAATTGGGAGGATTGATGAGGACAAGCCTTGTGAGTTTGATGAAGAAGAAATGATCAATGTCAAGGAATATGTG
>Pyrusco15g026790.1
ATGAGGAAGACCAAGGTGAATAACCAGAATATGTTCATGAAAATCATCACGGTGCCCATCAGAGCTCTGAGCAAGGCCAAGAACTGTTACGTCAGTAGCATCACGGACGTGGGCGGCAGATTGACCTACGGCGGTACCCCTGGAGGATTTAGTGGTAATCGCGGTCGAGGCCTGCCCAAGAGCTACAGCGTTAAGACAACTTCTTCTAGGTCAAGGGAAGATGATGATTATTCAGAGCTTATGAGGGCTGCGTCAGCAAGGAACTACGAGGAAAGGATGGACGTGAACATGATCATGCAAGAGCACATGAAACGATCGGCTACAACCACGACTATGCGATCAGTTATGGGATCGAAAATCGGATCGTATAATCGGGCTGTTTTGCCAAAGTGCACCGTGGCCATGGGGAGGATTGATGAGGATGCGCCTGAGGATTTTGATGAAGGTGCTGCTGGTGTCGAGGGTGAATTGTACCCTAGAAGCAGAAGCTATGCTGTTAGAAAGAAAAGTGCTTTTGCGTTT
>Pyrusco2g001770.1
ATGGCAAACATGAAGAAACCTAGCAAGGAAAGCAGACTAACAAAGTTCATGAAGACCCCCCTAAGGGTTTTAATCAAGGCCAGGGATTTCTACATCATGAGCATGACCGAGTGCTCCGGTCAATTCGATTACGGCACGGCCATGGGATGCCCCGGTGCCCAGGTCCCAAGTTCTTTGCCTAGAAGCTTCAGCACAAGCTCTACCAATTCAAGCACTGCCGATAACGAAGATAACAGAGAGCTTACGAGGGCCGCTTGTGCTAGGAGCTTAAGGAATAAAATTGAACTCGATCTTGCTCGAAAAGCGCAGCTTCCTAGGCAGCCTCCGGTGGCTGGAGTGCCCAACGCCATGCCTCGCAGTCGAAGTGTTGGAATCGGAAGGATTGACGAAGACAAGGCGTGTGAATTTGAAGAAGAAGTCCAGGTCAAGAGAGATGTGTATCCGAGAAGTAGGAGCTATGCTGTTTCTAGGAGAACAAAT
>Pyrusco5g010730.1
ATGAGGAGCTCTACCAAAGCAACCAAGCAAAGCATGCTGATGTACATTATTTGTGCACCCATAAGGACCTTGACCAAGGCCAGGAATTTTTACATGAGAAGTGTGGAGGATTGTGCCGGCAAGATGGGTCATGGTGGTGGTGGTGTGAGCGGTTACACTGCCTCACAAGTTCCGCACGTTCCCAGAAGCTTCAGTATCAATCCTTCGAGTTCTAGCAATGATGAGGACGTGAGGCAGCTTCTTAGAACATCGACGTCAAATAGGAATAACAGTGTAGAGAAATATAATAAGAACAAGTCAGCAAGTAATTCAGATATGCATAGAAGACCAATTGCTCAACCGATTGTTAGACAACCCAATAACACTATGAATGGAATGGGGGTGCGGAGTTACAGTGTTGGGTTGACGATGGGAAGGATTGATGAGGAGACCGCTTGTTCTTTTCGGGAAGATGAAGTGAATGTGAAGACTGATTTGTATCCAAGAAGAAGAAGTTATGCAGTCAAGAGAAGAACTGTTGGGCTTGCA
>Pyrusco8g000060.1
ATGAGGAAGACCAAGGTGAATAGCCAGAACAAGTTCATGAAAATCATCACGGTGCCCATCAGAGTCCTGAGCAAGGCCAAAGACTTTTACGTCAGAAGCATGACGGACATGGGCGGCAGAGTGGCCTACGGTGGCGTAGTTGGAGGGCTTGGTGGTAATGTCACTCAAGGCTTGCCTAGGAGCTTCAGCGTTAGGTCAACTTCTTCTAGGTTAAGTGAAAACGGTGATGATTATTCAGAGCTTATTAGGGCTGCGTCAGCGAGGAACTACGGGGGCAGGATTGACGTGAGCATGATCATGCAAGAGCAGATGAAACGATCGGCTACAACCACAACTATGCGATCGGGCATGGGACCGAAAAGGGTATCGAATACTCCGGCTGGTTTGCCAAAATGTGGCAGCGTGGCCATGGGGAGGATTGATGAAGATACACCTGCGGATTTTGATGAAGGTGCTGCTGGTGTCAAGGGTGACTTGTACCCTAGAAGCAAAAGCTATGCTGTTGGAAGGAGAAGTGCTTTTGCGTTT
>Pyrusco8g000300.1
ATGAGGAAGACCAAGGTGAATAGCCAGAACAAGTTCATGAAAATCATCACGGTGCCCATCAGAGTCCTGAGCAAGGCCAAAGACTTTTACGTCAGAAGCATGACGGACATGGGCGGCAGAGTGGCCTACGGTGGCGTAGTTGGAGGGCTTGGTGGTAATGTCACTCAAGGCTTGCCTAGGAGCTTCAGCGTTAGGTCAACTTCTTCTAGGTTAAGTGAAAACGGTGATGATTATTCAGAGCTTATTAGGGCTGCGTCAGCGAGGAACTACGGGGGCAGGATTGACGTGAGCATGATCATGCAAGAGCAGATGAAACGATCGGCTACAACCACAACTATGCGATCGGGTATGGGACCGAAAAGGGTATCGAATACTCCGGCTGGTTTGCCAAAATGTGGCAGCGTGGCCATGGGGAGGATTGATGAAGATACACCTGCGGATTTTGATGAAGGTGCTGCTGGTGTCAAGGGTGACTTGTACCCTAGAAGCAAAAGCTATGCTGTTGGAAGGAGAAGTGCTTTTGCGTTT
>Pyrbe_003705
ATGAGGACCTCTAGCCAAGCAAAGAAGCAAAGCAAGTTGATGTACATCGTTTGTGCACCCATTAGGATCTTAACCAAGGCAAGAAACTTTTACATGAGGGGCCTGGAAGACTATGCCAGCAAGGTGGGTTATGGTGGCGGTGGTGTGAGTGGTTACACTGCTTCACAAGTTTTGCCCAGGAGCTTCAGCGTCAACTCTTCGAGTTCTAACGACGATGAGGACTTGAGTCAGCTTCTCAGAACGGCGTCGTCCAAGGGAAGTAATGCAGAGGAAGAGAGAGTGAACAATAATATTAAGTCTGTTGGGAGTTCAGATGTGCACAGAAGACCAATAGTTGGACAACCCTCAAACACTACGAATGGAATGGGGGTGAGGAGTTACAGTGTTGGGTTGAAGATGGGAAGAATTGATGAGGAGAAGGCTTGTTCTTTTAGGGAAGATGAAGTGGATGTGAAAGCTGATTTGTATCCGAGAAGCAGAAGTTATGCTGTTCGGAGAAGAAATGTTGGGTTTGCA
>Pyrbe_003706
ATGAGGACCTCTAGCAAAGCAAAGAAGCAAAGCAAGTTCATGTACATTATTTGTGCACCCGTTAGGATCTTAACCAAGGCAAGAAACTTTTACGTGAGGGGCCTGGAAGATTATGCCGGCAAGGTGGGTTCTGGTGGCGGTGGTGTGAGTGGTTACACTGCTTCACAAGTTTTGCCCAGGAGCTTCAGCGTCAATTCTTCGAGTTCTAATGACGATGAGGACTTGAGTCAGCTTCTAAGAACGGCGTCGTCCAAGAGAAGTAATGCAGAGAAAGAGAGAGAGAACAATAATATTAAGTCTGTTGGGAGATCAGATTTGCACAGAAGACCAATAGTTAGACAACCCACAAACACTATGAATGGAATGGGGTTGAGGAGTTACAGTGTTGGGTTGAAGATGGGAAGAATTGATGAGGAGACCGCTTGTTCTTTTAGGGAAGATGAAGCGGATGTGAATGCTGATTTGTATCCGAGAAGCAGAAGCCATGCTGTTCGGAGAAGAAATGTTGGGTTTGCA
>Pyrbe_020082
ATGAGGAAGACCAAGGTGAATAACCAGAACATGTTCATGAAAATCATCACGGTGCCCATCAGAGCTCTGAGCAAGGCCAAGAACTGTTACGTCAGTAGCATCACGGACGTGGGCGGCAGATTGACCTACGGCGGTACCCCTGGAGGATTTAGTGGTAATCGCGGTCGAGGCCTGCCCAAGAGCTACAGCGTTAAGACAACTTCTTCTAGGTCAAGGGAAGATGATGATTATTCAGAGCTTATTAGGGCTGCGTCAGCAAGGAACTACGAGGAAAGGATGGACGTGAACATGATCATGCAAGAGCACATGAAGCGATCGGCTACAACCACGACTATGCGATCAGTTATGGGATCGAAAATCGGATCGTATAATCGGGCTGTTTTGCCAAAGTGCACCGTGGCCATGGGGAGGATTGATGAGGATGCGCCTGAGGATTTTGATGAAGGTGCTGCTGGTGTCGAGGGTGAATTGTACCCTAGAAGCAGAAGCTATGCTGTTAGAAAGAAAAGTGCTTTTGCGTTT
>Pyrbe_022338
ATGAAGCTTCCCATAAGGCTTTTGGTAAAGGCCAGGGACTTTTATGTCCAGAGCATTACAGAATGCTCTGGACAATTCGACTGTAATGCAATGATGGGTTGCCCTAGTGCCCAAATCCCAAGTGCTTTGCCTAGAAGCCTCAGTGCCAGCTCCACCATATCAACCGCCAGCAGCGATGAAGATTTCAGAGAGCTTGTGAGGGCTGCTTCTGCTAGGACTCCTGGTAGTACTAATCTAGGTCTAGTTGCTGGAAAAACACAGCAGCCTAGGCTGTCTAAGAAGGCTGGGAGTGGATCGAACGTCATGGCTCGCGGTCAAAGTGTTGGAATTGGGAGGATTGATGAGGACAAGCCTTGTGAGTTTGATGAAGAAGAAATGATCAATGTCAAGGAATATGTG
>Pyrbe_022339
ATGGCAAACATGAAGAAACCTACCAAAGAAAGCAGACTCACAAAGTTCATGAAGGCCCCCCTAAGGGTTTTAATCAAGGCCAGGGATTTCTACATCATGAGCATGACCGAGTGCTCCGGTCGATTCGATTACGGCACGGTCATGGGTTGCCCTGCTGCCCAAGTCCCAAGCGCTTTGCCTAGAAGCTTCAGCACAAGCTCTACCAAATCAAGCACTGCCGATAACGAAGATTACAGGGAGCTTATGAGGGCTGCTTCTGATAGGAGCGTAAGGAATAAAATTGAATTCGATCTGGCGCGAAAAGTTCAGCTCCCTAGGCAGCCTCCGGTGGCAGGAGTGCCCAACACCATCCCTCGCAGTCGAAGTGTTGGAATCGGAAGGATTGATGAAGACAAGATGTGTGAATTTGATGAAGAAGAAGAAGTCAAGATCAAGAGAGCAGTGTATCTGAGGAGTAGGAGCTATGCTGTTTCTAGGAGAACAAAT
>Pyrbe_032776
ATGGCAAACATGAAGAAACCTAGCAAGGAAAGCAGACTAACAAAGTTCATGAAGACCCCCCTAAGGGTTTTAATCAAGGCCAGGGATTTCTACATCATGAGCATGACCGAGTGCTCCGGTCACTTCGATTACGGCACGGCCATGGGATGCCCCGGTGCCCAGGTCCCAAGTTCTTTGCCTAGAAGCTTGAGCACAAGCTCTACCAATTCAAGCACTGCCGATAACGAAGATAACAGAGAGCTTACGAGGGCCGCTTGTGCTAGGAGCTTAAGGAATAAAATTGAACTCGATCTTGCTCGAAAAGCGCAGCTTCCTAGGCAGCCTCCGGTGGCTGGAGTGCCCAACGCCATGCCTCGCAGTCGAAGTGTTGGAATCGGAAGGATTGACGAAGAAACGGCGTGTGAATTTGAAGAAGAAGTCCAGGTCAAGAGAGATGTGTATCCGAGAAGTAGGAGCTATGCTGTTTCTAGGAGAACAAAT
>Pyrbe_041916
ATGGCTTCGTCACCCTTGGATGTCGGCCAGCACGTGCTTACCCTGATATTTTGGGATATTGGGGTTGGGGCATGTTATAAATTGAACTCCATCATGATGTCATGCATCATATTACACAACATGATTGTGGAGGATGAACTAGATGGCTATATTGATAGAGAGTCTGATGACGACCAAGATGATCCAAATAGGTCAAGGAGGGCTCGTGCAAAAATATATAATGGACCTAATTTGTCTTTGGATCCAAGAACCGTTCTTCTGTCGCATTCCGTCCGCCGTCTCGATGATGAATTCAATGGAGAAGATGTTCGTAAGCTTGGCACCGTAGCCTTTGCGTCCACCGGTGGTTTTCTTCACCGTATTATCATAGTTGCTACTCGTCAGGAGGTGTCCGAAGATCAACTACGGGACATAGACCTCTCTTCCTGGACCTTGACCAAGGCCAGGAATTTTTACATGAGGAGTGTGGAGGATTGTGCCGGCAAGGTGGGTCATGGTGGTGGTGGTGTGAGCGGTTACACTGCCTCACAAATTCCGCACGTTCCCAGAAGCTTCAGTATCAAATCTTCTAGTTCTAGCAATGATGAGGACGTGAGGCAGCTTCTTAGAACATCGACGTCAAATAGGAATAACAGTGTAGAGAAATATAATAAGAACAAGTCAGCAAGTAATTCAGATATGCATAGAAGACCAATTGCTCAACCAATTGTGAGACAACCCAATAACAATATGAATGGAATGGGGGTGCGGAGTTACAGTGTTGGGTTGACGATGGGAAGGATTGATGAGGAGACCGCTTGTTCTTTTCGGGAAGATGAAGTGAATGTGAAGACTGATTTGTATCCCAGAAGAAGTTATGCAGTCAAGAGAAGAACTGTTGGGCTTGCA
>Pyrbe_051337
ATGAGGAAGACCAAGGTGAATAGCCAGAACAAGTTCATGAAAATCATCACGGTGCCCATCAGAGTCCTGAGCAAGGCCAAAGACTTTTACGTCAGAATCATGACTGACATGGACGGCAGAGTGGCCTACGGTGGCGTAGTTGGAGGGCTTGGTGGTAATGCATCTCAAGGCTTGCCTAGGAGCTTCAGCGTTAGGTCAACTTCTTCTAGGTTAAGTGAAAACGGTGATGATTATTCAGAGCTTATTAGGGCTGCGTCAGCGAGGAACTACGGGGGCAGGATTGACGTGAGCATGATCATGCAAGAGCAGATGAAACGATCGGCAACAACCACAACTATGCGATGGGGTATGGGACCGAAAAGGGTATCGAATACTCCGGCTGGTTTGCCAAAATGTGGCAGCGTGGCCATGGGGAGGATTGATGAAGATACACCTGCGGATTTTGATGAAGGTGCTGCTGGTGTCAAGGGTGACTTGTACCCTAGAAGCAAAAGCTATGCTGTTGGAAGGAGAAGTGCTTTTGCGTTT
>Pyrpy_N_02g1649.1
ATGGCAAACATGAAGAAACCTAGCAAGGAAAGCAGACTAACAAAGTTCATGAAGACCCCCCTAAGGGTTTTAATCAAGGCCAGGGATTTCTACATCATGAGCATGACCGAGTGCTCCGGTCAATTCGATTACGGCACGGCCATGGGATGCCCCGGTGCCCAGGTCCCAAGTTCTTTGCCTAGAAGCTTCAGCACAAGCTCTACCAATTCAAGCACTGCCGATAACGAAGATAACAGAGAGCTTACGAGGGCCGCTTGTGCTAGGAGCTTAAGGAATAAAATTGAACTCGATCTTGCTCGAAAAGCGCAGCTTCCTAGGCAGCCTCCGGTGGCTGGAGTGCCCAACGCCATGCCTCGCAGTCGAAGTGTTGGAATCGGAAGGATTGACGAAGACAAGGCGTGTGAATTTGAAGAAGAAGTCCAGGTCAAGAGAGATGTGTATCCGAGAAGTAGGAGCTATGCTGTTTCTAGGAGAACAAAT
>Pyrpy_N_05g0874.1
ATGAGGAGCTCTACCAAAGCAAACAAGCAAAGCATGCTGATGTACATTATTTGTGCACCCATAAGGACCTTGACCAAGGCCAGGAATTTTTACATGAGGAGTGTGGAGGATTGTGCCGGCAAGGTGGGTCATGGTGGTGGTGGTGTGAGCGGTTACACTGCCTCACAAGTTCCGCACGTTCCCAGAAGCTTCAGTATCAAACCTTCTAGTTCTAGCAATGATGAGGACCTGAGGCAGCTTCTTAGAACATCGACGTCAAATAGGAATAACAGTGTAGAGAAATATAATAAGAACAAGTCAGCAAGTAATTCAGATATGCATAGAAGACCAATTGCTCAACCGATTGTTAGACAACCCAATAACACTATGAATGGAATGGGGGTGCGGAGTTACAGTGTTGGGTTGACGATGGGAAGGATTGATGAGGAGACCGCTTGTTCTTTTCGGGAAGATGAAGTGAATGTGAAGACTGATTTGTATCCAAGAAGTTATGCAGTCAAGAGAAGAACTGTTGGGCTTGCA
>Pyrpy_N_08g0634.1
ATGAGGAAGACCAAGGTGAATAGCCAGAACAAGTTCATGAAAATCATCACGGTGCCCATCAGAGTCCTGAGCAAGGCCAAAGACTTTTACGTCAGAAGCATGACGGACATGGGCGGCAGAGTGGCCTACGGTGGCGTAGTTGGAGGGCTTGGTGGTAATGTCACTCAAGGCTTGCCTAGGAGCTTCAGCGTTAGGTCAACTTCTTCTAGGTTAAGTGAAAACGGTGATGATTATTCAGAGCTTATTAGGGCTGCGTCAGCGAGGAACTACGGGGGCAGGATTGACGTGAGCATGATCATGCAAGAGCAGATGAAACGATCGGCTACAACCACAACTATGCGATCGGGTATGGGACCGAAAAGGGTATCGAATACTCCGGCTGGTTTGCCAAAATGTGGCAGCGTGGCCATGGGGAGGATTGATGAAGATACACCTGCGGATTTTGATGAAGGTGCTGCTGGTGTCAAGGGTGACTTGTACCCTAGAAGCAAAAGCTATGCTGTTGGAAGGAGAAGTGCTTTTGCGTTT
>Pyrpy_N_10g0152.1
ATGAGGACCTCTAGCCAAGCAAAGAAGCAAAGCAAGTTGATGTACATCGTTTGTGCACCCATTAGGATCTTAACCAAGGCAAGAAACTTTTACATGAGGGGCCTGGAAGACTATGCCAGCAAGGTGGGTTATGGTGGCGGTGGTGTGAGTGGTTACACTGCTTCACAAGTTTTGCCCAGGAGCTTCAGCGTCAACTCTTCGAGTTCTAACGACGATGAGGACTTGAGTCAGCTTCTCAGAACGGCGTCGTCCAAGGGAAGTAATGCAGAGGAAGAGAGAGTGAACAATAATATTAAGTCTGTTGGGAGTTCAGATATGCACAGAAGACCAATAGTTGGACAACCCTCAAACACTATGAATGGAATGGGGGTGAGGAGTTACAGTGTTGGGTTGAAGATGGGAAGAATTGATGAGGAGAAGGCTTGTTCTTTTAGGGAAGATGAAGTGGATGTGAAAGCTGATTTGTATCCGAGAAGCAGAAGTTATGCTGTTCGGAGAAGAAATGTTGGGTTTGCA
>Pyrpy_N_10g0153.1
ATGAGGACCTCTAGCAAAGCAAAGAAGCAAAGCAAGTTCATGTACATTATTTGTGCACCCGTTAGGATCTTAACCAAGGCAAGAAACTTTTACGTGAGGGGCCTGGAAGATTATGCCGGCAAGGTGGGTTCTGGTGGCGGTGGTGTGAGTGGTTACACTGCTTCACAAGTTTTGCCCAGGAGCTTCAGCGTCAATTCTTCGAGTTCTAATGACGATGAGGACTTGAGTCAGCTTCTAAGAACGGCGTCGTCCAAGAGAAGTAATGCAGAGAAAGAGAGAGAGAACAATAATATTAAGTCTGTTGGGAGATCAGATTTGCACAGAAGACCAATAGTTAGACAACCCACAAACACTATGAATGGAATGGGGTTGAGGAGTTACAGTGTTGGGTTGAAGATGGGAAGAATTGATGAGGAGACCGCTTGTTCTTTTAGGGAAGATGAAGTGGATGTGAATGCTGATTTGTATCCGAGAAGCAGAAGCCATGCTGTTCGGAGAAGAAATGTTGGGTTTGCA
>Pyrpy_N_15g0568.1
ATGAGGAAGACCAAGGTGAATAACCAGAACATGTTCATGAAAATCATCACGGTGCCCATCAGAGCTCTGAGCAAGGCCAAGAACTGTTACGTCGGCAGCATCACGGACGTGGGCGGCAGATTGACCTACGGCGGTACCCCTGGAGGATTTAGTGGTAATCGCGGTCGAGGCCTGCCCAAGAGCTACAGCGTTAAGACAACTTCTTCTAGGTCAAGGGAAGATGATGATTATTCAGAGCTTATTAGGGCTGCGTCAGCAAGGAACTACGAGGAAAGGATGGACGTGAACATGATCATGCAAGAGCACATGAAGCGATCGGCTACAACCACGACTATGCGATCAGTTATGGGATCGAAAATCGGATCGTATAATCGGGCTGTTTTGCCAAAGTGCACCGTGGCCATGGGGAGGATTGATGAGGATGCGCCTGAGGATTTTGATGAAGGTGCTGCTGGTGTCGAGGGTGAATTGTACCCTAGAAGCAGAAGCTATGCTGTTAGAAAGAAAAGTGCTTTTGCGGTT
>Pyrpy_N_15g2488.1
ATGACCAACGTTATGAACAAATCTAAGAAAGATCAAGGAAAATTCAGCAAGTTGATGAAGCTTCCCATAAGGCTTTTGGTAAAGGCCAGGGACTTTTATGTCCAGAGCATTACAGAATGCTCTGGACAATTCGACTGTAATGCAATGATGGGTTGCCCTAGTGCCCAAATCCCAAGTGCTTTGCCTAGAAGCCTCAGTGCGAGCTCCACCATATCAACCCCCAGCAGCGATGAAGATTTCAGAGAGCTTGTGAGGGCTGCTTCTGCTAGGACTCCTGGTAGTACTAATCTAGGTCTAGTTGCTGGAAAAACACAGCAGCCTAGGCTGTCTAGGAAGGCTGGGAGTGGATCGAACGTCTTGGCTCGCGGTCAAAGTGTTGGAATTGGGAGGATTGATGAGGACAAGCCTTGTGAGTTTGATGAAGAAGAAATGATCAATGTCAAGGAATATGTG
>Pyrpy_N_15g2489.1
ATGGCAAACATGAAGAAACCTACCAAAGAAAGCAGACTCACAAAGTTCATGAAGGCCCCCCTAAGGGTTTTAATCAAGGCCTGGGATTTCTACATCATGAGCATGACCGAGTGCTCCGGTCGATTCGATTACGGCACGGTCATGGGTTGCCCTGCTGCCCAAGTCCCAAGCGCTTTGCCTAGAAGCTTCAGCACAAGCTCTACCAAATCAAGCACTGCCGATAACGAAGATTACAGGGAGCTTATGAGGGCTGCTTCTGATAGGAGCGTAAGGAATAAAATTGAATTCGATCTGGCGCGAAAAGTTCAGCTCCCTAGGCAGCCTCCGGTGGCAGGAGTGCCCAACACCATGCCTCGCAGTCGAAGTGTTGGAATCGGAAGGATTGATGAAGACAAGATGTGTGAATTTGATGAAGAAGAAGAAGTCAAGATCAAGAGAGCAGTGTATCTGAGGAGTAGGAGCTATGCTGTTTCTAGGAGAACAAAT
>Rosch_v2.0_Chr2g0108431
ATGAGGTTTTGTTGTTACAATTACACGATGAGCAACGCGATCAAGAGTAGCAAAGGAAGCAGATTCAGCAGGTTCATGAAGGCGCCTATAAGAGTTTTGATTAAGGCGAGGGATTTCTACATCAAGAGCATGACCGAGTGCTCCACTCGATTCGACTATGGTGGCATGGCCATGGGCTGCCCTACCGCCCAAGTCCCAAGTGCTTTGCCAAGAAGCTTCAGCACCAGCTCCGTCAAGTCGTCAAGCAGCAGCAACAATGATGATTACAGAGAGCTCATGAGGGCTGCTTCTGCTAGAAGCACTTTCGCCTATAACAAAAATATGGAGGATCTTGGGAGAAAGCAGCAGATCATCAATAGTACCGGAGCCAATAATGCGATGATGAATCGTAGTCGCAGCGTTGGAATTGGAAGGATTGATGAAGACAAGGCTTGCGAATTTGGTGAAGAAGATGTCAACAAGAATATGTATCCAAGAAGCAGAAGCTCTGCTGTTGCTAGGAGAACAACGTTC
>Rosch_v2.0_Chr6g0248901
ATGCGCTTTATTTCTTTACCCTTTCGGACTTTAGCCAAGGCCAGGAACTTCTACATGAGGGGTTTGGAAGATTGCGCCAGTAAGGTGGGTGGCGGCGGCGGTGTTGGCGGTTACGCTGCTTCGCAAGTTCACTTGCCGAGGAGCTTTAGTGTCAACTCTTCGGGTTCAAACGACGACGAGGATGTGAGGCAGCTTATCAGAACTGCGTCGTCAAAGAAGAACAATGCAGGGAAAGAGAACAAGGACCACAATATCAGGACTGCAGCTAGTTCAGATGTGAATAGAAGTAGTGTTAGACCAATTGTTGGTGTTAGACAAGCTGCGAATGGTACTAACAATGGGAGAGGGATGAGGAGCTATAGTGTTGGGTTGAAGATGATGAGGATTGATGAGGAAAGGGCTTCTACTTTTGAGGAAGATGAAGTCGATGTCAAGGCAGATGTGTATACAAGGAGCAGAAGCTATGCTGTTAATAAAAGAAATGCTGGGTTTGCA
>Rosch_v2.0_Chr6g0248931
ATGAGGCAGAGCAAAGCAACTAGGCAAAGCAAGTTGATGCGCTTTATTTCTTCACCCATTAGGACTCTAACCAAGGCCAAGAACTTCTACATGAGGAGTTTAGAAGATTGTGCTGCCAAGGTGGGTTACGGCGGCGGCGTGGGTGGTTACACTGCTTCACAAGTTCCACAGTTGCCAAGGAGCTTCAGCGTCAACTCCTCCAGTTCGAACGATGATGAGGATTTGAGGCAGCTTCTAAGAACGGCATCGTCAAAGAAGAACAACGATGCAGAGAAAGGGGACAATAAGGCAGCAGGTTCAGATATGAACCGAAGAGGAAGACCAAATGTTAGTATTAAACAACCGACAATGAATAATGGGATGGGGATGAGGAGTTATAGTGTTGGATTGAAGATGGGAAGGATTGATGAGGAAAGGGCTTCGACTTTTGAGGAAGATGAAGTCGAAATGAAGGCGGATTTTTATACAAGAAGCAGAAGTTATGCTGTTAACAAGAGATTTGCTGGATTTGTG
>Rosch_v2.0_Chr6g0309871
ATGAGAAGCACCAAGGCTCAGAACCAGAACCGGTTCCTGAGAATCATCACAGTCCCCATCAGAGCCTTGGGCAAGGCCAAGGACTTTTACGTCAAAAGCATGACGGACGTCGGCGACAGATTCAGCTACGGCGGGAGCACCATGGCCGGCCCCGGCGGCCAATTCTCCTCGGGTTTACCCAAAAGCTTCAGCACGAGATCGTCATCGTCGAGGTCCAACCAGGGCAACGATGACTTTTCCGAGCTGGTGAGGGCTGCCTCGGCCAGGAGCTACGGGACTCGTATCGACGTGGACAAGATACTTCAGGACCAGCTGAAGAGGTCGGCGACGACGACGATGGGGTCGAGGCAAGTGTTGCCCAAGTGTGGTAGCGTGGCCATGGGACGAATTGACGAGGATGCCGCTTGTGATTTCGAGGAGGAAGGTGACGTGAAGAAGGACTTGTACCCCAGAAGCAGAAGCTATGCTGTCGGAAAGAGAAGCGTTGCGTTTGTT
>Rubch_LG01.2042
ATGAGCTATTGTTGTTGCAATTACATGATGAGCGACGCGATCAAGAGTAGCAAAGGAAGCAGATTCAGCAGGTTCATGAAGGCGCCGATAAGGGTTTTGATCAAGGCGAGGGACTTCTACATCAAGAGCATGACCGGGTGCTCCATTCGATTCGACTATGGTGGCATGGCCATGGGTTGCCCTACTCCCCAAGTCCCAATTGCTTTGCCTAGAAGCTTCAGCACCAGCTCCGTCAAATCGTCAAGCAGCAGCAACAATGATGATTACAGTGAGCTCATAAGGGCTGCTTCTGCTAGAAGCACTTTTGCTTATAACAAAAAAATGGAGCTGGATCTCGGGAGAAAGCAGCAGATAAATAGTACCGGAGCCAACAAGATGATGAATCGTAGTCGCAGCGTCGGGATTGGAAGGATTGATGAAGACAAGGCTTGTGAATTTGGTGAAGATGATGTTAAGGTCAACAGGGCTATATATCCAAGAAGCAGAAGCTCTGCTGTTTCGAGGGGAAGAACAACGTCC
>Rubch_LG02.4417
ATGAGGACTGCTAGCAAAGCAAAGAAGAAAAATTTGTTGATGCGCTTTATTTCCATACCCTTCCGGACTTTAGCGAAGGCCAGGAATTTTTACATCAGGGGTTTGGTAGATTGCGCTGGTAAGGTGAGCGGCGGTGGCGGTGTTGGTGGTTACGCTCCTTCACAAGTACACCTGCCCAGGAGCTTTAGTGTCAACTCTTCGGGTTCAAACGACGACGAGGATGTGAGGCAGCTAATCAGAACTGCGTCGTCAAAGAAGAACAATGCAGGGAAAGAGAATAAGAACGATAATATTAGGGCTGCTGCAGGTTCAGATGTGAATAGAAATGTAAGACCAGTTGATAGTGTTAGACAAGCCGCGAATAATACTACGAACAATGGGAGAGGGGTGAGGAGTTATAGTGTTGGGTTGAAGATGGGGAGGATTGATGAGGAAAGGGCTTCAACTTTTGAGGAAGATGAAGTCTATGTGAAGGCAGATTTGTATACAAGAAGCAGAAGTTATGCTGTTAATAAGAGATATGCTGGGATA
>Rubch_LG02.793
ATGAGAAGCGCCAAGGCACACAACCACAACAGGTTCATGAGAATCATCACAGTGCCCATCAGAGCGTTGGGCAAGGCCAAGGACTTTTACGTCAAAAGCATGACAGACGTCGCCGACAGAGTGACTTACGGCGGGAGTTCCATGGGCGGCCCAGGCGGACAATTCACCTCGGGATTGCCCAAGAGCTTCAGCACTAGATCGTCATCGTCAAGGTCCAACGAGGGCAACGATGACTTTTCCGAGCTTGTAAGGGCCGCCTCGGCCAGGAGCTACGGGACTCGGATCGACGTCGACAAGATACTTCAAGACCAGCTGAAGAGGTCGGCGACTACCACGACGATGGGGTCGAGCCAAGTGTTGCCCAAGTGTGGGAGCGTCGCCATGGGGCGAATTGACGAAGATGCCCCTTGCGATTTTGAGGAAGAAGGCGGTGATGCGAAGAAGGATTTGTATCCCAGAAGCAGAAGCTATGCTGTTGGAAAGAGAAGCGTTGCGTTCGTT
>Ruboc_01_G04258
ATGATGAGCGACGCGATCAAGAGTAGCAAAGGAAGCAGATTCAGCAGGTTGATGAAGGCGCCGATAAGGGTTTTGATCAGGGCGAGGGACTTCTACATCAAGAGCATGACTGGGTGCTCCACTCGATTCGACTATGGTGGCCTGGCCATGGGGTGCCCTACTCCCCAAGTCCCAATTGCTTTGCCTAGAAGCTTCAGCACCAGCTCCGCCAAATCGTCAAGCAGCAGCAACAATGATGATTACAGGGAGCTCATAAGGGCTGCTTCTGCTAGAACCACTTTTGCTTATAACAAAAATATGGAGCTGGATCTCGGGAGAAAGCAGCAGATCAATAGTACCGGAGCCAACATGATGATGAATCGTAGTCGCAGCGTTGGGATTGGAAGGATTGATGAAGACAAGGCTTGTGAATTTGGTGAAGACGATGTTAAGGTCAACACGACTATGTATCCAAGAAGCAGAAGCTCTGCTGTTTCGAGGGGAAGAACAACGTTGATTAATATTATATTTAGTTCCGAAGATTTTGAAGTAGCTATAGTCAGATCATGGCTTGATTACCACACGTTCTCTATAGCTATTGTTCACCAACTCATCAGT
>Ruboc_02_G00482
ATGATGAGAAGCACCAAGGCACACAACCAGAACAGGTTCATGAGAATCATCACAGTGCCCATCAGAGCGTTGGGCAAGGCCAAGGACTTTTACGTCAAAAGCATGACAGACGTCGCCGACAGAGTGAGTTACGGCGGGAGTTCCATGGGCGGCCCAGGCGGACAATTCTCCACGGGATTGCCCAAGAGCTTCAGCACGAGATCGTCATCTTCAAGGTCCAACGAGGGCAGCGATGACTTTTCCGAGCTTGTAAGGGCCGCCTCGGCCAGGAGCTACGGGACTCGGATCGACGTGGACAAGATACTTCAAGACCAGCTGAAGAGGTCGGCGACGACCACGACGATGGGGTCGAGGCAAGTGTTGCCCAAGTGCGGGAGCGTGGCCATGGGGCGAATTGATGAAGATGCCCCTTGCGATTTTGAGGAAGAAGGCGGTGATGCGAAGAAGGATTTGTATCCCAGAAGCAGAAGCGTTGCTGTTGGAAAGAGAAGCGTTGCGTTCGTT
