# Supplementary material for: Transcriptomics of long‐term, low oxygen storage coupled with ethylene signaling interference suggests neofunctionalization of hypoxia response pathways in apple ( Malus domestica )
Source: Plant Direct. 2024 Dec 20;8(12):e70025. doi: 10.1002/pld3.70025 (PMC11660084; doi:10.1002/pld3.70025)
Supplement: Supplementary file 2 — Data S2: Homologs of all 606 hypoxia response genes identified in this study across 42 representative species of land plants). [file PLD3-8-e70025-s004.gz › 01-integratedGeneFamilies_dir/4269.faa]

>gnl_Ambtr_v1.0_evm_27.model.AmTr_v1.0_scaffold00065.138
MILCGRFAVEEEGDHPWHPRSTPTKAIRCKKSKANKNPFSSIGLDKFAMVSADLNAKRQRILAQLGPQDSSMVRFMYSYPIKRWVPLVVKVKESNERKPNKDLSKIKSKNQEIPQPKSSEVEQITNSEEREKPKKTENRVSGTNPGVGFSQGGAKNKTGVWFKGGSLCYEHFTLVLILLCLVLYGKVFAILCTCMWWYMMPSVKNLKGERRDSMKKRDYTRRVSGKRLVDVGADEGRKMVVMQKSLQKDHVK
>gnl_Aquco_v3.1_Aqcoe5G103100.1
MFKKSLFKGSTGTPQRKEDDSWSSTTTPKRSKGENSNGKNNKNPYAMSGRDKFATVLADLDKKRRTIYEQVGTEDISKVRFGYCDSKKWVPIVVRSSSKDHSSDDKTKLVQTKDKNVTHISEVLNKSQTTQKVEKEIQAKSNVDGKTKKFSNFYERVNLSRWIQSCYDFPMVLVLVLCCLGFYGRLLAVICTSIWWFLVPRMKNRDVNWKGLVKKRDHESRLSEKKMESDGNASPKFVHSDVIASPKSKHMSPGLSPRIQSPKTNLSHGLPPRNLHVNNKSW
>gnl_Aquco_v3.1_Aqcoe5G103000.1
MLKPFVCGSGSFPKEEEDDSWNLSTQGRSKSCTRSNRSNNKTKQNNKNPYSNRGLDKFANVLAELDERRRKIYQQIGSPEASLVRFGYSSSKDWVPIVVKLKEQRENKAKTIGKDHKDKPAPIITRSGSPVSKTDDVVQVQAKMDGRTKKKSLLVSRCMNRWGKPHVFLLVVIVLILLCLVISGKSFAILCTSIWWYFVPMMNQKDMNLRVAMKKKEYGRWSSEKKMVSGAIKSPPSSEKKLVRDAVKSPPVVRTLRRGHSNKSW
>gnl_Arath_TAIR10_AT1G59590.1
MVSPFRSPCSSPKKSRKASKNPYSNRGLDKFSELLSELDEKRQSIYSKKLDSGGPPLVRFVFTSSGECVPVVIRSSYLHKKNKKTKDVVADKVKTEVKEAKTEEIKNTEPETEQKQSCVINENLKKIARPDHFLPVTVILVLVFLAFFGRSVAIMFTCIAWYLVPTIQEQSGNRGSSPSYAMKKKDFARKLSIENRTSFNPRTVRDHSPRK
>gnl_Arath_TAIR10_AT1G10220.1
MLSPFSSPRRSRRGNKESKNPYSNQGLDKFSALLSELDEKRQSIYAKRLDPDGPPLVRFVFTSSGECVPVMIKTKRASQKKDVLDDFKVKKKDVLDDFKVKNKDVLDDFNVKTESKTEQEKEIKQTDLETEQKQSCVLNENLKKISRPNHLLPVTVVLLMERMNMSEEEEQCKRNQEAFKRFFEQIPRTAVIGMLSFFLHGQMSKFEKAPSKPLSNAFAFASVGYVVLQVAHGFARANRPSSFAFDFLSVLCGLASVAILFTAIFND
>gnl_Betvu_v1.2_Bv1_015020_qzgy.t1
MVSGFICGTNSFPEEEGNFDRRTRSADSSPQKTRSKSSNKNPYSSRGLDKFSALLVEIEEKRQQIYSQLHPDEISLVRFAYNGDHDFKPIVVKVKAKAHDHHHVHAPPKQLPKNDDNNVQKPALLSKLNSSSSMNIKEDIKACENEANNNSKNKKMGFSRKVGFYQWKKPNFYLPMIVILTLVFVVLFGRSFAIMCTSIGWYVIPSIAKNSKSYSKSRVSFKKKDYAIRRLSDKKLVTSEGTKSFKTSDGRS
>gnl_Betvu_v1.2_Bv1_015040_cuig.t1
MAKQCICVNCGFRHEAASDQKSSSKPPHKTKENPFAARGREEFSELMAKVEAKKQRILKRSGTDNALMVRFVHSNDNKLKPVIIKAKSDIGLKNNTSAAAAASVAPAASVAAVAPTSVQVSAVDKTQEKLKLDYYLVATVISALLLLIFLEILWNLSAAASKR
>gnl_Betvu_v1.2_Bv1_015050_aidr.t1
MAKQCICVNCGFRHEAASDQKSSSKPPHKTKENPFAARGREEFSELMAKVEAKKQRILKRSGTDNALMVRFVHSNDNKLKPVIIKAKSDIGLKNNTSAAAAASVAPAASVAAVAPTSVQVSAVDKTQEKLKLDYYLVATVISALLLLIFLEILWNLSAAASKR
>gnl_Carpa_v0.4_evm.model.supercontig_142.29
MFSNLICGVSNLPEDHQDDEHDHQSWSSPGSTPRKSRTKNNFCSKRHKKNNPYAMRGLDKFSALLTELEQKKQKIYSQADSDDISFVRFVYSNSNECVPMVIRVKKKEKEIFTDKTMVEDDDVKDNEKKKKKNIYSEGLEEVHGEKNPDSESEKKSIENERWVTWRSIMRSHQWRWLGNHMPAALILILFFLALFGRSFAVLCTCFWWYIVPMIKGFSSNQRSKSKSTKKKKKVIGGGLQSSSPVKNITNSGKDDHDPNYYRSPRQHGHQKSW
>gnl_Elagu_v2.0_p5_sc00090.V1.gene84
MFCGTGSFKRIDEEPRAPGSAPGSPKGSKKKANKNPYSTRGLDKFSTVLAELEARREKIMAKVGRDGVSMVRFMYSNSQDWVPIIVKLREDAKQEKTKRDDAKKLKPLPLPPSQPTSEVGEESSAPLVRSRDGKEVVKEAEPATERKVKKCFTWGAKEGEVKDLAWRGSVQVGSTLSNGQSPKAQSKKGSRSKRAYGGWDRAIVGFYDRWLKFDLRERGKEDMEKELRAFHDKLR
>gnl_Eucgr_v2.0_Eucgr.F00084.1
MLTPFICGTSAFHPEEDDQLDGTSPCSSPRRSSRRSGHHNNKENKNPYSTRGLDTFEALLSDLQEKRQKIYTQKGSGNISLVRFAFTSSNDCVPIVVKKDKANKPRDHRSKTNGPRATGDQAARNSDAHQDKNLPDETSSEVKEASETKADHSDKKAKNKSLEWGFMRMKNWRRPSYYMPVAIVLILLFLAVFGRSVAILCTSIGWYVVPTLHARSSSSSQKPATTKKKELGRRLSENKMVINNNRRSSSPPNNRGGNNSGPDKSPDRHGHRKSW
>gnl_Eucgr_v2.0_Eucgr.F02249.1
MLSSFICGTFQPEEGEEDDEPYWNNFPRSPGKPRRHRLLRRSSNGYIGKESKNPYANRGLDKFSALVADLEEKRKEIYLQSGSRDIAFVRFVASSSDNFVPVVVKAKDHHHHHHHQHHHHQNKEKKKAEKSEARKKIASAIRDSETTVESPEEVKAADQPKVELNEAAKRKSFSWRRPSCYVPLAMIMILLLLTLFGRSFAIVCTSLGWYMVPSLRGRSSTVARKKKKMEASGKRGSENKDIARIGGAYSPPRSNNREEYGRT
>gnl_Manes_v6.1_Manes.05G182200.1
MFGPLICGSSHHPQDEDEALGSSPCSTPRRSSRKSSKDSKNPYSTLGLDKFSALLADLEEKRAKIYSQMGSQDISLVRFAYSSSNDCVPIVVKLKDQNKACSGDKDETKDHKPRTTHKAEALEKSPTENSIVYHHEEETEKKRILSWNFKSHVWKRPSCYIPVFVVFVLLFLAFFGRSVAILCTSIGWYLVPTFSSKKPAKTKKKQLLRRFSEISPRSNKNFGDLKQKSSHGRQNSF
>gnl_Manes_v6.1_Manes.18G046800.1
MFSPFICGSFHHHEDEDEPLQRQGSSSPCSTPRKSSRKNTKYSKNPYSTRGLDKFSALLADLEEKRQQIYSQVGSQDISFVRFVYSNSNDCVPIVVKLKDQSKSDETKDDKQRTAHNAEALDKSLPVETSPAHHELEEKQPRMETDKKTEKRRMLSWNLMLHRLRRPSYYMPVFIVLILLLLAFFGRSVTILCTSIGWYLVPALSSIRPSKKKQLVRRFSEISQRTNQNINGDPMKSPHGRQNSF
>gnl_Medtr_Mt4.0v1_Medtr3g103190.1
MLNHLVCGNFQPQLEDDIPCSSPKSKSKRKDNNRDNNPYASRGLDKFSTLLSELDQRRKKVYSQMNPHDISFVRFTYSSDDFVPIVVKVKVKNNNHHKSEEQVKVRRVTSFSEPMDQKHVEETKQPKLEIYHHDNDVKNASSKIESFGFSLNILKRPSFYVPAVVIFILLLLTVFGRSFATLCTCIVWYMVPVLKDSSKEKNMIKKKDYVTEGLLSPRGDKRSGKHCQQKSW
>gnl_Medtr_Mt4.0v1_Medtr1g017990.1
MLNPFVCGTFNQEDEDELCRANPDSSPRRYKRKDSKNNPYSTRGLDKFSALLSDLNDKRQKIYSQMNPHDISFVRFVHSNKDDFVPIVVKVKNKSQELKVVKPRNLSPKSTVKKSSPESSIVAMEERNQPKKRISWNMKNNEMEKPLFYLPFVVIMILVLLTVFGRTAAIIFTCILWYVIPTLKDIKARNSIKKKDFVRGLSEKKMDVMNNEGVVKKKDYVRGFSEKKMVVNEGINKKKDYVRRWSEKKMVTNNEGLVSPRSGGDYDDDASKNKIQAKHSHKKSW
>gnl_Mimgu_v2.0_Migut.N02784.1
MFICGSRSFSHHKKDENYNNQYCTLKRSKRSKSLSNSSKINPYSNRGLDKFSALLSDLDEKKQQIYMQMGSEEISFVQFVYSSDSKHVKPIVVKVRNSKNNHGFLKRTPSNMSNTVTPNPADAADKSFDAVERDREMVTVVSQEQKSTRWKTSFRHDDLRRPNSYCFFAILVLILLFLAIYGRSFAIFCTTMSWYLIPNIVGGSSSSSNGNKRLIFRP
>gnl_Mimgu_v2.0_Migut.C00484.1
MFICGSGSFGNQDEDHQENESNGSPCPTPKRSKRSTSFCKIICKDTTNKNPYADRGLDKFYALLADLDTKKQKIYTQKGSEEISFVRFVYANDSDQVKPIVVKIKDKNNHEDKKFSSTKSLPKQQPQPVNSNNNNNITKSAATISSAEVTKEESKESKENIPPPKKKRCLRSCSAASFKLENMRHPFFYFPVILVLILLFLAVYGRSFAILCTSIGWYMLPSIVGGGFSSFPVSERKPKRKKEYVRRQSDKKIVVHREEPTSPKSVINGP
>gnl_Musac_v1_GSMUA_Achr8T31060_001
MVRFTYSGPNEWIPIIVKIRDPQVEAGKPSDVEKPKAPPPVQAISEASPPEKDVGEGVETVAPETKPKGHFSWGVGGAKGWSGKNWRPSYYWPLVAVLMLLCLVMFGRVFAICCTTVWWYMVPIMQGESGAGVRRSIKKKKDYGRRLSDKRMAGNLAPAPSFQANKVRGVQEASSPRGHVNGKRG
>gnl_Musac_v1_GSMUA_Achr5T08680_001
MFCGTASFKNIDDDAPTPSSPKASKKKASKNPYSTRGLDKFSTVLGDLEARRRKIMEKAGPQGAVSMVKFMYSNSTDWIPVVVRRRDRKDDDAKMSADEQQHKVPIASGGVEEAAPAMGRPKAVPEEKVKSRLAWGAAEEVKGWVTRNWRGSYYWPLVVLVALVCLVTFGRVFAICCMLVCWYLMPVVHGEGGDVRRSVNKIKNYGRRMSNTRISATSKVPHSSHSKKTGGVQV
>gnl_Orysa_v7.0_LOC_Os07g39720.1
MQEMLFCGTGSFKDVDGKAAAPEAKKKKQGGGGGGGKKENPYASRGLDKFSTVLSELESRREKILRQVGGAGGGGAPGEGGGGGGGEHVLVRFVQSEGKGWVPIVVKLPPEEEEQQQRKGGKNKRKQQAAATSATSSQSSTPPTSEPASPREDVIKPARPAAAAAAAEPGSAKRKAGVRWSWSDVRPRHYMPFVAVLLLASLVVFGKVFAICCTSVWWYLVPILTASSNGAGGAGGAHGVRRSKAAVKVLGKKASDKKMAVTPLLGPSHGKRGSSGVHELISPRSHPHGKKG
>gnl_Orysa_v7.0_LOC_Os03g31740.1
MLCGTASFKHVVDDDDPAARGTGGGSPRQPRRKHGGGGGGKINPYAERGLDKFSTVLSELEARRDKILRRVGSGGGLVMVRFVQSNGALEPIIVKLPDEQRRPKDDAAAKKPRPSSPSTAAAQQQGASAARATRAPPPAPAASRVSSFSWGRMRRPACYWPAVMVLMLVCLAVFGRVFAICCTSIWWYLAPTLLSNGGAGGEDAARRPLGSPRKSPPPASGKKLAGRRGTREVGSSPRGHTKKGT
>gnl_Phavu_v2.1_Phvul.009G072000.1
MLNHFVCGSFQHQEEDVAPCSSPKRSKRKKESRSNNPYSDRGLDKFSALLADLDERRQKVYSQSSPQEISLVRFAYSSDDFVPIVVKVKSKDRNKKHTSEELGIQHLTSFSEQLEKSAEEATVEERKQQHKKLDSHKKKNLSFSWDMLKWPSFYVPAVVVLILVFLIVFGRSVATLCTCVVWYVVPTLSECYSDSSKPKKSVMNCKKSDYVWGWLNDMKMVNPEELASPRNGDFKAYSSGKSSRKHGHQKSW
>gnl_Phavu_v2.1_Phvul.001G028100.1
MHTLNPFVCGTFHNEYDDDPCLASPVSSPRKYKRKYSRNNPYSSRGLDKFSELLADLDEKRQKIYSQMNPHEISFVRFVYSSTDDIVPVVVKVKKNNKDHKHQSQELKGVRARSVITDTEERNQPKIEKNHRENFSWDLEKPHFYLPLVMVLILLLLVVFGRSATTLYTSVLWYVISTVKKKDYVRELSEKKIVMSNARVKKKEYVRGWSEKKMVVNEGSKKKDYVRGWSEKKILTHCSLSPKTGDDSEAFKNKVQAFC
>gnl_Poptr_v3.0_Potri.002G118200.1
MLNSFICGSFQNQELEDEPWNSPSSTPKRSSPSATPKRSSPCATPRKSRKSSKNNKNPYSSRGLDKFSALLAELEEKRQKIYTQIGPEDVSVVRFVYSSSNDCIPVIVKAKDQKQDKPRASRVDDVKDKPINHNSTEVVYKLPTQAPAETKQAEQPRLETDKKTEKKCFTWSIKLNRWRRPYYYMPVAIVLILLLLVFFGRSVAILWTSLGWYIVPTLSTKKPSKKKEDVRRLSEPKMVNNHGVSSPKRKSTGAITDKLPQRHEQRKSF
>gnl_Poptr_v3.0_Potri.014G015800.1
MLSSFICGSFKNQLEVEEESWNSPSSTPERSSPSATPERSSPSATPRKSRKSSKTGKNSKNPYSSRGLDKFSALLAELEEKKQKIYSQMGPEDVPMVRFVYSSSNDCIPLIIKVKDQKQDKPRIGSANDIKENPNTRNNEGLDKLPVEAPVEEKQVEQPRLETAKKTEKKSFTWNMKLHRWRRPYYYMPVALILILLLVVLFGRSVAILLTSLAWYIVPALSTKKPSQKKDYVRRLSEPAKMMINHGVSSPARKSTGSTADKWPRRHGQRKSF
>gnl_Prupe_v2.1_Prupe.2G244200.1
MFSPFSCATFHHQEVDEDDDQPMISPPRKSSRSRSTGFHRRHSRDTKNPYSSRGLDKFSALVADLEEKRQKIYAQPDSKDISFVRFVYKDSTDTSLPVPIVVKLRDKKEDKAKTLTDHEEKHATPNIDPSSLAVKEVKPPPKLEPEKQSEQRTLWRWNMKSDKWRRPAYYLPLVIIFILVLLALFGRSFAILCTSVCWYAIPMLKESSNNATTGAKKKDYVRRLSDKNTAVTQELMSSPKSNHRFLGKHVHQKSL
>gnl_Prupe_v2.1_Prupe.1G422400.1
MLSPFSCGFFHPEDVHDEPTSSSPCSTPRRSSRRSSKDSKNPYSSRGLDKFSALLADLEEKRQKIYAETPPQDISFVRFVFKDSNDDVPVPIVIKVKDKKEDQNNNKISKPDQYQVLVKEKHATPLDKLTVEPSTPTKEVSQEQPKTDDKKRRVFWSWNFSDMNLGLWKRPSFYLPVVMVFILVLLAVFGRSVAILCTSIGWYALPTLKESSSRSSTRRASKKKDHVRRFSDNNNKTATDHHGLSSPKSSSPTAGTPRSQQHGHRKSW
>gnl_Solly_v2.4_Solyc04g077810.1.1
MVNPFICGSFHHQDDDMEFFSPCSTPKRSKKSLFRSSNKNNPYSNRGLDKFSALLADLEDKKQRIYSEIAPDDISFVRFVFSNSNDAKPIIVKLKDKKSSKSCQEEKIESTNKQMTREVYEDCEEGKAESAEKRVIKKSVSKWNSMKLENLKRPKFYLPLTIILILVFLAIYGRSFAIMCTSIGWYLIPTIRGGDSRSSVSTRKPQRKKDYMRRFSEKSVVREEPISPTSVMNGPSGKYDHRKSWS
>gnl_Solly_v2.4_Solyc12g088330.1.1
MIGKHYQALVQLQKKSSKRSKNSTYNPYANRGLDKFSKLLANLEDKKQKIYSESNDISFVRFVFSNSNSIKPIVIRVKDKNQTSSSDIDDDKQMIKKTMQEVSSNISEERKVESKRRKYFRNLRLANLKKPTYYLPLAIILILVFLAVYGRCFAILCTSIGWYVIPIIKASSRRTKRRHVKKLSEENVTLCEGPIFPRSVMNGPKDHKLVARKHVHM
>gnl_Sorbi_v3.1_Sobic.001G326200.2
MFCECGTGSFKHVDDDDPEDLGRNGGRSPKDRDRERRKQHGGGKANPYAERGLDRFSVVLSELETRRAKILRRVGSSDTAGGLVLVRFVQSSNGDWTPVVVKLPEQPPPSKKAGGAATKKPTRAAAAAAASTAAPLLRRPPAAVNSPGPGSPREREGATAKVVGTSKSKVPARKASFSWGRRMRRPSCYWPSVIVLTLVSLAVFGRVFAICLASIWWYVLPILRSGGCYGDGAGEGVRRSPAGCPWRKRRSSRRSPLPHAKKGSISAGVYEVVRSPKGKRG
>gnl_Sorbi_v3.1_Sobic.002G356500.1
MREKMFCGAGNFKDVDKEEGAAAAGAAAGKPAAAKAKTKAKQGKNSNPYASRGLDKFSVVLSELESKREKILRRAGSDVDADHLMVRFVQSEKKGWVPIVVKLPHEEEEQAAAGAKKRQGKQSSKPASQSSSAPPTEPSSPKEDPVAVQAKATVPPAKKSKAGGVRWSWAWGRKMVMRPCYYWPLAMTLLLLCLVVFGRVFAICCTSIWWYLLPILNGEEALGAGRSPATTATKARKDVGGIKAGDKLAVAPRDSHGKRSSSAGAAHEIISARSHAHRKKG
>gnl_Spipo_v2_Spipo3G0104300
MARFCGAGSFSHEEEDDLWPPPPGRKPTRRRHGGGNPYAGRGLEQFTMVLAELEARREKIMAMAGEQGVSVVRFMYSNSQDWVPIVVRRRPAAAAKMGGATAETGEKVLAPPAAGGEVVAAAPRGTAANGGGGDFLAALRWRDSCYYWSAMAVMILLCLAMSGRVLAICCTATWWYMAPPASERRKPVKEYGRRMSDRRLGGGGTAGAGGGGIYEAAGPDQERRAGPPEVLPSPRPGRRG
>gnl_Stras_v2.0_SGA_v2.0_scaffold238T43958
MFICGSGSFSHQDHGKDNSNKNNRFCKRRTSFCKIIGKDNSNKNRFADQGLDKFYALLSDLESKKQKIYTQKGAEDISFVRFVYTGDSNRAKPIVVKVNKEKKPNRKSIEQKNTSGIISQAIIKSTTPISSPKEEVNDNDQKPRKKRRCLRCKGIMSFKMDSLIWPWFYLPVIFLLVLVLLSIYGRSFAILCTSIGWYVVPSMHGYKRYSDSYFNLALQEAIIGSTPHE
>gnl_Theca_v1.1_Thecc1EG025791t1
MFYPFFCGAFHHQKEDDDELWSTPASTPKKSRRKKDSKNPYSTRGLDQFSALLAELEEKRQQIYSQMGSEGIVRFVYKNSNDCVPVVVKLKDKKEEKNKTEDTRDHHPESCVSEVVEKLPTPSESDEKIEQKKSFSWNIVKSQDWRRPSYYIPAVIISILLFLVFFGRSVAILCTCMGWYVVPTISGEGSNLRTSMKKKDYVRKLSGNKMVSGKLSSPKNNKFGAIRDKSPR
>gnl_Theca_v1.1_Thecc1EG034694t1
MFQPFICGGTVNHQEEDDDDQFWSSPNSTPRKSRRNGFCKINHKDNKNPYSNRGLDKFSALLAELEEKRQKIYSQTGSQDISFVRFTYKNSADCVPIVVKLKDKREEEKIMKPVDAKGQPGTNIDSEVLDKHPIETLDEGKEVIKKISRLQAVSEKTEKKKNNKKSSSWNMELQKWRRPSYYLPASVVLILLLLVFFGRSVTILFTCIGWYIVPTIQGESSSNVRRSLKKKGYGTKSSANKLVSEGFSPPKSNKSSPVRDHHRKS
>gnl_Utrgi_v4.1_Scf01631.g25157.t1
MAPNKEKKKNPFSDCGVDKFAALVADLDQEKQRIYREMGAQDISFIRFVYSEVSQKVKPIVVKVKRQNQNLKNDSNLSYLKHTPKRSEIGVMKASPAEDGCSCYEISVEGGGVSEQKMENKKLQRSEEGSRDSEKVKRRMVQRSEQLREFVYIFLAVLVMILLFLVIYGRLFAIFCTSMAWYCVPSEGSSNGKKAIGRTKEGELLKK
>gnl_Utrgi_v4.1_Scf01733.g25289.t1
MLEFLICGTRSFDREAKEPPQPPAVTPPRRRRFRKGSDQGSPVTEKPNDGKSEGEVRSDSRVRLPISGSTEAEEVRRRKAEPLREPRFYLPAMIVLILVLLAVFDRSRAVIFTSVGWFMVSGLVGVTKR
>gnl_Utrgi_v4.1_Scf00040.g4682.t1
MKFLKRFFTCGRRSLHRETEPEKKCNSYKRRRAAHREKNPFSSRGIDKFYDLMAEHDRKKMSIYLKKGSENIAAVRFFYSDSSNVATPVVIKYMDRQIEKEKRSVATMNNSATGKDSCSEKPKNRFEELLKEPRYYLPIVILLILVFLAIFDRPSAVLFTFIAWCFITCFAGVAEEAQRP
>gnl_Utrgi_v4.1_Scf00428.g17503.t1
MAPRSEKKKKKKNPFSDCGLDKFRALLADLDHEKQRIYRENGAKDVAFIRFVYSEVSQKVKPIIVKAKKQKEKPQNDNNLSYLKRPPRGTGDGIINPSSVAAASRNEISEEGRGAVPEKKMEKGKSRIPEELRKLCCRVLAVLVMILLFLAIQGRLFAILCTSMAWYCVPTLLAEKASTGKKPEKQSGCKPEIANMARGYHFLRQVKTEDDMLLKK
>FraveV4A2_2g33050.t1
MLSPFSCGFFHPETSDEYDEPIITNSPCSTPRRSSGRRSGGLIHRIHHSNKDKNPYSTRGLDKFSALVADLEEKRKQIYAQTGSEDDTFVRFVYKDSNDNVPVPIVLKLKEKKQDEQKKKPHHHDNHEEKHAEGLDKMTVKPAPAKEEAVLEQQPKKSNMFDFWSDINFRRPSFYLPVVVVLILVLLAVFGRSVAILCTSIGWYAIPTLKEQSAAKRRKSSKPKQHVKRSSEHKMVISTSELSSPKSDSNYTPRSRKHDHRKSW
>FraveV4A2_7g23760.t1
MFSPFSCGNFSQQVDDDEPVTDHSPYSTPKKSRPRRSTGLLHRMNSRDNKNPYANVGLEKFSAVMAELEEKKQQIYAQTGSQDETLVHFVYKKPDDSVPVPIVVILKDKKDDKTKSGGSSPHRDEKHVVSTNRTTEAKKHVTASDELTKKRVYKKRSDVGMMMPSFYLPVAVIFILVLLAVFGRSIAILCTSIGWYAVPTLKEYQSSSTSPRSRTTKKKNEFIRRLSDKKMVADQRLLASPRK
>Maldo_HF_13137
MLSPFSCGFFHSEDVQDEPINVSSPCSTPRRSKRSSKDSKNPYSSRGLDKFSALLADLEEKRQKIYAQTPPQDISFVRFVFKDSKEDAPPIPIVIKLKDNKKEDHKEKTKTQLVKEKHATRNSGSLDKFTVEPSTPTKEVAVQQPPKNDKRVRSSLNLKGMNLGMWRRPSYYLPVVVVFILVLLAVFGRSFAILCMSIGWYALPTLKESNSETKKPSKKKDHGRRLSDNIYNNNHGSLSSPKSNNTAADSTPRSQQHGHRKSW
>Maldo_HF_21514
MFSPFSCVFFQPKDVQDEPFSSPCSTPKRSTKRSSKESKNPYSSRGLDKFSELLADLEDKRQKIYAQTPPQNISLVRFMFKDSNEDAPPVPVVIKLKDNKKEDRKEKTKTQVVKEKHATSNSDGLDKFNVEPSTPTKEVAVQQQPKNYKRVRSSLNFKDMNLGIWRRPSYYLPVVVVFILVLLAVFGRSVAILCTSIGWYALPTLEESNGKTKRASKKKNHGRRLSDNNNNNNNNGLLSSPKSNNTGAGSTPRSQQHGHQKIW
>Maldo_HF_24027
MISTSPPSPRKSSRSRSAGLIYRRHNKDSKNPYSDRGLDKFSALVADLEEKRQKIYEQIDPKDKSFVRFVFKDETDTSAPVPIVIKLKDKTKTISDREEKHANPNSEAFENIDQSHIDKKDMKQKQSRSESDQGSKKGRFSSWKMKLDEWRKPYYYLPVVVIFILVLLTLFGRSFAILCTSIFWYAVPTVKESSSNTRRPAASKKKDYVRRLSSNTMLVNEGSTDAVAIPPSQRHSHEKSL
>Maldo_HF_25300
MLSPFNCATFNHQEEDDDEPMISTSPPTPRKSSRSKSAGLIYRRHKDSKNPYSDSGLDKFYALVADLEEKRKKIYAQMDPKDISFVRFVFKDETDTSAPVPIVIKRKDKRDKTKTTGNPEEKRSNRNSETLENIDQAHIDKKDVKQKQPESKSDQESKKGSFSSSNMKSDEWRRPSYYLPVVVIFILVLLTLSGRSFAILCTSIFWYAIPSLKESSTSTRRPAASKKKDYIRRLSDKKMVVTEGI
>Malba_003689
MLSPFSCGIFHSEDVQDEPIHVSSPCSTPRRSKRSSKDSKNPYSSRGLDKFSALLADLEEKRQKIYAQTPPQDISFVRFVFKDSKEDAPPIPIVIKLKDNKKEDHKEKTKTQLVKEKHATRNSGSLDKFTVEPSTPTKEVAAQQPPKNDKRVRSSLNLKGMNLGMWRRPSYYLPVVVVFILVLLAVFGRSFAILCTSIGWYALPTLKESNSETKRTSKKKDHVRPDRNNTVTGKVGDRGDAIDL
>Malba_011131
MFSPFSCVFFQPKDVQDEPFSSPCSTPKRSTKRSSKESKNPYSSRGLDKFSELLADLEDKRQKIYAQTPPQDISLVRFMFKDSNEDAPPVPVVIKLKDNKKEDRKEKTKTQVVKEKHATSNSDGLDKFNVEPSTPTKEVAVQQQPKNYKKVRSSLNFKDMNLGIWRRPSYYLPVVVVFILVLLAVFGRSVAILCTSIGWYALPTLEESNGKTKRASKKKNHGRRLSDNNNNHNNHGLLSSPKSNNTGAGSTPRSQQHGHQKIW
>Malba_018021
MFSPFSCVFFQPKDVQDEPFSSPCSTPKRSTKRSSKESKNPYSSRGLDKFSELLADLEDKRQKIYAQTPPQDISLVRFMFKDSNEDAPPVPVVIKLKDNKKEDRKEKTKTQVVKEKHATSNSDGLDKFNVEPSTPTKEVAVQQQPKNYKKVRSSLNFKDMNLGIWRRPSYYLPVVVVFILVLLAVFGRSVAILCTSIGWYALPTLEESNGKTKRASKKKIHGRRLSDNNNNNNNHGLLSSPKSNNTGAGSTPRSQQHGHQKIW
>Malba_025099
MFSPFNCATFNHQEEDDDEPMISTSPPTPRKSSRSKSAGLIYRRHNKDSKNPYSDSGLDKFYALVADLEEKRKKIYAQTDPKDISFVRFVFKDETDTSAPVPIVIKRKDKRDKTKTTGNPEEKRSNRNSEALENIDQAHIDKKDVKQKQPGSKSDQESKKGSFSSSNMKSDEWRRPSYYLPVVVIFILVLLTLSGRSFAILCTSIFWYAIPSLKESSSSTRRPAASKKKDYIRRLSDKKMVVTEGI
>Malba_025100
MFSPFNCATFNHQEEDDDEPMISTSPPTPRKSSRSKSAGLIYRRHNKDSKNPYSDSGLDKFYALVADLEEKRKKIYAQTDPKDISFVRFVFKDETDTSAPVPIVIKRKDKRDKTKTTGNPEEKRSNRNSEALENIDQAHIDKKDVKQKQPGSKSDQESKKGSFSSSNMKSDEWRRPSYYLPVVVIFILVLLTLSGRSFAILCTSIFWYAIPSLKESSSSTRRPAASKKKDYIRRLSDKKMVVTEGI
>Malba_029850
MFSPFSCASFSHQIEEDDEHMISTSPQSPRKSSRSRSAGLIYRRHNKDSKNPYSDRGLDKFSALVADLEEKRQKIYAQMDPKDKSFVRFVFKDETDTSALVPIVIKLKDKTKTISDREEKHANPNSEAFENIDQSHIDKKDMKQKQPRSESDQGSKKGRFSSWKMKLDEWRKPYYYLPVVVIFILVLLTLFGRSFAILCTSIFWYAVPTVKESSINTRRPAASKKKDYVRRLSSNKMLVNEGSTDAVAIPPSQRHSHEKSL
>Malsi_08g007530
MFSPFSCVFFQPKDVQDEPFSSPCSTPKRSTKRSSKESKNPYSSRGLDKFSELLADLEDKRQKIYAQTPPQDISLVRFMFKDSNEDAPPVPVVIKLKDNKKEDRKEKTKTQVVKEKHATSNSDGLDKFNVEPSTPTKEISVQQQPKNYKKDMNLGIWRRPSYYLPVVVVFILVLLAVFGRSVAILCTSIGWYALPTLEESNGKTKRASKKKNHGRRLSDNNNNNNNHGLLSSPKSNNTGAGSTPRSQQHGHQKIW
>Malsi_15g006840
MLSPFSCGFFHSEDVQDEPINVSSPCSTPRRSKRSSKDSKNPYSSRGLDKFSALLADLEDKRQKIYAQTPPQDISFVRFVFKDSKEDAPPIPIVIKLKDNKKEDHKEKTKTQLVKEKHATRNSGSLDKFTVEPSTPTKEVAAQQPPKNDKRVRSSLNLKGMNLGMWRRPSYYLPVVVVFILVLLAVFGRSFAILCTSIGWYALPTLKESNSETKRASKKKDHGRRLSDNNNNNNNHHGSLSSPKSNNTAADSTPRSQQHGHRKSW
>Malsy_07g018440
MLSPFNCATFNHQEEDDDEPMISTSPPTPRKSSRSKSAGLIYRRHNKDSKNPYSDSGLDKFYALVADLEEKRKKIYAQMDPKDISFVRFVFKDETDTSAPVPIVIKRKDKRDKTKTTGNPEEKRSNRNSETLENIDQAHIDKKDVKQKHPGSKSDQESKKGSFSGSNMKSDEWRRPSYYLPVVVIFILVLLTLSGRSFAILCTSIFWYAIPSLKESSSSTRRPAASKKKDYIRRLSDKKMSPKCTNAVAIPLSRRHGHQKMLLEIFPELLSDGWLLSRRLSLVNSCVQVVPVEVMIGGGQMIGWLAASRIGGGEHNGCFSDVHFCLGFTVVELIFCKPPSPPPATSRHSGFDGDPIPIPWSINVRRRLLASTSPVNFLQKFEKDQKIMLPNPHF
>Malsy_08g007380
MFSPFSCVFFQPKDVQDEPFSSPCSTPKRSTKRSSKESKNPYSSRGLDKFSELLADLEDKRQKIYAQTPPQDISLVRFMFKDSNEDAPPVPVVIKLKDNKKEDRKEKTKTQVVKEKHATSNSDGLDKFNVEPSTPTKEVAVQQQPKNYKKVRSSLNFKDMNLGIWRRPSYYLPVVVVFILVLLAVFGRSVAILCTSIGWYALPTLEESNGKTKRASKKKNHGRRLSDNNNNHNNHGLLSSPKSNNTGAGSTPRSQQHGHQKIW
>Malsy_15g005910
MLSPFSCGFFHSEDVQDEPINVSSPCSTPRRSKRSSKDSKNPYSSRGLDKFSALLADLEEKRQKIYAQTPPQDISFVRFVFKDSKEDAPPIPIVIKLKDNKKEDHKEKTKTQLVKEKHATRNSGSLDKFTVEPSTPTKEVAVQQPPKNDKRVRSSLNLKGMNLGMWRRPSYYLPVVVVFILVLLAVFGRSFAILCMSIGWYALPTLKESNSETKKPSKKKDHGRRLIRPDRNNTVTGKVGDRGDAIDL
>Maldo_GDDH_01G1144800
MFSPFSCASFSHQVEEDDEHMISTSPPSPRKSSRSRSAGLIYRRHNKDSKNPYSDRGLDKFSALVADLEEKRQKIYEQIDPKDKSFVRFVFKDETDTSAPVPIVIKLKDKTKTISDREEKHANPNSEAFENIDQSHIDKKDMKQKQSRSESDQGSKKGRFSSWKMKLDEWRKPYYYLPVVVIFILVLLTLFGRSFAILCTSIFWYAVPTVKESSSNTRRPAASKKKDYVRRLSAILC
>Maldo_GDDH_07G1211400
MLSPFNCATFNHQEEDDDEPMISTSPPTPRKSSRSKSAGLIYRRHNKDSKNPYSDSGLDKFYALVADLEEKRKKIYAQMDPKDISFVRFVFKDETDTSAPVPIVIKRKDQRDKTKTTGSPEEKRSNRNSETLENIDQAHIDKKDVKQKQPGSISDQESKKGSFSSSNMKSDEWRRPSYYLPVVVIFILVLLTLSGRSFAILCTSIFWYAIPSLKESSSSTRRPAASKKKDYIRRLSDKKMVVTEGI
>Maldo_GDDH_08G1082000
MFSPFSCVFFQPKDVQDEPFSSPCSTPKRSTKRSSKESKNPYSSRGLDKFSELLADLEDKRQKIYAQTPPQDISLVRFMFKDSNEDAPPVPVVIKLKDNKKEDRKEKTKTQVVKEKHATSNSDGLDKFNVEPSTPTKEISVQQQPKNYKKVRSSLNFKDMNLGIWRRPSYYLPVVVVFILVLLAVFGRSVAILCTSIGWYALPTLEESNGKTKRASKKKNHGRRLSDNNNNNNNHGLLSSPKSNNTGAGSTPRSQQHGHQKIW
>Maldo_GDDH_15G1068500
MLSPFSCGFFHSEDVQDEPINVSSPCSTPRRSKRSSKDSKNPYSSRGLDKFSALLADLEEKRQKIYAQTPPQDISFVRFVFKDSKEDAPPIPIVIKLKDNKKEDHKEKTKTQLVKEKHATRNSGSLDKFTVEPSTPTKEVAAQQPPKNDKRVRSSLNLKGMNLGMWRRPSYYLPVVVVFILVLLAVFGRSFAILCTSIGWYALPTLKESNSETKRASKKKDHGRRLSDNNNNNTNNNHGSLSSPKSNNTAADSTPRSQQHGHRKSW
>Maldo_Gala_08g007390
MFSPFSCVFFQPKDVQDEPFSSPCSTPKRSTKRSSKESKNPYSSRGLDKFSELLADLEDKRQKIYAQTPPQNISLVRFMFKDSNEDAPPVPVVIKLKDNKKEDRKEKTKTQVVKEKHATSNSDGLDKFNVEPSTPTKEVAVQQQPKNYKRVRSSLNFKDMNLGIWRRPSYYLPVVVVFILVLLAVFGRSVAILCTSIGWYALPTLEESNGKTKRASKKKNHGRRLSDNNNNNNNNGLLSSPKSNNTGAGSTPRSQQHGHQKIW
>Maldo_Gala_15g006560
MLSPFSCGFFHSEDVQDEPINVSSPCSTPRRSKRSSKDSKNPYSSRGLDKFSALLADLEEKRQKIYAQTPPQDISFVRFVFKDSKEDAPPIPIVIKLKDNKKEDHKEKTKTQLVKEKHATRNSGSLDKFTVEPSTPTKEVAVQQPPKNDKRVRSSLNLKGMNLGMWRRPSYYLPVVVVFILVLLAVFGRSFAILCMSIGWYALPTLKESNSETKKPSKKKDHGRRLSDNIYNNNHGSLSSPKSNNTAADSTPRSQQHGHRKSW
>Pyrco_DAP_Chr1v0.1_01321.1
MFSPFSCASFSHQVEEDDEHMISTSPPSPRKSSRSRSVGLIYRRHNKDSKNPYSDRGLDKFSALVADLEEKRQKIYAQMDPKDKSFVRFVFKDETDTSAPVPIVIKLKDKKEDKTKTTSDREEKHANPNSEAFENIDQSHIDKKDMKQKQPRSESDQESKKGRFSSWKMKLDEWRKPYYYLPVVVIFILVLLTLFGRSFAILCTSIFWYAVPTVKESSSNARRPVASKKKDYVRRLSSNKMLVAEGSTNAVAIPPSQRHSHQKSL
>Pyrco_DAP_Chr1v0.1_01407.1
MFSPFSCASFSHQVEEDDEHMISTSPPSPRKSSRSRSVGLIYRRHNKDSKNPYSDRGLDKFSALVADLEEKRQKIYAQMDPKDKSFVRFVFKDETDTSAPVPIVIKLKDKKEDKTKTTSDREEKHANPNSEAFENIDQSHIDKKDMKQKQPRSESDQESKKGRFSSWKMKLDEWRKPYYYLPVVVIFILVLLTLFGRSFAILCTSIFWYAVPTVKESSSNARRPVASKKKDYVRRLSSNKMLVAEGSTNAVAIPPSQRHSHQKSL
>Pyrco_DAP_Chr8v0.1_19503.1
MLSPFSCVFFHQKDVQDEPFSSPCSTPKRSTKRSSKESKNPYSSRGLDKFSELLANLEEKRQKIYAQTPQQDISLVRFMFKESNEDASPVPVVIKLKDNKKEDRKEKTKIQVVTEKHATSNSEGLNNFTVEPSTPTKEVAVQQQPKNYKRVRSSLNFKDMNLGIWRRPSYYLPVVVVFILVLLAVFGRSVAILCTSIGWYALPTLEESNGKAKRASKKKNHGRRLSDNNNNNHGLLSSPKSNNIGAGSTPRSQQHGHQKIW
>Pyrco_DAP_Chr8v0.1_19516.1
MLSPFSCVFFHQKDVQDEPFSSPCSTPKRSTKRSSKESKNPYSSRGLDKFSELLADLEEKRQKIYAQTPQQDISLVRFMFKESNEDAPPVPVVIKLKDNKKENRKEKTKIQVVTEKHATSNSEGLNNFTVEPSTPTKEVAVQQQPKNYKRVRSSLNFKDMNLGIWRRPSYYLPVVVVFILVLLAVFGRSVAILCTSIGWYALPTLEESNGKAKRASKKKNHGRRLSDNNNNNHGLLSSPKSNNIGAGSTPRSQQHGHQKIW
>Pyrco_BP1_006359.1
MFSPFSCGFFHSEDVQDEPVNISSPCSTPRRSRRSNKDSKNPYSSRGLDKFSALLADLEEKRQKIYAQTPPQDISFVRFVFKDSKEDSPPVPIVIKLKDNKKEDHKEKTKTQLVKEKHATRNSGSLDKFTVEPSTPTKEVAAQQPPKNDKRVRSSLNFKGTNLGMWRRPSYYLPVVVVFILVLLAVFGRSFAILCTSIGWYALPNLKESNSETKRASKKKDHSRRLSDNNHNNDHGSLSSPKSNNTAGYSTPRSQQHGHRKSW
>Pyrco_BP1_006970.1
MLSPFNCATFNHQEEDDDEPMISTSPPTPRKSSRSKSAGLIYRRHNKDSKNPYSDSGLDKFSALVADLEEKRKKIYAQMDPKDISFVRFVFKDETDTSAPVPIVIKKKHKKVGKTKTSGNPEENRSNPNSVASENIDQSHIDKKDVKQKQPGSKSDQESKKGSFSGSNMKSDEWRRPSYYLPVVVIFILVLLTFSGRPFAILCTSIFWYAIPTLKESSSSTRRPAASKKKDYIRRLSDKKMVATEGI
>Pyrco_BP1_012981.1
MLSPFSCVFFHQKDVQDEPFSSPCSTPKRSTKRSSKESKNPYSSRGLDKFSELLADLEEKRQKIYAQTPQQDISLVRFMFKESNEDAPPVPVVIKLKDNKKEDRKEKTKIQVVTEKHATSNSEGLNNFTVEPSTPTKEVAVQQQPKNYKRVRSSLNFKDMNLGIWRRPSYYLPVVVVFILVLLAVFGRSVAILCTSIGWYALPTLEESNGKAKRASKKKNHGRRLSDNNNNNHGLLSSPKSNNIGAGSTPRSQQHDTSLSNHVDYDPMADIQTEMENICEMISAVNLQLKGYIPTHLEKAIHCSSSTAPLISERLLCRCCPSEEITVSDLFASSLLCSTKRSEQPCIVVVQETVNKLYCHPKSVELARRNSLTHLHHAGEPDPRTRLRSLLQSENPDNPCCCKTTDPHLFF
>Pyrco_BP1_022847.1
MFSPFSCASFSHQVEEDDEHMISTSPPSPRKSSRSRSVGLIYRRHNKDSKNPYSDRGLDKFSALVADLEEKRQKIYAQMDPKDKSFVRFVFKDETDTXXXXXXXXXQLVIVKEKAMQNPNSEAFENIDQSHIDKKDMKQKQPRSESDQESKKGRFSSWKMKLDEWRKPYYYLPVVVIFILVLLTLFGRSFAILCTSIFWYAVPTVKESSSNARRPVASKKKDYVRRLSSNKMLVAEGSTNAVAIPPSQRHSHQKSL
>Pyrco_BP_DH_01g16440
MFSPFSCASFSHQVEEDDEHMISTSPPSPRKSSRSRSVGLIYRRHNKDSKNPYSDRGLDKFSALVADLEEKRQKIYSQMDPKDKSFVRFVFKDETDTSAPVPIVIKLKDKTKTTSDREEKHANPNSEAFENIDQSHIDKKDMKQKQPRSESDQESKKGRFSSWKMKLDEWRKPYYYLPVVVIFILVLLTLFGRSFAILCTSIFWYAVPTVKESSSNARRPVASKKKDYVRRLSSNKMLVAEGSTNAVAIPPSQRHSHQKSL
>Pyrco_BP_DH_07g19490
MSCDCCRAPQYYIWLSVLPFSQSQPNHSAQREKNRENYHNMLSPFNCATFNHQEEDDDEPMISTSPPTPRKSSRSKSAGLIYRRHNKDSKNPYSDSGLDKFSALVADLEEKRKKIYAQMDPKDISFVRFVFKDETDTSAPVPIVIKKKHKKVGKTKTSGNPEENRSNPNSVASENIDQSHIDKKDVKQKQPGSKSDQESKKGSFSGNLVSEMYQRRGCTAVSTSWSLEKFVMIDD
>Pyrco_BP_DH_15g06490
MLSPFSCGFFHSEDVQDEPVNISSPCSTPRRSRRSNKDSKNPYSSRGLDKFSALLADLEEKRQKIYAQTPPQDISFVRFVFKDSKEDSPPVPIVIKLKDNKKEDHKEKTRTQLVKEKHATRNSGSLDKFTVEPSTPTKEVAAQQPPKNDKRVRSSLNFKGTNLGMWRRPSYYLPVVVVFILVLLAVFGRSFAILCTSIGWYALPNLKESNSETKRASKKKDHSRRLSDNNHNNDHGSLSSPKSNNTAGYSTPRSQQHGHRKSW
>Pruav_sc0000979.1_g120.1.mk
MFSPFSCATFHHQEVDEDDDQPMVSPPRKSSRSRSTGFHRRHSRDTKNPYSSRGLDKFSALVADLEEKRQKIYAQPDSKDISFVRFVYKDSTDTSLPVPVVVKLRDKKEDKTKTLTDHEEKHATPNNDPSSLAVKEVKPPPKLEPEKQSEQRTLWCWNMKSDKWRRPASYLPLVIIFILVLLALFGRSFAILCTSVCWYAIPMLKESSNNATTGAKKNDYVRRLSDKELMSSPKSNHRFSGKHVHQKSL
>Pruav_sc0002445.1_g100.1.mk
MLSPFSCGFFHPEDVHDEPISSSPCSTPRRSSRRSSKDSKNPYSSRGLDKFSALLADLEEKRQKIYAETPPQDISFVRFVFKDSNDDVPVPIVIKVKDKKEDQNNNKISKPDQHQALVKEKHVTPLDKFTVEPSTPTKEVSQEQPKTDDKKRRAFWSWSFSDMSLGLWKRPSFYLPVVMVFILVLLTVFGRSVAILCTSIGWYALPTLKESSSSTRRASKKKDHVRRFSDNNNKTAADHHGLSSPKSSSPTAGTPRSQQHGHRKSW
>Pruav_sc0003267.1_g100.1.mk
MLSPFSCGFFHPEDVHNEPVSSSPCSTPRRLSRRSSKDSKNPYSSRGLDKFSALLADLEEKRQNSSPCSTPRRSSRRSSKDSKNPYSSHGLDKFSALLAYLEEKRQKIYAETPPQDISFVRFVFKDSNEDVPVSIVIKVLVKEKHVTPLDKFTVEPSTPTKEVSQEQPKTDDKKRRVFWSWSFSDMNLGLWKRPSFYLPVVMVFILVLLAMFGRSVAILCTSIGWYALPTLKESSSSSIRRASKKKHHVRRFNDNNNKTIANHHGLSSPKSSSPTAGITHSQQHDHRKSW
>Pyrusco15g026670.1
MFSPFSCGFFHSEDVQDEPINISSPCSTPRRSRRSSKDSKNPYSSRGLDKFSALLADLEEKRQKIYAQTPPQDISFVRFVFKDSKEDSPPVPIVIKLKDNKKEDHKEKTRTQLVKEKHATRNSGSLDKFTVEPSTPTKEVAAQQPPKNDKRVRSSLNFKGTNLGMWRRPSYYLPVVVVFILVLLAVFGRSFAILCTSIGWYALPNLKESNSETKRASKKKDHSRRLSDNNHNNNHGSLSSPKSNNTAAYSTPRSQQHGHRKSW
>Pyrusco1g012460.1
MFSPFSCASFSHQVEEDDEHMISTSPPSPRKSSRSRSVGLIYRRHNKDSKNPYSDRGLDKFSALVADLEEKRQKIYAQMDPKDKSFVRFVFKDETDTSAPVPIVIKLKDKKEDKTKTTSDREEKHANPNSEAFENIDQSHIDKKDMKQKQPRSESDQESKKGRFSSWKMKLDEWRKPYYYLPVVVIFILVLLTLFGRSFAILCTSIFWYAVPTVKESSSNARRPVASKKKDYVIE
>Pyrusco7g015860.1
MLSPFNCATFNHQEEDDDEPMISTSPPTPRKSSRSKSAGLIYRRHNKDSKNPYSDSGLDKFSALVADLEEKRKKIYAQMDPKDISFVRFVFKDETDTSAPVPIVIKKKHKKVGKTKTTGNPEENRSNPNSVASENIDQSHIDKKDVKQKQPGSKSDQESKKGSFSSSNMKSDEWRRPSYYLPVVVIFILVLLTLSGRPFAILCTSIFWYAIPTLKESSSSTRKPAASKKKDYIRRLSDKKMVATEGI
>Pyrusco8g015260.1
MLSPFSCVFFHQKDVQDEPFSSPCSTPKRSTKRSSKESKNPYSSRGLDKFSELLADLEEKRQKIYAQTPQQDISLVRFMFKESNEDAPPVPVVIKLKDNKKEDRKEKTKIQVVTEKHATSNSEGLNNFTVEPSTPTKEVAVQQQPKNYKRVRSSLNFKDMNLGIWRRPSYYLPLVVVFILVLLAVFGRSVAILCTSIGWYALPTLEESNGKAKRASKKKNHGRRSSDNNNNNHGLLSSPKSNNIGAASTPRSQQHGHQKIW
>Pyrbe_001415
MFSPFSCASFSHQVEEDDEHMISTSPPSPRKSSRSRSVGLIYRRHNKDSKNPYSDRGLDKFSALVADLEEKRQKIYAQMDPKDKSFVRFVFKDETDTSAPVPIVIKLKDKKEDKTKITSDREEKHANPNSEAFENIDQSHIDKKDMKQKQPRSESDQESKKGRFSSWKMKLDEWRKPYYYLPVVVIFILVLLTLFGRSFAILCTSIFWYAVPTVKESSSNARRPVASKKKDYVRRLSSNKMLVAEGSTNAVAISPSQRHSHQKSL
>Pyrbe_020096
MFSPFSCGFFHSEDVQDEPINISSPCSTPRRSRRSSKDSKNPYSSRGLDKFSALLADLEEKRQKIYAQTPPQDISFVRFVFKDSKEDSPPVPIVIKLKDNKKEDHKEKTRTQLVKEKHATRNSGSLDKFTVEPSTPTKEVAAQQPPKNDKRVRSSLNFKGTNLGMWRRPSYYLPVVVVFILVLLAVFGRSFAILCTSIGWYALPNLKESNSETKRASKKKDHSRRLSDNNHNNNHGSLSSPKSNNTAAYSTPRSQQHGHRKSW
>Pyrbe_049611
MLSPFNCATFNHQEEDDDEPMISTSPPTPRKSSRSKSAGLIYRRHNKDSKNPYSDSGLDKFSALVADLEEKRKKIYAQMDPKDISFVRFVFKDETDTSAPVPIVIKKKHKKVGKTKTTGNPEENRSNPNSVASENIDQSHIDKKDVKQKQPGSKSDQESKKGSFSSSNMKSDEWRRPSYYLPVVVIFILVLLTLSGRPFAILCTSIFWYAIPTLKESSSSTRRPAASKKKDYIRRLSDKKMVATEGI
>Pyrbe_051349
MLSPFSCVFFHQKDVQDEPFSSPCSTPKRSTKRSSKESKNPYSSRGLDKFSELLADLEEKRQRIYAQTPQQDISLVRFMFKESNEDAPPVPVVIKLKDNKKEDRKEKTKIQVVTEKHATSNSEGLNNFTVEPSTPTKEVAVQQQPKNYKRVRSSLNFKVHELGHLEKAFLLFAGGCGVHFGAAGGVRAVGCNSVHVYRLVRIADVGRKQWQGKKSVKEEKSW
>Pyrpy_N_01g1340.1
MDPKDKSFVRFVFKDETDTSAPVPIVIKLKDKKEDKTKTTSDREEKHANLNSEAFENIDQSHIDKKDMKQKQPRSESDQESKKGRFSSWKMKLDEWRKPYYYLPVVVIFILVLLTLFGRSFAILCTSIFWYAVPTVKESSSNARRPVASKKKDYVIE
>Pyrpy_N_07g2194.1
MLSPFNCATFNHQEEDDDEPMISTSPPTPRKSSRHNKDSKNPYSDSGLDKFSALVADLEEKRKKIYAQMDPKDISFVRFVFKDETDTSAPVPIVIKKKHKKVGKTKTTGNPEENRSNPNSVASENIDQSHIDKKDVKQKQPGSKSDQESKKGSFSSSNMKSDEWRRPSYYLPVVVIFILVLLTLSGRPFAILCTSIFWYAIPTLKESSSSTRKPAASKKKDYIRRLSDKKMVATEGI
>Pyrpy_N_08g0645.1
MLSPFSCVFFHQKDVQDEPFSSPCSTPKRSTKRSSKESKNPYSSRGLDKFSELLADLEEKRQKIYAQTPQQDISLVRFMFKESNEDAPPVTVVIKLKDNKKEDRKEKTKIQVVTEKHATSNSEGLNNFTVEPSTPTKEVAVQQQPKNYKRVRSSLNFKDMNLGIWRRPSYYLPVVVVFILVLLAVFGRSVAILCTSIGWYALPTLEESNGKAKRASKKKNHGRRLSENNNNNNNHGLLSSPKSNNIGAGRTPRSQQHGHQKIW
>Pyrpy_N_15g0582.1
MLSPFSCGFFHSEDVQDEPVNISSPCSTPRRSRRSNKDSKNPYSSRGLDKFSALLADLEEKRQKIYAQTPPQDISFVRFVFKDSKEDSPPVPIVIKLKDNKKEDHKEKTKTQLVKEKHATRNSGSLDKFTVEPSTPIKEVAAQQPPKNDKRVRSSLNFEGMNLGMWRRPSYYLPVVVVFILVLLAVFGRSFAILCTSIGWYALPNLKESNSETKRASKKKDHSRRLSDNNHNNNHGSLSSPKSNNTAAYSTPRSQQHGHRKSW
>Rosch_v2.0_Chr1g0369071
MFSPFSCGNFSQVDDDEPVTASPYSTTKKSRSRRSSSLLHRSNSRDNKNPYANVGLEKFSAVMAELEEKRRQIYAQTGSQDETLVHFVYKKPDDSVPVPIVVILKDKKDDKTKSGVSSPDRDEKHVVSTPRTTEALGNKFKTIEEIKKPGMVSDKLTKKRVYKKCSDMWMMPSFYLPVAVIFILVLLAVFGRSIAILCTSIGWYAVPTLKEYQSPNTSTRSRATTKKDEVRRLSDKKMVADHGLLSSPKT
>Rosch_v2.0_Chr6g0309661
MLSPFSCGFFHPETSDEFDEPIITNSPCSTPRRSSGRRSGGLIHRIHNHNKDSKNPYSTRGLDKFSALMADLEEKRQQIYAQTGSQDDTFVRFVYKDSNDSSPVPIVLKLKDKKQQEQKTKPPHHHHEEKHAEALDKLTVKPSVAPAKEVLPEQQPKTNTIKNNMFDFLRNINFRRPSFYLPVVVVLILVLLAVFGRSVAILCTSIGWYAIPTLKEKSLNTTRRSRKASKPKEHVKRSSENKTVIGTSEGLSSPKSDNNTTPRSRQHGHRKSW
>Rubch_LG02.779
MLSPFSCAFFHPETSDDFDEPINTNSPCSTPRRSSGRRSTGLIHRIHNNNKDSKNPYSTRGLDKFSALLADLEEKRQQIYAQTGSQDDTFVRFVYKDSNDSVPVPIVLKLKDKKPEDQKTKPHHEDKHATLSSEASDKLTVKPSAAAAAKEEEVIQQQPKTAFKFLWNINFKRPSFYLPVAVVLILVLLAVFGRSVAILCTSIGWYAIPTLKEQKSNSTTRRRRTAKPKEHLKRSSEKKMAISTGEGHGLSSPKSDNNTTPRSRKHGHQKSW
>Rubch_LG07.929
MFSPFSCGNFSHVDDDEPVTGSPYSTPKKSRSKRSTGLLHRSHSRDNKNPYANVGLEKFSAVMAELEEKRQQIYAQTGSQEETFVRFVYKKPDDSVPVPIVVMLKDKKEDKTKSGGSSPDRDEKHVVTTRTSEAASGKVKAGFEEVKKPRLDSDKLRKKRVYTECVKWSDMWMRPSFYLPVAVIFILVLLTVFGRSIAILCTTIGWYAVPMLKEYQSSNTSSTRSKAPKKKDYVRRLSDKKMGADQGLLSSPKK
>Ruboc_02_G00495
MLSPFSCAFFHPETSDEFDEPIITNSPCSTPRRSSGRRSTGLIHRIHNNNKDNKNPYSTRGLDKFSALLADLEEKRQQIYAQTGSQDDTFVRFVYKDSNDSVPVPIVLKMKDKKPEDQKTKPHHEDKHATLSSEALDKLTVKPSVAAAAAPKEEEVVQQQPKTKFDFLRNINFKRPSFYLPVAVVLILVLLAVFGRSVAILCTSIGWYAIPTLKEQKSNSTTRRRRAAKPKEHLRRSSEKKMVISTGEGLSSPKSDNNTTPRSRKHGHRRSW
>Ruboc_07_G07803
MFSPFSCGNFSHVDDDEPVTASPNSTPKKSRSKRSTGLLHRSHSRDNKNPYANVGLEKFSAVMAELEEKRQQIYAQTGSQEETFVRFVYKKPDDNVPVPIVVMLKDKKEDKTKSGGSSPDRDEKHVVTTRTSEAASAKVKAGFEEVKKPRLDSDKLRKKRVYTEYVKWSDMWMRPSFYLPVAVIFILVLLTVFGRSIAILCTSIGWYAVPMLKEYQSSNTSSTRSRAPKKKDYVRRLSDKKMGAYQGLLSSPKK
