# Supplementary material for: Transcriptomics of long‐term, low oxygen storage coupled with ethylene signaling interference suggests neofunctionalization of hypoxia response pathways in apple ( Malus domestica )
Source: Plant Direct. 2024 Dec 20;8(12):e70025. doi: 10.1002/pld3.70025 (PMC11660084; doi:10.1002/pld3.70025)
Supplement: Supplementary file 2 — Data S2: Homologs of all 606 hypoxia response genes identified in this study across 42 representative species of land plants). [file PLD3-8-e70025-s004.gz › 01-integratedGeneFamilies_dir/1311.faa]

>gnl_Ambtr_v1.0_evm_27.model.AmTr_v1.0_scaffold00106.5
MATRRLTRVLSMRERVEDTLSAHRNELVCLLSRYVEQGKGILQPHQLLDEFEKVIAEEDRQKLSQGLFGDVLRSTQEAIVLPPWVALAVRPRPGVWEYVRVNVHELVVEQLTVPEYLRFKEELVDGSCQDNFVLELDFEPFNASFPRPNRSSSIGNGVQFLNRHLSSKLFNERESMQPLVDFLRAHHYKGNVMMLNDRIHSLSGLQSALVKAEEYLSKIPPDTPYSSFEHKFQEMGLEKGWGDKAQRVSEMIHLLLDILQAPDPSTLEKFLGLIPMVFNVVILSPHGYFGQANVLGLPDTGGQIVYILDQVRALENEMLLKIKQQGLDITPRILVVTRLIPEAGGTTCNQRLERISGTQHTHILRVPFRTEKGILRHWISRFDVWPYLETFTEEVANEIAAELQGQPDLVIGNYSDGNLVASLLAHKLGVTQCTIAHALEKTKYPDSDIYWRKFDEKYHFSCQFTADLIAMNHTDFIITSTYQEIAGSKDTVGQYESHTAFTLPGLYRVVHGIDVFDPKFNIVSPGADMSIYFPFTEKQKRLTALHPSIEEMLYSPVQNDEHVGVLNDRKKPLIFSMARLDRVKNISGLVELFGKNAKLRELVNLVVVAGYIDVKKSSDREEISEIEKMHNLMKQYNLNGDFRWICSQTNRVRNGEVYRYIADTRGAFVQPAFYEAFGLTVVEAMTCGLPTFATVNGGPAEIIVHGSSGFHIDPYHGDKAAELMVDFFEKSKKNPAHWDSISEGGLQRIYECYTWKIYSERLMTLAGVYGFWKFVSKLERRETRRYLEMFYILKFRDLAKSVPLAIDGPL
>gnl_Aquco_v3.1_Aqcoe2G299800.1
MSNPKFERMPSLRERVEDTLFAHRNELVSLLSRYVDQGKGILQPHNIIDELDIAIGKECGQKLKDSPFTDVLKSAQEAIVLPPFVALAVRPRPGVWEYVRVDISELTVEQLTVSEYLLFKEELVDGESTDKYALELDFEPFNASFPRPSRSSSIGNGVQFLNRHLSSSMFRNKDCLEPLVKFLRGHKHDGYVMMLNDRIHNVSRLQSALVKAEDYLSTLSPDTPYSDFEYKFQEWGFERGWGDNAKRVSEMVHLLLDILQAPEPSILECFLGRIPMVFNVVIVSPHGYFGQANVLGLPDTGGQIVYILDQVRALEKEMLMKIQKQGLAFSPRILIVTRLIPDSKGTTCNQRLEKITGTQHTHILRVPFRSDKGILRKWISRFDVWPYLETFTEDAASEISAELHGLPDLIVGNYSDGNLVASLLSFKLGITQCNIAHALEKTKYPDSDIYWRKFDEKYHFSCQFTADIIAMNNADFIITSTYQEIAGSKHTVGQYESHTAFTLPGLYRVVHGVDVFDPKFNIVSPGADMEIYFPYTEKEKRLTSLHDSIASMLYDPEQNEVHIGTLSDRSKPIIFSMARLDRVKNITGLVECYGKSTRLREYVNLVVVAGYNDVKQSNDREEIAEIEKMHSLMATYKLDGQFRWISAQMNRARNGELYRYIADTRGAFVQPALYEAFGLTVVEAMTSGLPTFATCHGGPAEIIEHGISGFHIDPYHPDQAADVMASFYEECKKDPSYWDRISAAGLERIYERYTWKIYSERLLTLAGVYGFWKYVSKLERRETRRYLEMFYKLKLRDLAKTVPLAIDN
>gnl_Aquco_v3.1_Aqcoe7G438900.1
MGEIGEFAPIRVHSLIDRLDGTLPSFSNESMILLSKIESHGKGILKSNHILEDIEAIPKDDRKNLTDGIFGEILRSTQEAVVLPPSVAFAVRPKPGVWEYLRVDVNTLTVEGLTAAEYLKFKEEVLDGSDKDNFMLELDFEPSVTNSTLSKSIGNGLEFLNQHLSAKIGDNMQPLLDFLRVRNYKGTRMMLNDKVKSIDILQSVLRKAADYLSTIPSDTPYSEFDLRFKEIGLEKGWGDTAERCLEMIQWLLQLLEAPVPSTLEKFFGRVPMVFNVVILTPHGYFAQDNVLGYPDTGGQVVYILDQVRALENEMLLRIKQQGLDIKPQILIVTRLLPDAVGTTCLQRLEKVEGTEHSNIIRVPFRNEEGILRKWISRFEVWPYLERFTEDVANEITGELQAKPDLIIGNYSDGNLVASLLAHKLGVTQCTIAHALEKTKYPDSDINWKNFEEKYHFSSQFTADLYAMNQTDFIITSTLQEIAGSKDSLGQYESHMAFTLPGLYRVVQGIDVFDPKFNIVSPGADMSVYFPYTEKQKRLTVFHPDIEELLYSPTQNKEHIGILNDRTKPIIFSMARLDRVKNITGLVEWYGKSTKLREMVNLVVVAGDRRKESKDLEEKAEMKKMYELIETYNLNGQFRWISSQMNRVRNGELYRYIADTKGAFVQPAFYEAFGLTVIESMTCGLPTFATLYGGPAEIIVHGESGFHIDPYQGDNAAELIVGFFEKCKKDPKHWDRISHGGLKRILEKYTWQIYSEKLITMTGVYGFLKQISHPERRVTRRYLEMFYALQYRKQAQLVPLAVDE
>gnl_Arath_TAIR10_AT4G02280.1
MANPKLTRVLSTRDRVQDTLSAHRNELVALLSRYVDQGKGILQPHNLIDELESVIGDDETKKSLSDGPFGEILKSAMEAIVVPPFVALAVRPRPGVWEYVRVNVFELSVEQLTVSEYLRFKEELVDGPNSDPFCLELDFEPFNANVPRPSRSSSIGNGVQFLNRHLSSVMFRNKDCLEPLLDFLRVHKYKGHPLMLNDRIQSISRLQIQLSKAEDHISKLSQETPFSEFEYALQGMGFEKGWGDTAGRVLEMMHLLSDILQAPDPSSLEKFLGMVPMVFNVVILSPHGYFGQANVLGLPDTGGQVVYILDQVRALETEMLLRIKRQGLDISPSILIVTRLIPDAKGTTCNQRLERVSGTEHTHILRVPFRSEKGILRKWISRFDVWPYLENYAQDAASEIVGELQGVPDFIIGNYSDGNLVASLMAHRMGVTQCTIAHALEKTKYPDSDIYWKDFDNKYHFSCQFTADLIAMNNADFIITSTYQEIAGTKNTVGQYESHGAFTLPGLYRVVHGIDVFDPKFNIVSPGADMTIYFPYSEETRRLTALHGSIEEMLYSPDQTDEHVGTLSDRSKPILFSMARLDKVKNISGLVEMYSKNTKLRELVNLVVIAGNIDVNKSKDREEIVEIEKMHNLMKNYKLDGQFRWITAQTNRARNGELYRYIADTRGAFAQPAFYEAFGLTVVEAMTCGLPTFATCHGGPAEIIEHGLSGFHIDPYHPEQAGNIMADFFERCKEDPNHWKKVSDAGLQRIYERYTWKIYSERLMTLAGVYGFWKYVSKLERRETRRYLEMFYILKFRDLVKTVPSTADD
>gnl_Arath_TAIR10_AT3G43190.1
MANAERVITRVHSQRERLDATLVAQKNEVFALLSRVEAKGKGILQHHQIIAEFEAMPLETQKKLKGGAFFEFLRSAQEAIVLPPFVALAVRPRPGVWEYVRVNLHDLVVEELQASEYLQFKEELVDGIKNGNFTLELDFEPFNAAFPRPTLNKYIGDGVEFLNRHLSAKLFHDKESLHPLLKFLRLHSHEGKTLMLNNRIQNLNTLQHNLRKAEEYLMELKPETLYSEFEHKFQEIGLERGWGDTAERVLNMIRLLLDLLEAPDPCTLENFLGRIPMVFNVVILSPHGYFAQDNVLGYPDTGGQVVYILDQVRALETEMLQRIKQQGLNITPRILIITRLLPDAAGTTCGQRLEKVYGSQYCDILRVPFRTEKGIVRKWISRFEVWPYLETFTEDVAAEISKELQGKPDLIIGNYSDGNLVASLLAHKLGVTQCTIAHALEKTKYPDSDIYWKKLDEKYHFSCQFTADLIAMNHTDFIITSTFQEIAGSKDTVGQYESHRSFTLPGLYRVVHGIDVFDPKFNIVSPGADMSIYFAYTEEKRRLTAFHLEIEELLYSDVENEEHLCVLKDKKKPIIFTMARLDRVKNLSGLVEWYGKNTRLRELVNLVVVGGDRRKESQDNEEKAEMKKMYELIEEYKLNGQFRWISSQMNRVRNGELYRYICDTKGAFVQPALYEAFGLTVVEAMTCGLPTFATCNGGPAEIIVHGKSGFHIDPYHGDKAAESLADFFTKCKHDPSHWDQISLGGLERIQEKYTWQIYSQRLLTLTGVYGFWKHVSNLDRLESRRYLEMFYALKYRPLAQAVPLAHEE
>gnl_Arath_TAIR10_AT5G20830.1
MANAERMITRVHSQRERLNETLVSERNEVLALLSRVEAKGKGILQQNQIIAEFEALPEQTRKKLEGGPFFDLLKSTQEAIVLPPWVALAVRPRPGVWEYLRVNLHALVVEELQPAEFLHFKEELVDGVKNGNFTLELDFEPFNASIPRPTLHKYIGNGVDFLNRHLSAKLFHDKESLLPLLKFLRLHSHQGKNLMLSEKIQNLNTLQHTLRKAEEYLAELKSETLYEEFEAKFEEIGLERGWGDNAERVLDMIRLLLDLLEAPDPCTLETFLGRVPMVFNVVILSPHGYFAQDNVLGYPDTGGQVVYILDQVRALEIEMLQRIKQQGLNIKPRILILTRLLPDAVGTTCGERLERVYDSEYCDILRVPFRTEKGIVRKWISRFEVWPYLETYTEDAAVELSKELNGKPDLIIGNYSDGNLVASLLAHKLGVTQCTIAHALEKTKYPDSDIYWKKLDDKYHFSCQFTADIFAMNHTDFIITSTFQEIAGSKETVGQYESHTAFTLPGLYRVVHGIDVFDPKFNIVSPGADMSIYFPYTEEKRRLTKFHSEIEELLYSDVENKEHLCVLKDKKKPILFTMARLDRVKNLSGLVEWYGKNTRLRELANLVVVGGDRRKESKDNEEKAEMKKMYDLIEEYKLNGQFRWISSQMDRVRNGELYRYICDTKGAFVQPALYEAFGLTVVEAMTCGLPTFATCKGGPAEIIVHGKSGFHIDPYHGDQAADTLADFFTKCKEDPSHWDEISKGGLQRIEEKYTWQIYSQRLLTLTGVYGFWKHVSNLDRLEARRYLEMFYALKYRPLAQAVPLAQDD
>gnl_Arath_TAIR10_AT5G49190.1
MPTGRFETMREWVYDAISAQRNELLSLFSRYVAQGKGILQSHQLIDEFLKTVKVDGTLEDLNKSPFMKVLQSAEEAIVLPPFVALAIRPRPGVREYVRVNVYELSVDHLTVSEYLRFKEELVNGHANGDYLLELDFEPFNATLPRPTRSSSIGNGVQFLNRHLSSIMFRNKESMEPLLEFLRTHKHDGRPMMLNDRIQNIPILQGALARAEEFLSKLPLATPYSEFEFELQGMGFERGWGDTAQKVSEMVHLLLDILQAPDPSVLETFLGRIPMVFNVVILSPHGYFGQANVLGLPDTGGQVVYILDQVRALENEMLLRIQKQGLEVIPKILIVTRLLPEAKGTTCNQRLERVSGTEHAHILRIPFRTEKGILRKWISRFDVWPYLETFAEDASNEISAELQGVPNLIIGNYSDGNLVASLLASKLGVIQCNIAHALEKTKYPESDIYWRNHEDKYHFSSQFTADLIAMNNADFIITSTYQEIAGSKNNVGQYESHTAFTMPGLYRVVHGIDVFDPKFNIVSPGADMTIYFPYSDKERRLTALHESIEELLFSAEQNDEHVGLLSDQSKPIIFSMARLDRVKNLTGLVECYAKNSKLRELANLVIVGGYIDENQSRDREEMAEIQKMHSLIEQYDLHGEFRWIAAQMNRARNGELYRYIADTKGVFVQPAFYEAFGLTVVESMTCALPTFATCHGGPAEIIENGVSGFHIDPYHPDQVAATLVSFFETCNTNPNHWVKISEGGLKRIYERYTWKKYSERLLTLAGVYAFWKHVSKLERRETRRYLEMFYSLKFRDLANSIPLATDEN
>gnl_Betvu_v1.2_Bv7_163460_jmqz.t1
MAPKLTRIPSMRERVEDTLSVHRNELVSLLSKYVAQGKCLLQPHHLIDGLESVIGEDKGKQILSDGPFSEVLRSAQEAIVVPPFVAIAVRPRPGVWEYVRVNVSELNVEQLTVSEYLHFKEELVDGKADDHYVLELDFEPFNESVPRPTRSSSIGNGVQFLNRHLSSSMFRNKDCLEPLLDFLRVHKHKGVVMMLNDRIQTIQRLQSALSKAEDYLIKLPADTPYSEFEFVIQGMGFERGWGDTAERVLEMMHLLLDILQAPDPSTLETFLGRLPMVFNVVILSVHGYFGQAHVLGLPDTGGQIVYILDQVRSLEHEMLQRIKKQGLDVTPRILIVSRLIPDAKGTTCNQRMEKVSGTEHASILRVPFRSEKGILRKWISRFDVWPYLENFTEDAAGEIIGELQGRPDLIIGNYSDGNIVASLLSHKMGVTQCNIAHALEKTKYPDSDIYWKRFEDKYHFSCQFSADLMAMNHADFIITSTYQEIAGTKNTVGQYESHKAFTFPGLYRVVHGIDVFDPKFNIVSPGADMAIYFPFSEKEHRLTSLHSFIEQLLFNPEQNEEHIGVLDDTSKPIIFSMARLDRVKNITGLVECYGKNAKLRELANLVVVAGYNDVKKSNDREEIAEIEKMHRLIQEYNLRGQFRWIASQTNRVRNGELYRYICDKGGIFAQPAFYEAFGLTVVEAMTCGLPTFATCHGGPAEIIEDGVSGFHIDPYHADQAAEKMTEFFVKCREDPNYWTKISAGGLLRIKERYTWQKYSERLMTLAGVYGFWKYVSKLERRETRRYLEMFYILKFRDLANSVPLATDEEPSTTDAVATFRGP
>gnl_Betvu_v1.2_Bv7_173620_ffuo.t1
MAANLKEHLDETLSTHHNEILTFFSRVETHGKAILQRQQLLAEFEGLKLADGFFAEVIRSAQEAIVSPPSIALVIRQNLGVWNYISFNVKDLVFKELTTTEFLILKEMVVEEKLNEKFVLELDFEPSTGSLNLPSLPKSIGNGIEFLNRNLSSKMFQDRKNMVFLLDFLRAHHYKEKSLMLNDKIQNLNGLKSALLEAQQYLVTLLPTTSYSDFEQKLQEFGFERGWGDTAERVLGMINLLLDLTNAPDPCTLEKFLNRIPLVFNLVILSPHGYFAQENVLGYPDTGGQVVYILDQVRALEAEMLQRIQQQGLDIIPRILIVTRLLPNVVGTTCGERLEKVNGTQNAHIIRVPFRTEKGMVSRWISRFEVWPYLKTFTEDVAKEISEELQTTPDLIIGNYSDGNIVALLLAQKLGVTMYVLFHSKNTVGQYESHMAFTLPGLFRVVNGINVLDPKFNIVPPGADVSIYFPYSEKERRLPQLHPGLEELLYGSIENQEHMCVLKDRNKPIIFSMARLDRVKNITGLVEWYGKNKRLRELVNLVVVAGDRSKESQDIEERDELKKMYELIKKYNLNGIFRWISVHMNRMQNGELYRYIADTKGAFVQPALYEGFGLTVIEAMTSGLPTFATCNGGPAEIIVHGKSGFHIDPYKGDKAADIIVDFFEKCKLDPTHWERISNGGLERIQEKYTWKIYSKKLLTLAGVYGFWKYASEPDKREANRYIEMLLALGYNKLAESVPLAVE
>gnl_Betvu_v1.2_Bv8_190960_nnjy.t2
MLNDRIQNLDSLQAVLRKAEEFLTTIPADTPYSEFDHKFQEIGLERGWGDNAERVMDMIQLLLDLLEAPDSCTLEKFLGRIPMVFNVVILTPHGYFAQANVLGYPDTGGQVVYILDQVRALEHEMLLRIKQQGLDIVPRILIVSRLLPDAVGTTCGQRLEKVFGTEHSHILRVPFRTEKGIVRRWISRFEVWPYLETYTEDVANEIAGELQAKPDLIIGNYSDGNIVASLLAHKLGVTQCTIAHALEKTKYPNSDIYWKSFEEKYHFSCQFTADLIAMNHTDFIITSTFQEIAGNKDTVGQYESHMAFTLPGLYRVVHGIDVFDPKFNIVSPGADLSIYFNYTEEKKRLTALHPEIEELLFSETQNEEHICVLKDRKKPIIFSMARLDRVKNMTGLVEWYGKNKKLRELVNLVVVAGDRRKESKDTEEKEEMKKMYGLIEEYNLNGQFRWISAQMNRVRNGELYRYIADTRGAFVQPAYYEAFGLTVVEAMTCGLPTFATCHGGPAEIIVHGKSGFHIDPYHGDKAADLLVDFFEKSTADPSYWENISKGGLQRIEEKYTWKIYSDRLLTLAGVYGFWKYVSNLDRREARRYLEMFYALKYKKLAESVPLAIEDAN
>gnl_Carpa_v0.4_evm.model.supercontig_50.160
MGVTVYVQALPDGEAEPIISRSTSGRKAESFPMKFPKGDAKCRCRMSNAQFSVFAEEDDNGFFCLHFERIMPTTRFETMRERVQDALLVHRNELVSLFSRYVDQGKGILQPHQLIDELQKIIKEDEGVQKLSDSPFMKVLQSAQEAIVLPPFVAIAVRPRPGVWEYVRINVYELSVDHLTVPEYLRFKEELVDGHCNNNYVLELDLEPFNATFPRPTRSSSIGNGVQFLNRHLSSIMFRNKESLEPLLHFLRKHKHDGRAMMLNDRVQNISKLQSALAKAEEFLSKLPPNTPYSDFEFELQGMGFERGWGDTALRVSEMVHLLLEILQAPDPSTLETFLGRIPMVFNVVIMSPHGYFGQANVLGLPDTGGQIVYILDQVRALESEMLLRIQKQGLDVIPKILVVTRLIPDAKGTTCNQRLERISGAEHVHILRVPFRTENGILRKWISRFDVWPYLETFAEDAANEITAELQGLPDLIIGNYSDGNLVASLLSYKLGITQCNIAHALEKTKYPESDLYWRKFEEKYHFASQFTADLIAMNNADFIITSTYQEIAGSKNNVGQYESHTAFTLPGVYRVVHGIDVFDPKFNIVSPGADMCIYFPYSDKERRLTALHGSIEELLYDPEQNDEHIGWLSDRSKPIIFSMARLDRVKNLTGLVECYAKNSKLRELVNLVVVGGYIDVKKSRDREEMTEIEKMHALMKQYALHGQFRWIPAQMNRARNGELYRYIADTRGVFVQPAFYEAFGLTVVEAMTCGLPTFATCHGGPAEIIENGVSGFHIDPYHPDQVSALLVDFFESCQKDPSYWNKISDGGLKRIYERYTWKIYSERLLTLAGVYGFWKHVSKLERRETRRYLEMFYILKFRDLNQ
>gnl_Carpa_v0.4_evm.model.supercontig_82.65
MAGRVITRVHSQRERLDETLAAQRNEVLALLSRLEGKGKGILQHHQLIAEFEALPEDNRKKLAEGAVFEILRSSQEAIILPPWVALAVRPRPGVWEYIRVNVHALVVEELRESEYLHFKEELVDGSLNGNFVLELDFEPFNASFPRPTLSKSIGNGVEFLNRHLSAKLFHDKESLHPLLEFLRVHCHKGKNMMLNDRIQNLNSLQHILRKAEEYLSTLPPETPYAELEHKFQEIGLERGWGDTAERVLEMIQLLLDLLEAPDPCTLEKFLGRIPMVFNVVILTPHGYFAQDNVLGYPDTGGQVVYILDQVRALETEMLQRIKQQGLNITPRILIITRLLPDAVGTTCGQRMEKVYGTEYSDILRVPFRTEKGIVRQWISRFEVWPYLETFTEDVATEISKELQGKPDLIIGNYSDGNIVASLLAHKLGVTQCTIAHALEKTKYPDSDIYWKKLEDKYHFSCQFTADLIAMNHTDFIITSTYQEIAGSKDTVGQYESHTAFTLPGLYRVVHGIDVFDPKFNIVSPGADMSIYFPYTEESRRLKSFHPEIEELLYSAVENEEHLCVLSDRSKPILFTMARLDRVKNLTGLVEWYGKNAKLRELVNLVVVGGDRRKESKDNEEKAEMKNMFELIEKYNLNGQFRWISSQMNRVRNGELYRYICDTKGAFVQPALYEAFGLTVVEAMTCGLPTFATCNGGPAEIIVHGKSGFHIDPYHGGQAAEILVDFFVKCKEDPSHWDKISQGGLQRIQEKYTWQIYSQRLLTLTGVYGFWKHVSNLDRRESRRYLEMFYALKYRKLAESVPLAVE
>gnl_Elagu_v2.0_p5_sc00004.V1.gene626
MAWKKVSKTRSHGRKRLWTTTRIEMKQRKEVFAEGTSPLPLFSLVPVDVQWLEVEPTCTLLSPPFRVDKGERGMLQPHQLLAEFEAVFSEGERQALKDGVFESVLRAAQEAIVIRPWVALAIRPRPGVWEYLQVNVSELAVEELTVSEYLQFKEQLVNGGGFQELGLEKGWGDTAQHVSETIHLLHDLLEAPDPCTLEKFLGTIPMVFNVVILSPHGYFAQANVLGYPDTGGQIVILDQVRALESEMLLRIKQQGINITPRILIVTRLLPDAVGTTCGQRLEKVLGTEHTHILRVPFRTEKGILRKWISRFDVWPYLETYAEDVANELAGELHATPDLIIGNYSDGNLVASLLAHKLGVTQCTIAHALEKTKYPNSDIYWKKFENQYHFSCQFTADLIAMNHADFIITSTYQEIAGSKDTVGQYESHIAFTLPGLYRVVHGIDAFDPKFNIVSPGADALIYFPYMEEVKRLTSLHPEIEELLFSSVENSEHKFVLNDRKKPIVFSMARLDRVKNITGLVELYGRNARLRELVNLVVVAGDHGKESKDLEEQEELKKMHRLIEEYKLNGQIRWISAQMNRVRNGELYRYIADTKGAFIQPAFYEPFGLTVIEAMTCGLPTFATCNGGPAEIIVHGVSGFHIDPYQGDKAAELLVSFFEKCREDPTHWNKISQGGLKRIEEK
>gnl_Elagu_v2.0_p5_sc00064.V1.gene262
MAERKLTRIHSFRERLGDSLSAHPNELMALFSRFVNQEKGMLQPHQLLAEFEAVFSEGEREALKDVFESVLRAAQEAIVIAPWVALAIRPRPGVWEYLRVNVNELAVEELTVSEYLQFKEQLVNGGNQDNFVLELDFEPFNASFPRPSLSKSIGNGVQFLNRHLSSKLFHDKESMYPLLNFLRAHTYKGMTMMLNDRIQSLSALQAALRKAEEYLLSVPADTPYSEFNHRFQELGLEKGWGDTAQRVSETVHLLRDLLEAPDPCTLEKFLGTIPMVFNVVILSPHGYFAQANVLGYPDTGGQVTRLLPDAIGTTCGQRLEKVLGTEHTHILRVPFRTEKGILRKWISRFDVWPYLETYTEDVANELAGELQATPDLIIGNYSDGNLVASLLAHKLGVTQCTIAHALEKTKYPNSDIYWKKFENQYHFSCQFTADLVAMNYADFIITSTFQEIAGSKDTVGQYESHIAFTLPGLYRVVHGIDVFDPKFNIVSPGADMSIYFPYTEESKRLTSLHPEIEELLFSSVENSEHKFVLNDRNKPIVFSMARLDRVKNITGLVELYGRNARLRELVNLVVVAGEHGKESKDLEEQEELKKMYRLNDQYKLNGQIRWISAQMNRVRNGELYRYIADTKGAFVQPAFYEAFGLTVIEAMTCGLPTFATANGGPAEIIVHGVSGFHIDPYQGDKAAELLVSFFEKCREDPTHWNKISLGGLKRIEEK
>gnl_Elagu_v2.0_p5_sc00070.V1.gene222
MIHRTLKKLYTYFNTLPSHLDFSCVNYFSSYNDHFVLELDFEPFNASFPRPNRSSSIGNGVQFLNRHLSSIMFRNKESLEPLLDFLRAHRFKGHVLMLNDRIQSVSRLQSVLAKAEEHLSKLPPATPFSEFAHVFQEMGLEKGWGDTAERVVEMIHLLLDILQAPDPSTLEKFLGRIPMVFNVVIVCPHGYFGQANVLGLPDTGGQVTRLIPDAKGTTCNQRLERVMGTQHTYILRVPFRTEKGILRKWISRFDVWPYLETFAEDAASEMAAELHGTPDLIIGNYSDGNLVASLLSYKLGITQCNIAHALEKTKYPDSDIYWKKYDDKYHFSCQFSADLIAMNNADFIITSTYQEIAGSKNTVGQYESHTAFTLPGLYRVVHGIDVFDPKFNIVSPGADMGIYFPYSEKVRRLTSLHGSIEKLLYDPEQNDEHM
>gnl_Eucgr_v2.0_Eucgr.C03199.1
MADRMLTRSHSLRERLDETLSAHRNDIVAFLSRVEAKGKGILQRHQIFAEFEAISEESRAKLLDGAFGEVLKSTQEAIVSPPWVALAVRPRPGVWEHIRVNVHALVLEQLEVAEYLHFKEELADGSLNGNFVLELDFEPFTASFPRPTLSKSIGNGVEFLNRHLSAKLFHDKESLHPLLEFLQVHCYKGKNMMVNARIQNVFSLQHVLRKAEEYLITLKPETPYSQFEHKFQEIGLERGWGDTAERVLEMIQLLLDLLEAPDPCTLEKFLDRVPMVFNVVIMSPHGYFAQDDVLGYPDTGGQVVYILDQVRALEEEMLHRIKQQGLDITPRILIITRLLPDAVGTTCGQRLEKVFGTEYSHILRVPFRNEKGVVRKWISRFEVWPYLERYTEDVASELAGELQGKPDLIIGNYSDGNIVASLLAHKLGVTQCTIAHALEKTKYPESDIYWKKFEEKYHFSCQFTADLIAMNHTDFIITSTFQEIAGSKDTVGQYESHMNFTLPGLYRVVHGIDVFDPKFNIVSPGADMSIYFAYTEQERRLKSFHPEIEELLFSDVENKEHLCVLKDKKKPIIFTMARLDRVKNLTGLVEWYGKNSKLRELANLVVVGGDRRKDSKDLEEQSEMKKMYDLIEKYKLNGQFRWISSQMNRVRNGELYRYICDTKGVFVQPAIYEAFGLTVVEAMTCGLPTFATCNGGPAEIIVHGKSGYHIDPYHGDQAAELLVDFFNKCKIDQSHWDEISKGAMQRIEEKYTWKIYSERLLNLTAVYGFWKHVTNLDRRESRRYLEMFYALKYRPLVICSSGCRVNKETDCYQKTEALDF
>gnl_Eucgr_v2.0_Eucgr.C03204.1
MAGRGLPRSQSICEPFVMTRSTHPDDLRAFLLRVEAKGKGVLQRRQIHAEFEAIPEESREKLRDVAFGEVLKSTQEAIVSPPWVALAVRLKPGVVEYIRVNVRALALEQLEVAEYLYFKEELADGSLTPDFGPFPDDFGRPTLSRSIGNGVEHIYRSLSDKLFRDKESWYPLLEFLQGHSYKGKKMMMNARIQNVFSLRQDLKKAVEYLVQLAPETPHSEFEYKLQEFGLERGWGDTAVQVFDMIDDLLNLLEAPNPGSLERFLGRIPMVFDVVVVSPHGYFAQDNVLGSPDTGGQVVYILDQVRALETEMLRRITQQGLDITPRILIITRLLPDAVGTTCGQSREKVLGTKHSYIIRIPFMDEKRIVREWISRFKVWPYLERFAKDVEKEVIATLQRKPDLIIGNNSDGNIVASLLARTLGVTQFAIAHDLEKTKYPESDLYWKKFEEKYHFSCQFAADLVSMNHADVIIASTFQEIAGSEDTVGHYESHMNFTLPGLYRVIHGINVFDPRFNVVSPGADKGIYFPYTDQERRLKSFHHEIEELLFSNVENKEHLYVLIDKNKPIIFTMARLDRVKNLTGLVEWYGKNARLRELANLVVVGGDRRRDSKDLEEQAEMKKMYELIGKYKLNGKFRWISFQMDRVRNGELYRYICDMKGVFVQPAIYEAFGLTVVEAMACGLPTFATCNGGPAEIIVHGKSGFLINPYHGDQAAELLVEFFEKCQTDQSHWENISKGAMQRIEEKYTWQRYSERLLN
>gnl_Eucgr_v2.0_Eucgr.C00769.1
MAERLLTRVHSLRERLDETLLAHRNDILAFLTRIEAKGKGILQHHQLIAEFEAISEEHRKKLSEGAFGEILRSSQEAIILPPWIALAVRPRPGVWEYIRVNIHALVVEELQVTEFLHFKEELVNGNLNGNFVLELDFEPFTAQFPRPTLSKSIGNGVEFLNRHLSAKLFHDKESLHPLLEFLQVHCYKGKNMMVNTRIQNVFSLQHVLRKAEEYLSALKPETPYSQFEHKFQEIGLERGWGDTAERVLEMIRLLLDLLEAPDPCTLENFLGRIPMVFNVVIMSPHGYFAQDDVLGYPDTGGQVVYILDQVRALESEMLHRIKQQGLDITPRILIVTRLLPDAVGTTCNQRLEKVFGTEYSHILRVPFRTEKGMVRKWISRFEVWPYLETYTEDVANEIAGELQGKPDLIIGNYSDGNIVASLLAHKLGVTQCTIAHALEKTKYPESDIYWKKFEEKYHFSCQFTADLIAMNHTDFIITSTFQEIAGSKDTVGQYESHTAFTLPGLYRVVHGIDVFDPKFNIVSPGADMSIYFSYTEEKLRLKSFHAEIEELLFSDVENKEHLCVLKDRNKPILFTMARLDRVKNLTGLVEWYGKNTRLRELVNLVVVGGDRRKESKDLEEQAEMKKMYGLIETYNLNGQFRWISSQMNRVRNGELYRYICDMRGAFVQPALYEAFGLTVVEAMTCGLPTFATCKGGPAEIIVHGKSGFHIDPYHGDQAAETLANFFEKCKVDPSHWDKISQGAMQRIKEKYTWQIYSERLLNLTAVYGFWKHVSNLDRLESRRYLEMFYALKYRKLAESVPLAVE
>gnl_Eucgr_v2.0_Eucgr.C03201.1
MADRVLNRSHSPRERLDEALFADRNDCLVFLSRLKAKGKGILQRHQILAVFEAIPEESRARLLDGAFGKVLKSTQEAIVSSPWVALAVRARPGVWEHIRVNVHALLLEHFQVDEYLHFKEALVDGSLNPDSEPLTATFGRPTVSTSIGNGVECIRRSLSDKLFPDKESLHPLLEFLQVHSYKGKNMMVNARVQNVSSLQPVLRQAEEYLNTLKPETPFPKFEHKLQEIGLEQGWGDTAEWVLDMIQDLLDLLMVPNPGALEKFLGRIPMVFDVVIVSPHGYFAQDNVLGYPDTGGQVIYILDQVRALETEMLHRIKQQGLDITPRILIITRLLPDAVGTTCGQRLEKVFRTKHSRILRIPFRDKKGIVSEWISRFRVWPYLERFAEDVAKELRGELQRNPDLIIGNYSDGNIVAYSLAKKLGVTQCTIAHALEKGKYPGSDIYWKKFDNEYHLSCQFTADLLTMNYTDFIIASTSEEIAGSKDTVGQYESYTNFTLPGLYRVVHGINVFDPKFNIVSPGADMSIYFPYTEQKRRLKSFHPEIKELLFSDVENKEHLCVLKDKNKPIIFTMARLDRVKNLTGLVEWYGKNPKLREVANLVVVGGDGRKDSKDLEEQSEMKTMYDLIEKYKLNGQFRWISSQTNQVRNGELYRYICDTKGVFVQPAIYEAFGLTVVEAMTCGLPTFATCNGGPAEIIVHGKSGYHIDPYHGDQAAELLVEFFEKCKVDKSHWDKISKGAMQRIEEKYTWKIYSERLLNLTAVYGFWKHVTSLDRCESRRYLEMFHALVYRPLAQSVPPAVE
>gnl_Eucgr_v2.0_Eucgr.H01094.1
MAAPKLGRIPSIRDRVEDTLAAHRNELVSLLSRYVAQGKGILQPHHLLDELENIISEDEGKSSLSDGPFSEVLKSAQEAIVLPPFVAIAVRPRPGVWEYVRVNVHELSVEQLTVSEYLGFKEELVDGKSEDSFVLELDFEPFNASFPRPNRSSSIGNGVQFLNRHLSSIMFRNKDCLEPLLNFLRAHKYKGHTLMLNDRIPSISRLQSALAKAEEYLSKLPTDTPYSEFEYMLQGLGFERGWGDTAERVLEMIHLLLDILQAPDPSTLETFLGRIPMVFNVVILSPHGYFGQANVLGLPDTGGQVVYILDQVRALENEMLLRIQKQGLDIAPKILIVTRLIPDSKGTTCNQRLERVSGTEHSHILRVPFRSDQGILRKWISRFDVWPYLETFALDAAHEITAELQGFPDFIIGNYSDGNLVASLLAYKMGVTQCTIAHALEKTKYPDSDIYWKKFDEKYHFSCQFTADLLAMNNADFIITSTYQEIAGTKNTVGQYESHTAFTLPGLYRVVHGIDVFDPKFNIVSPGADMCIYFPYSEKQKRLTALHGSIEKLLYDPEQNDEHIGSLSDRSKPMIFSMARLDKVKNMTGLVECYAKNSKLRELANLVVVAGYIDVKKSKDREEIAEIEKMHELMKEYNLDGQFRWMAAQTNRARNGELYRYIADTKGVFVQPAFYEAFGLTVVEAMTCGLPTFATCHGGPAEIIEHGVSGYHIDPYHPDQAATLLADFFEQSKRDPNHWTKISAAGLQRIYERYTWKIYSERLMTLAGVYGFWKYVSKLERRETRRYLEMFYILKFRELVKTVPVAADEPH
>gnl_Eucgr_v2.0_Eucgr.K03505.1
MATAKLDRVPSVKKRVEDSVRAHCNDLFSLLSRYVKQGKGILQPHHLLDELDSKLDDEQSGQSLSACPFNEVLKSAQEAIVLPPFVAVAVRPTPGVWEYVRINVNELSVDELTVSEYLRFKEELVDGLSNTPFVLELDFEPFNATFPRSNQSSYIGNGVQFLNRHLSSIMFRNKDCLEPLLDFLRTHKHKGHTLMLNDRIQTILKLESALSKAEDYLSRLPSDTPYSDFEYELQGMGFERGWGDSATTVLEMMHLLLDILHAPDPSTIEAFLGRIPIVFNVVILSPHGYFGQANVLGLPDTGGQIVYILDQVRALENEMLLRIQKQGLDVTPRILIVTRLIPDAKGTTCNQRLETVSGTHHTYILRVPFRSEKGILHKWISRFDVWPFLEAFAEDAAGEIALELQGYPDFIIGNYSDGNLVASLLAHKMGITQCTIAHTLEKTKYPDSDIYWKDFEDKYQFSCQFTADLIAMNHADFIITSTYQEIAGAKNTVGQYESYTAFTLPGLYRVVHGIDVFDPKFNIVSPGADMSIYFPYFEKHRRLTALHDSIEKLLFHTEQNEKHVGRLRDKSKPIVFQMARLDRVKNITGLVECYGKSSELRELANLVVIAGNNDVKKSKDREEAEEIEKMHDLIKTYKLDGQFRWISVQTNRACNGELYRCIADTKGVFVQPALYESFGLTVVEAMTCGLPTFATCQGGPAEIIEHGVSGFHINPYHPDQASALMVDFLQRCKEDFSCWKKISDAGLQRIYDRYTWKIYSERLMTLAGVYGFWKHVSKLERRATRRYGEMLYILKFREL
>gnl_Manes_v6.1_Manes.16G090600.1
MAERVITRVQSIRERLDETLSAHRNEIVALLSRIEGKGKGILQHHQIIAEFEEIPEENRKKLLESVFGEVLRSAQEAIVLPPWVALAVRPRPGVWEYIRVNVHALVVEELRVAEYLHFKEELVDGSVNGNFVLELDFEPFNASFPRPTLSKYIGNGVEFLNRHLSAKLFHDKESLHPLLEFLKVHCHKGKNMMLNDRIHNLDSLQYVLRKAEEYLTALAPETPYSQFEHKFQEIGLERGWGDTAERVLEMIRLLLDLLEAPDPCTLETFLGRIPMVFNVVIMSPHGYFAQDNVLGYPDTGGQVVYILDQVRALETEMLHRIKQQGLDITPRILIITRLLPDAVGTTCGQRLEKVFGTEHSDILRIPFRTEKGIVRKWISRFEVWPYLETYTEDVATEIGKEFQGKPDLIIGNYSDGNIVASLLAHKLGVTECTIAHALEKTKYPESDIYWKKFDEKYHFSCQFTADLIAMNHTDFIITSTFQEIAGSKDTVGQYESHTAFTLPGLYRVVHGIDVFDPKFNIVSPGADETIYFSYTEEKRRLTSFHPEIEELLYSPVENEEHLCVLKDRSKPIIFTMARLDRVKNLTGLVEWYGKNAKLRELANLVVVGGDRRKESKDLEEQAEMKKMHSLIEKYNLNGHFRWISSQMNRVRNGELYRYICDTKGVFVQPAIYEAFGLTVVEAMTCGLPTFATCNGGPAEIIVHGKSGFNIDPYHGDQAAELLVQFFEKCKADPSHWIKISEGAMQRIQEKYTWQIYSQRLLTLTGVYGFWKHVSKLDRRESRRYLEMFYALKYRKLAESVPLTVED
>gnl_Manes_v6.1_Manes.01G221900.1
MANPKLGRIPSMRERVEDTLSVHRNELVSLLCRYVDQGKGILQPHTLIDELDNIVGEDEAGLGLRNGPFSEIIKSAQEAIVLPPFVAIAIRPRPGVWEYVRVNVYELGVEQLSVSEYLRFKEELVDGPSNDPYVLELDFEPFNADVPRPNRSSSIGNGVQFLNRHLSSIMFRNKDCLEPLNDFLRAHKYKGHALMLNDRIQSISRLQSALSKAEDYISKLPSDTPYTDFEYTLQGLGFERGWGDTAARVLENMHLLLDILQAPDPASLETFLGRLPMVFNVVILSPHGYFGQANVLGLPDTGGQVVYILDQVRALENEMLLRIQKQGLDFKPRILIVTRLIPDAKGTTCNQRLERVSGTEHTHILRVPFRSEKGILRKWISRFDVWPYLENFAEDVASEIVAELQGIPDFIIGNYSDGNLVASLLAYKMGITQCTIAHALEKTKYPDSDIYWKNFDEKYHFSCQFTADLLAMNNADFIITSTYQEIAGTKNTVGQYESHTAFTLPGLYRVVHGIDVFDPKFNIVSPGADMSIYFPYSDKQKRLTALHGSIEKMLYDPEPTDEWIGTLSDKSKPLIFSMARLDRVKNITGLVEMYGKNTKLRELVNLVVVAGYIDVKKSKDREEIAEIEKMHELMKKYNLDGQFRWITAQTNRARNGELYRYIADTKGAFVQPAFYEAFGLTVVEAMTCGLPTFATCHGGPAEIIEHGKSGFHIDPYHPDQAAEIMVDFFQQCKENPSCWNKISDAGLQRIYERYTWKIYSERLLTLAGVYSFWKYVSKLERRETRRYLEMFYILKFRDLVKTVPLAIDDQH
>gnl_Manes_v6.1_Manes.03G198900.1
MREKVQDILSTYKIELVSLLSRYVAQGKGILQPHHLVCELAEVIKNDEAMEKLSDSPFTTILESVQEAIVLPPFVAIAVRPRPGVWEYVRVNVYELSVDSLSIAEYLRFKEELVDGQCDDRYVLELDFEPFNATFPRPTRSKSIGNGVQFLNRHLSSIMFRNRESLEPLLDFLRTHKYNGHALMLNDRIQSIPKLQSSLARAEEHLSKFPPDTPYSEFEFDLQGMGFERGWGDSAQRVSEMVHLLLDILQAPDPSSLESFLGMIPMVFNVVVVSPHGYFGQANVLGLPDTGGQIVYILDQVRALENEMVSRIQKQGLDVTPKILIVTRLIPFAQGTTCNHKLERVSGTEHTYILRVPFRTENGILRKWISRFDVWPYLETFADDASNEIAAELQGIPDLIIGNYSDGNLVASLLSYKLGITQCNIAHALEKIKYPDSDIYWRKYEDKYHFASQFTADLIAMNHADFIITSTYQEIAGSKNNVGQYESHTAFTLPGLYRVVHGINVFDTKFNIVSPGADMSIYFPYSERERRLTALHGSIEKLLYDPEQNEEHVGFLSNRSMPIIFSMARLDRVKNLTGLVECYAKSSRLRELVNLVVVGGYMDVKKSRDREEMEEIEKMQSLIKQYNLHGQFRWIAAQMNRARNGELYRYIADAKGAFVQPAFYEAFGLTVVEAMTCGLPCFATCHGGPAEIIEHGISGFHIDPYQPDKVTALLINFFEHCREDPSHWHKISDGGLKRIYERYTWKIYSERLLTLTGVYGFWKHVSKLERRETKRYLEMFYMLKFRDLVSNLTFLFSSNSLVLIGFDSQFFLGLARF
>gnl_Manes_v6.1_Manes.03G044400.1
MAERVITRVHSIRERLDETLSAHRNEIVALLSRIEGKGKGILQHHQIIAEFEAIPEENRKKLLDGAFGEVLRSAQEAIVLPPWVALAVRPRPGVWEYIRVNVHALVVEELRVAEYLHFKEELVDGSVNGNFVLELDFEPFNASFPRPTLSKYIGNGVEFLNRHLSAKLFHDKESLHPLLEFLKVHCHKGKNMMLNDRIHNLNSLQYVLRKAEEYLTALSPDTPYSQFEHRFQEIGLERGWGDTAERVLEMIRLLLDLLEAPDPCTLETFLGRIPMVFNVVIMSPHGYFAQDNVLGYPDTGGQVVYILDQVRALETEMLQRIKQQGLDITPRILIITRLLPDAVGTTCGQRLEKVFGTEHSDILRVPFRNEKGIVRKWISRFEVWPYLETYTEDVATEIGKELQGKPDLIIGNYSDGNIVASLLAHKLGVTECTIAHALEKTKYPDSDIYWKKFDEKYHFSCQFTADLIAMNHTDFIITSTFQEIAGSKDTVGQYESHTAFTLPGLYRVVHGIDVFDPKFNIVSPGADESIYFAYTEEKRRLTSFHPEIEELLYSPVENEEHLCVLKDRNKPIIFTMARLDRVKNLSGLVEWYGKNAKLRELANLVVVGGDRRKESKDLEEQAEMKKMHSLIEKYNLNGQFRWISSQMNRVRNGELYRCICDTKGVFVQPALYEAFGLTVVEAMTCGLPTFATCNGGPAEIIVHGKSGFNIDPYHGDQAAELLVEFFEKCKADPPHWDKISQGAMQRIQEKYTWQIYSQRLLTLTGVYGFWKHVSKLDRRESRRYLEMFYALKYRKLAESVPLTVED
>gnl_Medtr_Mt4.0v1_Medtr2g044070.2
MASLTRSTSLRERFDESLTAHRIEILALLSRIEAKGKGILQHHQVIAEFEEIPEEKRQKLVNGAFGEVLRSTQEAVVLPPFVALAVRPRPGVWEYLRVDVHSLVVDELRAAEYLKFKEELVEGSSNGNFVLELDFEPFNASFPRPTLNKSIGNGVEFLNRHLSAKLFHGKESLKPLLEFLRLHNYNGKTMMVNDRIQNLDSLQHVLRTAEDYLRIIAPETPYSEFEHKFQDSGLERGWGDTAERVLEMIQLLLDLLEAPDPFTLEKFLGRIPMVFNVVILSPHGYFAQDNVLGYPDTGGQVVYILDQVRALENEMLRRIKQQGLDIKPRILIITRLLPDAVGTTCGERLEKVYDTEHCHILRVPFRTEKGIVRKWISRFEVWPYLETFSEDVANELAKELEGKPDLIVGNYSDGNIVASLLAHKLGVTQCTIAHALEKTKYPESELYWKKFEDKYHFSCQFTADLFAMNHTDFIITSTFQEIAGSKDTVGQYESHTAFTLPGLYRVVHGIDVFDPKFNIVSPGADMSIYFPYTETERRLTSFHPEIEELLYSSVENEEHICVLKDRSKPIIFTMARLDRVKNITGLVEWYGKNARLRELVNLVVVAGDRRKESKDLEEKAEMKKMYGLIETYKLNGQFRWISSQMNRIRNGELYRVICDTKGAFVQPAIYEAFGLTVVEAMTCGLPTFATCNGGPAEIIVHGKSGYHIDPYHGDQAAETLVEFFEKSKADPSYWDKISHGGLKRIHEKYTWQIYSDRLLTLTGVYGFWKHVTNLDRRESKRYLEMFYALKYSKLAESVPLAVEE
>gnl_Medtr_Mt4.0v1_Medtr7g108930.1
MSTQAKYVRVPSIRDRVQDTLSAHRNELISLLSRYVAQGKGILQPHNLIDELENILGQEDHLKDGPFGEIIKSAQEAIVLPPFVAIAVRPRPGVWEYVRVNVFELNVEQLSISEYLSFKEELVDGKINENFVLELDLEPFNASFPRPTRSSSIGNGVQFLNRHLSSNMFRNKDCLEPLLDFLRAHTYKGHALMLNDRLQNISKLQSALVKVEDHLSKLAPDTLYSEFEYVLQGMGFERGWGDTAARVLETMHLLLDILQAPDPSTLETFLGRVPMVFNVVILSPHGFFGQANVLGLPDTGGQVVYILDQVRALENEMLARIQKQGLDFTPRILIVTRLIPDAKGTTCNQRLERVSGTDYTHILRVPFRSEKGILRKWISRFDVWPFLETYAEDVASEISAELQCYPDFIIGNYSDGNLVASLLAYKMGVTQCTIAHALEKTKYPDSDIYWKKFEDKYHFSCQFTADLIAMNNADFIITSTYQEIAGTKNTVGQYESHTAFTLPGLYRVVHGIDVFDPKFNIVSPGADMTIYFPCSEKEKRLTALHGSIEKLLYDTEQTDEYIGSLADRSKPIIFSMARLDRVKNITGLVESYAKNSKLRELVNLVVVAGYIDVKKSSDREEIAEIEKMHDLMKQYNLNGEFRWITAQTNRARNGELYRYIADTKGAFVQPAFYEAFGLTVVEAMTCGLPTFATCHGGPAEIIEHGVSGFHIDPYHPDKASELLLEFFQKCKEDPNHWNKISDGGLQRIFERYTWNIYSERLMTLAGVYSFWKYVSKLERRETRRYLEMFYILKFRDLANSVPLAKDDAN
>gnl_Medtr_Mt4.0v1_Medtr1g088170.1
MSQPPKLVRLPSIRDRVEGTLSAHRNELVSLLSRYVDQGKGILQPHNLIDELESIHGEGQATEDLKNGPFGEIIKSAQEAIVSPPFVAIAVRPRPGIWEYVRVHVFELSVEQLSVSEYLRFKEELVDGTDNDHYVLELDFEPFNASFPRPTRSSSIGNGVQFLNRHLSSIMFRKKDSLEPLLNFLRAHKYKGQGLMLNDRIHSISKLQSSLAKAEDHLSRLAPDTPYSELEYVLQGMGFERGWGDIAERVLETMHLLLDLLQAPDPSTLETFLGRVPMVFNVVILSPHGYFGQANVLGLPDTGGQVVYILDQVRALENEMLLRIKKQGLDLTPRILIVTRLIPDAKGTTCNQRLEKVCGTEHTHILRVPFRSEKGILRKWISRFDVWPFLETFAQDAASEIAAELQGYPDFIIGNYSDGNLVASLLACKLGITQCTIAHALEKTKYPDSGTYWRKFDDKYHFSCQFTADLIAMNSADFIITSTYQEIAGTRNTVGQYESHAAFTLPGLYRVVHGIDVFDPKFNIVSPGADMCIYFPYSEKQKRLTALHGAIEKLLYDPEQTDEYTGTLKDRSKPIIFSMARLDRVKNITGLVEIYGKNSKLRELVNLVVVAGYIDVSKSRDREEIAEIEKMYDLIKTYKLDGDFRWIAAQTNRACNGELYRYIADTKGAFVQPAFYEAFGLTVVEAMTCGLPTFATCHGGPAEIIQHGKSGFNIDPYHPDKASDLLVEFFQRCKEDPGHWNKISDDGLQRIYERYTWRIYSERLMTLAGVYSFWKYVSKLERRETRRYLEMFYILKYRDLR
>gnl_Medtr_Mt4.0v1_Medtr4g124660.2
MATERLTRVHSLKERLDETLTANRNEILALLSRLEAKGKGILQHHQVIAEFEEIPEDSRQKLTDGAFGEVLRSTQEAIVLPPWVALAVRPRPGIWEYLRVNVHALVVENLQPAEFLKFKEELVDGSANGNFVLELDFEPFTASFPRPTLNKSIGNGVQFLNRHLSAKLFHDKESLHPLLEFLRLHSYKGKTLMLNDRIQNPDSLQHVLRKAEEYLSTIDPETPYSEFEHRFQEIGLERGWGDTAERVLESIQLLLDLLEAPDPCTLETFLDRIPMVFNVVILSPHGYFAQDDVLGYPDTGGQVVYILDQVRALESEMLSRIKKQGLDIIPRILIITRLLPDAVGTTCGQRLEKVYGTEHCHILRVPFRDTKGIVRKWISRFEVWPYLETYTEDVAHELAKELQGKPDLIVGNYSDGNIVASLLAHKLGVTQCTIAHALEKTKYPESDIYWKKFEEKYHFSCQFTADLFAMNHTDFIITSTFQEIAGSKDKVGQYESHTAFTLPGLYRVVHGIDVFDPKFNIVSPGADQTIYFPYTETSRRLTSFYPEIEELLYSSVENEEHICVLKDRNKPIIFTMARLDRVKNITGLVEWYGKNAKLRELVNLVVVAGDRRKESKDLEEIAEMKKMYGLIETYKLNGQFRWISSQMNRVRNGELYRVICDTKGAFVQPAVYEAFGLTVVEAMATGLPTFATLNGGPAEIIVHGKSGFHIDPYHGDRAADLLVEFFEKVKVDPSHWDKISQGGLQRIEEKYTWTIYSQRLLTLTGVYGFWKHVSNLDRLESRRYLEMFYALKYRKLAESVPLAVE
>gnl_Mimgu_v2.0_Migut.D00135.1
MTTPKLVKLPSMRERVEHTLSAHRNELVSLLSRYVAQGKGILQPHILIDELDNIIGDDSARKTLSDGPFSEVLRTAQEAIVLPPFVAIAIRPRPGVWEFVRVNVYELSVEELTVSEYLRFKEELVDGQKDDPFALELDFEPFNATFPRPTRSSSIGNGVQFLNRHLSSVMFRNKESLEPLLDFLRVHRYKGHVLMLNDRIQRISSLESALTKAEDYVSKLPPETQYSEFEYVLQGMGFERGWGGTAARVLEMMHLLSDILQAPDPSTLETFLGQVPMVFNVVILSVHGYFGQANVLGLPDTGGQIVYILDQVRALENEMIQRIKRQGLNITPRVLIVTRLIPDSAGTSCNQRLERISGCEHSHILRVPFKTEHGILRKWISRFDVWPYLEKFAEDAANEIAAELQGVPDLIIGNYSDGNLVASLLSHKMGVTECTIAHALEKTKYPDSDIYWKKYEEKYHFSCQFTADLLAMNHSDFIITSTYQEIAGTKNTVGQYESHAAFTLPGLYRVVHGVDVFDTKFNIVSPGADDTIYFTYSDEAKRLTSFHASLEKLIYDPQQNDEHIGVLEDPSKPIIFSMARLDRVKNISGLVESYGKNAKLRELANLVVVAGYNDVKKSSDREEISEIEKMHAIIKEHNLHGQIRWIAAQTNRARNGELYRYIADKRGIFVQPALYEAFGLTVVEAMTCGLPTFATCHGGPLEIIEDGISGFHIDPYHPDKASALMADFFQKCNEDPSYWVTISQAGLQRIQERYTWKIYSERLMTLAGVYGFWKYVSKLERREARRYLEMFYILKFRDLVKSVPLAVDGST
>gnl_Mimgu_v2.0_Migut.J00882.1
MLYAKFRCMWCGNYVCDAEFLSHLKTLCPDNLLPASTMPERVLTRVHSLRERLDATLAAHRNEILLFLSRIESHGKGILKPHQLVPEFEAIFESDKKPKLQDHAFKQLLKTTQEAIVLPPWVALAIRLRPGVWEYVRVNVNTLVFEDLTVQQYLQFKEELVNGSGNEKFVLELDFEPFTASFPKPTLTKSIGNGVEFLNRHLSAKLFHDNESMAALLDFLRMHHYNGKTMMLNDRIENLNSLQGVLRKAEEYLSTLPPETLYSDFEQKFQEIGLERGWGDTASRVSEMISMLLDILEAPDSSTLEKFLGKIPMVFNVVILSPHGYFAQENVLGYPDTGGQVVYILDQVPALEREMLKRIKEQGLDITPRIIIVTRLLPDAVGTTCSQRLEKVFGAEHSHILRVPFRTEKGILRKWISRFEVWPYMETFTEDVAKEITAELQGKPDLIIGNYSEGNLAASLLSHKLGVTQCTIAHALEKTKYPDSDIYVKNFDDKYHFSCQFTADLFAMNHTDFIITSTFQEIAGSKDTVGQYESHMAFTMPGLYRVVHGIDVFDPKFNIVSPGADMNVYFPYTDEEKRLTSFHPEIEELLYSNVENDEHLCVLKDKKKPIIFTMARLDRVKNLTGLVELYAKSPKLRELVNLVVVGGDRRKESKDLEEQAEMKKMYSLIETYELNGQFRWISSQMNRVRNGELYRYIADTRGAFVQPAFYEAFGLTVVEAMTCGLPTFATLHGGPAEIIVDGISGFHIDPYNGESVAEILIGFFEKCTKDPSHWEAISTGGLKRIREKYTWQIYSERLLNLAGVYGFWKYVSKLDRLEIKRYLEMLYALKLRKLAEAVPLAVE
>gnl_Musac_v1_GSMUA_Achr3T01900_001
MSQRTLTRAHSVRERIGDSLSSHPNELVALFSRFVHQGKGMLQPHQLLAEYGAVFSEADREKLKDGAFEDVIQAAQEAIVIPPWVALAIRPRPGVWEYVRVNISELAVEELTVPEYLQFKEELADGSSQNSNFVLELDFEPFNASFPRPSLSKSIGNGVQFLNRHLSSKLFQDKESLYPLLNFLRKHNYKGMSMMLNDRIQSLSALRAALRKAEQHLLSIPSKTPYSEFNHRFQELGLEKGWGDTARRVYENIHLLLDLLEAPDPTTLENFLGIIPMMFNVVILSPHGYFAQANVLGYPDTGGQVVYILDQVRALENEMLLRIKRQGLHITPRILIVTRLLPDAVGTTCGQRLEKVLGTEHTHILRVPFRTENGIVRKWISRFEVWPYLETYTEDVANELAAELQATPDLIIGNYSDGNLVSTLLAHKLGVTQCTIAHALEKTKYPNSDIYWKKFENQYHFSCQFTADLIAMNHADFIITSTFQEIAGSKDTVGQYESHTAFTLPGLYRVVHGIDVFDPKFNIVSPGADMTIYFPYTEKQKRLTSLHPEIEELLFNPKDNTEHKGVLNDTKKPIIFSMARLDRVKNLTGLVEFYGKNDRLKELVNLVVVGGDHGKESKDREEQAEFKKMYSLIEKYNLHGHIRWISAQMNRVRNGELYRYIADSRGAFVQPAFYEAFGLTVIESMTCGLPTFATVHGGPGEIIVDGVSGFHIDPYQGDKAANIILNFFGKCKEDPTYWDKISQGGLRRIEEKYTWKLYSERLMTLSGVYGFWKYVSNLDRRETRRYLEMFYALKYRNLAESVPLAADGEAAFNGAK
>gnl_Musac_v1_GSMUA_Achr3T08190_001
MGSPKLGFIPSMRERVEDTLSAYRNVLVSLLSRYVSQGKGLLQPHHLLDALATLGYDARTKLSEGPFSDVLKSAQEAVVMPPFVAIAVRPRPGIWEYVRVNVHELSVEQLSVSEYLQFKEELEDERSNDRYVLELDFEPFNASFPRPIQSSSIGNGVQFLNRHLSSIMLHNKDCLEPLLNFLRAHKYKDHVMMLNDRIQSMSRLQSVLTKADEYLSMLPPETPFSEFAYVFQEMGLERGWGDTARRVLEMIHLLLDILQAPDPSTLEVFLGRIPMVFNVVILSPHGYFSQANVLGLPDTGGQVVYILDQVRALENEMLLRIKKQGLDIYPKILIVTRLIPDAKGTTCNQRLERISGTQHTWILRVPFKTEKGILKKWISRFDVWPYLEKFAEDAASEIAAELHGAPDLIIGNYSDGNLVASLLSYKLGITQCNIAHALEKTKYPDSDIYWKKYEDKYHFSCQFTADLIAMNNADFIITSTYQEIAGSKNAVGQYESHTAFTLPGLYRVVHGIDVFDPKFNIVSPGADMGIYFPYSEKERRLTCLRGSIKKLLYDQEQCDEHIGWLDDRSKPIIFSMARLDRVKNITGLVELFGKSEKLRELVNLVVVAGHNDVKKSNDRRNPRD
>gnl_Musac_v1_GSMUA_Achr7T19810_001
MAGRTLTRVLSVKERLSGTLSASPNELLAVFSRYVNQGKGMLQRHQLLAEFEAAFSEDEKEKLKGGVFEDVLRAAQEAIVVPPLVALAIRPRPGVWEYVQVNVNELVVGELSASEYLQFKEKLVNGESESNFVLELDFEPFNASFPRPSLSKSIGNGVQFLNRHLSSKLFVDKESMYPLLEFLRTHSYKGTVMMLNDKLQSPRALQSALRKAEQYLLSIPADTPYSEFNNRFQELGFEKGWGDTVQRVLETMHLLLDLLEAPDPCTLEKFLGTIPMVFNVVILSPHGYFAQANVLGYPDTGGQVVYILDQVRALENEMLLRIKQQGLDITPRILIVTRLLPDAVGTTCGERLEQVDETQHTSILRVPFRNEKGILRKWISRFDVWPYLETYTEDVAKELAEELQATPDLIIGNYSDGNLVASLLAHKLGVTQCTIAHALEKTKYPNSDIYWKKFDDQYHFSCQFTADLFAMNHTDFIITSTFQEIAGSKDTVGQYESHTAFTLPGLYRVVHGINVFDPKFNIVSPGADMSVYFPHVEVDKRLTHFHPEIEELLFSSVENDEHKFVLNDRNKPIIFSMARLDRVKNLTGLVELYGRNARLRELANLVVVAGDHGKESKDIEELAERKKMFGLIEEYNLNGQIRWISAQMDRVRNGELYRYIADTKGAFVQPALYEAFGLTVVEAMTCGLPTFATAYGGPAEIIVHGVSGFHIDPYQKDKAAEILVGFFEKCKEDPTHWDKISQGGLQRIYEKYTWKLYSERLMTLAGVYGFWKHVSNLERRETRRYLEMFYALKYRKLAASVPLAVDAESTVDGQNV
>gnl_Musac_v1_GSMUA_Achr2T21870_001
MPQRSLTRAHSVRERIGDSLSSHPNELVALFSRFIHQGKGMLQPHQLLAEYAAAFSEADKEKLKDGAFEDVIKAAQEAIVIPPWVALAIRPRPGVWEYVRVNISELAVEELTVPEYLHFKEELVDGSSQNNFVLELDFEPFNASFPRPSLSKSIGNGVQFLNRHLSSKLFQDKESLYPLLNFLRKHNYKGMSMMLNDRIQSLSALRAALRKAEQHLLSIPSDTPYSEFHHRFQELGLEKGWGDKSQRVYENIHLLLDLLEAPDPTTLETFLGTIPMMFNVVILSPHGYFAQANVLGYPDTGGQVVYILDQVRALENEMLLRIKRQGLDITPRILIVSRLLPDAVGTTCGQRLEKVLGTEHTHILRVPFRTDNGIVRKWISRFEVWPYLETYTEDVANELAAELQATPDLIIGNYSDGNLVSTLLAHKLGVTQCTIAHALEKTKYPNSDIYWKKFEDQYHFSCQFTADLIAMNHADFIITSTFQEIAGSKDTVGQYESHTAFTLPGLYRVVHGIDVFDPKFNIVSPGADLSIYFPYTEKHKRLTSLHPEIEELLFNPVDNTEHKGVLNDKKKPIIFSMARLDRVKNLTGLVEFYGRSDRLKELANLVVVCGDHGKESKDLEEQAEFKKMYSLIEKYNLHGHFRWISAQMNRVRNGELYRYIADTKGVFVQPAFYEAFGLTVVESMTCGLPTFATVHGGPGEIIVDGVSGYHIDPYQGDKAAEIVTNFFDKCKEDPSHWDKISLGGLQRIEEKYTWKLYSERLMTLTGVYGFWKYVSNLDRRETRRYLEMFYALKYRNLAVSVPLAVEGEAAVNGAK
>gnl_Musac_v1_GSMUA_Achr8T22470_001
MTTKKLERIPSMRERVEDTLSAYRNDLVSLLSRFVSQGKGMLQPHHLVDALATLGDDGRTKLSEGPFSEVLRSAQEAIVLPPFVAIAIRPRPGVWEYVRVNVYELSVEQLSVSEYLQFKEELVDGRSDDRYTLELDFEPFNASFPRPNRSSSIGNGVLFLNRHLSSIMFRNKDCLEPLLDFLRAHKYKGHVMMLNDRVQSVSRLQSVLAKAEEYLSKLIPETPFSEFAYKLQEMGLEKGWGDTAQHVLEMIHLLLDILQAPDPSTLEMFLGRIPMVFNVVILSPHGYFGQANVLGLPDTGGQVVYILDQVRALENEMLLRIKKQGLDIDPKILIVTRLIPDAKGTTCNQRLERVSGTQHSHILRVPFRTEKGILKKWISRFDVWPYLETFTEDVASEIAAELHGTPDLVIGNYSDGNLVASLLAYKLGITQCNIAHALEKTKYPDSDIYWRKFEDKYHFSCQFTADLIAMNNADFIITSTYQEIAGSKNTVGQYESHTAFTLPGLYRVVHGIDVFDPKFNIVSPGADMSIYFTYSEKGKRLTSLHGSIEKLLYDPEQCDLHIGCLDDRSKPIIFSMARLDKVKNITGLVEWFGKSTKLRELVNLVVVAGYIDVKKSSDREEIQEIEKMHQLISSYNLSGQFRWISAQTNRARNGELYRYIADTGGAFVQPAFYEAFGLTVVEAMTCGLPTFATCHGGPAEIIENGLSGFHIDPYHPDQSAVVMVEFFERCKEDSGYWKKISDGGLRRIQERYTWKIYSERLMTLAGVYGFWKYVSKLERRETRRYLEMFYILKFRDLVKSVPRAVDDDH
>gnl_Musac_v1_GSMUA_Achr6T10890_001
MPQRTLTRAHSVRERIGDSLSSHPNELVALFSRFINQGKGMLQPHQLLAEYAAAFSEADREKLKDGAFEDVIKAAQEAIVIPPWVALAIRPRPGVWEHVRVNISELAVEELTVPEYLHFKEELVDGSSQNNNFVLELDFEPFNASFPRPSLSKSIGNGVQFLNRHLSSKLFHDKESMYPLLNFLRQHNYKGMSMMLNDRIQSLSALQAALRKAEQHLLSIPSATPYSEFNHRFQELGLEKGWGDTAQRVYENIHLLLDLLEAPDPCTLENFLGTIPMMFNVVILSPHGYFAQANVLGYPDTGGQVVYILDQVRALENEMLLRIKRQGLDITPRILIVTRLLPDAVGTTCGQKLEKVIGTEHTHILRVPFRTENGIVRKWISRFEVWPYLETYTEDVANELAGELQTTPDLIIGNYSDGNLVSTLLAHKLGVTQCTIAHALEKTKYPNSDIYWKKFENQYHFSCQFTADLIAMNHADFIITSTFQEIAGSKDTVGQYESHTAFTLPGLYRVVHGIDVFDPKFNIVSPGADLSIYFPYTEKQKRLTSLHPEIEELLFNPEDNTEHKGVLNDTKKPIIFSMARLDRVKNLTGLVEFYGRNERLKELVNLVVVCGDHGKESKDLEEQAEFKKMYDLIEKYNLNGHIRWISAQMNRVRNGELYRYIADTKGAFIQPAFYEAFGLTVVESMTCGLPTFATVHGGPGEIIVDGVSGFHIDPYQGDKAAEIIVNFFEKCKEDPTHWDKISLGGLKRIEEKYTWKLYSERLMTLSGVYGFWKYVSNLDRRETRRYLEMFYALKYRNLAKSVPLAVDGEAINGSK
>gnl_Musac_v1_GSMUA_Achr10T18660_001
MSQRTLTRAHSFRERIGDSLSSHPNELVALFSRFIQQGKGMLQPHQLLAEYAAVFSEADKEKLKDGAFEDVIKAAQEAIVIPPRVALAIRPRPGVWEYVRVNISELAVEELTVPEYLQFKEELVDESTQNNNFVLELDFEPFNASFPRPSLSKSIGNGVQFLNRHLSSKLFHDKESMYPLLNFLRKHNYKGMSMMLNDRIQSLSALQAALRKAEQHLLSIASDTPYSEFNHRFQELGLEKGWGDTAQRVYENIHLLLDLLEAPDPCTLENFLGIIPMMFNVVILSPHGYFAQANVLGYPDTGGQVVYILDQVRALENEMLLRIKRQGLDITPRILIVSRLLPDAVGTTCGQRLEKVLGTEHTHILRVPFRTENGIIRKWISRFEVWPYLETYTEDVANELAGELQATPDLIIGNYSDGNLVSTLLAHKLGVTQCTIAHALEKTKYPNSDIYWKKFENQYHFSCQFTADLVAMNHADFIITSTFQEIAGSKDTVGQYESHTAFTLPGLYRVVHGIDVFDPKFNIVSPGADLSIYFPYTEKHKRLTSLHPEIEELLFNPEDNTEHKGVLNDTKKPIIFSMARLDRVKNLTGLVEFYGRNERLKELVNLVVVCGDHGKESKDLEEQAEFKKMYSFIEKYNLHGHIRWISAQMNRVRNGELYRYIADTKGAFVQPAFYEAFGLTVVESMTCGLPTFATVHGGPGEIIVDGVSGFHIDPYQGDKAAEIIVNFFEKCKEDPTCWDKISQGGLKRIEEKYTWKLYSERLMTLSGVYGFWKYVSNLDRRETRRYLEMFYALKYRNLAESVPLAVDGEAAVNGAK
>gnl_Nelnu_v1.0_NNU_015467-RA
MAPKLGRVPSIRERVEDTLSAHRNELVSLLSRYMGQGKGILQPHHLTDELANVVGDDKGRKKLTEGPFSEVLRSAQEAIVLPPFVAIAVRPRPGVWEYVRVNVYELTVEQLNVSEYLHFKEQLVCNSFNDKFVFELDFEPFNATFPRPSRSSSIGNGVQFLNRHLSSSMFRNKDCLEPLLDFLRAHKNKGHALMLNDRIQSLSRLQHNLAKAEEYLSKLPPDTPYSDFEHIFQEWGFEKGWGDNATRVSEMVRLLLDILQAPDPSTLETFLGRIPMVFNVVIVSPHGYFGQANVLGLPDTGGQIVYILDQVRALENEMLLRLQRQGLNNVTPRILIVTRLIPDANGTTCNQRLERISGTENTHILRVPFRTEKGILRKWISRFDVWPYLEKFTEDASSEIAAELQGIPDLIIGNYSDGNLVASLLAHRLGITQCTIAHALEKTKYPDSDIYWRKFEDKYHFSCQFTADLIAMNHADFIITSTYQEIAGTSSVCASFNTCIASSNKTCHCFNLYSIYFSKNTVGQYESHASFTLPGLYRVVHGIDVFDPKFNIVSPGADMTIYFPYSDKEKRLTALHGSIEKLLYDPEQNDEHIGTLSDHSKPIIFSMARLDQVKNITGLVEFYGRNSRLRELANLVVVAGYNDVKKSNDREEIEEIEKMHGLIKQYNLDGQFRWLSGQTNRARNGELYRYIADTRGAFVQPAFYEAFGLTVVEAMTCGLPTFATCHGGPAEIIEHGISGFNIDPYHPDQAAALMVDFFEQCKNDPDHWIKISEAGLQRICERYTWNIYSERLMTLAGVYGFWKYVSKLERRETRRYLEMFYILKFRDLVKSVPLAVDDEN
>gnl_Nelnu_v1.0_NNU_009162-RA
MATPKFGRVPSIRERIEDTLSAHRNELVSLLSRYMDQGKGILQPHHLLDELANDVGEDKGRKKLTDSPFSEILKSAQEAIVLPPFVAIAVRPRPGIWEFVRVNVHELSVEQLGVAEYLRFKEELVNGDFNNHFVLELDFEPFNATFPRPSQSSFIGNGVQFLNRHLSSVMFRNRDCLEPLLDFLRAHKYKGHEWGFEKGWGNNAKRVSEMVHLLLDIIQAPDPSNLETFLGRIPMVFNVVVVSPHGYFGQANVLGLPDTGGQGYMNVINVYLFSVISVQIVYILDQVRSLENEMLLRIQEQGLNITPRILIVTRLIPDAKGTTCNQRLERISGTQHTHILRVPFRTEKGILQKWISRFDVWPYLEAFTEDASSEIAAELQGIPDLIIGNYSDGNLVATLLSYKLGITQSSVYLVKTVLLNFKILHSKMQCTIAHALEKTKYPDSDIYWKKFEEKYHFSCQFTADLIAMNNADFIITSTYQEIAGRQFNALCFSKNTVGQYESHMAFTLPGLYRVVHGIDVFDPKFNIVSPGADMSIYFPYLEKEKRLTALHDSIEKLIYDPEQNDEHIGTLTDHSKPILFSMARLDKVKNITGLVDCYGRSSKLRELVNLVVVAGYNDTKKSKDREEIAEIEKMHGLMKQYNLDGQLRWISAQMNQARNGELYRYIADTKGAFVQPAFYEAFGLTVVEAMTCGLPTFATCHGGPAEIIKHSVSGFHIDPYHPDEAATVMVDFFEQCKNDPGYWNKISNAGLQRIHERYTWKIYSERLMTLAGVYGFWKYVSKLERRETRRYLEMFYLLKFRDLVKSVPLAIDDEH
>gnl_Nelnu_v1.0_NNU_017063-RA
MEIIVLPPWVALAVRPRPGVWDYIRVNVNALAVEELTVAEYLQFKEDLVNGSPKDNFVLELDLEPFNASFPKPTLSKSIGNGVEFLNRHLSAKLFHDKDSLHPLLDFLRVHHYRGKTMMLNDRIQNLNTLQSVLRKAEEYLSTVPPDTPYSEFDHRFQELGLEKGWGDTAERVLEMINLLLDLLEAPDPCTLEKFLGKIPMVFNVVILSPHGYFAQNNVLGYPDTGGQVVYILDQVRALESEMLQRIKQQGLDIVPRILIVTRLLPDAVGTTCGQRLEKVFGTEHCSILRVPFRTEKGIVRKWISRFEVWPYLETYTEDVANEIAGELQAKPDLIIGNYSDGNLVASLLAHKLGVTQCTIAHALEKTKYPDSDIYWKNLDDKYHFSCQFTADLFAMNHTDFIITSTFQEIAGSKDTVGQYESHTAFTLPGLYRVVHGIDVFDPKFNIVSPGADMSIYFPYTEEENRLTSLHPEIEELLYSKVENEEHLCVLNDRSKPIIFSMARLDRVKNMTGLVEWYGKNTRLRELVNLVVVAGDRRKESKDNEEKEEMKKMYGLIEKYKLNGQFRWISSQMNRVRNGELYRYIADTKGAFVQPAFYEAFGLTVVEAMTCGLPTFATCHGGPAEIIVHGKSGFHIDPYQGDRAAELLVHFFEKCKEDPSHWEKISQGGLKRIHEKYTWQIYSERLMTLSGVYGFWKYVSKLERRETRRYLEMFYALKYRKLAQMVPLAVDE
>gnl_Nelnu_v1.0_NNU_026120-RA
MAERVLARVHSLRERLGETLAAQRNELLILLSRIEGHGKGIMQPHHLLEELEKIPEGDRQKLVDGVFGDVIRSTQEAIVLPPWVALAVRPRPGVWDYIRVNINALVVEELTESQYLQFKEELVNGSSKENFVLELDLEPFTASFPKPTLSKFIGNGVEFLNRHLSAKMFHDKDSLHPLLDFLRAHQYKGKTMMLNDRIQNLDTLQSVLRKAEEYLSTLPPDTPYSEFDHRFQELGLEKGWGDTAERVLEMINLLLDLLEAPDPFTLEKFLGKIPMVFNVVILSPHGYFAQANVLGYPDTGGQVVYILDQVRALENEMLQRIKHQGLDIIPRILIVTRLLPDAVGTTCGQRLEKVFGTEHCHILRVPFRTKKGVVRRWISRFEVWPYLETFTEDVANEIIGELQAKPDFIIGNYSDGNLVASLLAHKLGVTQCTIAHALEKTKYPDSDIYWKEFEEKYHFSCQFTADLFAMNHTDFIITSTFQEIAGSKDTVGQYESHTAFTLPGLYRVVHGIDVFDPKFNIVSPGADMTIYFPYTEQEKRLTALHPEIEDLLYSKVENTEHLCVLNDRNKPIIFSMARLDRVKNITGLVEWYGKNARLRELVNLVVVAGDRRKESKDLEEQSEMKKMYGLIEKYNLNGQFRWISSQMNRVRNGELYRYIADTKGAFVQPAFYEAFGLTVVESMTCGLPTFATCHGGPAEIIVHGKSGFHIDPYHGDRAAELLVNFFEKSKEDPTYWEKISQGGLQRIHEKYTWQIYSGRLMTLAGVYGFWKYVSKLDRRETRRYLEMFYALKYRKLAEMVPLAVED
>gnl_Orysa_v7.0_LOC_Os07g42490.1
MGETTGERALTRLHSMRERIGDSLSAHTNELVAVFSRLVNQGKGMLQPHQIIAEYNAAIPEGEREKLKDSALEDVLRGAQEAIVIPPWIALAIRPRPGVWEYLRINVSQLGVEELSVPEYLQFKEQLVDGSTQNNFVLELDFEPFNASFPRPSLSKSIGNGVQFLNRHLSSKLFHDKESMYPLLNFLRAHNYKGMTMMLNDRIRSLDALQGALRKAEKHLAGITADTPYSEFHHRFQELGLEKGWGDCAQRVRETIHLLLDLLEAPEPSALEKFLGTIPMVFNVVILSPHGYFAQANVLGYPDTGGQVVYILDQVRAMENEMLLRIKQQGLNITPRILIVTRLLPDAHGTTCGQRLEKVLGTEHTHILRVPFRTENGTVRKWISRFEVWPYLETYTDDVAHEISGELQATPDLIIGNYSDGNLVACLLAHKLGVTHCTIAHALEKTKYPNSDLYWKKFEDHYHFSCQFTADLIAMNHADFIITSTFQEIAGNKETVGQYESHMAFTMPGLYRVVHGIDVFDPKFNIVSPGADMSIYFPFTESQKRLTSLHLEIEELLFSDVENTEHKFVLKDKKKPIIFSMARLDHVKNLTGLVELYGRNPRLQELVNLVVVCGDHGKESKDKEEQAEFKKMFNLIEQYNLNGHIRWISAQMNRVRNGELYRYICDMRGAFVQPALYEAFGLTVIEAMTCGLPTFATAYGGPAEIIVHGVSGYHIDPYQNDKASALLVEFFEKCQEDPNHWIKISQGGLQRIEEKYTWKLYSERLMTLSGVYGFWKYVTNLDRRETRRYLEMLYALKYRKMATTVPLAIEGEASTK
>gnl_Orysa_v7.0_LOC_Os03g28330.4
MGEAAGDRVLSRLHSVRERIGDSLSAHPNELVAVFTRLVNLGKGMLQAHQIIAEYNNAISEADREKLKDGAFEDVLRSAQEGIVISPWVALAIRPRPGVWEYVRVNVSELAVELLTVPEYLQFKEQLVEEGTNNNFVLELDFEPFNASFPRPSLSKSIGNGVQFLNRHLSSKLFHDKESMYPLLNFLRAHNYKGMTMMLNDRIRSLSALQGALRKAEEHLSGLSADTPYSEFHHRFQELGLEKGWGDCAKRSQETIHLLLDLLEAPDPSTLEKFLGTIPMVFNVVIMSPHGYFAQANVLGYPDTGGQVVYILDQVRAMENEMLLRIKQQGLNITPRILIVTRLLPDATGTTCGQRLEKVLGTEHTHILRVPFRTENGIVRKWISRFEVWPYLETFTDDVAHEIAGELQANPDLIIGNYSDGNLVACLLAHKMGVTHCTIAHALEKTKYPNSDLYWKKFEDHYHFSCQFTTDLIAMNHADFIITSTFQEIAGNKDTVGQYESHMAFTMPGLYRVVHGIDVFDPKFNIVSPGADMSIYFPYSESRKRLTSLHPEIEELLYSEVDNNEHKFMLKDRNKPIIFSMARLDRVKNLTGLVELYGRNPRLQELVNLVVVCGDHGNPSKDKEEQAEFKKMFDLIEQYNLNGHIRWISAQMNRVRNGELYRYICDTKGAFVQPAFYEAFGLTVVESMTCGLPTFATAYGGPAEIIVNGVSGFHIDPYQGDKASALLVEFFEKCQEDPSHWTKISQGGLQRIEEKYTWKLYSERLMTLTGVYGFWKYVSNLERRETRRYLEMLYALKYRTMASTVPLAVEGEPSNK
>gnl_Orysa_v7.0_LOC_Os03g22120.1
MSGPKLDRTPSIRDRVEDTLHAHRNELVALLSKYVSQGKGILQPHHILDALDEVQSSGGRALVEGPFLDVLRSAQEAIVLPPFVAIAVRPRPGVWEYVRVNVHELSVEQLTVSEYLRFKEELVDGQYNDPYILELDFEPFNASVPRPNRSSSIGNGVQFLNRHLSSIMFRNKDCLEPLLDFLRGHRHKGHVMMLNDRIQSLGRLQSVLTKAEEHLSKLPADTPYSQFAYKFQEWGLEKGWGDTAGYVLEMIHLLLDVLQAPDPSTLETFLGRIPMIFNVVVVSPHGYFGQANVLGLPDTGGQIVYILDQVRALENEMVLRLKKQGLDFTPKILIVTRLIPEAKGTSCNQRLERISGTQHTYILRVPFRNENGILRKWISRFDVWPYLEKFAEDAAGEIAAELQGTPDFIIGNYSDGNLVASLLSYKMGITQCNIAHALEKTKYPDSDIYWTKYDEKYHFSCQFTADIIAMNNADFIITSTYQEIAGSKNTVGQYESHTAFTLPGLYRIVHGIDVFDPKFNIVSPGADMSIYFPYTEKAKRLTSLHGSLENLISDPEQNDEHIGHLDDRSKPILFSMARLDRVKNITGLVEAYAKNARLRELVNLVVVAGYNDVKKSKDREEIAEIEKMHELIKTYNLFGQFRWISAQTNRARNGELYRYIADTHGAFVQPAFYEAFGLTVVEAMTCGLPTFATVHGGPAEIIEHGISGFHIDPYHPDQAANLIADFFEQCKQDPNHWVEVSNRGLQRIYEKYTWKIYSERLMTLAGVYGFWKYVSKLERRETRRYLEMFYILKFRELAKTVPLAVDEAH
>gnl_Orysa_v7.0_LOC_Os06g09450.2
MAAKLARLHSLRERLGATFSSHPNELIALFSRYVNQGKGMLQRHQLLAEFDALIEADKEKYAPFEDILRAAQEAIVLPPWVALAIRPRPGVWDYIRVNVSELAVEELSVSEYLAFKEQLVDGHTNSNFVLELDFEPFNASFPRPSMSKSIGNGVQFLNRHLSSKLFQDKESLYPLLNFLKAHNHKGTTMMLNDRIQSLRGLQSSLRKAEEYLMGIPQDTPYSEFNHRFQELGLEKGWGDCAKRVLDTIHLLLDLLEAPDPANLEKFLGTIPMMFNVVILSPHGYFAQSNVLGYPDTGGQVVYILDQVRALENEMLLRIKQQGLDITPKILIVTRLLPDAVGTTCGQRVEKVIGTEHTDILRVPFRSENGILRKWISRFDVWPFLETYTEDVANEIMREMQAKPDLIIGNYSDGNLVATLLAHKLGVTQCTIAHALEKTKYPNSDIYLDKFDSQYHFSCQFTADLIAMNHTDFIITSTFQEIAGSKDTVGQYESHIAFTLPGLYRVVHGIDVFDPKFNIVSPGADMSVYFPYTEADKRLTAFHPEIEELLYSEVENDEHKFVLKDKNKPIIFSMARLDRVKNMTGLVEMYGKNAHLRDLANLVIVCGDHGNQSKDREEQAEFKKMYGLIDQYKLKGHIRWISAQMNRVRNGELYRYICDTKGVFVQPAFYEAFGLTVIEAMTCGLPTIATCHGGPAEIIVDGVSGLHIDPYHSDKAADILVNFFEKCKQDSTYWDNISQGGLQRIYEKYTWKLYSERLMTLTGVYGFWKYVSNLERRETRRYIEMFYALKYRSLASAVPLAVDGESTSK
>gnl_Phavu_v2.1_Phvul.003G127500.1
MAADRLTRVHSLRERLDETLSANRNEILALLSRIEAKGTGILQHHQVIAEFEEIPEESRQKLIDGAFGEVLRSTQEAIVLPPWVALAVRPRPGVWEYLRVNVHALVVEVLQPAEYLRFKEELVDGSSNGNFVLELDFEPFTASFPRPTLNKSIGNGVQFLNRHLSAKLFHDKESLHPLLEFLRLHSVNGKTLMLNDRIQNPDALQHVLRKAEEYLGTVPPETPYSEFEHKFQEIGLERGWGANAELVLESIQLLLDLLEAPDPCTLETFLGRIPMVFNVVILSPHGYFAQDNVLGYPDTGGQVVYILDQVRALENEMLHRIKQQGLDIVPRILIITRLLPDAVGTTCGQRLEKVFGTEHSHILRVPFRTENGIVRKWISRFEVWPYLETYTEDVAHELAKELQGKPDLIVGNYSDGNIVASLLAHKLGVTQCTIAHALEKTKYPESDIYWKKLEERYHFSCQFTADLFAMNHTDFIITSTFQEIAGSKDTVGQYESHTAFTLPGLYRVVHGIDVFDPKFNIVSPGADQTIYFSHKETSRRLTSFHPEIEELLYSSVENEEHICVLKDRTKPIIFTMARLDRVKNITGLVEWYGKNEKLRELVNLVVVAGDRRKESKDLEEKAEMKKMYSLIETYKLNGQFRWISSQMNRVRNGELYRVISDTRGAFVQPAVYEAFGLTVVEAMTCGLPTFATCNGGPAEIIVHGKSGFHIDPYHGDRAADLLVEFFEKCKVEPSHWDTISQAGLQRIEEKYTWQIYSQRLLTLTGVYGFWKHVSNLDRLESRRYLEMFYALKYRKLAESVPLAVE
>gnl_Phavu_v2.1_Phvul.009G223800.1
MAHHPLTHSHSFRERIDETLSGNRNEILALLSRLEGKGKGILQHHQIIAELEEIPEEHRKKLQDGAFGEVLRSTQEAIVLPPFVALAVRPRPGVWEYLRVNAHVLAVDELRPAEYLRFKEELVEGSSNGNFVLELDFEPFNASFPRPTLNKSIGNGVEFLNRHLSAKLFHDKESMQPLLEFLRLHSYKGTTMMLNDKVQNLNSLQHVLRKAEEYLTSVAPATPYSEFENRFREIGLERGWGDTAERVLEMIQLLLDLLEAPDPFTLETFLGRVPMVFNVVILSPHGYFAQDNVLGYPDTGGQVVYILDQVRALENEMLNRIKKQGLDITPRILIITRLLPDAVGTTCGLRLERVYDTEYCDILRIPFRTEEGIVRKWISRFEVWPYLETYAEDVAVELGKELQAKPDLIVGNYSDGNIVASLLAHKLGVTQCTIAHALEKTKYPESDIYWKKFEEKYHFSCQFTADLFAMNHTDFIITSTFQEIAGSKDTVGQYESHTAFTLPGLYRVVHGIDVFDPKFNIVSPGADMGIYFPYTETERRLTNFHAEIEELLYSSVENEEHICVLKDRNKPIIFTMARLDRVKNITGLVEWYGKNARLRELVNLVVVAGDRRKESKDLEEKAEMKKMYGLIETYKLNGQFRWISSQMNRVRNGELYRVICDTKGAFVQPAVYEAFGLTVVEAMTCGLPTFATFNGGPAEIIVDGKSGYHIDPYHGDRAAEILVDFFEKSKADPSHWDKISQGGLKRIQEKYTWQIYSDRLLTLTGVYGFWKHVTNLERRESKRYLEMFYALKYRKLAESVPLAIEE
>gnl_Phavu_v2.1_Phvul.009G250800.1
MDRASSVRERMKDTFSKYRNELISLLSRYVAGGKGLLQPHDLLDHVKKILQEDEGMQKLKESSFVKDLESAQEAIVLPPFVSIALRPRCGVWEYFRVNAFELSVDSLNVAEYLRFKEELVDGECNDKYMLELDFEPFNATFPRPTRSSSIGNGVQFLNRHLSSFMFLFNHLETLIFICITFSPLHRNLRLPIYHIFSQAMMVNDRIHNISKLQSSMARAEEILSNLPPHTPYSDFEYELQGLGFERGWGDTAEKVLEMVHLLLDIIQAPDPNTLESFLGRIPMVFNVVIVSPAGYFGQVNILGLPDTGGQIVYILDQVRALEKEMVVRIQKQGLDVSPKILIVTRLIPEAKGTTCNQRLERVSGTEHSYILRVPFKTKNGILRKWISRFDMWPYLETFAEDASHEIAAELQGIPDLIIGNYSHGNLVATLLSYKLGITQCNIAHSLEKTKHPGSDIYWKKYEDKYHFTCQFTADLIAMNSADFIITSTYQEIAGSKNNVGQYESHSAFTLPGLYRVVHGIDVFDPKFNIVSPGADMRIYFPFSDKEKRLTSLHGSIQKLLYGDEQNEEHVGLINDRAKPIIFSMAKLDQVKNISGLVECFGKSSKLRELVNLVVVGGNIDVQKSRDSEEMQEIKKMHSLIEKYNLHGQFRWIKAQVNRARNGELYRCIADVKGAFVQPAFYEGFGLTVVEAMTCGLPTFATCHGGPAEIIEHGVSGFHIEPHHPDEVAANLIKFFEECQHDPGYWNKISDAALNRIHERYTWKIYSERLLTLAGVYGFWKHVSKLERRETRRYLEMFYILKFRDLVSYSLLVN
>gnl_Phavu_v2.1_Phvul.001G209600.1
MAKQPSKPTLGRLPSIRDRVQDTLSAHRNELISLLSRYVAQGKGILQPHNLIDELDNIPGDEQAKLDLKNGPFGEIVRAAQEAIVLPPFVAIGVRPRPGVWEYVRVNVSELSVEQLSVSEYLSFKEELVDGKSNDNFVLELDFEPFNASFPRPSRSSSIGNGVQFLNRHLSSNMFRNKDSLEPLLDFLRAHKYKGHALMLNDRIHNISKLQAALAKTEDYLSKIPRDTPYSEFEYVLQGMGFERGWGDTAQRVLETMHLLLDILQAPDPSTLETFLGRVPMVFNVVILSPHGFFGQANVLGLPDTGGQVVYILDQVRALENEMLLRIKKQGLDFTPRILIVTRLIPDAKGTTCNQRLERVSGTDHTHILRVPFRSESGTLRKWISRFDVWPYLETYAEDVASEIAAELQGYPDFIIGNYSDGNLVASLLAYKMGVTQCTIAHALEKTKYPDSDLYWKKFDDKYHFSCQFTADLIAMNNADFIITSTYQEIAGTKNTVGQYESHTGFTLPGLYRVVHGIDVFDPKFNIVSPGADMSMYFPYSEKQKRLTSLHGSIEQLLYDTAQSDEYTGSLNDKSKPIIFSMARLDRVKNITGLVECFAKNSKLRELVNLVIVAGYIDVKKSSDREEIAEIEKMHGLMKEYKLNGDFRWIAAQTNRARNGELYRYIADTQGAFVQPAFYEAFGLTVVEAMTCGLPTFATSNGGPAEIIEHGISGFHIDPYHPEQASELLVEFFQKCKKDPSHWKKISEAGLQRIYERYTWKIYSERLMTLAGVYSFWKYVSKLERRETRRYIEMFYILKFRDLAKSVPLAKDDAS
>gnl_Phypa_v3.3_Pp3c10_11330V3.1
MAANGVAPKKPVLQRLNSIQERVQSAVQEHRNVIIDLLSRYVKQGRTHLQPHHIVDELNSLTEADRVTEIKDSAFGLLLLNCQEAIVLPPWLGLAVRPRPGIWEYLRINVEELILEELSVSEYLGFKEQLANSTDVRDPFLLELDMAPFNSNFPRMTRPSSIGHGVEFLNRHLSLKLFQTADGIEPLFQFLRMHTYRGQTLMLNDRITSLRRLRPQLVKADDILSKLPEDTPFTDFAHKLQELGLEKGWGNTAGRVVETIKLLEDLLQAPDPDTLEKFLARIPMVFSVVIVTPHGYFGQDGVLGLPDTGGQVVYILDQVRALENEMLENLQLQGLDIVPKIVILTRLIPNAFGTTCNQRIEKVHGSRFSHILRIPFRNDGQILKNWISRFDVYPYLETYAQEAASEICADLSGPPDLIIGNYTDGNLVATLLCQHLGVTQCTIAHALEKTKYPDSDIYWKNFEEKYHFSCQFTADLIAMNHADFIITSTYQEIAGSAKTVGQYESHQAFTMPSLYRVVNGIDVFDPKFNIVSPGADMTVYYPFTDKQHRLTKLHPAIEKLLFSSDQTDEHVGIIDKDKPILFTMARLDRVKNLTGLVELYGKNEKLREMTNLVIVGGEIDPAKSKDREEVKEIEKMHSFIKQYNLHNHFRWIRSQTNRVQNGELYRYIADAGGVFVQPALYEGFGLTVVEAMTCGLPTFATMHGGPAEIIVNGISGFHIDPYHPEGVAEVLVSFFEKVKTDPGVWTRISEAALQRIYSNFTWKLYAERLMTLTHVYGFWKYVSNLQRRESKRYLEMFYTLKYRELVKTVPLSSDNESPEEKTDKKAHMGPPTDAALVGVPLAAGEITKAILESTAIH
>gnl_Phypa_v3.3_Pp3c19_5850V3.1
MSQPRPTLRRLTSLKERVESSLQEHRNELLHLLQGYVAQGRSILQPHHLQDQLAAVHDAAHIQDTAIGKLLQNCQEAMVSPPWVGFAVRPRPGIWEYVRINVEELIVEELSVSEYLGFKEQLSLGSDSIDLYVLELDFEPFNAHFPRMTRPSSIGHGVQFLNRHLSSKLFQNPESMEPLFQFLRLHTYRGETLMLNERIATFSRFRPQLVRAEEALSKLPEDTPFSSFAHRLQELGLEKGWGNTAGRVLQTLKLLLDLLQAPDPDTLEKFLARIPMIFTVCIVSPHGYFGQAGVLGLPDTGGQVVYILDQVRALENQMLENLQLQGLDFKPQIVILTRLIPNANGTTVNQRIEKVSGTQHSRILRVPFQHEGNILKNWISRFDVYPYLENYAQDAAREVLGELQGRPDLIIGNYSDGNLVATLLSHYLDVTQCIIAHALEKTKYPDSDIYWKDFEEKYHFSCQFTADLIAMNSADFIITSTYQEIAGSADTVGQYESHQAFTMPGLYRVVNGIDVFDPKFNIVSPGADMNIYYPFADKERRLTSLQESIEELLYSPEQTDEHIGLIDKEKPILFSMARLDRVKNLTGLVEMYGKNQKLKEFVHLVIVGGEINPSKSKDREEVREIEKMHNLIKRYKLENNFRWIRSQTNRIRNGELYRYIADSQGAFVQPALYEGFGLTVVEAMTSGLPTFATSHGGPAEIIEHGISGYHIDPYYPDEAAEQIVAFFEKCKNEPGLWNKVSEAGLQRIYSSYTWKIYAERLMTLSAVYGFWKYVSKLHRQEARRYLEMFYILKFRELARTVPLSKDDEDVLEKVEKKAQLGPGVGAIVGEAATAVEARKAVTGHT
>gnl_Phypa_v3.3_Pp3c5_19770V3.1
MDGIATQAGALPRMTSMNKKIQGSLDDHRNENLRILSKLTAKRKALMQPHEVIDELNKAAEESGSLKIMDGPLARVFSLCQEAIVLAPWVGLALRPRPGLWEYMRINVEEMIVEELTTSEYLSFKECLADENRCNDLYVLELDIEPFNVGFPRMTRPQSIGNGVQFLNRHLSSRLFRDADSMEPLVEFMRVHKYKDQTLLLNESITNVVRLRPALIKAEEYLIKLPNDQPLKDFYSKLQELGLERGWGDTAGRVLEMIHLLLDLLQAPDPDILEKFLARIPIVFSVAIISPHGYFGQSNVLGMPDTGGQVVYILDQVRAMEKEMLKNIKLQGLDIEPQIVVVTRLIPNANGTTCNQRIEQIEGTKHSRILRVPFRNENGILHNWISRFDVYPFLENFVYDVAQELTVELPGKPDFIIGNYTDGNLVASLLCHQLGVTQCNIAHALEKTKYPDSDIYWKKFEEKYHFSCQFTADLIAMNQADFIITSTYQEIAGSEDTVGQYESHVAFSLPGLYRVVNGIDVFDPKFNIVSPGADTIVYFSFTEKDRRLTDLHDKIEKLLYDPEQTAEHIGSLKDRNKPILFSMARLDKVKNISGLVEMFAKNPRLRELVNLVVVAGNIQKEKSKDREEMAEIDKMHNLMKEYELDGDFRWLCAQTDRVLNGELYRYIADSHGAFVQPALYEGFGLTVIEAMTCGLPTFATCHGGPKEIVVSDVSGFHIDPFHPESASKIIVDFFERCTKEKDYWTKLSDGGLERIRTKYTWEIYAERLLTLSRVYGFWKFVSKLGRRETRRYLEMFYILKFRELVKTVPVASDDKSYLKEQEKKV
>gnl_Phypa_v3.3_Pp3c1_33460V3.1
MATQPALRRLNSIQERVQKVVQSNRNLILDLLSRYVKQGRTILQPHHLLDELNNLGDADQVAEIKDSAFGNLLQNCQEAMVLPPWVGFAVRPRPGIWEYVRINVEELTLEELSVSEYLSFKEQLANGTDGEDPFVLELDFAPFNANFPHMTRPSSIGHGVQFLNRHLSSKLFHTPDSMEPLFEFLRMHTYRGQTLMLNDRIASLVRLRPQLVKAEEALSKLPEKTPFADFAHQLQGLGLEKGWGNSAGRALETIKMLQDLLQAPDPDTLEKFLARIPMVFSVVIVSPHGYFGQEGVLGLPDTGGQVVYILDQVRALENEMLENLQLQGLDIIPQIVILTRLIPNAIGTTCNQRIEKVTGSRFSHILRIPFRHDGKVLNNWISRFDVYPYLETYAQEAAREISTDLAGPPDLIIGNYSDGNLVATLMCQQLGVTQCTIAHALEKTKYPDSDIYWKKFEEKYHFSCQFTADLIAMNHADFIITSTYQEIAGSAKTVGQYESHQAFTMPGLYRVVNGVNVFDPKFNIVSPGADMDVYFPYTDKERRLTKLHPTIEDLLFGTEQSDEHIGVIDKSKPILFTMARLDKVKNLTGLVELYGKNNKLKELTNLVIVGGEINPAKSKDREEVKEIAKMHDFIKEYNLHNSFRWIRSQTNRVQNGELYRYIAEAGGVFVQPALYEGFGLTVVEAMTCGLPTFATLHGGPAEIIEHGISGFHIDPYHPDEVADELVTFFEKVKSDSSFWTKISEAALQRIYSSFTWKLYAERLMTLTRVYGFWKYVSNLHRREARRYLEMFYTLKFRELVKTVPLSKDDEGPEEKTETKARLGPGQAAIVGTPASA
>gnl_Pinta_v2.0_PITA_000037176-RA
MASSMQRSESITDALPEIVRQNRFLLRKLFPRYAVEGKRILHPQQLIEELAAVIESQDERKKILQGAFGHILECAQEAVVVPPFIGFAIRTKPGIWEYVRVNVENLSTYQLTVAEYLQLKECLVDERWYLVSSVSANAEFEVRMPPWSNDEYALELDFECFNASFPRMRRPSSIGNGIHFLSKHLSSRLFRDGDSMQPLLDYMQEHKYQGQKFMVNESINSLPKLQSALSKAEDILSNLPKDTRYEEFDYGFQNIGLARGWGDNAGRALDMIQSVLKNLEAPDPAILEKFLGKIPTVFSVVIFSPHGYFGQADVLGLPDTGGQVVYILDQVKALEEEMLLRIKQQGLEITPQIIVVTRLIPEAQGTKCNQKIEKILNTQHSQILRVPFRTEKGVLRHWVSRFDVWPYLETFAEDSSKEIIAKLQDKPDLIIGNYSDGNLVASLVSKKLEVTQCNIAHALEKTKYADSDINWKKFDEKYHFSCQFTADILAMNHADFIITSTYQEIAGSKDTVGQYESHAAFTLPGEYRVVSGIDVFNAKFNIVSPGADMSIYFPYTEKQRRLTAFHESIQELLFNPTESTEHIGFFSDRKKPIIFSMARLDRVKNLSGLVEWFGKNERLRKLVNLAVVGGFIDSSKSKDREEIAEIEKMHGLIKKYSLRGNFRWICAQKDRVRNGELYRYIADTKGAFIQPALYEAFGLTVIEAMTCGLPTFATSKGGPAEIIVDGLSGFHIDPNNEDETSDKIANFFERCKREPSYWNKVSDGGLQRIYESYTWKIYAENLINLASVYRFWKYISNREMHQSQRYMEMFYILKYRNLVKNFPTAKEESEAQIIEKGTRPAAEDNKADRRAAGKSGIKRILSACVSTCGMPNCGEDSLLKEKEPT
>gnl_Pinta_v2.0_PITA_000032506-RA
MVSARLTRSLSSRERVEDTLSEHRNQLVALFSRYVAHGKKVLQPHEILDGLAAVIGENDEHQNFRDGLFGNVLRSTQEAIIIPPWVVLAVRPRPGVWEFVRVNVDELAVEQLSVAEYLEFKEQLVDGSVKDNYVLELDLEPFNASFPRPTQPSSIGSGVQFLNRHLSSRLFRDHESMQPLLDFLRAHKYQGQRLMLNERIQSLTKLRSSLVKTEENLSKLPKDTPYTEFEHNLQEMGLEKGWGDNAERVLDMIHLLLEILQAPDPSRLETFLGRIPMVFNVVILSPHGYFGQANVLGMPDTGGQVVYILDQVRALESEMLLKIKRQGLDITPQIIVVTRLIPEAHGTTCNQRIERISGTQYSRILRVPFRTEKGVLRHWVSRFDVWPYLERFAEDAGNEITAELKGQPDLIIGNYSDGNLVASLIAHKQGITQCNIAHALEKTKYPDSDIYWKRYEEKYHFSCQFTADIIAMNTADFIITSTYQEIAGSKDTVGQYESHSAFTLPGLYRVVHGIDVFDPKFNIVSPGADMQIYFPYTEKQHRLTALHGSIEALLFSPEQTAEHICVMNDHKKPIIFSMARLDRVKNMTGLVEWFAKNKRLRELVNLVVVAGDFDPSKSKDREEVAEIEKMHTLIKEYNLNGQFRWICAQKNRPALYEAFGLTVVEAMTCGLPTFATCKGGPAEIIPALYEAFGLTVVEAMTCGLPTFATCKGGPAEIIVDGVSGFHIDPYHGDSASERIADFFEKCKTDPSYWDTISNGGLQRIYERYTWKIYAEKLMTLAGVYGFWKYVSKLERRESFRYLEMFYILKYRNLVKTVPFSVEESTDGIEEKSA
>gnl_Poptr_v3.0_Potri.006G136700.1
MSVLTRVQSIRERLDETLKTHRNEIVALLTRIEGKGKGILQHHQIIAEFEAIPEEIRKILAGGAFSEVLRSTQEAIVLPPWVALAVRPRPGVWEYVRVNVQALVVEELRVAEYLHFKEELVDGGSNGNFVLELDFEPFSASFPRPTLSKYIGNGVEFLNRHLSAKLFHDKESLHPLLAFLKVHCHKGKNMMLNDRIHNLDSLQYVLRKAEEYLSSLKPETPYSQFEHKFQEIGLERGWGNTAERVLQMIQLLLDLLEAPDPCTLETFLGRIPMVFNVVIMSPHGYFAQDNVLGYPDTGGQVVYILDQVRALESEMLLRIKQQGLDITPRILIITRLLPDAVGTTCGQRLEKVYGSEHCDILRVPFRDEKGMVRKWISRFEVWPYLETFTEDVAAEIAKELQGKPDLIIGNYSDGNVVASLLAHKLGVTECTIAHALEKTKYPDSDIYWKKFDEKYHFSCQFTADLFAMNHTDFIITSTFQEIAGSKDTVGQYESHTAFTLPGLYRVVHGIDVFDPKFNIVSPGADESIYFPYTEKKLRLTSFHEEIEELLYSSVENDEHLCVLKDRNKPILFTMARLDRVKNLTGLVEWYGKNTKLRELANLVVVGGDRRKESKDIEEQAEMKKMYSHIEKYKLNGQFRWISSQMNRVRNGELYRYICDTKGAFVQPALYEAFGLTVVEAMTCGLPTFATCNGGPAEIIVHGKSGFHIDPYHGVQAAELLVDFFEKCKADPSYWDKISQGGLQRIQEKYTWKIYSQRLLTLTGVYGFWKHVSNLDHRESRRYLEMFYALKYRKLADSVPLTIE
>gnl_Poptr_v3.0_Potri.018G063500.1
MAERALTRVHSIRERVDETLKAHRNEIVALLTRIESKGKGILQHHQIVAEFEAIPEDTRKTLAGGAFAEVLRSTQEAIVVPPWIALALRPRPGVWEYIRLNVQALVVEELRVAEYLHFKEELVDGGCNGNFVLELDFEPFNASFPRPTLSKYIGNGVEFLNRHLSAKLFHDKESLHPLLAFLKVHCHKGKNMMLNDRIRNLDSLQYVLRKAEEFLSTLKPDTPYSQFEHKFQEIGLERGWGDTAERVLEMIRLLLDLLEAPDPCTLETFLGRIPMVFNVVIMSPHGYFAQDNVLGYPDTGGQVVYILDQVRALENEMLQRIKKQGLDIIPRILIITRLLPDAVGTTCGQRLERVYGSEHCDILRVPFRDGKGMVRKWISRFEVWPYLETFTEDVAAEIAKELQGKPDLIIGNYSDGNIVASLLAHKLGVTECTIAHALEKTKYPDSDIYWKKFDEKYHFSCQFTADLFAMNHTDFIITSTFQEIAGSKDTVGQYESHTAFTLPGLYRVVHGIDVFDPKFNIVSPGADESIYFPYTDEKRRLTSFHPEIDELLYSPVENEEHLCVLKDRNKPILFTMARLDRVKNLSGLVEWYGKNTKLRELVNLVVVGGDRRKESKDLEEQAEMKKMYSHIEKYNLNGQFRWISSQMNRVRNGELYRYICDTKGAFVQPALYEAFGLTVVEAMTCGLPTFATCNGGPAEIIVNGKSGFHIDPYHGEKAAELLVDFFEKCKVDPAHWDKISHGGLQRIQEKYTWQIYSQRLLTLTGVYGFWKHVSNLDRLESRRYMEMFYALKYRKLAESVPLTKE
>gnl_Poptr_v3.0_Potri.002G202300.1
MANPKLERIPSMRERVQDTLSANRNVLVSLLSRYVEQGKGILHPNNLIDELDNIVCDDAARLSLKDGPFSEVLKAAQEAIVLPPFVAVSIRPRPGVWEYVRVDVSQLNVEELTVSQYLRFKEELVDGPSNDPYVLELDFEPFNAAFPRPTRSSSIGNGVQYLNRHLSSNMFRNKDTLEPLLDFLRVHKYKGHALMLNDRIKSVSRLQSALLKAEEYISKLPSETLYTEFEYTFQGMGFERGWGDTAARVLEMMHLLLDILQAPDPSTLETFLGRVPMVFNVVILSPHGYFGQANVLGLPDTGGQIVYILDQVRALENEMLLRIQQQGLDFKPKILIVTRLIPDSKGTSCNQRLERVSGTEHTHILRVPFRSEHGILRKWISRFDVWPYLETFAEDAASEIVAELQGIPDFIIGNYSDGNLVASLLAYKMGVTQCTIAHALEKTKYPDSDIYWKKFDDKYHFSCQFTADVLAMNNADFIITSTYQEIAGTKTTVGQYESHTAFTLPGLYRVVHGINVFDTKFNIVSPGADMDIYFPYSDKQKRLTTLHGSIEKMLYDSEQTDDWIGTLTDKSKPIIFSMARLDRVKNISGLVECYGKNARLRELVNLVVVAGYIDVKKSNDREEILEIEKMHELMKKYKLDGQFRWLTAQTNRARNGELYRYIADTKGAFVQPAFYEAFGLTVVEAMTCGLPTFATCHGGPAEIIEHGVSGFHMDPYYPDQAAEFMADFFEKCKDDPSYWKKISDAGLQRIYERYTWKIYSERLMTLAGVYGFWKYVSKLERRETRRYLEMFYILKFRDLVSENCTFVNRGLALAIASQGTETPP
>gnl_Prupe_v2.1_Prupe.8G264300.1
MANRPKLTRALSVRERVEDTLDAHRNELVALLSRYVDQGKSILQPHDLLDELEKVISGDEAKQKLKDGPFSEVLKSTQEAIVLPPYVAIAVRPRPGVWEYVRVNVYELSVEELTVSEYLCFKEELVDGKSNNKFVLELDFEPFNASFPRPTRSSSIGNGVQFLNRHLSSVMFRNKDSLEPLLDFLRAHKYKGHALMLNDRIQSIPKLQSVLGKAEDYLSKLPPETPSSEFEYVLQGMGFERGWGDNAVHVLEMMHLLLDILQAPDPSILETFLGRVPMVFNVVILSPHGYFGQANVLGLPDTGGQIVYILDQVRALENEMLHRIQRQGLDIAPRILIVTRLIPDSKGTTCNQRLERVSGTEHTHILRVPFRSEKGVLRKWISRFDVWPYLETFAEDAASELTAELQGYPDFIIGNYSDGNLVASLLAYKMGVTQCTIAHALEKTKYPDSDIYWKKFEDKYHFSSQFTADLIAMNNADFIITSTYQEIAGTKNTVGQYESHSSFTLPGQYRVVHGIDVFDPKFNIVSPGADMAIYFPYSEKTKRLTSLHGSIEELLYDPVQNDVHIGTLDDRSKPLLFSMARLDRVKNISGLVECYAKNPKLRDLVNLVVVAGYIDVKKSKDREEIEEIEKMHGLLKEYKLNGQFRWISAQNNRARNGELYRYIADTRGAFVQPALYEAFGLTVVEAMTCGLPTFATCHGGPAEIIEHGKSGFHIDPYHPEQAGALMADFFERCKEDPSYWSTFSDAGLKRIYERYTWKIYSERLMTLAGVYGFWKYVSKLERRETRRYLEMFYILKFRDLASSVPSASDE
>gnl_Prupe_v2.1_Prupe.7G192300.1
MAERALTRVQSLRERLDVTLSAHRNEIVALLSRIVNKGKGFMQPHELVAEFEAIPESNRQKLLDGAFGEVLTHTQEVIVLPPWVALAVRPRPGVWEYIRVNVDALVVEELQVPEYLHFKEELVDGSANGNFVLELDFEPFNASFPRPTLSKSIGNGVEFLNRHLSAKLFHDKESMHPLLEFLRVHCYKGKNMMLNDRIHNVNELQHVLRKAEDYLSTIAPETPYKQFEDKLQKLGLERGWGDTAERVLEMIQLLLDLLEAPDPCTLEKFLGQIPMVFNVVILSPHGYFAQDNVLGYPDTGGQVVYILDQVRALETEMLKRIKQQGLDITPRIIILTRLLPDAVGTTCGERLEKVYNTEYSHILRVPFRTEKGIVRRWISRFEVWPYLETYAEDAIQELSKELHGKPDLIIGNYSDGNIVASLMAHKLGVTQCTIAHALEKTKYPDSDLYWKKLDDKYHFSSQFTADLIAMNHTDFIITSTFQEIAGSKDTVGQYESHTAFTLPGLYRVVHGIDVFDPKFNIVSPGADMSIYFPYSEKEKRLTSFHPEIEELLYSQVENKEHLCVLKDRNKPIIFTMARLDRVKNITGLVEWYGKNAKLRELVNLVVVAGDRRKESKDNEEKAEMKKMYELIDTYKLNGQFRWISSQMNRVRNGELYRVIADTKGAFVQPAVYEAFGLTVVEAMTCGLPTFATCKGGPAEIIVHGKSGYHIDPYHGDQAADILVDFFEKSRADPSHWDKISQGGLQRIYEKYTWQIYSERLLTLTGVYGFWKHVSNLDRLESRRYLEMFYALKYRKLAESVPRAEEE
>gnl_Prupe_v2.1_Prupe.1G131700.1
MVFIFRVLTYYLLQPAFYEAFGLTVVEAMSCGLPTFATCHGGPAEIIEHGISGFHIDPYHPDQVAALLVDFFDQCQKDPGYWERISETGLKRIFERILRPLQRLAPLKHRQVPLHTYNRHSLSLSVIGPKQWPFLSPFSSLVFCNFRLAIYMLYVSLLSSPSPSPSPSPSPPVSTFSVSLVVPVSTMRKSIEDTLAAHRNELVSLLSRYVDRGNGILQPHQMINELENVIAEDEGMQKLKDSPFSIVLQSAQEAIVQTPFVALALRPRPGVWEYVRVNVYELSVDLLSVAEYLWFKEELLDGECNDKYVLELDLEPFNATFPRPTRSSSIGNGVQFLNRHLSSIMFRNKESLEPLLDFLRTHKHDGHAMMLNDRIQSIPRLQSALAKAEEYLSKLLATTPYSDFEFDLQGMGFERGWGDTAQRVSEMVHLLLEILQAPDPSTLETFLGRIPMVFNVVIVSPHGYFGQANVLGLPDTGGQVVYILDQVRALENEMLLRIQNQGLDVIPKILIVTRLIPDAKGTTCNQRLERISGTEHTHILRVPFRTENGIMRKWISRFDVWPYLETFAEDASNEIAAELQGVPDLIIGNYSDGNLVATLLSNKLGISQCNIAHALEKTKYPDSDIYWKKHEDKYHFSSQFTADLIAMNNADFIITSTYQEIAGSKNNVGQYESHTAFTLPGLYRVVHGIDVFDPKFNIVSPGADMCIYFPYSEKERRLTALHGSIEELLYGAEQNEEHIGILSDRSKPIVFSMARLDRVKNLTGLVECYGKSTKLRELVNLVVVGGYIDAKNSRDREEVAEIEKMHDLVKKYNLSGQFRWIAAQMNRARNGELYRYIADTKGVFVQPAFYEAFGLTVVEAMTCGLPTFATCHGGPAEIIEHGISGFHIDPYHQDQVAALLIDFFDQCQKHPGYWEKISEAGLKRIYERYTWKIYSERLLNLAGVYGFWKHVSKLERRETRRYLDMFYILKYRNLVKSIPLAVDEQH
>gnl_Selmo_v1.0_268237
MSLGSAKRSITRVTSMRDRVQDSLQEHRNPLLSVLSKFVANGSGLLQPHELKDGLANAVKDSQLLLQLQDGIFGRVLHYTQEAMVLPPWVTLAVRPRPGVWEYVRINVDELTVEQLSVSEYLAFKECLTNGVCNDKFVLELDFEPFNAHFPKLTRPKSIGNGVQFLNRHLSSRLFRDQESMQPLFNFLQVHKYRGETLMLNDRIETLDRLRPALVKAEEQLTRLPDDAPYAEFALRLQELGLEKGWGGNAGEVLEMIHLLLETLQAPDPNTLEKFLGKVPMVFSVVILSPHGYFGQANVLGMPDTGGQASLREMQAIVYILDQVRALEQEMLSRIKHQGLEIKPQIIVVTRLIPEAKGTTCNQKVEKISGTEYSRILRIPFRTKEGILKQWVSRFDVWPYLETFAEDVAHEICAELSGPPDLIIGNYSDGNLVASLLAYKLGITQCNIAHALEKTKYPDSDIYWRKFDDKYHFSCQFTADLIAMNHADFIITSTYQEIAGSDDSVGQYESHAAFTLPGLYRVVDGIDVFDPKFNIVSPGADMTIYFPFTEKERRLTSLHGQLEQLVYGTEQNDVHVGTISDRSKPLIFSMARLDRVKNISGLVEWFAKNPRLRKLVSLVVVAGDIDPAKSRDREEIDEIHKMHGLMEEYNLKGDFRWICAQKNRVRNGELYRFIADSRGAFVQPAIYEAFGLTVVEAMTCGLPCFATCKGGPAEIIVNGVSGFHIDPHHGEAASNIMADFFEKCLADKDYWNNISAAGLERIYERYTWKIYAERLMTLAGVYGFWKYVSKLERRETRRYLEMFYILKFRELAKRVPLSSDKEDVDEKISKKTHVKEGQA
>gnl_Solly_v2.4_Solyc09g098590.2.1
MSNPKLSRIPSMRERVEDTLSAHRNQLVALLSRYVAQGKGILQPHHLIDELNNAVCDDTACEKLKEGPFCEILKSTQEAIVLPPFVAIAVRPRPGVWEYVRVNVYDLSVEQLTVPEYLRFKEELVDGEDHNHLFVLELDFEPFNASVPRPSRSSSIGNGVQFLNRHLSSNMFRSNESLDPLLDFLRGHNHKGNVLMLNERIQRISRLESSLNKADDYLSKLPPDTPYTDFEYALQEMGFEKGWGDTANRVLETMHLLSDILQAPDPSTLETFLGRLPMVFNVVILSPHGYFGQANVLGLPDTGGQVVYILDQVRALEAEMLLRIKQQGLNFKPRILVVTRLIPDAKGTTCNQRLERISGTEYSHILRVPFRTENGILHKWISRFDVWPYLEKFTEDVAGEMSAELQGVPDLIIGNYSDGNLVASLLAYKMGITQCTIAHALEKTKYPDSDIYWKKFEEKYHFSCQFTADLLSMNHSDFIITSTYQEIAGTKNTVGQYESHTAFTLPGLYRVVHGIDVFDPKFNIVSPGADMTIYFPYFDKEKRLTSLHPSIEKLLFDPEQNEVHIGSLNDQSKPIIFSMARLDRVKNITGLVECYAKNATLRELANLVVVAGYNDVKKSNDREEIAEIEKMHALMKEHNLDGQFRWISAQMNRARNGELYRYIADKRGIFVQPAYYEAFGLTVVEAMTCGLPTFATCHGGPMEIIQDGVSGYHIDPYHPNKAAELMVEFFQRCEQNPTHWENISASGLQRILDRYTWKIYSERLMTLAGVYGFWKLVSKLERRETRRYLEMFYILKFRELVKSVPLAVDEKQ
>gnl_Solly_v2.4_Solyc12g009300.1.1
MAERVLTRVHRLRERVDATLAAHRNEILLFLSRIESHGKGILKPHELLAEFDAIRQDDKDKLNEHAFEELLKSTQEAIVLPPWVALAIRLRPGVWEYVRVNVNALVVEELSVPEYLQFKEELVDGASNGNFVLELDFEPFTASFPKPTLTKSIGNGVEFLNRHLSAKMFHDKESMAPLLEFLRAHHYKGKTMMLNDRIHNSNTLQNVLRKAEEYLIMLPPETPFFEFEHKFQEIGLEKGWGDTAERVLEMVCMLLDLLEAPDSCTLEKFLGRIPMVFNVVILSPHGYFAQENVLGYPDTGGQVVYILDQVPALEREMLKRIKEQGLDIIPRILIVTRLLPDAVGTTCGQRLEKVYGTEHSHILRVPFRTEKGIVRKWISRFEVWPYMETFIEDVAKEISAELQAKPDLIIGNYSEGNLAASLLAHKLGVTQCTIAHALEKTKYPDSDIYWKKFDEKYHFSSQFTADLIAMNHTDFIITSTFQEIAGSKDTVGQYESHMAFTMPGLYRVVHGINVFDPKFNIVSPGADINLYFPYSESEKRLTAFHPEIDELLYSDVENDEHLCVLKDRTKPILFTMARLDRVKNLTGLVEWYAKNPRLRGLVNLVVVGGDRRKESKDLEEQAEMKKMYELIETHNLNGQFRWISSQMNRVRNGELYRYIADTKGAFVQPAFYEAFGLTVVEAMTCGLPTFATNHGGPAEIIVHGKSGFHIDPYHGEQAADLLADFFEKCKKEPSHWETISTGGLKRIQEKYTWQIYSERLLTLAAVYGFWKHVSKLDRLEIRRYLEMFYALKYRKMAEAVPLAAE
>gnl_Solly_v2.4_Solyc07g042520.2.1
MAASGLSIKERLEEAILARPDEISALKSRIESEGKGVMKPLDLLNHLISVNSKKNGVNVGNSALVEILSYSQEAIVVPPQLALAVRPRPGVWEYLSLNLKQQKVAELTIPEYLQLKENVFDESGNILEMDFEPFTTVTPTKTLSDSIGNGLEFLNRHIASTMFHDKEIAKCLLDFLRQHNYKGKSLMVKESIQSLESFQFVLKKAEEYLCTLSSETPYSDFESKFEEIGLERGWGNTAERVQETIRHLLHLLEAPNASSLENFLGRIPLVFNVVILTPHGYFAQENVLGYPDTGGQVVYILDQVPAMETEMLLRLKHQGLDDIVPRILVVTRLLPDAVGTTCGERMEKVYGAEHSHIIRVPFRTEKGMLRKWISRFEVWPYMETFTEDVAEELVKELQAKPDLIIGNYSEGNLAASLLAKKFGATQCTIAHALEKTKYPNSDLYWKKFDDKYHFSSQFTADLYAMNHTDFIITSTFQEIAGSKNTVGQYESHTAFTMPGLYRVVHGIDSFDPKFNIVSPGADMSIYFPYTEKEKRLTKFHPEIEELLYSPVENKEHLCVLKDRSKPILFTMARLDRVKNLTGLVEWYAKNARLRELVNLVVVGGDRRKESKDLEEQAEMKKMYDLIETYNLNGQFRWISSQMNRVRNGELYRYIADTRGAFVQPAFYEAFGLTVVESMTCGLPTFATCNGGPFEIIVHGKSGFHIDPNQGDKATDLLVKFFEKSKEDPSYWENISKGGLQRIIEKYTWQIYSQKVMTLSGIYGFWKFATKNDKVASAKKRYLEMFYELMFKKSAEKVPLAIDE
>gnl_Solly_v2.4_Solyc07g042550.2.1
MAQRVLTRVHSLRERLDATLDAHRNEILLFLSRIESHGKGILKPHQLLAEFESIQKEDKDKLNDHAFEEVLKSTQEAIVLPPWVALAIRLRPGVWEYVRVNVNALSVEELTVPEFLQFKEELVNGTSSDNFVLELDFEPFTASFPKPTLTKSIGNGVEFLNRHLSAKMFHDKESMTPLLEFLRVHHYNGKSMMLNDRIQNLYTLQKVLRKAEEYLTTLSPETSYSSFEHKFQEIGLERGWGDTAERVLEMICMLLDLLEAPDSCTLEKFLSRIPMVFNVVILSPHGYFAQENVLGYPDTGGQVVYILDQVPALEREMLKRIKEQGLDIKPRILIVTRLLPDAVGTTCGQRLEKVFGTEHSHILRVPFRTEKGIVRKWISRFEVWPYMETFIEDVGKEITAELQAKPDLIIGNYSEGNLAASLLAHKLGVTQCTIAHALEKTKYPDSDIYLNKFDEKYHFSAQFTADLIAMNHTDFIITSTFQEIAGSKDTVGQYESHMAFTMPGLYRVVHGIDVFDPKFNIVSPGADVNLYFPYSEKEKRLTTFHPEIEDLLFSDVENEEHLCVLKDRNKPIIFTMARLDRVKNLTGLVEWYAKNPRLRELVNLVVVGGDRRKESKDLEEQAEMKKMYELIKTHNLNGQFRWISSQMNRVRNGELYRYIADTRGAFVQPAFYEAFGLTVVEAMSCGLPTFATNQGGPAEIIVHGKSGFQIDPYHGEQAADLLAEFFEKCKVDPSHWEAISKGGLKRIQEKYTWQIYSDRLLTLAAVYGFWKHVSKLDRLEIRRYLEMFYALKFRKLAELVPLAVE
>gnl_Sorbi_v3.1_Sobic.010G072300.1
MAAKLTRLHSLRERLGATFSSHPNELIALFSRYVNQGKGMLQRHQLLAEFDALFDSDKEKYAPFEDFLRAAQEAIVLPPWVALAIRPRPGVWDYIRVNVSELAVEELSVSEYLAFKEQLVDGNSNSNFVLELDFEPFNASFPRPSMSKSIGNGVQFLNRHLSSKLFQDKESLYPLLNFLKAHNYKGTTMMLNDRIQSLRGLQSSLRKAEEYLLSVPQDTPYSEFNHRFQELGLEKGWGDTAKRVLDTLHLLLDLLEAPDPANLEKFLGTIPMMFNVVILSPHGYFAQSNVLGYPDTGGQVVYILDQVRALENEMLLRIKQQGLDITPKILIVTRLLPDAVGTTCGQRLEKVIGTEHTDIIRIPFRNENGILRKWISRFDVWPYLETYTEDVASEIMLEMQAKPDLIVGNYSDGNLVATLLAHKLGVTQCTIAHALEKTKYPNSDIYLDKFDSQYHFSCQFTADLIAMNHTDFIITSTFQEIAGSKDTVGQYESHIAFTLPGLYRVVHGIDVFDPKFNIVSPGADMSVYYPYTETDKRLTAFHPEIEELIYSDVENDEHKFVLKDKNKPIIFSMARLDRVKNMTGLVEMYGKNARLRELANLVIVAGDHGKESKDREEQAEFKKMYSLIDEYNLKGHIRWISAQMNRVRNAELYRYICDTKGAFVQPAFYEAFGLTVIESMTCGLPTIATCHGGPAEIIVDGVSGLHIDPYHSDKAADILVNFFEKCKADPSYWDKISQGGLQRIYEKYTWKLYSERLMTLTGVYGFWKYVSNLERRETRRYLEMFYALKYRSLASAVPLSYD
>gnl_Sorbi_v3.1_Sobic.001G344500.2
MGEAAGDRVLSRLHSVRERIGDSLSAHPNELVAVFTRLKNLGKGMLQPHQIIAEYNSAIPEAEREKLKDGAFEDVLRAAQEAIVIPPWVALAIRPRPGVWEYVRVNVSELAVEELRVPEYLQFKEQLVEEGPNNNFVLELDFEPFNASFPRPSLSKSIGNGVQFLNRHLSSKLFHDKESMYPLLNFLRAHNYKGMTMMLNDRIRSLSALQGALRKAEEHLSTLQADTPYSEFHHRFQELGLEKGWGDCAKRAQETIHLLLDLLEAPDPSTLEKFLGTIPMVFNVVILSPHGYFAQANVLGYPDTGGQVVYILDQVRAMENEMLLRIKQCGLDITPKILIVTRLLPDATGTTCGQRLEKVLGTEHCHILRVPFRTENGIVRKWISRFEVWPYLETYTDDVAHEIAGELQANPDLIIGNYSDGNLVACLLAHKMGVTHCTIAHALEKTKYPNSDLYWKKFEDHYHFSCQFTTDLIAMNHADFIITSTFQEIAGNKDTVGQYESHMAFTMPGLYRVVHGIDVFDPKFNIVSPGADLSIYFPYTESHKRLTSLHPEIEELLYSQTENTEHKFVLNDRNKPIIFSMARLDRVKNLTGLVELYGRNKRLQELVNLVVVCGDHGNPSKDKEEQAEFKKMFDLIEQYNLNGHIRWISAQMNRVRNGELYRYICDTKGAFVQPAFYEAFGLTVVEAMTCGLPTFATAYGGPAEIIVHGVSGFHIDPYQGDKASALLVDFFEKCQTDSSHWNKISQGGLQRIEEKYTWKLYSERLMTLTGVYGFWKYVSNLERRETRRYLEMLYALKYRTMASTVPLAVEGEPSSK
>gnl_Sorbi_v3.1_Sobic.001G378300.1
MSAPKLDRNASIRDRVEDTLHAHRNELVALLSKYVNKGKGILQPHHILDALDEVQGSGVRALAEGPFLDVLRSAQEAIVLPPFVAIAVRPRPGVWEYVRVNVHELSVEQLTVSEYLRFKEDLVDGQHNDPYILELDFEPFNASVPRPNRSSSIGNGVQFLNRHLSSIMFRNRDCLEPLLDFLRGHRHKGHVMMLNDRVQSLGRLQSVLTKAEEYLSKLPAETPYAQFAYKFQEWGLEKGWGDTAEHVLEMVHLLLDIIQAPDPSTLEKFLGRIPMIFNVVVVSPHGYFGQANVLGLPDTGGQIVYILDQVRALENEMVLRLKKQGLDFSPKILIVTRLIPDAKGTSCNQRLERISGTQHTYILRVPFRNENGILKKWISRFDVWPYLETFAEDAAGEIAAELQGTPDFIIGNYSDGNLVASLLSYKMGITQCNIAHALEKTKYPDSDIYWKKFDEKYHFSCQFTADIIAMNNADFIITSTYQEIAGSKNTVGQYESHTAFTLPGLYRVVHGIDVFDPKFNIVSPGADMSIYFPHTEKAKRLTSLHGSIENLLYDPEQNDQHIGHLDDRSKPILFSMARLDRVKNITGLVEAFAKCTKLRELVNLVVVAGYNDVKKSKDREEIAEIEKMHELIKTYNLFGQFRWISAQTNRARNGELYRYIADTHGAFVQPAFYEAFGLTVVEAMTCGLPTFATLHGGPAEIIEHGISGFHIDPYHPEQAANLMADFFERCKQDPNHWVKISEAGLKRIYEKYTWKIYSERLMTLAGVYGFWKYVSKLERRETRRYLEMFYILKFRELAKTVPLAIDQPQ
>gnl_Spipo_v2_Spipo20G0008000
MSFLEGGVLRRDLRLLPLVTVQAAQATVESYNMILRAHCKDTVGQYESHTAFTMPGLYRVVHGIDVFDPKFNIVSPGADMSVYFPFSERSKRLTALHPEIEELLFSHVENEEHICVLEDRNKPIIFSMARLDRVKNITGLVELYAKSPRLRELVNLVVVCGDHGKESKDLEEQAEFKKMHALIKDYNLNGQIRWISAQMNRVRNAELYRYIADTKGAFVQPAFYEAFGLTVVEAMTCGLPTFATLHGGPGEIIVDGVSGFHIDPYNGDKVADILVKFFEKSKADPQHWEKISQAGLQRIYDKYTWKLYSERLMTLSGVYGFWKYVSNLERRETRRYLEMFYALKYRNLAKSVPLAVDGEFAHSDSPAFSNCSSAPADPCEERDERRKKFTPARLPSKYKVEDGEPHIAAAAAAAVTFGGD
>gnl_Spipo_v2_Spipo2G0031600
GAAMLERRLTRLHSFRERLSDTLSAHPNELLALFSRFFQQGKGMVQPHQLLAEFEAAIPDEDKQRLSQGVFGEILRAAQEAIVLPPWVALATRPLPGVWEYVRVNLKEKAVEELTVAEYLQFKEELVDGRDGNFGLELDFEPFNASFPRPSQSTSIGNGVQFLNRHLSSKLFIDRDSMEPLLNFLQMHNYKGTTMMLNNRIQSLSALQSALRKAMNILHSVPTETPYSYFHHKFQELGLEKGWGDCASRVSANIQLLLDLVEAPDPNTLEKFLGTIPMVFNVVILSPHGYFAQANVLGYPDTGGQIVYILDQVRALESEMLRRIKQQGLDITPRILIVTRLLPDAVGTTCGQRLEKVLGTDHTHILRVPFRTEKGIVRKWISRFEVWPYLETFAEDVAGEISRELQGKPDLIIGNYSDGNLVASLLAHKLGVTQCTIAHALEKTKYPSSDIYWKKFEDQYHFSCQFTADLIAMNHADFIITSTYQEIAGSGESVGQYESHTAFTMPGLYRVVNGIDVFDPKFNIVSPGADMSIYFPYSDQSRRLTSLHPEIEELLFGEVENDEHICVIKERSKPIIFSMARLDRVKNMTGLVELYAKCPRLQELANLVVVCGDHGKESKDLEEQAEFKKMKELIKDYHLNGHIRWISAQMNRVRNGELYRCIADTKGVFVQPALYEAFGLTVIEAMTCGLPTFATMNGGPREIIVDGVSGFHIDPYQGDKVAETLVNFFVTCKENHTYWDGISQNGLERIYAKYTWKLYSERLMTLSGVYGFWKYVSNLERRETRRYLEMFYILKYRDLVRF
>gnl_Spipo_v2_Spipo3G0031400
MAAKFGRVPSIRERVEDTLSAHRNELVALLSRYMGQGKGILQPHHLLDELSNVIAEDHGRKLEDGPFFEVLKTAQEAIVLPPFVAIAVRPRPGVWEYVRVNVYELSVEQLSVSEYLRFKEELVNGHFNDLYVLELDFEPFNASFPRPSRSSSIGNGVQFLNRHLSSIMFRNKDCLEPLLDFLRAHKYKGHVLMVNDRIQSLSRLQASLVKAEEYLIKVQPETPFFEFAYRFQELGLEKGWGDTAERSLQMIHLLLDILQAPDPATLETFLGRIPMVFNVVVVSPHGYFGQANVLGLPDTGGQIVYILDQVRALENEMIVRIQRQGLNVDPRILVVTRLIPDAKGTTCNQRLERITGTQHTHILRVPFRTEKGILRKWISRFDVWPFLETFAEDASSEIAAELQGIPDLIIGNYSDGNLVASLLAYKLGITQCNIAHALEKTKYPESDIYWKNYDEKYHFSCQFTADLIAMNNADFIITSTYQEIAGSKNTVGQYESHAAFTLPGLYRVVHGVDVFDPKFNIVSPGADISIYFPYSEREKRLTSLHGSIEELLFGSEQSDEHMWVFSSMHREDR
>gnl_Stras_v2.0_SGA_v2.0_scaffold1T00349
MANPKLMKLPSMRERVEDTLTAHRNELVSLLSRYVAQGKGILQPHHLIDELDNIIGDDSSKTKLSDGPFGEVLKSAQEAIILPPFVAIAIRPRPGVWEFVRVNVYELSVEELTVAEYLRFKEDLVDGQHEDHFVLELDFEPFNATFPRPTRSSSIGNGVQFLNRHLSSVMFRNKESLEPLLDFLRVHRHKGHVLMLNDRIQRISRLEAQLAKAEDYVSNLPLDTPYSEFEYTLQGMGFERGWGDSAGRVLEMMRLLSDILHAPDPSTLETFLGRLPMVFNVVILSVHGYFGQANVLGLPDTGGQIVYILDQVRALENEMLQRIKKQGLKINPRILIVTRLIPDAVGTSCNQRLERLSGCEYSHILRVPFRTEHGVLRKWISRFDIWPYLEKFAECTIAHALEKTKYPDSDIYWKKYDEKYHFSCQFTADLLAMNHSDFIITSTYQEIAGTKSTVGQYESHASFTLPGLYRVVHGIDVFDPKFNIVSPGADDCIYFPYSEKDKRLTSLHGSLEKLLFDPQQNDEHIGVLKDPSKPIIFSMARLDQVKNITGLVEMYAKNAKLRELANLVVVAGYIDVKKSSDREEITEIEKMHALIKQYELDGQLRWISAQTNRARNGELYRYIADKRGIFVQPAFYEAFGLTVVEAMTCGLPTFATCHGGPLEIIENGISGFHIDPYHPDKASVLMANFFEKCNEEPSFWEKISESSLRRIQERYTWKIYSERLMTLAGVYGFWKHVSKLERRETRRYLEMFYILKFRDLVKTVPLAVDGST
>gnl_Stras_v2.0_SGA_v2.0_scaffold31T12694
MAERVLTRVHSLRERLDATLAAHRNEILLFLSRIEAHGKGILKPHQLLAEFEAICQADKDKLQDHAFQELLKSTQEAIVLSPWVALAIRLRPGVWEYVRVNVNALAVEELTVPEYLQFKEELVNGTANGNFVLELDFEPFTASFPKPTLTKSIGNGVEFLNRHLSAKMFHNKESMAPLLDFLRTHHYKGKTMMLNDRIRNLNSLQSVLRKAEEYLSTLSPETLYSDFEHKFQEIGLERGWGDNARRVYEMISMLLDLLEAPDSCTLEKFLGRIPMVFNVVILSPHGYFAQENVLGYPDTGGQVVYILDQVPALEREMLKRIKEQGLDITPRILIVTRLLPDAVGTTCGQRLEKVFGTEHSHIIRVPFRTEKGIVRKWISRFEVWPYMETFTEDVIKEISAELQGKPDLIIGNYSEGNLAASLMAHKLGVTQCTIAHALEKTKYPDSDIYLKKFDDKYHFSCQFTADLYAMNHTDFIITSTFQEIAGSKDTVGQYESHMAFTMPGLYRVVHGIDVFDPKFNIVSPGADMNLYFSYTEKDKRLTALHPEIEELLFSDVENEEHLCVLKDKKKPILFTMARLDRVKNLTGLVELYAKSPKLRELANLVVVGGDRRKESKDIEEQAEMKKMYDLIDTYNLNGQFRWISSQMNRVRNGELYRYIADTKGAFVQPAFYEAFGLTVVEAMTCGLPTFATIHGGPAEIIVHGISGFHIDPYNGEQVAQTLVDFFERCKKDSGHWERISAGGLKRIQEKYTWQIYSDRLLTLAGVYGFWKYVSKLDRLEIRRYLEMFYALKYRKLADAVPRAEE
>gnl_Theca_v1.1_Thecc1EG037464t1
MNVGSIFTVSDGASPSINFLKTLASPIPFSFISLNPSFRYFRLVQRMAERVITRVHSLRERLDETLTAHRNEILALLARIEGKGKGILQHHQIILEFEAIPEENRKKLADGAFFEILRASQEAIVFPPWVALAVRPRPGVWEYIRVNVHALVVEELTVAEYLHFKEELVDGSSNGNFVLELDFEPFNASFPRPTLSKSIGNGVEFLNRHLSAKLFHDKESMHPLLEFLRVHCHKGKNMMLNDRIQNLNSLQHVLRKAEEYLSTLPAGTPYAEFEHKFQEIGLERGWGDTAERVLEMIQLLLDLLEAPDPCTLEKFLGRIPMVFNVVILTPHGYFAQDNVLGYPDTGGQVVYILDQVRALENEMLHRIKQQGLNITPRILIITRLLPDAVGTTCGQRLEKVYGTEYSDILRIPFRTEQGIVRRWISRFEVWPYLETYTEDVAHEISKELQGKPDLIIGNYSDGNIVASLLAHKLGVTQCTIAHALEKTKYPDSDIYWKKLEDKYHFSCQFTADLFAMNHTDFIITSTFQEIAGSKDTVGQYESHTAFTLPGLYRVVHGIDVFDPKFNIVSPGADMSIYFSYTEEKRRLKHFKPEIEDLLYSKVENEEHLCVLNDRTKPILFTMARLDRVKNLTGLVEWYGKNAKLRELVNLVVVGGDRRKESKDLEEKAEMKKMFEMIEKYKLNGQFRWISSQMNRVRNGELYRYICDTKGAFVQPALYEAFGLTVVEAMTCGLPTFATCNGGPAEIIVHGKSGFNIDPYHGDQAAEILVDFFEKCKADPSYWNKISEGGLKRIQEKYTWQIYSERLLTLTGVYGFWKHVSNLDRRESRRYLEMFYALKYRKLAESVPLAVEE
>gnl_Theca_v1.1_Thecc1EG037468t1
MASGSVCEHLGESLATHPEQAKAILSRIESLGRGIHKSQKLLSILDKEDGQQALDGIIVDVLRTTQEAVVSSPLVALAIRPAPGVWEYIAIDVQKLFVEEMQVAEYLRLKEEIVDGSSNGQFTLELDFGAFNNSIPRPSLSKSIGNGMDFLNRHLSAKLFQDEENLNLLLEFLQIHCQKGKGMLLNDRIQGVNSLQHALRKAEEYLTPLPSDTLYSAFEKKFQEIGLERGWGDTAEHVLEMVHLLLDLLQAPDPVTLETFLGRIPLVFNVVIMTPHGYFAQDNVLGYPDTGGQVVYILDQVRALEEEMLHRFKQQGLNITPRILIITRLLPDAVGTTCGQRLEKVYGTKYSDILRVPFRTEQGIVRRWISRFEVWPYLETYTEDVALEISKEFQGKPDLIIGNYSDGNIVASLLAHKFDVTQCTIAHALEKTKYPDSDINWRKLEDKYHFSCQFTADLIAMNHTDFIITSTFQEIAGSKDTLGQYESHIAFTLPGLYRVVDGIDVFDPKFNIVSPGADMSIYFPYTEEKRRLKKFHPEIEELLYSPVENAEHLCILKDRNKPILFTMARLDRVKNLTGLVEFYAKNSRLRELVNLVVVGGDRRKESKDLEEKAEMKRMYELIEKYKLNGQFRWISSQMNRVRNGELYRHICDTKGAFVQPALYEAFGLTVVEAMTCGLPTFATCYGGPAEIIVHGKSGFNIDPYNGDLAAETLVHFFEKCKADPSYWDKISQGGLKRIQEKYTWQIYSEKLLTLTGVYGFSKHVCNLEQRGRKRYIEMLHALMYNKRVMTVPLAVE
>gnl_Theca_v1.1_Thecc1EG004698t1
MHSISYEMSTTSFYISNRPLLLQSSLKASESVIMANPKLGRIPSIRERVEDTLSAHRNELVSLLSRYVAQGKGILQPHTLIDELDNIIGDDQARQRLSDGPFSEVLKSAQEAIVLPPYVAIAVRPRPGVWEFVRVNVHELSVEQLSVSEYLRFKEALADGEDNKHFVLELDFEPFNASFPRPNRSSSIGNGVQFLNRHLSSIMFRNKDCLEPLLNFLRAHKYKGHALMLNDRIQSILRLQAALAKAEDHLSKLPPDAPYSEFEYVLQGMGFERGWGDTAVHVLEMMHLLLDILQAPDPSTLETFLGRVPMVFNVVILSPHGYFGQANVLGLPDTGGQVVYILDQVRALENEMLLRIQRQGLDITPRILIVTRLIPDAKGTTCNQRLERVSGTEHTHILRVPFRSEKGILRKWISRFDVWPYLETFAEDVASEIAAELQGIPDFIIGNYSDGNLVASLLAYKMGVTQCTIAHALEKTKYPDSDIYWKKFDEKYHFSCQFTADLIAMNNADFIITSTYQEIAGTKNTVGQYESHTAFTLPGLYRVVHGIDVFDPKFNIVSPGADMCIYFPYSDKEKRLTALHGSIEELLYDPQQTDEHIGTLSDRSKPIIFSMARLDRVKNMTGLVECYCKNTKLRELANLVVVAGYIDVKMSKDREEIAEIEKMHGLMKEYQLDGQFRWIAAQTNRARNGELYRYIADTKGIFVQPAFYEAFGLTVVEAMTCGLPTFATCHGGPAEIIEHGVSGFHIDPYHPDQTAELLADFFQRCKEDPSHWTKISDGGLNRIYERYTWKIYSERLMTLAGVYSFWKYVSKLERRETRRYLEMFYILKFRDLVKSVPLASDD
>gnl_Theca_v1.1_Thecc1EG021253t1
MPNTMRDRIQDTLSAYRNELVSLLSRYVALGKGILQSHHLIDELIKSVKEDEAMQKLRDSPFFKVLESAQEAIVLPPFVAIAVRPRPGVWEYVRVNVYELSVDHLSVPEYLRFKEELVDGGCNDSYVLELDFEPFNANFPRPTRSTSIGNGVQFLNRHLSSIMFRNKESLEPLLDFLRAHKHDGHVMMLNDRIQNIPKLQFALARAAEYLSKLPSETPYTEFEFDLQGMGFERGWGDTTQRVSETMHLLLDILHAPDPSTLETFLGRIPMVFNVVIVSPHGFFGQANVLGLPDTGGQIVYILDQVRALENEMLLRKQKQGLDVIPKILIVTRLIPDAKGTTCNQRLERISGTEHTHILRVPFRTENGILRKWISRFDVWPYLETFAEDASNEIAAELQGVPDLIIGNYSDGNLVASLLSYKLGITQCNIAHALEKTKYPDSDIYWRKYEDKYHFASQFTADLIAMNSADFIITSTYQEIAGSKNNVGQYESHTAFTLPGLYRVVHGIDVFDPKFNIVSPGADMCIYFPYSDKERRLTALHGSIEELLYDPEQNDEHVGILSDRSKPIIFSMARLDRVKNLTGLVECYGKSSRLRELVNLVIVGGYMDVKKSRDREEMSEIEKMHDLIKQYNLHGQFRWIRAQMNRARNGELYRYIADTKGAFVQPAFYEAFGLTVVEAMTCGLPTFATCHGGPAEIIEHGISGFHVDPYHPDQVAASMIDFFERCQNDPSCWDKISDGALQRIYERFTWKIYSERLLTLAGVYGFWKLVSKLDRRETRRYLEMFYILKFRKLVKSIPMAVEEQH
>gnl_Utrgi_v4.1_Scf00283.g14607.t1
MAKSYLSGENSLKGRLDAAISAFRNEIFLFLSRVEDQGKPILKSQQLLADFDAKKLRDHAFKEALESTQEALVTPPWISLAVRPRPGVWEYIRVNINTLAVEELTAPEYLQIKEEIVDGPTDGKVVLEIDVGPFKSSVPKPNLTSSIGNGVEFLYKHLSAKLYNDRESLISLLEFLRLRQYQGKKLLLNENVASLGILQAVLTKAVEYLSTIPEDTKYAEFEGKLREIGLEPGWGDTAARVSETLSLFLQLLEAPDSSTLERFMGRIPLVFNVVILSPHGYFAQDNVLGYPDTGGQVVYILDQVPALELEMLKRFKEQGLDITPRILIVTRLLPDAVGTTCGQHLEKVYGAEYSHIIRVPFKSEKGILRKWISRFEVWPYMETFTDDVAKEIIAEMKAKPDLIIGNYSEGNLAASLLAGKLGATQCTIAHALEKTKYPDSDTYWKKFDEKYHFSSQFTADLYAMNHTDFIITSTFQEIAGSKNTPGQYESHIAFSMPGLYRVTNGIDCFDPKFNIVAPGADMNLYFPYTEKERRLTSFHPEIEELLFSGVENEEHLCVLKDKKKPIIFTMARLDKVKNLTGLVELYAASPKLRQLANLVVVGGDRRKESKDLEEQAEMRKMYELIEKYKLNGQFRWISSQMNRVRNGELYRCIADTKGVFVQPAFYEAFGLTVVEAMTCGLPTFATLHGGPAEIIVHGKSGFHIDPYNGDKVAQILVDFFEKCQKNSSYWEIIAAGGLKRIQEKFTWQIYSDKLLTLAGVYGLSKHVSKTEQQGLKRYLEMFYALQYRKAAEAVPRAVE
>gnl_Utrgi_v4.1_Scf00077.g7161.t1
MAEGVGSYDDSLRGQLEVAISAYRDDISLFLSRVAAQGNAILKPQQLLSEFEGNKLRDHAFRETIHCTQEAIVLTPWVVLAVRLRPGIWEYIRINVKSLLVEDLTAPEYLQFKEVLVDGVDNGNVVLEVDFLPYTSSFPKPTLTSSIGNGVEFLYKHLSAKLFHDRESLILLFDFLRTRQHGGKKLLLNDKIGCLGTLEVALRKAVEYLSLFPEDTLYDEFEKKLQEIGLERGWGDTAARVVETISLLLELLEGPDSSSLEKFLGRIPLIFNVIILSPHGYFAQDNVLGYPDTGGQVVYILDQVPALEREMLKRLKEQGLDITPRILIVTRLLPDAVGTTCGQHLEKVYGAEHSHIIRVPFRTEKGIVRKWISRFEVWPYMERFTEDLSKEIIADLKGKPDLIIGNYSEGNLAASLLSNKLGATQCTIAHALEKTKYPDSDTYWKKFDQKYHFSSQFTADLYAMNHSDFIITSTFQEIAGSKSTVGQYESHMAFTMPGLYRAVHGIDVFDPKFNIVSPGADENLYFPYTEKEKRLTSFHPEINDLLFSQVENEEHLCVLKDKKKPIIFTMARLDRVKNLTGLVELFAKNKKLRELVNLVVVGGDRRKESKDLEEQAEMKRMYELIDTYHLNGQFRWISSQMNRVRNGELYRCIADTKGAFVQPAFYEAFGLTVVEAMTCGLPTFATLNGGPAEIIIHGKSGFHIDPYNGDQVADALLNFFEKCRTDPSHWDTISAGGLKRIQEKFTWQIYSDRLLTLAGVYGFSKHISKLDRRGLRRYLEMFYSLQFRKLAEAVPRAVE
>gnl_Utrgi_v4.1_Scf00262.g14085.t1
MGLHAKRQGAICHRIGAKFRFYTNQPPSLIFAFSSAALDSRERISVCECLSVSDSKYLRMASPKLMKIPSMRERVEDTLSAHRNELVSLLSRYVAQGKSILQPHHLIDELDNVVGDSPSPMPLCEGPFSEVLKSAQEAIVSPPFVAMSIRPRPGVWEYVRVDVSELSVEELSISEYLRFKEDLLNGHGDDKFVLELDLEPFNASFPRPTRSSSIGNGVQFLNRHLSSVMFRNKESLEPLLNFLRVHKYKGRLLMLNDRIQRLSRLESALVKAEDCISKLSPNTPYSEFEYALQELGFERGWGDTAARVLETMCLLSDILQAPDPSTLETFLGRLPMLFNVVILSIHGYFSQANVLGLPDTGGQIVYILDQVRALESEMIQRIRKQGLNITPQILIVTRLIPDAAGTSCNQRMERITGCQHSYILRIPFRTEHGVLRKWISRFDVWPYLEKFTEDAANEIAAEFQGAPDLIIGNYSDGNLVASLLAQRMGITQCTIAHALEKTKYPDSDIYWKRYEDKYHFSCQFTADLLSMNHSDFIITSTYQEIAGTKSSVGQYESHTAFTLPGLYRVVHGIDVFDPKFNIVSPGADSTIYFPYSDVGRRLTSLHEPLEKLIFDPEQNDEHVGTLDDPSKPMIFSMARLDRIKNITGLVEMYGKNAKLRELANLVVVAGYIDVKKSSDREEISEIEKMHVLMRQYNLSGQFRWIVAQMNRVRNGELYRYIADKRGIFVQPAFYEAFGLTVVEAMTCGLPAFATCHGGPLEIIEDGISGFHIDPYHPDKASALMADFFVKCNQDPSHWTNISEASIRRIQAKYTWKIYSERLMTLAGVYSFWKYVSKLERLETRRYLEMFYILKFRDLVTPPLPNSSRGTTASDIYSRMLVVLQAKSVPLADESSTYAS
>gnl_Utrgi_v4.1_Scf00353.g16097.t1
MSVILGFLVFETLFDDSATQLFIRMALSFGSYDDGLRGQLNGAISAYRDEISLFLSRVEAEGKAILKPSQLLSDLEANKLSDHAFKEAIQCAQEAIVLTPWVSLAVRLRPGIWEYIRINVKSLVVEELTAPEYLQFKEVVVDGENTGSIVLEVDFQPYTSSFPKPTLTSSIGNGVEFLYKHLSAKLFHNRETLILLLDFLQTRQHNGKKLLLNDNVESLGSLEVALRKAVEYLSLLPEDTLYDEFEKKLQQTGLERGWGNTAARALETINLLLELLEGPDSTTLEKFLGRIPLVFNVVIFSPHGYFAQDNVLGYPDTGGQVVYILDQVPALEREMLKRLKEQGLDITPRILIVTRLLPDAVGTTCGQHLEKVYGTEYSHIIRVPFRTEEGILRKWISRFEVWPYMETFTEDVAKEIAAELKGKPDLIIGNYSEGNLAASLLANKLGVTQGTIAHALEKTKYPDSDAYWKKFDPKYHFSSQFTADLFAMNHTDFIITSTFQEIAGSKNTVGQYESHMAFTMPGLYRVVHGIDVFDPKFNIVAPGADMNLYFPHTEKEKRLTSFHPEIDALLFSQVENEEHLCVLKDKKKPIIFTMARLDRVKNLTGLVELYAKSPKLRELANLVVVGGDRRKESKDLEEQAEMKKMYELIDTYKLNGEFRWISSQMNRVRNGELYRCIADTNGVFVQPAFYEAFGLTVVEAMTCGLPTFATINGGPAEIIVHGKSGFHIDPYNGEQVADTLVNFFEKCKSEPSYWSIISAGGLKRIQEKFTWQIYSDRLLTLAGVYGFSKHVSKVDREGLRRYLEMFYALQFKKLAEAVPKAVE
>gnl_Vitvi_Genoscope.12X_GSVIVT01015018001
MADGVLTGVHSLRARVDETLTAHRNEILSFLSRIEGHGKGILQPHQLLAEFEALPEVNRKKLSDGPFGDILKSIQEAIVLPPWIAFAVRPRPGVWEYIRVNVSALVVEELLVPEYLHFKEELVDGSCNGNFVLELDFEPFTASVPRPTLSKSIGNGVEFLNRHLSAKMFHDKDSMQPLLDFLRTHQYKGKTMMLNDRIQNLDTLQFVLRKAEEYLSSQAPETPYPEFEHKFQEIGLERGWGDTAERVLEMIHLLLDLLEAPDPCTLEQFLGRIPMVFNVVILSPHGYFAQDNVLGYPDTGGQVVYILDQVRAMETEMLLRIKQQGLDITPKIIIVTRLLPDAVGTTCNQRIEKVYGTEHSIILRVPFRTEKGIVRKWISRFEVWPYLETYTEDVAKELATELQTKPDFIIGNYSDGNIVASLLAHKLGVTQCTIAHALEKTKYPESDIYWKKLEDKYHFSCQFTADLIAMNHTDFIITSTFQEIAGSKDTVGQYESHTGFTMPGLYRVVHGIDVFDPKFNIVSPGADMTIYFSYTEEKMRLKALHPEIEELLFSPVENKEHLCVLKDRNKPIIFSMARLDRVKNLTGLVEWYGKNTRLRELVNLVVVGGDRRKESKDLEEQSEMKKMHELIETYKLNGQFRWISSQMDRVRNGELYRYIADTKGVFVQPAFYEAFGLTVVEAMTCGLPTFATCNGGPAEIIVHGKSGFHIDPYHGDKAAELLANFFEKCKADPTHWEKISKAGLKRIEEKYTWKIYSERLLTLAGVYGFWKYVSNLDRRETRRYLEMFYALKYRKLAQSVPLAVEE
>gnl_Vitvi_Genoscope.12X_GSVIVT01028043001
MVTPKLGRSPSIRDRVEDTLSAHRNELVALLSRYVAQGNGILQPHHLIDELDNIVGDDVGRQKLSDGPFGQILKSTQEAIILPPFVAIAVRPRPGVWEYVRVNVHELSVDQLSVSEYLRFKEELVDGMFNDYYVLELDFEPFNASFPRPNRSSSIGNGVQFLNRHLSSIMFRNKESLEPLLDFLRVHKYKGQVIMLNDRIQSISRLQSALVKADDHLTKLPPETPFGEFEYEFQGMGFERGWGDTAQRVLEMIHLLLDILQAPDPSTLETFLGRIPMVFNVVILSPHGYFGQANVLGLPDTGGQVVYILDQVRALENEMLLRMQKQGLDVTPRILIVTRLIPDAKGTTCNQRLERVSGTEHSHILRVPFRTDKGILRKWISRFDVWPYLETFAEDAASEIAAELQGVPELIIGNYSDGNLVASLLASKLGVTQCTIAHALEKTKYPDSDIYWKNFDDKYHFSCQFTADLIAMNNADFIITSTYQEIAGSKNTVGQYESHTAFTLPGLYRVVHGIDVFDPKFNIVSPGADMCIYFPYSDVEKRLTALHGSIEKLLYDPEQNEEHIGMLNDRSKPIIFSMARLDQVKNITGLVECYAKNAKLREMANLVVVAGYNDVKKSNDREEIVEIEKMHDLMKEYNLHGQFRWMSSQTNRARNGELYRYIADTRGIFVQPAFYEAFGLTVVEAMTCGLPTFATCHGGPAEIIENGVSGFHIDPYHPDQVATTMVDFFEKCKEDSSHWNKISDAGLQRIYERYTWKIYSERLMTLAGVYGFWKYVSKLSRRETRRYLEMFYTLKFRDLAKSVPLAIDDQH
>gnl_Vitvi_Genoscope.12X_GSVIVT01035106001
MPHRYDGQSMRERFQETLSAHRNELVSLFTGYVAQGKGILQPHHMIDELDKVVGKDEGMQKLRDSPFSKVLKSAQEAIVLPPFVAIAIRPRPGVWEYIRVNVYELNVDQLSVSEYLQFKEELVDGQIKGNYVLELDFEPFNATFPRPTRSSSIGNGVQFLNRHLSSIMFRNKESLEPLLDFLRAHKHDGHVMMLNDRIQNISRLQSALARAEEYLSKLPPLTPYSEFEFELQGMGFEKGWGDTAQRVSEMVHLLLEILQAPDPSTLETFLGRIPMVFNVVIVSPHGYFGQANVLGLPDTGGQIVYILDQVRALENEMLLRIQKQGLDVIPKILIVTRLIPDAKGTTCNQRLERISGTEHTHILRVPFRTENGILRKWISRFDVWPYLETFAEDASNEIAAELQGVPDLIIGNYSDGNLVASLLSYKMGITQCNIAHALEKTKYPESDIYWRKFEDKYHFSSQFTADLIAMNNADFIITSTYQEIAGSKNHVGQYESHTAFTLPGLYRVVHGIDVFDPKFNIVSPGADMSIYFSYSEKERRLTALHDSIESLLYDSEQNDDHIGMLSDRSKPIIFSMARLDRVKNITGLVECFGKSSKLRELVNLVVVAGYIDVTKSRDREETKEIEKMHDLIKKYNLHGQFRWIPAQMNRARNGELYRYIADTKGAFVQPAFYEAFGLTVVEAMTCGLPTFATCHGGPAEIIEDGLSGFHIDPYHPDQVALRLADFFERCQKDPSYWDEISNGGLKRIYERYTWKIYTERLLTLAGVYGFWKHVSKLERRETRRYLEMFYILKLKDLATSIPLAVDEH
>FraveV4A2_1g07260.t1
MADPSSCAHCSIYERLDWTMSDHRVEILAVLSKLESNGKGFVQPQQLVAVFQAIPEAFGEVSKNIQEALVLSPYLALAIRPRPGVWEHIRINMKTLDVEELLVDEYLMMKEELVDGSAKGDFVLELDFEPFNASVPKPILSKSIGNGVEFLNRHISAKLFTEPESMQPELLEFLRIHTHDGKNLMLNDNIEDVESLQHVLMEVEEYLLTLSPETAYEAFEQKLQDLGLERGWGSNAGRVLETIQLLLELLEAPDACNLEKFLSKIPLVFNVVIMSPHGYFAQDNVLGYPDTGGQVVYILDQVRALENEMLKRIKEQGLDITPRILIVTRLLPDAVGTTCGQRLEKVYGTQYSDIIRVPFRTEKGIVRRWISRFEVWPYLEAYTEDVATELLKEFQGKPDLIVGNYSDGNIVASLLAHKFDVTQCTIAHALEKTKYPDSDLYWKKLEDKYHFSCQFTADLIAMNQTDFIITSTFQEIAGNKETVGQYESHLAFTMPGLYRVVSGIDCFDPKFNIVSPGADMDIYFPYTEKERRLTSFHSEIEELLYNQVENKEHLCVLNDKNKPIIFTMARLDRVKNITGLVEWYGKNAKLRELVNLVVVAGDRRKESKDNEEKAEMKKMYELIDTYKLNGQFRWISSQMNRVRNGELYRYIADTKGAFVQPAVYEAFGLTVVEAMTCGLPTFATCKGGPAEIIVNGKSGYHIDPYNGDKAADILVDFFEKCKADPSHWDKISQGGLKRIEEKYTWQIYSERLLTLTGVYGFWKQVSDLDEKRRYIEMLYALRYKKSVESVPLAEEE
>FraveV4A2_1g09360.t7
MSIHGYSPFLYNTILIIYGFTSHRKSLSNVRIKTRKVLVDNKKLLMADSRALNRAHSLRERLDDTLSAHRNEILAFLSRIEAKGKGFLQPHQLIDEFEAIPEASRKNLLESEFGEVLKNTQEAIVLPPWVALAVRPRPGVWEYIRVNVHSLVAEELLVPEYLHFKEELVDGSLNGNFVLELDFEPFNATFPKPTLSKSIGNGVEFLNRHLSAKLFHDKESMHPLLEFLRVHCYKGKNMMLNGKIQNVNALQHNLRKAEEYLSKLAPETPYKTFEIKLQDLGLERGWGDNAERVLEMIQLLLELLEAPDPCNLEKFLGRIPMVFNVVIMSPHGYFAQDNVLGYPDTGGQVVYILDQVRALENEMLKRIKEQGLDIIPRILIVTRLLPDAVGTTCGQRLEKVYNTKHSDILRVPFRTEKGIVRKWISRFEVWPYLETYTEDVATELAKEFQGKPDLIIGNYSDGNIVASLLAHKLSVTQCTIAHALEKTKYPDSDLYWKKLDDKYHFSCQFTADLIAMNHTDFIITSTFQEIAGSKDTVGQYESHTAFTMPGLYRVVHGIDVFDPKFNIVSPGADMDIYFPYSEKEKRLTHFHPEIEELIYSQEENKEHLCVLKDRNKPIIFTMARLDRVKNITGLVEWYGKNKKLRELVNLVVVAGDRRKESQDNEEKAELKKMYELIDTYKLNGQFRWISSQMNRVRNGELYRVICDTKGAFVQPAVYEAFGLTVVEAMTCGLPTFATCKGGPAEIIVHGKSGYHIDPYHGEQAAEILVDFFEKCKKDPSHWDKISQGGLKRIEEKYTWQIYSERLLTLTGVYGFWKHVSNLDRLESRRYIEMFYALKYKKLADSVPLAEE
>FraveV4A2_2g26000.t1
MANRPKLTRIPSMRDRVEDTLSAHRNEIVALLSRYVAQGKGILQPHDLLDELEKLITDDEARLALSEGPFGEVLKSAQEAIIHPPFVALAVRPRPGVWEFVRVNVNELSVEQLSVSEYLSFKEELVDGRSNDRYVLELDFEPFNANFPRPTRSSSIGNGVQFLNRHLSSIMFRNKESLEPLVDFLRAHTYKGHALMLNDRIQSIPKLQSALVKAEDKLSKLPTETPYSEFEYVLQGLGFERGWGDTAEHVLEMMHLLLDTLQAPDPSTLETFLGRVPMVFNVVILSPHGYFGQANVLGLPDTGGQVVYILDQVRALENEMIRRIKRQGLNFTPRILIVTRLIPDAKGTTCNQRLERVTGTEHSHILRVPFRSENGILRKWISRFDVWPYLETFAEDVAGEITAELQGHPDFIIGNYSDGNLVASLLAYKMGVTQCTIAHALEKTKYPDSDIYWKKYDEKYHFSCQFTADLIAMNNADFIITSTYQEIAGTKNTVGQYESHSSFTLPGLYRVVHGINVFDPKFNIVSPGADMSIYFPYFDKEKRLTSLHGSIEKLLFDPEQNDEHIGLLNDPSKPILFSMARLDHVKNLTGLVESYAKNAKLRELVNLVLVAGYNDVKKSNDREEIVEIEKLHALIKEYNLNGQFRWLSSQTNRARNGELYRYVADNGGAFVQPALYEAFGLTVVEAMTCGLPTFATIHGGPAEIIEHGISGFHIDPYHSEQMAALMADFFQRSKDDPSHWKRISDGGLKRIYERYTWNIYSERLMTLTGVYGFWKYVSKLERLETRRYLEMFYILQFRDLVKTVPRAVDDPH
>FraveV4A2_4g18710.t1
MRERIQDTLAAHRNELVSLLSRYVDQGNGILQPHQIINELDKVIEEDEKMKKLKDSPFSKVLQSAQEAIVLPPFVTLALRPRPGVWEYVRVNVHELSVDHLSVAEYLGFKEELLDGEYNDNYLLELDLEPFNSTFPRPTRSSSIGNGVQFLNRHLSSIMFRNKDSLEPLLDFLRTHKHDGHAMMLNDRIQSIPKLQSALAKAEEYVSKFPPMTPYSEFEFELQGMGFERGWGDTAGRVSEMVHLLLEILQAPDPSTLETFLGRIPMVFNVVIVSPHGYFGQANVLGLPDTGGQVVYILDQVRALENEMLLRIKKQGLDIIPKILIVTRLLPDAKGTTCNQRLERVSGTENTYILRVPFRTKNGILRKWISRFDVWPYLETFTEDASNEIAAELQGVPDLIIGNYSDGNLVATLLSNKLGITQCNIAHALEKTKYPDSDIFWKRYEDKYHFSSQFTADLIAMNSADFIITSTYQEIAGSQNNVGQYESHTAFTLPGLYRVVHGVDVFDTKFNIVSPGADMCIYFPYSDSENRLTALHGSIEELIYGAEQNDKHIGFLADRSKPMVFSMARLDRVKNLTGLVECYGKSTKLREMVNLVVVGGYMDAKNSRDREEMVEIEKMHDLIKKYDLHGQFRWIAAQMNRARNGELYRYIADTRGVFVQPAFYEAFGLTVVEAMTCGLPTFATCHGGPAEIIEHGVSGFHIDPYHPDQVAETLIDFFGQCQKDPSHWEKISGAGLKRIYGRYTWKIYSERLLTLAGVYGFWKHVSKLERREARRYLEMFYTLKYRSLVKNILLAVDEHH
>Maldo_HF_02743
MWIAHVDVAGEVTAQLQGYPDFIIGNYSDGNLVASLLAYKMGVTRCNIAHALEKTKYPDSDIYWKKFEEKYHFSTQFTADLIAMNNADFMITSTYQEIAGTGTLSDRSKPIIFSMARLDQAKNMTGLVECYAKCSKLRDLVNLVVVAGYIDANKSRDREEIAEIEKMHHLMKEYKLNGQFRWISAQTNRVSNGELYRYIADTRGAFAQPAFYEAFGLTVVEAIVSNTY
>Maldo_HF_02745
MTLAGVYGFWKYASKLERRETRRYLEMFHILKFRDLVLLNLDLAAQAQHCKGNDHLHIPSTKSIKSRDFASRTVLLNLDLAAQAQHCKGNDHLHIPSTKSIKSRDFDF
>Maldo_HF_19079
MAERALTRVQSLRERLDKTLSTHRNEILALLSRIESKGKGFLQPHQLHAEFEAIPENNRQKLLDGAFGEVLKHTQEAVVLPPWVAFAVRPRPGVWEYIRVNVHALVLEELRVAEYLQFKEELVDGSSNGNFVLELDFQPFHASFPRPTLSKSIGKGVEFLNRHLSAKLFHDKESLHPLLEFLRVHCYEGRNMMLNNRIKNVNELERVLRKAEDFLSSIVPGTPYKEFEPKLQAIGLERGWGDTAERVLEMIQLLLDLIEAPDPFTLEKFLGQIPMVFNVVILSPHGYFAQDHVLGFPDTGGQVVYILDQVRALESEMLKRIKQQGLDITPRIIILTRLLPDAVGTTCGDRLEKVYGCEHSDILRVPFRDEKGTIVRRWISRFEVWPYLQTYAEDAIKELSKEMQGKPDLIIGNYSDGNIVASLMAHKLGVTQCTIAHALEKSKYPDSDLYWKKLDENYHFSCQFTADLIAMNHTDFIITSTFQEIAGSKDTVGQYESHTAFTLPGLYRVVHGIDVFDPKFNIVSPGADKDVYFPYSEKEKRLTHFHPEIEELLYGQVENIEQLCVLKDRNKPIIFTMARLDRVKNITGLVEWYGKNAKLRELVNLLVVAGDRRNESKDNEEKAELKKMYELIDTYKLNGQLRWISSQMNRVRNGELYRYICDTRGAFVQPAVYEAFGLTVIEAMTCGLPTFATCKGGPAEIIVNGISGYHIDPYHGDQAAEILVDFFEKSKADPSHWDKISQGGLQRIYEKYTWQIYSERLLTLTGVYGFWKDVSNLDRLECRRYLEMFYALKFRKLAASVPLAVEE
>Maldo_HF_19081
MAERVLTRVQSLRERLDETLSTQRNDFLALLSRIESKGKGFLQPHQLLAEFEAIPENNRQKLLDGAFGEVLKHTQEVIVLPPWVALAVRPRPGVWEYIRVNVHALALEELCVAEYLQFKEELVDGSSNGNFVLELDFQPFNASFPRPTLSKSIGNGVEFLNRHLSAKLFHDKESLHPLLEFLRVHCYEGRNMMLNNRIKNVNELQRVLRKAEDFLSSIVPSTPYKEFEPKLQAIGLERGWGDTAERVLEMIQLLLDLLEAPNPFTLEKFLGQIPMVFNVVILSPHGYFAQDHVLGFPDTGGQVVYILDQVRALESEMLKRIKQQGLDITPRIIILTRLLPDAVGTTCGDRLEKVYGCEHSDILRVPFRDKKGAIVRRWISRFEVWPYLETYAGDAIKELSKEMQVQPDLIIGNYSDGNIVASLMAHILGVTQCTIAHALEKSKYPDSDLYWKKLDENYHFSCQFTADLIAMNHTDFIITSTFQEIAGSKDTVGQYESHTAFTLPGLYRVVHGIDVFDPKFNIVSPGADMNVYFPFSEKEKRLTHFHPEIEELLYGQVENIEHLCVLKDRNKPIIFTMARLDRVKNITGLVEWYGKNAKLRELVNLVVVAGDRRNESKDNEEKAELKKMYELIDTYKLNGQLRWISSQMNRVRNGELYRYICDTRGAFVQPAVYEAFGLTVIEAMTCGLPTFATCKGGPAEIIVNGKSGYHIDPYHGDQAAEILVDFFEKTKADPSYWDKISQGGLQRIYEKYTWQIYSERLLTLTGVYGFWKDVSNLDRLESRRYLEMFYALKFRKLAASAPLAVEE
>Maldo_HF_26570
MRNTIQDTLAAHRNELVSLFSRYVARGNGILQPHQMISELENVIMDDEGMQKLKDSSFSKVLQSAQEAIVLAPFVALALRPRPGVWEYVRVNVYELSVDHLSVAEYLRFKEELIDGECNDKYVLELDLEPFNASFPRPTRSSSIGNGVQFLNRHLSSNMFRNKESLEPLLDFLRTHKHDGHAMMLNDRIQSIPRLQSALAKAEEYLSKFPSTTPYSEFEFDLQGMGFERGWGDTAQRVSEMVHLLLEILQAPDPSTLENFLGRIPMVFNVVIVSPHGYFGQANVLGLPDTGGQVVYILDQVRALESEMLLRIQNQGLDVIPKILIVTRLIPDAKRTTCNQRLERVSGTEHTHILRDASNEIAAELQGVPDLIIGNYSDGNLVATLLSYKLGITQCNIAHALEKTKYPDSDIFWKKHEDKYHFSSQFTADLIAMNNADFIITSTYQEIAGSKNNVGQYESHTAFTLPGLYRVVHGIDVFDPKFNIVSPGADMCIYFPYSDKDKRLTALHGSIEELLYGAEQNDEHIGLLSDRSKPIVFSMARLDRVKNLTGLVECYAKSTKLREMVNLVVVGGYMDVKNSRDREEITEIEKMHDLIKNYNLSGQFRWIAAQMNRARNGELYRYIADTKGIFVQPAFYEAFGLTVVEAMTCGLPTFATCHGGPAEIIEHGTSGFHVDPYNPDQVAELLTDFFDQCQKDPGYWEKISQAGLKRIYERYTWKIYSERLLTLAGVYGFWKHASKLERRETRRYLEMFYTLKYRNLVKSIPLAVDEQH
>Maldo_HF_28429
MANRPKFTRALSLRERVEDTLSDHRNELVALLSRYLDQGKRILQPHDLIDQLDIVIGDDEAKRQLKTGPFSEVLKSAQEAIILPPYVALAVRPRPGVWDYVRVNVYELSVEELTVSEYLRFKEELVDGESSDKYALELDFEPFNAAFPRPTRSSSIGNGVQFLNRHLSSIMFRNKESLEPLLDFLKAHKYKGHPLMLNDRIQSVSKLQSALAKAEDHLSKLQPETPYSEFEYLFQGMGFERGWGDTAVHVLEMMHLLLDILQAPDPSILETFLGRIPMMFNVVILSPHGYFGQANVLGLPDTGGQIVYILDQVRALEKEMLERIRLQGLDFTPRILIVTRLIPEAKGTTCNQRLERISGTEHTHILRVPFRSEKGILRKWISRFDVWPYLETFAEDAAGEIIAELQGYPDFIIGNYSDGNLVASLLAYKMGVTQCTIAHALEKTKYPDSDIYWKKFEEKYHFSTQFTADLIAMNNADFIITSTYQEIAGTKDTVGQYESHSSYTLPGQYRVVHGINVFDPKFNIVSPGADMAIYFPYSEKQKRLTSLHGSLEELLYNPDQNDVHIGTLSDRSKPIIFSMARLDQVKNMTGLVECYAKCSKLRDLANLVIVAGYIDAKKSQDREEIAEIEKMHNLMTEYKLDGQFRWISSQTNRVSNGELYRYIADTRGAFAQPAFYEAFGLTVVEAMTCGLPTFATVHGGPAEIIEHGVSGFHIDPYHPEKAAALMADFFQRCKEDPSYWNTISDAGLQRIYEKYTWKIYSERLMTLAGVYGFWKYVSKLERRETRRYLEMFYILKFRDLAKSVPEAIDDAH
>Maldo_HF_30851
MAERVLTRVQSLRERLDETLSAHRNEILALLSRIESKGKGFLQPHQLLAEFEEIPEANRQKLLDGAFGEVLKNTQEVIVLPPWVALAVRPRPGVWEYIRVNVHALVVEELRVAEYLQFKEELVDGSANGNFVLELDFEPFNASFPRPTLSKSIGNGVEFLNRHLSAKLFHDKESLHPLLKFLRVHCYEGRNLMLNNKIKDVNELQHVLRKAEDFLSAIAPETPYKDFEPKLQAIGLERGWGDTAGRVLEMIELLLDLLEAPDPCTLEKFLDQIPMVFNVVILSPHGYFAQDNVLGYPDTGGQVVYILDQVRALEAEMLKRVKQQGLDIIPRIIILTRLLPDAVGTTCGDRLEKVYGTEHSDILRVPFRDEKGAIVRRWISRFEVWPYLETYAEDAIKELSKEMHGKPDLIIGNYSDGNIVASLMALKLGVTQCTIAHALEKSKYPDSDLYWKKLDDSYHFSCQFTADLIAMNHTDFIITSTYQEIAGSKETVGQYESHTAFTLPGLYRVVHGIDVFDPKFNIVSPGADMSVYFPYSEKEKRLTNFHPEIEELLYSQVENKEHLCVLKDRNKPIIFTMARLDRVKNITGLVEWYGKNAKLRELVNLVVVAGDRRKESKDNEEKAEMKKMYELIDTYKLNGQFRWISSQMNRVRNGELYRYICDTKGAFVQPAVYEAFGLTVVEAMTCGLPTFATCKGGPAEIIVHGKSGYHIDPYHGDQAAEILVDFFEKSKADPSHWDKISQGGLQRIYEKYTWQIYSQRLLTLTGVYGFWKHVSNLDRLESRRYLEMFYALKYSKLAASVPLAVEE
>Maldo_HF_43116
QFTAIGRSHLRLDAKSFRYDFKSQGKKRQDSSRGMHAAAETPPGAPSHLSSLLSLSLITAKQWPFWFPSLSFSSFPIYICSAPLLFSSPLLLTFAFTSLPFLICSAVNLFRLAGASSLSHAQHHSGLEWGFEKVDVLLYVARGNGILQPHQMINELENVIMEDEGMQKLKDSSLISKVLQAAQDIALYVRVNAYELSVDHLSVAEYLRFKEELMDGECNDKYVLELDLEPFNA
>Maldo_HF_43118
MVHLLLEILQAPDPSTLENFLGRIPMVFNVVIVSPHGYFGQANVLGLPDTGGQVTRLIPDAKGTTCNRRLEGVSGTEYTHILRVPFRTENEILRKWISRFDVWPYLETFAEDASNEIATELQRVPDLIIGNYSDGNLVATLLSYKLGITQFNIVSPGADMAKTSPLALWPSVGDGGKYGPVLFIKILISWGILEGQRAQTSPLASPRLEMALYGAEQNDEHIGLLSDRSKPIVFSMARLDRVKILTGLVECYAKSAKLREMINLVVVGGYMDVKNSRDREEIAEIEKMHDLIKKYNMSGQFQWIAAQMNRARNGELFSRYTSCICIRMKFIAIVLSSSPTRSSFKARTLARFFWNLMFS
>Maldo_HF_43121
PKCSPVHSHRDLRLDAKNFRYDFKSRGKKCQDSSRGMHAAAETPTVTAMRNTIQDTLAAHRNELVSLLSRYVARENGILQPHQMINELENVIMEDEGMQKLKDSSFSKVLQSAQEAIVLAPFVAFALRPRPGVWEYVRVNVYELSVDHLSVAEFLRCNDKYVLELDLEPFNASFPRPTRSSSIGNGVQFLNRHLSSVMFRNKESLEPLLDFLRTHKHDGHAMMLNDRIQSIPRLQSALAKAEEYLSKFPPTTSYSEFEFDLQGMGFERGWGDTAQRVSEMVHLLLEILQAPDPSTLENFLGRIPMVFNVVIVSPHGYFGQANVLGLPDTGGQVVYILDQVRALESEMLLRIQNQGLDVIPKILIVTRLIPDAKGTTCNQRLERVSGTEYTHILRVPFRTENGILRKWISRFDVWPYLETFAEDASNEIAAELQGVPDLVIGNYSDGNLVATLLSYKLGITQCNIAHALEKTKYPDSDIFWKKHEDKYHFSSQFTADLIAMNNANFIITSTYQEIAGSKNNVGQYESHTAFTLPGLYRVVHGIDVFDPKFNIVSPGADMCIYFPYSDKEKRLTALHGSIEELLYGAEQNDEHIGLLSDRSKPIVFSMARLDRVKNLTGLVECYAKSAKLREMVNLVVVGGYMDVKNSRDREETAEIEKMHDLIKKYNLSGQFRWIAAQMNRARNGELYRYIADTKGVFVQPAFYEAFGLTVVEAMTCGLPTFATCHGGPAEIIEHGSSGFHVDPYNPDQVAELLIDFFDRCQKEPGYWEKISQAGLKRIYERYTWKIYSERLLTLAGVYGFWKHVSKLERRETRRYLEMFYILKYRNLFGHGQSNPTYKVETGSGASLKRYVLRKKPPGKLLQSAHAVEREFQVLQALGTHTLVPVPKVYCLCTDSRVIGTPFYIMEFLEGRIFLDPKLPGVAPERRRLLYQATARALASLHSADVDAIGLGKYGRRNNYCKWQVERWAKQYIASTGEGKPKRNPKMFELIDWLQQNIPLEDSSGAAAGLVHGDFRIDNLVFHPIEDRVIGILDWELSTLGNQMCDVAYSCLPYIVDIVAEVGEGLEHTGVPEGIPSQAEYVAEYCSSSTYNGNVAMQGKPWPFAEWKFYVTFSLFRGASIFAGIYSRWIMGNASGGESAQYAGDRANFMIDYAWKFIGRESVLPKNPSSGAFVAQDYLKRFGQESDDQGFSKGGGRFVPSKRVMELRNRLTKFMEDHIYPMEQEFYKLAESNSRWMVHPGEERLKELAKKEGLWNLFIPFDSAARARKLIFDGSNHLLSENPSNRLLGAGLTNLEYGYLCEIMGHSVWAPQVFNCGAPDTGNMEVLLRYGSKEQLLEWLVPLLEGKIRSGFAMTEPQVASSDATNIECSIKRQGDSYIINGKKWWTSGAMDPRCRVLIVMGKTDFNASMHKQQSMILVDIRTPGVHIKRPLTVFGFDDAPHGHAEVLFENVRVPEKNILLGEGRGFEIAQGRLGPGRLHHCMRLIGAAERGMQLMAQRALSRKVFGKLIAEQGSFRSDIAKCRIELEKARLLVLEAADQLDRLGNKRARGTMAMAKVAAPNMALKVLDMAMQVHGGAGLSSDTCLAHLWATARTLRIADGPDEVHLGTIAKLELRRAKL
>Malba_004659
MHNPPVCLQHHHPQHPRAPLQARPPLLTTGSARLNSVEGKTDPVSDAAIFSPSKQNPDEKLGPNLKSDPSEFSVAKSKYNPGGKRGSKAKLKIGSVSSPSNSSNSSPESAIFSPSKQNPDKKQRSKPKPKSRSFHSPPDSSNWLTDSSSPPRKSGCLWCSPKTKRASHTKSIEKGAIDFGAGLNFSDDDGLLSDLEVRRRSGSSSPSPNTKTPTTLPALSLSTLLIQRLQNRDEEEEDDDNLIMENRPKFTRALSLRERVEDTFSDHRNELVALLSKYLGQGKIILQPHDLIDQFGSVIGDDKTLLQHLSPQHMDTVRTISQSLPIMPQQ
>Malba_007821
MISNREGRSVRTPPEACMQPLKHRQSTSFVSPEPPVTAMRNTIQDTLAAHRNELVSLLSRYVARGNGILQPHQMINELENVIMEDEGMQKLKDSSFSKVLQSAQEAIVLAPFVAFALRPGVWEYVRVNVYELSVDHLSAAEYLRFKEELMDGDKESLEPLLDFLRTHKHDEHAMMLNDRIQSIPRLQSALAKAEEYLSKFPPTTPYSEFEFDLQGMGFERGWGDTAQRASEMVHLLLEILQAPDPSTLENFLGRIPMVFNVVIVSPNGYFGQANVLGLPDTGGQVVYILDQVRALESEMLLRIQNQGLDVIPEILIESYTTDTGCKRDNMQPKIGRSQWQNTHISCGYLSGLRMGYSGNGFQGLMCGLTWRPLQR
>Malba_007826
MISNREGRSVRTPPEACMQPLKHRQSTSFVSPEPPVTAMRNTIQDTLAAHRNELVSLLSRYVARGNGILQPHQMINELENVIMEDEGMQKLKDSSFSKVLQSAQEAIVLAPFVAFALRPRPGVWEYVRVNVYELSVDHLSVAEFLRFKEELMDGEFSAMMLNDRIQSIPRLQSALAKAEEYLSKFPPTTPYSEFEFDLQGMGFERGWGDTAQQVSEMVHLLLEILQAPDPSTLENFLGRIPMVFNVVIVSPHGYFGQANVLGLPDTGGQVVYILDQVRALESEMLLRIQNQGLDVIPKILIVTRLIPDAKGTTCNQRLERVSGTEHTHILRVPFRTENGILRKWISRFDVWPYLETFAEDASNEISAELQGVPDLVIGNYSDGNLVATLLSYKLGITQCNIAHALEKTKYPDSDIFWKKHEDKYHFSSQFTADLIAMNNADFIITSTYQEIAGSKNNVGQYESHTAFTLPGLYRVVHGIDVFDPKFNIVSPGADMCIYFPYSDKEERLTALHGSIEELLYGAEQNDEHIGLLSDRSKPIVFSMARLDRVKNLTGLVECYAKSAKLREMVNLVVVGGYMDVKNSRDREEIAEIEKMHDLIKKYNLSGQFRWIAAQMNRARNGELYRYIADTKGVFVQPAFYEAFGLTVVEAMTCGLPTFATCHGGPAEIIEHGSSGFHVDPYNPDQVAELLIDFFDQCQKDPGYWEKISQAGLKRIYERYTWKIYSERLLTLAGVYGFWKHVSKLERRETRRYLEMFYILKYRNLVKSIPLAVEEQH
>Malba_014106
MADVLLATPPIFGDLNPIDIFLCIVHILDQVCALENEMLERIRRQGLDFTPRILIDVAGEVTAELQGYPDFIIGNYSDGNLVASLLAYKMGVTQCTIAHALEKTKYPDSNIYWKKFEEKYHFSTQFTADLIAMNNADFIITSTYQEIAGTQVSRCIRISYRSLSSREGCCTFGRFLSTLQGGS
>Malba_020735
MAERVLTRVQSLRERLDETLSTQRNDFLALLSRIESKGKGFLQPHQLLAEFEAIPENNRQKLLDGAFGEVLKHTQEVIVLPPWVALAVRPRPGVWEYIRVNVHALALEELCVAEYLQFKEELVDGSSNGNFVLELDFQPFNASFPRPTLSKSIGNGVEFLNRHLSAKLFHDKESLHPLLEFLRVHCYEGRNMMLNNRIKNVNELQRVLRKAEDFLSSIVPRTPYKEFEPKLQAIGLERGWGDTAERVLEMIQLLLDLLEAPNPFTLEKFLGQIPMVFNVVILSPHGYFAQDHVLGFPDTGGQVVYILDQVRALESEMLKRIKQQGLDITPRIIIVSFI
>Malba_020736
MAERALTRVQSLRERLDKTLSTHRNEILALLSRIESKGKGFLQPHQLHAEFEAIPENNRQKLLDGAFGEVLKHTQEAVVLPPWVAFAVRPRPGVWEYIRVNVHALVLEELRVAEYLQFKEELVDGR
>Malba_020737
MAERVLTRFRSFRERLDETLSTQRNDFLALLSRIESKGKGFLQPHQLLAEFEAIPENNRQKLLDGAFGEVLKHTQEAIVLPPWVALAVRPRPGVWEYIRVNVHALALEELRVSEYLQFKEELVDGSSNGNFVLELDFQPFNASFPRPTLSKSIGNGVEFLNRHLSAKLFHDKESLHPLLEFLRVHCYEGRNMMLNNRIKNVNELERVLRKAEDFLSSIVPGTPYKEFEPKLQAIGLERGWGDTAERVLEMIQLLLDLIEAPDPFTLEKFLGQIPMVFNVVILSPHGYFAQDHVLGFPDTGGQVVYILDQVRALESEMLKRIKQQGLDITPRIIILTRLLPDAVGTTCGDRLEKVYGCEHSDILRVPFRDEKGAIVRRWISRFEVWPYLETYAEDAIKELSKEMQGKPDLIIGNYSDGNIVASLMAHKLGVTQCTIAHALEKSKYPDSDLYWKKLDENYHFSCQFTADLIAMNHTDFIITSTFQEIAGSKDTVGQYESHAAFTLPGLYRVVHGIDVFDPKFNIVSPGADMDVYFPYSEKEKRLTHFHPEIEELLYGQVENIEQLCVLKDRNKPIIFTMARLDRVKNITGLVEWYGKNAKLRELVNLLVVAGDRRNESKDIEEKAELKKMYELIDTYQLNGQLRWISSQMNRVRNGELYRYICDTRGAFVQPAVYEAFGLTVIEAMTCGLPTFATCKGGPAEIIVNGISGYHIDPYHGDQAAEILVDFFEKSKADPSHWDKISQGGLQRIYEKYTWQIYSERLLTLTGVYGFWKDVSNLDRLECRRYLEMFYALKHRKLAASVPLAVEE
>Malba_020738
MVERVLTRVQSLRERLDETLSTQRNEILALLSRIESKGKGFLQPHQLLAEFEAIPENNRQKLLDGAFGEVLKHTQEAVVLPPWVAFAVRPSPGVWEYIRVNVHALTLEELRVAEYLQFKEELVDGSSNGNFVLELDFQPFHASFPRPTLSKSIGKGVEFLNRHLSAKLFHDKESLHPLLEFLRVHCYEGRNMMLNNRIKNVNELERVLRKAEDFLSSIVPGTPYKEFEPKLQAIGLERGWGDTAERVLEMIQLLLDLIEAPDPFTLEKFLGQIPMVFNVVILSPHGYFAQDHVLGFPDTGGQVVYILDQVRALESEMLKRIKQQGLDITPRIIIYESHTAFTLPGLYRVVHGIDVFDPKFNIVSPGADMDVYFPYSEKEKRLTHFHPEIEELLYGQVENIEQLCVLKDRNKPIIFTMARLDRVKNITGLVEWYGKNAKLRELVNLVVVAGDRRNESKDNEEKAELKKMYELIDTYKLNGQLRWISSQMNRVRNGELYRYICDTRGAFVQPAVYEAFGLTVIEAMTCGLPTFATCKGGPAEIIVNGISGYHIDPYHGDQAAEILVDFFEKSKADPSHWDKISQGGLQRIYEKYTWQIYSERLLTLTGVYGFWKDVSNLDRLECRRYLEMFYALKFRKLAASVPQESFPYRVNKEAEALVVYCGVFSSSG
>Malba_022638
MTSKIGKSEEAIVLAPFVALALRPRPGVWEYVRVNVYELSVDHLSVAEYLRFKEELIDGECNDKYVLELDLEPFNASFPRPTRSSSIGNGVQFLNRHLSSNMFRNKESLEPLLDFLRTHKHDGHAMMLNDRIQSIPRLQSALAKAEEYLSKFPSTTPYSEFEFDLQGMGFERGWGDTAQRVSEMVHLLLEILQAPDPSTLENFLGRIPMVFNVVIVSPHGYFGQANVLGLPDTGGQVVYILDQVRALESEMLLRIQNQGLDVIPKILIVTRLIPDAKRTTCNQRLERVSGTEHTHILRVPFRTENGILRKWISRFDVWPYLENFAEDASNEIAAELQGVPDLIIGNYSDGNLVATLLSYKLGITQCNIAHALEKTKYPDSDIFWKKHEDKYHFSSQFTADLIAMNNADFIITSTYQEIAGSKNNVGQYESHTAFTLPGLYRVVHGIDDKRLTALHGSIEELLYGAEQNDEHIGLLSDRSKPIVFSMARLDRVKNLTGLVECYAKSTKLREMVNLVVVGGYMDVKNSRDREEITEIEKMHDLIRNYNLSGQFRWIAAQMNRARNGELYRYIADTKGIFVQPAFYEAFGLTVVEAMTCGLPTFATCHGGPAEIIEHGTSGFHVDPYNPDQVAELLTDFFDQCQKDPGYWEKISQAGLKRIYERYTWKIYSERLLTLAGVYGFWKHASKLERRETRRYLEMFYTLKYRNLVSNLIISFLVLLHAQMALAFHRFRIVHELV
>Malba_024967
MNHTDFIITSTFQEIAGSKDTVGQYESHTAFTLPGLYRVVHGIDVFDPKFNIVSPGADMSVYFPYSEKEKRLTNFHPEIEELLYSQVENKEHLCVLKDRNKPIIFTMARLDRVKNITGLVEWYGKNAKLRELVNLVVVAGDRRKESKDNEEKAEMKKMYELIDTYKLNGQFRWISSQMNRVRNGELYRYICDTKGAFVQPAVYEAFGLTVVEAMTCGLPTFATCKGGPAEIIVHGKSGYHIDPYHGDQAAEILVDFFEKSKADPSHWDKISQGGLQRIYEKYTWQIYSQRLLTLTGVYGFWKHVSNLDRLESRRYLEMFYALKYSKLAASVPLAVEE
>Malba_041814
MAERVLTRVQSLRERLDETLSAHRNEILALLSRIESKGKGFLQPHQLLAEFEEIPEANRQKLLDGAFGEVLKNTQEVIVLPPWVALAVRPRPGVWEYIRVNVHALVVEELRVAEYLQFKEELVDGSANGNFVLELDFEPFNASFPRPTLSKSIGNGVEFLNRHLSAKLFHDKESLHPLLKFLRVHCYEGRNLMLNNKIKDVNELQHVLRKAEDFLSAIAPETPYKDFEPKLQAIGLERGWGDTAGRVLEMMELLLDLLEAPDPCTLEKFLDQIPMVFNVVILSPHGYFAQDNVLGYPDTGGQVVYILDQVRALEAEMLKRLTRLLPDAVGTTCGDRLEKVYGTEHSDILRVPFRDEKGAIVRRWISRFEVWPYLETYAEDAIKELSKEMHGKPDLIIGNYSDGNIVASLMALKLGVTQCTIAHALEKSKYPDSDLYWKKLDDSYHFSCQFTADLIAMNHTDFIITSTYQEIAGSKETVGQYESHTAFTLPGLYRVVHGIDVFDPKFNIVSPGADMSVYFPYSEKEKRLTNFHPEIEELLYSQVENKEHLCVLKDRNKPIIFTMARLDRVKNITGLVEWYGKNAKLRELVNLVVVAGDRRKESKDNEEKAEMKKMYELIDTYKLNGQFRWISSQMNRVRNGELYRYICDTKGAFVQPAVYEAFGLTVVEAMTCGLPTFATCKGGPAEIIVHGKSGYHIDPYHGDQAAEILVDFFEKSKADPSHWDKISQGGLQRIYEKYTWQIYSQRLLTLTGVYGFWKHVSNLDRLESRRYLEMFYALKYSKLAASVPLAVEE
>Malba_042121
MANRPKFTRALSLRERVEDTLSDHRNELVALLSRYLDQGKRILQPHDLIDQLDIVIGDDEAKRQLKTGPFSEVLKSAQEAIILPPYVALAVRPRPGVWDYVRVNVYELNVEELTVSEYLQFKEELVDGESSDKYALELDFEPFNAAFPRPTRSSSIGNGVQFLNRHLSSIMFRNKESLEPLLDFLRAHKYKGHLLMLNDRIQSVSKLQSALVKAEDHLSKLQPETPYSEFEYLFQGMGFERGWGDTAVHVLEMMHLLLDILQAPDPSILETFLGRLPMMFNVVILSPHGYFGQANVLGLPDTGGQIVYILDQVRALEKEMLERIRLQGLDFTPRILIVTRLIPEAKGTTCNQRLERISGTEHTHILRVPFRSEKGILRKWISRFDVWPYLETFAEDAAGEIIAELQGYPDFIIGNYSDGNLVASLLAYKMGVTQCTIAHALEKTKYPDSDIYWKKFEEKYHFSTQFTADLIAMNNADFIITSTYQEIAGTKDTVGQYESHSAYTLPGQYRVVHGINVFDPKFNIVSPGADMAIYFPYSEKQKRLTSLHGSLEELLYNPDQNDVHIGTLSDRSKPIIFSMARLDQVKNMTGLVECYAKCSKLRDLANLVIVAGYIDAKKSQDREEIAEIEKMHNLMTEYKLDGQFRWISSQTNRVSNGELYRYIADTGGAFAQPAFYEAFGLTVVEAMTCGLPTFATVHGGPAEIIEHGVSGFHIDPYHPEKAAALMADFFQRCKEDHSYWNTISDAGLQRIYEKYTWKIYSERLMTLAGVYGFWKYVSKLERRETRRYLEMFYILKFRDLAKSVPEAIDDAH
>Malsi_02g009020
MAERALTRVQSLRERLDETLSTHRNEILALLSRIESKGKGFLQPHQLHAEFEAIPENNRQKLLDGAFGEVLKHTQEAVVLPPWVAFAVRPRPGVWEYIRVNVHALVLEELRVAEYLQFKEELVDGSSNGNFVLELDFQPFHASFPRPTLSKSIGKGVEFLNRHLSAKLFHDKESLHPLLEFLRVHCYEGRNMMLNNRIKNVNELERVLRKAEDFLSSIVPGSPYKEFEPKLQAIGLERGWGDTAERVLEMIQLLLDLIEAPDPFTLEKFLGQIPMVFNVVILSPHGYFAQDHVLGFPDTGGQVVYILDQVRALESEMLKRIKQQGLDITPRIIILTRLLPDAVGTTCGDRLEKVYGCEHSDILRVPFRDEKGTIVRRWISRFEVWPYLQTYAEDAIKELSKEMQGKPDLIIGNYSDGNIVASLMAHKLGVTQCTIAHALEKSKYPDSDLYWKKLDENYHFSCQFTADLIAMNHTDFIITSTFQEIAGSKDTVGQYESHTAFTLPGLYRVVHGIDVFDPKFNIVSPGADKDVYFPYSEKEKRLTHFHPEIEELLYGQVENIEQLCVLKDRNKPIIFTMARLDRVKNITGLVEWYGKNAKLRELVNLLVVAGDRRNESKDNEEKAELKKMYELIDTYKLNGQLRWISSQMNRVRNGELYRYICDTRGAFVQPAVYEAFGLTVIEAMTCGLPTFATCKGGPAEIIVNGISGYHIDPYHGDQAAEILVDFFEKSKADPSHWDKISQGGLQRIYEKYTWQIYSERLLTLTGVYGFWKDVSNLDRLECRRYLEMFYALKFRKLAASVPLAVEE
>Malsi_02g009040
MAERVLTRVQSLRERLDETLSTQRNDFLALLSRIESKGKGFLQPHQLLAEFEAIPENNRQKLLDGAFGEVLKHTQEAIVLPPWVALAVRPRPGVWEYIRVNVHALALEELCVAEYLQFKEELVDGSSNGNFVLELDFQPFNASFPRPTLSKSIGNGVEFLNRHLSAKLFHDKESLHPLLEFLRVHCYEGRNMMLNNRIKNVNELQRVLRKAEDFLSSIVPSTPYKEFEPKLQAIGLERGWGDTAERVLEMIQLLLDLLEAPNPFTLEKFLGQIPMVFNVVILSPHGYFAQDHVLGFPDTGGQVVYILDQVRALESEMLKRIKQQGLDITPRIIILTRLLPDAVGTTCGDRLEKVCGCEHSDILRVPFRDKKGAIVRRWISRFEVWPYLETYAGDAIKELSKEMQGKPDLIIGNYSDGNIVASLMAHILGVTQCTIAHALEKSKYPDSDLYWKKLDENYHFSCQFTADLIAMNHTDFIITSTFQEIAGSKDTVGQYESHTAFTVPGLYRVVHGIDVFDPKFNIVSPGADMNVYFPYSEKEKRLTHFHPEIEELLYGQVENIEQLCVLKDRNKPIIFTMARLDRVKNITGLVEWYGKNAKLRELVNLVVVAGDRSNESKDNEEKAELKKMYELIDTYKLNGQLRWISSQMNRVRNGELYRYICDTRGAFVQPAVYEAFGLTVIEAMTCGLPTFATCKGGPAEIIVNGKSGYHIDPYHGDQAAEILVDFFEKSKADPSHWDKISQGGLQRIYEKYTWQIYSERLLTLTGVYGFWKDVSNLDRLESRRYLEMFYALKFRKLAASVPLAVEE
>Malsi_03g024880
MCALENEMLERIRRQGLDFTQRILIVIVFIFIVGILTDVAGEVTAELQGYPDFIIGNYSDGNLVASLLAYKMGVTQEHKSPGVSGFHIDPYHPEKAAALLADFFQRCKEDPSYWNTISDGGLQIIYEKYTWKIYSERLMTLAGVYDFWKYASKSLKGMRPDDICKYHLLGRLHYEHILSTNYL
>Malsi_11g025470
MANRPKFTRALSLRERVEDTLSDHRNELVALLSRYLDQGKRILQPHDLIDQLDIVIGDDEAKRQLKTGPFSEVLKSAQEAIILPPYVALAVRPRPGVWDYVRVNVYELSVEELTVSEYLRFKEELVDGESSDKYALELDFEPFNAAFPRPTRSSSIGNGVQFLNRHLSSIMFRNKESLEPLLDFLKAHKYKGHPLMLNDRIQSVSKLQSALAKAEDHLSKLQPETPYSEFEYLFQGMGFERGWGDTAVHVLEMMHLLLDILQAPDPSILETFLGRIPMMFNVVILSPHGYFGQANVLGLPDTGGQIVYILDQVRALEKEMLERIRLQGLDFTPRILIVTRLIPEAKGTTCNQRLERISGTEHTHILRVPFRSEKGILRKWISRFDVWPYLETFAEDAAGEIIAELQGYPDFIIGNYSDGNLVASLLAYKMGVTQCTIAHALEKTKYPDSDIYWKKFEEKYHFSTQFTADLIAMNNADFIITSTYQEIAGTKDTVGQYESHSSYTLPGQYRVVHGINVFDPKFNIVSPGADMAIYFPYSEKQKRLTSLHGSLEELLYNPDQNDVHIGTLSDRSKPIIFSMARLDQVKNMTGLVECYAKCSKLRDLANLVIVAGYIDAKKSQDREEIAEIEKMHNLMTEYKLDGQFRWISSQTNRVSNGELYRYIADTRGAFAQPAFYEAFGLTVVEAMTCGLPTFATVHGGPAEIIEHGVSGFHIDPYHPEKAAALMADFFQRCKEDPSYWNTISDAGLQRIYEKYTWKIYSERLMTLAGVYGFWKYVSKLERRETRRYLEMFYILKFRDLAKSVPEAIDDAH
>Malsi_13g014180
MCLNLIWSPLMHNSLDQPARRQLEMGFNSLTVTYLQLCSVAKKVWSLFSIFFVHTNMMDIFSVRPKAIFEAMMLNDRIQSIPRLQSALAKAEEYLSKFPPTTPYSEFEFDLQGMGFERGCGDTAQRVS
>Malsi_13g014190
MVHLLLEILQAPDPSTLENFLGRIPMVFNVVIVSPHGYFGQANVLGLPDTGGQVTRLIPDAKGTTCNRRLEGVSGTEYTHILRVPFRTENEILRKWISRFDVWPYLETFAEDASNEIATELQRVPDLIIGNYSDGNLVATLLSYKLGITQFNIVSPGADIGLLSDRSKPIVFSMARLDRVKILTGLVECYAKSAKLREMINLVVVGGYMDVKNSRDREEIAEIEKMHDLIKKYNMSGQFQWIAAQMNRARNGKLFSR
>Malsi_13g014210
MHNTIQDTLAAHRNELVSLLSRYVARGNGILQPHQMINELENVIMEDEGMQKLKDSSFSKVLQSAQEAIVLAPFVAFALRPRPGVWEYVRVNVYELSVDHLSVAEFLRFKEELMDGECNDKYVLELDLEPFNASFPRPTRSSSIGNGVQFLNRHLSSVMFRNKESLEPLLDFLRTHKHDGHAMMLNDRIQSIPRLQSALAKAEEYLSKFPPTTSYSEFEFDLQGMGFERGWGDTAQRVSEMVHLLLEILQAPDPSTLENFLGRIPMVFNVVIVSPHGYFGQANVLGLPDTGGQVVYILDQVRALESEMLLRIQNQGLDVIPKILIVTRLIPDAKGTTCNQRLERVSGTEYTHILRVPFRTENGILRKWISRFDVWPYLETFAEDASNEIAAELQGVPDLVIGNYSDGNLVATLLSYKLGITQCNIAHALEKTKYPDSDIFWKKHEDKYHFSSQFTADLIAMNNADFIITSTYQEIAGSKNNVGQYESHTAFTLPGLYRVVHGIDVFDPKFNIVSPGADMCIYFPYSDKEKRLTALHGSIEELLYGAEQNDEHIGLLSDRSKPIVFSMARLDRVKNLTGLVECYAKSAKLREMVNLVVVGGYMDVKNSRDREETAEIEKMHDLIKKYNLSGQFRWIAAQMNRARNGELYRYIADTKGVFVQPAFYEAFGLTVVEAMTCGLPTFATCHGGPAEIIEHGSSGFHVDPYNPDQVAELLIDFFDRCQKEPGYWEKISQAGLKRIYERYTWKIYSERLLTLAGVYGFWKHVSKLERRETRRYLEMFYILKYRNLVKSIPLAVE
>Malsi_15g020650
MAERVLTRVQSLRERLDETLSAHRNEILALLSRIESKGKGFLQPHQLLAEFEEIPEANRQKLLDGAFGEVLKNTQEVIVLPPWVALAVRPRPGVWEYIRVNVHALVVEELRVAEYLQFKEELVDGSANGNFVLELDFEPFNASFPRPTLSKSIGNGVEFLNRHLSAKLFHDKESLHPLLKFLRVHCYEGRNLMLNNKIKDVNELQHVLRKAEDFLSAIAPETPYKDFEPKLQAIGLERGWGDTAGRVLEMIELLLDLLEAPDPCTLEKFLDQIPMVFNVVILSPHGYFAQDNVLGYPDTGGQVVYILDQVRALEAEMLKRVKQQGLDIIPRIIIVSFI
>Malsi_16g014980
MRNTIQDTLAAHRNELVSLFSRYVARGNGILQPHQMISELENVIMDDEGMQKLKDSSFSKVLQSAQEAIVLAPFVALALRPRPGVWEYVRVNVYELSVDHLSVAEYLRFKEELIDGECNDKYVLELDLEPFNASFPRPTRSSSIGNGVQFLNRHLSSNMFRNKESLEPLLDFLRTHKHDGHAMMLNDRIQSIPRLQSALAKAEEYLSKFPSTTPYSEFEFDLQGMGFERGWGDTAQRVSEMVHLLLEILQAPDPSTLENFLGRIPMVFNVVIVSPHGYFGQANVLGLPDTGGQVVYILDQVRALESEMLLRIQNQGLDVIPKILIVTRLIPDAKRTTCNQRLERVSGTEHTHILRVPFRTENGILRKWISRFDVWPYLENFAEDASNEIAAELQGVPDLIIGNYSDGNLVATLLSYKLGITQCNIAHALEKTKYPDSDIFWKKHEDKYHFSSQFTADLIAMNNADFIITSTYQEIAGSKNNVGQYESHTAFTLPGLYRVVHGIDVFDPKFNIVSPGADMCIYFPCSDKDKRLTALHGSIEELLYGAEQNDEHIGLLSDRSKPIVFSMARLDRVKNLTGLVECYAKSTKLREMVNLVVVGGYMDVKNSRDREEITEIEKMHDLIKNYNLSGQFRWIAAQMNRARNGELYRYIADTKGIFVQPAFYEAFGLTVVEAMTCGLPTFATCHGGPAEIIEHGTSGFHVDPYNPDQVAELLTDFFDQCQKDPGYWEKISQAGLKRIYERYTWKIYSERLLTLAGVYGFWKHASKLERRETRRYLEMFYTLKYRNLVKSIPLAVDEQH
>Malsy_02g001400
MAERALTRVQSLRERLDKTLSTHRNEILALLSRIESKGKGFLQPHQLHAEFEAIPENNRQKLLDGAFGEEAVVLPPWVAFAVRPRPGVWEYIRVNVHALVLEELRVAEYLQFKEELVDGSSNGNFVLELDFQPFHASFPRPTLSKSIGKGVEFLNRHLSAKLFHDKESLHPLLEFLRVHCYEGRNMMLNNRIKNVNELERVLRKAEDFLSSIVPGTPYKEFEPKLQAIGLERGWGDTAERVLEMIQLLLDLIEAPDPFTLEKFLGQIPMVFNVVILSPHGYFAQDHVLGFPDTGGQVVYILDQVRALESEMLKRIKQQGLDITPRIIILTRLLPDAVGTTCGDRLEKVYGCEHSDILRVPFRDEKGTIVRRWISRFEVWPYLQTYAEDAIKELSKEMQGKPDLIIGNYSDGNIVASQMAHKLGVTQCTIAHALEKSKYPDSDLYWKKLDENYHFSCQFTADLIAMNHTDFIITSTFQEIAGSKDTVGQYESHTAFTLPGLYRVVHGIDVFDPKFNIVSPGADKDVYFPYSEKEKRLTHFHPEIEELLYGQVENIEQLCVLKDRNKPIIFTMARLDRVKNITGLVEWYGKNAKLRELVNLLVVAGDRRNESKDNEEKAELKKMYELIDTYKLNGQLRWISSQMNRVRNGELYRYICDTRGAFVQPAVYEAFGLTVIEAMTCGLPTFATCKGGPAEIIVNGISGYHIDPYHGDQAAEILVDFFEKSKADPSHWDKISQGGLQRIYEKYTWQIYSERLLTLTGVYGFWKDVSNLDRLECRRYLEMFYALKFRKLAASVPLAVEE
>Malsy_02g001440
MAERVLTRVQSLRERLDETLSTQRNDFLALLSRIESKGKGFLQPHQLLAEFEAIPENNRQKLLDGAFGEVLKHTQEAIVLPPLVALAVRPRPGVWEYIRVNVHALALEELCVAEYLQFKEELVDGSSNGNFVLELDFQPFNASFPRPTLSKSIGNGVEFLNRHLSAKLFHDKESLHPLLEFLRVHCYEGRNMMLNNRIKNVNELQRVLRTAEDFLSSIVPRTPYKEFEPKLQAIGLERGWGDTAERVLEMIQLLLDLLEAPNPYTLEKFLGQIPMVFNVVILSPHGYFAQDHVLGFPDTGGQVVYILDQVRALESEMLKRIKQQGLDITPRIIILTRLLPDAVGTTCGDRLEKVYGCEHSDILRVPFRDKNGAIVRRWISRFEVWPYLETYAGDAIKELSKEMQGKPDLIIGNYSDGNIVASLMAHILGVTQCTIAHALEKSKYPDSDLYWKKLDENYHFSCQFTADLIAMNHTDFIITSTFQEIAGSKDTVGQYESHTAFTLPGLYRVVHGIDVFDPKFNIVSPGADMNVYFPYSEKEKRLTHFHPEIEELLYGQVENIEQLCVLKDRNKPIIFTMARLDRVKNITGLVEWYGKNAKLRELVNLVVVAGDRRNESKDNEEKAELKKMYELIDTYKLNGQLRWISSQMNRVRNGELYRYICDTRGAFVQPAVYEAFGLTVIEAMTCGLPTFATCKGGPAEIIVNGKSGYHIDPYHGDQAAEILVDFFEKSKADPSHWDKISQGGLQRIYEKYTWQIYSERLLTLTGVYGFWKDVSNLDRLESRRYLEMFYALKFRKLAASVPLAVEDLSKGGHPGPSGSLQAQFAVKSNALLKSVANPQGPLVQDNSGNMPAAL
>Malsy_02g009890
MAERALTRVQSLRERLDKTLSTHRNEILALLSRIESKGKGFLQPHQLHAEFEAIPENNRQKLLDGAFGEVLKHTQEAVVLPPWVAFAVRPRPGVWEYIRVNVHALVLEELRVAEYLQFKEELVDGSSNGNFVLELDFQPFHASFPRPTLSKSIGKGVEFLNRHLSAKLFHDKESLHPLLEFLRVHCYEGRNMMLNNRIKNVNELERVLRKAEDFLSSIVPGTPYKEFEPKLQAIGLERGWGDTAERVLEMIQLLLDLIEAPDPFTLEKFLGQIPMVFNVVILSPHGYFAQDHVLGFPDTGGQVVYILDQVRALESEMLKRIKQQGLDITPRIIIKVYGCEHSDILRVPFRDEKGTIVRRWISRFEVWPYLQTYAEDAIKELSKEMQGKPDLIIGNYSDGNIVASLMAHKLGVTQCTIAHALEKSKYPDSDLYWKKLDENYHFSCQFTADLIAMNHTDFIITSTFQEIAGSKDTVGQYESHTAFTLPGLYRVVHGIDVFDPKFNIVSPGADKDVYFPYSEKEKRLTHFHPEIEELLYGQVENIEQLCVLKDRNKPIIFTMARLDRVKNITGLVEWYGKNAKLRELVNLLVVAGDRRNESKDNEEKAELKKMYELIDTYKLNGQLRWISSQMNRVRNGELYRYICDTRGAFVQPAVYEAFGLTVIEAMTCGLPTFATCKGGPAEIIVNGISGYHIDPYHGDQAAEILVDFFEKSKADPSHWDKISQGGLQRIYEKYTWQIYSERLLTLTGVYGFWKDVSNLDRLECRRYLEMFYALKFRKLAASVPLAVEE
>Malsy_02g009900
MAERVLTRVQSLRERLDETLSTQRNDFLALLSRIESKGKGFLQPHQLLAEFEAIPENNRQKLLDGAFGEVLKHTQEAIVLPPWVALAVRPRPGVWEYIRVNVHALALEELCVAEYLQFKEELVDGSSNGNFVLELDFQPFNASFPRPTLSKSIGNGVEFLNRHLSAKLFHDKESLHPLLEFLRVHCYEGRNMMLNNRIKNVNELQRVLRKAEDFLSSIVPRTPYKEFEPKLQAIGLERGWGDTAERVLEMIQLLLDLLEAPNHFTLEKFLGQIPMVFNVVILSPHGYFAQDHVLGFPDTGGQVVYILDQVRAVESEMLKRIKQQGLDITPRIIILTRLLPDAVGTTCGDRLEKVYGCEHSDILRVPFRDKKGAIVRRWISRFEVWPYLETYAGDAIKELSKEMQGKPDLIIGNYSDGNIVASLMAHILGVTQCTIAHALEKSKYPDSDLYWKKLDENYHFSCQFTADLIAMNHTDFIITSTFQEIAGSKDTVGQYESHTAFTLPGLYRVVHGIDVFDPKFNIVSPGADMNVYFPFSEKEKRLTHFHPEIEELLYGQVENIEHLCVLKDRNKPIIFTMARLDRVKNITGLVEWYGKNAKLRELVNLVVVAGDRRNESKDNEEKAELKKMYELIDTYKLNGQLRWISSQMNRVRNGELYRYICDTRGAFVQPAVYEAFGLTVIEAMTCGLPTFATCKGGPAEIIVNGKSGYHIDPYHGDQAAEIIVDFFEKNKADPSHWDKISQGGLQRIYEKYTWQIYSERLLTLTGVYGFWKDVSNLDRLESRRYLEMFYALKFRKLAASVPLAVEE
>Malsy_11g026980
MANRPKFTRALSLRERVEDTLSDHRNELVALLSRYLDQGKRILQPHDLIDQLDIVIGDDEAKRQLKTGPFSEVLKSAQEAIILPPYVALAVRPRPGVWDYVRVNVYELSVEELTVSEYLRFKEELVDGESSDKYALELDFEPFNAAFPRPTRSSSIGNGVQFLNRHLSSIMFRNKESLEPLLDFLKAHKYKGHPLMLNDRIQSVSKLQSALAKAEDHLSKLQPETPYSEFEYLFQGMGFERGWGDTAVHVLEMMHLLLDILQAPDPSILETFLGRIPMMFNVVILSPHGYFGQANVLGLPDTGGQVTRLIPEAKGTTCNQRLERISGTEHTHILRVPFRSEKGILRKWISRFDVWPYLETFAEDAAGEIIAELQGYPDFIIGNYSDGNLVASLLAYKMGVTQCTIAHALEKTKYPDSDIYWKKFEEKYHFSTQFTADLIAMNNADFIITSTYQEIAGTKDTVGQYESHSSYTLPGQYRVVHGINVFDPKFNIVSPGADMAIYFPYSEKQKRLTSLHGSLEELLYNPDQNDVHIGTLSDRSKPIIFSMARLDQVKNMTGLVECYAKCSKLRDLANLVIVAGYIDAKKSQDREEIAEIEKMHNLMTEYKLDGQFRWISSQTNRVSNGELYRYIADTRGAFAQPAFYEAFGLTVVEAMTCGLPTFATVHGGPAEIIEHGVSGFHIDPYHPEKAAALMADFFQRCKEDPSYWNTISDAGLQRIYEKYTWKIYSERLMTLAGVYGFWKYVSKLERRETRRYLEMFYILKFRDLAKSVPEAIDDAH
>Malsy_12g008240
MRNTIQDTLAIHMNELVYLFSKYVARENGILQPHQVINELENVIMDDEGMQKLKDNSFSKVLQCAQEAIVLTPSHCIAMTKKEGYKEVCGDKRNRTRADTSTTLSTTKVSHIMRSALYSGGNQKTLQPSSRISLWKVTSSKSKVSHIISSPFASHYPCCCLRNKEKENNQPEAEVEPPIQVACLELGDLGDSYYKVSSSEIDILPCASLSVKDTTPGWRKSTSREDATSTYETDKASENDTTLRYLEVSEGHKLDTFCCTKVFTDFIFLPLDITRLLKIQWLSLCHVKQALGFLFELQ
>Malsy_13g013050
MRNTIQGLSGVLRKLMFCCVGRYVARGNGILQPHQMINELENVIMEDEGMQKLKDSSLISKVLQAAQEAIVLAPFVAFALRPGVWEYVRVNAYELSVDHLSVAEYLRFKEELMDGDPLMHNSLDQPARRQLEMGFNSLTVTYLQLCSVKKVWSLFSIFFAMMLNDRIQSIPRLQSALAKAEEYLSKFPPTTPYSEFEFDLQGMGFERGWGDTAQRAPDPSTLENFLGRIPVVFNVVIVSPHGYFGQANVLGLPDTGGQVTRLIPDAKGTTCNRRLEGVSGTEYTHILRVPFRTENEILQEMDFKDASNEIATELQRVPDLIIGNYSDGNLVATLLSYKLGITQVNFIVHGIDVFDPKFNIVSPGADMVENPTPSESSLPRAMGRNKARRLREKGKANADYAAQHEVAASFRLLAEQNALEAEERKCRHEERAKQIQEEIDDKNMERNTSNYTPMSKAYFDRKKKEIMSRRQFGLLSDRSKPIVFSMARLDRVKILTGLVECYAKSAKLREMVNLVMVGGYMDVKNSRDREEIAEIEKMHDLIKKHNMSGQFQWITAQMNRARNGELFSR
>Malsy_13g013080
MHNTIQDTLAAHRNELVSLLSRYVARGNGILQPHQMINELENVIMEDEGMQKLKDSSFSKVLQSAQEAIVLAPFVAFALRPRPGVWEYVRVNVYELSVDHLSVAEFLRFKEELMDGECNDKYVLELDLEPFNASFPRPTRSSSIGNGVQFLNRHLSSVMFRNKESLEPLLDFLRTHKHDGHAMMLNDRIQSIPRLQSALAKAEEYLSKFPPTTPYSEFEFDLQGMGFERGWGDTAQRVSEMVHLLLEILQAPDPSTLENFLGRIPMVFNVVIVSPHGYFGQANVLGLPDTGGQVVYILDQVRALESEMLLRIQNQGLDVIPKILIVTRLIPDAKGTTCNQRLERVSGTEYTHILRVPFRTENGILRKWISRFDVWPYLETFAEDASNEISAELQGVPDLVIGNYSDGNLVATLLSYKLGITQCNIAHALEKTKYPDSDIFWKKHEDKYHFSSQFTADLIAMNNADFIITSTYQEIAGSKNNVGQYESHTAFTLPGLYRVVHGIDVFDPKFNIVSPGADMCIYFPYSDKEKRLTALHGSIEELLYGAEQNDEHTGLLSDRSKPIVFSMARLDRVKNLTGLVECYAKSANLREMVNLVVVGGYMDVKNSRDREEIAEIEKMHDLIKKYNLSGQFRWIAAQMNRARNGELYRYIADTKGVFVQPAFYEAFGLTVVEAMTCGLPTFATCHGGPAEIIEHGSSGFHVDPYNPDQVAELLIDFFDQCQKDPGYWEKISQAGLKRIYERYTWKIYSERLLTLAGVYGFWKHVSKLERRETRRYLEMFYILKYRNLVKSIPLAVEEQH
>Malsy_15g019220
MAERVLTRVQSLRERLDETLSAHRNEILALLSRYHYVGFWGFRIESKGKGFLQPHQLLAEFEEIPEANRQKLLDGAFGEVLKNTQEVIVLPPWVALAVRPRPGVWEYIRVNVHALVVEELRVAEYLQFKEELVDGSANGNFVLELDFKPFNASFPRPTLSKSIGNGVEFLNRHLSAKLFHDKESLHPLLKFLRVHCYEGRNLMLNNKIKDVNELQHVLRKAEDFLSAIAPETPYKDFEPKLQAIGLERGWGDTAGRVLEMIELLLDLLEAPDPCTLEKFLDQIPMVFNVVILSPHGYFAQDNVLGYPDTGGQVVYILDQVRALEAEMLKRVKQQGLDIIPRIIILTRLLPDAVGTTCGDRLEKVYGTEHSDILRVPFRDEKGAIVRRWISRFEVWPYLETYAEDAIKELSKEMHGKPDLIIGNYSDGNIVASLMALKLGVTQCTIAHALEKSKYPDSDLYWKKLDDSYHFSCQFTADLIAMNHTDFIITSTYQEIAGSKETVGQYESHTAFTLPGLYRVVHGIDVFDPKFNIVSPGADMSVYFPYSEKEKRLTNFHPEIEELLYSQDRNKPIIFTMARLDRVKNITGLVEWYGKNAKLRELVNLVVVAGDRRKESKDNEEKAEMKKMYELIDTYKLNGQFRWISSQMNRVRNGELYRYICDTKGAFVQPAVYEAFGLTVVEAMTCGLPTFATCKGGPAEIIVHGKSGYHIDPYHGDQAAEILVDFFEKSKADPSHWDKISQGGLQRIYEKYTWQIYSQRLLTLTGVYGFWKHVSNLDRLESRRYLEMFYALKYSKLAASVPLAVEE
>Malsy_16g012990
MWVSEKVEIFVMFGRYVARGNGILQPHQMISELENVIMDDEGMQKLKDSSFSKVLQSAQEAIVLAPFVALALRPRPGVWEYVRVNVYELSVDHLSVAEYLRFKEELIDGECNDKYVLELDLEPFNASFPRPTRSSSIGNGVQFLNRHLSSNMFRNKESLEPLLDFLRTHKHDGHAMMLNDRIQSIPRLQSALAKAEEYLSKFPSTTPYSEFEFEDNLIALDGTFNHLYTMCSLQGMGFERGWGDTAQRVSEMAPDPSTLENFLGRIPMVFNVVIVSPHGYFGQANVLGLPDTGGQVVYILDQVRALESEMLLRIQNQGLDVIPKILIVTRLIPDAKRTTCNQRLERVSGTEHTHILRVPFRTENGILRKWISRFDVWPYLENFAEDASNEIAAELQGVPDLIIGNYSDGNLVATLLSYKLGITQCNIAHALEKTKYPDSDIFWKKHEDKYHFSSQFTADLIAMNNADFIITSTYQEIAGSKNNVGQYESHTAFTLPGLYRVVHGIDVFDPKFNIVSPGADMCIYFPYSDKDKRLTALHGSIEELLYGAEQNDEHIGLLSDRSKPIVFSMARLDRVKNLTGLVECYAKSTKLREMVNLVVVGGYMDVKNSRDREEITEIEKMHDLIKNYNLSGQFRWIAAQMNRARNGELYRYIADTKGIFVQPAFYEAFGLTVVEAMTCGLPTFATCHGGPAEIIEHGTSGFHVDPYNPDQVAELLTDFFDQCQKDPGYWEKISQAGLKRIYERYTWKIYSERLLTLAGVYGFWKHASKLERRETRRYLEMFYTLKYRNLVKSIPLAVDEQH
>Malsy_scaffold528g000050
MAERVLTRVQSLRERLDETLSTQRNDFLALLSRIESKGKGFLQPHQLLAEFEAIPENNRQKLLDGAFGEVLKHTQEAIVLPPLVALAVRPRPGVWEYIRVNVHALALEELCVAEYLQFKEELVDGSSNGNFVLELDFQPFNASFPRPTLSKSIGNGVEFLNRHLSAKLFHDKESLHPLLEFLRVHCYEGRNMMLNNRIKNVNELQRVLRTAEDFLSSIVPRTPYKEFEPKLQAIGLERGWGDTAERVLEMIQLLLDLLEAPNPYTLEKFLGQIPMVFNVVILSPHGYFAQDHVLGFPDTGGQVVYILDQVRALESEMLKRIKQQGLDITPRIIILRKLCYLVISFYAFHSDALIMFQTQLTRLLPDAVGTTCGDRLEKVYGCEHSDILRVPFRDKNGAIVRRWISRFEVWPYLETYAGDAIKELSKEMQGKPDLIIGNYSDGNIVASLMAHILGVTQCTIAHALEKSKYPDSDLYWKKLDENYHFSCQFTADLIAMNHTDFIITSTFQEIAGSKDTVGQYESHTAFTLPGLYRVVHGIDVFDPKFNIVSPGADMNVYFPYSEKEKRLTHFHPEIEELLYGQDRNKPIIFTMARLDRVKNITGLVEWYGKNAKLRELVNLVVVAGDRRNESKDNEEKAELKKMYELIDTYKLNGQLRWISSQMNRVRNGELYRYISASLSKGGHPGPSGSLQAQFAVKSNALLKSVANPQGPLVQDNSGNMPAAL
>Malsy_scaffold528g000100
MAERALTRVQSLRERLDKTLSTHRNEILALLSRIESKGKGFLQPHQLHAEFEAIPENNRQKLLDGAFGEEAVVLPPWVAFAVRPRPGVWEYIRVNVHALVLEELRVAEYLQFKEELVDGSSNGNFVLELDFQPFHASFPRPTLSKSIGKGVEFLNRHLSAKLFHDKESLHPLLEFLRVHCYEGRNMMLNNRIKNVNELERVLRKAEDFLSSIVPGTPYKEFEPKLQAIGLERGWGDTAERVLEMIQLLLDLIEAPDPFTLEKFLGQIPMVFNVVILSPHGYFAQDHVLGFPDTGGQVVYILDQVRALESEMLKRIKQQGLDITPRIIILTRLLPDAVGTTCGDRLEKVYGCEHSDILRVPFRDEKGTIVRRWISRFEVWPYLQTYAEDAIKELSKEMQGKPDLIIGNYSDGNIVASQMAHKLGVTQCTIAHALEKSKYPDSDLYWKKLDENYHFSCQFTADLIAMNHTDFIITSTFQEIAGSKDTVGQYESHTAFTLPGLYRVVHGIDVFDPKFNIVSPGADKDVYFPYSEKEKRLTHFHPEIEELLYGQVENIEQLCVLKDRNKPIIFTMARLDRVKNITGLVEWYGKNAKLRELVNLLVVAGDRRNESKDNEEKAELKKMYELIDTYKLNGQLRWISSQMNRVRNGELYRYICDTRGAFVQPAVYEAFGLTVIEAMTCGLPTFATCKGGPAEIIVNGISGYHIDPYHGDQAAEILVDFFEKSKADPSHWDKISQGGLQRIYEKYTWQIYSERLLTLTGVYGFWKDVSNLDRLECRRYLEMFYALKFRKLAASVPLAVEE
>Maldo_GDDH_02G1100500
MAERALTRVQSLRERLDETLFTHRNEILALLSRIESKGKGFLQPHQLHAEFEAIPENNRQKLLDGAFGEVLKHTQEAVVLPPWVAFAVRPRPGVWEYIRVNVHALVLEELRVAEYLQFKEELVDGSSNGNFVLELDFQPFHASFPRPTLSKSIGKGVEFLNRHLSAKLFHDKESLHPLLEFLRVHCYEGRNMMLNNRIKNVNELERVLRKAEDFLSSVVPGTPYKEFEPKMQVIGLERGWGDTAERVLEMIQLLLDLIEAPDPFTLEKFLGQIPMVFNVVILSPHGYFAQDHVLGFPDTGGQVVYILDQVRALESEMLKRIKQQGLDITPRIIILTRLLPDAVGTTCGDRLEKVYGCEHSDILRVPFRDEKGAIVRRWISRFEVWPYLQTYAEDAIKELSKEMQGKPDLIIGNYSDGNIVASLMAHKLGVTQCTIAHALEKSKYPDSDLYWKKLDENYHFSCQFTADLIAMNHTDFIITSTFQEIAGSKDTVGQYESHTAFTLPGLYRVVHGIDVFDPKFNIVSPGADKDVYFPYSEKEKRLTHFHPEIEELLYGQVENIEQLCVLKDRNKPIIFTMARLDRVKNITGLVEWYGKNAKLRELVNLLVVAGDRRNESKDNEEKAELKKMYELIDTYKLNGQLRWISSQMNRVRNGELYRYICDTRGAFVQPAVYEAFGLTVIEAMTCGLPTFATCKGGPAEIIVNGISGYHIDPYHGDQAAEILVDFFEKSKADPSHWDKISQGGLQRIYEKYTWQIYSERLLTLTGVYGFWKDVSNLDRLECRRYLEMFYALKFRKLAASVPLAVE
>Maldo_GDDH_02G1100600
MAERVLTRVQSLRERLDETLSTQRNDFLALLSRIESKGKGFLQPHQLLAEFEAIPENNRQKLLDGAFGEVLKHTQEAIVLPPWVALAVRPRPGVWEYIRVNVHALALEELCVAEYLQFKEELVDGSSNGNFVLELDFQPFNASFPRPTLSKSIGNGVEFLNRHLSAKLFHDKESLHPLLEFLRVHCYEGRNMMLNNRIKNVNELQRVLRKAEDFLSSIVPRTPYKEFEPKLQAIGLERGWGDTAERVLEMIQLLLDLLEAPNPFTLEKFLGQIPMVFNVVILSPHGYFAQDHVLGFPDTGGQVVYILDQVRALESEMLKRIKQQGLDITPRIIILTRLLPDAVGTTCGDRLEKVYGCEHSDILRVPFRDKKGAIVRRWISRFEVWPYLEAYAEDAIKELSKEMQGKPDLIIGNYSDGNIVASLMAHKLGVTQCTIAHALEKSKYPDSDLYWKKLDENYHFSCQFTADLIAMNHTDFIITSTFQEIAGSKDTVGQYESHTAFTLPGLYRVVHGIDVFDPKFNIVSPGADMNVYFPFSEKEKRLTHFHPEIEELLYGQVENIEHLCVLKDRNKPIIFTMARLDRVKNITGLVEWYGKNAKLRELVNLVVVAGDRRNESKDNEEKAELKKMYELIDTYKLNGQLRWISSQMNRVRNGELYRYICDTRGAFVQPAVYEAFGLTVIEAMTCGLPTFATCKGGPAEIIVNGKSGYHIDPYHGDQAAEILVDFFEKNKADPSHWDKISQGGLQRIYEKYTWQIYSERLLTLTGVYGFWKDVSNLDRLESRRYLEMFYALKFRKLAASVPLAVEE
>Maldo_GDDH_03G1291300
MCIPIIACYPSDDVAGEVTAQLQGYPDFIIGNYSDGNLVASLLAYKMGVTRCNIAHALEKTKYPDSDIYWKKFEEKYHFSTQFTADLIAMNNADFMITSTYQEIAGTGTLSDRSKPIIFSMARLDQAKNMTGLVECYAKCSKLRDLVNLVVVAGYIDANKSRDREEIAEIEKMHHLMKEYKLNGQFRWISAQTNRVSNGELYRYIADTRGAFAQPAFYEAFGLTVVEAIAAAVLADFFQRCKEDPSYWNTISDGGLQIIYEKLMTLAGVYGFWKYASKLERRETRRYLEMFHILKFRDLVSFCLDC
>Maldo_GDDH_11G1307000
MANRPKFTRALSLRERVEDTLSDHRNELVALLSRYLDQGKRILQPHDLIDQLDIVIGDDEAKRQLKTGPFSEVLKSAQEAIILPPYVALAVRPRPGVWDYVRVNVYELSVEELTVSEYLRFKEELVDGESSDKYALELDFEPFNAAFPRPTRSSSIGNGVQFLNRHLSSIMFRNKESLEPLLDFLKAHKYKGHPLMLNDRIQSVSKLQSALAKAEDHLSKLQPETPYSEFEYLFQGMGFERGWGDTAVHVLEMMHLLLDILQAPDPSILETFLGRIPMMFNVVILSPHGYFGQANVLGLPDTGGQIVYILDQVRALEKEMLERIRLQGLDFTPRILIVTRLIPEAKGTTCNQRLERISGTEHTHILRVPFRSEKGILRKWISRFDVWPYLETFAEDAAGEIIAELQGYPDFIIGNYSDGNLVASLLAYKMGVTQCTIAHALEKTKYPDSDIYWKKFEEKYHFSTQFTADLIAMNNADFIITSTYQEIAGTKDTVGQYESHSSYTLPGQYRVVHGINVFDPKFNIVSPGADMAIYFPYSEKQKRLTSLHGSLEELLYNPDQNDVHIGTLSDRSKPIIFSMARLDQVKNMTGLVECYAKCSKLRDLANLVIVAGYIDAKKSQDREEIAEIEKMHNLMTEYKLDGQFRWISSQTNRVSNGELYRYIADTRGAFAQPAFYEAFGLTVVEAMTCGLPTFATVHGGPAEIIEHGVSGFHIDPYHPEKAAALMADFFQRCKEDPSYWNTISDAGLQRIYEKYTWKIYSERLMTLAGVYGFWKYVSKLERRETRRYLEMFYILKFRDLAKSVPEAIDDAH
>Maldo_GDDH_13G1164000
MVHLLLEILQAPDPSTLENFLGRIPMVFNVVIVSPHGYFGQANVLGLPDTGGQVVYILDQVRALESEMLLRIQNQGLDVIPEILIVTRLIPDAKGTTCNRRLEGVSGTEYTHILRVPFRTENEILRKWISRFDVWPYLETFAEDASNEIATELQRVPDLIIGNYSDGNLVATLLSYKLGITQRAQTSPLASPRLEMALYGAEQNDEHIGLLSDRSKPIVFSMARLDRVKILTGLVECYAKSAKLREMINLVVVGGYMDVKNSRDREEIAEIEKMHDLIKKYNMSGQFQWIAAQMNRARNGELFSR
>Maldo_GDDH_13G1164100
MRNTIQDTLAAHRNELVSLLSRYVARENGILQPHQMINELENVIMEDEGMQKLKDSSFSKVLQSAQEAIVLAPFVAFALRPRPGVWEYVRVNVYELSVDHLSVAEFLRFKEELMDGE
>Maldo_GDDH_13G1164200
MFRNKESLEPLLDFLRTHKHDGHAMMLNDRIQSIPRLQSALAKAEEYLSKFPPTTSYSEFEFDLQGMGFERGWGDTAQRVSEMVHLLLEILQAPDPSTLENFLGRIPMVFNVVIVSPHGYFGQANVLGLPDTGGQVVYILDQVRALESEMLLRIQNQGLDVIPKILIVTRLIPDAKGTTCNQRLERVSGTEYTHILRVPFRTENGILRKWISRFDVWPYLETFAEDASNEIAAELQGVPDLVIGNYSDGNLVATLLSYKLGITQCNIAHALEKTKYPDSDIFWKKHEDKYHFSSQFTADLIAMNNANFIITSTYQEIAGSKNNVGQYESHTAFTLPGLYRVVHGIDVFDPKFNIVSPGADMCIYFPYSDKEKRLTALHGSIEELLYGAEQNDEHIGLLSDRSKPIVFSMARLDRVKNLTGLVECYAKSAKLREMVNLVVVGGYMDVKNSRDREETAEIEKMHDLIKKYNLSGQFRWIAAQMNRARNGELYRYIADTKGVFVQPAFYEAFGLTVVEAMTCGLPTFATCHGGPAEIIEHGSSGFHVDPYNPDQVAELLIDFFDRCQKEPGYWEKISQAGLKRIYERYTWKIYSERLLTLAGVYGFWKHVSKLERRETRRYLEMFYILKYRNLVKSIPLAVE
>Maldo_GDDH_15G1223500
MAERVLTRVQSLRERLDETLSAHRNEILALLSRIESKGKGFLQPHQLLAEFEEIPEANRQKLLDGAFGEVLKNTQEVIVLPPWVALAVRPRPGVWEYIRVNVHALVVEELRVAEYLQFKEELVDGSANGNFVLELDFEPFNASFPRPTLSKSIGNGVEFLNRHLSAKLFHDKESLHPLLKFLRVHCYEGRNLMLNNKIKDVNELQHVLRKAEDFLSAIAPETPYKDFEPKLQAIGLERGWGDTAGRVLEMIELLLDLLEAPDPCTLEKFLDQIPMVFNVVILSPHGYFAQDNVLGYPDTGGQVVYILDQVRALEAEMLKRVKQQGLDIIPRIIILTRLLPDAVGTTCGDRLEKVYGTEHSDILRVPFRDEKGAIVRRWISRFEVWPYLETYAEDAIKELSKEMHGKPDLIIGNYSDGNIVASLMALKLGVTQCTIAHALEKSKYPDSDLYWKKLDDSYHFSCQFTADLIAMNHTDFIITSTYQEIAGSKETVGQYESHTAFTLPGLYRVVHGIDVFDPKFNIVSPGADMSVYFPYSEKEKRLTNFHPEIEELLYSQVENKEHLCVLKDRNKPIIFTMARLDRVKNITGLVEWYGKNAKLRELVNLVVVAGDRRKESKDNEEKAEMKKMYELIDTYKLNGQFRWISSQMNRVRNGELYRYICDTKGAFVQPAVYEAFGLTVVEAMTCGLPTFATCKGGPAEIIVHGKSGYHIDPYHGDQAAEILVDFFEKSKADPSHWDKISQGGLQRIYEKYTWQIYSQRLLTLTGVYGFWKHVSNLDRLESRRYLEMFYALKYSKLAASVPLAVEE
>Maldo_GDDH_16G1164000
MSLFLFSPGASLSHCISNGGFFLKIKNLLWALFLRLELMWVSEKVEIFVMFGRYVARGNGILQPHQMISELENVIMDDEGMQKLKDSSFSKVLQSAQEAIVLAPFVALALRPRPGVWEYVRVNVYELSVDHLSVAEYLRFKEELIDGECNDKYVLELDLEPFNASFPRPTRSSSIGNGVQFLNRHLSSNMFRNKESLEPLLDFLRTHKHDGHAMMLNDRIQSIPRLQSALAKAEEYLSKFPSTTPYSEFEFDLQGMGFERGWGDTAQRVSEMVHLLLEILQAPDPSTLENFLGRIPMVFNVVIVSPHGYFGQANVLGLPDTGGQVVYILDQVRALESEMLLRIQNQGLDVIPKILIVTRLIPDAKRTTCNQRLERVSGTEHTHILRVPFRTENGILRKWISRFDVWPYLENFAESQKDRTFHFHFCHNFMMHTDASNEIAAELQGVPDLIIGNYSDGNLVATLLSYKLGITQCNIAHALEKTKYPDSDIFWKKHEDKYHFSSQFTADLIAMNNADFIITSTYQEIAGSKNNVGQYESHTAFTLPGLYRVVHGIDVFDPKFNIVSPGADMCIYFPYSDKDKRLTALHGSIEELLYGAEQNDEHIGLLSDRSKPIVFSMARLDRVKNLTGLVECYAKSTKLREMVNLVVVGGYMDVKNSRDREEITEIEKMHDLIKNYNLSGQFRWIAAQMNRARNGELYRYIADTKGIFVQPAFYEAFGLTVVEAMTCGLPTFATCHGGPAEIIEHGTSGFHVDPYNPDQVAELLTDFFDQCQKDPGYWEKISQAGLKRIYERYTWKIYSERLLTLAGVYGFWKHASKLERRETRRYLEMFYTLKYRNLVKSIPLAVDEQH
>Maldo_Gala_02g008710
MAERALTRVQSLRERLDETLSTHRNEILALLSRIESKGKGFLQPHQLHAEFEAIPENNRQKLLDGAFGEVLKHTQEAVVLPPWVAFAVRPRPGVWEYIRVNVHALVLEELRVAEYLQFKEELVDGSSNGNFVLELDFQPFHASFPRPTLSKSIGKGVEFLNRHLSAKLFHDKESLHPLLEFLRVHCYEGRNMMLNNRIKNVNELERVLRKAEDFLSSIVPGTPYKEFEPKLQAIGLERGWGDTAERVLEMIQLLLDLIEAPDPFTLEKFLGQIPMVFNVVILSPHGYFAQDHVLGFPDTGGQVVYILDQVRALESEMLKRIKQQGLDITPRIIILTRLLPDAVGTTCGDRLEKVYGCEHSDILRVPFRDEKGTIVRRWISRFEVWPYLQTYAEDAIKELSKEMQGKPDLIIGNYSDGNIVASLMAHKLGVTQCTIAHALEKSKYPDSDLYWKKLDENYHFSCQFTADLIAMNHTDFIITSTFQEIAGSKDTVGQYESHTAFTLPGLYRVVHGIDVFDPKFNIVSPGADKDVYFPYSEKEKRLTHFHPEIEELLYGQVENIEQLCVLKDRNKPIIFTMARLDRVKNITGLVEWYGKNAKLRELVNLLVVAGDRRNESKDNEEKAELKKMYELIDTYKLNGQLRWISSQMNRVRNGELYRYICDTRGAFVQPAVYEAFGLTVIEAMTCGLPTFATCKGGPAEIIVNGISGYHIDPYHGDQAAEILVDFFEKSKADPSHWDKISQGGLQRIYEKYTWQIYSERLLTLTGVYGFWKDVSNLDRLECRRYLEMFYALKFRKLAASVPLAVEE
>Maldo_Gala_02g008720
MAERVLTRVQSLRERLDETLSTQRNDFLALLSRIESKGKGFLQPHQLLAEFEAIPENNRQKLLDGAFGEVLKHTQEAIVLPPWVALAVRPRPGVWEYIRVNVHALALEELCVAEYLQFKEELVDGSSNGNFVLELDFQPFNASFPRPTLSKSIGNGVEFLNRHLSAKLFHDKESLHPLLEFLRVHCYEGRNMMLNNRIKNVNELQRVLRKAEDFLSSIVPRTPYKEFEPKLQAIGLERGWGDTAERVLEMIQLLLDLLEAPNPFTLEKFLGQIPMVFNVVILSPHGYFAQDHVLGFPDTGGQVVYILDQVRALESEMLKRIKQQGLDITPRIIILTRLLPDAVGTTCGDRLEKVYGCEHSDILRVPFRDKKGAIVRRWISRFEVWPYLETYAGDAITELSKEMQGKPDLIIGNYSDGNIVASLMAHILGVTQCTIAHALEKSKYPDSDLYWKKLDENYHFSCQFTADLIAMNHTDFIITSTFQEIAGSKDTVGQYESHTAFTLPGLYRVVHGIDVFDPKFNIVSPGADMNVYFPFSEKEKRLTHFHPEIEELLYGQVENIEHLCVLKDRNKPIIFTMARLDRVKNITGLVEWYGKNAKLRELVNLVVVAGDRRNESKDNEEKAELKKMYELIDTYKLNGQLRWISSQMNRVRNGELYRYICDTRGAFVQPAVYEAFGLTVIEAMTCGLPTFATCKGGPAEIIVNGKSGYHIDPYHGDQAAEIIVDFFEKNKADPSHWDKISQGGLQRIYEKYTWQIYSERLLTLTGVYGFWKDVSNLDRLESRRYLEMFYALKFRKLAASVPLAVEE
>Maldo_Gala_03g025190
MHFFIGGFKVTRLIPDAKGTTCNQRLEKITGTEYTHTLRVPFRSEKGILRKWISRFDVWPYLETFVEDVAGEVTAELQGYPDFIIGNYSDGNLVASLLAYKMGVTQCTIALALEKTKYPDSNIYWKKFEEKYHFSTQFTADLIAMNNADFIITSTYQEIAGTQVSRCIRISYRSLSSREGCCTFGRFLSTLQGGS
>Maldo_Gala_11g027110
MANRPKFTRALSLRERVEDTLSDHRNELVALLSRYLDQGKRILQPHDLIDQLDIVIGDDEAKRQLKTGPFSEVLKSAQEAIILPPYVALAVRPRPGVWDYVRVNVYELSVEELTVSEYLRFKEELVDGESSDKYALELDFEPFNAAFPRPTRSSSIGNGVQFLNRHLSSIMFRNKESLEPLLDFLKAHKYKGHPLMLNDRIQSVSKLQSALAKAEDHLSKLQPETPYSEFEYLFQGMGFERGWGDTAVHVLEMMHLLLDILQAPDPSILETFLGRIPMMFNVVILSPHGYFGQANVLGLPDTGGQIVYILDQVRALEKEMLERIRLQGLDFTPRILIVTRLIPEAKGTTCNQRLERISGTEHTHILRVPFRSEKGILRKWISRFDVWPYLETFAEDAAGEIIAELQGYPDFIIGNYSDGNLVASLLAYKMGVTQCTIAHALEKTKYPDSDIYWKKFEEKYHFSTQFTADLIAMNNADFIITSTYQEIAGTKDTVGQYESHSSYTLPGQYRVVHGINVFDPKFNIVSPGADMAIYFPYSEKQKRLTSLHGSLEELLYNPDQNDVHIGTLSDRSKPIIFSMARLDQVKNMTGLVECYAKCSKLRDLANLVIVAGYIDAKKSQDREEIAEIEKMHNLMTEYKLDGQFRWISSQTNRVSNGELYRYIADTRGAFAQPAFYEAFGLTVVEAMTCGLPTFATVHGGPAEIIEHGVSGFHIDPYHPEKAAALMADFFQRCKEDPSYWNTISDAGLQRIYEKYTWKIYSERLMTLAGVYGFWKYVSKLERRETRRYLEMFYILKFRDLAKSVPEAIDDAH
>Maldo_Gala_13g014180
MRNTIQGLSGVLRKLMYVARGNGILQPHQMINELENVIMEDEGMQKLKDSSLISKVLQAAQVNFLQLLLLVDHLSVAEYLRFKEELMDGECNDKYVLELDLEPFNA
>Maldo_Gala_13g014200
MVHLLLEILQAPDPSTLENFLGRIPMVFNVVIVSPHGYFGQANVLGLPDTGGQVTRLIPDAKGTTCNRRLEGVSGTEYTHILRVPFRTENEILRKWISRFDVWPYLETFAEDASNEIATELQRVPDLIIGNYSDGNLVATLLSYKLGITQFNIVSPGADIGLLSDRSKPIVFSMARLDRVKILTGLVECYAKSAKLREMINLVVVGGYMDVKNSRDREEIAEIEKMHDLIKKYNMSGQFQWIAAQMNRARNGELFSR
>Maldo_Gala_13g014220
MRNTIQDTLAAHRNELVSLLSRYVARGNGILQPHQMINELENVIMEDEGMQKLKDSSFSKVLQSAQEAIVLAPFVAFALRPRPGVWEYVRVNVYELSVDHLSVAEFLRFKEELMDGECNDKYVLELDLEPFNASFPRPTRSSSIGNGVQFLNRHLSSVMFRNKESLEPLLDFLRTHKHDGHAMMLNDRIQSIPRLQSALAKAEEYLSKFPPTTSYSEFEFDLQGMGFERGWGDTAQRVSEMVHLLLEILQAPDPSTLENFLGRIPMVFNVVIVSPHGYFGQANVLGLPDTGGQVVYILDQVRALESEMLLRIQNQGLDVIPKILIVTRLIPDAKGTTCNQRLERVSGTEYTHILRVPFRTENGILRKWISRFDVWPYLETFAEDASNEIAAELQGVPDLVIGNYSDGNLVATLLSYKLGITQCNIAHALEKTKYPDSDIFWKKHEDKYHFSSQFTADLIAMNNADFIITSTYQEIAGSKNNVGQYESHTAFTLPGLYRVVHGIDVFDPKFNIVSPGADMCIYFPYSDKEKRLTALHGSIEELLYGAEQNDEHIGLLSDRSKPIVFSMARLDRVKNLTGLVECYAKSAKLREMVNLVVVGGYMDVKNSRDREEIAEIEKMHDLIKKYNLRGQFRWIAAQMNRARNGELYRYIADTKGVFVQPAFYEAFGLTVVEAMTCGLPTFATCHGGPAEIIGHGSSGFHVDPYNPDQVAELLIDFFDQCQKDPGYWEKISQAGLKRIYERYTWKIYSERLLTLAGVYGFWKHVSKLERRETRRYLEMFYILKYRNLVKSIPLAVEEQH
>Maldo_Gala_15g020530
MAERVLTRVQSLRERLDETLSAHRNEILALLSRIESKGKGFLQPHQLLAEFEEIPEANRQKLLDGAFGEVLKNTQEVIVLPPWVALAVRPRPGVWEYIRVNVHALVVEELRVAEYLQFKEELVDGSANGNFVLELDFEPFNASFPRPTLSKSIGNGVEFLNRHLSAKLFHDKESLHPLLKFLRVHCYEGRNLMLNNKIKDVNELQHVLRKAEDFLSAIAPETPYKDFEPKLQAIGLERGWGDTAGRVLEMIELLLDLLEAPDPCTLEKFLDQIPMVFNVVILSPHGYFAQDNVLGYPDTGGQVVYILDQVRALEAEMLKRVKQQGLDIIPRIIIVSFI
>Maldo_Gala_16g014640
MRNTIQDTLAAHRNELVSLFSRYVARGNGILQPHQMISELENVIMDDEGMQKLKDSSFSKVLQSAQEAIVLAPFVALALRPRPGVWEYVRVNVYELSVDHLSVAEYLRFKEELIDGECNDKYVLELDLEPFNASFPRPTRSSSIGNGVQFLNRHLSSNMFRNKESLEPLLDFLRTHKHDGHAMMLNDRIQSIPRLQSALAKAEEYLSKFPSTTPYSEFEFDLQGMGFERGWGDTAQRVSEMVHLLLEILQAPDPSTLENFLGRIPMVFNVVIVSPHGYFGQANVLGLPDTGGQVVYILDQVRALESEMLLRIQNQGLDVIPKILIVTRLIPDAKRTTCNQRLERVSGTEHTHILRVPFRTENGILRKWISRFDVWPYLENFAEDASNEIAAELQGVPDLIIGNYSDGNLVATLLSYKLGITQCNIAHALEKTKYPDSDIFWKKHEDKYHFSSQFTADLIAMNNADFIITSTYQEIAGSKNNVGQYESHTAFTLPGLYRVVHGIDVFDPKFNIVSPGADMCIYFPYSDKDKRLTALHGSIEELLYGAEQNDEHIGLLSDRSKPIVFSMARLDRVKNLTGLVECYAKSTKLREMVNLVVVGGYMDVKNSRDREEITEIEKMHDLIKNYNLSGQFRWIAAQMNRARNGELYRYIADTKGIFVQPAFYEAFGLTVVEAMTCGLPTFATCHGGPAEIIEHGTSGFHVDPYNPDQVAELLTDFFDQCQKDPGYWEKISQAGLKRIYERYTWKIYSERLLTLAGVYGFWKHASKLERRETRRYLEMFYTLKYRNLVKSIPLAVDEQH
>Pyrco_DAP_Chr11v0.1_29172.1
MENRRKFTRALSLRERVEDTLSDHRNELVALLSRYLDQGKRILQPHDLIDQLDIVIGDDEAKQQLKTGPFSEVLKSAQEAIVLPPYVALAVRPRPGVWDYVRVNVYELSVEELTVSEYLHFKEELVDGESSDKYVLELDFEPFNAAFPRPTRSSSIGNGVQFLNRHLSSIMFRNRESLDPLLDFLRVHKYKGHPLMLNDRIQSVSKLQSALAKAEDHLSKLQPETPYSEFEYLFQGMGFERGWGDTAVHVLEMMHLLLDILQAPDPSILETFLGRIPMVFNVVILSPHGYFGQANVLGLPDTGGQIVYILDQVRALEKEMLERIRKQGLDFTPRILIVTRLIPEAKGTTCNQRLERISGTEHTHILRVPFRSEKGILRKWISRFDLWPYLETFAEDAAGEIVAELQGYPDFIIGNYSDGNLVASLLAYKMGVTQCTIAHALEKTKYPNSDIYWKKFEEEYHFSTQFTADLIAMNNADFIITSTYQEIAGTKDTVGQYESHSSYTLPGQYRVVHGINVFDPKFNIVSPGADMTIYFPYSEKQKRLTSLHGSLEELLYNPDQNDVHIGTLSDRSKPIIFSMARLDQVKNMTGLVECYAKCSKLRDLANLVIVAGYIDAKKSRDREEIAEIEKMHNLMIEYKLDGQFRWISSQTNRVSNGELYRYIADTRGAFAQPAFYEAFGLTVVEAMSCGLPTFATVHGGPAEIIEHGVSGFHIDPYHPEKAAALMADFFQRCKEDPSYWNTISDAGLQRIYEKYTWKIYSERLMTLAGVYGFWKYVSKLERRETRRYLEMFYILKFRDLAKSVPEAIDDAR
>Pyrco_DAP_Chr13v0.1_33088.1
MRNTIQDTLTAHRNELVLLLSGYVARGNGILQPHQMINELENEIMEGEGMQKLKDSSFSKVLQSAQEAIVLAPFVAFALRPRPGVWEYVRVNEYELCNDAKRSNSEHTQTSDASNEIAAELQGVPDLIIGNYSEGNLVAILLSYKLGITQANFINLSKLKKHEDKYHFSSQFTADLIAMSNADFIITYQEIAGSKNNVGQYESYTAPTLPGLYRVVHGIDVFDPKFNIVSPGADMCIYFPYSDKEKRLTALHGSIEDFLYGAEQNDEHM
>Pyrco_DAP_Chr13v0.1_33091.1
MSNTIQDTLTAHRNELVSLLSRYVARGNGSLQPHQMINELKSVIMEDEGMQKLKDSSFSKVLQSAQNGILRKWISRFDVWPYLETFAEDASNEIAAELQGVPDLIIGNYSDGNLFATLLSYKLGIIQCNIAHALERTKYPHSDIFWKKHQDNKNNVGQYESHTASTLPGPKKGLLLYMGQIEELLYGAEQNDEHM
>Pyrco_DAP_Chr13v0.1_33094.1
MRNTIQETLAAHRNELVSLLSRYVARGNGILQPHQMINELESVIMEDEGMQKLKDSSFSKVLQSAQEAIVLAPFVAFALRPRPGVWEYVRVNEYELSVDHLSVAEYLRFKEELMDGECNDKYVLELDLEPFNASFPRPTRSSSIGNGVQFLNRHLSSVMFRNKESLEPLLDFLRTHKHDGHAMMLNDRIQSIPRLQSALAKAEEYLSKFPPATPYSEFEFEEGGVTHAERVSEMVHLLLEILQAPDPSTLENFLGRIPMVFNVVIVSPHGYFGQANVLGLPDTGGQVVYILDQVRALESEMLLRIQNQGLDVIPKILIVTRLIPDAKGTTCNQRLERVSGTEYTHILRVPFRTENGILRKWISRFDVWPYLETFAEDASNEIAAELQGVPDLIIGNYSDGNLVATLLSYKLGITQCNIAHALEKTKYPDSDIFWKKHEDKYHFSSQFTADLIAMNNADFIITSTYQEIAGSKNNVGQYESHTAFTLPGLYRVVHGIDVFDPKFNIVSPGADMCIYFPCSDKEKRLTALHGSIEELLYGAEQNDEHIGLLSDRSKPIVFSMARLDRVKNLTGLVECYAKSAKLREIVNLVVVGGYLDVKNSRDREEIAEVEKMHDLIKKYNLSGQFRWIAAQMNRARNGELYRYIADTKGVFVQPAFYEAFGLTVVEAMTCGLPTFATCHGGPAEIIEHGSSGFHVDPYNPDQVAELLIDFFDQCQKDPGHWEKISQAGLKRIYERYTWKIYSERLLTLAGVYGFWKHVSKLERRETRRYLEMFYILKYRNLVKSIPLAVEEQH
>Pyrco_DAP_Chr13v0.1_33406.1
MRNTIQDTLTAHHNELVLLLSRYVARGNGILQPHQMINELENVIMEGEGMQKLKDSSFSKVLQSAQEAIVLAPFVAFALRPRPGVWEYVRVNVYELSVDHLSVAEYLWCNDKYVLELDLEPFNAYFPRPTRSSSIGNGVQFLNRHLSSVMFRSKESLESLLNFLRTTKHDGHAMMLNDRIQSIPRLQSALAKAEEYLSNKNNVGQYESYTAPTLPGPYRVVHGIDVFDPKFNIVSPGADMCIYFPYSDKEKRLTALHGSIEDFLYGAEQNDEHILDRGKNLTELVDCHAKSAKLREMVNLVVVGGYMDVKNSRDREEIAEIDKMHDLIKKYSLSGQFRWIAAQMNRARNSELFIEILSLQYVMYMYSDEDHCDCFIIFTTPVIRFSFNGGPETLCNEVELHVLNPLQVVASKYFQSSKVKYVKVQHVAAMERSRL
>Pyrco_DAP_Chr15v0.1_38147.1
MAERVLTRVQSLRERLDETLSAHRNEILALLSRIEKKGKGFLQPHQLLAEFEEIPETNRRKLLDGAFGEVLKNTQEVIVLPPWVALAVRPRPGVWEYIRVNVHALVVEELRVAEYLQFKEELVDGSANGNFVLELDFEPFNASFPRPTLSKSIGNGVEFLNRHLSAKLFHDKESLHPLLKFLRVHCYEGRNLMLNNKINDVNELQHVLRKAEDFLSAIAPETPYKEFEPKLQAIGLERGWGDTAGRVLEMMQLLLDLLEAPDPCTLEKFLDQIPMVFNVVILSPHGYFAQDNVLGYPDTGGQVVYILDQVRALEAEMLKRVKQQGLDIIPRIIILTRLLPDAVGTTCGDRLEKVYGTEHSDILRVPFRDEKGAIVRRWISRFEVWPYLETYAEDAIKELSKEMHGKPDLIIGNYSDGNIVASLMALKLGVTQCTIAHALEKSKYPDSDLYWKKLDDSYHFSCQFTADLIAMNHTDFIITSTYQEIAGSKETVGQYESHTAFTLPGLYRVVHGIDVFDPKFNIVSPGADMSVYFPYTEKEKRLTNFHPEIEELLYSQVENKEHLCVLKDRNKPIIFTMARLDRVKNITGLVEWYGKNAKLRELVNLVVVAGDRRKESKDNEEKDEMKKMYELIDTYKLNGQFRWISSQMNRVRNGELYRYICDTKGAFVQPAVYEAFGLTVVEAMTCGLPTFATCKGGPAEIIVHGKSGYHIDPYHGDQAAEILVDFFEKSMADPSHWDKISQGGLQRIYEKYTWQIYSQRLLTLTGVYGFWKHVSNLDRLESRRYLEMFYALKYSKLAASVPLAVEE
>Pyrco_DAP_Chr16v0.1_41663.1
MRNTIQDTLAAHRNELVSLFSRYVARENGILQPHQMINELENVIMDDEGMQKLKDSSFSKVLQSAQEAIVLAPFVRLALRPRPGVWEYVRVNVYELSVDHLSVAEYLRFKEELMDGECNDKYVLELDLEPFNASFPRPTRSSSIGNGVQFLNRHLSSIMFCNKESLEPLLDFLRTHKHDGHAMMLNNRIQSIPRLQSALAKAEEYLSKFPSTTPYSEFEFDLQGMGFERGWGDTAQLVSEMVHLLLEILQAPDPSTLENFLGRIPMVFNVVIVSPHGSLAKLMSWVVYILDQVRALESEMLLRIQNQGLDVIPKILIVTRLIPDAKGTTCNQRLERVSGTEHTHILRDALNEIAAELQGVPDLIIGNYSDGNLVATLLSYKLGITQCNIAHALEKTKYPDSDIFWKKHEDKYHFSSQFTADLIAMNNADFVITSTYLEIAGSKNNVGQYESHTAFTLPGLYRVVHGIDVFDPKFNIVSPGADMCIYFPYSDKDKRLTALHGSTEELLYGAGQNDEHIGLLSDRSKPIVFSMARLDRVKNLTGLVECYAKSTKLREKVNLVVVGGYMDVKNSRDREEITEIQKTHDLIKKYNLSGQFRWIAAQMNRARNGELYRYIADTKGIFMQATSPVDPRIVDAMLPYYLTRYGNPHSRTHMYGWESDSAVETARAQVADLIGASPKEIVFTSGATECNNIYVKGVMHFYKDKKRHVITTQTEHKCVLDSCRHLQQEGYDVTYLPVKTDGLIDLDELRSSIRPDTGLVSVMAVNNEIGVIQPMEEIGEICKEFKIPFHTDAAQVLGKIPIDVDKWNERGIRSGTVPTPLVVGFGAACEIAKKEMEYDEKRDPGYWEKISQAGLKRIYERYTWKIYSERLLTLAGVYGFWKHVSKLERRETRRYLEMFYTPKYRNLVKSIPLAVDEQH
>Pyrco_DAP_Chr2v0.1_03376.1
MAERVLTRVQSLRERLDETLSTQRNEILALLSRIESKGKGFLQPHQLHAEFEAIPENNRQKLLDGAFGEVLKHTQEAVVLPPWVALAVRPRPGVWEYIRVNVHALTLEELRVAEYLQFKEELVDGSSNGNFVLELDFQPFNASFPRPTLSKSIGNGVEFLNRHLSAKLFHDKESLHPLLEFLQVHCYEGRNMMLNNRIKNVNELQHVLRKAEDFLSSIVPRTPYKEFEPKLQAIGLERGWGDTAEHVLEMIQLLLDLLEAPDPFTLEKFLGQIPMVFNVVILSPHGYFAQDHVLGFPDTGGQVVYILDQVRALESEMLKRIKQQGLDITPRIIILTRLLPDAVGTTCGDRLEKVYGCEHSDILRVPFRDEKGAIVRRWISRFEVWPYLETYAEDAIKELSKEMQGKPDLIIGNYSDGNIVASLMAHKLGVTQCTIAHALEKSKYPDSDLYWKKLDENYHFSCQFTADLIAMNHTDFIVTSTFQEIAGTKDTVGQYESHTAFTLPGLYRVVHGIDVFDPKFNIVSPGADMDVYFPYSEKEKRLTHFHPEIEELLYGQVENIEQLCVLKDRNKPIIFTMARLDRVKNITGLVEWYGKNAKLRELVNLLVVAGDRRNESNDIEEKAELKKMYELIDTYKLNGQLRWISSQMNRVRNGELYRYICDTRGAFVQPAVYEAFGLTVIEAMTCGLPTFATCMGGPAEIIVNGKSGYHIDPYHGDQAAEILVDFFEKSKADPSHWDKISQGGLQRIYEKYTWQIYSERLLTLTGVYGFWKDVSNLDRLESRRYLEMFYALKYRKLAASVPLAVEE
>Pyrco_DAP_Chr2v0.1_03377.1
MAERVLTRVQSLREKLDETLSTQRNDFLALLSRIESKGKGFLQPHQLLAEFEAIPENNRQKLLDGAFGEVLKHTQEAIVLPPWVALAVRPRPGVWEYIRVNVHALALEELCVAEYLQFKEELVDGSSNGNFVLELDFQPFNASFPRPTLSKSIGNGVQFLNRHLSAKLFHDKESLHPLLEFLRVHCYEGRNMMLNNRIKNVNELQHVLRKAEDFLSSIVPRTPYKEFEPKLQAIGLERGWGDTAERVLEMIQLLLDLLEAPNPFTLEKFLGQIPMVFNVVILSPHGYFAQDHVLGFPDTGGQVVYILDQVRALESEMLKRIKQQGLDITPRIIILTRLLPDAVGTTCGDRLEKVYGCEHSDILRVPFRDEKGAIVRRWISRFEVWPYLETYAEDAIKELSKEMQGKPDLIIGNYSDGNIVASLMAHKLGVTQCTIAHALEKSKYPDSDLYWKKLDENYHFSCQFTADLIAMNHTDFIITSTFQEIAGSKDTVGQYESHTAFTLPGLYRVVHGIDVFDPKFNIVSPGADMNVYFPYSEKEKRLTHFHPEIEELLYSQIENIEQVCVLKDRNKPIIFTMARLDRVKNITGLVEWYGKNAKLRELVNLVVVAGDRRNESMDNEEKAELKKMYELIDTYKLNGQLRWISSQMNRVRNGELYRYICDTRGAFVQPAVYEAFGLTVIEAMTCGLPTFATCKGGPAEIIVNGKSGYHIDPYQGDQAAEILVDFFEKSKADPSHWDKISQGGLQRIYEKYTWQIYSERLLTLTGVYGFWKDVSNLDRLENRRYLEMFYALKFRKLAASVPLAVEE
>Pyrco_DAP_Chr3v0.1_07952.1
MSILTPQNTETKKKTTTTTEERKLNHGESPQAHSRRMPQGARRGHSLRPPQLTRCSPLQVPPQLGIILSSAAAKLCLYVDQGKGILQPHDLIDQLENVIGDDEAKQHLKTGAFSKVLKAAQILLVLRLLNSGGGFPRINRCICWCHEAIILPAFVAFVVRPRPGVWEYVRVNVYELSVEELVDGESSDKYVLELDCRPFNATFPRPTRSSPLEMAFNFSTATFLQLCFPLMLNERIQSESKLQSALAKAEDHLSKLQPETPYSEFEYIKLYDTHQLTLSCSTTNFYLYFGYIVNFYSELSYIVYILDQVCALENEMLERIRRQGLDFTPGILIVTRLIPDAKGTTCNQRLEKITGTEYTHILRVPFRSGKGILRKWISSPLPSDIVIVSHVIRMLQVKLLLSYRDIQTLLLGITVMGILLHLCWLIKWELHRFDIFAARLTGLHGSLEELLYDPDQNDVHIGTLSDRSKPIIFSMARLNQVKNMTGLVECYAKCSKLRDLVNLVVLAGYIDANKSRDREEIAEIEKMHNLMKEYKLNGQFRWISCQTNQVSTGELYRYIADARGAFAQAMTCGLPTLATVHGGPAEIIEHGVSGHIDPYHPEKAAALLADFFQRCKEDPSYWNTISDGGLQRTYEKYTWKIYSGRLMTLAGVYGFWKYVSKLERRETRQYLEMFHILKFRDLASFCLDC
>Pyrco_BP1_004445.1
MPQEARRGHSLRPPQLTRCSPLQVPPQLGIILSSDAAKLCLYVDQGKGILQPHDLIDQLANVIGDDEAKQHLKTGAFSKVLKAAQEAIILPTFVAFVVRPRPGVWEYVRVNVYELNVEELVDGESSDKYVLELDCRPFNATFPRPTRSSPLEMAFNFSTATFLQLCFDVAGEITAELQGYPDFIIGNYSDGNLVASMLAYKMGVTQNTVGQYESHSSFTLLRQYRVVHGINVFDPKFNIASPGAVMTIYFPYSEKQKRLTSLHGSLEELLYDPDQNDVHMITFCRLTLKLEDILILNSLS
>Pyrco_BP1_007623.1
MMLNDRIQSIPRLQSALAKAEEYLSKFPPTTPYSEFEFDKNNVGQYESYTAPTLPGPYRVVHGIDVFDPKFNIVSPGADMCIYFPYSDKEKRLTALHGSIEDFLYGAEQNDEHILDRGKHLTELVDCHAKSAKLREMVNLVVVGGYMDVKNSRDREEIAEIDKMHDLIKKYSLSGQFRWIAAQMNRARNSELFIEILSLQYVMYMYSDEDHCDCFIIFTTPVIRFSFNGGPETLCNETKKGDLSVVDYLDRMNAIADNLALARQPLQEAMVVVALVVVDEATPQTVVQLKEGITFATTIIRRATKHNGSWLLDTGANLHITLDIQNLANPKEYNGNKGVGGVGANAHITPNIQNLPNPKEYNGNKGVGGVGKSTRLPFNVSKSMSQFTLQLLHSDVWCSPVISNEGSQASRVDGCYGAGVNALQQCGTWSLVPYHPYMNMLPNKWVFKIKRITYGTIEHHKACLVANRFHQKAGMDYTKTFSPVVKHNTIRLVLSLAVSKKWPMRQLDVQNAFLHGYLNEQVFMRQPLGFIDKQYPNHVWNNFHQMTHLIKKLGSLFSMKDLGPLNYFLGIEVKYNGDSMHLSQSKYALELLTGTKFTEAKPISTPVLSGQKLSVYVGDPHDNPKMYRSIIGALQYLTITWPDLSYTINQMSSLCTHRRTLTGWTSLLIFLLKGLSSSIFKLLVSKLAVVPQPVSLRGAYEVNLRLNPPCFEESNVLLGV
>Pyrco_BP1_011890.1
MAERVLTRVQSLREKLDETLSTQRNDFLALLSRIESKGKGFLQPHQLLAEFEAIPENNRQKLLDGAFGEVLKHTQEAIVLPPWVALAVRPRPGVWEYIRVNVHALALEELCVAEYLQFKEELVDGSSNGNFVLELDFQPFNASFPRPTLSKSIGNGVQFLNRHLSAKLFHDKESLHPLLEFLRVHCYEGRNMMLNNRIKNVNELQCVLRKAEDFLSSIVPRTPYKEFEPKLQAIGLERGWGDTAERVLEMIQLLLDLLEAPNPFTLEKFLGQIPMVFNVVILSPHGYFAQDHVLGFPDTGGQVVYILDQVRALESEMLKRIKQQGLDITPRIIILTRLLPDAVGTTCGDRLEKVYGCEHSDILRVPFRDEKGAIVRRWISRFEVWPYLETYAEDAIKELSKEMQGKPDLIIGNYSDGNIVASLMAHNLGVTQCNITHALEKSKYPDSDLYWKKLDENYHFSCQFTADLIAMNHTDFIITSTFQEIAGSKDTVGQYESHTAFTLPGLYRVVHGIDVFDPKFNIVSPGADMSVYFPYSEKEKRLTHFHPEIEELLYSQVENIEQICVLKDRNKPIIFTMARLDRVKNITGLVEWYGKNAKLRELVNLVVAAGDHRNESKDNEEKAELKKMYELIETYKLNGQLRWISSQMNRVRNGELYRYICDTRGAFVQPAVYEAFGLTVIEAMTCGLPTFATCKGGPAEIIVNGKSGYHIDPYQGDQAAEILVDFFEKSKADPSHWEKISQGGLQRIYEKYTWQIYSERLLTLTGVYGFWKDVSNLDRLENRRYLEMFYALKFRKLAASVPLAVEE
>Pyrco_BP1_011891.1
MAERVLTRVQSLRERLDQTLSTQRNEILALLSRIESKGKGFLQPHQLHAEFEAIPENNRQKLLDGAFGEVLKHTQEAVVLPPWVALAVRPRPGVWEYIRVNVHALTLEELRVAEYLQFKEELVDGSSNGNFVLELDFQPFNASFPRPTLSKSIGNGVEFLNRHLSAKLFHDKESLHPLLEFLQVHCYEGRNMMLNNRIKNVNELQHVLRKAEDFLSSIVPRTPYKEFEPKLQAIGLERGWGDTAEHVLEMIQLLLDLLEAPDPFTLEKFLGQIPMVFNVVILSPHGYFAQDHVLGFPDTGGQVVYILDQVRALESEMLKRIKQQGLDITPRIIILTRLLPDAVGTTCGDRLEKVYGCEHSDILRVPFRDEKGAIVRRWISRFEVWPYLETYAEDAIKELSKEMQGKPDLIIGNYSDGNIVASLMAHKLGVTQCTIAHALEKSKYPDSDLYWKKLDENYHFSCQFTADLIAMNHTDFIVTSTFQEIAGTKDTVGQYESHTAFTLPGLYRVVHGIDVFDPKFNIVSPGADMDVYFPYSEKEKRLTHFHPEIEELLYGQVENIEQLCVLKDRNKPIIFTMARLDRVKNITGLVEWYGKNAKLRELVNLLVVAGDRRNESNDIEEKAELKKMYELIDTYKLNGQLRWISSQMNRVRNGELYRYICDTRGAFVQPAVYEAFGLTVIEAMTCGLPTFATCMGGPAEIIVNGKSGYHIDPYHGDQAAEILVDFFEKSKADPSHWDKISQGGLQRIYEKYTWQIYSERLLTLTGVYGFWKDVSNLDRLESRRYLEMFYALKYRKLAASVPLAVEE
>Pyrco_BP1_022048.1
MENRRKFTRALSLRERVEDTLSDHRNELVALLSRYLDQGKRILQPHDLIDQLDIVIGDDEAKQQLKTGPFSEVLKSAQEAIVLPPYVALAVRPRPGVWDYVRVNVYELSVEELTVSEYLHFKEELVDGESSDKYVLELDFEPFNAAFPRPTRSSSIGNGVQFLNRHLSSIMFRNRESLDPLLDFLRPLMLNDRIQSVSKLQSALAKAEDHLSKLQPETPYSEFEYLFQGMGFERGWGDTAVHVLEMMHLLLDILQAPDPSILETFLGRIPMVFNVVILSPHGYFGQANVLGLPDTGGQIVYILDQVRALEKEMLERIRKQGLDFTPRILIVTRLIPEAKGTTCNQRLERISGTEHTHILRVPFRSEKGILRKWISRFDLWPYLETFAEDAAGEIVAELQGYPDFIIGNYSDGNLVASLLAYKMGVTQCTIAHALEKTKYPNSDIYWKKFEEEYHFSTQFTADLIAMNNADFIITSTYQEIAGTKDTVGQYESHSSYTLPGQYRVVHGINVFDPKFNIVSPGADMTIYFPYSEKQKRLTSLHGSLEELLYNPDQNDVHIGTLSDRSKPIIFSMARLDQVKNMTGLVECYAKCSKLRDLANLVIVAGYIDAKKSRDREEIAEIEKMHNLMIEYKLDGQFRWISSQTNRVSNGELYRYIADTRGAFAQPAFYEAFGLTVVEAMSCGLPTFATVHGGPAEIIEHGVSGFHIDPYHPEKAAALMADFFQRCKEDPSYWNTISDAGLQRIYEKYTWKIYSERLMTLAGVYGFWKYVSKLERRETRRYLEMFYILKFRDLAKSVPEAIDDAR
>Pyrco_BP1_026569.1
MISNREGGSVRTPPEACMQPLKPRQEAIVLAPFVAFALRPRPGVWEYVRVNEYELSVDHLSVAEYLRFKEELMDGECNDKYVLELDLEPFNASFPRPTRSSSIGNGVQFLNRHLSSVMFRNKESLEPLLDFLRTHKHDGHAMMLNDRIQSIPRLQSALAKAEEYLSKFPPTTPYSEFEFDLQGMGFERGWGDTAQRVSEMVHLLLEILQAPDPSTLENFLGRIPMVFNVVIVSPHGYFGQANVLGLPDTGGQVVYILDQVRALESEMLLRIQNQGLDVIPKILIVTRLIPDAKGTTCNQRLERVSGTEYTHILRVPFRTENGILRKWISRFDVWPYLETFAEDASNEIAAELQGVPDLIIGNYSDGNLVATLLSYKLGITQCNIAHALEKTKYPDSDIFWKKHEDKYHFSSQFTADLIAMNNADFIITSTYQEIAGRFDCSSSSLET
>Pyrco_BP1_029644.1
MAERVLTRVQSLRERLDETLSAHRNEILALLSRIEKKGKGFLQPHQLLAEFEEIPETNRRKLLDGAFGEVLKNTQEVIVLPPWVALAVRPRPGVWEYIRVNVHALVVEELRVAEYLQFKEELVDGSANGNFVLELDFEPFNASFPRPTLSKSIGNGVEFLNRHLSAKLFHDKESLHPLLKFLRVHCYEGRNLMLNNKINDVNELQHVLRKAEDFLSAIAPETPYKEFEPKLQAIGLERGWGDTAGRVLEMMQLLLDLLEAPDPCTLEKFLDQIPMVFNVVILSPHGYFAQDNVLGYPDTGGQVVYILDQVRALEAEMLKRVKQQGLDIIPRIIILTRLLPDAVGTTCGDRLEKVYGTEHSDILRVPFRDEKGAIVRRWISRFEVWPYLETYAEDAIKELSKEMHGKPDLIIGNYSDGNIVASLMALKLGVTQCTIAHALEKSKYPDSDLYWKKLDDSYHFSCQFTADLIAMNHTDFIITSTYQEIAGSKETVGQYESHTAFTLPGLYRVVHGIDVFDPKFNIVSPGADMSVYFPYTEKEKRLTNFHPEIEELLYSQVENKEHLCVLKDRNKPIIFTMARLDRVKNITGLVEWYGKNAKLRELVNLVVVAGDRRKESKDNEEKDEMKKMYELIDTYKLNGQFRWISSQMNRVRNGELYRYICDTKGAFVQPAVYEAFGLTVVEAMTCGLPTFATCKGGPAEIIVHGKSGYHIDPYHGDQAAEILVDFFEKSMADPSHWDKISQGGLQRIYEKYTWQIYSQRLLTLTGVYGFWKHVSNLDRLESRRYLEMFYALKYSKLAASVPLAVEE
>Pyrco_BP_DH_02g07890
MAERVLTRVQSLREKLDETLSTQRNDFLALLSRIESKGKGFLQPHQLLAEFEAIPENNRQKLLDGAFGEVLKHTQEAIVLPPWVALAVRPRPGVWEYIRVNVHALALEELCVAEYLQFKEELVDGSSNGNFVLELDFQPFNASFPRPTLSKSIGNGVQFLNRHLSAKLFHDKESLHPLLEFLRVHCYEGRNMMLNNRIKNVNELQCVLRKAEDFLSSIVPRTPYKEFEPKLQAIGLERGWGDTAERHVLEMIQLLLDLLEAPDPFTLEKFLGQIPMVFNVVILSPHGYFAQDHVLGFPDTGGQVVYIMDQVRALESEMLKRIKQQGLDITPRIIILTRLLPDAVGTTCGDRSSESLRV
>Pyrco_BP_DH_11g26860
MENRRKFTRALSLRERVEDTLSDHRNELVALLSRYLDQGKRILQPHDLIDQLDIVIGDDEAKQQLKTGPFSEVLKSAQEAIVLPPYVALAVRPRPGVWDYVRVNVYELSVEELTVSEYLHFKEELVDGESSDKYVLELDFEPFNAAFPRPTRSSSIGNGVQFLNRHLSSIMFRNRESLDPLLDFLRVHKYKGHPLMLNDRIQSVSKLQSALAKAEIDHLSKLQPETPYSEFEYLFQGMGFERGWGDTAVHVLEMMHLLLDILQAPDRSILETFLGRIPMVFNVVILSPHGYFGQANVLGLPDTGGQIVYILDQVRALEKEMLERIRKQGLDFTPRILIVTRLIPEAKGTTCNQRLERISGTEHTHILRVPFRSDKGILRKSISRFDLWPYLETFAEDAAGEIVAELQGYPDFIIGNYSDGNLVASLLAYKMGVTQCTIAHALEKTKYPNSDIYWKKFEEEYHFSTQFTADLIAMNNADFIITSTYQEIAGTKDTVGQYESHSSYTLPGQYRVVHGINVFDPKFNIVSPGADMTIYFPYSEKQKRLTSLHGSLEELLYNPDQNDVHIGTLSDRSKPIIFSMARLDQVKNMTGLVECYAKCSKLRDLANLVIVAGYIDAKKSRDREEIAEIEKMHNLMIEYKLDGQFRWISSQTNRVSNGELYRYIADTRGAFAQPAFYEAFGLTVVEAMSCGLPTFATVHGGPAEIIEHGVSGFHIDPYHPEKAAALMADFFQRCKEDPSYWNTISDAGLQRIYEKYTWKIYSERLMTLAGVYGFWKYVSKLERRETRRYLEMFYILKFRDLAKSVPEAIDDAR
>Pyrco_BP_DH_13g14010
MRNTIQETLAAHRNELVSLLSRFCCVGRYVARGNGILQPHQMINELESVIMEDEGMQKLKDSSFSKVLQSAQEAIVLAPFVAFALRPRPGVWEYVRVNEYELSVDHLSVAEYLRFKEELMDGECNDKYVLELDLEPFNASFPRPTRSSSIGNGVQFLNRHLSSVMFRNKESLEPLLDFLRTHKHDGHSALAKAEEYLSKFPPTTPYSEFEFEDNMIALDGTFNLLYIVCSLQGMGFERGWGDTAQRVSEMVHLLLEILQAPDPSTLENFLGRIPMVFNVVIVSPHGYFGQANVLGLPDTGGQVVYILDQVRALESEMLLRIQNQGLDVIPKILIVTRLIPDAKGTTCNQRLERVSGTEYTHILRVPFRTENGILRKWISRFDVWPYLETFAEDASNEIAAELQGVPDRS
>Pyrco_BP_DH_13g14020
MNNADFIITSTYQEIAGSKNNVGQYESHTAFTLPGLYRVVHGIDVFDPKFNIVSPGADMCIYFPCSDKEKRLTGLHGSIEELLYGAEQNDEHIGLLSDRSKPIVFSMARRDRVKNLTGLVECYAKSAKLREMVNLVVVGGYLDVKNSRDREEIAEVEKMHDLIKKYNLSGQFRWIAAQMNRARNGELYRYIADTRGVFVQPAFYEAFGLTVVEAMTCGLPTFATCHGGPAEIIEHGSSGFHVDPYNPDQVAELLIDFFDQCQKDPGHWEKISQAGLKRIYERYTWKIYSERLLTLAGVYGFWKHVSKLERRETRRYLEMFYILKYRNLVKSIPLAVEEQH
>Pyrco_BP_DH_15g19770
MAERVLTRVQSLRERLDETLSAHRNEILALLSRIEKKGKGFLQPHQLLAEFEEIPETNRRKLLDGAFGEVLKNTQEVIVLPPWVALAVRPRPGVWEYIRVNVHALVVEELRVAEYLQFKEELVDGSANGNFVLELDFEPFNASFPRPTLSKSIGNGVEFLNRHLSAKLFHDKESLHPLLKFLRVHCYEGRNLMLNNKINDVNELQHVLRKAEDFLSAIAPETPYKEFEPKLQAIGLERGWGDTAGRVLEMMQLLLDLLEAPDPCTLEKFLDQIPMVFNVVILSPHGYFAQDNVLGYPDTGGQVVYILDQVRALEAEMLKRVKQQGLDIIPRIIILTRLLPDAVGTTCGDRLEKVYGTEHSDILRVPFRDEKGAIVRRWISRFEVWPYLETYAEDAIKELSKEMHGKPDLIIGNYSDGNIVASLMALKLGVTQCTIAHALEKSKYPDSDLYWKKLDDSYHFSCQFTARSYRHEPH
>Pyrco_BP_DH_16g13860
MRNTIQDTLAAHRNELVSLFSRYVARENGILQPHQMINELENVIMDDEGMQKLKDNSFSKEAIVLAPFVALALRPRPGVWEYVRVNVYELSMDHLSVAEYLRFKEKLMDGECNDKYVLELDLEPFNASFPRPTRSSSIGNGVQFLNRHLSSIMFRNKESLEPLLDFLRTHKHDGHVSNDAKRSI
>Pyrco_BP_DH_16g13870
MLLRIQNQGLDVIPKILIVTRLIPDAKGTACNQRLERVSGTEHTHILRVPFRTENGILRKWISRFDDASNEIAAELQGVPDLIIGNYSDGNLVATLLSYKLGITQCNIAHALEKTKYPDSDIFWKKHEDKYHFSSQLTDDLIAMNNADFIITSTCQEIAGSKNNVGQYESHTAFTLPGLYRVVHGIDVFDPKFNIVSPGADMCIYFPCSDKDKRLTALHGSTEELLYGAGQNDEHIGLLSDRSKPIVFSMARLDRVKNLTGLVECYAKSTKLREKVNLFVVGGYMDVKNSRDREEITEIQKTHDLIKKYNLSGQFRWIAAQMNRARNGELYRYIADTKGIFVQIIIEHGTSGFHVDPYNPDQVAELLIDFFDQCPKF
>Pruav_co4071539.1_g010.1.mk
LETYAEDAIQELSKELHGKPDLIIGNYSDGNIVASWMAHKLGVTQCTIAHALEKTKYPDSDLYWKKLDDKYHFSSQFTADLIAMNHTDFIITSTFQEIAGSKDTVGQYESHTAFTLPGLYRVVHGIDVFDPKFNIVSPGADMSIYFPYFEKEKRLTSFHPEIEELLYSQVENKEHLCVLKDRNKPIIFTMARLDRVKNITGLVEWYGKNAKLRELVNLVVVAGDRRKESKDNEEKAEMKKMHELIDTYKLNGQFRWISSQMNRVRNGELYRVIADTKGAFVQPAVYEAFGLTVVEAMTCGLPTFATCKGGPAEIIVHGKSGYHIDPYHGDQASEILVDFFEKSRADPSHWDKISQGGLQRIFEKYTWQIYSERLLTLTGVYGFWKHVSNLDRLESRRYLEMFYALKYRKLAESVPLAEEE
>Pruav_sc0000129.1_g1710.1.mk
MADRALTRVHSLRERLDVTLSAHRNEIVALLSRIINKGKGFMQPHELVAEFEAIPESNRQKLLDGAFGEVLTHTQEVIVLPPWVALAVRPRPGVWEYIRVNVDALVVEELQVPEYLHFKEELVDGSANGNFVLELDFEPFNASFPRPTLSKSIGNGVEFLNRHLSAKLFHDKESMHPLLEFLRVHCYKGKNMMLNDRIHNVNELQHVLRKAEDYLSTIAPETPYKQFEDKLQKLGLERGWGDTAERVLEMIQLLLDLLEAPDPCTLEKFLGQIPMVFNVVILSPHGYFAQDNVLGYPDTGGQVVYILDQVRALETEMLKRIKQQGLDITPRIIILTRLLPDAVGTTCGERLEKVYNTEYSHILRVPFRTEKGIVRRWISRFEVWPYLETYAEDAIQELSKELHGKPDLIIGNYSDGNIVASWMAHKLGVTQCTIAHALEKTKYPDSDLYWKKLDDKYHFSSQFTADLIAMNHTDFIITSTFQEIAGSKDTVGQYESHTAFTLPGLYRVVHGIDVFDPKFNIVSPGADMSIYFPYFEKEKRLTSFHPEIEELLYSQVENKEHLCVLKDRNKPIIFTMARLDRVKNITGLVEWYGKNAKLRELVNLVVVAGDRRKESKDNEEKAEMKKMHELIDTYKLNGQFRWISSQMNRVRNGELYRVIADTKGAFVQPAVYEAFGLTVVEAMTCGLPTFATCKGGPAEIIVHGKSGYHIDPYHGDQASEILVDFFEKSRADPSHWDKISQGGLQRIFEK
>Pruav_sc0000130.1_g850.1.mk
MANRPKLTRALSVRERVEDTLDAHRNELVALLSRYVDQGKSILQPHDLLDELEKVISGDEAKQMLKDSPFSEVLKSTQEAIVLPPYVAIAVRPRPGVWEYVRVNVYELSVEELTVSEYLCFKEELVDGKSNNKFVLELDFEPFNASFPRPTRSSSIGNGVQFLNRHLSSVMFRNKDSLEPLLDFLRAHKCKGHALMLNDRIQSISKLQSVLGKAEEYLSKLPPETPYSEFEYVLQGMGFERGWGDNAVHVLEMMHLLLDILQAPDPSILETFLGRVPMVFNVVILSPHGYFGQANVLGLPDTGGQIVYILDQVRALENEMLHRIQRQGLDIAPRILIVTRLIPDSKGTTCNQRLERVSGTEHTHILRVPFRSEKGILRKWISRFDVWPYLETFAEDAASELTAELQGYPDFIIGNYSDGNLVASLLAYKMGVTQCTIAHALEKTKYPDSDIYWKKFEDKYHFSSQFTADLIAMNNADFIITSTYQEIAGTKNTVGQYESHSSFTLPGQYRVVHGIDVFDPKFNIVSPGADMAIYFPYSEKTKRLTSLHGSIEELLYDPVQNDVHIGTLDDRSKPLLFSMARLDRVKNISGLVECYAKNPKLRDLVNLVVVAGYIDVKKSKDREEIEEIEKMHGLLKEYKLNGQFRWISAQNNRARNGELYRYIADTRGAFVQPALYEAFGLTVVEAMTCGLPTFATCHGGPAEIIEHGKSGIHIDPYHPEQAGALMADFFERCKEDPSYWSTFSDAGLKRIYERYTWKIYSERLMTLAGVYGFWKYVSKLERRETRRYLEMFYILKFRDLANSVPPASEE
>Pruav_sc0000174.1_g950.1.mk
MLYVSLLSSPSPSPSPSPSPPVSTFSVSLVVPASTMRKSIEDTLAAHRNELVSLLSRYVDRGNGILQPHQMINELENVIAEDEGMLKLKDSPFSIVLQSAQEAIVQTPFVALALRPRPGVWEYVRVNVYELSVDLLSVAEYLWFKEELLDGECNDKYVLELDLEPFNATFPRPTRSSSIGNGVQFLNRHLSSIMFRNKESLEPLLDFLRTHKHDGHAMMLNDRIQSIPRLQSALAKAEEYLSKLPATTPYSDFEFDLQGMGFERGWGDTAQRGSEMVHLLLEILQAPDPSTLETFLGRIPMVFNVVIVSPHGYFGQANVLGLPDTGGQVVYILDQVRALENEMLLRIQNQGLDVIPKILIVTRLIPDAKGTTCNQRLERISGTEHTHILRVPFRTENGILRKWISRFDVWPYLETFAEDASNEIAAELQGVPDLIIGNYSDGNLVATLLSNKLGISQCNIAHALEKTKYPDSDIYWKKHEDKYHFSSQFTADLIAMNNADFIITSTYQEIAGSKNNVGQYESHTAFTLPGLYRVVHGIDVFDPKFNIVSPGADMCIYFPYSEKERRLTALHGSIEELLYGTEQNEEHIGILSDRSKPIVFSMARLDRVKNLTGLVECYGKSTKLRELVNLVVVGGYMDVKNSRDREEVAEIEKMHDLVKKYNLSGQFRWIAAQMNRARNGELYRYIADTKGVFVQPAFYEAFGLTVVEAMTCGLPTFATCHGGPAEIIEHGISGFHIDPYHQDQVAALLIDFFDQCQKHPGYWEKISEAGLKQIYERYTWKIYSERLLNLAGVYGFWKHVSKLERRETRRYLDMFYILKYRNL
>Pruav_sc0000174.1_g960.1.mk
MKKWIQNTLAAHCNELVSLLSRFVDRGKGILQSYQIIDELEKVIQEDEGLQKLKESPFSKEAIVLPPFVALAFRPRPGVWEYVRVNVYELSVDHLTVAEYLQFKEELIDGECNDNYVLELDFEPFNAAFPRPTRSSSIGNGVQYLNRHLSSIMFSKKESLEPLVDFLRKHKHDGHAMMLNDRIHSISGLQSGLAKAEEYLSKFPPTTPYSEFQFDLQGMGFERGWGDTAQRVSEMVHLLLEILQAPDPSTLETFLGRIPMVFNVVIVSPHGYFGQANVLGLPDTGGQVVYILDQVRALENEMLLRIQNQGLGVMPKILIVTRLIPDAKGTTCNQRLERVSGTEHTHILRVPFRTKNGILRKWLSRFDVWPYLETFAEDASNEIATVLQGVPDLIIGNYSDGNLVATLLSYKLGITQCNIAHALEKTKYPDSDIYWKKHEDKYHFSSQFTADLIAMNNADFIITSTYQEIAGSKNNVGQYESHTAFTLPGLYRVVHGIDVFDPKFNIISPGADICERRLTALHGSIEELLYGAEQNEEHIGILRDRSKRIVFSMARLDRVKNLTGLVEFYAKSTKLRELVNLIVVGGYIDVKNSRDREEMAEIEKMHGLIKKYNLSGQFRWIVTQMNHARNGELYRYVADTKGVFVQPAFYEAFGLTVVEAMSCGLPTFATCHGGPAEIIEHGISGFHIDPYHPDQVAALLVDFFDQCQKDPGYWERISETGLKRIFERYTWKIYSERLLNLAGVYGFWKHVSKLERRETRRYLEMFYILTYRNLESQALTEAGAAETSPSAPSHL
>Pyrusco0g000940.1
MAERVLTRVQSLRERLDETLSTQRNDFLALLSRIESKGKGFLQPHQLLAEFEAIPENNRQKLLDGAFGEVLRHTQEAIVLPPWVALAVRPRPGVWEYIRVNVHALALEELCVAEYLQFKEELVDGSSNGNFVLELDFQPFNASFPRPTLSKSIGNGVQFLNRHLSAKLFHDKESLHPLLEFLRVHCYEGRNMMLNNRIKNVNELQRVLRKAEDFLSSIVPRTPYKEFEPKLQAIGLERGWGDTAERVLEMIQLLLDLLEAPNPFTLEKFLGQIPMVFNVVILSPHGYFAQDHVVYILDQVRALESEMLKRIKQQGLDITPRIIILTRLLPDAVGTTCGDRLEKVYGCEHSDILRVPFRDEKGAIVRRWISRFEVWPYLETYAEDAIKELSKEMQGKPDLIIGNYSDGNIVASLMAHNLGVTQCTIAHALEKSKYPDSDLYWKKLDENYHFSCQFTADLIAMNHTDFIITSTFQEIAGSKDTVGQYESHTAFTLPGLYRVVHGIDVFDPKFNIVSPGADMSVYFPYSEKEKRLTHFHPEIEELLYSQVENIEQICVLKDRNKPIIFTMARLDRVKNITGLVEWYGKNAKLRELVNLVVVAGDRRNESKDNEEKAELKKMYELIETYELNGQLRWISSQMNRVRNGELYRYICDTRGAFVQPAVYEAFGLTVIEAMTCGLPTFATCKGGPAEIIVNGKSGYHIDPYQGDQAAEILVDFFEKSKADPSHWDKISQGGLQRIYEKYTWQIYSERLLTLTGVYGFWKDVSNLDRLENRRYLEMFYALKFRKLSASVPLAVEE
>Pyrusco0g000950.1
MAERVLTRVQSLRERLDETLSTQRNEILALLSRIESKGKGFLQPHQLHAEFEAIPENNRQKLLDGAFGEVLKHTQEAVVLPPWVALAVRPRPGVWEYIRVNVHALTLEELRVAEYLQFKEELVDGSSNGNFVLELDFQPFNASFPRPTLSKSIGNGVEFLNRHLSAKLFHDKESLHPLLEFLQVHCYEGRNMMLNNRIKNVNELQHVLRKAEDFLTSIAPRTPYKEFEPKLQAMGLERGWGDTAERVLEMIQLLLDLLEAPDPFTLEKFLGQIPMVFNVVILSPHGYFAQDHVVYILDQVRALESEMLKRIKQQGLDITPRIIILTRLLPDAVGTTCGDRLEKVYGCEHSDILRVPFRDEKGAIVRRWISRFEVWPYLETYAEDAIKELSKEMQGKPDLIIGNYSDGNIVASLMAHKLGVTQCTIAHALEKSKYPDSDLYWKKLDENYHFSCQFTADLIAMNHTDFIVTSTFQEIAGTKDTVGQYESHTAFTLPGLYRVVHGIDVFDPKFNIVSPGADMDVYFPYSEKEKRLTHFHPEIEELLYGQVENIEQLCVLKDRNKPIIFTMARLDRVKNITGLVEWYGKNAKLRELVNLLVVAGDRRNESKDIEEKAELKKMYELIDTYKLNGQLRWISSQMNRVRNGELYRYICDTRGAFVQPAVYEAFGLTVIEAMTCGLPTFATCMGGPAEIIVHGKSGYHIDPYHGDQAAEILVDFFEKSKADPSHWDKISQGGLQRIYEKYTWQIYSERLLTLTGVYGFWKDVSNLDRLESRRYLEMFYALKYRKLAASVPLAVEE
>Pyrusco0g055130.1
MAERVLTRVQSLRERLDETLSAHRNEILALLSRIEKKGKGFLQPHQLLAEFEEIPETNRRKLLDGAFGEVLKNTQEVIVLPPWVALAVRPRPGVWEYIRVNVHALVVEELRVAEYLQFKEELVDGSANGNFVLELDFEPFNASFPRPTLSKSIGNGVEFLNRHLSAKLFHDKESLHPLLKFLRVHCYEGRNLMLNNKINDVNELQHVLRKSEDFLSAIAPETPYKEFEPKLQAIGLERGWGDTAGRVLEMMQLLLDLLEAPDPCTLEKFLDQIPMVFNVVILSPHGYFAQDNVLGYPDTGGQVVYILDQVRALEAEMLKRVKQQGLDIIPRIIILTRLLPDAVGTTCGDRLEKVYGTEHSDILRVPFRDEKGAIVRRWISRFEVWPYLETYAEDAIKELSKEMHGKPDLIIGNYSDGNIVASLMALKLGVTQCTIAHALEKSKYPDSDLYWKKLDDSYHFSCQFTADLIAMNHTDFIITSTYQEIAGSKETVGQYESHTAFTLPGLYRVVHGIDVFDPKFNIVSPGADMSVYFPYTEKEKRLTNFHPEIEELLYSQVENKEHLCVLKDRNKPIIFTMARLDRVKNITGLVEWYGKNAKLRELVNLVVVAGDRRKESKDNEEKDEMKKMYELIDTYKLNGQFRWISSQMNRVRNGELYRYICDTKGAFVQPAVYEAFGLTVVEAMTCGLPTFATCKGGPAEIIVHGKSGYHIDPYHGDQAAEILVDFFEKSKADPSHWDKISQAGLQRIYEKYTWQIYSQRLLTLTGVYGFWKHVSKLDRLESRRYLEMFYALKYSKLAASVPLAVEE
>Pyrusco11g001210.1
MENRRKFTRALSLRERVEDTLSDHRNELVALLSRYLDQGKRILQPHDLIDQLDIVIGDDEAKQQLKNGPFSEVLKSAQEAIVLPPYVALAVRPRPGVWDYVRVNVYELSVEELTVSEYLHFKEELVDGESSDKYVLELDFEPFNAAFPRPTRSSSIGNGVQFLNRHLSSIMFRNRESLDPLLDFLRAHKYKGHPLMLNDRIQSVSKLQSALAKAEDHLSKLQPETPYTEFEYLFQGMGFERGWGDTAVHVLEMMHLLLDILQAPDPSILETFLGRIPMVFNVVILSPHGYFGQANVLGLPDTGGQIVYILDQVRALEKEMLERIRKQGLDFTPRILIVTRLIPEAKGTTCNQRLERISGTEHTHILRVPFRSEKGILRKWISRFDLWPYLETFAEDAAGEIVAELQGYPDFIIGNYSDGNLVASLLAYKMGVTQCTIAHALEKTKYPNSDIYWKKFEEEYHFSTQFTADLIAMNNADFIITSTYQEIAGTKDTVGQYESHSSYTLPGQYRVVHGINVFDPKFNIVSPGADMTIYFPYSEKQKRLTSLHGSLEELLYNPDQNDVHIGTLSDRSKPIIFSMARLDQVKNMTGLVECYAKCSKLRDLANLVIVAGYIDAKKSRDREEIAEIEKMHNLMIEYKLDGQFRWISSQTNRVSNGELYRYIADTRGAFAQPAFYEAFGLTVVEAMSCGLPTFATIHGGPAEIIEHGVSGFHIDPYHPEKAAALMADFFQRCKEDPSYWNTISDAGLQRIYEKYTWKIYSERLMTLAGVYGFWKYVSKLERRETRRYLEMFYILKFRDLAKSVPEAIDDAH
>Pyrusco13g003070.1
MRNTIQETLAAHRNELVSLLSRYVARGNGILQPHQMINELESVIMEDEGMQKLKDSSFSKVLQSAQEAIVLAPFVAFALRPRPGVWEYVRVNEYELSVDHLSVAEYLRFKEELMDGECNDKYVLELDLEPFNASFPRPTRSSSIGNGVQFLNRHLSSVMFRNKESLEPLLDFLRTHKHDGHAMMLNDRIQSIPRLQSALAKAEEYLSKFPPTTPYSEFEFDLQGMGFERGWGDTAQRVSEMVHLLLEILQAPDPSTLENFLGRIPMVFNVVIVSPHGYFGQANVLGLPDTGGQVVYILDQVRALESEMLLRIQNQGLDVIPKILIVTRLIPDAKGTTCNQRLERVSGTEYTHILRVPFRTENGILRKWISRFDVWPYLETFAEDASNEIAAELQGVPDLIIGNYSDGNLVATLLSYKLGITQCNIAHALEKTKYPDSDIFWKKHEDKYHFSSQFTADLIAMNNADFIITSTYQEIAGSKNNVGQYESHTAFTLPGLYRVVHGIDVFDPKFNIVSPGADMCIYFPCSDKEKRLTALHGSIEELLYGAEQNDEHIGLLSDRSKPIVFSMARLDRVKNLTGLVECYAKSAKLREMVNLVVVGGYLDVKNSRDREEIAEVEKMHDLIKKYNLSGQFRWIAAQMNRARNGELYRYIADTKGVFVQPAFYEAFGLTVVEAMTCGLPTFATCHGGPAEIIEHGSSGFHVDPYSPDQVAELLIEFFDQCQKDPGHWEKISQAGLKRIYERYTWKIYSERLLTLAGVYGFWKHVSKLERRETRRYLEMFYILKYRNLYHNKRLNSHSKNKCCSVSSATSHITHELSTCILVGED
>Pyrusco3g016760.1
MASYSTCISSLLTFPCNFSQCYLKPLMPLLTPVLRWNIGQWLPLRVNLYGSRVFFLIWGLLAMHQCPSLLELDFEPFNATFPRSTRSSSIGNGVQFLNRHLSSIIFRNKESLKPLLPLMLNKWIQSVSKLQSVLAKAEDHLSKLQPETPYSEFEYIFHGMGFEREILQPPDPSILETFLGRIPMVFNVIVYILDQVRALENEMLERIRRQGLDFTPRILIVTRLIPDGKGTTCNQRQEKITGTEYTHILRAPFRSEKGILRKWISRFDDVAGEITAELQGYPDFIIGNYSDGNLVASMLAYKMGVTQKFEEKYHFSTQFTADLIAMNNADFINTVGQYESHSSFTLLRQYRVVHGINVFDPKFNIASPGAVMTIYFPYSEKQKRLTSLHGSLEELLYDPDQNDVHIGTLSDRSKPIIFSMARLNQVKNMTGLLKWYHACCLARRQLNSQHGLVECYAKCSKLRDLVNLVVVAGYIDANKSRDREEIAEIEKMHNLMKEYKLNAQFRWISCQTNRVSTAFGLTVVEAMTCGLPTLATVHGGPAEIIEHGVSRHIDPYHPEKAAALLADFFQRCKEDPSYWNTISDGGLQRTYEKYTWKIYSGRLMTLAGVYGFWKFVSKLERRETRQYLEMFHILRFRDLAKSVSRAVDDAH
>Pyrbe_009745
MENRRKFTRALSLRERVEDTLSDHRNELVALLSRYLDQGKRILQPHDLIDQLDSVIGDDEAKQQLKTGPFSEVLKSAQEAIVLPPYVALAVRPRPGVWDYVRVNVYELTVEELTVSEYLHFKEELVDGESSDKYVLELDFEPFNAAFPRPTRSSSIGNGVQFLNRHLSSIMFRNRESLDPLLDFLRAHKYKGHPLMLNDRIQSVSKLQSALAKAEDHLSKLQPETPYSEFEYLFQGMGFERGWGDTAVHVLEMMHLLLDILQAPDPSILETFLGRIPMVFNVVILSPHGYFGQANVLGLPDTGGQIVYILDQVRALEKEMLERIRKQGLDFTPRILIVTRLIPEAKGTTCNQRLERISGTEHTHILRVPFRSEKGILRKWISRFDLWPYLETFAEDAAGEIIAELQGYPDFIIGNYSDGNLVASLLAYKMGVTQCTIAHALEKTKYPNSDIYWKKFEEEYHFSTQFTADLIAMNNADFIITSTYQEIAGTKDTVGQYESHSSYTLPGQYRVVHGINVFDPKFNIVSPGADMTIYFPYSEKQKRLTSLHGSLEELLYNPDQNDVHIGTLSDRSKPIIFSMARLDQVKNMTGLVECYAKCSKLRDLANLVIVAGYIDAKKSRDREEIAEIEKMHNLMIEYKLDGQFRWISSQTNRVSNGELYRYIADTRGAFAQPAFYEAFGLTVVEAMTCGLPTFATVHGGPAEIIEHGVSGFHIDPYHPEKAAALMADFFQRCKEDPSYWNTISDAGLQRIYEKYTWKIYSERLMTLAGVYGFWKYVSKLERRETRRYLEMFYILKFRDLAKSVPEAIDDAH
>Pyrbe_014482
MINELKSVIMEDEGMQKPKDSSFSKVLHSAQFAENGILRKWISRFDVWPYLETFSEDALNEIAAELQGVPDLIIGNYSDANLFATLLSYKLGITQEQICVYTFHILTRKKGLLLYMGQIEELLYGAEQNDEHILDGVKNLTELVDCYAKSAKLIEMVNLVVDVKNSRDGEEIVEIEKMHDLIKKYNLSGQFRWIAAQMNRARNGELFIEILSLQYVMYMYLDEDHCDCFIIFTTPDIRFSFNDGPEILCSEVELHVLNPLQVVASRYFQSGKVKFVKVQHVAAMEKSRS
>Pyrbe_014553
MTVFVSFLPSRFPLSLFIFALRPSSPPHLRFHIAPFSDLLRRQPLLSRRSLQPQPCATPFRKPSLLTAMSSFLFSPGTSFSPSHCISNGGFFGLELSGVLRKLRFCCVGRYVARGNGILQPHQMINELESVIMEDEGMQKLKDSSFSKVLQSAQEAIVLAPFVAFALRPRPGVWEYVRVNEYELSVDHLSVAEYLRFKEELMDGECNDKYVLELDLEPFNASFPRPTRSSSIGNGVQFLNRHLSSVMFRNKESLEPLLDFLRTHKHDGHAMMLNDRIQSIPRLQSALAKAEEYLSKFPATTPYSEFEFDLQGMGFERGWGDTAQRVSEMVHLLLEILQAPDPSTLENFLGRIPMVFNVVIVSPHGYFGQANVLGLPDTGGQVVYILDQVRALESEMLLRIQNQGLDVIPKILIVTRLIPDAKGTTCNQRLERVSGTEYTHILRVPFRTENGILRKWISRFDVWPYLETFAEDASNEIAAELQGVPDLIIGNYSDGNLVATLLSYKMGITQCNIAHALEKTKYPDSDIFWKKHEDKYHFSSQFTADLIAMNNADFIITSTYQEIAGSKNNVGQYESHTAFTLPGLYRVVHGIDVFDPKFNIVSPGADMCIYFPCSDKEKRLTALHGSIEELLYGAEQNDEHIGLLSDRSKPIVFSMARLDRVKNLTGLVECYAKSAKLREMVNLVVVGGYLDVKNSRDREEIAEVEKMHDLIKKYNLSGQFRWIAAQMNRARNGELYRYIADTKGVFVQPAFYEAFGLTVVEAMTCGLPTFATCHGGPAEIIEHGSSGFHVDPYNPDQVAELLIEFFDQCQKDPGHWEKISQAGLKRIYERYTWKIYSERLLTLAGVYGFWKHVSKLERRETRRYLEMFYILKYRNLVKSIPLAVEEQH
>Pyrbe_021547
MAERVLTRVQSLRERLDETLSAHRNEILALLSRIEKKGKGFLQPHQLLAEFEEIPETNRRKLLDGAFGEVLKNTQEVIVLPPWVALAVRPRPGVWEYIRVNVHALVFEELLVAEYLQFKEELVDGSANGNFVLELDFEPFNASFPRPTLSKSIGNGVEFLNRHLSAKLFHDKESLHPLLKFLRVHCYEGRNLMLNNKINDVNELQHVLRKSEDFLSAIAPETPYKEFEPKLQAIGLERGWGDTAGRVLEMMQLLLDLLEAPDPCTLEKFLDQIPMVFNVVILSPHGYFAQDNVLGYPDTGGQVVYILDQVRALEAEMLKRVKQQGLDIIPRIIILTRLLPDAVGTTCGDRLEKVYGTEHSDILRVPFRDEKGAIVRRWISRFEVWPYLETYAEDAIKELSKEMHGKPDLIIGNYSDGNIVASLMALKLGVTQCTIAHALEKSKYPDSDLYWKKLDDSYHFSCQFTADLIAMNHTDFIITSTYQEIAGSKETVGQYESHTAFTLPGLYRVVHGIDVFDPKFNIVSPGADMSIYFPYTEKEKRLTNFHSEIEELLYSQVENKEHLCVLKDRNKPIIFTMARLDRVKNITGLVEWYGKNAKLRELVNLVVVAGDRRKESKDNEEKDEMKKMYELIDTYKLNGQFRWISSQMNRVRNGELYRCICDTKGAFVQPAVYEAFGLTVVEAMTCGLPTFATCKGGPAEIIVHGKSGYHIDPYHGDQAAEILVDFFEKSKADPSHWDKISQGGLQRIYEKYTWQIYSQRLLTLTGVYGFWKHVSKLDRLESRRYLEMFYALKYSKLAASVPLAVEE
>Pyrbe_025957
MRNTIQDTLAAHRNELVSLFSRYVARGNGILQPHQMINELENVIMDDEGMLKLKNSSFSKVLQSAQEAIVLAPFVALALRPRPGVWEYVRVNVYELSVDHLSVAEYLRFKEELMDGE
>Pyrbe_025958
MAHLIIFTQCAAYKETGFERGWGDTAPTGVRDGASSLEILQAPDPSTLENFLGRIPMVFNVVIVSPHSYFGQANVLGLPDTGGQVLLMVVYILDQVRALESEMLLRIQNQGLDVYSKNSDFTRLLPDAKGTTCNQRLERVSGTEHTHILRVPSGLRMEFCGNGFQD
>Pyrbe_025960
MRNTIQDTLAAHRNELVSLFSRYVARGNGILQPHQMINELENVIMDDEGMLKLKNSSFSKVLQSAQEAIVLAPFVALALRPRPGVWEYVRVNVYELSVDHLSVAEYLRFKEELMDGECNDKYVLELDLEPFNASFPRPTRSSSIGNGVQFLNRHLSSIMFRNKESLEPLLDFLRTHKHDGHAMMLNDRIQSIPRLQSALAKAEEYLSKFPSTTPYSEFEFDLQGMGFERGWGDTAQRVSEMVHLLLEILQAPDPSTLENFLGRIPMVFNVVIVSPHSYFGQANVLGLPDTGGQVVYILDQVRALESEMLLRIQNQGLDVIPKILIVTRLIPDAKGTTCNQRLERVSGTEHTHILRVPFRTENGILRKWISRFDVWPYLQNFAEDASNEIAAELQGVPDLIIGNYSDGNLVATLLSYKLGITQCNIAHALEKTKYPDSDIFWKKHEDKYHFSSQFTADLIAMNNADILITSTYQEIARSGLLSDRSKPIVFSMARLDRVKNLTGLVECYAKSTKLREKVNLVVVGGYMDVKNSRDREEITEIEKMHDLIKKYNLSGQFRWIAAQMNRARNGELYHYIADTKGVFVQPAFYEAFGLTVVEAMTCGLPTFATCHGGPAAIIEHGTSGFHVDPYNPDQVAELLIDFFDQCQKDPGYWEKISQAGLKRIYQRYTWKIYSERLLTLAGVYGFWKHVSKLERRGTRRYLEMFYTLKYRNLVKSIPLAVDEQH
>Pyrbe_031879
MAERVLTRVQSLRERLDQTLSTQRNEILALLSRIESKGKGFLQPHQLHAEFEAIPENNRQKLLDGAFGEVLKHTQEAVVLPPWVALAVRPRPGVWEYIRVNVHALTLEELRVAEYLQFKEELVDGSSNGNFVLELDFQPFNASFPRPTLSKSIGNGVEFLNRHLSAKLFHDKESLHPLLEFLQVHCYEGRNMMLNNRIKNVNELQHVLRKAEDFLSSIVPRTPYKEFEPKLQAIGLERGWGDTAERVLEMIQLLLDLLEAPDPFTLEKFLGQIPMVFNVVILSPHGYFAQDHVLGFPDTGGQVVYILDQVRALESQMLKRIKQQGLDITPRIIILTRLLPDAVGTTCGDRLEKVYGCEHSDILRVPFRDEKGAIVRRWISRFEVWPYLETYAEDAIKELSKEMQGKPDLIIGNYSDGNIVASLMAHKLGVTQCTIAHALEKSKYPDSDLYWKKLDENYHFSCQFTADLIAMNHTDFIVTSTFQEIAGTKDTVGQYESHTAFTLPGLYRVVHGIDVFDPKFNIVSPGADMDVYFPYSEKEKRLTHFHPEIEELLYGQVENIEQLCVLKDRNKPIIFTMARLDRVKNITGLVEWYGKNAKLRELVNLLVVAGDRRNESNDIEEKAELKKMYELIDTYKLNGQLRWISSQMNRVRNGELYRYICDTRGAFVQPAVYEAFGLTVIEAMTCGLPTFATCMGGPAEIIVNGKSGYHIDPYHGDQAAEILVDFFEKSKADPSHWDKISQGGLQRIYEKYTWQIYSERLLTLTGVYGFWKDVSNLDRLESRRYLEMFYALKYRKLAASVPLAVEE
>Pyrbe_031880
MAERVLTRVQSLRERLDETLSTQRNDFLALLSRIESKGKGFLQPHQLLAEFEAIPENNRQKLLDGAFGEVLKHTQEAIVLPPWVALAVRPRPGVWEYIRVNVHALALEELCVAEYLQLKEELVDRSSNGNFVLELDFQPFNASFPRPTLSKSIGNGVQFLNRHLSAKLFHDKESLHPLLEFLRVHYYEGRNMMLNNRIKNVNELQRVLRKAEDFLSSIVPRTPYKEFEPKLQAIGLERGWGDTAERIPMVFNVVILSPHGYFAQDHVLGFPDTGGQVVYILDQVRALESEMLKRIKQQGLDITPRIIILTRLLPDAVGTTCGDRLEKVYGCEHSDILRVPFRDEKGAIVRRWISRFEVWPYLETYAEDAIKELSKEMQGKPDLIIGNYSDGNIVASLMAHNLGVTQCTIAHALEKSKYPDSDLYWKKLDENYHFSCQFTADLIAMNHTDFIITSTFQEIAGSKDTVGQYESHTAFTLPGLYRVVHGIDVFDPKFNIVSPGADMSVYFPYSEKEKRLTHFHPEIEELLYSQVENIEQICVLKDRNKPIIFTMARLDRVKNITGLVEWYGKNAKLRELVNLVVAAGDHRNESKDNEEKAELKKMYELIETYKLNGQLRWISSQMNRVRNGELYRYICDTRGAFVQPAVYEAFGLTVIEAMTCGLPTFATCKGGPAEIIVNGKSGYHIDPYQGDQAAEILVDFFEKSKADPSHWDKISQGGLQRIYEKYTWQIYSERLLTLTGVYGFWKDVSNLDRLECRRYLEMFYALKYRKLAASVPQAVEE
>Pyrbe_037468
MEDGSWKWHLRYGHLHFNGLKLLSNEGMVRGLHQIEATRQVCEGCVLGKQARLSFPVGDTWRARAPLQLVHTNICSPLDPMSYGGNRNFITFIDDFSRKTWVYFLKEKSAALRIFKEFKALTEAESNHKLVAVRSDRGGEYTSNTFQAYCKEQGIRHQLTAAYTSQQNGIAERKNRTIIDMTRSMLKEKNLPKELWAEAVACSIYLLNRCPTKSVKRMTPQEAWSGYKPNVTHLRIFGCVAYAQVPEAKRRKLDDRGEKCVFVGYSEESKAYKLYNPLTGKLVVSRDVIFSEEEAWMWNNKEVSKEKIVSTDFEEPEVVPPVEQQPAQTITTTPVHRIARSGPTSSEENSFLTPVRLRSLTEIYGQEEEEETNFFCFYADHEPLSFNEAVEENCWKKAMEEEIYAIEKNDTWELTKLPPNQKAIGVKWVYKIKHTTYGSVDRYKSRLVAKSYKQKYGVDYDEVYAPVARLDTEEVYVEQPEGFQVQGKEDKVYRLKKALYGLKQAPRAWNSRIDNYLHQNGFQKCPYEHSVYMKNGAKGEFLIICLYVDDLLFTGNNEAMFCEFKQSMFSEFEMTDNGLMSYFLGIEVKQGSDGIYISQQKYMRDILEKFNMDKCNIVNTPVATGLKLSKEGEGEFVNSTVYKSLVGSLRYLTITRPDIVYGVGLVSRYMETPRESHWLAAKRILRYIRGTLNYGLFYNFGEDAKLFGYSDSDWGGDQDERKSTTGYVFFLGSTAFSWTSKKQSIVALSSCEAEYVAVASTVCETIWLRNLLKSVCHPQMESTVIHVDNISAIKLARNPVQHGRSKHIDTRFHFLRDHVKQKTIELVYCHTKEQVADIFTKPLPDVTGEITAELQGYLDFIIGNYSDGNLVASMLAYKMGVTQKYHFSTQFTADLIAMNNADFIVTSTYQEIAGTYKNTVGQYESHSSFTLLRQYRVVHGINVFDPKFNIVSPGAVMTIYFPYSEKQKRLTSLHGSLEELLYDPDQNDVHIGTLSDRSKPIIFSMARLNQVKNMTGLVECYAKCSKLTDLVNLVVVAGYIDAKKSRDREEIAEIEKMHNLMKEYKLNGQFRWISSQTNRVSTGELYRCISDTRGAFAQPAFYEAFGLTVVEAMTCGPPTFATVHGGPPQIIEHGVSGFHIDPYHPEKAAALLADFFQRCKEDPSYWNTISDGGLQRIYEKYTWKIYSGRLMTLAGVYGFWKYVSKLESRETRQYLEMFHILKFRDLAKSVSRAVDDAH
>Pyrbe_037470
MENRPKLTRTGKGILQPHDLIDQLANVFGDDEAKQHLKTGAFSKVLKAAQEAIILPPFVAFVVRPRPGVWEYVRVNVYELSVEELVDGESSDKYVLELDCRPFNASFPRPTRSSPLEMAFNFSTPLLDFLRAHKYKEQPLMLNERIQSESKLQSALAKAEDHLSKLQPETPYSEFEYM
>Pyrpy_N_02g0781.1
MAERVLTRVQSLRERLDETLSTQRNDFLALLSRIESKGKGFLQPHQLLAEFEAIPENNRQKLLDGAFGEEAIVLPPWVALAVRPRPGVWEYIRVNVHALALEELCVAEYLQLKEELVDRSSNGNFVLELDFQPFNASFPRPTLSKSIGNGVQFLNRHLSAKLFHDKESLHPLLEFLRVHCYEGRNMMLNNRIKNVNELQRVLRKAEDFLSSIVPRTPYKEFEPKLQAIGLERGWGDTAERVLEMIQLLLDLLEAPNPFTLEKFLGQIPMVFNVVILSPHGYFAQDHVLGFPDTGGQVVYILDQVRALESEMLKRIKQQGLDITPRIIILTRLLPDAVGTTCGDRLEKVYGCEHSDILRVPFRDEKGAIVRRWISRFEVWPYLETYAEDAIKELSKEMQGKPDLIIGNYSDGNIVASLMAHNLGVTQCTIAHALEKSKYPDSDLYWKKLDENYHFSCQFTADLIAMNHTDFIITSTFQEIAGSKDTVGQYESHTAFTLPGLYRVVHGIDVFDPKFNIVSPGADMSVYFPYSEKEKRLTHFHPEIEELLYSQVENIEQICVLKDRNKPIIFTMARLDRVKNITGLVEWYGKNAKLRELVNLVVAAGDHRNESKDNEEKAELKKMYELIETYKLNGQLRWISSQMNRVRNGELYRYICDTRGAFVQPAVFEAFGLTVIEAMTCGLPTFATCKGGPAEIIVNGKSGYHIDPYQGDQAAEILVDFFEKSKADPSHWEKISQGGLQRIYEKYTWQIYSERLLTLTGVYGFWKDVSNLDRLENRRYLEMFYALKFRKLAASVPLAVEEIKNVNELQHVLRKAEDFLSSIVPRTPYKEFEPKLQAIGLERGWGDTAERVLEMIQLLLDLLEAPDPFTLEKFLGQIPMVFNVVILSPHGYFAQDHVLGFPDTGGQVVYILDQVRALESEMLKRIKQQGLDITPRIIILTRLLPDAVGTTCGDRLEKVYGCEHSDILRVPFRDEKGAIVRRWISRFEVWPYLETYAEDAIKELSKEMQGKPDLIIGNYSDGNIVASLMAHKLGVTQCTIAHALEKSKYPDSDLYWKKLDENYHFSCQFTADLIAMNHTDFIVTSTFQEIAGTKDTVGQYESHTAFTLPGLYRVVHGIDVFDPKFNIVSPGADMDVYFPYSEKEKRLTHFHPEIEELLYGQVENIEQLCVLKDRNKPIIFTMARLDRVKNITGLVEWYGKNAKLRELVNLLVVAGDRRNESNDIEEKAELKKMYELIDTYKLNGQLRWISSQMNRVRNGELYRYICDTRGAFVQPAVYEAFGLTVIEAMTCGLPTFATCMGGPAEIIVNGKSGYHIDPYHGDQAAEILVDFFEKSKADPSHWDKISQGGLQRIYEKYTWQIYSERLLTLTGVYGFWKDVSNLDRLESRRYLEMFYALKYRKLAASVPLAVEE
>Pyrpy_N_03g2698.1
HVQNTETKKKTTTTTTEERKLNHGESPQAHSRRMPQGARRGHSLRPPQLTRCSPLQEKGILQPHDLIDQLANVFGDDEAKQHLKTGAFSKVLKAAQEAIILPPFVAFVVGPRPGVWEYVRVNVYELSVEELVDGESSDKYVLELDCRPFNATFPRPARSSPLEMAFNFSTATFLQLCFPLMLNERIQSESKLQSALAKAEDHLSKLQPETPYSEFHGMGFERDILQPPDPSILETFLRRIPMVFNVVILSPHGYFGQANVLGLPDTGGQAFLIVYILDQVRALENEMLERIRRQGLDFTPRILIVTGLIPDAKGTTCNQRLEKITGTEYTHILRVPFRSEKGILPCYPSDVTDAMTTTASLYFESEITAEIQGYPDFIIGNYSDGNLVASMLAYKMGVTQKFEEKYHFSTQFTADLIAMNNADFINTVGQYKSHSSFTLLRQYRVVHGINVFDPKFNIVSPGAVMTIYFPYSEKQKRLTSLHGSLEELLYDPDQNDVHIGTLSDRSKPIIFSMARLNQVKNMTGLVECYAKCSKLRDLVNLVVVAGYIDANKSRDREEIAEIEKMHNLMKEYKLNGQFRWISSQTNRVSTGELFHYIAETRGAFAQPAFYEAFGLTVVEAMTYGPPTLTTVHGGPPQIIEHGVSGFHIDPYHPEKAAAVLADFFQRCKEDPSYWNTISDGGLQRTYEKYTWKIYSGSLMTLAGVYGFWKYVSKFERLETRRYLEMFHILKFRDL
>Pyrpy_N_11g2633.1
MENRRKFTRALSLRERVEDTLSDHRNELVALLSRYLDQGKRILQPHDLIDQLDIVIGDDEAKQQLKNGPFSEVLKSAQEAIVLPPYVALAVRPRPGVWDYVRVNVYELSVEELTVSEYLHFKEELVDGESSDKYVLELDFEPFNAAFPRPTRSSSIGNGVQFLNRHLSSIMFRNRESLDPLLDFLRAHKYKGHPLMLNDRIQSVSKLQSALAKAEDHLSKLQPETPYSEFEYLFQGMGFERGWGDTAVHVLEMMHLLLDILQAPDPSILETFLGRIPMVFNVVILSPHGYFGQANVLGLPDTGGQIVYILDQVRALEKEMLERIRKQGLDFTPRILIVTRLIPEAKGTTCNQRLERISGTEHTHILRVPFRSEKGILRKWISRFDLWPYLETFAEDAAGEIVAELQGYPDFIIGNYSDGNLVASLLAYKMGVTQCTIAHALEKTKYPNSDIYWKKFEEEYHFSTQFTADLIAMNNADFIITSTYQEIAGTKDTVGQYESHSSYTLPGQYRVVHGINVFDPKFNIVSPGADMTIYFPYSEKQKRLTSLHGSLEELLYNPDQNDVHIGTLSDRSKPIIFSMARLDQVKNMTGLVECYAKCSKLRDLANLVIVAGYIDAKKSRDREEIAEIEKMHNLMIEYKLDGQFRWISSQTNRVSNGELYRYIADTRGAFAQPAFYEAFGLTVVEAMSCGLPTFATIHGGPAEIIEHGVSGFHIDPYHPEKAAALMADFFQRCKEDPSYWNTISDAGLQRIYEKYTWKIYSERLMTLAGVYGFWKYVSKLERRETRRYLEMFYILKFRDLAKSVPEAIDDAH
>Pyrpy_N_13g1615.1
MRNTIQDTLTAHRNELVLLLSRYVARGNGILLSHQMINELENVIMKGEGMQKLKDSSFSKVLQSALEAIVLAPFVAFSLRPRPGVWDKESLESLLDFLRTHKYDGHDASNEIAAELQGVPDLIIGNYSDGNLVAILKNNVGQYESYTASTLPGPYQIVHGIDVFDPKFNIVSPGADMCIYFPYSDKERRLTALHGSIEELLYGAEQKDEHIGLAIE
>Pyrpy_N_13g1616.1
MKILNKNNVGREPHCLHSSWAVSSPQEQICVYTFHILTRKKGLLLYMGQIEELLYGADGLLSDRSKPIIFSMARLGRVKNLTGLVECYAKSAKLREMVNLVVVGGYMDVKNSRDRNCRD
>Pyrpy_N_13g1620.1
MRNTIQDTLAAHRNELVSLLSRYVARGNGSLQPHQMINELKSVIMEDEGMQKLKDSSFSKVLQSAQNGILRKWISRFDVWPYLETFAEDASNEIAAELQGVPDLIIGNYSDANLFATLLSYKLGITQCNIAYALERTKYPHSDIFWKKHQDKYHFQVNSQPISLQ
>Pyrpy_N_13g1625.1
MRNTIQETLAAHRNELVSLLSRYVARGNGILQPHQMINELESVIMEDEGMQKLKDSSFSKVLQSAQEAIVLAPFVAFALRPRPGVWEYVRVNEYELSVDHLSVAEYLRFKEELMDGECNDKYVLELDLEPFNASFPRPTRSSSIGNGVQFLNRHLSSVMFRNKESLEPLLDFLRTHKHDGHAMMLNDRIQSMPRLQSALAKAEEYLSKFPATTPYSEFEFDLQGMGFERGWGDTAQRVSEMVHLLLEILQAPDPSTLENFLGRIPMVFNVVIVSPHGYFGQANVLGLPDTGGQVVYILDQVRALESEMLLRIKNQGLDVIPKILIVTRLIPDAKGTTCNQRLERVSGTEYTHILRVPFRTENGILRKWISRFDVWPYLETFAEDASNEIAAELQGVPDLIIGNYSDGNLVATLLSYKLGITQCNIAHALEKTKYPDSDIFWKKHEDKYHFSSQFTADLIAMNNADFIITSTYQEIAGSKNNVGQYESHTAFTLPGLYRVVHGIDVFDPKFNIVSPGADMCIYFPCSDKEKRLTALHGSIEELLYGAEQNDEHIGLLSDRSKPIVFSMARLDRVKNLTGLVECYAKSAKLREMVNLVVVGGYLDVKNSRDREEIAEVEKMHDLIKKYNLSGQFRWIAAQMNRARNGELYRYIADTKGVFVQPAFYEAFGLTVVEAMTCGLPTFATCHGGPAEIIEHGSSGFHVDPYNPDQVAELLIDFFDQCQKDPGHWEKISQAGLKRIYERYTWKIYSERLLTLAGVYGFWKHVSKLERRETRRYLEMFYILKYRNLVKSIPLAVEEQH
>Pyrpy_N_15g1928.1
MAERVLTRVQSLRERLDETLSAHRNEILALLSRIEKKGKGFLQPHQLLAEFEEIPETNRRKLLDGAFGEVLKNTQEVIVLPPWVALAVRPRPGVWEYIRVNVHALVVEELRVAEYLQFKEELVDGSANGNFVLELDFEPFNASFPRPTLSKSIGNGVEFLNRHLSAKLFHDKESLHPLLKFLRVHCYEGRNLMLNNKINDVNELQHVLRKSEDFLSAIAPETPYKEFEPKLQAIGLERGWGDTAGRVLEMMQLLLDLLEAPDPCTLEKFLDQIPMVFNVVILSPHGYFAQDNVLGYPDTGGQVVYILDQVRALEAEMLKRVKQQGLDIIPRIIILTRLLPDAVGTTCGDRLEKVYGTEHSDILRVPFRDEKGAIVRRWISRFEVWPYLETYAEDAIKELSKEMHGKPDLIIGNYSDGNIVASLMALKLGVTQCTIAHALEKSKYPDSDLYWKKLDDSYHFSCQFTADLIAMNHTDFIITSTYQEIAGSKETVGQYESHTAFTLPGLYRVVHGIDVFDPKFNIVSPGADMSVYFPYTEKEKRLTNFHPEIEELLYSQVENKEHLCVLKDRNKPIIFTMARLDRVKNITGLVEWYGKNAKLRELVNLVVVAGDRRKESKDNEEKDEMKKMYELIDTYKLNGQFRWISSQMNRVRNGELYRYICDTKGAFVQPAVYEAFGLTVVEAMTCGLPTFATCKGGPAEIIVHGKSGYHIDPYHGDQAAEILVDFFEKSKADPSHWDKISQAGLQRIYEKYTWQIYSQRLLTLTGVYGFWKHVSKLDRLESRRYLEMFYALKYSKLAASVPLAVEE
>Pyrpy_N_16g1082.1
MRNTIQDTLAAHRNELVSLFSRYVARGNGILQPHQMINELENVIMDDEGMLKLKNSSFSKVLQSAQEAIVLAPFVALALRPRPGVWEYVRVNVYELSVDHLSVAEYLRFKEELMDGECNDKYVLELDPEPFNASFPRPTCSSSIGNGVQFLNRHLSSIMFRNKESLEPLLDFLRTHKHDGHAMMLNDRIQSIPRLQSALAKAEEYLSKFPSTTPYSEFEFDLQGMGFERGWGDTAQRVSEMVHLLLEILQAPDPSTLENFLGRIPMVFNVVIVSPHSYFGQANVLGLPDTGGQVVYILDQVRALESEMLLRIQNQGLDAIPKILIVTRLIPDAKGTTCNQRLERVSGTEHTHILRVPFRTENGILRKWISRFDVWPYLENFAKDASNEIAAELQGVPDLIIGNYSDGNLVATLLSYKLGITQCNIAHALEKTKYPDSDIFWKKHEDKYHFSSQFTADLIAMNNADILITSTYQEIARSKNNVGQYESHAAFTLPGLGLLSDRSKPIVFSMARLDRVKILTGLVECYAKSTKLREKVNLVVVGGYMDVKNSRDREEITEIEKMHDLIKKYNLSGQFRWIAA
>Rosch_v2.0_Chr2g0093161
MADPSSCAHCSIYERLDWTESVHRDEILAVLSRVESKGKGFVQPQQLVAEFEAIPEAFGEVSKNIQEAVVLSPYLALALRPRPGVWEHIRINMKTLEVEELPVAEYLKMKEELVDGSANGGFVLELDFEPFNASVPKPTLSKSIGNGVEYLNRHLSAKLFTEPESMHPVLLEFLRLHTHDGKNLMLNDNIEDVEELKHVLMDEVKKYLSSLAPGTPYEAFEHKLQDLGLERGWGNNAERVLQTIQLLLDLLDAPDACNLEKFISKIPLVFNVVIMSPHGYFAQDNVLGYPDTGGQVVYILDQVRALENEMLKRIKEQGLDITPRILIVTRLLPDAVGTTCGQRLERVYGTEYSDIIRVPFRTEKGIVRRWISRFEVWPYLETYTEDVATELLKEFQGKPDLIVGNYSDGNIVASLLAHKFDVTQCTIAHALEKTKYPDSDLYWKKLEDKYHFSCQFTADLIAMNQTDFIITSTFQEIAGSKDTVGQYETHIAFTMPGLYRVVNGIDCFDPKFNIVSPGADMDIYFPYTEKERRLTSFHPEIEELIYSQVENKEHLCVLNDRNKPIIFTMARLDRVKNITGLVEWYGKNAKLRELVNLVVVAGDRRKESKDNEEKAEMKKMYELIDTYKLNGQFRWISSQMNRVRNGELYRYIADTKGAFVQPAVYEAFGLTVVEAMTCGLPTFATCKGGPAEIIVNGKSGYHIDPYHGDKAAEILVDFFQKCKVDPSHWDKISQGGLKRIEEKYTWQIYSERLLTLTGVYGFWKRVSNLDEKRRYIEMLYALRYKKSVESVPLAEEE
>Rosch_v2.0_Chr2g0095901
MADSRVLSRVHSLRERLDDTLSAHRNEILGFLSRIEAKGKGFLQPHQLIDEFEAIPEASRQKLSEGAFGEVLKNTQEAIVLPPWVALAVRPRPGVWEYIRVNVHSLVAEELLVPEYLHFKEELVDGSLNGNFVLELDFEPFNASFPKPTLSKSIGNGVEFLNRHLSAKLFHDKESMHPLLEFLRVHCYKGKNMMLNDRIQNVNALQHVLRKAEEFLATLAPETPYKSFEIKLQDLGLERGWGDNAGRVLEMIQLLLELLEAPDPCNLEKFLGRIPMVFNVVIMTPHGYFAQDDVLGYPDTGGQVVYILDQVRALENEMLKRIKEQGLDIIPRILVVTRLLPDAVGTTCGQRLEKVYNTKHSDILRVPFRTEKGIVRKWISRFEVWPYLETYTEDVATELAKEFQGKPDLIIGNYSDGNIVASLLAHKLSVTQCTIAHALEKTKYPDSDLYWKKLDDKYHFSCQFTADLIAMNHTDFIITSTFQEIAGSKDTVGQYESHTAFTMPGLYRVVHGIDVFDPKFNIVSPGADMDIYFPYTEKEKRLTHFHPEIEELIYSQEENKEHLCVLKDRNKPVLFTMARLDRVKNITGLVEWYGKNKKLRELVNLVVVAGDRRKESQDNEEKAELKKMYELIDTYKLNGQFRWISSQMNRVRNGELYRVIADSKGAFVQPAVYEAFGLTVVEAMTCGLPTFATCKGGPAEIIVHGKSGYHIDPYHGEQAAEILVDFFEKCKKDPSHWDKISQGGLERIYEKYTWKIYSERLLTLTGVYGFWKHVSNLDRLESRRYIEMFYALKYKKLAESVPLAKE
>Rosch_v2.0_Chr3g0465391
MIWLQSISKLQAALVTAEDNLSTLPSEPPYCEFEYVLQGLGFERGWGDTTAKVLELIHLLRDIVKASDPTTLKTFLGKVPMVFNDVILSPHGYFGQENVLGLPDTDGQVVYILDQVCALENERRQKVTETTCNQRLERVTGTEHSHILRVPFRSENGILRKWISRFDVWSYLETFAEDVAGETTAKLQGHPDFIIGNYSYGNLVASLLAYKMGVTQCTIAHALEKTKYPDSDIY
>Rosch_v2.0_Chr4g0423411
MRERIQDTLAAHRNELVSLLSRYVARGNGILQPHQIINELEKVIEEDEKMKKLKDSPFSKVLQSAQEAIVLPPFVAFALRPRPGVWEYVRVNVYELSVDHLSVAEYLLFKEELLDGECNDNYVLELDLEPFNATFPRPTRSSSIGNGVQFLNRHLSSIMFRNKESLEPLLDFLRTHKHDGHAMMLNDRIQSIPKLQSALAKAEEYLSKFPPMTPYSEFEFELQGMGFERGWGDTVGRMSEMVHLLLEILQAPDPSTLETFLGRIPMVFNVVIVSPHGYFGQANVLGLPDTGGQVVYILDQVRALENEMLLRIQKQGLDVIPKILIVTRLLPDAKGTTCNQRLERVSGTENTYILRVPFRTKNGILRKWISRFDVWPYLETFAEDASNEIAAELQGVPDLIIGNYSDGNLVSTLLSYKLGITQCNIAHALEKTKYPDSDIFWKSYEDKYHFSSQFTADLIAMNNADFIVTSTYQEIAGSQNNVGQYESHTAFTLPGLYRVVHGVDVFDPKFNIVSPGADMCIYFSYSDREKRLTALHGTIEELIYGAEQNDEHIGFLADRSKPTVFSMARLDRVKNLTGLVGCYGKSTKLRETVNLVVVGGYMDAKNSRDREEMEEIEKMHDLIKKYNLNGQFRWIAAQMNRARNGELYRYIADTRGVFVQPAFYEAFGLTVVEAMTCGLPTFATCHGGPAEIIEHGVSGFHIDPYHPDQVAETLIDFFGQCQKDPSHWEKISGAGLKRIYERYTWKIYSERLLTLAGVYGFWKHVSKLERREARRYLEMFYILKYRSLVKNIPLAVDEQH
>Rosch_v2.0_Chr6g0294361
MANRAKLTRIPSMRDRVEDTLSAHRNEIVALLSRYVAQGKGILQPHDLIDELEKVITDDKARLKLSEGPFSEVLKSAQEAIIYPPFVALAVRPRPGVWEFVRVNVNELTVEQLSVSEYLGFKEELVDGKSNDRFVLELDFEPFNANFPRPTRSSSIGNGVQFLNRHLSSIMFRNKDCLEPLLDFLRAHTYKGHALMLNDRIQSISKLQAALVKAEDNLSKLPSETPYSEFEYVLQGFGFERGWGDTAEHVLEMMHLLLDILQAPDPTTLETFLGRVPMVFNVVILSPHGYFGQANVLGLPDTGGQVVYILDQVRALENEMLQRIKRQGLNFTPRILIVTRLIPDAKGTTCNQRLERVTGTEHSHILRVPFRSENGILRKWISRFDVWPYLENFAEDVAGEITAELQGHPDFIIGNYSDGNLVASLLAYKMGVTQCTIAHALEKTKYPDSDIYWKKYDEKYHFSCQFTADLIAMNNADFIITSTYQEIAGTKNTVGQYESHSSFTLPGLYRVVHGINVFDPKFNIVSPGADMSIYFPYFEKEKRLTSLHDSIEKLLYDPVQNDEHIGLLKDRSKPILFSMARLDQVKNMTGLVESYGKNAILRELVNLVLVAGYNDVKKSKDREEIAEIEKMHALIKEYNLNGQFRWISSQTNRARNGELYRYIADTGGAFVQPALYEAFGLTVVESMTCGLPTFATIHGGPAEIIEHGISGFHIDPYHSEQMAAIMADFFQRSKEDPSYWKKIADGGLKRIFERYTWNIYSERLMTLAGVYGFWKYVSKLDRLETRRYLEMFYILKFRDLVKTVPEARDDPH
>Rubch_LG01.2824
MGDLGVLSRVHSLRESLDDTLSAHRNEILGFLSRIEGKGKGFLQPHQLIAEFEAIPEANRKKLVNSAFGEVLNHTQEAIVLPPWVAFAVRPRPGVWEYIRVNVHSLVAEELQVPEYLHFKEELVDGSLNGNFVLELDFEPFNASFPKPTLSKSIGNGVEFLNRHLSAKLFHDKESMHPLLEFLRVHCYKGKNMMLNDKIQNVNALQHVLRKAEEHLSTLAPETPYKTFEFKLQDLGLERGWGNNAERVLEMIQLLLDLLEAPDPCNLEKFLGRIPMVFNVVIMSPHGYFAQDNVLGYPDTGGQVVYILDQVRALENEMLKRIKEQGLDIIPRILIVTRLLPDAVGTTCGQRLEKVYNTKHSDILRVPFRTEKGIVRKWISRFEVWPYLENYTEDVAIELAKEFQGKPDLIIGNYSDGNIVASLLAHKLSVTQCTIAHALEKTKYPDSDLYWKKLDDKYHFSCQFTADLIAMNHTDFIITSTFQEIAGSKDTVGQYESHTAFTMPGLYRVVHGIDVFDPKFNIVSPGADMDIYFPYSEKEKRLTHFHPEIEELIYSQVENKEHLCVLKDRNKPILFTMARLDRVKNITGLVEWYGKNKKLRELVNLVVVAGDRRKESQDNEEKAELKKMYELIDTYKLNGQFRWISSQMNRVRNGELYRVIADSKGAFVQPAVYEAFGLTVVEAMTCGLPTFATCKGGPAEIIVHGKSGYHIDPYHGDQAAEILVDFFDKCKKDPSQWDKISQGGLKRIHEKYTWQIYSERLLTLTGVYGFWKHVSNLDRLESRRYIEMFYALKYSKLAEAVPLAVE
>Rubch_LG01.3009
MADSSSCFHYGIYERLDWTESAHRDKILAVLSRLESKGKGFVPPQQLVAEFEAIPEAFGEVSKNIQEAVVLPPYLALAVRPRPGVWQHIRVDMKTLDVEELPVAEYLKIKEELIDGSANGKFVLELNFEPFNASVPKPTLSKSIGNGVKFLNRHLSAKLFTEPESMHPELLEFLRLHNHEGKNDLMLNDSIEDVDELQHVLMEVEEYLSTLSPETPYDVFEHKLQGLGLERGWGNNAEHVLEMIQLLLDLLEAPDARNLEKFLSKIPMVFNVVIMSPHGYFAQDDVLGYPDTGGQVVYILDQVRALENEMLKRIKEQGLDISHITPRILIVTRLLPDAVGTTCGQRLERVYGTEYSDIIRVPFRTDNGIVCRWISRFEVWPYLETYTEDVATELLKEFQGKPDLIIGNYSDGNIVASLLAQKFDVTQCTIAHALEKTKYPDSDLYWKKLEDKYHFSCQFTADLIAMNQTDFIITSTFQEIAGSKDTVGQYESHIAFTMPGLYRVVNGIDCFDPKFNIVSPGADMDIYFSYTEKERRLTSLHPEIEDLLYSQVENKEHLCVLKDRNKPILFTMARLDRVKNITGLVEWYGKNAKLRKLVNLVVVAGDRRKESKDNEEKAEMKKMYELIDTYKLNEQFRWISSQMNRVRNGELYRYIADTKGAFVQPAIYEAFGLTVVEAMTCGLPTFATCKGGPAEIIVNGKSGYHIDPYDGDQAAEILVDFFEKCKVEPSHWDKISQGGLKRIKEKYTWQIYSERLLTLTGVYGFWKHVSDFDEKRRYIEMLYALRYKKSVESVPLVAEEE
>Rubch_LG02.1362
MENRAKLSRIPSMRDRVEDTLSGHRNEIVALLSRYVAQGKGILQPHDLIDELEKVITDDEARHLLSTGPFGEVLKSAQEAIILPPFVALAVRPRPGVWEFVRVNVNELSVEQLSVSEYLSFKEELVDGKSDDKFVLELDFEPFNANFPRPTRSSSIGNGVQFLNRHLSSIMFRNKESLEPLLDFLRAHTYKGHALMLNDRIQSISKLQSVLVKAEDNLSKLPSETLYSEFEYVLQGLGFERGWGHCRTRIGDNASSPRYPTGS
>Rubch_LG02.1363
MVFNVVILSPHGFFGQANVLGLPDTGGQVVYILDQVRALENEMLRRIKRQGLNFAPRILIVTRLIPDSKGTTCNQRLERVTGTEHSHILRVPFRSEKGILRKWISRFDVWPYLETFAEDVASEITGELQGHPDFIIGNYSDGNLVASLLAYKMGITQCTIAHALEKTKYPDSDIYWKKFDEKYHFSCQFTADLIAMNNADFIITSTYQEIAGTKNTIGQYESHSSFTLPGLYRVVHGINVFDPKFNIVSPGADMSIYFPYFEKEKRLTSLHGSIEKLLYDPEQNDEHIGILKDPSKPILFSMARMDRVKNLTGLVESYGKNPKLRELVNLVLVAGYNDVKKSNDREEIAEIEKMHGLIKEYNLNGQFRWISSQTNRARNGELYRYVADTRGAFVQPALYEAFGLTVVEAMTCGLPTFATCHGGPAEIIEHGVSGFHIDPYHPEQMAALMADFFQRSKEDPSYWKTFADGGLKRIYERYTWNIYSTRLMTLAGVYGFWKYVSKLERLETRRYLEMFYILKFRDLVKTVPPSSDDPH
>Rubch_LG04.1649
MRERIQDTLAAHRNELVSLLSRYVALGNGILQPYQIINELEKVIEEDEKMKKLQDSPFSKVLQSAQEAIVLAPFVTLALRPRPGVWEYVRVNVYELSVDRLSVAEYLRFKEELLDGECNDNYVLELDLEPFNATFPRPTRSSSIGNGVQFLNRHLSSIMFRNKESLEPLLDFLRTHKHDGHAMMLNDRIQSIPKLQSALAKAEEYLSKFPPMTPYSEFEFELQGMGFERGWGDTAGRMLEMVHLLLDILQAPDPSTLETFLGRIPMVFNVVIVSPHGYFGQANVLGLPDTGGQVVYILDQVRALENEMLLRIQNQGLDVIPKILIVTRLIPDAKGTTCNQRLERVSGTENTFILRVPFRTQSGILRKWISRFDVWPYLETFAEDASNEIAAELQGVPDLIVGNYSDGNLVATLLSYKLGITQCNIAHALEKTKYPDSDIFWKSHEEKYHFSSQFTADLMAMNNADFIITSTYQEIAGSQNNVGQYESHTAFTLPGLYRVVHGIDVFDPKFNIVSPGADMCIYFPYSDADKRLTALHGSIEELVYGAEQNDEHM
>Ruboc_01_G00889
MADSSSCAHCSIYERLDWTESAHRDKILAVLSRLESKGKGFVPPHQLVAEFEAIPEAFGEVSKNIQEAVVLPPYLALAVRPRPGVWEHIRVNMKTLDVEELPVAEYLKIKEELIDGSANGKFVLELDFEPFNSSVPKPTLSKSIGNGVEFLNRHLSAKLFTEPESMHPELLEFLRLHSHEGKNLMLNDCIEDVDELQNVLMEVEEYLSTLSPETTYEVFEHKLQGLGLERGWGNNAERVLEMIQRLLDLLEAPDARNLEKFLSKIPMVFNVVIMSPHGYFAQDDVLGYPDTGGQVVYILDQVRALENEMLKRIKEQGLDITPRILIVTRLLPDAVGTTCGQRLERVYGTEYSDIIRVPFRTDNGIVRRWISRFEVWPYLETYTEDVATELLKEFQGKPDLIIGNYSDGNIVASLLAHKFDVTQCTIAHALEKTKYPDSDLYWKKLEDKYHFSCQFTADLIAMNQTDFIITSTFQEIAGSKDTVGQYESHIAFTMPGLYRVVNGIDCFDPKFNIVSPGADTDIYFPYTEKERRLTSLHPEIEELLYSQVENKEHLCVLKDRKKPILFTMARLDRVKNITGLVEWYGKNAKLRELVNLVVVAGDRRKESKDNEEKAEMKKMYELIDTYKLNGQFRWISSQMNRVRNGELYRYIADTKGAFVQPAVYEAFGLTVVEAMTCGLPTFATCKGGPAEIIVNGKSGYRIDPYHGDQAAEILVDFFEKCKVEPSHWDKISQGGLKRIKEKYTWQIYSERLLTLTGVYGFWKHVSDFDEKRRYIEMLYALQYKKSVESVPLAAEEDWYLIDYCGLGILIVVDFGLGG
>Ruboc_01_G03048
MKKSGFVKATLKPQEGIAALPMGELGVVSRVHSLRESLDDTLSAHRNEILGFLSRIEGKGKGFLQPHQLIAEFEAIPEANRKKLVNSAFGEVLNHTQEAIVLPPWVAFAVRPRPGVWEYIRVNVHSLVAEELQVPEYLHFKEELVDGSLNGNFVLELDFEPFNASFPKPTLSKSIGNGVEFLNRHLSAKLFHDKESMHPLLEFLRVHCYKGKNMMLNDKIQNVNALQHVLRKAEEYLSTLAPETPYKTFEFKLQDLGLERGWGNNAERVLEMIQLLLDLLEAPDPCNLEKFLGRIPMVFNVVIMSPHGYFAQDNVLGYPDTGGQVVYILDQVRALENEMLKRIKEQGLDIIPRILIVTRLLPDAVGTTCGQRLEKVYNTKHSDILRVPFRTEKGIVRKWISRFEVWPYLETYTEDVAIELAKEFQGKPDLIIGNYSDGNIVASLLAHKLSVTQCTIAHALEKTKYPDSDLYWKKLDDKYHFSCQFTADLIAMNHTDFIITSTFQEIAGSKDTVGQYESHTAFTMPGLYRVVHGIDVFDPKFNIVSPGADMDIYFPYTEKEKRLTHFHPEIEELIYSQVENKEHLCVLKDRNKPILFTMARLDRVKNITGLVEWYGKNKKLRELVNLVVVAGDRRKESQDNEEKAELKKMYELIDTYKLNGQFRWISSQMNRVRNGELYRVIADSKGAFVQPAVYEAFGLTVVEAMTCGLPTFATCKGGPAEIIVHGKSGYHIDPYHGDQAAEILVDFFDKCKKDPSHWDKISQGGLKRIQEKYTWQIYSERLLTLTGVYGFWKHVSNLDRLESRRYIEMFYALKYNKLAEAVPLAVE
>Ruboc_02_G01370
MANRAKLSRIPSMRDRVEDTLSGHRNEIVALLSRYVAQGKGILQPHDLIDELEKVITDNEARLLLSEGPFGEVVKSAQEAIILPPFVALAVRPRPGVWEFVRVNVNELSVEQLSVSEYLSFKEELVDGKSDDKFVLELDFEPFNANFPRPTRSSSIGNGVQFLNRHLSSIMFRNKECLDPLLDFLRAHTYKGHALMLNDRIQSISKLQSVLVKAEDNLSKLPSETPYSEFEYVLQGLGFERGWGDTAEHVLETMHLLLDILQAPDPSTLETFLGRVPMVFNVVILSPHGFFGQANVLGLPDTGGQVVYILDQVRALENEMLCRIKRQGLNFAPRILIVTRLIPDSKGTTCNQRLERVTGTEHSHILRVPFRSEKGILRKWISRFDVWPYLETFAEDVASEITGELQGHPDFIIGNYSDGNLVASLLAYKMGITQCTIAHALEKTKYPDSDIYWKKFDEKYHFSCQFTADLIAMNNADFIITSTYQEIAGTKNTVGQYESHSSFTLPGLYRVVHGINVFDPKFNIVSPGADMSIYFPYFEKEKRLTSLHGSIEKLLYDPVQNDEHIGILKDPSKPILFSMARMDRVKNLTGLVESYGKNPKLRELVNLVLVAGYHDVKKSNDREEIAEIEKMHGIIKEYNLNGQFRWISSQTNRARNGELYRYIADTRGAFVQPALYEAFGLTVVEAMTCGLPTFATCHGGPAEIIEHGVSGFHIDPYHPEQMAALMADFFQRSKEDPSYWKTFADGGLKRIYERYTWDIYSSRLMTLAGVYGFWKYVSKLERLETRRYLEMFYILKFRDLVKTVPPASDDPH
>Ruboc_04_G19575
MRERIQDTLAAHRNELVSLLSRYVALGNGILQSYQIINELEKVIEEDEKMKKLQDSPFSKVLQSAQEAIVLAPFVTLALRPRPGVWEYVRVNVYELSVDRLSVAEYLQFKEELLDGECNDNYVLELDLEPFNATFPRPTRSSSIGNGVQFLNRHLSSIMFRNKESLEPLLDFLRTHKHDGHAMMLNDRIQSIPKLQSALVKAEEYLSKFPPMTPYSEFEFELQGMGFERGWGDTAGRMLEMVHLLLEILQAPDPSTLETFLGRIPMVFNVVIVSPHGYFGQANVLGLPDTGGQVVYILDQVRALENEMLLRIQKQGLDVIPKILIVTRLIPDAKGTTCNQRLERVSGTENTFILRVPFRTQNGILRKWISRFDVWPYLETFAEDASNEIAAELQGVPDLIVGNYSDGNLVATLLSYKLGITQCNIAHALEKTKYPDSDIFWKSHEEKYHFSSQFTADLMAMNNADFIITSTYQEIAGSQNNVGQYESHTAFTLPGLYRVVHGIDVFDPKFNIVSPGADMCIYFPYSDGEKRLTALHGSIEELVYGAEQNDEHIGFLADRSKPIVFSMARLDRVKNLTGLVECYGKSTKLREMVNLVVVGGYMDSKNSRDREEMEEIEKMHDLIKEHNLNGQFRWIAAQMNRARNGELYRYIADTRGVFVQPAFYEAFGLTVVEAMTCGLPTFATCHGGPAEIIEHGVSGFHIDPYHPDQVAELLIDFFGQSQKDPSHWEKISQAGLARIYERYTWKIYSERLLTLAGVYGFWKHVSKLERREARRYLEMFYILKYRNLVKNIPLAVDEQH
