# Supplementary material for: Transcriptomics of long‐term, low oxygen storage coupled with ethylene signaling interference suggests neofunctionalization of hypoxia response pathways in apple ( Malus domestica )
Source: Plant Direct. 2024 Dec 20;8(12):e70025. doi: 10.1002/pld3.70025 (PMC11660084; doi:10.1002/pld3.70025)
Supplement: Supplementary file 2 — Data S2: Homologs of all 606 hypoxia response genes identified in this study across 42 representative species of land plants). [file PLD3-8-e70025-s004.gz › 01-integratedGeneFamilies_dir/849.faa]

>gnl_Ambtr_v1.0_evm_27.model.AmTr_v1.0_scaffold00040.48
MSEEKHHHHHLFHHKKEEEQPAEVTAYSETATYGGDGYTDTTTYGAVVVDEPLEDYKKEEKHHKHMEHLGVLGATAAGAYALHEKHKADKDPEHKHKHKVEEEVAAAIAVGAGGYAFHEHHEKKEAKKEDEEAHGKKHHHLF
>gnl_Aquco_v3.1_Aqcoe5G251400.1
MSSEQHHHHHVRHNQEENFSDQNRGYSQQSNYNSAGNYGSGGVGGGGGAYGSNDGAYGSGGGYGKSNDGAYGSGGGYGSNDGAYGSGGGYGKSNDGAYGSGGVGGGYGSNDGAYGSGGGGYGKSNDGANYGSGGSGYGKSNDGANYGSGGGYAQTTTTAYSNDNMGGVGYAQTTSANAPDYRREEKHYKHEEHLGELGAVTAGAFAMFEKHKAEKDPEHAQRHRIEEELAAAAGVGAGGFAFHEHHEKDDVKKEERESHGKKHHHHLF
>gnl_Betvu_v1.2_Bv1_007150_oxfa.t1
MSDGEEHHRGLFHRHKDEEEKEEKEPRTAEEELKHHKNLGHISKATALAAGAYALHERHKAKKDPENADKHKTAQGIAATVALGAGGFAFHEHHKKKEAKERIEDEGRSDY
>gnl_Betvu_v1.2_Bv1_007160_dean.t1
MSDGEEHHRGLFHRHKEEEKEEKEPRTAEEELKHHKNLGHISKATALAAGAYALHEKHKAKKDPENAHKHKTAEEIAATLAVGAGGFAFHEHHKKKEAKERIEDEGRSGY
>gnl_Betvu_v1.2_Bv1_011770_noyh.t1
MDRGLFHHRKNDEDKPSDYSETTGGGYGTTEGDRYGSENTTTGGGYGSTEGNRYGSDDTTGGGYGTESYKTSGGYGDTEKEGNRYGSSDYNTTTGGGGVGGGYGSTETDRYGSDTAVGGGKYGDSETKVGYGEEGGYKNTDSGETEEPPRDYEKEEKHHKHLEQIGGVGAVASGAYALYEKHQAKKDPENAHRHKIAEEIAAVGAVGAGGFAFHEHHEKKHAKEDRKEEEEEGSEGKEKKHHFF
>gnl_Betvu_v1.2_Bv1_011780_ttss.t1
MDRGLFHHHKNDEGKHSDYSENTGGGYGSTEGPRYGSDYNTGGGYGSTEGNRYGSDYNTTGGEGNRYGSDYNTATGGGYGSTEGNRYASDYNTATGGGYGSTEGNRYGSDYNYKAPGEGGYGSTGGNRYGSDYNYKAPGEGGYGSTEGNRYGSDYNTATGGGYGSTEGDRYGSDYDKTGGGVGGYGPSETKGYGGEGGYRKSDQSGGSEEPRRDYEKEEKHHKHLEQIGGLGAVASGAYALYEKHQAKKDPENAHKHKIAEGIAGVGAVAAGGFAFHEHHQKKDVKEDREEAEKAEGKEKKHHFF
>gnl_Betvu_v1.2_Bv1_011790_qnzs.t1
MTDHHHRKEEAKKDPKKELKHHKHLQHFGKATVVAAGTYALHEKKQAKKDPENAHKHKVKEGVAAAVAVGAAGLVFHEHHKKKEAKQELKQQKKHHHHH
>gnl_Betvu_v1.2_Bv1_011800_wchw.t1
MTGHHHEKEEAQKDPKKELKHHKHLQHFGKATTVAAGVYALHEKKQAKKDPVNAHKHKVKEGVAAAVAVGAAGFVFHEHHKKKEAKQELKQQKKHHHHH
>gnl_Betvu_v1.2_Bv1_011840_xsqo.t1
MSDEKHHHSLFNHHKHDEGDIDKPIDYEKEEKSHKNKEHMGELGAVAAGAFALHEKHKAKKDPEHAHKHKIEEEIAAAAAVGAGGYAFHEHHEKKEAKEERKEHEGKHHHLF
>gnl_Betvu_v1.2_Bv1_011850_gqya.t1
MSEHHHHHGLFHHKKDDEEKPVEAVIYSETTTYPDTGYGGGFTETTTAVITSEEPEINYDKEVRNHKHKEHMGELGTIAAGAFALHEKHKAEKDPEHAHKHKLEEHLATAAAVGAGGYAFHEHHEKKEAKEEKKEHEGKHHHHLF
>gnl_Betvu_v1.2_Bv_031150_uwon.t1
MTDHHHRKEEAQKDPKKELKHHKHLQHFGKATVVAAGTYAL
>gnl_Carpa_v0.4_evm.model.supercontig_21.214
MADKEKHHHHHLFHHHKEEENPAEATSETVVYSEGHKEHEHDYGRDEKHHKHLEHLSEMAGLAAGAYALHEKHEAKKDPEHAHRHKIEEKIAGTVAAGAGGFALHEHHEKKEAKEEEKAHHEKKHHFFG
>gnl_Eucgr_v2.0_Eucgr.E02070.1
MAEGHHHHHHHHRSHHKKDDAFMEPTVNYRKEEKHHKHLQQLGELGAVAAGAYALHEKHKAKKDPEHAHRHKIEEEIAAAAAVGAVGFAFHEHHERKEAKKKDKESHHGKKHHHHF
>gnl_Eucgr_v2.0_Eucgr.E02066.1
MAEGHHHHHHHNHHRSHHKKDDAFTEPGVIFTEPTVDYRKEEKHHKHLQQLGELGAAAAGAYALHEKHKAKKDPEHAHRHKIKEEIAAAAAVGAVGFATHEHHERKEAKKKYKESHHGKKHHHHF
>gnl_Eucgr_v2.0_Eucgr.E02068.1
MAEGHHHHHHHNLHRSHHKKDDAFMEPTVNYRKEEKHHKHLQQLGELGALLPHEKHKAKKDPEHAHRHKIKEEIAAAAAVGAVGFAFHEHHERKEAKKKYEESHHGKKHHHHF
>gnl_Eucgr_v2.0_Eucgr.E02071.1
MAEGHHHHHHHHRSHHKKDDAFTEPGVVFTEPTVDYRKEEKHHKHLQQLGELGAVAAGAYALHEKHKAKKDPEHAHRHKIEEEIAAAAAVGAVGFAFHEHHERKEAKKKDKESHHGKKHHHHF
>gnl_Eucgr_v2.0_Eucgr.E02067.1
MCKMQHEKHKAKKDPEHAHRHKIKEEIAAAAAVGAVGFATHEHHERKEAKKKYKESHHGKKHHHHF
>gnl_Eucgr_v2.0_Eucgr.E02058.1
MAEEHHHHLFHHKKDDANEEPAVVDYEKEEKHHKHLEQLGELGTVAAGAYALHEKHKAKKDPEHAHKHKIEEEIAAAAAVGAGGFAFHEHHEKKDAKKEDEEAHGKKHHHLF
>gnl_Eucgr_v2.0_Eucgr.E02061.1
MMCKLQHEKHKEKKDPEHAHKHKIEEEIAAAAAVGAGGFAFHEHHEKKEAKKEDEEAHGKKHHHLF
>gnl_Eucgr_v2.0_Eucgr.E02069.1
MAEGHHHHHHHNLHRSHHKKDDAFMEPTVDYRKEEKHHKHLQQLGELGAVAAGAYALHEKHKAKKDPEHAHRHKIEEEIAAAAAVGAVGFAFHEHHERKEAKKKDKESHHGKKHHHHF
>gnl_Eucgr_v2.0_Eucgr.E02064.1
MAEGHHHHHHHNHHHSHHKKDDAIMEPGVVFTEPTVDYRKEEKHHKHLQQLGEVGAVAAGAYALHEKHKAKKDPEHAHRHKIEEEIAAAAAVGAVGFAFHEHHEKKEAKKNYEESHHGKKHHHHF
>gnl_Eucgr_v2.0_Eucgr.E02063.1
MAEGHHHHHHHNHHHSHHKKDDAFMEPGVVFTEPTVDYRKEEKHHKHLQQLGELGAITAGAYALHEKHKAKKDPEHAHRHKIEEEIAAAAAVGAVGFAFHEHHEKKEAKKNYEESHHGKKHHHHF
>gnl_Eucgr_v2.0_Eucgr.E02065.1
MAEGHHHHHHHNLHRSHHKKDDAFMEPTVDYRKEEKHHKHLQQLGELGAVAAGAYALHEKHKAKKDPEHAHRHKIKEEIAAAAAVGAVGFAFHEHHERKEAKKKDKESHHGKKHHHHF
>gnl_Eucgr_v2.0_Eucgr.L02884.1
MAEGHHHHHHHNHHRSHHKKDDAFTEPGVIFTEPTVDYRKEEKHHKHLQQLGELGAAAAGAYALHEKHKAKKDPEHAHRHKIKEEIAAAAAVGAVGFAFHEHHERKEAKKKDKESHHGKKHHHHF
>gnl_Eucgr_v2.0_Eucgr.D00723.1
MAEGHRHHLFHHKKEDEQPVEAAVYSETAYSSETTYGSGPDSAYAETTEVTTIMEPEVDYKKEEKHHKHLEELGGLGAAAAGAYALYEKHEAKKDPEHAHRHKIEEEVAAAAAVGAAGFAFHEHHEKKETKEEDEEAHGKKHHHLF
>gnl_Eucgr_v2.0_Eucgr.F04219.1
MAEGHRHHLFHHKKEDEQPVEAVNYSETAYGSETTYGSGPGSKTTYGSGPGSETTYGSGPGSGPDSAYGSGAAYGSGPDGAYAETTEVTTITEPEVDYKKEEKHHKHLEEVGGLGAVAAGAYALYEKHESKKDPEHAHRHKIEEEVAAAAAVGAGGFAFHEHHEKKETKEEEEEAHGKKHHHLF
>gnl_Eucgr_v2.0_Eucgr.F02697.1
MAEGKQQHHLFHHKKDDEDAAYSEMATTYASDGPRGGYTEVTRVGVGPGGVDYQKEEKHHKRLEELGELGAVAAGAYAVHEKHRSEKDPEHARKHRVEEEIAAVAGIGAGGYAFHEHHEKKEDKREDEEAHGKKHHHHF
>gnl_Manes_v6.1_Manes.02G180800.1
MVKVDAAAVGAERFAFDEKKETKKEEVVRGNKQYHHFYHHKEGRSVADYKEEKHHRHFENLGKLDAITVDTYALHDKHEERKQSEHAHLKIKEKITTTNIVGAEGNASHERHDNKEFKKEDEEAHGKKHHHLFYHHKVEDKHHNYSEHLGELGNGAASAYSLHGKHEENKDLEHTNNHNVKVEIVAVSAVGAEGLALHEHHEKKGAKKEDEAYGEKSYHHFYHHKEGEDVVDYEEEKQHKYVEHLDELGVAAAGAYVLHEKYEEKKDLEHAHSHKVKAEIVTSAVVGDERFVFHEHHNKNEAKKVDEVVHGKKQYKDFQNLDGRDVVVASADNLHEKHEENKDSENACNYMIKKELATAAIVGVEGFALHEDLKKKEFKKEDEEAYGKKYYHKENEEAIGYKEEEKHHDHLEHLSKLGVGVAGTYDMQNKHDKKKDSEHNYKYKIKDEIVTATAVGAEGFAFQEHHEKKKVKKENEGASYNNYMTKKEQATTAILGVDGFAFYEDHKKKEVKKEDEAYGKHYHKKSEEAIDYKEKEMHYDHLEHLSKIGVGVSGTYVMHDKHKEKNNSEHAYNYKIKEEIVTAAAVGAEGFAFQEHHEKKEVKKENEGASYNSYKIKKELATATIVRIEEVAFHEDYEKKEVEKEDEEAYGKKCYHNENEEAIGYKEEEKHHDHLEHLSKLSVGAVATYAMHEEKKDSKHAYNYKIKEEIVTAAAIGAEGSVFQEHHEKNEEKKENEEDSHDSYMIKKELATVGIDGFSFDEDLEKKEVNKKDEEAYGKKYYPKESEEAIGCKEEEMHHDQLEHLSELGVGVVGTYAVDKHGEKNNSEHAYNYKIEEEIVTATMTGAEGFSFQEHHDKKEVKKENEGANYNNYMIKKDQATTTIVGVEGFAFHEDHEKKEDKKEDEAANGKKHYHKESKEAIGYKQEKVHRDHLEHLSKLSVGVADTYAMHYKNEEKKDSEHAYNYKIKEEIATAVAIGVEGSAFQEHHEKKEIKKEIEGASYKTNMIKTEQATIGVVGFAFHEDLEKKELKKENEEVYGKNHYHKESEKAIGCKEEEMHHDHLEYLSIPGVAVAGASAMDKHEEQNDSEHAYNYKIEEQIVTATMTGAKGFSFQEQHEKKEVKKENEGASYNNYIIKKELAIATIIGVEGFAFHEDHEKKENKKEDEEANGKKHCHKESEEAIGYKEEKMNLDHLEHLSKLSHDKNEKKKDSEHAYNYKIKEEIVTAATVGVEGSVLQEHYEKKEVKKEIERAIYNTNMIKTELATIGVEGFAFHEDLEKKEVKTEDEEAYGKKYYHKEIEKNIGCKEEEMHHDHLEHLSKLGVAIVGTSAMDKHVEKNNSEHAYNYKMEEEIVTTTTTGAEGFSFQEHYDKKEVKKENEGTSYNNYMIKEELATTTIVGVEGFAFHEDHEKKEDNKEDEEANGKKHCHKESKEAIGYKEEKMHQDHLEHLSKLSVGVAGTHAMHDKNEEKKDSEHTYNLKIKEEIITAATVGLEGSVFQEHHEKNEAKRENEGASYNTNMIKTELATTATVGVEGFAFHKDLKKKEVKTEDEEACGKKYYDKESEKGIGCKEEEMHCDHFEHLSKLGVAIDGTYAMHDKCEEKKDSKNAYIHKIKEEIVTVAAVGAKGSALQEHHEKKEVKKENEGASYNSYMIKKELATVGVEGFAFHEDLEKKEVKKENEEAYGKKHYPKESIEAIGCNEEEMHHGHLEHLSKLGVSIANTYAMCDKHEEELDSEHAYNYKIKEEIVTTAAVGVEGYALQEHHKKKELKKEIEGASYNTYMIKKELATVSTIGVDGFTFNEDLEKQEVKKEDEESYGKKHYPKESEEAIGCKEEEMHHDQLEHFSKLAVGVVNTYAMHEEKKDSKYAHNYKIKEEIVTAAAVGAEGSAFQEHHEKKEVKKENEGASYNCYMIKKGLATVGVNGFAFNEDLEKKEPKKEDEEGYEKMHYNKESEEAIGYKEEMHHNQLKHYSKLGVGVVETYAMRDKHEEKKDSEHTYNYKINEEIVTLATVGAEGSAFQEHHEKKEVKKENEGGSHNNYMIKKELATASTVGVVRFAFHEDLEKKEVKKEDEEAYGKKYYHNESEEAIGYKEEEKHHDHLEHLSKLSVGAAATYAMHEEKKDSKHAYNYKIKGEIVTVTAIGAEGYIFQEHHVKNEEKKENEEDSYNSYIIKKELATVGIDGFSFDEDLEKKEVKKDDEEAYGKKYYPKENEEAIGCKEEEMHNDQPEHLSELGVGVVGTYAVDKHREKNNSEHAYNYKIEEEIVTATTTGAEGFSFQEHHDKKEVKKENEGANYNNYMIKKDQATTTIVGVEGFAFHEDHEKKEDKKEDEEANGKKHCHKESEEAIGYKQEKMHHDHLEHLSKLSVGVADTYAMHYKNEEKKDSEHAYNLKIKEEIITAATVGLEGSAFQGHREKNEAKRENEGAIYNTNMIKTELATTATVGVERFAFHEDLKKKEVKTEDEAAYGKKYYHKESEKGIGCKEEEMPHDHFENLSKLGVAIDDTYAMHDKCEEKKDSKNAYIHKINEDIVTVAVVGAEGSAFQEHHEKKEVKKENEGASYNSYMIKKELATVRVEGFAFHEDLEKKEVKKENEEAYGKKHYPKKSKEAIGCKEKEMHHDHLEHLSKLGVSVANTYAMRDKHEEELDSEHAYNYKIKEEIVTTTAVRVEGYAFQEHHEKKELKKEIEGASYNTYMIKKELATIGVDGFTFDEDLEKQEVKQEDEEAYGKKHYPKESEEAIGCKEEEMHHDQLEHFSKLAVGVANTYAMHEENKGSKCANNYKIKEEIVTVAGAEGSAFQEHHEKIEVKKENEGASYNCYMIKKELASEGVNGFAFNEDLEKKELKKEDEEAYGKMHYHKESEEAIGYKEEMHYNQLEHFSKLGVGVVETYAMHDKHEEKQDSKHTYNYKIKEEIVTVATVGAEGSAFQEHHEKKEVKKENEGGSHNNYMIKKELATASTVGVVRFAFREDLEKKEVKKEDEEAYGKKHYHMESEETIGYKEEEMHHDHPEHLPKLGVGVADAGAYSLYGKQEENKDLERAHNHKVKVEIDVAGAIGAEGFAFHEHHEKKGAKKDDELYRDKHYHYFYHDKERKNDVYYKKEKHHKYFEHLRELGVVAADTYALHGNHEEKIDLEHAHSYKVNAEIATTTMLGAKGFTFHGHHVKKEAKKDDEVEHENKQYHHFYLHKEGENVVDYKEEKHQKHFQNFAKPDAVEAGAYTLYEKHKENRVSENSYSYMIKKELATAAAIGTERFAFHEYHGKKEVKDEDEATRKKHHNKESEEAIGYKKVEQHHNHLEHLGKLDAGVTSIYSLHDKYKENKYLEYGHNHKIKEEIVTTDTVGAKGFALQEHHEKKEIKKEDEELHEKKHHHLFYHFKQSEKAIDYKEEDKHHNNPEHLGVGVTVAGTYSLYGKHEEYEGLEHAHGSKVKANIAVTTMVGAERFAFDEYNEKNGAKKEDEMHGEKYYRHFYHHNEGKNLVDYREKVKHHKDLEHLGELGVVPANTYALYEKYEAKKDQEHAYSYKGKEEIDVAAAVRAKRFAFHEYHAKKEDKKEDKEEKQHYHLFYHCKENEEAIDYKEEKHHKYLEHLGKLAHTENKDSEHAHNHKVIAKDTTNIIGAEGFAFHAYHENKGAKKEDKELHGKNYYHNFYYQNEGKDVDHKKEMYHKYFEHLA
>gnl_Manes_v6.1_Manes.02G181000.1
MAEEKHQQLCHCSQKGEKVDDYKGAEADVGTCVLEKHVDIRKVQMEITAQAAIGIKGFAFQKHHKQKEVKKEDEKKHQHLFFHKESREAIDSKQEKHPKYLEHLGKLGIDITGACALNEKYKEKIGLAHAHIHNVKAQIGEAAVRGAEEFIFQKHLGKKEAKKNKELHEKKHHHLFYPHKKSQEAIDYKEEEKKHHEHLECFVKLGAGITGTSALNEKHKEEKDLEHVQIHKAKVEIAAATAKEVEAFTFQEHHEEKEAKKKDEEVHEKKHCHLLYHEKESEENIDYNEEEKHQKHLEDLSKLDVGNTGACTLHEEKKISENAHSHKVKAEVEAGAAAGATGFAFHEHHDKKEAKKEDEVLLEKNHYYHLYHHKESENVVDYKEEEKYYKHSENLGRLDVAATGAHALHEKREERKDSESAYSHKIKEEIDAAAAIGAEGFAIHEQYEKKGGEDVIDYKEKEHYKYFEQLGEMDASTARAHALHEKREAEKAQEHAYNCEGNEKIVAMSAIEAKGFTFHEHHEKKEAKKKDEEEHEKNHRHLFYHQKESKENIDYKEEEKHHKLLEHLSKLSAGVTGDYALHEKKTEKKDLEHAHNHEIKAETVAVAITEAEGCAFHEHHKKKEAKKEDEVAYEKKHYYHKEGEIVVDYGEDKHHKYSENLSRPDVIAASVYALYEKGKEKKDLEHAHCHKIQEKKTATTVGGVEEFALHKHHEKKEGEDVVDYEKGKKHHKHFEHLSEMGFVSASTYALHDKNEAKKDQEHASSYEGKEETAAMSAVGAERFAFNEYHEKKEAKKEIEEIHGKKPHYLLYHYKESNEAIDYKEEEKRLKHLEHLGKLGVSAGVVVAGAHSLHEENKDLEHAQSHKVKVNIGAASGERFAFLEHHKLKGANQENKEAHGEKHYRQLFYRKEGNDVVDYKEEEKHKYF
>gnl_Manes_v6.1_Manes.18G093100.1
MAEEKHRHHLFHRNKDEEKPTGAADVYSQTSEFSEITDYPSSYKTSEFSETTDYPSSYNSPPDAPDYEKEEKQHKRREHLGELGAAAAGAYALYEKHEAKKDPEHAHRHKIEEEAAAAVAVGAGGFAFHEKHEKKEAKKEDEETHGKRHHHLF
>gnl_Manes_v6.1_Manes.18G093200.1
MAEENKHHHLFHHHKEGEEAVDYKKEEKHHKHLEHLGELGAAAAGAYALHEKHQEKKDPEHAHKHKVEEEIAAAAAVGAGGFAFHEHHEKKEAKKEDEEAHGKKHHHLF
>gnl_Medtr_Mt4.0v1_Medtr0583s0010.1
MAEEKHHHHFHHEDKSGYVEEVDYRKEEKHHKHLEHLGELGTAAAGVYAMHEAKKDPEHAHKHKIEEEIAAAAAVGSGGFVFHEHHEKKEAKKEDEEAHGKKHHHLF
>gnl_Medtr_Mt4.0v1_Medtr1g098680.1
MSEEENRSRGLFHHKKHDDDDNRPIDTDSGYNKTSSYSTGDDDYNKKTSYGNDNSGGDYETGYNKNTDNYSNNETSGGYGSGGAKTTTGGGYGGGYGDSDTKTTTGGGYGGGYGDSDTKTTTGGGYGGGYGDSDTKTTTGGGYGGGYGDSDTKTTTGGGYGDDRREDVDYEKEEKRHSKHEHLGELGAAAAGGFALYEKHKSEKDPENAHRHKIEEEVAAVAAVGSGGFAFHEHHEKKETKEEEEEAHGKKKHHFFG
>gnl_Medtr_Mt4.0v1_Medtr6g037220.1
MAEEKHHHHFHHEDKSGYVEDVDYRKEEKHHKHLEHLGELGTAAAGVYAMHEKHEAKKDPEHAHKHKIEEEIAAAAAVGSGGFVFHEHHEKKEAKKEDEEAHGKKHHHLF
>gnl_Mimgu_v2.0_Migut.N01983.1
MAEEVKVEVEVEVDVKVEVEAEEEMHDYAKERKHHKHLQQLTGLGAMAAGAYALHEKHKAKKDPENAHKHKVKEHIAAVVAVGVGGIAFHEGHEKKDAKKKSKECTS
>gnl_Mimgu_v2.0_Migut.N02015.1
MAEEIKQRFFNHKKEEEKDVKVEVDVDVNVEVEVEVEAEEEVHDYDKERKHHKHLQQLTGLGAMAAGAYALHEKHKAKKDPENAHKHKVKEHIAAVVAVGVGGIAFHEGHEKKDAKKKSKECAS
>gnl_Mimgu_v2.0_Migut.N01982.1
MAEEIKQRFFNHKKEEEKDVKVEVDVDVNVEVEVEVEAEEEVHDYDKERKHHKHLQQLTGLGAMAAGAYALHEKHKAKKDPENAHKHKVKEHIAAVVAVGVGGIAFHEGHEKKDAKKKSKECTS
>gnl_Mimgu_v2.0_Migut.N02014.1
MAEEVKVEVEVEVDVKVEVEAEEEVHDYDKERKHHKHLQQLTGLGAMAAGAYALHEKHKAKKDPENAHKHKVKEHIAAVVAVGVGGIAFHEGHEKKDAKKKSKECT
>gnl_Mimgu_v2.0_Migut.I00192.1
MAEEKKHHSLFHHKKEGEEEEEIVHDYAKEEKHHKHVEQLTGLGAMAVGAYALHEKHKAKKDPENAHKHKVQEEIAAVVAVGAAGFAFHEHHEKKDAKKKSEECDP
>gnl_Mimgu_v2.0_Migut.C00982.1
MAEEKKHRSFFHHKKEGCEEEEEEKVHDYAKEQKHHKHVQQLTTIGAMAAGAYAVHEKHKAKKDPENAHKHKVKEEIAAAVAVGVPGLRPRAS
>gnl_Mimgu_v2.0_Migut.C00983.1
MAEEKHHSLFHHKKEGEEEEEVVHDYAKEEKHHKHVEQLTGLGAMAAGAYALHEKHKAKKDPENAHKHKVQEEIAAVAAIGAAGFAFHEHHEKKDAKKKSEECDP
>gnl_Mimgu_v2.0_Migut.C00980.1
MAEEENHHHHHHLFHHKKEGEEENTEVEAVHSETGDREKYEKEEKSHKHKEHLGEMGVVAASAFALHEKHKAKKDPENEHRHKIEEEVATAVAAGLSGYVVHEHHEKKEAKEEKKKAEGKHHHLF
>gnl_Musac_v1_GSMUA_Achr3T19130_001
MAEQHHQHHHHLIHHHKEANPADEVVYTETGSTGKDGYTTGYVKTTEVVTNDGGYEYRKEEKQHKHREHLGEMGALAAGAFAEHEKHKVEKDPEHARRHKMEAEIGMAMAVGSGGYAAHEHHERKEAKEQAEEAHGKKHHHFF
>gnl_Musac_v1_GSMUA_Achr8T17320_001
MAEEKHHHHHHFFHHHKNEEDEKPAEEVIYSHTAYTSGGGVYAADDAYTGGEYSTGYGQTAGGAYADDADSAGSGYTTGYSQTAEEAMVTESSIDEYDKYKKEEKQHKHKEHVGEMGALAAGAFALYEKHEANKDPEHAHRHKIEEEIAAAVAVGGGGYAFHEHHEKKEAKEETKEAHEKKHHHFF
>gnl_Musac_v1_GSMUA_Achr8T30340_001
MSEERHHHHLFHHRQEEEKPSEEVVYSETAYNPSGDDYTSGYTETAVAESASDEFERYEKEEKHHKHKEHLGEMGALAAGAFALYEKHEAKKDPEHAHKHKIEEEIAAAVGVGSGGYAFHEHHEKKDAEKEAEEASGQKHHHHHLF
>gnl_Musac_v1_GSMUA_Achr11T12030_001
MAEEKHHHHLFHHHKEEKPAEEVIYSETAYSGGDDYASGYTETVVAESASDEYEKYKKEEKHHKHKEHLGEMGAVAAGAFALYEKHEAKKDPDHAHKHKIEEEIAAAVAVGSGGYAFHEHHEKKDAKNEAEEASGKKHHHHLF
>gnl_Musac_v1_GSMUA_Achr6T25730_001
MAEEKHHHHFFHHHKEEEQPAEEQLTEEAVYSETAYSGGGDAYAETVVVAESASDDYEKYKEEEKQHKHKEHLGKMGAVAAGAFALYEKHEAKKDEEHGHRHKIEEEIAAAVAVGSGGYAFHEHHEKKEAKEEAEEASGKHHHHLF
>gnl_Musac_v1_GSMUA_Achr6T25740_001
MAEEEQKHHHHFFHHHKDEESPSEVDPKKEEKHHKHKEHLGELGALAAGAYALHEKHQAKKDPENAHKHKVAEEIAATVAVGSAGFAFHEHHEKKEAKKHACE
>gnl_Nelnu_v1.0_NNU_010058-RA
MAEEKHHHHLFHNHKDERPESEVVYSETTYAADGTGNYSQTTNFAASSAVDYEKEEKQHKHLEHFGELGVAAAGAFALHEKHKAEKDPEHAHRHKIEEEVAAAVAVGSGGYAFHEHHEKKEAKEHAEEAHGKKHHHLF
>gnl_Orysa_v7.0_LOC_Os04g34600.1
MADEYGRGGYGRSGAGAGDDYESGGYNRSSSGGADEYAAGRSGRAQKPVXDASKRFTKSRRRATTYGXRRRRVNKSGPRASDSGXNNRSGANRSTAATSPARRVQRRXGAEADEEYVDGLSSRAPGEVQEGGEGAQEQGAPREVGPXRRXFAMYERHQAKKDPENAQRHRIEEGVAAAAALGSGGFAFHEHHDKKEAKQAAKDAEEEAEEESGSGARGGEGKKKHHLFG
>gnl_Orysa_v7.0_LOC_Os01g72910.1
MFGHHKNEEKMAAAGAAPKDAGDYRKEEKHHKHMEQIAKLGAAAAGAYAMHEKKQAKKDPEHARSHKMKEGIAAAVAVGSAGFALHEHHEKKEAKKHRRHAHHHH
>gnl_Orysa_v7.0_LOC_Os01g73250.1
MTEYYSSTVDECYETTGRQHGHGHGHGHGHGHGHGGMRVESHTDDYYSEGGEIDRGRRNNSMHSQEYLMRQQSGHGGYGYGGGQQQEYYKREEREHKQRERVGEIGALASGAFALYEGHQAKKDPANAQRHRIEQGVAAVAAVGAGGYAYHEHREQKQASYGAKEQQYGYARMPQQQGYYCN
>gnl_Orysa_v7.0_LOC_Os01g72900.1
MGHHHKNDDKAAAAAGGDHRKEEKHHKHMEQLAKLGAVAAGAYAMHEKHKAKKEPENARSHRVKEEIAATIAAGSVGLAIHEHHKKKEAKKHGHHH
>gnl_Orysa_v7.0_LOC_Os02g33820.1
MAEEKKHHHLFHHKKDGEEESSGVVDYDKEKKHHKHLEQLGGLGAIAAGAYALHEKHQAKKDTENAHGHKVKEEVAAVAALGAAGFAFHEHHEKKDAKKHAADQY
>gnl_Orysa_v7.0_LOC_Os11g06720.1
MAEEKHHHHLFHHKKDDEPATGVDSYGEGVYTSETVTTEVVAGGQDEYERYKKEEKQHKHKQHLGEAGALAAGAFALYEKHEAKKDPENAHRHKITEEIAATAAVGAGGYAFHEHHEKKKDHKSAEESTGEKKHHLFG
>gnl_Phavu_v2.1_Phvul.004G094600.1
MAEEHHHHHPLHHHKEDVPGEVDYKKEEKHHKHLEHLGELGATAAGAYALHEKHEAKKDPEHGHRHKIEEEIAAAAAVGAGGFVFHEHHEKKEAKKEDEEAHGKKHHHLFG
>gnl_Phavu_v2.1_Phvul.007G080400.1
MAEEKHHHHHLFNHHKHEETKPIDTETGYDNTSYESSAAAEYETTFNKTSFSSDDPSGGGYDEGRRKTGYSAIDESSGGYGTGGGYSDTADAGYTKTSTGGGYGTGGGYSDTTDAGYTKTSAGGGYGTGGGYSDTTDAGYTKTSAGGGYGVGGGDVYSDTADGGYGKKSGGGGYKDDSDERDDDVDYKKEEKHHKHLEHLGELGAAAAGAYALHEKHKREKDPEHEHKHKIEEEVAAAAAVGAGGFAFHEHHEKKEAKEQEEESHSEKRHHFFG
>gnl_Pinta_v2.0_PITA_000082738-RA
MLSSKEEENQNPAPEAYAVREGNEAVAVAAATFALEKHKAKKDPENAQGHKIAEEIAETAAVGAGDYAFHEHQKWKEFKKEMKNQNF
>gnl_Pinta_v2.0_PITA_000078965-RA
MSENKHNHFHHHKSQNADSEATPYEKAMKEEKHDKRMEHLAVAAGTFALYEKHKAKKDPENAHRHKIEEEIAATAAVGAGGYAFHEHHKKKAAKKEVKDHHF
>gnl_Pinta_v2.0_PITA_000079283-RA
MSDEKHHHLFHHHKEDGGEQVIESTDVYAAGNVDEYEKARKEEKHHKHREELGGFGAVAVGAFALHEKHKAKKDPENAHRHKIEEEIAAAGAVGAGGYVFHEHHEKKESKKEEKEAEGKKHHHLF
>gnl_Pinta_v2.0_PITA_000032968-RA
MVSEPKLTKLALAITSALITKLVQLCFRHWLSTTPIDDYDRAQKDVKSNNCKEHLGDLETIVVRAYALYVKHEEKKDGKL
>gnl_Pinta_v2.0_PITA_000069048-RA
MENLGEMGDVAAGAFALHEKHAEKKGPEHAHRHKIEEEIAATTAVGAGGYVFHEHHEKKESKREEKEAEGKKHHHLF
>gnl_Pinta_v2.0_PITA_000054191-RA
MSHHHHHKHEHEQHHHHGHHQNEEEFRRPEVVYYGEPANQRIDPYAVEPEVVYYGEPANQRTDPYAVEYSDPYAGEYERAMKEQKHHKQMEHVGEIGAVAAGAFGMYEMYEAKKDPEHAHKHMVEAEIAGAAAVGAAGFAFYEHKQAEEGHGEKKHHHHHHH
>gnl_Pinta_v2.0_PITA_000053542-RA
MSEGQRHHLFHHKKEDDDNVNVNPGFADQGSYGSSDYHGSSGYNAGSGYNAGTGYKANYVKHDNRMEHVGELGAMAGGGYALYEKHEAKKDPEHARRHKIEEEVAAAAAVGSGGYAFHEHHEKKQDEETEEAEGGRKNRHHRF
>gnl_Pinta_v2.0_PITA_000087228-RA
MSEETDHHHKKDGDEQVIERTDVYAAGKVDEYEKARKEEHLREMRAVAAGTFALMIVEETTRQGSDYKPSGDFLDVLMACDSVKTHETLRLVLDMLLSRHETTYLLLAIIIHFLSDPHLALQQLKAEHEMIASRKQKTELFSSYKNISYPIAFVVETLR
>gnl_Pinta_v2.0_PITA_000050485-RA
MSEEKHHHHHLFHHEKPEESQFAASEVVYSETTYGDDQVTQTADVYAVENVNYSELEHEKALKEEKKHKRDEHLGEMGAVAAGAFALYEKHEAKKDPEHAHKHKIEEEIAAAAAVGAGGFAFHEHHEKKETKKEAEEAEGKKHHHLF
>gnl_Pinta_v2.0_PITA_000092645-RA
MSEEKHHHHLFHHKKDDENQNAPSGVVYAETTTTYGDDQVIESTDVYGAGNVEEYEKARKEEKHHKNMEHLGEMGAVAAGAFALHEKHAEKKDPEHAHRHKIEEEIAATAAVGAGGYVFHEHHEKKESKREEKEAEGKKHHHLF
>gnl_Pinta_v2.0_PITA_000027405-RA
MSSSESSFRWLYLKRLLRALDRLKRRSSDIKSSSCNIRLAADVTLALAASPRAAWRHGLMNKISCDEKNRRILKRIIGRKRFRRIMAERARSQLWKRLYLMRRRLLLCRSSAKRFEPLPVPAPASVVARSPVDRRMKHLQRLIPGAKSMDTCCLLTETADYIVALKTQVQTTTTYVYAVGSVGAYEKEKKEDKHHKHKEHLGELEVVVAGAFALHEKHVQNKDLEHAHRHKIEEEIVATAVARTWRKPEDWFENIPKEMEENYTKEIELRRIKTRPGKDILRWGRSMKGTFTIKEAYYLSISQERENETMEWRRIWEGKWWPKITIFAWLVSKGRILTWDKIQKRGYHGPSKCTLCNQEEENQDHLLNKFPYAGYIWDNIGALFGRTKRDPSSIERTIMQWGKGQFQSQVICRIWNVSIGFVIWFLWKERNRRIFRGQKNQSERTWEEVCKAIKETILSETWEEEDWKMNQEEGRIAAKLNLDFSMIYPRKDRQSNPQAQSSNQFRYPEEHFIKLNFDGASKGNPGPAGTGGIFRDGKKETRWVFAEWGGEMTNNEAELWAVYQGLRIAIRNSYMNLEIEGDSQITIEMLRKLKDGKSWEKFAKS
>gnl_Pinta_v2.0_PITA_000080990-RA
MGLKKHEHHHQKNQQPHHKEVESKFNESEYERARKDEKHHKRMEHLGEMGAAAAGAFAMHEKHQVKKDPEHAQRHKMQEKIAAAVAVGAGGYAVHEHHKREESKKKAKEAHGKKHRHHLF
>gnl_Pinta_v2.0_PITA_000053805-RA
MEHLGELGAVAARTFALFTYTIIGLLILSLGMQYEKHKAKKDPENAHRHKIEEEIAATAAVGAGGYAFHEHHKKKAAKKEVKDHHF
>gnl_Pinta_v2.0_PITA_000068737-RA
MSHRHHNKHHEHEQHHHQNEEEIRRPEVVYYGEPANQRIDPYAVEYSDQYAGEYNKHHQHEHHHHQNEEEIRRPEVVYYGEPANQRTDPYAVEYSDPYAGDYERAMKEQKHHKQMEHAGEIGAVATGAFGMYEMYEAKKDPEHTHKHMVEAEIAGAAAVGAAGFAFYENKQAKEGHGEKQHHHHH
>gnl_Pinta_v2.0_PITA_000006862-RA
MLSQKHHKRMEHLGELGRVAAGTRARMLSQKHHKRMEHLGELGTVAAGTSFGVQYEKHQAKKDPENALKHKIAEEIAATGAVGAGGYVFHEHHKKKESHK
>gnl_Pinta_v2.0_PITA_000066066-RA
MSDEKHHHLFHHHKEDGGEQVIESTDVYAAGNVDEYEKARKEEKHHKHREELGGFGAVAVGAFALHEKHASKKDPENAHRHKIEEEIAAAAAVGAGGYVFHEHHDKKESKKEEKEAEGKKHHHLF
>gnl_Pinta_v2.0_PITA_000001109-RA
MSTCTTIAHHKHHEHGHHHSRHHPNKEEIRRPGIIYYGEPAAQGADLYVVDYERAMKEQKHHKLMEHVAEVGAVTAGVSAMYEMHEAKKDPEHAHRHKIEAEIAAAAAVDVTGYALYEHHQTKEVHGKKQHHHHHHHWLPTPKHLK
>gnl_Pinta_v2.0_PITA_000008759-RA
MSEGQRHHLFNRKKEEDNDNVNINSGFADQGSDYRAGSGDNAGSGYNADTGYKADYGNDGQQGQSQNYGGAQKEVKHDQRKEHGGELGTMAAGGYALYEKQEAKKDPENARRPKTEEEVAGAGAVGTGGYAFHERHEKKQDEKTEEAEGGRKNRHNLF
>gnl_Pinta_v2.0_PITA_000008758-RA
MSEGQRHHLFNRKKEEDNDNINVNSGSADQGSYGSSDYQVGSGNNADSGYNADTGYKADYGNDGQQGQYDGQQGQSQNYGGAQKEENYGGAQKEVKQDQRKERFGELGTVAAGGYALYEKQEAKKDPENARRHKTEEEVAGAGAVGTGGYAFHERHEKKQDEKTEEAEGGRKNRHNLF
>gnl_Pinta_v2.0_PITA_000071220-RA
MTHKKHEHHHHYEKDQQTHHREVESKNVASGIVYSGTTTAYKFNELEYDKARKDEKHHKRMEHLGEMGAVAAGAFAMHEKHQVKKDPENAHRHKIEEKIAAAVAVGAGGYAVHEHHKREESKKKAKEIHGKKHHHHLF
>gnl_Pinta_v2.0_PITA_000071219-RA
MTHKKHEHHHHHYEKDQQTHHREVESKNIASGIVYSGTTTAYKFNELEYDKARKDEKHHKRMEHLGEMGAVAAGAFAMSAD
>gnl_Pinta_v2.0_PITA_000033666-RA
MSENKHRHFHHHKNQNADSEATPYEKAMKEEKHDKRMEHLGGLGAVVAGTFALYEKHKAKKDPENAHKHKIEEEIAATAAVGAGGYAFHEHHKNKAAKKEYEKHKNKHRHKIEEEIAATAAVGAGDYAFHEHHKKKAAKKEYEKHKAKKDPENAHRHKIEEEIAATAAVGAGGYAFHEHLF
>gnl_Pinta_v2.0_PITA_000033664-RA
MPYEKAMKEEKHDKRMEHLGGLGAYEKHKAKKDPENAHRYKIEEEIAAIAAVGAGGYAFHEHHKKKPAKKEVKDQHF
>gnl_Pinta_v2.0_PITA_000001225-RA
MSEETDHHHKKDGDEQVIERTDVYAAGKVDEYEKARKEEKHHKYMEHLREMRAVAAGTFALIFLKSVIEIS
>gnl_Pinta_v2.0_PITA_000057723-RA
MSHHHHHKHHEQGHHHSRHHQNEEEIRRPGIVYYGEPAAQGADLYAVDYERAMKEQKHHKQMEHVAEVGAKMSHHHHHKHHEHGHHHSRHHQNEEEIRRPGIVYYGEPAAQGADLYAVDYERAMKEQKHHKQMEHVAEVGAVAAGAFAMYEMHQAKKDPEHAHRHKIEAEIAAAAAQYLTPEIAYYGEPVIQRGDLYALEQERAMKEQKHHKHMEHVAEMGALAAGTFAMYEMHEAKKHPEHAHKHMIEAEIAAAAAETMSHHHHGHHHHNKHHSGHHQQYITPEIAYYGEPVIQRGDLYALEQERAMKEQKHHKHMEHVAEVGALAAGTFAMYEMNEAKKHPEHAHKHMIEAEIAAEAAVGAAGYAFYEHQQANHYKKEGHGKKHHHHHHF
>gnl_Pinta_v2.0_PITA_000054164-RA
MSENKHQHHHHFHHHQKEEESQNAVPEATPYEKAVREEKHHKQMERLGELGAVAAGTFALYEKHKAKKDPENAHRHKIEEEIAATAAVGAGGYVFHEHHKKKEAKKEYEKHKAKKDPENAHRHKIEEEIAATAAVGAGGYAFHEHHKKKAAKKEVKDHHF
>gnl_Poptr_v3.0_Potri.005G193600.1
MAEEKQHHGLFHHHKSEEKPDEAGVYSETAEYSETATCYDAPPPAVPDVDYRKEEKHHKHLEHVGELGTAAAGAFSMHEKHESKKDPEHAQRHKIEEEIAAAAAVGSGGFVFHEHHDKKETKKEEEEANGKKHHRF
>gnl_Poptr_v3.0_Potri.005G193900.1
MAGQHCRLMVRIARQHPRPRLVSPLKRKRIIFPVLGQRTPTSVMRFPRHYKDLLRRLERVTVCHHAPINSPTNSSYTTTHHTLKTFPTRSCLILVLIPSVSMTEEKQHQGVFHHHKSEEKPVDYRKEKKHHKNLGHVGKLGAAAAGAFVMNEKHKSKKDPEHTHGHKIKEEIAAAAAVGTCGLVFHEHHEKKATKKEEEEANRKKHHGTTTSNCFN
>gnl_Poptr_v3.0_Potri.005G193800.1
MAEEKQHQGVFHHHKSEEKPETATGYDAPPPPVSDVDYRKEKKHHKNLEHVAELGTAGAGAFAMNEKHKTKKDPEHPHRHKIKEEIAAAAAVGTCGLVFHEHHEKKATKKEEEEANGKKHHHF
>gnl_Prupe_v2.1_Prupe.8G034200.1
MHTQRNTPYLIIFLHPRIFFKIPKIPLNMANQEQHRLGLFNQDREEDKSSSFSQPGYGDQGRTGGGYGDSTGYGDSTGYSSQGRAGGGGGGYGDNTDYSGEGRRTGGGGYGGSTDYSGGEERRASGGGGYGDSYSGEGRRTGGGGYGDSTDYSGEGRRTGGGGGGYGDSYSSERRTQNVGGDGDSYSEEGHGGRGETTAYSSDGPRGGQHSETSETYGSRDSGDYKKQEKHHKHLEELGELGSAAAGTYALYEKHEAKKDPEHARRHRIEEEIGATGAVGSGGYAFHEHHEEKESEREEEESHGKKHHHLF
>gnl_Prupe_v2.1_Prupe.8G034100.1
MSEEKHHHGLFHHHKDEDRPIETSDYPQSGGYSDEGRTGSGYGGGGGYGDGGGGYGDNTAYSGEGRPGSGYGGGGGYGESADYSDGGRYKETAAYGTTGTHESEIDYKKEEKHHKHLEHLSEAGAAAAGVFALHEKHESKKDPEHAHRHKIEEEIAAAAAVGSGGFAFHEHHEKKEAKEEEEESHGKKHHHLF
>gnl_Prupe_v2.1_Prupe.6G160200.1
MSEERHHRGLFHHKKDEDRPIETSDYPQSGYSDEGRPGGVGGYGVTATHESEIDYKKEEKHHKHLEHLGEAGVAAGGVFALHEKHKERKTQSMPTGTR
>gnl_Selmo_v1.0_25835
YGKKSDDYSGGGYGKTSDEFSTENYDSEKKSDEFGGYGEKNDEFGGYGKKSDEFGGYGKKSSYGDRPKKPEEEDYTQGDGYGGRSKKQEDGNYDQGSGYGVRKDDESDYTRKDQEEEEFSVKEKLDDAEDDIKEHRRHERIGIVGGMVAGAYAAYEAHEAKVDPEHGIRHKTEAGIAAAVATGSGGYAIYEHHEKEERKDGVEELEDQEEGVTKKKHWF
>gnl_Selmo_v1.0_25856
YGKKSDDYSGGGYGKTSDEFSTENYDSEKKSNEFGGYGEKNDEFGGYGKKSSYGDRTKKPEEEDYTQGDGYGGRSKKQEDGNYDQGSGYGVRKDDESDYTRKNQEEEEFSVKEKLDDAEDDVKEHRRHERIGIVGGVVAGAYAAYEAHEAKVDPEHGIRHKTEAGIAAAVATGSGGYAIYEHHEKEERKDGDQEQGDKKKRHHFFN
>gnl_Selmo_v1.0_29098
YEQEVKAGKKREHYGEAAALAAGAFAMYEAHEVKVDPEHARTHKIEEEIAGVAALGSGGYALYEHHAVKTTERREDEVEGKKHHHHH
>gnl_Selmo_v1.0_444666
MSYTGRRSNYDDSNTEGVATGEDNYSGGYGGGRSKNSSNYDDNEDGYKAKSDDYGSGGGGYGGRKKSDDYDNEGEGYGRKSDDYSSGYGKKSDDYSGGGYGKTSDEFSTDSEKKSDEFGGYGKKSDDIGGYGTKSDDYSYGDRTKKPEEEDYTQGDGYGGRSKKQEDGDYDRSSGYGVRKDNESMDDSDYTSSKMQEDVKGRLDDAKASLGSVGGMYEAGARNKTEAGSGGYAIYEDREKEESKDEELEDQEQGDKKKRHFFN
>gnl_Solly_v2.4_Solyc04g071620.2.1
MAEEKKHHFGGLFNHHKNKEEDTPIEKTTYEETTYEDSEKTSTYGDNTYGEKTSYGDDTYGKKTTTYGDDNKYSEKTSYGDDTYDEKTNTYGDENKYGEKTSYSEGDDNKYGEKTSYGGDTYGEKPTSYGGDNTYGEKTSYGGGDENKYGEKTSYGEKASYGGGDDNKYGEKTSYGNEEGGYGGGVGAYSSETTTNYEENDDSGTKTSEDYKEEKKHHKHLEELGGLGAVAAGAFALHEKHKAEKDPEHAHKHKIEEEIAAVAAVGAGGFAFHEHHQKKEAKEEEEEAEGKKKHHFF
>gnl_Solly_v2.4_Solyc04g071580.2.1
MAEEKHQHHHHLFHHKNKEDEGGPVDYEKEVKHHSHLEKIGELGAVAAGALALHEKHKAKKDPEHAHKHKIEEEIAAVAAVGAGGFAFHEHHQKKDAKKEKKEVEGGHHHHHHY
>gnl_Solly_v2.4_Solyc04g071590.1.1
MAEEKQHHRLFHHKNREEEGGPVDHKKKVKHHSHLQKIGELGAVAAGAYALHEKHKAKKDPENAHKHKIKQEIAAVAAVGAGGFAFHEHHQKKEAKKEKKAAEKGRHH
>gnl_Solly_v2.4_Solyc04g071610.2.1
MEEEKHHHHHLFHHKDKAEEGPVDYEKEIKHHKHLEQIGKLGTVAAGAYALHEKHEAKKDPEHAHKHKIEEEIAAAAAVGAGGFAFHEHHEKKDAKKEEKKAEGGHHHLF
>gnl_Solly_v2.4_Solyc04g071600.2.1
MAEEKQHHRLFHHKNKEEEGGPVDHEKNVKHHSHLQKIGELGAVAAGAYALHEKHKAKKDPENAHKHKIKQEIAAVAAVGAGGFAFHEHHQKKDAKKEKKAAEKGHHH
>gnl_Sorbi_v3.1_Sobic.003G158500.1
MGRHHHDDKHNKSEQAAGDWRKEEKHHKHMEQLAQLGAAAAGAYAVHEKHKAKKDPEHARSHRIKEEIAARVKNFGEISLKFREFRHHRRRQCGVRHPRAP
>gnl_Sorbi_v3.1_Sobic.003G437800.1
MADYYHGGRASMYDDCYDAGRHGGGSMKAYSRTDEYYDNVQDDRIRMRPVYADDDCTGYNGGGYGAGRQTAVYTTDEYSRGGGYGGYGGEQEHFKREEREHKHKERLGEVGALAGGAFALYEGHRATKDPANAQRHKIEAGVAAAAALGAGGYAYHEHREQKAAHYETKQQAPEHSHRVPHGYYCN
>gnl_Sorbi_v3.1_Sobic.003G158600.1
MAHHFLGSKHHGGEASKVTDWRKEEKHHKHMEQLGQLGAVAAGAYAVHEKHKAKKDPEHAHSHKIKEGVAAAVAVGSAGFAFHEHHQKKDAKKHRRHGHHH
>gnl_Sorbi_v3.1_Sobic.005G050200.1
MSEEKHHHFFHHHKKDGEEQPTGEYGYSETVAAEVVTTGEDEYEKYKKEEKEHKHKQHLGEAGAIAAGAFALYEKHEAKKDPEHAHRHKITEEVAAAAAVGAGGYAFHEHHEKKKDHKDADEASGEKKHHHLFG
>gnl_Sorbi_v3.1_Sobic.008G049200.2
MAEEKHHHHHLFHHKKDEEQLEQPVAGGGYGYGEAAEYTETTVTEVVSTGGEDEYDTYKKEEKEHKHKQHLGEAGAIAAGAFALYEKHEAKKDPEHAHRHKIEEEIAAAAAVGSGGFAFHEHHEKKKDHKEAEEAAGEKKHHFFG
>gnl_Sorbi_v3.1_Sobic.004G171000.1
MADEEKKHHHHLFHRHKQDGEEEASTGEVDYEKKEKHHKHLEQLGGLGAIAAGAYAIHEKHKAKKEPESAHGHKVKEEVAAVAALGAAGFAFHEHHQKKDAKKQGQS
>gnl_Sorbi_v3.1_Sobic.006G078400.1
MAEEKHHHHLFHHRKEEESSGEVDYEKKEKHHKHLEQLGELGTIAAGAYALHEKHKAKKDPENEHGHRIKEEVAAVAAVGSAGFAFHEHHEKKDAKKHGHN
>gnl_Sorbi_v3.1_Sobic.006G078500.1
MADEYGRSGYGRSGAGDDYDSGYNSKSRTDDYGRGEGGYNESGGDDYGRRSGGDGYDRSGGDDYGRGTGGGGYNKSGKDDYDGGYNKSGTNDDEYGRRGTGGGYNSKSSGDDAYTGGAGYNSKSSGDDDAYTGVGYNSKSSGDDAYTGGGYNRKSGGADDGEYGSSRDDDDSEMYRKEEKEHKHKEHLGEMGALAAGAFALYERHEAKKDPEHAQRHKIEEGVAAVAALGSGGFAFHEHHDKKEAKDAAEDAEEESGRGEGKKKHHFFG
>gnl_Stras_v2.0_SGA_v2.0_scaffold195T40794
MAEEKHHHHLFHHRKDEEEEKQVEAVTYSETTYTNTGANYGGQPEDKYDNYGKYEKTEAFGSYGGESRKDEYEKYEKEEKHHKHKEHVGEMGALAAGAFALYEKHEAKKDPENKHRHKIEEEVAAAVAVGSGGYAFHEHHEKKEAKEDGERAEGKKHHHLF
>gnl_Theca_v1.1_Thecc1EG035634t1
MAEEKQHHHLFHHHKEDEKPVDTSVYSETAYSGDISAGYGAGLAETGVDYKKEMEVDYKKEEKHHKHLEHAGELGAAAAGAFALHEKHKAKKDPEHAHRHKIEEEMAAAAAVGAGGFAFHEHHEKKETKKEEEEAHGKRHHHLF
>gnl_Utrgi_v4.1_Scf00009.g1511.t1
MSWNHHHHRKLHSHQQQQHDQNSSYFQNQNWQQEMKQHSRNEHLAEIAAAAAGAFALYEKHKVKTDPEHARRHKTEAEIAAAAAVAAGGYAWHEHHEKNKHKKHHHKKHHHV
>gnl_Utrgi_v4.1_Scf00118.g9349.t1
MRKKPPHFGQLSKRGKHRWDGGGADLAASAASQYPRRTSPSSGVIPRELIIDGQHCRSIIRIALQQLSPRVVSPLRKNSTTSPLHDLSSKSASQQDDGPSSLSRIRDWRVETDARFRDASADAQMKVRSTIARSLLLDAMG
>gnl_Utrgi_v4.1_Scf00956.g22950.t1
MEVVFIETLVCHAVVADALDVLPHPNSAPLDGTTKTNLAMSEERHHHHHHHRREEEYGGYSETPYNAYGGGYAPNGYGYQTYPMPTGGGYDSGVYQRAGDNPDYPIGFQAPAVFQPSGYAVEQQRYEEYERERKEHKHKEHQGELGALAAGAFALYERHEEKKDPEHARRHKIEEGLAEAAAAGAGGYALYEHHESNKYKNEEEYGEGRKHHHRFF
>gnl_Vitvi_Genoscope.12X_GSVIVT01034550001
MSEEKHHHHLFHHKDKPVDDAEEKHHKHLEHLGELGVAAAGAYALHEKHKSEKDPEHAHKHKIEEEIAAAAAVGAGGFAFHEHHEKKEAKEEDEEAHGKKHHHLF
>FraveV4A2_2g13410.t1
MSDEKHHHGLFHHHKDKDDNPLETSSYESKTSYGGSGYSKTTGYSAEGDGGRYGSETTDAYGSAAPGGGRYTSETAGYVKQGHGGKYSETSTETYGTTESGIDYKKEEKHHKHLEEFGEMGAVAAGAYALHEKHKAKNDPEHAHKHKVEEEIAAVAAVGSGGFAFHEHHDKKEAKEEEKEAHGLEKKHHHLF
>Maldo_HF_09749
MSEEKHHHGLFNHHKDEDKPSDYPQSGYSDTPVAYGATTTLEPEIDYKNEEKHHKHLEHYDEAGVVAAGAYALHEKHKAKKDPEHAHKHKIEEEIAAAAAVGAGGFAFHEHHDKKETKKEEEEAHGKKHHHLF
>Maldo_HF_09751
MSQEKHQRGLFHHHKDEDKPEDNPQSGYSDEGRPGGIGGGYGDTNDYSGKGRTGSLGGGDGDTNGYSGEGRPGGGRYSETTAAYGGTTTHESEIDYKKEEKHHKHLEHLGEAGVGAAGAFALREKHKEKKDPEHAHKHKIEEEIAAAAAVGSGPPLGIPEGSSLHSVIQVKDQQGASLLGLADHHHGLFHHHKDEDKSSDYPQSGYSEATTTLEPEIDYKKEEKHHKHLEHLGEAGVVAAGAYALHEKHKAKKDPEHAHKHKIEEEIAAAAAVGAGGFAFHEHHEKKQTKK
>Maldo_HF_39351
MSEEKHHRGLFHHHKDEDKPSDYPQSGYSDEGRPGGLGGGYGDTNDYSGEGRTGGLGGGYGDTNAYSGEGRPGGYGGYNETTAYSEERVERPGGGRYSETTAAYGSTTTHESELDYKKEEKHHKHLEHLGEAGVAAAGAFALHEKHNEKKDPEHAHRHKIEEEIAAAAAVGSGGFAFHEHHEKKETKEEEEEAYGKKKHHHF
>Malba_018262
MSEEKHHRGLFHHHKDEDKPSDYPQSGYSDEGRPGGLGGGYGDTNDYSGEGRTGGLGGGYGDTNAYSAAGAFALHEKHNEKKDPEHAHRHKIEEEIAAAAAVGSGGFAFHEHHEKKETKEEEEEAYGKKKHHHF
>Malba_020645
MSEEKQHHGLFHHHKDEDKPSDYPQSGNSDTPEIDYKKEEKHHKHLEHYDEAGVVAAGAYGLDEKHKAKKDPEHAHKHKIEEGIAGAAAVGGGGFASHEHHDKKETKKEEEEAHGKKNHHLF
>Malba_020646
MSEEKHHHGLFHHHKDEDKPSDYPQSGYSEATTTLDYKKEEKHHKDLEHLGEAGVVTAGAYGLHEKHKAKKDPEYAHKHKIEEEIAAAAAVGAGGFAFHEHHEKKQTKK
>Malba_020648
MSQEKHQRGLFHHHKDEDKPEDNPQSGYSDEGRPGGIGGGYGDTNDYSGKGRTGSLGGGDGDTNAYSGEGRPGGGRYSETTAAYGGTTTHESEIDYKKEEKHHKHLEHLGEAGVGAAGAFALREKHKEKKDPEHAHKHKIEEEIAAAAAVGSGGYAFHEHHEKKKTQEEEEEAHGKKKHHLF
>Malba_021892
MLILSEGRTGGLGGGYGDTNAYFGEGRPGGYNGYNETIAYSEERVEKPNGGRYSETTAAYGSTTAHESELDYKKEEKHHKHLKHLGKIGVAAAGAFALHEKHNEKKDPEHAHMHKIEEEIVAAAAVGSGGFAFHEHHEKKKDKGRIGRGSWKEEAPPLLDLCGLWNIIF
>Malsi_05g004560
MSEEKHHRGLFHHHKDEDKPSDYPQSGYSDEGRPGGLGGGYGDTNDYSGEGRTGGLGGGYGDTNAYSGEGRPGGYGGYNETTAYSEERVERPGGGRYSETTAAYGSTTTHESELDYKKEEKHHKHLEHLGEAGVAAAGAFALHEKHNEKKDPEHAHRHKIEEEIAAAAAVGSGGFAFHEHHEKKETKEEEEEAYGKKKHHHF
>Malsi_16g009310
MSEEKHHRGLFHHHKDEDKPSDYPQSGYSDEGRPGGLGGGYGDTNDYSGEERTGGLGRTGGLGGGYSDTNAYSCEGRLDGYGGYNETTTYSEEKVEKPDGGRYSETTAAYGSTTTHESELDYKKEEEHHKHLKHLGKVGVAAAGAFALHEKHNEKKDPKHAHRHKIEEEIVAAAAVGSIIMWCDHMPTPLPLSNIQQAISSSSVDANEGCRVRSGAEDGREDREGPHRRLCSQRRTREYRLNLMSRMRQDGYGSDFVNYSLIIQSLTHSNKIDSPITLKLYKETESESIEIDDQLFYRAVKMLEVTDVVSIAAALANASIVTWQAKQPLLNRAVKMFEVTDRHQVYPVSATLVQQVSRK
>Malsi_17g011390
MLLHFWSVSSSSALHNTLASPTRKTTTTPFINDTITTHKHHRGLFHHHKDEDKPSDYPQSGYSDEGRPSGLGGGYGDTNDYFGEGRTGGLGGGYGDTNDYSGEGRTSGLGGGYGDTNVYSGERCPGGYGGYNETTAYSEEKVEIPDGGRYSETTEAYGSTTTHESELDYKKDEKHHKHLEHLGEAGVAAAGAFALSSVARRNHSART
>Malsy_05g003200
MSEEKHHRGLFHHHKDEDKPSDYPQSGYSDEGRPGGLGGGYGDTNDYSGEGRTGGLGGGYGDTNAYSGEGRPGGYGGYNETTAYSEERVERPGGGRYSETTAAYGSTTTHESELDYKKEEKHHKHLEHLGEAGVAAAGAFALHEKHNEKKDPEHAHRHKIEEEIAAAAAVGSGGFAFHEHHEKKETKEEEEEAYGKKKHHHF
>Malsy_10g002400
MSQEKHQRGLFHHHKDEDKPEDNPQSGYSDEGRPGGIGGGYGDTNDYSGKGRTGSLGGGDGDTNAYSGEGRPGGGRYSETTAAYGGTTTHESEIDYKKEEKHHKHLEHLGEAGVGAAGAFALREKHKEKKDPEHAHKHKIEEEIAAAAAVGSGGYAFHEHHEKKKTQEEEEEAHGKKKHHLF
>Malsy_10g002410
MLTWSPAKEGEGSGAAMAKIKKRVWGRDDREIGGEDAGGFDEGDEVTGTKTGRSKKEMEAGRGRALGKKGVHEKHKAKKDTEHAHKHKIEEEIAAAAAVVAGGFAFHEHHEKKQTKK
>Malsy_10g002460
MSEEKHHHGLFNHHKDEDKPSDYPQSGYSDTPVAYGATTTLEPEIDYKKEEKHHKHLEHYDEAGVVAAGAYALHEKHKAKKDPEHAHKHKIEEEIAAAAAVGAGGFAFHEHHDKKETKKEEEEAHGKKHHHLF
>Malsy_16g007670
MSEEKHHRGLFHHHKDEDKPSDYPQSGYSDEGRPGGLGGGYGDTNDYSGEERTGGLGGGYDDTNAYSDDTNAYSCEGRLGGYGGYNETTTYSEEKVEKPDGGRYSETTAAYGSTTTHESELDYKKEEEHHKHLKHLGKVGVAAAGAFALHEKHNEKKDLKHAHRHKIEEEIVAAAAVGSSGFAFHKHHEKKETKEE
>Maldo_GDDH_05G1028100
MSEEKHHRGLFHHHKDEDKPSDYPQSGYSDEGRPGGLGGGYGDTNDYSGEGRTGGLGGGYGDTNAYSGEGRPGGYGGYNETTAYSEERVERPGGGRYSETTAAYGSTTTHESELDYKKEEKHHKHLEHLGEAGVAAAGAFALHEKHNEKKDPEHAHRHKIEEEIAAAAAVGSGGFAFHEHHEKKETKEEEEEAYGKKKHHHF
>Maldo_GDDH_05G1028500
PPPCTQTTSKNSVPLLLITSLHFRIFLNFPKYPYLDMADQEQHSRGLFSHQRDEDEDEKPSSYSQSQSGYGDQARSGGAYGDSTTGYSSEGRTGARSGSGYGDSTDYSGEGCHTGGGGYGGGKTDDYSEEGHGGRAAYSETTAYSSEGRLTGGGGYGGTGNTDSYSEEGQGGRATETTAYSSEGRRTSGGGYGGTGNADSYSEEGHGGRATETTAYSGEGRRTSGGGGYGGGSTDDYLEEGHGGRRGYKKSDDDDSEEGHGGRGGGGYSKKSDY
>Maldo_GDDH_10G1029000
MSEEKHHHGLFHHHKDEDKPSDYPQSGYSEATVAYGATTTLDPEIDYKKEEKHHKHLEHLSEAGVVAAGAYGLHEKHKANKDPEHAHKHKIEEEIAAAAAVGAGGFAFHEHHEKKETKKEEEEAHGKKHHHLF
>Maldo_Gala_05g002970
MSEEKHHRGLFHHHKDEDKPSDYPQSGYSDEGRPGGLGGGYGDTNDYSGEGRTGGLGGGYGDTNAYSGEGRPGGYGGYNETTAYSEERVERPGGGRYSETTAAYGSTTTHESELDYKKEEKHHKHLEHLGEAGVAAAGAFALHEKHNEKKDPEHAHRHKIEEEIAAAAAVGSGGFAFHEHHEKKETKEEEEEAYGKKKHHHF
>Maldo_Gala_10g002720
MSQEKHQRGLFHHHKDEDKPEDNPQSGYYDEGRPGGIGGGYGDTNDYSVDHLKVDLYWINPTKGRTGSLGGGDGDTNAYSGGRPGGGRYSETTAAYGGTTTHESEIDYKKEEKHHKHLEHLGEAGVGAAGAFALREKHKEKKDPEHAHKHKIEEEIAAAAAVGSGGYAFHEHHEKKKTQEEEEEAHGKKKHHLF
>Maldo_Gala_16g009050
MSEEKHHRGLFHHHKDEDKPSNYPQSGYSDEGRPGGLGGGYGDTNDYSGEERTGGLGGRTGGLGGGYSDTNAYSCEGRLDGYGGYNETTTYSEEKVEKPDGGRYSETTAAYGSTTTHESELDYKKEEEHHKHLKHLGKVGVAAAGAFALHEKHNEKKDPKHAHRHKIEEEIVAAAAVGSSGFAFHKHHEKKETKEESEDDHGKKKHHHF
>Pyrco_DAP_Chr10v0.1_23397.1
MSQAKHQRGLFHHHKDEDKPSDYPQSGYFDEGRPGRMGGGYGDTNDYSGEGRTDGLGGGDGDTNAYSGEGRPGGGRYSETTAAYGGTTTHESEIDYKKEEKHHKHLEHLGEAGVGAAGTFALHEKHKEKKDPEHAHKHKIEEEIAAAAAVGSGGYAFHEHHEKKETKEEEEEAHGNKKHHLF
>Pyrco_DAP_Chr5v0.1_10521.1
MSEEKHHGGLFHHHKEEDRPSDYPQSGYSDEGRPGGLGGGYGDTNDYSGEGRTGGLGGGYGDTNAYSGEGRPGGYGGYNETTAYSEERVERPGGGRYSETTAAYATTTTHESEIDYKKEEKHHKHLEHLGEAGVAAAGAFALHEKQKEKKDPEHAHRHKIEEEIAAAAAVGSGGFAFHEHHEKKETKEEEEEAHGKKKHHLF
>Pyrco_BP1_002552.1
MSQAKHQRGLFHHHKDEDKPSDYPQSGYFDEGRPGRIGGGYGDTNDYSGEGRTGGLGGGDGDTNAYSGEGRPGGGRYSDTTAYGGTTTHESEIDYKKEEKHHKHLEHLGEAGVGAAGTFALHEKHKEKKDPEHAHKHKIEEEIAAAAAVGSGGYAFHEHHEKKETKEEEEEAHGNKKHHLF
>Pyrco_BP1_002553.1
MSEEKQHHGLFHHHKDEDKPSDYPQSDGYSENTETYGATTTLEPEINYNKEKKHHKHLEHLDEAGVVAAGGYALWKVSSFTFSGLLHGSRFSTALGKGVDLNLEEVLGFLPTAEQEVGALS
>Pyrco_BP1_002555.1
MSEEKHHHGHHHHHHHKDEDKPSYYPQSGYSETTVAYGATNTLEPEIDYKKEEKHHKHLEHLGEAGVVAAGAYALHEKHKAKKDPEHAHKHKIEEEIAAAAAVGAGGFAFHEHHQKKETKKEEEEAYGKKHHHLF
>Pyrco_BP1_010520.1
MSEEKHHGGLFHHHKEEDRPSDYPQSGYSDEGRPGGLGGGYGDTNDYSGEGRTGGLGGGYGDTNAYSGEGRPGGYGGYNETTAYSEERVERPGGGRYSETTAAYATTTTHESEIDYKKEEKHHKHLEHLGEAGVAAAGAFALHEKQKEKKDPEHAHRHKIEEEIAAAAAVGSGGFAFHEHHEKKETKEEEEEAHGKKKHHLF
>Pyrco_BP_DH_05g02020
MSEEKHHGGLFHHHKEEDRPSDYPQSGYSDEGRPGGLGGGYGDTNDYSGEGRTGGLGGGYGDTNAYSGEGRPGGYGGYNETTAYSEERVERPGGGRYSETTAAYATTTTHESEIDYKKEEKHHKHLEHLGEAGVAAAGAFALHEKQKEKKDPEHAHRHKIEEEIAAAAAVGSGGFAFHEHHEKKETKEEEEEAHGKKKHHLF
>Pyrco_BP_DH_10g01890
MSEEKQHHGLFHHHKDEDKPSDYPQSDGYSENTETYGATTTLEPEINYNKEKKHHKHLEHLDEAGVVAAGGYALHEKHKAKKDPEHAHKHKIEEEIAAAAAVGAGGFAFHEHHEKKETKKEEEEAHGKKNHHLF
>Pyrco_BP_DH_10g01910
MSEEKHHHGHHHHHHHKDEDKPSYYPQSGYSETTVAYGATNTLEPEIDYKKEEKHHKHLEHLGEAGVVAAGAYALHEKHKAKKDPEHAHKHKIEEEIAAAAAVGAGGFAFHEHHQKKETKKEEEEAYGKKHHHLF
>Pruav_sc0000863.1_g020.1.br
MANQEQHRGLFNQDRDEDKSSSFSQSGYGDQGRTGGYGDSTGYSSQGRAGGGGGGYGDNTDYTGEGRRTGGGGYGGSTDYSGGEERRASGGGDGYGDSYSGEGRRTGDGGYGDSTDYSGEGRRTGGGGGDYRDSYSSEGRTGNVGGYGDSYSEGGHGGRGETTAYSSDGPRGGRYSETSETYGSSDSGDYKKQEKHHKHLEELGELGSAAAGTYALYEKHEAQKDPEHARRHRIEEEIGATGAVGSGGYAFHEHHEEKESEREEEESHGKKHHHLF
>Pruav_sc0000863.1_g090.1.br
MANQEQHRRGLFNQDRDEEKSSSFSQSGYGDQGRTGGYGDSTGYSSQGRAGGGGGGYGDNTDYTGEGRRTGGGGYGGSTDYSGGEERRASGGGDGYGDSYSGEGRRTGDGGYGDSTDYSGEGRRTGGGGGDYRDSYSSEGRTGNVGGYGDSYSEGGHGGRGETTAYSSDGPRGGRYSETSETYGSSDSGDYKKQEKHHKHLEELGELGSAAAGTYALYEKHEAKKDTEHARRHRIEEEIGATGAVGSGGYAFHEHHKERESERKEEESHGKKHHHLF
>Pruav_sc0000863.1_g110.1.mk
MSEERHHHGHFHHHKDEDRPIETSDYPQSGGYSDEGRTGSGYGGGGYGDNTAYSGEGRPGSGYGGGGGGYGESADYSDDGPRGGRYSETAAYGTTATHESEIDYKKEEKHHKHLEYLGEAGVAAAGVFALLYINLKCEASQPEILTRSRLISQ
>Pruav_sc0001830.1_g020.1.br
MANQEQHRRGLFNQDRDEEKSSSFSQSGYGDQGRTGGYGDSTGYGDSTGYSSQGRAGGGGGGYGDNTDYTGEGRRTGGGGYGGSTDYSGGEERRASGGGDGYGDSYSGEGRRTDDGGYGDSTDYSGEGRRTGGGGGDYRDSYSSEGRTGNVGGYGDSYSEGGHGGRGETTAYSSDGPRGGRYSETSETYGSSDSGDYKKQEKHHKHLEELGELGSAAAGTYALYEKHEAKKDTEHARRHRIEEEIGATGAVGSGGYAFHEHHKERESERKEEESHGKKHHHLF
>Pruav_sc0002659.1_g080.1.br
MEIKAALVVTATSLAMATPLVADQGRTGGYGDSTGYSSQGRAGGGGGGYGDNTDYTGEGRRTGGGGYGGSTDYSGGEERRASGGGDGYGDSYSGEGRRTGDGGYGDSTDYSGEGRRTGGGGGDYRDSYSSEGRTGNVGGYGDSYSEGGHGGRGETTAYSSDGPRGGRYSETSETYGSSDSGDYKKQEKHHKHLEELGELGSAAAGTYALYEKHEAKKDTEHARRHRIEEEIGATGAVGSGGYAFHEHHKERESERKEEESHGKKHHHLF
>Pruav_sc0005261.1_g020.1.br
MFVNFQVFSETNHEKHKEKKDPEQAHRHKIEEEIAAAAAVGSGGYAFHEHHEKKDAHRHKIEEEIAAAAAVGSGGFAFHEHHEKKETKEEENDSHGKEKDSHGKKHHHLF
>Pyrusco10g026710.1
MSEEKHHHGHHHHHHKDEDKPSYYPQSGYSETTVAYGATTTLEPEIDYKKEEKHHKHLEHLGEAGVVAAGAYALHEKHKAKKDPEHAHKHKIEEEIAAAAAVGAGGFAFHEHHQKKETKKEEEEAYGKKHHHLF
>Pyrusco10g026730.1
MSQAKHQRGLFHHHKDEDKPSDYPQSGYFDEGRPGRIGGGCGDTNDYSGEGRTGGLGGGDGDTNAYSGEGRPGGGRYSETTAAYGGTTTHESEIDYKKEEKHHKHLEHLGEAGVGAAGTFALHEKHKEKKDPEHAHKHKIEEEIAAAAAVGSGGYAFHEHHEKKETKEEEEEAHGNKKHHLF
>Pyrusco5g002820.1
MSEEKHHGGLFHHHKEEDRPSDYPQSGYSDEGRPGGLGGGYGDTNDYSGEGRTGGLGGGYGDTNAYSGEGRPGGYGGYNETTAYSEERVERPGGGRYSETTAAYATTTTHESEIDYKKEEKHHKHLEHLGEAGVAAAGAFALHEKQKEKKDPEHAHRHKIEEEIAAAAAVGSGGFAFHEHHEKKETKEEEEEAHGKKKHHLF
>Pyrbe_002578
MSEEKKHHGLFHHHKDEDKPSDYPQSDGYSENTETYGATTTLEPEINYNKEKKHHKHLEHLDEAGVVAAGGYALHEKHKAKKDPEHAHKHKIEEEIAAAAAVGAGGFAFHEHHEKKETKKEEEEAHGKKNHHLF
>Pyrbe_002579
MATVDQGLDRTPNTYIRTLHHHHALKQYHKTQSPPFLLITFIHSRTFLQFPKYPKPTMVDQEQHSRGLLSSQRDEEEDDKTSSYSQSQSGYGARSGGGLGDSTTGYASQGRTGARSGGYGDSNGTDYYGDGRLTGGGGYGGGKTDDYSEEGHGGRAAYSEITAYSSEGHRTGGGGYGGASNTDSYSEEEHGGRATETTTFSGEGRRTGGGGHSDNTDYSGEGRHTRGRGGYGDNTDYSAEGRRTSGGGGYGGVSTDDDSEEGHGGRGRGGYSKRSETDESSDY
>Pyrbe_002582
MSEEKHHHGHHHHHHKDEDKPSYYPQSGYSETTVAYDATTTLEPEIDYKKEEKHHKHLEHLGEAGVVAAGAYALHEKHKAKKDPEHAHKHKIEEEIAAAAAVGAGGFAFHEHHQKKETKKEEEEAYGKKHHHLF
>Pyrbe_040661
MSEEKHHRGLFHHHKEEDRPSDYPQSGYSDEGRPGGLGGGYGDTNDYSGEGRTGGLGGGYGDTNAYSGEGRPGGYGGYNETTAYSEERVERPGGGRYSETTAAYGTTTTHESEIDYKKEEKHHKHLEHLGEAGVAAAGAFALHEKQKEKKDPEHAHRHKIEEEIAAAAAVGSGGFAFHEHHEKKETKEEEEEAHGKKKHHLF
>Pyrpy_N_00g0912.1
MSQAKHQRGLFHHHKDEDKPSDYPQSGYSDEGRPGRIGGGYGNTNDYSGEGRTGGLGGGDGDTNAYSGEGRPGGGRYSETTAAYGGTTTHESEIDYKKEEKHHKHLEHLGEAGVGAAGTFALHEKHKEKKDPEHAHKHKIEEEIAAAAAVGSGGYAFHEHHEKKETKEEEEEAHGNKKHHLF
>Pyrpy_N_00g0914.1
MSEEKHHNGLFHHHKDEDKPSDYPQSDGYSETTETYGATTTLEPEIDYNKEKKHHKHLEHLDEAGVVAAGAYALHEKHKAKKDPEHAHKHKIEEEIAAAAAVGAGGFAFHEHHEKKETKKEEEEAHGKKHHHLF
>Pyrpy_N_00g0917.1
MSEEKHHHGHHHHHHQKDEDKPSYYPQSGYSETTMAYGATTTLEPEIDYKKEEKHHKHLEHLGEAGVVAAGAYALHEKHKAKKDPEHAHKHKIEEEIAAAAAVGAGGFAFHEHHQKKETKKEEEKAYGKKHHHLF
>Pyrpy_N_05g0113.1
MSEEKHHRGLFHHHKEEDRPSDYPQSGYSDEGRPGGLGGGYGDTNDYSGEGRTGGLGGGYGDTNAYSGEGRPGGYGGYNETTAYSEERVERPGGGRYSETTAAYGTTTTHESEIDYKKEEKHHKHLEHLGEAGVAAAGAFALHEKQKEKKDPEHAHRHKIEEEIAAAAAVGSGGFAFHEHHEKKETKEEEEEAHGKKKHHLF
>Rosch_v2.0_Chr6g0274981
MSEEKHHHGLFHHHKDNEDRPLETSAYESQTAYGGGGYSETTGYSAEGEGGRYNSETTDAYGSAAPGGGRYTSETTGYVKEGHGGKYSETTTQAYGTTESGIDYKKEEKHHKHLEQLGELGAAAAGAYALHEKHKEKKDPEHAHKHKIEEEIAAVAAVGSGGFAFHEHHEKKETKEEEEEAHGKKHHHLF
>Rubch_LG02.2780
MDQPACTFTFDFEPNQRAPTLINSHHHGLFHHHKDKEDRPVETYESQTTYGGPGGGGYSETTGYAEEGYGGKYSSETTDAYGSAAPGGGRYTSETTGYSQEEGHGGRYSETTTEAYGTTESGIDYKKEEKHHKHLEQLGELGAVTAGAYALHEKHKAKKDPEHAHKHKIEEEIAAVAAVGSGGFAFHEHHEKKETKEEEEEAHGKKHHHLF
