# Supplementary material for: Transcriptomics of long‐term, low oxygen storage coupled with ethylene signaling interference suggests neofunctionalization of hypoxia response pathways in apple ( Malus domestica )
Source: Plant Direct. 2024 Dec 20;8(12):e70025. doi: 10.1002/pld3.70025 (PMC11660084; doi:10.1002/pld3.70025)
Supplement: Supplementary file 2 — Data S2: Homologs of all 606 hypoxia response genes identified in this study across 42 representative species of land plants). [file PLD3-8-e70025-s004.gz › 01-integratedGeneFamilies_dir/3314.faa]

>gnl_Ambtr_v1.0_evm_27.model.AmTr_v1.0_scaffold00044.177
MCIATWAWRAHPLYPLILFLNRDEYYNRPTEPVSWWGEPEIIGGKDCLAGGTWLACSKHGRLAFLTNFREVDVTPDAKTRGELPLRFLQSEKNPIEFAEEVVKEGHHYNGFNLIMADLWLESMVYVSNRPKDEPATFKEVSPGLHVLSNAKLDTPWPKATRLILSFEKLLKEYDREEIPEKEMLHKLMLDTMKADRENLPNTGCDPDWDYNLSSIFVETDSEKGCYGTRSMVALSIRASGEVSFYERYRDNDIWKEHSTLYRINSA
>gnl_Ambtr_v1.0_evm_27.model.AmTr_v1.0_scaffold00044.178
MCIAAWAWRAHPLYPLILFFNRDEYLNRPTEAVSWWEEPEILGGKDGIGGGTWLACSKDGRFAFLTNVLEVDQLPLAKTRGQLPVRFLQSENSPLEFAEEVAEEALQYKGFNLVLVDLHTETMVYVTNRPSGEAVTIKKVSPGLHVLSNASLDTLWPKTNAKLVRRETRQMPNWLGGKLDKCQTD
>gnl_Aquco_v3.1_Aqcoe6G174800.1
MCITVFIWQAHPLYPFLLLFNRDEFHNRATKPVSWWEGNEILGGKDEVAGGTWLACTRQGRIAFLTNVREATPLPGAKSRGDLVLGFLQSKKRPMEYADEVLKEADQYNGFNLLLCDLCSKTMVYVCNRPKGEPLVQEVSPGIHVLSNAQLDTPWQKSQRLGQSFKELMYKHSKDEIPVKMIAEELMTDTTKADKNSLPGIRSFELEYKASSIFIDQFDTPMGSYGTVSTSALSVKTSGEVSFYEKYLAKEEWKEHIMNFQIEKMEVEREDDSFRASSFSSY
>gnl_Aquco_v3.1_Aqcoe6G174900.1
MCIAVFVWQAHPFYPLLLLFNRDEYYERPSKPVSWWEGRDILGGKDEIGGGTWLACTRKGKLAFLTNVLEPSTCTVPEARSRGDLTVRFLESKKDPMEFAEEVLKEANQYNGFNLVLCDLCSKTMVYISNRPQGEAFVQEVSPGIHVLSNTNMDSSCHKAQRLNHTFREQLIRYGKGEVPVELMTAELMNDTSKAEESSLPGVLSFDWEYNTSSIYVDYFDTPLGACGTRSTTALSVNTDDDISVYENYLVKEEWKKHTVNFKIDRE
>gnl_Aquco_v3.1_Aqcoe5G120600.1
MCIALFVWQAHPLYPFLLLLNRDEYHNRPTKPVSWWEDYEILGGRDEVAGGTWLACTKEGKIAFLTNVLESRTLPEARSRGDLPVRFLESKKSPKEFAKEVVEEADQYNGFNLILTDISAKTMVYVSNRPKGEPISIKEVSPGIHVLSNAKLDSPWHKTQRLHQNFKELFGKFGEDEIPMKKFVEGLMKDTVKADQNRLPNICSPEWELSLSSIFVEIETPLGCYGTRSTIALSVKAGGEVSFYEKYIEDEKWKEHTVSYLIKKVKKNTKNGDH
>gnl_Arath_TAIR10_AT4G38260.1
MCIAVFLWQSHPLYPFLLFLNRDEDHNRATEALRWWEDGETVGGRDLVGGGTWLGCTRHGRLAFLTNFKEASSFPAAKSRGDLPLRYLQSEKSPAEFAEEIQDEISLYNGFNLVVAHVLSKSMIYITNRPPHGDKLVTQVSPGIHVLSNANLDSPWPKCLRLREGFQQLLAENGSGEFPVKTMVEEVMTNTVKDEETELPHVFTPETEYHLSSIFVDMQRPTGRYGTRSISAIIVKSHGDGGGDGEICFYERHLEEGDSWKEHTQQFVIIQNQSI
>gnl_Betvu_v1.2_Bv9_215570_ffhx.t1
MCIAIFQWQSHPLYPFLLLLNRDEYHTRPTNPAGWWEGEEIVGGKDEVGGGTWLACSKGGRIAFLTNFRERESIPHAKSRGDLPVRFLKCKKDPAGYADEVIQESSQYNGFNLILADLCSKTMVYVTNRPKDNKPLALQVSPGIHVLTNSSLDTPWPKAQRLLHNFKELMGTYGGDEVDAHEMADKLMMDTTKADENSLPKIYPAEFEYQLSSIFIDTDTPLGRYGTRSTSVVLVKVDGEVCFHERYLEDDSWKEHIITYQIE
>gnl_Carpa_v0.4_evm.model.supercontig_26.180
MCIAVFVWQAHPLYPLLLLQNRDEYHNRPTEPLAWWEDGEILGGKDEVAGGTWLACSRQGRVAFVTNVLELDFFPDVKSRGDLPLRFLKSKKSPKEFAEELAPDTHRYNGFNLIVADIPSKMMVYISNRPKGEPIIIHQVSPGIHVLSNAKLDSPWA
>gnl_Elagu_v2.0_p5_sc00014.V1.gene719
MVAGGTWMGCTKDGRLAFVTNVLEPDALPTARTRGELPIRYLQSRKNPLEFAEEIVKEADEYKGFNLIVADLCSKIMVYISNRPKEESISVQLVSPGLHVLSNAKLDTPWHKAQRLRKNFRKLLQKHGEGEIPAKDIVEKLMQDTSKANQDRLPNTGCDPEWELKLSSIFVDVDTKLGRYGTRSTTALSVKTNGNVSFYDKYLESGRWKEHTVEYHIERMK
>gnl_Elagu_v2.0_p5_sc00098.V1.gene207
MNSNDRPTKPVGWWGEGHQKILGGRDELGGGTWLGCTKNGRLAFLTSVSEPDSLPGARTRGELPLRFLKSTKSPLEFAEDIVREANQYDGFNLICSDLCSKTMVCISNRPKDEPVSIKVVSPGLHVLSNATLDTPWPKAQRLARNFSELLKRHGEEEIPEKEMVEELMGDTVKADKDKLPNTGCDSEWEFGFSSIFVDLDTKLV
>gnl_Elagu_v2.0_p5_sc00098.V1.gene209
MDLIKVRRKPRISYSQDRRSIRTRPLSPVKAAMDRDMPAKPLGWWEWEEDNKKILGGRDELAGGTWLGCTEEGRLAFLTNVREPDRLPDARTRGDLPLRFLKGTKSPLEYAEEIVEEADQYNGFNLILTDLCSKVMVYISNRPKGEPISVQTVPSGLHVISNGKLDAPWPKAQRLGKNFDEFLREHGKKDISLKGMVEELMGDNVKANRDELPDTGVNPEWEFELSSIFIDTDTKLVSTSQIP
>gnl_Eucgr_v2.0_Eucgr.F03570.1
MCIAAFVWQAHPLYPLILVLNRDEYHNRPTKPVEWWEEIEILGGRDEIAGGTWLACSREGRVAFLTNVLELHTLNEAKSRGDLPVLFLESTKSPREFAEQLVTEAHQYNGFNLIVADICTKTMVYISNRPKGEPITIRDVSPGIHVLSNAKLDSPWHKARRLGQNFRELLKKYGEFDLPVNEMVEKLMKDTVKADKSSLPHICSLDWEFNLSSIYVEVDTPMGRYGTRSTAVLSVRANGEVSFYEKYIEKDQWKEKTLKYHIKKLKKTE
>gnl_Eucgr_v2.0_Eucgr.I01527.1
MCIAVFLWQAHPLYPFFLLHNRDEHRSRPTEPVAWWDNGEILGGRDGLAGGTWLACSRNGKIAFVTNVREVGNVAEPKSRGELPVRFLESKKNPADFAKEVVMEAHRYNGFNLILVDLSSKSMIYVTNRSKDGDVLVSEVPPGIHVLSTASLDTPWPKAVRLRSNFEKFLEKHGGSELPAEEMANKLMTDTTKADKTKLSGIYSVDFEHSLSSIFVEANTEQGRYGTRSISAISVQISGEVAFYEKYLKEESWIEHTASYMVEQTGTG
>gnl_Eucgr_v2.0_Eucgr.I01526.1
MCIALFLWQAHPLYPFFLLHNRDEYHSRPTEPVAWWDNGEILGGRDGLAGGAWLACSRDGKIAFVTNVREVAKGPRLKSRGDLPVRFLESKMNPTEFAEEIVREAHQYSGFNLILVDLSSKSMIYVTNRPKDDKVLISEVPPGIHMLSNASLDTPWPKAVLLRSNFEKFVEKYGAGELPAEDLANKLMTDTTKADKTTLPGIYSVEFEYSLSSIFVQTNTKEGCYGTRSISAVSVKTSGEVAFYEKYLEGESWKEHTVSYMMERMGTI
>gnl_Eucgr_v2.0_Eucgr.I01528.1
MVLKIVIRWRNRNGEFVHSKLSIMRIPLCESYDSKVTTQSTARGPSWGVQLHDFLALGTETSKAMCIAVFLWRAHPLYPFFLLHNRDEYRSRPTEPVAWWDNGEILGGRDGLAGGTWLACSRSGKIAFVTNVTEVGNVPEPKSRGELPIRFLESKKNPMEFAEEVVMEAHQYNGFNLILVDLSCKSMIYVTNRPKDDQALVSEVPPGIHVLATASLDTPWPKAVRLRTNFEKFLEKHGGGELPAKEMADTLMTDATKADKTTLPGIYSIEFEYPLSSIFVEVNTEQGPYSTRSMSAVSAKTSGEVAFYEKYLEEESWIEHTESYMVEHTGNG
>gnl_Eucgr_v2.0_Eucgr.I01529.1
MCIAVFLWQAHPLYLFFLLHNRDEYHSRPTEPVAWWDNGEILGGRDGLADGTWQACSRDGKIAFVTNVMEVGRVPEPKSRGSLPVRFLESKKNPMEFAEEVVMEAHQYNGFNLILVDLSCKSMIYVTNRPKDDQALVSEVPPGIHVLATASLDTPLPKAVRLRTNFEKFLEKHGGGELPAQEMADKLMMDTTKADKAMLPGIYSVEFECSLSSIFVEANTERGRYGTRSTSAVSVKTSGEVVFYEKYLREESWTEHTASYKMEQRGTG
>gnl_Manes_v6.1_Manes.18G004000.1
MCIAAFIWQAHPLYPLLLLQNRDEYHNRPTEPVAWWDGCDILGGRDAVAGGTWLACSRTGRVAFLTNVLELHALPEAKSRGELPLRFLESTKSPKEFAESLVKEVHLYNGFNLIVADIASKSMVYLSNRPKGEAIVIQEVSPGIHVLSNAKLDSPWPKAQRLEKNFKEQLEQYGEGEIPVKEMIHKLMRDTVKAAKSRLPGICSTDWEYNLSSIFIEVETPLGRYGTRSTIGLTVRANGEASFYETYLENDMWKERTVKYYISKAKSY
>gnl_Manes_v6.1_Manes.17G116200.1
MCIALFLWQAHPLYPFLLLLNRDEYHSRPTKRLTWWGTGDQILGGRDEQAGGTWLACTRDGKIAFITNVRELKSNPTAKSRGDLPVRFLESNKNPKEFAEDLAKEADEYSGFNLILADICLKSMVYVTSRPKAENTFITDVQPGLHVLSNASLDSPWPKAERLRHNFKDFLDKYGERELPMKEMVEILMTNTVKDDESMLPKIYSAEFEYQLSSIFVDTDTPLGRYGTRSTSVLSIKSCGEVKFYERFLENEKWQEHTESFQIERM
>gnl_Medtr_Mt4.0v1_Medtr3g074080.1
MCIALFLWQSHPLYPFLLLNNRDEYHNRPTKKVSWWEECDIVGGRDEIGGGTWLACSSQGKVAFLTNVLELHTCPEAKTRGDLPLMFLKSSKNPKEFAESLKREAQYYNGFNLVIADINSKSMVYISNRPKGQPITVQEVPPGLHVLSNAKLNSPWHKAQRLQFRFKEHLAKNGEGEIHVKEVIKKLMKDKIKADKSMLPNICSLDWEFNLSSIFVEVETPLGVYGTRSSAALTVRSSGKVSFYEDYLDDDNVWKDHVIDFHIQKKLKLKFEAIMAEWIDVHAEFNGGEPQRLNVWCLGVTLKGLKDQLNESNQGVNPKDTRRVKYVRYKRQTLDEGRVSFTWVELTNDENVKNMFWEHIMFQWIDMLRSTEDIIQSLIPPEDRN
>gnl_Medtr_Mt4.0v1_Medtr4g083440.1
MRCPRFEPLSYVYNGVHVAISSKYPFLLLLNRDEFHSRPTEPLAWWDGETILGGRDVLCGGTWLASSKNGRLAFLTNFRELQNIPQSNTRGDLPLRFLQSDKSPEEFAEEVLKEAHLYNGFNLVLADICTSTMVYVFNRPNHGYLSVTPGIHVLTNASLDAPWSKAERLRHSFKELVDQYGDGEFPIKEMVEKLMTNTVKDDDKCLLPGIRPPEFEFPLSSIFVDTQFPSVGPYGTRSTSALFVTSNKEVTFYEKHLDQKQWKDNMVTYQISETR
>gnl_Mimgu_v2.0_Migut.N02967.1
MCIAVFMWQAHPLYPFLLLLNRDEYHNRPTKPVGWWEGGEILGGKDEVAGGTWLACSKHGRVGFLTNVLELHTLPEAKSRGDLVVRFLESEKCPKAFAEELVKEANEYNGFNLIVADLASKSMVYVTNRPKGDLVPIKQVLPGIHVLSNATLNAPWPKAERLKLNFKLQVKKYVEGELSVKEMVEKLMRDRVKADKSMLPNICSPDWEFNISSIFVEVDTPLGKCGTRSTAALTVKATGETSFYETCLKGDVWKQQTFKYRIKKL
>gnl_Mimgu_v2.0_Migut.N01356.1
MCISVFIWKSHPIYPLLLFLNRDEYHSRPTTPLGWWHDGEILGGRDEVAGGTWLACGRDGKLAFVTNVREIRSNSQLKSRGDLPVRFLTSKKNPQEFAEEVMGEVDEFSGFNLIVADVCSMSMVYITNRPKQGAPFVAQVSPGIHVLSNANLDTPWPKAERLRHSFEDVVRKRIEGEISLKEMSGTLMNDTTKDEDESKLPRIYPPEFEYLLSAIFVEADTPSGRYGTRSSSGVAVNTRGAVSFYERSLETDVWKELTVNYHIQSKKAAATY
>gnl_Musac_v1_GSMUA_AchrUn_randomT22020_001
MCIAAWLWQSHPVYPLLLLLNRDEFHDRPTKPVAWWGDGFQKILGGRDGLAGGTWLGCTKDGRLAFLTNVLEPDLLSSAKSRGELPLRFLQVLKSPVEFAEDLVKEANEYNGFNLILADTSSKLMVYVSNRPKGEPVSVQVVSPGLHVLSNAKLDSPWPKAQRLGTSFMDIILKHGDEEISQEDMVEELMFDTTKANREKLPNTGCDPNWELNLSSVFVGVETELGRYGTRSTAALSVKTTGNVSFYEKYLENGVWKEHTVAYNIEKGQ
>gnl_Musac_v1_GSMUA_Achr4T11770_001
MCIAAWIWQAHPLYPLVLLFNRDEYHDRPTKPVAWWGEGHRKILGGRDVLAGGTWLGCTKDGRLAFLTNVLEPDHLPCARTRGDLPVRFLQSWKSPLEFAEELVMEARDYNGFNLILADIPSKLMVYISNRPKEEPISIQVVSPGLHVLSNAKLNTPWYKAQRLAMRFRDLLVKYDEEEIPEKEMVVKLMSDTARADRDRLPNTGCDTEYEFKLSSIFVQFETKQRQFGTRSTTALSVKTDGNVRFYEKYLEKGVWKDHAVSYNIEKMQ
>gnl_Musac_v1_GSMUA_Achr11T16840_001
MYLFIGCWLRLPTKPVGWWRDGDGQTILGGRDELGGGTWMGCTRDGKVAFLTNFREPDPWSGSRSRGELPKRFLESTKCPSEFAEEIVKEADQYNGFNLIVADLCTKSMFYISNRPKGKPVSLLEVLPGIHVLSNANLDSPWPKAERLRKGFSEALASCRDEELCMKDIVKKLMCDKTKAERNMLPMTGCSPEWELEVSSIFIETHREQGLYGTRNMGALSVKTSGEVSFYERYIENSNWKEHVFQYHVEQL
>gnl_Nelnu_v1.0_NNU_013341-RA
MCIAVFVWQDHPLYPFLLLLNRDEYHNRPTKPISWWEGCKIMGGRDERAGGTWLACTREGKLAFLTNVLELNPVPEAKSRGDLPVRFLESSKSPLEFAEEVAEEADQYNGFNLILTDFCSKAMVYISNRPKGKPVSIEVVSPGIHVLSNARLDSPWHKFYSVNLMAQRLGQNFKELLCKYGKDEVPVKEMVEQLMKDTVKADQNKLPRIRSLEWEFNTSSIFVEVDTSLGRYGTRSTAAVSAKESGELPASSGILPMMLD
>gnl_Orysa_v7.0_LOC_Os04g47680.1
MCIAAWAWQSQPAHRLLLLFNRDEYHSRCAPCSVPSIPTPYNSHLLTRARRDFLSRPTQPAGWWAAGKAEVKLILGGRDELGGGTWLGCTRDGKLAFLTNVREPGTLVGPNVRGELPVRFLQGNQCPLEYAEEIAKEADQYNGFNLVLADVQSGNMAYISNRPEGDPVVQKVLPGFHVLSNAAIDCPWPKMLRLGQSFNRFLATQDGAEVSLQQMVEELMMDPVKADKSAVPDTGVDPDWEYQLSSIFIDTEKGQARYGTRSMTALAVKFNGEVTFYERYLESNLWKENLMQFELEMSQWEDLRGTSNISPKSC
>gnl_Orysa_v7.0_LOC_Os09g15480.1
MCIAAWVWQAHPQHQLLLLLNRDEFHSRPTKAVGWWGEGSKKILGGRDVLGGGTWMGCTKDGRLAFLTNVLEPDAMPGARTRGDLPLRFLQSNKSPLEVATEVAKEADEYNGFNLVLADLTTNVMVYVSNRPKGQPATIQLVSPGLHVLSNARLDSPWQKAIRLGKNFREHLRKHGDDEVEAKDIVERLMTDTTKADKDRLPNTGCDPNWEHGLSSIFIEVQTDQGLYGTRSTAVLSVNYDGEASLYEKYLESGIWKDHTVHYQIE
>gnl_Phavu_v2.1_Phvul.009G029500.1
MCIALFLWQCHPLYPFLLLNNRDEYHNRPTKPACWWEDCDILGGRDEIAMGTWLACSTQGRVAFLTNVLELHTLPEAKSRGDLPVQFLKSSKQPKEFADSLKSEAHYYNGFNLILADIESKSMVYISNRPKGQAITIEEVAPGLHVLSNDKLDSPWHKSLRLELSFKEHVGKYGEGEIGVKEVIEKVMKDRVKADKSVLPHICSLDWEFNLSSIFVEVETPLGVYGTRSSAALTVKSSGEASFYELYLEDTKWKEHVIDFHIGKLK
>gnl_Phavu_v2.1_Phvul.002G100700.1
MCISVFMWQAHPNYPFIILCNRDQIYSRPTYPLAWWWGGETILGGKDGLCGGTWMGSSRNGRIAFLTDFREVETLPHPRTRGELPLRFLQSNESPQEFAEQVVREGHQYNGFNLVVADICTSTMVYVFNRPDRDNPSFSLVTPGIHVLANAPLDAPWAKAERMRQSFEEFIGEYGESDFPIKEMVEKLMTNTVKDEEWMLPGVQPREREHPLSAIFVEAEFSSGPYGTRSSSALLVKSNKEVTFYEKYLDLNQDQKQWKDKMVTYKISER
>gnl_Phypa_v3.3_Pp3c3_18600V3.1
MCIAFWLLEAHAEYRLLLALNRDEYHSRPTLPAHRWSDHPQIIGGRDGEAGGTWLAISESGRLAFVTNFREPGKDTPGAVSRGELPTLFLKSSKSPTAYLEEVAARADKYNGFNLIVADMNTKEMAYLSNRPRGEPVEVKQVSPGLHSLSNANLDTPWPKVLRGKEKIEVLLSQYPDQVIPENCLIDELLTDSTRAEISRLPKTGLSEAHEHAFSPIFVYWDNPPYGTRSMTVIAVHKTGQTTFYEKYLEDGIWKDHKLSFSLSSVVEGDDLKSS
>gnl_Pinta_v2.0_PITA_000007985-RA
MWRSNVGQDGGQMWWFDHGRVRREVKCGGLIVGGRGVKCGVEEVVQAKLMEECTIRARELNLKVRGPPLLHPSLDPMELGASYEIKVTILLATILLCEKMCIAVWLWESHPQYRLLLALNRDEFFDRPTEAVHWWEGEEILGGRDGKEGGTWLASSRNGRLAFVTNFREPTSNPLAKSRGELVTGFLRSSKTPMEFAQEISQETEKYNGFNLILVDLGTCKMAYVTNRHEGTPGYVQEVSPGLHVLSNGQLDTPWPKVQRLRNIFEDLLQKFGEEEIPEIQIVENAMKDTVKADKAMLPNTGYGPDYEYKLSSIFVDWERVEGPYGTRSVTVLSVKHTNELTYYEQRLEDGKWKENRMSYEIVT
>gnl_Poptr_v3.0_Potri.004G206300.1
MCIAVFLWQAHPLYPFLLLLNRDEYHSRPTKPLGWWEGGEILGGKDELAGGTWLGCTRDGKIAFITNVREVKSIPQAKTRGDLTLRFLESNKNPKEYAEELSKEADQYNGFNLILADISSKSMVYLTNRPKPENFIVMEVTPGMHVLSNASLDSPWPKAQRLGHGFKDLLEKYDEAELPTKEMAEILMTNTIKDDESMLPGIYPSEREHQLSSIFIEADTPLGRYGTRSTCALSVKSSGEVNFYERYLDKDQWKEHTMSYQIKKMEVHG
>gnl_Prupe_v2.1_Prupe.8G179100.1
MCIAVFVWQNHPIYPLLLLFNRDEFKSRPTKPLAWWEGGKILGGRDGLAGGTWLACTRDGKVAFITNVREVEKLAQAKSRGDLPVRFLEGKKSAMEFAEEVAEEAGQYNGFNLILADLCSKAMVYVTNRPKEDKSFVTEVSPGIHVLSNAQLDSPWPKVQRLGDSFKELLHEHGGDNDLPIKEMVEKLMMNTIKDDEESLLPHVYPPELEYHLSSIFVEKAPQLGHYGTRSTSALCVKTSGEVIYYERYLENELWKEGTVTYHMDMGRGEEEK
>gnl_Selmo_v1.0_404056
MCVAIWALEEHPIYKFILTHNRDEFHSRESCPAHWWKEEPGNILAGRDGKEGGTWLGISATGRLAFVTNIREPLEKNAAVSRGFLPVQFLQSELNPKDHIDQLSSQAMSYNGFNLVVADVHSGEMACYSHSLKLGDTLTHDISRGIHGVSNGVFESNWPKVDRGKRKLKELLERYPNEEIPDKIIIDELLRDGRVFEDSVLPATGVTLERERMLSPLFVSQEQYGTICMTIIAARRDEVVSVYEEYLSGGVWKNHKVEFAMKKLESSLN
>gnl_Selmo_v1.0_165537
MCVAIWALEEHPIYKFILTHNRDEFHSRESCPAHWWKEEPGNILAGRDGKEGGTWLGISATGRLAFVTNIREPLEKNAAVSRGFLPVQFLQSELNPKDHIDQLSSQAMSYNGFNLVVADVHSGEMACYSHSLKLGDTLTHDISRGIHGVSNGVFESNWPKVDRGKRKLKELLERYPNKEIPDKIIIDELLRDGRVFDDSVLPATGVTLERERMLSPLFVSQEQYGTICMTIIAARRDDVVSVYEEYLSGGVWKNHKVEFAMKKLESSLN
>gnl_Solly_v2.4_Solyc04g082540.1.1
MCIVVFIWEADSRYSLVLLLNRDEYHNRPTKEVHWWEDGEIVGGKDEVGGGTWLASSTNGKLAFLTNVLEIHTLPHAKTRGDLPVRFLQSNKSPMEFAKGLVNEGNEYNGFNLILADIESKKMVYVTNRPKGEPITIQEVQPGIHVLSNAKLDSPWPKAQRLKLNFKKMMDVYEVNDEKICVKDMIEKLMRDTTKADKSKLPCICSTDWELELSSIFVEVDTPLGCYGTRSTTALTIEVGGKVSFYELYLENNMWKEQIVNYRIEKLQMQ
>gnl_Solly_v2.4_Solyc02g021340.2.1
MCIAVFIWKAHPLYPFLLFLNRDEYHNRPTKPLSWWEDTDILGGRDEVAGGTWLACTRTGRLAFLTNVREINSNSHTKSRGDLPLRFLKSVKSPRDFSEQLLIEAGEYNGFNLIVADLCSMTMLYITNRPKHTGMSVTEVSPGIHVLSNASLDSPWPKSQRLECSFKQLLDEYGESEIPIGQAAERIMRDVAKEDSNLPGIYSPECEYQLSSIFVDTEMSMGRFCTRSTSSLAVRSSGDATFYEVYLEKDIWKEQQITFVIEKMIDGVVSTS
>gnl_Sorbi_v3.1_Sobic.010G275100.1
MCIAAWIWQAHPVHQLLLLLNRDEFHSRPTKAVGWWGEGSKKILGGRDVLGGGTWMGCTKDGRLAFLTNVLEPDAMPGARTRGDLPLRFLQSNKSPLEVATEVAEEAHEYNGFNLILADLTTNIMVYVSNRPKGQPATIQLVSPGLHVLSNARLDSPWQKAIRLGKNFRELLREHGGDEIEVKDIVERLMTDTTKADKDRLPKTGCDPNWEHGLSSIFIEVQTDQGLYGTRSTAVLSVNYDGEASLYEKYLESGIWKDHTVNYQIE
>gnl_Sorbi_v3.1_Sobic.006G179700.1
MCIAAWAWQCHPTHRLLLLFNRDEYHSRPTQPAQWWAAGEDGKEILGGRDELGGGTWMGCTRDGKLAFLTNVREPSSLIGAKTRGQLPVRFLQGSHGPLEYATEIAKEADQYNGFNLILADVNSGTMVYISNRPGGDPVIQTVAPGLHVLSNAAIDSPWPKAMRLGQSFEGYLATHDDAEASLKHMVEELMMDTARPDRSMVPDTGVDPEWEYKLSSIFIDTTKEQAQYGTRSMAALAAKLKGEVAFYERYLENSLWKENLIQFQMDTAQ
>gnl_Spipo_v2_Spipo12G0009700
MCIAAWVWEAHPLYQLLLVFNRDELHDRPTAPVGWWGDGGRKILGGRDGLAGGTWLGCTRNGRIAFLTNFRETFSLPAPKGEMSPMEFAEEVGEQGDQYNGFNLVLADLRSKSMVYCTNRGPVAVEIVSPGLHVLSNASLDSPWPKSQLLGKGLKELLDDHGTKDIPTKQIAEQLMRDTTKANRSQLPDTGYGSDVEFEVSSIFVDADLDMGHYRTRSISVVTVGENMSVSFYEECLEGESWKQRQVEYQIEDSEK
>gnl_Stras_v2.0_SGA_v2.0_scaffold54T19655
MNTTTGKPTKAAGWWDDDQILGGKDEVAGGTWLAASRHGRVAFLTNVLEHHTLPEAKSRGDLPIRFLKSNKSPREFADELAKEANQYNGFNLIVADLVSKSMVYVSNRPKGEPVSIQEVRQGIHVLSNATLNSPWPKAERLEQKFKEEVDQYGQGEIPLTKMVGKLMRDTLKADKGKLPNICSLDWELGLSSIFVEVETPLGKYGTRSTAVLTVKACGEASFYEAYLEGGQWKDHTLDYHIEKL
>gnl_Stras_v2.0_SGA_v2.0_scaffold80T25818
MCIAVFMWKSHPVYPLILLLNRDELYNRPTEPLGWWEDGGILGGRDVQAGGTWLACTKHGKLAFLTNVREIRSDSQVKSRGELPIRFLKVAPSCLVIFSKFRFCGSLDLSETNFSSGCDFRFFSFFRKDLLQVMMHESWVSLQGTKSPREFAEELVGEADQFHGFNLIVADLRSMTMVYVTNRPKGGVHVTEVSSGIHVLSNAQLDTPWPKAVRLRHSFEDVVEKFFNSEISLKDITEILMKDTTKDDGNELPGIYPPELEYQLSAIFVETDTAMGRYGTRSTSAFVLKTNREVSFYETYLENDEWKEQTTSFHIEEVES
>gnl_Theca_v1.1_Thecc1EG034403t1
MCIAAFVWQAHPLYPLLLLHNRDEYHNRPTTPVAWWDDGSGILGGRDEVAGGTWLACSKQGRVAFLTNVLELHTLPEAKSRGDLPVLFLESTKSPMEFAEELVKEAHQYNGFNLILADIPSKSMVYASNRPKGEPVSIQQVSPGLHVLSNAKIDSPWHKAQRLGKNFKQMLNKLGKNEVIVKEMVEKLMKDKVKADKSKLPGICALDWEFNLSSIFVEVDTPLGLYGTRSTAALTIHAGGEVAFYEKYLEKDMWKERTINYHIQKVK
>gnl_Theca_v1.1_Thecc1EG007562t1
MCIAVFMWEAHPVYPFLLFLNRDEYHSSPTTLLGVSRPTEPLGWWEGGEILGGRDGEAGGTWLAFSRDGRLAFITNVRELQSIPRAKSRGHLPVRFLQISTSPCEALQDWKGQLKLVPSFFNCQSKDYMGSCLGELLGSKKKPIEFAEEVVKEANEYNGFNLILIDLCSKSMVYVTNRPKENGNFVTEVSPGIHVLSNASLNSPWPKAQRLGHSFKEVLARYGEDELPLKETVAELLMDRTKDDSSMLPGIFPPEVEYHLSSIYIDVSRPQGRYGTRNQSALSVKSNGEVCFHERYLEKDLWKEQTVTYQIEMAK
>gnl_Utrgi_v4.1_Scf00505.g18744.t1
MWDAPKLAGSTQMGGCCFHCRIRLCVVEFEKIDPQCIIIHYNLLAVLGIIPVFFKAWHVKGREGSVDFMKAKAIIILGEVSLLTSQRMCIAVFMWRAHPLHPLLLLHNRDEYHTRPTKAVGWWECGEILAGKDEVAGGTWLACSKMGRVAFLTNVLELHVQPDAKSRGDLPIRFLQSSKDPRAFAEELAKDAHQYNGFNLIVADLISRSMVYISNRPKGQPALIQEVLPGIHVLTNAKLNSPWPKAERLELGFKNKVHEYGEGEIPAEEMVENLMRDTVKADVNKLPNICSIDFELNLSSIFVELDTPLGKYGTRSTSVINVKSNGEVSFYEAYLEGEKWEQHAVTYLIQKLGFQKQTETLC
>gnl_Utrgi_v4.1_Scf00160.g11022.t1
MCISVFMWKLDSRFPFLLLLNRDEYYSRATTPLRWWEDGVTLGGRDGEAGGTWLACTRTGRLAFVTNVREVKSNSRVKSRGELPVRFLKSGKTPRDFAEELVGECQDYSGFNLIVADLASLTMVYISNRHSNHDLVILEVPPGIHVLSNAALDTPWPKAERLRHHFEEVVGKFLESEISLQEMAEILMNETTKYERHLPGIYSPDFEYLLSSIFVQATTSSGGYGTRSTSAVALESGSGLVSFYESSKQEEEEEWKKCTVSFQIHT
>gnl_Vitvi_Genoscope.12X_GSVIVT01013382001
MCIAAFVWQSHPLYPLLLLLNRDEYHNRPTKPLAWWEGCDILGGRDEVAGGTWLACSRQGRVAFLTNVLELRPRLRPFSRGELPVKFLESRKSPHEYAEEITKEGDEYNGFNLIVADIASKTMVYVSNRPEGEPPTIQEISPGIHVLSNAKLGIPWHKVQRLRGKFKELLGKYGESDIPIKEMIEKLMRDKVKADESMLPHICALDWECDQSSIFTDTETKMGHFGTRSTAALTVTATGEVTFYETCLEKEIWAEKTVNYCIEKMK
>gnl_Vitvi_Genoscope.12X_GSVIVT01023875001
MCIAVFLWQAHPIYPFLLLLNRDEYHNRPTEALAWWQGGEILGGRDGLAGGTWLACSRDGRLAFLTNVREVHPIPEAKSRGDLIVRFLESKKNPMEFAEEVMKEADKYNGFNLIIADLCSKTMIYITNRPREANVSVVEVSPGIHVLSNASLDSPWPKARRLGHNFKELLDKYGEGEIPTEEMVEKLMKNTIKDDEIVLPRIYPPEREHQLSSIFVDTDTPLGRYGTRSTSSVCVRASGEVNFYEKHLENETWRENTVTYQIERMKQIALES
>FraveV4A2_2g16700.t1
MGIAAFVWQSLSPTLPFLFLFNQDDYLPNQFLLWWDDNNSILGGRDFMEGGTWLACNKDGKVAFPKKQGSVNMPTIPASEAEAKRNRFGIARNRDSTRFQKKEVWKRVGIV
>FraveV4A2_2g16710.t2
MCIAAFVWQCHPRYPFLLLLNRDEYFNRGTAPLAWWDDNNRILGGRDAVEGGTWMACSKDGKVALLTNVRELKRLEKCKSRGHLPSRFLSGKKSPMEFAEEVVEEADQYNGFNLILADLRSKTMLYVTNRPKEEKKFVTEVSPGIHVLTNDAMLDSPWPKSQRLGNSFKEVLNKYGDDEVSLKEMAVQLMTDTTRDDRSLLPCIYSPEVEYELSSIFIAYARELGCYGTRSTDAVSVNTTGEVTFYERYIAGDWYERTETFLMNETENE
>FraveV4A2_5g25460.t1
MCIAVFIWQDHPLYPLLLLANRDEYHNRPTKPVEWWEGCKILGGRDEVAGGTWLACSRGGRVALLTNVLEVQTLPEAKTRGDLPVLFLKSLKSPKEFAQELVKEAHQYNGFNLILADLQSKTMVYLSNRPKGEPILVQQVSPGIHVLSNAKLDSPWHKAQRLRLNFQKELIKYGEDEIPVRELIEKLMKDKVKADKSKLPCICKLDWEYKLSSIFVEVDTPLGRYGTRSSAAVSVRQNGNLSFHESYLENDKWKERTVNYKIEKLK
>Maldo_HF_10087
MNITTGKPTKPVRWWEGCEILGGRDEVAGGTWLACSRGGRLAFLSNVLELDTDPEAKSRGDLPVLFLKSTKTPKEFAQELTKEAHRYNGFNLVLADIPSKTMIYLSNRPKGEAILVQEVSPGIHVLSNAKLDSPWHKAQRLRLNFEEEIKKYGEGEMPVKEMIQKLTRDRVKADERELPRICELDWEFNLSSIFVEVDTPLGRYGTRSSSAVTVRQNGELSFYENYLDNDHTWKEHTVNYQIQKLSWLKEIWNP
>Maldo_HF_10584
MCIAVFVWQNHPVYPFLLLLNRDEFHSRPTEPLAWWEGGEILGGRDGLAGGTWLACTRDGKVAFITNVREVQKLAQAKSRGDLPVRFLESKKSPMEFADEVVEEADQYNGFNLVLADLCSRTMVYVTNRPKEDRNFVTEVSPGIHVLSNAQLDSPWPKAQLLGDSFRETLMESSGDDLPIKLMVEKLMTNTVKVEDESLLPHIYPPELEYHLSSIFVEKAPPLGHYGTRSTSALSVKTNGEVSYYERYQENQVWKEGTVTYQIGDVCNLYLGVHESEPLGCARDACAARATRAFGLASRDDALGASAWVAAAVLATGACHVVAPACGVGVTYLQEAPPGHGLVQPHRSLQLALRPPAVVVSAIVASCFPDLRRRRRVLPGVPRIHQRVGRKLSELVPNHADHPVHAHVPVGRGQRPGPAATHVPWDSERELLGRGPLTVPDEVDVDGGGGEDGAHVVAEVDEVGGALEFLIGGEGAGRELGVEELMGGLDGGSGGSIGTGEECGGGGEEEEEEEGGEIGERHCWGWRRIGERRREEGYIKVGVGIGREIGWRQLQCGGIEDRVRV
>Malba_000548
MCIAVFVWQNHPVYPFLLLLNRDEFHSRPTEPLAWWEGGEILGGRDGLAGGTWLACTRDGKVAFITNVREVQKLAQAKSRGDLPVRFLEVPSPQPSRLAVKKVTLPSKKSPMEFADEVVEEVDQYNGFNLVLADLCSRTMVYVTNRPKEDRNFVTEVSPGIHVLSNAQLDSPWPKAQLLGDGFRETLMESSGDDLPIKLMVEKLMTNTVKVEDESLLPHIYPPELEYHLSSIFVEKAPPLGHYGTRSTSALSVKTNGEVSYYERYQENQVWKENTVTYQIGDVCNLYLGVHESEPLGCARDACAARATRAFGLASRDDALSASAWVAAAVLAAGACHVVAPACGVGGGCAPGNTYNYLLARGATGARISAAASVVAAGPETPRCGCICHCCFLL
>Malba_016166
MNITTGKPTKPVGWWEGCEILGGRDEVAGGTWLACSRGGRLAFLSNVLELDTDPEAKSRGDLPVLFLKSTKTPKEFAQELAKEAHRYNGFNLVLADIPSKTMIYLSNRPKGEAILVQEVSPGIHVLSNAKLDSPWHKGRYGTRSSAAVTVRQNGALSFYENYLDNDHTWKEHTVNYQIQKLSWLKEIWNP
>Malsi_05g014800
MPGMGAVSEGNLPVLRTDSVFVFLCTYDCRRGGIADGRDKSFARRVGPTHEVERESERGWTDLQRRIVVDSVFVWQNHPVYPFLLLLNRDEFHSRPTEPLAWWEGGEILGGRDGLAGGTWLACTRDGKVAFITNVREVQKLAQAKSRGDLPVRFLEVPSPQPSGLALKKVTLPSKKSPMEFADEVVEEADQYNGFNLVLADLCSRTMVYVTNRPKEDRNFVTEVSPGIHVLSNAQLDSPWPKAQLLGDSFRETLTESSGDDLPIKLMVEKLMTNTVKVEDESLLPHIYPPELEYHLSSIFVEKAPPLGHYGTRSTSALSVKTNGDVSYYERYQENQVWKEGTVTYQIGDVCNL
>Malsi_06g001040
MCIAVFLWQAHPLYPFLLLQNRDEYHNRPTKPVRWWEGCEILGGRDEVAGGTWLACSRGGRLAFLSNVLELDTDPEAKSRGDLPVLFLKSTKTPKEFAQELTKEAHRYNGFNLVLADIPSKTMIYLSNRPKGEAILVQEVSPGIHVLSNAKLDSPWHKAQRLRLNFEEEIKKYGEGEMPVKEMIQKLTRDRVKADERELPRICELDWEFNLSSIFVEVDTPLGRYGTRSSSAVTVRQNGELSFYENYLDNDHTWKEHTVNYQIQKLSWLKEIWNP
>Malsi_06g001070
MCIAVFLWQAHPLYPLLLLQNRDEYHNRPTKPVGWWEGCEILGGRDEVAGGTWLACSRGGRLAFLTNVLELDTDPEAKSRGDLPVLFLKSTKTPKEFAQELAKEAHRYNGFNLVLADIPSKTMIYLSNRPKGEAILVQEVSPGIHVLSNAKLDSPWHKAQRLRLNFEEEIKKYGEGEMPVKEMIQKLMRDGVKADKRELPHICELDWEFNLSSIFVEVDTPLGRYGTRSSAAVTVRQNGELSFYENYLDNDHTWKEHTVNYQIQKLSWLKEIWNP
>Malsi_16g025540
MDVRVCVCVYTNVLELHTDPDTEPEAKSREDLPVLFLEVHFSFFLPTKFYHLLLSSYFLFMCCAIDYSSFTKTPKEFAQELAKEAHWDNGFNLVLADIPSQTRFTSPTGQKEKRLLFKRFLQACGRNTL
>Malsy_05g013380
MCIAVFVWQNHPVYPFLLLLNRDEFHSRPTEPLAWWEGGEILGGRDGLAGGTWLACTRDGKVAFITNVREVQKLAQAKSRGDLPVRFLESKKSPMEFADEVVEEADQYNGFNLVLADLCSRTMVYVTNRPKEDRNFVTEVSPGIHVLSNAQLDSPWPKAQLLGDSFRETLTESSGDDLPIKLMVEKLMTNTVKVEDESLLPHIYPPELEYHLSSIFVEKAPPLGHYGTRSTSALSVKTNGEVSYYERYQENQVWKEGTVTYQIGDVCNL
>Malsy_06g000970
MCIAVFLWQAHPLYPFLLLQNRDEYHNRPTKPVRWWEGCEILGGRDEVAGGTWLACSRGGRLAFLSNVLELDTDPEAKSRGDLPVLFLKSTKTPKEFAQELTKEAHRYNGFNLVLADIPSKTMIYLSNRPKGEAILVQEVSPGIHVLSNAKLDSPWHKAQRLRLNFEEEIKKYGEGEMPVKEMIQKLTRDRVKADERELPRICELDWEFNLSSIFVEVDTPLGRYGTRSSSAVTVRQNGELSFYENYLDNDHTWKEHTVNYQIQKLSWLKEIWNP
>Malsy_06g001000
MCIAVFLWQAHPLYPLLLLQNRDEYHNRPTKPVGWWEGCEILGGRDEVAGGTWLACSRGGRLAFLTNVLELDTDPEAKSRGDLPVLFLKSTKTPKEFAQELAKEAHRYNGFNLVLADIPSKTMIYLSNRPKGEAILVQEVSPGIHVLSNAKLDSPWHKAQRLRLNFEEEIKKYGEGEMPVKEMIQKLMRDGVKADKRELPHICELDWEFNLSSIFVEVDTPLGRYGTRSSAAVTARQNGELSFYENYLDNDHTWKEHTVNYQIQKLSWLKEIWNP
>Maldo_GDDH_05G1135200
MCIAVFVWQNHPVYPFLLLLNRDEFHSRPTEPLAWWEGGEILGGRDGLAGGTWLACTRDGKVAFITNVREVQKLAQAKSRGDLPVRFLESKKSPMEFADEVVEEADQYNGFNLVLADLCSRTMVYVTNRPKEDRNFVTEVSPGIHVLSNAQLDSPWPKAQLLGDSFRETLMESSGDDLPIKLMVEKLMTNTVKVEDESLLPHIYPPELEYHLSSIFVEKAPPLGHYGTRSTSALSVKTNGEVSYYERYQENQVWKEGTVTYQIVDVCNL
>Maldo_GDDH_06G1010300
MCIAVFLWQAHPLYPLLLLQNRDEYHNRPTKPVGWWEGCEILGGRDEVAGGTWLACSRGGRLAFLTNVLELDTDPEAKSRGDLPVLFLKSTKTPKEFAQELAKEAHRYNGFNLVLADIPSKTMIYLSNRPKGEAILVQEVSPGIHVLSNAKLDSPWHKVAQRLRLNFEEEIKKYGEGEMPVKEMIQKLMRDGVKADKRELPHICELDWEFNLSSIFVEVDTPLGRYGTRSSAAVTARQNGELSFYENYLDNDHTWNEHTVNYQIQKLSWLKEIWNP
>Maldo_Gala_05g013410
MCIAVFVWQNHPVYPFLLLLNRDEFHSRPTEPLAWWEGGEILGGRDGLAGGTWLACTRDGKVAFITNVREVQKLAQAKSRGDLPVRFLESKKSPMEFADEVVEEADQYNGFNLVLADLCSRTMVYVTNRPKEDRNFVTEVSPGIHVLSNAQLDSPWPKAQLLGDSFRETLMESSGDDLPIKLMVEKLMTNTVKVEDESLLPHIYPPELEYHLSSIFVEKAPPLGHYGTRSTSALSVKTNGEVSYYERYQENQVWKEGTVTYQIVDVCNLYLGVHESEPLGCARDACAARATRAFGLASRDDALSASAWVAAAVLATGACHVVAPACGVGGGCAPGNTYKYVTKITYLQEAPPGHGLVQPHRSLQLALRPPAVVVSAIVASCCEMY
>Maldo_Gala_06g001090
MNITTGKPTKPVRWWEGCEILGGRDEVAGGTWLACSRGGRLAFLSNVLELDTDPEAKSRGDLPVLFLKSTKTPKEFAQELTKEAHRYNGFNLVLADIPSKTMIYLSNRPKGEAILVQEVSPGIHVLSNAKLDSPWHKAQRLRLNFEEEIKKYGEGEMPVKEMIQKLTRDRVKADERELPRICELDWEFNLSSIFVEVDTPLGRYGTRSSSAVTVRQNGELSFYENYLDNDHTWKEHTVNYQIQKLSWLKEIWNP
>Maldo_Gala_06g001110
MNITTGKPTKPVGWWEGCEILGGRDEVAGGTWLACSRGGRLAFLTNVLELDTDPEAKSRGDLPVLFLKSTKTPKEFAQELAKEAHRYNGFNLVLADIPSKTMIYLSNRPKGEAILVQEVSPGIHVLSNAKLDSPWHKAQRLRLNFEEEIKKYGEGEMPVKEMIQKLMRDGVKADKRELPHICELDWEFNLSSIFVEVDTPLGRYGTRSSAAVTARQNGELSFYENYLDNDHTWNEHTVNYQIQKLSWLKEIWNP
>Pyrco_DAP_Chr5v0.1_11562.1
MCIAAFVWQNHPVYPFLLLLNRDEFHSRPTEPLAWWEGGEILGGRDGLAGGTWLACTRDGKVAFITNVREVQKLAQAKSRGDLPVRFLEVPSPQPSRLAVKKVTLPIYVYVSKKSPMEFADEVVEEADQYNGFNLILADLCSRTMVYVTNRPKEDRNFVTEVSPGIHVLSNAQLDSPWPKAQLLGDSFREILMESSGDDLPIKLMVEKLMTNTVKVEDESLLPHIYPPELEHHLSSIFVEKAPQLGHYGTRSTSALSVKTNGEVSYYERYLENQVWKEGTLTYQIGDGCNL
>Pyrco_DAP_Chr6v0.1_13658.1
MCIAVFLWQAHPLYPFLLLQNRDEYHNRPTTPVGWWEGCEILGGQDEVAGGTWLACSRGGRLAFLTNVLELDTDPEAKSRGDLPVLFLKSTKTPKEFAQELAKEAHRYNGFNLVLADIPSRTMIYLSNRPKGEAILVQEVPPGIHVLSNAKLDSPWHKAQRLRLNFEEEIKKYGEGEMPVKEMIQKLMRDGVKADKRALPRICELDWEFNLSSIFVEVDTPLGRYGTRSSAAVTVRQNGDLSFYENYLDNDHAWKEHTVNCQIQKLSWLKEIWNP
>Pyrco_BP1_006113.1
MSPMEFAEEVVEEADQYNGLNLILADLCSRTMVYVTYRPNEDKCFVTEVSHGIHVLSNAKLDSPWPKELLRRGPLAVPDEVDVDGGGGEDGAHVVAEVDEVGGAFEFLIGGEGAGRELGVEELVSVQGLDGGSGGGIGEDGGGGEEEEAEEEEGEIGERHCWGAGDGELERGREERGYIKLRVRNGVGIGLETAATSVGTEDRERERERAIFTVSE
>Pyrco_BP1_015634.1
MEFADEVVEEADQYNGFNLILADLCSRTMVYVTNRPKEDRNFVTEVSPGIHVLSNAQLDSPWPKAQLLGDSFREILMKSSGDDLPIKLMVEKLMTNTVKVEDESLLPHIYPPELEHHLSSIFVEKAPQLGHYGTRSTSALSVKTNGEVSYYERYLENQVWKEGTLTYQIGDGRNLYLGVHESEPLGCARDACAARATCAFGLASRGCALGASAWAAAAVLATGACHVVAPARGVGVTYLQEEPPGHGLGQPHRSLQLALRPPAVVVSAIVASCCEMY
>Pyrco_BP1_040270.1
MNITTGKPTTPVGWWEGCEILGGQDEVAGGTWLACSRGGRLAFLTNVLELDTDPEAKSRGDLPVLFLKSTKTPKEFAQELAKEAHRYNGFNLVLADIPSKTMIYLSNRPKGEAILVQEVSPGIHVLSNAKLDSPWHKAQRLRLNFEEEIKKYGEGEMPVKEMIQKLMRDGVKADKRALPRICELDWEFNLSSIFVEVDTPLGRYGTRSSAAVTVRQNGDLSFYENYLDNDHAWKEHTVNCQIQKLSWLKEIWNP
>Pyrco_BP_DH_05g13180
MCIAAFVWQNHPVYPFLLLLNRDEFHSRPTEPLAWWEGGEILGGRDGLAGGTWLACTRDGKVAFITNVREVQKLAQAKSRGDLPVRFLESKKSPMEFADEVVEEADQYNGFNLILADLCSRTMVYVTNRPKEDRNFVTEVSPGIHVLSNAQLDSPWPKAQLLGDSFREILMESSGDDLPIKLMVEKLMTNTVKVEDESLLPHIYPPELEHHLSSIFVEKAPQLGHYGTRSTSALSVKTNGEVSYYERYLENQVWKEGTLTYQIGDGRNL
>Pyrco_BP_DH_16g25990
MRIAVFLWQAHPLYPFLLLQNRDEYHNSGMVGRLQDIGRRDEFARGTWLACSRGGRLAFLTNVLELHTDPDTDPEAKSREDLPVLTLKLCLRAFIRSFKWLSNIFFSCSSLTMLSKTTVESTLCPILFMHKCLNQ
>Pruav_sc0000412.1_g490.1.mk
MCIAVFVWQTHPIYPLLLLFNRDEFKSRPTKPLAWWEGGKILGGRDGLAGGTWLACTRDGKVAFITNVREVEKLAQAKSRGDLAVRFLEGKRSAMEFAEEVAEEAGQYNGYNLILADLCSMAMVYVTNRPKEDKSFVTEVSPGIHVLSNAKQDSPWPKVQRLGDSFKELLHERGGDNDLPMKEMVEKLMMNTIKDDEESLLPHVHPPELEYHLSSIFVEKAPQLGHYGTRSTSAFCVKTSGEVTYYERYLENELWKEGTVTYHMDMDRGEEEKYCDGNFSLGLPGPGADDALRASARVAATVLSARARHVIPAPARGLGGVGGTPGYLPASDPTGTGIWAAATIVAAGLDTSGCGCICHFYFLVEITEMRERELAASLVLPLLPFIVPPRAMHQCHMALRKSNKWNI
>Pruav_sc0000412.1_g520.1.mk
MCIAVFVWQNHPIYPLLLLFNRDEFKSRPTKPLAWWEGGKILGGRDGLAGGTWLACTRDGKVAFITNVREVEKLAQAKSRGDLAVRFLEGKKSAMEFAEEVAEEAGQYNGFNLILADLCSKAMVYVTNRPKEDKSFVTEVSPGIHVLSNAKLDSPWPKVQRLGDSFKELLHERGGDNDLPMKEMVEKLMMNTIKDDEESLLPHVYPPELEYHLSSIFVEKAPQLGHYGTRSTSALCVKTSGEVTYYERYLENELWKEGTVTYHMDMDRGEEEK
>Pyrusco6g000880.1
MCIAVFLWQAHPRYPFLLLQNRDEYHNRPTTPVGWWEGCEILGGRDEVAGGTWLACSRGGRLAFLTNVLELDTDPEAKSRGDLPVLFLKSTKTPKEFAQELAKEAHRYNGFNLVLADIPSRTMIYLSNRPKGEAILVQEVPPGIHVLSNAKLDSPWHKAQRLRLNFEEEIKKYGEGEMPVKEMIQKLMRDGVKADKRELPRICELDWEFNLSSIFVEVDTPLGRYGTRSSAAVTVRQNGDLSFYENYLDNDHAWKEHTVNCQIQKLSWLKEIWNP
>Pyrbe_004016
MELFSVIAEQKESHGVRQEVVEEADQYNGLNLILADLCSRTMVCVTNRPNEDKCFVTEVSHGIHALSNAKLDSPNWPKLVCLDTVTYQSYDRNLEADSDTY
>Pyrbe_042222
MCIAAFVWQNHPVYPFLLLLNRDEFHSRPTEPLAWWEGGEILGGRDGLAGGTWLACTRDGKVAFITNVREVQKLAQAKSRGDLPVRFLESKKSPMEFADEVVEEADQYNGFNLILADLCSRTMVYVTNRPKEDENFVTEVSPGIHVLSNAQLDSPWPKAQLLGDSFSEILMESSGDDLPIKLMVEKLMTNTVKVEDESLLPHIYPPELEHHLSSIFVEKAPPLGHYGTRSTSAVSVKTNGEVSYYERYLENQVWKEGTLTYQIGDGCNL
>Pyrbe_044483
MCIAVFLWQAHPLYPFLLLQNRDEYHNRPTTPVGWWEGCEILGGRDEVAGGTWLACSRGGRLAFLTNVLELDTDPEAKSRGDLPVLFLKSTKTPKEFAQELAKEAHRYNGFNLVLADIPSRTMIYLSNRPKGEAILVQEVSPGIHVLSNAKLDSPWHKAQRLRLNFEEEIKKYGEGEMPVKEMIQKLMRDGVKADKRELPRICELDWEFNLSSIFVEVDTPLGRYGTRSSAAVTVRQNGDLSFYESYLDNDHTWKEHTVKHQIQKLSWLKEIWNP
>Pyrpy_N_05g1178.1
MCIAAFVWQNHPVYPFLLLLNRDEFHSRPTEPLAWWEGGEILGGRDGLAGGTWLACTRDGKVAFITNVREVQKLAQAKSRGDLPVRFLESKKSPMEFADEVVEEADQYNGFNLILADLCSRTMVYVTNRPKEDENFVTEVSPGIHVLSNAQLDSPWPKAQLLGDSFSEILMESSGDDLPIKLMVEKLMTNTVKVEDESLLPHIYPPELEHHLSSIFVEKAPPLGHYGTRSTSAVSVKTNGEVSYYERYLENQVWKEGTLTYQIGDGCNL
>Pyrpy_N_06g0084.1
MNITTGKPTTPVGWWEGCEILGGRDEVAGGTWLACSRGGRLAFLTNVLELDTDPEAKSRGDLPVLFLKSTKTPKEFAQELAKEAHRYNGFNLVLADIPSRTMIYLSNRPKGEAILVQEVPPGIHVLSNAKLDSPWHKAQRLRLNFEEEIKKYGEGEMPVKEMIQKLMRDGVKADKRELPRICELDWEFNLSSIFVEVDTPLGRYGTRSSAAVTVRQNSDLSFYENYLDNDHAWKEHTVNCQIQKLSWLKEIWNP
>Pyrpy_N_10g0424.1
MEFAKEVVEEADHYNGLNLILADLCSRTMVYVTNRPNEDKCFVTEVSHGIHVLSNAKLDSPWPKPILIHIRTNEPDGNDLPVKENAKLTNTVKVEEESQLPHIYPPESPSIGKSSYLWRSWLP
>Pyrpy_N_16g2148.1
MCIAVFLWQAHPLYPFLLLQNRDEYHNSGMVGRLKDIGRRDEVARGTWLACSRGGRLAFLTNVLELHTDPDTDPEAKSREDLPVLTLKLCLRAFIRSFKWLSNIFSCSSLTMLSKTAVESTLCPILFMHKCLNQ
>Rosch_v2.0_Chr6g0280841
MCIAAFVWQSHPRYPFLLLLNRDEYFNRETAALQWWDDTLGILGGRDAVEGGTWLACSKDGKVAFLTNVRELNRLVQCKSRGELPSRFLSGKKSPMEFAEEVVEEADKYNGFNLILADLRSKTMLYVTNRPKEEKKFITEVSPGIHVLTNDAMLDSPWPKSQRLGNSFKEMLNKYGDDEVSLKEMALRLMTDETRDDKSLLPCIYSPEVEYELSSIYIEYAPALGYYGTRSTEAVSVNTNGEVTFYERFIAGDWHERTETFQIEEGSK
>Rosch_v2.0_Chr7g0215641
MCIAVFMWQDHPLYPLLLLQNRDEYHNRPTKPVGWWEGCEILGGRDEVAGGTWLACSRGGRVALLTNVLELHTSPEAKSRGDLPVLFLESLKSPKEFAQELVKEAHQYNGFNLILADLQSKTMIYLSNRPKGEPILIQEVSPGIHVLSNAKLDSPWHKAQRLRLNFQKELIKYGEGEIPMKELIQKLMKDKVKADKSKLPRICELDWEYKLSSIFVEADTPLGRYGTRSSAAVSVRQNGNLSFYESYLDNGIWKERTVKYQIQKLK
>Rubch_LG02.2291
MCIAAFVWQSHPRYPLLLLLNRDEYRNRGTYPLQWWEDNGAILGGRDAVAQGTWLALTNLGKLVFITNVREVRRLEQCKSRGDLSVRFLSGKKSPMEFAEEVVEEADQYNGFNMILADLHSKTMVYVTNRPKEEKKFITKVSPGIHVLTNDAMLDSPWPKSQRLGNNFKEMLNKYGDDEVSLKEMALELMSNTIRDDKSLLPRIYSPEVEYELSSIYIENAPQLGDYGTRSTDAVSVNTSGEVTFYERYMAANEWHERTESFRIKEETNSR
>Rubch_LG05.2361
MTSAPPLSLGRLWPPVMHKPVHLVLLYQQQQQYLFRVSVLDNMCIAVFIWQDHPLYPLLLLQNRDEYHNRPTKPVEWWEGCEILGGRDEVAGGTWLACSRGGRVAFLTNVLELHTLPEAKSRGDLPVLFLESIKSPKEFAQDLVKEAHQYNGFNLILADLQSKTMVYLSNRPKGEPILIQEVSPGIHVLTNAKLDSPWHKAQRLRLNFQKELIKYGEGEIPVKELIPKLMKDKVKADKSKLPRICALDWEYKLSSIFVEVDTPLGCYGTRSSAAVTVRKNGNLSFHESYLENDMWKERTVNYQIQKLN
>Ruboc_02_G12707
MPPTEYESQKNATNSDKAAGNSGTHPPTELKYDVVRETERERESVCELRAETRTQNSERNGVCEEKRPKMCIAAFVWQSHPRYPLLLLLNRDEYRNRATYPLQWWEDNRAILGGRDAVAEGTWLACTNVGKLAFLTNVRELQRLEQCKSRGDLPVRFLSGKKSPMEFAEEVVEEADQYNGFNLILADLHSKTMVYVTNRPKEEKKFITEVSPGIHVLTNDAMLDSPWPKGDYGTRSTDAVSVNTSGEVTFYERYMAANEWHERTESFRIKEETKMNSS
>Ruboc_02_G15090
MVLWTHFYELWKIINALKYFVKGKKSQMEFVEEVVEEADQYNGFNLILADLHSKTMVYVTNRPKEENKFITEVSPGIHVLTNDAMLDSPWPKVRLKRHVVLAKMAVELMSNTIRDDKSLLLPRMYSPEVEYERSSIYIENASQLGDYGTRSTDAIQVGK
>Ruboc_05_G13915
MNGTRPLIQISMTSAPPLSLGRLWPPQHQYLFRVSVLDNMCIAVFIWQDHPLYPLLLLQNRDEYHNRQVPTKPVAWWEGCEILGGRDEVAGGTWLACSRGGRVAFLTNVLELHTLPEAKSRGDLPVLFLESIKSPMEFAQDLVKEAHQYNGFNLILADLQSKTMVYISNRPKGEPILIQEVSPGIHVLTNAKLDSPWHKAQRLRLNFQKELVKYGESEIPVKELIHKLMKDKVKADKSKLPRICALDWEYKLSSIFVEVDTPLGCYGTRSSAAVTVRKNGDLSFHESYLDNDMWKERTVNYQIQKLN
