# Supplementary material for: Transcriptomics of long‐term, low oxygen storage coupled with ethylene signaling interference suggests neofunctionalization of hypoxia response pathways in apple ( Malus domestica )
Source: Plant Direct. 2024 Dec 20;8(12):e70025. doi: 10.1002/pld3.70025 (PMC11660084; doi:10.1002/pld3.70025)
Supplement: Supplementary file 2 — Data S2: Homologs of all 606 hypoxia response genes identified in this study across 42 representative species of land plants). [file PLD3-8-e70025-s004.gz › 01-integratedGeneFamilies_dir/929.faa]

>gnl_Ambtr_v1.0_evm_27.model.AmTr_v1.0_scaffold05661.1
MVGSGSSYDGNFEQGLLQLPGTSGILSPSDQGVCNPRVLMNNLLFLEQKIHDLQGVVKSMIDEDCSDDLSIRQRMVSSDIASIMVQFVSTAGKLGFGSGQNSNCLQTGTGIGASGFPMNSLHQFGNGFLTIGDSEMGVGTNLLDSVVHREVKDVGAAELGGCLTTDNTFAPSRNGFPDDNKSRENYVCNGARPSVVVPQGPQPDSDFNGGAKEEEDDGDVEDLIPGSYELLELEKEEILAPHTHFCSICGKGFKRDANLRMHMRGHGDKYKTPEALARPTSKDPKGEGLHLKRYSCPFEGCKRNQKHKKFQPLKTILCVKNHYKRSHCDKSYICSRCHSKKFSVMADLKTHEKHCGQDKWQCSCGTTFSRKDKLFGHVALFQGHTPALPLPEAKGSGVSDTQGVKSEGMKKPSFNGVTGNVIPSMLGCGTSNPSFISSSRAGYEGEACGNNGRVHTHSGITGVGMKQGFLEEFLGSNIGFPQSAATLLGGSHSFPSL
>gnl_Ambtr_v1.0_evm_27.model.AmTr_v1.0_scaffold00140.26
MISNTTTTTTPSYFAPPPQHNRGGGGVNNGGGGNQNCAGAPMSMVEGAPSSSHIGLCTGLPRSIQDHGTSSGLRREHQYHHPETLLFNLGILKEKVHQVQALVDLIFSPGDQEAAPVVAVGMSTAIQELMATASSMMFACQQFALNTNTIFQVPANGELQPPMSNMNQVDMHMNPTHGPPPREFPNHNGIIGEELDNSVNSGKISNSSRNYDSGVYGSNGAVSNNKNKIRGFRSEGDGGGRLGEIRDMLSSYAIIELDADDLLAEYTHYCHICGKGFKRDANLRMHMRAHGDEYKSNAALTKPSSMGEQRDPSPSLMNIPRKFSCPQEGCRWNKKHVKFQPLKSMICVKNHYKRSHCPKMYVCNRCNRKKFSVLSDLRTHEKHCGDLKWQCSCGTTFSRKDKLLGHVALFVGHSPITRYSTEIQTSDQ
>gnl_Ambtr_v1.0_evm_27.model.AmTr_v1.0_scaffold00017.32
MEQQFHDYSFNDFTPMGFSPGRFLSSPEQNPRRGGENQFNSETLGYDGSPFDQFQSHPSALSDPQGLLNSLAFLEQKIHQLQGVVQSIIRGRNDLDWSDEMSVQKQVVTAELTSIIIQLMSTAGNLLPLTQKSQPSVAPAAMNPYVSNTSASTSMGTSNLKKGGSGSRSDDKIDWSNVNQPEFSCNPFGSQIASVTAPNNGKPIKEVESGVNFNREKKYSNQSESLLSNVQERIEEIVDVKEVDPMGYVRGEGSHYNDQSVDDRNYYDDIKEDDDDGDGDNLPPDSYELVELEKEEILAPNTHFCLICGKGFKRDANLRMHMRGHGDEYKTPAALTKPNKEQSTEPMIVKKYSCPFVGCKRNKSHKKFQPLKTFLCMKNHYKRSHCDKSYTCSRCHNKKFSVLADLKTHEKHCGRDKWQCSCGTTFSRKDKLFGHVALFQGHMPALPLNEMKGSQALNEGEHALVSGQRGFCDIYSSSSNFKDGGGNEISDAIMGRSARDDISFGGEDNWHDANPMNPSVLEISDSLFSFPPFSTGNNLMLQGRGNSSSDGF
>gnl_Aquco_v3.1_Aqcoe1G124500.1
MFSDEASCYQSSSSQGLQVYGMETDMLSSSIEAGSAAETYPGSLLYGVAVLKDRVHQVRSLANVIVSPCEGEYETVATAITDVSTLIQDIIVTASSMLFTCQQLAPVSVPQASSTQAVHGDDEVEQGFSTDRGFPNWYGDNYVTNIIRNSNITNNMNAKGRDLTHEIPYNGCEIIEVDAANILAKYTHYCQICGKGFKRDANLRMHMRAHGDEYKSTAALCNPMKNASNSIRLQRKYSCPQEGCRWNRRHAKFQPLKSMICVKNHYKRSHCPKMYVCNRCNQKQFSVLSDLRTHEKHCGDMKWQCSCGTTFSRRDKLTGHVALFIGHTPVAR
>gnl_Aquco_v3.1_Aqcoe5G020200.1
MNPAVNLCSDTWAECSVRNKSSSEKFHSQQHHRKREDASSPDFTPPLSKFCKPSEPTSSHSGNLDNQRIIHDIVDGQAKDKSATAKTNEWNPNSILSNLSFVEQKIHQLQDLVHLMIGQDKRIVNLSDELVAQQQQLVTADLTSIIVQLISTAGSLLPSVKSSHLVNPILGQLQSISGVGCATNLSVNNASGDDNNIKGETKLQCHLDQIEQVASWEREHKNAGKPIVSVSNVDEQIPKDEEDAGDADNLPPGSYEVLQLEKEEILAPHTHFCLICGKGFKRDANLRMHMRGHGDEYKTPAALAKPNKEPGTEPMLAKRYSCPYTGCKRNKDHKKFQPLKTFLCVKNHYKRTHCDKSYTCSRCNNKKFSVLADLKTHEKHCGRDKWLCSCGTTFSRKDKLFGHVALFQGHTPALPVEETKGACGTLNGEDSIEATNLENTGFNFSSGFSNESGVQNVIDMKGGIDDPAAFFSTLDFDTCSFGGYEFPRPPFDISESSLSCLLSGSSDYVQNTGTESGSDAFRIEKWKESSLAEDF
>gnl_Arath_TAIR10_AT1G34370.2
METEDDLCNTNWGSSSSKSREPGSSDCGNSTFAGFTSQQKWEDASILDYEMGVEPGLQESIQANVDFLQGVRAQAWDPRTMLSNLSFMEQKIHQLQDLVHLLVGRGGQLQGRQDELAAQQQQLITTDLTSIIIQLISTAGSLLPSVKHNMSTAPGPFTGQPGSAVFPYVREANNVASQSQNNNNCGAREFDLPKPVLVDEREGHVVEEHEMKDEDDVEEGENLPPGSYEILQLEKEEILAPHTHFCTICGKGFKRDANLRMHMRGHGDEYKTAAALAKPNKESVPGSEPMLIKRYSCPFLGCKRNKEHKKFQPLKTILCVKNHYKRTHCDKSFTCSRCHTKKFSVIADLKTHEKHCGKNKWLCSCGTTFSRKDKLFGHIALFQGHTPAIPLEETKPSASTSTQRGSSEGGNNNQGMVGFNLGSASNANQETTQPGMTDGRICFEESFSPMNFDTCNFGGFHEFPRLMFDDSESSFQMLIANACGFSPRNVGESVSDTSL
>gnl_Arath_TAIR10_AT5G22890.1
MHIHMMNRDEHIAKKVEGSISSFSGETSTSSKQIYVNPVTTTGTKSMEDDDVSLSLLYNLSTLHEKVHQIQSLVSFYMVSTNNINQSSGSTSLAVANIGSLVQEIITAASSMLYTCQQLQIGSNNNNNDIDNDQTVDAMVLEFSRQETDPGHDFVQESTNLFGVQERGQISFPDQNLDWYNTETINPKKDKHRSKPSSGSYDILELDVADLLAKYTHYCQICGKGFKRDANLRMHMRAHGDEYKTREALISPTSQDKKGGYSLKKHYYSCPQHGCRWNQRHEKFQPLKSVICAKNHYKRSHCPKMYMCRRCSVKHFSVLSDLRTHEKHCGDIKWVCSCGTKFSRKDKLMSHVSLFLGHVPAHGSSKPPTITLK
>gnl_Betvu_v1.2_Bv1_000840_pchj.t1
MNVKDRPNSENWIKPSAFRNEVQQNSSLNNQSFTSFSSQEQSKWEDPSILDYSMRIDPSFSKFNQSSGNSSLLVGNPSNQAKLPNQEGIQMNQMLDDGNWDPRAMLNNLSFLEQKIHQLQELVHMIVERRTQFPPNQDELVIQQQQLITADLTSIIVQLISTAGSLLPSMKHNLSAANPSGLQLSRVLFPSQNNEAPAQRAVSDVKPVEQSNQVDLMAKCVPEMNANMEEDHELKDDDDGKEEEHLPPGSYEILQLEKEEILAPHTHFCTICGKGFKRDANLRMHMRGHGDEYKTPAALAKPNKECSSEKVLLKRYSCPFVGCKRNKEHKKFQPLKTILCVKNHYKRTHCDKSYICSRCHTKKFSVIADLKTHEKHCGRDKWLCSCGTTFSRKDKLFGHIALFQGHTPAIPSEEHKGTSGLSNHAENSDSTNNLAIMGFSFGSNDVDGNGTQHMMDVKENSVEDPFFSLLNYEYSLGGLQDFPQTNFDDSPSSFSFLMSEEKDGMVSGSHEVD
>gnl_Betvu_v1.2_Bv6_135020_wuzs.t1
MANSNNTLPLPQPEPPTTGDPLKNLSAIRHRVDSLSHILSNSVNGNTPLSRPDSDTISSELTSAIHHIIINGAALLSSSSSSHTPESDAHDFEIVELDVMELTADHSHTCQVCGKGFKRDANLRMHMRAHGEKFKTLESLSNPNNNNNNNNNNNHNNNNVKVRFSCPYFGCNRNRKHKDFRPLKSVVCVKNHFRRSHCPKKYSCSRCKKKCFSMLSDLKNHMKHCNVEDENQWKCSCGIKFLKKDDLFEHMGLFEGHMPIADNNNNDANFGLIEVEDYQGLPEMDLWSSIEDLVRF
>gnl_Betvu_v1.2_Bv_007840_zutx.t1
MDPGTSSCFPSTAEPEGMIEPPSQLYHDVMEASFGGGVTGSEAQLRSIICSLSILKQKVLEVESLLSILMSQQSHHNAQPSTTLSTSSIPYASLGTLIQEVVVTASSMMFNSQQMNISSSQTGHTSNSSSHPQAEQQRPPDDGLSQFIGTVVGKNNANQLYLDGESFYNWYNNDISTGNNNYINTRADDSSRTTTTIIPTVKAERSNNAKAQTSNKMALNRKLLSEAYDLVEPDAEDLLAKYTHYCQVCGKGFKRDANLRMHMRAHGDEYKSSAALSNPLKKDTVDQNNATKPPRKYSCPHQGCRWNKNHVKFQPLKSIICVKNHYKRSHCPKMYVCKRCTRKEFSVLSDLRTHEKHCGDRRWQCSCGTNFSRKDKLMGHVALFVGHSPVISPFSNGDNKLDNHGELQIQFEDR
>gnl_Betvu_v1.2_Bv_007850_gdtm.t1
MVLQEEIYCFSNTIDTAEGGGQPSYLYHGVFGTSVDGGAGSSETPLSSVRFNLSMLREKVNEVESFVNIFKENNPNSAHQPVDQLTSSMAYTSIAFLMQEIIETASSMMLKCQEMALGSTQMGSNNEVPQSMQIPDIGVEEFSTMGVDESNTNSNQEFWGGDSYYNMYIHSTSYNNNHQRSNDGTNASDTAVQEEEENGNQEWDVVEIDAADLLARLIHYCQVCSRGFKRETNLRMHMRAHGDKYKASLNINTGGNNERNKAMKPPRKYSCPQNGCRWNKNHVKFQPLKSIVCVKNHYKRSHCPKMFMCKRCNQKQFAVLSDLKTHENNCGDIKWYCSCGTTFSKKDKLMDHVALFVGHTPLINPSTLQFA
>gnl_Betvu_v1.2_Bv_007870_nesr.t1
MIQETFVPCFTNSTDGDEGIHLAQQQRDALQPSFNNGGAPVFETQSMRSLFSGLSILKQKTDEVESFMSMILNQQVNHYIGQPVDELTSSMAFSSMANLMPDIVQTAISMMRGCEQLAFDSAQAGNTSSTSTMHSDHQEMHTIQKPDDGLFQQLIVEGVDESNNHTRDSFNNLYTHTSKSTVNQECEVSPYAFDVVELDAADLLARYTHYCQICGKGFKRDANLRMHMRAHGDQYKSSLVSNNPVKKTMTSTRKYSCPQEGCRWNKNHVKFQPLKSIVCAKNHYKRSHCPKMFICKKCNLKQFSVLSDLKTHEKHCGNIKWQCSCGTTFSKKDKLMDHVALFIGHTPSINRPIIIMDNQHEVGKYKLCYR
>gnl_Betvu_v1.2_Bv_007880_mscr.t1
MIHQDQVAFPCFTASAVAVANAPSYDGGAEGSQTQLMRSLFYNLLTLKQKVNEVESVAMQAACHSEYYGQPVDEVASSMAVSSLANLMQEIVQTASFMMLSCEQMALVSVQACNSSGSSTTHMRADQESYFMQKPDDGVLDISVGAVNNQGFLGGDDAYNNWYTHETSYNNNCVRVEGSRSTTTRTTSTTTATATTVEEEGSVYQYQASNNMNQESEVLEEAYDVVELEAADLLARYTHYCQVCGRGFKRDANLRMHMRSHGVQYKSSLISNPMNNRSEESKMTTKKPWRKYSCPQQGCRWNKNHVKFQPLKSIVCVKNHYKRSHCPKMFLCKKCNRKQFSVLSDLKMHEKYCGNIKWRCSCGITFFQKDKLMDHVALFAGHSPLSKPLVINSDNTVDNYQHGGVQ
>gnl_Carpa_v0.4_evm.model.supercontig_47.2
MISSSSTSALQIYHQEIFSSSNRVELASSDHQTSHTSSLLYNLSVLKAKVDQVHSLVSILVFPDGNHLQHQLKMVTESTSIAIATMGTLLQEIIATASSIMFTCQQMGPSAISAGNNNNTTSNDHGQLINHQVSNKAPDDHEGGLSSQISDHFHLGKSNKRVQGYYSNDHHADHLQWYSGNNLCLADEVKRYLKEEENNYEQSTNKCYDIIELVTLIY
>gnl_Carpa_v0.4_evm.model.supercontig_47.3
MHMRAHGDEYKTTAALTNPMKHINDVNAVKKISMPRKYSCPQQGCRWNQKHVKFQPLKSIICVKNHYKRSHCPKMYVCKRCNRKQFSVLSDLRTHEKHCGDLKWQCSCGTTFSRKDKLMGHVALFLGHEPANISALAKTGKVEQQATQMELHQS
>gnl_Carpa_v0.4_evm.model.supercontig_66.56
MDTKERLCPDNWGNSSSSGNELYKKVSSDHRSFTGFGLQQNHQKWEDPSFLEYAMRIEPPFQEFNQPSQTQFSLCNQNDQMRILVQENGQENEMLESNKIQDWDPRATLNNLSFLEQKIHQLQDLVHLIVGRRGQTLGHPDQLITQQQHLITADLTSIIVQLISTAGSLLPSARHSLSAANPSGAQIGQLGGVLFPHARGLHGEMQTQNNCGSKVSDSSTKIDPPTNYQVDENHIVEEHELKEEEDVDEGESLPPGSYEILQLEKDEILAPHTHFCTICGKGFKRDANLRMHMRGHGDEYKTAAALAKPVKESSSEPILIKRYSCPFPGCKRNKDHKKFQPLKTILCVKNHYKRTHCDKSFLCSRCNTKKFSVIADLKTHEKHCGKDKWLCSCGTTFSRKDKLFGHIALFQGHTPAIPLDETKTSAGPSGRGENNEARYKVGSINFNFASNTPVLAVSTIMDVKGV
>gnl_Carpa_v0.4_evm.model.supercontig_752.2
MSKHSVPAGFPPEYSVSGAVQNQLERGDLLVSLHNLSAIRARMDSLQQFLSDSVNRDLLIAKPQMDMVSSEIASAIHQTIVNGAALLCCAPPTAPDPNFPATKPDIPLKPTAEKDELGVLDFDIVELDAVELLAEHLHFCEICGKGFKRDANLRMHMRAHGDQYKTPEALTKPGNSSVNQQSGCKTRFSCPFDGCNRNRKHNKFRSLKSVVCVRNHFKRSHCPKMYSCNRCRKKSFSVAADLKSHLKHCGEARWRCSCGTSFSRKDKLFGHVALFEGHMPAVMAAEEEKGDAIAMEEDDDEGVGESGIGLTKGVELGANCSLEDGFEGLFDGFGSIESYCLQDVLESPNGSGI
>gnl_Elagu_v2.0_p5_sc00012.V1.gene890
MDHVQRPTFEASFSMSNQSANINPNQLFTQFGAKSLSGGAGSGQSFHKYSQNLDFSSIWPYDFEQVVKTPDQVAPFANNQMGQTVDWDPRAMLSKLFFIDQKIHQVQDIIHSTIDIEGQFSIQPNELAVKQQLVTTDLTCIISQLISTVGNLLPSINDTLLSNISPVGKIGNTVGSPSSFALNGTLQQNEDFSLEKNVVMQHRDLIRSSTDSGDEGIKPVPVKNHDVKVHKDCVDRENLPLGSYEVLELKKEEILAPHTHFCSICKKGFKRSANLRMHMRGHGDEYKTPAALAKPRNEASSEPVLIKRYSCPVVGCKRNREHEKFQPLKTILCVKNHYKRSHCDKSYTCSRCNTKKFSVLADLKTHEKHCGCDRWLCSCGTLFSRKDKLLGHVNLFPGHNPASSMGDVKASGGTDQGRKIEMITEIDSLEPNFPGNSVDDVDDDPCYFFPLNFDSFKFEGLNDSP
>gnl_Elagu_v2.0_p5_sc00017.V1.gene523
MMLGGTPFFQNNNPQGFRMDEGVEDSILSSSACPNPGAGIHSQTLWYNLSVLRDKVQQVQSLVSLVVSPDPIQQESLALAASGAAAIIQEIIVAASSMMYALQHSAAGDISHPHDMKTSYEGSAQSKGTPDHIDRVFNELEGGRMGILGAATHHGTNSVTPIASAEVDNGHRNKDNSKKPGSPSSNVIELDTADLLAKYTHYCQVCGKGFKRDANLRMHMRAHGDEYKTNAALCNPMKGSRGSIMGQKDDPPFGLPRKYSCPQEGCRWNKNHAKFQPLKSVICVKNHYKRSHCPKMYVCNRCNQKTFSVLSDLRTHEKHCGDLKKSLKFHWLVHVAASFNPQKIPGEKNSRRLFRPLRCSLAPRGSTRDASSLKWSLKETSNAPQLRQSA
>gnl_Elagu_v2.0_p5_sc00049.V1.gene294
MIGSGCRNPGQTSAGIDPSSAARDGDSRPAPMARSDPRLPLLNLSVLGQKMESLSRVLSDSIGRRAPLDDDQLQLVSAEIASAVHQTILNGAALLACSHPVDLAPTSAIDPAAGKLADQIGSDPDPSSSAPDDGDAAEEDGDIVEIDVAELLAEHIHFCEICGKGFKRDANLRMHMRAHGNRFKTLEALSKPPDRDRHQPDDGGGRKLRFSCPSVGCNRNRHHSRFRPLKSAVCVKNHFKRSHCPKMYSCHRCNKKSFSVPADLKNHLKHCGESRWRCSCGTSFSRKDKLFGHVALFEGHLPAVGTEEEEEEKGKEKELVAGGGEDIGRGGDEPVGEEGLDPEFFRRLMKELEGMEGVNWPAR
>gnl_Elagu_v2.0_p5_sc00085.V1.gene41
MDDMLSPSHSLLYNLSVLRDKVQQLETIAAAALSPNPIQQESIAMEISSAGNIVQQIITAASSTAYILQQISLDAAVMSHDLPQHHQTKVLYQQGSTEAMNHVFHNNLEGGRSSSIFSFEVQYHNANQSTNANDHGINNVGSGGNGANTRDHQNMGMPREVEKCKESSQTFSLNGCDGIIEMDAAALLAKYSHYCQVCGKGFKREANLRMHMRAHGDEYKTAAALSNPMKNSGGSMAQKDGGSAQRYSCPQEGCRWNKNHASFQPLKSMACMKNHYKRSHCPKMYVCNRCNHKKFSVLSDLRTHEKHCGDRRWRCSCGTNFSRKDKLMGHVALFSGHTPVTSFLGK
>gnl_Elagu_v2.0_p5_sc00128.V1.gene170
MIGSGSRNPGHPSAGIDPSSIPISAARGGDDSRSDPMASADPGLPLLNLSVLGQRMDFLRRFLSDSVDRRASLAGDQLQLVSAEIGSAVHQTILNGAALLASSQRSGPIPMAAVDPAVGRAADQIVSGPDPASSAVAEEDGDAVEEGDIVEIDAAELLAEQVHFCEICGKGFKRDANLRMHMRAHGNQFKTLEAFSKPPEQDGRRPDGGDGRKVRFSCPFAGCNRNRCHGRFRPLKSVVCVKNHFKRSHCPKMFSCHRCSKKSFSVMADLRSHIKHCGETRWRCSCGTSFSRKDKLFGHVALFKGHLPAVGVGEEELVVGGGEDIGRGGGEPVGGDSFDLEFFERLMKELEGIEGGNWSARQASNRCHMKRQVKKSLLQLHKGKNQSSHMKPRFKKKKILMN
>gnl_Elagu_v2.0_p5_sc00134.V1.gene192
MIPERTPLIPGGTPFFQSNDPRGFQMSNDPQGFQMYEGIESSIPSSSAGLTSGAGTYSQTLLYSFSLLRDKVQEVQSLVTLVVSSDPIQQQQSVAVAASGAGAIIQEIITAASSMMYAFQQVAVGAVPANTGHGSVSHPHGMKASYDGTSRGNGVDDIAHVLNDFEGGRIGIVGAVTHHRTNTTLNPFDGAEYGHRNKDSSNKLKSPSSTTAGDIIELDAGILLAKYTHYCQVCGKGFKRDANVRMHMRAHGDEYKTNAALSNPMKGGGDGSMRHKEDPPFGLPRKYSCPQEGCRWNKKHAKFQPLKSIICVKNHYKRTHCPKMYVCNRCNQKQFSVLSDLRTHEKHCGDLKWMCSCGTTFSRKDKLMSHIALFVGHTPVMNCLPKQQGNLKYQAMQVQMDGRYHILQSSLHIEGYHVSNLRWTPAPKNDSNFHNIVDAELIGIPMA
>gnl_Elagu_v2.0_p5_sc00146.V1.gene200
MDPKLRINSEALAKSSCQMMGDTSRNFNLGQPFIQFNPINLCYGGGPEQTFPEFPPTLGTEARSLYQPEPEVKSANQFKPSPNVNNTILDWNPRLILSNLSFLEQKIHQVQAIVQSIINQESQFSNRANEMFAQQQLVTADLTSIIIQLISTAGSLLPSIKNTLVSTNPSAGQLGSFIGAPTSFGLNVSQQQNAVIPMEVPKASACDKLIDGLNKDSCRKEGSELIKGLHGHGNEDVELIKCLKSDSEGTELASLEDHDVKDSDDGVDGENLPPGSYEVLQLEKEEILAPHTHFCVICGKGFKRDANLRMHMRGHGDEYKTPAALAKPNKESTSEPALIKRYSCPFVGCKRNKEHKKFQPLKTILCVKNHYKRSHCDKSYICSRCNTKKFSVIADLKTHEKHCGRDKWLCSCGTTFSRKDKLFGHVSLFQGHTPVLAVDDAKVLGTFDQARPNEVMNDMVGTLEYNFAGRTLDDVQSLNIKGVDVGTGCFSPMNFDACNFGGLDEFLHPASEVSEGPFSFLPFGSSNLIQGSGQN
>gnl_Elagu_v2.0_p5_sc01791.V1.gene10
MDPKLRRTSESAAKSCAQMMGDRSRNFNLGQPFIQCNPTNLCYGGKHEQTFPEFPSALDTETQSLYQPEHEVKSINQFKPSPNVNNAILDWDPRLVLSNLSFLEQKIHQVQDIVRSIINQEGQFSNRANEMVAQRQLVTADLTSIIIQLISTAGSLLPSMKNTLVSTNPSVGQVGSIVGARTSFGINGSQQQNEVIHMEVPKASAYDDLIEGFNNRGNEGSELIKGLNAQGNEGDELMKCLKSCEGEGTESIPVEDHEVKDCDDGADGENLPPGSYEVLQLEKEEILAPHTHFCTICGKGFKRDANLRMHMRGHGDEYKTAAALAKPHKESTSEPALIKRYSCPFVGCKRNKEHKKFQPLKTILCVKNHYKRSHCDKSFTCSRCNTKKFSVIADLKTHEKHCGRDKWLCSCGTTFSRKDKLFGHVALFQGHTPVLAVDEANVSGISDQVQGNEVINGMVGSMDYNFASSTLDDVQILNIKGVDDGRGCFSPMNFDACNFGGLDEFPRPAFEVSESSFSFLCSGSSNFIQRSGDN
>gnl_Eucgr_v2.0_Eucgr.J00391.1
MRESPQVGHQKDEKPRAHHTLSGNSYDIIELNAEDLLAKYTHYCQICGKGFKRDANLRMHMRAHGDEYKTSAALSNPMKNTDSNRCKANDEQERLRPKKYSCPQEGCRWNRKHPKFQPLKSMICIKNHYKRSHCPKMFVCKRCNRKQFSVLSDLRTHEKHCGDAKWQCSCGTTFSRKDKLMGHVALFVGHSPASSVDLMNPARLVQQKVAPTIMQLHGIAYDRG
>gnl_Eucgr_v2.0_Eucgr.C01587.1
MNTPAAEEAHPAPPEPSGAGGSVPVPVPVPVPVGDGDPRVPLLNLATVSVKMDSVQQFLSQSLRSNALLSKDQMGMVSAEIASAIHQVVVNGAALLACFQNPSPDPEPWRADPKLLPPAPAAVNPVDPAVARPPEVELKDEKDELDADCEIVELDAVELLAEHVHFCDICGKGFKRDANLRMHMRAHGNQFKTPEALAKPDRCVDAPRKTRFSCPFDGCNRNKGHKKFRPLKSVICVKNHFKRSHCPKMYSCNRCNKKSFSVLADLKSHLKHCGESKWKCSCGTSFSRKDKLFGHMALFEGHMPAVAIDDEEKASGFVPMEEDDEDEDAKIEDEELASNSVDSGFFDGLLDGFGSLDNFSFQDVLNGMGSGMQEFPRV
>gnl_Eucgr_v2.0_Eucgr.C01586.1
MNHPISGADRPFPPGPAAADGNAAAEDPRVPPLLSLAAVRLRLDSVRRLLAQSLGSNTLLSKDQMDMVSAEIASAIHRIVVDGAALFSSSRGSGSDPEPERSYPKLPVRSPVNPPAAKPPEVEVKAETDEAELEVELESDCEIVELNAAKLLAEHAHFCDVCGKGFKRDANLRMHMRAHGNQFKTPEALAKPERCADAPRKTRFSCPFEGCSRNKGSNKFRPLKSVICVKNHFKRSHCPKMYACNRCNKKSFSVLADLKSHSKHCGQSRWRCSCGTTFSRKDKLFGHMALFDGHMPAVAGDHEEKASASGVVAMEDDGDENAKVEEEELAANSVDGGFFEGLLDGFGSLDGYSIQDLLNGMGNGMQGFPGVQH
>gnl_Eucgr_v2.0_Eucgr.F02627.1
MDLKMDLEERLRAETWGKPSSVNDLPQRVPPDRQTQFPNFASHKNLQKREDQDPSISNYGMRIEPSFSEFNRPSECQPPLPSNPISQDRGVQMNDILQLGKTQEWDPKAMLNNLSFLEQKIHQLQELVHAIVGRRGPVLGRPDELVAQQQQLITADLTSIIIQLISTAGSLLPSVKNSLSSASTPPIRQLGQLGGILNNSGSGIGLDSNLVLPSQGGSKVPDQSNQVDPMDQSAIDNLEDHESKDDEDGDEGENLPPGSFEILQLEKEEILAPHTHFCTICGKGFKRDANLRMHMRGHGDEYKTPAALAKPHKEAGSEMMLIKRYSCPYAGCKRNKDHKKFQPLKTILCVKNHYKRTHCDKSYTCSRCNTKKFSVIADLKTHEKHCGKDKWLCSCGTTFSRKDKLFGHITLFQGHTPAIPFDENKGGLSLQGEHNEDTNKVGNVSFSFGSSTPSSGGVQNIMEDVKGNVDDPSSFFSPLSFEASNFGGFNEFTRSAFDDSEGAFSFLLQASCNYTQKNGGQSSSNNLE
>gnl_Eucgr_v2.0_Eucgr.B03926.1
MYGVTGHEDIGVVTSSSMDNNAASSTSPADTHSNTLLYNLSLLKDKVHQVQSLISVLVSPPQIAGQSTATTSMAIASMVTSIQELIVAASSMMYACQQMSNASASSADNPTSRQELIPRQQEQQQQQQQQQQHRIKPVGHGGLLSHHHSQPTGIYASDQTFDWFADNSYVSSPAMGNNNSGNSNRNNSSRPGQNGRDQALPQPCGGQRGHNEGSTQGTSLKSGSSNFDIIELDASELLAKYTHYCQICGKGFKRDANLRMHMRAHGDEYKTSSALSNPLKNSSGSNNSIGADEKECPMKTPRKYSCPQEGCRWNQKHAKFQPLKSMICVKNHYKRSHCPKMYVCKRCNRKQFSVLSDLRTHEKHCGDLKWQCSCGTTFSRKDKLMGHVTLFVGHSPMINLTKPGKVDGQAASHNVKADR
>gnl_Manes_v6.1_Manes.04G012700.1
MISEGGSCFLNASQAGLQMYPGSEDVVSTSIEASSSSEHHSNSLLYSLSILKDKVHQVQSLVSIFISPNDHHHHNLTQQPESTSLAIARVGTIIQEIIVTASSMVFTCQQMAIGSAPTNNGTTDELHQEAQVHKVEENGLLQTNFDGNNVAQERGQSSFLSSETLEFWCSDNYNSRGMLALESNQKVERKVFSQEKSEKSAQGKSLLVKNYDIIQLDAADLLAKYTHYCEVCGKGFKRDANLRMHMRAHGDEYKTIAALSNPMKNTSSSAIMGDNNESWSTKLPRKYSCPQEGCRWNQKHAKFQPLKSMICVKNHYKRSHCPKMYVCKRCNRKQFSVLSDLRTHEKHCGELKWQCSCGTTFSRKDKLMGHVALFVGHTPAIASSPKPSPGVENRQAN
>gnl_Manes_v6.1_Manes.02G190700.1
MDHKDRLCQETWAKASSSGNELAKKVCTKKPSFTNFNFHSHQYQQKWEDTSIFGIRTGPPFQEFNPQSENQSFIPSNPNDHIKIVDRDVSQSNETLQINKIPDWDPRAMLNNLSFLEQKIHQLQDLVHLIVGRRGQVLEQAEELLAQQQQLIIADLTSIIAQLISTSGSLLPSVKHTLSAITSPVGQLGGILFSSETVMSNSLQPQRSNGSKVSDQFNRMDVTGNCGTERNYSVGEHEMKDEEDAEEGENLPPGSYEILQLEKEEILAPHTHFCTICGKGFKRDANLRMHMRGHGDEYKTPAALAKPNRETSSEPVLIKRYSCPFAGCKRNKDHKKFQALKTILCVKNHYKRTHCDKSYTCSRCNTKKFSVIADLRTHEKHCGKDRWLCSCGTTFSRKDKLFGHIALFQGHTPAIPPDETKGPSGPSDKGEDNDVASKVASRNNSFGSSGATVSEAQNIMDVKGGVDDPASYLSPLNFDACNFGGFQEFSRPPFDDSESSLSFLISSSCNYNQKTGGESNSNNLH
>gnl_Manes_v6.1_Manes.12G133700.1
MSNPSESAAFPTGYSFPPSTADPRVPLQNLSMVRVRMDSVQQFLADSVNNNNLMSKGQMEMVSAEISSAIHQIIVNGAALLACSQSVVEPPTAGKLAERLSDPPDPKFAAELSNSLEDNSDKGNQPAVFSLKVEERDDFDVDCDIVELDAVELLAEHVHFCEICGKGFKRDANLRMHMRAHGNQFKTPEALAKPDKGKESSAAATRKTRFSCPFEGCNRNKKHKKFRPLKSVICVRNHFKRSHCPKMYSCNRCNKKSFSVVADLKSHLKHCGESRWKCSCGTTFSRKDKLFGHMALFEGHMPAVVGEDDDRAKSDVAAMEADENGEGTIEEGDQLQGNSVDNGLFEGLLDGFASIEGYNLEDVLESARNGWGSEMEGLCGGTERS
>gnl_Manes_v6.1_Manes.18G099800.1
MDHKDRLCQETWANSSSSGNELPKNISTQKPSYANFNFNAQQHQQKWEDTSIFGVRTNSTFQEFNPQSETQSLLPSNNNDHIKIPDRESSRINETLQTNKVPDWDPKAMLNNLSFLEQKIHQLQDLAHLIIGRRSQVLGRPDELLTQQQQLITADLTSIIVQLISTAGSLLPSVKHTLSVAMPPAGQLGGVLFPSGAGMNSSLQPQYSSASKVSDQSNQMDIAVNCGTEQNYSIEEHEMRDEEDAEEGENLPPGSYEILQLEKEEILAPHTHFCTICGKGFKRDANLRMHMRGHGDEYKTPAALAKPNKEASSEPVLIKRYSCPFAGCKRNKDHKKFQPLKTILCVKNHYKRTHCDKSYTCSRCNTKKFSVIADLKTHEKHCGKDKWLCSCGTTFSRKDKLFGHIALFQGHTPAIPPDETKATPGPSDKGDENEVANSVGSMNYSFGSGGANGSGAQDIMDVKGGVDDPASYFSPLNFDTCNFGGFHEFPRPPFDDSESSFSFLISGLCNYSQKTGGESSSNNIH
>gnl_Manes_v6.1_Manes.11G152600.1
MIISEAASSFPDVSQGDFQMYPGGEVVVSTSLEASSISESHLNSLLYSLCLLKDKVHQVQSLVNIILFAPNDHQTQPESTSLATARMGNVIQEIIVTASSMALTCQQMAIASNSAPANNNNTDELHQAAQANKVEENGILQPNFGGNNIGQDREQSFFSSETFESWYGENYNNRSNQIQKVERKGFSQGGTSENTAEGKSFVKNYDIVELDAADLLAKYTHYCQVCGKGFKRDANLRMHMRAHGDEYKTNAALSNPMKNSSMGDNNNNELWMKLPRKYSCPQEGCRWNQKHAKFQPLKSMICVKNHYKRSHCPKMYVCKRCNRKQFSVLSDLRTHEKHCGDVKWQCSCGTTFSRKDKLMGHVALFVVGHSPAITSQNHHVD
>gnl_Medtr_Mt4.0v1_Medtr2g084360.1
MFPMVTEDLTPLPNLERISSSTLPSNSLLFNLSTLKDKLNQVQNLVGVILSPNQQDSSTSMALSTTNSTIQEIIVTSTSMMFTCQQIALSFPQGTTSIKCTNQEFQKQQSNIQSNFGNNDTIIDLRGQSIFSNNESEPLDWFGESYNSNINYRLKDDIDDQRVDHEISETNNSIRESNEDISTKNNSDNCNTLTHF
>gnl_Mimgu_v2.0_Migut.N02542.1
MNTVESSCYPNMYGVVSDNQEVISSSNPNSFLYNLSILKDKVHQVQSLASIFMSPDNLPPSDSTAAVAIPTMGTLIQEIIVTASSMMFSCQQMSLIYGAAADGGDPAMEREEPSAAFFSDHWYVEGYSNIGSSNSNFEEGNNCGRELTPKRERNEGMTRGVISPAKDNYDIIELEAADLLAKYTHYCQVCSKGFKRDANLRMHMRAHGDEYKSAAALSNPLKNSTPAAAGGEPPCDISAAAAAPQQRKYSCPQEGCRWNKKHAKFQPLKSMICVKNHYKRSHCPKMYVCKRCNRKNFSVLSDLRTHEKHCGDLKWQCSCGTTFSRKDKLMGHVALFVGHAPATVNSLVKMGNGGAASNSSQMQLDNSFR
>gnl_Mimgu_v2.0_Migut.L00137.1
MSFPGDIRHTPAATKPPSTSSAAAAAAADPRVPLMNLSGVQARMDILQRFLSDSVNSNTLLGQPQMDMVSSEISSAIHQIIVNGAALLSCTPPLSFVYKQEEKVSNPGHPDPNPVQIVKDPKVEIHVADEAAAAASAADDHDIIEMDAVELLAEHVHFCEICGKGFKRDANLRMHMRAHGNQFKTAEALAKPEKVVGGGGGDSIGRRTTRFSCPYVGCNRNKQHKKFRPLKSGVCVKNHFKRSHCPKMYSCNRCNNKSFSVVADLKSHLKHCGESKWLCSCGTTFSRKDKLFGHMALFEGHMPAVNDELVAGGEDEDKETGRNMEEGNNGIFEGLLDGFDSIEDCCFQDHTMNPSSSLDNLDDCGMEGFFNF
>gnl_Mimgu_v2.0_Migut.C01241.1
MSDFQDEQIHGSHESNNMQDFDTKAMLNNLSFLEQKIHQLQEMVHLIVRQRGQADAILVQQQQLITADLTSVIVQLISTAGSLLPSLKTTLSSENPIGQFVANHHSAKVSDNNNNNNVVSHKIEDHSDHEMMKSDEDADEGENLPPGSYEILQLEKEEILAPHTHFCTICGKGFKRDANLRMHMRGHGDEYKTPAALAKPNRESISDHPILVKRYSCPYIGCKRNKDHKKFQPLKTILCVKNHYKRTHCDKNYTCSRCNTKKFSVIADLKTHEKHCGRDKWLCSCGTTFSRKDKLFGHIALFQGHTPAIPVEESKGFSGPPDRGQCSGVDQPEVNFKFDTPSTSACRNVIMDDDPTSYFSPLDYEFPRSTFEDSESSFSFMLSESCDYLPKNGIYNGLNDME
>gnl_Musac_v1_GSMUA_Achr1T15330_001
MDAQRRDLLYHLAVLNEKVQQVQSLVGLVVSPELLRQEPLDAVVSGARSLVQEIIVAASSMMHALQQQQQQEEEKEEEEEEENEAVGYEATGAALDHDLHRLLDGVLECSVGGEGGSRCEIVEVDAADLVAKYTHYCQVCGKGFKRDANLRMHMRAHGEEYKTITALAKGAPPPVAGAARRYSCPQEGCRWNRKHAKFQPLKSMVCVKNHYRRSHCPKMYVCNRCNRRQFAVLSDLRTHEKHCGDLRWMCSCGTTFTRKDKLMGHVSLFLGHTPLPNCLAK
>gnl_Musac_v1_GSMUA_Achr11T02230_001
MDDILYSSAGAAASGTDQITSSHALLYSLSVLREKVQQLESCVSMMTSPNRTQQESIAMGVSCAGIMIQEIILAASSLSCTLPQVGPSTAVAYEEPPPSDMKVESATAWMDHSSNNSLGITRKDDFFSSNNPSANSAIDVDNGSVTRDQIRKVKPPLDRAGMRKECSQGLSSNGYTIIELDAADLLAKYTHYCQVCGKGFRRDANLRMHMRAHGDEYKSAAALANPTKSSRSSSSGVALKYSCPHDGCRWNRKHAKFQPLKSVVCAKNHYKRSHCPKMYVCNRCNLKQFSVLSDLRTHEKHCGDLRWRCSCGTNFSRKDKLMGHVALFVGHTPEPCRLRD
>gnl_Musac_v1_GSMUA_Achr6T18840_001
MLSNLSFLEQKIHQVQDIVRSIISHEDQFLDQANELAAQQQLVTADLTYIIIQLISTAGTLLPDIKNALLSTNPAVGRPGSNQKQHEILPVEVAKASQYDSLIKDLNSCGGKEDELIKCSNNSGVEASEPIPIEDHDTKDNDDGMDGENLPPGSYEVLQLEEEEILAPHTHFCLICGKGFKRDANLRMHMRGHGDEYKSPAALAKPSKEASIEPQPLRRYSCPFVGCKRNKEHKKFQPLKTILCVKNHYKRSHCDKSYTCSRCRTKKFSIIADLKTHEKHCGRDKWICSCGTTFSRKDKLFGHVALFQGHAPAIPMDDAKVLVTSDKAQVSEASSGMPGNMGYNFSGNTSLDAQSPDIKGVDDGHGCFSPMTLDACNIWGLAEFPHSAYEVSESTFSFLATGSCSSIQRNGEN
>gnl_Musac_v1_GSMUA_Achr10T15970_001
MSSESRNLNQNQRATEFDARETEQSLPKFSSHLDNSFHQSNQAQRVAMNWDPRAVLNSLDILGQKIHQIQDIVRSTLSDERQLSIQPNEFAAQQQLINTDLTCTIIELISTAGTLLPLIKNALASGINSSGQIDNDVKDNEDGVSGENLPLGSYEVLQLEKEEILAPHTHFCAICGKGFKRDANLRMHMRGHGDEYKSPSALAKPTKEGSSEPVPIKRYSCPFIGCKRNKEHKNFQPLKTILCVKNHYKRSHCDKSYTCRRCNSKKFSVMADLKTHEKHCGSNKWLCSCGTTFSRKDKLFGHIALFQGHTPALSMDEVKSQGMSVQGQSDEVMAKEEDIDYLISGNVIEDTNFSGLNGTDNDLGYFSSMNFDSFTFGGIDGLQQPSFDTSESLFSFHK
>gnl_Musac_v1_GSMUA_Achr10T30400_001
MNGSGGRNPGQEPFLPLGGGGGDPGGAPLASHDPFLPLLNLSALGQKMDSLRRFLSDAIDSRTVIGDDQLQMVSSHIASAVQGIILNGAALLASSQPLNPSPSFAAAGGPTSRDAPPTSDPAAAIGEEDDIVEIDAAELLAEHVHLCEICGKGFKRDANLRMHMRAHGDRFKTLEALSKPDREVRPSDGGEAVPGRRVRFSCPYPGCNRNRAHKKFRPLKSVACVKNHFKRSHCPKMYSCHRCNKKNFSVVADLRSHLKHCGMTRWRCSCGTSFSRKDKLFGHITLFEGHMPAVEVGAEEEVKKKGVILEWKDALASLCEIHQRCFVISGQRQGDRTHFGAFSRIFHLDLS
>gnl_Musac_v1_GSMUA_Achr5T01170_001
MLSNLSFLEQKIHQVQDIVRSIISQEGRANELAAQQQLVTADLTYIIIQLISTAGTLLPNIKNALLSATPPVAQTDHDIKDYDDGMDGENLPPGSYEVLQLEKEEILAPHTHFCLICGKGFKRDANLRMHMRGHGDEYKTAAALAKPSKEASSEPAIIRRYSCPFVGCKRNKEHKKFQPLKTILCVKNHYKRSHCDKSYTCSRCKTKKFSVIADLKTHEKHCGRDKWICSCGTTFSRKDKLFGHVALFQGHTPAIPMDDAKVSGMSDHVQVGETTNGMVANMGYNFSGNASDDAQSLDIKDVDDGQGYFSPMNFDACNFGGLDEFPRSAYDVSESPFSFLSTGTCTNIFLFACGGHYTSFPKQKKKTIYDLLKGSSLFRSLPTLFIETCAFIN
>gnl_Nelnu_v1.0_NNU_025896-RA
MSRPCHEDAGIDNNGLQSVELAQFPPYQECNPRFFLNNLAFLRQKVHDLQGVVRSMCIQGGSDVAAATRRQLVVAEIGSIIAQMISMARRLLHTDQQIEDQNARPEVNTVIVAHLSNLLGDTMGLGAQDLRQIKGKGSADGTNIDPGHCDRLVEEEKLDNSAQEVESGSSTDADGEGEEEKVPSPGYEVLELHKEEILALNTHFCLICGKGFKRDANLRMHMRGHGDKFKTPEALANPNKRAKLELVQPRRYSCPFEGCKRNQKHEKFRPLKTILCVKNHYRRSHCDKSYICSICNRKKFSVASDLKTHEKHCGKDDWKCSCGTSFTRKDKLFSHVALFHDHTPLPSMDKLRGCRISDKGPKVKTKETHVGVSSTTPSRSSGFNSIVISREDFVPDQPVPPMTQSLLLRGFTEPDGTNSTSE
>gnl_Nelnu_v1.0_NNU_007305-RA
MDLKGRRCSEAWPKSRLGNDSLKTLTLDLEPFNQFNSLQQNQKWNGPDNFDYGYRIATSYSEVNPLPAPLSSNPDNQIKTPSQVDKQTIEALISASKLQDWDPRTMLSNLSFLEQKIHQLQDLVHLIVGREGRAVGRPDEIEAQQQQLVTADLTSIIVQLISTAGSLLPSVKNTLAANPFVGQLGSSSGVGFPHILDANDAMQQDNGGSKVSDHSDQIEPPSNCRHEQNNGGQSNPLVSTIEEHDPKDEEDAGEGENLPPGSYEVLQLEKEEILAPHTHFCMICGKGFKRDANLRMHMRGHGDEYKTPAALAKPQKESNSEPMLIKRYSCPFAGCKRNKDHKKFQPLKTILCVKNHYKRTHCDKSYTCSRCNSKKFSVIADLKTHEKHCGRDKWLCSCGTTFSRKDKLFGHIALFQGHTPALPPEENKVSSGASDLGGSSEVTETTQVEPTGFNFSSGTSNVGSIQDDVDMKGNVDDPTGYFSPLNFDTCNFGGFHEFPRPPFEVSDSSFAFLLSGSCNYISKTGGASGSDALE
>gnl_Nelnu_v1.0_NNU_014044-RA
MISEVTSCFQSGSQGLQMYGVGVADDVISSSLEDSSVAETQSSALLYSLSVLRDKVHQVQSLVSLVISPNNQAQPESTAMAIAGMGTLIQEIIVTASSMMFTCQQMALGSTTVNNSSCHELHQHQHVKASPGGVLPQPTGTGGREVQMGEGSDQRGFFAAGQQHLDWYGDNYNSNTNNSSNNNVKPGITISNSNTTTTYNNDVGEKELPNGVESDGGLHDFSPKNCDIIELEAADLLAKFTHYCHVCGKGFKRDANLRMHMRAHGDEYKTSAALSNPMKNVSNSSMGYKGYSMKLPKKYSCPHEGCRWNKKHAKFQPLKSMICAKNHYKRSHCPKMYVCNRCNQKQFSVLSDLRTHEKHCGELKWQCTCGTTFSRKDKLMGHVALFVGHAPAVNSMMKQGKLDHHHHHHQAVQIQ
>gnl_Nelnu_v1.0_NNU_015270-RA
MLDSDRYFLHSPGGCSAGGHEIAAAEANLSCVSTGHGVGFQMIPFSSGDPRIPLFNLSLLRQKMDSLQEFLSDSVKRNTFIGKNKMDMVSTEISSAIQHVIVNGAALLACYQHQPPDHNLASSQVLEPSGVRPMAGRVPFQPDPLAPGSSLATSSKASDSSYLIAGKVHPKTQPITVETMKGSRSNLTPGTLPTNPDLETPMTISLGSEEMTSTKFSPAISDEGIKTEIDDEGGEIVEIDAVELLAEHIHICDICGKGFKRDANLRMHMRAHGDQFKTPEALAKPDRLAGVKRKIRFSCPFVGCNRNKSHKKFRPLKSAICVKNHFKRSHCPKMYSCNRCNKKSFSVVADLKSHLKHCGEPKWRCTCGTSFSRKDKLFGHMALFEGHMPAVVAEAYEESKEAVVMDDDEDLEDAEEEGEEYEETQLREGDAAASCSGYDLFEDLLDGFVPTDDDSFKDVLGSPSLVAGMDDIFQI
>gnl_Nelnu_v1.0_NNU_023462-RA
MISEATSCYQNVSQGLQMFGMADDVASSSLEESSVAETQSNALLYSFSHLRDKVLQLQSLVGVVISSNQGQPEAAALAIAGMGTLIQEIIITASSMMFTCQQLALGSTGVNNINSHELHQRHVKVSNSSGEAQPAAAACGREVQMVEAERSFFTAGEHLDWYGDNCNNETHTSNNHKHSITISSSNTTTTTNNNNDADAGEKELPHGVESNGGLHGFSPKNCEIIELEAADLLAKFTHYCQICGKGFKRDANLRMHMRAHGDEYKTSASLSNPMKNANNSEECREYSTKLVARKYYSCPQEGCRWNRKHAKFQPLKSMICVKNHYKRSHCPKMYVCNRCNQKQFSVLSDLRTHEKHCGELKWQCTCGTTFSRKDKLLGHVALFVGHAPAVSNNKVRFKGAMDRS
>gnl_Orysa_v7.0_LOC_Os08g44830.1
MASAERRIRMWWRTAGRPKHLWGRRSMLYMGHSRIYMDRYYDPIELHGQPPPLLMIPGGGGGGGGGGISPYLVQSQHGHGGGVDGMEMEEGGGFMGEQPQCHPLLYNLSVLKDRVQQLHPLVGLAVAHNAHAHGPLDVSAADAIIQEIVAAASSMMYAFQLLCDLGTAPTTAPSQETAAASAVVVKNNDHAADAGQMEDDHLMQQQWQQNGSRQHDYSSHAHAPPVFHSETAAPAGATSATDTIIELDAAELLAKYTHYCQVCGKGFKRDANLRMHMRAHGDEYKSKAALSNPTKLLAKGGDETMAAAARKYSCPQEGCRWNRRHAKFQPLKSVICAKNHYKRSHCPKMYVCNRCGRKHFSVLSDLRTHEKHCGDHRWLCSCGTSFSRKDKLIGHVSLFAGHQPVMPLDAPRAGKRQRSSSASVAGNIDDTTGIGMGAA
>gnl_Orysa_v7.0_LOC_Os04g08290.1
MNPQEFQFFQGVEQEMLLLSHGGGGAAAAASDDVLAYHVGVLRDKVQQLEPLVGMVVVSPAAPHGQLRRDAAAMAASSACSVLQEITAAASAVAHRLEQANAASSASFRRGVAFADDAHAAGGVQMFAAGAHGGGQGGDDEAGASLFHHHGPPAVGAPTVFRAGATTTAAASSSGGGDDDGDGDGEVDVVELEASYLLARYTHYCQVCGKGFKRDANLRMHMRAHGDEYKTAAALTSTGAGMRAAARRCSYSCPAEGCRWNRRHPRFQALKSVVCAKNHYRRSHCPKMYVCGRCGGKQFAVLSDLRTHEKHCGELRWLCSCGTFFSRKDKLMGHVALFAAGHAPVPVAPEASPSTTTTGTTTDRSRTGLID
>gnl_Orysa_v7.0_LOC_Os01g65080.4
MDSGLGRSSETSLKALPSMASNATRNTDPDQQGVRFSSMDQPPCFARPGQSFPAFPPLFGVQSSSLYLPDDIEAKIGNQFESNPSPNNPTMDWDPQAMLSNLSFLEQKIKQVKDIVQSMSNRESQVAGGSSEAQAKQQLVTADLTCIIIQLISTAGSLLPSMKNPISSNPALRHLSNTLCAPMILGTNCNLRPSANDEATIPDISKTHDYEELMNSLNTTQAESDEMMNCQNPCGGEGSEPIPMEDHDVKESDDGGERENLPPGSYVVLQLEKEEILAPHTHFCLICGKGFKRDANLRMHMRGHGDEYKTAAALAKPSKDSSLESAPVTRYSCPYVGCKRNKEHKKFQPLKTILCVKNHYKRSHCDKSYTCSRCNTKKFSVIADLKTHEKHCGRDKWLCSCGTTFSRKDKLFGHVALFQGHTPALPMDDIKVTGASEQPQGSEAMNTMVGSAGYNFPGSSSDDIPNLDMKMADDPRYFSPLSFDPCFGGLDDFTRPGFDISENPFSFLPSGSCSFGQQNGDS
>gnl_Orysa_v7.0_LOC_Os03g62230.1
MMMSSSADHFSNNNNNQAMYLEQDEDFSQMIMELCDFDASSTTQARHGGEAAAAAAGNARAVLTYLTFLEQKIGHLRGIISSTPNPPPQIVAAELSCIVVQLVSISKNLAAARRGGDDADADAKHDGSSDADEGADGDGERAPPRGSYEVVQIEKEEILAPHVHFCGVCGKGFKRDANLRMHMRGHGEEYKSAAALAKPGGSPSRSPAAADAAARRRFYSCPYVGCKRNREHKSFQPLKTPTCVKNHYRRSHCDKSFTCRRCNVKRFSVVADLRTHEKHCGRDRWVCSCGTSFSRKDKLFAHVAIFDGHSPALPPEDYDDDAASGQLPHAAGEAVGRTVDTNRFFSDGLMIKGSMEDERGSLSPMGLDYCEFDGIDLFAAAAFDF
>gnl_Orysa_v7.0_LOC_Os02g36360.1
MKSTTHLLAGGGGGGSVAPPTAATAPTLAMEVGDPSGALVGGAGGAGAGGGDGDARDALLRLVALGDRMAAVRRRIAASISGESGPLSSSDIHSVSSEISSAAHLVVLNAASLLSSTVASLPAPPPPPATTVQELPPVVVSVPQEPPQEAAKGDGDYDVVELDASELLAEHVHFCDICGKGFRRDANLRMHMRAHGDRFKTLDALSRPGQPKPPAGREVRFSCPYAGCNRNRAHRRFRPLKSAVCARNHFRRSHCPKLYACERCGGKKRFAVLADLRSHLRHCGEEAQWRCSCGTTFSRKDKLFGHLALFEGHTPAIAEPNKGVATAAAEASISMMEEGGVEANCDREEDEEGGFDPKFFQEWMEELRGGAVAPNWSAPSEAGH
>gnl_Orysa_v7.0_LOC_Os12g07280.1
MDRDQMTNTMRDQAANLTSMNPLFYPFMADDALLGMAPPPPQQLLPSVSIQHMDWSPDTMLDNLTFIEEKIRQVKDVIRSMAGRRASSSSAATPEQQLVNADLTCLIVQLISTAGSLLPSLKNSSFLSRTTPPPAAAAGAAQAVSLAAGESSSSARNNETNREDEEEQMGSPDYDELFKVWTNGGAMDECVGAAGDEQDARENPAAAAEEEKYEVLQLEEDEILAPHTHFCGICGKGFKRDANLRMHMRGHGDEYKSAAALAKPPPPPEGEEQPPQPERRYSCPHAGCKRNRMHASFQPLKTILCVKNHYKRSHCEKRHVCGRCGAKRFSVMADLKTHEKHCGRDRWLCSCGTSFSRKDKLFAHVALFQGHAPALPPPPPPPTSGRRRHKQEEPEFTWGGGGGNEFLDVKGIAGVGSGSGGGDEFFSAGSFGAMDFGFGQLDASLAMLLPSEQFAGDHQEENGDK
>gnl_Phavu_v2.1_Phvul.005G130100.1
MISRATSSFQNHQGLRMFSDPEDLVSPSVESASASHSSTLLFNLSILKDKVGEVQTLVGVILSPNESLPESTSMAISSMNSTIQEIIVTATSMMLTCQQMALTTTPSGTNDTNTCTNKLHQLNKLLPHSNFGTNRSVLGNIGIDISDHHQGLFSSTESEALDWFSESYNNNEDNSNIISKTKEDDPSVVVSENNMIISRGGEEHEPNEEWYNHRGLSPKNSDIIELDAADLLAKYTHYCQVCGKGFKRDANLRMHMRAHGDEYKTNAALSNPIKNMGKLEGESEILMSLKPKRYSCPQEGCRWNRKHAKFQPLKSMICAKNHYKRSHCPKMYVCKRCNQKQFSVLSDLRTHEKHCGDLKWQCSCGTSFSRKDKLMGHVALFVGHQPAITNIALSSYSAKLEQHTLQMQIDGSSR
>gnl_Phavu_v2.1_Phvul.011G086600.2
MMPKATSTSTNDFQALHMFPVNEYLVSSSLELSSSSASHSSTSLLCYLSLLKDKLGQLQNLVDVFVSPQHNLPESTPMAISTMNSTLQEIIVAATSMRFTCQQMTLGSSSGTSNIADELHRNQNQQQLDHDRLLSLSPHHPSNFGNNNRGMVSMSSISMSSDMIKGQSDFLSSIEGGALDWFAESYNNNNSGDCNIKDEEADINVMVESDIIELDAADLLAKYSYFCQVCGKGFKRDANLRMHMRAHGEEYKTTAALSNPMKSRDSLLGEGSSTKKFSCPQEGCRWNQKHAKFQPLKSMICAKNHYKRSHCPKMYVCNRCNHKQFSVLSDLRTHEKHCGDPKWQCSCGTTFSRKDKLMGHVALFVGHTPAIHGFSRYVR
>gnl_Phavu_v2.1_Phvul.004G084300.1
MDTNGSLRANTWARSSSLTSDPLSFPGFGLQNNQPKWDDPSNSDYGIRAEVPFKEFNQPSQTQSPLPCNSNNEIEIPNQENCHLNESSQTSTLQDWDPNVMLNNLSFLEEKIHQLQDLVHLIVHQKGVGQPNELVTQEQQLVTTDLTSIIIQLISTAGSLLPSVRHNLANAASLFGQIDQLRGTTVPSGTGGSSSCIQPQNNGAKKVSDQSMQTDLPNNCEMEPNYNMAEQELKDEEDVDDGENLAPGSYEILQLEKEEILAPHTHFCTICGKGFKRDANLRMHMRGHGDEYKTPAALAKPHKDSGSPKLIKRYSCPYPGCKRNKDHKKFQPLKTILCVKNHYKRTHCDKSYTCSRCNTKKFSVMADLKTHEKHCGKDKWLCSCGTTFSRKDKLFGHIALFQGHTPAIPLDDNKGVAEPPNHDSKENSKVGNTNFTFGSSPSNGNEVENGMDVKGNNSDDPISFFSSLNFDTSFGGFNEFTRPLFDDSEGSFSFVMPGSFKSGGESSADNLL
>gnl_Phavu_v2.1_Phvul.007G090500.1
MDLEGGLCANNCTRSSSLTSPGNGLQTNLSSDPPSFYGLEIESPFNTFNPPSPPIQSVLPGQSNTDIEIPDQENCPLSDSSNTTKLQDWNPSAMLNNLCFLEEKIHQLRDLVHLIVNKKCQPFGQSHELVTQEQQLVTADLTSIIVQLISTAGNLLPSVRHTLTNTNPLVGQMDQLHGINLPFGSEPSSGIRPQNSSGNKLFGKSTPNDRPNPCEMEQNYNMEEHEPKDEEDVDEGESLPPGSYEILQLEKEEILAPHTHFCTICGKGFKRDANLRMHMRGHGDEYKTPAALAKPHKETGSEPKLIKRYSCPYAGCKRNKDHKKFLPLKTILCVKNHYKRTHCDKSYTCSRCNMKKFSVMADLKTHEKHCGKDKWLCSCGTTFSRKDKLFGHIALFQGHTPAIPLDDIKRVAEPPDPQNRECSNKVGSVNFCFGSKLSSENGVQNMMDMKGNIDDPMNYFSSLNFEGCNFGAFNEFPQTPFEDSEGSFSFLMSGSFNYAPKFGGGESSTDNL
>gnl_Phavu_v2.1_Phvul.001G252500.1
MSNSNHPNADPTLKFKSQDPNTTANPQLPLQNLSQVRTRIDSLQHFLSQSINTNTPLTTDQINMVSTHIISSIHQIIVNGAALVTYSQHSYAAVTPDASPYPKPEPSAAYKHKQLLDSKLEPPEDDDGAEDDVVDCEIVELDAVEILEEHIHFCEICGKGFRRDANLRMHMRAHGDQFKTPEALAKPSETGAARRAMRFSCPFEGCNRNKLHRRFRPLKSVVCLKNHFKRSHCPKMYSCTRCHRKHFSVLSDLKSHAKHCGECRWKCTCGTTFSRKDKLFGHIALFEGHAPALACDEEDKGKQVVSDDENPRLTSESGFGLVNCFGDEELPEGFFDDFGSIDDYCLREVLGFPSN
>gnl_Phavu_v2.1_Phvul.002G256900.1
MPNTTQHFPNKNNINFPNDSLHVSLRNLSQLSTRMDSLQTFVSQSIQSHTLLTHHQMNIVSNEILTAIRHVITNGAALVAASENVLPLSDTPTSDSPNLTSDETSVVELDAMELLVQHLHFCEVCGKGFTRDANLRMHMRAHGDEFKTPDALVSRARGETRTKATRFSCPFEGCNRNKTHKKFRPLKSVLCLRNHFKRSHCPKTLSCERCRKKSFAVLSDLRSHVKQCRGEATWKCSCGTTFSRKDKLFGHVALFEGHLPMLEEEKETSVVAAAAAAKGLVKENDGGLDGLPEGFFDGLDEFGFGSSEITSSPEETWPAFRLPTNNLNGNSHF
>gnl_Phypa_v3.3_Pp3c26_4140V3.1
MQGGNQQQLSIPSSDSLIAFALLSQQLRQSSNNSPQFPHQNHTMPSSSLGFSLDANVQKQAYPPQNYQPHAQLLPIGGGGGGQVNGGTRTGERIGKIFQNLQRRNLASNFDQQQLSSQMMNPNILENLSSQLMVDQNVLSIMEHLSMLQDRILQLQALVPLISHTANSQIEGNAVAQQQAASAAVVSIVSQLAVIAIGLLPQSVEHTAGQVNPSTDLPLSQLLQASLGQDPNFFQQDTVGGQSRVPQRVTSLGNAIANGYGTSQTTVSGLGGLDNARFPSDSCGPRFPSGGGGFPNLNNEGDIPGQQNVSGQHPVVSSGSEAILPNQISSGLGKEHGSIAGGEKRRRVANSDFNPLDNSLAAGANNLVCSEFGGMDAGLENLNNDSRSDVDSVGDDGDVDPETIVSGSFDLVEMDASEILAEHTHFCEICGKGFKRDTNLRMHMRGHGDEYKTSAALARPDKDSPDTTVTRLRRYSCPCVGCKRNKKHGKFQPLKTILCVKNHYRRSHCPKVLTCQKCMTKKFSVVADLKTHEKHCGRDKWQCSCGTRFSRKDKLFGHIGLFAGHVPVVPLHELDGGNGGSINSGADYQGSPNPVPFGSDNKGSRRLFD
>gnl_Phypa_v3.3_Pp3c4_17700V3.1
MQGASQQQSSSPSNDSLLTFAFLGQHLRQFSNTVPLHPHQNQLLQSLPLDFALGVNAQEQAQAHQNHRSHSQLVPIGGSGGGGIRSGDRMGEMLQHLQHGNMASNFDQLQFSSQLMNSNFSENLSCQSTVDQNVQTIMEHLSMLQERISQLQALVPLISHTAHSQIEGNTVAQQQAASAAVVSIISQLAMVAIGLLPQSFENSGGQGNQSAELPLSQLLQASVGQQSNFFQQDTVGEPLRAPQRCSSLGTSMGNNFGTPAEVVSGVGAGVNSSVLSDNCGLRFPSGGTSFPGLNSDGDLTGPQNLSGQPSAGRGSSGTLLQNQICSGGGKDLGSVAGGGKRRRVANKDSNLLDNSLAAGTNTFISNELGGVSGGLENLDTESRSDDDSDGDGDGENIIPGSFDLVEMNASEILAEHTHFCEICGKGFKRDANLRMHMRGHGDEYKTPAALARPDKDYPDTSATRLRRYSCPCVGCKRNKEHRKFQPLKTMLCVKNHYRRSHCPKVLTCQKCMTKKFSVVADLKTHEKHCGRERWQCSCGTTFSRKDKLFGHINLFAGHTPVVVVMQESEAGGGGGGNSAQDNQGSPNSGSFGSENNASRRFFD
>gnl_Phypa_v3.3_Pp3c13_23600V3.1
MQGGNQQPAPSPTNDSLSTLAFLHHQLTQQFSTSNLPNTPLLSSSLGFSMSGNAQDQSHTHQNIQQQQIQSMISGGGSRGHAQVGSRSGESPGGLFQHLQHGNRDSNLDQHQFYNETTNQLFSENVLNQASLVEQRVRSITEHLSMLQDRIQQLQALVPLISQLSHFQNEGNVLAQQQVASAAVVSITSQLAMVAVDLLLQSGVNTGTQPNHSKEMHLSQLLQNAANPNFSQQNAPRHDLRAPHMSHWMEKLLGGSFAASEGVNAAITSGNGGIRFSGGGGNFPVLIDDVENSGQQSLSGAQQVGGNGSAGSMIHYPMSNMIGKDFGSILDGKDRKPSDVLGSSSREGDSGANEFISVELRGVNAGLEDLDNDSRVDDEGSDSDNISPGSFDLVEMDATEILAEHTHFCEICGKGFKRDANLRMHMRGHGDVYKTAAALARPDRGTQIPTSNASRRYSCPYVGCKRNKKHRKFQPLKTLLCVKNHYRRSHCPKVLNCQKCSTKKFSVVADLKTHEKHCGREKWLCSCGTTFSRKDKLVGHIGLFVGHAPAMPLHDMEGGVGSNLIVDHHQSPAEAFGLGSKSPMAFWE
>gnl_Pinta_v2.0_PITA_000047894-RA
MVDSLFDPVCIRERCFFVEASNPIRRAEYYADQWYRGRELQASSNFHQEWTASNPCGSPTYFDLPVTASGSEGMSQSSTNNLGAWPAMGPGLSSGNQAEMAPKVLLSNLSVLQQKAQQLEAFVQQGRHDQPASDSGFISSILYELIATAASLLLSVQNRENGNLASTDDVPAGSDAGACVGIQANNPPPPLGLGFGKLRSPNVESLLGFAGGSPNVESLLRFEGGNNLEDKEFPSDIRAEGEKEEATIGERFYIEINEADILAKHMHFCEICGKGFKREANVRMHMRAHGDEYKTNQALMSKPLAASSSCSPTASRYSCPSERCKRNKNDRNFKALKSIASLRNHYKRSHCPKIYTCQKCDRQFSLLGDLKTHGKQCGHNLWRCSCGTTFTRKDKLFRHVALFQGHKPLLVDHELVLSPASKRLKATSNVRATMEWSPTYGHHNANLPEFAAGDIPGLSEGKIHGYEDGFKMGDLLFDPDCIDERGFFVEVSNPIRRAEYHADQWYRGGELQASSNFQERTASNGCGSHTYFDLPVTASGSEGMPQRSSNNLGAWPAMDPGLTSGAQAEMAPNILLSNLSVLQQKAQQLEAFVQQGRHVQRASDSGFISSILYELIATAASMLLSVQNQENGNLASTDDVPAGSDAGACAVIQANNPAPPLRLSFRKLRSPNVESLLGFAGGSPNVESLLGFAGGNNLEDKESPSDIRAEGEKEEATTDERFYIEINETDILAEHMHFCEMCGKGFRREANVRMHMRAHGDEYKTNQALMSKPSAAASSCSPTASRYSCPSERCRRNKNDRNFKPLKSITSLRNHYKRSHCPKIYTCHKCDRQFSLLGDLKTHGKHCGHNLWRCSCGTTFTRKDKLFRHVALFQGHKPLLADHELVLSHAPKRLKATSNVRATMEWSPSYGDHNANLPEFAAGDISGLAEGKIHGYENSENEQRSDGQGFKIIDVVVDEKALTILMWVAASNNTFMEGVATKGFVVNMETIEKTCKGNNEQIIF
>gnl_Pinta_v2.0_PITA_000069753-RA
MDDARAGHQGFEMEYDLLFHPDCVCEGGFFMVPTSNPIRSVEYHAGERHQGRELQTLSNLHEERVASNGSGNPTYCEWPVASASEGMPQSSSNNLATWLAMEVDLSSGAPRETGSNVFLSNLSILHQNAQQLEAFVREGRHDQPASFSGFILSILYELIATAASLLLSVQNPECANLASTDVPQRSDPGGYFAIQTDNRPPPLGLGFRKHSNPDGASAVRFCGGSDLQDNKSPSDITAEGATTGDRNPKIIEINETDILTEHAHFCDMCGKGFRREADVRVHMRAHGDEYRTNQALMSKPLAAVSSFSTTASRYSCPSERCRRNKNHRNFEPLKSITSLRNHYKRIHCPKMYTCQKCDKQFSVVGDLKTHGKHCGHSLWRCSCGTTFTRKDKLCSHAALFRGHIPLLPDHELVLPPAPKRHKATSNGPATTGWSPSDGNKANLTEIAAGDLAGLVGHKNQGHEHLIRMGHGQNEVILESRLTDCVFWVNS
>gnl_Pinta_v2.0_PITA_000038527-RA
MDAERAGHQGFKTDGFLFHLDCVCEGGLFVQGSNPIRSAEYHPGEWYRGGQLQTLSDLERAASNGSGSPTFFDWPVAASASEGIPQNSSNNLCTWPAMEAGLSSGVRAETGSNVLLSNLSVLQQKAEQLEAFVQDGHHDQPGSVSGFISSILYELIGTAASLLLSVQNRESANLAPADFPPRSDPGGSAQPLGVGFRKKANPNGASVVGFGSGSNLQHNKSPSDIRAEGEEEEATTGNRNPKIIEINETDILTEHQHFCEMCGKGFRREANVRMHMRAHGDEYKTNQALMSKPLTAASSCSLAASRYSCPSERCRRNKNHSNFKPLKSITSLRNHYKRSHCPKMYTCQKCDKQFSVVGDLKTHGKHCGHTLWRCSCCTTFTRKDKLLSHVTLFQGHKALLPDHELGFKVDDLLFHPDYVFQGSFFVDGSNPFRSAEYHAGE
>gnl_Pinta_v2.0_PITA_000007035-RA
MEVKSHRTRILGFKSCAIVPLPPIRKPDGAAKGIGVEVANSNNSYRDTDEKIEAVNNLVHDIVEMNESDILAEHTHFCEICGKGFKRDANVRMHMRAHGNEYKTHRALMSKPSAPCPDSPTRYSCPFERCRRNKNSRKFKPLKSIASLRNHYKRSHCPKMYTCNKCNKQFSVVGDLKTHGKICGHNRWQCSCGTTFTRKDKLFGHVSLFEGHRPTLLSDDATAKSEGENSTRGNENWPDYFVGNAAGLGNNTEGYGNSCSDVMLLLAGSNQQNDNDGRFCKSDVFWGGFSG
>gnl_Pinta_v2.0_PITA_000018264-RA
MAANHNNFQPADRRYLAPHCFAQLPFFDSPNDELPNLDDRRQQVLSDLHRLVVSSSRSTVNNFSPLSHFPQHGEGLLQGSNLSSVPPVAGAFNATAHVLLSNLSVLQQKAEQLEAFVQEGRHDQPGIVSSILYELILTAASVLASVQGRGTLNPTSVDSAVDLEGFGTINVQAEAVKEGLGLGFKKPDGAAKGIGVEVANSNNSYRDTDEKIEAVNNLVHDIVEMNESDILAEHTHFCEICGKGFKRDANVRMHMRAHGNEYKTHRALMSKPSAPCPDSPTRYSCPFERCRRNKNSRKSTVNNFRTLSHFPQHGEGLLHGSNLSSVPPVAGAFNATAHVLLSNLSVLQQKARQLEAFVQEGRHDQPGIVSSILYELILTAASVLASVQGRGTVNPTSVDSAVDLQGFGTINDQAEAGKDGLGLGFKKPDGAAKGIGVEVANSNNSYRDTDEKIEAVNNLVHDIVEMNESDILAEHTHFCEICGKGFKRDANVRMHMRAHGNEYKTHRALMSKPSAPCPDSPRRYSCPFERCRRNKNSRKFKPLKSIASLRNHYKRSHCPKMYTCNKCNKQFSVVGDLKTHGKICGHNRWQCSCGTTFTRKDKLFGHVSLFEGHHPALPSDDATAKSEEENSTRCNENWPDYFVGNAAGLGNNTEGYANSCSDEMLLLAGSNQQNDNDGRFCKSDVFWGGFSG
>gnl_Poptr_v3.0_Potri.004G217100.1
MISGDSSCFPSASSQGLHMYQAVTEDVVSSTLEASSSSEAHSNSLLYNLSLLKDKVHQVESLISILIAPDHSQPNDHKSTSVALANMSTMIQEIIVAASSVMFTCQQMGIGNDISGNNINTNDLHQPRGRKAEESSLLSQPNFGGNHAGNIGQERGQSFFSPESFDWCSDNYNDNCNTNENIRGIHVSSNNRVDIRREILSQGGEGILQGQSPKNYDIIELDAADLLAKYTHYCQVCGKGFKRDANLRMHMRAHGDEYKTTAALSNPMKNNPTATPENKEASMKLPRKYSCPHEGCRWNRKHAKFQPLKSMICVKNHYKRSHCPKMYVCKRCSRKQFSVLSDLRTHEKHCGDLKWLCSCGTTFSRKDKLMGHVALFFGHTPAISGLTRPTKFENQTMQMHLDHDRG
>gnl_Poptr_v3.0_Potri.013G114600.1
MEPKDRPSLDAWANPSSSSNGLPRKMALENPSFTNFNLQQQEQKWDDTSILDYGIRIEPPFREFNQASESEYLLSSNCNNQPKVLDQEDGQNNEALQTSKLQDWDPRSMLNNLSFLEQKIHHLQDLVHLIVGRKGQALGGQDQLVTQQQQLITADLTSIIVQLISTAGSLLPSVKHTFSTGTPNGQLGQLGGILFPPLAGMNCVPQPQHGSGSKVSDQCNQMDVTGNCGTEPNHSIEEHEMKEEEDADEGENLPPGSYDILQLEKEEILAPHTHFCTICGKGFKRDANLRMHMRGHGDEYKTPAALAKPNKEPSSEPVIIKRYSCPFAGCKRNKDHKKFQPLKTILCVKNHYKRTHCDKSYICSRCNTKKFSVMADLKTHEKHCGKDKWLCSCGTTFSRKDKLFGHIALFQGHTPAIPLEETKGPYVSCDKVDGNEASNKVGNTNFSLGSNAGSGSGAQNVIEVKEDADDPASYFSPLSFDTCNFGGFHEFPRPPFDDSESSFSFLEAP
>gnl_Poptr_v3.0_Potri.007G094100.1
MSNPGESTRNPTGFSVPISNTDPRVPLLNLSAVRTRMDSLQQFLSESVNNNTLIGKDQMDMVSSEISSAIHEIIVNAAALLSCNSSSSQPFTPQPPVDSTAIKKAQVLKVENKEEDSEVVELDAVELLAEHVHFCEICGKGFKRDANLRMHMRAHGNQFKTLEALAKPDKGNETISASFAGKTKFSCPFEGCNRNKKHGKFKPLKSVICVRNHFKRSHCPKMYSCNRCNKKSFSVVTDLKSHLKHCGESRWKCSCGTSFSRKDKLFGHMALFEGHMPAVAGEEEDSKAKEVGVGGAVDMEEDEEEESVVKGDNLGGDCNDNEFFEGLLDGFCSMEGYSLQDVLGSPFSGIEEFSGLRH
>gnl_Poptr_v3.0_Potri.019G085400.1
MDLTDRLSVDVWADTSSSGNELPRRMSSENPSFTDFNLQQQQKQQQKWEDNIISPPFGGFNQASESGYLLLSNRNNQTKILDHQEDGKSIETLETNKVQDWDPRAMLSNLSFLEQKIHHLQDLVHLFVGRKGQGLGGQDQLVTQQQQFLITADLTSIIVQLISTAGSLLPSVKHTLSTDTPNGHLGQLGGLLFPPVAGMNCSPKPQHGSGRRVSDQSDKMDGTGNCGTDQNHFIEEHETKEEEDADEGDYLPPGSYDILQLEKEEILAPHTHFCTICGKGFKRDANLRMHMRGHGDEYKTPAALAKPNKESSSDPVVIKRYSCPFSGCKRNKDHKKFQPLKSILCVKNHYKRTHCDKSYTCSRCNTKKFSVTADLKTHEKHCGKDRWLCSCGTTFSRKDKLFGHIALFQGHTPAIPLEETKGPAVSSDKVDGNEASNKVGNINFSFGSHAATGSGAKNVMEVNDDADDPSSCFSPLNFDTCNFGGFHEFPRPPFDDSESSFSFLLS
>gnl_Prupe_v2.1_Prupe.8G055100.1
MDHKEKLCADAWENPSSGNDLTGKISSDCPPFAIFKPQLHQQKWEDPSILDYGGIRIEPSFQEFNQPSETQTSLPCNSNNDTKMADREDGRMCETPQANKSQDWDPRTMLNNLSYLEQKIHQLQDLVHLIVGRRGQVLGRPDELVAQQQQLITADLTSIIAQLISTAGSLLPSVKHTLSTTTPSIGQFGQLGGSFVPSGVGTDASVKLQNSNGSKLADQSNQTDLISNYGTEQNYSVEEHESKDEEDADEGENLPPGSYEILQLEKEEILAPHTHFCAICGKGFKRDANLRMHMRGHGDEYKTPAALAKPNKESSSEPTLIKRYSCPYAGCKRNKDHKKFQPLKTILCVKNHYKRTHCDKSYTCSRCNTKKFSVIADLKTHEKHCGKDKWLCSCGTTFSRKDKLFGHIALFQGHTPAIPLDETKGTQGPADHGEGSEASNRVGNINFSFGSTASGGGGVVQNLMDVKESINDPTSYFSPLNFETCNFDGFHEFPRPPFEDSESSFSFLMPGSCNYTHKTGGEPNSNNLE
>gnl_Prupe_v2.1_Prupe.6G113300.1
MISGATSNCFQTMPQQEEDEHQGLQIFSMTEDPQVSSFSTSSGPENHSTSLLYSLSVLKEKVRQAKSLFSILISPDHHHHQSQPPESTSMAIASMNNVIQEIIVTASSMMFTCQQMALVSPPPPPPPPGNNNPTSTSNTIDHEEQLLHHQGLNKPPPPRFSQPNFGSGLDNKIETPFYPTNDDQALDWFSDSYIDCTTRDTKTRHVQGKQQPISPKSFDIIELDAADLLAKYTHYCQVCGKGFKRDANLRMHMRAHGDEYKTTVALSNPMKKNNSSTNNNNNHGAGGTDGNTDCSTNLPRKYSCPQVGCRWNQKHAKFQPLKSMICVKNHYKRSHCPKMYVCKRCNRKQFSVLSDLRTHEKHCGDLRWQCSCGTTFSRKDKLMGHVALFTGHTPVVISSLASRLGKADQRSHGSQM
>gnl_Prupe_v2.1_Prupe.6G188400.1
MSFTGQPLNIPAACSVAPTAEDPDPELPLRNLSMVRTRMDLLQCFLTESINTNALISKDQMDMVSAGIASAIREIISNGAALLACSQNPGPASDQTRTPAANNEVATEVKKEEENDFQNDDAEGEIVEVDAMELLAEHIHYCEICGKGFKRDANLRMHMRAHGNRFKTPEALAKPDKNPAEPSRKTRFSCPYIGCNRNKGHVKFRALKSVICVKNHFKRSHCPKMYSCNRCNKKSFSVVADLKSHLKHCGEARWRCTCGTSFSRKSKLFGHMALFEGHMPAVEDEKSVKAATAMDQDEDEEEEVEENTTSFEGREMGSNFFEDTEFSELLGGFGSIDGYFLDDMLVDL
>gnl_Selmo_v1.0_58350
SQDSYELIELDAMEILAEHTHFCEICGKGFKRDANLRMHMRGHGDEYKTPAALARPKGDEEHRSDGKRKVSSPKFLPKRYSCPYLGCKRNRQHKKFVPLKTVLCVKNHYRRSHCPKLLTCTRCRVKRFAVLADLKTHEKHCGREKWQCSCGTTFSRKDKLLGHISLFVGHKP
>gnl_Selmo_v1.0_58353
GSYDLIELDAMEILAEHTHFCEICGKGFKRDANLRMHMRGHGDEYKTAAALSKPRHLIQQQLVQASRSKRYSCPFEGCKRHKLHPKFSPLKTVLCVKNHYRRSHCPKMLTCSKCRSKKFSVVADLRTHEKHCGREKWMCSCGTSFSRKDKLLGHLTLFVGHKPS
>gnl_Selmo_v1.0_68340
GSYDLVEMNAVEILAEHTHFCDKCGKGFKRDANLRMHMRGHGEQYKSPAALARPDKVATDPSLLRPRRYSCPYAGCKRNKKHRKFQPLKTVLCVKNHYRRSHCPKSLTCSKCKSKKFSVVADLKTHEKHCGRDKWQCSCGTTFSRKDKLLGHISLFQGHTPA
>gnl_Solly_v2.4_Solyc06g065440.1.1
MEQQANQSNENHDFAGLQEWDPRAMLKSMSFLEQKIHQLRELVRIIVDHRSLAGIQGSDLSIQQQQLITADLTSIIIQLISTAGSLLPTVKHQANPPTKRLEQFGGASVPSETGTNIGALTCNGYVPKAKDQLSHVDQMGDCFVDEHEAKDEDEPHEEENLPPGSYEILQLEKEEILAPHTHFCTICGKGFKRDANLRMHMRGHGDEYKTSAALIKPQKDSSSGTTLIKRYSCPCIGCKRNKEHKKFQPLKTILCVKNHYRRTHCEKRYACSRCNLKKFSVIADLRTHEKHCGKDKWLCSCGTTFSRKDKLFGHISLFQGHTPAIPLDETKGFAQTSNQGQPMMQLQRLEI
>gnl_Solly_v2.4_Solyc04g056320.1.1
MSFTGDLRHLPPNTIGDDPMVPLLNLSAVQTRMDSLQKFLSDSVNSNTLLGQHQMNMVSDEITSAIHQIIVNGAALLSSAQLTNPPPPPPPPPRPSSSAELKINLKSNHKRSFPEFDRRDFESKVEVLDEEEEDGGDWEIIELDAVELLAEHIHFCDFCGKGFKRDANLRMHMRAHGNQYKTPEALAKPEKCIDSSNSNKRRRFSCPFIGCTRNKSHNKFRPLKSAICVKNHFKRSHCPKMYSCTRCNKKSFSVLADLKSHLKHCGETKWKCSCGTSFSRKDKLFGHMALFEGHMPAVETAPAIENEKDVGVDINGGSGNGLMDIRTGSDNGFLDRLMLDGFESIDSYCFQDLFESSSPNGLNTVPNTTGWFV
>gnl_Solly_v2.4_Solyc11g066420.1.1
MIQGTSSSANNPQNIPLYSSNHHPNNNIQEDIFSSSSSSYQQNSFLFNLSLLKEKVHQVQSLATMFITPDNQTIIHPPPESISMIIANMGTLIQEIITTSSSLMFSCQKIVLDSTSLSQNSSRYREPSQNDVGHGQGQGQVDHLLQDYDWYVDNYNSNCNTHEDNKNHVTSSSTIIASSTISHDNYYSKEFGKKELLLSTSKGKVVNEENNYDIVELDASDLLAKYTHYCQICGKGFKRDANLRMHMRAHGDEYKSSAALSNPMKRINDLTSDGSLKSSSNTIKYSCPQEGCRWNKKHAKFQPLKSMVCVKNHYKRSHCPKMYVCKRCNKKSFSVLSDLRTHEKHCGDLKWQCSCGTTFSRKDKLMGHVSLFVGHTPLIKQSAR
>gnl_Solly_v2.4_Solyc11g017140.1.1
MPSDNHSFTNLNLHEQKWEGSSYLDQEIRIEQQFTGFAKPKHTSEMDQQGNQNHDTTRIHDWDPRALLNNLSFLEQKIHQLQELVHLIVGRRGQDEVQGNDLIVQQQQLITADLTSIIVQLISTAGSLLPTMKYTLSSAIPAASQLGQVGGVTVPSTAGTSAGGLTCNDGVAKLEDQSNHIDQLRDCGIEHNHAADEHELKDEDEAEEEENLPPGSYEILQLEKEEILAPHTHFCTICGKGFKRDANLRMHMRGHGDEYKTPAALAKPHKEPSSEPTLIKRYSCPYVGCKRNKEHKKFQPLKTILCVKNHYKRTHCEKAYTCSRCNIKKFSVIADLKTHEKHCGKDKWLCSCGTTFSRKDKLFGHISLFQGHTPAVSPDETKGSAGTSDRGQTGEVTMKARQENYKVNASLGNEFQNPGVVKECPYNPSSYFSPLNFDTSNLNGFQEFPRPPFDESDSSFSFLLSGSCEYPPHKAAKFMSSSEME
>gnl_Sorbi_v3.1_Sobic.003G370700.2
MEGRMTSLEAAMKASSSMASSMARNADPDHQTLRSNSVEQFYFPRPGQSLPGIPPFFGPPSSSLYPPNDNEAKFGSQFESNPSQNTDWDPQAIVSNLTFLEQKIKQVKDIVQSMNNRENQVAGGSSELAAKQQLITADLTSIIIQLISTAGSLLPSMKNPLLSSNPAVRQLGNTLGSPMGFGMNANQRPSVDSKTDIPDTGKTSDYDELMNSLNTAQDERDELIKCPNLCGGEGSEPTPMEDHDVKESDDGGEGENLPPGSYVVLQLEKEEILAPHTHFCLICGKGFKRDANLRMHMRGHGDEYKTPAALAKPTKDSGADHAPVTRYSCPFVGCKRNKEHKKFQPLKTILCVKNHYKRSHCDKSYTCSRCNTKKFSVIADLKTHEKHCGRDKWLCSCGTTFSRKDKLFGHVALFQGHTPALPMEDVKVSEASELPQDSEPTNEMARSMVYSFPSSSSDGISNLDMKMADDVRGYFSPLNFDPCFGALDDFTRPGFDISENPFSFLPSGSCSYGQQNGDS
>gnl_Sorbi_v3.1_Sobic.004G188300.2
MPGGELADAIMGGGGGGGADGDPRAALLRLAALGDRMAAVRGRISASISGEARPLSYADIQSVSSEISSAAQLVVLNAAELLACSVPFPAPLPPPPSAAPSPAPVREIPAVAASVQEQQPLEAAKGDGGGYEVVELDAAELLAEHVHFCEICGKGFRRDANLRMHMRAHGDRFKTLDALSRPGHGHGQPPKLPAGSNVRFSCPFAGCNRNRAHRRFRPLKSAVCARNHFRRSHCPKLYACERCGGKKRFAVLADLRSHLRHCGEEAQWRCSCGTTFSRKDKLFGHLALFEGHTPAITKPNKDVVTGPTESTIDAMEEGGFEEGNPDREEDEEGGYDPEFFKEWMEELRGGASGSNWPGPAAAGQ
>gnl_Sorbi_v3.1_Sobic.007G166000.1
MIGRGGNPYYLQNQQQQLFHHGHALDATMDGGGFMAEPPTPASSGCSAADAQCHALLYYNLSVLRDKVQQLQPLVGLAVAHDGPGPVAAAPGAGAVIQEIIAAASSMMYAFQQLCGHGGAVPASASATAAQAQQGGTSSGVVVADAAATCGAGDNHQHQQAAVIDHVMVMQQQWQQEHRYDGGYGGRIHHDSKTTTPVAAAAAMPSSSHPRPTTAAVMMAEEDEDVGVGVAGGTIIELEATELLAKYTHYCQVCGKGFKRDANLRMHMRAHGDEYKSSAALANPAKAAAAAGGDAAAASTSSSRSLYSCPQEGCRWNRKHAKFQPLKSVICAKNHYKRSHCPKMYVCNRCNRKHFSVLSDLRTHEKHCGDHRWLCSCGTSFSRKDKLVGHLALFTGHQPAVPLDRQANGGRRSSSSMSTSTQLGT
>gnl_Sorbi_v3.1_Sobic.001G020200.1
MEVCNLGNNAMEAQQQREQSQAGGCTDDDPAAVLTCLTFLEQKIAHLRAIIGAAPRPPRQMVSAELSCIAVQLVSISKSLAATGGGGAAAADQDDGAARSPAPNDGDSDSSDHDLLHAEDDYGDGDGDSDGRMPPAGSYEVIELGKEEILAPHVHSCKVCGKGFKRDANLRMHMRGHGEEYKTAAALAKPASAPSSSLARCFYSCPFVGCKRNREHRSFQPLKTAVCVKNHYRRSHCDKSYTCRRCNVKRFSVLADLRTHEKHCGRDRWVCSCGTSFSRKDKLFGHVAAFDGHAPALPPEDDDAVTNAVGLGTGSGRLTTMDTEAVSRMASMEFFPDAVLDGLVCSDIKGFALMDGGQGQYLEDDDGRGSLSPLPMGLDSCDFDGFDLFGAPAIDF
>gnl_Spipo_v2_Spipo4G0116000
MEYRQAPNPEAPMDPPRTLCSEQEYARFDRTDHDRSSGEMKQESHFSPALLHEGPSILCDPEAVLSNLSFLEQKIHQVQHAVRSIMSPEEQSVAGGTHELAMKQQLMAADLTSIIIQLISTAGTLLPSLTGGSSITGSSAGLLSSPPALAGFNAAAAAAAAGEPTAVEDHHDEKDGEGDGDGEGDGDGESLLAGTYEVLQLEKEEILAPHTHFCLICGKGFKRDANLRMHMRGHGDEYKTPAALAKPPGAGKEQSSEQGPLRRYSCPFLGCKRNKEHKKFQPLKTILCVKNHYKRSHCAKSYTCSRCNSKKFSVMADLKTHEKHCGRDKWVCSCGTTFSRKDKLFGHVSLFQGHAPALPIGEVKGAAAPSDLGEASDSAASGVDLGGGGGGGGAANVFDGKDLENDARLGLFSPVNFDSFNFGGDAAEFPQPAFDAPDGSFPFFSSSMFGNYARKGGDNSTSN
>gnl_Spipo_v2_Spipo15G0012800
MALSGAASGGGLQRLAASDPKVPLSNLSLLGRRMEALRCFLADSLDRHADIGGHKLQEVSSEIASALRQIVLNGAALLSLSQAAPTAQAQAQAQAQAQAQAQAQAQAAAICPAKGQGPDQAKSLGGIVERREEHKDSSAAEDDRDGGDYEVVEMDAVELLADHVHFCEVCGKGFKRDANLRMHMRAHGSQFKTLEALAKPELRREAKKTTRFSCPFPGCNRNRSHRRFRPLKSAVCVKSHFRRSHCPKIYPCSRCHKKSFSVMTDLKSHLKRCGERQWRCSCGTSFSRKDKLFGHLALFEGHMPAVSEIAGEGQEAELGNAEGGRNARMDPEFFEDLLLDGLETVDRAAWMDF
>gnl_Spipo_v2_Spipo0G0099200
MMDGVLSEPAALCFLQNQQGLISPPALLHGEEEPCSTLLSSISMLRDKVDQLGSIAGMVVSHRGVEQESAAAMAVGGAGAIVKEIILTASTMMFALQRMALGAGGDREKLFADEVDKPSPAASEIVELEAADLLAKYTHHCHVCGKGFKRDANLRMHMRAHGEEYKTRAALASPAAGGGSMRKYSCPQEGCRWNRKHPKFQPLKSMVCVKNHYRRSHCPKMYVCNRCNRKKFAVVSDLRTHEKHCGRLRWRCSCGTSFSRKDKLVGHLALFPSHAAAAGGGGGGGCPSDQVSPQQIRVEVTRSAHLN
>gnl_Stras_v2.0_SGA_v2.0_scaffold701T53483
MLFGDIRHTPAATNPPVPTSAADPRAALANLSAVRSRLDALRRFLSDSVNARTPLGQIQNDAVSSEISSAVHHIIVNGAALLSPTNSPRPDPAPVDPKAEIQPEADESDGYEIVEMDAVELLAEHVHSCEICGKGFKRDANLRMHMRAHGNRFKTREALFKPESSAAAPPGGRKTRFSCPHAGCNRNRRHERFRPLKSVICVKNHFRRSHCPKMYSCNRCNKKSFSVMADLRSHWKHCGEKRWRCTCGTSFSRKDKLFGHMALFEGHMPAVAAEGEGAAEAKKSSNENGLFEGAVMDESGCGFEGVLDSDSFVNNLGFGIEGLFEF
>gnl_Stras_v2.0_SGA_v2.0_scaffold115T32184
MIFDHTHRPAAAHPRTALANLSAVQSRVDALRRFLSESVNSRTPLGQSQNDAVSSEISSAIHQIIVNGAALLSSGSLPHSWPFSDPNPPKSADPKPEIQPEEYESDGYEIVEMDAVELLAEHAHFCEICGKGFKRDANLRMHMRAHGNRFKTREALSKPDAPSSSGRKTRFSCPHAGCNRNRRHEKFRPLKSAVCVKNHFRRSHCPKMYSCNRCNSKSFSVMADLKSHLRHCGEKRWRCSCGTSFSRKDKLFGHMALFEGHMPAVEGPAAEIAGEGLAGGGLECSNGFFDGFMDEFGLVDGYEFGGLLDSANFGDNLGCGIEGLFEF
>gnl_Stras_v2.0_SGA_v2.0_scaffold118T32463
MDPEETLCADNTWVKNAPSSDESLRTLLNNPSFVNNSQHPFSDFAHSNNSPQDWDPNAMLNNLSLLEQKIHQLQDLVHVIVKRKTQIDGRDEILIQQQQLVTADLTSIIVQLISTAGSLLPSVKQQTPLSQLARFGPSSSNQLNNVLTHNNVEEGPSLNGPIEDHEEKTDDEHEEGENLPPGSYEILQLEKEEILAPHTHFCTICGKGFKRDANLRMHMRGHGDEYKTPAALAKPHKESSSEQVLVKRYSCPFVGCKRNKDHRKFQPLKTILCVKNHYKRTHCDKTYTCSRCNTKKFSVIADLKTHEKHCGRDKWLCSCGTTFSRKDKLFGHIALFQGHTPAIPVEDCKGFQGQSNKIERLEFGCKAEGPSSGACGDVVMDLEGSGGDSIAYFSPLGFETDSIGGFSDFPRPPFEDSDSSFSFLLTGSCNYPSKDGGCSNGME
>gnl_Theca_v1.1_Thecc1EG041585t1
MISGATSCFSNASECLPMYSVAEDMVPSSLEAGSGPEAHSSSLLYNLAILKDKVHQVQSLVSILIAPDQTNPESTSLAIASMGSLVQEIIVTASSMIFICQQMSLGTTSAGNSNSTTDQVHQQHVRVPDNNGISQQPNFSHDNCVGNIVQERGKGFYSSTETITWYSDHCNNRNYNNNSSRSLQVSNDDKLEIRKELPRRSEISEGSQGISMKNYDIVEVDAADLLAKYTHYCQVCGKGFKRDANLRMHMRAHGDEYKTSAALTNPMKIHHEGSATGSNCSTNLPKKFSCPQEGCRWNQKHAKFQPLKSMICMKNHYKRSHCPKMYVCKRCNSKQFSVLSDLRTHEKHCGDLKWQCSCGTTFSRKDKLMGHVALFVGHSPVVTPLTKPAKLELQATSMQLDDR
>gnl_Theca_v1.1_Thecc1EG001100t1
MSNLGEPFRISPEHPSGGRPSLRQQETFGHADPRVPLLNLSTVKTRMDSLQHFLSQSVNTNTLISKDEMDLVSSEIASAIHQIIVNGAALLSCAQKAHYPNPTPIRNRTPEPKLEVDDYDEGESEIIELDAVELLSEHLHFCEICGKGFKRDANLRMHMRAHGNQYKTPEALAKKTGNKGEVKNWGRKTRFSCPYDGCNRNKKHDKFRPLKSVICVRNHFKRSHCPKMYGCNKCHKKSFSVFTDLKSHLKHCGGGEESKKWKCSCGNSFSRKDKLFGHVSLFEGHMPAVMEEEDRKLKGVVAMEEDEEKEEELMEREGWLEDGFFDGLLDGFGSFEDYCLQDVLAPSLNGL
>gnl_Theca_v1.1_Thecc1EG036719t1
MDLKERLSGELQKKVPEHPSFTNFNTQHQQKWEDPSILDYSTRIEPPFHVFNQTSQTQSSLPRNPNNQIKVLGQDGPVNETLLANKVQDWDPSAMLNNLSFLEQKIHQLQELVHLIVGRRGQVLGRPDELVAQQQQLITADLTSIIVQLISTAGSLLPSVKHTLSAASPSIGQFGQFGGVVFPSGQGLNGGVQPQSAGGSRISEQPNSVDVSSNSGNEQNHIIEEHELKDEEDVEEGENLLPGTYEILQLEKEEILAPHTHFCTICGKGFKRDANLRMHMRGHGDEYKTPAALAKPNKESSSEPTLIKRYSCPYAGCKRNKDHKKFQPLKTILCVKNHYKRTHCDKSYTCSRCNTKKFSVIADLKTHEKHCGKDKWLCSCGTTFSRKDKLFGHITLFQGHTPAIPLDENKGSAGPSDHRGDGNQATNKVGSMNFNFSSNVSSEGGVQSSVDVKGSIDDPAGYFSPLNFDTCNFGGFHEFPRPPFDDSENSFAFLLSGSCNYSQKSGED
>gnl_Utrgi_v4.1_Scf00456.g18002.t1
MDPDKGVGGDSWSLLFSEVGTPEAFQGLDPLYGSGRQFSGLDHPFRAQAPVDANGNPQSQASGEKDWDSRTILDNLSFLEKKIHQLQDLVHLIVGPKDYATGDRDDIAVQQQQLITADLTSIIVQLISTAGSLLPSVKHAFSSERSVGGAMDHHVENQKDVESQKDVVLQQSSSAGKAEDQSDSKGFFRSEPVEDQEMKSDDDGECLPPGSYQILQLEKEEILAPHTHFCMICGKGFKRDANLRMHMRGHGDEYKTPAALAKPNKESPHEPVLLRRYSCPYVGCKRNKDHKKFQPLKTILCVKNHYKRTHCDKTYMCSRCNSKKFSVIADLKTHEKHCGRDKWLCSCGTTFSRKDKLFGHIGLFQGHTPAIPAEELKGYPANFDQRQCSEAATKVEQLEFKSNLDAIDVEGPAENSTRYASPFVFDKNSSYQDFLPRTQFEDCSSSFGFLMSGGGNYAGSSNTE
>gnl_Utrgi_v4.1_Scf00647.g20422.t1
MISRATSSCYSLPIHGGGDGGGGGGIHEVQDLSETNSSSFLFNLSVLKDKVHQIQSFASIWMSPESPQTAVAIPTMATLIQEIIVTAYSMKFSCQQMAIGSPAAFDLNNQRSKMVAEIVNAGSRGGGARGFLPDQVDDQWSRNHHDLYNNSNEDLGRRIEVGYRRETTEKREIIDGSNNFDIVELDAADLLAKYTHYCQICGKGFKRDANLRMHMRAHGDEYKSSAALSNPKKNNPNYGGGESTSPSKPPRKYSCPQEGCRWNKNHPKFQPLKSMICVKNHFKRSHCPKMYVCKRCNRKQFSVLSDLRTHEKHCGDLKWQCSCGTTFSRKDKLMGHLALFVGHSPAINTRTAAGTQNSAQLGQNSSLGFEPG
>gnl_Utrgi_v4.1_Scf00126.g9748.t1
MAFVGDSRRNPAAIKPPESSSSGPAGTRWCVDPRTPLMNLSAVQARMDSLQKFLSDSVNSNTLLGQQQMDTVASEISSAIQEIIVNGAALLSSNYSISPSQPNLNPELGQRKVDSSPKIPISVDDLEDCEIIEMDAVELLAENVHFCEICGKGFKRDANLRMHMRAHGNQFKTPEALGKPRKNEDSNSGRIRFSCPFVGCNRNKQHKKFRPLKTAVCVKNHFKRSHCPKTHSCTRCNKKSFSVIADLKSHLKLCGESKWRCSCGTSFSRKDKLFGHMALFEGHMPAVGEEPEKGKAAAATAHDNDYFDDGLFDGLDPIEDYCFQHLINSPDT
>gnl_Utrgi_v4.1_Scf00159.g11010.t1
MISGATSSSYSLPIHGGIHEVHDLSETNSSSFLFNMSVLKEKVHQIQSLASVWMSPESPQMAVALPTMATLIQDIIVTASSMMFSCQQMAIGSPAAFELSSQRSKMAAEIVNAGSRGGVVRGFPSDQVDDAWCSNNQSQYNNSNEDLGRRIDGGFRRGTAEKREIVDGSGNYDIVELDAADLLAKYTHYCQICGKGFKRDANLRMHMRAHGDEYKSSAALSNPMKNNPEYGGGSESTIAPKPPRKYSCPQEGCRWNKNHPKFQPLKSMICVKNHFKRSHCPKMYVCKRCNRKQFSVLSDLRTHEKHCGDLKWQCSCGTTFSRKDKLMGHLALFVGHSPAVNSTAADAGPQNSAPLGES
>gnl_Utrgi_v4.1_Scf00286.g14676.t1
MASLFLAYLEFSETMSFLGDMRYPPAAAKTPGSSAGVSTTTSGFDDPRVPLMNLSVVRARMDFLQKFLSDSVNNNVLLGHPEMEMVSSEIASAIQQIIVNGAALISANRTLPGVRSEQGYPGVNPEVLVSPKGESRVDEVLKFEDHDIVELDAIIVNGAALISANRTLPGVRSEQGYPGVNPEVLVSPKGESRVDEVLKFEDHDIVELDAVELLAEHIHFCDICGKGFKRDANLRMHMRAHGNQFKTLEALSKPGKSDEIVSRRVKFSCPFVGCNRNKLHKKFRPLKSAICVKNHFKRSHCPKTHTCTRCNKNSFSVMADLKSHLKHCGDTRWRCSCGTNFSRKDKLFGHIALFEGHMPAVLLEKGSAPPAVAEAVTAEADVINTIDTSSGTSNGFENTNLHLYGLSSLDDFLYQEVLNSPVSGYGLEFGVEGFFIL
>gnl_Vitvi_Genoscope.12X_GSVIVT01004847001
MPCIYLLSPAYCFYMDRILKSPAFSILMSNSGRFFGQAPKFPFVGDITRQEGTDTRVPLLNLATVQIRVDSLERFLSDSISRSVVIGPDQMEMVSTEIVSAIHQIIVNGAALLSCSQPEYSSFPAAGAAVLPEGYAVMGNEEIDGGNDDGDCEVIELDAVELLAEHIHFCDICGKGFKRDANLRMHMRAHGNQFKTPEALAKPDKCMETQRRVRFSCPYQGCNRNKGHKKFRALKSVICVKNHFKRSHCPKMYSCNRCNKKSFSVLADLRSHLKHCGESKWRCSCGTSFSRKDKLFGHMALFEGHMPAVENGDEKSVLSAAAVAAATMEEDEHEDEDGIGKEEENGMFEGLFQGFGSIGEYCLQDVLSCSFICNKVFGLNIHC
>gnl_Vitvi_Genoscope.12X_GSVIVT01031459001
MIPVGTSNCFVNGSQGLQMYGMTAEGSVSSSLGGSSVLEAHSCSLVYSFSILKDKVHQVQSLISIFVPPNQGQPESMAMAVAGMGNLIQEVIAAASSMMYSCQQMGYGAAPGNSGTNHGLPQQGVELSDGRVCGDTGVVQMGEERGQGFYSSDQSLDWYGDNHNNSNTNDHSRTIIVSNNDKTFDIVELDAEDLLAKYTHYCQICGKGFKRDANLRMHMRAHGDEYKSNAALSNPTKNIGREMENKDDLIKLPRKYSCPQEGCRWNRKHAKFQPLKSMICVKNHYKRSHCPKMYICKRCNQKQFSVLSDLRTHEKHCGDLKWLCSCGTTFSRKDKLMGHVALFVGHTPAINSMSKPVKFYQNASRLQ
>gnl_Vitvi_Genoscope.12X_GSVIVT01034505001
MNGEHELKDEDDADEGENLPPGSYEILQLEKEEILAPHTHFCMICGKGFKRDANLRMHMRGHGDEYKTPAALAKPNKESSSEPVLIKRTHCDKSYTCSRCNTKKFSVIADLKTHEKHCGKDKWLCSCGTTFSRKDKLFGHIALFQGHTPAIPLDETKGSVGPSDRGEGNGAANKVGSVGFNFSSNASSGSGVQDMMMDVKRGADEPTGFFSPLTFDPCSLVGFHEFPRPPFEDSESSFSFLVPGSCSYTRKTGGESSSNDLE
>FraveV4A2_1g20670.t1
MHSPATPVHPLQLATPLVGPHPHSNRRPLSPLCPTLPPHLTAPDHALSFSPRVQSPPTVPSPHPCPQLISSQCQPKAINNTERRPFLSLADDTMSFPGQPFHFATMPEDPDPRVPLQNLDTVRTRMDSLQLFLTQSINNNTLISQHQMDLVSAGISSAIHEIISNGAALLACSRNQRPGPDLTRVPEVVKKEEETNNEENGGDSEIVEVDAVELLAEHVHYCEICGKGFKRDANLRMHMRAHGNQFKTPEALAKPEKVATGGGEVVTATRFSCPYGGCNRNKAHAKFRALKSVICVKNHFKRSHCPKMYSCNRCNKKSFSVVADLKSHLKHCGEARWRCTCGTSFSRKSKLFGHMALFEGHMPAVEDEKAPGNGAVTAMEEDEGNMMEFNGEGSNPIFDDIDDFSDQLFSGFGSMEGFRLEDMFVDL
>FraveV4A2_2g12260.t1
MDHKDKVCADTWAKDLRNKTCSDRPKFANFSAHQHQNKWEDPSILDYGIRIEPSFQKLSQPSEDQTSLPHNSNNEKTIADGEDVQMNEIFHASKIQDWDPSTMLTNLSFLEQKIHQLQDLVHLIVGRRGQVLGRPDELVAQQQQLITADLTSIIAQLISTAGSLLPSVKHTLSSASASAVQFGQLGGSFVSSGAGTEASVKLQMNCGSKLPEQPNQTDPISNYGTELNYHIEEHESKDEEDADEGENLPPGTYEILQLEKEEILAPHTHFCAICGKGFKRDANLRMHMRGHGDEYKTPAALAKPNKDSSSEPTLIKRYSCPYAGCKRNKDHKKFQPLKTILCVKNHYKRTHCDKSYTCSRCNTKKFSVIADLKTHEKHCGKDKWLCSCGTTFSRKDKLFGHIALFQGHTPAIPLDETKTAVGASEHGEGSEAPNRVGSINFNFGSTLPSAGGLVQNIMDVKESVDDPTCYFSPLNFDTCNFDGFHEFPRPPFEDSESSFSFLMPGSCNYTHKTGGESNSKQVE
>FraveV4A2_3g30580.t1
MYMTDRDAVSSFSLEPNSSSSGAVLSQDQNHSTSLLYSLSVLKEKVHQAKSLVGVLIAPADHHQSQQQQLPESTTMGAMASMSNVIQEIIVTASSMMFTCQQMSLVAPGNDTRSEPNFTISTAGRSNTRDAGFYPTHDQTLDWFSTESYNDCLPRDVISRSHRQVETKELPPRVQRNNALQVENPPPENSSYDIIELDAADLLAKYTHYCQVCGKGFKRDANLRMHMRAHGDEYKTSIALSNPLKNNNMNSAMNVNGSSNAESSMKLPRKYSCPQEGCRWNQKHAKFQPLKSMICVKNHYKRSHCPKMYVCKRCNRKQFSVLSDLRTHEKHCGDLRWQCSCGTTFSRKDKLMGHVALFVGHTPVIINSNFPIRHGRAESQAAAGGLMQ
>Maldo_HF_06086
MSGAPSNCFQTMLQQQQHHLGLQIYEDPHQVSSFSLEPNSSSSSVPDNHSTSLLCNVSVLKEKVHQAKSLVSILISPNHHQSQPQESATIALASMSNIIQEIIVTASSMMFTCQQMALVSTTTPGNNINNTNTSTTTTGQCLSNPSDHREHNRLSETNFGGGHGNKIDQSGFYSTREQTLDWFNDSYNDCTTADTSTRIVNQSGNNDKHVQGKELPVSSNYDIIELDASDLLAKYTHYCQVCGKGFKRDANLRMHMRAHGDEYKTIVALSNPMKKTNNNNDSAGGIDGNMACSTKLPRKYSCPQEGCRWNQKHAKFQPLKSMICVKNHYKRSHCPKMYVCKRCNRKQFSVLSDLRTHEKHCGDLRWQCSCGTTFSRKDKLMGHVTLFTGHTPVMITSLTRIGKVDQQSHGSQM
>Maldo_HF_35352
MSFPGQPFLTPPENLVQSTNEDPAAPLRNLSMVRTRMDSLQSFLTESIHANALISKDQMDMVSTGIASAIHEIISNGAALLAFSQNSIPSSDPTRTHSAKIEASEVKKEIEVNDCGKYDADGGEIVEVDAMELLAEHIHYCEICGKGFKRDANLRMHMRAHGNRFKTPEALTKPDKTPAELSRNSRFSCPYVGCNRNKAHGKFRALKSVICVKNHFKRSHCPKMYSCNRCNKRSFSVVADLKSHLKHCGEARWRCTCGTSFSRKSKLFGHMALFEGHMPAVEDEKSGGGSKVVTAMEQDEEEEEEEEEEEQEGMTTSGKGIPNIHEDIEFSDEFLDGFGSIDDYFWQDMLTDL
>Maldo_HF_39206
MDPKERQWDTWENPSTGNDVTNTISSDHQPFTSYKSRQHQQKWESPSVLDYEMGMELSFQKFHQPSDSQTSHTCNSNNDTKIPDREDGRMREAQQPDKIQDWDPRTTLNDLSFLEQKIHQLQDLVHVIVGRRGQGLGRPDELVAQQQQLITADLTSIIAQLISTAGSLLSSVKHTLSTTIPSTGQFGQLGGSFIPSAAGNDVGVKLQVNSGSKLADQANHTDLISNYGTEHMEEHETKDEEDADEGENLPPGSYEILQLEKEEILAPHTHFCAICGKGFKRDANLRMHMRGHGDEYKTAAALAKPNKESSSEPTLIKRYSCPYAGCKWNKDHKKFQPLKTILCVKNHYKRTHCDKSYTCSRCNSKKFSVIADLKTHEKHCGKDKWLCSCGTTFSRKDKLFGHIALFQGHTPAIPPDEPKGTLGPTNHGEGSEASNRVGSINFSFGSTAPGGGGGSQNLMDVKESIDDPTSYFSPLNFETCNFDGFHELPRPPFEDSEISFLMPVSCNYTDKTGGESNFNNLQRH
>Maldo_HF_39478
MDPKERQWDTWENPSTGNDVTNTISSDHPSFTNFNSQQHQREWERPSVLDYEMRMEPSFLKFHQPSDSQMSYTCNSKNDTKIPDQEGGKMHEVQQPNKIQDWDARMTLNNLTFLEQKIHQLQDLVHVIVGRRGQVLGRPDELVAQQQQLITADLTSIIAQLISTAGSLLPSVKHTLSTTLPSTGQFGQLGGSFIPSAAGNDAGVKMQINSGSKLADQANQTDLISNYGTEHIEEHETKDEEDADEGENLPPGSYEILQLEKEEILAPHTHFCAICGKGFKRDANLRMHMRGHGDEYKTAAALAKPNKESSSEPTLIKRYSCPYAGCKRNKDHKKFQPLKTILCVKNHYKRTHCDKSYTCSRCNTKKFSVIADLKTHEKHCGIDKWLCSCGTTFSRKDKLFGHITLFQGHTPAIPLDETKGTLGPADHGEGSEASNRVGSISFSVSSTAPGGGGAAQSLMDVKESIDDPTSYFSPLNFETCNFDGFQEFPRPPFEDTESSFSFLMPGSCNYTHKTGGGESNFNNLHRQ
>Maldo_HF_40959
MSFPRQPFHTPLESSVESLNEDTDTVVPLRNLSMVRTRMDSLQYFLTDSIHANALISKDQMDMVSAGIASAIHEIISNGAALLALSQNPIPSSDRTRTPAAQIEVPEVKKEVKENNSGTDDADGGEIVELDAMELLAEHIHYCEICGKGFKRDANLRMHMRAHGNRFKTPEALAKPDKTPAQSSRNSRFSCPYVGCNRNKEHGKFRPLKSVICVKNHFKRSHCPKMYSCNRCNKKSFSVVADLKSHLKHCGEARWRCTCGTSFSRKSKLFGHMALFEGHMPAVEDEKSGGESKVVTAMEQDDDEEEEEEEEEEGMTTSSKGTELNSSSNIYKDIEFSDELLNGFGSIDDYFLEDMLTDL
>Malba_000055
MSFPRQPFHTPLESSVESLNEDTDPVVPLRNLSMVRTRMDSLQYFLTDSIHANALVSKDQMDMVSAGIASAIHEIISNGAALLALSQNPIPSSDPTRTPAAQIEVPEVKKEVKENNSGKDDADGGFKRDANLRMHMRAHGNRFKTPEALAKPDKTPAQSSRNSRFSCPYVGCNRNKEHGKFRPLKSVICVKNHFKRSHCPKMYSCNRCNKKSFSVVADLKSHLKHCGEARWRCTCGTSFSRKSKLFGHMALFEGHMPAVEDEKSGGGSKVVTAMEQDDDDEEEEEEEEEEGMMTSSKGTELNSSSNIYKDIEFSDELLNGFGSIDDYFLEDMLTDL
>Malba_001133
MMSGAPSNCFQTMLQQQQHHLGLQIYEDPHQVSSFSLEPNSSSSSVPDNHSTSLLCNVSVLKEKVHQVKSLVSILISPNHHQSQPQESATIALASMSNIIQEIIVTASSMMFTCQQMALVSTTTPGNNINNTNTSTTTTGQCLSNPSDHRDHNRLSETNFGGGHGNKIDQSGFYSTREQTLDWFNDSYNDCTTADTSTRIVNQSGNNDKHVQGKELPVSSNYDIIELDASDLLAKYTHYCQVCGKGFKRDANLRMHMRAHGDEYKTIVALSNPMKKTNNNNDSAGGIDGNMACSTKLPRKYSCPQEGCRWNQKHAKFQPLKSMICVKNHYKRSHCPKMYVCKRCNRKQFSVLSDLRTHEKHCGDLRWQCSCGTTFSRKDKLMGHVALFTGHKPVMITSLTRIGKVDQQSHGSQM
>Malba_003288
MSFPGQPFLTPPENLVPSTNEDPAAPLRNLSMVRTRMDSLQSFLTESIHANALISKDQMDMVSTGIASAIHEIISNGAALLAFSQNSIPSSDPTRTHSAKIEASEVKKEIEVHDCGKYDADGGEIVEVDAMELLAEHIHYCEICGKGFKRDANLRMHMRAHGNRFKTPEALTKPDKTPAELSRNSRFSCPYVGCNRNKAHGKFRPLKSVICVKNHFKRSHCPKMYSCNRCNKRSFSVVADLKSHLKHCGEARWRCTCGTSFSRKSKLFGHMALFEGHMPAVEDEKSGGGSKVVTAMEQDEEEEEEEQEGMTTSAKGIPNIHEDIEFSDEFLDGFGSIDDYFWQDMLTDL
>Malba_004355
MDPKERQWDAWENPSTGNDVTNTISSDHPSFTNFNSQQPQREWERPSVLDYEMRMEPSFQKFHQLSDSQTSYICNSKNDTKIPDQEGGKMHEVQQPNKIQDWDARMTLNNLTFLEQKIHQLQDLVHVIVGRRGQVLGRPDELVAQQQQLITADLTSIIAQLISTAGSLLPSAKHTLSTTLPSTGQFGQLGGSFIPSAAGNDAGVKMQINSGSKLADQANHTVLIGNYGTEHIEEHETKDEEDADEGENLPPGSYEILQLEKEEILAPHTHFCAICGKGFKRDANLRMHMRGHGDEYKTAAALAKPNKESSSEPTLIKRYSCPYAGCKRNKDHKKFQPLKTILCVKNHYKRTHCDKSYTCSRCNTKKFSVIADLKTHEKHCGIDKWLCSCGTTFSRKDKLFGHITLFQGHTPAIPLDETKGTLGPADHGEGSEASNRVRSINFSVSSTAPGGGGAAQSLMDVKESIDDPTSYFSPLNFETCNFDGFQEFPRPPFEDSESSFSFLMPGSCNYTHKTGGGESNFNNLHRQ
>Malba_010395
MISEAPSDYLQPMLQQQQHQGLQNYEDAHRVSSFVLEPNSPTTSSGPENHSTSLLYNLSVLKEKVHQAKSLVSVLISPDHHQSQPHESTTIAVSNVIQEILVTASSMMFTCQQMALGSATTPGNNINITTTSTTTAQGLSDHRDHNRTSQTNFGIGDSSKIDPSAFYSTHEQTIDWFSDSFNDCTTRDTSTSIVNHCIHNDRYVQGKELPVSWKNYDIIELDVSDLLAKYTHYCHVCGKGFKRDANLRMHMRAHGDEYKTSVALSNPLKKNNNNNDSAGGIDGNTESSTKLPRKYSCPQEGCKWNQKHAKFQPLKSMICVKNHYKRSHCPKMYVCKRCNRKQFSVLSDLRTHEKHCGDLRWQCSCGTTFSRKDKLMGHVALFTGHTPVMITSLTRSGKVNQQSHGSQMQLG
>Malba_019513
MDPKERQWDTWENPSTGNDVTNTISSDHQPFTSYKSRQHQQKWESPSVLDYEMGMELSFQKFHQPSDSQTSHTCNSNNDAKIPDREDGRMHEAQQRNKIQDWDPRTTLNDLSFLEQKIHQLQDLVHVIVGRRGQVLGRPDELVAQQQQLITADLTSIIAQLISTAGSLLPSVKHTLSTIPSTGQFGQLGGSFIPSAAGNDAGVKLQVNSGSKLADEANHTDLISNYGTEHMEEHETKDEEDADEGENLPPGSYEILQLEKEEILAPHTHFCAICGKGFKRDANLRMHMRGHGDEYKTAAALAKPNKESSSEPTLIKRYSCPYAGCKRNKDHKKFQPLKTILCVKNHYKRTHCDKSYTCSRCNSKKFSVIADLKTHEKHCGKDKWLCSCGTTFSRKDKLFGHIALFQGHTPAIPPDEPKGTLGPTNHGEGSEASDRVGSINFSFGSTAPGGGGGSQNLMDVKESIDDPTSYFSPLNFETCNFDGFHELPRPPFEDSEMSFLMPVSCNYTDKTGGESNFNNLQRH
>Malsi_01g003660
MSFPGQPFLTPPENLVQSTNEDPAAPLRNLSMVRTRMDSLQSFLTESIHANALISKDQMDMVSTGIASAIHEIISNGAALLAFSQNSIPSSDPTRTHSAKIEASEVKKEIDVNDCGKYDADGGEIVEVDAMELLAEHIHYCEICGKGFKRDANLRMHMRAHGNRFKTPEALTKPDKTPAELSRNSRFSCPYVGCNRNKAHGKFRPLKSVICVKNHFKRSHCPKMYSCNRCNKRSFSVVADLKSHLKHCGEARWRCTCGTSFSRKSKLFGHMALFEGHMPAVEDEKSGGGSKVVTAMEQDEEEEEEEEEEQEGMTTSAKGIPNIHEDIEFSDEFLDGFGSIDDYFWQDMLTDL
>Malsi_05g005860
MDPKERQWDTWENPSTGNDVTNTISSDHPSFTNFNSQQHQREWERPSVLDYEMRMEPSFQKFHQPSDSQTSYICNSKNDTKIPDQEGGKMHEVQQPNKIQDWDARMTLNNLTFLEQKIHQLQDLVHVIVGRRGQVLGRPDELVAQQQQLITADLTSIIAQLISTAGSLLPSVKHTLSTTLPSTGQFGQLGGSFIPSAAGNDVGVKMQINSGSKLADQANQTDLISNYGTEHIEEHETKDEEDADEGENLPPGSYEILQLEKEEILAPHTHFCAICGKGFKRDANLRMHMRGHGDEYKTAAALAKPNKESSSEPTLIKRYSCPYAGCKRNKDHKKFQPLKTILCVKNHYKRTHCDKSYTCSRCNTKKFSVIADLKTHEKHCGIDKWLCSCGTTFSRKDKLFGHITLFQGHTPAIPLDETKGTLGPADHGEGSEASNRVGSINFSVSSTAPGGGGAAQSLMDVKESIDDPTSYFSPLNFETCNFDGFQEFPRPPFEDSESSFSFLMPGSCNYTHKTGGGESNFNNLHRQ
>Malsi_10g004860
MDPKERQWDTWENPSTGNDVTNTISSDHQPFTSYKSRQHQQKWESPSVLDYEMGMELSFQKFHQPSDSQTLHTCNSNNDTKIPDREDGRMLEAQQPDKIQDWDPRMTLNDLSFLEQKIHQLQDLVHVIVGRRGQVLGRPDELVAQQQQLITADLTSIIAQLISTAGSLLPSVKHTLSTTIPSTGQFGQLGGSFIPSAAGNDVGVKLQVNSGSKLADQANHTDLISNYGTEHMEEHETKDEEDADEGENLPPGSYEILQLEKEEILAPHTHFCAICGKGFKRDANLRMHMRGHGDEYKTAAALAKPNKESSSEPTLIKRYSCPYAGCKRNKDHKKFQPLKTILCVKNHYKRTHCDKSYTCSRCNSKKFSVIADLKTHEKHCGKDKWLCSCGTTFSRKDKLFGHIALFQGHTPAIPPDEPKGTLGPTNHGEGSEASNRVGSINFSFGSTAPGGGGGSQNLMDVKESIDDPTSYFSPLNFETCNFDGFHELPRPPFEDSEISFLMPVSCNYTDKTGGESNFNNLQRH
>Malsy_01g004010
MSFPGQPFLTPPENLVQSTNEDPAAPLRNLSMVRTRMDSLQSFLTESIHANALISKDQMDMVSTGIASAIHEIISNGAALLAFSQNSIPSSDPTRTHSAKIEASEVKKEIEVNDCGKYDADGGEIVEVDAMELLAEHIHYCEICGKGFKRDANLRMHMRAHGNRFKTPEALTKPDQTPAELSRNSRFSCPYVGCNRNKAHGKFRALKSVICVKNHFKRSHCPKMYSCNRCNKRSFSVVADLKSHLKHCGEARWRCTCGTSFSRKSKLFGHMALFEGHMPAVEDEKSGGGSKVVTAMEQDEEEEEEEEEEEEQEGMTTSAKGIPNIHEDIEFSDEFLDGFGSIDDYFWQDMLTDL
>Malsy_03g011610
MVVQRSWLGFTPGMMGYKTQVVQSAITLPIHRKKRVAGALLVFIGFCGLAPPRTMVNQGGFWLGFVEGNESFNMVVVASKNSIGVGRNRRWKMGGREGQLVSKEGRLEKKRNRKKMISEAPSDYLHPMLQQQHHQGLQNYEDPHRVSSFVLEPNSPTSSSGPENHSTSLLYNLSVLKEKVHQAKSLVSVLISPDHHQSQPHESTTIAVSNVIQEILVTASSMMFTCQQMALGSATTPGNNINITTTSTTTAQGLSDHRDHNRTSQTNFGIGDSSKIDPSAFYSTHEQTIDWFSDSFNDCTTRDTSTSIVNHCSHNDRYVQGKELPVSWKNYDIIELDVSDLLAKYTHYCHVCGKGFKRDANLRMHMRAHGDQYKTSVALSNPLKKNNNNNDSAGGIDGNTESSTKLPRKYSCPQEGCKWNQKHAKFQPLKSMICVKNHYKRSHCPKMYVCKRCNRKQFSVLSDLRTHEKHCGDLRWQCSCGTTFSRKDKLMGHIALFTGHTPVMITSLTRSGKVDQQSHGSQMQLG
>Malsy_05g004560
MDPKERQWDTWENPSTGNDVTNTISSDHPSFTNFNSQQHQREWERPSVLDYEMRMEPSFLKFHQPSDSQMSYTCNSKNDTKIPDQEGGKMHEVQQPNKIQDWDARMTLNNLTFLEQKIHQLQDLVHVIVGRRGQVLGRPDELVAQQQQLITADLTSIIAQLISTAGSLLPSVKHTLSTTLPSTGQFGQLGGSFIPSAAGNDAGVKMQINSGSKLADQANQTDLISNYGTEHIEEHETKDEEDADEGENLPPGSYEILQLEKEEILAPHTHFCAICGKGFKRDANLRMHMRGHGDEYKTAAALAKPNKESSSEPTLIKRYSCPYAGCKRNKDHKKFQPLKTILCVKNHYKRTHCDKSYTCSRCNTKKFSVIADLKTHEKHCGIDKWLCSCGTTFSRKDKLFGHITLFQGHTPAIPLDETKGTLGPADHGEGSEASNRVGSISFSVSSTAPGGGGAAQSLMDVKESIDDPTSYFSPLNFETCNFDGFQEFPRPPFEDTESSFSFLMPGSCNYTHKTGGGESNFNNLHRQ
>Malsy_10g004560
MDPKERQWDTWENPSTGNDVTNTISSDHQPFTSYKSRQHQQKWESPSVLDYEMGMELSFQKFHQPSDSQTSHTCNSNNDTKIPDREDGRMREAQQPDKIQDWDPRMTLNDLSFLEQKIHQLQDLVHVIVGRRGQVLGRPDELVAQQQQLITADLTSIIAQLISTAGSLLPSVKHTLSTTIPFTGQFGQLGGSFIPSAAGNDVGVKLQVNSGSKLADQANHTDLISNYGTEHMEEHETKDEEDADEGENLPPGSYEILQLEKEEILAPHTHFCAICGKGFKQDANLRMHMRGHGDEYKTAAALAKPNKESSSEPTLIKRYSCPYAGCKRNKDHKKFQPLKTILCVKNHYKRTHCDKSYTCSRCNSKKFSVIADLKTHEKHCGKDKCLCSCGTTFSRKDKLFGHIALFQGHTPAIPPDEPKGTLGPTNHGEGSEASNRVGSINFSFGSTAPGGGGGSQNLMDVKESIDDPTSYFSPLNFETCNFDGFHELPRPPFEDSEISFLMPVSCNYTDKTGGESNFNNLQRH
>Malsy_11g012090
MMSGAPSNCFQTMLQQQQHHLGLQIYEDPHQVSSFSLEPNSSSSSVPDNHSTSLLCNVSVLKEKVHQAKSLVSILISPNHHQSQPQESATIALASMSNIIQEIIVTASSMMFTCQQMALVSTTTPGNNINNTNTSTTTTGQCLSNPSDHREHNRLSETNFGGGHGNKIDQSGFYSTREQTLDWFNDSYNDCTTADTSTRIVNQSGNNDKHVQGKELPVSSNYDIIELDASDLLAKYTHYCQVCGKGFKRDANLRMHMRAHGDEYKTIVALSNPMKKTNNNNDSAGGIDGNMACSTKLPRKYSCPQEGCRWNQKHAKFQPLKSMICVKNHYKRSHCPKMYVCKRCNRKQFSVLSDLRTHEKHCGDLRWQCSCGTTFSRKDKLMGHVALFTGHTPVMITSLTRIGKVDQQSHGSQM
>Malsy_15g027590
MSFPRQPFHTPLESSVESLNEDTDPVVPLRNLSMVRTRMDSLQYFLTDSIHANALVSKDQMDMVSAGIASAIHEIISNGAALLALSQNPIPSSDWTRTPAAQIEVPEVKKEVKENNSGKDDADGGEIVEVDAMELLAEHIHYCEICGKGFKRDANLRMHMRAHGNRFKTPDALAKPDKTPAQSSRNSRFSCPYVGCNRNKEHGKFRPLKSVICVKNHFKRSHCPKMYSCNRCNKKSFSVVADLKSHLKHCGEARWRCTCGTSFSRKSKLFGHMALFEGHMPAVEDEKSGGGSKVVTAMEQDDDDDEEEEEEEEEGMTTSSKGTELNSSSNIYKDIEFSDELLNGFGSIDDYFLEDMLTDL
>Maldo_GDDH_01G1032000
MSFPGQPFLTPPENLVQSTNEDPAAPLRNLSMVRTRMDSLQSFLTESIHANALISKDQMDMVSTGIASAIHEIISNGAALLAFSQNSIPSSDPTRTHSAKIEASEVKKEIEVNDCGKYDADGGEIVEVDAMELLAEHIHYCEICGKGFKRDANLRMHMRPTGTGAPEALTKPVKTPPS
>Maldo_GDDH_03G1128200
MISEAPSDYLQPMLQQQHHQGLQNYEDPHRVSSFVLEPNSPTSSSGPENHSTSLLYNLSVLKEKVHQAKSLVSVLISPDHHQSQPHESTTIAVSNVIQEILVTASSMMFTCQQMALGSATTPGNNINITTTSTTTAQGLSDHRDHNRTSQTNFGIGDSSKIDPSAFYSTHEQTIDWFSDSFNDCTTRDTSTSIVNHCSHNDRYVQGKELPVSWKNYDIIELDVSDLLAKYTHYCHVCGKGFKRDANLRMHMRAHGDEYKTSVALSNPLKKNNNNNDSAGGIDGNTESSTKLPRKYSCPQEGCKWNQKHAKFQPLKSMICVKNHYKRSHCPKMYVCKRCNRKQFSVLSDLRTHEKHCGDLRWQCSCGTTFSRKDKLMGHIALFTGHMPVMITSLTRSGKVDQQSHGSQMQLG
>Maldo_GDDH_05G1040600
MDPKERQWDTWENPSTGNDVTNTISSDHPSFTNFNSQQHQREWERPSVLDYEMRMEPSFLKFHQPSDSQMSYTCNSKNDTKIPDQEGGKMHEVQQPNKIQDWDARMTLNNLTFLEQKIHQLQDLVHVIVGRRGQVLGRPDELVAQQQQLITADLTSIIAQLISTAGSLLPSVKHTLSTTLPSTGQFGQLGGSFIPSAAGNDAGVKMQINSGSKLADQANQTDLISNYGTEHIEEHETKDEEDADEGENLPPGSYEILQLEKEEILAPHTHFCAICGKGFKRDANLRMHMRGHGDEYKTAAALAKPNKESSSEPTLIKRYSCPYAGCKRNKDHKKFQPLKTILCVKNHYKRTHCDKSYTCSRCNTKKFSVIADLKTHEKHCGIDKWLCSCGTTFSRKDKLFGHITLFQGHTPAIPLDETKGTLGPADHGEGSEASNRVGSISFSVSSTAPGGGGAAQSLMDVKESIDDPTSYFSPLNFETCNFDGFQEFPRPPFEDTESSFSFLMPGSCNYTHKTGGGESNFNNLHRQ
>Maldo_GDDH_10G1046700
MDPKERQWDTWENPSTGNDVTNTISSDHQPFTSYKSRQHQQKWESPSVLDYEMGMELSFQKFHQPSDSQTSHTCNSNNDTKIPDREDGRMREAQQPDKIQDWDPRMTLNDLSFLEQKIHQLQDLVHVIVGRRGQVLGRPDELVAQQQQLITADLTSIIAQLISTAGSLLPSVKHTLSTTIPFTGQFGQLGGSFIPSAAGNDVGVKLQVNSGSKLADQANHTDLISNYGTEHMEEHETKDEEDADEGENLPPGSYEILQLEKEEILAPHTHFCAICGKGFKRDANLRMHMRGHGDEYKTAAALAKPNKESSSEPTLIKRYSCPYAGCKRNKDHKKFQPLKTILCVKNHYKRTHCDKSYTCSRCNSKKFSVIADLKTHEKHCGKDKWLCSCGTTFSRKDKLFGHIALFQGHTPAIPPDEPKGTLGPTNHGEGSEASNRVGSINFSFGSTAPGGGGGSQNLMDVKESIDDPTSYFSPLNFETCNFDGFHELPRPPFEDSEISFLMPVSCNYTDKTGGESNFNNLQRH
>Maldo_GDDH_11G1149000
MLQQQQHHLGLQIYEDPHQVSSFSLEPNSSSSSVPDNHSTSLLCNFSVLKEKVHQAKSLVSILISPNHHQSQPQESATIALASMSNIIQEIIVTASSMMFTCQQMALVSTTTPGNNINNTNTSTTTTGQCLSNPSDHREHNRLSETNFGGGHGNKIDQSGFYSTREQTLDWFNDSYNDCTTADTSTRIVNQIGNNDKHVQGKELPVSSNYDIIELDASDLLAKYTHYCQVCGKGFKRDANLRMHMRAHGDEYKTIVALSNPMKKTNNNNDSAGGIDGNMACSTKLPRKYSCPQEGCRWNQKHAKFQPLKSMICVKNHYKRSHCPKMYVCKRCNRKQFSVLSDLRTHEKHCGDLRWQCSCGTTFSRKDKLMGHVALFTGHTPVMITSLTRIGKVDQQSHGSQM
>Maldo_GDDH_15G1323400
MSFPRQPFHTPLESSVESLNEDTDPVIPLRNLSMVRTRMDSLQYFLTDSIHANALVSKDQMDMVSAGIASAIHEIISNGAALLALSQNPIPSSDRTRTPAAQIEVPEVRKEVKENNSGKDDADGGEIVEVDAMELLAEHIHYCEICGKGFKRDANLRMHMRAHGNRFKTPEALAKPDKTPAQSSRNSRFSCPYVGCNRNKEHGKFRPLKSVICVKNHFKRSHCPKMYSCNRCNKKSFSVVADLKSHLKHCGEARWRCTCGTSFSRKSKLFGHMALFERHMPAVEDEKSGGGSKVVTAMEQDDDDEEEEEEEEGMTTSSKGTELNPSSNIYKDIEFSDELLSGLGSIDDYFLEDMLTDL
>Maldo_Gala_01g003740
MSFPGQPFLTPPENLVQSTNEDPAAPLRNLSMVRTRMDSLQSFLTESIHANALISKDQMDMVSTGIASAIHEIISNGAALLAFSQNSIPSSDPTRTHSAKIEASEVKKEIEVNDCGKYDADGGEIVEVDAMELLAEHIHYCEICGKGFKRDANLRMHMRAHGNRFKTPEALTKPDKTPAELSRNSRFSCPYVGCNRNKAHGKFRPLKSVICVKNHFKRSHCPKMYSCNRCNKRSFSVVADLKSHLKHCGEARWRCTCGTSFSRKSKLFGHMALFEGHMPAVEDEKSGGGSKVVTAMEQDEEEEEEEQEGMTTSAKGIPNIHEDIEFSDGFLDGFGSIDDYFWQDMLTDL
>Maldo_Gala_03g011340
MISEAPSDYLQPMLQQQHHQGLQNYEDPHRVSSFVLEPNSPTSSSGPENHSTSLLYNLSVLKEKVHQAKSLVSVLISPDHHQSQPHESTTIAVSNVIQEILVTASSMMFTCQQMALGSATTPGNNINITTTSTTTAQGLSDHRDHNRTSQTNFGIGDSSKIDPSAFYSTHEQTIDWFSDSFNDCTTRDTSTSIVNHCSHNDRYVQGKELPVSWKNYDIIELDVSDLLAKYTHYCHVCGKGFKRDANLRMHMRAHGDEYKTSVALSNPLKKNNNNNDSAGGIDGNTESSTKLPRKYSCPQEGCKWNQKHAKFQPLKSMICVKNHYKRSHCPKMYVCKRCNRKQFSVLSDLRTHEKHCGDLRWQCSCGTTFSRKDKLMGHIALFTGHMPVMITSLTRSGKVDQQSHGSQMQLG
>Maldo_Gala_05g004330
MDPKERQWDTWENPSTGNDVTNTISSDHPSFTNFNSQQHQREWERPSVLDYEMRMEPSFLKFHQPSDSQMSYTCNSKNDTKIPDQEGGKMHEVQQPNKIQDWDARMTLNNLTFLEQKIHQLQDLVHVIVGRRGQVLGRPDELVAQQQQLITADLTSIIAQLISTAGSLLPSVKHTLSTTLPSTGQFGQLGGSFIPSAAGNDAGVKMQINSGSKLADQANQTDLISNYGTEHIEEHETKDEEDADEGENLPPGSYEILQLEKEEILAPHTHFCAICGKGFKRDANLRMHMRGHGDEYKTAAALAKPNKESSSEPTLIKRYSCPYAGCKRNKDHKKFQPLKTILCVKNHYKRTHCDKSYTCSRCNTKKFSVIADLKTHEKHCGIDKWLCSCGTTFSRKDKLFGHITLFQGHTPAIPLDETKGTLGPADHGEGSEASNRVGSISFSVSSTAPGGGGAAQSLMDVKESIDDPTSYFSPLNFETCNFDGFQEFPRPPFEDTESSFSFLMPGSCNYTHKTGGGESNFNNLHRQ
>Maldo_Gala_10g004440
MDPKERQWDTWENPSTGNDVTNTISSDHQPFTSYKSRQHQQKWESPSVLDYEMGMELSFQKFHQPSDSQTSHTCNSNNDTKIPDREDGRMREAQQPDKIQDWDPRMTLNDLSFLEQKIHQLQDLVHVIVGRRGQVLGRPDELVAQQQQLITADLTSIIAQLISTAGSLLPSVKHTLSTTIPFTGQFGQLGGSFIPSAAGNDVGVKLQVNSGSKLADQANHTDLISNYGTEHMEEHETKDEEDADEGENLPPGSYEILQLEKEEILAPHTHFCAICGKGFKRDANLRMHMRGHGDEYKTAAALAKPNKESSSEPTLIKRYSCPYAGCKRNKDHKKFQPLKTILCVKNHYKRTHCDKSYTCSRCNSKKFSVIADLKTHEKHCGKDKWLCSCGTTFSRKDKLFGHIALFQGHTPAIPPDEPKGTLGPTNHGEGSEASNRVGSINFSFGSTAPGGGGGSQNLMDVKESIDDPTSYFSPLNFETCNFDGFHELPRPPFEDSEISFLMPVSCNYTDKTGGESNFNNLQRH
>Maldo_Gala_11g013310
MSGAPSNCFQTMLQQQQHHLGLQIYEDPHQVSSFSLEPNSSSSSVPDNHSTSLLCNFSVLKEKVHQAKSLVSILISPNHHQSQPQESATIALASMSNIIQEIIVTASSMMFTCQQMALVSTTTPGNNINNTNTSTTTTGQCLSNPSDHREHNRLSETNFGGGHGNKIDQSGFYSTREQTLDWFNDSYNDCTTADTSTRIVNQIGNNDKHVQGKELPVSSNYDIIELDASDLLAKYTHYCQVCGKGFKRDANLRMHMRAHGDEYKTIVALSNPMKKTNNNNDSAGGIDGNMACSTKLPRKYSCPQEGCRWNQKHAKFQPLKSMICVKNHYKRSHCPKMYVCKRCNRKQFSVLSDLRTHEKHCGDLRWQCSCGTTFSRKDKLMGHVALFTGHTPVMITSLTRIGKVDQQSHGSQM
>Maldo_Gala_15g028920
MSFPRQPFHTPLESSVESLNEDTDPVIPLRNLSMVRTRMDSLQYFLTDSIHANALVSKDQMDMVSAGIASAIHEIISNGAALLALSQNPIPSSDRTRTPAAQIEVPEVRKEVKENNSGKDDADGGEIVEVDAMELLAEHIHYCEICGKGFKRDANLRMHMRAHGNRFKTPEALAKPDKTPAQSSRNSRFSCPYVGCNRNKEHGKFRPLKSVICVKNHFKRSHCPKMYSCNRCNKKSFSVVADLKSHLKHCGEARWRCTCGTSFSRKSKLFGHMALFEGHMPAVEDEKSGGGSKVVTAMEQDDDDEEEEEEEEGMTTSSKGTELNPSSNIYKDIEFSDELLSGLGSIDDYFLEDMLTDL
>Pyrco_DAP_Chr10v0.1_23575.1
MDPKERQWDTWENPSTGNDVTNTISSDHQPFTSFKSRQHQQKWESPSVLDYEMGVEPSFQKFHQPSDSQASHTCNSNNDTKIPDREDGRMHDVQHPNKIQGWDPRSTLNNLSFLEEKIHQLQDLVHVIVGRRGQVLGRPDELVAQQQQLITADLTSIIAQLISTAGSLLPSVKHTLSTTIPSTGQFGQLGGSFIPSAAGNDLGGKLQINSGSKLADQANQTDLISNFGTEHIEEHETKDEEDADEGENLPPGSYEILQLEKEEILAPHTHFCAICGKGFKRDANLRMHMRGHGDEYKTPAALAKPNKESSSEPTLIKRYSCPYAGCKRNKDHKKFQPLKTILCVKNHYKRTHCDKSYTCSRCNSKKFSVIADLKTHEKHCGKDKWLCSCGTTFSRKDKLFGHIALFQGHTPAIPPDEPKGTLGPADHGEGSEVSNRVGSINFSFGSTAPGGGGGSQNLMDVKESIDDPTSYFSPLNFETCNFDGFNELPRPPFEDSESPFSFLMSVSCNYTEKTGGESNFNNLQRH
>Pyrco_DAP_Chr10v0.1_23599.1
MDPKERQWDTWENPSTGNDVTNTISSDHQPFTSFKSRQHQQKWESPSVLDYEMGVEPSFQKFHQPSDSQASHTCNSNNDTKIPDREDGRMHDVQHPNKIQGWDPRSTLNNLSFLEEKIHQLQDLVHVIVGRRGQVLGRPDELVAQQQQLITADLTSIIAQLISTAGSLLPSVKHTLSTTIPSTGQFGQLGGSFIPSAAGNDLGGKLQINSGSKLADQANQTDLISNFGTEHIEEHETKDEEDADEGENLPPGSYEILQLEKEEILAPHTHFCAICGKGFKRDANLRMHMRGHGDEYKTPAALAKPNKESSSEPTLIKRYSCPYAGCKRNKDHKKFQPLKTILCVKNHYKRTHCDKSYTCSRCNSKKFSVIADLKTHEKHCGKDKWLCSCGTTFSRKDKLFGHIALFQGHTPAIPPDEPKGTLGPADHGEGSEVSNRVGSINFSFGSTAPGGGGGSQNLMDVKESIDDPTSYFSPLNFETCNFDGFNELPRPPFEDSESPFSFLMSVSCNYTEKTGGESNFNNLQRH
>Pyrco_DAP_Chr10v0.1_23621.1
MDPKERQWDTWENPSTGNDVTNTISSDHQPFTSFKSRQHQQKWESPSVLDYEMGVEPSFQKFHQPSDSQASHTCNSNNDTKIPDREDGRMHDVQHPNKIQGWDPRSTLNNLSFLEEKIHQLQDLVHVIVGRRGQVLGRPDELVAQQQQLITADLTSIIAQLISTAGSLLPSVKHTLSTTIPSTGQFGQLGGSFIPSAAGNDLGGKLQINSGSKLADQANQTDLISNFGTEHIEEHETKDEEDADEGENLPPGSYEILQLEKEEILAPHTHFCAICGKGFKRDANLRMHMRGHGDEYKTPAALAKPNKESSSEPTLIKRYSCPYAGCKRNKDHKKFQPLKTILCVKNHYKRTHCDKSYTCSRCNSKKFSVIADLKTHEKHCGKDKWLCSCGTTFSRKDKLFGHIALFQGHTPAIPPDEPKGTLGPTDHGEGSEVSNRVGSINFSFGSTAPGGGGGSQNLMDVKESIDDPTSYFSPLNFETCNFDGFNELPRPPFEDSESPFSFLMSVSCNYTDKTGGESNFNNLQRH
>Pyrco_DAP_Chr1v0.1_00282.1
MSFPGQPFLTPPENLVQSTNEGPAAPLRNLSMVRTRMDSLQSFLTESIHANALISKDQMDMVSSGIASAIHEIISNGAALLAFSQNPIPSSDPTRTHSAKIEASEVKKEMEVNDCGKDDADGGEIVEVDAMELLAEHIHYCEICGKGFKRDANLRMHMRAHGNRFKTPEALTKPDKTPAELSRNSRFSCPYVGCNRNKAHGKFRPLKSVICVKNHFKRSHCPKMYSCNRCNKRSFSVVADLKSHLKHCGEARWRCTCGTSFSRKSKLFGHMALFEGHMPAVEDEKSSGGSKVVTAMEQDEEEEEEEEEEEGMTTLAKGIPNIYEDIEFSDELLDGFGSIDDYFWKDMLTDL
>Pyrco_DAP_Chr5v0.1_10658.1
MDPKERQWDTWENPSTGNDVTNTISSDHPSFRNFKSRQHQREWESPSVLDYEMRMEPSFKKFHQPSDLQTSHTCNSKNDTKIPDREGGKMHEAQQPNKIQDWDARTTLSNLTFLEQKIHQLQDLVHVIVGRRGQVLGRPDELVAQQQQLITADLTSIIAQLISTAGSLLPSVKHTLSTTLPSTGQFGQFGGSFIPSAAGNDAGVKMQINSGSKLADQANQTGLISNYGTEHVEEHETKDEEDADEGENLPPGSYEILQLEKEEILAPHTHFCAICGKGFKRDANLRMHMRGHGDEYKTAAALAKPNKESSSEPTLIKRYSCPYAGCKRNKDHKKFQPLKTILCVKNHYKRTHCDKSYTCSRCNIKKFSVIADLKTHEKHCGMDKWLCSCGTTFSRKDKLFGHITLFQGHTPAIPLDETKGTLGPADHGEGSEASNRVGSINFSVSSTAPGGGGAAQNLMDVKESIDDPTSYFSPLNFETCNFDGFQEFPRLPFEDSESSFSFLMPGSCNYTHKTGGGESNFNNLPRQ
>Pyrco_BP1_000635.1
MISAAPSDCLQPMLQQQHHQGLQNYEDPHRVSSFLLEPNSPTSLLGPENHSTSLFYNLSVLKEKVHQAKSLVNILISPDHHQSQPHESTTIAMSNVIQEIIVTASSMMFTCQKMALGSATIPGNNINNATTSTTTGQGLRDHCDHNRLSQTNFGVADSNKIDQSSFNSTHEQTLDWFSDSFNDCTTRYTSTRIVNHSSHNDRHVQGKELPVSWKNYDIIELDASDLLAKYTHYCHVCGKGFKRDANLRMHMRAHGDEYKTSDALSNPLKKNNNNNDTAGGIDGNTESSTKLPIKYSCPQEGCRWNQKHAKFQPLKSMICVKNHYKRSHCPKMYVCKRCNRKQFSVLSDLRTHEKHCGDLRWMCSCGTTFSRKDKLMGHIALFTGHTPVMITSLTRSGKVDQQSHGSQMQLG
>Pyrco_BP1_007710.1
MYSCNRCNKKSFSVVADLKSHLKHCGEARWRCTCGTSFSRKSKLFGHMALFEGHMPAVEDEKSGGGSKVVTAMEQHDDEEEEEEEEEEGMTTSSKGRELNSSSNIYEDIEFSDELLNGFGSIDDYFLEDMLTDL
>Pyrco_BP1_011021.1
MISGAPSNCFQTMLQQQQHHLGLQIYEDPDQVSSFSLEPNSSSSSVPDNHSTSLLCNVSVLKEKVHQAKSLVSILISPNHHQSQPQESATITLASMSNIIQEIIVTASSMMFTCQQMALVSTTTPGNHINNTNTSTTTTGQGLSNPSDHRDHNRLSETNFGGGHGNKIDQSGFYSTREHTLDWFSDSYNDCTTADPSTRIVNQRGNNDKHVQGKELPVSSNYDIIEVDASDLLAKYTHYCQICGKGFKRDANLRMHMRAHGDEYKTIVALSNPMKKTNNNNDSAGGIDGNMACSTKLPRKYSCPQEGCRWNQKHAKFQPLKSMICVKNHYKRSHCPKMYVCKRCNRKQFSVLSDLRTHEKHCGDLRWQCSCGTTFSRKDKLMGHVALFTGHTPVMITSLTRIGKVDQQSHGSQMQMG
>Pyrco_BP1_017953.1
MRMEPSFKKFHQPSDLQTSHTCNSKNDTKIPDREGGKMHEAQQPNKIQDWDARTTLSNLTFLEQKIHQLQDLVHVIVGRRGQVLGRPDELVAQQQQLITADLTSIIAQLISTAGSLLPSVKHTLSTTLPSTGQFGQFGGSFIPSAAGNDAGVKMQINSGSKLADQANQTDLISNYGTEHVEEHETKDEEDADEGENLPPGSYEILQLEKEEILAPHTHFCAICGKGFKRDANLRMHMRGHGDEYKTAAALAKPNKESSSEPTLIKRYSCPYAGCKRNKDHKKFQPLKTILCIKNHYKRTHCDKSYTCSRCNIKKFSVIADLKTHEKHCGTDKWLCSCGTTFSRKDKLFGHITLFQGHTPAIPLDETKGPLGPADHGEGSEASNRVGSINFSVSSTAPGGGGAAQNLMDVKESIDDPTSYFSPLNFETCNFDGFQEFPRLPFEDSESSFSFLMPGSCNYTHKTGGGESNFNNLPRQ
>Pyrco_BP1_028670.1
MSFPGQPFLTPPENLVQSTNEGPAAPLRNLSMVRTRMDSLQSFLTESIHANALISKDQMDMVSSGIASAIHEIISNGAALLAFSQNPIPSSDPTRTHSAKIEASEVKKEMEVNDCGKDDADGGEIVEVDAMELLAEHIHYCEICGKGFKRDANLRMHMRAHGNRFKTPEALAKPDKTPAQSSRNSRFSCPYVGCNRNKAHGKFRPLKSVICVKNHFKRSHCPKMYSCNRCNKRSFSVVADLKSHLKHCGEARWRCTCGTSFSRKSKLFGHMALFEGHMPAVEDEKSSGGSKVVTAMEQDEEEEEEEEEEEGMTTLAKGIPNIYEDIEFSDELLDGFGSIDDYFWKDMLTDL
>Pyrco_BP1_030931.1
MDPKERQWDTWENPSTGNDVTNTISSDHQPFTSFKSRQHQQKWESPSVLDYEMGVEPSFQKFHQPSDSQASHTCNSNNDTKIPDREDGRMHDVQHPNKIQGWDPRSTLNNLSFLEEKIHQLQDLVHVIVGRRGQVLGRPDELVAQQQQLITADLTSIIAQLISTAGSLLPSVKHTLSTTIPSTGQFGQLGGSFIPSAAGNDLGGKLQIHSGSKLADQANQTDLISNFGTEHIEEHETKDEEDADEGENLPPGSYEILQLEKEEILAPHTHFCAICGKGFKRDANLRMHMRGHGDEYKTPAALAKPNKESSSEPTLIKRYSCPYAGCKRNKDHKKFQPLKTILCVKNHYKRTHCDKSYTCSRCNSKKFSVIADLKTHEKHCGKDKWLCSCGTTFSRKDKLFGHIALFQGHTPAIPPDEPKGTLGPTDHGEGSEVSNRVGSINFSFGSTAPGGGGGSQNLMDVKESIDDPTSYFSPLNFETCNFDGFNELPRPPFEDSESPFSFLMSVSCNYTDKTGGSRISTIFNDTNDCSPRAYDFL
>Pyrco_BP_DH_01g05930
MSFPGQPFLTPPENLVQSTNEGPAAPLRNLSMVRTRMDSLQSFLTESIHANALISKDQMDMVSSGIASAIHEIISNGAALLAFSQNPIPSSDPTRTHSAKIEASEVKKEMEVNDCGKDDADGGEIVEVDAMELLAEHIHYCEICGKGFKRDANLRMHMRAHGNRFKTPEALTKPDKTPAELSRNSRFSCPYVGCNRNKAHGKFRPLKSVICVKNHFKRSHCPKMYSCNRCNKRSFSVVADLKSHLKHCGEARWRCTCGTSFSRKSKLFGHMALFEGHMPAVEDEKSSGGSKVVTAMEQDEEEEEEEEEEEGMTTLAKGIPNIYEDIEFSDELLDGFGSIDDYFWKDMLTDL
>Pyrco_BP_DH_05g03320
MDPKERQWDTWENPSTGNDVTNTISSDHPSFSNFKSRLHQREWESPSVLDYEIRMEPSFQKFHQPSDLQTSHTCNSKNDTKIPDREGGKMHEVQQPNKIQDWDARTTLSNLTFLEQKIHQLQDLVHVIVGRRGQVLGRPDELVAQQQQLITADLTSIIAQLISTAGSLLPSVKHTLSTTLPSTGQLGQLGGSFIPSAAGNDAGVKMQINSARKLADQANQTDLISNYGTEHVEEHETKDEEDADEGENLPPGSYEILQLEKEEILAPHTHFCAICGKGFKRDANLRMHMRGHGDEYKTAAALAKPNKESSSEPTLIKRYSCPYAGCKRNKDHKKFQPLKTILCIKNHYKRTHCDKSYTCSRCNIKKFSVIADLKTHEKHCGTDKWLCSCGTTFSRKDKLFGHITLFQGHTPAIPLDETKGPLGPADHGEGSEASNRVGSINFSVSSTAPGGGGAAQNLMDVKESIDDPTSYFSPLNFETCNFDGFQEFPRLPFEDSESSFSFLMPGSCNYTHKTGGGESNFNNLPRQ
>Pyrco_BP_DH_10g03300
MCKNNYKRTHCVKSYTCSRCNSKKFSVIADLKTHEKHCGKDKWLCSCGTTFSRKDKLFGHIALFQGHTPAIPPDEPKGTLGPTDHGEGSEVSNRVGSINFSFGSTAPGGGGGSQNLMDVKESIDRSY
>Pyrco_BP_DH_11g12190
MISGAPSNCFQTMLQQQQHHLGLQIYEDPDQVSSFSLEPNSSSSSVPDNHSTSLLCNVSVLKEKVHQAKSLVSILISPNHHQIQPQESATITLASMSNIIQEIIVTASSMMFTCQQMALVSTTTPGNHINNTNTSTTTTGQGLSNPSDHRDHNRLSETNFGGGHGNKIDQSGFYSTREHTLDWFSDSYNDCTTADPSTRIVNQRGNNDKHVQGKELPVSSNYDIIEVDASDLLAKYTHYCQICGKGFKRDANLRMHMRAHGDEYKTIVALSNPMKKTNNNNDSAGGIDGNMACSTKLPRKYSCPQEGCRWNQKHAKFQPLKSMICVKNHYKRSHCPKMYVCKRCNRKQFSVLSDLRTHEKHCGDLRWQCSCGTTFSRKDKLMGHVALFTGHTPVMITSLTRIGKVDQQSHRSQMQMG
>Pruav_sc0002449.1_g060.1.mk
MDHKEKLCADAWANPSSGNDLTNEISADCPTFANFKPQLHQQKWEDPSILDYGGIGIEPSFQEFNQPSETQTSLPCNSNNDTKMADREDGRMCETPQANKSQDWDPRTMLNNLTFLEQKIHQLQDLVHLIVGRRGQVLGRPDELVAQQQQLITADLTSIIAQLISTAGSLLPSVKHTLSTTTPSIGQFGQLGGSFVPSGVGNDASVKLQNSNGSKLADQSNHTDLISNYGTEQNYSIEEHESKDEEDADEGENLPPGSYEILQLEKEEILAPHTHFCAICGKGFKRDANLRMHMRGHGDEYKTPAALAKPNKESSSEPTLIKRYSCPYAGCKRNKDHKKFQPLKTILCVKNHYKRTHCDKSYTCSRCNTKKFSVIADLKTHEKHCGKDKWLCSCGTTFSRKDKLFGHIALFQGHTPAIPLDETKGTQGPADHGEGSEASNRVGNINFSFSSTAPGGVGVVQSLMDVKESINDPTSYFSPLNFETCNFDGFHEFPRPPFEDSESSFSFLMPGSCNYTHKTGGEPNSNNLD
>Pruav_sc0008590.1_g030.1.mk
MSFTGQPFNIPSACSVAPTAEDPDPEVPLRNLSMVRTRMDSLQCFLTESINANALISKDQMDMVSAGIASAIREIISNGTALLACSQNLGPASDPTRTPAANNEAATEVKKEEENDFQNDDAEGEIVEVDAMELLAEHIHYCEICGKGFKRDANLRMHMRAHGNRFKTPEALAKPDKNPAEPSRKTRFSCPYIGCNRNKGHVKFRALKSVICVKNHFKRSHCPKMYSCNRCNKKSFSVVADLKSHLKHCGEARWRCTCGTSFSRKSKLFGHMALFEGHMPAVEDEKSGVKAATAMDQDEDEEEEVEENTTSFKGREMGSNFLEDIEFSELLGGFGSIDGYFLEDMLVDL
>Pyrusco0g014220.1
MSFPGQPFLTPPENLVQSTNEGPAAPLRNLSMVRTRMDSLQSFLTESIHANALISKDQMDMVSAGIASAIHEIISNGAALLAFSQNPIPSSGPTRTHSAKIEASEVKKEMEVNDCGKDDADGGEIVEVDAMELLAEHIHYCEICGKGFKRDANLRMHMRAHGNRFKTPEALTKPDKTPAELSRNSRFSCPYVGCNRNKAHGKFRPLKSVICVKNHFKRSHCPKMYSCNRCNKRSFSVVADLKSHLKHCGEARWRCTCGTNFSRKSKLFGHMALFEGHMPAVEDEKSSGGSKVVTAMEQDEEEEEEEEEEEGMTTSAKGIPNIYEDIEFSDELLDGFGSIDDYFWKDMLTDL
>Pyrusco10g025420.1
MDPKERQWDTWENPSTGNDVTNTISSDHQPFTSFKSRQHQQKWESPSVLDYEMGVEPSFQKFHQPSDSQASHTCNSNNDTKIPDREDGRMHDVQHPNKIQGWDPRSTLNNLSFLEEKIHQLQDLVHLIVGRRGQVLGRPDELVAQQQQLITADLTSIIAQLISTAGSLLPSVKHTVSTTIPSTGQFGQLGGSFIPSAAGNDLGGKLQINSGSKLADQANQTDLISNFGTEHIEEHETKDEEDADEGENLPPGSYEILQLEKEEILAPHTHFCAICGKGFKRDANLRMHMRGHGDEYKTPAALAKPNKESSSEPTLIKRYSCPYAGCKRNKDHKKFQPLKTILCVKNHYKRTHCDKSYTCSRCNSKKFSVIADLKTHEKHCGKDKWLCSCGTTFSRKDKLFGHIALFQGHTPAIPPDEPKGTLGPTDHGEGSEVSNRVGSINFSFGSTAPGGGGGSQNLMDVKESIDDPTSYFSPLNFETCNFDGFNELPRPPFEDSESPFSFLMSVSCNYTDKTGGESNFNNLQRH
>Pyrusco11g016100.1
MMSGAPSNCFQTMLQQQQHHLGLQIYEDSDQVSSFSLEPNSSSSSVPDNHSTSLLCNVSVLKEKVHQAKSLVSILISPNHHQSQPQESATITLASMSNIIQEIIVTASSMMFTCQQMALVSTTTPGNHINNTNTSTTTTGQGLSNPSDHRDHNRLSETNFGGGHGNKIDQSDFYSTREHTLDWFSDSYNDCTTADTSTRIVNQRDNNDKHVQGKELPVSSNYDIIEVDASDLLAKYTHYCQVCGKGFKRDANLRMHMRAHGDEYKTIVALSNPMKKTNNNNDSAGGIDGNMACSTKLPRKYSCPQEGCRWNQKHAKFQPLKSMICVKNHYKRSHCPKMYVCKRCNRKQFSVLSDLRTHEKHCGDLRWQCSCGTTFSRKDKLMGHVALFTGHTPVMITSLTRIGKVDQQSHGSQMQMG
>Pyrusco15g006290.1
MYSCNRCNKKSFSVVADLKSHLKHCGEARWRCTCGTSFSRKSKLFGHMALFEGHMPAVEDEKSGGGSKVVTAMEQDDDEEEEEEDEEEGMTTSSKGRELNSSSNIYEDIEFSDELLNGFGSIDDYFLEDMLTDL
>Pyrusco1g003550.1
MSFPGQPFLTPPENLVQSTNEGPAAPLRNLSMVRTRMDSLQSFLTESIHANALISKDQMDMVSAGIASAIHEIISNGAALLAFSQNPIPSSGPTRTHSAKIEASEVKKEMEVNDCGKDDADGGEIVEVDAMELLAEHIHYCEICGKGFKRDANLRMHMRAHGNRFKTPEALTKPDKTPAELSRNSRFSCPYVGCNRNKAHGKFRPLKSVICVKNHFKRSHCPKMYSCNRCNKRSFSVVADLKSHLKHCGEARWRCTCGTNFSRKSKLFGHMALFEGHMPAVEDEKSSGGSKVVTAMEQDEEEEEEEEEEEEGMTTSAKGIPNIYEDIEFSDELLDGFGSIDDYFWKDMLTDL
>Pyrusco3g000600.1
MISAAPSDCLQPMLQQQHHQGLQNYEDPHRVSSFLLEPNSPTSLLGPENHSTSLFYNLSVLKEKVHQAKSLVNILISPDHHQSQPHESTTIAMSNVIQEIIVTASSMMFTCQKMALGSATIPGNNINNATTSTTTGQGLRDHCDHNRLSQTNFGVADSNKIDQSSFNSTHEQTLDWFSDSFNDCTTRYTSTRIVNHSSHNDRHVQGKELPVSWKNYDIIELDASDLLAKYTHYCHVCGKGFKRDANLRMHMRAHGDEYKTSDALSNPLKKNNNNNDTAGGIDGNTESSTKLPIKYSCPQEGCRWNQKHAKFQPLKSMICVKNHYKRSHCPKMYVCKRCNRKQFSVLSDLRTHEKHCGDLRWMCSCGTTFSRKDKLMGHIALFTGHTPVMITSLTRSGKVDQQSHGSQMQLG
>Pyrusco5g004040.1
MDPKERQWDSWENPSTGNEVTNTISSDHPSFINFKSPQDQREWESPSVLDYEMRMEPSFQKFHQPSDLQTSHTCNSKNDTKIPDRESGKMHEVQQPNKIQDWDARTTLSNLTFLEQKIHQLQDLVHVIVGRRGQVLGQPDELVAQQQQLITADLTSIIAQLISTAGSLLPSVKHTLSTTLPSTGQFGQLDGSFIPSAAGNDAGVKMQINSARKLADQANQTDLISNYGTEHVEEHETKDEEDADEGENLPPGSYEILQLEKEEILAPHTHFCAICGKGFKRDANLRMHMRGHGDEYKTAAALAKPNKESSSEPTLIKRYSCPYAGCKRNKDHKKFQPLKTILCVKNHYKRTHCDKSYTCSRCNIKKFSVIADLKTHEKHCGMDKWLCSCGTTFSRKDKLFGHITLFQGHTPAIPLDETKGTLGPAEHGEGNEASNSVGSINFSVSSTAPGGGGAAQNLMDVKESIDDPTSYFSPLNFETCNFDGFQEFPRLPFEDSESSFSFLMPGSCNYTHKTGGGESNFNNLPRQ
>Pyrbe_002747
MDPKERQWDTWENPSTGNDVTNTISSDHQPFTSFKSRQHQQKWESPSVLDYEMGMEPSFQKFHQPSDSQASHTCNSNNDTKIPDREDGRMHDVQRPNKIQGWDPRSTLNNLSFLEEKIHQLQDLVHVIVGRRGQVLGRPDELVARQQQLITADLTSIIAQLISTAGSLLPSVKHTLSTTIPSTGQFGQLGRSFIPSAAGNDLGGKLQINSGSKLADQANQTDLISNFGTEHIEEHETKDEEDADEGENLPPGSYEILQLEKEEILAPHTHFCAICGKGFKRDANLRMHMRGHGDEYKTPAALAKPNKESSSEPTLIKRYSCPYAGCKRNKDHKKFQPLKTILCVKNHYKRTHCDKSYTCSRCNSKKFSVIADLKTHEKHCGKDKWLCSCGTTFSRKDKLFGHIALFQGHTPAIPPDEPKGTLGPMDHGEGSEASNRVGSINFSFGSTAPGGGGGSQNLMDVKESIDDPTSYFSPLNFETCNFDGFNELPRPPFEDSESPFSFLMSVSCNYTDKTGGESNFNNLQ
>Pyrbe_007589
MSGAPSNCFQTMLQQQQHHLGLQIYEDPHQVSSFSLEPNSSSSSVPDNHSTSLLCNVSVLKEKVHQAKSLVSILISPNHHQSQPQESATITLASMSNIIQEIIVTASSMMFTCQQMALVSTTTPGNHINNTNTSTTTTGQGLSNPSDHRDHNRLSETNFGGGHGNKIDQSGFYSTREHTLDWFSDSYNDCTTADTSTRIVNQRGNNDKHVQGKELPVSSNYDIIEVDASDLLAKYTHYCQVCGKGFKRDANLRMHMRAHGDEYKTIVALSNPMKKTNNNNDSAGGIDGNMACSTKLPRKYSCPQEGCRWNQKHAKFQPLKSMICVKNHYKRSHCPKMYVCKRCNRKQFSVLSDLRTHEKHCGDLRWQCSCGTTFSRKDKLMGHVALFTGHTPVMITSLTRIGKVDQQSHGSQMQMG
>Pyrbe_022681
MELLAEHIHYCEICGKGFKRDANLRMHMRAHGNQFKTPEALAKPDKTPAQSSRNSRFSCSYVGCNRNKEHGKFRPLKLVICVKNHFKRSHCPKMYSCNRCNKKSFSVVADLKSHLKHCGEARWRCTCGTSFSRKSKLFGHMALFEGHMPAVEDEKSGGGSKVVTTMEQDDDEEEEEEEEEEGMTTSSKGRELNSSSNIYEDIEFSDELLNGFGSIDDYFLEDMLTDL
>Pyrbe_022682
MSFPRQPFHTPPESSVESLNEDTDPAVPLRNLSMVRTRMDSLQYFLTDSIHANALVSKDQMDMVSAGIASAIQEIISNGAALLALSQNPIPYSDPTRTPAP
>Pyrbe_035400
MVSAAPSDCLQPMLQQQHHQGLQNYEDPHRVSSFLLEPNSPTSSLGPENYSTSLFYNLSVLKEKVHQAKSLVNILISPDHHQSQPHESTTIAMSNVIQEIIVTASSMMFTCQKMALGSATIPGNNINNATTSTTTGQGLSDHCDHNRLSQTNLGVADSNKIDQSSFYSTHEQTLDWFSDSFNDCTTRYTSTRIVNHSSHNDRHVQGKELPVSWKNYDIIELDASDLLAKYTHYCHVCGKGFKRDANLRMHMRAHGDEYKTSDALSNPLKKNNNNNDTAGGIDGNTESSTKLPIKYSCPQEGCRWNQKHAKFQPLKSMICVKNHYKRSHCPKMYVCKRCNRKQFSVLSDLRTHEKHCGDLRWQCSCGTTFSRKDKLMGHIALFTGHTPVMITSLTRSGKVDQQSHGSQMQLG
>Pyrbe_040805
MDPKERQWDTWENPSTGNDVTNTISSDHPSFSNFKSRLHQREWESPSVLDYEMRMEPSVQKFHQPSDLQTSHTCNTKNDTKIPDREGGKMHEVQQPNKIQDWDARTTLSNLTFLEQKIHQLQDLVHVIVGRRGQVLGRPDELVAQQQQLITADLTSIIAQLISTAGSLLPSVKHTLSTTFPSTGQFGQLGGSFIPSAAGNDAGVKMQISSARKLADQANQTDLLSNYGTEHVEEHEAKDEEDADEGENLPPGSYEILQLEKEEILAPHTHFCAICGKGFKRDANLRMHMRGHGDEYKTAAALAKPNKESSSEPTLIKRYSCPYAGCKRNKDHKKFQPLKTILCVKNHYKRTHCDKSYTCSRCNIKKFSVIADLKTHEKHCGMDKWLCSCGTTFSRKDKLFGHITLFQGHTPAIPHDETKGTLGPAEHGEGNEASNSVGGINFSVSSTAPGGGGAAQNLMDVKESIDDPTSYFSPLNFETCNFDGFQEFPRLPFEDSESSFSFLMPGSCNYTHKTGGGESNFNNLPRQ
>Pyrbe_058306
MSFPGQPFLTPPENLVQPTNEGPAAPLRNLSMVRTRMDSLQSFLTESIHANALISKDQMDMVSAGIASAIHEIISNGAALLAFSQNPIPSSGPTRTHSAKIEASETGGEIVEVDAMELLAEHIHYCEICGKGFKRDANLRMHMRAHGNRFKTPEALTKPDKTPAELSGNSRFSCPYVGCNRNKAHGKFRPLKSVICVKNHFKRSHCPKMYSCNRCNKRSFSVVADLKSHLKHCGEARWRCTCGTNFSRKSKLFGHMALFEGHMPAVEDEKSSGGSKVVTAMEQDEEEEEEEEGMTTSAKGIPEYIRGY
>Pyrpy_N_00g1044.1
MDPKERQWDTWENPSTGNDVTNTISSDHQPFTSFKSRQHQQKWESPSVLDYEMGVEPSFQKFHQPSDSQASHTCNSNNDTKIPDREDGRMHDVQHPNKIQGWDPRSTLNNLSFLEEKIHQLQDLVHVIVGRRGQVLGRPDELVAQQQQLITADLTSIIAQLISTAGSLLPSVKHTLSTTIPSTGQFGQLGRSFIPSAAGNDLGGKLQINSGSKLADQANQTDLISNFGTEHIEEHETKDEEDADEGENLPPGSYEILQLEKEEILAPHTHFCAICGKGFKRDANLRMHMRGHGDEYKTPAALAKPNKESSSEPTLIKRYSCPYAGCKRNKDHKKFQPLKTILCVKNHYKRTHCDKSYTCSRCNSKKFSVIADLKTHEKHCGKDKWLCSCGTTFSRKDKLFGHIALFQGHTPAIPPDEPKGTLGPTDHGEGSEVSNRVGSINFGSGSTAPGGGGGSQNLMDVKESIDDPTSYFSPLNFETCNFDGFNELPRPPFEDSESPFSFLMSVSCNYTDKTGEESNFNNLQRH
>Pyrpy_N_01g0321.1
MSFPGQPFLTPPENLVQSTNEGPAAPLRNLSMVRTRMDSLQSFLTESIHANALISKDQMDMVSAGIASAIHEIISNGAALLAFSQNPIPSSGPTRTHSAKIEASEVKKEMEVNDCGKDDADGGEIVEVDAMELLAEHIHYCEICGKGFKRDANLRMHMRAHGNRFKTPEALTKPDKTPAELSRNSRFSCPYVGCNRNKAHGKFRPLKSVICVKNHFKRSHCPKMYSCNRCNKRSFSVVADLKSHLKHCGEARWRCTCGTNFSRKSKLFGHMALFEGHMPAVEDEKSSGGSKVVTAMEQDEEEEEEEEEEEGMTTSAKGIPNIYEDIEFSDELLDGFGSIDDYFWKDMLTDL
>Pyrpy_N_03g1201.1
MISAAPSDCLQPMLQQQHHQGLQNYEDPHRVSSFLLEPNSPTSSLGPENHSTSLFYNLSVLKEKVHQAKSLVNILISPDHHQSQPHESTTIAMSNVIQEIIVTASSMMFTCQKMALGSATIPGNNTNNATTSTTTGQGLSDHCDHNRLSQTNFGVTDSNKIDQSSFYSTHEQTLDWFSDSFNDCTTRYTSTRIVNHSSHNDRHVQGKELPVSWKNYDIIELDASDLLAKYTHYCHVCGKGFKRDANLRMHMRAHGDEYKTSDALSNPLKKNNNNNDTAGGIDGNTESSTKLPIKYSCPQEGCRWNQKHAKFQPLKSMICVKNHYKRSHCPKMYVCKRCNRKQFSVLSDLRTHEKHCGDLRWQCSCGTTFSRKDKLMGHIALFTGHTPVMITSLTRSGKVDQQSHGSQMQLG
>Pyrpy_N_05g0243.1
MDPKERQWDTWENPSTGNDVTNTISSDHPSFSNFKSRLHQREWESPSVLDYEMRMEPSFQKFHQPSDLQMSHTCNSKNESKIPDREGGKMHEVQQPNKIQDWDARTTLSNLTFLEQKIHQLQDLVHVIVGRRGQVLGRPDELVAQQQQLITADLTSIIAQLISTAGSLLPSVKHTLSTTLPSTGQFGQLDGSFIPSAAGNDAGVKMQINSARKLADQANQTDLISNYGTEHVEEHEAKDEEDADEGENLPPGSYEILQLEKEEILAPHTHFCAICGKGFKRDANLRMHMRGHGDEYKTAAALAKPNKESSSEPTLIKRYSCPYAGCKRNKDHKKFQPLKTILCVKNHYKRTHCDKSYTCSRCNIKKFSVIADLKTHEKHCGMDKWLCSCGTTFSRKDKLFGHITLFQGHTPAIPLDETKGTLGPAEHGEGNEASNSVGSINFSVSSTAPGGGGAAQNLMDVKESIDDPTSYFSPLNFETCNFDGFQEFPRLPFEDSESSFSFLMPGSCNYTHKTGGGESNFNNLPRQ
>Pyrpy_N_06g1386.1
MHMRAHGNRCKTPEALAKPDKTPAQSSRNSRFSCPYVGCNRNKEHGKFRPLKSVICVKNHFKRSHCPKMYSCNRCNKKSFSVVADLKSHLKHCVEARWRCTCGTSFSRKSKLFGHMALFEGHMQAVEDEKSGGGSNSLVGESFFTNMSFAFGA
>Pyrpy_N_06g1387.1
MSFPRQPFHTPPESSVESLNEDTDPAVPLRNLSMVRTRMDSVQYFLTDSIHATALVSNVQMDMVSAGIASAIQEIISNGAALLDLFQNRTPAAQIEVPEVKKEVKENDSGKDDADGGDIVEVDEMELLAEHIHYCEICGKGSS
>Pyrpy_N_11g1154.1
MMSGAPSNCFQTMLQQQQHHLGLQIYEDSDQVSSFSLEPNSSSSSVPDNHSTSLLCNVSVLKEKVHQAKSLVSILISPNHHQSQPQESATITLASMSNIIQEIIVTASSMMFTCQQMALVSTTTPGNHINNTNTSTTTTGQGLSNPSDHRDHNRLSETNFGGGDGNKIDQSGFYSTREHTLDWFSDSYNDCTTADTSTRIVNQRGNNDKHVQGKELPVSSNYDIIEVDASDLLAKYTHYCQVCGKGFKRDANLRMHMRAHGDEYKTIVALSNPMKKTNNNNDSAGGIDGNMACSTKLPRKYSCPQEGCRWNQKHAKFQPLKSMICVKNHYKRSHCPKMYVCKRCNRKQFSVLSDLRTHEKHCGDLRWQCSCGTTFSRKDKLMGHVALFTGHTPVMITSLTRIGKVDQQSHGSQMQMG
>Pyrpy_N_15g2678.1
MSFPRQPFHTPPESSVESLNEDTDPAVPLRNLSMVRTRMDSLQYFLTDSIHANALVSKDQMDMVSAGIASAIHEIISNGTALLALSQNPIPYSDPTRTPAAQIEVPEVKKEVKENDSGKDDADGGEIVEVDAMELLAEHIHYCEICGKGFKRDANLRMHMRAHGNRFKTPEALAKPDKTPAQSSRNSRFSCPYVGCNRNKEHGKFRPLKSVICVKNHFKRSHCPKMYSCNRCNKKSFSVVADLKSHLKHCGEARWRCTCGTSFSRKSKLFGHMALFEGHMPAVEDEKSGGGSKVVTAMEQDDDEEEEEEEEEGRELNSSSNIYEDIEFSDELLNGFGSIDDYFLEDMLTDL
>Rosch_v2.0_Chr2g0113111
MSFPGQSLQFPTAYYSDDPDPRVPLQNLDSVRTRMDSLQLFLTQSINNNALITPHQMDMVSAGISSAIHEIISNGAALLACSRISRPDPTRKPEVKKEEENNEDDDGVVDGGDSEIVEVDAVELLAEHIHYCEICGKGFKRDANLRMHMRAHGNQFKTPEALAKPEKIAGVGGEVYTGGGRNTRFSCPYVGCNRNKGHAKFRALKSVICVKNHFKRSHCPKMYSCNRCNKKSFSVVADLKSHLKHCGEARWRCTCGTSFSRKSKLFGHMALFEGHMPAVEDDNNGAGSCLVTAMEEEEEDGEERHRTASWNGEGSRPIYEDIDFSEELFSGLGSIGGFCLEDMFVDL
>Rosch_v2.0_Chr5g0056621
MNINPGATPNCFQGMYSMTGQDTVSSFSLEPDSSSSGTVLPQDQNYSTSLLYSLSVLKEKVRQAKSLVGVLIAPPDHHQSQQQQLPESTTMGTVASMNNVIQEIIVTASSMMFTCQQMALVAPGNDTRSEPNFSISTAGRSNIRDATFYPTNDQTLDWFSTENYNNCPTRDMIGRSHGQVETKEFPQRVETNNALQVQNLPPKNSSYDIIELDAADLLAKYTHYCQVCGKGFKRDANLRMHMRAHGDEYKTSIALSNPLKNNNKQNSAVNIHGSSDAECSVKLPRKYSCPQEGCRWNQKHAKFQPLKSMICVKNHYKRSHCPKMYVCKRCNRKQFSVLSDLRTHEKHCGDLRWQCSCGTTFSRKDKLMGHVALFVGHTPVILSSNLPIRHGKAVN
>Rosch_v2.0_Chr6g0272161
MDHKDKVCADPWAKDLRNKACSDRLPFANFGSHQHQNKWEDPSILDYGMRIEPSFQKLSQPSEDQTSLPCNSNNEKTIADGEDVQMNDILHASKIQDWDPRTMLTNLSFLEQKIHQLQDLVHLIVGRRGQVQGRPDELVAQQQQLITADLTSIIAQLISTAGTEAPVKLQINSGSKLSEQPNQTDLITNYGTEQSYNIEEHESKDEEDADDGENLPPGTYEILQLEKEEILAPHTHFCAICGKGFKRDANLRMHMRGHGDEYKTPAALAKPNKESSSEPTLIKRYSCPYAGCKRNKDHKKFQPLKTILCVKNHYKRTHCDKSYTCSRCNTKKFSVIADLKTHEKHCGKDKWLCSCGTTFSRKDKLFGHIALFQGHTPAIPMDETKTTVGPSEHGEGSEAPNRVGSINFNFGSIVPSGSGLVQNIMDVKESVDDPTSYFSPLNFDTCNFDGFHEFPRPPFEDSESSFSFLMPGSCNYTQKTGGESNSKKVE
>Rubch_LG01.1770
MSFPGQSFHFPTAYSANPEYPDPRVPLQNLDSVRLRMDSLQVFLTESINNNSLISQEQMDMVSAGISSAIHEIISNGAALVACSRNPRLGPGPQSDCKVEEVKREEENELKDLGDEDSEIVEVDAMELLAEHIHYCEICGKGFKRDANLRMHMRAHGNQFKTPEALAKPEKIGGGGSADTSRHTRFSCPYAGCNRNKSHAKFRALKSVICVKNHFKRSHCPKMYCCNRCNKKCFSVLADLKSHLKHCGEARWRCTCGTSFSRKSKLFGHMALFEGHMPAVEDDKGNKHVTALEEDDEEEEDTTTSFKAQGLYPISEDREFFDELFSGLGSIDNFSLEDMLVDL
>Rubch_LG02.3088
MDPKDKVCAESWANPSSGRDLRNKTCSDRPPFTNFSSHQHQQKWEDPSILDYGIRIDPSFQKISQPSEAPTSLPGNSNNGKNIADREDVLMNETLLASKVQDWDPRTMLSNLSFLEQKIHQLQDLVHLIVGRRGQVLGRPDELVAQQQQLITADLTSIIAQLISTAGSLLPSVKHTLSTATHSMGQFGQLGPSFIASGAGTDDCVKMQINSGSKLSEQPNQTDLISNYGTEQSYNIEEHESKDEEDADEGENLPPGTYEILQLEKEEILAPHTHFCAICGKGFKRDANLRMHMRGHGDEYKTPAALAKPNKESSSEPTLIKRYSCPYAGCKRNKDHKKFQPLKTILCVKNHYKRTHCDKSYTCSRCNTKKFSVIADLKTHEKHCGKDKWLCSCGTTFSRKDKLFGHIALFQGHTPAIPVDETKGTVGPSEHGEGGEAPSRVGSINFNFSSTAPGGGGGLVQNIMDVKESVDDPASYFSPLNFDTCNFDGFHEFPRPTFEDSESSFSFLMPGSCNYTQKTGGQSNSNKLE
>Rubch_LG03.3975
MNINQGATSNCFQSMYSMTDQDAVSSFSLEPNSSSSGAVLTQDQNHSSSLLYSLSVLKEKVHQAKSLVSMLITPDHHQSQQQQPPESTTMGVVASMNSVIQEIIVTASSMMFTCQQMALVAPGNDTRSQPNFSISISNDRSNIRDAAFYSTHDQTLDWLSTENYNECPTRDVITRSHRQVEAKELPPRVETNNGLKLQSLPQKNSSYDIIELEVADLLAKYTHYCQVCGKGFKRDANLRMHMRAHGDEYKTSTALSNPLKNNNKNCVTNTHGSSNAECSTKLPRKYSCPQEGCRWNQKHAKFQPLKSMICVKNHYKRSHCPKMYICKRCNRKQFSVLSDLRTHEKHCGDLRWQCSCGTTFSRKDKLMGHVALFVGHTPIIISSDLPVRHGKAESQSTGRMQ
>Ruboc_01_G18239
MSFPGQPFHFPTAYSADPECPDPRVPLENLDSVRLRMDSLQVFLTESINNNSLISQEQMDMVSAGISSAIHEIISNGAALVACSRNPRPGPGPQSDCKVEEVKKEEENELNDLGDEDSEIVEVDAMELLAEHIHYCEICGKGFKRDANLRMHMRAHGNQFKTLEALAKPEKIGCFGGSADTSRHTRFSCPYVGCNRNKSHAKFRALKSVICVKNHFKRSHCPKMYSCNRCNKKSFSVVADLKSHLKHCGEARWRCTCGTSFSRKSKLFGHMALFEGHMPAVEDHKGNKHVTAAEEEDEEEEDTTASFKAQGLYPISEDTEYFDELFSGLGSIDDFSLEDMLVDL
>Ruboc_02_G24291
MDPKDKVCADTWANPSSGRDLRNKTCSDRPPFTNFSSHQHQQKWEDPSILDYGIRIDPSFQKIIQPSEAQTSLPCNSNNGKNIADREDVLMNETLLASKVQDWDPRTMLSNLSFLEQKIHQLQDLVHLIVGRRGQVLGRPDELVAQQQQLITADLTSIIAQLISTAGSLLPSVKHTLSTSPPSMGQLGQLGPSFIASGAGTDDCVKMQINSGSKLSEQANQTDLISNYGTEQSYNIEEHESKDEEDADEGENLPPGTYEILQLEKEEILAPHTHFCAICGKGFKRDANLRMHMRGHGDEYKTPAALAKPNKESSSEPTLIKRYSCPYAGCKRNKDHKKFQPLKTILCVKNHYKRTHCDKSYTCSRCNTKKFSVIADLKTHEKHCGKDKWLCSCGTTFSRKDKLFGHIALFQGHTPAIPVDETKGAVGPSEHGEGSEAPSRVGSINFNFSSTAPGGGCGLVQNIMDVKESVDDPASYFSPLNFDTCNFDGFHEFPRPTFEDSESSFSFLMPGSCNYTQKTGGQSNSDKLE
>Ruboc_06_G13142
MNINQGATSNCFQSMYSMTDQDTISSFSLEPNSSSSGAVITQDQNHSSSLLYSLSVLKEKVHQAKSLVSMLITPDHHQSQQQQPTESTTMGVVASMNNVIQEIIVTASSMMFTCQQMALVAPGNDTRTQPNFSISNDRSNIRDAAFYSTHDQTIDWLSTENYNDCPTRDVISRSHRQVEAKELPPRVETNNGLKLQSLPQKNSSYDIIELEVADLLAKYTHYCQVCGKGFKRDANLRMHMRAHGDEYKTSTALSNPLKNNNKNSVMNIHGSSNAECSMKLPRKYSCPQQGCRWNQKHAKFQPLKSMICVKNHYKRSHCPKMYICKRCNRKQFSVLSDLRTHEKHCGDLRWQCSCGTTFSRKDKLMGHVALFVGHTPVIISSDLPLRHGKAESQATGLMQLVARPFLSPSFGFFDWSVPLLSNEDV
