# Supplementary material for: Transcriptomics of long‐term, low oxygen storage coupled with ethylene signaling interference suggests neofunctionalization of hypoxia response pathways in apple ( Malus domestica )
Source: Plant Direct. 2024 Dec 20;8(12):e70025. doi: 10.1002/pld3.70025 (PMC11660084; doi:10.1002/pld3.70025)
Supplement: Supplementary file 2 — Data S2: Homologs of all 606 hypoxia response genes identified in this study across 42 representative species of land plants). [file PLD3-8-e70025-s004.gz › 01-integratedGeneFamilies_dir/7904.fna]

>gnl_Ambtr_v1.0_evm_27.model.AmTr_v1.0_scaffold00133.23
ATGGAAGGAGAATCGACAGTGAAATTTGACCGGTGGGGTTCCCCTGTTACAACCACTTCTGATGCATGCATCTCCCTTATCAATTCCTACTATCACCAGGTTTTGTGTTATGGAAGAGAGAGGAAGGTGATAATGGCCGCCATGGAAGAGGACAGAGAATGTGTTCTCGCAAACGCCTTGGCCGCTCTCTTTCTCTTCTCTCGTGACACTTCTGCGGCTTCCAGACATCTCCAGGTGGCTGCGGCTCGACTGGGCCGTGCCACCTCCTATGAGAAGTTGTTATATGACTCAGTCTCTTCCATTATGAATGGAACCGATTGTGAAACTGTTGTTGCTCTCCATTCGAAGCTACTGAGAGAGTTCCCACGTGATTTGGCTTCTTTGAATAGAGCTCAAGCGCTATGCTTCTACATGGGACGCCCAGATCTATCTTTGGGTCTTGTAGAACAGGTTTTACCAGAAAATCAACAGGAGAGCTACATATATGGGATGCTTGCATTTCCGTTGCTGGAGCTTGGGAGAATGTCTGATGCAGAGATTTCTGCTAGGAAAGGACTTGAAATCAACAAAAGTGATCCTTGGTCACAGCATGCATTATGCCATGTTTTCCAGTACGAATGTCATTTTAGGGAGGCAGTTAAGTTTATGGAAGAATGTTCTCCCTCATGGATTGATTGCTCGTCATTTATGTATACGCATAATTGGTGGCATGTTGCTCTTTGTTACATGGATGGTCATTCTCCATTAAATAGAATTTTAGATATTTATGACCGTCATATCTGGGCAGAACTGCAAAGAGATGATGCTGACTGTGCAGAGGTTTATTTAAATGCTCTAGGCCTATGGTTGCGGGTGGATGTGAGAGGTTGGATTGGTTATACGGGGAATCGTCTTAGAAACTTGGCCAATTGTCTCTTGAATCAGGAAAGTTGGCATGTGGATTGGTTGCTTGATCTATTATCGGTATGGGCGTTAGCTCATATAGGGGAAATACCAAGAGCAGAGGATTTGGTCAAGAGTATTAAATCTAGGCTTTATTCGATGAGCCAAAAGAAGCAACAATCATTGCATAAGGGAGTGTTGCTTGCTGAAGCTTTATTTGAATATGGAAGAGGAGATTATCAACACGCGTATGACATTCTTGGTCCCGATTTCAATGCCAACAACTTTAAGGTGATTGGAGCATCTGATGAACAACTTGATGTTTTTAATGAAGTGTGGTATACCATTCTATTAAATACAGGATACACATCTAAAGCAATTGGAGAAATTGAGAAGCGGCTACAACATAGGAGTGGGGTTCCCTTCTTATGGAACTTACTTGTTTTCACATTAATGCAAATA
>gnl_Aquco_v3.1_Aqcoe3G321300.1
ATGGAAGGAGAAAGAAGCAACGGTATGATTAAATTGGATAAATGGGGTTATCCAATTAATACTTCATCTGATGATTGCATCTCTGCCATTAATTCTTACTATCACCAGATTTTGGAATACGGAAGAAAGCGATCGGTGATATTAGAAGCTGTACATCATGATCAAAACTGTGTTTTAGCAAACATTTTAGCTGCTCATTTACTTTCTGCCACTGATCCTTCTAAAGTTCCCTTTCATCTCAATTCTGCCAAATCTCAACTACAACATGCTACTTCTTATGAGAAAGCGGTTTTCGAAGTGGTATCTTATTTATTGTCAAAGGATAGAGATGATGATGTTGCAGTTGATTTACATTTCAAGCTACTGAGGCAGTTCCCAAGAGACCTGGTATCTCTAAAACGAGCTCAAATACTGTGCTTTTACATGGCCCGACCTGATATATCTTTGGATCTTGCTGAACAGGTTTTACCACATAATCAAGAAGAGAGCTACATATATGGACTCCTTGCTTTTCCTCTTTTAGAGCTTGACAGAATGGTGGATGCTGAGGAAGCTGCAAGGAAAGGACTTGAGATATATAAGTATGATCTTTGGTCACAACATAATTTATGCCATGTGTTACAATATAAATGCCAATTCAAGGAAGCAACAGAGTTCATGGAAGAGTGCTCATTGTCTTGGAGTTGTTCCTCATTCATGTACACACACAATTGGTGGCATGTTGCTCTTTGCTATTTGGATGGTCATTCGCCTCTCAGCAAAGTCTTGGAAATTTATGACAACCGTATATGGAAGGAGTTGCAAAGAAGTGATGCTGTTTCCGCAGAGGTGTATCTGAATGCTCTGGCCTTGTTGCTGCGGCTAGATGTACGGGGTCAGATGGACGCTGTTGAGGATCGCCTTGAGTTGTTGGCAGATTGTGTAACTGACCAATCAGTTTGGCATGTGGAGTGGCATCTTGATCTATTGATACTCTGGGCCTTAGCTAAGACGAACAGATTGAAGATAGCAGAAAATTTACTCAATGCCAAGAAATTAAGGCTTTCATCAATGAGCATGAAGAAGCAGCAATCCATGCATAAAGGAATCAAGCTTGCAGAGGCTGTATATGAGTATGGTAGAAGCAACTATAAACGTGCATTGGAACTGCTTACTCCAAATTTTGATGCCAATAATTGCAAGATAATTGGCGCATCTGGCGAACAAATTGATGTCTTCAATGAAGTTTGGTATATTGTTTTGTTAAACAGCGGACAAGTGTTGAAGGCAATTGAAGAAATTGAAAAGCGGATTGAGAAAACAGAAGGAATTCCTTTCTTATGGCGTTTGCTGGAAAGAGGTTATAGACTAGCAGCCAGAAAGGATGCTACTGTGATATCAGAAAAAGCCAGGAATCTAGAGGCTGCATATTTTGAACAGTCGGTA
>gnl_Arath_TAIR10_AT1G27150.1
ATGGAGAAAACAGTGAGATGTGTTCGGTGGGGTTATGAGGTTAATACCTCTTCTGATGCTTGCATCGACGCAATTAACTCCTATTTTCAACAGGTTCTTAGTTATGGGAGGAAGAGGAAAGTGATTCTAGAAGCACCACTCTACGATAAAGATTGTGTTTTGGGCAGCATTTTAGCTGCTCATTTCCTTTCTTCATCTGATCCTTCTAGAGCTAATTCCTATGTTGAAGCTGCGGCATCTAATCTCGAACAATCTACACCTTATGAGAAAGCGGTTTACGAGGCTGTTACTTACCTAATCTCTGAGGATAGGGATGACGACTTGGCTTTTGAAATGCACACCAAGCTACTTAAAAGATTCCCAAAGGACTTGGCTTCTTTGAAAAGAGCGCAGCTTTTAAGTTTCTACATGGGTCAACCTGATCCCTTCTTGGGTCTTGTTCAGCAGGTTCTACCTGCGAATCAAGAAGAAAGTTATATTCATGGTTTACTTGCGTTCCCATTGTTAGAACTTGGTCGAATGGAAGAAGCTGCGGCAGCTTCCAGAAAAGGCTATGAGATAAACAAAGAAGACGCTTGGGCACATCACTGTTTGTGTCATGTTCTTCAACATGAATGTCGGTTTAAAGAAGCAGTGGAGTTCATGGAAGCACTCGCAGGAACTTGGCCCTCTTGCTCATCCTTCATGTATACACACAATTGGTGGCATGTTGCTCTCTGTTACTTAGAAGGAGGGTCCCCAATGAGTAAAGTAGAGGAGATTTATGATCATCACATCTGGAAAGAATTGGAGAAAGACGATGCTGTTCCTCCTGAAGTTTATCTCAATGCATTGGGCTTGTTGATACGTTTAGATGTAAGAGATGCTCTTGATGGTTTTGAAGACCGTCTCAAAAACCTTGCAGTTCGTTTAACTAATCAGGCAAACTGGTATTTGGAGTGGCACCTTGATATATTGATAGTTTGGGCACTAGCAAAGGTTGGAGAGACTTCAAGAGCTCATGAATTACTTGAGGGCCTTAAGTTCCGATTATCAAAGAAGAACAAGAAGAAGCAACAAGTGATGCAGAAAGGGATTCAGCTTGGGGAAGCTGTGTATGAATACGCAAGGGGTAACTACGAAAAGGCTCTAGAACTACTGGGTTCAGAGTTCAACGCCATTGGTTACAAGATCGTTGGGGCATCAGACGAACAAATAGATGTTTTCAACGAAATGTGGTGCCAGCTGCTGCTAAAGACAGGCCAATCCTCCACGGCCAAAGAAGTAATCAGAGAGAGGATTAAGGCCAGAGATGGTATTCCTTTCATGTGGCGTTTGCTGGAGAAAAGTTACTCCATGGAAGGCAATGCAGAGGCTGAGAGTAGTGCACGAGAGAGAGCTAAGAAACTTGAATCTTGTTATTTC
>gnl_Arath_TAIR10_AT1G27110.1
ATGGAGGCCTCGTGTACCATGTCATTGAAATGCATGAAAGAAGAAAGCAGATTTGTTAGCTGTGGTTATGAGGTCAACACCTCTTCAGATGATTGCATTGCTTCCATTAACTCTTATTCTGACCAGGTTCTTGGTTATGGAAGAGAGAAGAAGGTGATTCTAGAAGCGCCAAACTATGATAATGATTGTGTTTTGGCCAACATTTTGGCTGCTCATTACCTTAGCTCTTTTGACCCTGTTAGAGCCAGATCATATGCTCTAGCTGCAGAATCCCGTCTTGGGAAAGCCACACTGTATGAGAAGGCAGTTTTCGAGGCTGTTAGTTACTTACTCTCTGAGAATATGGACGACGATGTGGCTTTGGAGTTACACTCTAAGCTCTTGAAAAAGTTCCCGAAAGATTTGCTATCTTGGAAGAGAGTAGAGACTCTGTGTTCCTACATGGGTCGACACGATCTCTCTTTGCCTCTTTTCCGGAAGATTCTACCGCAGAATGAAGGCCAAGTTTATGTTAATGGTATGCTTGCATTCTGTTTAATTGAGCTTGGACATTTGAGAGAAGCTGAGGAAGCTGCTAGGAAAGGCTGTGAGATCAACGAAAACGATTCTTGGGCTCATCACGCCTTATGTCATGTTCTTCAAACTGAATGTCGTTTTAAAGAAGCAGTAAAGTTCATGGAAGAACACTCAGATTCATGGGATTCTTGCTCATCCTTAAGGTTTTCGCATAATTGGTGGCACGTAGCTGTTTGTTACTTGGAAGGAGGGTCTCACATAAGTAAGGTAGAAGAAGTATATGATCATCAGATGTGGAAAGAGCTGGAGAAAGACGATGCTGTTGCTAGAGATGTTTATACGGATGCTCTTGGTTTGTTGTTGCGTTTAGACACACGCGGTAAACTAGATGATGGGTTTCAGGACAGACTAGAGAAACTGGCAGACTCTTTGACTGATAAAGCAATGTGGTATCAAGACTGGCTTTTTGATATTACGACAATTTGGGCATTGAGTAAAGTTGAAAAAACTTCACTAGCACATGAATTGCTCGAGGGCCTCAAGTCCCGAACATCCGCTATGAACCCGAAGAAACAAAAGCTGATGCAGAAAGCGATTCTGCTTGCTGAAGCTGTTTATGAATACGGGAAAGGAAACTACGAGATAGCTTTAGAACTGCTTGGATTAGACTTTGACGCTGCTAACTATAAGGTGATTGGAGGATCGGGTTTACAGATGGATGTTTTTAATGAAATCTGGTACAAGTTGCTGTTACTCAACGGCAAATCTTCAACTGCTATTGAAGTACTAGAGAAGGTGACCAAACAGAGAGATGGTGCTCCTTTCTTGTGGCGTTTGCTGGAAGAGAGTTACTCAATGGAAGGCAAGGAAAAAGCTGGTATAAGTGCAGGTAAGAAAGCAAAAGCATTGGAATCTTCATATTTCAAGTCTGCT
>gnl_Betvu_v1.2_Bv6_154900_mkng.t1
ATGGGTGAAAAAGGGGTAAAATTTGACAAATGGGGTTACCAAGTGAAGACCTTTTCTGATAAGTGCATTTCTGCCATTAATGACTTCTATGACCAGGTGTTGAATTATGGGAGAAAGAGGTCAATTATATTGGAAGCTCCAGTTCATGATGGAAGTTGTGTTTTAGCCAATACTTTGGCTGCTTATTTCTCCTCTTCTACTCATCCTTCTGAAGCTCTTTCCTTTATTCAATCTGCTAAATCCCACTATGATGAATCAACTGATTATGAGAAAGCAATTTTTGATGCTGTCTCTTGTTTGATCTCTGAAGACAGGGATGATGATGATGCTCTTCAATTGCATTTTAAGTTATTAAGCGCTTTTCCAAGGGACCTGCTCTCCTTGAAGAGGGCTCAAATACTTTGCTTCTATATGGGGCAGCCAAATCCTTCTCTTGATTTAGTTCAGCAGGTACTGCGTGAGAATGAAGAAGAAGCTTACATTCATGGCATGCTTTCTTTTCCTCTGCTGGAGCTTGGCCGCATGGAGGATGCTGAAAGAGCTGCAAGAAAGGCACTCGAGATCAATGAGCATGATGTTTGGGCACAACATTGTCTGTGCCATGTTCTTCAATATGAATGTCGGTTCCCTGAAGCTGTACAGTTTATGGAGGAATGCTCACCTTCCTGGAGTTCTTGTTCTTCATTCATGTACACGCATAATTGGTGGCATGTTGCTCTTTGTTACCTGGAAGGTCATTCTCCTGTCGTAAAGGTCTTGGATGTGTATGATCATTGTATCATGAAGGAACTAGATAAAGATGATGCTACTCGTCCAGAGGTTTATTTAAATGCATTAGGATTGCTGTTGAGATTACATATACGAGGTGAAATAAGTCTCTTTGAGGACCGTTTGAAGAATTTAGCTGAACTTTTGACTGATAAAGCACTTTGGTACTTGGAATGGCAGCTTGATTTGTTAATGCTGTGGGCGTTAACAAGTAGAAACAAGCTTTCTGACGCGCAAGAATTACTTGAAGGCTTGAAGTTGAGAGTGTCAAAAATGAATGATAAGAAGCAAAAGCTGATGCAAAGGGGAGTCTCTCTTGCAGAAGCAGTATATGAGTATGGTAGGGGTAACGATGAACATGCCTTACAGCTTCTGGGTTTAGATTTTAATGCTTGTGATTATAAGGTGATAGGGGCGTCTGATGAGCAACTCGATGTCTTTAATGAAGTTTGGTATAGCTTGTTACTGAATACTGGCCAAGCTACCAAAGTGATAGAGGTGATCGAGAGACGATTTGAGTCGAGGGATGGCGTGCCCTTTTTATGGCGTCTATTGGAGAAAGGTTACTTGATGATGGGAAGGGAGGAAGCTGTAAGAGCAGCTGATAAGGCAAACCATCTCGAAAGTGCCTATTTTCGA
>gnl_Carpa_v0.4_evm.model.supercontig_5.292
ATGGAAAGAGGAGTGAAATTGGACAGGTGGGGGTATGAGGTATCTACCTCTTCTGATTCCTGTATCTCTTCGATCAATGACTACTATTATCAGGTACTTACTTATGGAAGGAATAGAAGCGTGATTCTCGAAGCTCCTCTTCATGATAAAGACTGTGTTTTGGCCAACATTCTGGCTGCTCATTTCCTTTGTTCCTCCGACCCTTGTAGAGCTCAGTTACATACTCAAGCCGCCAAATCTCATCACGAGAAAGCAACCCCGTATGAGAAAGCTGTTTTTGATGCTGTCAATTATTTGATCTCTGAGGACAGAGACGATGATGTGGCTGTTGAGTTGCACTCGAAGCTATTGAGAGAGTTTCCTAAAGATTTGGGTTCTTTGAAGAGAGCCCAGGTGCTGTGCTTCTACATGGGTCGACCTGATTTTTCTCTAGCTCTTGTTCAGCAGGTTCTCCCCAAAAATCAAGAAGAAAGTTACATTTACGGAATGCTTGCTTTTCCATTACTAGAGCTCGGCCGGATGGCTGATGCTGAGGAAGCTGCAAAAAAGGGGTTTCAGATCAACAAGCAAGACTACTGGGCACAGCATGCTGTGTACTTGAATGCTCTGGGTTTACTATTACGTGTGGATGTGCGCGGTGAACTTGGCATCTTTGAGGATCGCCTGAAGATCTTAGCAAGTAATCTGAAAAATCATGAAAATTGGTACATAGAGTTGCATCTTGATGTGTTGATATTATGGGCATTAGCTAAAACAGGAGAGCTTTCAAAAGCAGGGGATTTGCTTGAGGGCTTGAAGTCTCGACATTGTAGAATGAGCGAGAAGAAGAAGCAAATAATGCAGAAAGGAATTCTGCTTGCAGAGGCCCTGTATGAATATGGAAGGGGTGATGATAAACGGGCTTTGGAACTTCTCGGACCAGATTTTGACGCCATTGACTGTAAGATCATCGGAGCATCTGATGAACAGGTTGATGTGTTTAATGAAGTTTGGTACTGTATGATGCTGAACACTGAACGAGCTAGCGAAGCAATCAAAGTAATAGAGACGAGGATCAAGAAAAGGGAAGGACTCCCTTTCTTGTGGCGCCTCCTGGAGCGAGGTTATTTGATGACAGGCAGCCCGGAAGCGGCTCGTGCGGGTGAAAGGGCAAGGATACTAGAAGCAGCCTACTTC
>gnl_Elagu_v2.0_p5_sc00027.V1.gene428
ATGGACGGAGAATCCGCGGCGACGGCGACGGCGCCGACGCGATCGGACCAGTGGGGACACCCTGTGAGGACGACCTCCGACGCCTGCATCGCCGCCGTTGACTCCTACTATGAGGAGTTCCTCTCCTACGGCCGGAACCGGGCTGTCATCCTCCAAGCCCTGCTCCACGATCCCTCCTGTGTCCTCGCCAACGTCCTCGCCGCCCACTTCCTCGCCCCCAAGAACCCCTCCAAAGCTTCCTCCCTCCTCGCCGCTGCCGCTTCCTCCCTCGAGAATGCCACTTCGTACGAGAAAGCGGTCTTCAGAGCGATTTCTTGCTTGGTGGGAGACGAGAAGAATGACGACACTGCCGTTGAGCGACATATGGAGAGCTTGGACAAATGTCTGAAGCTGAGACGGCTGCAAGGAAAGGATTTGACATCAACAAGCATGACTTGTGGTCACAACATAATGTGTACTCACAATTGGTGGCATGTTGCTGTTTGTTATCTAGAAGGTGATGCCCCACTGCCCAAAGTTCTAGAAGTTTATGATCACCATATCTGGAAGGAACTGGAACGAAGCGATGCTGAGCCAGCAGAGGTATATCTGAATGCTCTAGGCTTGTTGATGCGGGTCTATGTGCGGGACAACACAAGTTATATCGAGGATAGGTTGTTGACACTAGCAGATAGACTTGAGGATAAGGATCTATTCAGTGAGCAAAAAGTAACAACACAAGATGCAAAGAGGGATACTGCAATTGAAGAAATTGAGAAACAAGTTAGCATGAGGGATGGGGCACCTTTCTTGTGGCGCTTGCTGAAAGATGCTATTAATGTGCATTTTGTTGAAAAGAGCAAAGTGGGGCTGGGGTGGGAGGGCGGTCTTTTGGGGTCGGAAGGCAGTTCATCACATGGGCTTAAACATGGCACAAGCTTCTTAAAATCCGTCGCACGTGCGAAGTCCAACCTCCACGACGACAGCCACGTCTCGGCTCCCCTGGCACACGAGGCCTGGGAGAACCGTCCTAACTTCTTACCCTTGACTCCGTCTTCACTCAAAACTACCGTTCATTCCCAACCATTGTTTTTTTACACGTTTTTCTTCAGCCCCACGCCAAATCCGGAACCACCACCCCCTTCCAGATCCCGTCTGGATCTTCCGCAACCCCTTCCCCTTCTCTTTTCCCTC
>gnl_Eucgr_v2.0_Eucgr.B03399.1
ATGGGTGGAGAAGGCGTGAAATTCGACGCGTGGGGATACGGAGTCAACACCTCGTCGGACGACTGCGTCTCCGCCATCAACGCCTATTACCGGCAGGTGTTGAGCTACGGTAGGAAGAGATCGGTGATTCTTGAGGCGGTGGACCGTGATGGGGATTGCGTTTTAGCTAACATTTTGGCTGCTCATTATCTCTGTTCTGCCGATCCTTCTCGTTCGCCTTCGTGTTTTCAAGCTGCTAAGTCTCGTTTGGAACAAGCTACGCCATATGAAAAAGCAGTTTTCAATGCCGTCAGCAGTTTGATTTCAGATAACAGAGACGACGAGGCTGCTTTCGAGCTGCATCAAAAGCTCTTAAAAGATTTCCCTAAAGATTTGGTATCTTTGAAGAGGGCTCAAATATTATGCTTCTACATGGGTCGAGCAGATCTTTCCCTGAATCTTGTTGAACAGGTTCTACCAGAGAATCAACAAGAAAATTACGTATATGGGATGCTTGCTTTTCCTTTACTGGAGCTTGGTCGAATGGCTGAAGCTGAGAAAGCGGCAAAAAAGGGTTTTGAGATAAACAATGAAGATTGTTGGGCACAGCATGCCTTGTGCCATGTTTTCCAGTATGAGTGTCATTTTAAAGAAGCGGTAGATTTCATGGAAGCATGTTCACCATCATGGAGCTCTTGTTCATCATTCATGTTAACTCACAATTGGTGGCATGTAGCACTCTGCTACTTGGAAGGTCATTCTCCTATCAAAAACGTCCTTGATATATATGATAATTGTATATGGAAGGAAGTGGAAAGACCTGATGCTGTGCCTGCTGAGGTGTACTTAAATGCTCTAGGTCTGCTGTTGCGGCTCCACGTGCGTGGTCACATAAATGTCTATGAGGAGCGCCTAAAAGTTTTAGTCAGCCGTTTGACAGATCAAAAGACTTGGTACATCGAATGGCATCTTGATTTGTTGATTTTATGGGCCTTGGCATACTCGGGAGAACTTTCTAAAGCAGAAGAACTATTCAATGGCCTGAAATCCAGACTTTCTAAGATGAGCAAGAAGAAGCAATCATTTATGCATAGGGGGATCCTGCTTGCAGAAGCTATGTTTGATTATGGGAGAGGTAAGTACGAACAAGCATTGAAAGTGCTGGGTCCAGATTTTGATGCCAATAACTGCAAGATGATCGGGGCATCAGATGAGCAGCTCGATGTTTTTAATGAAGTCTGGTTCATTATGCTACTAAGTACTGGACAAGCTACACAAGCGATCGAAGCAATTGAGGAGCGGATTAAGAAAAGGGAGGGTGCTCCTTTCTTGTGGCACCTGCAGGAAAGAGGCTACAAGCTGATGGGCAAACCAGAAGCCACGGCCATGAGCGAGAAGCTCCGAGCCCTGGAAAGTGCATATTTCAAG
>gnl_Manes_v6.1_Manes.01G192600.1
ATGGAGGGAGCTGTCAAATTGGACAGGTGGGGTTACCAAGTTAATACCACTTCTGATGCTTGCATCACTGCCATCAACGCCTATTATCACCAGGTGCTAAGCTATGGGAGAGAGAGACGTATGATTCTGGATGCTCCTCTTCATGACCATGATTGCGTATTAGCCAATATTTTGGCTGCTCATTTCCTCTTCTCTGCCGATCCTTCTCGAGCTCCTTTCCATTTCCAAGCTGCCAAGTCTCGACTTGCACAAGCAACCCCATATGAGAGAGCGGTTTTTGAAGCGATTAATTCCTTGGTTTCTGAGAACAGAGACGATGATGTTGCCATCGAAAGTCATGCGAAGCTCTTGAATGACTACCCAAAAGATCTGGTGTCTCTGAAAAGGGCTCAAGTGCTGTGTTTCTACATGGGTAGACCTGATCTGTCTCTGGACCTCGTTCATCAGGTTCTACCCAAAAATGAACAAGAAGATTATATATATGGCATGCTGGCTTTTCCATTACTGGAGCTGGGCCGAATGGCTGATGCTGAGAAAGCTGCAAGAAAGGGATATGAAAAAAACAAGCAGGATTGCTGGGCACAACATGCTGTATGCCATGTTCTTCAGTATGAGTGCCGTTTCAAAGAGGCAGTAGAGTTCATGGAAGGATGCTCGTCTTCTTGGAATTCTTGTTCATCATTTATGCTGACACATAATTGGTGGCATGTAGCTCTTTGTTACTTAGAAGGTCATGCTTCAATGGAAGAAGTGTTGGGAGTTTATGATCATCAAATCTGGAAGGAGTTAGAAAGAGATGATGCCGCATCTCCGGAGGTTTACTTGAATGCCTTGGGTTTATTGTTGCGTGTTCATGTGCGCAATACACTTGATATCTTTGAGGACCGTTTGAAGGCCTTAGCAGACAGAGTAAAAGATGAAGCCAATTGGCATGTTGAATGGCACCTTGACCTGTTGATATCATGGGCCTTAGCAAAGACTGGCGAGCTATCAAAAGCAGAAGATTTACTTAAGGGCTTAAAATCCAGAATTTCTAGTATGAACAAGAAGAAGCAACAAAGAATGCGGAGAGGAATGCTGCTTGCAGAAGCCCTGTATGAGTATGGGAGGGGTAACAACAAACAAGCATTAGAAGTACTAGGTCCTGATTTTGATGCCAATGATTGCAAGATGATTGGAGCATCTGATGAGCAACTTGATGTATTTAATGAAGTCTGGTATGACATGTTGCTCAGTACTGGCCAAGCTACCAAGGCAATTGAAGTAATTGAGAAACGGATCAAGAAGAGAGAAGGCGTCCCTTTCATGTGGCGCCTACTGGAAAGGGGCTATGCAATGACCGGTAGTCAGGAAGCTGAAGTTGCCAGTGAGAAGGCTAGGGCATTAGAAGCTGCATACTTCGTT
>gnl_Medtr_Mt4.0v1_Medtr5g037420.1
ATGCTTGCTTTTCCTTTGTTGGAGCTTGGACAAATGAAAGAAGCCGAGGAAGCTGCCAAAAGAGGATTTGAAATCAACAACCAAGATGGCTGGTCACAGCATGCTACATGTCATGTTCTTCAGTATGAGTGCCGTTTTAGAGAAGCCGTTGAGTTCATGGAAGAATGTTCGCCGTCATGGAACTCTTTTTTATCGTTTATGTTGACTCATAATTGGTGGCATGTAGCACTTTGTTACTTAGAAGGGAATGCTCCAATGCAACGTGTGCTCGAGGTATATGACAATTATATATGGAAGGAGCTAGACAAAACCGATGCTACGGTTCCTGAGGTATACTTAAATGCTGTGGCTCTGCTTCTGCGGTTGTGCGTGCGTGATGAATTGGAGTTTTTTGGTGATCGGCTCAAGATGCTAGCAGATCGCCTTGCTGATCAAGTAAGTTATGATTCACAG
>gnl_Medtr_Mt4.0v1_Medtr5g037400.1
ATGGAAGGAAGGATCAAATTAAACGGTTGTGGGTACGATGTTACAACTTCATCTCAACTCTGCATTTCAATCATCAACTCCTATTACCAACAGGTTCTTAGTTATGGTAGAGAGAGAAGTGTGATTATGGAAGCAGTGGTTCATGATAATTACTGTGTGTTAGCTAACACTTTAGCAGCTCATTTTATTAACTCTTCTGATTCTTCAAGAGCTGCCTCTTTACTTCATACTGCTAAGTCTCACCTTGAACATGCAACCTTGTACGAGAAACTAGTTTTTGATGTCATCAGTTATTTGATGTCCGAAGATAGAGATGACGATGTAGCTGTCGAGTTGCATTCTAAGCTTCTAAAGGAGTTCCCAAGAGATTTGGTTTCTCTAAAGAGAGCACAAATCTTGTGTTTCAACATGGGACGGCCCGATCTTTCTTTATCCCTTGTTAATCAGGTTCTACCTCAAAATGAAGGAGAAAATTTCATATATGGCATGCTTGCTTTTCCTTTGTTGGAGCTTGGACAAATGAAAGAAGCCGAGGAAGCTGCCAAAAGAGGATTTGAAATCAACAACCAAGATGGCTGGTCACAGCATGCTACATGTCATGTTCTTCAGTATGAGTGCCGTTTTAGAGAAGCCGTTGAGTTCATGGAAGAATGTTCGCCGTCATGGAACTCTTTTTTATCGTTTATGTTGACTCATAATTGGTGGCATGTAGCACTTTGTTACTTAGAAGGGAATGCTCCAATGCAACGTGTGCTCGAGGTATATGACAATTATATATGGAAGGAGCTAGACAAAACCGATGCTACGGTTGCTGAGGTATACTTAAATGCTGTGGCTCTGCTTCTGCGGTTGTGCGTGCGTGATGAATTGGAGTTTTTTGGTGATCGGCTCAAGATGCTAGCAGATCGCCTTGCTGATCAAGCAAACTGGTATTTAGAGTGGCACCTTGATATATTGACAGTGTGGGCTTTGGCAAAGACTGGACAAATTTCTAAAGCAGAAGAACTTCTTAAAGGCTTAAAAGAAAGGATTTCGAGGATGACTAAAAAGAAACAACAAATAATGCAGAAAGGAATGGTGCTTGCAGAAGCACTTTATGCATATGGAAGAGGTAACAACAAACATGGAGTGGAATTACTTGGTCCAGATTTTGATGCCAATGATTACAAGATAATTGGAGCATCTGATGAACAAGTTGATGTATTCAATGAAGTTTGGTACATCATGTTGTTGAACAATGGCGACGCAATAAAGGCAATTGAAGTAATTGAGAAGCAAATCAAGAAGAGAGACGGCACTGCTTTCTTATGGCGTTTGCTGGAGAGAGGATACAAACTAGCAAATAGACCAGAAGCTGCAATTGCAAATGAAAAAGCTAAGGTTTTCGAGAGTGCTTATTTTAAT
>gnl_Mimgu_v2.0_Migut.L01360.1
ATGGAAACAGAGATGAAATTGGACAAATGGGGTTATCAAGTAAGAACTTGTTCAGATTCTTGCATCTCTGCTATCAACTCCTATTATCACCAGGTGCTTAGTTATGGAAGGAAAAGATCAGTAATAATGGAAGCCCCAAAGAGTGATCCAGAGTGTGTTTTAGGGAATATTCTGGCTGCCCATTTTCTCTGCTCCACCGGTTCTTCTCGTGTTCCGTTGCTAATCGATACCGCCAAGTCATTTCTTGAGTATGCTAGTTCATACGAGAAGGCGGTTTTCGAATGTGTTATGTATTTAATTTCTCCGGATCGAGACGATGACCTGGCTGTGGATCTGCACTCGAAGCTTTTACGAGAGTTCCCTCGAGATCTCGTGTCACTAAAGAGAGCTCAAGTGCTATGCTTTTATATGGGTCGGGCAGATCTATCTTTGAAACTCGTCGAACAGGTCCTGCCGATGAATAGCCATGAGGATTATATATACGGCATGCTTGCATTTCCTTTACTAGAGCTTGGTCGAATGGAAGAAGCGGAAAAGGCCGGAAAAACGGGATATGAGATCAACGAAAACGATACTTGGTCACAGCATGCTATTTGCCATGTTTACCAGCACGAGTGTCGTTTCAAAGAAGCAGTCGAGTTCATGAATAATTGTTCAAGATCATGGAGTTCTTTGTCATCTTTTATGTATACACATAACTGGTGGCACGTGGCTCTGTGCTACTTGGAAGGACATGCTCCCATGGAAAAAGTTAGGGAAATTTACGACGAATGCATTTGGAAAGAATTGGAAAGAAGTGATGCAATTCCGCCAGAGGTGTACTTAAATGCCATTGGTTTGTTGTTGCGCGTGTATATTCGAGGCGGACACGATATTTTCGGGGACCGGCTAAAGAAGTTAGCCGATTGTTTGACGGATCAAACCGTTTGGTTTCTGGAGTGGCACCTTGATATATTGATATTATGGGCATTGTCGCATACGGGAGAATTAAATAAAGCTGAAGATCTACTCAACGGCTTGAAATCCAGGGTTTCCATAATGACCAAGAAGAAACAACAGATAATGCAGAAAGGGCTGATAATGCAGAAAGGGCTTTCACTTGCAGAAGCTCTTCATAAATACGGGAAGGGCGACTATACGGAGGCATTGGAACTTCTTGGGCACGACTTTGATGCCATTAACTACAAGATAATCGGAGCATCTGACGAACAGCTTGATGTATTCACTGAAGTACATATAAGTTTGCTGCTAAGCACCGGCAAAGCACACATAGCTACACAAGCTATTGAAAAACAGTTGAAGGAACGGGAGGGTGCACCGTTCTTATGGTTTCTCACGGAGAAGGCTTATTCGATATTAGGAAAGGACGCCGAAGCTGCAAGTTATGGCGAGAAAGCTCGGAAGTTAGAAGCTACACACTTCACT
>gnl_Musac_v1_GSMUA_Achr11T26780_001
ATGGACGGAGGAATTGATGCGACGACTCGAAGCGACCGGTGGGGATACCCAGTACGGACAGCCTCCGACGCCTGCATCGCCGCCATCGATGCCTACTACGACCAAGTGCTCGCCTACGGTCGCGACCGAGCGGTCATCCTCCGTGCCGCCCGCCACGACCCCTCCTGCGTCCTCGCCAACGCCCTTTCAGCCCACTTTCTCGCTGGCAAGGACCCCGCCGAATCCTCCCGTCTCCTCGGTGCCGCCTCCGACTCCCTAGATAATGCTACTCCCTACGAGGGGGCAGTGTTCGGAGCGATCTCTTGCTTGATGGCATATGACAGGGACGACGACTTGGCGGTAGATCGACACTTCGAGGTTGGTGGTAGATATTCCTCATTTGAAAGTCGCGAATTTGCTCGTGATGTTTTATTTCCTCTGTTT
>gnl_Musac_v1_GSMUA_Achr5T14960_001
ATGGGACCCATCGGTGAACATTTGGGTTTGCGAATCAGAGAGAGAGAGAGAGAGAGAGACATGGACGGAGGAATTGATGCGACGACTCGAAGCGACCGGTGGGGATACCCGGTACGGACAGCCTCCGACGCCTGCATCGCCGCCATCGATGCCTACTACGACCAAGTCCTCGCCTACGGTCGCGACCGAGCGGTCATCCTCCGTGCCGCCCGCCACGACCCCTCCTGCGTCCTCGCCAACGCCCTTTCAGCCCACTTTCTCGCTGGCAAGGACCCCGCCGAATCCTCCCGTCTCCTCGGTGCCGCCTCCGACTCCCTGGATAATGCTACTCCCTACGAGGGGGCAGTGTTCGGAGCGATCTCTTGCTTGATGGCGTATGACAGGGACGACGACTTGGCGGTAGATCGACACTTCGAGTTGCTGAAGGAGTTCCCTAAAGATCTTTTATCACTAAAAAGGGCACAGACCTTGTGCTTCTACATGGGTCGACCCGATCTATCGCTTAACCTAGTTCAAGAGCAGGTACTGGTATATAACAAAGATCAGAGTTATATCTATGGGATGCTTTCTTTTCCATTGTTAGAACTTGGAAGGATGGCCGATGCTGAGGGGGCTGCAAGAAAAGGACTGGGTATCAATAGCTGTGACCTTTGGTCACAACATAATCTATGCCATGTTATTCAGTATGAGTGTCATTTTGAAGAAGCTGTAAAGTTCATGGAAACTTGTTCTTCCACATGGAATTCGTGTTCATCTTTCATGTATACTCACAACTGGTGGCATGTTGCTGTCTGTTATCTGGAAGGTGATTCTCCATTGGATAAGGTTCTTGAAGTTTATGATCACTGTATATGGAAGGAACTGGAAAGAAGTGATGCTGAGCCAGCAGAGGTGTATGTGAATGCACTAGCCTTGCTGATGCGGATCTACGTGCGGGACCATATGCATCATATTGCAGAACGGCTGATGTTGCTAGCAAATGTTTTCAAGGATGAGTCTATGTGGCATGTTGAGTGGCATCTTGATATCCTGGCACTATGGGCCTTAGCTAGTACAAAAGAGACAAGTAAAGCAGAGGGTCTACTTAAATCCATTAAATCAAGGTTTTCCTTAATGAGTAGGAAGAAGCAACAGCAAATGCAAAGTGCAATTCGGCTTGCAGAAGCCATTTATGAATACGGAAGGGGTAACTTTCAAAGTGTTTTTGACTTACTTGGTCCAGATTTTGATGTCACTGGCTTTAAAATGATTGGTGCATCTGATGAACAGCTTGATGTCTTTAATGAAGTTTGGTACATTGTTCTGTTGAATATTGGACAATTTTCCAAAGTAATCGAAGAGGTCAAAAAGCAAGTTTGTAAAAGAGGAGCCCCTTTCTTGTGGCAATTGCTGGAAAAGGCATATTCCATGGAGGGGAGATCAGATGCTCCCCTTGCAGGTGAACGGGCAAAGGTTTTAGAAGCTGCCTCCTTCAAG
>gnl_Nelnu_v1.0_NNU_000724-RA
ATGATTTTGCATCTGGTTTTTTATCTTCTACAGCTACTGAAAGGATTCCCAAAAGACCTTGTATCTCTGAAGAGGGCTCAGGTGTTTTGCTTCTACATGGGTCGACCTGATTTGTCTTTGGATCTTGTTGAACAGGTTTTAGCACAAAACCAACAAGAAAACTACATATATGGCATGCTTTCTTTTCCTTTGCTGGAGCTTGGTAGAATGGCTGATGCTGAGAAAGCAGCTCAAAAGGGATTTGGAATCAACAAGAATGATTCCTGGTCACAGCATGCTTTATGCCATGTTTATCAATATGATGGTCGTTTCAAGGAAGCAGTGGAATTCATGGAAGAATGTTCTCCTTCATGGGGTTCATGTTCATCCTTCATGTACACACACAATTGGTGGCACGTTGCTGTTTGTTACTTGGAAGGTCATTCCCCAATCAACAAAGTATTAGAAGTTTATGACAAATATATATGGAAAGAGTTGGAAAAAGGTGATGCTGTGCCTGGAGAGGTGTATCTGAATGCTCTAGGCTTGTTGTTGCGAGTACATGTTCGTGGCCAGATAGCTTTTTTTGAGGACCGCTTAAAGATCTTGGTAGATCGTCTTGTTGATCGGTCGACCTGGCATATGGAGTGGCATCTTGATTTGTTGATATTATGGGCCTTATCTAATACTAAAGAAACGGATAAAGCAGAGGATCTACTCAATGCCATGAAGGCCAGGTACTTGCGGAGGCCCTGTATGAATATGGGAGGGGCAAGTATGAAGAGGCTTTTCATATGCTTGCCCCAGATTTTGATGCTAACGGTTGGGGCATCAGATGAACAACTAGATGTCTTTAATGAAGTTTGGTGTAGTATTTTGTTAAATACTGGACGGGCCTCAGAGGCAATAAAGGAAATTGAGAAACGGATTCAGAAGAGGGAAGGGATTCCATTCCTATGGCGCTTGCTGGTAAATTCCAACTTGCACTGTTCT
>gnl_Orysa_v7.0_LOC_Os03g48380.1
ATGGCGGCGGCGGCGAGGGAGGGGGAGGGGGAGGTGCGGAGGGACATGTGGGGGCAGGAGTACCGGACGGCGTCGGGGGGCTGCGCGGCGGCGCTGGACGAGCACTACGCGCACACCATGAGCTTCGGCCGGGGCCGTGGCCACGCCGTGCTCCGCGCCGCCGCCGCCGACCCGCGGTGCGCGCTCGCCTCCTCCCTCGCCGCGCACCACGTCGCCCCGCGGGACCCCGCCCGGGCCGCCGCCTTCCTCGCCGCCGCCGCCGACAACCTCGGTGCAGCGACGGAGTACGAGAGGGCGGTGTTCCGCGCGCTGTCGGCGCTGATCGGGGAGGAGAGGGACGAGCAGGTGGCGATCGAGCGGCACTTCGAGTTGCTGAAGGAATTCCCCAGGGATCTCATGTCTCTAAAGAGAGCTCAGCTCATCTGCTTCTACATGGGACGCCCTGATACATCGCTCAAATTTGTTGAACAGGTTTTGCCAGAGAATCAAGACCAGAACTACATTTACGGCATGCTTGCTTTCCCATTACTAGAACTTGGAAGGATGGATGACGCTGAAAAAGCTGCTCGGAAAGGCTTGGCCATAAACAAGAACGACTGCTGGTCACAGCATAATCTGTGCCATGTTTTCCAGCAGGAATGCCATTTCAAAGAAGCTACTGAGTTCATGAAATCGTGTTCTCCATCATGGGCAGCATGCTCATCGTTTATGCTAACCCACAACTGGTGGCATGTTGCTGTTTGTTACTTGGAAGGTGAATTCCCTACAAGTAAAGTTCTGGAGATATACGATCATAACTTCATGACAGAGCTTGAGAAAAGTGATTGTGAGGCAGCAGAGGTGTACCTTAATGCACTAGGGCTGCTACTCCGTTTGCATATTCGTGGTCAGGTTGATCTGGCCAAAGATAGATTGGCAGCATTGCTAGATGCACTTACGAATGAGAAAATATGGCATGTGGAATGGCTCCTTGATCTACTTGTATTATGGGCACTGTCAAGTATGGGTGAGATTACAAGAGCAGACAACTTGTTGGAATCACTTAGGTCAAGAGTTAGTTCGATGGACACAAAAAAACAGCAAGTGATGCAAAAGGCAATCCAGCTAGCAGAGGCTGTGTATGAATATGGAAAAGGAGAGCACAAGAAAGTCTTTGACATCTTGGGTCCAGATTTCGATGCACTCAGTTGTAAAATGATTGGGGCATCAGATGAGCAAGTGGATGTCTTCAATGAAGTTTGGTACACTGTGCTAATAAATACCGGAGAGAGTTCCAGAGCAATTGAGGTGCTCGAGAAACAAATTAGGAAACGAGAGGGTGCACCCTTCTTGTGGCGCTTGCTGGAGAAGGCATACTCATTGCATGGCAGAGCTGCAGATGCTTCAGTCGCATCCGAAAAGGCAAATGCTCTACAGGCTGCTTATTCTCGT
>gnl_Phavu_v2.1_Phvul.002G080300.1
ATGGAAGAAAGTGTGAAATTGAACATGTGGGGATACCAGGTCGCTACTTCTTCGCAGGCCTGCGTTTCAGCCATCAACTCCTACTGCCATCAGGTTCTCATCTATGGTAGAAAAAGGTCTGTGATTCTGGAAGCACTGGCACATGACAATCAATGTGTCTTGGCCAACATCTTGGCAGCACATTTCCTTTACTCGCCTGATTCTTCTCGTGCTCTCACTTGTCTGCATGCCGCTGAGTCCCGCCTTGATCATGCCACCTTGTACGAGAAACTTGTTTTCGATGCCATCAGTTATTTGCTATCCGAAGATAGAGACGACGATGTTGCTCTTGAAATGCATTCCAAGCTTCTAAAAGAGTTCCCAAGAGATCTGGTTTCCCTAAAGAGAGCACAAGTCTTATGCTTCTACATGGGTCTACCTGGTCTTTCTTTGTCTCTTATTCAACAGGTTCTACCTCAAAATGAAGGACAAAACTATATATATGGCATGCTTGCGTTCCCTTTGCTGGAGCTTGGGCGGATGGAGGATGCTGAGAAAGCTGCCAGTAGGGGATTTGAGATCAATAAGCAAGACATCTGGTCACAGCATGCTTTATGCCATGTGCTTCAGTACAAGTGTTGTTTTAGAGAAGCTGTTAAGTTCATGGAAGAATGTTCGTCATCATGGTGTTCTGCTTCATCTTTCATGTTGACACACAATTGGTGGCATGCGGCCATTTGTTACTTAGAGGGTAATGCTCCGAGACAAAGAGTTTTAGAGATATATGACAATTATATATGGAAGGAGCTAGACAAAAATGATTCTATGAAGGCAGAGGTTTACTTAAATGCTGCTGGTCTGCTTTTGCGGTTGTGTGTACGTGGTGAATTGGATATCTGTGGTGATCGCCTCAAGTTGCTTTCAGAATGCCTAACTAATCAAGAAAACTGGTATATAGAGTGGCACTTTGATGTCTTGATAGTGTGGACTTTGGCAAAGTCTGGAGAAATTTCTAAAGCAGAAGATCTTCTAAAGGGCTTAAAAAACAGGTTTTTGAGGATGACTAAAGGGAAGCAACAAATAATGAAGAGAGGAATGATGCTTGCAGAAGCACTTTATGCGTACGGAATAGGAGACGAGAAACATGGACTGGATTTACTTGATCCAGATTTTGACGCCACTGATTATAAGATCATTGGGGCATCTGACGAACAAGTGGACGTATTCAATGAAGTTTGGTACAACATGTTGCTGAATACTGGGAAAGCGTTGAAGGCAATCGAAGTGTTGGAGAAGCAAATCAAGAAGAGAGATGGGGTCCCCTATTTGTGGCGTCTACTAGAGAGGGGATACAAATTAGCTAACAAGCCAGAAGAAAAAATTGCGAGCGAGAAAGCCACCTCTTTGGAGAGTCGTTACTTTAAT
>gnl_Phypa_v3.3_Pp3c17_17430V3.1
ATGGCGGAAGGGGTTGACGGAGGCAGTTACACTCGCTCCTCCTCTCATCATCTTCTTCAGCAAGAATTGAGCCGTATTAGCAGCAATGGAGTTTCTCCTGCCGTTTCTATGAACATGGATGACTACCGCAACGACTTGTGGGGTTATCCAGTGCACACCCGATCCGACACCTGCATTTCTTTCATTAATGAGTTTTATCGTCAAATGCTGACGTATGGTGCTGAACGGGAAGTTATCCTCAAGGCCACTGACGCGGATGGTAGTTGTGTTTTAGCATGTGCATTGGCAGCCGTTCACTTACTGACTCAGAAAAAACCAGACTTCGAAACAAATTCTTTCCTTTTCGCTGCTAATAAAAACCTGGATAAGGCTACGAACTATGAAAAGTCAGTGCTAGCAGTAGCCATGGCATGGGCAAAAGGTGAAACAGGAGAGGCGGTTGATTTGCATTTTCAGCTTCTGGAGGAGTTCCCAAAAGATTTGGCATCTCTTAAAAAAGGTCAAACTCTCTGCTTTTACATGGGGCGGACACATGATATGCTACGGATGGCTGAGCTGGTGCTTCCTGCAAACCGGGAAAGTCCATATATATATGGAATGCTGGCATTTCCTTTGTTGGAAGTGGGAGAGAGAATGCGAGAGGCAGAGGTTGCAGCCAAGAAGGCACTAAGCATTGAGCCTCATGATGTGTGGAGTCAACATGCGCTGGGCCATGTACTTCAGTATGAGTGTCGTTTTAAAGAAGCATTGACATTTGCAGCTAGTTGCTGTGACACTTGGATCTCTTGTTGTTCATTCATGTACGCTCATAACTGGTGGCATTTAGCCTTATGCAAGTTGGAGCTGGGTGGCAAAGGCGCCTTGGAAAGTGTTGTCACGATCTATGATACTCATATTTGGAGCAGCAATGCCGCTGCTAATAACTCCCAGGATTGCTTAAATGCACTTGGTCTGCTGCTTCGTCTTGATATCAGAGGATACAACGATATTGTGACTACAAAAATAGCTGATATGCAGACATGCCTGCTTGATGAGCAAAGGTGGCATACTGAGTGGCATCAAGACCTCTTGATGGTTTGGGGGCTATCCCGAGGAGACCACAAGGAAGTGGCTCGAAAGCTGCTGCAGAACTTGAAGCTCAGAGTGGAGAATATGAAGGGAGAACAACAGAAGCCTTTGTGGCCCGTGATTTCACTTGCAGAGGCGTTGTACGAGTATGGAGTTCGCAATTTTGGGGCTGTTTGCGATTTGCTGGGACTTGATTCTAATCTATCCAAGTACAAGGTGATGGGCGCATCCAATGAGCAGCTAGACGTTTTCCAAGAATTATGGTGTGTCGCTTTTTTACGTGCTGGAAACCCTCTGCCAGTGGTGGAAGTTGCGGAACAACGAGTTTTGGAAAGAAGTGGAATTCCTTTTACTTGGCGTCTTCTAGTGCAGGCATATTCAGCCGTTGGACAAGAAGCGAAGGCAAACATGGCCAGTGCATCTGTACGTAAACTGGAGGCAGCAGCAGAAGCTTTGGAAAGC
>gnl_Poptr_v3.0_Potri.010G035400.1
ATGGAAGGTGGTGTTAAATTGGACAATTGGGGTTACGAGGTCAACACTTCCTCGGATGCTTGCATCTCTGCCATCAACTCTTATTACCACCAGGTTCTTAGTTATGGAAGAGAGAGGCGTGTGATTTTGGAAGCTACACTTCATGACAAAGACTGCGTGTTAGCCAATATTCTGGCAGCTCATTTCCTCTGCTCCTCTGCCAATCCTTCCCGAGCTTCTTTCCATATCCAGGCTGCAAACTCTCGACTTGAAGAAGCCACCCCTTATGAGAAAGCAGTTTTTGATGCTCTTAATTCTTTGATTTGTGAGAATAGAGATGATGATGTTGCTCTTCAATTTCATTCTAAGCTCCTCAATGATTACCCAAGAGATCTAGTTACTCTTAAAAGAGCTCAAGTTTTATGTTTCTACATGGGTAGACCTGACCTGTCCCTGGACCTTGTGCAACAGGTTCTACCCAGAAACCAAGAAGAAGATTATATATATGGCATGCTTGCATTTTCGTTATTAGAGCTGGGCCGAATGGCTGATGCTGAGGAAGCAGCAAGAAAGGGATATGAGATCAACAAGCAAGATTACTGGGCGCAACATGCTATGTGTCATGTCCTTCAGTATCAATGCCGTTTCAAAGATGCAGTAGACTTCATGGAAGAATGCTCATCTTCATGGAGTTCTTGCTTGTCATTCATGCTGACACATAATTGGTGGCATGTTGCTCTTTGTTACTTGGAAGGTCATGCTCCGGTGAGAAAAGTTTTAGAAGTTTATGACCAACATATCTGGAAAGAGTTGGAAAAAGCTGATGCTGTGCCTCCAGAAGTGTACTTGAATGCTCTGGGTTTGTTGTTGCGTGTGTATCTAAGGGGTGAGCTTGACATCTTTGATGACCGTCTGAATACTTTAGCTTCCTGCATAACGGATCAAGCCAACTGGTATTTAGAGTGGCACCTTGATGTGTTGATATTATGGGCCTTGGCTAAAACTGGTGAACCTTCAAAGGCAGAAGATTTACTTGAGGGCTTGAAATCCAGAATTCAAAAGATGAGCAAGAAGAAGCAACAAAGAATGCAGAAAGTGATTCGGCTTGCAGAAGCCTTATTCGAGTATGGGAGGGGTAATGACAAGCAGGCATTAGATTTACTTGATTCAGATTTTGATGCCAATGATTGTAAGATGCTTGGGGCATCAGATGAACAACTTGATGTATTTAATGAAGTCTGGTACAGCATGTTACTAAATACTGGACAAGCCGCCAAGGCAATAGGAGTAATGGAGAAGCAGATCAAGAAGAGGGAAGGAACCCCATTCATGTGGCGCTTATTGGAGAGAGGCTATGCAATGACAGGCAGTCAGGAAGCAACAGTTGCTGGTGAGAAGGCTAGGGCCTTAGAAGCTGCACATTTTGTTCAGGTGGCA
>gnl_Prupe_v2.1_Prupe.1G265000.1
ATGGAGGGAGGAGTGAAAGTTGACAAATGGGGCTACGAGGTGAGGACCTCTTCAGACGCTTGCATATCTGCCATCGACGATTTCTATGACCAGGTGTTGAGTTATGGGAGAGATAGGTCGGTGATATTGGAGGCACCGTCACATGACAAGGACTGCGTGCTTGCTAACATCTTGGCTGCCCATTTTCTCTGCTCCTCTGATCCTTCTCGAGCTCCTTCTCATCTCCAAGCCGCCAAGTCTCGGCTGGAACAAGCTACTCAATACGAGAAAGCAGTTTTTGACGCTGTCAATTGTTTGATTTCTGAGAATAGAGATGATGATGTTGCTGTTGAGTTGCATTCTAAGCTCTTGAAAAGTTTCCCTAAAGATTTGGTCTCTCTGAAAAGGGCCCAAGTGCTCTGCTTCTACATGGCTCGACCTGATCTGTCATTGGATCTTGTTCAACAGGTTCTGCCCAATAATGAACAAGAAAATTACATCTATGGCATGCTTTCGTTTCCTTTATTGGAACTTGGCCGGATGACAGAAGCTGAGAAAGCTGCAAAAAAGGGATATGAGATCAACAAGCAAGACTGCTGGGTGCACCATAACTTGTGCCATGTTCTTCAGTATGATTGCCGTTTTAAAGAAGCAGTAGAGTTTATGAAAGAGTGCTCATCCTCATGGGATTCTTGTTCGTCATTTATGGTCACACACAATTGGTGGCATGTAGCTCTTTGTTATTTAGAAGGCCATTCTCCAATCCAAACAGTCCTAAATGTATATGACCATTGTATCTGGAAGGAGTTGGAGAAACCTGATGCTGCATCTCCAGAGGTGTACTTGAATGCCCTTGGGTTGTTGTTACGCGTGCATGTCCGGGGTGAAATAGATGCCTTTGAGGACCGTTTGAAGACCCTAGCAAATTGCGTGACTGATCAATGTGCTCGTTTTGTAGCAAAGAATAGAAGGTCTGAGAATTACGAAATACGCCTGTATAATAAAGATGGCCAGTATAATGTGTCAAGGGCCAACTGGTATTTAGAGTGGCATCTTGACGTGTTAATTTTATGGGCCTTGGCTAATACTGGTGAGATTTCAAAGGCAGAAGATTTGCTCAAGGGCTTGACGTCCAGGATTGCTAAGATGAAGAAGAAGAAGCAACAGCTAATGCAGAGACCAATACAGCTTGCAGAAGCCTTGTACGAGTATGGGAGGGGTAATGAAAAACAAGCATTGGAATTGCTCGGTCCTGACTTCGATGCTGATGACTGCAAGATGGTTGGGGCCTCAGGTGAACAGCTTGATATATTCAATGAAGTCTGGTACTGTATGTTGCTTAAAAATGGACAAGCCGCAAAAGCAATCGAAGTGATTGAGAAGCGGATAAAAACAAGAGAAGGGATCCCTTTCCTTTGGCGCCTGCTGGAGAGGGGCTATAAACTGACAGGCAGGGAGGAGGCTGCAATTGCAAGTGCGAAAGCCAAGCTTTTGGAGACTGCATATTTCCCA
>gnl_Selmo_v1.0_447165
ATGGAATGCTTACCGCGAGGAAGCCGATATCAGCTCCAGGAACTCCAGCGCCATCGTCCGCCCATCGCGAATCAGCGGTTTAGGCGCGAGCGAAGTATTTTGGAAGCGATGCAGCAAGAACGATCGAGCGATGTCCGCGAAGATCAGTGGGGCTATCCGGTGCGCACTAGCTCCGACCAGTGTATCAGCAATCTCAACAGCTACTACCAGCAGGTGCTGAGCTATGGATGGAATTGCAAGGTGATCCTCCAGGCTGCTGACGACGACGAGGATTGCGCCTTGGCAAATGCTCTGGCTGCGGGGCTTGCCGATCCCTCTGATGCTCTGCGATATTCCGAGCGCTCCAAAAGAAATGCTGACAGAGCCACACAGTATGAGCGTTCAGTGATGGAAGCTCTAGACGCAATCGCTGAAGGTTCTTATGACAAGGCCCTTTCCTCCCAATCAAAGGTGCTAGAAAATTTCCCCAAGGATTTAGCATCACTCAAACGTGCACAAGGTATGGCTTTCTCGAGGGGAAAGTCTCACTTGATGCTCAAATTTGCCTCTCAGGTCTTGCACGTAAACAGGGATCGGGCGTACATGTATGGAATGCTGGCGTTTTCGCTGGTCGAGAACGATAGAACTGACGAAGCGGAAGTTGCTGCAAGGAGAGCTCTGTCCATCGAGAAGCACGACGTTTGGGCCCAGCATGCGTTGTGCCACGTCTTTCAGGAGCGCCAGCAATACAAGGACGCCATTATGTTCATGGAGAGCAACTCGGAATCTTGGGAGAGATGCGGCTCATTCCTGTATAGTCATAACTGGTGGCATTTAGCGCTTTGTCATCTAGAGGGTGATGATAATGGGAATGCAGCTGGGAACGCGCTACGGATATTTGACACACGTATATGGGGAGACCGCGAAAGAGCTGAAAAGGATACATTTGCGGTGGGCCTGAACGCGTTGGGACTTTTGCTGTCTCTTCAAGTGAAAGGATTTGGAGAGTACGTCGGCGAACGAGTGAGTCACATCGCGAAGCTCTTTGTGGACGAGTCAACATGGCACAAGGAGTGGCTACTTGATCTCCTGGTCCTTTGGTCACTGGCTCGAAGCTCTTTCATTGCAGAGGCCAGACAGTTACTGTCATCTCTGCATAAACGAGCACATATGATCGGTTCTACAGAGGAGATTCACCAAATGATAGTCTCGCTTGCTTCAGCACTGTACGAGTATGGCTCCGGCAACGAAAGTGCGGTCTCTTCACTCTTGGGATCAAAATTTAGTGCTCGGGAGCTCAAGGTGATTGGAGCTTCGAATGAGCAGATGAGAGTGTTTGGGCACCTGTGGGCAACAGCAAGCGGTCTCATATCTGTTGGGATCAGATTAATTACTGGACTAACACTTCTATACAGAGTTTTTAACATAGATGCATTGTACAAGTATGGCTCCAGCAACGAAAGTGTGGTCTCTTCACTCTTGGGATCAAAATTTAGTGCTCAGGAGCTCAAGATTGCTGAATTCGAGAGCCATACACAAATGTGTAAACCTTGGATCCAGCCTCCAGGTTGGATGAATTTGACCAGTGAAATAATCAAGTTTTATGTTGAGAAGCAGTTGAAGGGTATCATCACAAAGACTACTGATTTAAAAGGAGATTTGGAATGCTTCCTTCAAAAGGTTGGGGTTAAAGACAAATTCAAGATTGGATGCTTTTTTGATAAGGTGGTCTTTACAGATATGTTGTTCACTCTTCCTCTAATTTCTGCTTTTAACAAATCAATGCCTTCCTACTTTCCTACTGACCTCAAGAATACAAGAATGTATGATAAAGATAATGAACTTACCTCTGCAGCAAATGAAGTATTTGAAAAAAGAAAAAAGAAAGAAGAGCACATAATAAAAATCATGAGCTTAACTTTGCAGCAAATGATGTATTTGAAAAATGAAAAAAAGAGCATA
>gnl_Solly_v2.4_Solyc05g006760.2.1
ATGGAAGAATTCAAAGTAGACAAATGGGGTTATCAAGTGAAGACTAGTTCTGATTCTTGCATATCTGCCATTAATTCTTATTATCATCAGGTACTTAGCTATGGAAGAGAGAGGTCAGTTATATTGGAAGCTCCAAAACAAGACCCAACTTGTGTTTTGGCTAATATTTTGGCTGCTCATTTTCTTTGTTCTGCTGATTCTTCGCGTGCTATGCCACTTCTTGAAGCTGCCAAGTCTTGTCTAGAACAAGCTAGCTTGTATGAGAAAGTGGTTTTTGAGGTAGTAAGTTATTTGATTTTACCTAATAGAGATGATGATGTGGCTGTTGAACTACACTTAAAGCTGCTTAAGGATTTCCCAAGAGATCTGGTCACGGTAAAGCGCGCTCAAGTGCTCTCTTTCTACATGGGTCGCCCTGATTTGTCTCTGAAACTTGTTGAACAGGTCCTACCAGTAAATAAACATGGAAGATACATTTATGGCATGCTCGCATTTGCCCTATTGGAGCTTGGTCGATATGCGGAGGCAAAAGAAGCTGCAAAGAAAGGCTTTGAGATTGATAGTGAAGATGCCTGGACACACCATGCTCTCTGTCATGTTTATCAGTATGAGTGTCGTTTTAAAGAAGCAGTACAATTTATGGAGGAGTGCTCAAGAACCTGGAGTTCTTTGTCATCTTTTATGTATACACACAATTGGTGGCATGTTGCGCTTTGTTATATGGAAGGTCATTCGCCCATGGAAAAAGTAAGAGATGTTTATGATCAAAACATCTGGAAAGAGTTGGAAAGAATTGATGCCAGTTTAGCCGAAGTGTACTTGAATGCTGTTGGTTTGTTACTCCGGGTATATTTACGAGGTGGGATTAATATATTTGGGGACCGTTTAAAGATCCTAGCTGATCGTCTGACAGATAAAGCATTCTGGTATCTTGAATGGCACCTGGATGTATTGGTGTTATGGGCCCTATCCTATACAGGCGAAGTTTCTAAAGCAGAAGAGTTACTCGAGGGTTTGAAGTCCAGAATTTCTACCATGACCAAGAAAAAACGAGAATATATGCAAAGAGCTGTGCTGCTTGCAGAAGTGTTATTCGAATATGGTAAGGGTGAAAATGAACGGGCATTGGAATTGCTCGGACAAACATTTGATGCCATTGACTACAAGATTATTGGAGCATCAGACGAGCAGCTTGATGTTTTTAATGAAGTTTGGATCACTATGTTGCTAAACAGTGGTCGGGCTACAAAAGCTATTGAGGCAATAGAGATGCAGCTAAAAAAGAGGGAAGGAACCCCGTTCTTGTGGCGCCTCCTGGAAAAAGGTTATTCATCAATGTCAAGAAACCAAGAAGCTATACAAGCAGGCAAAAAAGCTCAGTCATTGGAAGGTGCATACTTCAAC
>gnl_Sorbi_v3.1_Sobic.001G131700.1
ATGGCGGCGGCGGAGGGCGAGGTGAGGCGGGACATGTGGGGGCAGGAGTACCGGACGTCCTCCGCCGACTGCGCCGCGGCGCTCGACGCCTACTACGCCGCCTTCCTGTCCTTCGGCCGCGGCCGCGTCGCGGCCGTGCTCCGCGCCGCCGCGGCCGACCCGACCTGCGCCCTCGCTGCCGCGCACGCCGCGCACGCCGTCGCACCCAGGGACCCCGCGGGCGCCGCCGCCTTCCTCGCCGCCGCCAAGGACAACCTCGGGAAAGCGACGGAGTACGAGAGGGCCGTTTTCGGGACGCTCTCCGCGCTGATGGGCGAGGGGTGGGACCAGGAGGTGGCGATCGAGCGGCATTTCGAGCTTCTCAAGCAATTCCCCAGGGATATCCTGTCTCTCAAGAGAGCGCAGCTCATCTGCTTCTATTTGGGAAAGCCAGATTTATCCCTGAAATTCGTCCAACAAGTTTTGCCGGAGAACCAAGATCAGAATTTCATATATGGCATGCTTGCCTTCCCTTTGCTAGAGCTTGGACGGATGGATGAAGCTGAGATAGCTGCTCGAAAAGGCTTGGCTATAAACAAGAATGACTTCTGGTCACAGCATAATCTGTGCCATGTTTTTCAGCAGGAATGTCGCTTCAAAGAAGCTACCGAGTTCATGGAATCATGTTCTCCATCCTGGGAGGCATGCACATCATTTCTGTTAACCCACAACTGGTGGCATGTCGCTGTTTGTTATTTAGAAGCTGAATCCCCTTTGTGTAAAGTTCTGGAGATATATGATCACAACATCATGAAGGAACTTGAGAAAAGTGATTGTGAGGCAGCAGAGGTGTATTTGAATGCTCTAGGGTTGCTGCTCCGATTATACATACGCGGTCATATAGATTCAGCTAAAGAGAGGTTAACGGCATTGCTAGATGCACTGAAGAATGAGTCTATATGGCATGCGGAATGGCTCCTGGACTTGCTTATATTGTGGGCACTTGCAAGTATGAGTGAACTAAAAAGTGCACATAATATGTTGGAATCATTGAAGTCAAGGGTCCGATCAATGGACAGGAATCGGCAGCAAGTGATGCAGAAGGCAATCAAGCTGGCGGAGGCTGCTTATGAATATGGGAAAGGAGATCACATGAAAGTCTTTGACACACTGGGTCCAGACTTTGATGCGCTAGGTTATAAAATGATTGGTGCATCAGATGAACAAGTGGATGTCTTCAATGAAGTTTGGTACACTGTTCTAATAAATGCTGGAGAGACTTCCAAAGCAATTGAGATTCTTGCCAAACAAATTAGGAAACGAGAGGGTGCACCTTTCTTGTGGCGCTTGCTGGAGAAAGCATACTCATTGGATGGCAGAAGCGCAGATGCTTCAGTAGCATCTAAAAAGGCAAATGCTCTACAAGCCGCTTATTTCCAT
>gnl_Spipo_v2_Spipo3G0095100
ATGATGGGGGAAGAGACGGCGACTGTGATGATGGATCGATGGGGATATCCGGTGAGGACGTCGTCGGAGGCCTGCATCTCCGCCATCAACGCCTACTACAACGAGGTGATCCTCGAGGCGGCTCGCCGGGATCCGGAGTGCGTGCTGGCCAACGTCCTGGCGGCGCACTTCGCCTCCTCCAAGATGCCTTCCGCCACGTCGTCGTATCGCGATGCTGCTGCCTCTCGCCTGGAGACCGGCACTTCGTATGAGAAAGCGGTTTTCAAAGCTGTCTCCTGCTTGCTGTCAGAGAACAGGGACGACGAGGCTGCCGTCAGAATCCACAGTGAGGTTTTAGAGGAATTTCCGAGGGACCTGGTCTCATTGAAGAGAGCTCAAATATTATGCTTTTACATTGGTCGGCCTGATTTATCACTTAAGCTTGTTGAACAGGCATTGACTCAAAATGAGCAAGTGGGTTACATACATGGAATGCGCGCTTTTGCATTACTGGAGCTTGGGAGAATGTCTGATGCTGAGAAGTCTGCATGGAAGGGATATGAGCTTAATAAGGATGACTTTTGGGCACAACATAACTTATGCCATGTCTTACAGAATGACTGCCGTTTCAAGGAGGCTGTAGATTTCATGGAATCCTGTTCTCCTTCATGGGTTGATTGTTGCTCATTCATGTACACCCACAATTGGTGGCATGTCGCTGTATGTTATTTGGAAGGCCACTCTCCATTAGAAAAGGTCCTTGAGATTTATGACCACTGTATCTGGAAAGAGTTAGAGAGGAATGATGCTGATTGTGAAGAGGTGTATGTGAATGCTCTAGGCTTGTTGTTGCGGGTCACTATACGTGGTCAGATGGAGTGTATAAGAGATCGGCTAAAAACAGTGGCAAGTAAATTCACGACGAAGTCTCATTGGCATGTGGAGTGGTTGCTTGATATTTTAGCACTGTGGGCCTTGACTTGTACAAAGGAAATAAAGAAAGCAGAAGATTTACTCGACTCCATGAAATTCAGGGTTTCATCTTTGAATAAGAAGAAACAACATCCGCTGCAAAAAGGAATATTGCTTGCAGAAGCCTTATTTGAATACGGGATAGCCAATTACCAGAAGGTCTTTGATATGCTTGGACCAAACTTTGATGCCATTGACTATAAGCTTGATGTCTTTAACGAAGTTTGGTACACTGTCTTATTAAATTCTGGGCGCGCCAACGAAGCCACAGCAATTGAAGCAATTGAGAAAAGAGTCAGGCAAAGGGAAGGAGCTCCATTCTTGTGGCAGTTGCTGGAAAGGGCCTACTCCATGGGAGGAGGAAGATCGAATGCTTCTTTTGCTTCCAGCCGGGCAAGGGCTCTCGAAGTTGCTTATTTCACA
>gnl_Stras_v2.0_SGA_v2.0_scaffold166T38295
ATGAAACTGGACAAATGGGGTTATGAAGTGAGGACCTGTTCAGATGCTTGCCTATCTGCTATTAACTCGTACTACGAACAGGTGCTTAGCTATGGAAGAAACAGGTCGATAATATTGGAAGCTCCAAAATGTGATCCAGAATGTGTTTTGGGCAATATTTTGGCTGCCCATTTTCTCTGCTCTTCTGATTCTTCTCATGCTACTCAGCTCTTGGACACCGCCAAGTCTCATCTTGAACAAGCTAGCTCATATGAGAAAGCTGTATTTGAGACTTTGGTATATTTAACTTCTCCAGATAGAGATGATGATTTGGCTGTCGAAATGCATTCCAAGCTATTACAAGATTTCCCTCGAGATCTTGTGTCACTAAAGAGAGCTCAAGTGCTATGCTTTTATATGGGTCAACCAGATCCATCATTGAAGCTCGTAGAACAGGTCCTACCAACAAACGAGCAAGAGAGTTATATATATGGGATGCTTGCATTTCCTTTGCTTGAGCTTGGTCGAATGGAAGATGCAGAGAAAGCTGGCAAAAAGGGATATGAGATCAACAAGGATGATCCTTGGTCTCAGCATGCAGTTAGTATCTTATTTGATTTTGTTAATCATTTATTTACTCTGCTTGGCTATATTCAAAATCTTCTTAAGTTTTTACTTAATCACGATCCTTCTCATGGGGTGAATATCATTCAGTATTTCCTGGCAATAGTTAAACTTTGCCATGTTTACCAGTATGAATGTCGGTTCAAAGAAGCAGTGGAGTTCATGAGTAACTGTGCAAGATCATGGGGTTGCTTATCATCTTTTATGTACACACACAACTGGTGGCACGTTGCTCTATGTTATTTGGAAGGCTGTGCTCCTATAGAAAAAGTGCAGGAAGTTTATGACGAATGCATTTGGAAAGAACTTGAAAGAAGTGATTCTGTGCCGGCTGAGGTATACTTAAATGCCATTGGTTTGTTGTTGCGTGTGTATATACGAGGTGAAGGTGAAATTTTCAAGGGCCATCTACAGGATTTAGCAAAGTGTTTGAGAGATCAAGTAATCGGGGCATCTGACGAACAGCTTGATGTGTTCACCGAACTACATATAATTTTGCTGCTAAATACTGGAGAGGCAGTCAAAGCTATACAAGCTATTAAGAAACAGTTAAAAAAACGAGAGGGTGCACCGTTTTTATGGCGTCTCTTGGAGAAAGCCTATACAGCTCTAGGAAAGGAAGAAGCTGCAAGTTGTGGTCAGAAAGCTGGGGAGTTGGAAGCTGCATACTTTTAA
>gnl_Theca_v1.1_Thecc1EG010030t2
ATGGAAGGAGTGAAATTCGATAAGTCGGGTTATGAAGTCAAAACCTCTTCTGATTCTTGCATATTTGCAATCAACGCTTACTATCACCAGGTGCTTAGTTATGGCAGAGATAGGAGAGTGATCTTAGAAGCGCCTGTTCATGACAAGGACTGCGTTTTGGCCAACATTTTGGCCGCTCATTTTCTCTTCTCCTCTGACCCTTCTGAGGCTTCTCTCCATATAGAAGCTGCCAAGTCTAGACTTGAGCAAGCCACCTTTTATGAGAAGGCTGTTTTTGATGTTGTCAATTATTTGATTTCTGAGAATAGAGATGATGATGTAGCCGTGGAATTGCACTCTAAGCTCTTAAGAGATTTTCCAAGAGATCTTGTTTCATTGAAGAGGGTGCAAGTGCTGTGCTTTTATATGGGTCGACCTGATTTGTCTTTGGGTCTTGTCCAGCAGGTTCTACCCCAAAATCAACAAGAAAATTACATATATGGCATGCTTGCATTCCCGCTATTAGAGCTTGGACGAATGGCAGATGCAGAGAGTGCTGCAGAAAAGGGATTTGAGATCAACAAGCAAGACTTTTGGGCACAACATGCTTTATGCCATGTTCTTCAGTATGAATGTCGTTACAAAGAAGCAGTGCAGTTCATGGAAGAATGCTCATCTTCATGGGGTTCTTGTTCATCATTCATGTTGACCCACAATTGGTGGCATGTGGCTCTTTGTTATTTGGAAGGTCATTCTCCAATTATAAAGGTCAGAGAAATTTACGACCATTGTATATGGAAGGAGTTGGAAAGAAGTGATGCAATCTGTGCAGAGGTATACCTAAATGCTCTGGGCCTGTTGTTGCGGGTGCATGTGCGGGGAGAGCTAGATTTCTTTGAGGATCGCTTGAAAATATTGGCAGCACATCTAACAGATCAAGCTAACTGGTTCATGGAGTGGCACTTTGATGTGTTGATATTATGGGCCTTAGCTTTTACTGGGGAAGTTGCCAAAGCAGAAGATTTATTGAAGGGCTTGAAATCCAGGTTAGAAAGATTTTCCATGATGAGCAAGAAGAAGCAACAAGTAATGCAAAGAGCAATGCTGCTTGCGGAAGCCATATACGAGTATGGACAAGGTAATGAAAAACAAGCACTAGAAATACTTGGTCCAGATTTTGATGCTTATAATTGTAAGATTATTGGGGCTTCTGATGAACAGCTTGATGTATTTAGTGAAGTCTGGTACAGTATGTTGCTGAATACTGGACAAGTTACCAAAGCAATTGAATCAATTGAGAAACAGATCCAGAAGAGGGAAGGAGCTCCTTTCCTGTGGCGTCTGCTGGAGACAGGTTATACTCTGAGTGGCAGGCAGGAAGCTGCAACTATTGGTGAGAAAGCCAGAGTATTAGAAGCAGCATATTTCAAC
>gnl_Utrgi_v4.1_Scf00100.g8432.t1
ATGGCACCGGAAACGAAATTGGACAGATGGGGTTACCAAGTCAACACTTGTTCGGATTCCTGTATATCGGCCATCAATTCTTACTATCAAGAGGTGCTTAGTTATGGAAGGAAAAGGTCAGTCATACTTGATGCTCCGAAGAGTGATCCTGAGTGTGTTCTTGGGAACATTTTGGCTGCCAGTTTTCTCAGTTGGAATGATCCTTCTCGAGCCTCTACTTTAGTCGATGCTGCCAAGTCTAATCTCGAGCATGCTACTGCGTATGAGAAGGCAGTATATGAAGCTGTTGCATACTCGTTGTCCCCAGAAAGAGATGATGATTTGGTGGTGGAGCTGTATGCGAAGCTTTTGAAAGATTTTCCAAGAGATCTTGCCTCACTGAAGAGAGTTCAAATTGTGTGCTTTTATATGGGCCGACCAGATATTTCACTGAAGCTCGTAGAGCAGGTTCTGCCTATAAATGACAATGAACATTATATATACGGAATGCTTGCCTTTCCATTATTGGAGCTTGGCCGAATGGAAGATGCAGAGGAAGCTGGAAAAAAAGGTTTTAAGATCAACATGAATGATGCGTGGTCTCAGCATGCTCTTTGCCATGTTTATCAGTACCAGTGTCGTTTCAGAGAAGCTGTAGAGTTCATGGAAGATTGTTCGAGCACATGGAATTCCTTACTATCTTTTATGTATACCCACAACTGGTGGCATGTTGCTCTTTGCTACATGGAAGGCCTTGCCCCATTGGAAAAAGCTCGATATATTTATGATGAACGAATATGTAAAGAACTGGAGAGAAGAGATGCTACACCAGCTGAGGTGCACTTGCACACTCTCGGTTTGCTTCTTCATGTGCACCTTCGAGATGGCCTTCATGTGTTTGGAGATCGTTTGATGGATTTATCAGAGCGTATTACGGATCGCACCCTTTGGTTTATTGAGTTACACCTCGACATTATGATACTCTGGGGCTTATCGCATACGGGAAAAATTGAAGCTGAAGATCTACTGAATAGCTTGAAATCAAGGTTTTCCTTGATGACCAAGAAGAAACAACTACTGATGAAAAGACCAATATTGCTTGCAGAAGCTGTCTATGAGTATGGAAGGGGCAACAACAGGAAAGCTTTGGAGCTTCTTGGGCATGAATTCAATGCCCAAGAGTACAAGATGATTGGTGCGTCTGATGAACAGCTTGACGTATTCATCCTCTTGCACATCAGATTGCTCATTAATTCTGGGGAACCCCAAGCAGCAATACAAGCTATTAAGAAACAACTGAAGCAACGGGAACGTTCACCATTCTTGTGGTCTCTTCTGGGGAAAGCTTATAACATGTCAGGAAGTGAAGAGGCTGCGAGTTGTGGTAAGAAAGCCCGCGAGTTAGAAGCTGCATACTTCGCC
>gnl_Vitvi_Genoscope.12X_GSVIVT01020097001
ATGGGGGAGGAAGTGAAAGTGGATAAATGGGGGTATGAGGTGAACACCTCCTCCGATGCTTGCATCTCTGCCATCAACGCTTACTACCACCAGCTGCTGATTTACGGGAGAGAGAGGTCCGTGATTCTGGAAGCGCCGCTTCGCGATCAACACTGCGTATTAGCCAACATATTGGCTGCTCATTTCCTCTGCTCCGCCGATCCTTCCCGTGCTCCGCTCCACATTCAGGCCGCCAAGTCTCGCCTCCAACAAGCCTCCGCATATGAGAAAGCGGTTTTCGATGCCGTCAGCTGTTTGATTTCCCAGGACAGGGATGATGATCTTGCTCTGGAGTTGCACTCTAAGTTATTAAAAGATTTTCCAAGAGATCTGGTATCTTTAAAGAGGGCTCAAGTGTTTTGCTTTTACATGGGTCGACCTGATCTATCTTTCAATCTTGTTCAACAGGTTCTACATGAAAACCAGAATGAAAATTACATTTATGGCATGCTTGCCTTTAGTTTATTAGAGTGTGGTCAAATGGTAGATGCTGAAAAAGCTGCAAAAAGGGGATTTGAGATCAACAAGCAAGATTGCTGGTCACAACATGCTTTGTGCCATGTTCTTCAATATGAGTGTCGTTTCAAAGAAGCAGTAGAGTTCATGGAAGAATGCTCATCCTCATGGAGTTTGTGTTCATCTTTCATGTTGACACACAACTGGTGGCATGTTTCTCTTTGTTACTTAGAAGGTCATTCCTCAATCAGAAAAGTCCTGGAGGTTTATGACAATTATATCTGGAAGGAGTTGGAAAGACCTGACGCTGCATCTGCAGAGGTGTACTTGAATGCTCTGGGATTGTTATTGCGGGTATATGTGCGAGGTCATGCTGTTGTCTTTGAGGACCGTCTGAAGACCTTAGTGAGCCGTTTGACAGATCAATCCACCTGGTATATAGAATGGCACCTTGATTTGCTGACAATATGGGCTTTGGCTAGCACTGGAGAATTGGTTAAAACAGAGGCTTTACTCCAGGGCTTGAAATCCAGGCTTTCTAGGATGAGCAAGAAGAAGCAACAAACCATGCAGAGAGGGATTCTGCTTGCAGAAGCCCTATACGAGTATGGTAGGGGTAACCACATACGAGCACTGGAATTGCTTGGTCCAGATTTTAATGCCAATCACTGTAAGATGATTGGGGCATCAGATGAACAGCTTGATGTTTTTAATGAACTTTGGTACAGCATGTTGCTGAGCACGGGACAAGCTACGAAGGCAATTGAAGTGATTGAAAAGCAGGTTAAGAATAGGGAAGGAGTCCCTTTCTTGTGGCGCCTGTTGGAGAGAGGTTACTCCATGACTGGCAAGCAGGAAGCGAGGGTTGCAGGCGAGAAAGCTATGGCTTTGGAGACTTCATATTTCAAA
>FraveV4A2_4g35610.t1
ATGGAGAGAGGAGAAGTGAAAGTTGACAAATGGGGTTACGAAGTAAACACTTCCTCAGATGCTTGCATATCTGCCATTAACGCCTTCTATGTTCAGGTTTTGAGTTATGGGAGAGGCAGGTCTGTGATATTAGAAGCGCCGACACACGATAGCAACTGTGTGCTTGCTAATATTTTGGCTGCGCATTTTCTGTGCTCGTCTGATCCTTCCAAAGCTCATCCGTATCTCCAAGCGGCCAACTCTCGGCTCGAACAAGCTACCCCGTACGAGAAGGCAGTTTTCGATTCTGTCAATTATTTGATTTCCGGGGATAGAGATGATGATGTTGCCTTTGAGTTGCATTCTAAGCTCTTGAAATGTTTTCCTAAAGATCTGGTGTCTCTAAAAAGGGCCCAACTGTTGTGCTTCTACATGGCTCGAAATGATCTCTCACTGGATCTTGTTCAACAGGTTTTACCAAGTAATCAACAAGAAGAATATGTTTATGGTCTGCTTGCTTTCCCTTTACTGGAGCTTGGCCGGATGGCAGAAGCTGAGAAAGCAGCGAGAAAGGGATATGAAATCAACAAGCAAGACTGCTGGACACAACACAATTTGTGCCATGTTCTTCAGTACGAGTGTCGTTTTAAAGAAGCAGTAGAGTTCATGGAATCATGCTCGTCATCATGGGATTCTTGTCTGTCATTTATGCTCACACACAATTGGTGGCATGTAGCTCTGTGTTATATGGAAGGTTATTCTCCAATCGAAAGAATCTTAGAGGTATATGACCATCATATCTGGAAGGAGTTGGAAAAGGTTGATACTTTTGGACCAGAGGTGTACTTGAATGCCCTTGGGTTGTTTTTACGAGTTCATGTTCGTGGTCAAATGGATGCATTTGAAGACCGTTTGCAAACCTTAGCCAGACGCTTGACTGATAGGGCAAACTGGTATATAGATTGGCAACTTGACGTACTAGTTTTATGGGCGTTGGCTAATACTGGTGAGATTTCAGAGGCTGAAGAGTTGCTCAAGGGCTTGAAATCCAGATTTTCTAAGATGAACAAGAAGAAGCAACAATCCATGCAGAGTTCAATAATGCTTGCAGAAGCCATGTACGAGTATGGGAAGGGTAATGAAAAACATGCAATGGAATTGTTAGGTCCTAATTTTGATGCTGATAACTGTAAGACGATTGGAGCATCTGGTGAACAGGTTGATGTATTCAATGAAGTCTGGTATTGTATGTTGCTTAACAATGGACAAGCTACAAAAGCAACTGAGGTGATTGAGAAGCGGATCAAGGCAAGAGACGGGATCCCTTTCCTTTGGCGCCTCCTGGAGAGAGGTTATAAACAAACAGGCAGACCGGAGGTTGCAATTGCAAGCGAAAAGGCCAGGGGTCTAGAGACTGCATATTTCAGT
>Maldo_HF_07439
ATGAAGGGAGAGTTAAAGGTGGATAAGTTTGGATACGAGGTGAGGACCTCTTCAGACGCCTGCATCTCCGCCATCAACGCCTTCTACGACCAGGTTTTGAATTATGGCCGGCGGCGGTCAGTGATATTGGAGGCGGCAGCGCACGACGGCCAGTGCGTGCTTGCTAACATACTGGCTGCCCATTTCCTCTCCTCCTCCGATCCTTCTCGTGCTCCTCCTCATCTCCAAGCCGCCAAGTCCCGGCTGGAACAAGCTACCCCGTACGAGAAAGCAGTGTTTGCTGCTGTCAGTTGTTTGATTTCTGAGGATAGAGACGATGATGTTGCTTTTGAGTTGCATTCAAAGCTCTTGAAATGTTTCCCTAAAGATTTGGCTTCTCTGAAAAGGGCCCAAGGGCTCTGCTTCTACACGGCTCGACCTGATCTATCGCTGGATCTTGTTCAACAGGTTCTTCCCAGTAATGAACAAGAAGATTACGTGTATGGCATGCTTGCTTTTCCTTTATTAGAGCTTGGACGCATGGAAGAGGCTGAGAAAGCTGCAAAAAAGGGATACAAGATCAACAAGCATGACAACTGGGCGCAACATAATATGTGCCATGTTCTTCAGTACAATTGCCACTTTAAAGAAGCAGTAGAGTTCATGGAAGAATGTTCACCTTCATGGAATTTGTGTTCGTCATTCATGCTTACACACAATTGGTGGCATGTAGCTCTTTGTTATTTAGAAGGCCATGCTCCAATCCAAAGAATCCGAGATTTATACGACCATCGAATCTGGAAGGAGTGGGAGAAACCTGATGCTGCACGTCCAGAGGTCTACTTGAATGCCCTTGGGTTGTTGTTACGGGTGCATGTTCGAGGTGAAATGGATGCCTTTGAGGACCATTTGAAGACCTTAGCTAATTGTGTGACAGATCAAGCCAACTGGTATTTAGAGTGGCATCTTGACGTGTTAATTTTATGGGCGTTGACTCATACTGGTGAAATTTCAAAGGCAGAAGAATTGCTTAAGGGCTTAAAATCCAGAATTGCTAAGATGAACAAGAAGAAGCAACAGTTCATGCAGAAAGCAATGCTGCTTGCAGAAGCCACGTACGAGTATGGGATGGGTAATGAAAAACAAGCATTAGAATTGCTTGGTCCCGACTTTGATGCGGATAACTGCAAGATGATCGGAGCATCGGGTGAACAGCTTGATATTTTCAATGAAGTTTGGTACTGTATGTTGCTTAACAATGGACAAGCTGCAAAAGCGATTGAAGTGCTTAAGAAGCGGATCAAAACAAGAGAGGGTATCCCCTTCCTTAGACGCCTGCTGGAGAGAGGCTATAAACTGGCAGGCAGGGAAGAGGAGGCAGCAACTGCAAGTGAGGAAGCCAAGCGTTTGGAGAATGCATATTTCCCG
>Maldo_HF_42508
TGGGTGCAGTGGTTTCCGTCGCTGAGAGGCGTTGCTGCCGCTGAAGGAGACGAGGCAAGGAAGGCAGCAGTCGAGCAAGTTGCAGAAGGGCTGGATAAAATGGAGGAAGCCTTTCAAAAGACCAGCAAAGGCAAGGACTTCTTCAGTGGGGACAAAATTGGGTACCTGGACATTGCATTCGGTTGCTTCTTGGGGTGGCTCAGAGTGACAGAGAAAATGAATGGGATCAAACTTCTGGACGAAGCAAAGATCCCAGGGCTGGCCAAATGGGCTGAGAAGTTCAGTGCAGATCCTGCTGTGAAGGATGTTATGCCGGAGACTGACAAGTTGGCTGAGGTTGCTAAGATTGTTACGGCCAGATTGAGAGCTGCAGGTGCTTCCAATCGAGGATTAATTATGGGCGAGAGCGACGTCAAAGTTCTGGGAATGGCGCCGAGTCCGTTCGTGATGAGAGCTCGCATTGCCCTTAACCTCAAATCCGTCGACTACGAGTTTCTTCAGGAGACATTCGGATCTAAAAGCGAGCTTCTTCTTCAGTCCAATCCAATCCACAAGAAAGTCCCAGTTCTGATTCATGGTGACAAACCAGTTTGTGAATCTCTCGTCATTGTTGAGTACATTGACGAAGTTTGGGCATCTGGTCCGTCTATCCTTCCTTCTGACCCCTACGATCGCGCTACTGCACGATTTTGGGCTGCCTATATCAGCGAGAAGTGGTACCCGTCCATGAAAGGCATTGGTTTTGCACAAGGAGAGGAGGCAAAGAAGGCAGCAATCGAGCAAGTGACAGAAGGGCTGGCGCTGCTGGAGGAAGCCTTTGAGAAATCCAGCAAAGGCAACGTATTTTTCGGTGGAGATGAGATCGGATACTTGGACATTGCGTTCGGGTGCTTCTTGGGGTGGCTCAGAGTAAACGAGAAGCTGCATGGAATCAAACTGCTTGACCAGACGAAAACGCCGGGGCTGGTAAAATGGGCTGACAAGTTTTGTGCACATGCTGCTGTGAAGGATGTTATGCCTGAGACTGACATGCTTGTTGAGATTGCTAAGATTCTTGCTGCCAAAGCAAGAGCTGCAGCCGCTCCTCCTCCGACCTCTTCCGACGCCTGCGTCTCCGCCATCAACGCCTTCTACGACCAGGTAGGTTTTAAACTATCGGCGGCGGCGGCGCACGACGACCAGTGCGTGCTTGCTAACATTCTGGCTGCTTACTTCCTCTCATCCGATCCTTCCCGAGCTCCTTCTCATCTCCAAGCCGCCAAGTCCCGGCTGGAACAAGCTACCCCGTACGAGAAAGCAGTGTTTGATGCTGTCAATTGTTTGATTTCTAAGGATAGAGACGATGATGTTGCTTTCGAGTTGCATTCAAAGCTCTTGAAAAGTTTTCCTAGAGATTTGGCTTCTCTGCAAAGGGCCCAAGTGCTCTGCTTCTACATGGCTCGACCTGACCTTTCGTTGGATCTTGTTCAACAGACAATGTTGAACGCAGTGGAAGATAATTTTTTAGCTGTTATTTTTCGAGCATCTTGCATGAGCATTGAAATCAACAAGTGTGACTGCTGGGTGCAACATAATATGTGCCATGTTCTTCAGTATAATTGCCGCTTTAAAGAAGCAGCAGAGCTCATGGAAGAATGCTCACCTTCATGGGATTTGTGTTCGTCATTCATGTTCACACACAATTGGTGGCATGTAGCTCTTTGTTATTTAGAAGGTCATGCTCCAATCCAAAGAATCCGAGATTTATATGACCATTTTATCTGGAAGGAGTTGGAGAAACCTGATGCTCCACGTCCAGAGGTCTACTTGAATGCCCTTGGGTTGTTGTTACGGGTGCATGCTCGGGGTGAAATGGATGCCTTTAAGGACCATTTGAAGACCGTAGAGAATTGTGTTACAGATCAAGCCAACTGGTATTTAGATTGGCAGTTTGACATGTTAGTTTTATGGGCGTTGGCTTATACTGGTGAAATTTCAAAGGCAGAAGAATTGCTCAAGGGCTTGAAACCCAGAATTACTAAGATGAATGAAAAGAAGCAACAGTTCATGCAGAACGCAATACTGCTTACAGAAGCCACGTACGAGTATGGGAAGGGTAACGGAAAACAAGCATTAGAATTGCTTGGTCCCGACTTTGATGCAGATAAACTACAAGCGATTGAAGTGCTTAAGAAGCGGATCAAAACAAGAGAGGGTATCCCTTTCCTTTGGCGCCTGTTGGAGAGAGGATATAAACTGACAGGCAGGGATGAGGAGGCAGCAACTGCAAGCGAGGAGGCCAAGCGTTTGGAGAAGGCATATTTCCCG
>Malba_044406
ATGAAGGGAGAGTTAAAAGTGGAAAAGTTTGGATACGAGGTGAGGACCTCTTCAGACGCCTGCATATCCGCCATCAACGCCTTCTACGACCAGGTTTTGAATTATGGCCGGCGGCGGTCAGTGATATTGGAGGCGGCAGCGCACGACGGCCAGTGCGTGCTTGCTAACATACTGGCTGCCCATTTCCTCTCCTCCTCCGATCCTTCTCGTGCTCCTCCTCATCTCCAAGCCGCCAAGTCCCGGCTGGAACAAGCTACCCCGTACGAGAAAGCAGTGTTTGCTGCTGTCAGTTGTTTGATTTCTGAGGATAGAGACGATGATGTTGCTTTTGAGTTGCATTCAAAGCTCTTGAAATGTTTCCCTAAAGATTTGGCTTCTCTGAAAAGGGCCCAAGTGCTCTGCTTCTACACGGCTCGACCTGATCTATCGCTGGATCTTGTTCAACAGGTTCTTCCCAGTAATGAACAAGAAGATTACGTGTATGGCATGCTTGCTTTTCCTTTATTAGAGCTTGGACGCATGGAAGAGGCTGAGAAAGCTGCAAAAAAGGGATACAAGATCAACAAGCATGACAACTGGGCGCAACATAATATGTGCCACGTTCTTCAGTATAATTGCCACTTTAAAGAAGCAGTAGAGTTCATGGAAGAATGTTCACCTTCATGGGATTTTTGTTCGTCATTCATGCTTACACACAATTGGTGGCATGTAGCTCTTTGTTATTTAGAAGGCCATGCTCCAATCCAAAGAATCCGAGATTTATACGACCATCGAATCTGGAAGGAGTTGGAGAAACCTGATGCTGCACGTCCAGAGGTCTACTTGAATGCCCTTGGGTTGTTGTTACGGGTGCATGTTCGAGGTGAAATGGATGCCTTTGAGGACCATTTGAAGACCTTAGCTAATTGTGTGACAGATCAAGCCAACTGGTATTTAGAGTGGCATCTTGACGTGTTAATTTTATGGGCGTTGACTCGTACTGGTGAAATTTCAAAGGCAGAAGAATTACTTAAGGGCTTAAAATCCAGAATTGCTAAGATGAACAAGAAGAAGCAACAGTTCATGCAGAAAGCAATGCTGCTTGCAGAAGCCACGTACGAGTATGGGATGGGTAATGAAAAACAAGCATTAGACTTGCTTGGTCCCGACTTTGATGCGGATAACTGCAAGATGATCGGAGCATCGGGTGAACAGCTTGATATATTCAATGAAGTTTGGTACTGTATGTTGCTTAACAATGGACAAGCTGCAAAAGCGATTGAAGTGCTTAAGAAGCGGATCAAAACAAGAGAGGGTATCCCCTTCCTTAGGCGCCTGCTGGAGAGAGGCTACAAACTGGCAGGCAGGGAAGAGGAGGCAGCAACTGCAAGTGAGGAAGCCAAGCGATTGGAGAACGCATATTTCCCG
>Malsi_13g007150
ATGCTAATAAGTGTTACGATCATCAGGTTCACACACAATTGGTGGCATGTAGCTCTTTGTTATTTAGAAGGTCATGCTCCAATCCAAAGAATCCGAGATTTATATGACCATTTTATCTGGAAGGAGTTGGAGAAACCTGATGCTCCACGTCCAGAGGTCTACTTGAATGCCCTTGGGTTGTTGTTACGGGTGCATGCTCGGGGTGAAATGGATGCCTTTAAGGACCATTTGAAGACCGTAGAGAATTGTGTTACAGATCAAGCCAACTGGTATTTAGATTGGCAGTTTGACATGTTAGTTTTATGGGCGTTGGCTTATACTGGTGAAATTTCAAAGGCAGAAGAATTGCTCAAGGGCTTGAAACCCAGGTCAGTATCTTCATTATCAGCTTACAGAAGCCACGTACGAGTATGGGAAGGAGAGGCACTAAAGAATTCTTGTGTGCTATCATCCAAGATGATCGGAGCATTGGGTGAACAGATTGATATATTCAATGAGCTCTGGTACTGTATGCTGCTTAACAATGGACAAGCTGCAAAAGCGATTGAAGTGCTTAAGAAGCGGATCAAAACAAGAGAGGGTATCCCTTTCCTTTGGCGCCTGTTGGAGAGAGGATATAAACTGACAGGCAGGGATGAGGAGGCAGCAACTGCAAGCGAGGAGGCCAAGCGTTTGGAGAAGGCATATTTCCCG
>Malsi_16g007530
ATGAAGGGAGAGTTAAAGGTGGATAAGTTTGGATACGAGGTGAGGACCTCTTCAGACGCCTGCATCTCCGCCATCAACGCCTTCTACGACCAGGTTTTGAATTATGGCCGGCGGCGGTCAGTGATATTGGAGGCGGCAGCGCACGACGGCCAGTGCGTGCTTGCTAACATACTGGCTGCCCATTTCCTCTCCTCCTCCGATCCTTCTCGTGCTCCTCCTCATCTCCAAGCCGCCAAGTCCCGGCTGGAACAAGCTACCCCGTACGAGAAAGCAGTGTTTGCTGCTGTCAGTTGTTTGATTTCTGAGGATAGAGACGATGATGTTGCTTTTGAGTTGCATTCAAAGCTCTTGAAATGTTTCCCTAAAGATTTGGCTTCTCTGAAAAGGGCCCAAGGGCTCTGCTTCTACACGGCTCGACCTGATCTATCGCTGGATCTTGTTCAACAGGTTCTTCCCAGTAATGAACAAGAAGATTACGTGTATGGCATGCTTGCTTTTCCTTTATTAGAGCTTGGACGCATGGAAGAGGCTGAGAAAGCTGCAAAAAAGGGATACAAGATCAACAAGCATGACAACTGGGCGCAACATAATATGTGCCATGTTCTTCAGTACAATTGCCACTTTAAAGAAGCAGTAGAGTTCATGGAAGAATGTTCACCTTCATGGAATTTGTGTTCGTCATTCATGCTTACACACAATTGGTGGCATGTAGCTCTTTGTTATTTAGAAGGCCATGCTCCAATCCAAAGAATCCGAGATTTATACGACCATCGAATCTGGAAGGAGTTGGAGAAACCTGATGCTGCACGTCCAGAGGTCTACTTGAATGCCCTTGGGTTGTTGTTACGGGTGCATGTTCGAGGTGAAATGGATGCCTTTGAGGACCATTTGAAGACCTTAGCTAATTGTGTGACAGATCAAGCCAACTGGTATTTAGAGTGGCATCTTGACGTGTTAATTTTATGGGCGTTGACTCATACTGGTGAAATTTCAAAGGCAGAAGAATTGCTTAAGGGCTTAAAATCCAGAATTGCTAAGATGAACAAGAAGAAGCAACAGTTCATGCAGAAAGCAATGCTGCTTGCAGAAGCCACGTACGAGTATGGGATGGGTAATGAAAAACAAGCATTAGAATTGCTTGGTCCCGACTTTGATGCGGATAACTGCAAGATGATCGGAGCATCGGGTGAACAGCTTGATATTTTCAATGAAGTTTGGTACTGTATGTTGCTTAACAATGGACAAGCTGCAAAAGCGATTGAAGTGCTTAAGAAGCGGATCAAAACAAGAGAGGGTATCCCCTTCCTTAGACGCCTGCTGGAGAGAGGCTATAAACTGGCAGGCAGGGAAGAGGAGGCAGCAACTGCAAGTGAGGAAGCCAAGCGTTTGGAGAATGCATATTTCCCG
>Malsy_16g006090
ATGAAGGGAGAGTTAAAGGTGGATAAGTTTGGATACGAGGTGAGGACCTCTTCAGACGCCTGCATCTCCGCCATCAACGCCTTCTACGACCAGGTTTTGAATTATGGCCGGCGGCGGTCAGTGATATTGGAGGCGGCAGCGCACGACGGCCAGTGCGTGCTTGCTAACATACTGGCTGCCCATTTCCTCTCCTCCTCCGATCCTTCTCGTGCTCCTCCTCATCTCCAAGCCGCCAAGTCCCGGCTGGAACAAGCTACCCCGTACGAGAAAGCAGTGTTTGCTGCTGTCAGTTGTTTGATTTCTGAGGATAGAGACGATGATGTTGCTTTTGAGTTGCATTCAAAGCTCTTGAAATGTTTCCCTAAAGATTTGGCTTCTCTGAAAAGGGCCCAAGGGCTCTGCTTCTACACGGCTCGACCTGATCTATCGCTGGATCTTGTTCAACAGGTTCTTCCCAGTAATGAACAAGAAGATTACGTGTATGGCATGCTTGCTTTTCCTTTATTAGAGCTTGGACGAATGGAAGAGGCTGAGAAAGCTGCAAAAAAGGGATACAAGATCAACAAGCATGACAACTGGGCGCAACATAACATGTGCCATGTTCTTCAGTACAATTGCCACTTTAAAGAAGCAGTAGAGTTCATGGAAGAATGTTCACCTTCATGGGATTTGTGTTCGTCATTCATGCTTACACACAATTGGTGGCATGTAGCTCTTTGTTATTTAGAAGGCCATGCTCCAATCCAAAGAATCCGAGATTTATACGACCATCGAATCTGGAAGGAGTTGGAGAAACCTGATGCTGCACGTCCAGAGGTCTACTTGAATGCCCTTGGGTTGTTGTTACGGGTGCATGTTCGAGGTGAAATGGATGCCTTTGAGGACCATTTGAAGACTTTAGCTAATTGTGTGACAGATCAAGCCAACTGGTATTTAGAGTGGCATCTTGACGTGTTAATTTTATGGGCGTTGACTCATACTGGTGAAATTTCAAAGGCAGAAGAATTGCTTAAGGGCTTAAAATCCAGAATTGCTAAGATGAACAAGAAGAAGCAACAGTTCATGCAGAAAGCAATGCTGCTTGCAGAAGCCACGTACGAGTATGGGATGGGTAATGAAAAACAAGCATTAGAATTGCTTGGTCCCGACTTTGATGCGGATAACTGCAAGATGATCGGGGCATCGGGTGAACAGCTTGATATATTCAATGAAGTTTGGTACTGTATGTTGCTTAACAATGGACAAGCTGCAAAAGCGATTGAAGTGCTTAAGAAGCGGATCAAAACAAGAGAGGGTATCCCCTTCCTTAGGCGCCTGCTGGAGAGAGGCTATAAACTGGCAGGCAGGGAAGAGGAGGCAGCAACTGCAAGTGAGGAAGCCAAGCGTTTGGAGAATGCATATTTCCCG
>Maldo_GDDH_16G1081000
ATGAAGGGAGAGTTAAAGGTGGATAAGTTTGGATACGAGGTGAGGACCTCTTCAGACGCCTGCATCTCCGCCATCAACGCCTTCTACGACCAGGTTTTGAATTATGGCCGGCGGCGGTCAGTGATATTGGAGGCGGCAGCGCACGACGGCCAGTGCGTGCTTGCTAACATACTGGCTGCCCATTTCCTCTCCTCCTCCGATCCTTCTCGTGCTCCTCCTCATCTCCAAGCCGCCAAGTCCCGGCTGGAACAAGCTACCCCGTACGAGAAAGCAGTGTTTGCTGCTGTCAGTTGTTTGATTTCTGAGGATAGAGACGATGATGTTGCTTTTGAGTTGCATTCAAAGCTCTTGAAATGTTTCCCTAAAGATTTGGCTTCTCTGAAAAGGGCCCAAGGGCTCTGCTTCTACACGGCTCGACCTGATCTATCGCTGGATCTTGTTCAACAGGTTCTTCCCAGCAATGAACAAGAAGATTACGTGTATGGCATGCTTGCTTTTCCTTTATTAGAGCTTGGACGCATGGAAGAGGCTGAGAAAGCTGCCAAAAAGGGATACAAGATCAACAAGCATGACAACTGGGCGCAACATAATATGTGCCATGTTCTTCAGTACAATTGCCACTTTAAAGAAGCAGTAGAGTTCATGGAAGAATGTTCACCTTCATGGAATTTGTGTTCGTCATTCATGCTTACACACAATTGGTGGCATGTAGCTCTTTGTTATTTAGAAGGCCATGCTCCAATCCAAAGAATCCGAGATTTATACGACCATCGAATCTGGAAGGAGTTGGAGAAACCTGATGCTGCACGTCCAGAGGTCTACTTGAATGCCCTTGGGTTGTTGTTACGGGTGCATGTTCGAGGTGAAATGGATGCCTTTGAGGACCATTTGAAGACCTTAGCTAATTGTGTGACAGATCAAGCCAACTGGTATTTAGAGTGGCATCTTAACGTGTTAATTTTATGGGCGTTGACTCATACTGGTGAAATTTCAAAGGCAGAAGAATTACTTAAGGGCTTAAAATCCAGAATTGCTAAGATGAACAAGAAGAAGCAACAGTTCATGCAGAAAGCAATGCTGCTTGCAGAAGCCACGTACGAGTATGGGATGGGTAATGAAAAACAAGCATTAGAATTGCTTGGTCCCGACTTTGATGCGGATAACTGCAAGATGATCGGGGCATCGGGTGAACAGCTTGATATATTCAATGAAGTTTGGTACTGTATGTTGCTTAACAATGGACAAGCTGCAAAAGCGATTGAAGTGCTTAAGAAGCGGATCAAAACAAGAGAGGGTATCCCCTTCCTTAGGCGCCTGCTGGAGAGAGGCTATAAACTGGCAGGCAGGGAAGAGGAGGCAGCAACTGCAAGTGAGGAAGCCAAGCGTTTGGAGAATGCATATTTCCCG
>Maldo_Gala_16g007440
ATGAAGGGAGAGTTAAAGGTGGATAAGTTTGGATACGAGGTGAGGACCTCTTCAGACGCCTGCATCTCCGCCATCAACGCCTTCTACGACCAGGTTTTGAATTATGGCCGGCGGCGGTCAGTGATATTGGAGGCGGCAGCGCACGACGGCCAGTGCGTGCTTGCTAACATACTGGCTGCCCATTTCCTCTCCTCCTCCGATCCTTCTCGTGCTCCTCCTCATCTCCAAGCCGCCAAGTCCCGGCTGGAACAAGCTACCCCGTACGAGAAAGCAGTGTTTGCTGCTGTCAGTTGTTTGATTTCTGAGGATAGAGACGATGATGTTGCTTTTGAGTTGCATTCAAAGCTCTTGAAATGTTTCCCTAAAGATTTGGCTTCTCTGAAAAGGGCCCAAGGGCTCTGCTTCTACACGGCTCGACCTGATCTATCGCTGGATCTTGTTCAACAGGTTCTTCCCAGCAATGAACAAGAAGATTACGTGTATGGCATGCTTGCTTTTCCTTTATTAGAGCTTGGACGCATGGAAGAGGCTGAGAAAGCTGCCAAAAAGGGATACAAGATCAACAAGCATGACAACTGGGCGCAACATAATATGTGCCATGTTCTTCAGTACAATTGCCACTTTAAAGAAGCAGTAGAGTTCATGGAAGAATGTTCACCTTCATGGAATTTGTGTTCGTCATTCATGCTTACACACAATTGGTGGCATGTAGCTCTTTGTTATTTAGAAGGCCATGCTCCAATCCAAAGAATCCGAGATTTATACGACCATCGAATCTGGAAGGAGTTGGAGAAACCTGATGCTGCACGTCCAGAGGTCTACTTGAATGCCCTTGGGTTGTTGTTACGGGTGCATGTTCGAGGTGAAATGGATGCCTTTGAGGACCATTTGAAGACCTTAGCTAATTGTGTGACAGATCAAGCCAACTGGTATTTAGAGTGGCATCTTAACGTGTTAATTTTATGGGCGTTGACTCATACTGGTGAAATTTCAAAGGCAGAAGAATTACTTAAGGGCTTAAAATCCAGAATTGCTAAGATGAACAAGAAGAAGCAACAGTTCATGCAGAAAGCAATGCTGCTTGCAGAAGCCACGTACGAGTATGGGATGGGTAATGAAAAACAAGCATTAGAATTGCTTGGTCCCGACTTTGATGCGGATAACTGCAAGATGATCGGGGCATCGGGTGAACAGCTTGATATATTCAATGAAGTTTGGTACTGTATGTTGCTTAACAATGGACAAGCTGCAAAAGCGATTGAAGTGCTTAAGAAGCGGATCAAAACAAGAGAGGGTATCCCCTTCCTTAGGCGCCTGCTGGAGAGAGGCTATAAACTGGCAGGCAGGGAAGAGGAGGCAGCAACTGCAAGTGAGGAAGCCAAGCGTTTGGAGAATGCATATTTCCCG
>Pyrco_DAP_Chr13v0.1_32469.1
ATGGAGGGAGAGTTAAAAGTTGATAAATTTGGATACGAGGTGAGGACCTCTTCCGACGCCTGCATCTCCGCCATCAACGCCTTCTACGACCAGGTTTTAAACTATCGGCGGCGGCGGTCGGTGATATTGGAGGCGGCGGCGCACGACGACCAGTGCGTGCTTGCTAACATTCTGGCTGCTTACTTCCTCTCATCCGATCCTTCCCGAGCTCCTTCTCATCTCCAAGCCGCCAAGTCCCGGCTGGAACAAGCTACCCCGTACGAGAAAGCAGTGTTTGATGCTGTCAATTGTTTGATTTCTAAGGATAGAGACGATGATGTTGCTTTCGAGTTGCATTCAAAGCTCCTGAAAAGTTTTCCTAGAGATTTGGCTTCTCTGCAAAGGGCCCAAGTGCTCTGCTTCTACATGGCTCGACCTGACCTTTCATTGGATCTTGTTCAACAGGTTCTACCCAGCAATGAACAAGAAGATTTTGTATATGGCATGCTTGCTTTTCCTTTATTGGAGCTTGGACGAATGGAAGAGGCTGAGAAAGCTGCGAAAAAGGGATATGAAATCAACAAGCGTGACTGCTGGGTGCAACATAATATGTGCCATGTTCTTCAGTATAATTGCCGCTTTAAAGAAGCAGTAGAGTTCATGGAAGAATGCTCACCGTCATGGGATTTGTGTTCGTCATTCATGTTCACACACAATTGGTGGCATGTAGCTCTTTGTTATTTAGAAGGTCATGCTCCAATCCAAAGAATCCGAGATTTATATGACCATTTTATCTGGAAGGAGTTGGAGAGACCTGATGCTCCGCGTCCAGAGGTCTACTTGAATGCCCTTGGGTTGTTGTTACGGGTGCATGTTCGGGGTGAAATGGATGCCTTTAAGGACCATTTGAAGACCTTAGCGAATTGTGTGACAGATCAAGCCAACTGGTATTTAGATTGGCAGTTTGACATATTAGTTTTATGGGCGTTGGCTTATACTGGTGAAATTTCAAGGGCAGAAGAATTGCTCAAGGGCTTGAAATCCAGAGAGGCGCTAAAGAATTCTTATGTGCTATCATCCAAGATGATCGGAGCATCGGGTGAACAGATTGATATATTCAATGAGGTCTGGTACTGTATGCTGCTTAACAATGGACAAGCTGCAAAAGCAATTGAAGTGCTTAAGAAGCGGATCAAATCAAGAGAGGGTATCCCTTTCCTTTGGCGCCTGCTGGAGAGAGGCTATAAACTGACAGGCAGGGATGAGGAGGCGGCAACTGCAAGCGAGGAGGCCAAGCGTTTGGAGAACGCATATTTCCCG
>Pyrco_DAP_Chr16v0.1_40900.1
ATGAAGGGAGAGTTAAAAGTGGACAAGTTTGGATACGAGGTGAGGACCTCTTCAGACGCCTGCATCTCCGCCATCAACGCCTTCTACGACCAGGTTTTGAATTATGGCCGGCGGCGGTCAGTGATATTGGAGGCGGCAGCGCACGACGGCCAGTGCGTGCTTGCTAACATACTGGCTGCCCATTTCCTCTCCTCCTCCGATCCTTCTCGTGCTCCTCCTCATCTCCAAGCCGCCAAGTCCCAGCTGGAACAAGCTACCCCGTACGAGAAAGCAGTGTTTGCTGCTGTCAATAGTTTGATTTCTGTGGATAGAGACGATGATGTTGCTTTTGAGTTGCATTCAAAGCTCTTGAAATGTTTCCCTAAAGATTTGGCTTCTCTGAAAAGGGCCCAAGTGCTCTGCTTCTACAGTGCTCGACCTGATCTATCGTTGGATCTTGTTCAACAGGTTCTTCCCAGTAATGAAAAAGAAGATTACGTGTACGGCATGCTTGCTTTTCCTTTATTAGAGCTTGGACGAATGGAAGAGGCTGAGAAAGCTGCAAAAAAGGGATACGAGATCAACAAGCATGACAACTGGGTGCAACATAATATGTGCCATGTTCTTCAGTATAACTGCCACTTTAAAGAAGCAGTAGAGTTCATGGAAGAATGTTCACCTTCATGGGATTTGTGTTCGTCATTCATGCTTACACACAATTGGTGGCACGTAGCTCTTTGTTATTTAGAAGGCCATGCTCCAATCCAAAGAATCCGAGATTTATACGACCATCGAATCTGGAAGGAGTTGGAGAAACCTGATGCTGCACGTCCAGAGGTCTACTTGAATGCCCTTGGGTTGTTGTTACGGGTGCATGTTCGAGGTGAAATGGATGCCTTTGAGGACCATTTGAAGACTTTAGCTAATTGTGTGACAGATCAAGCCAACTGGTATTTAGAGTGGCATCTTGACGTGTTAATTTTATGGGCGTTGACTTGTACTGGTGAAATTTCAAAGGCAGAAGAATTACTTAAGGGCTTAAAATCCAGAATTGCGAAGATGAACAAAAAGAAGCAACAGTTCATGCAGAAAGCAATGCTGGTTTGTTCATTTCTTTCTGCATCGTCTCTTCAAAGACAATATCTTCGTTATCAGCTTGCAGAAGCCACGTACGAGTATGGGAAGGGTAATGAAAAACAAGCATTAGAATTGCTTGGTCCTGAATTTGATGCAGATAACTGCAAGATGATCGGAGCATCGGGTGAACAGCTTGATATATTCAATGAAGTCTGGTACTGTATGCTGCTTAACAATGGACAAGCTGCAAAAGCGATTGAAGTGCTTGAGAAGCGGATCAAAACAAGAGAGGGTATCCCCTTCTTTTGGCGCCTGCTGGAGAGAGGATATAAACTGGCGGGCAGGGAAGAGGAGGCAACAACTGCAAGTGAGGAAGCCAAGCGTTTGGAGAACGCATATTTCCCG
>Pyrco_BP1_003281.1
ATGGAGGGAGAGTTAAAAGTTGATAAATTTGGATACGAGGTGAGGACCTCTTCCGACGCCTGCATCTCCGCCATCAACGCCTTCTACGACCAGGTTTTAAACTATCGGCGGCGGCGGTCGGTGATATTGGAGGCGGCGGCGCACGACGACCAGTGCGTGCTTGCTAACATTCTGGCTGCTTACTTCCTCTCATCTGATCCTTCCCGAGCTCCTTCTCATCTCCAAGCCGCCAAGTCCCGGCTGGAACAAGCTACCCCGTACGAGAAAGCAGTGTTTGATGCTGTCAATTGTTTGATTTCTAAGGATAGAGACGATGATGTTGCTTTCGAGTTGCATTCAAAGCTCCTGAAAAGTTTTCCTAGAGATTTGGCTTCTCTGCAAAGGGCCCAAGTGCTCTGCTTCCACATGGCTCGACCTGACCTTTCGTTGGATCTTGTTCAACAGGTTCTACCCAGCAATGAACAAGAAGATTTTGTATATGGCATGCTTGCTTTTCCTTTATTGGAGCTTGGACGAATGGAAGAGGCTGAGAAAGCTGCGAAAAAGGGATATGAAATCAACAAGCGTGACTGCTGGGTGCAACATAATATGTGCCATGTTCTTCAGTATAATTGCCGCTTTAAAGAAGCAGTAGAGTTCATGGAAGAATGCTCACCTTCATGGGATTTGTGTTCGTCATTCATGTTCACACACAATTGGTGGCATGTAGCTCTTTGTTATTTAGAAGGTCATGCTCCAATCCAAAGAATCCGAGATTTATATGACCATTTTATCTGGAAGGAGTTGGAGAGACCTGATGCTCCACGTCCAGAGGTCCACTTGAATGCCCTTGGGTTGTTGTTACGGGTGCATGTTCGGGGTGAAATGGATGCCTTTAAGGACCATTTGAAGACCTTAGCCAATTGTGTGACAGATCAAGCCAACTGGTATTTAGATTGGCAGTTTGACATATTAGTTTTATGGGCGTTGGCTTATACTGGTGAAATTTCAAGGGCAGAAGAATTGCTCAAGGGCTTGAAATCCAGAATTACTAAGATGAACGAAAAGAAGCAACAGTTCATGCAGAACGCAATACTGCTTGCAGAAGCCACGTACGAGTATGGGAAGGGTAACGAAAAACAAGCATTAGAATTGCTTGGTCACGACTTTGATGCAGATAACTACAAGATTGATATATTCAATGAGGTATGGTACTGTATGCTGCTTAACAATGGACAAGCTGCAAAAGCAATTGAAGTGCTTAAGAAGCGGATCAAATCAAGAGAGGGTATCCCTTTCCTTTGGCGCCTGCTGGAGAGAGGCTATAAACTGACAGGCAGGGATGAGGAGGCGGCAACTGCAAGCGAGGAGGCCAAGCGTTTGGAGAACGCATATTTCCCG
>Pyrco_BP1_026128.1
ATGGCGAAGAGCAACGTGAAGGTTTTGGGAGCTTGGCCGAGCCCATACGTGATGAGGGCTCGGATCGCGCTCAATATCAAGTCGGTGGAGTATGAGTTTCTGGAGGAGACATTCGGATCCAAAAGCCAGCTTTTGCTCCAGTCCAATCCCGTCCACAAGAAAATCCCAGTTCTGATTCATGGCGACAAGCCCGTTTGTGAATCTCTCATCATTGTTGAGTACATCGATGAGGTTTGGTCCTCTGGCCCATCTATCCTCCCTTCTGACCCGTTCGATCGCGCTACTGCAAGATTCTGGGCTGCCTATATCGATGAGAAGTGGTTTCCCGCGATGAAAGGCATTGGTGCTGCTCAAGGAGATGATGCAAGGAAGGCAGCAGTCGAGAAAGTTGCCGAGGGGCTAGCTCAGTTGGAGGAAGCCTTTCAGAAAACCCGCAAAGGCAAGGACTTCTTTAGTGGAGACAAAATTGGGTACCTAGACATTGCGTTCGGGTGCTTCTTGGGGTGGCTCAGAGTCACAGAGAAAATGAATGGGGTCAAACTTCTGGACGACGCAAAGATCCCAGGGCTGGTCAAATGGGCTGAGAAGTTCAGTGCAGATCCTGCCGTGAAGGATGTTATGCCGGAGACTGACAAGCTGGCTGAGTTTGCTAAGATTCTTGCGGCCAAAACGAGAGGGGCTCAGAATCAGAACAGTTATAGGCTCTTGAAATGTTTCCCTAAAGATTTGGCTTCTCTGAAAAGGGCCCAAGTGCTCTGCTTCTACATTGCACGACCTGATCTATCGTTGGATCTTGTTCAACAGGTTCTTCCGAGTAATGAACAAGAAGATTACGTGTATGGCATGCTTGCTTTTCCTTTATTAGAGCTTGGACGAATGGAAGAGGCTGAGAAAGCTGCAAAAAAGGGATACGAGATCAACAAGCATGACTGCTGGGTGCAACATAATATGTGCCATGTTCTTCAGTATAACTGCCACTTTAAAGAAGCAGTAGAGTTCATGGAAGAATGTTCACCTTCATGGGATTTGTGTTCGTCATTCATGCTTACACACAATTGGTGGCATGTAGCTCTTTGTTATTTAGAAGGCCATGCTCCAATCCAAAGAATCCGAGATTTATACGACCATCGAATCTGGAAGGAGTTGGAGAAACCTGATGCTGCACGTCCAGAGGTCTACTTGAATGCCCTTGGGTTGTTGTTACGGGTGCATGTTCGAGGTGAAATGGATGCCTTTGAGGACCATTTGAAGACTTTAGCTAATTGTGTGACAGATCAAGCCAACTGGTATTTAGAGTGGCATCTTGACGTGTTAATTTTATGGGCGTTGTCTTGTACTGGTGAAATTTCAAAGGCAGAAGAATTACTTAAGGGCTTAAAATCCAGAATTGCGAAGATGAACAAAAAGAAGCAACAGTTCATGCAGAAAGCAATGCTGGTTTGTTCATTTCTTTCTGCATCGTCTCTTCAAAGACAATATCTTCGTTATCAGCTTGCAGAAGCCACGTACGAGTATGGGAAGGGTAATGAAAAACAAGCATTAGAATTGCTTGGTCCTGAATTTGATGCAGATAACTGCAAGATGATCGGAGCATCGGGTGAACAGCTTGATATATTCAATGAAGTCTGGTACTGTATGCTGCTTAACAATGGACAAGCTGCAAAAGCGATTGAAGTGCTTGAGAAGCGGATCAAAACAAGAGAGGGTATCCCCTTCTTTTGGCGCCTGCTGGAGAGAGGATATAAACTGGCGGGCAGGGAAGAGGAGGCAACAACTGCAAGTGAGGAAGCCAAGCGTTTGGAGAACGCATATTTCCCG
>Pyrco_BP1_027256.1
ATGAAGGGAGAGTTAAAAGTGGACAAGTTTGGATACGAGGTGAGGACCTCTTCAGACGCCTGCATCTCCGCCATCAACGCCTTCTACGACCAGGTTTTGAATTATGGCCGGCGGCGGTCAGTGATATTGGAGGCGGCAGCACACGACGGCCGGTGCGTGCTTGCTAACATACTGGCTGCCCATTTCCTCTCCTCCTCCGATCCTTCTCGTGCTCCTCCTCATCTCCAAGCCGCCAATTCCCAGCTGGAACAAGCTACCCCGTACGAGAAAGCAGTGTTTGCTGCTGTCAATAGTTTGATTTCTGTGGATAGAGACGATGATGTTGCTTTTGAGTTGCATTCAAAGGAGAATCCTCTCCGGATCCTCAAATCG
>Pyrco_BP_DH_13g07070
ATGGAGGGAGAGTTAAAAGTTGATAAATTTGGATACGAGGTGAGGACCTCTTCCGACGCCTGCATCTCCGCCATCAACGCCTTCTACGACCAGGTTTTAAACTATCGGCGGCGGCGGTCGGTGATATTGGAGGCGGCGGCGCACGACGACCAGTGCGTGCTTGCTAACATTCTGGCTGCTTACTTCCTCTCATCTGATCCTTCCCGAGCTCCTTCTCATCTCCAAGCCGCCAAGTCCCGGCTGGAACAAGCTACCCCGTACGAGAAAGCAGTGTTTGATGCTGTCAATTGTTTGATTTCTAAGGATAGAGACGATGATGTTGCTTTCGAGTTGCATTCAAAGCTCCTGAAAAGTTTTCCTAGAGATTTGGCTTCTCTGCAAAGGGCCCAAGTGCTCTGCTTCCACATGGCTCGACCTGACCTTTCGTTGGATCTTGTTCAACAGGTTCTACCCAGCAATGAACAAGAAGATTTTGTATATGGCATGCTTGCTTTTCCTTTATTGGAGCTTGGACGAATGGAAGAGGCTGAGAAAGCTGCGAAAAAGGGATATGAAATCAACAAGCGTGACTGCTGGGTGCAACATAATATGTGCCATGTTCTTCAGTATAATTGCCGCTTTAAAGAAGCAGTAGAGTTCATGGAAGAATGCTCACCTTCATGGGATTTGTGTTCGTCATTCATGTTCACACACAATTGGTGGCATGTAGCTCTTTGTTATTTAGAAGGTCATGCTCCAATCCAAAGAATCCGAGATTTATATGACCATTTTATCTGGAAGGAGTTGGAGAGACCTGATGCTCCACGTCCAGAGGTCCACTTGAATGCCCTTGGGTTGTTGTTACGGGTGCATGTTCGGGGTGAAATGGATGCCTTTAAGGACCATTTGAAGACCTTAGCCAATTGTGTGACAGATCAAGCCAACTGGTATTTAGATTGGCAGTTTGACATATTAGTTTTATGGGCGTTGGCTTATACTGGTGAAATTTCAAGGGCAGAAGAATTGCTCAAGGGCTTGAAATCCAGAATTACTAAGATGAACGAAAAGAAGCAACAGTTCATGCAGAACGCAATACTGCTTGCAGAAGCCACGTACGAGTATGGGAAGGGTAACGAAAAACAAGCATTAGAATTGCTTGGTCACGACTTTGATGCAGATAACTACAAGATGATCGGAGCATCGGGTGAACAGATTGATATATTCAATGAGGTATGGTACTGTATGCTGCTTAACAATGGACAAGCTGCAAAAGCAATTGAAGTGCTTAAGAAGCGGATCAAATCAAGAGAGGGTATCCCTTTCCTTTGGCGCCTGCTGGAGAGAGGCTATAAACTGACAGGCAGGGATGAGGAGGCGGCAACTGCAAGCGAGGAGGCCAAGCGTTTGGAGAACGCATATTTCCCG
>Pyrco_BP_DH_16g07000
ATGAAGGGAGAGTTAAAAGTGGACAAGTTTGGATACGAGGTGAGGACCTCTTCAGACGCCTGCATCTCCGCCATCAACGCCTTCTACGACCAGGTTTTGAATTATGGCCGGCGGCGGTCAGTGATATTGGAGGCGGCAGCGCACGACGGCCAGTGCGTGCTTGCTAACATACTGGCTGCCCATTTCCTCTCCTCCTCCGATCCTTCTCGTGCTCCTCCTCATCTCCAAGCCGCCAAGTCCCAGCTGGAACAAGCTACCCCGTACGAGAAAGCAGTGTTTGCTGCTGTCAATAGTTTGATTTCTGTGGATAGAGACGATGATGTTGCTTTTGAGTTGCATTCAAAGCTCTTGAAATGTTTCCCTAAAGATTTGGCTTCTCTGAAAAGGGCCCAAGTGCTCTGCTTCTACAGTGCTCGACCTGATCTATCGTTGGATCTTGTTCAACAGGTTCTTCCCAGTAATGAAAAAGAAGATTACGTGTACGGCATGCTTGCTTTTCCTTTATTAGAGCTTGGACGAATGGAAGAGGCTGAGAAAGCTGCAAAAAAGGGATACGAGATCAACAAGCATGACAACTGGGTGCAACATAATATGTGCCATGTTCTTCAGTATAACTGCCACTTTAAAGAAGCAGTAGAGTTCATGGAAGAATGTTCACCTTCATGGGATTTGTGTTCGTCATTCATGCTTACACACAATTGGTGGCACGTAGCTCTTTGTTATTTAGAAGGCCATGCTCCAATCCAAAGAATCCGAGATTTATACGACCATCGAATCTGGAAGGAGTTGGAGAAACCTGATGCTGCACGTCCAGAGGTCTACTTGAATGCCCTTGGGTTGTTGTTACGGGTGCATGTTCGAGGTGAAATGGATGCCTTTGAGGACCATTTGAAGACTTTAGCTAATTGTGTGACAGATCAAGCCAACTGGTATTTAGAGTGGCATCTTGACGTGTTAATTTTATGGGCGTTGACTTGTACTGGTGAAATTTCAAAGGCAGAAGAATTACTTAAGGGCTTAAAATCCAGAATTGCGAAGATGAACAAAAAGAAGCAACAGTTCATGCAGAAAGCAATGCTGCTTGCAGAAGCCACGTACGAGTATGGGAAGGGTAATGAAAAACAAGCATTAGAATTGCTTGGTCCTGAATTTGATGCAGATAACTGCAAGATGATCGGAGCATCGGGTGAACAGCTTGATATATTCAATGAAGTCTGGTACTGTATGCTGCTTAACAATGGACAAGCTGCAAAAGCGATTGAAGTGCTTGAGAAGCGGATCAAAACAAGAGAGGGTATCCCCTTCTTTTGGCGCCTGCTGGAGAGAGGATATAAACTGGCGGGCAGGGAAGAGGAGGCAACAACTGCAAGTGAGGAAGCCAAGCGTTTGGAGAACGCATATTTCCCG
>Pruav_co4057563.1_g010.1.mk
GAGCAAGCTACTCAATACGAGAAAGCAGTTTTTGACGCTGTCAATTGTTTGATTTCTGAGAATAGAGATGATGATGTTGCTGTTGAGTTGCATTCTAAGCTCTTGAAAAGTTTCCCTAAAGATCTGGCCTCTCTGAAAAGGGCCCAAGTGCTCTGCTTCTACATGGCTCGACCTGATCTGTCATTGGATCTTGTTCAACAGGTTCTACCCAATAATGAACAAGAAAATTACATATATGGCATGCTTTCTTTTCCTTTATTGGAACTTGGCCGAATGACAGAAGCTGAGAAAGCTGCAAAAAAGGGATATGAGATCAACAAGCAAGACTGCTGGGTGCACCATAACTTGTGCCATGTTCTTCAGTATGATTGTCGTTTTAAAGAAGCAGTAGAGTTTATGAAAGAGTGCTCATCTTTATGGGATCCTTGTTCGTCATTTATGGTCACACACAATTGGTGGCATGTAGCTCTTTGTTATTTAGAAGGCCATTCTCCAATCCAAACAATCCTAAATGTATATGACCATTGTATCTGGAAGGAGTTGGAGAACCCTGATGCTGCATGTCCAGAGGTGTACTTGAATGCCCTTGGGTTGTTGTTACGGGTGCATGTCCGAGGTGAAATAGATGCCTTTGAGGACCGTTTGAAGACCCTAGCAAATTGCGTGACAGATCAA
>Pruav_sc0002584.1_g230.1.mk
ATGGAGGGAGGAGTGAAAGTTGACAAATGGGGCTACGAGGTGTTGAGTTATGGGAGACATAGGTCGGTGATATTGGAGGCACCGTCACATGACAAGGACTGCGTGCTTGCTAACATCTTGGCTGCCCATTTTCTCTGCTCCTCTGATCCTTCTCGAGCTCCTTCTCATCTCCAAGCAGCCAAGTCTCGGCTGGAGCAAGCTACTCAATACGAGAAAGCAGTTTTTGACGCTGTCAATTGTTTGATTTCTGAGAATAGAGATGATGATGTTGCTGTTGAGTTGCATTCTAAGCTCTTGAAAAGTTTCCCTAAAGATCTGGCCTCTCTGAAAAGGGCCCAAGTGCTCTGCTTCTACATGGCTCGACCTGATCTGTCATTGGATCTTGTTCAACAGGTTCTACCCAATAATGAACAAGAAAATTACATATATGGCATGCTTTCTTTTCCTTTATTGGAACTTGGCCGAATGACAGAAGCTGAGAAAGCTGCAAAAAAGGGATATGAGATCAACAAGCAAGACTGCTGGGTGCACCATAACTTGTGCCATGTTCTTCAGTATGATTGTCGTTTTAAAGAAGCAGTAGAGTTTATGAAAGAGTGCTCATCTTTATGGGATCCTTGTTCGTCATTTATGTACGCACAT
>Pyrusco16g006840.1
ATGGGAATGAGGATTCTCTCCGATCCTCTTAAATCGGGAGATCTTACGATCACATTCAACGATCTTCCTAGTTCCTCAACTATTTTCACACTGATTTTCCAATTTACAGGCAAAAGAAAACAAAACCCAGTTTTAGTTGGGGTCGCTGGCCCTGTTCTTAGCAAAAAGCTCTGTTCTTTTGATCGCCGGGGAGTAGAGCGGAAGCCTCAGCTAGCTACAGGGAGTTGGAAAATGGAGGCAGAGTTAAAAGTTGATAAATTTGGATACGAGGTGAGGACCTCTTCCGACGCCTGCGTCTCCGCCATCAACGCCTTCTACGACCAGGTTTTAAACTATCGGCGGCGGCCGTCGGTGATATTGGAGGCGGCGGCGCACGACGACCAGTGCGTGCTTGCTAACATTCTGGCTGCTTACTTCCTCTCATCCGATCCTTCCCAAGCTCCTTCTCATCTTCAAGCCGCCAAGTCCCGGCTGGAACAAGCTACCCCGTACGAGAAAGCAGTGTTTGATGCTGTCAATTGCTTGATTTCTAAGGATAGAGACGATGATGTTGCTTTCGAGTTGCATTCAAAGCTCTTGAAAAGTTTTCCTAGAGATTTGGCTTCTCTGCAAAGGGCTCAAGTTCTACCCAGCAATGAACAAGAAGATTTTGTATATGGCATGCTTGCTTTTCCTTTATTGGAGCTTGGACGAATGGAAGAGGCTGAGAAAGCTGCGAAAAAGGGATATGAAATCAACAAGCGTGACTGCTGGGTGCAACATAATTTCATGGAAGAATGCTCACCTTCATGGGATTTGTGTTCGTCATTCATGTTCACACACAATTGGTGGCATGTTGCTCTTTGTTATTTAGAAGGTCATGTCTACTTGAATGCCCTTGGGTTGTTGTTACGGGTGCATGTTCGAGGTGAAATGGATGCCTTTGAGGACCATTTGAAGACTTTAGCTAATTGTGTGACAGATCAAGCCAACTGGTATTTAGAGTGGCATCTTGACGTGTTAATTTTATGGGCGTTGTCTTGTACTGGTGAAATTTCAAAGGCAGAAGAATTACTTAAGGGCTTAAAATCCAGAATTGCGAAGATGAACAAAAAGAAGCAACAGTTCATGCAGAAAGCAATGCTGCTTGCAGAAGCCACGTACGAGTATGGGAAGGGTAATGAAAAACAAGCATTAGAATTGCTTGGTCCTGAATTTGATGCAGATAACTGCAAGATGATCGGAGCATCGGCTGAACAGATTGATATATTCAATGAGGTCTGGTACTGTATGCTGCTTAACAATGGACAAGCTGCGAAAGCAATTGAAGTGCTTAAGAAGCGGATCAAATCAAGAGAGGGTATCCCTTTCCTTTGGCGCCTGCTGGAGAGAAGCTATAAACTGACAGGCAGGGATGAGGAGGCGGCAACTGCAAGCGAGGAGGCCAAGCGTTTGGAGAACGCATATTTCCCG
>Pyrbe_013728
ATGGAGGGAGAGTTAAAAGTTGATAAATTTGGATACGAGGTGAGGACCTCTTCCGACGCCTGCATCTCCGCCATCAACGCCTTCTACGACCAGGTTTTAAACTATCGGCGGCGGTGGTCGGTGATATTGGAGGCGGCGGCGCACGACGACCAGTGCGTGCTTGCTAACATTCTGGCTGCTTACTTCCTCTCATCCGATCCTTCCCGAGCTCCTTCTCATCTCCAAGCCGCCAAGTCCCGGCTGGAACAAGCTACCCCGTACGAGAAAGCAGTGTTTGATGCTGTCAATTGTTTGATTTCTAAGGATAGAGACGATGATGTTGCTTTCGAGTTGCATTCAAAGCTCTTGAAAAGTTTTCCTAGGGATTTGGCTTCTCTGCAAAGGGCCCAAGTGCTCTGCTTCTACATGGCTCGACCTGACCTTTCGTTGGATCTTGTTCAACAGGTTCTACCCAGCAATGAACAAGAAGATTTTGTATATGGCATGCTTGCTTTTCCTTTATTGGAGCTTGGACGAATGGAAGAGGCTGAGAAAGCTGCGAAAAAGGGATATGAAATCAACAATCGTGACTGCTGGGTGCAACATAATATGTGCCATGTTCTTCAGTATAATTGCCGCTTTAAAGAAGCAGTAGAGTTCATGGAAGAATGCTCACCTTCATGGGATTTGTGTTCGTCATTCATGTTCACACACAATTGGTGGCATGTAGCTCTTTGTTATTTAGAAGGTCATGCTCCAATCCAAAGAATCCGAGATTTATATGACCATTTTATCTGGAAGGAGTTGGAGAGACCTGATGCTCCAAGACCTGATGTCTACTTGAATGCCCTTGGGTTGTTGTTACGGGTGCATGTTCGGGGTGAAATGGATGCCTTTAAGGACCATTTGAAGACCTTAGCGAATTGTGTGACAGATCAAGCCAACTGGTATTTAGATTGGCAGTTTGACATATTAGTTTTATGGGCGTTGGCTTATACTGGTGAAATTTCAAGGGCAGAAGAATTGCTTAAGGGCTTGAAATCCAGAATTACTAAGATGAACGAAAAGAAGCAACAGTTCATGCAGAACGCAATACTGCTTGCAGAAGCCACGTACGAGTATGGGAAGGGTAACGAAAAACAAGCATTAGAATTGCTTGGTCCCGACTTTGATGCAGATAACTACAAGATGATCGGAGCATCGGGTGAACAGATTGATATATTCAATGAGGTCTGGTACTGTATGCTGCTTAACAATGGACAAGCTGCAAAAGCGATTGAAGTGCTTAAGAAGCGGATCAAATCAAGAGAGGGTATCCCTTTCCATTGGCGCCTGCTGGAGAGAAGCTATAAACTGACAGGCAGGGATGAGGAGGCGGCAACTGCAAGCGAGGAGGCCAAGCGTTTGGAGAACGCATATTTCCCG
>Pyrbe_025168
ATGAAGGGAGAGTTAAAAGTGGATAAGTTTGGATACGAGGTGAGGACCTCTTCAGACGCCTGCATCTCCGCCATCAACGCCTTCTACGACCAGGTTTTGAATTATGGCCGGCGGCGGTCAGTGATATTGGAGGCGGCAGCGCACGACGGCCAGTGCGTGCTTGCTAACATACTGGCTGCCCATTTCCTCTCCTCCTCCGATCCTTCTCGTGCTCCTCCTCATCTCCAAGCCGCCAAGTCCCGGCTGGAACAAGCTACCCCGTACGAGAAAGCAGTGTTTGCTGCTGTCAATAGTTTGATTTCTGTGGATAGAGACGATGATGTTGCTTTTGAGTTGCATTCAAAGCTCTTGAAATGTTTCCCTAAAGATTTGGCTTCTCTGAAAAGGGCCCAAGTGCTCTGCTTCTACATTGCTCGACCTGATCTATCGTTGGATCTTGTTCAACAGGTTCTTCCCAGTAATGAACAAGAAGATTACGTGTATGGCATGCTTGCTTTTCCTTTATTAGAGCTTGGACGAATGGAAGAGGCTGAGAAAGCTGCAAAAAAGGGATACGAGATCAACAAGCATGACAACTGGGTGCAACATAATATGTGCCATGTTCTTCAGTATAATTGCCACTTTAAAGAGGCAGTAGAGTTCATGGAAGAATGTTCACCTTCATGGGATTTATGTTCGTCATTCATGCTTACACACAATTGGTGGCATGTAGCTCTTTGTTATTTAGAAGGCCATGCTCCAATCCAAAGAATCCGAGATTTATACGACCATCGAATCTGGAAGGAGTTGGAGAAACCTGATGCTGCACGTCCAGAGGTCTACTTGAATGCCCTTGGGTTGTTGTTACGGGTGCATGTTCGAGGTGAAATGGATGCCTTTGAGGACCATTTGAAGACTTTAGCTAATTGTGTGACAGATCAAGCCAACTGGTATTTAGAGTGGCATCTTGACGTGTTAATTTTATGGGCGTTGACTTGTACTGGTGAAATTTCAAAGGCAGAAGAATTACTTAAGGGTTTAAAATCCAGAATTGCGAAGATGAACAAAAAGAAGCAACAGTTCATGCAGAAAGCAATGCTGCTTGCAGAAGCCACGTACGAGTATGGGAAGGGTAATGAAAAACAAGCATTAGAATTGCTTGGTCCTGAATTTGATGCAGATAACTGCAAGATGATCGGAGCATCGGGTGAACAGCTTGATATATTCAATGAAGTCTGGTACTGTATGCTGCTTAACAATGGACAAGCTGCAAAAGCGATTGAAGTGCTTGAGAAGCGGATCAAAACAAGAGAGGGTATCCCCTTCTTTTGGCGCCTGCTGGAGAGAGGATATAAACTGGCGGGCAGGGAAGAGGAGGCAGCAACTGCAAGTGAGGAAGCCAAGCGTTTGGAGAACGCATATTTCCCG
>Pyrpy_N_13g0964.1
ATGGGAATGAGCATTCTTTCCGGATCCTCTCAAAATCCGGAGATGTTACAATCACATCCGTTTATCGTGCATGATAGTGCTAGCAAAAGAAAACAAAACCCAGTTTTAGTTGGGGTCGCTGGCCCTGTTCTTAGCAAAAAGCTCTGTTCTTTTGATCGCCGGGGAGTAGAGCGGCAGCCTCAGCTAGCTACAGGGAGTTGGAAAAAGGAGGCAGAGTTAAAAGTTGATAAATTTGGATACGAGGTGAGGAGCTCTTCCGACGCCTGCGTCTCCGCCATCAACGCCTTCTACGACCAGGTTTTAAACTATCGGCGGCGGCCGTCGGTGATATTGGAGGCGGCGGCGCACGACGACCAGTGCGTGCTTGCTAACATTCTGGCTGCTTACTTCCTCTCATCCGATCCTTCCCGAGCTCCTTCTCATCTCCAAGCCGCCAAGTCCCGGCTGGAACAAGCTACCCCGTACGAGAAAGCAGTGTTTGATGCTGTCAATTGCTTGATTTCTAAGGATAGAGACGATGATGTTGCTTTCGAGTTGCATTCAAAGCTCTTGAAAAGTTTTCCTAGAGATTTGGCTTCTCTGCAAAGGGCTCAAGTTCTACCCAGCAATGAACAAGAAGATTTTGTATATGGCATGCTTGCTTTTCCTTTATTGGAGCTTGGACGAATGGAAGAGGCTGAGAAAGCTGCGAAAAAGGGATATGAAATCAACAAGCGTGACTGCTGGGTGCAACATAATGAGTTGGAGAGACCTGATGCTCCACATCCAGAGGTCTACTCGAATGCCCTTGGGTTGTTGTTACGGGTGCATGTTCGGGGTGAAATGGATGCCTTTAAGGACCATTTGAAGACCTTAGTGAATTGTGTGACAGATCAAGCCAACTGGTATTTAGATTGGCAGTTTGACATATTAGTTTTATGGGCGTTGGCTTATACTGGTGAAATTTCAAGGGCAGAAGAATTGCTTAAGGGCTTGAAATCCAGCTTGCAGAAGCAACGTACGAGTATGGGAAGGGTAACGAAAAACAAGCATGAGAATTGCTTGATGATCGGAGCATCGGGTGAACAGATTGATATATTCAATGAGGTCTGGTACTGTATGCTGCTTAACAATGGACAAGCTGCAAAAGGTATGATACACACAATTCTTTCGCCATCAAACCCCACCGGTGATTTTCTTCTGACTTGTGTCAGTTGTGTGTGGATTTCACCAATTGAAGTGCGTAAGAAGCGGATCAAATCAAGAGAGGGTATCCATTTCCTTTGGCGCCTGCTGGAGAGAGGCTATAAACTGACAGGCAGGGATGCGGAGGCGGCAACTGCAAGCGAGGAGGCCAAGCGTTTGGAGAACGCATATTTCCCGCAACCAGGTGTTGTATGTGTTCTCTGTACTATATGTATTATCTTTACACATTACATAACTTCAAATGTATTATCTACATGGGATACTCGTGGAACA
>Pyrpy_N_16g0680.1
ATGAAGGGAGAGTTAAAAGTGGACAAGTTTGGATACGAGGTGAGGACCTCTTCAGACGCCTGCATCTCCGCCATCAACGCCTTCTACGACCAGGTTTTGAATTATGGCCGGCGGCGGTCAGTGATATTGGAGGCGGCAGCGCACGACGGCCAGTGCGTGCTTGCTAACATACTGGCTGCCCATTTCCTCTCCTCCTCCGATCCTTCTCGTGCTCCTCCTCATCTCCAAGCCGCCAAGTCCCAGCTGGAACAAGCTACCCCGTACGAGAAAGCAGTGTTTGCTGCTGTCAATAGTTTGATTTCTGTGGATAGAGACGATGATGTTGCTTTTGAGTTGCATTCAAAGCTCTTGAAATGTTTCCCTAAAGATTTGGCTTCTCTGAAAAGGGCCCAAGTGCTCTGCTTCTACATTGCTCGACCTGATCTATCGTTGGATCTTGTTCAACAGGTTCTTCCCAGTAATGAACAAGAAGATTACGTGTATGGCATGCTTGCTTTTCCTTTATTAGAGCTTGGACGAATGGAAGAGGCTGAGAAAGCTGCAAATAAGGGATACGAGATCAACAAGCATGACAACTGGGTGCAACATAATATGTGCCATGTTCTTCAGTATAATTGCCACTTTAAAGAGGCAGTAGAGTTCATGGAAGAATGTTCACCTTCATGGGATTTATGTTCGTCATTCATGCTTACACACAATTGGTGGCATGTAGCTCTTTGTTATTTAGAAGGCCATGCTCCAATCCAAAGAATCCAAGATTTATATGACCATCGAATCTGGAAGGAGTTGGAGAAACCTGATGCTGCACGTCCAGAGGTCTACTTGAATGCCCTTGGGTTGTTGTTACGGGTGCATGTTCGAGGTGAAATGGATGCCTTTGAGGACCATTTGAAGACTTTAGCTAATTGTGTGACAGATCAAGCCAACTGGTATTTAGAGTGGCATCTTGACGTGTTAATTTTATGGGCGTTGACTCGTACTGGTGAAATTTCAAAGGCAGAAGAATTACTTAAGGGCTTAAAATCCAGAATTGCGAAGATGAGCAAAAAGAAGCAACAGTTCATGCAGAAAGCAATGCTGGTTTGTTCATTTCTTTCTGCATCGTCTCTTCAAAGACAATATCTTCGTTATCAGCTTGCAGAAGCCACGTACGAGTATGGGAAGGGTAATGAAAAACAAGCATTAGAATTGCTTGGTCCTGAATTTGATGCAGATAACTGCAAGATGATCGGAGCATCGGGTGAACAGCTTGATATATTCAATGAAGTCTGGTACTGTATGCTGCTTAACAATGGACAAGCTGCAAAAGCGATTGAAGTGCTTGAGAAGCGGATCAAAACAAGAGAGGGTATCCCTTTCTTTTGGCGCCTGCTGGAGAGAGGCTATAAACTGGCGGGCAGGGAAGAGGAGGCAGCAACTGCAAGTGAGGAAGCCAAGCGTTTGGAGAACGCATATTTCCCG
>Rosch_v2.0_Chr4g0445221
ATGGAGAGAGGAGTTGTGAAAGTTGACAAATGGGGTTACGAAGTGAATACCTCTTCAGATGCTTGCATATCTGCCATTAACGCCTTCTATGATCAGGTTTTGAGTTATGGGAGACGCAGGTCTGTGATATTAGAAGCTCCGGCACACGATCACAACTGTGTTCTTGCTAATATTTTAGCTGCACATTTTCTGTGCTCATCTGATCCTTCTAAAGCTCCTTCACATCTTCAAGCGGCCAAGTCTCGTCTCGAACAAGCTACCTCGTATGAGAAGGCAGTTTTCGATGCTGTCAATTGTTTGATTTCCAAGGATAGGGATGATGATGTTGCCTTTGAGCTGCATTCTAAGCTCTTGAAAAGTTTTCCTAAAGATCTGGTGTCTCTGAAAAGGGCCCAAGTGCTCTGCTTCTACATGGCTCGACCTGATCTGTCATTGGATCTTGTTCAACAGGTTCTACCAAGTAATCAACAAGAAGAATACATTTATGGTATGCTTGCTTTCCCTTTACTGGAGCTTGGCCGAATGGCAGATGCTGAGAAGGCAGCAAGAAAGGGATATGAAATCAACAAGCAAGACTGCTGGACACATCATAATTTGTGCCATGTTCTTCAGTATGAGTGTCGTTTTAAAGAAGCAGTAGAGTTCATGGAATCATGCTCGTCATCATGGGATTCTTGTGTGTCATTTATGCTCACACACAATTGGTGGCATGTAGCTCTTTGTTATATGGAAGGTCATTCTCCAGTCGAAAGACTCTTAGAGATATATGACCATCATATCTGGAAGGAGTTGGAAAAAGTTGATGCTTTTGGACCAGAGGTGTACTTAAATGCCCTTGGGTTGTTTTTACGGGTGCATGTTCGTGGTCAAATGGATGCGTTTGGGGACCGTTTGAAGATCTTAGCCAAACGCCTGACTGATAGGGCCAACTGGTATATAGAGTGGCATTTTGACGTCCTAGTTTTATGGGCCTTGGCTAATACTGGTGAGATTTCAGAGGCTGAAGAGTTGCTCAAGGGCTTGAAGTCCAGAATTTCTGAGATGAACAAGAAGAAGCAACAATCCATGCAGAGCGCAATAATGCTTGCAGAAGCCTTGTACGAGTATGGGAGGGGTAACGACAAACATGCAATGGAATTGCTAGGTCCTAATTTTGATGCTGATAACTGTAAGACGATTGGAGCATCAGGTGAACAGCTTGATGTATTCAATGAAGTCTGGTACTGTATGTTGCTTAACAATGGACAAGCTACGAAAGCAATTGAGGTGATTGAGAAGCGGATCAAAGCAAGAGATGGAATCCCTTTCCTTTGGCGCCTTCTGGAGAAAGGTTATAAACAAACAGGCAGACAGGAAGTTGCAATTGCAAGTGAGAAAGCCAAGGTTCTAGAGACTGCATATTTCCAT
>Rubch_LG04.157
ATGGAGGGTGGAGTGAAAGTTGACAAATGGGGTTACGAAGTAAACACATCTTCAGACACTTGCTTATCTGCCATTAACGCCTTCTATGGCCAGGTTCTGAGTTATGGAAGACGCAGGTCTGTGATATTAGAAGCGCCGGCGCACGACAACAACTGTGTCCTCGCTAATATTTTGGCTGCCTATTATCTCTGCTCTTCTGATCCTTCTAAAGCTCCTTCACATCTCCAAGCGGCCAAGTCTCGGCTCGAGCAAGCTACCTCGTACGAGAGGGCAGTTTTCGACGCCGTCAGTTGTTTGATTTCCGAGGATAGAGATGACGATGTTGCGTTTGAGTTGCATTCTAAGCTCTTGAAAAGTTTTCCTAAAGATCTGGTTTCTCTAAAAAGGGCTCAAGTGCTATGCTTCTACATGGCTCGACCTGATCTGTCATTGAATCTTGTTCAACAGGTTCTACCCAGTAATCAAAAAGAAGAATACATATATGGTCTGCTTGCTTTCCCTTTATTGGAGCTTGGCCGAATGGCAGATGCTGAGAAAGCAGCAAGAAAGGGATATGAACTCAACAAGCAAGACTGCTGGACGCATCACAATTTGTGCCATGTTCTTCAGTACAAGTGTCGTTTTAAAGAAGCAGTAGAGTTCATGGAAGCATGCTCGTCATCATGGGATTCTTGTTTGTCATTTATGCTCACACACAATTGGTGGCATGTAGCTCTTTGTTATATGGAAGGTCATTCTCCAGTTGAAAGAATCTTAGAGGTATATGACCATTATATCTGGAAAGAGTTGGAAAAAGTTGATGCTTTTGGACCAGAGGTGTACTTGAATGCCCTTGGGTTGTTTTTACGGGTGCATGTTCGTGGTCTAATGGATGCATTTGGGGACCGTCTGAAGATCTTAGCCAAACGCCTGACTGATAGGTTTTATGGGCCTTGGCTAAATACTGGTAAGATTTCAGAGGCAGAAGAGCTGCTCAAGGGCTTGAAGTCCAGAATTGTTAAGATGAACAAGAAGAAGCAACAATCCATGCAGAGCGGAATACTGCTTGCAGAAGCCTTGTACGAGTATGGGAGGGGTAATGACAAACAGGCATTGGAATTGCTAGGTCCTGATTTTAATGCTGATAACTGTAAGATAATTGGAGCATCGGGTGAACAGCTTGATGTATTCAATGAAGTCTGGTACTGTCTGTTGCTTAACAATGGACAAGTTACGAAAGCAATTGAGGTGATTGAGAAGCAGATCAAAGCAAGAGACGGAATCCCTTTCCTTTGGCGCCTTTTGGAGAGAGGTTATAAACTGACAGGCAGACAGGAGGTTGCAATTGCAAGTGAGAAGGCCAAGGTTCTGGAGGCTGCATATTTCAAT
