# Supplementary material for: Transcriptomics of long‐term, low oxygen storage coupled with ethylene signaling interference suggests neofunctionalization of hypoxia response pathways in apple ( Malus domestica )
Source: Plant Direct. 2024 Dec 20;8(12):e70025. doi: 10.1002/pld3.70025 (PMC11660084; doi:10.1002/pld3.70025)
Supplement: Supplementary file 2 — Data S2: Homologs of all 606 hypoxia response genes identified in this study across 42 representative species of land plants). [file PLD3-8-e70025-s004.gz › 01-integratedGeneFamilies_dir/8255.faa]

>gnl_Ambtr_v1.0_evm_27.model.AmTr_v1.0_scaffold00006.215
MASNEEDDLPALNPKLADIMEESEVAEYIEKYNKYEADYVRRLKAKYFSRKAFNGGNIFDKETPIEDEIIKSSRLPCMKTYKDSNSNSEDQSRSSAPSVDASINLPSRKSQCRRSA
>gnl_Aquco_v3.1_Aqcoe3G383000.1
MMASTSIPSSSSGSKIPLSSTIPNKPTSQQQQQQGCVVIKDDVEMSEKMVGDDNQLEAEDRGKLDMGENFFEDTETAQKFEKYQADYARYLRAKYFSGKNLYGGNIYEEVRVNNMTIKASRWPCTRSFTHPIESFEGPSKLSASTTKAPMSVPSRKKCSN
>gnl_Arath_TAIR10_AT5G60840.1
MTTTECTTSPAIPPPQVEHSPPQEKPGNAELFSPAPPSPPPPKITMMDIVNSNGILTDQLVDEDPSFYKYLDSEEYAEKYRSYEADFRKYLMDKHFSEVDEYEETTTIDGETIFSSVLPCARWYADPDASFVDPPQCIVEEEEVGEVEEMEEVEEVEEEVDEVGEVEEEQEEVIDSASAEIPNGEISNGGTVLEDTCDVGEKPDFPI
>gnl_Betvu_v1.2_Bv5_113680_nqqz.t1
MDTGDSTVPESKSHLPDTLHRCFTPEEMLKYEKYEASYASYLRAKYFSDKDIYGGEIYDLAVTVGNETVKASRWSPTRSYADPAKSFVDSDNDLACAEEMPSASEPETSPNIPNGSVTPLKKNTS
>gnl_Betvu_v1.2_Bv5_113680_nqqz.t2
MDTGDSTVPESKSHLPDTLQCFTPEEMLKYEKYEASYASYLRAKYFSDKDIYGGEIYDLAVTVGNETVKASRWSPTRSYADPAKSFVDSDNDLACAEEMPSASEPETSPNIPNGSVTPLKKNTS
>gnl_Carpa_v0.4_evm.model.supercontig_3.212
MAANAPSAPRSPPSASNSGTSPSQPTSPLPPKVEIPSNNGVHNVFEEKPDLASHFEWPATRSFADPAQSFEDQSTNGSTSAADTPSNIANRKHVTKKNG
>gnl_Eucgr_v2.0_Eucgr.K02633.1
MSSPSPSDPPSAPPHPQVKVDPDVGDGDGDGAGDAEDRKPDPSELFQDSNDARDIEKYRKYEADYTQRLMAKYFSKKTLYGGDIYDEEFTIDGEVIKSSRWPCTRSYADTVNSFEDQSCSGSASAAETAMAISNGKHPLKKNG
>gnl_Manes_v6.1_Manes.06G079600.1
MASPPPPSSSPPSASHSQNSATPLMPPKVEDGGAKNAVPMSSRKILTWPSSNVMLDSVENMEEYSKYETDYTHRLIAKYFSKNPYGREIFEEKMRVGEETILSSRWSCTQSYADPVKGFEEQNNAGSTSEA
>gnl_Manes_v6.1_Manes.14G090200.1
MASPPPPPPPQSPPSASNSQNSATPLISPKVEDGAVKNGVPDVLQVKPELAHFQILDSVENMDKYRRYEADYTHRLMAKYFSKKNFCGGDVFDERMRMGDETIMSSRWPCTRSFADPVKGFEEQSHDGSTSEA
>gnl_Medtr_Mt4.0v1_Medtr2g059060.1
MGTSATATREPREQEEENTITTTTMASVPSSPPRAPLSAAESTTNSTTPFPKQEVKVERNATNNNGVFHADEVKPDLNDGLDHLDSKQCIERFRKYENEYTHRLLNKFFSGKNLNGGNSFYEEIAIGAEVLKTSRVPCFQLYADPVVGFEEQCSKGSTSPAKTQANTPNGKHTEELK
>gnl_Mimgu_v2.0_Migut.G00548.1
MAAAASSPNSATNSQCSTSLPDAVKQEQPQDVSSEIMEPPPNEVKTEPMDDSKEVKTEPKEEPIDIMDSEEHIEKFKRYEAEFRQYLMSKYFSDKNIFGGNIFDVKMNIDGQTITASRLPPYQSYLDPATFDALISKESGPSAETPTTSTSNGKSPTQGN
>gnl_Musac_v1_GSMUA_Achr3T10570_001
MEEEGGGKARPNEEDEEATSTMEARPSEQEHVPEIDAAESEEKHQRYEALYSRRLRAKYFSKKALDGGDIYGHETTIDNEIIKSSRWPCTRSFADPIKYMEDQNQSSSEAETNAATDKNQEPKKSC
>gnl_Orysa_v7.0_LOC_Os08g38010.1
MPSSPWIPTAGAPPPRAAPAVVYSWLSERHPVKEAGAGAGASNAQESRPRVSPAENSEVETREHEEKVNKYQAVLAARLKAKYFSGKAFGKENVFEEMTIQSETILLSRCPFSSLFADPAKFCREKSCTKEDIYPSLTNASFAKHNHLSLVREDSSK
>gnl_Orysa_v7.0_LOC_Os09g29800.1
MSSSPWPPTTGAASAAAAAASPAPPEGAAGGAATPAAAPATTSEQRPVTKRIHKIFEKDQVGTYFLRFTIETEIQVHEQKINKYQAILAARLKAKYFSNKDFDGGMPFFQSHAIEICY
>gnl_Phavu_v2.1_Phvul.009G176200.1
MASVPPPSPPPLSASDSGNTSPTTKVEAAKNNGNCHEDDKKPNFTDGLDYLDSPQCIERFRKYDNDYAHRLLAKYFSNKNLYGGNEFDVQIRVNDEIIKSSGLTCYRSYADPVVGFEDQSSNGSTPPADSQASIPNGKHVVKKN
>gnl_Poptr_v3.0_Potri.012G065400.1
KAEAEAEKKNNNYGFTASSSSSTSFCLPNRSISAAASPTTTATATATVVSKLEEKKPSEKGVLVPNAKLDEQPDISHFEILDSVEYIDKCKKYEADYTQRLMAKYFSKKDLYGGNIFDEKMTIDNETIMSSKWPCTLSFADPVKSFEEQSNTGSTSTSEA
>gnl_Prupe_v2.1_Prupe.5G211300.1
MASVPSPSSPPASPSSASSSDNSATEPISHSPPNPQVDAGVNNGVLNVDEKKPDISAYFDDLHSANHIEKFKKYEADYSRWLTAKYFSKKNLYGGNIFDEDMTIQDEIIKSSRWPCTRSYADPVQGFEEQSNSCSTTTIAETPSNISNGKHLAKKNS
>gnl_Solly_v2.4_Solyc06g069350.1.1
MDKLESDMKKKDIEKFKKYEIEGNKYLIPTCFSDKTISGGNIFDVKTTKDGETSKVSRFPGHQSYANFNDGSSSASTPNSTSETPSNVLKEKIVIVDEAGNDIDHKEVYGRVKGNRASLMDFNAADYHVATTHPPRNN
>gnl_Solly_v2.4_Solyc03g114670.2.1
MDSSAANSVSNSPISSAPQSPRPPPPSQPHQEVSNLTVLEAVKKEEVIEDPLDDMETEQDEKFKRYEVEARRYLMSKYFSDKTIFGGNIFDVKMGINGEQVKVSRFPGYQSYADPANFDDDNSSDSVSTMETPSQSTANGHQPSQS
>gnl_Sorbi_v3.1_Sobic.007G224500.2
MPSSPWPPAAGAPPPQRATQGTVSTVALERGPVEGSRSPPAKEAEATAPLPSADYYSELKTLEHVEKTKKYQGNLAARLKAKYFSNKTFEKGYVFEEIVIGSKTIRLSRWPFTRLFADPANFCQEKSSTEKDISPSLAGEAMSND
>gnl_Sorbi_v3.1_Sobic.002G235300.2
MASSPWPLTAGAAPVPPPEAAAAAATAAAATPAPTSEQHRVKEEGNAAAAAVPKQEEEEEAKPHLPRDDDSEAVIQEHGQKINRYQAILAARLKAKFFSKKAFDRGNIFESETIVGGETIRSSRWPCTRSFANPEIFSRDKNSNEKGNSPSSAADSSAKNNSPPLAGEASPKNNASASVTENNLTPGKRQQSKKN
>gnl_Spipo_v2_Spipo25G0017300
MTTSSASPDPSHTLREVDMADASPESKPEMLQLPSWHDFMGPIFLRDAAGTTEYRDKYSRYQAAYGRRLKAKYFSKKAFDGGNIFDQETNVDGEIIKSGRWPCTRSFAEPARCSQDAGALPPASASETSSTGAGRKHHHHQKKSG
>gnl_Stras_v2.0_SGA_v2.0_scaffold105T30318
DACSEISGLKEVKIETTLDSTEAEPLEAVRSNYTEQLKPKRSGSDDDDDGSGPPDKHWICLHCKKKAEKTNLPASTWQFKYSRNLSYHYNTKHNEIVKKGHFCKECWNSFRTHKQLLNHECQGRVPGPR
>gnl_Stras_v2.0_SGA_v2.0_scaffold67T22694
MQYNKTISNSTNIREISDIISYLSQHKKHSRTEEIHLKLGLYCTVHHPKHYSNSPMATEALPSNSPSANQPLVVKQEQPQDACSEISGIKEVKTETTLDSTEAEPLEGCMEVKREPQDDDLEPIDEVQVSMDSEFPLLPPNVLTSVYQLQKHRSQFLINLLVLVLDLLVLGSYHPSLFFPFVLDSKEHVEKFKRYEAEFRQYLMSKYFSDKTISGGNIFDVKMNIDGHTITASRLPPYQSYLDPATFHELISKEVGPSAETPSSTSTSNGKPSN
>gnl_Theca_v1.1_Thecc1EG014408t1
MASANLPSSPPPPPSPPSISASHSESSATIPTAVVPPQPQVDAAAENGTLNDDDQKPQIADHFAVLDDPEQIEKYKKYEADYTRRLMAKYFSKKNFYGGNIFDEKTTIDSETILSSRWPCTRSFADPVHAFEDQTNGGSNSDAETPTNISNGKFPLKKNG
>gnl_Utrgi_v4.1_Scf00230.g13279.t1
MDSKGRADRFKKYDAEYKQYLMAKYFSDKTLYGGNIYDVKMTIDGQTISAGRFPPFQSFVDPAAFYELIKKDSIESESPTATTTTTGPPSDIKPGAQGN
>gnl_Vitvi_Genoscope.12X_GSVIVT01008172001
MSSSHVWCSEAKVSRSTGKELQLQDQSVSADYPALLLPNQFAFVNSMASPPPSPSSVANSQNSTSKTSLLPKAEPKPEPQVDGAAGNGMLDFLEKKPVVDNGGLSDVLEVKPKLQESSRDIDNPETINKFKKYEADYIRLLMGKYFSKKDPYGANIYSQKLMVEDETIRSSRFPATRSYADPVQGFEDQSGNASPAAETPTGISNGKQQAPKKSG
>FraveV4A2_5g13250.t2
MASRPSPSSPPSSASNSDHSATQPTSLPPTNPHPQAEAVITNGVLNNVDEKKPASFDDLHTADHIKKFKKYEADYTRWLTAKYFSNKTLYGGNIFDGNMTIQDEVIKSSSFLGTGGLVPDHMQTQYRALKTRPAAAQLLQLQLKPRLTYQMGSIQ
>Maldo_HF_24712
MASLPSPASPASPSSSASSSDNSATRPISHSPPNPQAEAGANNGVLDAEETKPGIVSAYYDDLHSANHIEKFKKYEVDYSRWLTAKYFTKTNLYGGNIFDESVTIRDQVIKSSRWPCTLSYADPVQGFEEQSNFFSTFTTTAETSLNISNGKHQVKKSERQQGKKRNGKTLRINTTEPLYWMKQSGILHGREAGNHGVLESSALS
>Malba_028867
MSFVCVSDLHSANHIEKFKKYEVDYSRWLTAKYFTKTNLYGGTIFDESVTIRDQVIKSSRWPCTLSYADPVQGFEEQSNIFSTFTTTAETSPNISNGKHQVKKSG
>Malsi_06g018330
MASLPSPSSPASPSPSASSSDNSATQPISHSPPNPQVEAGVNNGALDAEEKKPGIISAYFDDLHSASHREKFKKYDADYSRWLTAKYFSKTNLYGGDIFDESVTIHDQVIKSSRWPCTLSYADPVQFLEEQNNFSTFTTTAETSPSISNGKHLVKKSG
>Malsi_09g009060
MSDLGVVGLQDAPPKVETGVNNGDLDAEEKKPGIISSYFDDLHSTNNIEKFKIYEADYRRWLTAKYFSKKNLYGEATSLMKSVTIHDKVIKSSRFPCTRSYADPILEYMNLNFFMRASN
>Malsi_14g021360
MASLPSPASPASPSSSASSSDNSATRPISHSPPNPQAEAGANNGVLDAEETKPGIVSAYYDDLHSANHIEKFKKYEVDYSRWLTAKYFTKTNLYGGNIFDESLTIRDQVIKSSRWPCTLSYADPVQGFEEQSNFFSTFTTTAETSLNISNGKHPVKKSG
>Malsy_14g020290
MYGQFLILSTRTGISTAASVAKLISKVVEGEIIVFRLWEARKEEMEWEKRSGGSKRSIFDVVRDDGDRRQPFLVWSLEKNFLAVSSSKIVSMASLPSPASPASPSSSASSSDNSATRPISHSPPNPQAEAGANNGVLDAEETKPGIVSAYYDDLHSANHIEKFKKYEVDYSRWLTAKYFTKTNLYGGNIFDESVTIRDQVIKSSRWPCTLSYADPVQGFEEQSNFFSTFTTTAETSLNISNGKHQVKKSG
>Maldo_GDDH_06G1206900
FSLVIVCYLLAVSSSSKIIVEMASLPSPSSPVSPSPSASSSDNSATQPISHSPPNPQVEAGVNNGALDAEEKKPGIISAYFDDLHSASHREKFKKYDADYSRWLTAKYFSKTNLYGGDIFDESVTIHDQVIKSSRWPCTLSYADPVQFLEEQNSFSTFTTTAETSPGISNGKHLVKKSG
>Maldo_Gala_14g020050
MASLPSPASPASPSSSASSSDNSATRPISHSPPNPQAEAGANNGVLDAEETKPGIVSAYYDDLHSANHIEKFKKYEVDYSRWLTAKYFTKTNLYGGNIFDESLTIRDQVIKSSRWPCTLSYADPVQGFEEQSNFFSTFTTTAETSLNISNGKHPVKKSG
>Pyrco_DAP_Chr14v0.1_35935.1
MASLPSPSSPASPSSSASSSDNSATRPISHSPPNPQVEAGANNGVLDAEEKPGIVSAYYDDLHSANHIEKFKKYEVDYSRWLTAKYFSKTNLYGGNIFDESVTIHDQVIKSSRWPCTLSYADPVQGFEEQSNIFSTFTTTAETSSNVSNGKHQVKKSD
>Pyrco_DAP_Chr6v0.1_15548.1
MTFVCVSDLHSASHREKFKKYEADYSRWLTAKYFSKTNLYGGDIFDESVTIHDQVIKSSRWPRTLSYADPVQFLEEQNSFSTFTATAETSPTISNGKHLVKKSG
>Pyrco_BP1_019436.1
MASLPSPSSPASPSSSASSSDNSATRPISHSPPNPQVEAGANNGVLDAEEKKPGIVSAYYVDLHSANHIEKFKKYEVDYSRWLTAKYFSKTNLYGGNIFDESVTIHDQVIKSSRWPCTLSYADPVQGFEEQSNIFSTFTTTAETSSNVSNGKHQVKKSD
>Pyrco_BP_DH_06g18470
MTFVCVSDLHSASHREKFKKYEADYSRWLTAKYFSKTNLYGGDIFDESVTIHDQVIKSSRYSILNLVVLTEFPMLFPKLIMFRSSMSRWPRTLSYADPVQFLEEQNSFSTFTATAETSPTISNGKHLVKKSG
>Pyrco_BP_DH_14g18020
MDSVEKGSGDPLLNYSSKTLQSHDFFSLGCGLCYSFLAVSNSKIVSMASLPSPSSPASPSSSASSSDNSATRPISHSPPNPQVEAGANNGVLDAEEKKPGIVSAYYDDLHSANHIEKFKKYEVDYSRWLTAKYFSKTNLYGGNIFDESVTIHDQVIKSSRWPCTLSYADPVQGFEEQSNIFSTFTTTAETSPNVSNGKHQVKKSD
>Pruav_sc0000358.1_g980.1.mk
MSFVCVSDLHSANHIEKFKKYEADYSRWLTAKYFSKKNLYGGNIFDEDMTIQDEIIKSSRWPCTRSYADPVQGFEEQSNSCSTTTIAESPSNISNGKHLAKKNS
>Pyrusco6g017070.1
MASLPSPSSPLAPSPSASSSDNSATQPISHSPPNPQVEAGVNNGVLDAEEKKPGIISGYFDDLHSASHREKFKKYEADYSRWLTAKYFSKTNLYGGDIFDESVTIHDQVIKSSRWPRTLSYADPVQFLEEQNSFSTFTTTAETSPTISNGKHLVKKSG
>Pyrusco6g017760.1
MASLPSPSSPASPSPSASSSDNSATQPISHSPPNPQVEAGVNNGVLDAEEKKPGIISGYFDDLHSASHREKFKKYEADYSRWLTAKYFSKTNLYGGDIFDESVTIHDQVIKSSRWPRTLSYADPVQFLEEQNSFSTFTTTAETSPTISNGKHLVKKSG
>Pyrbe_019088
MASLPSPSSPASPSSSASTSDNSATRPISHSPPNPQVEAGANNGVLDAEEKKPGIVSAYYHDLHSANHIEKFKKYEVDYSRWLTAKYFSKTNLYGGNIFDESVTIRDQVIKSGRWPCTLSYADPVQGFEEQSNIFSTFTTTAETSPNISNGKHQVKKSG
>Pyrpy_N_06g1969.1
MTFVCVSDLHSASHREKFKKYEADYSRWLTAKYFSKTNLYGGDIFDESVTIHDQVIKSSRWPRTLSYADPVQFLEEQNSFSTFTTTAETSPTISNGKHLVKKSG
>Pyrpy_N_09g0774.1
MQHQNCGNGRELAVSATQPISHSPPNSQVGTGVNSGDLDVEEKKPGIISSYFDDLRSTNHIEKFKKYEADYSRWLTAKYFSKKNLYGDWRGNIFDESVTVHD
>Pyrpy_N_14g1836.1
MASLPSPSSPASPSSSASSSDNSATRPISHSPPNPQVEAGANNGVLDAEEKKPGIVSAYYQGFSCAQIRSLCDAGALEGLTDACDLHSANHIEKFKKYEVDYSRWLTAKYFSKTNLYGGNIFDESVTIRDQVIKSSRWPCTLSYADPVQGFEEQSNIFSTFTTTAETSPNVSNGKHQVKKSG
>Rosch_v2.0_Chr7g0183911
MIFLFLFCLHKLKQQLTLVVSFLSKLQIHDSSSSFLLGGLVSVSSSNSRMASRPSPSSPPSSASNSDHSPTQPPSLTPTNPHPQAEAGINNGVLNVDEKKPASVDELHTADHIQKFKKYEADYTHWLTAKYFSKKTLYGGNIFDENMIIQDEVIKSSRWPCTRSYADPVQGFEDQTSSCSPSTTTAETSPNLSNGKHPVK
>Rubch_LG05.463
MASTPASPSSASNSDHSATQPPTSLTPTNPQPQTLTIKVDGGLNNGVDEKKPDIDKPASFDELHSADHVEKFKKYEADYTRWLTAKYFSKKTLYGGNIFDENMTIQDEVIKSSRWPCTRSYADPVQGFEDQSSSCSTSTTTAETSPNLSNGKHPVK
>Ruboc_05_G03391
MASTPASPSSASNSEHSATQPPISLTSTNPQPQPQTQTIKVDGGLNNGVDEKKPDIDKPASFDELHSADHIEKFKKYEADYTCWLTAKYFSKKTLYGGNIFDENMTIQDEVIKSSRWPCTRSYADPVQGFEDQSSSCSPSTTTAETSPNLSNGKHPIVADTNR
