# Supplementary material for: Transcriptomics of long‐term, low oxygen storage coupled with ethylene signaling interference suggests neofunctionalization of hypoxia response pathways in apple ( Malus domestica )
Source: Plant Direct. 2024 Dec 20;8(12):e70025. doi: 10.1002/pld3.70025 (PMC11660084; doi:10.1002/pld3.70025)
Supplement: Supplementary file 2 — Data S2: Homologs of all 606 hypoxia response genes identified in this study across 42 representative species of land plants). [file PLD3-8-e70025-s004.gz › 01-integratedGeneFamilies_dir/163.fna]

>gnl_Ambtr_v1.0_evm_27.model.AmTr_v1.0_scaffold00013.61
ATGAAGAAAGCTCTCCTTGCAAATGCAAAGATCTCTAAAGACGCAAAAGAAACAGTACAAGAATGTATCTCCGAGTTCATAAGCTTCAAAACAAGGGAGGCCTCTGATAAATATCAGAGAGAGACGAGGAAGACCATTAATAGAGATGATTTCCTTTGGGCCATGACCACTATTGGGTTTGAAGAGTATGTTAGAGCGATTGAAGGGTTACCTGCAAAAGTT
>gnl_Ambtr_v1.0_evm_27.model.AmTr_v1.0_scaffold00080.3
ATGGCTCTAGGGTTTCGGTTCATTTGTTTCTTGTCCCGGCTTTTGATACTCAGGTTTTTGCTGGTTGTTACTTGCATGGCTCTGGGGCTTCAATTCGTTTCCTTTTACTCTTGGGCTCTGGTCAGGGTTTCAGATAGGGTTTCTCCTTTGTTTCCTGAGGACTCCCTGTATTTTGCTATATTTCACGGCTTGAAGGGTTTTGCAATGGCAGATGCTTCAGCTAGTCCTGGAAGCCCTGAAAGTCCTAACTCTGGGGAACAAAGCCCCCACTCCAATGTTAGGGAACAGGACAGATTCTTACCAATTGCAAACATCAGCCGTATCATGAAGAAGGCTTTACCTCCAAATGGAAAGATTGCTAAGGATGCGAAGGAGACTGTTCAGGAATGCGTATCTGAGTTCATCAGCTTCATTACCAGCGAGGCAAGTGATAAATGCCAGAGGGAGAAGAGAAAGACAATTAATGGTGATGATCTGCTTTGGGCAATGAGTACGTTGGGCTTTGAAGACTATATTGATCCCCTTAAGGTTTATCTGCAGATGTATAGGGAGATGGAGGGCGACAGTAAAGGAACAAAAGGTGGAGATCAATCGGCTAAGAAGGAATCTGCTGGAGTTCAGGCAGGTTCAAGCACACAGCAAGTTTCTCATCAAGGATCTTTCAATCAAGGCATGAACTACATGCGTTCTCAGCATGTGTACTTTGATGTTCTAAAAATCTTGACTAATGAAATGAACATCGAC
>gnl_Ambtr_v1.0_evm_27.model.AmTr_v1.0_scaffold00058.243
ATGGCTGACACTGGTAGTCCTGGTAGCCCTGAGAGCCCCCATTCAAGCGAACATACTTCTCAATCCAATGTAAGAGATCAGGACCGATATCTTCCGATCGCAAACATCAGTCGAATAATGAAGAAGGTTATACCGGCTAATGGAAAGATTGCGAAAGATGCCAAGGAGACTGTCCAAGAATGTGTATCAGAATTCATTAGTTTCATTACTAGCGAGGCAAGTGATAAGTGCCAAAGAGAAAAGAGGAAGACCATTAACGGTGATGATCTTTTATGGGCAATGGGCACATTGGGGTTTGAGGATTACATTGATCCACTTAAGATCTATTTACAGATCTATAGAGAGGGGGACACTAAGGGTTCTTCGAAAGCTGGGGAGCAGTCTGGGAAGAAAGACAATGTTGGAGTGCCAACAGGTTCAAACATTCCGCTTGGGTACCAGGGACAATATGACCCAGGAATGGATTATATAAACTCACAGGTATGTGGTGATTTCAATGTTCTGGTTCCTTTGTCTATTCTGAAGGTGAAGAAGCCCAAGAATGTCATGCATCAGATAAAACTGCAAAACAATGTCAAACTGTGGTTTTCTCATCCTAAATCAATTTTCTCT
>gnl_Ambtr_v1.0_evm_27.model.AmTr_v1.0_scaffold00047.48
ATGGCAGACTCAGACAACGAATCGGGGGGCCAGATGAACAGCGGACCGGGAAACAGTGAATTCTCTCCTCGAGAGCAAGACCGCTTCCTCCCCATCGCCAACGTGAGCCGAATTATGAAGAAAGCTCTCCCTGCAAATGCAAAGATCTCCAAAGACGCAAAAGAAACAGTTCAAGAATGCGTCTCCGAGTTCATAAGCTTCATAACAGGGGAAGCCTCTGATAAATGTCAGAGAGAGAAGAGGAAGACTATTAATGGGGATGATTTGCTTTGGGCCATGACCACTCTCGGGTTTGAAGAGTATGTTGAGCCATTGAAGAGTTACCTGCAAAAGTTTAGAGAGATGGAGGGGGAGAAGAGCAATATGGGGAGGAGTGAGAAAGAGGGAGGTGGGGGCAATGGAGCCAATAGTAACAGTAGTGGTGGCAATCCAATGGGGAACAATAATGGGGGTGGGTATAATGGGGGAATGTATACTGGTGTGCCATTGATGATGTTTGAGCAGCAACAACAACAGCAACAGCAACAAAGCAATAGGTTATTGGGTTCTTCCTCTTCTTATCAGATGGGTGGGAAGAGTGGGTCTTCTGGTGTTCCTGGTCATGCAAGGCATGGGAGG
>gnl_Ambtr_v1.0_evm_27.model.AmTr_v1.0_scaffold00061.282
TCCCTCATCCCCGACCCGAACCTCGCCCTCGACCATGACCATGCCACCCCGGAACGCTCTGATACCTGCTCCGTCCGTGAGCAAGACCGCTTCATGCCCATCGCTAATGTCATCCGCATCATGCGCAAGGTGCTCCCCACCCATGCCAAGATCTCCGATGACGCGAAAGAGACAATCCAGGAATGTGTTTCCGAATACATCTCTTTCATAACCAGCGAAGCCAATGATCGCTGCCAAAGAGAGCAGAGGAAGACCATCACAGCTGAAGATGTTTTATGGGCCATGAATAAGCTGGGTTTTGATGACTATGTTGAACCTCTGAACCTGTATCTGCAGAAGTACAGGGAGGTTGAAGGGGACCATAGAGGGTCCATAAGGGGTGAGCCTCTGCACACTACCAAGAAGGATGTGTATGGCGCCGGGGTCATGCATGCTGGACCTAGCGCCTATCCTCCTGGTGCGGTTATGTATGGTGGTGGTTCTGGGTACTATAAGGATCATATTCCTGGTGGCAATGGTTATGATCCTTATGCGCCCTATAAG
>gnl_Ambtr_v1.0_evm_27.model.AmTr_v1.0_scaffold00010.298
ATGACAGGCCGCCGCAGTCAGCTGAGCCCCGATGCTGACAATCCAAGCCGCGACCAACAGGAGCGGTTGCTCCCCATCGCCAACGTCGGTCGCATAATGAAACGCTCTCTACCTTCCAATGCAAAGATCTCCAAAGATGCCAAGGAAACCGTCCAAGAATGTGCGTCCGAATTCATCTCCTTCGTAACAGGCGAGGCCTCTGATAAATGCCTACGCGAGAAAAGGAAGACGATCAATGGCGATGATCTCATATGGGCCATGACGACTCTTGGCTTCGAGAACTATGTGGCCCCTTTAAAAGCTTATCTGAATAAATATAGAGACATAGAGGGAGAGAGAGTGATAAAGTTGAGTGGGGGAACCCCGTCGCTGGTTTTCGATGAGAGCAGTGGTGATTTTCAATCGAGAAATGGTGAGGTTCAGGGGAGGACAGGAAGTTTTCAGGGTGGTTTTGGGGGAGGAGGGGTGGGGGGGTTTATGGTGGAGAGGGTGGGCTATGGTGGGGATGGACATGGACAAAGAGTATTGCAGTGG
>gnl_Ambtr_v1.0_evm_27.model.AmTr_v1.0_scaffold00057.235
ATGGTAGTGACCATCGGAGGGAGGACGAGCAGTCCTGACTCCGAAGGCAACGGTAGGCCTACCAACACCACTACCACCGCCACTGGGGGTGCAACTGTGACCGCCACAAGCCCAAGTGAGGGTTCCATAAGGGAGCAAGACCGGCTCCTCCCTATAGCCAACGTCGGCCGAATCATGAAGCAGATACTTCCTCCGAATGCTAAGATCTCGAAGGAGGCCAAGGAAACCATGCAAGAGTGTGTATCAGAGTTCATCAGCTTTGTCACAGGTGAGGCCTCAGATAAGTGTCATAAGGAGAAGCGCAAGACTATCAATGGTGATGATCTATGTTGGGCACTACAAACACTTGGGTTTGATGACTATGTTGAGCCATTGAGAAAATATCTGCATAAATATAGAGAGACTGAAGGAGAGAAGGCCTCATCCTCCCAAAACCCCGGTAAAAATGGCCAAATTGATGTTAAGGAGAGTGCCTCTAGCTTCAAAAATGATAATCCCTTCAATTTCAATGTAAATCATAGAAATAGTAGTAGTGGAAACAATGGTAAGAGTAACCAACTCTCTATACCGTTT
>gnl_Aquco_v3.1_Aqcoe2G305100.1
ATGGTGGATAACATAGGTGGTTGGTCTAGTACTACTGGAGGCCATAAGGTGAAGGTTGGAGGTGGAGGTGCTACTAGTAGCACATCTGCTGATGAAAAAGGCTGCTTCAAAGAGCAGGATCGATTGTTACCTATCGCTAATGTGGGACGTATAATGAAGCAGATCTTACCGCCAAATGCAAAAATCTCCAAAGAGGCGAAAGAAACGATGCAAGAATGTGTGTCTGAGTTCATTGGCTTTGTTACTTCAGAAGCATCTGACAAATGCCATAAGGAGAAGCGAAAGACGGTAAATGGAGATGATATTTGTTGGGCTATGAAAACACTAGGGTTTGATGAGTATGCTGAGCCTCTTAAAAGGTACTTGCATAAGTATAGGGAATTAGAAGGAGAGAAAGCTAACCAAAAGGCTACCAATGCTGCCGGCAAGAATGAATCATCAACCGTTGGAGATGAAAAGGATATTTCGATCCTCAAGCGAATTTTGATTTGTATAAAGATCCAAACAAGGTATCTACCAACTAGAAACGAGCAAGCGACACACGGTACTGGCAATTTACACAATTGGCGGAATACC
>gnl_Aquco_v3.1_Aqcoe4G310600.1
ATGGAAGGATCAAGAGGAGGAGGTTTCAATGGTTTATTTCCACCTCCAAAGCCACCAACTGTACCAAAATCTGTGAAGGTGCAACAACTTTTGGAGAACCACTCAAGCACTGGTGAGGACAATGGTCATCATGACAGTTATTGCATTGTGCGCGAACAGGATCGCTACATGCCAATAGCAAATGTGATTCGCATTATGCGTAGGATCCTTCCACCTCATGCAAAGATTGCTGACGATGCCAAGGAAACAATTCAGGAATGTGTTTCTGAGTACATCAGCTTCATTACTAGTGAAGCTAATGACCGCTGCCAGAAGGAACAACGCAAAACTATCACTGCTGAAGATGTACTTTGGGCTATGGGCAAACTTGGTTTCGATGAGTACATTGCTCCTCTTACTCTCTTTATGCAACGCTACCGTGAATTTGAAAATGAGCGTTCAAGGTCTGATCAATTGGTGAAACGTACTGTGGAAATGCAACCAATGGGTGCTGTTGGATTTGCTGCACCACCTTTCCAAATTTCTCCTCACCAGGGTGTATTGGCTCCACCAATTGGTCCTGGACCTTACTTCAAGCAGGAACACGGGGGGAATATGAACCAGCTCCAGAACCAGAACCAGCAGGGTCAAGGCCACAACATGAGTTACTTTGATCCTTATGCACATTATAGA
>gnl_Aquco_v3.1_Aqcoe4G310800.1
ATGGCAGATTCAGATAATGAATCAGGTGGACATGGTGGAAATAGCAACAATTTGGGAGGTGGTGGTGGTGGTGGTGGAAATAATAGTGAGTTTTCACCAAAAGAGCAAGATAGGTTTTTACCAATTGCAAATGTTAGTAGAATTATGAAAAAAGCATTACCAGCAAATGCAAAGATATCTAAAGATGCTAAAGAAACAGTTCAAGAATGTGTATCAGAGTTTATAAGTTTTGAAGAATATGTTGAACCTTTGAAGATTTATTTACAAAAATTTCGTGAAATGGAAGGTGAAAAAACAACTTCTGGTGGTGGTGGTGGTGGTGGAAAAGATGGTGGTGGAAGTGGTGGTGGTGGTGGTAATGGTAATAATGTAAATAGTGGGAATAGTATGGGTGGTTATAATAATAGTGGTGGTACTAGTATGTATGGTGGTGGTGGAAGTATGATGTTAGGTCAACAACAACATTATCAAGGACAGATGTATGGTTCAGGTTCATTTCATCATATGGTAGGTAGTAGTGGTGGTGGTATTATTAAGGGTAGTTTGGAAAGTCCAAGAAGTGGTGGTGGTGGTGGTGGTGGTGGAGGGAGG
>gnl_Aquco_v3.1_Aqcoe1G489000.1
ATGGCCGATGGTCCGGCTAGCCCTGCCGGTGGAAGTCATGAAAGCGGTGAACAAAGTCCGAGATCGAATGTTCGTGAACAAGATAGGTATCTTCCGATCGCGAATATTAGTCGGATTATGAAGAAAGCTTTACCTGCTAATGGAAAGATTGCTAAAGATGCCAAAGAAACTGTTCAGGAGTGTGTTTCTGAGTTCATCAGTTTCATTACCAGCGAGGCAAGTGATAAATGTCAAAGAGAGAAGCGCAAAACGATCAATGGAGATGATTTATTGTGGGCAATGGCAACTTTAGGGTTTGAGGATTATATTGATCCACTGAAGGTGTACCTAGCTAGGTACAGGGAGATGGAGGGTGACACCAAGGGATCTGTGAAGGGTGGAGATGGGTCTGGTAGGAGAGAAGCAGTGTCAGGTCAGGCTGGTCAAAACTCTCAGGCACAACATCTTATGCTACCCATGCAAGGCACAGAA
>gnl_Aquco_v3.1_Aqcoe5G076500.1
ATGAAGCAGATGTTACCACCTAATGCTAAGATCTCCAAAGAAGCCAAAGAAACTATGCAAGAGTGTGTATCTGAATTTATTAGCTTTGTGACTGGTGAAGCTTCTGACAAGTGTCACAAGGAGAAACGAAAGACCGTTAATGGAGATGATGTTTGCTGGGCTCTTGGAACTCTTGGTTTTGATGATTATACTGATCCACTAAAAAGGTACTTGAATAAATATAGGGAATATGAAGGAGAGAAAGCTAACCAAAATAAAGCTAGCAACAACACTGACAAAGGAGAACCATCAATTTGTAGCAGTGGTCAACTGGGGAATGAACTTAACTCGGCTCCTAATCCTTTGAAGTTCAATGCAATGGAGAGGAAG
>gnl_Aquco_v3.1_Aqcoe5G225600.1
ATGGCAGGAAGAAAACAGCAGCATATCAGCCCTGTTGGGACTCCTTCGGATGAAAATGATACCGGTGGCAATATTTTGGACAACTCTTCCTCGAAGGATCAAGACAGATTCTTACCTATTGCTAACGTGAATCGTATAATGAAAAAAGCCCTCCCCACCAACGCAAAGATATCAAAAGAAGCAAAGGAGACTGTTCAAGAATGTGTGTCAGAGTTCATTAGTTTCATCACTGGTGAAGCATCTGATAAGTGTCAAAGAGAGAAGAGGAAGACCATAAATGGCGACGATCTTTTATGGGCAATGACAACTCTTGGGTTTGAAAACTATGTAGGGCCTTTAAAAGTCTATCTCAATAAGTACAGAGAGACAGAAGGAGAGAAGAATTCCATGGCAAGACAAGGAGACCAGTCTCCAACTGAAGAGAAAGAGAACAGTAATATTGGTACTAGTAGTAGTCATCATCATCATCATCATAGTATTCAGGCTGAAACGAATCTTCCTGGCTTTAACAACAGGTTTTTCTCACTAGGAGCAGTAGGAATTCCACCAACCTTTGGAGATCAGCAAGGATCCATTAACTACGGAGAGAAGCTTAAGAACAATAGTGGCTTCTATATGAGTACAAGCTATGATAATGGTAACAAACATGCTAACAGGATTCCAGCAGAAAATCATCACAATGGTGTTGTATGGTAT
>gnl_Arath_TAIR10_AT2G47810.1
ATGGCGGGGAATTATCATTCGTTCCAAAATCCAATCCCTCGATACCAGAATTACAACTTCGGGAGCAGCTCATCTAATCATCAACATGAACATGATGGGTTAGTGGTGGTGGTGGAGGATCAACAGCAAGAAGAAAGCATGATGGTAAAAGAACAAGACAGGCTACTTCCGATAGCAAACGTAGGAAGGATCATGAAGAACATCCTCCCAGCAAACGCAAAGGTCTCTAAAGAAGCCAAAGAGACTATGCAAGAATGTGTGTCCGAGTTCATTAGCTTCGTCACGGGAGAAGCATCCGATAAATGCCACAAGGAGAAGCGAAAGACCGTTAATGGAGACGATATCTGTTGGGCTATGGCTAATCTAGGGTTTGATGATTACGCCGCCCAGCTCAAGAAGTACTTACATCGTTACCGAGTTCTCGAAGGTGAGAAACCTAATCATCACGGCAAAGGAGGACCTAAATCCTCGCCAGATAAT
>gnl_Arath_TAIR10_AT2G13570.1
ATGACTGAGGAGAGCCCAGAAGAAGATCATGGGTCTCCTGGAGTAGCTGAAACAAATCCAGGAAGCCCTTCTTCAAAGACCAACAACAACAACAACAACAACAAAGAACAAGACCGGTTTCTTCCCATTGCGAATGTCGGAAGGATCATGAAAAAAGTTCTTCCCGGTAACGGTAAGATCTCAAAAGACGCTAAAGAAACCGTTCAAGAATGTGTCTCGGAGTTCATTAGTTTCGTCACTGGTGAAGCTTCTGACAAGTGTCAAAGAGAAAAGAGGAAGACCATCAATGGAGATGATATCATTTGGGCTATCACAACTCTCGGTTTCGAAGACTACGTGGCTCCATTAAAGGTCTACCTCTGCAAATATAGAGACACCGAAGGAGAGAAAGTTAACAGCCCAAAACAACAACAACAAAGACAACAACAACAGCAGATTCAACAACAGAATCATCATAATTATCAGTTTCAAGAACAAGACCAAAACAATAACAACATGTCATGTACTAGTTACATCTCTCATCATCATCCTTCTCCATTCCTACCAGTGGATCATCAACCTTTTCCCAATATTGCTTTCTCTCCTAAATCATTGCAGAAACAGTTCCCGCAGCAGCATGATAATAACATTGATTCAATTCACTGG
>gnl_Arath_TAIR10_AT2G37060.1
ATGGCGGAGTCGCAGGCCAAGAGTCCCGGAGGCTGTGGAAGCCATGAGAGTGGTGGAGATCAAAGTCCCAGGTCGTTACATGTTCGTGAGCAAGATAGGTTTCTTCCGATTGCTAACATAAGCCGTATCATGAAAAGAGGTCTTCCTGCTAATGGGAAAATCGCTAAAGATGCTAAGGAGATTGTGCAGGAATGTGTCTCTGAATTCATCAGTTTCGTCACCAGCGAAGCGAGTGATAAATGTCAAAGAGAGAAAAGGAAGACTATTAATGGAGATGATTTGCTTTGGGCAATGGCTACTTTAGGATTTGAAGACTACATGGAACCTCTCAAGGTTTACCTGATGAGATATAGAGAGATGGAGGGTGACACAAAGGGATCAGCAAAAGGTGGGGATCCAAATGCAAAGAAAGATGGGCAATCAAGCCAAAATGGCCAGTTCTCGCAGCTTGCTCACCAAGGTCCTTATGGGAACTCTCAAGCTCAGCAGCATATGATGGTTCCAATGCCGGGAACAGAC
>gnl_Arath_TAIR10_AT2G38880.8
ATGGCGGATACGCCTTCGAGCCCAGCTGGAGATGGCGGAGAAAGCGGCGGTTCCGTTAGGGAGCAGGATCGATACCTTCCTATAGCTAATATCAGCAGGATCATGAAGAAAGCGTTGCCTCCTAATGGTAAGATTGGAAAAGATGCTAAGGATACAGTTCAGGAATGCGTCTCTGAGTTCATCAGCTTCATCACTAGCGAGGCCAGTGATAAGTGTCAAAAAGAGAAAAGGAAAACTGTGAATGGTGATGATTTGTTGTGGGCAATGGCAACATTAGGATTTGAGGATTACCTGGAACCTCTAAAGATATACCTAGCGAGGTACAGGGAGGTATTTGAGACTAATTCGGTTCTTTTCATTCCCTGGGATTGGTTGCTGACACACCACCTGCTGATGCAGTTGGAGGGTGATAATAAGGGATCAGGAAAGAGTGGAGATGGATCAAATAGAGATGCTGGTGGCGGTGTTTCTGGTGAAGAAATGCCGAGCTGG
>gnl_Arath_TAIR10_AT4G14540.1
ATGGCGGATTCGGACAACGATTCAGGAGGACACAAAGACGGTGGAAATGCTTCGACACGTGAGCAAGATAGGTTTCTACCGATCGCTAACGTTAGCAGGATCATGAAGAAAGCACTTCCTGCGAACGCAAAAATCTCTAAGGATGCTAAAGAAACGGTTCAAGAGTGTGTATCGGAATTCATAAGTTTCATCACCGGTGAGGCTTCTGACAAGTGTCAGAGAGAGAAGAGGAAGACAATCAACGGTGACGATCTTCTTTGGGCGATGACTACGCTAGGGTTTGAGGACTACGTGGAGCCTCTCAAGGTTTATCTGCAAAAGTATAGGGAGGTGGAAGGAGAGAAGACTACTACGGCAGGGAGACAAGGCGATAAGGAAGGTGGAGGAGGAGGCGGTGGAGCTGGAAGTGGAAGTGGAGGAGCTCCGATGTACGGTGGTGGCATGGTGACTACGATGGGACATCAATTTTCCCATCATTTTTCT
>gnl_Arath_TAIR10_AT1G09030.1
ATGACAGACGAAGATAGATTGTTGCCAATAGCCAATGTAGGGAGACTTATGAAGCAAATCCTACCATCAAATGCAAAGATCTCAAAAGAAGCAAAACAAACAGTTCAAGAATGTGCAACAGAGTTCATAAGCTTTGTTACATGCGAAGCATCAGAGAAGTGCCACAGGGAGAATCGGAAGACGGTGAATGGAGACGACATCTGGTGGGCTCTCAGCACTCTCGGCCTCGATAACTATGCTGACGCCGTGGGTAGGCATCTTCACAAGTACCGTGAAGCCGAGAGAGAAAGAACTGAGCACAACAAAGGTAGCAATGATAGTGGGAATGAGAAAGAAACCAACACTAGAAGTGATGTACAGAACCAATCGACAAAATTTATTAGAGTTGTTGAGAAGGGAAGCAGCTCCTCGGCCCGT
>gnl_Arath_TAIR10_AT1G21970.1
ATGGAACGTGGAGCTCCCTTCTCTCACTATCAGCTACCAAAATCCATCTCTGAATTGAACTTGGACCAGCACAGCAACAACCCAACCCCAATGACCAGCTCAGTCGTAGTAGCCGGCGCCGGTGACAAGAACAATGGTATCGTGGTCCAGCAGCAACCACCATGTGTGGCTCGTGAGCAAGACCAATACATGCCAATCGCAAACGTCATAAGAATCATGCGTAAAACCTTACCGTCTCACGCCAAAATCTCTGACGACGCCAAAGAAACGATTCAAGAATGTGTCTCCGAGTACATCAGCTTCGTGACCGGTGAAGCCAACGAGCGTTGCCAACGTGAGCAACGTAAGACCATAACTGCTGAAGATATCCTTTGGGCTATGAGCAAGCTTGGGTTCGATAACTACGTGGACCCCCTCACCGTGTTCATTAACCGGTACCGTGAGATAGAGACCGATCGTGGTTCTGCACTTAGAGGTGAGCCACCGTCGTTGAGACAAACCTATGGAGGAAATGGTATTGGGTTTCACGGCCCATCTCATGGCCTACCTCCTCCGGGTCCTTATGGTTATGGTATGTTGGACCAATCCATGGTTATGGGAGGTGGTCGGTACTACCAAAACGGGTCGTCGGGTCAAGATGAATCCAGTGTTGGTGGTGGCTCTTCGTCTTCCATTAACGGAATGCCGGCTTTTGACCATTATGGTCAGTATAAG
>gnl_Arath_TAIR10_AT3G53340.1
ATGGCCGAATCGCAAACCGGTGGTGGTGGTGGTGGAAGCCATGAGAGTGGCGGTGATCAGAGCCCGAGGTCTTTGAATGTTCGTGAGCAGGACAGGTTTCTTCCGATTGCTAACATAAGCCGTATCATGAAGAGAGGTTTACCTCTAAATGGCAAAATCGCTAAAGATGCTAAAGAGACTATGCAGGAATGTGTCTCTGAATTCATCAGCTTCGTCACCAGCGAGGCTAGTGATAAGTGCCAAAGAGAGAAAAGGAAGACCATCAATGGAGATGATTTGCTTTGGGCTATGGCCACTTTAGGATTCGAAGATTACATCGATCCCCTCAAGGTTTACCTGATGCGATATAGAGAGATGGAGGGTGACACTAAAGGATCAGGAAAAGGCGGGGAATCGAGTGCAAAGAGAGATGGTCAACCAAGCCAAGTGTCTCAGTTCTCGCAGGTTCCTCAACAAGGCTCATTCTCACAGGGTCCTTATGGAAACTCTCAAGGTTCGAATATGATGGTTCAAATGCCGGGCACAGAG
>gnl_Arath_TAIR10_AT5G47640.1
ATGGGGGATTCCGACAGGGATTCCGGTGGAGGGCAAAACGGGAACAACCAGAACGGACAGTCCTCCTTGTCTCCAAGAGAGCAAGACAGGTTCTTGCCGATCGCTAACGTCAGCCGGATCATGAAGAAGGCCTTGCCCGCCAACGCCAAGATCTCTAAAGATGCCAAAGAGACGATGCAGGAGTGTGTCTCCGAGTTCATCAGCTTCGTCACCGGAGAAGCATCTGATAAGTGTCAGAAGGAGAAGAGGAAGACGATCAACGGAGACGATTTGCTCTGGGCTATGACTACTCTAGGTTTTGAGGATTATGTTGAGCCATTGAAAGTTTACTTGCAGAGGTTTAGGGAGATCGAAGGGGAGAGGACTGGACTAGGGAGGCCACAGACTGGTGGTGAGGTCGGAGAGCATCAGAGAGATGCTGTCGGAGATGGCGGTGGGTTCTACGGTGGTGGTGGTGGGATGCAGTATCACCAACATCATCAGTTTCTTCACCAGCAGAACCATATGTATGGAGCCACAGGTGGCGGTAGCGACAGTGGAGGTGGAGCTGCCTCCGGTAGGACAAGGACT
>gnl_Arath_TAIR10_AT5G47670.1
ATGGAACGTGGAGGCTTCCATGGCTACCGCAAGCTGTCCGTGAACAACACCACTCCTTCTCCACCAGGATTAGCAGCGAATTTTCTGATGGCAGAGGGCAGTATGCGTCCTCCAGAATTCAACCAGCCTAACAAAACCAGTAATGGTGGTGAGGAGGAGTGCACGGTGAGGGAGCAAGACAGGTTCATGCCTATTGCCAACGTGATACGGATCATGCGGAGGATCTTACCTGCTCACGCCAAGATCTCAGATGACTCCAAGGAGACGATCCAAGAGTGTGTTTCGGAGTACATCAGCTTCATAACAGGGGAGGCTAATGAGCGGTGCCAGCGGGAACAGCGCAAGACCATCACTGCTGAGGACGTCTTGTGGGCAATGAGCAAGCTCGGTTTTGATGACTACATCGAACCCCTCACGTTGTACCTCCACCGCTACAGAGAGTTGGAAGGTGAAAGAGGGGTTAGCTGCAGTGCTGGGTCCGTTAGTATGACCAACGGCTTGGTGGTCAAGAGGCCTAATGGGACCATGACCGAGTATGGAGCCTACGGGCCTGTGCCAGGGATTCACATGGCGCAGTACCATTATCGTCATCAGAACGGGTTTGTTTTCAGTGGTAACGAACCTAATTCTAAGATGAGTGGTTCATCTTCAGGAGCAAGTGGCGCCAGAGTTGAAGTATTTCCGACTCAACAACATAAGTAC
>gnl_Betvu_v1.2_Bv4_079030_auno.t1
ATGGAAGATGAAAGCCATCAAATCAAACAAGAAAGTCTTGAAAGCCCTTGTTCTAAGAACAAAAGCTACAACAACAACAACAACAACAACAACAACAACAATGCAAACAATAATAATAATAATGCAAGTAATAAAGAGCAAGATAGATTTCTCCCAATAGCAAATGTAGGGAGGATCATGAAAAAAGTTATCCCAAACACAGGAAAAATCTCTAAAGATGCAAAAGAAACTGTGCAAGAATGTGTATCTGAGTTTATAAGTTTTGTAACAGGAGAAGCTTCAGATAAATGCCAAAGAGAGAAAAGGAAGACTATCAATGGTGATGATATTATATGGGCTATTACTACTCTTGGTTTTGAGGATTATGTAAATCCTTTGAAATTATACCTCAACAAATATAGGGATATTGAAGGAGAGAAAGTAAATGTTCCTAAACAACAAAGATCAGCTGAACAATTACATCAACTTCCACAACAACAACAACAACATGCACAAAATCATCAAAGGTTACTACATCACCATCAACAGGATCATCATCAATTTCATCAACAAGTTGATCAAGGTTTGTCACCTTATGCAACTAGTGTATATTCTTCTGCCAATACATTGTTGCTTCCTCAACCATCTTTTCCAGGACCGGAGCAACCATATCCTTTGCCCTTTTCACCTAATTCCATTCAAAAGAATTACCAACACCAAGAGCAAATTGATTCAGTTGGGCATTGG
>gnl_Betvu_v1.2_Bv7_164040_xodf.t1
ATGGTTGACAACATAACTTCTTACTCAAACTCAGGAAGACTACTTGCCAACCATAACCCTAACGCTACCTCATCTTCTCAGCAACACCATGAAAACTACTGCCACAAGATCCACCATCAATCTAGCAACATCGAGCACGAAGATTACGCGAATCACGAGCTCGAAGATCAAGCATCAGCAGCAATCAAGGAGCAAGATCGCTTGCTTCCTATCGCTAACGTTGGTAGAATCATGAAGCAAATCTTACCCTCAAACGCGAAAATCTCCAAGGAAGCGAAGGAAACCATGCAAGAATGCGTATCCGAGTTTATAAGCTTCGTGACAGGTGAAGCTTCTGATAAATGCCACAAGGAGAAGCGCAAAACCGTCAACGGCGATGATATTTGTTGGGCACTTTCTTCTCTAGGATTTGATGACTATGCTGACCCTTTGAAGAGGTATCTCCATCGTTACCGCGAATTCGAAGGAGAAAGAGTTGCTAACCACAACAAGGAAAGAGAGAATAATAGCCATGGT
>gnl_Betvu_v1.2_Bv8_184360_ryex.t1
ATGAGACTTTCATTGGAGGCGCTACCTGCAGCTGAGATGAACCACATACGAGCAACTAGCAATGGGAAAGTGGTGTCATCCCATGACATGACCAATCACAGCAGCAACAACAACAATAATAATGCTAACTTTAACAATGGAAGTCATAGCAACCACAATAATCACTCAGCATCAACTGACACCGATAACAACGAGTGCACAGTGCGGGAGCAGGATCGTTTTATGCCTATCGCCAATGTCATACGCATCATGCGCAAGATTCTTCCACCCCATGCAAAAATATCTGATGATGCTAAGGAAACAATCCAGGAGTGTGTGTCAGAGTACATAAGCTTTATAACAGGGGAAGCAAACGAGAGGTGCCAGAGGGAGCAACGTAAGACCATAACCGCAGAAGATGTGCTATGGGCCATGAGCAAGCTGGGCTTCGACGACTACATTGAGCCACTAACACTTTACTTGCACCGCTACAGGGAGCTGGAGGGGGAACGTGGTTCCATCCGCACTTGTGAGCCACTCCTTAAACTGAGTAGGGCAGCCATGGATCAGTATGCAGCTTATGGACCAGTCTTTCACATTGGACCACCGCCGCCTCATCCTCATCATCCAGGCTATTATGGAGGGCCAGGGCCGTCATCTGTGAATGGATACTTGAAAGAAGCTTCTGCTGCTGGTGTGTCTGATACAGTTACAGTTGGGCCTCCGCAACCTCCTACTGCTGCTGCTACTGTCGCTGCTGGAGGGCCGGCTGCTAATTCTGTTACCAGTTTCGAGCCATATGGTCACCACAAC
>gnl_Betvu_v1.2_Bv9_206480_isxo.t1
ATGGCGGATTCCGATAACGAATCCGGCGGCGGAGGAAACCGCGAGCTCTCCGCGCGCGAGCAAGACCGATTTCTTCCGATCGCCAACGTTAGCAGAATCATGAAGAAAGCGTTGCCGGCGAACGCGAAGATCTCGAAAGACGCGAAAGAGACGGTGCAAGAGTGTGTATCTGAGTTCATCAGTTTTATTACAGGAGAAGCGTCGGATAAGTGTCAGAGAGAGAAGAGGAAGACGATTAATGGTGACGATCTTCTTTGGGCTATGACGACGTTAGGGTTTGAAGAGTATGTTGAGCCTTTGAAGGTTTATTTGCATAAGTATAGAGAGATGGAGGGAGAAAAAAGCGCGGTTACTCCTGGTGGAAGGCCTGGTGAGAAGGATGGATCTTCCGGCGGGAATTCCGGCGCCGGTGGTGGTAATTCTGGTGGTTTTGGTGGAAGTTCCGGTGGAAATTCTGGTGGTGTTGGTAGTGGTGGAATGTATGGTGGTGGGATTATGATGATGGGACATCATAATAATCAAGGTCAGATGTATGGGTCCGGGTCATATCATCATCATCGGCAAATTCTCAAA
>gnl_Betvu_v1.2_Bv_007480_aapr.t1
ATGGCGGAACCTGCAAGTCCAGGCGGTGGCAGCCATGAAAGCGGTGACCAAAGTCCGCGTTCGAATGTTCGAGAGCAGGATAGGTATCTTCCGATTGCTAATATTAGTCGGATTATGAAGAAAGCTTTGCCTGCTAATGGAAAAATTGCTAAGGATGCTAAAGAAACTGTTCAGGAATGTGTTTCTGAGTTCATCAGCTTCATTACTAGCGAGGCAAGTGATAAGTGTCAGAGGGAAAAGAGAAAGACTATTAATGGAGATGATTTGCTTTGGGCTATGGCAACTTTAGGGTTTGAAGATTATATTGATCCTCTTAAGGTTTACTTGACTCGTTATCGAGAGATGGTTGAA
>gnl_Carpa_v0.4_evm.model.supercontig_1.264
ATGGCGGACGCACCGACGAGTCCGGCAGGAGGGAGCCACGAGAGCGGCGGAGAGCAGAGCCCGCATTCAGGTGTAAGGGAGCAGGACAGGTACCTGCCTATAGCCAATATAAGCCGGATCATGAAGAAGGCATTGCCTCCCAACGGCAAGATCGCCAAGGACGCTAAGGATACTGTTCAAGAATGCGTCTCCGAGTTCATCAGCTTCATTACCAGCGAGGCCAGTGACAAATGTCAGAAGGAGAAGAGGAAGACAATTAATGGCGATGATTTGTTGTGGGCAATGGCAACATTGGGATTTGAGGATTATATTGAACCACTTAAGATTTACCTGGCTAGATACAGGGAGGGTGATACTAAGGGGTCTGCTAGAGGTGGAGATGGCTCTGTTAAAAGGGATGCAGTTGGAGGTCTTCCTGGCCAAAATGCACAGTTTCTTCACTGTCTTTTCTTCATTGATGATGCATTATCTTCTTTTAGTTTC
>gnl_Carpa_v0.4_evm.model.supercontig_12.138
ATGATCATCAGCAATGGCAACCCTACTCTTCCAAACATGCTGCCACCTCTTCCTCCTGCTATTCCAAACTACGTGATCCGCGAGCAAGACCAGTACATGCCAATAGCCAACGTGATCCGCATCATGCGCCGCATCCTCCCACCGCACGCCAAAATCTCCGACGATGCCAAGGAAACCGTCCAAGAATGCGTCTCCGAGTACATCAGCTTCATCACCGGGGAAGCCAACGAGCGCTGCCAGCGCGAGCAGCGGAAAACCATTACCGCGGAGGACTTGCTCTGGGCCATGGGGAAGCTCGGGTTCGACGACTACATCGACCCGCTCACTCTGTTTCTTTCCCGCTACCGCGAGAGCGAGTCCGACCGCGGCGGCTCCTCCATCCGAACCGCCGCCGATCACGCCGACCACCCCATTTTGAGGCGTGGCGTTGACTATGGCGTGCCGCCCCTCCCTCCGCCCCCGCCGCTATTGATGGGTCATCAGTATTATTGTCCATCTCATTATAATTATCCCCACGGATTCTATGACCCTTCTGCTCCAGCCATGATGGGAGGTGGGTACTACAGAGATGGGTCGACATCCGGGTCTGCTGATGGGTCGACATCCGGGTCTTCCGTGCCCGAATATGACCCGTTTGGTCAGTTCAAG
>gnl_Carpa_v0.4_evm.model.supercontig_12.151
ATGGCGGACTCGGACAACGAATCGGGAGAAGCGAGAGGGAAGAACGCGGGAAACAGCGAGCTGTCGCCGAGGGAGCAAGACCGGTTCCTGCCGATAGCCAACGTTAGCAGAATCATGAAGAAGGCGCTTCCCGCCAACGCCAAAATCTCTAAAGACGCGAAGGAAACAGTGCAGGAGTGCGTGTCGGAGTTCATCAGTTTCATCACCGGCGAGGCTTCCGACAAGTGCCAGAGGGAGAAGAGGAAGACGATCAACGGCGACGATCTGCTGTGGGCGATGACCACCTTGGGATTCGAAGACTACGTCGAACCCCTCAAGATTTACCTGCAGAGATTCAGGGAGATGGAAGGCGAGAAGACTGCTGGGGTGCGTGACAAGGACGCGCCGCCCGGTGGTTTCGCTGCGGATGGTGGCGGCGGAAGTACTAGCAGTGCGATGTATGAGATGATGATGGGCGGACACGTGTACGGTTCTGGCGGGTTTCATCAGGTGGCTGTTAGTGGTGGCGGCGGCGTTGTGTTGGGGAAGGGTAGTGGTGGGCCCGGACCTAGCTTGGGTAGGCCCAGA
>gnl_Carpa_v0.4_evm.model.supercontig_136.31
ATGGCGGACTCCGACAATGAATCGGGAGGAGGGCAGAACAACAGCAGCGCCGGCGGAGAGTTGTCTGCGCGGGAGCAGGACAGATTCCTGCCGATCGCCAACGTCAGCAGGATCATGAAGAAGGCATTGCCGGCCAACGCCAAGATCTCCAAGGACGCTAAGGAGACGGTTCAGGAGTGCGTGTCTGAGTTCATCAGCTTCATCACCGGCGAGGCCTCCGACAAGTGCCAGCGCGAGAAACGCAAGACCATCAACGGCGACGATCTGCTCTGGGCCATGACCACGCTGGGATTCGAGGACTACGTCGACCCCCTCAAGCTCTACCTTCAGAAGTACAGAGAGATGGAAGGCGAGAAGACCTCCCTCGGCCGGCAACCAGACAAGGAGGGACCCTCTGGCGGCTCTGGTTCCGGCGGGCCTTCGGGTGGCGGTTCAGGGTCGGGTGGTGGCCCCGGCTCAGGAGTAGGAGGAGGCGGCGGCGGGTATAACGGGGGAGGGGGCATGTACGGAGGAATGGTGATGATGGGGCATCATCAGGGACACGTGTACGGCTCTGGTGGGTTCCATCATCATCATCATGTTGAGATAGGCGTGACGAAGAGTGGGGCCGGCGTCGGTTCAGCTAGCGCTAGTGGCGCTGTTAGGTCAATG
>gnl_Carpa_v0.4_evm.model.supercontig_196.1
ATGGCCGGAAAAAGAAAAGAAACTTGCAGTCCGATGAGCAGTCCGGTCTCCGACAACTCCTCAAAAGACCAAGACAGATTTCTTCCAATCGCCAACGTCAGTCGCATCATGAAAAAATCCCTCCCTGCCAACGCTAAAATCTCCAAAGAAGCAAAAGAAACCGTTCAAGAATGCGTGTCGGAGTTCATCAGCTTCATCACCGGCGAAGCCTCCGACAAGTGCCAACGGGAGAAGAGAAAGACCATCAACGGTGACGATCTTCTCTGGGCCATGACCACTCTCGGATTCGACAACTACGTTGCTCCTTTGAAGATTTATCTCAACAAATACAGAGACACTGAAGGAGACAAGAACGGTAATAGTCCGAGTTCTAATCACGCCGGAGTTTATTCAGATCACGCCGGAACGGTGATCGGATATGGAGGTTTCACGGGGAGTAGGATAATTCGCCAAGACGGAGATGATGGGAATGGTAGTACAGTAAGCATGGCTGCTCACCTTCATCAAAATGGTGGTTTTGGATGG
>gnl_Carpa_v0.4_evm.model.supercontig_287.4
ATGGCAGACTATAGTAATAGCGGTGATGGTGGTGGTGGTAGCATCGGTAACGGTGGCGAAGATGGAGTTGTTATAGAGCACGAAAAGTTGTTGCCAATCGCCAACGTGGGACGGATCATGAAGCAAATTTTGCCTTCCAATGCGAAAATCTCGAAGGAAGCTAAGGAAACTATGCAAGAATGTGTGTCGGAGTTCATCAGCTTTGTAACCGGGGAAGCCTCAGAGAAGTGCCGGAGGGAACGGAGGAAGACTGTGAACGGGGACGATGTGTGCTGGGCGTTGGCGTCGTTGGGCTTCGATGACTATGTTGGACCTCTGAAAAGGTATTTGCATAAGTATAGGGAAGCAGAAGGAGAGAGATCAAGTAATAATGTTAGTCAAAATCATAAGGCTACCAATAATAATAATAATTTATATAAT
>gnl_Carpa_v0.4_evm.model.supercontig_48.72
ATGGTTGATGAAGATAAATTGCTGCCAATTGCTAATGTAGGTCGACTAATGAAGCAAGTCCTTCCACCAAGTGCCAAGATTTCCAAAGAAGCCAAACAAACAATGCAAGAATGTGCAACAGAGTTTATAAGTTTTGTGACAGCTGAGGCATCTGACAAGTGTCACAAGGAGAATCGAAAGACGGTGAATGGAGATGACATCTGTTGGGCTTTCAGTGCTTTAGGGTTTGATGAGTATGCTGAGGCTATAATAAGGTATTTGCATAAATACAGGGAAGCTGAAAGACAGAAAGCTAACCAAAACAAACCTGCTAATGCTCAAGACAAGGATGAAGAATCAAACAGGAGTGGTCAACCAAGTAGTCAGCAAATTGACAGTAATACAGCTCCAATAGAGTTCAGT
>gnl_Carpa_v0.4_evm.model.supercontig_9.193
ATGGGTGATAGAGATAGTGCATATAAGTACATTCTTGACAGAGAAGGAGATCATCATCATCATCATCAAGATCACCATTATCAAGATCATGAAGTGATCAAGGAGCAAGATCGGTTACTCCCCATAGCAAACGTAGGGAGGATCATGAAACAGATTCTTCCCCCCAAGGCGAAAATCTCCAAAGAAGCGAAAGAAACCATGCAAGAATGTGTGTCGGAGTTTATAAGCTTCGTCACCGGCGAGGCCTCCGTCAGGTGCAACAGAGAGAAACGGAAGACGGTGAACGGAGACGACGTGTGTTGGGCGCTGGCGAGCTTAGGGTTTGACAACTATGCTGAGCAGCTGAGGAGGTATTTACAGAGATACAGAGAGACGGAAGGAGAGAGATCAAGTAGCAGCCATAACCAGACGGTTGGTGCTTCCGACTCTGTAAACGATAGAAGGAAAATGATTAACCTGTTTGGTATTGATGGCGAAGAT
>gnl_Carpa_v0.4_evm.TU.contig_41265.1
ATGGAAGATGAAATTAGCCATGGAAATTTTCTTAGAGAAGCTAGTCCAGAAAGCCCTTGTTTAAAAACCACCAACAATCACTCTACAAACAACAAGGAACAAGATCGGTTTCTCCCCATAGCAAATGTTGGAAGGATCATGAAGAAAGTGATTCCCGCCAATGGAAAAATATCCAAAGACGCCAAAGAAACAGTTCAAGAATGTGTCTCCGAGTTCATTAGCTTCGTTACCGGAGAAGCATCCGATAAATGTCAAAGAGAAAAACGAAAGACTATCAATGGTGACGATGTCATATGGGCAATCACAACTCTTGGTTTCGAAGATTATGTAGCTCCATTGAAATTGTATTTAAGCAAGTACCGAGATATCGAAGGAGAGAAGCTTAATATTCCTAAACAACAAAGATCGGATCAAAGACAACAACAACAACAGCAACAAACGCAACACGAGCAAGAACACAATTTGCCTTATAATAGCTTATATTCTTCAACAACTTTGATGTCTCAACCAAGTTTTGTGACTGCAGATCAGCCATTTTCATTGCCTTTCTCTCCTACTTCAATTCAAAAACAGTTGCAGCAACAAGATCAAATTGATTCTGTGGGGCACTGG
>gnl_Elagu_v2.0_p5_sc00003.V1.gene450
ATGGCGGAGGCACCGGCGAGCCCCGTCGGCGGTGGCGGAAGCCACGAGAGCGGCGGCGAACAGAGCCCCCGATCCACCGTCCGCGAGCAAGATCGCTTCCTCCCCATCGCCAACATCAGCCGCATCATGAAGAAGGCCCTCCCCGCCAACGCCAAGATCGCCAAGGACGCCAAGGAGACCGTCCAGGAGTGCGTCTCCGAGTTCATCAGCTTCATTACCAGCGAAGCGAGCGATAAGTGCCAGAGGGAGAAGAGGAAGACGATAAATGGAGATGATTTGCTCTGGGCGATGGCCACGTTGGGATTCGAAGATTACATTGAACCGCTGAAGTTGTACCTACAGAAATACAGAGAGGGTGATAGTAAGGTATCCGCAAAAGGTGGAGACAACTCTGCTAGGAAAGATGCAGCAGGTCCTCAACCTGGTCCAAGTACCCAGGGGTGTAGCTTGCACAAG
>gnl_Elagu_v2.0_p5_sc00011.V1.gene339
ATGCCGGATTCGGACAACGAGTCGGGAGGGTATAACAACAGCAATGCGGCGGGGAGCAGCGACTTCTCGTCCCCGCGGGAGCAGGACCGGTTCCTGCCGATCGCCAACGTGAGCCGGATCATGAAGAAGGCCCTCCCGGCGAACGCCAAGATCTCCAAGGACGCCAAGGAGACGGTGCAGGAGTGCGTTTCCGAGTTCATCAGCTTCATCACCGGCGAGGCCTCCGACAAGTGCCAGCGAGAGAAGCGCAAGACCATCAACGGCGACGACCTCCTCTGGGCCATGACCACCCTCGGCTTCGAGGACTACGTCGAGCCCCTCAAGGTCTACCTCCAAAAGTTCCGCGAGATGGAGGGCGAGAAGGGCGGCCCCTCGTCGTCCCAGTCCCAGCAGAAGGAGGGAAGCAGTGGCGGCGCCATCGGGAGCAATGGCGGCGGCGGTGGCGGTGGCGTTGGAATATATGGTGGTGGTGGTGCTGGTGGGATGATGATGATCGGGCAGCAGATGTATGGGTCGCCGCCGTCATCATTGGCTTATCACCATCAGATGGCAATGGGTGGGAAAGGCAGCATGGGTGGGGGTGGTGGTGGTGGGAATTCTTCCTCTTCTTCAGCTGGGCTTGGAAGGCAGGGCAGGATT
>gnl_Elagu_v2.0_p5_sc00018.V1.gene377
ATGGCGGAGTCCGGCGCTCCGGGGACGCCGGAGAGCGGGCATTCCGGCGAGCACGGTGGGCCTCCGGGAGGCGGGGGCGGTGGCGGCGCGAGGGAGCAGGATCGGTTCCTTCCGATCGCCAACATCGGGAGGATCATGAGGAAGGCGATACCGGAGAACGGCAAGATCGCCAAGGACGCTAAGGAGTCCGTCCAGGAATGCGTCTCCGAGTTCATCAGCTTCATCACCAGCGAGGCGAGTGATAAGTGCCAGAGGGAGAAGAGGAAGACGATCAATGGAGATGATCTGCTGTGGGCGATGGGGACGCTGGGCTTTGAGGATTACGTGGAGCCACTCAAGCTCTATCTGCAGCTCTATAGAGAGGGGGACAGCAGGGGTTCACGTTCTGCAGATCAATCTGGAAAGAAAGATGGTGCAATTAATGGGGATCCTGGGGCTTCGGACAAAACTGCCCTTACACCATTTGTGAAAAATGGTCAAGCA
>gnl_Elagu_v2.0_p5_sc00021.V1.gene487
ATGGATACTAGCATAGATGGCCAACCATATTTCAGAGTTCGTAACAGCAATGTTCCTAGAGCCACAGCAAGCACTACACCATATGGATGCACCAGTGAGCAAAGTCACCTATTGCCCATAGCCAATGTGGGGCGAATCATGAAGCAAGCTCTACCACAGAATGCGAAGATATCCAAACGAGCAAAAGAAACAATCCAGGAATGTGCATCGGAGTTCATCAGCTTTGTTACTGAGGAAGCATCTGACCGATGCTGCAAGGATAACCGCAAGACTATCAATGGAGATGATATCTGTTGTGCTATGAAGACACATGGCCTTGATGAATATGCTGATGCCATGAAAATATATTTGTGTAGATATAGGGAGCATGAAGAGAAGGCAACCTCCATGAAGTGCAATAAGCCAGTTCAAATTGATGTCAACAATGAATTACCAATCTTTCAAAGCAGTCAAAGTAGAGACCAATTGCCTTCCAGGAGTCCTCAAAATGGTGCAAAGACAAGGAAATTTTTC
>gnl_Elagu_v2.0_p5_sc00021.V1.gene501
ATGGCTGATGGCATAGGGAGCAGCCCGGATTCAGAAGGTCAGCATAATAATTTCTACACAGCTCAGGGTGCATCTGCTGGCGCGGCATCAGGCGATGGAGGCCTCAAGGAGCAAGATCGACTGCTGCCCATCGCCAACGTGGGGAGGATCATGAAGCACATCCTTCCTCCCAACGCTAAGATCTCCAAGGAAGCCAAGGAGACGATGCAAGAGTGTGTGTCGGAGTTTATTAGCTTTGTCACTGGGGAGGCCTCTGATAAGTGCCACAAGGAGAAGCGCAAGACGGTGAACGGTGACGACATATGCTGGGCCCTCAGCACCCTGGGATTTGATGACTATGTTGAGCCGATGAGGAGGTATTTGCAGAAGTATCGGGAGATGGAAGGGGATAGAGCCGCTTCTGGAAGTCATAATAGTAGGGCGAACAGTGTGGATGCTAGAGATGAAGTAAGAGGTGAGCAGCAAAGATATCAATCATCTGGAGCTGGTCAATTAATGTTTAATGCCGTGGAGAGGAATAATGCTTCAACATCAAGGCGGCTT
>gnl_Elagu_v2.0_p5_sc00035.V1.gene28
ATGAAGGGAAGAAGGAACCACCACCTTAGCCCCGTCGGAAGCCCACCATCCGACACCGAGTCTGCTGCAGTCCCTCTCGGCGATGGCCCAGACTCCTCCCCAAAGGAGCAAGACCGCTTCCTCCCCATAGCCAACGTCAGCCGCATCATGAAACGGTCTATCCCTGCCAACGCCAAGATATCCAAGGAAGCGAAGGAGACGGTGCAGGAGTGCGTGTCGGAGTTCATCAGCTTCATCACCGGCGAGGCCTCCGACAAGTGCCAGAGAGAGAAGAGGAAGACCATCAATGGTGATGACCTTCTCTGGGCCATGACCACCCTAGGATTCGAGAACTACGTTGGGCCCCTCAAGGTCTACCTCAATAAGTATCGGGAGACCGAAGGCGAGAAGAATTCCATGGCAAGGCAAGGTGACCAGTCCGCAAATGAGGAAGGGAGCCACAACCCAAGTTCTTACCATGGTGCAAGTGGTGCTGGTGCAATGGCTAATAATAATACTCTTACTTCCAATGCTAGCCTTATGGGCTTTAATGGCACGTTTTACTTGGCTAGGCCACCTGTGGCTCCACAGGGCTTTGGAGGGGGAGGAGGAAGGATGGTGTTTGGAGATCATTCCAAGATTGGTGGTTTTGATATGGATAGGGACAATGGAGGTGGGGATGGAAATGATGGCAAAGCTTTTCCTATCCACATCCATGGTGTCCAGTGCGTGCCCTTCCACACCAATCTAGATCAGTTCTTCACCCCAATTAGTTGCCCTGGAGTTGGGAGCATCACTTTCCAAAGAACCAAACCCTCTTCCTCTTGTGATACAGTTCCCGGCCGCAACGGCTTTGAGGCCCTCGTAAGATTCTCGACGACTACCAACAAGCCGGTAGAAAAAAATTTGACGAAAATTATTTGCGATGGAAATGAGGGAGACGACCACGTTCGAGTTTCCAGCCTCCTCTTGAGGAGCCTTCCCCCAGAGGGTGTTGCAGAGGCTATATTTGATTTTGTTGATTTTGAGCACGATTACGTGCGA
>gnl_Elagu_v2.0_p5_sc00049.V1.gene129
ATGAAAGGAAGAAGGAACCACCACCTTAGCCCTGTAGGAAGCCCATCTTCCGACACCGAGTCTGGTGGTGCAATCGCTGTGGGTCATGGCCTCGACTCGTCCCCAAAGGAGCAAGACCGCTTCCTCCCCATCGCCAACGTGAGTCGCATCATGAAACGGTCTCTCCCCGCGAACGCCAAGATATCGAAGGAAGCTAAGGAGACGGTGCAGGAGTGCGTGTCGGAGTTCATCAGCTTCATCACAGGCGAGGCCTCCGACAAGTGCCAGAGGGAGAAGAGGAAGACCATCAATGGGGACGACCTCCTCTGGGCCATGACCACCCTCGGCTTTGAGAACTACATAGAGCCCCTCAAGGTCTACCTCAATAAGTACCGGGAGACTGAAGGCGAGAAGAATTCCATGGCAAGGCAGGGTGAGCAGTCCTCCATTGATGAGGGGCACCACAACCCAAGTTCTACTCATGGTGCAAGTGGTGTTGGTCCGATGGCTAATAGTAGTATTGTGACTTCCAATGCTAGCCTTATGGGATTTGCTGGTGGGTTTTACTCTGCCGGGCCACCTCATGTGGCTCCACAAGGCTTTGGAGGGGGAGGACGAAGGATGATGGGGTTTGGAGAGAACTCCAAGATGAATGATTTTGACATGGGTACGGTCAATGAAGGTGGGGATGGAAATGGTGGTAGAGTTTTGCCTAGCCAGCTTCATGGAGTTCAATGG
>gnl_Elagu_v2.0_p5_sc00070.V1.gene442
ATGGCTGATGGCATGGGGAGCAGCTCAGACTTGGAAGGTCATCAAAATAATAGCTACACAGCCCAGGGGGATCAAGAAGGCATCAAGGAGCAAGATCGGCTGCTGCCCATCGCCAACGTGGGGAGGATCATGAAGCAAATCCTTCCCCCCAACGCCAAGATCTCCAAGGAAGCTAAGGAGACGATGCAGGAGTGTGTGTCGGAGTTTATTAGCTTCGTCACCGGAGAGGCCTCGGATAAGTGCCACAAGGAGAAGCGCAAGACGGTGAACGGCGACGACATATGCTGGGCCCTCAGCACGTTGGGTTTCGATGACTACGTCGAGCCGATGAGGAGGTATTTGCAGAAGTATCGGGAGATGGAAGGGGATAGATCTGCTTCAGGAAGTCATGGTGGTAGGGTGAACAGTTCTGATTCTAGAGATGAAGAAAGAGGTGAGCAGCATGGAGATCCATCATCTGTAGCTGGTCAATTCATGTTTAATGCCATGGAGAGGAGCGATGCTTCGACATCAAGGCGATTT
>gnl_Elagu_v2.0_p5_sc00070.V1.gene445
ATGGCCTGGAAACTTCTTAAAGACGTTCCTAAGTCAGCCAGGCGCAAAGCCAACAGAGGGATGCCAACTTTACTGTATTTCTACAGTGTCAGCAGAACAACTTTCAGAGGACATTTGTTAGGCGTAGCTGCATCATGGCTTGTTCAAATTGTGATCGAAATTTACAGATGCTTCATCCGCAAGTCCAACAGTGGTAACGAAGAGGTTGATATCAAGGCGAAATTCGGACATTTTAGGAAAAAGGTGTATGGAACTTTGGTTAAATGTAGTGCATCATTAGTTTTTGCATCAATTGGTGCAGGGATTGGTGCCCTTTTTCATCCTTCAACTGGTCAATGGATTGAAGAACAACCAGGTGCACTGAAATCAGGTGCCCATCATTTAGGGAAAAGTTTGACTCTTGATGAGCTTCCTCCATTGCAACATTGTTACACTTGCCTGCGGCTTCGACATAGGTCTAGATCGCATGGTTCCTTAAACCCTGACATGGAGAACATGAACATCCCTGGACCCAAGAAGCCTGGGGGGCCAAGGCGCAACGTGTCTCTCTTTGATGAGTTTAGGATTTTCTCCTCTCTAAAAATGGATGGTAGTATAGATGGCCAACCATACTTGAGAGGCCATGACTGCAATGTTGCTAGAGCCAAAGCCGGTACTACATCATATGAATGCATCAATGGGCAAGATCACCTATTGCCCATAGCCAATGTGGGACGAATTATGAAGCAAGCTCTGCCAGACAATGCAAAGATATCCAAACGCGCAAAGGAAACAATGCAGGAATGCGCATCCGAGTTCATTAGCTTTGTCACCGGAGAAGCCTCTGAACAATGCCGCAAGGAGAAGCGCAAGACGATCAATGGGGATGATATTTGTTCCGCTATGAAGACACTTGGCCTTGATGAGTATGCTGATGCCATGAAAAGATATTTGTGTAGATACAGGGAGCATGCAGAGAAGGCCACCTCTATGAAGCGCAATAAGCCAGTTCAAATTAATGTCAGAAATGAATTACCAGTCTTTCGAAGCCATCAGTATAGAGACCGATCGCCATCCAAGCGTCATTGCAATGTTGCACAGGAAAGGAAATTTCTC
>gnl_Elagu_v2.0_p5_sc00087.V1.gene304
ATGGCCAGACCATTCGCCAGCGGAGTCAACTCGAGCCAGGCCGGTCCAGCAGGAGGAGTCGACGCCGACCAGTCCGGTCCAACCGCCGGGAACCCGGTCCTTCCCGGCAGCACCGCCCGGGCAACCGCCACCTCCTCCACTACCCAACCCCAAGTCGGCAACCTCCGGGAGCAAGACCGTTTCATGCCGATCGCCAACGTCATCCGCATCATGCGCAAGGTCCTGCCGCTGCACGCGAAGATCTCCGACGACGCCAAAGAGACGATCCAGGAGTGCGTGTCGGAGTTCATCAGCTTCATCACCGGCGAGGCCAACGAGCGCTGCCAGCGGGAGCATCGGAAGACCATCACCGCCGAAGACGTGATCTGGGCAATGGGAAAGTTGGGCTTCGATGACTACGTCGCCCCACTAAGCCGGTACCTTCAGCGCTACCGCGAGCTGGAAGGCGACCAACGTGCCGGCCTCCGCGGCGAACATTTCCCGATCATCAAGCAGCGCCGCCACCCCCAGATCAGCGACACTGGCCGCGCGACAGACGTTGGTGCCCAACCACTCTCAATGCGCTCGCCGCCGCCACAAGCGCCGCCTCCATCGAACCTCGTCATGCCCCCGATAGTGCCTCCTCCTCGCGTCAACCATCTCTTTGGCGAAGACCCGAGAGCAGGCTACTTCCTCGAGATGTATTGGGGTGGGGATGGTTCTGGGAGTAGCAACTCCGGGGCTCCACCAATGCCTGACTTCTTTCAG
>gnl_Elagu_v2.0_p5_sc00111.V1.gene23
ATGGCAGGAGGTGGTGATGCCAACCCAGTTTTCCCACGGCTACCAAGGATCAGCTCTGCATTCTTTGGTCAAACAACGTTTCCATGGCCTCACACGCGTAAAAAAAGTGCTGCTCATCGCTTAACAGCCAATCCGCTTCACGAGAACCGGCCACCTGCCCTCATGCAAACAAGCCAAAAGCCACGAGTCCTCGTGGCACAGGATACACGAGCGGCACTTCCAACGCCTCTCTTCTCTACCTTCCTAAAACTCTATTCCTTTGCTCTGACCGAACTGTTTTGGCTTGCAGGAACGGCCTGGCCATTCGCCGACGGGATCAACGCGAGCCAGACGGGTCCCGCCGGAGTCCTGCAGGCCGGTTCAGCCGCCGGGACCACGGTCAGTCCCGGCGGGGCCGCCACCGTCCCCGCAGCCCAGCCCCCGGTCAACCTCCGGGGACAGGAGCATTTCATGCCGATCGCCAACGTCATCCGTATCATGCGCATGATCCTCCCGATGCATGCAAAGATTTCCGACGACGCCAAAGTGACGATCCTGGAGTGCGTGTCGGAATACATCAGCTTCATCACCGGCGAGGCCAACCAGCGGTGCCAGCGGGAGCAGCGCAAGACCATCGCCGCCGAAGACGTGATCTGGGCCATGGGAAAGCTTGGCTTCGACGACTACGTCGGTCCCCTCAGACGGTACTTGCAGCGCTACCGTGAGATTGAGGGCGACCACCGCATCGGCCTCCAAGGCGGCGACCATTTTCCGATCGTCAAGCAACGCCGCCACCCCCAGAACACAGCCGCCCCATCGGTCTGTTCACAGCCGCCCCTGATGTGCTCATCGATGCCCCGGCTGCTACCTTCATCGAGCCTCATGATGCCACCAACTGCGCCACCCCTTCGCTTCAACCATCTCTGTGGCCAAGGCTCAGGTTCGGGCTACTTCCTCGGGATGTATGGGGGTGACGATGGTCCGGGGGCGAGCGACTCCCAGGCTCCGCCCATGGCTGACTTCTTTCCC
>gnl_Elagu_v2.0_p5_sc00113.V1.gene124
ATGGCGGATTCGGACAACGAGTCGGGAGGGCAGAACAACAGCAATGCGGCGGGGAACAGCGAGTTCTCGTCGCCCAGGGAGCAGGATCGCTTCCTGCCGATCGCGAACGTGAGCCGGATCATGAAGAAGGCCCTCCCGGCGAACGCCAAGATCTCCAAGGACGCCAAGGAGACGGTCCAGGAGTGCGTCTCCGAGTTCATCAGCTTCATCACCGGCGAGGCCTCCGACAAGTGCCAGCGGGAGAAGCGCAAGACCATCAACGGCGACGACCTCCTCTGGGCCATGACCACCCTCGGCTTCGAGGAGTACGTCGAACCCCTCAAGGTCTACCTCCACAAGTTCCGGGAGATGGAAGGCGAGAAGGGCAGCACCTCGTCGTCCCAATCCCAGCACAAGGAAGGAGGTAGCGGCGGCGCTATCGGTAACAGCGGCGGCGGCGGTGTCGGAATGTATGGTGGTGGTGGTGGTGGAGGGATGATGATGATGGGGCAGCAGATGTATGGCTCGCCGCCGTCGTATCACCATCAGATGCCATTGGGTGGGAAAGGCAGTATGGGGAGTGGTGGTGGTGGGAGTTCTACCTCTTCTTCAGCTGGGCTTGGAAGGCACGGCAGGGAATCCGGAACCACTGTCCATTTGGACTTCAGC
>gnl_Elagu_v2.0_p5_sc00121.V1.gene234
ATGGCGGAGGCGCCGGCGAGCCCCGGCTGGGGCGGCAGCCACGAGAGCGGTGGCGACCAGAGCCCCCGATCCAACGTCCGGGAGCAGGATCGCTTCCTCCCGGTAGCCAACATCAGCCGGATCATGAAGAAGGCGCTCCCCGCCAACGGCAAGATCGCCAAGGATGCCAAGGAGACCGTCCAGGAGTGCGTCTCCGAGTTCATCAGCTTCATCACCAGCGAGGCGAGCGATAAGTGCCAGAGGGAGAAGAGGAAGACGATCAATGGGGATGATCTGCTATGGGCGATGGCGACTCTAGGGTTCGAGGATTACGTCGATCCTCTGAAGCTTTATCTACAGAAGTATAGAGAGGGTGATAGTAAGTTATCTGCGAAGGGTGGAGATGGGTCAGTCAAGAAAGAAGGTGGGGGATTTCAAGGAGGAACTCAGGTGAGTACAAGCATGCAAGCGGAGTACAAGGCAAAGATATTGCTTAAGTCAGCTTATGTGGAAAGACTAATTGATTGCGGGCCCCCACATTTTCATGAACCAAAGGGTATTGAGCCAGCATCTGTCTCGAGGCCCAGCATGGCTCCCACTCTGGGTGGTGAGTACAGGGAATCCTCGGTTCGTATGGTGGACAAA
>gnl_Elagu_v2.0_p5_sc00126.V1.gene54
ATGGCGGAGTCCGGGGCTCCGGGAACGCCGGAAAGCGGGCACTCCGGCGACCACGGCGGGCCGTCGGGCGGAGCGAAGGAGCAGGATCGGTTCCTCCCGATCGCGAATATTGGGAGGATCATGAGGAAGGCGATACCGGAGAATGGCAAGATCGCTAAGGACGCCAAGGAGTCCGTCCAGGAGTGCGTCTCCGAGTTCATCAGCTTCGTCACTAGCGAGGCGAGTGATAAGTGTCAGAGGGAGAAGAGGAAGACGATCAATGGGGATGATCTGCTATGGGCGATGGGGACGCTGGGCTTCGAGGATTACGTGGAGCCACTCAAACTCTACCTGCAGCTCTATAGAGAGGGGGATAGCAAGGGTTCCCGTTCTGCAGATCAATCTGGAAAGAAAGATGGTGCAATTAACGGGGATCTGGGGGCTTCGGGCGTCGATGGTGGCGAGGCAAAGGGTGTCGGTTGGGGAGTTGAAGCAGGCGGCAATCTTGCGGTGGCCATCGTGGACAAGGCGGGCAAGGAGGTGGGGGGCATGGTGGAGAGGATAAAGAGGGTAGTGGCGGTGGCGACGTCGGGGTTGGGGAAGGCAAGGTCAGAGTGGACACTGGCGAGGATGGTGTCC
>gnl_Elagu_v2.0_p5_sc00309.V1.gene49
ATGCCGGATTCGGATAACGAATCAGGGGGTCAGAACAACAGCCATAATAATAATGTGGGGGAGTACTCGTCGTCGCGGGAGCAGGACCGCTTCCTGCCGATCGCCAACGTGAGCCGGATCATGAAGAAGGCGCTGCCGGCGAACGCCAAGATCTCCAAGGACGCCAAGGAGACGGTGCAGGAGTGCGTCTCCGAGTTCATCAGCTTCATCACCGGCGAGGCCGCCGACAAGTGCCAGCGCGAGAAGCGCAAGACCATCAACGGCGACGACCTCCTCTGGGCCATGACCACCCTCGGCTTCGAGGACTACGTCGACCCTCTCAAGGTCTACCTCCACCGGTTCCGCGAGATGGAGGGCGACAAGTGCAGCGCCGGCGCCTCCGCCTCCTCCCAGCCTCAGCACAAAGACGGCGGCGATGGTCGGGGAGGCGGCGGCGGCGGCGCTCCGAGCATGGGGAACAATGTGGTTGGTCTCGGTGGAGGTGGTGGTGGCGCTGGTGGGATGATGATGATGATGGGGCAGCAGATGTATGCGACGCCGCCATCCTATCACCATCACATGTCTACTATGAGTGGGAAGAGCAGCATGGGTGGTGGTTCTTCTGCTTCTTCTTCTTCCCCAGGGTTTGGAAGGCAAGGGAGGGTGGCCATACAACTACAGAGTGGAAAAGAAATTGGAACCTCCACAAAGATAATTGACCTGAGCACCAGTGAGTGGGAAAAGATAACTGAGTGCTCATTTCCACTAGAAACAGTAGATACTATTGGTCAGCATTTGGGCCAGTTCCTTCTAGAGCATCACCGTATACAAGCAAAGAAGAATTGTCCCAACATTGGCATTCCAGAAAGCTCCTTAACA
>gnl_Elagu_v2.0_p5_sc01450.V1.gene15
ATGGCGGAAGCGCCGGCGAGCCCCGGTGGCGGCGGAGGCAGCCACGAGAGCGGCGGCGAGCAGAGCCCCCGATCCAACGTCCGTGAGCAGGATCGCTTCCTTCCCATCGCCAACATCAGCCGCATCATGAAGAAGGCCCTCCCCGCCAACGGCAAGATCGCCAAGGACGCCAAGGAGACCGTCCAGGAGTGCGTCTCCGAGTTCATCAGCTTCATCACCAGCGAGGCAAGCGATAAATGCCAGAGGGAGAAGAGGAAAACGATCAATGGTGATGATTTGCTCTGGGCGATGGCGACGTTGGGTTTCGAGGATTACATCGAGCCGCTGAAATTGTACCTACAGAAATATCGAGAGGGCGATAGTAAGGTATCTGCAAAAAGTGGGGACAACTCTGCTAGGAAAGATGCAGTAGGTCCTCAAGGTGGAACTCAACCCGGTCCAAGTACCCAAGGGGAAAAGATGACATATTCTGACAATGGCTCT
>gnl_Elagu_v2.0_p5_sc11594.V1.gene1
ATGGCGGAGGCACCGGCGAGCCCCGGCGGCGGTGGCGGAAGCCACGAGAGCGGTGGCGAGCAGAGCCCCCGACCCACCGTCCGCGAGCAGGATCGCTTCCTCCCCATCGCCAACATCAGCCGCATCATGAAGAAGGCCCTCCCCGCCAACACTAAAGATCGCCAAGGACGCCAAGGAGACCGTCCAGGAGTGCGTCTCCGAGTTCATCGGTTTCATTACCAGCGAAGCGATAAGTGCCAGAGGGAGAAGAGGAAGACGATAAATGGAGATGATTTGCTCTGGGCGATGGCGACGTTGGGATTCGAAGATTACATCGAGCCGCTGAAGTTGTACCTACAGAAATACAGAGAGGTATTTCTT
>gnl_Eucgr_v2.0_Eucgr.E03857.1
ATGGCAGTTGCTGACGGAAACCATGCTGCCCCCAACAACAATGGCAACCACCATTTGAATGCGGATGAGAACAACGAGTGCACCGTGAGGGAGCAGGACCGGTTCATGCCCATCGCGAACGTGATCAGGATCATGCGCAAGATCCTCCCCCCGCATGCCAAGATCTCGGACGACGCGAAGGAGACAATCCAGGAGTGTGTCTCCGAGTACATCAGCTTCATCACCGGCGAGGCCAATGACCGGTGCCAGCGCGAGCAGCGGAAGACCATCACAGCTGAGGACGTCCTCTGGGCCATGAGCAAGCTTGGATTCGATGACTACATTGAGCCCCTGACCATCTACCTCCACCGCTACCGCGAGATAGAAGGTGACCGCGGGTCCCTGAGGAGCGAGCCCTTCATGAAGAGGGTGGTCGACTACAGCAACTTGGGCGTTCCCCCCACTGCTTTCGCTCGGGGATTCCCGATGGCAGGCCCGGCTGGCCCCCACCATGCTTACTTTGGAGCTCCGCCGATGGGTGGGTACTACAAAGATGGTAACACTAGCCATGAGGGCTCTTCAAATGGGGCTATTGGAAATGGTGAGGCTCATGGCCAGTTCGAA
>gnl_Eucgr_v2.0_Eucgr.H04502.1
ATGGTTGATGAGCAAGAGAAGTTGCTTCCAATCGCAAACGTGGGTCGGATCATGAAGCTAATCCTTCCACCAAGTGCAAAGATCTCCAAGGAAGCCAAACAAACCATCCAAGAGTGTGCCAGTGAGTTCATAAGCTTTGTGACAGGTGAGGCGTCCGACAAGTGTCACAAGGAGAACCGCAAGACCGTGAATGGGGACGACATCTGTTGGGCTCTGAGTTCTTTAGGGTTTGATGACTATGCTGAGGCAATTGTTAGGTACTTGCACAAGTACAGGGAGCATGAAAGTGAGAGAGCCAACTGTAAGCAGCAAACTAGTAAAGCCAGAAATGTTACTGGTCGGCATGATCATGAAGATAAAGTAGAAGGTGAGGACGACGACGACGACGATGATGAAGGATCGTGCCACACAGATAGTCAAAGAGGAAAGGGTATTACTTCAACTTGTCACAGGCATCCTGCTCCGTTAGAGTTCAGAATCATTGACAGGAATGAGACCTCTCCATCT
>gnl_Eucgr_v2.0_Eucgr.H03892.1
ATGGATGAGAGCAATAACAACCCTGGGGTGGCTGATAATGCCCTGGGCGACGACGGGCAGTTCAAGGAGCAAGACCGGCTGCTTCCGATAGCGAATGTTGGGCGGATCATGAAGCAGAACTTGCCGCCGAATGCCAAGATCTCCAAGGAGGCCAAGGAGACGATGCAGGAGTGCATGTCGGAGTTCATCAGCTTCGTCACAAGCGAGGCGTCCGATAAGTGCCGGAAGGAGAGGAGGAAGACTGTGAATGGAGACGACATCTGCTGGGCGATGCAAGCCCTAGGCTTCGACGACTATGCGAGTGCTTTGAGGAGGTACCTGCATAGATATAGGGAAATAGAAGGGGAAAGAGTGAATCAAGAGAAGGCTGCAAGCGGCGGTAGTGAAGGATTAGCAACAGATCATTATCGCTGGCACGAGCAATCCTCGCATGCGATTATTGGTCATCAGCATCCTAGCAATAGTCGAGCGGAAGAAGCTTCAACCTCGCTCTTGAGTTTCGACGCATCAGATCAGAGGAGGAAGAGTGGTTCTTCTTCAAGGCCCTAT
>gnl_Eucgr_v2.0_Eucgr.H01189.1
ATGGTGGACAAGTCGGGCTCAAACTCAGATAGAGAAGGCGACAACAAGTACAACTTCTCAGGAGGAGCAGCAACAAGTGCTTCAAATGAAGAAGCAAGCTCTTTAAGAGAGCAAGATCGTCTCCTCCCAATTGCCAATGTGGGGAGGATCATGAAGCATATTCTCCCCCCGAACGCCAAGATCTCGAAGGAGGCGAAGGAGACGATGCAGGAGTGCGTTTCTGAGTTCATCAGCTTCGTCACCGGTGAGGCCTCGGACAAGTGCCACAAGGAGAAGCGCAAGACCGTGAACGGCGATGACATCGTCTGGGCACTTGGGTCCCTAGGGTTTGATGACTATGCCGAGCCGCTCAAGCGGTACTTAAATCGGTATCGGGAGGTCGAAGGGGAGAGGGCCAGCCAAAACAAGGTCACAGGCGGCGAATCAAGAAACGAGAAGAACTTGTACGGGGATGAGTCGCCGGAGAAGCAGCTGGGCGCTGCCTCTTCGTCGCCTCTGAAGTTCTTCGATGTGGCCGACAGGAGTACCAATGGCTCTTTCTCTAAGAGGTAT
>gnl_Eucgr_v2.0_Eucgr.A01179.1
ATGGCGGAGGCTCCGGCGAGTCCCGGCGGCGGCGGCAGCCACGACAGCGGCGAGCACAGCCCCCGGTCCGGCGGCCCCGTCCGCGAGCAGGACAGGTACCTCCCCATCGCCAACATCAGCCGCATCATGAAGAAGGCCCTCCCCGCCAACGGCAAGATCGCCAAGGACGCCAAGGAGACCGTGCAGGAGTGCGTCTCCGAGTTCATCAGCTTCATCACCAGCGAGGCGAGCGACAAGTGCCAGAGGGAGAAGAGGAAGACGATCAACGGCGACGACTTGCTCTGGGCCATGGCGACCTTAGGGTTTGAGGATTACCTCGATCCGCTTAAGATTTACCTGGCCAGATACAGGGAGATGGAGGGGGATACCAAGGGGTCAGCTAAAGTGGGGGAAGCATCTACTAAAAGAGATGGCGCCGCAGTTCAGTCAGTTCCTAATGCACAGATTGCTCATCAAGGTTCTTTCTCTCACGGCACCAACTATTCGCATTCTCAAGTTCACCATCCTGCGCTTCCGATGCATGGCTCAGAA
>gnl_Eucgr_v2.0_Eucgr.L00153.1
ATGGCGGATTCGGACAACGACTCGGGGGGCCACAACAACGCGAACAGCGAGTCGGCGGCGGCGCTCGCCCGCGAGCAGGACCGGTTCCTCCCGATCGCGAACGTCAGCCGGATCATGAAGAAGGCGCTTCCCGCCAACGCCAAGATATCCAAGGAGGCCAAGGAGACCGTGCAGGAGTGCGTGTCGGAGTTCATAAGCTTCATAACGGGGGAGGCGTCGGACAAGTGCCAGCGGGAGAAGCGGAAGACGATCAACGGGGACGATCTGCTCTGGGCCATGACCACGCTGGGGTTCGAGGAGTACGTGGAGCCCCTGAAGGTGTACCTGCAGAAGTTCCGGGAGATCGAGGGCGAGAAGACGGCGGCCATGGGGAAGCCCGGGGAGAGATCGGACGGCGGGGACGGCAGCAGCAGCATCGGCGGCGGCGGCGGGGGCGTCGTGAACAGCGGCGGGGGCTCCGCGGGGGGGTATGGGGTCGGGGGAGGTGGGGGGATGTACGGGGGGATGATGATGATGGGGCATCATGTGCATCATGCGCATCACCAGAGTCACCATCACATGTATGGATCCGGTAGTGGAGGGTCATCTGGTGGGAGACCAAGTAAAAATGGCGATGGTGATGATGATGCTGATGCCAAGCTTTTTCGTTTTAGTTTGCCTTTG
>gnl_Eucgr_v2.0_Eucgr.F02051.1
CGGATAATCTCGCCGGCGTTCGTCTCCGACGGAGACGTCGATCAGCCTCGGGTTCCGAGCTGTGCGCCTTCCGCTCGCCGTGATCGAGTCTACTTCGAGTCCTGCGAAGGCGTTCGCCGTCTGACTATCGACGAAGAAGAATGCTGTTCCTCTATAGCAGCTCAGGCGGTCATCCGAATTCCGCAAACTGAATTTCACCATCGAAGGCTTGATTGCTCGTGCAAGCGTTATCTCTGCCAATCGGTCGGCCGCTTCGGTCGGTGGCTTTTCGGCGGCCGGCGAACGGCAGTCTCCGGTGGAGCTCGCGCGGTAATCGGAACCGGCGTCATGGTGGATTCGGACAACGAGTCGCCGCCGGGGGGAGGCCATGGATCGGGAGGGAACGGGGGCGGGGGCGAACTCTGGTCGCCGCGGGAGCAGGACAGGTTCCTCCCCATCGCGAACGTGAGCAGGATCATGAAGAAGGCGCTGCCGGCGAACGCGAAGATCTCCAAGGACGCGAAGGAGACGGTGCAGGAGTGCGTGTCGGAGTTCATAAGCTTCGTGACGGGGGAGGCGTCGGACAAGTGCCAGAGGGAGAAGCGGAAGACGATCAACGGCGACGACCTACTGTGGGCGATGACCACGCTGGGGTTCGAGGAGTACGTGGAGCCGCTCAAGGTGTATCTGCAGAGGTTCAGGGAGTTGGAAGGCGAGAAGACGGCGGGGGTGCGAGAGAAGGACGGCGGAGCCTACGACAGTGAGAGTAGCGGCGGCGGCGGCGGCGGCGGCGGCGGAGCGTACGGGATGATGCCCGTGGGCCAGGGTCAGCACCAGGGACACGTGTACGGCTATGGTGGGTTTCATCAGATTGGCGAGAGAGGAGGGGGAGTTGGTGGGGGGCTTAGTGGAGTTGGTCCTGGATCTATTTTAAATAGACCTAAG
>gnl_Eucgr_v2.0_Eucgr.B01293.1
ATGGTGGATAACATTGGTGCCAACGATGGAAGCATCAAGGAGCAAGACAGGCTACTCCCAATAGCCAACGTGGGGCGGATCATGAAGCAAATCGTCCCTCCCAACGCAAAAATCTCAAAGGAAGCGAAAGAAACGATGCAAGACTGTGTCTCAGAGTTCATCGGCTTCGTGACCAGTGAAGCGTCTGAGAAGTGCCGGAGGGAGAGGAGGAAGACCGTGAATGGCGATGATATTTGCTGCGCTATGGAGACACTGGGTTTCGACGATTATGCTGGTATGCTAAGAAGGTATTTGCATAGATATAGGGAATTAGAAGGAGAAAAGGCTAATCAAGACAAGGCGATGAACAACACTGAAAAG
>gnl_Eucgr_v2.0_Eucgr.B01940.1
ATGGTTGATGAGCAAGAGAGATTACTACCAATCGCAAACGTGGGCCGTATAATGAAGGAAATACTGCCGCCGAGCGCCAAGATCTCCAAGGAAGCCAAGCAGACAATCCAAGAATGCGCGACAGAGTTCATAGGCTTCGTGACGGGTGAGGCGTCAGACAGGTGTCACAAGGAGAATCGCAAGACGGTGAACGGCGACGACATCTGTTGGGCTCTGAGCAATCTAGGGTTTGACAACTACGCTGAGGCAATGGCCAGGTACTTGCACAAATATAGGGAGTATGAAAGAGAGAAAAATAGAAGCAACAGCAGCAACAACAATCAAACCCTAGCTACTTCAAGTGGAGATAATAAGGATGATGGAGAGCTACACTTAAGAATTGAAGAGCAGCAAGTAAGGCAAGTTGAAACCCACCAAAGTCTTGCTCCTTTAGAGTTTCAATTCATTGACAAGGGCCAGAGTTCCACATCTGAGCCAGCT
>gnl_Eucgr_v2.0_Eucgr.B01300.1
ATGGAAGATAACATCGGTTCTGACGAAGGAAGCATCAAGGAGCAAGACAGGTTGCTTCCAATAGCCAACGTGGGGCGGATCATGAAGCAAGTCCTGCCTCCCAACGCAAAAATCTCAAAGCAAACGAAAGAAACGATGCAAGAATGTGTCTCAGAGTTCATCGGCTTCGTGACCAGCGAAGCATCGGAGAAGTGCCGGAAGGAGAGGAGGAAGACCGTGAACGGTGATGATATTTGCTGCGCTATGGAGACAATGGGTTTCGATGATTATGCTGGTCTGCTAAGAAGGTATTTGCATATATATAGAGGATTAGAAGGGGAAAAGGCTAATCAAGTCAAGGCGATGAACAACACTCAACAG
>gnl_Eucgr_v2.0_Eucgr.B01299.1
ATGAAGCAAGTCCTGCCTCCCAACGCAAAAATCTCCAAGCAAACGAAAGAAACGATGCAAGAATGTGTCTCAGAGTTCATCGGCTTCGTGACCAGCGAAGCATCGGAGAAGTGCCGGAAGGAGAGGAGGAAGACCGTGAACGGTGATGATATTTGCTGCGCTATGGAGACGATGGGTTTCGATGATTATGCTGGTCTGCTAAGAAGGTATTTGCATATATATAGAGGATTAGAAGGGGAAAAGGCTAATCAAGTCAAGGCGATGAATAACACTCAACAG
>gnl_Eucgr_v2.0_Eucgr.B01303.1
ATGGAAGATAACATCGGTTCTAACGATGGAAGCATCAAGGAGCAAGACAGGTTGCTCCCAATAGCCAACGTGGGGCGGATCATGAAGCAAATCCTCCCTCCCAATGCGAAAATCTCGAAGGAAGCGAAAGAAACGATGCAAGAATGTGTCTCAGAGTTCATCGGCTTCGTGACTGGCGAAGCGTCCGAGAAGTGCCGGAAGGAGAGGAGGAAGACCGTGAACGGTGATGATATTTGCTGGGCTATGGAGACTCTGGGTTTCGACAATTATGCCGGTCCATTAAGGAGGTATTTGCATAGATATAGGGACTTAGAAGGAGATAAAGCTAATCAAGACAGGCAG
>gnl_Eucgr_v2.0_Eucgr.I00185.1
ATGGAAGAAGAGATTGAGAGCCATCATGGAAATGTGCCAAATGTGGTGCCCAGAAGAAGAAGCTCCAGCCCGGAGAGCCCTTGCTCAAAGACCGACCACCATCACCACCACCACAGCAACAAAGAACAGGACAGGTTCTTGCCAATTGCTAACGTTGGGAGGATCATGAAGAAGGTGCTTCCTGGGAATGGCAAGATCTCCAAGGACGCGAAAGAGACGGTCCAGGAATGTGTGTCGGAGTTCATCAGCTTCGTCACTGGGGAGGCATCAGACAAGTGCCAGAGGGAGAAGAGGAAGACCATCAATGGGGACGACATCATCTGGGCGGTCACCACTCTAGGGTTTGAGGATTATGTCGTCCCCCTCAAGACATACCTCAACAAGTACAGAGAGATTGAAGGTGAGAAGCTGAATGTCCCCAAACAGCAACAGAGATCATGCTCTTCATCGGATCAACAGCAACCACAACAGCAACATGGGATGCATCAGCAACCATTCGATCATCAGATTCATGATCACAGCACCAACATGGGGTTCACCAATAACGATAACGACAGTAGTAACGGTTTTTGTTCTTCAGCAAGCATTCTGTCTCAGCCTCGCCCTTTCGGGGGCACTGATCATCAGCCATTGATCTCCTTGCCTTACTCTCCCAGTTCCATTCAAAAGCAATTACAGCACCAAGACCAAGTTGATTCGCTGGGGCAGTGG
>gnl_Eucgr_v2.0_Eucgr.G02796.1
ATGGCGGAAGCACCGGCGAGTCCGATGGGCGGTGGGAGCCACGAGAGCGGCGGCGAGCAGAGCCCGCAGTCGGGCGGCGTGAGGGAGCAGGATAGGTACCTGCCGATCGCGAACATCAGCCGCATCATGAAGAAGGCGCTGCCGGCCAATGGGAAGATCGCCAAGGACGCCAAGGACACTGTCCAGGAGTGCGTCTCCGAGTTTATCAGCTTCATAACCAGCGAGGCAAGTGACAAATGCCAAAAGGAGAAGAGAAAGACAATTAATGGTGATGACTTGTTATGGGCGATGGCAACCTTGGGGTTTGAAGAGTATATTGAGCCACTCAAGGTTTACCTGGCTAGGTATAGAGAGGTAAGGCGACACCAAAGGTTCTGCAAGGGGTGGAGATGGTTCAGCTCGAAAGGATGTTTCAGGAGGTCAGCCTGGTCAGAATGTCCAGTATGTTCAGCAGGCTTCATTGAATCAGCCTGTGGGCTATATGAATCCACAGTTTGGTCAACAGGGCTCAGTAAATTACGTCAATGCGCATCAATGAATCACATTAGTTCTTTTTCAGACATAGATGCAGCATATGCAAGCTATTACGGTGGGAGG
>gnl_Manes_v6.1_Manes.08G002900.1
ATGGCGGCGGAGGCACCACCGATGAGTCCAGGCCGAGGTAGCCACGAGACTGGTGAGCAGAGCCCCCGCTCCAACTCCAACTCTAATGTCCGTGAACAAGATAGGTATCTTCCGATTGCTAATATTAGCCGGATCATGAAGAAGGCTATTCCTGCTAATGGAAAGATCGCCAAAGATGCCAAGGAGACTGTTCAGGAATGTGTCTCTGAGTTCATCAGCTTCATCACTAGCGAGGCGAGTGACAAGTGCCAAAGAGAGAAGAGAAAGACGCTCAACGGTGATGATTTACTGTGGGCCATGGGGACGTTAGGGTTTGAGGATTACATTGATCCGCTTAAGGTTTACCTGTCTCGATACAGAGAGATGGAGGTTGACGCCAAGGGTTCGGTAAAAGGTGGCGAAACGTCTGTTAAGAAAGATTTTCAATCGAGTTCAAATGTCCAGATTTCTCATCAAGGATCTTTCTCACAAGGAGTTGTCTATGCAAATTCTCAATTGCAGGTCCAGCATATGATGGTTCCAATGCAAGGCGCCGAG
>gnl_Manes_v6.1_Manes.08G119800.1
ATGGTAGATGAACAAGATCGATTGTTGCCAGTTGCGAATGTGGGTAGGATCATGAAGCAAATCTTGCCACCAACAGCCAAGATTTCAAAAGAAGCAAAACAAACAATGCAAGAATGTGCGACAGAATTTATAAGTTTTGTAACTGGTGAGGCATCTGACAAGTGTCACAAGGAGAATCGCAAGACAATTAATGGAGATGACATCTGTTGGTCTCTGAGTTCTCTAGGGTTTGATAACTACGCTGAGGCTATAGTAAGGTATTTACATAAATATAGAGAAGCTGAAAGAGAGAGAGCTAATCAAAACAAAGCTACTTCAACTGCCAATACTCAAGACAAAGTTGAAGAAGACTTAAACTTTACAAGTACCCAACACGAGATTCAAACTGAGATTACTCCTGCTCCATTAATGAAGTTCAGAGTACTTGAGAAGGGTAACAGCAGCTCTCCCAAAAAGCCATCG
>gnl_Manes_v6.1_Manes.08G068800.1
ATGAACATGAGGCTGGAAGAGATGAATCATGGAAATAGCAACAACACTACTACTAATCACTCCACGGCAGATGACAATGAATGCACAGTGAGGGAGCAAGACAGATTCATGCCAATCGCAAATGTTATCAGGATCATGCGCAAGATACTTCCTTCACATGCCAAAATCTCCGATGATGCCAAGGAAACCATCCAAGAGTGTGTTTCCGAGTACATCAGCTTCATCACTAGCGAAGCCAATGAACGCTGCCAACGCGAGCAGCGCAAGACCATTACTGCTGAAGATGTTCTTTATGCTATGAGCAAGCTAGGCTTTGATGATTACATTGAACCCTTGACTGTGTATCTCCATCGTTACCGTGAACTCGAGGGTGACCGTGCCTCGATAAGAGGCGAGCCATTGGTGAAGAGGAGTGTTGAATATGGTAACTTGGGGGTTCCAGCTGGTGCCTTTGCACCAGCATTTCACATGGGTCACCATGGATTCTTTGGCACGGCTGCCATGGGAGGATATATGAGGGATCCTTCCAATGCTAGTTCCTCCCAAAATGCACTGGCTAATGGTGAAGCATTTCCCCAGAATAAA
>gnl_Manes_v6.1_Manes.05G065300.1
ATGGTTGATAACATAGGCAATAATTCAGAAAGATCATGCCAAAAGTATAGCTTTGCAGGAGCCAGTAGTGAAGATGGCATCATAAAGGAGCAAGATAGATTGCTTCCAATAGCTAATGTCGGGAGGATCATGAAGCAGATTCTACCTCCGAGTGCGAAAATCTCCAAGGAAGCTAAAGAAACCATGCAAGAATGCGTATCAGAGTTCATAAGTTTCGTCACTGGTGAAGCATCTGATAAATGTCACAAAGAAAAGCGCAAGACAGTAAATGGAGATGATATTTGTTGGGCTCTAGCAACTCTAGGGTTTGATGATTATGCTGAGCCACTCAAGAGGTATTTGCATAGATACAGGGAGCAGGAAGGAGAGAGAGGCAGCCATAGAGCAAGCAACAATATTGAAGAAAAAGACGATTATAGAGGTGATCAGTCGATGAAATCTATTGCTTCATTGAATTTTCCAGTGAATTCCAGGCGATTTTCT
>gnl_Manes_v6.1_Manes.13G077500.1
ATGGAGGAAGAGGAGGAAGAAGGGGCGGAATGCGTCTCTGAGTTCATAAGCTTCATCACCGGTGAAGCTTCCGATAAGTGCCAAAAGGAGAAGAGGAAGACCATAAATGGCGATGATCTTTTGTGGGCTATGACCACACTGGGTTTTGAGAATTATGTTGGACCCTTGAAGGTTTATCTTAACAAGTATAGAGAAACTGAAGGAGAGAAAAATTCCATGGCTAGACAAGAAGATCACCAGTCTCCTCCTCCAGCAGCCGCCGCTGGTGCTGGTGGTAATTCCAGCGACAACCATGGTAATGAAATGAACAAAGTAAATGGCTATGTATCAACAGAGGTGGATTTTCAAGGATTCAACAGTGGATTCTATTCGCTTGGGGCACAAGTAAGTCGAAAATCGAGCTATGGAGAGAACTCAAGGTTCGTTGGCTATGGAGATCATCTGGTGGATGCCGCAGCTTCTTTCAATATGAACAGGAAACGTGAAAATGGAGATGCTAATAACAATAGACCTATGGCTGCTCATATTCATCATGGGGTTGAATGG
>gnl_Manes_v6.1_Manes.09G080600.1
ATGGCGGCGGAGGCACCACCGGCGAGCCCAGGCGGAGGCAGCCACGAGAGTGGTGAGCACAGTCCTCGCTCCAACTCCAATTCTAATGTCCGTGAACAAGATAGGTATCTTCCAATCGCCAATATTAGCCGGATCATGAAGAAGGCTCTTCCTGCCAATGGTAAGATCGCCAAGGATGCCAAGGAAACCGTTCAGGAATGTGTGTCTGAGTTCATTAGCTTCATCACCAGCGAGGCGAGTGATAAGTGCCAGAGAGAGAAGAGGAAGACGATTAACGGTGATGATTTGTTGTGGGCCATGGCAACGTTAGGGTTTGAGGATTACATCGATCCGCTTAAGATATACTTGACTCGATACAGAGAGATGGAGGGTGACACCAAGGGATCGGCAAAGGGTGGAGAAACGTCTGTTAAAAGAGATGTTCAACCCAGTTCAAATGTCCAGATTTCTCATCAAGGGTCTTTTTCACAAGGTGTCAATTATACAAATTCTCAAGTCCAGCACATGATGGTTCCTATGCAAGGCACCGAG
>gnl_Manes_v6.1_Manes.09G168700.1
ATGGTAGATGAACAAGATCGACTGTTGCCAATTGCCAATGTGGGAAGGATTATGAAGCAAATCCTACCACCAACTGCCAAGATTTCCAAAGAAGCAAAAGAAACAATGCAAGAATGTGCCACGGAATTTATAAGTTTTGTAACTGGTGAGGCTTCAGACAAGTGTCACAAGGAGAATCGCAAGACATTGAATGGAGATGACATCTGTTGGGCTCTTAGCTCTCTAGGGTTTGATAACTATTCTCAGGCTATAGTCAGATATTTACATAAATATAGAGAGGCTGAAAGAGAGAGATCAGCTAACCAAAACAAAGCTACTGCTTCCACTCAAGAAAAAGATGAACAAGAGCTGCAAACTGAGACTCCTACACCAATGGAGTTTAGGGTTCTTGAGAAAGGTAACAGCAGTAGCTCTTTCAGATAT
>gnl_Manes_v6.1_Manes.12G066300.1
ATGGCGGATTCGGACAATGAATCAGGAGGGCACAACAACGCCCACAGCGAGTTGTCGGCTCGCGAACAGGACAGGTTCTTGCCCATCGCTAACGTTAGCAGAATAATGAAGAAAGCTCTGCCGGCCAACGCGAAGATCTCAAAAGATGCCAAGGAGACGGTGCAGGAGTGTGTGTCTGAATTCATCAGCTTTATTACAGGAGAAGCTTCCGACAAGTGCCAGCGCGAAAAGCGGAAGACGATCAACGGCGACGATCTGCTTTGGGCGATGACCACGCTAGGGTTTGAGGAGTACGTGGAGCCCTTGAAGATTTACTTACAGAAGTATAGAGAGATGGAAGGAGAGAAGAGCTCCCTGGGTAGGCAAGGAGAAAAAGATGGTGCTGGTGGGTCCGGTGGAGGTGGTGCTGCTGCTAGTGGAGGTGGGTCGGGTGGAGGGGTGAGTTCAGGCGGTGTTGGTGGAGCAGGAGGAGGGTTTAACGGTGGTGGACAAGGGATGTATGGAGGGATGATGATGATGGGACACCATCAAGGACACATGTACGGCAGCGGTGGGTATCATCATCAGATGGGTGTCGGAAAAGGTGGCTCCGGCAACTCAAGG
>gnl_Manes_v6.1_Manes.12G157600.1
ATGGAAGATGAGAGCCATGGAAGTTGTCCAAATGTCCCCAGTAGAGGAAGCCCAGAAAGTCCGTGTTTAAAGAGCACGAGTACCAACAACAACAATAACAACAACAAAGAGCAAGATCGATTCCTTCCTATAGCAAACGTGGGAAGAATAATGAAGAAAGTGATTCCAGGAAATGGGAAGATCTCAAAAGATGCAAAAGAAACAGTTCAAGAATGTGTTTCTGAATTCATCAGCTTTGTCACAGGAGAAGCTTCTGATAAATGTCAAAGAGAGAAGAGAAAGACCATTAATGGAGATGATATCATCTGGGCTATTACAACTCTGGGCTTTGAAGATTATGTTGCTCCACTTAAGTTATATCTCAGCAGATACAGAGACATTGAAGGAGAGAAGCTTAATATTCCTAAGCAACAAAGAACAACAGATCAAAGGTTGCAACAAACTCCACAAGAACAAGATCAAAGTTTACCATCTTTCAACTCTGTATATTCCTCAACTACATCTCTTATCTCTCAACCATCATTTGTGCCTGCTGATCAATCATTTTCCTTAAACTTCTCCCCTAATTCCATTCAAAAACAACTACAACAGCATGATCAAATTGATTCAGTTGGCCATTGG
>gnl_Manes_v6.1_Manes.15G060400.1
ATGGCGGATTCGGACAACGACTCTGGAGGACCTCATAACCCATCAACCACCTCCAACACTAACGACCTTTCTTCCCCAAGAGAACAAGATCGTTTCTTGCCTATAGCCAACGTTAGCAGGATCATGAAAAAGGCACTCCCTGCAAATGCTAAAATCTCCAAAGACGCTAAAGAGACAGTTCAGGAATGCGTCTCTGAGTTCATAAGCTTCATTACTGGTGAAGCTTCGGATAAGTGCCAGAGAGAGAAGAGGAAGACCATCAACGGCGATGATCTCCTCTGGGCTATGACCACTTTGGGCTTTGAAGAGTATGTCGAACCTTTGAAGGTTTACTTGCAGAGGTTTAGAGAAACGGAAGGAGAGAAAACTGCTGTTGCGCGTGATAAGGACGCTCCTGGTAATGGCGGTGGGTTTGCTGTCGAGGGCTATGCTGGTGGGTACCATAGCCACGTGTACGGGTCCGGTGGTGGGTTTTATAATCAGATGGGCGGAGTTGGCTTGGGGAAAGGTAGTGGGCCGAGCTATAGTGGTTCTAGGCCTAAT
>gnl_Manes_v6.1_Manes.15G013700.1
ATGGATGATAATACTGGTGCTGCTAGTGCTTCCACTGAAGATGGTGGCGTCAAGGAGCAAGAACGGTTGTTGCCGATAGCCAACGTTGGTCGTATCATGAAGAAAATTTTGCCTCCTAATGCAAAAATCTCCAAGGAAGCAAAGGAAACGATGCAGGAATGCGTTTCGGAGTTCATTAGCTTTGTGACCAGTGAAGCGTCGGAGAAGTGTAAAAAGGAAAGGCGGAAGACTGTGAATGGAGATGATGTTTGCTGGGCTATGGGAGCTTTAGGTTTTGATGAATATGCAGGGCCTCTAACAGGGTATTTGCAAAGATATAGAGAGTTAGAAGGAGACAGATCAGCTAATCAAGAAAAGGCTAACACAGAGGAAAAAGAGGATTCGTCGTCGTATAGAAATCATTTTAACCAAAGGAATCATCAGGATGTAGTTGTCCCACCACCTCCATTGTTGAAGTTTGATAAGAAGAGGAAT
>gnl_Manes_v6.1_Manes.01G215700.1
ATGGTGGATAACATAGGCAATAATTCAGAGATAGCAAGCCAAAAGTACAATTTTGCAGGAGCTTGTAATGCTTCATGTGAGGATAGCATCATAAAAGAGCAAGACAAGCTGCTTCCAATAGCTAATGTGGGGAGAATCATGAAGCAGATTCTGCCTCCGAATGCAAAAATATCCAAGGAAGCTAAAGAAACCATGCAAGAATGTGTGTCGGAGTTCATAAGCTTCGTCACAGGCGAAGCATCCGATAAATGTCATAAAGAAAAACGAAAAACAGTAAATGGGGACGACATCTGCTGGGCTCTTGCTACTCTAGGGTTTGATGACTATGCTGAGCCACTGAAAAGGTATTTATATAAATACAGGGATCAGGAAGGAGAAAGAGGAAGCCATAGACCAAGCAACAATGAAGAAAGAGACGATTCGTTGGATTATAGAGGTGATCTGCCGATGAAATCTGCTGCCTCGTTGAATTTCCAAGTGGTTGAAAGAAGCAACACTTCTCTTTCCCGGCGATTT
>gnl_Manes_v6.1_Manes.03G193600.1
ATGGTCGATAACATTGGTGCTAGTGCTTCCAGTGAAGATGGTGGGATCAAGGAACAAGACCGTTTGTTGCCGATTGCCAACGTTGGTCGGATCATGAAGCAAATTTTACCTCCTAATGCAAAAATCTCCAAGGAAGCTAAAGAAACGATGCAAGAATGTGTTTCAGAGTTCATTAGCTTTGTCACCAGTGAAGCGTCGGAGAAGTGTCGAAAGGAAAGGCGAAAGACTGTGAATGGAGACGATGTTTGCTGGGCTATGGCAGCCCTAGGTTTCGATGATTATGCAGGGCCTCTAAGAACATATCTGCAAAGATATAGGGAGCTAGAAGGAGATAGAGCTAATCAAGAGAAGGCAAGCAATAGCAATAATACTGAGGAAAAAGAGGAACAATCATCCTCGTATAGAAACAACCAGCTCCAT
>gnl_Manes_v6.1_Manes.03G141500.1
ATGGAACGTGGAGGCAGGCTCCATCGCTATCGCAAGCATGCAAAGCAACCAGTAGCCAGCTCTGGTCCAGGCAGTAGTTTAGCCCCAGCGAACATCAATCCTCCAAGGCTTCCCAGTTTCAGCCAGATCAAGGCCAACGAAGGCAACTCATCAACTGCGACGCAAGCCAACCAGCTCGGCCACCAACCAAGGCCTTGCATGGTCCGTGAACAGGACCAGTACATGCCAATAGCCAATGTGATTCGCATCATGCGTCGTATCCTCCCAGCTCATGCTAAAATCTCTGATGATGCTAAGGAAACCATCCAAGAATGCGTATCTGAGTACATAAGCTTCATCACTGGAGAGGCCAATGAACGCTGTCAGCGTGAGCAGCGCAAGACTATAACTGCTGAGGACGTTCTTTGGGCTATGGGAAAGCTAGGCTTCGATAACTATATTGAGCCTCTCACTTTGTTCCTCAACCGCTATCGTGAGACGGAGAACGACCGTAGCTCTATACGCGAAAACATCTTGAAGCGCAGCAGCGCTGGAGTTGTGGAATATGGGATGCCTGCTTTTGTTCCAAGTTTCCCCATGGGGCCTCCTCCACCGGCATTTGGTGGTTCACTGATTGGTGGATACTACAGGAATGTGTCTGATTCTGCTGCTGGCCTTGGAGGTGGGTCTTCTGATTCAAACCCAAATCCAAATCCCCTCGCTAACTTTGATCCGTTTGCTCAGTTCAAG
>gnl_Manes_v6.1_Manes.10G041500.1
ATGGCGGATAACCCAACAAGTCCGGCAGGAGGGAGCCACGAGAGTGGTGGCGAGCAGAGCCCCCACTCTGGGGTGAGAGAGCAGGATAGGTACCTGCCTATTGCCAATATAAGCAGGATCATGAAGAAGGCCTTGCCAGCAAATGGAAAAATTGCTAAAGATGCTAAGGATACCGTCCAGGAATGCGTCTCTGAGTTTATCAGTTTTATTACCAGCGAGGCAAGTGATAAGTGCCAGAAGGAGAAGAGGAAGACAATCAACGGGGATGATTTGTTGTGGGCAATGGCAACATTAGGCTTTGAGGACTATATAGAACCGCTTAAGGTGTACCTAGCTAGGTACAGGGAGATGGAGGGTGACACTAAGGGATCTGCGAGGGGTGGAGATGGATCAGCTAAAAGGGATGCAATTGGAGGTCTGCCTGTTCAAAACCCTCAGTTTGCTATCCAGGGATCAATGAACTACATTAGTTCCCAGGCGCAAGGACAGCATATGATTGTTCCATCCATGCAAGGCAATGAG
>gnl_Medtr_Mt4.0v1_Medtr3g058980.1
ATGGCGGACTCTGACAACGACTCCGGCGGACCACACGGCGGAGGATCAAACGCTCACGGAAGCGAGATGTCACCACGAGAACAAGACCGATTTCTTCCAATAGCAAACGTAAGCAGGATCATGAAAAAAGCACTACCAGCGAACGCGAAGATCTCAAAAGACGCAAAGGAAACAGTTCAAGAGTGTGTTTCAGAGTTCATCAGCTTCATCACCGGCGAAGCCTCCGATAAGTGTCAACGTGAGAAGCGGAAGACGATCAACGGCGATGATTTGCTTTGGGCGATGACGACGTTGGGATTCGAGGAGTATGTTGAGCCGTTGAAAGGTTATCTTCAACGGTTTAGGGAGATGGAAGGTGAGAAGACCGTGGGGGCGCGTGATAAAGACGCGCCCCAAGGTTCTGGTAGTGTTACTAATAGTTCTTATGAGAGTGGTGGTTATGGTGGTGGTGGTGGTGTTATGATGCATCAGGGACACGTGTATGGTTCTGGTGGTGGTGGGTTTCATCAAGTTATGGGTAAGGGTGGGCCCGGGTATCCTGGGCCTGGGTCTAATACTGGTAGGCCCAGA
>gnl_Medtr_Mt4.0v1_Medtr0392s0020.1
ATGGTTGATAACTTTGGAGGTAGTTCGTCTAATGACAATGGCGGTATCAAGGAACAAGACAGGTTGCTTCCAATAGCCAATGTTGGTCGGATAATGAAGCAGATTTTGCCTCAGAATGCGAAAGTATCGAAGGAAGCAAAGGAAACAATGCAAGAATGTGTGTCCGAGTTCATAAGCTTCGTGACGAGTGAAGCATCGGAGAAATGCAGGAAGGAAAGGAGAAAGACTGTAAATGGTGATGATATTTGTTGGGCTTTAGCAACACTTGGTTTTGATGATTATGCTGAGCCAATGAGAAGGTACTTGCATAGGTATAGAGAGTTAGAAGTTGATAAAATTAATACTAATAATCAAGAAATTAGAGGTGGAAATAGTCCTCAAGAGATAAATGAAATTTATAGAGGTGTTAGGCTG
>gnl_Medtr_Mt4.0v1_Medtr2g026710.1
ATGGCTGAATCAGACAATGAGTCAGGAGGTGGTCAAACAGGTTGCAGAGAGCAAGATAGGTTTCTTCCAATAGCAAACGTGAGTAGGATCATGAAAAAGGCTTTACCAGCAAACGCAAAGATCTCAAAAGAAGCAAAAGAAACAGTACAAGAGTGTGTATCAGAGTTTATCAGTTTCATAACTGGAGAAGCTTCTGATAAGTGTCAGAAAGAGAAGAGGAAAACAATCAACGGTGATGATCTTCTTTGGGCTATGACAACTCTTGGATTTGAAGATTATGTTGAGCCACTCAAGATTTATTTGAGTAAGTATAGGGAGATGGAAGGAGAGAAGAGTGCTATGATTGGTAGGAGTGATCAGAGAGATGGGAATGTTGGTGAGGGTAGTGGTGGAGTTTATGGTCATGGAGTTGGAGTTCCATCTTCTATGATGATGATGATGGGACATAATATGTATGGATCTGGGAGTGGATCGCCATCTTCTGGAAGGAGTACTCGA
>gnl_Medtr_Mt4.0v1_Medtr8g091720.1
ATGTCAGGTAATAAGAGAAACCAAACAAGTCCTGTAGGAAGTCCAACATCAGGAAACATCTCAGACAGTTTATCATCAAAAGAACAAGACAGGTTCCTACCAATTGCTAACGTGAGCCGTATAATGAAAAGAGCACTTCCAGCAAATGCTAAAATCTCAAAAGAAGCAAAAGAAACGGTTCAAGAATGTGTCTCTGAGTTCATTAGTTTCATTACTGGTGAAGCTTCTGATAAGTGTCAGAGAGAAAAAAGGAAAACAATTAATGGTGATGATCTTCTTTGGGCTATGACAACACTTGGTTTTGAAAACTATGTTGGTCCATTGAAAGTTTATCTTAATAATTATAGGGAAATTGAAGGGGAAAAGAGTAATTCTAGTGCTACTAAACAAGATGATCAATATGATCATAATTCTTGTTCAATTGATGTTAATGATCTTGGTGGTGGATTTTATGCTCCAAAGAGGTTCCAAGAGATTAATGGAGGGATTCTGGATTATAGAGTAATTGGTCAAAGTGTGGTGAATAATGGTAATAGTGATGAAACAGAACATGCAATTGGAAGTGGTAATAAAAATCATGCCACCAAACCTACGTTACAGGGT
>gnl_Medtr_Mt4.0v1_Medtr8g093920.1
ATGGATGATGAGAGTCATAGTAATTTGCCAAATGGATTCAACACAGAAAACCCTGAAACTCATTGTTTAAAAACAATCAACAACAATAATCATAATCATCATCACAATAGCAATAAAGAACAAGATCGTTTTCTTCCTATAGCAAATGTTGGTAGAATAATGAAAAAAGTTATTCCTGCAAATGGAAAAATCTCAAAGGATGCAAAAGAGACAGTTCAAGAATGTGTGTCGGAGTTCATAAGTTTTGTCACCGGGGAAGCATCGGATAAATGTCAAAGAGAAAAAAGAAAGACAATCAACGGTGATGATATTATTTGGGCTATTACAACGTTAGGCTTTGAAGAATATGTGGAACCATTAAAATGTTACCTTCAAAAATATAGAGATATTGAAGGTGAGAAAGTTAATGTTCCAAAACAACAAAGATCTGAACAAAGGCTACATCAACATCAACATCAACATAACCAAGATGAATTAAATAATCAACATTTCAACAATAGTGTATATACATCTACAAATCTCATGTCTCAAACTCCTTATATGACTACTGATCAACCATTTCCACTTCCTTTCTCTCCAAATTCGATTCAAAAACAATTACGACAGCAAGATCAGATTGATTCCATAGGGCATTGGTATGAA
>gnl_Medtr_Mt4.0v1_Medtr7g100650.1
ATGTCCGAAACTCCGGCGAGTCCTGGCGGCGGCAGCCACGAAAGCGGCGAACACAGTCCTCGTTCCAACATCCGTGAACAAGACCGTTTCCTTCCTATCGCCAACATCAGCCGCATCATGAAAAAAGCTCTTCCTGCTAATGGTAAAATCGCTAAAGATGCTAAGGAAACCGTTCAGGAATGCGTCTCCGAGTTCATCAGCTTCATCACCAGCGAGGCCTCTGATAAGTGTCAGAGAGAGAAGAGGAAGACGATTAACGGTGATGATTTGCTTTGGGCGATGGCTACTTTAGGGTTTGAGGATTATATTGATCCTCTTAAGATTTACCTTACAAGATACAGAGAGATGGAGGGTGATACTAAGGGCTCTGCCAAGGGTGGAGACACATCTGGCAAGAAAGACGTTCAACAAGGTTCTAATCCTCAGCTTGTTCATCAAGGTTCTTTCTCACAAGGTGTTTCCTACACAAATTCTCAGGGTCAACATATGATGGTTCCTATGCAAGGTCCAGAG
>gnl_Medtr_Mt4.0v1_Medtr7g061270.1
ATGTCCGAAACTCCGGCGAGTCCTGGCGGCGGCAGCCACGAAAGCGGCGAACACAGTCCTCGTTCCAACATCCGTGAACAAGACCGTTTCCTTCCTATCGCCAACATCAGCCGCATCATGAAAAAAGCTCTTCCTGCTAATGGTAAAATCGCTAAAGATGCTAAGGAAACCGTTCAGGAATGCGTCTCCGAGTTCATCAGCTTCATCACCAGCGAGGCCTCTGATAAGTGTCAGAGAGAGAAGAGGAAGACGATTAACGGTGATGATTTGCTTTGGGCGATGGCTACTTTAGGGTTTGAGGATTATATTGATCCTCTTAAGATTTACCTTACAAGATACAGAGAGATGGAGGGTGATACTAAGGGCTCTGCCAAGGGTGGAGACACATCTGGCAAGAAAGACGTTCAACAAGGTTCTAATCCTCAGCTTGTTCATCAAGGTTCTTTCTCACAAGGTGTTTCCTACACAAATTCTCAGGTAACACTACTCTCTAAAATGCTA
>gnl_Medtr_Mt4.0v1_Medtr5g095740.1
ATGGCTGATTCAGACAATGAATCCGGAGGAGCACCGAACGCCGGCAACAGCGAGTTATCACCACGAGAACAAGACCGATTTTTACCAATAGCAAACGTGAGCAGAATAATGAAGAAGGCGTTACCAGCAAACGCGAAGATCTCGAAAGATGCTAAGGAAACGGTGCAGGAATGTGTATCGGAGTTCATCAGCTTCATCACCGGTGAAGCTTCCGATAAGTGTCAGAGAGAGAAACGAAAGACGATCAACGGCGACGATCTACTTTGGGCGATGACTACGTTAGGATTTGAAGAGTACGTTGAACCGTTGAAGATTTATCTTCAACGATTCAGAGAGATCGAAGGTGAGAAAACCGTTGCTGCACGTGATAAAGATGGTGTTGCTCCATCTTCTTCTTCGTCTTCAGTTTTTGATTATGGTGCTCCTCCTCCTCAAGTTGGATTGATCATGCATCATCAGCATCAGGGACACGTGTACGGTTCTGGTGGTTTTCATCAAGTGCCTGGTGGGCCTGTTTATCCTAATGCTGGATCTAATGCGGGTAGACCCAGG
>gnl_Medtr_Mt4.0v1_Medtr1g072790.2
ATGGCAGATGCACCGAACCAATGCGAAGAAAGCCACGAGAGTGGTGGTGAACAGAGTCCACGTGGCTCTTCTTCTGCTTCACGTGAACAAGATCGTTTTTTGCCTATAGCTAACATTAGCAGAATCATGAAAAAAGCTTTACCTTCAAATGGGAAAATTGCTAAGGATGCTAAAGATACGATGCAAGAATGTGTTTCTGAATTCATCAGCTTTATTACCAGCGAGGCAAGTGAGAAATGCCAGAAAGAGAAGAGAAAGACCATTAATGGAGATGATTTGTTATGGGCTATGGCTACTTTAGGATTTGAAGATTATATAGAACCACTTAAGGTGTACCTAGCAAGGTACAGAGAGTTAGAGGGTGACAGTAAAGGATCTGTTAGAAACAGTGATGGATCTGGTAGACGAGATCAAGTTGGCGGTCCTCCAGGTCAAAATGCTCAGTTTGTTCATCAGGGTTCTTTGAGCTATATTGATTCCCAGGTGCATCCACAACATCTGGTTATGCCTTCAATGCAAAATCATGAA
>gnl_Medtr_Mt4.0v1_Medtr1g039040.1
ATGGCTGGAATAAGGGAACAAGACCAGTACATGCCAATAGCAAACGTGATTCGTATAATGCGACGAATTCTTCCGTCGCATGCAAAAATCTCCGACGACGCAAAAGAAACCATTCAAGAATGTGTATCCGAATACATAAGCTTCATAACATCCGAAGCAAACGATCGATGCCAAAGAGAACAAAGAAAAACAGTTACAGCAGAAGATATACTATGGGCAATGGGGAAACTTGGTTTTGATGATTATGTTCATCCTTTAACATTTTACCTTCAACGTTACCGTGAAAGTGAAGGTGAACCTGCTTCTGTTCGACGCACTTCTTCTCTTGCTTTGCCTCCTTCTTTTCCATTAATGCAGCAGCATTCTTCATCGTTTTCATCAATGCCACTTCCTCTAATTAATAATAATAATCATAATAGCAATGGTTATGGTCATGGTTATGGTTTTGATTTTGATCAAGGGTTTTATAGAGATGGTGGTGATGATGCTGCTCCTTCTTCTGCTAGTTTTGTACCAAACTTTGATTGTAATTTTCTTCATCTTAAACGTGATAATCATAATAATAATATG
>gnl_Medtr_Mt4.0v1_Medtr1g083070.1
ATGAACGATGAGGGAGATAAAACGTTGCCCATAGCGAATGTGGGTAGAATAATGAAGCAAAATCTTCCTCCCAATGCAAAGATCTCAAAAGAAAGCAAACAGTTGATGCAAGAATGTGCGACAGAATTCATAAGTTTCGTGACAGGTGAAGCATCTGACAAGTGTCACAAGGAGAATCGCAAGACCGTTAATGGGGACGATATCTGTTGGGCTCTGTGTTCGTTAGGGTTTGACAACTATGCTGAAGCTATTGGAAGGTACTTGTATAAATTCAGACAAGCTGAACTTATTAGAATAAATCAGAACAAACTTCATGAAACTGCAAAAGACAAGTTTGAAGAAGATGCAACAAATCCAAGTACCAAACATAGTAGTCATCGG
>gnl_Medtr_Mt4.0v1_Medtr1g088860.1
ATGGGTGATAACAACAAAGGGAAACAAGTCTCAGATAGAGAAGTCTTTAAGTACAACACCAATTTCACATCTCATGAGCAAGAGCAAGATCATGAAGTAATCAAAGAGCAAGATCGTTTGCTTCCAATAGCTAATGTTGGTAGGATCATGAAACAAATCTTGCCTCCAAATGCAAAAATCTCGAAAGATGCTAAAGAAACCATGCAAGAGTGTGTCTCAGAGTTTGTTAGTTTTGTAACTGGTGAAGCATCTGACAAGTGTCACAAGGAGAAGCGCAAGACAGTGAATGGTGATGATGTTTGTTGGGCTTTGGGGACACTAGGGTTTGATGATTACGCTGAGCCACTCAAAAGGTATTTGTATAAGTATAGGGAATTGGATGCGGAAAGAGGGAACCAAAATAACAAGGGTAACAACAACATCAACATCAACATCAACAACAACAACAGTGATGAAATTGAAAACAATATTAATGAAACATATTATTATGATGATGGTAAGTCACAAACTCCAAGGAAAGTGAATGTTGCTTCCTCTTCTATGTTCAATAATAGGAACAGTGGCCCTCAGTCAAGGGGATAT
>gnl_Medtr_Mt4.0v1_Medtr4g119500.1
ATGATGGATAACAACGTTGGAGGAAGTTCCTTTAGTAATGATGAAAACGGAGGCATAATAAAGGAACAAGATAGGTTGTTACCAATAGCAAATGTTGGGAGGATAATGAAGCAGATATTACCACAGAATGCAAAAATCTCAAAGGAATCAAAGGAAACAATGCAAGAGTGTGTGTCAGAGTTTATAAGCTTTGTGACAAGTGAAGCATCAGAGAAATGCAGGAAGGAAAGGAGAAAGACAGTGAATGGTGATGATATCTGTTGGGCTTTGGGTACACTTGGTTTTGATGATTATGCTGAACCAATGAGAAGGTATTTGCATAGATATAGAGAATTAGAGGTAGATAGAACACCAACTACTACTAATAATATTCAAGATAGAGGAAAT
>gnl_Medtr_Mt4.0v1_Medtr4g133952.1
ATGGAAACTGGAGGAGGGTTTCATGGCTACCGCAAACTCCCCACCAACACCAATTCTTCTGCAGTAGCAGGGACGTTGAAGCTATCATCAGTTTCTGAGATGAACACGAGGCAGCAAGTAGGAGAACAGAACAACAATGGTACAGAACAAGACAATGAATGCATTGTGAGGGAACAAGACCGTTTTATGCCAATTGCAAATGTGATAAGGATCATGCGCAAGATTCTACCACCACATGCAAAAATATCTGATGATGCAAAAGAAACAATCCAAGAGTGTGTGTCTGAGTACATCAGCTTCATAACTGGAGAAGCCAATGAACGTTGTCAGAGAGAGCAAAGGAAGACAATAACTGCAGAAGATGTGCTTTGGGCTATGAGTAAGCTTGGTTTTGATGATTACATTGAACCTCTAACAATGTACCTTCATCGTTATCGTGAGCTTGAAGGTGATCGTACCTCAATGAGAGTTGAACCTTTGGGAAAGAGGGGTATGGAATATGGAAATTTAGGGGGGTTTGTCCCACAGTTTCATATCGGTCATCCAAATGGAGGGTATTATGGTAATGCTGCACCAACTTATATGATGAGGGATGGTAATAATAATAATAATAATAATAATAATGCACCAAATGCTGCTAATGCTGCTGGAGGCTCATCTCATTCTCAGGCACTTGCAAATGCTGAAGCCAATGGTCATCATCATCACCATCAATATAAA
>gnl_Medtr_Mt4.0v1_Medtr4g133938.1
ATGGCAGAATCAGATGATGAATCAGGTGGTCAAGCTTCAGGGAGCAGAGAATTACTGCAAGAAAGGCTTCTTCCCATAGCAAACGTGGGTAGGATCATGAAGAAAGCGTTACCGACGAGAGCAAAGATATCGAAAGAAGCTAAAGAAACGATGCAAGAGTGTGTATCAGAGTTCATAAGCTTCATAACAGGTGAAGCATCTGAAAAGTGTCAGAAAGAGAAGAGGAAGACAATAAACGGTGATGATCTTGTGTGGGCCATGACTACACTTGGCTTTGAAGAATATGCAGAGCCTCTTAAGGGTTATCTTCTCAAGTATAGGGAAATTGAAGGAGACAAGAATTTCTCTATGAATATGATTGGTAGTAATAAGGAGCAGGAAGGTAGTATTCATCGATTCTTCCAAGGT
>gnl_Mimgu_v2.0_Migut.N02066.1
ATGAATGACGAGATTGAACTATCGCTCCCGATAGCCAATGTAGGACAGATGATGAAGAAGATCCTCCCACCAAGTGCAAAGATTTCAAGAGAAGGAAAAGAGAGAATGCAACAATGTGCTTCGGAATTCATATGTTTTGTGACCGGCGAAGCAGCCCATCGGTGTCGTAAGGAGAACCGTAAGACGGTGACAGGAGACGACATATGCTGGGCTTTGAGTTCACTAGGCTTCGACAACTATTCAGAAACCATGTTAAGGTACTTGGAAAACTTTAGGGAGTTTGAGAGAGAAAGGGCTAACCAAAATAATAAAGTTAATAATAATTGCAGTGAAGAGAAAGATGAAGAAATTAGCTATGGAGATAATACCACTTCAACTCCATCTTTTGATTTTGGGATTCTAGAGAGAGGAGGAACATCCTTAGCAAAT
>gnl_Mimgu_v2.0_Migut.N00100.1
ATGGAGGACAACATTAATTCAGAAGGAGCCAGCTCATCGTCGTCAACAACGACGGACAACATGCTTCTTCCGATAGCAAACGTCGGCAGAATAATGAAGCAGATTCTTCCATCCAATGCAAAGATCTCGAAAGAAGCCAAAGAGACTATGCAGGAATGTGTGTCCGAGTTCATCGGATTCGTGACGAGCGAAGCCTCCGAGAAGTGCCGAAACGAGAGGCGAAAAACGGTCAACGGCGAAGATATTTGCTCGGCTCTCCAAACTCTAGGGTTTGACGATTATGGTGGAGCTTTGAAGAGGTACTTGAGTAGGTATAGAGAGATTGAAGGTGATAGGGTTGTTATTAATCAAAATAAGCCTAGTGGTAATAATAATAATAATAATAATATTTTGCAAGAAGATTTCTTGCTATATACAAGCACTAATAAAACACCTAATAATGATAATTTGTTTGAT
>gnl_Mimgu_v2.0_Migut.N01995.1
ATGAGTGACGAGCATGAAAAAATGCTCCCAATAGCCAACGTAGGGCGGATGATGAAGAAGATCCTCCCACCGAGTGCAAAGGTTTCAAGAGAAGCAAAAGAGAGAATGCAACAATGTGCATCGGAGTTCATATGTTTTGTGACCGGTGAAGCATCCGATCGATGTCACAAAGAGAACCGCAAGACGGTGAACGGAGACGACATATGTTGGGCTCTGAGTTCACTTGGATTCGACAACTATTCAGAGGCAATGCTAAGGTACTTGCAAAACTTTAGGGGGTTTGAGAGAGAAAATGCTAACCAAAGTAATAATTGTAAGGCTAATAGCGGTGAAGTAGAGAAAGATGAAGGAAGCATTTGTGGAGATATTTCAGCCCCATCTTTTGATTTTGGATAC
>gnl_Mimgu_v2.0_Migut.N01994.1
ATGAGTGACGAGATTGAACTATCGCTCCCAATAGCCAATGTAGGACGGATGATGAAGAAGATCCTCCCACCAAGTGCAAAGATTTCAAGAGAAGCAAAAGAGAGAATGCAACAATGTGCATCGGAATTCATATGTTTTGTAACCGGCGAAGCAGCCCATCGGTACGACATATGCTGGGCTTTGAGTTCACTAGGCTTCGACAACTATTCAGAGGCCATGTTAAGGTACTTGCAAAACTTTAGGGGGTTTGAGAGAGAAAGGGCTAACCAAAATAATAAAGCTAATAATAGTTGCAGTGATGAGAAAGATGAAGAAATCAGCTATGGAGATGATAATACCACTTCTACGCCATCATTTGATTTTGGGATTCTAGAGAGAGGAGAAACATCCACAGCAAAT
>gnl_Mimgu_v2.0_Migut.N01993.1
ATGAGTGACGAACATGAAAAAATGCTCCCAATAGCCAACGTAGGGCGGATGATGAAGAAGATCCTCCCACCAAGTGCAAAGATTTCGAGAGAAGCAAAAGAGAGAATGCAACAATGTGCATCGGAGTTCATATGTTTTGTGACCGGCGAAGCATCCGATCGATGTCACAAAGAGAACCGCAAGACGGTGAATGGAGACGACATATGTTGGGCTTTGAGGTCACTCGGATTCGACAACTATTCAGAGGCAATGCTAAGGTACTTGCAAAACTTTAGGGGGTTTGAGAGAGAAAATGCTAACCAAAGTAATAATTGTAAGGCTTATAAAGGTGAAGAGAAAGATGAAGAAAGCAATATTCGTGGAGATATTTCAGCCCCTTCTTATGATTTTGGGATTCTAGAGAGAGGAGGAACATCCTCAAGCAAACCCTAT
>gnl_Mimgu_v2.0_Migut.D00186.1
ATGGTGGACAAACAAGAAACACATCTGAAACACAGTAAGAACAACTACGCCGCTCTATCAACCTCGGCAGATCACCACCGTTACGAGACGACGTACGATGAATCGAAGGAGCAAGATCGTCTTCTGCCGATAGCAAATGTGGGGAGAATAATGAAGCAGATTCTCCCACCAAGCGCCAAAATCTCGAAAGAAGCCAAAGAAACCATGCAGGAATGCGCCTCCGAGTTCATCGGCTTCGTCACCGGTGAAGCTTCCCACAAGTGCCACAAGGAGAAGAGGAAGACCGTCAACGGCGACGACGTTTGCTGGGCTTTGTCCAATTTGGGATTCGACGACTATTCCGATTCTTTGAAGAGGTATTTGATTAGGTATAGGGATGCCGAAGGCGAGAGGGCTAATCAGAACAAAGCTGCTGGCGGCGGCGGCGGCAGCGGCGGCGGTGGTGATAGGGATGATGAAGTTGATGCTCCACCACTACCTTTCAGTTTCAATCTCATGGATAAGAGAAGAAAT
>gnl_Mimgu_v2.0_Migut.F02024.1
ATGCATAACAAGCTACTTGATAAAGCCACAGAGGTAGTAATAAACAAGTCTCTCCTTCCTCATCTCTCCGTCGTCCGATCTCCCCTTTCTCTCCCTTCAGATTTCTCCAAATTCATCAGCCAATCTTCTCTCTTTTTTCTCTCCCTTCCTCTGCGCGCCAAATACAAATCCACCCCCCATCCCCCGAGGGTTTTGTTTTTTACTTCCTGTGAGGAAGAAACGATGGCGGACAGTCCTGGCGGCTACGGAGCAGGCGGCGGCAGCGGCAGCCACGACAACGGCGGCGACGGCGGCGGCGGGGATCAGAGCCCGAGGTCCGGCGTCCGCGAGCAAGATCGGTTCCTCCCGATTGCAAACATCGGCCGCATAATGAAGAAGGCCTTACCTGCCAACGGTAAAATTGCTAAAGATGCCAAGGACACCGTTCAGGAATGCGTGTCCGAATTTATCAGCTTCGTCACCAGCGAGGCAAGTGATAAGTGCCAGAAAGAGAAACGGAAGACGATCAACGGGGATGATTTGCTGTGGGCAATGGCTACCTTAGGGTTTGAGGAGTATATTGCCCCGTTGAAAGCCTATTTGGCTAGGTACAGAGAGTTAGAGGGTGACACCAAAGGATCTGTTCGGGGTGCAGAAGGTTCCGGTAAGAAAGAGACAGCTGGAACTCAACTGCATTCTGATCCACAGTTTGCACATCAGGGCTCTTTCTCACAAGGCTTCAGCTACTCGAACTCCCAAATCGAGTAT
>gnl_Mimgu_v2.0_Migut.F01796.1
ATGGCGGACAGTCCTGGCGGCGACGGCAGCCACGAGGGCGGCGGCGGCGGCGGCGATCGGAGCCCGCGGTTAGGCGTGCGTGAGCAGGATCGATTCCTTCCGATTGCGAATATTGGCCGAATCATGAAGAAGGCCCTTCCGACCAATGGAAAAATTGGCAAGGATGCAAAGGACACCGTACAGGAATGTGTATCGGAGTTCATTGGCTTCATCACAAGCGAGGCAAGCAATAAGTGCCAAAAGGAGAAAAGGAAGACGATTAATGGGGATGATTTATTGTATGCAATCGCGACCTTAGGCTTTGAGGATTATATAGCTCCACTAAAAGTTTATTTGGCCAGATACAGAGAGTTAGAGGGTGACATCAAGGGACCTGGTAAAGGTGCTGATGGATCTTCAAAGAAAGAGACTCGGCAAGTTTCTGATTCACAGTTTGTTCATCAAGGGTCCGTTTCACAAGGTTTCAGCTACTCAAACCCAGAAATTGAATAT
>gnl_Mimgu_v2.0_Migut.L00077.1
ATGACAAGAAATACATTGATCCCAAACAGCCCTCTAACATCCATCAAAACCTCGGACGGCACGAAAGAACCGGACATGTACCTACCGATCGCTAACGTGAGCCGGATTATGAAGAAATCCCTTCCGGCGAACGCCAAAATCTCCAAAGAGGCGAAGGAAACCGTCCAAGAATGCGTGTCGGAGTTCATAAGCTTCGTCACGGGAGAGGCGTCGGAGAAATGCCAGAGGGAGAAGAGGAAGACGGTCAACGGCGACGACCTCTTGTGGGCCATGACTACTCTCGGGTTCCAGAATTATGTCGGAATCTTGAAAGCTTATCTCGCCAAAAACGACATCGTATTGGCTAGAAATATTGATGAAGATGATGGCCCTTCTTCTTCTCCTCATATTAATGATGATGGTGCAAAGATTAATACTAATTATTTGCATGGTTTTAATGGTGGAGTTGAGTGG
>gnl_Mimgu_v2.0_Migut.L00665.1
ATGAAGAGAGAGAGAGATTTCGAAGATGAAAGCTCCCAATTTGATCCAAACACAACCTTTGGCACTCGCTCTAAAAATTCTTTCTCCACCACCATTAATAACAACAACAACAACAACAACAACAACAACAACAACAACAACAACAACAACAACGACGACAGTAATATAATCCCGATTCCCAATAATCCCACTAAAAGCACGACAATTATCGAAGACGACGAAAACAACAACAGCAACAACAGCAACAGCAACAACAACAACAATAATAAAGAGCAAGACCGTTTCCTCCCGATAGCCAATGTGGGCCGGATCATGAAAAAGGTCATCCCCGGAAACGGGAAAATCTCGAAAGACGCAAAGGAGACCGTCCAGGAATGCGTGTCGGAGTTCATTAGCTTCGTTACGGGCGAGGCGTCGGAGAAATGCCAGCGCGAGAAGAGGAAGACGATCAACGGCGACGATGTTCTTTGGGCGATCATGACCCTCGGTTTCGAAGACTACGTCAACCCGCTCAAGCTATACCTCGCGAAGTACCGCGAGATCGAAGGGGAGAAACTCAACGTACCGAAACAACAACGCATGGAGCAACAACAACAACAACAACCGATGCAGCACGACCCGCAAAAGACGTATAGTTCGACAAATATGATGTCGCAACAATCGTTCTCATCGGGCGGCGATCCGTCTTTCCCGTTGCCTTTCTCGCAAAATTCTTTGCCTCCTCACGCTTTCGACCCGAATTGG
>gnl_Mimgu_v2.0_Migut.O00508.1
ATGAGTGACGAGCATGAAAAAATGCTCCCAATAGCCAACGTAGGGCGGATGATGAAGAAGATCCTCCCACCGAGTGCAAAGGTTTCAAGAGAAGCAAAAGAGAGAATGCAACAATGTGCATCGGAGTTCATATGTTTTGTGACCGGCGAAGCATCCGATCGATGTCATAAAGAGAACCGCAAGACGGTGAATGGAGACGACATATGTTGGGCTCTGAGTTCACTTGGATTCGACAACTATTCAGAGGCAATGCTAAGGTACTTGCAAAACTTTAGGGGGTTTGAGAGAGAAAATGCTAACCAAAGTAATAATTGTAAGGCTAATAGCGGTGAAGTAGAGAAAGATGAAGGAAGCATTTGTGGAGATATTTCAGCCCCATCTTTTGATTTTGGATAC
>gnl_Mimgu_v2.0_Migut.J00411.1
ATGGCGGACGGATTGTCATCACAGGAAGCTCCGGGGAGCCCCAACGGCGGCAGCCACGACAGCGGCGGCGACCTGAGTCCGCGCTCCGGTTACCGTGAGCAGGATAGGTTTTTGCCAATTGCGAATATTAGCCGGATCATGAAGAAGGCACTCCCTGCGAATGGGAAGATTGCTAAGGATGCGAAGGAGACTGTACAGGAATGCGTTTCCGAGTTTATTAGCTTCGTCACCAGCGAGGCAAGCGATAAGTGCCAGAGAGAGAAAAGAAAGACAATCAATGGGGATGACTTGTTGTGGGCTATGGCAACTTTAGGTTTTGAAGATTACATTGACCCTCTGAAAGTGTACCTGGCTAGGTACAGAGAGATGGAGGGTGATACAAAGGGATCGGGAAAAAATGCAGATGGATCATCAAGGAAGGATGGATTACAGCAACAAATTCCTAATTCACAATCACAGCATGTCCACCAGGGTTCTTTTTCACAAGGCATGAATTACGGAAATGTCCAGCAACAAGCTCAACACATGATGGTCAAAATGCAAGGCATGGATCAG
>gnl_Mimgu_v2.0_Migut.G00175.1
ATGTCTTCATCAAACAACAACCACATCAACTCAACAAGCAAGCGTCCAATATTCTCCTTGAGATCAACGGTCGATATTGATCCAGAAGCAAATGACGACGATCAACGGTCGAGATCGACGGCCGATACGGACCAATATTCGGAGAGCAGGCTCTTGCCGATAGCGAACGTGGGCAGAATAATGAAGCAGACTCTTCCGAACAACGCAAAGATCTCCAAAGAAGCCAAAGAGACTATGCAAGAATGCGCGTCTGAGTTTATCGGATTCGTGACGGGCGAGGCGTCGGAAAAGTGTCGAAAGGAGAGACGGAAAACGGTCAACGGCGACGATATTTGCTGGGCTATGGGTCAACTTGGATTCGACGACTACGTGGGTCCCTTGAAGAGGTACTTGATTAGGTTTAGAGATTTTGAAGGGAATAATAATAATAATAATAATATTAATAATAATATTAATATTAATAGGGTTGGTGTTAATATTATTGATGAAGAAGAAATGTTAATGGAAGAGGAGAACAACCAAAAGAAT
>gnl_Mimgu_v2.0_Migut.O00948.1
ATGAGTGACGAGATTGAACTATCGCTCCCAATAGCCAATGTAGGACGGATGATGAAGAAGATCCTCCCACCAAGTGCAAAGATTTCAAGAGAAGCAAAAGAGAGAATGCAACAATGTGCATCGGAATTCATATGTTTTGTAACCGGCGAAGCAGCCCATCGGTGTCAAAAGGAGAATCGAAAGACGGTGAACGGAGACGACATATGCTGGGCTTTGAGTTCACTAGGCTTCGACAACTATTCAGAAGCCATGTTAAGGTACTTGGAAAACTTTAGGGAGTTTGAGAGAGAAAGGGCTAACCAAAATAATTATAAAGCTAATAATAATTGCATTGAAGAGAAAGATGAAGAAACGAGCTATGAAGATATTACCACTTCATTTGATTTTGGGATTCTCGAGAGAGGAGGAGCATCCTCAGCAAAGCACTCT
>gnl_Mimgu_v2.0_Migut.O00326.1
ATGGCGGATTCCGACAACGATTCGGGGGGACACAGCAACAGCAACGCGAGCAGCAGAGAGCAGGACAGGTTCCTGCCGATTGCAAACGTGAGCAGAATAATGAAGAAGGCGCTGCCGGCGAACGCGAAGATATCAAAGGACGCGAAGGAGACGGTGCAGGAGTGCGTGTCGGAGTTCATCAGCTTCGTCACCGGCGAGGCCTCCGACAAGTGCCAGAGGGAGAAGAGGAAGACGATCAACGGCGACGATTTGCTCTGGGCCATGACCACCCTTGGATTCGAAGACTACGTTGACCCCCTCAAAGTCTACTTGGCCAAGTACAGAGAGATCGAGGGGGAGAAGACCTCCGTCTCCGCCGTCAAAGACGCCGCCGGCGGTGGCTCAGCCGTCACTTCCGGCGGCGGCGGTTATAACGGTGGGGGGATTTATGGTGGTGGTGGTCCGGTGATGGGATATCATCATGGAGGACAAATGTATGGTGGTGGTGGATTTCAGCATATTGGTGGTGGTGGTAATTTGGACACTACGGGCAGCTCCGGCAGCTATGGCGGTGGAAGTGGTGGTGGAGGAGCAACAACGGGGAGGCAGAGG
>gnl_Mimgu_v2.0_Migut.M00176.1
ATGGCGGATTCCGACAACGATTCGGGGGGGCACAGCAACAGCAACGCGAGCAGCAGGGAGCAGGACAGGTTCCTGCCGATTGCAAACGTGAGCAGAATAATGAAGAAGGCGCTGCCGGCGAACGCGAAGATATCGAAGGACGCGAAGGAGACGGTGCAGGAGTGCGTGTCGGAGTTCATCAGCTTCGTCACCGGCGAGGCCTCCGACAAGTGCCAGAGGGAGAAGAGGAAGACGATCAACGGCGACGATTTGCTCTGGGCAATGACCACCCTCGGATTCGAAGACTACGTTGACCCCCTCAAAGTCTACTTGGCCAAGTACAGAGAGATCGAGGGGGAGAAGACCTCCGTCGCCGCCGTCAAAGACGCCGCCGGCGGTGGCTCAGCCGTCACTTCCGGCGGCGGCGGTTATAACGGTGGGGGGATTTATGGTGGTGGTGGTCCGGTGATGGGATATCATCATGGAGGACAAATGTATGGTGGTGGTGGTGGATTTCAGCATATTGGTGGTGGTGGTAATTTGGACACTACGGGCAGCTCCGGCAGCTATGGCGGTGGAAGTGGTGGTGGAGGAGCAACAACGGGGAGGCAGAGG
>gnl_Mimgu_v2.0_Migut.M01443.1
ATGGGCCTGCCGTCGCCTCAGGCGAACAACCACCACACCGCCGCCGCGGGTGGCGGAGCCGAGGACGCAGAGTGCGTCGTCCGCGAGCAAGACCGGTTCATGCCGATAGCAAACGTGATCAGAATCATGCGCAAGATCCTTCCGCCGCATGCGAAGATTTCGGACGACGCAAAGGAGACGATACAGGAATGCGTGTCGGAGTACATCAGCTTCATCACCAGCGAAGCCAACGACCGCTGCCAGCGCGAGCAGAGGAAGACCATCACGGCCGAGGACGTCCTGTGGGCCATGAGCAAGCTCGGCTTCGACGACTACATCGAGCCCCTCACCGTCTACCTCCACCGCTACCGCGAGTTCGACGGCGGCGAGCGCGGCTCCCTGAGGGGTGAGCCGCTGGTCAAGAGGGTGCTCGACCACGGCGGAGGCCCCATGGGGTTTCCTGGGGGTTATCCGGCAGCGGCAGCTTTTCATCACATGGCGGCACACCACCATCATCATGGCTTCTTTGGAGCTGCTCCGCCGATGAACTTCTTCAAGGATCCGACCAATGCTGGGCCGTCACAGGCTGCTGTTGCTTGCGTTGATCCATACCCGCAGTGTAAGGAGCAGTTG
>gnl_Mimgu_v2.0_Migut.H01757.1
ATGGCGGATTCCGATAACGAATCGGGCGGGGGCGGGCACCGCGACCACAACTACCACGGCGAGATCTCTCTCCGGGAGCAGGACAGGTTCCTGCCGATCGCGAACGTGAGCAGAATAATGAAGAAGGCGCTGCCGGCGAACGCGAAGATATCCAAGGACGCGAAGGAGACGGTGCAGGAGTGCGTGTCGGAGTTCATAAGCTTCATCACCGGAGAAGCCTCCGACAAGTGCCAGCGCGAGAAGAGGAAGACGATCAACGGCGACGATCTCCTCTGGGCGATGACTACCCTAGGGTTCGAGGACTACGTCGAGCCGCTGAAAGTGTACCTCCAGAGGTTCAGGGATATGGAGGGGGACAAGAGCGCCATGGCCGCCGGAAGAGTCGAGAAGGATATCGGCGGCGGCGGATCCGCCGCCGCCGGCGGCGGAGATGGAGGGGGGAATGGCAGTGTTGTGAATATGGGGAACAGTGGGGGTGGGTATGAAGGGATGTATGGTGGTGGTATGAATATGATGGGTCATCAGGGAGGACCCGTTTATGGGTACGGGCAGATGGCGGGTACTGTACCCGGTAAAGTGGTGTCGGGTTATCATGTCGGACCCGGGTCGGGTCACGCCGGTGGTAGGCCGAGG
>gnl_Musac_v1_GSMUA_Achr3T04310_001
ATGGAGTTGAACCCGGCTGCCGCAGCAGGAGCCGCCGCCCCGCCCGTCGTGCGTGAGCAGGATCGCTTCATGCCGATCGCCAACGTGATCCGCATCATGCGCAGGGTGCTGCCGGCCCACGCCAAGATCGCGGACGACGCCAAGGAGATGATCCAGGAGTGCGTCTCCGAGTACATCAGCTTCATCACCAGCGAGGCCAACGAGCGGTGCCAGCGAGAGCAGCGCAAGACCGTCACCGCCGAGGACGTGCTGTGGGCCATGAACAAGCTCGGCTTCGATGACTACATCGAGCCCCTCACGCTGTTCCTCCACCGCTACCGCGAGCTGGAGGGCGACCACCGCGGCTCCGTCCGGGGGGAGGCCCTCCAACTCATCAAACACCGAGCCGTTCCCACCGCCGTCCCTGATATACCTACGGCTGCCTCCCAGTTCTTCACCACCGCCCCGGTGCCACCGCCGAACTTCGTCATGCCACCGCCAGCTACCGCCGCCCCGCAGCATCACAACCTCTTAAGTGAAAGCATGGTCAGCTACTTCCTCGGCATGTATGGGAGTGGGGAAGGATCCAGTGCAAGCGGAAGCTACTCCCATGTCAACGGGATGCCCAACTTTGACCACCCTTATCCTCCCTACAAA
>gnl_Musac_v1_GSMUA_AchrUn_randomT19870_001
ATGGTGGATTCAGATAACGAGTCCGGTGGACAGAACCACGCGGCGGGGAGAGGCGAACTCTGTTCGCCTCGGGAACAGGACCGGTTCCTGCCCATCGCGAACGTTGGCAGGATCATGAAGAAGGCACTCCCGGCCAACGCGAAGATCTCCAAGGACGCCAAAGAGACGGTGCAGGAGTGCGTGTCGGAGTTCATCAGCTTCATCACTGGCGAGGCCTCCGAAAAGTGCCAGCGAGAGAAGCGCAAGACCGTCAACGGCGACGACCTCATCTGGGCCATGACCACCCTGGGCTTCGAAGATTACGTCCAGCCCCTGAAGGTGTACCTGCAGAAGTTCCGGGAGTTGGAGGGCGAGAAGTTGGTATCGTCGGGCTTCCACAAGGATTCGGGTGGCAGCGGTGGGAGCACGGGAGGTATCGGGAGCATTGATCGCGGCTTTAGTGCCGGCGGCAGCAGCAGCGTAGGAGCGTACGGTAGCGCGGGTGGGATGATGATGGCGATGAGACAGCCACTGCATGGTCCTTCGTACGGCCATCAGGTTGGAAAGGCCAGCTCAGGCGGCCGGGGTTCTTCGTCTTCGTCAGCAGGGATTGGCAGGCACGGC
>gnl_Musac_v1_GSMUA_Achr4T27850_001
ATGGCCGATTCGGACAACGAATCGGGCGGGCATAACAATAGCGGTGCGGGGTTGGGGGCGGCGGGGGAGCTGTCGTCGCTGCGGGAGCAGGACCGCTTCCTGCCCATCGCCAACGTGAGCCGCATCATGAAGAAGGCCCTCCCGGCCAACGCCAAGATCTCCAAGGACGCCAAGGAGACGGTGCAGGAGTGCGTGTCCGAGTTCATCAGCTTCATCACCGGCGAGGCCTCCGACAAGTGCCAGCGCGAGAAGCGCAAGACCATCAACGGTGACGACCTGCTCTGGGCCATGACTACCCTCGGCTTCGAGGAATACGTCGAGCCCCTCAAGGTCTACCTCCAGAGGTTCCGGGAGACGGAGGGCGAGAAGGGGGCGGGCTCGTCCTCCGGCGGTGCAGCGATGTACGGCGGCGGAATGACGATGATGATGGGGCAGCAGGTGTACGGCTCGCCGCCTTCATCGTCGCCGTATCACCACCACCATCAGTTGGCCATGGCAGCAAAGCACACCACGGGGAGCGGCGACGGCGGCGGCGGGAGCTCAACTTCTTCCACAGGGATTGGAAGACAAGGGAGGATT
>gnl_Musac_v1_GSMUA_Achr2T13670_001
ATGGCCGATTCGGACAACGAATCGGGCGGGCAGAACCACAGCAATACGGGGGCGGCGGGGGAGCTGTCGTCGCCGCGGGAGCATGACCGGTTCCTGCCCATCGCCAACGTGAGCCGCATCATGAAGAAGGCCCTCCCGGCCAACGCCAAGATCTCCAAGGACGCCAAGGAGACGGTGCAAGAGTGCGTGTCCGAGTTCATCAGCTTCATCACCGGGGAGGCCTCCGACAAGTGCCAGCGCGAGAAGCGCAAGACCATCAACGGCGACGACCTCCTCTGGGCCATGACCACCCTCGGGTTCGAGGAGTACGCCGAGCCCCTCAAGGTCTACCTCCAGAGGTTCCGGGAGATGGAGGGCGAGAAGAGCGGCGGCTCGTCGTCATTGTCACAGCCACAGCAGAAGGACGGCGGCGGTGGCCATGGGGAGCGGCAATGGCGACGGTGGTGGGAGCTCATCTTCTTCCACAGGGATCGGAAGGCAAGGCAGGGTTTAATCGACGGC
>gnl_Musac_v1_GSMUA_Achr9T09260_001
ATGGCGGATTCGGACAACGAGTCGGGCGGGCACAGCAACAGCAAAGGAGGGGCGGCGGCGCGGGAGCAGGACCGCTTTCTGCCGATTGCCAACGTGAGCCGTATCATGAAGAAGGCGCTCCCGGCGAACGCCAAGATCTCCAAAGACGCCAAGGAGACTGTGCAGGAGTGCGTCTCCGAGTTCATAAGCTTCAACTACGTCGAGCCTCTCAAGGTCTACCTCCAGAGGTTCCGCGAGATGGAGGGCGAGAAGGCCGGCGGCGGCGCCGCCGCCTCGTCCCAGTCACAGCCCAAGGACGGCAGCAATGCCGGCGGTGGTCCCAGCACCTCCGTGGGCGGAGGCGGTATGTATGGCGGTGGAATGATGATGATGGGCCAGCAGATGTATGGTACGGGGCCACCATCAGCACTACAGCCATTTCAACATCATCAGATGACTATGGGTGGAATAAACAGCCTGAGTGGTGGTGGCGGTGCCGACGGAGGCTCTCCGTCCTCAGGAAGCCGTCAAAGGCACGACAGAATA
>gnl_Musac_v1_GSMUA_Achr8T05300_001
ATGGTGGACTCAGATAACGAGTCCGGTGGACCGAACAACGCGGCGGGGAGCGGCGGCGAGTTCTCGTCGCCTCGGGAGCAAGACCGCTTCCTGCCGATCGCTAACGTGAGCAGGATCATGAAGAAGGCCCTCCCCGCCAACGCCAAGATCTCCAAGGACGCCAAGGAGACGGTGCAGGAGTGCGTCTCGGAGTTCATCAGCTTCGACTACGTCGAGCCCCTCAAGGTCTACCTGCAGCGGTTCCGGGAGATGGAAGGCGAGAAGATGGGGGCCTCGTCGGGCTCGCACAAGGAAGCCGGCGGCGCCGGTGTGGGGATGTACGGCGGCGGCGGTGCGATGTACGGTTCCCCGACTTCGGCCACGTCGTATCACCATCAGATGTCGATGGGGGGAAAGGGCAGCTCAGCCGGCGGCGCCGGTGGGAGCTCTTCGGCAGGGTTTGGAAGGCAAGGCAGGGTA
>gnl_Musac_v1_GSMUA_Achr8T21910_001
ATGAAGAAGGCGCTGCCGCCGAACGCCAAGATCTCGAAACAAGCCAAGGAGACAATGCAGGAGTGTGCTTCCGAGTTCATCGGCTTCATCACGGGGGAAGCTGCCGACAGCTGCCAGAAGAACAACCGCAAGACCATCAACGGCGACGACATCTGCGCCGCCATGAAGACGCTTGGCCTTGACGACTACGCTGATGCCATGAGAAGATACTTGCACAGGTACAAGGAGCACGAAGAGAAGGCAACCTCTAGGGATCACAACAAGATTGCTTGCATCGATGTTGTCGATGAATTGTCGGTCTCCAAGACCAGCTCATCGAGAAGGCATCTGTTTCCTACCAATCCTTCGGTAGGT
>gnl_Musac_v1_GSMUA_Achr8T17450_001
ATGGCGGATGCGCCGGCTAGCCCCGGTGGTGGAGGTTGCGGCCACGAAAGCGGAGGTGACCAGAGCCCCCGATCCAGCGTCCGGGAGCAGGACCGCTTCCTCCCCATCGCCAACATCAGCCGGATCATGAAGAAGGCGCTCCCCGCCAACGCCAAGATCGCCAAGGACGCCAAGGAGACCGTCCAGGAGTGTGTCTCCGAGTTCATTAGCTTCATCACCAGCGAGGCCAGTGATAAATGCCAGCGGGAGAAAAGAAAGACCATTAATGGCGACGATCTGCTGTGGGCGATGGCCACTCTGGGATTCGAGGACTATATCGAGCCGCTGAAATTGTATCTGCATAAGTACAGAGAGGGTGACAATAAGGTGTCTGCCAAAGGTGGAGACAGCTCTGTTAAACAGGATACAGCTAGTTCTCATGGTGGAACTCAACCCGGTCCAATATCCCAAGGGATGGGTCACCAAGGAACTTTTACTCAAGGCATGAGCTATTTGCAACCTCAGGTACTTTACTTTTTTTTTCTGTTCTTAGTGAGAACTTCAGATGATTTCAATGTACTTTTCAGATTCATGCTGTTGCAT
>gnl_Musac_v1_GSMUA_Achr8T28050_001
ATGGCGGAATCGGGGGTCCCCGGCTCGCCGGAGAGCGGTCACTCCGGCGACCACGGCGGCGGTGGCGGAGGAGGAGCGAGCGCCAGGGAGCAGGATCGGTTCCTACCCATCGCCAACATCGGGCGGATCATGCGCAAGGCCATCCCGGAAAACGGCAAGATCGCTAAGGACGCCAAGGAGTCCGTGCAGGAGTGTGTCTCTGAGTTCATCAGCTTCATCACCAGCGAAGCGAGCGACAAGTGCCAGCGGGAGAAGAGGAAGACCATCAACGGCGACGATCTGCTGTGGGCGATGGGGACGCTCGGCTTCGAAGAGTACGTCGAGCCCCTTAAGCTCTACTTGCAGCTCTACAGGGAGGTGAACCTCCTACCTTCTCTTCCGTACTTTAACACAGGAACCCCTTTTTGTCGTGCTGTATTAATTGGAGGAATTGCTTCTTTGTTTCTGCGACTATTGCTGCGAAATCGAACG
>gnl_Musac_v1_GSMUA_Achr8T10020_001
ATGGCGGATAACATGGGTGGCAGCGTGGAGTCAGATGGGCATCATAACTGCGCAGGCTCGGCTTCGGGGGACGGCGGAATCAAGGAGCAGGACCGGCTGCTGCCCATCGCCAACGTGGGGAGGATCATGAAGCAAATCCTGCCCCCAAATGCTAAGATCTCCAAGGAAGCCAAGGAGACGATGCAGGAGTGCGTGTCGGAGTTCATCAGCTTCGTCACCGGCGAGGCCTCCGACAAGTGCCACAAGGAGAAGCGCAAGACCGTCAACGGCGACGACATCTGCTGGGCCCTCAACACGCTGGGTTTCGACGACTATGTCGAGCCCATGAGGAGGTACCTACTCAAGTACCGGGAGATGGAAGGAGATAGGGCGGCCACCGGCGGTCACAGCAACAAAGCGACCGGCTCTGATGCCGGAGATCAGGACGCGGTGGGCGAGCAGCGCAGGAATCAACCCTCCCCCGGTGCTCACTTGATGTTCAACGCCATGGAAACAAGTCATAACCCTTCTGCATCAAGGGGTTTC
>gnl_Musac_v1_GSMUA_Achr11T24630_001
ATGGCGGAGGCTCCACCGGCGAGCCCCGGAGGCGGAGGCGGGAGCCACGAGAGCGGCGAGCATAGCCCTCGAGCGGGGGCTGGCGTACGGGAGCAGGATCGGTTCCTCCCGATCGCCAACATCATCCGGATCATGAAGAAGGCGCTCCCCGCCAACGCCAAGATCGCTAAGGACGCTAAGGAGACGATGCAGGAGTGCGTCTCCGAGTTCATCAGCTTCGTCACCAGCGAGGCGAGCGATAGATGCCAGAAGGAGAAGAGGAAGACGATCAATGGGGACGATCTGCTGTGGGCGATGGCGACGTTGGGGTTTGAGGAGTACATCGAGCCGCTGAAGCTATACCTCCAGAAATACCGAGAGGTACTCTGCTTCCTTCGGATTGCATTTCGTTTC
>gnl_Musac_v1_GSMUA_Achr11T05710_001
ATGGCTGATAACCTGGGAAGCAGCATGGAGTCAGATGGCCATCATAACTACGCTGGCGCGGCTTCAGGCGACGGCGGAGTGAAGGAGCAAGACCGGCTGCTGCCCATCGCCAACGTGGGGAGGATCATGAAGCAGATCCTGCCCCAGAACGCCAAGATCTCCAAGGAGGCCAAGGAGACGATGCAGGAGTGCGTGTCGGAGTTCATTAGCTTCGTCACCGGCGAGGCCTCCGACAAGTGCCACAAGGAGAAGCGCAAGACCGTGAACGGCGACGACATCTGCTGGGCTCTCAACACGTTGGGGTTCGACGACTATGTCGAGCCCATGAAAAGGTACTTGCAGAAGTACCGCGAGATGGAAGGTGATCGAGCTGCCGGTGGTGGCGGCCACAGCACCAAGGCAAGCAGCAGCTCCGATGCTCGAGATCAACCCTCCGCCGGTGCTCACTTCATGTTTGACCCCTCGGAAAGGAGTAAACCTTCTGCATCAAGGGGTTTC
>gnl_Musac_v1_GSMUA_Achr6T02820_001
ATGAAGGGGAGGAGGAGCCGTCACCACTTGGGCACCGGCGGCAGCCACCAGCTGGTGTCGGACGACGAGTCGGGGCACGCCTCGGACTCGTCCCCCAAAGAGCAAGATCGCTTCCTGCCCGTCGCCAACGTGAGCCGCATCATGAAGCGGTCGCTGCCGGCCAACGCCAAGATATCCAAGGAGGCCAAGGAGACGGTGCAGGAGTGCGTGTCGGAGTTCATCAGTTTCATCACCGGGGAGGCCTCCGACAAGTGCCAGCGCGAGAAGCGGAAGACCATCAACGGCGACGACCTCCTATGGGCCATGACCACGCTCGGCTTCGACAGCTACGTCGGCCCCCTCAAGGCCTACCTCAACAAGTACCGAGAGACGGAGGGGGAGAAGAACCTCATGGCCCGCCACGGCGAGCCCCCCTCCAATGAGCCCGACGACGCCTCCCCCGCCATCCCTTCCTTCGCCGCGTCCGGATTCTACTCCGTCGGCGAAGCCTGGGATCAACGAAAGAAG
>gnl_Musac_v1_GSMUA_Achr6T35500_001
ATGGCGGACTCAGACAACGAATCGGGCGGACAGAGCAACAGCAAAGCAGGGTCGTCGGCGGCAGCCCGGGAGCAGGAACGCTTGCTGCCGATCGCCAACGTGAGCCGAATCATGAAGAAGGCGCTCCCGGCGAACGCCAAGATCTCCAAGGACGCCAAGGAGACGGTGCAGGAGTGCGTGTCCGAGTTCATCAGCTTCGACTACGTCGAGCCCCTCAAGGTCTACCTGCAGAGGTTCCGCGAGATGGAAGGCGAGAAGGCTGGGGGCGCCACTTCATCTCAGTCGCAGCACAAGGACGGCAGCGGCGGAGGAAGCGGCGGCAATGGGGGCGGTGGCAGCATATACGGCAGCGGAATGATGATAAGGGGCCAGCAGATGTACGGCTCGGGGACACCATCGGCCCTGCAGCCATATCAGCATCGTGGA
>gnl_Musac_v1_GSMUA_Achr5T28380_001
ATGGCGGAGGCTCCACCGGCGAGCCCCGGAGGCGGAGGCGGGAGCCACGAGAGCGGCGAGCAGAGCCCTCGAGCCGGGGTTGGCGTCCGGGAGCAGGATCGGTTCCTCCCGATCGCCAATATCATCCGGATCATGAAGAAGGCGCTCCCCGCCAACGCCAAGATCGCCAAGGACGCCAAGGAGACCATGCAGGAGTGCGTCTCCGAGTTTATCAGCTTCGTCACCAGCGAGGCGAGTGACAGATGCCAGAAGGAGAAGAGGAAGACGATCAACGGGGACGATCTGCTGTGGGCGATGGCGACGTTGGGGTTTGAGGAGTACATCGAGCCACTGAAACTGTACCTGCAGAAATATCGTGAGGTACTCTGCTCCTTTCGGGGTTACGTTTTACCTTTTAATGTATTTAGCGATCATTCT
>gnl_Musac_v1_GSMUA_Achr5T17480_001
ATGGCCGATAGCTCGGGGAATAGCCAAGAAGCACAAGGGCAGGCACTCGGCACGTCCACGGGAGCGGGCTCAGGTGATGGCGGCATCAAGGAGCAAGACAGGTTGCTGCCGATTGCCAACGTGGGAAGGATCATGAAGCAGATGCTGCCCCCCAACGCGAAGATCTCAAAGGAAGCCAAGGAGACGATGCAGGAGTGCGTGTCGGAGTTCATCAGCTTCGTCACGGCCGAGGCCTCCGACCGGTGTCACAAGGAGAAGCGCAAGACGGTGAACGGGGACGACATCTGCTGGGCGCTCGGCACGCTTGGCTTCGACGACTATGCGGAGCCGATGAGGCGGTACTTGCACAAGTATCGTGAGGTCGAAGGCGATCGATCTGCAAGCAATGGTCAGAATACCAGGAGTAGCAACTTCGGCACCGGAGATGGTCAGACGTTGTTCGATGACATGGACAGGAACAATCCTTCAACATCGAGGAGGTAT
>gnl_Nelnu_v1.0_NNU_015351-RA
ATGGTTGATAACATAGGCAGCCATGGCCCTAATTCGGAAGGCAACAAGTATAAGATTGCAGGTGGCGCTGCGAGTACCTCCTCGGGCGACGACAGAAGCCTCAAAGAGCAAGATCGCCTCTTGCCGATCGCCAACGTGGGCCGGATCATGAAGCAAATCCTACCCCCTAATGCTAAGATCTCCAAAGAAGCAAAAGAAACCATGCAAGAATGTGTATCCGAGTTCATTAGCTTTGTTACTGGTGAAGCATCTGACAAGTGTCACAAGGAGAAACGGAAGACTGTGAATGGAGATGATATTTGTTGGGCTCTGGGAACACTGGGCTTTGATGACTATGCTGAGCCCTTGAAAAGGTATTTGCATAGATTTAGGGAATTGGAAGGAGAGAAAGCTAACCAAGACAAGGGTAGCAACATAGAAAATAGGGAAGCACCATCCTTCTTTGGATGTGATAAAACAAGGGAACAACCTTTGTCTTCTACTCCTTTGGATTTCAATGTGTTTGAGAAGAGTAATAGCTCTATGTCAAGGCCATTT
>gnl_Nelnu_v1.0_NNU_015895-RA
ATGGTGGAAATGGTGTCTAAGGATGCAAAAGAAACAGTCCAAGAGTGCGTCTCAGAATTCATTAGCTTTGTTACTGGGGAAGCATCTGACAAATGCCAGAGGGAGAAAAGGAAGACGATTAATGGTGATGATATCATATGGGCAATTTCTACACTTGGTTTTGAGAATTATGTGAACCCGCTTAAGCTTTATCTCCAAAAGTACAGAGAAATGGAAGGAGAAAAGCTCAATGTTCCCAAGCAACAACAGGAACAACAAGTTGCATCTTCTGATAATGTTAATTCTTCAGCTCATCTCACCTCTCAACCTTCACTATTGTACAGCACTAATCAGCCCTTTTCCATGCCTTTCTCACCAAGCTCAATTCAACAACAGATGCAACAACAAGAACCGAATGATTCACTTGGCCAATGGCTG
>gnl_Nelnu_v1.0_NNU_023916-RA
ATGGAACGTGCAGGTTTTCATGGCTACCAGAGGCACCCTAAATCAGGCTCCGGGATGAAAATGATGGTGGCCGCCAACATCAATCACTCCTCCTCAAACAGCCAATCGACGGTGGTGGACGACATGTCGGAGCGGGACAGTGGGTGCACCGTGCGAGAGCAGGACCGGTTCATGCCCATCGCCAACGTAATCCGTATCATGCGCAAGGTGCTGCCGGCACACGCTAAAATATCGGATGACGCCAAGGAGACGATCCAAGAGTGCGTGTCGGAGTACATCAGCTTCATAACGGGGGAAGCCAACGACCGGTGCCAGAGGGAGCAGCGCAAGACCATAACCGCGGACGACGTGCTTTGGGCCATGAGCAAACTGGGGTTCGATGACTACATCGAGCCTTTAACCGTGTATCTGCAGCGCTACCGTGAGTTTGAGGGCGAGCGCGGCTCCATAAGAGGCGGAGACCCATTGGTGAAGCGGACTGCCGACTTGGGTGGGCATGCGCTGGGAATCGCGGCTTTTACGCCCGCATTTCACATGGGAGTGGGGGTGGGGCATCAGCATCAGCACGGTCACGGTGTGTTTGGAGCAGCCATCAACGGTGGATACAGGGCGATGACCAACAACAACTCATCCCAACCTGCCCCTACTATAAATGACCACCGCATCTCATCAGACTCCTACCAACCAACTTACAAGCATGTA
>gnl_Nelnu_v1.0_NNU_005601-RA
ATGGCAGACGCTCCGGCGAGTCCCGGCGGCGGCAGCCACGAGAGCGGTGAGCAGAGTCCGCGTTCGAACGTTCGGGAGCAAGATAGGTTCCTTCCCATCGCAAATATCAGCCGGATCATGAAGAAGGCACTTCCAGCTAACGGCAAGATCGCCAAGGATGCCAAGGAAACTGTACAGGAATGCGTTTCGGAGTTCATTAGTTTTATCACTAGCGAGGCAAGCGATAAATGCCAGAGAGAGAAGAGAAAGACGATTAATGGGGATGATCTTCTCTGGGCTATGGCGACGTTAGGATTCGAAGACTATATTGATCCGCTCAAGGGCGATACTAAGGGATCTGCCAAGAGTGGGGACAAAAAAGATGGAGTTGGAGTTCAACAGGCTCCAAATGCCCAGATGGTTGGATTACCGATTCATAATCTCAACTTGATTTCAATGGTTGAAGACTCTCAAAGCCTCCTAAATCGC
>gnl_Nelnu_v1.0_NNU_009283-RA
ATGGTTGATAACATTGGAAGCCGTAGCCCAGATTGGGAAGGCAATAATAAGTACAAGAGTACTGCAGGTGGTGGAGCCTCTGCGATCCGTGGCGCCTCAGCCTCAGCAGCAGGCGACGATGGGAGCATTAAAGAGCAAGATCGGCTGTTGCCAATTGCCAACGTGGGGCGGATCATGAAGCAAATCCTGCCACTCAACGCCAAGATCTCCAAAGAGGCAAAAGAAACCATGCAGGAATGTGTGTCTGAGTTCATTAGCTTTGTCACTGGGGAGGCATCTGACAAGTGTCACAAGGAAAAGCGGAAGACTGTGAATGGAGATGACATTTGTTGGGCTCTCGGCACACTAGGCTTTGATGATTATGCCGAGCCCTTGAAAAGTTTAATTGCTACTATT
>gnl_Nelnu_v1.0_NNU_024602-RA
ATGGCCGACGCTCCGGCGAGTCCAGGCGGTGGGAGCCACGAGAGCGGCGAGCAGAGCCCTCGCTCGAATGTTCGGGAGCAGGACAGGTACCTTCCGATCGCGAATGTCAGCCGGATCATGAAGAAGGCGCTTCCAGCTAACGGCAAGATCGCCAAGGATGCCAAGGAAACTGTGCAGGAATGTGTGTCAGAGTTCATCAGTTTTATCACTAGCGAGGCAAGTGATAAATGCCAGAGGGAGAAGAGAAAGACGATTAATGGTGATGATCTGCTTTGGGCAATGGCAACGTTAGGGTTCGAAGACTATATTGATCCGCTCAAGGTGTACCTGAATAGGTACAGAGAGGGTGATACCAAAGGATCTGCAAAGAGTGTAGATAAAAAAGATGGAGTTGGAATTCAGCAGGTTTCAAATCCCCAGATTACTCATCAGGGATCTTATACGCAAGGCGTGAACTATATGAATTCTCAATCTCAAGGTCAACATCTTATGCTTCCCATGCAAGGGTCAGAC
>gnl_Nelnu_v1.0_NNU_015841-RA
ATGGGGGATTCCGACAACGAGTCCGGCGGGCACAACAACAACGCGAACAGCGAGTTCTCGCCGCGGGAGCAGGACCGGTTCTTGCCCATCGCTAACGTGAGCCGAATAATGAAGAAAGCACTTCCTGCGAACGCCAAGATTTCCAAGGACGCAAAGGAGACGGTACAGGAGTGCGTATCGGAGTTTATCAGCTTCATAACCGGTGAAGCGTCGGATAAATGCCAGAGAGAGAAAAGGAAGACGATAAACGGCGACGATCTGCTCTGGGCCATGACCACGTTAGGATTTGAAGAGTACGTAGAGCCCTTGAAGATATATCTGCAGAAGTTCCGAGAGATGGAAGGTGAGAAAAGCTCCATGGGAAGGCAAGGCGAGAAGGACGGCTCCGGTGGTGGTTCAGGCGGCGCAGGATCGGCCGGGGGAGGCAATGGCGCGGTTGTAAATCCAGGGGGTAGCGGTGGCGGTTTTAATGGAGGTGGGATGTACGGGGGAATGCAGCCGGCGATGATGATGATGGGTCATCATCAAGGACAAGTATATGGCTCCGGTTCGTATCATCAAATGGCCGTGGCTGGTAAAACCAGTTCGACCACTGGCGCCGGTGGAGCTCCAGCTGCGAGGCCAAGG
>gnl_Nelnu_v1.0_NNU_021998-RA
ATGGCGGAATCGGGGGCTCCGGGCACGCCTGAGAGCGTGCACTCCGGTGAACAAGGCGGTGGCGGCGCGCAGTCGGGTGGAACTGGTCCTCGGGAGCAGGATCGGTTTCTTCCAATTGCCAACATTAGCCGGATCATGAAGAAAGTCATTCCCCCAAATGGGAAGATCGCAAAGGATGCCAAAGATTGCGTGCAGGAATGTGTCTCTGAATTTATCAGCTTCATCACCAGCGAGGCGAGCGATAAATGCCAGAGGGAGAAGAGAAAGACGATCAATGGAGACGATTTGCTGTGGGCCATGGCGACGTTGGGGTTTGAAGATTACATTGCACCTCTCAAGATGTACTTGCAGCTCTACAGAGAG
>gnl_Nelnu_v1.0_NNU_010177-RA
ATGACTGAGAATGCATCGGATAGCTCCTCTAAAGAGCAAGACCGATTCCTCCCCATAGCCAACGTGAGCCGTATCATGAAAAAATCGCTCCCAGCCAACGCAAAGATATCGAAGGAAGCGAAAGAGACCGTGCAAGAATGTGTGTCGGAGTTCATCAGCTTTATCACCGGCGAAGCCTCGGACAAGTGCCAGAGAGAGAAGAGAAAGACTATAAACGGTGACGATCTCTTATGGGCCATGACAACTCTGGGGTTCGAGAACTATGTCGGGCCTCTGAAGATTTATCTTAACAAGTATCGGGAGATCGAAGGAGAGAAGAATTCCATGCTTAGACAAGGAGATCAATCCCCAACTGAGGAGACGGCGAATACCTGCAGCAATAATAATTATGCTGTTACTGTACTTGACAAGGTCGTTACTGATCCGATGGCAAGCAGGGCGACCTTCCAGAGTTTTAATGGCGGGTTTTATTCGCTGGGGGCTCAAGTAGCTGCGAAGAACTACGGAGATGAAGGGAGAATGGTTGACTATGGAGACAACTCGAGGATGGGTACTCTCTACACTGAACAA
>gnl_Nelnu_v1.0_NNU_005217-RA
ATGGCCGATTCCGACAACGAATCCGGCGGTCAGTACAACAACGCGAACAGTGAGATGTCGCCGCGGGAGCAGGACCGCTTCTTGCCCATCGCTAACGTGAGCCGGATAATGAAGAAAGCACTTCCTGCGAACGCCAAGATTTCAAAAGATGCGAAGGAGACAGTGCAGGAGTGCGTATCGGAGTTTATTAGCTTCATCACTGGGGAAGCGTCCGATAAGTGCCAGAGAGAGAAGCGTAAGACGATCAACGGTGATGATCTGCTCTGGGCCATGACAACTTTAGGATTCGAGGAGTACGTGGAGCCCTTGAAGATATATTTGCAGAAGTTCCGAGAGATGGAGGGTGAGAGGAGCTCCATGGGACGGCAGGGGGAGAAGGACGGGTCAGGAGGCGGGGGATCGGCCGGGGGAGGCAATGGTGGTGTTGTGAACCCTGGGAGCGGGAGCAGCAGCGGCGGTTTCAACGGAGGTGGGATGTATGGCGGAGTGCAATCAGCGATGATGATGATGGGGCATCATCAAGGACAGGTGTACGGCTCCGGGCGGAAAAGAAGAGAG
>gnl_Nelnu_v1.0_NNU_005227-RA
ATGACAGGAATGATGTTGTCGAACATCAGCAACACCTCCAACGGACAGGGACAGTCGACCGGAGGAGACGAAACCTCAGAGCGAGACACCGCGTGTACGGTCCGCGAGCAGGACCGATTCATGCCCATCGCCAACGTGATCCGTATCATGCGCAAGGTCCTCCCAACCCACGCGAAGATCTCCGATGACGCCAAGGAGACAATCCAGGAGTGTGTGTCCGAGTACATCAGCTTCATCACCAGCGAAGCGAACGACCGGTGCCAGCGCGAGCAGCGCAAGACCATAACTGCGGAGGACGTGCTCTGGGCCATGAGCAAGCTGGGGTTCGACGACTACATCGAACCGCTAACGGTGTACCTCCAGCGCTACCGCGAGCTTGAGGGTGAGCGGGGCTCCATACGAGGAGAGCCATTGGTGAAGAGGACTATGGACCTGGGTGCGCTTGGGGTGGCGGCTTTTGCACCTGCGTTTCACATGAGCCACCACCAGGGACTCTTCGGAGCACCCATCGGAGGATTCTTCAGGGACGTCGGATCCAGCGCTAGCTCATCCCAAGCTGCAATGGCTAGCTTTGATCCTTACGCCCAATACAAA
>gnl_Orysa_v7.0_LOC_Os08g07740.1
ATGAAGAGTAGGAAGAGCTATGGGCACTTGCTGAGCCCGGTGGGCAGCCCGCCGTTGGACAACGAGTCCGGCGAGGCGGCGGCGGCGGCTGCGGCTGGCGGCGGCGGCTGCGGGAGCAGCGCCGGGTATGTCGTCTACGGCGGCGGCGGCGGTGGGGACTCGCCGGCGAAGGAGCAGGACAGGTTCCTGCCGATCGCGAACGTGAGCCGCATCATGAAGCGGTCGCTGCCGGCGAACGCCAAGATCTCCAAGGAGTCGAAGGAGACGGTGCAGGAGTGCGTGTCGGAGTTCATCAGCTTCGTTACAGGCGAGGCCTCCGACAAGTGCCAGCGCGAGAAGCGGAAGACCATCAACGGCGACGACCTCCTCTGGGCCATGACCACGCTGGGGTTCGAGGCCTACGTCGGCCCGCTCAAGTCCTACCTCAACCGCTACCGCGAGGCCGAGGGCGAGAAGGCCGACGTGCTCGGCGGCGCCGGCGGCGCCGCCGCGGCGCGCCACGGCGAGGGCGGTTGCTGCGGCGGCGGCGGCGGCGGCGCCGATGGCGTCGTCATCGACGGGCATTACCCGCTCGCCGGCGGCCTGTCACACTCACACCATGGTCATCAGCAGCAGGACGGCGGCGGCGACGTCGGGCTCATGATGGGCGGCGGCGACGCCGGCGTCGGGTACAACGCCGGGGCCGGGTCGACGACGACGGCGTTCTACGCGCCGGCGGCGACGGCGGCGTCAGGGAACAAGGCGTACTGCGGCGGCGACGGGTCGAGGGTGATGGAGTTCGAGGGCATCGGCGGCGAGGAGGAGAGCGGAGGCGGCGGCGGCGGCGGCGAGAGGGGGTTCGCCGGCCACCTCCATGGCGTGCAATGGTTTAGACTAAAGAGGAATACTAAT
>gnl_Orysa_v7.0_LOC_Os07g41580.1
ATGCCGGATTCGGACAACGAGTCAGGGGGGCCGAGCAACGCGGGGGAGTACGCGTCGGCGAGGGAGCAGGACAGGTTCCTGCCGATCGCGAACGTGAGCAGGATCATGAAGAGGGCGCTCCCGGCGAACGCCAAGATCAGCAAGGACGCCAAGGAGACGGTGCAGGAGTGCGTCTCGGAGTTCATCTCCTTCATCACCGGCGAGGCCTCCGACAAGTGCCAGCGGGAGAAGCGCAAGACCATCAACGGCGACGACCTCCTCTGGGCGATGACCACGCTCGGCTTCGAGGACTACATCGACCCGCTCAAGCTCTACCTCCACAAGTTCCGCGAGCTCGAGGGCGAGAAGGCCATCGGCGCCGCCGGCAGCGGCGGCGGTGGCGCCGCCTCCTCCGGCGGCTCCGGCTCCGGCTCCGGCTCGCACCACCACCAGGATGCTTCCCGGAACAATGGCGGATACGGCATGTACGGCGGCGGCGGCGGCATGATCATGATGATGGGACAGCCTATGTACGGCTCGCCGCCGGCGTCGTCAGCTGGGTACGCGCAGCCGCCGCCGCCCCACCACCACCACCACCAGATGGTGATGGGAGGGAAAGGTGCGTATGGCCATGGCGGCGGCGGCGGCGGCGGGCCCTCCCCGTCGTCGGGATACGGCCGGCAAGACAGGCTA
>gnl_Orysa_v7.0_LOC_Os01g70880.1
ATGACGAACGGGCAGGACAACCTGCTGCCGATCGCCAACGTGGGCCGGATCATGAAGGACGGGCTGCCGCCGCAGGCGAAGATATCGAAGCGGGCCAAGGAGACGATCCAGGAGTGCGCGACGGAGTTCATCAGCTTCGTCACCGGCGAGGCGTCGGAGCGGTGCCGGCGGGAGCGGCGGAAGACGGTGAACGGCGACGACGTCTGCCACGCCATGAGGAGCCTCGGCCTCGACCACTACGCCGACGCCATGCACAGGTACCTGCAGAGGTACCGCGAGGGCGAGGAGCTCGCCGCGTCGCTCAACAGCAGCAGCAGCGCCGCCGCCGCCGCCGCCGCCGCCGGCAGCAGGGGCGGTGGCGCCATACAGATCGACGTGAGAGCTGAGCTCTCCATCTTCAGATCAGGCAACAACCAAGGTCGTCCAAACAAT
>gnl_Orysa_v7.0_LOC_Os01g61810.2
ATGATGATGATGGATCTAGGGTTTTTGGAGGGCGGCGCGGGGATGGCGGACGCGGGGCACGACGAGAGCGGGAGCCCGCCGAGGAGCGGCGGGGTGAGGGAGCAGGACAGGTTCCTGCCCATCGCCAACATCAGCCGCATCATGAAGAAGGCCGTCCCGGCGAACGGCAAGATCGCCAAGGACGCCAAGGAGACCCTGCAGGAGTGCGTCTCGGAGTTCATCTCCTTCGTCACCAGCGAGGCGAGCGACAAATGTCAGAAGGAGAAGCGCAAGACCATCAACGGGGAAGATCTCCTCTTTGCGATGGGTACGCTTGGCTTTGAGGAGTACGTTGATCCGTTGAAGATCTATTTACACAAGTACAGAGAGTTGGTAGGG
>gnl_Orysa_v7.0_LOC_Os01g70890.1
ATGGCCGACCACCATGGCGGCCACCACGCCGACGGGCATCGCCGGCAGCAGCAGCTGCAGGGGGAGGCGGCGGATCAGGCGGCGGCGGAGATCATCAAGGAGCAGGACAGGTTGCTGCCAATCGCGAACGTGGGGCGAATCATGAAGCAGATCCTCCCCCCCAACGCCAAGATCTCCAAGGAGGCCAAGGAGACGATGCAGGAGTGCGTCTCGGAGTTCATCAGCTTCGTCACCGGCGAGGCCTCCGACAAGTGCCACAAGGAGAAGCGCAAGACGGTCAACGGCGACGACGTCTGCTGGGCCTTCGGCGCCCTCGGCTTCGACGACTACGTCGACCCCATGCGCAGGTACCTCAACAAGTACCGCGAGCTCGAGGGCGACCGCGCCGCCGCCGCCGCCACCTCCCGCTCCGGCGCCGGCGCCGCCGCGGGCCCCGACCACCCTTCCTCCTCCTCCTCCGCCGCCGCCGCCACCGCCGGTCATTTCATGTTCAACGCCATGGACAGGTCGACGGATAGCTCCAGGCAGTTC
>gnl_Orysa_v7.0_LOC_Os03g29970.1
ATGCCGGACTCGGACAACGACTCCGGCGGGCCGAGCAACTACGCGGGAGGGGAGCTGTCGTCGCCGCGGGAGCAGGACAGGTTCCTGCCGATCGCGAACGTGAGCAGGATCATGAAGAAGGCGCTGCCGGCGAACGCCAAGATCAGCAAGGACGCCAAGGAGACGGTGCAGGAGTGCGTCTCCGAGTTCATCTCCTTCATCACCGGCGAGGCCTCCGACAAGTGCCAGCGCGAGAAGCGCAAGACCATCAACGGCGACGACCTGCTCTGGGCCATGACCACCCTCGGCTTCGAGGACTACGTCGACCCCCTCAAGCACTACCTCCACAAGTTCCGCGAGATCGAGGGCGAGCGCGCCGCCGCCTCCACCACCGGCGCCGGCACCAGCGCCGCCTCCACCACGCCGCCGCAGCAGCAGCACACCGCCAATGCCGCCGGCGGCTACGCCGGGTACGCCGCCCCGGGAGCCGGCCCCGGCGGCATGATGATGATGATGGGGCAGCCCATGTACGGCTCGCCGCCACCGCCGCCACAGCAGCAGCAGCAGCAACACCACCACATGGCAATGGGAGGAAGAGGCGGCTTCGGTCATCATCCCGGCGGCGGCGGCGGCGGGTCGTCGTCGTCGTCGGGGCACGATGAGGATGAGGATGAAGATGAAGATGAAGATGAAGAT
>gnl_Orysa_v7.0_LOC_Os02g49410.1
ATGGCAGGGAACAAAAAGCGTGGTGGCAGGAACATGGATCAGGTCAAGAAGGCGGCAGTGAGATCGGATGGGGTGGGAGGTAGTGCGACCAACGCCGAGCTGCCGATGGCCAACCTCGTACGCCTGATAAAGAAGGTGCTCCCAGGGAAAGCGAAGATCGGGGGAGCAGCCAAGGGTCTCACCCATGATTGCGCGGTGGAGTTCGTCGGGTTCGTCGGCGACGAGGCCTCCGAGAAGGCCAAGGCAGAGCACCGCCGCACCGTAGCGCCGGAAGACTACTTGGGCTCATTCGGCGACCTTGGCTTCGATCGCTACGTCGACCCCATGGATGCCTACATCCATGGTTACCGTGAGTTTGAGAGGGCTGGTGGGAATAGGAGGGTGGCGCCGCCTCCTCCGGCGGCAGCTACACCGCTGACGCCCGGTGGACCGACATTCACTGACGCAGAGCTGCAGTTTCTCCGGTCGGTGATCCCCTCCAGAAGTGATGATGAATATAGCGGCTCATCACCAGCCATAGGCGGCTATGGCTATGGATATGGCTATGGAAAAAATATG
>gnl_Orysa_v7.0_LOC_Os02g49370.1
ATGGAGGCCGGCTACCCGGGCACGGCGGCGAACGGCGCTGCCGCCGACGGGAACGGTGGCGCGCAGCAGGCGGCGGCCGCGCCGGCTATACGTGAGCAGGACCGGCTGATGCCGATCGCGAACGTGATCCGCATCATGCGCCGCGTGCTCCCGGCGCACGCCAAGATCTCGGACGACGCCAAGGAGACGATCCAGGAGTGCGTGTCGGAGTACATCAGCTTCATCACCGGGGAGGCCAACGAGCGGTGCCAGCGCGAGCAGCGCAAGACCATCACCGCCGAGGACGTGCTCTGGGCCATGAGCCGCCTCGGCTTCGACGACTACGTCGAGCCCCTCGGCGTCTACCTCCACCGCTACCGCGAGTTCGAGGGGGAGTCCCGCGGCGTCGGCGTCGGCGTCGGCGCCGCGCGCGGCGACCACCACCATGGTCACGTCGGTGGGATGCTCAAGTCCCGCGCGCAGGGCTCCATGGTGACGCACCACGACATGCAGATGCACGCCGCCATGTACGGTGGCGGCGCGGTGCCGCCGCCGCCGCATCCTCCTCCGCACCACCACGCGTTCCACCAGCTCATGCCGCCGCACCACGGCCAGTACGCGCCGCCGTACGACATGTACGGCGGCGAGCACGGGATGGCGGCGTACTACGGCGGGATGTACGCGCCCGGCAGCGGCGGCGACGGGAGCGGCAGCAGCGGCAGCGGTGGCGCCGGCACGCCGCAGACCGTCAACTTCGAGCACCAGCATCCGTTCGGATACAAG
>gnl_Orysa_v7.0_LOC_Os06g17480.1
ATGGAGCCCGCATTTCCCAACGGAGGTGCGGCTGCTCCACCACCGCCCATGGCGGCGGAGCAGCTGCCGCCGGCGGCGGCGGTGGTCCGGGAGCAGGACCGCCTGATGCCGATCGCGAACGTGATCCGCATCATGCGGCGCGTGCTCCCGCCGCACGCCAAGATCTCCGACGACGCCAAGGAGGTGATCCAGGAGTGCGTGTCGGAGTTCATCAGCTTCGTCACCGGCGAGGCCAACGACCGGTGCCACCGCGAGCACCGCAAGACGGTCACCGCCGAGGACCTCGTCTGGGCCATGGACCGCCTCGGCTTCGACGACTACGTCCCGCCGCTCACCGCCTACCTCCGCCGCATGCGCGAGTACGAGGGCGGCGGATCAGGTGGTGGTGGTGGTGGTGGCCGTGGCGCCGCCGCCGCCCCCGCCGTCGTGCCGCCGCCGCCGCCGCCGCCTCCCGAGGACGCGTTCCGCTACGTGCAGGTCCATCATCCCGTGTACGCGGCGCCAGGTGAGCCGGTGCAGGGGTACGGTTACCCCGTGGCCATGTCGTCTGCTCTGCCGGCGCCGCACGTGCACGTCGGCGTCCGCGGCGGCGGGCAGCACGAGGTGTTCGGTGGCGGGCCGGCGCCCCTGGCTGTCTACTACGGAGGAGCGCCGTACGGCGAGGCCAGCAGCCGCGGCGGCTGCTCTGCCGCCGACGAGGGGAGCTCGTCGTCGAGCGCCTCGCCGGCGCCGGTCGGCCCCAACTATGAG
>gnl_Orysa_v7.0_LOC_Os05g49780.1
ATGTCGGAGGGGTTCGACGGGACGGAGAACGGCGGCGGCGGCGGCGGAGGCGGAGTAGGGAAGGAGCAGGACCGGTTCCTGCCGATCGCCAACATCGGCCGCATCATGCGCCGGGCCGTGCCGGAGAACGGCAAGATCGCCAAGGACTCCAAGGAGTCCGTCCAGGAGTGCGTCTCCGAGTTCATCAGCTTCATCACCAGCGAAGCAAGCGACAAGTGCCTCAAGGAGAAGCGCAAGACCATCAATGGGGACGACCTGATCTGGTCAATGGGCACGCTCGGATTCGAGGACTATGTCGAGCCTCTCAAGCTCTACCTCAGGCTCTACCGGGAGGGTGACACAAAGGGTTCAAGAGCTTCTGAACTGCCAGTAAAGAAAGATGTTGTACTTAATGGAGATCCTGGATCATCGTTTGAAGGCATG
>gnl_Orysa_v7.0_LOC_Os05g38820.4
ATGGCGGATGGGCCGGGGAGCCCGGGGGGAGGAGGGGGGAGCCACGAGAGCGGGAGCCCGAGGGGGGGAGGGGGAGGAGGGGGAGGTGGGGGTGGGGGTGGGGGGGTGAGGGAGCAGGACAGGTTCCTCCCCATCGCCAACATCAGCCGCATCATGAAGAAGGCCATCCCGGCCAACGGGAAGATCGCCAAGGACGCCAAGGAGACCGTGCAGGAGTGCGTCTCCGAGTTCATCTCCTTCATCACCAGCGAGGCGAGCGATAAATGCCAGAGGGAGAAGCGCAAGACCATCAACGGCGACGACTTGCTGTGGGCGATGGCCACGCTGGGCTTCGAGGACTACATCGAGCCCCTCAAGGTCTACCTGCAGAAGTACAGAGAGGTGCGTACTGATGTGGATGTTTGGAATTGGGGTGATTCTCTGTTGATT
>gnl_Phavu_v2.1_Phvul.003G087000.2
ATGCAGTTACTGACTTGCTTGTTACAAGTGGCATTCATGCATTCTCCAGCATCATACATCAGAATACAAGGATCTGTCTCCTTCCCGCCCAAAACAAGGCCATGGTGTGTTGGATGGACAAATATATATCAACATGCATCATGCAGTTCCTATCCGACCATAAATACTTTTGAACAAGCCCTAAGGTTGAAGCTGTCAGTGTCAGACATGAACAACGTGAACACGAGTAGGCAGGTAGCAGGAGACAACAACCACACAGCGGATGAGAGCAACGAATGCACTGTGAGGGAGCAAGACCGTTTCATGCCAATTGCAAATGTGATCAGGATCATGCGAAAGATTCTTCCTCCACATGCCAAGATCTCAGATGATGCCAAAGAAACAATTCAAGAGTGTGTGTCTGAGTACATCAGCTTTATCACCGGAGAGGCAAACGAGCGTTGCCAGAGGGAACAACGCAAGACCATAACTGCTGAGGACGTGCTTTGGGCCATGAGCAAGCTTGGATTTGATGATTACATGGAGCCACTGACCATGTACCTTCACAGGTATCGTGAGCTTGAGGGTGACCGAACCTCCATGAGAGGTGAATCATTGGGGAAGAGGACTATTGAATACGCCCCTATGGGTGTTGGCGTTGCTACTGCTTTTGTGCCACCACAGTTTCACCCAAATGGATACTATGGTCCTGCCATGGGAGCTTACGTTGCGCCACCAAATGCTGCGTCCTCTCATCACCATGGAATGCCAAATACTGAACCGAATGCTCGCTCCATG
>gnl_Phavu_v2.1_Phvul.003G103500.1
ATGCTGTCTTGGTCAATAAAGAGAGTAGTTCAACTGTTGGAGTTGAATTCATTCCTTCCCAAGATGGTGGACAATGTTGGAGGCAGTTCCTCTAATCCTGAAAACAGTGGCATCAGGGAACAAGACTGTTTGTTGCCAATAGCCAATGTTGGGAGGATCATGAAGCAGATTCTGCCTCCTAACGCAAAAATCTCAAAGGAATCAAAGGAAACAATGCAAGAGTGTGTATCAGAGTTTATAAGCTTTGTGACGAGTGAGGCATCAGAGAAGTGCAGGAAGGAGAGGAGGAAGACTGTGAACGGAGATGATATATGCTGGGCCTTAGGGTCGCTTGGTTTTGATGACTATGCAGAGCCATTGAGAAGGTATTTGCACAGATATAGAGAAGTAGAAGTAGATAGATCAGCCATCCAAGAGAGAGGAAATAGCCCCTCAAAAGATAAGGATAATGAATTC
>gnl_Phavu_v2.1_Phvul.003G086800.1
ATGGCTGAATCTGATAACGAGTCAGGAGGTGGAAAGAATGAATCGTCAATTTGCAGAGAGCAAGACAGGCTCCTTCCCATAGCCAACGTGGGCAGGATCATGAAGAAGGTGTTGCCAGGCAACGCTAAGATTTCCAAAGAATCAAAAGAAACCATGCAAGAGTGTGTGTCAGAGTTCATCAGTTTTATAACAGGAGAGGCTTCTGATAAGTGTCAGAAAGAGAAAAGAAAGACCATCAACGGGGATGATCTTCTGTGGGCCATGGCCTCACTTGGCTTTGAAGACTATGCAGAGCCGCTCAAAGCTTATCTGCACAAGTACAGAGAGATGGAAGGGGAGAAAACTGCTATGATTGTGAAGCACCATGGTGCTACTGGCCTTTATGCAAATCCACTG
>gnl_Phavu_v2.1_Phvul.009G246400.1
ATGGAAGATAGCTATGGAGGCAGTTCCTCCAAGGACAAGAACTGCAGCATCAAGGAACAAGACCGGTTGCTGCCAATAGCCAATGTTGGTCGGCTCATGAAGCAGATTTTGCCACAGAATGCAAAAATCTCCAAGGAAGCAAAAGAGACAATGCAAGAATGTGTGTCGGAGTTCATAAGCTTTGTGACAAGTGAAGCTTCGGAGAAGTGCAGAAAGGAGAGGAGAAAGACAGTGAATGGTGATGACATTTGCTGGGCATTGTCTACACTAGGATTTGATGACTATGCTGCACCAATGAGAAGGAAATCAAGGACGAAAATCCAGGAAGCA
>gnl_Phavu_v2.1_Phvul.009G155500.1
ATGGAAGATGAAAGCCACACCAATCTCCCAAACGCCTTCATCACAGCAAGCCCTGAAAGCCCTTCCTTAAAGCCATCCAATAACACCACCACCACCACTAACCACCATCACAACAACAACAACAAAGAACAAGATCGCTTTCTCCCTATCGCCAACGTCGGAAGAATAATGAAAAAGGCCATCCCTGGCAATGGCAAAATCTCAAAGGATGCAAAGGAAACAGTTCAAGAGTGTGTCTCTGAGTTCATCAGCTTTGTCACAGGCGAAGCCTCGGACAAATGCCAGAGGGAAAAGAGAAAGACCATCAATGGAGATGACATCATTTGGGCCATCACAACCCTGGGATTTGAGGACTATGTCGACCCTCTAAAATCCTATCTCCAAAAATATAAAGAGATCGAAGGAGAGAAGCTTAACATTCCTAAGCGACAACGTTCTGAACAAAGGCTTCATCATCAACACCAAAATCCCCACCAAGATCAAAATAATAACAACAACAATCTAAGTAGTAGTGTATATTCCTCTCCAACTCTTCTTTCTCAGCCATCTTACGTACCCACGGATCAACTGTTTTCCCTACCATTCTCCCCAAATTCCCTTCAGAAACAGTTACAGCCGCAAGACCAGATCGATTCTGTGGGGCAATGG
>gnl_Phavu_v2.1_Phvul.008G278900.1
ATGGCTGACTCGGACAACGACTCGGGGGGAGCGCAGAACGCCGGGAACAGCGGCTTCAGCGAGTTGTCGCCGCGGGAACAGGACCGCTTCCTCCCAATCGCCAACGTCAGCAGGATCATGAAAAAGGCTCTGCCGGCGAACGCCAAGATCTCCAAGGACGCCAAAGAGACCGTGCAGGAATGCGTGTCGGAGTTCATAAGTTTCATCACCGGCGAAGCTTCCGACAAGTGCCAGCGCGAGAAGCGCAAGACAATCAACGGCGATGACCTTCTGTGGGCGATGACAACCCTGGGATTCGAGGACTACGTGGAGCCGCTCAAAATTTACCTCCAGCGCTTCCGCGAGATCGAGGGAGAGAAGACCGTCGCCGCTCGCGACAAGGACGCCTCCTCCTCTGCCGTCAGCGGCTACGATTACTCCCCGTCCTCCGCCGCCTCCATGATGCATCACCAGGGACACGTGTACGGCTCCCCCGCGTTCCATCAAGTGAGTGCCGGTCCGGTTATGGGTAAGCCTGGGCCTGGGCCTGGGCCCAGTTATCCTGCCCCTGGTCGACCCAGA
>gnl_Phavu_v2.1_Phvul.007G165100.1
ATGGGTGACAACATCAACATTGGCAAAGTCTTGGACAGAGAAGGCTTTAAGTACAGCTTCACATCTTCAACTGCAACTGCAAGTGACACCTCTGAACAAGATGGGGTCATTAAGGAGCAGGATCGGTTGCTTCCAATAGCTAATGTGGGGAGAATCATGAAGCAAACTCTTCCTCCCAATGCCAAGATCTCAAAAGAAGCTAGAGAAACCATGCAGGAATGTGTCTCCGAGTTCATTAGCTTTGTCACTGGGGAAGCTTCTGACAAGTGTCACAAGGAGAAGCGCAAAACCGTGAATGGTGACGATATTTGCTGGGCCTTGGCTACCCTAGGGTTTGATGACTACGCTGAGCCTCTTAAAAGGTACTTGCATAAGTATAGGGAGCTGGAGGGTGAGAGAGCAAACCAAAATAAGGGTAACAGTTATGAAAACAACAACATCGCAAACATATAT
>gnl_Phavu_v2.1_Phvul.007G134000.1
ATGTCGGATGCGCCAGCCAGCCCGAGTCATGAGAGTGGGGGCGAGCAGAGCCCGCGCGGTTCCTCCTCTGGGGCCAGGGAGCAGGACCGCTACCTTCCTATTGCCAACATCAGCCGCATCATGAAGAAGGGTCTTCCTCCCAACGGCAAGATTGCTAAGGACGCCAAAGATACCATGCAAGAGTGTGTTTCTGAGTTCATCAGCTTCATTACCAGCGAGGCGAGTGAGAAATGTCAGAAAGAGAAGAGAAAGACTATTAATGGAGACGATTTGTTATGGGCAATGGCCACTTTAGGTTTTGAAGACTACATAGAGCCGCTTAAGGTGTACCTGGCAAGGTACAGAGAGGCGGAGGGTGACACCAAAGGATCTGCAAGAGGTGGTGATGGATCTGCTAGACCAGATCAAGTTGGCCTTGCAGGTCAAAATTCTCAGCTTGTTCATCAGGGCTCACTGAACTATATTAGTTTGCAGGTGCAACCACAACATATGGTTTTGCCTTCAATGCAAAGCCATGAA
>gnl_Phavu_v2.1_Phvul.007G163100.2
ATGGCCGATGCTCCCGCGAGTCCAGGCGGCGGAGGTAGCCACGAGAGCGGCGAGCACAGTCCCCGCTCCAATTTCCGCGAGCAGGACCGCTTCCTCCCCATCGCCAACATCAGCCGCATCATGAAGAAAGCGCTTCCCGCCAACGGCAAAATCGCCAAGGACGCCAAGGAAACCGTGCAAGAATGTGTATCCGAGTTCATCAGCTTCATCACCAGCGAAGCTAGCGATAAGTGCCAGAGAGAGAAGAGAAAGACCATTAACGGCGACGATTTACTTTGGGCTATGGCCACTTTAGGTTTCGAGGAGTATGTTGATCCGCTTAAGATTTACCTCGCCTCTTACAGAGAGATTGAGGGTGATTCAAAGGGTTCGGCCAAGGGTGGAGAGACATCTTCTAAGAGAGATGTTTATCCCAATCCTAATGTCCAGGTGGAGAATCTTGCCCATCAAGGTTCTTTCTCACAAGGTGTTAACTACACGAATTCTCAGCCCCAGGGTCCACATATGATAGTTCCGATGCAAGGCCAAGAG
>gnl_Phavu_v2.1_Phvul.007G195900.1
ATGGATCAGGAGGAGCAGGATAAAGCGTTGCCCATTGCAAATGTGGGTAGAATCATGAAGCAAATTCTTCCTCCTAGTGCAAAGATCTCCAAGGAAGGGAAACAACTAATGCAAGAGTGTGTGACAGAGTTCATAAGTTTTGTGACTGGTGAGGCATCTGACAAGTGTCACAAGGAGAATCGCAAGACCGTTAATGGGGATGACATCTGTTGGGCTCTAAGTTCCTTAGGGTTTGACAACTATGCTGAGACCATAGCAAGGTACTTACATAAATACAGGCAAGCTGAAAGGGAGAAAATGAATCACAACAAAAAATATGAAGGATCAGCAACACAAACTCTCAACCAACCTCAACTTATCCTTCCTCCTCCACCACCATCACTCTCTAGGGTTACTGGCAAAGTTCAAAACCCTCCCACTACAGATCAATCTGGA
>gnl_Phavu_v2.1_Phvul.007G234800.1
ATGCCAATCGCCAATGTGCTAAGGATCATGCGGAAGATTTTGCCACCGCATGCAAAGATTTCTGATGAGGCAAAGGAGACTGTGCAAGAATGTGTTTCTGAGTACATCAGTTTCATCACAGCTGAAGCAAATGATCGCTGCCAGCGTGAGCAGCGCAAGACTGTGACTGCTGAAGATGTGCTGTGGGCTATGGGAAAGCTTGGTTTTGATGAATATGCTCAGTCTCTTTCTGTTTACCTCACTCGCTATCGCCAGAGTGAAGGAGAACGCATGTCTGTGAGGCCTGCTTCAACTTCTGCTCCTCCCTTTGAGATGAACCCTCCTTATCCACCTTACCCTCATGGTTTTGGAATGTTTGATTATGATCCATCACAGTCCATAGCTTCTTCTTCAAGAGCAGCAGGTGGATTTGTTCCCAACTTTGATCCTTATGCTAATCCACCAAAACCTACTGGTGGTAACATG
>gnl_Phavu_v2.1_Phvul.001G174600.3
ATGGCCGACGGTCCGTCCAGTCCGGGAGGCGGCAGCCACGAGAGCGGTGACCACAGTCCCCGCTCTAACGTGCGCGAGCAGGACAGGTACCTCCCCATCGCTAACATAAGCCGCATCATGAAGAAGGCGCTCCCTGCTAACGGGAAAATAGCCAAAGACGCCAAAGAGACTGTTCAGGAGTGCGTTTCTGAGTTCATCAGCTTCATCACCAGCGAGGCCTCTGATAAGTGTCAGAGAGAGAAAAGAAAGACTATTAACGGGGACGATTTGCTCTGGGCAATGGCTACCCTTGGTTTCGAGGATTATATCGATCCCTTGAAGATTTACCTCACAAGATACCGAGAGATGGAGGGTGATACCAAGGGCTCAGCCAAGGGTGGAGAGACCTCTGCTAAGAAAGATGTTCAACCGAATCCTAATGCTCAGCTTGCTCATCAAGGTTCTTTTTCACAAGGTGTTAGTTACACAAATTCTCAGGGTCAACATATGATGGTTCCAATGCAAGGTCCAGAG
>gnl_Phavu_v2.1_Phvul.006G139401.1
ATGGCTGAGTCTGATAACGATTCAGGAGGGCAAGCCGGTAACACGAATGGAGGCAATGAATTCTCAGGGTGCAGAGAGCAAGACAGGTTCCTTCCCATAGCCAACGTGAGCAGGATCATGAAGAAGGCGTTGCCGGCGAACGCGAAGATCTCGAAGGAGGCGAAGGAAACCGTGCAAGAGTGTGTGTCGGAGTTCATCAGCTTCATAACAGGTGAAGCATCTGATAAGTGCCAGAAGGAGAAGAGAAAAACTATCAACGGTGATGACCTACTGTGGGCCATGACCACACTGGGGTTTGAGGAGTATGTGGAGCCTCTCAAGATTTACCTGCACAAGTACAGGGAGATGGAGGGGGAGAAAACTGCTATAATGGGAAGGCCACTGGGTGGTGGTGGTGCTGGTGATCAGAGGGATGAGGCTTATGGCCATGCTCATGGCCATGGAGGTATGGTACCAAACTCTATGATGGTGATGATGGGGCATCAGGGACACGTGTATGGATCTGGGAGTGCTGGCTCAGCATCTTCTGCAAGAACTAGA
>gnl_Phavu_v2.1_Phvul.006G056950.1
ATGGCGGACTCCGACAACGACTCCGGCGGCACGCACAACGCCGGCAAGGGCAGCGAGATGTCGCCACGGGAGCAGGACCGGTTTCTGCCGATCGCGAACGTTAGTCGCATTATGAAGAAGGCGCTTCCAGCGAACGCGAAGATCTCTAAGGACGCGAAGGAGACAGTGCAGGAGTGCGTGTCAGAGTTTATCAGCTTCATCACAGGCGAAGCCTCCGACAAGTGCCAGCGCGAGAAGCGAAAGACGATCAACGGCGACGATCTTCTGTGGGCGATGACGACTCTGGGCTTCGAAGACTACGTAGAGCCTCTGAAGGTCTATCTGCAGCGCTTTAGAGAAATGGAAGGAGAGAAGACCGTGGCGGCGCGTGACAAGGACGCGCCTCTTGCTTCCAATGCTACCAACAGTGCCTACGAGAGTGGTAGTTATGGTGCTGGTGGAATTATGATGCATCAGGGACACGTGTACAGTTCTGGTGGGTTCCATCAAGTGGCTGGCGGTGGTGGTGCTATTAAGGGTGGGCCTGCGTATCCTGGGCCTGGATCCAATGCGAGTAGGCCCAGA
>gnl_Phavu_v2.1_Phvul.002G264300.1
ATGACAGGGAAGAGAAACCAAACAATAATCAGTCCTGTGGGAAGTCCAACATCTGGTAACATCTCAGACAGCTCCTCAAAAGAACAAGACAGGTTCCTCCCCATAGCCAATGTTAGCCGCATCATGAAAAGGGCACTCCCAGCCAATGCCAAAATCTCTAAGGAAGCCAAAGAAACAGTTCAAGAGTGTGTGTCTGAGTTCATTAGCTTCATCACTGGTGAGGCCTCAGACAAGTGCCAGAGAGAAAAGAGGAAGACCATCAATGGTGATGATCTTCTTTGGGCCATGACAACCCTAGGATTTGAGAACTATGTTGGACCCTTGAAGCTCTACCTCCACAACTACAGGGAAACTGAGGGAGAAAAGAGTTCCATGGCCAAACAAGAAGAACACTCTCCAACTGATCAAACTCATCAAACCAATGATGGGGTGTCTGAACTCAACAAGTTGCCTCATTCTGTTACAACCAAAGCAGACTTCAACACTTTCAGTGGTGGCTTCTATTCTGTGGGGTCTCGAGTAACAGCTCCAAAGACCTTCACAGATATTGGAGGGATCAACGGTTATAGAGATAGCTCCATGAACAGTATCATTGCTCAAAGTGCGGTCAGTGGTGACCAAGATGCAAGTGGTAATAGACTGATGCCACCCAACCTACGTTATAGGGTTGAATGG
>gnl_Phavu_v2.1_Phvul.002G273800.1
ATGATGGAAGATGAGAACCATGCCACTTTGCCAAATGCTTATAACTCCGGAAGCCCCGAAAGCCCTTGCTTAAAGACAACCAACACCAACATCAACAACAACATCAACACCCCAACCACACACAACAACAATAATCATAACCATAATAACAACAACAATAACCACAACAAAGAACAAGACAGGTTCCTCCCTATTGCCAATGTGGGAAGAATCATGAAAAAGGTCATTCCTTCCAATGGAAAAATCTCTAAGGACGCAAAGGAAACTGTCCAAGAGTGTGTCTCTGAGTTCATCAGCTTCGTCACTGGAGAAGCCTCTGACAAATGTCAGAGGGAGAAGAGAAAGACCATCAATGGTGATGATGTCATATGGGCCATCACAACCCTAGGGTTTGAGGATTACGTTGAACCCTTGAAAATTTACCTTCAGAAATATAAAGAGATTGAGGGAGAAAAACTTAACATTCCAAAGCAACTTCGTTCTGAACAAAGGCTACAACAACACCAACAAAATAATAGTAATAGTAGCCAAGAAGATAATAATCAACAGCAATTCAATGCTGCATATGCCTCAACCAATCTCATTTCTCAGCCTCCATATGTGGCCACTGATCAGAAGTTTTCACTACCCTTCTCTCCAAACTCAATTCAGAATCACCACATTGATTCAGTGGGCCACTGGTATGAA
>gnl_Phypa_v3.3_Pp3c9_14800V3.1
ATGGCCGATAGCTACGGTCACAACGCAGGTTCACCAGAGAGCAGCCCGCATTCTGATAACGAGTCCGGGGGTCATTACCGAGACCAGGATGCTTCTGTACGGGAACAGGATCGGTTCCTGCCCATCGCGAACGTGAGCCGAATCATGAAGAAGGCGTTGCCGTCTAATGCAAAAATTTCGAAGGACGCGAAAGAGACTGTGCAGGAGTGTGTGTCCGAGTTCATCAGCTTCATCACTGGTGAGGCGTCAGATAAGTGCCAGAGGGAGAAGAGAAAGACGATCAACGGTGACGACTTGCTGTGGGCCATGAGTACACTTGGTTTCGAAGATTACGTGGAGCCTCTGAAGGTTTACCTACACAAATACCGGGAGCTAGAGGGAGAGAAGGCTTCCACGGCCAAGGGTGGTGACCAGCAAGGAGGGAAAGAAGGGAGTCAAGGTGTTATGGGGTCCATGGGTATGTCGGGCGGAATGAACGGTATGAACGGTACGATGAACGGGAATATGCATGGACATGGAATCCCGGTGTCGATGCAGATGCTGCAGCAGTCGTACGGACAGCAGGCACCTCCAGGGATGATGTATTCCCCTCATCAGATGATGCCGCAATACCAGATGCCAATGCAGTCTGGTGGAAACCAGCCTCGTGGAGTG
>gnl_Phypa_v3.3_Pp3c15_5200V3.1
ATGGCCGACAGTTACGGCCACAACGCAGGTTCACCCGAGAGCAGCCCGCATTCTGATAACGAGTCCGGCGGCCATTACCGTGATCAGGACGCTTCTGTACGGGAGCAAGACCGGTTTTTGCCCATCGCAAATGTGAGCCGAATCATGAAGAAAGCATTGCCATCTAATGCGAAGATATCGAAAGACGCCAAAGAGACTGTGCAGGAGTGCGTATCCGAGTTCATCAGTTTCATTACTGGTGAGGCGTCCGACAAGTGTCAGAGGGAAAAGAGGAAGACGATCAACGGGGATGACTTGCTGTGGGCCATGAGTACTCTTGGTTTTGAAGATTATGTGGAACCTCTGAAGGTGTACCTACACAAGTATCGTGAACTGGAGGGGGAGAAGGCCTCTATGGCCAAGGGTGGTGATCAGCAGGGAGGAAAAGAGAGCAACCAAGGAGGTATGGGGTCGATGGGCATGGCAGGCGGAATCAACGGCATGAACGGAACGATGAACGGGAACATGCATGGGCATGGAATTCCCGTATCGATGCAGATGATGCAACAGCCGTACGCGCAGCAGGCACCTCCGGGGATGATATATTCTCCTCATCAAATGATGCCGCAATACCAGATGCCGATGCAGTCTGGTGGAAACCAACCCCGCGGAGTG
>gnl_Phypa_v3.3_Pp3c3_13480V3.1
ATGGCGGAGGCTGGAAGTCCTGGTAGTCAAGATAGTCCGCACTCGGATGAATACGGGGGTAACCATGGGGGCGGTGATAGGGACAACTCTAGTGTTCGTGAGCAGGATCGTTTTCTTCCAATTGCCAACATTAGCCGCATCATGAAGAAGGCGTTGCCTGCTAATGCTAAGATTGCCAAAGATGCGAAGGAGACTGTTCAGGAGTGTGTTTCAGAATTCATCAGTTTCATCACTAGCGATTTGCTATCATTCATGTGGAGCCATGTTTATGATGCGATTTCTCCTTTTGAATGGCATTTAGTTCTACTTCCTCCTTTCTTAGGACGTTTTACAGAGTTGGAAGGCGATACAATGGTACGCAAGCATGCAATGAACAGAGCTAGCGACAAATGTCAGCGCGAAAAGAGAAAGACAATAAATGGAGACGATTTACTGTGGGCTATGAGCACATTAGGGTTCGAAGACTACGTCGAACCGCTAAAAGTTTATCTTCATAAGTATAGAGAGATTGAGGGTGCTTTGACAAACAAGGCTGGAGAATCATCCTCTGGCAAGAAGGAGGGAAGTAACATTGTGTCTCCTGGTGTGCAAATGGTACAGCAAGGAGGTTACAACCCCTACATGCAAGCGCAGATGATGACTTCTGGCAATTACCAGGTACAGCATTAT
>gnl_Phypa_v3.3_Pp3c3_14260V3.1
ATGGGGAAAGCGCACAGCGTCGTCCCTCTGCCAAACCAGCCTCCCTCTCTCCCTCCTGTTGCCCGCTTTGCCTCCGTGCTACCCTTGCCTCCCTCCCTCGCACCGATCTCACCCTCCTCCCTCTCTTCCTGCAGCTCATACATACGCTGCAGACGTTGTTGTCCCCTTCTCCTTCCCCTTCGACCTCCCCTTCCCTCCGCCACACCGGACCCCCTCTCCCTTCCCTCCCTCCCTCCCTCCCTTCTTCATTGCCTCCTGGGAATACTTACCCTTTTACTTCATCGGCGTCTCGCTTTGCTGGGCAGGCTCCTCTCTCCAACCCACGGCATTCGTCTAGGCCTTCCCTTTAGGAATATAAGTTCAATGGCTGAGGCTGGAAGTCCTGGCAGTCAAGACAGTCCACACTCGGATGATTACGGGGGTAACCATGGGAGTGGTGAGAGGGATAACTCCAGCGTTCGCGAGCAGGATCGTTTCCTGCCAATCGCTAATATTAGCCGCATCATGAAGAAGGCGTTGCCTGCTAATGCCAAGATTGCCAAAGATGCGAAGGAGACAGTTCAAGAGTGTGTTTCCGAATTCATCAGTTTCATCACGAGCGAAGCTAGCGACAAGTGTCAGCGGGAAAAGAGAAAGACGATCAATGGAGATGATTTACTTTGGGCCATGAGCACATTAGGGTTTGAAGACTACGTCGAGCCGCTGAAGGTTTACCTTCACAAGTACAGAGAGACTGAGGGTGCTCTGACGAACAAGGCTGGTGAATCATCTTCTGGCAAGAAGGAGGGAAGTGGCATGGTATCTCCTGGCGTTCAGCAAGGAGGCTATAACCCTTACATGCAAGCGCAGATGATGAATCCTGGCAACTACCAGGTTCAACATTAT
>gnl_Phypa_v3.3_Pp3c12_3580V3.1
ATGGCTGACAGCTACGGCCACAACCCAGGATCACCAGAGAACGACCCGCATTCGGACAATGAGTCTGGAGGGGGGCACTATCGAGACCACGATGCTTCTGTGAGAGAGCAGGATCGTTTTCTACCGATAGCAAACGTAAGTCGGATCATGAAGAAAGCGTTGCCGTCCAACGCAAAGATCTCAAAGGACGCGAAGGAGACAGTGCAGGAATGCGTATCCGAATTCATCAGTTTCATCACTGGTGAAGCGTCGGATAAATGTCAGAGGGAGAAACGAAAGACGATCAATGGAGACGACTTGTTGTGGGCTATGAGTACACTAGGTTTTGAGGACTACGTAGAACCCCTGAAGGTGTATCTACATAAGTATCGCGAGCTAGAGGGAGAGAAGACTTCAGTGACTAAAGGTGGAGACCATTCAGCAGGAAAGGAGAGCAACCAAAGTAATCAAGGAGGAATTGGATCCTTAGGCATGCCGGGTGGAATGATCGGAATGAATGGCAGCATGCATCAGCAAGGGATCCCTGTGTCGATGCAGATGATGCAACAGTCGTATGGGCATCAATCTCCTCTGGGGATGATGTTTGCTCCTCATCAGACGATTCCGCAGTATCAAATGTCGATGCAATCTGGCAGTAATCAGTCTCGTGGGTTG
>gnl_Pinta_v2.0_PITA_000050360-RA
ATGCATGGAAGCTTCGGCTTGGTTGATATTGAGAGTGGAAGCAAGTACTTTGTGTTGGATGACCTAGGTATGATGTCCGAAGTTGGCAGCCCAACAAGCCAGGACAGCCGCAACTCTGAGGATGGAGAAAGGGAGAACTGTGCTGTGAGAGAGCAAGATAGGTTCATGCCCATTGCTAATGTCATTAGGATAATGAGGAAAGTTCTACCCACCCATGCAAAGATTTCTGATGATGCAAAGGAGACCATTCAAGAATGTGTGTCTGAGTACATAAGCTTCATCACCAGTGAAGCGAACGATCGTTGCCAGAAGGAGCAGAGAAAAACTATCACTGCTGAAGATGTTCTCTGGGCTATGAGCAAGTTGGGTTTTGATGATTATGTGGAGCCATTAACTATTTACCTCCAGAAATACAGAGATGCTGAAGGCGATCACAGAGGCTCAATCAGGGGTGAACCCCTTCCAAAGAAAGAGATGAGTGGTCTAGCTAATTTGTCTGCTGGTTTTCAGATGGGTCATCCTCCTCTTTATGGCACCTCAGGAATGGGCTATTACAAGGATTCAATCACAGGTTCTAATATCAATTATGATCCCTATGCTCAGTATAAG
>gnl_Pinta_v2.0_PITA_000069986-RA
ATGCCTGCTTGTTCTGCATTGTTGGCAAACAGGTTTCTGCAAGTTCTTGTCTTATTTTACTGGCATTTCATTTTGCTTGATGCATGCAGTTCTTTCAGCAGTAGCTCTTCAATGGCAGAAGATGCAAGCCCAACCAGCCAGGATAACAGCACCTCCGAGGATGGAGATAGAGAAAATTGTGCTGTAAGAGAACAGGACAGGTTTATGCCTATCGCAAATGTCATCAGGATCATGAGAAAAGTCCTCCCAACACATGCGAAAATTTCTGATGATGCAAAGGAAACAATACAGGAATGTGTTTCAGAATTTATCAGTTTCATCACTAGTGAAGCGAATGACCGGTGCCAAAAGGAACAAAGGAAGACTATCACTGCCGAGGATGTTTTATGGGCCATGAATAAGTTAGGTTTTGACAATTACATGGATCCATTGACTCTTTACCTTCAGAGATATAGAGATATTGAGGGTGATCACAGGGGTTCGATCAGAGGAGATACCCTTACAAAGAAAGATTCAAGTTCCCTGACTTTCTCTACGGGCTTTCAGATGAATCATCAAGGACACTACAGTACAAGACTGGGCTATTATAAGGACTCCATGACAAATGCCAACATTCACTTTGACCCATATGCTCCATACAAG
>gnl_Pinta_v2.0_PITA_000058663-RA
ATGATGTTTACAACACAAAGGGATTACCATTGTTATGACAACCGCAAACATGCCGCCGCCGCCACCAGCCCGGACAGCAGCCTGGGCTCAGACAACGAGTCGGGCGGCGGAGGAGAAGGGCAGTCGACGAAGAATGGCAATGGCAACTACATTAGAGAGCAGGATCGCCTGCTCCCCATAGCGAACGTGGGGCGGATAATGAAGCGGGCGCTGCCGGGGAATGCGAAAATCTCCAAAGACGCGAAGGAGACGGTGCAGGAATGTGTGTCGGAGTTCATCAGCTTCATTACCGACGAGGCCTCTGACAAGTGCCAGAGAGAAAAGCGGAAAACCGTCAACGGCGATGATCTTCTCTGGGGGATGACCACCCTCGGCTTCGAAGACTACGTGGAGCCGCTCAAGATATATTTGAATAAGTACAGGGAGCTTGAGGGGGAGAAGTCTTCCATGGCGGCGCCGCCCAGACAGAGCGACCAGCAGCACCACCACCATGTGAACGGAAGCGATCCGCATCCATATGGCCATTCGCCCCACGGTCCTATGGCTTACCACGTGCCCGGAGGTGGAGCTTTCGAGCATGGAAGG
>gnl_Pinta_v2.0_PITA_000007908-RA
ATGGCAGACTTAGCGAGCTCCGTCACCAGCCAAGAAAGCCCCCACTCAGAAGATACGAACAATAACAGCCAAAACCAGGGTTCCAATGCCCGGGAGCAGGATCGATTCCTCCCCATTGCGAACATAAGCCGAATTATGAAGAAGGCAGTTCCTGCCAACGCCAAGATCGCAAAGGACGCCAAGGACACTGTCCAAGAATGCGTTTCCGAGTTCATCAGTTTCATTACCAGCGAGGCGAGCGACAAGTGCCAGCGTGAAAAGCGGAAGACAATCAACGGAGACGACTTGTTATGGGCCATGGGTACTCTAGGGTTTGAGGACTACGTGGAGCCTCTCAAGATTTACTTGCACAAATATAGAGAGATGGACTATGGAGACATCAAACCAATTTTCAAGATCCACTCTAGGGCAAGTAAGAAAATGGCAGGAATGGTTTCCAATCCTTCACTTAGAACGTGC
>gnl_Pinta_v2.0_PITA_000008843-RA
ATGGCTTACAACCGCAAACATGCCGCCGCCGCCACCAGCCCGGACAGCAGCCTGGGCTCAGACAACGAATCGGGCGGCGGAGGAGAAGGGCAGTCGACGAAGAATGGCAATGGCAACTACATTAGAGAGCAGGATCGCCTGCTCCCCATAGCGAACGTGGGGCGGATAATGAAGCGGGCGCTGCCGGGGAATGCGAAAATCTCCAAAGACGCGAAGGAGACGGGGGAGAAGTCTTCCATGGCGGCGCCGCCCAGACAGAGCGACCAGCAGCACCACCACCATGTGAACGGAAGCGATCCGCATCCATATGGCCATTCGCCCCACGGTCCTATGGCTTACCACGTGCCCGGAGGTGGAGCTTTCGGGCATGGAAGCATTGGGCCCCTGGCTTTCTGTCTGGTGTGGCAGTTACAGGAGCTT
>gnl_Poptr_v3.0_Potri.010G216600.1
CTTTTCTCCATCGTCAGATCTAAAAACTTTTCATTCTTTCTTTCTCTGTTTCTCCCTCTCTCCCTCCAACTCTCGCGCCAAATACAAAACCACCCTCTCCTCTCCCTCTTTCTTTCTCCAGGTTTTCTTAGTGAGATGGCGGATAATCCGACGAGTCCGGCGGCGGGGAGCCACGAGAGTGGTGGTGAACAGAGCCCGCGGTCAGGGGTGAGAGAGCAGGATAGATACCTGCCAATTGCTAATATAAGTAGGATCATGAAGAAGGCGTTGCCAGCTAATGGAAAAATTGCCAAGGATGCTAAGGATACTGTTCAGGAATGTGTTTCTGAGTTTATTAGCTTCGTTACCAGCGAGGCGAGTGATAAGTGTCAGAAGGAGAAGAGAAAGACAATCAACGGGGATGATTTGTTGTGGGCAATGGCAACATTAGGATTCGAGGACTATATTGATCCACTTAAGGTGTACCTGGCTAGGTACCGGGAGCTGGAGGGTGATGCAAAGGGATCTGCTAGAGGTGGAGATGGATCTTCTAAAAGGGAAGCAGTTGGAGGTCTGCCTGCTCAAAATGCACAGGGACAGGGACAGCATATGATCCTTCCTTCCATGCAAGGCAATGAG
>gnl_Poptr_v3.0_Potri.013G019500.1
ATGGATGATGATAAGCAAGATCAGTTGTTGCCTATTGCCAATGTGGGTCGGGTAATGAAGCAGCACCTGCCACCAACAGCAAGGGTTTCGAAAGAAGCTAAGCAAAGAATGCAAGAATGTGCAACAGAGTTTATAAGCTTTGTCACTAGCGAGGCTTCTAACAAGTGTCGAAAGGAGAATCGCAAGGCTTTGAACGGAGATGATGTCTGTTGGGCTCTCAGTTCTTTAGGGTTTGATGACTATGCTGACACTACAGTAAGGTATTTGCACAAATACAGGGAGGCTGAAAGGGAAAAGGCTGACCAAAAGAAAGCTACTGACACTGAAAAGGTCAACAAAGATGAAGAATCCAACCATACAAGTTGCCAAGCAGTACAGCAGCAAACTGACCAGATTCCTGAACCAACAATATTAGAGTTTAGGTTTCTT
>gnl_Poptr_v3.0_Potri.013G019600.1
ATGGAGGAGGAGCAAGATAAATTGTTGCCTATTGCCAACGTGGGTCGGATTATGAAGCAAATCCTGCCCCCAACTGCCAAGATTTCCAAAGAAGCAAAACAAACAATGCAAGAATGTGCAACGGAATTTATAAGTTTCGTAACCGGTGAGGCATCCGACAAGTGTCATAAGGAGAATCGCAAGACAGTGAACGGAGATGACATCTGTTGGGCTCTAGGTTCTCTAGGGTTTGATGACTATGCCGAGGCTATAGTAAGGTACTTGCATAGATATAGAGAAGTTGAAAGGGAGAGATCAGCTAATCAACACAAAGCTTCTGGCACTGAACAAGACATTGAAGAATCCAACCATATAAGTTTCCAACCACAGCAGCAAATTGAAGCTCCTAACGGAATAGAATTTAGGATTCTTGATAAGGGCAACGGCAGCTCTTTCACAAATCCATCC
>gnl_Poptr_v3.0_Potri.006G005500.1
ATGTACGGTCCAAAACAAACAATATCAATATCAATATCAATATCTATATATATATATATTAAAGAAAGTCAAGCCCAAGAGTCTTTAGGTTTCATGGCTGATTCAGACAATGAGTCTGGAGGGCAAAACAACAGCAATACAAACTACAGTGAGACATCATCAAGGGAGCAGGACAAGCTCTTGCCTATAGCCAATGTTAGCAGGATCATGAAGAAAGCGTTACCAGCTAATGCAAAGATCTCGAAGGATGGGAAGGAGACCGTGCAAGAGTGTGTGTCTGAGTTCATTAGCTTCATCACCGGAGAGGCATCAGATAAGTGTCAAAGAGAGAAGAGGAAGACGGTCAATGGTGATGATCTTTTGTGGGCCATGACAACTTTGGGTTTTGAAGATTATGCTGAACCCTTGAAGATTTATCTGCAAAAGTTTAGGGAGACGGAAGGAGAGAGGACTGCTGCCATGGGAACAGTTAGGCAAGGTGATCAAAGAGATGGTGCTGTCGTAAATAGTGGAGATTCTGGGGGTGGGTTCGGTGGAAGTGGGGGCAATGTGTATGGTGGGATGCAGTCAAGTATGATGATGATGGGACACCATCCCCTTCATCAAGGCAACATGTATGGTTCTGCTTCTGGTAGGCCAAAG
>gnl_Poptr_v3.0_Potri.006G005000.1
ATGGACCGTAGAGGAGGCTTTCATGGGTACCGCAAGCTCCTCAACACAAGCTCAGAGATCAACATGAGGCTAACTGCTGAGATCAACCACAACAGCAGCAGCAACAGCAACGTTCATGTAACCACAGATGACATTAATGAATGTACTGTAAGAGAGCAAGACAGGTTCATGCCAATAGCCAATGTTATCAGGATCATGCGCAAGATTCTCCCTTCACATGCAAAAATATCTGATGATGCCAAAGAAACAATCCAAGAATGCGTATCTGAGTACATTAGCTTCATCACTAGTGAAGCCAATGAACGTTGCCAACGCGAGCAACGCAAGACTATAACAGCTGAGGATGTGCTTTATGCAATGAGCAAGCTAGGGTTTGATGACTACATTGAACCCTTGACCATCTATCTTCACCGATACCGTGAACTCGAGGGCGAGCGCAGCTCGATGAGATGTGAGCCATTGGTGAAGAGTACTAGGAATAACAATAACAATGTTGATCAGTTTGGAGCAATGGCTGGGGTTGGTGCTTATGCACCAGCATTTCATGTGAGCCATCATCACCATGGGTTCTTTGGTGGGTCTCCTATAGGAGCTGGATATATGAATACGAGGGATGCTACCCCCAATGCTAGTTCCTCCCATGCTGCTGCTTTGGCTAATGTTGAAGCATTTGCTCAGCATAAA
>gnl_Poptr_v3.0_Potri.016G085000.1
ATGGCGGCAGAGGCACCGGCGAGTCCAGGGGGAGGAAGCCATGAGAGCGGAGACCAAAGTCCTCGCTCTAATTCTAATGTACGTGAACAAGACAGGTTCTTACCGATCGCAAATATCAGTAGGATTATGAAGAAAGCGCTACCTGCTAATGGAAAGATTGCTAAGGATGCTAAAGAGACTGTTCAAGAATGTGTTTCTGAGTTCATTAGCTTTATCACTAGCGAAGCAAGTGATAAGTGTCAGCGAGAAAAGAGGAAGACGATAAATGGTGATGATTTGCTTTGGGCTATGGCTACGTTAGGGTTTGAGGATTATATTGATCCTCTTAAGATTTACCTGTCTCGATACAGAGAGATGGAGGGTGATACCAAGGGATCTGCGAAGACTGGAGATACATCTGCTAAAAAGGATATTCACCCTGGTCCAAATGCGCAGGTGAAATGGAGCTTTATGTTGCTGAGTTACTGCCATTTCTTATTTTTAGTCAATCAACGTACCTCCTTGTCTTTATTTTACAGTGCTAAACTTTTAGCAACCCTATCA
>gnl_Poptr_v3.0_Potri.016G005600.1
ATGGACCGTGGAGGCTTTCATGGCTACCGCAAGCACGCCAACACAAGCTCAGAGATCAACATGAGGCTAGCTGAGATCAACCACAGCACCACCAACAAGTTTCATACAACCACTGATGACATTAGTGAATGTACTGTAAGGGAGCAAGACAGGTTCATGCCAATAGCCAATGTTATCAGGATCATGCGCAAGATGCTGCCCCCACATGGGAAAATCTCTGATGATGCCAAAGAAACAATCCAAGAATGCGTGTCTGAGTTCATTAGCTTCATCACTAGTGAAGCCAATGAACGCTGCCAACGCGAGCAACGCAAGACGATAACAGCTGAGGATGTGCTTTATGCAATGAGCAAACTAGGGTTTGATGACTACATCGAACCCTTGACCATCTATCTTCACCGATACCGCGAGCTCGAGGGCGAGCGCGGCTCGATGAGAGGTGAGCCACTGATGAAGACCAGGAATAGTAATAATAATAATAATGTTGATCAGTATGGAACATTAATGGCTGGGGCTGGTGCTGCTTATGCACCAGCATTTCATGTGAGCCATCATCACCATCCTCATCATCATGGATTCTTTGGTGGGGCACCTATAGGAGCTGGATACATGACTATGAGAGATGCTAATTCCAATGCTAGTTCCTCCCATTCTGCTGCGTTGGCTAACGTTGAAGCATTTGCTCAGCATCAG
>gnl_Poptr_v3.0_Potri.016G006100.1
ATGGCTGATTCAGACAATGAGTCTGGAGAGCAAAACAACAGCAATACAAACTACAGTACTGAGACTTCACCAAGAGAGCAAGACAGGCTCTTGCCTATAGCCAATGTCAGCAGGATCATGAAGAAAGCTTTACCAGCTAATGCAAAGATTTCAAAGGATGCTAAGGAGACTGTGCAAGAGTGTGTGTCCGAGTTCATTAGCTTCATCACTGGAGAGGCATCAGATAAGTGTCAAAGAGAGAAGAGGAAGACAATCAATGGTGATGATCTGTTGTGGGCCATGACAACTCTAGGGTTTGAAGATTATGTTGAGCCTCTGAAGATTTACTTGCAAAAATTTAGAGAGATGGAAGGAGAGAAGACTGCTGCCATGGGAATAGTGAGGCAAGGTGATCAAAGAGATGGTACTGCCGGAGATGGTGGTGTTGTGAATAGTGGAAATCCTGGGGGTGGGTTTGGTGGAGGTGGTGGGGGCAATATGTATGTTGGGATGCAGTCAAGTATGGCGATGATGGGACATCACCATTATCAGCACCGTCATCCAGGGAATATGTATGGTCCTGGTGGTGGAGCTTCTTCTGGTAGGCCAAGC
>gnl_Poptr_v3.0_Potri.007G082200.1
CGCCTTTCCACTTTTTTATATTTTTGGCCTCTTTACCCTACCTCTCCTAGCATAAAAGCCCAGACCCCTCTCGTTAGATTCTACAACCAAAGCTTCAAGCAAAAAAAAAACACCTGCTCCCTCTCCTCTCCAGCTTTAGCATCATCTTCTCTTCTCCTGTATATTTGGTTGCCTAAAATGACAGGAAAAAGGACCCAGATCAGCCCAATCGGAAGCCCCTTGTCTGAGAACATCTCAGAAAGCTCTTCCAAATTAGAGCAGGACCGATTCCTCCCCATCGCCAACGTAAGCCGGATCATGAAGAAATCCCTCCCAGCAAATGCAAAGATATCCAAAGAAGCCAAGGAAACTGTCCAAGAGTGTGTCTCTGAGTTCATAAGCTTCATCACAGGCGAAGCATCCGACAAGTGTCAACGAGAGAAGAGGAAGACTATAAACGGTGATGATCTTTTGTGGGCTATGAGCACACTAGGGTTTGAGAATTACGTTGGATCCTTGAAGGTTTATCTCAACAAGTATAGAGACACTGAGGGAGAGAAAAATTCTATGGCTAGACAAGAGGACCAGTTATCTCCCACTAACCATGGTTCTCTTGGTACTCATGAAACTATTAAAGTCAATGGTTCTCCTTCTCTATCAACTGGGATGGATCTTCAGAGTTTTAACGCCGGACTCTACTCACTCGGCACGGAAGTAACAGCCAAGAGCTATGGACAAAACACAAGGTTCCTTGGTTATCAGGAGAGTTCGATGGTTGGTGATTTCAACATGAATAAGATACGCGATCATGGAGACAGGAATGGCAATATAGCTATGGCTGGTCAGCTTCATCACGGGGTTGGCTGG
>gnl_Poptr_v3.0_Potri.005G065300.1
ATGGAAGATGAAAACCATAAAAATGGAACAGATGGTCACAGTGGAGAAAGCCCAGAAAGCCCATGTTTAAAGAGTTGCAGCAGCAGCAGCAACAATCACAACAATAGTAAGGAGCAGGATCACTTCCTTCCTATAGCAAATGTTGGCAGAATTATGAAAAAGGAGATTCCAGGCAATGGGAAAATCTCGAAAGATGCGAAAGAAACAGTTCAAGAATGCGTGTCCGAGTTCATCAGCTTTGTTACTGGAGAAGCATCTGATAAATGTCAAAGAGAGAAGAGAAAGACTATTAATGGTGATGATATTATTTGGGCCATCACAACCCTAGGGTTTGAAGACTACGTTGCTCCACTTAAGCTGTATCTCAACAAATATAGAGAGATCGAAGGAGAGAAGCTTAATGTTCCAAAGCAGCAAAGAATGGAACACCAAAGTTCACAACAGCATCATCAACTAGAACAAGAACAAAATATGATACCACCTTACACTAGTATATATTCTTCCTCAGCTCTTATGTCTCAGCCACCATCTTTCATGGTAGCTGATCATAAAACATATCCCTTGCCTTTCTCTCCTAATTCCATCCAAAAACATTTGCAGCACCAAGACAAAGTCGATCCTGTCGAGCATTGG
>gnl_Poptr_v3.0_Potri.005G027400.1
ATGGATGATGAGCAAGATAGATTGTTGCCTATTGCCAATGTGGGTCGGATGATGAAGAAAATCCTGCCACCAACTGCCAAGATTTCCAAAGAAGCAAAACAAACCATGCAAGAATGTGCGACAGAATTTGTAAGTTTTGTAACTGGTGAGGCATCTGATAAGTGTCAGAAAGAAAACCGCAAGACAGTGAACGGAGATGACATCTGTTGGGCTCTCATTTCTCTAGGGTTTGATGACCATGCAGAGGCTATGGTAAGGTACTTGCATAAATATAGAGAGGCTGAAAGAGAGAGATCCACTAACCAACATAAAGCTTCTGGCACTGACCAAGGTGAAGAATCCAACCATGAAAGTAAGCAGCCAAAGCAACCAATTGAAGCTCCTAATAACGGAGTAGAATTTAGGGTTCTTGAGAAGGGCAACAGCAGCTCTTTCACAAATCCTTCC
>gnl_Poptr_v3.0_Potri.005G083400.1
ATGTTTGAAGGAGTTAACCAAGTTATTGCATATTATTACCCACCTTACGGAACATATCAAATTGCAGAGGGTAGGAACAGCTCCCTCATTGGATCCCACAACAAAAACTTGAAGAGCAAAACACTTGTGTCCTCACCCAACCCTCCCTCTCCTACCTACCCTTTTTTTTGGCACTTGGCATCTTCTCTTCTCCTGCATATTTGGTTGCCTAAAATGACTGGGAAAGGGACCCAAAGCAGCCCAATTGGAAGCCCCTCGTCTGAGAACATCTCAGACAGCTCTTCCAAATTAGAGCAAGACCGATTCCTCCCCATCGCCAACGTAAGCCGGATCATGAAAAAATCCCTCCCGGCAAATGCAAAAATATCCAAAGAAGCCAAGGAAACTGTCCAAGAGTGTGTCTCTGAGTTCATAAGTTTCATCACTGGCGAAGCATCCGACAAGTGTCAACGAGAGAAGAGGAAGACTATAAACGGTGATGATCTTTTGTGGGCTATGACCACACTAGGGTTTGAAAATTATGTTGGGTCCTTGAAGGTTTATCTCAACAAGTATAGAGAGACCGAGGGAGAGAAAAATTCCATGGCTAGACAAGAAGACCAGTTGTCCCCCACCAACCATGGCACTGTCGGTACTCATGAAACTAACAAAGTCAATGGTACTCTTACTGATCCGTCAACTGAGATGGATCTTCAAAGTTTTAACAATGGACTCTACTCACTTGGCACAGAAGTTACAGCCAAGAGCTATGGGGAAAACACAAGGCTCCTTGGCTATCAAGAGAATTTTATGGCTGGTGATTTCAACATGAATAGGATAGGCGAAAACGGAGACAGGAATAGCGAGAGAGCTAGGGCAGCTCAGCTTTATCATGGGGTTCGGTGG
>gnl_Poptr_v3.0_Potri.014G132600.1
ATGGTTGATAGCATAGGCAATAATAATTCAGATAAGGAATGGCTAAAGTACGACTTTGCTGGAGGCAGTACCAGTGATGATGGAATCATCAAGGAGCAAGACAGGTTGCTTCCCATAGCTAATGTGGGACGGATCATGAAGCAGATTCTGCCTCCCAACGCAAAAATCTCGAAAGAAGCCAAGGAAACCATGCAAGAATGTGTATCTGAGTTCATCAGCTTTGTCACTGGAGAGGCATCCGACAAGTGTCACAAGGAGAAGCGCAAGACAGTTAATGGGGACGACATATGCTGGGCTCTTGCATCTCTAGGGTTTGATGATTATTCCGAGCCCCTAAAGAGGTATTTATACAAATATAGGGAGGTGGAAGGAGAGAGAGCTAGCCATAACAAGGCAAGCAACAACGAAGAAAAGGATGATTCGTCGAAGTATAGAGGTGAATCTATCTTGAAGGCTACTGTTTATCCTCATACTCCATTGAAGCTCCCTGGGAATATTGATAGAAGTAATAGTCTCTCAAGGCGATTT
>gnl_Poptr_v3.0_Potri.014G167800.1
ATGGCGGATTCGGACAATGAATCAGGAGGACACAACGCCGTCAGTGAGCTGTCTGCGAAGGAGCAAGACAGGTTTCTGCCAATTGCAAACGTGAGCAGGATAATGAAAAAAGCCCTGCCTGCAAACGCGAAGATCTCGAAAGACGCAAAGGAGACGGTTCAGGAGTGTGTGTCGGAGTTCATCAGCTTTATAACAGGAGAGGCCTCAGACAAGTGCCAGAGAGAGAAGCGGAAGACCATAAACGGTGACGATCTTTTGTGGGCCATGACGACGCTAGGGTTCGAGGAGTACGTGGAGCCCTTGAAGATTTACTTGCAGAAGTATAGGGAGATGGAAGGAGAGAAGAGTTCCATGGGAAGACCAGCAGGGGAGAAGGATGGTCCTGGTGGTGGGTCTGGTGGGAGTGGTGCTGCGGGAGGTGGAGGCGGGGCTAATTCCACCGGCGGTGGAGGTGGAGGGTTTAATGGTGGTGGGGGGCAAGGGATGTATGGCGGGATGATGATGATGGGTCATCACCATCAAGGACACGTGTACGGTGCTGGTGGGTTTCATCATCAAGGTAATTCAAGGGCGAACGACCCGCCC
>gnl_Poptr_v3.0_Potri.008G044800.1
ATGGCCGATAATCCGACCAGTCCGGCGGCGGGGAGCCACGAGAGTGGTGGTGAGCAGAGCCCGCGGTCAGGGGTGAGAGAGCAGGATAGATACCTGCCTATTGCTAATATAAGTAGGATCATGAAGAAGGCGTTGCCGGCTAATGGAAAAATTGCTAAGGATGCTAAGGATACTGTTCAGGAATGTGTTTCTGAGTTCATTAGCTTTGTTACCAGCGAGGCGAGTGATAAGTGTCAGAAGGAGAAGAGGAAGACGATCAATGGGGATGATTTGTTGTGGGCAATGGCAACGTTAGGATTTGAGGATTATATTGAGCCACTTAAGGTGTACCTGGCTAGGTACCGGGAGCAACTTTGGCAGGGTGATGCAAAGGGGTCTGCTAGAGGTGGAGATGGATCTTCTAAACGGGATGCAGTTGGAGGTCTGCCTGGTCAAAATGCACAGTTTGCTTTTCAAGGATCGATGAACTATACGAGTCCACAAGTGCAGGGACAGCATATGATCCTTCCTTCCATGCCAGGCAACGAG
>gnl_Poptr_v3.0_Potri.008G210300.1
ATGGTCGATAATGTTGGTGCTGGTGCTTCAAGTGACGACGGCGGCGTCAAGCTGGAGCAAGACAGGTTGTTGCCTATAGCCAACGTTGGACGGATCATGAAGCAAATTCTGCCGGCTAACGCGAAAATCTCCAAAGAAGCCAAGGAAACGATGCAAGAATGTGCTTCAGAGTTTATTAGCTTTGTCACCGGTGAAGCATCCGAGAAGTGTAGAAAGGAAAGGCGCAAAACCGTGAATGGAGATGATGTCTGCTGGGCTATGGGAGCCCTAGGTTTTGATGACTACGCCGGGCCACTAAGAAGGTATCTTCAGAGATATAGAGAGATAGAAGGAGATAGAGCTAATCAAGAGAAGCCTGCTAACGCTAATAATACTAGTATTGCTGATCAAGAAAAAGAAGCACCACCGTCCTCCTCCTCGTCATATAGAAATAATCAAGGAATCAGGATG
>gnl_Poptr_v3.0_Potri.008G217900.1
ATGGTCGATAATGTTGGTGCTGGTGCTTCAAGTGACGACGGCGGCGTCAAGCTGGAGCAAGACAGGTTGTTGCCTATAGCCAACGTTGGACGGATCATGAAGCAAATTCTGCCGGCTAACGCGAAAATCTCCAAAGAAGCCAAGGAAACGATGCAAGAATGTGCTTCAGAGTTTATTAGCTTTGTCACCGGTGAAGCATCCGAGAAGTGTAGAAAGGAAAGGCGCAAAACCGTGAATGGAGATGATGTCTGCTGGGCTATGGGAGCCCTAGGTTTTGATGACTACGCCGGGCCACTAAGAAGGTATCTTCAGAGATATAGAGAGATAGAAGGAGATAGAGCTAATCAAGAGAAGCCTGCTAACACTAATAATACTAGTATTGCTGATCAAGAAAAAGAAGCACCACCGTCCTCCTCCTCGTCATATAGAAATAATCAAGGAATCAGGATG
>gnl_Poptr_v3.0_Potri.001G367500.1
ATGGCGGACTCAGACAACGACTCTGGAGGACAAAACCCCACAAGCACCAACGAGCTGTTTTCCCCAAGAGAGATGGACCGTTTCTTGCCGGTGGCCAACGTCAGTAGGATCATGAAGAAAGCACTGCCAGCAAACGCTAAGATCTCCAAAGAAGCCAAAGAGACAGTACAAGAATGCGTGTCCGAGTTCATCAGCTTCATCACAGGAGAGGCCTCTGACAAGTGCCAGAGAGAGAAGAGAAAGACGATCAACGGCGATGATCTCTTGTGGGCCATGACGACCCTGGGCTTTGAGGAATACGTGGAGCCGCTCAAGGTTTATTTGCAGAGGTTTAGAGAGATGGAGGGGGAGAAGAATACCGTGGCGCGTGACAGGGACGCTCCTTCTAATGGGAGTGGGCCTGGAGCGGAGGGGTTTAGTGGGTACGTGTACGGCTCTGGTGCAGGGTTTTTTAATCAGATGGGTGGTGGTGGGGCTGGAGATAGCTTGGGTAGGCTCAGA
>gnl_Prupe_v2.1_Prupe.2G219500.1
ATGGCGGAGGCACCGACGAGCCCGGCAGGCGGGAGCCATGAAAGCGGCGGCGAGCAGAGCCCTCAGGGAGGCGGCGGCGGCGGCAGCGGCGTGCGTGAGCAGGACAGGTATCTGCCCATCGCCAACATCAGTCGCATCATGAAGAAGGCTTTGCCGCAAAACGGCAAGATCGCCAAGGACGCCAAGGACACCGTCCAGGAATGCGTCTCCGAATTCATCAGCTTCGTCACCAGCGAGGCCAGTGACAAGTGCCAAAAGGAGAAGCGTAAGACCATCAACGGTGATGATTTGTTGTGGGCGATGGCCACGTTAGGGTTTGAGGACTATATTGAGCCCCTCCGGATTTACTTGGCTAGGTACAGGGAGTTGGAGGGTGATGCAAAGGGATCTGCTAGGGGTGGAGATGGATCTGCTAAAGGGAATGCTATTGGAGCCATGCCTGGCCCAAGTTCACAGCAGTTTGTTCATCAGGGATCATTGAACTACGTCAATCCTCAAGAGGAATATTATGTGCCTTTGAACAATATGGGAAATGGAAAT
>gnl_Prupe_v2.1_Prupe.8G256000.1
ATGGATAATAACATAGGCAATAATTCATCAGAGAGAGAAGGGTTTAAGTACAATTTCACAGGCAGTAGTATCTCTAGCGATCATCATCATCATCAAGAAGATGGGGTCATCAAGGAGCAAGATCGGCTGCTTCCGATTGCTAATGTTGGGCGGATCATGAAGCAAATTCTTCCCCCAAATGCAAAAATCTCGAAAGAAGCCAAAGAAACCATGCAGGAATGTGTTTCTGAGTTTATAAGCTTTGTGACTGGAGAAGCATCTGACAAGTGTCACAAAGAGAAGCGCAAGACAGTGAATGGCGATGACATTTGCTGGGCTCTTGCAACTCTTGGCTTCGATGATTATGCTGAACCATTGAAGAGGTATTTGCATAGGTACAGAGAATTGGAAGGAGAGAAGGCGGCTCACCAAGGCAAGGCCAACAGTAGTGAAGAAAAAAACGAACTGTCACCACCAAGGACAAGTACCTCTAGTCCCTTAAAGTTCAATGTGCTTGAAAGGGGAAATAGCTCCCTCTCCCGGCGATTT
>gnl_Prupe_v2.1_Prupe.6G323400.1
ATGGTAGATGAACAAGATGGGTTGCTGCCAATTGCAAACGTGGGTCGCATCATGAAGCAAATTCTTCCCCAAAGAGCCAAAATTTCCAAGGAAGCCAAACAAAGAATGCAAGAGTGTGCAACTGAGTTTCTAAGTTTTGTGACGGCTGAGGCGTCTGACAAGTGTCACAAGGAGAATCGCAAGACCGTGAATGGAGATGACATCTGTTGGGCTCTGAGTGCTCTAGGTTTTGATAACTATGCCCAGGCTACTATAAGGTACTTGCATAAATATAGGGAAGCTGAGAGAGACAAAGCTGCTGCAAATGCTAACAACAACAACCAAAACAAAGCAGCAGATATTATTTTGATGAGCAGCGGCCAAGATATGAACGATATCGGAGATCGAGCAGCAAGTATCTACATGGCAAGTCAACAAGGCCTGCAGGTAGGGGAGCAAACCCAAACTCCAGATTTGGAGTTTCGGCTGCTTGGGAAAGGTGACGGCACCAAGCCATCTGTTGATCAAGAACATAAT
>gnl_Prupe_v2.1_Prupe.6G241800.1
ATGGCCGAAGCTCCGGGAAGTCCAGGCGGCGGGAGCCACGAGAGCGGCGGCGACCAGAGCCCGCGCTCGAACGTTCGGGAGCAGGATCGGTATCTCCCGATCGCTAACATTAGTCGGATCATGAAGAAGGCGCTTCCTGCTAATGGCAAAATCGCCAAGGACGCCAAAGAGACCGTGCAGGAATGCGTTTCCGAATTCATCAGCTTCATCACTAGCGAGGCGAGTGACAAGTGCCAGAGAGAGAAGAGGAAGACAATTAATGGCGATGATTTGCTCTGGGCAATGGCTACTTTGGGCTTTGAAGATTATATCGACCCCCTTAAGGTTTACCTCACTAGATACAGAGAGATGGAGGGTGACACCAAGGGTTCAGGGAAGGGTGGAGATTCATCTTCTAAGAAAGATGCTCAGCCAAGTTCAAATGCTCAGATTTCTCGCCAAGGTTCTTTCTCCCAAGGAGGGAATTACTCAAATTCTCAAAATTGTGATGATATGCTCAATGATCATTTGTCTGTGGAAAGTGGA
>gnl_Prupe_v2.1_Prupe.6G175100.1
ATGAGTGCAAGAGTGAGTGAACCGTTGAATTTACATCCAACAACCAACTCCAGCGGCACAGCCCAGCCCGAGGCTAAGGGAGAAAAAAAAAAAAAAAAGGTGTTCCAGCGCACAGCCCAGGCCCGAGCGCAAGATTCCACAACAAACACTCAACACAAGAAAGAAAAAGGAAGAAAAAGAAAAACCAGTACACATTTTCCTTCACTTGCATTTCCCTTTTCTATTTCACACAATCACTCTGAGCTTAACTCTATGAGTGGAAGAAGAAACCAAACCAGCCCGGTTGGAAGCCCTTTGTCTGGGAATGTCTCAGACGGCTCTTCCAAAGAGCAAGACAAGTTCCTCCCCATTGCTAACGTGAGCCGTATCATGAAGAAGTCCCTCCCTGCAAATGCCAAGATCTCAAAGGAGGCCAAGGAAACCGTCCAGGAGTGTGTGTCTGAGTTCATAAGCTTCATCACGGGTGAAGCGTCTGACAAGTGCCTGAGGGAGAAAAGGAAGACTATCAATGGAGATGACCTTCTTTGGGCCATGACAACCCTTGGATTTGAGAATTATGTAGGACCCTTGAAAGGGTATCTCAACAAGTATAGGGAGACTGAGGGGGAGAAGAACTCCATGACTAGACAAGAAGAAGACCCTTCTCAACAACAGCAGCAACATCTCAACACTTCAAACACCAATATGCAGCATAGTTCTAACAATGAGCAAATGAACACAGTTCTTAATGCCAATAATATTTCTATGTCAACCTCTAAGGTGGATCTTTTCAATGGTGGCTTCTATTTTCTTGAGGGACAACAGCAACAGCAGGAAGTGACTCAAAACTACAATTTGGTGAGTGCTGGGGCTTATAATTTGAGTAGGATTAATGAGAGTGGAGATGTGAATGGAAACAGAGATTTGGCAACTCATCATCTTCATAATGGCATAGGATGG
>gnl_Prupe_v2.1_Prupe.4G003800.1
ATGGAACGAGGAGGAGGAGGTTTCCATGGCTACCAAAAGACTAGCTCTGGGTTGAAACTATCAGAGATCAACATGAGGGTGGCAGGGATGAATCAATTCAGCATGCAGCAGGGGGGAAAGAGTACTAGCTCCTCTACCACCAATATCAATATCAATAATGTTGTTAGCAACAACAACGTCGTTAACCACCCCACCAGTAGTAATGGTACTACTACTACTACTGATGATAACGAATGCGTGGTGAGAGAGCAAGACCGCTTCATGCCAATAGCCAATGTGATCAGAATCATGCGCAAGATCCTTCCCCCGCATGCCAAGATCTCAGACGATGCCAAGGAAACCATCCAGGAGTGTGTCTCCGAGTACATCAGCTTCATCACTGGGGAGGCCAACGAGCGTTGCCAGCGCGAGCAGCGCAAGACCATCACTGCTGAAGACGTCCTCTGGGCCATGAGCAAGCTCGGCTTCGACGACTACATTGAGCCCCTCACCCTCTATCTCCACCGCTACCGCGAGATGGAGGGGGAGCGTGGCTCTGGCTCCTCCACCACCTCCGTCATGAGAAGCGATACCTCAGTGAAGGGTGCTGCTAGCAGCAGTAGCAGGGCAATAGATCACCACCAGTACTATGCTGCTGCTGCTGCGGCGGCTGCTTTTCATCATCACCATGGCCATGCCTTTTTTGGATACTTAAAGCCATCCGATGCCTCCACCTCCACCAATAATAATATCAATGCTGCTGCTGCTGTCGCCGTGGCCGCTCTGCCATATTGTGATCAGCACCAGCCACATGCAAATGATCGAGCT
>gnl_Prupe_v2.1_Prupe.4G273800.1
ATGGAAGATGAGAGGCTAAATGGGCCAAGTGGAGGGAGCCCAGAAAACCCATGTGGTGTAAAGAGCAGTGCAAGTAGCAATAACAACAACGGCAATAGCACTTACAATAACAATAACAATAGCAATAAAGAACAAGATAGATTCCTCCCCATAGCAAATGTTGGTCGCATTATGAAGAAAGTGATCCCAGGCAATGGAAAAATCTCAAAAGATGCAAAGGAGACTGTTCAAGAATGTGTCTCTGAGTTCATAAGCTTTGTCACAGGAGAAGCTTCTGATAAATGCCAGAGAGAAAAGAGGAAGACCATCAACGGTGAAGATATCATCTGGGCCATCACAACCCTCGGATTTGAGGACTATGTACATCCATTAAAGCTCTACCTCCAGAAATATAGAGAACTTGAAGGGGAAAAGCTAAATGTTCCAAAGCAACAAAGATTGGAACAAAGGCAGCTGCAGCAACACCAACAAAACCACCACCACCAGCAACCAGAACAACAAGAACAACAAACTTTAGTATCTGCTTACGATAATAGTGTATATTCTTCCACCAATCTCCTTTCTCAGCCATCTTTCATAGCCGCTGCCGCTGCGGATCATCATCAGACAGCCTTCTCTTTGCCCTTCTCCCCAACTTCAATTCAAAAACAATTGCACCCACAAGATCATATTGATTCAGTGGGGCATTGG
>gnl_Prupe_v2.1_Prupe.4G242700.1
ATGGCGGACTCCGACAACGACTCGGGCGGAGCGCACACGAAATCAAACAGCGAGCTCTCGCCTCGGGAACAGGACCGGCTGCTGCCGATTGCGAACGTGAGCCGGATCATGAAGAAGGCGCTGCCGGCGAACGCGAAGATCTCCAAGGACGCGAAGGAGACGGTGCAGGAGTGCGTGTCGGAGTTCATAAGCTTCATCACCGGCGAGGCCTCGGACAAGTGCCAGAGGGAGAAGCGGAAGACGATCAACGGCGATGATTTGCTCTGGGCGATGACGACGTTAGGGTTCGAGGAGTACGTGGAGCCTCTCAAGGTTTATCTGCAGAGGTTCAGAGAGATGGAGGGGGAGAAGAGCAGCGTGGCAGCGCGTGACAAGGACGCGAGTGGAGGTGGCGGGAATGGTGGGGTTGGGTACGAGAGTGGTGGTGGGAGTGGAGGAGCTGGGGTATATTGGCAGCAGCAACAGCAGCAGCAGCAGCATCAGCATCAGCATCAGCATCAGGGACACGTGTACGGCGGGAGCGGGTTTCATCAGATGGGTGTGAGTGGAGTTGGGTTGGGGAAGGGTGGGCCCGGATCTAACATGGGTAGACCCAGA
>gnl_Prupe_v2.1_Prupe.4G243500.1
ATGAGAGGGCCTCCTAGCAGCAGGCATGCAAAATCGAGCTCTGCACAAGTCAACAACTCCGAGAGGAGCAACTCCAAAGTCCCAATCAACGCCACCCCAGCAGCAACCAACAGCAACGCCGCTGCTGCCGCAGCCAACGCCGGTGATCCTGCACAGCTGGCCCCACAACAATCTGTTGTTCGCGAGCAGGACCAATACATGCCTATCGCGAACGTGATCCGCATAATGCGTCGTATTTTGCCACCCCATGCAAAAATATCTGACGACGCCAAGGAGACCATCCAGGAGTGTGTGTCCGAGTACATTGCCTTCATCACTGGGGAGGCCAACGAGCGCTGCCGGCGAGAGCAGCGCAAGACCGTCACTGCCGAGGACATCCTCTGGGCGATGGGGAAGCTTGGCTTCGACAACTACGTCGAGCCCCTCACTCTTTTCCTCCAGAAGCACCGGGAGTCGGAGAACAGCGACAGGTCCACTCTGAGAGCTGAGTTTATGAAGAGGGATCGTGCAGTGGATTTTGGACCTGCTGGGCCCCCGATTGCTCTAATGCCTCCTCCTCCACCGCCTTATGGGCCGGGCTATCCTTTTGGGCCCCAGCATGGTCCTGGGATGTTCGACCCATCCATGCTTGGGATGTTTAGGGATGGGTCGTCATCTGGCTCGGGCGGAGGAGCTGGGTCTTCTTCGGCTTCAGGGGATCAGGGCCAGAATTCCTTGGAGGGGTTTGATCCGTTTGCTCAGTTCAAG
>gnl_Prupe_v2.1_Prupe.3G197300.1
ATGGCCGATTCGGACAACGACTCGGGCGGGAACAACGACGGCAGCCACGCGCAGAGCAGGGAGCTGTCGGCGCGTGAACAGGACCGATTCCTGCCGATCGCTAACGTGAGCCGGATCATGAAGAAGGCGTTGCCGGCGAACGCGAAGATCTCGAAGGATGCGAAGGAGACGGTCTTCGTCACCGGAGAGGCCTCCGACAAGTGCCAGAGGGAGAAGAGGAAGACGATCAACAGCGACGATTTGCTCTGGGCGATGACGACGCTAAGGTTCGAGGAGTACATGGAGCCGCTCAAGGTTTATCTGCATAAGTATCGGGAGCTGGAGGGCGAGAAGACCATCATGGGCGGCAGAGACAAGGATAGTGCAGGCGGAGGCGGTGGGGGACTTCCGGTGGAGGTGGCGGTGACGGTG
>gnl_Prupe_v2.1_Prupe.1G138500.1
ATGGTCGACAATAATAATAATAATATTGGGGCAAGTGGTGCTGCAAATCATGATGAGGACGGCGCTATGATGAAAGAGCAAGAGCAGTTGCTGCCAATAGCCAACGTTGGGCGGATCATGAGGCAAATACTGCCACCCAACGCCAAGATCTCCAAGGAGGCCAAGGAAACCATGCAAGAGTGTGTCTCGGAGTTCATCAGCTTCGTCACCAGCGAGGCGTCGGAGAAGTGCCGCAAGGAGAGGCGAAAGACCGTGAACGGCGACGATGTCTCCTGGGCTCTCGGAGCCCTGGGTTTCGAAGACTACACCGGCCCATTGCGGAGGTTCTTACACAGGTACAGAGAGCAAGAAGGAGAGAGAATATCATCATCAGCAGCTAATAATAATAATAATAATAATGAAAATAATCAAGACAAGGATAACAACAACCCCGAAGATCAACAACAAAGGAAATTGCTCAACCATCCTCATATACAAAGACCTAATTTT
>gnl_Selmo_v1.0_19595
CGGGAGCAGGACCGCTTCATGCCCATCGCCAACGTCATCCGGATCATGCGCAAGGTGCTGCCGGCGCACGCCAAGATCTCCGACGACGCCAAGGAGACGATCCAAGAGTGCGTGTCCGAGTTCATCAGCTTCATCACCAGCGAGGCCAACGACAAATGCCAGCGCGAGCAGCGCAAGACCATCACCGCCGAGGACCTCCTCTGGGCCATGAGCAAGCTCGGATTCGACGATTACGCCGACCCGCTCTCGCTCTTCCTCCACAAGTACCGG
>gnl_Selmo_v1.0_442185
ATGGCGGATTACCCAGGCACGCCGGAGAGCAGCCCACACTCGGACAACGAATCCGGTGGGGGGAATTACTCCTCGGTGAAAGAGCAGGAGCGATTCCTCCCCATCGCCAACGTGAGCCGGATCATGAAGAAGGTCCTGCCCGGCAATGCCAAGATCTCCAAGGACGCCAAGGAGACCGTCCAGGAGTGCGTGTCCGAGTTTATCAGCTTCATCACCGGCGAGGCCTCGGACAAGTGCAAGCGCGAGAAGCGCAAGACCATCAATGGCGATGATCTCCTCTGGGCGATGGGGACGCTGGGATTCGAGGACTACATCGATCCACTCAAGCTCTATCTCCAGAGGGGCTATGCCATCTCTTCTTTG
>gnl_Selmo_v1.0_38104
GGCGGAGGGGGCAATTTGAGCTCGCTGTCGCCGCGCGAGCAGGATCGCTTCCTCCCCATCGCCAATGTGAGCCGGATCATGAAGCGCGGGCTGCCCGGCAACGCCAAGATCTCCAAGGACGCCAAGGAGACGGTCCAGGAGTGCGTGTCGGAGTTCATCAGCTTCGTCACGGGCGAGGCGTCGGACAAGTGCCAGCGCGAGAAGCGCAAGACGATCAATGGGGATGATCTGCTGTGGGCGATGAGCACGCTGGGATTCGAGGACTACGTGGAGCCGCTCAGGGTTTACCTCCACAAGTACCGCGAGCAGGAGGGCGAGAAGGCAATGCTGGCCAAGGCGGGCGAG
>gnl_Selmo_v1.0_69246
AAGGACAAGGATCGTCACTTGCCCATCGCCAACATCGGCAAGATCATGAAGCGCGTGCTGCCGGACAACTCCAAGATGACCAAGGACGCCAAGGATCTCGTCCAAGAGTGCGTGTCCGAGTTCATCTGCTTCGTCACCGGCATCGCCGCCGACCGCTGCACCAAGGAGAAGCGCAAGACCATCAATGGCGACGACATCCTCAAGGCGCTCCAGCAATTAGGGTTCGCGGAGCACGCCGAGATCGTTCGCGTCTACTTCGAGCGC
>gnl_Selmo_v1.0_100288
ATGGCGGACGTGGGAAGTCCCAGGAGCCAGGATAGCCCACACTCGGACGACGCTGGTGGCCATGGTGGCGAACGCGACAACTCCAACGTAAGGGAGCAAGACAGGTTCCTTCCCATCGCCAACATCAGCCGGATAATGAAGAAGGCGCTGCCGGCGAATGCAAAGATCGCCAAGGATGCCAAGGAGACGGTGCAAGAATGCGTCTCAGAGTTCATCAGCTTCATCACTAGCGAAGCCAGTGACAAGTGCCAAAGAGAGAAGAGGAAGACGATCAATGGCGATGACTTGCTATGGGCAATGAGCACGCTGGGCTTCGAGGAGTACTTGGAACCTTTGAAGATCTACTTGCAAAAGTACAGAGAGGTAACGGAGCTC
>gnl_Solly_v2.4_Solyc00g270510.1.1
ATGGAGAGAAGCACGGGAATGTCTTCTCATGTCAACCAGGCAATTACTGAATGCATCACTCTGGAGCAAGACCAATTCATGCCAATAGCAAACATGGTCAAAATCATGCGCAGGATCCTTCCTTCGCATGCCAAAATATCCAATGACTCCAAACAGACCATACAAGAATGTGTCTCTGAGTTCATAAGCTTGATAACATTGGAAGCCAACAATCGTTGCCAGAGTGAGCAGCGCAAGACCGTCACCCATAAAGACATTCTTTGGGCCATGAGCAAGGTTGGTTTTGATGACTTCATTGAACCATTGACTTTGTACTTGAATCAATATCGTGAGTTTGATGGTGGTGAGAGTGAATCCCTGAGAGGGGAGCCTTTGTTGTTGAAGCACCAAATAGCTCATCACCATGGTTACTTTGTGTCTCCACCGCCAACAGGAAACAATGATATGCAGGGGATACATCAAATGGAAGCACTTCTCAGTGTGCACTGGCTTCCGTGGATAGTGACATTGAGTCTCTTGTGGAAGAGGGTAAGGAGTGATCAGTTACTCTAC
>gnl_Solly_v2.4_Solyc06g009010.1.1
ATGGTTGATAATAATATCAACATATTAAGGTCTAAATATGATAGAGAAAGCTCTAATTACAATTCAATTAGTGAAGATGGATTGATTTATAAGGAGCAAGATAGGTTGTTGCCAATAGCAAATGTTGGGAGAATTATGAAGCAAATTCTTCCACCAAATGCTAAGATTTCAAAAGAAGCCAAAGAGACTATGCAAGAATGTGTTAGTGAGTTTATTAGCTTTGTGACTGGTGAAGCATCTGATAAGTGTCACAATGAGAAGAGGAAGACTTTGAATGGTGATGATATTTGTTGGGCTTTGGGAAGTTTAGGTTTTGATGATTATGTTGAGCCATTGAAGAGGTATTTGCACAAGTATAGAGAGTTAGAAGGTGAAAGAATTAATCAAAGTAAAGGTGTTGGACTTGGAAATAATATTGAAGATCAAAGGGGAAGAGATGATGATGAATTAACACAAAGGGGATCTACAATTCCATTCAAAATCACCATCATGGATCATAAGGGGGAAAACAATTTTCTCCCTACAAGGCCTTAT
>gnl_Solly_v2.4_Solyc09g007290.2.1
ATGAAGAAGGCACTTCCTGCTAATGGAAAAATTGCGAAGGATGCTAAGGAGACTGTTCAGGAATGTGTTTCTGAGTTCATCAGCTTCATTACTAGCGAGGCAAGTGACAAGTGCCAGAGAGAGAAAAGGAAGACTATTAATGGTGACGATTTGCTATGGGCAATGGCAACTCTTGGGTTTGAAGATTATATTGAACCACTCAAGGTGTATCTTGCTCGATACAGAGAGATGGAGGGAACGTCAAAGGCTGCTGATGGCTCTACTAAAAGAGATGGGATGCAACCTGGTCCTAATTCACAGCTTGCACATCAGGGTTCATACTCACAAGGAATGAATTATGGGAATTCTCAGGGTCAGCATATGATGGTCCCGATGCAAGGAACTGAG
>gnl_Solly_v2.4_Solyc09g074760.1.1
ATGGTTGATACCAACAATATATTAGGGTCATTTGACTCGAGTGAAGAAGGAGGGTTTAAGGAGCATGATAAGTTTTTGCCAATAGCTAACGTGGGACGAATTATGAAGCATATTCTTCCTCAAAACGCGAAGATTTCAAAAGAGGGGAAAGAAACAATGCAAGAATGTGTCTCCGAGTTCATAAGCTTTGTTACTAGTGAAGCATCGGAGAAATGTCACAAGGAGAAGAGGAAGACGTTGAACGGAGATGATATATGTTGGGCTATGGGAAATTTAGGGTTTGATGATTATGTTGAGCCATTGAACAGGTATTTGCATAGGTATAGAGAGTTAGAAGGTGAAAAAGCTAACCAAAATAAGGTTGATATTGGGAACAAGAATGAAGAAAGTCTCCTTGGAAGATTTTATGGTCCT
>gnl_Solly_v2.4_Solyc01g099320.2.1
ATGGTGGATGAACATGTGAAATTGGTACCAATAGCCAATGTAGGAAGGATTATGAAACAAATCTTGCCACCAACAGCCAAAATATCGAAAGAAGCTAAGGAAACCATGCAAGAATGTGCATCAGAATTTATTAGTTTTGTAACTGGTGAAGCATCTGACAAGTGTCACAAGGAGAATCGTCGAACGGTTAATGGAGATGACATCTGTTGGGCTCTGAGTTCACTTGGTTTTGACAACTATGCTGAGGTTATGTTGAGGTACTTGTATAAGTTGAGAGACTTTGAAAGAGTAAGAGCTAATCAAAACAAATTAGGTTTAAATGATGATGATAATACTGATGATGACGATGATGATGGTGAAGCTCGACGTGCTAGTACTACTTCTCTAGCACCATTGGAGATTAATGTAATGGAAAGAGTGCAACGTAGACGCTTCAAT
>gnl_Solly_v2.4_Solyc01g067130.2.1
ATGTCTCAACAAAACATAGGTGGTGCAAGCTCTTCAAACGATGAAGGAGCAGCAGGTAGCAGTAGGGAACAAGACCGTTTGTTGCCTATAGCTAACGTTGGTCGCATAATGAAAAATATTCTTCCACCAAATGCAAAAATATCAAAAGAAGCAAAAGAAACAATGCAAGAATGTGTGTCTGAGTTTATTGGATTTGTGACTGGTGAAGCATCGGATAAGTGTAGAAAAGAGCGTCGGAAGACGGTCAACGGCGACGACATTTGTTGGGCTTTAGGAACATTAGGGTTTGATGATTATAGCGGAGCTTTGAAGAGATATTTACATAGATATAGAGAGAGTGAAGGTGAAAAAGTTAATCAAGAACAAGCAGGAGGAGGAGCATCAGGATCTAATCAACCAAGAAATTTGCTTGAT
>gnl_Solly_v2.4_Solyc04g015060.1.1
ATGGATCTTGGAGGAGGCAATGGTAGTGGAGGTTTTCATGGCTACCGTAGGTTCCCACAAACAACTTCCGCTGATGGCATTGCCACACTCAACCAAGCCATTCCCACAACCAACCACCTAAACGATAACAACAACGCCTCAGTCCCAGACGATTCTGAATGCACCGTCCGTGAGCAGGACCGATTCATGCCAATAGCAAACGTGATCCGAATCATGCGAAAAACCCTACCTCCACATGCCAAGATATCAGACGACGCGAAAGAGACCATCCAAGAATGCGTGTCCGAGTTCATCAGCTTCGTTACGGGTGAAGCCAACGACCGGTGCCAGCGCGAGCAACGCAAGACTATCACGGCCGAGGACGTGCTCTGGGCCATGAGCAAGCTAGGGTTCGATGACTACATCGAACCCCTGACTATGCACCTGCACCGTTATCGGGAGTGCGATGGCGGTGACCGTGGCTCCCTCAGAGGGGAGCCACTCATGCTGATGAAGTCGCGGGGTGCTATGGTTGACCCCGCGGCTTCAACTAGCATTGGTAACAACATGACACATGTTAATTATCCCTTGCCACCTAATTTCACAATGACTCATCATCATCATGGTTACTATACTTATGCACACATGACTAATGACAATGTTGCTACAAATTCTCAGGCTAATCTTGATGAGGCAAATAATAATGTTGAATCATTTGGGGAGCATAATAAG
>gnl_Solly_v2.4_Solyc04g054150.1.1
ATGACCGGGAAAAAAACCCTAAATAGCTCGGTAGAAAGCCCGTTATCGAGCAACACATCCGATAACTTCTCTAAAGAACTAGACAAGTTCCTTCCTATAGCTAATGTTAGTAGAATCATGAAAAAATCTCTCCCAGCCAACGCGAAAATCTCGAAAGAAGCTAAAGAAACCGTTCAAGAGTGTGTGTCTGAGTTCATTAGCTTCATCACGGGCGAAGCATCGGATAAATGTCAAAGAGAGAAGAGGAAGACCATCAATGGAGATGATCTTGTATGGGCTATGACAACATTAGGGTTTGAAAATTATGTTGGACCTTTAAAAGGTTATTTAAACAAGTATAGAGAAAGTGAAGGGGAAAAAAATAGCATGGCTAGAAATGATGAAACTTCACATGAACCAATTATAACTAGTACAAATAATATTATTGGTACTAGTTATAATAATAATAATAATAATAATAATGTTACAAATTTCTCATTAGCAAGGCCTGAATTTATTCAGAGCTATAAACAAAATTATGGTGAGAATTTGACATCTAAAGCTAATCTTCATGGGGTTGGATGG
>gnl_Solly_v2.4_Solyc04g009520.2.1
ATGAAAAAGGGATTGCCTACTAATGCTAAGATAGCTAAGGAGGCTAAAGATACTGTCCAGGAATGTGTTTCTGAGTTCATCAGTTTCATCACTAGTGAGGCAAGTGACAAGTGTCAAAAAGAGAAGAGAAAGACGATTAATGGAGATGATTTGATATGGTCACTGACCACCTTAGGATTTGAGGACTACATTGAGCCACTAAAGGCCTATTTGATTAGGTACAGAGAGATGGAGGTATGCATTGCTTCCCCGCATCAA
>gnl_Solly_v2.4_Solyc04g049910.2.1
ATGGCGGAGCCGGCAAGTCCAGGAGGCGGCGGCGGAAGCCATGAGAGTGGCGGTGACCCGAGTCCTCAGTCCAACTTGCGAGAACAGGATAGGTACCTACCGATCGCTAATATTGGACGCATAATGAAGAAGGCATTGCCTGCTAATGGGAAGATCGCTAAGGATTCTAAAGACACGGTTCAGGAATGCGTATCTGAGTTCATCAGTTTTATTACTAGCGAAGCTAGTGACAAGTGTCAGAAAGAGAAGAGAAAGACGATCAACGGAGATGATTTACTATCAGCCCTGGCTACCTTGGGATTTGAGGACTACATTGAACCACTGAAGGTCTATTTGACTCGATACAGAGAGATGGAGGGAGATGCCAAGGGATCTGCAAGGGTTGGTGATGCATCTGTTAGAAAAGATGTAGTTGGATGTCAGCTTGGGTCCAATACGCAGTTCATGTATGAAGGTTCTTTTGCACAAGGCTTAGACTATGGAAACTCCCAATTA
>gnl_Solly_v2.4_Solyc05g005390.1.1
ATGGCTAATAATAATAATGTTGGTTCAGGAAATGGAGGATTTTATAACTATCGCAGATCCCCGCAACCAACCCTTGCTCGTTCCCCTTCCTCTGATATGGAGAGAAGCGTGGAACTGCCTTCTCATCTCAACCAGGAAATTGCTGCCAGTGAAGAAGATTCTGAATGCACCATCCGGGAGCAAGACCGATTTATGCCAATAGCCAACGTGGTCAGAAACATGCGCAAGATCCTTCCTCCCAATGCCAAGATAGCTGATGAATCCAAACTGGTCATCCAAGAATGTGTCTCTGAGTTCATAAGCTTTGTAACAGGCGAAGCTAACGATCGTTGCAAGCTTGAGAAGCGCAAGACAATCACCGCTGAAGACTTGCTTTGGGCCATGAACTCACTTGGTTTTGATGATTACGTTGAACCCTTGACTTTGTACTTGCAGCGTTATCGTGAGCTTGATGGTGGTGAGCGTGGATCCCTGAGAGTAGATCATTTTCCGTTGAAGCGCCCAACGGTTAATCCATCTTCAGGCTACAGCCTCATGCCCAATCACCTGCCTCCTAATTTTTCAATGGCTAATCACAATGGTTATTATGTGTATCCACCACCAATAGACAACAGTTATAGGCAGGGGGATGCATCAAGTGGAAGCACTTCTCATGCGTGTGCAGTGGCTGCTGTGGATGGTGACGTTAAGTCTCCTGCGGAAAAGAGTGAGGAG
>gnl_Solly_v2.4_Solyc12g027650.1.1
ATGGAGGATGAAAGGGGAGGAAATTGTGCAGAAAGTAGTAGTAGTACATTAATGCCAATGCCAATGAATAAAGAACAAGATCGGTTCCTTCCTATAGCTAATGTGGGTCGAATCATGAAGAAGGTAATCCCAGGAAATGGAAAGATCTCGAAAGATGCAAAAGAAACGGTTCAAGAGTGTGTATCAGAATTTATAAGCTTTGTTACTGGAGAAGCATCTGATAAATGTCAGCGTGAGAAGAGAAAGACAATCAATGGTGATGACATTATATGGGCCATTACAATTCTCGGGTTTGAAGATTACGTTCTCCCTCTTAAACAATATCTTAACAAATATAGAGAATTAGAAGGTGAAAAGCTAAATGTTCCAAAGCACGTTAACCAACAACAACAACAACATGCTGCAGATCAGATCAAGCCAAATTTTTCATACAACACTACTACTACTGTATATTCTCCTACACCCCTTCTTCCCCAAACTTCATTTGTTCCAACAGATCAACCTTTTCCTTTGCCTTTTTCCCCCAACTCACAATTACCTAAACAGGAACACCTTGATTCTATGGGACACTGGATGATTAGGAGATCAAAGTTCCCATGTCTTGGGAGGATGGCTATTATATTC
>gnl_Solly_v2.4_Solyc12g006120.1.1
ATGGCTGATTCAGACAACGAATCAGGAGGTCACAATAACGCGAACAGTGAAGGATCAACAAGGGAACAAGACAGGTTCCTTCCGATAGCAAACGTGAGCAGAATTATGAAGAAAGCTTTACCGGCGAACGCGAAAATTTCGAAGGATGCTAAGGAAACAGTTCAAGAGTGTGTATCGGAATTTATCAGTTTCATTACCGGAGAAGCATCGGACAAGTGTCAGAGAGAGAAGAGGAAGACGATTAACGGTGATGATTTGCTTTGGGCTATGACAACTTTAGGATTCGAAGAGTATGTTGAGCCATTGAAGATTTACTTGGCCAAGTACAGAGAAATGGAAGGGGAAAAAACTACTATGGGTCGTACAGGGGAGAAAGATGGGGGTGGTGGAGATACGGCGGGAGGTGGTGGTGGTGGTGTTAGTTCTGGGGGTGGGTATAACGGTGGTGGCGGCGGCATGTATGGTGGTATGGGTGGTTCCATGATGTATCATCCTCAAGGTGGTCATCAAATGTATGGTAGTCATGGGTCATATAATCATATGGGTATGGGTGGCGGCGGCGGTGGCGGTGGTTCCGGTGCCGGAGGTTCCGGTCAAGGGCGGAGA
>gnl_Solly_v2.4_Solyc11g012750.1.1
ATGGCCAATTTAGCACACATATACACACTACTCTATTTCTACAGAGCAAAGATGGATAATAATGGTGGTGGTTTTCATGGTTACCACACATTCCCTTCTACACCTGCTACAGAGATGAGGATGGGAGTGCCTGTGCCTGTTCATCTTAACCAAGATTCTGAATGCACTATTCGGGAGCAAGACCGATTCATGCCAATAGCAAATGTGATCAGAATCATGCGTCGGATCCTTCCTCCCCATGCTAAGATATCTGATGACTCTAAACAGACCATCCAAGAATGTGTATCTGAGTTCATAAGCTTTGTAACTGGTGAAGCCAATGAGCGTTGCCAATGTGAGCAGCGCAAGACCATCACTGCTGAAGATGTGCTTTGGGCAATGAGCAGGCTTGGTTTTGATGATTACATTGAACCCTTGACTTTCTACTTGCATCGTTATCGTGAGATCGATGGTGCT
>gnl_Solly_v2.4_Solyc10g009440.2.1
ATGGCTAATAATAATAATGCTGGCTCAGGAAATGGAGGATTTCCTAGCTATCGCAGATCCCCGCAACTAACCCTTGCTCGTTCCCCTTCCTCTGATATGGAGAGAAGCGTGGAACTGCCTTCTCATCTCAACCAGGAAATTGCTGCCAATGAAGGAGATTCTGAATGCACCATCCGGGAGCAAGACCGATTGATGCCAATAGCCAACGTGGTCAGAAACATGCGCAAGGTCCTTCCTCCCAATGCCAAGATAGCTGATGAATCCAAACTGGTCATCCAAGAATGTGTCTCTGAGTTCATAGGCTTTGTAACAGGCGAAGCTAATGATCGTTGCAAGCTTGAGAAGCGCAAGACAATCACCGCTGAAGACTTGCTTTGGTCCATGAACTCACTTGGTTTTGATGATTACGTTGAACCCTTGACTTTGTACTTGCAGCGTTATCGTGAGTTTGATGGTGGTGACCGTGGATCCCTGAGAGGAGATCCTTTTCCGTTGAAGCGCCCAACTGTTAATCCAGCTTCAGGCTACAGCCTCATTCCCAATCACCTGCCTCCTAATTTTCCAATGGCTCATCACAATGGTTATTATGTGTATCCACCACCAGTGGACAACAGTTATAGGCAGGGGGATGCATCAAGTGGAAGCACTTCTCATGAGTTTGCAGTGGCTGCTGTGGATCGTGACGTTGAGTCTCCTGCGGAAAAGAGTGACGAC
>gnl_Solly_v2.4_Solyc07g065500.1.1
ATGGCGGATTCGGATAATGAATCAGGAGGACATAGAGATAACAGTAACATTGAGAGTTCCCTAAGAGAACAAGACAGGTTCCTTCCCATAGCAAATGTAAGCAGAATCATGAAGAAAGCTTTACCAGCTAACGCGAAAATCTCAAAAGATGCTAAGGAGGTAGTTCAAGAATGTGTTTCTGAATTCATAAGTTTCATCACAGGGGAAGCATCAGATAAGTGTCAAAGAGAAAAGAGAAAGACAATCAATGGTGATGATCTGTTGTGGGCAATGACAACTCTTGGTTTTGAAGAATACATTGAGCCACTCAAGATTTATTTGCAGAGGTTTAGGGATTTGGAAGGGCAAAAAAGTGGTGTCTCTGGAGAGAAGGATCATAGTGGATCAGTGGGTTATGTTGAGGACTACCATGGCATGATGATGATGGGGAGTCAACATCATCAAGGACACGGGTATGGCACCGGTGTATACAATCATCATACGGGGGAGAATGCTGCAGGGGTTGGTACAGGAGGGTCGCGGTTTCCTGACGTTGGGAGGCAAAGG
>gnl_Sorbi_v3.1_Sobic.003G346500.1
ATGGCGGACGACGGCGGGAGCCACGAGGGCGGCGGCGGCGGCGGCGGCGGCGGAGGCTACCGGGAGCAGGACCGGTTCCTGCCCATCGCCAACATCAGCCGGATCATGAAGAAGGCCGTCCCGGCCAACGGCAAGATCGCTAAGGACGCTAAGGAGACCCTGCAGGAGTGCGTCTCCGAGTTCATATCCTTTGTCACCAGCGAGGCCAGCGACAAATGTCAGAAGGAAAAGAGAAAGACGATCAACGGGGACGATTTGCTTTGGGCGATGGCTACATTAGGATTCGAGGAGTACGTCGAGCCTCTCAAGATTTACCTGCAAAAGTACAGAGAGGGTGATAGTAAGCTGTCTACAAAGGCTGGCGAGGGCTCTATAAAGAAGGATGCGATCAGTTCCCATGGTGGCACCAGTAGCTCAAGTAACCAGTTGGTTCAGCATGGAGTTTACAACCAAGGGATGGGCTATATGCAGCCACAGTACCACAATGGGGATACC
>gnl_Sorbi_v3.1_Sobic.003G417700.1
ATGGCATCAAGTTCAACCACACAGGATGCCAACAATGGTGTTAGGCATGACAACAACCTCCTGCCCATTGCCAACGTTGGGCGGATCATGAAGGATGCCCTCCCTCCACAGGCCAAGATTTCAAAGCATGCTAAGGAGACCATCCAGGAGTGTGCAACTGAGTTTGTGGGCTTCGTCACTGGCGAGGCCTCCGAGCGGTGCCGCCGAGAGCGGCGGAAGACCATCAACGGTGATGACATCTGTCATGCTATGAGGAGCCTTGGCCTCGACCACTACGCCGACTCCATGCACAGGTACCTGCAGAGGTATCGCGAGACTGAGGAGCTAGCGGCAACACTCAACAACGGCGGCGGCGGCCGTGATGGACGGGCCATTCAGATTGATGTGAGGGCTGAGCTGTCCATTTTCAAGGGCAGCAACCAGCAAGATGGTAGAGAC
>gnl_Sorbi_v3.1_Sobic.003G417800.1
ATGGCCGACCACCTCCACGGGCAGGCGCCGGACGGGGACGGGCGGCGGGCGGGTCTGGTGGGCGGCGGCGCCGGAGGAGGGGGTGACCTGGAGATCAAGGAGCAGGACCGGCTGCTGCCCATCGCCAACGTCGGCCGCATCATGAAGCAGATCCTGCCGCCCAACGCCAAGATCTCCAAGGAGGCCAAGGAGACGATGCAGGAGTGCGTCTCCGAGTTCATCAGCTTCGTCACCGGCGAGGCATCCGACAAGTGCCACAAGGAGAAGCGCAAGACCGTCAACGGCGACGACGTCTGCTGGGCCTTCGGCGCCCTCGGCTTCGACGACTACGTCGACCCCATGCGCAGGTACCTCCACAAGTACCGCGAGCTCGAGGGCGACCGCGCCGCCGCGGCCGCATCCTCGCGCGGGGGCGGACCCGGACCAGGCGGAGACCACCACCCTGGTTCCACCTCGTCCGCCGGCGCCGGTCCCAGCGCCGCAGCCGGTCATTTCATGTTCGGCGCCGCCATGGACCGCCCCGACAACACCTCCTCCAGGCCCTTT
>gnl_Sorbi_v3.1_Sobic.009G166200.1
ATGGCGGACGCTCCGGCGAGCCCTGGGGGCGGCGGCGGGAGCCACGAGAGCGGGAGCCCCAGGGGCGGCGGAGGTGGAGGCGGTGGCAGCGTCAGGGAGCAGGACAGGTTCCTGCCCATCGCCAACATCAGTCGCATCATGAAGAAGGCCATCCCGGCTAACGGGAAGATCGCCAAGGACGCCAAGGAGACCGTGCAGGAGTGCGTCTCAGAGTTCATCTCCTTCATCACTAGCGAAGCGAGTGACAAGTGCCAGAGGGAGAAGCGGAAGACCATCAACGGCGACGACCTGCTGTGGGCCATGGCCACATTGGGGTTTGAGGACTACATTGAACCACTCAAGGTGTACCTGCAGAAGTACAGAGAGATGGAGGGTGATAGTAAGTTAACTGCAAAAACCGGTGATGGCTCAATTAAAAAGGATGCCCTTGGTCATGTGGGAGGAAGTAGCTCAGCTGCACAAGGGATGGGCCAACAAGGAGCATACAACCAAGGAATGGGTTATATGCAACCTCAGTACCATAATGGGGATATCTCAAAC
>gnl_Sorbi_v3.1_Sobic.009G239600.2
ATGTCGGAAGCGGAGGCCGCCTGCGGCGGCGGCGGCGGGGGGAAGGAGCAGGACCGCTTCCTGCCGATCGCCAACATCGGGCGCATCATGCGCCGGGCGGTGCCGGAGAACGGCAAGATCGCCAAGGACTCCAAGGAGTCCATCCAGGAGTGCGTCTCCGAGTTCATCAGCTTCATCACTAGCGAAGCGAGTGACAAGTGCATGAAGGAGAGGCGAAAGACCATCAACGGCGACGACATCATATGGTCCTTGGGCACGCTCGGCTTCGAGGAATACGTTGAGCCCCTCAAGATCTACCTCAAGAATTACCGGGAGGTATCATTCAATTCAAACCTCCCCCTTTCCTCCAGCTCCTGTTACTGGGTATTCATCATTATTGTGTTCAAACGCGAAGGCACTATATGTGGTGTT
>gnl_Sorbi_v3.1_Sobic.004G254400.1
ATGGGCCGCAAGGCGAAGCAATGTCCTGCGAAGAAGAAGGGTGGCCGTGAAGAGAAGGCCGCCGCGCCGCCGCCGCCGCCGGCAGAGGGCGCGTCGTCGTCGGACGGGGAGGGAGGCACGGGCGGCACCCGCGTCCTGCCGATGGCTAACCTCGTGCGCCTCATGCGGCAAGTGATCCCCAAGAGCGCCAAGATCTCCTCGCGCGCCAAGGACCTCACGCACGACTGCGCCCTCGAGTTCGTCGGCTTCCTCGCCGGCGAGGCGTCCGAGCGGGCCACCGCGCAGCACCGCCGCACCATGGCGCCCGAGGACTTCACGTGCTCGCTCCAGGCGCTCGGCTTCGACGACTACGTCAAGCCCATGAACACCTACATCAGCCGCTACCGCGAGCAGGTCAACCCCGCCGGCTACAGAGGGTTCGCGCGCCGCCCTCCTCCTCCCCCTGCGACGGTGGCGGACGTCACGGCGGCGCCATGCGTTTCCGATGAGGAGACGCAGCGTCGTGTTCCCCGACATGGAGAGTACGATGATGGCGGAAGCACGTCGGTGCACGCGCCCACGCCGAGTGCGCACACTTCACCTGATAACATG
>gnl_Sorbi_v3.1_Sobic.004G254500.1
ATGGACTCCAGCTTCCTCCCTGCCGGCGCGGAGAGTGGCTCGGTGGTGTCGGGCGGCGCCAACAATGGCGCTGCGGCTCAGCAGCAGGCGCCGCCGCTGATCCGCGAGCAGGACCGGCTGATGCCGATCGCGAACGTGATCCGCATCATGCGTCGCGTGCTGCCGGCGCACGCCAAGATCTCGGACGACGCCAAGGAGACGATCCAGGAGTGCGTGTCCGAGTACATCAGCTTCATCACGGGGGAAGCCAACGAGCGGTGCCAGCGTGAGCAGCGCAAGACCATCACCGCCGAGGACGTGCTGTGGGCCATGAGCCGCCTCGGCTTCGACGACTACGTCGAGCCGCTCAGCGTCTACCTCCACCGCTACCGCGATTTCGAGGGCGAGGCGCGGGGCGTCGGGCTCGCCCCGGGGGCCGCCCCTTCGCGCGGCGGCGACCACCACCACCACCACCCCCTCAAGTCCCGCGGTCCCGGCGGCGGCTCCGGAGCCGCCATGTTACCGCACCACCACCACCACCACGACATGCAGATGCACGCCGCCATGTACGGGGGCACCGTGCCCCCGGCGCCGGGGCCTCCGCACCACGGCCACGGCCACGGGTTCCTGATGCCACACCCACAGGGCGGCAGCCACTACCTGCCTTACCCCTACGAGCCCACGTACGGCGGCGAGCACGCCATGGCCGCGTACTACGGAGGAGCCGCCGCGTACGCGCCCGGCAACGGCGGCGGGAGCGGCGACGGCAGTGGCAGCAGCGGCGGGAGCGCGTCGCACACACCGCAGGGCAGCGGCGGATTCGAGCACCCGCACCCGTTCGCGTACAAG
>gnl_Sorbi_v3.1_Sobic.007G059500.1
ATGAAGAGCAGGAAGGGGTACGGGCACCAGGGCCACCTGCTGAGCCCGGTGGGCAGCCCGCCGTCGGACAACGAGTCCGGTGCCGTGGCAGCGGCGGCCACGGCCGGCGGCGGCGGCGGGTGCGGGAGCAGCGTGGGTTACTGCGGCGGTGGCGGCGGCGAGTCGCCGGCCAAGGAGCAGGACCGGTTCCTCCCCATCGCCAACGTGTCGCGCATCATGAAGCGCTCCCTCCCCGCGAACGCCAAGATCTCCAAGGAGGCCAAGGAGACGGTGCAGGAGTGCGTGTCCGAGTTCATCAGCTTCGTCACCGGCGAGGCCTCCGACAAGTGCCAGCGCGAGAAGCGCAAGACCATCAACGGCGACGACCTGCTCTGGGCCATGACCACGCTCGGCTTCGAGGCCTACGTCTCCCCGCTCAAGTCCTACCTCAACCGCTACCGCGAGGCCGAGGGCGAGAAGGCCGCCGTGCTCGGCGGCGCCCGCCACGGCGACGGCGCGGTGGACGACGGCCCGCTCGCCGCGGGCGGCGCCGTTCCGCCGTCCGGGGCCGCCGGTGGTGACCGCGCGGGCCACGACGGCGCCGCCGACGCTGACGCGCACGTCGGGCTCATGATGGGAGGGGCCAGCAGCGTCGTCGGGTTCGGCGCCGGCGGCGGTGCGGCAGCGTCGTACTACACGGCCACGGCAGCACGGAAGGCGTACGGCGCGGGGGAAGGGTCGACGAAGGTGATGGAGTTCGAAGGCATCGCCGGCGAGGAGGAGAACGGCGGCGTGCAGAGGGGGAGAGGGTTTGCCAACAACCATCTCCACGGCGCCGTGCAATGG
>gnl_Sorbi_v3.1_Sobic.001G338700.1
ATGCCGGACTCGGACAACGACTCCGGCGGGCCGAGCAACGCGGGCGGAGAGCTGTCGTCGCCGCGGGAGCAGGACAGGTTCCTGCCGATCGCCAACGTGAGCCGGATCATGAAGAAGGCGCTGCCGGCCAACGCCAAGATCAGCAAGGACGCCAAGGAGACGGTGCAGGAGTGCGTCTCCGAGTTCATCTCCTTCATCACGGGGGAGGCCTCCGACAAGTGCCAGCGCGAGAAGCGCAAGACCATCAACGGCGACGACCTGCTCTGGGCCATGACCACGCTCGGCTTCGAGGACTACGTCGACCCGCTCAAGCACTACCTCCACAAGTTCCGCGAGATCGAGGGCGAGAGGGCCGCCGCGTCCGCCGGCGCCTCGGGCTCCAACACCGCCGTTCAGCACCAGCAGCAGGGCGATGTGGTGCAGAGAGGCGCCGCCAATGCCGGCGGGTACGCCGGGTACGGCGGCGCGCCCGGCGCCGCCGGCATGATGATGATGATGGGGCAGCCCATGTACGGCTCGCCGCAGCAGCAGCAGCCGCCGCCGCCGCCGCCGTCACAGCAGCAGCAGCAGCAGCATCACATGGCAATGGGAGGCAGAGGGGGTTTCGGCCATCAAGGCGGTGGCGGCGGCGGCGGCTCCTCGTCGTCGTCAGGGCTTGGCCGGCAAGACAGAGCG
>gnl_Sorbi_v3.1_Sobic.002G369800.1
ATGCCGGACTCCGACAACGAGTCCGGCGGGCCGAGCAACGCGGACTTCTCGTCGCCGAGGGAGCAGGACCGGTTCCTGCCGATCGCGAACGTGAGCCGGATCATGAAGAAGGCGCTCCCGGCCAACGCCAAGATCTCCAAGGACGCCAAGGAGACGGTGCAGGAGTGCGTGTCCGAGTTCATCTCCTTCATCACCGGCGAGGCCTCCGACAAGTGCCAGCGCGAGAAGCGCAAGACTATCAACGGCGACGATCTGCTCTGGGCCATGACCACGCTCGGCTTTGAGGACTACATCGAGCCGCTCAAGCTCTACCTCCACAAGTTCCGCGAGCTCGAGGGCGAGAAGGCCGCCACGGGCGTCGCGGGCTCCTCCTCCGGCGTCTCGCAGCCGCACAGGGAGTCGACGCCGTCGTCAGCGCACAATGGCGCGGGCGGGCCCGTCGGCGGCTATGGCATGTACGGCGGCGCCGGCGGAGGCGGGAGCGGCATGATCATGATGATGGGACAGCCCATGTACGGCGGCTCCCCACCGGCTGCGTCAGGGTACCCGCAGCCACCGCACCACCAGATGGTCATGGGTGGGAAAGGTGGCGCGTATGGCCACGGCGGAGGCTCGTCGTCGTCGCCGTCAGGTCTCGGCAGGCAGGACAGGTTG
>gnl_Spipo_v2_Spipo6G0067100
ATGTCGGAGGCGCCGGCACCGTCGAGTCCCGGGGCTGGGGGCAGCCACGAGAGTGGCGGCGACGGCAGCCCCCGGTCGAATGTGCGGGAGCAGGATCGCTTTCTTCCAATCGCAAATATAAGCAGAATCATGAAAAAGGCGATTCCGGCGAACGGTAAGATCGCCAAAGACGCGAAGGAAACCGTGCAAGAGTGCGTCTCTGAGTTCATCAGCTTCATAACAAGCGAGGCGAGCGACAAGTGTCAGCGAGAAAAGCGCAAGACAATAAATGGTGACGATCTGCTTTGGGCCATGGCCACGTTAGGCTTTGAGGATTACATCGATCCATTAAAAAACTACCTGCAGAAGTATAGAGAGGGTGATGCGAAAGGCTCTGCTAGGAAAGATGGAAGCGTCTCCCAAGGTGGGAGTCAATCTACTTCAAATGCGCAGGGTGTTGAAATGATGCATTCTCAGGGTCATCACCTCATGGTTCCCATGCATGGAACTGAG
>gnl_Spipo_v2_Spipo2G0080600
ATGGCGGACTCGGACAACGAGTCGGGGGGGCAGAACAACAGCAATGCGGCGGGGAACAGCGAGTTCTCGTCGCCGCGGGAGCAGGATCGGTTCCTGCCCATCGCGAACGTGAGCAGAATCATGAAGAAGGCGCTGCCGGCGAACGCGAAGATCTCCAAGGACGCCAAGGAGACGGTGCAGGAGTGCGTCTCCGAGTTCATCAGCTTCATCACCGGCGAGGCCTCCGACAAGTGCCAGCGGGAGAAGCGCAAGACCATCAACGGCGACGACCTGCTGTGGGCCATGACCACCCTCGGCTTCGAGGAGTACGTCGAGCCGCTCAAATTGTACCTCCAGAGGTTCCGCGAGATGGAGGGGGACAAGAGCGGCGGCGCGGCCGGCTCCTCCTCCACGTCGCAGCCCCAACACAAGGACGGCGGCAACGGCGGAGCCGGGTCGGGCGGCGGCGGCGGCGGCGGCGGATTCCCCGCTGGAGCCGCCGGCGGAATGTACCCCGTCGCCGGCGCTGCCGGAGGCGGCATGGTCATGATGGGCCAACACATGTACGGGACCTCGCCGTCATCGGGGCCGTACCATCATCACCAGATGGGCATGGGCGGCGGCGGCGGCGGCGGCGGCGCTGGCGGTGGCGGTGGCGGTGGCGGCGGGAGGGGGACCTTCCCCGGCGGCGGGAGCTCCTCACCCGGGGGACTCGGCAGGCAAGGCCTCGAGGATGAACGTCTGGATATTCTT
>gnl_Spipo_v2_Spipo3G0039300
ATGGGTGACAGCAGAGGAAGTAGCCCGGAAGCCGACACAAGAAACAACAACGGAGAGGGAGCCTCCGGTGGGGTGGCCGCCTCGGAGAGCGATGACTGCATCAAGGAGCAGGACCGGCTGCTCCCCATCGCGAACGTGGGGAGGATAATGAAGAAGATCCTGCCGCCGAACGCCAAGATCTCCAAGGAGGCCAAGGAGACCATGCAGGAGTGCGTCTCCGAGTTCATCAGCTTTGTCACCGGCGAGGCCTCCGATAAGTGCCTTAAGGAGAAGCGAAAGACGGTCAACGGCGACGACATCTGCTGGGCGCTCGGCACCCTCGGCTTCGATGACTACGCCAGCGCCACAAGGAGGTACCTCCACAAATATAGGGGCTCCGAAGGTGAGAGAGCGGTGGCCTACAAAGGCGGCCCCGCCGACGGCGGGGATCAGGAGCTGCATCTCTTCGGAGGAGACCAGGTCAGAAATAATCAAGCTTCAACCTCCAACTCATTTAAGTTTAATGTGGTAGACTGGAATAGCGGTCACTCTACAACGAAGCCGTAC
>gnl_Spipo_v2_Spipo29G0019400
ATGGCTGAGTCGTCGGCTCCGGGTCAGGGGCCTTCAAGCCCCGAGGCGGGTGGTAGCCACGAGTATGCTGGCGAGGGGAGCCCGCAGTCGAATGTTCGGGAGCAGGATCGTTTCCTCCCGATCGCTAACATTGGCAGAATCATGAAGAAGGCGCTCCCTGCTAATGCGAAAATTGCCAAGGATGCCAAGGAGACTGTTCAAGAGTGTGTTTCTGAGTTCATCAGCTTCATCACCAGCGAGGCATGCGACAAGTGTCAGAAAGAGAAGCGCAAGACGATAAACGGGGACGATCTACTCTGGGCCATGGCCACGTTAGGGTTTGAGGAATACATCGAGCCACTTAGAATCTACCTGCAGAAATATAGAGAGCTGGAGGGTCCTGACATGATGCAATCTCAAGGCCAGTACCTCAACGGCTCTGGAGGGAGGAAC
>gnl_Spipo_v2_Spipo14G0023000
ATGGCCGAGGCGCGGGCGCCGGAATCGCCGGAGAGTGGTCACTCCGGCGGCGGCGACCAGGCGGGAGAAGGCCGCTCCGGCAGCAGCCTCCGCGAGCAGGATCGGTTCCTTCCGATCGCCAACATCGGGCGCATCATGAGGAAGGGCATCCCCGAGAACGGCAAGATCGCCAAAGATGCCAAGGAATCCGTGCAGGAGTGCGTCTCCGAGTTCATCAGCTTCGTCACGAGCGAAGCGAGCGGTAAATGCCAGAAGGAGAAGAGGAAGACGGTGAATGGCGATGACCTCCTCTGGGCGATGGGAACTCTAGGCTTCGAGGACTACGTCGAGCCGCTCAGGCTGTACCTGAACATGTACAGAGAGGTTCTACCC
>gnl_Spipo_v2_Spipo5G0043600
ATGGCAGGTGGCGCAGCCGCCAGCGACAAGAAAGATGCGGACCAAAGCGCCAGCAACAACACCACCTTAACGGAGGTAGCGCTTGCGGGGATGGAGGCAGCGGATGGAGGAGAAGGGCCAGCTGTGAGGGAGCAGGATAGGTTTCTGCCGATCGCGAATGTGATACGGATCATGCGTAGGGTGCTGCCCGCGCACGCGAAGATCGCCGACGACGCTAAGGAGACCATCCAGGAGTGCCTATCGGAGTACATCAGCTTCGTGACAAGTGAGGCCAACGAAAGGTGCAAGCAGGAGCAGCGCAAGATCATCACCGCCGAAGATCTCCTTTGGGCTATGAGCCAGCTTGGGTTCGACGACTACCTCCAGCCCCTCACCCTCTACCTCCAGCGTTACCGCGATGTCGAGGGAGGCTCCATCCACAGGGACGCCCTTTTGACCCCGCTAAAGCGTGCAGCGTCTGACGCCGGCCTCGGACCAACTGGGAGCGCCGCCACTCCAGGAGAAGTAGAGATAATCCCGGAGAGAAGCGAGGGCGCGGAGTCATCGCAGGCGAGAGCTTGCCAAGGGACTCCGAAGGATGGGTTCCAGCGCTATGCCCCTTACAATATGGACAGAGTTAAAAACATGGCAAGTGATGAG
>gnl_Spipo_v2_Spipo5G0043500
ATGTATGAATTGTGGCTGATTCATCTAGTTGGAGCAGGCGGTGCTCCGTCGGAGGACAGAAACGGTGTTACTTCTCCTGGCGACAAGAACGATGGCAGGTACGACAGCAGCAACGACGTGGGGGAGGGGGCGCCAGCGACAATAGCGGGGAGCGGCGGAGGACCGGTGGTGCGGGAGCAGGACAGGTTTATGCCCATTGCGAACGTTATACGGATCATGCGCAGGGTACTGCCAACGCATGCGAAGATCGCCGATGACGCGAAGGAAACCGTCCAGGAGTGTGTGTCGGAGTACATCAGCTTCGTCACCAGCGAGGCAAACGAGAGGTGTCAGCAGGAGCAGCGTAAGACCATCACAGCTGAGGACCTCCTCTGGGCTATGAGCAAGCTCGGCTTCGACGACTACGTCCAACCCCTCACCCTCTTCCTTCAGCGCTACCGCGAGGCCGAGGGTGACAACCGCGGAGGAACGAGCACCGGCGCCGCAAACGGAGAAGGTGAGCCGATGCCGGGTAGGTACTACAGGGATGGGGCTGCGTCATCGCAGGCGAGCACCTCCCAGGGAACTCCCAAGGACGGATTTCATCCCTTCGCCCCATTCAAG
>gnl_Stras_v2.0_SGA_v2.0_scaffold94T28665
ATGAAACCTAAAATAAAAATCCCCAAATTCCTCTTTCTTTCGAATCTCTCAATCTCAGTCGTCGTCTCGTCTCCTCCACAATTTCTCCACCCTCCGATCAACTGCTCGCGCCAAAAAATACAAATAAATCTCCACAGGGTTTTGTCCCGAATCTCGATGGCGGAAGGTCAGGGAGCGCCGGGGAGCCCCGCAGGCGGCAGCAACGAGAGCGGCGGCGACCAGAGCCCGCGATCCGGCGTCCGCGAGCAGGACAGGTTCCTGCCGATCGCGAATATCAGCCGGATCATGAAGAAGGGGGTCCCGGCCAACGGGAAGATCGCCAAGGATGCCAAGGAGACCGTTCAGGAATGCGTGTCGGAGTTCATTAGCTTCATCACTAGCGAGGCAAGTGATAAGTGCCAGAGAGAGAAGAGAAAGACTATCAATGGTGATGATTTGCTATGGGCAATGGCGACACTAGGTTTCGAGGACTACATTGATCCGCTCAAGGCGTACCTCACTAGGTACAGAGAGGGTGACACTAAGGGATCTGCTAAGGCTGCAGATGGATCTTCCAAGAAGGATTGTCCTAATCCTAGCTCACAGCCACAAGCTCAACATATGATGGTCCCAATGCCAGGCATGGACTAG
>gnl_Stras_v2.0_SGA_v2.0_scaffold71T24035
ATGGCCGACAGTCCTGGCGGGAGTTACGAGACCGGCGGTGACCGGAGCCCACCGTCGAGCGTGCGCGAGCAGGATCGCTTCCTCCCGATTGCAAATATTGGCCGCATCATGAAGAAGGCTCTGCCCGCCAACGGGAAGATTTCCAAGGACGCCAAGGACACCGTTCAGGAATGTGTATCGGAGTTTATCAGCTTCATCACCAGCGAAGCAAGCGATAGGTGCCTAAAAGAGAGAAGGAAGACAATTAATGGGGATGATTTGTTGTGGGCAATGGCTACCTTAGGTTTTGAAGATTATATAGCCCCGCTGAAAGTCTATTTGGCCAGATACAGAGAGGGTGAAACCAAGGTCCCTTCGAGGAGTGCTGATGGATCTTCAAAGAATGATACAAATGGGACTCAGCTGGGTTCTGATGCACAATTTGCTCATCAAGCTTCATTTTCACAAGGTTTCAGCTTCTCGAACCCCCAGATTGAATACTGA
>gnl_Stras_v2.0_SGA_v2.0_scaffold70T23513
ATGGCCGATTCCGACAACGATTCCGGCGGTCACAGCAACAGCAACGCCAGCAGCCGTGAACAGGACAGGTTCCTTCCAATCGCGAACGTCAGCCGGATCATGAAGAAGGCCCTGCCGGCAAACGCCAAGATCTCCAAAGACGCCAAGGAAACCGTCCAAGAATGCGTCTCCGAGTTCATCAGCTTCGTCACCGGCGAGGCCTCCGACAAGTGCCAGAGGGAGAAGAGGAAGACGATCAACGGGGACGACTTGCTCTGGGCCATGACCACCCTAGGGTTTGAGGAATACGTGGAGCCCCTCAAGGTTTATTTAGCCAAGTACAGGGAGATGGAAGGTGAAAAGAGCTCTTTGGTGGGCGGCAAGGAGGGTGGCGCCGGCGCCGGCGGCAGCAGCGGCTCCGCCGTGAATTCCAGTGGGTATAACAGCGGCGGTATATATGGTGGGGCGGTGATGGGCTATCATCACGGTGGACAGATGTACAGTGCTGGCGGCAGTGGCGGCGGCAGTGGTGGTTCCGGTGGGTTTCAGCATATCGGTGGTGGTGGTGTTGCCGGAAAAGGGAATTCCGGCGGCTATGGGTTGGGTGGTGGATCCACCGGAAGGCCGAGGTAG
>gnl_Stras_v2.0_SGA_v2.0_scaffold67T22664
ATGTTCACCCTAAGATCAACGGCCCACGACACTCCGAACGATGCCTTAAAGGAGCAAGAAAGGCTGCTACCTATAGCCAACGTGGGCCGAATCATGAAGCAAATTTTGCCCCCAAACGCGAAAATCTCGAAAGAGGCCAAAGAGACTATGCAAGAATGCGTGTCCGAGTTCATAGGCTTCGTGACTGGCGAGGCTTCCGAGAAGTGCCGGAAAGAGAGGCGGAAAACGGTCAACGGAGATGATATTTGCTGGGCTTTGGGGACCCTTGGATTTGACGACTACGCGGGCCCCATGAAGAGGTACCTGGATCGATATAGGGAGATTGAGGTTGAAAGAGTTAATAATAGTAGTAATAATAATAGCAATCAGAATAATTATAGGGGTGAAGATAATATGGAGGAGGATTGTGATATGTTGTAA
>gnl_Stras_v2.0_SGA_v2.0_scaffold20T08986
ATGAAAAGAGAGCGAGATGACAAAATCGAAGATGACAACAATAGATCAAGATCGAGAGGAGAAAGCAGATGCTGGAATAACAATAAAGAGCAGGAGCGGTTCCTCCCAATAGCCAATGTGGGCCGCATAATGAAAAAGGTTATCCCGGGAAACGGGAAAATCTCCAAGGACGCCAAGGAGACAGTGCAGGAATGCGTGTCCGAATTCATAAGCTTTGTCACGGGAGAGGCCTCAGACAAGTGCCAACGTGAAAAGAGGAAGACTATCAATGGGGACGATATTCTGTGGGCCATCATGACACTAGGCTTCGAGGATTACGTCAATCCCCTCAAACTTTACCTCACAAAGTACCGTGAGATTGAGGGCGAGAAGCTTAATCTGCCCAAACACCACCACCAGCAGCAACAGGCCCCAATTATGCCTCCCTACACTAATAATATATACCCTTCGCCCAATTTGCCATTTGTGCCCGCTGACCCTCCGCCGCCGTTCCCACTGCCTTTCCCGCAAACTTCCATGCTGCCACAGGAGGACCACCACGTGGACGACCAGCATTGGTAA
>gnl_Stras_v2.0_SGA_v2.0_scaffold34T13944
ATGGCGGATTCCGACAACGATTCCGGCGGTCACAGCAACAGCAACACCAGCAGCCGGGAGCAGGACAGGTTCCTTCCGATCGCCAACGTCAGCCGGATCATGAAAAAAGCCCTGCCCGCCAACGCCAAGATCTCCAAGGACGCCAAAGAGACCGTCCAGGAGTGTGTCTCCGAGTTCATCAGCTTCGTCACCGGCGAGGCCTCCGACAAGTGCCAGAGGGAGAAGAGGAAGACGATCAACGGCGACGACTTGCTGTGGGCCATGACCACCCTAGGGTTCGAAGAGTACGTCGAGCCCCTCAAGGTTTATCTGGCCAAGTATAGGGAGATGGAAGGGGAGAAAAGCTCTGTGATAGGGAGCAAGGATGGCGGCGCCGGCGGCTTGGCTGTGAATTCCGGCGGGTTCAACGGCGGGGGTATTTATGGTGGGGCTGTGATGGGTTATCATCACGGCGGGCAGATGTACGCTGGTTCTGGTGGGTTTCAGCATATTGGCGGCGGTGGTGGTGTGGTGGGGAAAGGGAATTTGGGAAATTCCGGCAGCTATGGCGGAGCCACCGGGAGGCCGAGATAA
>gnl_Stras_v2.0_SGA_v2.0_scaffold7T03696
ATGGATGTTGGAGCCGCTGGGAACAATAATGGAGGCTTTCATGGCTACCGCAGGACAACCTCTGACACAAAACTGGACAACACCAGCCAGCCCAACCCCCACCCAACCGAGGAAGGGTCGGGTGAGTGCATGGTTCGTGAGCAAGACCGTTTCATGCCGATTGCAAATGTGATACGCATAATGAGGCGCATCCTTCCCCCGCACGCAAAGATATCAGACGACGCTAAGGAGACGATTCAGGAGTGCGTGTCGGAGTACATAAGCTTCATCACGAGCGAGGCTAATGACAGGTGTCAGCGTGAGCAGCGAAAGACCATAACTGCAGAGGACATCCTTTGGGCAATGTCGAAACTCGGTTTTGACGACTATATCGAGCCCCTCACCATTTACCTCCACCGCTACCGAGAGCTCGATGGTGGGGACCGCGGCTCACTCCGTGGGGACCCCTTATTAGCTGCAGTCAAGCGGGCCCCACTCTTCCACCAGCCACCGGCGATGGCTTTTCACCATGGCTTCTTTGGGGGACAGACGGTCAATTTGGGTTTCTTCAAGGACAATGGGAGTGTGGGGCCTTCACAGTTTCCTCACTGTCTTGGTGATTCGTTCAAGTGTAGTGTAAAAGGATGGTTGGGCTTACTAAAATTCAATGCACTGCCTTTTATTTGA
>gnl_Stras_v2.0_SGA_v2.0_scaffold126T33892
ATGGCGGATGCACAGTCGTCGCTGGGAGCTCCGGGGAGCCCCGCCGGCGGCAGCGCCGAGAGCGGAGGCGATCTGAGCCCGCGCTCCGGCGTCCGCGAGCAGGACAGGTTTCTGCCGATCGCGAATATCGGCCGGATTATGAAGAAGGGGCTCCCGGCAAACGGGAAGATTGCCAAGGACGCGAAGGAGACCGTACAGGAATGCGTTTCGGAGTTTATCAGCTTCGTCACTAGCGAGGCAAGTGACAAGTGCCAGAGAGAGAAAAGAAAGACGATCAATGGGGACGATTTGCTATGGGCTATGGCAACTTTAGGTTTTGAAGATTACATTGACCCTCTCAAGGTGTATCTGGCTAAATACCGAGAGGGTGACAGCAAGTTGTCTTCAAAAGGGGCAGATGGATCTGCAAAAAGGGATGGATTGCACCAACCAAATCCTAGTTCACATCTTGTCCAGCAAGGTTCATTTTCTCAAGGCATGAGTTATGCAAGCTCTCAGCCACAAGCTCAACATATGATGGTTCCTATGCCGAGCATGGATTAG
>gnl_Stras_v2.0_SGA_v2.0_scaffold186T40125
ATGGAGATTGGAGCAAACAACAATAATGGAGGGTTTCATGGCTACAAAAAGCTTCCACAGACAAGCGCTGAGGTGAAAAAGTCACCACAACCACCGTCGACCACCACCATTGGCCTCCTGCCGCCACCGCCGCCTCTAGCCGGCGGCGGTGACGAGTGCACGGTGCGCGAGCAAGACCGATTCATGCCCATCGCAAATGTTATACGCATAATGCGGCGGATCCTTCCCCCTCACGCCAAGATATCGGACGACGCAAAGGAGACAATCCAAGAATGCGTGTCGGAGTACATAAGCTTCATTACGGGCGAGGCCAACGACCGATGCCAGCGAGAGCAGCGCAAGACCATCACTGCAGAGGACGTCCTCTGGGCCATGTCCAAGCTCGGTTTCGACGACTACATCGAGCCCCTCACCGTATACCTCCACCGCTACCGTGAGCTCGACGGAGCTGACCGCGGAGGATCCTTCCCTCTACCTCTCGTCAAGCGGGGCCCACCCGATCACCACCTGGGATTCAACCCTCAACCGATGCCCTTCCAACATGGCTTCTTCGGGGGCCCGCCCGTGAGCTTTGGGTTCTTCAAGGAAAACGGGAGCGTTGGGCCGTCGTCACAGTTTAAGGAGCAGAACAAGTTGTGA
>gnl_Theca_v1.1_Thecc1EG026629t1
ATGGTTGATGAACAAGATCAACTGCTGCCAATTGCCAACGTGGGTCGGATTATGAAACAAATCCTGCCACCAAGTGCCAAGCTTTCAAAAGAGGCTAAACAAACAATGCAAGAGTGTGCGACAGAGTTTGTGAGCTTTGTCACTGGCGAGGCATCTGACAAGTGTCACAAAGAGAATCGCAAGACTGTGAACGGAGATGACATCTGTTGGGCTCTGAGTGTTCTAGGGTTTGACAACTACGCTGAGGCTATAGTAAGGTATTTACATAAGTATAGGGAGGCTGAAAGAGAGAAAGCTAGCCAAAACAAAGCAACCAGCTCTCAAGACAAAGATGAGGAATCATCAGAGGATAAAAATGGCCAACCAGCTCAACAAACTGAAGCTCCTCCAACCCCAGTAACTATGGGAGACAATTCTGTCACAGAGCCTTCT
>gnl_Theca_v1.1_Thecc1EG022083t1
ATGAAAAGAGACGAACGAACGGTGTTGATAAACCTCATTCTCTCATCTCAGTCGTCTCCTCTTTCCTCTCTTCTCCAGCGTCCGATCCCCTCTCTTTCTTCCCCTCGTAATCCAATCTCCCTCTCTCCCGCCCTTTTCTTTGTTTTTTCATTTTTCCCACCAAGGGTTTTCGCTATGGCGGATGCACCGGCGGCACCTGCTCCGGTGAGTCCCGGTGGAGGAAGTCACGAGAGCGGCGAGCAGAGCCCGAGGTCGAACGTGCGAGAACAGGACAGGTATCTTCCTATCGCTAACATTAGCCGTATCATGAAGAAGGCTCTTCCTGCGAACGGGAAGATCGCTAAAGATGCAAAAGAGACCGTACAAGAGTGTGTCTCTGAGTTTATCAGCTTCATCACCAGCGAAGCTAGTGACAAGTGTCAGAAAGAGAAGAGGAAGACTATTAACGGGGATGATCTGCTTTGGGCTATGGCAACTTTAGGGTTTGAAGATTACATCGATCCTCTTAAGAATTACCTTACTAGATATAGAGAGATGGAGGGTGATACCAAGGGTTCAGCTAAGGGTGGAGATGCATCTGCTAAGAAAGATGTCCAACCAAGCCCAAACCCCCAGCTCATTCATCAAGGTTCATTCTCACAAGGTGTTAATTATGGCAATTCTCAATCACAGGCCCATCTGATGGTTCCTATGCAAGGCACTGAG
>gnl_Theca_v1.1_Thecc1EG002410t1
ATGGCGGATTCGGACAATGAATCAGGGGGACAAAACAACAGCGGAGGAAACGCGCAAAGCGAAACGTCAGCGCGTGAACAAGATAGGTTTTTACCCATTGCCAACGTAAGCAGGATCATGAAAAAGGCCTTACCGGCAAACGCTAAGATTTCCAAAGACGCTAAAGAAACGGTCCAAGAATGCGTTTCCGAGTTCATCAGTTTCATCACCGGCGAAGCTTCCGACAAGTGTCAGCGTGAAAAGCGGAAGACGATTAACGGCGATGATTTGCTTTGGGCCATGACGACGCTTGGTTTCGAAGAGTATGTGGAACCCTTGAAGATTTATTTGCAGAAGTATAGGGAGATGGAAGGAGAGAAGACCTCTATGGGAAGAGGAGAAAAAGATGGCGCCAGTGGTGGCTCCGCCGGCGGGGCCAGTGGCGGAGGTAGCGGAGGAAGTACTGGTGGAGGTGGAGTAGGTTCTGGTGGTGGTGGGGGGTTTAACGGAGGAGGTATGTATGGTGGGATGATGATGATGGGGCATCATCAGGGCCACGTGTACGGTTCTGGTGGGTTTCATCATCAGATGAGTGTGGGGAAAGGTGGGGCGGCCGCCGCCGCTAGTGGTGGAGCAGGAGGCGGAGCTGCTGTTAGATCAAGG
>gnl_Theca_v1.1_Thecc1EG001531t1
ATGCAAAATTTGGGTTTCCTGTTCAACTGCCTACTTTTATGCGTTTCTTTCCATCTATTTCAGTCCCATAAAATCCCAAACCATCCATTGACAAAACTAGAAACCTGGTTAGTCTCTCCCAAGCATTGTGATTGTGAGAGATATTGCTATTACTATTATTGGAAAGAAATGGAAGGGGAGAGCCATGGCAATGTGCCACATGGGCCTAATAAACGAAGCCCCGAGAGCCCGTGTGTAAAAAGTAGTGGTAGCAGGAACAACAATAATCAAAACAACAATCACCCTGACAACAACAATAAAGAACAAGATCGGTTCCTCCCTATAGCGAACGTCGGCAGAATTATGAAAAAAGTGATTCCGAGCAATGGGAAAATCTCCAAGGATGCAAAAGAAACTGTTCAAGAATGTGTGTCCGAGTTCATTAGCTTTGTCACAGGGGAAGCCTCGGATAAATGCCAAAGAGAAAAGAGGAAGACCATCAATGGAGATGATATCATATGGGCAATCACTACCTTAGGATTTGAGGAATATGTAGCGCCCTTGAAATTGTACCTAAGCAAATATAGAGACATTGAAGGAGAGAAGCTTAACATCCCAAAGCAACAAAGATCTGAGCAAAAGCAGCAGCAGCAACAGCAACAACCTCAGCAGCAACAATCAGAACATGAACATAACTTACCTTACAACAGCAGTGTATATTCTTCAACAAACTTATTGTCTCATCACCCATCTTTTGTGCCTTCTGATCAACCATTTTCCTTGCCTTTCTCATCCAATTCCATTCAAAAGCAATTACAGCAGCAAGACCAAATTGATTCAATGGGGCATTGG
>gnl_Theca_v1.1_Thecc1EG004576t1
ATGACTGATAAAATAGGAATTGATTCAGATAGAGAAGATCATAGCTACAACTTTGCAGGCGCTGGTGGTGTCTCAGGAGAGGATGGCATCGTGAAGGAACAAGATCAGTTGCTTCCGATAGCTAACGTTGGGCGAATCATGAAGCAGATTCTACCTCCTAACGCAAAGATCTCCAAAGAAGCTAAAGAAACCATGCAAGAATGTGTATCCGAGTTTATTAGCTTTGTCACTGGAGAAGCATCTGACAAGTGTCACAAGGAAAAGCGTAAAACTGTTAATGGGGATGACATTTGTTGGGCACTTGCAACTCTAGGGTTTGATAACTACGCTGAGCAATTAAAAAGGTATTTGCATAGGTATAGGGATCAGGAAGGAGAAAGAGTTAACCAGAACAGGGCTGGCAACCATGAAGAAAAGCAAGAAACATCAAATTACAGAAGTGAACTGCCAAGGAGATCTGCAGTTCCCTCAAACCCATTGAAGTTCAATGCTATTGACAGGAGCAGCTCTCTCTCCAGGCCGCTT
>gnl_Theca_v1.1_Thecc1EG030438t1
ATGGCTGACTCGGACAACGACTCAGGAGGGCATAACAACAGTAATGCAAACAACGAGTTATCACCAAGAGAGCAAGATAGGTTTTTGCCCATAGCTAACGTGAGCAGGATCATGAAGAAAGCCTTGCCAGCCAACGCCAAGATCTCGAAGGATGCTAAAGAGACTGTGCAAGAGTGTGTCTCCGAGTTCATCAGCTTCATCACCGGGGAAGCCTCCGATAAGTGCCAGAGAGAGAAGAGGAAGACCATCAACGGGGACGATCTTTTGTGGGCCATGACCACGCTAGGTTTTGAGGACTATGTTGAGCCTTTGAAGGTTTATCTGCACAAGTTCAGGGAGATGGAGGGAGAGAGGACTGCCCTCGGAAGGCAACCGACTGATCAGAGAGATGGCTCTTCCGCTGATGACAGCACTAACGCTGCCGCTGGGGGTGCTTTTGCTGGACCTGCCATGTATGGTGGGATGCAGTCAACCATGATGTTGATGGGGCATCATCATCATCAATCCCATATGTATGGATCTGGCACTAGCAGTGGATCCTCCTCCGGCAGGCCTAGGCTGTATCAGATATTTGCATGGAGCTCACATGAATGCCGCATCGATCCATTAGATTTGTTGTGGGGGCGGGGCAAGTGGAAAGAGAAGAAG
>gnl_Theca_v1.1_Thecc1EG030446t1
ATGGAACGTGGAGGCTTCCATGGCTACCGCAAGCTCCCCAACAACACTACTTCCGATGTCTCTTCAGCTTTCATTGTTGTTGTTTCTTTCATAGGCTACGGCAGCGGACTGAAGGTACCAGAGATGAACATGAGAATGGCTGAAGTCAACCATACAAACAACCACCACTCAAACTCTGATGACAATGAGTGCACTGTGAGAGAACAAGACCGCTTCATGCCAATTGCAAACGTTATCAGGATCATGCGCAAGATCCTCCCCCCACACGCCAAAATCTCTGACGACGCCAAGGAAACAATCCAAGAATGTGTGTCCGAGTACATCAGCTTCATCACTGGCGAAGCCAATGAGCGCTGCCAACGTGAGCAGCGCAAGACTATCACTGCTGAGGATGTGCTTTGGGCGATGAGCAAGCTAGGCTTCGATGACTACATCGAACCTCTGACAGTATACCTTCACCGCTACCGCGAGCTGGAGGGTGAACGTGGTTCGATCAGAGGTGAGCCACTGGGGAAGAGAGCAGTTGATTATGGAGCTCTGAGTGTTGCTGCTTTTGCACCGGCGTTCCACATGGGGCATCACCATGGGTTCTTTGGGGGTGGAGGAGCCATGGGAGGATATCTCAAGGATGCATCCAATGCAGGGTCATCACAGGCTGCAGTGGCAAACGGGGAACCATTCGGGCACCATAAA
>gnl_Theca_v1.1_Thecc1EG043066t1
ATGGCTGATGGTATGCAAGCGGGGCCAACGAGTCCGGCAGGAGGGAGTCATGAGAGTGGAGGAGAGCAAAGCAGTCCTCACTCAAATGTGAGGGAACAAGACCGTTACCTTCCAATTGCTAATATAAGCAGAATCATGAAGAAAGCATTGCCTGCTAATGGGAAAATTGCCAAGGATGCTAAAGATACTGTTCAGGAATGTGTTTCTGAGTTCATCAGCTTCATCACTAGCGAGGCTAGCGATAAATGTCAGAAAGAGAAGAGGAAGACAATTAATGGGGATGACTTGTTGTGGGCAATGGCAACATTGGGGTTTGAAGACTATATTGAGCCACTTAAAGTATACCTGGGGAGGTATAGGGAGTTGGAGGGTGACACCAAGGGATCTGCTAGGGGTGGTGATGGATCTCTTAAAAGGGATGCAGCTGGAGGTCTGGCTGCCCAAAATGCACAGTTTGCAATCCAGGGGTCATTGAACTATATTACTTCCCAAGCACAAGGACAGCATATGATCGTTCCCTCCATGCATGGCAATGAG
>gnl_Theca_v1.1_Thecc1EG030648t1
ATGTTATCGGGTCGGATATCTGTAACTGCCCGTATGAAATCAACTGTCTACATCCCTGCCATGGAATCTGCACCATTTCCATCAACTCTTATTTTATATTTACTTGAAAATATCTCATCTTTCTGCTGGATATTGCGCTTGTTGAACCCTGAGGACACCATAGAAGAGAGGAAGAAAACCCCAGATTTTGGTACCCTTTTGGACGTTTTTTCTCGCCATCCAGAGCCCTACGTAGCAGCAAACAAGGCAACTTCAAGAACCCAAAGAAGCAAAGCCATGGCGGACTCAGATACAGAATCAGGAGGAGCTCAAAACAATGGCAACAACACCGCTTCAAACGCGACAGGGAACAGCAGCGACCTTTCCTCTCTGAAAGAACAAGACAGGTTCTTGCCGATAGCCAACGTGAGCAGGATCATGAAGAAGGCTCTGCCTGCAAACGCCAAGATATCGAAAGAGGCCAAAGAAACGGTGCAGGAATGCGTTTCCGAGTTCATCAGCTTCATCACGGGAGAAGCGTCCGACAAGTGTCAGAAGGAGAAGAGGAAGACCATCAACGGCGACGATCTCCTTTGGGCCATGACGACGTTGGGGTTCGAGGATTACGTGGAGCCCCTTAAGGTTTACTTGCAGAGGTTTAGAGAGATGGAAGGAGAGAAAACCGCGGTGGCACGTGACAAAGACGCGCCTCTTGGTGGTGGCGTCGGTGGTGGTGGGATGTATAGCATGATGGTACATCAGCATCAAGGACACGTGTATGGTTCTAGTGGGTTTCATCAGATGGGAAGTAGTGGGTTGGGTAAAGGTGGGCCTGGGAATAATTTGATTGGGCCGAGG
>gnl_Theca_v1.1_Thecc1EG030636t1
ATGGAACGGGGCGATGGGTTCAATCGTTTTCACAAGCATGCAAAATCAAGCTCTGGGTTGAGCGTCATACAGCCTGGTGACTCCTCAAACACCAACAATGGCCGCAACACCGCCAACTCCAACACCATGCCTCCGCCGTGCATGGTGCGGGAGCAGGATCAATACATGCCGATAGCCAACGTGATCCGCATCATGCGCCGCATCCTCCCGGCGCATGCCAAAATCTCCGACGACGCCAAGGAAACCATCCAGGAATGCGTCTCCGAGTACATCAGCTTCATCACTGGGGAAGCCAACGAGCGTTGCCAACGCGAGCAGCGCAAGACCATCACGGCGGAGGACGTGCTTTGGGCCATGGGGAAGTTGGGTTTCGACGACTACGTCGAGCCCTTGACTGTTTTCTTGGGCAGGTACAGGGAGAGCGAGAGCGAGAGGACTTCGTTGCGTGGTGAGCCCATTTTGAAGCGTGGCATTGACTATGGGCCCATGATGATGGCCCCGCCTTATGGGCCTGGTTTCCACATGGGACATCACCACCAGGGGATCTTTGATGCTGCCGCAGCAGCTGCTGCCATGGGAGGGTTCTACAGAGATGGTTCAGGTGCAGCCGGGTCGTCGTCTTCACAGGCTTCTCTGACCAACAACTTTGATCCATTTGGTCAGTTCAACCATTGTTTAGAAATA
>gnl_Theca_v1.1_Thecc1EG021185t1
ATGGCCGAAAATGCTGGAGCTAGTGCTTCAAATGATGATGGCGGCATCAAAGAGCAAGAGCGCTTACTTCCAATAGCCAACGTCGGCCGGATAATGAAGCAAATTCTGCCTCCTAATGCAAAAATCTCAAAGGAAGCCAAGGAAACTATGCAAGAATGCGTTTCTGAGTTCATAAGCTTTGTCACTAGTGAAGCATCCGAGAAGTGCAGAAAGGAAAGGCGCAAGACTGTGAATGGAGATGATATATGCTGGGCTTTGGCTACTCTAGGTTTTGATGACTACGCCGTACCACTAAGAAGATACTTGCACAAGTATAGAGAGCTAGAAGGAGATAAAGCAGCAAATCAAGACAAGGTCGGTAACAGCAACACTGATCAAGACAGGGAGGAACCATCTTCATATGGAAGAAACCAAACAATAAACCAGGCTGTTGCTCCAACTCCATTGAAGTTCAGCATGATTGGCAGCAGTAACAACTCCAATCTGGGGCCATTTAAT
>gnl_Utrgi_v4.1_Scf00102.g8573.t1
ATGGCGGATTGTCATGGAGGGCCGGGAAGTCCCGCCGGTGGAGGGAATGAGAGTGGTGGCGATCAGAGCCCGCGCGGTGTTCGCGAGCAGGATAGGTTTTTGCCAATCGCTAATATTAGCCGTATCATGAAGAAGGCGCTCCCTGCTAATGGGAAGATTGCTAAAGATGCTAAGGAGACTGTTCAGGAGTGTGTTTCTGAGTTTATTAGCTTCATCACGAGCGAGGCTAGTGATAAGTGCCAAAGGGAGAAAAGAAAGACAATCAATGGTGATGATTTGTTATGGGCCATGGCAACTCTAGGCTTCGAAGATTACATTGATCCGCTTAAGGTGTACCTGTCTCGGTACCGCGAGGGTGATTCCAAGGGATCCGCAAAAGGCTCAGATGGATCCGCAAGAAAGGATGGAGCGCAACCTGGTTCAGGTTCACAGGTTGCTATCCCACGGTCTTAT
>gnl_Utrgi_v4.1_Scf00127.g9781.t1
ATGAAGCGAAAGCGAGAAAATATCAGAGCAGAAGACGATCATGGCGGCACCTGCCCAGAGACATCCTCCTCCAACACCACCAGCTCCCTTAACAACAACAACGATACGAATAACAACAACAAAGAACAGGACAGATTCCTGCCAATCGCAAACGTGGGCAGAATCATGAAGAAAGTGATACCGGGAAACGGGAAAATCTCCAAGGAAGCGAAAGAAACCGTTCAGGAATGCGTATCGGAGTTCATCAGCTTCGTCACCGGCGAAGCATCCGATAAATGCCAAAGAGAAAAGAGGAAGACGATCAACGGCGACGACATTCTGTGGGCGATCATAACCCTAGGGTTTGAAGCATACGTCGATCCCCTCAAAATCTATCTCACCAAATACAGAGACATGGAAGGGCAGAAGCTTAACGCACCGAAACAACAGCAAATCGATCAACAACAGAACCATCAGACCTTGGGATTCGGCGGCAGCGGCGCTGGCGGTGTCTACTCTTCTTCTTCCGTTTCGCATCCGTCCTCTTTCATGGCGAACGATCATCACCTCTTCCCCTTGCCTTTCTCCCAACCTTCTCCGTTGCCTAAGCCAGACACGGACGAGCACTGGCGA
>gnl_Utrgi_v4.1_Scf00915.g22704.t1
ATGGCGGATTCCGACAACGAATCGGGGGGATATCACCGCGACGCGAACTACCACAGCGAAATCTCACCTCGAGAACAAGACCGATTTCTCCCAATCGCGAACGTTAGTAGAATAATGAAGAAAGCCTTACCCGCGAACGCGAAAATATCCAAGGACGCCAAGGAAACTGTGCAAGAGTGCGTATCGGAGTTTATAAGCTTCATTACAGGGGAGGCCTCGGATAAGTGTCAACGGGAGAAAAGAAAGACGATTAACGGCGATGATTTGCTGTGGGCGATGACAACCCTAGGGTTCGAGGAGTACGTGGAGCCATTGAAGGTTTACTTGCAGAGGTTTAGAGATATCGAGGGGGAGAAGAGCGCTATGGTCGGCAGAGGTGTTGGA
>gnl_Utrgi_v4.1_Scf00208.g12600.t1
ATGTTGGATTCCGACGGATCAGGGGGAATTCATCGAGATACGAACTACCATAGCGAAAGTTCACCTCGAGAACAAGACAAGTTTCTTCCGATAGCGAACGTTAGCAGGATAATGAAGAAAGCGTTACCTGCGAATGCGAAAATATCCAAGGAGGCGAAGGAAACCGTGCAAGAGTGCGTATCAGAGTTTATAAGCTTCATTACAGGGGAGGCTTCCGATAAGTGTCAGCGGGAGAAAAGGAAGACAATTAACGGCGACGATTTGCTCTGGGCGATGGCAACCCTAGGATTCGAGAACTACATGGCCCCCTTGAGATTTTACTTGCAGCGCTTTAGAGATACCGAGGGGGAGAAGAACGCCACGTTGAGTAGAGGAGACAAGGATTCCGTCGGTGGCTACTCCGCCTGGGTCGGCGGTGATGCAGCTGCCGGCGGTTACGAGACAGGCATGGGAGGATCATTTTTCGGAGACACTGTTTCCGAGTCGGACTTTTGGTCCTTTCCGTGGCCCGATATGGGTGGACCGATG
>gnl_Utrgi_v4.1_Scf00761.g21516.t1
ATGGCGGATTCTCACGGTGCTCCGGGAAGTCCCGCCGGTGGGGGTAATGAGAGTGGTGGGGATCAGAGCCCACGGGGTGTTCGTGAGCAGGATAGGTTTTTGCCCATCGCTAATATTAGCCGTATCATGAAGAAGGCCCTCCCTGCGAATGGGAAGATTGCAAAGGATGCTAAGGAAACTGTTCAGGAGTGCGTTTCCGAGTTTATTAGTTTTATCACCAGCGAGGCTAGTGATAAGTGTCAAAGGGAGAAAAGAAAGACAATCAACGGTGATGATTTGCTATGGGCCATGGCAACTCTAGGGTTTGAAGATTACATTGATCCACTGAAGGTGTATTTGTCTCGTTACCGAGAGATTGAGGGTGATTCCAAGGGATCGGCAAAAGGCACCGATGGATCTGCAAGAAAGGAGGGAGGGCAAACTGGTCAGAGTTCCCAGCTTGTTCAGCAGGGTTCTTTTTCACAGGGCATGAATTATCCGAACACTCAGAACCGCTCTTCGCACATGATGGTCCCCATTATTCCAGGCATGGAC
>gnl_Utrgi_v4.1_Scf01084.g23637.t1
ATGCACTCGCCGGAGATCGCTAGGGGCCTCCCGGCGCTGCCGTTGCTTCCCCAGAACAGCGAATGCATCGTCCGCGAGCAGGATCGCTTCATGCCGATCGCGAACGTGATCCGAATCATGCGCAAGATCCTTCCGCCGCACGCTAAAATCTCCGACGACGCCAAGGAGACCATCCAGGAGTGCGTCTCGGAGTACATCAGCTTCATCACTAGCGAAGCCAACGACCGCTGCCAGCGCGAGCAACGCAAGACGATCACTGCGGAAGACGTGTTGTGGGCCATGAGCAAGCTCGGGTTCGACGACTACATCGAACCCCTTACTTTGTATCTTCATCGCTACCGCGAGTTCGACGGCGGGGAGAGGGGTTCGGTGAAGAGGATGGTTGAGCATTCCGGCGGAATGGGGTTCCCCCTCTTCCACAATACGCCGCCGTTTCACAGTGGCACGCATCATGGGTATTTTCCGACTCCTCCGGCGATGAATTTGTTCAAGGATGCAGGGCCGGGGATGGAGGGGCCGCCGGGGTTTATGGACCGGTTTCCGCCGCGGAAGGAG
>gnl_Vitvi_Genoscope.12X_GSVIVT01002895001
ATGGAGACTGGAGGCTTCCATGGCTACAGAAAGCTCTCCAAGACAACCTCTGGAATGAAGCTGACAGAACCCAATGAGAAGCAGCCTGAGAGCAATCAGATGTCCAACAATTCAGCCATGGAAGACACTGAATGCACTGTGAGGGAACAAGACAGGTTCATGCCAATAGCGAATGTGATCAGGATCATGCGCAAAATCCTACCCCCACATGCCAAAATCTCGGATGATGCCAAGGAAACAATCCAGGAGTGTGTGTCTGAGTACATCAGCTTCATCACAGGTGAAGCCAATGAGCGGTGCCAGCGCGAGCAGCGCAAGACCATCACTGCAGAGGACGTGCTGTGGGCAATGAGCAAACTTGGTTTTGATGACTACATGGAGCCACTCACCATGTACCTCCACCGCTACCGCGAGCTTGAAGGCGACCGTGCCACCATCAGGAGTGAGCCAGTGGTGAAGAGGAATGTGGAGTTTGGGGGTCTGAGCGTGGCGGCATTTGCGCCGGCGTTTCATATGGGTCATCACCAGGGGTTCTTTGGAGCAGCAGCCATGGGTGGATACTTGAAGGAAGCTCCCAATGCAGGCACATCCCAGGCTGCAGTGGCTAGCTTGGAACCATATGCCCAGTACAAA
>gnl_Vitvi_Genoscope.12X_GSVIVT01004375001
ATGGCAGACTCGGACAATGACTCGGGAGGAGCTCAGAACAACAACAGCGGCGGCAACGTGAACAGCGAGTTGTCGGCGAGAGAGCAGGACCGGCTGCTTCCGATCGCGAACGTGAGCAGGATAATGAAGAAGGCGTTGCCAGCGAACGCAAAGATCTCGAAGGACGCGAAGGAGACTGTGCAGGACATCATCAAGGACACGTCTACGGATCAGGGTCGTATCATCAGATGGGTAGCGGCAGTAGACCTACCTCCGGTGGTTCTAGCAGTGGTGGCGGAGCCGCCACCGGAAGACCCAGATGAAGATGAAGAAGTAGATGAAGACGATGATGGGTTCTGTATG
>gnl_Vitvi_Genoscope.12X_GSVIVT01010260001
ATGGCTGATGAGCAGGATCTCCTGCTGCCTATTGCCAATGTGGGTCGGATCATGAAGCAAATCCCGCCACCAAGTGCCAAGATTTCCAAAGAAGCCAAAGAAACAATGCAAGAATGTGTATCTGAGTTCATAAAGTTTGTTACTGGCGAAGCATCTGAAAAGTGTCAAAGGGAGAACCGAAAGACCGTGAATGGAGATGACATTTGTTGGGCACTGAGTGCTCTGGGATTTGATGACCATGCTGAGGCTATAGTAAGGTATTTGCATAAGTACAGGGAGTTTGAAAGAGAGAGACCAAATCAAAGGGTCCAAAATGAAGTCGATAGCACTCGAACCAAATCTGGAGCATCAGACTATAAATGCATCCAAGCGGGGAAGCAGACTGAAACTCCTACTCCAATATTATTGTTCGAAGTTACTGATCAAAATGGTAATAGATCTCTTACAAAGCCATTT
>gnl_Vitvi_Genoscope.12X_GSVIVT01010264001
ATGGCTGATAAGCAGGATCTCTTGCTGCCTATTGCCAACGTGGGTCGGATCATGAAGCAAATCCTACCACCGGGGGCCAAGGTTTCCAAAGAAGCCAAAGAAACAGTGCAAGAATGTGTATCTGAATTTGTAAAGTTCGTTACTGGTGAAGCATCTGCCAAGTGTAGAAAGGAGGACCGACAGACGGTGACTGTAGATGACATTTGTTGGGCACTGAGTGCTCTGGGACTTGATGACTATGCTGGGGCTACGGTTAGGTATTTACACAAATACAGGGAGTTTGAAAGAGAAAGAGTCAATCAAAAGGTCCAAAACGAAGTCCACAGCACTCGAGCCAAATCTGGAGCATCAAACTATAAATGTATCCAAGCAGGGAAACAGACCGAAACCCCCACTCCGCTATTATTGTTCAAAGTTACTGATCAAAATGGTAGTAGCTCTCTTACAAAGCTATCT
>gnl_Vitvi_Genoscope.12X_GSVIVT01010959001
ATGAAGCAGATCCTGCCACCTAATGCAAAAATCTCCAAGGAAGCAAAAGAAACCATGCAAGAATGTGTCTCGGAGTTCATTAGCTTTGTGACTGGAGAAGCATCTGACAAGTGTCACAAGGAGAAGCGCAAGACTGTCAATGGGGACGACATTTGTTGGGCTTTGGGAACTTTAGGGTTTGATGACTATGCTGAACCGCTTAAAAGGTATTTGCATAGATATAGGGAGTTAGAAGGTGAGAAAGCTAACCAGAGTAAGGCTAGTGAAGAAAATGATGAACCTTCAAATTATAGAGGTGAACCACCAATGAAGCATACAGTTTCACCTGCTCCACTGAAGTTCAATGTGCTTGAGAGGAGTAATAGCTCTCTTTCCAAGCGACTT
>gnl_Vitvi_Genoscope.12X_GSVIVT01014673001
ATGGCGGATTCCGACAACGACTCCGGCGGCCATAACAACAACGCGGGCAGCGAGCTTTCGCCGCGAGAGCAGGACAGGTTCTTGCCGATTGCAAACGTGAGCCGGATCATGAAGAAGGCCCTTCCGGCGAATGCGAAGATCTCCAAGGACGCGAAGGAGACAGTGCAGGAGTGCGTGTCGGAGTTCATCAGCTTCATCACCGGAGAAGCGTCGGACAAGTGCCAGAGAGAGAAGCGGAAGACGATCAACGGCGACGACCTGCTCTGGGCGATGACGACTCTAGGGTTCGAGGACTACGTGGATCCGCTGAAGATTTACCTTCACAGGTTTCGCGAGATGGAAGGCGAGAAGACCTCCATGGGACGCCAAGGGGAGAAGGATGGTCCCAGCGCTGCTGGGGGCAATGGCAGCGTCGTGAATCCAGCGAACACCGGTAGTGGTGGTTTCGGGGAGACTGGGATGTATGGTGCGATACCATCAACGATGATGATGATGGGCCATCATCAGCATCAGGGGCACGTGTACGGGTCCAGCGCATACCATCCGATGGCAGCGGCCGGTGCCAATTTCGGGTCGGGTAAGGCCAATTCGGGTCATCCCGGGTCCGGACCCTCTGCGGGCAGACCGAGA
>gnl_Vitvi_Genoscope.12X_GSVIVT01014689001
ATGGAGCGTGATGATGATCAGTTTCATGGATATCGCAGAAAGATCCCAGAAAACTCATCCACCTCTGCTCTGAATCCTGGCGCCACCTCTTCTAATCCCATCGAAACCACCGCCGGCGTGGGTCAGAAGCAGCTGCCCATGGAGCAGTACATGCCCATAGCAAACCTGACGCGCGTCATGCGCCGTGTCCTACCTGCTCATGCTAAGATCTCCGACGATGCCAAGGAGACCGTCCAGGAATGTGTCTCCGAGTTCATCAGCTTCATAACTAGCGAGGCTAATGACAGGTGCCACCATGAGCTGCGGAAAACCATCACCGCTGAGGATGTCATCGCCGCCATGAGCAAACTGGGATTTGACGACTACATTGACCCTCTCACTCTCTACCTTCACCGCTATCGCGAGTCGGAAAACGAACGTGACCGTATGCCTCTGAGGCGTGGTAGGGAGTATGGTTCGCTGGGGGCCGCAGCAAATTATGGGCCACCGCCACCGCCATGGACGACATTGCACATTGGGAGCCAACAGGGGCTGTATGACGCTGCACCCATAGTTACACGCGACTACTTCAAGGAAGGGTCGAGTGCTGGCGGCAGCACCTCTTCTCGCCTTCCTCCTGAGTACAAG
>gnl_Vitvi_Genoscope.12X_GSVIVT01014690001
ATGGAGACTGATGGTGATCAGTTTCATGTCTACCGCAGAAAGTTCCCACCAAACTCATCCAACTCTGCTCTCACTTTGGGTTCCCGCTCCTCCAACCCCATCAACACCATGGCCGGCGAGGGCCAACAGCAGGGTCGGCGAGAGCAGGAGCATTATATGCCCATGGCACATTTGACACGCGTCATGCGTCGTGTCCTCCCTGCCCATGCTCAGATCTCCGACCAGGCAAAGGAAAGCATCCAGGAATGCGTTTGCGAGTTCATTAGCTTCATAACTAGTGAGGCTAATGACAGGAGCCACCATGAGCTGCGGAAAACCATCACCGGTGAGGACATCATAGCTGCCATGGGGAAGCTTGGGTTTGACGACTACATTGAGCCCCTCACTCTGTACCTACATCGCTACCGCCAGGCAGAGAATGAGCGTGACGGCCGTCTGCCTCTTGGGGGTGCCATGGACTATGGTTCCCTTGGTGCCACACTGAGTTATGGGCCACCACTCCCGCCGCCGCCGCCCCAGACTTTGAACATGGGGAACCAAGAGGGGTTGCAAGATGCTGCTGCTATAGTTACTCATAACTACTTCGAGGAAGAGGCGGGTGGTGCCGGCGGTAGCACCTCTTCTAGGTACCCTCGCGAAGACAAG
>gnl_Vitvi_Genoscope.12X_GSVIVT01016347001
ATGGCAGATGGTCCGGCGAGTCCCCCCGGAGGCAGCCACGAAAGCGGCGGGGACCAGAGCCCCCGCCACAACGTTCGTGAGCAGGACCGGTACCTTCCGATCGCCAACATCAGCCGCATCATGAAGAAGGCGTTGCCGGCTAATGGTAAGATCGCCAAGGATGCGAAGGACACTGTCCAAGAGTGCGTCTCCGAGTTCATCAGTTTCATCACCAGCGAGGCTAGTGATAAGTGTCAGAAAGAGAAGCGAAAGACGATTAATGGTGATGATCTGCTTTGGGCGATGGCGACCCTAGGATTTGAAGATTATATTGAACCACTAAAGGTGTACCTGCAGAGATATAGAGAGGGTGATACCAGGGGATCTGCTAGAGGTGGAGATGGATCTGCTAGAAGGGATGCAATAGGAAGTCAACCTGGTCCAAATGCACAGTTTGCTCATCAGGGGTCCTTTACGCAAGCAATGAACTATATGAATTCCCAGGCACAGGGGCAGCATCTAATTGTATCTCCCGTGCAAAGTAGCGAG
>gnl_Vitvi_Genoscope.12X_GSVIVT01017741001
ATGGTCGATAATCCTGGCGCTAGTGCTTCAACTGATGATGGCAGTATCAAGGAGCAAGACCGTTTGTTGCCAATCGCAAATGTTAGCCGGATCATGAAGCAAACTTTGCCGACTAATGCAAAAATCTCTAAGGAAGCCAAGGAGACGATGCAGGAGTGTGTGTCGGAGTTCATTAGTTTTGTCACAGGAGAAGCATCCGAGAAGTGCAAGAAGGAGAGAAGGAAGACGGTGAACGGGGACGACATCTGCTGGGCTCTGGCAGCACTAGGCTTTGATGACTATGCCGGGCCATTAAAAAGGTACTTACAAAGGTATAGAGAATTAGAAGGAGATAGAGTACTGAATCAAGAGAAGGCTGGCAACACTGAAGAAAACGATGAACCATCCTCATGTAGAGGTAGCCAACCAAGGAAT
>gnl_Vitvi_Genoscope.12X_GSVIVT01022214001
ATGATTCGCTTTACATATAGTTTCTCTTTTTTGGCTTCAAGATTCCACACAAAAAACTTGTCATTAGCCAGTGTTTGTTTCTTTCCTTTTGTATCCATTCCCAACCGCCTTTCCACTCTTTATTTCCCTTCTTTTTATCCTCTCCTACCTCTCTCTCTTTCTCTCACGCCTTATAAACTCTCAACTCAAATTCCACTCTCACCCACTATAACACTTCTCTTTGTATCAACTTCGCTCTGCGCTATCTCCATGACAGGGAAAAGAGCTCAAAATAGCCCCGTCGGCAGCCCATCTTCCGACACTTCTTCTTCGAAGGAGCAAGACCGCTTCCTCCCCATCGCCAACGTGAGCCGGATCATGAAGAAATCGCTCCCGGCCAACGCAAAGATATCGAAAGAAGCCAAGGAGACCGTCCAGGAATGCGTGTCCGAGTTCATAAGCTTCATCACCGGCGAAGCCTCCGACAAATGCCAGCGCGAGAAGAGGAAAACCATCAATGGCGATGATCTTCTCTGGGCCATGACCATGCTCGGATTCGAAAACTACGTTGGGCCCTTGAAGGTTTACCTCAGCAAGTACAGAGAGACGGAAGGAGAAAAGAACAACGTCGTCGCTAGACATGAAGACCAGTCTGCTGTATTCAACTCAAACCAGATGAACAAAGCTAATAAATCTATTCCTATCGACCCAGATTTTCAAGGTTTTAATGGTGGGTTTTATTCACTTGGGCCACAAATGAATGGAGACGAAGCTGCAGCAGCCATGGGATATGGCGACAGCCTGGTGACTGGAGCTTTTAATCGGAGTAGAATCAGAGAAAATGATGGAAATGGTAATAGAATTATGGCAAGCTACTCATCCCCACAATGGAGT
>gnl_Vitvi_Genoscope.12X_GSVIVT01025110001
ATGGCTGAAGCTCCGACGAGCCCCGGCGGTGGCGGCAGTCACGAGAGCGGCGAGCACAGCCCTCGTTCCAATGTGCGAGAGCAGGATAGGTACCTTCCTATCGCAAATATCAGCAGGATCATGAAGAAGGCTCTTCCGGCCAACGGCAAGATCGCCAAGGATGCGAAGGAGACTCTCCAAGAATGCGTTTCCGAGTTCATCAGTTTCATCACCAGCGAAGCGAGTGACAAGTGCCAGAAGGAGAAGAGGAAGACAATTAATGGTGATGATTTATTATGGGCAATGGCTACGTTAGGGTTTGAAGATTATATTGATCCTCTGAAAGTGTATCTACACAGGTTCAGAGAGGGTGACGCCAAGGGATCTGTGAAGGGTGGAGATGGATCTACTAAAAAAGAT
>gnl_Vitvi_Genoscope.12X_GSVIVT01025539001
ATGGCCGACGCTGCTGCGAGCCCCGGCGAAGGTAGTCACGAGAGCGGCGAGCAGATCCCCCACTCGAACGTGCGCGAGCAAGATCGGTTTCTTCCGATCGCGAATATTAGCCGGATCATGAAGAAGGCGCTTCCCGCGAATGGAAAGATCGCTAAGGATGCGAAAGAGATCATGCAAGAATGCGTCTCGGAGTTCATCAGTTTCATCACTAGCGAGGCGAGTGATAAATGTCAGAGAGAGAAGAGGAAGACTATTAATGGGGATGATTTGCTCTGGGCAATGGCGACTTTAGGGTTTGAGGATTATATTGATCCGCTGAAGTTGTACTTGGCTGCATACAGAGAGGGTGACACCAAGGGACCGGCAAAGGGTGGAGATGGGCCGGCTAGGAAAGATGCAGCTGGAGCTCAATCAAGCATTAATTCCCACATTTCACATCAAGGTCCTTACACGCAAAATGTGAACTATGAGACTCCTCAACGT
>gnl_Vitvi_Genoscope.12X_GSVIVT01031089001
ATGGTTGATGAGCAGGATCATTTGCTGCCTATTGCCAACGTGGGCCGGATCATGAAGCAAATCCTGCCACCAAGAGCCAAGATCTCCAAAGAAGGCAAAGAAACAATGCAAGAGTGTGCATCTGAGTTCATAAGTTTTGTTACTGGTGAAGCATCTGACAAGTGTCACAAAGAGAACCGCAAGACGGTGAACGGAGATGACATTTGTTGGGCTCTGAGTGCACTAGGATTTGATGACTATGCTGAGGCTATATTAAGGTACTTACATAAATATAGGGAGTTTGAAAGAGAGAGAGCCAACCAAAACAAAGTTGGTGGCAGTGAAGACAAAGATGAAGCATCAAACTGTAAATATATCCAAGCTGGGAAGCAAACTGTAATTCCTCCTCCATTAGAGTGCAGAGTTATCAAGAAGGGTAATAGCTCTCTTACAAAGCCATCT
>FraveV4A2_1g22110.t1
ATGAGTGGAAAAAGAAACCAAACCAGCCCGGTTGGAAGCCCTTTATCCGGTGGGAATGTATCCGACGGCGGTTCCAAAGAGCAAGACAGGTTCCTCCCCATTGCTAATGTGAGCCGGATCATGAAGAAGTCCCTCCCTGCAAATGCCAAGATTTCAAAGGAAGCCAAGGAAACTGTCCAAGAATGCGTCTCCGAATTCATTAGCTTCATCACTGGGGAAGCCTCGGACAAGTGCCAACGAGAGAAGAGGAAGACTATCAATGGCGATGATCTTCTTTGGGCCATGACAACTCTTGGTTTTGAGAACTATGTTGGACCCTTGAAGGGCTATCTCAACAAGTACAGAGAAACTGAGGGCGAGAAGAACTCCATGGCTAGAGGACAAGAAGATCAAGACCACTCGTCTCATGATGATCATCACATCAACAACAACAAGAAGCAACTCCAAAATGGTGCTAATGGGATCAACACAGTAGGAACTAATAAGGTGGATCTTCTCAGTAATATTGGTGGATTTTATTCACTTGGAGGACAACAGATGAGTGCTCCAAAGGCGTTTGGAGAGAGTGGAAGGGTTATTGACTATGGGGATCAGAATTTGATGACTTATGGGGATGGAAGTGCAAATCATCTTCACAATGGGATAGGATGG
>FraveV4A2_1g24590.t1
ATGGAAGATGACAACCATGGAAATAATAGGCTAAATGGTCCAAATGGAGGAAGCCCTGAAAACCCATGTTTAAACAACAGCACTCCTGCTAGTAGCTGCAACTCCAACATTAATATTCACCACAATCATAATCACAATAACAATCACAATCATCACCACCACAGCAGCAATAAAGAACAAGACAGGTTTCTTCCCATTGCCAATGTAGGTCGTATTATGAAGAAAGTGATTCCCGGCAATGGAAAAATCTCCAAAGACGCAAAAGAGACTGTCCAAGAATGTGTGTCTGAGTTCATTAGCTTTGTCACCGGAGAAGCCTCGGATAAATGTCAAAGGGAAAAGAGGAAAACCATCAACGGCGAAGACATCATATGGGCTATCACAACACTAGGGTTTGAGGAATACGTGCACCCTCTAAAATTGTACCTCCAAAAATATAGAGAGCTTGAAGGGGAGAAGCTAAATGTTCCAAAGCAACAAAGATTGGAGCAAAGGCTTCAGCAACAGCAACAACAGCAACAAGTAGTACAACAAGAACAAGAGCAACAAAGTATACCTAATTCGTATACTGTATATTCTTCGACGAGTCTCATGTCTCAACCGACTTCTTTCATTACTCATCATCATCATCATGATCCGGCATTTTCCTTGCCTTTCTCCCCAACCTCAATTCAGAAACAGTTACAGCCACAAGATCAGATTGATTCAGTGGGGCATTGG
>FraveV4A2_3g00320.t1
ATGGAACGGGGAGGTTTCCACGGCTACCAAAAGACCCAGAACGCCAGCTCCGGGTTGAAACTATCGGAGATCGACATGAAGCTGGCTGAGATTAACCACACCAACAATGGTGTTGCTGCTAGCGCTGCTGCTACTGATGACAACGAATGCACCGTGCGAGAGCAAGACCGTTTCATGCCGATAGCCAATGTGATCAGAATCATGCGCAAGATCCTGCCCCCGCATGCCAAGATCTCAGACGACGCCAAGGAAACAATCCAAGAGTGTGTCTCCGAGTACATCAGCTTCATCACCGGAGAGGCCAACGAGCGTTGCCAGCGCGAGCAGCGCAAGACCATTACTGCTGAAGACGTTCTGTGGGCAATGAGCAAGCTCGGCTTCGACGACTACATCGAGCCCCTCACTCTCTACCTCCACCGCTTCCGCGAGATGGAGGGTGATCGTGGCTCCATGAGGGCCGAGACTTTGATGAAGGCTGGTACTAGGGCAATGTCTGCGGCAGAGTATCATGCAGCTGCATCAGGCTCTTTCGCTGGCTTTGCTCCATTTCATCACCATGGCTTTTTCGGATACTTGAAGGATGCGTCCACATCCAATGGTGCTGGTACATCTTTGTCCCATCAGGCTAATGCTGTTGCTGCACTGGTAAATATTGGTGATCACCTGCAGGCATCACATTCCCAGTACGATGATAACAGTAAG
>FraveV4A2_3g11540.t1
ATGGAACGGGGAGGTTTCCACGGCTACCAAAAGACCCAAAATGCCAGCTCCGGGCTGACACTATCGGAGATCAACATGAAGCTGGCTGAGATTAACTACTCCACCAAGAATAACGCTGCTATCACAAACAATGGTGGTGCTACTGATGATAACGAATGCACCGTGCGAGAGCAGGACCGTTTCATGCCGATAGCCAATGTGATCAGAATTATGCGCAAGATCCTGCCCCCGCATGCCAAGATCTCAGAAGACGCCAAGGAAACAATCCAAGAGTGTGTCTCCGAGTACATCAGCTTCATCACAGGAGAGGCCAAGCGTTGCCAGCGCGAGCAGCGCAAGACAATTACTGCCGAAGACGTTTTGTGGGCAATGAGCAAGCTGGGGTTCGATGACTACATCGAGCCTCTCACTCTCTACCTCCACCGCTTCCGTGAGATGGAGGGTGATCGTGGCTCCATGAGGGCCGAGTCGACTTTGATCAAGACTACTGGTGGTACTAGGGCAGCAATGACTGCGGCAGAATACCATGCAGCAGCTGCAGCAGGCTCTTTCGCAGCTGGCTTTGCTCCATTTCATCATCACCATGGTTTTTTCGGATACTTGAAGAATGGTGCTGGTACATCTTTGTCCCATCAGGCACTGGCTAATGGTGATCACCTGCAGGCATCATCACATTCCCAG
>FraveV4A2_3g29180.t1
ATGGACCCTATGAATGACCTCGATCGTGTTTGCAACAACATCAACAACCATGAGAAATCAATCACTGCCTCAGAGTCAGACCCAAATCAGGTCATTGATACCAACAATCCCAACGAAGTTAACATTAGTAGGGGTAACAACGTAGAAGTGGTAAGTCCACGTCAACCTGTTCAAATTGTTCATGAACATAACCAATATATGCCAATTGCCAATGTGATACGCATAATGCGGAGGATATTACCACTCTATGCAAAAATTTCTGATGACGCCAAAGAGATTGTCCAAGAGTGTGTGTCAGAATATATTAGTTTCATCACTGGAGAGGCTAACGAGCATTGCCAGCAAGAGCAGCGCAAGACGGTGACTGCAGAGGATGTGTTGTGGGCAATGGGGAAGCTAGGGTTTGATGACTACATAGAGCCCCTCAGTCTTTTTCTAACGAAGTATAGGGAGGCTGAGGGAATCAACCGCAATTCCTTTTTCATGAAGCGTGAGAGGGGAGATGGCAGGAGGAAAGAGAATGCGATGCGCGGGCATTACAGGCCGCTTGGGCTTGCTCTAGCGGAACAACAACCTGGGGTGTATGAGCCGGGGGCGATGAGTGGGTCCTATAGAGATGGTGAGGAAGGTGGGAGTGGTAGCGGAGGGGTTGGACCTATCTCACCGTTTTTGTCCCAAGGACAGGGAGAAAGTTTTGTGGGTGGTGGCTTGGATCCTTTTGCTCAATTCAAGTTACAAGAG
>FraveV4A2_3g29360.t1
ATGGCGGACTCCGACAACGACTCCGGAGGCGGGCACAACAGCCCCAAGAGCGAGCTCTCGCCGCGGGAGCAGGACCGGCTGCTGCCCATTGCCAACGTCAGCAGGATCATGAAGAAGGCTCTGCCGGCCAACGCCAAGATCTCCAAGGACGCCAAGGAGACTGTGCAGGAGTGTGTCTCCGAGTTCATCAGCTTCATCACCGGAGAGGCCTCCGACAAGTGCCAGCGCGAGAAGCGCAAGACCATCAACGGCGACGATCTCCTCTGGGCCATGACGACGTTAGGGTTCGAGGAGTATGTGGAGCCGCTGAAAGTGTACTTGCAGCGGTTTAGGGAGATGGAGGGGGAGAAGAGCAGCATGGCGGCGCGTGATAAGGACTCGAGCGGCGGGGTTGTGGGGTTTGAGGGAGGAGGAGCAGGAGCAGGAGGAGGGGGAGTCTATTGGCAGCAGCAGCCGCAGCCGGGACACGTGTACGGCGGCGGGGGGTTTCATCAGATGGGTGTTGGTGGGGTTGGGATTGGAAAGGGGGGGTCTGGGACCAACATGGGTAGACCCAGA
>FraveV4A2_4g17750.t1
ATGGTCGACAACAGTGGTGGAAGTGTTCCCAATAACTGTGATCATGGTCAGGGAGATATAAACTCGACCGAGCAGCCAGACCCCGGCCAGTTGCTTCCCATAGCCAACGTTGGGAGGATGATGAAGCAAATCCTGCCGCCGAACGCCAAGATCTCAAAGGAAGCCAAGCAAACGATGCAAGAGTGCGTCTCCGAGTTCATCAGCTTCGTCACCGGAGAGGCTTCCGACAAGTGCCGGAAGGAGAGAAGGAAGACGGTGAACGGCGACGACATCTGCTGCGCCCTGGGAACCCTAGGATTCGATGACTACGCTGCCCTTCTGAGGAGGTATCTGCACAGGTATAGAGATCAAGAAGGAGCTGAGCACAGAGCTAATATTGGTAACAATAATAATGAAGACGAGCTGAAGCTGCTGGCTAACAACATCTTGAGCACTGCTCAAGAACAAAGAATCATCATGATCATGAACCAATACGATCATCCTGATCATCATGATATCCAGAAGACC
>FraveV4A2_6g06220.t1
ATGGTTGATCATGAGGAAGAACAAGATCGGTTGCTGCCAATTGCAAACGTAGGGAGGATCATGAAGCAAGGTCTTCCCCAAAGAGCAAAAGTCTCCAAGGAAGCCAAGCAAAGGATGCAAGAGTGTGCAACTGAGTTCCTAAGTTTTGTGACGGCAGAGGCTTCTGACAAGTGTCACAAAGAGAATCGAAAGACGGTGAATGGGGACGACATCTGTTGGGCTATGAGTGCTCTTGGATTTGATAACTATGCTGAGGCTACAACAAGGTACTTGAACAAGTATAGGGAAGCTGAGAGACACAGATTAGCTGCTAACCAAAGCAATATTAATATTAATACTAGCTCATCCAGCCAATTAGAGATCAGAGAGGGAGATCAGCTGCCAATCTATTTAAGTGGAACTCAGCCTTCGAATCTGGAGTTTAGGATTCTTGAGATGGGTGACAACTCCTTTGCCAAGCCATCT
>FraveV4A2_6g15260.t4
ATGGCGGAAGGTCCAGCGAGCCCCGGCGGCGGCGGGAGCCACGACAGCGGCGAGCACAGTCCCCGATCGAATGTCCGGGAGCAGGATCGGTATCTTCCGATCGCGAATATTAGCCGGATTATGAAGAAGGCGCTTCCGGCGAACGGTAAGATCGCTAAGGATGCGAAGGAGACTGTGCAGGAGTGCGTTTCAGAGTTCATCAGCTTCATCACCAGCGAGGCGAGCGACAAGTGCCAGAGGGAAAAGAGGAAGACGATTAATGGTGACGACTTGCTTTGGGCTATGGCGACTTTAGGTTTCGAAGACTACATTGATCCTCTCAAGGTTTACCTTGCGAAATACAGAGAGATGGAGGGTGACACCAAGGGTTCAGGCAAGGGTGGAGACTCTTCTTCTAAGAAAGAAGCTCAGCCAAGTGCCATTGCTCAGATTCCTCACCAAGGTTCTTTCTCTCAAGGAGCTACTTACTCAAATTCTCAAGTAATCTCCTCTCCTCTGTCATTATGTTATCTATTTGTGGCTGCATCATATCAAATTCTCATCATCTCATTTGCATGCATGAAGGGTTATAAGCTCATTTTGGGTATT
>FraveV4A2_6g40600.t1
ATGGCCGACTCGGACAACGACTCCGGCGGCCACAACGGCCACTCGCAGGGCGGTGAGCTCTCGGCGCGTGAGCAGGACCGGTTCCTCCCGATCGCGAACGTCAGCCGCATCATGAAGAAGGCATTGCCGGCGAACGCCAAGATCTCCAAGGACGCCAAAGAGACCGTGCAGGAGTGCGTCTCCGAGTTCATCAGCTTCGTCACCGGCGAGGCCTCCGACAAGTGCCAGCGCGAGAAGCGCAAGACCATCAACGGCGACGATCTCCTCTGGGCCATGACCACCTTGGGATTCGAGGAGTACGTCGAGCCCCTCAAGATCTATCTCCAGAAGTACCGCGAGATGGAGGGCGAGAAAGGCGCCGCCGTCGGAACCGCCGGTCGCGACAAGGACGGCGGCTCCGGCGGCGGAGGATCGGCTGCAGGCGGCGGCGGCGGCGGGGGAGGAGGAAGTAGCGGAGGCGGATTGAGCTCCGGGACCAGCGGAGGAGGCGGCGCGTTTAATGGTGTTTATGGCGGGATGGGAATGCTAGGTCATCATCAGGGACACGTGTACGGCTCGGGCGGGTATCAACATCAAATGGGAGTTGGAGTTGGAGCGGAGAAGCGCAGTGGTTCCGGCGGCGGAGCTTCGGTGAGGTCAAGGTTGAGAATTCAAGACTATTCTTGTGATGGTCAGGCTATGCTTGCATCAGAATATACATATGTGAAATCACTAGCAGAGACCCAAGTAGCAGTTGGCAGACCCAAGCAGCCCAAGAATGTTATTACCAAC
>FraveV4A2_7g20270.t1
ATGCCAGATGTTCAGATTCCCACTTCTCGCCGTGTTACCAGATGGATACCAGTAACAGTTCTCCACTTCTCGCCGTGCTCCTTTTTGAGCCGACCAAAACAAACCTTCTTCCATCATTCCTTCTCGAATCTCCAGTCGTCAGATTTCTCAACCCAAAACGCGCGAAATACAAACCCACCGCCCTCCCTCCTCCTCCCTTCTCTCTCTTCACAACTCCAGGGGATTAGTGTTTTGTTTTTGATTGTGATAATGGCGGAGGTACCGACGAGCCCGCCGGGCGGTAACGACAGCGGCGGCGAGCAAAGCCCGCAGAACGGGAGCAGCAGCAGCGTGAGGGAGCAGGACAGGTACCTCCCAATCGCGAACATCAGCCGGATTATGAAGAAGGCGCTGCCGCAGAACGGCAAGATCGCCAAGGACGCCAAGGACACTGTCCAGGAATGCGTCTCTGAATTCATCAGCTTCGTCACCAGCGAGGCTAGCGATAAGTGTCAGAAGGAGAAGAGGAAGACGATTAATGGTGATGATTTGCTGTGGGCGATGGCTACGTTAGGGTTTGAGGACTATATTGAGCCGCTCAGGATTTACTTGGCTAGGTACAGGGAGTTGGAGGGTGATGCAAAGGGTTCTGCGAGGGGTGGAGAAGGATCTGCTAAAGGGAATCCTGTTGGAGCTATGCCTGGGCAAAATTCACAGTTTGTTCATCAGCCACCTTTGAACTATGTCAATAGTCAAGAGGACTATTATGTGCCTTTGAACAATATGGGGAATGGAAAT
>FraveV4A2_c6g00060.t1
ATGGTAGATAACAGAGGCAACAACAGCAACAGTATTATTAGTTCAGACTCCAGAGAAGGGTTTAACTACAATTTCTCAGGAGATCGTGACCATCACGATGATATGATCAAGGAGCAAGATCGACTGCTTCCTATAGCAAACGTCGGTCGAATCATGAAGCAAATCCTTCCCCCAAATGCGAAAATCTCCAAAGAGGCCAAGGAAACCATGCAAGAGTGCGTCTCCGAGTTCATTAGCTTTGTGACCGGAGAAGCCTCAGATAAGTGTCACAAGGAGAAGAGGAAGACGGTGAACGGCGACGACATTTGCTGGGCCTTATCCACGCTGGGGTTCGACGACTACTCGGAGCCGCTGAAGAGGTACTTGCATAGGTTCAGGGAATTGGAGGGGGAGAAGGCTCAGCAGAGCAAAGCCAACAGCGGAGGTGAAGATCAAAGGAACGAAGTGGTGGAGGTGTCACCGACAAGAGCAAGTACCACTTCCAGTTCTACTCCATTAATGAAGTTCAATATGATGAATATTGAAAGGGGTAATAGCTCAATCCCTCGGCGATTC
>Maldo_HF_01629
ATGGCGGAAGCTCCCGTGAGTCCAGGCGGCGGCAGCCACGAGAGCGGCGGCGACGGGAGCGGAAGCCCGCGCTCCAACGTTCGGGAGCAGGACCGGTATCTTCCGATCGCCAACATCAGCCGTATCATGAAGAAGGCGCTTCCTCCGAACGGAAAAATCGCCAAGGATGCCAAGGAAACCGTCCAGGAATGCGTTTCTGAGTTCATCAGCTTCATCACCTCCGAGGCGAGTGACAAGTGCCAGAGAGAGAAGAGGAAGACGATCAACGGTGATGATTTGCTCTGGGCAATGGCAACTTTAGGCTTTGAGGATTATATCGACCCCCTCAAGGTTTACCTCACCAAATACAGAGAGGGTGATACCAAGGGCTCGGGGAAGGGCGGAGATTCATCTTCCAAGAAAGATGCTCAGCCAAGTCCAAATCCTCAGATTGCTCGCCAAGGTTCTTTCTCCCAAGGAGGGAATTACTCAAATTCTCAAAGTTCTCTTTTATTGAGGGCTACCGCAAATAACCTTATT
>Maldo_HF_02533
ATGGAACGTATGGGTGGTGGGCTTCCTCCAAGGCATGCAAAATCGTCGAACCCTGCCAACTCCAACAGTTCCGACGGCGGCAATGCCATCGCAAACACCAGCAACCCTGCCAACCCCGCCGGCAATAGCGACAACAACACTGTACAGAGGGCCCCGCAGTGCCTCGTTCGCGAGCAGGATCGATACATGCCGATAGCCAACGTGATACGCATAATGCGGAGGATATTACCCCCGCATGCAAAAATATCTGACGACGCCAAGGAGACCATGCAGGAGTGTGTGTCCGAGTACATCGCCTTCATAACCGGCGAGGCCAACGAGCGCTGCCAGCGCGAGCAGCGCAAGACTGTCACTGCTGAGGATGTCCTCTGGGCCATGGGAAAGCTCGGGTTTGACAATTACGTCGAACCCCTCACCATTTACCTCCAACGCTACCGGGAGTCTGAGAGTTCCGACCGCTCTCAGTTTGTTAAGAGGGAGGAGCGCCAGTCAATGGACTATTGCCCTCCTGGGCATGCTGGGCCCCAGGTTGCAATGATGCCTCCCCCGCCACCATCTTATGGGCCGGGATATTATTTCGGGCCCCAGCATGGTCCTCCGATGTATGACCCCTCAATGATGGGAATGTTTAGGGATGGTTCCTCCTCTGGTGCTGGTGGAGGCGGGTCATCGTCGGCTTCTGGGGCGCAGGGTGAGAACTCGTTGGGGGAATTTAACCCGTTTGGTCACTTCAAG
>Maldo_HF_02545
ATGGCGGACTCGGACAACGACTCGGGAGGAGCGCACGGGAAGAGCGAGCTCTCGCCGCGGGAACAGGACCGGTTGCTGCCGATAGCGAACGTGAGCCGGATCATGAAGAAGGCGCTGCCGGCGAATGCGAAGATCTCGAAAGACGCGAAGGAGACGGTGCAGGAATGCGTGTCGGAGTTCATAAGCTTCATTACCGGGGAGGCCTCCGACAAGTGTCAGAGGGAGAAGAGGAAGACGATCAACGGCGACGATTTGCTCTGGGCGATGACGACGTTAGGGTTCGAGGAGTACGTGGAGCCTCTGAAGGTTTACTTGCAGAGGTTTAGGGAGATGGAAGGGGAGAAGAGCAGCGTGGCGGCGCGTGACAAGGACGGGAGCGGTGGCGGAATCGGTGGGGTTGGGTATGAGCGGGGTGGTGGTGGTGGTGGTGGGAGTAGTGGTGGAGCTGGGGTATATTGGCAGCAGCAGCATCAGGGCCACGTGTACGGAGGGAGTGGGTTCCATCAGATGGGTGTGAGTGGAGTTGGAATGGGGAAGAGTGGGCCTGGATCCAACATGGGTAGGCCCAGA
>Maldo_HF_02801
ATGGTTGATAATATAGGAAACAATAATTCATCAGCTGATAGAGAAGGGTTTAAGTACAATTTCACAGGTGGTAGTAGTAATGTCTCTAGTGATTATCACCACCATCTTCATAATCAAGAGGGGGTCATCAAGGAACAAGATCGGTTGCTTCCAATTGCTAATGTTGGGCGGATCATGAAGCAGATTTTGCCCCCCAATGCAAAAATCTCGAAAGAAGCCAAAGAAACCATGCAAGAATGTGTTTCTGAGTTCATAAGTTTTGTGACTGGAGAAGCATCTGACAAGTGCCACAAAGAGAAGCGCAAGACAGTGAATGGGGATGACATTTGCTGGGCTCTGGCAACTCTTGGATTCGATGATTACGCGGAACCGCTGAAGAGGTACTTGCATAGGTACAGAGAATTGGAAGGAGAGAAGGCTGCTCACCAAGGTAAGGCTAATAGTAATGAGGAAAAAGCTGAAGTTTCACCACCAAGGACAAGATTTCCTACAGCGGCAGCAGATATGTCTAATCCTCCATATATGGAAAGGGGAAATAGCTCGCTCTCCCGGCGATTT
>Maldo_HF_04111
ATGGATGCCGTTTCGAGTGTGGGACCCAATTTTCCGGTTCTTAAAAGGAGTCGTTTTATAGACACGGTGGCACGTGGACATGCAGCGCCAAAATCCAACAACTCTGGCGACGGCAATGCCGTCGGAAACACCAGCGACCCTGCCAATGCCACCGGCAGTACTGGAAACAACACTGCACAGAGTACCCATCGGCGAGTTGTTCGTGTGCAGGATCAATACATGCCGACAGCCAACGTGGTACGCATAATGCGTCGCGTGCTCCCTGCGCATGCAAAAATAACAGAAGCCGCCAAGGAGACCGTGCAGGAATGTGTGTCTGAGTACATCGCCTTCATAACTGCTGAAGCCAACCAGCGTAGCCAGCGCGAGCAGCGCAAGACCGTCTCTGCCGAGGACATCATCTGGGCCATGAGCAAGCTTGGCTTCGAGAACTACGTCGACCCCCTCAACGTTTTCCTCCATCGCTACCGGGAGTCTGAGAATTCAGACCGCTCTCAGTTTATGATCAGGGAGCATCCGCTAATGGACTATGGCCCTGCTGTGCCTTCTGGACCTGCTGGACCCCAGGTTGCGATGATGCCTCCCCCACTGCTACCGCCTTTTGTTCAGGAGTTTCCTCTAGGTTTCGAGCAGCCTGGCCCTTCGATGATTGAGATGTTTTTGGATGGTGGTTCATCCACTGGTGCTGGTGAAGGCGGGTCATCGTCGTCTTTTGGGGCTCAGGACCAGAACTGGCTGGGAGGATTTGATCCGTCGGCTCAGTCTAAG
>Maldo_HF_04166
ATGGCGGACTCGGACAACGACTCGGGAGGAGCGCACACGAAGAGCGAGCTCTCGCCGCGGGAACAGGACCGATTGCTGCCTATAGCGAACGTGAGCCGGATCATGAAGAAGGCGCTGCCGGCGAACGCGAAGATCTCGAAAGACGCGAAGGAGACGGTGCAGGAGTGCGTGTCGGAGTTCATAAGCTTCATCACCGGCGAGGCCTCCGACAAGTGTCAGAGGGAGAAGAGGAAGACAATCAACGGCGACGATTTGCTGTGGGCGATGACGACGTTAGGGTTCGAGGAGTACGTGGAGCCTCTGAAGGTTTATTTGCAGAGGTTTAGGGAGATGGAAGGGGAGAAGAGCAGCGTGTCGGCCCGTGACAAGGACGGGAGCGGTGGCGGGAATGGTGGGGTTGGGTATGAGGGCGGTGGTGGGAGCAGTGGCGGAGCTGGGGTATACTGGCAGCAGCAACAGCAGCAGCAGCAGCAGCAGCAGCATCAGGGACACGTGTACGGCGGGAGTGGGTTTCATCAGATGGGTGTGAGTGGAGTTGGAATGGGGAAGAGTGGGTCCGGATCTAACATGGGTAGGCCCAGA
>Maldo_HF_04773
ATGGCGGAAGCCCCTGTGAGTCCAGGCGGCGTCAGCCACGAGAGCGGCGGCGACGGGAGCGGGAGTCCGCGCTTGAACGTTCGGGAGCAGGATCGGTTCCTCCCGATCGCCAACATCAGCCGAATCATGAAGAAGGCGCTTCCTCCTAACGGGAAAATCGCCAAGGATGCCAAGGAAATCGTCCAGGATTGCGTTTCTGAGTTCATCAGCTTCATCACCTCTGAGGCGAGTGACAAGTGCCAGAGAGAGAAGAGGAAGACGATTAACGGTGATGATTTGCTCTGGGCAATGGCGACTTTGGACTTTGAGGATTATATCGACCCCCTCAAAGTTTACCTCGCCAAATACAGAGAGGGTGATACCAAGGGTTCAGGGAAAGGTGGAGATTCATCTTCTAAGAAAGATGTTCAGCCAAGTCCAAACCCTCAGATTTCTCACCAAGGTTCTTTCTCCCAAGGAGGGAACTACTCAAATTCTCAAGTAATCTCTTGCTCTTCGTCTCCACTTACCCAACTGTTTTCAGAAATTATTCCTTCTTTTAAGAAAGTTTGT
>Maldo_HF_12379
ATGGCTGACTCGGACAACGACTCGGGAGGAGGAGGAGGAGGAACGAGAGAACAGCAGAGAGAGCAGGACAGGTTTTTGCCGATTGCAAACGTGAGCAGGATCATGAAGAAAGGTCTGCCGGCCAACGCCAAGATTTCAAAGGACGCCAAAGAGACGGTGCAGGAGTGCGTCTCCGAGTTCATCAGCTTCATCACCGGAGAAGCCTCTGACAAGTGCCAGAGAGAGAAGAGGAAGACCATCAACGGCGACGATCTGCTGTGGGCCATGACAACGCTGGGGTTCGAGGAGTACGTGGAGCCTCTCAAAGGCCATGGAAGGCACGCCGTTCGATATCATCGCGATCATGAGAGAGAGCAGCTGTATGTGCATGGTCATGGTGCTGCAAGTGGTAGTATAAATGGAATGTATGGTGTGATGTCAACGCAGTCCACGACCATGATGATGATGGGTCATCAACAACATCACCATCATGAAGGTCATTTGTATGGATCTGGTAGTAGACCCTCCACAGGGCATGGGAGACCAAGGGGCAAGAACAGCAGCTCATCACTAAATGGGAAGGCTCTGTTGACTGGAGAAGCCGACCTGCAATCAGAGGTCGCCATGGCGACATGCTTGCCTCCTCCTTTGTGCTGGGTATGTGTCTCCCTTGTGCTGCAATCAGAGATCACCATGGCGGTATGCATGCATCGATCCAACATATCA
>Maldo_HF_12589
ATGAAAAGGGAAACGGATGATGAGAGGCTATATGTGCCAAGTGGAGGAGGAGGAAGCCCAGAAACCCCATGCAGTTTAAAGAGCAGTACTACTGCTACTGCATGTGCAAGTGCTAGTAACAACAACAACAATCACCAACACCACAACCACCACAACAAAGAACAAGATAGGTTCCTTCCCATCGCCAACGTCGGTCGCATTATGAAGAAAGTGATTCCGGGCAACGGAAAAATCTCAAAAGATGCAAAGGAAACTGTCCAAGAATGCGTCTCCGAGTTCATCAGCTTCGTTACAGGAGAAGCATCCGACAAATGCCAAAGAGAAAAGCGCAAGACCATCAACGGCGAGGACATCATTTGGGCTATCACAACGCTCGGGTTCGAGGATTATGTACATCCATTAAAATCGTACCTCCATAAATATAGAGATCTCGAAGGAGAAAAGCTAAACGTTCCAAAGCAACAAAGATCGGAGCAAAGGCTGCACCAGCAACAACAACAACCAGATCAACAGGATCATCACAACCAAACTTTACTACCTTACGATAATAATAGTAGTAGCAGTGTATATTCTTCGACGACGAATGTCATATCTCAGCCGTCATTCATGGCTGATCATCATCAGGCCTTTTCTTTGCCTTTCTCCCCAAGTTCAATTCAAAAACAGTTTCAGCCACAACAGGATCAGATTGATTCAGTGGGGCATTGG
>Maldo_HF_15003
ATGGAACGATCAGGAGGCTTCCATGGCTATCAAAAGACCACGACTACCCCAAACACAACCTCTGCTTCTGGGCTGAAACTATCAGATATCAACGTTAGGCCTGCTGAGATAAGCGAATACAGCATGGGGATGGGGAGACAAACTACCACCACCACCAACGTTAACAATGTTGTTAACAATAGGAACGCTAACCACTCCTCCTCCAATGCCAATACCACTAATGGCACTGCCGATGATAACGAGTGCATGGTGCGAGAGCAAGACCGTTTCATGCCGATAGCCAATGTGATAAGAATCATGCGCAAGATCCTACCCCCACATGCCAAGATCTCCGACGACGCCAAGGAAACCATCCAAGAGTGCGTCTCCGAGTACATCAGCTTCATCACCGGGGAGGCCAACGAGCGCTGCCAGCGCGAGCAGCGCAAGACCATCACTGCTGAAGACGTGCTGTGGGCCATGAGCAAGCTCGGCTTTGATGACTACATCGAGCCACTCACCCTCTACCTGCACCGCTACCGCGAGATGGAGGGCGAGCGCGGGTCCTCCACGACCTCCTTAATGAGAAGCGAGTCCTTGGCCAAGGGGGCGGGTACTAGTAGTGGTACCAGCAGCAGGGCAATTGATCACCACCGGTACTATGGCACCTCTATGGCGGCGGTTGCTGCTGCTTTTCATCATCAGTATGGTCATGGCTTTTTCGGGTACATGAACCCGTCCGATGCGTTGGTCTCCAACAATAATGTGAATGCTGCTTCTGCTGCCGCAGCATCTGGATCGTCCACCCAGCTCCAGGGTGGTGGTTCTGCCGCAATGCTAAATGGTGAACACCATCAGCTGCCACATGCAAATGGTGCAAATGGTGCAAACGGTGGAGCA
>Maldo_HF_15869
ATGGTTGATCAGGAACAAGATGGGATGCTCCCAATTGCAAACGTGGGTCGAATCATGAAGCAAATTCTTCCCCCAAGAGCCAAAATTTCCAAGGAGGCGAAACAAACAATGCAAGAATGTGCAACTGAGTTCCTAAGTTTTGTGACTGGCGAGGCTTCTGACAAGTGTCACAAGGAGAATCGCAAGACCGTCAATGGAGACGACATCTGTTGGGCTCTGAGTGCTCTAGGGTTTGATAACTATGCCCAGGCTGCTATGAGGTACTTGCATAAATATAGGGAAACTGAAAGAGACAAAGCTGCTGCTAACAACAACCAAAACACGGCAAATATTACAAGTCATGGAGGCCTGCAAGTAAGGGAGCAAACTCAGACTTCAAATCTGGAGTTTCGGGTGCTTGAGAAAGGTGACAACTCCCTTATTACCAAGCCA
>Maldo_HF_17824
ATGCCCCTCGGCCAAAAAAATTCAAAGCGGCTAAAAGGAATGCATAAAAGTATCCAAGGTCGAACACCGTCCAGGAATGCGTCTCCGAATTCATTAGCTTCGTCACCAGCGAGTAATTTTCACCTCTCTCTCTCTATCTCTCTTTCTCTCTCTACTGTTATTTACTTTGCTTTTCAATCGGAATTTTTTGTGTTGATTTTGAATTGGGGTTTTTTGGGGTGTCTAGCGCCAGCGATAAGAGCCAGAAGGAGAAAGCGAAAGACCATCAACGGCGACGATTTGTTGTGGACGATGGCCATACTAGGGTTTGACGACTATATCGAGCCCCTCAGGATTTACTTGGCTAGGTACAGGGAGGTATTATTCTTTAACTTTTACCTTTTATTCCTCCTTTTTCTTTACTTTCAATTCACTTTACATTTTAGCATTTTTCAAATGGAAATTTACAGTTTTGTTGGAGCATTTTCTGGGATGCTTGATTTCTTCAAGTCGGCAACGATTGCAGAGGTGATTGAACAGTACGATTCATGTGCTTTCTACTTCGCCAGAAATCTTCGACAGAATGCCCATAATTTCTGCAAAGCTGAGTGTGCGTGTGACAGGTGC
>Maldo_HF_24253
ATGGTAGTAAGCATCAAGCCAAAAACCTTCCTCCTTCGCTTTCTCCATCGTCAGATCGCTTCCCTCTCCAACGCGCGCCAAATACAAACACTTTCACCTTCCCCTCTGTCTCTCTACGCACCGACGAGTCCGGCGGGCGGGAGCCATGAGAGCGGCGGCGAGCAGAGCCCCCAGGGAGGAGGAGGAGGAGGAGGCGGTAGCGGCGTCAGGGAGCAGGATAGATATTTGCCAATCGCCAACATCAGTCGCATCATGAAGAAGGCTCTGCCGACCAACGGCAAGATCGCCAAGGACGCCAAGGACACCGTCCAGGAATGCGTCTCCGAATTCATTAGCTTCGTCACCAGCGAGGCCAGCGATAAGTGCCAGAAGGAGAAGCGGAAGACCATCAACGGCGACGATTTGTTGTGGGCGATGGCCACGTTAGGGTTTGAGGACTATATCGAGCCCCTCAGGATTTACTTGGCTAGGTACAGGGAGGGTGATGCAAAGGGGTCTGCTAGGGGTGGAGATGGTTCTTCGAAAGGGAATGCTGTTCCAGCAATGCCTGGCCCAAGTGCACAGGGAGCATTGAATTATGGCAACCCTCAAGAGGATTATTATGTGCCATTGAACAATATGGGTAATGGAAGT
>Maldo_HF_25054
ATGGCGGAGGCACCGACGAGTCCGGCTGGCGGGAGCTACGAGAGCGGCGGGGAGCAGAGTCCTCAGAGAGGAGGAGGAGGAGGAGGCGGCGGCAGCGTCCGGGAGCAGGACAGGTATCTGCCAATCGCCAACATCAGTCGCATCATGAAGAAGGCTCTGCCGACCAACGGCAAGATCGCCAAGGACGCCAAGGACACCGTCCAGGAATGCGTCTCCGAATTCATCAGCTTCGTCACCAGCGAGGCAAGCGATAAGTGCCAGAAGGAGAAGCGGAAGACGATCAACGGCGACGATTTGTTGTGGGCGATGGCCACGTTAGGGTTTGAGGACTATATCGAGCCCCTCAGGATTTACTTGAGTAGGTACAGGGAGGGTGATGCAAAGGGCTCAGCTAGGGGTGGAGATGGTTCTTTTAAAGGGAATGCTGTTCCAGCAATGCCTGGCCCAAGTTCACAGGAGGATTATTATGTGCCCTTGAATAATATGGGAAATGGAAAT
>Maldo_HF_27261
ATGGAGTACCAAAACCAGCACGGAACCAGGCAGTCGGGTGGTCCTCAACGATCTTCACAGATGCTTCTCCGATCTTCCGGAGGGTACCACCCAGGTCCTGTAATGGATCCGTTCCCCGGCAGTAGCGACAACAACACTGAACAGAGGGCCCCGCAGTGCCTCGTTCGCGAGCAGGATCGATACATGCCGATAGCCAACGTGATACGCATAATGCGGAGGATATTACCCCCGCATGCAAAAATATCTGACGACGCCAAGGAGACCATGCAGGAGTGTGTGTCCGAGTACATCGCCTTCATAACCGGCGAGGCCAACGAGCGCTGCCAGCCCGAGCAGCGCAAGACTGTCACTGCTGAGGATGTCCTCTGGGCCATGGGAAAGCTCGGGTTTGACAACTACGTCGAACCCCTCACCATTTACCTGCAACGCTACCGGGAGTCCGAGAGTTCCGACCGCTCTCAGTTTGTGAAGAGGGAGGAGCGCCAGCTAATGGACTATTGCCCTCCTGGGCATGCTGGGCCCCAGGTTGCAATGATGCCTCCTCCGCCACCATCTTATGGGCCGGGATATTATTTCGGGCCCCAGCATGGTCCTCCCATACGCGATTACCAAACCAAAGCGAGAAAAATTAAGGAAGCTGTAGAAGATGCTGGTTTCCCTGTTTCTGAATTTCCACAACAAGATGTAGCTGTATGCCGACTGAGGATAAAAGGAATGGCATGCACCAGCTGCTCCGAGTCAGTTGACTGCGCTCTT
>Maldo_HF_28382
ATGGTTGATAATATAGGAAACAATAATTCATCGGATAGAGAAGGGTTTAAGTACAATTTCACAGGTGGTGGTAGTGTCTCTAGTGATTATCACCACCATCTTCATCATCAAGAGGGGGTCATCAAGGAGCCAGATCGGTTGCTTCCAATTGCTAATGTTGGGCGAATCATGAAGCAGAATTTGCCCCCGAATGCGAAAATCTCGAAAGAAGCCAAAGAAACCATGCAAGAATGTGTTTCTGAGTTCATAAGTTTCGTGACTGGAGAAGCATCTGACAAGTGCCACAAAGAGAAGCGCAAGACGGTGAATGGGGATGACATTTGCTGGGCTCTGGCAACCCTTGGATTCGATGATTACGCTGAGCCACTGAAGAGGTACTTGCATAGGTACAGAGAATTGGAAGGAGAGAAGGCTGCTAACCAAGGTAAGGCTAATAGTAATGAAGAACAAACTGCCACCAAGGACAAGATTTCCTACAGCAGCAGCAAATACCTC
>Maldo_HF_29229
ATGGCCGATTCGGATAACGACTCGGGAGGGCCCAACGACGTCAGCCACGGGCAGAGCGGGGAGTTGTCCGCGCGTGAGCAGGACCGCTTCCTGCCGATCGCGAACGTGAGCCGGATCATGAAGAAGGCGCTGCCGGCGAACGCAAAGATATCCAAGGACGCGAAGGAGACGCTGCAGGAGTGCGTGTCGGAGTTCATCAGTTTCGTCACTGGTGAGGCCTCCGACAAGTGCCAGAGGGAGAAGAGGAAGACGATCAACGGCGACGATTTGCTATGGGCGATGACCACGTTGGGGTTCGAGGAGTACGTGGAGCCGCTCAAGATTTATTTGCAAAAGTATCGGGAGATGGAGGGCGAGAAGAGCACCATGGGCGGCGGAGGTGGCGGCAGAGAGAAAGATAGTAGCAGCGGAGGCGGAGGTGCGGCGTCTGGTGGCGGAGGCGGAGGCGGCGGTGTCAGCTCTGGGATAAGTGGTGGTGGGTATAATGGAGGGTATGGTGGAATGGTGATGATGGGTCATCACAATCATCATCAGGGACACATGTACGGTTCTGGTGGTGGGTATCAACAGCACCATATGGGAATGGGAGGTGGAGGAGTTGGGAAGAGTGGTGGTTCAAGTGGTGGTGGTGGAGCTTCAGTTGTCCGATGGTCAATTTTTCTTGTGTTTTATCTGCATGTGGAGAGAGACCTCTATGGAACGGAATTCACCGCCATCATGGAAGCCCGGGTCACTAAGGACGATGAACTAGTTCCATCTCAATCCTCTCTG
>Maldo_HF_33878
ATGAAGAAGGCGCTGCCGGCGAACGCGAAGATATCGAAGGACGCGAAGGAGACGGTGCAGGAGTGCGTGTCGGAGTTCATCAGCTTCGTCACCGGAGAGGCCTCCGACAAGTGCCAGAGGGAGAAGAGGAAGACGATCAACGGCGACGATTTGCTATGGGCGATGACGACGTTGGGGTTCGAGGAGTACGTGGAGCCGCTCAAGATTTATTTGCAAAAGTATCGGGAGATGGAGGGCGAGAAGAGCACTATGGGCGGCGGCGGCGGTGGCAGAGAGAAAGATAGTAGCAGCGGAGGCGGCGGTGCGGCCTCTGGTGGTGGCGGAGGCGGCGGTATCAGCTCTGGGATAAGTGGTGGTGGGTATAACGGGGGGTATGGTGGAATGGTGATGATGGGTCATCATAACCATCATCAGGGACACGTGAGGGGTTCTGGTGGAGGGTATCAGCAGAACCATATGGCTATGGGAGGTGGAGGGGGTAGGAAGAGTGGTGGTTCAAGTGGTGGTGGTAACGGTGGAGCTTCAGTCAACAATTGCATCAACACTATAACGTTCCAAATCACTAATGACTATGAACTCGTTCCATCTAAGTCATCGTCCTACTTGCATGTAATTGTAATTGTGCATTTTTTCGTTAAAGTGAACATTACCGGGAGTTTTTCGTTAAAGTTCCCTTCTAAGCAATGGGACCGCGTGTGGTGTTTGGGCTCCATATTAGATTTCGATGAGGGTCGTGATGACGAAAATCTTGATCATGATCAACACAGAAAGTTCATCAACATCTTGAAGAAATGCCTGGAACTCTTTGAGAAGGATGAGCAAAGGAAAGATACATTAGATAAACTTAGGGTTCACATCACAGGGTACTTGTACAAAGAGGACGCCAATATCGTAGATAAGTTGTTGAGTTGCTCGTTTGAGAGAAACATCAAAGAGTTAGACATAACCCTAGGTAGATTATTTCAGAGCGATTGGGACTCGATGCAAAACTACTACTGCTTATCTCGAATGAGTTTTCTTGATGCAAAATCTTTAACTACTCTCAGTTTGAGGTACATGCGAATAAAGAACATGCACACAAGTAATGAGGAGACTATGCATAGAAGCCTTCTTCCCTCTTTGAAAACTATGAGCCTCAAAGCCGTGCGCTTCGAAAGTGATGCTCTATTTTTCTTAATTCAGGAGTGCCCTTCCATTGATCTCAAGTTCTTGGAAGTTAAGCATTGCAATGCTCGGGTTATTGTAGTTTGGGATGCTCCGAATCTTGAACCTTTTACGTTTATTTCATCGAGCTTTTCGCTCCTTGAGAGTATAATGTTGTATGATTTCTGCAACTTGAAGCATATTGTTGTTCATGCTCAGCACCTAAAACGATTACATATATATGGAAGTCATGATAGTTTGAAAGCCACAATCACTGCTCCAAATCTAGTTTCTTTTGATTTCTCTGGTTATTTAAAGTCCAAAATTTCTCTGAAAGCTCCAAGTTTAAGGGAGACCACCATCTCACTGAACGAATTTTGGGACGAAGACAATTTACTCAACGCCTTCAACAGGCCATGGAAATATTTCCCTACACTGGCAGATTTTCTTAAAGAGTTTGCTTGCTCCGAAAATGTAACCCTCATCGTTTGCAACTGTAAGGTAATCTTTCCAGATGAATTCAGAAACACCTTCTCTTCCCCATTGCCTGGTCTGATAATGTCCCTCCAGCTCATGGCCTCTAATCCTCCAAGAACTGAGACAGAATATTCTGACTTG
>Maldo_HF_38192
ATGGTAGATCAGGAACAAGATGGAATGCTCCCAATTGCAAACGTGGGTCGAATCATGAAGCAAATTCTTCCCCCAAGAGCCAAAATTTCCAAAGAAGCCAAACAAACAATGCAGGAATGTGCAACTGAGTTCCTAAGTTTTGTAACTGGCGAGGCTTCTGACAAGTGTCACAAGGAGAATCGCAAGACCGTCAATGGAGACGACATCTGTTGGGCTCTGAGTGCTCTAGGGTTTGATAACTATGCCCAGGCTACTATAAGGTACTTGCATAAATACAGGGAAGCTGAAAGAGACAAAGCTGCAGCTAACAACAACCAAAACACAGCAGATATTAAAAGTTATGGAGGCCTGCAGGTACCGCAGCAAAATCAAACTTCAAATCTGGAGTTTCGGGTGCTTGGGAAAGGTGACAACTCCCTTGTTACCAAGCCA
>Malba_001281
ATGGCGGAAGCTCCCGTGAGTCCAGGCGGCGGCAGCCACGAGAGCGGCGGCGACGGGAGCGGAAGCCCGCGCTCCAACGTTCGGGAGCAGGACCGGTATCTTCCGATCGCCAACATCAGCCGTATCATGAAGAAGGCGCTTCCTCCGAACGGCAAAATCGCCAAGGATGCCAAGGAAACCGTCCAGGAATGCGTTTCTGAGTTCATCAGCTTCATCACCTCCGAGGCGAGTGACAAGTGCCAGAGAGAGAAGAGGAAGACGATCAACGGTGATGATTTGCTCTGGGCAATGGCAACTTTAGGCTTTGAGGATTATATCGACCCCCTCAAGGTTTACCTCACCAAATACAGAGAGGGTGATACCAAGGGCTCGGGGAAGGGTGGAGATTCATCTTCCAAGAAAGATGCTCAGCCAAGTCCAAATCCTCAGATTGCTCGCCAAGGTTCTTTCTCCCAAGGAGGGAATTACTCAAATTCTCAAGTAATATCTTGCTCTTTATTTCTCCATACCTATCTGTTTTTCAGATTTTTTTTTTCTCTT
>Malba_005005
ATGGCGGAAGCCCCTGTGAGTCCAGGCGGCGTCAGCCACGAGAGCGGCGGCGACGGGAGCGGGAGTCCGCGCTCGAACGTTCGGGAGCAGGACCGGTTCCTCCCGATCGCCAACATCAGCCGAATCATGAAGAAGGCGCTTCCTCCTAACGGGAAAATCGCCAAGGATGCCAAGGAAATCGTCCAGGAATGCGTTTCTGAGTTCATCAGCTTCATCACCTCTGAGTACGACGCCGTTTTGGCGAGTGACAAGTGCCAGAGAGAGAAGAGGAAGACGATTAACGGTGATGATTTGCTCTGGGCAATGGCGACTTTGGACTTTGAGGATTATATCGACCCCCTCAAGGTTTACCTCGCCAAATACAGAGAGGGTGATACCAAGGGTTCAGGGAAAGGCGGAGATTCATCTTCTAAGAAAGATGCTCAGCCAAGTCCAAACCCTCAGATTTCTCACCAAGGTTCTTTCTCCCAAGGAGGGAACTACTCAAATTCTCAACCAAGTGATGGTTCTTCAGGAAGAATCATTGACACAATTTGTTTGCACATCATGATT
>Malba_005065
ATGAGTGGAAAAAGAAATCAAACGTGTAGTCCTGTTGGAAGCCCGCTGTCTGGGAACGTCTCAGACAGCGGTTCCAAAGAGCAAGACAGGTTCCTCCCCATTGCGAACGTGAGCCGTATCATGAAGAAGTCCCTGCCTGCAAATGCCAAGATTTCAAAGGAAGCCAAGGAGACGGTCCAAGAATGTGTATCGGAGTTCATAAGCTTCATCACAGGCGAAGCATCGGACAAGTGCCAGAGAGAAAAGAGAAAGACTATCAACGGGGATGACCTACTTTGGGCCATGACAACTCTGGGATTCGAGAATTATGTTGGACCCTTGAAATTGTATCTCAACAAGTACAGGGAGACCGAGGGAGATAAGAACTCCATGGCCAGAGAAGAAGACCACCCTCATGGTTCTAATGATCAAACCAACACTATTTCAATTAACAACATGGATTTTTCTAATGGAGGTTTCTATTCAGTTGGGGGACGACAGCAGCAGCAGCAAGTGATGACTTCAAATTACAATATGGCGAGTAGTCATGGCGCTTACAATTTCAGTAGGATTCATGAGAGTGGAGATGGCAGTGCAAACAGAGATTTGGCAGCTCATCATCATATTCATAACGGGATAGGATGG
>Malba_006237
ATGGCCGATTCGGATAACGACTCGGGAGGGCCCAACGACGTCAGCCACGGGCAGAGCGGGGAGTTGTCCGCGCGTGAGCAGGACCGCTTCCTGCCGATCGCGAACGTGAGCCGGATCATGAAGAAGGCGCTGCCGGCGAACGCAAAGATATCCAAGGACGCGAAGGAGACGCTGCAGGAGTGCGTGTCGGAGTTCATCAGTTTCGTCACTGGTGAGGCCTCCGACAAGTGCCAGAGGGAGAAGAGGAAGACGATCAACGGCGACGATTTGCTATGGGCGATGACCACGTTGGGGTTCGAGGAGTACGTGGATCCGCTCAAGATTTATTTGCAAAAGTATCGGGAGATGGAGGGCGAGAAGAGCACCATGGGCGGCGGAGGTGGCGTCAGAGAGAAAGATAGTAGCAGCGGAGGCGGAGGTGCGGCGTCTGGTGGTGGAGGCGGAGGCGGCGGTGTCAGCTCTGGGATAAGTGGTGGTGGGTATAATGGAGGGTATGGTGGAATGGTGATGATGGGTCATCATAATCATCATCAGGGACACATGTACGGTTCTGGTGGTGGGTATCAACAGCACCATATGGGAATGGGAGGTGGAGGAGTTGGGAAGAGTGGTGGTTCAAGTGGTGGTGGTGGAGCTTCAGTTGTCAGATGGTCAATTTTTCTTGTGTTTTATCTGCATGTGGAGAGAGACCTCTATGGAACGGAATTCACCGCCATCATGGAAGCCCGGGTCACTAAGGACGATGAACTAGTTCCATCTCAATCCTCTCTG
>Malba_009279
ATGGATCAATCAATCAACATGGTTGATCAGGAACAAGATGGGATGCTCCCAATTGCAAACGTGGGTCGAATCATGAAGCAAATTCTTCCCCCAAGAGCCAAAATTTCCAAGGAGGCGAAACAAACAATGCAAGAATGTGCAACTGAGTTCCTAAGTTTTGTGACTGGCGAGGCTTCTGACAAGTGTCACAAGGAGAATCGCAAGACCGTCAATGGAGACGACATCTGTTGGGCTCTGAGTGCTCTAGGGTTTGATAACTATGCCCAGGCTGCTATGAGGTACTTGCATAAATATAGGGAAGCTGAAAGAGACAAAGCTGCTGCTAACAACAACCAAAACACGGCAAATATTACAAGTCATGGAGGCCTGCAAGTAAGGGAGCAAACTCAGACTTCAAATCTGGAGTTTCGGGTGCTTGAGAAAGGTGACAACTCCCTTATTACCAAGCCA
>Malba_010618
ATGGCGGAGGCACCGACGAGTCCGGCTGGCGGGAGCCACGAGAGCGGCGGGGAGCAGAGTCCTCAGAGAGGAGGAGGAGGAGGAGGCGGCGGCAGCGTCCGGGAGCAGGACAGGTATCTGCCAATCGCCAACATCAGTCGCATCATGAAGAAGGCTCTGCCGACCAACGGCAAGATCGCCAAGGACGCCAAGGACACCGTCCAGGAATGCGTCTCCGAATTCATCAGCTTCGTCACCAGCGAGGCAAGCGATAAGTGCCAGAAGGAGAAGCGGAAGACGATCAATGGCGACGATTTGTTGTGGGCGATGGCCACGTTAGGGTTTGAGGACTATATCGAGCCCCTCAGGATTTACTTGAGTAGGTACAGGGAGGGTGATGCAAAGGGCTCAGCTAGGGGTGGAGATGGTTCTTTTAAAGGGAATGCTGTTCCAGCAATGCCTGGCCCAAGTTCACAGTTTGTCCATCAGGGAGCATTGAACTATGGCAACCCTCAAAACTTGCCCCTCGCAAAATCAACTGCCTTTTATTCTTTGATGCCCGTGAAGCTTTTTGATAGGATTCACGTCCTCCAA
>Malba_011715
ATGGTCGACAATAATAATCCTGGAGCAAGCGGAGCTGCAAAGGATGATGATATTGATGGATGCATCAAGGAGCAAGACCAGCTGCTGCCAATAGCCAACGTCGGGCGGATCATGAAGCAAATATTGCCACCCAACGCCAAGATCTCAAAGGAGGCCAAGGAAACCATGCAAGAATGCGCGTCGGAGTTCATCAGCTTTGTCACCGGCGAGGCCTCGGAGAAGTGCCGCAAAGAGAGGCGGAAGACCGTGAATGGTGACGATGTCTGCTGGGCGCTAAGAGCGCTGGGTTTTGATGACTACACCGGTCCGTTGCGAAGGTACTTACACAGGTATAGAGAGCAAGAAAGGGATGGAATATCATCGGAGGCTAACAACAATATTAATGAAGATCATCAAAGGATATCGATCAACAATATTCCTCATACACAAGGATCTAATTATTTCAAAGGATCAAGTACTTCTGGTTGTAAG
>Malba_011934
ATGGGGATGGGGAGACAAACTACTACCACCACCACCAACGTTAACAATGTTGTTAACAACAGGAACGTTAACCACTCCTCCTCCAATGCCAATACCACTAATGGCACTGCCGATGATAACGAGTGCATGGTGCGAGAGCAAGACCGTTTCATGCCGATAGCCAATGTGATAAGAATCATGCGCAAGATCCTACCCCCACATGCCAAGATCTCCGACGACGCCAAGGAAACCATCCAAGAGTGCGTCTCCGAGTACATCAGCTTCATCACCGGGGAGGCCAACGAGCGCTGCCAGCGCGAGCAGCGCAAGACCATCACTGCTGAAGACGTGCTGTGGGCCATGAGCAAGCTCGGCTTTGATGACTACATCGAGCCACTCACCCTCTACCTGCACCGCTACCGCGAGATGGAGGGCGAGCGCGGGTCCTCCACGACCTCCTTAATGAGAAGCGAGTCCTTGGCCAAGGGCGCGGGTACTAGTAGTGGTACCAGCAGCAGGGCAATTGATCACCACCAGTACTATGGCACCTCTATGGCGGCGGTTGCTGCTGCTTTTCATCATCAGCATGGTCATGGCTTTTTCGGGTACATGAACCCGTCCGATGCGTTGGTCTCCAACAATAATGTGAATGCTGCTTCTGCTGCAGCAGCATCTGGATCGTCCACCCAGCTCCAGGGTGGTGGTTCTGCCGCAATGCTAAATGGTGAACACCATCAGCTGCCACATGCAAATGGTGCAAATGTTGCAAACGGTGGAGCA
>Malba_019423
ATGGTTGATAATATAGGAAACAATAATTCATCAGCTGATAGAGAAGGGTTTAAGTACAATTTCACAGGTGGTAGTAGTAATGTCTCTAGTGATTATCACCACCATCTTCATAATCAAGAGGGGGTCATCAAGGAACAAGATCGGTTGCTTCCAATTGCTAATGTTGGGCGGATCATGAAGCAGATTTTGCCCCCCAATGCAAAAATCTCGAAAGAAGCCAAAGAAACCATGCAAGAATGTGTTTCTGAGTTCATAAGTTTTGTGACTGGAGAAGCATCTGACAAGTGCCACAAAGAGAAGCGCAAGACAGTGAATGGGGATGACATTTGCTGGGCTCTGGCAACTCTTGGATTCGATGATTACGCGGAACCGCTGAAGAGGTACTTGCATAGGTACAGAGAATTGGAAGGAGAGAAGGCTGCTCACCAAGGTAAGGCTAATAGTAATGAGGAAAAAGCTGAAGTTTCACCACCAAGGACAAGATTTCCTACAGCGGCAGCAGATATGTCTAATCCTCCATATATGGAAAGGGGAAATAGCTCGCTCTCCCGGCGATTT
>Malba_020109
ATGGCGGACTCGGACAACGACTCGGGAGGAGCGCACGGGAAGAGCGAGCTCTCGCCGCGGGAACAGGACCGGTTGCTGCCGATAGCGAACGTGAGCCGGATCATGAAGAAGGCGCTGCCGGCGAATGCGAAGATCTCGAAAGACGCGAAGGAGACGGTGCAGGAATGCGTGTCGGAGTTCATAAGCTTCATTACCGGGGAGGCCTCCGACAAGTGTCAGAGGGAGAAGAGGAAGACGATCAACGGTGACGATTTGCTCTGGGCGATGACGACGTTAGGGTTCGAGGAGTACGTGGAGCCTCTGAAGGTTTACTTGCAGAGGTTTAGGGAGATGGAAGGGGAGAAGAGCAGCGTGGCGGCGCGTGACAAGGACGGGAGCGGTGGCGGAATCGGTGGGGTTGGGTATGAGGGGGGTGGTGGTGGTGGTGGTGGGAGTAGTGGTGGAGCTGGGGTATATTGGCAGCAGCAGCATCAGGGCCACGTGTACGGAGGGAGTGGGTTCCATCAGATGGGTGTGAGTGGAGTTGGAATGGGGAAGAGTGGGCCTGGATCCAACATGGGTAGGCCCAGA
>Malba_022262
ATGGCTGACTCGGACAACGACTCGGGAGGAGGAGGAGGAGGAACGAGAGAACAGCAGAGAGAGCAGGACAGGTTTTTGCCGATTGCAAACGTGAGCAGGATCATGAAGAAAGGTCTACCGGCCAACGCCAAGATTTCAAAGGACGCCAAAGAGACGGTGCAGGAGTGCGTCTCCGAGTTCATCAGCTTCATCACCGGAGAAGCCTCCGACAAGTGCCAGAGAGAGAAGAGGAAGACCGTCAACGGCGACGATCTGCTGTGGGCCATGAGCCATGGAAGGCACGCTGTTCAATATCATCGCGATCATGAGAGAGAGCAGCTGTATGTGCATGGTCATGGTGCTGCAGGTGATAGTATAAATGGAATGTATGGTGTGATGTCAACGCAGTCCACGACCATGATGATGATGGGTCATCAACAACATCACCATCATGAAGGTCATTTGTATGGATCTGGTAGTAGACCCTCCACAGGGCATGGGAGACCAAGG
>Malba_022266
ATGAACCAATACAGCATGGGGATTGGGAGACAGACTACGGCCACCACCAACGTTAACAATGTTTTCAACAACAACAACGTTAACCCCTCATCCAATGCCAATACCACTAATGGCACTGCCGATGATAACGAGTGCATGGTGCGAGAGCAAGACCGTTTTATGCCGATAGCCAATGTGATAAGAATCATGCGCAAGACCCTTCCCCCACATGCCAAGATCTCTGACGACGCCAAGGAAACCATCCAAGAGTGCGTCTCCGAGTACATCAGCTTCATCACCGGGGAGGCCAACGAGCGCTGCCAGCGTGAGCAGCGCAAGACCATCACTGCTGAAGACGTGCTGTGGGCCATGAGCAAGCTTGGCTTTGATGACTACATTGAGCCACTCACCCTCTACCTGCACCGCTACCGCGAGATGGAGGGCGAGCGTGGGTCCTCCACCACCTCTTTGATGAGAAGCGAGTCCTTGGCAAAGGGGGCGGGTACTAGTAGTGGTACCAGCAGCAGGGCAATGGATCACCACCAGTACTATGGCACCTCTATGGCGGCTGCTGCGGCTGCTTTTCATCATCAGCATGGCCATGGCCTTTTTGGTTACATGTGGCCGTCCGATGTGTCCGTCTCCAACAATAATGTGAATGCTGCTTCTGCTGCAGCAGCATCTGGATCGTCCACCCAGCTCCAGGGTGGTGGTTCTGCCGCAATGCCAAATGGTGATCACCATCAACCACATGCAAATGGTGCAAATGGTCCAAGTGGTGGAGTG
>Malba_028347
ATGGCGGACTCGGACAACGACTCGGGAGGAGCGCACACGAAGAGCGAGCTCTCGCCGCGGGAACAGGACCGATTGCTGCCTATAGCGAACGTGAGCCGGATCATGAAGAAGGCGCTGCCGGCGAACGCGAAGATCTCGAAAGACGCGAAGGAGACGGTGCAGGAGTGCGTGTCGGAGTTCATAAGCTTCATCACCGGCGAGGCCTCCGACAAGTGTCAGAGGGAGAAGAGGAAGACAATCAACGGCGACGATTTGCTGTGGGCGATGACGACGTTAGGGTTCGAGGAGTACGTGGAGCCTCTCAAGGTTTATTTGCAGAGGTTTAGGGAGATGGAAGGGGAGAAGAGCAGCGTGTCGGCGCGTGACAAGGACGGGAGCGGTGGCGGGAATGGTGGGGTTGGGTATGAGGGCGGTGGTGGGAGCAGTGGCGGAGCTGGGGTATACTGGCAGCAGCAACAGCAGCAGCAGCAGCAGCATCAGGGACACGTGTACGGCGGGAGTGGGTTTCATCAGATGGGTGTGAGTGGAGTTGGGATGGGGAAGAGTGGGCCCGGATCTAACATGGGTAGGCCCAGA
>Malba_033095
ATGGCGGAGGCACCGACGAGTCCGGCGGGCGGGAGCCACGAGAGCGGCGGCGAGCAGAGCCCCCAGGGAGGAGGAGGAGGAGGAGGCGGTAGCGGCGTCAGGGAGCAGGATAGATATTTGCCAATCGCCAACATCAGTCGCATCATGAAGAAGGCTCTGCCGACCAACGGCAAGATCGCCAAGGACGCCAAGGACACCGTCCAGGAATGCGTCTCCGAATTCATTAGCTTCGTCACCAGCGAGGCCAGCGATAAGTGCCAGAAGGAGAAGCGGAAGACCATCAACGGCGACGATTTGTTGTGGGCGATGGCCACGTTAGGGTTTGAGGACTATATCGAGCCCCTCAGGATTTACTTGGCTAGGTACAGG
>Malba_034265
ATGGATGCCGTTTCGAGTGTGGGACCCAATTTTCCGGTTCTTAAAAGGAGTCGTTTCATAGACACGGTGGCACGTGGACATGCAGCGCCAAAATCCAACAACTCTGGCGACGGCAATGCCGTCGGAAACACCAGCAACCCTGCCAATGCCACCGGCAGTACTGGAAACAACACTGCACAGAGTACCCATCGGCGAGTTGTTCGTGTGCAGGATCAATACATGCCGACAGCCAACGTGGTCCGCATAATGCGTCGCGTGCTCCCTCCGCATGCAAAAATAACAGAAGCCGCAAAGGAGACCGTGCAGGAATGTGTGTCTGAGTACATCGCCTTCATAACTGCTGAAGCCAACCAGCGTAGCCAGCGCGAGCAGCGCAAGACCGTCTCTGCCGAGGACATCATCTGGGCCATGAGCAAGCTTGGCTTCGAGAACTACGCCGACCCCCTCAACGTTTTCCTCCATCGCTACCGGGAGTCTGAGAATTCAGACCGCTCTCAGTTTATGATCAGGGAGCATCCGCTAATGGACTATGGCCCTGCTGTGCCTTCTGGACCTGCTGGACCCCAGGTTGCGATGATGCCTCCCCCACTGCTACCGCCTTTTGTGCAGGAGTTTCCTCTAGGTTTCGACCAGCATGGCCCTCCGATGCTTGACCCTTCGATGATTGAGATGTTTTTGGATGGTGGTTCCTCCACTGGTGCTGGTGAAGGCGGGTCATCGTCGTCTTTTGGGGCTCAGGACCAGAACTGGCTGGGGGGATTTGATCCGTCGGCTCAGTCTAAG
>Malba_034805
ATGGTAGATCAGGAACAAGATGGAATGCTCCCAATTGCAAACGTGGGTCGAATCATGAAGCAAATTCTTCCCCCAAGAGCCAAAATTTCCAAAGAAGCCAAACAAACAATGCAGGAATGTGCAACTGAGTTCCTAAGTTTTGTAACTGGCGAGGCTTCTGACAAGTGTCACAAGGAGAATCGCAAGACCGTCAATGGAGACGACATCTGTTGGGCTCTGAGTGCTCTAGGGTTTGATAACTATGCCCAGGCTACTATAAGGTACTTGCATAAATACAGGGAAGCTGAAAGAGACAAAGCTGCAGCTAACAACAACCAAAACACAGCAGATATTAAAAGTCATGGAGGCCTGCAGGTAGCGCAGCAAAATCAAACTTCAAATCTGGAGTTTCGGGTGCTTGGGAAAGGTGACAACTCCCTTGTTACCAAGCCA
>Malba_038189
ATGGTTGATAATATAGGAAACAATAATTCATCGGATAGAGAAGGGTTTAAGTACAATTTCACAGGTGGTGGTAGTGTCTCTAGTGATTATCACCACCATCTTCATCATCAAGAGGGGGTCATCAAGGAGCCAGATCGGTTGCTTCCAATTGCTAATGTTGGGCGAATCATGAAGCAGAATTTGCCCCCGAATGCGAAAATCTCGAAAGAAGCCAAAGAAACCATGCAAGAATGTGTTTCTGAGTTCATAAGTTTCGTGACTGTAGAAGCATCTGACAAGTGCCACAAAGAGAAGCGCAAGACGGTGAATGGGGATGACATTTGCTGGGCTCTGGCAACCCTTGGATTCGATGATTACGCTGAGCCACTGAAGAGGTACTTGCATAGGTACAGAGAATTGGAAGGAGAGAAGGCTGCTAACCAAGGTAAGGCTAATAGTAATGAAGAACAAACTGCCACCAAGGACAAGATTTCCTACAGCAGCAGCAAATACCTC
>Malba_038895
ATGAAGAAAGTGATTCCGGGCAACGGAAAAATCTCAAAAGATGCAAAGGAAACTGTCCAAGAATGCGTCTCCGAGTTCATCAGCTTCGTTACAGGAGAAGCATCCGACAAATGCCAAAGAGAAAAGCGCAAGACCATCAACGGCGAGGACATCATTTGGGCTATCACAACGCTCGGGTTCGAGGATTATGTACATCCATTAAAATCGTACCTCCATAAATATAGAGATCTCGAAGGAGAAAAGCTAAACGTTCCAAAGCAACAAAGATCGGAGCAAAGGCTGCACCAGCAACAACAACAACAACCAGATCAACAGGATCATCACAACCAAACTTTACTACCTTACGATAATAATAGTAGTAGCAGTGTATATTCTTCGACGACGAATGTCATATCTCAGCCGTCATTCATGGCTGATCATCATCAGGCCTTTTCTTTGCCTTTCTCCCCAAGTTCAATTCAAAAACAGTTTCAGCCACAACAGGATCAGATTGATTCAGTGGGGCATTGG
>Malba_040710
ATGGCCGATTCGGACAACGACTCCGGAGGTCCCAACGACAGAAGCCATGCTCAGAGCGGAGAGCTGTCGGCGCGTGAGCAGGACCGCTTCCTTCCGATCGCGAACGTGAGCCGGATCATGAAGAAGGCGCTGCCGGCGAACGCAAAGATATCGAAGGATGCGAAGGAGACGGTGCAGGAGTGCGTGTCGGAGTTCATCAGCTTCGTCACCGGAGAGGCCTCCGACAAGTGCCAGAGGGAGAAGAGGAAGACGATCAACGGCGACGATTTGCTATGGGCGATGACGACGTTGGGGTTCGAGGAGTACGTGGAGCCGCTCAAGGTTTATTTGCAAAAGTATAGGGAGATGGAGGGCGAGAAGAGCACTATGGGCGGCGGCGGCGGTGGCAGAGAGAAAGATAGTAGCAGCGGAGGCGGCGGTGCGGCCTCTGGTGGTGGCGGAGGCGGCGGTATCAGCTCTGGGATAAGTGGTGGTGGGTATAACGGGGGGTATGGTGGAATGGTGATGATGGGTCATCATAACCATCATCAGGGACACGTGAGTGGTTCTAGTGGAGGGTATCAGCAGAACCATATGGTTATGGGAGGTGGAGGGGGTAGGAAGAGTGGTGGTTCAAGTGGTGGCGGTAACGGTGGAGCTTCAGTCGTGAGG
>Malba_042402
ATGGAACGTATGGGTGGTGGGCTTCCTCCAAGGCATGCAAAATCGTCGAACCCTGCCAACTCCAACAGTTCCGACGGCGGCAATGCCATCGCAAACACCAGCAACCCTGCCAACTCCGCCGGCAATAGCGACAACAACACTGTACAGAGGGCCCCGCAGTGCCTCGTTCGCGAGCAGGATCGATACATGCCGATAGCCAACGTGATACGCATAATGCGGAGGATATTACCCCCGCATGCAAAAATATCTGACGACGCCAAGGAGACCATGCAGGAGTGTGTGTCCGAGTACATCGCCTTCATAACCGGCGAGGCCAACGAGCGCTGCCAGCGCGAGCAGCGCAAGACTGTCACTGCTGAGGATGTCCTCTGGGCCATGGGAAAGCTCGGGTTTGACAATTACGTCGAACCCCTCACCATTTACCTCCAACGCTACCGGGAGTCTGAGAGTTCGGACCGCTCTCAGTTTGTTAAGAGGGAGGAGCGCCAGTCAATGGACTATTGCCCTCCTGGGCATGCTGGGCCCCAGGTTGCAATGATGCCTCCCCCGCCACCATCTTATGGGCCGGGATATTATTTCGGGCCCCAGCATGGTCCTCCCATGTATGACCCCTCAATGATGGGAATGTTTAGGGATGGTTCCTCCTCTGGTGCTGGTGGAGGCGGGTCATCGTCGGCTTCTGGGGCGCAGGGTGAGAACTCGTTGGGGGGATTTAACCCGTTTGGTCACTTCAAG
>Malsi_01g010800
ATGGCGGAGGCACCGACGAGTCCGGCGGGCGGGAGCCATGAGAGCGGCGGCGAGCAGAGCCCCCAGGGAGGAGGAGGAGGAGGAGGCGGTAGCGGCGTCAGGGAGCAGGATAGATATTTGCCAATCGCCAACATCAGTCGCATCATGAAGAAGGCTCTGCCGACCAACGGCAAGATCGCCAAGGACGCCAAGGACACCGTCCAGGAATGCGTCTCCGAATTCATTAGCTTCGTCACCAGCGAGGCCAGCGATAAGTGCCAGAAGGAGAAGCGGAAGACCATCAACGGCGACGATTTGTTGTGGGCGATGGCCACGTTAGGGTTTGAGGACTATATCGAGCCCCTCAGGATTTACTTGGCTAGGTACAGGGAGGGTGATGCAAAGGGGTCTGCTAGGGGTGGAGATGGTTCTTTGAAAGGGAATGCTGTTCCAGCAATGCCTGGCCCAAGTGCACAGTTTGTTCATCAGGGAGCATTGAATTATGGCAACCCTCAAGAGGATTATTATGTGCCATTGAACAATATGGGTAATGGAAGT
>Malsi_02g016440
ATGCCATCGCAAACACCAGCAACCCTGCCAAACTCCGCCGGCAAAAGCGACAACAACACTGAACAGAAGGCCCCGCAGTGCCTCGTTCGCGAGCAGGATCGGTACATGCCGATAGCCAATGTGATACGCATAATGCGGAAGGTATTACCCCCGCATGCAAAAATATCTGACGACGCCAAGGAGACCATGCAGGAGTGTGTGTCCGAGTACATCGCCTTCATAACCGGCGAGGCCAACGAGTACTGCCAGCGCGAGCAGCGCAAGACTGTCACTGCTGAGGATGTCCTCCGGGCCATGGGAAAGCTCGGGTTTGACAACTACGTCGAACCCCTCACCATTTACCTCCGACGATACCGGGAGTCTGAGAGTTCCGACCGCTCTCAGTTTGTGACGAGGGAGGAGCCCCAGCTAATGGACTATTGCCCTCCTGGGCATGCTGGGCCCCAGGTTGCAATGATGCCTCCCCCGCCACCATCTTATGGGCCGGAAAATTATTTCGGGCCCCAGCATGGTCCTCCCATGTATGACCCCTCGATGATGGGAATGTTTAGGGATGGTTCCTCCTCTGGTGCTGGTGGAGGCGGGTCATCGTCGGATTCTGGGGCGCAGGGTGAGAACTCGTTGGGGGCGTTTGACCCGTTTGTTGTTGGTCTAGCCCTTGAAGAAGCAAAGGTTCACTTTGATCTCAACCTCACTGATACTAGTTGCATTATTCAAGGAATTGAAGATGCTGGCTTTGGGGCTGAACTGGTTAGTTCTGGGAATGATGTCAACAAACTTCATCTAAAACTTGAACGAGTTGATTCTCCAGAGGATATGACTATTGTCCAATCTTCGGTTGTCATTGTTGCATTTTTGACATGGCTTGGATGGTTCATCCCTAGAGACTTTGGTCTTTTTCCGGAAAACTGGATACCAAAAGGCATGGATAAATTTGAGCTGGCGATA
>Malsi_03g015600
ATGGAACGTATGGGTGGTGGTCTTCCTCGCAGGCATGCAAATTCACCAAACCCTGCCTCTTATGGATATAAGGTTCAAAGTGTGGGACCCAATTTTCCGGTTCTTAAAAGGAGTCGTTTCATAGACACGGTGGCACGTGGACATGCAGCGCCAAAATCCAACAACTCTGGCGACGGCAATGCCGTCGGAAACACCAGCAACCCTGCCAATGCCACCGGCAGTACTGGAAACAACACTGCACAGAGTACCCATCGGCGAGTTGTTCGTGTGCAGGATCAATACATGCCGACAGCCAACGTGGTACGCATAATGCGTCGCGTGCTCCCTCCGCATGCAAAAATAACAGAAGCCGCAAAGGAGACCGTGCAGGAATGTGTGTCTGAGTACATCGCCTTCATAACTGCTGAAGCCAACCAGCGTAGCCAGCGCGAGCAGCGCAAGACCGTCTCTGCCGAGGACATCATCTGGGCCATGAGCAAGCTTGGCTTCGAGAACTACGCCGACCCCCTCAACGTTTTCCTCCATCGCTACCGGGAGTCTGAGAATTCAGACCGCTCTCAGTTTATGATCAGGGAGCATCCGCTAATGGACTATGGCCCTGCTGTGCCTTCTGGACCTGCTGGACCCCAGGTTGCGATGATGCCTCCCCCACTGCTACCGCCTTTTGTGCAGGAGTTTCCTCTAGGTTTCGACCAGCATGGCCCTCCGATGCTTGACCCTTCGATGATTGAGATGTTTTTGGATGGTGGTTCCTCCACTGGTGCTGGTGAAGGCGGGTCATCGTCGTCTTTTGGGGCTGAGGACCAGAACTGGCTGGGGGGATTTGATCCGTCGGCTCAGTCTAAG
>Malsi_04g010770
ATGGCGGAAGCTCCCGTGAGTCCAGGCGGCGGCAGCCACGAGAGCGGCGGCGACGGGAGCGGAAGCCCGCGCTCCAACGTTCGGGAGCAGGACCGGTATCTTCCGATCGCCAACATCAGCCGTATCATGAAGAAGGCGCTTCCTCCGAACGGCAAAATCGCCAAGGATGCCAAGGAAACCGTCCAGGAATGCGTTTCTGAGTTCATCAGCTTCATCACCTCCGAGGCGAGTGACAAGTGCCAGAGAGAGAAGAGGAAGACGATCAACGGTGATGATTTGCTCTGGGCAATGGCAACTTTAGGCTTTGAGGATTATATCGACCCCCTCAAGGTTTACCTCACCAAATACAGAGAGGGTGATACCAAGGGCTCGGGGAAGGGCGGAGATTCATCTTCCAAGAAAGATGCTCAGCCAAGTCCAAATCCTCAGATTGCTCGCCAAGGTTCTTTCTCCCAAGGAGGGAATTACTCAAATTCTCAAAACCAATACAAGATAGCTCCTATGCAAGGGTCAGAG
>Malsi_05g034100
ATGAGTCTCAACTCTCGATGCATCATCTACACCGGAGAAGCCTCTGACAAGTGCCAGAGAGAGAAGAGGAAGACCATCAACGGCGACGATCTGCTGTGGGCCATGACAACGCTGGGGTTCGAGGAGTACGTGGAGCCTCTCAAAGGCCATGGAAGGCACGCCGTTCGATATCATCGCGATCATGAGAGAGAGCAGCTGTATGTGCATGGTCATGGTGCTGCAAGTGGTAGTATAAATGGAATGTATGGTGTGATGTCAACGCAGTCCACGACCATGATGATGATGGGTCATCAACAACATCACCATCATGAAGGTCATCTGTATGGATCTGGTAGTAGACCCTCCACAGGGCATGGGAGACCAAGG
>Malsi_07g015250
ATGGCGGAGGCACCGACGAGTCCGGCTGGCGGGAGCTACGAGAGCGGCGGGGAGCAGAGTCCTCAGAGAGGAGGAGGAGGAGGAGGCGGCGGCAGCGTCCGGGAGCAGGACAGGTATCTGCCAATCGCCAACATCAGTCGCATCATGAAGAAGGCTCTGCCGACCAACGGCAAGATCGCCAAGGACGCCAAGGACACCGTCCAGGAATGCGTCTCCGAATTCATCAGCTTCGTCACCAGCGAGGCAAGCGATAAGTGCCAGAAGGAGAAGCGGAAGACGATCAACGGCGACGATTTGTTGTGGGCGATGGCCACGTTAGGGTTTGAGGACTATATCGAGCCCCTCAGGATTTACTTGAGTAGGTACAGGGAGGGTGATGCAAAGGGCTCAGCTAGGGGTGGAGATGGTTCTTTTAAAGGGAATGCTGTTCCAGCAATGCCTGGCCCAAGTTCACAGTTTGTCCATCAGGGAGCATTGAACTATGGCAACCCTCAAGAGGATTATTATGTGCCCTTGAATAATATGGGAAATGGAAAT
>Malsi_09g011860
ATGGCCGATTCGGACAACGACTCCGGAGGTCCCAACGACAGAAGCCAAGCTCAGAGCGGAGAGCTGTCGGCGCGTGAGCAGGACCGCTTCCTTCCGATCGCGAACGTGAGCCGGATCATGAAGAAGGCGCTGCCGGCGAACGCGAAGATATCGAAGGACGCGAAGGAGACGGTGCAGGAGTGCGTGTCGGAGTTCATCAGCTTCGTCACCGGAGAGGCCTCCGACAAGTGCCAGAGGGAGAAGAGGAAGACGATCAACGGCGACGATTTGCTATGGGCGATGACGACGTTGGGGTTCGAGGAGTACGTGGAGCCGCTCAAGATTTATTTGCAAAAGTATCGGGAGATGGAGGGCGAGAAGAGCACTATGGGCGGCGGCGGCGGTGGCAGAGAGAAAGATAGTAGCAGCGGAGGCGGCGGTGCGGCCTCTGGTGGTGGCGGAGGCGGCGGTATCAGCTCTGGGATAAGTGGTGGTGGGTATAACGGGGGGTATGGTGGAATGGTGATGATGGGTCATCATAACCATCATCAGGGACACGTGAGGGGTTCTGGTGGAGGGTATCAGCAGAACCATATGGCTATGGGAGGTGGAGGGGGTAGGAAGAGTGGTGGTTCAAGTGGTGGTGGTAACGGTGGAGCTTCAGTCGTGAGG
>Malsi_10g030920
ATGAAATGGGCTACGTCCGGTCAGGAAGGATGCTGGGAGAAATGGGAAAACATCAAGTATTTCAGAAAGTGCATGGGATCAGACAATAAGCGCCCTGCAAATGCCAAGCTTTGTCCATACTTTCATGTATTGGAGTTGCTCCATAAAAGCGGACTTGTAAGTTTCGGGAATGGCTTTAAGCACACAATCAACCAGAACGAGGCCAATATTGAAAAACAGTATCAAAAGAGGCTGAAACTATCAGATATCAACGTTAGGCCTGCTGAGATAAACCAATACAGCATGGGGATGGGGAGACAAACTACCACCACCACCAACGTTAACAATGTTGTTAACACCAGGAACGTTAACCACTCCTCCTCCAATGCCAATACCAATAATGGCACTGCCGATGATAACGAGTGCATGGTGCGAGAGCAAGACCGTTTCATGCCGATAGCCAATGTGATAAGAATCATGCGCAAGATCCTACCCCCACATGCCAAGATCTCCGACGACGCCAAGGAAACCATCCAAGAGTGCGTCTCCGAGTACATCAGCTTCATCACCGGGGAGGCCAACGAGCGCTGCCAGCGCGAGCAGCGCAAGACCATCACTGCTGAAGACGTGCTGTGGGCCATGAGCAAGCTCGGCTTTGATGACTACATCGAGCCACTCACCCTCTACCTGCACCGCTACCGCGAGATGGAGGGCGAGCGCGGGTCCTCCACCACCTCCTTAATGAGAAGCGAGTCCTTGGCCAAGGGGGCGGGTAGTAGTAGTGGTACCAGCAGCAGGGCAATTGATCACCACCAGTACTATGGCACCTCTATGGCGGCGGTTGCTGCTGCTTTTCATCATCAGCATGGTCATGGCTTTTTCGGGTACATGAACCCGTCCGATGCGTTGGTCTCCAACAATAAAGTGAATGCTGCTTCTGCTGCCGCAGCATCTGGATCGTCCACCCAGCTCCAGGGTGGTGGTTCTGCCGCAATGCTAAATGGTGAACACCATCAGCTGCCACATGCAAATGGTGCAAATGTTGCAAACGGTGGAGCA
>Malsi_11g016190
ATGGAACGTATGGGTGGTGGGCTTCCTCCAAGGCATGCAAAATCGTCGAACCCTGCCAACTCCAACAGTTCCGACGGCGGCAATGCCATCGCAAACACCAGCAACCCTGCCAACCCCGCCGGCAATAGCGACAACAACACTGTACAGAGGGCCCCGCAGTGCCTCGTTCGCGAGCAGGATCGATACATGCCGATAGCCAACGTGATACGCATAATGCGGAGGATATTACCCCCGCATGCAAAAATATCTGACGACGCCAAGGAGACCATGCAGGAGTGTGTGTCCGAGTACATCGCCTTCATAACCGGCGAGGCCAACGAGCGCTGCCAGCGCGAGCAGCGCAAGACTGTCACTGCTGAGGATGTCCTCTGGGCCATGGGAAAGCTCGGGTTTGACAATTACGTCGAACCCCTCACCATTTACCTCCAACGCTACCGGGAGTCTGAGAGTTCCGACCGCTCTCAGTTTGTTAAGAGGGAGGAGCGCCAGTCAATGGACTATTGCCCTCCTGGGCATGCTGGGCCCCAGGTTGCAATGATGCCTCCCCCGCCACCATCTTATGGGCCGGGATATTATTTCGGGCCCCAGCATGGTCCTCCGATGTATGACCCCTCAATGATGGGAATGTTTAGGGATGGTTCCTCCTCTGGTGCTGGTGGAGGCGGGTCATCGTCGGCTTCTGGGGCGCAGGGTGAGAACTCGTTGGGGGAATTTAACCCGTTTGGTCACTTCAAGTTTGTGATTGGATTGAAAAAAAATTCAAGGAAAGCTACCAACGATATTTTGATTATTTAT
>Malsi_11g025040
ATGGTTGATAATATAGGAAACAATAATTCAGCGGATAGAGAAGGGTTTAAGTACAATTTCACAGGTGGTGGTAGTGTCTCTAGTGATTATCACCACCATCTTCATCATCAAGAGGGGGTCATCAAGGAGCCAGATCGGTTGCTTCCAATTGCTAATGTTGGGCGAATCATGAAGCAGAATTTGCCCCCGAATGCGAAAATCTCGAAAGAAGCCAAAGAAACCATGCAAGAATGTGTTTCTGAGTTCATAAGTTTCGTGACTGGAGAAGCATCTGACAAGTGCCACAAAGAGAAGCGCAAGACGGTGAATGGGGATGACATTTGCTGGGCTCTGGCAACCCTTGGATTCGATGATTACGCTGAGCCACTGAAGAGGTACTTGCATAGGTACAGAGAATTGGAAGGAGAGAAGGCTGCTAACCAAGCAGCAGCAAATACCTCTAATCCTCCATCGAAGTACAACATGATGGAAAGGGGAAATAGCTCGCTCTCTCCCGGCAATTTTGAGTAC
>Malsi_12g011470
ATGGCGGAAGCCCCTGTGAGTCCAGGCGGCGTCAGCCACGAGAGCGGCGGCGACGGGAGCGGGAGTCCGCGCTCGAACGTTCGGGAGCAGGATCGGTTCCTCCCGATCGCCAACATCAGCCGAATCATGAAGAAGGCGCTTCCTCCTAACGGGAAAATCGCCAAGGATGCCAAGGAAATCGTCCAGGAATGCGTTTCTGAGTTCATCAGCTTCATCACCTCTGAGGCGAGTGACAAGTGCCAGAGAGAGAAGAGGAAGACGATTAACGGTGATGATTTGCTCTGGGCAATGGCGACTTTGGACTTTGAGGATTATATCGACCCCCTCAAAGTTTACCTCGTCAAATACAGAGAGATTTCTCACCAAGGTTCTTTCTCCCAAGGAGGGAACTACTCAAATTCTCAAAACCAGAACATGATAACTCCTCTGCAAGGGTCAGAG
>Malsi_17g010790
ATGGCCGATTCGGATAACGACTCGGGAGGGCCCAACGACGTCAGCCACGGGCAGAGCGGGGAGTTGTCCGCGCGTGAGCAGGACCGCTTCCTGCCGATCGCGAACGTGAGCCGGATCATGAAGAAGGCGCTGCCGGCGAACGCAAAGATATCCAAGGACGCGAAGGAGACGCTGCAGGAGTGCGTGTCGGAGTTCATCAGTTTCGTCACTGGTGAGGCCTCCGACAAGTGCCAGAGGGAGAAGAGGAAGACGATCAACGGTGACGATTTGCTATGGGCGATGACCACGTTGGGGTTCGAGGAGTACGTGGAGCCGCTCAAGATTTATTTGCAAAAGTATCGGGAGATGGAGGGCGAGAAGAGCACCATGGGTGGCGGAGGTGGCGGCAGAGAGAAAGATAGTAGCAGCGGAGGCGGAGGCGCGGCGTCTGGTGGCGGAGGCGGAGGCGGCGGTGTCAGCTCTGGGATAAGTGGTGGTGGGTATAATGGAGGGTATGGTGGAATGGTGATGATGGGTCATCATAATCATCATCAGGGACACATGTACGGTTCTGGTGGTGGGTATCAACAGCACCATATGGGAATGGGAGGTGGAGGAGTTGGGAAGAGTGGTGGTTCAAGTGGTGGTGGTGGAGCTTCAGTTGTCCGATGGTCAATTTTTCTTGTGTTTTATCTGCATGTGGAGAGAGACCTCTATGGAACGGAATTCACCGCCATCATGGAAGCCCGGGTCACTAAGGACGATGAACTAGTTCCATCTCAATCCTCTCTG
>Malsy_01g011350
ATGGCGGAGGCACCGACGAGTCCGGCGGGCGGGAGCCATGAGAGCGGCGGCGAGCAGAGCCCCCAGGGAGGAGGAGGAGGAGGAGGCGGTAGCGGCGTCAGGGAGCAGGATAGATATTTGCCAATCGCCAACATCAGTCGCATCATGAAGAAGGCTCTGCCGACCAACGGCAAGATCGCCAAGGACGCCAAGGACACCGTCCAGGAATGCGTCTCCGAATTCATTAGCTTCGTCACCAGCGAGGCCAGCGATAAGTGCCAGAAGGAGAAGCGGAAGACCATCAACGGCGACGATTTGTTGTGGGCGATGGCCACGTTAGGGTTTGAGGACTATATCGAGCCCCTCAGGATTTACTTGGCTAGGTACAGGGAGGGTGATGCAAAGGGGTCTGCTAGGGGTGGAGATGGTTCTTCGAAAGGGAATGCTGTTCCAGCAATGCCTGGCCCAAGTGCACAGTTTGTTCATCAGGGAGCATTGAATTATGGCAACCCTCAAGAGGATTATTATGTGCCATTGAACAATATGGGTAATGGAAGT
>Malsy_02g017130
ATGCCGATAGCCAACGTGATACGCATAATGCGGAGGATATTACCCCCGCATGCAAAAATATCTGACGACGCCAAGGAGACCATGCAGGAGTGTGTGTCCGAGTACATCGCCTTCATAACCGGCGAGGCCAACGAGCGCTGCCAGCCCGAGCAGCGCAAGACTGTCACTGCTGAGGATGTCCTCTGGGCCATGGGAAAGCTCGGGTTTGACAACTACGTCGAACCCCTCACCATTTACCTGCAACGCTACCGGGAGTCCGAGAGTTCCGACCGCTCTCAGTTTGTGAAGAGGGAGGAGCGCCAGCTAATGGACTATTGCCCTCCTGGGCATGCTGGGCCCCAGGTTGCAATGATGCCTCCCCCGCCACCATCTTATGGACCGGGATATTATTTCGGGCCCCAGCATGGTCCTCCCATGTATGACCCCTCGATGATGGGAATGTTTAGGGATGGTTCCTCCTCTGGTGCTGGTGGAGGCGGGTCATCGTCGGCTTCTGGGGTGCAGGTTGTTGGTCTAGCCCTTGAAGAAACAAAGGTTCACTTTGATCCCAACCTCACTGATACTAGTTGCATTATTCAAGCAATTGAAGATGCTGGCCTTGGGGCTGAACTGGTTAGTTCGGGGAATGATGTCAACAAACTTCATCTAAAACTTGAAGGAGTTGATTCTCCAGAGGATATGACTATTGTCCAATCCTTCGTTGAATCAGTTGAAGGAGTAAGTAATGTTGAAGTGGACTTGGCAGAGAAGAAGGTGACTATTACCTATGATTCAGACCTCATAGGTCCAACATCTCTTATACGTTGTGTTGAAGAAGCTGGCCGTGAATCCAAGGTGTACCAGGCAAGCTTGTATGTTCCTCCAAGACCAAGAGAAGCTGAGCGGAAACATGAGATTCAGATGTACAGGAACCAGTTTTTCCTTAGCTGCCTATTTTCGGTTCCTATATTTTTATTCTCAATGGTGCTTCCGATTAAGACGGATTCTTTGCACGCCAGTGCAGTTCATTGTTGGCCGGAGGTATTTAATTTGTATATTTCTATTCTTCTTGTTCTTGTCATGAGTTTTGTAGCAACAACTTGTGAATCAATTACT
>Malsy_02g017140
ATGACTTTTTTTATTGAAGAGGTGGAAGATGACGCTTCTACGGAAGAGGTAGAAGATTATGTTTCCATTGAAAAGCCAACGCCAACAGTTCCGACGGCGGCAATGCCATCGCAAACACCAGCAACCCTGCCAAACTCCGCCGGCAATAGCGACAACAACACTGAACAGAAGGCTCCGCAGTGCCTCGTTCGCGAGCAGGATCGGTACATGCCGATAGCCAATGTGATACGCATAATGCGGAAGATATTACCCCGGCATGCAAAAATATCTGACGACGCCAAGGAGACCATGCAGGAGTGTGTGTCCGAGTACATCGCCTTCATAACCGGCGAGGCCAACGAGCGCTGCCAGCGCGAGCAGCGCAAGACTGTCACTGCTGAGGATGTCCTCTGGGCCATGGGAAAGCTCGGGTTTGACAACTACGTCGAACCCCTCACCATTTACCTCCGACGATACCGGGAGTCAGAGAGTTCCGACCGCTCTCAGTTTGTGACGAGGGAGGAGCCCCAGCTAATGGACTATTGCCCTCCTGGGCATGCTGGGCCCCAGGTTGCAATGATGCCTCCCCCGCCACCATCTTATGGGCCGGAAAATTATTTCGGGCCCCAGCATGGTCCTCCCATGTATGACCCCTCGATGATGGGAATGTTTAGGGATGGTTCCTCCTCTGGTGCTGGTGGAGGCGGGTCATCGTCGGTTTCTGGGGCGCAGGCTGTAGAAGATGCTGGTTTCCCTGTTTCTGAATTTCCACAACAAGATGTAGCAGTATGCAGACTGAGGATAAAAGGAATGGCATGCACCAGCTGCTCCGAGTCTATTGAGTGCGCTCTTCGAATGGTCGATGGAGTGAAAAATGCAGTTGTTGGTCTAGCCCTTGAAGAAGCAAAGGTTCACTTTGATCTCAACCCCACTGATACTAGTTGCATTATTCAAGGAATTGAAGATGCTGGCTTTGGGGCTGAACTGGTTAGTTCTGGGAATGATGTCAACAAACTTCATCTAAAACTTGAACGAGTTGATTCTCCAGAGGATATGACTATTAAGAAGGTGGCTATTACCTATGATAAAGACCTCACAGGTCCAAGATCTCTTATACGTTGTATTGAAGAAGCTGGGCGTGAATCCAAGGTGTACCAGGCAAGCTTGTATGTTCCTCCAAGACCAAGAGAAGCTGAGCGGAAACCAACCCCTACGGCAGTAATGGTTGCAACAGGGAAGGGTGCTTCGCAAGGTGTCTTATCAAGGGTGGAAATGCACACCAAAAGGCTCATAAGG
>Malsy_03g016310
ATGAGATCGGCTTTGATGACCTGTGTGGAAAAAGGATTCGAGTTTGTTCAGTTGGAGACGGATTCGAAGGTCTTGGTGGAAATGCTAAATGGAGTTTTGGCTCCGGAGGCATCCATGGAAGCAAACTCCAACAACTCTGGCGACGGCAATGCCGTCGGAAACACCAGCAACCCTGCCAATGCCACCGGCAGTACTGGAAACAACACTGCACAGAGTACCCATCGGCGAGTTGTTCGTGTGCAGGATCAATACATGCCGACAGCCAACGTGGTACGCATAATGCGTCGCGTGCTCCCTCCGCATGCAAAAATAACAGAAGCCGCCAAGGAGACCGTGCAGGAATGTGTGTCTGAGTACATCGCCTTCATAACTGCTGAGGCCAACCAGCGTAGCCAGCGCGAGCAGCGCAAGACCGTCTCTGCCGAGGACATCATCTGGGCCATGAGCAAGCTTGGCTTCGAGAACTACGTCGACCCCCTCAACGTTTTCCTCCATCGCTACCGGGAGTCTGAGAATTCAGACCACTCTCAGTTTATGATCAGGGAGCATCCGCTAATGGACTATGGCCCTGCTGTGCCTTCTGGACCTGCTGGACCCCAGGTTGCGATGATGCCTCCCCCACTGCTACCGCCTTTTGTTCAGGAGTTTCCTCTAGGTTTCGAGCAGCATGGCCCTTCGATGATTGAGATGTTTTTGGATGGTGGTTCATCCACTGGTGCTGGTGAAGGTGGGTCATCGTCGTCTTTTGGGGCTCAGGACCAGAACTGGCTGGGAGGATTTGATCCGTCGGCTCAGTCTAAG
>Malsy_03g017270
ATGGCGGACTCGGACAACGACTCGGGAGGAGCGCACACGAAGAGCGAGCTCTCGCCGCGGGAACAGGACCGATTGCTGCCTATAGCGAACGTGAGCCGGATCATGAAGAAGGCGCTGCCGGCGAACGCGAAGATCTCGAAAGACGCGAAGGAGACGGTGCAGGAGTGCGTGTCGGAGTTCATAAGCTTCATCACCGGCGAGGCCTCCGACAAGTGTCAGAGGGAGAAGAGGAAGACAATCAACGGCGACGATTTGCTGTGGGCGATGACGACGTTAGGGTTCGAGGAGTACGTGGAGCCTCTGAAGGTTTATTTGCAGAGGTTTAGGGAGATGGAAGGGGAGAAGAGCAGCGTGTCGGCGCGTGACAAGGACGGGAGCGGTGGCGGGAATGGTGGTGTTGGGTATGAGGGCGGTGGTGGGAGCAGTGGCGGAGCTGGGGTATACTGGCAGCAGCAACAGCAGCAGCAGCAGCATCAGGGACACGTGTACGGCGGGAGTGGGTTTCATCAGATGGGTGTGAGTGGAGTTGGAATGGGGAAGAGTGGGTCCGGATCTAACATGGAGTGGTCGTCGTACCCAGTGCACAAGGCTCCCGCTTTACGCAGGGTCTGGGAGAGGTGGATGTCGGCTAGCCTTACCCCCATTTATGGAGAGGCTGCTCCCAAGTCTCGAACCCGAGACCTACCGCTCATGGGCGAAGGCACTTGCCATCGCACCAAGTGCGACCTT
>Malsy_03g025580
ATGGTTGATAATATAGGAAACAATAATTCATCAGCTGATAGAGAAGGGTTTAAGTACAATTTCACAGGTGGTAGTAGTAATGTCTCTAGTGATTATCACCACCATCTTCATAATCAAGAGGGGGTCATCAAGGAACAAGATCGGTTGCTTCCAATTGCTAATGTTGGGCGGATCATGAAGCAGATTTTGCCCCCCAATGCAAAAATCTCGAAAGAAGCCAAAGAAACCATGCAAGAATGTGTTTCTGAGTTCATAAGTTTTGTGACTGGAGAAGCATCTGACAAGTGCCACAAAGAGAAGCGCAAGACAGTGAATGGGGATGACATTTGCTGGGCTCTGGCAACTCTTGGATTCGATGATTACGCGGAACCGCTGAAGAGGTACTTGCATAGGTACAGAGAATTGGAAGGAGAGAAGGCTGCTCACCAAGACAGTGAGCTTGTGAAGGGCGGCCTAGTTGCCAGGAGGCATGGAGGAGTTGCCAAGGAGATCGGTGACGACGGAGGGGATGACCTTGTAGCACTTGGTCTTCCAATCATGGGGGAGAACTTGGTGAATGAGCAGGCGAGCCGAGCCCAGTTTCACGGGTCCCCCTCGAGCTTGAAAAGGATATTTAGAATGAAGTCGTCGGAGAGCTTCGAGAATAGGGTTCCGGCCATCGGAATTCGAATTTGTATGAGAAATGATGGGACAAAAAGGACGGAAAATGACATTGAATTTGGGTATTTTCGGGGGTTT
>Malsy_04g010650
ATGGCGGAAGCTCCCGTGAGTCCAGGCGGCGGCAGCCACGAGAGCGGCGGCGACGGGAGCGGAAGCCCGCGCTCCAACGTTCGGGAGCAGGACCGGTATCTTCCGATCGCCAACATCAGCCGTATCATGAAGAAGGCGCTTCCTCCGAACGGCAAAATCGCCAAGGATGCCAAGGAAACCGTCCAGGAATGCGTTTCTGAGTTCATCAGCTTCATCACCTCCGAGGCGAGTGACAAGTGCCAGAGAGAGAAGAGGAAGACGATCAACGGTGATGATTTGCTCTGGGCAATGGCAACTTTAGGCTTTGAGGATTATATCGACCCCCTCAAGGTTTACCTCACCAAATACAGAGAGGGTGATACCAAGGGCTCGGGGAAGGGCGGAGATTCATCTTCCAAGAAAGATGCTCAGCCAAGTCCAAATCCTCAGGTTGAATATGGTTTAATCTTATTAATGAAGCGATGGTCATTTTTGTTTTGTGGATTGCTCGCCAAGGTTCTTTCTCCCAAGGAGGGAATTACTCAAATTCTCAAG
>Malsy_05g030690
ATGAAGAAAGGTCTGCCGGCCAACGCCAAGATTTCAAAGGACGCCAAAGAGACGGTGCAGGAGTGCGTCTCCGAGTTCATCAGCTTCATCACCGGAGAAGCCTCTGACAAGTGCCAGAGAGAGAAGAGGAAGACCATCAACGGCGACGATCTGCTGTGGGCCATGACAACGCTGGGGTTCGAGGAGTACGTGGAGCCTCTCAAAGGCCATGGAAGGCACGCCGTTCGATATCATCGCGATCATGAGAGAGAGCAGCTGTATGTGCATGGTCATGGTGCTGCAAGTGGTAGTATAAATGGAATGTATGGTGTGATGTCAACGCAGTCCACGACCATGATGATGATGGGTCATCAACAACATCACCATCATGAAGGTCATTTGTATGGATCTGGTAGTAGACCCTCCACAGGGCATGGGAGACCAAGGGGCAAGAACAGCAGCTCATCACTAAATGGGAAGGCTCTGTTGACTGGAGAAGCCGACCTGCAATCAGAGGTCGCCATGGCGACATGCTTGCCTCCTCCTTTGTGCTGGGTATGTGTCTCCCTTGTGCTGCAATCAGAGATCACCATGGCGTTCGAAAAGGAATTAAACATTATAAAGTATGGAAGCAGTTTGGGTTGCAAAATACGTGAGTTCGGGGAAAGAGACATTATTGTGATGAGGAAAACGTGGAGCAGTTATGTATTTGGAGATAAAGGCAGAGAGAAAAGGGGGAGAAGAAGGGAGACGTGCAGTTTCCCTCCTTTTACATTTCATTTATTTTATTTTGTGTTTTACATATTTATTCATAATCATAATCTATTTGAATTGAAG
>Malsy_07g016170
ATGGCGGAGGCACCGACGAGTCCGGCTGGCGGGAGCCACGAGAGCGGCGGGGAGCAGAGTCCTCAGAGAGGAGGAGGAGGCGGCGGCAGCGTCCGGGAGCAGGACAGGTATCTGCCAATCGCCAACATCAGTCGCATCATGAAGAAGGCTCTGCCGACCAACGGCAAGATCGCCAAGGACGCCAAGGACACCGTCCAGGAATGCGTCTCCGAATTCATCAGCTTCGTCACCAGCGAGGCAAGCGATAAGTGCCAGAAGGAGAAGCGGAAGACGATCAACGGCGACGATTTGTTGTGGGCGATGGCCACGTTAGGGTTTGAGGACTATATCGAGCCCCTCAGGATTTACTTGAGTAGGTACAGGGAGGGTGATGCAAAGGGCTCAGCTAGGGGTGGAGATGGTTCTTTTAAAGGGAATGCTGTTCCAGCAATGCCTGGCCCAAGTTCACAGTTTGTCCATCAGGGAGCATTGAACTACGGCAACCCTCAAGAGGATTATTATGTGCCCTTGAATAATATGGGTAATGGAAAT
>Malsy_09g010630
ATGGCCGATTCGGACAACGACTCCGGAGGTCCCAACGACAGAAGCCAAGCTCAGAGCGGAGAGCTGTCGGCGCGTGAGCAGGACCGCTTCCTTCCGATCGCGAACGTGAGCCGGATCATGAAGAAGGCGCTGCCGGCGAACGCGAAGATATCGAAGGACGCGAAGGAGACGGTGCAGGAGTGCGTGTCGGAGTTCATCAGCTTCGTCACCGGAGAGGCCTCCGACAAGTGCCAGAGGGAGAAGAGGAAGACGATCAACGGCGACGATTTGCTATGGGCGATGACGACGTTGGGGTTCGAGGAGTACGTGGAGCCGCTCAAGATTTATTTGCAAAAGTATCGGGAGATGGAGGGTGAGAAGAGCACTATGGGCGGCGGTGGCAGAGAGAAAGATAGTAGCAGCGGAGGCGGCGGTGCGGCCTCTGGTGGTGGCGGAGGCGGCGGTATCAGCTCTGGGATAAGTGGGGGTGGGTATAACGGGGGGTATGGTGGAATGGTGATGATGGGTCATCATAACCATCATCAGGGACACGTGAGGGGTTCTGGTGGAGGGTATCAGCAGAACCATATGGCTATGGGAGGTGGAGGGGGTAGGAAGAGTGGTGGTTCAAGTGGTGGTGGTAACGGTGGAGCTTCAGTCGTGAGACATAGTGTCTCCTTCACACTTGCACAATTGTCTTTCCTGAACGATACCTTCACCAAAACCCATGTGGAGTATGTTGAGAATGAATCTCATGTTGATGGCAGAAGGGACACTGCA
>Malsy_10g029600
ATGTTGGTGAGCCATAGTGATGCAACGAATAGAAGACGGCCAGAAGCTGAAGTACAAGCCCTCATAACGCAGCGGGCTGCTTTCGAACACAAGTTTTGCGTTGCAGGTACTCCAAAAGGACGCATATGGGAGGAGATATCTGTTAAGATGCATGAAATGGGCTACGTCAGGTCAGGAAGGAAGTGCAGGGAGAAATGGGAAAACATAGGAAGGAAGTGCAGGGAGAAATGGGAAAACATCAACAAGTATTTCAGAAGGTGCATGGGATCAGACAATAAGCGCCCTGCAAATGCCAAGCTTTGGCTGAAACTATCAGATATCAACGTTAGGCCTGCTGAGATAAGCGAATACAGCATGGGGATGGGGAGACAAACTACCACCACCACCAACGTTAACAATGTTGTTAACAACAGGAACGTTAACCACTCCTCCTCCAATGCCAATACCACTAATGGCACTGCCGATGATAACGAGTGCATGGTGCGAGAGCAAGACCGTTTCATGCCGATAGCCAATGTGATAAGAATCATGCGCAAGATCCTACCCCCACATGCCAAGATCTCCGACGACGCCAAGGAAACCATCCAAGAGTGCGTCTCCGAGTACATCAGCTTCATCACCGGGGAGGCCAACGAGCGCTGCCAGCGCGAGCAGCGCAAGACCATCACTGCTGAAGACGTGCTGTGGGCCATGAGCAAGCTCGGCTTTGATGACTACATCGAGCCACTCACCCTCTACCTGCACCGCTACCGCGAGATGGAGGGCGAGCGCGGGTCCTCCACGACCTCCTTAATGAGAAGCGAGTCCTTGGCCAAGGGGGCGGGTACTAGTAGTGGTACCAGCAGCAGGGCAATTGATCACCACCGGTACTATGGCACCTCTATGGCGGCGGTTGCTGCTGCTTTTCATCATCAGCATGGTCATGGCTTTTTCGGGTACATGAACCCGTCCGATGCGTTGGTCTCCAACAATAATGTGAATGCTGCTTCTGCTGCCGCAGCATCTGGATCGTCCACCCAGCTCCAGGGTGGTGGTTCTGCCGCAATGCTAAATGGTGAACACCATCAGCTGCCACATGCAAATGGTGCAAATGGTGCAAACGGTGGAGCA
>Malsy_11g017050
ATGGAACGTATGGGTGGTGGGCTTCCTCCAAGGCATGCAAAATCGTCGAACCCTGCCAACTCCAACAGTTCCGACGGCGGCAATGCCATCGCAAACACCAGCAACCCTGCCAACCCCGCCGGCAATAGCGACAACAACACTGTACAGAGGGCCCCGCAGTGCCTCGTTCGCGAGCAGGATCGATACATGCCGATAGCCAACGTGATACGCATAATGCGGAGGATATTACCCCCGCATGCAAAAATATCTGACGACGCCAAGGAGACCATGCAGGAGTGTGTGTCCGAGTACATCGCCTTCATAACCGGCGAGGCCAACGAGCGCTGCCAGCGCGAGCAGCGCAAGACTGTCACTGCTGAGGATGTCCTCTGGGCCATGGGAAAGCTCGGGTTTGACAATTACGTCGAACCCCTCACCATTTACCTCCAACGCTACCGGGAGTCTGAGAGTTCCGACCGCTCTCAGTTTGTTAAGAGGGAGGAGCGCCAGTCAATGGACTATTGCCCTCCTGGGCATGCTGGGCCCCAGGTTGCAATGATGCCTCCCCCGCCACCATCTTATGGGCCGGGATATTATTTCGGGCCCCAGCATGGTCCTCCGATGTATGACCCCTCAATGATGGGAATGTTTAGGGATGGTTCCTCCTCTGGTGCTGGTGGAGGCGGGTCATCGTCGGCTTCTGGGGCGCAGGGTGAGAACTCGTTGGGGGGATTTAACCCGTTTGGTCACTTCAAG
>Malsy_11g026550
ATGGTTGATAATATAGGAAACAATAATTCATCGGATAGAGAAGGGTTTAAGTACAATTTCACAGGTGGTGGTAGTGTCTCTAGTGATTATCACCACCATCTTCATCATCAAGAGGGGGTCATCAAGGAGCCAGATCGGTTGCTTCCAATTGCTAATGTTGGGCGAATCATGAAGCAGAGTTTGCCCCCGAATGCGAAAATCTCGAAAGAAGCCAAAGAAACCATGCAAGAATGTGTTTCTGAGTTCATAAGTTTCGTGACTGGAGAAGCATCTGACAAGTGCCACAAAGAGAAGCGCAAGACGGTGAATGGGGATGACATTTGCTGGGCTCTGGCAACCCTTGGATTCGATGATTACGCTGAGCCACTGAAGAGGTACTTGCATAGGTACAGAGAATTGGAAGGAGAGAAGGCTGCTAACCAAGTTGCATCTGATCGATATGATCAATTACTGGAGAAATTGGATAGGCTTAGGGTTTTATACGTGGATCTATCT
>Malsy_12g011810
ATGGCGGAAGCCCCTGTGAGTCCAGGCGGCGTCAGCCACGAGAGCGGCGGCGACGGGAGCGGAAGTCCGCGCTCGAACGTTCGGGAGCAGGATCGGTTCCTCCCGATCGCCAACATCAGCCGAATCATGAAGAAGGCGCTTCCTCCTAACGGGAAAATCGCCAAGGATGCCAAGGAAATCGTCCAGGATTGCGTTTCTGAGTTCATCAGCTTCATCACCTCTGAGGCGAGTGACAAGTGCCAGAGAGAGAAGAGGAAGACGATTAACGGTGATGATTTGCTCTGGGCAATGGCGACTTTGGACTTTGAGGATTATATCGACCCCCTCAAAGTTTACCTCGCCAAATACAGAGAGAACCAGAACATGATAACTCCTCTGCAAGGATCAGAG
>Malsy_15g011530
ATGAAAAGGGAAACGGATGATGAGAGGCTATATGTGCCAAGTGGAGGAGGAGGAAGCCCAGAAACCCCATGCAGTTTAAAGAGCAGTACTACTGCTACTGCATGTGCAAGTGCTAGTAACAACAACAACAATCACCAACACCACAACCACCACAACAAAGAACAAGATAGGTTCCTTCCCATCGCCAACGTCGGTCGCATTATGAAGAAAGTGATTCCGGGCAACGGAAAAATCTCAAAAGATGCAAAGGAAACTGTCCAAGAATGCGTCTCCGAGTTCATCAGCTTCCGCAAGACCATCAACGGCGAGGACATCATTTGGGCTATCACAACGCTCGGGTTCGAGGATTATGTACATCCATTAAAGTCGTACCTCCATAAATATAGAGATCTCGAAGGAGAAAAGCTAAACTTCAATTCAAAAACAGTTTCAGCCACAACAGGATCAGAT
>Malsy_15g028840
ATGAGTGGAAAAAGAAATCAAACGTGTAGTCCTGTTGGAAGCCCGCTGTCTGGGAACGTCTCAGACAGCGGTTCCAAAGAGCAAGACAGGTTCCTCCCCATTGCGAACGTGAGCCGTATCATGAAGAAGTCCCTGCCTGCAAATGCCAAGATTTCAAAGGAAGCCAAGGAGACGGTCCAAGAATGTGTATCGGAGTTCATAAGCTTCATCACAGGCGAAGCATCGGACAAGTGCCAGAGAGAAAAGAGAAAGACTATCAACGGGGATGACCTACTTTGGGCCATGACAACTCTGGGATTCGAGAATTATGTTGGACCCTTGAAATTGTATCTCAACAAGTACAGGGAGACTGAGGGAGATAAGAACTCCATGGCCAGAGAAGAAGACCACCCTCATGGTTCTAATGATCAAACCAACACTATTTCAAGTAACAAGATGGATTTTTCTAATGGAGGTTTCTATTCAGTTGGGGGACGACAGCAGCAGCAGCAAGTGATGACTTCAAATTACAATATGGCGAGTAGTCATGGCGCTTACAATTTCAGTAGGATTCATGAGAGTGGAGATGGCAGTGCAAACAGAGATTTGGCAGCTCATCATCATATTCATAACGGGATAGGATGGAGATTTTGGATGCGG
>Malsy_17g010580
ATGGCCGATTCGGATAACGACTCGGGAGGGCCCAACGACGTCAGCCACGGGCAGAGCGGGGAGTTGTCCGCGCGTGAGCAGGACCGCTTCCTGCCGATCGCGAACGTGAGCCGGATCATGAAGAAGGCGCTGCCGGCGAACGCAAAGATATCCAAGGACGCGAAGGAGACGCTGCAGGAGTGCGTGTCGGAGTTCATCAGTTTCGTCACTGGTGAGGCCTCCGACAAGTGCCAGAGGGAGAAGAGGAAGACGATCAACGGCGACGATTTGCTATGGGCGATGACCACGTTGGGGTTCGAGGAGTACGTGGAGCCGCTCAAGATTTATTTGCAAAAGTATCGGGAGATGGAGGGCGAGAAGAGCACCATGGGCGGCGGAGGTGGCGGCAGAGAGAAAGATAGTAGCAGCGGAGGCGGAGGTGCGGCGTCTGGTGGCGGAGGCGGAGGCGGCGGTGTCAGCTCTGGGATAAGTGGTGGTGGGTATAATGGAGGGTATGGTGGAATGGTGATGATGGGTCATCACAATCATCATCAGGGACACATGTACGGTTCTGGTGGTGGGTATCAACAGCACCATATGGGAATGGGAGGTGGAGGAGTTGGGAAGAGTGGTGGTTCAAGTGGTGGTGGTGGAGCTTCAGTTGTCCGATGGTCAATTTTTCTTGTGTTTTATCTGCATGTGGAGAGAGACCTCTATGGAACGGAATTCACCGCCATCATGGAAGCCTGGGTCACTAAGGACGATGAACTAGTTCCATCTCAATCCTCTCTG
>Maldo_GDDH_01G1112400
ATGGTAGTAAGCATCAAGCCAAAAACCTTCCTCCTTCGCTTTCTCCATCGTCAGATCGCTTCCCTCTCCAACGCGCGCCAAATACAAACACTTTCACCTTCCCCTCTGTCTCTCTACGTATACAGTCCGGCGGGCGGGAGCCATGAGAGCGGCGGCGAGCAGAGCCCCCAGGGAGGAGGAGGAGGAGGAGGCGGTAGCGGCGTCAGGGAGCAGGATAGATATTTGCCAATCGCCAACATCAGTCGCATCATGAAGAAGGCTCTGCCGACCAACGGCAAGATCGCCAAGGACGCCAAGGACACCGTCCAGGAATGCGTCTCCGAATTCATTAGCTTCGTCACCAGCGAGGCCAGCGATAAGTGCCAGAAGGAGAAGCGGAAGACCATCAACGGCGACGATTTGTTGTGGGCGATGGCCACGTTAGGGTTTGAGGACTATATCGAGCCCCTCAGGATTTACTTGGCTAGGTACAGGGAGGGTGATGCAAAGGGGTCTGCTAGGGGTGGAGATGGTTCTTCGAAAGGGAATGCTGTTCCAGCAATGCCTGGCCCAAGTGCACAGTTTGTTCATCAGGGAGCATTGAATTATGGCAACCCTCAAGAGGATTATTATGTGCCATTGAACAATATGGGTAATGGAAGT
>Maldo_GDDH_02G1191900
ATGGAGTACCAAAACCAGCACGGAACCAGGCAGTCGGGTGGTCCTCAACGATCTTCACAGATGCTTCTCCAATCTTCCGGAGGGTACCACCCAGGTCCTGTAATGGATCCGTTCCCCGGCAATAGCGACAACAACACTGAACAGAGGGCCCCGCAGTGCCTCGTTCGCGAGCAGGATCGATACATGCCGATAGCCAACGTGATACGCATAATGCGGAGGATATTACCCCCGCATGCAAAAATATCTGACGACGCCAAGGAGACCATGCAGGAGTGTGTGTCCGAGTACATCGCCTTCATAACCGGCGAGGCCAACGAGCGCTGCCAGCCCGAGCAGCGCAAGACTGTCACTGCTGAGGATGTCCTCTGGGCCATGGGAAAGCTCGGGTTTGACAACTACGTCGAACCCCTCACCATTTACCTGCAACGCTACCGGGAGTCCGAGAGTTCCGACCGCTCTCAGTTTGTGAAGAGGGAGGAGCGCCAGCTGATGGACTATTGCCCTCCTGGGCATGCTGGGCCCCAGGTTGCAATGATGCCTCCCCCGCCACCATCTTATGGACCGGGATATTATTTCGGGCCCCAGCATGGTCTTCCCATGTATGACCCCTCGATGATGGGAATGTTTAGGGATGGTTCCTCCTCTGGTGCTGGTGGAGGCGGGTCATCGTCGGCTTCTGGGGTGCAGGGTGAGAACTCGTTGGGGGGATTTGACCCGTTTGGTGACTTCAAA
>Maldo_GDDH_02G1192100
ATGCCATCGCAAACACCAGCAACCCTGCCAAACTCCGCCGGCAATAGCGACAACAACACTGAACAGAAGGCTCCGCAGTGCCTCGTTCGCGAGCAGGATCGGTACATGCCGATAGCCAATGTGATACGCATAATGCGGAAGATATTACCCCCGCATGCAAAAATATCTGACGACGCCAAGGAGACCATGCAGGAGTGTGTGTCCGAGTACATCGCCTTCATAACCGGCGAGGCCAACGAGCGCTGCCAGCGCGAGCAGCGCAAGACTGTCACTGCTGAGGATGTCCTCTGGGCCATGGGAAAGCTCGGGTTTGACAACTACGTCGAACCCCTCACCATTTACCTCCGACGATATCGGGAGTCTGAGAGTTCCGACCGCTCTCAGTTTGTGACGAGGGAGGAGCCCCAGCTAATGGACTATTGCCCTCCTGGGCATGCTGGGCCCCAGGTTGCAATGATGCCTCCCCCGCCACCATCTTATGGGCCGGAAAATTATTTCGGGCCCCAGCATGGTCCTCCCATGTATGACCCCTCGATGATGGGAATGTTTAGGGATGGTTCCTCCTCTGGTGCTGGTGGAGGCGGGTCATCGTCGGCTTCTGGGGCGCAGGCATGGTTGCAAAGTGAGTTTTCTTCCTTTGAGTTCAAGGACAAGTTGGTTCCAGCAAGAAAAATTAAGGAAGCTGTAGAAGATGCTGGTTTCCCTGTTTCTGAATTTCCACAACAAGATGTAGCAGTATGCAGACTGAGGATAAAAGGAATGGCATGCACCAGCTGCTCCGAGTCTGTTGAGTGCGCTCTTCGAATGGTCGATGGAGTGAAAAATGCAGTTGTTGGTCTAGCCCTTGAAGAAGCAAAGGTTCACTTTGATCTCAACCCCACTGATACTAGTTGCATTATTCAAGGAATTGAAGATGCTGGCTTTGGGGCTGAACTGGTTAGTTCTGGGAATGATGTCAACAAACTTCATCTAAAACTTGAACGAGTTGATTCTCCAGAGGATATGACTATTGTCCAATCTTCGTTGAATCAGTTGAAGGAG
>Maldo_GDDH_03G1179600
ATGCCGACAGCCAACGTGGTACGCATAATGCGTCGCGTGCTCCCTCCGCATGCAAAAATAACAGAAGCCGCAAAGGAGACCGTGCAGGAATGTGTGTCTGAGTACATCGCCTTCATAACTGCTGAAGCCAACCAGCGTAGCCAGCGCGAGCAGCGCAAGACCGTCTCTGCCGAGGACATCATCTGGGCCATGAGCAAGCTTGGCTTCGAGAACTACGCCGACCCCCTCAACGTTTTCCTCCATCGCTACCGGGAGTCTGAGAATTCAGACCGCTCTCAGTTTATGATCAGGGAGCATCCGCTAATGGACTATGGCCCTGCTGTGCCTTCTGGACCTGCTGGACCCCAGGTTGCGATGATGCCTCCCCCACTGCTACCGCCTTTTGTGCAGGAGTTTCCTCTAGGTTTCGACCAGCATGGCCCTCCGATGCTTGACCCTTCGATGATTGAGATGTTTTTGGATGGTGGTTCCTCCACTGGTGCTGGTGAAGGCGGGTCATCGTCGTCTTTTGGGGCTGAGGACCAGAACTGGCTGGGGGGATTTGATCCGTCGGCTCAGTCTAAG
>Maldo_GDDH_03G1183400
ATGGCGGACTCGGACAACGACTCGGGGGGAGCGCACACGAAGAGCGAGCTCTCGCCGCGGGAACAGGACCGATTGCTGCCTATAGCGAACGTGAGCCGGATCATGAAGAAGGCGCTGCCGGCGAACGCGAAGATCTCGAAAGACGCGAAGGAGACGGTGCAGGAGTGCGTGTCGGAGTTCATAAGCTTCATCACCGGCGAGGCCTCCGACAAGTGTCAGAGGGAGAAGAGGAAGACAATCAACGGCGACGATTTGCTGTGGGCGATGACGACGTTAGGGTTCGAGGAGTACGTGGAGCCTCTGAAGGTTTATTTGCAGAGGTTTAGGGAGATGGAAGGGGAGAAGAGCAGCGTGTCGGCGCGTGACAAGGACGGGAGCGGTGGCGGGAATGGTGGGGTTGGGTATGAGGGCGGTGGTGGGAGCAGTGGCGGAGCTGGGGTATACTGGCAGCAGCAACAGCAGCAGCAGCAGCAGCAGCAGCATCAGGGACACGTGTACGGCGGGAGTGGGTTTCATCAGATGGGTGTGAGTGGAGTTGGGATGGGGAAGAGTGGGTCCGGATCTAACATGGGTAGGCCCAGA
>Maldo_GDDH_03G1283700
ATGGTTGATAATATAGGAAACAATAATTCATCAGCTGATAGAGAAGGGTTTAAGTACAATTTCACAGGTGGTAGTAGTAATGTCTCTAGTGATTATCACCACCATCTTCATAATCAAGAGGGGGTCATCAAGGAACAAGATCGGTTGCTTCCAATTGCTAATGTTGGGCGGATCATGAAGCAGATTTTGCCCCCCAATGCAAAAATCTCGAAAGAAGCCAAAGAAACCATGCAAGAATGTGTTTCTGAGTTCATAAGTTTTGTGACTGGAGAAGCATCTGACAAGTGCCACAAAGAGAAGCGCAAGACAGTGAATGGGGATGACATTTGCTGGGCTCTGGCAACTCTTGGATTCGATGATTACGCGGAACCGCTGAAGAGGTACTTGCATAGGTACAGAGAATTGGAAGGAGAGAAGGCTGCTCACCAAGGTAAGGCTAATAGTAATGAGGAAAAAGCTGAAGTTTCACCACCAAGGACAAGATTTCCTACAGCGGCAGCAGATATGTCTAATCCTCCATATATGGAAAGGGGAAATAGCTCGCTCTCCCGGCGATTT
>Maldo_GDDH_04G1104700
ATGGCGGAAGCTCCCGTGAGTCCAGGCGGCGGCAGCCACGAGAGCGGCGGCGACGGGAGCGGAAGCCCGCGCTCCAACGTTCGGGAGCAGGACCGGTATCTTCCGATCGCCAACATCAGCCGTATCATGAAGAAGGCGCTTCCTCCGAACGGCAAAATCGCCAAGGATGCCAAGGAAACCGTCCAGGAATGCGTTTCTGAGTTCATCAGCTTCATCACCTCCGAGGCGAGTGACAAGTGCCAGAGAGAGAAGAGGAAGACGATCAACGGTGATGATTTGCTCTGGGCAATGGCAACTTTAGGCTTTGAGGATTATATCGACCCCCTCAAGGTTTACCTCACCAAATACAGAGAGGTGGAGGGTGATACCAAGGGCTCGGGGAAGGGCGGAGATTCATCTTCCAAGAAAGATGCTCAGCCAAGTCCAAATCCTCAGATTGCTCGCCAAGGTTCTTTCTCCCAAGGAGGGAATTACTCAAATTCTCAAAACCAATACAAGATAGCTCCTATGCAAGGGTCAGAG
>Maldo_GDDH_04G1203300
ATGGATCAATCAATCAACATGGTTGATCAGGAACAAGATGGGATGCTCCCAATTGCAAACGTGGGTCGAATCATGAAGCAAATTCTTCCCCCAAGAGCCAAAATTTCCAAGGAGGCGAAACAAACAATGCAAGAATGTGCAACTGAGTTCCTAAGTTTTGTGACTGGCGAGGCTTCTGACAAGTGTCACAAGGAGAATCGCAAGACCGTCAATGGAGACGACATCTGTTGGGCTCTGAGTGCTCTAGGGTTTGATAACTATGCCCAGGCTGCTATGAGGTACTTGCATAAATATAGGGAAACTGAAAGAGACAAAGCTGCTGCTAACAACAACCAAAACACGGCAAATATTACAAGTCATGGAGGCCTGCAAGTAAGGGAGCAAACTCAGACTTCAAATCTGGAGTTTCGGGTGCTTGAGAAAGGTGACAACTCCCTTATTACCAAGCCA
>Maldo_GDDH_05G1361000
ATGGCTGACTCGGACAACGACTCGGGAGGAGGAGGAGGAGGAACGAGAGAACAGCAGAGAGAGCAGGACAGGTTTTTGCCGATTGCAAACGTGAGCAGGATCATGAAGAAAGGTCTGCCGGCCAACGCCAAGATTTCAAAGGACGCCAAAGAGACGGTGCAGGAGTGCGTCTCCGAGTTCATCAGCTTCATCACCGGAGAAGCCTCTGACAAGTGCCAGAGAGAGAAGAGGAAGACCATCAACGGCGACGATCTGCTGTGGGCCATGACAACGCTGGGGTTCGAGGAGTACGTGGAGCCTCTCAAAGGTTTACGTGCACAAGTT
>Maldo_GDDH_05G1361600
ATGAAACGATCAGGAGGTTTCCATGGCTACCAAAAGACCGCAACCACCCCAAACACAACCTCTGCTTCTGGGCTGAAACTATCAGATATCAACGTGAGGCTGGCTGAGATGAACCAATACAGCATGGGGATTGGGAGACAGACTACGGCCACCACCAACGTTAACAATGTTTTCAACAACAACAACGTTAACCCCTCATCCAATGCCAATACCACTAATGGCACTGCCGATGATAACGACTGCATGGTGCGAGAGCAAGACCGTTTTATGCCGATAGCCAATGTGATAAGAATCATGCGCAAGATCCTTCCCCCACATGCCAAGATCTCTGACGACGCCAAGGAAACCATCCAAGAGTGCGTCTCCGAGTACATCAGCTTCATCACCGGGGAGGCCAACGAGCGCTGCCAGCGTGAGCAGCGCAAGACCATCACTGCTGAAGACGTGCTGTGGGCCATGAGCAAGCTCGGCTTTGATGACTACATTGAGCCACTCACCCTCTACCTGCACCGCTACCGTGAGATGGAGGGCGAGCGTGGGTCCTCCACCACCTCTTTGATGAGAAGCGAGTCCTTGGCAAAGGGGGCGGGTACTAGTAGTGGTACCAGCAGCAGGGCAATGGATCACCACCAGTACTATGGCAACTCTATGGCGGCTGCTGCGGCTGCTTTTCATCATCAGCATGGCCATGGCCTTTTTGGTTACATGCAGCCGTCCAATGTGTCCGTCTCCAACAATAATGTGAATGCTGCTTCTGCTGCAGCAGCATGTGGATCGTCCACCCAGCTCCAGGGTGGTGGTTCTGCCGCAATGCCAAATGGTGATCACCATCAACCACATGCAAATGGTGCAAATGGTCCAAGTGGTGGAGTG
>Maldo_GDDH_07G1180200
ATGGTAAGCATAAAGCCAAAAACCTTCTTCCTTCCCCTTCTCCATCGTCAGATCGCTTCCCTCTCCAACGCGCGCCAAATACAAACACTTTCACCTTCCTCTCTCTCTCTCTCTCTACAAATACACAGTCCGGCTGGCGGGAGCTACGAGAGCGGCGGGGAGCAGAGTCCTCAGAGAGGAGGAGGAGGAGGAGGCGGCGGCAGCGTCCGGGAGCAGGACAGGTATCTGCCAATCGCCAACATCAGTCGCATCATGAAGAAGGCTCTGCCGACCAACGGCAAGATCGCCAAGGACGCCAAGGACACCGTCCAGGAATGCGTCTCCGAATTCATCAGCTTTGTCACCAGCGAGGCAAGCGATAAGTGCCAGAAGGAGAAGCGGAAGACGATCAACGGCGACGATTTGTTGTGGGCGATGGCCACGTTAGGGTTTGAGGACTATATCGAGCCCCTCAGGATTTACTTGAGTAGGTACAGGGAGGGTGATGCAAAGGGCTCAGCTAGGGGTGGAGATGGTTCTTTTAAAGGGAATGCTGTTCCAGCAATGCCTGGCCCAAGTTCACAGTTTGTCCATCAGGGAGCATTGAACTATGGCAACCCTCAAGAGGATTATTATGTGCCCTTGAATAATATGGGAAATGGAAAT
>Maldo_GDDH_09G1126900
ATGGCCGATTCGGACAACGACTCCGGAGGTCCCAACGACAGAAGCCAAGCTCAGAGCGGAGAGCTGTCGGCGCGTGAGCAGGACCGCTTCCTTCCGATCGCGAACGTGAGCCGGATCATGAAGAAGGCGCTGCCGGCGAACGCGAAGATATCGAAGGACGCGAAGGAGACGGTGCAGGAGTGCGTGTCGGAGTTCATCAGCTTCGTCACCGGAGAGGCCTCCGACAAGTGCCAGAGGGAGAAGAGGAAGACGATCAACGGCGACGATTTGCTATGGGCGATGACGACGTTGGGGTTCGAGGAGTACGTGGAGCCGCTCAAGATTTATTTGCAAAAGTATCGGGAGATGGAGGGCGAGAAGAGCACTATGGGCGGCGGCGGCGGTGGCAGAGAGAAAGATAGTAGCAGCGGAGGCGGCGGTGCGGCCTCTGGTGGTGGCGGAGGCGGCGGTATCAGCTCTGGGATAAGTGGTGGTGGGTATAACGGGGGGTATGGTGGAATGGTGATGATGGGTCATCATAACCATCATCAGGGACACGTGAGGGGTTCTGGTGGAGGGTATCAGCAGAACCATATGGCTATGGGAGGTGGAGGGGGTAGGAAGAGTGGTGGTTCAAGTGGTGGTGGTAACGGTGGAGCTTCAGTCGTGAGG
>Maldo_GDDH_10G1339000
ATGGGGAGACAAACTACCACCACCACCAACGTTAACAATGTTGTTAACAACAGGAACGTTAACCACTCCTCCTCCAATGCCAATACCACTAATGGCACTGCCGATGATAACGAGTGCATGGTGCGAGAGCAAGACCGTTTCATGCCGATAGCCAATGTGATAAGAATCATGCGCAAGATCCTACCCCCACATGCCAAGATCTCCGACGACGCCAAGGAAACCATCCAAGAGTGCGTCTCCGAGTACATCAGCTTCATCACCGGGGAGGCCAACGAGCGCTGCCAGCGCGAGCAGCGCAAGACCATCACTGCTGAAGACGTGCTGTGGGCCATGAGCAAGCTCGGCTTTGATGACTACATCGAGCCACTCACCCTCTACCTGCACCGCTACCGCGAGATGGAGGGCGAGCGCGGGTCCTCCACGACCTCCTTAATGAGAAGCGAGTCCTTGGCCAAGGGGGCGGGTACTAGTAGTGGTACCAGCAGCAGGGCAATTGATCACCACCGGTACTATGGCACCTCTATGGCGGCGGTTGCTGCTGCTTTTCATCATCAGCATGGTCATGGCTTTTTCGGGTACATGAACCCGTCCGATGCGTTGGTCTCCAACAATAATGTGAATGCTGCTTCTGCTGCCGCAGCATCTGGATCGTCCACCCAGCTCCAGGCTGCCACATGCAAATGGTGCAAATGGTGCAAACGGTGGAGCATGAAATGCACTGGAATGGAATCACCAGAGTGC
>Maldo_GDDH_11G1199300
ATGCCGATAGCCAACGTGATACGCATAATGCGGAGGATATTACCCCCGCATGCAAAAATATCTGACGACGCCAAGGAGACCATGCAGGAGTGTGTGTCCGAGTACATCGCCTTCATAACCGGCGAGGCCAACGAGCGCTGCCAGCGCGAGCAGCGCAAGACTGTCACTGCTGAGGATGTCCTCTGGGCCATGGGAAAGCTCGGGTTTGACAATTACGTCGAACCCCTCACCATTTACCTCCAACGCTACCGGGAGTCTGAGAGTTCCGACCGCTCTCAGTTTGTTAAGAGGGAGGAGCGCCAGTCAATGGACTATTGCCCTCCTGGGCATGCTGGGCCCCAGGTTGCAATGATGCCTCCCCCGCCACCATCTTATGGGCCGGGATATTATTTCGGGCCCCAGCATGGTCCTCCGATGTATGACCCCTCAATGATGGGAATGTTTAGGGATGGTTCCTCCTCTGGTGCTGGTGGAGGCGGGTCATCGTCGGCTTCTGGGGCGCAGGGTGAGAACTCGTTGGGGGAATTTAACCCGTTTGGTCACTTCAAG
>Maldo_GDDH_11G1200400
ATGGCGGACTCGGACAACGACTCGGGAGGAGCGCACGGGAAGAGCGAGCTCTCGCCGCGGGAACAGGACCGGTTGCTGCCGATAGCGAACGTGAGCCGGATCATGAAGAAGGCGCTGCCGGCGAATGCGAAGATCTCGAAAGACGCGAAGGAGACGGTGCAGGAATGCGTGTCGGAGTTCATAAGCTTCATTACCGGGGAGGCCTCCGACAAGTGTCAGAGGGAGAAGAGGAAGACGATCAACGGCGACGATTTGCTCTGGGCGATGACGACGTTAGGGTTCGAGGAGTACGTGGAGCCTCTGAAGGTTTACTTGCAGAGGTTTAGGGAGATGGAAGGGGAGAAGAGCAGCGTGGCGGCGCGTGACAAGGACGGGAGCGGTGGCGGAATCGGTGGGGTTGGGTATGAGCGGGGTGGTGGTGGTGGTGGTGGGAGTAGTGGTGGAGCTGGGGTATATTGGCAGCAGCAGCATCAGGGCCACGTGTACGGAGGGAGTGGGTTCCATCAGATGGGTGTGAGTGGAGTTGGAATGGGGAAGAGTGGGCCTGGATCCAACATGGGTAGGCCCAGA
>Maldo_GDDH_11G1302500
ATGGTTGATAATATAGGAAACAATAATTCATCGGATAGAGAAGGGTTTAAGTACAATTTCACAGGTGGTGGTAGTGTCTCTAGTGATTATCACCACCATCTTCATCATCAAGAGGGGGTCATCAAGGAGCCAGATCGGTTGCTTCCAATTGCTAATGTTGGGCGAATCATGAAGCAGAATTTGCCCCCGAATGCGAAAATCTCGAAAGAAGCCAAAGAAACCATGCAAGAATGTGTTTCTGAGTTCATAAGTTTCGTGACTGGAGAAGCATCTGACAAGTGCCACAAAGAGAAGCGCAAGACGGTGAATGGGGATGACATTTGCTGGGCTCTGGCAACCCTTGGATTCGATGATTACGCTGAGCCACTGAAGAGGTACTTGCATAGGTACAGAGAATTGGAAGGAGAGAAGGCTGCTAACCAAGGTAAGGCTAATAGTAATGAAGAACAAACTGCCACCAAGGACAAGATTTCCTACAGCAGCAGCAAATACCTC
>Maldo_GDDH_12G1124800
ATGGCGGAAGCCCCTGTGAGTCCAGGCGGCGTCAGCCACGAGAGCGGCGGCGACGGGAGCGGAAGTCCGCGCTCGAACGTTCGGGAGCAGGATCGGTTCCTCCCGATCGCCAACATCAGCCGAATCATGAAGAAGGCGCTTCCTCCTAACGGGAAAATCGCCAAGGATGCCAAGGAAATCGTCCAGGATTGCGTTTCTGAGTTCATCAGCTTCATCACCTCTGAGGCGAGTGACAAGTGCCAGAGAGAGAAGAGGAAGACGATTAACGGTGATGATTTGCTCTGGGCAATGGCGACTTTGGACTTTGAGGATTATATCGACCCCCTCAAAGTTTACCTCGCCAAATACAGAGAGGGTGATACCAAGGGTTCAGGGAAAGGTGGAGATTCATCTTCTAAGAAAGATGTTCAGCCAAGTCCAAACCCTCAGATTTCTCACCAAGGTTCTTTCTCCCAAGGAGGGAACTACTCAAATTCTCAAAACCAGAACATGATAACTCCTCTGCAAGGATCAGAG
>Maldo_GDDH_12G1217100
ATGGATCGATCAATCAACATGGTAGATCAGGAACAAGATGGAATGCTCCCAATTGCAAACGTGGGTCGAATCATGAAGCAAATTCTTCCCCCAAGAGCCAAAATTTCCAAAGAAGCCAAACAAACAATGCAGGAATGTGCAACTGAGTTCCTAAGTTTTGTAACTGGCGAGGCTTCTGACAAGTGTCACAAGGAGAATCGCAAGACCGTCAATGGAGACGACATCTGTTGGGCTCTGAGTGCTCTAGGGTTTGATAACTATGCCCAGGCTACTATAAGGTACTTGCATAAATACAGGGAAGCTGAAAGAGACAAAGCTGCAGCTAACAACAACCAAAACACAGCAGATATTAAAAGTTATGGAGGCCTGCAGGTACCGCAGCAAAATCAAACTTCAAATCTGGAGTTTCGGGTGCTTGGGAAAGGTGACAACTCCCTTGTTACCAAGCCA
>Maldo_GDDH_13G1170200
ATGGTCGACAATAATAATCCTGGAGCAAGCGGAGCTGCAAAGGATGATGATATTGATGGAGGCATCAAGGAGCAAGACCAGCTGCTGCCAATAGCCAACGTCGGGCGGATCATGAAGCAAATATTGCCACCCAACGCCAAGATCTCAAAGGAGGCCAAGGAAACCATGCAAGAATGCGCGTCGGAGTTCATCAGCTTTGTCACCGGCGAGGCCTCGGAGAAGTGCCGCAAAGAGAGGCGGAAGACCGTGAATGGTGACGATGTCTGCTGGGCGCTAAGAGCGCTGGGTTTCGATGACTACACCGGTCCGTTGCGAAGGTACTTACACAGGTATAGAGAGCAAGAAAGGGATGGAATATCATCGGAGGCTAACAACAATATTAATGAAGATCATCAAAGGATATCGATCAACAATATTCCTCATACAAAAGGATCTAATTATTTCAAAGGATCAAGTACTTCTGGTTGTAAG
>Maldo_GDDH_15G1134600
ATGAAAAGGGAAACGGATGATGAGAGGCTATATGTGCCAAGTGGAGGAGGAGGAAGCCCAGAAACCCCATGCAGTTTAAAGAGCAGTACTACTGCTACTGCATGTGCAAGTGCTAGTAACAACAACAACAATCACCAACACCACAACCACCACAACAAAGAACAAGATAGGTTCCTTCCCATCGCCAACGTCGGTCGCATTATGAAGAAAGTGATTCCGGGCAACGGAAAAATCTCAAAAGATGCAAAGGAAACTGTCCAAGAATGCGTCTCCGAGTTCATCAGCTTCGTTACAGGAGAAGCATCCGACAAATGCCAAAGAGAAAAGCGCAAGACCATCAACGGCGAGGACATCATTTGGGCTATCACAACGCTCGGGTTCGAGGATTATGTACATCCATTAAAATCGTACCTCCATAAATATAGAGATCTCGAAGGAGAAAAGCTAAACGTTCCAAAGCAACAAAGATCGGAGCAAAGGCTGCACCAGCAACAACAACAACCAGATCAACACGATCATCACAACCAAACTTTACTACCTTACGATAATAATAGTAGTAGCAGTGTATATTCTTCGACGACGAATGTCATATCTCAGCCGTCATTCATGGCTGATCATCATCAGGCCTTTTCTTTGCCTTTCTCCCCAAGTTCAATTCAAAAACAGTTTCAGCCACAACAGGATCAGATTGATTCAGTGGGGCATTGG
>Maldo_GDDH_15G1334200
ATGAGTGGAAAAAGAAATCAAACGTGTAGTCCTGTTGGAAGCCCGCTGTCTGGGAACGTCTCAGACAGCGGTTCCAAAGAGCAAGACAGGTTCCTCCCCATTGCGAACGTGAGCCGTATCATGAAGAAGTCCCTGCCTGCAAATGCCAAGATTTCAAAGGAAGCCAAGGAGACGGTCCAAGAATGTGTATCGGAGTTCATAAGCTTCATCACAGGCGAAGCATCGGACAAGTGCCAGAGAGAAAAGAGAAAGACTATCAACGGGGATGACCTACTTTGGGCCATGACAACTCTGGGATTCGAGAATTATGTTGGACCCTTGAAATTGTATCTCAACAAGTACAGGGAGACTGAGGGAGATAAGAACTCCATGGCCAGAGAAGAAGACCACCCTCATGGTTCTAATGATCAAACCAACACTATTTCAAGTAACAAGATGGATTTTTCTAATGGAGGTTTCTATTCAGTTGGGGGACGACAGCAGCAGCAGCAAGTGATGACTTCAAATTACAATATGGCGAGTAGTCATGGCGCTTACAATTTCAGTAGGATTCATGAGAGTGGAGATGGCAGTGCAAACAGAGATTTGGCAGCTCATCATCATATTCATAACGGGATAGGATGG
>Maldo_GDDH_17G1117200
ATGGCCGATTCGGATAACGACTCGGGAGGGCCCAACGACGTCAGCCACGGGCAGAGCGGGGAGTTGTCCGCGCGTGAGCAGGACCGCTTCCTGCCGATCGCGAACGTGAGCCGGATCATGAAGAAGGCGCTGCCGGCGAACGCAAAGATATCCAAGGACGCGAAGGAGACGCTGCAGGAGTGCGTGTCGGAGTTCATCAGTTTCGTCACTGGTGAGGCCTCCGACAAGTGCCAGAGGGAGAAGAGGAAGACGATCAACGGAGACGATTTGCTATGGGCGATGACCACGTTGGGGTTCGAGGAGTACGTGGAGCCGCTCAAGATTTATTTGCAAAAGTATCGGGAGATGGAGGGCGAGAAGAGCACCATGGGCGGCGGAGGTGGCGGCAGAGAGAAAGATAGTAGCAGCGGAGGCGGAGGCGGAGGCGGAGGCGGCGGTGTCAGCTCTGGGATAAGTGGTGATGGGTATAATGGAGGGTATGGTGGAATGGTGATGATGGGTCATCATAATCATCATCAGGGACACATGTACGGTTCTGGTGGTGGGTATCAACAGCACCATATGGGAATGGGAGGTGGAGGAGTTGGGAAGAGTGGTGGTTCAAGTGGTGGTGGTGGAGCTTCAGTTGTCAGAGACCTCTATGGAACGGAATTCACCGCCATCATGGAAGCCCGGGTCACGAAGGACGATGAACTAGTTCCATCTCAATCCTCTCTG
>Maldo_Gala_01g010730
ATGGCGGAGGCACCGACGAGTCCGGCGGGCGGGAGCCATGAGAGCGGCGGCGAGCAGAGCCCCCAGGGAGGAGGAGGAGGAGGAGGCGGTAGCGGCGTCAGGGAGCAGGATAGATATTTGCCAATCGCCAACATCAGTCGCATCATGAAGAAGGCTCTGCCGACCAACGGCAAGATCGCCAAGGACGCCAAGGACACCGTCCAGGAATGCGTCTCCGAATTCATTAGCTTCGTCACCAGCGAGGCCAGCGATAAGTGCCAGAAGGAGAAGCGGAAGACCATCAACGGCGACGATTTGTTGTGGGCGATGGCCACGTTAGGGTTTGAGGACTATATCGAGCCCCTCAGGATTTACTTGGCTAGGTACAGGGAGGGTGATGCAAAGGGGTCTGCTAGGGGTGGAGATGGTTCTTCGAAAGGGAATGCTGTTCAAGCAATGCCTGGCCCAAGTGCACAGTTTGTTCATCAGGGAGCATTGAATTATGGCAACCCTCAAGAGGATTATTATGTGCCATTGAACAATATGGGTAATGGAAGT
>Maldo_Gala_02g016130
ATGCCGATAGCCAACGTGATACGCATAATGCGGAGGATATTACCCCCGCATGCAAAAATATCTGACGACGCCAAGGAGACCATGCAGGAGTGTGTGTCCGAGTACATCGCCTTCATAACCGGCGAGGCCAACGAGCGCTGCCAGCCCGAGCAGCGCAAGACTGTCACTGCTGAGGATGTCCTCTGGGCCATGGGAAAGCTCGGGTTTGACAACTACGTCGAACCCCTCACCATTTACCTGCAACGCTACCGGGAGTCCGAGAGTTCCGACCGCTCTCAGTTTGTGAAGAGGGAGGAGCGCCAGCTAATGGACTATTGCCCTCCTGGGCATGCTGGGCCCCAGGTTGCAATGATGCCTCCCCCGCCACCATCTTATGGACCGGGATATTATTTCGGGCCCCAGCATGGTCCTCCCATGTATGACCCCTCGATGATGGGAATGTTTAGGGATGGTTCCTCCTCTGGTGCTGGTGGAGGCGGGTCATCGTCGGCTTCTGGGGTGCAGGCATGGTTGCAAACTGAGTTTGCTTCCTTTGAGTTCAAGGACAAGTTGGTTCCAGCAAGAAAAATTAAGGAAGCTGTAGAAGATGCTGGTTTCCCTGTTTCTGAATATCCACAACAAGATGTAGCTGTATGCCGACTGAGGATAAAAGGAATGGCATGCACCAGCTGCTCCGAGTCAGTTGAGTGCGCTCTT
>Maldo_Gala_03g015880
ATGGAACGTATGGGTGGCGGTCTTCCTCGCAGGCATGCAAATTCACCAAACCCTGTCATTGTTATTTTCCGGCCTTGCACACAGCAAAAATCCAACTACTCTGGCGACGGCTATGCCGTCGGAAACACCAGCCACCCTGCCAATACCACTGGCAGTACTGGAAACAACACTGCACAGAGTACCCATCGGCGATTTGTTCGTGTGCAGGATCAATACATGCCGACAGCCAACGTGGTACGCATAATGCGTCGTGTGCTCCCTCCGCATGCAAAAATAACAGAAGCCGCCAAGGAGACCGTGCAGGAATGTGTGTCTGAGTACATCGCCTTCATAACTGCTGAAGCCAACCAGCGTAGCCAGCGCGAGCAGCGCAAGACCGTCTCTGCCGAGGACATCATCTGGGCCATGAGCAAGCTTGGATTCGAGAAGTCGACCCCCTCAACGTTTTCCTCCATCGCTACCGGGAACCGCTCTCAGTTTATGAAGAGGGAGCATCCGCTAATGGACTATGGCCCTGCTGTGCCTTCTGGACCTGCTGGACCCCAGGTTGCGATGATGCCTCCCCCACTGCTACCGCCTTTTGTGCCGGAGTTTCCTCTGGGTTTCGAGCAGCATGGGCCTCCGATGCTTGACTCTTCGATGATTGAGATGTTTTTGGATGGTGGTTCCTCCACTGGTGCTGGTGAAGGCGGGTCATCGTCGTCTTTTGGGGCT
>Maldo_Gala_03g024360
ATGCCCTGCTTCTTCTACAATCTTCCACACCGTTCCATTTTCTCAGTAGGCACCGATCAGTCGAACACCGTCCAGGATTGCGTCTCCGAATTCATTAGCTTCGTCACCAGCGACTGCTCTTTCATCCCACAGATGGAGACGCTATTGATATTGAGTAATCTTCAAAGAAAGTCACCTCTTCAGAGAAGTAATATGGCAGCATTCGTTAAGCACTTTCCAAGCATCAAGAAGAACAGCTTGGAATCCGGCAACTATCTCCAGGAGCTTGTGGAGCTCATCTTGGACACCCCAAATCAATCCGATCTCTTGGAAAGCAAGGGAGCC
>Maldo_Gala_04g010290
ATGGCGGAAGCTCCCGTGAGTCCAGGCGGCGGCAGCCACGAGAGCGGCGGCGACGGGAGCGGGAGCCCGCGCTCCAACGTTCGGGAGCAGGACCGGTATCTTCCGATCGCCAACATCAGCCGTATCATGAAGAAGGCGCTTCCTCCGAACGGCAAAATCGCCAAGGATGCCAAGGAAACCGTCCAGGAATGCGTTTCTGAGTTCATCAGCTTCATCACCTCCGAGGCGAGTGACAAGTGCCAGAGAGAGAAGAGGAAGACGATCAACGGTGATGATTTGCTCTGGGCAATGGCAACTTTAGGCTTTGAGGATTATATCGACCCCCTCAAGGTTTACCTCACCAAATACAGAGAGGGTGATACCAAGGGCTCGGGGAAGGGCGGAGATTCATCTTCCAAGAAAGATGCTCAGCCAAGTCCAAATCCTCAGATTGCTCGCCAAGGTTCTTTCTCCCAAGGAGGGAATTACTCAAATTCTCAAAACCAATACAAGATAGCTCCTATGCAAGGGTCAGAG
>Maldo_Gala_05g032750
ATGAGTCTCAACTCTCGATGCATCATCTACACCGGAGAAGCCTCTGACAAGTGCCAGAGAGAGAAGAGGAAGACCATCAACGGCGACGATCTGCTGTGGGCCATGACAACGCTGGGGTTCGAGGAGTACGTGGAGCCTCTCAAAGGCCATGGAAGGCACGCCGTTCGATATCATCGCGATCATGAGAGAGAGCAGCTGTATGTGCATGGTCATGGTGCTGCAAGTGGTAGTATAAATGGAATGTATGGTGTGATGTCAACGCAGTCCACGACCATGATGATGATGGGTCATCAACAACATCACCATCATGAAGGTCATCTGTATGGATCTGGTAGTAGACCCTCCACAGGGCATGGGAGACCAAGG
>Maldo_Gala_07g015940
ATGGCGGAGGCACCGACGAGTCCGGCTGGCGGGAGCTACGAGAGCGGCGGGGAGCAGAGTCCTCAGAGAGGAGGAGGAGGAGGAGGCGGCGGCAGCGTCCGGGAGCAGGACAGGTATCTGCCAATCGCCAACATCAGTCGCATCATGAAGAAGGCTCTGCCGACCAACGGCAAGATCGCCAAGGACGCCAAGGACACCGTCCAGGAATGCGTCTCCGAATTCATCAGCTTTGTCACCAGCGAGGCAAGCGATAAGTGCCAGAAGGAGAAGCGGAAGACGATCAACGGCGACGATTTGTTGTGGGCGATGGCCACGTTAGGGTTTGAGGACTATATCGAGCCCCTCAGGATTTACTTGAGTAGGTACAGGGAGGGTGATGCAAAGGGCTCAGCTAGGGGTGGAGATGGTTCTTTTAAAGGGAATGCTGTTCCAGCAATGCCTGGCCCAAGTTCACAGTTTGTCCATCAGGGAGCATTGAACTATGGCAACCCTCAAGAGGATTATTATGTGCCCTTGAATAATATGGGAAATGGAAAT
>Maldo_Gala_09g011240
ATGGCCGATTCGGACAACGACTCCGGAGGTCCCAACGACAGAAGCCAAGCTCAGAGCGGAGAGCTGTCGGCGCGTGAGCAGGACCGCTTCCTTCCGATCGCGAACGTGAGCCGGATCATGAAGAAGGCGCTGCCGGCGAACGCGAAGATATCGAAGGACGCGAAGGAGACGGTGCAGGAGTGCGTGTCGGAGTTCATCAGCTTCGTCACCGGAGAGGCCTCCGACAAGTGCCAGAGGGAGAAGAGGAAGACGATCAACGGCGACGATTTGCTATGGGCGATGACGACGTTGGGGTTCGAGGAGTACGTGGAGCCGCTCAAGATTTATTTGCAAAAGTATCGGGAGATGGAGGGCGAGAAGAGCACTATGGGCGGCGGCGGCGGTGGCAGAGAGAAAGATAGTAGCAGCGGAGGCGGCGGTGCGGCCTCTGGTGGTGGCGGAGGCGGCGGTATCAGCTCTGGGATAAGTGGTGGTGGGTATAACGGGGGGTATGGTGGAATGGTGATGATGGGTCATCATAACCATCATCAGGGACACGTGAGGGGTTCTGGTGGAGGAAAGTTCATCAACATCTTGAAGAAATGCCTGGAACTCTTTGAGAAGGATGAGCAAAGGAAAGATACATTAGATAAACTTAGGGTTCACATCACAGGGTACTTGTACAAAGAGGACGCCAATATCGTAGATAAGTTGTTGAGTTGCTCGTTTGAGAGAAACATCAAAGAGTTAGACATAACCCTAGACGATAACATTAATCTTGTGAGTTCTAGTCTCAAGTTCTTGGAAGTTAAGCATTGCAATGCTCGGGTTATTGTAGTTTGGGATGCTCCGAATCTTGAACCTTTTACGTTTATTTCATCGAGCTTTTCGCTCCTTGAGAGTATAATGTTGTATGATTTCTGCAACTTGAAGCATATTGTTGTTCATGCTCAGCACCTAAAACGATTACATATATATGGAAGTCATGATAGTTTGAAAGCCACAATCACTGCTCCAAATCTAGTTTCTTTTGATTTCTCTGGTTATTTAAAGTCCAAAATTTCTCTGAAAGCTCCAAGTTTAAGGGAGACCACCATCTCACTGAACGAATTTTGGGACGAAGACAATTTACTCAACGCCTTCAACAGGCCATGGAAATATTTCCCTACACTGGCAGATTTTCTTAAAGAGTTTGCTTGCTCCGAAAATGTAACCCTCATCGTTTGCAACTGTAAGGTAATCTTTCCAGATGAATTCAGAAACACCTTCTCTTCCCCATTGCCTGGTCTGATAATGTCCCTCCAGCTCATGGCCTCTAATCCTCCAAGAACTGAGACAGAATATTCTGACTTG
>Maldo_Gala_10g029940
ATGCGCAAGATCCTACCCCCACATGCCAAGATCTCCGACGACGCCAAGGAAACCATCCAAGAGTGCGTCTCCGAGTACATCAGCTTCATCACCGGGGAGGCCAACGAGCGCTGCCAGCGCGAGCAGCGCAAGACCATCACTGCTGAAGACGTGCTGTGGACCATGAGCAAGCTCGGCTTTGATGACTACATCGAGCCACTCACCCTCTACCTGCACCGCTACCGCGAGATGGAGGGCGAGCGCGGGTCCTCCACGACCTCCTTAATGAGAAGCGAGTCCTTGGCCAAGGGAGCGGGTACTAGTAGTGGTACCAGCAGCAGCGTAATTGATCACCACCAGTACTATGGCATCTCTATGGCGGCGGTTGCTGCTGCTTTTCATCATCAGCATGGTCATGGCTTTTTCGGGTACATGAACCCGTCCGATGCGTTGGTCTCCAACAATAATGTGAATGCTGCTTCTGCTGCCGCAGCATCTGGATCGTCCACCCAGCTCCAGGGTGGTGGTTCTGCCGCAATGCTATTAAGAAAGACAAGTCCGAGGAGCGGAAACGGGCTTGAAATTGAAAGGGTCGAGCTATTTCTGGGAAGTCTGGTGAAAAAAGTGATGGAGCAGCAAGAGCAGATGCATAAGCAGTTAATAGAGATGGTAGAAAAGAAGGAGAAAGAGAGATTAGCAAGAGAAGAAGCCTGGAAGCAGCAGGATGATGCAACGAATAGAAGACGGCCAGAAGCTGAAGTACAAGCCCTCATAACGCAGCGGGCTGCTTTCGAACACAAGTTTTGCGTTGCAGGTACTCCAAAAGGACGCATATGGGAGGAGATATCTGTTAAGATGCATGAAATGGGCTACGTCAGGTCAGGAAGGAAGTGCAGGGAGAAATGGGAAAACATAGGAAGGAAGTGCAGGGAGAAATGGGAAAACATCAACAAGTATTTCAGAAGGTGCATGGGATCAGACAATAAGCGCCCTGCAAATGCCAAGCTTTGTCCATATTTTCATGTGGAGTTGCTCCATAAAAGCGGACTTTTGAATGGCGATGAATGTTGGAGGAATGGTGGCGGTGGTGGTGGTGGTGGTGGAGGCTTCCATGGCTATCAAAAGACCACGACTACCCCAAACACAACCTCTGCTTCTGGGCTGAAACTATCAGATATCAACGTTAGGCCTGCTGAGATAAGCGAATACAGCATGGGGATGGGGAGACAAACTACCACCACCACCAACGTTAACAATGTTGTTAACAACAGGAACGTTAACCACTCCTCCTCCAATGCCAATACCACTAATGGCACTGCCGATGATAACGAGTGCATGGTGCGAGAGCAAGACCGTTTCATGCCGATAGCCAATGTGATAAGAATCATGCGCAAGATCCTACCCCCACATGCCAAGATCTCCGACGACGCCAAGGAAACCATCCAAGAGTGCGTCTCCGAGTACATCAGCTTCATCACCGGGGAGGCCAACGAGCGCTGCCAGCGCGAGCAGCGCAAGACCATCACTGCTGAAGACGTGCTGTGGGCCATGAGCAAGCTCGGCTTTGATGACTACATCGAGCCACTCACCCTCTACCTGCACCGCTACCGCGAGATGGAGGGCGAGCGCGGGTCCTCCACGACCTCCTTAATGAGAAGCGAGTCCTTGGCCAAGGGGGCGGGTACTAGTAGTGGTACCAGCAGCAGGGCAATTGATCACCACCGGTACTATGGCACCTCTATGGCGGCGGTTGCTGCTGCTTTTCATCATCAGCATGGTCATGGCTTTTTCGGGTACATGAACCCGTCCGATGCGTTGGTCTCCAACAATAATGTGAATGCTGCTTCTGCTGCCGCAGCATCTGGATCGTCCACCCAGCTCCAGGGTGGTGGTTCTGCCGCAATGCTAAATGGTGAACACCATCAGCTGCCACATGCAAATGGTGCAAATGGTGCAAACGGTGGAGCA
>Maldo_Gala_11g017980
ATGGCGGACTCGGACAACGACTCGGGAGGAGCGCACGGGAAGAGCGAGCTCTCGCCGCGGGAACAGGACCGGTTGCTGCCGATAGCGAACGTGAGCCGGATCATGAAGAAGGCGCTGCCGGCGAATGCGAAGATCTCGAAAGACGCGAAGGAGACGGTGCAGGAATGCGTGTCGGAGTTCATAAGCTTCATTACCGGGGAGGCCTCCGACAAGTGTCAGAGGGAGAAGAGGAAGACGATCAACGGCGACGATTTGCTCTGGGCGATGACGACGTTAGGGTTCGAGGAGTACGTGGAGCCTCTGAAGGTTTACTTGCAGAGGTTTAGGGAGGACGGGAGCGGTGGCGGAATCGGTGGGGTTGGGTATGAGCGGGGTGGTGGTGGTGGTGGTGGGAGTAGTGGTGGAGCTGGGGTATATTGGCAGCAGCAGCTCTTGCATGACGGTGCGAACTCATCTGCTCCCTCCCTTCCTTCCATGGGTTCAATCCCCTGGCCTTTGTACGTGGTTAGGATTGAAAACCCACCAAACGGAGGACATTTCATGTCCTCTTCCAACTTCCAACCGAATAGGGGACTTATA
>Maldo_Gala_12g012030
ATGGCGGAAGCCCCTGTGAGTCCAGGCGGCGTCAGCCACGAGAGCGGCGGCGACGGGAGCGGAAGTCCGCGCTCGAACGTTCGGGAGCAGGATCGGTTCCTCCCGATCGCCAACATCAGCCGAATCATGAAGAAGGCGCTTCCTCCTAACGGGAAAATCGCCAAGGATGCCAAGGAAATCGTCCAGGATTGCGTTTCTGAGTTCATCAGCTTCATCACCTCTGAGGCGAGTGACAAGTGCCAGAGAGAGAAGAGGAAGACGATTAACGGTGATGATTTGCTCTGGGCAATGGCGACTTTGGACTTTGAGGATTATATCGACCCCCTCAAAGTTTACCTCGCCAAATACAGAGAGATTTCTCACCAAGGTTCTTTCTCCCAAGGAGGGAACTACTCAAATTCTCAAAACCAGAACATGATAACTCCTCTGCAAGGATCAGAG
>Maldo_Gala_15g012780
ATGAAAAGGGAAACGGATGATGAGAGGCTATATGTGCCAAGTGGAGGAGGAGGAAGCCCAGAAACCCCATGCAGTTTAAAGAGCAGTACTACTGCTACTGCATGTGCAAGTGCTAGTAACAACAACAACAATCACCAACACCACAACCACCACAACAAAGAACAAGATAGGTTCCTTCCCATCGCCAACGTCGGTCGCATTATGAAGAAAGTGATTCCGGGCAACGGAAAAATCTCAAAAGATGCAAAGGAAACTGTCCAAGAATGCGTCTCCGAGTTCATCAGCTTCGTTACAGGAGAAGCATCCGACAAATGCCAAAGAGAAAAGCGCAAGACCATCAACGGCGAGGACATCATTTGGGCTATCACAACGCTCGGGTTCGAGGATTATGTACATCCATTAAAATCGTACCTCCATAAATATAGAGATCTCGAAGGAGAAAAGCTAAACGTTCCAAAGCAACAAAGATCGGAGCAAAGGCTGCACCAGCAACAACAACAACCAGATCAACAGGATCATCACAACCAAACTTTACTACCTTACGATAATAATAGTAGTAGCAGTGTATATTCTTCGACGACGAATGTCATATCTCAGCCGTCATTCATGGCTGATCATCATCAGGCCTTTTCTTTGCCTTTCTCCCCAAGTTCAATTCAAAAACAGTTTCAGCCACAACAGGATCAGATTGATTCAGTGGGGCATTGG
>Maldo_Gala_15g029970
ATGAGTGGAAAAAGAAATCAAACGTGTAGTCCTGTTGGAAGCCCGCTGTCTGGGAACGTCTCAGACAGCGGTTCCAAAGAGCAAGACAGGTTCCTCCCCATTGCGAACGTGAGCCGTATCATGAAGAAGTCCCTGCCTGCAAATGCCAAGATTTCAAAGGAAGCCAAGGAGACGGTCCAAGAATGCGAAGCATCGGACAAGTGCCAGAGAGAAAAGAGAAAGACTATCAACGGGGATGACCTACTTTGGGCCATGACAACTCTGGGATTCGAGAATTATGTTGGACCCTTGAAATTGTATCTCAACAAGTACAGGGAGACTGAGGGAGATAAGAACTCCATGGCCAGAGAAGAAGACCACCCTCATGAACCGGAAAACTACAATTCCTTGTCGCCTAAACCAATTGGACTCGCCAACTTA
>Maldo_Gala_17g011410
ATGAAGAAGGCGCTGCCGGCGAACGCAAAGATATCCAAGGACGCGAAGGAGACGCTGCAGGAGTGCGTGTCGGAGTTCATCAGTTTCGTCACTGGTGAGGCCTCCGACAAGTGCCAGAGGGAGAAGAGGAAGACGATCAACGGAGACGATTTGCTATGGGCGATGACCACGTTGGGGTTCGAGGAGTACGTGGAGCCGCTCAAGATTTATTTGCAAAAGTATCGGGAGATGGAGGGCGAGAAGAGCACCATGGGCGGCGGAGGTGGCGGCAGAGAGAAAGATAGTAGCAGCGGAGGCGGAGGCGGAGGCGGAGGCGGCGGTGTCAGCTCTGGGATAAGTGGTGATGGGTATAATGGAGGGTATGGTGGAATGGTGATGATGGGTCATCATAATCATCATCAGGGACACATGTACGGTTCTGGTGAGTTTCACTTACCTGACCTTGTCATCCAAAACATCATCCGAATCCTTCCCGCTAAAACCGCTGTCCGGATGAGCTTTCTTTCTAAGCAATGGGACCGCGCCTGGTGTTTGTGCTCCATATTGGATTTCGACGAGGGTAGTGATGACGAAAATCTTGATCATGATCAACACAGAAAGTTCATCAACATCTTGAAGAAGTACCTGGAACTCTTTGTGAAGGATGAGCAAAAGAAACATACATTAGATAAACTTAGGGTTCGCATGACAGGGTACCTATACAAAGAGGACGCCAAGATCGTAGATAAGTTGTTGAGTTGCTCGTTTGAGAGAAACGTCAAAGAGTTAGACATAACCCTAGGTAGATTATTTCAGAGCGATTGGGACTGGAGTCACTACTACATCATATCTCGAATGAGTTTGCTTGATGCAAAATCTTTAACTACTCTCAGTTTGAAGTACGTGAGAATAAAGAACATGGACATACATAATGAGGGGACTGTGCATATAAGTCTTCTTCCCTCTTTGAAAATTATGAGCCTCAAAACCGTGCGCTTTGAAAGTGATGCTCTATTTTTCTTAATTCAGGAGTGCCCTTCCATTGAGTACTTGTCATTAACTTCCTCCTATTTTGAAAAAGACGATAACATTAATCTTGTGAGTTCTAGTCTCAAGTTCTTGGAAGTAAAGCATTGCAATGCTCAGGTTATCGTAGTTTGGGATGCTCCAAATCTTGAATCTTTTACGTTCATTTCATTGAGCTTTTCGCTTCTTGAGAGTATAATGTTGTATGATTCCTACAACTTGAAGAATATCGATGTTCATGCTCAGCACCTAAAACGATTACATATATGGGGATGTCATGATAGTTTGAAAGCCACAATCACTGCTCCAAATCTAGTTTCTTTTGATTTCTCTGGTTATTTAAAGTCCAAAGTTTCTTTGATAGCTCCAAGCTTAAGGGAGACCACCATCTCACTGAACGAATTTTGGGACGAAGATTTACTCAACGCTTTCAACGGGCCATGGAAATATTTCCCTACACTGGCAGATTTGCTTAAGGAGTTTTCTTGCTCAGAAAATGTGACCCTCATTGCTTGCAATTTTAAGGTTGTAATCTTTCCAGATGAATTCAGACACACCTTCTCTTCGCCATTGCCTGGTCTCATAAAGTCCCTTCGGCTCATGGCGCTTAATCCTCCAAGAACTGAGACAGAATATTCTGACACGATAAACTCCTTGTGTTGGAAGTTCATTAACTTATTCAATCTTCAGCTGAACAGGTTGCGT
>Pyrco_DAP_Chr10v0.1_26281.1
ATGAGAACAAGAATCCTACCCCCACATGCTAAGATCTCCGACGACGCCAAGGAAACCATCCAAGAGTGCGTCTCCGAGTACATCAGCTTCATCACCGGGGAGGCCAACGAGCGCTGCCAGCGCGAGCAGCGCAAGACCATCACTGCTGAAGACGTGCTGTGGGCCATGAGCAAGCTCGGCTTTAATGACTACATCGAGCCACTCACCCTCTACCTGCACCGCTACCGCGAGATGGAGGGCGAGCGCGGGTCCTCCACGACCTCCTTAATGAGAAGCGAGTCCTTGGCCAAGGGGGCGGGTACTAGTAGTGGTACCAGCAGCAGGCATGGTCATGGATTTTTCGGGTACATGAACCCGTTCGATGCGTTCGTCTCCAACAATAATGTGAATGCTGCTTCTGCTGCCGCAGCATCTGGATCGTCCACCCAGCTCCAGGGTGGTGAGTGTTGTCTATTTTCGTTCAGTTCATCACCAGATGATGATGATCGTGACAAGTGTTTAAAAGCACAAGGTGAAGAACCCGTGAACCGGAAGAGAAAGACGAGTCCGAGGAGCGGAAACGAGCTTGAAATTGAAAGGGTCGAGCTATTTCTGGGAAGTCTGATGAAGAAAGTGATGGAGCAGAAAGAGCAGATGCATAAGCAGTTAATAGAGATGGTAGAAAAGAAGGAGGAAGAGAGATTATTAAGGGAAGAAGCCTGGAAGCAGCAGGAGTTAGACAGACTGAAAAGGGATACGGAGATAAGAGCCCAAGAGACATCTAGCAACCTTGCGCTCATTTCCTTTATCCAGAATTATTTGGGCTATGAAATTCAAGTCCCCCAACCATCAGCAGCAACAGCACCCGAACGAGCACCAGCACCAATAGCAGCACCAATACCAATATCGGTAGTACCTAAATATGATCACCAACGCGTGGAAGGAAATGGGAAGGAAGACAATGGCATGCAGAGAGACCTGAAGTTGGTGAGCCATAGTGATGCAACGGATAGAAGATGGCCAGAAGGAAGTACAGGCCCTCATAACGCAGCGGGCTGCTTTCGAACACAAGTTTCGCGTTGCAGGGCTACGCCGATTGGGAAACGATGCCATGCAAATGAAACCCCTCAGTCCCTGCCTGATCAGAGTTCTTCTCCTCTTTCAGAAACTGTTGAGAGAGAGAGAGAGAGAGAGAGAGGCAGATCAGGGCAGGAAAATATAATGGAACGATCAGGAGGTTACCATGGCTATCAAAAGACCACGACTACCCCAAACACAACCTCTGCTTCTGGGCTGAAACTATCAGATATCAACGTTCGGCCGGCTGAGATGAACCAATACAGCATGGGAATGGGGAGACAAACTACCACCACCAACAACGTTAACAATGTTGTTAACAACTCCTCCTCCAATGCCAATACCACTAATGGCACTGCCGATGATAACGAGTGCATGGTGCGAGAGCAAGACCGTTTCATGCCGATAGCCAATGTGATAAGAATCATGCGCAAGATCCTACCCCCACATGCCAAGATCTCCGACGACGCCAAGGAAACCATCCAAGAGTGCGTCTCCGAGTACATCAGCTTCATCACCGGGGAGGCCAACGAGCGCTGCCAGCGCGAGCAGCGCAAGACCATCACTGCTGAAGACGTGCTGTGGGCCATGAGCAAGCTCGGCTTTGATGACTACATTGAGCCACTCACCCTCTACCTGCACCGCTACCGCGAGATGGAGGGCGAGCGCGGGTCCTCCACGACCTCCTTAATGAGAAGCGAGTCCTTGGCCAAGGGGGCCGGTACGAGTAGTGGTACCAGCAGCAGGGCAATTGATCACCACCAGTACTATGGCACCTCTATGGCGGCGGCTGCTGCTGCTTTTCATCATCAGCATGGTCATGGATTTTTCGGGTACATGAACCCCTCCGATGCGTGGGTCTCCAACAATAATGTGAATGCTGCTTCTGCTGCCGCAGCATCTGGATTGTCCACACAGCTCCAGGGTGGTGGTTCTGCCGCAATGCTAAATGGTGATCACCATCAGCTGCCACATGCAAATGGTGCAAACGGTGGAGCG
>Pyrco_DAP_Chr12v0.1_30434.1
AGGGTTTCAATGGCGGAAGCTCCCGTGAGTCCAGGCGGCGTCAGCCACGAGAGCGGCGGCGACGGGAGCGGGAGTCCGCGCTCGAACGTTCGGGAGCAGGACCGGTACCTCCCGATCGCCAACATCAGCCGAATCATGAAGAAGGCGCTTCCTCCTAACGGAAAAATCGCCAAGGATGCCAAGGAAACCGTCCAGGAATGCGTTTCTGAGTTCATCAGCTTCGTCACCTCTGAGTACGACGCCGCTTTGGCGAGTGAGAAGTGCCTGAGAGAGAAGAGGAAGACGATCAACGGTGATGATTTGCTCTGGGCAATGGCGACTTTAAGCTTTGAGGATTATATCGACCCCCTCAAGGTTTACCTCACCAAATACAGAGAGGTGGAGGTGAGT
>Pyrco_DAP_Chr15v0.1_37453.1
ATGCAAAGAGAAACGGATGATGAGCGGCTATATGTGCCAAGTGGAGGAGGAGGAAGCCCAGAAACCCCATGCAGTTTAAAGAGCAGTACTACTGCTACTGCAGGTGCAAGTGCTAGTAACAACAACAACAACAATCACCACCACCACAACCACCACAACAAAGAACAAGATAGGTTCCTTCCCATCGCCAACGTCGGTCGCATTATGAAGAAAGTGATTCCGGGCAACGGAAAAATCTCGAAAGATGCAAAGGAAACTGTCCAAGAATGCGTCTCCGAGTTCATCAGCTTCGTTACAGGAGAAGCATCCGACAAATGCCAAAGAGAAAAGCGCAAGACCATCAACGGCGAGGACATCATTTGGGCTATCACAACGCTCGGGTTCGAGGATTATGTACATCCATTAAAATCGTACCTCCATAGATATAGAGATCTCGAAGGAGAAAAGCTAAACGTTCCAAAGCAACAACGATCGGAGCAAAGGCTGCACCAGCAACAACAACAACCAGATCAACAGGATCATCACAACCAAACTTTACTACCTTACGATAATAATAGTAGTAGCAGTGTATATTCTTCGACGACGAATGTCATGTCTCAGCCGTCATTCATGGTTGATCATCATCAGGCCTTTTCTTTGCCTTTCTCCCCAAGTTCAATTCAAAAACAGTTTCAGCCACAACAGGATCAGATTGATTCAGTGGGGCATTGG
>Pyrco_DAP_Chr17v0.1_44387.1
CCGGAGCTAAAGCTGCAGCAGCCGCCTGAAGAATCTAAAAACAAACAGCAGCTTGCGTGTCAATTCCACATCCGTTCGATCAAAGTCCCACACCCTAATCCAACAACCCAAAACCCCCCACCTAACCCACAACTTATCGAGAAACAAACGGTCCAGAAAAGTCCACGTTTATCTTCCGGATTCGTTATTACCCCGCCAGATCCAACGGACCCCAACTTCTCCCTCTCTCTCCCGCCTCACCCCTACGACGAAGCCATCCGAGATTCCCAACCCCACGAAACTCCCGGAATGGCCGATTCGGATAACGACTCGGGAGGGCCCAACGACGTCAGCCACGGGCAGAGCGGGGAGTTGTCCGCGCGTGAGCAGGACCGCTTCCTGCCGATCGCGAACGTGAGCCGGATCATGAAGAAGGCGCTGCCGGCGAACGCAAAGATATCCAAGGACGCGAAGGAGACGCTGCAGGAGTGCGTGTCGGAGTTCATCAGTTTCGTCACTGGTGAGGCCTCCGACAAGTGCCAGAGGGAGAAGAGGAAGACGATCAACGGCGACGATTTGCTATGGGCGATGACCACGTTGGGGTTCGAGGAGTACGTGGAGCCGCTCAAGATTTATTTGCAAAAGTATCGGGAGATGGAGGGCGAGAAGAGCACCATGGGCGGCGGAGGTGGCGGCAGAGAGAAAGATAGTAGCAGCGGAGGTGGAGGCGCGGCGTCTGGTGGTGGCGGAGGCGGCGGTGTCAGCTCTGGGATAAGTGGTGGTGGGTATAATGGAGGGTATGGTGGAATGGTGATGATGGGTCAACATAATCATCATCAGGGACACATGTACGGTTCTGGTGGTGGGTATCAACAGCACCATATGGGAATGGGAGGTGGAGGGGTTGGGAAGAGTGGTGGTTCAAGTGGTGGTTGTGGAGCTTCAGTTGTCAGACATTTTACACCTTTCACCGAAGATGTTACAACTTTTGAACCCCCTAGCAAAATGGAGGAGCAAAACCAAAAGGTACAAGGTTTCGTATTCCTTCTGGTACCGTCGGCATTCACGCATGCATACGCAAAAGAGAGAAAAAAAACCCGCAACCCAAACTCCATCATAACCAAAACGGTCATGGCCGTCGTCAAGCCATTAGAGTTTCACTTACCTGACCTTGTCATCCAAAACATCATCCGTATCCTTCCCGCTAAATCCGCTGTCCGGATGAGCTTTCTTTCTAAGCAATGGGACCACGCCTGGTGTTTGTGCTCCATATTAGATTTCGACGAGGGTAGTGATGACGAAAATCTTGATCATGATCAACACAGAAAGTTCATCAACATCTTGAAGAAGTACCTGGAACTCTTTGTGAAGGATGAGCAAAAGAAACATACATTAGATAAACTTAGGATTCGCATGACAGGGTACCTGTACAAAGAGGACGCCAAGATCGTAGATAAGTTGTTGACTTGCTCGTTTGAGAGAAACGTCAAAGAGTTAGACATAACCCTAGGTAGATTATTTCAGAGCGATTGGGACTGGAGGCACTACTACATCATATCTCGAATGAGTTTGCTTGATGCAAAATCTTTAACTACTCTCAGTTTGAAGTACGTGAGAATAAAGAACATGGACATACATAATGAAGGGACTGTGCATATAAGCCTTCTTCCCTCTTTGAAAATTATGAGCCTCAAAACCGTGCGCTTTGAAAGTGATGCTCTATTTTTCTTAATTCAGGAGTGCAATTCCATTGAGTACTTGTCATTAACTTCCTCCTATTTTGAAAAAGACGATAACATTAATCTTGTGAGTTCTAGTCTCAAGTTCTTGGAAGTTGAGCATTGCAATGCTCGGGTTATCGTAGTTTGGGATGCTCCGAATCTTGAATCTTTTACGTTCATTTCATTGAGCTTTTCGCTTCTTGAGAGTATAATGTTGTATGATTCCTACAACTTGAAGAATATCGATGTTCATGCTCAGCACCTAAAACGATTACATATATGGGGATGTCATGATAGTTTGAAAGCCACAATCACTGCTCCAAATCTAGCTTCTTTTGATTTCTCTGGTTATTTAAAGTCCAAAGTTTCTTTGATAGCTCCAAGTTTGAGGGAGACCACCATCTCACTGAACGAATTTTGGGACGAAGATTTACTCAACGCTTTCAACGGGCCATGGAAATATTTCCCTACACTGGCAGATTTTCTTAAAGAGTTTTCTTGCTCTGAAAATGTAACCCTCATTGTTTGCAATTTTAAGGTACGTACGTATCCGTTTTTGCTTTCATCAGTCTACGTTGTGCAGTTATATGTTGAAAAATTTCACATTTTGGATTTT
>Pyrco_DAP_Chr1v0.1_01077.1
ATGGCGGAGGCACCGACGAGTCCGGCCGGCGGGAGCCACGAGAGCGGCGGCGAGCAGAGCCCCCAGGGAGGAGGAGGAGGAGGCGGCGGCGGCGTCAGGGAGCAGGATAGGTATTTGCCAATCGCCAACATCAGTCGCATCATGAAGAAGGCTCTGCCGACTAACGGCAAGATCGCCAAGGACGCCAAGGACACCGTCCAGGAATGCGTCTCCGAATTCATCAGCTTCGTCACCAGCGAGGCCAGCGATAAGTGCCAGAAGGAGAAGCGGAAGACCATCAACGGCGACGATTTGTTGTGGGCGATGGCCACGTTAGGGTTTGAGGACTATATCGAGCCCCTCAGGATTTACTTGGCTAGGTACAGGGAGACAGAGGGTGATGCAAAGGGGTCTGCTAGGGGTGGAGATGGTTCTTCAAAAGGGAATGCTGTTCCAGCAATGCCTGGCCCAAGTGCACAGGTG
>Pyrco_DAP_Chr1v0.1_01083.1
ATGGCGGAGGCACCGACGAGTCCGGCCGGCGGGAGCCACGAGAGCGGCGGCGAGCAGAGCCCCCAGGGAGGAGGAGGAGGAGGCGGCGGCGGCGTCAGGGAGCAGGATAGGTATTTGCCAATCGCCAACATCAGTCGCATCATGAAGAAGGCTCTGCCGACTAACGGCAAGATCGCCAAGGACGCCAAGGACACCGTCCAGGAATGCGTCTCCGAATTCATCAGCTTCGTCACCAGCGAGGCCAGCGATAAGTGCCAGAAGGAGAAGCGGAAGACCATCAACGGCGACGATTTGTTGTGGGCGATGGCCACGTTAGGGTTTGAGGACTATATCGAGCCCCTCAGGATTTACTTGGCTAGGTACAGGGAGACAGAGGGTGATGCAAAGGGGTCTGCTAGGGGTGGAGATGGTTCTTCAAAAGGGAATGCTGTTCCAGCAATGCCTGGCCCAAGTGCACAGGTG
>Pyrco_DAP_Chr2v0.1_04252.1
ATGCCGATAGCCAACGTGATACGCATAATGCGGAGGATATTACCCCCGCATGCAAAAATATCTGACGACGCCAAGGAGACCATGCAGGAGTGTGTGTCCGAGTACATCGCCTTCATAACCGGCGAGGCCAACGAGCGCTGCCAGCGCGAGCAGCGCAAGACTGTCACTGCTGAGGATGTCCTCTGGGCAATGGGAAAGCTTGGGTTTGACAACTACGTCGAACCCCTCACCATTTACCTCCAACGCTACCGGGAGTCTGAGAGCCAAGCTGCAGTCAATTGTATACCAGAGCTCATTAATGTAAGAAAAATTAAGGAAGCTGTAGAAGATGCTGGTTTCCCTGTTTCTGAATTTCCACAACAAGATGTAGCAGTATGCCGACTGAGGATAAAAGGAATGGCATGCACCAGCTGCTCCGAGTCTGTTGAGTGCGCTCTTCGAATGGTCGATGGAGTGAGAAATGCAGTTGTTGGTCTATCCCTGGAAGAAGCAAAGGTTCGCTTTGATCCCAACCTCACTGATACTAGTTGCATTATTCAAGCAAATGAAGATGCTGGCTTTGGGGCTGAACTGGTTAGTTCTGGGAATGATGTCAACAAACTTCATCTAAAACTTGAAGGAGTTGATTCTCTAGAGGATATGATTATTGTCCAATCCGTCGTTGAATCAGTTGAAGGAGTAAGTAATGTTGAAGTCGACTTGGCAGAGAAGAAGGTGACTATTACCTATGATTCAGACCTCACAGGTCCAAGATCTCTTATACGTTGTATTGAAGAAGCTGGCCATGAATCCAAGGTGTACCAGGCAAGCTTGTACATATGTTCCTCCAAGACCAAGAGAAGC
>Pyrco_DAP_Chr2v0.1_04255.1
ATGCCGATAGCCAACGTGATACGCATAATGCGGAGGATATTACCCCCGCATGCAAAAATATCTGACGACGCCAAGGAGACCATGCAGGAGTGTGTGTCCGAGTACATCGCCTTCATAACCGGCGAGGCCAACGAGCGCTGCCAGCGCGAGCAGCGCAAGACTGTCACTGCTGAGGATGTCCTCTGGGCAATGGGAAAGCTTGGGTTTGACAACTACGTCGAACCCCTCACCATTTACCTCCAACGCTACCGGGAGTCTGAGAGCCCAGCTGCAGTCAATTGTATACCAGAGCTCATTAATGTAAGAAAAATTAAGGAAGCTGTAGAAGATGCTGGTTTCCCTGTTTCTGAATTTCCACAACAAGATGTAGCAGTATGCCGACTGAGGATAAAAGGAATGGCATGCACCAGCTGCTCCGAGTCTGTTGAGTGCGCTCTTCGAATGGTCGATGGAGTGAGAAATGCAGTTGTTGGTCTATCCCTGGAAGAAGCAAAGGTTCGCTTTGATCCCAACCTCACTGATACTAGTTGCATTATTCAAGCAATTGAAGATGCTGGCTTTGGGGCTGAACTGGTTAGTTCTGGGAATGATGTCAACAAACTTCATCTAAAACTTGAAGGAGTTGATTCTCTAGAGGATATGACTATTGTCCAATCCGTCGTTGAATCAGTTGAAGGAGTAAGTAATGTTGAAGTCGACTTGGCAGAGAAGAAGGTGACTGTTACCTATGATTCAGACCTCACAAGTCCAAGATCTCTTATACGTTGTATTGAAGAAGCTGGCCATGAATCCAAGGTGTACCAGGCAAGCTTGTATATATGTTCCTCCAAGACCAAGAGAAGC
>Pyrco_DAP_Chr3v0.1_06867.1
ATGCCGATAGCCAACGTGGTACGCATAATGCGTCGCGTGCTCCCTCCGCATGCAAAAATAACAGAAGCCGCCAAGGAGACCGTGCAGGAATGTGTGTCTGAGTACATCGCCTTCATAACTGCTGAAGCCAACCAGCGTAGCCAGCGCGAACAGCGCAAGACCGTCTCTGCCGAGGACATCATCTGGGCCATGAGCAAGCTTGGCTTCGAGAACTACGTCGACCCCCTCAACGTTTTCCTCCATCGCTACCGGGAATTGGTTCGATGGGTTCCTGCCTCTAATGGACTTCTTCCCGCTGCTTCTGTTTGGGATTTTTTGCGAGTTCATAAGCCTAAGCTGCCTTGGAATTCATTTGTTTTGCGGTTAGCCATCAAGGGCAAGTTATCGACTCGT
>Pyrco_DAP_Chr3v0.1_06869.1
ATGCCGACAGCCAACGTGGTACGCATAATGCGTCGCGTGCTCCCTCCGCATGCAAAAATAACAGAAGCCGCCAAGGAGACCGTGCAGGAATGTGTGTCTGAGTACATCGCCTTCATAACTGCTGAAGCCAACCAGCGTAGCCAGCGCGAGCAGCGCAAGACCGTCTCTGCCGAGGACATCATCTGGGCCATGAGCAAGCTTGGCTTCGAGAACTACATCGACCCCCTCAACGACCCTTTTGGTCCATTGTCTTTGTGTGTAGTTACCAGACTATCTCGAGCCCTAGGTCAAGGAAAGACGCGGGCTTGGCTAAGTGCTATTAGCGTTGATTCAAATGGGTCTGCGCTTCATTTAAGATTGGTTCGATGGGTTCCTGCCTCTAATGGACTTTTTCCCGCTGCTTCTGTTTGGGATTTTTTTGCGAGTTCA
>Pyrco_DAP_Chr3v0.1_06870.1
ATGCCGATAGCCAACGTGGTACGCATAATGCGTCGCGTGCTCCCTCCGCATGCAAAAATAACAGAAGCCGCCAAGGAGACCGTGCAGGAATGTGTGTCTGAGTACATCGCCTTCATAACTGCTGAAGCCAACCAGCGTAGCCAGCGCGAACAGCGCAAGACCGTCTCTGCCGAGGACATCATCTGGGCCATGAGCAAGCTTGGCTTCGAGAACTACGTCGACCCCCTCAACGTTTTCCTCCATCGCTACCGGGAATTGGTTCGATGGGTTCCTGCCTCTAATGGACTTCTTCCCGCTGCTTCTGTTTGGGATTTTTTGCGAGTTCATAAGCCTAAGCTGCCTTGGAATTCATTTGTTTTGCGGTTAGCCATCAAGGGCAAGTTATCGACTCGT
>Pyrco_DAP_Chr4v0.1_09011.1
ATGGCGGAAGCTCCCGTGAGTCCAGGCGGCGGCAGCCACGAGAGCGGCGGCGACGGGAGCGGGAGCCCGCGCTCGAACGTTCGGGAGCAGGACCGGTATCTTCCAATCGCCAACATCAGCCGTATCATGAAGAAGGCGCTTCCTGCGAACGGCAAAATCGCAAAGGATGCCAAGGAAACCGTCCAGGAATGCGTTTCTGAGTTCATCAGCTTCATCACCTCCGAGTACGACGTCGTTTTGGCGAGTGACAAGTGCCAGAGAGAGAAGAGGAAGACGATCAACGGTGATGATTTGCTCTGGGCAATGGCAACGTTAGGCTTTGAGGATTATATCGACCCCCTCAAGGTTTACCTCACCAAATACAGAGAGGTGGAGGGTGATTCCAAGGGCTCGGGGAAGGGTGGAGATTCATCTTCCAAGAAAGATGCTCAGCCAAGTCCAAATCCTCAGGGGATTGTAATTTATATGGAAGTTTGTCTTGTTCTTATGGTGGCAATTTTTCTTATGGTAGATTGCTCGCCAAGGGAGAACATGAGACGAATGTCATACCAGCTGTGCGGCAAAGTTACTGATGACATTTCTGCCTTCGTCTGTTTGGCTTGTGTTACAATTCTATTGTACATGATTATTGCTTTTCATTTATCTTTGGATGATCTGATT
>Pyrco_DAP_Chr4v0.1_09829.1
ATGGTTGATCAGGAACAAGATGGGATGCTCCCAATTGCAAACGTGGGTCGAATCATGAAGCAAATTCTTCCCCCAAGAGCCAAAATTTCCAAGGAGGCGAAACAAACAATGCAAGAATGTGCAACTGAGTTCCTAAGTTTTGTGACTGGCGAGGCTTCTGACAAGTGTCACAAGGAGAATCGCAAGACCGTCAATGGAGACGACATCTGTTGGGCTCTGAGTGCTCTAGGGTTTGATAACTATGCCCAGGCTGCTATGAGGTACTTGCATAAATATAGGGAAGCTGAAAGAGACAAAGCTGCTGCTAACAACAACCAAAACACAGCAAATATTGCCAGTCATGGAGGCCTGCAAGTAAGGGAGCAAACTCAGACTTCAAATCTGGAGTTTCGGGTGCTTGAGAAAGGTGACAACTCCCTTATTACCAAGCCA
>Pyrco_DAP_Chr5v0.1_13547.1
ATGCATCATCTATATATCAAGAATACGTGTGAGATCCTGAGCACAGGTCAGGGCTCATACATAGCCAGTATATTGTCACGTAAGGAAAGTGAACATTATATATATATATATATATATATATATATGGCTGACTCGGACAACGACTCTGGAGGAGGAGGAGGAGGAGGAACGACAGAACAGCAGAGAGAGCAGGACAGGTTTTTGCCGATTGCAAACGTGAGCAGGATCATGAAGAAAGGTCTGCCGGCCAACGCCAAGATTTCAAAGGACGCCAAAGAGACGGTGCAGGAGTGCGTCTCCGAGTTCATCAGCTTCATCACCGGAGAAGCCTCCGACAAGTGTCAGAGAGAGAAGAGGAAGACCATCAACGGCGAGGACCTGTTGTGGGCCATGACAACGCTGGGGTTCGAGGAGTACGTGGAGCCTCTCAAGGTTTACCTGCACAAGTTTAGAGAGGTGGAGGGTGAAAAGATGACTGGTAGTACCAATACTAGTGCTGGAACGGGAACTGGAATGTCCGCAGGGCATGGAAGGCACGCTGATCGATATCATCGCGATCATGAGAGAGAGCAGCTGTATGTGCATGGTCATGGTGCTGCACGCGATAGTATAAATGGAATGTATGGTGTGATGTCAACGCAGTCCACGACCATGATGATGATGGATCATCAACAACATCACCATCATGAAGGTCATTTGTATGGATCTGGTGGTAAACCCTCCACAGGGCATGGGAGACCAAGGGATACCTATAAACTGGATGATATTGGTATAACTGTACATACATTCAGTTCGTTCGTTTCCCTTTTTCTCTTGTTTCTTTTGGAGGATGAAAAAGTAGGTGTGCTATTCACCGGTAAGAATAATGTTTTAATGGATCACATCACGATAGCCCGCAAATTCGTGACCATAATTCCAAGTTTGCAA
>Pyrco_DAP_Chr7v0.1_17632.1
ATGGCTGAGGCACCGACGAGTCCGGCTGGCGGGAGCCACGAGAGCGGCGGGGAGCAGAGCCCTCAGAGAGGAGGAGGAGGAGGAGGCGGCAGCAGCGTCCGGGAGCAGGATAGGTATCTGCCAATCGCTAACATCAGTCGCATCATGAAGAAGGCTCTGCCGACCAACGGCAAGATCGCCAAGGACGCCAAGGACACCGTCCAGGAATGCGTCTCCGAATTCATCAGCTTCGTCACCAGCGAGGCAAGCGATAAGTGCCAGAAGGAGAAGCGGAAGACCATCAATGGCGACGATTTGTTGTGGGCGATGGCCACGTTAGGGTTTGAGGACTATATCGAGCCCCTCAGGATTTACTTGAGTAGGTACAGGGAGACTGAGGGTGATGCAAAGGGCTCAGCTAGGGGTGGAGATGGTTCTTTTAAAGGGAATGCTGTTCCAGCAATGCCTGGCCCAATTCTCTTTTGTGTTGGTGAATATAAATGGCAGTTTGTCCATCAGGGAGCATTGAACTATGGCAACCCTCAA
>Pyrco_DAP_Chr9v0.1_21631.1
ATGGCCGATTCGGACAACGACTCCGGAGGTCCCAACGACAGAAGCCATGCTCATAGCGGAGAGCTGTCGGCGCGTGAGCAGGACCGCTTCCTTCCGATCGCGAACGTGAGCCGGATCATGAAGAAGGCGCTGCCGGCGAACGCGAAGATATCAAAGGACGCGAAGGAGACGGTGCAGGAGTGCGTGTCGGAGTTCATCAGCTTCGTCACAGGAGAGGCCTCAGACAAGTGCCAGAGGGAGAAGAGGAAGACGATCAACGGCGACGATTTGCTATGGGCGATGACGACGTTGGGGTTCGAGGAGTACGTGGAGCCGCTCAAGATTTATTTGCAAAAGTATCGGGAGATGGAGGGCGAGAAGAGCACTATGGGCGGTGGCGGCGGTGGCAGAGAGAAAGATAGTAGTTGCGGAGGCGGCGGTGCGGCGTCTGGTGGTGGCGGAGGCGGCGGTATCAGCTCTGGGATAAGTGTTGGTGGGTATAACGAGGGTTATGGTGGAATGGTGATGATGGGTCATCATAACCATCATCAGGGACACGTGAGGGGTTCTGGTGGAGGGTATCAGCAGAACCATATGGCTATGGGAGGTGGAGGGGGTAGGAAGAGTGGTGGTTCAAGTGGTGGTGGTAACGGTGGAGCTTCAGTTGTGAGG
>Pyrco_BP1_001420.1
ATGGAACGTATGGGTGGTGGGCTCCCATCAAGGCATGCAAAATCGTGGAACCCTGCCAACGCCAACAGTTCCGACGGCGGCAATGCCATCGCAAACACCAGCAATCCTGCCAACTCCGCCGGCAATAGCGACAACAACACTGAACAGAGGGCCCCGCAGTGCCTCGTTCGCGAGCAGGATCGATACATGCCGATAGCCAACGTGATACGTATAATGCGGAGGATATTACCCCCCCATGCAAAAATATCTGACGACGCCAAGGAGACTATGCAGGAGTGTGTGTCCGAGTACATCGCCTTCATAACCGGTGAGGCCAACGAGCGCTGCCAGCGCGAGCAGCGCAAGACTGTCACTGCTGAGGATGTCCTCTGGGCCATGGGAAAGCTCGGGTTTGACAACTACGTCGAACCCCTCACCATTTACCTCCAACGCTACCGGGAGTCTGAGAGTTCCGACCGCTCTCAGTTTGTGAAGAGGGAGGAGCGCCAGCCAACGGACTATTGCCCTCCTGGGCATGCTGTGCCCCAGGTTGCAATGATGTCTCCCCCGCCACCATCTTATGGGCCGGGATATTATTTCGGGCCCCAGCATGGTCCTCCCATGTATGACCCCTCGATGATGGGAATGTTTAGGGATGGTTCCTCCTCTGGTGCTGGTGGAGGCGGGTCATCGTCGGCTTCTGGGGCGCAGGGTGAGAACTCGTTGGGGCGATTTGACCCGTTTGATCACTTCAAG
>Pyrco_BP1_001525.1
ATGGTTGATAATATAGGAAACAATAATTCATCAGCTGATAGAGAAGGGTTTAAGTACAATTTCACAGGTGGTAGTGGTAATGTCTCTAGTGATTATCACCACCATCTTCATAATCAAGAGGGGGTCATCAAGGAACAAGATCGGTTGCTTCCAATTGCTAATGTTGGGCGGATCATGAAGCAGATTTTGCCCCCAAATGCAAAAATCTCGAAAGAAGCCAAAGAAACCATGCAAGAATGTGTTTCTGAGTTCATAAGTTTTGTGACTGGAGAAGCATCTGACAAGTGCCACAAAGAGAAGCGCAAGACAGTGAATGGGGATGACATTTGCTGGGCTCTGGCAACTCTTGGATTCGATGATTACGCAGAACCGCTGAAGAGGTACTTGCATAGGTACAGAGAATTGGAAGGTGAGAAGGCTGCTCACCAAGGTAAGGCTAACAGTAATGAGGAAAAAGCTGAAGTTTCACCACCAAGGACAAGATTTCCTACAGCGGCAGCTGATATGTCTAATCCTCCATATATGGAAAGGGGAAATAGCTCGCTCTCCCGGCGATTT
>Pyrco_BP1_001883.1
ATGGAGTTCCAAAACCAGCACGAGACCAGGCAGTCGGGTGGTCCTCAACGATCTTCACAGATGATTTTCCGATCTTCCGGAGAGTCCTGCGACAACCCAGGTCATGTAATGAATCCGCCCCTGGCCGGCAGTAGCGACAACAACACTGAACAGAGGGCCCCGCAGTGCCTCGTTCGCGAGCAGGATCGGTACATGCCGATAGCCAACGTGATACGCATAATGCGGAGAATATTACCCCCGCATGCAAAAATATCTGACGACGCCAAGGAGACCATGCAGGAGTGTGTGTCCGAGTATATCGCCTTCATAACCGGCGAGGCCAACGAGCGCTGCCAGCGCGAGCAGCGCAAGACTGTCACTGCTGAGGATGTCCTCTGGGCAATGGGAAAGCTTGGGTTTGACAACTACGTCGAACCCCTCACCATTTACCTCCAACGCTACCGGGAGTCTGGGAGTTCCGACCGCTCTCAGTTTGTGAAGAGGGAGGAGCGCCAGCTAATGGACTATTACCCTCCCGGGCATGCTGGACAGGTTGCAATGATGCCTCCCCCGCCACCATCTTATGGGCCAGGATATTATTTCGGGCCCCAGCATGGTCCTCCCATGTATGACGCCTCGATGATGGGAATGTTTAGGGACTGTTCCTCCTCTGATGCTGGTGGAGGCGGTCGTCGTCGGCTTCTGGGGCGCAGGCTTGATGGGATCAAGAGTGCAACAGTGTCGCCCATTGAAGGCCAAGCTGCAGTCAATTGTATACCAGAGCTCATTAATGTAAGAAAAATTAAGGAAGCTGTAGAAGATGCTGGTTTCCCTGTTTCTGAATTTCCACAACAAGATGTAGCAGTATGCCGACTGAGGATAAAAGGAATGGCATGCACCAGCTGCTCCGAGTCTGTTGAGTGCGCTCTTCGAATGGTCGATGGAGTGAGAAATGCAGTTGTTGGTCTATCCCTGGAAGAAGCAAAGGTTCGCTTTGATCCCAACCTCACTGATACTAGTTGCATTATTCAAGCAATTGAAGATGCTGGCTTTGGGGCCGAACTGGTTAGTTCTGGGAATGATGTCAACAAACTTCATCTAAAACTTGAAGGAGTTGATTCTCTAGAGGATATGACTATTGTCCAATCCGTCGTTGAATCAGTTGAAGGAGTAAGTAATGTTGAAGTCGACTTGGCCATGAAGAAGGTGACTATTACCTATGATTCAGACCTCACAGGTCCAAGATCTCTTATACGTTGTATTGAAGAAGCTGGCCATGAATCCAAGGTGTACCAGGCAAGCTTGTATATATGTTCCTCCAAGACCAAGAGAAGC
>Pyrco_BP1_003536.1
ATGGTTGATCAGGAACAAGATGGGATGCTCCCAATTGCAAACGTGGGTCGAATCATGAAGCAAATTCTTCCCCCAAGAGCCAAAATTTCCAAGGAGGCGAAACAAACAATGCAAGAATGTGCAACTGAGTTCCTAAGTTTTGTGACTGGCGAGGCTTCTGACAAGTGTCACAAGGAGAATCGCAAGACCGTCAATGGAGACGACATCTGTTGGGCTCTGAGTGCTCTAGGGTTTGATAATTATGCCCAGGCTGCTATGAGGTACTTGCATAAATATAGGGAAGCTGAAAGAGACAAAGCTGCTGCTAACAACAACCAAAACACAGCAAATATTGCCAGTCATGGAGGCCTGCAAGTAAGGGAGCAAACTCAGACTTCAAATCTGGAGTTTCGGGTGCTTGAGAAAGGTGACAACTCCCTTATTACCAAGCCA
>Pyrco_BP1_003930.1
ATGGCGGAGGCACCGACGAGTCCGGCCGGCGGGAGCCACGAGAGCGGCGGCGAGCAGAGCCCCCAGGGAGGAGGAGGAGGAGGCGGCGGCGGCGTCAGGGAGCAGGATAGGTATTTGCCAATCGCCAACATCAGTCGCATCATGAAGAAGGCTCTGCCGACTAACGGCAAGATCGCCAAGGACGCCAAGGACACCGTCCAGGAATGCGTCTCCGAATTCATCAGCTTCGTCACCAGCGAGGCCAGCGATAAGTGCCAGAAGGAGAAGCGGAAGACCATCAACGGCGACGATTTGTTGTGGGCGATGGCCACGTTAGGGTTTGAGGACTATATCGAGCCCCTCAGGATTTACTTGGCTAGGTACAGGGAGGGTGATGCAAAGGGGTCTGCTAGGGGTGGAGATGGTTCTTCAAAAGGGAATGCTGTTCCAGCAATGCCTGGCCCAAGTGCACAGGTG
>Pyrco_BP1_005564.1
ATGAAGAAAGGTCTGCCGGCCAACGCCAAGATTTCAAAGGACGCCAAAGAGACGGTGCAGGAGTGCGTCTCCGAGTTCATCAGCTTCATCACCGGAGAAGCCTCCGACAAGTGTCAGAGAGAGAAGAGGAAGACCATCAACGGCGAGGACCTGTTGTGGGCCATGACAACGCTGGGGTTCGAGGAGTACGTAGAGCCTCTCAAGGTTTACCTGCACAAGTTTAGAGAGGTGGAGGGTGAAAAGATGACTGGTAGTACCAATACTAGTGCTGGAACGGGAACTGGAATGTCCGCAGGGCATGGAAGGCACGCTGATCGATATCATCGCGATCATGAGAGAGAGCAGCGGTATGTGCATGGTCATGGTGCTGCACGCGATAGTATAAATGGAATGTATGGTGTGATGTCAACGCAGTCCACGACCACGATGATGATGGATCATCAACAACATCACCATCATGAAGGTCATTTGTATGGATCTGGTGGTAAACCCTCCACAGGGCATGGGAGACCAAGG
>Pyrco_BP1_005566.1
ATGGCAGAGTTAACCGGCGGGCGGCACTTACCGAACTCGGACGCCTTTGGAGAGCAGATATCCCCGTTCCCTGAGAGCACGTACGACCTTGTGTTCGAGAATCCGACGCCCGCGGTTCCCTCGCCGCCCCAGAAGCTGCGTCCTGTCAGGGGCGGTGGCGGCAGGTCTCCGATGGACAGCGGAGGAAAGCTGGAGGATGTTGGTCCGGCTAAAGTTGGGTCGGGAGACGAGCTGGAGGACGAGTCCAGTTCATCGGCGGATGATGATGATGATCGTGATAAGTGTTTGAAAGCACAAGGTGAAGAACCCATGAAACGGAAGAGAAAGACAAATGTGAGGACCGGAAACAGACTTGAAATTGAAAGGGTCGAGCTCTTTCTGGAAAGTCTGGTGAAGAAAGTGATGGAGCAGCAAGAGCAGATGCATAAGCAGTTGATAGAGGTGATAGAAAAGAATGAGAAAGAGAGATTAGCAAGAGAAGAAGCCTGGAAGCAGCAGGTGTTAGACAGACTGAAAAGGGATAAGGAGATAAGAGCCCAAGAGACATCTCGCAGCCTTGCGCTCATTTCCTTTATCCAGAATTATTTGGGCTCTGAAAATCAAGTCCCCCAACCATCACCATCACCATCACCAGAAATGGGAAGGCAGACAATGGCATGCAGGAGACCTGATGTTGGTACTCCAAAAGGACGCATATGGGAGGAGATATCTGTTAAGATGGGAGAAATGGGCTACGTCCGGTCAGGAAGGAAGTGCAGGGAGAAATGGGAAAACATCAACAAGTATTTCAGAAGGTGCATGGGACCAGACAGTAAGCGTTCGGCAAATGCCAAGCTTTGTCCATATTTTCATGAATTGGAGTTGCTCCACAAAAGCGGACTCGTAAGTTTCGGGAATGGCTTTAACCGCACAAGCAACCAGAATGAGGCCAAGATTGAAAAAGAGGAGCAAAAGAGTGAAAAAAGAAGTGATGACGGGCTGAAACCATCAGATATCAACCTGAGGCAGGCTGAGATGAACCAATACAGCATGGGGATGGGGAGACAGACTACGGCCACCTCCAACGTTAACAATGTTTTCAACAACAACAACGTTAACCACCCCTCCAATGCCAATACCACTAATGGCACTGCTGATGATAACGAGTGCATGGTGCGAGAGCAAGACCGTTTTATGCCGATAGCCAATGTGATAAGAATCATGCGCAAGATCCTTCCCCCACATGCCAAGATCTCTGACGACGCCAAGGAAACCATCCAAGAGTGCGTCTCCGAGTACATCAGCTTCATCACCGGGGAGGCCAACGAGCGCTGCCAGCGTGAGCAGCGGAAGACCATCACTGCTGAAGACGTGCTGTGGGCCATGAGCAAGCTCGGCTTTGATGACTACATCGAGCCACTCACCCTCTACCTGCACCGCTACCGCGAGATGGAGGGCGAGCGTGGGTCCTCCACCACCTCTTTGATGAGAAGCGAGTCCTTGGCCAAGGGGGCGGGTACTAGTAGTGGTACCAGCAGCAGGTCAATGGATCACCACCAGTACTATGGCACCTCTATGGCGGCTGCTGCGGCTGCTTTTCATCATCAGCATGGCCATGGCCTTTTTGGTTACATGCAGCCGTCCGATGTGTCCGTCTCCAACAATAATGCGAATGCTGCAGCAGCATCTGGATCGTCCTCCCAGCTCCAGGGTGGTGGTTCTGCCGCAATGCCAAATGGTGATCACCATCAGCCACATGCAAATGGTGCAAATGGTCCAAGTGGTGGAGTG
>Pyrco_BP1_012340.1
ATGGCGGACTCGGACAACGACTCGGGAGGAGCGCACACGAAGAGCGAGCTCTCGCCGCGGGAACAGGACCGATTGCTGCCTATAGCGAACGTGAGCCGGATCATGAAGAAGGCGCTGCCGGCGAACGCTAAGATCTCGAAAGACGCGAAGGAGACGGTGCAGGAGTGCGTGTCGGAGTTCATAAGCTTCATCACGGGCGAGGCCTCTGACAAGTGTCAGAGGGAGAAGAGGAAGACGATCAACGGCGACGATTTGCTGTGGGCGATGACGACGTTAGGGTTCGAGGAGTACGTGGAGCCTCTGAAGGTTTATTTGCAGAGGTTTAGGGAGATGGAAGGGGAGAAGAGCAGCGTGTCGGCGCGTGACAAGGACGGGAGCGGTGGCGGGAATGGTGGGGTTGGGTACGAGGTCGGAGGTGGGAGCAGTGGCGGAGCTGGGGTATACTGGCAGCAGCAACAGCAGCAGCAGCAGCATCAGGGACACGTGTACGGCGGGAGTGGGTTTCATCAGATGGGTGTGAGTGGAGTTGGGATGGGGAAGAGTGGGCCCGGATCTAACATGGGTAGGCCCAGA
>Pyrco_BP1_013570.1
ATGGTTGATAATATAGGAAACAATAATTCATCAGATAGAGAAGGGTTTAAGTACAATTTCACAGGTGGTGGTAGTGTCTCTAGTGATTATCACCACCATCTTCATCATCAAGAGGGAGTCATCAAGGAGCCAGATCGGTTGCTTCCAATTGCTAATGTTGGGCGAATCATGAAGCAGAATTTGCCCCCGAATGCGAAAATCTCGAAAGAAGCCAAAGAAACCATGCAAGAATGTGTTTCTGAGTTCATAAGTTTCGTGACTGGAGAAGCATCTGACAAGTGCCACAAAGAGAAGCGCAAGACGGTGAATGGGGATGACATTTGCTGGGCTCTGGCAACTCTTGGATTCGATGATTACGCGGAGCCACTGAAGAGGTACTTGCATAGGTACAGAGAATTGGAAGGAGAGAAGGCTGCTAACCAAGGTAAGGCTAATAGTAATGAAGAACAGACTGCCACCAAGGACAAGATTTCCTACAGCAGCAGCAAATACCTC
>Pyrco_BP1_016853.1
ATGGATCGATCAATCAACATGGTAGATCAGGAACAAGATGGAATGCTCCCAATTGCAAACGTGGGTCGAATCATGAAACAAATTCTTCCCCCAAGAGCCAAAATTTCCAGGGAAGCCAAACAAACAATGCAAGAATGTGCAACTGAGTTCCTAAGTTTTGTAACTGGCGAGGCTTCTGACAAGTGTCACAAGGAGAATCGCAAGACCGTCAATGGAGACGACATCTGCTGGGCTCTGAGTGCTCTAGGGTTTGATAACCATGCCCAGGCTACTACAAGGTACTTGCACAAATACAGGGAAGCTGAAAGAGACAAAGCTGCAGCTAACAACCAAAACACAGCACATATTAAAAGTCATGGAGGCCTGCAGGTAGCGCAGCAAAATCAAACTTCAAATCTGGAGTTTCGGGTGCTTGGGAAAGGTGACAACTCCCTTGTTACCAAGCCA
>Pyrco_BP1_021391.1
ATGGCTGAGGCACCGACGAGTCCGGCTGGTGGGAGCCACGAGAGCGGCGGGGAGCAAAGCCCTCAGAGAGGAGGAGGAGGAGGAGGCGGCAGCAGTGTCCGGGAGCAGGATAGGTATCTGCCAATCGCTAACATCAGTCGCATCATGAAGAAGGCTCTGCCGACCAACGGAAAGATCGCCAAGGACGCCAAGGACACCGTCCAGGAATGCGTCTCCGAATTCATCAGCTTCGTCACCAGCGAGGCAAGCGATAAGTGCCAGAAGGAGAAGCGGAAGACCATCAATGGCGACGATTTGTTGTGGGCGATGGCCACGTTAGGGTTTGAGGACTATATCGAGCCCCTCAGGATTTACTTGAGTAGGTACAGGGAGGGTGATGCAAAGGGCTCAGCTAGGGGTGGAGATGGTTCTTTTAAAGGGAATGCTGTTCCAGCAATGCCTGGCCCAAGTTCACAGGTC
>Pyrco_BP1_024490.1
ATGGAACGTATGGGTGGTGGTCTTCCTCGCAGGCATGCAAATTCACCAAACGCCGCAAACTCCAACAACTCTGGCGACGGCCATGCCGTCGGAAACACCAGCAACCCTGCCAATGCCACTGGCAGTACTGGAAACAACACTGCACAGAGTACCCATCGGCCAGTTGTTCGTGTGCAGGATCAGCACATGCCGATAGCCAACGTGGTACGCATAATGCGTCGCGTGCTCCCTCCGCATGCAAAAATAACAGAAGCCGCCAAGGAGACCGTGCAGGAATGTGTGTCTGAGTACATCGCCTTCATAACTGCTGAAGCCAACCAGCGTAGCCAGCGCGAACAGCGCAAGACCGTCTCTGCCGAGGACATCATCTGGGCCATGAGCAAGCTTGGCTTCGAGAACTACGTCGACCCCCTCAACGTTTTCCTCCATCGCTACCGGGAGTCTGAGAATTCAGACCGCTCTCAGTTTATGAAGAGGGAGCATCCGCTAATGGACTATGGCCCTGCTGTGCCTTCTGGACCTGCTGGACCCCAGGTTGCGATGATGCCTCCCCCACTGCTACCGCATTTTGTGCCGGAGTTTCCTCTAGGGTTCGAGCAGCGTGGTCCTCCGATGCTTGACCCTTCGATGATTGAGATATTTTTGGATGGTGGTTCCTCTACTGGTGCTGCTGAAGGCGGTTCATCGTCGTCTTTTGGGGCTCAGGACCAGAACTGGCTGGGGGGATTTGATCCGTCGGCTCAGTCCAAG
>Pyrco_BP1_026889.1
ATGAGTGGAAAAAGAAATCAAACGTGTAGCCCGGTTGGAAGCCCGCTGTCTGGGAACGTCTCAGACAGCAGTTCCAAAGAGCAAGACAGGTTCCTCCCCATTGCGAACGTGAGCCGTATCATGAAGAAGTCCCTGCCTGCAAATGCCAAGATTTCAAAGGAAGCTAAGGAGACGGTCCAAGAATGTGTATCGGAGTTCATAAGCTTCATCACGGGCGAAGCATCGGACAAGTGCCAGAGAGAAAAGAGAAAGACTATCAACGGGGATGACCTACTTTGGGCCATGACAACTCTGGGATTCGAGAATTATGTTGGACCCTTGAAAATGTATCTCAACAAGTACAGGGAGACCGAGGGAGATAAGAACTCCATGGCCAGAGAAGAAGACCACCCTCATGGTTCTAATGGTCAAACCAACATTATTTTAAGTAACAAGATGGATCTTTCGAATGAAGGTTTCTATTCAGTTGGGGGACGACAGCAGCAGCAGCAAGTGATGACTTCAAATTACAATTTGGCGAGTAGTCATGGCGCTTACAATTTCAGTAGGATTCATGAGAGTGGAGATGGCAGTGCAAACAGAGATTTGGCAGCTCATCATCATCTTCATAACGGGATAGGATGG
>Pyrco_BP1_031488.1
ATGAAGAAGGCGCTGCCGGCGAACGCGAAGATCTCGAAGGACGCGAAGGAGACGGTGCAGGAATGCGTGTCAGAGTTCATAAGCTTCATTACCGGGGAGGCCTCCGACAAGTGTCAGAGGGAGAAGAGGAAGACGATCAACGGCGACGATTTGCTCTGGGCGATGACGACGTTAGGGTTCGAGGAGTACGTGGAGCCTCTGAAGGTTTACTTGCAGAGGTTTAGGGAGATGGAAGGGGAGAAGAGCAGCGTGGCGGCGCGTGACAAGGACGGGAGCGGTGGCGGAATCGGTGGGGTTGGGTATGAGGGGGGTGGTGGTGGTGGTGGTGGTGGGAGTAGTGGTGGAGCTGGGGTATATTGGCAGCAGCAGCAACAACAGCAGCAGCAGCATCAGGGACACGTGTACGGAGGGAGTGGGTTCCATCAGATGGGTGTGAGTGGAGTTGGAATGGGGAAGAGTGGGCCTGGATCCAGCATGGGTAGGCCCAGA
>Pyrco_BP1_036037.1
ATGGCCGATTCGGATAACGACTCGGGAGGGCCCAACGACGTCAGCCACGGGCAGAGCGGGGAGTTGTCCGCGCGTGAGCAGGACCGCTTCCTGCCGATCGCGAACGTGAGCCGGATCATGAAGAAGGCGCTGCCGGCGAACGCAAAGATATCCAAGGACGCGAAGGAGACGCTGCAGGAGTGCGTGTCGGAGTTCATCAGTTTCGTCACTGGTGAGGCCTCCGACAAGTGCCAGAGGGAGAAGAGGAAGACGATCAACGGCGACGATTTGCTATGGGCGATGACCACGTTGGGGTTCGAGGAGTACGTGGAGCCGCTCAAGATTTATTTGCAAAAGTATCGGGAGATGGAGGGCGAGAAGAGCACCATGGGCGGCGGAGGTGGCGGCAGAGAGAAAGATAGTAGCAGCGGAGGTGGAGGCGCGGCGTCTGGTGGTGGCGGAGGCGGCGGTGTCAGCTCTGGGATAAGTGGTGGTGGGTATAATGGAGGGTATGGTGGAATGGTGATGATGGGTCAACATAATCATCATCAGGGACACATGTACGGTTCTGGTGGTGGGTATCAACAGCACCATATGGGAATGGGAGGTGGAGGGGTTGGGAAGAGTGGTGGTTCAAGTGGTGGTTGTGGAGCTTCAGTTGTCAGG
>Pyrco_BP1_042870.1
ATGGCGGAAGCTCCCGTGAGTCCAGGCGGCGGCAGCCACGAGAGCGGCGGCGACGGGAGCGGGAGCCCGCGCTCGAACGTTCGGGAGCAGGACCGGTATCTTCCAATCGCCAACATCAGCCGTATCATGAAGAAGGCGCTTCCTGCGAACGGCAAAATCGCAAAGGATGCCAAGGAAACCGTCCAGGAATGCGTTTCTGAGTTCATCAGCTTCATCACGTCCGAGGCGAGTGACAAGTGCCAGAGAGAGAAGAGGAAGACGATCAACGGTGATGATTTGCTCTGGGCAATGGCAACGTTAGGCTTTGAGGATTATATCGACCCCCTCAAGGTTTACCTCACCAAATACAGAGAGGGTGATACCAAGGGCTCGGGGAAGGGTGGAGATTCATCTTCCAAGAAAGATGCTCAGCCAAGTCCAAATCCTCAGATTGCTCGCCAAGGTTCTTTCTCCCAAGGAGGGAATTACTCAAATTCTCAAAGTTCTCTTTTATTGAGGGCTACCGCAAATAACCTTATT
>Pyrco_BP1_043576.1
ATGGCGGAAGCTCCCGTGAGTCCAGGCGGCGTCAGCCACGAGAGCGGCGGCGACGGGAGCGGGAGTCCGCGCTCGAACGTTCGGGAGCAGGACCGGTACCTCCCGATCGCCAACATCAGCCGAATCATGAAGAAGGCGCTTCCTCCTAACGGAAAAATCGCCAAGGATGCCAAGGAAACCGTCCAGGAATGCGTTTCTGAGTTCATCAGCTTCGTCACCTCTGAGGCGAGTGAGAAGTGCCTGAGAGAGAAGAGGAAGACGATCAACGGTGATGATTTGCTCTGGGCAATGGCGACTTTAAGCTTTGAGGATTATATCGACCCCCTCAAGGTTTACCTCACCAAATACAGAGAGGTTCGGATTCAGTACATTCAT
>Pyrco_BP1_044035.1
ATGGTCGACAATAATAATCCTGGAGCAAGCGGAGCTGCAAAGGATGATGATATTGATGGAGGCATCAAGGAGCAAGACCAGCTGCTGCCAATAGCCAACGTCGGGCGGATCATGAAGCAAATATTGCCACCCAACGCCAAGATCTCAAAGGAGGCCAAGGAAACCATGCAAGAATGCGCGTCGGAGTTCATCAGCTTTGTCACCGGCGAGGCCTCGGAGAAGTGCCGCAAGGAGAGGCGGAAGACCGTGAATGGTGACGATGTCTGCTGGGCGCTCGGAGCGCTGGGTTTTGATGACTACACTGGTCCGTTGCGAAGGTACTTACACAGGTATAGAGAGCAAGAAAGGGATAGAATATCATCGGAGGCTAACAACAATATTAATGAAGATCATCAAGGGATATCGATCAACAATATTCCTCATACACAAGGATCTAATTATTTCAAAGGATCTAGTACTTCTGGTTGTAAT
>Pyrco_BP_DH_01g14090
ATGGCGGAGGCACCGACGAGTCCGGCCGGCGGGAGCCACGAGAGCGGCGGCGAGCAGAGCCCCCAGGGAGGAGGAGGAGGAGGCGGCGGCGGCGTCAGGGAGCAGGATAGGTATTTGCCAATCGCCAACATCAGTCGCATCATGAAGAAGGCTCTGCCGACTAACGGCAAGATCGCCAAGGACGCCAAGGACACCGTCCAGGAATGCGTCTCCGAATTCATCAGCTTCGTCACCAGCGAGGCCAGCGATAAGTGCCAGAAGGAGAAGCGGAAGACCATCAACGGCGACGATTTGTTGTGGGCGATGGCCACGTTAGGGTTTGAGGACTATATCGAGCCCCTCAGGATTTACTTGGCTAGGTACAGGGAGGGTGATGCAAAGGGGTCTGCTAGGGGTGGAGATGGTTCTTCAAAAGGGAATGCTGTTCCAGCAATGCCTGGCCCAAGTGCACAGTTTGTTCATCAGGGAGCATTGAATTATGGCAACCCTCAAGAGGATTATTATGTGCCATTGAACAATATGGGTAATGGAAGT
>Pyrco_BP_DH_03g13700
ATGGCGGACTCGGACAACGACTCGGGAGGAGCGCACACGAAGAGCGAGCTCTCGCCGCGGGAACAGGACCGATTGCTGCCTATAGCGAACGTGAGCCGGATCATGAAGAAGGCGCTGCCGGCGAACGCTAAGATCTCGAAAGACGCGAAGGAGACGGTGCAGGAGTGCGTGTCGGAGTTCATAAGCTTCATCACGGGCGAGGCCTCTGACAAGTGTCAGAGGGAGAAGAGGAAGACGATCAACGTCGACGATTTGCTGTGGGCGATGACGACGTTAGGGTTCGAGGAGTACGTGGAGCCTCTGAAGGTTTATTTGCAGAGGTTTAGGGAGATGGAAGGGGAGAAGAGCAGCGTGTCGGCGCGTGACAAGGACGGGAGCGGTGGCGGGAATGGTGGGGTTGGGTACGAGGTCGGAGGTGGGAGCAGTGGCGGAGCTGGGGTATACTGGCAGCAGCAACAGCAGCAGCAGCAGCATCAGGGACACGTGTACGGCGGGAGTGGGTTTCATCAGATGGGTGTGAGTGGAGTTGGGATGGGGAAGAGTGGGCCCGGATCTAACATGGGTAGGCCCAGA
>Pyrco_BP_DH_03g22470
ATGGTTGATAATATAGGAAACAATAATTCATCAGCTGATAGAGAAGGGTTTAAGTACAATTTCACAGGTGGTAGTGGTAATGTCTCTAGTGATTATCACCACCATCTTCATAATCAAGAGGGGGTCATCAAGGAACAAGATCGGTTGCTTCCAATTGCTAATGTTGGGCGGATCATGAAGCAGATTTTGCCTCCAAATGCAAAAATCTCGAAAGAAGCCAAAGAAACCATGCAAGAATGTGTTTCTGAGTTCATAAGTTTTGTGACTGGAGAAGCATCTGACAAGTGCCACAAAGAGAAGCGCAAGACAGTGAATGGGGATGACATTTGCTGGGCTCTGGCAACTCTTGGATTCGATGATTACGCAGAACCGCTGAAGAGGTACTTGCATAGGTACAGAGAATTGGAAGGTGAGAAGGCTGCTCACCAAGGTAAGGCTAACAGTAATGAGGAAAAAGCTGAAGTTTCACCACCAAGGACAAGATTTCCTACAGCGGCAGCTGATATGTCTAATCCTCCATATATGGAAAGGGGAAATAGCTCGCTCTCCCGGCGATTT
>Pyrco_BP_DH_04g17970
ATGTATCATCAAATACTAAAACATTTACAGAAGCAACGTGTCTGTGTCAGAAGAGATCAATTAACTCCTCCAAATCCTAATTGTAGGGATCGATCAATCAACATGGTTGATCAGGAACAAGATGGGATGCTCCCAATTGCAAACGTGGGTCGAATCATGAAGCAAATTCTTCCCCCAAGAGCCAAAATTTCCAAGGAGGCGAAACAAACAATGCAAGAATGTGCAACTGAGTTCCTAAGTTTTGTGACTGGCGAGGCTTCTGACAAGTGTCACAAGGAGAATCGCAAGACCGTCAATGGAGACGACATCTGTTGGGCTCTGAGTGCTCTAGGGTTTGATAACTATGCCCAGGCTGCTATGAGGTACTTGCATAAATATAGGGAAGCTGAAAGAGACAAAGCTGCTGCTAACAACAACCAAAACACAGCAAATATTGCCAGTCATGGAGGCCTGCAAGTAAGGGAGCAAACTCAGACTTCAAATCTGGAGTTTCGGGTGCTTGAGAAAGGTGACAACTCCCTTATTACCAAGCCA
>Pyrco_BP_DH_05g32780
ATGCATCATCTATATATCAAGAATACGCGTGAGGTCCTGAGCACAGTACCACTCCAGTCTGAAAGCGTAGTCCACCCTCTCCAAGGGGTAAGAGCAGCAAATTTAGCAAATTATATTTACCATCCTCCTTTGTCAATTCACTTTCATAATTTCTTAATAGGCTCATACATAGCCAGTATATTGTCACGTAAGGAAAGTGAACATTATATATATATATATATATATATATATATATATATGGCTGACTCGGACAACGACTCTGGAGGAGGAGGAGGAGGAGGAACGACAGAACAGCAGAGAGAGCAGGACAGGTTTTTGCCGATTGCAAACGTGAGCAGGATCATGAAGAAAGGTCTGCCGGCCAACGCCAAGATTTCAAAGGACGCCAAAGAGACGGTGCAGGAGTGCGTCTCCGAGTTCATCAGCTTCATCACCGGAGAAGCCTCCGACAAGTGTCAGAGAGAGAAGAGGAAGACCATCAACGGCGAGGACCTGTTGTGGGCCATGACAACGCTGGGGTTCGAGGAGTACGTAGAGCCTCTCAAGGTTTACCTGCACAAGTTTAGAGAGGTGGAGGGTGAAAAGATGACTGGTAGTACCAATACTAGTGCTGGAACGGGAACTGGAATGTCCGCAGGGCATGGAAGGCACGCTGATCGATATCATCGCGATCATGAGAGAGAGCAGCGGTATGTGCATGGTCATGGTGCTGCACTCCACGACCATGATGATGATGGATCGATCAACAACATCACCATCATGAAGGTCATTTGTATGGATCTGGTGGTAAACCCTCCACAGGGCATGGGAGACCAAGCGTGTTTTGTATGCAACGGACGCGCTTTCATAGGGGACCGATTAACACTTCGAACTGTTGCATACAAAACAACCTATAAACTGGATGATATTGGTATAACTGTACAGACATTCAGTTCGTTCGTTTTCCTTATTCTCTTGTTTCATTTGGAGGATGAAAAAGTAGGTGTGCTATTCACCGGTAAGAATAATGTTTTAATGGATCACATCACGATAGCCCGCAAATTCGTGACCATAATTCCAAGTTTGCAA
>Pyrco_BP_DH_05g32810
ATGAAACGATCAGGAGGTTTCCATGGCTACCAAAGGACCGCGACCACCCCAAACACAACCTCTGCTTCTGGGCTGAAACCATCAGATATCAACCTGAGGCAGGCTGAGATGAACCAATACAGCATGGGGATGGGGAGACAGACTACGGCCACCTCCAACGTTAACAATGTTTTCAACAACAACAACGTTAACCACCCCTCCAATGCCAATACCACTAATGGCACTGCCGATGATAACGAGTGCATGGTGCGAGAGCAAGACCGTTTTATGCCGATAGCCAATGTGATAAGAATCATGCGCAAGATCCTTCCCCCACATGCCAAGATCTCTGACGACGCCAAGGAAACCATCCAAGAGTGCGTCTCCGAGTACATCAGCTTCATCACTGGGGAGGCCAACGAGCGCTGCCAGCGTGAGCAGCGGAAGACCATCACTGCTGAAGACGTGCTGTGGGCCATGAGCAAGCTCGGCTTTGATGACTACATCGAGCCACTCACCCTCTACCTGCACCGCTACCGCGAGATGGAGGGCGAGCGTGGGTCCTCCACCACCTCTTTGATGAGAAGCGAGTCCTTGGCCAAGGGGGCGGGTACTAGTAGTGGTACCAGCAGCAGGTCAATGGATCACCACCAGTACTATGGCACCTCTATGGCGGCTGCTGCGGCTGCTTTTCATCATCAGCATGGCCATGGCCTTTTTGGTTACATGCAGCCGTCCGATGTGTCCGTCTCCAACAATAATGCGAATGCTGCAGCAGCATCTGGATCGTCCTCCCAGCTCCAGGGTGGTGGTTCTGCCGCAATGCCAAATGGTGATCACCATCAGCCACATGCAAATGGTGCAAATGGTCCAAGTGGTGGAGTG
>Pyrco_BP_DH_09g05110
ATGGCCGATTCGGACAACGACTCCGGAGGTCCCAACGACAGAAGCCATGCTCAGAGCGGAGAGCTGTCGGCGCGTGAGCAGGACCGCTTCCTTCCGATCGCGAACGTGAGCCGGATCATGAAGAAGGCGCTGCCGGCGAACGCGAAGATATCAAAGGACGCGAAGGAGACGGTGCAGGAGTGCGTGTCGGAGTTCATCAGCTTCGTCACAGGAGAGGCCTCAGACAAGTGCCAGAGGGAGAAGAGGAAGACGATCAACGGCGACGATTTGCTATGGGCGATGACGACGTTGGGGTTCGAGGAGTACGTGGAGCCGCTCAAGATTTATTTGCAAAAGTATCGGGAGATGGAGGGCGAGAAGAGCACTATGGGCGGTGGCGGCGGTGGCAGAGAGAAAGATAGTAGTAGCGGAGGCGGCGGTGCGGCGTCTGGTGGTGGCGGAGGCGGCGGTATCAGCTCTGGGGTAAGTGTTGGTGGGTATAATGAGGGTTATGGTGGAATGGTGATGATGGGTCATCATAACCATCATCAGGGACACGTGAGGGGTTCTGGTGGAGGGTATCAGCAGAACCATATGGCTATGGGAGGTGGAGGGGGTAGGAAGAGTGGTGGTTCAAGTGGTGGTGGTAACGGTGGAGCTTCAGTTGTGAGG
>Pyrco_BP_DH_10g28870
ATGGAACGATCAGGAGGTTACCATGGCTATCAAAAGACCACGACTACCCCAAACACAACCTCTGCTTCTGGGCTGAAACTATCAGATATCAACGTTCGGCCGGCTGAGATGAACCAATACAGCATGGGGATGGGGAGACAAACTACCACCACCACCAACGTTAACAATGTTGTTAACAACTCCTCCAATGCCAATACCACGAATGGCACTGCCGATGATAACGAGTGCATGGTGCGAGAGCAAGACCGTTTCATGCCGATAGCCAATGTGATAAGAATCATGCGCAAGATCCTACCCCCACATGCCAAGATCTCCGACGACGCCAAGGAAACCATCCAAGAGTGCGTCTCCGAGTACATCAGCTTCATCACCGGGGAGGCCAACGAGCGCTGCCAGCGCGAGCAGCGCAAGACCATCACTGCTGAAGACGTGCTGTGGGCCATGAGCAAGCTCGGCTTTGATGACTACATCGAGCCACTCACCCTCTACCTGCACCGCTACCGCGAGATGGAGGGCGAGCGTGGGTCCTCCACGACCTCCTTAATGAGAAGCGAGTCCTTGGCCAAGGGGGCGGGTACTAGTAGTGGTACCAGCAGCAGGGCAATTGATCACCACCAGTACTATGGCACCTCTATGGCGGCGGCTGCTGCTGCTTTTCATCATCAGCATGGTCATGGATTTTTCGGGTACATGAACCCCTCCGATGCGTGGGTCTCCAACAATAATGTGAATGCTGCTTCTGCTGCCGCAGCATCTGGATTGTCCACACAGCTCCAGGGTGGTGGTTCTGCCGCAATGCTAAATGGTGATCACCATCAGCTGCCACATGCAAATGGTGCAAACGGTGGAGCG
>Pyrco_BP_DH_11g17230
ATGCCGATAGCCAACGTGATACGCATAATGCGGAGGATATTACCCCCGCATGCAAAAATATCTGACGACGCCAAGGAGACTATGCAGGAGTGTGTGTCCGAGTACATCGCCTTCATAACCGGTGAGGCCAACGAGCGCTGCCAGCGCGAGCAGCGCAAGACTGTCACTGCTGAGGATGTCCTCTGGGCCATGGGAAAGCTCGGGTTTGACAACTACGTCGAACCCCTCACCATTTACCTCCAACGCTACCGGGAGTCTGAGAGTTCCGACCGCTCTCAGTTTGTGAAGAGGGAGGAGCGCCAGCCAACGGACTATTGCCCTCCTGGGCATGCTGTGCCCCAGGTTGCAATGATGTCTCCCCCGCCACCATCTTATGGGCCGGGATATTATTTCGGGCCCCAGCATGGTCCTCCCATGTATGACCCCTCGATGATGGGAATGTTTAGGGATGGTTCCTCCTCTGGTGCTGGTGGAGGCGGGTCATCGTCGGCTTCTGGGGCGCAGGGTGAGAACTCGTTGGGGCGATTTGACCCGTTTGATCACTTCAAT
>Pyrco_BP_DH_11g17280
ATGGCGGACTCGGACAACGACTCGGGAGGAGCGCACGGGAAGAGCGAGCTCTCGCCGCGGGAACAGGACCGGTTGCTGCCGATAGCGAACGTGAGCCGTATCATGAAGAAGGCGCTGCCGGCGAACGCGAAGATCTCGAAGGACGCGAAGGAGACGGTGCAGGAATGCGTGTCAGAGTTCATAAGCTTCATTACCGGGGAGGCCTCCGACAAGTGTCAGAGGGAGAAGAGGAAGACGATCAACGGCGACGATTTGCTCTGGGCGATGACGACGTTAGGGTTCGAGGAGTACGTGGAGCCTCTGAAGGTTTACTTGCAGAGGTTTAGGGAGATGGAAGGGGAGAAGAGCAGCGTGGCGGCGCGTGACAAGGACGGGAGCGGTGGCGGAATCGGTGGGGTTGGGTATGAGGGGGGTGGTGGTGGTGGTGGGAGTAGTGGTGGAGCTGGGGTATATTGGCAGCAGCAGCAACAACAGCAGCAGCAGCATCAGGGACACGTGTACGGAGGGAGTGGGTTCCATCAGATGGGTGTGAGTGGAGTTGGAATGGGGAAGAGTGGGCCTGGATCCAGCATGGGTAGGCCCAGA
>Pyrco_BP_DH_15g29130
ATGTTTGGTTCCATGGAACTTCCATTCCACATCATAAACACTTCAACGCAAGGAAGAGGAAGAGAGGGAAAAAACCTAAACACAATGAGTGGAAAAAGAAATCAAACGTGTAGCCCGGTTGGAAGCCCGCTGTCTGGGAACGTCTCAGACAGCAGTTCCAAAGAGCAAGACAGGTTCCTCCCCATTGCGAACGTGAGCCGTATCATGAAGAAGTCCCTGCCTGCAAATGCCAAGATTTCAAAGGAAGCTAAGGAGACGGTCCAAGAATGTGTATCGGAGTTCATAAGCTTCATCACGGGCGAAGCATCGGACAAGTGCCAGAGAGAAAAGAGAAAGACTATCAACGGGGATGACCTACTTTGGGCCATGACAACTCTGGGATTCGAGAATTATGTTGGACCCTTGAAAATGTATCTCAACAAGTACAGGGAGACCGAGGGAGATAAGAACTCCATGGCCAGAGAAGAAGACCACCCTCATGGTTCTAATGGTCAAACCAACATTATTTTAAGTAACAAGATGGATCTTTCGAATGAAGGTTTCTATTCAGTTGGGGGACGACAGCAGCAGCAGCAAGTGATGACTTCAAATTACAATTTGGCGAGTAGTCATGGCGCTTACAATTTCAGTAGGATTCATGAGAGTGGAGATGGCAGTGCAAACAGAGATTTGGCAGCTCATCATCATCTTCATAACGGGATAGGATGG
>Pyrco_BP_DH_17g10780
ATGGCCGATTCGGATAACGACTCGGGAGGGCCCAACGACGTCAGCCACGGGCAGAGCGGGGAGTTGTCCGCGCGTGAGCAGGACCGCTTCCTGCCGATCGCGAACGTGAGCCGGATCATGAAGAAGGCGCTGCCGGCGAACGCAAAGATATCCAAGGACGCGAAGGAGACGCTGCAGGAGTGCGTGTCGGAGTTCATCAGTTTCGTCACTGGTGAGGCCTCCGACAAGTGCCAGAGGGAGAAGAGGAAGACGATCGAACGGCGACGATTTGCTATGGGCGATGACCACGTTGGGGTTCGAGGAGTACGTGGAGCCGCTCAAGATTTATTTGCAAAAGTATCGGGAGATGGAGGGCGAGAAGAGCACCATGGGCGGCGGAGGTGGCGGCAGAGAGAAAGA
>Pruav_sc0000052.1_g850.1.br
ATGGCGGACTCGGACAACGACTCGGGCGGAGCGCACACGAAATCAAACAGCGAGCTCTCGCCTCGGGAACAGGACCGGCTGCTGCCGATAGCGAACGTGAGCCGGATCATGAAGAAGGCGCTGCCGGCGAACGCGAAGATCTCCAAGGACGCGAAGGAGACGGTGCAGGAGTGCGTGTCGGAGTTCATAAGCTTCATCACCGGCGAGGCCTCGGACAAGTGCCAGAGGGAGAAGCGGAAGACGATCAACGGCGATGATTTGCTCTGGGCGATGACGACGTTAGGGTTCGAGGAGTACGTGGAGCCTCTCAAGGTTTATCTGCAGAGGTTCAGGGAGATGGAGGGGGAGAAGAGCAGCGTGGCCGCGCGTGACAAGGACCCGAGTGGAGGTGGCGGGAATGGTGGGGTTGGGTACGAGAGTGGTGGTGGGAGTGGAGGAGCTGGGGTATATTGGCAGTGCGTGCAACAGCAGCAGCAGCAGCAGCAGCAGCATCAGCATCAGCATCAGCATCAGCATCAGGGACACGTGTACGGCGGAAGCGGGTTTCATCAGATGGGTGTGAGTGGAGTTGGGTTGGGGAAGGGTGGGCCCGGATCTAACATGGGTAGACCCAGA
>Pruav_sc0000157.1_g770.1.mk
TGCATTATTAACCCTCCAGATCCAACGGACCCCAACACCTCCGCCTCTCCTCCCGCATCGCTCTCCGACGCAGTCCATCCGAGACGCCCAAGACCCCCGATAATGGCCGATTCGGACAACGACTCGGGCGGGAACAACGACGGCAGCCACGCTCAGAGCGGGGAGCTGTCGGCGCGTGAGCAGGACCGATTCCTGCCGATCGCTAACGTGAGCCGGATCATGAAGAAGGCGCTGCCGGCGAACGCGAAGATCTCGAAGGACGCGAAGGAGACGGTGCAGGAGTGCGTGTCGGAATTTATCAGCTTCGTCACCGGAGAGGCGTCCGACAAGTGCCAGAGAGAGAAGAGGAAGACGATCAACGGGGACGATTTGCTCTGGGCGATGACGACGCTAGGGTTCGAGGAGTACGTGGAGCCGCTCAAGGTTTATCTGCAGAAGTTTCGGGAGGTGGAGGGCGAGAAGACCACCATGGGCGGCAGAGACAAGGATAGTGCAGGCGGCGGCGGTGGGGGGGCTTCCGGTGGCGGTGTAAGCTCTGGGTCAAGCGGCGGTGGTGGTGGGTATAATGGGGTTTATGGTGGAATGGTGATGATGGGTAATCATCATCATAATCAGGGACACGTGTACGGTTCTGGTGGCGGGTATCAACAACATCAAATGGGTATGGGAAGTGGAGGAGTTAGGGTTGGGAATAGTGGAGGTTCAGGTAGTGGTGGAAATGGTGGAGCTTCAGTTGTGAGG
>Pruav_sc0000789.1_g100.1.mk
ATGGCGGAGGCACCGACGAGCCCGGCAGGCGGGAGCCATGAAAGCGGCGGCGAGCAGAGTCCTCAGGGAGGCGGCGGCGGCGGCAGCGGCGTGCGCGAGCAGGACAGATATCTGCCCATCGCCAACATCAGTCGCATCATGAAGAAGGCTTTGCCGCAAAATGGCAAGATCGCCAAGGACGCCAAGGACACCGTCCAGGAATGCGTCTCCGAATTCATCAGCTTCGTCACCAGCGATCTATTCGTTCATATCTCTTCGGGATGGTTAGAAATAACTTTCTTGCCAAACTTTGAACAGGGTGATGCAAAGGGATCTGCTAGGGGTGGAGATGGATCTTCTAAAGGGAATGCTGTTGGAGCCATGCCTGGCCCAAGTTCACAGCAGTTTGTTCATCAGGGATCATTGAACTACGTCAATCCTCAAGAGGAATATTATGTGCCTTTGAACAATATGGGAAATGGAAAT
>Pruav_sc0000848.1_g660.1.mk
ATGGATAATAACATAGGCAATAATTCATCAGATAGAGAAGGGTTTAAGTACAATTTCACAGGCACTAGTATCTCTAGCGATCATCATCATCATCATGAAGATGGGGTCATCAAGGAGCAAGATCGGCTGCTTCCGATTGCTAATGTTGGGCGGATCATGAAGCAAATTCTTCCCCCAAATGCAAAAATCTCGAAAGAAGCCAAAGAAACCATGCAGGAATGTGTTTCTGAGTTTATAAGCTTTGTGACTGGAGAAGCATCTGACAAGTGTCACAAAGAGAAGCGCAAGACAGTGAATGGCGATGACATTTGCTGGGCTCTTGCAACTCTTGGCTTCGATGATTATGCTGAACCATTGAAGAGATATTTGCATAGGTACAGAGAATTGGAAGGAGAGAAGGCGGCTCACCAAGGCAAGGCCAACAGTAGTGAAGAAAAAAACGAAGTGTCACCACCAAGGACAAGTACATCTAGTCCCTTAAAGTTCAATGTGCTTGAAAGGGGAAATAGCTCGCTCTCCCGGCGATTT
>Pruav_sc0001529.1_g070.1.br
ATGAAGAAAGGTTTCCCAGGCAAGGCAACGCCAAGATTTCAAAAGACGCGCAACGCCAAGATTTCAAAAGACGCTAAAGAGACGGCGCAGGAGTGTGTCTCAGAGTTCATCAGCTTCATCACGGGACAGGCCTCAGATAAGTGCCGGAGAGAGAAGAGGAAGACAATCAACGGTGACGATCTATTGTGGGTCATGACGACGCTTGGGTTTAAGGACTACGTGGAGCCTCTCAAGATTTATTTGGACAAGTTCAGAGAGATGGAGGGTGAGAGGACTGCTGGAACAGGAATGGCTAGGCAGCTGCTGCACGCTGATCATCATCCTCATGAATATCATGATCAAAGGCAGAGAGAGCAGTTGCAGCACCTGCATGCACCTGGGATGAACATGTATGGTGGGATGATGATTGATGGGTCATCAACATCATCATCATCATCAAGGTCAAGGGCATCATCCTTATCTTTATGGATCTGG
>Pruav_sc0001529.1_g120.1.mk
ATGAGGCTGGCAGAGATTAATCAATTCAGCGTGCAACAGGGGGGGAAGAGTACTAGCTCCTCTACCACCAATATCAATATCAACAATGTTGTTAGCAACAACAACAACAACAACGTCCACTCCACCAGTAGTAATGGTACTACTACTACTGATGATAACGAATGCGTGGGTGCTGCTAGCAGCAGTAGCAGGGCAATAGATCATCACCAGTACTATGCTGCTGCTGCTGCTGCTGCGGCGGCTGCTTTTCATCATCACCATGGCCATGCCTTTTTTGGATATTTGAAGCCATCCGATGCCTCCACCTCCACCAATAATAATGCCGCTCTGCCAAATGGTGATCACCACCAGCCACATGCAAATGATCGAGCT
>Pruav_sc0006080.1_g050.1.mk
ATGGTAGATGAACAAGATGGGTTGCTGCCAATTGCAAACGTGGGTCGAATCATGAAGCAAATTCTTCCCCAAAGAGCCAAAATTTCCAAGGAAGCCAAACAAACAATGCAAGAGTGTGCAACTGAGTTTCTAAGTTTTGTGACGGCTGAGGCGTCTGACAAGTGTCACAAGGAGAATCGCAAGACCGTGAATGGAGATGACATCTGTTGGGCTCTGAGTGCTCTAGGTTTTGATAACTATGCCCAGGCTACTATAAGGTACTTGCATAAATATAGGGAAGCTGAGAGAGACAAAGCTGCCGCAAATGCTAACAACAACAACCAAAACAAAGCAGCAGATATTATAATCATGAGCAGCGGCCAAGAGATGAACGATGTCGGAGATCGACCCGCAAGTATCTACATGGCAAGTCAACAAGGCCTGCAGGTAGGGGAGCAAACCCAAACTCCAGATTTGGAGTTTCGGATGCTTGAGAAAGGTGACGGCACCAAGCCATCTGTTGATCAAGAACATAAT
>Pyrusco0g048980.1
ATGGATCGATCAATCAACATGGTAGATCAGGAACAAGATGGAATGCTCCCAATTGCAAACGTGGGTCGAATCATGAAACAAATTCTTCCCCCAAGAGCCAAAATTTCCAGGGAAGCCAAGCAAACAATGCAAGAATGTGCGACTGAGTTCCTAAGTTTTGTAACTGGCGAGGCTTCTGACAAGTGTCACAAGGAGAATCGCAAGACCGTCAATGGAGACGACATCTGTTGGGCTCTGAGTGCTCTAGGCTTTGATAACCATGCCCAGGCTACTACAAGGTACTTGCATAAATACAGGGAAGCTGAAAGAGACAAAGCTGCAGCTAACAACCAAAACACAGCACATATTAAAAGTCATGGAGGCCTGCAGGTAGCGCAGCAAAATCAAACTTCAAATCTGGAGTTTCGGGTGCTTGGGAAAGGTGACAACTCCCTTGTTACCAAGCCA
>Pyrusco0g057310.1
ATGAATCCGCCCCTGGCCGGCAGTAGCGACAACAACACTGAACAGAGGGCCCCGCAGTGCCTCGTTCGCGAGCAGGATCGGTACATGCCGATAGCCAACGTGATACGCATAATGCGGAGGATATTACCCCCGCATGCAAAAATATCTGACGACGCCAAGGAGACCATGCAGGAGTGTGCCAACGAGCGCTGCCAGCGCGAGCAGCGCAAGACTGTCACTGCTGAGGATGTCCTCTGGGCAATGGGAAAGCTCGGGTTTGACAACTACGTCGAACCCCTCACCATTTACCTCCAACGCTACCGGGAGGACTGTTCCTCCTCTGGTGATGGTGGAGGCGGGTCGTCGTCGGCTTCTGGGGCGCAGGCTGGTTCGGCTTCTGGGGTGCAGGGTGAGAACTCGTTGGGGGGATTTGACCCGAACCAGTTTTTCCTTAGCTTCCTATTTTCGGTTCCTATATTTTTATTCTCAATGGTGCTTCCGATGCTTCGCTTCCTCCTTATGGAAATTGGT
>Pyrusco11g001580.1
ATGGTTGATAATATAGGAAACAATAATTCATCAGATAGAGAAGGGTTTAAGTACAATTTCACAGGTGGTGGTAGTGTCTCTAGTGATTATCACCACCATCTTCATCATCAAGAGGGAGTCATCAAGGAGCCAGATCGGTTGCTTCCAATTGCTAATGTTGGGCGAATCATGAAGCAGAATTTGCCCCCGAATGCGAAAATCTCGAAAGAAGCCAAAGAAACCATGCAAGAATCATCTGACAAGTGCCACAAAGAGAAGCGCAAGACGGTGAATGGGGATGACATTTGCTGGGCTCTGGCAACTCTTGGATTCGATGATTACGCGGAGCCACTGAAGAGGTACTTGCATAGGTACAGAGAATTGGAAGGAGAGAAGGCTGCTAACCAAGGTAAGGCTAATAGTAATGAAGAACAGACTGCCACCAAGGACAAGATTTCCTACAGCAGCAGCAAATACCTC
>Pyrusco11g011050.1
ATGGCGGACTCGGACAACGACTCGGGAGGCGCGCACGGGAAGAGCGAGCTCTCGCCGCGGGAACAGGACCGGTTGCTGCCGATAGCGAACGTGAGCCGGATCATGAAGAAGGCGCTGCCGGCGAACGCGAAGATCTCGAAAGACGCGAAGGAGACGGTGCAGGAATGCGCCTCCGACAAGTGTCAGAGGGAGAAGAGGAAGACGATCAACGGCGACGATTTGCTCTGGGCGATGACGACGTTAGGGTTCGAGGAGTACGTGGAGCCTCTGAAGGTTTACTTGCAGAGGTTTAGGGAGATGGAAGGGAGAAGAGCAGCGTGGCGGCGCGTGACAAGGACGGGAGCTGTGGCGGAATCGGTGGGGTTGGGTATGAGGGGGGTGGTGGTGGTAGTGGTGGTGGGAGTAGTGGTGGAGCTGGGGTATATTGGCAGCAGCAGCAACAACAGCAGCAGCAGCATCAGGGACACGTGTACGGAGGGAGTGGGTTCCATCAGATGGGTG
>Pyrusco11g011120.1
ATGGAACGTATGGGTGGTGGGCTCCCATCAAGGCATGCAAAATCGTGGAACCCTGCCAACGCCAACAGTTCCGACGGCGGCAATGCCATCGCAAACACCAGCAACCCTGCCAACTCCGCCGGCAATAGCGACAACAACACTGAACAGAGGGCCCCGCAGTGCCTCGTTCGCGAGCAGGATCGATACATGCCGATAGCCAACGTGATACGCATAATGCGGAGGATATTACCCCCGCATGCAAAAATATCTGACGACGCCAAGGAGACTATGCAGGAGTGTGTGTCCGAGTACATCGCCTTCATAACCGGTGAGGCCAACGAGCGCTGCCAGCGCGAGCAGCGCAAGACTGTCACTGCTGAGGATGTTCTCTGGGCCATGGGAAAGCTCGGGTTTGACAACTACGTCGAACCCCTCACCATTTACCTCCAACGCTACCGGGAGTCTGAGAGTTCCGACCGCTCTCAGTTTGTGAAGAGGGAGGAGCGCCAGCCAACGGACTATTGCCCTCCTGGGCATGCTGTGCCCCAGGTTGCAATGATGTCTCCCCCGCCACCATCTTATGGGCCGGGATATTATTTCGGGCCCCAGCATGGTCCTCCCATGTATGACCCCTCGATGATGGGAATGTTTAGGGATGGCTCCTCCTCTGGTGCTGGTGGAGGCGGGTCATCGTCGGCTTCTGGGGCGCAGGGTGAGAACTCGTTGGGGCGATTTGACCCGTTTGGTCACTTCAAG
>Pyrusco12g004140.1
ATGGATCGATCAATCAACATGGTAGATCAGGAACAAGATGGAATGCTCCCAATTGCAAACGTGGGTCGAATCATGAAACAAATTCTTCCCCCAAGAGCCAAAATTTCCAGGGAAGCCAAACAAACAATGCAAGAATGTGCAACTGAGTTCCTAAGTTTTGTTACTGGCGAGGCTTCTGACAAGTGTCACAAGGAGAATCGCAAGACTGTCAATGGAGACGACATCTGTTGGGCTCTGAGTGCTCTAGGCTTTGATAACCATGCCCAGGCTACTACAAGGTACTTGCATAAATACAGGGAAGCTGAAAGAGACAAAGCTGCAGCTAACAACCAAAACACAGCACATATTAAAAGTCATGGAGGCCTGCAGGTAGCGCAGCAAAATCAAACTTCAAATCTGGAGTTTCGGGTGCTTGGGAAAGGTGACAACTCCCTTGTTACCAAGCCA
>Pyrusco12g010130.1
ATGGCGGAAGCTCCCGTGAGCCCAGGCGGCGTCAGCCACGAGAGCGGCGGCGACGGGAGCGGGAGTCCGCGCTCGAACGTTCGGGAGCAGGACCGGTACCTCCCGATCGCCAACATCAGCCGAATCATGAAGAAGGCGCTTCCTCCTAACGGAAAAATCGCCAAGGATGCCAAGGAAACCGTCCAGGAATGCGTTTCTGAGTTCATCAGCTTCGTCACCTCTGAGGCGAGTGACAAGTGTCTGAGAGAGAAGAGGAAGACGATCAATGGTGATGATTTGCTCTGGGCAATGGCGACTTTAGGCTTTGAGGATTATATCGACCCCCTCAAGGTTTACCTCACCAAATACAGAGAGGTAACTCTGCCTAAATTGTGTTCGCTTTTTTTGCTTGTATTTGTTTGGTTTCAGAGAAAATTTAGTGGGATTTGGGAAATGATAGGGAAG
>Pyrusco13g003720.1
ATGGTCGACAATAATAATCCTGGAGCAAGCGGAGCTGCAAAGGATGATGATATTGATGGAGGCATCAAGGAGCAAGACCAGCTGCTGCCAATAGCCAACGTCGGGCGGATCATGAAGCAAATATTGCCACCCAACGCCAAGATCTCAAAGGAGGCCAAGGAAACCATGCAAGAATGCGCGTCGGAGTTCATCAGCTTTGTCACCGGCGAGGCCTCGGAGAAGTGCCGCAAGGAGAGGCGGAAGACCGTGAATGGTGACGATGTCTGCTGGGCGCTCGGAGCGCTGGGTTTTGATGACTACACTGGTCCGTTGCGAAGGTACTTACACAGGTATAGAGAGCAAGAAAGGGATAGAATATCATCGGAGGCTAACAACAATATTAATGAAGATCATCAAAGGATATCGATCAACAATATTCCTCATACACAAGGATCTAATTATTTCAAAGGATCTAGTACTTCTGGTTGTAAT
>Pyrusco15g005030.1
ATGAGACCCACATTCGTTGACGGACTCTACCTCTATCAGAGAGAGCCTACCTCTAGTGGAAAAAGAAATCAAACGTGTAGCCCGGTTGGAAGTCCGCTGTCTGGGAACGTCTCAGACAGCAGTTCCAAAGAGCAAGACAGGTTCCTCCCCATTGCGAACGTGAGCCGTATCATGAAGAAGTCCCTGCCTGCAAATGCCAAGATTTCAAAGGAAGCCAAGGAGACGGTCCAAGAATGTGTATCGGAGTTCATAAGCTTCATCACGGGCGAAGCATCGGACAAGTGCCAGAGAGAAAAGAGAAAGACTATCAACGGGGATGACCTACTTTGGGCCATGACAACTCTGGGATTCGAGAATTATGTTGGACCCTTGAAAATGTATCTCAACAAGTACAGGGAGACCGAGGGAGATAAGAACTCCATGGCCAGAGAAGAAGACCACCCTCATGTGATGACTTCAAATTACAATTTGGCGAGTAGTCATGGCGCTTACAATTTCAGTAGGATTCATGAGAGTGGAGATGGCAGTGCAAACAGAGATTTGGCAAGGTTTTTGTTCCTACTAATCTTGAACAATTGCAATCCACCTATGAACAACTCATTGAACGGCAAAACGACA
>Pyrusco15g021400.1
ATGCAAAGAGAAACGGATGATGAGCGGCTATATGTGCCAAGTGGAGGAGGAGGAAGCCCAGAAACCCCATGCAGTTTAAAGAGCAGTACTACTGCTACTGCAGTTGCAAGTGCTAGTAACAACAACAATCACCACCACCACAACCACCACAACAAAGAACAAGATAGGTTCCTTCCCATCGCCAACGTCGGTCGCATTATGAAGAAAGTGATTCCGGGCAACGGAAAAATCTCAAAAGATGCAAAGGAAACTGTCCAAGAATGCGTCTCCGAGTTCATCAGCTTCGTTACAGGAGAAGCATCCGACAAATGCCAAAGAGAAAAGCGCAAGACCATCAACGGCGAGGACATCATTTGGGCTATCACAACGCTCGGGTTCGAGGATTATGTACATCCATTAAAATCGTACCTCCATAGATATAGAGATCTCGAAGGAGAAAAGCTAAACGTTCCAAAGCAACAAAGATCGGAGCAGAGGCTGCACCAGCAACAACAACAACCAGATCAACAGGATCATCACAACCAAACTTTACTACCTTACGATAATAATAGTAGTAGCAGTGTATATTCTTCGACGACGAATGTCATGTCTCAGCCGTCATTCATGGCTGATCATCATCAGGCCTTTTCTTTGCCTTTCTCCCCAAGTTCAATTCAAAAACAGTTTCAGCCACAACAGGATCAGATTGATTCAGTGGGGCATTGG
>Pyrusco17g006830.1
ATGGCCGATTCGGATAACGACTCGGGAGGGCCCAACGACGTCAGCCACGGGCAGAGCGGGGAGTTGTCAGCGCGTGAGCAGGACCGCTTCCTGCCGATCGCGAACGTGAGCCGGATCATGAAGAAGGCGCTGCCGGCGAACGCAAAGATATCCAAGGACGCGAAGGAGACGCTGCAGGAGTGCGCCTCCGACAAGTGCCAGAGGGAGAAGAGGAAGACGATCAACGGCGACGATTTGCTATGGGCGATGACCACGTTGGGGTTCGAGGAGTACGTGGAGCCGCTCAAGATTTATTTGCAAAAGTATCGGGAGATGGAGGGCGAGAAGAGCACCATGGGCGGCGGAGGTGGCGGCAGAGAGAAAGATAGTAGCAGCGGAGGCGGAGGTGCGGCGTCTGGTGGTGGCGGAGGCGGCGGTGTCAGCTCTGGGATAAGTGGTGGTGGGTATAATGGAGGGTATGGTGGAATGGTGATGATGGGTCAACATAATCATCATCACGGACACATGTACGGTTCTGGCGGTGGGTATCAACAGCACCATATGGGAATGGGAGGTGGAGGGGTTGGGAAGAGTGGTGGTTCAAGTGGTGGTGGTGGAGCTTCAGTTGTCAGG
>Pyrusco1g010420.1
ATGGCGGAGGCACCGACGAGTCCGGCCGGCGGGAGCCACGAGAGCGGCGGCGAGCAGAGCCCCCAGGGAGGAGGAGGAGGAGGCGGCGGCGGCGTCAGGGAGCAGGATAGGTATTTGCCAATCGCCAACATCAGTCGCATCATGAAGAAGGCTCTGCCGACCAACGGCAAGATCGCCAAGGACGCCAAGGACACCGTCCAGGAATGCGTCTCCGAATTCATCAGCTTCGTCACCAGCGAGGCCAGCGATAAGTGCCAGAAGGAGAAGCGGAAGACCATCAACGGCGACGATTTGTTGTGGGCGATGGCCACGTTAGGGTTTGAGGACTATATCGAGCCCCTCAGGATTTACTTGGCTAGGTACAGGGAGGGTGATGCAAAGGGGTCTGCTAGGGGTGGAGATGGTTCTTCAAAAGGGAATGCTGTTCCAGCAATGCCTGGCCCAAGTACACAGTTTGTTCATCAGGGAGCATTGAATTATGGCAACCCTCAAGAGGATTATTATGTGCCATTGAACAATATGGGTAATGGAAGT
>Pyrusco2g002120.1
ATGGAGTTCCAAAACCAGCACGGGACCAGACAGTCGGGTGGTCCTCAAAGATCTTCACAGATGATTCTCCGATCTTCCGGAGAGTCCTGCGACAACCCAGATCCTGTAATGAATCCGCCCCTGGCCGGCAGTAGCGACAACAACACTGAACAGAGGGCCCCGCAGTGCCTCGTTCGCGAGCAGGATCAGTACATGCCGATAGCCAACGTGATACGCATAATGCGGAGGATATTACCCCCGCATGCAAAAATATCTGACGACGCCAAGGAGACCATGCAGGAGTGTGTGTCCGAGTACATCGCCTTCATAACCGGCGAGGCCAACGAGCGCTGCCAGCGCGAGCAGCGCAAGACTGTCACTGCTGAGGATGTCCTCTGGGCAATGGGAAAGCTCGGGTTTGACAACTACGTCGAACCCCTCACCATTTACCTCCAACGCTACCGGGAGTCTGAGAGTTCCGACCGCTCTCAGTTTGTGAAGAGGGAGGAGCGCCAGCTAATGGACTATTACCCTCCCGGGCACGCTGGGCAGGTTGCAATGATGCCTCCCCCGCCACCATCTTATGGGCCGGGATATTATTTCGGGCCCCAGCATGGTCCTCCCATGTATGACCCCTCGATGATGGGAATGTTTAGGGACTGTTCCTCCTCTGGTGATGGTGGAGGCGGGTCGTCGTCGGCTTCTGGGGCGCAGGGTGAGAACTCTGCAACAGTGTCGCCCATTGAAGGCCAAGCTGCAGTCAATTGTATACCAGAGCTCATTAATGTAAGAAAAATTAAGGAAGCTGTAGAAGATGCTGGTTTCCCTGTTTCTGAATTTCCACAACAAGATATAGCAGTATGCCGACTGAGGATAAAAGGAATGGCATGCACCACTGCTTCGATAAAAAATGCAGTTGTTGGTCTATCCCTTGAAGAAGCAAAGGTTCACTTTGATCCCAACCTCACTGATACTAGTTGCATTATTCAAGCAATTGAAGATGCTGTCTTTGGGGCTGAACTAGTTAGTTCTGGGAATGATGTCAACAAACTTCATCTAAAACTTGAAGGAGTTGATTCTCTAGAGGATATGACTATTGTCCAATCCGTCGTTGAATCAGTTGAAGGAGTAAGTAATGTTGAAGTCGACTTGGCAGAGAAGAAGGTGACTATTACCTATGATTCAGACCTCACAGGTCCAAGATCTCTTATACGTTGTATTGAAGAAGCTGGCCATGAATCCAAGGTGTACCAGGCAAGCTTGTATATATGTTCCTCCAAGACCAAGAGAAGC
>Pyrusco3g007970.1
ATGGCGGACTCGGACAACGACTCGGGAGGAGCGCACACGAAGAGCGAGCTCTCGCCACGGGAACAGGACCGATTGTTGCCTATAGCGAACGTGAGCCGGATCATGAAGAAGGCGCTGCCGGCGAACGCGAAGATCTCGAAAGACGCGAAGGAGACGGCCTCTGACAAGTGTCAGAGGGAGAAGAGGAAGACGATCAACGGCGACGATTTGCTGTGGGCGATGACGACGTTAGGGTTCGAGGAGTACGTGGAGCCTCTGAAGGTTTATTTGCAGAGGTTTAGGGAGATGGAAGGGGAGAAGAGCAGCGTGTCGGCGCGTGACAAGGACGGGAGCGGTGGGGTTGGGTACGAGGGCGGAGGTGGGAGCAGTGGCGGAGGTGGGGTATACTGGCAGCAGCAACAGCAGCAGCAGCAGCAGCAGCAGCATCAGGGACACGTGTACGGCGGGAGTGGGTTTCATCAGATGGGTGTGAGTGGAGTTGGGATGGGGAAGAGTGGGCCCGGATCTAACATGGGTAGGCCCCGA
>Pyrusco3g008450.1
ATGGAACGTATGGGTGGTGGTCTTCCTCGCAGGCATGCAAATTCACCAAACCCTGCAAACTCCAACAACTCTGGCGACGGCCATGCCGTCGGAAACACCAGCAACCCTGCCAATGCCACTGGCAGTACTGGAAACAACACTGCACAGAGTACCCATCGGCCAGTTGTTCGTGTGCAGGATCAGCACATGCCGATAGCCAACGTGGTACGCATAATGCGTCGCGTGCTCCCTCCGCATGCAAAAATAACAGAAGCCGCCAAGGAGACCGTGCAGGAATGTGTGTCTGAGTACATCGCCTTCATAACTGCTGAAGCCAACCAGCGTAGCCAGCGCGAACAGCGCAAGACCGTCTCTGCCGAGGACATCATCTGGGCCATGAGCAAGCTTGGCTTCGAGAACTACGTCGACCCCCTCAACGTTTTCCTCCATCGCTACCGGGAGTCTGAGAATTCAGACCGCTCTCAGTTTATGAAGAGGGAGCATCCGCTAATGGACTATGGCCCTGCTGTGCCTTCTGGACCTGCTGGACCCCAGGTTGCGATGATGCCTCCCCCACTGCTACCGCATTTTGTGCCGGAGTTTCCTCTAGGGTTCGAGCAGCGTGGTCCTCCGATGCTTGACCCTTCGATGATTGAGATATTTTTGGATGGTGGTTCCTCTACTGGTGCTGCTGAAGGCGGTTCATCGTCGTCTTTTGGGGCTCAGGACAAGAACTGGCTGGGGGGATTTGATCCGTCGGCTCAGTCCAAG
>Pyrusco3g008590.1
ATGGCGGACTCGGACAACGACTCGGGAGGAGCGCACACGAAGAGCGAGCTCTCGCCGCGGGAACAGGACCGATTGCTGCCTATAGCGAACGTGAGCCGGATCATGAAGAAGGCGCTGCCGGCGAACGCTAAGATCTCGAAAGACGCGAAGGAGACGGTGCAGGAGTGCGTGTCGGAGTTCATAAGCTTCATCACGGGCGAGGCCTCTGACAAGTGTCAGAGGGAGAAGAGGAAGACGATCAACGGCGACGATTTGCTGTGGGCGATGACGACGTTAGGGTTCGAGGAGTACGTGGAGCCTCTGAAGGTTTATTTGCAGAGGTTTAGGGAGATGGAAGGGGAGAAGAGCAGCGTGTCGGCGCGTGACAAGGACGGGAGCGGTGGCGGGAATGGTGGGGTTGGGTACGAGGTCGGAGGTGGGAGCAGTGGCGGAGCTGGGGTATACTGGCAGCAGCAACAGCAGCAGCAGCAGCATCAGGGACACGTGTACGGCGGGAGTGGGTTTCATCAGATGGGTGTGAGTGGAGTTGGGATGGGGAAGAGTGGGCCCGGATCTAACATGGGTAGGCCCAGA
>Pyrusco3g016270.1
ATGGTTGATAATATAGGAAACAATAATTCATCAGCTGATAGAGAAGGGTTTAAGTACAATTTCACAGGTGGTAGTGGTAATGTCTCTAGTGATTATCACCACCATCTTCATAATCAAGAGGGGGTCATCAAGGAACAAGATCGGTTGCTTCCAATTGCTAATGTTGGGCGGATCATGAAGCAGATTTTGCCCCCAAATGCAAAAATCTCGAAAGAAGCCAAAGAAACCATGCAAGAATGTGTTTCTGAGTTCATAAGTTTTGTGACTGGAGAAGCATCTGACAAGTGCCACAAAGAGAAGCGCAAGACAGTGAATGGGGATGACATTTGCTGGGCTCTGGCAACTCTTGGATTCGATGATTACGCAGAACCGCTGAAGAGGTACTTGCATAGGTACAGAGAATTGGAAGGTGAGAAGGCTGCTCACCAAGGTAAGGCTAACAGTAATGAGGAAAAAACTGAAGTTTCACCACCAAGGACAAGATTTCCTACAGCGGCAGCTGATATGTCTAATCCTCCATATATGGAAAGGGGAAATAGCTCGCTCTCCCGGCGATTT
>Pyrusco4g002260.1
ATGGTTGATCAGGAACAAGATGGGATGCTCCCAATTGCAAACGTGGGTCGAATCATGAAGCAAATTCTTCCCCCAAGAGCCAAAATTTCCAAGGAGGCGAAACAAACAATGCAAGAATGTGCAACTGAGTTCCTAAGTTTTGTGACTGGCGAGGCTTCTGACAAGTGTCACAAGGAGAATCGCAAGACCGTCAATGGAGACGACATCTGTTGGGCTCTGAGTGCTCTAGGGTTTGATAACTATGCCCAGGCTGCTATGAGGTACTTGCATAAATATAGGGAAGCTGAAAGAGACAAAGCTGCTGCTAACAACAACCAAAACACAGAAAATATTGCCAGTCATGGAGGCCTGCAAGTAAAGGAGCAAATTCAGACTTCAAATCTGGAGTTTCGGGCGCTTGAGAAAGGTGACAACTCCCTTATTACCAAGCCA
>Pyrusco4g002800.1
ATGGATCGATCAATCAACATGGTTGATCAGGAACAAGATGGGATGCTCCCAATTGCAAACGTGGGTCGAATCATGAAGCAAATTCTTCCCCCAAGAGCCAAAATTTCCAAGGAGGCGAAACAAACAATGCAAGAATGTGCAACTGAGTTCCTAAGTTTTGTGACTGGCGAGGCTTCTGACAAGTGTCACAAGGAGAATCGCAAGACCGTCAATGGAGACGACATCTGTTGGGCTCTGAGTGCTCTAGGGTTTGATAATTATGCCCAGGCTGCTATGAGGTACTTGCATAAATATAGGGAAGCTGAAAGAGACAAAGCTGCTGCTAACAACAACCAAAACACAGCAAATATTGCCAGTCATGGAGACCTGCAAGTAAGGGAGCAAACTCAGACTTCAAATCTGGAGTTTCGGGTGCTTGAGAAAGGTGACAACTCCCTTATTACCAAGCCA
>Pyrusco4g010360.1
ATGGCGGAAGCTCCCGTGAGTCCAGGCGGCGGCAGCCACGAGAGCGGCGGCGACGGGAGCGGGAGCCCGCGCTCGAACGTTCGGGAGCAGGACCGATATCTTCCGATCGCCAACATCAGCCGTATCATGAAGAAGGCGCTTCCTGCGAACGGCAAAATCGCAAAGGATGCCAAGGAAACCGTCCAGGAATGCGTTTCTGAGTTCATCAGCTTCATCACCTCCGAGGCGAGTGACAAGTGCCAGAGAGAGAAGAGGAAGACGATCAACGGTGATGATTTGCTCTGGGCAATGGCAACTTTAGGCTTTGAGGATTATATCGACCCCCTCAAGGTTTACCTCACCAAATACAGAGAGGGTGATACCAAGGGCTCGGGGAAGGGTGGAGATTCATCTTCCAAGAAAGATGCTCAGCCAAGTCCAAATCCTCAGATTGCTCGCCAAGGTTCTTTCTCCCAAGGAGGGAATTACTCAAATTCTCAAGATGATCTGATT
>Pyrusco5g026430.1
ATGGCTGACTCGGACAACGACTCTGGAGGAGGAGGAGGAGGAACGAGAGAACAGCAGAGAGAGCAGGACAGGTTTTTGCCGATTGCAAACGTGAGCAGGATCATGAAGAAAGGTCTGCCGGCCAACGGCAAGGTTTCAAAGGACGCCAAAGAGACGTGTCAGAGAGAGAAGAGGAAGACCATCAACGGCGAGGACCTGTTGTGGGCCATGACAACGCTGGGCTTCGAGGAGTACGTGGAGCCTCTCAAGGTTTACCTGCACAAGTTTAGAGAGATGGAGGGTGAAAAGATGACTGGTAGTACCAATACTAGTGCTGGAACGGGAACTGGAATGTCCGCAGGCCATGGAAGGCACGCTGATCGATATCATCGCGATCATGAGAGAGAGCAGCTGTATGTGCATGGTCATGGTGCTGCACGCGATAGTATAAATGGAATGTATGGTGTGATGTCAACGCAGTCCACGACCATGATGACGATGGGTCATCAACAAAATCACCATCGTGGAGGTCATTTGTATGGATCTGGTGGTAAACCCTCCACAGGGCATGGGAGACCAAGG
>Pyrusco5g026450.1
ATGAAACGATCAGGAGGTTTCCATGGCTACCAAAAGACCGCGACCACCCCAAACACAACCTCTGCTTCTGTGCTGAAACTATCAGATATCAACCTGAGGCAGGCTGAGATGAACCAATACAGCATGGGGATGGGGAGACAGACTACGGCCACCACCAACGTTAACAATGTTTTCAACAACAACAACGTTAACCACCCCTCCAATGCCAATACCACTAATGGCACTGCCGATGATAACGAGTGCATGGTGCGAGAGCAAGACCGTTTTATGCCGATAGCCAATGTGATAAGAATCATGCGCAAGATCCTTCCCCCACATGCCAAGATCTCTGACGACGCCAAGGAAACCATCCAAGAGTGCGTCTCCGAGTACATCAGCTTCATCACCGGGGAGGCCAACGAGCGCTGCCAGCGTGAGCAGCGGAAGACCATCACTGCTGAAGACGTGCTGTGGGCCATGAGCAAGCTCGGCTTTGATGACTACATCGAGCCACTCACCCTCTACCTGCACCGCTACCGCGAGATGGAGGGCGAGCGTGGGTCCTCCACCACCTCTTTGATGAGAAGCGAGTCCTTGGCCAAGGGGGCGGGTGCTAGTAGTGGTACCAGCAGCAGGTCAATGGATCACCACCAGTACTATGGCACCTCTATGGCGGCTGCTTTTCATCATCAGCATGGCCATGGCCTTTTTGGTTACATGCAGCCGTCCGATGTGTCCGTCTCCAACAATAATGCGAATGCTGCAGCAGCATCTGGATCGTCCACCCAGCTCCAGGGTGGTGGTTCTGCCGCAATGCCAAATGGTGATCACCATCAGCTGCCACATGCAAATGGTGCAAATGGTCCAAGTGGTGGAGTG
>Pyrusco5g026470.1
ATGGCAGAGTTAACCGGCGGGCGGCACTTACCGAACCCGGACGCCTTTGGAGAGCAGATATCCCCGTTCCCTGAGAGCACGTACGACCTTGTGTTCGAGAATCCGACGCCCGCGGTTCCCTCGCCGCCCCAGAAGCTGCGTCCTGTCAGGGGCGGTGGCGGCAGGTCTCCGATGGACAGCGGAGGAAAGCTGGAGGATGTTGGTCCGGCTAAAGTTGGGTCGGGAGACGAGCTGGAGGACGAGTCCAGTTCATCGGCGGATGATGATGATGATCGTGATAAGTGTTTGAAAGCACAAGGTGAAGAACCCATGAAACGGAAGAGAAAGACAAATGTGAGGACCGGAAACAGACTTGAAATTGAAAGGGTCGAGCTTTTTCTGGAAAGTCTGGTGAAGAAAGTGATGGAGCAGCAAGAGCAGATGCATAAGCAGTTGATAGAGGTGATAGAAAAGAATGAGAAAGAGAGATTAGCAAGAGAAGAAGCCTGGAAGCAGCAGGTGTTAGACAGACTGAAAAGGGATAAGGAGATAAGAGCCCAAGAGACATCTCGCAGCCTTGCGCTCATTTCCTTTATCCAGAATTATTTGGGCTCTGAAAATCAAGTCCCCCAACCATCACCATCACCATCACCAGAAATGGGAAGGCAGACAATGGCATGTACTCCAAAAGGACGCATATGGGAGGAGATATCTGTTAAGATGGGAGAAATGGGCTACGTCCGGTCAGGAAGGAAGTGCAGGGAGAAATGGGAAAACATCAACAAGTATTTCAGAAGGTGCATGGGACCAGACAGTAAGCGTTCGGCAAATGCCAAGCTTTGTCCATATTTTCATGAATTGGAGTTGCTCCACAAAAGCGGACTCGTAAGTTTCGGGAATGGCTTTAACCGCACAAGCAACCAGAATGAGGCCAAGATTGAAAAAGAGGAGCAAAAGAGTGAAAAAAGAAGTGATGACGGGCTGAAACCATCAGATATCAACCTGAGGCAGGCTGAGATGAACCAATACAGCATGGGGATGGGGAGACAGACTACGGCCACCACCAACGTTAACAATGTTTTCAACAACAACAACGTTAACCACCCCTCCAATGCCAATACCACTAATGGCACTGCTGATGATAACGAGTGCATGGTGCGAGAGCAAGACCGTTTTATGCCGATAGCCAATGTGATAAGAATCATGCGCAAGATCCTTCCCCCACATGCCAAGATCTCTGACGACGCCAAGGAAACCATCCAAGAGTGCGTCTCCGAGTACATCAGCTTCATCACCGGGGAGGCCAACGAGCGCTGCCAGCGCGAGCAGCGCAAGACCATCACTGCTGAAGACGTGCTGTGGGCCATGAGCAAGCTCGGCTTTGATGACTACATCGAGCCACTCACCCTCTACCTGCACCGCTACCGCGAGATGGAGGGCGAGCGCGGGTCCTCCACGACCTCCTTAATGAGAAGCGAGTCCTTGGCCAAGGGGGCGGGTACTAGTAGTGGTACCAGCAGCAGGGCAATTGATCACCACCAGTACTATGGCACCTCTATGGCGGCGGCTGCTGCTGCTTTTCATCATCAGCATGGCCATGGCCTTTTTGGTTACATGCAGCCGTCCGATGTGTCCGTCTCCAACAATAATGCGAATGCTGCAGCAGCATCTGGATCGTCCTCCCAGCTCCAGGGTGGTGGTTCTGCCGCAATGCCAAATGGTGATCACCATCAGCCACATGCAAATGGTGCAAATGGTCCAAGTGGTGGAGTG
>Pyrusco9g012180.1
ATGGCCGATTCGGACAACGACTCCGGAGGTCCCAACGACAGAAGCCATGCTCAGAGCGGAGAGCTGTCGGCGCGTGAGCAGGACCGCTTCCTTCCGATCGCGAACGTGAGCCGGATCATGAAGAAGGCGCTGCCGGCGAACGCGAAGATATCAAAGGACGCGAAGGAGACGGCCTCAGACAAGTGCCAGAGGGAAAAGAGGAAGACGATCAACGGCGACGATTTGCTATGGGCGATGACGACGTTGGGGTTCGAGGAGTACGTGGAGCCGCTCAAGATTTATTTGCAAAAGTATCGGGAGATGGAGGGCGAGAAGAGCACTATGGGCGGTGGCGGCGGTGGCAGAGAGAAAGATAGTAGTAGCGGAGGCGGCGGTGCGGCGTCTGGTGGTGGCGGAGGCGGCGGTATCAGCTCTGGGGTAAGTGTTGGTGGGTATAACGAGGGTTATGGTGGAATGGTGATGATGGGTCATCATAACCATCATCAGGGACACGTGAGGGGTTCTGGTGGAGGGTATCAGCAGAACCATATGGCTATGGGAGGTGGAGGGGGTAGGAAGAGTGGTGGTTCAAGTGGTGGTGGTAACGGTGGAGCTTCAGTTGTGAGG
>Pyrbe_001167
ATGGCGGAGGCACCGACGAGTCCGGCCGGCGGGAGCCACGAGAGCGGCGGCGAGCAGAGCCCCCAGGGAGGAGGAGGAGGAGGCGGCGGCGGCGTCAGGGAGCAGGATAGGTATTTGCCAATCGCCAACATCAGTCGCATCATGAAGAAGGCTCTGCCGACCAACGGCAAGATCGCCAAGGACGCCAAGGACACCGTCCAGGAATGCGTCTCCGAATTCATCAGCTTCGTCACCAGCGAGGCCAGCGATAAGTGCCAGAAGGAGAAGCGGAAGACCATCAACGGCGACGATTTGTTGTGGGCGATGGCCACGTTAGGGTTTGAGGACTATATCGAGCCCCTCAGGATTTACTTGGCTAGGTACAGGGAGACAGAGGGTGATGCAAAGGGGTCTGCTAGGGGTGGAGATGGTTCTTCAAAAGGGAATGCTGTTCCAGCAATGCCTGGCCCAAGTGCACAGTTTGTTCATCAGGGAGCATTGAATTATGGCAACCCTCAAGAGGATTATTATGTGCCATTGAACAATATGGGTAATGGAAGT
>Pyrbe_006029
ATGGACATTCGAGGATATCATCCATCCACTTGGAAGAAGATGGGAAACACAGTACAAATTAAAAACCAGATAAGAACCCAGCTTTCATCACCAGATGATGATGATCGTGACAAGTGTTTGAAAGCACAAGGTGAAGAACCCGTGAACCGAAAGAGAAAGACGAGTCCGAGGAGCGGAAACGGGCTTGAAATTGAAAGGGTCGAGCTATTTCTGGGAAGTCTGGTGAAGAAAGTGATGGAGCAGAAAGAGCAGATGCATAAGCAGTTAATAGAGATGGTAGAAAAGGAGGAAGAGAGATTATTAAGGGAAGAAGCCTGGAAGCAGCAGGAGTTAGACAGACTGAAAAGGGATACGGAGATAAGAGCCCAAGAGACATCTAGCAACCTTGCGCTCATTTCCTTTATCCAGAATTATTTGGGCTATGAAATTCAAGTCCCCCAACCATCAGCAGCAACAGCACCCGAACGAGCACCAGCACCAACAGCAGCACCAATACCAATATCGGTAGTACCTAAATATGATCACCAACGCGTGGAAGGAAATGGGAAGGAGGACAATGGCATGCAGAGAGACCTGAAGTTGGTGAGCCATAGTGATGCAACGGATAGAAGATGGCCAGAAGGAAGAAGGAAGTGCAGGGAGAAATGGGAAAACATCAACAAGTATTTCAGAAGGTGCATGGGATCAGACAATAAGCGCCCTGCAAATGCCAAGCTTTGTCCATATTTTCATGAATTGGAGTTGCTCCATAAAAGCGCAATTGGCACACCGATTGGGAAACGATGCCATGCAAATGAAACCCCTCAGTCCCTGCCTGATCAGAGTGTAAGGGAAATCGTTGCCTTGCCGGCGGTCCGGTTAAAGACAGGTATTTATAATAGAGGGATGGCTCATCAAGGGCTGAAACTATCAGATATCAACGTTCGGCCGGCTGAGATGAACCAATACAGCATGGGGATGGGGAGACAAACTACCACCACCACCAACGTTAACAATGTTGTTAACAACTCCTCCTCCAATGCCAATACCATTAATGGCACTGCCGATGATAACGAGTGCATGGTGCGAGAGCAAGACCGTTTCATGCCGATAGCCAATGTGATAAGAATCATGCGCAAGATCCTACCCCCACATGCCAAGATCTCCGACGACGCCAAGGAAACCATCCAAGAGTGCGTCTCCGAGTACATCAGCTTCATCACCGGGGAGGCCAACGAGCGCTGCCAGCGCGAGCAGCGCAAGACCATCACTGCTGAAGACGTGCTGTGGGCCATGAGCAAGCTCGGCTTTGATGACTACATCGAGCCACTCACCCTCTACCTGCACCGCTACCGCGAGATGGAGGGCGAGCGCGGGTCCTCCACGACCTCCTTAATGAGAAGCGAGTCCCTGGCCAAGGGGGCCGGTACTAGTAGTGGTACCAGCAGTAGGGCAATTGATCACCACCAGTACTATGGCACCTCTATGGCGGCGGCTGCTGCTGCTTTTCATCATCAGCATGGTCATGGATTTTTCGGGTACATGAACCCCTCCGATGCGTGGGTCTCCAACAATAATGTGAATGCTGCTTCTGCTGCCGCAGCATCTGGATTGTCCACACAGCTCCAAGGTGGTGGTTCTGCCGCAATGCTAAATGGTGATCACCATCAGCTGCCACATGCAAATGGTGCAAACGGTGGAGCG
>Pyrbe_008495
ATGGAACGTATGGGTGGTGGGCTCCCATCAAGGCATGCAAAATCGTGGAACCCTGCCAACGCCAACAGTTCCGACGGCGGCAATGCCATCGCAAACACCAGCAACCCTGCCAACTCCGCCGGCAATAGCGACAACAACACTGAACAGAGGGCCCCGCAGTGCCTCGTTCGCGAGCAGGATCGATACATGCCGATAGCCAACGTGATACGCATAATGCGGAGGATATTACCCCCGCATGCAAAAATATCTGACGACGCCAAGGAGACTATGCAGGAGTGTGTGTCCGAGTACATCGCCTTCATAACCGGTGAGGCCAACGAGCGCTGCCAGCGCGAGCAGCGCAAGACTGTCACTGCTGAGGATGTCCTCTGGGCCATGGGAAAGCTCGGGTTTGACAACTACGTCGAACCCCTCACCATTTACCTCCAACGCTACCGGGAGTCTGAGAGTTCCGACCGCTCTCAGTTTGTGAAGAGGGAGGAGCGCCAGCCAACGGACTATTGCCCTCCTGGGCATGCTGTGCCCCAGGTTGCAATGATGTCTCCCCCGCCACCATCTTATGGGCCGGGATATTATTTCGGGCCCCAGCATGGTCCTCCCATGTATGACCCCTCGATGATGGGAATGTTTAGGGATGGTTCCTCCTCTGGTGCTGGTGGAGGCGGGTCATCGTCGGCTTCTGGGGCGCAGGGTGAGAACTCGTTGGGGCGATTTGACCCGTTTGGTCACTTCAAG
>Pyrbe_008515
ATGGCGGACTCGGACAACGACTCGGGAGGAGTGCACGGGAAGAGCGAGCTCTCGCCGCGGGAACAGGACCGGTTGCTGCCGATAGCGAACGTGAGCCGGATCATGAAGAAGGCGCTGCCGGCGAACGCGAAGATCTCGAAAGACGCGAAGGAGACGGTGCAGGAATGCGTGTCAGAGTTCATAAGCTTCATTACCGGGGAGGCCTCCGACAAGTGTCAGAGGGAGAAGAGGAAGACGATCAACGGCGACGATTTGCTCTGGGCGATGACGACGTTAGGGTTCGAGGAGTACGTGGAGCCTCTGAAGGTTTACTTGCAGAGGTTTAGGGAGATGGAAGGGGAGAAGAGCAGCGTGGCGGCGCGTGACAAGGACGGGAGCGGTGGCGGAATCGGTGGGGTTGGGTATGAGGGGGGTGGTGGTGGTAGTGGTGGTGGGAGTAGTGGTGGAGCTGGGGTATATTGGCAGCAGCAGCAACAACAGCAGCAGCAGCATCAGGGACACGTGTACGGAGGGAGTGGGTTCCATCAGATGGGTGTGAGTGGAGTTGGAATGGGGAAGAGTGGGCCTGGATCCAGCATGGGTAGGCCCAGA
>Pyrbe_009710
ATGGTTGATAATATAGGAAACAATAATTCATCAGATAGAGAAGGGTTTAAGTACAATTTCACAGGTGGTGGTAGTGTCTCTAGTGATTATCACCACCATCTTCATCATCAAGAGGGGGTCATCAAGGAGCCAGATCGGTTGCTTCCAATTGCTAATGTTGGGCGAATCATGAAGCAGAATTTGCCCCCGAATGCGAAAATCTCGAAAGAAGCCAAAGAAACCATGCAAGAATGTGTTTCTGAGTTCGTAAGTTTCGTGACTGGAGAAGCATCTGACAAGTGCCACAAAGAGAAGCGCAAGACGGTGAATGGGGATGACATTTGCTGGGCTCTGGCAACTCTTGGATTCGATGATTACGCGGAGCCACTGAAGAGGTACTTGCATAGGTACAGAGAATTGGAAGGAGAGAAGGCTGCTAACCAAGGTAAGGTTAATAGTAATGAAGAACAGACTGCCACCAAGGACAAGATTTCCTACAGCAGCAGCAAATACCTC
>Pyrbe_011444
ATGGCGGAAGGTCCCGTGAGTCCAGGCGGCGTCAGCCACGAGAGCGGCGGCGACGGGAGCGGGAGTCCGCGCTCGAACGTTCGGGAGCAGGACCGGTACCTCCCGATCGCCAACATCAGCCGAATCATGAAGAAGGCGCTTCCTCCTAACGGAAAAATCGCCAAGGATGCCAAGGAAACCGTCCAGGAATGCGTTTCTGAGTTCATCAGCTTCGTCACCTCTGAGGCGAGTGACAAGTGCCTGAGAGAGAAGAGGAAGACGATCAACGGTGATGATTTGCTCTGGGCAATGGCGACTTTAGGCTTCGAGGATTATATCGACCCCCTCAAGGTTTACCTCACCAAATACAGAGAGGTGGAGGGTGATACCAAGGGTTCAGGGAAAGGCGGAGATTCATCTTCTAAGAAAGATGCTCAGCCAAGTCTAAACCCTCAGAGCAGATTTCTCACCAAGGAGGGAACTACTCAAATTCTCAAG
>Pyrbe_012345
ATGGTAGATCAGGAACAAGATGGAATGCTCCCAATTGCAAACGTGGGTCGAATCATGAAACAAATTCTTCCCCCAAGAGCCAAAATTTCCAGGGAAGCCAAACAAACAATGCAAGAATGTGCAACTGAGTTCCTAAGTTTTGTAACTGGCGAGGCTTCTGACAAGTGTCATAAGGAGAATCGCAAGACCGTCAATGGAGACGACATCTGTTGGGCTCTGAGTGCTCTAGGGTTTGATAACCATGCCCAGGCTACTACAAGGTACTTGCATAAATACAGGGAAGCTGAAAGAGACAAAGCTGCAGCTAACAACCAAAACACAGCACATATTAAAAGTCATGGAGGCCTGCAGGTAGCGCAGCAAAATCAAACTTCAAATCTGGAGTTTCGGGTGCTTGGGAAAGGTGACAACTCCCTTGTTACCAAGCCA
>Pyrbe_014620
ATGGTCGACAATAATAATCCTGGAGCAAGCGGAGCTGCAAAGGATGATGATATTGATGGAGGCATCAAGGAGCAAGACCAGCTGCTGCCAATAGCCAACGTCGGGCGGATCATGAAGCAAATATTGCCACCCAACGCCAAGATCTCAAAGGAGGCCAAGGAAACCATGCAAGAATGCGCGTCGGAGTTCATCAGCTTTGTCACCGGCGAGGCCTCGGAGAAGTGCCGCAAGGAGAGGCGGAAGACCGTGAATGGTGACGATGTCTGCTGGGCGCTCGGAGCGCTGGGTTTTGATGACTACACTGGTCCGTTGCGAAGGTACTTACACAGGTATAGAGAGCAAGAAAGGGATAGAATATCATCGGAGGCTAACAACAATATTAATGAAGATCATCAAAGGATATCGATCAACAATATTCCTCATACACAAGGATCTAATTATTTCAAAGGATCTAGTACTTCTGGTTGTAAT
>Pyrbe_020695
ATGCAAAGAGAAACGGATGATGAGCGGCTATATGTGCCAAGTGGAGGAGGAGGAAGCCCAGAAACCCCATGCAGTTTAAAGAGCAGTACTACTGCTACTGCAGGTGCAAGTGCTAGTAACAACAACAACAATCACCACCACCACAACCACCACAACAAAGAACAAGATAGGTTCCTTCCCATCGCCAACGTCGGTCGCATTATGAAGAAAGTGATTCCGGGCAACGGAAAAATCTCGAAAGATGCAAAGGAAACTGTCCAAGAATGCGTCTCCGAGTTCATCAGCTTCGTTACAGGAGAAGCATCCGACAAATGCCAAAGAGAAAAGCGCAAGACCATCAACGGCGAGGACATCATTTGGGCTATCACAACGCTCGGGTTCGAGGATTATGTACATCCATTAAAATCGTACCTCCATAGATATAGAGATCTCGAAGGAGAAAAGCTAAACGTTCCAAAGCAACAAAGATCGGAGCAAAGGCTGCACCAGCAACAACAACAACCAGATCAACAGGATCATCACAACCAAACTTTACTACCTTACGATAATAATAGTAGTAGCAGTGTATATTCTTCGACGACGAATGTCATGTCTCAGCCGTCATTCATGGTTGATCATCATCAGGCCTTTTCTTTGCCTTTCTCCCCAAGTTCAATTCAAAAACAGTTTCAGCCACAACAGGATCAGATTGATTCAGTGGGGCATTGG
>Pyrbe_022928
ATGAGTGGAAAAAGAAATCAAACGTGTAGTCCGGTTGGAAGCCCGCTGTCTGGGAACGTCTCAGACAGCAGTTCCAAAGAGCAAGACAGGTTCCTCCCCATTGCGAACGTGAGCCGTATCATGAAGAAGTCCCTGCCTGCAAATGCCAAGATTTCAAAGGAAGCCAAGGAGACGGTTCAAGAATGTGTATCGGAGTTCATAAGCTTCATCACGGGCGAAGCATCGGACAAGTGCCAGAGAGAAAAGAGAAAGACTATCAACGGGGATGACCTACTTTGGGCCATGACAACTCTGGGATTCGAGAATTATGTTGGACCCTTGAAAATGTATCTCAACAAGTACAGGGAGACCGAGGGAGATAAGAACTCCATGGCCAGAGAAGAAGACCACCCTCATGGTTCTAATGGTCAAACCAACACTATTTTAAGTAACAAGATGGATTTTTCCAATGAAGGTTTCTATTCAGTTGGGGGAAGACAGCAGCAGCAGCAAGTGATGACTTCAAATTACAATTTGGCGAGTAGTCATGGCGCTTACAATTTCAGTAGGATTCATGAGAGTGGAGATGGCAGTGCAAACAGAGATTTGGCAGCTCATCATCATCTTCATAACGGGATAGGATGG
>Pyrbe_028994
ATGGCCGATTCGGATAACGACTCGGGAGGGCCCAACGACGTCAGCCACGGGCAGAGCGGGGAGTTGTCCGCGCGTGAGCAGGACCGCTTCCTGCCGATCGCGAACGTGAGCCGGATCATGAAGAAGGCGCTGCCGGCGAACGCAAAGATATCCAAGGACGCGAAGGAGACGCTGCAGGAGTGCGTGTCGGAGTTCATCAGTTTCGTCACTGGTGAGGCCTCCGACAAGTGCCAGAGGGAGAAGAGGAAGACGATCAACGGCGACGATTTGCTATGGGCGATGACCACGTTGGGGTTCGAGGAGTACGTGGAGCCGCTCAAGATTTATTTGCAAAAGTATCGGGAGATGGAGGGCGAGAAGAGCACCATGGGCGGCGGAGGTGGTGGCAGAGAGAAAGATAGTAGCAGCGGAGGTGGAGGTGCGGCGTCTGGTGGTGGCGGAGGCGGCGGTGTCAGCTCTGGGATAAGTGGTGGTGGGTATAATGGAGGGTATGGTGGAATGGTGATGATGGGTCAACATAATCATCATCAGGGACACATGTACGGTTCTGGCGGTGGGTATCAACAGCACCATATGGGAATGGGAGGTGGAGGGGTTGGGAAGAGTGGTGGTTCAAGTGGTGGTGGTGGAGCTTCAGTTGTCAGACATTTTACATCTTTCACCGAAGATGTTACAACTTTTGAACCCCCTAGCAAAATGGAGGAGCAAAACCAAAAGGTACAAGGTTTCTACCGTCGGCATTCACGCATGCATACGCAAAAGAGAGAAAAAAAACCCCGCAACCCAAACTCCATCATAACCAAAACGGTCATGGCCGTCGTCAAGCCATTAGAGTTTCACTTACCTGACCTTGTCATCCAAAACATCATCCGAATCCTTCCCGCTAAATCCGCTGTCCGGATGAGCTTTCTTGCTAAGCAATGGGACCGCGCCTGGTGTTTGTGCTCCATATTAGATTTCGACGAGGGGAGTGATGACGAAAATCTTGATCATGATCAACACAGAAAGTTCATCAACATCTTGAAGAAGTACCTGGAACTCTTTGTGAAGGATGAGCAAAAGAAACATACATTAGATAAACTTAGGATTCGCATGACAGGGTACCTGTACAACGAGGACGCCAAGATCGTAGATAAGTTGTTGACTTGCTCGTTTGAGAGAAACGTCAAAGAGTTAGACATAACCCTAGGTAGATTATTTCAGAGCGATTGGGACTGGAGGCACTACTACATCATATCTCGAATGAGTTTGCTTGATGCAAAATCTTTAACTACTCTCAGTTTGAAGTACGTGAGAATAAAGAACATGGACATACATAATGAGGGGACTGTGCATATAAGCCTTCTTCCCTCTTTGAAAATTATGAGCCTCAAAACCGTGCGCTTTGAAAGTGATGCTCTATTTTTCTTAATTCAGGAGTGCCCTTCCATTGAGTACTTGTCATTAACTTCCTCCTATTTTGAAAAAGACGATAACATTAATCTTGTGAGTTCTAGTCTCAAGTTCTTGGAAGTTGAGCATTGCAATGCTCGGGTTATCGTAGTTTGGGATGCTCCGAATCTTGAATCTTTTACGTTCATTTCATTGAGCTTTTCGCTTCTTGAGAGTATAATGTTGTATGATTCCTACAACTTGAAGAATATCGATGTTCATGCTCAGCACCTAAAACGATTACATATATGGGGATGTCATGATAGTTTGAAAGCCACAATCACTGCTCCAAATCTAGTTTCTTTTGATTTCTCTGGTTATTTAAAGTCCAAAGTTTCTTTGATAGCTCCAAGTTTGAGGGAGACCACCATCTCACTGAACGAATTTTGGGACGAAGATTTACTCAACGCTTTCAACGGGCCATGGAAATATTTCCCTACACTGGCAGATTTTCTTAAAGAGTTTTCTTGCTCAGAAAATGTAACCCTCATTGTTTGCAATTTTAAGGTTGTAATCTTTCCAGATGAATTCAGACACACCTTCTCTTCGCCATTGCCTGGTCTCATAAAGTCCCTCCGGCTCATGGCGCTTAATCCTCCAAGAACTGAGACAGAATACTCTGATACGATAAACTCCTTGTGTTGGGTTGCTCCTTCTGCAGAGACAATTTTTCCACAGTTAGTCGGTCCACTGGATGCTTTT
>Pyrbe_032824
ATGGAGTTCCAAAACCAGCACGGGACCAGACAGTCCGGTGGTCCTCAACGATCTTCACAGATGATTCTCCGATCTTCCGGAGAGTCCTGCGACAACCCAGGTCCTGTAATGAATCCGCCCCTGGCCGGCAGTAGCGACAACAACACTGAACAGAGGGCCCCGCAGTGCCTCGTTCGCGAGCAGGATCGGTACATGCCGATAGCCAACGTGATACGCATAATGCGGAGGATATTACCCCCGCATGCAAAAATATCTGACGACGCCAAGGAGACCATGCAGGAGTGTGTGTCCGAGTACATCGCCTTCATAACCGGCGAGGCCAACGAGCGCTGCCAGCGCGAGCAGCGCAAGACTGTCACTGCTGAGGATGTCCTCTGGGCAATGGGAAAGCTTGGGTTTGACAACTACGTCGAACCGCTCACCATTTACCTCCAACGCTACCGGGAGTCTGAGAGTTCCGACCGCTCTCAGTTTGTGAAGAGGGAGGAGCGCCAGCTAATGGACTATTACCCTCCCGGGCACGCTGGGCAGGTTGCAATGATGCCTCCCCCGCCACCATCTTATGGGCCGGGATATTATTTCGGGCCCCAGCATGGTCCTCCCATGTATGACCCCTCGATGATGGGAATGTTTAGGGACTGTTCCTCCTCTGGGGATGGTGGAGGCGGGTCGTCGTCGGCTTCTGGGGCGCAGGCATGGTTGCAAAGTGAGTTTGCTTCCTTTGAGTTCAAGGACAAGTTGGTTCCAGTAATG
>Pyrbe_032826
ATGCCATCGCAAACACCAGCAACCCTGCCAAACTCCGCCGGCAGTAGCGACAACAACACTGAACAGAGAGCCCCGCAGTGCCTCGTTCGCGAGCAGGATCGGTACATGCCGATAGCCAACGTGATACGCATAATGCGGAGGATATTACCCCCGCATTCAAAAATATCTGACGACGCCAAGGAGACCATGCAGGAGTGTGTGTCCGAGTACATCGCCTTCATAACCGGCGAGGCCAACGAGCGCTGCCAGCGCGAGCAGCGCAAGACTGTCACTGCTGAGGATGTCCTCTGGGAAATGGGAAAGCTCGGGTTTGACAACTACGTCGAACCGCTCACCATTTACCTCCAACGCTACCGGGAGTCTGAGAGTTCCGACCGCTTTCAGTTTGTGAAGAGGGAGGAGCTACAGCTAATGGAGTATTACCCTCCCGGGCATGCTGGGCAGGTTGCAATGATGCCTCCCTCGCCACCATCTTATGGGCCGGGATATTATTTCGGGCCCCAGCATGGTCCTCCCATGTATGACCCCTCGATGATGGGAATGTTTAGGGACGGTTCCTCCTCTGGTGCTGGTGGAGGCGGGTCATCGTCGGCTTCTGGGGCGCAGGTTTATCTCTATGTTTTAGCATGGTTGCCAAGTGAGTTTGCTTCCTTTGAGTTCAAGGACAAGTTGGTTCCAGTAATGGTGAGAACTCGTTGGGGAGATTTGACCCGTTTGGTCACTTCAAATGATCACCACTGTTTAAAGAAAGGTCTCAGCTGTTTAATTAACAGACGTAATGAATATATAGTTGCATTAACGATTGAATCTGTGTTGGGAAAGCTTGATGGGATCAAGAGTGCAACAGTGTCGCCCATTGAAGGCCAAGCTGCAGTCAATTATATACCAGAGCTCGTTAATGAAGCTGTAGAAGATGCTGGTTTCCCTGTTTCTGAATTTCCACAACAAGATGTAGCAGTGTGCCGACTGAGGATAAAAGGAATGGCATGCACCAGCTGCTCCGAGTCTGTTGAGTGCGCTCTTCGAATGGTCGATGGAGTGAGCAATGCAGTTGTTGGTCTATCCCTGGAAGAAGCAAAGGTTCGCTTTGATCCCAACCTCACTGATACTAGTTGCATTATTCAAGCAATTGAAGATGCTGGCTTTGGGGCTGAACTGGTAGTTCTGGGAATGATGTCAACAAACTTCATC
>Pyrbe_036185
ATGGGTGGTGGTCTTCCTCGCAGGCATGCAAATTCGCCAAACCCTGCAAACTCCAACGACTCTGGCGACGGCAATGCCGTCGGAAACACCAGCAACCCTGCCAATGCCACTGGCAGTACTGGAAACAACACTGCGCAGAGTACCCATCGGCCAGTTGTTCGTGTGCAGGATCAGTACATGCCGACAGCCAACGTGGTACGCATAATGCGTCGCGTGCTCCCTCCGCACGCAAAAATAACAGAAGCCGCCAAGGAGACCGTGCGGGAATGTGTGTCTGAGTACATCGCCTTCATAACTGCTGAAGCCAACCAGCGTAGCCAGCGCGAGCAGCGCAAGACCGTCTCTGCCGAGGACATCATCTGGGCCATGAGCAAGCTTGGCTTCGAGAACTACATCGACCCCCTCAACGTTTTCCTCCATCGCTACCGGGAGTCTGAGAATTCAGACCGGTCTCAGTTTACGAAGGGGGAGCATCCGCTAATGGACTATGGCCCTGCTGTGCCTTCTGGACCTGCTGGACACCAGGTTGCGATGATGCCTCCCCCACTGCTACCGCCTTTTGTGCCGGAGTTTCCTCTAGGTTTCGAGCAGCATGGCCCTCCGATGCTTGACCCTTCGATGATTGAGATGTTTTTGGCTGGTGGTTCCTCCACTGGTGCTGGTGAAGGCGGGTCATCGTCGTCTTTTGAGGGGATT
>Pyrbe_036258
ATGGCGGACTCGGACAACGACTCGGGAGGAGCGCACACGAAGAGCGAGCTCTCGCCGCGGGAACAGGACCGATTGCTGCCTATAGCGAACGTGAGCCGGATCATGAAGAAGGCGCTGCCGGCGAACGCGAAGATCTCGAAAGACGCGAAGGAGACGGTACAGGAGTGCGTGTCGGAGTTCATAAGCTTCATCACGGGCGAGGCCTCTGACAAGTGTCAGAGGGAGAAGAGGAAGACGATCAACGGCGACGATTTGCTGTGGGCGATGACGACGTTAGGGTTCGAGGAGTACGTGGAGCCTCTGAAGGTTTATTTGCAGAGGTTTAGGGAGATGGAAGGGGAGAAGAGCAGCGTGTCGGCGCGTGACAAGGACGGGAGCGGTGGCGGGAATGGTGGGGTTGGCTACGAGGGCGGAGGTGGGAGCAGTGGCGGAGCTGGGGTATACTGGCAGCAGCAACAGCAGCAGCAGGAGCAGCATCAGGGACACGTGTACGGCGGGAGTGGGTTTCATCAGATGGGTGTGAGTGGAGTTGGGATGGGGAAGAGTGGGCCCGGATCTAACATGGGTAGGCCCAGA
>Pyrbe_037400
ATGGTTGATAATATAGGAAACAATAATTCATCAGCTGATAGAGAAGGGTTTAAGTACAATTTCACAGGTGGTAGTGGTAATGTCTCTAGTGATTATCACCACCATCTTCATAATCAAGAGGGGGTCATCAAGGAACAAGATCGGTTGCTTCCAATTGCTAATGTTGGGCGGATCATGAAGCAGATTTTGCCCCCAAATGCAAAAATCTCGAAAGAAGCCAAAGAAACCATGCAAGAATGTGTTTCTGAGTTCATAAGTTTTGTGACTGGAGAAGCATCTGACAAGTGCCACAAAGAGAAGCGCAAGACAGTGAATGGGGATGACATTTGCTGGGCACTGGCAACTCTTGGATTCGATGATTACGCAGAACCGCTGAAGAGGTACTTGCATAGGTACAGAGAATTGGAAGGTGAGAAGGCTGCTCACCAAGGTAAGGCTAACAGTAATGAGGAAAAAGCTGAAGTTTCACCACCAAGGACAAGATTTCCTACAGCGGCAGCTGATATGTCTAATCCTCCATATATGGAAAGGGGAAACAGCTCGCTCTCCCGGCGATTT
>Pyrbe_039038
ATGGCGGAAGCTCCCGTGAGTCCAGGCGGCGGCAGCCACGAGAGCGGCGGCGACGGGAGCGGGAGCCCGCGCTCGAACGTTCGGGAGCAGGACCGGTATCTTCCGATCGCCAACATCAGCCGTATCATGAAGAAGGCGCTTCCTGCGAACGGCAAAATCGCAAAGGATGCCAAGGAAACCGTCCAGGAATGCGTTTCTGAGTTCATCAGCTTCATCACCTCCGAGGCGAGTGACAAGTGCCAGAGAGAGAAGAGGAAGACGATCAACGGTGATGATTTGCTCTGGGCAATGGCAACTTTAGGCTTTGAGGATTATATCGACCCCCTCAAGGTTTACCTCACCAAATACAGAGAGGGTGATTCCAAGGGCTCGGGGAAGGGTGGAGATTCATCTTCCAAGAAAGATGCTCAGCCAAGTCCAAATCCTCAGATTGCTCGCCAAGGTTCTTTCTCCCAAGGAGGGAATTACTCAAATTCTCAAAACCAATACAAGATAGCTCCTATGCAAGGGTCAGAG
>Pyrbe_039937
ATGGTTGATCAGGAACAAGATGGGATGCTCCCAATTGCAAACGTGGGTCGAATCATGAAGCAAATTCTTCCCCCAAGAGCCAAAATTTCCAAGGAGGCGAAACAAACAATGCAAGAATGTGCAACTGAGTTCCTAAGTTTTGTGACTGGCGAGGCTTCTGACAAGTGTCACAAGGAGAATCGCAAGACCGTCAATGGAGACGACATCTGTTGGGCTCTGAGTGCTCTAGGGTTTGATAACTATGCCCAGGCTGCTATGAGGTACTTGCATAAATATAGGGAAGCTGAAAGAGACAAAGCTGCTGCTAACAACAACCAAAACACAGCAAATATTGCCAGTCATGGAGGCCTGCAAGTAAGGGAGCAAACTCAGACTTCAAATCTGGAGTTTCGGGTGCTTGAGAAAGGTGACAACTCCCTTATTACCAAGCCA
>Pyrbe_044351
ATGAAGAAAGGTCTGCCGGCCAACGCCAAGATTTCAAAGGACGCCAAAGAGGCGGTGCAGGAGTGCGTCTCCGAGTTCATCAGCTTCATCACCGGAGAAGCCTCCGACAAGTGTCAGAGAGAGAAGAGGAAGACCATCAACGGCGAGGACCTGTTGTGGGCCATGACAACGCTGGGGTTCGAGGAGTACGTGGAGCCTCTCAAGGTTTACCTGCACAAGTTTAGAGAGATGGAGGGTGAAAAGATGACTGGTAGTACCAATACTAGTGCTGGAACGGGAACTGGAATGTCCGCAGGCCATGGAAGGCGCGCTGATCCATATCATCGCGATCATGAGAGAGAGCAGCTGTATGTGCATGGTCATGGTGCTGCACGCGATAGTATAAATGGAATGTATGGTGTGATGTCAACGCAGTCCACGACCATGATGATGATGGGTCATCAACAACATCACCATCATGAAGGGATATCTGTAAACTGGATGATATTGGTA
>Pyrbe_049357
ATGGCTGAGGCACCGACGAGTCCGGCTGGCGGGAGCCACGAGAGCGGAGGGGAGCAGAGCCCTCAGAGAGGAGGAGGAGGAGGCGGCAGCAGCGTCCGGGAGCAGGATAGGTATCTGCCAATCGCTAACATCAGTCGCATCATGAAGAAGGCTCTGCCGACCAACGGCAAGATCGCCAAGGACGCCAAGGACACCGTCCAGGAATGCGTCTCCGAATTCATCAGCTTCGTCACCAGCGAGGCAAGCGATAAGTGCCAGAAGGAGAAGCGGAAGACCATCAATGGCGACGATTTGTTGTGGGCGATGGCCACGTTAGGGTTTGAGGACTATATCGAGCCCCTCAGGATTTACTTGAGTAGGTACAGGGAGGGTGATGCAAAGGGCTCAGCTAGGGGTGGAGATGGTTCTTTTAAAGGGAATGCTGTTCCAGCAATGCCTGGCCCAAGTTCACAGTTTGTCCATCAGGGAGCATTGAACTATGGCAACCCTCAAGAGGATTATTATGTGCCTTTGAATAATATGGGAAATGGAAAT
>Pyrbe_054535
ATGGCTGATTCGGACAACGACTCCGGAGGTCCCAACGACAGAAGCCATGCTCAGAGCGGAGAGCTGTCGGCGCGTGAGCAGGACCGCTTCCTTCCGATCGCGAACGTGAGCCGGATCATGAAGAAGGCGCTGCCGGCGAACGCGAAGATATCAAAGGACGCGAAGGAGACGGTGCAGGAGTGCGTGTCGGAGTTCATCAGCTTCGTCACAGGAGAGGCCTCAGACAAGTGCCAGAGGGAGAAGAGGAAGACGATCAACGGCGACGATTTGCTATGGGCGATGACGACGTTGGGGTTCGAGGAGTACGTGGAGCCGCTCAAGATTTATTTGCAAAAGTATCGGGAGATGGAGGGCGAGAAGAGCACTATGGGCGGTGGTGGCGGTGGCAGAGAGAAAGATAGTAGTAGCGGAGGCGGCGGTGCGGCGTCTGGTGGTGGCGGAGGCGGCGGTATCAGCTCTGGGATAAGTGTTGGTGGGTATAACGAGGGTTATGGTGGAATGGTGATGATGGGTCATCATAACCATCATCAGGGACACGTGAGGGGTTCTGGTGGAGGGTATCAGCAGAACCATATGGCTATGGGAGGTGGAGGGGGTAGGAAGAGTGGTGGTTCAAGTGGTGGTGGTAACGGTGGAGCTTCAGTTGTGAGG
>Pyrpy_N_01g1118.1
ATGGCGGAGGCACCGACGAGTCCGGCCGGCGGGAGCCACGAGAGCGGCGGCGAGCAGAGCCCCCAGGGAGGAGGAGGAGGAGGCGGCGGCGGCGTCAGGGAGCAGGATAGGTATTTGCCAATCGCCAACATCAGTCGCATCATGAAGAAGGCTCTGCCGACCAACGGCAAGATCGCCAAGGACGCCAAGGACACCGTCCAGGAATGCGTCTCCGAATTCATCAGCTTCGTCACCAGCGAGGCCAGCGATAAGTGCCAGAAGGAGAAGCGGAAGACCATCAACGGCGACGATTTGTTGTGGGCGATGGCCACGTTAGGGTTTGAGGACTATATCGAGCCCCTCAGGATTTACTTGGCTAGGTACAGGGAGGGTGATGCAAAGGGGTCTGCTAGGGGTGGAGATGGTTCTTCAAAAGGGAATGCTGTTCCAGCAATGCCTGGCCCAAGTACACAGTTTGTTCATCAGGGAGCATTGAATTATGGCAACCCTCAA
>Pyrpy_N_02g1689.1
ATGCCCCAAATTTCTTCAGACTCATCTTCTAATTCAGCAGAGGAGCATTTTTGGAGTATTGTTAATTCTAAGTCTAATGAAGAACTGGAAAGGCTGGAATTGGTTGCTTTACAAAATGAACAAGAGAACATGAAGACAGGAATGAGAAAACGTCATGGTTCCATAAAAGGTCATGCATATATCAATAGAAGACGACTCGATGGGCACCAAAGACTTTATAATGATTATTTTGCTGAACATCCAGTGTACTCTCCAACTCAATTTCAAAAAGCCTATAACTCATACTTTGCTCAAAAAAAGGATCGATCGGGTTGTCTTGGTTTATCACCTCTACAAAAGGTCATTACTGCTATGGGGATGCTTGCTTATGGAGTTGCTGCAAAGCACGGGACCAGACAGTCGGGTGGTCCTCAAAGATCTTCACAGATGATTCTCCGATCTTCCGGAGAGTCCTGCGACAACCCAGATCCTGTAATGAATCCGCCCCTGGCCGGCAGTAGCGACAACAACACTGAACAGAGGGCCCCGCAGTGCCTCGTTCGCGAGCAGGATCGGTACATGCCGATAGCCAACGTGATACGCATAATGCGGAGGATATTACCCCCGCATGCAAAAATATCTGACGACGCCAAGGAGACCATGCAGGAGTGTGTGTCCGAATACATCGCCTTCATAACCGGCGAGGCCAACGAGCGCTGCCAGCGCGAGCAGCGCAAGACTGTCACTGCTGAGGATGTCCTCTGGGCAATGGGAAAGCTCGGGTTTGACAACTACGTCGAACCCCTCACCATTTACCTCCAACGCTACCGGGAGTCCGAGAGTTCCGACCGCTCTCAGTTTGTGAAGAGGGAGGAGCGCCAGCTAATGGACTATTACCCTCCCGGGCACGCTGGGCAGGTTGCAATGATGCCTTCCCAGCCATCATCTTATGGGCCGGGATATTATTTCGGGCCCCAGCATGGTCCTCCCATGTATGACCCCTCGATGATGGGAATGTTTAGGGACTGTTCCTCCTCTGGTGATGCTGGAGGCGGGTCGTCGTCGGCTTCTGGGGCGCAGGGTGAGAACTCGTTGGGGCGATTTGACCCGTTTGCATGGTTGCAAAGTGAGTTTGCTTCCTTTGAGTTCAAGGACAAGTTGGTTCCACTTGATGGGATCAAGAGTGCAACAGTGTCGCCCATTGAAGGCCAAGCTGCAGTCAATTGTATACCAGAGCTCATTAATGTAAGAAAAATTAAGGAAGCTGTAGAAGATGCTGGTTTCCCTGTTTCTGAATTTCCACAACAAGATCTAGCAGTATGCCGACTGAGGATAAAAGGAATGGCATGCACCACTGCTTCGATTGTTGGTCTATCCCTTGAAGAAGCAAAGGTTCACTTTGATCCCAACCTCACTGATACTAGTTGCATTATTCAAGCAATTGAAGATGCTGTCTTTGGGGCTGAACTAGTTAGTTCTGGGAATGATGTCAACAAACTTCATCTAAAACTTGAAGGAGTTGATTCTCTAGAGGATATGACTATTGTCCAATCCGTCGTTGAATCAGTTGAAGGAGTAAGTAATGTTGAAGTCGACTTGGCAGAGAAGAAGGTGACTATTACCTATGATTCAGACCTCACAGGTCCAAGATCTCTTATACGTTGTATTGAAGAAGCTGGCCATGAATCCAAGCTTCCTATTTTCGGTTCCTATATTTTTATTCTCAATGGTGCTTCCGATGCTTCGCTTCCTCCTTATGGAAATTGGTTAGACTACAAGGTTCACAACATGCTCACTGTAGGGATGCTTTTAAGATGGACTCTTCGCACACCAGTGCAGTTCATTGTTGGCCGGAGGTTCTATGTTGGATCATATCATGCGTTGAGACGTAGATCAGCTAATATGGACACCATGTATTATGACAATTTTTCAATTCTA
>Pyrpy_N_03g1688.1
ATGGCTCTCAAGGCCGTTCATGTCTCTAATGTTTCAAACCTCGATCAAGTCACAGAAAATGCTACCACATTGGCCGTACATTCTTTATGGTTGTCTCAAGTCATTTATGCGCATATCTGTACAGTGATTAATTGGTTGGCTTACATTCATTGTTATTTTCCCGCCTTGCGCACAGCAAACTCCAACGACTCTGGCGACGGCAATGCCGTCGGAAACACCAGCAACCCTGCCAATGCCACTGGCAGTACTGGAAACAACACTGCGCAGAGTACCCATCGGCCAGTTGTTCGTGTGCAGGATCAGTACATGCCGACAGCCAACGTGGTACGCATAATGCGTCGCGTGCTCCCTCCGCACGCAAAAATAACAGAAGCCGCCAAGGAGACCGTGCGGGAATGTGTGTCTGAGTACATCGCCTTCATAACTGCTGAAGCCAACCAGCGTAGCCAGCGCGAGCAGCGCAAGACCGTCTCTGCCGAGGACATCATCTGGGCCATGAGCAAGCTTGGCTTCGAGAACTACATCGACCCCCTCAACGTTTTCCTCCATCGCTACCGGGAGTCTGAGAATTCAGACCGGTCTCAGTTTACGAAGGGGGAGCATCCGCTAATGGACTATGGCCCTGCTGTGCCTTCTGGACCTGCTGGACACCAGGTTGCGATGATGCCTCCCCCACTGCTACCGCCTTTTGTGCCGGAGTTTCCTCTAGGTTTCGAGCAGCATGGCCCTCCGATGCTTGACCCTTCGATGATTGAGATGTTTTTGGCTGGTGGTTCCTCCACTGGTGCTGGTGAAGGCGGGTCATCGTCGTCTTTTGAGGGGATT
>Pyrpy_N_03g1728.1
ATGGCGGACTCGGACAACGACTCGGGAGGAGCGCACACGAAGAGCGAGCTCTCGCCACGGGAACAGGACCGATTGTTGCCTATATTCATAAGCTTCATCACGGGCGAGGCCTCTGACAAGTGTCAGAGGGAGAAGAGGAAGACGATCAACGGCGACGATTTGCTGTGGGCGATGACGACGTTAGGGTTCGAGGAGTACGTGGAGCCTCTGAAGGTTTATTTGCAGAGGTTTAGGGAGATGGAAGGGGAGAAGAGCAGCGTGTCGGCGCGTGACAAGGACGGGAGCGGTGGGGTTGGGTACGAGGGCGGAGGTGGGAGCAGTGGCGGAGGTGGGGTATACTGGCAGCAGCAACAGCAGCAGCAGCAGCAGCAGCAGCATCAGGGACACGTGTACGGCGGGAGTGGGTTTCATCAGATGGGTGTGAGTGGAGTTGGGATGGGGAAGAGTGGGCCCGGATCTAACATGGGTAGGCCCCGA
>Pyrpy_N_03g2638.1
ATGAAGCAGATTTTGCCCCCAAATGCAAAAATCTCGAAAGAAGCCAAAGAAACCATGCAAGAATGTGTTTCTGAGTTCATAAGTTTTGTGACTGGAGAAGCATCTGACAAGTGCCACAAAGAGAAGCGCAAGACAGTGAATGGGGATGACATTTGCTGGGCTCTGGCAACTCTTGGATTCGATGATTACGCAGAACCGCTGAAGAGGTACTTGCATAGGTACAGAGAATTGGAAGGTGAGAAGGCTGCTCACCAAGGTAAGGCTAACAGTAATGAGGAAAAAACTGAAGTTTCACCACCAAGGACAAGATTTCCTACAGCGGCAGCTGATATGTCTAATCCTCCATATATGGAAAGGGGAAATAGCTCGCTCTCCCGGCGATTT
>Pyrpy_N_04g0142.1
GCCAAGGACACCGTCCAAGAATGCGTCTCTGAATTCATTAGCTTCGTCACCAGTGAGGCCAGCGACAAGTGCCAGAAGGAGAAGCGAAACACCATCAACGGCGACGATTTGTTGTGGGCGATGACCACGTTTGGGTTTGAGCAGTATATCGAGCCCCCCTCAGGATTTACTTGCCCAGGTACAGGGAGGTATTATTCTTTAACTTTTGCCTTTTATTCCTCCTTTTTCTTTTACTTTCAATTCTCTTTACATTTTAGCATTTTTCAAATGGAAATTTACAGTTTGGTTGTAGCATCTTCTGGGTTTTTTTTCTCTCTTCCCATTTTTAATTTTAATCCTTCAAGAAGATTGAGATTTAAAATAAATCTAAATCTGATGTTAGATTACATATTGATTATAATCCCT
>Pyrpy_N_04g0836.1
ATGGCGGAAGCTCCCGTGAGTCCAGGCGGCGGCAGCCACGAGAGCGGCGGCGACGGGAGCGGGAGCCCGCGCTCGAACGTTCGGGAGCAGGACCGATATCTTCCGATCGCCAACATCAGCCGTATCATGAAGAAGGCGCTTCCTGCGAACGGCAAAATCGCAAAGGATGCCAAGGAAACCGTCCAGGAATGCGTTTCTGAGTTCATCAGCTTCATCACCTCCGAGGCGAGTGACAAGTGCCAGAGAGAGAAGAGGAAGACGATCAACGGTGATGATTTGCTCTGGGCAATGGCAACTTTAGGCTTTGAGGATTATATCGACCCCCTCAAGGTTTACCTCACCAAATACAGAGAGGTA
>Pyrpy_N_05g3293.1
ATGGCTGACTCGGACAACGACTCTGGAGGAGGAGGAGGAGGAACGAGAGAACAGCAGAGAGAGCAGGACAGGTTTTTGCCGATTGCAAACGTGAGCAGGATCATGAAGAAAGGTCTGCCGGCCAACGGCAAGGTTTCAAAGGACGCCAAAGAGACGGTGCAGGAGTGCGTCTCCGAGTTCATCAGCTTCATCACCGGAGAAGCCTCCGACAAGTGTCAGAGAGAGAAGAGGAAGACCATCAACGGCGAGGACCTGTTGTGGGCCATGACAACGCTGGGCTTCGAGGAGTACGTGGAGCCTCTCAAGGTTTACCTGCACAAGTTTAGAGAGATGGAGGGTGAAAAGATGACTGGTAGTACCAATACTAGTGCTGGAACGGGAACTGGAATGTCCGCAGGCCATGGAAGGCACGCTGATCGATATCATCGCGATCATGAGAGAGAGCAGCTGTATGTGCATGGTCATGGTGCTGCACGCGATAGTATAAATGGAATGTATGGTGTGATGTCAACGCAGTCCACGACCATGATGACGATGGGTCATCAACAACATCACCATCGTGGAGGTCATTTGTATGGATCTGGTGGTAAACCCTCCACAGGGCATGGGAGACCAAGG
>Pyrpy_N_05g3296.1
ATGAAACGATCAGGAGGTTTCCATGGCTACCAAAAGACCGCGACCACCCCAAACACAACCTCTGCTTCTGTGCTGAAACTATCAGATATCAACCTGAGGCAGGCTGAGATGAACCAATACAGCATGGGGATGGGGAGACAGACTACGGCCACCACCAACGTTAACAATGTTTTCAACAACAACAACGTTAACCACCCCTCCAATGCCAATACCACTAATGGCACTGCCGATGATAACGAGTGCATGGTGCGAGAGCAAGACCGTTTTATGCCGATAGCCAATGTGATAAGAATCATGCGCAAGATCCTTCCCCCACATGCCAAGATCTCTGACGACGCCAAGGAAACCATCCAAGAGTGCGTCTCCGAGTACATCAGCTTCATCACCGGGGAGGCCAACGAGCGCTGCCAGCGTGAGCAGCGGAAGACCATCACTGCTGAAGACGTGCTGTGGGCCATGAGCAAGCTCGGCTTTGATGACTACATCGAGCCACTCACCCTCTACCTGCACCGCTACCGCGAGATGGAGGGCGAGCGTGGGTCCTCCACCACCTCTTTGATGAGAAGCGAGTCCTTGGCCAAGGGGGCGGGTGCTAGTAGTGGTACCAGCAGCAGGTCAATGGATCACCACCAGTACTATGGCACCTCTATGGCGGCTGCTTTTCATCATCAGCATGGCCATGGCCTTTTTGGTTACATGCAGCCGTCCGATGTGTCCGTCTCCAACAATAATGCGAATGCTGCAGCAGCATCTGGATCGTCCACCCAGCTCCAGGGTGGTGGTTCTGCCGCAATGCCAAATGGTGATCACCATCAGCCACATGCAAATGGTGCAAATGGTCCAAGTGGTGGAGTG
>Pyrpy_N_07g1979.1
ATGGCTGAGGCACCGACGAGTCCGGCTGGCGGGAGCCACGAGAGCGGAGGGGAGCAGAGCCCTCAGAGAGGAGGAGGAGGAGGCGGCAGCAGCGTCCGGGAGCAGGATAGGTATCTGCCAATCGCTAACATCAGTCGCATCATGAAGAAGGCTCTGCCGACCAACGGCAAGATCGCCAAGGACGCCAAGGACACCGTCCAGGAATGCGTCTCCGAATTCATCAGCTTCGTCACCAGCGAGGCAAGCGATAAGTGCCAGAAGGAGAAGCGGAAGACCATCAATGGCGACGATTTGTTGTGGGCGATGGCCACGTTAGGGTTTGAGGACTATATCGAGCCCCTCAGGATTTACTTGAGTAGGTACAGGGAGGGTGATGCAAAGGGCTCAGCTAGGGGTGGAGATGGTTCTTTTAAAGGGAATGCTGTTCCAGCAATGCCTGGCCCAAGTTCACAGTTTATCCATCAGGGAGCATTGAACTATGGCAACCCTCAA
>Pyrpy_N_09g1023.1
ATGGCCGATTCGGACAACGACTCCGGAGGTCCCAACGACAGAAGCCATGCTCAGAGCGGAGAGCTGTCGGCGCGTGAGCAGGACCGCTTCCTTCCGATCGCGAACGTGAGCCGGATCATGAAGAAGGCGCTGCCGGCGAACGCGAAGATATCAAAGGACGCGAAGGAGACGGTGCAGGAGTGCGTGTCGGAGTTCATCAGCTTCGTCACAGGAGAGGCCTCAGACAAGTGCCAGAGGGAGAAGAGGAAGACGATCAACGGCGACGATTTGCTATGGGCGATGACGACGTTGGGGTTCGAGGAGTACGTGGAGCCGCTCAAGATTTATTTGCAAAAGTATCGGGAGATGGAGGGCGAGAAGAGCACTATGGGCGGTGGTGGCGGTGGCAGAGAGAAAGATAGTAGTAGCGGAGGCGGCGGTGCGGCGTCTGGTGGTGGCGGAGGCGGCGGTATCAGCTCTGGGATAAGTGTTGGTGGGTATAACGAGGGTTATGGTGGAATGGTGATGATGGGTAATCATAACCATCATCAGGGACACGTGAGGGGTTCTGGTGGAGGGTATCAGCAGAACCATATGGCTATGGGAGGTGGAGGGGGTAGGAAGAGTGGTGGTTCAAGTGGTGGTGGTAACGGTGGAGCTTCAGTTGTGAGG
>Pyrpy_N_10g2127.1
ATGGCTGACTCGGATAACGACTCGGGAGGAGGAGCGAGAAAGCAGGACATGTTTTTGCCGATAAACGTGAGCAGGATCATGAAGAACGGTTCGCCGGCCAACGCCAAGATTTCAAAGGACGCCAAAGAGACGGTGAAGGAGTGCATATCGGAGGCAGACAATCTGCCTCCAATGTCTGCAGGCCACGGAAGGCACTTTGATGAATGTCATCATGATCATCAGAGAGAGCAGTTGCATGTGCATGGTCATGGTGCTGCAGCAGATAATATTAATGGGATGCATGGTGGGATGGCGCAGTCCAGAACCATGATGATGATGGGTCATCAACAACATCAAGGTCATTTGTACGGATCCGGTTACAGACCCCCCACCGGGCATGGGAGACCAAGG
>Pyrpy_N_10g2130.1
ATGGAACGATCAGGAGGTTTCCATGGCTATCAAAAGACCATGACTACCCCAAACACAACCTCTGCTTCTGGGCTGAAGCTATCAGATATCAACGTTCGGCCGGCTGAGATGAACCAATACAGCATGGGGATGGGGAGACAAACTACCACCACCACCAACGTTAACAATGTTTTTAACAACTCCTCCTCCAATGCCAATACCACTAATGGCACTGCCGATGATAACGAGTGCATGGTGCGAGAGCAAGACCGTTTCATGCCGATAGCCAATGTGATAAGAATCATGCGCAAGATCCTACCCCCACATGCCAAGATCTCCGACGACGCCAAGGAAACCATCCAAGAGTGCGTCTCCGAGTACATCAGCTTCATCACCGGGGAGGCCAACGAGCGCTGCCAGCGCGAGCAGCGCAAGACCATCACTGCTGAAGACGTGCTGTGGGCCATGAGCAAGCTCGGCTTTGATGACTACATCGAGCCACTCACCCTCTACCTGCACCGCTACCGCGAGATGGAGGGCGAGCGCGGGTCCTCCACGACCTCCTTAATGAGAAGCGAGTCCTTGGCCAAGGGGGCGGGTACTAGCAGTGGTACCAGCAGCAGGGCAATTGATCACCACCAGTACTATGGCAGCTCTATGGCGGCGGCTGCTGCTGCTTTTCATCATCAGCATGGTCATGGATTTTTCGGGTACATGAACCCCTCCGATGCGTGGGTCTCCAACAATAATGTGAATGCTGCTTCTGCTGCCGCAGCGTCTGGATTGTCCACACAGCTCCAGGGTGGTGGTTCTGCCGCAATGCTAAATGGTGATCACCATCAGCTGCCACATGCAAATGGTGCAAACGGTGGAGCG
>Pyrpy_N_11g1640.1
ATGGCCCTCTTACTCATTTATGAGCGTATCTGTACAGTGAATAATTTGACTTACATTAATTGTTTTCTTCCCACCTTGCACGCAGCCAACGCCAACAGTTCCGACGGCGGCAATGCCATCGCAAACACCAGCAACCCTGCCAACTCCGCCGGCAATAGCGACAACAACACTGAACAGAGGGCCCCGCAGTGCCTCGTTCGCGAGCAGGATCGATACATGCCGATAGCCAACGTGATACGCATAATGCGGAGGATATTACCCCCGCATGCAAAAATATCTGACGACGCCAAGGAGACTATGCAGGAGTGTGTGTCCGAGTACATCGCCTTCATAACCGGTGAGGCCAACGAGCGCTGCCAGCGCGAGCAGCGCAAGACTGTCACTGCTGAGGATGTCCTCTGGGCCATGGGAAAGCTCGGGTTTGACAACTACGTCGAACCCCTCACCATTTACCTCCAACGCTACCGGGAGTCTGAGAGTTCCGACCGTTCTCAGTTTGTGAAGAGGGAGGAGCGCCAGCCAACGGACTATTGCCCTCCTGGGCATGCTGTGCCCCAGGTTGCAATGATGTCTCCCCCGCCACCATCTTATGGGCCGGGATATTATTTCGGGCCCCAGCATGGTCCTCCCATGTATGACCCCTCGATGATGGGAATGTTTAGGGATGGTTCCTCCTCTGGTGCTGGTGGAGGCGGGTCATCGTCGGCTTCTGGGGCGCAGGGTGAGAACTCGTTGGGGCGATTTGACCAGTTTGTTTATCTCTATGTTTTAGCATGGTTGCAAAGTGGGTATGCTTCCTTTGAGTTCAAGGACAAGTTGGTT
>Pyrpy_N_11g1648.1
ATGGCGGACTCGGACAACGACTCGGGAGGAGCGCACGGGAAGAGCGAGCTCTCGCCGCGGGAACAGGACCGGTTGCTGCCGATATTCATAAGCTTCATTACCGGGGAGGCCTCCGACAAGTGTCAGAGGGAGAAGAGGAAGACGATCAACGGCGACGATTTGCTCTGGGCGATGACGACGTTAGGGTTCGAGGAGTACGTGGAGCCTCTGAAGGTTTACTTGCAGAGGTTTAGGGAGATGGAAGGGGAGAAGAGCAGCGTGGCGGCGCGTGACAAGGACGGGAGCGGTGGCGGAATCGGTGGGGTTGGGTATGAGGGGGGTGGTGGTGGTGGGAGTAGTGGTGGAGCTGGGGTATATTGGCAGCAGCAGCAACAACAGCAGCAGCAGCATCAGGGACACGTGTACGGAGGGAGTGGGTTCCATCAGATGGGTGTGAGTGGAGTTGGAATGGGGAAGAGTGGGCCTGGATCCAGCATGGGTAGGCCCAGA
>Pyrpy_N_11g2669.1
ATGGTTGATAATATAGGAAACAATAATTCATCAGATAGAGAAGGGTTTAAGTACAATTTCACAGGTGGTGGTAGTGTCTCTAGTGATTATCACCACCATCTTCATCATCAAGAGGGGGTCATCAAGGAGCCAGATCGGTTGCTTCCAATTGCTAATGTTGGGCGAATCATGAAGCAGAATTTGCCCCCGAATGCGAAAATCTCGAAAGAAGCCAAAGAAACCATGCAAGAATGTGTTTCTGAGTTCGTAAGTTTCGTGACTGGAGAAGCATCTGACAAGTGCCACAAAGAGAAGCGCAAGACGGTGAATGGGGATGACATTTGCTGGGCTCTGGCAACTCTTGGATTCGATGATTACGCGGAGCCACTGAAGAGGTACTTGCATAGGTACAGAGAATTGGAAGGAGAGAAGGCTGCTAACCAAGGTAAGGTTAATAGTAGTGAAGAACAGACTGCCACCAAGGACAAGATTTCCTACAGCAGCAGCAAATACCTC
>Pyrpy_N_12g0662.1
ATGGCGGAAGCTCCCGTGAGCCCAGGCGGCGTCAGCCACGAGAGCGGCGGCGACGGGAGCGGGAGTCCGCGCTCGAACGTTCGGGAGCAGGACCGGTACCTCCCGATCGCCAACATCAGCCGAATCATGAAGAAGGCGCTTCCTCCTAACGGAAAAATCGCCAAGGATGCCAAGGAAACCGTCCAGGAATGCGTTTCTGAGTTCATCAGCTTCGTCACCTCTGAGGCGAGTGACAAGTGTCTGAGAGAGAAGAGGAAGACGATCAATGGTGATGATTTGCTCTGGGCAATGGCGACTTTAGGCTTTGAGGATTATATCGACCCCCTCAAGGTTTACCTCACCAAATACAGAGAGGTAACTCTGCCTAAATTGTGTTCGCTTTTTTTGCTTGTATTTGTTTGGTTTCAGAGAAAATTTAGTGGGATTTGGGAAATGATAGGGAAG
>Pyrpy_N_12g1419.1
ATGGTAGATCAGGAACAAGATGGAATGCTGCCAATTGCAAACGTGGGTCGAATCATGAAACAAATTCTTCCCCCAAGAGCCAAAATTTCCAGGGAAGCCAAGCAAACAATGCAAGAATGTGCGACTGAGTTCCTAAGTTTTGTAACTGGCGAGGCTTCTGACAAGTGTCACAAGGAGAATCGCAAGACCGTCAATGGAGACGACATCTGTTGGGCTCTGAGTGCTCTAGGCTTTGATAACCATGCCCAGGCTACTACAAGGTACTTGCATAAATACAGGGAAGCTGAAAGAGACAAAGCTGCAGCTAACAACCAAAACACAGCACATATTAAAAGTCATGGAGGCCTGCAGGTAGCGCAGCAAAATCAAACTTCAAATCTGGAGTTTCGGGTGCTTGGGAAAGGTGACAACTCCCTTGTTACCAAGCCA
>Pyrpy_N_12g1518.1
ATGTATCATCAAATACTAAAACATTTACAGAAGCAACGTGTCTGTGTCAGAAGAGATCAATTAACTCCTCCAAAATCTAATTGTATGGATCGATCAATCAACATGGTTGATCAGGAACAAGATGGGATGCTCCCAATTGCAAACGTGGGTCGAATCATGAAGCAAATTCTTCCCCCAAGAGCCAAAATTTCCAAGGAGGCGAAACAAACAATGCAAGAATGTGCAACTGAGTTCCTAAGTTTTGTGACTGGCGAGGCTTCTGACAAGTGTCACAAGGAGAATCGCAAGACCGTCAATGGAGACGACATCTGTTGGGCTCTGAGTGCTCTAGGGTTTGATAACTATGCCCAGGCTGCTATGAGGTACTTGCATAAATATAGGGAAGCTGAAAGAGACAAAGCTGCTGCTAACAACAACCAAAACACAGAAAATATTGCCAGTCATGGAGGCCTGCAAGTAAGGGAGCAAATTCAGACTTCAAATCTGGAGTTTCGGGCGCTTGAGAAAGGTGACAACTCCCTTATTACCAAGCCA
>Pyrpy_N_13g1688.1
ATGGTCGACAATAATAATCCTGGAGCAAGCGGAGCTGCAAAGGATGATGATATTGATGGAGGCATCAAGGAGCAAGACCAGCTGCTGCCAATAGCCAACGTCGGGCGGATCATGAAGCAAATATTGCCACCCAACGCCAAGATCTCAAAGGAGGCCAAGGAAACCATGCAAGAATGCGCGTCGGAGTTCATCAGCTTTGTCACCGGCGAGGCCTCGGAGAAGTGCCGCAAGGAGAGGCGGAAGACCGTGAATGGTGACGATGTCTGCTGGGCGCTCGGAGCGCTGGGTTTTGATGACTACACTGGTCCGTTGCGAAGGTACTTACACAGGTATAGAGAGCAAGAAAGGGATAGAATATCATCGGAGGCTAACAACAATATTAATGAAGATCATCAAAGGATATCGATCAACAATATTCCTCATACACAAGGATCTAATTATTTCAAAGGATCTAGTACTTCTGGTTGTAAT
>Pyrpy_N_15g1138.1
ATGCAAAGAGAAACGGATGATGAGCGGCTATATGTGCCAAGTGGAGGAGGAGGAAGCCCAGAAACCCCATGCAGTTTAAAGAGCAGTACTACTGCTACTGCATGTGCAAGTGCTAGTAACAACAACAACAACAATCACCATCACAACAACCACCACAACAAAGAACAAGATAGGTTCCTTCCCATCGCCAACGTCGGTCGCATTATGAAGAAAGTGATTCCGGGCAACGGAAAAATCTCGAAAGATGCAAAGGAAACTGTCCAAGAATGCGTCTCCGAGTTCATCAGCTTCGTTACAGGAGAAGCATCCGACAAATGCCAAAGAGAAAAGCGCAAGACCATCAACGGCGAGGACATTATTTGGGCTATCACAACGCTCGGGTTCGAGGATTATGTACATCCATTAAAATCGTACCTCCATAGATATAGAGATCTCGAAGGAGAAAAGCTAAACGTTCCAAAGCAACAAAGATCGGAGCAAAGGCTGCACCAGCAACAACAACAACCAGATCAACAGGATCATCGCAACCAAACTTTACTACCTTACGATAATAATAGTAGTAGCAGTGTATATTCTTCGACGACGAATGTCATGTCTCAGCCGTCATTCATGGCTGATCATCATCAGGCCTTTTCTTTGCCTTTCTCCCCAAGTTCAATTCAAAAACAGTTTCAGCCACAACAGGATCAGATTGATTCAGTGGGGCATTGG
>Pyrpy_N_15g2785.1
ATGAGTGGAAAAAGAAATCAAACGTGTAGCCCGGTTGGAAGCCCGCTGTCTGGGAACGTCTCAGACAGCAGTTCCAAAGAGCAAGACAGGTTCCTCCCCATTGCGAACGTGAGCCGTATCATGAAGAAGTCCCTGCCTGCAAATGCCAAGATTTCAAAGGAAGCCAAGGAGACGGTCCAAGAATGTGTATCGGAGTTCATAAGCTTCATCACAGGCGAAGCATCGGACAAGTGCCAGAGAGAAAAGAGAAAGACTATCAACGGGGATGACCTACTTTGGGCCATGACAACTCTGGGATTCGAGAATTATGTTGGACCCTTGAAAATGTATCTCAACAAGTACAGGGAGACCGAGGGAGATAAGAACTCCATGGCCAGAGAAGAAGACCACCCTCATGGTTCTAATGGTCAAACCAACACTATTTTAAGTAACAAGATGGATTTTTCCAATGAAGGTTTCTATTCAGTTGGGGGACGACAGCGGCAGCAGCAAGTGATGACTTCAAATTACAATTTGGCGAGTAGTCATGGCGCTTACAATTTCAGTAGGATTCATGAGAGTGGAGATGGCAGTGCAAACAAAGATTTGGCAGCTCATCATCATCTTCATAACGGGATAGGATGG
>Pyrpy_N_17g1020.1
ATGGCCGATTCGGATAACGACTCGGGAGGGCCCAACGACGTCAGCCACGGGCAGAGCGGGGAGTTGTCCGCGCGTGAGCAGGACCGCTTCCTGCCGATCGCGAACGTGAGCCGGATCATGAAGAAGGCGCTGCCGGCGAACGCAAAGATATCCAAGGACGCGAAGGAGACGCTGCAGGAGTGCGTGTCGGAGTTCATCAGTTTCGTCACTGGTGAGGCCTCCGACAAGTGCCAGAGGGAGAAGAGGAAGACGATCAACGGCGACGATTTGCTATGGGCGATGACCACGTTGGGGTTCGAGGAGTACGTGGAGCCGCTCAAGATTTATTTGCAAAAGTATCGGGAGATGGAGGGCGAGAAGAGCACCATGGGCGGCGGAGGTGTCGGCAGAGAGAAAGATAGTAGCAGCGGAGGCGGAGGTGCGGCGTCTGGTGGTGGCGGAGGCGGCGGTGTCAGCTCTGGGATAAGTGGTGGTGGGTATAATGGAGGGTATGGTGGAATGGTGATGATGGGTCAACATAATCATCATCAGGGACACATGTACGGTTCTGGTGGTGGGTATCAACAGCACCATATGGGAATGGGAGGTGGAGGGGTTGGGAAGAGTGGTGGTTCAAGTGGTGGTGGTGGAGCTTCAGTTGTCAGG
>Rosch_v2.0_Chr1g0364211
ATGGCGGAGGCACCGACGAGTCCGGCCGGCGGGAGCCACGAGAGCGGCGGCGAGCAGAGCCCGCAGAACGGGAGCAGCAGCAACGTGAGGGAGCAGGACAGGTACCTTCCAATCGCGAACATCAGTCGGATTATGAAGAAGGCGCTGCCGCAAAACGGCAAGATCGCCAAGGACGCTAAGGACACTGTTCAGGAATGCGTCTCCGAATTCATCAGCTTCGTCACTAGCGAGGCCAGCGATAAGTGCCAGAAGGAGAAGAGGAAGACGATTAACGGTGACGATTTGCTGTGGGCGATGGCTACGTTAGGGTTTGAGGACTATATTGAGCCGCTCAGGATTTACTTGGCTAGGTACAGGGAGTTGGAGGGTGATGCAAAGGGTTCTGCGAGGGGTGGAGAAGGGTCTGCTAAAGGGAATCCTGTTGGAGCTATGACTGGGCAAAATTCACAGTTTGTTCATCAGCCACCACTGAACTACGTCAATAGCCAAGAGGATTATTATGTGCCTTTGAACAATATGGGGAATGGAAAT
>Rosch_v2.0_Chr2g0116211
ATGAGTGGAAAAAGAAAACAAACCAGCCCAGTCGGAAGCCCTTTGTCCGGTGGGAATGTATCCGATGGTGGTTCCAAAGAGCAAGACAGGTTCCTTCCCATTGCTAATGTGAGCCGGATCATGAAGAAGTCCCTCCCTGCAAATGCCAAGATTTCAAAGGAAGCCAAGGAAACCGTCCAAGAATGCGTCTCTGAGTTCATTAGCTTCATCACCGGGGAGGCCTCGGACAAGTGCCAACGAGAGAAGAGGAAGACTATCAATGGCGATGATCTTCTTTGGGCCATGACAACCCTTGGTTTTGAGAATTATGTTGGACCCTTGAAGGGCTATCTCAACAAGTATAGGGAGACCGAGGGAGAGAAGAACTCCATGACTAGAGGACAAGAAGATCACAACCACTCATCTAATGATGGTCATCACATCAACAACAACAACCAAGTCCATAATGGTACTAATGAGATCAACACAGTAGGAATTAATAAGGTGGATTTTTTCAATAATGGTGGGTTTTATTCACTTGGGGGGCAACAGATGAGTGCTCCAAAAGGGTTTGGAGAGAGCGGAAGGGTTATTGGTTATGGAGATCAGACTCTGGTGGCTTATGGGGATGGAAATGCAAATCATCTTCACAATGGGATAGGATGG
>Rosch_v2.0_Chr2g0121991
ATGGAAGATGACAACCATGGAAATAATAGGCTAAATGGTCCAAATGGAGGAAGCCCTGAAAACCCATGTTTAAACAACAGCACTCCTGCTAGTAGCTGCAACTCCAACATTAATATTCACCACAATCATAATCAAAGTAACAATCACAATCACCACCACCACAGCAGCAATAAAGAACAAGACAGGTTTCTTCCCATTGCGAATGTGGGTCGCATTATGAAGAAAGTGATTCCGGGCAATGGAAAAATCTCGAAAGACGCAAAAGAGACTGTCCAAGAATGTGTGTCCGAGTTCATTAGCTTTGTCACCGGTGAAGCCTCTGATAAATGTCAAAGGGAAAAGAGGAAGACCATTAACGGCGAAGACATCATATGGGCTATCACAACACTAGGCTTTGAGGATTACGTGCACCCTCTAAAATTGTACCTCCAAAAATATAGAGAGCTTGAAGGGGAGAAGCTAAATGTTCCAAAGCAACAAAGATTGGAGCAAAGGCTGCAGCAACAGCAACAACAGCAAGTAGTACAACAAGAACAAGAGCAACAAAGTATACCTAATTCGTATAGTGTATATTCATCGACGAGTCTCTTGTCTCAACCGACTTCTTTCATCACTACTCATCATCATGATCCCGCATTTTCGTTGCCTTTCTCGCCAAGCTCAATTCAAAAACAGCTACAGCCACAAGATCAGATTGATTCAGTGGGGCATTGG
>Rosch_v2.0_Chr2g0155961
ATGGCCGACTCGGACAACGACTCCGGCGGCCACAACGGCCACTCGCAGGGAGGGGAGCTGTCGGCGCGTGAGCAGGACCGGTTCCTGCCGATCGCGAACGTGAGCCGCATCATGAAGAAGGCATTGCCGGCCAACGCCAAGATCTCCAAGGACGCGAAGGAGACCGTCCAGGAGTGCGTCTCCGAGTTCATCAGCTTCGTCACCGGCGAGGCCTCCGACAAGTGCCAGCGCGAGAAGCGCAAGACGATCAACGGCGACGATTTGCTCTGGGCCATGACCACCTTGGGATTCGAGGAGTACGTCGAGCCGCTCAAGATCTATCTCCAGAAGTACCGCGAGATGGAAGGAGAGAAAGGCGCCGTCGGAACCGCCGGAAGAGACAAGGAAGGCGGCTCCGGAGGCGGAGGATCGGCTGCTGGAGGCGGCGGCGGAAGCGGAGGCGGATTGAGCTCCGGGACGAGCGGCGGCGGCGGAGGGGGCGCGTTTAATGGGGTTTATGGTGGGATGGGGATGTTGGGTCATCATCAGGGACACGTGTACGGCTCAGGTGGGTATCAACATCAAATGGGGATAGGGGAGAAGCGCGGTGGTTCCGGCGGTGGAGCTTCAGTGAGGTCAAGG
>Rosch_v2.0_Chr3g0455241
ATGGTTGATCATGAGGAAGAACAAGATCGGTTGCTGCCAATTGCAAACGTGGGGAGGATCATGAAGCAAATTCTTCCCCAAAGAGCAAAAGTCTCCAAGGAAGCTAAGCAAAGGATGCAAGAGTGTGCAACTGAGTTCCTAAGTTTTGTGACAGGCGAGGCTTCTGACAAGTGTCACAAAGAGAATCGAAAGACAGTGAACGGGGACGACATCTGTTGGGCTCTGAGTGCTCTAGGATTTGACAACTACGCTGAGGCCACAACAAGGTACTTGCATAAGTTTAGGGAAGCTGAGAGAGAGAGATTAGCTGCTAACCAAAGCAATGTTAATATTAATACTAGCTCATCCAGCCCATTAGAGATCAGAGAAGAAGATCAGCCAATCTATTTAAGTGGAACTCAGACTCCAAATCTGGAGTTTAGGATTCTTGAGAAGGGTGACAACTCCTTTGCCAAGCAATCT
>Rosch_v2.0_Chr3g0468661
ATGGCTGAAGGTCCGGCGAGTCCAGGCGGCGGCGGGAGCCACGACAGCGGCGGCGAGCACAGTCCGCGGTCGAACGTTCGAGAACAGGATCGGTATCTTCCGATCGCGAATATTAGCAGGATCATGAAGAAGGCGCTTCCGGCGAACGGTAAGATCGCCAAGGATGCGAAGGAGACTGTGCAGGAATGCGTTTCCGAGTTCATCAGCTTCATCACCAGCGAGGCGAGTGATAAGTGCCAGAGGGAAAAGAGGAAGACGATTAATGGTGACGATTTGCTTTGGGCTATGGCGACTTTAGGGTTTGAAGACTACATCGATCCTCTCAAGGTTTACCTTGCAAAATACAGAGAGATGGAGGGTGATACCAAGGGTTCAGGCAAGGGTGGAGAGTCATCTTCTAAGAAAGAAGTTCAGCCAAGCTCAATTGCTCAGATTTCTCATCAAGGTTCTTTCTCTCAAGGAGCTAGTTACTCAAATTCTCAAACCCAACAAATGATGGTTCCTATGCAAGGCTCAGAG
>Rosch_v2.0_Chr4g0421711
ATGGTAGACAATATTGGTGGAAGTGCTCCCAATATCTGTGATCATGGTCAGGGAGATATCAAGACCGAGCAGCCAGACCAATTGCTCCCCATAGCCAACGTTGGGAGGATTATGAAGCAAATCCTGCCACCAAACGCCAAAATCTCAAAGGAAGCCAAGGAAACGATGCAAGAGTGCGTCTCCGAGTTCATCAGCTTCGTCACTGGAGAGGCCTCGCACAAGTGCCAAAAGGAGAAAAGGAAGACGGTGAACGGCGACGACATCTGCTGGGCTCTGGCAACCCTGGGATTCGATAACTACGCCGGACCGCTGAGGAGGTATTTACACAGGTATAGAGATCAAGAAGGAGCTGAGCACATAGCTAATGATAACAATAATAATGAAGACAAACTGAAGCTGCTGGTTAACAACATCTTGAGTACTGATCAAGAACAAAGGATCATCATGATCATGAACCAATACGATCATCCTCATCATGATATCCAGAAGACC
>Rosch_v2.0_Chr5g0000501
ATGAGCTTGGTAAATCCATGTGCAGGGCTGAAACTATCAGAGATCAACATGAGGCTGGCTGAGATCAACCACACCAAGAATAGCGCTGCTATCACCAACAATGGTGCTGCTGCTGCTACTACTGATGAGAATGAATGCATTGTGCGAGAGCAAGACCGTTTCATGCCCATTGCCAATGTGATCAGAATCATGCGCAAGATCCTGCCCCCGCATGCCAAGATCTCAGACGACGCCAAGGAAACAATCCAAGAGTGTGTCTCAGAGTACATCAGCTTCATCACAGGGGAGGCCAATGAGCGTTGCCAGCGTGAGCAGCGCAAGACCATTACTGCCGAAGACGTGCTGTGGGCAATGAGCAAGCTGGGGTTCGATGACTACATTGAGCCCCTCACTCTCTACCTCCACCGCTTCCGCGAGATGGAGGGAGATCGTGGCTCCATGAGGGCCGAGACTTTGATGAAGACTAGTAGCAGGGCAATGACTGCGGCAGAGTATCATGCAGCTGCAGCAGGCTCTTTCGCTGGTTTTGCTCCTTTTCATCACCATGGCTTTTTCGGATACTTGAAGGATGCGTCCATATCCAATGGGGCAGCTGGTACATCTTTGTCCCAGCAGGCTAATGCTGTTGCTGCAATGGCAAATGGTGATCACCAGGCATCACATTCCCAGTATGATGATAACAATAAG
>Rosch_v2.0_Chr5g0053481
ATGGTCCGTGAACAGGACCAGTACATGCCTATTGCTAATGTGATACGCATAATGCGGAGGATATTGCCGCCCCATGCAAAGATCTCCGACGACGCAAAAGAGACGGTCCAGGAATGCGTGTCGGAGTACATCAGCTTTATCACCGGAGAGGCCAACGAGCGGTGCCAGCGGGAGCAGCGCAAGACTGTGACGGCTGAGGATGTGCTGTGGGCAATGAGCAAGCTAGGGTTCGACAACTACATCGAGCCCCTCAGTCTTTTCCTGAGCAAGTATAGGGAGGCTGAGGGCACTGAGCGCAGTTCATCCCTGTTTGCAAAGTGTGAGAGGGGAGATGGCGGGATGGTTGAATATGCGCCCGTGCTCGGGCATTATGGGCCACCTGGGTTTGGTCTGGCGGCCCAGCAGCCCGGGATGTATAAGGCTGGGGCGATGAGTGGTTACTATATAGGTGGGGCGGGTGGTAGTGGCAATGAAGGTGGTGGAGCTGGATCATCTTCTGCGTCCCAGCAGAGACAGGGACAGAGTGCTATGGGTGGTGGGTTTGACCCTTTTGCTCAGTTTAAG
>Rosch_v2.0_Chr5g0053731
ATGGCGGACTCGGACAACGACTCGGGAGGCGGGCACAACAGCCCCGGAGGTTATACGAAGAGCGAGCTGTCACCTCGGGAACAGGACCGGCTGTTACCAATTGCCAACGTCAGTAGGATCATGAAGAAGGCGCTGCCGGCCAACGCCAAGATCTCCAAGGACGCCAAGGAGACCGTGCAGGAGTGCGTCTCCGAGTTCATAAGCTTCATCACCGGCGAGGCCTCCGACAAGTGTCAGCGCGAGAAGCGGAAGACCATCAACGGCGACGATTTGCTCTGGGCCATGACCACCCTCGGCTTCGAGGAGTACGTCGAGCCGCTCAAGGTCTACTTGCAGCGGTTTAGGGAGATGGAGGGCGAGAAGAGTAGCATGGCAGCGCGTGATAAGGACCCCAGCGGCGGGGTTGTTGTGTTCGAGGGCGCTGGGAGCGGCGGTGGCGGCGGTGGCGGTGGAGGAGGGGGAGGAGTCTATTGGCAGCAGCCGCAGCCGCAGCAGCAGCAGCAGCCGCATCAGGGACACGTGTACGGCGGTGGCGGGTTTCATCAGATGGGAGTTGGGATTGGAAAGGGTGGGCCCGGGTCCAACATGGGTAGGCCCAGA
>Rosch_v2.0_Chr6g0293241
ATGGAGATGGTAGATAACACAGGCAACAACAACAATATTAGTCCAGACTCCAGAGAAGGGTTTAACTACAATTTCGCAGGTGATCGTCACCATCACGATGAGGTGATTAAGGAGCAAGATCGGCTGCTTCCGATAGCAAACGTCGGTCGGATCATGAAGCAAATCCTTCCCCCCAATGCCAAAATTTCGAAAGAGGCCAAGGAAACCATGCAAGAGTGCGTCTCGGAGTTCATTAGCTTTGTGACCGGAGAAGCCTCCGACAAGTGTCACAAGGAGAAGCGAAAGACGGTGAATGGCGACGACATTTGCTGGGCCTTATCCACGCTGGGGTTCGACGACTACTCGGAGCCGCTGAAGAGGTACTTGAATAGGTTCAGGGAATTGGAGGGGGAGAAGGCTCAGCAGAGCAAGGCCAACAGCGGCGGTGAAGATCAAAGGAACGAAGAAGCGGAAGTGTCACCGACAAGAGCAAGTACTACTTCCAGTTCTAATCCATTATTGAAGTTCAATATGATCAATGAAAGGGGTAATAGCTCAATCTCTCGGCGATTT
>Rubch_LG01.1639
ATGACTGGAAAAAGAAACCAAACTAGCCCGGTGGGAAGCCCGTTGTCCGGTGGGAATGTCTCCGATGGTGGTTTGAAAGAGCAAGACAGGTTCCTCCCTATTGCTAACGTGAGCCGGATCATGAAGAAGTCCCTCCCTGCCAATGCCAAGATTTCAAAGGAAGCCAAGGAAACCGTCCAAGAATGCGTCTCCGAGTTCATTAGCTTCGTCACCGGGGAAGCCTCGGACAAGTGCCAGCGAGAGAAGAGGAAGACTATCAATGGCGATGATCTTCTTTGGGCCATGACAACTCTTGGCTTTGAGAATTATGTTGGACCCTTGAAGGGCTATCTCAACAAGTATAGGGAGACCGAGGGAGAGAAGAACTCCATGGCTAGAGGGCAAGAAGATCACAACCACTCTTCTCATGATGATCATCATATCAACAACAACAACAACAACCAAATCCATAATGGTGCTAATGAGATCAACACAGTGGGAATTACTAAGGTGGATTTTTTCAATAATGGTGGGTTTTATTCACTTGGGGGACAACAACTGATGAGTGCTCCTCCAAAGGGGTTTGGGGAGAGTGGAAGGGTGAATATTGGTTATGGAGAGAATTTGGTGACTTATGGGGATGGAAATGCAAATCATCTTTACAACGGAATAGGATGG
>Rubch_LG02.1436
ATGGAGATGGTAGATAACATAGGCAACAACAACAGTGTTAGTTCAGACCCCAGAGAAGGGTTTAACTACAATTTCACAGGCGATGGTCACCACCACGATGAGGTGATCAAGGAGCAAGATCGGCTGCTGCCAATAGCGAACGTTGGGCGGATCATGAAGCAAATCCTTCCGCCCAACGCAAAAATCTCGAAAGAGGCCAAGGAAACCATGCAAGAATGCGTGTCGGAGTTCATAAGCTTTGTCACCGGAGAAGCGTCCGATAAGTGTCACAAGGAGAAGCGAAAGACGGTGAACGGGGATGACATTTGCTGGGCCCTATCGACGCTGGGGTTTGACGATTACTCGGAGCCGCTGAAGAGGTACTTGCATAGGTTCAGGGAATTGGAAGGGGAGAAGGCTCAGCACAGCAAGGCCAACAGCGGCGGTGAAGATCAAAGGAACGAACTAGTGGAAGTGTCACCAACAAGAGCAAGTGTTACTTCTAGTTCTACTCCATTTATGAAGTTTAATGTGATTAATGAAAGGGGTAATAGCTCAATTCCACGGCGATTT
>Rubch_LG03.3747
ATGCCTATCGCCAACGTGATACGCATAATGCGGAGGATATTGCCTCCCCATGCTAAGATCTCCGACGACGCCAAAGAGACCGTCCAGGAGTGCGTGTCGGAGTACATTAGCTTCATCACCGGAGAGGCCAACGAGCGCTGCCAGCGGGAGCAGCGCAAGACGGTGACGGCTGAGGATGTGTTATGGGCCATGGGGAAGTTGGGGTTCGACAACTACGTCGAGCCCCTCAGTGTTTTTCTCAGCAAGTATCGGGAGTCCGAGGGAAGCGAGCGCAATTCTCTGTTTGTAAAGCGTGAGAGGGAGTATGCGGTGCCTCCCGCTGTGGTGCCCGGGCATTATGGGCCAGCTTCGTATGTTCTGACCCATCATCCCGGGATGTATGAGGCAGCTGCCATGAGTGGATACTACAGAGATGGCGGGGCGGGTGGTAGTACTGGAGGAGCAGCTGGATCGTCTTCTACGTCTCAGGGACAGAGTGGGGCTGTGGGTGGTGAGTTTGACCCTTTTGCCCAGTTTAAG
>Rubch_LG03.3763
ATGGCGGACTCGGACAACGACTCGGGAGGCGCACACAACAGTCCTGGTGGTGGTTATGCCAAGAGCGAGCTCTCACCTCGAGAACAGGACCGGCTGTTACCGATTGCGAACGTCAGCCGGATCATGAAGAAGGCTCTGCCGGCCAACGCCAAGATCTCCAAGGACGCCAAGGAGACGGTGCAGGAGTGCGTCTCCGAGTTCATAAGCTTCATCACGGGCGAGGCCTCCGACAAGTGTCAGAGGGAGAAGAGGAAGACGATCAACGGCGACGATTTGCTCTGGGCGATGACCACCTTGGGCTTCGAGGAGTACGTGGAGCCTCTCAAGGTCTACTTGCAGCGCTTCAGGGAGATGGAAGGGGAGAAGAGTAGCATGGCGGCGCGTGATAAGGACGCGAGCGGAGTTGGCTTTGAGGGCGCTGCCAGTGGTGGCGGTGGCGGTGGCGGTAGTGCTGGAGTTTATTGGCAACAACCGCAGCAAGTCTACGGCGGGGGCGGGTTTCATCAGATGGGTGTTAGTGGGGTTGGTCTCGGCAAGGGTGGGCCTGGGTCCAACATGGGTAGGCCCAGA
>Rubch_LG03.38
ATGGAACGGGGAGGTTTCCATGGCTACCAAAAGACCCAAAACACAAGCTCTGGGCTGAAACTATCAGAGATCAACATGAGGCTGGCTGAGATAAACCACACCAAGAATAATGTCAACAACAATGGTACTACTGCTGCTGATGATGATAACGAATGCACCGTGCGAGAGCAAGACCGTTTCATGCCTATAGCCAACGTGATCAGAATCATGCGGAGGATCCTTCCCCCGCATGCCAAAATCTCAGATGACGCAAAGGAAACAATCCAGGAGTGTGTCTCCGAGTACATCAGCTTCATCACTGGGGAGGCCAACGAGCGTTGCCAGCGCGAGCAGCGCAAGACCATTACCGCTGAAGATGTGCTGTGGGCAATGAGCAAGCTGGGATTCGACGACTACATTGAGCCCCTCACCCTCTACCTCCACCGCTTCCGCGAGATGGAGGGTGATCGTGGCTCCATGAGGACCGACACATTGATCAAGACTACCAGGGCAATGGCGGCAGCAGAGTATCATGCAGCAGCTGCAGCAGGCTCTTTGGGATTGGGGGTCGCTGGTTTTGCACCTTTTCATCACCATGCCTTTTTCGGATACTTGAAGGATGCATCGACATCCAATGGCGCTGGTACATCTTCGTCCCAGCAGGCTAATGCTAATGCTAATGCTAATGCTGCAGTGGTAAATGGTGATCACCAGGCTTCACATTCCCAG
>Rubch_LG03.3803
ATGGCGGACTCGGACAACGACTCGGGAGGCGCACACAACAGTCCTGGTGGTGGTTATGCCAAGAGCGAGCTCTCACCTCGAGAACAGGACCGGCTGTTACCGATTGCGAACGTCAGCCGGATCATGAAGAAGGCTCTGCCGGCCAACGCCAAGATCTCCAAGGACGCCAAGGAGACGGTGCAGGAGTGCGTCTCCGAGTTCATAAGCTTCATCACGGGCGAGGCCTCCGACAAGTGTCAGAGGGAGAAGAGGAAGACGATCAACGGCGACGATTTGCTCTGGGCGATGACCACCTTGGGCTTCGAGGAGTACGTGGAGCCTCTCAAGGTCTACTTGCAGCGCTTCAGGGAGATGGAAGGGGAGAAGAGTAGCATGGCGGCGCGTGATAAGGACGCGAGCGGAGTTGGCTTTGAGGGCGCTGCCAGTGGTGGCGGTGGCGGTGGCGGTAGTGCTGGAGTTTATTGGCAACAACCGCAGCAAGTCTACGGCGGGGGCGGGTTTCATCAGATGGGTGTTAGTGGGGTTGGTCTCGGCAAGGGTGGGCCTGGGTCCAACATGGGTAGGCCCAGA
>Rubch_LG04.1736
ATGGTCGACAACGTTGGTGGAAGTGCTCCCAATATCTGTGATCAGCAAGACCAGTTGCTCCCGATAGCCAACGTTGGGAGGATCATGAAGCAAATCCTGCCGCCAAATGCCAAAATCTCAAAGGAAGCCAAAGAAACAATGCAAGAGTGCGTGTCCGAGTTTATCAGCTTCGTCACCGGGGAGGCGTCGGAGAAGTGCAGCAAAGAAAGAAGGAAGACGGTGAACGGCGACGACATCTGCTGGGCTCTGGGAACCCTAGGATTTGATGACTACGCCGGCCCGCTGAGGAGGTATTTACACAGGTATAGAGATCAAGAAGGAGCTGATCATCAGCACAGAGCTATCGATGATAGTGAAGACAAGCTGAAGCTGCTGGCTAATAACAACATCTTGGGTTCCGATCAGGCACCAATTAGGATGATCGATGGTGGTCATGAACCAATA
>Rubch_LG06.1159
ATGGCCGATTCGGACAACGACTCGGGCGGACACAACGGCCACTCGCAGGGCGGGGAGCTGTCGGCGCGTGAGCAGGACCGCTTCCTGCCGATCGCGAACGTCAGCCGCATCATGAAGAAGGCATTGCCGGCGAACGCGAAGATCTCGAAGGACGCCAAGGAGACGGTGCAGGAGTGCGTCTCTGAGTTCATCAGCTTCGTCACCGGCGAGGCCTCCGACAAGTGCCAGCGGGAGAAGCGGAAGACGATCAACGGCGACGACTTGCTGTGGGCCATGACCACGCTGGGCTTCGAGGAGTACGTGGAGCCGCTCAAGATCTATCTCCAGAAGTATCGCGAGATGGAGGGCGAGAAGGGCGCCATAGGGACCGGAGGGGGGCGAGACAAGGAAGGCGGTTCCGGTGGTGGAGGTTCGGCTGCGGGAGGCGGCGGCGGAACTGGTAGCGGATTGAGCTCGGGGACGAGTGGCGGCGTGGGAGGCGGGTTTAATGGAGTTTATGGTGGGATGGGGATGATGGGCCATCATCAGGGACACGTGTACGGCTCTGGTGGGTATCAACATCAAATGGGGATGGGAGTAGGAGTTGACAAGAGTAATGGTTCTGGTGGTGGAGCTTCAGTGAGGACAAGG
>Rubch_LG06.4197
ATGGCGGAAGCTCCGGCGAGTCCAGGCGGTGGGAGCCACGACAGCGGCGAGCACAGTCCGCGGTCGAATGTTCGAGAACAGGATCGATATCTTCCGATCGCGAACATCAGCAGGATCATGAAAAAGGCGCTTCCTGCGAATGGTAAAATCGCCAAGGACGCCAAAGAGACTGTGCAGGAATGCGTTTCTGAATTCATCAGCTTCATTACCAGCGAGGCGAGCGACAAGTGCCAGAGAGAAAAGAGGAAGACAATTAATGGTGATGATTTGCTCTGGGCAATGGCCACTTTAGGCTTTGAAGACTATATCGATCCACTCAAGGTTTACCTCGCAAAATACAGAGAGATGGAGGGTGACACCAAGGGTTCAGGCAAGGGTGGAGAGTCATCTTCTAAGAAAGAAGTTCAGCCAAGTCCAAATGCTCAGATTTCTCACCAAGGTTCTTTCTCTCAAGGAGGTTACTCAAATTCTCAAACCCAACAAATGATGGTTCCTATGCAAGGCTCGGAG
>Rubch_LG06.5027
ATGGTTGATCATCAGGAAGAAGAACAAGATCGGTTGCTGCCAATTGCAAACGTGGGGAGGATCATGAAGCAAATTCTTCCCCAAAGAGCAAAAGTCTCCAAGGAAGCCAAGCAAAGGATGCAAGAGTGTGCAACAGAGTTCCTAAGTTTTGTGACGGGCGAGGCGTCTGACAAGTGTCACAAAGAGAATCGAAAGACAGTGAATGGGGACGACATCTGTTGGGCTCTGAGTGCTCTAGGATTTGATAACTACGCTGAGGCGACAACAAGGTATTTGCATAAGTATAGGGAAGCTGAGAGAGAGAGATTAGCTGCTAACCAAAGCAATAATATTAATATTAATACTACTAGCTCATCCAGCCACTTAGAGATCAGAGAAGGAGATCGGCCAAACTATATAAGTGGAACTCAGCCTCCAAATCTGGAGTTTCGGATGCTTGAGAAGGGAGACAACTCCTTTTCCAGGCCATCT
>Rubch_Scaffold32.2
ATGGAAGATGATAACCATGGAAATAATAGGCTTAATGGTCCAAATGGAGGAAGCCCTGAAAACCCATGTTTAAACAACAGCACTCCTGCTAGTAGCTGCAACTCCAACATTAATATTCAACACAATCATAATAACAATCACAATCATCACCACCACAGCAGCAATAAAGAACAAGACAGGTTTCTTCCCATAGCGAATGTAGGTCGCATTATGAAGAAAGTGATTCCGGGCAACGGAAAAATCTCGAAAGATGCAAAAGAGACTGTCCAAGAATGTGTGTCCGAATTCATTAGCTTCGTCACCGGTGAAGCCTCAGATAAATGTCAAAGGGAAAAGAGGAAGACCATCAATGGCGAAGACATCATTTGGGCTATCACAACCCTAGGGTTCGAGGATTACGTGCACCCTCTAAAATTGTACCTCCAAAAATATAGAGAACTTGAAGGGGAAAAGCTAAATATTCCAAAGCAACAAAGATTGGAGCAAAGGCTACAGCAACAACAACATCAACTACTACAACAAGAACAAGAGCAACAAAGTATACCTAATTCCTATAGTGTATATTCTTCGACGACGACGACTCTCATGTCTCAGCCCACTTCTTTCATCACTACTCATCATGATCAGGCATTTTCCTTGCCTTTCTCCCCAACCTCAATTCAAAAACAGTTGCAGCCACAAGATCAGATGGATTCAGTGGGGCATTGG
>Ruboc_01_G08687
ATGAAGTACTTGATGAGGATGCAGATGCCTTTCATCATGAGTGGAAAAAGAAACCAAACTAGCCCGGTGGGAAGCCCGTTGTCCTGTGGGAATGTCTCCGATGGCGGTTCCAAAGAGCAAGACAGGTTCCTCCCCATTGCTAACGTTAGCCGGATCATGAAGAAGTCCCTCCCTGCAAATGCCAAGATTTCAAAGGAAGCCAAGGAAACCGTCCAAGAATGCGTCTCCGAGTTCATTAGCTTCATCACCGGGGAAGCCTCGGACAAGTGCCAGCGAGAGAAGAGGAAGACTATCAATGGCGATGATCTTCTTTGGGCCATGACGACTCTTGGCTTTGAGAATTATGTTGGACCCTTGAAGGGCTATCTCAACAAGTATAGGGAGACCGAGGGAGAGAAGAACTCCATGGCTAGAGGACCAGAAGATCACAACCACTCATCTCATGATGATCATCATATCAACAACAACAACAACCAAATCCATAATGGTGCTAATGAGATCAACACAGTGGGAATTAATAAGGTGGATTTTTTCAATAATGGTGGGTTTTATTCACTTGGGGGACAGCAAGTGATGAGTGCTACTCCAAAGGGGTTTGGGGAGAGTGGAAGGGTGAATATTGGTTATGGAGAGAATTTGGTGACTTATGGGGATGGAAATGCAAATCATCTTCACAATGGCATAGGATGG
>Ruboc_01_G17049
ATGGAAGATGACAACCATGGAAATAATAGGCTAAATGGTCCAAATGGAGGAAGCCCTGAAAACCCATGTTTAAACAACAGCACTCCTGCTAGTAGCTGCAACTCCAACATTAATATTCAACACAATCATAATAACAATCACCACCACCACCACAGCAGCAATAAAGAACAAGACAGGTTTCTTCCCATAGCGAATGTAGGTCGCATTATGAAGAAAGTGATTCCGGGCAACGGAAAAATCTCAAAAGATGCAAAAGAGACTGTCCAAGAATGTGTGTCCGAATTCATTAGCTTCGTCACCGGTGAAGCCTCGGATAAATGTCAAAGGGAAAAGAGGAAGACCATCAATGGCGAAGACATCATTTGGGCTATCACAACCCTAGGGTTCGAGGACTACGTGCACCCTCTAAAATTGTACCTCCAAAAATATAGAGAGCTTGAAGGGGAAAAGCTAAATGTTCCAAAGCAACAAAGATTGGAGCAAAGGCTACAGCAACAACAGCAACAAGTACTACAACAAGAACAAGAGCAACAAAGTATACCTAATTCCTATAGTGTATATTCTTCGACTCTCATGTCTCAACCCACATCTTTCATTACTACTCATCATGATCAGGCATTTTCCTTGCCTTTCTCCCCAACCTCAATTCAAAAACAGTTGCAGCCACAAGATCAGATTGATTCAGTGGGGCATTGG
>Ruboc_02_G07057
ATGGTAGATAACATAGGCAACAACAACAACAATATTAGTTCAGACCCCAGAGAAGGGTTTAACTACAATTTCACAGGCGATGGTCACCACCACGATGAGGTGATCAAGGAGCAAGATCGGCTGCTTCCAATAGCGAACGTTGGGCGGATCATGAAGCAAATCCTTCCGCCCAATGCGAAAATCTCGAAAGAGGCCAAGGAAACCATGCAAGAATGCGTGTCGGAGTTCATAAGCTTTGTCACCGGAGAAGCGTCCGATAAGTGTCACAAGGAGAAGCGAAAGACGGTGAACGGGGATGACATTTGCTGGGCCCTGTCGACGCTGGGGTTCGACGATTACTCGGAGCCGCTGAAGAGGTACTTGCATAGGTTCAGGGAATTGGAAGGGGAGAAGGCTCAGCACAGCAAGGCCAACAGCGGCGGTGAAGATCAAAGGAACGAAGTAGTGGAAGTGTCACCAACAAGAGCAACTGTTACTTCTAGTTCTACTCCATTTATGAAGTTCAATGTGATTAATGAAAGGGGTAATAGCTCAATTCCACGGCGGTTT
>Ruboc_03_G06013
ATGGCGGACTCGGACAACGACTCGGGAGGGGCACACAACAGTCCTGGTGGTGGTTATGCCAAGAGCGAGCTCTCACCTCGAGAACAGGACCGGCTGTTGCCGATTGCGAACGTCAGCCGGATCATGAAGAAGGCTCTGCCGGCCAACGCCAAGATCTCCAAGGACGCCAAGGAGACGGTGCAGGAGTGCGTCTCCGAGTTCATAAGCTTCATCACCGGCGAGGCCTCCGACAAGTGTCAGAGGGAGAAGAGGAAGACGATCAACGGCGACGATTTGCTGTGGGCGATGACCACCCTGGGCTTCGAGGAGTACGTGGAGCCTCTCAAGGTCTACTTGCAGCGCTTCAGGGAGATGGAAGGGGAGAAGAGTAGCATGGCGGCGCGTGATAAGGACGCGACCGGAGTCGGCTTTGAGGGCGCTGCCAGCGGTGGCGGTGGCGGTGGTGCGGGAGTCTATTGGCAACAACCGCAGCAAGTGTACGGAGGGGGCGGGTTTCATCAGATGGGTGTTAGTGGGGTTGGGCTTGGGAAGGGTGGGCCTGGGTCTAACATGGCTAAGGATGATAATCTCATGGACCACAAAGAA
>Ruboc_03_G10160
ATGAGGCTGGCTGAGATGAACCACACCAAGAATATTGCTGCTGGGGCCAACAATGTCAACAACAATGGTACTACTACTACTACTACTGCCGCTGATGATAACGAATGCACTGTGCGAGAGCAAGACCGTTTCATGCCTATAGCCAACGTGATCAGAATCATGCGGAGGATCCTTCCCCCGCATGCCAAAATCTCAGACGACGCAAAGGAAACAATCCAGGAGTGTGTCTCCGAGTACATCAGCTTCATCACAGGGGAGGCCAACGAGCGTTGCCAGCGCGAGCAGCGCAAGACCATTACCGCTGAAGATGTGCTGTGGGCAATGAGCAAGCTGGGCTTCGACGACTACATTGAGCCCCTCACCCTCTACCTCCACCGCTTCCGCGAGATGGAGGGTGATCGTGGCTCCATGAGGACCGACACATTGATCAAGACTACTAGGGCAATGGCGGCAGCAGAGTATCATGCAGCAGCTGCAGCAGGCTCTTTCGGGTTGGGGGTCGCTGGTTTTGCACCTTTTCATCACCATGCCTTTTTCGGATACTTGAAGGATGCATCGGCATCCAATGGCGCTGGTACATCTTCGTCCCAGCCGGCTAATGCTAATGCTAATGCTGCAGTGGCAAATGGTGATCAACAGGCTTCACATTCCCAG
>Ruboc_03_G25495
GAAATTAAAATATTTGAAAAATCAGTAATGGACCGTGTGAGTGGCCTCGATCGCTTTCGCAGCAACAGGAATGAAAAATCAACCACTGCCTTGGACCCAGCGCAGACCAACAACAACCCGGAGGCGGCGAGTCCACGTGTTCCGCCGTGCATGATTCGAGAGCAGGACCAGTACATGCCTATCGCCAACGTGATACGCATAATGCGGAGGATATTGCCTCCCCATGCAAAGATCTCCGACGACGCCAAAGAGACCGTCCAGGAGTGCGTGTCGGAGTACATCAGCTTCATCACCGGAGAGGCCAACGAGCGCTGCCAACGGGAGCAGCGCAAGACGGTGACGGCCGAGGATGTGTTGTGGGCCATGGGGAAGTTGGGGTTCGACAACTACGTCGAGCCCCTCAGTGTTTTTCTTAGCAAGTATCGGGAGTCCGAGGGAAGCGAGCGCAATTCTCTGTTTGTCAAGCGTGAGAGGGAGTATGCGGTGCCTCCCTCTGTGGTGCCCGGGCATTATGGGCCAGCTGCGTATGATCTGGCCCATCATCCTGGGATGTATGAGGCAGCTGCCATGAGTGGATACTATAGAGATGGTGGGGCGGGTGGTAGTACTAGCGGAGCAGCTGGATCGTCTTCTTCGTCCCAGGGACAGAGTGGTGCTGTGGGTGGTGAGTTTGACCCTTTTGCCCAGTTTAAA
>Ruboc_04_G06421
ATGAGGCATGAATTTCGACTACCGGCCATCAAGAACAACGCAGATCCATCACCAAAACATCAGTCATCAAATCGTCAATCAAAAGCTTCAAGTGCTCCCAATATCTGTGATCAGCAAGACCAGTTGCTCCCAATAGCCAACGTTGGGAGGATCATGAAGCAAATCCTGCCGCCAAATGCCAAAATCTCAAAGGAAGCCAAGGAAACAATGCAAGAGTGCGTGTCCGAGTTTATCAGCTTCGTCACCGGGGAGGCGTCGGAGAAGTGCCGGAAGGAGAGAAGGAAGACGGTGAATGGCGACGACATCTGCTGGGCCCTGGGAACCCTAGGATTTGATGAGTACACCGGCCCACTGAGGAGGTATTTATACAGGTATAGAGATCAAGAAGGAGCTGATCATCAGCACAGAGCTATCAATGATAATGAAGACAAGCTGAAGCTGCTGGCTAACAACAACATCTTGGGTTCCGATCAGGCACCAAGGATGATGATGGTCATGAACCAATATGATCATCCTGATCATGATATTCAAAAGACC
>Ruboc_06_G11581
ATGGCGGATGCTCCGGCGAGCCCAGGCGGTGGGAGCCACGACAGCGGCGAGCACAGTCCGCGGTCGAATGTTCGAGAACAGGATCGATATCTTCCGATCGCGAACATCAGCAGGATCATGAAGAAGGCGCTTCCTGCGAATGGTAAAATCGCCAAGGATGCCAAAGAGACTGTGCAGGAATGCGTTTCTGAATTCATCAGCTTCATTACCAGCGAGGCGAGCGACAAGTGCCAGAGAGAAAAGAGGAAGACAATTAATGGCAAGGGTGGAGAGTCATCTTCTAAGAAAGAAGTTCAGCCAAGTCCAAATGCTCAGGTTTCTCACCAAGGTTCTTTCTCTCAAGGAGAATACATTATTGTGTTAGCTGTTGCTTTCTACTCATGTGAGAACAATGCTTTAAGTGCTGTGGAATATGCTAACCCAACAAATGATGGTTCCTATGCAAGGCTCGGAGTAGATGGACTCGTGGAATCAATGGACTCACAGTTTTATGATAAAAATGAATGCCTATTGCCGGCTGTCGACAGCTCCCAAGATTCCCATTGCTTGGACCATCTCGGAATTTTTGTTCTTGGTCTTGGTGCATCGGTTCGGGAAAACGGCTCCCGGGTTGATGCACCAAGACCAAATAAGCTAGGTTCCCTGATTCATCAC
>Ruboc_06_G15274
ATGGTTGATCATCATGAAGAAGAACAAGATCGGTTGCTGCCGATTGCAAACGTGGGGAGGATCATGAAGCAAATTCTTCCCCAAAGAGCAAAAGTCTCCAAGGAAGCCAAGCAAAGGATGCAAGAGTGTGCAACAGAGTTCCTAAGTTTTGTGACGGGCGAGGCGTCTGACAAGTGTCACAAAGAGAATCGAAAGACAGTGAATGGGGACGACATCTGTTGGGCTCTGAGTGCTCTAGGATTTGATAACTACGCGGAGGCAACAACAAGGTATTTGCATAAGTATAGGGAAGCTGAGAGAGAGAGATTAGCTGCTAACCAAAGCAATAATATTAATATTAATATTAATATTAATACTACTAGCTCATCCAGCCACTTAGAGATCAGAGAAGGAGATCAGCCAAACTATATAAGTGGAACTCAGCCTCCAAATCTGGAGTTTCGGATGCTTGAGAAGGGAGACAACTCCTTTTCCAGGCCATCT
>Ruboc_06_G17339
ATGCATTATTACCCCGTGGATCCAACGGACCCGAACAAGTCTCTTCCCGCAGTCTCCGACTCACCTCTTTCGATCTTCAACGCAGCTCAAGAGACCCCGGAAATCCCGATGGCCGATTCGGACAACGACTCGGGCGGACACAACAGCCACTCGCAGGGCGGGGAGCTGTCGGCGCGTGAGCAGGACCGCTTCCTGCCGATCGCGAACGTCAGCCGCATCATGAAGAAGGCATTGCCGGCGAACGCGAAGATCTCTAAGGACGCCAAGGAGACGGTGCAGGAGTGCGTCTCCGAGTTCATCAGCTTCGTCACCGGCGAGGCCTCCGACAAGTGCCAGCGCGAGAAGCGGAAGACGATCAACGGCGACGACTTGCTGTGGGCCATGACCACGCTGGGCTTCGAGGAGTACGTGGAGCCGCTCAAGATCTATCTCCAGAAGTATCGCGAGATGGAGGGCGAGAAGGGCGCCATAGGGACCGGAGGGGGGCGAGATAAGGACGGCGGTTCCGGTGGTGGAGGCTCGGCTGCGGGAGGCGGCGGCGGAACTGGTAGCGGATTGAGCTCGGGGACCAGTGGCGGCGCGGGAGGTGGGTTTAATGGAGTTTATGGTGGGATGGGGATGATGGGCCATCATCAGGGACACGTGTACGGCTCTGGTGGGTATCAACATCAAATGGGGATGGGAGTAGGAGTTGACAAGAGTAGTGGTTCTGGTGGTGGAGCTTCAGTGAGGTCAAGGGTACTT
>Ruboc_07_G12028
ATGGCGGAGGCACCGACGAGCCCGGCCGGCGGGAGCCACGAGAGCGGCGGCGAGCAGAGCCCTCAGAACGGAAGCAGCAGCGTGCGGGAGCAGGACAGGTATCTTCCAATCGCAAACATCAGTCGCATCATGAAGAAGGCTTTGCCGCAGAACGGCAAGATCGCTAAGGACGCCAAGGACACAGTCCAGGAATGTGTCTCGGAATTCATCAGCTTCGTCACCAGCGAGGCCAGCGATAAGTGCCAGAAGGAGAAGAGGAAGACCATCAACGGTGACGATTTGTTGTGGGCGATGGCCACGTTAGGGTTTGAGGACTATATTGAGCCGCTCAGGATTTACTTGGCTAGGTACAGGGAGGGTGATGCAAAGGGGTCTGCGAGGGGTGGAGAAGGATCTGCTAAAGGGAATCCTGTTGGAGCTCTGCCTGGGCAAAATTCACAGTTTGTTCATCAGGGACCACTGAACTACGTCAATCCCCAAGAGGATTATTATGTGCCTCTGAACAATATGGGGAATGGAAAT
