# Supplementary material for: Transcriptomics of long‐term, low oxygen storage coupled with ethylene signaling interference suggests neofunctionalization of hypoxia response pathways in apple ( Malus domestica )
Source: Plant Direct. 2024 Dec 20;8(12):e70025. doi: 10.1002/pld3.70025 (PMC11660084; doi:10.1002/pld3.70025)
Supplement: Supplementary file 2 — Data S2: Homologs of all 606 hypoxia response genes identified in this study across 42 representative species of land plants). [file PLD3-8-e70025-s004.gz › 01-integratedGeneFamilies_dir/4862.faa]

>gnl_Ambtr_v1.0_evm_27.model.AmTr_v1.0_scaffold00032.280
MAPSMRDLQLTSLGRLKRNSGDMEEVRLLDDEDEREIDEELGIKREKNVQLRVIGMTCAACSNSVESAISNLPGVSRASVALLQNKADVIFDPSRIKVEDIKVAIEDAGFDAEVLPPVHLKVPKSQATLVGQFRIGGMTCAACVNSVEGILRKLPGVKRAVVALATSSGEVEYDPNDITKDEIVEAIEDAGFDALYIQSNEEDKVSFRVAGLFSEVDVQHIDGMLKSIKGVKQFLVNRSLAELEILFDPQIIHLRSIVDALQKGSNGRFKAILHNPYTRLASNDMEESISMFRLFTSSLFLSVPVLFIGVICPHIPLIYSLLVRQCGPFRISDWLKWALVTPVQFIIGKRFYLAAYRALRNRSTNMDVLVALGTSASYFYSVYALLSGALTGFWSPTYFETSAMLITFVLFGKYLEVVAKGKTSDAIRKLMELAPSTALLLVIDAEGKCVEEREIDALLIHPGDILKVLPGSKVPADGVVAWGSSHVNESMITGESSLILKEVDSSVIGGTMNLHGVLHIKATKVGSNTVLNQIISLVETAQLSKAPIQKFADFVASIFVPTIVAMALLTLLGWYICGKLGVYPETWLPENSNYFVFALMFAISVVVIACPCALGLATPTAIMVATGVGANHGVLIKGGDALERAQKVQCVVFDKTGTLTKGKPAVTSVKVFSEWDLGEFLTLVASAEACSEHPLARAIEDYAYHYHFFGEAPTSKNVIQSKGSKASGWLHEVEGFSAMPGRGVQCSIHGKMVLVGNRKLLSEAGITIPLQAETFLVEMEECARTGILVAYDGILVGVLVVSDPLKREAAVVIEGLKKLGIEPVMVTGDNWRTARAVAREVGITEVKAEVMPGGKAELVRSLQKGGTTVVAMVGDGINDSPALAAADVGMAIGAGTDIAIEAADYVLMRSNLEDVITAVDLSRKTFARIRWNYVFAMGYNVFAVPLAAGVLFPYLKLRLPPWVSGACMALSSVSVVCSSLLLRRYRRPRLTTILEITVE
>gnl_Aquco_v3.1_Aqcoe1G163500.1
MALSLRDLQLTSLSNNNNNDHDSQNLEDVRLLDSYEDEERKKNEEVIVDMEQGMKRVQLKVTGMTCAACSNSIETALMGIKGVVKGSVSLLQNKADVIFDPELVKDQDIKIAIEDAGFDAEILTDSNPKKPISKGTLTGQFRIGGMTCAACVNSVEGILRKLPGVKRAVVALSTSYGEVEYEPTTISKEEIVNAIEDAGFEASFVQSSEQDRIILGISGITTELDWHLLEGMLGNLRGVRQFRFDIIHSELDVLFDPEVISSRSIVDNICGRNHDRYKVTVKNPYTSSSSSNMEESANMFRLFISSLFLSIPVFLIRVVCPRIPLVYSLLLWRCGPFLMGDWLKFGLVSLVQFVVGKRFYIAAGRALRNGSTNMDVLVALGTSASYFYSVCALLYGAITGFWSPTYFETSAMLITFVLLGKYLEILAKGKTSEAIKKLVELSPATALLLVKDSGGKLIEEREIDALLIQPGDTLKVLPGSKIPVDGVVLLGTSYVDESMVTGESLPIQKEVNASVIGGTINLHGVLHVQATNVGSNTVLSQIISLVEAAQMSKAPVQKFADFVASIFVPTVVSLALLTFLGWYICGVFGVYPEEWLPDNGNHFVFALMFSISVVVIACPCALGLATPTAIMVATGVGANNGVLIKGGDALERAQKVKYVVFDKTGTLTQGRATVTTVKVFSGMDRGDFLTLVASAEASSEHPLARAIVAYARHFHFFDNPSLAKDAQRNIKELNSSWLFDVSGFSALPGKGVQCFIHEKRVLVGNRKLLTENGVTISKEAEDFITEIEENAKTGILVAYNDDLIGVLGLADPIKREAAVVVDGLRKMGVRPVMVTGDNRRTAQAVAKEVGIQDVRAEVMPAGKADVIRSFQKDGSIVAMVGDGINDSPALAAADVGIAIGAGTDIAIEAADYVLMRSNLEDVIIAIDLSRKTFSRIRWNYVFAMAYNVIAIPVAAGVFFPLLRITLPPWVAGACMALSSVSVVCSSLLLRRYKKPRLTTILEITVE
>gnl_Arath_TAIR10_AT5G44790.1
MAPSRRDLQLTPVTGGSSSQISDMEEVGLLDSYHNEANADDILTKIEEGRDVSGLRKIQVGVTGMTCAACSNSVEAALMNVNGVFKASVALLQNRADVVFDPNLVKEEDIKEAIEDAGFEAEILAEEQTQATLVGQFTIGGMTCAACVNSVEGILRDLPGVKRAVVALSTSLGEVEYDPNVINKDDIVNAIEDAGFEGSLVQSNQQDKLVLRVDGILNELDAQVLEGILTRLNGVRQFRLDRISGELEVVFDPEVVSSRSLVDGIEEDGFGKFKLRVMSPYERLSSKDTGEASNMFRRFISSLVLSIPLFFIQVICPHIALFDALLVWRCGPFMMGDWLKWALVSVIQFVIGKRFYVAAWRALRNGSTNMDVLVALGTSASYFYSVGALLYGAVTGFWSPTYFDASAMLITFVLLGKYLESLAKGKTSDAMKKLVQLTPATAILLTEGKGGKLVGEREIDALLIQPGDTLKVHPGAKIPADGVVVWGSSYVNESMVTGESVPVSKEVDSPVIGGTINMHGALHMKATKVGSDAVLSQIISLVETAQMSKAPIQKFADYVASIFVPVVITLALFTLVGWSIGGAVGAYPDEWLPENGTHFVFSLMFSISVVVIACPCALGLATPTAVMVATGVGATNGVLIKGGDALEKAHKVKYVIFDKTGTLTQGKATVTTTKVFSEMDRGEFLTLVASAEASSEHPLAKAIVAYARHFHFFDESTEDGETNNKDLQNSGWLLDTSDFSALPGKGIQCLVNEKMILVGNRKLMSENAINIPDHVEKFVEDLEESGKTGVIVAYNGKLVGVMGIADPLKREAALVVEGLLRMGVRPIMVTGDNWRTARAVAKEVGIEDVRAEVMPAGKADVIRSLQKDGSTVAMVGDGINDSPALAAADVGMAIGAGTDVAIEAADYVLMRNNLEDVITAIDLSRKTLTRIRLNYVFAMAYNVVSIPIAAGVFFPVLRVQLPPWAAGACMALSSVSVVCSSLLLRRYKKPRLTTVLKITTE
>gnl_Betvu_v1.2_Bv7_163190_kgqm.t1
MAPSTKDVQLTSSRVADDDDDDFNGVDLEDVRLLDDYQEIKAGDHRNTRRIQVSVGGMTCSACSNSVESALLAVNGVFNASVALLQNKAEIIFDPHLLKDEDVVSAIEDAGFDAEILPESNSSQKGPNRTLLGQFSIGGMTCAACVNSVEGILRELPGVTRAVVSLTTSVGEVEYDPSIVSKDDIVNAIEDAGFEGSLVQSSEQGKIILEVAGISGELDAQFLEGLLCHINGVQKFRFDRISGQLEVCFDSEIIGSRSVVDGIEEAGGGRFKLHVKNPLSRMTSKDLEESSKMFQLFTSSLCLSVPVFLIRVCPHVPVLYPFLLWRCGPFLMRDWLKWGLVSLVQFGIGKRFYVAAAKALRRGATNMDVLVALGTSASYFYSVCALLYGAATGFWSPTYFETSAMLITFVLLGKYLESLAKGKTSDAIKKLVELAPATALLLQKDKGGKCIGEREIDSLLIQPGDLLKVLPGIKIPADGVVLWGSSYVNESMVTGESIPVLKEINSHVIGGTMNSHGALHIQATKVGSDTVLSQIINLVETAQMSKAPIQKFADFIASIFVPTVIVLALLTLLGWYVGGVTRAYPQSWLPENSNYFVFSLMFAISVVVIACPCALGLATPTAVMVATGVGAKNGVLIKGGDALERAQKVKFVIFDKTGTLTQGKATVTTAKVFTGMDRGEFLRMVASAEASSEHPLGKAVVEYARHFHFFEPSESKDSQKSDKGSKYSGWLLDVSDFNAVPGRGVRCFIDGKQILIGNRKLLTENGVTIPTEIESILVELEEGAQTGVLVACDDVPIGVLGVADPLKREAAVVIEGLGKMGITPVMVTGDNWRTAKAVAKEVGIDDVRAEVMPAGKAEVIRSFQKDGSVVAMVGDGINDSPALAAADVGMAIGAGTDVAIEAADYVLMRNNLEDVITAIDLSRKTFLRIRMNYVFAMAYNIIAIPVAAGVLYPWIKLKLPPWVAGACMALSSISVVCSSLLLRTYKKPRLTSILEITVE
>gnl_Carpa_v0.4_evm.model.supercontig_30.132
MAPSGRHLQLTAVAGGRVPPATIEDSGDMEEVRLLDSYEDGNSDNFVKVEEGMRRIQLTVTGMTCAACSNSVEAALKSVNGILAASVALLQNKADVVLDPSLVKGEDIKNAIEDAGFEAEILPEPSTTGRKSNATLLGQFTIGGMTCAACVNSVEGILRALPGVKKAVVALATSLGEVEYDPTVVSKDDIINAIEDAGFEASFVQSSEQDKIILGVTGVFNEVDVQLLEGILSRLKGVRQFRFDWASGVLQIVFDPEVVSPRSLVDGIEGGGNGKFKLHVMNPYARMTSKDFEETSNMFRLFISSLFLSIPVFLIRVVCPHIPLLDSLLLWRCGPFLMGDWLKWALVSVVQFVVGKRFYIAAGRALRNGSTNMDVLVALGTSAAYFYSVGALLYGAVTGFWSPTYFETSSMLITFVLLGKYLECLAKGKTSDAIKKLVELAPATAILIIKDKGGKCIGEREIDALLIQPGDTLKVLPGTKLPADGVVVWGSSYVNESMVTGESVPVVKEVNSPVIGGTINLHGALHVQATKVGSDAVLSQIISLVETAQMSKAPIQKFADFVASIFVPVVVAMSLITLLGWLIGGIVGAYPEQWLPENGNHFVFALMFAISVVVIACPCALGLATPTAVMVATGVGANNGVLIKGGDALERAQKVKYVVFDKTGTLTQGKAAVTTAKVFSGMDRGQFLTLVASAEASSEHPLAKAIVEYVRHFHFFDEPSSIKDKSDNKISTVSGWLLDVSDFSALPGRGIRCFIDGKRVLVGNRKLMAESGISIPTNVESFMVELEESAKTGILVAQDNNLIGVLGVADPLKREAAVVVEGLLKMGVIPVMVTGDNWRTARAVAREVSAGVFFPSLGIKLPPWAAGACMALSSVTVVCSSLLLRRYKKPRLTTILEITVE
>gnl_Elagu_v2.0_p5_sc00010.V1.gene572
MAPSLRDLQLTALSGHRRPEAISAREDSGDLEDVRLLDSYDEAAAAAEGRGGDEKGARRIQVRVTGMTCSACTNSVEAAINALPGVARASVSLLQNKAHVVFDPNLVKELSLYVSLDRRGSFGPGKDEDIKDAIEDAGFEADILPDSNNTMSRPQKVLSGQFRIGGMTCAACVNSVEGILRKLPGVKRAVVALATSLGEVEYDPSVISKDEIAHAIEDAGFDATFLQSSDQDRILLGVDSLTTETDVHVLQGILSNMKGVRQFEVNISLSEVEIIFDPQAVGLRHMVDTVERESIGRLKAHVRNPYARAASSDAQEASKMLRLFLSSLFLSFIVGKRFYVAAYRALRHGSTNMDVLVVLGTSASYFYSVGALLYGAFSGFWPPIYFETSAMIITFVLFGKYLEVVAKGKTSDAIKKLVELAPATALLMVKDAEGRSVVEREIDALLIQPGDVLKVLPGSKVPSDGIVVWGTSHVDESMVTGESVPVPKEISSVVIGGTINLHGVLHIQATKVGSNTVLSQIISLVETAQMSKAPIQKFADYVPLWVAGSISRFMGHRK
>gnl_Elagu_v2.0_p5_sc00042.V1.gene548
MSGKLRAERSRLKSYGSFSLSAAAARDIVSSTSASGKRRAERSSFHDSQSAFVKGRSIIENFLCAYEMLAFCRRTGHKGAFYKLDFEKAFDKPPTAKDSGKQCKQERLSEWLLEAVDFSAVPGRGVQCLINGKRVLFGNRSLLAENGVMVPTEAENFIADLEVNAKTGILACGMSWYLHWSVGDNWRTAQAVGKEVGFLGPSPHSLET
>gnl_Eucgr_v2.0_Eucgr.D00027.1
MAPNFVDLQLSRLSGAAGRKTGDDLEEGGGGGGGADLEDVRLLDSYEDNAPASAGEAAGMRRVQVRVTGMTCAACSNSVEEALRAVDGVLRASVALLQNKADVVYDPSLVKEVDIKNAIEDAGFEAEILPEPNSSKTKQQTTLLGQFTIGGMTCAACVNSVEGILRSLPGVKGAVVALATSLGEVEYDPAVISKDDIVNAIEDAGFEASLVQSSQQDKIILGVAGVFSVMDVHFLEGILSSLKGVRQFRFDRTSGELDILFDPEVVTSRSLVDSIEGASSGQFKLHVMNPYSRMTSKDVEETTKMFRLFTSSLFLSIPVFIIRVVCPQIPMVYSLLLWRCGPFLMGDWLKWALVSVVQFVIGRRFYVAAWRALRNGSTNMDVLVVLGTSASYFYSVGALLYGALTGFWSPTYFETSSMLITFVLLGKYLESLAKGKTSDAIKKLVELAPATALLLGKDKGGRYISEREIDALLIQPGDILKVLPGTKVPADGTVEWGSSYVNESMVTGESLPVLKEVNLSVIGGTINLHGVLHMRATKVGSDAVLSQIISLVETAQMSKAPIQKFADFIASIFVPSVVALSFLTFVAWYLAGAFGAYPEEWLPDKSNYFVLALMFSISVVVISCPCALGLATPTAVMVATGVGANNGVLIKGGEALERAQKVKYVIFDKTGTLTQGKATVTTAKVFNEMDRGQFLNLVASAEASSEHPLGKAIVEYARHFHFFDDPSETDDALNSKESMNSGWLQDVTEFSALPGRGIQCFIEGKRVLVGNRKLLVESGIAIPTHVDNFVVELEESARTGILVAYGDALIGVLGVADPLKREAAVVVEGLKKMGVSPVMVTGDNWRTARAVAKEVGIEDVRAEVMPAGKAEVICSFQKDGSIVAMVGDGINDSPALAAADVGMAIGAGTDIAIEAADYVLMRNNLEDVITAVDLSRKTFARIRCNYVFAMAYNVIAIPVAAGVFFPWLRIVLPPWVAGACMAFSSVSVVCSSLLLRRYKKPRLTTILEITVE
>gnl_Manes_v6.1_Manes.16G060400.1
MSLGISDLQLSQVPGVRKSRPLIVAEDEAGDLENVRLLDSYESGDNSHTIVIDGEGEGEGEEGMKRIQVRVTGMTCAACSNSVESALKSVNGILRASVALLQNKADVVFDPALVKDDDIKNAIEDAGFEAEILAEPSTFKTKTSGTLLGHFTIGGMTCAACVNSVEGILRDLPGVKRAVVALATSLGEVEYDPTVINKDDIVNAIEDAGFEAAFVQSNQQDKIILGVSGVFNEMDVLLLEGVLSTLKGVRQFRYNRISSELEVHFDPEVVGSRSLVDGIEGGSGMKFKLHVMNPYARMTSKDVEETSTMFRLFISSLFLSIPIFFIRVICPHIPLLYSLLLWRCGPFVMGDWLKWALVSVVQFVIGKRFYIAAGRALRNGSTNMDVLVALGTSASYFYSVCALLYGAATGFWSPTYFETSSMLITFVLLGKYLECLAKGKTSDAIKKLVELAPATALLVVKDKGGKCTGEREIDALLIQPGDTLKVLPGTKVPADGVVVWGSSYVNESMVTGESAPVLKEANSLVIGGTINLHGAFQIQATKVGSDAVLNQIISLVETAQMSKAPIQKFADFVASIFVPAVVAMSLLTFLGWYAGGTLGAYPDDWLPENGNYFVFALMFSISVVVIACPCALGLATPTAVMVATGVGANNGVLIKGGDALERAQKIKYIIFDKTGTLTQGKATVTTAKVFTGMDRGEFLRWVASAEASSEHPLAKAIVEYARHFHFFDEPSATEDGQNNSKESITSGWLLDASAFTALPGRGIKCFIDGKPVLVGNRKLMTENGITIPTHVETFVVELEESANTGILVAFDDNLIGVLGVADPLKRETAIVIEGLHKMGVKPVMVTGDNGRTARAVAQEVGIQDVRAEVLPAGKAEVIRSLQKDGSVVAMVGDGINDSPALAAADVGMAIGAGTDIAIEAADYVLMRNNLEDVITAIDLSRKTLSRIRWNYIFAMAYNVIAIPVAAGAFFPFLGIQLPPWAAGACMALSSVSVVCSSLLLRRYKAPRLTTILEITVE
>gnl_Manes_v6.1_Manes.03G074800.1
MLPSIRDLQLTQVAGSRKSRPAIVAEAEGGDLEGIRLLDSYESPDDLHRIMIDGEGESEGEEGMKRIQVRITGMTCAACSNSVESALKSVSGVLRASVALLQNKADVVFDPALVKDDDIKNAIEDAGFEAEILAEPSTTKTKPSGTLLGQFTIGGMTCAACVNSVEGILRNLPGVKRAVVALATSLGEVEYDPTVISKDDIVNAIEDAGFEGALVQSNQQDKISLGVSGIFTEMDVQLLEGVLSTLKGVRQFRYNRMSSELEVHYDPEVVGSRSLVDGIEGGSGMKFKLHVMNPYARMASKDVEETSTMFRLFISSLFLSIPVFFIRVICPHIPLLYSLILWRCGPFLMGDWLKWALVSVVQFVIGKRFYVAAGRALKNGSTNMDVLVALGTSASYFYSVCALLYGAATGFWSPTYFETSSMLITFVLLGKYLESLAKGKTSDAIKKLVELAPATALLVVKDKGGRCITEREIDALLIQPGDVLKVLPGTKVPADGVVVWGSSYVNESMVTGESAPVLKEANSLVIGGTINLHGALQIQATKVGSDAVLNQIISLVETAQMSKAPIQKFADFVASIFVPIVVAMSLLTFLGWYVGGTIGAYPDVWLPENGNYFVFALMFSISVVVIACPCALGLATPTAVMVATGVGANNGVLIKGGDALERAQKIKYVIFDKTGTLTQGKATVTTAKVFNGMNRGEFLRWVASAETSSEHPLAKAIVEYARHFHFFDEPSATEDGKNNSKESVTSGWLLDVSEFTALPGRGVKCFIDGKQVLVGNRRLMTENEITIPTHVENFVVELEDSARTGILVAFDDSLIGVLGVADPLKREAAVVIEGLQKMGVKPVMVTGDNWRTARAVAQEVGIQDVRAEVLPAGKAEVIGLFQKDGSVVAMVGDGINDSPALAAADVGMAIGAGTDIAIEAADYVLMRNNLEDVITAIDLSRKTLSRIRWNYIFAMAYNVVAIPVAAGVFYPSLGIQLPPWVAGACMALSSVSVVCSSLLLRRYRKPRLTTILEITVE
>gnl_Medtr_Mt4.0v1_Medtr2g035840.1
MASAVRDLQLTNLPAGRKIAAVDNSDDLENVRLLDSDDGVDDEMRRIQVRVSGMTCTACSNSIESALKAVDGVLTASVALLQNKADVVFNPALVKDEDIKNAIEDAGFEADILPESSGPGKVPHETLVGQFTIGGMTCAACVNSVEGILRNLPGVKRAVVALATSLGEVEYDPSVISKDDIVNAIEDSGFEASFVQSNEQDKIIFGVVGVYSLTDTQVLEGMLSNMKGVRQFRFDQLSSELDVLFDPQVLSPRSLVDGIHGESNGKFELHVRSPYTRMASKDVEETSTIFRLFISSLCLSVPLFLMKVVCPHIPFMYSLLLWRCGPFLMGDWLKWALVSVIQFGIGKRFYVAAGRALRNGSTNMDVLIAVGTTASYVYSVCALLYGALTGFWSPTYFETSAMLITFVLLGKYLEVLAKGKTSDAIKKLVELAPATAILIINDKDGKSFEEREIDSLLVQPGDTLKVLPGTKIPADGIVTCGSSHVNESMVTGESIPVLKEVNASVIGGTINLHGVLHIKATKVGSDTVLCQIISLVETAQMSKAPIQKFADYVASIFVPTVVSLALLTFLGWYIAGSIGAYPEEWLPENGNHFVFALMFSISVVVIACPCALGLATPTAVMVATGVGANNGVLIKGGDALETAQMVKYVIFDKTGTLTQGKASVTTAKVFTGMQRGEFLTLVASAEASSEHPLAKAVLAYARHFHFFEDSSDATQNDAKSGWLFDVSDFSALPGRGVQCSIDGRRILVGNRKLMVENGIDISTEVENFVVELEQNAQTGILVSYDDILIGVLGVADPLKREASVVIEGLQKMGVIPVMVTGDNWRTARAVAKEVGIQDVRAEVMPAGKAEIVRSFQKDGSIVAMVGDGINDSPALAAADVGMAIGAGTDVAIEAANFVLMRNNLEDVITAIHLSRKTFSRIRLNYVFAMGYNVVAIPVAAGALYPSLGIKLPPWVAGACMALSSVSVVCSSLLLKRYRRPRLRYSRPRVTTGLEIIVE
>gnl_Medtr_Mt4.0v1_Medtr4g094695.1
MAPSIQLTSAGAGEDSGDLEDVRLLDSYDKNDVNDDGTNRIQVRITGMTCAACSNSVEAALMSVDGVIQASVALLQNKADVVFNRNLVKDEDIKNAIEDAGFEAEILHEPVSTGPKPVGDSTVVGQFTIGGMTCAACVNSVEGILNDITGVKKAVVALATSLGEVEYDPIVISKEDIVTAIEDAGFEASFVQSTSQDEIVLGVVGVCSLVDARVLESMLSGMKGVRQFRFDPLLSELNVVFDPQVLSSRSLVDEIRVVSNDKYTLHVRSPYARMASKDGSESSSMFRLFITSLLLSIPLFFMGVICPHIPFIYSLLLWRCGPFLMDDWLKWALVSVIQFGIGKRFYIAAFRALRNGSTNMDVLVALGTTASYVYSVCALLYGALTGFWSTTYFETSAMLITFVLLGKYLECLAKGKTSDAIKKLVELTPATALLVVKDKDGRPVEEREIDSLLIQPSDTLKVLPGTKIPADGIVTWGSSYVNESMVTGESIPVSKEINASVIGGTINLHGVLHIKATKVGSDTVLSQIINLVETAQMSKAPIQKFADYVASIFVPTIVALSLLTLLCWYTAGALGAYPDEWLPKNGNHFVFALMFSISVVVIACPCALGLATPTAVMVATGVGANNGVLIKGGESLERAQMVKYVIFDKTGTLTQGKATVSVAKVFAGMDRGEFLKLVASAEASSEHPLAKAILQYARHFHFFDESSLTNGSQNDANELKSGWLYDASDFSAIPGRGVQCIIDGQRVLVGNRKLLVESGISISTEVENFVVELEESAKTGILVACNGILIGVLGVADSLKREASVVVEGLQKMGITPVMVTGDNWRTARAVAKEVGIQDVRAEVMPAGKADVVRSFQKDGSIVAMVGDGINDSPALAAADVGMAIGAGTDIAIEAANYVLMRDNLEDVITAIDLSKKTFSRIRLNYVFAMAYNIIAVPVAAGVLFPSLGIKLPPWVAGACMALSSVSVVCSSLLLRRYRKPRLTTILEIIVN
>gnl_Mimgu_v2.0_Migut.M02001.1
MTGLQLTAVAGKGSGASAEDAGEEDRLLGAYDEEYSADLRRINVSVTGMTCAACSNSVESALMSLSGVVKASVALLQNKADVTFDPALVKDEDIKNAIEDAGFDAEILPEPSTSHSKPGGTVIGQFTIGGMTCAACVNSVEGILRNLPGVRKAVVALATSLGEVEYDPTAINKDDIVTAIEDAGFEASFVQSSEQDKLVLGVTGISSEMDAQMLEGNLCTFKGVRQFHYDRTSKELAIHFDPELLGSRALVDMIESSSYGKLKLHVKNPYTRMTSKDLEESSNMFRLFTASLFLSVPVIFMKVICPHIPLLYSLLLRRCGPFQMGDWLNWALVTVVQFVIGKRFYVAASRALRNGSTNMDVLVVLGTSASYFYSVCALLYGAMTGFWSPTYFEASAMLITFVLLGKYLESLAKGKTSDAIKKLVELAPATAILIIKDKGGKVTGEREIDALLIQPGDILKVIPGTKVPADGIVVNGSSYVDESMVTGESAPALKEVNSSVIGGTINLHGSLHVQVSKVGSDTVLSQIISLVETAQMSKAPIQKFADFIASIFVPVVVTLGFLTLLGWYFAGVLGGYPKEWLPENGNYFVFSLMFAISVVVIACPCALGLATPTAVMVATGVGANNGVLIKGGDALEKAQKVKYVIFDKTGTLTQGKATVTTAKVFSDMDRGEFLTLVASAESSSEHPLAKAILGYARHFHFFDVPSAIKDAQIQGLESKSSAWLLDVSDFSALPGEGVQCFIGGNKILVGNRKLMTENRVAIPNHVENFVVELEESAKTGVLVACNNDVIGVMGIADPLKREAAVVIEGLKKMGVTPVMVTGDNWRTAKAVAKEVGITDVRAEVMPSGKADVIRSFQKDGSVVAMIGDGINDSPALAAADVGMAIGAGTDIAIEAADYVLMRSNLEDVITAIDLSRKTFSRIRLNYIFASAYNIIAIPVAAGVFYPWLRIKLPPWVAGACMALSSITVVCSSLLLRRYRKPRLTTLLEITVE
>gnl_Musac_v1_GSMUA_Achr8T06970_001
MTCSACTASVEGAISTLPGVARASVSLLQNKAHVVFDPSLVKDEDIRDAIEDAGFEAEVLPESNNSQTRSQKTLSGQFRIGGMTCSACVNSIEGILSKLPGVKRAVVALATSLGEVEYDPSVIRKEEIVNAIEDAGFDAAFLQSSEQDKALLSVAGLSSEIDVHVIQGILRDLKGVRQFAMSSSLSEVEVIFDPEAIGLRSIVDSIEQGSNGKLKASVQSPYTLAASNHVEEASKMLRLFLSSLILSIPVFFIRMVCPHIVFLSSFLVMHCGPFLMSDVLKWILVSLVQFVVGKRFYVAAYKALKHWSTNMDVLVVLGTSASYFYSVSALFYGAFTGFHAPVYFETSAMIITFVLLGKYLEVVAKGKTSDAIKKLVELAPATALLLVKDEEGRYVGEREIDASLIQPGDILKVLPGSKIPSDGIVVWGTSHANESMVTGESLPVSKEVSSAVIGGTMNLHGALHIRATRVGSSTVLSQIISLVETAQMSKAPIQKFADYVAGIFVPIVITLSLLTFLGWFFCGMLGAYPDSWVKESSNCFVFALMFSISVVVIACPCALGLATPTAVMVATGMGASHGVLIKGGDALEKAQTVQYVVFDKTGTLTQGKAAVSTAKVFAEMGLGDFLTLVASAEASSEHPLARAVVDYAHHYHFFDELPTVKGATKQIREDILSEWLLEAINFSALPGRGVQCLINGKRVLVGNRALLAENGVIVTKEAEDFLIDLEVNAKTGVLVAYDGTFIGLLGIADPMKREAAVVIEGLKKMGIQPVMVTGDNWRTAQAVAKEIGIEDVRAEVMPAGKAEVIRSLQKDGSMVAMVGDGINDSPALAAADVGMAIGAGTDIAIEAADYVLVRNSLEDVITAIDLSRKTFARIRWNYFFAMAYNVVAIPIAAGVLFPVTGLRMPPWLAGACMALSSVSVVCSSLLLRRYRKPRLTTILQLTVE
>gnl_Musac_v1_GSMUA_Achr5T26800_001
MAPNLRDIQLSSAAGRRGISARGDDGDLEDVRLLDSYDEEEAAALPEWTGREEADKGVRRIQVRVTGMTCSACTGAVEGAISALPGVARASVSLLQNKAHVVFDPNLVEDVDIRDAIEDAGFEAEVLPDSSNSQMRSQKTLSGQFTIGGMTCSACVNSIEGILSKLPGVKRAVVALATSLGEVEYDPSVITKDEIVHAIEDAGFDAAFLQSNEQDKVLSIVDAIEKGSNGKLKASVQSPYTLVTSNHVEEASKMLRLFLSSLILSIPVFFIRMVCPRIGFLNSFLLIHCGPFLLRDLLKWILVSIVQFVIGKRFYVAAYKALRHWSTNMDVLVVLGTSASYFYSVGALFYGAFTGFRPPIYFETSAMIITFVLLGKYLEVVAKGKTSDAIKKLVELAPATALLLVKDEEGRYMGEREIDALLIQPGDILKVLPGSKIPSDGIVTWGASHVDESMVTGESEPIPKEVSSAVVGGTMNLNGALHIQATRVGSNTVLSQIISLVETAQMSKAPIQKFADYVASIFVPIVITISLLTFLGWFLCGLLGAYPDSWVEESSNCFVFSLMFSISVVVIACPCALGLATPTAVMVATGVGASHGVLIKGGDALERAQNVHYVIFDKTGTLTQGKAAVTTAKVFTEMELADFLTLVASAEASSEHPLARAILDYAYHYNFFDKLPTVEGATKQSREEILSEWLLEAIEFSALPGRGVQCLIDEKKVLVGNRALLAENGVTVPMEAENFLIDLEVNAKTGILVAYDGSFIGLLGIADPLKREAAVVVEGIKKMGVHPVMVTGDNWRTAQAVAKEVGIEDVRAEVMPAGKADVIRSLQKDGSIVAMVGDGINDSPALAAADVGMAIGAGTDIAIEAADYVLVRNSLEDVITAIDLSRKTFARIRLRMPPWLAGACMAFSSVSVVCSSLLLRRYRKPRLTTILQITVE
>gnl_Nelnu_v1.0_NNU_009859-RA
MAPSLRDLQLTAVSGDRRPETVAAANDFPDLEDVRLLDSYEEEEREKMESIEEGMKRIQVRVTGMTCAACSNSVESALTGIHGVVRASVALLQNKADVVFDPNFVKDEDIKNAIEDAGFEAEILLDSNISQIKSQKTLVGQFRIGGMTCAACVNSVEGILRNLPGVKRAVVALATSLGEVEYDPNVISKDEIVNAIEDAGFEGALVQSNAQDKILLGVIGLSNEMDANILNDILRNLKGVRQFEFDKTLPQIEVLFDPEVISSRSIVDAIEKGSNGKFKINVQNPYTARSSNGIDESSNMLWLFTSSLILSVRVVCPHIPFMYSLLLMRCGPFLMSDWLKWALVSIIQFVIGKRFYVAAGRALRNRSTNMDVLVALGTSASYFYSVYALLYGAFTGFWSPIYFETSAMLITFVLLGKYLEILAKGKTSDAIKKLVELAPAKALLLVKDAGGKFVEERVIDSLLIHPGDTLKVLPGSKIPADGVVTWGSSYVDESMVTGESEPISKEVNSLVIGGTMNFHGVLHIQATKVGSNTVLSQIISLVETAQMSKAPIQKFADFVASIFVPTVVCMALITFLGWYVSGELGAYPEEWRPENSNSFVFALMFSISVVVIACPCALGLATPTAIMVATGVGANNGVLIKGGDALERAQKVKYLLFDKTGTLTQGKPTVTAVKTFNGMERGDFLTLVASAEASSEHPLARALVDYAQHFHFFNDPSAVKDAQNHKTESTFSGWLLDVMDFSALPGRGVQCSINGKTVLVSF
>gnl_Orysa_v7.0_LOC_Os02g07630.1
MAHLQLTPLAAGGGRGGADEMEEVALLGPESYDEEAAAAPGPEEEEGMRRVQVRVTGMTCSACTAAVEAAVSARRGVGGVAVSLLQSRARVVFDPALAKEEDIIEAIEDAGFEAELLPDSTVSQPKLQNTLSGQFRIGGMTCAACVNSVEGILKKLPGVKRAVVALATSLGEVEYDPSVISKDEIVQAIEDAGFEAALLQSSEQDKVLLGLMGLHTEVDVDILHDILKKMEGLRQFNVNLVLSEAEIVFDPEVVGLRSIVDTIEMESSGRLKAHVQNPYIRAASNDAQEASKMLHLLCSSLFLSHTDSPLVPLQQIPVFFIRMVCPRIHFTRSLLLMHLGPFYIGDLLKWILVSIVQFGVGKRFYVAAYRALRHGSTNMDVLVVLGTTASYVYSVCALLYGAFTGFHPPKYFETSAMIITFVLFGKYLEVLAKGRTSDAIKKLVELVPATALLLLKDKEGKYAAEKEIDASLIQPGDVLKVLPGSKVPADGTVVWGTSHVDESMVTGESAPISKEVSSIVIGGTMNLHGILHIQATKVGSGTVLSQIISLVETAQMSKAPIQKFADYVAGIFVPIVVTLSLVTFIAWFLCGSLGAYPNSWVDETSNCFVFSLMFSISVVVIACPCALGLATPTAVMVATGVGANHGVLVKGGDALERAQNVKYVIFDKTGTLTQGKATVTSTKVFSGIDLGDFLTLVASAEASSEHPLAKAILDYAFHFHFFGKLPSSKDDIKKRKQQILSQWLLEVAEFSALPGKGVQCLINGKKILVGNRTLITENGINIPEEAESFLVDLELNAKTGVLVAYDSELIGSIGMTDPLKREAVVVVEGLKKMGIYPVMVTGDNWRTAQAVAKEVGIEDVRAEVMPAGKADVVRSLQKDGSVVAMVGDGINDSPALAAADVGMAIGAGTDIAIEAADYVLVRNNLEDVITAIDLSRKTFSRIRWNYFFAMAYNIIAIPVAAGALFPFTGLQMPPWLAGACMAFSSVSVVCSSLWLRRYRKPRLTTLLQITVE
>gnl_Orysa_v7.0_LOC_Os06g45500.1
MAHLQLSAVAGGGRPAAAGGGGDEMEDVRLLDSYDEEMGGGAAAAAAGEEEEAHVRVTGMTCSACTSAVEGAVSARRGVRRVAVSLLQNRAHVVFDPALLKVEDIIEAIEDAGFDAEIIPDTAISQPKAQKTLSAQFRIGGMTCANCVNSVEGILKRLSGVKGAVVALATSLGEVEYDPSVINKDEIVEAIEDAGFEAAFLQSSEQDKILLGLTGLHTERDVNVLHDILKKMIGLRQFDVNATVSEVEIIFDPEAVGLRSIVDAIETGSNGRLKAHVQNPYARGASNDAHEAAKMLHLLRSSLFLSIPVFFIRMVCPHIPFIRSILMMHCGPFHMGDLLKWILVSIVQFVVGKRFYIAAYRALRHGSTNMDVLVVLGTTASYVYSVCALLYGAFTGFHPPIYFETSAMIITFVLFGKYLEVLAKGKTSDAIKKLVELVPATALLLLKDKEGKYTEEREIDALLVQPGDILKVLPGSKVPADGVVVWGTSHVNESMITGESAPIPKEVSSAVIGGTMNLHGVLHIQANKVGSETVLSQIISLVETAQMSKAPIQKFADYVASIFVPIVITLSMITFLVWFLCGWVGAYPNSWISGTSNCFVFSLMFAIAVVVIACPCALGLATPTAVMVATGVGANHGVLVKGGDALERAQNVNYVIFDKTGTLTQGKAVVTTAKVFSGMDLGDFLTLVASAEASSEHPLAKAIVEYAFHFHFFGKLPTSKDGIEQRKEDRLSQLLLQVEDFSALPGKGVQCLINGKRVLVGNRTLVTENGVNVPPEAENFLVDLELNAKTGILVSYDDDFVGLMGITDPLKREAAVVVEGLKKMGVHPVMLTGDNWRTAKAVAKEVGIEDVRAEVMPAGKADVVRSLQKDGSIVAMVGDGINDSPALAAADVGMAIGGGTDIAIEAADYVLVRNNLEDVITAIDLSRKTFSRIRWNYFFAMAYNVVAIPVAAGALFPFTRLQMPPWLAGACMAFSSVSVVCSSLLLRRYRKPRLTTVLQITVE
>gnl_Phavu_v2.1_Phvul.009G241800.1
MAPGVGGLQLTSLAAAAASDSDDLEDVRLLDSYDEIDAGARRIQVTVTGMTCAACSNSVESALKSLDGVISASVALLQNKADVVFNSALLKDEDIKNAIEDAGFEADILPESSTVGKMPHGTLVGQFTIGGMTCAACVNSVEGILRKLPGVKRAVVALATSSGEVEYDSSVISKDDIVNAIEDSGFDASFLQSNEQDKIILGVVGVYSVIDGQVLEGIISSIKGVRQFHFDQISGELDVLFDPEVLSSRSLVDAIQGGSNGKFKLHVRSPHMRMTSKGAEEISTIFRRFISSLFLSIPLFFVRVVCPHIPFMYSLLLRRCGPFLMSDWLKWALVSLIQFVIGKCFYIAAGRALRNGSTNMDVLVAVGTTASYVYSVCALLYGALTGFWSPTYFETSAMLITFVLLGKYLECLAKGKTSDAIKKLVELAPATALLVVKDKGGKCIEEREIDCLLVQPGDTLKVLPGAKIPTDGIVTWGSSYVNESMVTGESVPILKEVNAPVIGGTINFHGVLHVRASKVGSDTVLSQIISLVETAQMSKAPIQKFADYVASIFVPLVVSLALLTLLCWYIAGAIGAYPEEWLPENGNHFVFALMFSISVVVIACPCAVGLATPTAVMVATGVGANNGVLIKGGDALERAQRVKYVIFDKTGTLTQGKATVTTAKTFTGMERGEFLKLVASAEASSEHPLANAILAYARHFHFFDDSSADTGTENDAKTGWLFDVSDFSALPGKGVQCFIDGKLILVGNRKLMAENGIHISTEVENFVVELEESAKTGILVAYNDILTGVLGIADPLKREASVVIEGLQKMGVTPVMVTGDNWRTARAVAKEVNISDVRAEVMPAGKADVVRSFQKDGSIVAMVGDGINDSPALAAADVGMAIGAGTDIAIEAADYVLMRNNLEDVITAIDLSRKTFSRIRLNYVFAMAYNVVAIPVAAGVFYPSLRIKLPPWVAGACMALSSVSVVCSSLLLKRYRRPRLTAILEIVVE
>gnl_Phavu_v2.1_Phvul.002G190000.1
MAPTTGDLQLTSPGAGEHSDDLEDVRLLDSYDTHYIHHDETKRIQVRITGMTCAACSNSVETALRSVDGVTHASVALLQNKADVIFNPSLVKDDDIKNAIEDAGFEAEILRESGPADRGGGAAVVGQFTIGGMTCAACVNSVEGILKRLNGVKIAVVALATSLGEVEYDPNVISKDDIVAAIEDAGFEGSFVQSNGQGQVVLGVGGVYSLGDAKVLEGMLSGLKGVRQFRFDPVLNELDVVYDLEVISSRSLVDGIHLGSNGKFRLHVRNPYARMASKDGSETSNMFRLFSFSLFLSIPLFFIGVICPHIPLVYSLLLWRCGPFLMGDWLKWALASVIQFVIGKRFYIAAGRALRNGSTNMDVLVALGTTASYVYSVCALLYGALTGFWSPTYFETSAMLITFVLFGKYLECLAKGKTSDAIKKLVELTPATAILVVKDKGGKTVEEREIDSLLVQPGDTLKVLPGTKIPADGIVTWGSSYVNESMVTGESTPLSKEVNASVIGGTINLHGALHIQATKVGSDTILSQIISLVETAQMSKAPIQKFADYVASIFVPTVVILSLLTLLCWYIAGALGVYPEKWLPENGNHFVFALMFSISVVVIACPCALGLATPTAVMVATGVGANNGVLIKGGDSLERAQMVKYVIFDKTGTLTQGKSKVTAAKVFTGMDRGEFLTLVASAEASSEHPLGKAILQYARHFHFFDESSPTCGTKNGAEEFKTGWLYDVSDFSALPGRGIQCFIDGKRILVGNRKLLEENGIEISTEVENFVVELEESAKTGILVAYDDVLTGALGIADPLKREAAVVIDGLRKMGVIPVMVTGDNWRTARAVAKEVGIEDVRAEVMPAGKAEVVRSFQKDGSMVAMVGDGINDSPALAAADVGMAIGAGTDVAIEAANYVLMRDNLEDVITAIDLSKKTFFRIRLNYVFAMAYNVVAIPVAAGVFFPSLRIQLPPWVAGACMAMSSVSVVCSSLLLRRYKKPKLTTILEIVVK
>gnl_Phypa_v3.3_Pp3c20_13520V3.1
MATAKHVQLTTVDLDANLLVSKGSIENLPLLNKVGSNSFSLSDASLQVAETKKRLEVSVIGMTCAACSSSVENALGLLKGVESATVALLQNRAVVVYDSAIVNEDDIKEAIEDAGFDAEILTSTPIFSIQSKADAPVANIVGQFRIQGMTCANCVNSVESVLTGLKGVVRASVALVTETGEVEYDPRLINREDIIEAIEDAGFDATLMESGQRDTIKFDVVGMFSAMEKASVESILRSLEGIKEIKVDPLTENVEVSIDPEVIGLRAIVGAVEATGDYKVILSNQYTTQSSENINEVGRMFQLFLWSCLFSIPVVFIGVICPHIWAMQLLLLVKCGPFLLSDWLKWALVTPVQFVLGSRFYVGAYKSLRRKSANMDVLVALGTTAAYVYSVCALFYGAATGMQLPTYFETSAMLITFVLLGKYLEVLAKGKTSEAIGKLLQLAPTTAVLLTFDSSGKVIAENEIDAQLIQRGDVLKVLPGAKVPADGACTWGESHVNESMITGEAAPVAKGVGDALIGGTMNSNGVLHIRAMRVGRDTALAQIVNLVETAQMSKAPIQKFADYVASVFVPVVVSLAALTFVVWFVAGECGAYPDSWLPTDGNHFVLALMFAISVTVIACPCALGLATPTAVMVATGIGANHGILIKGGDALERACLVQCVVFDKTGTLTKGKPLVTHQTVKIFSKTPLAQFLTIVASAEAGSEHPLAKALVDYAHNHLVFTEPLTPRSADMPKNRDLSWMKEASGFENMPGEGVRCTVDGISVLIGNRNLMRKFGVNLSEEVESYLQQTEDRAGTGILVAFDGTIAGVMGISDPLKPEAALVVEGLQRMGIRCIMVTGDNRSTARSVAHMVGIDEVFAEVLPGGKADMINQLQSDGTVVAMVGDGVNDSPALAAADVGIAIGAGTDIAIEAADYVLMRNSLEDVITAIDLSRKTFSRIRLNYTFAMGYNVLAIPVAAGVFFPWFGLSLPPWAAGAAMASSSVSVVCSSLWLRNYIRPRLTELLQVKVQR
>gnl_Phypa_v3.3_Pp3c8_13750V3.1
MASASHLQLTRFDSFPSNGSTGSLENLPLLNEASRNCFSISDGLLKTQIKKRLELNVIGMRCAACSSSVENALGKLNGVESATVALLQNRAVVVYNADLVSEDDIIEAIDNAGFDAIIVSSTPVSSEANGDAAVSNIVGQFRIQGMTCAACVNSVESVLNSLNGVIRASVALVTESGEIEYDPKTINQQDIIEAIDDAGFDATLMDSSQRDKIRFVVAGMSSVQEKANVESILCSLTGVKEITVDPLTSKVEVLIDPEAIGLRAIVDAVEASGDYKVVISNQYTNKSPEECDEVGHMFQLFLWSCLFSIPVVFIGAICPHIWIVQLLLRVKCGPFLLSDWLKWALVTPVQFVLGRRFYVGAYRSLKRKSANMDVLVVLGTTAAYVYSVCAVLYSASTGIQLPTYFETSAMLLTFVLLGKYLEVLAKGKTSEAIGKLLQLAPTTALLLTVDSARKVVAEREIDAQLVQRGDLLKVLPGAKVPADGICSWGQSHVNESMVTGEASPVPKAPGDSVIGGTMNVNGVLHIRAMRVGRDTALAQIVNLVETAQMSKAPIQKFADYVASIFVPVVLLLAALTFMVWYVAGKMGAYPDSWISAGGNYFIHALMFAISVTVIACPCALGLATPTAVMVATGIGAQNGILIKGGDALERAHRIQCVVFDKTGTLTMGKPSVTHQTVKIFDKTPLAEFLTIVASAEAGSEHPMAKALVDYAHNHLVFPEPLRSGEMPRTRDLSWMREASEFENVPGEGVRCKIVGVSVLVGNRKLMRSAGVTVSDEVERYLQETENRAGTGILAAFNGSIVGVVGISDPLNPEAALVVEGLQRMGIRCVMVTGDNWGTARSVSRRVGIDEVFAEVLPAGKAEIIRNLQSDETKVAMVGDGVNDSPALAAADVGIAIGAGTDIAIEAADYVLIRNNLEDVITSIDLSRKAFARIRVNYAFAMGYNILAIPLAAGVFFPYFGLRLPPWAAGAAMASSSVSVVCSSLLLRMYTRPRLTELLQVKIQR
>gnl_Pinta_v2.0_PITA_000086826-RA
MAPGIRGVQLASISGHKGSGLSAEDEFRDLEVAPLLGSSSDGEGDGSSENKKALEKLEVKVIGMTCAACSNSVEKALRNLSGVYSASVALLQNKADVTYDPSKVKATGQGLWDMCICHVGSHRLQVETDHHIPRFDRIYQVCHLQGPETKQHLIFRSPLYYAIRGHYHYLYRDSGGSLCTFFHCFSLQEEDIKEAIEDAGFDAEVLPKISFKSKDQGTVTGKFRIGGMTCAACVNSVEGILRNLPGVTRAVVALATSMGEVEYDSNQIGKVEIISAIEDAGFDAELIQSGQQDKLSIMIMGMFSVEDAKFVEDMLRNMKGVRDFVVDPLLVKYDIFFDPEVIGLRSIVDAIESESDGRFKVMLHNPYTSYFSSRMDESSQMFRLFTSSLTFSVPILFIGVVCPHIPFMYSLLLLRCGPFLMGDWLKWALVSPVQFIIGKRFYVAAYRALRNGSANMDVLVALGTSAAYFYSVCALIYGAVLHYRLATYFETSAMLITFVLLGKYLEVVAKGKTSNAIKKLLELAPTTALLLITDADGKHVGEKEIDAQLIQQSDMLKVYPGSKVPADGTVVWGSSHVNESMITGESAPVSKEVGGTVIGGTLNLNGALHIQVTKVGSDAALSQIVRLVETAQMAKAPIQKYLAGVLRAYPEEWLPPASNQFVFALMFSISVLVIACPCALGLATPTAIMVATGIGATHGVLIKGGDALERAQKVQCVVFDKTGTLTKGKPSVTSAKVLSDMQMGDFLRIVASAEGSSEHPLARAVVDYAYHFHFFGELPTNMDMQGLRTKNTAWLLTASKFEALPGKGVRCSIDGTDILVGNRKLMSEDGVSIPSVAEDYLKDMEQHARTGILVAFDRRLVGMLAISDPLKREAAVVIEGLKKMGIRPIMLTGDNWTTAQAVAQELGIEDVKAEVIPAGKAETIRSLQKDGTMVAMVGDGINDSPALAAADVGMAIGAGTDIAIEAADYVLMRNNLEDVITAIDLSRKTFARIRLNYIFAMGYNILAIPLAAGLFFPFLKISLPPWVSGAAMALSSVSVVCSSLLLRRYRAPRLTEILDIKIQ
>gnl_Poptr_v3.0_Potri.003G075700.1
MRDLQLTQVAGTRQSPLAMVYTDDMMEDVRLLDSCESRDDHNDGSHAIVIGEVGSKRIQVRVTGMTCAACSNSVESALKSVHGVFRASVALLQNKADVVFDPALVKDDDIKNAIEDAGFEAEILSEPSILKTKPNGTLLGQFTIGGMTCAACVNSVEGILRNRPGVKRAVVALATSLGEVEYDPTVISKDDIVNAIEDAGFDASLVQSSQQDKILLGVAGIFSEMDVQLLEGILIMLKGVRQFRYNQLSSELEVLFDPEVVGSRSLVDGVEGGSNGKFKLHVINPYSRMTSKDVGEISVMFRLFISSLFLSIPIFFMRVICPHIPLLYSLLLWRCGPFLMGDWLKWALVSVVQFVIGKRFYVAAGRALRNGSTNMDVLVALGTSASYFYSVCALLYGAVTGLWSPTYFETSSMLITFVLLGKYLECLAKGKTSDAIKKLVQLAPATALLVVKDKGGKSIGEREIDSLLIQPGDILKVPPGTKVPADGVVVWGSSHVNESMVTGESAPVLKEASSSVIGGTINLHGALHIQATKVGSDAVLSQIISLVETAQMSKAPIQKFADYVASIFVPTVVGLALVTLFSWYISGISGAYPEEWLPENGNYFVFSLMFSISVVVIACPCALGLATPTAVMVATGVGANHGVLIKGGDALERAQKIKYVILDKTGTLTQGKATVTDVKVFTGMGRGEFLGWVASAEASSEHPLAKAIVEHARHFHSFDEPPATNDGQTPSKGSTISGWLLDVSDFLAHPGSGVKCFIDGKRILVGNRKLMTESGIAIPDQVENFVVELEESAKTGVLVAFDDNIIGILGIADPLKREAAVVIEGLLKMGVKPVMVTGDNWRTARAVAKEVGIQDVRAEVMPAGKADVIQSFQKDGSIVAMVGDGINDSPALAAADVGMAIGAGTDIAIEAADYVLMRNNLEDVITAIDLSRKTFSRIRLNYIFAMGYNVIAIPIAAGMFFPSLGIMLPPWAAGACMALSSVSVVCSSLLLRRYRKPRLTTILEITVD
>gnl_Poptr_v3.0_Potri.001G158900.1
MRDLQLTQAAGTRKSPPAMISAGEEDADDMKEDVRLLDSYESLGDNDNSHRIVIEEDGFKRIQVRVTGMTCAACSNSVESALKSVDGVFRASVALLQNKADVVFDPALVKDDDIKNAIEDAGFEAEILSEPIKLKTKPNGTLLGQFTIGGMTCAACVNSVEGILRDLPGVKRAVVALATSLGEVEYDPIVISKDDIVNAIEDAGFDASLVQSSQHDKIVLGVAGIFSEVDVQLLEGILSMLKGVRQFRYHWISSELEVLFDPEVLGSRSLVDGVEGGSNGKFKLHPINPYSRMTSKDVGETSVMFRLFLSSLFLSIPIFFMRVICPYVPLLSSLLLWRCGPFLMGDWLKWALVSVVQFVIGKRFYVAAGRALRNGSTNMDVLVALGTSASYFYSVCALLYGAVTGFWSPTYFETSSMLITFVLLGKYLECLAKGKTSDAIKKLVELAPATALLVVKDKGGRCIGEREIDSLLIQPSDTLKVFPGTKVPADGVVVWGSSYINESMVTGESVPVLKEVSSSVIGGTMNLHGALHIKATKVGSDAVLSQIISLVETAQMSKAPIQKFADYVASIFVPIVVGLSLVTFFSWYISGILGAYPEEWLPENGTYFVFSLMFSISVVVIACPCALGLATPTAVMVATGVGANNGVLIKGGEALERAQKIKYVIFDKTGTLTQGKASVTDAKVFTGMGRGEFLRWVASAEASSEHPLAKAIVEYARHFHFFDEPSATSQTPSRESTISGWLLDVSDFLALPGRGVKCFVDGKQVLVGNRKLMIESGIAIPDQVEHFVVELEESAKTGVLVAFDDKIIGVLGIADPLKREAAVVIEGLLKMGVKPVMVTGDNWRTARAVAKEVGIQDVRAEVMPAGKADVIHSFQKDGSIVSMVGDGINDSPALAAADIGMAIGAGTDIAIEAADYVLMRNNLEDVITAIDLSRKTFTRIRLNYIFAMAYNVIAIPIAAGALFPSLGIMLPPWVAGACMALSSVSVVCSSLLLRRYRKPRLTTILEITAE
>gnl_Prupe_v2.1_Prupe.4G115900.1
MAPSPRGLQLTQVSPRARKLPEMVAGGDFGDLEDVRLLDSYDNSEGVEQGTQRVQVRVSGMTCAACSNSVEGALKSVNGVLTASVALLQNRADVVFDPRLVKDEDIKNAIEDAGFEAEVIPEQSTNGIKQHGTLLGQFSIGGMTCAACVNSVEGILKGLPGVKRAVVALATSLGEVEYDPTVISKDDIVNAIEDAGFEASLVQSSQQDKIILGVAGVFSETDAQTLESIISNLKGVRHFRFDRISRELEILFDPEVVTSRSVVDGIEGASNEKFKLQVANPYIRMTSKDVEEAANMFRLFISSLFLSIPVFFIRVVCPHIPLLYSLLLWRCGPFEMGDWLKWALVSVVQFVVGKRFYIAAARALRNGSTNMDVLVALGTSASYFYSVCALLYGAVTGFWSPTYFETSAMLITFVLLGKYLECLAKGKTSDAIKKLIELAPATALLLVKDKDGRCIGEREIDALLIQPGDVLKVLPGTKVPADGMVLWGSSYVNESMVTGEAIPVSKEVNSLVIGGTINLHGALNVQVTKVGSDTVLNQIINLVETAQMSKAPIQKFADFVASIFVPTVVAMALLTLLGWYIAGAFGAYPEKWLPENGNHFVFALMFSISVVVIACPCALGLATPTAVMVATGVGANNGVLIKGGDALERAQKVKYVIFDKTGTLTQGKATVTTVKVFTGMDRGEFLKLVASAEASSEHPLAKAIVQYARHFHFFDDPSVTNDAPNNNKETTISGWLFDVSEFSALPGRGIQCFIDGKLILVGNRKLMTESGIEIPTHVENFVVELEESAKTGILVAYEGNLIGVLGVADPLKREAAIVIEGLCKMGVIPIMVTGDNWRTAQAVAKEVGIPDVRAEVMPAGKADVIRSFQKDGSTVAMVGDGINDSPALAAADIGMAIGAGTDIAIEAADYVLMRNNLEDVITAIDLSRKTFSRIRLNYVFAMAYNVIAIPIAAGVFFPSLGILLPPWAAGACMAMSSVSVVCSSLLLRRYRKPRLTAILEIVVE
>gnl_Selmo_v1.0_122320
MAPHRGGATRKELELEDLEAQARLVLDEAALEKEPLLTSSSFLEDGNENGKSGAPALCRLEVAIGGMTCTACSTSVEKAVLRIDGVSSATVALLQNKADVKFDPRTCKEDAIKEAIEDAGFDAEILSRTFMIDLVGNGNAAPPSKLTTTEMFKVGGMTCTACVNSVEGVLAKLPGVKRVTVALATEMGEVEFDPKAVQRRQIIETIEDAGFEAELIESEERDKVILTIGGIFEDDGTQVGELLSKLKGVRDFTLDVLLERAVVMYDPEVLKLRDIVHGIENAGAGRYKVVLPNPYTSYSPDKSKEVSSALRLFIASLAFSIPVFFITVVCPHVPFAYRLLLIHCGPFLMGDWMKWLLVTPVQFIIGKKFYLGAYHSLRSGSANMDVLVTLGTTSAYVYSVGAIFYGAFTGFHGRTYFETTTMLFTFVLLGKYLEVLAKGKTSEAIGKLLELAPTTAMLVTADSGNSEKETEIDAQLIQKGDRLKVVPGSKIPADGFVVEGSSHVNEGMITGEAALVDKSVGDNVIGGTINVNGLLYIEAVKVGRDAALAKIVNLVENAQMCKAPIQKFADYVSSIFVPVVVVLALSTWICWYLAGVLELYPDSWMPDGTNHFVFALMFGIAVLVIACPCALGLATPTAVMVATGVGASNGILIKGGDALERAHQIQCVVFDKTGTLTNGRPSVTTAKAFNGMTLSEMLAFAAAAEAGSEHPLARAVLDYAYHHLVFGGVPSTPKSPSRTRDFSWVKKCSDFKALPGQGVSCIVEGQIVLVGNTKLITEQGILIPQQAANYLREVEERARTGVLVTVGHDLRGILAVSDPLKREAAIVVEGLNQMGIRTLMVTGDNWTTARAVAKEVGIKECMGEVLPGGKAEVVKSLQSDGTVVAMVGDGINDSPALAAADVGMAIGAGTDIAIEAADYVLMRSNLEDVITAIDLSRKTFARIRLNYVFAMGYNVVAIPVAAGVLYPFFSISLPPWMAGAAMAMSSVSVIGCSLLLRLYRRPRLTEILDFQPQHRSRQ
>gnl_Selmo_v1.0_233397
MTCTACSTSVEKAVLRIDGVSSATVALLQNKADVKFDPRTCKEDAIKEAIEDAGFDAEILSRTFMIDLVGGMTCTACVNSVEGVLAKLPGVKRVAVALATEMGEVEFDPKAVQRRQIIETIEDAGFEAELIESEERDKVILTIEIPVFFITVVCPHVPFAYRLLLIHCGPFLMGDWMKWLLVTPVQFIIGKKFYLGAYHSLRSGSANMDVLVTLGTTSAYVYSVGAIFYGAFTGFHGRTYFETTTMLFTFVLLGKYLEVLAKGKTSEAIGKLLELAPTTAMLVTADSEKETEIDAQLIQKGDRLKVVPGSKIPADGFVVEGSSHVNEGMITGEAALVDKSVGDNVIGGTINVNGLLYIEAVKVGRDAALAKIVNLVENAQMCKAPIQKFADYVSSIFVPVVVVLALSTWICWYLAGVLELYPDSWMPDGTNHFVFALMFGIAVLVIACPCALGLATPTAVMVATGVGASNGILIKGGDALERAHQIQCVVFDKTGTLTNGRPSVTTAKAFNGMTLSEMLAFAAAAEAGSEHPLARAVLDYAYHHLKCSDFKALPGQGVSCIVEGQIVLVGNTKLVTEQGIPIPQQAANYLREVEERARTGVLVTVGHDLRGILAVSDPLKREAAIVVEGLNQMGIRTLMVTGDNWTTARAVSKEVGIKECMGEVLPGGKAEVVKSLQSDGTVVAMVGDGINDSPALAAADVGMAIGAGTDIAIEAADYVLMRSNLEDVITAIDLSRKTFARIRLNYVFAMGYNVVAIPVAAGVLYPFFSISLPPWMAGAAMAMSSVSVIGCSLLLRLYRRPRLTEILDFQPQHRSRQ
>gnl_Solly_v2.4_Solyc02g068490.2.1
MAPSMRDVQLTVTGKSSSAAAEDDIDGSGEEVRLLDSYDEVNLDKLDENLRRIQVRVTGMTCAACSTSVEGALMGVNGVVKASVALLQNKADVVFDPTLVKDEDITNAIEDAGFEAELLSEPAASHTNPHGTVVGQFTIGGMTCAACVNSVEGILKNLPGVRKAVVALATSLGEVEYDSTIISKDDIANAIEDAGFEASFVQSSEQDKIVLGVIGISGEMDAQFLEGILSKLHGVKQFCFDRVSSELEVVFDPEVIGSRSLVDGIEGGSSGKFKLVVKNPYTRMASRDLEESSRMFRLFTASLSLSVPVILMRVLCPRIPLLYSLLIWQCGPFQMGDWLKWALVTVVQFGIGKRFYIAAGRALRNGSTNMDVLVALGTTASYVYSVCALLYGAVSGFWSPTYFETSAMLITFVLLGKYLETLAKGKTSGAIKKLVELTPATATLLVKDKGGKVVGEREIDALLIQPGDILKVLPGTKVPVDGVVVWGSSHVNESMVTGESAPVLKEIDSVVIGGTINLHGSLHIQGTKVGSNTVLSQIISLVETAQMSKAPIQKFADYIASIFVPTVVTMSLLTFFGWYVAGVLGGYPEEWLPENGNYFVFSLMFAISVVVIACPCALGLATPTAVMVATGVGANNGVLIKGGDALERAQKISHVIFDKTGTLTQGNAKVTTVKIFNEMDRGEFLTLVASAEASSEHPLAKAILEYARHFHFFDEPSNTSELQTYSEQAKFSGWLHDVSDFSVLPGKGIQCSIDGKWILVGNRKLLTENGITIPSNVENFVVELEESARTGILVAHDNIVIGALGIADPLKREAAVVVEGLIKMGVKPIMVTGDNWRTARAVAKEVGIQDVRAEVLPAGKAEVVRSFQKGGSIVAMVGDGINDSPALAAADVGMAIGAGTDIAIEAAEYVLMRSNLEDVIIAIDLSRKTFARIRWNYIFAMAYNVISIPVAAGVFFPFLKLELPPWVAGACMAMSSVSVVCSSLYLKRYKKPRLTTILEITIE
>gnl_Sorbi_v3.1_Sobic.010G220600.1
MAHLQLSAVAGAGARPAAAGGRGDEMEDVALLDSYDEEMGLPPLGASGAEEGAAAEAHVRVTGMTCSACTSAVEAAVSARSGVRRVAVSLLQNRAHVVFDPALSKVEDIIEAIEDAGFEAEIIPESAVSQPKSQKTLSAQFRIGGMTCANCVNSVEGILKKLPGVKGAVVALATSLGEVEYVPSAISKDEIVQAIEDAGFEAAFLQSSEQDKVLLGLTGLHTERDVEVLNDILKKLDGLRQFGVNIVLSEVEIVFDPEAVGLRSIVDTIEMASNGRFKADVQNPYTRGASNDAQEASKMLNLLRSSLFLSIPVFFIRMVCPSIPFLSTLLSMHCGPFLMGDLLKWILVSIVQFVVGKRFYVAAYRAVRHGSTNMDVLVVLGTTASYAYSVCALLYGAFTGFHPPVYFETSAMIITFVLLGKYLEVLAKGKTSDAIKKLVELVPSTAILVLKDKEGKHVGEREIDARLVQPGDVLKVLPGSKVPADGVVVWGTSHVNESMITGESAPIPKEVSSVVIGGTINLHGILHIQATKVGSGTVLSQIISLVETAQMSKAPIQKFADYVASIFVPIVITLSIVTFSAWFLCGWLGAYPNSWVAENSNCFVFSLMFAISVVVIACPCALGLATPTAVMVATGIGANHGVLVKGGDALERAQNVKYVVFDKTGTLTQGKAVVTAAKVFSGMDLGDFLTLVASAEASSEHPLAKAVLDYAFHFHFFGKLPSSKDGIEQQKDKVLSQWLLEAEDFSAVPGKGVQCSINGKHVLVGNRSLMTENGVTIPPEAETFLIDLESNAKTGILVAYDGDFVGLMGITDPLKREAAVVVEGLKKLGVHPVMLTGDNWRTAQAVAKEVGIEDVRAEVMPAGKADVVRALQKDGSTVAMVGDGINDSPALAAADVGMAIGGGTDIAIEAADYVLVRNNLEDVITAIDLSRKTFSRIRWNYFFAMAYNVVAIPIAAGALFPFTGLQMPPWLAGACMAFSSVSVVCSSLLLRRYRKPRLTTVLQITVE
>gnl_Sorbi_v3.1_Sobic.004G057400.1
MAHLQLTALAGGADDEMEEVALLGSYDEEAGVGPEGEDQAEAGMRRVQVRVTGMTCSACTGAVEAALSARRGVRRAAVSLLQNRAHVVFDPALAKDDDIVEAIEDAGFEAEILPDSTVSQPKSQKTLSGQFRIGGMTCAACVNSVEGILKKLPGVKRAVVALATSLGEVEYDPSAISKDEIVQAIEDAGFDAALLQSSEQDKALLTVTGLHFEGDVDVLHDILKKMEGLRQFGVDFAKSEVDIVFDPEVVGLRQIVDTIEMESNNRLKAHVQNPYIRAASNDAQEANKTLHLLRFSLFLSIPVFFIRMVCPHIPLISSFLLMHFGPFRIGDLLKWILVTMVQFVVGKRFYVAAYRALRHGSTNMDVLVVIGTTASYVYSVCALLYGAFTGFHPPIYFETSAMIITFVLFGKYLEVLAKGKTSDAIKKLVELAPATALLLLKDKEGKYSGEKEIDASLVQPGDALKVLPGSKVPADGIVIWGTSHVNESMVTGESVPISKEVSSLVIGGTMNLHGILHIQATKVGSGTVLSQIISLVETAQMSKAPIQKFADYVASIFVPIVITLSFLTFLAWFLCGWLGAYPNSWSAESSNCFVFSLMFSISVVVIACPCALGLATPTAVMVATGVGASHGVLVKGGDALERAQNVKYVIFDKTGTLTQGKATVTTAKIFSGMDLGDFLTLVASAEASSEHPLAKAILDYTFHFHFFGKLTSAKDNINRRKEEILSQWLLEVADFSALPGKGIQCWINGKKILVGNRALITENGVNIPEEAECFLVDMELNAKTGILVAYDGDFIGLIGITDPLKREAAVVIQGLKKMGVHPVMVTGDNWRTARAVAKEVGIDDVRAEVMPAGKANVIRSLQKDGSVVAMVGDGINDSPALAAADVGMAIGAGTDIAIEAADYVLVRNNLEDVITAIDLSRKTFSRIRWNYFFAMAYNVIAIPVAAGALFPFTGVQMPPWLAGACMAFSSVSVVCSSLLLRRYRKPRLTTVLQITVE
>gnl_Spipo_v2_Spipo8G0019500
MKGIGKRRGRLIFSIVVSKDVVFILDSAFVRLLSRSSAVPERSPMAPGIRDLQLTALSGRRVAEEDGGGDLEDVRLLDAYDREESGLAEGEELAAAGEGDVRSLQLKVTGMTCSACSNSVEAALTALPGVSKATVSLLQNMARVIFDPSLVTDEEVKCAIEDAGFDAEVLPEPDNSQSKPQRVLSGQFRIGGMTCAACVNSVEGILRKLPGVKRAVVALATSLGEVEYDPTLISKEDIVLAIEDAGFDAEFLQSSEHDKTFLSVDGLNNDPDFHLLEGILMHLKGVNQFTVNRECAEVEVIFDTEVLQLRSIVDFLDKESNGRLKAHVRSPYSQTTSSDEQEASKMFRLFISSLLFSVPIFFIRVVCPRIQLISSALSMQCGPFALTDWLKWFFATIIQFVIGKRFYKAAYRALRNGSTNMDVLVALGTSASYFYSVYALLEGAFTGFWPPTYFETSAMLITFVLMGKYLEAVAKGKTSDAIKKLVELAPATALLLVKDTVWGTSHVDESMVTGESVPVPKEISSVVIGGTINLHGVLHVRALKVGSNTVLSQIISLVETAQMSKAPIQKFADFVASIFVPTVVVLSLLTFLGWFLCGSFGVYPPGWLSKNNNCFVFSLMFAISVVVIACPCALGLATPTAVMVATGVGANHGVLIKGGDALERAQKVQFVVFDKTGTLTQGKASVTTAKVFGGMQLGDLLTLVASAEASSEHPLAKAVIKYAHHFHFFSHLPGDKQAGKGEELDALSGWLLQAEDFTACPGKGVQCLINGKRVLVGNRRLMTESRVTIPLEAESFLIELEERTNTGVLVAYDGALVGILGVADPLKREAAVVVEGLKKMGIEPVMVTGDNWRTARAVAREVGIEDVRAEVMPAGKAEVVRALQKEGYVVAMVGDGINDSPALAAADIGMAIGAGTDVAIEAADYVLMRNNLEDVITAIDLSRKTFKRIRLNYFFAMGYNVIAIPVAAGILFPFTGVRMPPWLAGACMALSSRGQHEDAVITESYGFMWFLQCPLQRSAVACLISTVWAALMAIKFLGFLYNWYIYIDGNDYDVDGENDDCTDENGGERHQQ
>gnl_Stras_v2.0_SGA_v2.0_scaffold298T47705
MRGLQLTADGGNGLGIPAEDAGEEDKLLSSFDEESSGHLRRIQVTVTGMMCAACSNSVESALMDLNGVVRAVVALLQNKADVSFDPILVKDDDIKNAIEDAGFEAEILPEPSTSQSKLHRTLIGIICKLPGVEKLVVALATSFGEVEYHPSIISKEDIINAIEDAGFEASFVQSHEQDKIVLGVAGVVSEVDVQVLEGNLCNLNGVRQFHFERRTRDFEIHYDPELLSSRPIVDEIETGRALRNGSTNMDVLVALGTSASYFYSVCALLYGAMTGFWSPTYFEASAMLITFVLLGKYLESLAKGKTSDAIKKLVELALATAILLIKDKGGKVVGDREIDALLIQPGEILKVLPGTKVPADGSVVWGSSYVNESMVTGESAPVLKEVNSSCIGGTINLHGALHIQANEVGSNTVLSQIISLVETAQMSKAPIQKFADVIASAFVPVVVSVALLTLVAWYFAGVLGGYPEEWLPQNSNYFVFSLMFAISVVVIACPCALGLATPTAVMVATCVGANNGVLIKGGDALEKAQKVKYVIFDKTGTLTQGKATVTTAKLFSGMDRDEFLKLVASAEASSEHPLAKALLEYARHFHFFDEPASTKDDLTRGPESNSFGWLLDVSEFSALPGRGVLCFIGGKKILVGNRKLMTENRVAILEHVEDFVVELEESAKTGILVAYDNHIIGVLGLADPLKREAPVVIECLKKMGVTPVMVTGDN
>gnl_Stras_v2.0_SGA_v2.0_scaffold175T39348
MRGLQLTAASGKGSGLPAQDAGEEDRLLSSSDEESSGNLRRMQVRVTGMTCAACSNSVESALMSLDGVVRASVALLQNRADVSFDPALVKDEDIINSIDDAGFEAEILPEPTTSQSKPHRTLIGQFTIGGMTCAACVNSVEGILWKLPGVEKAVVALATSFGEVEYNPTIISKEDIINAIEDAGFEASFVQSNEQDKIVVGVAGVVSEMDVQVLEGNLCNLKGVKQFNFDRRSRELEIHFDPELLSPRMIVDEIESSSYGKMKLLVKNPYSRMSSKDLEESSHMFRLFTASLLICVPVMFMQVICPHIPLLYSLLLRRCGPFQMGDWLKWALVTVVQFVIGKRFYVAAGRALRNGSTNMDVLVALGTSASYFYSVCALLYGAMTGFWSPTYFEASAMLITFVLFGKYLESLAKGKTSDAIKKLVELAPATAILLIKDKGGKIVGEREIDALLIQPGDILKVLPGTKVPADGSVVWGSSYVNESMVTGESAPVLKEVNSLVIGGTINLHGALHVQANKVGSNTVLSQIISLVETAQMSKAPIQKFADFIASVFVPVVVSLSLLTLFGWYLAGVLGGYPVEWLPQNSNYFVFALMFAISVVVIACPCALGLATPTAVMVATGVGANNGVLIKGGDALEKAQKVNYVIFDKTGTLTQGKATVATAKVFSGMDRGDFLTLVASAEASSEHPLAKAILEYARHFHFFDEPASTNSFGWLLEVSDFCALPGQGVQCFIGGKKILVSTLNQFYLSPYSIPRRKKVGNRKLMMENRVAILDHVEDFVVELEESAKTGILVAYDNDIIGVIGVADPLKREAPVVIEGLKKMGVNPVMVTGDNWRTARAVAKEVGITDVRAEVMPSGKADVIRSFQKNGSVVAMVGDGINDSPALAAADVGMAIGAGTDIAIEAADYVLMRSSLEDVITAIDLSRKTFSRIRLNYVFASAYNVVAIPVAAGVLFPWLGIKLPPWVAGACMALSSVTVVCSSLMLRRYRKPRLTTILEITVE
>gnl_Theca_v1.1_Thecc1EG006015t1
MSPTMRDLQLTQVAGGRRSPPSDNDSVDMEEGTRLLDSYDDGDDNSGSIQEGMRRIQVSVTGMTCAACSNSVEGALKSINGVCRASVALLQNRADVVFDPILVKDEDIKNAIEDAGFEAEILPEPSNAGTKPRGTLVGQFTIGGMTCAACVNSIEGILRNLPGVKRAVVALATSLGEVEYDPTVISKDDIVNAIEDAGFEASLVQSSEQNKIILGVAGVINDLDLQLLEGILSSLKGVRQYRFDRTSGELEVLFDPEVVSSRSLVDGIEGGSGGKFKLHVTNPYARMTTKDVEETSNMFQLFTSSLFLSIPVFLIRVVCPHIPLLDAFLLWRCGPFLMGDWLKWALVSVVQFVVGKRFYIAAGRALRNGSTNMDVLVALGTSASYFYSVGALLYGAVTGFWSPTYFETSAMLITFVLLGKYLECLAKGKTSDAIKKLVELAPATALLVVKDKGGNIIGEREIDALLIQPGDTLKVLPGAKLPADGVVVWGSSHVNESMVTGEAAPVLKEVDSPVIGGTINLHGALHIKATKVGSEAVLSQIISLVETAQMSKAPIQKFADFVASIFVPTVVTLALFTLLGWYVGGVVGSYPKEWLPENGNYFVFALMFSISVVVIACPCALGLATPTAVMVATGVGANNGVLIKGGDALERAQKVKYVIFDKTGTLTQGKAKVTIAKVFSEMDRGEFLTLVASAEASSEHPLAKAIVEYARHFHFFDENSLTEDAQNSSKGSLIPAWLLDVAEFSAVPGRGIQCFIDGKRVLVGNRKLLTDSGVSIPTQVENFVVELEESARTGILAAYGGNVIGVLGVADPLKREAAVVVEGLGKMGVRPVMVTGDNWRTAKAVAREVGIQDVRAEVMPAGKADVVRSFQKDGSVVAMVGDGINDSPALAAADVGMAIGAGTDIAIEAADYVLMRNNLEDVITAIDLSRKTFSRIRLNYVFATAYNVIAIPIAAGLFFPSLGIKLPPWAAGACMALSSVSVVCSSLLLRRSSGSYCITCAGWMVFEPPESRWPLAFAS
>gnl_Utrgi_v4.1_Scf00009.g1485.t1
MAPSMRSLQLTAAGGKGAADNVGEEEERLLGGDDRGRLPDLRRIQVKVTGMTCAACSNSVESALRSVDGVVEASVALLWNKADVCFNPALVTDDDIKTAIEDSGFEAEILPETGSSHHRTLVGQFTIGGMTCAACVNSVEDILRKLPGVRKAAVSLPTSLGEVEYDPDCITKDHIVNAIEDAGFEASFIQSNEQDKLVLGVSGIASETDVNMLEATLSILNGIRKFSFDRASKQLELNYDPEVTNSRILIDQIESSCYGKVKLQVKNPYSRMVSKDLEESANMLRLFTTSLFLCVPVLFTQFVCPHIPLLYSVILRQCGPFQMGDWLNWTLATIIQFFIGKRFYVAAGRALKNGSTNMDVLVVIGTSASYFYSVWALLYSSVTGFVLMSYFESSAMLITFVLFGKYLECLAKGRTSDAIKKLVELAPATAVLIITDKGGKAIGEREIDALLIQPGDILKVIPGSKVPADGVVVWGSSYVNESMITGESAPVLKEMNSDVTGGTINLHGLLHIKASHVGSSTVLSQIISLVEAAQMSKAPIQKFADFVASIFVPSVVTLGFLTFLGWYFAGLFGGYPKEWLQENSNYFVFSLMFAIAVVVVACPCALGLATPTAVMVATGVGANNGVLIKGGDALERAEKIQYVVFDKTGTLTQGKPTVTTAKCFSGMDRGEFLKLVASAEAGSEHPLAKAILEHARHFHFFDESMSKNSSSWLHDVSGFLAVPGEGIQCIVDGKKILVGNRKLMFDNSVVIPDHVENFVRELEESANTGILVACANELIGVLGVADPLKREAAVVIEALIKMGVIPVMVTGDNWRTAQAVAKQVGISDVQAEVMPAGKAEVISSLQKGGNVVAMVGDGINDSPALAAADVGMAIGAGTDIAIEAADYVLMRSSLEDVITAIDLSRKTFARIRLNYVFACGYNVIAIPLAAGIFFPWLKIRIPPWIAGACMALSSVTVVCSSLLLRRYRKPRLTTLLEITVD
>gnl_Vitvi_Genoscope.12X_GSVIVT01012131001
MRGIQVRVTGMTCAACSNSVEGALRDVNGVLRASVALLQNRADVVFDPKLVGEEDIKNAIEDAGFDAEIMSEPSRTKPHGTLLGQFTIGGMTCAVCVNSVEGILRKLPGVKRAVVALATSLGEVEYDPTIISKDDIVNAIEDAGFEASFVQSSEQDKIILGVTGISNEMDALILEGILTSIRGVRQFLFDRTLGELEVLFDPEVISSRSLVDGIEGGSNAKFKLHVKNPYTRMTSKDLEESSNMFRLFTSSLFLSIPVFLIRVVCPHIPLVDSLLLLRCGPFLMGDWLKWALVSLVQFVIGKRFYIAAGRALRNGSANMDVLVALGTSASYFYSVCALLYGAVTGFWSPTYFEASAMLITFVLLGKYLESLAKGKTSDAIKKLVELAPATALLLVKDKGGRFIEEQEIDAMLIQPGDVLKVLPGTKVPADGIVMWGSSYVNESMVTGESAPVSKEVNSPVIGGTMNLYGALHIQATKVGSNAVLSQIISLVETAQMSKAPIQKFADFVASIFVPTVVAMSLLTLLGWYVSGTLGAYPKQWLPENGNYFVFALMFAISVVVIACPCALGLATPTAVMVATGVGANNGVLIKGGDALERAQKVKYVVFDKTGTLTQGKATVTTAKVFTGMDHGEFLTLVASAEASSEHPLAVAIVEYARHFHFFEEPSTTKDAQDHSRETRFSGWLLDVSEFSALPGRGVQCFIKGKRVLVGNRKLLTESGVTIPTDVENFLVNLEESAKTGVLVAYDDTAVGVLGVADPLKREAAVVVEGLLKMGVIPVMVTGDNWRTARAVAKEVGIQDVRAEVMPAGKAEVIHSFQKDGSIVAMVGDGINDSPALAAADVGMAIGAGTDIAIEAADYVLMRSNLEDVITAIDLSRKTFSRIRLNYVFAMAYNVIAIPIAAGVFFPWLGIKLPPWAAGACMALSSVSVVCSSLLLRRYKKPRLTTILEITVE
>FraveV4A2_3g12710.t1
MAPSLRDLQLTQLSKSSAGDGDDGDHEGVRLLDSYEKSGEGVEEEGTRRVQVRVTGMTCAACSNSVEGALRSVNGVLTASVALLQNRADVVFDLRLVKDEDIKNAIEDAGFEAEVIPDPSTNGVKQQGTLTGQFSIGGMTCAACVNSVEGILKGLPGVKRAVVALATSLGEVEYDPTVISKDDIVNAIEDAGFEGSLVQSSQQDKIILGVAGMFNEIDAQVLEAIICNLKGVRHFRLDRISRELEILFDPEVVTSRSLVDGIEGASNGKFKLQVANPYTRMTCKDADEAANMFRLFISSLVLSVPVFLIRVVCPHIPLLYSLLLWRCGPFEMGDWLKWALVSVVQFVIGKRFYIAAARALRNGSTNMDVLVALGTSASYFYSVCALLYGAVTGFWSPTYFETSAMLITFVLLGKYLECLAKGKTSDAIKKLIELAPATALLLVKDKGGRYVGEREIDALLIQPGDTLKVLPGTKVPADGMVVWGSSYVNESMVTGEAIPVLKEVNSLVIGGTINLHGALHIQVTKVGSDTVLHQIINLVETAQMSKAPIQKFADFVASIFVPTVVALSLLTFLGWYAAGAFGAYPEQWLPENGNHFVFALMFSISVVVIACPCALGLATPTAVMVATGVGANNGVLIKGGDALERAQKINYVIFDKTGTLTQGKATVTAVKVFTGMDRGDFLKLVASAEASSEHPLGKAIVEYARHFHFFDEPSATNATNQSKEPVISEWLFDVSDFFALPGRGIQCLIDGKLILVGNRKLMTESGIDIPTDVENFVVELEESAKTGILVAYEGNLVGVLGVADPLKREAAIVIEGLVKMGVRPVMVTGDNWRTAQAVAKEVGIKDVRAEVMPAGKADVVRSFQKDGSIVAMVGDGINDSPALAASDVGMAIGAGTDIAIEAAHYVLMRNNLEDVITAIDLSRKTFTRIRLNYVFAMAYNVIAIPIAAGVFFPSLGIMLPPWVAGACMAMSSVSVVCSSLLLRRYRKPRLTAILEIVVE
>Maldo_HF_11518
MAPSPRDLQLSQISARAPTSMVAAGDFGDLEDVRLLDSYENSEGVEEGMKRVQVRVSGMTCAACSNSVEGALQSVKGVLTASVALLQSRADVVFDPRLVKDEDIKNAIEDAGFEAEVIPEPSASGTKPHGTLSGQFSIGGMTCAACVNSVEGILKGLPGVKRAVVALATSLGEVEYDPLVISKDEIVNAIEDAGFDASLVQSSQQDKIVLGVAGVFSEMDAQTLEAIISNLKGVRHFRVDRISRELEILFDPEVVTSRSLVDEIQEASNEKFKLQVANPYTRMTSKDIDEASNMFRLFLSSLLLSIPIFFIRVVCPHIPLLYSLLLWKCGPFEMGDWLKWALVSVVQFVIGKRFYIAAARALRNGSTNMDVLVALGTSASYFYSVCALLYGAVTGFWSPTYFETSAMLITFVLLGKYLECLAKGKTSDAIKKLIELAPATALLIVKDKGGKVIGEREIDALLIQPRDVLKVLPGTKVPADGMVVWGSSYVNESMVTGEAIPVSKEVNSLVIGGTINLHGALHIQVTKVGSDTVLSQIINLVETAQMSKAPIQKFADFIASIFVPTVVALALLTLYIAGAFGAYPEKWLPENGNHFVFALMFSISVVVIACPCALGLATPTAVMVATGVGANNGVLIKGGDALERAQKIKYVIFDKTGTLTQGKASVTTVKVFTGMDRGEFLKLVASAEASSEHPLAKAIVEYARHFHFFDEPSVTNDEPNKSKDTTLSGWLFDASEFSALPGRGIQCFIDGKLVLVGNRKLMTESGIDIPTHVENFVVELEESAKTGILVAYEGNLIGVLGVADPLKREAAIVIEGLRKMGVIPVMVTGDNRRTAQAVAKEVGIQDVRAEVMPAGKADVVCSFQKDGSIVAMVGDGINDSPALAASDVGMAIGAGTDIAIEAADYVLMRNNLEDVITAIDLSRKTFTRIRLNYVFAMAYNVIAIPIAAGVFFPSLGIMLPPWAAGACMAMSSVSVEVQKTQTYRHTGNSCRVGREEKGKVRVLELSHADEGEGEVSYFTGNSIAGIKSTNMPSSSEWGQYYQQALMDNGQKTTPISGGFSDSTIVTTSSHTVTEISPSSPSGGQRTPTGTVSKPIRRRSRVSKKTPITLLNANANNFRDLVQQFTGCAASSTPLSFGSQKGPINLNFGSNNNVTSSVMAPFDNHNYNYQYHQQLQRLAQPPLQVQQQQQRQPLLQLQENQHLHQGEQQMYPIDNVSGSGNDVFQYSSTSVNYNPMQSVEVVDGFVMDQEDIALHEFSREFFSS
>Maldo_HF_23048
MAPSPRYLQLTQVSAGDRKSMVAAGDFGDSEDVRLLDSYENSEGVEAGMKRVQVRVSGMTCAACSNSVEGALQSVNGVLTASVALLQNRADVVFDPRLIKDEDIKKAIEDAGFDAEVILEPSASGTKPHGTLLGQFSIGGMTCAACVNSVEGILKGLPGVKRAVVALATSLGEVEYDPTLISKDDIVNAIEDAGFDASLVQSSEQDKIILGVAGVFSEMDAQMLEAIIINLNGVRHFRFDRISSELEILFDPEVVTSRSLVDGIHEASNEKFKLQVANPYTRMTSKDIGEASNIFRLFLSSLLLSIPIFFIRVVCPHIPLLYSLLLRRCGPFEMGDWLKWALVSVVQFVIGKRFYVAAARALRNGSTNMDVLVALGTSASYFYSVCALLYGAVTGFWSPTYFETSAMLITFVLLGKYLECLAKGKTSDAIKKLIELAPATALLLVKDKGGKVIGEREIDALLIQPGDVLKVLPGTKVPADGMVVWGSSYVNESMVTGEAIPVSKEVNSLVIGGTINLHGALHIQITKVGSDTVLSQIINLVETAQMSKAPIQKFADFVASIFVPTVVALALLTLLGWYTAGAFGAYPEEWLPENGNHFVFALMFSISVVVIACPCALGLATPTAVMVATGVGANNGVLIKGGDALERAQKIKYVIFDKTGTLTQGKATVTTVKVFTGMDRGEFLKLVASAEASSEHPLAKAIVEYARHFHFFDEPSVADDAPNKNKDTTISGWLFDASEFSALPGRGIQCFIDGKLILVGNRKLMTESGINIPTHVENFVVELEESAKTGIIVAYEGNLLGVLGVADPLKREAAIVIEGLRKMGVIPVMVTGDNRRTAQAVAKEVGIQDVRAEVMPAGKADAVCSFQKDGSIVAMVGDGINDSPALAASDVGMAIGAGTDIAIEAADYVLMRNNLEDVITAIDLSRKTFTRIRLNYVFAMAYNVIAIPIAAGVFFPSLGIMLPPWAAGACMAMSSVSVVCSSLLLRRYRKPRLTAILEIVVE
>Malba_016029
MAPSPRDLQLSQISARAPTSMVAAGDFGDLEDVRLLDSYENSEGVEAGMKRVQVRVSGMTCAACSNSVEGALQSVKGVLTASVALLQSRADVVFDPRLVKDEDIKNAIEDAGFEAEVIPEPSASGTKPHGTLSGQFSIGGMTCAACVNSVEGILKGLPGVKRAVVALATSLGEVEYDPLVISKDEIVNAIEDAGFDASLVQSSQQDKIVLGVAGVFSEMDAQTLEAIISNLKGVRHFHVDRISRELEILFDPEVVTSRSLVDEIQEASNEKFKLQVANPYTRMTSKDIDEASNMFRLFLSSFLLSIPIFFIRVVCPYIPLLYSLLLWKCGPFEMGDWLKWALVSVVQFVIGKRFYIAAARALRNGSTNMDVLVALGTSASYFYSVCALLYGAVTGFWSPTYFETSAMLITFVLLGKYLECLAKGKTSDAIKKLIELAPATALLIIKDKGGKVIGEREIDALLIQPRDVLKVLPGTKVPADGVVVWGLSYVNESMVTGEPIPVSKEVNSLVIGGTINLHGALHIQVTKVGSDTVLSQIINLVETAQMSKAPIQKFADFIASIFVPTVVALALLTLLGWYIAGAFGAYPEKWLPENGNHFVFALMFSISVVVIACPCALGLATPTAVMVATGVGANNGVLIKGGDALERAQKIKYVIFDKTGTLTQGKASVTTVKVFTGMDRGEFLKLVASAEASSEHPLAKAIVEYARHFHFFDEPSVTNDAPNKSKDTTLSGWLFDASEFSALPGRGIQCFIDGKLVLVGNRKLMTESGIDIPTHVENFVVELEESAKTGILVAYEGNLIGVLGVADPLKREAAIVIEGLRKMGVIPVMVTGDNRRTAQAVAKEVGIQDVRAEVMPAGKADVVCSFQKDGSIVAMVGDGINDSPALAASDVGMAIGAGTDIAIEAADYVLMRNNLEDVITAIDLSRKTFTRIRLNYVFAMAYNVIAIPIAAGVFFPSLGIMLPPWAAGACMAMSSVSVVCSSLLLRRYKKPRLTSILEIVVE
>Malba_043992
MAPSPRYLQLAQVSAGDRKSMVAAGDFGDSEDVRLLDSYENSEGVEAGMKRVQVRVSGMTCAACSNSVEGALQSVNGVLTASVALLQNRADVVFDPRLVKVGIQDVRAEVMPAGKADAVCSFQKDGSIVAMVGDGINDSPALAASDVGMAIGAGTDIAIEAADYVLMRNNLEDVITAIDLSRKTFTRIRLNYVFAMAYNVIAIPIAAGVFFPSLGIMLPPWAAGACMAMSSVSVVCSSLLLRRYKKPRLTAILEIVVE
>Malba_045323
MGDWLKWALVSVVQFVIGKRFYVAAARALRNGSTNMDVLVALGTSASYFYSVCALLYGAVTGFWSPTYFETSAMLITFVLLGKYLECLAKGKTSDAIKKLIELAPATALLLVKDKGGKVIGEREIDALLIQPGDVLKVLPGTKVPADGMVVWGSSYVNESMVTGEAIPVSKEIINLVETAQMSKAPIQKFADFVASIFVPTVVALALLTLLGWYTAGAFGAYPEEWLPENGNHFVFALMFSISVVVIACPCALGLATPTAVMVATGVGANNGVLIKGGDALERAQKIKYVIFDKTGTLTQGKATVTTVKVFTGMDRGEFLKLVASAEASSEHPLAKAIVEYARHFHFFDEPSVADDAPNKSKDTTISGWLFDASEFSALPGRGIQCFIDGKLILVGNRKLMTESGINIPTHVENFVVELEESAKTGIIVAYEGNLLGVLGVADPLKREAAIVIEGLRKMGVIPVMVTGDNCRTAQAVAKEASIFLFINY
>Malsi_05g023460
MAPSPRDLQLSQISARAPTSMVAAGDFGDLEDVRLLDSYENSEGVEEGMKRVQVRVSGMTCAACSNSVEGALQSVKGVLTASVALLQSRADVVFDPRLVKDEDIKNAIEDAGFEAEVIPEPSASGTKPHGTLSGQFSIGGMTCAACVNSVEGILKGLPGVKRAVVALATSLGEVEYDPLVISKDEIVNAIEDAGFDASLVQSSQQDKIVLGVAGVFSEMDAQTLEAIISNLKGVRHFRVDRISRELEILFDPEVVTSRSLVDEIQEASNEKFKLQVANPYTRMTSKDIDEASNMFRLFLSSLLLSIPIFFIRVVCPHIPLLYSLLLWKCGPFEMGDWLKWALVSVVQFVIGKRFYIAAARALRNGSTNMDVLVALGTSASYFYSVCALLYGAVTGFWSPTYFETSAMLITFVLLGKYLECLAKGKTSDAIKKLIELAPATALLIVKDKGGKVIGEREIDALLIQPRDVLKVLPGTKVPADGMVVWGSSYVNESMVTGEAIPVSKEVNSLVIGGTINLHGALHIQVTKVGSDTVLSQIINLVETAQMSKAPIQKFADFIASIFVPTVVALALLTLLGWYIAGAFGAYPEKWLPENGNHFVFALMFSISVVVIACPCALGLATPTAVMVATGVGANNGVLIKGGDALERAQKIKYVIFDKTGTLTQGKASVTTVKVFTGMDRGEFLKLVASAEASSEHPLAKAIVEYARHFHFFDEPSVTNDAPNKSKDTTLSGWLFDASEFSALPGRGIQCFIDGKLVLVGNRKLMTESGIDIPTHVENFVVELEESAKTGILVAYEGNLIGVLGVADPLKREAAIVIEGLRKMGVIPVMVTGDNRRTAQAVAKEVGIQDVRAEVMPAGKADVVCSFQKDGSIVAMVGDGINDSPALAASDVGMAIGAGTDIAIEAADYVLMRNNLEDVITAIDLSRKTFTRIRLNYVFAMAYNVIAIPIAAGVFFPSLGIMLPPWAAGACMAMSSVSVVCSSLLLRRYKKPRLTAILEIVVE
>Malsi_10g022180
MAPSPRYLQLTQVSAGDRKSMVAAGDFGDSEDVRLLDSYENSEGVEAGMKRVQVRVSGMTCAACSNSVEGALQSVNGVLTASVALLQNRADVVFDPRLIKDEDIKKAIEDAGFDAEVILEPSASGTKPHGTLLGQFSIGGMTCAACVNSVEGILKGLPGVKRAVVALATSLGEVEYDPTLISKDDIVNAIEDAGFDASLVQSSEQDKIILGVAGVFSEMDAQMLEAIIINLNGVRHFRFDRISSELEILFDPEVVTSRSLVDGIHEASNEKFKLQVANPYTRMTSKDIGEASNIFRLFLSSLLLSIPIFFIRVVCPHIPLLYSLLLRRCGPFEMGDWLKWALVSVVQFVIGKRFYVAAARALRNGSTNMDVLVALGTSASYFYSVCALLYGAVTGFWSPTYFETSAMLITFVLLGKYLECLAKGKTSDAIKKLIELAPATALLLVKDKGGKVIGEREIDALLIQPGDVLKVLPGTKVPADGMVVWGSSYVNESMVTGEAIPVSKEVNSLVIGGTINLHGALHIRITKVGSDTVLSQIINLVETAQMSKAPIQKFADFVASIFVPTVVALALLTLLGWYTAGAFGAYPEEWLPENGNHFVFALMFSISVVVIACPCALGLATPTAVMVATGVGANNGVLIKGGDALERAQKIKYVIFDKTGTLTQGKATVTTVKVFTGMDRGEFLKLVASAEASSEHPLAKAIVEYARHFHFFDEPSVADDAPNKNKDTTISGWLFDASEFSALPGRGIQCFIDGKLILVGNRKLMTESGINIPTHVENFVVELEESAKTGIIVAYEGNLLGVLGVADPLKREAAIVIEGLRKMGVIPVMVTGDNRRTAQAVAKEVGIQDVRAEVMPAGKADAVCSFQKDGSIVAMVGDGINDSPALAASDVGMAIGAGTDIAIEAADYVLMRNNLEDVITAIDLSRKTFTRIRLNYVFAMAYNVIAIPIAAGVFFPSLGIMLPPWAAGACMAMSSVSVVCSSLLLRRYRKPRLTAILEIVVE
>Malsy_05g022150
MAPSPRDLQLSQISARAPTSMVAAGDFDLEDVRLLDSYENSEGVEEGMKRVQVRVSGMTCAACSNSVEGALQSVEGVLTASVALLQSRADVVFDPRLVKDEDIKNAIEDAGFEAEVIPDPSASGTKPHGTLSGQFSIGGMTCAACVNSVEGILKGLPGVKRAVVALATSLGEVEYDPLVISKDEIVNAIEDAGFDASLVQSSQQDKIVLGVAGVFSEMDAQTLEAIISNLKGVRHFHVDRISRELEILFDPEVVTSRSLVDEIQEASNEKFKLQVANPYTRMTSKDIDEASNMFRLFLSSLLLSIPIFFIRVVCPYIPLLYSLLLWKCGPFEMGDWLKWALVSVVQFVIGKRFYIAAARALRNGSTNMDVLVALGTSASYFYSVCALLYGAVTGFWSPTYFETSAMLITFVLLGKYLECLAKGKTSDAIKKLIELAPATALLIVKDKGGKVIGEREIDALLIQPRDVLKVLPGTKVPADGMVVWGLSYVNESMVTGEPIPVSKEVNSLVIGGTINLHGALHIQVTKVGSDTVLSQIINLVETAQMSKAPIQKFADFIASIFVPTVVALALLTLLGWYIAGAFGAYPEKWLPENGNHFVFALMFSISVVVIACPCALGLATPTAVMVATGVGANNGVLIKGGDALERAQKIKYVIFDKTGTLTQGKASVTTVKVFTGMDRGEFLKLVASAEASSEHPLAKAIVEYARHFHFFDEPSVTNDAPNKSKDTTLSGWLFDASEFSALPGRGIQCFIDGKLVLVGNRKLVTESGIDIPTHVENFVVELEESAKTGILVAYEGNLIGVLGVADPLKREAAIVIEGLRKMGVIPVMVTGDNRRTAQAVAKEVGIQDVRAEVMPAGKADVVCSFQKDGSIVAMVGDGINDSPALAASDVGMAIGAGTDIAIEAADYVLMRNNLEDVITAIDLSRKTFTRIRLNYVFAMAYNVIAIPIAAGVFFPSLGIMLPPWAAGACMAMSSVSVVCSSLLLRRYKKPRLTAILEIVVE
>Malsy_10g021040
MAPSPRYLQLTQVSAGDRKSMVAAGDFGDSEDVRLLDSYENSEGVEAGMKRVQVRVSGMTCAACSNSVEGALQSVNGVLTASVALLQNRADVVFDPRLIKDEDIKKAIEDAGFDAEVILEPSASGTKPHATLLGQFSIGGMTCTACVNSVEGILKGLPGVKRAVVALATSLGEVEYDPTLISKDDIVNAIEDAGFDASLVQSSEQDKIILGVAGVFSEMDAQMLEAIIINLNGVRHFRFDRISSELEILFDPEVVTSRSLVDGIHEASNEKFKLQVANPYTRMTSKDIGEASNIFRLFLSSLLLSIPIFFIRVVCPHIPLLYSLLLRRCGPFEMGDWLKWALVSVVQFVIGKRFYVAAARALRNGSTNMDVLVALGTSASYFYSVCALLYGAVTGFWSPTYFETSAMLITFVLLGKYLECLAKGKTSDAIKKLIELAPATALLLVKDKGGKVIGEREIDALLIQPGDVLKVLPGTKVPADGMVVWGSSYVNESMVTGEAIPVSKEVNSLVIGGTINLHGALHIQITKVGSDTVLSQIINLVETAQMSKAPIQKFADFVASIFVPTVVALALLTLLGWYTAGAFGAYPEEWLPENGNHFVFALMFSISVVVIACPCALGLATPTAVMVATGVGANNGVLIKGGDALERAQKIKYVIFDKTGTLTQGKATVTTVKVFTGMDRGEFLKLVASAEASSEHPLAKAIVEYARHFHFFDEPSVADDAPNKNKDTTISGWLFDASEFSALPGRGIQCFIDGKLILVSSKFPYGFHPYMLSPIQGCLSEVLFPKQVGNRKLMTESGINIPTHVENFVVELEESAKTGIIVAYEGNLLGVLGVADPLKREAAIVIEGLRKMGVIPVMVTGDNRRTAQAVAKEVGIQDVRAEVMPAGKADAVCSFQKDGSIVAMVGDGINDSPALAASDVGMAIGAGTDIAIEAADYVLMRNNLEDVITAIDLSRKTFTRIRLNYVFAMAYNVIAIPIAAGVFFPSLGIMLPPWAAGACMAMSSVSVVCSSLLLRRYRKPRLTAILEIVVE
>Maldo_GDDH_05G1247900
MAPSPRDLQLSQISARAPTSMVAAGDFGDLEDVRLLDSYENSEGVEEGMKRVQVRVSGMTCAACSNSVEGALQSVKGVLTASVALLQSRADVVFDPRLVKDEDIKNAIEDAGFEAEVIPEPSASGTKPHGTLSGQFSIGGMTCAACVNSVEGILKGLPGVKRAVVALATSLGEVEYDPLVISKDEIVNAIEDAGFDASLVQSSQQDKIVLGVAGVFSEMDAQTLEAIISNLKGVRHFRVDRISRELEILFDPEVVTSRSLVDEIQEASNEKFKLQVANPYTRMTSKDIDEASNMFRLFLSSLLLSIPIFFIRVVCPHIPLLYSLLLWKCGPFEMGDWLKWALVSVVQFVIGKRFYIAAARALRNGSTNMDVLVALGTSASYFYSVCALLYGAVTGFWSPTYFETSAMLITFVLLGKYLECLAKGKTSDAIKKLIELAPATALLIVKDKGGKVIGEREIDALLIQPRDVLKVLPGTKVPADGMVVWGSSYVNESMVTGEAIPVSKEVNSLVIGGTINLHGALHIQVTKVGSDTVLSQIINLVETAQMSKAPIQKFADFIASIFVPTVVALALLTLLGWYIAGAFGAYPEKWLPENGNHFVFALMFSISVVVIACPCALGLATPTAVMVATGVGANNGVLIKGGDALERAQKIKYVIFDKTGTLTQGKASVTTVKVFTGMDRGEFLKLVASAEASSEHPLAKAIVEYARHFHFFDEPSVTNDEPNKSKDTTLSGWLFDASEFSALPGRGIQCFIDGKLVLVGNRKLMTESGIDIPTHVENFVVELEESAKTGILVAYEGNLIGVLGVADPLKREAAIVIEGLRKMGVIPVMVTGDNRRTAQAVAKEVGIQDVRAEVMPAGKADVVCSFQKDGSIVAMVGDGINDSPALAASDVGMAIGAGTDIAIEAADYVLMRNNLEDVITAIDLSRKTFTRIRLNYVFAMAYNVIAIPIAAGVFFPSLGIMLPPWAAGACMAMSSVSVVCSSLLLRRYKKPRLTAILEIVVE
>Maldo_GDDH_10G1228800
ISLGKVSFLLPFSLFKNQLSLSLSTIRSIFLYKFLGFFLSARYLTMAPSPRYLQLTQVSAGDRKSMVAAGDFGDSEDVRLLDSYENSEGVEAGMKRVQVRVSGMTCAACSNSVEGALQSVNGVLTASVALLQNRADVVFDPRLIKDEDIKKAIEDAGFDAEVILEPSASGTKPHGTLLGQFSIGGMTCAACVNSVEGILKGLPGVKRAVVALATSLGEVEYDPTLISKDDIVNAIEDAGFDASLVQSSEQDKIILGVAGVFSEMDAQMLEAIIINLKGVRHFRFDRISSELEILFDPEVVTSRSLVDGINEASNEKFKLQVANPYTRMTSKDIGEASNIFRLFLSSLLLSIPIFFIRVVCPHIPLLYSLLLRRCGPFVMGDWLKWALVSVVQFVIGKRFYVAAARALRNGSTNMDVLVALGTSASYFYSVCALLYGAVTGFWSQTYFETSAMLITFVLLGKYLECLAKGKTSDAIKKLIELAPATALLLVKDKGGKVIGEREIDALLIQPGDVLKVLPGTKVPADGMVVWGSSYVNESMVTGEAIPVSKEVNSLVIGGTINLHGALHIQITKVGSDTVLSQIINLVETAQMSKAPIQKFADFVASIFVPTVVALALLTLLGWYTAGAFGAYPEEWLPENGNHFVFALMFSISVVVIACPCALGLATPTAVMVATGVGANNGVLIKGGDALERAQKIKYVIFDKTGTLTQGKATVTTVKVFTGMDRGEFLKLVASAEASSEHPLAKAIVEYARHFHFFDEPSVADDAPNKSKDTTISGWLFDASEFSALPGRGIQCFIDGKLILVGNRKLMTESGINIPTHVENFVVELEESAKTGIIVAYEGNLLGVLGVADPLKREAAIVIEGLRKMGVIPVMVTGDNRRTAQAVAKEVGIQDVRAEVMPAGKADAVCSFQKDGSIVAMVGDGINDSPALAASDVGMAIGAGTDIAIEAADYVLMRNNLEDVITAIDLSRKTFTRIRLNYVFAMAYNVIAIPIAAGVFFPSLGIMLPPWAAGACMAMSSVSVVCSSLLLRRYRKPRLTAILEIVVE
>Maldo_Gala_05g022570
MAPSPRDLQLSQISARAPTSMVAAGDFGDLEDVRLLDSYENSEGVEEGMKRVQVRVSGMTCAACSNSVEGALQSVKGVLTASVALLQSRADVVFDPRLVKDEDIKNAIEDAGFEAEVIPEPSASGTKPHGTLSGQFSIGGMTCAACVNSVEGILKGLPGVKRAVVALATSLGEVEYDPLVISKDEIVNAIEDAGFDASLVQSSQQDKIVLGVAGVFSEMDAQTLEAIISNLKGVRHFRVDRISRELEILFDPEVVTSRSLVDEIQEASNEKFKLQVANPYTRMTSKDIDEASNMFRLFLSSLLLSIPIFFIRVVCPHIPLLYSLLLWKCGPFEMGDWLKWALVSVVQFVIGKRFYIAAARALRNGSTNMDVLVALGTSASYFYSVCALLYGAVTGFWSPTYFETSAMLITFVLLGKYLECLAKGKTSDAIKKLIELAPATALLIVKDKGGKVIGEREIDALLIQPRDVLKVLPGTKVPADGMVVWGSSYVNESMVTGEAIPVSKEVNSLVIGGTINLHGALHIQVTKVGSDTVLSQIINLVETAQMSKAPIQKFADFIASIFVPTVVALALLTLLGWYIAGAFGAYPEKWLPENGNHFVFALMFSISVVVIACPCALGLATPTAVMVATGVGANNGVLIKGGDALERAQKIKYVIFDKTGTLTQGKASVTTVKVFTGMDRGEFLKLVASAEASSEHPLAKAIVEYARHFHFFDEPSVTNDEPNKSKDTTLSGWLFDASEFSALPGRGIQCFIDGKLVLVGNRKLMTESGIDIPTHVENFVVELEESAKTGILVAYEGNLIGVLGVADPLKREAAIVIEGLRKMGVIPVMVTGDNRRTAQAVAKEVGIQDVRAEVMPAGKADVVCSFQKDGSIVAMVGDGINDSPALAASDVGMAIGAGTDIAIEAADYVLMRNNLEDVITAIDLSRKTFTRIRLNYVFAMAYNVIAIPIAAGVFFPSLGIMLPPWAAGACMAMSSVSVVCSSLLLRRYKKPRLTAILEIVVE
>Maldo_Gala_10g021380
MAPSPRYLQLTQVSAGDRKSMVAAGDFGDSEDVRLLDSYENSEGVEAGMKRVQVRVSGMTCAACSNSVEGALQSVNGVLTASVALLQNRADVVFDPRLIKDEDIKKAIEDAGFDAEVILEPSASGTKPHGTLLGQFSIGGMTCAACVNSVEGILKGLPGVKRAVVALATSLGEVEYDPTLISKDDIVNAIEDAGFDASLVQSSEQDKIILGVAGVFSEMDAQMLEAIIINLKGVRHFRFDRISSELEILFDPEVVTSRSLVDGINEASNEKFKLQVANPYTRMTSKDIGEASNIFRLFLSSLLLSIPIFFIRVVCPHIPLLYSLLLRRCGPFVMGDWLKWALVSVVQFVIGKRFYVAAARALRNGSTNMDVLVALGTSASYFYSVCALLYGAVTGFWSQTYFETSAMLITFVLLGKYLECLAKGKTSDAIKKLIELAPATALLLVKDKGGKVIGEREIDALLIQPGDVLKVLPGTKVPADGMVVWGSSYVNESMVTGEAIPVSKEVNSLVIGGTINLHGALHIQITKVGSDTVLSQIINLVETAQMSKAPIQKFADFVASIFVPTVVALALLTLLGWYTAGAFGAYPEEWLPENGNHFVFALMFSISVVVIACPCALGLATPTAVMVATGVGANNGVLIKGGDALERAQKIKYVIFDKTGTLTQGKATVTTVKVFTGMDRGEFLKLVASAEASSEHPLAKAIVEYARHFHFFDEPSVADDAPNKSKDTTISGWLFDASEFSALPGRGIQCFIDGKLILVGNRKLMTESGINIPTHVENFVVELEESAKTGIIVAYEGNLLGVLGVADPLKREAAIVIEGLRKMGVIPVMVTGDNRRTAQAVAKEVGIQDVRAEVMPAGKADAVCSFQKDGSIVAMVGDGINDSPALAASDVGMAIGAGTDIAIEAADYVLMRNNLEDVITAIDLSRKTFTRIRLNYVFAMAYNVIAIPIAAGVFFPSLGIMLPPWAAGACMAMSSVSVVCSSLLLRRYRKPRLTAILEIVVE
>Pyrco_DAP_Chr10v0.1_25330.1
MAPSPRDLQLTQVSARDRKSMVAAGDFGDSEDVRLLDSYENSEGVEAGMKRVQVRVSGMTCAACSNSVEGALQSVNGVLTASVALLQNRADVVFDPRLVKDEDIMNAIEDAGFDAEVIPEPSASGTKPHGTLLGQFSIGGMTCAACVNSVEGILKGLPGVKRAVVALATSLGEVEYDPTLISKDDIVNAIEDAGFDASLVQSSEQDKIILGVAGVFSEMDAQMLEAIIINLKGVRHFRFDRISSELEILFDPEVVTSRSLVDGIHEASNEKFKLQVANPYTRMTSKDIGEASNIFRLFLSSLLLSIPIFFIRVVCPHIPLLYSLLLRRCGPFVMGDWLKWALVSVVQFVIGKRFYVAAARALRNGSTNMDVLVALGTSASYFYSVCALLYGAVTGFWSPTYFETSAMLITFVLLGKYLECLAKGKTSDAIKKLIELAPATALLLVKDKGGKVIGEREIDALLIQPGDVLKVLPGTKVPADGMVVWGSSYVNESMVTGEAIPVSKEVNSLVIGGTINLHGALHIQITKVGSDTVLSQIINLVETAQMSKAPIQKFADYVASIFVPTVVALALLTLLGWYTAGAFGAYPEEWLPENGNHFVFALMFSISVVVIACPCALGLATPTAVMVATGVGANNGVLIKGGDSLERAQKIKYVIFDKTGTLTQGKATVTTVKVFTGMDRGEFLKLVASAEASSEHPLAKAIVEYARHFHFFDEPSVADDAPNKSKDTTISGWLFDASEFSALPGRGIQCFIDGKLILVGNRKLMTESGINIPTHVENFVVELEESAKTGILVAYEGNLLGVLGVADPLKREAAIVIEGLRKMGVIPVMVTGDNRRTAQAVAKEVGIQDVRAEVMPAGKADVVCSFQKDGSIVAMVGDGINDSPALAASDVGMAIGAGTDIAIEAADYVLMRNNLEDVITAIDLSRKTFTRIRLNYVFAMAYNVIAIPIAAGVFFPSLGIMLPPWAAGACMAMSSVSVVCSSLLLRRYRKPRLTAILEIVVE
>Pyrco_DAP_Chr10v0.1_25366.1
MAPSPRDLQLTQVSARDRKSMVAAGDFGDSEDVRLLDSYENSEGVEAGMKRVQVRVSGMTCAACSNSVEGALQSVNGVLTASVALLQNRADVVFDPRLVKDEDIMNAIEDAGFDAEVIPEPSASGTKPHGTLLGQFSIGGMTCAACVNSVEGILKGLPGVKRAVVALATSLGEVEYDPTLISKDDIVNAIEDAGFDASLVQSSEQDKIILGVAGVFSEMDAQMLEAIIINLKGVRHFRFDRISSELEILFDPEVVTSRSLVDGIHEASNEKFKLQVANPYTRMTSKDIGEASNIFRLFLSSLLLSIPIFFIRVVCPHIPLLYSLLLRRCGPFVMGDWLKWALVSVVQFVIGKRFYVAAARALRNGSTNMDVLVALGTSASYFYSVCALLYGAVTGFWSPTYFETSAMLITFVLLGKYLECLAKGKTSDAIKKLIELAPATALLLVKDKGGKVIGEREIDALLIQPGDVLKVLPGTKVPADGMVVWGSSYVNESMVTGEAIPVSKEVNSLVIGGTINLHGALHIQITKVGSDTVLSQIINLVETAQMSKAPIQKFADYVASIFVPTVVALALLTLLGWYTAGAFGAYPEEWLPENGNHFVFALMFSISVVVIACPCALGLATPTAVMVATGVGANNGVLIKGGDALERAQKIKYVIFDKTGTLTQGKATVTTVKVFTGMDRGEFLKLVASAEASSEHPLAKAIVAYARHFHFFDEPSVADDAPNKSKDTTISGWLFDASEFSALPGRGIQCFIDGKLILVGNRKLMTESGIDIPTHVENFVVELEESAKTGILVACEGNLLGVLGVADPLKREAAIVIEGLRKMGVIPVMVTGDNRRTAQAVAKEVGIQDVRAEVMPAGKADVVCSFQKDGSIVAMVGDGINDSPALAASDVGMAIGAGTDIAIEAADYVLMRNNLEDVITAIDLSRKTFTRIRLNYVFAMAYNVIAIPIAAGVFFPSLGIMLPPWAAGACMAMSSVSVVCSSLLLRRYRKPRLTAILEIVVE
>Pyrco_DAP_Chr5v0.1_12557.1
MAPSPRDLQLTQVSARTPTSMVAAGDFGDLENVRLLDSYENSEGVEAGMKRVQVRVSGMTCAACSNSVEGALQSVNGVLTASVALLQNRADVVFDPRLVKDEDIKNAIEDAGFEAEVIPEPSASGTKPHGTLSGQFSIGGMTCAACVNSVEGILKGLPGVKRAVVALATSLGEVEYDPLVISKDEIVNAIEDAGFDASLVQSSQQDKIVLGVAGVFNEMDAQTLEAIISDLKGVRHFHVDRISRELEILFDPEVVTSRSLVDEIQESSNEKFKLQVANPYTRMTSKDIDEASNMFRLFLSSLLLSIPIFFIRVVCPHIPLLYSLLLWKCGPFEMGDWLKWALVSVVQFVIGKRFYIAAARALRNGSTNMDVLVALGTSASYFYSVCALLYGAVTGFWSPTYFETSAMLITFVLLGKYLECLAKGKTSDAIKKLIELAPATALLIVKDKGGKVIGEREIDALLIQPRDVLKVLPGTKVPADGMVVWGSSYVNESMVTGEAIPVSKEVNSLVIGGTINLHGALHIQVTKVGSDTVLSQIINLVETAQMSKAPIQKFADFIASIFVPTVVALALLTLLGWYIAGAFGAYPEKWLPENGNHFVFALMFSISVVVIACPCALGLATPTAVMVATGVGANNGVLIKGGDALERAQKIKYVIFDKTGTLTQGKATVTTVKVFTGMDRGEFLKLVASAEASSEHPLAKAIVEYARHFHFFDEPSVTNDAPNKSKDTTLSGWLFDASEFSALPGRGIQCFIDGKLVLVGNRKLMSESGIDIPTHVENFVVELEESAKTGILVAYEGNLIGVLGVADPLKREAAIVIEGLRKMGVIPVMVTGDNRRTAQAVAKEVGIQDVRAEVMPAGKADVVCSFQKDGSIVAMVGDGINDSPALAASDVGMAIGAGTDIAIEAADYVLMRNNLEDVITAIDLSRKTFTRIRLNYVFAMAYNVIAIPIAAGVFFPSLGIMLPPWAAGACMAMSSVSVVCSSLLLRRYRKPRLTAILEIVVE
>Pyrco_BP1_010002.1
MVAAGDFGDLEDVRLLDSYENSEGVEAGMKRVQVRVSGMTCAACSNSVEGALQSVNGVLTASVALLQNRADVVFDPRLVKDEDIKNAIEDAGFEAEVIPEPSASGTKPHGTLSGQFSIGGMTCAACVNSVEGILKGLPGVKRAVVALATSLGEVEYDPLVISKDEIVNAIEDAGFDASLVQSSQQDKIVLGVAGVFNEMDAQTLEAIISDLKGVRHFHVDRISRELEILFDPEVVTSRSLVDEIQESSNEKFKLQVANPYTRMTSKDIDEASNMFRLFLSSLLLSIPIFFIRVVCPHIPLLYSLLLWKCGPFEMGDWLKWALVSVVQFVIGKRFYIAAARALRNGSTNMDVLVALGTSASYFYSVCALLYGAVTGFWSPTYFETSAMLITFVLLGKYLECLAKGKTSDAIKKLIELAPATALLIVKDKGGKVIGEREIDALLIQPRDVLKVLPGTKVPADGMVVWGSSYVNESMVTGEAIPVSKEVNSLVIGGTINLHGALHIQVTKVGSDTVLSQIINLVETAQMSKAPIQKFADFIASIFVPTVVALALLTLLGWYIAGAFGAYPEKWLPENGNHFVFALMFSISVVVIACPCALGLATPTAVMVATGVGANNGVLIKGGDALERAQKIKYVIFDKTGTLTQGKATVTTVKVFTGMDRGEFLKLVASAEASSEHPLAKAIVEYARHFHFFDEPSVTNDAPNKSKDTTLSGWLFDASEFSALPGRGIQCFIDGKLVLVGNRKLMSESGIDIPTHVENFVVELEESAKTGILVAYEGNLIVMVTGDNRRTAQAVAKEVGIQDVRAEVMPAGKADVVCSFQKDGSIVAMVGDGINDSPALAASDVGMAIGAGTDIAIEAADYVLMRNNLEDVITAIDLSRKTFTRIRLNYVFAMAYNVIAIPIAAGVFFPSLGIMLPPWAAGACMAMSSVSVVCSSLLLRRNERHKRIQYVEKHKVDLGYPYVPPRGGGPDSYVPFWVTEKVAGGDGSGAQYLWWRRMCFHALAKAGTHVWTGFCVWASPVLGFGPRFRSCHTQMRERDKRGEGNQRETVGNSIADIKSTNMPSSSEWGQYYQQALMDNGQKTTPISGGFSDSTIVTSSPTVTEISPSSPSGGQLTPSGSVSKPIRRRSRVSKKTPITLLNANANNFRDLVQQFTGCAASSTPLSFGSQKGPINLSFGSNNNVTSSVVAPFDNHNYNYQYHQQLQRLAQPPLQVQQQQRQPLLQLQENQHLHQGEQQMYPIDNVSGSGNDVFQYSSSSVNYNPMQSVEVVDGFVMDQEDIALHEYSREFFSS
>Pyrco_BP1_011240.1
MAPSPRDLQLTQVSARDRKSMVAAGDFGDSEDVRLLDSYENSEGVEAGMKRVQVRVSGMTCAACSNSVEGALQSVNGVLTASVALLQNRADVVFDPRLVKVGQF
>Pyrco_BP1_014813.1
MFKPAVDNLYLLLICFRYTAGAFGAYPEEWLPENGNHFVFALMFSISVVVIACPCALGLATPTAVMVATGVGANNGVLIKGGDALERAQKIKYVIFDKTGTLTQGKATVTTVKVFTGMDRGEFLKLVASAEASSEHPLAKAIVEYARHFHFFDEPSVADDAPNKSKDTTISGWLFDASEFSALPGRGIQCFIDGKLILVGNRKLMTESGIDIPTHVENFVVELEESAKTGILVAYEGNLLGVLGVADPLKREAAIVIEGLRKMGVIPVMVTGDNRRTAQAVAKEVGIQDVRAEVMPAGKADVVCSFQKDGSIVAMVGDGINDSPALAASDVGMAIGAGTDIAIEAADYVLMRNNLEDVITAIDLSRKTFTRIRLNYVFAMAYNVIAIPIAAGVFFPSLGIMLPPWAAGACMAMSSVSVVCSSLLLRRYRKPRLTAILEIVVE
>Pyrco_BP1_020661.1
MLFRSRVLLIVTETTLALFIQDEDIMDAIEDAGFDAEVIPEPSASGTKPHGTLLGQFSIGGMTCAACVNSVEGILKGLPGVKRAVVALATSLGEVEYDPTLISKDDIVNAIEDAGFDASLVQSSEQDKIILGVAGVFSEMDAQMLEAIIINLKGVRHFRFDRISSELEILFDPEVVTSRSLVDGIHEASNEKFKLQVANPYTRMTSKDIGEASNIFRLFLSSLLLSIPIFFIRVVCPHIPLLYSLLLRRCGPFVMGDWLKWALVSVVQFVIGKRFYVAAARALRNGSTNMDVLVALGTSASYFYSVCALLYGAVTGFWSPTYFETSAMLITFVLLGKYLECLAKGKTSDAIKKLIELAPATALLLVKDKGGKVIGEREIDALLIQPGDVLKVLPGTKVPADGMVVWGSSYVNESMVTGEAIPVSKEVNSLVIGGTINLHGALHIQITKVGSDTVLSQIINLVETAQMSKAPIQKFADYVSAGNVVFN
>Pyrco_BP1_033774.1
MAPSPRDLQLTQVSARAPTSMVAAGDFGDLEDVRLLDSYENSEGVEAGMKRVQVRVSGMTCAACSNSVEGALQSVNGVLTASVALLQNRADVVFDPRLVKDEDIKNAIEDAGFEAEVIPEPSASGTKPHGTLSGQFSIGGMTCAACVNSVEGILKGLPGVKRAVVALATSLGEVEYDPLVISKDEIVNAIEDAGFDASLVQSSQQDKIVLGVAGVFNEMDAQTLEAIISDLKGVRHFHVDRISRELEILFDPEVVTSRSLVDEIQESSNEKFKLQVANPYTRMTSKDIDEASNMFRLFLSSLLLSIPIFFIRVVCPHIPLLYSLLLWKCGPFEMGDWLKWALVSVVQFVIGKRFYIAAARALRNGSTNMDVLVALGTSASYFYSVCALLYGAVTGFWSPTYFETSAMLITFVLLGKYLECLAKGKTSDAIKKLIELAPATALLIVKDKGGKVIGEREIDALLIQPRDVLKVLPGTKVPADGMVVWGSSYVNESMVTGEAIPVSKEVNSLVIGGTINLHGALHIQVTKVGSDTVLSQIINLVETAQMSKAPIQKFADFIASIFVPTVVALALLTLLGWYIAGAFGAYPEKWLPENGNHFVFALMFSISVVVIACPCALGLATPTAVMVATGVGANNGVLIKGGDALERAQKIKYVIFDKTGTLTQGKATVTTVKVFTGMDRGEFLKLVASAEASSEHPLAKAIVEYARHFHFFDEPSVTNDAPNKSKDTTLSGWLFDASEFSALPGRGIQCFIDGKLVLVGNRKLMSESGIDIPTHVENFVVELEESAKTGILVAYEGNLIGVWGLRTL
>Pyrco_BP1_033978.1
MAPSPRDLQLTQVSARDRKSMVAAGDFGDSEDVRLLDSYENSEGVEAGMKRVQVRVSGMTCAACSNSVEGALQSVNGVLTASVALLQNRADVVFDPRLVKVGQF
>Pyrco_BP_DH_05g22420
MTSKDIDEASNMFRLFLSSLLLSIPIFFIRVVCPHIPLLYSLLLWKCGPFEMGDWLKWALVSVVQFVIGKRFYIAAARALRNGSTNMDVLVALGTSASYFYSVCALLYGAVTGFWSPTYFETSSMLITFVLLGKYLECLAKGKTSDAIKKLIELAPATALLIVKDKGGKVIGEREIDALLIQPRDVLKVLPGTKVPADGMVVWGSSYVNESMVTGEATPVSKEVNSLVIGGTINLHGALHIQVTKVGSDTVLSQIINLVETAQMSKAPIQKFADFIASIFVPTVVALALLTLLGWYIAGAFGAYPEKWLPENGNHFVFALMFSISVVVIACPCALGLATPTAVMVATGVGANNGVLIKGGDALERAQKINYYCKSFHTSHSMDRGEFLKLVASAEASSEHPLAKAIVEYARHFHFFDEPSVTNDAPNKSKDTTLSGWLFDASEFSALPGRGIQCFIDGKLVLVGNRKLMTESGIDIPTHVENFVVELEESAKTGILVAYEGNLIGVLGVADPLKREAAIVIEGLRKMGVIPVMVTGDNRRTAQAVAKEVGIQDVRAEVMPAGKADVVCSFQKDGSIVAMVGDGINDSPALAASDVGMAIGAGTDIAIEAADYVLMRNNLEDVITAIDLSRKTFTRIRLNYVFAMAYNVIAIPIAAGVFFPSLGIMLPPWAAGACMAMSSVSVVCSSLLLRRYRKPRLTAILEIVVE
>Pyrco_BP_DH_10g19240
MAPSPRDLQLTQVSARDRKSMVAAGDFGDSEDVRLLDSYENSEGVEAGMKRVQVRVSGMTCAACSNSVEGALQSVNGVLTASVALLQNRADVVFDPRLVKDEDIMDAIEDAGFDAEVIPEPSASGTKPHGTLLGQFSIGGMTCAACVNSVEGILKGLPGVKRAVVALATSLGEVEYDPTLISKDDIVNAIEDAGFDASLVQSSEQDKIILGVAGVFSEMDAQMLEAIIINLKGVRHFRFDRISSELEILFDPEVVTSRSLVDGIHEASNEKFKLQVANPYTRMTSKDIGEASNIFRLFLSSLLLSIPIFFIRVVCPHIPLLYSLLLRRCGPFVMGDWLKWALVSVVQFVIGKRFYVAAARALRNGSTNMDVLVALGTSASYFYSVCALLYGAVTGFWSPTYFETSAMLITFVLLGKYLECLAKGKTSDAIKKLIELAPATALLLVKDKGGKVIGEREIDALLIQPGDVLKVLPGTKVPADGMVVWGSSYVNESMVTGEAIPVSKEVNSLVIGGTINLHGALHIQITKVGSDTVLSQIINLVETAQMSKAPIQKFADYVASIFVPTVVALALLTLLGWYTAGAFGAYPEEWLPENGNHFVFALMFSISVVVIACPCALGLATPTAVMVATGVGANNGVLIKGGDALERAQKIKYVIFDKTGTLTQGKATVTTVKVFTGMDRGEFLKLVASAEASSEHPLAKAIVEYARHFHFFDEPSVADDAPNKSKDTTISGWLFDASEFSALPGRGIQCFIDGKLILVGNRKLMTESGIDIPTHVENFVVELEESAKTGILVAYEGNLLGVLGVADPLKREAAIVIEGLRKMGVIPVMVTGDNRRTAQAVAKEVGIQDVRAEVMPAGKADVVCSFQKGGSIVAMVGDGINDSPALAVSDVGMAIGAGTDIAIEAADYVLMRNNLEDVITAIDLSRKTFTRIRLNYVFAMAYNVIAIPIAAGVFFPSLGIMLPPWAAGACMAMSSVSVVCSSLLLRRYRKPRLTAILEIVVE
>Pruav_sc0001431.1_g020.1.mk
MAPSPRDLQLTQVSPGARKLPEMVTGGDSGDLEDVRLLDSYDNLEGVEQGMQKVQVRVSGMTCAACSNSVEGALKSVNGVLTASVALLQNRADVVFDPRLVKDEDIKNAIEDAGFEAEVIPEQRTNGIKQHGTLLGQFSIGGMTCAACVNSVEGILKGLPGVKRAVVALATSLGEVEYDPTVISKDDIVNAIEDAGFEASLVQSSQQDKIILGVAGVFSETDAQTLEAIISNLKGVRHFRFDRISRELEILFDPEVVTSRSVVDGIEGASNEKFKLQVANPYTRMTSKDVEEAANMFRLFISSLFLSIPVFLIRVVCPHIPLLYSLLLWRCGPFEMGDWLKWALVSVVQFVVGKRFYIAAARALRNGSTNMDVLVALGTSASYFYSVCALLYGAVTGFWSPTYFETSAMLITFVLLGKYLECLAKGKTSDAIKKLIELAPATALLLVKDKDGRCIGEREIDALLIQPGDVLKVLPGTKVPADGMVLWGSSYVNESMVTGEAIPVSKEVNSLVIGGTINLHGALNVQVTKVGSDTVLNQIINLVETAQMSKAPIQKFADFVASIFVPTVVAMALLTLLVWYVAGAFGAYPEKWLPKNGNHFVFALMFSISVVVIACPCALGLATPTAVMVATGVGANNGVLIKGGDALERAQKVKYVIFDKTGTLTQGKATVTTVKVFTGMDRGEFLKLVASAEASSEHPLAKAIVQYARHFHFFDDPSVTNDAPNNNKETTTISGWLFDVSEFSALPGRGIQCFIDGKLTLVGNRKLMTESGIDIPTHVENFVVELEESAKTGILVAYEGNLIGVLGVADPLKREAAIVIEGLHKMGVIPVMVTGDNWRTAQAVAKEVGIQDVRAEVMPAGKADVIRSFQKDGSTVAMVGDGINDSPALAAADIGMAIGAGTDIAIEAADYVLMRNNLEDVITAIDLSRKTFSRIRLNYVFAMAYNVIAIPIAAGVFFPSLGIMLPPWAAGACMAMSSVSVVCSSLLLRRYRKPRLTAILEIVVE
>Pyrusco10g008660.1
MAPSPRDLQLTQVSARDRKSMVAAGDFGDSEDVRLLDSYENSEGVEAGMKRVQVRVSGMTCAACSNSVEGALQSVNGVLTASVALLQNRADVVFDPRLVKDEDIMNAIEDAGFDAEVIPEPSASGTKPHGTLLGQFSIGGMTCAACVNSVEGILKGLPGVKRAVVALATSLGEVEYDPTLISKDDIVNAIEDAGFDASLVQSSEQDKIILGVAGVFSEMDAQMLEAIIINLKGVRHFRFDRISSELEILFDPEVVTSRSLVDGIHEASNEKFKLQVANPYTRMTSKDIGEASNIFRLFLSSLLLSIPIFFIRVVCPHIPLLYSLLLRRCGPFVMGDWLKWALVSVVQFVIGKRFYVAAARALRNGSTNMDVLVALGTSASYFYSVCALLYGAVTGFWSPTYFETSAMLITFVLLGKYLECLAKGKTSDAIKKLIELAPATALLLVKDKGGKVIGEREIDALLIQPGDMLKVLPGTKVPADGMVVWGSSYVNESMVTGEAIPVSKEVNSLVIGGTINLHGALHIQITKVGSDTVLSQIINLVETAQMSKAPIQKFADYVASIFVPTVVALALLTLLGWYTAGAFGAYPEEWLPENGNHFVFALMFSISVVVIACPCALGLATPTAVMVATGVGANNGVLIKGGDALERAQKIKYVIFDKTGTLTQGKATVTTVKVFTGMDRGEFLKLVASAEASSEHPLAKAIVEYARHFHFFDEPSVADDAPNKSKDTTISGWLFDASEFSALPGRGIQCFIDGKLILVGNRKLMTESGIDIPTHVENFVVELEESAKTGILVAYEGNLLGVLGVADPLKREAAIVIEGLRKMGVIPVMVTGDNRRTAQAVAKEVGIQDVRAEVMPAGKADVVCSFQKDGNIVAMVGDGINDSPALAASDVGMAIGAGTDIAIEAADYVLMRNNLEDVITAIDLSRKTFTRIRLNYVFAMAYNVIAIPIAAGVFFPSLGIMLPPWAAGACMAMSSVSVVCSSLLLRRYRKPRLTAILEIVVE
>Pyrbe_004945
MAPSPRDLQLTQVSARDRKSIVAAGDFGDSEDVRLLDSYENSEGVEAGMKRVQVRVSGMTCAACSNSVEGALQSVNGVLTASVALLQKRADVVFDPRLVKDEDIMNAIEDAGFDAEVIPEPSASGTKPHGTLLGQFSIGGMTCAACVNSVEGILKGLPGVKRAVVALATSLGEVEYDPTLISKDDIVNAIEDAGFDASLVQSSEQDKIILGVAGVFSEMDAQMLEAIIINLKGVRHFRFDRISSELEILFDPEVVTSRSLVDGIHEASNEKFKLQVANPYTRMTSKDIGEASNIFRLFLSSLLLSIPIFFIRVVCPHIPLLYSLLLRRCGPFVMSDWLKWALVSVVQFVIGKRFYVAAARALRNGSTNMDVLVALGTSASYFYSVCALLYGAVTGFWSPTYFETSAMLITFVLLGKYLECLAKGKTSDAIKKLIELAPATALLLVKDKGGKVIGEREIDALLIQPGDVLKVLPGTKVPADGMVVWGSSYVNESMVTGEAIPVSKELNSLVIGGTINLHGALHIQITKVGSDTVLSQIINLVETAQMSKAPIQKFADYVASIFVPTVVALALLTLLGWYTAGAFGAYPEEWLPENGNHFVFALMFSISVVVIACPCALGLATPTAVMVATGVGANNGVLIKGGDALERAQKIKYVIFDKTGTLTQGKATVTTVKVFTGMDRGEFLKLVASAEASSEHPLAKAIVEYARHFHFFDEPSVADDAPNKSKDTTISGWLFDASEFSALPGRGIQCFIDGKLILVGNRKLMTESGIDIPTHVENFVVELEESAKTGILVAYEGNLLGVLGVADPLKREAAIVIEGLRKMGVIPVMVTGDNRRTAQAVAKEVGIQDVRAEVMPAGKADVVCSFQKDGSIVAMVGDGINDSPALAASDVGMAIGAGTDIAIEAADYVLMRNNLEDVITAIDLSRKTFTRIRLNYVFAMAYNVIAIPIAAGVFFPSLGIMLPPWAAGACMAMSSVSVVCSSLLLRRYRKPRLTAILEIVVE
>Pyrbe_043297
MAPSPRDLQLTQVSARAPTSMVAAGDFGDLENVRLLDSYENSEGVEAGMKRVQVRVSGMTCAACSNSVEGALQSVNGVLTASVALLQNRADVVFDPRLVKDEDIKNAIEDAGFEAEVIPEPSASGTKPHGTLSGQFSIGGMTCAACVNSVEGILKGLPGVKRAVVALATSLGEVEYDPLVISKDEIVNAIEDAGFDASLVQSSQQDKIVLGVAGVFSEMDAQTLEAIISNLKGVRHFHVDRISRELEILFDPEIVTSRSLVDEIQESSNEKFKLQVANPYTRMTSKDIDEASNMFRLFLSSLLLSIPIFFIRVVCPHIPLLYSLLLWKCGPFEMGDWLKWALVSVVQFVIGKRFYIAAARALRNGSTNMDVLVALGTSASYFYSVCALLYGAVTGFWSPTYFETMPCKGKTSDAIKKLIELAPATALLIVKDKGGKVIGEREIDALLIQPRDVLKVLPGTKVPADGMVVWGSSYVNESMVTGEAIPVSKEVNSLVIGGTINLHGALHIQVTKVGSDTVLSQIINLVETAQMSKAPIQKFADFIASIFVPTVVALALLTLLGWYIAGAFGAYPEKWLPENGNHFVFALMFSISVVVIACPCALGLATPTAVMVATGVGANNGVLIKGGDALERAQKIKYVIFDKTGTLTQGKATVTTVKVFTGMDRGEFLKLVASAEASSEHPLAKAIVEYARHFHFFDEPSVTNDAPNKSKDTTLSGWLFDASEFSALPGRGIQCFIDGKLVLVGNRKLMTESGIDIPTHVENFVVELEESAKTGILVAYEGNLIGVLGVADPLKREAAIVIEGLRKMGVIPVMVTGDNRRTAQAVAKEVGIQDVRAEVMPAGKADVVCSFQKDGSIVAMVGDGINDSPALAASDVGMAIGAGTDIAIEAADYVLMRNNLEDVITAIDLSRKTFTRIRLNYVFAMAYNVIAIPIAAGVFFPSLGIMLPPWAAGCMHGYVICKCCMLFFTP
>Pyrpy_N_05g2079.1
MAPSPRDLQLTQVSARAPTSMVAAGDFGDLENVRLLDSYENSEGVEAGMKRVQVRVSGMTCAACSNSVEGALQSVNGVLTASVALLQNRADVVFDPRLVKDEDIKNAIEDAGFEAEVIPEPSASGTKPHGTLSGQFSIGGMTCAACVNSVEGILKGLPGVKRAVVALATSLGEVEYDPLVISKDEIVNAIEDAGFDASLVQSSQQDKIVLGVAGVFSEMDAQTLEAIISTLKGVRHFHVDRISRELEILFDPEIVTSRSLVDEIQESSNEKFKLQVANPYTRMTSKDIDEASNMFRLFLSSLLLSIPIFFIRVVCPHIPLLYSLLLWKCGPFEMGDWLKWALVSVVQFVIGKRFYIAAARALRNGSTNMDVLVALGTSASYFYSVCALLYGAVTGFWSPTYFETSSMLITFVLLGKYLECLAKGKTSDAIKKLIELAPATALLIVKDKGGKVIGEREIDALLIQPRDVLKVLPGTKVPADGMVVWGSSYVNESMVTGEAIPVSKEVNSLVIGGTINLHGALHIQVTKVGSDTVLSQIINLVETAQMSKAPIQKFADFIASIFVPTVVALALYIAGAFGAYPEKWLPENGNHFVFALMFSISVVVIACPCALGLATPTAVMVATGVGANNGVLIKGGDALERAQKIKYVIFDKTGTLTQGKATVTTVKVFTGMDRGEFLKLVASAEASSEHPLAKAIVEYARHFHFFDEPSVTNDAPNKSKDTTLSGWLFDASEFSALPGRGIQCFIDGKLVLVGNRKLMTESGIDIPTHVENFVVELEESAKTGILVAYEGNLIGVLGVADPLKREAAIVIEGLRKMGVIPVMVTGDNRRTAQAVAKEVGIQDVRAEVMPAGKADVVCSFQKDGSIVAMVGDGINDSPALAASDVGMAIGAGTDIAIEAADYVLMRNNLEDVITAIDLSRKTFTRIRLNYVFAMAYNVIAIPIAAGVFFPSLGIMLPPWAAGACMAMSSVSVVCSSLLLRRYRKPRLTAILEIVVE
>Pyrpy_N_10g1139.1
MAPSPRDLQLTQVSARDRKSMVAAGDFGDSEDVRLLDSYENSEGVEAGMKRVQVRVSGMTCAACSNSVEGALQSVNGVLTASVALLQNRADVVFDPRLVKDEDIVNAIEDAGFDAQVIPEPSASGTKPHGTLLGQFSIGGMTCAACVNSVEGILKGLPGVKRAVVALATSLGEVEYDPTLISKDDIVNAIEDAGFDASLVQSSEQDKIILGVAGVFSEIDAQMLEAIIINLKGVRHFRFDRISSELEILFDPEVVTSRSLVDGIHEASNEKFKLQVANPYTRMTSKDIGEASNIFRLFLSSLLLSIPIFFIRVVCPHIPLLYSLLLRRCGPFVMGDWLKWALVSVVQFVIGKRFYVAAARALRNGSTNMDVLVALGTSASYFYSVCALLYGAVTGFWSPTYFETSAMLITFVLLGKYLECLAKGKTSDAIKKLIELAPATALLLVKDKGGKVIGEREIDALLIQPGDVLKVLPGTKVPADGVVVWGSSYVNESMVTGEAIPVSKEVNSLVIGGTINLHGALHIQITKVGSDTVLSQIINLVETAQMSKAPIQKFADYVASIFVPTVVALALLTLLGWYTAGAFGAYPEEWLPENGNHFVFALMFSISVVVIACPCALGLATPTAVMVATGVGANNGVLIKGGDALERAQKIKYVIFDKTGTLTQGKATVTTVKVFTGMDRGEFLKLVASAEASSEHPLAKAIVEYARHFHFFDEPSVADDAPNKSKDTTISGWLFDASEFSALPGRGIQCFIDGKLILVGNRKLMTESGIDIPTHVENFVVELEESAKTGILVAYEGNLLGVLGVADPLKREAAIVIEGLRKMGVIPVMVTGDNRRTAQAVAKEVGIQDVRAEVMPAGKADVVCSFQKDGSIVAMVGDGINDSPALAASDVGMAIGAGTDIAIEAADYVLMRNNLEDVITAIDLSRKTFTRIRLNYVFAMAYNVIAIPIAAGVFFPSLGIMLPPWAAGACMAMSSVSVVCSSLLLRRYRKPRLTAILEIVVE
>Rosch_v2.0_Chr5g0020701
MAPSLRDLQLTQVSNSGRGGGGDGGGAEDLEDVRLLDSYENSEGVEEGMRTVQVRVTGMTCAACSNSVEGALQSVNGVLRASVALLQNRAEVVFDPRLVKDEDIKNAIEDAGFEAEVIPEPSANGVKQHGNLSGQFSIGGMTCAACVNSVEGILKGLPGVKRAVVALATSLGEVEYDPTVISKDDIVNAIEDAGFEASFVQSSEQDKIILGVAGIFSEIDAQVLEGIISNLKGVRHFRLDRISRELEILFDPEVVTSRSLVDGIEGASIGKFKLQVANPYTRMTCKDVDEASNMFRLFISSLVLSVPVFLIRVVCPHIPLLYSLLLWRCGPFEMGDWLKWALVSVVQFVIGKRFYIAAARALRNGSTNMDVLVALGTSASYFYSVCALLYGAVTGFWSPTYFETSAMLITFVLLGKYLECLAKGKTSDAIKKLIELTPATALLLVKDKGGRCVGEREIDALLIQPGDTLKVLPGTKVPADGMVVWGSSYVNESMVTGEAIPVSKEVNTLVIGGTINLHGALHVQVTKVGSDTVLHQIINLVETAQMSKAPIQKFADFVASIFVPTVVVLSLLTFLGWYVAGAFGAYPEQWLPENGNHFVFALMFSISVVVIACPCALGLATPTAVMVATGVGANNGVLIKGGDALERAQKVKYVIFDKTGTLTQGKATVTAVKVFTGMDRGDFLKLVASAEASSEHPLGKAIVEYARHFHFFDEPSATNDATNQSKEPLISGWLFDVSDFSALPGRGIQCSINGKLILVGNRKLMTESGIDIPTHVEDFVVELEESAKTGILVAYEGNLVGVLGVADPLKREAAIVIEGLGKMGVIPVMVTGDNWRTAQAVAKEVGIKDVRAEVMPAGKADVVRSFQKDGSIVAMVGDGINDSPALAASDVGMAIGAGTDIAIEAADYVLMRNNLEDVITAVDLSRKTFTRIRLNYVFAMAYNVIAIPIAAGVFFPSLGIMLPPWVAGACMAMSSVSVVCSSLLLRRYRKPRLTAILEIVVE
>Rubch_LG03.1209
MAPSLKHLQLTQVSKTPAFGAGAGDDGGGDLEDVRLLDSYENSEGVEQGMSRIQVRVTGMTCAACSNSVEGALQGVNGVLRASVALLQNRADVVFDPRLVKVEDITNAVEDAGFEAEVIPEPSTNGVKQHGTLSGQFSIGGMTCAACVSSVEGILKGLPGVKRAVVALATSLGEVEYDPTVISKDDIVNAIEDAGFEASLVQSSEQDKIILGVTGIFSEIDAQLLEAIISNLKGVRHFRLDRISRELEILFDPEVVTSRSLVEGIEGASNGKFKLQVANPYTRMTCKDVDEASNMFRLFISSLVLSVPVFLIRVVCPHIPLLYSLLLWRCGPFEMGDWLKWALVSVVQFVIGKRFYIAAARALRNGSTNMDVLVALGTSASYFYSVCALLYGAVTGFWSPTYFETSAMLITFVLLGKYLECLAKGKTSDAIKKLIELAPATALLLVKDKGGRCVGEREIDALLIQPGDTLKVLPGAKVPADGMVVWGSSYVNESMVTGEAIPVSKEVNSLVIGGTINLHGALHIQVTKVGSDTVLHQIINLVETAQMSKAPIQRFADFVASIFVPTVVALSLLTFLCWYVAGAFETYPEQWLPENGNHFVFALMFSISVVVIACPCALGLATPTAVMVATGVGANNGVLIKGGDALERAQKVKYVIFDKTGTLTQGKATVTAVKVFTGMDRGEFLKLVASAEASSEHPLAKAIVEYARHFHFFDEPSATNDATNQSKEPMISGWLFDVSDFSALPGRGIQCLIDGKLILVGNRKLMAESGIDIPTHVENFVVELEESAKTGILVAYEGNLVGVLGVADPLKREAAIVIEGLGKMGVIPVMVTGDNWRTAQAVAKEVGIQDVRAEVMPAGKADVIRSFQKDGSIVAMVGDGINDSPALAAADVGMAIGAGTDIAIEAADYVLMRNNLEDVITAIDLSRKTFTRIRVNYVFAMAYNVIAIPIAAGVFFLHWGSFCHHG
>Ruboc_03_G05843
MSEVKRVNAQRPFLPAQELQLKNCCLTISLGKVSFFLKITKNSLSKIKSPNFTNSLHCRINCSVFFIGLGTFAMAPSLKDLQLTQVSKAPAFGAGGRDDYGGDLEDVRLLDSYENSEGVEQGMRRIQVRVTGMTCAACSNSVEGALQSVNGVLRASVALLQNRADVVFDPRLVKDEDITNAVEDAGFEAEVIPEPSTNGVKQHGTLSGQFSIGGMTCAACVNSVEGILKGLPGVKRAVVALATSLGEVEYDPTVISKDDIVNAIEDAGFEASLVQSSEQDKIMLGVAGIFSEIDAQLLEAIIRNLKGVRHFRLDRISRELEILFDPEVVSSRSLVDGIEGASNGKFKLQVSNPYTRMTCKDVDEASNMFRLFISSLVLSVPVFLIRVVCPHIPLLYSLLLWRCGPFEMGDWLKWALVSVVQFVIGKRFYIAAARALRNGSTNMDVLVALGTSASYFYSVCALLYGAVTGFWSPTYFETSAMLITFVLLGKYLECLAKGKTSDAIKKLIELAPATALLLVKDKGGRCVGEREIDALLIQPGDTLKVLPGAKVPADGMVVWGSSYVNESMVTGEAIPVSKEVNSLVIGGTINLHGALHIQVTKVGSDTVLHQIINLVETAQMSKAPIQKFADFVASIFVPTVVALSLLTYVAGAFEAYPEQWLPENGNHFVFALMFSISVVVIACPCALGLATPTAVMVATGVGANNGVLIKGGDALERAQKVKYVIFDKTGTLTQGKATVTAVKVFTGMDRGEFLKLVASAEPSATNDATNQSKKPMISGWLFDVSDFSALPGRGIQCLIDGKLILVGNRKLMTESGIDIPTHVENFVVELEESAKTGILVAYEGNLVGVLGVADPLKREAAIVIEGLGKMGVIPVMVTGDNWRTAQAVAKEVGIQDVRAEVMPAGKADVVRSFQKDGSIVAMVGDGINDSPALAAADVGMAIGAGTDIAIEAADYVLMRNNLEDVITAIDLSRKTFTRIRLNYVFAMAYNVIAIPIAAGVFFPSLGIILPPWVAGACMAMSSVSVVCSSLLLRRYRKPRLTAILEIVVE
