# Supplementary material for: Transcriptomics of long‐term, low oxygen storage coupled with ethylene signaling interference suggests neofunctionalization of hypoxia response pathways in apple ( Malus domestica )
Source: Plant Direct. 2024 Dec 20;8(12):e70025. doi: 10.1002/pld3.70025 (PMC11660084; doi:10.1002/pld3.70025)
Supplement: Supplementary file 2 — Data S2: Homologs of all 606 hypoxia response genes identified in this study across 42 representative species of land plants). [file PLD3-8-e70025-s004.gz › 01-integratedGeneFamilies_dir/2459.fna]

>gnl_Aquco_v3.1_Aqcoe7G042700.1
ATGGAGAAATCATCAGCAGCAGCTCGGTCATTAGAAGTAACTATTATATCTGCAGAAAATCTACGTATGAATCATCGTTCAATCAAGAAGAATGCGTTCGTAACACTTGAAACAGACCCAAGCAACTCTCAATCTACGATCATGGATTGTGCAGGTGGAAGTTATCCTTCATGGAATGAGAAATTTGAATTAACATTGCCTTATAACCTTAGGTATATAAGGTTAGAAGTTAAGTGCAAAACCGCAACAGGTGTTAAAACAATAGGGTCAGTAAATATTCCTATTAGTGATTTTCTTGAAGATTTTATTCCACCATCTTGTTTGCACTATCTAAGTTACCGGTTGAGGGAACGTGATGGTGATCGTAATGGTATTATTAATCTTTCAATTCGGATGAAGGGAGCTGACAATTATGTTCCTAGACCTTTGCCATCCATGAGAGTTCAAACTGGTTACAGGAATTCTAATGCATGTCGATCAATGCCGCCTACAGGAATTCATCAGACTGCTTACAATAACACTGGTGGCATTGCAATGGGCATACCAGTATCAAAAGGGAATCAGGAATTTGGTGTTAAGGAGCCTACAAGG
>gnl_Aquco_v3.1_Aqcoe1G382200.1
ATGGAGAAATTATCATCATCAACAACAACATCATCACGTTCATTAGAAATCACAATTATTTCTGCAGAAGATTTACGTAACAATGGTCATTCGATCAAGAAAAAGAAAAACGTCTTTGTAACAGTTGAAACTAGCCCAAACCACTCTAGATCTACAAGTATGGATAGTGAAGGTGGAAGTTTTCCTTATTGGAACAAGAAACTTGATGTACCATTGCCATATAGCGTTAAACATATTAGGTTAGATGTGAAGTGCTTGAGTACTACTATAGGGGTACGTATTATAGGGTCAGTAAGTATTCCTGTAAGTGATATTCTTGAAGATTATGTTTCTCCACATTGTTTGCATTATGTAAGTTATCGATTAACAAGCCCTAATGGCTATCACAATGGTATTATTAATTTTTCGATTCGGATGATGGGGTCAGAATATAGTCCTCCAATGTTGCCAAAAATGGGAAATCAGCAGGCTGCAGGAAATAAGAGTTCTTATGCATATGGATCAATGCTGCCGTCAGGAATTCAAGCTAGTGCACCTTATGAAAGTAACGGCAGTACATCGGTAACAGGCATACCAGTATCAAAAGGGTATGGCTTT
>gnl_Arath_TAIR10_AT2G45760.1
ATGTCGTATTCAACATTCAAAAGATCACTGGAGATTGAGGTAATCTCAGCGGAAGGACTCAAGGTAGATCGAAAACCATTGAAGAAGAAAACATACAGCGTTGTGAGAATCGATGAGAAATCTTGGGCTTCCAAAGTGGATGAACTAGGAGGGAGTTATCCAATTTGGAAAGATAGATTTGATATGGAGATGCCAATAAACGCAAGTGTAAGGTTTATATCCATTGAGGTTTACTATCGCACAAGTGGTAGTGGGAGGGACAAAAACGTAGGTTACGCCAAGATTCCGGTGACGGATTTCATGGGAGGTTTTGCTCCACAAGGGCATTTGAATTTCTTGAGTTACAGGTTGAGAGATGAGTATGGTGACAAATGCGGAATCGTCAATGTGTCTATCATGGTGAAACCTGACGGTAATGATCATAAATCATCGTTGCCGTCGTCGTCGTTTGCGGTGGCTCCGGTGGATTATGCTGCGTGTTCTTGGCAAGCTACGGCGGCGGCGAGGAATAATCAAATGTGGAGACCGAGGACATCTTCATCAATGGTTTCGACTGCTGGTTATGGTGGTGGTCGTGTAGTCACCGGCGTTCCTGTTTGGTGTGCGTATCAACGGCCGTCT
>gnl_Arath_TAIR10_AT3G61190.1
ATGATATATTTTGGTAGATCAATCGACAATCATTATACAACAATGATGACAAAAACATTGGAGATTGATTTGAGATCAGCAGAAGGGCTTAAGCTAAACCGGAGACCCATCAAGAAAAAGACTTTCGCCGTCGTAAAAATCGACGAGAAATGTCGAAAATCTAATCTTGACGAATCGAGAAGAAGCAATCCTACATGGAACTATAAATCAGAGATGCCCATCAATGGTAATGAACAGTTTATCTTCATTGAGGTATTTTATCGAACAGGTTCTGGGCATGATAAAAAAATCGGAGAAGCTAAAATCCCAACGAATGATTTCATGGGAAGGTATTCACCTGAAGGTCACTTAAACTTCTTGAGCTATAGATTGAGAGATGAGTTTGGTGATAAGTGTGGGATCGTCAATCTTTCGATTTTGGTTAAATCGGATCCCACCAGAGATTACGGCGCGTGTTCGTCCCAAGCGGCGGTTACTGGTTTGTGGAGGCCGAGATTAGAGACGGCATCGATTGATGGATACGGTGGCCGGACTGTTACCGGAGTTCCGGTTTGGGGTCTGTATCAACGCCAATTT
>gnl_Betvu_v1.2_Bv1_005720_qxpp.t1
ATGAATCCTACTATTTCCTCTTCATATTCTTTAGAAATCACCCTTAAATCAGCAGAAGAATTAATCATAGGAAATCATAAACCCATTAAAAAGAATGTTTTTGTTTCGATTTCTACAGATAATCAAGTTTGTATGAACAAATTACAAACCAAATTATCTGATGAGGCTAACAATGGCAAACCTACATGGAATGAGAAGCTGTTAATGACCACTTCCAAAAATGCGAATTTTGTTCATTTGGAGGTTTATTACAAGAAGAGATCAAGTGAGAAGTTTATTGGTATAGCTAAAGTTCCAACTTCAGATTTTATTGGTAAAAACATGCCTTTAAACTACTTACATTGCTTAAGTTATAGATTAAGAGATCAAAATGGTGCACCAAATGGGATAATTAATTTTAGTGTGATTGTAAAAAGTAAATTAGATTGTCATAGTGATGAAAGTTATAATTACAGAGAAGAAGTTGATATACAAGGATTTAATAATAGAGGGAATTATTATGGGCCAAAACCATGGGTTGGAACATCGTCGTTGTTAGGTGGTGGCAGAAGGAAATCTAGTGCTGCTGTTGTTGGTGTTCCTGCAGCGTGGTACAATTCATGTCATGCA
>gnl_Carpa_v0.4_evm.model.supercontig_2701.2
ATGTCTCGCGTGCTAGAGATCACTGTCTTATCAGCAGAGGACCTGCGCATTGATAGAAAATCAGTGAAGAAGAATGCGTACGTGACCGTGAAAGTGGATCCGTTCAACTATCGTACAACGAGGATGGAAGAACAAGGAGGGAGCTATCCGTCGTGGAACGAGAAGCTGGAGATGGACATGTCTGTCAACGGCAACACGCAGTTCATAGCATTAGAGGTTAATTGTAGGACGTCGTCGGGGGAGAGGAGAATAGGATCAGCGAGAATGCCGGTGACGGATTTCATGGGAGGATACGCCCCAGAAGGTCACTTGCATTTGTTGAGTTACAGGTTGAGGGACGAGAGAATGCAGAGGAATGGAATAATCAATGTGTCGGTGAGAGTGAGGGTGAGGGGTCAAAGGACGTCGTTTAGGGATGTGAAATCGGCGGAGAGAAAAACGTTGCCGGATTACGCGTGCTCCTCGCAGGCTGTCGGGTATGGTGTGCCGGCTATGGAGAGGAGTTATGGTGGAGCGGTTACGGGAATCCCTGTTTGGTGTGCGTATCAATCCAAATTT
>gnl_Elagu_v2.0_p5_sc07837.V1.gene1
ATGGACAACTCCGCCACCCTTGAGATCACAATCATCTCCGCCGAGGATCTCCGGCTCAGCCACCGACCCCTCAAGAAGAACGCCTTCGTGACGGTACGCTCGAGCACCCTCAACGCCGGCGGCGCGTCGTCGACGAGCCTGGACCGAGATGGCGGGAGCTACCCTTATTGGAACGAGAAGCTCGAGGTGGGTCTCCCGTCCTCGGCGCGCTCGATATCGGTGGAGGTTCGCTGCAAGACCGGCACGGGGGAGAGGTTGGTGGCGGTGGCCGCCATCCCGGTCTCGGACTTCTGCGAGCCGGCCGACTACTTGCACTTCCTTAGCTACAGGCTGAGGGAGAGGGATGGAGAGCGCAATGGGATCATTAATCTCTCTTTGAGGATGAAGGGTGCAAGTCCTTTTGGACGTCGAGCGGAGCGGCCGCCGGCGGCGCCACCGACGACGTGGGCTCGAGGTGAGGAGAGGAGGAATCATGGAGTGGCCTTGGGATATCCTATGGATTATGGATACCGTGTG
>gnl_Eucgr_v2.0_Eucgr.E00195.1
ATGGCCAACACTCACCATCGCAGTTTAGAGGTCACCGTCATCTCCGGCGAAGACCTCCGCACCAACGGCAGGCCCGTCAAGAACAACGCCTTCGTCACCGTCAAGGCAGACTCTTGCGGCTCGCCATCGTTGCCGCCCAGCTCGACGAAACCCAACGCCCACGGGGAGAGCAATCCTTATTGGGACGAGAAGCTCCACGTGGACTTGCCTGCAGGCTCGCGCCATGTGGTTGTGGAGGTCCGCCAGAGGAGCTCCTCGTCCAGAGACAGGCTTGTCGGGACGGCGTGGATTCCGGTGTCGGACTTCGTCGGAGACTACACGCCGGAGAATTACCTGCGCTTCTTGAGTTACAGGCTGAGAGACGCCAAAGGCCTGCGCAACGGGATCATCAACATCTCAGTGAGGGTCGTCACATCGTCGTGTAAAGGGAGTTCGTCGTGTTCGTTGCGTCCGCCACCGCCGTTGCCGGAGTTCAGGATGCCGGTGGATCGGGAGGAGCACGGCGGGACGGTGACCGGCGTGCCGGTTTGGTATCCCAGTCAATGGAAAGCT
>gnl_Eucgr_v2.0_Eucgr.E00208.1
ATGAAGCAACGTTTAGAAATCACTGCGATATCCGGCGAAGACCTACGATTCCATAAAAAGCCCTTGAAGAACGCCATCGTGGTGGTCCGAGCAGATTCTGCTGACCCCTGCATGACGGAACCGGCAGCGGAGGACGGAACAAACCCTAGGTGGAACAAGAAGCTCACCTTGGACGTGCCATTGCATGGGGAGTTTATTACCGTGGAAGTCCATTGCAAGCGGTCGTCATGGCGTGATCATAAGCTCGTCGGCGGAGTGAGGATACCGGTTTCGGAAATTCTCGGCGGCCTTACTCCAGCAAATTATCTACATTTTTTGAGTTATAGGTTGAGGGATAATTATGGAATACGTAATGGTATTATCAATATTTCGGTGAAATCGACAGCTCCGGCATACGTGATGCCAGGCCCGCAGCCGGAGTTGGGAGTTCCTATGGGTGGAAGAAAGGTGGCTAGCAACGTAGTAGTGACCGGAGTTCCGGTTTGGTTTCCTCATCAACCATGTTATTGT
>gnl_Eucgr_v2.0_Eucgr.E00199.1
ATGAAGCGAGCCTTGGAAATCACCTTGATATCCGCAGAGAACATCCGGCTCAACAAGAAGCCCGTGAAGAACGCAGTCGTGGCGGTCCGAGCAGATCCCGGCCACGAATGCTCGACTAAACCGGCGCCGGACAAAGGAACAAACCCTCAGTGGAACGAGAATCTCGTCGTTGACTTGCCCCTGCATGCGGGCTTCATTACCTTGGAAGTGAAGTGCAAGAGCTCGTCGGGGAGTTACAAGCTCGTCGGCGGAGCGACGGTACCATCTTCGGATTTCGCTGGCGATTTTGGCACACCAGAGGGTTACGTGCGTTTTCTCAGTTATAGGTTGAGGGATTCTAATGGCGTGCGGACAGACAGCATCATTAACATTTCGGCAAAAATGGCCGCGCCGGCACTGGCACGCACATATGAGGTTCCGCGGCCAGAGATCAGAGTGCCGGTTGGTGATCAGAGGAAGATGGTGGCGGCCGGTGGATTGGTAACTGGAGTCCCAGTTTGGTACGCCCAGCCCTGTAGA
>gnl_Eucgr_v2.0_Eucgr.E00200.1
ATGGCCAACGCTCAAAATCGCAGCTTGGAAGTCACCATCATCTCCGGCGAAGACCTCCGCATCAACGACAGGCCCATCAAGAACAACGCCTTCGTCACCGTTAAGGCCAACTCTCGCTGCTCGCCATCGTCGCAGGACTCGACTAAACCGGACGCGCGGGGCGAGAGCTACCCTTACTGGGATGAGAAGCTCCACATGGAATTACCCACGGGCTCGCGCTACGTCGTCGTCGAGGTCCGCCGAAGGAGCTCCTCGGCCGGAGACAAGCTAGTCGGTACAGCGTGGATTCCGGTGTCAGACTTCATCGGAGACTACACGCCGGAGAATTACTTGCATTTCTTGAGTTATCGGCTGAGAGACGCCAAGGGGCTACGCAACGGGATCATCAATATCTCAGTGAGGGTTGCGTCGTCGTCGTACAAAGGGACTTCGTCCTGTTCGTCGCGTCAGCCACCATTGGTGCCGGCGTTCAGGATGCCGGTGGATCGGGAGAACCACGGCGGGACGGTGACAGGCGTGCCGGTTTGGTGTCCCAATCAATGGAAAGCT
>gnl_Eucgr_v2.0_Eucgr.E00204.1
ATGATGAAGCAAGCCTTGGAAATCACCTCAATATCCGCAGAGAACATCCGGCTCAACAAAAAGCCCGTGAAGAACGCGGTGGTGGTGATCCGAGTGGAGCACGGCTACGAATGCTCGACCAAACCGGCGCCGGACAAAGGAACAAACCCTAAGTGGAACGAGAGTCTCGCTGTTGACTTGCCACTGCATGCAGGCTTCATCACCGTGGAAGTGAAGTGCAAGAGCTCCTCGGGTAAGTACAAGCTCGTCGGCGGAGCGATAGTGCCGATTTCGGACTTCGCTGGGGAATTTGGCGCACCGGAGGGTCACGTGCATTTTCTGAGCTATAGGTTGAGAGATTCTAGTGGCGTGCGGACGGATGGCATCATCAACATTTCGGCGAAAATGGCCATAGCGGCCCTGGCACATACGTATGAGGTTCCGCGACCGGAGATCGGAGTATTAGTTGGTGATCCGAGGAGGATGATGGTGGCCGGTGGATTGGTGACTGGAGTCCCAGTTTGGTACGCCCAGCCTTGTAGATGT
>gnl_Eucgr_v2.0_Eucgr.E00198.1
ATGAGCACCTCAGACATGACCAACTCCCACCACCGCAGATTAGAAGTCACCGTCATCTCCGGCGAAGACCTCCGCATCAACGACAGGCCCATCAAGAACAACGCCTTCGTCACCGTCAAGGCCGACTCTTGCGGCTTGCCTTCGTCGCAAGACTCGACCAAGCCCGATGCCCAGAGCGAGAGCTACCCTTACTGGGACGAGAAGCTCCACGTGGACTTGCCCGCAGGCTCGCGTTACATCGTTGTCGAGGTCTGCCGGAGGACCTCCTCGGCTGGAGACAAGTTTGTCGCGACGGCCTGGATTCCAGTGTCGGACTTCGTCGGAGACTACACGCCAGAGAATTACCTGCATTTCTTGAGTTACAGGCTGAGAGATGCCAAAGGCCTACGCAATGGGATCATCAATATCTCGGTGAGGGTCGTGTCATCGTCGTATAAAGGGACTTTGTCCAGTTCGTCGCGTCTGCCACCATCGGTGCTGGAGTTCAGGATGCCGGTGGATCGGGAGAGGAACGGGGGGACGGTGACCGGGATGCCCGTTTGGTATCCCAATCAATGGAAATCT
>gnl_Eucgr_v2.0_Eucgr.E00206.1
ATGCACGCCATAATTGAATGTTTCCGTTTGCAGTCTTCACGCGCATCGCGTAACCCTACTAAAGGACAGAAAATTGACTTTGTTTCCCAAAATGGAATTACGTCTGACAATATTTTGGGAGCAAATATATACAATAGACTCGCAAAAGAAACACGTCTCTTGACCTTCGCGGCCCATCTCTCTTCTTCATCTCAACACTTCTCATCACATTCATCTACTCCACTTCTTCAAATCCCAAACTTCAAGCTTTCCGAGCGGCGATCTTCGACCCAGAAAAGGAAAAAAAGAAGGATGAAGCGAGCCTTGGAAATCACCTTGATATCCGGAGAGAATCTACGGCTCAACAAGAAGCCCGTGAAGAACGCGGTCGTGGCGGTCCGAGTGGAGGCCAGCCACGAATGCTCTACCAAACCGGCGCCGGACAAAGGAACAAACCCCCAGTGGAACGAGAAACTGGCCTTTGACTTGCCGCTGCATGCGGGCTTCATTACCTTGGAAGTGAAGTGCAGGAGCTCGTCGGGGAGTTACAAGCTCGTCGGCGGAGCGACGGTACCGGTTTCGGATCTCGCCGGTGAGCCTGGCACACCAGAGGGCCTTGTCCATTTTCTCAGTTATAGGTTGAGGGATTCTAATGGCGTGCAGACTGATGGCATCATTAACATTTCGGCGAAAATGTCCGGGCCGGCGCCGGCACACAAATATGAGGTTCCCCGTCCACCGATTGGAGTGCCGGTCGGTCATCAGAGGAAGATGATGGTGGCCGGTGGGTTGGTGATTGGAGTTCCAGTTAGGTACGCTCAGCCGTGTAGATGT
>gnl_Eucgr_v2.0_Eucgr.E00205.1
CTCCGCATCAACGACAAGTCCATCAAGAACAACGCCTTCGTCACCGTCAAGGCTGACTCTCACAGCTCGACATCGTTGTACGACTCGACGAAACCCGACGGCCGGGGGGAGAGCTACCCTTACTGGGACGAGAAGCTCCCCGTGGACTTGCCTGCGGGCTCCCGCTACCTCGTCGTCGAGGTCCACCGGAGGAGCTCCTTGGCCGGGGACGTGCTTGTTGGGACGGCATGGATCCCGGTGTCAGACTTCGTCGGAGGCTACGCCCCAGAGAATTACCAGCATTTCTTGAGTTACAGGCTGAGAGACGCCAAAGGCCAGCGCAACGGGATCATCAATATCTCAGTGAGGATGGTCACGTCCTCGTATAAAGGGACTTCGTCGTCTTCATCATCGTCAGTGCCAGAGTTCGGGATTCCAATGGATCGGGAGAAGAACAGCAGGACGGTGACCGGCGTGCCGATTTGGTATCCCAACCAATGTAAATCT
>gnl_Eucgr_v2.0_Eucgr.L01643.1
ATGGCCAACACTCACAATCGCAGCTTGGAAGTCACCATCATCTCCGGCGAAGACCTCCGCATCAACGACAGGCCCATCAAGAACAACGCCTTCGTCACCGTCAAGGCTGACTCTTGCTGCTCGCCATCATCGCAGGACTCGACTAAACCAGACGCGCAGGGCGAGAGCTACCCTTACTGGGATGAGAAGCTCCGCGTCGAATTGCCAGCAGGTTCGCGCTACATCGTCGTTGAGGTCTGCCGAAGGAGCTTCTCCACTGGAGACAAGCTAGTCGGTACAGCATGGATTCCGGTGTCGGACTTCATCGGAGACTACACGCCGGAGAATTACTTGCATTTCTTGAGTTACCGGCTGAGAGACGCCAAAGGGCTGCGCAACGGGATCATCAATATCTCAGTGAGGGTCGTGTCGTCGTCGTATAAAGGGACTTCGTCCTGTTCGTCGCGTCCGCCACCGTTGGTGCCATGGTTCAGGATGCCAGCGGATCGGGAGAACCATGGCGGGACGGTGACCGGTGTGCCGGCTTGGTATCCCAATCAATGGAAAGCT
>gnl_Eucgr_v2.0_Eucgr.L01642.1
ATGATGAAGCGAGCCTTGGAAATCACCTCAATATCCGCAGAGAACATCCGGCTCAACAAAAAGCCCGTGAAGAACGCGGTGGTGGTGATCCGAGTGGAGCACGGCTACGAATGCTCGACCAAACCGGCGCCGGACAAAGGAACAAACCCTAAGTGGAACGAGAGTCTCGTTGTTGACTTGCCACTGCATGCAGGCTTCATCACCGTGGAAGTGAAGTGCAAGAGCTCCTCGGGTAAGTACAATCTCGTCGGCGGAGCGATAGTGCCGATTTCGGACTTCGCTGGGGAATTTGGCGCACCGGAGGGTCACGTGCATTTTCTAAGCTATAGGTTGAGAGATTCTAGTGGCGTGCGGACGGATGGCATCATCAACATTTCGGCGAAAATGGCCATAGCGGCCCTGGCACATACGTATGAGGTTCCGCAACCGGAGATCGGAGTACCAGTTGGTGATCCAAGGAGGATGATGGCGGCCGGTGGATTGGTGACCGGAGTCCCAGTTTGGTACGCCCAGCCTTGTAGATGT
>gnl_Eucgr_v2.0_Eucgr.L01641.1
ATGGCCAACTCCCACCACCGCAGATTAGAAGTCACCGTCATCTCCGGCGAAGACCTCCGCATCAACGACAGGCCCATCAAGAACAACGCCTTCGTCACTGTCAATGACTGTTGCGGCTCGACTTCGTCGCAAGACTCGACCAAACCTGATGCTCAGAGCGAAAGCTACCCTTACTGGGACGAGAAGCTCCACATGGACTTGCCCACAGGCTCGCGTTACATCGTTGTCGAGGTTTGCCGGAGGACCTCCTCAGCTGGAGACAAGCTTGTCGGGACGGCCTGGATTCCAGTGTCGGACTTCGTTGGAGACTACACGCCAGAGAATTACCTGCATTTCTTGAGTTACAGGCTGAGAGATGCCAAAGGCCTCCGCAATGGGATCATCAATATCTCGGTGAGGGTCGTGTCATCGTCGTATAAAGGGACTTTGTCCAGTTCGTCGCGTCTACCACCATCGGTGCTGGAGTTCAGGATGCCGGTGGATCGGGAGAGGAACGGGGGGACGGTGACCGGGGTACCGATTTGG
>gnl_Eucgr_v2.0_Eucgr.L01644.1
ATGAAGCGAGCCTTGGAAATCACCTTGATATCCGCAGAGAACATCCGGCTCAACAAGAAGCCCGTGAAGAACGCAGTCGTGGCGGTCCGAGCAGAGCCCGGCCACGAATGCTCGACTAAACCGGCGCCAGACAAAGGAACAAACCCTCAGTGGAACGAGAATCTCGTCGTTGACTTGCCCCTGCATGCGGGCTTCATTACCTTGGAAGTTAAGTGCAAGAGCTCGTCGGGGAGTTACAAGCTCGTCGGCGGAGTGACGGTACCAGCTTCGGATTTCGCTGGCGATTTTGGCACACCGGAGGGTTACATGCGTTTTCTCAGTTATAGGTTGAGGGATTCTAATGGCGTGCGGACAGATGGCATCATTAACATTTCGGCAAAAATGGCCGCGCCGGCACTGGCACGCACATATGAGGTTCCGCGGCCGGAGATCAGAGTGCCGGTTGGTGATCAGAGCAAGATGGTGGCGGCCGGTGGATTGGTAACTGGATTCCCAGTTTGGTACGCCCAGCCCTGTAGA
>gnl_Manes_v6.1_Manes.05G038800.1
ATGGATTCTGTATTCCACAATCTGGAAATCAATGTTTTATCCGCAGAAAACCTACGCCTGGATGGAAAATTCGTGAAAAAAGATACCTTCGTTGTGCTAAAATTCGATCCTCTCAATTACAAATCAACCAACGCTGATCGCGAAGGGGGAAGCAATCCTTCCTGGAATCAAAAACTCGAAATGGACATGCCAATGCATGCTCGCTTTATTATCTTAGAAGTGCAATGCAAAATTGGCTCGACGAATAGAGTGATTGGCACAGCTAGGGTTCCCGTTTCTGATTTCTTGGGAGGATATACTCCAGTAGATTATTTGCATTTTTTGAGTTATAGGCTGAGAGATGCGAGGGGTGAAAAGAACGGAATTATTAATATTTCTGTGAAAGTGAAGCGGCTCGCTCATGACACGGCTCATGCTTGTTACCCGTGTTCTTCGTCATCATCGTTGTCGCAGCCAACTTGGGGAATGCCCGCTGCTGGTGGTGAGAAGAATTGTCGTGAATCTGTAGTAACAGGAATTCCAATTTGGTGTGCATCACATGCT
>gnl_Manes_v6.1_Manes.01G260700.1
ATGGATTCTGCATCTTGCTCTTTAGAAATCACAGTTTTATCCGCAGAAGACCTACGTCTAGATGGAAAATCCATCAAAAAGGACGCATTCGTTGTCGTAAAATTTGATTCTCTCAGCTCTAAATCAACCAAGGCTGATCACCAAGGAGGAAGCAATCCTTCTTGGAATCAAAAACTCGAAATGGACATGCCAATGCATTCTCACTTTATTACCCTAGAAGTTCAATGCAAGATTGGCTCAGTGAACAGAGTTATAGGCACAGCTGGGGTTCCTGTTTCCGATTTCTTGGGAGGCTATACACCATTGAATTATTTGCACTTTTTGAGTTACAGATTGAGGGATGTGAGGGGTGAAAAGAATGGAATTGTTAACGTTTCTGTAAAAGTGAAGGGGGTAGCAGATTACCGGAGAAAATATTTGCCTGGTTATCAACCGTGTTCCTCCTCGTCATTGTCGTCGCAGCCAACCTGGGGAATTCCAATTCCAAAGGAAGAGAAGAATTGCCATGGAGGTGTAGTGACTGGAGTTCCTGTATGGTGTGCATCTCGTGCT
>gnl_Manes_v6.1_Manes.01G260800.1
ATGAGAAGCACGTGCCGCACTCTAGAAATTACACTCTTGTCATGTGAAGACTTGCGTATTCATCGAAAATGGGTGAAGAAGAACACGTACGTCATGGTTCGAACAGACCATCTAAATTATTGCACCTCAAAGTTGGATACTGAAGGAGGAGCCTACCCTTCTTGGAACCAAAAGCTCACCCTCGACATGCCCGTGCATGAACCCTTTATTACGTTAGAGGTTCACTGCAAGACGGCTTCTGGGGACAGAACAATCGGCACGGCCAGAATGTCATCCACTGATTTCATGGGAGGATATTTACCGTTGAATTATTTGAACTTCTTGAGTTATAGATTAAGAGATGCGAAAGGGGAAAGAAATGGAATTATTAACGTCTCTGTGAAGGTGATCAAACTGCCGGAATATATGTCTTCTGATTATGAAAATAAGATGTCTGAAAATAACGTTTGTTCTATGATGTCAAAGTCGAAGCTGATACCAGCGGTTTCCGTTGACGGCGGCAAGAATTTAGGCTTTGTGACTGGTATTCCTGTTTGGGGTGGCAATCATGAA
>gnl_Medtr_Mt4.0v1_Medtr3g064780.1
ATGGGTATAGCTTCACGCACATTAGAAATAACAGTTATAACCGGTGAAAATATTCATATAACTGAGGATGCATACGTTGTCGTTCGAGGTGAGTCTCTTAATTGTTACACAACGAAAACAGTGAAAAATAAAGACGATTGTGGAAAAAACTCGAGTTTTCTTTCATGGAATGAAAAGTTTTTGTTGAACATGCCATTGCATGCAAGGTCAATCACATTTGAGGTGCAATGCAAGAAGTTCAAAAGTGTTCGCCCTATTGGGGTGACACGAATCGCCGTTTTGGATATTCTAAACGGGGCTGAATTGGAAAATTGTTCCCGGATTTTGAGTTATAAATTGAGGAACTGGGAAGGGAGGCAAAATGGAGTTATTCATTTTGGTGTGAGGGTGGTTATGCCGGAGAAAAGATCGGTTACCGTGGTGAAAAATAAAACAACGGCAGATAAAAAGAGTTATGGTGATCGGTTAACTGGAATTGATGTTGGTACCAAGAACTCTAATAGTGTTGTTATTGGTATTCCTGTTTGGTGGAATTACCCTATTGATTTGTTGGATGATTTGACGGGATATCCGTGGTCAGAAGTTGAAGAGGAGTGGAGGTGGAGTTTGGAAGATGATGATAGGCTTTCGGTTAAATCAATGTATAAGAAGTTGGAAGGGAGGACTAATCTTGCTAGAAGGAATGTTCTACGACCAGAAACTCCCCCAATTGTGCATGTGTGCTACGACGAT
>gnl_Medtr_Mt4.0v1_Medtr8g432370.1
ATGTCGCAAACAATAGAGATAACAATTTTGTCAGCGGAGAATCTTCAAGAGAACAAAAAAGCCATAAAAGGAAACACATTTGTCATGGTTCAATGTGACGGAAGCAATAATGAAGTGAGCACCACGAAACTTGATTCTGAAGGCGGAAGTTATCCTACATGGAACGAGAAGGTAGTGATCGACGTGCCATTACATGCAAGGTTCGTAACAATAGAGGTGAAGTACAAAACAAGAGGAAGTAGTAATAGTGTTGGAATAGCTAGAGTACCTGTTTCCGATTTTGTTGGAGGGTATGTACATGAAAATCAATTGCAATTTTTAAGTTATAGGTTGTGGGATAATAGAGTTATGAGAAATGGGGTTGTAAATATTTCAGTGAAGGTAAAAATGTCCCAACAAAATTCTTGCTCGAGTTCGATGTCATCGACGATGAATGGAGTTCCAGTAACTGGCGTTCCGGTGGCCGGTAATGGCTCCTGCAGCAGAGTTGCAACAGGGATTCCTGCTGTTTGGTTAAACTACCAAAGACACATT
>gnl_Medtr_Mt4.0v1_Medtr8g432460.1
ATGGTTGTGGCTTCACAAACATTAGAAATTACGATTATATCTGGAGAAAATATTCATGTAACAGAGGATGCATACGTTGTTGTTCGAGGTGAGTCTCTTAATTGTTACACAACGAAAACGGTGAAAGATAATGATAATTGTGGGAAAAACTCAAGTTTTCTTTCATGGAATGAGAAGTTTTTGTTGAACATGCCATTGCATGCAAGGTCAATCACGTTTGAGGTGCAATGCAAGAAGTTCAAAAGTGTTCGCCCTATTGGGGTGGCAAGAATCGCCGTTTCGGATATTCTAAACGGGGATGAATCGGAAAATTGTTCACGAATTTTGAGTTATAAATTGAGGAATTGGGAAGGGAGGCAAAATGGAGTTATTCATTTTGGTGTGAGGGTGGTTGTGCCAGAGCAAAGAACGGTTACCGTGGCGGAGAAGCAACCGGTGGCGGATGGAAAGAGTTATGGTGACCGGTTAACTGGAATTGATGTTGGTACGAAGAACTCTAATGGTGCTGTTATTGGTATTCCTGTTTGGTGGAATTACCCTAACATTATT
>gnl_Medtr_Mt4.0v1_Medtr8g432470.1
ATGGGTGTAGCCTCACGCACATTAGAAATCACGGTTATATCCGGCGAAAATATTCATGTAACCGAAGATGCATACGTTGTCGTTCGAGGTGAGTCTCTTAATTGTTACACAACGAAGACGCTGAAAGATAACAACGATAATTGTGGAAAAAATTCGAGTTTCCTTTCATGGAATGAAAAGTTTTTGTTGAACATGCCATTGCATGCAAGGTCAATTACGTTTGAGGTGCAATGCAAGAAGTTTAAAAGTGTTCGTCCTATTGGGGTAGCAAGAATTGGCGTTTCGGATTTTCTCAATGGCGCCGTGCCGGAAAATTGTTCGCAAATTTTGAGTTATAAATTGAGGGATTGGGAAGGGAGGCAAAATGGAGTTATTCATTTCAGTGTGAGGGTGGTTGTGCCGGAGGAAAGATCAGTTACCGTGGCGGAGAAGCAAACGGTGATGCATGGAAAGAATTGTGGTGGCCGGTTAACTGGAATGGATGTTGGTGTCAAGAACTGTAATGGTGTTGCTATTGGTTTTCCCTTTTGGTGGAATTACCCTAACATTATT
>gnl_Medtr_Mt4.0v1_Medtr8g432400.1
ATGTCACGAACAATAGAGATAACAATTTTGTCAGCAGAGAATCTTCAAGAGAACAAAAAAGCCATAAAAGGGAACACATTCGTTACGGTTCAATGTGACGGAAGCAACAGGGAAGTGAGCACCACGAAACTTGATTCCGAAGGAGGAAGTTACCCTACATGGAACGAGAAGTTGGTAATGGATGTGCCATTACATGCAAGGTTCCTAACAATAGAGGTGAAGTACAAAACAAGAGGTAGTAGTAGCAATAGTGTTGGAATGGCTAGAATACCTGTTTCCGATTTTCTTGGAGGGTATGTGCATGAAAATCAATTGCAATTTTTAAGTTATAGGTTGTGGGATAATAGAGTTAGGAGAAATGGGGTTGTAAATATTTCAGTAAAGGTAAAAATGTCCCAACAAAATTCTTGCTCGAGTTCGATGTCGTCGACAGTGAGTGGAGTTCCGGTAACCGGGGTTCCGGTGACCGGTAATGGCTCATGCAGCGGAGTTGTAACAGGAATTCCAGCTGTTTGGTTAAACTACCAAAGAAACATA
>gnl_Medtr_Mt4.0v1_Medtr8g432420.1
ATGGTTGTGACTTCACAAACATTAGAAATTACGGTTATATCTGGTGAAAATATTCATGTAACGGAGGATGCATACGTTGTTGTTCGAGGTGAGTCTCTTAATTGTTACACAACAAAAACGGTGAAAGATAATGATAATTGTGGGAAAAACTCGAGTTTTCTTTCATGGAATGAGAAGTTTTTGTTGAACATGCCATTGCATGCAAGGTCAATCACTTTTGAGGTGCAATGCAAGAAGTTTAAAAGTGTACGTCCTATTGGGGTGGCAAGAATTGCTCTTTCGGATTTTCTCAATGGCATCGCGCCGGAAAATTGTTTGCAAATTTTGAGTTATAAATTGAGGAACTGGGAAGGGAGGCAAAATGGAGTTATTCATTTCAGTGTGAGGGTGGTTGTGCCGGAGAAAACATCGGCTACCGTGGCGGTTGAAAAGCAGACTGTCGCGGATGGAAAGAATTATGGTGGTCGGTTAACTGGAATGGATGTTGGTACCAAGGACTCTAATGGTGTTGCTATTGGTATTCCGTTTTGGTGGAATTACCCAAACATTATT
>gnl_Medtr_Mt4.0v1_Medtr8g432350.1
ATGTCGCAAACAATAGAGATAACAATTTTGTCAGCGGAGAATCTCCAAGAAAACAAAAAAGCCATAAAAGGAAACACATTTGTCACGGTTCAATGTGACGGAAGCAATAATGAAGTGAGCACCACGAAACTTGATTCTGAAGGCGGAAGTTATCCTACATGGAACGAGAAGGTAGTGATCGACATGCCATTACATGCAAGGTTCGTTACAATAGAGGTGAAGTACAAAACTAGAGGAAGTAGTAGTAATAGTGTTGGAATAGCTAGAGTACCTGTTTCCGATTTTGTTGGAGGGTATGTACATGAAAATCAACTGCAATTTTTAAGTTATAGGTTGTGGGATAATAGAGTTATGAGAAATGGGGTTGTAAATATTTCAGTGAAGGTAAAAATGTCCCAACAAAATTCTTGCTCGAGTTCGATGTCATCGACGATGAATGGAGTTCCAGTAACTGGCGTTCCGGTGGCCGGTAATGGCTCCTGCAGCAGAGTTGCAACAGGGATTCCTGCTGTTTGGTTAAAATACCAAAGACACATT
>gnl_Medtr_Mt4.0v1_Medtr8g432390.1
ATGTCACGAACAATAGAGATAACAATTTTGTCAGCGGAGAATCTTCAAGAGAACAAAAAAGCCATAAAAGGAAACACATTTGTCACGGTTCAATGTGACGGAAGCAATAATGAAGTGAGCACCACGAAACTTGATTCTGAAGGCGGAAGTTATCCTACATGGAACGAGAAGGTAGTGATCGACGTGCCATTACATGCAAGGTTCGTTACAATAGAGGTGAAGTACAAAACTAGAGGAAGTAGTAGTAATAGTGTTGGAATGGCTAGAATACCGGTTTCCGATTTTGTTGGAGGGTATGTACATGAAAATCAATTGCAATTTTTAAGTTATAGGTTGTGGGATAATAGAGTTATGAGAAATGGGGTTGTAAATATTTCTGTGAAGGTAAAAATGTCCCAACAAAATTCTTGCTCGAGTTCGATGTCATCGACGATGAATGGAGTTCCAGTAACTGGCGTTCCGGTGGCCGGTAATGGCTCCTGCAGCAGAGTTGCAACAGGGATTCCTGCTGTTTGGTTAAACTACCAAAGACACATT
>gnl_Medtr_Mt4.0v1_Medtr8g432440.1
ATGGTTGTGACTTCACAAACATTAGAAATTACGGTTATATCTGGTGAAAATATTCATGTAACGGAGGATGCATACGTTGTTGTTCGAGGTGAGTCTCTTAATTGTTACACAACAAAAACGGTGAAAGATAATGATAATTGTGGGAAAAACTCGAGTTTTCTTTCATGGAATGAGAAGTTTTTGTTGAACATGCCATTGCATGCAAGGTCAATCACTTTTGAGGTGCAATGCAAGAAGTTTAAAAGTGTACGTCCTATTGGGGTGGCAAGAATTGCTCTTTCGGATTTTCTCAATGGCATCGCGCCGGAAAATTGTTTGCAAATTTTGAGTTATAAATTGAGGAACTGGGAAGGGAGGCAAAATGGAGTTATTCATTTCAGTGTGAGGGTGGTTGTGCCGGAGAAAACATCGGCTACCGTGGCGGTTGAAAAGCAGACTGTCGCGGATGGAAAGAATTATGGTGGTCGGTTAACTGGAATGGATGTTGGTACCAAGGACTCTAATGGTGTTGCTATTGGTATTCCGTTTTGGTGGAATTACCCAAACATTATT
>gnl_Medtr_Mt4.0v1_Medtr8g432490.1
ATGGGTGTAGCCTCACATACATTAGAAATAACGGTTATATCCGGGGAAAATATTCATGTAATTGAGGATGCATATGTTGTTGTTCGAGGTGAGTCTCTTAATTGTTACACGACGAAGACAGTGAAAGATAACGATGATTGTAGGAAAAACTCGAGTTTTCTTTCATGGAATGAGAAGTTTTTATTAAACATGCCATTGCATGCAAGGTCAATCACGTTTGAGGTGCAATGCAAGAAGTTTAAAAGTGTTCGACCTATTGGGGTGGCAAGAATCGCCGTTTCGGATATTCTAAACGGGGCTGAATCGGAAAATTGTTCACGAATTTTGAGTTATAAATTGAGAGATTGGGAAGGGAGGCAAAATGGAGTTATTCATTTTGGTGTGAAGGTGGTTGCGCCAGAGGAAAGATCGGTTACGGTGGCGGAAAAGGAAACACTGGCGGATGGGAAGAGTTATGGTGATCGGTTAACTGGAATTGATGTTGGTACCAAGAACTCTAATGGAGGTGTTATTGGTATTCCTTTTAGGTGGAATTACCCCGGCATTGTT
>gnl_Medtr_Mt4.0v1_Medtr8g432450.1
ATGGGTGTAGCCTCACGCACATTAGAAATCACGGTTATATCCGGCGAAAATATTCATGTAACCGAAGATGCATACGTTGTCGTTCGAGGTGAGTCTCTTAATTGTTACACAACGAAGACGCTGAAAGATAACAACGATAATTGTGGAAAAAATTCGAGTTTCCTTTCATGGAATGAAAAGTTTTTGTTGAACATGCCATTGCATGCAAGGTCAATTACGTTTGAGGTGCAATGCAAGAAGTTTAAAAGTGTTCGTCCTATTGGGGTAGCAAGAATTGGCGTTTCGGATTTTCTTAATGGCACCGTGCCGGAAAATTGTTCGCAAATTTTGAGTTATAAATTGAGGGATTGGGAAGGGAGGCAAAATGGGGTTATTCATTTTAGTGTGAGGGTGGTTGTGCCGGAGGAAAGATCGGTTACCGTGGCGGAGAAGCAAACGGTGATGCATGGAAAGAATTGTGGTGGCCGGTTAACTGGAATGGATATTGTTGGTGTCAAGAACTCTAATGGTGTTGCTATTGGTTTTCCCTTT
>gnl_Medtr_Mt4.0v1_Medtr8g432480.1
ATGGAAGGAAAACAACCAGCACACACATTAGAAATCACCATTATTTCCGGACAAAACATAAGCGTTGATCGAAATTCAAAGGGAGATGATATCTATGTTGTTGTTCGTGCCGAATCTCTCAACTCTTGCACGACAAAAATGGTGAAGGAAAATGAGGGTTTACTTTCATGGAACGAAAAATTCTTATTAGATATTCCATCACATGCAAAATCAGTGACGTTTGAGGTACAATGCAAGAAGTATAAAGGAGCTCATCCAATTGGAGTGGCTAGGATAGCTCTTTCGGATTTTCTTGGTGACGATTCGTCGTTGCAAAGTGGTGTTCAAACTTTGAATTATGGGTTGAGGGATTGGGATGGTAGGAAAAATGGTGTTATTAATTTTAGTGTGAGAAGGGTGACACAAGAAGGTAATTTGTGTGTAGAAAAAGAACAAGGTATCGAGGATGTGGGGTTGAAGGATGAGAAGAATTCAAATCATGTTGTCATTGGGATTCCAGTTTTGGGTTTTTTGTTTCTCTTAGGTTATTCTCTTTTCTCTTTTGTCCGTCGAAAG
>gnl_Medtr_Mt4.0v1_Medtr7g076000.1
ATGTCTCGTATTCTAGAAATAACCATTTTGAATGCAGAAAACCTCCATATGAATAAAAACTCCATAAATAAAAATGCATTTGTTTCTCTTAAGTGTGATTCAAGCAATGAAATTTGTTACTCCACCAAAGAAAATTCAGAAGAATGTGGTGGTGGAAGCTGTCTTGCATGGAATGAGACCCTTGTAATGGAGGCGCCATTGAATGCAAGGTATATAATAGCTGATGTGAAATGCAAAACATCATGGGGGAATATTAAAACTGTTGGAATGGCCAGAATACCAGTGTCAGATTTGTATTTGCAAGATGATCAAGTGCAATTTTTGAGTTATAGGTTATGGGACAGTAGGGTTAGGAGAAATGGTGTTATCAATATTTCAGTGACAGTAAAAGTGATGGAATATTCTAATCCGGTGACCGGAATTCCGGTGGCTGGTGATAACGGTTCTGATGGGGTTGTAACGGGGATTCCAGTTTGGTTAAGCAACATTCAAAGGGATTGT
>gnl_Mimgu_v2.0_Migut.B01707.1
ATGATTATCGAGGTTACTGTAATCTCCGGCGAGGGTTTGCTCGTGAGGAAGAAGCAACCCGTGAAGAGAAACGCTTTCGTGGTGGTGAGATCCGACCCGTTTAATCATCAGTCAACGGGTACGGATACGTACGGCGGCAGCTACCCTGCATGGAACGAGAAGCTGGTGTTGGATCTTCCCGCTCGCGCCCGTTACATAACAGTGGAAGCACATTCCGGCAGCAGGCTCATCGGAATATCCAATATTCCGGTGTCGGATTTCGCCGGCGGGTTTCTGCCGGAGAACTACTTGAGTTTCTTGAGTTACAGGCTGAGGGATGCTAACGGCGAGAAGAACGGGATTATAAATATCTCCGTGAAGGTGAAGGGGGCCGCCGGAAAAGTGCAGCCGGCCGGAGAGAGGGTCGCCGGCGGTAGGGTTTTTGAACACGGGATTGTTACCGGCGTTCCGGTTTCCTATAGACATGAGAACGGAACTTGCGTT
>gnl_Mimgu_v2.0_Migut.B01706.1
ATGGAAAAGGCCGCTGCTTCAAAGGCGATGGAGATAACTGTAATTTCCGCCGAGGGTTTGCTCGTAAACAGGAAGCAAACCGTCAGGAAAAACGTATCCGTCACCGTTAAAACCGACCCGTTAAATTCCAGATCCACGGGTCGGGTCGACCCGGAGGGCGGGAGTTCGCCCGCCTGGAAGGAGAAGCTAGTGATGGATCTGCCCGTGCATGCGCGTTTCATCACCGTGGAAGTGCATTCCGGCAGCAGGATCGTCGGAGCCGCGAATATTCCGGTGACGGATTTCTCCGGCGGGTACCTGCCGGAGAACCATCTGAGCTTCCTGAGTTACAGGCTGAGGGACGGTAATGGAGATAGGAACGGGATTGTAAATCTGTCTGTGAAGGTGAGGGGAGCCGGGAATACAGGCTGCGCCGCCAGCTGCTCGCGGCCGTGGATTGGAGTTCCGGGACTTCCGGCGGTGGGTGAAAAGGCGCCCGCTGGGATAGTTACGGGTATTCCAGTTCCGTATAAATAC
>gnl_Nelnu_v1.0_NNU_021221-RA
ATGGAGAAGACATCTCTGGTTTCCTTAGAGATCAACGTGATCTCCGCCCAAGACTTGCGCCTCCATCACCGTTCTATCAAGAAGAACGCCTTCGTCGTCGTCCGGACGGACTCCCAGAACTCGTGCTCCACCAGCGTGGACACACGGGGCGGGAGTTGCCCCTCCTGGAACGAGAAGCTCAGCCTCCCGTTGCCCAACTCCGCCAAGTTTATTACGGTCGAGGTGCAATGCAAGACTCATTCCAGAATCAGAACGGTAGGAACCGCCAACATTCCGGTCTCGGATTTCATCGGAGATTACACGCCCTCTTTCTACCAGCACTTTCTCAGCTATCGATTGAGGGAGCCCGACGGTGAACGTAACGGTATCGTCAATTTATCCATCAGGGCGGTGGTACCACAGCAATACAACCTTCGTCCCTCTCCGATGCCACCATTATTCGGAGCAGGACTACTTGAGGCCGCTGAGAAGAGGTCCGGTGGGATTGCTATCGGAATTCCGGTGGCCTATGGGCGGGTA
>gnl_Nelnu_v1.0_NNU_006788-RA
ATGGAGAGGACATTGCTGCATTCCTTAGAATTAGAGATCAACGTTATCTCCGCTGAGGACCTTCGCCTCCGTCACCGGTCTATCAAGAAAAACGCCTTCGTCGTTGTCAGAACCGACTCCCACAACTATCGCTCCACCAGAGTGGACACAGAAGGCGGCAGTTACCCCTACTGGAACGAGAAGCTCAACCTCGCATTGCCCAACTCCGCCAAGTTTATAACGGTGGAGGTGCAATGCAAGACTGCTTCCGGCCGGGCCAGGTCGGTGGGAACCGCCAGCATTCCCGTCTCAGATTTTATCGGTGATTATACGCCTGCTTACTACTTGCACTTCCTAAGTTATCGGTTGAGGGAGCAGAATGGCGAACGTAACGGTATTGTCAATCTATCTATTAGGACGCTGGTGCCACCAGCTGCAGGATATGTACATCGGTCGATGATGCCCCAGTTTGTAGGGTTTAATGTCGCTGAGAAGAACTCCGGTGGGTTTGCTATTATGGGGATTCCGATGTCCTCCGGTTATAGCATG
>gnl_Orysa_v7.0_LOC_Os09g35780.1
ATGGCGTCGAGGACGATGACACTGGAGGTGACGGTGGTGTCCGCCGAGGAGGTCGTGCTGCCGCCGACGAGGCGCCCGCTCGGCCGCGGCGCGTACGCGGTGGTGCGCACGGCGGCGTCGGCGTCGTCGCCGGCGGCGGCGGTGTGCACGCGCGTCGACGAGGAATCGGGCGGCGACTGCAACGGGTACCCCTACTGGAAGGAGACGCTGCGGGTGGCGTTGCCGGAGGGGGCGCGCTGGCTGGACGTCGAGATCTGCCGGAGGAGGCCGAACGGCCAGGTGGAGGCGGTGGCGGCGGCGAGCGTCCCCGTCGGCGACTTCACCGTCGGCCCGCCGGGCCACCTGCATTGCCTCAGCTACAGGCTGTTCGACGCCTCCGGGTGCAGGACGCGCCGCAACGGCATCGTCAACATCACCGTCAGGAGGACGGACGTCAAGTACACCGCGCCGCCGCCGCCGGTGAAAGCTCCGGCGTACGCCGGCGCGAGCGGGAGCGGCGGCTCTTGCTACGGCGTGCCGCCGGCGGGCGCAGCCATGGGCTTCCCCGTCGGATTCACGGCCAATGGCAAGGCCTGCGCG
>gnl_Phavu_v2.1_Phvul.010G090100.1
ATGGGACTCAGATCACGTACGCTAGAAATCACCGTCATCTCCGGTGAAAACGTCCGCATAATGGAGGACGCATACGTCGTCGTTCGGGCGGAGTCGCTCAACTGCTGCACCACCAGACCGGCCAAAGACGATGGCACCAACTTCCTCTCGTGGAACGAGAAGTTCCTGTTGGACATGCCCATGCATGCAAGATCGATCACATTCGAGGTCCAATGCACCAAATTCAAGGCTTTTCGCCCTCTTGGGGTGGCCAGAATCGCTGCCTCCGACATCCTCGGGGACGCCGCCGTCCCAGAAAATCAGTTGCAAGAGTTGAGTTACGGGTTGAGGGACTGGGAAGGGAAGAGAAACGGGGTCATTCACTTCACCGTGAAAGTGGTACCTCCGCCGCCAACAACGGAGGAGAAATGTCTGAAGCCCAGCGTGAAAGCGGTGGTGACCGGAAAGGGTTGCGGTGACGGAATGAAGGTCGGTGACAAGAAGAAGGAAGTTGTAGTCGGTGTCCCATTTTGGTGTTACTACCCTAGCATTGTT
>gnl_Phavu_v2.1_Phvul.010G089900.1
ATGGAGGCAAAACAACACAAACAACTCACCTTGGAGATCACAATTATGTCGGGAGAAAACATAAGTGTGGATCAAAATTCAGTGACAGAGATGAATGTTGTTGTTCGTGCAGAGTCTTTGAATTGTTGCAGAACCAAAATGGTGAATGGAGATGATGGAGTGCATGCATGGAATGAGAAATTATTGTTAGAGGTTCCTTCATATGCAAGATCTCTTACGTTTGAGGTCCAATGCAACAAATACAAAGAATTTCGTCCTGTTGGGGTAGCAAGGATTGCTCTTTCGGATCTACTTTGTGGAAAAAATAATAATGTTTTATCCCAAATGTTTTGTTACGGTTTGAGAAACTGGGAGGGTCGACGTAACGGTGTTATTCATTTCTGGGTGAAGGTTGTGGATAATTTATCTGCAGAAACAAAACAAGAGAAAGACATAAAGATGGTGAATTGTAGAGGAATTGAGAATGAAGTTACAGGGAGTGATGTTGTGATTGGCATTCCAGTTAATTGGTGCACAAACCAAATGGTTGTT
>gnl_Phavu_v2.1_Phvul.010G093500.2
ATGCCAAATCTCGAGTTCACGCTTCTCTCAGCGGAAGGTCTCCACCTGAGGGGAAAACCCGCCAACAAAGATGTCTTCTTGGTGGTTCGCGCCGACTCCATTGCGAGCCACACCACGGCCACGGCGACGGAGACCAACGGGTCGCTGTCGTGGAGTGAGGCGTTCTTGGTGGAGGTGGGGCCGCACGCGAGATGCGTGACGATTGAAGTGAAGTGCAGGACGGGAGCCGGAGAGAGAGACGTTGGGGTGGCAAGAATCGCGCTTTCGGACTTTCTTGGAGGGTCGGGGCCCGATTTGCAGGCTATGTGCTACAGGTTGAGGGACTGGGATGGGAGAGAAAACGGGATGGTTAACTTCTCCGTCAGAGTGGTGTCGCCGACGCCGTCTCCGCCTCACGCCGCCTCCGATGAGAATGATTGTGAGTCATCGTTGGGT
>gnl_Phavu_v2.1_Phvul.010G093400.1
ATGGAGGCAAAGCAACACAAACAACTCACCTTAGAGATCACGATTATGTCGGGAGAAAACATAAGTGTGGATCGAAATTCAGTGGCAGAGATGAATGTTGTTGTTCGTGCAGAATCTTTGAATTGTTGCAGAACCAAAATGGTGAATGGAGATGATGGAGTGCATGCATGGAATGAGAAATTGTTGTTAGAGGTTCCTTCATATGCAAGATCTCTTACGTTTGAGGTCCAATGCAACAAATACAAAGAATTTCGTCCTGTTGGGGTAGCAAGGATTGCTCTTTCGGATTTACTTTTTGGAAAAAATAATAATGTTTTATCCCAAATGTTTTGTTACGGTTTGAGGAACTGGGAGGGTCGACGTAACGGGGTTATTCATTTCTGGGTGAAGGTTGTGGATAATTTATCTGCAGAAACAAAACAAGAGAAAGACATAAAGATGGTGAATTGTAGAGGAATTGAGAATGAAGTTACAGGGAGTGATGTTGTGATTGGCATTCCAGTTAATTGGTGCACCAACCAAATGGTTGTT
>gnl_Phavu_v2.1_Phvul.010G090000.1
ATGGGACTCAGATCACGTACGCTAGAAATCACCGTTATCTCCGGTGAAAACGTCCGCATAATGGAGGACGCATACGTCGTCGTTCGGGCGGAGTCGCTCAACTGCTGCACCACCAGATCGGCCAAAGACCATGGCACCAACTTCCTCTCCTGGAACGAGAAGTTCCTGTTGGACGTGCCCATGCATGCAAGATCGATCACATTCGAGGTCCAATGCACCAAATTTAAGGCTTTTCGCCCTCTTGGGGTGGCCAGAATCGCTGCCTCCGACTTCCTCGGGGACGCCGCCGTCCCGGAAAATCAGTTGCAAGAGTGGAGTTACGGGTTGAGGGACTGGGAAGGGAAGAGAAACGGGGTCATTCACTTCGCCGTGAGACTAGTACCTCCGCCGCCACCAAAGGAGGAGAAATGTCTGAAGCCCAGCGTGAAAGCGGTGGTGACCAGAAAGGGTTGCGGTTACGGATTGAAGGCCGGTGACAAGAAGAAGGAAGTTGTAAACCGTGTCCCATTTTGGTGGAACTACCCTAACATTGTT
>gnl_Phavu_v2.1_Phvul.008G073100.2
ATGGAGATCACGATTATATCAGCCGAAAACCTTTGCATGAACGGAAAACCAATAAAAAAGGACACATACGTTGTTGTTCACACACAATCATGCACCAAATTCTTCACAACGAGTACAGAAGAAGAGGGTGGGAGCAACAACCCTTCATGGAACGAGAAGTTCTTGGTTGATGGAGCCAACTGCATCACGCTGGAGGTGAAATGCAAGACATGGTTCGGTGTTAAAAGTGTTGGAGCAGCACGAATAGCTGTCTCTGAGTTTAACCTTGGAGGGTTTGCGGCAGAAAATAGCTTGCAGTTCTTGAGTTATAGGCTTTGGGATGAGAAGGGTAAGAGAAATGGGGTCATCAATTTCTCAGTGAGGGTGGTGAAGGCACCACCGGAGTGTGAATCTTCGTGTTCGATGGTGGAGATTGAAAAGAATTTGAGAGGGTTTGGATGCAAG
>gnl_Phavu_v2.1_Phvul.002G180900.1
ATGGAGGCAAAACAACACAAACTCACCTTGGAAATTACACTTATGTCGGGAGAAAATATAAGTGTAGATCGAAATTCAATAGCGGAGAAGGCATACGTTGTTGTTCGTGCCGAGTCTCTGAACTGCTGTACGACTAAAATGGTGAATGGAGATGATGGAATGCATGCATGGAATGAAAAAATGTTGTTAGAGGTTCCTTCATATGCAAGGTCTGTTACCTTTGAGGTCCAAAGCAAGAAATTCAAAGGAGTTCGCCCTGTTGGGGTAGCAAGGATTGCTCTTTCAGATTTACTTATCGACAAAAACGATAATGTTTTGTCCGAAAGTGTGTCTCAAATGTTTTGTTACGGTTTGAGGAATTGGGAAGGTCGACGTAATGGGATTATTCATTTCTCAGTAAGGGTGATGAATAACTTGTCTTCAGAAACAAAACAAGAGAAAGACATAAAGATGATGAAGTTTAGAGAAATTGAGAATGGAGTTATAGGGTTTCATGTCAATCATAAGAAACCAAGAAATGTTGTCATTGGCATTCCTTGT
>gnl_Phavu_v2.1_Phvul.002G004000.1
ATGTCAAGAACAGTGGAAGTCACGGTTTTATCCGCAGAGAATCTCCAAATGAACAGAAAACCCGCAAGAGGAAACACATTTGTCACGGTTCACTCCGACGCCAGCACTGACGCAGGTGCCGTCACGAAAGTGGACTCAGAGGGAGGAAGCTACCCTTCGTGGAACGAGAAGGTTGTGGTGAACGTGCCGTTGCATGCAAGGTTCATATCCGTTGAGGTGAAGTGCAAAACGTCGTCGTCGTCGTCGTTGACGGGGTCTAACAGTGTTGGCGTGGCGCGAATACCGGTTTCTGATTTCATTGGAGGGTACGTGCCGGAAAACCAGTTGCATTTCTTGAGCTACAGGCTGTGGGACGGTAACGTTAGGAGAAACGGGGTTATAAATATTTCGGTGAGGGTGAAAGTGCCGGAACGTTCTTCTTGTAGTTCCAGTTCCATGTCGTTTGCGGCGGTGACTGGGGTGCCGGTGGCCGGTAATGGCTCCACCGGAGTTGTCACAGGGATTCCAGCTCTTTGGTTGAACTACCAAAGAAATCCT
>gnl_Phavu_v2.1_Phvul.002G180800.1
ATGGCGGCAAAACAACACAAACTCACCTTGGAGATTACACTTATGTCGGGAGAAAATATAAGTGTAGATCGAAATTCAATAGCGGAGAAGGCATATGTTGTTGTTCGTGCCGAGTCTCTGAACTGTTGCACGACTAAAATGGTGAATGGAGATGATGGAATGCATGCATGGAATGAAAAAATATTGTTAGAGGTTCCTTCATATGCAAGGTCTGTTACCTTTGAGGTCCAAAGCAAGAAATTCAAAGGAGTTCGCCCTGTTGGGGTAGCAAGGATTGCTCTTTCAGATTTACTTATCGACAAAAACGATAATGTTTTGTCCGAAAGTGTGTCTCAAATGTTTTGTTACGGTTTGAGGAATTGGGAAGGTCGACGTAATGGGATTATTCATTTCTCAGTAAGGGTGATGAATAACTTGTCTTCAGAAACAAAACAAGAGAAAGACATAAAGATGATGAAATTTAGAGAAATTGAGAATGGAGTTATAGGGTTTCATGTCAATCCTAGGAAACCAAGAAATGTTGTCATTGGCATTCCTTGT
>gnl_Poptr_v3.0_Potri.002G155300.1
ATGGACAAGGGTCACAAGGCTTCTCGCACTATAGAAATCACTATCTTATCAGCAGAAAACCTAAGCCTCGATCGCAAATCCGTGAAGAAGAATGCATACGTTATTGCTAGAATCGACCCTATTAACTATGGATCAACTAAAGCTGATTTTGAAGGAGGCTGTAACCCTTCATGGAACGAGAAGCTTACCCTAGACATGCCATTTCAGACTCGTTTTATAACCCTTGAAGTGAAATGCAAGACTAGCTCAGGTGACAGAGTTGTTGGCACAGCAAGCCTTCCAATTTCTGACATATCGGGTGATTATACACCGGAGAGTCACTTACATTTCTTGAGTTACCGGTTAAGGGATTCCAGAGGTGAGAAGAATGGTATTATTAATGTCTCGGCAAGAGTTAAGGTGCAGGTAGAGTCCATGAGTCCGGCAGTGACAAAGAATCCGATGAGGAATGGGTGCTCATCGTCGTGGCAGCAGCCTACGCTGGGGGTGCCTGCTGGTCACCAGAAGAGATATTACGGTGGAGTTGTGACTGGGGTTCCTGTTTGGAGT
>gnl_Poptr_v3.0_Potri.014G078700.1
ATGGACAAGCAAGGTCATAAGGCTTCTCGCACTGTAGAAGTCACAGTCTTATCCGCAGAAAACCTACGCCTGGATCGCAAATCCGTGAAAAAAGGTACTTACGTTATTGCCAGAGCCAGCCCTCTTAACTCCGGATCAACCAAAGCTGATTTTGAAGGAGGCAGCAACCCTTCATGGAACGAGAAGCTTACCCTAGACATTCCATTTCAGACTCGTTTTATAAGCCTTGAAGTGAAATGCAAGACTAGTTCAGGTGACAGAGTTATTGGCACAGCAAGTCTTCCAATTTCTGACATACTGGGAGATTATACGCCAGAGAATCATCTGCATTTCTTGAGTTACCGTTTGAGGGACTCAAGTGGTGGAAGGAATGGAGTCATTAATGTTTCGGCTAGAGTCAAGATGCCAGTAGATTCTGTGTGTCCGTCGGCGACGAAGAACCCAAGTGGGTATGGGTGTTCATCGTCTTGGCAGCAGCCTGCTCTGGGAGTCCCTGTGGGTCATCAACAAAACTATTACAGTGGAGTTGTGACTGGAGTTCCTGTTTGGAGT
>gnl_Poptr_v3.0_Potri.014G078600.1
ATGTCGCCTTTCAATCTGACGGAGACCTCGTCCTTCCACACCCTAGAAATCACTGTGCTATCATGTGAAGACTTGCGTGTTAATGGCAGATCGGTGAAGAAGAACACTTGTGTTGTTGTTCGGACGGACCCTCTAAACTTTCGCGAAACAACAACCGACACCGAAGGAGGAAGCTATCCTTCATGGGACCAAAAACTTACTCTAGATATGTCAATACGAGAAACCTGTATAACCCTAGAAGTGCATTGCAGGACTCTTTCTGTGGATAGAATTATTGGTTCAGCAAGAATGCCTGTGAGTGATTTCATGGGAGGGTATTTCCCAGAGGGTTATTTGAGCTTTTTGAGTTATAGATTGAAGGATACAAAAGGATTTGAGAACGGGATTATTAATGTTTCGGTGAGACTAAGAGCGCCGGAATATTTGGCCAGGAAGAAGAAGGTCATCTTGCCCGAAGACAAATGTTCAACATCACGACCCGCGTTGGCATTGCCGGCAATGGATGGAAAGAATTATGACGGGGTTGACTGGTATTCCTGCTCGAAATAC
>gnl_Prupe_v2.1_Prupe.2G157300.1
ATGGCAGCAACGTCCCGGAAGCTAGAAATCACGGTCATATCCGCCGAGAACTTGCAATTAGATAGAAAACCCATCAAGAAAAACGCCTCTGCTACCGTCCGCGCCGAAAATGACAGCCAGTTTCTTACCACGGACACGGACACGGAAGGCGGCGCCTACCCCAAATGGAACGAGAAGCTTGTGCTCGACTTGCCAATGCAGGCGAGGTCCTTGACGGTGGAGGTTCAATGCAAGACTTCTTACGGCCTCAGGACAATCGGAACGGCGAAGATTCCGGTGTCAGATTTCGTGGGTGGGTTTGTGCCTGAGGGCTACCTGCATTTTTTGAGTTACAGACTGAGAGACCGCAGGGGAGAGAGGAACGGGATTGTGAATATTTCAGTGAGGATGAAGGTGCCGGAGTTGAAAGCGTGTGCTACGACGTCGTCCCATTCGAGCGTGGGATTTCCGGTGGGAGATAGCAGCTTTGGCGTCGGTGGCGTGGCGACTGGAATTCCGGTTTGGTGCGGGGCGTATCCGAGAAATTAT
>gnl_Prupe_v2.1_Prupe.2G157400.1
ATGGCAACAACGTCCCGGAAGCTAGAAATCAGAGTCATATCCGCCGAGAACTTGCAATTAGATCGAAAACCCATCAAGAAAAACGCCTCTGCGACTGTCCGGGCCGAAAAGGACAGCCAGTTTCGCACCACTTACATGGACACCGAAGGCGGCGCCTACCCCAAATGGAACGAGAAGCTTGTGCTCGACTTGCCATTGCATGCGAGGTCCTTCACGGTGGAGATTCAATGCAAGACTTCTTACGGAGTCAGGACGATCGGAACGGCAAAGATTCCGGTGTCGGATTTCGTGGGCGGGTTTGTGCCTGAGGGCTACCTGCATTTTTTGAGTTACAGACTGAGAGATAACAGGGGAGAGAGAAACGGGATTGTTAATATTTCGGTGAGGATGCAGGTGCCAGAGTTGAAAGCATGTGCTACGACGTCGTCTCATTCGAGCATGGGATTTCCCGTGGGAGATAGCAGCTTTGGCGGCGGTGGCGTGGCGACTGGAGTTCCCGTTTGGTACGGGGCGTATCAGAAAAATTAT
>gnl_Solly_v2.4_Solyc01g091590.2.1
ATGAAGCCATTATCATCTTCTTCGCGTTTGTTAGAAATAACGGTAATGTCGGGCGAGAATCTTCTAGATAACAGAAATCGACCGGTGAAGAAGAACGCCTTCGTAAATATCAAAACAGAATCTTATTCATGCAACCTCCAAACAACTAAACTGGATAAAGAAGGTGGAGGTTTTCCAAAGTGGAACGAGAAATTGATCGTTGATTTGCCAATGCATGCGCGGCATCTAACGGTGGAGGTTCAATGTAAAAATTCCTCCGGGATCAAAACCGTTGGGATCGCAAAAGTTCCGACGTCGGATTTTATTGGAGGAATTTTGCCCGAAGATTATTTGCATTTTTTGAGTTATAGGCTTAGGAATGAAAAGGGGGAGAAGAATGGGATAATTAATTTTTCTGTTAGGGTTAAAAATGCGGCGGCGCCGTCTCAAAGTGCGGCCGGCTGCGCTGCGGCTTATACGAAGGCCGCACCGGTGGATATGGGAAGTAGTTATAACGGTTCTTGTGGGATTGTTACGGGTTTGCCCGTTTATCCGGGGAATTTTCTAGGTAATTCAATGGCGAAGAGATTT
>gnl_Sorbi_v3.1_Sobic.002G271000.1
ATGTCGCACAAGGTGGTGGCGACAATGCCGTTGATGACCCTCGAGGTGACGATCGTGTCCGGGGAGGACGTCCGGGTCCCGTCGGGTCGTCCCCTGTGCCACGGCGCCTACGCCGTGGTCCACACGCCGTCGTCCTCCGCGCCCACCCGCGTCGACCAGGACCCGGACTGCCACGGCTACCCGCACTGGGGCGAGGCGGTGCGCGTGGCGCTGCCGGCCGGCGCGCGCTGGTTGGACGTCGAGATCTGCCGCGCCCACGCCGGGGGCAAGTCGGAGACCGTGGCGGCGGCGCGCGTCCCCGTCGAGGACTTCACCGTCGGGCCCCCGGGCCACCTGCATTGCCTCAGCTACCGGCTGTTCGGCTCCGCCGAGCGCGGGATGATGCGGCGCCGGAACGGCATCGTCAACATCACCGTCAAGAGGCTCGACGGTGTCGCGCCGCTTCCGGCCGAAGGAAAGGCGGTGTTCCCGCCGGCAGCGACCGGGAAGGCCGTGGTGGACGCCGCCGGCGCGAGCGGGAGTGGTTCGTGCTGTGGCGCCGCCGCCGTGGAGCAGGGGAAGCCCGCCGCGCCGGCTGGTGCCGTCATGGGTTACCCCGTCGGGTGC
>gnl_Spipo_v2_Spipo1G0099900
ATGGAGATTCTGGACATCACGGTGGTGTCGGCGGAGAAGCTGAGCCTGGGCCAGCGACCGATAAAGAAGAACGCGTTCGTGACGCTTCAGACGGACTCTAGGAACCACGTCGCCACGGGCCTACACGCCGACGGCGGCAGCTGCCCGCGCTGGAACCAGCAGCTGACGCTGGCGATGCCGCCCTCGGCGCGCTCCGTCACGGTGGAGGTGCGCTGCAAGACGGGCGCCGACGTGCGGACCCTCGGCCGGGTCAGCGTCCCTGCCGCCGACTTCCACGGCGGCCTCCTCCCCCCCGGCTACCTCCACCTCCTCAGCTACCGCCTCAGAGACCCCCAGGGGAAACGCAACGGGATAATTAATCTCTCCGTCAGAATACGCCCCGCGCCACCGCCACCACCGGCGGCGCCGCTTCCGTGGGCGGAGGCCGGAGTTGCACTGCCCTATTGGCAGCAGTCTTGGGGGACCTCGAAG
>gnl_Stras_v2.0_SGA_v2.0_scaffold277T46685
ATGGAAATACCCTCTTCAAAGGTGATCGAGATCACCGTCATATCCGCCGAGGATCTCCTCCTCGGCCGGAAACAGTCTGCCACGAAGAATCTCTACGTCATCGTCAGCACTGATCCATTCAACTCCAGGAAGACGGGTCGGGCCGACCCGAACGGCCCGGCCCGCTTCCCTGCATGGAACGAGCGGCTGGTCATGGACCTACCCTCAAAATCCCGGTTCATCACCGCCGAGGTCCGCGCCGGAGAGAGAACGGTCGGGGTGGCGAAAATTCCGGTTTCGGACTTCGGCGGCGGCCACTTGCCGGAGAATTATCTGAGTTTCTTGAGCTACAGGCTGAGGGACGGCCGGGGTGAGAAGAACGGCATCGTGAATTTGGCGGTGAGGGTGGTCGGCGGAGGGGAGAGGGGCTGCGGGGTGAGCTGTCCGCGGCCGTGGATGGAGTTTCCGGCGGCGGACGGCAAGGGTTCCGGCGGGGTTGTGACGGGGATTCCGGTTTCGTACAGATATTGA
>gnl_Stras_v2.0_SGA_v2.0_scaffold277T46683
ATGTCAATTGAGGTCACGGTTATATCCGCCGAGGGTTTGCAATCGAGCCGTAAACAACCCGTGAAGAAAAACTCGTTTGTCCTCATCAGATCCGACCCGTTTACATCCCGATCGACTGATGTCGATAGAGATGGCGGGAGCTACCCGTTTTGCAACCAGAAACTGACGATGGAGTTGCCGGAAAACGCCCGTTTCATAACCGTGGAAGCCCACGCCGGCGGCCAAGCCATCGGGGCAGCGAATATTCCGGTGGAGGATTTCACCGGAGGCCACCTGCCGGAGAATTATTTGAGTTTCTTGAGTTATAGGCTGATGGACGGTGGTGGGGGGAAGAACGGGATCGTTAATGTGTCGGTGAAGGTGAACGGGCGGTCGAAAGGTGGTTTGATGGGGCGGCGGCCGGTTGGTGTGGTTAAGGCGGAGACGGCGGACTTTTTGTTGTAA
>gnl_Theca_v1.1_Thecc1EG005405t1
ATGGAGAGCAAGTCTCGCACTCTGGAGATCACAATATTGTCAGGAGAAGACCTGAGAATCGATAACAAATCGGTTAAAAAGAACGCTTTTGTCGACGTTTCGATCGATCCTTTTAACTGTAAGACGACGAAGATGGACGGTGAAGGAGGGAGCAACCCTTCATGGAACGATAAACTAGTGATGGACATGCCCATGCAGACACGCTTCATTACCCTGGCAGTAAAATGCAAGGCCTCCAGTGGGGAAAAAACCGTAGGATTGGCAAGAATACCAGTGACGGACTTTATCGGAGGGTACTCCCCGGAGACTTGTTTACAGTTCTTGAGTTACCGGTTAAGGGATCCCAAGGGGTTGAAGAATGGAATCATCAATGTCTCTGTCAGGGTAAAAGAGCCCTTACACGCTTGTTCTTCGCAGGCTGCTGCAGGTCTGGGAATTCCCATAGACGGCCGAAATGATTTTGGAGTTGTTACAGGGATCCCAATTTGGAGTGGTTATCCATCTAATTCTTTCTTTAGA
>FraveV4A2_7g13400.t1
ATGGCAACTCGATCCATAGAGATCACCGTTCTCTCCGCCGAGAATCTCCAATCCAACCGCAAACCCTTGAAGAAAAACTCCTTCGTCACCGTCCGGACCGACTCCCTCGTCACCAAGGTGTACCGGACGGCCGAGACCGACTGCGAAGGCGGAGGGCCGAAGTGGAATGAGAAGATAGTGATGGAGGTTCCTGCTCACGCTAAGAATCTCATCTTGGAAGTGCAATGCCAGAACGGGGCGAGGCCGATCGGAGCGGCCAGCATTCCGGTGACGGAGTTCACCGGCGGGTGGGTGCCGGAGAGCTACTTGCATTTTCTGAGTTATAGGTTGAGGGATGAGAGAGGTGTGAGGAATGGGATTGTGAATATCTCGGTGAGGATGAAGGTGGAGGAAGGTGGGACGTCGTCGATGTATGGGAGGAAGCTGTCGAGTGGTTGCGCTTCGACGTCGTCACAGGTCAAGTTGGGATATCCGGTGGTGGATAACAGCGCCGTCGCAACTGGGGTTCCTGTGAATTGGAAAAGCTATTCTCGAGTTCAATAT
>FraveV4A2_7g13410.t1
ATGGCAGCAATCTCGTCTCGATTGGTGGAAATCACCGTTCTCTCCGCCGAGAATCTCCAATACAACCGCAAACCCTTGAAGAAAAACTCCTTCGTCACCGTCCGGACCAACCTCGCCGTCACCAAGCGTTATCGAACGGGCCAGACAGACTGCGAAGGCGGAGTGCCAAAGTGGAATGAGAAGATAGTGATGGAGTTTCCTGCTCAGGCTAGGAATTTGATCGTGGAAGTGCAATGCCAGAATGGGGCGAGGACCATCGGAGCGGCGAGCATTCCGGTGTCGGACTTCATCGGCGGGTGGGTGCCTGAGAACTACTTACACTTTCTGAGTTACAGGCTGAGAGACGAGAGAGGTCTGAGGAATGGGATTGTGAATATTTCGGTGAGGATGAAGGTGGAGGAAGGTGACGAG
>Maldo_HF_14793
ATGGCAGCCAATTCCCGGACGCTTGAAATCAAGGTGATCTCCGCCGAGAACCTGAAATTAGATCGAAAATCCATCAAGAAAAACGCCTCCGTGACCGTCCGGACCGACACCAACAGCCAGTTTTGCACTACGGACATTGACACCGAAGGCGGCGCCCACCCACGGTGGAACGAGAAGCTCGTGCTCGACTTGCCAACGCACTCGAAGTCCATCACAGTGGAGGTCCATTGCAAGACTTCGTCCGGCGTCAGGACGATCGGGACGGCAACGGTTCCGGCTTCTGATTTTGTTGGCGGGTACGTACCGGAGGGTTACCTGCATTTTTTGAGTTACAGGCTGAGGAATCACAAGGGGGAGAGGAATGGGATTATTAATATTTCTGTAAGAATGAAGGTTCCGGAGATGTACGCTTGTGCAAGTTCAACGACGTGGTCTCACTCAACGATGGGGTTTCCGGCGGCTGGCAACAAAAGTTTCGGCGGCGGCGTTGTGACAGGAGTTCCGGTTTGGTACGGTTCCTATCAGAAAAATTAT
>Maldo_HF_14794
ATGGCAGCCAATTTTCGAACGCTTGAAATCACAGTGATCTCCCTCGAGAACCTACAATTAGATCAAAAACCCATTAAGACAAATGCCTCAGTGACCGTCCGGATCGACACCAACAGCCAGTTTCGCACCACAATTATAGACACCGAAGGCGACGCCTACCCACTATGGAACGAGAAGCTTGTGCTCGAATTGCCAATGCACTCCAAGTCCACCACGGTGGGGGTCCAATGCAAGACCGCGTACGGCGTCAGGATGTTCGGAACGGCAACTGTTTTGGCATCTGATTTTGTTGGTGCTTACGTGCCGGAGAGTTACCTGCATTTTTTGAGCTACAGGCTAAGAGATTACAAGGGGGAGAGGAATGGGGTTATTAATATTTCTGTGAGGATGAGGGTTCCGGAGATGTATGCTTGTGCAAGTTCAACAACGTCTTCTCACTCAAGGATGGGGTTTCCGACAGCTGGGAACCATAGTTTTGGTGGCGGCGTTGCGATCGGAGTTCCAGTTTGGTATGGTGCCTATCAGAAAAATTATTCACATTATTTTGTGCCCAATTCCCGAACGCTCGAAATCAAGGTGATCTCCGCCGAGAACCTGCAATTAGATCGAAAACCCATCAAGAAAAACGCCTCTGTGACCGTCCAGACCCACACTAACAACCAGGTTCTCACCACAGAGATGGACACCGAAGGCGGCGCCTACCCACTGTGGAACGAAAAGCTCGTGCTCGACTTGCCAACGTACTCGAAGTCTATCACGGTGGAGGTCCAATGCAAGACTTCATCCCGCGTCAGGACGATCGGGACGGCGACGATTCCGGCGTCGGATTTTGTTGGCGGGTACGTGCCGGAGGGTTACCTGCATTTTTTGAGTTACAGGCTAAGGAATCACAAGGGGGAGAGGAATGGGATTATTAATATTTCTGATGAAAGTTCAGGAGATGTACGCTTATGCAAGTTCAACAATGTGATCTCACTCAACGATGGGGTTTTCGGCGGCGGCGTTGTGACCAGAGTTCCAGTTTGGTATGGTGCATATCGGAAAAATTAT
>Maldo_HF_15216
ATGGCAGCCAATTCCCGGACGCTCGAGATCACGGTCATCTCCGCCGAGAATCTGAAATTAGATCGAAAACCCATCAAGAAAAACTCCTCTGTGACCGTCCGGACCGACACCAACTGTCAGTTTCGCACCACGGATATGGACACCGATGGCGGCTCCTACCCTCGATGGAACGAGAAGCTCGTGCTCGATTTGCCAGAGCACTCGAGGTACCTCACGGTGGAGGTCCAATGCAAGACGTCGTACGCGGTCAGGACGGTCGGGACGGCGACGATTCCGGCGTCGGATTTTGTAGGTGGGTACGTGCCGGAGGGTTACCTGCATTTTTTGAGTTACAGGCTGAGGGATCACAGGGGGGAGAGGAATGGGATTATTAATATTTCTGTGAGAATGAAGGTTCCGGAGATGTATGCTTGCTCAAGTTCAACGACGTCGTCTCACTCGAGAATGGGGTTTCCGGGGGCTGAGAACAATAATTTTGGTGGCGGCGTTGCGACAGGAGTTCCGGTTTGGTATGGTGCTTACCAGAAAAAACATTAT
>Maldo_HF_15218
ATGACACCCAGTTCCCGGACCCTCGAGATCACGGTCATCTCCGCCGAGAATCTGAAATTAGATCGAAAACCCATCAAGAAAAACGCCTCCGTCACCGTCCGGACCGACACCAACAGTCAGTTTCGCACCACTGAAATGGACACTGAAGGCGGCTCCTACCCTCGATGGAACGAGAAGCTCGTGCTCGACATGCCAACTCACTCGAGGTCCATCACGGTGGAGGTCCAATGCAAGACGTCGTACGGCGTCAGGACGATCGGGACGGCGTCGATTCCGGCGTCGGATTTTGTAGGTGGGTACGTGCCGGAGGGCTACCTGCATTTTTTGAGTTACAGGCTGAGGGATCACATGGGGGAGAGGAATGGGATTATTAATATCTCTGTGAGAATGAAGGTTCCGGAGATGTGCGCTTGCTCAAGTTCAACGACGTCGTCTCACTCGAAAATGGGGTTTCCGGCGGCTGGGAATAATAATTCTGGCGGCGGCGTTGCGATAGGAGTTCCCGTTTGGTACGGTGCTTATCAGAAAAATTAT
>Malba_009871
ATGGCAGCCAATTCCCGGACGCTCGAGATCACGGTCATCTCCGCCGAGAATCTGAAATTAGATCGAAAACCCATCAAGAAAAACTCCTCTGTGACCGTCCGGACCGACACCAACTGTCAGTTTCGCACCACTGATATGGACACCGATGGCGGCTCCTACCCTCGATGGAACGAGAAGCTCGTGCTCGATTTTCCAGAGCACTCGAGGTACCTCACGGTGGAGGTCCAATGCAAGTCGTCGTACGGGGTCAGGACGGTCGGGACGGCGACGATTCCGGCGTCGGATTTTGTAGGTGGGTACGTGCCGGAGGGTTACCTGCATTTTTTGAGTTACAGGCTGAGGGATCACAGGGGGGAGAGGAATGGGATTATTAATATTTCTGTGAGAATGAAGGTTCCGGAGATGTACGCTTGCTCAAGTTCAACGACGTCGTCTCACTCGAGAATGGGGTTTCCGGTGGCTGAGAACAATAATTTTGGTGGCGGCATTGCGACAGGAGTTCCGGTTTGGTATGGTGCTTACCAGAAAAAACATTAT
>Malba_009875
ATGGCACCCAGTTCCCGGACCCTCGAGATCACGGTCATCTCCGCCGAGAATCTGAAATTAGATCGAAAACCCATCAAGAAAAACGCCTCCGTCACCGTCCGGACCGACACCAACAGTCAGTTTCGCACCACTGAAATGGACACTGAAGGCGGCTCCTACCCTCGATGGAACGAGAAGCTCGTGCTCGACATGCCAACTCACTCGAGGTCCATCACGGTGGAGGTCCAATGCAAGACGTCGTACGGCGTCAGGACGATCGCGACGGCGTCGATTCCGGCGTCGGATTTTGTAGGTGGTTACGTGCCGGAGGGCTACCTGCATTTTTTGAGTTACAGACTGAGGGATCACATGGGGGAGAGGAATGGGATTATTAATATTTCTGTGAGAATGAAGGTTCCGGAGATGTGCGCTTGCTCAAGTTCAACGACGTCGTCTCACTCGAAAATGGGGTTTCCGGCGGCTGGGAATAATAATTCTGGCGGCGGCGTTGCGATAGGAGTTCCCGTTTGGTACGGTGCTTATCAGAAAAATTAT
>Malba_035541
ATGGACACTGAAGGCGGCGCCTACCCACGGTGGAATGAAAAGCTCGTGCTCGACTTGCCAAAGCACTCGAAGTCCATCACGGTGGAGGTCCAATGCAAGACTTCGTCCAACATCAGGACAATCGGGACGGCGATCATTCCGGCGACGGATTTTGTTGGCGGGTACGTGCCGGAGGGTTACCTGCATTTGTTGAGTTACGGGCTGAGAGATCACAATGGGGAGAGGAATGGGATTATTAATATTTCTGTAAGTATGAAGGCTCAGAAGATGTACATTTATGCAAGTTCAACGGGGTCTCACTCAACCAAGGACGGATCTATTAAGGGACCAGGGTGGTCCCAGGACCACCCAAAAGCTTGGATAAATGATTATGAGGATCTTCAAAGACCACCCAAATTTGAGCAG
>Malba_035543
ATGGCAGCCAATTCCCGGACGCTTGAAATCAAGGTGATCTCCGCCGAGAACCTGAAATTAGATCGAAAATCCATCAAGAAAAACGCCTCCGTGACCGTCCGGACCGACACCAACAGCCAGTTTTGCACCACGGACATTGACACCGAAGGCGGCGCCCACCCACGGTGGAACGAGAAGCTCGTGCTCGACTTGCCAACGCACTCGAAGTCCATCACAGTGGAGGTCCATTGCAAGACTTCGTCCGGCGTCAGGACGATCGGGACGGCAACGGTTCCGGCTTCTGATTTTGTTGGCGGGTACGTACCGGAGGGTTACCTGCATTTTTTGAGTTACAGGCTGAGGAATCACAAGGGGGAGAGGAATGGGATTATTAATATTTCTGTAAGAATGAAGGTTCCGGAGATGTACGCTTGTGCAAGTTCAACGACGTGGTCTCACTCAACGATGGGGTTTCCGGCGGCTGGGAACAAAAGTTTCGGCGGCGGCGTTGTGACAGGAGTTCCGGTTTGGTACGGTGCCTATCAGAAAAATTAT
>Malba_035544
ATGGCAGCCAATTCCCGGACACTCGAAATCAAGGTGATCTCCGCTGAGAATCTGCAATTAGATAGAAAACCCATCAAGAAAAACGCTACCGTGACCGTCTGGACTGACGGCAACAGCCAGTTTTGCTCCACGGACATGGACATCGATGGGGGCGCCTACCCACGGTGGAACGAGAAGCTCGTGCTCAACTTCCCAACGCACTCCAAGTCCATCACGGTGGAGGTCCAATGCAAGACTTCGTCCGGCATCAGGACGATCGGGACGGCGACGATTCCGGAGTCGGATTTTGTTGGCGGGTACGTGCCAGAGGGTTGCAAGCATTTTTTGAGTTACAGGCTGAGAGATCACAAGGGGGAGAGGAATGGGATTATTAATATTTCTGTGAGGATGAACGTTCATGAGATGTACGCTTGTGCAAGTTCAACGACGTGGTCTCACTCGCAGATGGGGTTTCCGGCGGATGGGAACAAAAGTTTTGGCGGCGGCGTTGTAACCGGAGTTCCGGTTTGGTGTGGTGCCTATCAGAAAAATTAT
>Malba_035545
ATGGCAGCCAATTTCCAGACGCTGGAAATCACGGTGATCTCCGCTGGGAACCTGCAATTAAATCGAAAACCCATCAGCAAAAACACCTCCGTGACCGTCCGGACCGACACCAACAGCCAGTTTCGCACCACGAACATGGACACTGAAGGCGGCGCCTACCCACAGTGGAACGAGAAGCTTGTGCTCGACTTGCCAACGCACTCCAAGTCCATCACGGTGGAGGTCCAATGCCAGACTTCGTACGGCGTCAGGACGTTCGCGACGGCGACTATTCCGGCATCGGATTTTGTTGGCGGGTACGTGCCGGAGGGTTACCTGCATTTTTTGAGTTACAGGCTGAGAGATTACAAGGGGGAGAAGAATGGGATTATTAATATTTCTGTGAGGATGAAGGTTCCGGAGATGTACAGCTCTTGTGAAAGTTCAACGACGGTGTCTCCCTCGATGATGGGGTTTCCGGCGGCTGGAAACAATAGTTTTGGCGGCAACATTGCGATCGGAGTTCCGGTTTGGTATGGTGCCTATCAGAAAAATTAT
>Malsi_07g010640
ATGGCAGCCAATTTCCAGACGCTGGAAATCACGGTGATCTCCGCTGGGAACCTGCAATTAAATCGAAAACCCATCAGCAAAAACACCTCCGTGACCGTCCGGACCGACACCAACAGCCAGTTTCGCACCACGGACATGGACACTGAAGGCGGCGCCTACCCACAGTGGAACGAGAAGCTTGTGCTCGACTTGCCAACGCACTCCAAGTCCATCACGGTGGAGGTCCAATGCCAGACTTCGTACGGCGTCAGGACGTTCGCGACGGCGACTATTCCGGCATCGGATTTTGTTGGCGGGTGCGTTCCGGAGATGTACAGCTCTTGTGCAAGTTCAACGACGTCGTCTCCCTCGATGGTGGGGTTTCCGGCGGCTGGAAACAATAGTTTTGGCGGCAACATTGCGATCGGAGTTCCGGTTTGGTATGGTGCCTATCACAAAAATTAT
>Malsi_07g010650
ATGGCAGCCAATTCCCGGACGCTTGAAATCAAGGTGATCTCCGCCGAGAACCTGAAATTAGATCGAAAATCCATCAAGAAAAACGCCTCCGTGACCGTCCGGACCGACACCAACAGCCAGTTTTGCACCACGGACATTGACACCGAAGGCGGCGTCCACCCACGGTGGAACGAGAAGCTCGTGCTCGACTTGCCAACGCACTCGAAGTCCATCACAGTGGAGGTCCATTGCAAGACTTCGTCCGGCGTCAGGACGATCGGGACGGCAACGGTTCCGGCTTCTGATTTTGTTGGCGGGTACGTTCCGGAGATGTACGCTTGTGCAAATTCAACGACGTGGTCTCACTCAACGATGGGGTTTCCGGCGGCTGGCAACAAAAGTTTCGGCGGCGGCGTTGTGACAGGAGTTCCGGTTTGGTACGGTGCCTATCAGAAAAATTAT
>Malsi_07g010660
ATGGACACCGAAGGCGACACCTACCCACTATGGAACGAGAAGCTCATGCTCGACTTGCCAACGCACTCCAAGTCCACCACGGTGAGGGTCCAATGCAAGACCGCGTACAACGTCAGGATGTTCGGAACGGCAACGGTTGTGGCATCTGATTTTGTTGGTGCTTACGTGCCGGAGGGTTACCCGCATTTTTTGAGCTACAGGCTAAGAGATTACAAGGGGGAGAGGAATGGGGTTATTAATATTTCTATGAGGATGAGGGTTCCGGAGATGTACGCTTGTGCAAGTTCAACAACGTCGTCTCACTCGAGGATGGGGTTTCTGACGGCTGGGAACCATAGTTTTGGTGGCGGCGTTGCGATCGGAGTTCCAGTTTGGAAATTTTATGCAACCATT
>Malsi_07g010670
ATGACAGCCAATTCCCGGACGCTCGAAATCAAGGTGATCTCCGCCGAGAACCTGCAATTAGATCGAAAACCCATCAAGAAAAACACCTCTGTGACCGTCCAGACCCACACTAACAACCAGTTTCTCACCACGGAGATGGACACCGAAGGCGGCGCCTACCCACTGTGGAACGAAAAGCTCGTGCTCAACTTGCCAACGTACTCGAAGTCTATCACGGTGGAGGTCCAATGCAAGGCTTCGTCCCGCGTCAGGACGATCGGGATGGCGACGATTCCGGCGTCAGATTTTGTTGGCGGGTACGTGCCGGAGGGTTACCTCCATTTTTTGAGTTACAGGCTAAGGAATCACAAGGGGGAGAGGAATTGGATTATTAATATTTCTGTGAGGATGAAGGTTCAGGAGATGTATGCTTATGCAAGTTCAACAATG
>Malsy_01g006020
ATGGCAGCCAATTCCCGGACGCTCGAGATCACGGTCATCTCCGCCGAGAATCTGAAATTAGATCGAAAACCCATCAAGAAAAACTCCTCTGTGACCGTCCGGACCGACACCAACTGTCAGTTTCGCACCACGGATATGGACACCGATGGCGGCTCCTACCCTCGATGGAACGAGAAGCTCGTGCTCGATTTGCCAGAGCACTCGAGGTACCTCACGGTGGAGGTCCAATGCAAGTCGTCGAACGGGGTCAGGACGGTCGGGACGGCGACGATTCCGGCGTCGGATTTTGTAGGTGGGTACGTGCCGGAGGGTTACCTGCATTTTTTGAGTTACAGGCTGAGGGATCACAGGGGGGAGAGGAATGGGATTATTAATATTTCTGTGAGAATGAAGGTTCCGGAGATGTACGCTTGCTCAAGTTCAACGACGTCGTCTCACTCGAGAATGGGGTTTCCGGTGGCTGAGAACAATAATTTTGGTGGCGGCGTTGCGACAGGAGTTCCGGTTTGGTATGACGTTATTTTAGATCATATTTTA
>Malsy_01g006040
ATGACACCCAGTTCCCGGACCCTCGAGATCACGGTCATCTCCGCCGAGAATCTGAAATTAGATCGAAAACCCATCAAGAAAAACGCCTCCGTCACCGTCCGGACCGACACCAACAGTCAGTTTCGCACCACTGAAATGGACACTGAAGGCGGCTCCTACCCTCGATGGAACGAGAAGCTCGTGCTCGACATGCCAACTCACTCGAGGTCCATCACGGTGGAGGTCCAATGCAAGACGTCGTACGGCGTCAGGACGATCGCGACGGCGTCGATTCCGGCGTCGGATTTTGTAGGTGGGTACGTGCCGGAGGGCTACCTGCATTTTTTGAGTTACAGACTGAGGGATCACATGGGGGAGAGGAATGGGATTATTAATATTTCTGTGAGAATGAAGGTTCCGGAGATGTGCGCTTGCTCAAGTTCAACGACGTCGTCTCACTCGAAAATGGGGTTTCCGGCGGCTGGGAATAATAATTCTGGCGGCGGCGTTGCGATAGGAGTTCCCGTTTGGCAGTTCTGTGATGATCTGGTCGATGCAAATTTCGAGCGGTCT
>Malsy_07g011460
ATGGCAGCCAATTTCCAGACGCTGGAAATCACGGTGATCTCCGCTGGGAACCTGCAATTAAATCGAAAACCCATCAGCAAAAACACCTCCGTGACCGTCCGGACCGACACCAACAGCCAGTTTCGCACCACGGACATGGACACTGAAGGCGGCGCCTACCCACAGTGGAACGAGAAGCTTGTGCTCGACTTGCCAACGCACTCCAAGTCCATCACGGTGGAGGTCCAATGCCAGACTTCGTACGGCGTCAGGACGTTCGCGACGGCGACTATTCCGGCATCGGATTTTGTTGGCGGGTACGTGCCGGAGGGTTACCTGCATTTTTTGAGTTACAGGCTGAGAGATTACAAGGGGGAGAAGAATGGGATTATTAATATTTCTGTGAGGATGAAGGTTCCGGAGATGTACAGCTCTTGTGCAAGTTCAACGACGTCGTCTCCCTCGATGATGGGGTTTCCGGCGGCTGGAAACAATAGTTTTGGCGGCAACATTGCGATCGGAGTTCCGGTTTGTGATGAAGATGATATCCATTCGGCTCCAAATATCAATGGCTTCATGCTTTTTGGTCCAGGGTTTTTGAATGGATCA
>Malsy_07g011470
ATGGCAGCCAATTCCCGGACGCTCGAAATCAAGGTAATCTCCGCTGAGAATCTGCAATTAGATAGAAAACCCATCAAGAAAAACGCTACCGTGACCGTCTGGACTGACGGCAACAGCCAGTTTTGCTCCACGGACACGGACATCGATGGGGGCGCCTACCCACGGTGGAACGAGAAGCTCGTGCTCAACTTCCCAACGCACTCCAAGTCCATCACGGTGGAGGTCCAATGCAAGACTTCGTCCGGCATCAGGACGATCGGGACGGCGACGATTCCGGAGTCGGATTTTGTTGGCGGGTACGTGCCAGAGGGTTGCATGCATTTTTTGAGTTACAGGCTGAGAGATCACAAGGGGGAGAGGAATGGGATTATTAATATTTCTGTGAGGATGAACGTTCATGAGATGTACGCTTGTGCAAGTTCAACGACGTGGTCTCACTCGCAGATGGGGTTTCCGGCGGATGGGAACAAAAGTTTTGGCGGCGGCGTTGTAACCGGAGTTCCGGTAGATGTGGCATCTTCTCTGGAAGTACTCTTCCTCCATCCAGGGGTGGTATCTGTAACTGATGGAGATGCACAAGCTAATGTATCAATGTCACTTGAAGCTTACTTG
>Malsy_07g011480
ATGGCAGCCAATTCCCGGACGCTTGAAATCAAGGTGATCTCCGCCGAGAACCTGAAATTAGATCGAAAATCCATCAAGAAAAACGCCTCCGTGACCGTCCGGACCGACACCAACAGCCAGTTTTGCACCACGGACATTGACACCGAAGGCGGCGCCCACCCACGGTGGAACGAGAAGCTCGTGCTCGACTTGCCAACGCACTCGAAGTCCATCACAGTGGAGGTCCATTGCAAGACTTCGTCCGGCGTCAGGACGATCGGGACGGCAACGGTTCCGGCTTCTGATTTTGTTGGCGGGTACGTACCGGAGGGTTACCTGCATTTTTTGAGTTACAGGCTGAGGAATCACAAGGGGGAGAGGAATGGGATTATTAATATTTCTGTAAGAATGAAGGTTCCGGAGATGTACGCTTGTGCAAGTTCAACGACGTGGTCTCACTCAACGATGGGGTTTCCGGCGGCTGGCAACAAAAGTTTCGGCGGCGGCGTTGTGACAGGAGTTCCGGAGATT
>Malsy_07g011490
ATGGCAGCCAATTTTCGAACGCTTGAAATCACAGTGATCTCCCTTGAGAACCTACAATTAGATCAAAAACCCATTAAGACAAATGCCTCAGTGACCGTCCGGATCGACACCAACAGCCAGTTTCGCACCACAATTATAGACACCGAAGGCGACGCCTACCCACTATGGAACGAGAAGCTTGTGCTCGAATTGCCAATGCACTCCAAGTCCACCACGGTGGGGGTCCAATGCAAGACCACGTACGGCGTCAGGATGTTCGGAACGGCAACGGTTTTGGCATCTGATTTTGTTGGTGCTTACGTGCCGGAGAGTTACCTGCATTTTTTGAGCTACAGGCTAAGAGATTACAAGGGGGAGAGGAATGGGGTTATTAATATTTCTGTGAGGATGAGGGTTCCGGAGATGTATGCTTGTGCAAGTTCAACAACGTCTTCTCACTCGAGGATGGGGTTTCCGACGGCTGGGAACCATAGTTTTGGTGGCGGCGTTGCGATCGGAGTTCCAGTTTGGTATGCCAATTCCCGGACGCTCGAAATCAAGGTGATCTCCGCCGAGAACCTGCAATTAGATCGAAAACCCATCAAGAAAAACGCCTCTGTGACCGTCCAGACCCACACTAACAACCAGGTTCTCACCACAGAGATGGACACCGAAGGCGGCGCCTACCCACTGTGGAACGAAAAGCTCGTGCTCGACTTGCCAACGTACTCGAAGTCTATCACGGTGGAGGTCCAATGCAAGACTTCATCCCGCGTCAGGACGATCGGGACGGCGACGATTCCGGCATCGGATTTTGTTGGCGGGTACGTGCCGGAGGGTTACCTGCATTTTTTGAGTTACAGGCTAAGGAATCACAAGGGGGAGAGGAATGGGATTATTAATATTTCTGTGAGGATGAAAGTTCAGGAGATGTACGCTTATGCAAGTTCAACAATG
>Maldo_GDDH_01G1049300
ATGGCAGCCAATTCCCGGACGCTCGAGATCACGGTCATCTCCGCCGAGAATCTGAAATTAGATCGAAAACCCATCAAGAAAAACTCCTCTGTGACCGTCCGGACCGACACCAACTGTCAGTTTCGCACCACGGATATGGACACCGATGGCGGCTCCTACCCTCGATGGAACGAGAAGCTCGTGCTCGATTTGCCAGAGCACTCGAGGTACCTCACGGTGGAGGTCCAATGCAAGACGTCGTACGCGGTCAGGACGGTCGGGACGGCGACGATTCCGGCGTCGGATTTTGTAGGTGGGTACGTGCCGGAGGGTTACCTGCATTTTTTGAGTTACAGGCTGAGGGATCACAGGGGGGAGAGGAATGGGATTATTAATATTTCTGTGAGAATGAAGGTTCCGGAGATGTATGCTTGCTCAAGTTCAACGACGTCGTCTCACTCGAGAATGGGGTTTCCGGGGGCTGAGAACAATAATTTTGGTGGCGGCGTTGCGACAGGAGTTCCGGTTTGGTATGGTGCTTACCAGAAAAAACATTAT
>Maldo_GDDH_01G1049600
ATGACACCCAGTTCCCGGACCCTCGAGATCACGGTCATCTCCGCCGAGAATCTGAAATTAGATCGAAAACCCATCAAGAAAAACGCCTCCGTCACCGTCCGGACCGACACCAACAGTCAGTTTCGCACCACTGAAATGGACACTGAAGGCGGCTCCTACCCTCGATGGAACGAGAAGCTCGTGCTCGACATGCCAACTCACTCGAGGTCCATCACGGTGGAGGTCCAATGCAAGACGTCGTACGGCGTCAGGACGATCGGGACGGCGTCGATTCCGGCGTCGGATTTTGTAGGTGGGTACGTGCCGGAGGGCTACCTGCATTTTTTGAGTTACAGGCTGAGGGATCACATGGGGGAGAGGAATGGGATTATTAATATCTCTGTGAGAATGAAGGTTCCGGAGATGTGCGCTTGCTCAAGTTCAACGACGTCGTCTCACTCGAAAATGGGGTTTCCGGCGGCTGGGAATAATAATTCTGGCGGCGGCGTTGCGATAGGAGTTCCCGTTTGGTACGGTGCTTATCAGAAAAATTAT
>Maldo_GDDH_07G1126300
ATGGCAGCCAATTTCCGGACGCTGGAAATCACGGTGATCTCCGCTGGGAACCTGCAATTAAATCGAAAACCCATCAGCAAAAACACCTCCGTGACCGTCCGGACCGACACCAACAGCCAGTTTCGCACCACGGACATGGACACTGAAGGCGGCGCCTACCCACAGTGGAACGAGAAGCTTGTGCTTGACTTGCCAACGCACTCCAAGTCCATCACGGTGGAGGTCCAATGCCAGACTTCGTACGGCGTCAGGACGTTCGCGACGGCGAGTATTCCGGCATCGGATTTTGTTGGCGGGTACGTGCCGGAGGGTTACCTGCATTTTTTGAGTTACAGGCTGAGAGATTACAAGGGGGAGAAGAATGGGATTATTAATATTTCTGTGAGGATGAAGGTTCCGGAGATGTACAGCTCTTGTGCAAGTTCAACGACGTCGTCTCCCTCGATGATGGGGTTTCCGGCGGCTGGAAACAATAGTTTTGGCGGCAACATTGCGATCGGAGTTCCGGTTTGGTATGGTGCCTATCAGAAAAATTAT
>Maldo_GDDH_07G1126400
ATGGCAGCCAATTCCCGGACGCTCGAAATCAAGGTGATCTCCGCTGAGAATCTGCAATTAGATAGAAAACCCATCAAGAAAAACGCTACCGTGACCGTCTGGACTGACGGCAACAGCCAGTTTTGCTCCACGGACATGGACATCGATGGGGGCGCCTACCCACGGTGGAACGAGAAGCTCGTGCTCAACTTCCCAACGCACTCCAAGTCCATCACGGTGGAGGTCCAATGCAAGACTTCGTCCGGCATCAGGACGATCGGGACGGCGACGATTCCGGAGTCGGATTTTGTTGGCGGGTACGTGCCAGAGGGTTGCATGCATTTTTTGAGTTACAGGCTGAGAGATCACAAGGGGGAGAGGAATGGGATTATTAATATTTCTGTGAGGATGAACGTTCATGAGATGTACGCTTGTGCAAGTTCAACGACGTGGTCTCACTCGCAGATGGGGTTTCCGGCGGATGGGAACAAAAGTTTTGGCGGCGGCGTTGTAACCGGAGTTCCGGTTTGGTGTGGTGCCTATCAGAAAAATTAT
>Maldo_GDDH_07G1126500
ATGGCAGCCAATTCCCGGACGCTTGAAATCAAGGTGATCTCCGCCGAGAACCTGAAATTAGATCGAAAATCCATCAAGAAAAACGCCTCCGTGACCGTCCGGACCGACACCAACAGCCAGTTTTGCACTACGGACATTGACACCGAAGGCGGCGCCCACCCACGGTGGAACGAGAAGCTCGTGCTCGACTTGCCAACGCACTCGAAGTCCATCACAGTGGAGGTCCATTGCAAGACTTCGTCCGGCGTCAGGACGATCGGGACGGCAACGGTTCCGGCTTCTGATTTTGTTGGCGGGTACGTACCGGAGGGTTACCTGCATTTTTTGAGTTACAGGCTGAGGAATCACAAGGGGGAGAGGAATGGGATTATTAATATTTCTGTAAGAATGAAGGTTCCGGAGATGTACGCTTGTGCAAGTTCAACGACGTGGTCTCACTCAACGATGGGGTTTCCGGCGGCTGGCAACAAAAGTTTCGGCGGCGGCGTTGTGACAGGAGTTCCGGTTTGGTACGGTTCCTATCAGAAAAATTAT
>Maldo_GDDH_07G1126600
ATGGCAGCCAATTTTCGAACGCTTGAAATCACAGTGATCTCCCTCGAGAACCTACAATTAGATCAAAAACCCATTAAGACAAATGCCTCAGTGACCGTCCGGATCGACACCAACAGCCAGTTTCGCACCACAATTATAGACACCGAAGGCGACGCCTACCCACTATGGAACGAGAAGCTTGTGCTCGAATTGCCAATGCACTCCAAGTCCACCACGGTGGGGGTCCAATGCAAGACCGCGTACGGCGTCAGGATGTTCGGAACGGCAACTGTTTTGGCATCTGATTTTGTTGGTGCTTACGTGCCGGAGAGTTACCTGCATTTTTTGAGCTACAGGCTAAGAGATTACAAGGGGGAGAGGAATGGGGTTATTAATATTTCTGTGAGGATGAGGGTTCCGGAGATGTATGCTTGTGCAAGTTCAACAACGTCTTCTCACTCAAGGATGGGGTTTCCGACAGCTGGGAACCATAGTTTTGGTGGCGGCGTTGCGATCGGAGTTCCAGTTTGGTATGGTGCCTATCAGAAAAATTATTCACATTATTTTGTGCGTAAATAT
>Maldo_Gala_01g005560
ATGGCAGCCAATTCCCGGACGCTCGAGATCACGGTCATCTCCGCCGAGAATCTGAAATTAGATCGAAAACCCATCAAGAAAAACTCCTCTGTGACCGTCCGGACCGACACCAACTGTCAGTTTCGCACCACGGATATGGACACCGATGGCGGCTCCTACCCTCGTTGGAACGAGAAGCTCGTGCTCGATTTGCCAGAGCACTCGAGGTACCTCACGGTGGAGGTCCAATGCAAGTCGTCGAACGGGGTCAGGACGGTCGGGACGGCGACGATTCCGGCGTCGGATTTTGTAGGTGGGTACGTGCCGGAGGGTTACCTGCATTTTTTGAGTTACAGGCTGAGGGATCACAGGGGGGAGAGGAATGGGATTATTAATATTTCTGTGAGAATGAAGGTTCCGGAGATGTACGCTTGCTCAAGTTCAACGACGTCGTCTCACTCGAGAATGGGGTTTCCGGTGGCTGAGAACAATAATTTTGGTGGCGGCGTTGCGACAGGAGTTCCGGTTTGGTATGGTGCTTACCAGAAAAAACATTAT
>Maldo_Gala_01g005590
ATGACACCCAGTTCCCGGACCCTCGAGATCACGGTCATCTCCGCCGAGAATCTGAAATTAGATCGAAAACCCATCAAGAAAAACGCCTCCGTCACCGTCCGGACCGACACCAACAGTCAGTTTCGCACCACTGAAATGGACACTGAAGGCGGCTCCTACCCTCGATGGAACGAGAAGCTCGTGCTCGACATGCCAACTCACTCGAGGTCCATCACGGTGGAGGTCCAATGCAAGACGTCGTACGGCGTCAGGACGATCGCGACGGCGTCGATTCCGGCGTCGGATTTTGTAGGTGGGTACGTGCCGGAGGGCTACCTGCATTTTTTGAGTTACAGACTGAGGGATCACATGGGGGAGAGGAATGGGATTATTAATATTTCTGTGAGAATGAAGGTTCCGGAGATGTGCGCTTGCTCAAGTTCAACGACGTCGTCTCACTCGAAAATGGGGTTTCCGGCGGCTGGGAATAATAATTCTGGCGGCGGCGTTGCGATAGGAGTTCCCGTTTGGTACGGTGCTTATCAGAAAAATTAT
>Maldo_Gala_07g011230
ATGGCAGCCAATTTCCGGACGCTGGAAATCACGGTGATCTCCGCTGGGAACCTGCAATTAAATCGAAAACCCATCAGCAAAAACACCTCCGTGACCGTCCGGACCGACACCAACAGCCAGTTTCGCACCACGGACATGGACACTGAAGGCGGCGCCTACCCACAGTGGAACGAGAAGCTTGTGCTTGACTTGCCAACGCACTCCAAGTCCATCACGGTGGAGGTCCAATGCCAGACTTCGTACGGCGTCAGGACGTTCGCGACGGCGAGTATTCCGGCATCGGATTTTGTTGGCGGGTACGTGCCGGAGGGTTACCTGCATTTTTTGAGTTACAGGCTGAGAGATTACAAGGGGGAGAAGAATGGGATTATTAATATTTCTGTGAGGATGAAGGTTCCGGAGATGTACAGCTCTTGTGCAAGTTCAACGACGTCGTCTCCCTCGATGATGGGGTTTCCGGCGGCTGGAAACAATAGTTTTGGCGGCAACATTGCGATCGGAGTTCCGGTTTGGTATGGTTTGTGGGTTTTGGCTCAAAGGATAGGAGACGGCTACGCTAAGGTTTTGGGGTCGAAGGGAGAGCGGGTGAAGTCGAGCTTGGAGTGGGTGTGGAGGACGAGGTTTGTGAAGCCTAGGGCTTGGAGCTTGCGGACGATGGCA
>Maldo_Gala_07g011250
ATGGCAGCCAATTCCCGGACGCTTGAAATCAAGGTGATCTCCGCCGAGAACCTGAAATTAGATCGAAAATCCATCAAGAAAAACGCCTCCGTGACCGTCCGGACCGACACCAACAGCCAGTTTTGCACTACGGACATTGACACCGAAGGCGGCGCCCACCCACGGTGGAACGAGAAGCTCGTGCTCGACTTGCCAACGCACTCGAAGTCCATCACAGTGGAGGTCCATTGCAAGACTTCGTCCGGCGTCAGGACGATCGGGACGGCAACGGTTCCGGCTTCTGATTTTGTTGGCGGGTACGTACCGGAGGGTTACCTGCATTTTTTGAGTTACAGGCTGAGGAATCACAAGGGGGAGAGGAATGGGATTATTAATATTTCTGTAAGAATGAAGGTTCCGGAGATGTACGCTTGTGCAAGTTCAACGACGTGGTCTCACTCAACGATGGGGTTTCCGGCGGCTGGCAACAAAAGTTTCGGCGGCGGCGTTGTGACAGGAGTTCCGGTTTGGAGATTTGATGCAACCATT
>Maldo_Gala_07g011260
ATGGCAGCCAATTTTCGAACGCTTGAAATCACAGTGATCTCCCTCGAGAACCTACAATTAGATCAAAAACCCATTAAGACAAATGCCTCAGTGACCGTCCGGATCGACACCAACAGCCAGTTTCGCACCACAATTATAGACACCGAAGGCGACGCCTACCCACTATGGAACGAGAAGCTTGTGCTCGAATTGCCAATGCACTCCAAGTCCACCACGGTGGGGGTCCAATGCAAGACCGCGTACGGCGTCAGGATGTTCGGAACGGCAACTGTTTTGGCATCTGATTTTGTTGGTGCTTACGTGCCGGAGAGTTACCTGCATTTTTTGAGCTACAGGCTAAGAGATTACAAGGGGGAGAGGAATGGGGTTATTAATATTTCTGTGAGGATGAGGGTTCCGGAGATGTATGCTTGTGCAAGTTCAACAACGTCTTCTCACTCAAGGATGGGGTTTCCGACAGCTGGGAACCATAGTTTTGGTGGCGGCGTTGCGATCGGAGTTCCAGTTTGGTATGGTGCCTATCAGAAAAATTATTCACATTATTTTGTGCAAGTT
>Maldo_Gala_07g011270
ATGACAGCCAATTCCCGAACGCTCGAAATCAAGGTGATCTCCGCCGAGAACCTGCAATTAGATCGAAAACCCATCAAGAAAAACGCCTCTGTGACCGTCCAGACCCACACTAACAACCAGGTTCTCACCACAGAGATGGACACCGAAGGCGGCGCCTACCCACTGTGGAACGAAAAGCTCGTGCTCGACTTGCCAACGTACTCGAAGTCTATCACGGTGGAGGTCCAATGCAAGACTTCATCCCGCGTCAGGACGATCGGGACGGCGACGATTCCGGCGTCGGATTTTGTTGGCGGGCTAAGGAATCACAAGGGGGAGAGGAATGGGATTATTAATATTTCTGTGAGGATGAAAGTTCAGGAGATGTACGCTTATGCAAGTTCAACAATG
>Pyrco_DAP_Chr10v0.1_26191.1
ATGGCAGCCAATTCCCGGACGCTCGAAATCAAGGTGATCTCCGCCGAGAACCTGCAATTAGATCGAAAACCCATCAAGAAAAACGCCTCCGTGACCGTCCGGACCGACACCAACAGCCAGTTTCGCACCACGGACATGGACACTGAAGGCGGCGCCTACCCACGGTGGAATGAGACGCTCGTGCTCGACTTGCCAACGCACTCGAAGTCCATCACGGTGGAGGTCCAATGCAAGACATCGTCCAGCGTCAGGACGATCGGGACGGCGACGATTCCGGCGTCGGATTTTTTTGGCGGGTACGTGCCGGAGGGTTACCTGCATTTTTTGAGTTACAGGCTGAGAGATCACAAGGGGGAAAGGAATGGGATTATTAATATTTCTGTGAGTATGGAGGCTCAGAAGATGTACGCTTATGCAAGTTCAACGACGTGGTCTAACTCGACGATGGGGTTTCCGGCGACTGGGAACAAAAGTTTTGGCAGCGGCGTTGTGACCGGAGTTCCGGTTTGGTATGGTGTGTATCAGAAAGATTAT
>Pyrco_DAP_Chr7v0.1_17108.1
ATGGCAGCCAATTTCCGGACGCTCGAAATCACGGTGATCTCCGCTGAGAACCTGCAATTAAATCGAAAACCCATCAGCAAAAACACCTCCGTGACCGTCCGGACCGACACCAACAGCCAGTTTCGCACCACGGACATGGACACCGAAGGCGGCGCCTACCCACGGTGGAACGAGAAGCTCGTGCTCGACTTGCCAACGCACTCCAAGTCCATCACGGTGGAGGTCCAATGCCAAACTTCGTACGGCGTCAGGACGTTCGGGACGGCGACTATTCCGGCATCGGATTTTGTTGGCGGGTACGTGCCGGAGGGTTACCTGCATTTTCTGAGTTACAGGCTGAGGGATTACACGGGGGAGAGGAACGGGATTATTAATATTTCTGTGAGGATGAAGGTTCCGGAGATGTACAGCTCTTGTGCAAGTTCAACAACGTCGTCTCCCTCGAGGATGGGGTTTCCGGCGGCTGGGAACAATAGTTTTGGTGGCAACATTGCGATCGGAGTTCCGGTTTGGTATGATGCCTATCAGAAAAATTAT
>Pyrco_DAP_Chr7v0.1_17109.1
ATGGCAGCCAATTCCCGGACGCTTGAAATCAAGGTGATCTCCGCCGAGAACCTGAAATTAGATCGAAAATCCATCAAGAAAAACGCTTCCGTGACCGTCCGGACCGACACCAACAGCCAGTTCTGCACCACGGACATTGACACCGAAGGCGGCGCCTACCCACGGTGGAACGAGAAGCTCGTGCTCGACTTGCCAACGCACTCCAAGTCCGTCATAGTGGAGGTCCATTGCAAGACTTCTTCCGGCGTCAGGACGATCGGGACGGCGACGGTTCCGGCTTCGGATTTTGTTGGCGGGTACGTACCGGAGGGTTACCTGCATTTTTTGAGTTACACGCTGAGGAATCACAAGGGGGAGAGGAATGGGATTATTAATATTTCTGTGAGAATGAAGGTTCCGGAGATGTACGCTTGTGCAAGTTCAACGACGTGGTCTCACTCAACGATGGGGTTTCCAGCTGCTGGGAACAAAAGTTTCGGCGGTGGCGTTGTGACAGGAGTTCCGGTTTGGAGATTTGATGCAACCATT
>Pyrco_DAP_Chr7v0.1_17110.1
ATGGCAGCCAATTTCCGGACGCTCGAAATCACAGTGATCTCCGCCGAGAACCTGCAATTAGATCGAAAACCCATTAAGACAAACGCCTCCGTGACCGTCCGGACGGACACCAACAGCCAGTTTCGCACCACGGACAGGGACACCGAAGGCGGCGCCTACCCACGGTGGAACGAGAAGCTCGTGCTCGACTTGCCAACACACTCCAAGTCCATCACGGTGGAGGTCCAATGCAAGACCGCGTACGGCGTCAGGACGTTCGGAACGGCGACGGTTCCGGCATCGGATTTTGTTGGCGCTTATGTGCCGGAGGGTTACCCGCATTTTTTGAGCTACAGGCTGAGAGATTACAAGGGGGAGAGGAATGGGGTTATTAATATTTCTGTCAGGATGAAGGTTCCGGAGATGTACGTTTGTGCAAGTTCAACAACGTCGTCTCACTCGAGGATGGGGTTTCCGGCGGCTGGGAACCATAGTTTTGGTGGTGGCGTTGCGATCGGAGTTCCAGTTTGGTACGGTGCCTATCAGAAAAATTAT
>Pyrco_DAP_Chr7v0.1_17112.1
ATGGCAGTCAATTCCCGGGCGCACGAAATCAAGGTGATCTCCGCCGAGAACCTGCAATTAGATCGAAAACCCACTAAGAAAAACGCCTCCGTGGCCGTCCGGAGTGACATCAACACCCAGTTCCGCACCAAGGACATGGACACCAAAGGCGGGGGCCCACCCACGGTGGAACGAGAAGCTCATGCTCGACTTGCCAACGCACTCGAAGTCCATCACGGTGGAGGTCCAATGCAAGACTTCGTCCGGTGTCAGGACGATCGGGACGGCGACGATTCCAGTTCCAGAGATGTACGCTTGTGCAAGTTCAACGACGTGGTCTCACTCAACGATGGGGTTTCTGGCATTGCGACCGGAGTTCCGGTTTGGAACACATCTCGGCTTTGGGTTCTAGAGCCTGAAGACAAGGCTGCTAGTTCTGGAAAGTTCAATTTCAAATTTAGCTTTCAATGTGCCAAATGTAGTAACCTGGTAACACCTCACTTCCCCGAGAAGGCTGATGAAATGACCTCTACCAACAAGGACTCGAAAATACTTGTTGACCGAGACTTGGATAAA
>Pyrco_DAP_Chr7v0.1_17113.1
ATGGCAGCCAATTCCCGGACGCTCGAAATCAAGGTGATCTCCGCCGAGAACCTGCAATTAGATCGAAAACCCATCAAGAAAAACTCCTTCGTGACCGTCCGGACCGACACTAACGGCCAGTTTCGCAGCACGGGGATGGACACTGAAGGCGGCGCCTACCCACGGTGGAACGAAAAGCTCGTGCTCGACTTGCCAACGCACTCGATGTCCTTCACGATGGAGGTCCAATGCAAGACTTCGTCCGGCGTCAGGACGATCGGGACGGCGACGATTCCGGCGTCGGATTTTGTTGGCGGGTACGTGCCGGAGGGTTACCTGCATTTTTTGAGTTACAGGCTGAGGAATCACAAGGGGGAGAGGAATGGGATTATTAATATTTCTGTGAGGATGAAGGTTCAGGAGATGTACGCTTGTGCAAGTTCAACGACGTGGTCTCAGTCGACGATGGGGTTTCCCGCGGCTGGGAACAGTAGTTTTGGCGGCGGCGTTGTGACAGGAGTTCCGGTTTGGTATGGTGCATATCAGAAAAATTAT
>Pyrco_DAP_Chr7v0.1_17115.1
ATGGCAGCCAATTCCCGGACGCTCGAAATCAAGGTGATCTCCGCCGAGAACCTGCAATTAGATCGAAAACCCATCAAGAAAAACGCCTCCGTGACCGTCCGGACCGACACCAACAGCCAGTTTCGCACCACGGACATGGACACTGAAGGCGGCGCCTACCCACGGTGGAATGAGACGCTCGTGCTCGACTTGCCAACGCACTCGAAGTCCATCACGGTGGAGGTCCAATGCAAGACATCGTCCAGCGTCAGGACGATCGGGACGGCGACGATTCCGGCGTCGGATTTTTTTGGCGGGTACGTGCCGGAGGGTTACCTGCATTTTTTGAGTTACAGGCTGAGAGATCACAAGGGGGAAAGGAATGGGATTATTAATATTTCTGTGAGTATGGAGGCTCAGAAGATGTACGCTTATGCAAGTTCAACGACGTGGTCTAACTCGACGATGGGGTTTCCGGCGACTGGGAACAAAAGTTTTGGCAGCGGCGTTGTGACCGGAGTTCCGGTTTGGTATGGTGTGTATCAGAAAGATTAT
>Pyrco_DAP_Chr7v0.1_17118.1
ATGGCAGCCAATTTCCGGACGCTCGAAATCACAGTGATCTCCGCCGAGAACCTGCAATTAGATCGAAAACCCATTAAGACAAACGCCTCCGTGACCGTCCGGACCGACACCAACAGCCAGTTTCGCACCACGGACAGGGACACCGAAGGCGGCGCCTACCCACGGTGGAACGAGAAGCTCGTGCTCGACTTGCCAACGCACTCCAAGTCCATCACGGTGGAGGTCCAATGCAAGACCGCGTACGGCGTCAGGACGTTTGGAACGGCGATGGTTCCGGCATCGGATTTTGTTGGCGCTTATGTGCCGGAGGGTTACCCGCATTTTTTGAGCTACAGGCTGAGAGATTACAAGGGGGAGAGGAATGGGGTTATTAATATTTCTGTCAGGATGAAGGTTCCGGAGATGTACGCTTGTGCAAGTTCAACAACGTCGTCTCAATCGAGGAAGGGGTTTCCGGCGGCTGGGAACCATAGTTTTGGTGGTGGCGTTGCGATCGGAGTTCCAGTTTGCGGAGTAGCTAGGACTCTGCCTAGTGTCCTAGAGCAGAGTGATGGTGGCACAGCTACTCTTTTTGCTATAGCTGTACTCGGAGCCGGTGAGTCCATGACTAGATTTCTGAAG
>Pyrco_DAP_Chr7v0.1_17120.1
ATGGCAGCCAATTCCCGGACTCTCGAAATCAAGGTGATCTCCGCCGAGAACCTGCAATTAGATCGAAAACCCATCAAGAAAAACGCCTCCGTGACCGTCCGGACCGACACCAACAGCCAGTTTCGCACCACGGGCATGGACACTGAAGGCGGCGCCTACCCACGGTGGAATGAGACGCTCGTGCTCGACTTGGCAACGCACTCGAAGTCCATCACGGTGGAGGTCCAATGCAAGACTTCGTCCAGCGTCAGGACGATCGGGACGGCGACGATTCCGGCGTCGGATTTTGTTGGCGGGTACGTGCCGGAGGGTTACCTGCATTTTTTGAGTTACAGGCTGAGAGATCACAAGGGGGAAAGGAATGGGATTATTAATATTTCTGTGAGTATGGAGGCTCAGAAGATGTACGCATATGCAAGTTCAACGACGTGGTCTAACTCGACGATGGGGTTTCCGGCGACTGGGAACAAAAGTTTTGGCAGCGGCGTTGTGACCGGAGTTCCGGTTTGGTATGGTGTGTATCAGAAAGATTATTGCAGACCCAAGTCACAATATTTTGTGCATAAATAT
>Pyrco_BP1_011113.1
ATGGCAGCCAATTCCCGGACGCTCGAAATCAAGGTGATCTCCGCCGAGAACCTGCAATTAGATCGAAAACCCATCAAGAAAAACTCCTTCGTGACCGTCCGGACCGACACTAACAGCCAGTTTCGCACCACGGAGATGGACACTGAAGGCGGCGCCTACCCACGGTGGAACGAAAAGCTCGTGCTCGACTTGCCAACGCACTCGATGTCCTTCATGATGGAGGTCCAATGCAAGACTTCGTCCGGCGTCAGGACGATCGGGACGGCGACGATTCCGGCGTCGGATTTTGTTGGCGGGTACGTGCCGGAGGGTTACCTGCATTTTTTGAGTTACAGGCTGAGGAATCACAAGGGGGAGAGGAATGGGATTATTAATATTTCTGTGAGGATGAAGGTTCAGGAGATGTACGCTTGTGCAAGTTCAACGACGTGGCCTCACTCGGCGATGGGGTTTCCGGCGGCTGGGAACAGTAGTTTTGGCGGCGGCGTTGTGACCGGAGTTCCGGTTTGGTATGGTGCATATCAGAAAAATTGT
>Pyrco_BP1_020309.1
ATGGCAGCCAATTTCCGGACGCTCGAAATCACAGTGATCTCCGCCGAGAACCTGCAATTAGATCGAAAACCCATTAAGACAAACGCCTCCGTGACCGTCCGGACCGACACCAACAGCCAGTTTCGCACCACGGACAGGGACACCGAAGGCGGCGCCTACCCACGGTGGAACGAGAAGCTCGTGCTCGACTTGCCAACGCACTCCAAGTCCATCACGGTGGAGGTCCAATGCAAGACCGCGTACGGCGTCAGGACGTTTGGAACGGCGATGGTTCCGGCATCGGATTTTGTTGGCGCTTATGTGCCGGAAGTTACCCGCATTTTT
>Pyrco_BP1_020311.1
ATGGACATGAACATCGATGGCAGCGCTTACCCACGGTGGAACGAGAAGCTCGTGCTCAACTTCCCAACGCACTCCAAGTCCATCACGGTGGAGGTCCAATGCAAGACTTCGTCCGGCGTCAGGACGATCGGGACGGCGACGGCGTCGGATTTTGTTGGCGGGTATGTGCCAGAGGGTTGCATGCTTTTTTTGAGTTACAGGCTGAGAGATCACAAGGGGGAGAGGAATGGGATTATTAATATTTCCGTGAGGATGAAGGTTCATGAGATGTATGCTTGTGCAAGTTCAACGATGTGGTCTCACTCGCAGATGGGGTTTCCGGCGGATAGGAAC
>Pyrco_BP1_020312.1
ATGGCAGCCAATTCCCGGACGCTTGAAATCAAGGTGATCTCCGCCGAGAACCTGAAATTAGATCGAAAATCCATCAAGAAAAACGCTTCCGTGACCGTCCGGACCGACACCAACAGCCAGTTCTGCACCACGGACATTGACACCGAAGGCGGCGCCTACCCACGGTGGAACGAGAAGCTCGTGCTGGACTTGCCAACGCACTCCAAGTCCATCATAGTGGAGGTCCATTGCAAGACTTCTTCCGGCGTCAGGACGATCGGGACGGCGACGGTTCCGGCTTCGGATTTTGTTGGCGAGTACGTACCGGAGGGTTACCTGCATTTTTTGAGTTACACGCTGAGGAATCACAAGGGGGAGAGGAATGGGATTATTAATATTTCTGTGAGAATGAAGGTTCCGGAGATGTACGCTTGTGCAAGTTCAACGACGTGGTCTCACTCAACGATGGGGTTTCCAGCTGCTGGGAACAAAAGTTTCGGCGGTGGCGTTGTGACAGGAGTTCCGGTTTGGTACGGTGCCTATCAGAAAAATTAT
>Pyrco_BP1_020313.1
ATGGCAGCCAATTTCCGGACGCTCGAAATCACAGTGATCTCCGCCGAGAACCTGCAATTAGATCGAAAACCCATTAAGACAAACGCCTCCGTGACCGTCCGGACGGACACCAACAGCCAGTTTCGCACCACGGACAGGGACACCGAAGGCGGCGCCTACCCACGGTGGAACGAGAAGCTCGTGCTCGACTTGCCAACGCACTCCAAGTCCATCACGGTGGAGGTCCAATGCAAGACCGCGTACGGCGTCAGGACGTTCGGAACGGCGACGGTTCCGGCATCGGATTTTGTTGGCGCTTATGTGCCGGAGGGTTACCCGCATTTTTTGAGCTACAGGCTGAGAGATTACAAGGGGGAGAGGAATGGGGTTATTAATATTTCTGTCAGGATGAAGGTTCCGGAGATGTACGCTTGTGCAAGTTCAACAACGTCGTCTCACTCGAGGATGGGGTTTCCGGCGGCTGGGAACCATAGTTTTGGTGGTGGCGTTGCGATCGGAGTTCCAGTTTGGTACGGTGCCTATCAGAAAAATTAT
>Pyrco_BP1_020315.1
ATGGCAGTCAATTCCCGGACGCTCGAAATCAAGGTGATCTCCGCCGAGAACCTGCAATTAGATCGAAAACCCACTAAGAAAAACGCCTCCGTGGCCGTCCGGAGTGACATCAACACCCAGTTCCGCACCAAGGACATGGACACCAAAGGCGGGGGCCCACCCACGGTGGAACGAGAAGCTCATGCTCGACTTGCCAACGCACTCGAAGTCCATCACGGTGGAGGTCCAATGCAAGACTTCGTCCGGTGTCAGGACGATCGGGACGGCGACGATTCCAGCATCGGATTTTGTTGGCGGTTAAGTGCCGGAGGGTTACCTGCATTTTTTAAGTTACAGGCT
>Pyrco_BP1_020316.1
ATGGCAGCCAATTCCCGGACGCTCGAAATCAAGGTGATCTCCGCCGAGAACCTGCAATTAGATCGAAAACCCATCAAGAAAAACGCCTCCGTGACCGTCCGGACCGACACCAACAGCCAGTTTCGCACCACGGACATGGACACTGAAGGCGGCGCCTACCCACGGTGGAATGAGACGCTCGTGCTCGACTTGCCAACGCACTCGAAGTCCATCACGGTGGAGGTCCAATGCAAGACTTCGTCCAGCGTCAGGACGATCGGGACGGCGACGATTCCGGCGTCGGATTTTGTTGGCGGGTACGTGCCGAAGGGTTACCTGCATTTTTTGAGTTACAGGCTGAGAGATCACAAGGGGGAAAGGAATGGGATTATTAATATTTCTGTGAGTATGGAGGCTCAGAAGATGTACGCTTATGCAAGTTCAACGACGTGGTCTCACTCGACGATGGGGTTTCCGGCGACTGGGAACAAAAGTTTTGGCAGCGGCGTTGTGACCGGAGTTCCGGTTTGGTATGGTGTGTATCAGAAAGATTATTGCAGACCCAAGTCACAATATTTTGTGCATAAATAT
>Pyrco_BP1_026849.1
ATGGCAGCCAATTTCCGGACGCTCGAAATCACGGTGATCTCCGCTGAGAACCTGCAATTAAATCGAAAACCCATCAGCAAAAACACCTCCGTGACCGTCCGGACCGACACCAACAGCCAGTTTCGCACCACGGACATGGACACCGAAGGCGGCGCCTACCCACGGTGGAACGAGAAGCTCGTGCTCGACTTGCCAACGCACTCCAAGTCCATCACGGTGGAGGTCCAATGCCAAACTTCGTACGGCGTCAGGACGTTCGGGACGGCGACTATTCCGGCATCGGATTTTGTTGGCGGGTACGTGCCGGAGGGTTACCTGCATTTTCTGAGTTACAGGCTGAGAGATTACAAGGGGGAGAGGAACGGGATTATTAATATTTCTGTGAGGATGAAGGTTCCGGAGATGTACAGCTCTTGTGCAAGTTCAACGACGTCGTCTCCCTCGAGGATGGGGTTTCCGGCGGCTGGGAACAATAGTTTTGGTGGCAACATTGCGATCGGAGTTCCGGTTTGGTATGATGCCTATCAGAAAAATTAT
>Pyrco_BP1_030665.1
ATGGCAGCCAATTCCCGGACGCTCGAGATCACGGTGATCTCCGCCGAGAATCTGAAATTAGATCGAAAACCCATCAAGAAAAACTCCTCTGTGACCGTCCGGCCCGACACCAACAGTCAGTTTTGCACCACGGAAATGGACACCGAAGGCGGCGCCTACCCTCGATGGAACGAGAAGCTCGTGCTCGACTTGCCAGCGCACTCGAGGTCCATCACGGTAGATGTCCAATGCAAGACGTCGTACGGCGTCAGGACGGTCGGGACGGCGACGATTCCGGCGTCGGATTTTGTAGGTGGGTACGTGCCGGAGGGTTACCTGCATTTTTTGAGTTACAGGCTGAGGGATAACAGAGGGGAGAGGAATGGGATTATTAATATTTCTGTGAGAATGAAGGTTCCGGAGATTTACGCTTGTTCAAGTTCAACGACGTCGTCTCACTCGAGAATGGGGTTTCCGGTGGCTGAGAACAATAATTTTGGTGGCGGCGTTGCGACAGGAGTTCCGGTTTGGTATGGTTCTTATCAGAAAAAACATTAT
>Pyrco_BP1_030666.1
ATGGCAGCCAGTTCCCGGACGCTCGAGATCACGGTCATCTCCGCCGAGAATCTGAAATTAGATCGAAAACCCATCAAGAAAATCGCCTCCGTCACCGTCCGGACCGACGCCAACAGTCAGTTTCGCACCACGGAAATGGAAACTGAAGGCGGCTCCTACCCTCGATGGAACGAGAAGCTCGTGCTCGACATGCCAACTCACTCGGGGTCCATCACGGTGGAGGTCCAATGCAAGACGTCGTACGGCGTCAGGACGATCGGGACGGCGTCGATCCCGGCGTCTGATTTTGTAGGTGGGTATGTGCCGGAGGGTTACCTGCATTTTTTGAGTTACAGGCTGAGGGATCACATGGGGGAGAGGAATGGGATTATTAATATTTCTGTGAGAATGAAGGTTCCGGAGATGTACGCTTGCTCAAGTTCAACGACGTCGTCTCACTCGAAAATGGGGTTTCCGGCGGCTGGGAACAATAATTCTGGCGGCGGCGTTGCGATTGGAGTTCCCGTTTGGTACGGTGCTTATCAGAAAAATTAT
>Pyrco_BP_DH_01g07440
ATGAATTACTTGGAAAAGTTTCTTTGTGTATGTAAGAGGCATGACGTAATTATAAAAGGCGCAAAGTCAACTAAAAAAACCAAATTACACTTGTCCCCATTGCCGCGCGAGTTTATTTCAGAGTCTAATTTTCAATTCCACAGAAGAAACCACGTGGCTGTTGCTCTCTCCTTTCTCACACACTTCCCTCAACACTCCGTTCCTATATATAACCCCACCCGCACCTATTTCCACTCAACGGCTCTTACAAGTCCCCTAGCACAACCAATTCATCCACCATGGCAGCCAATTCCCGGACGCTCGAGATCGACGGTGATCTCCGCCGAGAATCTGAAATTAGATCGAAAACCCATCAAGAAAAACTCCTCTGTGACCGTCCGGCCCGACACCAACAGTCAGTTTTGCACCACGGAAATGGACACCGAAGGCGGCGCCTACCCTCGATGGAACGAGAAGCTCGTGCTCGACTTGCCAGCGCACTCGAGGTCCATCACGGTAGATGTCCAATGCAAGACGTCGTACGGCGTCAGGACGGTCGGGACGGCGACGATTCCGTCGTCGGATTTTGTAGGTGGGTACGTGCCGGAGGGTTACCTGCATTTTTTGAGTTACAGGCTGAGGGATAACAGAGGGGAGAGGAATGGGATTATTAATATTTCTGTGAGAATGAAGGTTCCGGAGATTTACGCTTGTTCAAGTTCAACGACGTCGTCTCACTCGAGAATGGGGTTTCCGGTGGCTGAGAACAATAATTTTGGTGGCGGCGTTGCGACAGGAGTTCCGGTTTGGTATGGTTCTTATCAGAAAAAACATTAT
>Pyrco_BP_DH_01g07460
ATGGCAGGCAGTTCCCGGACGCTCGAGATCACGGTCATCTCCGCCGAGAATCTGAAATTAGATCGAAAACCCATCAAGAAAAACGCCTCCGTCACCGTCCGGACCGACACCAACAGTCAGTTTCGCACCACGGAAATGGAAATTGAAGGCGGCTCCTACCCTCGATGGAACGAGAAGCTCGTGCTCGACATGCCAACTCACTCGGGGTCCATCACGGTGGAGGTCCAATGCAAGACGTCGTACGGCGTCAGGACGATCGGGACGGCGTCGATCCCGGCGTCTGATTTTGTAGGTGGGTATGTGCCGGAGGGTTACCTGCATTTTTTGAGTTACAGGCTGAGCGATCACATGGGGGAGAGGAATGGGATTATTAATATTTCTGTGAGAATGAAGGTTCCGGAGATGTACGCTTGCTCAAGTTCAACGACGTCGTCTCACTCGAAAATGGGGTTTCCGGCGGCTGGGAACAATAATTCTGGCGGCGGCGTTGCGATTGGAGTTCCCGTTTGGTACGGTGCTTATCAGAAAAATTAT
>Pyrco_BP_DH_07g12070
ATGTTTATTTTATTTTTTAAAACCCTTATAAAATATAAATTGTCATTGCAATTAGGGTATCCCCGCAATAAGAGGTGTGAATCCGTTAATTACATGAAAGTTTCTATCCTGAACAACTCAGAAACCCATTTTAAGGGCCAAAGTCAACTTGGAAAACCAAAGTGTACTTCGGCGCGTATATTTAGTTTATTAGTCCAATTTGAAATCCACGGAAACCAGGTGGCTGTTTCTCTCTCTTTTCCCACATCCTTCCCTCAACACTCCTATATAACCCCTCCCCACCCACACCCGTTTCCTCTCATCGCCACCATGGCAGCCAATTTCCGGACGCTCGAAATCACGGTGATCTCCGCTGAGAACCTGCAATTAAATCGAAAACCCATCAGCAAAAACACCTCCGTGACCGTCCGGACCGACACCAACAGCCAGTTTCGCACCACGGACATGGACACCGAAGGCGGCGCCTACCCACGGTGGAACGAGAAGCTCGTGCTCGACTTGCCAACGCACTCCAAGTCCATCACGGTGGAGGTCCAATGCCAAACTTCGTACGGCGTCAGGACGTTCGGGACGGCGACTATTCCGGCATCGGATTTTGTTGGCGGGTACGTGCCGGAGGGTTACCTGCATTTTCTGAGTTACAGGCTGAGAGATTACAAGGGGGAGAGGAACGGGATTATTAATATTTCTGTGAGGATGAAGGTTCCGGAGATGTACAGCTCTTGTGCAAGTTCAACGACGTCGTCTCCCTCGAGGATGGGGTTTCCGGCGGCTGGGAACAATAGTTTTGGTGGCAACATTGCGATCGGAGTTCCGGTTTGGTATGATGCCTATCAGAAAAATTAT
>Pyrco_BP_DH_07g12110
ATGAAGAAATTTGCATCCACAATAGGTTCTAGGATGACATGTCACATCCCGGCCCGGGCCCCCACCACATCCCGAGCTCGACTCCATCGTAGCACGATATTGTCCACTTTGGGCCCTGACCACGCCCTCACAGTTTTGTTTCTGCATACTCACACGAGAACTTCCCAATGGGTCACCCATCACGGGATTGCTTTTGCGCAAACTCGCTTAACTTCGAAGTTCCGATGGAACCCAAAGCCATTGAGCTCCCAAAAAACCTTATCCACTTGCTTGGGCGATGTGGGATGTTACAATCCACCCCCATTAGGGGCCCGACATCCTCGTTGGCACACTCGCACCACACAGCAAAGTGGCTCTGATACTAAATTGTCACATCCCGGCCCGGGCCCCTACCACATCCCGGATGAGAACTTCCTAGTGGGTCACCCATCATGGGATTGCTCTCGCACGAACTCGCTTAACTTCGAAGTTCCGATGGAACACGAAGCCAGTGAGCTCCCAAAAGGCCTCATCCACTTTCCTGGACGATGTGGGATGTTACATGACATCCTTGAACAGAGGTTAGCTAGAAATGTCCTGTTCAAAATTGAATTTTGTCCTTTGAAGCTAAATAACCCTTTCACTTTCACTAATTTATATTATACTCATAGAAACTTCAATGTCATTCCCCACCAATTTCCAATCAATGTTTACATACATAGTAAGCAATATGCAATTTACTTTTCAAACATTATAAAACAAATTTTGTGCAAAGAGTTTGGAAAATTCTCTAACAACGCCACACTGTCCAACTCTTATTCCCCACGTGATAAGTCAATTAGTCAAGTGAGGAGAGATTGTATTCGTACCATAAAATTTAATTGCTTATTAAAGATCTACCTTTCCAAAAAATTAGTTTGGCAATTACTTATGAAAACCAAGGTTCTAAAGACGTTAGATGCTAGTTGCGCGGCGGACTGGAGCCTAGCACCTAGTAAAAAAAAAAGCAAAATGAAAGTTATAATTTTTTGTCTAAGTGAGAGTCACGACCTAAGTGGGTGGTTAGGTGGGTCTAAGCGAACACCTAATGGACCGGTGACCATTCGCCTATCACCTAAGCGAAACCTAAGTTATGTTCTGTGTCGGTACAAGGGGCACGAACCGTCCGTTAATTACATGAAAGTTTCTCTGCTGATTCCTGAACAACTCAAAAACCCATTTAGAGGTCCAAAGTCAACTTGGAAAACAAAAGTGCACTTCGGCGCGTATTTTTATTTAGTAGTCCAATTTGAATTCCGCAGAAACCAGGTGGCTGTTGCTTTCTCTTTTCTCACACCCTTCCCTCAACACTCCTATATAACCCCTCCCCACCCACACCTATTTCCTCTCATTGCCTCTCACAATTCCCCTAATCTAACACAACACCTTACGCTCACCCTTCATCCACCATGGCAGCCAAATTCCGGACTAGATCGAAAACCCATTAAGACAAACGCCTCCGTGACCGTCCGGACCGACACCAACAGCCAGTTTCGCACCACGGACAGGGACACCGAAGGCGGCGCCTACCCACGGTGGAACGAGAAGCTCGTGCTCGACTTGCCAACGCACTCCAAGTCCATCACGGTGGAGGTCCAATGCAAGACCGCGTACGGCGTCAGGACGTTTGGAACGGCGATGGTTCCGGCATCGGATTTTGTTGGCGCTTATGTGCCGGAGGGTTACCCGCATTTTTTGAGCTACAGGCTGAGAGATTACAAGGGGGAGAGGAATGGGGTTATTAATATTTCTGTCAGGATGAAGGTTCCGGAGATGTACGCTTGTGCAAGTTCAACAACGTCGTCTCAATCGAGGAAGGGGTTTCCGGCGTTCCAGTTTGGTACGGTGCCTATCAGAAAAATTATTGAAGATCCAAGTCACAATATTTTGTGCGTAAATATTAGAGGATTTAGACTTCTGATTAAGGATTGTGTTCTTGAAGGAAATTTTATGCAACCATTTAATTCATTGTTTTATTTATTTTTGAGAGAAAAATTCGTTGTCACAATACTTTACTTTTGTATGATGCTGATTAAGGGATATTTA
>Pyrco_BP_DH_07g12130
ATGAAAGCACCAATTTGTGGTAGCAAATTTTTGTCGCCTTTGATCGTGATCGAAAATGTACCTACAAAACAATCAACATCTTTGATCAAAGACCAAAGCCTCATGCTCAATTTCGATTCCATAATAAACGCATTTATGCGAAGAGTTGAGTTTCGTAACAAATCGTGTAAATTCAATTCCAAGCATGAATTGAGAAAATTCTCCAACCATGCCACACTCTACAATTGGATTTCCTCTACAATTAGTTGCCACTTTATTCACCACGTGATAAGTCAAAGATGTTACAACTTCAGTGATCATACTATAAATGTAACAGTCATACCAAAAAATTTCTCCGCACGATTATTTAAAAATAATGTAAGAACAAGTTGCTTGAAAGTTTCCCTCCGCTGTAAGAAGCGTGAACCAGAGTCAACTTGGAATCCATTCAACATTCGGCTCGTATTGTATTTCATCGTCCAATTTGAATTCCACAGAAACCACGTCGGTTTTCTCTCCTTTCTCACACCCTTCCCTCAACACTCCTATATAACCTCCTACCCACACCTCTTCCCTCTCAACGGCTCTCACAATTCCCCTAACCTAACACAAGCAATTCATCAAACACTTGCGCGCACTCTTCATCGATCATGGCAGCCAATTCCTGGACGCTCGAAATCAAGCCAGTTCCGCTCCATGGACATGAACATCGATGGCAGCGCTTACCCACGGTGGAACGAGAAGCTCGTGCTCAACTTCCCAACGCACTCCAAGTCCATCACGGTGGAGGTCCAATGCAAGACTTCGTCCGGCGTCAGGACGATCGGGACGGCGACGGCGTCGGATTTTGTTGGCGGGTATGTGCCAGAGGGTTGCATGCTTTTTTTGAGTTACAGGCTGAGAGATCACAAGGGGGAGAGGAATGGGATTATTAATATTTCCGTGAGGATGAAGGTTCATGAGATGTATGCTTGTGCAAGTTCAACGATGTGGTCTCACTCGCAGATGGGGTTTCCGTTCGTATTTGGTGTGGTGCCTATCAGAAAAATTATTGAAGATCCAAGGCACAATTTCTTGTGCGTAAATATTGCAGGATTTAGACTTTTGGTTGAGGAGAATACAAACTCAAGGGCTTTTAAATTTTCTCAATATCTTATAGTGATTGTAATTATATATTATCAAAGCCCACCATTTCCTCAATTTTTCTGCTTGCACAACACATTTACAATGTGCCGGCACCAAGCAGCCGACAACAGATATGGTGAAGTGCTTATTTATATTTTTTCACCCTACTATTTTATCCAATTTTTTGTCTACTTAAATCACTTAACACATTTTAGGCTAATTTACCTTCTAAAGTCAACTCTGACACACTATGACTCGGAATGTCCACTAGGACCTTTAATGGAGCTTGATGTGGAAAATGGAATAAATTTAAACCTAAAAGTGACTAAAGACAAGAGTGCGCTTACAGTAGTGTGGTCACCAAGAATCCTCGTCGATACGAATTTTCAGCAGCTAAAACCTGGAGGGGCAAAAAACAGAAAACGTGAGTGGGCAAAAACAAAGCTTTTTGAAACCATTTCTCTTTCCAAAATAATAATAACCCATCACCGTAAAACCCGTAATACTTCTCAGAAAATAGTTATACATACATATGTAGAAATCATGCTCGAGAGTAGTGAAAACCAAGTATATACCATGTCAAGTGACCTGTACGGCTTAACCTATAGCTCATCAAATATGCCTGCACATAAGTCGGAACCACCTATTGTGGTCTGTACGACAGGACTGGGTGTAAATAAGTACGTTCAAGTGCTACAATCACAAGTAGGTTGTGCGAATAATCGCGAGTCACCTACAAGTCGGAACCACCTAATGTGTGCAGGAGGTGAATATCATGTGAAGAACTGTGCCCTGGCCACGGGCGAGAGCACTAACACTGAGGTGCAGGAGAATGACTTGCCTGGGCATTCGCAGCGTCATGCAGTAATATGTATATTTATACTAATTCATATACTAAAATGTAATGCAATTGACATGGCATTTAAAAACTTAAATCGATTTAAAACAATTTTTGGGAAAATGGAAAAGATATATATACATATATATAGAAAACCAAAAGCCCACTCACCTGAAGTCTCGCTGCCTAGAACAATTATCAACCCACATCTCATAATATTTATCAATATAACACATAACTTACATAAAACAAATCCCCAA
>Pyrco_BP_DH_07g12200
ATGGCAGTCAATTCCCGGACGCTCGAAATCAAGGTGATCTCCGCCGAGAACCTGCAATTAGATCGAAAACCCACTAAGAAAAACGCCTCCGTGGCCGTCCGGAGTGACATCAACACCCAGTTCCGCACCAAGGACATGGACACCAAAGGCGGGGGCCCACCCACGGTGGAACGAGAAGCTCATGCTCGACTTGCCAACGCACTCGAAGTCCATCACGGTGGAGGTCCAATGCAAGACTTCGTCCGGTGTCAGGACGATCGGGACGGCGACGATTCCAGCATCGGATTTTGTTGGCGGTTAAGTGCCGGAGGGTTACCTGCATTTTTTAAGTTACAGGCT
>Pyrco_BP_DH_07g12220
ATGAACCCTAGATGGGTGTATTTATACCGTAGGGAGAAAAACATTTTTAGGATAAAATCCTCATTACACCCTCTTACGAGTTGTGATTATTTGTGGCGCACGAGGATGATTAGTTCCTGGATTGTAAAAACTCGAAGACTTACAGTATCTGATTGTGTCCATATCCGAATCAAATTGCATGTCTTGCAGACTAAGCATGAGCAGAGTGATGGTGGCACAGCTACTCTTTTTGCTATAGCTGTACTCGGAGCCGGTGAGTCCATGACTAGATTTCTGAATAGTGAGGAGAGATGTGTGAATGTGTGTATCTATCATATGGACGTTACAACGTCACTGTATTCGTACTATCTGTATGTTATATTTATTACATGTATTGAGACAACATTTTCATGTGTAGCAGTCATACCAAAAAATTTCTCCATGCGATTATTGAAAAATAAGGATATAGGAAAATTGATAGAAATGACCCATTTTCTTAATCCTAGGATCAAAATTAGATTTTACGGAAATGCACAAAGCATGCACACATTACCCTCGTATATAAATAGATTATTTCCTCTAACCCAATCACCGTTTGCACATTTCTCCGGAAATCTCTCTTCCCAAAACCCACGCCTTTGCACGAACCCTAGTCACCTCTCTCTCCTGAAATGGGATCCATTCATAATCCACTGCCTCTGCTGTTTTCTGGAAAATCCCTTCACTCATGAGGGCATTATGCCCCTCCCTCCCTCACTCCTCTTGTCCGTACATGATGTGCAAGACTTGTGCATGATTTGTCTTATCTTAGTCCAAAGATTTAGAAAATTGCTCATGTTTGTCTATTTCCTTAAATTCCTATTACACGGAAGTTTCTCTAAGAAAAGTGAAACTCAATTAAAGGCCCGAGTCAACTTGGAAACCCCTGACTACGAAAGTAAATTACATTTCTCCCACGCACTTTCCCATCCATTCCAAATTCGGCGTGGGTGTTTCTCTCTCCTTTCTCACACCCTTCCCTCAACACTCCTATATAACCTCCTACCCGCACCTCTTTCCTCCCTAACCCAAGCAGTTCATCAAACACGCGCACTCTTCATCCAACATGGCAGCCAATTCCCGGACTCTCGAAATCAAGGTGATCGATCCGCCGAGAACCTGCAATTAGATCGAAAACCCATCAAGAAAAACGCCTCCGTGACCGTCCGGACCGACACCAACAGCCAGTTTCGCACCACGGGCATGGACACTGAAGGCGGCGCCTACCCACGGTGGAATGAGACGCTCGTGCTCGACTTGGCAACGCACTCGAAGTCCATCACGGTGGAGGTCCAATGCAAGACTTCGTCCAGCGTCAGGACGATCGGGACGGCGACGATTCCGGCGTCGGATTTTGTTGGCGGGTACGTGCCGGAGGGTTACCTGCATTTTTTGAGTTACAGGCTGAGAGATCACAAGGGGGAAAGGAATGGGATTATTAATATTTCTGTGAGTATGGAGGCTCAGAAGATGTACGCATATGCAAGTTCAACGACGTGGTCTAACTCGACGATGGGGTTTCCGGCGACTGGGAACAAAAGTTTTGGCAGCGGCGTTGTGACCGGAGTTCCGGTTTGGTATGGTGTGTATCAGAAAGATTATTGCAGACCCAAGTCACAATATTTTGTGCATAAATAT
>Pruav_sc0000675.1_g1140.1.mk
ATGGCAACAACGTCCCGAAAGCTAGAAATCACAGTCATATCCGCCGAGAACTTGCAATTAGACCGAAAACCCATAAAGAAAAACGCCTCTGCTACCGTCCGAGCCGAAAAGGACAGCCAGTTTCGCACCACGGACATGGACACCGAAGGCGGCGCCTACCCCAAATGGAACGAGAAGCTTGTGCTCGACTTGCCATTGCATGCGAGGTCCTTGACGGTGGAGATTCATTGCAAGACTTCTTACGGAGTCAGGACGATCGGAACGGCAAAGATTCCTGTGTCGGATTTCGTGGGCGGGTTTGTGCCTGAGGGCTACCTGCATTTTTTGAGTTACAGACTGAGAAATAACAGGGGAGAGAGAAACGGGATTGTTAATATTTCGGTGAGGATGCAGGCGCCAGAGTTGCAAGCGTGTGCTACGACGTCGTCTCATTCGAGCGTGGGATTTCCAGTGGCAGTGGGAGATAGCAGCTTTGGCGGCGGTGCCGTGGCGACTGGAGTTCCCGTTTGGTACGGGGCGTATCCGAAAAATTAT
>Pruav_sc0000675.1_g1150.1.mk
ATGGCAGCAACGTCCCGGACGCTAGAAATCACGGTCATATCCGCCGAGAACTTGCAATTAGATCGAAAACCCATCAAGAAAAACGCCTCTGCGACCGTCCGCGCCGAGAATGACGGCCAATTTCGCACCACGGACATGGACACCGAAGGCGGCGCCTACCCCAAGTGGAACGAGAAGCTTGTGCTAGACTTGCCAATGCAGGCGAGGTCCTTGACGGTGGAGGTTCAATGCAAGACTTCATACGGCGTCAGGACCATCGGAACGGCGAAGATTCCGGTGTCGGATTTCGTGGGCGGGTTTGTGCCTGAGGGCTACCTGCATTTTTTGAGTTACAGACTGAGAAACCACAGGGGAGAGAGGAACGGGATTGTGAATATTTCGGTGAGGATGAAGGTGCCGGAGTTGAAAGCGTGTGCTACGACGTCGTCTCTTTCGAGCATGGGATTTCCGATGGGAGATAGCAGCTTTGGCTGCGGTGGCGTGCCGACGGGAATTCCGGTTTGGTGCGGGCCGTATCCGAAAAGTTAT
>Pyrusco1g005400.1
ATGGCAGCCAATTCCCGGACGCTCGAGATCACGGTGATCTCCGCCGAGAATCTGAAATTAGATCGAAAACCCATCAAGAAAAACTCCTCTGTGACGGTCCGGCCCGACACCAACAGTCAGATTTGCACCACGGAAATGGACACCGAAGGCGGCGCCTACCCTCGATGGAACGAGAAGCTCGTGCTCGACTTGCCAGCGCACTCGAGGTCCATCACGGTAGAGGTCCAATGCAAGACGTCGTACGGCGTCAGGACGGTCGGGACGGCGACGATTCCGGCGTCGGATTTTGTAGGTGGGTACGTGCCGGAGGGTTACCTGCATTTTTTGAGTTACAGGCTGAGGGATAACAGAGGGGAGAGGAATGGGATTATTAATATTTCTGTGAGAATGAAGGTTCCGGAGATTTACGCTTGTTCAAGTTCAACGACGTCGTCTCACTCGAGAATGGGGTTTCCGGTTGCTGAGAACAATAATTTTGGTGGCGGCGTTGCGACAGGAGTTCCGGTTTGGTATGGTTCTTATCAGAAAAAACATTAT
>Pyrusco1g005410.1
ATGGCAGCCAGTTCCCGGACGCTCGAGATCACGGTCATCTCCGCCGAGAATCTGAAATTAGATCGAAAACCCATCAAGAAAAACGCCTCCGTCACCGTCCGGACCGACACCAACAGTCAGTTTCGCACCACGGAAATGGAAACTGAAGGCGGCTCCTACCCTCGATGGAACGAGAAGCTCGTGCTCGACATGCCAACTCACTCGAGGTCCATCACGGTGGAGGTCCAATGCAAGACGTCGTACGGCGTCAGGACGATCGGGACGGCGTCGATTCCGGCGTCTGATTTTGTAGGTGGGTACGTGCCGGAGGGTTACTTGCATTTTTTGAGTTACAGGCTGAGGGATCACATGGGGGAGAGGAATGGGATTATTAATATTTCTGTGAGAATGAAGGTTCCGGAGATGTACGCTTGCTCAAGTTCAACGACGTCGTCTCACTCGAAAATGGGGTTTCCGGCGGCTGGGAACAATAATTCTGGCGGCGGCGTTGCGATAGGAGTTCCCGTTTGGTACGGTGCTTATCAGAAAAATTAT
>Pyrusco7g009440.1
ATGGCAGCTAATTTCCGGACGCTCGAAATCACGGTGATCTCCGCTGAGAACTTGCAATTAAATCGAAAACCCATCAGCAAAAACACCTCCGTGACCGTCCGGACCGACAACAACAGCCAGTTTCGCACCACGGACATGGACACCGAAGGCGGCGCCTACCCACGGTGGAACGAGAAGCTCGTGCTCGACTTGCCAACGCACTCCAAGTCCATCACGGTGGAGGTCCAATGCCAAACTTCGTACGGCGTCAGGACGTTCGGGACGGCGACTATTCCGGCATCGGATTTTGTTGGCGGGTACGTGCCGGAGGGTTACCTGCATTTTCTGAGTTACAGGCTGAGAGATTACAAGGGGGAGAGGAACGGGATTATTAATATTTCTGTGAGGATGAAGGTTCCGGAGATGTACAGCTCTTGTGCAAGTTCAACGACGTCGTCTCCCTCGAGGATGGGGTTTCCGGCAGCTGGGAACAATAGTTTTGGTGGCAACATTGCGATCGGAGTTCCGGTTTGGTATGATGCCTATCAGACAAATTAT
>Pyrusco7g009450.1
ATGGCAGCCAATTTCCGGACGCTCGAAATCACAGTGATCTCCGCCGAGAACCTGCAATTAGATCGAAAACCCATTAAGACAAACGCCTCCGTGACCGTCCGGACCGACACCAACAGCCAGTTCTGCACCACGGACATTGACACCGAAGGCGGCGCCTACGCACGGTGGAACGAGAAGCTCGTGCTCGACTTGCCAACGCACTCCAAGTCCATCACGGTGAAGGTCCAATGCAAGACCGCGTACGGCGTCAGGACGTTCGGAACGGCGACGGTTCTGGCATCGGATTTTGTTGGCGCTTATGTGCCGGAGGGTTACCCGCATTTTTTGAGCTACAGGCTGAGAGATTACAAGGGGGAGAGGAATGGGGTTATTAATATTTCTGTCAGGATGAAGGTTCCGGAGATGTACGCTTGTGCAAGTTCAACAACGTCGTCTCACTCGAGGAAGGGGTTTCCGGCGGATGGGAACCATAGTTTTGGTGGTGGCGTTGCGATCGGAGTTCCAGTTTGGTACGGTGCCTATCAGAAAAATTAT
>Pyrusco7g009470.1
ATGGCAGCCAATTCCCGGACGCTTGAAATCAAGGTGATCTCCGCCGAGAACCTGAAATTAGATCGAAAATCCGTCAAGAAAAACGCTTCCGTGACCGTCCGGACCGACACCAACAGCCAGTTCTGCACCACGGACATTGACACCGAAGGCGGCGCCTACCCACGGTGGAACGAGAAGCTCGTGCTCGACTTGCCAACGCACTCCAAGTCCATCATAGTGGAGGTCCATTGCAAGACTTCTTCCGGCGTCAGGACGATCGGGACGGCGACGGTTCCGGCTTCGGATTTTGTTGGCGAGTACGTACCGGAGGGTTACCTGCATTTTTTGAGTTACAGGCTGAGGAATCACAAGGGGGAGAGGAATGGGATTATTAATATTTCTGTGAGAATGAAGGTTCCGGAGATGTACGCTTGTGCAAGTTCAACGACGTGGTCTCACTCAACGATGGGGTTTCCAGCGGCTGGGAACAAAAGTTTCGGCGGTGGCGTTGTGACAGGGGTTCCGGTTTGGTACGGTGCCTATCAAAAAAATTAT
>Pyrusco7g009480.1
ATGGCAGCCAATTTCCGGACGCTCGAAATCACAGTGATCTCCGCCGAGAACCTGCAATTAGATCGAAAACCCATTAAGACAAACGCCTCCGTGACCGTCCGGACGGATACCAACAGCCAGTTTCGCACCACGGACAGGGACACCGAAGGCGGCGCCTACCCACGGTGGAACGAGAAGCTCGTGCTCGACTTGCCAACGCACTCCAAGTCCATCACGGTGGAGGTCCAATGCAAGACCGCGTACGGCGTCAGGACGTTCGGAACGGCGACGGTTCCGGCATCGGATTTTGTTGGCGCTTATGTGCCGGAGGGTTACCCGCATTTTTTGAGCTACAGGCTGAGAGATTACAAGGGGGAGAGGAATGGGGTTATTAATATTTCTGTGAGAATGAAGGTTCCGGAGATGTACGCTTGTGCAAGTTCAACAACGTCGTCTCACTCGAGGATGGGGTTTCCGGCGGCTGGGAACCATAGTTTTGGTGGTGGCGTTGCTATCGGAGTTCCAGTTTGGTACGGTGCCTATCAGAAAAATTAT
>Pyrusco7g009490.1
ATGGCAGTCAATTCCCGGACGCTCGAAATCAAGGTGATCTCCGCCGAGAACCTGCAATTAGATCGAAAACCCACTAAGAAAAACGCCTCCGTGGCCGTCCGGAGTGACATCAACACCCAGTTCCGCACCAAGGACATGGACACCAAAGGCGGGGGCCCACCCACGGTGGAACGAGAAGCTCATGCTCGACTTGCCAACGCACTCGAAGTCCATCACGGTGGAGGTCCAATGCAAGACTTCGTCCGGTGTCAGGACGATCGGGACGGCGACGATTCCAGCATCAGATTTTGTTGGCGGTTAAGTGCCGGAGGGTTACCTGCATTTTTTGAGTTACAGGCTGAGGAATCACAAGGGGGAGAGGAATGGAATTAT
>Pyrusco7g009510.1
ATGGCAGCCAATTCCCGGACGCTCGAAATCAAGGTGATCTCCGCCGAGAACCTGCAATTAGATCGAAAACCCATCAAGAAAAACGCCTCCGTGACCGTCCGGACCGACACTAACAGCCAGTTTTGCACCACGGAGATGGACACTGAAGGCGGCGCCTACCCACGGTGGAACGAAAAGCTCGTGCTCGACTTGCCAACGCACTCGATGTCCTTCACGGTGGAGGTCCAATGCAAGACTTCGTCCGGCGTCAGGACGATCGGGACGGCGACGATTCCAGCGTCGGATTTTGTTGGCGGGTACTTGCCGGAGGGTTACCTGCATTTTTTGAGTTACAGGCTGAGGAATCACAAGGGGGAGAGGAATGGGATTATTAATATTTCTGTGAGGATGAAGGTTCAGGAGATGTACGCTTGTGCAAGTTCAACGACGTGGTCTCACTCGACGATGGGGTTTCCGGCGTCTGGGAACAGTAGTTTTGGCGGCGGCGTTGTGACCGGAGTTCCGGTTTGGTATGGTGCATATCAGAAAAATTAT
>Pyrusco7g009530.1
ATGGCAGCCAATTCCCGGACGCTCGAAATCAAGGTGATCTCCGCCGAGAACCTGCAATTAGATCGAAAACCCATCAAGAAAAACGCCTCCGTGACCGTCCGGACCGACACCAACAGCCAGTTTCGCACCACGGACATGGACACTGAAGGCGGCGCCTACCCACGGTGGAATGAGACGCTCGTGCTCGACTTGCCAACGCACTCGAAGTCCATCACGGTGGAGGTCCAATGCAAGACTTCGTCCAGCGTCAGGACGATCGGGACGGCGACGATTCCGGCGTCGGATTTTGTTGGCGGGTACGTGCCGGAGGGTTACCTGCATTTTTTGAGTTACAGGCTGAGAGATCACAAGGGGGAGAGGAATGGGATTATTAATATTTCTGTGAGTATGGAGGCTCAGAAGATGTACGCTTATGCAAGTTCAACGACGTGGTCTCACTCGACGATGGGGTTTCCGGCGATTGGGAACAAAAGTTTTGGCAGCGGCGTTGTGACCGGAGTTCCGGTTTGGTATGGTGTGTATCAGAAAGATTAT
>Pyrusco7g009800.1
ATGGCAGCCAATTTCCGGACGCTCGAAATCACGGTGATCTCCGCTGAGAACCTGCAATTAAATCGAAAACCCATCAGCAAAAACACCTCCGTGACCGTCCGGACCGACACCAACAGCCAGTTTCGCACCACGGACATGGACACCGAAGGCGGCGCCTACCCACGGTGGAACGAGAAGCTCGTGCTCGACTTGCCAACGCACTCCAAGTCCATCACGGTGGAGGTCCAATGCCAAACTTCGTACGGCGTCAGGACGTTCGGGACGGCGACTATTCCGGCATCGGATTTTGTTGGCGGGTACGTGCCGGAGGGTTACCTGCATTTTCTGAGTTACAGGCTGAGAGATTACAAGGGGGAGAGGAACGGGATTATTAATATTTCTGTGAGGATGAAGGTTCCGGAGATGTACAGCTCTTGTGCAAGTTCAACGACGTCGTCTCCCTCGAGGATGGGGTTTCCGGCGGCTGGGAACAATAGTTTTGGTGGCAACATTGCGATCGGAGTTCCGGTTTGGTATGATGCCTATCAGAAAAATTAT
>Pyrusco7g009810.1
ATGGCAGCCAATTTCCGGACGCTCGAAATCACAGTGATCTCCGCCGAGAACCTGCAATTAGATCGAAAACCCATTAAGACAAACGCCTCCGTGACCGTCCGGACCGACACCAACAGCCAGTTTCGCACCACGGACAGGGACACCGAAGGCGGCGCCTACCCACGGTGGAACGAGAAGCTCGTGCTCGACTTGCCAACGCACTCCAAGTCCATCACGGTGGAGGTCCAATGCAAGACCGCGTACGGCGTCAGGACGTTTGGAACGGCGATGGTTCCGGCATCGGATTTTGTTGGCGCTTATGTGCCGGAGGGTTACCCGCATTTTTTGAGCTACAGGCTGAGAGATTACAAGGGGGAGAGGAATGGGGTTATTAATATTTCTGTCAGGATGAAGGTTCCGGAGATGTACGCTTGTGCAAGTTCAACAACGTCGTCTCAATCGAGGAAGGGGTTTCCGGCGGCTGGGAACCATAGTTTTGGTGGTGGCGTTGCGATCGGAGTTCCAGTTTGGTACGGTGCCTATCAGAAAAATTAT
>Pyrusco7g009830.1
ATGGACATGAACATCGATGGCAGCGCTTACCCACGGTGGAACGAGAAGCTCGTGCTCAACTTCCCAACGCACTCCAAGTCCATCACGGTGGAGGTCCAATGCAAGACTTCGTCCGGCGTCAGGACGATCGGGACGGCGACGGCGTCGGATTTTGTTGGCGGGTATGTGCCAGAGGGTTGCATGCTTTTTTTGAGTTACAGGCTGAGAGATCACAAGGGGGAGAGGAATGGGATTATTAATATTTCCGTGAGGATGAAGGTTCATGAGATGTATGCTTGTGCAAGTTCAACGATGTGGTCTCACTCGCAGATGGGGTTTCCGGCGGATAGGAAC
>Pyrusco7g009840.1
ATGGCAGCCAATTCCCGGACGCTTGAAATCAAGGTGATCTCCGCCGAGAACCTGAAATTAGATCGAAAATCCATCAAGAAAAACGCTTCCGTGACCGTCCGGACCGACACCAACAGCCAGTTCTGCACCACGGACATTGACACCGAAGGCGGCGCCTACCCACGGTGGAACGAGAAGCTCGTGCTCGACTTGCCAACGCACTCCAAGTCCGTCATAGTGGAGGTCCATTGCAAGACTTCTTCCGGCGTCAGGACGATCGGGACGGCGACGGTTCCGGCTTCGGATTTTGTTGGCGAGTACGTACCGGAGGGTTACCTGCATTTTTTGAGTTACACGCTGAGGAATCACAAGGGGGAGAGGAATGGGATTATTAATATTTCTGTGAGAATGAAGGTTCCGGAGATGTACGCTTGTGCAAGTTCAACGACGTGGTCTCACTCAACGATGGGGTTTCCAGCTGCTGGGAACAAAAGTTTCGGCGGTGGCGTTGTGACAGGAGTTCCGGTTTGGTACGGTGCCTATCAGAAAAATTAT
>Pyrusco7g009850.1
ATGGCAGCCAATTTCCGGACGCTCGAAATCACAGTGATCTCCGCCGAGAACCTGCAATTAGATCGAAAACCCATTAAGACAAACGCCTCCGTGACCGTCCGGACGGACACCAACAGCCAGTTTCGCACCACGGACAGGGACACCGAAGGCGGCGCCTACCCACGGTGGAACGAGAAGCTCGTGCTCGACTTGCCAACACACTCCAAGTCCATCACGGTGGAGGTCCAATGCAAGACCGCGTACGGCGTCAGGACGTTCGGAACGGCGACGGTTCCGGCATCGGATTTTGTTGGCGCTTATGTGCCGGAGGGTTACCCGCATTTTTTGAGCTACAGGCTGAGAGATTACAAGGGGGAGAGGAATGGGGTTATTAATATTTCTGTCAGGATGAAGGTTCCGGAGATGTACGTTTGTGCAAGTTCAACAACGTCGTCTCACTCGAGGATGGGGTTTCCGGCGGCTGGGAACCATAGTTTTGGTGGTGGCGTTGCGATCGGAGTTCCAGTTTGGTACGGTGCCTATCAGAAAAATTAT
>Pyrusco7g009880.1
ATGGCAGTCAATTCCCGGACGCTCGAAATCAAGGTGATCTCCGCCGAGAACCTGCAATTAGATCGAAAACCCACTAAGAAAAACGCCTCCGTGGCCGTCCGGAGTGACATCAACACCCAGTTCCGCACCAAGGACATGGACACCAAAGGCGGGGGCCCACCCACGGTGGAACGAGAAGCTCATGCTCGACTTGCCAACGCACTCGAAGTCCATCACGGTGGAGGTCCAATGCAAGACTTCGTCCGGTGTCAGGACGATCGGGACGGCGACGATTCCAGCATCGGATTTTGTTGGCGGTTAAGTGCCGGAGGGTTACCTGCATTTTTTAAGTTACAGGCT
>Pyrusco7g009890.1
ATGGCAGCCAATTCCCGGACGCTCGAAATCAAGGTGATCTCCGCCGAGAACCTGCAATTAGATCGAAAACCCATCAAGAAAAACTCCTTCGTGACCGTCCGGACCGACACTAACAGCCAGTTTCGCACCACGGAGATGGACACTGAAGGCGGCGCCTACCCACGGTGGAACGAAAAGCTCGTGCTCGACTTGCCAACGCACTCGATGTCCTTCATGATGGAGGTCCAATGCAAGACTTCGTCCGGCGTCAGGACGATCGGGACGGCGACGATTCCGGCGTCGGATTTTGTTGGCGGGTACGTGCCGGAGGGTTACCTGCATTTTTTGAGTTACAGGCTGAGGAATCACAAGGGGGAGAGGAATGGGATTATTAATATTTCTGTGAGGATGAAGGTTCAGGAGATGTACGCTTGTGCAAGTTCAACGACGTGGCCTCACTCGGCGATGGGGTTTCCGGCGGCTGGGAACAGTAGTTTTGGCGGCGGCGTTGTGACCGGAGTTCCGGTTTGGTATGGTGCATATCAGAAAAATAGT
>Pyrusco7g009910.1
ATGGCAGCCAATTCCCGGACTCTCGAAATCAAGGTGATCTCCGCCGAGAACCTGCAATTAGATCGAAAACCCATCAAGAAAAACGCCTCCGTGACCGTCCGGACCGACACCAACAGCCAGTTTCGCACCACGGGCATGGACACTGAAGGCGGCGCCTACCCACGGTGGAATGAGACGCTCGTGCTCGACTTGGCAACGCACTCGAAGTCCATCACGGTGGAGGTCCAATGCAAGACTTCGTCCAGCGTCAGGACGATCGGGACGGCGACGATTCCGGCGTCGGATTTTGTTGGCGGGTACGTGCCGGAGGGTTACCTGCATTTTTTGAGTTACAGGCTGAGAGATCACAAGGGGGAAAGGAATGGGATTATTAATATTTCTGTGAGTATGGAGGCTCAGAAGATGTACGCATATGCAAGTTCAACGACGTGGTCTAACTCGACGATGGGGTTTCCGGCGACTGGGAACAAAAGTTTTGGCAGCGGCGTTGTGACCGGAGTTCCGGTTTGGTATGGTGTGTATCAGAAAGATTATTGCAGACCCAAGTCACAATATTTTGTGCATAAATAT
>Pyrbe_000482
ATGGCAGCCAATTCCCGGATGCTCGAGATCACGGTGATCTCCGCCGAGAATCTGAAATTAGATCGAAAACCCATCAAGAAAAACTCCTCTGTGACCGTCCGGCCCGACACCAACAGTCAGTTTTGCACCACGGAAATGGACACCGAAGGCGGCGCCTACCCTCGATGGAACGAGAAGCTCGTGCTCGACTTGCCAGCGCACTCGAGGTCCATCACGGTAGAGGTCCAATGCAAGACCTCGTACGGCGTCAGGACGGTCGGGACGGCGACGATTCCGGCGTCGGATTTTGTAGGTGGGTTCCGAGATTTACGCTTGTTCAAGTTCAACGACGTCGTCTCACTCAAGAATGGGGTTTCCGGTGGC
>Pyrbe_000483
ATGGCAGCCAGTTCCCGGACGCTCGAGATCACGGTCATCTCCGCCGAGAATCTGAAATTAGATCGAAAACCCATCAAGAAAAACGCCTCCGTCACCGTCCGGACCGACACCAACAGTCAGTTTCGCACCACGGAAATGGAAACTGAAGGCGGCTCCTACCCTCGATGGAACGAGAAGCTCGTGCTCGACATGCCAACTCACTCGAGGTCCATCACGGTGGAGGTCCAATGCAAGACGTCGTACGGCGTCAGGACGATCGGGACGGCGTCGATTCCGGCGTCTGATTTTGTAGGTGGGTACGTGCCGGAGGGTTACTTGCATTTTTTGAGTTACAGGCTGAGGGATCACATGGGGGAGAGGAATGGGATTATTAATATTTCTGTGAGAATGAAGGTTCCGGAGATGTACGCTTGCTCAAGTTCAACGACGTCGTCTCACTCGAAAATGGGGTTTCCGGCGGCTGGGAACAATAATTCTGGCGGCGGCGTTGCGATAGGAGTTCCCGTTTGGTACGGTGCTTATCCGAAAAATTAT
>Pyrbe_048595
ATGGCAGCCAATTTCCGGACGCTCGAAATCACGGTGATCTCCGCTGAGAACCTGCAATTAAATCGAAAACCCATCAGCAAAAACACCTCCGTGACCGTCCGGACCGACAACAACAGCCAGTTTCGCACCACGGACATGGACACCGAAGGCGGCGCCTACCCACGGTGGAACGAGAAGCTCGTGCTCGACTTGCCAACGCACTCCAAGTCCATCACGGTGGAGGTCCAATGCCAAACTTCGTACGGCGTCAGGACGTTCGGGACGGCGACTATTCCGGCATCGGATTTTGTTGGCGGGTACGTGCCGGAGGGTTACCTGCATTTTCTGAGTTACAGGCTGAGAGATTACAAGGGGGAGAGGAACGGGATTATTAATATTTCTGTGAGGATGAAGGTTCCGGAGATGTACAGCTCTTGTGCAAGTTCAACGACGTCGTCTCCCTCGAGGATGGGGTTTCCGGCGGCTGGGAACAATAGTTTTGGTGGCAACATTGCGATCGGAGTTCCGGTTTGGTATGATGCCTATCAGACAAATTAT
>Pyrbe_048596
ATGGCAGCCAATTTCCGGACGCTCGAAATCACAGTGATCTCCGCCGAGAACCTGCAATTAGATCGAAAACCCATTAAGACAAACGCCTCCGTGACCGTCCGGACCGACACCAACAGCCAGTTCCGCACCACGGACATTGACACCGAAGGCGGCGCCTACCCACGGTGGAACGAGAAGCTCGTGCTCGACTTGCCAACGCACTCCAAGTCCATCACGGTGGAGGTCCAATGCAAGACCGCGTACGGCGTCAGGACGTTCGGAACGGCGACGGTTCTGACATCGGATTTTGTTGGCGCTTATGTGCCGGAGGGTTACCCGCATTTTTTGAGCTACAGGCTGAGAGATTACAAGGGGGAGAGGAATGGGGTTATTAATATTTCTGTCAGGATGAAGGTTCCGGAGATGTACGCTTGTGCAAGTTCAACAACGTCGTCTCACTCGAGGAAGGGGTTTCCGGCGGCTGGGAACCATAGTTTTGGTGGTGGCGTTGCGATCGGAGTTCCAGTTTGGTACGGTGCCTATCAGAAAAATTAT
>Pyrbe_048598
ATGGCAGCCAATTCCTGGACGCTCGAAATCAAGACTGACGGCAACAGCCAGTTCCGCTCCACGGACATGAACATCGATGGCAGCGCCTACCCACGGTGGAACGAGAAGCTCGTGCTCAACTTCCCAACGCACTCCAAGTCCGTCACGGTGGAGGTCCAATGCAAGACTTCGTCCGGCGTCAGGACGATCGGGACGGCGACGGCGTCGGATTTTGTTGGCGGGTATGTGCCAGAGGGTTGCATGCTTTTTTTGAGTTACAGGCTGAGAGATCACAAGGGGGAGAGGAATGGGGTTATTAATATTTCCGTGAGGATGAAGGTTCATGAGATGTACGCTTGTGCAAGTTCAACGATGTGGTCTCACTCGCAGATGGGGTTTCCGGCGGATGGGAACAAAAGTTTTGGTGGCGGCGTTGTAACCGGAGTTCGGGTTTGGTGTGGTGCCTATCAGAAAAATTAT
>Pyrbe_048599
ATGGCAGCCAATTCCCGGACGCTTGAAATCAAGGTGATCTCCGCCGAGAACCTGAAATTAGATCGAAAATCCGTCAAGAAAAACGCTTCCGTGACCGTCCGGACCGACACCAACAGCCAGTTCTGCACCACGGACATTGACACCGAAGGCGGCGCCTACCCAAGGTGGAACGAGAAGCTCGTGCTCGACTTGCCAACGCACTCCAAGTCCATCATAGTGGAGGTCCATTGCAAGACTTCTTCCGGCGTCAGGACGATCGGGACGGCGACGGTTCCGGCTTCGGATTTTGTTGGCGAGTACGTACCGGAGGGTTACCTGCATTTTTTGAGTTACAGGCTGAGGAATCACAAGGGGGAGAGGAATGGGATTATTAATATTTCTGTGAGAATGAAGGTTCCGGAGATGTACGCTTGTGCAAGTTCAACGACGTGGTCTCACTCAACGATGGGGTTTCCAGCGGCTGGAAACAAAAGTTTCGGCGGTGGCGTTGTGACAGGAGTTCCGGTTTGGTACGGTGCCTATCAGAAAAATTAT
>Pyrbe_048601
ATGGCAGCCAATTTCCGGACGCTCGAAATCACAGTGATCTCCGCCGAGAACCTGCAATTAGATCGAAAACCCATTAAGACAAACGCCTCCGTGACCGTCCGGACGGACACCAACAGCCAGTTTCGCACCACGGAGAGGGACACCGAAGGCGGTGCCTACCCACGGTGGAACGAGAAGCTCGTGCTCGACTTGCCTACGCACTCCAAGTCCATCACGGTGGAGGTCCAATGCAAGACCGCGTACGGCGTCAGGACGTTCGGAACGGCGACGGTTCCGGCATCGGATTTTGTTGGCGCTTATGTGCCGGAGGGTTACCCGCATTTTTTGAGCTACAGGCTGAGAGATTACAAGGGGGAGAGGAATGGGGTTATTAATATTTCTGTCAGGATGAAGGTTCCGGAGATGTACGCTTGTGCAAGTTCAACAACGTCGTCTCACTCGAGGATGGGGTTTCCGGCGGCTGGGAACCATAGTTTTGGTGGTGGCGTTGCGATCGGAGTTCCAGTTTGGTACGGTGCCTATCAGAAAAATTAT
>Pyrbe_048602
ATGGCAGCCAATTCCCGGACGCTCGAAATCAAGGTGATCTCCGCCGAGAACCTGCAATTAGATCGAAAACCCATCAAGAAAAACTCCTCCGTGACCGTCCGGACCGACACTAACAGCCAGTTTCGCACCACGGAGATGGACACTGAAGGCGGCGCCTACCCACGGTGGAACGAAAAGCTCGTGCTCGACTTGCCAACGCACTCGATGTCCTTCACGGTGGAGGTCCAGTGCAAGACTTCGTCTGGCGTCAGGACGATCGGGACGGCCACGATTCCGGCGTCGGATTTTGTTGGCGGGTACGTGCCGGAGGGTTACCTGCATTTTTTGAGTTACAGGCTGAGGAATCACAAGGGGGAGAGGAATGGGATTATTAATATTTCTGTGAGGATGAAGGTTCAGGAGACGTACGCTTGTGCAAGTTCAACGACGTGGTCTCACTCGACGATGGGGTTTCCGGCGGCTGGGAACAGTAGTTTTGGCGGCGGCGTTGTGACCGGAGTTCCGGTTTGGTATGGTGCATATCAGAAAAATTAT
>Pyrbe_048604
ATGGCAGCCAATTCCCGGACGCTCGAAATCAAGGTGATCTCCGCCGAGAACCTGCAATTAGATCGAAAACCCATCAAGAAAAACGCCTCCGTGACCGTCCGGACCGACACCAACAGCCAGTTTCGCACCACGGACATGGACACTGAAGGCGGCGCCTACCCACGGTGGAATGAGACGCTCGTGCTCGACTTGCCAACGCACTCGAAGTCCATCACGGTGGAGGTCCAATGCAAGACTTCGTCCGGCGTCAGGACGATCGGGACGGCGACGATTCCAGCGTCGGATTTTGTTGGCGGGTACGTGGCGGAGGGTTACCTGCATTTTTTGAGTTACAGGCTGAGAGATCACAAGGGGGAGAGGAATGGGATTATTAATATTTCTGTGAGTATGGAGGCTCAGAAGATGTACGCTTATGCAAGTTCAAAGACGTGGTCTCACTCGACGATGGGGTTTCCGGCGACTGGGAACAAAAGTTTTGGCAGCGGTGTTGTGACCGGAGTTCCGGTTTGGTATGGTGTGTATCAGAAAGATTAT
>Pyrpy_N_01g0493.1
ATGGCAGCCACTTCCCGGACGCTCGAGATCACGGTGATCTCCGCCGAGAATCTGAAATTAGATCGAAAACCCATCAAGAAAAACTCCTCTGTGACCGTCCGGCCCGACACCAACAGTCAGATTTGCACCACGGAAATGGACACCGAAGGCGGCGCCTACCCTCGATGGAACGAGAAGCTCGTGCTCGACTTGCCAGCGCACTCGAGGTCCATCACGGTAGAGGTCCAATGCAAGACGTCGTACGGCGTCAGGACGGTCGGGACGGCGACGATTCCGGCGTCGGATTTTGTAGGTGGGTACGTGCCGGAGGGTTACCTGCATTTTTTGAGTTACAGGCTGAGGGATAACAGAGGGGAGAGGAATGGGATTATTAATATTTCTGTGAGAATGAAGGTTCCGGAGATTTACGCTTGTTCAAGTTCAACGACGTCGTCTCACTCGAGAATGGGGTTTCCGGTTGCTGAGAACAATAATTTTGGTGGCGGCGTTGCGACAGGAGTTCCGGTTTGGTATGGTTCTTATCAGAAAAAACATTAT
>Pyrpy_N_01g0494.1
ATGGCAGCCAGTTCCCGGACGCTCGAGATCACGGTCATCTCCGCCGAGAATCTGAAATTAGATCGAAAACCCATCAAGAAAAACGCCTCCGTCACCGTCCGGACCGACACCAACAGTCAGTTTCGCACCACGGAAATGGAAACTGAAGGCGGCTCCTACCCTCGATGGAACGAGAAGCTCGTGCTCGACATGCCAACTCACTCGCGGTCCATCACGGTGGAGGTCCAATGCAAGACGTCGTACGGAGTCAGGCCGATCGGGACGGTGTCGATCCCGGCGTCTGATTTTGTAGGTGGGTACGTGCCGGAGGGTTACTTGCATTTTTTGAGTTACAGGCTGAGGGATCACATGGGGGAGAGGAATGGGATTATTAATATTTCTGTGAGAATGAAGGTTCCGGAGATGTACGCTTGCTCAAGTTCAACGACGTCGTCTCACTCGAAAATGGGGTTTCCGGCGGCTGGGAACAATAATTCAGGCGGCGGCGTTGCGATAGGAGTTCCCGTTTGGTACGTCCAGTTCGGATTCCACAGAAGAAACGTGGCTGTTGCTCTCTCCTTTCTCGCACCCTTCCCTCAACGCTCCTACTCCACGATGGAATTTTCCCGGACGCTCGAGATCACGGTCATCTCCGCCGAGAATCTGAAATTAGATCGAAAACCCATCAAGAAAAACGCCTCCGTCACCGTCCGGACCGACACCAACAGTCAGTTTCGCACCACGGAAATGGAAACTGAAGGCGGCTCCTACCCTCGATGGAACGAGAAGCTCGTGCTCGACATGCCAACTCACTCGAGGTCCATCACGGTGGAGGTCCAATGCAAGACGTCGTACGGCGTCAGGACGATCGGGACGGCGTCGATCCCGGCGTCTGATTTTGTAGGTGGGTACGTGCCGGAGGGTTACTTGCATTTTTTGAGTTACAGGCTGAGGAATCACATGGGGGAGAGGAATGGGATTATTAATATTTCTGTGAGAATGAAGGTTCCGGAGATGTACGCTTGCTCAAGTTCAACGACGTCGTCTCACTCGAAAATGGGGTTTCCGGCGGCTGGGAACAATAATTCTGGCGGCGGCGTTGCGATAGGAGTTCCCGTTTGGTACGGTGCTTATCAGAAAAATTAT
>Pyrpy_N_07g1374.1
ATGGCAGCCAATTTCCGGACGCTCGAAATCACGGTGATCTCCGCTGAGAACCTGCAATTAAATCGAAAACCCATCAGCAAAAACACCTCCGTGACCGTCCGGACCGACAACAACAGCCAGTTTCGCACCACGGACATGGACACCGAAGGCGGCGCCTACCCACGGTGGAACGAGAAGCTCGTGCTCGACTTGCCAACGCACTCCAAGTCCATCACGGTGGAGGTCCAATGCCAAACTTCGTACGGCGTCAGGACGTTCGGGACGGCGACTATTCCGGCATCGGATTTTGTTGGCGGGTACGTGCCGGAGGGTTACCTGCATTTTCTGAGTTACAGGCTGAGAGATTACAAGGGGGAGAGGAACGGGATTATTAATATTTCTGTGAGGATGAAGGTTCCGGAGATGTACAGCTCTTGTGCAAGTTCAACGACGTCGTCTCCCTCGAGGATGGGGTTTCCGGCGGCTGGGAACAATAGTTTTGGTGGCAACATTGCGATCGGAGTTCCGGTTTGGTATGATGCCTATCAGACAAATTAT
>Pyrpy_N_07g1375.1
ATGCAAACTCAACAAACCAGGTGGCTGTTGCTTTCTCTTTTCTCACACCCTTCCCTCAACACTCCTAACACAACACCTTACGCTCACCCTTCATCCACCATGGCAGCCAATTTCCGGACGCTCGAAATCACAGTGATCTCCGCCGAGAACCTGCAATTAGATCGAAAACCCATTAAGACAAACGCCTCCGTGACCGTCCGGACCGACACCAACAGCCAGTTCTGCACCACGGACATTGACACCGAAGGCGGCGCCTACGCACGGTGGAACGAGAAGCTCGTGCTCGACTTGCCAACGCACTCCAAGTCCATCACGGTGGAGGTCCAATGCAAGACCGCGTACGGCGTCAGGACGTTCGGAACGGCGACGGTTCTGGCATCGGATTTTGTTGGCGCTTATGTGCCGGAGGGTTACCCGCATTTTTTGAGCTACAGGCTGAGAGATTACAAGGGGGAGAGGAATGGGGTTATTAATATTTCTGTCAGGATGAAGGTTCCGGAGATGTACGCTTGTGCAAGTTCAACAACGTCGTCTCACTCGAGGAAGGGGTTTCCGGCGGCTGGGAACCATAGTTTTGGTGGTGGCGTTGCGATCGGAGTTCCAGTTTGGTACGGTGCCTATCAGAAAAATTAT
>Pyrpy_N_07g1376.1
ATGGCAGCCAATTCCCGGACGCTTGAAATCAAGGTGATCTCCGCCGAGAACCTGAAATTAGATCGAAAATCCGTCAAGAAAAACGCTTCCGTGACCGTCCGGACCGACACCAACAGCCAGTTCTGCACCACGGACATTGACACCGAAGGCGGCGCCTACCCACGGTGGAACGAGAAGCTCGTGCTCGACTTGCCAACGCACTCCAAGTCCATCATAGTGGAGGTCCATTGCAAGACTTCTTCCGGCGTCAGGACGATCGGGACGGCGACGGTTCCGGCTTCGGATTTTGTTGGCGAGTACGTACCGGAGGGTTACCTGCATTTTTTGAGTTACAGGCTGAGGAATCACAAGGGGGAGAGGAATGGGATTATTAATATTTCTGTGAGAATGAAGGTTCCGGAGATGTACGCTTGTGCAAGTTCAACGACGTGGTCTCACTCAACGATGGGGTTTCCAGCGGCTGGGAACAAAAGTTTCGGCGGTGGCGTTGTGACAGGGGTTCCGGTTTGGTACGGTGCCTATCAAAAAAATTAT
>Pyrpy_N_07g1377.1
ATGGCAGCCAATTTCCGGACGCTCGAAATCACAGTGATCTCCGCCGAGAACCTGCAATTAGATCGAAAACCCATTAAGACAAACGCCTCCGTGACCGTCCGGACGGACACCAACAGCCAGTTTCGCACCACGGACAGGGACACCGAAGGCGGCGCCTACCCACGGTGGAACGAGAAGCTCGTGCTCGACTTGCCAACGCACTCCAAGTCCATCACGGTGGAGGTCCAATGCAAGACCGCGTACGGCGTCAGGACGTTCGGAACGGCGACGGTTCCGGCCTCGGATTTTGTTGGCGCTTATGTGCCGGAGGGTTACCCGCATTTTTTGAGCTACAGGCTGAGAGATTACAAGGGGGAGAGGAATGGGGTTATTAATATTTCTGTGAGAATGAAGGTTCCGGAGATGTACGCTTGTGCAAGTTCAACAACGTCGTCTCACTCGAGGATGGGGTTTCCGGCGGCTGGGAACCATAGTTTTGGTGGTGGCGTTGCTATCGGAGTTCCAGTTTGGTACGGTGCCTATCAGAAAAATTAT
>Pyrpy_N_07g1379.1
ATGGCAGTCAATTCCCGGACGCTCGAAATCAAGGTGATCTCCGCCGAGAACCTGCAATTAGATCGAAAACCCACTAAGATAAACGCCTCCGTGGCCGTCCGGAGTGACATCAACACCCAGTTCCGCACCAAGGACATGGACACCAAAGGCGGGGGCCCACCCACGGTGGAACGAGAAGCTCATGCTCGACTTGCCAACGCACTCGAAGTCCATCACGGTGGAGGTCCAATGCAAGACTTCGTCCGGTGTCAGGACGATCGGGACGGCGACGATTCCAGCATCAGATTTTGTTGGCGGTTAAGTGCCGGAGGGTTACCTGCATTTTTTGAGTTACAGGCTGAGGAATCACAAGGGGGAGAGGAATGGAATTAT
>Pyrpy_N_07g1380.1
ATGGCAGCCAATTCCCGGACGCTCGAAATCAAGGTGATCTCCGCCGAGAACCTGCAATTAGATCGAAAACCCATCAAGAAAAACTCCTCCGTGACCGTCCGGACCGACACTAACAGCCAGTTTCGCACCACGGAGATGGACACTGAAGGCGGCGCCTACCCACGGTGGAACGAAAAGCTCGTGCTCGACTTGCCAACGCACTCGATGTCCTTCACGGTGGAGGTCCAATGCAAGACTTCGTCCGGCGTCAGGACGATCGGGACGGCGATGATTCCGGCGTCGGATTTTGTTGGCGGGTACGTGCCGGAGGGTTACCTGCATTTTTTGAGTTACAGGCTGAGGAATCACAAGGGGGAGAGGAATGGGATTATTAATATTTCTGTGAGGATGAAGGTTCAGGAGATGTACGCTTGTGCAAGTTCAACGACGCGGTCTCACTCGACGATGGGGTTTCCGGCGGCTGGGAACAGTAGTTTTGGCGGCGGCGTTGTGACCGGAGTTCCGGTTTGGTATGGTGCATATCAGAAAAATTAT
>Pyrpy_N_07g1382.1
ATGGCAGCCAATTCCCGGACGCTCGAAATCAAGGTGATCTCCGCCGAGAACCTGCAATTAGATCGAAAACCCATCAAGAAAAACGCCTCCGTGACCGTCCGGACCGACACCAACAGCCAGTTTCGCACCACGGACATGGACACTGAAGGCGGCGCCTACCCACGGTGGAATGAGACGCTCGTGCTCGACTTGCCAACGCACTCGAAGTCCATCACGGTGGAGGTCCAATGCAAGACTTCGTCCAGCGTCAGGACGATCGGGACGGCCACGATTCCGGCGTCGGATTTTGTTGGCGGGTACGTGCCGGAGGGTTACCTGCATTTTTTGAGTTACAGGCTGAGAGATCACAAGGGGGAGAGGAATGGGATTATTAATATTTCTGTGAGTATGGAGGCTCAGAAGATGTACGCTTGTGCAAGTTCAACGACGTGGTCTCACTCGACGATGGGGTTTCCGGCGACTGGGAACAAAAGTTTTGGCGGCGGCGTTGTGACCGGAGTTCCGGTTTGGTATGGTGTGTATCAGAAAGATTAT
>Pyrpy_N_07g1503.1
ATGGCAGCCAATTTCCGGACGCTCGAAATCACGGTGATCTCCGCTGAGAACCTGCAATTAAATCGAAAACCCATCAGCAAAAACACCTCCGTGACCGTCCGGACCGACAACAACAGCCAGTTTCGCACCACGGACATGGACACCGAGGGCGGCGCCTACCCACGGTGGAACGAGAAGCTCGTGCTCGACTTGCCAACGCACTCCAAGTCCATCACGGTGGAGGTCCAATGCCAAACTTCGTACGGCGTCAGGACGTTCGGGACGGCGACTATTCCGGCATCGGATTTTGTTGGCGGGTACGTGCCGGAGGGTTACCTGCATTTTCTGAGTTACAGGCTGAGAGATTACAAGGGGGAGAGGAACGGGATTATTAATATTTCTGTGAGGATGAAGGTTCCGGAGATGTACAGCTCTTGTGCAAGTTCAACGACGTCGTCTCCCTCGAGGATGGGGTTTCCGGCGGCTGGGAACAATAGTTTTGGTGGCAACATTGCGATCGGAGTTCCGGTTTGGTATGATGCCTATCAGACAAATTAT
>Pyrpy_N_07g1504.1
ATGGCAGCCAATTTCCGGACGCTCGAAATCACAGTGATCTCCGCCGAGAACCTGCAATTAGATCGAAAACCCATTAAGACAAACGCCTCCGTGACCGTCCGGACTGACACCAACAGCCAGTTCTGCAGCACGGACATTGACACCGAAGGCGGCGCCTACCCACGGTGGAACGAGAAGCTCGTGCTCGACTTGCCAACGCACTCCAAGTCCATCACGGTGGAGGTCCAATGCAAGACCGCGTACGGCGTCAGGACGTTCGGAACGGCGACGGTTCTGACATCGGATTTTGTTGGCGCTTATGTGCCGGAGGGTTACCCGCATTTTTTGAGCTACAGGCTGAGAGATTACAAGGGGGAGAGGAATGGGGTTATTAATATTTCTGTCAGGATGAAGGTTCCGGAGATGTACGCTTGTGCAAGTTCAACAACGTCGTCTCACTCGAGGAAGGGGTTTCTGGCGGCTGGGAACCATAGTTTTGGTGGTGGCGTTGCGATCGGAGTTCCAGTTTGGTACGGTGCCTATCAGAAAAATTAT
>Pyrpy_N_07g1505.1
ATGGCAGCCAATTCCCGGACGCTTGAAATCAAGGTGATCTCCGCCGAGAACCTGAAATTAGATCGAAAATCCATCAAGAAAAACGCTTCCGTGACCGTCCGGGCCGACACCAACAGCCAGTTCTGCACCACGGACATTGACACCGAAGGCGGCGCCTACCCACGGTGGAACGAGAAGCTCGTGCTCGACTTGCCAACGCACTCCAAGTCCATCATAGTGGAGGTCCATTGCAAGACTTCTTCCGGCGTCAGGACGATCGGGACGGCGACGGTTCCGACTTCGGATTTTGTTGGCGAGTACGTACCGGAGGGTTACCTGCATTTTTTGAGTTACAGGCTGAGGAATCACAAGGGGGTAAGGAATGGGATTATTAATATTTCTGTGAGAATGAAGGTTCCGGAGATGTACGCTTGTGCAAGTTCAACGACGTGGTCTCACTCAACGATGGGGTTTCCAGCGGCTGGGAACAAAAGTTTCGGCGGTGGCGTTGTGACAGGAGTTCCGGTTTGGTACGGTGCCTATCAGAAAAATTAT
>Pyrpy_N_07g1506.1
ATGGCAGCCAATTTCCGGACGCTCGAAATCACAGTGATCTCCGCCGAGAACCTGCAATTAGATCGAAAACCCATTAAGACAAACGCCTCCGTGACCGTCCGGACGGACACCAACAGCCAGTTTCGCACCACGGAGAGGGACACCGAAGGCGGTGCCTACCCACGGTGGAACGAGAAGCTCGTGCTCGACTTGCCTACGCACTCCAAGTCCATCACGGTGGAGGTCCAATGCAAGACCGCGTACGGCGTCAGGACGTTCGGAACGGCGACGGTTCCGGCATCGGATTTTGTTGGCGCTTATGTGCCGGAGGGTTACCCGCATTTTTTGAGCTACAGGCTGAGAGATTACAAGGGGGAGAGGAATGGGGTTATTAATATTTCTGTCAGGATGAAGGTTCCGGAGATGTACGCTTGTGCAAGTTCAACAACGTCGTCTCACTCGAGGATGGGGTTTCCGGCGGCTGGGAACCATAGTTTTGGTGGTGGCGTTGCGATCGGAGTTCCAGTTTGGTACGGTGCCTATCAGAAAAATTAT
>Pyrpy_N_07g1507.1
ATGGCAGCCAATTCCCGGACGCTCGAAATCAAGGTGATCTCCGCCGAGAACCTGCAATTAGATCGAAAACCCATCAAGAAAAACGCCTCCGTGACCGTCCGGACCGACACTAACGGCCAGTTTCGCACCACGGAGATGGACACTGAAGGCGGCGCCTACCCACGGTGGAACGAAAAGCTCGTGCTCGACTTGCCAACGCACTCGATGTCCTTCACGGTGGAGGTCCAATGCAAGACTTCGTCCGGCGTCAGGACGATCGGGACGGCGACGATTCCGGCGTCGGATTTTGTTGGCGGGTACGTGCCGGAGGGTTACTTGCATTTTTTGAGTTACAGGCTGAGGAATCACAAGGGGGAGAGGAATGGGATTATTAATATTTCTGTGAGGATGAAGGTTCAGGAGATGTGCGCTTGTGCAAGTTCAACGACGTGGTCTCACTCGACGATGGGGTTTCCGGCGGCTGGGAACAGTAGTTTTGGCGGCGGCGTTGTGACCGGAGTTCCGGTTTGGTATGGTGCATATCAGAAAAATTAT
>Pyrpy_N_07g1509.1
ATGGCAGCCAATTCCCGGACGCTCGAAATCAAGGTGATCTCCGCCGAGAACCTGCAATTAGATCGAAAACCCATCAAGAAAAACGCCTCCGTGACCGTCCGGACCGACACCAACAGCCAGTTTCGCACCACGGACATGGACACTGAAGGCGGCGCCTACCCACGGTGGAATGAGACGCTCGTGCTCGACTTGCCAACGCACTCGAAGTCCATCACGGTGGAGGTCCAATGCAAGACTTCGTCCAGCGTCAGGACGATCGGGACGGCGACGATTCCGGCGTCGGATTTTGTTGGCGGGTACGTGCCGGAGGGTTACCTGCATTTTTTGAGTTACAGGCTGAGAGATCACAAGGGGGAGAGGAATGGGATTATTAATATTTCTGTGAGTATGAAGGCTCAGAAGATGTACGCTTATGCAAGTTCAACGACGTGGTCTCACTCGACGATGGGGTTTCCGGCGACTGGGAACAAAAGTTTTGGCAGCGGCGTTGTGACCGGAGTTCCGGTTTGGTATGGTGTGTATCAGAAAGATTAT
>Rosch_v2.0_Chr1g0352721
ATGGCAACTCGATATATAGAACTGACCGTTATCGCAGCCGAAAACCTCCAATCCAATCGCAAACCCTTGAAGAAAAACTCCTTCGTCACTGTCCGGACTGACGCCACCGTCACCACCTCCAAATCGTACCGGACGGCGGAGACGGACTCCGAAGGCGGAGGGCCAAGATGGAATGAGAAGTTAGTGATCGAGGTTCCTACACAAGCCAGGAATCTGATCATGGAAGTGCAATGCCAGAACGGGGCGAGGACGATCGGAGCGGCGACTATTCCGTTGACGGACTTCATCGGCGGTTGGGTGCCCGAGAGCTACATGCATTTTCTGAGTTACAGGCTGAGGGATGAGAGAGGTGTCAGGAATGGGATTATGAATATCTCGGTGAGGATGAAGGTGGACGAAGGTGCGACCTCGACGTACTCGAGGAAGTTGTCGAGTGGTTGCGCTAAGACGTCGTCGCAGACCAGGTTGGGGTATCCGGCGGTGGATAACAGTGGCGTCGTAACTGGGGTTCCGGTGAATTGGAATAGCTATTCTCGAGTTCAATAT
>Rosch_v2.0_Chr1g0352731
ATGGCAACTCGATATATAGAACTGACCGTTATCGCAGCCGAAAACCTCCAATCCAATCGCAAACCCTTGAAGAAAAACTCCTTCGTCACCGTCCGGACCGACGCCGCCGTCACCGCCTCCAAATCGTACCGGACGGCGGAGACGGACTCCGAAGGCGGAGGGCCAAGATGGAATGAGAAGTTAGTGATCGAGGTTCCTGCGCAAGCCAGGAATCTGATCATGGAAGTGCAATGCCAGAACGGGGCGAGGACGATCGGAGCTGCGATTATTCCGTTGACGGACTTCATCGGCGGTTGGGTGCCCGAGAGCTACTTGCATTTTCTAAGTTACAGGCTAAGGGATGAGAGAGGTGTCAGGAATGGGATTATGAATATCTCGGTGAGGATGAAGGTGGACGAAGGTGCGACGTCGACGTACGCGAGGAAGTTGTCGAGTGGTTGCGCTACGACGTCATCGCAGACCAAGTTGGGGTATCCGGCGGTGGATAACAGTGGCGTCTCAACTGGGGTTCCGGTGAATTGGAATAGCTATTCTCGAGTTCAATAT
>Rosch_v2.0_Chr1g0352741
ATGACGTCTCGACATGTAGAAATCACTGTTATCTCAGCAGAAAATCTGCAATCAAACCGAAAACCCTTTAAGAAAAACTCCTTCGTTACTGTGCGGACTGACGCTGCCGTATCCACCTCCAAGTTGTACCGGACGGCGGAGACTGACTGCGAAGGCAGCGGTCCAAGGTGGAACGAGAAGATTGAGGTCGAACTTCCGGCGCAGGCTAGGAATCTGATATTGGAAGTACAATGCAAGAACGGTGCAAGGACGATCGGAGCGGCTAGCATTCCGGTGTCGGACTTCATCGGCGGGTGGGTGCCTGAGAACTACTTGCATTTTCTGAGTTATAGGTTGAGGGATGAGAGAGGTGTGAGGAATGGGATTATTAATATCTCGGTGAGGATGAAGGTTCCGGAAGGTTTGATGTCGACGTACGCGAGGAAGGTGACGAGTGGGTTTGCTACGACGTCGTCGCAGACCAAGGTGGGGTATCCGGCGGTGGAGAACAGTGGTGTTGCAACTGGGGTTCCGCTGAATTGGAATAGCTATCCTCGAGTTCAATAT
>Rubch_LG07.3699
ATGGCAGCTCGATCGGTAGAAATCACCCTCCTCTCCGCAGAAAACCTCCAATCGAATCGGAAACCCTTCAAGAAAAACTCCTTCGTCACCGTCCGGACCGACGCCAGAACCTCTTCCAAGTGGCACCGGACGGCGGAGACGGATTGCGAAGGCGGCGGGCCCAGGTGGAACGAGAAGCTCGTGATCGAACTTCCGGCGCAGGCCAGGAATCTGATCGTGGAGGTACAATGCAAGAACGGGGAGAGGACGATCGGAGCGGCGAGTATTCCGGTGACTGACTTTGTCGGCGGGTGGGTCCCCGAGGGTTACTTGCACTTTCTGAGTTACAGGCTGAGGGATGAGAGAGGTGTGAGGAATGGGATTGTTAATGTTTCGGTGAGGATGAAGGTGCCGGAAGGCGTGACGTCAACGTACGCGAGGAAGGTGACGAGTGGATGCGCTACGACGTCGTCGCAGACCAAGGTGGGGCATCCCGTGGTGGACAACAGCGGCGTCGCAACTGGGGTTCCGGTGGATTGGCGTAGCTATCAACGAGTTTCT
>Rubch_LG07.3700
ATGGCAGCAAGCACGTCTCGATCGGTAGAAATCACGGTTCTCTCTGCAGAAAACCTGCAATCGAACCGGAAACCCTTTAAGAAAAACTCCTTCGTCACCGTACGGACAGACGCCGGAACCGCTTCCAAGTGGTACCGGACGGCGGAGGCTGATTGTGAAGGAGGCGGGCCCAGGTGGAACGAGAAGCTCGTGATCGAACTTCCGGCGCAGGCCAGGAATCTGATCGTGGAAGTACAATGCAAGAACGGGGAGAGGACGATCGGAGCGGCGAGTATTCCGGTGACTGACTTTGTTGGTGGGTGGGTCCCCGAGGATTACTTGCACTTTCTGAGTTACAGGTTGAGGGATGAGAGAGGTGTGAGGAATGGGATTGTTAATATTTCGGTGAGGATGAAGGTTCCGGAAGGTATGACGTCGACGTACGCTAGGAAGGTGACGAGTGGATGCGAAACGACGTCATCGCAGACCAAGGTGGGGTATCCGGCGGTGGATAACAGTGGCGTCGCAACTGGGGTTCCAGTGAATTGGCGTAGCTATCCGCGAGCTTCTTAT
