# Supplementary material for: Transcriptomics of long‐term, low oxygen storage coupled with ethylene signaling interference suggests neofunctionalization of hypoxia response pathways in apple ( Malus domestica )
Source: Plant Direct. 2024 Dec 20;8(12):e70025. doi: 10.1002/pld3.70025 (PMC11660084; doi:10.1002/pld3.70025)
Supplement: Supplementary file 2 — Data S2: Homologs of all 606 hypoxia response genes identified in this study across 42 representative species of land plants). [file PLD3-8-e70025-s004.gz › 01-integratedGeneFamilies_dir/295.faa]

>gnl_Ambtr_v1.0_evm_27.model.AmTr_v1.0_scaffold00012.34
MNLLSIITGRPGPSGFGSASTAEQVTEGIDASNLTAIVTGGASGIGLETARVLALRGAHVIIGARNMEAANGAKKLILNENAAARVEVLRLDLNSLKSIRTFVNEFNALGVPLNILINNAGVMFCPYQLSDDGIEMQFATNHLGHFLLTNLLLEKLKNTAKTTGIEGRIVNLSSIAHLHTYHEGIRFDKINDQSGYSDKKSYGQSKLANILHAKELARRLKEEGANVTANAVHPGLIMTNLMRHSFILMNILKVFTYILWKTVPQGASSSCYVALHPSLKGVSGKYFIDCNEIAPGALARDEDLAKKLWDFSDKLVTSLSNP
>gnl_Ambtr_v1.0_evm_27.model.AmTr_v1.0_scaffold00085.23
MGIHRFRLELVLRATSGIGAETARVLAKRGVRIVIPARNTKNASEVKSRIKSENPEAEIIVMELDLSSFSSIRRFCSEFLALGITLNILINNAGKFCQNLELNEDNFEMTFATNYLGHHLLTDILLGKMIQTAHQMHVEGRIINVSSVIHSWVGKEGFQFNDMINPKIYNGTRAYAQSKLANILHTKEIARKLKWWLGTSATGGLHSFVNASKRKVRYTMESVKDPTVAKPGLVLGMGLGLFRPGQS
>gnl_Ambtr_v1.0_evm_27.model.AmTr_v1.0_scaffold00069.52
MFEELRYLMGGSAGASGFGSKSTAEQVTPELGSITAIITGATSGIGAETARVLAKRGARLVLPARSLKAAGEARARIRGEISGAEIIVMALDLSSMASVRCFVSEFERLRLPLHLLINNAGKFSREYAVSEDGVEMTFATNHLGHFLLTNLLLKKMIETARETSIEGRIVNVSSSLHGWYHGDGIDYLGLIGKSHKKRNYNESHAYALTKLANILHAKELSTRLKEMNANVTINSVHPGIVRTRLTREREGFLTDLFFFLASKLVKSIPQAAATTCYVATNPNLAGVSGKYFADCNEASTSKLAGSKSEAEKLWKFSEEMTMKKL
>gnl_Ambtr_v1.0_evm_27.model.AmTr_v1.0_scaffold00009.181
MDWLLGRKGPSGFSYSSTAEQVTEGIDATGLTAIVTGASSGIGIETSRVLALRRANVILAVRNVAAGQEVKETIIKQNPSAKLDVMELNLSSMASVRKFASEFNSMDLPLNILVNNAGVMGTPFQLSEDGIELQFATNHIGHFLLTNLLLENMKTTARKCKTEGRIVNVSSDGHKLTYREGIWFDQINDKSGYSFIFAYGQSKLANILHANELARRLVEEGIDLTANSVHPGAIVTNLLRHHSFLNASKRSGQE
>gnl_Ambtr_v1.0_evm_27.model.AmTr_v1.0_scaffold00009.180
MDWLLGRKGPSGFSYSSTAEQVTEGIDATGLTAIVTGASSGIGIETARVLALRGAQVIIAVRNVAAGQEVKEGIIKENTSAKLDVMELDLSSMASVRKFASEFISLDLPLNILINNAGIMATPFMLSQDGIELQFATNHLGHFLLTNLLLETMKNTARKCKTEGRIVNVSSYAHTFSYQEGIRFEHINDSSRYTRWGAYGQSKLANILHANELAKHLQEEGVEVTANSLHPGSIVTNLLRYHSFVNAIVLRFGKLVLKNAQQGAATTCYVALHPQVKGVTGKYFSDSNFEKPSNLATNTELTKKLWDFSMGLIN
>gnl_Ambtr_v1.0_evm_27.model.AmTr_v1.0_scaffold00107.44
MEWIRKLFRKPGPSGFGYSSTAEEALRVGLAKRARVLALRGARVIILARTVESGIKVKESLLQDNPNAKLDVMEMDLSPMDSVKAFARSFLNTNYPLNVLINSAGIMACPFQLSKDGIELQFATNHLGHFLLTNLLLGKLKSTAKESGIEGRIVSISSLAHRRTYSSGILFDKINYRTGYSPYAAYGQSKLANILHANELARRWQEEGANVTANSLHPGVIPTNIARYMKFLGIQRARLVEDRMSHSYLRLNSLK
>gnl_Aquco_v3.1_Aqcoe2G219500.1
MWFFNRKGPSGFSSSSTAEEVTQGIDGTGLTAIVTGTSSGIGAETARVLALRGVHVVMAVRNMVAGASVREAIIKENPTAKVELMELDLSSMASVKKFVSEFYSTGLPLNILINNAGTMGNGFMLSEDNIELLFATNYIGPFLLTNLLLETMKRTAQQSDVEGRIVNVSSNGHQFSYREGIRFDKINDKSGYNGLTAYQQSKLANVLHANELARRLKEDRVQISANSLHPGVITNTDILRHYSTTIKGIFHVIGKYVLKNVQQGAATTCYVALHPQVKGLTGEYFHDSTIGNASKQAKDAELAKRLWDFSMTLIN
>gnl_Aquco_v3.1_Aqcoe7G030500.1
MWLFSKKGPSGFSASSTAEEVTQGIDGTGLTAIVTGASTGIGAETARVLSLRGVHVVMGVRNMAAAATVKEAIVKENPTAKVDVMELDLSSMASVKKFASDFNSAGLPLNILINNAGVMACPFMLSQDKIEMQFATNHVGHFLLTNLLLETLKSTAKQSNIEGRIVNVSSEAHRFPYKEGIRFDKINDKAEYSTVYAYGQSKLANVLHANELTGRLKEDGVQITANSLHPGSINTDLLRHHSIINGIVKAVGKYLLKNVEQGAATTCYVALHPQVKGVSGEYFSDSNVGKPSTLAKDTELAKKLWEFSMSLIN
>gnl_Aquco_v3.1_Aqcoe7G005500.1
MLETIKYLIGAVGASGFSSKSTAEQVTEACPDLRSVTAIITGATSGIGAETARVLAKRGARLVIPARSVKAAEETKSRIVTEFPDTEILVMSLDLSSLNSVRSFVSQFESLNLPLNLLINNAGKFPNSYAISEDGVEMTFATNYLGHFLLTKLLLNKMIETAKQTGYEGRIVNVSSSIHTWFSGDGIRYLEQINTKRSYYDPTRAYALSKLANVLHAVELANRLKKMEANVTVNCVHPGVVRTRLTREREGFITDLVFFLASKLLKSIPQAAATPCYVATHPRLLGVSGKYFADCNEISTSKLATNMDEAARLWIVSEAMTANRFKTSL
>gnl_Aquco_v3.1_Aqcoe7G030200.1
MWLFSKKGPSGFSSSSTAEEVTQGIDGTGLTAIVTGASGGIGAETSRVFALRGVHVIMGVRNMVAGVKVKEAIVKDNPAAKVDVMELDLGSMASVKKFASEYKSTGLALNILINNAGVLDSPSKLSQDNIELMFATNHIGHFLLTNLLLDTMKETAQRSNVEGRIIIVSSLGHRYSYPEGIRFDKINERSGSCGPFDYNQSKLANVLHANELARRLKEDGVLITANSLHPGVVTTNLLRHHSFINGILLTLGKFLVQNVQQGAATTCYVALHPQVKGVTGEYFQDCNIGNASTQAKDTELAKRLWDFSLTLIN
>gnl_Aquco_v3.1_Aqcoe7G030100.1
MWLFSKKGPSGFSASSTAEEVTQGIDGTGLTAIVTGASTGIGAETARVLSLRGVHVVMGVRNMAAAATVKEAIVKENPTAKVDVMELDLSSMASVKKFASDFNSAGLPLNILINNAGVMACPFMLSQDKIEMQFATNHVGHFLLTNLLLETLKSTAKQSNIEGRIVNVSSEAHRFPYKEGIRFDKINDKAEYSTVYAYGQSKLANVLHANELTGRLKEDGVQITANSLHPGSINTDLLRHHSIINGIVKAVGKYLLKNVEQGAATTCYVALHPQVKGVSGEYFSDSNVGKPSTLAKDTELAKKLWEFSMSLIN
>gnl_Aquco_v3.1_Aqcoe1G468900.1
MKEMGIFQVMTGKPGPTGFGSSSTAEQVTKGIDASNLTAIVTGGASGIGLETARVLALRGAHVIIGARNLEAANEAKQLILKSNENACIDVLKLDLCSIRSVKAFVDNFNALDLPLNILINNAGVMFCPYQLSEDGIETQFATNHLGHFYLTNLLLDKMKNTAQVTRTGGRIINLTSIAHTYTYEGGIQFESINDKKGYDEKKAYGQSKLANLLHANELSRRLQEEGTNITVNSVHPGVVQTNLMRHSMHFMMLMKALTFLFWKTIPQGAATTCYAALHPSLQGVSGKYFAECNEFKPSKLAANEVLAKKLWDFSNKLVNSALVKE
>gnl_Aquco_v3.1_Aqcoe1G469000.1
MIYLLLNFSSTICCHDSIQIGCFVIEGGASGIGLETARVLALRGAHVIIAARNMEAANNAKQLILKNKGNACIEVLKLDLSSIKSVKAFVDNFNALDLPLNILINNAGVMFCPYQLSEDKVEMQFATNHLGHFYLTNLLLEKMKNTALVTGTDGKIVNLSSIAHSHSSKEGIKFESINDKKEYDEKKAYAQSKLANILHATELSRHLQEEGANVTVNSVHPGVINTNLMRHSPHFMGFMRVLTGVYWKNVPQGAATTCYVALHPSLKGVTGKYFAECNEAKPSKLAANETLAKELWDFSIKLVNSAQLKE
>gnl_Aquco_v3.1_Aqcoe3G127600.1
MMKETLRYLAGIAGPSGFGSNSTAEQVTEEDCSRSKPSPLTAIITGATSGIGAETARVLAKRGLRVVIPARDLKRAGEVKDRIHQENPQAEIILLKLDLNSFASIKKFCSEFLSLGLPLDILINNAGKYCINLEFSEDRYEMTFATNYLGHFLLTEILTEKMIETAKETGIEGRIINISSGVHSWARRERFKFNSMLNPKNYNGTEAYAQSKLAIILHTKELAKQLEARNARVTVNAVHPGVVNTGIASDLKGMISDSIYFIASKLLKSTAQGASTTCYVSLSSKVNGVNGKYFADCNESPCSVLANDESEAQKLWKQTQELMHSQLTLAKTTK
>gnl_Aquco_v3.1_Aqcoe3G127700.1
MKDTLRYLAGVAGPSGYGSKSTAEQVTQDCSRPTPSYDLTAIITGATSGIGFETARVLAKRGIRVVIPARDLKRAAEVKDRILKENPQAEIILSLLDLSSFASIKRFCSEFLSLGLPLNILINNAGKYCQNLEFSDDKIEMTFATNYLGHFLLTEMLMEKMIITAQQTGIEGRIINVSSVVHSWVKRGKFNFNNMLNPKNYNGTQAYAQSKLALILHTKYLAKQLEARNVRVTINAIHPGIVKTGIIGDLKGLVADSLFFMASKLLKSTPQGASTTCYLALSSRTNGSNGRYFADCNESPCSGLANDQAEAQKLWKQTLALIYKHLH
>gnl_Arath_TAIR10_AT2G37540.1
MGIYGVMTGKKGKSGFGSASTAEDVTQAIDASHLTAIITGGTSGIGLEAARVLAMRGAHVIIAARNPKAANESKEMILQMNPNARVDYLQIDVSSIKSVRSFVDQFLALNVPLNILINNAGVMFCPFKLTEDGIESQFATNHIGHFLLTNLLLDKMKSTARESGVQGRIVNLSSIAHTYTYSEGIKFQGINDPAGYSERRAYGQSKLSNLLHSNALSRRLQEEGVNITINSVHPGLVTTNLFRYSGFSMKVFRAMTFLFWKNIPQGAATTCYVALHPDLEGVTGKYFGDCNIVAPSKFATNNSLADKLWDFSVFLIDSISK
>gnl_Arath_TAIR10_AT4G11410.1
MWPFWWKGASGFSARSTAEEVTHGIDGTGLTAIVTGASSGIGEETTRVLALRGVHVVMAVRNTDSGNQVRDKILKEIPQAKIDVMKLDLSSMASVRSFASEYQSLDLPLNLLINNAGIMACPFLLSSDNIELQFATNHLGHFLLTNLLLERMKKTASESNREGRIVIVSSEGHRFAYREGVQFDKINDEARYNTLQAYGQSKLGNILHATELARLFKEQGVNITANSLHPGSIMTNLLRYHSFINTIGNAVGKYVLKSIPQGAATTCYAALHPQAKGVSGEYLMDNNISDPNSQGKDKDLAKKLWEFSLRLTGEEES
>gnl_Arath_TAIR10_AT4G23420.3
MQSSNQISTEILRPLKKKIPNKSQRASGFSSRSTAEEVTHGVDGTGLTAIVTGASSGIGVETARVLALRGVHVVMAVRNTGAGAKVKEDIVKQVPGAKVDVMELELSSMESVRKFASEYKSAGLPLNLLINNAGIMACPFMLSKDNIELQFATNHLGHFLLTKLLLDTMKNTSRESKREGRIVNVSSEAHRYSYPEGVRFDKINDESSYSSIRAYGQSKLCNVLHANELAKQLKEDGVNITANSLHPGAIMTNLWGYFNSYLAGAVGAVAKYMVKSVPQGAATTCYVALNPQVAGVTGEYFSDSNIAKPIELVKDTELAKKLWDFSTKLTDSQ
>gnl_Arath_TAIR10_AT4G24050.1
MIETGKYLLGAAGASGFGSKSTAEEVTENCDLRSITAVITGATSGIGAETARVLAKRGARLIFPARNVKAAEEAKERIVSEFPETEIVVMKLDLSSIASVRNFVADFESLDLPLNLLINNAGKLAHEHAISEDGIEMTFATNYLGHFLLTNLLLNKMIQTAEETGVQGRIVNVTSGIHGWFSGDLIEYLRLISQPKCQFDATRAYALSKLANVLHTKELSSRLQKIGANVTVNCVHPGVVRTRLTRDREGLLTDLVFFLASKLVKTVPQAAATTCYVATNPRLVNVSGKYFTDCNETTPSGLGTNSSEATKLWAASEILVTQHSKTSFDPCS
>gnl_Arath_TAIR10_AT4G23430.2
MWFFGSKGASGFSSRSTAEEVTHGVDGTGLTAIVTGASSGIGVETARVLSLRGVHVVMAVRNTDSGAKVKEDIVKQVPGAKLDVMELDLSSMQSVRKFASEYKSTGLPLNLLINNAGIMACPFMLSKDNIELQFATNHLGHFLLTKLLLDTMKSTSRESKREGRIVNLSSEAHRFSYPEGVRFDKINDKSSYSSMRAYGQSKLCNVLHANELTKQLKEDGVNITANSLHPGAIMTNLGRYFNPYLAVAVGAVAKYILKSVPQGAATTCYVALNPQVAGVSGEYFQDSNIAKPLPLVKDTELAKKVWDFSTKLTDSQSGESSS
>gnl_Arath_TAIR10_AT1G64590.1
MIETVKHLIGSGGPSGFGSRSTADHVTCNSDLRSLTAIITGATSGIGAETARVLAKRGARLVLPARSVKTAEETKARILSEFPDAEIIVMHLDLSSLTSVRRFVDDFESLNLPLNILINNAGKYAHKHALSEDGVEMTFATNYLGHFLLTKLLLKKMIETAAQTGVQGRIVNVTSVVHSWFSGDMLQYLADISRNNRNYDATRAYALSKLANVLHTVELSRLLHKMDANVTANCVHPGIVKTRLTRDREGVVTDLVFFLTSKLLKSVPQAAATTCYVATSPRLRNVCGKYFSDCNEARSSKSGSCNLKAQRLWTASDLLVSPPNSTTNLSHTSF
>gnl_Arath_TAIR10_AT5G50130.1
MKGTLRYLAGIAGPNGFGSRSTAEQVTQHSFFPCSHLTAIITGGTSGIGAETARVLAKRGVRVVMAVRDMKKAEMVKERIIRENPEADIILFEIDLSSLSSVARFCSQFLSQDLPLNILINNAGVFSPNLEFSEEKIELTFATNFLGHYLLTEMLIEKMIDTAEKSGIEGRIINLSSVIHNWVKPDCFSFPKLLHPISRYNGTRAYAQSKLATILHAKALSKQLKDRNANVTINAVHPGIVKTGIIRAHKGLFTDSLFLIASKLLKSISQGAATTCYVALSNETKGLSGKYFADCNETNCSDLANDEYVALKLCTQSRALIHDHLHEFQIHALPNLCFL
>gnl_Arath_TAIR10_AT5G02540.1
MGLYSLITGRRGPSGFGSASTAEEVTQGIDATNLTAIITGGTGGIGMETARVLSKRGAHVVIGARNMGAAENAKTEILRQNANARVTLLQLDLSSIKSIKAFVREFHALHLPLNLLINNAGVMFCPYQLSEDGIELQFATNHIGHFLLTNLLLDTMKNTAKTSGVEGRILNVSSVAHIYTYQEGIQFDSINDICSYSDKRAYGQSKLANILHANELSRQLQEEGVNITANSVHPGLILTNLFQHTALLMRFLKFFSFYLWKNIPQGAATTCYVALHPSVKGVTGKYFADCNEVTPSKLARDETLAQKLWDFSVKLINSVSKKNYLGFDDTT
>gnl_Betvu_v1.2_Bv3_055020_ussm.t1
MWFLNRKGSSGFSGNSTAEEVTEGINGNGLTAIVTGATSGIGAETARVLALRGVHVVMGVRNMAAAREVKEKISSDIPSAKVDAMELDLSSMASVRKFASEFTSSGLPLNILINNAGIMATPFMLSKDKIELQFAINHLGHFLLTNLLLETMKKTVHESNREGRIVNVSSRRHQLSYPEGIRFGKINDPTGYNSLSAYGQSKLANVLHANELARHLKEDGVEITANSVHPGVVDTDIFRHHSLFRGLVNLVGRCIVKNVQQGAATMCYVALHPNVQGIRGKYFVDCDIAKASPQSNDADLARKLWEFSSGLVK
>gnl_Betvu_v1.2_Bv3_055030_aywq.t1
MWLFGKKGASGFSGSSTAEEVTNGIDGTGLTAIVTGASSGIGAETSRVLALRGVHVVMGVRNMVAGREVKDKIVQELPNARIDAMELDLSSMASVRKFASEYSSSKRPLNLLINNAGVMATPFILSKDNMELQFATNHLGHFLLTHLLLDTMKKTARESGREGRIVNVSSEAHRFAYSEGIRFDKLNDPSGYSSWRAYGQSKLANVLHANELTKRLKDEGADITANSLHPGAINTNLFRYNGWIDGVTRKLGKYVLKSIPQGAATTCYVAMHPQVKGVSGEYFNDCNLAKPTSQAQDATLAQKLWDFSMKLINT
>gnl_Betvu_v1.2_Bv3_055050_quch.t1
MWFFGRRKSSGISRFPTAEEVTHEIDGSSLTAIVTGASSGLGAETTRVLALRGVHVFMAVRNMAAGGDIRAKILDENPSAKVDIMELDLSSMASVRKFASDYKSLNYPVNLLMYGKFEDNNAGVFACPFTLSQDNIELQFATNHLGHFLLTHLMLDIMKNTAAESGKEGRILIVSSQAHRLATCGGIRFDSLGTSSGYSSFFAYCQSKLANVLHANGLARLLKDDRVKLTANSIHPGVIYTNIHRYNSFFNGVFYMLNKFFLQDVPHGAATICYVALHPEVEGISGGYFSDCKLAKPSKQAQDITLARKLWDFSMDLIK
>gnl_Betvu_v1.2_Bv3_055050_quch.t2
MWFFGRRKSSGISRFPTAEEVTHEIDGSSLTAIVTGASSGLGAETTRVLALRGVHVFMAVRNMAAGGDIRAKILDENPSAKVDIMELDLSSMASVRKFASDYKSLNYPVNLLINNAGVFACPFTLSQDNIELQFATNHLGHFLLTHLMLDIMKNTAAESGKEGRILIVSSQAHRLATCGGIRFDSLGTSSGYSSFFAYCQSKLANVLHANGLARLLKDDRVKLTANSIHPGVIYTNIHRYNSFFNGVFYMLNKFFLQDVPHGAATICYVALHPEVEGISGGYFSDCKLAKPSKQAQDITLARKLWDFSMDLIK
>gnl_Betvu_v1.2_Bv5_100420_qqwf.t1
MRGAHVVMAVRNVDAGKNLKQKILAEIPTAKIDVMELDLSSLASVEKFASEFKSSNLSLNVLINNAGIMATPFQLSKENIELQFATNHLGHFHLTDLLLDAMKKTARECNREGRIVNVSSEAHRFSYSEGICFDRINNESGYSSLQAYGQSKLANILHANELARRFKEEGVKITANSLHPGSITTNLLRHRGFINGVIHTLGKLVLKDVEQGAATSCYVALHPQVQGVSGKYFMDSNIAQPTSQAEDPELAKKLWDFSLKLTQRQ
>gnl_Betvu_v1.2_Bv5_103570_rjqt.t1
MLEAIKYLIGAAGASGYGSKSTAEDVTENCRDLSNITAIITGATSGIGAETARVLAKRGARLILPARTYKAAEDTKARVLADCPEAQVFVMSLDLSSLSSVRNFVREFESLHLPLNLLINNAGKFSHGHGISEDGIEMTFATNYLGHFLLTKLLVKKMVETAEETGIQGRIVNVSSSIHSWFTGDMIPYLELITKNKSQYDATRAYALSKLANVLHTKELAHKLKQMKANVTVNCVHPGIVRTRLTRDREGLVTDLVFFLASKLLKTIPQAAATTCYVATHSRLENVSGKYFSDCNEASPSKSGSNSFEAERLWIASEILSSETPKSTFVL
>gnl_Betvu_v1.2_Bv5_117680_iykf.t1
MKSALKYLAGIAGPSGYGSNSTSNQVTEFCFCPPHLLTAIITGATSGIGAETARVLARRGVRIIIAARNMKKAAEVKEVILKETPQAKIIILEIDLSSMTSVSRFCSEFLSLDLPLNILINNAGVFSQKLEFSEDKIELTLATNYLGHFLLTELLLEKMVETASQTGIEGRIINVSSLTHSWVKRESFSLCKMLNPKNYNGTRAYAQSKLANIMHAREMARQLKERNARVTINAVHPGIVKTGIIRAHKGFITDSLYFLAAKLLKSTSQGAATTCYVALSPKTEGVSGKYFADCNQSFCSALATDESQARRLWKRTRTLISRRLNHPALS
>gnl_Betvu_v1.2_Bv7_162190_dmhs.t1
MVNILSLITGLAGPSGFGSASTAEQVTEGVDASKLTAIITGGASGIGLETARVLALRNAHVIIAARNINAANEAKQQILDKIKSARIDVLKLDLCSIKSVKEFAAEFLSLDLPLNILINNAGIMFCPFKLSEDGIELQFATNHIGHFLLTNMLLDKMKQTAKTTGIEGRIVNLSSIAHLHTYPGGIRFDNINDEVGYSDKRAYGQSKLANVLHAIELSRRLKAEGANITVNSLHPGLIMTNLMRHSYFLMRFLNILTGLLLWKNVSQGAATTCYVALHPSLKGVTGKYYVDCNELEPHALAKDETLAKKLWDFSENLVNSASKLKEIN
>gnl_Carpa_v0.4_evm.model.supercontig_107.80
MWLFSRKGFSGFSSSSTAEEVTEGLDGTGLTAIVTGASSGIGTETARVLALHGVHVVMGVRNVAASRDVKETLLKQNPSANVNAMELDLSSMASVKKFVAEFNSSGLPLNILINNAGIMATPFMLSKDNIELQFATNHIGHFLLTNMLLENMKRTARESGKEGRIVNVSSRRHRFSYPEGIRFDRINDEAGYNSLSAYGQSKLANILHANKLARCLKEDGVDITVNSVHPGAIATNLFRHHSFFSSLVNHLGKYVMKNVKQGAATTCYVALHPQVKGVSGHYFADSNIAEASSQARNSELSRKLWDFSLVAAAKQFGQLSFFEVTKIL
>gnl_Carpa_v0.4_evm.model.supercontig_15.16
MLETFKYLIGSAGASGFGSKSTAEQVTASCSDLRFLTAIITGATSGIGAETARVLAKRGVTLVLPARNLKAAEEAKARIVSEFPDSKIIVMSLDLSSLTSVRSFVAEFESLDLPLNLLINNAGKFAHEHAISEDGIEMSFATNYLGHFLLTKLLLKNMIKTAEDTGVQGRIVNVSSSIHGWFSGDMIRFLEQISRSKRYYDSTRAYALSKLANVLHTKELASRLRQMGANVTVNCVHPGIVRTRLTREREGFITDLVFFLASKLLKTIPQAAATTCYVATHPRLLNASGKYFADCNETWTSKLGSNSIEAARLWAASESLVSGDCKSVFKIKENNDHT
>gnl_Carpa_v0.4_evm.model.supercontig_153.21
MKETLRYLAGIAGPSGYGSKSTAEQVTHHCLPSHLTAIVTGATSGIGAETARVLAKRGVRVVIPARNMKKAIEIKDRIMKETPKADIQLFEIDLSSLASVQRFCAQFLSLGFSLNILINNAGIFSQNLEFSEDKIEMTFATNYLGHFLMTEMLMEKMIETSEQTGIEGRIINVSSVLHGWVKKHCFSFHQMLNPLPNNYNGTRAYAQSKLANILHAKEVARQLKAKNARVTINAVHPGIIKTGIIRAHHGFITDSLFFIASKLLKTTSQGASTTCYVAMSPQAEGLNGKYFVDCNESNCSALADDESQAQILWTHTHALIHRHFPASSNF
>gnl_Carpa_v0.4_evm.model.supercontig_188.22
MHVFPSLTIPQSPALLFICWVKKSSLSLLSDLCHLSEERKKKKSLAGWREMGLFSLVTGRPGLSGFGSASTAEEVTQGIDGSNLTAIITGGASGIGLETARVMALRKVHVIIGARNMEAANEAKRLILEENQSAQIDVLKLDLSSVKSIGQFVDKFNALKLPLNILINNAGIMFCPFQLSEDGIEMQFATNHLGHFHLTNLLLEKMKKTAKSTGIEGRIVNLSSIAHIHCYKNGIRFDKLNDRSGYSDKRAYGQSKLANILHSNELSRRFQEEGVNITANSVHPGLIMTNLMKHSAMLMKFFKMFSFFLWKDVPQGAATTCYVALHPRLKGVSGKYFADCNEMPPSVLATDEILATKLWDFSNKLISAISKPWTY
>gnl_Carpa_v0.4_evm.model.supercontig_74.2
MWIFGWKGPSGFSASSTAEDVTHGIDGTGLTAIVTGGSSGIGVETARVLALCGVHVVLAVRNMDAGSKVKEEIQKEIPAAKVDVMELDLSSLASVRNFASEYKSSGLSLNILINNAGVMATPFMLSQDNIELQFATNHLGHFLLTNLLLETMKNTACESNREGRIVNVSSEGHRFAYREGICFDKINDESWYNSLFAYGQSKLANILHANELARRLKEDRAEITVNSLHPGSIMTNLLRHHSFINRIGNIFGKYVLKNVQQGAATTCYIALNPQVKGLSGEYFSDSNIAKPSSQAKNADLAKKLWDFSLSLTDPK
>gnl_Carpa_v0.4_evm.model.supercontig_74.4
MWIFGWKGPSGFSASSTAEDVTYGIDGTGLTAIVTGGSSGIGSETARVLALRGAHVVLAVRNMDAGRKVKEEIQKEIPAAKVDVMELDLSSMASVRNFASEFKSSGLPLNILINNAGVMATPFMLSQDNIELQFATNHLGHFLLTNLLLETMKNTACESNREGRIVNVSSEGHRFAYRAGICFDKINDESWYNSIFAYGQSKLANILHANELARQLKEDRVEITVNSLHPGAIITNLLRHHSFLNRIGSIFGKYVLKNAQQGAATTCYVALNPQVKGVSGEYFSDSNIAKPSSQAKDAELAKRLWDFSLSLTDPP
>gnl_Carpa_v0.4_evm.TU.contig_39061.1
MWPFSGKESGFSGSSTAEEVTQGIDGTGLTAIVTGASNGIGTETSRVLALRGVHVIMAVRNMAAGRNVKEAIVKEIPTAKVDAMELDLSSMASVKKFASDFNSKGLHLNLLINNAEIMGNSIHAFKDDIELQFATNYLX
>gnl_Elagu_v2.0_p5_sc00002.V1.gene1125
MLETLKYLMGSAGSTGFGSKSTAEEVTEASPDLRSITAIITGATSGIGLETARVLAKRGARLVLPARNLKAAEETKARIAADFPGSHIIVLPLDLSSLSSVRSFASRFLSLGHFLLTKLLLNGMVETARETGIQGRIVNVSSSIHGWFSGDGIRYLDLITRKKIPYDATRAYALSKLANVLHTKELAERLKEMDADVIVNCVHPGIVRTRLTRDREGFVTDLAFFLASKLLKTIPQVRRTTTHDDDIITSHLHLREINNLYDKNVWCGAPQAAATTCYVATHPKVAGVSGKYFADSNEASPSSLGTNRHEAARLWRVSEAMAAERPQRTGFGQDSLPLNRTVEM
>gnl_Elagu_v2.0_p5_sc00016.V1.gene647
MVETARVTGIQGRIVNVSSNIHGWFSGDVIGYLDLITRKRIPYDATKAYALSKLANVLHTKELSERLKAAATTCYVATHPNVAGASGKYFVDCNEASPSSLATNRHEAARLWRASEAMAEERPQRTGLGPDSLPPNRPDEM
>gnl_Elagu_v2.0_p5_sc00016.V1.gene648
MLETVKYLMGSAGASGFGAKSTAEEVTEASPHLRSITAIITGATSGIGAETARVLAKRGARLVLPARNLKAAEETKARIAADFPGSHIIVLPLDLSSVSSVRSFASRFLSLRLPLHLLINNAGKFPHDLAISEDGIEMTFATNYLGWRER
>gnl_Elagu_v2.0_p5_sc00024.V1.gene293
MLGTVRYLLGSAGPSGYGSKSTAEDVTEACPDLRSITAVITGATSGIGAETARVLAKRGARLVLPARSLKAAEEAKARIVAECPDAEIIVLPLDLSSLSSVRCFVSRFLALQLPLNLLINNAGKYSYKFAISEDGIEMTFATNYLGHFLLTKLLMEKMVETAMVTGIDGRIVNVSSTIHSWVASGDCLRYLDLVTRKKIPYNATRAYAFSKLANVLHTKELAERLKKMEANVTANAVHPGIVRTRLTRDHDGFIAGKPYL
>gnl_Elagu_v2.0_p5_sc00069.V1.gene386
MGIFSLVTGWPGPSGFGSASTAEQVTDGIDASNLTAIVTGGASGIGAETARVLALRGAHVIIAARNMEAANDTKELILESNPAARVDVLKLDLSSLKSVRAFVDKFISMDLPLNILM
>gnl_Elagu_v2.0_p5_sc00399.V1.gene56
MWWLFSRKGTSGFSAASTAEEVTEGINGTGLTAIVTEVPNQASIAGASSGIGAETCRVLALRGVHVVMAEINLSTGSTVKEAIMKEIPTAKIDVMELDLSSMASFRKFVENFNMLNLPLNILINNAGVALVPFLLSQDGIELHFATNYLEEITSGGRTTREGEGRRERREAVGFSNEEPSQPRGQRGRREERGLEGAAEGKEIGPSGSCEAVHDLEQILEHMHSG
>gnl_Eucgr_v2.0_Eucgr.E01028.1
PSLSLSLSLFLLSLLLLRSYGRRDIYIYRGESIACGKKLTKADDERRRRQRRQRPFTATTEHVLHTLRSLPPLLPPLLSFPQSAFPPIFSRQSIPRRPARGSKRNPQIEERGVLEWSSSMLETVKYLLGSAGPSGYGSKSTAEQVTDRRDLRSITAIITGATSGIGAETARVLAKRGARLVLPARNLKAAEDARARIASECPGSEIVVMALDLSSLASIRSFVAEFESLDLPLNLLINNAGKFAHNHAISEDGIEMTFATNYLGHFLLTKLLLNKMVETARATGVQGRIVNVSSTIHGWFSGDVIGHLGLITRDKR
>gnl_Eucgr_v2.0_Eucgr.A02763.1
MWWFGRKGASGFSSSSTAEEVTHGIDGSGLTAIVTGASNGIGKETARVLALRGVNVVMAVRNMAAGRDVREEIVKEIPSAKVDAMELDLSSMVSVRKFASNFNSSGHALNILINNAGIMATPFILSKDNIELQFATNHIGHFLLTNLLLDNMKKTARKSSREGRIVNVSSEAHRWTYNEGIRFDKINDKSEYHGYKAYGQSKLANILHSNELARQLKEDGVNITANSLHPGVIATNLFQHNIISSGFMAGVGKLLFKSVQQVFSCRRDGNCFSQQFILFLTPVNSACS
>gnl_Eucgr_v2.0_Eucgr.A01247.1
MGIFSLVTGRPGPSGFGSATTAEQVTEGIDASDVTAIVTGGGSGIGFETARVLALRRAHVIIAARNMDAANEAKRLILNDDGDARVDVLKLDLCSMKSIRAFVNDFIALDLPLNILINNAGIMFCPYQLSEDGFEVQFATNHLGHFLLTNLLLDKMKATARVSGIEGRIVNLSSIAHLHTYKEGIRFDDINDQLGYSDKKAYGQSKLANILHASELSRRLQQEGANITVNSVHPGLIMTNLMRHSFISMRIMKMLTYLLWKNVPQGAATTCYVALHPSLKGVTGKYFLDCNEMEPSALARDERLAKKLWDFSNELVDSASKD
>gnl_Eucgr_v2.0_Eucgr.D01837.1
MWIFGWKGPSGFSARSTAEEVTQGIDGTGLTAVVTGTSSGIGMETARVLALHGVHVVMAMRNVDAGRSVKEAILQELPSAKLDVMELDLSSMESIRKFASDYQSSALPLNLLIMIMFCAFGSNNAGVMACPFTLSQDNIELQFATNHIGHFLLTNLLLETMKKTSEESNTEGRIVNLSSEAHRFAYQEGIRFDKINNESEYTPIKAYGQSKLANILHANELARHLKEEGVQITANSLHPGTIPATNLARHHSILNAFANLGKLFLKNVAQGAATTCYVALHPQVKGISGEYFMDSNKAKGSSLAQDAELGKKLWDFSISLTVPK
>gnl_Eucgr_v2.0_Eucgr.D01838.1
MSTAFFLKMWLLGAKGPSGFSARSTAEEVTRGIDGTGLTAVVTVTSIFRRIAMLSGASSGIGVETTRVLALRGVHVVMAVRNVDAGRRVKEAILKELPSAKIDVMELDLSSMASVRKFASDYQSSALPLNLLINNAGVMACPFILSPDNIELQFATNHIGHFLLTNLLLETMKKTSQESNREGRIVIVSSEGHRFAYREGIRFDKINSESEYSSIQAYGQSKLANILHANELARRLKEEGVQITANSLHPGAITTNLLRHHSILNVLASSLGRLFLKNVQQGAATTCYVALHSQVKGVSGEYFMDSNKAKASSLAQDAELAKKLWDFSISLLRPK
>gnl_Eucgr_v2.0_Eucgr.K02815.1
MDYIQNIINPLYVPGFSLQKLVSRFVELLSYIFMKETLRYLAGIAGPSGYGSNATAEQVTVDCSCLLPSHLTAIITGATSGIGAETARVLAKRGVRIVLPARNLRKAAEVKDKILQESPNAKIILLEVDLSSFTSIRRFCAEFLSLGLPLNILINNAGVFSQKLEFSEEKIEMTFATNYLGHYLLTEMLLENMIETASQSGVEGRIINVSSVIHSWVKKDSFRFRQIVNPKIYNGTRAYAQSKLANVMHVKEMARQLKARNARVTINAVHPGVVKTGIVREHKSFITDSLYFIASKLLKTISQGASTTCYVALSPKTEGISGKYFADCNESNCSSLANDEHEAKKLWNQTSTLIQRRLRR
>gnl_Manes_v6.1_Manes.08G078300.1
MSSILSLVTGWPGPSGFGSASSAEQVTEGIDASHLTAIITGGASGIGLETARVLALRKARVIIGARNMEAANEAKKIILEEVEDGRVDVLKLDLASIKSVREFARNFIALNLPLNILINNAGIMFCPYQLSEDGIEMQFATNHIGHFLLTNLLLDKMKETAKTTGVEGRIVNLSSIAHIHTYEDGIQFDDINNPTSYSDKRAYGQSKLANILHANELTRCFQEEGVNITANAVHPGLIMTNLMKHSAILMRILKFFSFLLWKNVPQGAATTCYVALHPNLKGVSGKYFVDCNEIKPSTFARDELLARKLWDFSNKLINSSSKSY
>gnl_Manes_v6.1_Manes.02G005300.1
MLQTVKYLIGSAGPTGFGSKSTADQVTAGCDLRSITAIITGATSGIGAETARVLAKQGARLVLPARNMKAAEDTKARIVSEFPDSQIIVMALDLSSLNSVRSFVREFESLNLPLNLLINNAGKFPHEHAISEDGIEMTFATNYLGHFLLTKLLLRKMIGTVKESGIQGRIVNVSSAIHGWFSGHIIQYLQEISRNKSQYDATRAYALSKLANVLHTKELAQRLKQMEANITVNCIHPGIVRTRLTREREGLLTDIVFFMASKLLKTIPQAAATTCYVATHPRLLNVSGKYFADCNEASPSKFGSSSTEAERLWSASDIMVSRDPKAVFDPLNTT
>gnl_Manes_v6.1_Manes.02G020300.1
MWIFGWKGASGFSACSTAEQVTRGIDGTGLTAIITGASSGIGMETARVLALRGVHTIMAIRNLEAGKNVKEAILKEIPTAKIDVMQLDLSSMTSVRKFASEYISSGLPLNILINNAGVMARFMLSQDNIEMQFATNHVGHFLLTDLLLETMKRTARESNQEGRIVNVSSEGHRFAYREGIRFDKINDESGYISFCAYGQSKLANILHASELSRRLKEDGVNISANSLHPGAIPTNLMRYHSIVNGIASFIGKFVLKNVQQGAATTCYVALHPQVKGITGEYFMDSNLASPNSQAKDAELAKKLWDFSLGLTNPK
>gnl_Manes_v6.1_Manes.02G020400.1
MPGDCLRPRLLVHPRFHWCDQAGPMIASTSHDPLGAAETHDQLVQAVHYNVPWGPHGQLVQTGFQEHHYQMKPALKKPEKLVKSHEIDQVWAPDMDYCHWYTNYFGTLKSFPCFLASRLLAALRDETGWHDYRHLPIFGRIPIASPHSSLGNCNMWIFGWKGASGFSACSTAEQVTQGIDGTGLTAIVTGASSGIGAETARVLALRGVHTIMAIRNLEAGKNVAEAILKEIPTAKIDVMQLDLSSMTSVRKFASEYISSGFPLNILINNAGIMATPFMLSQDNIEMQFATNHVGHFLLTDLLLETMKRTARESNQEGRIVNVSSEGHRFAYREGIRFEKINDESGYISLCAYGQSKLANILHSSELSRRLKEDGVNITANSLHPGSIATNLLRYHSIVNGIASLIGKFVLKNVQQGAATTCYVALHPQVKGITGEYFMDSNLSSPNSQAKDAELAKKLWDFSLGLTNPK
>gnl_Manes_v6.1_Manes.09G087300.1
MSIISWVTGWPGPSGFGSASTAEQVTEGIDATNLTTIITGGASGIGLETARVLALRKAHVIIAARNMEAANEAKQRILKEVKDGRVDVMKLDLASIKSVHEFADTFIARNLPLNILINNAGIMFCPYQLSEDGIEMQFATNHIGHFLLTNLLLDKMKDTARSSGIEGRIVNLSSIAHIHTYRHGIRFDKLNDKRSYSDKRAYGQSKLANVLHAKELTRRFQEEGVNITANAVHPGLIMTNLMRYSALLMKILKFFSFVLWKNVPQGAATTCYVALHPSLKGVSGKYFVDCNEMKPSTYARDESLASKLWDFSNKLITSASKA
>gnl_Manes_v6.1_Manes.06G150100.1
MWLFSRKGPSGFSSSSTAEEVTRGIDASGLTAIVTGASSGIGTETSRVLALRGVHVIMAVRNMAAGREVKEAIVKEIPSAKVDAMELDLSSMTSVRKFAKDFNASGFPLNILINNAGVMATPFMLSKDNIELQFATNHLGHFLLTNLLLDKMKKTASESKREGRIVNVSSEAHRFPYPEGIRFDKINDQSGYSSFRAYGQSKLANVLHANELARHLKEDAINITANSLHPGAILTNLFRHMRVVNGVVDVLGKLVLKNVQQGAATTCYVALHPQVKGTSGKYFSDSNLAKASDLGKDVGLAKKLWDFSMKFVD
>gnl_Manes_v6.1_Manes.06G150200.1
MWLFSRTGPSGFSASSTAEEVTQGIDGSGLTAIVTGASGGIGSETARVLALRGVHVIMGVRNMEAGREVKESIIKENPRAKVDTMELDLSSLASVRKFAADYRSLDLPLNILINNAGIMATPFMLSKDNIELQFATNHIGHFLLTNLLMDTIKKTAGGSRKEGRIVNVTSRRHKFSYPEGIRFNKINDSSGYNCLSAYGQSKLANVLHANELARRLQEDEVEVTANSVHPGPIATNLFRHHIILKGVVDLLGKYVIKNVEQGAATTCYVALHPQVKGLNGCYFSDSNVAEASSHATDAKLARKLWNFSLDLVSSCPGARNSK
>gnl_Manes_v6.1_Manes.06G108100.1
MKETVRYLAGIAGPSGYGSKSTAEQVTEDCACLFPLHLTAIITGATSGIGVETARVLAKRGVRVVIPARDLKKAAEVKKVIQKETPKAEIIIFETDLSCFASVKKFSSDFLALGLPLNILINNAGVFSQNLEFSEDKIEMTFATNCLGHFLLTELVLEKMIETAAEIGIQGRIINLSSVIHSWVKRDSFCFNQMINPNPKNYNGTRAYAQSKLANILHAKEMARQLKARNARVTINAVHPGIVKTGIIRAHKSFITDSLYFIASKLLKSTSQGASTTCYVALSPQTEGVSGKYFADCNESSCSALACDESEAHELLRQTTPLIYRSLYQQPLA
>gnl_Manes_v6.1_Manes.01G059700.1
MRFSEWMNRSCFSGYSTAEEVTQGIDGSALTAIITGASSGIGAETTRVLALRGVHVIMAVRNTEAGRNVKQAILKQIPTAKIDVMELDLSSMDSVRKFASQYISLDLPLNILINNAGFYSTKSIPSKHNIELHFATNHLGHFLLTNLLLETMKKTAEKSKEEGRIINVSSVAHHYASTISFDKINITSSYLDPLAYARSKLANILHANELARRLKEEGVSITANSLHPGVIDTKILRSEGFRVLFMMIRKFVAMKNVQQGAATTCYLALHPQVKGVSGEYFTDCKIAKPDSRAKDAELAKKLWDYSLSLTITS
>gnl_Manes_v6.1_Manes.01G053700.1
MLETVKYLIGSAGPSGFGSKSTAEQVTAACDLRSITAIITGATSGIGAETARVLAKHGARLVLPARSLKAAEDTKARILSECPDSEIIVMALDLSSLNSVRNFVAKFESLNLPLNLLINNAGKFAHEHAISEDGIEMTFATNYLGHFLLTKLLLKKMIETAKESGIQGRIVNVSSSIHGWFSGDIIWYLGEISRNKCHYDATRAYSLSKLANVLHTKELAQRLKQMEANVTINCVHPGIVRTRLTREREGLLTDMVFLMASKLLKTIPQAAATTCYVATHPRLLNVSGKYFADCNEASSTSKLGSSSTEAARLWSASEIMVSRDPKAVFDPLSATDYVVHKEYI
>gnl_Manes_v6.1_Manes.14G062800.1
MLNVFLLVSKIVRGSFLLMKETLRYLAGTAGPSGYGSNSTAEQVTQDFACFVSPNLTAIITGATSGIGVETARVLAKRGVRLVIPARDLKKAAEVKETIQKETPKAEIMIFETDLSCFASVKRFSSDFLALGLPLNILINNAGIFSQNLEFSEDKIEMTFATNYLGHFLLTELLIEKMVETAEVTGIQGRIINLSSVIHSWVKRDSFCFNQMLNPKNYNGTRAYAQSKLANILHAKEMARQLKARNARVTINAVHPGIVKTGIIRAHKGLITDSLFFIASKLLKSTSQGASTTCYVALSPQTEGVSGKYFADCNESSCSALACDESEAQKLWKHTRALINRRVYHPPA
>gnl_Manes_v6.1_Manes.14G024400.1
MWPFCRKGPSGFSSSSTAEEVTHGIDASGLTAIVTGASSGIGTETSRVLALRGVHVIMAVRNKAAGRSIKEAIVKEIPSAKVDIMELDLNSMASVRNFATEFNSSGLPLNILINNAGIMATPFMLSKDNIEQQFATNHLGHFLLTNLLLENMKKTAHESKREGRIVIVSSEAHRYTYHEGIRFDKINDPSGYSSIRAYGQSKLANVLHANELTRQLKEDGVNITANSLHPGTISTNLFRHMSTVNGLINVVGRLVLKNVQQGAATTCYVALHPQVKGVSGEYFSDCNLAKATDMGRDVGLAKQLWDFSMKLVN
>gnl_Medtr_Mt4.0v1_Medtr3g077410.1
MKATLRYLAGIAGPSGFGSNSTAEQVTQNCSSFLPSGLTALITGGTSGIGAETARVLAKRGVRIVIGARDLKKAMKVRDNIQKESPNAEVILLEIDLSSFCSVQRFCSDFLALDLPLNILINNAGVFSQDLEFSAEKIEMTFATNYLGHFLLTEMLLDKMIETSKKTDIQGRIINVSSVIHSWVKRHGFCFKDILNGKNYNGTRAYAQSKLANILHAKEIARQLKARKARVTMNAVHPGIVKTGIIKSHKGLITDSLFFIASKLLKSTSQGAATTCYVALSPKTEGVSGKYFTDCNESKCSRLANEESEAQKLWNNTHALIHKRLHQATNNM
>gnl_Medtr_Mt4.0v1_Medtr8g099995.1
MLETIKYLIGSAGPSGFGSKSTAEQVTETCGDLRSITAIITGGTSGIGAETARVLAKRGARVILPARSMKNAEETRGRIVTECPEAEIIVMALDLSSVNSVTNFVTRFHSIGFPLNLLINNAGKFAEEHAISEDGVEMTFATNYLGHFVLTKMLMKKMVETAKETGIEGRIVNVSSAIHGWFTGDVISYLAHICRNKSEYDATRAYALSKLANVFHTNELARRLKEMDANVTVNCVHPGVVRTRLTREREGFLTDLVFFLASKLLKTIPQAAATTCYVATHPRLVNVSGKYFADCNETSTSKLGSNITEASRLWAVSELMISKGPKAAFDLINNLEF
>gnl_Medtr_Mt4.0v1_Medtr8g098415.1
MWFIGWKGPSGFSASSTAQQVTHGIDGTSLTAIITGASSGLGLETTRILAFRGVHVVMAVRNVKNCIDIKESILKEIPAAKIDVFELDLSSLASVRKFAADFNSSGLPLNILINNAGLMATPFMLSQDNIELQFATNHLGHFLLTNLLLETMKKTVRECNQEGRIVIVSSEAHRFAYSEGIRFDKINNESEYSSYFAYGQSKLANILHANELSRRLKEEGVQITVNSLHPGTIVTNILRHHGYFNAVANMVGKYFLKNVQQGAATQCYLALHPQVKGISGEYFTDSNKASPTSLAKDTKLAQKLWELSVSLSNTK
>gnl_Medtr_Mt4.0v1_Medtr7g099850.1
MVGVISLITGMAGPSGFGSASTAEQVTQGIDASNLTAIITGGASGIGLETTRVLALRKVHVIIAARNIESAEEAKQQITQENKSARVDIMKLDLCSTKSVRSFVDNFIALDLPLNILINNAGIMFCPFKISEEGIEMQFATNHLGHFLLTNLLLDKMKQTAKTTGIEGRIINLSSIAHRYTYFRKGIKFEKINDKKGYSSKKAYGQSKLANILHANELSRRLQEEGVNITVNSVHPGVIMTPLMRYSSYTMHLLKIFSFYIWKNVPQGAATTCYVALHPSVKGVTGKYFVDCNEFKPSAYAKNKLLAKKLWDFSNKLINSISKA
>gnl_Medtr_Mt4.0v1_Medtr1g100395.1
MWPFSKKGVSGFSGNSTAEKVTHGIDASGLTAIVTGATSGIGVETTRVLALRGVHVIMAVRNKVAANDINEAILKEIPSAKVDVMELDLSSLESVKKFASEFNSSGLPLNILINNAGIMSCPFMLSKDNIELQFATNHLGHFLLTNLLLDTMKKTAHQSKKEGRIVNVSGEAYTFAYSEGIRFDKINDQSSYNKQSAYGQSKLANILHANELARRLKDDGVDIIVNSLHPGIILTNLSRHMGVIHGIIQVIGKLVMKNVQQGAATTCYVALHPQVKGVSGEYFSDNNVAKRESQGRDADLAKKLWDFSMNLITKE
>gnl_Medtr_Mt4.0v1_Medtr1g100315.1
MWPFSRKGVSGFSWKSTAEEVTHGIDATGLTAIVTGASSGIGTETTRVLALHGVHVIMAVRNKVNANNTREAILKEIPSAKIDVMELDLSSLESVKKFASEFNSSGLPLNILINNAGVMACPFMLSNDNIELQFATNHLGHFLLTNLLLDTMKKTASESKTEGRIVNVSSEAHKFAYSEGIRFDKINEQSSYSKWGAYGQSKLANILHANQLTKHFKDDGVNIIANSLHPGGIATNLYRHNSAINGIVNVVGKLVMKNVPQGAATTCYVALHPQVKGVSGEYFSDNNVAKSSSHGKDADLAKKLWDFSMNLIKDK
>gnl_Medtr_Mt4.0v1_Medtr1g068970.1
MVGIFSLVTGMAGPSGFGSSTTAEQVTQGIDASNLTAIITGGASGIGLETARVLALRKVHVIIAARNMESAKEAKQIILQDNESARVDIMKLDLCSVKSVRSFVENFLALDLPLNILINNAGVMFCPFQLTQDGIEMQFATNHLGHFLLTNLLLEKMKQTAKATGIEGRIINLSSIAHTYTYEEGIRLDNINDQIGYSDKKAYGQSKLANILHANELSRRLKEEGVNITANSVHPGVIMTPLMRHSSLLMNFLKMFTFYIWKNVPQGAATTCYVALHPSLKGVTGKYFLDCNEFQPSAFASNGLLGRKLWDFSNKLINSISKS
>gnl_Medtr_Mt4.0v1_Medtr1g100305.1
MWPFSKKGVSGFSWNSTAEQVTHGIDATGLTAIVTGASSGIGAETARVLALRGVHVIMGVRNLVAAKDVKDTILKDIPSAKLDAMELDLSSLDSVKKFASEYNSSGRPLNILINNAGVMACPFKLSKDNIELQFATNHIGHFLLTNLLLDTMKKTTRKSKKEGRIVNVASEAHRFAYSEGIRFDKINDESSYSRWGAYGQSKLANILHANQLTKHLKEDGVDITSNSLHPGTIVTNLFRHNSAVNGLINVVGRLVMKNVQQGAATTCYVALHPQVKGVSGEYFSDSNVYKTTPHGRDADLAKKLWDFSINLVKQK
>gnl_Medtr_Mt4.0v1_Medtr1g100335.1
MWPFSKKGISGFSGSSTAEQVTHGIDAIGLTAIVTGASSGIGVETMRVLALRGVHVIVAVRNKVAANDIKEAILKEIPSAKIDVMELDLSSLESVKKFASEFNSSGLPLNILINNAGIMLCPFMLSKDNIELHFATNHLGHFLLTNLLLDTMKKTAHQSKKEGRIVNVSAKAYIFAYPEGIRFDKINDQSSYSKWGAYGQSKLANILHANELARRLKDDGVDIIVNSLHPGIILTNLSRHMSVIDGIIKVIGKLVMKNVQQGAATTCYVALHPQVKGVSGEYFSESNVAKLRSQGRDADLANNLWDFSMNLIKDK
>gnl_Medtr_Mt4.0v1_Medtr6g053550.1
MSPSEFTLSSSAEEVIPSEFTLSSTAEEVTHGIDGSGLAAIVTGTTHGIGIETARVLALRGVHVIMGVRNINAGKIVREEILKEIPKAKVDVMELDLSSMASVRKFASEFNSSSLPLNILINNAGICAPPFTLSKDNIELQFATNHLGHFLLTNLLLDTMKKTANESKKEGRIINVSSDGHGYTYDEGILFDNINDESSYQRWRAYGQSKLANILHANELARNFKEDGVGITANSLHPGCIGTNIVSREVGQTMPLDLRKSLGKIVVKTIQQGAATTCYVALNPKVKGISGKFFCDSNVAEPSSLGKDTDLAKKLWDFSMNLIK
>gnl_Medtr_Mt4.0v1_Medtr6g053600.1
MTSSGFSLSSTAEEVTHGIHGSGLTAIVTGTTHGIGIETARVLALRGVHVIMGVRNINAGKVVREEILKEIPKAKVSVMELDLSSMASVRKFASEFNSSSLPLNILINNAGICAAPFTLSKDNIELQFATNYLGHFLLTNLLLDTMKKTANESKKEGRIIIVSSDGHNYTYPEGILFEKINDESSFDRWKAYGQSKLANILHANELARYLKEDGVNITANSLHPGAIITNIVSPEVGQTIPKGLLNVLGEFVIKSVQQNRKVGCYYESRRNFRNMMEVAGDEAGSIPTELCGRPA
>gnl_Medtr_Mt4.0v1_Medtr4g105310.1
MFGIKSKRESSMKETIRYLAGIAGPSGFGSNSTAEQVTQHCSLFIPSNLTALITGATSGIGAETARVLAKRGVRVVVGARDMKKAMKVKEKIQEESPYAEVILLEIDLSSLASVQRFCSEFLALELPLNILINNAGVYSHNLEFSEEKIELTFATNYLGHFLLTKMLLEKMIDTANKIGIQGRIINISSVIHSWVKRSCFCFKDMLTGKNYNGTRAYAQSKLAMILHVKEMARQLKARNARVTINAVHPGIVKTGIIRAHKGLITDSLFFIASKLLKTTSQGASTTCYVALSQKTEGVSGKFFTDCNESSCSRLANDESEAKKLWNNTNNLLHKRLRQAAIGSSSSLYS
>gnl_Mimgu_v2.0_Migut.E00655.1
MLETVKYLIGSAGASGFSSKSTAEQVTDACPDLRSITAIITGATSGIGAETARVLAKRGARLVLPARSLKAAEDTKARILSEIPESQIIVMWLDLSSLDSVRRFVSEFESLDLPLNLLINNAGKFSYDHGISEDGVEMTFATNYLGHFLLTKLLMKKMIETAKSSGVEGRIVNVSSSIHSWFSGDMIRYLRLITKNKSDYDGTRAYALSKLANVLHTKELDRRLREMEANVTANCVHPGIVRTRLTRDREGLITDLVFFLASKLLKTIPQAAATTCYVATNPRVENASGKYYSDCNESSPSKLGSSLAEAARLWAVSEKMVSTDSNIPVDQFYPV
>gnl_Mimgu_v2.0_Migut.E01084.1
MWIFGRKGASGYSACSTAEEVARGIDGSGLTAIVTGASSGIGTETTRVLASCGVHVIMAVRNLESGKKVKETIIKEIRDAKIDVMELDLGSFASVRKFASEYKSLDLPLNLLINNAGVMAPPFMLSQDKIELQFATNHLGHFLLTNLLLDNMKKTAHESQIEGRIVNVSSEGHRYVYREGIRFDKINDSSSYTSIFAYGQSKLANILHANELARRFKEEGVEITANSLHPGAIATNLLRHHGILEGVVNWVGKYFLKNIPQGAATTCYAALHPQVKGVTGNYFADSNISTQSSLSLDAELAKKLWDFSLDLTEPKC
>gnl_Mimgu_v2.0_Migut.O00132.1
MCVLLYIYICICIYIMWNIYNSIVVRYLLKYSKVLSLSSAMKETLKYLTGIAGPSGYGSKTTAHQISLDSLSPSIPPSLLTAIVTGATSGIGAETARVLAKRGVRVVIAAKDLAKAEKVKENIKKENKKAEIIILEIDLSSFASIHRFCDHFLSLGLPLHILINNAGKYSQKLEFSEDKIELTFATNYLGHFLLTEMLIEKMVKTASETGIQGRIVNVSSVIHNWVNPKTFCFTNLLTPKNYNGTQAYAQSKLANILHAKELSRQLKARKANVTINAVHPGIVKTGIIRDYRGFITDSLYFVASKLLKSTSQGAATTCYVALSPQIGGVSGKYFADCNETHCSAMANDVTLAWKLLNQSRALVNKRLLPLPLGTKT
>gnl_Mimgu_v2.0_Migut.F01100.1
MLISACNFRNISSLDLNSTELIPTKKKKIENIPEKMWLFRRNGPSGFSSASTADEVTAGIDASGLTAIVTGASSGIGTETARVLAKRGVHVVMGIRNMDAGKQVKEAIVKEIPSAKVDAMELDLTSLASVRKFASDFSSSGRPLNILINNAGVMTPPFQLSKDNIETQFATNHLGHFLLANLLLDTMKKTARETKKEGRIVNVSSEAHRFPYKEGIRFDKLNDEEGYSRWGAYGQSKLANVLHANELTRRLKEEGADITANSLHPGIITTNLFRHLGVFEGFVSTLGRMVLKNVQQGASTTCYVALRPELKGVSGKYFSDNNLADASEKAADKDLARKLWEFSLDLTKK
>gnl_Mimgu_v2.0_Migut.F00323.1
MWLFSRKGASGFSATSTAEQVTEGIDGSGLTAIVTGASSGIGAETARVLALRGVHVVMAVRNLSAGHEAEEAIVKQVPNAKVDAMELDLSSMASIIKFSSNFNSLGLPLNVLVNNAGVMATPFMLSEDNIELQFATNHVGHFLLTNLMLETMKRTARESSREGRIVNVSSRRHKFSYPEGIRFNKINDQSGYSSLSAYGQSKLANVLHANELARLLKEEKVEITANSLHPGGIATNLFRHHSFINGLIDALGKHVMKNVEQGAATTCYVALHPDVKGMTGKYYSDSNLAETSLQARDQELAKKLWDYTHNLIDQCKV
>gnl_Mimgu_v2.0_Migut.L01928.1
MLRLITGIAGPSGFGSASTAEQVTHEIDASNFTAIITGGASGIGVETARVLALRKVHVVIGARNIEAANEAKQMILNGNENARIDVLKLDLASLKSVKAFADSFIALNLPLNILINNAGIMFCPYQLSEDGIEMQFATNHLGHFYLTNLLLEKMKDTAKSSGIEGRILNLTSVAHLHTYEKGIQFEHINDQSSYQDKKAYGQSKLANLLHANELSRRLQIEGANITVNSVHPGLIKTNLYKHSDNLIKFLGVATCLLWKNVPQGAATTCYAALHPSLKGISGKYYVDCNEYQPGKLAKDEGLAKTLWDFSQNLINAKS
>gnl_Mimgu_v2.0_Migut.J00349.1
MFRLISGIRGPSGFGSASTAEHVTQGIDAANLTAIITGGASGIGLETTRVLASRNAHVIIAARNMEAANQAKQLILKDSENARVDVLKLDLSSLKSVKAFADNFIALNLPLNILINNAGIMFCPYQLSEDGIEIQFATNHLGHFYLTNLLLDKMKETAKCTGVEGRIVNLSSVAHIHPYKRGIRFEKINDKSRYDDKRAYGQSKLANILHANELSRHLKAEGVNITANAVHPGLIMTNLFKHTGFFMKMLKFFSSCILWKNVPQGAATTCYVAVHPSLKGVSGKYFSDCNESKPSRMARDEVLAKKLWEFSNKLVNAAQNS
>gnl_Musac_v1_GSMUA_AchrUn_randomT07530_001
MWPFSRKGASGFSWSSTAEEVTEGLDGSGLTAVVTGASSGIGAETARVLALRGVRVVMAVRNLSSGATVKDSILKEIPAAEVDVMELDLTSMASVRKFASEFNSLNLPLNILINNAGVMATPFSLSEDGIELQFATNHVGHFLLTYLLLDNMKNASRTSRIEGRIVNVSSEGHRFAYSEGIRFDKINDQSGYNSIGAYGQSKLANILHANELAKCFKEEKVEIIANSLHPGSIITNLLRYHSFIDVIARTLGKLVLKNVQQGAATTCYVALHPQVKEVSGRYFCDSNLAEPSSKAKDVDLAKKLWDFSVDLVT
>gnl_Musac_v1_GSMUA_Achr7T15240_001
MGFFRLVTGLPGPSGFGSASTAEQVTAGIDASNLTVIITGGASGIGTETARVFALRGAHVIIAARNLKAADGAKQLIQRTAPASRVDILELDLSSLKSVRAFADKFLSMDLPLDILINNAGVMFCPYQLSRDGIEMQFATNHLGHFLLTNLLLEKMKSTAKKTGMEGRIINLSSIAHKHTYKGGIWFDKLNDKDVYSDKKAYGQSKLANILHANELSRRLQEDGAKVTVNSVHPGLIMTNLMRHSFLLMRVLKVFSYVFWKNVPQGAATTCYVALHPSLKGVTGKYFFDCNEEMPSSWARDKKLAKKLWDFSEKLVKSSLRDLP
>gnl_Musac_v1_GSMUA_Achr2T18620_001
MWPFHRRGPSGFSSSSTAEEVTEGLDGSGLTAIVTGASSGIGTETARVLALRGVHVVMGVRNLSAGHNVKEAIIKDIPTAKVDVLELDLSSMASVKKFTSQFGALNLPLNILINNAGIMATPFMCSHDGIELQFATNHIGHFLLTHLLLEKMKNTTRSCNVEGRIVNVSSEGHRLTYLKGIRFDKINDKSGYYCYFAYGQSKLANILHTVELSRRLKEEGVNITANSLHPGVIVTNLFRHHGFVNAILGTAGKLVTKNVHQGAATTCYVALHPQVKGVTGKYFSNSNFATPSSQTSDAYLASKLWDLSMDMISSCL
>gnl_Musac_v1_GSMUA_Achr2T08080_001
MGLLGWLWRAGPSGFGSSSTAEQVTEGIDASQLTAIVTGATNGIGKETARVLALRGAKVIIPSRTLDSGLKVKQSLLEQNPSAELHVMEMDLSSLDSVGSFARSFNSSHKHLNILINNAGIMACPFQLSRDGIELQFATNHLGHFLLTNLLLDKMKATAKKMGVQGRIINVSSNAHRTSDGSCFNLDKINDQSKYKPFIAYAHSKLANILHANELSKHLQEEGSNVTVNSLHPGVIFTNLVRHIEMNPTLMKSLAALAKPILKSIPEGAATTCYLALHPQVKDVTGKYFADCNEAMPSGKARDEIIGKTLWEFSEELVKRRSRPV
>gnl_Musac_v1_GSMUA_Achr8T11870_001
MLEAVKYLIGSAGASGFGSRSTGEEVTAAAPDLRSITAIITGATSGIGAETARVLAMRGARLVLPARSLKAAEETRARIAAAFPGADVIVLPLDLSSLSSVRCFVARFLALHLPLNLLINNAGKFSHEHAVSEDGVEMTFATNYLGHFLLTKLLLPKMAETASETGIQGRIVNVSSSIHGWFSGDCLRYLDLMTRKKIRYDATQAYALSKLANVHHTKELTGRLERMDADVTANCVHPGIVRTRLTRDREGLVTDLAFFLASKLLKTIPQAAATTCYVATHPRLAGASGKYFADCNEASPSSLASSPHEAGRLWRASESMTAPRFGPEPAFPSDSPDEEM
>gnl_Musac_v1_GSMUA_Achr8T20890_001
MGLFRLVTGLPGPSGFGSASTAEQVTDGIDASHLTVIITGGASGIGEETARVFALRGAHVIIAARNMAAANDVQQHILQCTPMAKVDVLKLDLSSLKSVRAFADKFLSLDLPLNILINNAGVMFCPYQLSEDGIEMQFATNHLGHFFLTNLLLDKMKTTAEKTGIEGRIVNLSSIAHLNTYEGGIWFDKLNHKEVYLDKKAYGQSKLANILHANELSRRLKEDGANITVNSVHPGLIMTNLMRHSFHLMRVLKLFTYIFWKNVPQGAATTCYVALHPSLKGVTGKYFLDCNEEKPSYLARDETLAEKLWDFSEKLAASTK
>gnl_Musac_v1_GSMUA_Achr1T25440_001
MNITLVSVIEGATSGIGAETARVLAKRGLRLVIPARDLKRAAEVKDWIQGESPEAEIILMEMDLSSFASINRFCSMFLSLGLPLNILVNNAGKYCKKLQLTEDKFEMTFATNYLGKKDMHACRHYLLTENLLEKMIETSARTGIEGRIVNVSSVIHTWVKRGRFKLSHMLNPKDFNGTQAYAQSKLANIMHAKELARTLRGRNAMVTINAVHPGVVKTGIIRDHKGLITDSVFFLASRLLKSTSQGASTTCYVALSPQLIGVSGKYFVDCNETSCSSLAGNEFEARTLWQKTHALVRDHVRQTRRAKT
>gnl_Musac_v1_GSMUA_Achr11T21750_001
MLETVRYLIGSVGDSGFGSKSTGEEVTAATPDLRSITAIITGATSGIGTETARVLAMRGARLVLPTRSLKTADEVKARIVAEIPDAEVILLPLDLSSLSSVRCFVSLFLALHLPLNLLINNAGRMVYEHAVSEDGVEMTFATNYLGHFLLTKLLLNKMAETARETGIQGRIVNVSSHVHSWFSGDCLSYLDRITRKQIPYDATQAYALSKLANILHTKELAERLKQMDANVTANCVHPGVVRTRLNRDREGFVTDLVFFLVTKLVKTMPQAAATACYVATHPRLVGISGRYFADCNEALPSPLASRPHEAAQLWRASESMTATDLDRTASGLEPQLASDRPDDEK
>gnl_Musac_v1_GSMUA_Achr11T24450_001
MGIFSLVTGLPGPSGFGSSSTAEQVTEGVDASNLTVIITGGASGIGAETARVFALRGAHVIIAARNMEAATDAKQLILKTTPSARVDLLELDLSSLKSVRAFSDKFLSMDLPLNILINNAGVMFCPHQLSEDGTEMQFATNHIGHFQLTNLLLEKMKSTARKTGIEGRIVNLSSVAHIYTYEDGIRFSELNEKYGYSSKKAYGQSKLANILHANELSRRLQEEGANVTVNSVHPGLIMTNLMRHTLFLMRMLKMVSYILWKNVPQGAATTCYVALHPSVKGASGKYFVDCNEAKPSSLAGDETLARRLWDFSEKLVNAKSCDRR
>gnl_Musac_v1_GSMUA_Achr10T02550_001
MGLFRLVTGLPGPSGFGSASTAEQVTDGIDASHLTVVITGGASGIGAETARVFALRGAHVIIAGRNMEAADDVKQLILQSSPLARVDILKLDLSSLKSVRAFAGQFLSMDLPLNILINNAGVMFCPFQLSEDGIELQFATNHLGHFLLTNLLLERMKSTAEETGIEGRIVNLSSIAHLLHRYEEVIRFDKLNDKDTYSDKKAYGQSKLANILHANELSRRLQEDGANITVNSIHPGLIMTNLMRHSFLQMWLLKLFTYVFWKNVPQGAATTCYVALHPSLKGVTGKYFIDCNEEMPSYWAKDETLAKRLWDFSEKLTQSTK
>gnl_Nelnu_v1.0_NNU_023578-RA
MWLFSRKGPSGFSYNSNAEEVTQGINGTGLSAIVTGASSGIGTETTRVLALRGVRVVMAVRNVDAGMDVKETILKEIPDAKIDVMELDLSSLASVRKFASEFNSSGLPLNILINNAGVMATPFKLSKDNIELQFATNHLGHFLLTDLLLATMKITARDSKKEGRIVNVSSEAHRFPYREGIRFDKINDESGYTSFFAYGQSKLANVLHANELSRRLKEEGVDITANSLHPGSIVTNLLRYHSFVNGLVQKFGKYVLKDVPQGAATTCYVALHPQVTGVSGEYFSDSNIAKPSRQAKDVELAQKLWDFSQNLVN
>gnl_Nelnu_v1.0_NNU_005457-RA
MGFFSVVTGIPGPSGYGSASTAEQVTAGIDARNLSAIVTGGASGIGLETARVLALRGAHVIIGARNVEAAKEAKELILKDNASARVEVLQLDLCSMKSVRAFVDSFNALNLPLNMLINNAGVMFSPYQLSEDGIEMQFATNHLGHFLLTNLLLDKMKTTARVSGVEGRIVNLSSIAHVYTYEGGIRFEGINDESGYSDKKAYGQSKLANILHAKELSRRLQEEGINITVNSLHPGIIMTSLMRHSALLMKVLRLFTFYFWKNIQQGAATTCYVALHPSVKGVTGKYFLDCNEVKPSTLATDCGLAKKLWDFSEKLISSSQKSGN
>gnl_Nelnu_v1.0_NNU_000602-RA
MLDTVKYLLGSVGPSGFGSKSTTEQVTEACPDLRSITAIITGATSGIGAETARVLAKRGVRLVLPARSLKAAEEAKARILAEFPESRIFVMALDLSSLSSVRTFVSEFESLDLPLNLLINNAGKFSHEHAVTEDGIEMTFATNYLGHFLLTKMLLKKMIETAEVTGIQGRIVNVSSTVHSWFSGDAIRYLEIITRKKSHYDATRAYALSKLANVLHTKELALRLKKMEANVTVNCVHPGIVRTRLTRDREGLVTDLVFFLASKLLKTIPQAAATTCYVATHPRLVDVSGRYFIDCNEAKSSKLGSNAHEAARLWSASEDMTAERFKTNF
>gnl_Nelnu_v1.0_NNU_014181-RA
MLETVKYLLGSVGASGFGSKSTADQVTEVCPDLRPITAIITGATSGIGAETARVLAKRGARLVLPARSVKTAEEAKARILTEFPQSNILVMPLDLSSLSSVRSFVSEFESLDLPLNLLINNAGRFSHEHAVTEDGIEMTFATNYLGHFLLTKLLLKKMIETAEATGIQGRIVNVSSTVHSWFSGDPIRYLELITRKKSHYDATRAYALSKLANVLHTRELALRLKKMGVNVTVNCVHPGIVRTRLTRDREGLITDLVFFLASKLLKTIPQAAATTCYVATHPRLISVSGKYFVDCNKASTSKLGSNSHEAVRLWSASEVMTTAEISKTKI
>gnl_Nelnu_v1.0_NNU_002845-RA
MKETLRYLAGVAGPSGFGSNSTAEKVTEDCSSLVPSQLTAIITGATSGIGAETARVLAKRGIRVVIAARDLKKGGEVKERIQKESPRAEIVLLEINLSSFASIKRFCSQFLSLGLPLNILINNAGKYSKNLEFSEDKIEMTFATNYLGHYLLTEMLLEKLVETAAQTGTEGRIINVSSVIHSWAKNARVTINAVHPGIVKTGIIRDHKGFITDSIFFLASKLLKTTSQGASTTCYVALSQQINGVNGKYFTDCNESVAGPSGFGSNSTAEQVTEDCSCLVPSQLTAIITGATSGIGAETARVLAKRGIRVVIAARDLKKGGEVKERIQKESPRAEIVLLEINLSSFASIKRFCSQFLSLGLPLNILINNAGKYSKNLEFSEDKIEMTFATNYLGHFLLIEMLLDKMEETATQTDIEGRIINVSSVIHSWARNSRVTINAVHPGIVKTGIMSDHKGFITGMSRLTKGKYSLGLKLITKGIFGISAIRHHMRQASQHLRFVPGHGASTTCYVALSRQINGVNGKYFIDCNESHCSSLANDESEAKRLWEQTHEFIHSILCQLTI
>gnl_Nelnu_v1.0_NNU_020043-RA
MWLFSRTGPSGFSASSTAEEVTQGIDGTGLTAIVTGASSGIGTETTRVLTLRGVHVVMAVRNVGTGRDVKRAIIKEIPNAKIDVMELDLSSLASVRKFASEFNSLGLPLNILINNAGVLAPFKLSKDNIELQFATNHLGHFLLTDLLLGTMKSTARERRIANVSSEGHRLTYREGIRFDKINDESGYTSFFAYGQSKLANILHANELARCLKEEGVDITANSVHPGPIATNLFRHNRILNSFVQMIFKYVIKSVQQGAATTCYVALHTQVKGVTGEYFCDSNVAQPGPQARDMELAKKLWDFSRNLVN
>gnl_Orysa_v7.0_LOC_Os10g40030.11
MWFFNFNRNGPSGFSGASTAEEVTAGVDARGLAAVVTGASSGIGLETTRVLALRGVRVVMAVRNVAAGHKAREAIRAEIHGAIVHVLEMDLSSMDSVRRFASEFDSLNLPLNILINNAGILSKDCIRSIDGLELHFATNHIGHFLLTNLLLENMKSTSRTTGVEGRIINVSSSGHILTYPEGICFDSVKDLSRFSTYIAYGQSKLANILHSTELARILKGDGVNISANAIHPGFVGTNLFKNWTMANAVVNTIGRIVCKTVEQGAATTCYVALHPQVTGISGKYFSNCNLETPSSQASNAELAKKLWEFSSNIVSAAKL
>gnl_Orysa_v7.0_LOC_Os10g40000.1
MAVRNVAAGRNASEAIRAEIPGAIVHVLEMDLSSMDSVRRFASEFDSLNLPLNILINNAGIKAWGCTRSVDGLELHFATNYIGHFLLTNLLMENMKSTSSESGVEGRIVNVSSWWHFAIYPEGICFDKVKNPSR
>gnl_Orysa_v7.0_LOC_Os10g40020.3
MCWFNRKGPSGFSGASTAEEVTAGVDARGLVAVITGASSGIGLETARVMALRGVRVVMAVRNVAAGHRASEAIRAEIPGAGIHVLEMDLSSMDSVRRFATEFEALNLPLNILINNAGIMTRNCTRSIDGLELQFATNHIGHFLLTNLLLENMKRTSSKTGVEGRIVNVSSSAHFVTYPKGICFDKVKEPSRFISLIAYGQSKLANILHSTELSRVLKEDGVNISANAVHPGVVTTNLFRHRTIINALVKSIGRFVHKTVEQGAATTCYVALHSQFTGISGKYFSNCNLDTPSSQASNAELANKLWEFSSKIVSS
>gnl_Orysa_v7.0_LOC_Os04g22380.1
MWGLLRRSSSSGFSSSSTAEEVTAGIDGSGLVALITGASSGIGAETCRVLVMRGVYVVMGVRNLSAGARVRDEILKQVPSAKMEILNLDLSSMSSVRRFAEIFKALNLPLNILINNAGVCFVPFKLSEDDIELHFATNHIGHFLLTDLLIEKMKVTAIESGKEGRVVIVASVSYSLSYPGGICFDKINDESGYNRFLAYGQSKLANILHSNLLSSHLKEQDAKVIVNSLHPGAVATNILHHWCPLYGAIRAIGKYFVKGVEQGAATVCYVALHPQVAGVTGKYFSDCNITELKSHALDMDLAKRLWDFSLSQIR
>gnl_Orysa_v7.0_LOC_Os04g22390.1
MWGLLRRRSPSGFSPSSTAEEVTAAVDGSGLVAVVTGASSGIGAETCRVLAMRGLHVVMGVRNSSAGARVRDEIVRQLPAAKIEMLDLDLSLMSSVRRFAENFNALNLPLNILVNNAGIAFVPFKLSEEGIELHFSTNHLGHFLLTDLLLEKMKVTAIESGIEGRVVIVASNSYKHPYREGIRFDKINDESGYNKIFAYGQSKLANILHSNLLSSNLKEQDAKVTVNSLHPGAVVTNIMRHWYFVNGMLSTLGKFFVKGVEQGAATVCYVALHPQVAGVTGKYFVDCNVTELKSHALDMGLAKRLWDFSLNLIH
>gnl_Orysa_v7.0_LOC_Os01g05840.2
MGILSLITGKAGASGFGSGSTAEQVTAGVDATGLTVIVTGGASGIGLETSRVFAMRGAHVIIAARNTEAASVVRKKIIEENPKAHIDVLKLDLSSLKSVRAFADQFNSMNLPLNILINNAGVMFCPFGLSEDGVEMQFATNHLGHFLLTNLLLDNMKATAKSTGIEGRIVNLSSVAHLHTYPKGIEFDKLNDEKTYDDKMAYGQSKLANILHAKELSRRLKEEGANITINCVHPGLIMTNLMRHSFFLMRVLQFATYILWKSVPQGAATTCYVGLNPQLKGVTGQYFADCNVEKTSRFARNDALAKQLWEFSEKLIKSSSK
>gnl_Orysa_v7.0_LOC_Os03g02460.1
MLRAAKYLLGSPGANGFGSKSTAEDVCPDLGCITAIITGATSGIGAETARVLAKRGARVVIPARNVKAAEDMRARIRGECPGADVLVLPLDLSSLASVRAFADRFLSLGLPLHLLINNAGKFSHGQLALSEDGVEMTFATNYLGHFLLTKLLLGRMAETAAATGVQGRIVNVSSSVHSWFAGDWAEYLDLVTRRKIAYDATQAYAVSKLANVLHTKELAVRLKEMGANVTVNCVHPGIVRTRLNRDRDGLVTDLVFLLLSKLLKTIPQAAATTCYVAAHPRLAGVSGRYFADCNEALPSPAATNRHEAERLWQISESMLLCTNRHSKDASAP
>gnl_Orysa_v7.0_LOC_Os09g39670.1
MMSSWLFRRSGPSGFSWASTADQVTAGLSAAGLTAIVTGASSGIGAETARVLAIRGAHVVMAVRNLAAAQPVRDAILADAPAASLDLMELDLASMDSVRAFASDFAAKGLPLNILINNAGVMATPFSLSKDGIELQFATNHVGHFLLTHLLLETMKKTSRESNVEGRIVNVSSEGHRFAYREGIRFAKINDESEYNSIGAYGQSKLANILHANELARRFKDEGVNITANSLHPGSIITNLLRHHSILDVLHRTLGKLVLKNAQQGAATTCYVALHPQVKGVSGKYFSDSNVNEASEKGNDMELAKRLWEYSIELIT
>gnl_Orysa_v7.0_LOC_Os06g03830.1
MLTSLRYLAGTAGASGFGSRATAEDATAACSDLRHITAIITGATSGIGAETARVLAKRGARLVLPARSLKAAAEARARLLAECPAAAGDVVVMPLDLSSLASVRRFAARFLALGLPLNLLINNAGKFADRFALSDDGVEMTFATNYLGHFLLTKLLMEKMAETAAATGVEGRIVNVSSTIHSWFAGDDAVGYIDAVTRRKIPYDPTRAYALSKLANVLHTRALADRLKEMKANVTANCVHPGIVRTRLIRERDGLVTNTVFFLASKLLKTIPQAAATTCYVAVHPAVAGVSGKYFADCNEASPSRLGSNADEAAKLWRFSDEVAAEEKEESVHAGSFRLQVQSSNADRGLAFA
>gnl_Orysa_v7.0_LOC_Os11g07930.1
MGFSWGWLCGRRNGPSGFGGASTADEVTAGVDASRLTVVVTGATNGIGKETARVLALRGAEVILPARTLESGMKVKQSLAEEIPSSKLHVMEMDLSSLDSVRSFAKSFNSSYRHLNVLINNAGVMSCPFGLSKDGIELQFATNHVGHFLLTNLLLDKMKATAKETGLQGRIINVSSISHRGSDGSCFDLDKLNDKSKYRPFKAYGHSKLANILHANELSRRFQEEGCNLTANSLHPGVIATNLPRHILTNSLIISIFSVMKPFLKSIPQGAATNCYLALHPGLKDVSGKYFADCNEATPTAVARDAELAKKLWEFSEELTSGDQKLKEK
>gnl_Orysa_v7.0_LOC_Os11g07922.1
MGLWEWPWDRRRRGPSGLGPTSTAEEVTAGVDATHLTAIVTGATNGIGRETARVLARRGAEVIIPARTMESGNAVKQSIAEEVPGSRLHVMEMDLASLDSVRRFATAFDSSHTHLNILINNAGIMGCPFKLSKDGIELQFATNHVGHFLLTNLLLDKMKSTARKTGVQGRIVNVSSIAHKRSDGSCFDLNKLNDKSRYKPLIAYAHSKLANILHANELAKRFQEEGCNLTANSLHPGVILTNITRYVVTNSVMVSILSVGNLFLKNTQQGAATTCYLALHPELKDVSGKYFADCKEATPRPAARDAELAKRLWDFSEQLVDTNRRGEFNRQK
>gnl_Phavu_v2.1_Phvul.003G203300.1
MKATLRYLAGIAGPSGFGSNSTAEQVTEDFSSLLPSNLTALITGATSGIGAETARVFAKRGVRVVIGARDLRKAREVRERIQKESPNAEVILLEIDLSSFASVQRFCSEFLALELPLNILINNAGMYSQNLEFSEEKLEMTFATNYLGHFLLTKMLIEKMIDTAKKSGIEGRIINVSSVLHSWVKRSAFCFNDMLCGKNYNGTRAYAQSKLATILHVKEVARQLKERNANVTINAVHPGIVKTGIIRAHKGLITDSLFFIASKLLKSISQGASTTCYVALSGKTEGVSGKYFTDCNESNCSSLGNEESEAKKLWNDTCALLHKRLRQATN
>gnl_Phavu_v2.1_Phvul.009G175600.1
MLFVSATLQNEPMKATLRYLAGMAGPSGFGSNSTAEQVTEDSSCFLSSPLTALITGASSGIGAETARVLAKRGVRVVIAARDLKKAREVKRNIQKESPKAEVVLLEIDLSSFGSVQRFCSEFLALELPLNILINNAGIFCQNLEFSEDKIETTFATNYLGHFLLTEILLDKMIETAEKTGIQGRIINVSSVIHSWVKKDGFRFNDILSGKKYNGTRAYAQSKLANILHAKEIAKQLKARNARVTINAVHPGIVKTGIIRAHKGLLTDSLFFIASKLLKTTSQGAATTCYVALSSKTEVISGKYFADCNESKCSSLANDESEAQKLWNNTHALLLKRLRQATI
>gnl_Phavu_v2.1_Phvul.004G112501.1
MWGLSRKGVSGFSSSSTALQVTQGIHATALTAIVTGASSGIGAETARVLALRGVHVIMGVIDMIDANNLKKSILKEIPTAKVDVMKLDLSSMVSVQNFATEFNSTRLPLNILINNAGICAVPFMLSTDNVELQFAINYLGHFHLTNLLLDNMKKTTGESKVKGRIVNVSSTGHRFTYHGGIHFEKINDPLSYNNWRAYGQSKLANILHAKELARRFKEDGIDITANSLHPGVVRTNIYLHNRSLKGLKDMLSPFVNNLQGFLFKNVQQGASTTCYLALHPQVSGINGKYFADNNVSEASLQGRDMDLAKRLWDFSINLTEQNK
>gnl_Phavu_v2.1_Phvul.004G113000.1
MWWLFGRRNGSGFSSSSTAEEVTEGIDGTALTAIVTGATSGIGAEATRVLAMRGVHVIMGVRNLVAAKDIKKEILQKIPTAKVDYMELDLSSMTSVRNFASEFISSALPLNILINNAGIFATPFTLSEDNIELQFATNHMGHFLLTNLLLDAMKKTTHESKKQGRIVNISSILHQLPNRGGIRFDQINDPSSYHKWLAYGQSKLANILHANELSRRLKEEGVDITANSLHPGAIVTNIFRHTNILSGLINTVGRLVFKNVQQGAATTCYVALHPQVREISGQYFEDCNVSTANSHSRDIDLAKKLWDFSLNLIK
>gnl_Phavu_v2.1_Phvul.004G112900.2
MSRRGGSAFSSSSTAEEVTEGIDGTALTAIVTGASSGIGAETSRVLAMRGVHVIMGVRNMVAAKDVKEAILKEIPIAKVDAMELDLSSMASVRKFASEFISSALPLNILINNAGIFGTPFMLSEDNIELQFATNHMGHFLLTNLLLDTMKKTADESKREGRIVNVTSCGHRLTYRGGIRFDKINDESSYQKFRAYAQSKLANILHANELARRLKEDGVDITANSLHPGLIVTNIHRYYFHHVLCACIVYAGLASVGKMLLGFALKNTQQGAATTCYVALHPEVRGISGEYFADNKIAKVGSNGRDLELANKLWDFSMSLIK
>gnl_Phavu_v2.1_Phvul.004G113100.2
MCPSGFSSSSTAEEVTQGIHGDGLTAIVTGTTHGIGIETARVLALRGVHVIMAVRNVVAAKAVKEAILKEIHTAKVDVKELDLSSMASVRKFASEFTSSGFPLNILINNAGITATPFSLSKDNIELQFATNHLGHFLLTHLLLDTMKKTASVSKRQGRIVNVSSDGHQYTYPEGIRFDKINDESSFQLWRAYGQSKLANILHAKELARRFKLLHHGQEDRVDITANSLHPGAIITNIYKPEISGAVPTDLINMLGNYAMKSIQQGAATTCYVALHPHVKGVSGEYFSDNNVAKASSLAKNTDLAKKLWDFSMKIID
>gnl_Phavu_v2.1_Phvul.004G112400.2
MWGLSRKGDSGFSSSSTALQVTQGIHATALTAIVTGASSGIGAETARVLALRGVHVIMGVIDMIDANNVKESILKEIPTAKVDVMKLDLSSMASVQNFATEFNSTRLPLNILINNAGICAAPFMLSTDNVELQFAINYLGHFHLTNLLLDNMKKTTRESKVQGRIVNVSSTGHQFTYRGGIHFEKINDPSSYNNWRAYGQSKLANILHAKELARRFKEDGINITANSLHPGVVSTNIYLHNRLLKGLKCMLSPILNKLEGYVVKNVQQGASTTCYLALHPQVSRFNGKYFADNNVSEASLQGRDMDLAKKLWDFSINLTKQNK
>gnl_Phavu_v2.1_Phvul.004G112100.1
MWWLGRKGPSGFSASSTAEEVTQGIDASHLTAIVTGATSGIGVETARVLALRGVHVVMGIRNMAAGAEIKETILRDNPTAKIGMMELDLSSLESVRKFAAQFKSCGLPLNILVNNAGIMATPFKLSKDNIELQFATNHIGHFLLTNLLLETMKQTAIEQRKEGRIVNVSSRRHKLSYPEGIRFDKINDESGYNSLSAYGQSKLANVLHANELARRLKQEEGTKITANSISPGPIATNLFRYHSLIDVVVGLLGKYVMKNIQQGAATTCYVALHPQLKGLTGRYFGDSNLAEASSQAADPELARKLWEHSSNLVKS
>gnl_Phavu_v2.1_Phvul.004G112700.1
MWGLSRKGDSGFSSSSTALQVTQGIHATALTAIVTGASSGIGAETARVLALRGVHVIMGVIDMIDANNVKESILKEIPTAKVDVMKLDLSSMASVQNFATEFNSTRLPLNILINNAGICAAPFMLSTDNVELQFAINYLGHFHLTNLLLDNMKKTTRESKVQGRIVNVSSAGHRFTYHGGIHFEKINDPSSYNNWRAYRQSKLANILHAKELARRFKEDGIDITANSLHPGVVCTNIYLHNRFLKGLKDMLSPFLNNLEGFLLKNMQQGASTTCYLALHPQVSGINGKYFADNNVSEASLQGRDMDLAKKLWDFSINLTEQNK
>gnl_Phavu_v2.1_Phvul.007G157500.2
MVGIFSLVTGRPGASGFGSSSTAEQVTEGIDASNLTAIITGGASGIGLETARVLALRKAHVIIAARNMESAKEAKQLILHEKESARVDILKLDLCSVNSVRTFVDNFIALALPLNILINNAGVMFCPYQKTEDGIEMQFATNHLGHFLLTNLLLDKMKQTAKETGIEGRIVNLSSIAHLYTYEEGIRFDNINEEDGYSDKKAYGQSKLANILHANELSRRLQEEGVNITANSVHPGVIMTPLMRHSSLLMNFLKTFTFFMWKSVPQGAATTCFVALHPSLKGVSGKYFLDCNEYQPSAHALNQLLGRNLWDFSNKLLNSLSKA
>gnl_Phavu_v2.1_Phvul.007G072600.1
MWPFKKKGASGFSSSSTAEQVTEGLDGTGLTAIVTGASSGIGTETTRVLALRGVHVIMGVRNMIAAKDVKETILKEIPSAKVDTLELDLSSMDSVNKFASDFKSSGLPLNILINNAGIMACPFKLSADKIELQFATNHIGHFLLTNLLLDTMKKTSRETKKEGRIVNVSSEAHRFAYSEGIRFDKINDKPSYNNWRAYGQSKLANILHANELAKRLKEDGVEISANSLHPGTITTNLFRHMPVNGIVSAIGRLVFKNVQQGAATTCYVALHPQVKGISGNYFSDSNVAKPTSQGTDADLAKKLWDFSLNLIK
>gnl_Phavu_v2.1_Phvul.001G169500.1
MVGLSLVTGRAGPSGFGSASTAEQVTQGIDAANLTAIITGGASGIGLETARVLALRKVHVIIAVRNMVSAKEAKQRILEENESARVDIMKLDLCSLNSVTSFVDNFIALDLPLNILINNAGVMFCPFKLSEDGIEMQFATNHLGHFLLTNLLLEKMKQTAQATGIEGRIINLSSIAHNYTYRKGIRFNKINERKGYGKKKAYGQSKLANILHTNELSHRLQEEGVNITANSVHPGVIMTPLMRHSSHLMHFLKIFTFYIWKNVPQGAATTCYVALHPSVKGVTGKYFDDCNQRKPSAHAKKKHLAKKLWDFSNELIKSISKV
>gnl_Phavu_v2.1_Phvul.L001683.1
MLFVSATLQNEPMKATLRYLAGMAGPSGFGSNSTAEQVTEDSSCFLSSPLTALITGASSGIGAETARVLAKRGVRVVIAARDLKKAREVKRNIQKESPKAEVVLLEIDLSSFGSVQRFCSEFLALELPLNILINNAGIFCQNLEFSEDKIETTFATNYLGHFLLTEILLDKMIETAEKTGIQGRIINVSSVIHSWVKKDGFRFNDILSGKKYNGTRAYAQSKLANICMPRK
>gnl_Phavu_v2.1_Phvul.002G290500.1
MWFLGWKGASGFSASSTAEQVTEGIDGTALTAIVTGASSGLGLETTQVLASRGVHVVMAVRNVDSGKNVKETILKENPSAKIDVMELDLSSMASVRKFAADFNSSGLSLNILINNAGVMATPFMLSQDNIELQFATNHLGHFLLTNLLLETMKKTVRECEQEGRIVILSSEAHRFSYREGILFDKINDESGYSSYFAYGQSKLANILHAKELARRLKEEGVEITVNCLHPGSIVTNILRYHGYVNALANTVGKYFLKNVQQGAATQCYVALHPQVKGISGEYFMDCNKGEPTALAKDSELAKKLWELSSSLTNPK
>gnl_Phavu_v2.1_Phvul.002G301600.1
MIDTLKYLLGSAGPSGFGSKSTAEQVTENRADLRSFTAIITGATSGIGAETARVLAKRGVRLILPARSVKAAEDAKARIVSECPDSEIIVMALDLSSLNSVRSFVNQFNSLGLPLHLLINNAGKFAHEHALSEDGVEMTFATNYLGHFLLTKLLVKTMAETAKETGVQGRIVNVSSSIHGWFSGDAISYLALISRNKSHYDATRAYALSKLANVFHTKELARRLQQMGANVTVNCVHPGIVRTRLTREREGLLTDLVFFLASKLLKTIPQAAATTCYVATHPRLFDVSGKYFADCNETSTSKLGSNSTEASRLWATSEFMISRGPKAAFDLLKAP
>gnl_Phypa_v3.3_Pp3c17_8260V3.1
MGSWWRYFMGTEGKSGFGSMSTAEDVTEGLNLEDYTAIVTGATAGIGLETARVLAKRGARVIFAVRNVKLGETLKAEFMKESPHARILVMHMNLSDLASVRAFAAKFKDSRLPLNILVNNGGISSTTGPQSTPDGLELMFATNFLGHFLLTELLLDTMRETAKESGIQGRIVIVSGHLHNFTPKGGIAFDKLINQNEIWGFSGYGQSKLAGILHGRELAERLTAEGANITVNSLHPGAVQTKLTHLDGFLGFLISKIAFHTSSKPTVDAAATQVYVATHPQVHGVTGKYFADYNEYELRGLAMDKKLQLKLWKWTEEYLKTH
>gnl_Phypa_v3.3_Pp3c4_6480V3.1
MGGMWAYLTGSPGPSGFGSRSTAEDVTAGINLSSKTIIISGATSGIGKEAATVLAKRGAHIVMAIRNLSTGEEVKAAIMEETPNARVDVMKLDLASLASVRQFAEEFKARKLPLNILINNAGYMSGRFELSKDGLEKVFATNHIGTFLLTKLLLDTLKSTAEETGEEGRIVNVASEAHRYAYKGGVVFDKLNDSTRYQSNMAYGQSKLANILHVKELAKQLKEKGINVTANALHPGVISTNFGKGQSFIFSDAALSLVKFALKTVPQGAATTCYLATSPQVNGVSGQYFKDCNIYPYVSSYANDPKLAAKLWEFSEEFVSTH
>gnl_Phypa_v3.3_Pp3c3_32420V3.1
MGSIWKYLSGAAGPSGFGSKSTAEDVTADVDLTSKTIIISGATSGIGKESARVLAMKGAHVIMAIRNLKTGEEVKSEITRDVPKARVELMKLDLSSLASVRQFSDEFNNRKLPLNVLINNAGFMSRTFEKSEDGLEKVFATNHIGTFLLTKLLLDKLKTTAKETGAEGRIVNVSSEAHKYGYKGGLVLDKLNDSTSYDGKCAYGQSKLANILHARELAKRLKEEGANVTANSVHPGVMDTNFGKGQSVFFSGIALSLVKFLLKTVPQGAATTCYVATSPKVNGISGMYFKDCNLNPYVSEPARDPELARKLWEFSEEFVSKH
>gnl_Phypa_v3.3_Pp3c25_9400V3.1
MGTTVSYLRGTVGPSGYSSNSTAEDVTANLDLSSKTIIVTGATSGIGKESARVLAKRGAHVILAVRNVKVGEAVCTEILKETPTARLDAMHLDLNSLISVREFAANFRARNLPLHILLNNAGLLNLKFQLSEDGIEHTFATNHLGHFLLTNLLVDIMKATAKECGEEGRIVNVSSLAHTMTYRNHNLEEINNPKRYVGYQAYGQSKLANILHAKELAHRLQEESANVTANALHPGTMDTNFGKNNALFKYGVGIFFTIGSKLLKTIPQAAATSLYVATNPNLNGISGKYFSDCNEYTPELAAASDMELATRYWKFSEELIASKSSGQVTS
>gnl_Pinta_v2.0_PITA_000075838-RA
MLDAIKYLIGGAGPSGFGSKSTTEDVTSACNLQCLTAIITGAETTRVLAKRGARLIIPTWNLKAGEDVKSRIQEEILTAEIIVMELDLSSFACIKRFATNFISCGLPLNVLIYHRNGTKKLGNFKTCSDQRSCASCRNNAGKFCHEFQVSQDGYEMTLETKSSRYALNIMVMRALYLDAIFSKFKRLRRSDWLCLFLGHFLLTGLLLDKMIETSNETGVQGRIVNVSSGIHSWVAGKARIQFKLLSDPKRFVSTAFYKFPISTVCSATIKRI
>gnl_Pinta_v2.0_PITA_000023890-RA
MPWIWGWLKKPGSSGFTSSSTAEDVTRGIDATGLTAIVTGGTSGIGTETVRVLALRGARVIMPARNMESGHRVKEAILKDNPNAKVDVMELDLSSLNSVRRFSASFKSLNQPLNILM
>gnl_Pinta_v2.0_PITA_000016743-RA
MPDTIKYLIGAAGPSGFGSKSTAEDVTAACNLDSLTAIVTGATSGIGSETARVLAKRGARLIIPARDLKAAEDVKSRIQKEIHTADIILMEMDLSSFASIRRFATNFESLGLPLNILINNAGKFCHEFQVSEDGFEMTFATNHLGHFLLTKLLLNKMIRTAKETGIQGRIINVSSCIHGWLGKEGIQFDQLNDPKSYDATRAYAQSKLANILHTKELALRLEKLKANVTANSVHPGIVKTRLTRDREGLITDLVFFLTSKLLKTIPQAASTTCYVAAHPHLKNISGKFFADCNKASASSLANDPDKAMELWRDSEAMIKSYL
>gnl_Poptr_v3.0_Potri.003G128900.1
MWFFGWKGPSGFSASSTAEEESGRNVKEAILKEIPTDQIDVMELDLRSMASVRKFASEYTTLGLPLNILINNAGVLSSPSKLSQDNIEMLFATNHIGHFLLTNLLLEIMKNTAQRSKQEGRIVNLANILHANELARRLKQEGEEITINSLHPGAIHANLLRHQGFVNAILNLFGKYMIKKCSAGAATTCYIALHPQVKGISGKYFTDSNIAEPSSQAKNAELAKKLWDFSFSITNK
>gnl_Poptr_v3.0_Potri.003G128700.1
MWPFWWKGPSGFSPRSTAEQVTQGIDATGLTAIVTGASSGIGTETTRVLALRCAHVVMAVRNVESGRKVKEEILKEFPTAKIDVMHLDLNSMESVRKFASEFISLGLPLNLLINNAGIMAAPFMLSQDNIEMQFATNHVGHFLLTDLVLDTMKKTALESDREGRIVIVSSEAHRFAYSEGIRFDKINDESGYNSIWAYGQSKLANVLHANELTRRLKEEGVNITANSLHPGSIMTNLLRFHSVINSVVTMVGRFALKNVQQGAATTCYVALHPQVKGVSGEYFMDSNLSKASSLAKDEELAKKLWDFSLSLTNPK
>gnl_Poptr_v3.0_Potri.003G144100.1
MFETLKYLVGSAGASGYGSKSTAEQVTENCCDLHSITAIITGATSGIGAETARVLAKRGARLVLPARNLKGAEDAKARILSENPDADIIVMGLDLSSLNSVRNFVSEFESLNLPLNLLINNAGRFALEPAISEDGIEMTFATNYLGHFLLTKLLLKKMIETAKTTSLQGRIVNVSSSIYNWFSGDMIRYLCEISRNKLCDFDPTRAYALSKLAIVLHTKEVAQRLKQMEANVTVNCVHPGVVRTRLTREREGMATDIAFFLTSKLLKTIPQAAATTCYVATHPTLVNVTGKYFSDCNEASTSKLGSNSTEAARLWTASEIMVSRGSNAVFDPLTSALDYDTSKKQFK
>gnl_Poptr_v3.0_Potri.003G128800.1
MEVTGASSGIGTETARVLALRGVHVVMAVRNVDSGNKVREEIHKEIPSAKVEVMELDLCSMSSVREFASKYNSSGFPLNILINNAGIMASPYLLSKDNIELQFATNYLSHFLLTNLLLDNMKNTARESNREGRIVNLSSSAHRHPFPGGIRFDTINDEAGYGSIKAYGQSKLATLLHANELARRFKEEGVNITANSLHPGGIHTNLFRYHTVLSGFASTIGRFMFKTVPQGAATTCYVALHPQVNGVSGKYFEDCNISKSTAYGQDAELAKKLWEFSLPLTNP
>gnl_Poptr_v3.0_Potri.006G083900.1
MSFFSLVTGRPGTSGFGSASTAEQVTQGIDASNLTVLITGGASGIGLETTRVLALHKAHVIIAARNMVAANEAKQLILKEDEDARVDVLKLDLSSIKSIREFADNLNSLDLPLNILINNAGIMFCPYQLSEDGIEMQFATNHLGHFLLTNLLLDKMKETARTTGVEGRIVNLSSVAHIHTYKDGIRFNNINDKKRYSDKRAYGQSKLANILHAKELSRRFQEEGVNITANAVHPGLIMTNLFKHSAILMRTLKFFSFFLWKNVPQGAATTCYSHNMLRRVAPELERCYR
>gnl_Poptr_v3.0_Potri.015G146600.1
MWLFNRKGSSGFSSSSTAEEVTHGVDASGLTAIVTGASSGIGTETARVLALRGVHVIMGVRNMAAGRDVKEAIVKEIPSAKVDAMELDLSSLASVRNFASDFNSSGHPLNLLINNAGIMAPPFMLSKDNMELQFATNYLGHFLLANLLLDTMKKTALESNREGRIINVSSEFHRYPYPEGIRFDKINDQSGYKKFQAYGQSKLANVLHANELMRRFKEDGVNITANSLHPGVIATNLFRHNTSLADDNPIRVFLESAARLVLKNVQQGAATTCYVALNPQVKGASGEYFSGCNLTKASSMAKDAELAKKLWDFSMNLVE
>gnl_Poptr_v3.0_Potri.015G081000.1
MKETWRYLAGIAGPSGYGSNSTAEQVIQDSACLVPPHLTAIITGATSGIGVETARALAKKGMRIVIPARDLKKAAGVKEAIQKESPNAEIIIFETDMSSFVSVKRFCSGFLALGLPLNILINNAGIYSQKLEFSEDKIEMTFATNYLGHYLMTELLLEKMIETAEQTGIQGRIINLSSVIHSWVKRDAFCLQKMLSPKSYDGTRAYSQSKLANILHVKEIARQLRARNARVTINAVHPGIVKTGILRASYKGFLTDSLYFIASKLLKSTSQGASTTCYVALSQQIEGVSGKYFADCNESKCSTLANDESEAQKLWMQTHALMQRYLYLPAA
>gnl_Poptr_v3.0_Potri.001G103000.1
MWLFGWKGPSGFSASSTAEEVTQGIDGTGLTAIVTGASSGIGAETTRVLALRGVHVVMAVRNLDAGRNGKEAMLKEIPKAEIDVMELDLSSMTSVRNFASEYTSLGLPLNILINNAGVLSSPSKLSQDNIELLFATNHIGIWGHFLLTNLLLEIMKNTAQKSKQEGRIINVSSVGHRIVTREGICFDKIYNEASWFSYGQSKLANILHASELARRLKEEGEEITANSLHPGAIHTNLLRHQGFVNAIFSLFGKYMTKNVQQGAATTCYIALHPQVKGMSGNYFMDSNIAEPSSQAKDAELAKKLWDFSLIITDKK
>gnl_Poptr_v3.0_Potri.001G086900.1
MFESLKYLTGSAGASGYGSKSTGEQVTENCGDLHSITAIITGATSGIGAETARVLAKRGARLVLPARSLKAAEDAKARIISENPDTEIIVMGLDLSSLNSVRNFVSEFESFDLPLNLLINNAGKFAHEHAISEDGIEMTFATNFLGHFLLTKLLLKKMIETAKTTGIQGRIVNVSSSIYNWFSGDPIRYLGQISRNKLRDFDPTRAYALSKLANVLHTKELAQRLKQMEANVTVNCVHPGVVRTRLTREREGIVTDMAFFLTSKLLKTIPQAAATTCYVATHPRLVNVTGKYFSDCNEASTSKLGSNSTEAARLWTASEIMVSRGSKAVFDPLTSTLDYDISIKQFK
>gnl_Poptr_v3.0_Potri.012G087800.1
MKETLRYLAGIAGPSGYGSNSTAEQVIQDYACSGPPHLTAIITGATSGIGVETARALAKKGLRIVIPARDLKKADELKEVIREESPKAEIVIFETDISSFVSVRRFCSGFLALGLPLNILINNAGIYSQKLEFSEDKIEMTFATNYLGHFLLTELLLEKMIETAEQTGIQGRIINLSSAIHSWVRRDAFCFSKMLYPGNYDGTSAYSQSKLANILHVKEIATKLKARNARVTMNAVHPGIVKTGIMRDSYKGFITDSLYLIASKLLKSTSQGASTTCYVALSPQTEGVSGKYFADCNEINCSALANDGLEARKLWMQTHALLQRYLYPPPTQHVLLCD
>gnl_Poptr_v3.0_Potri.012G143800.1
MWFLSRKGTSGFSASSTAEDVTQGIDGSGLTAIVTGASSGIGAETARVLALRGVHVVMGVRNLEAGRAVKEAIVKGNPNAKLDAMDLDLSSMASVKKFAEDFKSLNLPLNLLINNAGIMATPFMLSKDNIELQFATNHVGHFLLTNLLMETIRKTARASRKEGRIVNVSSRRHKFSYPEGIRFAKLNDPSGYNSLSAYGQSKLANILHANELARQLKEDRVEVTANSVHPGLIATNLFRHYSFLTGLVGLVGKYVIKNVQQGAATTCYVALHPKVKAMSGQYFADSSIAKASLQANDAELATKLWDFSLDLVRRGSTP
>gnl_Poptr_v3.0_Potri.012G143600.1
MAIAFLCSTTVRTIQERLLAAAVLSLHALLIMWFFNRNGSSGFSSSSTAEEVTRGVDASGLTAIVTGASSGIGTETARVLALRGVHVIMGVRNMASGRDVKDAMIKEIPTAKVDVMELDLSSLASVRKFASDFNSSGRPLNLLINNAGIMATPFMLSKDNIELQFATNHLGHFLLTNLLLDTMKKTARESDIEGRIVNVSSEFHRYPYPEGIRFDNINDQSGYKRFLAYGQSKLANVLHANELTRRFKEDGVNITANSLHPGVIATNLFRHNMSLANDNPIRVFLKSLAGLVLKNVQQGAATTCYVALNPQVKGVSGEMPS
>gnl_Prupe_v2.1_Prupe.2G298000.1
MWFFRRKGPSGFSSSSTAEEVTQGIDASGLTAIVTGASSGIGTETTRVLALRGAHVIMGVRNMAAGKDVKEAIVKEIPTAKIDAIELDLSSLSSVRKFASEFNSSGRPLNILINNAGIMATPFMLSKDNIELQFATNHVGHFLLTNLLLDTMKKTAHKSSKEGRIVNVSSEAHRYPYREGIRFDKINDPSGYSSFAAYGQSKLANILHANELAKRLKEDGADITANSLHPGAIVTNLFRHNSTINGLVHLLGRAVLKSVQQGAATTCYVALHPQVKGVTGEYFSDSNLAKPRPQGQDLDLAKKLWDFSMDLVK
>gnl_Prupe_v2.1_Prupe.6G251300.1
MHLCSSLSFTLQVSEMGIFALMTGRPGPSGFGSASTAEQVTEGVDASNLTAIVTGGASGIGFETARVLALRRAHVIIAARNIEAANEAKQAIIKENISARVDVLKLDLCSLKSVRAFVDSFNALDLPLNLLINNAGVMFCSHQLSEDGVEVQFATNHLGHFLLTNLLLDKMKNTARTTGVEGRIVILSSLAHTTPYQEGIRFDKINDRIGYSELKAYGQSKLANLLHSNELSRRLQEEGVNITVNSVHPGLIMTPLMRHSPLLMKTFKLFTFWMWKNVPQGAATTSYVALHPKMKGVTGKYFVDCNEMKPSSHAGDEKLAKKLWDFSNKLIDGASKS
>gnl_Prupe_v2.1_Prupe.6G251400.1
MGIFALVTGRPGPSGFGSASTAEQVTDGVDASNLTAIVTGGASGIGLETARVLALRGAHVIIASRNVEAAKEAKQLILKDNRSARVDVLTLDLCSIKSVRAFVDSFNALDLPLNLLINNAGVMFCPHRLSEDGIELQFATNHLGHFLLTNLLLEKMKNTARTTGVEGRIVNLSSIAHVHTYKDGIYFDKINDRMSYNDKRAYGQSKLANILHANELSRRLQEEGVNITVNSVHPGLIMTPLMRHSALLMRTLKLFTFWFWKNVPQGAATTLYVALHPKVKGVTGKYYVDCNEMKPSSYARDENLAKKLWDFSNKLIDGASKS
>gnl_Prupe_v2.1_Prupe.5G126400.1
MLETVKYLLGSAGASGYGSRSTAEQVTESSPDLRHITAIITGATSGIGAETARVLAKRGARLVLPARSLKAAEDAKARIVSEFPDSEIIIMALDLSSLTSVRNFVSEFESLQLPLNLLINNAGKFAHEHAISEDGIEMTFATNYLGHFLLTKLLLNKMIGPAAATGVQGRIVNVSSAIHGWFSGDTIRYLGEISRSGSDYDETRAYALSKLANVLHTKELARRLKEMDANVTVNCVHPGIVRTRLTREREGLATDLAFLMASKLLKTIPQAAATTCYAATHPRLVDVSGKYFADCNETLPSKLGSNLSEAARLWSASEIMVSKSSTAIFDPSSQLEY
>gnl_Prupe_v2.1_Prupe.5G101900.1
MGIFSKKQQSGFSASSTAEEVTEGIDGTGLTAIVTGASSGIGVETARVLALRGVHVVMAVRNTDAGANVKEVILKEIPNAKIDVRELDLSSFTSVRKFAADYRSSGLPLNILINNAGVGVTPFKLSQDSIELQFATNHLGHFLLTNLLLETMKSTSRESNTEGRIVNVSSLSHHYGYREGIRFDKLNDEPTYNRHFAYAQSKLANILHANELSRCLKEEGVEITANSVHPGAILTNITRHDSFARCVFTVVCLFISKTVQQGAATTCFVALNPQVKGVGGEYFSDCKIAKRSSQAKDADMARRLWDCSFSLTNPKK
>gnl_Prupe_v2.1_Prupe.5G102000.1
MGIFSRKGPSGFSPSSTAEEVTEGIDGTGLTAIVTGASSGIGAETSRVLALRGVHVVMAIRNMDAGAKVKEAILEEISNAKIDVMELDLSLLASVRKFAADYNSSGLPLNILINNAGVGASPFKLSQDSIELLFATNHLGHFLLTNLLLETMKSTSRESNIEGRIVNVSSLLHPYGYREGIRFNKINDESGYNRYYNYAQSKLANILHANELTRRLKEEGVEITANSLHPGAIGTNITRHDSFLQCIFSVLGIFFSKTIQQGAATTCFAALHPQVKGVGGVYFSDCNIAKPSSKAKDADLATRLWDFSLSLTDAKQ
>gnl_Prupe_v2.1_Prupe.5G169500.1
MKETLRYLAGIAGPSGYGSKSTAEQVSQDCCSSVPSHLTAIITGATSGIGAETARVLAKRGVRIVIPARDLGKAAEVKDEIQRESPKAEVIILEIDLSSLASVNRFCSEFLALRLPLNILINNGGVFSQALEYSEDKIEMTFATNYLGHHFLTETLLDKMVETAAQTGIRGRIINVSSVIHSWVKRDGFCFNQLLNPKNYNGTRAYAQSKLANILHVKELARHLKARNARVSVNAVHPGIVKTGIIRAHKGFITDSVFFIASKLLKSTSQGASTTCYVALSPEVEGVSGKYFADCNESDCSNLANDESEARKLWKQTRLLIHRLLYQPTA
>gnl_Prupe_v2.1_Prupe.5G101600.1
MWIFGWKGQSGFSARSTAEEVTQGIDGTGLTAIVTGASSGLGLETTRVLALRRVHVIMAVRNTEAGRDVRTAILKEIPTANINVMELDLSSMASVRKFASEYNSSGLPLNILINNAGVMATPFMLSQDNIELQFATNHLGHFLLTNLLLETMKKTTRESKKEGRIVNLSSEAHRFAYSEGIRFDKINDESGYSSIYAYGQSKLANILHANELTKRLKEEGVAITANSLHPGSIATNLLRYHSYINVIASTLGRLMLKNVQQGAATECYVALHPQVKGVSGEYFMDSNKANPTSQAKDPELAKKLWDFSLSLTDPK
>gnl_Selmo_v1.0_234651
MDGISLDSKVVLITGGSAGIGFETSRVLARRGAHVVIASESLKAAHAAKLKILEQTPNAQVTVLHLNLGSMYSVRNFVAKFKALGLPLHILINNAGIASSQFVLSEDGLEMTFAVNHVGHFVLTHSLLDLIEETATQSGNRGRIVVVASSQHESARGINFKNLHRKSWMFAVPVLQSIHGLSTVYAQTKLANILFAKELARRLEEQGVNISVNALHPGVFNSSFVEKFAEPAGLAFSWIEPFLKTIEQGAATTCYVAAHPDVEGISGKYFADCQETSGSKYASDMELGKELWAYTEDLIASHANLEDCHLPS
>gnl_Selmo_v1.0_228800
MGVISYFTGYRGATGFGSGATAEKVAKGISLESKVVIVTGATSGIGFETARVLAKHGAHVVIPARKLQNAEAAKSKIQREFPNARVTVLELDLSSLKSVRKFVDDFKALNLPLHILINNAGMTANNFQLSPDGLELDFATNHMGPFLLTELLLDKMIQTASQTGVQGRIVMVASEGHRYVPKGGIEFDKLNDKNSFQWITSYGRSKLANILHTRELASRLKEKGANVLVNSLHPGTIKTNLGRDFNQTSAKLLLFLASPLCKSIPQGAATTMLLAVHPCMEGVSGKYYLDCNEADCTPHAKDMKLAAELWTFSEEFIKSHP
>gnl_Selmo_v1.0_420551
MGLVDLVTGRRGPSGFGSSSTAEDVTKGIDASNLTVLITGGASGIGAEASRVLAMRGARVVIAARNLTAASEVKNAILAEYPKARIECLKIDLSSLSSVRSFAAEFLATKLPLNILINNAGIMMIPYELSPDGIEMQFATNHLGHFLLTNLLLDKMKETAKESGIQGRIVNLSSIAHIASYSGGIQFSHLNDKAWYSDTRAYSQSKLANILHAKELAMRFKAQGVDITANAVHPGFIMTPLMRHTFYIMRVLKFFSSFLWKNVPQGAATTCYAALHPSLKDVTGQYFVDSNKSNCSAYGRDPELAHKLWTFSQELIDKHSPS
>gnl_Selmo_v1.0_230658
MALFDGRATAVEVMDGIRLDSKVAIVTGANGGIGFETVRALAIKGAHVILACRNLKSAEAAKASILREEPDVQLTVLRLDLSSLASVREFVEEFKSLKLPLHILINNAGLASSEFMLTVDNLEITFATNHVGHFLLTNLLLDLMISTALESNCEGRIVIVASRQHESARGINFDSLHKKSWLHYHGLCSVYAQSKLANVLHAKELARLLKERGANVTVNSLHPGVIHTNIVRNFFKPAECKIQEYGAATTCYVAAHPDLNGVSGKYFVDCKEAPCSQYANDPELAKHLWKYSEELVRS
>gnl_Selmo_v1.0_421434
MGVISYFTGYRGATGFGSGATAEKVAKGISLESKVVIVTATGATSGIGFETARVLAKHGAHVVIPARKLQNAEAAKSKIQREFPNARVTVLELDLSSLKSVRKFVDDFNALNLPLHILINNAGMTANNFQLSPDGLELDFATNHMGPFLLTELLLDKMIQTASQTGVQGRIVMVASEGHRYVPKGGIEFDKLNDKNSFQWITSYGRSKLANILHTRELASRLKEKGANVTVNSLHPGTIKTNLGRDFNQTSAKLLLFLASPLCKSIPQGAATTMLLAVHPCMEGVSGKYYLDCNEADCTPHAKDMKLAAELRTFSEEFIKSHP
>gnl_Selmo_v1.0_445059
MGVISYFTGCRGATGFGSGATAEKVAKGISLESKVVIVTATGATSGIGFETARVLAKHGAHVVIPARKLQNAEAAKSKIQREFPNARVTVLELDLSSLKSVRKFVDDFKALNLPLHILINNAGMTANNFQLSPDGLELDFATNHMGPFLLTELLLDKMIQTASQTGVQGRIVMVASEGHRYVPKGGIEFDKLNDKNSFQWITSYGRSKLANILHTRELASRLKDKGANVTVNSLHPGTIKTNLGRDFNQTSAKLLLFLASPLCKSIPQGAATTMLLAVHPCMEGVSGKYYLDCNEADCTPHAKDMKLAAELWTFSEEFIKSHP
>gnl_Selmo_v1.0_420931
MDFLRYLFGCKGQSGYGSSTTAEQVADGISLSSYTAIVTGATSGIGVETARVLAKQGACVVIPVRKLQSGEEVRCKILQEFPDANVAILELDLSSLKSVRKFVANFKALKLPLNILINNAGIAAGKFVLSEDGLELDFATNYMGHFLLVELLIEDMIKTARESGKEGRIVIVSSEAHRFTPTGGIALDKINDKKSFWYATSYGQSKLANLLHCKELSKRLQEMGDVNVTVNALHPGSISTGIGRDFNALFTRTIFALGSPFLKNVSQRPGKQGAATTVYAAVHPSLKGISGKYLMDCNEADCHANAKDMKLANKLWAFSMTFLSSLS
>gnl_Selmo_v1.0_167388
MVGFFSYFTGKRGPSGFGSSSTAEDVAQGISLHSQVAIITGSTSGIGFETARVLAKHGAHVVVPARKIKDSEGVRSRILKEFPDATVSVGELDLSSLASVRKFVTEFKALELPLNMIINNAGISSGKFVLSPEELELDFATNHMGHFLLVELLLDDVIKTSSETGIEGRIVIVSSEAHKFAPKQLVYEKLNDKDSFSWTGAYGRSKLANIWHAKELARRLQCSQERNVNVTANALHPGAIDTNLGRDFNKILVSTVFFLGKPFLKTVPQGAATTVYAAIHPSMRGVTGKYLCDCNEAECSATANDMKMAAELWEFSEKFVASHP
>gnl_Selmo_v1.0_85319
MPPVDWAYLWGTKGESGFGSRSTAQDVTEGIDLSSRTAIVTGATSGIGLETARVLAMRGAHVVIPARTLKAAEQAKSAIISELPDAKVSTGELDLGSFASIRTFVDEFKSLNAPLNILINNAGVICRGLQLSEEKMELQFAINHLGHFLLTKLLLDTMIRTSEETGIEGRIVNISSNAHAILTDSTDFQKLNTENRMSNWHPTLYAGSKLANILHVKELSRQLKERRANITANALHPGVVHTQIFRNLRPAIQSYISICSLLMRPVPQGAATTCYVATHSRVNGISGRYFEDCNEATCSPLANDMALAKELWNFSESFIEARNKN
>gnl_Selmo_v1.0_85541
MGSAISQVLRGNGESGYGFHTSAEDITQGLDLSPTTAIVTGATSGIGLETAKALAMRGARVILAARNIKAAESVKESILENKPDARIEILELDLSSLASVRRAAEDFHARNLPLHILIRNNAGALVPRFMRSEDGIELQFATNHLGHFLLTKLLLDKMVETSRDSRMEGRIVNVASQCYRIARDGIEFDKLNDPASFSTTYPLGYGISKLANILHAKELARRLKERGANVTANAVHPGVIHTNIVRIAPEYISCKITKMIMSHDSGAATTCYVATHPGVSGVSGKYFVDCNKAECVSYANDMKLAQRLWQFSEKWTSPAGDGTD
>gnl_Selmo_v1.0_439201
MGKRSGYGAHSTAEEVAQGIDAKNLTAIVTGGASGIGAEVVRILAKQGARVVIAARNKEAAERARAAMEKELPGASVQCMELDLASLASVRGFVEDFKKSGLPLNLLINNAGVMFCPFSLTADGVESQFATNHLGHFLLTNLLLDTMKETAAKSGIQGRIVNLSSVAHTTVGYKEGIRDLDAINDRGSYDSKKAYGQSKLANILHANSLAVMFQREKINITANAVHPGLIGTPLWRHSAAMKLFVKIIYAGKWKSVEQGAATTIYAAIHPDMADVSGRYLADCQEAKPSKKALDPQLGKKLWDISELLVSRASA
>gnl_Solly_v2.4_Solyc00g023250.1.1
MGIYGVMTGKKGKSGFGSASTAEDVTQAIDASHLTAIITGGTSGIGLEAARVLAMRGAHVIIAARNPKAANESKEMILQMNPNARVDYLQIDVSSIKSVRSFVDQFLALNVPLNILINNAGVMFCPFKLTEDGIESQFATNHIGHFLLTNLLLDKMKSTARESGVQGRIVNLSSIAHTYTYSEGIKFQGINDPEEGVNITINSVHPGLVTTNLFRHSGFSMSTYTNSLIFIQTLKILISSYLKIDIYLHIYSEVFRAMTFLFWKNIPQGAATTCYVALHPDLEGVTGKYFGDCNIVAPSKFATNNSLADKLWDFSVFLIDSISK
>gnl_Solly_v2.4_Solyc06g071610.1.1
MKATLKYLAGIAGSSGYGSKTTAEQVTQVCSVSFSSQLTAIITGATSGIGAETARILAKRGVRLVIPARDLKKAAILKEAIKKQSPWADIILLEIDLSSFASIQRFCAQFLSLGLPLHILINNAGKFSQKLEFSEDKFELSFATNYLEMLLDKMVETAEQTGIEGRIVNVSSVVHNWVKRDKFCFSQMLNPKKYNGTRAYAQSKLANILHAKELSRQLKARNAHVAINAVHPGIVKTGITRDHKGFITGMHFSFVSFSFFLAFHLNFAAERSKDNEKKLTFPHKIYTDSLYFMASKLLKSTSQGAASTCYVALNPQTRGINGKYFADCNECHCSALANDEIEAHKLWKHTRALIHRRFFQERERDL
>gnl_Solly_v2.4_Solyc09g010510.2.1
MLRSITGKPGPSGFGSASTAEQVTHGIDGSNLTAIVTGGASGIGLETSRVLAMRNVHVIIAARNMEVANEAKQSILKNNKNARIDVEKLDLSSIRSVKSFADNFKALDLPLNILINNAGIMFCPFQLSEDGVEMQFATNHLGHFYLTNLLLDKMKETSKSSGVEGRIVNLSSVAHICPYKGGIRFQKINKKNSYQNKLAYAQSKLANILHANELSRRLQEEGANITVNSVHPGLIMTPLMRHSALLMRIFRAFTCILWKNVPQGAATTCYVALHPSLKGVTGKYYYDCNEYKPSKLARNEALAKNLWDFSNNLVNASLKN
>gnl_Solly_v2.4_Solyc03g025390.2.1
MWLFKRNGPSGFSYSSTAEEVTHGIDGSGLTAIVTGASSGIGAETSRVLALRGVHVIMAVRNMTAGKDVKEAIVKEIPAAKVDVMELDLSSFDSVKKFAADFISSGHSLNILINNAGVMAIPFMLSKDNIELQFATNHLGHFLLTNLLLEKMKETASETKREGRIVNVASDAHYVTYREGILFDKINDQESYRKFSAYGQSKMANILSTYELAKRLKEDGVEITANTLNPGAISSNLFRHMTIVNGLVSTIGKLLLKNVQQGASTTCYIALNPQVKGVSGEYFQDNNLATPSKKARDMDLAKKLWDFSVDLVK
>gnl_Solly_v2.4_Solyc03g112540.2.1
MDFHKFDRAFYIYVVFQYCYSKFQNFGVMKATLKYLAGIAGPSGYGSKTTAEQATKDFSNSSNSQLTAIITGATSGIGAETARVLAKRGVRIVLPARDLKKAEILKEFIQKETPMAQIILLEIDLSSFASIQRFSAEFLSLQLPLHILINNAGKFSQKLEFSEDKIEMTFATNYLGHFLLTELLLEKMVETAEGCGIEGRIVNVTSVVHNWVKRDQFRFSQLLNPKKYYNGTRAYAQSKLANILHAKELSRQLKARNANVTINAVHPGIVKTGIIRDHKGFITDSLYFMASKLLKSTSQGAASTCYVALSPQTEGMSGKYFADCNESHSSVLANDEIEAHKLWKGTRVLIHRRFLPHVNS
>gnl_Solly_v2.4_Solyc03g025400.2.1
MWVFNRSKGRSGFSYSSTAEEVTDEIDGSGLTAIVTGASRGIGAETSRVLALRGVHVIMAVRNIAAGKDVKEAIVKEISAAKVDIMELDLSSLASVRKFAADFISSGHSLNMLINNAGVVGIPFMLSKDNIELQFATNHLGHFLLTNLLLDKMKETTRKTEREGRIINVSSVAYCMFTYREGIRFGKINDPKSYCSFWAYGQSKLANILHAYELTRRLKEGGVEITANSLHPGTITTNMFRHLGIFDGLVSKFGKFIFKNVQQGASTTCYVALHPQLKGISGEYFCDNNLGTTTAIARDMDLAKRLWDFSMELVKE
>gnl_Solly_v2.4_Solyc03g025410.2.1
MWLFKRKGPSGFSSSSTAEEVTHGIDGSGLTAIVTGASSGIGSETSRVLALRGVHVIMAVRNMTSGKDVRDAIVTEIPAAKVDTMELDLSSLASVKKFASDFKSSGRPLNLLINNAGIMATPFMLSKDNIELQFATNHVGHFLLTNLLLEKMKETARKTKREGRIVNVSSEAHRFAYREGIRFDKINDPKSYNSYGAYGQSKLANILHANELTRRLKEDGVEISANSLHPGTITTNLFRHMGIFDGLVGTLGKLLLKNVQQGASTTCYLALNPQVKGVSGEYFSDNNLAKTTALAKDMDLAKRLWDFSMDLIK
>gnl_Solly_v2.4_Solyc03g025370.2.1
MWFLSKKGLSGFSPNSTAEEVTQAIDGSALTAIVTGASSGIGAETARVLALRGVHVIMGVRNISAGKQVKETITKAVPQAKIDALELDLSSLASVRNFASNYNSLGLPLNLLINNAGIMATPFALSKDNIELQFATNHVGHFLLTNLLLDTMKKTARESRKEGRIVNVSSRRHKFSYNEGIRFDKINDQSGYNRLSAYGQSKLANVLHTNELARHLKDEGVEITANSLHPGAIATNLFRQNSIISGIVNVIGKHVMKNVEQGAATTCYVALHPDVKGVSGKYYADCNIAEASPQANDAGLAKRMWDFTMSLVH
>gnl_Solly_v2.4_Solyc08g082870.2.1
MLETVKYLLGSAGASGYGSKSTAENVTEQSPDLRSVTAIITGATSGIGAETARVLAKRGVKLILPARSVKAAEETKTRILSEVPEAEIIVMALDLSSLSSVRNFVAEFEYLNFPLNLLINNAGKFAHQHAISEDGIEMTFATNHLGHFLLTKLLLKKMIETANETGVQGRIVNVSSSIHGWFSGDSIQYLRLITKDKSQYDATRAYALSKLANVLHTKELARVLKKTGANVTVNCVHPGIVRTRLTREREGLVTDLVFFLTSKLLKTIPQAAATTCYVATHPRLANVSGKYFADCNEVCSSKLGSNSTEAARIWSASEIMVAKNSNANLDPLEASLL
>gnl_Solly_v2.4_Solyc08g081200.2.1
MWLFGLKGASGFSASSTAEEVTQGIDANGLTAIVTGASSGIGAETTRVLAMRGAHVVMAVRNVKSGEEVKDSILKEIPHAKIDVMEMDLGSMESVRKFASEYNSTGYPLNILINNAGVMAPPFMLSQDNIELQFATNHLGHFLLTNLLLQNLKNTAQASHKEGRIVNVSSLGHRFTYREGIRFDKINDKDSYTAILAYGQSKLANILHANELARHFKEEGAEITANSLHPGSITTNLLRHQSLVEGLVNWIGKYFIKNIPQGAATTCYVALHPQVKGITGEYFSDSNISASTSQGTDAELAKKLWDFSLNLTKPQ
>gnl_Solly_v2.4_Solyc08g008060.1.1
MWIFGRKGNSGFSCCSTAEEVTKGINGFGLTAIVTGATSGIGVETTRVLALQGVHVIMAIRNMGNGKKIKEKIVKSIPNAKIDFMELNLSSMESIRKFVKEFNSAGHPLNLLINNAGVMIPPFTLSQDKIELQFAVNHLGHFLLTNLLLENMKNTAKNSKKEGRIVNVASAAHDFAYSQGIIFDKINDKESYHRFHAYGQSKLANILHANELAIRLKEEGVNITANSVHPGPIATNIMRYDNILHGIVNWIGRYVLKSIEQGASTTCYVALHQQVKGVSGEYFSDNNIATNKTTSLAKDLDLAKKLWEFSLDLTK
>gnl_Solly_v2.4_Solyc10g086390.1.1
MLRLITGIRGATGFGSASTAEEVTDGVDATALTVIITGGASGIGLETARVLALRKAHVIIAARNMEAANEAKQQILNENASARIDILKLDLSSLKSVKAFADNFLALNLPLNILINNAGIMFCPFQLSEDGIEMQFATNHLGHFYLTSLLLDKMKETAKSTGIEGRIVNLSSVAHLVCPREGIRFQNINDKNSYQDKVAYGQSKLANLLHANELSRRLQEEGANITVNSVHPGLIMTNLMRHSAFLMRILRVFTCLLWKNIPQGAATTCYVALHPSLKGVTGKYFSDCNEYKPSKLARDEVLGRSLWDFSNNLINASQKIIDK
>gnl_Sorbi_v3.1_Sobic.010G018600.1
MLTSLRYLAGTAGPSGFGSRTTAEEATAAGRDLAHITAIITGATSGIGAETARVLASRGARLVLPARSLKAAEEARARVRADCPGADVTVLPLDLSSLASVRRFVKRFLHLGLPLNLLVNNAGKYADRFAVSEDGVEMTFATNYLGHFLLTRLLLDKMAETARDTGVEGRIVNVSSTIHSWFPADDDALAYLDRVTRRKIQYDPTKAYALSKLANVLHTRALADRLKEMGANVTANCVHPGIVRTRLIRDRDGLITNTVFFLASKLLKTIPQAAATTCYVAVHPAVAGVSGKYFADCNEASPSRLGASSEEASRLWTFSENITAEKVQKTTSSVHVVSTGLFGLQAQSSIVPNRAMALAA
>gnl_Sorbi_v3.1_Sobic.003G070600.3
MGILSLITGKAGASGFGSASTAEQVTDGVDASRLTVVITGGASGIGLETSRVFALRGAHVVIAARNTEAASEARKTIMEKNPTARIDVLKLDLSSLKSVRAFADQFNSMKLPLNILINNAGVMFCPFQLSKDGVEMQFATNHLGHFLLTNLLLDTMKATAKSTGIEGRIVNLSSVAHHHTYPKGIDFDKLNDEKIYNDKMAYGQSKLANLLHANELSRRLKAEGANITVNSVHPGLIMTNLMRHSFVLMKVLQVATYILWKNVPQGAATTCYAGLNPQLKGVTGKYFADCNVEKTSKLARSEELAKQLWDFSEELIKSAK
>gnl_Sorbi_v3.1_Sobic.005G063000.1
MFEQVVSDFCWHAREVVSSAMGLWGWPWGRRGPSGFGSASTAEEVTAGVDASNLTAIVTGATNGIGKETARVLALRGAKVIIPARTLESGLKVKESLAEQVPSSKLHVMEMDLSSLSSVRDFARSFDSSHQHLNLLINNAGIMACPYQLSKDGIELQFATNHVGHFLLTSLLLDKMKSTARETGVQGRIINVSSIAHKRSDGTCFELNKLNDKDRYQPFIAYAHSKLANILHANELSRRFQEEGCNLTANSLHPGVIITNIIRYVAGNNSALISVLSPVANLFLKSVPQGAATTCYLALHPNVKDVTGKYFADCNEATPTAVARDSELAKRLWSFSEELVGTNADMSQTTQASEEEDVQAKDVFQDQ
>gnl_Sorbi_v3.1_Sobic.001G532501.1
MLRAVRYLLGSPGASGFGSRSTAEEVTPDLGATTAIITGATSGIGAETARVLAKRGARVVIPARSAKAAEDVRARIVAECPGADVLVLPLDLSSLASVRAFADRFLALGLPLHLLINNAGKFSHGQLALSEDGVEMTFATNYLGHFLLTKLLAGRMAETAADTGVQGRIVNVSSSVHGWFAGDWAEYLHLVTRRKIPYDATQAYAVSKLANVLHTKELAARLQEMGANVTVNCVHPGIVRTRLNRDRDGVLTDLVFLLLSKLLKTIPQAAATTCYVAAHPRVAGVSGRYFADCNEALPSPAATDRHEAARLWRVSEAMIDGCTSTGQPQQDGPDTDTVTGRSFFVASSSSLLIEC
>gnl_Sorbi_v3.1_Sobic.001G307600.2
MGWFSRKGPSGFSGASTAEEVTAGIDGHGLVAVITGASSGIGLETARVLALRGVHVVMAVRNVSAGLEAREAIVAKIPGARIDVLELDLSSIASVRRFASHFDSLNLPLNILINNAGVMTRNCTRSCDGLELHFATNHIGHFLLTNLLLENMKKTCRDSCIEGRIVNLTSSGHSITYREGICFDKIHDPSGLNDFVAYGQSKLANILHSNELSRILKEEGVNISANAVHPGVITTNLFRNRTIVSALLNSIGRIICRTVEQGAATTCYVAMHPQVKGISGKYFTNCDIAIPSSQASDAELAKKLWQFSLKTIVSS
>gnl_Sorbi_v3.1_Sobic.001G307300.1
MWGFYRKGPSGFSGASTAEEVTASVDGHGLVAVITGATSGIGLETARVLVLRGVHVVMAVRNVSAGLDAKAAIVAKIPGARIDVLELDLSSIASVRRFASEFDSLKLHLNILINNAGVLTRNCTLSCDGLELHFATNHIGHFLLTNLLLENMKSTCRDRGIEGRIVNITSLGHAFSHPKGICFEKIRDPSGFSNYTAYCQSKLANILHSNELSRIFKEEGVNISSNSVHPGVIMTNILREKTAVAALFNIIGRVLCRSVEQGAATTCYVATHPQVKGLSGKYFANCNIASPSSQALDAELAKKLWQFSLETVS
>gnl_Sorbi_v3.1_Sobic.001G307400.1
MWWFYRKGPSGFSGASTAEEVTAGVDGHGLVAVITGATSGIGLETARVLVLRGVHVVMAVRNVSAGLVAKEAIVAKIPGARIDVLELDLISIASVRRFASEFDSLKLPLNILINNAGVMTRNCTLSCDGLELHFATNHIGHFLLTNLLLENMKSTCRDRGIEGRIVNVTSSGHVMTYPEGICFEKIRDPSGLNDFIAYGQSKLANILHSNELSRIFKEEGVNISANSVHPGVIATNLFRGRTIVAVFLNTIGRIMCRSAEQGAATTCYVAMHPQVKGLSGKYFANCNVASPSSQATDVELAKKLWQFSLETVS
>gnl_Sorbi_v3.1_Sobic.002G137300.1
MMTSWLLGRRGASGFSWSSTADQVTQGISAAGLTAIVTGASSGIGAETARTLALRGAHVVMAVRSLPAAQAVRDAVLAQAPEAKLDVMELDLSSMASVRAFASQFIDRGLPLNILINNAGVMAIPFELSKDGIEMQFATNHVGHFLLTHLLLDTMKKTSRESNVEGRIVNVSSEGHRFAYQEGIRFDKINDESVYSIFGAYGQSKLANILHANELARRFQEENVNITANSLHPGSIITNLLRHHSIIDVLHRTLGKLVLKNAEQGAATTCYVALHPQVKGVSGKYFCDSNLYEPSAKAKDMELAKRLWDFSVELVT
>gnl_Spipo_v2_Spipo4G0100900
VGLFGRWLWPAGRSGFGCSSTAEEVTEGIDASHLTAIVTGGTSGIGKETARVLALRGARVIIPARTPEGGAEVKESLLRENPEARIDVMEMDLSSLSSVASFASRFSASSRPLNILINNAGIMACPFQLSRDGVELQFATNHLGHFLLTNLLLEKMKATARESGIQGRIVNVSSGAHKRSDAAWFDLDKINNRSEYKPLGAYARSKLANILHANELSRRLQEEKADVTANSLHPGLIQTNIFRHFTLNAVTRSLAYLAQPFFKTAPQGAATICYLALHPGVKDVSGKYFSDCNEATPTSYATDGELAKKLWAFSEGLVEKLLKPT
>gnl_Spipo_v2_Spipo0G0081000
MWPFRRTGPSGFSSSSTAEDVTKGIDGSGLTAIVTGGSSGIGAETVRVLALRGVHVIMAVRNLSSGANVKELILKENPTAKIDVMELDLASFASVRKFASEFLSLNRPLNILINNAGIMGSPFLLSVDGLEMQFATNHAGHFLLTNLLLENMESTSRNSNIEGRIVNVSSFGHRFTYAEGVRFDMINDPLGFNTLWAYGQSKLANILHANELSRRFKEGGTKITANSLHPGSIVTNLLRYHSFIEFMSKTIGRLVLKNVHQGAATTCYVALNPQVEGVSGKYFENSNLATPSAKATDPDLAKKLWDFSTALVGVGSR
>gnl_Spipo_v2_Spipo29G0022800
MSIFSLITGRRGPSGFGSASTAEDVTQDVDASHLTVIVTGGASGIGEETARVLALRGARVVIAARNTEAAQATKSRILGTNPSARVEVLKLDLCSMRSVRAFAEAFLAMGLPLNILINNAGVMFCPFQLSEDGIETQFATNHLGHFLLTNLLLEKMKATARETGVEGRIVNLSSIAHLNPYPGGILFEEINERSRYSDKMAYGQSKLANILHATELSRRLQEEGANITVNSVHPGLIMTNLMRHSMALMRALRAVTYLMWKNVPQGAATSCYVALHPALKGVTGKYFLDCNQTQPSALARDETLARKLWEFSEKLVQSAP
>gnl_Spipo_v2_Spipo16G0037600
MWRWYGGKGPSGFSSSSTAEEVTEGLDGTGLTAIVTGASSGIGKETARVLALRGVHVVMGVRNLSAGNSAKEEIVKEIPAAKIDTLELDLASMESVRKFSTEFRSLSLPLNILINNAGIMASPFSLSGDGIEMQFATNHVGHFLLTDLLLENMKNTAKKSNIEGRIVNLSSNAHMMAYREGIRFDQINVESKYSAFRAYGQSKLANILHANELSKRFKAEGISITANSVHPGGVLTNLFRFNSLLNAICSTVGRLSLKNVQQGAATTCYVALHPHVRGVSGSYFSDSNISKASSKAQDQELGKKLWEFTAALVS
>gnl_Spipo_v2_Spipo16G0037500
CRCLGMKGPSGFSSASTAEAVTEGIDGTGLTAIVTGASSGIGKETARVLALRGVHVIMGVRNLSAGNSAKEEIIKEIPAAKIDTLELDLASMASIRKFATEFKSLNLPLNILINNAGIFASSFTLLSDGIEIQFATNYVGHFLLTNLLLEDMKNAAKKSNIEGRIVNLSSVGHRVTHREGVRFDKINVNSKLNVILAYGESKLANILHANELSQRFKKEGINITANSVHPGVVMTNLFRNHNFMNTISSILGQRVLKNIQQGAATTCYVALHPKICGVSGRYFSNCKISKPSSMAQDQELGKKLWEFTMALVNS
>gnl_Spipo_v2_Spipo23G0022800
MDPFTLFSVITGRAGRSGFGSASTAELVTAGVDASNLTAIVTGGASGIGEETSRVLALRGARVVIAARNIDAANAARSRIIESNPAARIDVLKLDLASLRSVRSFAESFLAMDLPLNLLINNAGVMFCPYQLSEDGIEMQFATNHLGHFLLTNLLLERMKATARETGIEGRIVNLSSIAHIGSYPGGIRFDSINDESRYFDKLAYGQSKLANVLHANELARRLQEEGVNITVNSVHPGLIMTNLMRHSAILMRLFQVITCLLWKNVPQGAATSCYVALHPGLRGVTGKYFQDCNEAKPSAHARDVALAKKLWDFSEKLVSYDQ
>gnl_Spipo_v2_Spipo1G0100400
MLETVRYLLGHAGPSGYGSKTTAEEVTAACPDLSSVTAIITGATSGIGAETARVLAMRGARLVLPARCLKAAVEARGRIVAQFPGAEVIVLPLDLSSQASVRDFVARFVSLHLPLHLLINNAGRFSYSHAISVDGVEMTFATNYLGHYLLTKLLLEKMAESARASGIQGRIVNVTSNIHGWFSGDAIRYLNDLNRKKTPYDATRAYTLSKLANVLHTRELAERLKKMGADVTANCVHPGVVKTRLTRDREGFSTDLAFFLASKLLKTIPQTPAAGSSHLWLRHREKVLSIGMGHNHCA
>gnl_Stras_v2.0_SGA_v2.0_scaffold60T21079
MEVYLKRERKKNINSINMWLFSRKGNSGFSASSTAEQVTEGIDGSGLTAIVTGASSGIGAETARVLALQGVHVIMAVRNISTGQEAKREIINRIPQAKVDTMELDLSSMTSVRKFASKFNSMGLPLNVLVNNAGVMATPFMLSEDNIELQFATNHVGKYFELRFIAGHFLLTNLLLETMKKTAIETSREGRIVNVSSRRHKFSYPEGIRFDGINDQSRYNSLTAYGQSKLANLLHANEVARRLKDDKVEVTANSVHPGLIATNLFRYNSFVNGLIAALGKHVMKDVQQGAATTCYVALHPDVKGMSGKYYADCNLAEPSLQAKDQELAKKLWDFTHNLIYDNVKYNKNLPMED
>gnl_Stras_v2.0_SGA_v2.0_scaffold90T27876
MSKFFHYLCRNNAGKYSQKLEFSEDKIELTFATNYLGHFLLTEMLLGKMVETASETQIQGRIVNVSSVIHNWVRSKNFCFNKMLSPKSYNGTRAYAQSKVANILHAKELSRQLRGAATTCYVALSPNIEGLGGKYFADCNETQCSPLANDDFEARNLWKQTRAFIKRRFYLPVTPDMDS
>gnl_Stras_v2.0_SGA_v2.0_scaffold48T18084
MWIFGRKGASGFSACSTAEEVARGIDGSGLTAIVTGASSGIGTETTRVLASCGVHVIMAVRNVDSGKNVKETIIKEIPNAKIDVMELDLGSLASVRKFASEYNSSSLPLNLLINNAGVMAPPFTLSQDNIELQFATNHLGHFLLTNLLLDKMKQTAREGQKEGRIINVSSEDKVATFNLGRMHVFYYSILAYGQSKLANILHANELARHLKEEGVNITANSLHPGAIATNLLRHHGIIDGAVNWVGKYFLKNIPQGAATTCYVALHPQVKGVSGEYFADSNLSKMSQLASDAQLAKKLWDFSLNLTEPK
>gnl_Stras_v2.0_SGA_v2.0_scaffold396T50750
MLETVKYLMGTAGASGFSSKSTAEQVTAVCPDLRPITAIITGATSGIGEETARVLAMRGARLVLPARNLKAAEETRSRILSEFPHSDILVMGLDLSSLNSVRRFVADFQSLNLPLNLLFSYDHAISEDGVEMTFATNYLGHFLLTKLLLNKMMETAKTSGVQGRIVNVSSSIHSWFSGDTLRYLDLITKNKSS
>gnl_Stras_v2.0_SGA_v2.0_scaffold7T04151
MLSRPQFVVSNGRIFWGCFFLMIGSFSFVGFVYAAVVSKLQPPSDNAIIRAIQNDWYVFLFKIFQLCRSSTSSVLVLLLRGTFDTSDPRCHSISSLVEHETVQACMIDFGVRFVRFNVTDLEQFECVLVLKKKMTVPLMKSTLKYLVGIKGPSGYGSKTTAQKIAQDCFFSMPKTQLNAIITEGATSGIGAETARVLAKNGLRIIIPARDLKKADDLKKSIQKECPKAEIIALEMDLSSLASIQRFSSEFSSLGLPLHILINNAGKYSPKLELSDDKIELTFATNYLGHFVLTQMLLEKMVETALESGIQGRIVNVSSVIHKWVKTKHFSFTELLNPKVYNGTYAYAQSKLANILHAKELARKLKARTANVSINAVHPGIIKTGIIRDHTSFITGMSFFLFFLIIITFGHLRLVLSSFVLSSLYGCLLVKKIMYVRTFSDSLYFVAAKLLKSTTQGAATTCYVALSPNISGLSGKYFSDCNESRCSGLADEENEAHRLWTQTHALVQRLLLQKASSPNVATSFA
>gnl_Stras_v2.0_SGA_v2.0_scaffold10T05310
MWLFRRKGPSGFSSSSTAEEVTNGIDGSGLTAIVTGASSGIGSETARVLALRGVHVVMGIRNMDAGKKVKENIIKEIPKAKVDAMELDLSSLASVRKFASEFASSGRPLNLLILFGVSNNAGVMAPPFNLSKDNIELQFATNHLGHFLLANLLLDTMKKTAHKTKKEGRIVNVSSEAHRVSYEEGIRFDKLNNPEGYRKWGAYGQSKLANILHANELAARLKKDGTNITVNSLHPGVITTNLFRHLGAFEGLVNTFGQLLFKNVEQGASTTCYVSLHPQVKGISGEYFSDNNLAKASAQAADTDLAKRLWDFSLDLMKR
>gnl_Theca_v1.1_Thecc1EG021980t1
MFFVSSLVFIILCSYLFVFFSPLSLRKQRESFLLCLCLVSFSYCSSGLKVSELGIAPFFEWFFELVETMVGIFSLVTGWPGRSGFGSASTAEEVTEGIDGSNLTAIITGGASGIGLETSRVLALRKVHVLIAARNLKAANEAKESILTENETARIDVLELDLCSIKSIRAFADNFLALNRRLNILINNAGIMFCPFQLSQDGIEVQFATNHIGHFLLTNLLLDNMKNTAKATGIQGRIVNLSSIAHSHCYKNGIRFDKISEKSGYNDKRAYGQSKLANILHANELSRRLQEEGVNITVNSVHPGLIMTPLFRHSAILMNILKFFSFFLWKNVPQGAATTCYVALHPSLKGVTGKYFAECNEMTPSSYARDEALAKRLWDFSNKLIHSVSKP
>gnl_Theca_v1.1_Thecc1EG015206t1
MWLFSRKGASGFSATTTAEEATQGIDGTGLTASSQVLLFTLFSPKENNKKEGNPFHSIFSAFWVSSLEYEQEGKERGNTALTYVFGFTSLSLLMFTKIKPYSCFSGGSSGIGTETARVLALRGVHVVVGVRNMTAGRGVKETIVQQNPNAKIDAMELDLSSMASVRKFAADFKSSGLPLNILINNAGIMATSFMLSKDGIELQFATNHMGHFLLTNLLLETMKKTADGSKTEGRIVNVSSRRHKFSYPEGIRFDKINDQSGYNSVSAYGQSKLANVLHANELARRLKEDQVAITANSIHPGVIATNLFRHLSFLSAFILINEQKETIILFSGSVAGLVGLFGKYVIKNVEQGAATTCYVALHPQVKGRTGLYFADCNVAETSVQANDSELAWKLWDFSLSLVNKRPHT
>gnl_Theca_v1.1_Thecc1EG016543t1
MLETVKYLFGSTGASGFGSKSTAEQVTETCPDLRSITAIITGATSGIGAETARVLAKRGARLVLPARNLKAAEEAKARIVSEFPDAKIVVMALDLSSLSSVRKFVSEFQSLSLPLNVLINNAGKFAHEHGISEDGIEMTFATNYLGHFLLTKLLLNKMIKTAKESGVQGRIVNVSSSIHGWFSGDVIRHLGQISRSKSPYDATRAYALSKLANVLHTKELAQRLKQVDANVTVNCVHPGIVRTRLTREREGLITDLVFFLASKLLKTIPQAAATTCYVATHPRLVNVSGKYFADCNEARPSKLGSNSNEAARLWTASEIMVSIDPKAVFDPRNGFDYDHM
>gnl_Theca_v1.1_Thecc1EG012213t1
MCTIYFLLLAILLPCCFEILSLSCCTLMKETLRYLAGIAGPSGYGSKSTAEQVADNCSCWVDPHHLTAIITGATSGIGAETARVLVRRGVRVVIPARDLKKAVELKEGILKENPNAEIILSEIDLSSLASVKRFCAEFLALGQPLNILINNAGIFSQNLEFSEDKIEMTFATNYLGHYLLTELLLEKMIETAEQTGIQGRIINLSSVIHSWVKRDSFCFSQMLNPKKYNGTRAYAQSKLANILHAKEIARQLKAKNSKVTINAVHPGIVKTGIIRAHKGFITDSLFFIASKLLKSTTQGASTSCYVALSPQAEGISGQYFADCNESNCSALASDESVAQRLCRQTRALIHRRLQHQTPS
>gnl_Theca_v1.1_Thecc1EG015204t1
MWLFSRKGPSGLSSSSTAEEVTQGIDGTGLTAIVTGASSGIGTETTRVLALRGVHVIMGVRNMAAGKDVKEAIVKEIPTAKVDAMELDLSSMASVKKFASDFSSSGRPLNLLINNAGIMATPFMLSRDNIELQFATNHIAHLHSDCEIRTSGDQDGFCHLNNAVKTLNLHSLSATTPIAICFSCCVEFGYGKRGHFLLTNLLLDTMKKTARASKREGRIINVSSVAHHYTYKEGIRFDKINDKSGYSSFAAYGQSKLANVLHANELARRLKVCDLLFHGIGWEVLSLVKLLVLLEDGLDITANSLHPGAIVTNLFRHKGIVDVCSMHLTIFLGLDAGIVNIFGRVALKKVQQGAATTCYVALHPQVKGKTGEYFEDSNIGQASAHGRNVELAKKLWDFSMKMVK
>gnl_Theca_v1.1_Thecc1EG016274t1
MWIFGWKGPSGFSASSTAEEVTQGIDGTGLTAIVTGASSGIGVETTRVLALRGVHVVMAVRNVDAGRNVKEAILKELPGATIDVMELDLSSLASVRKFASEYQSSSLPLNLLINNAGVMATPFMLSHENIELQFATNHLGHFLLTNLLLETMKNTARESSREGRIVNLSSEGHRIVYREGIRFDKINDESGYFSWLAYGQSKLSNILHAKELARRLKEEGVEITANSVHPGAIMTNLMRHHGFINTISHTMQNEIGKYNLIIIECLANIPQGAATTCYVALHPQVKGVSGEYFMDSNIGNPSSKAKDADLAKRLWDFSLTLTNTK
>gnl_Utrgi_v4.1_Scf00108.g8838.t1
MEMVKYLIGTAGPSGYGSKSTAEEVTEMCPDLRDITAVITGATSGIGAETARVLAKRGARLVFPARNLKAAEDTRERIVRETPEARIHVLVLDLSSLQSVTRFVRDFNSLNLPLHLLINNAGKISYNHAVSEDGFELTFATNYLGHFLLTKLLLRKMAETAEETGVQGRIVNVTSHIHRWVSGDILRHLAANPRKIRSEPRTLQETKINVTANCVHPGVVRTRLNRERDGFLTDLAFFLTCKLLKTIPQAAATTCYAATSPGLADVTGKYFADCNETSTSKTGSNLSEAARLWAVSEIMISGDSNKAAGLENPLES
>gnl_Utrgi_v4.1_Scf00043.g4965.t1
MLRLVTGIPGPSGFGSASTAEQVTQGIDASTLTAIITGGASGIGLETARVLAQRKAHVIIGARNMEAANEAKQLILNDNKDARIAVLKLDLNSLNSIKTFAENFIALNLPLNILINNAGVMFCPFQLSEDGIETHFATNHIGHFYLTNLLIGKMKETAKSSGVEGRIVNVSSVAHVYTYQGGIIFDKINDGSRYDEKKAYGQSKLANILHANELSRRLKEEGVDITANSVHPGLIMTSLFKHKSWMKIVMLLSFCLWKNVPQGAATTCYVALHPGIKGVTGKYFADCNFATRSQMAKDQVLGEELWEYSNKLIHEADKSHN
>gnl_Utrgi_v4.1_Scf00020.g2795.t1
MFTKKGPSGFSSSSTAEQVTQGIDANGLTAIVTGASSGIGSETTRVLAMRGANVIMGIRSIDAGKEVEAAILKENPSAKVEIKELDLSSLESVRKFASDFTSSGRSLNLLINNAGVMVCPFQLSKDGVEMQFATNHLGHFLLTNLLLDTMKKTAFEMKKEGRIVNVSSEAHRKSYGEGIRFDKLNDEQGYSRWLAYGQSKLANILHTRELARRLKEEGADVTANSLHPGVIATNLFRHLGILRGLSSAVVGLVAKNVQQGAATTCYVALHPDVKGVSGEYFSDSNLAKASIQATDNDLAKKLWDFSSDFVRSK
>gnl_Utrgi_v4.1_Scf00325.g15520.t1
METVKYLIGAAGPSGYGSKSTAEEVTEMCSDLRHITAVITGATSGIGTESARVLAKRGARLVIPARNLKTGEEVRKRIVAETPEARIHVLALDLSSLRSVTRFVRDFHSLNLPLHLLINNAGKICYSHATSEDGFEMTFATNYLAHLMPSYGAGSVDDIPFAGPFLLTKQLLKKMGETAEETGVQGRIVNEMKINVTANCVHPGVVRTRLNREREGFLTDLAFFLTCKLLKTIPQAAATTCYVSTSPGLANVTGKYFSDCNETSVSKAGSDSADAARLWAASELMVSSDSSKLDAVHHPLPEAACRCGSFASAAHA
>gnl_Utrgi_v4.1_Scf00128.g9829.t1
MIRLVTGIPGPSGFGSASHAEEVTQGIDASHLTAIITGGASGIGLETARVLALRNAHVVIGARNIEAANEAKERILSENPSARVDVLKLDLNSLDSVKSFADSFIALGLPLNILINNAGIMFCPFQLSEDGIETQFSTNHLGHFYLTNLLIGTMKETAKSSGVEGRIVNLSSVAHIYTYPGGINFELINDETRYNEKKAYGQSKLANILHTNELSRRFKEEGVNITANSVHPGLIMTNLFKYKGWLKIVKLFSFFLWKNVPQGAATTCYVALHPQLKGVSGKYFADCNMAKTSWFARDQVLGKKLWDFSNKLINAAESTSKSLF
>gnl_Vitvi_Genoscope.12X_GSVIVT01007686001
MKETLRYLAGLAGPSGYGSNSTAEQVTEDCSLPSQLTAIITGATSGIGAETARVMAKRGVRVIIPARDLKKAGEMKERIQKESPKAEVIVLEIDLSSFASIKRFCSEFLSLGLPLHILINNAGKFSHKLEFSEDKIEMSFATNYLGHFLLTELLIEKMVETAAQTGIQGRIINVSSVIHSWVKRDGFRFNQMLNPKNYNGTRAYAQSKLANILHAKELARQLKARNARVTINAVHPGIVKTGIIRDHKGFITDSLFFIASKLLKSTSQGASTTCYVGLSRKTEGVSGKYYADCNECSCSSMANDESEAHNLWRQSRALIHRRLRLPAAAA
>gnl_Vitvi_Genoscope.12X_GSVIVT01019612001
MLDALKYLLGSFGASGYGSKSTAEEVTENCPDLGSVTAVITGATSGIGAETARVLAKRGARLVLPARSLKAAEEAKARIVAEFPNSEIVVMALDLSSLDSVRCFVSEFESLDLPLNLLINNAGKFTHEHAISEDGIEMTFATNYLGHFLLTKLLLNKMIETAKKTGVQGRIVNVSSTIHSWFSGDVIRYLGLITRNKSQYDATRAYAVSKLANVLHTKELAQRLKQMDANVTVNCVHPGIVRTRLTRETEGIVTDLIFFLTSKFLKTIPQAAATTCYVATHPRLVNVSGKYFADCNEAWTSKLGSNSQEASRLWSASEIMTARDSRAIFDPLDASD
>gnl_Vitvi_Genoscope.12X_GSVIVT01019741001
MWIFGRKGPSGFSACSTAEEVAQGIDGNGLTAVVTGASSGIGTETSRVLALHGVHVIMAVRNVDAGRNVKETILKEIPTAKVDVMELDLSSLPSVRKFASEYKSLGLPLNLLINNAGVMATPFLLSHDNIELQFATNHLGHFLLTNLLLETMKNTARESGREGRIVNVSSEGHRFPYSEGICFDKINDESAYNSVYAYGQSKLANILHANELAKRLQEEGVEITANSLHPGAIATNLLRYHSFLDGIVNMVGKYVLKNIPQGAATTCYVALHPQVKGVSGEYFADSNIAKPSSKGKDAELGKKLWEFSISLTEPN
>gnl_Vitvi_Genoscope.12X_GSVIVT01025521001
MGIFSLITGRPGPSGFGSASTAEQVTEGVDASNLTAIVTGGASGIGFETARVLALRKAHVVIAARNMDAANEAKQLILKDNEAAHVDVLKLDLCSMKSIRAFVDNFNALNLPLNLLINNAGIMFCPFQLSQDGIESQFATNHIGHFLLTNLLLDKMKSTARTTGIEGRIVNLSSIAHLHTYENGIKFDGINDEKSYSDKRAYGQSKLANILHAKELSRRLQEEGANISVNAVHPGLIMTNLFRHSAVLMKILQLLSYILWKNVPQGAATTCYVALHPSMKGVSGKYYLDCNEMAPSAYASDETLAKKLWDFSNKLVNSPPTTSN
>gnl_Vitvi_Genoscope.12X_GSVIVT01028898001
MWWFGRNGASGFSASSTAVEVTHGIDGTGLTAIVTGASSGIGTETARVLALRGVHVVMAVRNMAAGREVKEAIAKEIPTAKIDAMELDLSSMASVRKFASEFSSSGLPLNLLINNAGLMATPFMLSKDNIELQFATNHIGHFLLTNLLLETMKKTARESNKEGRIVNVSSRRHRFSYHEGIRFDMINDQSGYNRLSAYGQSKLANVLHANELSRRLKDDGANITANSLHPGAIATNLFRHVPLVGGFIDIFGKYVVKNVQQGAATTCYVALHPEVKGTTGEYFADSNIAKGSSQANDPELAKKLWDFSLSLIK
>gnl_Vitvi_Genoscope.12X_GSVIVT01028899001
MWWFSRKGPSGFSASSTAEEVTQGIDGTGLTAIVTGASSGIGTETTRVLALRGVHVVMGVRNMSAGKEVKEAIVKEIPTAKVDAMELDLSSMASVRKFASEYNSSGLPLNILINNAGIMAVPYMLSKDNIEMQFATNHLGHFLLTNLLLDTMKKTTRKSRKEGRIVNVSSMAHRYPYREGIRFDKINDKSGYSSLFAYGQSKLANVLHANELARRFKEDGVDITANSLHPGAIVTNLFRCSSIVSGLVNTVGKLVLKNVQQGAATTCYVALHPQVKGVSGQYFSDCNIAKPSSQAKDPELAKKLWEFSMNLVK
>gnl_Vitvi_Genoscope.12X_GSVIVT01028900001
MWLFSRKGASGFSGSSTAEEVTQGIDGTGLTAIVTGASSGIGTETTRVLALRGVHVVMGVRNMAAGQEVKEAIVKEIPTAKVDVMELDLSSMASVRKFASEFNSSGLPLNILINNAGTTGPYMLSKDNIEMLFATNHLGHFLLTSLLLDTMKKTTQESGKEGRIVIVSSEGHRFTYRGGIRFDNINDKSGYSSPFAYGQSKLANVLHANELARRFKEDGVDITANSLHPGAIVTNIFRHSSILSGLVNTVGKYVLKNVQQGAATTCYVALHPQVKGVSGQYFSDCNIAKPGAQAKDPELAKKLWEFSTGLISE
>FraveV4A2_2g09321.t1
MKTKFKNLIRLKRKPDEKKLRRNEEIKATNQFELVIGDHEVLGVPDLSGDRIIPVSVIVKRDAKLVLPAWTLKATEDGKARVVFEFPDMISSAAAEGFYGPASHLMYETRSSAIGDYKGGGGQTSRGHDRGCQLVTMTLVSEVGRGRGEGCQLVDPRISSS
>FraveV4A2_4g28971.t1
MKNTTKESNIEGRIVNLSSLGHQYSYPEGIRFDAINDESKYKKYYAYGQSKLANVLHAKELNRRLKEEGVDITANAVHPGTILTNLMRYDNLLHSAMKVLRLFFTKSIPQGAATTCFVALNPQVKGVSGKYFATAGCGADVRTGLKVRTSIRSPPSGAGDGTPPPQKTPAAFLARLPKTSNEVDLAKKLEFGRVAGDGKWSGKLLESAGVEVRPRTAPYDGERTEIRISVSATDGADFRPFVKFEVLGDLTEKLEFGGLAGDGKWLGKLLESAGVEARLRRRRTVANG
>FraveV4A2_5g02640.t1
MWIFGWKGPSGFSARSTAEDVTQGIDGIGLTALVTGASSGLGLETTRVLALRGVHVIMAVRNADAGRDVKESILKEVPTAKIDVMELDLSSLASVRKFASDYKLSGHPLNILINNAGVMGTPFMLSHDNIEMQFATNHLGHFLLTNLLLDTMKKTANESKKEGRIVIVSSEGHRFTYREGVRFDMINNESAYNSLYAYGQSKLANILHASELAKHLKAEGVDITANSLHPGSIVTNLLRHHSYINVVANMVGKYFLKNVHQGAATQCYLALHPQVKGVSGEYFMDNNIANPTALAKDAELAKKLWDFSLSLTEPK
>FraveV4A2_5g02641.t1
MGLFSKKGPSGFSSTSTAEEVTQGIDATGLTAIVTGASSGIGTETTRVLVLRGAHVVMSVRNKDAGTNVKEAILKEIPDAKIDVMELDLSSLASVRKFAEGYITLGLPLNILINNAGVMASPFKLSQDNIELQFATNHLGHFLLTDLLLETMKNTTKESNIEGRIVNLSSLGHQYSYPEGIRFDAINDESKYKKYYAYGQSKLANVLHAKELNRRLKEEGVDITANAVHPGTILTSLTRYDNLLHNAMKMLHVFFAKSIPQGAATTCFVALNPQVKGVSGEYFVDCNVAKSSSQAKDADLATKLWDFSMTLTKVK
>FraveV4A2_5g02642.t1
MGKFSKRGLSGFSGSSTAEEVTQGIDGTSLTAIVTGATSGIGLETLRVLALRGVHVVMAIRNMNSGKKVREAILREIPDAKIDAMELDLSSLASVRKFAADYNTKGLPLNILINNAGVITPYKLSEDNIELQFATNHLGHFLLTNLLLENMKRTSRENNREGRIVNVSSVAHKYSYHEGIRFDKINDESSYNKYFAYGQSKLANVLHANELTRRLKEEGVEITANSLHPGLIHTNIVRFGDGILHYIAKVLGAFMSLFIKSIQQGAATTCFVALHPQVNGVSGEYFVDCNVAEASSLAKDEDLATKLWDLSLSLTNLK
>FraveV4A2_5g02643.t1
MRIFGKKGASEFSASSTAEQVTRGVDGTGLTAIVTGASSGIGVETVRVLALRGVHVVMAVRNMDAGANVKEAILKKVSNAKIDVMELDLSSMASVRKFAAEYNSKCLPLNILINNAGVMVGKFKLSQDNIELDFATNHLGHFLLTNLLLENMKQTSRNSNIEGRIVNVSSLGHRYTYREGIRFDLINDKSRFNNYVAYAESKLANILHANELTRRLKEERVEITANSLHPGTIHTNIVRNDIRLKCLLKLVRLIFLSKTIQQGAATTCFLALNPQVKGVSGEYYVDCNIAKPRSKANDPDLAKRLWDFSLSLTDLK
>FraveV4A2_5g02644.t1
MGLISRKGPSGFSASSTAEEVTQGIDGTGLTAIVTGATSGLGLETSRVLALRGVHVVMAIRNTSAGKNVKEAILKEIPSARVDVMELDLSSLASVRKFGEDYNSLGLPLNILM
>FraveV4A2_5g02645.t1
MKRTSRESNREGRIVNLSSLCHQYVSREGIRFDKINDESSYYKYLAYGQSKLANVLHANELSRRLKGAATTCFVALHPQVKGVSGEYFADCNIAKPSDQAKDADLATKLWDFSLSLTDLK
>FraveV4A2_5g05830.t1
MKGTLKYLAGIAGPSGYGSKSTAEQVTQDYCCSSSAPSHRLTAIITGATSGIGAETARVLAKRGVRIVMPARDLAKAAKVKEGIERENPKAEVIIMEIDLSSLTSVDRFCSQFLALRLPLNILINNGGIYSKCLEYSEDKIEMTFATNYLGHHFLTEKLLEKMVETAAQTGIRGRIINVSSVIHSWVKRESFSFNQLLNPKNYNGTKAYAQSKLANILHVKELAKQLKARNARVTINAVHPGIVKTGIIRAHKGFITDSVFFIASKLLKTTSQGASTACYVALSPELEGVTGKYFADCNECECSNLANDESEAYKLWKQTRILIHRRLCQPPS
>FraveV4A2_5g11450.t1
MLETVKYLIGSVGASGYGSKSTAEQVTESCPDLSSITAIITGATSGIGAETARVLAKRGARLVLPARSLKAAEDAKARIVAEFPGSEIVVMALDLSSLTSVRNFVSEFESLNVSLNLLINNAGKFAHEHAISEDGIELTFATNYLGHFLLTKLLLNKIIQTAEATGVQGRIVNVSSAIHGWFSGDTIRYLGEISRNRSSQYDETRAYALSKLANVLHTKELARRLREMEANVTVNCVHPGIVRTRLTREREGLATDLVFLLASKLLKTIPQAAATTCYVATHPKMIGVSGKYFADCNETSPSKLGSNLVEAGRLWSASEVMVSKDSGAIFADQY
>FraveV4A2_6g14170.t2
MGFFSLVTGRPGASGFGSSSTAEQVTNGIDARNLTAIVTGGASGIGLETAKILALRRAHVIIAARNVEAANKAKQLILEENEKARVDVLQLDLCSVKSVRAFVDSFIALDLPLNLLINNAGVMFCPHQLSEDGIELQFATNHLGHFLLTNLLLEKMKNTAKTTGIEGRIVNLSSIAHVHTYNNGIRFERINDRSGYSDKRAYGQSKLANILHANELSRRLQEEGVNITVNSVHPGIIMTPLMRHSAFLMKTLRFFTFCIWKNVPQGAATTCFVALHPKMKGVTGKYYVDCNEMKPSSYARNEKLAKRLWDFSNKLIDGASVKG
>FraveV4A2_7g29900.t1
MWLFRRKGPSGFSSSSTAEEVTQGIDATGLTAIVTGASSGIGTETTRVLALRGAHVIMGVRNMAAAKDVKEAIVKDIPTAKIDAIELDLSSMSSVRKFASEFKSAGHPLNILINNAGIMATPFLLSKDKIELQFATNHIGHFLLTNLLLDTMKKTAHSSSKEGRIVNVSSEAHRYAYPEGIRFDRINDPSGYSSWPAYGQSKLANILHAKELTKQFKEDGTNITANALHPGVIQTNLFRHNNVINGNHVIKGLVNVLGRVLLKNVQQGAATTCYAALHPQVKGVSGEYFADSNISKPRPQAEDEVLAKKLWDFSKDLTK
>Maldo_HF_04666
MDFFALVTGKRGPSGFGSASTAVQVTEGVDASNLTAIVTGGASGIGLETARVLALRGAHVIIAARNLEAASEAKQLILKDNHTARIDVLKLDLSSIKSVRSFVNSFNALDLPLNLLINNAGVMFCPFQLSEDGIEMHFATNHLGHFLLTNLLLEKMKTTAKTTGVEGRIVNLSSLAHAGTYKGGIRFDKINDPDSYSTINAYGQSKLANLLHANELSRRLQEEGLSITVNSVHPGLIMTPLMRHNPLLMKAFKMFTFCMWKNVPQGAATTSYVALHPQLKGVTGKYYADCNETEPSNDAGDENLAKRLWDFSNKLIDGASEI
>Maldo_HF_08442
MWIFGWKGPSGFSARSTAEEVTQGIDGTGLTAIVTGASSGLGLETTRVLALRGVHVVMAVRNTDAGRNVKEEILKEIPTAKIDVMELDLSSMASVRKFASEYKSSGRPLHILINNAGIMATPFMLSKDNIEMQFATNHLGHFLLTNLLLETMKKTTEESNKEGRIVNLSSEAHRFAYTEGIRFDKINDESGYTSIYAYGQSKLANILHANELTRCLKAEGINITANSLHPGSIVTNLLRHHSYINAIAGFFGRLMLKNVQQGAATECYVALHPQVKGVSGEYFMDSNKADPTPQAKDAELAKKLWDFSVSLTDPK
>Maldo_HF_08443
MGGIFSKKGPSGFSSWSTAEEVTEGIDGTGLTAIVTGGSSGIGAETSRVLALRGVHVVMAVRNTEAGEHVKQAILTEVPDAKIDVRELDLSSLESVRKFGADYCSSGLPLNILVNNAGLGAAPFKLSKDGIEMQFATNHLGHFLLTELVLETMKRTSRESKVEGRIVNVSSSLHPDGYREGIRFDKINDEAGYNRYYAYAQSKLANLLHTNELTRRLKKEGVKITANSLHPGMIFTNIGRHDLLLSCFFGVSGLFNKTKTVPQGAATSCYLALNPQVKGVSGEYFVDSNIGKQSSQAKDADLAKKLWDFSLSLTNAK
>Maldo_HF_08664
MLDTVKFLIGSPGASGYGSKSTAEQVTDASPDLRHITAIITGATSGIGAETARVLAKRGAKLVLPARSLKAAEDAKARILSEFPGCEIIVMALDLSSLASVRSFASEFESLRLPLNLLINNAGKFAHEHAISEDGIEMTFATNYLGHFLLTKLLLNTMIETAAASGVQGRIVNVSSAIHGWFSGDMIRYLGEISRNGSQYDETRAYALSKLANVLHTKELARRLKEMEANVTVNCVHPGIVKTRLTREREGLATDLVFLFASKLLKTIPQASATTCYVATHPRLVGVSGKYFADCNETLPSKMGSNLSEAAGLWSASEIMVSKDSSAILDPSHQLEH
>Maldo_HF_09098
MKETLRYLAGIAGPSGYGSKSTAEQVTRDCSSSVPSQLTAIITGATSGIGAETARVLAKRGVRVVIPARDLSKAAEVKEGIQRESPEAEVIILEIDLSSLASVDRFCSEFLALRLPLNILINNGGMFSQALEYSEDKIEMTFATNYLGHHFLTEKLLEKMVETAAQTGIRGRIINVSSVIHSWVKRDDFSFNQLLNPNNYNGTKAYAQSKLANILHAKELARQLKFCRTKSNFSEPFCLRADSVFFIASKLLKSTSQGASTTCYVALSPELEGVSGKYFADCNESTCSKLANDEPEARKLWKQTRLLIHRRLSQPTA
>Maldo_HF_20802
MGGIFSKKGESGFSVSSTAEKVTQGIDGSGLTAIVTGHVLLYGAFGVETSRVLALRGVHVVMAVRNMEAGSNIKEAILKEVPNAKIGVMELDLSSLASVRKFATEYTSSGFPLNILIYQKYYAYGQSKLANILHANELTRRLKEEGAEVTANSLHPGTMLTNFMRYDCFLWCLLKVLGILVSKTVEQAQTTHGAATTCFVALHPQVNGVGGKYFVDCNVTKPSSQAKNADLAAKPWDFSSTTECSVALHHYIKDFNGECTMDSNKADLSSQANDAELAKKLCDFRLNPVNLGHKQQQLFP
>Maldo_HF_20803
MGIFSREGASGFSASSTAEQVTQGIEGTGLTAIVTGASSGIGAETARVLALRGLHVVMAVRNMDSGVTVKETILKEIPNAKIDVRQLDLSSLASVRNFASDYNSSGLPLNILINNAGAGATPFKLSQDSIELVFATNHLGHFLLTNLLLETMKSTSRESNREGRIVNVSSLLHQYGYREGIRFDKINDTAGYNRYFAYAQSKLANVLHANELTRRMKEEGVEITANSLHPGAIGTKITRNDCFFQCLFNVFGIFTGKTIPQGAATTCFVALHPQVKGVSGEYFVDCNIAKSSSQAKDADLAAKLWDFRASGFSLWSTAEQVTEGINGTGLTAIVTGGSSGIGAKTCRVLTLCGVHVVMAVRNTAAGESVKETILEEIPGAKIDVREFDLNSLESERSIQAFQRRHRNAIATNHLGHFLLTKLLLKTMKSTSGESKIEGRIVNVSSSLHPDGYRKGIHFDKINDEAGYNRYYAYAQSKLANLLHTNELTRRLKQEGVKITASSLHPLKN
>Maldo_HF_23536
MWFFRGKGPSGFSSSSTAEEVTQGVDATGLTAIVTGASSGIGTETARVLALRGAHVVMAVRNVAAGKDVREAIVKQIPTAKVDAMELDLTSLSSVRKFASDFNSSGLPLNILINNAGVMATPFLLSKDKIELQFATNHVGHFLLTNLLLGNMKKTARKSSKQGRIVNVSSEAHRYPYPEGIRFDKINDQAGYRSYLAYGQSKLANILHANELARRLKEEGADITANSLHPGVIATNLFRYNSAINGIVNGIGRALLKNVQQGAATTCYLALHPQVKGVTGEYFADSNLSKTTQHGQDVEMGKKLWDFTMNLTK
>Maldo_HF_25848
MKRTLHQKLSLKPHLKTFPSLCVQKGREREKKKTMWFFRTKGPSGFSSSSTAEEVTEGIDATGLTAIVTGASSGIGTETARVLALRGAHVVMAVRNMAAGKDAREQIVKAVPTAKVDAMELDLSSLSSVRKFASDFNSSGLPLNILINNAGVMGTPFTLSKDKIELQFATNHAGHFLLTNLLLDTMKKTARKSGKEGRIVNVSSEAHRNPYPEGIRFDKINDQAGYSSFRAYGQSKLANILHANELARRLKEEGADITANSLHPGAIVTNLFRYYSIINGLVNVLGRAVLKNVQQGAATTCYVALHPQVKGVTGEYFSDCNLSKPRPQGQDYKLHFEIFPSLCCRGREKKKMWCFRRKGPSGFSSSSTAEEVTQGIDATGLTAIVTGASSGIGTETARVLALRGAHVVMAVRNMAAGKDAREQIVKAIPSAKVDAMELDLSSLSSVSKFASDFNSSGLPLNILINNAGVMGTPFTLSKDKIELQFATNHVGHFLLTNLLLDTMKKTARKSSKEGRIVNVSSEGHRYPYPEGIRFDKINDQQGYSIFRAYFQSKLANILHANELARRLKEEGADITANSLHPGAIVTNLFRYNSAISGFVNVLGRGVFKNVKQGAATMCYVALHPQVKGVTGEYFWDSNLSKPSRQAKKITLPPKLSLKTALRDFRSLCVQREGGRERGRERDVVLEKRRKWPSGFSSSSTAEEVTEGIDATGLTAIVTGEGVFVCFFYFFFQLLLFVLMGKFSLVLHIDVAGASSGIGTETARVLALRGAHVVMAVRTMAAGKDAREQIVKAIPSAKVDAMELDLSSLSSVRKFASDFNSSGLPLNILINNAGVMGTPFTPSKDKIELQFATNHVGHFLLTNLLLDTMKKTARKRGKEGRIVNVSSEAHRNPYPEGIRFDKINDQAGYSSFRAYGQSKLANILHANELARRLKEKGADITANSLHPGAIVTNLFRYYSIINVKSLHKTNYGAATTCYVALHPQVMGVTSEYFSDCNLSKPRPQGQDVEMAKKLWDFSMDLTK
>Maldo_HF_25851
MWCFRRRGPSGFSSSSTAEEVTQGIDATGLTAIVTGASSGIGTETARVLALRGAHVVMAVRNMAAGKDAREQIVKAIPSAKVDAMELDLSSLSSVRKFASDFNSSGLPLNILINNAGVATPFTLSKDKIELQFATNHVGHFLLTNLLLDTMKKTARKSGKEGRIVNVSSEGHRYPYPEGIRFDKINDQQG
>Maldo_HF_27948
MGIFSLVTGRPGPSGFGSASTAEQVTEGVDATNLTAIVTGGASGIGFEAARVLALRRAHVIIAARNLEAANEAKQLILKENKTARVDVLKLDLCSIKSVRAFVDSFSALDLPLNLLINNAGVMFCPHQLSEDGIEMQFATNHLGHFLLTNLLLEKMKHTARTTGVEGRIVNLSSIARIHSYEGGIRFKEINDRSSYSDKRAYGQSKLANILHANELSRRLQGEGVNITVNSVHPGIIMTPLMRHSTLMMKTLRLFTFWMWKNVHQGAATTLYVALHPKLKGVTGKYYVDCNEMKPSSYARDEKLANKLWDFSNKLIDGASVPKAE
>Maldo_HF_27957
MGFFALVTGRRGPSGFGSASTAEQVTEGVDASNLTAIVTGGASGIGLETARVLALRGAHVIIAARNLEAANEAKQLILKDNQTARIDILKLDLSSIKSVRAFVDSFNALDLPLNLLINNAGVMFCPFQLSEDGIEMQFATNHLGHFLLTNLLLEKMKTTVQTTGVEARIVNLSSIAHTSTYEGGIRLDRINDPDSYSTLNAYGQSKLANILHANELSRRLQEEGVSITVNSVHPGLITTRLMRHSPLLMKAFKIFTFCMWKNVPQGAATTLYVALHPKLKGISGKYYVDCNETKPSKDAGDENLAKKLCDFSNKLIDGASKM
>Maldo_HF_41339
MKETLRYLAGIAGPSGYGSNSTAEQVTQDCSSSVPSQLTAIITGATSGIGAETARVLAKRGVRVVIPARDLSKAAEVKDGIQRESPQAEVILLEIDLSSLASVDRFCSEFLALRLPLNILINNGGMFSQALEYSEDKIEMTFATNYLGHHFLTEKLLEKMVETAAQTGIRGRIINVSSAIHSWVKRDEFRFNQLLNPKNYNGTKAYAQSKLSNVLHAKELARQLKGASTACYVALSPELEAVSGKYFADCNESDCSKLANDESEARKLWKQTRLLIHRRLSQPTA
>Maldo_HF_41738
MLDTFKYLIGSPGASGYGSKSTAEQVTDASADLHQITAIITGATSGIGAETAQVLAKRGAKLVLPARSLKAAEDAKARIVSEFPGSKIIVMALDLSSLASVRSFVSDFESLRLPLNLLINNAGKFAHGHAISEDGIEMTFATNYLGHFLLTKLLLNKMIETAGVSGVQGRIVNVSSSIHGWFSGDIIRYLGKISRSRSQYDETRAYALSKLANVLHTKELARRLKEMEANVTVNCVHPGIVKTRLTREREGLATDLVFLFASKLLKTIPQAAATTCYVATHPRLLGVSGRYFADCNETSPSKMGSNLSEAARLWSASEIMVSKNSNAIFDPSHHLEC
>Malba_007364
MWIFGWKGPSGFSARSTAEEVTQGIDGTGLTAIVTVRNTHAGRNGKEEILKEIPTAKIDVMELDLSSMASVRKFASEYNSSGRPLHILINNAGIMATPFMLSKDNIEMQFATNHLGHFLLTNLLLETMKKTTEESNKEGRIVNLSSEAHRFAYTEGIRFDKINDESGYTSFYAYGQSKLANILHANELTRCLKAEGINITANSLHPGSIVTNLLRHHSYINAIAGFFGRLMLKNVQQGAATECYVALHPQVKGVSGEYFMDSNKADPTPQAKDAELAKKLWDFSVSLTDPK
>Malba_007365
MGGIFSKKGPSGFSSWSTAEEVTEGIDGTGLTAIVTGGSSGIGAETSRVLALRGVHVVMAVRNTEAGEHVKQAILTEVPDAKIDVRELDLSSLESVRKFGADYCSSGLPLNILVNNAGLGAAPFKLSKDGIEMQFATNHLGHFLLTELLLETMKRTSRESKVEGRIVNVSSSLHPDGYREGIRFDKINDEAGYNRYYAYAQSKLANLLHTNELTRRLKKEGVKITANSLHPGMIFTNIGRHDLLLSCFFGVSGLFNKTKTVPQGAATSCYLALKPQVKGVSGEYFVDSNIGKQSSQAKDADLAKKLWDFSLSLTNAK
>Malba_008284
MLDTFKYLIGSPGASGYGSKSTAQQVTDASADLHQITAIITGATSGIGAETAQVLAKRGAKLVLPARSLKAAEDAKARIVSEFPGSKIIVMALDLSSLASVRSFVSDFESLGLPLNLLINNAGKFAHGHAISEDGIEMTFATNYLGHFLLTKLLLNKMIETAGVSGVQGRIVNVSSSIHGWFSGDIIRYLGKISRSRSQYDETRAYALSKLANVLHTKELARRLKEMDANVTVNCVHPGIVKTRLTREREGLATDLVFLFASKLLKTIPQAAATTCYVATHPRLLGVSGRYFADCNETSPSKMGSNLSEAARLWSASEIMVSKNSNAIFDPSHHLEC
>Malba_012683
MNFFALVTGKRGPSGFGSASTAEQVTEGVDASNLTAIVTGGASGIGLETARVLALRGAHVIIAARNLEAASEAKQLILKDNHTARIDVLKLDLSSIKSVRSFVNSFNALDLPLNLLINNAGVMFCPFQLSEDGIEMHFATNHLGHFLLTNLLLEKMKTTAKTTGVEGRIVNLSSLAHAGTYKGGIRFDKINDPDSYSTINAYGQSKLANLLHANELSRRLQEEGVSITVNSVHPGLIMTPLMRHNPLLMKAFKMFTFCMWKNVPQGAATTSYVALHPKLKGVTGKYYADCNETEPSKDAGDENLAKKLWDFSNKLIDGASEI
>Malba_014958
MKKTARKSGKEGRIVNVSSEAHRNPYPEGIRFDKINDQAGYSSFRAYGQSKLANILHANELARRLKEEGADITANSLHPGAIVTNLFRYYSIINGLVNVLGRAVLKNVQQGAATTCYVALHPQVKGVTGEYFSDCNLSKPRPQGQDVEMAKKLWDFSMDLTK
>Malba_014960
MKKTARKSSKEGRIINVSSEGHRYPYPEGIRFDKINDQQGYSIFRAYFQSKLANILHANELARRLKEEGADITANSLHPGAIVTNLFRYNSAISGFVNVLGRGVFKNVKQGAATTCYVALHPQVKGVTGEYFWDSNLSKPSRQGQDAAMAKKLWDFSMDLTK
>Malba_014962
MKKTARKSGKEGRIVNVSSEAHRNPYPEGIRFDKINDQAGYSSFRAYGQSKLANILHANELARRLKEKGADITANSLHPGAIVTNLFRYYSIINGLVNVLGRAVLKNVQQGAATTCYVALHPQVKGVTSEYFSDCNLSKPRPQDSKNAVTYNSKVEQYSFKLNNLLFLLKALSF
>Malba_014963
MRFFVLGTYTDYPVFEVNEERYITANSLHPGAIVTNLFRYNSAINGLVKVLGRAVLKNVKQGAATTCYVALHPQVKGVTGEYFRDSNLSKPSRQGQDAEMAKKLWDFSMDLTK
>Malba_017587
MRWHPIPLVWCGVVGIRMGTRSQQQPGRERAGQDDDDMVGGQSVSMSGSVGSPSSRSEQTMATPAGDNSFLRLNHPDVHGDDAGSQGAIGPMKETLRYLAGIAGPSGYGSKSTAEQVTRDCSSSVPSQLTAIITGATSGIGAETARVLAKRGVRVVIPARDLSKAAEVKEGIQRESPEAEVIILEIDLSSLASVDRFCSENNGGMFSQALEYSEDKIEMTFATNYLGHHFLTEKLLEKMVETAAQTGIRGRIINVSSVIHSWVKRDDFSFNQLLNPNNYNGTKAYAQSKLANILHAKELARQLKFCRTKSNFSEPFCLRADSVFFIASKLLKSTSQGASTTCYVALSPELEGVSGKYFADCNESTCSKLANDEPEARKLWKQTRLLIHRRLSQPTA
>Malba_017969
MLDTVKFLIGSPGASGYGSKSTAEQVTDASPDLRHITAIITGATSGIGAETARVLAKRGAKLVLPARSLKAAEDAKARILSEFPGSEIIVMALDLSSLASVRSFASEFESLRLPLNLLINNAGKFAHEHAISEDGIEMTFATNYLGHFLLTKLLLNTMIETAAASGVQGRIVNVSSAIHGWFSGDMIRYLGEISRSGSQYDETRAYALSKLANVLHTKELARRLKEMEANVTVNCVHPGIVKTRLIREREGLATDLVFLFASKLLKTIPQASATTCYVATHPRLVGVSGKYFADCNETLPSKMGSNLSEAAGLWSASEIMVSKDSSAILDPSHQLEH
>Malba_028715
MGGIFSKKGESGFSVSSTAEKEVTQGIDGSGAFGVETSRVLALRGVHVVMAVRNMEAGSNIKEAILKEVPNAKIGVMELDLSSLASVRKFATEYTSSGFPLNILINNAGIMATPFKLSKDNIKLHFATNHLGHFPLTNLFLETMKTTSRERKTEGRLANVSSLGHRYIYRDGFCFDKISDDSRYQKYYAYGQSKLANILHANELTRRLKEEGAEVTANSLHPGTMLTNFMCYDCFLWCLLQVLGILVSKTVEQGAATTCFVALHPQVKGVGGKYFVDCNVTKPSSQAKNADLAAKPWDFSSSLTNPE
>Malba_031586
MKKTARKSSKQGRIVNVSSEAHRFPYPEGIRFDKINDQAGYRSYLAYGQSKLANILHANELARRLKEEGADITANSLHPGVIATNLFRYNSAINSNPFAKWLVNGIGRALLKNVQQGAATTCYLALHPQVKGVTGEYFADSNLSKTTQHGQDVEMGKKLWDFTMNLTK
>Malba_035380
MYVFNAKWLRLKEYSLASHRRLPRSPPHHRHHHRCYVRDRSRDGSSLAKRGAKLVLPARSLKATKDAKARIPSEFPGSDIIVMALDLSSPASVRSFASKFESLQLPLNLLINNAGNYGRLVREEANGSDHSGPIYHISFRLHNDVVVSVTQPAQSSVMRFRHQKAAVNDDDHLEQTLQRNPRDFNKLDNYMQQFKGSNSSIGAKKVKADCQQFREYCNVENVEGD
>Malba_036776
MCGIFSKKGASGFSLWSTTEQVIEGINGTGLTGLVTGGSSGIGVKTCRVLTLCGVHVVMAIRNTAVGESVKEMILEEIPGAKIDVKEFDLNSLEFVRKFGPDYFLLAFH
>Malba_036777
MGIFSREGASGFSASSTAEQVTQGIEGTGLTAIVTGASSGIGAETARVLALRGLHVVMAVRNMDSGATVKETILKEIPNAKIDVRQLDLSSLASVRTFASDYNSSGLPLNILINNAGAGATPFKLSQDSIELVFATNHLGHFLLTNLLLETMKSTSRESNREGRIVNVSSLLHQYGYREGIRFDKINDTAGYNRYFAYAQSKLANVLHANELTRRMKEEGVEITANSLHPGAIGTKITRNDCFFQCLFNVFGIFTGKTIPQGAATTCFVALHPQVKGVSGEYFVDCNIAKSSSQAKDADLAAKLWDFSLTFTNPK
>Malba_038320
MKETLRYLAGIAGPSGYGSNSTAEQVTQDCSSSVPSQLTAIITGATSGIGAETARVLAKRGVRVVIPARDLSKAAEVKDGIQRESPQAEVILLEIDLSSLASVDRFCSEFLALRLPLNILINNGGMFSQALEYSEDKIEMTFATNYLGHHFLTEKLLEKMEETAAQTGIRGRIINVSSAIHSWVKRDEFRFNQLLNPKNYNGTKAYAQSKLSNVLHAKELARQLKGASTACYVALSPELEGVSGKYFADCNESDCSKLANDESEAHKLWKQTRLLIHRRLSQPTA
>Malba_041088
MGIFSLVTGRPGPSGFGSASTAEQVTEGVDATNLTAIVTGGASGIGFEAARVLALRRAHVIIAARNLEAANEAKQLILKENKTARVDVLKLDLCSIKSVRAFVDSFSALDLPLNLLINNAGVMFCPHQLSEDGIEMQFATNHLGHFLLTNLLLEKMKHTARTTGVEGRIVNLSSIAHIHSYEGGIRFKEINDQSSYSDKRAYGQSKLANILHANELSRRLQGEGVNITVNSVHPGIIMTPLMRHSTLLMKTLRLFTFWMWKNVHQGAATTLYVALHPKLKGVTGKYYVDCNEMKPSSYARDEKLANKLWDFSNKLIDGASVPKAE
>Malba_041092
MGFFALVTGKRGPSGFGSASTAEQVTEGVVASNLTAIVTGGASGIGLETARVLALRGAHVIIAARNLKAANEAKQLILKDNQTARIDILKLDLSSIKSVRAFVDSFNALDLPLNLLINNAGVMFCPFQLSEDGIEMQFATNHLGHFLLTNLLLEKMKTTAKTTGVEARIVNLSSIAHTSTYEGGIRFDRINDPDSYSTLNAYGQSKLANILHANELSRRLQEEGVSITVNSVHPGLITTRLMRHSPLLMKAFKIFTFCMWKNVPQGAATTLYVALHPKLKGISGKYYVDCNETRPSKDAGDENLAKKLCDFSNKLIDGASKI
>Malsi_01g018350
MWFFRGKGPSGFSSSSTAEEVTQGVDATGLTAIVTGASSGIGTETARVLALRGAHVVMAVRNVAAGKDVREAIVKQIPTAKVDAMELDLTSLSSVRKFASDFNSSGLPLNILINNAGVMATPFLLSKDKIELQFATNHVGHFLLTNLLLGNMKKTARKSSKQGRIVNVSSEAHRYPYPEGIRFDKINDQAGYRSYLAYGQSKLANILHANELARRLKEEGADITANSLHPGVIATNLFRYNSAINGNPFTKWIVNGIGRALLKNVQQGAATTCYLALHPQVKGVTGEYFADSNLSKTTQHGQDVEMGKKLWDFTMNLTK
>Malsi_04g011680
MGFFALVTGRRGPSGFGSASTAEQVTEGVDASNLTAIVTGGASGIGLETARVLALRGAHVIIAARNLEAANEAKQLILKDNQTARIDILKLDLSSIKSVRAFVDSFNALDLPLNLLINNAGVMFCPFQLSEDGIEMQFATNHLGHFLLTNLLLEKMKTTVQTTGVEARIVNLSSIAHTSTYEGGIRLDRINDPDSYSTLNAYGQSKLANILHANELSRRLQEEGVSITVNSVHPGLITTRLMRHSPLLMKAFKIFTFCMWKNVPQGAATTLYVALHPELKGISGKYYVDCNETKPSKDAGDENLAKKLCDFSNKLIDGVEFWMCIS
>Malsi_04g011790
MGIFSLVTGRPGPSGFGSASTAEQVTEGVDATNLTAIVTGGASGIGFEAARVLALRRAHVIIAARNLEAANEAKQLILKENKTARVDVLKLDLCSIKSVRAFVDSFSALDLPLNLLINNAGVMFCPHQLSEDGIEMQFATNHLGHFLLTNLLLEKMKHTARTTGVEGRIVNLSSIAHIHSYEGGIRFKEINDRSSYSDKRAYGQSKLANILHANELSRRLQGAATTLYVALHPKLKGVTGKYYVDCNEMKPSSYARDEKLANKLWDFSNKLIDGASVPKAE
>Malsi_06g008510
MWIFGWKGPSGFSARSTAEEVTQGIDGTGLTAIVTGASSGLGLETTRVLALRGVHVVMAVRNTDAGRNVKEEILKEIPTAKIDVMELDLSSMASVRKFASEYKSSGRPLHILINNAGIMATPFMLSKDNIEMQFATNHLGHFLLTNLLLETMKKTTEESNKEGRIVNLSSEAHRFAYTEGIRFDKINDESGYTSIYAYGQSKLANILHANELTRCLKAEGINITANSLHPGSIVTNLLRHHSYINAIAGFFGRLMLKNVQQGAATECYVALHPQVKGISGEYFMDSNKADPTPQAKDAELAKKLWDFSVSLTDPK
>Malsi_06g008520
MGGIFSKKGPSGFSSWSTAEEVTEGIDGTGLTAIVTGGSSGIGAETSRVLALRGVHVVMAVRNTEAGEHVKQAILTEVPDAKIDVRELDLSSLESVRKFGADYCSSGLPLNILVNNAGLGAAPFKLSKDGIEMQFATNHLGHFLLTELVLETMKRTSRESKVEGRIVNVSSSLHPDGYREGIRFDKINDEAGYNRYYAYAQSKLANLLHTNELTRRLKKEGVKITANSLHPGMIFTNIGRHDLLLSCFFGVSGLFNKTKTVPQGAATSCYLALNPQVKGVSGEYFVDSNIGKQSSQAKDADLAKKLWDFSLSLTNAK
>Malsi_06g010760
MLDTVKFLIGSPGASGYGSKSTAEQVTDASPDLRHITAIITGATSGIGAETARVLAKRGAKLVLPARSLKAAEDAKARILSEFPGCEIIVMALDLSSLASVRSFASEFESLRLPLNLLINNAGKFAHEHAISEDGIEMTFATNYLGHFLLTKLLLNTMIETAAASGVQGRIVNVSSAIHGWFSGDMIRYLGEISRNGSQYDETRAYALSKLANVLHTKELARRLKEMEANVTVNCVHPGIVKTRLTREREGLATDLVFLFASKLLKTIPQASATTCYVATHPRLVGVSGKYFADCNETLPSKMGSNLSEAAGLWSASEIMVSKDSSAILDPSHQLEH
>Malsi_06g015160
MKETLRYLAGIAGPSGYGSKSTAEQVTRDCSSSVPSQLTAIITGATSGIGAETARVLAKRGVRVVIPARDLSKAAEVKEGIQRESPEAEVIILEIDLSSLASALEYSEDKIEMTFATNYLGHHFLTEKLLEKMVETAAQTGIRGRIINVSSVIHSWVKRDDFSFNQLLNPNNYNGTKAYAQSKLANILHAKELARQLKGASTTCYVALSPELEGVSGKYFADCNESTCSKLANDEPEARKLWKQTRLLIHRRLSQPTA
>Malsi_07g022010
MWFLRRKGPSGFSSSSTAEEVTEGIDATGLTAIVTGASSGIGTETARVLALRGAHVVMAVRNMAAGKDAREQIVKAVPTAKVDAMELDLSSLSSVRKFASDFNSSGLPLNILINNAGVMGTPFTLSKDKIELQFATNHAGHFLLTNLLLDTMKKTAHKSGKEGRIVNVSSEAHRNPYPEGIRFDKINDQAGYSSFRAYGQSKLANILHANELARRLKEEGADITANSLHPGAIVTNLFRYYSIINGLVNVLGRAVLKNVQQGAATTCYVALHPQVKGVTGEYFSDCNLSKPRPQEGERRRRCGASEERGHLGSHHLPQQKKLLKGLMPLVSPPLLQVRELPFAASFFKFDMQMVYFLQLLFLVLMGTCSLVLHIDVAGASSGIGTETARVLALRGAHVVMAVRNMAAGKDAREQIVKAIPSAKVDAMELDLSSLSSVRKFASDFNSSGLPLNILINNAGVMGTPFTLSKDKIELQFATNHVGMLHLLLSKSESLKYKQQQNQQQQLIIFHLVGSAV
>Malsi_07g022030
HFLLTNLLLDTTKKTARKSSKEGRIVNVSSEGHRYPYPEGIRFDKINDQQGYSIFRAYFQSKLANILHANELARRLKEEGADITANSLHPGAIVTNLFRYNSAISGFVNVLGRGVFKNVKQGAATMCYVALHPQVKGVTGEYFWDSNLSKPSRQVRTMAAGKDAREQIVKAIPSAKVDAMELDLSSLSSVRKFASDFNSSGLPLNILINNAGVMGTPFTPSKDKIELQFATNHVGHFLLTNLLLDTMKKTARKSGKEGRIVNVSSEAHRNPYPEGIRFDKINDQAGYNSFRAYGQSKLANILHANELARRLKEKGVDITANSLHPGAIVTNLFRLVNVLGRAVLKNVQQVSYVCLNLLSKQHTKRI
>Malsi_07g022060
MWCFRRRGQSGFSSSSTAEEVTQGIDATGLTAIVTGASSGIGTETARVLALRGAHVVMAVRNMAAGKDAREQIVKAIPSAKVDAMELDLSSLSSVRKFASDFNSSGLPLNILINNAGVATPFTLSKDKIELQFATNHKTACKSGKEGRIVNVSSEGHRYPYPKGIRFDKINDQEGYSSFRAYCQSKLANILHANELARRLKEEGADITANSLHPGAIVTNLFRYNSAINGLVNVLGRAVLKNVKQGAATTCYVALHPQVKGVTGEYFRDSNLSKPSRQEGGREREDVVLEKRRKWPSGFSSSSTAEEVTEGIDATGASSGIGTETARVLALRGAHVVMAVRTMAAGKDAREQIVKAIPSAKVDAMELDLSSLSSVRKFASDFNSSGLPLNILM
>Malsi_07g022070
MDRNGHFLLTNLLLDTMKKTARKSGKEGRIVNVSSEAHRNPYPEGIRFDKINDQAGYSSFRAYGQSKLANILHANELARRLKGAATTCYVALHPQAKGVTGEYFSDCNLSKPRPQGQDMEMEKKLWDFSVDLTKQFSES
>Malsi_12g012460
MDFFALVTGKRGPSGFGSASTAEQVTEGVDASNLTAIVTGGASGIGLETARVLALRGAHVIIAARNLEAAGEAKQLILKDNHTARIDVLKLDLSSIKSVRSFVNSFNALDLPLNLLINNAGVMFCPFQLSEDGIEMHFATNHLGHFLLTNLLLEKMKTTAKTTGVEGRIVNLSSLAHAGTYKGGIRFDKINDPDSYSTINAYGQSKLANLLHANELSRRLQEEGVSITVNSVHPGLIMTPLMRHNPLLMKAFKMFTFCMWKNVPQGAATTSYVALHPKLKGVTGKYYADCNETEPSKDAGDENLAKKLWDFSNKLIDGASEI
>Malsi_14g012030
MGGIFSKKGESGFSVSSTAEKVTQGIDGSGLTAIVTGHVLLYGAFGVETSRVLALRGVHVVMAVRNMEAGSNIKEAILKEVPNAKIGVMELDLSSLASVRKFATEYTSSGFPLNILIYQKYYAYEQSKLANILHANELTRRLKEEGAEVTANSLHPGTMLTNFMRYDCFLWCLLKVLGILVSKTVEQGAATECSVALHHYIKDFNGECTMDSNKADLSSQANDAELAKKLCDFSLNPCFAATVFCA
>Malsi_14g012040
MGIFSREGASGFSASSTAEQVTQGIEGTGLTAIVTGASSGIGAETARVLALRGLHVVMAVRNMDSGATVKETILKEIPNAKIDVRQLDLSSLASVRNFASDYNSSGLPLNILINNAGAGATPFKLSQDSIELVFATNHLGHFLLTNLLLETMKSTSRESNREGRIVNVSSLLHQYGYREGIRFDKINDTAGYNRYFAYAQSKLANVLHANELTRRMKEEGVEITANSLHPGAIGTKITRNDCFFQCLFNVFGIFTGKTIPQGAATTCFVALHPQVKGVSGEYFVDCNIAKSSSQAKDADLAAKLWDFSLTFTNPE
>Malsi_14g014250
MLDTFKYLIGSPGASGYGSKSTAEQVTDASADLHQITAIITGATSGIGAETAQVLAKRGAKLVLPARSLKAAEDAKARIVSEFPGSKIIVMALDLSSLASVRSFVSDFESLRLPLNLLINNAGKFAHGHAISEDGIEMTFATNYLGHFLLTKLLLNKMIETAGVSGVQGRIVNVSSSIHGWFSGDLIRYLGKISRSRSQYDETRAYALSKLANVLHTKELARRLKEMEANVTVNCVHPGIVKTRLTREREGLATDLVFLFASKLLKTIPQAAATTCYVATHPRLLGVSGRYFADCNETSPSKMGSNLSEAARLWSASEIMASKNSNAIFDPSHHLEC
>Malsi_14g018040
MKETLRYLAGIAGPSGYGSNSTAEQVTQDCSSSVPSQLTAIITGATSGIGAETARVLAKRGVRVVIPARDLSKAAEVKDGIQRESPQAEVILLEIDLSSLASVDRFCSEFLALRLPLNILINNGGMFSQALEYSEDKIEMTFATNYLGHHFLTEKLLEKMVETAAQTGIRGRIINVSSAIHSWVKRDEFRFNQLLNPKNYNGTKAYAQSKLSNVLHAKELARQLKGASTACYVALSPELEGVSGKYFADCNESDCSKLANDESEAHKLWKQTRLLIHRRLSQPTA
>Malsi_17g008980
MPAALRMLELELIDHAAEQVTDASPDFRHITAIIIGATSGIGAETTRVLAKRGAKLVLPARSLKAAKDAKTRTPSEFPDSKIIVMALDLSSLASVRSFASKFKSLQLPLNLLINNAGNGYSSKSTAEQVTDASPDLRHITTIIIGATLWIESETARVLDKRRAKPVLPARSLKAAKDAKARIPSKFPDSKIIIMALDLSSIASVRSFASKFESFQLPLNLLINNAEKFATESK
>Malsy_01g018220
PPRHPASNHHQSKEKNLTKTVNKKSHILISLRAETERMWFFRGKGPSGFSSSSTAEEVTQGVDATGLTAIVTGASSGIGTETARVLALRGAHVVMAVRNVAAGKDVREAIVKQIPTAKVDAMELDLTSLSSVRKFASDFNSSGLPLNILINNAGVMATPFLLSKDKIELQFATNHVGHFLLTNLLLGTMKKTARKSSKQGRIVNVSSVAHRYPYPEGIRFDKINDQAGYRSYLAYGQSKLANILHANELARRLKEEGADITANSLHPGVIATNLFRYNSTINGLVNGIGRALLKNVQQGAATTCYLALHPQVKGVTGEYFADSNLSKTTQHGQDVEMGKKLWDFTMNLTK
>Malsy_04g011590
MGFFALVTGRRGPSGFGSASTAEQVTEGVDASNLTAIVTGGASGIGLETARVLALRGAHVIIAARNLEAANEAKQLILKDNQTARIDILKLDLSSIKSVRAFVDSFNALDLPLNLLINNAGVMFCPFQLSEDGIEMQFATNHLGHFLLTNLLLEKMKTTVQTTGVEARIVNLSSIAHTSTYEGGIRLDRINDPDSYSTLNAYGQSKLANILHANELSRRLQEEGVSITVNSVHPGLITTRLMRHSPLLMKAFKIFTFCMWKNVPQGAATTLYVALHPKLKGISGKYYVDCNETKPSKDAGDENLAKKLCDFSNKLIDGASKM
>Malsy_04g011640
MGIFSLVTGRPGPSGFGSASTAEQVTEGVDATNLTAIVTGGASGIGFEAARVLALRRARVIIAARNLEAANEAKQLILKENNTARVDVLKLDLCSIKSVRAFVDSFSALDLPLNLLINNAGVMFCPHQLSEDGIEMQFATNHLGHFLLTNLLLEKMKHTARTTGVEGRIVNLSSIAHIHSYEGGIRFKEINDRSRIICNCIHTGEGVNITVNSVHPGIIMTPLMRHSTLLMKTLRLFTFWMWKNVHQGAATTLYVALHPKLKGVTGKYYVDCNEMKPSSYARDEKLANKLWDFSNKLIDGASVPKAE
>Malsy_06g008910
MWIFGWKGPSGFSARSTAEEVTQGIDGTGLTAIVTGASSGLGLETTRVLALRGVHVVMAVRNTDAGRNVKEEILKEIPTAKIDVMELDLSSMASVRKFASEYNSSGRPLHILINNAGIMATPFMLSKDNIEMQFATNHIGHFLLTNLLLETMKKTTEESNKEGRIVNLSSEAHRFAYTEGIRFDKINDESGYTSIYAYGQSKLANILHANELTRCLKAEGINITANSLHPGSIVTNLLRHHSYINAIAGFFGRLMLKNVQQGAATECYVALHPQVKGVSGEYFMDSNKADPTPQAKDAELAKKLWDFSVSLTDPK
>Malsy_06g008920
MGGIFSKKGPSGFSSWSTAEEVTEGIDGTGLTAIVTGGSSGIGAETSRVLALRGVHVVMAVRNTEAGEHVKQAILTEVPDAKIDVRDLDLSSLESVRKFGADYCSSGLPLNILVNNAGLGAAPFKLSKDGIEMQFATNHLGHFLLTELLLETMKRTSRESKVEGRIVNVSSSLHPDGYREGIRFDKINDEAGYNRYYAYAQSKLANLLHTNELTRRLKKEGVKITANSLHPGMIFTNIGRHDLLLSCFFGVSGLFNKTKTVPQGAATSCYLALNPQVKGVSGEYFVDSNIGKQSSQAKDADLAKKLWDFSLSLTNAK
>Malsy_06g011030
MLDTVKFLIGSPGASGYGSKSTAEQVTDASPDLRHITAIITGATSGIGAETARVLAKRGAKLVLPARSLKAAEDAKARILSEFPGSEIIVMALDLSSLASHAISEDGIEMTFATNYLGHFLLTKLLLNTMIETAAASGVQGRIVNVSSAIHGWFSGDMIRYLGEISRSGSQYDETRAYALSKLANVLHTKELARRLKEMEANVTVNCVHPGIVKTRLTREREGLATDLVFLFASKLLKTIPQASATTCYVATHPRLVGVSGKYFADCNETLPSKMGSNLSEAAGLWSASEIMVSKDSSAILDPSHQLEH
>Malsy_06g015490
MKETLRYLAGIAGPSGYGSKSTAEQVTRDCSSSVPSQLTAIITGATSGIGAETARVLAKRGVRVVIPARDLSKAAEVKERIQMESPEAEVIILEIDLSSLASVDRFCSEFLALRLPLNILINNGGMFSQALEYSEDKIEMTFATNYLGHHFLTEKLLEKMVETAAQTGIRGRIINVSSVIHSWVKRDDFSFNQLLNPNNYNGTKAYAQSKLANILHAKELARQLKFCRTKSNFSEPFCLRADSVFFIASKLLKSTSQGASTTCYVALSPELEGVSGKYFADCNESTCSKLANDETEARKLWKQTRLLIHRRLSQPTA
>Malsy_07g022940
MKRTLHQKLSLKPHLKTFPSLCVQKGREREKKKTMWFFRTKGPSGFSSSSTAEEVTEGIDATGLTAIVTGASSGIGTETARVLALRGAHVVMAVRNMAAGKDAREQIVKAVPTAKVDAMELDLSSLSSVRKFASDFNSSGLPLNILMSYGNPFHAFEGQDRTSKTARKSGKEGRIVNVSSEAHRNPYPEGIRFDKINDQAGYSSFRAYGQSKLANILHANELARRLKEEGADITANSLHPGAIVTNLFRYYSIINGLVNVLGRAVLKNVQQGAATTCYVALHPQVKGVTGEYFSDCNLSKPRPQGQDDGTKRSGTRRSVPCLVLLKRVERAVPRDEFWYKLHFEIFPSLCCRGREKKKMWCFRRKGPSGFSSSSTAEEVTQGIDATGLTAIVTGASSGIGTETARVLALRGAHVVMAVRNMAAGKDAREQIVKAIPSAKVDAMELDLSSLSSVRKFASDFNSSGHFLLTNLLLDTMKKTARKSSKEGRIVNVSSEGHRYPYPEGIRFDKINDQQGYSIFRAYFQSKLANILHANELARRLKEEGADITANSLHPGAIVTNLFRYNSAISGFVNVLGRGVFKNVKQGAATMCYAALHPQVKGVTGEYFWDSNLSKPSRQGYRGSTEAPTTKAKKITLPPKLYSSFRAYGQSKLANILHANELARRLKEKGADITANSLHPGAIVTNLFRLVNVLGRAVLKNAQQTFPSLCCRGREKKKMWCFRRRGPSGFSSSSTAEEVTQGIDATGLTAIVTGASSGIGTETARVLALRGAHVVMAVRNMAAGKDAREQIVKAIPSAKVDAMELDLSSLSSVRKFASDFNSSVTMQEWQPLSRFLKTRSKFSHFLLTNLLLDTMKKTACKSGKEGRIVNVSSEGHRYPYPEGIRFDKINDQQGYSNFRAYCQSKLANILHANELARRLKEEGADITANSLHPGAIVTNLFRYNSAINGLVKVLGRAVLKNVKQGAATTCYVALHPQVKGVTGEYFRDSNLSKPSRQGASSGIGTETARVLALRGAHVVMAVRNMAAGKDAREQIVKAIPSAKVDAMELDLSSLSSVRKFASDFNSSGHFLLTNLLLDTMKKTARKSGKEGRIINVSSEAHRNPYPEGIRFDKINDQAGYSSFRAYGQSKLANILHANELARRLKEEGADITANSLHPGAIVTNLFRLVNVLGRTVLKNVQQGAATTCYAALHPQVKGVTGEYFSDCNLSKPRPQGQDVEMAKKLWDFSMDLTK
>Malsy_07g022960
MWFFRRKGPSGFSSSSTAEEVTEGIDATGASSGIGTETARVLALRGAHVVMAVRNMAAGKDAREQIVKAIPSAKVDAMELDLSSLSSVRKFASDFNSSGLPLTS
>Malsy_12g012830
MDFFALVTGKRGPSGFGSASTAVQVTEGVDASNLTAIVTGGAGGIGLETARVLALRGAHVIIAARNLEAASEAKQLILKDNHTARIDVLKLDLSSIKSVRSFVNSFNALDLPLNLLINNAGVMFCPFQLSEDGIEMHFATNHLGHFLLTNLLLEKMKTTAKTTGVEGRIVNLSSLAHAGTYKGGIRFDKINDPDSYSTINAYGQSKLANLLHANELSRRLQEEGLSITVNSVHPGLIMTPLMRHNPLLMKAFKMFTFCMWKNVPQGAATTSYVALHPQLKGVTGKYYADCNETEPSKDAGDENLAKRLWDFSNKLIDGASEI
>Malsy_14g011020
TPTIALSLTLAVTPNLVENNSRKKTPSPVLPIITSYHRLRNQWVGYLARKENLDSLSLPPQRKLLKGLTEAVLPPLLQAMFFFTLSIINFIACVSPTKVVRLLNTLVCVNFVYISGAFGVETSRVLAFRGVHVVMAVRNMEAGSNIKEAILKEVPNAKIGVMELDLSSLASVRKFATEYTSSAFPLNILINNTGIMATPFKLSEDNIKLHFATNHLGHFPLTNLFLETMKTTSRERKTEGRLANVIDIYTVMDFVLTKLVTTQDTRNIMLMDNPSLLTYCMLISLQGEEGAEVTANSLHPGTMLTNFMRYDCFLWCKFQLLYPTTGAATTCFVALHPQVKGVGGKYFVDCNVTKPSSQAKNADLAAKPWDFSSSLTNPEHVTISQSLQDMLKQLHCILGAATECSVALHHYIKDFNGECTMDSNKADLSSQANDAELAKKLCDFSLNPVNLGHKQQQLFP
>Malsy_14g011040
MGIFSRDGASGFSASSTAEQVTQGIEGTGLTAIVTGASSGIGAETARVLALRGLHVVMAVRNMDSGATVKETILKEIPNAKIDVRQLDLSSLASVRNFASDYNSSGLPLNILINNAGAGATPFKLSQDSIELVFATNHLGHFLLTNLLLETMKSTSRESNREGRIVNVSSLLHQYGYREGIRFDKINDTAGYNRYFAYAQSKLANVLHANELTRRMKEEGVEITANSLHPGAIGTKITRNDCFFQCLFNVFGIFTGKTIPQGAATTCFVALHPQVKGVSGEYFVDCNIAKSSSQAKDADLAAKLWDFIFWCLCWHSAFSVLQIFNFVSSSATSMGGIFSKKGASGFSLWSTAEQVTEGINGTGLTAIVTGGSSGIGAKTCRVLTLCGVHVVMAVRNTAAGESVKETILEEIPGAKIDVREFDLNSLESTMKSTSGESKIEGRIVNVSSSLHPDGYRKGIHFDKINDEAGYNRYYAYAQSKLANLLHTNELTRRLKVLNILSHPMQICTRRGKDNCEFSSSRYDFDQYRVP
>Malsy_14g013260
MLDTFKYLIGSPGASGYGSKSTAEQVTDASADLHQITAIITGATSGIGAETAQVLAKRGAKLVLPARSLKAAEDAKARIVSEFPGSKIIVMALDLSSLASVRSFVSDFESLRLPLNLLINNAGKFAHGHAISEDGIEMTFATNYLGHFLLTKLLLNKMIETAGVSGVQGRIVNVSSSIHGWFSGDIIRYLGKISRSRSQYDETRAYALSKLANVLHTKELARRLKEMEANVTVNCVHPGIVKTRLTREREGLATDLVFLFASKLLKTIPQAAATTCYVATHPRLLGVSGRYFADCNETSPSKMGSNLSEAARLWSASEIMVSKNSNAIFDPSHHLEC
>Malsy_14g017040
MKETLRYLAGIAGPSGYGSNSTAEQVTQDCSSSVPSQLTAIITGATSGIGAETARVLAKRGVRVVIPARDLSKAAEVKDGIQRESPQAEVILLEIDLSSLASVDRFCSEFLALRLPLNILINNGGMFSQALEYSEDKIEMTFATNYLGHHFLTEKLLEKMVETAAQTGIRGRIINVSSAIHSWVKRDEFRFNQLLNPKNYNGTKAYAQSKLSNVLHAKELARQLKVADSVFFIASKFLKSTSQGASTACYVALSPELEGVSGKYFADCNESDCSKLANDESEAHKLWKQTRLLIHRRLSQPTA
>Malsy_17g008850
MTHLASVLILLLKIHTIKLCVGISWKTQKLYAIVFATRYLDDTADASKKAFETVQRSCEFTVEASKKADEIKTATLKQADQIKSLFVSEIIPPQLSSLSIVNSVSVSYSRFLNWMPAALRMLEPKLINHAAEQVTDASPDLRHITAIIIGATSGIGVETARVLAKRGAKLVLPARSLKAAKDAKARIPSEFPDSKIIVMALDLSSLASVRSFASKFESLQLPLNLLINNAGNTAEQVTDASPDLRHITTIIIGATSWIEAETARVLDKRIARLGFPARSLKAAKDAKARIPSKFPDSKIIIMALDLSSIASVRSFASKFESFQLPLNLLINNAGKFATESK
>Malsy_scaffold1003g000180
MLDTVKFLIGSPGASGYGSKSTAEQVTDASPDLRHITAIITGATSGIGAETARVLAKRGAKLVLPARSLKAAEDAKARILSEFPGCEIIVMALDLSSLASVRSFASEFESLRLPLNLLM
>Maldo_GDDH_00G1173300
MWIFGWKGPSGFSARSTAEEVTQGIDGTGLTAIVTGASSGLGLETTRVLALRGVHVVMAVRNTDAGRNVKEEILKEIPTAKIDVMELDLSSMASVRKFASEYKSSGRPLHILINNAGIMATPFMLSKDNIEMQFATNHLGHFLLTNLLLETMKKTTEESNKEGRIVNLSSEAHRFAYTEGIRFDKINDESGYTSIYAYGQSKLANILHANELTRCLKAEGINITANSLHPGSIVTNLLRHHSYINAIAGFFGRLMLKNVQQGAATECYVALHPQVKGISGEYFMDSNKADPTPQAKDAELAKKLWDFSVSLTDPK
>Maldo_GDDH_01G1205400
QSKEKNLTKTVNKKSHILISLRAETERMWFFRGKGPSGFSSSSTAEEVTQGVDATGLTAIVTGASSGIGTETARVLALRGAHVVMAVRNVAAGKDVREAIVKQIPTAKVDAMELDLTSLSSVRKFASDFNSSGLPLNILINNAGVMATPFLLSKDKIELQFATNHVGHFLLTNLLLGNMKKTARKSSKQGRIVNVSSEAHRYPYPEGIRFDKINDQAGYRSYLAYGQSKLANILHANELARRLKEEGADITANSLHPGVIATNLFRYNSAINGLVNGIGRALLKNVQQGAATTCYLALHPQVKGVTGEYFADSNLSKTTQHGQDVEMGKKLWDFTMNLTK
>Maldo_GDDH_04G1123600
MGFFALVTGRRGPSGFGSASTAEQVTEGVDASNLTAIVTGGASGIGLETARVLALRGAHVIIAARNLEAANEAKQLILKDNQTARIDILKLDLSSIKSVRAFVDSFNALDLPLNLLINNAGVMFCPFQLSEDGIEMQFATNHLGHFLLTNLLLEKMKTTVQTTGVEARIVNLSSIAHTSTYEGGIRLDRINDPDSYSTLNAYGQSKLANILHANELSRRLQEEGVSITVNSVHPGLITTRLMRHSPLLMKAFKIFTFCMWKNVPQGAATTLYVALHPKLKGISGKYYVDCNETKPSKDAGDENLAKKLCDFSNKLIDGASKM
>Maldo_GDDH_04G1124100
MGIFSLVTGRPGPSGFGSASTAEQVTEGVDATNLTAIVTGGASGIGFEAARVLALRRAHVIIAARNLEAANEAKQLILKENKTARVDVLKLDLCSIKSVRAFVDSFSALDLPLNLLINNAGVMFCPHQLSEDGIEMQFATNHLGHFLLTNLLLEKMKHTARTTGVEGRIVNLSSIARIHSYEGGIRFKEINDRSSYSDKRAYGQSKLANILHANELSRRLQGEGVNITVNSVHPGIIMTPLMRHSTLMMKTLRLFTFWMWKNVHQGAATTLYVALHPKLKGVTGKYYVDCNEMKPSSYARDEKLANKLWDFSNKLIDGASVPKAE
>Maldo_GDDH_06G1085800
MGGIFSKKGPSGFSSWSTAEEVTEGIDGTGLTAIVTGGSSGIGAETSRVLALRGVHVVMAVRNTEAGEHVKQAILTEVPDAKIDVRELDLSSLESVRKFGADYCSSGLPLNILVNNAGLGAAPFKLSKDGIEMQFATNHLGHFLLTELVLETMKRTSRESKVEGRIVNVSSSLHPDGYREGIRFDKINDEAGYNRYYAYAQSKLANLLHTNELTRQRRGNSLHPGMIFTNIGRHDLLLSCFFGVSGLFNKTKTVPQGAATSCYLALNPQVKGVSGEYFVDSNIGKQSSQAKDADLAKKLWDFSLSLTNAK
>Maldo_GDDH_06G1113700
MLDTVKFLIGSPGASGYGSKSTAEQVTDASPDLRHITAIITGATSGIGAETARVLAKRGAKLVLPARSLKAAEDAKARILSEFPGSEIIVMALDLSSLASVRSFASEFESLRLPLNLLINNAGKFAHEHAISEDGIEMTFATNYLGHFLLTKLLLNTMIETAAASGVQGRIVNVSSAIHGWFSGDMIRYLGEISRSGSQYDETRAYALSKLANVLHTKELARRLKEMEANVTVNCVHPGIVKTRLTREREGLATDLVFLFASKLLKTIPQASATTCYVATHPRLVGVSGKYFADCNETLPSKMGSNLSEAAGLWSASEIMVSKDSSAILDPSHQLEH
>Maldo_GDDH_06G1170000
MKETLRYLAGIAGPSGYGSKSTAEQVTRDCSSSVPSQLTAIITGATSGIGAETARVLAKRGVRVVIPARDLSKAAEVKEGIQRESPEAEVIILEIDLSSLASVDRFCSEFLALRLPLNILINNGGMFSQALEYSEDKIEMTFATNYLGHHFLTEKLLEKMVETAAQTGIRGRIINVSSVIHSWVKRDDFSFNQLLNPNNYNGTKAYAQSKLANILHAKELARQLKARNARVTINAIHPGIVKTGIMRAHKGFITDSVFFIASKLLKSTSQGASTTCYVALSPELEGVSGKYFADCNESTCSKLANDEPEARKLWKQTRLLIHRRLSQPTA
>Maldo_GDDH_07G1274000
EAPTTKAMKRTLHQKLSLKPHLKTFPSLCVQKGREREKKKTMWFFRTKGPSGFSSSSTAEEVTEGIDATGLTAIVTDGASSGIGTETARVLALRGAHVVMAVRNMAAGKDAREQIVKAVPTAKVDAMELDLSSLSSVRKFASDFNSSGLPLNILINNAGVMGTPFTLSKDKIELQFATNHAGHFLLTNLLLDTMKKTARKSGKEGRIVNVSSEAHRNPYPEGIRFDKINDQAGYSSFRAYGQSKLANILHANELARRLKEEGADITANSLHPGAIVTNLFRYYSIINGLVNVLGRAVLKNVQQGAATTCYVALHPQVKGVTGEYFSDCNLSKPRPQGQDVEMAKKLWDFSMDLTK
>Maldo_GDDH_07G1274200
MWCFRRKGPSGFSSSSTAEEVTQGIDATGLTAIVTDGASSGIGTETARVLALRGAHVVMAVRNMAAGKDAREQIVKAIPSAKVDAMELDLSSLSSVSKFASDFNSSGLPLNILINNAGVMGTPFTLSKDKIELQFATNHVGHFLLTNLLLDTMKKTARKSSKEGRIVNVSSEGHRYPYPEGIRFDKINDQQGYSIFRAYFQSKLANILHANELARRLKEEGADITANSLHPGAIVTNLFRYNSAISGFVNVLGRGVFKNVKQGAATMCYVALHPQVKGVTGEYFWDSNLSKPSRQGQDAEMAKKLWDFSMDLTK
>Maldo_GDDH_07G1274300
MFFFLIIDVVLEKRRKWPSGFSSSSTAEEVTEGIDATGASSGIGTETARVLALRGAHVVMAVRTMAAGKDAREQIVKAIPSAKVDAMELDLSSLSSVRKFASDFNSSGLPLNILM
>Maldo_GDDH_07G1274400
LFISNNAGVMGTPFTPSKDKIELQFATNHVGHFLLTNLLLDTMKKTARKRGKEGRIVNVSSEAHRNPYPEGIRFDKINDQAGGWSLSKKVWNWILMPYQYSSFRAYGQSKLANILHANELARRLKEKGADITANSLHPGAIVTNLFRLVNVLGRAVLKNVQQGAATTCYVALHPQVMGVTSEYFSDCNLSKPRPQGQDVEMAKKLWDFSMDLTK
>Maldo_GDDH_07G1274500
SLCCRGREKKKMWCFRRRGPSGFSSSSTAEEVTQGIDATGLTAIVTDGASSGIGTETARVLALRGAHVVMAVRNMAAGKDAREQIVKAIPSAKVDAMELDLSSLSSVRKFASDFNSSGLPLNILINNAGVATPFTLSKDKIELQFATNHVGHFLLTNLLLDTMKKTARKSGKEGRIVNVSSEGHRYPYPEGIRFDKINDQQGYSNFRAYCQSKLANILHANELARRLKEEGADITANSLHPGAIVTNLFRYNSAINGLVKVLGRAVLKNVKQGAATTCYVALHPQVKGVTGEYFRDSNLSKPSRQGQDAEMAKKLWDYSMDLTK
>Maldo_GDDH_07G1274700
LFISNNAGVMGTPFTPSKDKIELQFATNHVGHFLLTNLLFDTMKKTARKSGKEGRIINVSSEAHRNPYPEGIRFDKINDQAGYSSFRAYGQSKLANILHANELARRLKEEGADITANSLHPGAIVTNLFRYYSIINGLVNVLGRTVLKNVQQGAATTCYAALHPQVKGVTGEYFSDCNLSKPRPQGQDVEMAKKLWDFSMDLTK
>Maldo_GDDH_07G1274800
MWFFRRKGPSGFSSSSTAEEVTEGIDATDGASSGIGTETARVLALRGAHVVMAVRNMAAGKDAREQIVKAIPSAKVDAMELDLSSLSSVRKFASDFNSSGLPLTS
>Maldo_GDDH_12G1139500
MDFFALVTGKRGPSGFGSASTAEQVTEGVDASNLTAIVTGGASGIGLETARVLALRGAHVIIAARNLEAAGEAKQLILKDNHTARIDVLKLDLSSIKSVRSFVNSFNALDLPLNLLINNAGVMFCPFQLSEDGIEMHFATNHLGHFLLTNLLLEKMKTTAKTTGVEGRIVNLSSLAHAGTYKGGIRFDKINDPDSYSTINAYGQSKLANLLHANELSRRLQEEGVSITVNSVHPGLIMTPLMRHNPLLMKAFKMFTFCMWKNVPQGAATTSYVALHPKLKGVTGKYYADCNETEPSKDAGDENLAKKLWDFSNKLIDGASEI
>Maldo_GDDH_14G1106600
MGGIFSKKGESGFSVSSTAEKVTQGIDGSGLTAIVTGHVVRLLNTLVCVNFVYISGASSGIGVETSRVLAGIMATPFKLSKDNIKLHIATNHLGHFPLTNLSLETMKTTSRERKTEGRLANVSSLGHRYIYRDGFCFDKISDDSRYQKYYAYGQSKLANILHANELTRRLKEEGAEVTANSLHPGTMLTNFMRYDCFLWCLLKVLGILVSKTVEQGAATTCFVALHPQVKGVGGKYFVDCNVTKPSSQAKNADLAAKPWDFSSSLTNPE
>Maldo_GDDH_14G1106700
MGASSGIGAETARVLALRGLHVVMAVRNMDSGATVKETILKEIPNAKIDVRQLDLSSLASVRNFASDYNSSGLPLNILINNAGAGATPFKLSQDSIELVFATNHLGHFLLTNLLLETMKSTSRESNREGRIVNVSSLLHQYGYREGIRFDKINDTAGYNRYFAYAQSKLANVLHANELTRRMKEEGVEITANSLHPGAIGTKITRNDCFFQCLFNVFGIFTGKTIPQGAATTCFVALHPQVKGVSGEYFVDCNIAKSSSQAKDADLAAKLWDFSLTFTNPK
>Maldo_GDDH_14G1106800
MGGIFSKKGASGFSLWSTAEQVTEGINGTGLTAIVTGGSSGIGAKTCRVLTLCGVHVVMAVRNTAAGESVKETILEEIPGHFLLTKLLLKTMKSTSGESKIEGRIVNVSSSLHPDGYRKGIHFDKINDEAGYNRYYAYAQSKLANLLHTNELTRRLKVLNILSHPMQICSNSWTLTW
>Maldo_GDDH_14G1134700
MLDTFKYLIGSPGASGYGSKSTAEQVTDASADLHQITAIITGATSGIGAETAQVLAKRGAKLVLPARSLKAAEDAKARIVSEFPGSKIIVMALDLSSLASVRSFVSDFESLRLPLNLLINNAGKFAHGHAISEDGIEMTFATNYLGHFLLTKLLLNKMIETAGVSGVQGRIVNVSSSIHGWFSGDIIRYLGKISRSRSQYDETRAYALSKLANVLHTKELARRLKEMEANVTVNCVHPGIVKTRLTREREGLATDLVFLFASKLLKTIPQAAATTCYVATHPRLLGVSGRYFADCNETSPSKMGSNLSEAARLWSASEIMVSKNSNAIFDPSHHLEC
>Maldo_GDDH_14G1175600
MKETLRYLAGIAGPSGYGSNSTAEQVTQDCSSSVPSQLTAIITGATSGIGAETARVLAKRGVRVVIPARDLSKAAEVKDGIQRESPQAEVILLEIDLSSLASVDRFCSEFLALRLPLNILINNGGMFSQALEYSEDKIEMTFATNYLGHHFLTEKLLEKMVETAAQTGIRGRIINVSSAIHSWVKRDEFRFNQLLNPKNYNGTKAYAQSKLSNVLHAKELARQLKARNARVTINAVHPGVVKTGIIRAHKGFITDSVFFIASKFLKSTSQGASTACYVALSPELEGVSGKYFADCNESDCSKLANDESEAHKLWKQTRLLIHRRLSQPTA
>Maldo_GDDH_17G1096800
MCMYLMQIGYSSKSTAEQVTDASPDLRHITTIIIGATSWIGAETARVLDKRIARLGFPARSLKAAKDAKARIPSKFPDSKIIIMALDLSSIASVRSFASKFESFQLPLNLLINNAGKFATESK
>Maldo_Gala_01g017990
MWFFRGKGPSGFSSSSTAEEVTQGVDATGLTAIVTGASSGIGTETARVLALRGAHVVMAVRNVAAGKDVREAIVKQIPTAKVDAMELDLTSLSSVRKFASDFNSSGLPLNILINNAGVMATPFLLSKDKIELQFATNHVGHFLLTNLLLGNMKKTARKSSKQGRIVNVSSEAHRYPYPEGIRFDKINDQAGYRSYLAYGQSKLANILHANELARRLKEEGADITANSLHPGVIATNLFRYNSAINGNPFTKWLVNGIGRALLKNVQQGAATTCYLALHPQVKGVTGEYFADSNLSKTTQHGQDVEMGKKLWDFTMNLTK
>Maldo_Gala_04g011080
MGFFALVTGRRGPSGFGSASTAEQVSEGVDASNLTAIVTGGASGIGLETARVLALRGAHVIIAARNLEAANEAKQLILKDNQTARIDILKLDLSSIKSVRAFVDSFNALDLPLNLLINNAGVMFCPFQLSEDGIEMQFATNHLGHFLLTNLLLEKMKTTVQTTGVEARIVNLSSIAHTSTYEGGIRLDRINDPDSYSTLNAYGQSKLANILHANELSRRLQEEGVSITVNSVHPGLITTRLMRHSPLLMKAFKIFTFCMWKNVPQGAATTLYVALHPELKGISGKYYVDCNETKPSKDAGDENLAKKLCDFSNKLIDGASKM
>Maldo_Gala_04g011170
MGIFSLVTGRPGPSGFGSASTAEQVTEGVDATNLTAIVTGGASGIGFEAARVLALRRAHVIIAARNLEAANEAKQLILKENKTARVDVLKLDLCSIKSVRAFVDSFSALDLPLNLLINNAGVMFCPHQLSEDGIEMQFATNHLGHFLLTNLLLEKMKHTARTTGVEGRIVNLSSIAHIHSYEGGIRFKEINDRSSYSDKRAYGQSKLANILHANELSRRLQGAATTLYVALHPKLKGVTGKYYVDCNEMKPSSYARDEKLANKLWDFSNKLIDGASVPKAE
>Maldo_Gala_06g008770
MWIFGWKGPSGFSARSTAEEVTQGIDGTGLTAIVTGASSGLGLETTRVLALRGVHVVMAVRNTDAGRNVKEEILKEIPTAKIDVMELDLSSMASVRKFASEYKSSGRPLHILINNAGIMATPFMLSKDNIEMQFATNHLGHFLLTNLLLETMKKTTEESNKEGRIVNLSSEAHRFAYTEGIRFDKINDESGYTSIYAYGQSKLANILHANELTRCLKAEGINITANSLHPGSIVTNLLRHHSYINAIAGFFGRLMLKNVQQGAATECYVALHPQVKGVSGEYFMDSNKADPTPQAKDAELAKKLWDFSVSLTDPK
>Maldo_Gala_06g008780
MGGIFSKKGPSGFSSWSTAEEVTEGIDGTGLTAIVTGGSSGIGAETSRVLALRGVHVVMAVRNTEAGEHVKQAILTEVPDAKIDVRELDLSSLESVRKFGADYCSSGLPLNILVNNAGLGAAPFKLSKDGIEMQFATNHLGHFLLTELVLETMKRTSRESKVEGRIVNVSSSLHPDGYREGIRFDKINDEAGYNRYYAYAQSKLANLLHTNELTRRLKKEGVKITANSLHPGMIFTNIGRHDLLLSCFFGVSGLFNKTKTVPQGAATSCYLALNPQVKGVSGEYFVDSNIGKQSSQAKDADLAKKLWDFSLSLTNAK
>Maldo_Gala_06g010990
MLDTVKFLIGSPGASGYGSKSTAEQVTDASPDLRHITAIITGATSGIGAETARVLAKRGAKLVLPARSLKAAEDAKARILSEFPGSEIIVMALDLSSLASVRSFASEFESLRLPLNLLINNAGKFAHEHAISEDGIEMTFATNYLGHFLLTKLLLNTMIETAAASGVQGRIVNVSSAIHGWFSGDMIRYLGEISRSGSQYDETRAYALSKLANVLHTKELARRLKEMEANVTVNCVHPGIVKTRLTREREGLATDLVFLFASKLLKTIPQASATTCYVATHPRLVGVSGKYFADCNETLPSKMGSNLSEAAGLWSASEIMVSKDSSAILDPSHQLEH
>Maldo_Gala_06g015570
MKETLRYLAGIAGPSGYGSKSTAEQVTRDCSSSVPSQLTAIITGATSGIGAETARVLAKRGVRVVIPARDLSKAAEVKEGIQRESPEAEALEYSEDKIEMTFATNYLGHHFLTEKLLEKMVETAAQTGIRGRIINVSSVIHSWVKRDDFSFNQLLNPNNYNGTKAYAQSKLANILHAKELARQLKFCRTKSNFSEPFCLRADSVFFIASKLLKSTSQGASTTCYVALSPELEGVSGKYFADCNESTCSKLANDEPEARKLWKQTRLLIHRRLSQPTA
>Maldo_Gala_07g023160
MKRTLHQKLSLKPHLKTFPSLCVQKGREREKKKTMWFFRTKGPSGFSSSSTAEEVTEGIDATGLTAIVTGASSGIGTETARVLALRGAHVVMAVRNMAAGKDAREQIVKAVPTAKVDAMELDLSSLSSVRKFASDFNSSGLPLNILINNAGVMGTPFTLSKDKIELQSFSFDKSFVGYYEENSTEKRQRRENQAHRNPYPEGIRFDKINDQAGYSSFRAYGQSKLANILHANELARRLKEEGADITANSLHPGAIVTNLFRYYSIINGLVNVLGRAVLKNVQQGAATTCYVALHPQVKGVTGEYFSDCNLSKPRPQGQDYKLHFEIFPSLCCRGREKKKMWCFRRKGPSGFSSSSTAEEVTQGIDATGLTAIVTGASSGIGTETARVLALRGAHVVMAVRNMAAGKDAREQIVKAIPSAKVDAMELDLSSLSSVSKFASDFNSSGLPLNILMSYGNPFHAFEGQDRTSKTARKSSKEGRIVNVSSEGHRYPYPEGIRFDKINDQQGYSIFRAYFQSKLANILHANELARRLKEEGADITANSLHPGAIVTNLFRYNSAISGFVNVLGRGVFKNVKQGAATMCYVALHPQVKGVTGEYFWDSNLSKPSRQGASSGIGTETARVLALRGAHVVMAVRTMAAGKDAREQIVKAIPSAKVDAMELDLSSLSSVRKFASDFNSSGLPLNILM
>Maldo_Gala_07g023180
MDRNGTNPLSLGVGAYASINSANLSSFFDSGELICHFLLTNLLLDTMKKTARKRGKEGRIVNVSSEAHRNPYPEGIRFDKINDQAGYSSFRAYGQSKLANILHANELARRLKEKGADITANSLHPGLVNVLGRAVLKNVQQGAATTCYVALHPQVMGVTSEYFSDCNLSKPRPQGQDVEMAKKLWDFSMDLTK
>Maldo_Gala_07g023220
MWCFRRRGPSGFSSSSTAEEVTQGIDATGLTAIVTGASSGIGTETARVLALRGAHVVMAVRNMAAGKDAREQIVKAIPSAKVDAMELDLSSLSSVRKFASDFNSSGHFLLTNLLLDTMKKTARKSGKEGRIVNVSSEGHRYPYPEGIRFDKINDQQGYSNFRAYCQSKLANILHANELARRLKEEGADITANSLHPGAIVTNLFRYNSAINGLVKVLGRAVLKNVKQGAATTCYVALHPQVKGVTGEYFRDSNLSKPSRQGASSGIGTETARVLALRGAHVVMAVRNMAAGKDAREQIVKAIPSAKVDAMELDLSSLSSVRKFASDFNSSGHFLLTNLLFDTMKKTARKSGKEGRIINVSSEAHRNPYPEGIRFDKINDQAGYSSFRAYGQSKLANILHANELARRLKEEGADITANSLHPGAIVTNLFRYYSIINGLVNVLGRTVLKNVQQGAATTCYAALHPQVKGVTGEYFSDCNLSKPRPQGQDVEMAKKLWDFSMDLTK
>Maldo_Gala_07g023230
MWFFRRKGPSGFSSSSTAEEVTEGIDATGASSGIGTETARVLALRGAHVVMAVRNMAAGKDAREQIVKAIPSAKVDAMELDLSSLSSVRKFASDFNSSGLPLTS
>Maldo_Gala_12g013080
MDFFALVTGKRGPSGFGSASTAEQVTEGVDASNLTAIVTGGASGIGLETARVLALRGAHVIIAARNLEAAGEAKQLILKDNHTARIDVLKLDLSSIKSVRSFVNSFNALDLPLNLLINNAGVMFCPFQLSEDGIEMHFATNHLGHFLLTNLLLEKMKTTAKTTGVEGRIVNLSSLAHAGTYKGGIRFDKINDPDSYSTINAYGQSKLANLLHANELSRRLQEEGVSITVNSVHPGLIMTPLMRHNPLLMKAFKMFTFCMWKNVPQGAATTSYVALHPKLKGVTGKYYADCNETEPSKDAGDENLAKKLWDFSNKLIDGASEI
>Maldo_Gala_14g010630
MGGIFSKKGESGFSVSSTAEKVTQGIDGSGLTAIVTGHVLLYGAFGVETSRVLALRGVHVVMAVRNMEAGSNIKEAILKEVPNAKIGVMELDLSSLASVRKFATEYTSSGFPLNILIYQKYYAYGQSKLANILHANELTRRLKEEGAEVTANSLHPGTMLTNFMRYDCFLWCLLKVLGILVSKTVEQGAATTCFVALHPQVNGVGGKYFVDCNVTKPSSQAKNADLAAKPWDFSSSLTNPE
>Maldo_Gala_14g010640
MGIFSREGASGFSASSTAEQVTQGIEGTGLTAIVTGASSGIGAETARVLALRGLHVVMAVRNMDSGVTVKETILKEIPNAKIDVRQLDLSSLASVRNFASDYNSSGLPLNILINNAGAGATPFKLSQDSIELVFATNHLGHFLLTNLLLETMKSTSRESNREGRIVNVSSLLHQYGYREGIRFDKINDTAGYNRYFAYAQSKLANVLHANELTRRMKEEGVEITANSLHPGAIGTKITRNDCFFQCLFNVFGIFTGKTIPQGAATTCFVALHPQVKGVSGEYFVDCNIAKSSSQAKDADLAAKLWDFSLTFTNPK
>Maldo_Gala_14g010650
MGGIFSKKGASGFSLWSTAEQVTEGINGTGLTAIVTGGSSGIGAKTCRVLTLCGVHVVMAVRNTAAGESVKETILEEIPGAKIDVREFDLNSLESERSIQAFQRRHRNAIATNHLGHFLLTKLLLKTMKSTSGESKIEGRIVNVSSSLHPDGYRKGIHFDKINDEAGYNRYYAYAQSKLANLLHTNELTRRLKVLNILSHPMQICTRRGKDNCEFSSSLYDFDQYRVP
>Maldo_Gala_14g012820
MLDTFKYLIGSPGASGYGSKSTAEQVTDASADLHQITAIITGATSGIGAETAQVLAKRGAKLVLPARSLKAAEDAKARIVSEFPGSKIIVMALDLSSLASVRSFVSDFESLRLPLNLLINNAGKFAHGHAISEDGIEMTFATNYLGHFLLTKLLLNKMIETAGVSGVQGRIVNVSSSIHGWFSGDIIRYLGKISRSRSQYDETRAYALSKLANVLHTKELARRLKEMEANVTVNCVHPGIVKTRLTREREGLATDLVFLFASKLLKTIPQAAATTCYVATHPRLLGVSGRYFADCNETSPSKMGSNLSEAARLWSASEIMVSKNSNAIFDRSHHLEC
>Maldo_Gala_14g016640
MKETLRYLAGIAGPSGYGSNSTAEQVTQDCSSSVPSQLTAIITGATSGIGAETARVLAKRGVRVVIPARDLSKAAEVKDGIQRESPQAEVILLEIDLSSLASVDRFCSEFLALRLPLNILINNGGMFSQALEYSEDKIEMTFATNYLGHHFLTEKLLEKMVETAAQTGIRGRIINVSSAIHSWVKRDEFRFNQLLNPKNYNGTKAYAQSKLSNVLHAKELARQLKGASTACYVALSPELEGVSGKYFADCNESDCSKLANDESEAHKLWKQTRLLIHRRLSQPTA
>Maldo_Gala_17g009680
MPKRAKPYGFKLQPSSLHLRFTLYYHQPELQLRNFQLRKLHLRSFDFKSSFTKAPPSKLHLQKLHLQSFTFKATPTKLQCMVYKDHLRKTATSAHTWIEFEVSSQQTLLTEDLEDYIIALISAEQVTDASPDLRHITAIIIGATSGIGVETARVLAKRGAKLVLPARSLKAAKDAKARIPSEFPDSKIIVMALDLSSLASVRSFASKFESLQLPLNLLINNAGKFTMESK
>Maldo_Gala_17g009690
MKLLLNIMIETTVANGVQGRIVNVSSAIYGCSKSTAEQVTDASPDLRHITTIIIGATSWIGAETARVLDKRIARLGFPARSLKAAKDAKARIPSKFPDSKIIIMALDLSSIASVRSFASKFESFQLPLNLLINNAGKFATESK
>Pyrco_DAP_Chr12v0.1_30550.1
MGFFELVTGKRGPSGFGSASTAEQVTEGVDASSLTAIVTGGASGIGLETARVLALRGAHIIIAARNLEAASEAKQLILKDNHTARIDVLKLNLSSIKSVRSFVNSFNALDLPLSLLINNAGVMFCPFQLSEDGIEMHFATNHLGHFLLTNLLLEKMKTTAKTTGVEGRIVNLSSLAHAGTYKGGIRFDKINDPDSYSTINAYGQSKLANLLHANELSRRLQEEGVSITVNSVHPGLIMTPLMRHNPLLMKAFKMFTFCMWKNVPQGAATTSYVALHPKLKGVTGKYYADCNETEPSKDAGDENLAKKLWDFSNKLIDGASEI
>Pyrco_DAP_Chr12v0.1_30551.1
MLCCRNNAGVMFCPHRLLEDGIEMQFVTNHLENYLFYSSFSLYKPYPRKNEAYCQNYWYGRQNCEFVIDCSYTLLQRLNSKKSMIGADKRAYGQSKLANILHANELSRRLQ
>Pyrco_DAP_Chr14v0.1_35046.1
MGGIFSKKGQSGFSVSSTAEKVTQGIDGSGLTAIVTGASSGIGVKTSCVLALCRVHVVMAVRNMEAGSNIKEAILKEVPNAKIGVMELDLSSLASVRKFATDYTSSGLPLNILTYQKYYAYGQSKLANILHANELTRRLKDEGAEVTANFMRYDCFLRCLLKVLSILVSKTVEQGAATTCFVALHRQVKGIGGKYFVDCNVAKPSSQAKDADLAAKLWDFSLSLTNPE
>Pyrco_DAP_Chr14v0.1_35047.1
MGIFSRKGASAFSASSTAEKVTQGIEGTGLTAIVTGASSGIGAETARVLALRGLHVVMAVRNMDAGATVKETILKEIPNAKIDVRQLDLSSLASVRNFASDYNSSGLPLNILINNAGAGATPFKLSQDSIELVFATNHLGHFLLTNLLLETMKSTSRESNREGRIVNVSSLLHQYGYREGIRFDKINDTAGYNRYFAYAQSKLANVLHANELTRRMKEEGVEITANSLHPGAIGTKITRNDCFFQCLFNVFGICTGKTIPQGAATTCFVALHPQVQGVSGEYFVDCNIAKSSSQAKDADLAAKLWDFSLTLTNPK
>Pyrco_DAP_Chr14v0.1_35048.1
MKSTFRESKIEGRIVNVSLSLHPDGYREGIHFHKINDEAGYNRYYASAQSKLANLLHTNELTRRLKGVATTCYLALNPQVKGVSGEYFVDSNIGKQSSQAKGADLAKKLWDFSLSLTKPK
>Pyrco_DAP_Chr14v0.1_35200.1
MLDTFKYLIGSPGASGYGSKSTAEQVTDASADLHQITAIITGATSGIGAETARVLAKRGAKLVLPARSLKAAEDAKARIVSEFPGSKIIVMALDLSSLGSVRSFVSDFESLRLPLNLLINNAGKFAHEHAISEDGIEMTFATNYLGHFLLTKLLLNKMIETAGVSGVQGQIVNVSSSIHGWFSGDIIRYLGNISRSRSQYDETRAYALSKLANVLHTKELARRLKEMEANVTVNCVHPGIVKTRLTREREGLATDLVFLFASKLLKTIPQAAATTCYVATHPRLLGVSGKYFADCNETSPSKMGSNLSEAARLWSASEIMVSKNSNAIFDPTHHLEY
>Pyrco_DAP_Chr14v0.1_35602.1
MKETLRYLAGIAGPSGYGSNSTAEQVTQDCSSSVPSQLTAIITGATSGIGAETARVLAKRGVRVVIPARDLLKAAEVKEGIQRESPEAEVILLEIDLSSLASVDRFCSEFLALRLPLNILINNGGMFSQALEYSEDKIEMTFATNYLGHHFLTEKLLEKMVETAAQTGIRGRIINVSSAVHSWVKRDEFRFNQLLNPKNYNGTKAYAQSKLANVLHAKELARQLKVANSVFFIASKLLKSTSQGASTACYVALSPELEEVSGKYFADCNESDCSKLANDESEAHKLWKQTRLLIHRRLSQPTA
>Pyrco_DAP_Chr1v0.1_01975.1
MWFFRGKGPSGFSSSSTAEEVTQGIDATGLTAIVTGASSGIGTETARVLALRGAHVVMAVRNVAAGKDVREAIVKQIPTAKVDTMEMDLSSLSSVRKFASDFNSSGLPLNILINNAGVMATPFLLSKDKIELQFATNHAGHFLLTNLLLDTMKKTARKSSKQGRIVNVSSEAHRFPYPEGIRFDKINDQAGYRSYLAYGQSKLANILHANELARRLKEQGADITANSLHPGVIATNLFRYNSAINGLVNVLGRVLLKNVQQGAATTCYLALHPQVKGVTGKYFADSNLSKTTPQGQDVEMGKKLWDFTMDLTK
>Pyrco_DAP_Chr1v0.1_01990.1
LKRLPARNHHHQSKYKNFTKTVSKKSHFLISLRAETERMWFFRGKGPSGFSSSSTAEEVTQGIDATGLTAIVTGASSGIGTETARVLALRGAHVVMAVRNVAAGKDVREAIVKQIPTAKVDTMEMDLTSLSSVRKFASDFNSSGLPLNILINNAGVMATPFLLSKDKIELQFATNHAGHFLLTNLLLDTMKKTARKSSKQGRIVNVSSEAHRFPYPEGIRFDKINDQAGYRSYLAYGQSKLANILHANELARRLKEQGADITANSLHPGVIATNLFRYNSAINGKYVLSFRCLVFWFGAGLVNVLGRVLLKNVQQGAATTCYLALHPQVKGVTGKYFADSNLSKTTPQGQDVEMGKKLWDFTMDLTK
>Pyrco_DAP_Chr2v0.1_04688.1
MFCLFQFLDCLISGASGGLGLETTRALALRGVHVVMAVRNTDAGRNVKEEILKEIPTAKIDVMELDLSSMASVRKFASEYNSSGRPLHILINNAGVMATPFMLSKDNIEMQFATNHLGHFLLTNLLLETMKKTTREGNKEGRIVNLSSEAHRFAYTEGIRFDKINDESGWLNTMIFGAGVTHPQPWEDRILSIAASLSTEELFLHRLTVKIQDLYSVEQNANRGPVAGGMIR
>Pyrco_DAP_Chr4v0.1_09117.1
GASGIGLETARVLALRGAHVIIAARNLEAANEAKQLILEDNQTARIDILKLDLSSIKSVRAFVDSFNALDLPLNLLINNAGVMFCPFQLSEDGIEIQFATNHLGAS
>Pyrco_DAP_Chr4v0.1_09124.1
MWPSPLLCFHLKNHRPLQLFLTDCGLGRKSSVLLCEFLIGCFLGFWEMGIFSLVTGRPGPSGFGSASTAEQVTEGVDASNLTAIVTGIVRAIEHASFLDYAGGASGIGFETARVLALRRAHVIIAARNLEAANEAKQLILKENKTARVDVLKLDLCSIKSVRAFVDSFSALDLPLNLLINNAGVMFCPHQLSEDGIEMQFATNHLGHFLLTNHLLEKMKHTARTTGVEGRIVNLSSIAHIHSYEDGIRFEEINDRSSYSDKRAYGQSKLANILHANELSRRLQGEGVNITVNSVHPGIIMTPLMRHSTLLMKTLKLFTFWMWKNVPQGAATTLYVALDPKLKGLTGKYYVDCNEMKPSSYARDEKLANKLWDFSNKLIDGASVTKAE
>Pyrco_DAP_Chr6v0.1_14418.1
MWIFGWKGPSGFSARSTAEEVTQGIDGTGLTAIVTGASSGLGLETTRVLALRGVHVVMAVRNTDAGRNIKEEILKEIPTAKIDVMELDLSSMASVRKFASEYNSSGRPLHILINNAGVMATPFMLSKDNIEMQFATNHLGHFLLTNLLLETMKKTTKESNKEGRIVNLSSEAHRFGYTEGIRFDKINDESGYSSMYAYGQSKLANILHANELTRRLKAEEINITANSLHPGSIVTNLLRHHSYINACVPIYGYRQYAIAGFFGRFVLKNVQQGAATECYVALHPQVNGVSGEYFVDSNKANPTLQAKDAELAKKLWDFSVSLTDPK
>Pyrco_DAP_Chr6v0.1_14419.1
MISAPPILFDAGRAKGHILLTELLLEIMKITSRESEVEGRIVNVSSSLHPDGYSEGIRFNKINDEARYNRYYAYAQSKLAYLLHTNELTRRLKKEGVKITANSLHPGFFGESGLINKTKTVPQGAATSCFLALNPQVKGVSGEYFVDSNVGKQSSQAKDADLAKKLWDFSLSLTNAK
>Pyrco_DAP_Chr6v0.1_14677.1
MLDTVKYLIGSPGASGYGSQSTAEQVTDASPDLRHITAIITGATSGIGAETARVLAKRGAKLVLPARSLKAAEDAKARILSEFPGSEIIVMALDLSSLASHAISEDGIEMTFATNYLGHFLLTKLLLNTMIETAAASGVQGRIVNVSSAIHGWFSGDMIRYLGEISRSGSQYDETRAYALSKLANVLHTKELARRLKETEANVTVNCVHPGIVKTRLTREREGLATDLVFLLASKLLKTIPQASATTCYVATHPRLVGVSGKYFADCNETSPSKMGSNLSEAAGLWSASEIMVSKDSSAVLDPSHQLEH
>Pyrco_DAP_Chr6v0.1_14723.1
MLDTFKYLIGSPGASGYGSKSTAEQVTDASADLHQITAIITGATSGIGAETARVLAKRGAKLVLPARSLKAAEDAKARIVSEFPGSKIIIMALDLSSLASVRSFVSDFESLRLPLNLLINNAGKFAHEHAISEDGIEMTFATNYLGHFLLTKLLLNKMIETAGVSGVQGRIVNVSSSIHGWFSGDIIRYLGNISRSRSQYDETRAYALSKLANVLHTKELARRLKEMEANVTVNCVHPGIVKTRLTREREGLATDLVFLFASKLLKTIPQAAATTCYVATHPRLLGVSGKYFADCNETSPSKMGSNLSEAARLWSASEIMVSKNSNAIFDPTHHLEY
>Pyrco_DAP_Chr6v0.1_15216.1
MKETLRYLAGIAGPSGYGSKSTAEQVTRDCSSSVPSQLTAIITGATSGIGAETARVVAKRGVRVVIPARDLSKAAEVKEGIQRESPEAEVIILEIDLSSLASVDRFCSEFLALRLPLNILM
>Pyrco_DAP_Chr7v0.1_18091.1
MGAFFGKEWKALGIYDDIMLSTMEITIDRKLLMAALTLWCSATNTMILPFGPLGPTVFDISAILGTSPSGLLIDAGLFGCPSLLDLKALFDERAVGILSRGDREPSKEEVYFSTLRPEVHTFQHSAALGPQLASRPAPPHRADEVLKHFFSLDVLSDDEFLVCRRQEYPTSIRLPMAAWAKTEDADLRQHSGSFVLARDLPLGCDTRRASWEVYHPHFVARQLGYLQGCPVPLLASRSLLSRGRLSGSSERECKTTEQEFQDQCKKFRLRPTVPESLGNDTFGDWWDEYTCDFFGASAKDVVNKVFGDQPRPAPSAQPKESIQGGRVSRKTELVTVVVKKKLVSTKKTITTGRTVSAKCPHQDAEPEDDVPRPSKRVKKLAKKGDREIHVVPSDTTGTTAPAGSPAIPTAPAPADPIPPAVSSAEVMADPAVISATASGPATAPAVGRMAAPVEAPSIQRPSVVLEEDVESDESDEIPLERRPRPANSPPVHPPPVVEATVQPRPPTADRGKRPLVDPEATAETLIHPQDEDLLIRVVYISWPPSWPSNVDNLHRPRELRSGLRHWARPLSSLGSSNDPEGMAEVSSRQSTTGEAGSSAAPAEPVRTVPEAQALVKLHELLSLSAFQILQCKGLDSIRECLNDLASGGYLSTENISYLTELLERTRRHFNIFEQAFRADDDLKTAKVVHEAGRAEGSAEGLHCRRAAHPTTAAQQKDEAGRDNFERACLFISNNAGVGTPFTLSKDKIELQFATNHVGHFLLTNLLLDTMKKTARKSGKEGRIVNVSSEGHRYPYPEGIRFDKINDQKGYSNFRAYCQSKLANILHANELARRLKEEGADITANSLHPGTIVTNLFRYNSAVNGKSLMGFRIIRRLVFWFDAGLVKVLGRAVLKNVKQGAATTCYVALHPQVEGMTGEYFRDSNLSKPSRQGHFLLTNLLLDTMKKIARKSGKERRIVNVSSEAHHNPYPEEIRFDKINDQAGHGMLSEEGADITANSLHPGAIVTNLFRYGSIINVSLPPSIFSPSPSPSPDSPLPSPSTNSPLASPPSSFLAPSPSPFRNLYSSPTNTIDHNMTEPVKPKNNKSDENLMEFSDPYIIHHSDHTGLVLVSKTLDGNNYGQWSRAMRMGLSAKNKIGFIDGTIKAPSSLDANYAAWKRCNDMVTLWIVNSVHSDIAGSIMYTETIAAVWSDLRDRFSQSSDSRIYQIRQEIVENHQGQLSVSAYYTKMKALWDELASYHDPLDCTCTGLRGLAEREEKERVMQFLMGSNESYATVRGSILMMSPLPDTRRVHGLILQHERQMDVASRRDMGTSSHAMQVQRTYASSSSNSKTSNTFSRKSLKCTYCDGDGHLVDRCYYIIGFPEGHKWHGKNVKPKNKRGAANNAEAITPTTTTKTNASDGPTFTTEQYNQIIAMLCNGNGQPLANATGIFLPKCNIARTDPHSNLCWIVDSGATDHISHSPPTHNIMDAQHDYVGLPNGGQAEIKRIGSMKLSHELSLDKVFYVPKFRVNLLSVSKLTRALRCIVTFYPDFCVVQDMDTKRMIGLGKHFDGLYYLTPTQNPHLANHISHTTSLWHRRLGHPSSAPLHSLAKTTAEIMFDSKHICEVCPLAKQTRLP
>Pyrco_DAP_Chr7v0.1_18451.1
MKKTMWFFRRKGPPGFSSSSTAEKVTERIDATGLTAIVTRASSGIGTETARVLALRGAHVVMAVRNMAAGKDAREQIVKAIPSAKVDAMELDLSSLSSVRKFASDFNSAGLPLNILIHHDLVSVCGCFRHVTLSKKEAPSHVLVVRISDLSDLDGGGDRPG
>Pyrco_DAP_Chr7v0.1_18452.1
MWCFRRKGPSGFSSSSTAEEVTEGIDATGLTAIVTGASSGIGTETARVLALRGSHVVMAVRNMAAGKDAREQIVKAIPSAKVDAMELDLSSLSSVRKFASDFNSSGLPLNILINNAGVGTPFTLSKDKIELQFATNHVGHFLLTNLLLDTMKKTARKSGKEGRIVNVSSEGHRYPYPEGIRFDKINDQKGYSNFRAYCQSKLANILHANELARRLKEEGADITANSLHPGTIVTNLFRYNSAVNGKSLMGFRIIRRLVFWFDAGLVKVLGRAVLKNVKQGAATTCYVALHPQVEGMTGEYFRDSNLSKPSRQGQDAEMAKKLWDFSMDLTK
>Pyrco_DAP_Chr7v0.1_18453.1
MAVRNMAAGKDPREQIVKAIPSAKVDAMELDLRVLTPFTLSKDKIELQFPTNHVGHFLLTNLLLDTMKKTARKSGKEGRIVNVSLEGHRYPYTEGIRFDKINDQEGYISFRAYFQSKLANILHANELARRLKEERADITANSLHPGAIVTNLFRYNNAVNGFVKVLGRAVFKNVKQGAATTCYVALHPQVEGVTGEYFSDSNLSKPSRQGQDAEMAKKLWDFSMDLTK
>Pyrco_DAP_Chr7v0.1_18454.1
MFLTAITTWAPRSARTRAVSVPIPLDAPATYVLAGASSGIVTETARVLALRGAHVVMAVRNMAAGNDAREQIVKAIPSAKVDAMELDLRVLTPFTLSKDKIELQFATNHVGHFLLTNLLLDTMKKTARKSGKEGRIVNVSSEGHRYPYPEGIRFDKINDQEGYSIFRAYFQSKLANILHANELARRLKEEGAAITANSLHPGAIVTSLFRYNSAANGFVKVLGRALFKNVKQGAATTCYVALHPQVEGVTGDYFWDSNLSKPSRQGQDAEMAKKLWDFSMDLTK
>Pyrco_DAP_Chr7v0.1_18455.1
MANQSLLTFCMLMTCKTLKGADITANSLHPGAIVTNLFRYGSIINGLVHVLGRAVLKNVQQGAATTCYVALHPQVKGVTGEYFSDYNLSKPRPQARHPPPKQRKENTSSKLSKNHFPISLRAQRERVREQKKMWFFRRKGPSGFSSSSTAEEVTEGIDATGLTAIVTGASSGIGTETARVLALRGAHVVMAVRNMAAGKDAREQIVKAIPTAKVDAMELDLSSLSSVRKFASDFNSSGLPLNILINNAGVMGTPFMLSKDKIELQFATNHVGHFLLTNLLLDTMKKTALNSGKEGRIINVSSEAHRYSYAEGIRFDKINDQEGFSSFRAYGQSKLANILHTNELARHLKEEGADMTANSLHPGGIVTNLFRYNSAINGGFVFRFRIIRLLVFWFDAGLVNVLGRAVLKNVQQGAATTCYVALHPQVKGVTGEYFSDCNLSKPRPQGQDMEMAKKLWDFSMDLTKQFSENSI
>Pyrco_BP1_002138.1
MKETLRYLAGIAGPSGYGSKSTAEQVTRDCSSSVPSQLTAIITGATSGIGAETARVVAKRGVRVVIPARDLSKAAEVKEGIQRESPEAEVIILEIDLSSLASVDRFCSEFLALRLPLNILINNGGMFSQALEYSEDKIEMTFATNYLGHHFLTEKLLEKMVETAAQTGIRGRIINVSSVIHSWVKRDDFSFNQLLNPNNYNGTKAYAQSKLANILHAKELARQLKFCRTKSNFSEPFCLRADSVFFIASKLLKSTSQGASTTCYVALSPELEGVSGRYFADCNESTCSKLANDESEARKLWKQTRLLIHRRLSQPTA
>Pyrco_BP1_002907.1
MLYAIAGFFGRLMLKNVQQGAATECYVALHPQVKGVSGEYFMDSNKANPTLQAKDAELAKKLWDFSVSLTDPNKKGPSGFSSWSTAEEVTEGIDGSGVTAIVTGGSSGIGAETSRVLALRGVHVFMAVRNTEAGERVKEAILTEVPDAKVDVRELDLSSLESVRKFGANYCSSGLPLNFLVNNAGLGAAPFKLSKDGTEMQFATNHLGHILLTELLLEIMKITSRESEVEGRIVNVSSSLHPDGYSEGIRFNKINDEARYNRYYAYAQSKLAYLLHTNELTRRLKKEGVKITANSLHPGMIFTNIWRHDLLLSCFFGESGLINKTKTVPQGAATSCFLALNPQVKGVSGEYFVDSNVGKQSSQAKDADLAKKLWDFSLSLTNAK
>Pyrco_BP1_005109.1
MLDTVKYLIGSPGASGYGSQSTAEQVTDASPDLRHITAIITGATSGIGAETARVLAKRGAKLVLPARSLKAAEDAKARILSEFPGSEIIVMALDLSSLASVRSFASEFESLRLPLNLLVNNAGKFAHEHAISEDGIEMTFATNYLGHFLLTKLLLNTMIETAAASGVQGRIVNVSSAIHGWFSGDMIRYLGEISRSGSQYDETRAYALSKLANVLHTKELARRLKETEANVTVNCVHPGIVKTRLTREREGLATDLVFLFASKLLKTIPQASATTCYVATHPRLVGVSGKYFADCNETSPSKMGSNLSEAAGLWSASEIMVSKDSSAILDPSHQLEH
>Pyrco_BP1_006363.1
MWIFGWKGPSGFSARSTAEEVTQGIDGTGLTAIVTGASSGLGLETTRVLALRGVHVVMAVRNTDAGRNIKEEILKEIPTAKIDVMELDLSSMASVRKFASEYNSSGRPLHILINNAGVMATPFMLSKDNIEMQFATNHLGHFLLTNLLLETMKKTTKESNKEGRIVNLSSEAHRFGYTEGIRFDKINDESGYSSMYAYGQSKLANILHANELTRRLKSPQPATERAGLIHPRNLVF
>Pyrco_BP1_007744.1
MGFFALVTGKRGPSGFGSASTAEQVTEGVDASNLTAIVTGGASGIGLETARVLALRGAHVIIAARNLEAANEAKQLILKDNQTARIDILKLDLSSIKNNAGVMFCPFQLSEDGIEIQFATNHLGHFLLTNLLLEKMKTTAKTTGVEARIVNLSSIAHTSTYESGIRFDRINDPDSYSTLNAYGQSKLANILHANELSRRLQEEGVSITVNSVHPGLITTRLMRHSPLLMKAFKMFTFCMWKNVPQGAATTLYVALHPKLKGISGKYYVDCNETKPSKDAGDENLAKKLCDFSNKLIDGASKI
>Pyrco_BP1_007803.1
MAGGRVGCGSPTMKVGLQEKEEKEESGDYERNGGGVAGCRGEMEGREEMGIFSLVTGRPGPSGFGSASTAEQVTEGVDASNLTAIVTGGASGIGFETARVLALRRAHVIIAARNLEAANEAKQLILKENKTARVDVLKLDLCSIKSVRAFVDSFSALDLPLNLLINNAGVMFCPHQLSEDGIEMQFATNHLGHFLLTNHLLEKMKHTARTTGVEGRIVNLSSIAHIHSYEDGIRFEKINDRSSYSDKRAYGQSKLANILHANELSRRLQGEGVNITVNSVHPGIIMTPLMRHSTLLMKTLKLFTFWMWKNVPQGAATTLYVALDPKLKGLTGKYYVDCNEMKPSSYARDEKLANKLWDFSNKLIDGASVTKAE
>Pyrco_BP1_007984.1
MHIDVAGASSGIGTETARVLALRGAHVVMAVKNMATSKDAREQIVKAIPSAKVDAMELDLSSLSCVSKFASDFNSSGLPLNILMSFSFDKSFVGYYEENKTVVSCVCVVLMRVQ
>Pyrco_BP1_009008.1
MLDTFKYLIGSPGASGYGSKSTAEQVTDASADLHQITAIITGATSGIGAETARVLAKRGAKLVLPARSLKAAEDAKARIVSEFPGSKIIVMALDLSSLASVRSFVSDFESLRLPLNLLINNAGKFAHEHAISEDGIEMTFATNYLGHFLLTKLLLNKMIETAGVSGVQGQIVNVSSSIHGWFSGDIIRYLGNISRSRSQYDETRAYALSKLANVLHTKELARRLKEMEANVTVNCVHPGIVKTRLTREREGLATDLVFLFASKLLKTIPQAAATTCYVATHPRLLGVSGKYFADCNETSPSKMGSNLSEAARLWSASEIMVSKNSNAIFDPTHHLEY
>Pyrco_BP1_009641.1
MGGIFSKKGESGFSVSSTAEKVTQGIDGSGLTAIVTGASSGIGVKTSCVLALCRVHVVIAVRNMESGSNIKEAILKEVPNAKIGVMELDLSSLASVRKFATDYTSSGLPLNIVT
>Pyrco_BP1_012801.1
MWFLRRKGPGFSSSSTAKEVTEGINATGASSGIGTETARVLALRGAHVVIAVRNMAASKDAREQIVKAIPSAKVDAMELDLSSLSCVRKFASDFNSSGLPLNILM
>Pyrco_BP1_015861.1
MGIFSRKGASGFSASSTAEKVTQGIEGTGLTAIVTGASSGIGAETARVLALRGLHVVMAVRNMDAGATVKETILKEIPNAKIDVRQLDLSSLASVRNFASDYNSSGLPLNILINNAGAGATPFKLSQDSIELVFATNHLGHFLLTNLLLETMKSTSRESNREGRIVNVSSLLHQYGYREGIRFDKINDTAGYNRYFAYAQSKLANVLHANELTRRMKEEGVEITANSLHPGAIGTKITRNDCFFQCLFNVFGICTGKTIPQGAATTCFVALHPQVQGVSGEYFVDCNIAKSSSQAKDADLAAKLWDFSLTLTNPK
>Pyrco_BP1_018915.1
MLSKDKIELQFATNHGGHFLLTNLLLDTMKKTALNSGKEGRIINVSSEAHRYSYAEGIRFDKINDQEGYSSFRAYGQSKLANILHTNELARRLKEEGADMTANSLHPGGIVTNLFRYNSAINGLVNVLGRAVLKNVQQGAATTCYVALHPQVKGVTGEYFSDCNLSKPRPQGQDMEMAKKLWDFSMDLTKQSSENSI
>Pyrco_BP1_020197.1
MKKTMWFFRRKGPSGFSSSSTAEKVTERIDATGLTAIVTRASSGIGTETARVLALRGAHVVMAVRNMAAGKDAREQIVKAIPSAKVDAMELDLSSLSSVRKFASDFNSAGLPLNILIYHDLESLCGCFRHVTLSKKEAPSHVLEVRVSDLSDLDGGGDRPG
>Pyrco_BP1_025612.1
MAAGKDPREQIVKAIPSAKVDAMELDLSSLSSVRKFASDFNSSGLPLNILMSFSFDKSFVGYYEENSTQKRQRRENRICVLRRYSSFRAYFQSKLANILHANELARRLKVISNVKPAES
>Pyrco_BP1_025962.1
MKETLRYLAGIAGPSGYGSNSTAEQVTQDCSSSVPSQLTAIITGATSGIGAETARVLAKRGVRVVIPARDLLKAAEVKEGIQRESPEAEVILLEIDLSSLASVDRFCSEFLALRLPLNILINNGGMFSQALEYSEDKIEMTFATNYLGHHFLTEKLLEKMVETAAQTGIRGRIINVSSAVHSWVKRDEFRFNQLLNPKNYNGTKAYAQSKLANVLHAKELARQLKGASTACYVALSPELEEVSGKYFADCNESDCSKLANDESEAHKLWKQTRLLIHRRLSQPTA
>Pyrco_BP1_028203.1
MWFFRGKGPSGFSSSSTAEEVTQGIDATGLTAIVTGASSGIGTETARVLALRGAHVVMAVRNVAAGKDVREAIVKQIPTAKVDTMEMDLSSLSSVRKFASDFNSSGLPLNILINNAGVMATPFLLSKDKIELQFATNHAGHFLLTNLLLDTMKKTARKSSKQGRIVNVSSEAHRFPYPEGIRFDKINDQAGYRSYLAYGQSKLANILHANELARRLKEQGADITANSLHPGVIATNLFRYNSAINGLVNVLGRVLLKNVQQGAATTCYLALHPQVKGVTGKYFADSNLSKTTPQGQDVEMGKKLWDFTMDLTK
>Pyrco_BP1_030105.1
MPLVSPPLLQVRELPFAASFFKFDMQMVYFLQLLFLVLMGTFFLVLHIDVAGASSGIGTETARVLALRGAHVVIAVRNMTASKDAREQIVKAIPTAKVDAMELDLSSLSSVRKFASDFNSSGLPLNILMSYGNPFHAFEGQDRTSVRDKPRRSFSFDKSFVGYYEENSTQKRQRRENRKCVLRRYSIFRAYFQSKLANILHANELARRLKEEGAAITANSLHPGAIVTSLFRYNSAVNGFVKVLGRAVFKNVKQGAATTCYVALHPQVEGVTGEYFWDSNLSKPSRQGASSGIGTKTAHVFALRGAHVVMAVRNMAAGKDAREQIVKAIPSAKVDAMELDLSSLSCVRKFASDFNSSDLPLNILIYFRLLLLEEISGSVSASKDKIELQFATNHVGHFLLTNLLLDTMKKTARKSGKEGRIINVSSEAHHNPYPEEIRFDKINDQAGYSSFRAYGQSKLANILNANDLQDT
>Pyrco_BP1_031002.1
MTQLASPKTACEDNLPIYLFVALFHCCWAEVHWEAKCETRASGGLGLETTRALALRGVHVVMAVRNTDAGRNVKEEILKEIPTAKIDVMELDLSSMASVRKFASEYNSSGRPLHILINNAGVMATPFMLSKDNIEMQFATNHLGHFLLTNLLLETMKKTTREGNKEGRIVNLSSEAHRFAYTEGIRFDKINDESGLTVKIQDLYSVEQNANRGPVAGGMIREHFRAFLQATGLN
>Pyrco_BP1_034886.1
MMDANNKMQPKNHTNYRDGREEAPEIGAEKPHGVLSEEGADITANLLHPGAIVTNLFRYGSIINGLVNVLGRAVLNNVQQGAATTCYVALHPQVKGVTGEYFSDCNLSKPRPQGQDVEMAKKLWDFSMDLTK
>Pyrco_BP1_036719.1
MANQSLLTFCMLMTCKTLKEGADITANSLHPGAIVTNLFRYGSIINGLVHVLGRAVLKNVQQGAATTCYVALHPQVKGVTGEYFSDCNLSKPRPQGQDVEMAKKLWDFSMDLTK
>Pyrco_BP1_038455.1
MGGIFSKKGPSGFSSWSTAEEVTEGIDGSGVTAIVTGGSSGIGAETSRVLALRGVHVFMAVRNTEAGERVKEAILTEVPDAKVDVRELDLSSLESVRKFGANYCSSGLPLNFLVNNAGLGAAPFKLSKDGTEMQFATNHLGHILLTELLLEIMKITSRESEVEGRIVNVSSSLHPDGYSEGIRFNKINDEARYNRYYAYAQSKLAYLLHTNELTRRLKKEGVKITANSLHPGMIFTNIWRHDLLLSCFFGESGLINKTKTVPQGAATSCFLALNPQVKGVSGEYFVDSNVGKQSSQAKDADLAKKLWDFSLSLTNAK
>Pyrco_BP1_043566.1
MWRFRRKGPSGFSSSSTAEEVTEGIDATGLTAIVTGASSGIGTETARVLALRGAHVVIAVRNMTASKDAREQIVKAIPTAKVDAMELDLSSLSSVRKFASDFNSSGLPLNILMSYGNPFHAFEGQDRTSVRDKPRRSFSFDKSFVGYYEENSTQKRQRRENRKCVLRRYSIFRAYFQSKLANILHANELARRLKEEGAAITANSLHPGAIVTSLFRYNSAVNGFVKVLGRAVFKNVKQGAATTCYVALHPQVEGVTGEYFWDSNLSKPSRQGQDAEMAKKLWDFNMDLTK
>Pyrco_BP1_044870.1
MWCFRRKGPSGFSSSSTAEEVTEGIDATGLTAIVTGASSGIGTETARVLALRGSHVVMAVRNMAAGKDAREQIVKAIPSAKVDAMELDLSSLSSVRKFASDFNSSGLPLNILILTVANLVLDILLTVGVGAYASINSANRHFLLTNLLLDTMKKTARKSGKEGRIVNVSSEGHRYPYPEGIRFDKINDQKGYSNFRAYCQSKLANILHANELARRLKEEGADITANSLHPGTIVTNLFRYNSAVNGLVKVLGRAVLKNVKQGAATTCYVALHPQVEGMTGEYFRDSNLSKPSRQGQDAEMAKKLWDFSMDLTK
>Pyrco_BP1_045145.1
MGFFELVTGKRGPSGFGSASTAEQVTEGVDASSLTAIVTGGASGIGLETARVLALRGAHIIIAARNLEAASEAKQLILKDNHTARIDVLKLNLSSIKSVRSFVNSFNALDLPLNLLINNAGVMFCPFQLSEDGIEMHFATNHLGNFLLLSLSLIPITYFTGHFLLTNLLLEKMKTTAKTTGVEGRIVNLSSLAHAGTYKGGIRFDKINDPDSYSTINAYGQSKLANLLHANELSRRLQEEGVSITVNSVHPGLIMTPLMRHNPLLMKAFKMFTFCMWKNVPQGAATTSYVALHPKLKGVTGKYYADCNETEPSKDAGDENLAKKLWDFSNKLIDGASE
>Pyrco_BP_DH_01g21490
MWFFRGKGPSGFSSSSTAEEVTQGIDATGLTAIVTASGIGTETARVLALRGAHVVMAVRNVAAGKDVREAIVKQIPTAKVDTMEMDLSSLSSVRKFASDFNSSGLPLNILINNAGVMATPFLLSKDKIELQFATNHAGHFLLTNLLLDTMKKTARKSSKQGRIVNVSSEAHRFPYPEGIRFDKINDQAGYRSYLAYGQSKLANILHANELARRLKEQGADITANSLHPGVIATNLFRYNSAINGLVNVLGRVLLKNVQQGAATTCYLALHPQVKGVTGKYFADSNLSKTTPQGQDVEMGKKLWDFTMDLTK
>Pyrco_BP_DH_04g11190
MGIFSLVTGRPGPSGFGSASTAEQVTEGVDASNLTAIVTGGASGIGFETARVLALRRAHVIIAARNLEAANEAKQLILKENKTARVDVLKLDLCSIKSVRAFVDSFSALDLPLNLLIFRKMELRCNLQPTILVITMIHIFVGIYQMSLMITYKNLFSYFIQVEPITYFTGHFLLTNHLLEKMKHTARTTGVEGRIVNLSSIAHIHSYEDGIRFEEINDRSR
>Pyrco_BP_DH_06g08190
MWIFGWKGPSGFSARSTAEEVTQGIDGTGLTAIVTGASSGLGLETTRVLALRGVHVVMAVRNTDAGRNVKEEILKEIPTAKIDVMELDLSSMASVRKFASEYNSSGRPLHILINNAGVMATPFMLSKDNIEMQFATNHLGHFLLTNLLLETMKKTTKESNKEGRIVNLSSEAHRFAYTEGIRFDKINDESGYSSMYAYGQSKLANILHANELTRRLKAEEINITANSLHPGSIVTNLLRHHSYINAIAGFFGRLMLKNVQQGAATECYVALHPQVKGVSGEYFMDSNKANPTLQAKDAELAKKLWDFSVSLTDPK
>Pyrco_BP_DH_06g08200
MGGIFSKKGPSGFSSWSTAEEVTEGIDGSGVTAIVTGGSSGIGAETSRVLALRGVHVFMAVRNTEAGERVKEAILTEVPDAKVDVRELDLSSLESVRKFGANYCSSGLPLNFLV
>Pyrco_BP_DH_06g10620
MLDTVKYLIGSPGASGYGSKSTAEQVTDASPDLRHITAIITGATSGIGAETARVLAKRGAKLVLPARSLKAAEDAKARILSEFPGSEIIVMALDLSSLASVRSFASEFESLRLPFNLLVNNAGKFAHEHAISEDGIEMTFATNYLGHFLLTKLLLNTMIETAAASGVQGRIVNVSSAIHGWFSGDMIRYLGEISRSGSQYDETRAYALSKLANVLHTKELARRLKETEANVTVNCVHPGIVKTRLTREREGLATDLVFLFASKLLKTIPQASATTCYVATHPRLVGVSGKYFADCNETSPSKMGSNLSEAAGLWSASEIMVSKDSSAILDPSHQLEH
>Pyrco_BP_DH_06g15140
MKETLRYLAGIAGPSGYGSKSTAEQVTRDCSSSVPSQLTAIITGATSGIGAETARVVAKRGVRVVIPARDLSKAAEVKEGIQRESPEAEVIILEIDLSSLASVDRFCSEFLALRLPLNILINNGGMFSQALEYSEDKIEMTFATNYLGHHFLTEKLLEKMVETAALTGIRGRIINVSSVIHSWVKRDDFSFNQLLNPNNYNGTKAYAQSKLANILHAKELARQLKARNARVTINAIHPGIVKTGIMRAHKGFITDSVFFIASKLLKSTSQGASTTCYVALSPELEGVSGRYFADCNESTCSKLANDESEARKLWKQTRLLIHRRLSQPTA
>Pyrco_BP_DH_07g25040
MKKTMWFFRRKGPSGFSSSSTAEKVTERIDATGLTAIVTRASSGIGTETARVLALRGAHVVMAVRNMAAGKDAREQIVKAIPSAKVDAMEFDLSSLSSVRKFASDFNSAGLPLNILM
>Pyrco_BP_DH_07g25050
MWCFRRKGPSGFSSSSTAEEVTEGIDATGLTAIVTGASSGIGTETARVLALRGAHVVMAVRNMAAGKDAREQIVKAIPSAKVDAMELDLSSLSSVRKFASDFNSSGLPLNILINNAGVGTPFTLSKDKIELQFATNHVGHFLLTNLLLDTMKKTARKSGKEGRIVNVSSEGHRYPYPEGIRFDKINDQKGYSNFRAYCQSKLANILHANELARRLKEEGADITANSLHPGTIVTNLFRYNSAVNGLVKVLGRAVLKNVKQGAATTCYVALHPQVEGMTGEYFRDSNLSKPSRQGQDAEMAKKLWDFSMDLTKSIFSKLKTLCKYLRECSLCYVVFRVNMF
>Pyrco_BP_DH_07g25060
MLSKDKIELQFATNHVGHFLLTNLLLDTMKKTARKSGKEGRIVNVSSEGHRYPYPEGIRFDKINDQEGYSIFRAYFQSKLANILHANELARRLKEEGAAITANSLHPGAIVTSLFRYNSAVNVLGRALFKNVKQGAATTCYVALHPQVEGVTGEYFSDSNLSKPSRQGQDAEMAKKLWDFTMDLTK
>Pyrco_BP_DH_07g25070
MCRRQRGTHHQSKEKKTLRQNSVKTTFPSLCMQRESVREQKKVWFFKRKGPSGFSSSSTAEEVTEGIDATGLTAIVTGASSGIGTETARVLALCGAHVVTAMRNMAAGKDAREQIVKAIPTAKVDAMELDLSSLSSVRKFASDFNSSGLPLNILINNAGVMGTPFMLSKDKIELQFAINHVGMLHLLLCQTGSLKYKQQQPQQPTLIVLSRVGCMNPRMPLTV
>Pyrco_BP_DH_07g25090
MAVRNMAAGKDAREQIVKAIPTAKVDAMELDLSSLSSVRKFASDLNSSGLPLNILINNAGVMGTPFMLSKDKIELQFATNHGGHFLLTNLLLDTMKKTALNSGKEGRIINVSSEAHRYSYAEGIRFDKINDQEGYSSFRAYGQSKLANILHTNELARRLKEEGADMTANSLHPGGIVTNLFRYNSAINGLVNVLGRAVLKNVQQGAATTCYVALHPQVKGVTGEYFSDCNLSKPRPQGQDMEMAKKLWDFSMDLTKQSSENSI
>Pyrco_BP_DH_12g13380
MGFFELVTGKRGPSGFGSASTAEQVTEGVDASSLTAIVTGGASGIGLETARVLALRGAHIIIAARNLEAASEAKQLILKDNHTARIDVLKLNLSSIKSVRSFVNSFNALDLPLNLLINNAGVMFCPFQLSEDGIEMHFATNHLGNFLLLSLSVLIPITYFTGHFLLTNLLLEKMKTTAKTTGVEGRIVNLSSLAHAGTYKGGIRFDKINDPDSYSTINAYGQSKLANLLHANELSRRLQAFKMFTFCMWKNVPQGAATTSYVALHPKLKGVTGKYYADCNETEPSKDAGDENLAKKLWDFSNKLIDGASEI
>Pyrco_BP_DH_12g13390
MLCCRNNAGVMFCPHRLLEDGIEMQFVTNHLAHFLFTNLILEKMKHTARTTGMEGRIVNLSSIALIHSYNARPRYINFLFCVISYSDKRAYGQSKLANILHANELSRRLQVILLPTSCTLTPRDSDAVTLICTLQKCPDSYHACTLTRSFRTTYIYCYEFHLHTVM
>Pyrco_BP_DH_14g14650
MKETLRYLAGIAGPSGYGSNSTAEQVTQDCSSSVPSQLTAIITGATSGIGAETARVLAKRGVRVVIPARDLLKAAEVKEGIQRESPEAEVILLEIDLSSLASVDRFCSEFLALRLPLNILINNGGMFSQALEYSEDKIEMTFATNYLGHHFLTEKLLEKMVETAAQTGIRGRIINVSSAVHSWVKRDEFRFNQLLNPKNYNGTKAYAQSKLANVLHAKELARQLKARNARVTINAVHPGVVKTGIIRAHKGFITDSVFFIASKLLKSTSQGASTACYVALSPELEEVSGKYFADCNESDCSKLANDESEAHKLWKQTRLLIHRRLSQPTA
>Pruav_sc0000652.1_g210.1.mk
MLETVKYLLGSAGASGYGSRSTAEQVTESSPDLRHITAIITGATSGIGAETARVLAKRGARLVLPARSLSSPSFPTRRSSSWRLILALSLLSGASSPSSSPFSCLLICSCNSLSLSCCFLNNAGKFAHEHAISEDGIEMTFATNYLGHFLLTKLLLNKMIGTAAATGVQGRIVNVSSAIHGWFSGDTIRYLGEISRSGSDYDETRAYALSKLANVLHTKELARRLKEMDANVTVNCVHPGIVRTRLTREREGLATDLAFLMASKLLKTIPQAAATTCYAATHPRLVDVSGKYFADCNETLPSKLGSNLSEAARLWSASEIMVSKSSNAIFDPSSQLEY
>Pruav_sc0000780.1_g240.1.mk
MGIFALVTGRPGPSGFGSASTAEQVTEGVDASNLTAIVTGGASGIGLETARVLALRRAHVIIAARNIEAAKEAKQLILKDNLSARVDVLTLDLCSIKSVRAFVDSFNALDLPLNLLINNAGVMFCPHRLSEDGIELQFATNHLGHFLLTNLLLEKMKNTARTTGVEGRIVNLSSIAHVHTYKDGIHFDNINDRISYNDKRAYGQSKLANILHANELSRRLQEEGVNITVNSVHPGLIMTPLMRHSALLMTTTLYVALHPKLKGVTGKYYVDCNEMKPSSYARDEKLAKKLWDFSNKNNAGVMFCPHQLSEDGVEVQFATNHLGHFLLTNLMLEKMKNTARTTGVEGRIVILSSLAHTTPYQEGIRFDKINDRIGYSELKAYGQSKLANLLHSNELSRRLQEEGVNITVNSVHPGLIMTPLMRHSPLLMKTFKLFTFWMWKNVPQGAATTSYVALHPKMKGVTGKYFVDCNEMKPSSHARDEKLAQKLWDFSNKLIDGASKS
>Pruav_sc0000886.1_g120.1.mk
MWIFGWKGQSGFSARSTAEEVTQGIDGTGLTAIVTGASSGLGLETTRVLALRGVHVIMAVRNTEAGRDVRTAIRKEIPTANIDVMELDLSSMASVRKFASEYNSSGLPLNILINNAGVMATPFMLSQDNIEMQFATNHLGHFLLTNLLLETMKKTTRESKKEGRIVNLSSEAHRFAYSEGIRFDKINDESGYNSIYAYGQSKLANILHANELTKRLKEEGVAITANSLHPGSIATNLLRYHSYINVIASTLGRLMLKNVQQGAATECYVALHPQVKGVSGEYFMDSNKANPTSQAKDPELAKKLWDFSLSLTDSK
>Pruav_sc0000886.1_g130.1.mk
MLPCKTGPAAIKTYCTLFFVGSNNAGIMATPFKLSQDNIELHFATNHLGVYHRYYAYGQSKLANILHANELTRRLKEEGAEVTANSLHPGTILTNLMRYDGFLKCILKVLSIFISKTVQQGAATTCFVALHPQLKGVGGEYFVDCNIAKPSSQAKDADLATRLWDFSLSLTNAKYNNAGVGVTPFKLSQDSIELQFATNHLGHFLLTNLLLETMKSTSRESNTEGRIVNVSSLSHQYGYHEGIRFDKLNDEPTYSRHSAYAQSKLANILHANELTRRLKEEGAEVTANSLHPGTIVTNLLRYDGFLKCKLHLLYHMDTSPFTLLTVQQYFSGFPHINSHFLWLDTGVLKVLGIFISKTVQQGAATTCFVALHPQLKGVGGEYFVDCNIAKPSSQAKDADLATRLWDFSLSLTNAKYNNAGVGVTPFKLSQDSIELQFATNHLGHFLLTNLLLETMKSTSRESNTEGRIVNVSSLSHHYGYREGIRFDKLNDEPTYNRHCAYAQSKLANILHANELSRCLKEEGVEITANSVHPGAILTNIIRHDSFARCVFTVVCLFISKTVQQGAATTCFVALNPQVKGVGGEYFSDCKIAKQSSQAKDADMARRLWDCSLSLTNPKK
>Pruav_sc0000886.1_g150.1.mk
LFVGSNNAGVGASPFKLSQDSIELLFATNHLGHFLLTNLLLETMKSTSRESNIEGRIVNVSSLLHPYGYHEGIRFDKINDESGYNRYYNYAQSKLANILHATELTRRLKEEGVEITANSLHPGAIGTKITRHDSFLQCMLHLLYFTSVIFIIGKFPSVKTMIIFSYQLIKKVHGTDYLSGIFSVLGIFFSKTIQQGAATTCFAALHPQVKGVGGVYFSDCNIAKPSSQAKDSDLATRLWDFSLSLTDAK
>Pruav_sc0001309.1_g1400.1.mk
MKETLRYLAGIAGPSGYGSKSTAEQVSQDCCSSVPSHLTAIITGATSGIGAETARVLAKRGVRIVIPARDLGKAAEVKDEIQRESPKAEVIILEIDLSSLASVNRFCSEFLALRLPLNILMYSFLHKQWWSIFSSFGVF
>Pruav_sc0001405.1_g1250.1.mk
MWLFRRKGPSGFSSSSTAEEVTQGIDASGLTAIVTGASSGIGTETTRVLALRGAHVIMGVRNMAAGKDVKEAIVKEIPTAKIDAIELDLSSLSSVRKFASEFNSSGRPLNILINNAGIMATPFMLSKDNIELQFATNHVGHFLLTNLLLDTMKKTARKSSKEGRIVNVSSEAHRYPYREGIRFDKINDPSGYSSFAAYGQSKLANILHANELAKRLKEDGADITANSLHPGAIVTNLFRHNSTINGLVNLLGRAVLKSVQQGAATTCYVALHPQVKGVTGEYFSDSNLAKPRPQGQDVDLAKKLWDFSMDLVK
>Pyrusco0g013070.1
MWIFGWKGPSGFSARSTAEEVTQGIDGTGLTAVVTGASSGLGLETTRVLALRGVHVVMAVRNTDAGRNVKEEILKEIPTAKIDVMELDLSSMASVRKFASEYNSSGQPLHILINNAGVMATPFMLSQDNIEMQFATNHLGHFLLTNLLLETMKKTTKESNKEGRIVNLSSEAHRFAYTEGIRFDKINDESGYSSMYAYGQSKLANILHANELTRRLKAEEINITANSLHPGSIVTNLLRHHSYINAIAGFIGRLVLKNVQQGAATECYVALHPQVKGVSGEYFMDSNKANPTLQAKDAELAKKLWDFSVSLTDPNKKGPSGFSSWSTAEEVTEGIDGSGVTAIVTGGSSGILAETSRVLALRGVHVFMVVRNTEAGERVKEAILTEVPDAKVDVRELDLSSLESVRKFGANYCSSGLPLNFLVNNAGLGAAPFKLSKDGTEMQFATNHLGHILLTQLLLEIMKTTSRESKVEGRIVNVSSSLHPDGYSEGIRFNKINDEARHNRYYAYARSKLANLVHTNELTRRLKKEGVKITANSRHPGMIFTNIGRHDLLLSCFFGVSGLFNKTKTVPQGAATSCFLALNPQVKGVSGEYFVDSNVGKQSSQAKDADLAKKLWDFSLSLTNAK
>Pyrusco0g013140.1
MWIFGWKGPSGFSARSTAEEVTQGIDGTGLTAIVTGASSGLGLETTRVLALRGVHVVMAVRNTDAGRNVKEEILKEIPTAKIDVMELDLSSMASVRKFASEYNSSGQPLHILINNAGVMATPFMLSKDNIEMQFATNHLGHFLLTNLLLETMKKTTKESNKEGRIVNLSSEAHRFAYTEGIRFDKINDESGYSSMYAYGQSKLANILHANELTRRLKAEEINITANSLHPGSIVTNLLRHHSYINAIAGFFGRLMLKNVQQGAATECYVALHPQVKGVSGEYFMDSNKANPTLQAKDAELAKKLWDFSVSLTDPK
>Pyrusco0g013230.1
MGGIFSKKGPSGFSSWSTAEEVTEGIDGSGVTAIVTGGSSGILAETSRVLALRGVHVFMVVRNTEAGERVKEAILTEVPDAKVDVRELDLSSLESVRKFGANYCSSGLPLNFLVNNAGLGAAPFKLSKDGTEMQFATNHLGHILLTQLLLEIMKTTSRESKVEGRIVNVSSSLHPDGYSEGIRFNKINDEARHNRYYAYARSKLANLVHTNELTRRLKKEGVKITANSRHPGMIFTNIGRHDLLLSCFFGVSGLFNKTKTVPQGAATSCFLALNPQVKGVSGEYFVDSNVGKQSSQAKDADLAKKTVGF
>Pyrusco0g037940.3
MKKTMWFFRRKGPSGFSSSSTAEKVTERIDATGLTAIVTRASSGIGTETARVLALRGAHVVMAVRNMAAGKDAREQIVKAIPSAKVDAMELDLSSLSSVRKFASDFNSSGLPLNILINNAGVMGTPFMLSKDKIELQFATNHVGHFLLTNLLLDTMKKTARKSGKEGRIVNVSSEGHRYPYPEGIRFDKINDQEGYSIFRAYFQSKLANILHANELARRLKEEGAGITANSLHPGAIVTSLFRYNSAINGFVKVLGRAVFKNVKQGAATTCYVALHPQVEGVTGEYFWDSNLSKPSRQGQDAEMAKKLWDFSMDLTK
>Pyrusco0g049720.1
MWIFGWKGPSGFSARSTAEEVTQGIDGTGLTAIVTGASSGLGLETTRVLALRGVHVVMAVRNTDAGRNVKEEILKEIPTAKIDVMELDLSSMASVRKFASEYNSSGQPLHILINNAGVMATPFMLSKDNIEMQFATNHLGHFLLTNLLLETMKKTTKESNKEGRIVNLSSEAHRFAYTEGIRFDKINDESGYSSMYAYGQSKLANILHANELTRRLKAEEINITANSLHPGSIVTNLLRHHSYINAIAGFFGRLMLKNVQQGAATECYVALHPQVKGVSGEYFMDSNKANPTLQAKDAELAKKLWDFSVSLTDPK
>Pyrusco12g009220.1
MGFFALVTGKRGPSGFGSASTAEQVTEGVDASSLTAIVTGGASGIGLETARVLALRGAHVIIAARNLEAASEAKQLILKDNHTARIDVLKLNLSSIKSVTSFVNSFNALDLPLNLLINNAGVMFCPFQLSEDGIEMHFATNHLGHFLLTNLLLEKMKTTAKTTGVEGRIVNLSSLAHAGTYKGGIRFDKINDPDSYSTINAYGQSKLANLLHANELSRRLQEEGVSITVNSVHPGLIMTPLMRHNPLLMKAFKMFTFCMWKNVPQGAATTSYVALHPKLKGVTGKYYADCNETEPSKDAGDENLAKKLWDCSNKLIDGASEI
>Pyrusco14g010220.1
MGIFSRKGASGFSASSTAEKVTQGIEGTGLTAIVTGASSGIGAETARVLALRGLHVVMAVRNMDAGATVKETILKEIPNAKIDVRQLDLSSLASVRNFASDYNSSGLPLNILINNAGAGATPFKLSQDSIELVFATNHLGHFLLTNLLLETMKSTSRESNREGRIVNVSSLLHQYGYREGIRFDKINDTAGYNRYFAYAQSKLANVLHANELTRRMKEEGVEITANSLHPGAIGTKITRNDCFFQCLFNVFGIFTGKTIPQGAATTCFVALHPQVQGVSGEYFVDCNIAKSSSQAKDADLAAKLWDFSLTLTNPK
>Pyrusco14g010360.1
MGGIFSKKGESGFSVSSTAEKVTQGIDGSGLTAIVTGASSGIGVKTSCVLALCRVHVVIAVRNMESGSNIKEAILKEVPNAKIGVMELDLSSLASVRKFATDYTSSGLPLNIVTNNAGIMATPFKLSKDNIELHFATNHLGHFLLTNLLLETMKSTSRESNREGRIVNVSSLLHQYGYREGIRFDKINDTAGYNRYFAYAQSKLANVLHANELTRRMKEEGVEITANSLHPGAIGTKITRNDCFFQCLFNVFGICTGKTIPQGAATTCFVALHPQVQGVSGEYFVDCNIAKSSSQAKDADLAAKLWDFSLTLTNPK
>Pyrusco14g012930.1
MLDTFKYLIGSPGASGYGSKSTAEQVTDASADLHQITAIITGATSGIGAETARVLAKRGAKLVLPARSLKAAEDAKARIVCEFPGSKIIVMALDLSSLASVRSFISDFESLRLPLNLLINNAGKFAHEHAISEDGIEMTFATNYLGHFLLTKLLLNKMIETAGVSGVQGRIVNVSSSIHGWFSGDIIRYLGNISRSRSQYDETRAYALSKLANVLHTKELARRLKEMEANVTVNCVHPGIVKTRLTREREGLATDLVFLFASKLLKTIPQAAATTCYVATHPRLLGVSGKYFADCNETSPSKMGSNLSEAARLWSASEIMVSKNSNAIFDPTHHLEY
>Pyrusco14g017150.1
MKETLRYLAGIAGPSGYGSNSTAEQVTQDCSSSVPSQLTAIITGATSGIGAETARVLAKRGVRVVIPARDLLKAAEVKEGIQRESPEAEVILLEIDLSSLASVDRFCSEFLALRLPLNILINNGGMFSQALEYSEDKIEMTFATNYLGHHFLTEKLLEKMVETAAQTGIRGRIINVSSAIHSWVKRDEFRFNQLLNPKNYNGTKAYAQSKLANVLHAKELARQLKARNAKVTINAVHPGVVKTGIIRAHKGFITDSVFFIASKLLKSTSQGASTACYVALSPELEEVSGKYFADCNESDCSKLANDESEAHKLWKQTRLLIHRRLSQPTA
>Pyrusco1g015710.1
MWFFRGKGPSGFSSSSTAEEVTQGIDATGLTAIVTGASSGIGTETARVLALRGAHVVMAVRNVAAGKDVREAIVKQFPTAKVDTMEMDLTSLSSVRKFASDFNSSGLPLNILINNAGVMATPFLLSKDKIELQFATNHAGHFLLTNLLLDTMKKTARKSSKQGRIVNVSSEAHRFPYPEGIRFDKINDQAGYRSYLAYGQSKLANILHANELARRLKEEGADITANSLHPGVIATNLFRYNSAINGLVNVLGRALLKNVQQGAATTCYLALHPQVKGVTGKYFADSNLSKTTPQGQDVEMGKKLWDFTMDLTK
>Pyrusco2g006610.1
MFCLFQFLDCLISGASSGLGLETTRALALRGVHVIMAVRNTDAGRNVKEEILKEIPMAKIDVMELDLSSMASVRKFASEYNSSGRPLHILINNAGVMATPFMLSKDNIEMQFATNHLGHFLLTNLLLETMKKTTREGNKEGRIVNLSSEAHRFAYTEGIRFDKIHDESGLTVKIQDLYSVEQDANRGPVAGGMIRIHCLKASIGSWIMWVRSYYL
>Pyrusco4g009310.1
MGIFSSVTGRPGPSGFGSASTAEQVTEGVDASNLTAIVTGGASGIGFETARVLALRRAHVIIAARNLEAANEAKQLILKENKTARVDVLKLDLCSIKSVRAFVDSFSALDLPLNLLINNAGVMFCPHQLSEDGIEMQFATNHLGHFLLTNHLLEKMKHTARTTGVEGRIVNLSSIAHIHSYEDGIRFEEINNRSSYSDKRAYGQSKLANILHANELSRRLQGEGVNITVNSVHPGIIMTPLMRHSTLLMKTFKLFTFWMWKNVPQGAATTLYVALDPKLKGLTGKYYVDCNEMKPSSYARDEKLANKLWDFSNKLIDGASVPKAE
>Pyrusco4g009350.1
MGFFALVTGKRGPSGFGSASTAEQVTEGVDASNVTAIVTGGASGIGLETARVLALRGAHVIIAARNLEAANEAKQLILKDNQTARIDILKLDLSSIKSVRAFVDGFNALDLPLNLLINNAGVMFCPFQLSEDGIEIQFATNHLGHFLLTNLLLEKMKTTAKTTGVEVRIVNLSSIAHTSTYESGIRFDRINDPDSYSTLNAYGQSKLANILHANELSRRLQEEGVSITVNSVHPGLIATRLMRHSPLLMKAFKMFTFCMWKNVPQGAATTLYVALHPKLKGISGKYYVDCNETKPSKDAGDENLAKKLCDFSNKLIDGASKI
>Pyrusco6g010100.1
MLDTVKYLIGSPGASGYGSKSTAEQVTDASPDLRHITAIITGATSGIGAETARVLAKRGAKLVLPARSLKAAEDAKARIVSEFPGSTIIVMALDLSSLASVRSFVSDFESLRLPLNLLINNAGKFAHEHAISEDGIEMTFATNYLGHFLLTKLLLNKMIETAGVSGVQGRIVNVSSSIHGWFSGDIIRYLGNISRSRSQYDETRAYALSKLANVLHTKELARRLKEMEANVTVNCVHPGIVKTRLTREREGLATDLVFLFASKLLKTIPQAAATTCYVATHPRLLGVSGNYFADCNETSPSKMGSNLSEAARLWSASEIMVSKNSNAIFDPTHHLDY
>Pyrusco6g013830.1
MKETLRYLAGIAGPSGYGSKSTAEQVTRDCSSSVPSQLTAIITGATSGIGAETARVLAKRGVRVVIPARDLSKAAEVKEGIQRESPEAEVIILEIDLSSLASVDRFCSEFLALRLPLNILINNGGMFSQALEYSEDKIEMTFATNYLGHHFLTEKLLEKMVETAAQTGIRGRIINVSSVIHSWVKRDDFTFNQLLNPNNYNGTKAYAQSKLANILHAKELARQLKARNARVTINAIHPGIVKTGIMRAHKGFITDSVFFFASKLLKSTSQGASTTCYVALSPELEGVSGKYFADCNESTCSKLANDESEARKLWKQTRLLIHRRLSQPTA
>Pyrusco7g020750.1
MWFFRGKGPSGFSSSSTAEEVTQGIDATGLTAIVTGASSGIGTETARVLALRGAHVVMAVRNVAAGKDVREAIVKQFPTAKVDTMEMDLTSLSSVRKFASDFNSSGLPLNILINNAGVMATPFLLSKDKIELQFATNHAGHFLLTNLLLDTMKKTARKSSKQGRIVNVSSEAHRFPYPEGIRFDKINDQAGYRSYLAYGQSKLANILHANELARRLKEEGADITANSLHPGVIATNLFRYNSAINGLVNVLGRALLKNVQQGAATTCYLALHPQVKGVTGKYFADSNLSKTTPQGQDVEMGKKLWDFTMDLTK
>Pyrbe_001974
MWFFRGKGPSGFSSSSTAEEVTQGIDATGLTAIVTGASSGIGTETARVLALRGAHVVMAVRNVAAGKDVREAIVKQIPTAKVDTMEMDLTSLSSVRKFASDFKSSGLPLNILINNAGVMATPFLLSKDKIELQFATNHAGRIVNVSSEAHRFPYPEGIRFDKINEQAGYRSYLAYGQSKLANILHANELARRLKEEGADITANSLHPGVIATNLFRYNSAINGLVNVLGRALLKNVQQGAATTCYLALHPQVKGVTGKYFADSNLSKTTPQGQDVEMGKKLWDFTMDLTK
>Pyrbe_011562
MGFFALVTGKRGPSGFGSASTAEQVTEGVDASSLTAIVTGGASGIGLETARVLALRGAHVIIAARNLEAASEAKQLILKDNHTARIDVLKLNLSSIKSVRSFINSFNALDLPLNLLINNAGVMFCPFQLSEDGIEMHFATNHLGHFLLTNLLLDKMKTTAKTTGVEGRIVNLSSLAHAGTYKGGIRFDKINDPDSYSTINAYGQSKLANLLHANELSRRLQEEGVSITVNSVHPGLIMTPLMRHNPLLMKAFKMFTFCMWKNVPQGAATTSYVALHPKLKGVTGKYYADCNESEPSKDAGDENLAKKLWDFSYKLIDGASEI
>Pyrbe_017899
MAVRNMEAGSNIKEAILKEVPNAELDLSSLASKYYAYGQSKLANILHANELTRRLKDEGAEVTANFMRYDCFLRCLLKVLSILVSKTVEQGAATTCFVALHRQVKGIGGKYFVDCNVAKPSSWAKDADLAAKLWDFSLSLTNPE
>Pyrbe_017900
MEIFSRKGASGFSASSTAEKVTQGIEGTGLTAIVTGASSGIGAETARVLALRGLHVVMAVRNMDAGATVKETILKEIPNAKIDVRQLDLSSLASVRNFASDYNSSGLPLNILINNAGAGATPFKLSQDSIELVFATNHLGHFLLTNLLLETMKSTSRESNREGRIVNVSSLLHQYGYREGIRFDKINDTAGYNRYFAYAQSKLANVLHANELTRRMKEEGVEITANSLHPGAIGTKISRNDCFLQCLFNVFGIFTGKTIPQGAATTCFVALHPQVQGVSGEYFVDCNIAKSSSQAKDADLAAKLWDFSLTLTNPK
>Pyrbe_018204
MIDTFKYLIGSPGASGYGSKSTAEQVTDASADLHQITAIITGATSGIGAETARVLAKRGAKLVLPARSLKAAEDAKARIVSEFPGSKIIVMALDLSSLASVRSFVSDFESLRLPLNLLINNAGKFAHEHAISEDGIEMTFATNYLGHFLLTKLLLNKMIETAGVSGVQGRIVNVSSSIHGWFSGDIIRYLGNISRSRSQYDETRAYALSKLANVLHTKELARRLKEMEANVTVNCVHPGIVKTRLTREREGLATDLVFLFASKLLKTIPQAAATTCYVATHPRLLGVSGKYFADCNETSPSKMGSNLSEAARLWSASEIMVSKNSNAIFDPTHHLEY
>Pyrbe_018693
MKETLRYLAGIAGPSGYGSNSTAEQVTQDCSSSVPSQLTAIITGATSGIGAETARVLAKRGVRVVIPARDLLKAAEVKEGIQRESPEAEVILLEIDLSSLASVDRFCSEFLALRLPLNILINNGGMFSQALEYSEDKIEMTFATNYLGHHFLTEKLLEKMVETAAQTGIRGKIINVSSAIHSWVKRDEFRFNQLLNPKNYNGTKAYAQSKLANVLHAKELARQLKARNAKVTINAVHPGVVKTGIIRAHKGFITDSVFFIASKLLKSTSQGASTACYVALSPELEEVSGKYFADCNESDCSKLANDESEAHKLWKQTRLLIHRRLSQPTA
>Pyrbe_033468
MALMRATCHRPGERQRASGGLGLETTRALALHGVHVVMAVRNTDAGRNVKEEILKEIPTAKIDVMELDLSSMASIRKFASEYNSSGRPLHILINNAGVMATPFMLSKDNIEMQFATNHLGHFLLTNLLLETMKKTIREGNKEGRIVNLSSEAHRFAYTEGIRFDKINDESGWLNTMIIGAGVTHPQPWDVRILSIAASLSTEELFLHRLTVKIQDLYSVEQDANRGPVAGGMIR
>Pyrbe_039184
MGFFALVTGKRGPSGFGSASTAEQVTEGVDASNLTAIVTGGASGIGLETARVLALRGAHVIIAARNLEAANEAKQLILKDNQTARIDILKLDLSSIKSVRAFVDSFNALDLPLNLLINNAGVMFCPFQLSEDGIEIQFATNHLGHFLLTNLLLEKMKTTAKTTGVEARIVNLSSIAHTSTYETNILHANELSRRLQEEGVSITINSVHPGLITTRLMRHSPLLMKAFKMFTFCMWKNVPQGAATTLYVALHPKLKGISGKYYVDCNETKPSKDAGDENLAKKLCDFSNKLIDGASKI
>Pyrbe_039193
MGIFSLVTGRPGPSGFGSASTAEQVTEGVDASNLTAIVTGGASGIGFETARVLALRRAHVIIAARNLEAANEAKQLILKENKTARVDVLKLDLCSIKSVRAFVDSFSALDLPLNLLINNAGVMFCPHQLSEDGIEMQFATNHLGHFLLTNHLLEKMKHTARTTGVEGRIVNLSSIAHIHSYEDGIRFEEINDRSGYSDKRAYGQSKLANILHANELSRRLQGEGVNITVNSVHPGIIMTPLMRHSTLLMKTLKLFTFWMWKNVPQGAATTLYVALDPKLKGLTGKYYVDCNEMKPSSYARDEKLANKLWDFSNKLIDGASVTKAE
>Pyrbe_045564
MWIFGWKGPSGFSARSTAEEVTQGIDGNGLTAIVTGASSGLGLETTRVLALRGVHVVMAVRNTDAGRNVKEDILKEIPTAKIDVMELDLSSMASVRKFASEYNSSGRPLHILINNAGVMATPFMLSKDNIEMQFATNHLGHFLLTNLLLETMKKTAKESNKEGRIVNLSSEAHRFAYTEGIRFDKINDESGYSSMYAYGQSKLANILHANELTRRLKAEEINITANSLHPGSIVTNLLRHHSYVNAIAGFIGRLVLKNVQQGAATECYVALHPQVKGVSGEYFMDSNKANPTLQAKDAELAKKLWDFSVSLTDPK
>Pyrbe_045565
MKRTSRESKGEGRIVNVSSSLHPDGYNRYYAYPQSKLANLLYTNELTRRLKKEGVKITANSLHPGMIFTNIGRHDLLLSCFFGVSGLFNKTETVPRGAATSCFLALNPQVKGVSGEYFVDSNVGKQSSQAKDADLAKKLWDFSLILTNAK
>Pyrbe_045885
MLDTVKYLIGSPGASGYGSKSTAEQVTDASPDLRHITAIITGATSGIGAETARVLAKRGAKLVLPARSLKAAEDAKARILSEFPGSDIIVMALDLSSLASVRSFASEFESLRLPLNLLVNNAGKFAHEHAISEDGIEMTFATNYLGHFLLTKLLLNTMIETAAASGVQGRIVNVSSAIHGWFSGDMIRYLGEISRSGSQYDETRAYALSKLANVLHTKELARRLKETEANVTVNCVHPGIVKTRLTREREGLATDLVFLFASKLLKTIPQASATTCYVATHPRLVGVSGKYFADCNETSPSKMGSNLSEAAGLWSASEIMVSKDSSAILDPSHQLEH
>Pyrbe_046446
MKETLRYLAGIAGPSGYGSKSTAEQVTRDCSSSVPSQLTAIITGATSGIGAETARVLAKRGVRVVIPARDLSKAAEVKEGIQRESPEAEVIILEIDLSSLASVDRFCSEFLALRLPLNILINNGGMFSQALEYSEDKIEMTFATNYLGHHFLTEKLLEKMVETAAQTGIRGRIINVSSVIHSWVKRDDFSFDQLLNPNNYNGTKAYAQSKLANILHAKELARQLKARNARVTINAIHPGIVKTGIMRAHKGFITDSVFFIASKLLKSTSQGASTTCYVALSPELEGVSGKYFADCNESTCSKLANDESEARKLWKQTRLLIHRRLSQPTA
>Pyrbe_050191
MSITGNSVQYDRRRKITERIDATGLTAIVTRASSGIGTETARVLALRGAHVVMAVRNMAAGKDAREQILKAIPSAKVDAMELDLSSLSSVRKFASDFNSAGLPLNILIGSELKKMWCFRRKGPSGFSSSSTAEEVTEGIDATGLTAIVTGASSGIGTETARVLALRGAHVVMAVRNMAAGKDAREQIVKAIPSAKVDAMELDLSSLSSVRKFASDFNSSGLPLNILINNAGVGTPFTLSKDKIELQFATNHVGHFLLTNLLLDTMKKTARKSGKEGRIVNVSSEGHRYPYPEGIRFDKINDREGYSNFRAYCQSKLANILHANELARRLKEEGADITANSLHPGTIVTNLFRYNSAVNGLVKVLGRAVLKNVKQGAATTCYVALHPQVEGVTGEYFRDSNLSKPSRRGQDAEMAKKLWDFSMDLTK
>Pyrbe_050193
MWFFRRKGPSGFSSSSTAEEVTEGIDATGLTAIVTGASSGIGTETARVLALRGAHVVMAVRNMAAGKDAREQIVKAIPTAKVDAMELDLSSLSSVRKFALDFNSSGLPLNILMSFSVDKSFVGYYEENST
>Pyrbe_050194
MWRFRRKGPSGFSSSSTAEEVTEGIDATGLTAIVTGASSGIGTETARILALRGAHVVMAVRNMAASKDAREQIVKAIPTAKVDAMELDLSSLSSVRKFASDFNSSGLPLNILINNAGVMGTPFMLSKDKIELQFATNHVGHFLLTNLLLDTMKKTARKSGKEGRIVNVSSEGHRYPYPEGIRFDKINDQEGYSIFRAYFQSKLANILHANELARRLKEEGAAITANSLHPGAIVTSLFRYNSAANGFVKVLGRALFKNVKQGAATTCYVALHPQVEGVTGEYFSDSNLSKPSRQGQDAEMAKKLWDFSMDLTK
>Pyrbe_050195
MWFLRRKGPSGFSSSSTAEEVTEGIDVTGAFSGIGIETARVLALRGAHVVMAVRNMAAGKDAREQKRRQSPVPKLMPWNWISVCYHAYSSFRAYGQSKLANIFHGVLSEEEADITANSLHPGAIVTNLFRYGSIINGLVNVLGRAVLKNVQQGAATTFYVALHPQVKGVTGEYFSDCNLSKPRPQGQDVEMAKKLWDFSMDLTK
>Pyrbe_050197
MWFFRRKGPSGFLSSSTAEEVTKWIDATGLSAIVTGASSGIGTETARVLALRGAHVVMAVRNMAADKDAREQIVKAIPTAKVDAMELDLSSLSSVRKFASDFNSSGLPLNILMSYGNPFHAFEGQDRISVRHKPRRVNILARPVRSCARPSKFMTIKTQSVKKKTIMGKSTTDLPVQGPGQDLSQAQNPIIVAPPKATSATCREKKICLDGQFRNPEIPNQMACIFVKGIVEDCDEDGGEGFDPPSR
>Pyrbe_050198
MFLTAITTWAPRSARTRAVSVPIPLDAPATSIPLVLHIDVAGASSGIGTETACVLALRGAHVVVAVSNMAAGNDAREQIVKAIPSAKVDAMELDLSSLSSVRKFASDFNSSGLPLNILINNAGVLTPFTLSKDKIELQFATNHVGHFLLTNLLLDTMKKTARKSGKEGRIVNVSSEVLVPICRYSSFRAYFQSKLANILHANELARRLKEEGAAITANSLHPGAIVTSLFRYNSAANGFVKVLGRAVFKNVKQGAATTCYVALHPQVEGVTGEYFRDSNLSKPSRQGQDAEMAKKLWDFSMDLTK
>Pyrbe_050200
MWFFRRKGPSGFSSSSTAEEVTEGIDATGLTAIVTGASSGIGTETARVLALRGAHVVMAVRNMAAGKDAREQIVKAIPTAKVDAMELDLSSLSSVRKFASDFNSSGLPLNILINNAGVMGTPFMLSKDKIELQFATNHVGHFLLTNLLLDTMKKTALNSGKEGRIINVSSEAHRYSYAEGIRFDKINDQEGYSSFRAYGQSKLANILHTNELARRLKEEGADITANSLHPGGIVTNLFRYNSTINGLVNVLGRAVLKNVQQGAATTCYVALHPQVKGVTGEYFSDCNLSKPRPQGQDMEMAKKLWDFRCELDMHNSGISSISWLCLPDVMNLKTKPMPCKRVVCFQPLTSQSFNLIPQFFNF
>Pyrpy_N_01g1821.1
LKRLPASNHHQSKYKNFTKTVTKKSHFLISLRAETERMWFFRGKGPSGFSSSSTAEEVTQGIDATGLTAIVTGASSGIGTETARVLALRGAHVVMAVRNVAAGKDVREAIVKQFPTAKVDTMEMDLTSLSSVRKFASDFNSSGLPLNILINNAGVMATPFLLSKDKIELQFATNHAGHFLLTNLLLDTMKKTARKSSKQGRIVNVSSEAHRFPYPEGIRFDKINDQAGYRSYLAYGQSKLANILHANELARRLKEEGADITANSLHPGVIATNLFRYNSAINGNHFTKWLVNVLGRALLKNVQQGAATTCYLALHPQVKGVTGKYFADSNLSKTTPQGQDVEMGKKLWDFTMDLTK
>Pyrpy_N_02g2186.1
MFCLSQFLDCLISGASGGLGLETTRALALRGVHVVMAVRNTDAGRNGKEEILKEIPTAKIDVMELDLSSMASVRKFASEYNSSGRPLHILINNAGVMATPFMLSKDNIEMQFATNHLGHFLLTNLLLETMKKTTRERNKEGRIVNLSSEAHRLAYTEGIRFDKIHDESG
>Pyrpy_N_04g1009.1
MGFFALVTGKRGPSGFGSASTAEQVTEGVDASNVTAIVTGGASGIGLETARVLALRGAHVIIAARNLEAANEAKQLILKDNQTARIDILKLDLSSIKSVRAFVDSFNALDLPLNLLINNAGVMFCPFQLSEDGIEIQFATNHLGHFLLTNLLLEKMKTTAKTTGVEARIVNLSSIAHTSTYESGIRFDRINDPDSYSTLNAYGQSKLANILHANELSRRLQEEGVSITVNSVHPGLITTRLMRHSPLLMKAFKMFTFCMWKNVPQGAATTLYVALHPKLKGISGKYYVDCNETKPSKDAGDENLAKKLCDFSNKLIDGASKI
>Pyrpy_N_04g1015.1
MGIFSSVTGRPGPSGFGSASTAEQVTEGVDASNLTAIVTGGASGIGFETARVLALRRAHVIIAARNLEAANEAKQLILKENKTARVDVLKLDLCSIKSVRAFVDSFSALDLPLNLLINNAGVMFCPHQLSEDGIEMQFATNHLGHFLLTNHLLEKMKHTARTTGVEGRIVNLSSIAHIHSYEDGIRFEEINNRSSYSDKRAYGQSKLANILHANELSRRLQGAATTLYVALDPKLKGLTGKYYVDCNEMKPSSYARDEKLANKLWDFSNKLIDGASVPKAE
>Pyrpy_N_06g0764.1
MWIFGWKGPSGFSARSTAEEVTQGIDGTGLTAIVTGASSGLGLETTRVLALRGVHVVMAVRNTDAGRNVKEEILKEIPTAKIDVMELDLSSMASVRKFASEYNSSGQPLHILINNAGVMATPFMLSKDNIEMQFATNHLGHFLLTNLLLETMKKTTKESNKEGRIVNLSSEAHRFAYTEGIRFDKINDESGYSSMYAYGQSKLANILHANELTRRLKAEEINITANSLHPGSIVTNLLRHHSYINAIAGFFGRLMLKNVQQGAATECYVALHPQVKGVSGEYFMDSNKANPTLQAKDAELAKKLWDFSVSLTDPK
>Pyrpy_N_06g0765.1
MGGIFSKKGPSGFSSWSTAEEVTEGIDGSGVTAIVTGGSSGILAETSRVLALRGVHVFMVVRNTEAGERVKEAILTEVPDAKVDVRELDLSSLESVRKFGANYCSSGLPLNFLVKNAGLGAAPFKLSKDGTEMQFATNHLGHILLTELLLEIMKTTSRESKVEGRIVNVSSSLHPDGYSEGIRFNKINDEARYNRYYAYARSKLANLVHTNELTRRLKKEGVKITANSRHPGMIFTNIGRHDLFRRGPWLTNFIEHCPCRVFLALNPQVKGVSGEYFVDSNVGKQSSQAKDADLAKKLWDFSLSLTNAK
>Pyrpy_N_06g0990.1
MLDTVKYLIGSPGASGYGSKSTAEQVTDASPDLRHITAIITGATSGIGAETARVLAKRGAKLVLPARSLKAAEDAKARILSEFPGSEIIVMALDLSSLASVRSFASEFESLRLPLNLLVNNAGKFAHEHAISEDGIEMTFATNYLGHFLLTKLLLNTMIETAAASGVQGRIVNVSSAIHGWFSGDMIRYLGEISRSGSQYDETRAYALSKLANVLHTKELARRLKETEANVTVNCVHPGIVKTRLTREREGLATDLVFLFASKLLKTIPQASATTCYVATHPRLVGVSGKYFADCNETSPSKMGSNLSEAAGLWSASEIMVSKDSSAILDPSHQLEH
>Pyrpy_N_06g1400.1
MKETLRYLAGIAGPSGYGSKSTAEQVTRDCSSSVPSQLTAIITGATSGIGAETARVLAKRGVRVVIPARDLSKAAEVKEEIQRESPEAEVIILEIDLSSLASVDRFCSEFLALRLPLNILINNGGMFSQALEYSEDKIEMTFATNYLGHHFLTEKLLEKMVETAAQTGIRGRIINVSSVIHSWVKRDDLTFNQLLNPNNYNGTKAYAQSKLANILHAKELARQLKFCRTKSNFSEPFCLRADSVFFIASKLLKSTSQGASTTCYVALSPELEGVSGKYFADCNESTCSKLANDESEAHKLWKQTRRLLIHRRLSQPTA
>Pyrpy_N_07g2681.1
MKKTMWFFRRKGPSGFSSSSTAEKVTERIDATGLTAIVTRASSGIGTETARVLALRGAHVVMAVRNMAAGKDAREQIVKAIPSAKVDAMELDLSSLSSVRKFASDFNSAGLPLNILM
>Pyrpy_N_07g2682.1
MWCFRRKGPSGFSSSSTAEEVTEGIDATGLTAIVTGASSGIGTETARVLALRGAHVVMAVRNMAAGKDAREQIVKAIPSAKVDAMELDLSSLSSVRKFASDFNSSGHFLLTNLLLDTMKKTARESGKEGRIVNVSSEGHRYPYPEGIRFDKINDQEGYSNFRAYCQSKLANILHANELARRLKEEGADITANSLHPGTIVTNLFRYNSAVNGLVKVLGRAVLKNVKQGAATTCYVALHPQVEGMTGEYFRDSNLSKPSRQGHFLLTNLLLDTMKKTARKSGKEGRIVNVSSEAHHNPYPEEIRFDKINDQAGYSSFRAYGQSKLANILYANELARRLKIYTHITLFYVYGSHGVLSEEGADITANSLHPGAIVTNLFRYGSIINGLVNVLGRAVLKNVQQGAATTGYVALHPQVKGVTGEYFSDCNLSKPRPQEGVRRRRCGASEERGHLGSHHLPQQKKLLKGLMPLVSPPLLQVRELPFAASFFKFDMQMVYFLQLLFLVLMGTFSLVLHIDVVGASSGIGTETARVLALRGAHVVMAVRNMGAGKDAREQIVKAIPSAKVDAMELDLSSLSSVRKFASDFNSSGLPLNILMSYGNPFHAFEGQDRTSKTARKSGKEGRIVNVSSEGHRYPYPEGIRFDKINDQEGYSIFRAYFQSKLANILHANELARRLKEEGAGITANSLHPGAIVTSLFRYNSAINGSCNDVLCGTASTSRGGDGRIFLGQ
>Pyrpy_N_07g2684.1
MTCKIRNITKKIQINPSESKNYERLAEFIDAYAPTPTVKRRMLRGRPEELKSEANFLTDDNELRSNSMASTLALEIAFTICSLASLPAAMFLTAITTWAPRSARTRAVSVPIPLDAPATSIPLVLHIDVAGPSSGIGTETARVLALRGAHVVMAVRNMAAGKDAREQIVKALSSAKVDAMELDLSSLSSVRKFASDLSSLSSVGKVDAYFQSKIANILHANELARRLKEEGADITANSLHPGAIVTNLFRYNNAVNGFVKVLGRAVFKNVKQGAATTCYVALHPQVEGVTGEYFWDSNLSKPCRQGHFLLTNLLLDTMKKTARKSGKEGRIVNVSSEAHHNPYPEEIRFDKINNQAGERVREQKKMWFFRRKGPSGFSSSSTAEKVTEGIDATGLTAIVTGASSGIGTETARVLVLRGAHVVMVVRNMAVGKDAREQVVKAIPTAKVDAMELDLSSLSSVRKFASDFNSSDLPLNIL
>Pyrpy_N_07g2685.1
MWFLRRKGPSGFSSSSTAEEVTEGIDATGASSGIGTETACVLALRGAHVVMAVRNMVAGKDAREQIVKAIPSAKVDAMELDLSSLSCVRKFASDFTSSGLPLNILM
>Pyrpy_N_07g2686.1
MQESLDLDFGHISTPAQVQQLSHGVLSEEGADITANSLHPGAIVTNLFRYGSIINGLVNVLGRAVLKNVQQRGTHHQSKEKKTPRQNSVKTTFPSLCVQRERVREQKKMWFFRRKGPSGFSSSSTAEEVTEGIDATGLTAIVTGASSGIGTETARVLALRGAHVVMAVRNMAAGKDAREQIVKAIPTAKVDAMELDLSSLSSVRKFASDFNSSGLPLNILILSFRHFLLTNLLLDTMKKTALNSGKEGRIINVSSEAHRYSYAEGIRFDKINDQEGYSSFRAYGQSKLANILHTNELARRLKEEGADITANSLHPGGIVTNLFRYNSAINGLVNVLGRAVLKNVQQGAGTTCYVALHPQVKGMTGEYFSDCNLSKPRPQGQDMEMAKKLWDFSMDLTKQFSENSI
>Pyrpy_N_12g0757.1
MGFFALVTGKRGPSGFGSASTAEQVTEGVDASSLTAIVTGGASGIGLETARVLALRGAHVIIAARNLEAASEAKQLILKDNHTARIDVLKLNLSSIKSVRSFVNSFNALDLPLNLLINNAGVMFCPFQLSEDGIEMHFATNHLGHFLLTNLLLDKMKTTAKTTGVEGRIVNLSSLAHAGTYKGGIRFDKINDPDSYSTINAYGQSKLANLLHANELSRRLQEEGVSITVNSVHPGLIMTPLMRHNPLLMKAFKMFTFCMWKNVPQGAATTSYVALHPKLKGVTGKYYADCNETEPSKDAGDENLAKKLWDCSNKLIDGASEI
>Pyrpy_N_12g0758.1
MLCCRNNAGVMFCPHRLLEDGIEMQFATNHLANYLFYSSFSLYKPYPRKNEAYCQNYWYGRQNCEFVIDCSYTLLQRLNSKKSMIGACNYSDKRAYGQSKLANTLHANELSRRLQVILNFEVLRPLDVEECTSGSNHNIVCCSAPKTEGCDRKILGRLQRMKPSSYARDEKLASKLWDSSNKLIDGASVPKAE
>Pyrpy_N_14g0854.1
MLYNNAGEGAAPFKLFKDGIEMQFATNHLGHFLLTELLLKTMKSTLRESKIEGRIVNVSSSLHPDRYREGLHFHKINDEAGYNRYYASAQSKLANLLHTNELTRRLKGAATTCYLALNPQVKGVSSEYFVDSNIGKQSSQAKGADLAKKLWDFSLSLTKPK
>Pyrpy_N_14g0855.1
MGIFSRKGASGFSASSTAEKVTQGIEGTGLTAIVTGASSGIGAETARVLALRGLHVVMAVRNMDAGATVKETILKEIPNAKIDVRQLDLSSLASVRNFASDYNSSGLPLNILINNAGAGATPFKLSQDSIELVFATNHLGHFLLTNLLLETMKSTSRESNREGRIVNVSSLLHQYGYREGIRFDKINDTAGYNRYFAYAQSKLANVLHANELTRRMKEEGVEITANSLHPGAIGTKITRNDCFFQCLFNVFGIFTGKTIPQGAATTCFVALHPQVQGVSGEYFVDCNIAKSSSQAKDADLAAKLWDFSLTLTNPK
>Pyrpy_N_14g0856.1
MGGIFSKKGESGFSVSSTAEKVTQGIDGSSLTAIVTGASSGIGVEISRVLALRGVHVGMAVRNMEAGSNIKEAILKEVPNAELDLSSLASRPMDQVSNKVSFILLFNIITKTIQCAGHFLLTNLLLETMKTTSRERRTEGRIVNVSLLGHRYIYRDGFCFDKISDDSRYQKYYAYGQSKLANILHANELTRRLKGAATTCFVALHRQVKGIGGKYFVDCNVAKPSSWAKDADLAAKLWDFSLTTECSVALHHYIKDFNGECTVDSNKADLSPQANDAELAKKLCDFSLNPVNLGHKQQQLFS
>Pyrpy_N_14g1106.1
MLDTFKYLIGSPGASGYGSKSTAEQVTDASADLHQITAIITGATSGIGAETARVLAKRGAKLVLPARSLKAAEDAKARIVSEFPGSKIIVMALDLSSLASVRSFVSDFESLRLPLNLLINNAGKFAHEHAISEDGIEMTFATNYLGHFLLTKLLLNKMIETAGVSGVQGRIVNVSSSIHGWFSGDIIRYLGNISRSRSQYDETRAYALSKLANVLHTKELARRLKEMEANVTVNCVHPGIVKTRLTREREGLATDLVFLFASKLLKTIPQAAATTCYVATHPRLLGVSGKYFADCNETSPSKMGSNLSEAAQLWSASEIMVSKNSNAIFDPTHHLEY
>Pyrpy_N_14g1503.1
MKETLRYLAGIAGPSGYGSNSTAEQVTQDCSSSVPSQLTAIITGATSGIGAETARVLAKRGVRVVIPARDLLKAAEVKEGIQRESPEAEVILLEIDLSSLASVDRFCSEFLALRLPLNILINNGGMFSQALEYSEDKIEMTFATNYLEKLLEKMVETAAQTGIRGRIINVSSAIHSWVKRDEFRFNQLLNPKNYNGTKAYAQSKLANVLHAKELARQLKARNAKVTINAVHPGVVKTGIIRAHKGFITGTDFSGASTACYVALSPELEEVSGKYFADCNESDCSKLANDESEAHKLWKQTRLLIHRRLSQPTA
>Rosch_v2.0_Chr1g0377861
MWFFRRKGPSGFSSSSTAEEVTQGIDATGLTAIVTGASSGIGTETTRVLALRGAHVIMGVRNMAAGKDVKDAIVKEIPTAKIDAMELDLSSLSSVRKFASDFKSAGRPLNILINNAGIMATPFLLSKDKIELQFATNHIGHFLLTNLLLDTMKKTARSSSKEGRIVNVSSEAHRFAYREGIRFDRINDPSGYSSWPAYGQSKLANILHAKELSKQIKEDGANITANALHPGAILTNLFRHNIFINGLVNVLGRVVLKNVQQGAATTCYVALHPQAKGVSGEYFSDSNISKPRPQAEDELLAKKLWDFSKDLTK
>Rosch_v2.0_Chr1g0377871
MWFFRSIGPSGFSSSSTAEEATQGIDATGLTAIVETLALSYINAFTQSALVSFRSIVGASSGIGTETTRVLALRGAHVIMGVRNMAAGKDVKEAIVKEIPTAKIDAMELDLSSLSSVRKFASDYKSAGHPLNILINNAGIMATPFLLSKDKIELQFATNHIGHFLLTNLLLDTMKKTARASSKEGRIVNVSSEAHRFPYHGGIRFDKINDPSGYSRWAAYGQSKLANILHAKELSKQLKEEGANITANALHPGVILTNLFRHSNVLNGLVNVLGKVVLKNVQQGAATTCYVALHPQAEGVSGEYFSDSNISKPTSQAEDELLAKKLWDFSKDLTE
>Rosch_v2.0_Chr3g0467121
MGFFSLVTGRPGASGFGSASTAEQVTEGIDAKNLTAIVTGGASGIGLETAKILALRRAHVIIAARNIGAANKAKQIILEENEKARVDVLILDLCSVKSVRAFVDSFIALDLPLNLLINNAGVMFCPHRLSEDGIEMQFATNHLGHFLLTNLLLEKMKNTAKTTGIEGRIVNLSSIAHVHTYGNGIRFDRINERSGYSDKRAYGQSKLANILHANELSRRLQAEGVNITVNSVHPGIIMTPLMRHSAFLMKTLRFFTFCIWKNVPQGAATTCFVALHPKLKRVTGKYYVDCNEMKPSSYARNEKLAKRLWDFSNKLIDGASSKS
>Rosch_v2.0_Chr3g0491431
MELDLSSLSSVRKFASDYKSSGRPLNILINNAGIMATPFLLSKDKIELQFATNHIGMLHLTARSSSKEGRIVNASSEAHRYAYREGIRFDRINDPSGYSSWPEYGQSKLANILHAKELSKQIKEDGANITANALHPGVIPTNLFHHNIVINGNHVINGLVNVLGRVVLKNVQQGAATTCYVALHPQAKGVSGEYFSDSIFPSQDCFSKILLDTISLPFNCLIPLIKSLLVYQKQLLDPEFFIFFF
>Rosch_v2.0_Chr7g0186391
MLETVKYLIGSVGTSGYGSKSTAEQVTDSCPDLRSITAIITGATSGIGAETARVLAKRGAKLVLPARSLKAAEDAKARILSEFPDSEIIVMALDLSSLASVRNFVSEFESLHLPLNLLINNAGKFAHEHAISEDGIEMTFATNYLGHFLLTKLLLNKMIQTAKATGVQGRIVNVSSAIHGWFSGDTIRYLGEISRSRSQYDETRAYALSKLANVLHTKELGRRLREMEANVTVNCVHPGIVRTRLTREREGFATDMVFLFASKLLKTIPQAAATTCYVATHPRLIGVSGKYFADCNETSPSKLGSNLVEASRLWSASEVMVSKDSGAIFADQLKD
>Rosch_v2.0_Chr7g0192991
MKETLKYLAGIAGPSGYGSKSTAEQVTQDYCWSSSVPSHRLTAIITGATSGIGAETARVLAKRGVRIVMPARDLAKASKVKEGIQRENPKAEVIIMEIDLSSLTSVNRFCSQFLALRLPLNILINNGGIYSKGLEYSEDKIEMTFATNYLGHHFLTEKLLEKMVETAAQTGIRGRIINVSSVIHSWVKRESFCFNQLLNPKNYNGTKAYAQSKLANILHVKELAKQLKARNARVTINAVHPGIVKTGIIRAHKGFITDSVFFIASKLLKSTSQGASTTCYVALSPELEGVTGKYFADCNENECSNLANDESEAYKLWKQTRFLIHRRLCQPTA
>Rosch_v2.0_Chr7g0196741
MGIFGKKAASGFSASSTAEQVTQGIDGTGLTAIVTGATNGIGLETARVLALRGVHVVMAVRNMDAGTNVKEAILKEIPDAKIDIMELDLSSLASVRKFGAEFDSRGLPLNILINNAGVMADKFKLSQDNIELNFATNHLGHFLLTNLLLENMKHTSRESGIEGRIVNVSSLGHTYVYNEGIRFDCFNDESRYNKYVAYGESKLANILHANELTTLFKEEGIEMTANSLHPGAIHTNIIRNDMFLKCLLSVLGIFVAKTTQQGAATTCFVALNPQVKGVSGEYFVDCNIAKPSSQAKDADLARRLWIFSSNLTNLK
>Rosch_v2.0_Chr7g0197221
MGIFSKKGASGFSASSTAEQVTQGIDGNSLTSIQSSAKQMGIFSKKGASGFSASSTAEQVTQGIDGTGLTSIVTGASSGIGVETARVLALRGVHVIMAVRNIDVGTNVKEAILKEIPSAKIDVMELDLSSLASVRKFAAEYNSKGLPLNILINNAGVMADKFKLSQDNIELDFATNHLGHFLLTNLLLDNMKHTSRKSSIEGRIVNVSSIAHRYIYREGIRFDSINDESRYNKYVAYIESKLANILHANELTRRLKEERVEITANSLHPGTIRTNIMHNDISVKCLLKVLRILFLSKTIQQGAATTCFLALNPQVKGVSGEYYADCNIAKPISQANDADLAKRLWDFSLSLTNLK
>Rosch_v2.0_Chr7g0197291
MGILFSKKGPSGFSAFSTAEEVTHGIDGTGLTAVVTGASSGIGVVTAHVLALRGVHVVMAVRNIDAGNNVKEAILKDIPTAKIDIMELDLSSLASVTKFAADYNSKGLPLNILINNAGVMATPFKLSQDNIELQFATNHLGHFLLTNLLLETMKHTSRESRIEGRVVNVASLGHKFGYPEGIVFDEINDESRYNKYRAYNQSKLANILHANELARRLKEEGVEITANSLHPGDIYTNLLRNGAATTCFVSLHPQVKGVSGEYFSGCNITKPSSQAKDGDVTKKLWEFSLSLTDRKY
>Rosch_v2.0_Chr7g0197361
MGLLSRTGPSGFSASSTAEEVTQGIDGTGLTAIVTGTTSGLGLETSRVLALRGVHVVMAVRNTNAGENVKEAILKEIPNARVDVMELDLSSLASVRKFGEEYNSLGLPLNILINNAGVVTPFKLSQDNIELHFATNHLGHFLLTNLLLETMKRTSRESNKEGRIVNLSSMGHQYVYREGIRFDKINEESSYYTYLAYGQSKLASVLHANELTRHLKAEGVEIIANSLHPGLIQTNIVRFDGILHYIVKVLGVFIIPFIKTVQQGAATTCFVALHPQVKGVSGEYFTDCNIAKPSDQANDADLATKLWDFSLSLTNLK
>Rosch_v2.0_Chr7g0197421
MGLFSKKGPSGFSSTSTAEEVTQGIDATGASSGIGTETTRVLVLRGAYVVMAVRNKDAGINVKEAILKEIPDAKIDVTGLDLSSMASVRKFAEEYNSKGLPLNILINNAGVMVDKFKLSQDNIELDFATNHLGHFLLTNLLLENMKHTSRKSSIEGRIVNVSSLGHRYTYREGIRFEIINDKSRYKSYKNYVAYAESKLANILHANELTRRLKKGFSANSLHPGTIRTNIMRNDISVKCLLKVLRLIFISKTIQQGAATTCFLALNPQVKGVSGEYYVDCNIAKPSSQANDADLAKRLWDFSFSLTNLK
>Rosch_v2.0_Chr7g0197431
MGLFSKKGPSGFSSTSTAEEVTQGIDATGLTVIVTGASSGIGMETMRVLVLRGAHVVMAVRNKDAGTNVKEALLKEIPDAKIDVMELDLSSLASVRKFAEDYIALGLPLNILINNAGVMASPFKLSQDNIELQFATNHLGHFLLTDLLLDTMKSTSRESNIEGRIVNLSSLGHQYSYREGIRFDAINDESKYSKYYAYGQSKLANILHAKELNRRLKEEGVEITANAVHPGAILTNLMRYDNFLHSVMKVLRPFITKSIPQGAATTCFVALNPQVKGVSGEYFVDCNVAKPSSQAKDADLATKLWDFSLTLTNVK
>Rosch_v2.0_Chr7g0197441
MWIFGWKGPSGFSARSTAEDVTQGIDGTGLTALVTGASSGLGSETTRVLALRGVHVVMAVRNTDAGRDVKESILKEVPTANIDVMELDLSSLASVRKFASEYKSSGLPLNILINNAGVMATPFILSHDNIELQFATNHLGHFLLTNLLLDTMKKTTSESKKGGRIVIVSSEAHRFAYSEGIRFDMINDESGYNSMYAYGQSKLANILHASELAKRLKAEGVDITANSLHPGSIVTNLLRYHSYINVVANMVGKYVLKNVHQGAATECYLALHPQVKGVSGEYFMDSNIANPTALARDAELAKKLWDFSLSLTEPK
>Rosch_v2.0_Chr7g0197571
MGLLSRKGPSGFSASSTAEEVTRGIDGTGLTAIVTGATSGLGLETSRVLALRGVHVVMAVRNTNAGENVKEAILKEIPNARVDVMELDLSSLASVRKFAEEYNSLGLSLNILINNAGVITPFKLSQDNIELQFATNHLGHFLLTNLLLETMKRTLRESKREGRIVNLSSMGHQYVYREGIRFDKINDESSYYRYLAYGQSKLANVLHANELTRRLKAEGVEITANSLHPGSIKTNIVRFDNGILHYIVKVLGVFIIPFIKTVQQGAATTCFVALHPQVKGVSGEYFADCNIVKPSNQAKDADLASKLWDFSLSMTNLK
>Rosch_v2.0_Chr7g0197581
MGIFGKKGASRFSASSTAEQVTQGIDGTGLTAIVTAILKGISNAKIDVMELDLSSMASVRKFAEEYNSKGLPSNILIYNNYVAYAESKLANILHANELTRRLKEERVEMTANSLHHETIRTNIMHNDIHVKSATTYFLALNPQVKGVCGEYYVDCNIAKPSSQAVRQMMQIWPRDSGILA
>Rubch_LG05.1016
MKETLKYLAGIAGPSGYGSKSTAEQVTQEYYCSSSVPAHHLTAIITGATSGIGAETARVLAKRGVRIVMPARDLAKAAKVKEAIQRESPKAELIIMEIDLSSLTSVNRFCSQFLALRLPLNILINNGGIFSQALEYSEDKIEMTFATNYLGHHFLTEKLLEKMVETAAQTGIRGRIINVSSVIHSWVKRESFCFNQLLNPKNYNGTRAYAQSKLANILHVKELAKQLKARNARVTINAVHPGIVKTGIIRAHKGFITDSVFFIASKLLKSTSQGASTTCYVALSPELEGVTGQYFADCNESECSNLANDESEAYQLWKQTRILIHRRLCQPTT
>Rubch_LG05.1300
MGILFSKKGPSGFSAFSTAEEVTYGIDGTGLTAIVTGASSGIGVETSRVLALRGVHVVMAVRNMDSGTNVKEAILKEIPNAKLEVMELDLSSMASVTKFAADYNSKGLPLNILVNNAGVMATPFKLSQDNIELQFATNHLGHFLLTNLLLETMKRTSQESSKIEGRIVNVSSLGHKYGYREGIRFDEINDESRYNKYCAYNQSKLANILHSKELARRLKEEGVKITANSLHPGEIFTNLLRNVHSFFQCFFKALSLLGIFMSKTVEQGAATTCFVSLHPQVKGVTGEYFSGCNIAKPCSQAKDADMAKKLWEFSSSLTDQNSKGPSGFSDSSTAEEVTHGIDGTGLTAIVTGASSGLGEETSRVLALRGVHVVMAVRNMDAAINVKEAILKKSTALKLINNAGVMATPFKLTQDNIELQFATNHIGHFLLTNLLLDTMKSTSQESNEEGRIVNVSSLAHQYGYREGIRFEKVNEESRYNRYYAYGQSKLANILHAKELTRRLKEEGVKITANSLHPGGIVTNISRYDGLSNCLIKMLGIFTCKTIPQGAATTCFVALHPQVKGVSGEYFVDCEVAQPSSHAKDADLATRLWDFSFSLANPN
>Rubch_LG05.1302
MGIFSKKGSSGFSASSTAEEVTQGIDGTGLTAIVTGATNGIGLETSRVLALRGVHVVMATRNMNSGRKVKEEILKEIPNARVDVLELDLSSLASVRKFAAEYDSKGFPLNILVNNAGVMADTFKLSQDNIELDFATNHLGHFLLTNLLLDTMKRTTRESNREGRIVNISSMCHQYSSREGIRFDSISDKSRYKTYMAYIESKLANILHANELTRRLKEERVEITANSLHPGTIRTNIIRKHIFVECFLKVLGLIFMTKTIQQGASTTCFLALHPQVKGVSGEYFVDCNIAKPSSRAKDADLAKRLWDFSLSLTNLKE
>Rubch_LG05.1303
MGLFSKKGPSGFSSTSTAEEVTQGIDATGLTVIVTGASSGIGTETTRVLALRGAHVVMAVRNKDAGTTVKEAILKEIPDAKIDVMELDLSSLASVRKFAADYIALGLPLNILINNAGVMASPFKLSQDNIELQFATNHLGHFLLTDLLLETMKSTSRECNIEGRIVNLSSLGHQYSYREGIRFDAINDESRYSKYYAYGQSKLANILHAKELNRHLKEEGVEITANAVHPGAILTNLMRYDNFLHYVMKVLRAFITKSIPQGAATTCFVALHPQVKGVSGEYFVDCNVAKPSSQAKDAELATKLWDFSLTLTNVK
>Rubch_LG05.1304
MWIFGWKGPSGFSARSTAEEVTQGIDGTGLTAIVTGASSGLGLETTRVLALHGVHVIMAVRNTDAGRDVKEAILKEIPTAIIDVMELDLSSLASVRKFASEYKSSGHPLNILINNAGIMATPFMLSHDNIELQFVTNHLGHFLLTNLLLDTMKKTASESNKEGRIVIVSSEAHRFAYSEGIRFDSINDESGYNSMYAYGQSKLSNILHASELASRLKAEGVDITANSLHPGSIVTNLLRHHSYINAVANMVGKYMLKNVHQGAATQCYLALHPQVKGVRGEYFADSNKANPTAQAKDTELAKKLWDFSLSLTEPE
>Rubch_LG05.614
MLETVKYLIGSVGASGYGSKSTAEQVTESCPDLRSITAIITGATSGIGAETARVLAKRGAKLVLPARSLKAAGDAKARIVSEFPDSEIVVMALDLSSLASVRTFVSEFESLQLPLNLLINNAGKFAHDHSISEDGVEMTFATNYLGHFLLTKLLLNKMIQTAADSGVQGRIVNVSSAIHGWFSGDTIRYLGEISRSTSSQYDETRAYALSKLANVLHTKELSRRLKEMETNVTVNCVHPGIVRTRLTREREGFATDLVFLLASKLLKTIPQAAATTCYVATHPRLTGVSGRYFADCNETSPSKLGSSLVEAGRLWSASEVMVSKDSSAIFAEGGEMR
>Rubch_LG06.4299
MRVYLNYETRKEMSIFSLVTGRPGASGFGSASTAEQVTEGIDAKNLTAIVTGGASGIGLETAKILALRGAHVIIAARNIEAASKAKQLILKENENARVDVLKLDLCSVKSIRAFVDSFIALDLPLNLLINNAGIMFCPHRLSEDGIEVQFATNHLGHFLLTNLLLEKMKNTARTTGVEGRIVNLSSIAHVHTYNDGIRFDRINNRSGYSDKRAYGQSKLANILHANELSRRLQEEGVNITVNSVHPGIIMTPLMRHSALLMKTLKFFTFCIWKNVPQGAATTCFVALHPKLKGVTGKYYVDCNEMKPSSYARDEKLAKKLWDFSNKLIDGASSKS
>Rubch_LG07.357
MWLFRRKGPSGFSSSSTAEEVTQGIDATGLTAIVTGASSGIGTETSRVLALRGAHVIMGVRNMAAAKDVKEAIVKEIPTAKIDAMELDLSSLSSVRKFASEYNSAGLPLNILINNAGIMATPFMLSKDKIELQFATNHIGIRFDRVNDPSGYSSWNAYGQSKLANILHAKELSKQLKEDGVNITANALHPGAIVTNLFRHSNVINGLVNVLGRVVLKNVQQGAATTCYVAVHPQAKGVSGEYFSDSNLSKPRPQGEDEELAKKLWDFSKDLTK
>Ruboc_05_G01710
MLETVKYLIGSVGVSGYGSKSTAEQVTESCPDLRSITAIITGATSGIGAETARVLAKRGAKLVLPARSLKAAEDAKARIVSEFPYSEIVVMALDLSSLASVRNFVSEFESLQLPLNLLINNAGKFAHDHAISEDGVEMTFATNYLGHFLLTKLLLNKMIQTAADSGVQGRIVNVSSAIHGWFSGDTIRYLGEISRSTSSQYDETRAYALSKLANVLHTKELARRLKEMETNVTVNCVHPGIVRTRLTRDREGFATDLVFLLASKLLKTIPQAAATTCYVATHPRLTGVSGKYFADCNETSPSKLGSSLVEAGRLWSASEVMVSKDSSAIFADQLKEQK
>Ruboc_05_G11437
MKQLKEKIVAVVSRMWIFGWKGPSGFSARSTAEEVTQGIDGTGLTAIVTGASSGLGLETTHVLALRGVHVIMAVRNTDAGRDVKEAILKEIPTAIIDVMELDLSSLASVRKFASEYKSSGHPLNILINNAGVMATPFMLSHDNIELQFATNHLGHFLLTNLLLDTMKKTASESNKEGRIVIVSSEAHRFAYSEGIRFDMINDESGYNSVYAYGQSKLANILHASELARRLKAEGVDITANSLHPGSIVTNLLRHHSYINAVANMVGKYILKNVHQGAATKCYVALHPQVKGVSGEYFVDSNKANPTAQAKDTELAKKLWDFSLSLTEPNKKGPSGFSSTSTAEEVTQGIDATGFTVIITGASSGIGTETTRVLALRGAHVVMAVRNKDAGTTVKEAILKEIPDAKIDVMELDLSSLASVRKFAADYIALCLPLNILINNAGVMASPFKLSQDNIELQFATNHLGVLRHFLLTDLLLETMKRTSRESNIEGRIVNLSSLGHQYSYREGIRFEAINDESRYSKYYAYGQSKLANILHAKELNRRLKEEGVAITANAVHPGAILTNLMRYDNFLHYVMKVLRAFITKSTPQGAATTCFVALHPQVKGVSGEYFVDCNVAKPSSQAKDAELATKLWDFSLTLTNVNKKGASGFSPSSTAEEVIQGIDGTSLTAIVTGPSGFSASSTAEEVTQGIDGTGLTAIVTGATSGIGLETSRVLALRGVHVVMAIRNMNAGNNVKESILKEIPNARVDVMELDLSSLASVRKFAAEYDSNGYPLNILINNAGVITPFKLSQDNIELQFATNHLGHFLLTNLLLETMKRTSRESNREGRIVNLSSLCHQYSYREGIRFDKINNESSYYKHFAYGQSKLANILHANELTRRLKEEGVQITANSLHPGAIQTNIGAATTCFVALHPQVTGVSGEYFADCNIAKPSAQAKDADLATKLWDFSLTLTNVNKKGSSGFSSSSTAEEVTQGIDGTGLTAIVTGATSGIGLETSRVLALRGVHVVMATRNMNAGKNVREEILKEVPNARVDVLELDLSSLASVRKFAAEYDSKSFPLNILVNNAGVMAGTFKLSQDNIELDFVTNHLGHFLLTKLLLEKMKHTSRESSIEGRIVNVSSVAHKYVYLEGIRFDSINDKSRYRKYEAYAESKLANILHANELTRRLKGAATTCFLALHPQVKGISGEYFVDCNIAKPSSRAKDADLAKRLWDFSLSLTNLKEWSSTIISTTKTSPPSPPKLPIIGNLHQLQGPYIHRSLQALSQRHGAPDLMLLHFGSFPVIVVSSAEAAAQVFKTHDLTFSSRPKLTAYGKLLYNYKDVASAPYSEYWRQVKSICVLNLLSNKRVRSYRGVREEETKSMIKNIKQSFSSSGGVVDLSKMFARLTIDILCAVALGRKYSSEDEDGKMFEELLKEFMVYLACPIIGDVIPWLAWLSHFSGLNAKIDKVAKQFDDFLDRVVKDHVDRRSKSHGHVNHTGGDDRTEEDHKDFVDVLLEIQEGNLAGFPIDKVTIKALILDMFAGGIDTTYTALEWTMTELLRHPKVMNKLQNEVRGIVGNKRNMTEDDLIGMNYLRAVIKETLRLHPPFSVIFRMSTEDVKIKDYNIKANTRVILNMWQIGRDPISYNKVEEFEPERFLNCPIDYKGNDFQFIPFGVGRRGCPGSNFAISATEIALASLVHKFDWALPGGAKPIDLDMTESTGATTHRKYPLKAIALPYLACESSSSGIGVETSRVLALRGVHVVMAVRNMDSGTNVKEAILKEIPNAKLEVMELDLSSLASVTKFAADYNSKGLPLNILVNNAGVMATPFKLSQDNIELQFATNHLETMKRTSQESSKIEGRIVNVSSLGHKYGYSEGIRFDDINDVSRYNKYRAYNQSKLANILHSNELARRLKVLNAVKEEGVKITANSLHPGEIFTNLLRNGAATTCFVSLHSQVKGVTGEYFSGCNIAKPCSQARDADIWKGPSGISASSTAEEVTHGIDGTGLTAIVTGASSGIGEETSRVLALCGVHVVMAVRNMDAGNNVKEAILKEIQGAKIDVMELDLSSLASVTKFAADYNSKGLPLNILINNAGVMATPFKLSQDSIELQFATNHIGHFLLTNLLLDTMKSTSQESNEEGRIVNVSSLAHKYGYREGIRFDKVNDESRYNKYYAYGQSKLANILHAKELTRRLKEEGVNITANSLHPGGIVTNISRYDGLSNCLIKVLGIFTCKTIPQGAATTCFVALHPQVKGVSGEYFVECEVAQPSSHAKDADLATRLWDFSSSLANPN
>Ruboc_05_G14446
MKETLKYLAGIAGPSGYGSKSTAEQVTQEYYCSSSVPSHHLTAIITGATSGIGAETARVLAKRGVRIVMPARDLAKAAKVKEAIQRESPKAELIIMEIDLSSLTSVNRFCSQFLALRLPLNILINNGGIFSQSLEYSEDKIEMTFATNYLGHHFLTEKLLEKMVETAAQTGIRGRIINVSSVIHSWVKRESFCFKQLLNPKNYNGTRAYAQSKLANILHVKELAKQLKARNARVTINAVHPGIVKTGIIRAHKGFITGMDSRFFPPSNSVFFIASKLLKSTSQGASTTCYVALSPELEGVTGKYFADCNESECSNLANDESEAYKLWKQTRILIHRRLCQPTT
>Ruboc_06_G06152
MSIFSLVTGRPGASGFGSASTAEQVTEGIDAKNLTAIVTGGASGIGLETAKILALRRAHVIIAARNIEAASKAKQLILEENENARVDVLKLDLCSVKSIRAFVDSFIALDLPLNLLINNAGIMFCPHRLSEDGIEVQFATNHLGHFLLTNLLLEKMKNTARTTGVEGRIVNLSSIAHVHTYNDGIRFDRINDRSGYSDKRAYGQSKLANILHANELSRRLQEEGVNITVNSVHPGIIMTPLMRHSALLMKTLKFFTFCIWKNVPQGAATTCFVALHPKLKGVTGKYYVDCNEMKPSSYARDEKLAKKLWDFSNKLIDGASSKTFDHTVFPFTILLDVVITLAN
>Ruboc_07_G34706
PQPQVQNPGSAGATWSLAHKVLLNRDYNNLAFSQFPSVSERKRESCRERMWLFRRKGPSGFSSSSTAEEVTQGIDATGLTAIFLLGLMGIFTLALDVVMTGASSGIGTETSRVLALRGAHVIMGVRNMAAAKDVKEAIVKEIPTAKIDAMELDLSSLSSVRKFASEYNSSGLPLNILINNAGIMATPFMLSKDKIELQFATNHIGHFLLTNLLLDTMKKTAHKSSKEGRIVNVSSEAHRFSYREGIRFDRINDPSGYSSWNAYGQSKLANILHAKELSKQLKEDGLNITANALHPGAIVTNLFRHSNIFVFWLDAGLVNVLGRVVLKNVQQTTKVYRDQIRDSNPLIIGLTNSNNKFRHSILEQNFCCTLESSKVEVEVKFIQLSISCAIDCIISVMVSGNLIH
