# Supplementary material for: Transcriptomics of long‐term, low oxygen storage coupled with ethylene signaling interference suggests neofunctionalization of hypoxia response pathways in apple ( Malus domestica )
Source: Plant Direct. 2024 Dec 20;8(12):e70025. doi: 10.1002/pld3.70025 (PMC11660084; doi:10.1002/pld3.70025)
Supplement: Supplementary file 2 — Data S2: Homologs of all 606 hypoxia response genes identified in this study across 42 representative species of land plants). [file PLD3-8-e70025-s004.gz › 01-integratedGeneFamilies_dir/6050.faa]

>gnl_Ambtr_v1.0_evm_27.model.AmTr_v1.0_scaffold00019.41
MGQTEVPSSDQERTQTPISQTRDFWNSRKRNDVGNINKGMMDESLKTPDKKETPPINENHVEAMSIELSGRRKALFEPLGPTKRPAESLLPPPDFDSASYPRGWLVGKKRKLVNVDVVESMRRIAVQEMNRKDREIDGLNEQLEEDARCLEHLQVQLQEERNKHAAVERENGLLQSQITMLMSMLQGNEDTEEEHTYEP
>gnl_Aquco_v3.1_Aqcoe7G220600.1
MESQQQQNPHHHHNDVDEKNNFHDSLDGFFSTTTSQTRVFWNSRKRSANGQILSKTIEDLLNDVPMPNKGEDSPMDEKSSAIENEIDSSTAPVISERRKALFEPLEPSNARKLLSDEVLVPPPDFDTSSYPKGWLIGKKRKLVNVDVVESMRRIAVQEMNRKDREINGLNEQLEEDAKVLEHLQLQLLQERSKRADVERENSVLQNQVSMLMNMLQEDEGVEEEDSQTQDS
>gnl_Arath_TAIR10_AT1G80940.1
MEKGVGFEKDMKTVSDGFVGGFFPVSTTKIAWKSRKRSALLNLDKAPEAVTEVTPEKNEITAMDTEKVGEPMTTTPLLSEKRKALFEPLEPITNLNGKRPTAADSLLPPPDFETANYPKGWLIGKKRKLVNVDVVESMRRIAVQEMNRKDREIDGLNEQLEEDSRCLEHLQLQLLQERSKRTEIERENTMLKEQVDMLVNMIQEDDEEGAEEP
>gnl_Betvu_v1.2_Bv8_189460_nsct.t1
MGEAANNSGSGSSFDGFSPVSDTRVFWQSRKKRASSLNEAKPRDEPMFETPPKQGNPTEENKLDSTPPDTVLSEKRKALFEPLEPIDNISRKRPSNESLLPPPDFDSTIYPKGWLIGKKRKLVNVDVVESMRRIAIQEMNRKDREIDGLSEQLDEDSRVLEHLQIQLLEEKRKRTDVERENTMLQDQINMLMNMLQENEAAGEEGADEP
>gnl_Carpa_v0.4_evm.TU.contig_28380.1
MLIPPLMCLLNWSFLIDERLCLKPLEPLGNISGRGTQPNPLLPPPDFDSAAYPKGWLIGKKRKLVNVDVVESMRRIAIQEMNRKDREIDGLNEQLEEDSRCLQHLQLQLLQERSKSADVERQNKMLQEQVSMLMNMLQEPVIVEDEGTDQA
>gnl_Elagu_v2.0_p5_sc00019.V1.gene346
MAATWRPFALSVACSGLVRSFKSLEVEGEEEKEEREEEGIDLKVCEKRGEGKESNSGSPSQYSLRMEGFSPASPPRIFWNSRKRSAGGRSLENALREENLKAPTNQPEEAAKMDAAPPPASDDSPKEGTKAALSGRRRALFEPLEPNAKGWLGGRRTPAEVLLPPPDFDSTSYPKGWLVGKKRKLVNVDVVESMRRIAVQEMNRKDREIDGLNEQLEEDARCLEHLQVQLLQERSKRGEVERENAMLQDQVSMLMNMLEENQAVEEEPVAAPINP
>gnl_Elagu_v2.0_p5_sc27498.V1.gene1
MDTAPPPTSDDDPKEETTKSTLSERRRALFEPLEPTKGGTNGCRTTAEVLLPPPDFDSTSYPKGWLVGKRKLVNVDVVESMRRIAIQEMNRKDREINGLNEQLEEDARCLEHLQIQLLQERSKRAEVERENAVLQDQISMLMNVLDETQDVAEEAAPMNP
>gnl_Eucgr_v2.0_Eucgr.J03130.1
MEQASKDSTNGTLQGFSRVTDAPVLWKSQKRSADAWNLDKTMADTADDTPTKQEERRMEEKTQDSTPLSVLSGKRKALFEPLEPINDINNRRLSAESLLPPPDFDTASYPRGWLVGKKRKLVNVDVVESMRRIAIQEMNRKDREIVGLNEQLEEDSRVLEHLQLQLLEEKRKRVEVERENAMLQDQISMLMNMIQENDPIDEERQGEP
>gnl_Eucgr_v2.0_Eucgr.F03985.1
MVQEEKPDGGSAAVDGNLPGFSPAASSPRIFWKSRKRSVGGKLLNEVADAADKLPDKQEDAPTDENMQDSTQTPPLSERRKALFEPLEPVGSANSRLPSNESLLPPPDFDSASYPRGWLIGKRRKLVNVDVVESMRRIAVQEMNRKDREIDGLNEQLEEDARVLEHLQVQLLDEKSKRSEVERENKMLQDQIAMLMNMLDENESMEEVPDEP
>gnl_Manes_v6.1_Manes.04G100900.1
MEKKKEYSNKDGFFPVSSPRVSWKPPRTSASGRSLCSVTANETPSKMEESSNDEKMQEPDTLPVLSEKRKALFEPLEPVTNINGKRPSAESLLPPPDFDSASYPKGWLIGKKRKLVNIDVVESMRRIAIQEMNRKDREINGLNEQLEEDARCLEHLQLQLLQERSKRANVERENAMLQDQISMLMNMLEENEQMGDEGPDEP
>gnl_Manes_v6.1_Manes.11G069200.1
MNLSRLNSSAMEKKKDYSNKDGKKVLDGLLDGFSPVSTPRIFWKSRRRSASGRNLDKVTDDTAKETPSKQEEISNDEDMQEPKELPELSERRKALFEPLEPVTNINGKRPSAESLLPPPDFDSASYPKGWLIGKKRKLVNVDVVESMRRIAVQEMNRKDREINGLNEQLEEDARCLEHLQLQLLQERSKRAEVERENAMLHDQISMLMNMIEENEQMGDQGATDEGPDEP
>gnl_Medtr_Mt4.0v1_Medtr4g007700.1
MVMDDALDGFSPVSTPKVFWKSRKRSASGRNLEVSSEDTAKTPPGNPEDTPPNVEMQDSTEVSELSERRKALFEPLEPIKNINGRRPSAESLLPPPDFESANYPKGWLIGKKRKLVNVDVVESMRRIAVQEMNRKDREIDGLNEQLEEDSRCLEHLQVQLVDERSKRSRLERENEMLQDQVNMLMNMLQDTEQMADDGQEVEDEGQDEP
>gnl_Mimgu_v2.0_Migut.I00626.1
MDEAKRFGSLSINGFSPVSSSPVLWKSRKRSVGTKKNPVKTVPDDKPQESSTLETVSDTDKSPEKVLEPSEENKNQEPNPSSVLSEKRKALFEPLEPPININGKRPSAETLLPPPDFESATYPRGWLIGKKRKLVNVDVVESMRRIAVQEMNRKDREIDGLNEQLEEDARCLEHIQLQLLEERSKRADVERQNNMLQNQINMLMDMLQENEVMDEEEGTDQGL
>gnl_Musac_v1_GSMUA_Achr3T04760_001
MEGFSPASPPRIFWNSRKRSATARSLEDAAVRAVARAKEPGETAKAHPAAADEHRPEEEEEKVGKAALSERRQALFEPLEPSSYGRRTPADVLLPPPDFDPTCYPKGWLVGKKRKLVNVDVVESMRRIAIQEMNRKDKEIDGLNEQLEEDARCLEHLQVQLLEERSKRVEAERQNAMLQDQVSMLMNVLEETQAVEEEASGDH
>gnl_Nelnu_v1.0_NNU_018125-RA
MEAPNSDREKSDGSLDGFSPITPTRIFWNSRKRSASSRSLDKATEEAPNKAEEPPKTTDAPVQDSPTATVVLSXRRKALFEPLEPTMNINGRRPSAEMLLPPPDFDSTTYPRGWLIGKKRKLVNVDVVESMRRIAIQEMNRKDREIDGLNEQLEEDARCLEHLQLQLLQERSKRADVERENNMLKNQISMLMNMLQESEAVDEGTEDS
>gnl_Nelnu_v1.0_NNU_014789-RA
MEAPNSDREKSDGSLDGFSPITPTRIFWNSRKRSESSRSLDKATEEAPNKAEEPPKTTDAPVQDSPTATVVLSXRRKALFEPLEPTMNINGRRPSAEMLLPPPDFDSTTYPRGWLIGKKRKLVNVDVVEIMRRIAVQEMNRKDREIDGLNEQLEEDARCLEHLQLQLLQERSKRADVDRENNMLKNQISMLMNMLQESEAVDEGTEDS
>gnl_Orysa_v7.0_LOC_Os02g55080.1
MEEPASADPPRIFWKSRRRSASANGRSLQQELNKEAADEQLNNQAHEEAMKIDDANAVSTDDDVHPDPKANLSEKRKALFEPLEPINGKRSSAEMLLPPPDFEPASYPKGWLVGKKRKLVNVDVVESMRRIAIQEMNRKDREINGLNEQLEEDSRVLELLQKQLADERKKRTEIEKENSMLHEQVSMLMNMLDENEAFDEEGEAPPPDTL
>gnl_Phavu_v2.1_Phvul.008G253200.1
MENMKMSIDDALNAFSPVSTATIYWKSRRRPASGRNLEVSEDTANTPPSKQEDTPPPPPSSSSEEVQNTTPISERRKALFEPLEPIKNVNGRRPSAESLLPPPDFESANYPKGWLIGKKRKLVNVDVVESMRRIAIQEMNRKDREIDGLNEQLEEDSRCLEHLQLQLVDERSKRARVERENAMLEEQVSMLMNMLQEAEQMGDEGPDEP
>gnl_Phypa_v3.3_Pp3c25_9780V3.1
MKVRTRSADWEKDTAMDIDHPLYRALSSGRKRANGEMDDYRRSDEMAVRTPPNFSRTPVRLRLSMNRNDVSPNDAEYDDLDPQEDVRKYLSRSNSRKDRSSYEYEEPQEDVRRYLSRSSSRKTRSMPEQEYEYYEDEPRKSFTRYPSKRDRPVFDHEEDGTRRQLSRSSSRKGRPEYEPEEEYPVDLLEYDADVIENGMEDSQLSERRRAMFEPLGPSYRGPRDGSPDSTLPPPDFDISAYPQGWVVGKKRKLVNVDVVESMRRIAVHEMNRKDREIGGLNEQLEEDSKTMEHLQIQLQQERTKRMHVERENNMLNAQINMLMTMINEAPEVEDDEEM
>gnl_Phypa_v3.3_Pp3c16_25700V3.1
MKVRTKSADWERDRSMELDHPLYRALSSGRKRTNGEMDDYRRSDEIAVRTPPNFSRTPVHLRLSMNRKDVSPYDAEYDDAEPQEDVRKYLSRSNSRKDRSSYENEEPQEDVRRYLSRSSSRKARLVLEAEYEHHEDEPRRSFTRYSSKRDRPVFDYEEDGTRRQLSRSSSRKGRLEYEADEEYPADLLEYDADVILNGMEDQQLSERRRAMFEPLGPSYRGPRDGSPDSTLPPPDFDISTYPQGWVVGKKRKLVNVDVVESMRRIAVHEMNRKDREIGGLNEQLEEDSKTMEHLQIQLQQERTKRMQVERENNMLQSQMNMLVNMLNDAPEVEDDEEM
>gnl_Poptr_v3.0_Potri.003G184900.1
MGKENDNNIKDMKMVEAEPLNGFSPVSSTRVFWKSRKRSASGRNLDKVTENTVNETPNKQEESSTDEKMEDPNPASELSERRKALFEPLEPVTNINGKRLPAESLLPPPDFDAASYPKGWLIGKKRKLVNVDVVESMRRIAVQEMNRKDREIDGLNEQLEEDARCLEHLQLQLLQEKSKRTEVERENAMLQDQISMLMNMLQENEQLGDEDVGDEDPDGP
>gnl_Poptr_v3.0_Potri.T081700.1
MGKENDNNIKDMKMVEAEPLNGFSPVSSTRVFWKSRKRSASGRNLDKVTENTVNETPNKQEESSTDEKMEDPNPASELSERRKALFEPLEPVTNINGKRLPAESLLPPPDFDAASYPKGWLIGKKRKLVNVDVVESMRRIAVQEMNRKDREIDGLNEQLEEDARCLEHLQLQLLQEKSKRTEVERENAMLQDQISMLMNMLQENEQLGDEDVGDEDPDGP
>gnl_Poptr_v3.0_Potri.001G041900.1
MEKEDDNNKTKDVRMVEVEPLNGFSPVSSTRIFWKSRKRSASGRNLDKVTEDNVNETPNKQEESSNDEKMQDQNLTPELSERRKALFEPLEPVTNINGKRSSAESLLPPPDFDAASYPKGWLIGKKRKLVNVDVVESMRRIAVQEMNRKDREIDGLNEQLEEDARCLEHLQLQLLQEKSKRAEVERENAMLQDQISMLMNVLQENEPMGDEDLGNEGPDEP
>gnl_Prupe_v2.1_Prupe.3G103600.1
MEGQITDGKKADGALEGFAPLSSTRIDWKPRKRSASGRNVDKITEDTANNTPNKQEEPVTEEEMQDLAPAPELSERRKALFEPLEPVTNINGKRPSAESLLPPPDFDATTYPKGWLIGKKRKLVNVDVVESMRRIAVQEMNRKDREIDGLNEQLEEDARCLEHLQLQLLQERSKRSEVERENGMLQDQVTMLMNMLGEDDPVDDEGPDAP
>gnl_Selmo_v1.0_5289
LTDRKRALYEPLAPSTGRQAQGSSLESFLPPPDFETATYPRGWVIGKKRKLVNVDVVESMRRIAVQEMNRKDREITELNEQLEEDSRTMEHLQMQLQQERTKRAQMERENSMLQGQVNMLMTMIPDQEPEDGETFE
>gnl_Solly_v2.4_Solyc03g117670.2.1
MEVRQQQKMEGFLEGFSPVSSTPVLWKSRKRSAGVKNLETPQKQEESPADETPQKQDESPADEKMQESQPSTELSERRKALFEPLEPVTNANGRRPSAETLLPPPDFDAACYPKGWLAGKRRKLVNVDVVESMRRIALQEMNRKDREIDGLNEQLEADAQCLEHLQIQLLEERSKRADVERQNAMLQSQINVLMNMYQDDDDIDGDGTDDS
>gnl_Sorbi_v3.1_Sobic.004G328000.3
MEEPVPADPPRIFWKSRRSANGRSLQQEPDKDATEETNEQAQEEPMKTDDATDTTATAEDVQPDPKANLSEKRKALFEPLEPINGKRSAEMLLPPPDFEPASYPKGWLVGKKRKLVNVDVVESMRRIAIQEMNRKDREINGLNEQLEEDSRVLELLQKQLADERKKRAEIEKENSMLHEQVNMLMNMLDENEGFDEDGEAPPPDSFD
>gnl_Spipo_v2_Spipo28G0013100
MEAAGGGPVAARKKRGGARGGGGGGGGGGLMDGFSPVSPPRIFWNSRKRSGNGRSLEKAMEEEANTTGSSSSGSSGKSKESSVVTDEGGAAAMATDDAAAENPTPPLSDRRRALFEPLAPAPGGRISNEDLLPPPDFDAVTYPNGWVVGKKRKLVNVDVVESMRRIAVQEMNRKDREIDGLNEQLEEDSRCLEHLQVQLLEERRKRADLERENAMLHDQISMLMSMLPDPEPEGDADAPPENS
>gnl_Stras_v2.0_SGA_v2.0_scaffold74T24593
MGEERKVSGGGGSLNGFSPVYSAPLLWKSRKRSTANTEKNTNEALDKPSTDQEKLELAKNISIISEKRKALFEPVNSMNGKRPSAESLIPPPDFEPSSYPKGWLIGKKRKLVNVDVVESMRRIAVQEMNRKDREIDGLNEQLEEDSRCLEHLQLQLLDERTKRADVERQNAMLQNQITMLMDMLEENEPVDEHRN
>gnl_Stras_v2.0_SGA_v2.0_scaffold515T52664
MGINKSGGDLADSTPAMSKLLGSEADSQRTLYPYVTGTSVVGIKYKDGILLAADMGGSYGSTLRYKTVERLKPVGRHSVIGASGEISDFQEIMRYLDELILYDNMWDDGNSLGPKEVHNYLTRVMYNRRNKFNPLWNSLVLGGIKNGQKYLGTVSMIGVHYEDNHLATGFGNHLARPILRDEWNENLTYEEGVKLLEKCMRVLLYRDRSAVNKLQIAKITEEGITISKPYALKTFWDFNAFKNPTAEGEEKKVSGGRRIVTGFSPVSSAHVFWKSRRSSAATNTKNTNEALQKPSMQDNKDKKEPANSFSFSILSEKRKALFESLEPVNNANGKRPSADSLLPPPDFESATYPKGWLIGKKRKLVNVDVVESMRRIAVQEMNRKDREIDGLNEQLEEDARCLEHLQLQLLDERSKRADVERQNAMLQEQITMLMEMVQENEPVDEDEQGPDGN
>gnl_Theca_v1.1_Thecc1EG027549t1
MEKENKKVDAAALEGFSPVTTTRIFWKSRKRSGSVSSLFSLSLLGFYGNEASIELPSWWHPFNGFSKTENTSGRNLDKVTEETANMTPTKQEEETPDQENAPDPTTASELSERRKALFEPLEPIKNLNGQRPSAESLLPPPDFDAAIYPKGWLIGKKRKLVNVDVVESMRRIAVQEMNRKDREIDGLNEQLEEDARCLEHLQLQLLQEKSKRSDVERENAMLQEQISMLMNMLQENESMGDEGPDEA
>gnl_Utrgi_v4.1_Scf00503.g18710.t1
MVGIGEELKSNGFSAAAGAPPRVFRKFRIRTTQQGNGGVKSIEKEQSAAVEEEEGGPAKDMQLDSDTLPILSEKRKALFEPLEPVANIIKRPSAESLLPPPDFDSASYPKGWLIGKKRKLVNVDVVESMRRIAIQEMNRKDREIDGLNEQLEEDARCLEHLQLQLLEERSKRSEAERQNAMLQSQIAVLMEMLQEDEAVEDEGNDHGI
>gnl_Vitvi_Genoscope.12X_GSVIVT01016103001
MDLPKKPDGNLDGFSTVSSSTRVFWNSRRRSGSGRNLEKVAEDTSDNTPKKQDESPPEETMQDISVLSERRKALFEPLEPLTGSRPLAESLLPPPDFDSANYPRGWLIGKKRKLVNVDVVESMRRIAVQEMNRKDREINGLNGQLEDDARCLEHLQVQLLQERSKRAEVERENLMLKDQLSMLMNMLQEQEAMENESTEEH
>FraveV4A2_6g28270.t2
MENQNGDKKVDGALEGFAPVSSTRIDWKPRKRSAGGRTIEKVTEDTANNAPNKQEEHTEPDEDMLQDSTAAPELSERRKALFEPLEPTMNSNGKRPSAESLLPPPDFDSSSYPKGWLIGKKRKLVNVDVVEKMRRIAIQEMNRKDREIDGLNEQLEEDVRCLEHLQLQLLQERSKRGEVERENAMLQDQVTMLMDMLQEDGNVGDDEGPAEP
>Maldo_HF_00004
MEKENIYGLDDDHVGKKMKGSDGGLEGFALVSSTRIDWKPRRRSLISSDETGRNGTKVGEVERKNTQNLSRGTARSTHFWRTKRGTERPRPVPPSGRNIDKVTEDIANDSPDKQEASITKEEMQDVTTAAELSERRKALFEPLEPITNINGKRPSAESLLPPPDFDATTYPKGWLIGKKRKLVNVDVVEKMRRIAVHEMNRKVSFPTPRIVSNQRKCFCNELNCYYLLSFQDREIDGLNEQLEEDARCLEHLQLQLLQERSKRADMERENAMLQDQITMLMNMLQDDPVDDEGSDEP
>Maldo_HF_32481
MERENINISRDVDGGKKGGDGGLEGFAVVSSTRIDWKPRKRSLISSASGRNIDKVTGDTANNSPDKQEVPITEEEMQDVTAAPELSERRKALFEPLEPITNINGKRPSAESLLPPPDFDAATYPKGWLIGKKRKLVNVDVVEKMRRIAVQEMNRKDREIDGLNEQLEEDARCLEHLQLQLLQERSKRSDVERENAMLQDQVTMLMNMLQDDTVDDGGPDEP
>Malba_024738
MQDVTTAAELSERRKALFEPLEPITNINGKRPSAESLLPPPDFDATTYPKGWLIGKKRKLVNVDVVEKMRRIAVHEMNRKVSFPTPRIVSNQRKCFCNELNCYYLLSFQDREIDGLNEQLEEDARCLEHLQLQLLQERSKRADMERENAMLQDQITMLMNMLQDDPVDDEGSDEP
>Malba_029099
MLCTRIASLDHLFYAPDHALVHGVLASGRNIDKVTGDTANNSPDKQEVPITEEEMQDVTAAPELSERRKALFEPLEPITNINGKRPSAESLLPPPDFDAATYPKGWLIGKKRKLVNVDVVEKMRRIAVQEMNRKDREIDGLNEQLEEDARCLEHLQLQLLQERSKRSDVERENAMLQDQVTMLMNMLQDDTVDDGGPDEP
>Malsi_09g020340
MEKENIYGLDDDHVGKKMKGSDGGLEGFALVSSTRIDWKPRRRSLISSASGRNIDKVTEDIASDSPDKQEASITKEEMQDVTTAAELSERRKALFEPLEPITNINGKRPSAESLLPPPDFDATTYPKGWLIGKKRKLVNVDVVEKMRRIAVHEMNRKDREIDGLNEQLEEDARCLEHLQLQLLQERSKRADMERENAMLQDQITMLMNMLQDDPVDDEGSDEP
>Malsi_17g020130
MERENINISRDVDGGKKGGDGGLEGFAVVSSTRIDWKPRKRSLISSASGRNIDKVTGDTANNSPDKQEVPITEEEMQDVTAAPELSERRKALFEPLEPITNINGKRPSAESLLPPPDFDAATYPKGWLIGKKRKLVNVDVVEKMRRIAVQEMNRKDREIDGLNEQLEEDARCLEHLQLQLLQERSKRSDVERENAMLQDQVTMLMNMLQDDTVDDGGPDEP
>Malsy_09g019290
MEKENIYGLDDDHVRKKMKGSDGGLEGFALVSSTRIDWKPRRRSLISSASGRNIDKVTEDIANDSPDKQEASITKEEMQDVTTAAELSERRKALFEPLEPITNINGKRPSAESLLPPPDFDATTYPKGWLIGKKRKLVNVDVVEKMRRIAVHEMNRKDREIDGLNEQLEEDARCLEHLQLQLLQERSKRADMERENAMLQDQITMLMNMLQDDPVDDEGSDEP
>Malsy_17g020230
MERENINISRDVDGGKKGGDGGLEGFAVVSSTRIDWKPRKRSLISSASGRNIDKVTGDTANNSPDKQEVPITEEEMQDVTAAPELSERRKALFEPLEPITNINGKRPSAESLLPPPDFDAATYPKGWLIGKKRKLVNVDVVEKMRRIAVQEMNRKDREIDGLNEQLEEDARCLEHLQLQLLQERSKRSDVERENAMLQDQVTMLMNMLQDDTVDDGGPDEP
>Maldo_GDDH_09G1227600
MEKENIYGLDDDHVGKKMKGSDGGLEGFALVSSTRIDWKPRRRSLISSASGRNIDKVTEDIASDSPDKQEASITKEEMQDVTTAAELSERRKALFEPLEPITNINGKRPSAESLLPPPDFDATTYPKGWLIGKKRKLVNVDVVEKMRRIAVHEMNRKDREIDGLNEQLEEDARCLEHLQLQLLQERSKRADMERENAMLQDQITMLMNMLQDDPVDDEGSDEP
>Maldo_GDDH_17G1226400
MERENINISRDVDGGKKGGDGGLEGFAVVSSTRIDWKPRKRSLISSASGRNIDKVTGDTANNSPDKQEVPITEEEMQDVTAAPELSERRKALFEPLEPITNINGKRPSAESLLPPPDFDAATYPKGWLIGKKRKLVNVDVVEKMRRIAVQEMNRKDREIDGLNEQLEEDARCLEHLQLQLLQERSKRSDVERENAMLQDQVTMLMNMLQDDTVDDGGPDEP
>Maldo_Gala_09g019960
MEKENIYGLDDDHVGKKMKGSDGGLEGFALVSSTRIDWKPRRRSLISSASGRNIDKVTEDIASDSPDKQEASITKEEMQDVTTAAELSERRKALFEPLEPITNINGKRPSAESLLPPPDFDATTYPKGWLIGKKRKLVNVDVVEKMRRIAVHEMNRKVSFPTPRIVSNQRKCFCNELNCYYLLSFQDREIDGLNEQLEEDARCLEHLQLQLLQERSKRADMERENAMLQDQITMLMNMLQDDPVDDEGSDEP
>Maldo_Gala_17g020700
MERENINISRDVDGGKKGGDGGLEGFAVVSSTRIDWKPRKRSLISSASGRNIDKVTGDTANNSPDKQEVPITEEEMQDVTAAPELSERRKALFEPLEPITNINGKRPSAESLLPPPDFDAATYPKGWLIGKKRKLVNVDVVEKMRRIAVQEMNRKDREIDGLNEQLEEDARCLEHLQLQLLQERSKRSDVERENAMLQDQVTMLMNMLQDDTVDDGGPDEP
>Pyrco_DAP_Chr17v0.1_45388.1
MERENINISRDVDGGKKGGYGGLEGFAVVSSTRIDWKPRRRSLISSGSPQCLDPLFYAPDHALVQGVLASGRNIDKVTGDTANNSPDKQEVPITEEEMQDVTAAPELSERRKALFEPLEPITNINGKRPSAESLLPPPDFDAATYPKGWLIGKKRKLVNVDVVEKMRRIAVQEMNRKDREIDGLNEQLEEDARCLEHLQLQLLQERSKRSDVERENAMLQDQVTMLMNMLQDDTVGDEGPDEP
>Pyrco_DAP_Chr17v0.1_45391.1
KVNLFPTASGRNIDKVTGDTANNSPDKQEVPITEEEMQDVTAAPELSERRKALFEPLEPITNINGKRPSAESLLPPPDFDAATYPKGWLIGKKRKLVNVDVVEKMRRIAVQEMNRKDREIDGLNEQLEEDARCLEHLQLQLLQERSKRSDVERENAMLQDQVTMLMNMLQDDTVGDEGPDEP
>Pyrco_DAP_Chr9v0.1_22599.1
MEKENIYGLDDDHVGKKMKGSDGGLEGFALVSSTRIDWKPRRRSLISSARGRNIDKVTEDTANDSPDKHEASITKEEMQDVTTAAELSERRKALFEPLEPITNINGKRPSAESLLPPPDFDATTYPKGWLIGKKRKLVNVDVVEKMRTIAVQEMNRKVSFPTPRIVSNQRKCFCNVLNCYYLLSFQDREIDGLNEQLEEDARCLEHLQLQLLQERSKRADVERENAMLQDQITMLMNMLQDDPVDDEGS
>Pyrco_BP1_016896.1
MEKENIYGLDDDHVGKKMKGSDGGLAGFALVSSTRIDWKPRRRSLISSASGRNIDKVTEDTANDSPDKHEASITKEEMQDVTTAAELSERRKALFEPLEPITNINGKRPSAESLLPPPDFDATTYPKGWLIGKKRKLVNVDVVEKMRTIAVQEMNRKDREIDGLNEQLEEDARCLEHLQLQLLQERSKRADVERENAMLQDQITVLMNMLQDDPVDDEGS
>Pyrco_BP1_035662.1
MERENINISRDVDGGKKGGYGGLEGFAVVSSTRIDWKPRRRSLISSASGRNIDKVTGDTANNSPDKQEVPITEEEMQDVTAAPELSERRKALFEPLEPITNINGKRPSAESLLPPPDFDAATYPKGWLIGKKRKLVNVDVVEKMRRIAVQEMNRKDREIDGLNEQLEEDARCLEHLQLQLLQERSKRSDVERENAMLQDQVTMLMNMLQDDTVGDEGPDEP
>Pyrco_BP_DH_09g14700
MEKENIYGLDDDHVGKKMKGSDGGLAGFALVSSTRIDWKPRRRSLISSASGRNIDKVTEDTANDSPDKHEASITKEEMQDVTTAAELSERRKALFEPLEPITNINGKRPSAESLLPPPDFDATTYPKGWLIGKKRKLVNVDVVEKMRTIAVQEMNRKDREIDGLNEQLEEDARCLEHLQLQLLQERSKRADVERENAMLQDQITVLMNMLQDDPVDDEGS
>Pyrco_BP_DH_17g22980
MERENINISRDVDGGKKGGYGGLEGFAVVSSTRIDWKPRRRSLISSASGRNIDKVTGDTANNSPDKQEVPITEEEMQDVTAAPELSERRKALFEPLEPITNINGKRPSAESLLPPPDFDAATYPKGWLIGKKRKLVNVDVVEKMRRIAVQEMNRKDREIDGLNEQLEEDARCLEHLQLQLLQERSKRSDVERENAMLQDQVTMLMNMLQDDTVGDEGPDEP
>Pruav_sc0001872.1_g140.1.mk
MAAIMHGMHVFYTYSILWSEMAGAILLHISKVNLFPTASGRNVDKLTEDTANNTPNKQEEPVTEEEMQDLAAAPELSERRKALFEPLEPITNINGKRPSAESLLPPPDFDATTYPKGWLIGKKRKLVNVDVVESMRRIAVQEMNRKDREIDGLNEQLEEDARCLEHLQLQLLQERSKRSEVERENAMLQDQVTMLMNMLGEDDPVDDEGPDAP
>Pyrusco17g015370.1
MERENINISRDVDGGKKGGDGGLEGFAVVSSTRIDWKPRRRSLISSARGRNIDKVTGDTANNSPDKQEVPITEEEMQDVTAAPELSERRKALFEPLEPITNINGKRPSAESLLPPPDFDAATYPKGWLIGKKRKLVNVDVVEKMRRIAVQEMNRKDREIDGLNEQLEEDARCLEHLQLQLLQERSKRSDVERENAMLQDQVTMLMNMLQDDTVGDEGPDEP
>Pyrusco9g004690.1
MEKENIYGLDDDHVGKKMKGSDGGLEGFALVSSTRIDWKPRRRSLISSGSQFLLPHLSSSGRNIDKVTEDNANDSPDKHEASITKEEMQDVTTAAELSERRKALFEPLEPITNINGKRPSAESLLPPPDFDATTYPKGWLIGKKRKLVNVDVVEKMRTIAVQEMNRKDREIDGLNEQLEEDARCLEHLQLQLLQERSKRADVERENAMLQDQITMLMNMLQDDPVDDEGS
>Pyrbe_030388
MERENINISRDVDGGKKGGDGGLEGFAVVSSTRIDWKPRRRSLISSARGRNIDKVTGDTANNSPDKQEVPITEEEMQDVTAAPELSERRKALFEPLEPITNINGKRPSAESLLPPPDFDAATYPKGWLIGKKRKLVNVDVVEKMRRIAVQEMNRKDREIDGLNEQLEEDARCLEHLQLQLLQERSKRSDVERENAMLQDQVTMLMNMLQDDTVGDEGPDEP
>Pyrbe_055848
MEKENIYGLDDDHVGKKMKGSDGGLEGFALVSSTRIDWKPRRRSLISSASGRNIDKVTEDNANDSPDKHEASITEEEMQDVTTAAELSERRKALFEPLEPITNINGKRPSAESLLPPPDFDATTYPKGWLIGKKRKLVNVDVVEKMRTIAVQEMNRKDREIDGLNEQLEEDARCLEHLQLQLLQERSKRADVERENAMLQDQITMLMNMLQDDPVDDEGS
>Pyrbe_057543
MEKENIYGLDDDHVGKKMKGSDGGLEGFALVSSTRIDWKPRRRSLISSASGRNIDKVTEDTANDSPDKHEASITKEEMQDVTTAAELFERRKALFEPLEPITNINGKRPSAESLLPPPDFDATTYPKGWLIGKKRKLVNVDVVEKMRTIAVQEMNRKDREINGLNEQLEEDARCLEHLQLQLLQERSKRADVERENAMLQDQITMLMNMLQDDPVDDEGS
>Pyrpy_N_09g1882.1
MEKENIYGLDDDHVGKKMKGSDGGLEGFALVSSTRIDWKPRRRSLISSASGRNIDKVTEDNANDSPDKHEASITKEEMQDVTTAAELSERRKALFEPLEPITNINGKRPSAESLLRPPDFDATTYPKGWLIGKKRKLVNVDVVEKMRTIAVQEMNRKDREIDGLNEQLEEDARCLEHLQLQLLQERSKRADVERENAMLQDQITMLMNMLQDDPVDDEGS
>Pyrpy_N_17g2170.1
MERENINISRDVDGGKKGGDGGLEGFAVVSSTRIDWKPRRRSLISSASGRNIDKVTGDTANNSPDKQEVPITEEEMQDVTAAPELSERRKALFEPLEPITNINGKRPSAESLLPPPDFDAATYPKGWLIGKKRKLVNVDVVEKMRRIAVQEMNRKDREIDGLNEQLEEDARCLEHLQLQLLQERSKRSDVERENAMLQDQVTMLMNMLQDDTVGDEGPDEP
>Rosch_v2.0_Chr2g0132311
MENQNGDGNHKKVDGALEGFAPVSSTRIDWKPRKRSAGGRSIEKVTEDTANNTPNKQEEYTEPDEDMLQDSTAAPELSERRKALFEPLEPMMNSNGKRPSAESLLPPPDFDSTSYPKGWLIGKRRKLVNVDVVEKMRRIAIQEMNRKDREIDGLNEQLEEDARCLEHLQLQLLQERSKRGEVERENAMLQDQITMLMDMLHEDGNVGDDEGPAEP
>Rubch_LG06.2503
METQNGDGNYKKFDGALEGFAPVSSTRIDWKPRKRSVGGRSIDKVTEDTANSAPNKQEEYTETEEEMLQDTHELSERRKALFEPLEPIMNSNGKRPSAESLLPPPDFDSTNYPKGWLIGKKRKLVNVDVVEKMRRIAIQEMNRKDREIDGLNEQLEEDARCLEHLQLQLLEERSKRGEVERENAMLQDQITMLMDMLHDDGNVGDDEGPAEP
>Ruboc_06_G23705
METQNGDGNYKKFDGALEGFAPVSSTRIDWKPRKRSVGGRSIDKVTEDTANNAPNKQEEYTETEEEMLQDTPELSERRKALFEPLEPIMNSNGKRPSAESLLPPPDFDSTSYPKGWLIGKKRKLVNVDVVEKMRRIAIQEMNRKDREIDGLNEQLEEDAKCLEHLQLQLLDERSKRGEVERENAMLQDQITMLMDMLHDDGNVGDDEGPAEP
