# Supplementary material for: Transcriptomics of long‐term, low oxygen storage coupled with ethylene signaling interference suggests neofunctionalization of hypoxia response pathways in apple ( Malus domestica )
Source: Plant Direct. 2024 Dec 20;8(12):e70025. doi: 10.1002/pld3.70025 (PMC11660084; doi:10.1002/pld3.70025)
Supplement: Supplementary file 2 — Data S2: Homologs of all 606 hypoxia response genes identified in this study across 42 representative species of land plants). [file PLD3-8-e70025-s004.gz › 01-integratedGeneFamilies_dir/8837.fna]

>gnl_Ambtr_v1.0_evm_27.model.AmTr_v1.0_scaffold00182.12
ATGGAGCTCTGCAAGATATCCCCACATTGGACGAAGACCAGTCCCTCTCTCTTTCATCTCCGTCGACCCAGATTGATCAAGGAAGAAAAGAGGTGTCGCATTTTCTGTGTGGACAATAACCAGTCCTTAAAGTCAGAGCAGTTAATTGTTTCAATAACTGGAGCTACAGGCTTCATTGGTCGAAGATTGGTCCAAAGGCTTCTTGCAGATAATCATGTTGTTCGTGTTTTGACTCGGTCTAGATCCAAGACAAAGTCCATTTTTCCTGCCAAGGAATTTCCAGGTATTATAATCGTGGAGGAACCAGAATGGCCAAAATGTATTGAAGCTTCAAGTGCTGTTGTGAACTTAGCTGGGTTGCCTATTAGTACCAGATGGTCTGCTGAGATCAAGAAGGAGATCAAGCGAAGTAGGGTCAATACCACCACAAAGGTGGTGGATGTGATCAATTGCTTAAGCCCAGATGTTCAGCCTAAAGTTTTGGTCAGTGCAACAGCTGTAGGTTATTATGGTACTAGTGAAACTCAAGTGTTTGATGAGCAAAGCCCTTCAGGAAATGACTTCCTGGCAGAGGTCTGTAGAGAATGGGAAGCTAGAGCCCAAGGGGTCAACAAAGACGTTCGTTTGGTGCTTATTCGCATTGGTGTTGTCCTTGGCAAAGATGGTGGTGCTCTAGCCAGAATGATTCCTCTCTTCATGATGTTCGCTGGCGGTCCACTAGGTTCAGGAAAACAATGGTTTTCCTGGATTCATTTGGATGACCTGGTTAGCCTTATTATGGAAGCTTTATCAAATCAATCATATAAAGGAGTCATCAATGGCACTGCTCCAAATCCAGTGCGGTTGGGTGAAATGTGTGAGCAGTTGGGTCGAGTCATGGGCAGGCCATCGTGGCTGCCAGTCCCAGATTTTGCTCTCAAGGCAGTCCTTGGTGAAGGGGCTTCTGTTGTTTTGGATGGACAAAAAGTTCTTCCGAAGAAAGCCCAAGAGCTGGGTTTCTCGTTTGACTACCCATATGTCAGTGATGCCCTTAAGGACATCATAACATCCGACAAGAAACTAGTCCAAGGACAGGTCAGAGCACCA
>gnl_Aquco_v3.1_Aqcoe6G246300.1
ATGGAGTTGTTCCTTTCTACTACTACTACTACTACTACTAGTAGTTGTTTGACATGGTCATGGACAAATTCTTTGGCGCCTTCATCTCTATTCCATACTTCAAAACCCCAATCTATTGTCGTCGATATGAACAAGAAGAAGCGGTTCAAGGTTTTCTGCATCACCAAGGAAAATCAGATGACTGTGTCAGTAACTGGAGCTACAGGTTTTATAGGTCAAAGATTGGTTCAGAGGCTGCATTCAGATAATCACCAAGTTCGAGTATTGACACGCTCTAGGTCGAAAGCTCAGTTACTTTTTCCCGTCAAGGACTTCCCTGGCCTTGTAATCGCGGAGGAATTAGAATGGAAGAATTGCATTCAAGGTTCTAATGCGGTTGTAAATTTAGCTGGAATGCCGATAAGTACAAGATGGTCTTCTGAGATCAAGAAAGAGATCATGAAAAGCCGGATCAATGTCACCTCAAAGGTGGTTGATTTGATAAACAACTCCGAAGATAATGTTCGGCCAACAGTTTTGGTCAGTGCTACAGCGGTTGGTTATTATGGAACTAGTAAAACTCAAGTATTTGATGAGCGAAGCCCATCTGGAAATGACTACTTGGCTGAGGTTTGTAGAGAATGGGAAGGAAGTGCACTCAAAGTAGATAAGGATGTCAGACTTGCACTTATCCGTATTGGTGTTGTTCTTGGAAAAGATGGCGGTGCCTTAGCCAAAATGATTCCTCTTTTCATGATGTTTGCTGGAGGACCCTTGGGCACAGGCAAACAATGGTTTTCTTGGATCCATTTGGATGACATAGTGAACCTTATTTACGAAGCTCTCTCAAATCCATCTTATAAAGGTGTTATAAATGGAACTGCTCCAAATCCAGTTCGTCTAGCAGAAATGTGTGAGCATTTGGGAAATGTCTTGGGTCGGCCCTCGTGGTTACCTGTACCTGATTTTGCACTCAAAGCAGTCCTCGGTGAAGGCGCTTGTGTAGTCTTAGAAGGACAAAGAGTTCTTCCTGTACGAGCGAAAGAACTGGGCTTTGAATTCAAATACCCTTATATTAAGGATGCACTGAAGGCCATTGTT
>gnl_Arath_TAIR10_AT2G21280.1
ATGGAGCTTCTCTGCTCACCAACGTCTCTTTCCTCCTCCTTCGCTCTCTCTTCTGCTCTTTTAGTCCCTCGTTCGTTCTCCATGCCAGGGACAAGGAGATTCATGGTTCTGTGTAGTTCCCAGAAGGAAAGTCAGATGACAGTGTCAGTAACTGGAGCAACTGGATTCATAGGGAGACGATTGGTTCAGAGACTTCGTGCTGATAACCACGCTATCCGGGTCTTAACACGCTCTAAATCCAAAGCTGAGCAAATATTTCCTGCCAAGGACTTCCCAGGTATTGTGATTGCAGAAGAATCGGAGTGGAAGAACTGTGTACAAGGCTCTACTGCTGTTGTGAACTTGGCAGGACTGCCTATTAGTACAAGGTGGTCTCCCGAGATCAAGAAAGAGATTAAGGGCAGCCGGATCCGTGTCACCTCCAAAGTTGTTGACTTAATCAATAATTCACCAGCAGAAGCTAGGCCTACCGTTCTAGTTAGCGCCACGGCTGTTGGTTACTATGGTACTAGTGAGACAGGAGTATTCGACGAAAATAGTCCATCAGGGAAGGACTATCTTGCAGAGGTTTGCAGAGAATGGGAAGGAACTGCATTGAAAGCAAATAAGGATGTTAGAGTGGCACTTATCCGCATTGGTGTTGTTCTTGGCAAAGACGGTGGAGCTTTGGCCATGATGATACCCTTTTTCCAAATGTTTGCTGGAGGACCTCTGGGTTCCGGACAACAATGGTTCTCTTGGATTCACGTGGATGACTTGGTGAACTTAATTTACGAGGCCCTCACTAATCCATCTTATAAAGGAGTTATTAATGGGACTGCGCCGAATCCGGTTAGGCTTGGGGAAATGTGCCAGCAGCTAGGCAGTGTTCTTAGCCGACCATCGTGGCTACCAGTTCCTGACTTTGCACTCAAAGCTTTGCTCGGAGAAGGTGCCACTGTAGTTCTGGAGGGACAGAAGGTATTACCTGTAAGAGCCAAAGAGCTTGGTTTTGAATTCAAGTATAAATACGTGAAGGATGCACTCAGAGCCATTATGCAA
>gnl_Betvu_v1.2_Bv9_216370_zcpq.t1
ATGGAGGTTTTTAGAGCCACTAATCCTTTGTCTTGGACTACTTCCATCTCTAAACCCCCTTCCTTTCAATTCTCCCCCAATTCCCAGGGTTTTGAGGCCAGAAAATTTAGTCTAGTATGTCTCAGCAAAGAAAATGGGTCTGACCCTTCTTCTAAGGACAATCAGATGGTTGTATCAATAACGGGGGCAACTGGGTTTATTGGTAGGCGTTTGGTTCAAAGATTACACGCAGATAAACATCAAATTCGTGTCTTGACGCGATCCAGATCTCAAGCTCAGCTTATATTTCCCGTCAACAAGTTCCCAGGCATTGTGGTTGCAGAGGAATCAGAGTGGAAAGACAACATTCGAGGTTCAAATGCTGTCGTAAACTTGGCTGGAACGCCTATCAGTACAAGGTGGTCATCAGAGATTAAAAAAGATATCAAGGAAAGCAGAATCAAGGTCACTTCTAAGGTTGTTGAGCTAATAAATGACTTGCAAGCTGACACTCGGCCTTCTGTTCTGATCAGTGCAACAGCAGTTGGTTATTATGGGACAAGTGAGACGCGAGTGTTTGATGAGAAAAGTCCATCAGGAAATGATTACTTGGCTGAGGTTTGTCGAGAATGGGAAGCCTCAGCAGTGAAAGTCAGCAAAGATGTAAGACTATTACGTATTCGCATTGGCGTGGTTCTTGGGAAAGATGGAGGTGCTCTAGCCAAGATGATCCCCCTATTTATGATGTTTGCTGGTGGACCTATAGGGACTGGAAAACAATGGTTTTCCTGGATACACTTAGATGACATTGTAAATCTGATATACGAAGCTCTCCTAAATCCGGCTTATGAAGGCGTTATCAATGGAACTGCTCCAAACCCTGTTAGACTGGGAGAAATGTGTGAAAATCTGGGAAATGCCATGGGCCGACCCTCATGGCTGCCAGTGCCAGACTTCGCACTCAAGGCAGTTCTTGGAGAAGGAGCTATCGTGGTTTTGGAAGGGCAGAAGGTGCTTCCAACTAGAGCCAAGGAGTTAGGCTTCCGATTCAAGTATCCATACATAAAGGATGCTCTAAAAACTATTTTATCATCA
>gnl_Carpa_v0.4_evm.model.supercontig_150.15
ATGAAGTTCTCAGTACGGAGCTCGCCATTAAAACCCCAAATAATGGAGCTCCTTTGCAAAGCTACTGCTCTCACGTGGAGTCACTCAATCTCCTCCTCTCTTCACATGCCTCAATCTTTCACTATTGCTGAGGCCAAAAGATTCCGAGTGTGGTGTAGTTCTGATCAAATGCAGAAGACAAATCTTATGACTGTATCAATAACTGGAGCTACTGGCTTTATAGGAAAAAGACTGGTACAAAGACTGCATGCAGATAAGCATTATGTTCGTGTCTTGACTCGTTCTAGATCAAAAGCTGAGTTAATATTTCCGGTCAAGTACTTTCCAGGAATTGTAATTGCAGAGGAACCAGAATGGAAAAATTGCATTCAGGGCTCGAATGCTGTTGTAAATTTGGCTGGAATGCCCATTAGTACAAGGTGGTCTTCTGAGATCAAAAAGGAGATCAAGCAAAGCAGGATAAAGACCACCTCAAAGGTTGTAGATTTAATAAATAGTTCACCAGAAGGTGCTCGGCCTGCTGTTCTAGTCAGTGCAACAGCTGTTGGTTTCTATGGCTGTAGCGAAACAGCGGTATTCGATGAGAACAGTCCATCAGGGAATGATTACTTGGCTGAGGTTTGTAGAGAATGGGAGGCAACCGCTCTCAAAGTCAATAAGGATGTTAGATTAGCACTTATCCGCATTGGTGTGGTTCTTGGTAAAGATGGCGGTGCCTTAGCTAAGATGATTCCTCTTTTTATGATGTTTGCGGGTGGACCTTTGGGCTCTGGACGGCAATGGTTTTCTTGGATTCATCTGGATGACATAGTGAACCTAATATATGAAGCACTGTCAAATCCTTCTTACAAAGGAGTTATCAATGGAACTGCACCAAACCCAGTTCGATTAGCAGAGATGTGTGAACAATTGGGTAAAGTATTGGGCAGGCCCTCATGGCTGCCTGTACCAGACTTTGCTCTCAAAGCAGTCTTAGGGGAAGGTGCTTCCGTGGTTCTGGATGGGCAAAGAGTAGTACCTGCAAGAGCCAAGGAGTTGGGTTTCCCCTTCAAGTACCCTTACGTGAAAGATGCACTAAGAGCCATTCTTTCT
>gnl_Eucgr_v2.0_Eucgr.G01732.1
ATGGCGATCGCCAAGGCCACTGCTTTGACCTGGACCCACTCCGTGTCTCCCTCTCTCCACGTTCCTCAGTCCTCTGTCCGCGATGCGAGGAGATTCCGGGTGTTTTGCGCCTCCGATCAATCGCAGAAGGGAAATGAGATGATTGTCTCAGTAACCGGAGCAACAGGCTTTATTGGTAGGAGGCTAGTGCAGAGATTGCGTGCAGACAATCATGATGTGCATGTTTTGACTCGTTCTAGATCAAGAGCAGAGTTAATATTTCCGGTGAAAGATTATCCCGGACTAGTAATCGCGGAGGAGCCAAAGTGGAGAGACTGCATCCAAAAGTCAAATGCTGTTGTCAATCTTGCCGGAATGCCAATTAGTACAAGGTGGTCATCTGAGATCAAAAAAGAGATAAAAGACAGCAGAATTAGGGTTACCTCAAAGGTTGTAGATTACATAAATGCATCCCCAGGAGAAAATCGGCCTACTGTTTTGGTCAGCGCAACTGCTGTTGGTTACTACGGCAGCAGTGAAACACGAGTGTTTGATGAGCGTAGTCCATCCGGAAATGATTACTTGGCTGAGGTCTGTAGAGAATGGGAGGCAACAGCCCTCACAGTGAACAAGGATGTCAGGGTTGCCCTTATCCGTATAGGTGTTGTTCTTGGTAAAGATGGCGGTGCTTTAGCTAAAATGGTCCCTCTCTTCATGATGTTCGCTGGTGGACCATTGGGCTCTGGTCAACAATGGTTTTCATGGATTCACGTGGATGACTTAGTAAACCTGATATATGAAGCTCTAATCAATCCTTCTTACAAAGGAGTTATCAATGGAACTGCGCCGAATCCGGTACGCTTGGCAGAATTGTGTCAACAGCTGGGGGAGGTATTAGGCCGGCCCTCTTGGTTGCCTGTACCAGATTTTGCCCTCAAAGCAGTGCTAGGAGAAGGTGCATGTGTGGTTTTGGATGGACAAAAGGTGGTCCCTGCTAAAGCCAGGGAACTGGGGTTCCCGTTCAAGTACCCCTATGTGAAAGATGCACTAAAAGCCATCCTTCTA
>gnl_Manes_v6.1_Manes.04G083100.1
ATGGAGGTGTTGTGTAGAGCCACTGCTTTAACATGGACTCACTCCATCTCTCCTCCTCTTCACATTCCTCGAACTTTCTCTAAGCTTGACGCTCGGAGATTAAGTGTGTGTTGTGCCTCTGATCAAACCCAAAAGGCAAATCAGATGACTGTATCAATAACAGGAGCCACAGGCTTTATAGGTAGAAGATTGGTGCAAAGACTGCATGCAGATAACCATTACATTAATGTTTTGACACGTTCGAAATCTAAAGCAGAGTTAATATTTCCGGCCAAAGACTTCCCTAGAATTGTAGTTGCCGAGGAGCCAAAATGGAAAGACAGCATTCGAGGTTCAAATGCTGTTGTAAATTTAGCTGGAATGCCCATCAGTACAAGATGGTCATCTGAGGTTGTAGATTTAATAAATGATTCGCCAGATGGAGTTCGGCCCACAGTTCTGGTCAGTGCCACAGCTGTTGGTTATTACGGCAGTAGTGAAACACAAGTATTTGATGAGCGCAGTCCATCTGGAAATGACTACTTGGCTGAGGTATGTAGAGAATGGGAAGCATCAGCCCTCAAAGTAAATAAGGATGTGAGATTAGCACTTATTCGCATTGGTGTTGTTCTTGGTAAAGACGGGGGTGCTTTAGCTAAAATGATTCCTCTGTTCATGATGTTTGCTGGTGGACCTCTGGGTTCCGGACAACAATGGTTTTCCTGGATTCACCTAGATGACATAGTAAACCTAATCTATGAAGCTTTATCAAATCCAGCTTATAGAGGAGTTATCAATGGAACTGCACCAAATCCAGTTCGATTGGCAGAGATGTGTGACCGACTGGGAAATGTCCTCGGCCGGCCCTCGTGGCTACCTGTACCTGACTTTGCCCTCAAAGCAGTCCTTGGAGAAGGTGCTTCTGTGGTTTTGGATGGACAGAAAGTGCTTCCTAAAAGAGCCAAGGAGTTGGGTTTCCAGTTCAAATATCCCCATGTGCAAGATGCACTCAAAACCATCCTT
>gnl_Medtr_Mt4.0v1_Medtr4g072040.1
ATGGAAATCAGTAGAGCTACAGCTCTCACTTGGTCTCACACCGTCTCTCCTTCTCTTCACCTACCTCAGCCCCTCCTCTTTACCAGAGAGACTAGGAAGTTCAGAGTTTGGTGTGGCACTGATCAAAGCTCCAAGGGAGATCAAATGATCATATCTGTAACTGGAGCAACAGGTTTTATAGGTAAAAGATTGGTGCAAAAGTTGCAAGCAGAAAATCACAGAGTTCATGTCCTGACACGCTCTAAATCTAAAGCAGAACTAATTTTTCCGGTGAAAGACTTTCCAGGAGTCAAGATTGCAGGGGAACCAGAATGGAAAGATTGTATTCAGGGTTCAACAGGAGTTGTGAATTTGGCCGGATTGCCGATAAGTACCAGATGGTCTTCTGAGATAAAGAAAGAAATCAAGCAGAGCAGGGTTAGAGTGACCTCAAAAGTTGTAGATTTGATAAAAAGGGCACCAGATGAAACTCGACCCCAAGTTTTGGTTAGTGCAACAGCTGTTGGTTATTATGGCACCAGTGAGACACAAGTTTTTGATGAACAAAGTCCATCAGGAAAGGATTATCTGGCTGAGGTTTGCAGAGAATGGGAATCAACGGCGCTAAAGGCTAATGGAGATGTTAGAGTGGCTCTAATTCGCATTGGTGTTGTTCTTGGTAAAGATGGTGGAGCATTAGCTAAAATGATACCTCTCTTCATGATGTTTGCCGGTGGACCTCTAGGCTCTGGAAATCAATGGTTCTCCTGGATTCATCTGGATGACATTGTCAATTTAATCTATGAAGCACTATCAAATCCATCCTACAAAGGAGTTATCAATGGAACTGCACCAAATCCTGTGCGATTGTCCGAATTGTGTGAACAGCTGGGAAATGTTTTGGGTCGTCCCTCATGGCTGCCGGTGCCTGACTTTGCACTCAAGGCTGTTCTTGGAGAAGGTGCTACTGTGGTTTTAGAAGGACAAAAAGTGGTTCCTACTCAAGCCAAGAAGTTGGGTTTCTCATTCAAATATTCATATGTGAAGGATGCCCTTAAAGCAATTATTTCT
>gnl_Mimgu_v2.0_Migut.N01278.1
ATGAAAATGGAGGTCTGTAGGGCCACATCAATTTCTTGGGCAAACTCCATTTCTCCGCCTCACCATTTTCCCCAATCTTCCACAGTATGGAAGTTTCAAAGAATGACAACTTTCTGTGTTAGGTCATCTCAGAATCAGGGAGATGAGATGATTGTTTCAGTAACCGGCGCCACGGGTTTCATCGGTAAACGATTGGTTCAAAGATTGCACGCAGATAATCACCGTGTGCGAGTTCTGACGCGCTCTAAGTCAAAAGCCTTGTCGATTTTTCCGGTGAGGGAATTTCCGGGACTCATAATAGCAGAGGAAGCAGAGTGGAGAAACTGCATTCAAGGCTCGACAGCTGTCGTAAATCTCGCTGGATTGCCTATTAGCACCAGATGGTCACCCGATATCAAGAAAGAGATCAAGGAAAGCAGGATTAAAGCAACTTCCAAAGTTGTCGATTTAATTAACGGTTCGCAAAACGAACGTCGTCCAAAGGTTCTGATCAGTGCAACAGCAGTCGGCTACTACGGCACTAGTGAAACGCGAGTCTTTGACGAGCAAAGTCCGTCGGGAAATGATTACCTAGCTGAGGTATGTAGAGAATGGGAAGCATCGGCTCTAAGAGTCGACAAAGATGTTAGACTAGCGTTGATTCGTATTGGTGTTGTTCTTGGTAAAGAAGGCGGTGCTTTAGCTAAAATGATACCCCTCTTCATGATGTTTGCTGGTGGGCCTTTGGGAACCGGAAAGCAATGGTTTTCGTGGATTCATGTTGACGACTTAGTAAACTTGATCTACGAAGCTCTATCGAACCCTTCTTATAAAGGAGTGATAAACGGTACAGCACCGAACCCTGTTCGACTATCGGAGATGTGCGATCAATTGGGGTCCGCTTTGGGAAGGCCCTCTTGGCTGCCTGTACCAGATATTGCCCTCAAAGCTGTTCTTGGTGAAGGTGCTTGTGTGGTTCTTGAAGGACAAAAGGTGCTCCCAAAAAGGGCAAAGGAACTCAGTTTCTCATTCAAATATCCCTACATTAAAGATGCTCTCAGATCAATCATGTCT
>gnl_Musac_v1_GSMUA_Achr1T16300_001
ATGGAGTTGGGTTGGACGACGCTGTCTCGCGCCAACTCCACCATCGCCCCGTCTCTCTTAACTACCCCACACCGGCTCTTCCCCCTCGAACGCAATTCCAAGAAATACAGGGTCTTCTGTCTTAGCGGCGGCCAGTCGGAATCCAAGGCAAACGAGATGGTAGTGTCAGTTACTGGGGCCACCGGTTTTATTGGTCGAAGATTGGTGCAAAAATTACTTTCAGATAATCACAAAGTTCATGTCTTGACACGATCGAGAGCAAAGGCACAGTTAGTTTTTTCGGATAACTTTCCTAAGCTTGTAATTGCCGAGGAAAGAGAATGGGAACAGTCGATAAATGGTTCAAATGCCGTTGTTAACTTGGCTGGAATGCCCATAAGTACGAGATGGTCACCTGAGATCAAGAAAGAGATCAAGCGAAGCCGTATAAATGCAACCTCAAAGGTTGTAGATATAATAAACAATGCAAAGTTGGATCTTCGGCCTTCGGTTTTGGTCAGTGCAACAGCAATTGGTTATTATGGTACAAGTGAAACTCTAGTTTTTGATGAGAATAGTCGTTCTGGCAATGACTACCTGTCAGAGGTTTGTAGAGAATGGGAAGCAAAAGCACTTGAAGTAGATAATGATGTTAGATTGGCTCTCATCCGTATTGGTGTTGTTCTTGGAAAAGATGGTGGTGCCCTAGCTAAAATGATCCCTCTCTTCATGATGTTTGCTGGGGGACCTTTGGGTACTGGAAGACAATGGTTTTCTTGGATTCATCTGGATGATGTGGTGAACCTCATATATGAAGCTGTAAGAAATCCTTCCTACAAAGGCGTAATTAATGGAACTGCACCAAATCCGGTCCGGTTGTCAGAAATGTGTGAACAACTGGGGCAAGTTGTTGGCCGCCCTTCTTGGCTGCCTGTACCAGAGTTTGCACTCAAAGCAGTCCTGGGTGACGGTGCCTCGGTCGTTTTGGAAGGACAAAAAGTGCTTCCACTCAAGGCAAAGGAATTAGGCTTCTCATATAAATATCCCTATGTCAAAGATGCTCTTGAGGCCATCATGAGAGAGCCT
>gnl_Nelnu_v1.0_NNU_011883-RA
ATGGAGCTCTACGGAGCTACTCTCTCTTGGACAAGCTCCATATCTCTGCCGATTCACATTGCACAACCTCCATCTATATGGGGGATTAAGAGATTTAGGCTCTTTTGTCTCAACAACATCAAGAATGTCTCTGATGAGACTCAGAAGGATAATCGGATGGTTGTATCAATAACAGGAGCTACAGGTTTTATAGGTAAAAGATTGGTCCAAAGGCTGCATGCAGATAATCACCGTATTTGTGTTCTGACGCGGTCTAAGTCAAAAGCACAATTAGTTTTTCCTGCCAAGGAATTCCCGGGAATTTTAATTGCAGAGGAACCTGAGTGGAAAGATTGCATTCAAGGATCAAATGCTGTTGTGAATTTGGCTGGAATGCCCATAAGTACAAGATGGTCATTTGAGATCAAGCAAGAGATCAAGGACAGCAGAATAAGTGTCACCTCAAAGGTTGTAGATATAATAAATAACACCCAAGATGATGTTAGGCCTTCAGTTTTGGTCAGTGCAACAGCTGTTGGTTATTATGGCACTAGTGAAACCAATGTATTTGATGAACAAAGTCCATCAGGAAATGATTACTTGGCTGAGGTTTGTAGAGAATGGGAAGCAAGGGCACTAAAAGTAAACAAGGATGTAAGATTGGCACTCATTCGCATAGGTGTTGTTCTTGGAAAAGATGGTGGTGCATTGGGTAAGTTGTTCTCTTCCATTCTTTATTTTGCTTCT
>gnl_Orysa_v7.0_LOC_Os02g58790.1
ATGGGTTCTCGCGGCTGCTTCTGCAAGCGACCCGCGGCCATGGGCAATCTTCTTCTTCTTCTTCCCCACCCGGCCAAGGCCAAATTGAGGCCTCCCACCACGGCGGCGAAGCGCGGTACACTCTTCTTCTGCAGCCTCAGCACCGATGGTCCGTCGTCGACGATGACCGTCTCCATCACTGGCGCCACCGGTTTCGTTGGCCGCAGATTGGTCCAAAAGCTTCTCTCCGAAGATCACAAGGTTTGCGTCTTAACGCGGTCCGCCAGCAAGGCCACATCAGTTTTTCCGGCTTCCACATTTCCAGGAATTACAATAGCCGAGCAGGGAGACTGGGATAAGTGCATCCAAGGCTCCACTGCTGTTGTTAACTTGGCAGGCATGCCCATAAGCACAAGGTGGTCACCTGAGATTAAGAAGGAAATCAAGGAAAGCCGAATCAACGTTACATCAAAAGTGGTGAATTACATAAATAATGCCAGTGGTGATGCTCGGCCCTCAGTTTTCGTGAGCGCAACAGCCATTGGCTTCTATGGTACCAGTGAGATCAGTAGCTTCGATGAGTCAAGTCCGTCAGGCAATGACTATCTAGCAGAGGTGTGTCGAGAGTGGGAGGCCAGGGCATGCCAAGTAAACCAAGAGGATGTTAGGCTTGTGCTTCTTCGGATTGGGGTTGTTCTCGGCAAGGACGGCGGCGCTCTAGCCAAGATGATTCCCCTTTTTATGATGTTTGCCGGCGGCCCCCTGGGGACGGGACGGCAATGGTTTTCCTGGATTCACCAGGACGACCTGGTGGACCTCATCTACGAGTCCCTCAAGAACCCATCATATAAAGGCGTGATAAACGGAACCGCACCCAACCCGGTTCGGCTGTCGGAGATGTGCGAGCGGCTGGGGCGAGTCGTCGGCCGCCCCTCCTGGCTGCCGGTGCCAGAAATCGCCCTCAAAGCGGTGCTCGGAGAAGGTGCATCAGTGGTCCTGGAAGGGCAGAAGGTTCTTCCTGTGAAGGCCAAGCAACTGGGCTTCTCCTACCGATACCCCTATGTACAGGATGCACTCCGGGCCATTGCCAGGGACCTA
>gnl_Phavu_v2.1_Phvul.011G038600.1
ATGGAAATGTGTGGAGCCACTGCTCTGACATGGTCTCACACCATCTCTCCGTCGCTTCACCTTCCTCCATCTCTCTCAACCAGAGACCCTAGGAGCTTCAGGGTTTGGTGCGTCACCGATAAAGATCCCAAGGGAAGTAAAATGATCATATCTGTAACTGGAGCAACAGGTTTTATTGGTAGAAGGTTGGTGCAAAGACTGCAAGCAGACAATCACAGTATTCATGTCTTGACGCGATTTAAATCTAAAGCAGAAACAATTTTTCCGGCAAAAGACTTTCCAGGAATCAAGATTGCAGAAGAACCAGAATGGAAAGATAGCATTCAGGGCTCAACGGGGGTTGTGAATTTGGCTGGACTGGCCATAAGTACCCGTTGGTCTCCTGAGATAAAGAAGGAAATCAAGCAAAGCAGGATTAGAGTGACCTCAAAGGTTGTAGAATTGATAAAGAGTGCACCAGATGAAATTCGACCTAAAGTTCTTGTTAGTGCAACAGCTGTTGGTTATTATGGTACCAGTGAGACACAAGTCTTTGATGAACAAAGTCCATCAGGAAATGATTATTTGGCTGAGGTTTGTAGGGAGTGGGAATCCACAGCCCTAAAGGTAAACGGAGATGTTAGACTGACTCTAATTCGCATTGGTGTTGTTCTTGGTAAAGATGGTGGAGCACTAGCTAAAATGATACCTCTCTTCAACTTGTTTGCTGGTGGACCTCTCGGCTCTGGAAAACAATGGTTCTCCTGGATTCACTTGGATGACATTGTCAATTTGATATATGAAGCGCTATCAAATCCATCTTACAAAGGTGTTATCAATGGAACTGCACCAAATCCTGTGCGATTGGCAGAACTGTGTGACCAGCTGGGACATGTCTTGGCTCGTCCGTCATGGCTGCCGGTACCGGATTTTGCACTCAAAGCTGTTCTTGGAGAAGGTGCTTCTGTGGTTTTAGAAGGGCAGAGAGTAGTTCCTACTCAAGCTAAGAAGTTGGGTTTCACATTCAAATATTCTTACGTGAAGGATGCCCTTAAAGCTATTCTATCT
>gnl_Phypa_v3.3_Pp3c7_11100V3.1
ATGGCGCTAGTCCGAGAAGCTGTGCTGAGCAAGGGGATGCCGAGTGGCCTGACACGGCACAATTCTCGAGTTTGCTCACAGGAGAGATCATCCTCTTCGACTTCATTGTCGAATGTATTCATTAGGACAGGTCCTGCGTCGACGAACGCATCAACTCATTACGGGGGTGGCTCTGCTGCCACTGTCAAGCTCTTCTCGATGGCCAATCAGAAATGTAAGAGCGCCTCGCAGCAGACAAGAAAATGCGGAAAGTTGGTTTGCAATGCCAAAGCGAGTCCTAATGGCAGCGAGGGGCCAAAGATGGTTGTAGCTATCACCGGTGCAACGGGATTTGTTGGCTCTAGACTGGTGGAAAGACTCGTTAAAGATGGACATGAAGTTCGAATTCTGACCCGTTCTGAAACCAGGGCCCGGGAAATTTTTCCTGAAACAAGGTATCCGGGTGTGAAGGTAGCAGAGGAAAGCAGGTGGGATGAACTGATTCAAGGTTCTACCGGCGTTGTCAACTTGGCTGGTTCCCCTATTTCCACGAGATGGACTCCCGAGGTGAAAGCAGAAATCAAGGACTGCAGGGTTGCAGCTACTAGCAAGGTGGTGCAAGCGATCAATTCAGCACCGAAAGAGGCGCGACCTGCTGTTCTTGTTAGTTCGACCGCAGTTGGATTCTACGGGACAAGCGAGACGTCTGCGTTTGATGAGACAAGTCCTTCAGGGGATGATTATCTTGCCGAGGTGTGCAGAGTGTGGGAGGAGAAAGCTAAAGGATTGGAGAATGGCACCCGCCTTGTTCTCATCCGTATAGGCGTTGTACTTGATAAAGACGGCGGAGCACTAGCCAAGATGGTTCCTATCTTCTCAATTTTCGCGGGTGGACCACTAGGCTCTGGAAAGCAATGGTTTTCATGGGTGCATCGCGACGATCTAGTGTCTATGATCATTGAATCTCTCAGAAATCCGGCGTATGAAGGTGTAATTAATGGAACAGCACCAAATCCAGTGCGAATGGCGGAGATGTGCGACCGACTAGGCGCCATATTGGGGCGCCCTTCTTGGCTTCCTGTTCCTGAGTTTGCCCTCAAGGCCATTCTTGGTGAAGGAGCCACTCTTGTTTTGGAAGGACAAAGAGTGTTGCCAAAGAGAGCACAAGAACTCGGGTTTTCTTTCAAGTATCGCTACATTTCTGATGCTTTGAAAGCCATCTTGACCAGC
>gnl_Phypa_v3.3_Pp3c7_11090V3.1
ATGGCGCTAGTCCGAGAAGCTGTGCTGAGCAAGGGGATGCCGAGTGGCCTGACACGGCACAATTCTCGAGTTTGCTCACAGGAGAGATCATCCTCTTCGACTTCATTGTCGAATGTATTCATTAGGACAGGTCCTGCGTCGACGAACGCATCAACTCATTACGGGGGTGGCTCTGCTGCCACTGTCAAGCTCTTCTCGATGGCCAATCAGAAATGTAAGAGCGCCTCGCAGCAGACAAGAAAATGCGGAAAGTTGGTTTGCAATGCCAAAGCGAGTCCTAATGGCAGCGAGGGGCCAAAGATGGTTGTAGCTATCACCGGTGCAACGGGATTTGTTGGCTCTAGACTGGTGGAAAGACTCGTTAAAGATGGACATGAAGTTCGAATTCTGACCCGTTCTGAAACCAGGGCCCGGGAAATTTTTCCTGAAACAAGGTATCCGGGTGTGAAGGTAGCAGAGGAAAGCAGGTGGGATGAACTGATTCAAGGTTCTACCGGCGTTGTCAACTTGGCTGGTTCCCCTATTTCCACGAGATGGACTCCCGAGGTGAAAGCAGAAATCAAGGACTGCAGGGTTGCAGCTACTAGCAAGGTGGTGCAAGCGATCAATTCAGCACCGAAAGAGGCGCGACCTGCTGTTCTTGTTAGTTCGACCGCAGTTGGATTCTACGGGACAAGCGAGACGTCTGCGTTTGATGAGACAAGTCCTTCAGGGGATGATTATCTTGCCGAGGTGTGCAGAGTGTGGGAGGAGAAAGCTAAAGGATTGGAGAATGGCACCCGCCTTGTTCTCATCCGTATAGGCGTTGTACTTGATAAAGACGGCGGAGCACTAGCCAAGATGGTTCCTATCTTCTCAATTTTCGCGGGTGGACCACTAGGCTCTGGAAAGCAATGGTTTTCATGGGTGCATCGCGACGATCTAGTGTCTATGATCATTGAATCTCTCAGAAATCCGGCGTATGAAGGTGTAATTAATGGAACAGCACCAAATCCAGTGCGAATGGCGGAGATGTGCGACCGACTAGGCGCCATATTGGGGCGCCCTTCTTGGCTTCCTGTTCCTGAGTTTGCCCTCAAGGCCATTCTTGGTGAAGGAGCCACTCTTGTTTTGGAAGGACAAAGAGTGTTGCCAAAGAGAGCACAAGAACTCGGGTTTTCTTTCAAGTATCGCTACATTTCTGATGCTTTGAAAGCCATCTTGACCAGC
>gnl_Phypa_v3.3_Pp3s34_200V3.1
ATGAGTAAAAAAATCGTGCTGGCTGGCGGCTCCGGCTTTCTGGGAAACGCCTTGGCTGATTTTCTGACTGCAAAGGGATTTGAGGTCGTGATTCTGACTCGAGGGAATTCTCGGGCAGCTGGATCTATCCGCTATCTGCAATGGGATGGCGCGACTAGAGGAGCTTGGACAGATGAAATCGATGGCAGCTATGCCGTCATCAACTTTACCGGCAAAAGCGTCAACTGCTTATACACGCCCAAAAATAAAGAAGAAATCATTCGCTCTCGCCTGGATTCCGTGCGAGTCCTGACCGATGCGATCCTGGCAAGCGCAAAGCCTCCCGCTGTCTTTGTGCAAGCCGGCTCTCTCGCTATTTTCGGCGATACCGTGCAGGAATGCGACGAGAATGCTCCGCATGGCACAGGCTTTTCCGTGCAGGTTTGCCAGCGGTGGGAACAGGCGTTTTTTGAGCGCGAGCTGCCGCAAACCCGCAAGGTTATGCTGCGGATCGGCTTTGCGCTGGGCAAAAACGGCGGTGCCCTCGAGCCTCTCGCCAAGCTGGCTTCGATGCGACTCGGCGGCACTGTCGGCAGTGGGAATCAATACATTAGCTGGCTGCATGTAGATGACTTGAACGAGATGTTTTTCTATGCCATGGAAAATGAGCAGGTCAGCGGCATTGTCAATGCTACGGGTCCAAAGCCGGTTACCAACCGTGAGTTCATGCAGACGCTGCGCAAGGTATTGAACAAAGGCTGGGCTCCTCCGACTCCTGCACCCTTCGTCTGGCTCGGCGCTTACCTTGTCATGCGAACGGACCCTAGTCTCGCTTTGACTGGCCGCAACTGTGTCCCGGCGAAACTGCTAGAGAGCGGCTTTTCTTTTGGTCATACCGATCTGGAGGCAGCGCTGCGGGATCTGCTCGTACCGGAGAAGGCCAACGCA
>gnl_Poptr_v3.0_Potri.009G124800.1
ATGGAGTCGGTGTCAAATAGAGTAACTACTACTTTAACATGGAGCAACTCTATCTCTACTTCTTCACTCCAAATTCCTCAAGTCTTTTCAATTCGTTGTACTAAGAGATTGAGGGTGTGCTGTGCCTCTGACCAAACCCAGAAGATGACTGTATCAGTAACTGGAGCTACTGGATTTATTGGTAAAAGATTGGTGCAAAGACTGCACGCAGATAAACATTCTGTTCGTGTATTGACGCGTTCAAGATCGAAAGCTCAGTTAATATTTCCGGTCAAGGAATTTCCTGGGATTCTGATTGCGGAGGAGCGAGATTGGAAAGACTGCATTCAAGGTTCAAATGCTGTTGTAAATTTGGCTGGACTGCCCATTAGTACAAGATGGTCACCTGAGGTCAAGAAAGAGATCAAGCAAAGCAGGATCAAAGTGACCTCAAAGGTTGTAGATTTAATAAATGGTTCACCAGAAGGAGTTCGGCCTGCTGTCCTGGTTAGCGCAACTGCTGTTGGTTACTATGGCAGCAGTGAAACACAAGTTTTTGACGAGCGCAGTCCATCGGGAAATGACTACTTGGCTGAGGTATGTAGAGAATGGGAAGCAACAGCCCTCAAAGTAAACAAAGATGTAAGATTAGCTCTTATCCGCATTGGTGTTGTCCTTGGCAAAGATGGTGGTGCTTTAGCTAAAATGATCCCTCTCTTCATGCTGTTTGCTGGTGGACCTATGGGCTCTGGACAGCAATGGTTTTCCTGGATTCACTTGGATGATATTGTGAACCTAATTTACGAAGCTTTAACAAATCCATCTTATAAAGGAGTCATTAATGGAACTGCTCCAAATCCTGTTCGATTGGCTGAGATGTGTGAACAATTGGGAAATGTTATGGGCCGGCCGTCGTGGCTTCCTGTACCTGACTTTGCCCTCAAAGCAGTCCTTGGAGAAGGTGCTTCAGTGGTGCTGGATGGTCAAAGGGTGCTTCCTACTAGAGCCAAGGAGTTAGGTTTCCAGTTTAAATATCCCCAAGTGAAAGATGCTCTTAAAACCATTCTTTCA
>gnl_Prupe_v2.1_Prupe.8G083600.1
ATGGCCTTGTGGTTCCAAATCAAACACATTGCCATACGTTTATCAGTGACTAAAATTGGTATTCAATTATCATCTTTCTTTGTTTCACTACCAACACAGAAAAAGAAGTCAAGAAAGCAGCTTGTTCTATCACAGAGAGTGAGCTTTGCAACAATGGAGCTCTGTAGAGCCACTGCTTTCTCATGGACCCACACTGTCTCTACCGCTCTTCATGTCTCTCTGCCCCTCTCTAAGTTTGAGACTAAGAGACTCAGTGTTTGGTGCGCCTCTGATCAAACCCTGAAGGCAAATACAATGACCGTATCAATAACTGGAGCCACGGGTTTTATCGGTAGAAGATTGGTGCAAAGGCTGCATGCAGATAATCATAGTGTGCATGTCTTGACACGGTCTAAATCCAAGGCAGAGTTAATTTTTCCTGGTAAGAAGGAATTTCCAGGAATTGTGATTGCAGAGGAGCCAGAGTGGAAAGACAGTATCCGAGGTTCAAATGGCGTTGTAAATTTAGCTGGAGTGCCCATAAGTACAAGGTGGTCTCCTGAGATAAAGAAAGAGATCAAGGATAGCAGGATTAGAGTCACCTCAAAGGTCGTAGATTTGATAAATGATTTACCAGATTCCGTTCGGCCTACAGTCTTGGTTAGCGCGACAGCCGTCGGTTACTATGGTACTAGTGAGACACAAGTATTTGATGAACAAAGTCCATCAGGAAATGATTACTTGGCTGAGGTTTGTAGGGAATGGGAAGCAACTGCCCTCAAAGTAAATAAGGATGTGAGGTTAGCACTTATTCGCATAGGTGTTGTGCTTGGCAAAGATGGCGGTGCTTTAGCTAAAATGATCCCTCTCTTCATGGTGTTTGCTGGAGGACCCTTGGGCTCTGGAAAACAATGGTTTTCCTGGATTCATCTGGATGACATAGTGAACCTGATATATGAAGCTCTATCCAATCCATCTTATAAAGGAGTTATCAATGGAACTGCACCCAACCCGGTTCGATTTGCAGAAATGTGTGAACATTTGGGAAATGTCTTGGGTAGGCCTTCATGGCTGCCTGTACCAGATTTCGCCCTGAAAGTGGTCCTTGGAGAAGGTGCTTCTGTGGTTCTGGATGGGCAAAGGGTGCTTCCAGTTAAAGCCAAAGAATTAGGCTTCACGTTCAAGTACTCTTCTGTGAAAGATGCTTTAAGATCCATTATTTCACAA
>gnl_Selmo_v1.0_173339
ATGGTTGTCTCCATAACAGGTGCCACGGGATTTATTGGAAGAAGATTGGTACACAGGCTAGCTTCGGATGGACACAAAGTCCGAGTTCTTACGCGTTCCATTTCGAAGGCAGCTGATCTTTTCCCGGCAAGGGACTATCCGACCGTTGAGGTATCCTTAGAGCGTGATCTGGAGAAATGCATTCCAGGATCGACTGGAGTTGTCAATCTTACTGGGACACCTATCAGCACTCGCTGGACATCGGAGGTGAAAGACGAGATCAAACGAAGCAGGATAAGTCTCACCACAAAGCTTGTTGAAACCATCAACACTACTCCAAAAGAACTACGTCCCAAGGTTTTAGTGAGTGCTTCCGCCGTGGGATTCTACGGAGCAAGCGAGACATCTACGTATGACGAAACGAGTCCTTCGGGAAATGATTATCTCGCCGAAGTTTGCCGGGAATGGGAAGCTGCCGCAAGCAATGTTGATGGCAGTGTAAAGCTTGTCCTCCTTCGCATTGGCATTGTACTCGACAAGGAGGGTGGCGCTCTAGCAAGCATGGTCCCATTATTCAAAGTTTTTGCTGGCGGTCCTATAGGCTCTGGAAAACAATGGTTCTCGTGGGTGCATCGCGAGGATTTGGTGTCACTGATAATTGAAGCGCTAACGAATCCAACCTACAAAGGTGTAATCAATGGGACAGCCCCGAATCCAGTCCGAATGGCCGAGATTTGTGACACTCTGGGAAGAGTCTTGGGACGTCCGTCATGGCTCCCTGTTCCTGAGATTGCTCTCAAAGCAGTACTTGGAGAGGGTGCGAGTGCGGTTCTCGACGGTCAAAGAGTGGTACCAAAGAGAGCTCAAGAGCTCGGTTTCAAGTTTAAGTACCGCTACATTGGGGACGCTCTGAAGGCAATCTTTGCTTCC
>gnl_Solly_v2.4_Solyc09g091970.2.1
ATGGACTCTGCTTCATCTCCAAAGGAAAGTAAGATGATTGTATCAGTTACTGGAGCTACTGGTTTTGTTGGGAAAAGATTGGTGCAAAGATTGCATGCAGATAAGCATCAAATTCGAGTGTTGACAAGGTCAAGATCCACAGCACAATCAATATTTCCGGTTAAAGAGTTCCCCGGAATAGTAATTGCCGAGGAGCCAGAGTGGAAAAACTGCATAGAAGGTTCAACAGCTGTTGTGAATTTGGCTGGAACATCCATTAGTACTAGATGGTCCTATGAGATCAAGAAGGATATCAAGCAAAGCAGGATTAGAGTAACCTCCAAGGTTGTAGAATTAATCAATAATTCAAAGGATGATGCCCGTCCCAAAGTTTTAATAAGTGCAACAGCAGTTGGTTATTATGGAACCAGCGAGACGGAAGTGTTTGATGAGAAAAGTCCATCGGGAAATGATTACTTGGCTGAGGTTTGTAGAGAATGGGAGGCATCTGCTCTCAAAGTCAATAAGGATGTTAGGCTTGCTCTAATTCGTATTGGCGTTGTCCTCGGAAAAGACGGTGGTGCTTTAGCTAAGATGATTCCTCTCTTCATGATGTTTGCTGGTGGACCTTTGGGCTCTGGAAAGCAATGGTTTTCTTGGATTCATCTCGATGACCTCGTGGATTTGATATACGAAGCTTTATCCAACCCATCCTATAAAGGGGTGATAAATGGAACAGCACCGAATCCTGTACGTCTGGGAGAAATGTGTGAACAACTAGGATCGACGTTAGGAAGACCTTCGTGGCTACCTGTACCAGAAATTGCACTGAAAGCTGTACTTGGAGAGGGTGCATCAGTGGTGTTGGACGGACAAAAGGTGGTTCCAACGAAGGCTAAGGAGTTGGGTTTTTCGTTCAAATACAGGTATATCAAAGACGCGTTGAAAGCAATCATGTCA
>gnl_Sorbi_v3.1_Sobic.004G359600.1
ATGGGAGGAGATTGGAGTGGGGGCCAGCTAACGACGGATCGGAGTTGGAGTTGGAGTCCTGTGCTTCTCCTGCTGGTGCCGCTGGGCACTGCCGCTGCCGCTGCCGCTGCCATGGGTTTCTCCAGCACCCCCAACCTCAAGCTGCAGCTGCTGCTGGAGCCTCGCCCTCGCATCGGAACAACGGCCACGACGCCAAGGCTGGTGCGCCTGCGCTGCGCCCTCAGCTCTGAGCCGCCTGTGCAGCCTCCCATGACCGTTTCCATCACTGGAGCCACAGGTTTCATTGGCCGCAGATTGGTTCACAAGCTTCTATCGGATGATCACAAGGTTTGCGTCTTAACAAGGTCTGCCTCCAACGCTGCATCAGTTTTTCCTGCTTCCACCTATCCTGGACTCACAATAGCCGAGCAAGGGGATTGGGAGGCATGCATCAGAGGCTCCTCTGCTGTTGTCAACCTGGCAGGCATGCCCATAAGCACACGATGGTCACCCGAGATTAAGCAGGAAATTAAACAGAGCCGGATCAATGTTACATCAAAGGTGGTGAAGTACATCAACCATGCTGGAAACACTGATACTCGACCCTCAGTGTTTGTGAGTGCGACAGCCATTGGCTATTATGGTACCAGCGAAATCCATAGCTTTGATGAATCAAGTCCCTCGGGCAATGACTACCTAGCAGAGGTGTGCCGAGAATGGGAGGCCACGGCATGCCAAGTAAACCAGGAGGATGTTAGGCTTGTGCTTCTCCGGATTGGGGTTGTTCTTGGCAAGGACGGCGGTGCTCTAGCAAAGATGATCCCCCTTTTTATGATGTTTGCCGGTGGTCCTCTGGGGACGGGACGCCAATGGTTTTCCTGGATCCATCTGGATGACCTGGTCAACCTCATCTACGAATCTCTAACGAACCCTACATACAAAGGTGTAATCAATGGAACTGCACCTAATCCTGTGCGTTTGTCGGAGCTATGCGAACGGCTGGGGCGAATCGTCGGGCGGCCCTCCTGGTTGCCCGTGCCGGAATTCGCGCTCAAAGCGGTGCTTGGAGAAGGCGCTTCTGTGGTGTTGGAAGGACAAAAGGTTCTTCCGGCGAAGGCAAAGCATCTGGGCTTCTCCTACAGATACCCCTATGTTGAAGACGCTCTCAAGGCCATTGCTCGAGACTTG
>gnl_Spipo_v2_Spipo17G0014300
ATTAGTCCTGTTAAAACTCAGATGATTGTGTCTATAACAGGAGCTACGGGTTTTATAGGTAGAAGATTGGTTCAAAAGCTAGCCGAAGGTGACCATGAAGTTCGAGTTCTCACTCGGTCTAAAGCAAATGCACAACTTCTTTTTCCTGCTGAGAAATTCCCAAAGATTACCATCGCTGAGGAGTTCGAGTGGAAGGATTGCATTCAAGGCTCAACTGCAGTTGTCAATTTGGCTGGAATGCCCATAAGCACAAGATGGTCATCAGAGGTGAAGAAAGAGATCAAAGATAGCCGGATAAGAGTTACCTCAAAGGTTGTTGATTTGATAAACACCACAAGCTATGATTCTAGGCCTTCAGTTCTCATCAGTGCAACCGCTATTGGTTACTATGGAACTAGTGAAATTAAGGTCTTTGATGAGCGGAGTCCTTCAGGAAATGACTACTTGTCAGAGGTTTGTAGAGAGTGGGAGGCAAGAGCTGTTGGAGTGGACAAGGATGTCAGACTGGCACTCATTCGCATTGGAGTTGTTCTAGGCAAAGAGGGTGGAGCTTTAGCAAAAATGATTCCATTCTTCATGATGTTTGCTGGAGGACCTCTTGGCAGTGGAAAGCAATGGTTTTCTTGGATTCACTTGGATGATCTGGTGAATCTTATTCTGGAAGCCCTAAAAAATCCTGCCTATAAAGGTAAATATTGCTTG
>gnl_Stras_v2.0_SGA_v2.0_scaffold80T25875
ATGGAGCTCTATGGAGCTACCTCGATTTCTTGGGCAAACTCCATTTCCTCCTCTCACTTTAACAGCTTTCACGAAAGCTTAACAGTACGACGGAGGTTTAAGAGGATTACAACTCTCTGCGTTAGTAGCGGAAAAGACGAAGCAGATTCTCAGAAGGTGAAAAATAGGGATGCATTGTTCATTTGTTTGTTGGTTATACCTTTTGTTCAAGTTAGGGAGTACCCTGGTATTGTAATAGCAGAGGAGGCAGATTGGAAAAATTGCATTCAAGGATCAACGGCTGTAGTGAATCTGGCTGGATTGCCGATAAGCACGAGATGGTCTCCTGAGGTTTGTCGCGAATGGGAAAACACTGCACTAAGAGTCAATAAAGATGTGAGGCCAACACTTATTCGAATTGGCGTTGTACTTGGAAAAGATGGTGGTGCTTTGGCTAAGATGATACCTCTTTTCATGATGTTTGCTGGGGGACCTTTGGGCTCTGGGAAGCAATGGTTTTCTTGGATTCATGTTGATGACCTAGTAAGCTTGATCTTTGAAGCTATAAGAAATCCCTCGTATAAAGGTGTTATAAACGGGACAGCACCAAATCCTGTTCGACTATCAGAGATGTGTGATCATTTGGGGTCCGTTTTGGGACGGCCCTCATGGCTTCCTGTACCTGACATTGCTCTTAAAGCCGTTCTTGGAGAAGGTGCTTGCGTGGTTCTTGACGGACAAAAGGTCCTTCCAACCAAGGCCAAGAAACTCGGTTTTTCATTCAAGTATCCTTACGTAAAAGATGCTCTTCGATCGATCGTGCCTTCTTGA
>gnl_Theca_v1.1_Thecc1EG006776t1
ATGAAAATGGAGGTGTTCTGCAGTCCCACTTCTCTTTCATGGACTCACTTCATCTCTCCTTCTCTTCACATCCCTCACTCTTTCTCTGTGGGTGAGACTAATAAATTCAGGGTTTTTGGTGGTGCTGCTCAGTCCCAGAAGGCAAATCAGATGACAGTATCAGTGACAGGAGCTACTGGTTTTATAGGTAGAAGATTGGTTCAAAGACTGCATGCAGACAATCATAATGTTCGTGTCTTGACACGCTCAAGATCCAAAGCAGAGTCAATATTTTCGGTCAAGGACTTTCCAGGAATCATAATTGCAGAGGAGGCAGGGTGGAAGGATTGCATTGAAGGATCAAATGCTGTTGTGAATTTGGCTGGAATGCCCATAAGCACAAGATGGTCTCCTGAGATTAAAATGGAAATTAAGCAAAGCAGGGTCAGAGTCACTACTAAGGTTGTAGATTTGATAAATAATTCACCTCAAGGAGTTCGGCCTACTGTGTTGGTTAGTGCAACAGCCGTTGGTTATTATGGCACAAGTGAAACACAAGTATTTGATGAGAGCAGTCCCTCTGGAAATGATTACTTAGCTCAGGTTTGTAGGGAATGGGAAGGAACAGCGCTTAAAGTAAGTAAGGATGTGAGACTAACTCTTATTCGCATTGGAGTGGTACTTGGAAAAGATGGTGGTGCTCTAGCTAAAATGATCCCTCTCTTCATGATGTTTGCTGGAGGACCTTTGGGCTCTGGACAGCAATGGTTTTCCTGGATTCACTTGGATGACATAGTGAACCTGATATGTGAAGCTTTACGCAATCCATCTTATAAAGGAGTTATAAATGGCACTGCTCCAAACCCCATCCGATTGTCAGAGATGTGTGAGCATTTGGGAAATGCCATGGGCCGACCATCATGGCTTCCTGTGCCAGACTTTGCCCTCAAAGCAGTATTAGGGGAAGGTGCTTCAGTGGTTCTGGAGGGGCAAAAGGTGCTTCCTGCAAAAGCCAAGGAGTTGGGTTTCCCATTCAAGTACTCGTATGTGAAGGATGCACTTAAATCCATTCTTTCCCAAGGC
>gnl_Utrgi_v4.1_Scf00021.g2914.t1
ATGACCTCGCAATTTCCTTCAAAAACCAGCAGCCATTGGGATTTGGGAACAAAGCTCAATGCTTGGGCGATGAGGGATAGAAGGATGTCGACATTCTTTATCAACAACTCCAGTAATTCCAAGCCTTCAGATGAGATGATAGTTTCAGTTGCTGGAGGCACGGGGTTTATAGGGAAAAGATTGGTTCAAAGATTACATTCAGATAATCACCGTGTTTACGTCTTGACGAGGACGAGATCCAAAGCCCTCTCAATTTTTCCTGCTAGAGATTATCCTAAAGTCGAAGTTGCAGAGGAGCCAGAGTGGAGAAACTGCATTCAAGGTTCAACTGCTGTTGTAAACCTGGCCGGCACGCCCATAAGCACGAGATGGTCTGCAGAGATCAAAAAGGAAATCAAGGAAAGCAGGATCAGAACAACGGCAAAGGTTGTAGATTTCATTAACGGATCACCTGAAGGACTCCGTCCCAAGGTTTTTGTCAGCGCAACTGCAGTTGGCTACTACGGAGCTAGTGATACACAAGTTTTCGATGAGCGCAGTCCATCAGGCACCGACTACCTATCCGAGGTCTGTAGAGAGTGGGAGGCTGCTGCCCTTGGGGTCGATGAAGAAGTTCGATTAGCATTGATTCGCATCGGAGTTGTCCTCGGAAAAGAGGGTGGTGCTCTAGCTAAAATGATACCTCTGTTCATGATGTTTGCTGGAGGGCCGCTGGGCTCTGGTAGGCAATGGTTTTCATGGATCCATGTAGACGACCTTGTGGACCTCATCTATGAAGCTCTAATCAACCCATCCTACACAGGGGTCATCAACGGCACGGCTCCCAACCCAGTTCGTCTGGCAGAGATGTGCGATCACCTAGGATCCGTTTTAGGGCGACCCTCATGGCTACCTGTACCAGAGTTAGCCCTCCAAGCTGTTCTAGGAGAAGGAGCATATGTGGTTCTTCAAGGGCAGAAGGTGCTTCCCACAAGAGCTCAACAACTCGGGTTCCCCTTCAAGTTTCCATACGTGAAGGATGCCCTCAGGTCCATCATGTCAAGA
>gnl_Vitvi_Genoscope.12X_GSVIVT01024169001
ATGGAGCTCTGCAGAACCACTGCTGCATTCTCATGGGCTCACTCCATCTCTCCTTCTCTTCACTTCCCTCAACGCTTCTCAATGTGTGAGAGTAAGGGGCTTAGAGTTTGTTGCGCCGTCAATGCCAGTGCTTCTGGGCAATCTCAGAAGGAAAATCAGATGATTGTGTCCGTAACAGGAGCAACGGGTTTTATAGGGAGAAGATTGGTGCAAAGGTTGCTTGCAGATAATCATCGTGTTCATGTCTTGACACGGTCTCGATCGAAAGCTCAGTTTATTTTTCCTGCCAAGGACTTTCGAGGAATTGTAATTGCAGAGGAGCCAGAGTGGAAGGACTGCATTCAAGGTTCAAATGCTGTTGTAAATTTGGCAGGAATGCCCATAAGTACAAGGTGGTCTCCTGAGATAAAAAAAGAGATCAAGGAAAGCAGGGTCAGGATTACCTCAAAGGTTGTGGATATAATAAATAACTCACAAGATGAAGTTCGGCCCACAGTTTTGGTTAGTGCATCAGCGATTGGTTACTATGGCGCAAGTGAAACACTAGTATTTAAAGAGCAAAGTCCATCAGGAAATGATTACTTGGCTGAGGTTTGTAGAGAATGGGAAGGCAAAGCATTCAAAGTAAATAAGGATGTTCGCTTGGTGCTTATTCGAATTGGTGTTGTTCTTGGAAAGGATGGTGGTGCTTTAGCTAAAATGATCCCTCTCTTCAATTTGTTTGCTGGTGGACCTTTGGGCTCTGGTAAACAATGGTTTTCCTGGATTCATCTGGATGATATAGTGGAGCTAATATATGAAGCATTGTCTAATCCATCATATACAGGAGTTATAAATGGAACTGCACCAAACCCTGTCCGTCTGGCTGAGATGTGTGACCATTTGGGAAATGCCATGGGCCGACCCTCATGGCTGCCAGTACCCGATTTTGCACTCAAAGCAGTCCTTGGAGAAGGTGCTTCTGTGGTCTTGGATGGGCAAAAAGTGCTCCCTGCTAGAGCCCAGCAGCTGGGTTTCACATTCAAATACCCATATGTGAAAGATGCACTAAGAGCCATTCTTCTTGGGAGT
>FraveV4A2_2g10480.t3
ATGACTGTATCAGTAACAGGAGCTACGGGGTTTATCGGTAGAAGATTGGTGCAAAGGCTGCATGCAGATAATCACAGTGTGCATGTCTTGACACGGTCTAGATCAAAGGCTGAGTTAATTTTTCCGGTCAAGGACTTTCCAGGAATCGTGATTGCAGAGGAGCCAGAGTGGAAAGATAGCATTCGAGGTTCAACAGGTGTTGTAAATTTGGCTGGACTGCCCATTAGTACAAGATGGACTTCTGAGATAAAGAAAGAGATCAAGCAGAGCAGGATTAGAGTCACCTCTAAGGTCATAGATTTAATAAATGATTTACCAGATGCAGTCCGACCTTCAGTCTTGGTTAGCGCAACAGCCGTTGGTTACTATGGTACTAGTGAGACACGCATATTTGATGAACAGAGTCCATCAGGAAATGATTACTTGGCTGAGGTTTGTAGAGAATGGGAAGGAACTGCCCTCAAAGTAAACCAGGATGTTCGGTTAGTGCTCATTCGTATTGGTGTTGTTCTTGGTAAAGATGGAGGAGCTTTAGCTAAAATGATCCCTCTGTTCATGGTATTTGCTGGTGGACCCTTGGGCTCTGGAAAACAATGGTTTTCCTGGATTCATCTGGATGACATAGTGAACCTGATATATGAAGCTCTGACTAATCCATCTTATAAAGGAGTTATCAATGGAACTGCACCAAACCCTGTTCGATTTGCAGAAATGTGTCAACATTTGGGAAAGGTCTTGGGTAGGCCTTCATGGCTGCCTGTGCCTGACTTCGCCTTGAAAGCAGTCCTTGGAGAAGGTGCTGCAGTGGTGCTGGATGGGCAAAGGGTGCTACCACTTAAAGCGCAAGAGTTGGGATTTTCCTTCAAATACTCTTATATCAAAGATGCATTAAAATCGATTATGACA
>Maldo_HF_02666
ATGGAGCTCTGTGGAGCCACTGCTCTCTCATGGACCCACACTGTCTCCACCCCTCCTCACGTCTCTCTGCCCCTCTCTAAGTGTGGGACTCTGAGGCTCAGTGTTTGGTGTGCCTCTGATCAAACCCAGACGGTTGTCTTAGGCAAATCAGATGACTGTATCAATAACTGGAGCTACGGGTTTTATCGGGAGAAGATTGGTGCAAAGGCTGCATGCAGAGTTAGGGTTTGGAGAGAGATTGTTCCTCAAGCCATTGGTTCTAGTATTAATACCCAGTTTTCTGTCAAGGACTTTCCAGGAATCATGATTGCAGAGGAGGCACAGTGGAAAGACAGCATTCAAGGTTCAACCGGTGTCGTAAATTTGGCTGGACTGCCCATAAGCACAAGATGGTCTCCTGAGATAAAGAAAGAGATCAAGACTAGCAGGATTAGGGTCACCTCAAAGGTCATAGATTTAATAAACGATTTACCAGATGCAGTTCGACCTACAGTCTTGGTTAGCGCAACAGCTGTCGGTTACTATGGTACTAGTGAGACACAAGTATTTGATGAGCAAAGTCCGTCAGGGAATGATTACTTAGCTGAGGTTTGTAGAGAATGGGAAGGAACTGCCCGCAAAGTGAATAAGGATGTTAGGCTAGCACTCATTCGCATTGGTGTTGTCCTTGGTAAAGATGGCGGAGCTTTAGCTAAAATGATCCCTCTCTTTATGGTGTTTGCTGGAGGACCGTTGGGCTCTGGAAAGCAATGGTTTTCCTGGATTCATCTGGATGACATAGTGAACCTGATATATGAAGCCCTATCCAATCCATCTTATGAAGGAGTTATAAATGGAACTGCACCCAACCCTGTTCGATTTGCAGAAATGTGTGAACATTTGGGAAATGTCTTGGGCAGGCCCTCATGGCTGCCTGTACCGGACTTTGCCCTGAAAGCAGTCCTTGGCGAAGGTGCTTCTGTGGTTCTGGATGGGCAGAGGGTGCTTCCAGTTAGAGCCAAGGAGCTGGGTTTCTCGTTCAAATACTCGTATGTGAGAGATGCATTACAATCCATTATTTCACAAAAGGCGGCC
>Malba_008014
ATGGAGGTCTGTGGAGCCACTGCTCTCTCATGGACCCACACTGTCTCCACCTCTCTTCACGTCTCTCTGCCCCTCTCTAAGCGTGGGACTCGGGGACTCTGTGTTTGGTGTGCGTCTGACCAACCCCAGAAGGTTGTCTTAGGCAAATCAGTTGACTGTATCAATAACTGGAGCTACGGGTTTTATCGGGAGAAGATTGGTGCAAAGGCTGCATGCAGCCGAAACTCATACCACATGTGCATAGTTTCACTAGCTAACTGTTCTTTCGATCCAATTTGTAATGCAGATAATCATAGTGTGCATGTCTTGACACGGTCCAGATCAAAGGCTGAGTTAATTTTTCCGGTCAAGGACTTTCCAGGAATCATGATTGCAGAGGAGCCACAGTGGAAAGACAGCATTCAAGGTTCAACTGGTGTCGTAAATTTGGGTGGACTGCCCATAAGCACAAGATGGTCTCCTGAGATAAAGAAAGAGATCAAGACTAGCAGGATTAGAGTCACATCGAAGGTCATAGATTTAATAAACAATTTACCAGATGCAGTTCGACCTACAGTCTTGGTTAGCGCAACAGCTGTCGGTTACTACGGTACTAGTGAGACACAAATATTTGATGAGCAAAGTCCATCAGGGAATGATTACTTAGCTGAGGTTTGTAGAGAATGGGAAGGAACTGCCCTCAAAGTGAATAAGGATGTTAGGCTAGCGCTCATTCGCATTGGTGTTGTTCTTGGTAAAGATGGTGGAGCTTTAGCTAAAATGATCCCTCTCTTTATGGTGTTTGCTGGAGGACCCTTGGGCTCTGGAAAGCAATGGTTTTCCTGGATTCATCTGGATGACATAGTGAACCTGATATATGAAGCCCTATCCAATCCATCTTATAAAGGAGTTATCAATGGAACTGCACCAAACCCTGTTCGATTTGCAGAAATGTGTGAGCATTTGGGAAATGTCTTGGGCAGGCCCTCATGGCTGCCTGTACCGGACTTTGCCCTGAAAGCAGTCCTTGGAGAAGGTGCTTCTGTGGTTGTGGATGGGCAGAGGGTGCTTCCAGTTAGAGCCGAGGAGTTGGGTTTCTCGTTCAAATACTCTTATGTGAGAGATGCATTACGATCCATTATTTCACAAAAGGCGGCC
>Malba_032033
ATGGAGCTCTGTGGAGCCACTGCTCTCTCATGGACCCACACTGTCTCCACCCCTCTTCACGTCTCTCTGCCCCTCTCTAAGTGTGGGACTCGGAGGCTCAGTGTTTGGTGTGCCTCTGATCAAACCCAGATGGTTGTCTTAGGCAAATCAGATGACTGTATCAATAACTGGAGCTACGGGTTTTATCGGGAGAAGATTGGTGCAAAGGCTGTATGCAGAGTTAGGGTTTGGAGAGAGATTGTTCCTCAAGCCATTGGTTCTAGTATTAATACCCAGTTTTCTGGTAATTTCTGTTATGCTCCTGACTTCCCAGGAATCGTGATTGCAGAGGAGGCACAGTGGAAAGACAGCATTCAAGGTTCAACCGGTGTCGTAAATTTGGCTGGACTGCCCATAAGCACAAGATGGTCTCCTGAGATAAAGAAAGAGATCAAGACTAGCAGGATTAGGGTCACCTCGAAGGTCATAGATTTAATAAACGATTTACCAGATGCAGTTCGACCTACAGTCTTGGTTAGCGCAACAGCTGTCGGTTACTATGGTACTAGTGAGACACAAGTATTTGATGAGCAAAGTCCGTCAGGGAATGATTACTTAGCTGAGGTTTGTAGAGAATGGGAAGGAACGGCCCGCAAAGTGAATAAGGATGTTAGGCTAGCGCTCATTCGCATTGGTGTTGTCCTTGGTAAAGATGGTGGAGCTTTAGCTAAAATGATCCCTCTCTTTATGGTTTTTGCTGGAGGACCGTTGGGCTCTGGAAAGCAATGGTTTTCCTGGATTCATCTGGATGACATAGTGAACCTCATATATGAAGCCCTATCCAATCCATCTTATAAAGGAGTTATCAATGGAACTGCACCCAACCCTGTTCGATTTGCAGAAATGTGTGAACATTTGGGAAATGTCTTGGGCAGGCCCTCATGGCTGCCTGTACCGGACTTTGCCCTGAAAGCAGTCCTTGGCGAAGGTGCTTCTGTGGTTCTGGATGGGCAGAGGGTGCTTCCAGTTAGAGCCAAGGAGCTGGGTTTCTCGTTCAAATACTCGTATGTGAGAGATGCATTACAATCCATTATTTCACAAAAGGCGGCC
>Malsi_05g007340
ATGGAGGTCTGTGGAGCCACTGCTCTCTCATGGACCCACACTGTCTCCACCTCTCTTCACGTCTCTCTGCCCCTCTCTAAGCGTGGGACTCGGGGACTCTGTGTTTGGTGTGCGTCTGACCAACCCCAGAAGGCAAATCAGTTGACTGTATCAATAACTGGAGCTACGGGTTTTATCGGGAGAAGATTGGTGCAAAGGCTGCATGCAGATAATCATAGTGTGCATGTCTTGACACGGTCCAGATCAAAGGCTGAGTTAATTTTTCCGGTCAAGGATTTTCCAGGAATCATGATTGCAGAGGAGCCACAGTGGAAAGACAGCATTCAAGGTTCAACTGGTGTCGTAAATTTGGGTGGACTGCCCATAAGCACAAGATGGTCTCCTGAGATAAAGAAAGAGATCAAGACTAGCAGGATTAGAGTCACATCGAAGGTCATAGATTTAATAAACGATTTACCAGATGCAGTTCGACCTACAGTCTTGGTTAGCGCAACAGCTGTCGGTTACTACGGTACTAGTGAGACACAAATATTTGATGAGCAAAGTCCATCAGGGAATGATTACTTAGCTGAGGTTTGTAGAGAATGGGAAGGAACTGCCCTCAAAGTGAATAAGGATGTTAGGCTAGCGCTCATTCGCATTGGTGTTGTTCTTGGTAAAGATGGTGGAGCTTTAGCTAAAATGATCCCTCTCTTTATGGTGTTTGCTGGAGGACCCTTGGGCTCTGGAAAGCAATGGTTTTCCTGGATTCATCTGGATGACATAGTGAACCTGATATATGAAGCCCTTTCCAATCCATCTTATAAAGGAGTTATCAATGGAACTGCACCAAACCCTGTTCGATTTGCAGAAATGTGTGAGCATTTGGGAAATGTCTTGGGCAGGCCCTCATGGCTGCCTGTACCGGACTTTGCCCTGAAAGCAGTCCTTGGAGAAGGTGCTTCTGTGGTTCTGGATGGGCAGAGGGTGCTTCCAGTTAGAGCCGAGGAGTTGGGTTTCTCGTTCAAATACTCTTATGTGAGAGATGCATTACGATCCATTATTTCACAAAAGGCGGCC
>Malsi_10g006730
ATGGAGCTCTGTGGAGCCACTGCTCTCTCATGGACCCACACTGTCTCCACCCCTCTTCACGTCTCTCTGCCCCTCTCTTGTGGGACTCGGAGGCTCAGTGTTTGGTGTGCCTCTGATCAAACCCAGACGGCAAATCAGATGACTGTATCAATAACTGGAGCTACGGGTTTTATCGGGAGAAGATTGGTGCAAAGGCTGCATGCAGATAATCATAGTGTACGTGTCTTGACACGGTCCAGATCAAAGGCTGAGTTAATTTTTCCGGTCAAGGACTTTCCAGGAATCATGATTGCAGAGGAGGCACAGTGGAAAGACGGCATTCAAGGTTCAACCGGTGTCGTAAATTTGGCTGGACTGCCCATAAGCACAAGATGGTCTCCTGAGATAAAGAAAGAGATCAAGACTAGCAGGATTAGGGTCACCTCAAAGGTCATAGATTTAATAAACGATTTACCAGATGCAGTTCGACCTACAGTCTTGGTTAGCGCAACAGCTGTCGGTTACTATGGTACTAGTGAGACACAAGTATTTGATGAGCAAAGTCCGTCAGGGAATGATTACTTAGCTGAGGTTTGTAGAGAATGGGAAGGAACTGCCCGCAAAGTGAATAAGGATGTTAGGCTAGCACTCATTCGCATTGGTGTTGTCCTTGGTAAAGATGGCGGAGCTTTAGCTAAAATGATCCCTCTCTTTATGGTGTTTGCTGGAGGACCGTTGGGCTCTGGAAAGCAATGGTTTTCCTGGATTCATCTGGATGACATAGTGAACCTGATATATGAAGCCCTATCCAATCCATCTTATGAAGGAGTTATAAATGGAACTGCACCCAACCCTGTTCGATTTGCAGAAATGTGTGAACATTTGGGAAATGTCTTGGGCAGGCCCTCATGGCTGCCTGTACCGGACTTTGCCCTGAAAGCAGTCCTTGGCGAAGGTGCTTCTGTGGTTCTGGATGGGCAGAGGGTGCTTCCAGTTAGAGCCAAGGAGCTGGGTTTCTCGTTCAAATACTCGTATGTGAGAGATGCATTACAATCCATTATTTCACAAAAGGCGGCC
>Malsy_05g006140
ATGGAGGTCTGTGGAGCCACTGCTCTCTCATGGACCCACACTGTCTCCACCTCTCTTCACGTCTCTCTGCCCCTCTCTAAGCGTGAGACTCGGGGACTCTGTGTTTGGTGTGCGTCTGACCAACCCCAGAAGGCAAATCAGTTGACTGTATCAATAACTGGAGCTACGGGTTTTATCGGGAGAAGATTGGTGCAAAGGCTGCATGCAGATAATCATAGTGTGCATGTCTTGACACGGTCCAGATCAAAGGCTGAGTTAATTTTTCCGGTCAAGGATTTTCCAGGAATCATGATTGCAGAGGAGCCACAGTGGAAAGACAGCATTCAAGGTTCAACTGGTGTCGTAAATTTGGGTGGACTGCCCATAAGCACAAGATGGTCTCCTGAGATAAAGAAAGAGATCAAGACTAGCAGGATTAGAGTCACATCGAAGGTCATAGATTTAATAAACGATTTACCAGATGCAGTTCGACCTACAGTCTTGGTTAGCGCAACAGCTGTCGGTTACTACGGTACTAGTGAGACACAAATATTTGATGAGCAAAGTCCATCAGGGAATGATTACTTAGCTGAGGTTTGTAGAGAATGGGAAGGAACTGCCCTCAAAGTGAATAAGGATGTTAGGCTAGCGCTCATTCGCATTGGTGTTGTTCTTGGTAAAGATGGTGGAGCTTTAGCTAAAATGATCCCTCTCTTTATGGTGTTTGCTGGAGGACCCTTGGGCTCTGGAAAGCAATGGTTTTCCTGGATTCATCTGGATGACATAGTGAACCTGATATATGAAGCCCTATCCAATCCATCTTATAAAGGAGTTATCAATGGAACTGCACCAAACCCTGTTCGATTTGCAGAAATGTGTGAGCATTTGGGAAATGTCTTGGGCAGGCCCTCATGGCTGCCTGTACCGGACTTTGCCCTGAAAGCAGTCCTTGGAGAAGGTGCTTCTGTGGTTCTGGATGGGCAGAGGGTGCTTCCAGTTAGAGCCGAGGAGTTGGGTTTCTCGTTCAAATACTCTTATGTGAGAGATGCATTACGATCCATTATTTCACAAAAGGCGGCC
>Malsy_10g006150
ATGGAGCTCTGTGGAGCCACTGCTCTCTCATGGACCCATACTGTCTCCACCCCTCCTCACGTCTCTCTGCCCCTCTCTAAGTGTGGGACTCGGAGGCTCAGTGTTTGGTGTGCCTCTGATCAAACCCAGACGGCAAATCAGATGACTGTATCAATAACTGGAGCTACGGGTTTTATCGGGAGAAGATTGGTGCAAAGGCTGCATGCAGATAATCATAGTGTACGTGTCTTGACACGGTCCAGATCAAAGGCTGAGTTAATTTTTCCGGTCAAGGACTTTCCAGGAATCATGATTGCAGAGGAGGCACAGTGGAAAGACAGCATTCAAGGTTCAACCGGTGTCGTAAATTTGGCTGGACTGCCCATAAGCACAAGATGGTCTCCTGAGATAAAGAAAGAGATCAAGACTAGCAGGATTAGGGTCACCTCAAAGGTCATAGATTTAATAAACGATTTACCAGATGCAGTTCGACCTACAGTCTTGGTTAGCGCAACAGCTGTCGGTTACTATGGTACTAGTGAGACACAAGTATTTGATGAGCAAAGTCCGTCAGGGAATGATTACTTAGCTGAGGTTTGTAGAGAATGGGAAGGAACTGCCCGCAAAGTGAATAAGGATGTTAGGCTAGCACTCATTCGCATTGGTGTTGTCCTTGGTAAAGATGGCGGAGCTTTAGCTAAAATGATCCCTCTCTTTATGGTGTTTGCTGGAGGACCGTTGGGCTCTGGAAAGCAATGGTTTTCCTGGATTCATCTGGATGACATAGTGAACCTGATATATGAAGCCCTATCCAATCCATCTTATGAAGGAGTTATAAATGGAACTGCACCCAACCCTGTTCGATTTGCAGAAATGTGTGAACATTTGGGAAATGTCTTGGGCAGGCCCTCATGGCTGCCTGTACCGGACTTTGCCCTGAAAGCAGTCCTTGGCGAAGGTGCTTCTGTGGTTCTGGATGGGCAGAGGGTGCTTCCAGTTAGAGCCAAGGAGCTGGGTTTCTCGTTCAAATACTCAGGGTATCCGAATCTCCAAAACCTACATCAGAGATGCATCACGATCAATTGTCGTAAAGAAAATGCTGTAACAAGTTGCAGAAGAAACCTCTTTGTTTTCATTCTTTTAATTATAAGAAATTCAGATTTGAGGAATCAGGTGAAATTTGGGTCCTTGTGGATGCTGTGGATCTCTTGTTTAAGTGGTTTCTTGTCTTTAAACCCTGAGGAAGCCGGTGCTGGCTCATATTTCAAAGGTTTTCCATCCAAGCGTCTTCCAGATCCAGTAAAAGGGTTAAATTTAGGTTCAGCCTCAGCAGGATCCTCTTCAACTGCAAGAAAATCAGAAATTCATACAATTCCTTTCTGTTCTCTTCTTGGACAATGGAATACCATTACGTTGAAATACATG
>Maldo_GDDH_05G1055500
ATGGAGGTCTGTGGAGCCACTGCTCTCTCATGGACCCACACTGTCTCCACCTCTCTTCACGTCTCTCTGCCCCTCTCTAAGCGTGAGACTCGGGGACTCTGTGTTTGGTGTGCGTCTGACCAACCCCAGAAGGCAAATCAGTTGACTGTATCAATAACTGGAGCTACGGGTTTTATCGGGAGAAGATTGGTGCAAAGGCTGCATGCAGATAATCATAGTGTGCATGTCTTGACACGGTCCAGATCAAAGGCTGAGTTAATTTTTCCGGTCAAGGATTTTCCAGGAATCATGATTGCAGAGGAGCCACAGTGGAAAGACAGCATTCAAGGTTCAACTGGTGTCGTAAATTTGGGTGGACTGCCCATAAGCACAAGATGGTCTCCTGAGATAAAGAAAGAGATAAAGACTAGCAGGATTAGAGTCACATCGAAGGTCATAGATTTAATAAACGATTTACCAGATGCAGTTCGACCTACAGTCTTGGTTAGCGCAACAGCTGTCGGTTACTACGGTACTAGTGAGACACAAATATTTGATGAGCAAAGTCCATCAGGGAATGATTACTTAGCTGAGGTTTGTAGAGAATGGGAAGGAACTGCCCTCAAAGTGAATAAGGATGTTAGGCTAGCGCTCATTCGCATTGGTGTTGTTCTTGGTAAAGATGGTGGAGCTTTAGCTAAAATGATCCCTCTCTTTATGGTGTTTGCTGGAGGACCCTTGGGCTCTGGAAAGCAATGGTTTTCCTGGATTCATCTGGACGACATAGTGAACCTGATATATGAAGCCCTATCCAATCCATCTTATAAAGGAGTTATCAATGGAACTGCACCAAACCCTGTTCGATTTGCAGAAATGTGTGAGCATTTGGGAAATGTCTTGGGCAGGCCCTCATGGCTGCCTGTACCGGACTTTGCCCTGAAAGCAGTCCTTGGAGAAGGTGCTTCTGTGGTTCTGGATGGGCAGAGGGTGCTTCCAGTTAGAGCCGAGGAGTTGGGTTTCTCGTTCAAATACTCTTATGTGAGAGATGCATTACGATCCATTATTTCACAAAAGGCGGCC
>Maldo_GDDH_10G1062800
ATGGAGCTCTGTGGAGCCACTGCTCTCTCATGGACCCACACTGTCTCCACCCCTCCTCACGTCTCTCTGCCCCTCTCTAAGTGTGGGACTCTGAGGCTCAGTGTTTGGTGTGCCTCTGATCAAACCCAGACGGCAAATCAGATGACTGTATCAATAACTGGAGCTACGGGTTTTATCGGGAGAAGATTGGTGCAAAGGCTGCATGCAGATAATCATAGTGTACGTGTCTTGACACGGTCCAGATCAAAGGCTGAGTTAATTTTTCCGGTCAAGGACTTTCCAGGAATCATGATTGCAGAGGAGGCACAGTGGAAAGACAGCATTCAAGGTTCAACCGGTGTCGTAAATTTGGCTGGACTGCCCATAAGCACAAGATGGTCTCCTGAGATAAAGAAAGAGATCAAGACTAGCAGGATAAGGGTCACCTCAAAGGTCATAGATTTAATAAACGATTTACCAGATGCAGTTCGACCTACAGTCTTGGTTAGCGCAACAGCTGTCGGTTACTATGGTACTAGTGAGACACAAGTATTTGATGAGCAAAGTCCGTCAGGGAATGATTACTTAGCTGAGGTTTGTAGAGAATGGGAAGGAACTGCCCGCAAAGTGAATAAGGATGTTAGGCTAGCACTCATTCGCATTGGTGTTGTCCTTGGTAAAGATGGCGGAGCTTTAGCTAAAATGATCCCTCTCTTTATGGTGTTTGCTGGAGGACCGTTGGGCTCTGGAAAGCAATGGTTTTCCTGGATTCATCTGGATGACATAGTGAACCTGATATATGAAGCCCTATCCAATCCATCTTATGAAGGAGTTATAAATGGAACTGCACCCAACCCTGTTCGATTTGCAGAAATGTGTGAACATTTGGGAAATGTCTTGGGCAGGCCCTCATGGCTGCCTGTACCGGACTTTGCCCTGAAAGCAGTCCTTGGCGAAGGTGCTTCTGTGGTTCTGGATGGGCAGAGGGTGCTTCCAGTTAGAGCCAAGGAGCTGGGTTTCTCGTTCAAATACTCGTATGTGAGAGATGCATTACAATCCATTATTTCACAAAAGGCGGCC
>Maldo_Gala_05g005900
ATGATCCCTCTCTTTATGGTGTTTGCTGGAGGACCCTTGGGCTCTGGAAAGCAATGGTTTTCCTGGATTCATCTGGACGACATAGTGAACCTGATATATGAAGCCCTATCCAATCCATCTTATAAAGGAGTTATCAATGGAACTGCACCAAACCCTGTTCGATTTGCAGAAATGTGTGAGCATTTGGGAAATGTCTTGGGCAGGCCCTCATGGCTGCCTGTACCGGACTTTGCCCTGAAAGCAGTCCTTGGAGAAGGTGCTTCTGTGGTTCTGGATGGGCAGAGGGTGCTTCCAGTTAGAGCCGAGGAGTTGGGTTTCTCGTTCAAATACTCTTATGTGAGAGATGCATTACGATCCATTATTTCACAAAAGGCGGCC
>Maldo_Gala_05g005910
ATGGAGGTCTGTGGAGCCACTGCTCTCTCATGGACCCACACTGTCTCCACCTCTCTTCACGTCTCTCTGCCCCTCTCTAAGCGTGAGACTCGGGGACTCTGTGTTTGGTGTGCGTCTGACCAACCCCAGAAGGTAATGCTCTTCAAACTACGAATCCTTCCACACACGCACACGTACATTTCTGTTCATATTTATACAAATTACTTGGCAAATCAGTTGACTGTATCAATAACTGGAGCTACGGGTTTTATCGGGAGAAGATTGGTGCAAAGGCTGCATGCAGGTTATGCTCATTCTCTTCTCCATTATTATAGAAATCTTGCAGACTTATGCGCAGTGTTTCCATTCTATAATCATAGTGTGCATGTCTTGACACGGTCCAGATCAAAGGCTGAGTTAATTTTTCCGGGTAAGAAGGTAATGTACACTTGTTGGCTATTTTCTCAAATCTTT
>Maldo_Gala_10g006210
ATGGAGCTCTGTGGAGCCACTGCTCTCTCATGGACCCACACTGTCTCCACCCCTCCTCACGTCTCTCTGCCCCTCTCTAAGTGTGGGACTCGGAGGCTCAGTGTTTGGTGTGCCTCTGATCAAACCCAGACGGTTGTCTTAGGCAAATCAGATGACTGTATCAATAACTGGAGCTACGGGTTTTATCGGGAGAAGATTGGTGCAAAGGCTGCATGCAGAGTTAGGGTTTGGAGAGAGATTGTTCCTCAAGCCATTGGTTCTAGTATTAATACCCAGTTTTCTGTCAAGGACTTTCCAGGAATCATGATTGCAGAGGAGGCACAGTGGAAAGACAGCATTCAAGGTTCAACCGGTGTCGTAAATTTGGCTGGACTGCCCATAAGCACAAGATGGTCTCCTGAGATAAAGAAAGAGATCAAGACTAGCAGGATTAGGGTCACCTCAAAGGTCATAGATTTAATAAACGATTTACCAGATGCAGTTCGACCTACAGTCTTGGTTAGCGCAACAGCTGTCGGTTACTATGGTACTAGTGAGACACAAGTATTTGATGAGCAAAGTCCATCAGGGAATGATTACTTAGCTGAGGTTTGTAGAGAATGGGAAGGAACTGCCCGCAAAGTGAATAAGGATGTTAGGCTAGCACTCATTCGCATTGGTGTTGTCCTTGGTAAAGATGGCGGAGCTTTAGCTAAAATGATCCCTCTCTTTATGGTGTTTGCTGGAGGACCATTGGGCTCTGGAAAGCAATGGTATTGTCCTCAATTCTGTCCTTCGTATGACGGGTTTTCCTGGATTCATCTGGATGACATAGTGAACCTGATATATGAAGCCCTATCCAATCCATCTTATGAAGAAATGTGTGAACATTTGGGAAATGTCTTGGGCAGGCCCTCATGGCTGCCTGTACCGGACTTTGCCCTGAAAGCAGTCCTTGGCGAAGGTGCTTCTGTGGTTCTGGATGGGCAGAGGGTGCTTCCAGTTAGAGCCAAGGAGCTGGGTTTCTCGTTCAAATACTCTTACAAGGTAATCCCAGATTATAAGAAATTCAGATTTGAGGAATCAGGTGAAATTTGGGTCCTTGTGGATGCTGTGGATCTCTTGTTTAAGTGGTTAATGTTTTATCCGAAACACATTTTGAAAGTGTTATATGAAATCACTCTAGTTCCAAACCTAAGGACATCCAAAATTAGTGGCATTGGATTGATAGGGGATTCTTCTTATCAG
>Pyrco_DAP_Chr10v0.1_23817.1
ATGTCAGACCGAGTTAGAAGACCATTTAGTACTAGTGAGACACAAGTATTTGATGAGCAAAGTCCATCAGGGAATGATTACTTAGCTGAGGTTTGTAGAGAATGGGAAGGAACTGCCCGCAAAGTGAATAAGGATGTTAGGCTAGTGCTCATTCGCATTGGTGTTGTCCTTGGTAAAGATGGCGGAGCTTTAGCTAAAATGATCCCTCTCTTTATGGTGTTTGCTGGAGGACCCTTGGGCTCTGGAAAGCAATGGTTTTCCTGGATTCATCTGGATGACATAGTGAACCTGATATATGAAGCCCTATCCAATCCATCGTATAAAGGAGTTATCAATGGAACTGCACCCAACCCTGTTCGATTTGCAGAAATGTGTGAAAATTTGGGAAATGTCTTGGGCAGGCCTTCATGGCTGCCTGTACCGGACTTTGCCCTGAAAGCAGTCCTTGGCGAAGGTGCTTCTGTGGTTCTGGATGGGCAGAATGTGCTTCCAGTTAGAGCCAAGGAGCTGGGTTTCTCGTTCAAATACTCGTATGTGAGAGATGCATTACAATCCATTATTTCAGAAAAGGCGGCC
>Pyrco_DAP_Chr10v0.1_23818.1
ATGAGCTTGAAAGGGAGAGGCCAAGGGGTGGACCTGGGCACCTCAACCTTGTCCTTGATGCGCTCGATCATCTTCTCCTTCTTCGGCCGAGCGTTTCCGAACGACCCTTTGAATCGCTTCCCTTTCTTCGTCTTCTTGTCTCCTCGCCCGCACAGCATCGGCTCCCCGAGCACATTCGCTTTTGCAATTGCTGCTGACGCCTCCACGGAGGAGGAGGAGGTTGTGAAGCGGGCGCGCTGCTCCGCCATCAGAACCCGCCTCGCCGCTGCACCGCACCACTGCATCATCATCGCCGTTTCTTCCACTTCATTCACCACCACTCACCCTTCACAGCTGCTGTTATCAAATATTTTAGTTTTAGAGTGGGCTTGCGTTGTTGGGCTGAGAGAGAGCTTGCAAGCTGCTGCAGCAATGGAGGTCTGTGGAGCCACTGCTCTCTCATGGACCCACACTGTCTCCACCCCTCTTCACGTCTCTCTGCCCCTCTCTAAGTGTGGGACTCGGAGGCTCAGTGTTTGGTGTGCCTCTGATCAAACCCAGAAGGCAAATCAGATGACTGTATCAATAACTGGAGCTACGGGTTTTATCGGGAGAAGATTGGTGCAAAGGCTGCATGCAGTTTCACTACCTGAACGTTCTTTCGATCCAATTTGTAATGCAGATAATCATAGTGTGCGTGTCTTGACACGGTCCAGATCAAAGGCTGAGTTAATTTTTCCGGGTAAGAAGGAGCTGCTCTATTGTTCCACCAGTGCTTTCTACCGGTCACTTCCTCATTACATCAAAAGCATTGATATAGTTAGGGTTTGGAGAGAGATTGTTCCTCAAGCCATTGGTTCTAGTATTAATACCCAGTTTTCTGTCAAGGACTTTCCAGGAATTGTGATTGCAGAGGAGGCACAGTGGAAAGACAGCATTCAAGGTTCAACCGGTGTCGTAAATTTGGCTGGACTGCCCATAAGCACAAGATGGTCTCCTGAGATAAAGAAAGAGATCAAGACTAGCAGGATTAGGGTCACCTTGAAGGTCATAGATTTAATAAACGATTTACCAGATGCAGTTCGACCTACAGTCTTGGTTAGCGCAACAGCTGTCGGTTACTATGGTCCGTTCAGTCTCATGCTTTTTATCTAT
>Pyrco_DAP_Chr5v0.1_10810.1
ATGGAGGTCTGTGGAGCCACTGCTCTCTCATGGACCCACACTGTCTCCACCTCTCTTCACGTTTCTCTGCCCCTCTCTAAGTGTGGGACTAGGAGGCTCAGTGTTTGGTGTGCCTCTGACCAACCCCAGAAGGCAAATCAGTTGACTGTATCAATAACTGGAGCTACGGGTTTTATCGGGAGAAGATTGGTGCAAAGGCTGCATGCAGGTTATGCTCATTCTCTTCTCCATTATTATAGAAATCTTGCGGACTTATACGCAGTGTTTCCATTCTATAATCATAGTGTGCATGTCTTGACACGGTCCAGATCGAAGTCTGAGTTAATTTTTCCGGGTAAGAAGGTAATTTACACTTTCAAGGACTTTCCAGGAATTGTGATTGCAGAGGAGCCACAGTGGAAAGACAGCATTCAAGGTTCAACTGGTGTCGTAAATTTGGCTGGACTGCCCATAAGCACAAGATGGTCTCCTGAGATAAGGAAAGAGATCAAGACTAGCAGGATTAGAGTCACATCGAAGGTCATAGATTTAATAAACAATTTACCAGATGCAGTTCGACCTACAGTCTTGGTTAGCGCAACAGCTGTCGGTTACTATGGTACTAGTGAGACACAAATATTTGATGAGCAAAGTCCGTCAGGGAACGATTACTTAGCTGAGGTTTGTAGAGAATGGGAAGGAACTGCCCTCAAAGTGAATAAGGATGTTAGGCTAGCGCTCGTTCGCATTGGTGTTGTTCTTGGTAATGATGGTGGAGCTTTAGCTAAAATGATCCCTCTCTTTATGGTGTTTGCTGGAGGACCCTTGGGCTCTGGAAAGCAATGGTTTTCCTGGATTCATCTGGATGACATAGTGAACCTGATATATGAAGCCCTCTCCAATCCATCGTATAAAGGAGTTATCAATGGAACTGCACCAAACCCTGTTCGATTTGCAGAAATGTGTGAGCATTTGGGAAATGTCTTGGGCAGGCCCTCATGGCTGCCTGTACCGGACTTTGCCCTGAAAGCAGTCCTTGGAGAAGGAGCTTCTGTGGTTCTGGATGGGCAGAAGGTGCTTCCAGTTAGAGCCAAGGAGTTGGGTTTCTCGTTCAAATACTCGTATGTGAGAGATGCATTACGATCGATTATTTCACAAAAGGCAGCC
>Pyrco_BP1_005369.1
ATGGAGGTCTGTGGAGCCACTGCTCTCTCATGGACCCACACTGTCTCCACCCCTCTTCACGTCTCTCTGCCCCTCTCTAAGTGTGGGACTCGGAGGCTCAGTGTTTGGTGTGCCTCTGATCAAACCCAGAAGGCTGTCTTAGGCAAATCAGATGACTGTATCAATAACTGGAGCTACGGGTTTTATCGGGAGAAGATTGGTGCAAAGGCTGCATGCAGAGTTAGGGTTTGGAGAGAGATTGTTCCTCAAGCCATTGGTTCTAGTATTAATACCCAGTTTTCTGTCAAGGACTTTCCAGGAATTGTGATTGCAGAGGAGGCACAGTGGAAAGACAGCATTCAAGGTTCAACCGGTGTCGTAAATTTGGCTGGACTGCCCATAAGCACAAGATGGTCTCCTGAGATAAAGAAAGAGATCAAGACTAGCAGGATTAGGGTCACCTCGAAGGTCATAGATTTAATAAACGATTTACCAGATGCAGTTCGACCTACAGTCTTGGTTAGCGCAACAGCTGTCGGTTACTATGGTACTAGTGAGACACAAGTATTTGATGAGCAAAGTCCATCAGGGAATGATTACTTAGCTGAGGTTTGTAGAGAATGGGAAGGAACTGCCCGCAAAGTGAATAAGGATGTTAGGCTAGCGCTCATTCGCATTGGTGTTGTCCTTGGTAAAGATGGCGGAGCTTTAGCTAAAATGATCCCTCTCTTTATGGTGTTTGCTGGAGGACCCTTGGGCTCTGGAAAGCAATGGTTTTCCTGGATTCATCTGGATGACATAGTGAACCTGATATATGAAGCCCTATCCAATCCATCGTATAAAGGAGTTATCAATGGAACTGCACCCAACCCTGTTCGATTTGCAGAAATGTGTGAAAATTTGGGAAATGTCTTGGGCAGGCCTTCATGGCTGCCTGTACCGGACTTTGCCCTGAAAGCAGTCCTTGGCGAAGGTGCTTCTGTGGTTCTGGATGGGCAAAGGGTGCTTCCGGTTAGAGCCAAGGAGCTGGGTTTCTCGTTCAAATACTCGTATGTGAGAGATGCATTACAATCCATTATTTCAGAAAAGGCGGCC
>Pyrco_BP1_013300.1
ATGTTGGCGTCGGATTTCAAGCGAAGGTTTGGAGGCCTTGATCAGATCCGGAGGAGGAGGGTAGAGATATGCGGCCTTGGGCTTGGTTTTGGGATGAGGAGGATGAGGGTTTGGAGCAGGAGGTTGCAAGGGATTTGCAATGGTGAAGACGAAGATGGGGCTGCTGAGGATTTGCAACGTGGCCGAACTCAACATGAGGCGGTGCTCAACGTGAAGCAATACTCGGCAAAAAGTAGAACACATTGCGAGGCTGCTCGATTAGAGGTAGTGCTTGCGGTTAGGCTGTTGCGAGGTGGCACCGACCCTAGCTTCGGCCTAGGTCGGTTGCTGTGTCTTTTACTTTATCTTTTCCTTCTTATCTCCCTGCCTCTACTGCTACCTCTTCCAAATTTTCACTATGGTCTCCCCATTTCCTTTACTCCTAAAGATAATCATAGTGTGCATGTCTTGACACGGTCCAGATCGAAGTCTGAGTTAATTTTTCCGGTCAAGGACTTTCCAGGAATTGTGATTGCAGAGGAGCCACAGTGGAAAGACAGCATTCAAGGTTCAACTGGTGTCGTAAATTTGGCTGGACTGCCCATAAGCACAAGATGGTCTCCTGAGATAAGGAAAGAGATCAAGACTAGCAGGATTAGAGTCACATCGAAGGTCATAGATTTAATAAACAATTTACCAGATGCAGTTCGACCTACAGTCTTGGTTAGCGCAACAGCTGTCGGTTACTATGGTACTAGTGAGACACAAATATTTGATGAGCAAAGTCCGTCAGGGAATGATTACTTAGCTGAGGTTTGTAGAGAATGGGAAGGAACTGCCCTCAAAGTGAATAAGGATGTTAGGCTAGCGCTCGTTCGCATTGGTGTTGTTCTTGGTAATGATGGTGGAGCTTTAGCTAAAATGATCCCTCTCTTTATGGTGTTTGCTGGAGGACCCTTGGGCTCTGGAAAGCAATGGTTTTCCTGGATTCATCTGGATGACATAGTGAACCTGATATATGAAGCCCTCTCCAATCCATCGTATAAAGGAGTTATCAATGGAACTGCACCAAACCCTGTTCGATTTGCAGAAATATGTGAGCATTTGGGAAATGTCTTGGGCAGGCCCTCATGGCTGCCTGTACCGGACTTTGCCCTGAAAGCAGTCCTTGGAGAAGGAGCTTCTGTGGTTCTGGATGGGCAGAAGGTGCTTCCAGTTAGAGCCAAGGAGTTGGGTTTCTCGTTCAAATACTCGTATGTGAGAGATGCATTACGATCGATTATTTCACAAAAGGCAGCC
>Pyrco_BP_DH_05g04580
ATGGAGGTCTGTGGAGCCACTGCTCTCTCATGGACCCACACTGTCTCCACCTCTCTTCACGTTTCTCTGCCCCTCTCTAAGTGTGGGACTAGGAGGCTCAGTGTTTGGTGTGCCTCTGACCAACCCCAGAAGGCAAATCAGTTGACTGTATCAATAACTGGAGCTACGGGTTTTATCGGGAGAAGATTGGTGCAAAGGCTGCATGCAGATAATCATAGTGTGCATGTCTTGACACGGTCCAGATCGAAGTCTGAGTTAATTTTTCCGGTCAAGGACTTTCCAGGAATCGTGATTGCAGAGGAGCCACAGTGGAAAGACAGCATTCAAGGTTCAACTGGTGTTGTAAATTTGGCTGGACTGCCCATAAGCACAAGATGGTCTCCTGAGATAAAGAAAGAGATCAAGACTAGCAGGATTAGAGTCACATCGAAGGTCATAGATTTAATAAACGATTTACCAGATGCAGTTCGACCTACAGTCTTGGTTAGCGCAACAGCTGTCGGTTACTATGGTACTAGTGAGACACAAATATTTGATGAGCAAAGTCCGTCAGGGAATGATTACTTAGCTGAGGTTTGTAGAGAATGGGAAGGAACTGCCCTCAAAGTGAATAAGGATGTTAGGCTAGCGCTCGTTCGCATTGGTGTTGTTCTTGGTAATGATGGTGGAGCTTTAGCTAAAATGATCCCTCTCTTTATGGTGTTTGCTGGAGGACCCTTGGGCTCTGGAAAGCAATGGTTTTCCTGGATTCATCTGGATGACATAGTGAACCTGATATATGAAGCCCTATCCAATCCATCTTATAAAGGAGTTATCAATGGAACTGCACCAAACCCTGTTCGATTTGCAGAAATATGTGAGCATTTGGGAAATGTCTTGGGCAGGCCCTCATGGCTGCCTGTACCGGACTTTGCCCTGAAAGCAGTCCTTGGAGAAGGAGCTTCTGTGGTTCTGGATGGGCAGAAGGTGCTTCCAGTTAGAGCCAAGGAGTTGGGTTTCTCGTTCAAATACTCGTATGTGAGAGATGCATTACGATCCATTATTTCACAAAAGGCAGCC
>Pyrco_BP_DH_10g04850
ATGGAGGTCTGTGGAGCCACTGCTCTCTCATGGACCCACACTGTCTCTACCCCTCTTCACGCCTCTGTGCCCCTCTCTAAGTGTGGGACTCGGAGGCTCAGTGTTTGGTGTGCCTCTGATCAAACCCAGAAGGCAAATCAGATGACCGTATCAATAACTGGAGCTACGGGTTTTATCGGGAGAAGATTGGTGCAAAGGCTGCATGCAGATAATCATAGTGTGCGTGTCTTGACACGGTCCAGATCAAAGGCTGAGTTAATTTTTCCGGTCAAGGACTTTCCAGGAATCGTGATTGCAGAGGAGGCACAGTGGAAAGACAGCATTCAAGGTTCAACCGGTGTCGTAAATTTGGCTGGACTGCCCATAAGCACAAGATGGTCTCCTGAGATAAAGAAAGAGATCAAGACTAGCAGGATTAGGGTCACCTCGAAGGTCATAGATTTAATAAACGATTTACCAGATGCAGTTCGACCTACAGTCTTGGTTAGCGCAACAGCTGTCGGTTACTATGGTACTAGTGAGACACAAGTATTTGATGAGCAAAGTCCATCAGGGAATGATTACTTAGCTGAGGTTTGTAGAGAATGGGAAGGAACTGCCCGCAAAGTGAATAAGGATGTTAGGCTAGCGCTCATTCGCATTGGTGTTGTCCTTGGTAAAGATGGCGGAGCTTTAGCTAAAATGATCCCTCTCTTTATGGTGTTTGCTGGAGGACCCTTGGGCTCTGGAAAGCAATGGTTTTCCTGGATTCATCTGGATTACATAGTGAACCTGATATATGAAGCCCTATCCAATCCATCGTATAAAGGAGTTATCAATGGAACTGCACCCAACCCTGTTCGATTTGCAGAAATGTGTGAAAATTTGGGAAATGTCTTGGGCAGGCCTTCATGGCTGCCTGTACCGGACTTTGCCCTGAAAGCAGTCCTTGGCGAAGGTGCTTCTGTGGTTCTGGATGGGCAAAGGGTGCTTCCGGTTAGAGCCAAGGAGCTGGGTTTCTCGTTCAAATACTCGTATGTGAGAGATGCATTACAATCCATTATTTCAGAAAAGGCGGCC
>Pruav_sc0000175.1_g140.1.mk
ATGGAGGTCTGTAGAGCCACTGCTTTCTCATGGACCCACACTATCTCTACCTCTCTTCATGTCTCTCTGCCCCTCTCTAAGTTTGAGACTAAGAGACTCAGTGTTTGGTGCGCCTCTGATCAAAACCAGAAGGCAAATACAATGACCGTATCAATAACTGGAGCCACGGGTTTTATCGGTAGAAGATTGGTGCAAAGGCTGCATGCAGATAATCATAGTGTGCATGTCTTGACACGGTCTAAATCCAAGGCTGAGTTAATTTTTCCTGTCAAGGAATTTCCAGGAATTGTGATTGCAGAGGAGCCAGAGTGGAAAGACAGTATCCGAGGTTCAAATGGCGTTGTAAATTTAGCTGGAGTGCCCATAAGTACAAGATGGTCTCCTGAGATAAAGAAAGAGATCAAGGATAGCAGGATTAGAGTCACCTCGAAGGTCATAGATTTAATAAATGATTTACCAGATTCCGTTCGGCCTACAGTCTTGGTTAGCGCAACAGCCGTCGGTTACTATGGTACTAGTGAGACACAAGTATTTGATGAACAAAGTCCATCAGGAAATGATTACTTGGCTGAGGTTTGTAGAGAATGGGAAGCAACTGCCCTCAAAGTAAATAAGGATGTGAGGTTAGCACTTATTCGCATAGGTGTTGTGCTTGGCAAAGATGGCGGTGCTTTAGCTAAAATGATCCCTCTCTTCATGGTGTTTGCTGGAGGACCCTTGGGCTCTGGAAAACAATGGTTTTCCTGGATTCATCTGGATGACATAGTGAACCTGATATATGAAGCTCTATCCAATCCATCTTATAAAGGAGTTATCAATGGAACTGCACCCAACCCGGTTCGATTTGCAGAAATGTGTGAACATTTGGGAAATGTCTTGGGTAGGCCTTCGTGGCTGCCTGTACCAGATTTCGCCCTGAAAGTGGTCCTTGGAGAAGGTGCTTCTGTGGTTCTGGATGGGCAAAGGGTGCTTCCAGTTAAAGCCAAAGAATTAGGCTTCACGTTCAAGTACTCTTCTGTGAAAGATGCTTTAAGATCCATTATTTCACAA
>Pyrusco10g024030.1
ATGGAGGTCTGTGGAGCCACTGCTCTCTCATGGACCCACACTGTCTCTATCCCTCTTCACGTCTCTCTGCCCCTCTCTAAGCGTGGGACTCGGAGGCTCAGTGTTTGGTGTGCCTCTGATCAAACCCAGAAGGCAAATCAGATGACTGTATCAATAACTGGAGCTACGGGTTTTATCGGGAGAAGATTGGTGCAAAGGCTGCATGCAGATAATCATAGTGTGCGTGTCTTGACACGGTCCAGATCAAAGGCTGAGTTAATTTTTCCGGTCAAGGACTTTCCAGGAATCGTGATTGCAGAGGAGGCACAGTGGAAAGACAGCATTCAAGGTTCAACCGGTGTCGTAAATTTGGCTGGACTGCCCATAAGCACAAGATGGTCTCCTGAGATAAAGAAAGAGATCAAGACTAGCAGGATTAGGGTCACCTCGAAGGTCATAGATTTAATAAACGATTTACCAGATGCAGTTCGACCTACAGTCTTGGTTAGCGCAACAGCTGTCGGTTACTATGGTACTAGTGAGACACAAGTATTTGATGAGCAAAGTCCATCAGGGAACGATTACTTAGCTGAGGTTTGTAGAGAATGGGAAGGAACTGCCCGCAAAGTGAATAAGGATGTTAGGCTAGCGCTCATTCGCATTGGTGTTGTCCTTGGTAAAGATGGCGGAGCTTTAGCTAAAATGATCCCTCTCTTTATGGTGTTTGCTGGAGGACCCTTGGGCTCTGGAAAGCAATGGTTTTCCTGGATTCATCTGGATGACATAGTGAACCTGATATATGAAGCCCTATCCAATCCATCTTATAAAGGAGTTATCAATGGAACTGCACCCAACCCTGTTCGATCTGCAGAAATGTGTGAAAATTTGGGAAATGTCTTGGGCAGGCCCTCATGGCTGCCTGTACCGGACTTTGCCCTGAAAGCAGTCCTTGGCGAAGGTGCTTCTGTGGTTCTGGATGGGCAGAATGTGCTTCCAGTTAGAGCCAAGGAGCTGGGTTTCTCGTTCAAATACTCGTATGTGAGAGATGCATTACAATCCATTATTTCAGAAAAGGCGGCC
>Pyrusco5g005230.1
ATGGAGGTCTGTGGAGCCACTGCTCTCTCATGGACCCACACTGTCTCCACCTCTCTTCACGTTTCTCTGCCCCTCTCTAAGTGTGGGACTAGGAGGCTCAGTGTTTGGTGTGCCTCTGACCAACCCCAGAAGGCAAATCAGTTGACTGTATCAATAACTGGAGCTACGGGTTTTATCGGGAGAAGATTGGTGCAAAGGCTGCATGCAGATAATCATAGTGTGCATGTCTTGACACGGTCCAGATCGAAGTCTGAGTTAATTTTTCCGGTCAAGGACTTTCCAGGAATCGTGATTGCAGAGGAGCCACAGTGGAAAGATAGCATTCAAGGTTCAACTGGTGTCGTAAATTTGGCTGGACTGCCCATAAGCACAAGATGGTCTCCTGAGATAAAGAAAGAGATCAAGACTAGCAGGATTAGAGTCACATCGAAGGTCATAGATTTAATAAACGATTTACCAGATGCAGTTCGACCTACAGTCTTGGTTAGCGCAACAGCTGTCGGTTACTATGGTACTAGTGAGACACAAATATTTGATGAGCAAAGTCCATCAGGGAATGATTACTTAGCTGAGGTTTGTAGAGAATGGGAAGGAACTGCCCTCAAAGTGAATAAGGATGTTAGGCTAGCGCTCGTTCGCATTGGTGTTGTTCTTGGTAATGATGGTGGAGCTTTAGCTAAAATGATCCCTCTCTTTATGGTGTTTGCTGGAGGACCCTTGGGCTCTGGAAAGCAATGGTTTTCCTGGATTCATCTGGATGACATAGTGAACCTGATATATGAAGCCCTATCCAATCCATCTTATAAAGGAGTTATCAATGGAACTGCACCAAACCCTGTTCGATTTGCAGAAATGTGTGAGCATTTGGGAAATGTCTTGGGCAGGCCCTCATGGCTGCCTGTACCGGACTTTGCCCTGAAAGCAGTCCTTGGAGAAGGCGCTTCTGTGGTTCTGGATGGGCAGAGGGTGCTTCCAGTTAGAGCCAAGGAGTTGGGCTTCTCGTTCAAATACTCGTATGTGAGAGATGCATTACGGTCCATTATTTCACAAAAGGCAGCC
>Pyrbe_002937
ATGGAGGTCTGTGGAGCCACTGCTTTCTCATGGACCCACACTGTCTCCACCCCTCTTCACGTCTCTCTGCCCCTCTCTAAGTGTGGGACTCGGAGGCTCAGTGTTTGGTGTGCCTCTGATCAAACCCAGAAGGCAAATCAGATGACTGTATCAATAACTGGAGCTACGGGTTTTATCGGGAGAAGATTAGTGCAAAGGCTGCATGCAGATAATCATAGTGTGCGTGTCTTGACACGGTCCAGATCAAAGGCTGAGTTAATTTTTCCGGTCAAGGACTTTCCAGGAATCGTGATTGCAGAGGAGGCACAGTGGAAAGACAGCATTCAAGGTTCAACCGGTGTCGTAAATTTGGCTGGACTGCCCATAAGCACAAGATGGTCTCCTGAGATAAAGAAAGAGATCAAGACTAGCAGGATTAGGGTCACCTCGAAGGTCATAGATTTAATAAACGATTTACCAGATGCAGTTCGACCTACAGTCTTGGTTAGCGCAACAGCTGTCGGTTACTATGGTACTAGTGAGACACAAGTATTTGATGAGCAAAGTCCGTCAGGGAATGATTACTTAGCTGAGGTTTGTAGAGAATGGGAAGGAACTGCCCGCAAAGTGAATAAGGATGTTAGGCTAGCACTCATTCGCATTGGTGTTGTCCTTGGTAAAGATGGCGGAGCTTTAGCTAAAATGATCCCTCTCTTTATGGTGTTTGCTGGAGGACCCTTGGGCTCTGGAAAGCAATGGTTTTCCTGGATTCATCTGGATAACATAGTGAACCTGATATATGAAGCCCTATCCAATCCATCTTATAAAGGAGTTATCAATGGAACTGCACCCAACCCTGTTCGATTTGCAGAAATGTGTGAAAATTTGGGAAATGTCTTGGGCAGGCCCTCATGGCTGCCTGTACCGGACTTTGCCCTGAAAGCAGTCCTTGGCGAAGGTGCTTCTGTGGTTCTGGATGGGCAGAATGTGCTTCCAGTTAGAGCCAAGGAGCTGGGTTTCTCGTTCAAATACTCGTATGTGAGAGATGCATTACAATCCATTATTTCAGAAAAGGCGGCC
>Pyrbe_041003
ATGGAGGTCTGTGGAGCCACTGCTCTCTCATGGACCCACACTGTCTTCGCCTCTCTTCACGTGTCTCTGCCCCTCTCTAAGCGTGGGACCAGGAGGCTCAGTGTTTGGTGTGCCTCTGACCAACCCCAGAAGGCAAATCAGTTGACTGTATCAATAACTGGAGCTACGGGTTTTATCGGGAGAAGATTGGTGCAAAGGCTGCATGCAGATAATCATAGTGTGCATGTCTTGACACGGTCCAGATCGAAGTCTGAGTTAATTTTTCCGGTCAAGGACTTTCCAGGAATCGTGATTGCAGAGGAGCCACAGTGGAAAGACAGCATTCAAGGTTCAACTGGTGTCGTAAATTTGGCTGGACTGCCCATAAGCACAAGATGGTCTCCTGAGTTAAAGAAAGAGATCAAGACTAGCAGGATTAGAGTCACATCGAAGGTCATAGATTTAATAAACGATTTACCAGATGCAGTTCGACCTACGGTCTTGGTTAGCGCAACAGCTGTCGGTTACTATGGTACTAGTGAGACACAAATATTTGATGAGCAAAGTCCGTCAGGGAATGATTACTTAGCTGAGGTTTGTAGAGAATGGGAAGGAACTGCCCTCAAAGTGAATAAGGATGTTAGGCTAGCGCTCGTTCGCATTGGTGTTGTTCTTGGTAATGATGGTGGAGCTTTAGCTAAAATGATCCCTCTCTTTATGGTGTTTGCTGGAGGACCCTTGGGCTCTGGAAAGCAATGGTTTTCCTGGATTCATCTGGATGACATAGTGAACCTGATATATGAAGCCCTATCCAATCCATCTTATAAAGGAGTTATCAATGGAACTGCACCGAACCCTGTTCGATTTGCAGAAATGTGTGAGCATTTGGGAAATGTCTTGGGCAGGCCCTCATGGCTGCCTGTACCGGACTTTGCCCTGAAAGCAGTCCTTGGAGAAGGCGCTTCTGTGGTTCTGGATGGGCAGAAGGTGCTTCCAGTTAGAGCCAAGGAGTTGGGTTTCTCGTTCAAATACTCGTATGTGAGAGATGCATTACGATCCATTATTTCACAAAAGGCAGCC
>Pyrpy_N_00g1194.1
ATGGAAATGACCGAGCAAAAACAAAAGAGAAGAGGCAATCGATGGAAATGGGTGGTTGGTTTGGTTCTGGAAAGAGAGAGCTTGCAAGCTGCTGCAACAATGGAGGTCTGTGGAGCCACTGCTCTCTCATGGACCCACACTGTCTCTATCCCTCTTCACGTCTCTCTGCCCCTCTCTAAGCGTGGGACTCGGAGGCTCAGTGTTTGGTGTGCCTCTGATCAAACCCAGAAGGCAAATCAGATGACTGTATCAATAACTGGAGCTACGGGTTTTATCGGGAGAAGATTGGTGCAAAGGCTGCATGCAGATAATCATAGTGTGCGTGTCTTGACACGGTCCAGATCAAAGGCTGAGTTAATTTTTCCGGTCAAGGACTTTCCAGGAATCGTGATTGCAGAGGAGGCACAGTGGAAAGACAGCATTCAAGGTTCAACCGGTGTCGTAAATTTGGCTGGACTGCCCATAAGCACAAGATGGTCTCCTGAGATAAAGAAAGAGATCAAGACTAGCAGGATTAGGGTCACCTCGAAGGTCATAGATTTAATAAACGATTTACCAGATGCAGTTCGACCTACAGTCTTGGTTAGCGCAACAGCTGTCGGTACTAGTGAGACACAAGTATTTGATGAGCAAAGTCCATCAGGGAATGATTACTTAGCTGAGGTTTGTAGAGAATGGGAAGGAACTGCCCGCAAAGTGAATAAGGATGTTAGGCTAGCGCTCATTCGCATTGGTGTTGTCCTTGGTAAAGATGGCGGAGCTTTAGCTAAAATGATCCCTCTCTTTATGGTGTTTGCTGGAGGACCCTTGGGCTCTGGAAAGCAATGGTTTTCCTGGATTCATCTGGATGACATAGTGAACCTGATATATGAAGCCCTATCCAATCCATCGTATAAAGGAGTTATCAATGGAACTGCACCCAACCCTGTTCGATTTGCAGAAATGTGTGAAAATTTGGGAAATGTCTTGGGCAGGCCCTCATGGCTGCCTGTACCGGACTTTGCCCTGAAAGCAGTCCTTGGCGAAGGTGCTTCTGTGGTTCTGGATGGGCAGAATGTGCTTCCAGTTAGAGCCAAGGAGCTGGGTTTCTCGTTCAAATACTCGTATGTGAGAGATGCATTACAATCCATTATTTCAGAAAAGGCGGCC
>Pyrpy_N_05g0402.1
ATGTTTCTTGAGAAGATTGTGTGTAGAGTTCCGGTGTTTACACTAGCTCGGGTGTTACAAACACCACCACTTTCTCCTTGTTGTTTGTTGCTTCCAGCAGTGTCGTTTGTGGATATCCACGAACTTCATACTGATAATTGGCTTCGTTCACTTGGTTGCCAATTATCCCTTGTTTATGGTTGTGCTCTGGTAGCAAATTTGGGTTGGAGGTGGCATTTGTGGAGGCGTTACTGGACAGAGGATGGGAATCGGCCGAAGGACCTGTTTCAAAGGGTGGAGGTGGCTATAGAAGCTTCTGAAAGAGAGAGCTTGCAAGCTGCTGCAGCAATGGAGGTCTGTGGAGCCACTGCTCTCTCATGGACCCACACTGTCTCCACCTCTCTTCACGTTTCTCTGCCCCTCTCTAAGTGTGGGACTAGGAGGCTCAGTGTTTGGTGTGCCTCTGACCAACCCCAGAAGGCAAATCAGTTGACTGTATCAATAACTGGAGCTACGGGTTTTATCGGGAGAAGATTGGTGCAAAGGCTGCATGCAGATAATCATAGTGTGCATGTCTTGACACGGTCCAGATCGAAGTCTGAGTTAATTTTTCCGGTCAAGGACTTTCCAGGAATCGTGATTGCAGAGGAGCCACAGTGGAAAGATAGCATTCAAGGTTCAACTGGTGTCGTAAATTTGGCTGGACTGCCCATAAGCACAAGATGGTCTCCTGAGATAAAGAAAGAGATCAAGACTAGCAGGATTAGAGTCACATCGAAGGTCATAGATTTAATAAACGATTTACCAGATGCAGTTCGACCTACAGTCTTGGTTAGCGCAACAGCTGTCGGTTACTATGGTACTAGTGAGACACAAATATTTGATGAGCAAAGTCCATCAGGGAATGATTACTTAGCTGAGGTTTGTAGAGAATGGGAAGGAACTGCCCTCAAAGTGAATAAGGATGTTAGGCTAGCGCTCGTTCGCATTGGTGTTGTTCTTGGTAATGATGGTGGAGCTTTAGCTAAAATGATCCCTCTCTTTATGGTGTTTGCTGGAGGACCCTTGGGCTCTGGAAAGCAATGGTTTTCCTGGATTCATCTGGATGACATAGTGAACCTGATATATGAAGCCCTATCCAATCCATCTTATAAAGGAGTTATCAATGGAACTGCACCAAACCCTGTTCGATTTGCAGAAATGTGTGAGCATTTGGGAAATGTCTTGGGCAGGCCCTCATGGCTGCCTGTACCGGACTTTGCCCTGAAAGCAGTCCTTGGAGAAGGCGCTTCTGTGGTTCTGGATGGGCAGAGGGTGCTTCCAGTTAGAGCCAAGGAGTTGGGCTTCTCGTTCAAATACTCGTATGTGAGAGATGCATTACGGTCCATTATTTCACAAAAGGCAGCC
>Rosch_v2.0_Chr6g0267981
ATGGGTGATGGAAAATTGGGAACGAGTGGGGGGGTCGGGTGTGGTTCCAAATCAAACACATTGCTCCTAGTCATTCAAACTATCCAATCATCCATCCTTAGCTTTCAGCCTTTCACTACCAGAAAAACAGAAGAAAGCACCTTATTCCTTGAGCTTGCAACAATGGAGGTCTGCAGAGCCACTGCTTTCTCATGGACCCATACCATCTCCACCTCCCTTCACGTTTCTCTGCCCCCCTCTAAGTGGGAGTCTAAGAGACTCACTGTTTGGTGTGCCTCTGACCAAACCCAGAAGGCAAATCAGATGACTGTATCAGTAACAGGAGCTACGGGTTTTATCGGTAGAAGATTGGTGCAAAGGCTGCAAGCAGATAATCATAGTGTGCACGTCTTGACACGGTCTAGATCAAAGGCTGAGTTAATTTTTCCGGTCAAGGACTTTCCAGGAATCGTAATTGCAGAGGAGCCAGAGTGGAAAGATAGCATTCGAGGTTCAACTGGTGTTGTAAATTTGGCTGGAATGCCCATCAGTACAAGATGGACTTCTGAGATAAAGAAAGAGATCAAGCAGAGCAGGGTTAGAGTCACCTCTAAGGTCATAGATTTAATAAATGATTTACCAGATGCGGTCCGACCTTCAGTCTTGGTCAGCGCAACAGCCGTCGGTTACTATGGTACTAGTGAGACACGCGTATTTGATGAACAGAGTCCATCAGGAAATGATTACTTGGCTGAGGTTTGCAGAGAATGGGAAGGAACTGCTCTCAAAGTAAATAAGGATGTTCGGTTAGCGCTCATTCGTATTGGTGTTGTTCTTGGTAAAGATGGAGGAGCTTTGGCTAAGATGATCCCTCTCTTCATGGTTTTTGCTGGGGGACCCTTGGGCTCTGGAAAACAATGGTTTTCCTGGATTCATCTGGATGATATAGTGAACCTGATATATGAAGCTCTCTCTAATCCATCTTATAAAGGAGTTATCAATGGAACTGCACCCAACCCTGTTCGATTCACAGAAATGTGTCAACATTTGGGAAATGTCTTGGGTAGGCCTTCATGGCTGCCTGTGCCTGATTTCGCCTTGAAAGCAGTCCTCGGAGAAGGCGCTTCAGTGGTGCTGGATGGGCAAAGGGTACTGCCACTTAAAGCGAAAGAGTTGGGTTTTTCTTTTAAATATTCTGATATCAAAGATGCATTAAAAGCGATTATGACA
>Rubch_LG02.3587
ATGACCGTTTCAGTAACAGGAGCTACAGGTTTTGTTGGGAGACGATTGGTGCAAAGGCTGCATGCAGATAATCATAGTGTGCATGTCTTGACACGGTCAAAATCAAAGGCAGAGTTAATTTTTCCGGTCAAGGACTTTCCAGGAATTGTAATTGCAGAGGAGTCAGAGTGGAAAGATAGCATTCGAGGTTCAACTGGTGTTGTAAATTTGGCTGGAATGCCCATTAGTACAAGATGGACTTCTGAGATAAAGAAAGAGATCAAGCAGAGCAGGATTAGAGTCACCTCTAAAGTTATAGATTTAATAAATGATTTACCAGATGCAGTTCGACCTACAGTTTTGGTTAGCGCAACAGCCGTTGGTTACTATGGAACTAGTGAGACACAAGTATTTGATGAACAAAGTCCATCAGGAAATGATTACTTGGCTGAGGTTTGTAGAGAATGGGAAGGAACTGCCCTCAAAGTAAATAAGGATGTCCGGTTAGCACTCATTCGTATTGGTGTTGTTCTTGGTAAAGATGGAGGAGCTTTAGCTAAAATGATCCCTCTATTCATGGTTTTTGCTGGAGGACCCTTGGGCTCTGGAAAACAATGGTTTTCCTGGATTCATCTGGATGACATAGTGAACCTGATATATGAAGCTCTATCTAATCCATCTTATAAAGGAGTTATCAATGGAACTGCACCCAATCCTGTTCGATTTGCGGAAATGTGTCAACATTTGGGAAATGTCTTGGGTAGGCCTTCATGGTTGCCTGTTCCTGACTTTGCCTTGAAAGCAGTGCTTGGAGAAGGCGCTTCTGTGGTGCTGGATGGGCAAAGGGTGCTACCGCTTAAAGCGAAAGAGTTGGGTTTCTCATTCAAATATTCTTATGTCAAAGACGCATTAAAATCCATTATCACA
>Ruboc_02_G18463
ATGGAGGTCTGTAGAGCCACTGCTTTCTCATGGACCCATACCATCTCCACCTCTCTTCAAGTTTCACTTCCCCCCTCTAAGTGGGAGACTAAGAGACTCACTGTTTGGTGTGCCTCTGACCAAACCCAGAAGGCAAATCAGATGACCGTTTCAGTAACAGGAGCTACAGGTTTTGTTGGTAGAAGATTGGTGCAAAGGCTGCATGCAGATAATCATAGTGTGCATGTCTTGACACGGTCTAAATCAAAGGCTGAGTTAATTTTTCCGGTCAAGGACTTTCCAGGAATCGTAATTGCAGAGGAGTCAGAGTGGAAAGATAGCATTCGAGGTTCAACTGGTGTTGTAAATTTGGCTGGAATGCCCATTAGTACAAGATGGACTTCTGAGATAAAGAAAGAGATCAAGCAGAGCAGGATTAGAGTCACCTCTAAAGTTATAGATTTAATAAATGATTTACCAGATGCAGTTCGACCTACAGTCTTGGTTAGCGCAACAGCCGTTGGTTACTATGGAACTAGTGAAACACAAGTATTTGATGAACAAAGTCCATCAGGAAATGATTACTTGGCTGAGGTTTGTAGAGAATGGGAAGGAACTGCCGTCAAAGTAAATAAGGATGTCCGGTTAGCACTCATTCGTATTGGTGTTGTTCTTGGTAAAGATGGAGGAGCTTTAGCTAAAATGATCCCTCTCTTCATGGCATTTGCTGGAGGACCCTTGGGCTCTGGAAAACAATGGTTTTCCTGGATTCATCTGGATGACTTAGTGAACCTGATATATGAAGCTCTATCTAATCCATCTTATAAAGGAGTTATCAATGGAACTGCACCCAATCCTGTTCGATTTGCGGAAATGTGTCAACATTTGGGAAATGTCTTGGGTAGGCCTTCATGGTTGCCTGTTCCTGACTTTGCCTTGAAAGCAGTCCTTGGAGAAGGCGCCTCTGTGGTGCTGGATGGGCAAAGGGTGCTACCACTTAAAGCGAAAGAGTTGGGTTTCTCATTCAAATATTCTTATGTCAAAGATGCATTAAAATCCATTATCACA
