# Supplementary material for: Transcriptomics of long‐term, low oxygen storage coupled with ethylene signaling interference suggests neofunctionalization of hypoxia response pathways in apple ( Malus domestica )
Source: Plant Direct. 2024 Dec 20;8(12):e70025. doi: 10.1002/pld3.70025 (PMC11660084; doi:10.1002/pld3.70025)
Supplement: Supplementary file 2 — Data S2: Homologs of all 606 hypoxia response genes identified in this study across 42 representative species of land plants). [file PLD3-8-e70025-s004.gz › 01-integratedGeneFamilies_dir/268.faa]

>gnl_Ambtr_v1.0_evm_27.model.AmTr_v1.0_scaffold00012.42
MAPKAEKKPAEKKVAEKAPAEKKLKAEKRLPSKEGGASDKKKKRSKKSIETYKIYIFKVLKQVHPDIGISSKAMGIMNSFINDIFEKLAQEASRLARYNQKPTITSREIQTSVRLVLPGELAKHAVSEGTKAVTKFTSS
>gnl_Ambtr_v1.0_evm_27.model.AmTr_v1.0_scaffold00012.38
MAPKAEKKPAEKKVAEKAPAEKKPKAEKHLPSKEGGASDKKKKRSKKSIETYKIYIFKVLKQVHPDIGISSKAMGIMNSFINDIFEKLAQEASKLARYNKKPTITSREIQTSVRLVLPGELAKHAVSEGTKSVTKFTSS
>gnl_Ambtr_v1.0_evm_27.model.AmTr_v1.0_scaffold00012.26
MAPKAEKKPAEKKPAADKEEKKVAEKAPAEKKPKAEKRLPTKEGGASDKKKKRSKKSIETYKIYIFKVLKQVHPDIGISSKAMGIMNSFINDIFEKLAQEASRLARYNKKPTITSREIQTSVRLVLPGELAKHAVSEGTKAVTKFTSS
>gnl_Ambtr_v1.0_evm_27.model.AmTr_v1.0_scaffold00012.39
MAPRAEKKPAEKKPASDKEEKKVAEKAPAEKKPKAEKRLPSKEGGASDKKKKRSKKSIETYKIYIFKVLKQVHPDIGISSKAMGIMNSFINDIFEKLAQESSKLARYNKKPTITSREIQTSVRLVLPGELAKHAVSEGTKAVTKFTSS
>gnl_Ambtr_v1.0_evm_27.model.AmTr_v1.0_scaffold00085.91
MAPKAGKKPAEKKPAEKAPAEKKPKAEKTPKEGGPEKKKKRSKKVTETYKIYIFKVLKQVHPDIGISSKAMGIMNSFINDIFEKLAQEASRLARYNKKPTITSREIQTAVRLTLPGELAKHAVSEGTKAVTKFTSG
>gnl_Ambtr_v1.0_evm_27.model.AmTr_v1.0_scaffold00010.258
MAPKAEKKLAEKKPASEKAAEEKKVAEKAPAEKKPKAEKRLPSKEGGASDKKKKRSKKSIETYKIYIFKVLKQVHPDIGISSKAMGIMNSFINDIFEKLAQEASRLARYNKKPTITSREIQTSVRLVLPGELAKHAVSEGTKAVTKFTSS
>gnl_Aquco_v3.1_Aqcoe6G012700.1
MAPKAEKKPAEKKPAAAATEEKKVAEKGLAEKKPKAGKKLPTKEGGAGAASGDKKKKRSKKNVETYKIYIFKVLKQVHPDIGISSKAMGIMNSFINDIFEKLAQESSRLARYNKKPTITSREIQTAVRLVLPGELAKHAVSEGTKAVTKFTSS
>gnl_Aquco_v3.1_Aqcoe7G298400.1
MAPKAEKKPAAEKPTEEKKVVAEKGPAEKKPKAGKKLPKEGGAAASGDKKKKRSKKNVETYKIYTFKVLKQVHPDIGISSKAMGIMNSFINDIFEKLAQESSRLARYNKKPTITSREIQTAVRLVLPGELAKHAVSEGTKAVTKFTSS
>gnl_Aquco_v3.1_Aqcoe1G430600.1
MAPKAEKKPAEKKPAAEKPEKVVAEKGPAEKKPKAGKKLPKEGGTAASGDKKKKRSKKNVETYKIYIFKVLKQVHPDIGISSKAMGIMNSFINDIFEKLAQESSRLARYNKKPTITSREIQTAVRLVLPGELAKHAVSEGTKAVTKFTSS
>gnl_Aquco_v3.1_Aqcoe1G411800.1
MAPKAEKKPAEKKPAAEKPTEEKKVVAEKGPAEKKPKAGKKLPKEGGAAASGDKKKKRSKKNVETYKIYIFKVLKQVHPDIGISSKAMGIMNSFINDIFEKLAQESSRLARYNKKPTITSREIQTAVRLVLPGELAKHAVSEGTKAVTKFTSS
>gnl_Aquco_v3.1_Aqcoe1G412200.1
MAPKAEKKPAEKKPAAEKPTEEKKVVAEKGPAEKKPKAGKKLPKEGGVAASGDKKKKRSKKNVETYKIYIFKVLKQVHPDIGISSKAMGIMNSFINDIFEKLAQESSRLARYNKKPTITSREIQTAVRLVLPGELAKHAVSEGTKAVTKFTSS
>gnl_Aquco_v3.1_Aqcoe1G412400.1
MAPKAEKKPAEKKPAAEKPTEEKKVVAEKGPAEKKPKAGKKLPKEGGAAASGDKKKKRSKKNVETYKIYIFKVLKQVHPDIGISSKAMGIMNSFINDIFEKLAQESSRLARYNKKPTITSREIQTAVRLVLPGELAKHAVSEGTKAVTKFTSS
>gnl_Aquco_v3.1_Aqcoe1G487200.1
MAPKAEKKPAEKKPATEAEKGLAEKKPKAGKKLPKEGGVAATSGDKKKKKRSKKNVETYKIYIFKVLKQVHPDIGISSKAMGIMNSFINDIFEKLAQESSRLARYNKKPTITSREIQTAVRLVLPGELAKHAVSEGTKAVTKFTSS
>gnl_Aquco_v3.1_Aqcoe1G124200.1
MAKAEKKPAEKKPVEDKKAEKAPVAEKKPKAEKKLPKEAASSDKKKKRSKKNVETYKIYIFKVLKQVHPDIGISSKAMGIMNSFINDIFEKLAQESSRLARYNKKPTITSREIQTAVRLVLPGELAKHAVSEGTKAVTKFTSS
>gnl_Aquco_v3.1_Aqcoe1G121500.1
MAPKRSQKKVIGSLVRKTNKVVEETVNITVVEKTKGAEAGNKETEQEETAISTKDPVSTPGEKQQKEQPKKGVGKQLKLEAPTQKKEETKSKKNEKSTTTTTTTTSSAKEGEEKKGKKSGRKRMLDTGETYNTYVYKVLKQVHPDLGITFKGMMVLNGFMNDMFERLAREASKLTDYTGKKTMSAREIQGAVRLVLPGELGKHAIVEGTKAITTYFSNSS
>gnl_Aquco_v3.1_Aqcoe3G407600.1
MAPKAEKKPAEKKPSEEKLTEEKKSIAPAEKRPKAGKKLPKEGGSSVGGEKKKKRVKKNNESYKIYIFKVLKQVHPDIGISSKAMGIMNSFINDIFEKLAQEASRLARYNKKPTITSREIQTSVRLVLPGELAKHAVSEGTKAVTKFTSS
>gnl_Aquco_v3.1_Aqcoe3G149900.1
MAPPTKAGKKPIAEKKPIAEKKPPVIEKSPKISKEGSASADKKKKKSKKSIETYKIYIFKVLKQVHPDIGISSKAMGIMNSFINDIFEKLAQEASRLARYNKKPTITSREIQTAVRLTLPGELAKHAVSEGTKAVTKFTSS
>gnl_Arath_TAIR10_AT2G28720.1
MAPKAGKKPAEKKPAEKAPAEEEKVAEKAPAEKKPKAGKKLPKEAVTGGVEKKKKRVKKSTETYKIYIFKVLKQVHPDIGISSKAMGIMNSFINDIFEKLAQEASKLARYNKKPTITSREIQTAVRLVLPGELAKHAVSEGTKAVTKFTSS
>gnl_Arath_TAIR10_AT2G37470.1
MAPKAAEKKPAEKKPAGKAPAEKLPKAEKKISKDAGGSEKKKKKSKKSVETYKIYIFKVLKQVHPDVGISGKAMGIMNSFINDIFEKLAQESSKLARYNKKPTITSREIQTAVRLVLPGELAKHAVSEGTKAVTKFTS
>gnl_Arath_TAIR10_AT1G07790.1
MAPRAEKKPAEKKTAAERPVEENKAAEKAPAEKKPKAGKKLPPKEAGDKKKKRSKKNVETYKIYIFKVLKQVHPDIGISSKAMGIMNSFINDIFEKLAQESSKLARYNKKPTITSREIQTAVRLVLPGELAKHAVSEGTKAVTKFTSS
>gnl_Arath_TAIR10_AT1G08170.1
MAPRKPKVVSVTKKKKVVEETIKVTVTEEGDPCVITETANDQETQDLTFSIPVGENVTTVEIPVEVPDERSLPVGENVTTVKIPVDDRDESSPQPPETPVEVRDEPSPQPPETPASKSEGTLKKTDKVEKKQENKKKKKKKKRDDLAGDEYRRYVYKVMKQVHPDLGITSKAMTVVNMFMGDMFERIAQEAARLSDYTKRRTLSSREIEAAVRLVLPGELSRHAVAEGSKAVSNFVGYDSRKR
>gnl_Arath_TAIR10_AT3G09480.1
MAPKAEKKPSEKAPKADKKITKEGGSERKKKTKKSTETYKIYLFKVLKQVHPDIGISGKAMGIMNSFINDTFEKIALESSRLARYNKKPTITSREIQTAVRLVLPGELAKHAVSEGTKAVTKFTSS
>gnl_Arath_TAIR10_AT3G45980.1
MAPRAEKKPAEKKPAAEKPVEEKSKAEKAPAEKKPKAGKKLPKEAGAGGDKKKKMKKKSVETYKIYIFKVLKQVHPDIGISSKAMGIMNSFINDIFEKLASESSKLARYNKKPTITSREIQTAVRLVLPGELAKHAVSEGTKAVTKFTSS
>gnl_Arath_TAIR10_AT3G53650.1
MAPKAAEKKPAGKKPAEKAPAEKLPKAEKKITKEGGSEKKKKKSKKNIETYKIYIFKVLKQVHPDIGISGKAMGIMNSFINDIFEKLAQESSRLARYNKKPTITSREIQTAVRLVLPGELSKHAVSEGTKAVTKFTSS
>gnl_Arath_TAIR10_AT3G46030.1
MAPKAEKKPAEKKPVEEKSKAEKAPAEKKPKAGKKLPKEAGAGGDKKKKMKKKSVETYKIYIFKVLKQVHPDIGISSKAMGIMNSFINDIFEKLASESSKLARYNKKPTITSREIQTAVRLVLPGELAKHAVSEGTKAVTKFTSS
>gnl_Arath_TAIR10_AT5G59910.1
MAPKAEKKPAEKKPASEKPVEEKSKAEKAPAEKKPKAGKKLPKEAGAGGDKKKKMKKKSVETYKIYIFKVLKQVHPDIGISSKAMGIMNSFINDIFEKLAQEASKLARYNKKPTITSREIQTAVRLVLPGELAKHAVSEGTKAVTKFTSS
>gnl_Arath_TAIR10_AT5G22880.1
MAKADKKPAEKKPAEKTPAAEPAAAAEKKPKAGKKLPKEPAGAGDKKKKRSKKNVETYKIYIFKVLKQVHPDIGISSKAMGIMNSFINDIFEKLAGESSKLARYNKKPTITSREIQTAVRLVLPGELAKHAVSEGTKAVTKFTSS
>gnl_Arath_TAIR10_AT5G02570.1
MAPKAEKKPAEKAPAPKAEKKIAKEGGTSEIVKKKKKTKKSTETYKIYIFKVLKQVHPDIGISGKAMGIMNSFINDIFEKLAQESSRLARYNKKPTITSREIQTAVRLVLPGELAKHAVSEGTKAVTKFTSS
>gnl_Betvu_v1.2_Bv4_083040_yyiy.t1
MAPKSEKKPAEKKISDAEKKPKAEKKLPKEAVSGDKKMKKRSKKSVETYKIYIFKVLKQVHPDIGVSSKAMSIMNSFINDIFEKLAQESARLARYNKKPTITSREIQTAVRLVLPGELAKHAVSEGTKAVTKFTSS
>gnl_Betvu_v1.2_Bv7_161360_uood.t1
MAPKSEKKPAEKKISDAEKKPKAEKKLPKEAATAVSGDKKMKKRSKKSVETYKIYIFKVLKQVHPDIGVSSKAMSIMNSFINDIFEKLAQESARLARYNKKPTITSREIQTAVRLVLPGELAKHAVSEGTKAVTKFTSS
>gnl_Betvu_v1.2_Bv7_174370_yeak.t1
MAPKADKKPAEKKPAAEKPEEKKAAAAEKAPAEKKPKAGKKLPKEAGAAAAGEKKKKRSKKNVETYKIYIFKVLKQVHPDIGISSKAMSIMNSFINDIFEKLAQESAKLARYNKKPTITSREIQTAVRLVLPGELAKHAVSEGTKAVTKFTSS
>gnl_Betvu_v1.2_Bv7_174410_icnd.t1
MAPKAEKKPAEKKPAEEKKAAAAEKAPAEKKPKAGKKLPKEAGAAAAGEKKKKRTKKSVETYKIYIFKVLKQVHPDIGISSKAMSIMNSFINDIFEKLAQESARLARYNKKPTITSREIQTAVRLVLPGELAKHAVSEGTKAVTKFTSS
>gnl_Betvu_v1.2_Bv7_174420_caqy.t1
MAPKAEKKPAEKAAAAEKAPAEKKPKAGKKLPKEAGAAAAGDKKKKRTKKSVETYKIYIFKVLKQVHPDIGVSSKAMSIMNSFINDIFEKLAQESARLARYNKKPTITSREIQTAVRLVLPGELAKHAVSEGTKAVTKFTSS
>gnl_Betvu_v1.2_Bv7_174430_ipgp.t1
MAPKAEKKPAEKKPAEEKKAAAAEKAPAEKKPKAGKKLPKEAGAAAAGEKKKKRTKKSVETYKIYIFKVLKQVHPDIGISSKAMSIMNSFINDIFEKLAQESARLARYNKKPTITSREIQTAVRLVLPGELAKHAVSEGTKAVTKFTSS
>gnl_Carpa_v0.4_evm.model.supercontig_163.23
MAPKADKKPAEKKPVAEKAPAAAEKRPKAEKKISKESGEKKKKRVKKNSETYKIYIFKVLKQVHPDIGISSKAMGIMNSFINDIFEKLAQEASRLARYNKKPTITSREIQTAVRLVLPGELAKHAVSEGTKAVTKFTSS
>gnl_Carpa_v0.4_evm.model.supercontig_190.16
MAPKAEKKPAEKKPASEKPTEEKKAVAEKAPAEKKPKAGKKLPKEAGASGDKKKKRTKKSTETYKIYIFKVLKQVHPDIGISSKAMGIMNSFINDIFEKLAQEASRLARYNKKPTITSREIQTAVRLVLPGELAKHAVSEGTKAVTKFTSS
>gnl_Carpa_v0.4_evm.model.supercontig_190.17
MAKAEKKPAEKKPAEEKKSVAEKAPSEKMPKAGKKLPKEAGAGGDKKKKRMKKSSETYKIYIFKVLKQVHPDIGISSKAMGIMNSFINDIFEKLAQESSRLARYNKKPTVTSREIQTAVKLVLPGELAKHAVSEGTKAVTKFTSS
>gnl_Carpa_v0.4_evm.model.supercontig_190.25
MAPKAAEKKPAEKKPAEEKKAVAEKAPAEKKPKAGKKLPKDAGAPADKKKKRVKKSTETYKIYIFKVLKQVHPDIGISSKAMGIMNSFINDIFEKLAQEASRLARYNKKPTITSREIQTAVRLVLPGELAKHAVSEGTKAVTKFTSS
>gnl_Carpa_v0.4_evm.model.supercontig_30.62
MAPKRSTRLLALKTTQKIIEKVEVSVVPSSGREQEITDVAVQKSPVKVIPVEEKSRKTVRIPVEETPSLKTIPVKTPEKEQETIDDQEPVTTSEEVAADNEQEQEKEEETDQTQEGITSSEPAGTTKEEKVEKRPSRRGRPRRRRKKKKGSDEGNYKGYKRYVFKVLKQVHPELAISSKAMVIINGFMNDMFERLADEAANLSRYSHKATLSSKEIQGAVRLVLPGELSKHATAEGSKAVTNYMSFPLHNS
>gnl_Elagu_v2.0_p5_sc00003.V1.gene227
MAPKAEKKPAEKKPASDKPAEEKEKKAVAEKAPAEKKPKAEKRLPKEGGAGDKKKKKKAKKGSETYKIYIFKVLKQVHPDIGISSKAMGIMNSFINDIFEKLAQEASRLARYNKKPTITSREIQTSVRLVLPGELAKHAVSEGTKAVTKFTSS
>gnl_Elagu_v2.0_p5_sc00017.V1.gene465
MAPKRQRRVVGTVVKTTRKVVEETLQVSVEGGEGNGDQNDSKESKVVEVEVEVEVKKAQESQTSVTHLEDSQAKEKAEEEKTNKRNKKSKQAPKERAEEPPQRDKKQEKDGRREGKDQEEPPVGEGKQKGGGVVVEGEEKGKKRGRGGKRRRRKRYGGGVEGIGGGYKRYVFRVLKQVHPGMAVSSRAMAVLDGMMIDMFERLADEAARLSQYAGKATLSSREIQDAVRLVLPGELGKHAISEGTKAVSKYMSADHGT
>gnl_Elagu_v2.0_p5_sc00069.V1.gene390
MAPKAEKKPAEKKPASEKPGEDKEKKTVAEKAPAEKKPKAEKRLPSNEGAAGDKKKRKKAKKSSETYKIYIFKVLKQVHPDIGISSKAMGIMNSFINDIFEKLAQEASRLARYNKKPTITSREIQTSVRLVLPGELAKHAVSEGTKAVTKFTSS
>gnl_Elagu_v2.0_p5_sc00069.V1.gene404
MAPKAEKKPAEKKPAAEKSAEDKEKKTVGEKAPAEKKPKGEKRLPSKEGAAGDKKRKKKAKKSSETYKIYIFKVLKQVHPDIGISSKAMGIMNSFINDIFEKLAQEASRLARYNKKPTITSREIQTSVRLVLPGELAKHAVSEGTKARRKKDIVSGTSEFGDGLGALKDNVLGKFTRVDKMVHKQCFLFVVRCVSVCNIRCWQCRRPPSPVKATAPSSPLNLAIQYAYTDVGVTNHAAPSALPS
>gnl_Elagu_v2.0_p5_sc00099.V1.gene212
MAPKAEKKPAEKKPASDKPGEEKEKKSVAEKAPAEKKPKAEKRLPSKEGAAGDKKKKKKAKKSSETYKIYIFKVLKQVHPDIGISSKAMGIMNSFINDIFEKLAQEASRLARYNKKPTITSREIQTSVRLVLPGELAKHAVSEGTKAVEVQFEVVLINSAGFQFLIACPLFCLPGWILEWWKNWNQIRSTLVGAYPSAKLGSVAEARLPERFGEMSPKVGSR
>gnl_Elagu_v2.0_p5_sc00099.V1.gene226
MAPRAEKKPAEKKPAEDKEKKTVAEKAPAEKKPKAEKRVPAKDGAAGDKKRKKKAKKSSETYKIYIFKVLKQVHPDIGISSKAMGIMNSFINDIFEKLAQEASRLARYNKKPTITSREIQTSVRLVLPGELAKHAVSEGTKALGLLEMQGLKGQKGMAFLTYESEAEAQKAIKAMDGRIFGGRLIFVETAKSRSKEDMPQKSSFEHPDSSSQLPLISKQQEMITSLMEEIVDSLDDRA
>gnl_Elagu_v2.0_p5_sc00099.V1.gene228
MAPKAEKKPAEKKPAEEKEKKAAAEKAPAEKKPKAEKRLPSKEGAAGDKKKKKKAKKSTETYKIYIFKVLKQVHPDIGISSKAMGIMNSFINDIFEKLAQEASKLARYNKKPTITSREIQTSVRLVLPGELAKHAVSEGTKAVTKFTSS
>gnl_Elagu_v2.0_p5_sc00187.V1.gene105
MAPKAEKKPASTAVAEEKKAEKKPKAEKRLPKEGVASSTDKKKKKKSKKSGETYKIYIFKVLKQVHPDIGISSKAMSIMNSFANDIFEKLAQEVSRLARYNKKPTITSREIQTSVRLVLPGELAKHAVSEGTKAVTNVPLRLRQQEIQ
>gnl_Elagu_v2.0_p5_sc00270.V1.gene137
MAPKAEKKPAEKKAVAEKAPAEKKPKAEKRLPSKEGGAGDKKKKKKAKKGSETYKIYIFRVLKQVHPDIGISSKAMGIMNSFINDIFEKLAQEASRLARYNKKPTITSREIQTSVRLVLPGELAKHAVSEGTKAVTNRHPPPLPIEKVRKPYQSELIRHGAIIPPDAGSSEVPKFKVATCMPGVVPKMKQNGRESLDTTPKISFIFYKPIVHHAVYTMNYHGEATNSVKK
>gnl_Eucgr_v2.0_Eucgr.J02067.1
MAPKGGAAGGADKKKKRVKKSVETYKIYIFKVLKQVHPDIGISSKAMGIMNSFINDIFEKLAQEASRLARYNKKPTITSREIQTAVRLVLPGELAKHAVSEGTKAVTKFTSS
>gnl_Eucgr_v2.0_Eucgr.J00390.1
MAPKAEKKPAEKKPAEDKKAEKAPAEKKPRAEKKLPSKEAGGGGDKKKKRAKRSVETYKIYIFKVLKQVHPDIGISSKAMGIMNSFINDIFEKLAQESSRLARYNKKPTITSREIQTAVRLVLPGELAKHAVSEGTKAVTKFTSS
>gnl_Eucgr_v2.0_Eucgr.L03005.1
MAPKAEKKPAEKKPAAEKAPAAAEKAPAEKKPKAGKKLPKEGGSDRKKRTKKSVETYKIYIFKVLKQVHPDIGISSKAMGIMNSFINDIFEKLAQESSRLARYNKKPTITSREIQTAVRLVLPGELAKHAVSEGTKAVTKFTSS
>gnl_Eucgr_v2.0_Eucgr.B03925.1
MAPKAEKKPAEKKPADDKKAEKAPAEKKPRAEKKLPKEAGSADKKKKKAKRSVETYKIYIFKVLKQVHPDIGISSKAMGIMNSFINDIFEKLAQESSRLARYNKKPTITSREIQTAVRLVLPGELAKHAVSEGTKAVTKFTSS
>gnl_Eucgr_v2.0_Eucgr.L02145.1
MAPKAEKKPAEKKPAAEKRTKKSVETYKIYIFKVLKQVHPDIGISSKAMGIMNSFINDIFEKLAQESSRLARYNKKPTITSREIQTAVRLVLPGELAKHAVSEGTKAVTKFTSS
>gnl_Eucgr_v2.0_Eucgr.L02144.1
MAPKAEKKPAEKKPAEEKKSAVAEKAPAEKKPKAGKKLPKEGGAAGGADKKKKRVKKSVETYKIYIFKVLKQVHPDIGISSKAMGIMNSFINDIFEKLAQEASRLARYNKKPTITSREIQTAVRLVLPGELAKHAVSEGTKAVTKFTSS
>gnl_Manes_v6.1_Manes.04G012600.1
MAPKAEKKPAEKKPAEEKKAEKAPAEKKPRAEKKLPREGGASDKKKKRTKKSVETYKIYIFKVLKQVHPDIGISSKAMGIMNSFINDIFEKLAQESSRLARYNKKPTITSREIQTAVRLVLPGELAKHAVSEGTKAVTKFTSS
>gnl_Manes_v6.1_Manes.04G031500.1
MAPKAEKKPAEKKPAEEKKTVAEKAPAEKKPKAGKKLPKEGGAAAGDKKKKRVKKSTETYKIYIFKVLKQVHPDIGISSKAMGIMNSFINDIFEKLAQEASRLARYNKKPTITSREIQTAVRLVLPGELAKHAVSEGTKAVTKFTSS
>gnl_Manes_v6.1_Manes.S022500.1
MAPKAEKKPAEKKPVAEKAPASAEKRPKAEKKISKEGGEKKKKKIKKSSETYKIYIFKVLKQVHPDIGISSKAMGIMNSFINDIFEKLAQEASRLARYNKKPTITSREIQTAVRLVLPGELAKHAVSEGTKAVTKFTSS
>gnl_Manes_v6.1_Manes.06G025200.1
MAPKAEKKPAEKKPAAAEKAPAEKKPRAEKKLPKEGAIDKKKKKAKKSVETYKIYIFKVLKQVHPDIGISSKAMGIMNSFINDIFEKLAQEASRLARYNKKPTITSREIQTAVRLVLPGELAKHAVSEGTKAVTKFTSS
>gnl_Manes_v6.1_Manes.07G093700.1
MAPKAAEKKPAEKKPAMAEKAPAEKKPRAEKKLPKEGSSDKKKKKVKKSVETYKIYIFKVLKQVHPDIGISSKAMGIMNSFINDIFEKLAQEASRLARYNKKPTITSREIQTAVRLVLPGELAKHAVSEGTKAVTKFTSS
>gnl_Manes_v6.1_Manes.11G153400.1
MAPKGKRGKKKVLGTVLRSSKRVIKETVKIAVFEGDTQESTQEDQNGDTEELPENEPLVVRTIPVEERVEEEEEAQTIEVSVKKPKEEKRKQEKIETHEEKQEPAKTTKTKKRTQEEKGQEKKRRRRRRRGVEEGGEGYKRYVFRVLKQVHPELRISSMAMSVINSLMKDMFERIADEAAKLSQHSHKMTLSSREIQGAVKLVLPGELGRHAIAEGSKAVTNYMSYEAKGSKA
>gnl_Manes_v6.1_Manes.11G152700.1
MAPKAAEKKPAEKKPAEDKKAEKAPAEKKPRAEKKLPKEGASGADKKKRRTKKSVETYKIYIFKVLKQVHPDIGISSKAMGIMNSFINDIFEKLAQESSRLARYNKKPTITSREIQTAVRLVLPGELAKHAVSEGTKAVTKFTSS
>gnl_Manes_v6.1_Manes.11G133700.1
MAPKAEKKPAEKKPAEEKKTVAEKAPAEKKPKAGKKLPKEGGAAAGDKKKKRSKKSTETYKIYIFKVLKQVHPDIGISSKAMGIMNSFINDIFEKLAQEASRLARYNKKPTITSREIQTAVRLVLPGELAKHAVSEGTKAVTKFTSS
>gnl_Manes_v6.1_Manes.10G052900.1
MAPKAEKKPAEKKPAAAEKAPAEKKPRAEKKLPKEGASDKKRKKAKKSVETYKIYIFKVLKQVHPDIGISSKAMGIMNSFINDIFEKLAQESSRLARYNKKPTITSREIQTAVRLVLPGELAKHAVSEGTKAVTKFTSS
>gnl_Medtr_Mt4.0v1_Medtr2g084480.1
MAPKSAKKVVVRSTRKVVQESVQVSVVSSHKRSTRGNNKDVEIDKDAGNATQQEHVRIIPVQEVTSQTKEDTNTNTNTTTVTSEDTTNQENTPNDATMEPKTPLSNKEQEKKVRTKEGGNDGKGKRKKKRGRRMGEGYQRYVYRVLKQVHPQMGISSQAMTILNNLMNDMFEKLADEAAKLTAYTKHMTLTSREIQGAVKLVLPGELGKHAIAEGAKAVTNYVSYVA
>gnl_Medtr_Mt4.0v1_Medtr7g099960.1
MPPTKAEKKPAEKKPAEKAPAEKKPKAEKKISKEGSSDKKKKRTKKSVETYKIYIFKVLKQVHPDIGVSSKAMGIMNSFINDIFEKLAQESSRLARYNKKPTITSREIQTAVRLVLPGELAKHAVSEGTKAVTKFTSS
>gnl_Medtr_Mt4.0v1_Medtr1g090780.1
MAPKGEKKPAEKKPAEKAPAEKTKAEKKIPKEASSADKKKKRNKKSVETYKIYIFKVLKQVHPDIGISSKAMGIMNSFINDIFEKLAQESSRLARYNKKPTITSREIQTAVRLVLPGELAKHAVSEGTKAVTKFTSS
>gnl_Medtr_Mt4.0v1_Medtr1g068600.1
MAPKAEKKPAEKKPAEKSPAEKKPKAEKKISKEGGDKKKKRVKKSVETYKIYIFKVLKQVHPDIGISSKAMGIMNSFINDIFEKLAQEASRLARYNKKPTITSREIQTAVRLVLPGELAKHAVSEGTKAVTKFTSS
>gnl_Medtr_Mt4.0v1_Medtr1g492910.1
MAPKGEKKPAEKKPAEKAPAEKTKAEKKIPKEASSTDKKKKRNKKSVETYKIYIFKVLKQVHPDIGISSKAMGIMNSFINDIFEKLAQESSRLARYNKKPTITSREIQTAVRLVLPGELAKHAVSEGTKAVTKFTSS
>gnl_Medtr_Mt4.0v1_Medtr4g063240.1
MAPKGEKKPAEKKPAEEKKSTVAEKAPAEKKPKAGKKLPKEGGSAAGDKKKRSKKNVETYKIYIFKVLKQVHPDIGISSKAMGIMNSFINDIFEKLAQESSRLARYNKKPTITSREIQTAVRLVLPGELAKHAVSEGTKAVTKFTSS
>gnl_Medtr_Mt4.0v1_Medtr4g070240.1
MAPKGEKKPAEKKPAEEKKSTVAEKAPAEKKPKAGKKLPKEGGSAAGEKKKKRSKKSVETYKIYIFKVLKQVHPDIGISSKAMGIMNSFINDIFEKLAQESSRLARYNKKPTITSREIQTAVRLVLPGELAKHAVSEGTKAVTKFTSS
>gnl_Medtr_Mt4.0v1_Medtr4g063990.1
MAPKGEKKPAEKKPAEEKKSTVAEKAPAEKKPKAGKKLPKEGGSAAGDKKKKRSKKNVETYKIYIFKVLKQVHPDIGISSKAMGIMNSFINDIFEKLAQESSRLARYNKKPTITSREIQTAVRLVLPGELAKHAVSEGTKAVTKFTSS
>gnl_Medtr_Mt4.0v1_Medtr4g063270.1
MNHFINDIFEKLAQEYSRLARYNKKPTITSREIQTAVRLVLPGELAKFTSS
>gnl_Medtr_Mt4.0v1_Medtr4g064020.1
MAPKGEKKPAEKKPAEEKKSTVAEKAPAEKKPKAGKKLPKEGGSAAGDKKKKRSKKNVETYKIYIFKVLKQVHPDIGISSKAMGIMNSFINDIFEKLAQESSRLARYNKKPTITSREIQTAVRLVLPGELAKHAVSEGTKAVTKFTSS
>gnl_Medtr_Mt4.0v1_Medtr4g064983.1
MAPKGEKKPAEKKPAEEKKSTVAEKAPAEKKPKAGKKLPKEGGSAAGEKKKKRSKKNVETYKIYIFKVLKQVHPDIGISSKAMGIMNSFINDIFEKLAQESSRLARYNKKPTITSREIQTAVRLVLPGELAKHAVSEGTKAVTKHFARGNYDLEVVSLAICLEGHTYDLNKNGISVAATNVESKIPQLSADGSDNLLGPCCMALGHAFYRGVLNASSPAEDSGANEQGDDGGEEEGFGSRS
>gnl_Medtr_Mt4.0v1_Medtr4g071180.1
MAPKGEKKPAEKKPAEEKKSTVAEKAPAEKKPKAGKKLPKEGGSAAGEKKKKRSKKSVETYKIYIFKVLKQVHPDIGISSKAMGIMNSFINDIFEKLAQESSRLARYNKKPTITSREIQTAVRLVLPGELAKHAVSEGTKAVTKFTSS
>gnl_Medtr_Mt4.0v1_Medtr4g063275.1
MAPKGEKKPAEKKPAEEKKSTVAEKAPAEKKPKAGKKLPKEGGSAAGEKKKKRSKKNVETYKIYIFKVLNHVHPDIGISSKAMGIMNSFINDIFEKLAQESSRLARYNKKPTITSREIQTAVSLVLPGELAKHAVSEGTKAVTKFTSS
>gnl_Medtr_Mt4.0v1_Medtr4g088025.1
MAPKGEKKPAEEKKSTVAEKAPAEKKPKAGKKLPKESGSASGEKKKKRNKKSVETYKIYIFKVLKQVHPDIGISSKAMGIMNSFINDIFEKLAQESSRLARYNKKPTITSREIQTAVRLVLPGELAKHAVSEGTKAVTKFTSS
>gnl_Medtr_Mt4.0v1_Medtr4g070245.1
MAPKGEKKPAEKKPAEEKKSTVAEKAPAEKKPKAGKKLPKEGGSAAGEKKKKRSKKSVETYKIYIFKVLKQVHPDIGISSKAMGIMNSFINDIFEKLTQESSRLARYNKKPTITSREIQTAVRLVLPGELAKHDVSEGTKAVTKFTSS
>gnl_Medtr_Mt4.0v1_Medtr4g063220.1
MAPKGEKKPAEKKPAEEKKSTVAEKAPAEKKPKAGKKLPKEGGSAAGDKKKKRSKKNVETYKIYIFKVLKQVHPDIGISSKAMGIMNSFINDIFEKLAQESSRLARYNKKPTITSREIQTAVRLVLPGELAKHAVSEGTKAVTKFTSS
>gnl_Medtr_Mt4.0v1_Medtr4g063200.1
MAPKGEKKPAEKKPAEEKKSTVAEKAPAEKKPKAGKKLPKEGGSAAGDKKKKRSKKNVETYKIYIFKVLKQVHPDIGISSKAMGIMNSFINDIFEKLAQESSRLARYNKKPTITSREIQTAVRLVLPGELAKHAVSEGTKAVTKFTSS
>gnl_Mimgu_v2.0_Migut.N02541.1
MAPRAAEKKPAEKKPAAEEKKTTAAEKSPAAAAEKKPKAGKKLPKDAGKAAVGGVEKKKKRTKKSVETYKIYIFKVLKQVHPDIGVSSKAMGIMNSFINDIFEKLAGESSRLARINKKPTITSREIQTAVRLVLPGELAKHAVSEGTKAVTKFTSS
>gnl_Mimgu_v2.0_Migut.N02535.1
MAPKKRPGRAKKTVVTSTKVVEETVKVVVTPGGSGGEDDDNDNNESVEMISSSTKQNTENVEIFTSSPEKEHVLRTIPVEDKEEQIPAPDIVPQEQDEDETQPYSEPETASTPPRKEAPPPKSSEPLETPPPAEKRETRKKKFQEKAKEAGQEKKATTEKLRPKRRRRSVAGAGAGESYKRYVFKVMKQVHPEMGISSKAMTIVNNLMTDMFERFAEEAARLQKYTGRKTMSSREVQGAVKLVLPGELGKHAVAEGAKAVTNYVSYVPKS
>gnl_Mimgu_v2.0_Migut.D02296.1
MAKGGKKPAEKKPVEEEKAAVAEKAPAAEKKPKAGKKLPKEAGATPVAGDKKKKRSKKNVETYKIYIFKVLKQVHPDIGISSKAMGIMNSFINDIFEKLAQESSRLARYNKKPTITSREIQTAVRLVLPGELAKHAVSEGTKAVTKFTSS
>gnl_Mimgu_v2.0_Migut.F01683.1
MVKADKKPAEKKPAAEKAPAAEKSPAEKKPKAGKKLPKEAGGAAAGEKKKKRTKKSVETYKIYIFKVLKQVHPDIGVSSKAMGIMNSFINDIFEKLAQESARLARYNKKPTITSREIQTAVRLVLPGELAKHAVSEGTKAVTKFTSS
>gnl_Mimgu_v2.0_Migut.F01679.1
MAPTKGEKKPAAEKSPTETKPKAGKKLPKDGGAAVAGDKKKKRVKKSVETYKIYIFKVLKQVHPDIGISSKAMGIMNSFINDIFEKLAQESARLARYNKKPTITSREIQTAVRLVLPGELAKHAVSEGTKAVTKFTSS
>gnl_Mimgu_v2.0_Migut.F01910.1
MAPKAAEKKPAEKKPAAEKAPAAEKAPAEKKPKAGKKLPKDVGGAAAGEKKKKRTKKSVETYKIYIFKVLKQVHPDIGISSKAMGIMNSFINDIFEKLAQEAARLARYNKKPTITSREIQTAVRLVLPGELAKHAVSEGTKAVTKFTSS
>gnl_Mimgu_v2.0_Migut.F01680.1
MAPKADKKPPEKKPAAEKAPAAEKSPAEKKPKAGKKLPKDAGGAAAGEKKKKRTKKSVETYKIYIFKVLKQVHPDIGVSSKAMGIMNSFINDIFEKLAQEAARLARYNKKPTITSREIQTAVRLVLPGELAKHAVSEGTKAVTKFTSS
>gnl_Mimgu_v2.0_Migut.F01909.1
MNATVENPNYSPFLIASPISHSKRKIRQIPNPNFLSLEMAPKAAEKKPAEKKPAAEKAPAAEKAPAEKKPKAGKKLPKDVGGAAAGEKKKKRTKKSVETYKIYIFKVLKQVHPDIGISSKAMGIMNSFINDIFEKLAQEAARLARYNKKPTITSREIQTAVRLVLPGELAKHAVSEGTKAVTKFTSS
>gnl_Musac_v1_GSMUA_AchrUn_randomT19680_001
MAPKRTSRVLKTTKTVIEETVEVVVEAKDAQGPKEDLGEGKEAEPEGRQQAEEEEPSREKEAEPPFEKSIIQQEETAGEGKEAESITDKETQEEAAAVDKRFSGGDGGEMDGTGRGYKRYVFRVLKHVHPGMGISSRAMVVLDGMMGDMFERLAGEASRLSTYTGKATLSSREIQGAVRLVLPGELGKRAISEGTKAVSNYMAADRHEQQ
>gnl_Musac_v1_GSMUA_Achr7T15260_001
MAPKAEKRPAEKKPAAEKPAEDKEKNAEKSAAEKMLKAEKRLPSKDSASGDRKKKKKTKKGSETYKIYIFKVLKQVHPDIGISSKAMSIMNSFINDIFEKLAQEASRLARYNKKPTITSREIQTSVRLVLPGELAKHAVSEGTKAVTKFTSS
>gnl_Musac_v1_GSMUA_Achr2T17670_001
MNSFINDIFEKLAQEASRLARYNKKPTITSREIQTSVRLVLPGELAKHAVSEGTKAVTKFTSS
>gnl_Musac_v1_GSMUA_Achr2T19080_001
MAPRAEKKPAEKKPAAAEEKEKRAEKQPKAGKHLPSKDGASIDKKKKKAKKGSETYKIYIFKVLKQVHPDIGISSKAMSIMNSFINDIFEKLAQEAARLARYNKKPTITSREIQTSVRLVLPGELAKHAVSEGTKAVTKFTSS
>gnl_Musac_v1_GSMUA_Achr9T04060_001
MAPKAEKKPAEKKPAAAAEKPAAKKGTETYKIYIFKVLKQVHPDIGISSKAMSIMNSFINDIFEKLAQEASRLARYNKKPTITSREIQTSVRLVLPGELAKHAVSEGTKAVTKFTSS
>gnl_Musac_v1_GSMUA_Achr8T20900_001
MSIMNSFINDIFEKLAQEASRLARYNKKPTITSREIQTSVRLVLPGELAKHAVSEGTKAVTKFTSS
>gnl_Musac_v1_GSMUA_Achr10T02560_001
MSIMNSFINDIFEKLAAEASRLARYNKKPTITSREVQTSVRLVLPGELAKHAVSEGTKAVTKFTSS
>gnl_Nelnu_v1.0_NNU_005482-RA
MAPKAEKKPAEKKPAAEKPAEEKKTVAEKAPAEKKPKAEKRLPKEGAASGDKKKKKRVKKNSETYKIYIFKVLKQVHPDIGVSSKAMGIMNSFINDIFEKLAQEASRLARYNKKPTITSREIQTAVRLVLPGELAKHAVSEGTKAVTKFTSS
>gnl_Nelnu_v1.0_NNU_009513-RA
MAPKAEKKPAEKKPAEKPAEEKVAEKAPAEKRPKAEKKPKAEKKLPKEGGSAGDKKKKKAKRSSETYKIYIFKVLKQVHPDIGVSSKAMGIMNSFINDIFEKLAQEASRLARYNKKPTITSREIQTAVRLVLPGELAKHAVSEGTKAVTKFTSS
>gnl_Nelnu_v1.0_NNU_009524-RA
MAPKAEKKPAEKKPAEEKKTVAEKAPAEKKPKAEKRLPKDGAAAGDKKKKKKTKKNSETYKIYIFKVLKQVHPDIGISSKAMGIMNSFINDIFEKLAQEASRLARYNKKPTITSREIQTAVRLVLPGELAKHAVSEGTKAVTKFTSS
>gnl_Nelnu_v1.0_NNU_009538-RA
MAPKAEKKPAEKKPAAEKPAEEKEKVAEKAPAEKKPKAEKQPKAGKKLPKEGGASAGDKKKKRTKKSSETYKIYIFKVLKQVHPDIGISSKAMGIMNSFINDIFEKLAQEASRLARYNKKPTITSREIQTSVRLVLPGELAKHAVSEGTKAVTKFTSS
>gnl_Nelnu_v1.0_NNU_014072-RA
MAPKRSKKVVGTIVKTTRIRETVRVAVVDGKKAEGETEKETIVESTKEPIRVAIEDVRAPEDQLVQKEPRRVMVDDKVQEEDGAVAVSPETRERGQQEKINQEGKEEKKTEQKGEDKKKKKRERRKGGRRRKEGGEEYKRYVFRVLKQVHPGMGISSKAMAVLNGFMNDMFERLAGEATRLSQYTGKMTLSSREIQGAVRLVLPGELGKHAIAEGTKAVTNYMSNKTAAAQAA
>gnl_Nelnu_v1.0_NNU_002822-RA
MSSKAGKKPVAEKKPVAEKAPKVDKATKDGSTSVDKKKKKKMKRASETYKIYIFKVLKQVHPDIGISSKAMGIMNSFINDIFEKLAQEASRLARYNKKPTITSREIQTAVRLTLPGELAKHAVSEGTKAVTKFTST
>gnl_Orysa_v7.0_LOC_Os08g38300.1
MAPKAEKKPAEKKPAEEKAGEKAPAAGKKPKAEKRLPASKGEKGGEGKKERGRKKAKKSVETYKIYIFKVLKQVHPDIGISSKAMSIMNSFINDIFEKLAGEAAKLARYNKKPTITSREIQTSVRLVLPGELAKHAVSEGTKAVTKFTSS
>gnl_Orysa_v7.0_LOC_Os01g05970.1
MAPKAEKKPAAKKPAEEEPAAEKAEKAPAGKKPKAEKRLPAGKGEKGSGEGKKAGRKKGKKSVETYKIYIFKVLKQVHPDIGISSKAMSIMNSFINDIFEKLAAEAAKLARYNKKPTITSREIQTAVRLVLPGELAKHAVSEGTKAVTKFTSS
>gnl_Orysa_v7.0_LOC_Os01g05610.1
MAPKAEKKPAAKKPAEEEPAAEKAEKAPAGKKPKAEKRLPAGKAEKGSGEGRKAGRKKAKKSVETYKIYIFKVLKQVHPDIGISSKAMSIMNSFINDIFEKLAGESAKLARYNKKPTITSREIQTSVRLVLPGELAKHAVSEGTKAVTKFTSA
>gnl_Orysa_v7.0_LOC_Os01g62230.1
MAPKAEKKPAEKKPVEEKAEKKPKAEKRVPGAKEGGGEKKGKKKAKKSVETYKIYIFKVLKQVHPDIGISSKAMSIMNSFINDIFEKLAQEAARLARYNKKPTITSREIQTSVRLVLPGELAKHAVSEGTKAVTKFTSS
>gnl_Orysa_v7.0_LOC_Os01g06010.1
MAPKAEKKPAAKKPAEEEPAAEKAEKAPAGKKPKAEKRLPAGKGEKGSGEGKKDRAGRKKAKKSVETYKIYIFKVLKQVHPDIGISSKAMSIMNSFINDIFEKLAAEAAKLARYNKKPTITSREIQTSVRLVLPGELAKHAVSEGTKAVTKFTSA
>gnl_Orysa_v7.0_LOC_Os01g05900.1
MAPKAEKKPAAKKPAEEEPAAEKAEKALAGKKPKAEKRLPAGKAEKSSGEGKKAGRKKAKKSVETYKIYIFKVLKQVHPDIGISSKAMSIMNSFINDIFEKLAGESAKLARYNKKPTITSREIQTSVRLVLPGELAKHAVSEGTKAVTKFTSA
>gnl_Orysa_v7.0_LOC_Os01g05630.1
MAPKAEKKPAAKKPAEEEPAAEKAEKAPAGKKPKAEKRLPAGKAEKGSGEGKKAGRKKAKKSVETYKIYIFKVLKQVHPDIGISSKAMSIMNSFINDIFEKLAGESAKLARYNKKPTITSREIQTSVRLVLPGELAKHAVSEGTKAVTKFTSA
>gnl_Orysa_v7.0_LOC_Os09g39730.1
MAPKQKEAANKKKKKKEVAVLVKTKTKVVQLTTTTAELELEPTVTVQVDDNKTGAAADETPPVVPLQSQETQDPNEPKAAAAKKKKRAGHGRKRSRRRRGGALEYGGYKRYVWRVLKQVHPDLGASAQTMDVLDMMMADMFERLADEASRLSKLSGRLTLTSREVQSAVRLVLPADLANHAISEGTKAISNYLS
>gnl_Orysa_v7.0_LOC_Os05g49860.1
MAPKAEKKPAAKKPAEEEPAAEKAPAAGKKPKAEKRLPAGKGEKGGAGEGKKAGRKKGKKSVETYKIYIFKVLKQVHPDIGISSKAMSIMNSFINDIFEKLAAEAAKLARYNKKPTITSREIQTSVRLVLPGELAKHAVSEGTKAVTKFTSA
>gnl_Orysa_v7.0_LOC_Os05g38560.1
MSQRIHFLSRCQFESSQPLDPGVMVPKAEKKPAEKKPAEEKVHPDIGISSKAMSIMNSFVNDIFEKLEQEAARLARYNKKPTITSREIQTSVRLVLPGELAKHAVSEGTKAVTKFTSS
>gnl_Phavu_v2.1_Phvul.005G015300.1
MAPKAEKKPAEKKPAEEKKSTVADKAPAEKKPKAGKKLPKEGGASADKKKKRNKKNVETYKIYIFKVLKQVHPDIGISSKAMGIMNSFINDIFEKLAQESSRLARYNKKPTITSREIQTAVRLVLPGELAKHAVSEGTKAVTKFTSS
>gnl_Phavu_v2.1_Phvul.011G066200.1
MAPKAEKKPAEKKPAEEKKSTVADKAPAEKKPKAGKKLPKEGGAGGDKKKKRNKKSVETYKIYIFKVLKQVHPDIGISSKAMGIMNSFINDIFEKLAQESSRLARYNKKPTITSREIQTAVRLVLPGELAKHAVSEGTKAVTKFTSS
>gnl_Phavu_v2.1_Phvul.011G066600.1
MAPKAEKKPAEKKPAEEKKSTVGDKSPAEKKPKAGKKLPKEGGAGGDKKKKRNKKNVETYKIYIFKVLKQVHPDIGISSKAMGIMNSFINDIFEKLAQESSRLARYNKKPTITSREIQTAVRLVLPGELAKHAVSEGTKAVTKFTSS
>gnl_Phavu_v2.1_Phvul.011G087500.1
MAPKRAQKLVVRSTKKVVESSVQVSVVSSSSRKRQTRGNKDNIQTEEAVGEEKHVMVIPIQEGNPQAQKDSSTSAMTNENKGEQENSVQDDGVQNEEKKKKGENEEVKEEKKGRFPKGSNGKEKKLGKKKGRRSAEGYQRYVYRVLKQVHPEMGISSKCMTILNNLMNDMFERLAGEASKLKDYTGHMTLSSREIQGAVKLVLPGELGKHAIAEGVKAVNNFTSYDA
>gnl_Phavu_v2.1_Phvul.011G066500.1
MAPKAEKKPAEKKPAEEKKSTVGDKAPAEKKPKAGKKLPKEAGAGGDKKKKRNKKSVETYKIYIFKVLKQVHPDIGISSKAMGIMNSFINDIFEKLAQESSRLARYNKKPTITSREIQTAVRLVLPGELAKHAVSEGTKAVTKFTSS
>gnl_Phavu_v2.1_Phvul.011G066100.1
MAPKAEKKPAEKKPAEEKKSTVGDKAPAEKKPKAGKKLPKEGGAGGDKKKKRNKKNVETYKIYIFKVLKQVHPDIGISSKAMGIMNSFINDIFEKLAQESSRLARYNKKPTITSREIQTAVRLVLPGELAKHAVSEGTKAVTKFTSS
>gnl_Phavu_v2.1_Phvul.011G066400.1
MAPKAEKKPAEKKPAEEKKSTVGDKAPAEKKPKAGKKLPKEGGAGGDKKKKRNKKSVETYKIYIFKVLKQVHPDIGISSKAMGIMNSFINDIFEKLAQESSRLARYNKKPTITSREIQTAVRLVLPGELAKHAVSEGTKAVTKFTSS
>gnl_Phavu_v2.1_Phvul.007G158200.1
MAPAKAEKKPAEKKPAEKAPAEKKPKAEKKISKEGGSDKKKKRVKKSVETYKIYIFKVLKQVHPDIGISSKAMGIMNSFINDNFEKLAQEASRLARYNKKPTITSREIQTAVRLVLPGELAKHAVSEGTKAVTKFTSS
>gnl_Phavu_v2.1_Phvul.007G145100.1
MAAKGEKKPAEKKPAEKAPAPAEKTKAEKKIPKDATSGEKKKKKKAKSVETYKIYIFKVLKQVHPDIGISSKAMGIMNSFINDIFEKLAQESSRLARYNKKPTITSREIQTAVRLVLPGELAKHAVSEGTKAVTKFTSS
>gnl_Phavu_v2.1_Phvul.007G145200.1
MAKGDKKPAEKKPAEKAPAEKTKAEKKIPKDATSGDKKKKRKAKSVETYKIYIFKVLKQVHPDIGISSKAMGIMNSFINDIFEKLAQESSRLARYNKKPTITSREIQTAVRLVLPGELAKHAVSEGTKAVTKFTSS
>gnl_Phypa_v3.3_Pp3c17_15780V3.1
MAPKAASPEQKAGKSKAEKKPVVMKAEKKIKADTKGDAKKRKKSKKNVETYKIYIYKVLKQVHPDTGISSKAMGIMNSFINDIFEKLAQEAARLARYNKKPTITSREIQTAVRLILPGELAKHAVSEGTKAVTKFTSA
>gnl_Phypa_v3.3_Pp3c17_15800V3.1
MAPKAGEEQKATKSKAEKKPVVKKAEKKIKADTKGDSKKKKSKKSVETYKIYIYKVLKQVHPDTGISSKAMGIMNSFINDIFEKLAQEAARLARYNKKPTITSREIQTAVRLILPGELAKHAVSEGTKAVTKFTSA
>gnl_Phypa_v3.3_Pp3c17_15750V3.1
MAPKTGEEQKAGKSKAEKKPVVKKAEKKIKADIKGDAKKKKSKKSIETYKIYIYKVLKQVHPDTGISSKAMGIMNSFINDIFEKLAQEAARLARYNKKPTITSREIQTAVRLILPGELAKHAVSEGTKAVTKFTSA
>gnl_Phypa_v3.3_Pp3c26_6060V3.1
MAPKTDEQKAGKSKAEKKPMKKAEKKIKSDVKSDVKKKSKKSVETYKIYIYKVLKQVHPDTGISSKAMGIMNSFINDIFEKLAQEAARLARYNKKPTITSREIQIAVRLILPGELAKHAVSEGTKAVTKLTSA
>gnl_Phypa_v3.3_Pp3c4_20250V3.1
MAPKSDEQKAGKSKAEKKPVVKKAEKKIKSDTKVDAKKKKAKKSVETYKIYIYKVLKQVHPDTGISSKAMGIMNSFINDIFEKLAQEAARLARYNKKPTITSREIQTAVRLILPGELAKHAVSEGTKAVTKFTSS
>gnl_Phypa_v3.3_Pp3c13_23540V3.1
MAPKTDEQKAGKSKAEKKPVKKAEKKIKSDSKTDAKKKKSKKSVETYKIYIYKVLKQVHPDTGISSKAMGIMNSFINDIFEKLAQEAARLARYNKKPTITSREIQTAVRLILPGELAKHAVSEGTKAVTKFTSA
>gnl_Phypa_v3.3_Pp3c14_21050V3.1
MAPKAGEEQKAGKSKAEKKPVVKKAEKKIKADTKGDAKKKKSKKSVETYKIYIYKVLKQVHPDTGISSKAMGIMNSFINDIFEKLAQEAARLARYNKKPTITSREIQTAVRLILPGELAKHAVSEGTKAVTKFTSA
>gnl_Phypa_v3.3_Pp3c12_7610V3.1
MAPKADEQKAGKSKAEKKPVVKKAEKKIKSDVKGDAKRKKSKKSIETYKIYIYKVLKQVHPDTGISSKAMGIMNSFINDIFEKLAQEAARLARYNKKPTITSREIQTAVRLILPGELAKHAVSEGTKAVTKFTSA
>gnl_Phypa_v3.3_Pp3c6_27740V3.1
MAPKAGEEQKATKSKAEKKPVVKKAEKKIKADTKGDSKKKKSKKNVETYKIYIYKVLKQVHPDTGISSKAMGIMNSFINDIFEKLAQEAARLSRYNKKPTITSREIQTAVRLILPGELAKHAVSEGTKAVTKFTSA
>gnl_Pinta_v2.0_PITA_000092669-RA
MQKEATVEEALENYEQSAAGKEYTRDVPLISSNKRKSRGRGKGKGKNPLPLKEVLTSGSPFDTNKKKWKRRRGKKSVDSYKVYIYRVLKQIHPTTRISSKEMGIMNNFIHDIFEHLAQESGNLLNYSKKHTILSHEIQNVVKLVLPGELARHAMSEGTKAVTMFMQAVREQG
>gnl_Pinta_v2.0_PITA_000036051-RA
MESTSISAMAPKVAEKKPAEKKPVAEKTPAEKKPAPKAEKKLPKESGDKKGKKRHKKSVETYKIYIFKVLKQVHPDIGISSKAMGIMNSFINDIFEKMASEASKLARYNKKPTITSREIQTAVRLALPGELAKHAVSEGTKAVFKILIAF
>gnl_Pinta_v2.0_PITA_000059021-RA
MAPKADKKAAEKKPVAEKYPVAEKKLPKEGGEKKGKKKHKKSVETYKIYIFKVLKQVHPDIGISSKAMGIMNSFINDIFEKLASESSKLARYNKKPTITSREIQTAVRLALPGELAKHAVSEGTKAVTKFTSA
>gnl_Pinta_v2.0_PITA_000036441-RA
MAPRAEKKPAEKKVAEKEKEKDKIAAEEKKSVVAEKAPAEKKLKAEKRLPKDAPGGEKKKKRAKRHVETYKIYIFKLAQEAARLARYNKKPTITSREIQTSMRLVLPGELAKHAVSEGTKAVTKFTSA
>gnl_Pinta_v2.0_PITA_000090497-RA
MAEKSPSREKKPSKAFEASRLSRYNKKATIIYREIQTAVRLVLPGELAEHSMSESGYKIHQRLESGSLLRISFITSI
>gnl_Pinta_v2.0_PITA_000029894-RA
MAPKGEKKPAEKKPVAEKAPAEKKPAPKAEKKLPKEGGEKKGKKKHKKSVETYKIYIFKVLKQVHPDVLKQVHPDVGISSKAMGIMNSFINDIFEKLASEASKLARYNKKPTITSREIQTAVRLALPGELAKHAVSEGTKAVTKFTSA
>gnl_Pinta_v2.0_PITA_000052098-RA
MAPKAEKKPVAEKKSVVEKSPVVAEKKPVEEKSPVADKKPPPPSKAGKTLPRGGGEMRGKKKHKKTTTETYKLYLFKVLKQVHSDVGISSKAMGIMNSFVNDIFEKVAAEASKLARYNKKTTMTSREIQTAVKPVLPGELAKHAVSEATKAAEKKPAVEKKSVVEKSPVVAEKKPVVEKSPVADKKPPPPLRAGKTLPRGGGEMRVKKHKKPMTETYKLYLFKVLKQVHSDVGISTKAMGIMNSFVNDIFEKVAGEASKLARYNKKPTITSREIQTAVKLVLPGELAKHAVSEGTKAVAKFNSA
>gnl_Pinta_v2.0_PITA_000021251-RA
MGIMNSFINDIFEKLASESSKLARYNKKPTITSREIQTAIRLALPGELAKHAASEGTRAVNGPSPKGILHELKPTPLQTTNM
>gnl_Pinta_v2.0_PITA_000013079-RA
MAPKAEKKPAEKKPVAEKAPAEKKPAPPKAGKKLPKEGAEKKGKKKHKKSVETYKIYIFKVLKQVHPDIGISSKAMGIMNSFINDIFEKLASESSKLARYNKKPTITSREIQTAVRLALPGELAKHAVSEGTKAVTNLAMAPKAEKKPAEKKPVAEKSPAEKKPAPPKAGKKLPKEGGEKKGKKKHKKSVETYKIYIFKVLKQVHPDIGISSKAMGIMNSFINDIFEKLAGEASKLARYNKKPTITSREIQTAVRLALPGELAKHAVSEGTKAVTKFTSA
>gnl_Pinta_v2.0_PITA_000010099-RA
MNVGENVGNNGMEETAFGGGEEDGGCSDNFLEAEEWKSIASSSDMEVKAPAEKKPAPPKAGKKLPKEGAEKKGKNSVETYKIYIFKVLKQKLASESSKLSRYNKKPTITSREIETVVRLALPGELAKHAVSEGTKVVTKFTST
>gnl_Pinta_v2.0_PITA_000009327-RA
MLGPLVHNDDPDVPLISSNKRKSRGRGKGKGKNPLPLKEVLTSGSPFDTNKKKWKRRRGKKSVDSYKVYIYRVLKQIHPTTRISSKEMGIMNNFIHDIFEHLAQESGNLLNYSKKHTILSHEIQNVVKLVLPGELARHAMSEGTKAVTMFMQAVREQG
>gnl_Pinta_v2.0_PITA_000018169-RA
MAPKAEKKPAEKKPVAEKAPAEKKPAAKAEKKLPKEGGDKKGKKKHKKSVETYKIYIFKVLKQVHPDIGISSKAMGIMNSFINDIFEKLASEASKLARYNKKPTITSREIQTAVRLALPGELAKHAVSEGTKAVTNALVFQIYPLLGFRTSQKLFSISLRTSCMLFGPWCGGAINHMVYGPWFT
>gnl_Poptr_v3.0_Potri.010G230600.1
MAPKAAEKKPAEKKPAAAEKAPAEKKPRAEKKIPKEGAIDKKKKRSKKNVETYKIYIFKVLKQVHPDIGISSKAMGIMNSFINDIFEKLAQESSRLARYNKKPTITSREIQTAVRLVLPGELAKHAVSEGTKAVTKFTSS
>gnl_Poptr_v3.0_Potri.010G230800.1
MAPKAEKKPAEKKPAAAEKAPAEKKPRAEKKIPKEGAIDKKKKRSKKNVETYKIYIFKVLKQVHPDIGISSKAMGIMNSFINDIFEKLAQESSRLARYNKKPTITSREIQTAVRLVLPGELAKHAVSEGTKAVTKFTSS
>gnl_Poptr_v3.0_Potri.010G231300.1
MAPKAEKKPAEKKPAAAEKAPAEKKPRAEKKLPKEGVSEKKKKKAKKSVETYKIYIFKVLKQVHPDIGISSKAMGIMNSFINDIFEKLAQESSRLARYNKKPTITSREIQTAVRLVLPGELAKHAVSEGTKAVTKFTSS
>gnl_Poptr_v3.0_Potri.017G123700.1
MAPRAEKKPAEKKPAEEKKTVAEKAPAEKKPKAGKKLPKEGGAAVAGDKKKKRVKKSTETYKIYIFKVLKQVHPDIGISSKAMGIMNSFINDIFEKLAQESSRLARYNKKPTITSREIQTAVRLVLPGELAKHAVSEGTKAVTKFTSS
>gnl_Poptr_v3.0_Potri.009G028000.1
MKGGCWLRHGKERDWGCAMISFYVERALFLEFRIKNGILRKSKLPFSTFSKKNSHFLPFRGKCHPHLDALYHRLTNFFEPNPTLQKLHVVDPCKISVTNHTTTSCFYKPSPPNSFHRTQPSKKKYPPLPLDSSQSSSLEMAPKAEKKPAEKKPAEEKKTVAEKAPAEKKPKAGKKLPKEGGGAAAGDKKKKRVKKSTETYKIYIFKVLKQVHPDIGISSKAMGIMNSFINDIFEKLAQESSRLARYNKKPTITSREIQTAVRLVLPGELAKHAVSEGTKAVTKFTSS
>gnl_Poptr_v3.0_Potri.004G091200.1
MAPKAEKKPAEKKPAEEKKTVAEKAPAEKKPKAGKKLPKEGGAAAGEKKKKRVKKSTETYKIYIFKVLKQVHPDIGISSKAMGIMNSFINDIFEKLAQESSRLARYNKKPTITSREIQTAVRLVLPGELAKHAVSEGTKAVTKFTSS
>gnl_Poptr_v3.0_Potri.004G091400.1
MIMAPKAEKKPAEKKPAEEKKTVAEKAPAEKKPKAGKKLPKEGGAAAGEKKKRRVKKITETYKIYIFKVLKQVHPDIGISSKAMGIMNSFINDIFEKLAQESSRLARYNKKPTITSREIQTAVRLVLPGELAKHAVSEGTKAVTKFTSS
>gnl_Poptr_v3.0_Potri.008G030500.1
MAPKAEKKPAEKKPAEKKPAAAEKAPAEKPRAEKKLPKEGAIDKKRKKAKKSVETYKIYIFKVLKQVHPDIGISSKAMGIMNSFINDIFEKLAQEASRLARYNKKPTITSREIQTAVRLVLPGELAKHAVSEGTKAVTKFTSS
>gnl_Poptr_v3.0_Potri.008G029900.1
MAPKAEKKPAEKKPAAAEKAPAEKKPRAEKKLPKEGASEKKKKRTKKNVETYKIYIFKVLKQVHPDIGISSKAMGIMNSFINDIFEKLAQESSRLARYNKKPTITSREIQTAVRLVLPGELAKHAVSEGTKAVTKFTSS
>gnl_Poptr_v3.0_Potri.008G030400.1
MAPKAEKKPAEKKPAEKKPAAAEKAPAEKKPRPEKKLPKEGGAIDKKKKRAKKSVETYKIYIFKVLKQVHPDIGISSKAMGIMNSFINDIFEKLAQEASRLARYNKKPTITSREIQTAVRLVLPGELAKHAVSEGTKAVTKFTSS
>gnl_Poptr_v3.0_Potri.008G030600.1
MAPKAEKKPAEKKPAAAEKAPAEKKPRAEKKLPKEGAGDKKKKKAKKSVETYKIYIFKVLKQVHPDIGISSKAMGIMNSFINDIFEKLAQESSRLARYNKKPTITSREIQTAVRLVLPGELAKHAVSEGTKAVTKFTSS
>gnl_Poptr_v3.0_Potri.001G212200.1
MRSGRRTNKWSSVEEPSKEDPKEDAASAGDQGKKLGPKKVKRRRQGRIRHKKGNGRLGGKRREKGEQQRVVLDKRYVFKVLKQVHPDLGISSMAMSMINSLINDMFERIAEEAAKLSDYRKRTTLSSGEIQGAVKLVLPGELGKHAIAEGSEAGPNYIYIAWD
>gnl_Prupe_v2.1_Prupe.6G113500.1
MAPKAEKKPAEKKPAEEKKAEKAPAEKKPRAEKKLPKEASGATDKKKKRSKKSVETYKIYIFKVLKQVHPDIGISSKAMGIMNSFINDIFEKLAQESSRLARYNKKPTITSREIQTAVRLVLPGELAKHAVSEGTKAVTKFTSS
>gnl_Prupe_v2.1_Prupe.6G250100.1
MAPTKAEKKPVTEKAPAEKKPKAEKKIPKEGGVEKKKKKVKKSTETYKIYIFKVLKQVHPDIGISSKAMGIMNSFINDIFEKLAQEASRLARYNKKPTITSREIQTAVRLVLPGELAKHAVSEGTKAVTKFTSC
>gnl_Prupe_v2.1_Prupe.6G082700.1
MAPKAEKKPAEKKPAEEKKSTVAEKAPAEKKPKAGKKLPKEAGAAAGDKKKKRSKKSVETYKIYIFKVLKQVHPDIGISSKAMGIMNSFINDIFEKLAQESSKLARYNKKPTITSREIQTAVRLVLPGELAKHAVSEGTKAVTKFTSS
>gnl_Prupe_v2.1_Prupe.6G082000.1
MAPKAEKKPAEKKPAEEKKSTVAEKAPAEKKPKAGKKLPKEAGAAAGDKKKKRSKKSVETYKIYIFKVLKQVHPDIGISSKAMGIMNSFINDIFEKLAQESSRLARYNKKPTITSREIQTAVRLVLPGELAKHAVSEGTKAVTKFTSS
>gnl_Prupe_v2.1_Prupe.6G083500.1
MAPKAEKKPAEKKPAEEKKSTVAEKAPAEKKPKAGKKLPKEAGAAAGDKKKKRSKKSVETYKIYIFKVLKQVHPDIGISSKAMGIMNSFINDIFEKLAQESSRLARYNKKPTITSREIQTAVRLVLPGELAKHAVSEGTKAVTKFTSS
>gnl_Selmo_v1.0_18569
GGGSSKKKRAKRNAESYKTYIFKVLKQVHPDTGISSKAMGIMDSFINDIFEKLAQEASRLALYNKKPTVTSREIQTGVRLILPGELAKHAVSEGTKAVTKYTSS
>gnl_Selmo_v1.0_7860
KGGRRIKKKEESFKSYIYKVLKQVHPETGISSKAMRIMDNFIYDVFDKISAEVSALVKRTSRHTVGATDVQTAVKLLIPGELAKHAVSEGTKAVTKF
>gnl_Selmo_v1.0_73644
MAPKGEKKPASKAPAEKKPVEKKPRAAAAADKDGSGGGGGGVAAAAMKKKRMKKATETYKSYIFKVLKQVHQEIGISSKAMGIMNSFINDIFEKLAQEAARLARYNKKPTITSREIQTAVRLILPGELAKHAVSEGTKAVTKFTSA
>gnl_Selmo_v1.0_426757
MAKDSSSEQKASKAAKGEKQPPKLKPEKKPALNLKEGSGAGGGGGGGGGSSKKKRAKRNAESYKTYIFKVLKQEASRLALYNKKPTVTSREIQTGVRLILPGELAKHAVSEGTKAVTKYTSS
>gnl_Selmo_v1.0_76616
MKAVKKLPSTGGGSSGQQQHSSKKKLKALQGDSYKIYIYKVLKQVHPDISISIKAMNIMNSLVHDMFERLSTEAGRLARYSNKPTIQSREVQASVRLIFPGELAKHAISEGTKAVTKYVSS
>gnl_Selmo_v1.0_182308
MAKAAEKKPVAEKVPAEKKAAEKKPRAEKKTPAKDPSAAADKKKRKMKKSVETYKMYIYKVLKQVHPETGISSKAMGIMNSFINDIFEKLAQEASRLARYNKKPTITSREIQTAVRLILPGELAKHAVSEGTKAVTKFTSS
>gnl_Selmo_v1.0_7113
KRKKAAASNTYKRYILKVLRSTTHQDLKISTTAMDIMNTFMNDMFERLAREAAELVRRNKAATLSSKDIQTACKLALPGQLSQQAVVEGQRAVARF
>gnl_Solly_v2.4_Solyc06g074750.1.1
MAPKKRGGRVRATVVTARKVVEETVSVVVTPVAGETETESQTLAEENQSFEILTPAPSEEPTPKRTINVQDISEGKKAPRRKPDPAQQVDEDETQPADEPEEMPSPPKKESGQKKTQKRKPEPAQRGDEDETQPSEEPEEMPTPPKMEADQRKAQKRKPDPAQKAKGGGERKKKRAKVGGGVGPSEGYRRYVFRVMKQVHPDMGISSKAMTVLNNLMGDMFERIANEAAILTKYVGRTTLASVDIQDAVKLVLPGELGKHAIAEGTNAVANYVTNVEKSKSKP
>gnl_Solly_v2.4_Solyc06g075800.1.1
MAPKAEKKPAEKKPAEEKKSTVAEKAPAEKKPKAGKKLPKDAASSEKKKKKAKKSVETYKIYIFKVLKQVHPDIGISSKAMGIMNSFINDIFEKLAQESSRLARYNKKPTITSREIQTAVRLVLPGELAKHAVSEGTKAVTKFTSS
>gnl_Solly_v2.4_Solyc06g074790.1.1
MAPKAGKKPAEKKPVEEKKAEEVPAEKKPKAGKKLPKDAGADKKKKKSKKSVETYKIYIFKVLKQVHPDIGISSKSMGIMNSFINDIFEKLAQESSRLARINKKPTITSREIQTAVRLVLPGELAKHAVSEGTKAVTKFTSN
>gnl_Solly_v2.4_Solyc06g074780.1.1
MAPKTGGKKPAEKKPVEEKTVEEVPAEKKPKAGKKLPKDAAVDKKKKKAKKSIETYKIYIFKVLKQVHPDIGISSKSMGIMNSFINDIFEKLAQEASRLARINKKPTITSREIQTAVRLVLPGELAKHAVSEGTKAVTKFTSN
>gnl_Solly_v2.4_Solyc06g005390.1.1
MAPKAEKKPAEKNPASEKPSDDKAPAEKKPKAGKKLPTKDVGVGIGEKKKKKVKKSSETYKIYIFKVLKQVHPDIGISSKAMGIMNSFINDIFEKLAQESSKLARYNKKPTITSREIQTAVRLVLPGELAKHAVSEGTKAVTKFTSS
>gnl_Solly_v2.4_Solyc03g071620.1.1
MAPKAEKKPAEKKPAAEKAPAEKKPKAGKKLPKDGAAAAADKKKKRVKKSVETYKIYIFKVLKQVHPDIGISSKAMGIMNSFINDIFEKLAQESSRLARYNKKPTITSREIQTAVRLVLPGELAKHAVSEGTKAVTKFTSS
>gnl_Solly_v2.4_Solyc05g055440.1.1
MAPKAEKKPAEKKPAAEKTPLAEKSPAEKKPKAGKKLPKDSSAAAGDKKKKRSKKAVETYKIYIFKVLKQVHPDIGISSKAMGIMNSFINDIFEKLAQESSRLARYNKKPTITSREIQTAVRLVLPGELAKHAVSEGTKAVTKFTSS
>gnl_Solly_v2.4_Solyc12g013510.1.1
MAPKAEKKPAAEKAPAAAAEKSKAGKKLPKDGGAAAAVDKKKKRSKKSIETYKIYIFKVLKQVHPDIGISSKAMGIMNSFINDIFEKLAQESSRLARYNKKPTITSREIQTAVRLVLPGELAKHAVSEGTKAVTKFTSS
>gnl_Solly_v2.4_Solyc11g007920.1.1
MAPKSEKKPAEKKPAEKTPVAEKAPAEKKPKAGKKLPKDAAAGDKKKKRSKKAVETYKIYIFKVLKQVHPDIGISSKAMGIMNSFINDIFEKLAQEASRLARYNKKPTITSREIQTAVRLVLPGELAKHAVSEGTKAVTKFTSS
>gnl_Solly_v2.4_Solyc11g007930.1.1
MAPKAEKKPAAEKSPAVEKSKAGKKLPKDVGGSAAAADKKKKKSKKSVETYKIYIFKVLKQVHPDIGISSKAMGIMNSFINDIFEKLAQESSKLARYNKKPTITSREIQTAVRLVLPGELAKHAVSEGTKAVTKFTSS
>gnl_Solly_v2.4_Solyc11g066430.1.1
MAPKAEKKPAEKKPAEEKKAEKTPKAGKKLPKESGSSGADKKKKKSKKSIETYKIYIFKVLKQVHPDIGISSKSMGIMNSFINDIFEKLAQESSRLARINKKPTITSREIQTAVRLVLPGELAKHAVSEGTKAVTKFTSS
>gnl_Solly_v2.4_Solyc02g038690.1.1
MAPKAEKKAHAAVAEKSKAGKKLPKDGGAAAARDKKKKRSKKSIETYKIYIFKVLKQVHPDIGISSKAMGIMNSFINDIFEKLAQESSKLARYNKKPTITSREIQTAVRLVLPGELAKHAVSEGTKAVTKFTSS
>gnl_Sorbi_v3.1_Sobic.003G350100.1
MAPKAEKKPAEKKPAEEKAEKKPRAEKRVPGKEGGEKKGKKKAKKSVETYKIYIFKVLKQVHPDIGISSKAMSIMNSFINDIFEKLAAEAAKLARYNKKPTITSREIQTSVRLVLPGELAKHAVSEGTKAVTKFTSS
>gnl_Sorbi_v3.1_Sobic.003G092200.1
MAPKAEKKPAAKKPAAEEEPAAEKAPAGKKPKAEKRLPAGKSAGKEGGDKKGKKKAKKSVETYKIYIFKVLKQVHPDIGISSKAMSIMNSFINDIFEKLAAEAAKLARYNKKPTITSREIQTSVRLVLPGELAKHAVSEGTKAVTKFTSS
>gnl_Sorbi_v3.1_Sobic.003G200501.1
MAPKAEKKPAAKKPAEEEPAAEKAEKTPAGKKPKAEKRLPAGKSSAGKDGEGKKGKKKAKKSVETYKIYIFKVLKQVHPDIGISSKAMSIMNSFINDIFEKLAAESAKLARYNKKPTITSREIQTSVRLVLPGELAKHAVSEGTKAVTKFTSS
>gnl_Sorbi_v3.1_Sobic.003G067500.1
MAPKAEKKPAAKKPAEEEPAAEKAPAGKKPKAEKRLPAGKSAGKEGGDKKGKKKAKKSVETYKIYIFKVLKQVHPDTGISSKAMSIMNSFINDIFEKLAGEAAKLARYNKKPTITSREIQTSVRLVLPGELAKHAVSEGTKAVTKFTSS
>gnl_Sorbi_v3.1_Sobic.003G067300.1
MAPKAEKKPAAKKPAEEEPAAEKAPAGKKPKAEKRLPAGKSAGKEGGDKKGKKKAKKSVETYKIYIFKVLKQVHPDIGISSKAMSIMNSFINDIFEKLAGEAAKLARYNKKPTITSREIQTSVRLVLPGELAKHAVSEGTKAVTKFTSS
>gnl_Sorbi_v3.1_Sobic.009G164200.1
MAPKAEKKPAEKKPAAEEKAPKAAEKKPPKAEKRLPSSKDGGGGGGKKGKKKAKKSVETYKIYIFKVLKQVHPDIGISAKAMSIMNSFINDIFEKLAQEAARLARYNKKPTITSREIQTSVRLVLPGELAKHAVSEGTKAVTKFTSA
>gnl_Sorbi_v3.1_Sobic.004G265400.1
MAPKAEKKPASKKPAEEEPSEKAAPAEKAPAGKKPKAEKRLPAGKSSAGKEGGEKKGRKKGKKSVETYKIYIFKVLKQVHPDIGISSKAMSIMNSFINDIFEKLAAESAKLARYNKKPTITSREIQTSVRLVLPGELAKHAVSEGTKAVTKFTSS
>gnl_Sorbi_v3.1_Sobic.007G221800.1
MAPKAEKKPAAKKPAEEEPSTEKAEKAPAGKKPKAEKRLPSGKSAGKEGGEKKGKKKAKKSVETYKIYIFKVLKQVHPDIGISSKAMSIMNSFINDIFEKLAAEAAKLARYNKKPTITSREIQTSVRLVLPGELAKHAVSEGTKAVTKFTSS
>gnl_Sorbi_v3.1_Sobic.001G417000.1
MAPKAEKKPAEKKPAAEEKAEKAPAGKKPKAEKRLPASKSSGKEGGEKKGKKKAKKSVETYKIYIFKVLKQVHPDIGISSKAMSIMNSFINDIFEKLAGEAAKLARYNKKPTITSREIQTSVRLVLPGELAKHAVSEGTKAVTKFTSN
>gnl_Sorbi_v3.1_Sobic.002G403400.1
MAPKAEKKPAAKKPVEEESAAPAEKPPAGKKPKAEKRLPAGKSASKEGGEKRGRKKGKKSVETYKIYIFKVLKQVHPDIGISSKAMSIMNSFINDIFEKLAGEAAKLARYNKKPTITSREIQTSVRLVLPGELAKHAVSEGTKAVTKFTSS
>gnl_Sorbi_v3.1_Sobic.002G210200.1
MAPKAEKKPAAKKPAEEEPATEKAEKAPAGKKPKAEKRLPAGKSAGKEGGEGKKGKKKAKKSVETYKIYIFKVLKQVHPDIGISSKAMSIMNSFINDIFEKLAAESAKLARYNKKPTITSREIQTSVRLVLPGELAKHAVSEGTKAVTKFTSS
>gnl_Sorbi_v3.1_Sobic.002G138000.1
MAPKRRGNKVVGSVVKTKVVQETVEVIVADDDDTAEAEQQMVPEALAVAPSAVDVSGSTVVHVVEVTTPDGGDNATGSNVKQPAVAKRGRGRREEEKEKQPAPPEDSVLVPQSQETQDPNEEEEDQEDASKKKKQKQKQRQQDEDDEAQPETPRVASERKKATPKKAKAKAQPQQQAGGGGDAGKKRPKARRRLGQASAGGDAGMGGVGGYKRYVWRVLKQVHPDLGVSGHAMQVLDMMMADMFERLADEAARLSKATGRMTLTSREVQSAVRLVLPGDLGKHAIAEGTKAISKYMSYA
>gnl_Spipo_v2_Spipo22G0036400
MAPKAEKKPAEKKPAAEKPAEEKKAVAEKAPAEKKPKAEKKLPAKDTSAAGEKKKKKKIKKGSETYKIYIFKVLKQVHPDIGISSKAMGIMNSFINDIFEKLAQEASRLARYNKKPTITSREIQTSVRLVLPGELAKHAVSEGTKAVTKFTSS
>gnl_Spipo_v2_Spipo22G0035700
MAPKAEKKPAEKKPAAEKPAEEKKAVAEKAPAEKKPKAEKKLPAKDTSAAGEKKKKKKIKKGSETYKIYIFKVLKQVHPDIGISSKAMGIMNSFINDIFEKLAQEASRLARYNKKPTITSREIQTSVRLVLPGELAKHAVSEGTKAVTKFTSS
>gnl_Spipo_v2_Spipo0G0102400
MVRTTRKVVQETIEVSVVKEKDATAGRKKVVEVKVQDTTEMPQPQAEAFEGEREGEAAVEEKSAATGEKEAEEAGVQEKKEQRQPPQVETISREMVETAAAPEGEKHAVEKTRQREDETPPALESEQQPPQIGEERKSVEEHEEKKKEKVEGDLRAEEAASGKEKEETKSAMRRRRRKRAGRDVGGFGGKRGYKRYVFRVLKQVHPELRVSSMAMTVLDSLVKDMFERLAGEASRLSKYSGRATLSTREIQAAVRLVLPRELGEHALAEGNKAVANFMTAATAKPSS
>gnl_Spipo_v2_Spipo0G0101100
MAPKAEKKPAADKATEEKKAAGEKAPAEKKPKAEKRLPSKDASGEKKKKKTKKGTETYKMYIFKVLKQVHPDIGISSKAMGIMNSFINDIFEKLAHEASRLARYNKKPTITSREIQTSVRLVLPGELAKHAVSEGTKAVTKFTSA
>gnl_Spipo_v2_Spipo29G0020800
MAPKAEKKPAEKKPAAEEKKAAAEKAPAEKKPKAEKKLPSKDASAASGDKKKKKKMKKGSETYKIYIFKVLKQVHPDIGISSKAMGIMNSFINDIFEKLAQEASRLARYNKKPTITSREIQTSVRLVLPGELAKHAVSEGTKAVTKFTSS
>gnl_Spipo_v2_Spipo23G0023100
MAPKAEKKPAEKKPAPEKAPEEKKAVAEKAPAEKKPKAEKKLPSKDAAAAGDKKKKKKVKKSTETYKIYIFKVLKQVHPDIGISSKAMGIMNSFINDIFEKLAQEASRLARYNKKPTITSREIQTSVRLVLPGELAKHAVSEGTKAVTKFTSS
>gnl_Stras_v2.0_SGA_v2.0_scaffold27T11572
MAPKAEKKPAEKKPAEEKKTAVAGKAPAEKKPKAGKKVPKDGGEKRKKKAKKSVETYKIYIFKVLKQVHPDIGVSSKAMGIMNSFINDIFEKLAHEASRLARYNKKPTITSREIQTAVRLVLPGELAKHAVSEGTKAVTKFTSS
>gnl_Stras_v2.0_SGA_v2.0_scaffold71T24027
MAPTKAEKKPAEKKPAGEKSPAEKKPKAGKKLPKEGGAAGDKKKKRVKKSVETYKIYIFKVLKQVHPDIGISSKAMGIMNSFINDIFEKLAQEASRLARYNKKPTITSREIQTAVRLVLPGELAKHAVSEGTKAAEKKPAAEKKPAAEKAPAEKKPKAGKKLPKEGGAAGDKKKKRSKKSVETYKIYIFKVLKQVHPDIGISSKAMGIMNSFINDIFEKLAQEASRLARYNKKPTITSREIQTAVRLVLPGELAKHAVSEGTKAVTKFTSS
>gnl_Stras_v2.0_SGA_v2.0_scaffold277T46700
MAPKAEKKPAEKKPAEEKKTTVAEKAPAEKKPKAGKKLPKDGGAAAGEKKKKRAKRSVETYKIYIFKVLKQAMGIMNSFINDIFEKLAQEASKLARYNKKPTITSREIQTAVRLVLPGELAKHAVSEGTKAVTKFTSS
>gnl_Stras_v2.0_SGA_v2.0_scaffold75T24926
MAPKAEKKPAEKKPSTAAEKKTSKDGAGDGKRKKKVHPDIGISSKAMGIMNSFINDIFEKLVVESSRLARYNKKPTITSREIQTAVRLVLPGELAKHAVSESTKAVTKFTSS
>gnl_Stras_v2.0_SGA_v2.0_scaffold83T26458
MAPKRRSGRAVKTVVTTTKVVEETVKVVVGPNGDESEPVELLSSSTKENRDIIITEPVSKTVPVQEKPDQQEEADIGDDDDETQPTSQPEVTPAPPEPAAGAQKPVGPSTPREDREKMKKKQKVAGKEKPAAAAAAAGGEGRKRRRRRGGGGPEGYKRYVWKVMKQVHPEMGMSSKAMTVVNNLMVDMFERLAEEAARLQGHAGRKTMSSREIQAAVKLVLPGELGKHAIAEGTKAVTNYVSYVA
>gnl_Stras_v2.0_SGA_v2.0_scaffold122T33255
MAPKAEKKPAEKKPAAEKAPAAEKAPAEKKPKAGKKLPKEGPSDKRKKRAKRSVETYKIYIFKVLKQVHPDIGISSKAMGIMNSFINDIFEKMAQEASRLARYNKKPTITSREIQTAVRLVLPGELAKHAVSEGTKAVTKFTSS
>gnl_Stras_v2.0_SGA_v2.0_scaffold122T33254
MAPTKAEKKPAAEKKPAGEKAPAEKKPKAGKKLPKEGGAAGDKKKKRVKKSVETYKIYIFKVLKQVHPDIGISSKAMGIMNSFINDIFEKLAQEASRLARYNKKPTITSREIQTAVRLVLPGELAKHAVSEGTKALNHPTSQNSVQLSLTDTHTFTPRKMAPKAEKKPAEKKPAAEKAPAEKKPKAGKKLPKEGGAAGDKKKKRAKKSVETYKIYIFKVLKQVHPDIGISSKAMGIMNSFINDIFEKLAQEASRLARYNKKPTITSREIQTAVRLVLPGELAKHAVSEGTKAVTKFTSS
>gnl_Stras_v2.0_SGA_v2.0_scaffold126T33825
MAPKAEKKPSTAEKMPPKAEKKISKEGGDGKRKKKVKKNSETYKIYIFKVLKQVHPDIGISSKAMGIMNSFINDIFEKLAVQSSRLARYNKKPTITSREIQTAVRLVLPGELAKHAVSEGTKAVTKFTSS
>gnl_Theca_v1.1_Thecc1EG021991t1
MAPKAEKKPAEKKPVAEKAPASAEKRPKAEKKISKEGGDKKKKKIKKSTETYKIYIFKVLKQVHPDIGISSKAMGIMNSFINDIFEKLAQEASRLARYNKKPTITSREIQTAVRLVLPGELAKHAVSEGTKAVTKFTSS
>gnl_Theca_v1.1_Thecc1EG041887t1
MAPKAEKKPAEKKPAEKPSEEKKTTVGEKAPAEKKPKAGKKLLKEGAAAGDKKKKRSKKSVETYKIYIFKVLKQVHPDIGISSKAMGIMNSFINDIFEKLAQEASRLARYNKKPTITSREIQTAVRLVLPGELAKHAVSEGTKAVTKFTSS
>gnl_Theca_v1.1_Thecc1EG041564t1
MAISSKAMSVINSLINDMFERIADEATKLSKYNERRTLSPREIQGAVRLVLPGELGKHAVAEGSKAVTNYASYNGKRPKLN
>gnl_Theca_v1.1_Thecc1EG041584t1
MAPKAEKKPAEKKPAEEKKAEKAPAAEKKPRAEKKLPKEAGDKKKKRAKKSVETYKIYIFKVLKQVHPDIGISSKAMGIMNSFINDIFEKLAQEAARLARYNKKPTITSREIQTAVRLVLPGELAKHAVSEGTKAVTKFTSS
>gnl_Theca_v1.1_Thecc1EG041892t1
MAPKAEKKPAEKKPAEEKKMTVAEKAPAEKKPKAGKKLPKEGGAAAGDKKKKRVKKSTETYKIYIFKVLKQVHPDIGISSKAMGIMNSFINDIFEKLAQEASRLARYNKKPTITSREIQTAVRLVLPGELAKHAVSEGTKAVTKFTSS
>gnl_Theca_v1.1_Thecc1EG043377t1
MAPKAEKKLAEKKPAAVAEKAPAAEKKPRAEKKIPKESGSTADKKKKRAKKSVETYKIYIFKVLKQVHPDIGISSKAMGIMNSFINDIFEKLAQEASRLARYNKKPTITSREIQTAVRLVLPGELAKHAVSEGTKAVTKFTSS
>gnl_Utrgi_v4.1_Scf00068.g6694.t1
MAPKAAEKKPAEKKPAAEKAPAEKKVKAAGKKLPKEVGAAAADKKKKRIKKATETYKIYIFKVLKQVHPDIGISSKAMGIMNSFINDIFEKLAQEASRLARYNKKPTITSREIQTAVRLVLPGELAKHAVSEGTKAVTKFTSS
>gnl_Utrgi_v4.1_Scf02065.g25610.t1
MAPKRRRRKTVVTTRKVVEETLKVVVADAPEEEEEETGDTYSTEKHENIRTIPVQETPPPEPEQRHETPPASKPDTRESVTPEEQVIQEISPVSAQETTMEIGTPKVTASSAPETISELAVEEPQGVAETHTKTIGLPHKRRHMKKSGSRKGRESKGLGYKRYLLKVMKQVHPEMGISQMAMTVINNMMSDVFERLAQSAADVQRHAGMRTMSYREVEAAVKLVLPGDLGRHALSEASKAIKNYIAYESVQS
>gnl_Utrgi_v4.1_Scf00024.g3186.t1
MAPKAAEKKPAEKKPAAEKAPAEKKVKAAGKKLPKDVAAASADKKKKRTKKATETYKIYIFKVLKQVHPDIGISSKAMGIMNSFINDIFEKLAQEASRLARYNKKPTITSREIQTAVRLVLPGELAKHAVSEGTKAVTKFTSS
>gnl_Utrgi_v4.1_Scf04268.g26415.t1
MSIMNSFVNDIFERIAAEASRLAHYNRRSTITSREIQTAVRLLLPGELAKHAVSEGTKAVTKYTSSK
>gnl_Utrgi_v4.1_Scf00229.g13246.t1
MAPKAEKKPAAAVEKAPAEKKVKAAGKKLPKDVSAAAADKKKKRGKKATETYKIYIFKVLKQVHPDIGISSKAMGIMNSFINDIFEKLAQEASRLARYNKKPTITSREIQTAVRLVVEIQELAKHAVSEGTKAVTKFTSS
>gnl_Utrgi_v4.1_Scf00006.g1123.t1
MAPKAEKKPAEKKPAAEKAPAAEKAPAEKKPKAGKKLPKEAGASTADKKKKRIKKTSETYKIYIFKVLKQVHPDIGISSKAMGIMNSFINDIFEKLAQEASRLARYNKKPTITSREIQTAVRLVLPGELAKHAVSEGTKAVTKFTSS
>gnl_Utrgi_v4.1_Scf00066.g6562.t1
MAPKAEKKPAEKKPAAEKAPSADKAPAEKKPKAGKKLPKEAGASAADKKKKRIKKSSETYKIYIFKVLKQVHPDIGISSKAMGIMNSFINDIFEKLAQEASRLARYNKKPTITSREIQTAVRLVLPGELAKHAVSEGTKAVTKFTSS
>gnl_Vitvi_Genoscope.12X_GSVIVT01016164001
MAPKAEKKPAEKKPAGGEEKKAEKAPAEKKPRAEKKLPKDASSTDKKKKRTRKNAMGIMNSFINDIFEKLAQEASRLARYNKKPTITSREIQTAVRLVLPGELAKHAVSEGTKAVTKFTSS
>gnl_Vitvi_Genoscope.12X_GSVIVT01025021001
MAPKAEKKPAEKKPAEEKKSTRTKKSVETYKIYIFKVLKQVHPDIGISSKAMGIMNSFINDIFEKLAQESSRLARYNKKPTITSREIQTAVRLVLPGELAKHAVSEGTKAVTKFTSS
>gnl_Vitvi_Genoscope.12X_GSVIVT01025023001
MAPKAEKKPAEKKPAEEKKTRTKKSVETYKIYIFKVLKQVHPDIGISSKAMGIMNSFINDIFEKLAQEASRLARYNKKPTITSREIQTAVRLVLPGELAKHAVSEGTKAVTKFTSS
>gnl_Vitvi_Genoscope.12X_GSVIVT01025025001
MAPKAEKKPAEKKPAEEKKTRTKKSVETYKIYIFKVLKQVHPDIGISSKAMGIMNSFINDIFEKLAQEASRLARYNKKPTITSREIQTAVRLVLPGELAKHAVSEGTKAVTKFTSS
>gnl_Vitvi_Genoscope.12X_GSVIVT01031447001
MAPKRSGKTRSKVVVKATRKVVQQTVEVTVLASKQKPPREEQGKKISKKDKAPEELQREQVSADEEPPKELPTPVTQEEPPKKEEEKKTTTTQEGREEKKRGRRRRRRTSGRRRKEGGEGYKRYVYRVLKQVHPGLGVSSKAMTVLSGFMNDMFERIAEEAAKLSKYTGKTTLSAREIQGAVKLVLPGELQKHAMAEGTKAVSNYMDYAAAGGHKQ
>FraveV4A2_3g30460.t1
MVCIVAIDAPKFIRSQFCLQFHFYHHVAIMLSNHSTPVHHMSTCSKPPYTNSYYLLNPAVTSVYINNNITAPLANCFVRKLTSIIMSPKRRSSSRLVVKTTKQVVKETVEVSVVRSKKRQKKVNDDEQQEPVESTIAFETKKENQTEKIEVSVEKDPAKRAIESQEETQIAEEDKEPEEIRTIPVEVPGMETPEKLRGATLSVDKDEEPKEPSTVLDDKEPVSNDVVTETQLDSDETQNFEEDGEQARTISMDSQEGSETQNFEETPMTPEKKEVNQSSKVEKEKSDDVKQTGDGEKKDKKRKRRSPGNKREGGKGYKRYVYKVFKQVHPELGMSAKAMVVLNNYMNDMFERLAGEAAKLTMYTSRKTLSSREIQGAVKLVLPGELGKHAMAEGTKAVSNYLSKNAAMSHKS
>FraveV4A2_3g35121.t5
MAPKAEKKPAEKTVAEKKPKAGKKLPKEAGAAAGDKKKKRNKKSVETYKIYIFKVLKQVHPDIGISSKAMGIMNSFINDIFEKLAQESSRLARYNKKPTITSREIQTAVRLVLPAEKKPAEKKPAEKTVAEKAPAEKKPKAGKKLPKEAGAAAGDKKKKRNKKSVETYKIYIFKVLKQVHPDIGISSKAMGIMNSFINDIFEKLAQESSKLARYNKKPTITSREIQTAVRLVLPGELAKHAVSEGTKAVTKFTSS
>FraveV4A2_3g35180.t1
MYKTHPPLYKSFTVHTKNPKFPNRIRNPKFQPSFSNPMAPKAEKKPAEKKPAEKTVAEKAPAEKKPKAGKKLPKEAGAAAGDKKKKRSKKSVETYKIYIFKVLKQVHPDIGISSKAMGIMNSFINDIFEKLAQESSRLARYNKKPTITSREIQTAVRLVLPGELAKHAVSEGTKAVTKFTSS
>FraveV4A2_3g35380.t1
MAPKAEKKPAEKKPAEKTVAEKAPAEKKPKAGKKLPKEAGAAAGEKKKKRNKKSVETYKIYIFKVLKQVHPDIGISSKAMGIMNSFINDIFEKLAQESSRLARYNKKPTITSREIQTAVRLVLPGELAKHAVSEGTKAVTKFTSS
>FraveV4A2_3g35390.t1
MAPKAEKKPAEKKPAEKTVAEKKPKAGKKLPKEAGAAAGDKKKKRNKKSVETYKIYIFKVLKQVHPDIGISSKAMGIMNSFINDIFEKLAQESSRLARYNKKPTITSREIQTAVRLVLPEFFIRSV
>FraveV4A2_3g35440.t1
MAPKAEKKPAEKKPAEKTVAEKTPAEKKPKAGKKLPKEAGAAAGDKKKKRNKKSVETYKIYIFKVLKQVHPDIGISSKAMGIMNSFINDIFEKLAQESSRLARYNKKPTITSREIQTAVRLVLPGELAKHAVSEGTKAVTKFTSS
>FraveV4A2_3g40690.t1
MAPKAEKKPAEKKPAEKTVAEKAPAEKKPKAGKKLPKEAGAAAGDKKKKRNKKSVETYKIYIFKVLKQVHPDIGISSKAMGIMNSFINDIFEKLAQESSRLARYNKKPTITSREIQTAVRLVLPGELAKHAVSEGTKAVTKFTSS
>FraveV4A2_6g14330.t1
MAPTKAEKKPVAEKSPAAEKKIPKEGGVEVKKKKKVKKSTETYKIYIFKVLKQVHPDIGISSKAMGIMNSFINDIFEKLAQEASRLARYNKKPTITSREIQTAVRLVLPGELAKHAVSEGTKAVTKFTSC
>Maldo_HF_04680
MAPTKAEKKPVAEKAPAGEKKPTKAEKQIPKEGGGGVEMKKKKKVKKSTETYKIYIFKVLKQVHPDIGISSKAMGIMNSFINDIFEKLAQEASRLARYNKKPTITSREIQTAVRLVLPGELAKHAVSEGTKAVTKFTSC
>Maldo_HF_06077
MAPKRSAKMVVKTTKRVVKETVEVSVVITRRKKQQEDRPLETISVENNDSNQTQNVEVSVGKEPLKTSIIPIETLEQVIPIETQAENQTLKTQNAEVQVDREAEENPTTPDPQETEKLSKEEDQKSEEDKTLRGGENKDAEDLTKTEEQASKKGEKKSEVKGGKRREKRRSRGREEYKIYVYKVLKQVHPGMGVSSKAMTVLNNLMNDMFEKLADEASRLTTYTARKTLSSREIQGAVKLVLTGELGRHAMAEGTKAVSTYVSYGGGSSKS
>Maldo_HF_06084
MAPKAEKKPAEKKPAEEKKAEKAPAEKKPRAEKNLPKEAAGEKKKKRSKKSVETYKIYIFKVLKQVHPDIGISSKAMGIMNSFINDIFEKLAQESSRLARYNKKPTITSREIQTAVRLVLPGELAKHAVSEGTKSVTKFTSS
>Maldo_HF_27977
MAPTKGEKKPVAEKAPAGEKKPTKAEKKIPKEGGVEMKKKKKVKKSTETYKIYIFKVLKQVHPDIGISSKAMGIMNSFINDIFEKLAQEASRLARYNKKPTITSREIQTAVRLVLPGELAKHAVSEGTKAVTKFTSC
>Maldo_HF_34196
MAPKAEKKPAEKKPAEEKKSAVAEKAPAEKKPKAGKKLPKEAGAAAGDKKKKRSKKSVETYKIYIFKVLKQVHPDIGISSKAMGIMNSFINDIFEKLAQESSRLARYNKKPTITSREIQTAVRLVLPGELAKHAVSEGTKAVTKFTSS
>Maldo_HF_34201
MAPKAEKKPAEKKPAEEKKSAVAEKAPAEKKPKAGKKLPKEAGATAGDKKKKRSKKSVETYKIYIFKVLKQVHPDIGISSKAMGIMNSFINDIFEKLAQESSRLARYNKKPTITSREIQTAVRLVLPGELAKHAVSEGTKAVTKFTSS
>Maldo_HF_34212
MAPKAEKKPAEKSAVAEKAPAEKKPKAGKKLPKEAGAAAGDKKKKRSKKSVETYKIYIFKVLKQVHPDIGISSKAMGIMNSFINDIFEKLAQESSRLARYNKKPTITSREIQTAVRLVLPGELAKHAVSEGTKAVTKFTSS
>Maldo_HF_40350
MHIAIANTGEVIDPHHLTITNHNAPRIQPNQQANRSFTLQFEPSISQYTPPHPTGTFRHVIDLRLPLINDTLPASLFIPQIPSPPNFLHRKFSVRFPRKKSQEDMAPKAEKKPAEKKPAEEKKSAVAEKAPAEKKPKAGKKLPKEAGAAAGDKKKKRSKKSVETYKIYIFKVLKQVHPDIGISSKAMGIMNSFINDIFEKLAQESSRLARYNKKPTITSREIQTAVRLVLPGELAKHAVSEGTKAVKKYVIGLVACGYVCCVQIMNLDVCLRCCLYHVQEIIFRSFDLEPLSGRALLKQMVQFGLTKETRELQSPALQELSSDKLQ
>Malba_001132
MAPKAEKKPAEKKPAEEKKAEKAPAEKKPRAEKNLPKEAAGEKKKKRSKKSVETYKIYIFKVLKQVHPDIGISSKAMGIMNSFINDIFEKLAQESSRLARYNKKPTITSREIQTAVRLVLPGELAKHAVSEGTKSVTKFTSS
>Malba_002462
MAPKAEKKPAEKKPAEEKKSAVAEKAPAEKKPKAGKKLPKEAGAAAGDKKKKRSKKSVETYKIYIFKVLKQVHPDIGISSKAMGIMNSFINDIFEKLAQESSRLARYNKKPTITSREIQTAVRLVLPGELAKHAVSEGTKAVTKFTSS
>Malba_002473
MAPKAEKKPAEKSAVAEKAPAEKKPKAGKKLPKEAGAAAGDKKKKRSKKSVETYKIYIFKVLKQVHPDIGISSKAMGIMNSFINDIFEKLAQESSRLARYNKKPTITSREIQTAVRLVLPGELAKHAVSEGTKAVTKFTSS
>Malba_010397
MAPKAEKKPAEKKPAEEKKAEKAPAEKKPRAEKKLQREAAAAGDKKKKRSKKSMETYKIYIFKVLKQVHPDIGISSKAMGIMNSFINDIFEKLTQESSRLARYNKKPTITSREIQTAVRLVLPGELAKHVVSEGTKAVTKFTSS
>Malba_012673
MAPTKAEKKPVAEKAPAGEKKPTKAEKQIPKEGGGGVEMKKKKKVKKSTETYKIYIFKVLKQVHPDIGISSKAMGIMNSFINDIFEKLAQEASRLARYNKKPTITSREIQTAVRLVLPGELAKHAVSEGTKAVTKFTSC
>Malba_030002
MAPKAEKKPAEKKPAEEKKSAVAEKAPAEKKPKAGKKLPKEAGAAAGDKKKKRSKKSVETYKIYIFKVLKQVHPDIGISSKAMGIMNSFINDIFEKLAQESSRLARYNKKPTITSREIQTAVRLVLPGELAKHAVSEGTKAVTKFTSS
>Malba_037219
MAPKAEKKPAEKKPAEEKKSAVAEKAPADKKPKAGKKLPKEAGAAAGDKKKKKSKKSVETYKIYIFKVLKQVHPDIGISSKAMGIMNSFINDIFEKLAQESSRLARYNKKPTITSREIQTAVRLVLPGELAKHAVSEGTKAVTKFTSS
>Malba_037220
MAPKAEKKPAEKKPAEEKKSAVAEKAPAEKKPKAGKKLPKEAGAAAGDKKKKRSKKSVETYKIYIFKVLKQVHPDIGISSKAMGIMNSFINDIFEKLAQESSRLARYNKKPTITSREIQTAVRLVLPGELAKHAVSEGTKAVTKFTSS
>Malba_037233
MAPKAEKKPAEKKPAEEKKSAVAEKAPAEKKPKAGKKLPKEAGAAAGDKKKKRSKKSVETYKIYIFKVLKQVHPDIGISSKAMGIMNSFINDIFEKLAQESSRLARYNKKPTITSREIQTAVRLVLPGELAKHAVSEGTKAVTKFTSS
>Malba_043027
MHPPSLIQCTKESTSTKSIFLPTNRAVQIRDGSQINLVFRHRISLTTTPINPTATTLPNQSNGHPIIYVTDPHATHPPIRTNYPSPYKQTALSSPPQEYLNSLPLPAKIRSNFPSSHLFRFNKKPPDMAPTKAEKKPVAEKAPAGEKKPTKAEKKIPKEGGVEMKKKKKVKKSTETYKIYIFKVLKQVHPDIGISSKAMGIMNSFINDIFEKLAQEASRLARYNKKPTITSREIQTAVRLVLPGELAKHAVSEGTKAVTKFTSC
>Malba_045554
MAPKVEKKPTKKKPAEEKKSTVVEKAPAEKKPKAGKKLPKEAGAAAGGKKKKRLKKSVETYKIYIFKVLKQVHPNIGISSKAMGIMNSFINNIFEKIAQESSRLERYNKKPTITSWEIQTVVRLVLLGELAKHAMTKFTSS
>Malsi_03g006770
MLVTGAEFLFKFLSALCSGLGFRSEGRGFSKLSGPRLLDIPPLTQYRSAQSKRKWKHVHPHIKISSKAMRIMNILINDIFDKLAQDSLRLARYNKKPTITCQELQTAVKLMLPSELAKHAVLERTKVMTKFTSS
>Malsi_03g008550
MAPKAEKKPAEKKPAEEKKSAVAEKAPAEKKPKAGKKLPKEAGAAAGDKKKKRSKRSVETYKIYIFKVLKQVHPDIGISSKAMGIMNSFINDIFEKLAQESSRLARYNKKPTITSREIQTAVRLVLPGELAKHAVSEGTKAVTKFTSS
>Malsi_03g008630
MAPKAEKKPAEKKPAEEKKSAVAEKAPAEKKPKAGKKLPKEAGAAAGDKKKKKSKKSVETYKIYIFKVLKQVHPDIGISSKAMGIMNSFINDIFEKLAQESSRLARYNKKPTITSREIQTAVRLVLPAEKKPAEKKPAEEKKSAVAEKAPAEKKPKAGKKLPKEAGAAAGDKKKKRSKKSVETYKIYIFKVLKQVHPDIGISSKAMGIMNSFINDIFEKLAQESSRLARYNKKPTITSREIQTAVRLVLPGELAKHAVSEGTKAVTKFTSS
>Malsi_11g009020
MAPKAEKKPAEKKPAEEKKSAVAEKAPAEKKPKAGKKLPKEAGAAAGDKKKKRSKKSVETYKIYIFKVLKQVHPDIGISSKAMGIMNSFINDIFEKLAQESSRLARYNKKPTITSREIQTAVRLVLPGELAKHAVSEGTKAVTKFTSS
>Malsi_11g011590
MAPKAEKKPAEKKPAEEKKAEKAPAEKKPRAEKNLPKEAAGEKKKKRSKKSVETYKIYIFKVLKQVHPDIGISSKAMGIMNSFINDIFEKLAQESSRLARYNKKPTITSREIQTAVRLVLPGELAKHAVSEGTKSVTKFTSS
>Malsy_03g008920
MAPKAEKKPAEKKPAEEKKSAVAEKAPAEKKPKAGKKLPKEAGAAAGDKKKKRSKKSVETYKIYIFKVLKQVHPDIGISSKAMGIMNSFINDIFEKLAQESSRLARYNKKPTITSREIQTAVRLVLPGELAKHAVSEGTKAVTKFTSS
>Malsy_03g009000
MAPKAEKKPAEKKPAEEKKSAVAEKAPAEKKPKAGKKLPKEAGAAAGDKKKKKSKKSVETYKIYIFKVLKQVHPDIGISSKAMGIMNSFINDIFEKLAQESSRLARYNKKPTITSREIQTAVRLVLPGELAKHAVSEGTKASITKHPTLRVFQSKSKNPQIPVRFFHPTLTMAPKAEKKPAEKKPAEEKKSAVAEKAPAEKKPKAGKKLPKEAGAAAGDKKKKRSKKSVETYKIYIFKVLKQVHPDIGISSKAMGIMNSFINDIFEKLAQESSRLARYNKKPTITSREIQTAVRLVLPGELAKHAVSEGTKAVTKFTSS
>Malsy_04g011470
MAPTKGEKKPVAEKAPAGEKKPTKAEKKIPKEGGVEMKKKKKVKKSTETYKIYIFKVLKQVHPDIGISSKAMGIMNSFINDIFEKLAQEASRLARYNKKPTITSREIQTAVSFDGRLGFLRNPLGLLWQKHRVDVGKHSSMSNGHTLQELSKFFIVPHGQ
>Malsy_07g010290
MDFRCSKDVALFILFNIIFSSLVSSHKVPCPPASPSPPPSIPKEQAKCPKDTLKFGVCGSWLGLVTEVIGTKPSKECCTLIKGVADLEAALCLCTAIKANVLGIVKLNVPVAFSLLVNACGGNVPQGFKKPAKEKKSVVAEKALAEKKPKAGKKLPKEVGAVAGDKKKKRSKKSVETYKIYIFKVLKQVHPNIGISSKAMGIMNNFINNIFEKIAQESSRLERYNKKPTITSWEIQTTVRLVLLGELAKHAMTKFTSS
>Malsy_11g009210
MAPKAEKKPAEKSAVAEKAPAEKKPKAGKKLPKEAGAAAGDKKKKRSKKSVETYKIYIFKVLKQVHPDIGISSKAMGIMNSFINDIFEKLAQESSRLARYNKKPTITSREIQTAVRLVLPGELAKHAVSEGTKAVTKFTSS
>Malsy_11g009350
MAPKAEKKPAEKKPAEEKKSAVAEKAPAEKKPKAGKKLPKEAGAAAGDKKKKRSKKSVETYKIYIFKVLKQVHPDIGISSKAMGIMNSFINDIFEKLAQESSRLARYNKKPTITSREIQTAVRLVLPGELAKHAVSEGTKAVTKFTSS
>Malsy_11g009440
MAPKAEKKPAEKKPAEEKKSAVAEKAPAEKKPKAGKKLPKEAGAAAGDKKKKRSKKSVETYKIYIFKVLKQVHPDIGISSKAMGIMNSFINDIFEKLAQESSRLARYNKKPTITSREIQTAVRLVLPGELAKHAVSEGTKAVTKFTSS
>Malsy_11g012100
MAPKAEKKPAEKKPAEEKKAEKAPAEKKPRAEKNLPKEAAGEKKKKRSKKSVETYKIYIFKVLKQVHPDIGISSKAMGIMNSFINDIFEKLAQESSRLARYNKKPTITSREIQTAVRLVLPGELAKHAVSEGTKSVTKFTSS
>Malsy_11g012240
MAPKRSAKMVVKTTKRVVKETTSIIPIETLEQVIPIETQAENQTLKTQNAEVQVDREAEENPKTPDPQETEKLSKEEEQKSEEDKTLRGGENKDAEDLTKTEEQASKKGEKKSEVKGGKRREKRRSQHLMNDMFEKLADEAARLTTYTARKTLSSREIQGAVKLVLTGELGRHAMAEGTKAVSTYVSYGGGSSKS
>Malsy_12g012710
MKVIDIEAPLSVPIGGATKTNFRAFFHVCLEVRSHPFRYNNKPPEMAPTKAEKKPVAEKAPAGEKKPTKAEKQIPKEGGGGVEMKKKKKVKKSTETYKIYIFKVLKQVHPDIGISSKAMGIMNSFINDIFEKLAQEASRLARYNKKPTITSREIQTAVRLVLPGELAKHAVSEGTKAVTKGLGGSFDGRLGLFRNPLMLLWQKHRIDVGKNTAMSNCHTLQELSKFFIVPHGQ
>Maldo_GDDH_03G1078600
MSHTHPSSPKYPPCHLYLLRPTISQPHPLLLSTIHSQIPQTAIFTHVSHPEPTQKSNTLFSPTTPKICLSTPPKTLPLTQYRSAQSKRKLKHVHPHIKISSKAMRIMNILINDIFDKLAQDSLRLARYNKKPTITCQEIQTAVKLMLPSKLAKHAVLERTKVMTKFTSS
>Maldo_GDDH_03G1097700
MITNHNAPRIQPNQLANRSFTLQFEPSISQYTPPHPTGTFRHVIDLRLPLINDVYKYQTLPASPFIPQIPSPPNFRLLKVSVRFPRKKSQEDMAPKAEKKPAEKKPAEEKKSAVAEKAPAEKKPKAGKKLPKEAGAAAGDKKKKRSKKSVETYKIYIFKVLKQVHPDIGISSKAMGIMNSFINDIFEKLAQESSRLARYNKKPTITSREIQTAVRLVLPGELAKHAVSEGTKAVTKFTSS
>Maldo_GDDH_03G1098800
MAPKAEKKPAEKKPAEEKKSAVAEKAPAEKKPKAGKKLPKEAGAAAGDKKKKKSKKSKPAEKKPAEEKKSAVAEKAPAEKKPKAGKKLPKEAGAAAGDKKKKRSKKSVETYKIYIFKVLKQVHPDIGISSKAMGIMNSFINDIFEKLAQESSRLARYNKKPTITSREIQTAVRLVLPGELAKHAVSEGTKAVTKFTSS
>Maldo_GDDH_04G1120800
MAPTKGEKKPVAEKAPAGEKKPTKAEKKIPKEGGVEMKKKKKVKKSTETYKIYIFKVLKQVHPDIGISSKAMGIMNSFINDIFEKLAQEASRLARYNKKPTITSREIQTAVRLVLPGELAKHAVSEGTKAVTKFTSC
>Maldo_GDDH_07G1116500
MAPKVEKKPAKEKKSVVAEKALAEKKPKAGKKLPKEVGAVAGDKKKKRSKKSVETYKIYIFKVLKQGHPNIGISSKAMGIMNNFINNIFEKIAQESSRLERYNKKPTITSWEIQTTVRLVLLGELAKHAMTKFTSS
>Maldo_GDDH_11G1112800
MAPKAEKKPAEKKPAEEKKSAVAEKAPAEKKPKAGKKLPKEAGAAAGDKKKKRSKKSVETYKIYIFKVLKQVHPDIGISSKAMGIMNSFINDIFEKLAQESSRLARYNKKPTITSREIQTAVRLVLPGELAKHAVSEGTKAVTKFTSS
>Maldo_GDDH_11G1149100
LTTFVSDSSAFPSFSANPSFSETLTPMAPKAEKKPAEKKPAEEKKAEKAPAEKKPRAEKNLPKEAAGEKKKKRSKKSVETYKIYIFKVLKQVHPDIGISSKAMGIMNSFINDIFEKLAQESSRLARYNKKPTITSREIQTAVRLVLPGELAKHAVSEGTKSVTKFTSS
>Maldo_GDDH_11G1150000
MAPKRSAKMVVKTTKRVVKEMVEVSVVKTRRKKQQEDRPLETISVENNDSNQTQNVEVSVGKEPLKTSIIPIETLEQVIPIETQAENQTLKTQNAEVQVDREAEENPTTPDPQETEKLSKEEEQKSEEDKTLRGGENKDAEDLTKTEEQASKKGEKKSEVKGGKRREKRRSRGREEYKTYVYKVLKQVHPGMGVSSKAMTVLNNLMNDMFEKLADEAARLTTYTARKTLSSREIQGAVKLVLTGELGRHAMAEGTKAVSTYVSYGGGSSKS
>Maldo_GDDH_12G1138100
MAPTKAEKKPVAEKAPAGEKKPTKAEKQIPKEGGGGVEMKKKKKVKKSTETYKIYIFKVLKQVHPDIGISSKAMGIMNSFINDIFEKLAQEASRLARYNKKPTITSREIQTAVRLVLPGELAKHAVSEGTKAVTNCMELVLDFSR
>Maldo_Gala_03g006770
MRIMNILINDIFDKLTQDSLRLARYNKKSTITCQELQTAVKLMLPSELAKHAVLERTKVMTKLNSPARSVRRPLLTPCCLCTPPSQRRFWHEAFWELIGFEFHRNSEIKRVQARAILGWVTHWEVAREFLETKPHYGVWCECAQEDVGALRGHEAFWELTDFGFHRNSEVKQVRARAILGWVRDRFLDIAIAVEEGTRLGLQVLELEDKATSYAKFTNRRHQIRSL
>Maldo_Gala_03g008500
MAPKAEKKPAEKKPAEEKKSAVAEKAPAEKKPKAGKKLPKEAGAAAGDKKKKRSKKSVETYKIYIFKVLKQVHPDIGISSKAMGIMNSFINDIFEKLAQESSRLARYNKKPTITSREIQTAVRLVLPGELAKHAVSEGTKAVTKFTSS
>Maldo_Gala_03g008580
MAPKAEKKPAEKKPAEEKKSAVAEKAPAEKKPKAGKKLPKEAGAAAGDKKKKRSKKSVETYKIYIFKVLKQVHPDIGISSKAMGIMNSFINDIFEKLAQESSRLARYNKKPTITSREIQTAVRLVLPGELAKHAVSEGTKAVTKFTSS
>Maldo_Gala_03g008590
MAPKAEKKPAEKKPAEEKKSAVAEKAPAEKKPKAGKKLPKEAGAAAGDKKKKKSKKSVETYKIYIFKVLKQVHPDIGISSKAMGIMNSFINDIFEKLAQESSRLARYNKKPTITSREIQTAVRLVLPGELAKHAVSEGTKAVTKFTSS
>Maldo_Gala_07g010390
MDFRCSKDVALFILFNIIFSSLVSSHKVPCPPASPSPPPSIPKEQAKCPKDTLKFGVCGSWLGLVTEVIGTKPSKECCTLIKGVADLEAALCLCTAIKANVLGIVKLNVPVAFSLLVNACGGNVPQGFVFFQSKLNNPQIRELLCHPTLSMAPKVEKKPAKEKKSVVAEKALAEKKPKAGKKLPKEVGAVAGDKKKKRSKKSVETYKIYIFKVLKQGHPNIGISSKAMGIMNNFINNIFEKIAQESSRLERYNKKPTITSWEIQTTVRLVLLGELAKHAMTKFTSS
>Maldo_Gala_11g010310
MAPKAEKKPAEKSAVAEKAPAEKKPKAGKKLPKEAGAAAGDKKKKRSKKSVETYKIYIFKVLKQVHPDIGISSKAMGIMNSFINDIFEKLAQESSRLARYNKKPTITSREIQTAVRLVLPGELAKHAVSEGTKAVTKFTSS
>Maldo_Gala_11g010450
MAPKAEKKPAEKKPAEEKKSAVAEKAPAEKKPKAGKKLPKEAGATAGDKKKKRSKKSVETYKIYIFKVLKQVHPDIGISSKAMGIMNSFINDIFEKLAQESSRLARYNKKPTITSREIQTAVRLVLPGELAKHAVSEGTKAVTKFTSS
>Maldo_Gala_11g010540
MAPKAEKKPAEKKPAEEKKSAVAEKAPAEKKPKAGKKLPKEAGAAAGDKKKKRSKKSVETYKIYIFKVLKQVHPDIGISSKAMGIMNSFINDIFEKLAQESSRLARYNKKPTITSREIQTAVRLVLPGELAKHAVSEGTKAVTKFTSS
>Pyrco_DAP_Chr11v0.1_27287.1
MTIAHQSSRWRSSSAPYFKINVDASWLALSRSVYVGIVIRDVEGSFIAAIRHAIQALSKGAAEALTILKGTRKFPMAPKAEKKPAEKSAVAEKAPAEKKPKAGKKLPKEAGATAGDKKKKRSKKSVETYKIYIFKVLKQVHPDIGISSKAMGIMNSFINDIFEKLAQESSRLARYNKKPTITSREIQTAVRLVLPGELAKHAVSEGTKAVTKFTSS
>Pyrco_DAP_Chr11v0.1_27303.1
MQQVSTVQFHLNSPNRHHDPREIPVANRIQPLTIYKNTFSSYLGHHKNILLSVSIQIEKSPNFSLPTLSMAPKAEKKPAEKKPAEEKKSAVAEKAPAEKKPKAGKKLPKEAGAAAGDKKKKRSKKSVETYKIYIFKVLKQVHPDIGISSKAMGIMNSFINDIFEKLAQESSRLARYNKKPTITSREIQTAVRLVLPGELAKHAVSEGTKAVTKFTSS
>Pyrco_DAP_Chr11v0.1_27309.1
MAPKAEKKPAEKKPAEEKKSAVAEKAPAEKKPKAGKKLPKEAGAAAGDKKKKRSKKSVETYKIYIFKVLKQVHPDIGISSKAMGIMNSFINDIFEKLAQESSRLARYNKKPTITSREIQTAVRLVLPGELAKHAVSEGTKAVTKFTSS
>Pyrco_DAP_Chr11v0.1_27312.1
MAPKAEKKPAEKKPAEEKKSAVAEKAPAEKKPKAGKKLPKEAGAVAGDKKKKRSKKSVETYKIYIFKVLKQVHPDIGISSKAMGIMNSFINDIFEKLAQESSRLARYNKKPTITSREIQTAVRLVLPGELAKHAVSEGTKAVTKFTSS
>Pyrco_DAP_Chr11v0.1_27675.1
MAPKAEKKPAEKAPAEKKPRAEKKLPKEAAVAGDKKKKRSKKSVETYKIYIFKVLKQVHPDIGISSKAMGIMNSFINDIFEKLAQESSRLARYNKKPTITSREIQTAVRLVLPGELAKHAVSEGTKAVTKFTSS
>Pyrco_DAP_Chr11v0.1_27768.1
MAPKAEKKPAEKKPAEEKKAEKAPAEKKPRAEKNLPKEGAGEKKKKRSKKSVETYKIYIFKVLKQVHPDIGISSKAMGIMNSFINDIFEKLAQESSRLARYNKKPTITSREIQTAVRLVLPGELAKHAVSEGTKSVTNEMEGGDGSSDAFDTSFPVRCTVEIVHEVMQVSIAVKLYRWKQDLNCYPGF
>Pyrco_DAP_Chr3v0.1_06289.1
MAPKAEKKPAEKKPAEEKKSAVAEKAPAEKKPKAGKKLPKEAGAAAGDKKKKRSKKSVETYKIYIFKVLKQVHPDIGISSKAMGIMNSFINDIFEKLAQESSRLARYNKKPTITSREIQTAVRLVLPVATLSWGYFPIGASELVLSKKKSTFELRVFSHRILSNS
>Pyrco_DAP_Chr3v0.1_06290.1
MAPKAEKKPAEKKPAEEKKSAVAEKAPAEKKPKAGKKLPKEAGAAAGDKKKKKSKKSVETYKIYIFKVLKQVHPDIGISSKAMGIMNSFINDIFEKLAQESSRLARYNKKPTITSREIQTAVRLVLPGELAKHAVSEGTKAVTKFTSS
>Pyrco_BP1_000634.1
MAPKAEKKPAEKAPAEKKPRAEKKLPKEAAVAGDKKKKRSKKSVETYKIYIFKVLKQVHPDIGISSKAMGIMNSFINDIFEKLAQESSRLARYNKKPTITSREIQTAVRLVLPGELAKHAVSEGTKAVTKFTSS
>Pyrco_BP1_009258.1
MAPKAEKKPAEKKPAEEKKSAVAEKAPAEKKPKAGKKLPKEAGAAAGDKKKKRSKKSVETYKIYIFKVLKQVHPDIGISSKAMGIMNSFINDIFEKLAQESSRLARYNKKPTITSREIQTAVRLVLPGELAKHAVSEGTKAVTKFTSS
>Pyrco_BP1_009425.1
MAPKAEKKPAEKKPAEEKKSAVAEKAPAEKKPKAGKKLPKEAGAAAGDKKKKRSKKSVETYKIYIFKVLKQVHPDIGISSKAMGIMNSFINDIFEKLAQESSRLARYNKKPTITSREIQTAVRLVLPGELAKHAVSEGTKAFSYGRRSTLSDWLHVVRCVPNHEFGSMPEVVFVPWQIQEENLAAIDCSLTLFPIFHTVAEPERSGLSGRSSLKQMVQFGLTKETREVHSPPLYRNKVEINFNDGLFVLVDLEFDTQTLGGINNAAIMQDLLNKMLGGINKVCTKLLSDSNLVESLALAGICRFVPTEKIEWSGDEGEIMNIVKELRMVSLGNPQLYNSYLITAMKFQACPSA
>Pyrco_BP1_010335.1
MAPTKAEKKPVAEKAPAGENKPTKAEKQIPKEGGGSVEMKKKKKVKKSTETYKIYIFKVLKQVHPDIGISSKAMGIMNSFINDIFEKLAQEASRLARYNKKPTITSREIQTAVRLVLPGELAKHAVSEGTKAVTKFTSC
>Pyrco_BP1_011022.1
MRQPKESTKATVAAFFKWSPYSSPKRLVFMWWKHEERSFRDSALTPPVPLLLLSSGVENHAAGAAALLLLLSGLPASSYSLWTPCLFVVSSPELTKEPICSAGVDWLGAWPIISLGAGLKVPQWNCSKDIEAITDAERWGAVGLGHWLQELVVKRTDVHQNLGLAEAWGFVMVMRLQVSMASRRMHRGGGDGEGIASSPELRSLLINAQGALDFDPTTTNKEYLKRRSRPRRSPRRRRRLRRPPAEKKPRAEKNLPKDGAGEKKKKRSKKSVETYKIYIFKVLKQVHPDIGISSKAMGIMNSFINDIFEKLAQESSRLARYNKKPTITSREIQTAVRLVLPGELAKHAVSEGTKSVTKFTSS
>Pyrco_BP1_012755.1
MAPKAEKKPAEKKPAEEKKSAVAEKAPAEKKPKAGKKLPKEAGAAAGDKKKKRSKKSVETYKIYIFKVLKQVHPDIGISSKAMGIMNSFINDIFEKLAQESSRLARYNKKPTITSREIQTAVRLVLPGELAKHAVSEGTKAVTKFTSS
>Pyrco_BP1_014954.1
MAPKAEKKPAEKSAVAEKAPAEKKPKAGKKLPKEAGAAAGDKKKKRSKKSVETYKIYIFKVLKQVHPDIGISSKAMGIMNSFINDIFEKLAQESSRLARYNKKPTITSREIQTAVRLVLPGELAKHAVSEGTKAVTKFTSS
>Pyrco_BP1_017306.1
MAPTKAEKKPVAEKAPAGEKMPTKAEKKIPKEGGLEMKKKKKVKKSTETYKIYIFKVLKQVHPDIGISSKAMGIMNSFINDIFEKLAQEASRLARYNKKPTITSREIQTAVRLVLPGELAKHAVSEGTKAVTKFTSC
>Pyrco_BP1_030097.1
MAPKAEKKPAEKKPAEEKKSAVAEKAPAEKKPKAGKKLPKEAGAAAGDKKKKRSKKSVETYKIYIFKVLKQVHPDIGISSKAMGIMNSFINDIFEKLAQESSRLARYNKKPTITSREIQTAVRLVLPGELAKHAVSEGTKAVTKFTSS
>Pyrco_BP1_031069.1
MSKSIKRHKKILRLLVHKKQRNHRRNKSRRVRRKKPLGGGENKDAEDLTKTEEQASKKGEKKSEVKGEKRREKRSRGREEYKIYVYKVLKQVHPGMGVSSKAMTVLNNLMYDMFERLADEAARLTTYTARKTLSSREIQGAVRLVLPGELGRHAMAEGTKAVSTYVSYGGGSSKS
>Pyrco_BP1_031493.1
MAPKAEKKPAEKKPAEEKKSAVAEKAPAEKKPKAGKKLPKEAGAAAGDKKKKRSKKSVETYKIYIFKVLKQVHPDIGISSKAMGIMNSFINDIFEKLAQESSRLARYNKKPTITSREIQTAVRLVLPGELAKHAVSEGTKAVTKFTSS
>Pyrco_BP1_031822.1
MAPKAEKKPAEKKPAEEKKSAVAEKAPAEKKPKAGKKLPKEAGAAAGDKKKKKSKKSVETYKIYIFKVLKQVHPDIGISSKAMGIMNSFINDIFEKLAQESSRLARYNKKPTITSREIQTAVRLVLPGELAKHAVSEGTKAVTKFTSS
>Pyrco_BP1_031918.1
MAPKRSAKMVVKTTKQIVRETVEVSVAKARRKKQGKDQPLETISIEMKETNQTQNVEVSVGKEPRKTSVHPGVGVSSKTMTVLNNLMNDMFERLADEAARLSKYTARKTLSSRKIHGAMRLVFMVSLGGCHGRGG
>Pyrco_BP_DH_03g08040
MISKILFDLKILFFTNHYTFYPTNSKSAQFSSLLKVSVCLPRKKSQEDMAPKAEKKPAEKKPAEEKKSAVAEKAPAEKKPKAGKKLPKEAGAAAGDKKKKRSKKSVETYKIYIFKVLKQVHPDIGISSKAMGIMNSFINDIFEKLAQESSRLARYNKKPTITSREIQTAVRLVLPGELAKHAVSEGTKAVTKFTSS
>Pyrco_BP_DH_11g09350
MAPKAEKKPAEKSAVAEKAPAEKKPKAGKKLPKEAGAAAGDKKKKRSKKSVETYKIYIFKVLKQVHPDIGISSKAMGIMNSFINDIFEKLAQESSRLARYNKKPTITSREIQTAVRLVLPGELAKHAVSEGTKAVTKFTSS
>Pyrco_BP_DH_11g09410
MQQVSTVQFHLNSPIRDPREIPAANRIQPLTIYKNTISSYFGHHKNIQLSVSIQIEKAPNFSLPTLSMAPKAEKKPAEKKPAEEKKSAVAEKAPAEKKPKAGKKLPKEAGAAAGDKKKKRSKKNVETYKIYIFKVLKQVHPDIGISSKAMGIMNSFINDIFEKLAQESSRLARYNKKPTITSREIQTAVRLVLPGELAKHAVSEGTKAVTKCIFLSIFCDFVWIWNSIFILVGNEVLWFI
>Pyrco_BP_DH_11g12200
MKYVPDSIKIQIIFTKSRLKSPKPSTAQTKPDLHRLFYPRTSNRSTSLIRAAPTQPIKSHHLPLYIQNPKSNPSHSLTTFVSDSSVFSSFSTNPRFFSENLTPMAPKAEKKPAEKKPAEEKKAEKAPAEKKPRAEKNLPKDGAGEKKKKRSKKSVETYKIYIFKVLKQVHPDIGISSKAMGIMNSFINDIFEKLAQESSRLARYNKKPIDHFTGDSDGGEVGAPW
>Pyrco_BP_DH_12g13210
MISTVIRSALDLHRHSRTIVLGARHLHQNPLIHSLSPHKSVSTSLRVRSHNKPPEMAPTKAEKKPVAEKAPAGENKPTKAEKQIPKEGGGSVEMKKKKKVKKSTETYKIYIFKVLKQVHPDIGISSKAMGIMNSFINDIFEKLAQEASRLARYNKKPTITSREIQTAVRLVLPGELAKHAVSEGTKAVTKFTSC
>Pruav_sc0000467.1_g760.1.mk
MAPKRSTKTVVKTTKQVVRETVQASSVVQSKRQKKQSEDSSDQTREPVKTIKTISIETQEENQTQNVEISEPLKTRRIPIQTEEENQILKGQHAEAKTTLTSDQKEAAEEEEGEEGEKKEDQEDSVETNIISDEKEDEQKSEELGRHAMAEGTKAVSTYASNNNGRQSKS
>Pruav_sc0000467.1_g830.1.br
MAPKAEKKPAEKKPAEEKKAEKAPAEKKPRAEKKLPKEASGATDKKKKRSKKSVETYKIYIFKVLKQVHPDIGISSKAMGIMNSFINDIFEKLAQESSRLARYNKKPTITSREIQTAVRLVLPGELAKHAVSEGTKAVTKFTSS
>Pruav_sc0000780.1_g130.1.br
MAPTKAEKKPVAEKAPAEKKPKAEKKIPKEGGVEKKKKKVKKSTETYKIYIFKVLKQVHPDIGISSKAMGIMNSFINDIFEKLAQEASRLARYNKKPTITSREIQTAVRLVLPGELAKHAVSEGTKAVTKFTSC
>Pruav_sc0000862.1_g260.1.br
MAPKAEKKPAEKKPVEEKKSTVAEKAPAEKKPKAGKKLPKEAGAAAGDKKKKRSKKSVETYKIYIFKVLKQVHPDIGISSKAMGIMNSFINDIFEKLAQESSRLARYNKKPTITSREIQTAVRLVLPGELAKHAVSEGTKAVTKFTSS
>Pruav_sc0000862.1_g320.1.br
MAPKAEKKPAEKKPAEEKKSTVAEKAPAEKKPKAGKKLPKEAGAAAGDKKKKRSKKSVETYKIYIFKVLKQVHPDIGISSKAMGIMNSFINDIFEKLAQESSRLARYNKKPTITSREIQTAVRLVLPGELAKHAVSEGTKAVTKFTSS
>Pruav_sc0000862.1_g390.1.br
MAPKAEKKPAEKKPAEEKKSTVAEKAPAEKKPKAGKKLPKEAGAAAGDKKKKRSKKSVETYKIYIFKVLKQVHPDIGISSKAMGIMNSFINDIFEKLAQESSRLARYNKKPTITSREIQTAVRLVLPGELAKHAVSEGTKAVTKFTSS
>Pruav_sc0005603.1_g080.1.br
MAPKAEKRPAEKGPAEKKPRAEKKLPKEAASGTEKKKKRSKKSVETYKIYLFKVLKQVHPDIGISGKAMGIMNSFISDIFEKLAQESSRLSRYNKKPTITSREIQTAVRLVLPGELAKHAVSEGTKAVTKFTSS
>Pyrusco11g016010.1
MAPKRSAKMVVKTTKQVVKETVEVSVVKTTRKKQQKDQPLKTISIETNESNQNQNVEVSVGKEPVKTSVIPIETQAENQTLKTQNAEVQVDKEAQENPTTPDPQEAEKSPKEQEQKNEEEKTLGRGENKDAEDLTKTKSKPRRKERRKASRGREEYKIYVYKVLKQVHPGMGVSSKAMTVLNNLMYDMFERLADEAARLTTYTARKTLSSREIQGAVRLVLPGELGRHAMAEGTKAVSTYVSYGGGSSKS
>Pyrusco11g016090.1
MAPKAEKKPAEKKPAEEKKAEKAPAEKKPRAEKNLPKEGAGEKKKKRSKKSVETYKIYIFKVLKQVHPDIGISSKAMGIMNSFINDIFEKLAQESSRLARYNKKPTITSREIQTAVRLVLPGELAKHAVSEGTKSVTKFTSS
>Pyrusco11g018330.1
MAPKAEKKPAEKKPAEEKKSAVAEKAPAEKKPKAGKKLPKEAGAAAGDKKKKRSKKSVETYKIYIFKVLKQVHPDIGISSKAMGIMNSFINDIFEKLAQESSRLARYNKKPTITSREIQTAVRLVLPGELAKHAVSEGTKAVTKFTSS
>Pyrusco11g018370.1
MAPKAEKKPAEKKPAEEKKSAVAEKAPAEKKPKAGKKLPKEAGAAAGDKKKKRSKKSVETYKIYIFKVLKQVHPDIGISSKAMGIMNSFINDIFEKLAQESSRLARYNKKPTITSREIQTAVRLVLPGELAKHAVSEGTKAVTKFTSS
>Pyrusco11g018420.1
MAPKAEKKPAEKSAVAEKAPAEKKPKAGKKLPKEAGAAAGDKKKKRSKKSVETYKIYIFKVLKQVHPDIGISSKAMGIMNSFINDIFEKLAQESSRLARYNKKPTITSREIQTAVRLVLPGELAKHAVSEGTKAVTKFTSS
>Pyrusco12g009360.1
MAPTKAEKKPVAEKAPAGEKKPTKAEKQIPKEGGGSVEMKKKKKVKKSTETYKIYIFKVLKQVHPDIGISSKAMGIMNSFINDIFEKLAQEASRLARYNKKPTITSREIQTAVRLVLPGELAKHAVSEGTKAVTKFTSC
>Pyrusco3g000610.1
MAPKAEKKPAEKAPAEKKPRAEKKLPKEAAVAGDKKKKRSKKSVETYKIYIFKVLKQVHPDIGISSKAMGIMNSFINDIFEKLAQESSRLARYNKKPTITSREIQTAVRLVLPGELAKHAVSEGTKAVTKFTSS
>Pyrusco4g009560.1
MAPTKAEKKPVAEKAPAGEKMPTKAEKKIPKEGGLEMKKKKKVKKSTETYKIYIFKVLKQVHPDIGISSKAMGIMNSFINDIFEKLAQEASRLARYNKKPTITSREIQTAVRLVLPGELAKHAVSEGTKAVTKFTSC
>Pyrbe_007192
MDGRAVRLWVDRWLPSLDTGHPNPGGKVEAIWFGGILNLRINRNPNPPVPMTIAHQSSHCRSSSAPYFKINVDASWSTLSKSVYVGIVIRDVEGSFIAAIRHAIQALSKGAAEALAILKGYVFGLVKGLTRFVVESDFYDSISSFLGSIENGTRKFPMAPKAEKKPAEKSAVAEKAPAEKKPKAGKKLPKEAGAAAGDKKKKRSKKSVETYKIYIFKVLKQVHPDIGISSKAMGIMNSFINDIFEKLAQESSRLARYNKKPTITSREIQTAVRLVLPGELAKHAVSEGTKAVTKFTSS
>Pyrbe_007202
MAPKAEKKPAEKKPAEEKKSAVAEKAPAEKKPKAGKKLPKEAGAAAGDKKKKRSKKSVETYKIYIFKVLKQVHPDIGISSKAMGIMNSFINDIFEKLAQESSRLARYNKKPTITSREIQTAVRLVLPGELAKHAVSEGTKAVTKFTSS
>Pyrbe_007206
MAPKAEKKPAEKKPAEEKKSAVAEKAPAEKKPKAGKKLPKEAGAAAGDKKKKRSKKSVETYKIYIFKVLKQVHPDIGISSKAMGIMNSFINDIFEKLAQESSRLARYNKKPTITSREIQTAVRLVLPGELAKHAVSEGTKAVTKFTSS
>Pyrbe_007591
MAPKAEKKPAEKKPAEEKKAEKAPAEKKPRAEKNLPKEGAGEKKKKRSKKSVETYKIYIFKVLKQVHPDIGISSKAMGIMNSFINDIFEKLAQESSRLARYNKKPTITSREIQTAVRLVLPGELAKHAVSEGTKSVTKFTSS
>Pyrbe_007600
MAPKRSAKMVVKTTKQVVKETVEVSVVKTTRKKQQKDQPLKTISIETNESNQNQNVEVSVGKEPVKTSVIPIETQAENQTLKTQNAEVQVDKEAQENPTTPDPQEAEKSPKEQEQKSDEEKTLGRGENKDAEDLTKTEEQASKKGEKKSEVKGGKRREKRSRGREEYKIYVYKVLKQVHPGMGVSSKAMTVLNNLMYDMFERLADEAARLTTYTARKTLSSREIQGAVRLVLPGELGRHAMAEGTKAVSTYVSYGGGSSKS
>Pyrbe_011545
MAPTKAEKKPVAEKAPAGEKKPTKAEKQIPKEGGGSVEMKKKKKVKKSTETYKIYIFKVLKQVHPDIGISSKAMGIMNSFINDIFEKLAQEASRLARYNKKPTITSREIQTAVRLVLPGELAKHAVSEGTKAVTKFTSC
>Pyrbe_035033
MAPKAEKKPAEKKPAEEKKSAVAEKAPAEKKPKAGKKLPKEAGAAAGDKKKKRSKKSVETYKIYIFKVLKQVHPDIGISSKAMGIMNSFINDIFEKLAQESSRLARYNKKPTITSREIQTAVRLVLPGELAKHAVSEGTKAVTKFTSS
>Pyrbe_035039
MAPKAEKKPAEKKPAEEKKSAVAEKAPAEKKPKAGKKLPKEAGAAAGDKKKKRSKKSVETYKIYIFKVLKQVHPDIGISSKAMGIMNSFINDIFEKLAQESSRLARYNKKPTITSREIQTAVRLVLPGELAKHAVSEGTKAVTKFTSS
>Pyrbe_035040
MAPKAEKKPAEKKPAEEKKSAVAEKAPAEKKPKAGKKLPKEAGAAAGDKKKKKSKKSVETYKIYIFKVLKQVHPDIGISSKAMGIMNSFINDIFEKLAQESSRLARYNKKPTITSREIQTAVRLVLPGELAKHAVSEGTKAVTKFTSS
>Pyrbe_035397
MAPKAEKKPAEKKPAEKAPAEKKPRAEKKLPKEAAVAGDKKKKRSKKSVETYKIYIFKVLKQVHPDIGISSKAMGIMNSFINDIFEKLAQESSRLARYNKKPTITSREIQTAVRLVLPGELAKHAVSEGTKAVTKFTSS
>Pyrbe_035406
MAPKRSAKMVVKTTKQIVRETVEVSVTKARRKKQEKDQPLETISIEMKETNQTQNVEVSVGKEPRKTNKSSNEEEQKSEEAAKIEEQVSKKREEKSEVKGGKRSEKKMKRRKSSRGREEYKIYVYRVLQQVHPGVGVSSKTMTVLNNLMNDMFERLADEAARLSKYTARKTLLSRKIHGAMRLVFYGELRRMP
>Pyrbe_039166
MAPTKAEKKPVAEKAPAGEKMPTKAEKKIPKEGGLEMKKKKKVKKSTETYKIYIFKVLKQVHPDIGISSKAMGIMNSFINDIFEKLAQEASRLARYNKKPTITSREIQTAVRLVLPGELAKHAVSEGTKAGINLTILCT
>Pyrbe_056757
MAPKAEKKPAEKKPAEEKKSAVVEKAPAEKKPKAGKKLPKEAGAAAGDKKKKRSKKSVETYKIYIFKVLKQVHPDIGISSKAMGIMNSFINDIFEKLAQESSRLARYNKKPTITSREIQTAVRLVLPGELAKHAVSEGTKAVTKFTSS
>Pyrbe_056773
MAPKAEKKPAEKKPAEEKKSAVAEKAPAEKKPKAGKKLPKEAGAAAGDKKKKRSKKSVETYKIYIFKVLKQVHPDIGISSKAMGIMNSFINDIFEKLAQESSRLARYNKKPTITSREIQTAVRLVLPGELAKHAVSEGTKAVTKFTSS
>Pyrbe_056774
MAPKAEKKPAEKKPAEEKKSAVAEKAPAEKKPKAGKKLPKEAGAAAGDKKKKKSKKSVETYKIYIFKVLKQVHPDIGISSKAMGIMNSFINDIFEKLAQESSRLARYNKKPTITSREIQTAVRLVLPGELAKHAVSEGTKAVTKFTSS
>Pyrpy_N_03g0932.1
MAPKAEKKPAEKKPAEEKKSAVAEKAPAEKKPKAGKKLPKEAGAAAGDKKKKRSKKSVETYKIYIFKVLKQVHPDIGISSKAMGIMNSFINDIFEKLAQESSRLARYNKKPTITSREIQTAVRLVLPGELAKHAVSEGTKAVTKFTSS
>Pyrpy_N_03g0937.1
MAPKAEKKPAEKKPAEEKKSAVAEKAPAEKKPKAGKKLPKEAGAAAGDKKKKRSKKSVETYKIYIFKVLKQVHPDIGISSKAMGIMNSFINDIFEKLAQESSRLARYNKKPTITSREIQTAVRLVLPGELAKHAVSEGTKAVTKFTSS
>Pyrpy_N_03g1200.1
MAPKAEKKPAEKAPAEKKPRAEKKLPKEAAVAGDKKKKRSKKSVETYKIYIFKVLKQVHPDIGISSKAMGIMNSFINDIFEKLAQESSRLARYNKKPTITSREIQTAVRLVLPGELAKHAVSEGTKAVTKFTSS
>Pyrpy_N_04g0995.1
MAPTKAEKKPVAEKAPAGEKMPTKAEKKIPKEGGLEMKKKKKVKKSTETYKIYIFKVLKQVHPDIGISSKAMGIMNSFINDIFEKLAQEASRLARYNKKPTITSREIQTAVRLVLPGELAKHAVSEGTKAVTKFTSC
>Pyrpy_N_11g0866.1
MAPKAEKKPAEKSAVAEKAPAEKKPKAGKKLPKEAGAAAGDKKKKRSKKSVETYKIYIFKVLKQVHPDIGISSKAMGIMNSFINDIFEKLAQESSRLARYNKKPTITSREIQTAVRLVLPGELAKHAVSEGTKAVTKFTSS
>Pyrpy_N_11g0873.1
MAPKAEKKPAEKKPAEEKKSAVAEKAPAEKKPKAGKKLPKEAGAAAGDKKKKRSKKSVETYKIYIFKVLKQVHPDIGISSKAMGIMNSFINDIFEKLAQESSRLARYNKKPTITSREIQTAVRLVLPGELAKHAVSEGTKAVTKFTSS
>Pyrpy_N_11g0877.1
MAPKAEKKPAEKKPAEEKKSAVAEKAPAEKKPKAGKKLPKEAGAAAGDKKKKRSKKSVETYKIYIFKVLKQVHPDIGISSKAMGIMNSFINDIFEKLAQESSRLARYNKKPTITSREIQTAVRLVLPGELAKHAVSEGTKAVTKFTSS
>Pyrpy_N_11g1155.1
MAPKAEKKPAEKKPAEEKKAEKAPAEKKPRAEKNLPKEGAGEKKKKRSKKSVETYKIYIFKVLKQVHPDIGISSKAMGIMNSFINDIFEKLAQESSRLARYNKKPTITSREIQTAVRLVLPGELAKHAVSEGTKSVTKFTSS
>Pyrpy_N_11g1162.1
MVVKTTKQVVKETVEVSVVKTTRKKLQKDQSLKTISIETNESNQNQNVEVSVGKEPLKTSVIPIETQAENQTLKTQNAEVQVDKEAQENPTTPDPQEAEKSPKEQEQKSEEEKTLGGGENKDAEDLTKTQEQASKKGEKKSEVKGGKRREKRSRGREEYKIYVYKVLKQVHPGMGVSSKAMTVLNNLMYDMFESLADEAARLTTYTARKTLSSREIQGAVRLVLPGELGRHAMAEGTKAVSTYASYGGGSSKS
>Pyrpy_N_12g0745.1
MAPTKAEKKPVAEKAPAGEKKPTKAEKQIPKEGGGSVEMKKKKKVKKSTETYKIYIFKVLKQVHPDIGISSKAMGIMNSFINDIFEKLAQEASRLARYNKKPTITSREIQTAVRLVLPGELAKHAVSEGTKAVTNCMELVLDFSR
>Rosch_v2.0_Chr3g0467331
MHPPPKPLNSLSLSHSSIIIKSQSMAPTKAEKKPVAEKSPAAEKKPKAEKKIPKEGGVEMKKKKKVKKSTETYKIYIFKVLKQVHPDIGISSKAMGIMNSFINDIFEKLAQEASRLARYNKKPTITSREIQTAVRLVLPGELAKHAVSEGTKAVTKFTSC
>Rosch_v2.0_Chr5g0056411
MDIHEDSGTQNFEDKKPKVMTPEKKDDNQASKGEEEKSDDVKQIGEGGEKKEKKRKRRSTGKNREGGEGYKRYVYKVLKQVHPELGMSAKAMVVLNNYMNDMFDRLADEAAKLAMYTARKTLSSREIQGAVKLVLPGELGKHAMAEGTKAVSNYLSKNAARSNK
>Rosch_v2.0_Chr5g0056591
MAPKAEKKPAGKKPVEEKLAEKAPAEKKLPASKDAAEKKKKRPKKSVETYKTYIFKVLKQVHPDIGISSKAMGIMNSFINDIFEKLAAESSKLARYNKQMTITSREIQTAVRLVLPGELAKHAVSEGTKAVTKFTSSN
>Rosch_v2.0_Chr5g0063121
MDLSPPYIKNHPTRLQIPHQPLSLPIGLYSLNFPNSRTPTFCLQPQMAPKAEKKPAEKKPAEEKKSTVAEKAPAEKKPKAGKKLPKEAGAAAGDKKKKRNKKSVETYKIYIFKVLKQVHPDIGISSKAMGIMNSFINDIFEKLAQESSRLARYNKKPTITSREIQTAVRLVLPGELAKHAVSEGTKAVTKFTSS
>Rosch_v2.0_Chr5g0063141
MAPKAEKKPAEKKPAEEKKSTVAEKAPAEKKPKAGKKLPKEAGAAAGDKKKKRNKKSVETYKIYIFKVLKQVHPDIGISSKAMGIMNSFINDIFEKLAQESSKLARYNKKPTITSREIQTAVRLVLPGELAKHAVSEGTKAVTKFTSS
>Rosch_v2.0_Chr5g0063151
MAPKAEKKPAEKKPAEKAPAAEKAPAEKKPKAGKKLPKEAGAAAGDKKKKRNKKSVETYKIYIFKVLKQVHPDIGISSKAMGIMNSFINDIFEKLAQESSRLARYNKKPTITSREIQTAVRLVLPGELAKHAVSEGTKAVTKFTSS
>Rosch_v2.0_Chr5g0063491
MAPKAEKKPAEKKPAEEKKSTVAEKAPAEKKLKAGKKLPKEAGAAAGDKKKKRNKKSVETYKIYIFKVLKQVHPDIGISSKAMGIMNSFINDIFEKLAQESSRLARYNKKPTITSREIQTAVRLVLPGELAKHAVSEGTKAVTKFTSS
>Rosch_v2.0_Chr5g0063501
MAPKAEKKPAEKKPAEKTPAAEKAPAEKKPKAGKKLPKEAGAAAGDKKKKRNKKSVETYKIYIFKVLKQVHPDIGISSKAMGIMNSFINDIFEKLAQESSKLARYNKKPTITSREIQTAVRLVLPGELAKHAVSEGTKAVTKFTST
>Rosch_v2.0_Chr5g0063561
MAPKAEKKPAEKKPAEKAPAAEKAPAEKKPKAGKKLPKEAGAAAGDKKKKRNKKSVETYKIYIFKVLKQVHPDIGISSKAMGIMNSFINDIFEKLAQESSRLARYNKKPTITSREIQTAVRLVLPGELAKHAVSEGTKAVTKFTSS
>Rosch_v2.0_Chr5g0073451
MAPKAEKKPAEKKPAEKTTVAEKAPAEKKPKAGKKLPKEAGAAAGDKKKKRAKKSVETYKIYIFKVLKQVHPDIGISSKAMGIMNSFINDIFEKLAQESSRLARYNKKPTITSREIQTAVRLVLPGELAKHAVSEGTKAVTKFTSS
>Rubch_LG03.3951
MGPKRRSARLVVKTTKQVVKETVEVSVIQRKKRRNVKNDDEQQEPRRRTTSIETEEENQTQKVEASVDKKPTKIIDIESQEESSETPNVEQDKEPVEDVAMETPQENEGATPIVEEDKAPEETSTDPVDKEPVKEISMETQQEQEESETQNFEEDREPKETPMTPERKQENQPSKGEEEKSDDVKQTQRGEKSKNRKRKRKNREGGEGYERYVYRVLKQVHPELGMSAKAMIVLNNYMNDMFERLADEAAKLTMYAARKTLSSREIQAAVKLVLPGELGKHATAEGAKAVSNYLSKNAGGSKKS
>Rubch_LG03.4376
MAPKAEKKPAEKKPAEEKKSTVAEKAPAEKKPKAGKKLPKEAGAAAGDKKKKRNKKSVETYKIYIFKVLKQVHPDIGISSKAMGIMNSFINDIFEKLAQESSRLARYNKKPTITSREIQTAVRLVLPGELAKHAVSEGTKAVTKFTSS
>Rubch_LG03.4377
MAPKAEKKPAEKKPAEEKKSTVAEKAPAEKKPKAGKKLPKEAGAAAGDKKKKRTKKSVETYKIYIFKVLKQVHPDIGISSKAMGIMNSFINDIFEKLAQESSRLARYNKKPTITSREIQTAVRLVLPGELAKHAVSEGTKAVTKFTSS
>Rubch_LG03.4387
MAPKAEKKPAEKKPAEEKKSTVAEKAPAEKKPKAGKKLPKEAGAAAGDKKKKRNKKSVETYKIYIFKVLKQVHPDIGISSKAMGIMNSFINDIFEKLAQESSRLARYNKKPTITSREIQTAVRLVLPGELAKHAVSEGTKAVTKFTSS
>Rubch_LG03.4392
MAPKAEKKPAEKKPAEEKKSTVAEKAPAEKKPKAGKKLPKEAGAAAGDKKKKRSKKSVETYKIYIFKVLKQVHPDIGISSKAMGIMNSFINDIREARPGIFQAREVQQEADYHLSGDPDGCEARASW
>Rubch_LG03.4906
MAPKAEKKPAEKKPAEEKKSTVAEKAPAEKKPKAGKKLPKEAGAAAGDKKKKRTKKSVETYKIYIFKVLKQVHPDIGISSKAMGIMNSFINDIFEKLAQESSRLARYNKKPTITSREIQTAVRLVLPGELAKHAVSEGTKAVTKFTSS
>Rubch_LG06.4286
MAPTKAEKKPVAEKAPAEKKPKAEKKIPKEGGVEKKKKKVKKSTETYKIYIFKVLKQVHPDIGISSKAMGIMNSFINDIFEKLAQEASRLARYNKKPTITSREIQTAVRLVLPGELAKHAVSEGTKAVTKFTSC
>Ruboc_03_G02018
MAPKAEKKPAEKKPAEEKKSTVAEKAPAEKKPKAGKKLPKEAGAAAGDKKKKRSKKSVETYKIYIFKVLKQVHPDIGISSKAMGIMNSFINDIFEKLAQESSRLARYNKKPTITSREIQTAVRLVLPGELAKHAVSEGTKAVTNWTWGNLLIFIRFRGLY
>Ruboc_03_G02021
MAPKAEKKPAEKKPAEEKKSTVAEKAPAEKKPKAGKKLPKEAGAAAGDKKKKRNKKSVETYKIYIFKVLKQVHPDIGISSKAMGIMNSFINDIFEKLAQESSRLARYNKKPTITSREIQTAVRLVLPGELAKHAVSEGTKAPENRRLALKARNTEMIVLLEFGNPAI
>Ruboc_03_G02032
MAPKAEKKPAEKKPAEEKKSTVAEKAPAEKKPKAGKKLPKEAGAAAGDKKKKRNKKSVETYKIYIFKVLKQVHPDIGISSKAMGIMNSFINDIFEKLAQESSRLARYNKKPTITSREIQTAVRLVLPGNPRSHSFSNPMAPKAEKKPAEKKPAEEKKSTVAEKAPAEKKPKAGKKLPKEAGAAAGDKKKKRTKKSVETYKIYIFKVLKQVHPDIGISSKAMGIMNSFINDIFEKLAQESSRLARYNKKPTITSREIQTAVRLVLPGELAKHAVSEGTKAN
>Ruboc_03_G14539
MAPKAEKKPAEKKPAEEKKSTVAEKAPAEKKPKAGKKLPKEAGAAAGDKKKKRTKKSVETYKIYIFKVLKQVHPDIGISSKAMGIMNSFINDIFEKLAQESSRLARYNKKPTITSREIQTAVRLVLPGELAKHAVSEGTKAVTNTRGLILRLSVIETLPEVTKPWGPKDVCLSEFQVELIQLASQVNGDHVLNTYPYIGERQTSGKPTVLQRMLFKRFLEAGREALKAGANESAIVSLLCHRKYC
>Ruboc_06_G06165
MAPTKAEKKPVAEKAPAEKKIPKEGGVEKKKKKVKKSTETYKIYIFKVLKQVHPDIGISSKAMGIMNSFINDIFEKLAQEASRLARYNKKPTITSREIQTAVRLVLPGELAKHAVSEGTKAVTKFTSC
>Ruboc_06_G13124
MYPKRRSARLVVKTTKQVVKETVEVSVVQRKKRKNVKNDDEQQEPRRSTTSIETEEVNQTQKVEASVDKKPTKIIAIESQEESETPNVEQDKEPVKDVALETPQENEGATPIVEEDKELEETSTDPVNKEPVKDIAMESQQEQEESEIQNFEEDREPKETPMTPERKQENQPSKGEEEKSDDVKQTQIGEKSKNRKRKRKSREGGERYERYVYRVLKQVHPELGMSAKAMIVLNNYMNDMFERLADEAAKLTMYTARKTLSSREIQAAVKLVLPGELGKHAMAEGTKAVSNYLSKNAGGSKKS
>Ruboc_06_G13140
MAPKADKKPAEKKPVEEKRAEKAPAEKKPRAEKKLPASKDASATEKKKKRPKKSVETYKTYIFKVLKQVHPDIGISSKAMGIMNSFINDIFEKLAAESSKLARYNKKPTITSREIQTAVRLVLPGELAKHAVSEGTKAVTATWLQTSDAIPHSQSILLKKMWKLSISRKIKSFWKIYNNCLRTSVFSSDKSVNNMMGGKFVGVLALSEKSPFSFGRFR
